# Supplementary material for: On simulated annealing phase transitions in phylogeny reconstruction
Source: Mol Phylogenet Evol. 2016 Aug;101:46–55. doi: 10.1016/j.ympev.2016.05.001 (PMC4912009; doi:10.1016/j.ympev.2016.05.001)
Supplement: Supplementary data 2 [file mmc2.xls]

## Sheet: Sheet1
Name	Sequences	Characters	Initial Temperature	Journal	Volume	Issue	DOI	First author	Title	Comments (matrix downloaded from supplementary material unless otherwise stated)	Count of data matrices used by us	File format	Original file name(s)	Files to use	Remarks
Adams_etal_Syst_Biol_unique_cytb_haplotypes.phy	277	605	0.002	Syst Biol	63	4	10.1093/sysbio/syu017	Adams	Global Biodiversity Assessment and Hyper-Cryptic Species Complexes: More Than One Species of Elephant in the Room?	1 observed fish DNA matrix.	1	MEGA	Adams_etal_Syst_Biol_unique_cytb_haplotypes.meg	Adams_etal_Syst_Biol_unique_cytb_haplotypes.phy	Converted to Fasta format in Mega. Used script to edit shortened names to ensure uniqueness. Converted to PHYLIP format in Mesquite.
Alignment_4genes.phy	52	2364	0.01	Syst Biol	63	4	10.1093/sysbio/syu011	Miraldo	Competitive Release Leads to Range Expansion and Rampant Speciation in Malagasy Dung Beetles	1 observed insect DNA data matrix.	1	Nexus	Alignment_4genes.nex	Alignment_4genes.phy	Converted to PHYLIP format in Mesquite. Manually edited shortened names to ensure uniqueness.
COI_CAD_SystBiol.phy	435	1434	0.002	Syst Biol	63	4	10.1093/sysbio/syu028	Dowton	A Preliminary Framework for DNA Barcoding, Incorporating the Multispecies Coalescent	1 observed insect DNA matrix.	1	Nexus	COI_CAD_SystBiol.nex	COI_CAD_SystBiol.phy	Split into two Fasta files using vi and awk. Converted format and concatenated in Mesquite.
S1_cpDNA_236_taxa_78genes.phy	236	58950	NA	Syst Biol	63	3	10.1093/sysbio/syt108	Drew	Another Look at the Root of the Angiosperms Reveals a Familiar Tale	1 observed plant plastid DNA matrix; 1 observed plant mtDNA matrix; others are subsets of these. Also used 1 observed plant DNA matrix, table S4 of Goremykin et al. (2013), doi:10.1093/sysbio/sys070	3	Phylip extended (*.phy); Fasta (S4.txt)	Archive\ 2.zip (‘S1 cpDNA 236_taxa_78genes.phy’, ‘S3 mtDNA_356taxa_4_genes.phy’); S4.txt	S1_cpDNA_236_taxa_78genes.phy, S3_mtDNA_356taxa_4_genes.phy, S4.phy	S1_cpDNA_236_taxa_78genes.phy and S3_mtDNA_356taxa_4_genes.phy: converted to Fasta format in Mesquite; used script to edit shortened names to ensure uniqueness; converted to PHYLIP format in Mesquite. S4.phy: Used script to generate unique shortened names; converted to PHYLIP format in Mesquite.
S3_mtDNA_356taxa_4_genes.phy	356	7756	0.002	Syst Biol	63	3	10.1093/sysbio/syt108	Drew	Another Look at the Root of the Angiosperms Reveals a Familiar Tale	1 observed plant plastid DNA matrix; 1 observed plant mtDNA matrix; others are subsets of these. Also used 1 observed plant DNA matrix, table S4 of Goremykin et al. (2013), doi:10.1093/sysbio/sys070	3	Phylip extended (*.phy); Fasta (S4.txt)	Archive\ 2.zip (‘S1 cpDNA 236_taxa_78genes.phy’, ‘S3 mtDNA_356taxa_4_genes.phy’); S4.txt	S1_cpDNA_236_taxa_78genes.phy, S3_mtDNA_356taxa_4_genes.phy, S4.phy	S1_cpDNA_236_taxa_78genes.phy and S3_mtDNA_356taxa_4_genes.phy: converted to Fasta format in Mesquite; used script to edit shortened names to ensure uniqueness; converted to PHYLIP format in Mesquite. S4.phy: Used script to generate unique shortened names; converted to PHYLIP format in Mesquite.
S4.phy	31	31674	0.01	Syst Biol	63	3	10.1093/sysbio/syt108	Drew	Another Look at the Root of the Angiosperms Reveals a Familiar Tale	1 observed plant plastid DNA matrix; 1 observed plant mtDNA matrix; others are subsets of these. Also used 1 observed plant DNA matrix, table S4 of Goremykin et al. (2013), doi:10.1093/sysbio/sys070	3	Phylip extended (*.phy); Fasta (S4.txt)	Archive\ 2.zip (‘S1 cpDNA 236_taxa_78genes.phy’, ‘S3 mtDNA_356taxa_4_genes.phy’); S4.txt	S1_cpDNA_236_taxa_78genes.phy, S3_mtDNA_356taxa_4_genes.phy, S4.phy	S1_cpDNA_236_taxa_78genes.phy and S3_mtDNA_356taxa_4_genes.phy: converted to Fasta format in Mesquite; used script to edit shortened names to ensure uniqueness; converted to PHYLIP format in Mesquite. S4.phy: Used script to generate unique shortened names; converted to PHYLIP format in Mesquite.
Bahl.phy	525	987	0.002	Syst Biol	63	4	10.1093/sysbio/syu015	Bielejec	Inferring Heterogeneous Evolutionary Processes Through Time: from Sequence Substitution to Phylogeography	9 observed viral DNA data matrices (one influenza and eight HIV) within one .tar.gz file.	9	BEAST XML	XMLs.tar.gz	Bahl.phy, patient1.phy, patient2.phy, patient3.phy, patient5.phy, patient6.phy, patient7.phy, patient8.phy, patient9.phy	Bahl.phy: used scripts to convert BEAST XML to Fasta and edit shortened names to ensure uniqueness; converted to PHYLIP format in Mesquite. All other files: used scripts to convert BEAST XML to Fasta; edit shortened names to ensure uniqueness; and launch EMBOSS seqret to convert to PHYLIP format.
patient1.phy	129	516	0.002	Syst Biol	63	4	10.1093/sysbio/syu015	Bielejec	Inferring Heterogeneous Evolutionary Processes Through Time: from Sequence Substitution to Phylogeography	9 observed viral DNA data matrices (one influenza and eight HIV) within one .tar.gz file.	9	BEAST XML	XMLs.tar.gz	Bahl.phy, patient1.phy, patient2.phy, patient3.phy, patient5.phy, patient6.phy, patient7.phy, patient8.phy, patient9.phy	Bahl.phy: used scripts to convert BEAST XML to Fasta and edit shortened names to ensure uniqueness; converted to PHYLIP format in Mesquite. All other files: used scripts to convert BEAST XML to Fasta; edit shortened names to ensure uniqueness; and launch EMBOSS seqret to convert to PHYLIP format.
patient2.phy	260	516	0.002	Syst Biol	63	4	10.1093/sysbio/syu015	Bielejec	Inferring Heterogeneous Evolutionary Processes Through Time: from Sequence Substitution to Phylogeography	9 observed viral DNA data matrices (one influenza and eight HIV) within one .tar.gz file.	9	BEAST XML	XMLs.tar.gz	Bahl.phy, patient1.phy, patient2.phy, patient3.phy, patient5.phy, patient6.phy, patient7.phy, patient8.phy, patient9.phy	Bahl.phy: used scripts to convert BEAST XML to Fasta and edit shortened names to ensure uniqueness; converted to PHYLIP format in Mesquite. All other files: used scripts to convert BEAST XML to Fasta; edit shortened names to ensure uniqueness; and launch EMBOSS seqret to convert to PHYLIP format.
patient3.phy	109	516	0.002	Syst Biol	63	4	10.1093/sysbio/syu015	Bielejec	Inferring Heterogeneous Evolutionary Processes Through Time: from Sequence Substitution to Phylogeography	9 observed viral DNA data matrices (one influenza and eight HIV) within one .tar.gz file.	9	BEAST XML	XMLs.tar.gz	Bahl.phy, patient1.phy, patient2.phy, patient3.phy, patient5.phy, patient6.phy, patient7.phy, patient8.phy, patient9.phy	Bahl.phy: used scripts to convert BEAST XML to Fasta and edit shortened names to ensure uniqueness; converted to PHYLIP format in Mesquite. All other files: used scripts to convert BEAST XML to Fasta; edit shortened names to ensure uniqueness; and launch EMBOSS seqret to convert to PHYLIP format.
patient5.phy	221	513	0.002	Syst Biol	63	4	10.1093/sysbio/syu015	Bielejec	Inferring Heterogeneous Evolutionary Processes Through Time: from Sequence Substitution to Phylogeography	9 observed viral DNA data matrices (one influenza and eight HIV) within one .tar.gz file.	9	BEAST XML	XMLs.tar.gz	Bahl.phy, patient1.phy, patient2.phy, patient3.phy, patient5.phy, patient6.phy, patient7.phy, patient8.phy, patient9.phy	Bahl.phy: used scripts to convert BEAST XML to Fasta and edit shortened names to ensure uniqueness; converted to PHYLIP format in Mesquite. All other files: used scripts to convert BEAST XML to Fasta; edit shortened names to ensure uniqueness; and launch EMBOSS seqret to convert to PHYLIP format.
patient6.phy	115	516	0.002	Syst Biol	63	4	10.1093/sysbio/syu015	Bielejec	Inferring Heterogeneous Evolutionary Processes Through Time: from Sequence Substitution to Phylogeography	9 observed viral DNA data matrices (one influenza and eight HIV) within one .tar.gz file.	9	BEAST XML	XMLs.tar.gz	Bahl.phy, patient1.phy, patient2.phy, patient3.phy, patient5.phy, patient6.phy, patient7.phy, patient8.phy, patient9.phy	Bahl.phy: used scripts to convert BEAST XML to Fasta and edit shortened names to ensure uniqueness; converted to PHYLIP format in Mesquite. All other files: used scripts to convert BEAST XML to Fasta; edit shortened names to ensure uniqueness; and launch EMBOSS seqret to convert to PHYLIP format.
patient7.phy	198	516	0.002	Syst Biol	63	4	10.1093/sysbio/syu015	Bielejec	Inferring Heterogeneous Evolutionary Processes Through Time: from Sequence Substitution to Phylogeography	9 observed viral DNA data matrices (one influenza and eight HIV) within one .tar.gz file.	9	BEAST XML	XMLs.tar.gz	Bahl.phy, patient1.phy, patient2.phy, patient3.phy, patient5.phy, patient6.phy, patient7.phy, patient8.phy, patient9.phy	Bahl.phy: used scripts to convert BEAST XML to Fasta and edit shortened names to ensure uniqueness; converted to PHYLIP format in Mesquite. All other files: used scripts to convert BEAST XML to Fasta; edit shortened names to ensure uniqueness; and launch EMBOSS seqret to convert to PHYLIP format.
patient8.phy	185	516	0.002	Syst Biol	63	4	10.1093/sysbio/syu015	Bielejec	Inferring Heterogeneous Evolutionary Processes Through Time: from Sequence Substitution to Phylogeography	9 observed viral DNA data matrices (one influenza and eight HIV) within one .tar.gz file.	9	BEAST XML	XMLs.tar.gz	Bahl.phy, patient1.phy, patient2.phy, patient3.phy, patient5.phy, patient6.phy, patient7.phy, patient8.phy, patient9.phy	Bahl.phy: used scripts to convert BEAST XML to Fasta and edit shortened names to ensure uniqueness; converted to PHYLIP format in Mesquite. All other files: used scripts to convert BEAST XML to Fasta; edit shortened names to ensure uniqueness; and launch EMBOSS seqret to convert to PHYLIP format.
patient9.phy	131	516	0.002	Syst Biol	63	4	10.1093/sysbio/syu015	Bielejec	Inferring Heterogeneous Evolutionary Processes Through Time: from Sequence Substitution to Phylogeography	9 observed viral DNA data matrices (one influenza and eight HIV) within one .tar.gz file.	9	BEAST XML	XMLs.tar.gz	Bahl.phy, patient1.phy, patient2.phy, patient3.phy, patient5.phy, patient6.phy, patient7.phy, patient8.phy, patient9.phy	Bahl.phy: used scripts to convert BEAST XML to Fasta and edit shortened names to ensure uniqueness; converted to PHYLIP format in Mesquite. All other files: used scripts to convert BEAST XML to Fasta; edit shortened names to ensure uniqueness; and launch EMBOSS seqret to convert to PHYLIP format.
angiosperm-rps11.phy	5	402	NA	Syst Biol	63	3	10.1093/sysbio/syt068	Lewis	Posterior Predictive Bayesian Phylogenetic Model Selection	3 observed plant/algal DNA matrices, 1 of which is a subset of another.	2	Nexus	angiosperm-rps11.nex, sphaero-4gene.nex	angiosperm-rps11.phy	Angiosperm-rps11.phy: converted format in Mesquite. sphaero-4gene.phy: converted to Fasta format in Mesquite; used script to edit shortened names to ensure uniqueness; converted to PHYLIP format in Mesquite.
sphaero-4gene.phy	28	5489	0.01	Syst Biol	63	3	10.1093/sysbio/syt068	Lewis	Posterior Predictive Bayesian Phylogenetic Model Selection	3 observed plant/algal DNA matrices, 1 of which is a subset of another.	2	Nexus	angiosperm-rps11.nex, sphaero-4gene.nex	angiosperm-rps11.phy, sphaero-4gene.phy	Angiosperm-rps11.phy: converted format in Mesquite. sphaero-4gene.phy: converted to Fasta format in Mesquite; used script to edit shortened names to ensure uniqueness; converted to PHYLIP format in Mesquite.
rabosky_6genes_concatenated.phy	238	5373	0.002	Syst Biol	63	4	10.1093/sysbio/syu025	Rabosky	Analysis and Visualization of Complex Macroevolutionary Dynamics: An Example from Australian Scincid Lizards	6 observed reptile DNA matrices, to be concatenated into 1.	1	Nexus (six separate files)	rabosky_dryad_feb23.zip	rabosky_6genes_concatenated.phy	Concatenated and converted to Fasta format in Mesquite. Used script to edit shortened names to ensure uniqueness. Converted to PHYLIP format in Mesquite.
VATI_6genes_concatenated.phy	36	3039	NA	Syst Biol	63	4	10.1093/sysbio/syu016	McKay	Incorporating Color into Integrative Taxonomy: Analysis of the Varied Tit (Sittiparus varius) Complex in East Asia	7 observed bird DNA matrices, one to be used alone (‘VATI ND2 Align Final.fasta’) and the remaining six to be concatenated.	2	Fasta (seven separate files)	‘VATI ND2 Align Final.fasta’, ‘VATI CS08352 Align Final.fas’, ‘VATI CS09385 Align Final.fas’, ‘VATI CS10179 Align Final.fas’, ‘VATI CS11887 Align Final.fas’, ‘VATI CS12884B Align Final.fas’, ‘VATI CS15349 Align Final.fas’	VATI_ND2_Align_Final.phy, VATI_6genes_concatenated.phy	Converted format and concatenated in Mesquite. N.B. Original ‘VATI CS10179 Align Final.fas’ has 2 fewer sequences than others in the concatenation.
VATI_ND2_Align_Final.phy	85	1041	0.02	Syst Biol	63	4	10.1093/sysbio/syu016	McKay	Incorporating Color into Integrative Taxonomy: Analysis of the Varied Tit (Sittiparus varius) Complex in East Asia	7 observed bird DNA matrices, one to be used alone (‘VATI ND2 Align Final.fasta’) and the remaining six to be concatenated.	2	Fasta (seven separate files)	‘VATI ND2 Align Final.fasta’, ‘VATI CS08352 Align Final.fas’, ‘VATI CS09385 Align Final.fas’, ‘VATI CS10179 Align Final.fas’, ‘VATI CS11887 Align Final.fas’, ‘VATI CS12884B Align Final.fas’, ‘VATI CS15349 Align Final.fas’	VATI_ND2_Align_Final.phy, VATI_6genes_concatenated.phy	Converted format and concatenated in Mesquite. N.B. Original ‘VATI CS10179 Align Final.fas’ has 2 fewer sequences than others in the concatenation.	!
1_1399893393_Molecular_noct.phy	85	9584	0.002	Syst Biol	63	4	10.1093/sysbio/syu022	Dávalos	Integrating Incomplete Fossils by Isolating Conflicting Signal in Saturated and Non-Independent Morphological Characters	Observed mammal DNA matrix: Treebase study 13970, matrix M22192. (Also observed morphological matrix.)	1	Nexus	1_1399893393_Molecular_noct.nexorg	1_1399893393_Molecular_noct.phy	Converted to Fasta format in Mesquite. Used script to edit shortened names to ensure uniqueness. Converted to PHYLIP format in Mesquite.
alldata_noout.phy	232	4703	0.002	Syst Biol	63	3	10.1093/sysbio/syt057	Reid	Poor Fit to the Multispecies Coalescent is Widely Detectable in Empirical Data	Supplementary material not found via DOI in published paper. Download link provided by authors (file Reid_etal_PPSdata.zip)	25	Nexus (alldata_nooout.nex, Micro_BEST_7_12_09a.dat); BEAST XML	alldata_noout.nex, Micro_BEST_7_12_09a.dat, Alstrom5.smh.xml, BEAST-HARRINGTON-NEARrun1.xml, BEAST-MELO-FERREIRArun1.xml, Brunes1.smh.xml, Camargo_run1.xml, Cettidae_all_MrBayes_relaxed.xml, Joseph200_4.smh.xml, Manthey200_1.smh.xml, PINNIPED1.xml, Pasach_run1.xml, SCELOPORUS1.xml, Salicini1.smh.xml, Satler_run1.xml, StarBEASTFLORES-RODRIGEZrun1.xml, THOMOMYS1.xml, Ursus_run1_noSpTree.xml, brachy…	alldata_noout.phy, Micro_BEST_7_12_09a.phy, Alstrom5.smh.phy, BEAST-HARRINGTON-NEARrun1.phy, BEAST-MELO-FERREIRArun1.phy, Brunes1.smh.phy, Camargo_run1.phy, Cettidae_all_MrBayes_relaxed.phy, Joseph200_4.smh.phy, Manthey200_1.smh.phy, PINNIPED1.phy, Pasach_run1.phy, SCELOPORUS1.phy, Salicini1.smh.phy, Satler_run1.phy, StarBEASTFLORES-RODRIGEZrun1.phy, THOMOMYS1.phy, Ursus_run1_noSpTree.phy, brachy…	alldata_noout.phy: converted format in Mesquite. Micro_BEST_7_12_09a.dat: converted to Fasta format in Mesquite; used script to edit shortened names to ensure uniqueness; converted to PHYLIP format in Mesquite. All other files: used scripts to convert BEAST XML to Fasta; edit shortened names to ensure uniqueness; and launch EMBOSS seqret to convert to PHYLIP format.
Alstrom5.smh.phy	41	3426	0.02	Syst Biol	63	3	10.1093/sysbio/syt057	Reid	Poor Fit to the Multispecies Coalescent is Widely Detectable in Empirical Data	Supplementary material not found via DOI in published paper. Download link provided by authors (file Reid_etal_PPSdata.zip)	25	Nexus (alldata_nooout.nex, Micro_BEST_7_12_09a.dat); BEAST XML	alldata_noout.nex, Micro_BEST_7_12_09a.dat, Alstrom5.smh.xml, BEAST-HARRINGTON-NEARrun1.xml, BEAST-MELO-FERREIRArun1.xml, Brunes1.smh.xml, Camargo_run1.xml, Cettidae_all_MrBayes_relaxed.xml, Joseph200_4.smh.xml, Manthey200_1.smh.xml, PINNIPED1.xml, Pasach_run1.xml, SCELOPORUS1.xml, Salicini1.smh.xml, Satler_run1.xml, StarBEASTFLORES-RODRIGEZrun1.xml, THOMOMYS1.xml, Ursus_run1_noSpTree.xml, brachy…	alldata_noout.phy, Micro_BEST_7_12_09a.phy, Alstrom5.smh.phy, BEAST-HARRINGTON-NEARrun1.phy, BEAST-MELO-FERREIRArun1.phy, Brunes1.smh.phy, Camargo_run1.phy, Cettidae_all_MrBayes_relaxed.phy, Joseph200_4.smh.phy, Manthey200_1.smh.phy, PINNIPED1.phy, Pasach_run1.phy, SCELOPORUS1.phy, Salicini1.smh.phy, Satler_run1.phy, StarBEASTFLORES-RODRIGEZrun1.phy, THOMOMYS1.phy, Ursus_run1_noSpTree.phy, brachy…	alldata_noout.phy: converted format in Mesquite. Micro_BEST_7_12_09a.dat: converted to Fasta format in Mesquite; used script to edit shortened names to ensure uniqueness; converted to PHYLIP format in Mesquite. All other files: used scripts to convert BEAST XML to Fasta; edit shortened names to ensure uniqueness; and launch EMBOSS seqret to convert to PHYLIP format.
BEAST-HARRINGTON-NEARrun1.phy	74	3780	NA	Syst Biol	63	3	10.1093/sysbio/syt057	Reid	Poor Fit to the Multispecies Coalescent is Widely Detectable in Empirical Data	Supplementary material not found via DOI in published paper. Download link provided by authors (file Reid_etal_PPSdata.zip)	25	Nexus (alldata_nooout.nex, Micro_BEST_7_12_09a.dat); BEAST XML	alldata_noout.nex, Micro_BEST_7_12_09a.dat, Alstrom5.smh.xml, BEAST-HARRINGTON-NEARrun1.xml, BEAST-MELO-FERREIRArun1.xml, Brunes1.smh.xml, Camargo_run1.xml, Cettidae_all_MrBayes_relaxed.xml, Joseph200_4.smh.xml, Manthey200_1.smh.xml, PINNIPED1.xml, Pasach_run1.xml, SCELOPORUS1.xml, Salicini1.smh.xml, Satler_run1.xml, StarBEASTFLORES-RODRIGEZrun1.xml, THOMOMYS1.xml, Ursus_run1_noSpTree.xml, brachy…	alldata_noout.phy, Micro_BEST_7_12_09a.phy, Alstrom5.smh.phy, BEAST-HARRINGTON-NEARrun1.phy, BEAST-MELO-FERREIRArun1.phy, Brunes1.smh.phy, Camargo_run1.phy, Cettidae_all_MrBayes_relaxed.phy, Joseph200_4.smh.phy, Manthey200_1.smh.phy, PINNIPED1.phy, Pasach_run1.phy, SCELOPORUS1.phy, Salicini1.smh.phy, Satler_run1.phy, StarBEASTFLORES-RODRIGEZrun1.phy, THOMOMYS1.phy, Ursus_run1_noSpTree.phy, brachy…	alldata_noout.phy: converted format in Mesquite. Micro_BEST_7_12_09a.dat: converted to Fasta format in Mesquite; used script to edit shortened names to ensure uniqueness; converted to PHYLIP format in Mesquite. All other files: used scripts to convert BEAST XML to Fasta; edit shortened names to ensure uniqueness; and launch EMBOSS seqret to convert to PHYLIP format.
BEAST-MELO-FERREIRArun1.phy	104	6874	0.02	Syst Biol	63	3	10.1093/sysbio/syt057	Reid	Poor Fit to the Multispecies Coalescent is Widely Detectable in Empirical Data	Supplementary material not found via DOI in published paper. Download link provided by authors (file Reid_etal_PPSdata.zip)	25	Nexus (alldata_nooout.nex, Micro_BEST_7_12_09a.dat); BEAST XML	alldata_noout.nex, Micro_BEST_7_12_09a.dat, Alstrom5.smh.xml, BEAST-HARRINGTON-NEARrun1.xml, BEAST-MELO-FERREIRArun1.xml, Brunes1.smh.xml, Camargo_run1.xml, Cettidae_all_MrBayes_relaxed.xml, Joseph200_4.smh.xml, Manthey200_1.smh.xml, PINNIPED1.xml, Pasach_run1.xml, SCELOPORUS1.xml, Salicini1.smh.xml, Satler_run1.xml, StarBEASTFLORES-RODRIGEZrun1.xml, THOMOMYS1.xml, Ursus_run1_noSpTree.xml, brachy…	alldata_noout.phy, Micro_BEST_7_12_09a.phy, Alstrom5.smh.phy, BEAST-HARRINGTON-NEARrun1.phy, BEAST-MELO-FERREIRArun1.phy, Brunes1.smh.phy, Camargo_run1.phy, Cettidae_all_MrBayes_relaxed.phy, Joseph200_4.smh.phy, Manthey200_1.smh.phy, PINNIPED1.phy, Pasach_run1.phy, SCELOPORUS1.phy, Salicini1.smh.phy, Satler_run1.phy, StarBEASTFLORES-RODRIGEZrun1.phy, THOMOMYS1.phy, Ursus_run1_noSpTree.phy, brachy…	alldata_noout.phy: converted format in Mesquite. Micro_BEST_7_12_09a.dat: converted to Fasta format in Mesquite; used script to edit shortened names to ensure uniqueness; converted to PHYLIP format in Mesquite. All other files: used scripts to convert BEAST XML to Fasta; edit shortened names to ensure uniqueness; and launch EMBOSS seqret to convert to PHYLIP format.
brachy_run1.phy	14	3110	NA	Syst Biol	63	3	10.1093/sysbio/syt057	Reid	Poor Fit to the Multispecies Coalescent is Widely Detectable in Empirical Data	Supplementary material not found via DOI in published paper. Download link provided by authors (file Reid_etal_PPSdata.zip)	25	Nexus (alldata_nooout.nex, Micro_BEST_7_12_09a.dat); BEAST XML	alldata_noout.nex, Micro_BEST_7_12_09a.dat, Alstrom5.smh.xml, BEAST-HARRINGTON-NEARrun1.xml, BEAST-MELO-FERREIRArun1.xml, Brunes1.smh.xml, Camargo_run1.xml, Cettidae_all_MrBayes_relaxed.xml, Joseph200_4.smh.xml, Manthey200_1.smh.xml, PINNIPED1.xml, Pasach_run1.xml, SCELOPORUS1.xml, Salicini1.smh.xml, Satler_run1.xml, StarBEASTFLORES-RODRIGEZrun1.xml, THOMOMYS1.xml, Ursus_run1_noSpTree.xml, brachy…	alldata_noout.phy, Micro_BEST_7_12_09a.phy, Alstrom5.smh.phy, BEAST-HARRINGTON-NEARrun1.phy, BEAST-MELO-FERREIRArun1.phy, Brunes1.smh.phy, Camargo_run1.phy, Cettidae_all_MrBayes_relaxed.phy, Joseph200_4.smh.phy, Manthey200_1.smh.phy, PINNIPED1.phy, Pasach_run1.phy, SCELOPORUS1.phy, Salicini1.smh.phy, Satler_run1.phy, StarBEASTFLORES-RODRIGEZrun1.phy, THOMOMYS1.phy, Ursus_run1_noSpTree.phy, brachy…	alldata_noout.phy: converted format in Mesquite. Micro_BEST_7_12_09a.dat: converted to Fasta format in Mesquite; used script to edit shortened names to ensure uniqueness; converted to PHYLIP format in Mesquite. All other files: used scripts to convert BEAST XML to Fasta; edit shortened names to ensure uniqueness; and launch EMBOSS seqret to convert to PHYLIP format.
Brunes1.smh.phy	66	2051	NA	Syst Biol	63	3	10.1093/sysbio/syt057	Reid	Poor Fit to the Multispecies Coalescent is Widely Detectable in Empirical Data	Supplementary material not found via DOI in published paper. Download link provided by authors (file Reid_etal_PPSdata.zip)	25	Nexus (alldata_nooout.nex, Micro_BEST_7_12_09a.dat); BEAST XML	alldata_noout.nex, Micro_BEST_7_12_09a.dat, Alstrom5.smh.xml, BEAST-HARRINGTON-NEARrun1.xml, BEAST-MELO-FERREIRArun1.xml, Brunes1.smh.xml, Camargo_run1.xml, Cettidae_all_MrBayes_relaxed.xml, Joseph200_4.smh.xml, Manthey200_1.smh.xml, PINNIPED1.xml, Pasach_run1.xml, SCELOPORUS1.xml, Salicini1.smh.xml, Satler_run1.xml, StarBEASTFLORES-RODRIGEZrun1.xml, THOMOMYS1.xml, Ursus_run1_noSpTree.xml, brachy…	alldata_noout.phy, Micro_BEST_7_12_09a.phy, Alstrom5.smh.phy, BEAST-HARRINGTON-NEARrun1.phy, BEAST-MELO-FERREIRArun1.phy, Brunes1.smh.phy, Camargo_run1.phy, Cettidae_all_MrBayes_relaxed.phy, Joseph200_4.smh.phy, Manthey200_1.smh.phy, PINNIPED1.phy, Pasach_run1.phy, SCELOPORUS1.phy, Salicini1.smh.phy, Satler_run1.phy, StarBEASTFLORES-RODRIGEZrun1.phy, THOMOMYS1.phy, Ursus_run1_noSpTree.phy, brachy…	alldata_noout.phy: converted format in Mesquite. Micro_BEST_7_12_09a.dat: converted to Fasta format in Mesquite; used script to edit shortened names to ensure uniqueness; converted to PHYLIP format in Mesquite. All other files: used scripts to convert BEAST XML to Fasta; edit shortened names to ensure uniqueness; and launch EMBOSS seqret to convert to PHYLIP format.
Camargo_run1.phy	48	11760	NA	Syst Biol	63	3	10.1093/sysbio/syt057	Reid	Poor Fit to the Multispecies Coalescent is Widely Detectable in Empirical Data	Supplementary material not found via DOI in published paper. Download link provided by authors (file Reid_etal_PPSdata.zip)	25	Nexus (alldata_nooout.nex, Micro_BEST_7_12_09a.dat); BEAST XML	alldata_noout.nex, Micro_BEST_7_12_09a.dat, Alstrom5.smh.xml, BEAST-HARRINGTON-NEARrun1.xml, BEAST-MELO-FERREIRArun1.xml, Brunes1.smh.xml, Camargo_run1.xml, Cettidae_all_MrBayes_relaxed.xml, Joseph200_4.smh.xml, Manthey200_1.smh.xml, PINNIPED1.xml, Pasach_run1.xml, SCELOPORUS1.xml, Salicini1.smh.xml, Satler_run1.xml, StarBEASTFLORES-RODRIGEZrun1.xml, THOMOMYS1.xml, Ursus_run1_noSpTree.xml, brachy…	alldata_noout.phy, Micro_BEST_7_12_09a.phy, Alstrom5.smh.phy, BEAST-HARRINGTON-NEARrun1.phy, BEAST-MELO-FERREIRArun1.phy, Brunes1.smh.phy, Camargo_run1.phy, Cettidae_all_MrBayes_relaxed.phy, Joseph200_4.smh.phy, Manthey200_1.smh.phy, PINNIPED1.phy, Pasach_run1.phy, SCELOPORUS1.phy, Salicini1.smh.phy, Satler_run1.phy, StarBEASTFLORES-RODRIGEZrun1.phy, THOMOMYS1.phy, Ursus_run1_noSpTree.phy, brachy…	alldata_noout.phy: converted format in Mesquite. Micro_BEST_7_12_09a.dat: converted to Fasta format in Mesquite; used script to edit shortened names to ensure uniqueness; converted to PHYLIP format in Mesquite. All other files: used scripts to convert BEAST XML to Fasta; edit shortened names to ensure uniqueness; and launch EMBOSS seqret to convert to PHYLIP format.
Cettidae_all_MrBayes_relaxed.phy	97	2863	0.01	Syst Biol	63	3	10.1093/sysbio/syt057	Reid	Poor Fit to the Multispecies Coalescent is Widely Detectable in Empirical Data	Supplementary material not found via DOI in published paper. Download link provided by authors (file Reid_etal_PPSdata.zip)	25	Nexus (alldata_nooout.nex, Micro_BEST_7_12_09a.dat); BEAST XML	alldata_noout.nex, Micro_BEST_7_12_09a.dat, Alstrom5.smh.xml, BEAST-HARRINGTON-NEARrun1.xml, BEAST-MELO-FERREIRArun1.xml, Brunes1.smh.xml, Camargo_run1.xml, Cettidae_all_MrBayes_relaxed.xml, Joseph200_4.smh.xml, Manthey200_1.smh.xml, PINNIPED1.xml, Pasach_run1.xml, SCELOPORUS1.xml, Salicini1.smh.xml, Satler_run1.xml, StarBEASTFLORES-RODRIGEZrun1.xml, THOMOMYS1.xml, Ursus_run1_noSpTree.xml, brachy…	alldata_noout.phy, Micro_BEST_7_12_09a.phy, Alstrom5.smh.phy, BEAST-HARRINGTON-NEARrun1.phy, BEAST-MELO-FERREIRArun1.phy, Brunes1.smh.phy, Camargo_run1.phy, Cettidae_all_MrBayes_relaxed.phy, Joseph200_4.smh.phy, Manthey200_1.smh.phy, PINNIPED1.phy, Pasach_run1.phy, SCELOPORUS1.phy, Salicini1.smh.phy, Satler_run1.phy, StarBEASTFLORES-RODRIGEZrun1.phy, THOMOMYS1.phy, Ursus_run1_noSpTree.phy, brachy…	alldata_noout.phy: converted format in Mesquite. Micro_BEST_7_12_09a.dat: converted to Fasta format in Mesquite; used script to edit shortened names to ensure uniqueness; converted to PHYLIP format in Mesquite. All other files: used scripts to convert BEAST XML to Fasta; edit shortened names to ensure uniqueness; and launch EMBOSS seqret to convert to PHYLIP format.
herpystichum.run1.phy	18	10288	NA	Syst Biol	63	3	10.1093/sysbio/syt057	Reid	Poor Fit to the Multispecies Coalescent is Widely Detectable in Empirical Data	Supplementary material not found via DOI in published paper. Download link provided by authors (file Reid_etal_PPSdata.zip)	25	Nexus (alldata_nooout.nex, Micro_BEST_7_12_09a.dat); BEAST XML	alldata_noout.nex, Micro_BEST_7_12_09a.dat, Alstrom5.smh.xml, BEAST-HARRINGTON-NEARrun1.xml, BEAST-MELO-FERREIRArun1.xml, Brunes1.smh.xml, Camargo_run1.xml, Cettidae_all_MrBayes_relaxed.xml, Joseph200_4.smh.xml, Manthey200_1.smh.xml, PINNIPED1.xml, Pasach_run1.xml, SCELOPORUS1.xml, Salicini1.smh.xml, Satler_run1.xml, StarBEASTFLORES-RODRIGEZrun1.xml, THOMOMYS1.xml, Ursus_run1_noSpTree.xml, brachy…	alldata_noout.phy, Micro_BEST_7_12_09a.phy, Alstrom5.smh.phy, BEAST-HARRINGTON-NEARrun1.phy, BEAST-MELO-FERREIRArun1.phy, Brunes1.smh.phy, Camargo_run1.phy, Cettidae_all_MrBayes_relaxed.phy, Joseph200_4.smh.phy, Manthey200_1.smh.phy, PINNIPED1.phy, Pasach_run1.phy, SCELOPORUS1.phy, Salicini1.smh.phy, Satler_run1.phy, StarBEASTFLORES-RODRIGEZrun1.phy, THOMOMYS1.phy, Ursus_run1_noSpTree.phy, brachy…	alldata_noout.phy: converted format in Mesquite. Micro_BEST_7_12_09a.dat: converted to Fasta format in Mesquite; used script to edit shortened names to ensure uniqueness; converted to PHYLIP format in Mesquite. All other files: used scripts to convert BEAST XML to Fasta; edit shortened names to ensure uniqueness; and launch EMBOSS seqret to convert to PHYLIP format.
Joseph200_4.smh.phy	27	4395	0.01	Syst Biol	63	3	10.1093/sysbio/syt057	Reid	Poor Fit to the Multispecies Coalescent is Widely Detectable in Empirical Data	Supplementary material not found via DOI in published paper. Download link provided by authors (file Reid_etal_PPSdata.zip)	25	Nexus (alldata_nooout.nex, Micro_BEST_7_12_09a.dat); BEAST XML	alldata_noout.nex, Micro_BEST_7_12_09a.dat, Alstrom5.smh.xml, BEAST-HARRINGTON-NEARrun1.xml, BEAST-MELO-FERREIRArun1.xml, Brunes1.smh.xml, Camargo_run1.xml, Cettidae_all_MrBayes_relaxed.xml, Joseph200_4.smh.xml, Manthey200_1.smh.xml, PINNIPED1.xml, Pasach_run1.xml, SCELOPORUS1.xml, Salicini1.smh.xml, Satler_run1.xml, StarBEASTFLORES-RODRIGEZrun1.xml, THOMOMYS1.xml, Ursus_run1_noSpTree.xml, brachy…	alldata_noout.phy, Micro_BEST_7_12_09a.phy, Alstrom5.smh.phy, BEAST-HARRINGTON-NEARrun1.phy, BEAST-MELO-FERREIRArun1.phy, Brunes1.smh.phy, Camargo_run1.phy, Cettidae_all_MrBayes_relaxed.phy, Joseph200_4.smh.phy, Manthey200_1.smh.phy, PINNIPED1.phy, Pasach_run1.phy, SCELOPORUS1.phy, Salicini1.smh.phy, Satler_run1.phy, StarBEASTFLORES-RODRIGEZrun1.phy, THOMOMYS1.phy, Ursus_run1_noSpTree.phy, brachy…	alldata_noout.phy: converted format in Mesquite. Micro_BEST_7_12_09a.dat: converted to Fasta format in Mesquite; used script to edit shortened names to ensure uniqueness; converted to PHYLIP format in Mesquite. All other files: used scripts to convert BEAST XML to Fasta; edit shortened names to ensure uniqueness; and launch EMBOSS seqret to convert to PHYLIP format.
malurus.run1.phy	85	7327	0.01	Syst Biol	63	3	10.1093/sysbio/syt057	Reid	Poor Fit to the Multispecies Coalescent is Widely Detectable in Empirical Data	Supplementary material not found via DOI in published paper. Download link provided by authors (file Reid_etal_PPSdata.zip)	25	Nexus (alldata_nooout.nex, Micro_BEST_7_12_09a.dat); BEAST XML	alldata_noout.nex, Micro_BEST_7_12_09a.dat, Alstrom5.smh.xml, BEAST-HARRINGTON-NEARrun1.xml, BEAST-MELO-FERREIRArun1.xml, Brunes1.smh.xml, Camargo_run1.xml, Cettidae_all_MrBayes_relaxed.xml, Joseph200_4.smh.xml, Manthey200_1.smh.xml, PINNIPED1.xml, Pasach_run1.xml, SCELOPORUS1.xml, Salicini1.smh.xml, Satler_run1.xml, StarBEASTFLORES-RODRIGEZrun1.xml, THOMOMYS1.xml, Ursus_run1_noSpTree.xml, brachy…	alldata_noout.phy, Micro_BEST_7_12_09a.phy, Alstrom5.smh.phy, BEAST-HARRINGTON-NEARrun1.phy, BEAST-MELO-FERREIRArun1.phy, Brunes1.smh.phy, Camargo_run1.phy, Cettidae_all_MrBayes_relaxed.phy, Joseph200_4.smh.phy, Manthey200_1.smh.phy, PINNIPED1.phy, Pasach_run1.phy, SCELOPORUS1.phy, Salicini1.smh.phy, Satler_run1.phy, StarBEASTFLORES-RODRIGEZrun1.phy, THOMOMYS1.phy, Ursus_run1_noSpTree.phy, brachy…	alldata_noout.phy: converted format in Mesquite. Micro_BEST_7_12_09a.dat: converted to Fasta format in Mesquite; used script to edit shortened names to ensure uniqueness; converted to PHYLIP format in Mesquite. All other files: used scripts to convert BEAST XML to Fasta; edit shortened names to ensure uniqueness; and launch EMBOSS seqret to convert to PHYLIP format.
manacus_brumfield_run1.phy	47	1927	0.02	Syst Biol	63	3	10.1093/sysbio/syt057	Reid	Poor Fit to the Multispecies Coalescent is Widely Detectable in Empirical Data	Supplementary material not found via DOI in published paper. Download link provided by authors (file Reid_etal_PPSdata.zip)	25	Nexus (alldata_nooout.nex, Micro_BEST_7_12_09a.dat); BEAST XML	alldata_noout.nex, Micro_BEST_7_12_09a.dat, Alstrom5.smh.xml, BEAST-HARRINGTON-NEARrun1.xml, BEAST-MELO-FERREIRArun1.xml, Brunes1.smh.xml, Camargo_run1.xml, Cettidae_all_MrBayes_relaxed.xml, Joseph200_4.smh.xml, Manthey200_1.smh.xml, PINNIPED1.xml, Pasach_run1.xml, SCELOPORUS1.xml, Salicini1.smh.xml, Satler_run1.xml, StarBEASTFLORES-RODRIGEZrun1.xml, THOMOMYS1.xml, Ursus_run1_noSpTree.xml, brachy…	alldata_noout.phy, Micro_BEST_7_12_09a.phy, Alstrom5.smh.phy, BEAST-HARRINGTON-NEARrun1.phy, BEAST-MELO-FERREIRArun1.phy, Brunes1.smh.phy, Camargo_run1.phy, Cettidae_all_MrBayes_relaxed.phy, Joseph200_4.smh.phy, Manthey200_1.smh.phy, PINNIPED1.phy, Pasach_run1.phy, SCELOPORUS1.phy, Salicini1.smh.phy, Satler_run1.phy, StarBEASTFLORES-RODRIGEZrun1.phy, THOMOMYS1.phy, Ursus_run1_noSpTree.phy, brachy…	alldata_noout.phy: converted format in Mesquite. Micro_BEST_7_12_09a.dat: converted to Fasta format in Mesquite; used script to edit shortened names to ensure uniqueness; converted to PHYLIP format in Mesquite. All other files: used scripts to convert BEAST XML to Fasta; edit shortened names to ensure uniqueness; and launch EMBOSS seqret to convert to PHYLIP format.
Manthey200_1.smh.phy	141	4891	0.002	Syst Biol	63	3	10.1093/sysbio/syt057	Reid	Poor Fit to the Multispecies Coalescent is Widely Detectable in Empirical Data	Supplementary material not found via DOI in published paper. Download link provided by authors (file Reid_etal_PPSdata.zip)	25	Nexus (alldata_nooout.nex, Micro_BEST_7_12_09a.dat); BEAST XML	alldata_noout.nex, Micro_BEST_7_12_09a.dat, Alstrom5.smh.xml, BEAST-HARRINGTON-NEARrun1.xml, BEAST-MELO-FERREIRArun1.xml, Brunes1.smh.xml, Camargo_run1.xml, Cettidae_all_MrBayes_relaxed.xml, Joseph200_4.smh.xml, Manthey200_1.smh.xml, PINNIPED1.xml, Pasach_run1.xml, SCELOPORUS1.xml, Salicini1.smh.xml, Satler_run1.xml, StarBEASTFLORES-RODRIGEZrun1.xml, THOMOMYS1.xml, Ursus_run1_noSpTree.xml, brachy…	alldata_noout.phy, Micro_BEST_7_12_09a.phy, Alstrom5.smh.phy, BEAST-HARRINGTON-NEARrun1.phy, BEAST-MELO-FERREIRArun1.phy, Brunes1.smh.phy, Camargo_run1.phy, Cettidae_all_MrBayes_relaxed.phy, Joseph200_4.smh.phy, Manthey200_1.smh.phy, PINNIPED1.phy, Pasach_run1.phy, SCELOPORUS1.phy, Salicini1.smh.phy, Satler_run1.phy, StarBEASTFLORES-RODRIGEZrun1.phy, THOMOMYS1.phy, Ursus_run1_noSpTree.phy, brachy…	alldata_noout.phy: converted format in Mesquite. Micro_BEST_7_12_09a.dat: converted to Fasta format in Mesquite; used script to edit shortened names to ensure uniqueness; converted to PHYLIP format in Mesquite. All other files: used scripts to convert BEAST XML to Fasta; edit shortened names to ensure uniqueness; and launch EMBOSS seqret to convert to PHYLIP format.
Micro_BEST_7_12_09a.phy	65	8736	0.02	Syst Biol	63	3	10.1093/sysbio/syt057	Reid	Poor Fit to the Multispecies Coalescent is Widely Detectable in Empirical Data	Supplementary material not found via DOI in published paper. Download link provided by authors (file Reid_etal_PPSdata.zip)	25	Nexus (alldata_nooout.nex, Micro_BEST_7_12_09a.dat); BEAST XML	alldata_noout.nex, Micro_BEST_7_12_09a.dat, Alstrom5.smh.xml, BEAST-HARRINGTON-NEARrun1.xml, BEAST-MELO-FERREIRArun1.xml, Brunes1.smh.xml, Camargo_run1.xml, Cettidae_all_MrBayes_relaxed.xml, Joseph200_4.smh.xml, Manthey200_1.smh.xml, PINNIPED1.xml, Pasach_run1.xml, SCELOPORUS1.xml, Salicini1.smh.xml, Satler_run1.xml, StarBEASTFLORES-RODRIGEZrun1.xml, THOMOMYS1.xml, Ursus_run1_noSpTree.xml, brachy…	alldata_noout.phy, Micro_BEST_7_12_09a.phy, Alstrom5.smh.phy, BEAST-HARRINGTON-NEARrun1.phy, BEAST-MELO-FERREIRArun1.phy, Brunes1.smh.phy, Camargo_run1.phy, Cettidae_all_MrBayes_relaxed.phy, Joseph200_4.smh.phy, Manthey200_1.smh.phy, PINNIPED1.phy, Pasach_run1.phy, SCELOPORUS1.phy, Salicini1.smh.phy, Satler_run1.phy, StarBEASTFLORES-RODRIGEZrun1.phy, THOMOMYS1.phy, Ursus_run1_noSpTree.phy, brachy…	alldata_noout.phy: converted format in Mesquite. Micro_BEST_7_12_09a.dat: converted to Fasta format in Mesquite; used script to edit shortened names to ensure uniqueness; converted to PHYLIP format in Mesquite. All other files: used scripts to convert BEAST XML to Fasta; edit shortened names to ensure uniqueness; and launch EMBOSS seqret to convert to PHYLIP format.
Pasach_run1.phy	27	3062	0.02	Syst Biol	63	3	10.1093/sysbio/syt057	Reid	Poor Fit to the Multispecies Coalescent is Widely Detectable in Empirical Data	Supplementary material not found via DOI in published paper. Download link provided by authors (file Reid_etal_PPSdata.zip)	25	Nexus (alldata_nooout.nex, Micro_BEST_7_12_09a.dat); BEAST XML	alldata_noout.nex, Micro_BEST_7_12_09a.dat, Alstrom5.smh.xml, BEAST-HARRINGTON-NEARrun1.xml, BEAST-MELO-FERREIRArun1.xml, Brunes1.smh.xml, Camargo_run1.xml, Cettidae_all_MrBayes_relaxed.xml, Joseph200_4.smh.xml, Manthey200_1.smh.xml, PINNIPED1.xml, Pasach_run1.xml, SCELOPORUS1.xml, Salicini1.smh.xml, Satler_run1.xml, StarBEASTFLORES-RODRIGEZrun1.xml, THOMOMYS1.xml, Ursus_run1_noSpTree.xml, brachy…	alldata_noout.phy, Micro_BEST_7_12_09a.phy, Alstrom5.smh.phy, BEAST-HARRINGTON-NEARrun1.phy, BEAST-MELO-FERREIRArun1.phy, Brunes1.smh.phy, Camargo_run1.phy, Cettidae_all_MrBayes_relaxed.phy, Joseph200_4.smh.phy, Manthey200_1.smh.phy, PINNIPED1.phy, Pasach_run1.phy, SCELOPORUS1.phy, Salicini1.smh.phy, Satler_run1.phy, StarBEASTFLORES-RODRIGEZrun1.phy, THOMOMYS1.phy, Ursus_run1_noSpTree.phy, brachy…	alldata_noout.phy: converted format in Mesquite. Micro_BEST_7_12_09a.dat: converted to Fasta format in Mesquite; used script to edit shortened names to ensure uniqueness; converted to PHYLIP format in Mesquite. All other files: used scripts to convert BEAST XML to Fasta; edit shortened names to ensure uniqueness; and launch EMBOSS seqret to convert to PHYLIP format.
PINNIPED1.phy	47	19990	0.02	Syst Biol	63	3	10.1093/sysbio/syt057	Reid	Poor Fit to the Multispecies Coalescent is Widely Detectable in Empirical Data	Supplementary material not found via DOI in published paper. Download link provided by authors (file Reid_etal_PPSdata.zip)	25	Nexus (alldata_nooout.nex, Micro_BEST_7_12_09a.dat); BEAST XML	alldata_noout.nex, Micro_BEST_7_12_09a.dat, Alstrom5.smh.xml, BEAST-HARRINGTON-NEARrun1.xml, BEAST-MELO-FERREIRArun1.xml, Brunes1.smh.xml, Camargo_run1.xml, Cettidae_all_MrBayes_relaxed.xml, Joseph200_4.smh.xml, Manthey200_1.smh.xml, PINNIPED1.xml, Pasach_run1.xml, SCELOPORUS1.xml, Salicini1.smh.xml, Satler_run1.xml, StarBEASTFLORES-RODRIGEZrun1.xml, THOMOMYS1.xml, Ursus_run1_noSpTree.xml, brachy…	alldata_noout.phy, Micro_BEST_7_12_09a.phy, Alstrom5.smh.phy, BEAST-HARRINGTON-NEARrun1.phy, BEAST-MELO-FERREIRArun1.phy, Brunes1.smh.phy, Camargo_run1.phy, Cettidae_all_MrBayes_relaxed.phy, Joseph200_4.smh.phy, Manthey200_1.smh.phy, PINNIPED1.phy, Pasach_run1.phy, SCELOPORUS1.phy, Salicini1.smh.phy, Satler_run1.phy, StarBEASTFLORES-RODRIGEZrun1.phy, THOMOMYS1.phy, Ursus_run1_noSpTree.phy, brachy…	alldata_noout.phy: converted format in Mesquite. Micro_BEST_7_12_09a.dat: converted to Fasta format in Mesquite; used script to edit shortened names to ensure uniqueness; converted to PHYLIP format in Mesquite. All other files: used scripts to convert BEAST XML to Fasta; edit shortened names to ensure uniqueness; and launch EMBOSS seqret to convert to PHYLIP format.
recuero.bufo.1.phy	329	3490	0.02	Syst Biol	63	3	10.1093/sysbio/syt057	Reid	Poor Fit to the Multispecies Coalescent is Widely Detectable in Empirical Data	Supplementary material not found via DOI in published paper. Download link provided by authors (file Reid_etal_PPSdata.zip)	25	Nexus (alldata_nooout.nex, Micro_BEST_7_12_09a.dat); BEAST XML	alldata_noout.nex, Micro_BEST_7_12_09a.dat, Alstrom5.smh.xml, BEAST-HARRINGTON-NEARrun1.xml, BEAST-MELO-FERREIRArun1.xml, Brunes1.smh.xml, Camargo_run1.xml, Cettidae_all_MrBayes_relaxed.xml, Joseph200_4.smh.xml, Manthey200_1.smh.xml, PINNIPED1.xml, Pasach_run1.xml, SCELOPORUS1.xml, Salicini1.smh.xml, Satler_run1.xml, StarBEASTFLORES-RODRIGEZrun1.xml, THOMOMYS1.xml, Ursus_run1_noSpTree.xml, brachy…	alldata_noout.phy, Micro_BEST_7_12_09a.phy, Alstrom5.smh.phy, BEAST-HARRINGTON-NEARrun1.phy, BEAST-MELO-FERREIRArun1.phy, Brunes1.smh.phy, Camargo_run1.phy, Cettidae_all_MrBayes_relaxed.phy, Joseph200_4.smh.phy, Manthey200_1.smh.phy, PINNIPED1.phy, Pasach_run1.phy, SCELOPORUS1.phy, Salicini1.smh.phy, Satler_run1.phy, StarBEASTFLORES-RODRIGEZrun1.phy, THOMOMYS1.phy, Ursus_run1_noSpTree.phy, brachy…	alldata_noout.phy: converted format in Mesquite. Micro_BEST_7_12_09a.dat: converted to Fasta format in Mesquite; used script to edit shortened names to ensure uniqueness; converted to PHYLIP format in Mesquite. All other files: used scripts to convert BEAST XML to Fasta; edit shortened names to ensure uniqueness; and launch EMBOSS seqret to convert to PHYLIP format.
Salicini1.smh.phy	49	3560	0.01	Syst Biol	63	3	10.1093/sysbio/syt057	Reid	Poor Fit to the Multispecies Coalescent is Widely Detectable in Empirical Data	Supplementary material not found via DOI in published paper. Download link provided by authors (file Reid_etal_PPSdata.zip)	25	Nexus (alldata_nooout.nex, Micro_BEST_7_12_09a.dat); BEAST XML	alldata_noout.nex, Micro_BEST_7_12_09a.dat, Alstrom5.smh.xml, BEAST-HARRINGTON-NEARrun1.xml, BEAST-MELO-FERREIRArun1.xml, Brunes1.smh.xml, Camargo_run1.xml, Cettidae_all_MrBayes_relaxed.xml, Joseph200_4.smh.xml, Manthey200_1.smh.xml, PINNIPED1.xml, Pasach_run1.xml, SCELOPORUS1.xml, Salicini1.smh.xml, Satler_run1.xml, StarBEASTFLORES-RODRIGEZrun1.xml, THOMOMYS1.xml, Ursus_run1_noSpTree.xml, brachy…	alldata_noout.phy, Micro_BEST_7_12_09a.phy, Alstrom5.smh.phy, BEAST-HARRINGTON-NEARrun1.phy, BEAST-MELO-FERREIRArun1.phy, Brunes1.smh.phy, Camargo_run1.phy, Cettidae_all_MrBayes_relaxed.phy, Joseph200_4.smh.phy, Manthey200_1.smh.phy, PINNIPED1.phy, Pasach_run1.phy, SCELOPORUS1.phy, Salicini1.smh.phy, Satler_run1.phy, StarBEASTFLORES-RODRIGEZrun1.phy, THOMOMYS1.phy, Ursus_run1_noSpTree.phy, brachy…	alldata_noout.phy: converted format in Mesquite. Micro_BEST_7_12_09a.dat: converted to Fasta format in Mesquite; used script to edit shortened names to ensure uniqueness; converted to PHYLIP format in Mesquite. All other files: used scripts to convert BEAST XML to Fasta; edit shortened names to ensure uniqueness; and launch EMBOSS seqret to convert to PHYLIP format.
Satler_run1.phy	102	3132	0.01	Syst Biol	63	3	10.1093/sysbio/syt057	Reid	Poor Fit to the Multispecies Coalescent is Widely Detectable in Empirical Data	Supplementary material not found via DOI in published paper. Download link provided by authors (file Reid_etal_PPSdata.zip)	25	Nexus (alldata_nooout.nex, Micro_BEST_7_12_09a.dat); BEAST XML	alldata_noout.nex, Micro_BEST_7_12_09a.dat, Alstrom5.smh.xml, BEAST-HARRINGTON-NEARrun1.xml, BEAST-MELO-FERREIRArun1.xml, Brunes1.smh.xml, Camargo_run1.xml, Cettidae_all_MrBayes_relaxed.xml, Joseph200_4.smh.xml, Manthey200_1.smh.xml, PINNIPED1.xml, Pasach_run1.xml, SCELOPORUS1.xml, Salicini1.smh.xml, Satler_run1.xml, StarBEASTFLORES-RODRIGEZrun1.xml, THOMOMYS1.xml, Ursus_run1_noSpTree.xml, brachy…	alldata_noout.phy, Micro_BEST_7_12_09a.phy, Alstrom5.smh.phy, BEAST-HARRINGTON-NEARrun1.phy, BEAST-MELO-FERREIRArun1.phy, Brunes1.smh.phy, Camargo_run1.phy, Cettidae_all_MrBayes_relaxed.phy, Joseph200_4.smh.phy, Manthey200_1.smh.phy, PINNIPED1.phy, Pasach_run1.phy, SCELOPORUS1.phy, Salicini1.smh.phy, Satler_run1.phy, StarBEASTFLORES-RODRIGEZrun1.phy, THOMOMYS1.phy, Ursus_run1_noSpTree.phy, brachy…	alldata_noout.phy: converted format in Mesquite. Micro_BEST_7_12_09a.dat: converted to Fasta format in Mesquite; used script to edit shortened names to ensure uniqueness; converted to PHYLIP format in Mesquite. All other files: used scripts to convert BEAST XML to Fasta; edit shortened names to ensure uniqueness; and launch EMBOSS seqret to convert to PHYLIP format.
SCELOPORUS1.phy	21	5516	NA	Syst Biol	63	3	10.1093/sysbio/syt057	Reid	Poor Fit to the Multispecies Coalescent is Widely Detectable in Empirical Data	Supplementary material not found via DOI in published paper. Download link provided by authors (file Reid_etal_PPSdata.zip)	25	Nexus (alldata_nooout.nex, Micro_BEST_7_12_09a.dat); BEAST XML	alldata_noout.nex, Micro_BEST_7_12_09a.dat, Alstrom5.smh.xml, BEAST-HARRINGTON-NEARrun1.xml, BEAST-MELO-FERREIRArun1.xml, Brunes1.smh.xml, Camargo_run1.xml, Cettidae_all_MrBayes_relaxed.xml, Joseph200_4.smh.xml, Manthey200_1.smh.xml, PINNIPED1.xml, Pasach_run1.xml, SCELOPORUS1.xml, Salicini1.smh.xml, Satler_run1.xml, StarBEASTFLORES-RODRIGEZrun1.xml, THOMOMYS1.xml, Ursus_run1_noSpTree.xml, brachy…	alldata_noout.phy, Micro_BEST_7_12_09a.phy, Alstrom5.smh.phy, BEAST-HARRINGTON-NEARrun1.phy, BEAST-MELO-FERREIRArun1.phy, Brunes1.smh.phy, Camargo_run1.phy, Cettidae_all_MrBayes_relaxed.phy, Joseph200_4.smh.phy, Manthey200_1.smh.phy, PINNIPED1.phy, Pasach_run1.phy, SCELOPORUS1.phy, Salicini1.smh.phy, Satler_run1.phy, StarBEASTFLORES-RODRIGEZrun1.phy, THOMOMYS1.phy, Ursus_run1_noSpTree.phy, brachy…	alldata_noout.phy: converted format in Mesquite. Micro_BEST_7_12_09a.dat: converted to Fasta format in Mesquite; used script to edit shortened names to ensure uniqueness; converted to PHYLIP format in Mesquite. All other files: used scripts to convert BEAST XML to Fasta; edit shortened names to ensure uniqueness; and launch EMBOSS seqret to convert to PHYLIP format.
Sistrurus.1.phy	52	8251	NA	Syst Biol	63	3	10.1093/sysbio/syt057	Reid	Poor Fit to the Multispecies Coalescent is Widely Detectable in Empirical Data	Supplementary material not found via DOI in published paper. Download link provided by authors (file Reid_etal_PPSdata.zip)	25	Nexus (alldata_nooout.nex, Micro_BEST_7_12_09a.dat); BEAST XML	alldata_noout.nex, Micro_BEST_7_12_09a.dat, Alstrom5.smh.xml, BEAST-HARRINGTON-NEARrun1.xml, BEAST-MELO-FERREIRArun1.xml, Brunes1.smh.xml, Camargo_run1.xml, Cettidae_all_MrBayes_relaxed.xml, Joseph200_4.smh.xml, Manthey200_1.smh.xml, PINNIPED1.xml, Pasach_run1.xml, SCELOPORUS1.xml, Salicini1.smh.xml, Satler_run1.xml, StarBEASTFLORES-RODRIGEZrun1.xml, THOMOMYS1.xml, Ursus_run1_noSpTree.xml, brachy…	alldata_noout.phy, Micro_BEST_7_12_09a.phy, Alstrom5.smh.phy, BEAST-HARRINGTON-NEARrun1.phy, BEAST-MELO-FERREIRArun1.phy, Brunes1.smh.phy, Camargo_run1.phy, Cettidae_all_MrBayes_relaxed.phy, Joseph200_4.smh.phy, Manthey200_1.smh.phy, PINNIPED1.phy, Pasach_run1.phy, SCELOPORUS1.phy, Salicini1.smh.phy, Satler_run1.phy, StarBEASTFLORES-RODRIGEZrun1.phy, THOMOMYS1.phy, Ursus_run1_noSpTree.phy, brachy…	alldata_noout.phy: converted format in Mesquite. Micro_BEST_7_12_09a.dat: converted to Fasta format in Mesquite; used script to edit shortened names to ensure uniqueness; converted to PHYLIP format in Mesquite. All other files: used scripts to convert BEAST XML to Fasta; edit shortened names to ensure uniqueness; and launch EMBOSS seqret to convert to PHYLIP format.
StarBEASTFLORES-RODRIGEZrun1.phy	5	5456	0.01	Syst Biol	63	3	10.1093/sysbio/syt057	Reid	Poor Fit to the Multispecies Coalescent is Widely Detectable in Empirical Data	Supplementary material not found via DOI in published paper. Download link provided by authors (file Reid_etal_PPSdata.zip)	25	Nexus (alldata_nooout.nex, Micro_BEST_7_12_09a.dat); BEAST XML	alldata_noout.nex, Micro_BEST_7_12_09a.dat, Alstrom5.smh.xml, BEAST-HARRINGTON-NEARrun1.xml, BEAST-MELO-FERREIRArun1.xml, Brunes1.smh.xml, Camargo_run1.xml, Cettidae_all_MrBayes_relaxed.xml, Joseph200_4.smh.xml, Manthey200_1.smh.xml, PINNIPED1.xml, Pasach_run1.xml, SCELOPORUS1.xml, Salicini1.smh.xml, Satler_run1.xml, StarBEASTFLORES-RODRIGEZrun1.xml, THOMOMYS1.xml, Ursus_run1_noSpTree.xml, brachy…	alldata_noout.phy, Micro_BEST_7_12_09a.phy, Alstrom5.smh.phy, BEAST-HARRINGTON-NEARrun1.phy, BEAST-MELO-FERREIRArun1.phy, Brunes1.smh.phy, Camargo_run1.phy, Cettidae_all_MrBayes_relaxed.phy, Joseph200_4.smh.phy, Manthey200_1.smh.phy, PINNIPED1.phy, Pasach_run1.phy, SCELOPORUS1.phy, Salicini1.smh.phy, Satler_run1.phy, StarBEASTFLORES-RODRIGEZrun1.phy, THOMOMYS1.phy, Ursus_run1_noSpTree.phy, brachy…	alldata_noout.phy: converted format in Mesquite. Micro_BEST_7_12_09a.dat: converted to Fasta format in Mesquite; used script to edit shortened names to ensure uniqueness; converted to PHYLIP format in Mesquite. All other files: used scripts to convert BEAST XML to Fasta; edit shortened names to ensure uniqueness; and launch EMBOSS seqret to convert to PHYLIP format.
THOMOMYS1.phy	26	4385	NA	Syst Biol	63	3	10.1093/sysbio/syt057	Reid	Poor Fit to the Multispecies Coalescent is Widely Detectable in Empirical Data	Supplementary material not found via DOI in published paper. Download link provided by authors (file Reid_etal_PPSdata.zip)	25	Nexus (alldata_nooout.nex, Micro_BEST_7_12_09a.dat); BEAST XML	alldata_noout.nex, Micro_BEST_7_12_09a.dat, Alstrom5.smh.xml, BEAST-HARRINGTON-NEARrun1.xml, BEAST-MELO-FERREIRArun1.xml, Brunes1.smh.xml, Camargo_run1.xml, Cettidae_all_MrBayes_relaxed.xml, Joseph200_4.smh.xml, Manthey200_1.smh.xml, PINNIPED1.xml, Pasach_run1.xml, SCELOPORUS1.xml, Salicini1.smh.xml, Satler_run1.xml, StarBEASTFLORES-RODRIGEZrun1.xml, THOMOMYS1.xml, Ursus_run1_noSpTree.xml, brachy…	alldata_noout.phy, Micro_BEST_7_12_09a.phy, Alstrom5.smh.phy, BEAST-HARRINGTON-NEARrun1.phy, BEAST-MELO-FERREIRArun1.phy, Brunes1.smh.phy, Camargo_run1.phy, Cettidae_all_MrBayes_relaxed.phy, Joseph200_4.smh.phy, Manthey200_1.smh.phy, PINNIPED1.phy, Pasach_run1.phy, SCELOPORUS1.phy, Salicini1.smh.phy, Satler_run1.phy, StarBEASTFLORES-RODRIGEZrun1.phy, THOMOMYS1.phy, Ursus_run1_noSpTree.phy, brachy…	alldata_noout.phy: converted format in Mesquite. Micro_BEST_7_12_09a.dat: converted to Fasta format in Mesquite; used script to edit shortened names to ensure uniqueness; converted to PHYLIP format in Mesquite. All other files: used scripts to convert BEAST XML to Fasta; edit shortened names to ensure uniqueness; and launch EMBOSS seqret to convert to PHYLIP format.
Ursus_run1_noSpTree.phy	90	6108	0.01	Syst Biol	63	3	10.1093/sysbio/syt057	Reid	Poor Fit to the Multispecies Coalescent is Widely Detectable in Empirical Data	Supplementary material not found via DOI in published paper. Download link provided by authors (file Reid_etal_PPSdata.zip)	25	Nexus (alldata_nooout.nex, Micro_BEST_7_12_09a.dat); BEAST XML	alldata_noout.nex, Micro_BEST_7_12_09a.dat, Alstrom5.smh.xml, BEAST-HARRINGTON-NEARrun1.xml, BEAST-MELO-FERREIRArun1.xml, Brunes1.smh.xml, Camargo_run1.xml, Cettidae_all_MrBayes_relaxed.xml, Joseph200_4.smh.xml, Manthey200_1.smh.xml, PINNIPED1.xml, Pasach_run1.xml, SCELOPORUS1.xml, Salicini1.smh.xml, Satler_run1.xml, StarBEASTFLORES-RODRIGEZrun1.xml, THOMOMYS1.xml, Ursus_run1_noSpTree.xml, brachy…	alldata_noout.phy, Micro_BEST_7_12_09a.phy, Alstrom5.smh.phy, BEAST-HARRINGTON-NEARrun1.phy, BEAST-MELO-FERREIRArun1.phy, Brunes1.smh.phy, Camargo_run1.phy, Cettidae_all_MrBayes_relaxed.phy, Joseph200_4.smh.phy, Manthey200_1.smh.phy, PINNIPED1.phy, Pasach_run1.phy, SCELOPORUS1.phy, Salicini1.smh.phy, Satler_run1.phy, StarBEASTFLORES-RODRIGEZrun1.phy, THOMOMYS1.phy, Ursus_run1_noSpTree.phy, brachy…	alldata_noout.phy: converted format in Mesquite. Micro_BEST_7_12_09a.dat: converted to Fasta format in Mesquite; used script to edit shortened names to ensure uniqueness; converted to PHYLIP format in Mesquite. All other files: used scripts to convert BEAST XML to Fasta; edit shortened names to ensure uniqueness; and launch EMBOSS seqret to convert to PHYLIP format.
walstrom.sitta.1.phy	168	3897	NA	Syst Biol	63	3	10.1093/sysbio/syt057	Reid	Poor Fit to the Multispecies Coalescent is Widely Detectable in Empirical Data	Supplementary material not found via DOI in published paper. Download link provided by authors (file Reid_etal_PPSdata.zip)	25	Nexus (alldata_nooout.nex, Micro_BEST_7_12_09a.dat); BEAST XML	alldata_noout.nex, Micro_BEST_7_12_09a.dat, Alstrom5.smh.xml, BEAST-HARRINGTON-NEARrun1.xml, BEAST-MELO-FERREIRArun1.xml, Brunes1.smh.xml, Camargo_run1.xml, Cettidae_all_MrBayes_relaxed.xml, Joseph200_4.smh.xml, Manthey200_1.smh.xml, PINNIPED1.xml, Pasach_run1.xml, SCELOPORUS1.xml, Salicini1.smh.xml, Satler_run1.xml, StarBEASTFLORES-RODRIGEZrun1.xml, THOMOMYS1.xml, Ursus_run1_noSpTree.xml, brachy…	alldata_noout.phy, Micro_BEST_7_12_09a.phy, Alstrom5.smh.phy, BEAST-HARRINGTON-NEARrun1.phy, BEAST-MELO-FERREIRArun1.phy, Brunes1.smh.phy, Camargo_run1.phy, Cettidae_all_MrBayes_relaxed.phy, Joseph200_4.smh.phy, Manthey200_1.smh.phy, PINNIPED1.phy, Pasach_run1.phy, SCELOPORUS1.phy, Salicini1.smh.phy, Satler_run1.phy, StarBEASTFLORES-RODRIGEZrun1.phy, THOMOMYS1.phy, Ursus_run1_noSpTree.phy, brachy…	alldata_noout.phy: converted format in Mesquite. Micro_BEST_7_12_09a.dat: converted to Fasta format in Mesquite; used script to edit shortened names to ensure uniqueness; converted to PHYLIP format in Mesquite. All other files: used scripts to convert BEAST XML to Fasta; edit shortened names to ensure uniqueness; and launch EMBOSS seqret to convert to PHYLIP format.
