# Supplementary material for: On simulated annealing phase transitions in phylogeny reconstruction
Source: Mol Phylogenet Evol. 2016 Aug;101:46–55. doi: 10.1016/j.ympev.2016.05.001 (PMC4912009; doi:10.1016/j.ympev.2016.05.001)
Supplement: Supplementary data 3 [file mmc3.zip]

Archive with 47 entries (46 files):
- matrices/
- matrices/1_1399893393_Molecular_noct.phy
- matrices/Adams_etal_Syst_Biol_unique_cytb_haplotypes.phy
- matrices/Alignment_4genes.phy
- matrices/alldata_noout.phy
- matrices/Alstrom5.smh.phy
- matrices/angiosperm-rps11.phy
- matrices/Bahl.phy
- matrices/BEAST-HARRINGTON-NEARrun1.phy
- matrices/BEAST-MELO-FERREIRArun1.phy
- matrices/brachy_run1.phy
- matrices/Brunes1.smh.phy
- matrices/Camargo_run1.phy
- matrices/Cettidae_all_MrBayes_relaxed.phy
- matrices/COI_CAD_SystBiol.phy
- matrices/herpystichum.run1.phy
- matrices/Joseph200_4.smh.phy
- matrices/malurus.run1.phy
- matrices/manacus_brumfield_run1.phy
- matrices/Manthey200_1.smh.phy
- matrices/Micro_BEST_7_12_09a.phy
- matrices/Pasach_run1.phy
- matrices/patient1.phy
- matrices/patient2.phy
- matrices/patient3.phy
- matrices/patient5.phy
- matrices/patient6.phy
- matrices/patient7.phy
- matrices/patient8.phy
- matrices/patient9.phy
- matrices/PINNIPED1.phy
- matrices/rabosky_6genes_concatenated.phy
- matrices/recuero.bufo.1.phy
- matrices/S1_cpDNA_236_taxa_78genes.phy
- matrices/S3_mtDNA_356taxa_4_genes.phy
- matrices/S4.phy
- matrices/Salicini1.smh.phy
- matrices/Satler_run1.phy
- matrices/SCELOPORUS1.phy
- matrices/sistrurus.1.phy
- matrices/sphaero-4gene.phy
- matrices/StarBEASTFLORES-RODRIGEZrun1.phy
- matrices/THOMOMYS1.phy
- matrices/Ursus_run1_noSpTree.phy
- matrices/VATI_6genes_concatenated.phy
- matrices/VATI_ND2_Align_Final.phy
- matrices/walstrom.sitta.1.phy
