# Supplementary material for: On simulated annealing phase transitions in phylogeny reconstruction
Source: Mol Phylogenet Evol. 2016 Aug;101:46–55. doi: 10.1016/j.ympev.2016.05.001 (PMC4912009; doi:10.1016/j.ympev.2016.05.001)
Supplement: Supplementary data 3 [file mmc3.zip › matrices/1_1399893393_Molecular_noct.phy]

85 9584
Anoura001 GTTGTTTATCAACCTCATCTTATCACAGGCGAGGAAATCAAGAAGCAGATTGAAGCTGCAGGCTTTCCAGCATTCATCAAAAAGCAGCCCAAGT---ACCCCAAGTTGGGAGCTATTGATATAGAACGTCTAAAAAACACACCAGTCAAATCCTCAGAAGGATCACAGATGAGGAGTCTAGCTTGTGCCGATGAGTATTCCACGGCCACTTTCACCATAGATGGCATGCATTGTAAATCATGCGTGTCCAATATTGAAAGCGCTTTATCTACACTCCAATATGTAAGCAGCATAGTAGTTTCTTTAGAGAATAGGTCTGCTGTCGTCAAGTACAATGCAAACTTAGTCACTCCAGAAGCCCTGAGAAGAGCGATAGAGGCCGTGCCACCAGGACAATATAGAGTTAGTATTACAAGCGGAGTTGACAGTACCGTAAACT---CTCCTTCCGGCTCCTGTCTGCAGAAGATTCCCTTGAACGTAGTTAGCCAGCCGCTCACTCAAGAAACCGTGATAAACATCGGTGGCATGACTTGTAACTCTTGTGTGCAGTCTGTCGAGGGTGTCATATCCAAAAAGGCAGGGGTGAAATCCGTACTAGTATCCCTCGCAAACGGCAATGGAACTGTAGAATATGATCCTCTACTAACCTCTCCAGAAACTTTGAGGAAAGCAATAGAAGACTGCATGAAGGCTGCCCCCATGAAAGAAGCAAACGTCCGCGGACAAGGCAGCTTGGCGTACCCAGGTGTTCGAACCCATGGGACTCTGGAGAGCGTGAATGGGCCCAAGGCAGGCTCAAGAGGCCTGACATCATTGGCTGACACTTTTGAACATGTGATAGAAGAGCTGCTGGATGAGGACCAGAAAGTACGGCCCCAAGAAGAAAACAATAAGGACGCGGACTTGTAYACTTCCAGGGTGATGCTCAGTAGTCAAGTGCCTTTGGAGCCGCCTCTTCTCTTTCTGCTTGAGGAATACAAAAATTATCTGGATGCTGCAAACATGTCAATGAGGGTCCGACGCCACTCCGACCCAGCCCGGCGTGGGGAGCTGAGCGTGTGTGACAGCATTAGCGAGTGGGTAACAGCGGCAGACAAAAAGACTGCAGTGGACATGTCGGGCGGGACGGTTACGGTCCTTGAAAAAGTCCCTGTATCGAAAGGCCAACTGAAGCAGTACTTCTACGAGACCAAGTGCAATCCCATGGGTTACACACTCTGTACTTACTATTCGGCGCCTGAGCTGGCATAGTAGGTACCGCACTAAGCCTTCTCATCCGTGCTGAGCTAGGCCAACCCGGAGCCCTGTTAGGTGATGATCAAATTTACAATGTAATCGTAACAGCCCATGCCTTTGTAATAATTTTCTTCATAGTTATGCCAATTATAATCGGAGGTTTTGGCAATTGACTAATCCCCCTAATAATTGGAGCACCTGATATAGCATTTCCTCGGATGAATAATATAAGCTTCTGACTTCTTCCCCCCTCTTTCCTACTATTACTGGCCTCCTCCACAGTCGAAGCCGGAGTAGGAACTGGCTGAACTGTTTATCCCCCCTTAGCAGGAAACCTAGCACATGCCGGGGCCTCTGTCGATCTGGCAATCTTTTCCTTACATTTAGCGGGTGTATCATCTATCTTAGGAGCTATTAACTTTATTACTACTATTATTAATATAAAACCCCCAGCACTTTCCCAATATCAAACACCCTTATTCGTATGATCTGTATTAATCACAGCCGTTTTATTACTGCTATCTCTCCCTGTACTGGCAGCAGGAATCACTATGCTACTTACTGATCGAAATCTGAATACTACCTTTTTTGACCCTGCAGGAGGAGGAGATCCTATCTTGTATCAACATTTATTCATGACCAACATTCGAAAAACCCATCCCCTCCTAAAAATCATCAATAATTCTCTCGTAGACCTTCCCGCCCCCTCAAACCTATCTTCATGATGAAACTTTGGTTCCCTCTTAGGAGTCTGCTTGGCCGTACAAATCTTAACAGGAGTATTCTTAGCAATACACTATACCAGCGATACAACCTCCGCATTCAACTCCGTAGCCCATATCTGCCGAGACGTTAACTACGGCTGAGTTCTTCGCTATCTCCACGCCAATGGAGCTTCCATATTCTTCATCTGCTTATACGTGCATGTAGGCCGAGGATTATACTATGGATCTTACATGTACTCAGAAACATGAAACGTGGGAATTCTTCTTCTATTTGCTGTAATAGCCACCGCCTTCATAGGATATGTTCTGCCA-------------------------------------------------------------------------------------------------------------------------------------------------------------------------------------------------------------------------------------------------------------------------------------------------------------------------------------------------------------------------------------------------------------------------------------------------------------------------------------------------------------------------------------------------------------------------------------------------------------------------------------------------------------------------------------------------------------------------------------------------------------------AACTTGGCGTATGACTTAAAATATCCGATTCCAAGAAT-ATAA-GCCC----TAGCAT-AAAGATCAACA--AC---A-ACACAACTTC-TCAAACCCACG-AAA-CAATAAAAAACAAGAAAAGAT--CTTTAAAATTGCCACGGTCATTTAATTCCACAAAACTTAA---CAATTAAATGACAAACTCACTGTAAAAA-CACCCGTAAGCCCTAC-AGAAAG---GATAATGAATGACAACCCAACATTAGATACCTAGCCTAAACCTA-CACA----TAAAC-AGAGTACTACTCAAATAAAACTCAAACTGTTATCCTTGGGATAATACACCCAAACCTCAATTGCC--AATTCACTTAGTTCAAA-AAAACCCTACAAATCAATC-AAT-ACAAAACTATCAAGTTATTAAA-ACATTA-TCAA--C-TAAGATTTTTCCCTTAAAGAAATG-AAAC-TAAAATGGATCAGTAAATAGAGTGGAATA-AGGCCAGACACCCTACCAA-CC-AAC-GATA----CCC--TCAATTC--TA-TTTTT-ACA-----TATCACA-ACTAACAATTAAAAGTTGGAAGGGATAACCGTAAA-CCCCAACTTACACAGATATACA---AATAGCTGCACTTAGCCCATCA-CAGATAAAATACAACTA---TATAATCTTAACCAAAACAACATACCT--TAACATAAAGTAGGAGAGA-AATATA-AT-TGGCGCTATAGAGATAGTAGTAAGAACAATGAAAGAATC-A-ACT-AAAGCAAAAAATAGCACTTACCCGTACCTTTTGCATAATGAATAGAACATACGAAAGA-ATAATTAACCGAAAAGAGTACCCA--AAGACACGTAGCAAAAAAAAGACAA-TACCGACTGATAGCTTT-AAAA-TTTATAACAACCAAC--ATCACAATTTC-ACTGAATAGGACAGACAATACAATTTGATAAG--TGCA----A-TAA--AAAATCAATTTTAAAAGCAATATAAAAAAGTTCAATAA---C--AATAAA-A-TCAAT-TTAA---TTCCAACAA----TAAA--A-CCAACA-TTAA-AACAT-AA----CCATAGAGATACTTTGAGTAAAGAAATCAA--CCTCAAGTTTT--AACAAT-ACCAAGTTAACAAA-CAAAG-TAGACTTAAAA-AACAAGCCCTTTGTC--AC--TCACC-TAACAACACAA--CC-C----AAATACAAAAACTCGGCAAACAC-CCACAATCAATAACCATACACTTCAATA--ACAATCCTGCAGTAGCATAATCATAAATTTGTATGAATCACAATACTGCCAAGAAATGACCTTGAAGAGGTTATTAAACGAAGAT-T--AAAGA-GTAAA---TGCTTAATACCAA-AAGG-AATA-AAAC-AATCTCAT--ACTAGGGTATAAACAACCGC--ATTA-TAACAATTACAAAA-C-ACA-TTACT-T-AT-TGATC-AC---TCTATCAACGAACACATAACAGCTAAGTCCCTAGAC-TAACCTCGATGTATTGCA-GCAAAGTTGTTCTTAAAACTGGGTTAGCAAAGGTTTCTATCTATTAT--T-AT-CCAGGAAACAA-CTCAAA----C-TCC--TAG-C---TAAACA-CCACC-A-AT-AAGC-AATA--AATAAATC--ACAAGAC--CAGT--AGGTTCCACCTTCTATTACTAACAAACACTGCGCGTGGCCCTATCGATAGGGCGGTAGCACCGGTGCTACCGCCACCCGGGCAGTGTTAGTAAACGTTTGCTAATTTATTAGGGTTGGTTCGTGCACCGCACGAAACCCGCAATAGAGGCGTGTGTGATAAAGCTAACTGCGCAGTTAACGTACTTTATCACACGCTAAGATGGGCCCATCTTAGCAAGAATCACGATTCTTGCCAGCGCTGGATGGCGTGCTTACTAAAGCCTGTTCTATCGCGATCCATCCGCTAACCCCACTGCACCCTAGGGTGCATATAGTGGGGTTAGCGGGTGGAGAATGGGCTTCCTAGGACGTCCTCGCGAGAACGTTAGAACTAAGCTTAGTTTAAGCACGCCACGCGCCTCCTCGTGCACGAGGAGGCGCGAAGCAACTAGTTGCTTCAAAGTGCTTAAGCTCTAGCTAGATTAATACACTTTGAATTATATATCCGGAAGCTTTTAACTTACAGCTGTAACCCCAGCCTATTCAGAGCGCCAGCCTCATTATATAGTGAGGCTTTGAATAGGGTGCCGCTGGGGGTCCAGGAATGTTCCTTAAGCCTACGTAGTCTTAAGATCTGAAAAGCTTTTCAGATGGCCCTAGGAGTGGGCGCCCAGGCGCCCTCCTAGCTGGACTCTATATAGAGTTAAAACTTCTGCGCAATCAGGCCTGATCGCGTCCGGGCGCAGGAGATGGAGTAAAGGAAACCCCGTGTTTCAAACACCTCTAGCGTTAGAGGGCCGCCGTGACGTTACGGCCGCGGTACCGTGAAGCTTGTTCTCAGGGACGGCCGGGGTTTTCTTTACTCCATCGTTTCCCGCGGGAAATAGAGACCCTGGGAGCTTAATTTTAACCCATGGGTTAAAATTGGTTGTGACCTCGGAGCTCCGAGCGACCGTCGCCAATTGGAAGTTCCCAGGGCGAATCCTATTGATCAATAGGGTTCGTGGATCAGGACCCAATGGTGCTATCGGTCGTTAACGAGTCCTGATCTACGACCGGATCCGGTCGCCTCTCTACGGAGAGAGACAAGGCCTTAAGGCCTTCAGATGTTTATCTGCCCGGGACCGCAGACCAGCAACAGTAGTATGAAACTCCAGAACACAAACTAAGGCAGCAAAACCACACAGCATCAAAAGCTCACTCCCAAACTTCTGAACACATAGTCTATGG-AAGAAAGTCG-TGTC-TTTAGTGTTTGTCTCCTTTATGTATAGA-CAAGGTG-TTACCCCAAACCACAGACTAACATACTTCTACTTCACATACTGAATTTTCTTGGCCAACCAAAAGTAACTACAAATCAACAAAAATTACCATTCCAG-TAAGGCAGAGTGTAACCATTGATAAT---ACAACTTAAACATGTTTGCTATAAAA---------------------------------------------------------------------------------------------------------------------------------------CATGGAGGGAAAACACCAAACAATGAGCTTTCCGATAAGATTTATATCATGTCTGTTGTGTGCAAGAGCAACAAGAAAGTTACTTTTTGCTGTACTGAGAAAGACTTGGTGGGAGACGTCCCTGAAGCCAGATATGGTCATACTATTGACGTGGTACACAGTCGAGGGAAGAGCATGGGTGTTGTCTTCGGAGGGCGATCATACATACCTTCTGCCCAAAGAACCACGGAAAAATGGAATAGTGTAGCTGACTGCCTGCCCCACATTTTCTTGGTGGATTTTGAATTTGGGTGCTCTACATCATACATTCTTCCAGAACTTCAGGATGGACTATCTTTTCATGTCTCCATTGCCAGAAATGATACCATTTATATTTTAGGAGGGCATTCACTTGCCAATAACATCCGCCCTGCCAACCTATACAGAATAAGGGTTGATCTTCCCCTGGGTAGCCCCGCTGTGAGTTGCACGGTTTTGCCAGGAGG----------------------------------------------------------------------------------------------------------------------------------------------------------------------------------------------------------------------------------------------------------------------------------------------------------------------------------------------------------------------------------------------------------------------------------------------------------------------------------------------------------------------------------------------------------------------------------------------------------------------------------------------------------------------------------------------------------------------------------------------------------------------------------------------------------------------------------------------------------------------------------------------------------------------------------------------------------------------------------------------------------------------------------------------------------------------------------------------------------------------------------------------------------------------------------------------------------------------------------------------------------------------------------------------------------------------------------------------------------------------------------------------------------------ACTAGGCTTAGTCCATTTCTGTCCAGAAAGGAACTGAGATAAATCACATCCCCACTTTCCAGATCTAATGGTGATTGGCTCCTTAGAGGA----GAACGCACAGGTTACAGTATTATGTACATCTACTCAGCACAATGGGCACAG-ATAATTTTGTAACGGTTTATTTTGACACTTTGT--------TATCTTAT-----TCCCGTGATCAAGGGTAAA-GGGGGGCATGTGCCACTTTTGTCTCTCTGGGGTTCAGTGAGGATGTGTTGAGTTGGTACATGTTAAAT-GGGGCTAAGAAACCCT----CTCCCAGTCCTATTTGTGACAACAGAATATAGGTGAATTAATTTTTATTTGTTTTCATTATCTGTACGTGTCCCAAAGTCCTAT----TACACTATGTTCCTTTATCTGTTCTCTCCACAGGATGTCAATGGCAAGCTGTTTCTTCCCAAATATGGTATGTCCCAGGACGTTTGTACCTAAAAATTCAATTACAGTTGCCTGGGGTAAACCCATCTATGATGGTGGAAGTGAGATCCTGGGGTATGTAGTAGAACTCTGTAAAGCAGATGAAGAAGAATGGCAAATAGTTACTCCACCAACTGGCCTAAAAGCTACTAGATTTGAAATCGTGAAACTCACTGAACACCAAGAGTATAAAATACGAGTCTGTGCCCTTAATAAAGTTGGTTTAGGTGAGGCTGCACCAGTTCCTGGTACTGTGAAACCAGAAGATAAACTTGAAGCACCTGAACTTGACCTTGATTCTGAACTAAGGAAAGGGATTGTTGTAAGAGCTGGTGGATCTGCCAGAATTCACATTCCATTCAAAGGCCGTCCAACACCTGAGATCACTTGGTCTCGAGAAGAAGGTGATTTCGCAGATAAGATTCAAATTGAAAAGGGATTAAACTATACCCAACTATCAATAGATAACTGTGATAGAAATGATGCTGGAAAATACATTCTCAAGCTGGAAAACAGCAGTGGATCTAAATCTGCTTTTGTAACTGTGAAAGTTCTTGATACCCCAGGACCACCACAGAATCTGGCAGTCAAAGAAGTGAAAAAAGATTCTGTCATCCTGGTATGGGAACCACCCATCATTGATGGAGGTGCGAAGGTCAAGAACTATGTTATTGACAAACGTGAGTCAACCAGAAAAGCGTATGCTAATGTGAGCAGTAAATGCAACAAAACAAGCTTTAAAGTTGAGAACCTTACAGAAGGAGCCATTTATTACTTCAGAGTGATGGCTGAAAATGAATTTGGAGTTGGTGTTCCAGTAGAAACTGTTGATGCTGTGAAAGCTGCTGAACCTCCTTCCCCACCAGGAAAGGTCACACTCACTGATGTGTCCCAAACCAGTGCATCGCTCATGTGGGAGAAACCTGAATATGATGGCGGTAGCAGAGTCCTGGGGTATGTTGTTGAAATGCAGTCAAAGGGAACTGAAAAATGGAGCA
Anoura002 ---------------------------GGCGAGGAAATCAGGAAGCAGATTGAAGCTGCAGGCTTTCCAGCATTCATCAAAAAGCAGCCCAAGT---ACCCCAAGTTGGGAGCTATTGATATAGAACGTCTAAAAAACACACCAGTCAAGTCCTCAGAAGGATCACAGCCGAGGAGTCTAGCTTGTGCCGATGGGTATTCCACGGCCACTTTCACCATAGATGGCATGCATTGTAAATCGTGCGTGTCAAATATTGAAAGCGCTTTATCTACACTCCAATATGTAAGCAGCATAGTAGTTTCTTTAGAGAATAGGTCCGCTGTCGTCAAGTACAATGCAAACTTAGTCACTCCAGAAGCCCTGAGAAGAGCGATAGAGGCCGTGCCACCAGGACAATATAGAGTTAGTATTACAAGCGGAGTTGACAGTACCGTAAACT---CTCCTTCCGGCTCCTGTCTGCAGAAGATTCCCTTGAACGTAGTTAGCCAGCCGCTCACTCAAGAAACCGTGATAAACATCGGTGGCATGACTTGTAACTCTTGTGTGCAGTCTATCGAGGGTGTCATATCAAAAAAGGCAGGGGTGAAATCCGTACTAGTATCCCTCGCAARCAGCAATGGAACTGTAGRATATGAT--------------------------------------------------GAAGGCTGCCCCCATGAAAGA-GCAAACGTCCGCGGACAAGGCAGCTTGGCGTACCCAGGTGTTCGAACCCATGGGACTCTGGAGAGCGTGAATGGGCCCAAGGCAGGCTCAAGAGGCCTGACATCATTGGCTGACACTTTTGAACATGTGATAGAAGAGCTGCTGGATGAGGACCAGAAAGTCCGGCCCCAAGAAGAAAACAATAAGGACGCGGACTTGTACACTTCCAGGGTGATGCTCAGTAGTCAAGTGCCTTTGGAGCCGCCTCTTCTCTTTCTGCTTGAGGAATACAAAAATTATCTGGATGCTGCAAACATGTCAATGAGGGTCCGGCGCCACTCCGACCCAGCCCGGCGTGGGGAGCTGAGCGTGTGTGACAGCATTAGCGAGTGGGTAACAGCGGCAGACAAAAAGACTGCAGTGGACATGTCGGGCGGGACGGTTACGGTCCTTGAAAAAGTCCCTGTATCGAAAGGCCAACTGAAGCAGTACTTCTACGAGACCAAGTGCAATCCCATGGGTTACACACTCTATACTTACTGTTTGGTGCCTGAGCCGGTATAGTAGGCACTGCACTTAGCCTTCTCATCCGCGCCGAATTGGGCCAACCTGGAGCTTTATTAGGTGATGATCAAATCTATAATGTAATCGTAACAGCTCATGCATTCGTGATAATTTTCTTCATAGTGATACCAATCATAATTGGAGGCTTTGGTAACTGACTAATCCCTCTGATAATTGGGGCACCTGATATAGCATTTCCTCGAATAAATAATATAAGCTTCTGACTCCTTCCTCCTTCTTTTCTACTATTACTGGCCTCCTCCACAGTCGAGGCTGGAGTAGGGACTGGCTGAACTGTTTATCCCCCTTTAGCAGGAAACCTAGCACATGCCGGGGCCTCTGTTGACCTGGCAATCTTTTCCCTTCACTTAGCGGGTGTATCATCCATTTTAGGAGCAATCAACTTTATCACCACTATCATTAATATAAAACCTCCAGCACTTTCCCAATATCAAACTCCCTTATTCGTGTGGTCTGTATTAATCACAGCCGTTCTATTATTATTATCTCTCCCTGTACTGGCAGCAGGCATTACTATGCTACTAACTGATCGAAATTTAAATACCACCTTTTTCGACCCTGCAGGAGGAGGGGA-CCTATTTTATATCAACACTTATTTATGACCAACATTCGAAAAACTCACCCCCTCCTAAAAATCATCAACAACTCCCTCGTAGACCTCCCTGCCCCCTCAAACCTATCTTCATGATGAAATTTCGGTTCTCTTTTAGGAGTATGCCTAGCCGTACAAATCTTAACAGGATTATTTCTAGCTATACACTATACATCCGATACAGCCACCGCATTCGACTCCGTAACCCATATTTGCCGAGACGTTAACTATGGCTGAGTCCTTCGTTACCTCCACGCTAATGGAGCCTCCATATTCTTCATCTGCTTATATATCCACGTAGGCCGGGGACTCTACTACGGTTCCTACCTATACTCAGAAACATGAAACATCGGAATCCTTCTCCTATTCGCTGTAATAGCTACCGCCTTCATAGGATATGTCCTACCATGAGGACAAATATCATTCTGAGGAGCCACAGTCATTACTAATCTCCTCTCCGCTATCCCCTACATCGGAACTGACCTGGTCCAGTGAATCTGAGGAGGCTTCTCCGTAGACAAAGCCACCCTCACCCGCTTCTTCGCCTTCCATTTCCTATTTCCCTTTATCGTAGCAGCCCTAGTAATAGTACACCTCCTATTCCTACACGAAACAGGCTCAAACAATCCCACAGGCATCCCATCAGATCCGGACATAATCCCATTCCACCCATATTATACCATCAAAGACATCTTAGGATTCCTAATCATATTAACAGCCTTATCCTCACTAGTTTTATTCTCACCAGACCTCCTAGGAGACCCAGATAACTACATACCAGCCAACCCACTCAACACTCCTCCACATATTAAACCAGAGTGATATTTCCTATTCGCCTACGCAATCTTACGCTCTATCCCAAACAAACTTGGAGGAGTCCTAGCCCTAGTTCTCTCAATCCTAATCCTAGCTATTATCCCAATTCTCCATACATCCAAGCAACGAAGCATAATATTCCGACCCCTCAGTCAATGCCTATTCTGAACACTAGTAGCAGTACTACTAACATTAACATGAATCGGAGGCCAACCAGTAGAACACCCCTATATCATCATCGGTCAAGTAGCATCCGTCCTTTATTTCCTTATTCTTCTAGTCCTAATACCCCTAGTTAGTATCATAGAAAACCATCTCTTAAAATGAAGA-------------------------------------------------------------------------------------------------------------------------------------------------------------------------------------------------------------------------------------------------------------------------------------------------------------------------------------------------------------------------------------------------------------------------------------------------------------------------------------------------------------------------------------------------------------------------------------------------------------------------------------------------------------------------------------------------------------------------------------------------------------------------------------------------------------------------------------------------------------------------------------------------------------------------------------------------------------------------------------------------------------------------------------------------------------------------------------------------------------------------------------------------------------------------------------------------------------------------------------------------------------------------------------------------------------------------------------------------------------------------------------------------------------------------------------------------------------------------------------------------------------------------------------------------------------------------------------------------------------------------------------------------------------------------------------------------------------------------------------------------------------------------------------------------------------------------------------------------------------------------------------------------------------------------------------------------------------------------------------------------------------------------------------------------------------------------------------------------------------------------------------------------------------------------------------------------------------------------------------------------------------------------------------------------------------------------------------------------------------------------------------------------------------------------------------------------------------------------------------------------------------------------------------------------------------------------------------------------------------------------------------------------------------------------------------------------------------------------------------------------------------------------------------------------------------------------------------------------------------------------------------------------------------------ACCGCAGACCAGCAACAGTAGTATGAAACTCCAGAACACAAACTGAGGCAGCAAAACCACACAGCATCAAATGCTCACTCCCAAACTTCTGAACACATAGTCCATGG-AAGAAAGTCG-TGTC-TTTAGTGTTTGTCTCCTTTATGTATAGA-CAAGGTG-TTACCCCAAACCACAGACTAACATACTTCTACTTCACATACTGAATTTTCTTGGCCAACCAAAAGTAACTACAAATCAACAAAAATTACCATTCCAG-TAAGGCAGAGTGTAACCATTGATAAT---ACAACTTAAACATGTTTGCTATAAAAGATGTAAAGCATAACCATCTCAAACTGAAGCCTGCAGTTTTCTCTAAGGACTCCTGCTACCTGCCTCCTCTTCGCTACCCAGCCACTTGCACATTCAAAGGCAGTTTAGAGTCTGAAAAGCAACAATACATTATCCATGGGGGGAAAACACCAAACAATGAGCTTTCCGATAAGATTTATATCATGTCTGTTGTGTGCAAGAGCAACAAGAAAGTTACTTTTTGCTGTACTGAGAAAGACTTGGTGGGAGACGTCCCTGAAGCCAGATATGGTCATACCATTGACGTGGTACACAGTCGAGGGAAGAGCATGGGTGTTGTCTTTGGAGGGCGATCATACATACCTTCTGCCCAAAGAACCACGGAAAAATGGAATAGTGTAGCTGACTGCCTGCCCCACATTTTCTTGGTGGATTTTGAATTTGGGTGCTCTACATCATACATTCTTCCAGAACTTCAGGATGGACTATCTTTTCACGTCTCCATTGCCAGAAATGATACCATCTATATTTTAGGAGGGCATTCACTTGCCAATAACATCCGCCCTGCCAACCTATACAGAATAAGGGTTGATCTTCCCCTGGGTAGCCCCGCTGTGAATTGCACGGTTTTGCCAGGAGGAATCTCTGTCTCCAGTGCAATCCTGACTCAAACAAACAGTGATGAATTTGTTATTGTGGGTGGCTATCAGCTTGAAAATCAGAAAAGAATGGTCTGCAATGTCATCTCTCTTGAGGGCAACAAGATAGAAATTCGTGAGATGGAGACCCCAGATTGGACCCCAGACATTAAGCACAGCAAGATATGGTTTGGAAGCAACATGGGAAATGGAGCTGTTTTCTTTGGCATACCAGGAGACAATAAACAGGTTGCTTCAGAAACATTCTATTTCTACATGCTGAAATGTGCTGAAGACAATGTGAATGAAGAACAGAAAACATTCACAAATAGTCAGACATCAACAGAAGACCCGGGGGATTCCACTCCCTTTGAAGACTCAGAAGAATTTTGCTTCAGTGCAGAAGCAAATAACTTTGATGGTGATGATGAATTTGACACTTATAACGAAGATGATGAGGAAGATGAGTCTGTCACCGGCTACTGGATTACTTGCTGCTCTACCTGTGATGTGGATATCAACACGTGGGTACCATTTTATTCAACTGAGCTGAACAAACCTGCCATGATCTATTGTTCTCATGGAGATGGGCACTGGGTCCATGCCCAGTGCATGGATCTGGCAGAACGCACGCTCATCCAACTGTCAGAAGGAAGCAGCAAGTATTACTGCAATGAGCATGTGAAGATAGCAAGAGCGCTGCAGACCCCAAAACGAGCTCTACCCTTAAAAAAGCCTCCACTGA-----------------------------------------------------------------------------------------------------------------------------------------------------------------------------------------------------------------------------------------------------------------------------------------------------------------------------------------------------------------------------------------------------------------------------------------------------------------------------------------------------------------------------------------------------------------------------------------------------------------------------------------------------------------------------------------------------------------------------------------------------------------------------------------------------------------------------------------------------------------------------------------------------------------------------------------------------------------------------------------------------------------------------------------------------------------------------------------------------------------------------------------------CTAAAAATTCAATTACAGTTGCCTGGGGTAAACCCATCTATGATGGGGGCAGTGAGATCCTGGGGTATGTAGTAGAACTCTGTAAAGCAGATGAAGAAGAATGGCAAATAGTTACTCCACCAACTGGCCTAAAAGCTACTCGATTTGAAATTGCGAAACTCACTGAACACCAAGAGTATAAAATACGAGTCTGTGCCCTTAATAAAGT-TGGTTAGGTGAGGCTGCACCAGTTCCTGGTACTGTGAAACCAGAAGATAAACTTGAAGCACCTGAACTTGACCTTGATTCTGAATTAAGGAAAGGGATTGTTGTAAGAGCTGGTGGATCTGCCAGAATTCACATTCCATTCAAAGGCCGTCCAACACCTGAGATCACTTGGTCTCGAGAAGAAGGTGATTTTGCAGATAAGATTCAAATTGAAAAGGGATTAAACTATACCCAACTATCAATAGATAACTGTGATAGAAATGATGCTGGAAAATACATTCTCAAGCTGGAAAACAGCAGTGGATCTAAATCTGCTTTTGTAACTGTGAAAGTTCTTGATACCCCAGGACCACCACAGAATCTGGCAGTCAAAGAAGTGAAAAAAGATTCTGTCATCCTGGTATGGGAACCACCCATCATTGATGGAGGTGCGAAGATCAAGAACTATGTTATTGACAAACGTGAGTCAACCAGAAAAGCGTATGCTAATGTGAGCAGTAAATGCAACAAAACAAGCTTTAAAGTTGAGAATCTTACAGAAGGAGCCATTTATTACTTCAGAGTGATGGCTGAAAATGAATTTGGAGTTGGTGTTCCAGTAGAAACTGTTGATGCTGTGAAAGCTGCTGAACCTCCTTCCCCGCCAGGAAAGGTCACACTCACTGATGTGTCCCAAACCAGTGCATCGCTCATGTGGGAGAAACCTGAATATGATGGCGGTAGCAGAGTCCTGGGGTATGTTGTTGAAATGCAGTCGAAGGGAACTGAAAAATGGAGCA
Anoura003 -----------------------------------------------------------------------------------------------------------------------------------------------------------------------------------------------------------------------------------------------------------------------------------------------------------------------------------------------------------------------------------------------------------------------------------------------------------------------------------------------------------------------------------------------------------------------------------------------------------------------------------------------------------------------------------------------------------------------------------------------------------------------------------------------------------------------------------------------------------------------------------------------------------------------------------------------------------------------------------------------------------------------------------------------------------------------------------------------------------------------------------------------------------------------------------------------------------------------------------------------------------------ACTTTATATTTATTATTTGGTGCCTGAGCTGGTATAGTAGGCACTGCACTTAGTCTCCTTATCCGCGCCGAACTAGGCCAACCTGGAGCTTTATTAGGTGATGATCAAATTTATAACGTAATTGTAACAGCCCACGCCTTCGTGATAATCTTCTTTATAGTAATACCAATCATAATTGGAGGTTTTGGTAATTGGTTAATTCCTTTAATGATTGGAGCACCTGATATAGCATTTCCTCGAATAAACAATATAAGCTTCTGACTCCTTCCTCCTTCCTTTCTATTATTACTAGCCTCCTCTACTGTTGAGGCTGGAGTAGGAACTGGCTGAACTGTCTATCCTCCCTTAGCAGGAAATCTAGCACATGCTGGAGCCTCCGTCGACCTAGCAATCTTTTCTCTCCACTTGGCGGGTGTATCGTCCATTTTAGGAGCAATCAACTTTATTACTACTATCATCAACATAAAACCTCCAGCACTTTCTCAATACCAAACACCCTTGTTCGTGTGATCTGTATTAATCACGGCCGTTCTATTATTACTATCTCTCCCCGTACTAGCAGCAGGTATTACCATGCTATTAACTGATCGAAATTTAAATACTACCTTTTTCGATCCTGCAGGAGGAGGAGACCCTATCTTATATCAACACTTATTT------------------------------------------------------------------------------------------------------------------------------------------------------------------------------------------------------------------------------------------------------------------------------------------------------------------------------------------------------------------------------------------------------------------------------------------------------------------------------------------------------------------------------------------------------------------------------------------------------------------------------------------------------------------------------------------------------------------------------------------------------------------------------------------------------------------------------------------------------------------------------------------------------------------------------------------------------------------------------------------------------------------------------------------------------------------------------------------------------------------------------------------------------------------------------------------------------------------------------------------------------------------------------------------------------------------------------------------------------------------------------------------------------------------------------------------------------------------------------------------------------------------------------------------------------------------------------------------------------------------------------------------------------------------------------------------------------------------------------------------------------------------------------------------------------------------------------------------------------------------------------------------------------------------------------------------------------------------------------------------------------------------------------------------------------------------------------------------------------------------------------------------------------------------------------------------------------------------------------------------------------------------------------------------------------------------------------------------------------------------------------------------------------------------------------------------------------------------------------------------------------------------------------------------------------------------------------------------------------------------------------------------------------------------------------------------------------------------------------------------------------------------------------------------------------------------------------------------------------------------------------------------------------------------------------------------------------------------------------------------------------------------------------------------------------------------------------------------------------------------------------------------------------------------------------------------------------------------------------------------------------------------------------------------------------------------------------------------------------------------------------------------------------------------------------------------------------------------------------------------------------------------------------------------------------------------------------------------------------------------------------------------------------------------------------------------------------------------------------------------------------------------------------------------------------------------------------------------------------------------------------------------------------------------------------------------------------------------------------------------------------------------------------------------------------------------------------------------------------------------------------------------------------------------------------------------------------------------------------------------------------------------------------------------------------------------------------------------------------------------------------------------------------------------------------------------------------------------------------------------------------------------------------------------------------------------------------------------------------------------------------------------------------------------------------------------------------------------------------------------------------------------------------------------------------------------------------------------------------------------------------------------------------------------------------------------------------------------------------------------------------------------------------------------------------------------------------------------------------------------------------------------------------------------------------------------------------------------------------------------------------------------------------------------------------------------------------------------------------------------------------------------------------------------------------------------------------------------------------------------------------------------------------------------------------------------------------------------------------------------------------------------------------------------------------------------------------------------------------------------------------------------------------------------------------------------------------------------------------------------------------------------------------------------------------------------------------------------------------------------------------------------------------------------------------------------------------------------------------------------------------------------------------------------------------------------------------------------------------------------------------------------------------------------------------------------------------------------------------------------------------------------------------------------------------------------------------------------------------------------------------------------------------------------------------------------------------------------------------------------------------------------------------------------------------------------------------------------------------------------------------------------------------------------------------------------------------------------------------------------------------------------------------------------------------------------------------------------------------------------------------------------------------------------------------------------------------------------------------------------------------------------------------------------------------------------------------------------------------------------------------------------------------------------------------------------------------------------------------------------------------------------------------------------------------------------------------------------------------------------------------------------------------------------------------------------------------------------------------------------------------------------------------------------------------------------------------------------------------------------------------------------------------------------------------------------------------------------------------------------------------------------------------------------------------------------------------------------------------------------------------------------------------
Artibe004 GTTGTTTATCAACCTCATCTTATCACAGGAGAGGAAATCAAGAAGCAGATTGAAGCTGCGGGCTTTCCAGCATTCATCAAAAAGCAGCCCAAGT---ACCCCAAGTTGGGAGCTATTGATATAGAACGTCTGAAAAACACCCCAGTCAAATCCTCAGAAGGATCACAGCCAAGGAGTCTAGTATGTGCCGATGATTATTCCACAGCCGTTTTCACCATAGATGGCATGCATTGTAAATCATGCGTGTCAAACATTGAAAGTGCTTTATCTACACTCCAATATGTAAGCAGCATAGCAGTTTCTTTAGAGAATAGATCTGCTGTCGTCAAGTACAATGCAAAGTTAGTCACTCCAGAAGCCCTGAGAAAAGCAATAGAGGCCGTACCACCAGGACAATATAGAGTTAGTATTACAAGTGGAGCTGACAGTACCTCAAACT---CTCCTTCCAGCTCCTGTCTGCAGAAGCTTCCCTTAAACGTAGTTAGCCAGCCCCTGACTCAAGAAACCGTGATAAACATCGATGGCATGACTTGTAACTCTTGTGTGCAGTCTATTGAGGGTTTCATATCAAAAAAGGCAGGGGTGAAATCCATACTAGTATCCCTCGCAAACAGCAATGGAACTGTAGAATACGACCCTCTAGTAACCTCTCCAGAAACTTTGAGGAAAGCAATAGAAGACTGCATGAAGGCTGCCCCCATGAAAGAAGCAAACATCCGTGGACAAGGCAGCTTGGCGTACCCAGGTGTTCGAACCCATGGGACTCTGGAGAGCGTGAATGGGCCCAAGGCAGGTTCAAGAGGCCTGACGTCATTGGCTGACACTTTTGAACACGTGATAGAAGAGCTGCTGGATGAGGACCAGAAAGTCCGGCCCCATGAAGAAAACAATAAGGACGCGGACTTGTACACTTCCAGGGTGATGCTCAGTAGTCAAGTGCCTTTGGAGCCGCCTCTTCTCTTTCTGCTTGAGGAATACAAAAATTATCTGGATGCTGCAAACATGTCGATGAGGGTCCGGCGCCACTCCGACCCGGCCCGGCGCGGGGAGCTGAGCGTGTGTGACAGCATTAGCGAGTGGGTCACAGCGGCAGACAAAAAGACTGCAGTGGACATGTCAGGCGGGACGGTCACCGTCCTTGAAAAAGTCCCTGTGTCGAAAGGCCAACTGAAGCAGTACTTCTACGAGACCAAGTGCAATCCCATGGGTTACACACATTATACCTACTATTCGGCGCTTGGGCGGGTATAGTAGGTACCGCATTAAGTCTTCTTATTCGCGCAGAACTTGGTCAACCCGGAGCCCTATTGGGTGACGACCAAATTTATAATGTAATCGTAACAGCTCATGCTTTCGTAATAATTTTCTTTATAGTGATACCTATCATAATTGGAGGATTTGGCAATTGACTGGTACCACTAATAATTGGCGCACCTGACATAGCATTTCCGCGGATAAACAATATAAGCTTCTGACTTCTTCCACCTTCTTTCCTACTTCTACTTGCTTCCTCTACAGTTGAGGCTGGGGTTGGAACTGGTTGAACCGTATACCCACCACTAGCTGGAAATCTAGCACATGCTGGAGCTTCAGTTGACCTGGCCATTTTCTCTCTTCACCTAGCAGGGGTCTCATCAATCCTTGGAGCTATTAACTTTATTACTACAATTATCAACATAAAACCACCAGCTCTATCTCAGTATCAAACACCCTTATTTGTCTGATCTGTTTTAATCACTGCCGTCCTATTACTCCTATCCCTTCCCGTTCTAGCAGCAGGCATTACTATACTCTTAACAGACCGAAATCTTAACACTACATTCTTCGATCCTGCTGGAGGAGGAGATCCGATTCTATATCAACATCTATTCATGACCAACATTCGAAAAACACATCCCCTACTAAAAATTGTTAACAGCTCATTCGTAGATCTCCCTGCCCCCTCAAGCCTCTCATCATGATGAAATTTTGGCTCTCTTTTAGGAGTCTGCTTAGGCGTACAAATTCTAACAGGACTATTCCTAGCTATACACTATACATCTGATACAGCCACCGCATTCAACTCCGTTACCCATATCTGTCGAGATGTCAACTACGGATGACTACTCCGATATCTCCATGCCAATGGAGCTTCCATATTCTTCATCTGCCTCTATCTTCATGTAGGACGAGGCTTATATTATGGATCCTATACATATTCAGAAACATGAAATATCGGCATTCTACTTCTCTTTGCTGTTATAGCTACAGCATTCATAGGCTATGTCCTACCATGGGGACAAATATCCTTTTGAGGAGCCACAGTTATTACAAATCTCCTCTCTGCTATCCCCTATATTGGAACAGATCTAGTACAATGAATCTGAGGCGGATTTTCCGTAGATAAAGCAACCCTCACCCGATTCTTTGCTTTCCACTTTCTACTTCCATTCATCGTAACAGCCCTTGTGATAGTTCACCTATTATTCCTACACGAAACAGGATCTAATAACCCAACAGGCATTCCATCAGACCCAGATATAATTCCATTCCATCCATATTACACTATTAAAGATATCCTAGGATTTTTAGTAATACTTACAGCTCTAGCCACTCTAGTCCTATTTTCACCAGATCTCTTAGGAGACCCAGACAACTACATTCCAGCAAACCCTCTCAACACTCCTCCCCATATCAAACCAGAGTGATATTTTCTCTTCGCCTACGCTATTCTACGTTCCATTCCAAACAAACTAGGAGGAGTCCTAGCCCTAGTGATATCTATCCTAATTCTAGCTATTGTACCAATCCTTCATGTATCTAAACAACGAAGCATAATATTCCGCCCTCTCAGTCAATGCTTATTCTGATTTCTCGTAGCAGTCCTTTTTACACTAACATGAATTGGAGGGCAGCCAGTAGAACATCCCTATATCATCATCGGCCAAACAGCATCTGTTCTATACTTCCTAATTATTCTCTTCTTCATACCTATAACCAGCATAGTAGAAAACTACCTATTAAAATGAAGA-------------------------------------------------------------------------------------------------------------------------------------------------------------------------------------------------------------------------------------------------------------------------------------------------------------------------------------------------------------------------------------------------------------------------------------------------------------------------------------------------------------------------------------------------------------------------------------------------------------------------------------------------------------------------------------------------------------------------------------------------------------------------------------------------------------------------------------------------------------------------------------------------------------------------------------------------------------------------------------------------------------------------------------------------------------------------------------------------------------------------------------------------------------------------------------------------------------------------------------------------------------------------------------------------------------------------------------------------------------------------------------------------------------------------------------------------------------------------------------------------------------------------------------------------------------------------------------------------------------------------------------------------------------------------------------------------------------------------------------------------------------------------------------------------------------------------------------------------------------------------------------------------------------------------------------------------------------------------------------------------------------------------------------------------------------------------------------------------------------------------------------------------------------------------------------------------------------------------------------------------------------------------------------------------------------------------------------------------------------------------------------------------------------------------------------------------------------------------------------------------------------------------------------------------------------------------------------------------------------------------------------------------------------------------------------------------------------------------------------------------------------------------------------------------------------------------------------------------------------------------------------------------------------------ACCGCAGACCAGCAACAGTAGTATGAAACTCCAGAACGCAAACTGAGGCAGCAAAACCACACAGCATCAAAAGCTCACTCCCAAACTTCKGAACGCAGAGTCCGTGG-AAGAAAGTCG-TGTC-TTTTGTGTTTGTCTCCTTTCTGTATAGA-CAAGGTG-TTACCCCAAACCACAGACTAACATGCTTCTACTTCACGTATTGAATTTTCTTGGCCAGCCAAAAGTAACTACAAATTCACAAAAATGACCATTCCAG-TAAGGCAGAGTGTAACCATTGATAAT---ACAACTTAAACATGTTTGCTATAAAA-------------------------------------------------------------------------------------------------------------------------------------------------------------------------------------------------------------------------------------------------------------------------------------------------------------------------------------------------------------------------------------------------------------------------------------------------------------------------------------------------------------------------------------------------------------------------------------------------------------------------------------------------------------------------------------------------------------------------------------------------------------------------------------------------------------------------------------------------------------------------------------------------------------------------------------------------------------------------------------------------------------------------------------------------------------------------------------------------------------------------------------------------------------------------------------------------------------------------------------------------------------------------------------------------------------------------------------------------------------------------------------------------------------------CTGCGCTTTAGCGACTCAGAAATCGGGGGCATCACCATCGCCTGGAAGTTCGACTCCCGTGAGTGCCCTCTGTGGTCC-AGGCTGCAG-CCCCGGTTTCG------CTGCCCCCG---TTCTCC---GTCAGGCCTGC----GGCCTTAGCAG-GTGCCCTGCGGGAAAGACAGAACCTGAGCTCAGAGTCTGGGGAGAGACTCATTCCCGTTCTATCATTTTCCACTTTGCAGAACCTAAAATCACTG-GCCCC-TAGACT--CCAGACTCACGGG--------------CCGG------------GTCCTT---CGGC-ATTTTATGCTCTCCCTCC-------------TCCGCCCTGACCCAGCCTTGGTGGCAGCTCCCCGCCTGG-----------TTTGCTGGGTAGAACGTTCCCTTGGCTCTTTGCTCCCTCTGGGCCAGGCA----GCACAAGGGGTGGG-GAT---------GC-AGTAAAAGCCGGGGTGTCTCCAGCCGCAAGCCCG-----CCCTAAA---CCCCC-ACCACCCAGGTCCTCCTCCTGACGGCGGTGGGCCCTTGG-AACAAGCTTGTC-CTTTTCACAGCTGACCGCAACCT------------------------------------------------------------------------------------------------------------------------------------------------------------------------------------------------------------------------------------------------------------------------------------------------------------------------------------------------------------------------------------------------------------------------------------------------------------------------------------------------------CTAGAAGTTCAATTACAGTTGCCTGGGGTAAACCCATCTATGATGGGGGCAGTGAGATCCTGGGGTATGTAGTAGAACTTTGTAAAGCAGATGAAGAAGAATGGCAAATAGTTACTCCACCGACTGGCCTGAAAGCCACTCGATTTGAAATAGCAAAACTCACTGAACACCAAGAGTATAAAATACGAGTCTGTGCCCTCAATAAAGTTGGCTTAGGTGAGGCTACGCCAGTTCCTGGTACTGTGAAGCCAGAAGATAAACTTGAAGCACCTGAACTTGACCTTGATTCTGAATTAAGGAAAGGGATTGTTGTAAGAGCTGGTGGATCTGCCAGAATTCACATTCCATTCAAAGGCCGTCCAACACCTGAGATCACTTGGTCTCGAGAAGAAGGTGAATTCACAGATAAAGTTCAAATTGAAAAGGGATTAAACTATACCCAACTTTCAATAGACAACTGTGATAGAAATGATGCTGGAAAATATATTCTCAAGCTGGAAAACAGCAGTGGATCTAAATCTGCTTTTGTAACTGTGAAAGTTCTTGATACCCCAGGACCACCACAGAATCTGGCAGTCAAAGAAGTGAAAAAAGATTCTGTCATCCTGTTATGGGAACCACCCATCATCGATGGAGGTGCAAAGATCAAGAACTATGTTATTGACAAACGTGAGTCAACCAGAAAAGCATACGCTAATGTGAGCAGTAAATGCAACAAAACAAGCTTTAAAGTTGAGAATCTTACAGAAGGAGCCATTTATTACTTCCGAGTGATGGCTGAAAATGAATTTGGAGTTGGTGTTCCAGTGGAAACTGTTGATGCTGTGAAAGCTGCCGAACCTCCTTCCCCACCAGGAAAGGTCACACTCACTGATGTGTCCCAGACCAGTGCCTCGCTCATGTGGGAGAAACCTGAATATGATGGTGGTAGCAGAATCCTGGGGTATGTTGTTGAAATGCAGTCAAAGGGAACCGAAAAATGGAGCA
Artibe005 GTTGTTTATCAACCTCATCTTATCACAGGAGAGGAAATCAAGAAGCAGATTGAAGCTGCGGGCTTTCCAGCATTCATCAAAAAACAGCCCAAGT---ACCCCAAGTTGGGAGCTATTGATATAGAACGTCTGAAAAACACCCCAGTCAAATCCTCAGAAGGATCACAGCCAAGGAGTCTAGCATGTGCCGATGATTATTCCACAGCTGTTTTCACCATAGATGGCATGCATTGTAAATCATGCGTGTCAAACATTGAAAGTGCTTTATCTACACTCCAATATGTAAGCAGCATAGCAGTTTCTTTAGAGAATAGATCTGCCGTCGTCAAGTACAATGCAAACTTAGTCACTCCAGAAGCCCTGAGAAAAGCAATAGAGGCCGTACCACCAGGACAATATAGAGTTAATATTACAAGTGGAGCTGACAGTACCTCAAACT---CTCCTTCCAGCTCCTGTCTGCAGAAGCTTCCCTTAAACGTAGTTAGCCAGCCCCTGACTCAAGAAACCGTGATAAACATCGATGGCATGACTTGTAACTCTTGTGTGCAGTCTATTGAGGGTTTCATATCAAAAAAGGCAGGGGTGAAATCCATACTAGTATCCCTCGCAAACAGCAATGGAACTGTAGAATACGACCCTCTAGTAACCTCTCCAGAAACTTTGAGGAAAGCAATAGAAGACTGCATGAAGGCTGCCCCCATGAAAGAAGCAAACGTCCGCGGACAAGGCAGCTTGGCGTACCCAGGTGTTCGAACCCATGGGACTCTGGAGAGCGTGAATGGGCCCAAGGCAGGTTCAAGAGGCCTGACATCATTGGCTGACACTTTTGAACACGTGATAGAAGAGCTGCTGGATGAGGACCAGAAAGTCCGGCCCCATGAAGAAAACAATAAGGACGCGGACTTGTACACTTCCAGGGTGATGCTCAGTAGTCAAGTGCCTTTGGAGCCGCCTCTTCTCTTTCTGCTTGAGGAATACAAAAATTATCTGGATGCTGCAAACATGTCGATGAGGGTCCGGCGCCACTCCGACCCGGCCCGGCGCGGGGAGCTGAGCGTGTGTGACAGCATTAGCGAGTGGGTCACAGCGGCAGACAAAAAGACTGCAGTGGACATGTCAGGCGGGACGGTCACCGTCCTTGAAAAAGTCCCTGTGTCGAAAGGCCAACTGAAGCAGTACTTCTACGAGACCAAGTGCAATCCCATGGGTTACACACTCTATACCTATTATTTGGTGCTTGAGCAGGTATAGTAGGCACTGCACTAAGTCTCCTTATTCGTGCAGAACTTGGCCAACCTGGAGCCCTATTAGGTGATGATCAAATCTATAATGTAATCGTAACAGCTCATGCTTTCGTAATAATTTTCTTTATAGTAATGCCTATTATAATTGGGGGGTTCGGCAATTGACTAGTACCACTAATAATTGGCGCACCCGATATAGCATTCCCACGAATAAATAATATAAGCTTCTGGCTTCTCCCCCCTTCCTTCCTACTTTTACTTGCTTCCTCTACAGTTGAAGCTGGCGTCGGAACAGGTTGAACCGTATACCCACCACTAGCCGGAAATCTAGCACATGCCGGAGCTTCAGTTGACCTGGCTATTTTCTCTCTTCACCTAGCCGGAGTATCATCAATCCTCGGACGTATTAATTTTATCGCTACAATTATTAATATAAAACCACCTGCCCTCTCTCAATATCAAACACCTTTATTTGTTTGATCTGTTTTAATTACTGCTGTCCTACTACTCCTCTCCCTTCCTGTCTTAGCAGCAGGTATTACCATACTCCTAACAGACCGAAATCTTAATACCACATTCTTTGACCCAGCTGGAGGGGGAGACCCCATTTTATATCAGCACTTATTCATGACCAACATTCGAAAAACTCACCCCTTATTAAAAATTATCAATAGCTCATTCGTAGACCTTCCTGCTCCCTCAAGCCTTTCATCATGATGAAACTTTGGTTCTCTTTTAGGAGTTTGTTTGGGCGTACAAATTCTAACAGGACTATTCCTAGCTATACATTATACATCCGACACAGCTACCGCATTCAACTCTGTCACCCATATCTGTCGAGACGTCAACTATGGATGATTACTTCGATACCTCCATGCCAACGGAGCCTCTATATTTTTTATCTGCCTCTACCTCCACGTAGGCCGAGGCCTATATTATGGATCCTATACATATTCAGAAACATGAAACATTGGCATTCTCCTCCTCTTTGCTGTCATAGCAACAGCATTTATAGGCTATGTCCTACCATGAGGACAAATATCATTCTGAGGAGCTACAGTCATCACCAATCTCCTCTCTGCCATCCCCTATATCGGAACAGATTTAGTACAATGAATCTGAGGTGGCTTTTCCGTAGACAAAGCAACTCTCACCCGATTCTTCGCCTTCCATTTTCTACTTCCCTTCATTGTAACAGCTCTAGTAATAGTCCACCTTTTATTTCTACACGAAACAGGATCTAACAACCCCACAGGCATTCCATCAGACCCAGACATAATTCCATTCCACCCCTACTATACTATTAAAGATATTCTAGGATTTTTAGTTATACTTACAGCCCTAGCTACTCTAGTCTTATTTTCACCAGACCTCCTAGGAGACCCAGACAATTATATTCCAGCAAATCCACTTAATACCCCTCCCCATATTAAGCCAGAATGATACTTCCTTTTTGCTTATGCTATTTTACGCTCTATTCCAAACAAACTAGGAGGAGTCCTAGCTCTAGTAATATCTATCCTAATCCTAGCCATCGTACCAATTCTTCACATATCTAAACAACGAAGTATAATATTTCGCCCTCTCAGCCAATGCTTATTCTGACTTCTTGTAGCAGTCCTTTTTACATTAACATGAATTGGAGGACAACCAGTAGAGCACCCCTATATTATTATCGGCCAAACAGCATCCGTCCTATATTTCTTAATTATCCTATTCCTTATACCAATAATTAGCCTAGTAGAAAACTATCTTCTAAAATGAAGA-TATTTGGCGTGTATACTAA-ATATCCGCTTCCAAGA-T-ATAA-ACC-----ATGTA--AAAAATCAACAT-CC---A-ACATAACTTC-TCAAACCCACG-AAA-CAATAAAAAACAAGAAAAGAT--C-TAAAAATTGGCAGGGTCATTTTATTTCACAAAACTTAA----AACACTTTTACAAACTCACTGTAAAAA-TATCTGTAAGCCCTAA-CGAAAA---AAACATGAATGACAGCCCAACATTAGATACCTAGCCTAAACCTA-CTCC----TAAACAAGAGTACTACTCAAATAAAACTCAAGCTGCTATCCCTGGGATAATAAACCCCAACCTCAATTGTC--AACTCACTTAGTTCAAA-AAAAAACTGTAAATCAATC-AAT-ACGAAACTATCAAGCTATTAAA-ACATTA-TTAC--T-TATTACCCTCT--TTATAGAAATG-AAAT-TAAAGTGGATCAGTAAATAGAGTGGAATA-AGGCCAGACACCCTACCAA-TATGAT-GGTA---CTAA--TTAACCC--TA-TTACC-ACT-----TACCTTA-ACTAATAATTAAAAGTTGGAAGGGATAACCATAAA-TCATAACTTACACAGATTTATAAA-TACAGCCGTACTTAGCCCAAA--TAAATAAAACACAACTA---TAAATT-TAACTTAAACTAACACACTA---CACATATAGTAGGAGAGA-AATTTTCAC-AGGCGCTATAGAGAAAGTAGCAAGAATAATGAAAGAATA-T-ACC-AAAGCAATAAACAGCACTTACCCGTACCTTTTGCATAATGATTAGACATAACGAAAGA-ATAATTACCCGAAAAGAGTAT-CA--TAGAAACGTGGCAAAAAAAAGAAAACTATCGACTGATAGCTTT-TAAA-TTTAAAACTATAAAA--ATATTAATTTT-ACTATATAGGACAGACATTAAAATTGAATAAG--TATA----T-AGA--CATACCAATGCTAAAAGCAATATAAAAAAGTTCAATAA---C--AACATA-A-TTATC-TAAA---TCCCTATAA--T-CAAT--A-TCAACA-TTAA-AATAC-AT----TCATAGAACTACTTTTAGTAAAGAATTTAA--CCTAAAGTGTT---ACAAT-AACAAATTAAAATA-TAAAG-CAAAT-CTACC-AACAG--TCTTTATT---T--ACTTA-TAATAACACAA--TT-C----AAATAAAAAAACTCGGCAAACAT-CCACAATCAATAACCATACACTTCAATA--ACAATCCTGCAGTAGCATAATCATAAATTTGTATGAATCACAATACTGCCAAGAAATGCCTTTGAAGAGGATATACTACGAAGAT-T--AAAGA-GCAAA--ACAATACACACCAA-AAGG-AATA-AAATAACACTACTA-CCTAGGGTATAAAAAATCGC-AATTT---ATTATTACAAAA-A-TAA-TTACT-TAAT-TGATC-AT--TACAATCAACGAACACATAACAGCCAAGTTCCTAGAC-TAACCTCGATGTATTGCAGGCAAATTTGTTCTCAAAACTGGGTTAGTAAAGGTTTCTATCTATT-T--T-AT-CCAGGAAACAA-CCCAAA----A-TTC--TTA-C---AAACTC-TAATC-A-TT-ATGC-AATA--AA-AAATA-CTGAAGAC--CACTCAAGGTTCCACCCTCTATTGCCAGCAAACACTGCGCGTGGCCC-ATCGATAGGGCGGTAGCACTAGTGCTGCCGCCACCCGGGCAGTGTTAGTAAACGTTTGCTAATTTGCTAGGGTTGGTTCGTGGACGGC-CGAAACCCGCAATAGAGGCGTGTGTGGTAAAGTTAGCTGCGCAGCTAGCGTACTTTACCACACGCTAAGATGGGCCCATCTTAGCAAGAGTCACGACTCTTGCCAGCGCTGGATGGCGTGCTTACTAAAGCCTGTTCTATCGCGATCCACCCGCTAACCCCACTGCACCTTAAGGTGCACGCAGTGGGGTTAGCGGGTGGAGAATGGGCTTCCTAGGACGTCCCCATAAGGACGTTAGAATTAAGCTTAGTTTAAGCACGCCACGCGCCTCCTCATATATGAGGAGGCGCGAAGCGACTAGTCGCTTCAAAGCGCTTAAGCTCTAGCTAGATCAATGTGCTTTGAATTATATATCCGGAAGCTTTTAACTTACAGCTGTAACCCCAGCCTACTTAAAGCGCTAGCCTCATTATATAGTGAGGCTTTAAGTAGGGTGCCGCTGGGGGTCCAAGAATGTTCCTTAAATCTGCGCAGATTTAAGGTCTAAAGGGCCCTTTAGATGGCCCTAGGAGTGGGCGCCCAGGCGCCCCCCTAGTTGGACTCTATATAGAGTTAAAACTTCTGCACAATCAGGTCTGATCGCGTCCGGGTGCAGGAGATGGAGTAAAGGAAACCCCGTGTTTCAAACACCTCTAGCGTTAGA-GGCCGCCGTGACGTTACGGCCGCGGTACCGTGAAGCTTGTTCTCAAGGACGGCCGGGGTTTTCTTTTCTCCATCGTTTCCCGCGGGAAATAGAGACCCTAGGAGCTTAATTTTAGTCTATAGGCTAAAATTGGTTGTGACCTCGGAGCTCCGAACGACCGTCGTCATATGGAAGTTCCTAGGGCGAATCCTATTGATCAATAGGGTTCGTGGATCAGGACCCGATGGTGCTATCGGTCGTTAACGAGTCCTGATCTACGACCGGATCCGGTCGTTTCTCTACGGAGAGAAACAGGGCCTTAAGGCCCTCAGATGATCATCTGCCCGGGACCGCAGACCAGCAACAGTAGTATGAAACTCCAGAACACAAACTGAGGCAGCAAAACCACACAGCATCAAAAGCTCATTCCCAAACTTCTGAACACAGAGTCCGTGG-AAGAAAGTCG-TGTC-TTTTGTGTTTGTCTCCTTTCTGTATAGA-CAAGGTG-TTACCCCAAACCACAGACTAACATGCTTCTACTTCACGTATTGAATTTTCTTGGCCAGCCAAAAGTAACTACAAATTCACAAAAATTACCATTCCAG-TAAGGCAGAGTGTAACCATTAATAAT---ACAACTTAAACATGTTTGCTATAAAA---------------CATCTCAA-CTGAAGCCGGCAGTTTTCTCTAAGGATTCCTGCTACCTGCCTCCTCTTCGCTACCCAGCCACTTGCACATTCAAAGGCAGTTTAGAGTCTGAAAAGCAACAATACATTATCCATGGGGGAAAAACACCAAACAATGAGCTTTCCGATAAGATTTATGTCATGTCTGTTGTGTGCAAGAACAACAAGAAAGTTACTTTTTGCTGTACTGAGAAAGACTTGGTAGGAGACGTCCCTGAAGCCAGATATGGTCATACAATCGACGTGGTGTACAGTCGAGGGAAGAGCATGGGCGTTGTCTTCGGAGGGCGATCGTACATACCTTCTGCCCAAAGAACCACAGAGAAATGGAATAGTGTAGCTGACTGCCTGCCTCACATTTTCTTGGTGGATTTTGAGTTTGGGTGCTCTACATCATACATTCTTCCAGAACTTCAGGATGGGCTAGCTTTTCATGTCTCCATTGCCAGAAATGATACCATTTATATTTTAGGAGGGCATTCACTTGCCAATAACATCCGCCCTGCCAACCTATACAGAATAAGGGTTGATCTTCCTCTGGGTAGCCCCTCTGTGAATTGCACAGTTTTGCCAGGAGGAATCTCTGTCTCCAGCGCAATCCTGACTCAAACAAACAGTGATGAATTTGTTATTGTGGGTGGCTATCAGCTTGAAAATCAGAAAAGAATGGTCTGCAACGTCATCTCTCTTGAGGACAACAAGATAGAAATTCGTGAGATGGAGACCCCAGATTGGACCCCAGACATTAAGCACAGCAAGATATGGTTTGGAAGCAACATGGGAAATGGAGCCATTTTCCTTGGCATACCAGGAGACAATAAACAGGCTGCTTCAGAAACATTCTATTTCTACATGCTGAAATGTGCTGAAGACGATGTGAATGAAGAACCAAAAACATTCACAAATAGTCAGACATCAACAGAAGACCCAGKGGATTCCACTCCCTTTGAAGACTCAGAAGAATTTTGCTTTAGTGCAGAAGCAAATAATTTTGATGGTGATGATGAATTTGACACTTATAACGAAGAGGATGAGGAAGATGAGTCTGTCACTGGCTACTGGATTACTTGCTGCTCTACCTGCGATGTGGATATCAACACGTGGGTACCATTTTATTCCACTGAGCTGAACAAACCTGCCATGATCTATTGCTCTCATGGAGATGGGCACTGGGTCCATGCCCAGTGCATGGATCTGGCAGAGCGCACACTCATCCAACTGTCAGAAGGAAGCAGCAAGTATTACTGCAATGAGCATGTGAAGATAGCGAGAGCATTGCAGACCCCAAAACGAACTCTACCCTTAAAAAGGCCTCCACTG-CTGCGCTTTAGCGACTCAGAAATCGGGGGCATCACCATCGCCTGGAAGTTCGACTCCCGTGAGTGCCCTCTGTGGTCC-AGGCCGCAG-CCCCGGTTTCG------CTGCCCCCG---TTCTCC---GTCAGGCCTGC----GGCCTCAGCAG-GTGCCCTGTGGGAAAGACAGGACCTGAGCTCAGAGTCTGGGAAGAGACTCATTCCCGTTCTATCATTTTCCGCTTTGCAGAACCTAAAATCACTG-GCCCC-TAGACT--CCAGACTCACTGG--------------CCGG------------GTCCTT---CGGC-ATTTTATGCCCTCCCTCC-------------TCCGCCCTGACCCAGCCTTGGTGGCAGCTCCCCGCCTGGCAGCTCTCCTCTTTGCTGGGTAGAACGTTCCCTTGGCTCTTTGCTCGCTCTGGGCCAGGCA----GCACAAGGGGTGGG-GAT---------GC-AGCAAAAGCCGGGCTGTCTCCATCCGCAAGCCCG-----CCCTAAA---CCCCC-ACCACCCTGGTCCTCCTCCTGACRGTGGCGGGCCATGGG-AACAAGTTTG--------------------------CCTAGGCTTAGTCCATTTCTATCCAGAAAGGAAATGAGCTAAATCACGTCCCCACTTTCCAGATCTAATGGTGACTGGCTCCTTAGTGGA----TAATGCAAAGGTTACAGTATTATGTACA-GTACTCAGCAC-GTGGGCACAG-ATGATTTCATATCAGTTTACTTCCACACTTTGT--------TGTCTTAT-----TCCTGTGATCAAGGATAAA-GGGGGGTATGTGCTACTTTTCTCTCTCTGGGATTCAGTGACGATGTGTTGAGTTGGTACATGTTAAAT-GGGGCTAAGAAACCCT----CTCCCAGTCCTATTGGTGACAATGGAATATAGGTGAATTAATTTCTACTTGTTTTCATTATCTGTATGTACCCTAAAGTCCTAT----TCCACTATGTTCCCTTTTCTGTTCTCTCCGCAGGATATCAATGGCAAGCTCTTTCTTCCCAAACATGCGCTGGCCCAGGATGTTTGCACCTAGAAGTTCAATTACAGTTGCCTGGGGTAAACCCATCTATGATGGTGGCAGTGAGATCCTGGGGTATGTAGTAGAACTTTGTAAAGCAGATGAAGAAGAATGGCAAATAGTTACTCCACCGACTGGCCTGAAAGCCACTCGATTTGAAATAGCAAAACTCACTGAACACCAAGAGTATAAAATACGAGTCTGTGCCCTCAATAAAGTTGGTTTAGGTGAGGCTACGCCAGTTCCTGGTACTGTGAAACCAGAAGATAAACTTGAAGCACCTGAACTTGACCTTGATTCTGAATTAAGGAAAGGGATTGTTGTAAGAGCTGGTGGATCTGCCAGAATTCACATTCCATTCAAAGGCCGTCCAACACCTGAGATCACTTGGTCTCGAGAAGAAGGTGAATTCACAGATAAAGTTCAAATTGAAAAGGGATTAAACTATACCCAACTTTCAATAGACAACTGTGATAGAAATGATGCTGGAAAATATATTCTCAAGCTGGAAAACAGCAGTGGATCTAAATCTGCTTTTGTAACTGTGAAAGTTCTTGATACCCCAGGACCACCACAGAATCTGGCAGTCAAAGAAGTGAAAAAAGATTCTGTCATCCTGGTATGGGAACCACCCATCATCGATGGAGGTGCAAAGATCAAGAACTATGTTATTGACAAACGTGAGTCAACCAGAAAAGCATATGCTAATGTGAGCAATAAATGCAACAAAACAAGCTTTAAAGTTGAGAATCTTACAGAAGGAGCCATTTATTACTTCCGAGTGATGGCTGAAAATGAATTTGGAGTTGGTGTTCCAGTGGAAACTGTTGATGCTGTGAAAGCTGCCGAACCTCCTTCCCCACCAGGAAAGGTCACACTCACTGATGTGTCCCAGACCAGTGCCTCGCTCATGTGGGAGAAACCTGAATATGATGGTGGTAGCAGAATCCTGGGGTATGTTGTTGAAATGCAGTCAAAGGGAACCGAAAAATGGAGCA
Artibe006 GTTGTTTATCAACCTCATCTTATCACAGGAGAGGAAATCAAGAAGCAGATTGAAGCTGCGGGCTTTCCAGCATTCATCAAAAAACAGCCCAAGT---ACCCCAAGTTGGGAGCTATTGATATAGAACGTCTGAAAAACACCCCAGTCAAATCCTCAGAAGGATCACAGCCAAGGAGTCTAGCATGTGCCGATGATTATTCCACAGCTGTTTTCACCATAGATGGCATGCATTGTAAATCATGCGTGTCAAACATTGAAAGTGCTTTATCTACACTCCAATATGTAAGCAGCATAGCAGTTTCTTTAGAGAATAGATCTGCCGTCGTCAAGTACAATGCAAACTTAGTCACTCCAGAAGCCCTGAGAAAAGCAATAGAGGCCGTACCACCAGGACAATAYAGAGTTAATATTACAAGTGGAGCTGACAGTACCTCAAACT---CTCCTTCCAGCTCCTGTCTGCAGAAGCTTCCCTTAAACGTAGTTAGCCAGCCCCTGACTCAAGAAACCGTGATAAACATCGATGGCATGACTTGTAACTCTTGTGTGCAGTCTATTGAGGGTTTCATATCAAAAAAGGCAGGGGTGAAATCCATACTAGTATCCCTCGCAAACAGCAATGGAACTGTAGAATACGACCCTCTAGTAACCTCTCCAGAAACTTTGAGGAAAGCAATAGAAGACTGCATGAAGGCTGCCCCCATGAAAGAAGCAAACGTCCGCGGACAAGGCAGCTTGGCGTACCCAGGTGTTCGAACCCATGGGACTCTGGAGAGCGTGAATGGGCCCAAGGCAGGTTCAAGAGGCCTGACGTCATTGGCTGACACTTTTGAACACGTGATAGAAGAGCTGCTGGATGAGGACCAGAAAGTCCGGCCCCATGAAGAAAACAATAAGGACGCGGACTTGTACACTTCCAGGGTGATGCTCAGTAGTCAAGTGCCTTTGGAGCCGCCTCTTCTCTTTCTGCTTGAGGAATACAAAAATTATCTGGATGCTGCAAACATGTCGATGAGGGTCCGGCGCCACTCCGACCCGGCCCGGCGCGGGGAGCTGAGCGTGTGTGACAGCATTAGCGAGTGGGTCACAGCGGCAGACAAAAAGACTGCAGTGGACATGTCAGGCGGGACGGTCACCGTCCTTGAAAAAGTCCCTGTGTCGAAAGGCCAACTGAAGCAGTACTTCTACGAGACCAAGTGCAATCCCATGGGTTACACACTTTATACCTATTATTTGGTGCTTGAGCAGGTATGGTAGGTACTGCACTAAGTCTCCTAATTCGTGCAGAACTTGGCCAACCTGGGGCCCTATTAGGTGATGATCAAATCTATAACGTAATCGTAACAGCTCATGCCTTCGTAATAATTTTCTTTATAGTAATGCCTATTATAATTGGGGGATTCGGTAATTGATTAGTACCACTAATAATTGGCGCACCCGATATAGCATTCCCACGAATAAACAATATAAGCTTCTGACTTCTCCCACCTTCCTTCCTACTTTTACTTGCTTCCTCTACAGTTGAAGCTGGCGTTGGAACAGGTTGAACCGTATACCCACCACTAGCCGGAAATCTAGCACATGCTGGAGCTTCAGTTGACCTAGCTATTTTCTCTCTTCACCTAGCCGGAGTTTCGTCAATCCTTGGAGCTATTAATTTTATTACTACAATTATTAATATAAAACCTCCTGCCCTCTCTCAATATCAAACACCCTTATTTGTCTGATCCGTTTTAATCACTGCCGTCCTATTACTCCTGTCTCTTCCTGTTTTAGCAGCAGGTATTACTATACTCCTAACAGACCGAAACCTTAATACTACATTCTTTGACCCAGCTGGAGGAGGAGACCCCATTTTATATCAACACTTATTCATGACCAACATTCGAAAAACTCACCCCCTATTAAAAATTATCAATAGCTCATTTGTAGACCTTCCTGCTCCCTCAAGCCTTTCATCATGATGAAATTTTGGTTCTCTTTTAGGAGTTTGCTTGGGCGTACAAATTCTAACAGGATTATTCCTAGCTATACACTACACATCCGACACAGCCACTGCATTTAACTCTGTCACCCATATCTGTCGAGATGTCAACTATGGATGATTACTCCGATACCTCCACGCTAACGGAGCCTCTATATTTTTCATCTGCCTCTACCTTCACGTAGGACGAGGCCTATATTATGGATCCTATACATACTCAGAAACATGAAACATTGGCATTCTCCTCCTCTTTGCCGTCATAGCCACAGCATTCATAGGCTACGTCCTACCATGAGGACAAATATCATTCTGAGGGGCTGCAGTCATCACCAACCTCCTCTCTGCCATCCCCTACATCGGAACAGATTTAGTACAATGAATCTGAGGTGGCTTCTCCGTAGATAAAGCAACACTTACTCGATTCTTCGCTTTCCACTTCCTACTTCCCTTCATTGTAACAGCTCTAGTAATAGTCCACCTTCTATTCCTACACGAAACAGGATCTAATAATCCCACAGGCATCCCATCAGACCCAGATATAATTCCATTCCACCCTTACTATACTATTAAAGACATTCTAGGCTTTTTAGTAATACTTACAGCCCTAGCCACCCTGGTTTTATTTTCACCAGACCTTCTAGGAGACCCAGACAATTATATTCCAGCAAATCCCCTCAATACCCCTCCCCATATTAAACCAGAATGGTATTTTCTCTTCGCTTACGCTATTTTACGCTCTATTCCAAACAAATTAGGAGGGGTCCTAGCTCTAGTAATATCTATTCTAATTCTAGCCATCGTACCAATTCTCCACATATCTAAACAACGAAGCATAATATTTCGCCCTCTCAGCCAATGCTTATTCTGACTTCTTGTAGCAGTCCTTTTTACATTAACATGAATTGGGGGACAACCAGTAGAACACCCCTATATTATTATCGGTCAAACAGCATCCGTCCTGTACTTCCTAATTATCCTATTCCTTATACCAATAATTAGCCTACTAGAAAACTATCTTCTAAAATGAAGA-------------------------------------------------------------------------------------------------------------------------------------------------------------------------------------------------------------------------------------------------------------------------------------------------------------------------------------------------------------------------------------------------------------------------------------------------------------------------------------------------------------------------------------------------------------------------------------------------------------------------------------------------------------------------------------------------------------------------------------------------------------------------------------------------------------------------------------------------------------------------------------------------------------------------------------------------------------------------------------------------------------------------------------------------------------------------------------------------------------------------------------------------------------------------------------------------------------------------------------------------------------------------------------------------------------------------------------------------------------------------------------------------------------------------------------------------------------------------------------------------------------------------------------------------------------------------------------------------------------------------------------------------------------------------------------------------------------------------------------------------------------------------------------------------------------------------------------------------------------------------------------------------------------------------------------------------------------------------------------------------------------------------------------------------------------------------------------------------------------------------------------------------------------------------------------------------------------------------------------------------------------------------------------------------------------------------------------------------------------------------------------------------------------------------------------------------------------------------------------------------------------------------------------------------------------------------------------------------------------------------------------------------------------------------------------------------------------------------------------------------------------------------------------------------------------------------------------------------------------------------------------------------------------------ACCGCAGACCAGCAACAGTAGTATGAAACTCCAGAACACAAACTGAGGCAGCAAAACCACACAGCATCAAAAGCTTACTCCCAAACTTCTGAACACAGAGTCCGTGG-AAGAAAGTCG-TGTC-TTTTGTGTTTGTCTCCTTTCTGTATAGA-CAAGGTG-TTACCCCAAACCACAGACTAACATGCTTCTACTTCACTTATTGAATTTTCTTGGCCAGCCAAAAGTAACTACAAATTCACAAAAATTACCATTCCAG-TAAGGCAGAGTGTAACCATTGATAAT---ACAACTTAAACATGTTTGCTATAAAA---------------------------------GCAGTTTTCTCTAAGGATTCCTGCTACCTGCCTCCTCTTCGCTACCCAGCCACTTGCACATTCAAAGGCAGTTTAGAGTCTGAAAAGCAACAATACATTATCCATGGGGGAAAAACACCAAACAATGAGCTTTCCGATAAGATTTATGTCATGTCTGTTGTGTGCAAGAACAACAAGAAAGTTACTTTTTGCTGTACTGAGAAAGACTTGGTAGGAGACATCCCTGAAGCCAGATATGGTCATACAATCGACATGGTGTACAGTCGAGGGAAGAGCATGGGCGTTGTCTTCGGAGGGCGATCGTACATACCTTCTGCCCAAAGAACCACAGAGAAGTGGAATAGTGTAGCTGACTGCCTGCCTCACATTTTCTTGGTGGATTTTGAGTTTGGGTGCTCTACATCATACATTCTTCCAGAACTTCAGGATGGGCTAGCTTTTCATGTCTCCATTGCCAGAAATGATACCATTTATATTTTAGGAGGGCATTCACTTGCCAATAACATCCGCCCTGCCAACCTATACAGAATAAGGGTTGATCTTCCTCTGGGTAGCCCCTCTGTGAATTGCACAGTTTTGCCAGGAGGAATCTCTGTCTCCAGCGCAATCCTGACTCAAACAAACAGTGATGAATTTGTTATTGTGGGTGGCTATCAGCTTGAAAATCAGAAAAGAATGGTCTGCAACGTCATCTCTCTTGAGGGCAACAAGATAGAAATTCGTGAGATGGAGACCCCAGATTGGACCCCAGACATTAAGCACAGCAAGAT-------------------------------------------------------------------------------------------------------------------------------------------------------------------------------------------------------------------------------------------------------------------------------------------------------------------------------------------------------------------------------------------------------------------------------------------------------------------------------------------------------------------------------------------------------------------------------------------------------------------------------------------------------------------------------------------------------------------------------------------------------------------------------------------------------------------------------------------------------------------------------------------------------------------------------------------------------------------------------------------------------------------------------------------------------------------------------------------------------------------------------------------------------------------------------------------------------------------------CCTAGGCTTAGTCCATTTCTATCCAGAAAGGAAATGAGCTAAATCACGTCTCCACTTTCCAGATCTAATGGGGACTGGCTCCTTAGTGGA----GAATGCAAAGGTTACAGTATTATGTACA-GTACTCAGCAC-GTGGGCACAG-ATGATTTCATATCAGTTTACTTCCACACTTTGT--------TGTCTTAT-----TCCTGTGATCAAGGATAAA-GGGGGGTATGTGCTACTTTTGTCTCTCTGGGATTCAGTGACGATGTGTTGAGTTGGTACATGTTAAAT-GGGGCTAAGAAACCCT----CTCCCAGTCCTATTTGTGACAATGGAATATAGGTGAATTAATTTCTACTTGTTTTCATTATCTGTATGTACCCTAAAGTCCTAT----TCCACTATGTTCCCTTCTCTGTTCTCTCCGCAGGATATCAATGGCAAGCTCTTTCTTCCCAAACACGCGCTGGCCCAGGATGTTTGCACCTAGAAGTTCAATTACAGTTGCCTGGGGTAAACCCATCTATGATGGTGGCAGTGAGATCCTGGGGTATGTAGTAGAACTTTGTAAAGCAGATGAAGAAGAATGGCATATAGTTACTCCACCGACTGGCCTGAAAGCCACTCGATTTGAAATAGCAAAACTCACTGAACACCAAGAGTATAAAATACGAGTCTGTGCCCTCAATAAAGTTGGTTTAGGTGAGGCTACGCCAGTTCCTGGTACTGTGAAACCAGAAGATAAACTTGAAGCACCTGAACTTGACCTTGATTCTGAATTAAGGAAAGGGATTGTTGTAAGAGCTGGTGGATCTGCCAGAATTCACATTCCATTCAAAGGCCGTCCAACACCTGAGATCACTTGGTCTCGAGAAGAAGGTGAATTCACAGATAAAGTTCAAATTGAAAAGGGATTAAACTATACCCAACTTTCAATAGACAACTGTGATAGAAATGATGCTGGAAAATATATTCTCAAGCTGGAAAACAGCAGTGGATCTAAATCTGCTTTTGTAACTGTGAAAGTTCTTGATACCCCAGGACCACCACAGAATCTGGCAGTCAAAGAAGTGAAAAAAGATTCTGTCATCCTGGTATGGGAACCACCCATCATCGATGGAGGTGCAAAGATCAAGAACTACGTTATTGACAAACGTGAGTCAACCAGAAAAGCATATGCTAATGTGAGCAATAAATGCAACAAAACAAGCTTTAAAGTTGAGAATCTTACAGAAGGAGCCATTTATTACTTCCGAGTGATGGCTGAAAATGAATTTGGAGTTGGTGTTCCAGTGGAAACTGTTGATGCTGTGAAAGCTGCCGAACCTCCTTCCCCACCAGGAAAGGTCACACTCACTGATGTGTCCCAGACCAGTGCCTCGCTCATGTGGGAGAAACCTGAATATGATGGTGGTAGCAGAATCCTGGGGTATGTTGTTGAAATGCAGTCAAAGGGAACCGAAAAATGGAGCA
Artibe007 GTTGTTTATCAACCTCATCTTATCACAGGAGAGGAAATCAAGAAGCAGATTGAAGCTGCGGGCTTTCCAGCATTCATCAAAAAACAGCCCAAGT---ACCCCAAGTTGGGAGCTATTGATATAGAACGTCTGAAAAACACCCCAGTCAAATCCTCAGAAGGATCACAGCCAAGGAGTCTAGCATGTGCCGATGATTATTCCACAGCTGTTTTCACCATAGATGGCATGCATTGTAAATCATGCGTGTCAAACATTGAAAGTGCTTTATCTACACTCCAATATGTAAGCAGCATAGCAGTTTCTTTAGAGAATAGATCTGCCGTCGTCAAGTACAATGCAAACTTAGTCACTCCAGAAGCCCTGAGAAAAGCAATAGAGGCCGTACCACCAGGACAATATAGAGTTAATATTACAAGTGGAGCTGACAGTACCTCAAACT---CTCCTTCCAGCTCCTGTCTGCAGAAGCTTCCCTTAAACGTAGTTAGCCAGCCCCTGACTCAAGAAACCGTGATAAACATCGATGGCATGACTTGTAACTCTTGTGTGCAGTCTATTGAGGGTTTCATATCAAAAAAGGCAGGGGTGAAATCCATACTAGTATCCCTCGCAAACAGCAATGGAACTGTAGAATACGACCCTCTAGTAACCTCTCCAGAAACTTTGAGGAAAGCAATAGAAGACTGCATGAAGGCTGCCCCCATKAAAGAAGCAAACGTGCGCGGACAAGGCAGCTTGGCGTACCCAGGTGTTCGAACCCATGGGACTCTGGAGAGCGTGAATGGGCCCAAGGCAGGTTCAAGAGGCCTGACGTCATTGGCTGACACTTTTGAACATGTGATAGAAGAGCTGCTGGATGAGGACCAGAAAGTCCGGCCCCATGAAGAAAACAATAAGGACGCGGACTTGTACACTTCCAGGGTGATGCTCAGTAGTCAAGTGCCTTTGGAGCCACCTCTTCTCTTTCTGCTTGAGGAATACAAAAATTATCTGGATGCTGCAAACATGTCGATGAGGGTCCGGCGCCACTCCGACCCGGCCCGGCGCGGGGAGCTGAGCGTGTGTGACAGCATTAGCGAGTGGGTCACAGCGGCAGACAAAAAGACTGCAGTGGACATGTCAGGCGGGACGGTCACCGTCCTTGAAAAAGTCCCTGTGTCGAAAGGCCAACTGAAGCAGTACTTCTACGAGACCAAGTGCAATCCCATGGGTTACACACTTTATACCTATTATTTGGTGCTTGAGCAGGTATGGTAGGTACTGCACTAAGTCTCCTTATTCGTGCAGAACTTGGCCAACCTGGAGCCCTATTAGGTGATGATCAAATCTATAACGTAATCGTAACAGCTCATGCTTTCGTAATAATTTTCTTTATAGTAATACCTATTATGATTGGGGGATTCGGTAATTGATTAGTACCACTAATAATTGGTGCCCCCGATATAGCATTTCCACGAATAAACAACATAAGCTTCTGGCTCCTCCCACCTTCCTTCCTACTTTTACTTGCTTCATCTACAGTTGAAGCCGGCGTTGGAACAGGTTGAACCGTATATCCACCACTAGCCGGAAATCTAGCACATGCTGGAGCTTCAGTTGACCTAGCTATTTTCTCTCTTCACCTAGCCGGAGTTTCATCAATCCTCGGAGCTATTAATTTCATTACTACAATTATTAATATAAAACCACCTGCCCTCTCTCAATATCAAACGCCTTTGTTTGTCTGATCCGTTTTAATCACCGCTGTTCTATTACTCCTCTCTCTTCCTGTCTTAGCAGCAGGTATTACTATACTCCTAACAGACCGAAACCTTAATACCACATTCTTTGATCCAGCTGGAGGAGGAGACCCCATTTTATATCAACACTTATTCATGACCAACATTCGAAAAACTCACCCCCTACTAAAAATTATCAATAGCTCATTCGTAGACCTTCCTGCTCCCTCAAGCCTTTCATCATGATGAAATTTTGGTTCCCTTTTAGGAGTTTGCTTAGGCGTACAAATTTTAACAGGACTATTCCTAGCTATACACTACACATCCGACACAGCTACCGCATTCAACTCTGTCACACATATTTGTCGAGACGTCAACTATGGATGATTACTCCGATATCTCCACGCCAACGGAGCCTCTATATTTTTTATCTGCCTCTACCTCCATGTAGGACGAGGCCTATATTATGGATCCTATACATACTCAGAAACATGAAACATTGGCATTCTCCTCCTTTTTGCCGTTATAGCCACAGCATTCATAGGCTACGTCCTACCATGAGGACAAATATCATTCTGAGGAGCTACAGTCATCACCAACCTCCTCTCTGCCATTCCCTATATCGGAACAGATTTAGTACAATGAATCTGAGGTGGCTTCTCCGTAGATAAAGCAACCCTTACCCGATTCTTCGCCTTTCATTTTCTACTTCCATTCATCGTAACAGCTCTAGTAATAGTCCATCTTCTATTCCTACATGAAACAGGATCCAACAACCCCACAGGCATCCCATCAGACCCAGACATAATTCCATTCCACCCCTACTATACTATTAAAGACATTCTAGGCTTTTTAGTAATACTTACAGCTCTAGCTGCCCTGGTTTTATTTTCACCAGACCTCCTAGGAGACCCAGACAATTATATTCCAGCAAACCCCCTTAATACCCCTCCCCACATTAAGCCAGAATGATATTTTCTCTTTGCCTACGCCATTTTACGTTCTATCCCAAATAAACTAGGAGGAGTTCTAGCTCTAGTAATATCCATTCTAATTCTAGCTATCGTACCAATCCTTCACATATCTAAACAACGAAGCATAATATTTCGCCCTCTCAGCCAGTGCTTATTCTGACTTCTTGTTGCAGTCCTCTTCACATTAACATGAATTGGAGGACAACCAGTAGAACATCCCTATATTATTATTGGGCAAACAGCATCCGTCCTATA-TTCCTAATTATCTTATTCCTCATACCAATAATCAGCCTAGTAGAAAATTATCTTCTAAAATGAAGA-------------------------------------------------------------------------------------------------------------------------------------------------------------------------------------------------------------------------------------------------------------------------------------------------------------------------------------------------------------------------------------------------------------------------------------------------------------------------------------------------------------------------------------------------------------------------------------------------------------------------------------------------------------------------------------------------------------------------------------------------------------------------------------------------------------------------------------------------------------------------------------------------------------------------------------------------------------------------------------------------------------------------------------------------------------------------------------------------------------------------------------------------------------------------------------------------------------------------------------------------------------------------------------------------------------------------------------------------------------------------------------------------------------------------------------------------------------------------------------------------------------------------------------------------------------------------------------------------------------------------------------------------------------------------------------------------------------------------------------------------------------------------------------------------------------------------------------------------------------------------------------------------------------------------------------------------------------------------------------------------------------------------------------------------------------------------------------------------------------------------------------------------------------------------------------------------------------------------------------------------------------------------------------------------------------------------------------------------------------------------------------------------------------------------------------------------------------------------------------------------------------------------------------------------------------------------------------------------------------------------------------------------------------------------------------------------------------------------------------------------------------------------------------------------------------------------------------------------------------------------------------------------------------------ACCGCAGACCAGCAACAGTAGTATGAAACTCCAGAACACAAACTGAGGCAGCAAAACCACACAGCATCAAAAGCTCACTCCCAAACTTCTGAACACAGAGTCTGTGG-AAGAAAGTCG-TGTC-TTTTGTGTTTGTCTCTTTTCTGTATAGA-CAAGGTG-TTACCCCAAACCACAGACTAACATGCTTCTACTTCACGTATTGAATTTTCTTGGCCAGCCAAAAGTAACTACAAATTCACAAAAATTACCATTCCAG-TAAGGCAGAGTGTAACCATTAATAAT---ACAACTTAAACATGTTTGCTATAAAA------------------------------------------------------------------------------------------------------------------------------------------------------------------------------------------------------------------------------------------------------------------------------------------------------------------------------------------------------------------------------------------------------------------------------------------------------------------------------------------------------------------------------------------------------------------------------------------------------------------------------------------------------------------------------------------------------------------------------------------------------------------------------------------------------------------------------------------------------------------------------------------------------------------------------------------------------------------------------------------------------------------------------------------------------------------------------------------------------------------------------------------------------------------------------------------------------------------------------------------------------------------------------------------------------------------------------------------------------------------------------------------------------------------------------------------------------------------------------------------------------------------------------------------------------------------------------------------------------------------------------------------------------------------------------------------------------------------------------------------------------------------------------------------------------------------------------------------------------------------------------------------------------------------------------------------------------------------------------------------------------------------------------------------------------------CCTAGGCTTAGTCCATTTCTATCCAGAAAGGAAATGAGCTAAATCACGTCCCCACTTTCCAGATCTAATGGTGACTGGCTCCTTAGTGGA----TAATGCAAAGGTTACAGTATTATGTACA-GTACTCAGCAC-GTGGGCACAG-ATGATTTCRTATCAGTTTACTTCCACACTTTGT--------TGTCTTAT-----TCCTGTGATCAAGGATAAA-GGGGGGTATGTGCTACTTTTCTCTCTCTGGGATTCAGTGACGATGTGTTGAGTTGGTACATGTTAAAT-GGGGCTAAGAAACCCT----CTCCCAGTCCTATTGGTGACAATGGAATATAGGTGAATTAATTTCTACTTGTTTTCATTATCTGTATGTACCCTAAAGTCCTAT----TCCACTATGTTCCCTTTTCTGTTCTCTCCGCAGGATATCAATGGCAAGCTCTTTCTTCCCAAACATGCGCTGGCCCAGGATGTTTGCACCTAGAAGTTCAATTACAGTTGCCTGGGGTAAACCCATCTATGATGGTGGCAGTGAGATCCTGGGTTATGTAGTAGAACTTTGTAAAGCAGATGAAGAAGAATGGCAAATAGTTACTCCACCGACTGGCCTGAAAGCCACTCGATTTGAAATAGCAAAACTCACTGAACACCAAGAGTATAAAATACGAGTCTGTGCCCTCAATAAAGTTGGTTTAGGTGAGGCTACGCCAGTTCCTGGTACTGTGAAACCAGAAGATAAACTTGAAGCACCTGAACTTGACCTTGATTCTGAATTAAGGAAAGGGATTGTTGTAAGAGCTGGTGGATCTGCCAGAATTCACATTCCATTCAAAGGCCGTCCAACACCTGAGATCACTTGGTCTCGAGAAGAAGGTGAATTCACAGATAAAGTTCAAATTGAAAAGGGATTAAACTATACCCAACTTTCAATAGACAACTGTGATAGAAATGATGCTGGAAAATATATTCTCAAGCTGGAAAACAGCAGTGGATCTAAATCTGCTTTTGTAACTGTGAAAGTTCTTGATACCCCAGGACCACCACAGAATCTGGCAGTCAAAGAAGTGAAAAAAGATTCTGTCATCCTGGTATGGGAACCACCCATCATCGATGGAGGTGCAAAGATCAAGAACTATGTTATTGACAAACGTGAGTCAACCAGAAAAGCATATGCTAATGTGAGCAATAAATGCAACAAAACAAGCTTTAAAGTTGAGAATCTTACAGAAGGAGCCATTTATTACTTCCGAGTGATGGCTGAAAATGAATTTGGAGTTGGTGTTCCAGTGGAAACTGTTGATGCTGTGAAAGCTGCCGAACCTCCTTCCCCACCAGGAAAGGTCACACTCACTGATGTGTCCCAGACCAGTGCCTCGCTCATGTGGGAGAAACCTGAATATGATGGTGGTAGCAGAATCCTGGGGTATGTTGTTGAAATGCAGTCAAAGGGAACCGAAAAATGGAGCA
Brachy008 GTTGTTTATCAACCTCATCTTATCACAGGAGAGGAAATCAAGAAGCAGATTGAAGCTGCAGGCTTTCCAGCATTCATCAAAAAACAGCCCAAGT---ACCCCAGGTTGGGAGCTATTGATATAGAACGTCTAAAAAACACCCCAGTCAAATCTTCAGAAGGATCACAGCCAAGGAGTCTAGCATGTGCCGATGATTATTCCACAGCCACTTTCACCATAGATGGCATGCATTGTAAATCATGCGTGTCAAATATTGAAAGTGCTTTATCTACACTCCAATATGTAAGCAGCATAGTAGTTTCTTTAGAGAATAGATCTGCTGTCGTCAAGTACAATGCAAACTTAGTCACTCCAGAAGCCCTGAGAAGAGCAATAGAGGCCGTACCACCAGGACAATATAGAGTTAGTATTACAAGTGGAGTTGACAGCACCTTACACT---CTCCTTCCGGCCCCTGTCTGCAGAAGATTCCCTTGAACGTAGTTAGCCAGCCACTGACTCAAGAAACCGTCATAAACATCGATGGCATGACCTGTAACTCTTGTGTGCAGTCTATTGAGGGTGTCATATCGAAAAAGGCAGGGGTAAAATCCATACTAGTATCCCTCGCAAATAGCAATGGAACTGTAGAATATGATCCTCTACTAACCTCTCCAGAAACTTTGAGGAAAGCAATAGAAGACTGCATGAAGGCTGCCCCCATGAAAGAAGCAAACGTCCGCGGACAAGGCAGCTTGGCGTACCCAGGTGTTCGAACCCATGGGACTCTGGAGAGCGTGAATGGGCCCAAGGCAGGCTCAAGAGGCCTGACATCATTGGCTGACACTTTTGAACACGTGATAGAAGAGCTGCTGGATGAGGACCAGAAAGTCCGGCCCCATGAAGAAAACAATAAGGACGCGGACTTGTACACTTCCAGGGTGATGCTCAGTAGTCAAGTGCCTTTGGAGCCGCCTCTTCTCTTTCTGCTTGAGGAATACAAAAATTATCTGGATGCTGCAAACATGTCGATGAGGGTCCGGCGCCACTCCGACCCGGCCCGGCGCGGGGAGCTGAGCGTGTGTGACAGCATTAGCGAGTGGGTGACAGCGGCAGACAAAAAGACTGCAGTGGACATGTCGGGCGGGACGGTCACGGTCCTTGAAAAGGTCCCTGTATCGAAAGGCCAACTGAAGCAGTACTTCTACGAGACCAAGTGCAATCCCATGGGTTACAC---------------------------------------------------------------------------------------------------------------------------------------------------------------------------------------------------------------------------------------------------------------------------------------------------------------------------------------------------------------------------------------------------------------------------------------------------------------------------------------------------------------------------------------------------------------------------------------------------------------------------------------------------------------------------------ATGACCAACATTCGAAAAACCCACCCCCTCCTAAAAATTATCAACAGCTCCTTCGTGGACCTCCCCGCCCCCTCAAGCCTATCTTCCTGATGAAACTTTGGCTCCCTTTTAGCGGCATGTCTAGCAGTACAAATCCTAACAGGACTATTCCTAGCCATACATTACACCTCCGATACAGCGACCGCATTTGACTCCGTTGCCCATATCTGCCGAGACGTCAACTACGGATGAACTCTTCGCTATCTCCACGCCAACGGAGCATCCATATTCTTTATCTGCCTTTATCTCCATGTAGGCCGAGGACTATACTATGGATCTTACACATATTCAGAAACATGAAATGTCGGAATCCTTCTCCTATTCGCAGTGATAGCCACCGCTTTCATAGGCTATGTCCTGCCCTGAGGACAAATATCCTTTTGAGGGGCTACAGTCATCACTAACCTACTCTCCGCCATCCCCTATATCGGAACCGACCTTGTCCAATGAATCTGAGGAGGCTTCTCCGTAGACAAAGCAACTCTCACCCGATTCTTCGCCTTCCACTTCCTACTCCCCTTCATTGTATCAGCTCTGGTAATAGTACACCTCTTATTCCTCCACGAAACTGGATCAAACAACCCAACAGGCATTCCATCAGACCCAGACATAATCCCATTCCACCCTTACTACACAATCAAAGACATTCTAGGATTCCTAATTATATCAACAGTCCTATCAGCATTAGTTTTATTCTCACCAGATCTCCTAGGAGACCCAGACAACTACACACCAGCAAACCCCCTTAATACTCCCCCACACATTAAGCCAGAATGGTACTTCCTTTTTGCTTACGCAATCCTACGTTCCATCCCGAACAAACTCGGGGGAGTACTAGCCCTAGTAATATCTATCTTAATCCTAGCAATCGTTCCAATACTTCACATCTCCAAACAACGAAGCATAATATTCCGACCCCTTAGCCAATGCTTATTTTGACTACTCGTAGCAGTCTTACTTACACTAACCTGAATTGGAGGACAACCAGTTGAATATCCTTATGTAATCATCGGCCAAGTAGCCTCCGTCCTATATTTCCTCATCTTCTTAGTGTTCATACCACTAGTTAGTGCCGTAGAAAACTATCTCTTAAAATGAAGA-CATTTGGCGTGTGAACTAAAATATCCGATCCCAAGAAT-ATAA-GTAC----CAACAT-AAAGATCAACA--CT---A-ACACAACTTC-TCAAACCCACG-AAA-CAACAAAAAACAAGAAAAGAT--TTTAAAAATTGCCACGGTCATTTTATTATACAAAGCTTAG--TCCCTAAAACAACAAACTTACTGTAAAAA-CACCTGTAAGCCCCAT-TGAAAA---AATAACGAATGATAGCCCAACATTAGATACCTAGCCTAAACTTA---CA----TAAAC-AGAGTACTACTCAAATAAAACTCAAACTGTTATCCTCGGGATAATAAACCCAAACCTCAATTGCC--AACTCACTTAGTTCAAA-AAAAAGACACAAATCAACTAAAA-ATAAAACTATCAAGCTATTAAA-ACATTA-CTTA--T-TACACATCTCA--TTAAAGAAATG-AAAT-TAAAGTGGATCAGTAAATAGAGTGGAATA-AGGCCAGACACCCTACCAA-CA-AAC-GGTA----TCC--ACAAACA--TA-TTAC--ACT-----CACCAAA-ACTAACAATTAAAAGTTGGAAGGGACAACCATAAA-CCCTAACTTACACAGATATATAA--AACAGCTATATCTAGCCCAAAC-CCAACCAAACATAACCA---CATAACATTACCTAAAACAACATACTA-CACCTGTAAAGTAGGAGAGA-AATTCA-CC-CGGCGCTATAGAGAAAGTAGCAAGAACAATGAAAGAATT-T-ATT-AAAGCAAAAAAAAGCACTTACCCGTACCTTTTGCATAATGAATAGA-ACTACGAAAGA-ATAATGACTCGAAAAGAGTAC-AA--CAGAAACGTGGCAAAAAAAAGACAA-TACCGACTGATAGCTTT-AAAA-TTTAAAACTACCAAA--ATCATAATTTA-ATTGTATAGGACAGACAATACAATTAAATAAG--TATA----CAAAA--TTAACCAATTCTAAAAGCAATATAAAAAAGTTCAATAA---C--AATACA-A-ACAAC-TTAA---TACCAACAA----CATC--A-CTAAAA-TTAA-AATAT-AA----CTATAGAGATACTTTGAGTAAAGAAGTCGA-CCCCCAAGTGTT--AACAAT-AACAAGTTAACATA-AAAAG-CAAAT-CAAAT-AACAAGCTTCTTAAA-TTC--CCATC-TAACAACACAA--CC-C----AAATAAAAAAACTCGGCAAACAC-CCACAATCAATACCCATACACTTCAATA--ATAATCCTGCAGTAGCATAATCATAAATTTGTATGAATCACAATACTGCCAAGAAATGACCTTGAAGAGGATGCATAACGAAGAT-C--AAAAG-GAACA--ATATCAAACACCAA-AAGGAAATA-AAAT-AACCCTATA-ACTAGGGCATAAAAAACCGC--ATTA-CAATTACTACAAAA-C-ACA-TCATC-A-AT-TGATC-AC-AATGCATCAACGAACACATAACAGCCTAGTCCCTAGAC-TAACCTCGATGTATCGCA-GCAAACTTGTTCTTAAAACTGGGTTAGTAAAGGTTTCTATCTATT-A--C-AC-CCAGGAAACAA-CTCAAA---CC-TCC--TAG-C---TAAATA-CAATC-A-AT-AAGC-AGTA--AACATTCA-CAGTAGAT--CACAC-AGGTTCCACCTTCTATTATTAACAAACACTGCGCGTGGCCCTATCGATAGGGCGGTAGCACCGGTGCTGCCGCCACCCGGGCAGTGTTAGTAAACGTTTGCTAATTTGTTAGGGTTGGTTCGTGCACCGCACGAAACCCATAATAGAGGCGTGTGTGATAAAGCTAGCTGCGCAGCTAACGTACTTTATCACACGCTAAGATGGGCCCATCTTAGCAAGAGTCACGACCCTTGCCAGCGCTGGATGGCGTGCTTACTAAAGCCTGTTCTATCGCGATCCACCCGCTAACCCCACTGCACCCTAGGGTGCACGCAGTGGGGTTAGCGGGTGGAGAATGGGCTTCCTAGGACGCCCTTGCAAGAGCGTTAGAACTAAGCTTAGTTTAAGCACGCCACGCGCCTCCTCATATACGAGGAGGCGCGAAGCGACTAGTCGCTTCAAAGTGCTTAAGCCCTAGCTAGGTCAATGTACTTTGAATTATATATCCGGAAGCTTCTAACTTACAGCTGTAACCCCAGCCTATTTAGAGCGCCAGCCTCATTATATAGTGAGGCTTTAAATAGGGTGCCGCTGGGGGTCCAGGAATGTTCCTTAAGCCTACGTAGACTTAAAATCTAAAAGGCCCTTTAGATGGCCCTAGGAGTGGGCGCCCAGGCGCCCTCCTAGCTGGACTCTATATAGAGTTAGAACTTCTGCACAATCAGGTCTGATCGCGTCCGGGTGCAGGAGATGGAGTAAAGGAAACCCCGTGTTTCAAACACCTCTAGCGTTAGAGGGCCGCCGTGACGTTACGGCCGCGGTACCGTGAAGCTTGTTCTCAAGGACGGCCGGGGTTTTCTTTACTCCATCGTTCCCCGCGGGGAATAGAGACCCTAGGAGCTTAATTTTAATCCATGGATTAAAATTGGTTGTGACCTCGGAGCTCCGAGCGACCGTCGCCAATTGGAAGTTCCTAGGGCGAATCCTATTGATCAATAGGGTTCGTGGATCAGGACCCAATGGTACTATTGGTCGTTAACGAGTCCTGATCTACGACCGGATCCGGTCGCCTCTCTACGGAGAGAGACAAGGCCCTAGGGCCTTCAGATGATCATCTGCCCGGGACCGCAGACCAGCAACAGTAGTATGAAACTCCAGAACACAAACTGAGGCAGCAAAACCACACAGCATCAAAAGCTCACTCCCAAACTTCTGAACACAGAGTCCATGG-AAGAAAGTCG-TGTC-TTTTGTGTTTGTCTCCTTTATGTATAGA-CAAGGTG-TTTCCCCAAACCACAGACTAACATACTTCTACTTCACATACTAAATTTTCTTGGCCAACCAAAAGTAACTACAAATCCACAAAAATTACCATTCCAG-TAAGGCAGAGTGTAACCATTGATAAT---ACAACTTAAACATGTTTGCTATAAAAGATGTAAAGCATAACCATCTCAAACTGAAGCCTGCAGTTTTCTCTAAGGACTCCTGCTACCTGCCTCCTCTTCGCTACCCAGCCACTTGCACATTCAAAGGCAGTTTAGAGTCTGAAAAGCAACAATACATTATCCATGGGGGGAAAACACCAAACAATGAGCTTTCCGATAAGATTTATATCATGTCTGTTGCGTGCAAGAGCAACAAGAAAGTTACTTTTTGCTGTACTGAGAAAGACTTGGTGGGAGACGTCCCTGAAGCCAGATATGGGCATACCATTGATGTGGTGCACAGTCGAGGGAAGAGCATGGGTGTTGTCTTCGGAGGTCGATCATACATACCTTCTGCCCAAAGAACCACGGAAAAATGGAATAGTGTAGCTGACTGCCTGCCCCACATTTTCTTGGTGGATTTTGAATTTGGGTGCTCTACATCATACATTCTTCCAGAACTTCAGGATGGGCTATCTTTTCATGTCTCCATTGCCAGAAATGATACCATTTATATTTTAGGAGGGCATTCACTTGCCAATAATATCCGCCCTGCCAACCTATACAGAATAAGGGTTGATCTTCCCCTGGGTAGCCCCGCTGTGAGTTGCTCGGTTTTGCCAGGAGGAATCTCTGTCTCCAGTGCAATCCTGACTCAAACAAACAGTGATGAATTTGTTATTGTGGGTGGCTATCAGCTTGAAAATCAGAAAAGAATGGTCTGCAACGTCATCTCTCTTGAGGGCAACAAGATAGAAATTCGTGAGATGGAGACCCCAGATTGGACCCCAGACATTAAGCACAGCAAGACATGGTTTGGAAGCAACATGGGAAATGGAGCTGTTTTCCTTGGCATACCAGGAGACAATAAACAGGTTGCTTCTGAAACATTCTATTTCTACATGCTGAAATGTGCTGAAGACGATGCGAATGAAGAACAGAAAACATTCACAAATAGTCAGACATCAACAGAAGACCCAGGGGATTCCACTCCCTTTGAAGACTCAGAAGAATTTTGCTTCAGTGCAGAGGCAAATAATTTTGATGGTGATGATGAATTTGACACCTATAACGAAGATGATGAGGAAGACGAGTCTGTCACCGGCTACTGGATTACTTGCTGCTCTACCTGTGATATGGATATCAACACGTGGGTACCATTTTATTCAACTGAGCTAAACAAACCTGCCATGATCTATTGCTCTCATGGAGATGGGCACTGGGTCCACGCCCAGTGCATGGATCTGGCAGAACGCACACTCATCCAACTCTCAGAAGGAAGCAGCAAGTATTACTGCAATGAGCATGTGAAGATAGCAAGAGCATTGCAGACCCCAAAACGAGCTCTACCCTTAAAAAAGCCTCCACTGA--GCGCTTTAGCGACTCAGAAATCGGGGGCATCACCATCGCCTGGAAGTTCGACTCCCGTGAGTGCCTTCTGTCGTCC-ACGCTGCAG-CCCCGGTTTCC------CTGCCCCCA---TTCTCC---GTCAGGCCTGC----ACCCTTAGAAG-GTGCCCTGTGGGAAAGATAGGACCTGAGCTCAGAGTTTGGGAGGAGACACATTCCCGTTCTATCATTTTCCGTTTTGCAGAACCTAAAATCACTG-GCCCCCTAGACT--CCAGACTCATTGG--------------GTGG------------GTCCTT---CAGCAGTTTCACGCTCTCCCTCC-------------TCTGCCCTCACCCAGCCTTGGTGGCAGCTCCCTGCCTGG-----------TTTGCTGGGTAGAACATCCCCTGGGCTCTTTGCTCACTCTGTGCCAGGCA----GCACAAGGGGTGGC-GAT---------GC-GGTAAAAGCTGGGGTGTCTCC----GCAAGCCCG-----CCCTAAA---CCCCC-ACAACCCCCATACTCCTCCTGCCGGCGGCGGATGGTGGG-AACAAGCTTGTC-CTT-------------------T------------------------------------------------------------------------------------------------------------------------------------------------------------------------------------------------------------------------------------------------------------------------------------------------------------------------------------------------------------------------------------------------------------------------------------------------------------------------------------------------------CTAAAAATTCAATTACAGTTGCCTGGGGCAAACCCATCTATGATGGTGGCAGTGAGATCCTGGGGTACGCAGTAGAACTTTGTAAAGCAGATGAAGAAGAATGGCAAATAGTTACTCCACCAACTGGCCTGAAAGCCACTCGATTTGAAATTGCAAAACTCACTGAACACCAAGAGTATAAAATACGAGTCTGTGCCCTCAATAAAGTTGGTTTAGGTGAGGCTACACCAGTTCCTGGTACTGTGAAACCAGAAGATAAACTTGAAGCACCTGAACTTGACCTTGATTCTGAATTAAGGAAAGGGATTGTGGTAAGAGCTGGTGGATCTGCCAGAATTCACATTCCATTCAAAGGCCGTCCAACACCTGAGATCACTTGGTCTCGAGAAGAAGGTGATTTTGCAGATAAGGTTCAAATTGAAAAGGGATTAAACTATACCCAACTATCAATAGATAACTGTGATAGAAATGATGCTGGAAAATACATTCTCAAGCTGGAAAACAGCAGTGGATCTAAATCTGCTTTTGTAACTGTGAAAGTTCTTGATACCCCAGGACCACCACAGAATCTGGCAGTCAAAGAAGTGAAAAAAGATTCTGTCATCCTGGTATGGGAACCACCCATCATTGATGGAGGTGCAAAGGTCAAGAACTATGTCATTGACAAACGTGAGTCAACCAGAAAAGCGTATGCTAATGTGAGCAATAAATGCAACAAAACAAGCTTTAAAGTTGAGAATCTCACAGAAGGAGCCATTTATTACTTCAGAGTGATGGCTGAAAATGAATTTGGAGTTGGCGTTCCGGTAGAAACTGTGGATGCTGTGAAAGCTGCTGAACCTCCYTCCCCACCAGGAAAGGTCACACTCACTGATGTGTCCCAGACCAGTGCATCGCTCATGTGGGAGAAACCTGAATACGACGGCGGCAGCAGARTCCTGGGGTATGTTGTCGAAATGCAGTCAAAGGGAACTGAAAAATGGAGCA
Brachy009 --------------------------------------------------------------------------------------------------------------------------------------------------------------------------------------------------------------------------------------------------------------------------------------------------------------------------------------------------------------------------------------------------------------------------------------------------------------------------------------------------------------------------------------------------------------------------------------------------------------------------------------------------------------------------------------------------------------------------------------------------------------------------------------------------------------------------------------------------------------------------------------------------------------------------------------------------------------------------------------------------------------------------------------------------------------------------------------------------------------------------------------------------------------------------------------------------------------------------------------------------------------------------------------------------------------------------------------------------------------------------------------------------------------------------------------------------------------------------------------------------------------------------------------------------------------------------------------------------------------------------------------------------------------------------------------------------------------------------------------------------------------------------------------------------------------------------------------------------------------------------------------------------------------------------------------------------ATGACCAACATTCGGAAAACCCATCCCCTCCTAAAAATTATCAACAGTTCCTTCGTGGACCTCCCCGCCCCCTCAAGCCTATCTTCCTGATGAAACTTCGGCTCCCTTTTAGCGGCATGTCTAGCCGTACAGATCCTAACAGGACTATTCCTAGCCATACACTATACTTCCGACACAGCAACCGCATTCGACTCCGTTGCCCATATCTGCCGAGACGTCAACTACGGATGAATTCTTCGCTATCTACATGCCAACGGAGCATCCATATTCTTCATTTGCCTCTATCTCCATGTAGGCCGAGGATTATACTATGGATCTTACACATACTCAGAAACATGAAATGTTGGAATCCTTCTCCTATTTGCAGTAATAGCCACCGCTTTCATAGGCTATGTCCTGCCCTGAGGACAAATATCCTTCTGAGGGGCTACAGTCATCACTAACCTACTCTCCGCCATCCCTTATATCGGAACCGACCTCGTCCAATGAATCTGAGGAGGCTTCTCCGTAGACAAGGCAACTCTCACCCGATTCTTCGCCTTCCACTTCCTACTCCCCTTCATCGTATCAGCCCTAGTGATAGTACACCTCTTATTCCTTCACGAAACTGGATCAAACAACCCAACAGGCATTCCATCAGACCCAGACATAATCCCATTCCACCCCTACTACACAATCAAAGACATTCTAGGATTCCTAATTATATTAACAGCCCTATCAGCATTAGTTTTATTCTCACCAGACCTCCTAGGAGACCCAGACAACTATACACCAGCAAACCCCCTTAACACTCCCCCACACATTAAACCAGAATGATACTTTCTTTTTGCTTACGCAATCCTACGTTCCATCCCAAACAAACTCGGGGGAGTCTTGGCCCTAGTAATATCCATTTTAATCCTAGCAATCGTTCCAATACTCCATATTTCTAAACAACGAAGCATAATATTCCGACCCCTTAGCCAATGCCTATTCTGACTACTCGTAGCAGTCCTACTCACATTAACCTGAATCGGAGGACAACCAGTCGAATACCCCTATGTAATTATTGGCCAAGTAGCCTCCGTTCTATATTTCCTCATCTTCCTAGTGTTTATACCACTAGTCAGCGCCGTAGAAAACTATCTCTTAAAATGAAGA-------------------------------------------------------------------------------------------------------------------------------------------------------------------------------------------------------------------------------------------------------------------------------------------------------------------------------------------------------------------------------------------------------------------------------------------------------------------------------------------------------------------------------------------------------------------------------------------------------------------------------------------------------------------------------------------------------------------------------------------------------------------------------------------------------------------------------------------------------------------------------------------------------------------------------------------------------------------------------------------------------------------------------------------------------------------------------------------------------------------------------------------------------------------------------------------------------------------------------------------------------------------------------------------------------------------------------------------------------------------------------------------------------------------------------------------------------------------------------------------------------------------------------------------------------------------------------------------------------------------------------------------------------------------------------------------------------------------------------------------------------------------------------------------------------------------------------------------------------------------------------------------------------------------------------------------------------------------------------------------------------------------------------------------------------------------------------------------------------------------------------------------------------------------------------------------------------------------------------------------------------------------------------------------------------------------------------------------------------------------------------------------------------------------------------------------------------------------------------------------------------------------------------------------------------------------------------------------------------------------------------------------------------------------------------------------------------------------------------------------------------------------------------------------------------------------------------------------------------------------------------------------------------------------ATAG---------------------AAACTCCAGTACACAAACTGAGGCAGCAAAACCACACAGCATCAAAAGCTCACTCCCAAACTTCTGAACACAGAATCCATGGAAAGAAAGTCG-TGTC-TTTTGTGTTTGTCTCCTTTATGTATAGA-CAAGGTG-TTTCCCCAAACCACAGACTAACATACTTCTACTTCACATACTAAAWTTTCTTGGCCAACCAAAAGYAACTACCAATCCACAAAAATTACCATTCCAG-TAAGGCAGAGTGTAACCATTGATAAT---ACAACTTAAACATGTTTGCWATAAAA---------------------------------------------------------------------------------------------------------------------------------------------------------------------------------------------------------------------------------------------------------------------------------------------------------------------------------------------------------------------------------------------------------------------------------------------------------------------------------------------------------------------------------------------------------------------------------------------------------------------------------------------------------------------------------------------------------------------------------------------------------------------------------------------------------------------------------------------------------------------------------------------------------------------------------------------------------------------------------------------------------------------------------------------------------------------------------------------------------------------------------------------------------------------------------------------------------------------------------------------------------------------------------------------------------------------------------------------------------------------------------------------------------------------------------------------------------------------------------------------------------------------------------------------------------------------------------------------------------------------------------------------------------------------------------------------------------------------------------------------------------------------------------------------------------------------------------------------------------------------------------------------------------------------------------------------------------------------------------------------------------------------------------------------------------------------------------------------------------------------------------------------------------------------------------------------------------------------------------------------------------------------------------------------------------------------------------------------------------------------------------------------------------------------------------------------------------------------------------------------------------------------------------------------------------------------------------------------------------------------------------------------------------------------------------------------------------------------------------------------------------------------------------------------------------------------------------------------------------------------------------------------------------------------------------------------------------------------------------------------------------------------------------------------------------------------------------------------------------------------------------------------------------------------------------------------------------------------------------------------------------------------------------------------------------------------------------------------------------------------------------------------------------------------------------------------------------------------------------------------------------------------------------------------------------------------------------------------
Caroll010 GTTGTTTATCAACCTCATCTTATCACAGGAGAGGAAATCAAGAAGCAGATTGAAGCTGCGGGCTTTCCAGCATTCATCAAAAAACAGCCCAAGT---ACCCCAAGTTGGGAGCTATTGACATAGAACGTCTAAAAAACACACCAGTCAAATCCTCAGAAGGATCACAGCCAAGGAGTCTAGCATGTACCGATGATTATTCCACAGCCACTTTCACCATAGATGGCATGCATTGTAAATCATGCGTGTCAAATATTGAAAGTGCTTTATCTACACTCCAATATGTAAGCAGCATAGCAGTTTCTTTAGAGAATAGATCTGCTGTCGTCAAGTACAATGCAAACTTAGTCACTCCAGAAGCCCTGAGAAAAGCAATAGAGGCCGTACCACCAGGACAATATAGAGTTAGTCTTACAAGTGGAGTTGACAGTACCTCAAACT---CTCCTTCCAGCTCCTGTCTGCAGAAGCTTCCTGCGAACGTAGTTAGCCAGCCCCTGACTCAAGAAACCRTGATAAACATTGATGGCATGACTTGTAACTCTTGTGTGCAGTCTATTGAGGGTGTCATATCGAAAAAGGCAGGGGTGAAATCCATCCTAGTATCCCTCGCAAACGGCAATGGAACTGTAGAATACGATCCTCTACTGACCTCGCCAGAAACTGTGAGGAAAGCAATAGAAGACTGCATGAAGGCTGCCCCCATGAAAGAAGCAAACGTCCGCGGACAAGGCAGCTTGGCATACCCAGGTGTTCGAACCCATGGGACTCTGGAGAGCGTGAATGGGCCCAAGGCAGGTTCAAGAGGCCTGACATCATTGGCTGACACTTTTGAACACGTGATAGAAGAGCTGCTGGATGAGGACCAGAAAGTCCGGCCCCATGAAGAAAACAATAAGGACGCGGACTTGTACACTTCCAGGGTGATGCTCAGTAGTCAAGTGCCTTTGGAGCCGCCTCTTCTCTTTCTGCTTGAGGAATACAAAAATTATCTGGATGCTGCAAACATGTCGATGAGGGTCCGGCGCCACTCCGACCCGGCCCGGCGCGGGGAGCTGAGCGTGTGTGACAGCATTAGCGAGTGGGTAACAGCGGCCGACAAAAAGACGGCAGTGGACATGTCAGGCGGGACGGTCACCGTCCTTGAGAAAGTCCCTGTATCGAAAGGCCAACTGAAGCAGTACTTCTACGAGACCAAGTGCAATCCCATGGGTTACACACCCTTTACCTTCTGTTTGGTGCTTGAGCAGGCATGGTAGGCACTGCACTAAGCCTTCTTATCCGTGCTGAGCTCGGCCAACCCGGAGCCTTACTAGGTGATGATCAGATCTATAATGTAATTGTAACAGCTCATGCCTTTGTGATAATCTTCTTTATAGTCATACCTATCATAATTGGAGGCTTTGGTAACTGACTGATCCCTCTAATAATTGGTGCCCCTGACATAGCCTTTCCCCGAATAAACAATATAAGCTTCTGACTCCTACCTCCCTCTTTCTTATTATTACTAGCCTCTTCAACAGTCGAAGCAGGGGTAGGTACCGGCTGAACAGTATACCCACCTCTAGCAGGCAATCTCGCACATGCAGGAGCTTCTGTAGACCTAGCTATTTTTTCTCTCCACCTTGCAGGGGTCTCATCAATTCTAGGCGCTATCAACTTTATTACCACTATTATTAATATGAAGCCCCCTGCTCTCTCTCAATATCAAACACCCCTGTTCGTCTGATCTGTCCTAATTACAGCCGTCCTATTACTTCTGTCTCTTCCTGTCCTAGCAGCAGGTATCACCATACTACTAACAGACCGAAACCTTAACACCACCTTCTTTGACCCTGCTGGAGGAGGAGACCCAATCCTATATCAACACCTA---ATGACCAACATTCGAAAAACTCACCCCCTCCTAAAAATTGTTAATAGCTCATTCGTAGACCTCCCCGCTCCCTCCAGCCTGTCTTCCTGATGAAACTTTGGCTCTCTTTTAGGAGTATGCCTAGCTGTCCAAATTTTAACAGGATTATTCCTAGCTATACACTATACATCCGACACAGCTACTGCATTCAACTCCGTTACCCATATCTGCCGAGATGTCAACTACGGATGAGTCCTTCGCTATCTTCATGCCAACGGAGCATCTATATTCTTTATCTGCCTATACTTACACGTAGGCCGAGGCCTATATTACGGATCCTACACATACTCAGAAACCTGAAACGTCGGCATCCTCCTACTATTCGCCGTTATAGCAACAGCATTCATAGGATATGTCCTACCATGAGGGCAAATATCTTTCTGAGGGGCAACAGTCATCACTAACCTTCTCTCAGCCATCCCCTATATTGGAACAGACCTAGTCCAATGAATCTGAGGGGGCTTTTCTGTAGACAAAGCTACCCTCACTCGATTCTTTGCTTTCCATTTCCTACTTCCCTTTGTAGTAACAGCTCTAGTAATAGTGCACCTCCTATTCCTACACGAAACCGGGTCTAACAACCCAACAGGCATCCCATCAGACTCAGATATAATTCCATTCCACCCCTACTACACTATCAAAGATATCCTGGGCTTTTTAGTAATACTCACTGCTCTATCAACACTAGTACTATTCTCACCCGACCTCCTAGGGGACCCTGACAATTACACACCAGCTAACCCCCTCAGCACACCCCCACATATCAAGCCAGAATGGTACTTCCTATTCGCCTACGCAATTCTACGTTCAATCCCAAATAAACTTGGAGGTGTACTAGCCCTAGTTCTGTCAATCCTAATCCTAGCAATCGTACCAATACTCCATGTATCTAAACAACGAAGCATAATATTCCGCCCTCTCAGTCAATGCCTATTCTGACTCCTCGTGGCAGTCCTATTCACACTAACATGAATCGGAGGGCAACCCGTCGAACATCCCTATATCATTATCGGCCAAATAGCATCCATCCTATACTTCCTAATCATCCTAGTGCTGATACCCTTAACTAGCATTGTAGAAAATCGTCTCTTAAACTGAAGA-------------------------------------------------------------------------------------------------------------------------------------------------------------------------------------------------------------------------------------------------------------------------------------------------------------------------------------------------------------------------------------------------------------------------------------------------------------------------------------------------------------------------------------------------------------------------------------------------------------------------------------------------------------------------------------------------------------------------------------------------------------------------------------------------------------------------------------------------------------------------------------------------------------------------------------------------------------------------------------------------------------------------------------------------------------------------------------------------------------------------------------------------------------------------------------------------------------------------------------------------------------------------------------------------------------------------------------------------------------------------------------------------------------------------------------------------------------------------------------------------------------------------------------------------------------------------------------------------------------------------------------------------------------------------------------------------------------------------------------------------------------------------------------------------------------------------------------------------------------------------------------------------------------------------------------------------------------------------------------------------------------------------------------------------------------------------------------------------------------------------------------------------------------------------------------------------------------------------------------------------------------------------------------------------------------------------------------------------------------------------------------------------------------------------------------------------------------------------------------------------------------------------------------------------------------------------------------------------------------------------------------------------------------------------------------------------------------------------------------------------------------------------------------------------------------------------------------------------------------------------------------------------------------------ACCGCAGACCAGCAACAGTAGTATGAAACTCCAGAACACAAACTGAGGCAGCAAAACCACACAGCATCAAAAGCTCACTCCCACACTTCTGAGCACAGAGTCCATGG-AAGAAAGTCG-TGTC-TTTTGTGTTTGTCTCCTTTATGTATAGA-CAAGGTG-TTACCCCAAACCACAGACTAACATACTTCTACTTCACATATTGAATTTTTTTGGCCAGACAAAAGCAACTACAAATCCACAAAAATTACCATTCCAG-GAAGGCAGAGTGTAACCATTGATAAT---ACAACTTAAACATGTTTGCTATAAAA---------------------------------------------------------------------------------------------------------------------------------------CATGGAGGGAAAACACCAAACAATGAGCTTTCAGATAAGATTTATGTCATGTCTGTTGTGAGCAAGAACAACAAAAAAGTTACTTTTTGCTGTACTGAGAAAGACTTGGTAGGAGATGTTCCTGAAGCCAGATATGGTCATTCCATTGATGTGGTGTACAGTCGAGGGAAGAGCATGGGTGTTGTCTTCGGAGGACGATCATACATACCTTCCACCCAAAGAACCACAGAAAAATGGAATAGTGTAGCTGACTGCCTGCCCCACATTTTCTTGGTGGATTTTGAATTTGGGTGCTCTACATCATACATWCTTCC-GAACTTCAGGATGGGCTCTCTTTTCATGTCTCCATTGCCAGAAATGATACCATTTATATTTTAGGAGGGCATTCGCTTGCCAATAACATCCGCCCAGCCAACCTATACAGAATAACAGTTGATCTCCCCCTGGGTAGCCCAGCTGTGAATTGCACAGTTTTGCCAGGAGG------------------------------------------------------------------------------------------------------------------------------------------------------------------------------------------------------------------------------------------------------------------------------------------------------------------------------------------------------------------------------------------------------------------------------------------------------------------------------------------------------------------------------------------------------------------------------------------------------------------------------------------------------------------------------------------------------------------------------------------------------------------------TGAGATTCAGCGACTCTGAAATCGGGGGCATCACCATCGCCTGGAAGTTCGACTCCCGTGAGTGCCCCCTGCGGTCC-ACGGGGCAG-CCCCGGCTTCC------CTGCCCCCA---TTCTCC---GTCAGGCCTGC----GTCCTTAGCAG-GTGCCCTGTGGGAAAGATAGGACCTGAGCTCAGAGTCTGGGAAGAGACACACTCCCGTTCTATCATTTTCCGCTCTGCAGAACCTCAGATCACCG-GCCCCCTAGACT--CCAGACTCACTGG--------------GCGG------------GGCCTTCAGCAGCAGTTCCATGCCCTCCCTCC-------------TCTGCTCTGACCCAGCCCTGGTGGCAGCTCCCCACCTGG-----------TTTGCTGGGTAGAACGTTCCCTCGGCTCCTTGTTCACCCTGTGCCAGGCA----GCACAAGGGGTGGG-GAT---------GC-AGCGAAAGCCGGGGTGTCTCT----GCAAGCCCG-----CCCTAAA---CCCCC-ACAACCCAGGTCCTCCTCCTGGAGGCGGCAGGCTGGGGG-AACAAGCTTATC-CTCT------------------T------------------------------------------------------------------------------------------------------------------------------------------------------------------------------------------------------------------------------------------------------------------------------------------------------------------------------------------------------------------------------------------------------------------------------------------------------------------------------------------------------CTAAAAATTCAATCACGGTTGCCTGGGGTAAGCCCATCTATGATGGCGGCAGTGGGATCCTGGGGTATGTAGTAGAACTTTGTAAAGCAGATGAAGAAGAATGGCAAATAGTCACTCCACCGACTGGCCTGAAAGCCACTCGGTTTGAAATCGCAAAACTCACGGAACACCAAGAGTATAAAATACGAGTCTGTGCCCTCAATAAAGTTGGTTTAGGTGAGGCTACTCCCGTTCCTGGTACTGTGAAACCAGAAGACAAACTTGAAGCACCTGAACTTGACCTTGATTCTGAACTAAGGAAAGGGATTGTTGTAAGAGCCGGTGGATCTGCCAGAATTCACATTCCATTCAAAGGCCGTCCAACACCTGAGATCACTTGGTCTCGAGAAGAAGGTGAACTCGCAGATAAGGTTCAAATTGAAAAGGGATTAAACTATACCCAACTTTCAATAGATAACTGTGATAGAAATGATGCTGGAAAATATATTCTCAAGCTGGAAAACAGCAGTGGATCTAAATCTGCTTTTGTAACTGTGAAAGTTCTTGATACCCCAGGACCACCACAGAATCTGGCAGTCAAAGAAGTGAAAAAAGATTCTGTCATCCTGGTATGGGAACCACCCATCATTGATGGAGGTGCAAAGGTCAAGAACTATGTTATTGACAAACGTGAGTCTACCAGAAAAGCGTATGCTAATGTGAGCAATAAATGCAACAAAACAAGCTTTAAAGTTGAGAATCTTACAGAAGGAGCCATCTATTACTTCAGAGTGATGGCTGAAAATGAATTTGGAGTTGGTGTTCCAGTAGAAACTGTTGATGCTGTGAAAGCTGCTGAACCTCCTTCCCCACCAGGAAAGGTCACACTCACTGATGTGTCCCAGACCAGTGCATCGCTTATGTGGGAGAAACCTGAATATGATGGTGGTAGCAGAATCCTGGGGTATGTTGTTGAAATGCAGTCAAAGGGAACTGAAAAATGGAGCA
Caroll011 GTTGTTTATCAACCTCATCTTATCACAGGAGAGGAAATCAAGAAGCAGATTGAAGCTGCGGGCTTTCCAGCATTCATCAAAAAACAGCCCAAGT---ACCCCAAGTTGGGAGCTATTGACATAGAACGTCTAAAAAACACACCAGTCAAATCCTCAGAAGGATCACAGCCAAGGAGTCTAGCATGTACCGATGATTATTCCACAGCCACTTTCACCATAGATGGCATGCATTGTAAATCATGCGTGTCAAATATTGAAAGTGCTTTATCTACACTCCAATATGTAAGCAGCATAGCAGTTTCTTTAGAGAATAGATCTGCTGTCGTCAAGTACAATGCAAACTTAGTCACTCCAGAAGCCCTGAGAAAAGCAATAGAGGCCGTACCACCAGGACAATATAGAGTTAGTCTTACAAGTGGAGTTGACAGTACCTCAAACT---CTCCTTCCAGCTCCTGTCTGCAGAAGCTTCCCGCGAACGTAGTTAGCCAGCCCCTGACTCAAGAAACCGTGATAAACATTGATGGCATGACTTGTAACTCTTGTGTGCAGTCTATTGAGGGTGTCATATCGAAAAAGGCAGGGGTGAAATCCATCCTAGTATCCCTCGCAAACGGCAATGGAACTGTAGAATACGATCCTCTACTGACCTCGCCAGAAACTGTGAGGAAAGCAATAGAAGACTGCATGAAGGCTGCCCCCATGAAAGAAGCAAACGTCCGCGGACAAGGCAGCTTGGCATACCCAGGTGTTCGAACCCATGGGACTCTGGAGAGCGTGAATGGGCCCAAGGCAGGTTCAAGAGGCCTGACATCATTGGCTGACACTTTTGAACACGTGATCGAAGAGCTGCTGGATGAGGACCAGAAAGTCCGGCCCCATGAAGAAAACAATAAGGACGCGGACTTGTACACTTCCAGGGTGATGCTCAGTAGTCAAGTGCCTTTGGAGCCGCCTCTTCTCTTTCTGCTTGAGGAATACAAAAATTATCTGGATGCTGCAAACATGTCGATGAGGGTCCGGCGCCACTCCGACCCGGCCCGGCGCGGGGAGCTGAGCGTGTGTGACAGCATTAGCGAGTGGGTAACAGCGGCCGACAAAAAGACGGCAGTGGACATGTCAGGCGGGACGGTCACCGTCCTTGAGAAAGTCCCTGTATCGAAAGGCCAACTGAAGCAGTACTTCTACGAGACCAAGTGCAATCCCATGGGTTACACACCCTTTATCTTCTGTTTGGTGCTTGAGCAGGCATAGTAGGCACTGCACTAAGCCTTCTTATCCGTGCTGAGCTCGGCCAACCCGGAGCCTTATTAGGTGATGATCAGATCTATAATGTAATTGTAACAGCTCATGCCTTTGTGATAATCTTCTTTATAGTTATACCTATTATAATTGGAGGTTTTGGTAACTGACTGATTCCTCTAATAATTGGTGCCCCTGACATAGCCTTTCCCCGAATAAACAATATAAGCTTCTGACTCCTACCTCCCTCTTTCTTATTATTACTAGCCTCTTCAACAGTCGAAGCAGGAGTAGGTACCGGCTGAACAGTATACCCACCCCTAGCAGGCAATCTCGCACATGCAGGAGCTTCTGTAGATCTAGCTATTTTTTCTCTCCACCTTGCAGGAGTCTCATCAATTCTAGGCGCTATCAACTTTATTACCACTATTATTAATATGAAGCCCCCTGCTCTCTCTCAATATCAAACACCCCTGTTCGTCTGATCTGTCCTAATTACAGCCGTCTTATTACTTCTGTCTCTTCCTGTTCTAGCAGCAGGTATCACTATACTACTAACAGACCGAAACCTTAATACCACCTTCTTTGACCCTGCTGGAGGAGGAGACCCAATCCTATATCAACACCTATTCATGACCAACATTCGAAAAACCCACCCACTCCTAAAAATTGGTAATAGCTCATTCGTAGACCTCCCCGCTCCTTCCAGCCTATCTTCCTGATGAAACTTTGGTTCTCTTTTAGGAGTATGCCTAGCTGTCCAAATTTTAACAGGATTATTCCTAGCTATACACTATACATCCGACACAGCTACCGCATTCAACTCCGTTACCCATATTTGCCGAGATGTCAACTACGGATGAGTCCTTCGCTATCTTCACGCCAACGGAGCATCTATATTCTTTATTTGCCTATACTTACATGTAGGCCGAGGCCTATACTACGGATCCTACACATATTCAGAAACCTGAAACGTCGGTATCCTCCTACTATTTGCCGTTATAGCAACAGCATTCATAGGATATGTCCTACCATGAGGACAAATATCTTTTTGAGGAGCAACAGTCATCACTAACCTTCTCTCAGCCATCCCCTATATTGGAACAGACCTAGTACAATGAATCTGAGGAGGCTTTTCTGTAGACAAAGCTACCCTCACTCGATTCTTTGCCTTCCATTTCCTACTTCCCTTTGTAGTAGCAGCCCTAGTAATAGTGCATCTCCTATTCCTACACGAAACCGGGTCTAACAACCCAACAGGCATCCCATCAGACTCAGATATAATTCCGTTCCACCCTTACTACACTATCAAAGATATCCTGGGCTTTTTAGTAATACTCACTGCTCTATCAACACTAGTACTATTCTCACCCGACCTCCTAGGAGACCCTGACAATTACACACCAGCCAACCCCCTCAGCACACCCCCACATATCAAGCCAGAATGGTACTTCCTATTCGCCTACGCAATTCTACGTTCAATTCCAAATAAACTTGGAGGTGTACTAGCCCTAGTTCTGTCAATCCTAATCCTAGCAATTGTACCAATACTCCATGTATCTAAACAACGAAGTATAATATTCCGTCCTCTCAGTCAATGCCTATTCTGACTCCTCGTGGCAGTTCTATTCACACTAACATGAATCGGAGGACAACCTGTCGAACATCCCTATATCATTATCGGTCAAATAGCATCCGTCCTATACTTCCTAATCATCCTAGTGCTTATACCCTTAACTAGCATTGTAGAAAATCGTCTCTTAAACTGAAGA-CATTTGGCGTGTTTACTAAAATATCCGGCTCCAAGAAT-CTAA-ATTA----TCATAA-AAAAATCAACA--CC---A-ACATAACTTC-TCAAGCCCACG-AAA-CAATAGAAAACAAGAAAAGAA----CAAAAATTGCCACGGTCATTTTATCCTACAAAACTTAATTCCCCCCCCCTTCTAAACTTCTTGTAAAAA-CCCCTGTAAGCCCTAC-CGAAAA---AATCATGAATGACAGCCCAACATTAGATACCTAGCCTAAACCTA-TGCC----AAAAC-AGAGAACTACTCAAATAAAACTCAAGCTGTTATCCTTGGGATAATAAACCCAAACCTCAATTGCC--AACTCACTTAGTTCAAA-GAAAACCCACAAATCAATA-AAT-ACAAAGCTATCAAGCTATTAAA-ACATTA-AAAT--T-CACCACTAAC---TCACAGAAATG-AAAC-TAAAGTGGATCAGTAAATAGAGTGGAATA-AGGCCAGACACCCTACCAA-CA-----AGTAACAATCA--CTAACCC--TA-TAATC-ACC-----TGTTATA-GCTAATAATTAAAAGTTGGAAGGGATAATCATAAA--AACAACTTACACAGATATATAA--AACAGCCGTACTTAGCCCCATA-CAATCATAACACAACTA---CTAACC-CCAACTAAAACAACATACCT---ACTATAAAGTAGGAGAGA-AATCTA-AC-TGGCGCTATAGAGAAAGTAGTAAGAACAATGAAAGAAGC-T-ACC-AAAGCAACAAACAGCACTTACCCGTACCTTTTGCATAATGATTAGA-ATACTGAAAGA-ATAATCACCCGAAAAGAGCAT-AA--CAGAAACGTGGCAAAATAGAGATAA-TATCGACTGATAGCTTTTAAAA-CTTAAAACCATAAACT-TGTATAATTTT-ACTGTATAGGACAGACACTACAATTAACTAAG--TGTA----A-AAC--CCCACCAATTCTAAAAGCAATATAAAAAAGTTCAATAA---C--AACCCA-A-ATATC-TTAA---TCCCCACTA--T-CAAC--A-CCAATG-TTA--AATAT-AA----CCATAGAGATACTTTGAGTAAAGAACCTGA--CCCTAAGTGTT--ATCAAT-AACAAGTTAATACA-TAAAG-CAAGC-CAAAT-GACAAGCCCTTTATACCCT--TCCCT-TAATAACACAA--CT-A----AAATAAAAAAACTCGGCAAACAT-CCACAATCAATTATCATACACTTCAATA--CCAATCCTGCAGTAGCATAATCATAAATTTGTATGAATCACAATACTGCCAAGAAATGACCCTGAAGAGGATGCTACACGAAGAT-C--AAAGA-GCTAT--ACACTAACAACCAA-AAGG-CACA-AAAC-AACCTCAA--ACTAGGGCATAAAAGACCGC-AAATA-CAATAACTACAAAA-C-ACT-TAACT-T-AT-TGATC-TT--CTTTATCAACAAACACATAACAGCTAAGTCCATAGAC-TAACCTCGATGTATCGCA-GCAAAGTTGTTCTTAAAACTGGGTTAGTAAAGGTTTCTATCTATT-T--T-AC-CCAGGAAACAA-CTCCAT---AC-CCC--TAG-C---TTAATC-TAATC-A-AC-ATGC-AATA--ACCATACT--ACTAGAC--CACTA-AGGTTCCACCTTCTATTGTTAGCAAACACTGCGCGTGGCCCCATCGATAGGGCGGCAGCACCGGTGCTGCCGCCACCCGGGCAGTGTTAGTGAACGTTTGCTAATTTGCTAGGGTTGGTTCGTGCACCGCACGAAACCCACAATAGAGGCGTGTGTGATAAAGCTAGCCGCGCAGCTAACGCGCTTTATCACACGCTAAGATGGGCCCATCTTAGCAAGAATCACGATTCTTGCCAGCGCCGGATGGCGTGCTTACTAAAGCCTGTTCTATCGCGATCCACCCGCTAACCCCACTGCACCCTAGGGTGCATATAGTGGGGTTAGCGGGTGGAGAATGGGCTTCCTAGGGCCCTCTTCCAAGAGTGTTAGAACTAAGCTTAGTTTAAGCACGCCACGCGCCTCCTCATATACGAGGAGGCGCGAAGCGACTAGTCGCTTCAAAGCGCTTAAGCTCTAGCTAGATCAATGTGCTTTGAATTATATATCCGGAAGCTTTTAACTTACAGCTGTAACCCCAGCCTACCCAGAACGTCGGCCTCATTATATAGTGAGGTTCTGAGTAGGGTGCCGCTGGGGGTCCAGGAATGTTCCTTAAGCCTACGTAGACTTAAAATCTAAAGAGCTCTTTAGATGGCCCTAGGAGTGGGCGCCCAGGCGCCCTCCTACCTGGACTCTATATAGAGTTAAAACTTCTGCACAATCAGGTCTGATCGCGTCCGGGTGCAGGAGATGGAGTAAAGGAAACCCCGTGTTTCAAACACCTCTAGCGTTAGAGGGCCGCCGTGACGTTACGGCCGCGGTACCGTGAAGCTTGTTCTCAAGGACGGCCGGGGTTTTCTTTACTCCATCGTTCCCCGCGGGGAATAGAGACCCTAGGAGCTTAATTCTAGCCTATAGGCTAGAATTGGTTGTGACCTCGGAGCTCCGAGCGACCGTCGCCAATTGGAAGTTCCTAGGGCGAATCCTATTGATCAATAGGGTTCGTGGATCAGGACCCAATGGTGCTATTGGTCGTTAACGAGTCCTGATCTACGACCGGATCCGGTCGCCTCTCTACGGAGAGAGACAAGGCCTTAAGGCCTTCAGATGATCATCTGCCCGGGACCGCAGACCAGCAACAGTAGTATGAAACTCCAGAACACAAACTGAGGCAGCAAAACCACACAGCATCAAAAGCTCACTCCCACACTTCTGAGCACAGAGTCCATGG-AAGAAAGTCG-TGTC-TTTTGTGTTTGTCTCCTTTATGTATAGA-CAAGGTG-TTACCCCAAACCACAGACTAACATACTTCTACTTCACATATTGAACTTTTTTGGCCAGACAAAAGCAACTACAAATCCACAAAAATTACCATTCCAG-GAAGGCAGAGTGTAACCATTGATAAT---ACAACTTAAACATGTTTGCTATAAAA------------------------------------------------------------------------------------------------------------------------------------------GGAGGGAAAACACCAAACAATGAGCTTTCTGATAAGATTTATGTCATGTCTGTGGTGTGCAAGAACAACAAGAAAGTTACTTTTTGCTGTACTGAGAAAGACTTGGTGGGAGACGTCCCTGAAGCCAGATACGGTCATACCATTGATGTGGTGTACAGTCGAGGGAAGAGCATGGGTGTTGTCTTCGGAGGGCGATCATACATACCTTCTGCCCAAAGAACCACGGAAAAATGGAATAGTGTAGCTGACTGCTTGCCCCACATTTTCTTGGTGGATTTTGAATTTGGGTGCTCTACATCATACATTCTTCCAGAACTTCAGGATGGGCTATCTTTTCATGTCTCCATTGCCAGAAATGATACCATTTATATTTTAGGAGGGCATTCACTTGCCAATAACATCCGCCCTGCCAACCTATACAGAATAAGGGTTGATCTTCCCCTGGGTAGCCCCGCTGTGAATTGCACAGTTTTGCCAGGAGG-----------------------------------------------------------------------------------------------------------------------------------------------------------------------------------------------------------------------------------------------------------------------------------------------------------------------------------------------------------------------------------------------------------------------------------------------------------------------------------------------------------------------------------------------------------------------------------------------------------------------------------------------------------------------------------------------------------------------------------------------------------------------CTGAGATTCAGCGACTCTGAAATCGGGGGCATCACCATCGCCTGGAAGTTCGACTCCCGTGAGTGCCCCCTGCGGTCC-ACGGGGCAG-CCCCGGCTTCC------CTGCCCCCA---TTCTCC---GTCAGGCCTGC----GTCCTTAGCAG-GTGCCCTGTGGGAAAGATAGGACCTGAGCTCAGAGTCTGGGAAGAGACACRCTCCCGTTCTATCATTTTCCGCTCTGCAGAACCTCAAATCGCCG-GCCCCCTAGACT--CCAGACTCGCTGG--------------GCGG------------GGCCTTCAGCAGCAGTTCCATGCCCTCCCTCC-------------TCTGCCCTGACCCAGCCCTGGTGGCAGCTCCCCGCCTGG-----------TTTGCTGGGTAGAACGTTCCCTCGGCTCTTTGCTCACCCCGTGCCAGGCA----GCACAAGGGGTGGG-GAT---------GC-AGCGAAAGCCGGGGTGTCTCT----GCAAGCCCG-----CCCTAAA---CCCCC-ACAACCCAGGTCCTCCTCCTGACGGCGGCGGGCTGGGGG-AACAAGCTTATC-CTCTTCACAGCTGACCGCAACCTCCTAGGCTTAGTCCATTTCTATCCAG-AAGGAAACGAGATAAGTCACATCCCCACTTTCCAGATCCAATAGTGATTGGCTCCTTAGTGGA----GAATGCAAAGGTTACAGTATTATGTGCGTCTGCTCGGCACAACGGGCACAG-ATAATTTTTTAACAGTTTRTTTTCACACTTTGT--------TMTCTTAT-----TSCTGTGATCAAGGATAAA--AGGGGTATGTGCCACTTTTGTCTCTCTGGGATTCAGTGACRATGTGTTGAGTTGGTACGTGTTAAAC-GGGGCTAAGAAACCCT----CTCCCAGTCCTATTTGTGACAATGGAATATAGGTGAATTAATTTTTATTTGTTTTCCTTATCTGTATGTACCCTAAAGTCCTAT----TACACTATGTTCCTTTTTCTGTTCTCTCCACAGGATATCAATGGCAAGCTCTTTCTTCCCAAACATGCTCTGTCCCAGGATGTTTGTACCTAAAAATTCAATTACAGTTGCCTGGGGTAAACCCATCTATGATGGTGGCAGTGAGATCCTGGGGTATGTAGTAGAACTTTGTAAAGCAGATGAAGAAGAATGGCAAATAGTCACTCCACCGACTGGCCTGAAAGCCACTCGATTTGAAATTGCAAAACTCACGGAACACCAAGAGTATAAAATACGAGTCTGTGCCCTCAATAAAGTTGGTTTAGGTGAGGCTACTCCCGTTCCTGGTACTGTGAAACCAGAAGACAAACTTGAAGCACCTGAACTTGACCTTGATTCTGAATTAAGGAAAGGGATTGTTGTAAGAGCTGGTGGATCTGCCAGAATTCACATTCCATTCAAAGGCCGTCCAACACCTGAGATCACTTGGTCTCGAGAAGAAGGTGAACTCGCAGATAAGGTTCAAATTGAAAAGGGATTAAACTATACCCAACTTTCAATAGATAACTGTGATAGAAATGATGCTGGAAAATATATTCTCAAGCTGGAAAACAGCAGTGGATCTAAATCTGCTTTTGTAACTGTGAAAGTTCTTGATACCCCAGGACCACCACAGAATCTGGCAGTCAAAGAAGTGAAAAAAGATTCTGTCATCCTGGTATGGGAACCACCCATCATTGATGGAGGTGCAAAGGTCAAGAACTATGTTATTGACAAACGTGAGTCTACCAGAAAAGCGTATGCTAATGTGAGCAATAAATGCAACAAAACGAGCTTTAAAGTTGAGAATCTTACAGAAGGAGCCATCTATTACTTCAGAGTGATGGCTGAAAATGAATTTGGAGTTGGTGTTCCAGTAGAAACTGTTGATGCTGTGAAAGCTGCTGAACCTCCTTCCCCACCAGGAAAGGTCACACTCACTGATGTGTCCCAGACCAGTGCATCGCTTATGTGGGAGAAACCTGAATATGATGGTGGTAGCAGAATCCTGGGGTATGTTGTTGAAATGCAGTCAAAGGGAACTGAAAAATGGAGCA
Choero012 -----------------------------------------------------------------------------------------------------------------------------------------------------------------------------------------------------------------------------------------------------------------------------------------------------------------------------------------------------------------------------------------------------------------------------------------------------------------------------------------------------------------------------------------------------------------------------------------------------------------------------------------------------------------------------------------------------------------------------------------------------------------------------------------------------------------------------------------------------------------------------------------------------------------------------------------------------------------------------------------------------------------------------------------------------------------------------------------------------------------------------------------------------------------------------------------------------------------------------------------------------------------ACACTATACCTACTATTTGGCTCCTGAGCTGGTATAGTAGGTACCGCACTTAGTCTTCTTATTCGTGCTGAACTTGGTCAGCCCGGAGCCCTACTGGGTGATGATCAAATTTATAATGTAATCGTAACAGCACATGCCTTCGTAATAATCTTCTTCATAGTTATGCCTATTATAATTGGGGGCTTCGGCAACTGACTAATTCCCCTAATAATTGGTGCACCTGATATGGCATTCCCTCGAATAAATAATATAAGCTTCTGACTCCTACCCCCCTCATTTCTACTACTACTTGCTTCCTCCACAGTTGAAGCTGGAGTAGGTACTGGCTGAACAGTATATCCTCCTCTAGCAGGAAATCTAGCACATGCTGGGGCTTCTGTAGATCTAGCTATTTTTTCTCTACACTTAGCAGGAGTATCATCTATTCTAGGAGCTATTAATTTTATTACTACAATTATTAATATAAAACCTCCAGCCCTCTCTCAATATCAAACTCCCCTATTTGTCTGATCTGTACTAATTACAGCTGTCCTACTTCTACTCTCTCTTCCTGTATTAGCAGCAGGTATTACTATGCTACTAACAGATCGCAATCTCAATACTACTTTCTTTGATCCTGCAGGTGGAGGAGA----------------------------------------------------------------------------------------------------------------------------------------------------------------------------------------------------------------------------------------------------------------------------------------------------------------------------------------------------------------------------------------------------------------------------------------------------------------------------------------------------------------------------------------------------------------------------------------------------------------------------------------------------------------------------------------------------------------------------------------------------------------------------------------------------------------------------------------------------------------------------------------------------------------------------------------------------------------------------------------------------------------------------------------------------------------------------------------------------------------------------------------------------------------------------------------------------------------------------------------------------------------------------------------------------------------------------------------------------------------------------------------------------------------------------------------------------------------------------------------------------------------------------------------------------------------------------------------------------------------------------------------------------------------------------------------------------------------------------------------------------------------------------------------------------------------------------------------------------------------------------------------------------------------------------------------------------------------------------------------------------------------------------------------------------------------------------------------------------------------------------------------------------------------------------------------------------------------------------------------------------------------------------------------------------------------------------------------------------------------------------------------------------------------------------------------------------------------------------------------------------------------------------------------------------------------------------------------------------------------------------------------------------------------------------------------------------------------------------------------------------------------------------------------------------------------------------------------------------------------------------------------------------------------------------------------------------------------------------------------------------------------------------------------------------------------------------------------------------------------------------------------------------------------------------------------------------------------------------------------------------------------------------------------------------------------------------------------------------------------------------------------------------------------------------------------------------------------------------------------------------------------------------------------------------------------------------------------------------------------------------------------------------------------------------------------------------------------------------------------------------------------------------------------------------------------------------------------------------------------------------------------------------------------------------------------------------------------------------------------------------------------------------------------------------------------------------------------------------------------------------------------------------------------------------------------------------------------------------------------------------------------------------------------------------------------------------------------------------------------------------------------------------------------------------------------------------------GATGTGAAGCATAACCATCTCAAACTGAAGCCTGCAGTTTTCTCCAAGGACTCCTGCTACCTGCCTCCTCTTCGCTACCCAGCCACCTGCACATTCAAAGGCAGCTTAGAGTCTGAAAAGCAACAGTACATTATCCATGGGGGGAAAACGCCAAACAATGAGCTTTCCGATAAGATTTATATCATGTCTGTTGTGTGCAAGAGCAACAAGAAAGTTACYTTCTGCTGCACTGAGAAAGACTTGGTGGGAGACGTCCCTGAAGCCAGATATGGCCATACCATCGACGTGGTGCACAGTCGGGGCAAGAGCATGGGTGTTATCTTCGGGGGGCGATCCTACATACCTTCTGCCCAAAGAACCACGGACAAATGGAATAGTGTCGCCGACTGCCTGCCCCACGTTTTCTTGGTGGACTTTGAATTTGGGTGTTCTACATCATACATCCTTCCAGAACTCCAGGATGGACTATCTTTTCATGTCTCCATTGCCAGAAACGATACCATTTATATTTTAGGAGGGCATTCACTTGCCAATAACGTCCGCCCTGCCAACCTGTACAGAATAAGGGTTGATCTTCCCCTGGGTAGCCCCGCTGTGGATTGCACGGTTTTGCCAGGAGGAATCTCTGTCTCCAGTGCGATCCTGACTCAAACAAACAGTGACGAATTTGTTATTGTGGGTGGCTATCAGCTTGAAAATCAGAAAAGAATGGTCTGCAACGTCATCTCTCTGGAGGGCAACAAGATAGAAATTCGTGAGATGGAGACCCCAGATTGGACCCCCGACATTAAGCACAGCAAGATATGGTTTGGAAGCAACATGGGGAATGGAGCCGTTTTCCTGGGCATACCCGGGGACAACAAACAGGCGGCTTCGGAAATGTTCTATTTCTACACGCTGCGGTGTGCTGAAGACAATGAGAGCGAAGAACAGAAAACATTCACAAACAGTCAGACATCAACGGACGACCCAGGGGATTCCACTCCCTTTGAAGACTCGGAGGAATTTTGCTTCAGCGCAGAAGCAAATAATTTTGATGGTGATGATGAATTTGACACGTATAACGAAGACGATGAGGAAGACGAGTCTGTCACCGGCTACTGGATTACTTGCTGCTCTACCTGTGATGTGGACATCAACACGTGGGTACCATTTTACTCAACTGAGCTGAACAAACCTGCCATGATCTATTGCTCGCATGGAGATGGGCACTGGGTCCACGCCCAGTGCATGGATCTGGCAGAACGCACACTCATCCAGCTGTCGGAAGGAAGCAGCAAGTATTACTGCAATGAGCATGTGAAGACAGCAAGAGCATTGCAGACCCCAAARCGAGCTCTACCCGTGAAAAAGCCTCCCCTGA--------------------------------------------------------------------------------------------------------------------------------------------------------------------------------------------------------------------------------------------------------------------------------------------------------------------------------------------------------------------------------------------------------------------------------------------------------------------------------------------------------------------------------------------------------------------------------------------------------------------------------------------------------------------------------------------------------------------------------------------------------------------------------------------------------------------------------------------------------------------------------------------------------------------------------------------------------------------------------------------------------------------------------------------------------------------------------------------------------------------------------------------------------------------------------------------------------------------------------------------------------------------------------------------------------------------------------------------------------------------------------------------------------------------------------------------------------------------------------------------------------------------------------------------------------------------------------------------------------------------------------------------------------------------------------------------------------------------------------------------------------------------------------------------------------------------------------------------------------------------------------------------------------------------------------------------------------------------------------------------------------------------------------------------------------------------------------------------------------------------------------------------------------------------------
Choero013 GTTGTTTATCAACCTCATCTTATCACAGGAAAAGGAATCAAGAAGCAGATTGAAGCTGCAGGCTTTCCAGCATTCATCAAAAAACAGCCCAAGT---ACCCCAAGTTGGGAGCTATTGATATAGAACGTCTAAAAAACACACCAGTCAAATCCTCAGAAGGATCGCAGCCAAGGAGCCTAGCATGTGCCGATGATTATTCCACAGCTACTTTCACCATTGATGGCATGCATTGTAAATCGTGCGTGTCAAATATTGAAAGTGCTTTATCTACACTCCAATATGTAAGCAGCATAGTAGTTTCTTTAGAGAATAGATCTGCTGTCGTCAAGTACAATGCAAACTTAGTCACTCCAGAAGCCCTGAGAAGAGCAATAGAGGCCATACCACCAGGACAGTATAGAGTTAGTATTACAAGTGGAGTTGACAGTACCGTAAACT---CTCCTTCTGGCTCCTGTCCGCAGAAGATGCCCTTGAACATAGTTAGCCAGCCACTCACTCAAGAAACCGTGATAAACATCGGTGGCATGACTTGTAACTCTTGTGTGCAGTCTATTGAAGGTGTCATATCAAAAAAGGCAGGGGTGAAATCCATACTAGTATCCCTCGCAAACAGCAATGGAACTGTAGAATATGATCCTCTCTAAACTTCTCCCGAAACTTTGAGGAAAGCAGTAGAAGACTGCATGAAGGCTGCCCCCATGAAAGAAGCAAACGTCCGCGGACAAGGCAGCTTGGCGTACCCAGGTGTTCGAACCCATGGGACTCTGGAGAGCGTGAATGGGCCCAAGGCGAGCTCGAGAGGCCTGACATCATTGGCTGACACTTTTGAACACGTGATAGAAGAGCTGCTGGATGAGGACCAGAAAGTCCGGCCCCATGAAGAAAACAATAAGGACGCGGACTTGTACACTTCCAGGGTGATGCTCAGTAGTCAAGTGCCTTTGGAGCCGCCTCTTCTCTTTCTGCTTGAGGAATACAAAAATTATCTGGATGCTGCAAACATGTCGATGAGGGTCCGGCGCCACTCCGACCCGGCCCGGCGCGGCGAGCTGAGTGTGTGTGACAGCATCAGCGAGTGGGTGACGGCGGCAGACAAAAAGACTGCAGTGGACATGTCAGGCGGGACGGTTACGGTCCTTGAAAAAGTCCCCGTATCGAAAGGCCAACTGAAGCAGTACTTCTACGAGACCAAGTGCAATCCCATGGGTTACACACACTATACTTACTATTCGGCTCCTGAGCCGGTATAGTAGGTACCGCACTTAGTCTTCTTATTCGTGCTGAACTTGGTCAGCCTGGAGCCCTACTAGGTGATGATCAAATTTATAATGTGATCGTAACAGCACATGCCTTCGTAATAATCTTCTTCATAGTTATGCCTATTATAATTGGGGGCTTCGGCAACTGACTAATTCCCCTAATAATTGGTGCACCTGATATAGCATTTCCTCGAATAAATAATATAAGCTTCTGACTCCTACCTCCCTCATTTCTACTACTACTTGCTTCCTCCACAGTTGAAGCTGGAGTAGGTACTGGCTGAACAGTATACCCTCCCCTAGCAGGAAATCTAGCACACGCTGGAGCTTCTGTTGATCTAGCTATTTTCTCTCTCCACTTGGCAGGAGTATCATCTATTTTAGGGGCTATTAATTTTATTACCACAATCATCAATATAAAACCTCCGGCTCTCTCTCAATATCAAACTCCCCTATTTGTTTGATCTGTACTAATTACAGCTGTCCTACTTCTACTCTCTCTTCCTGTTTTAGCAGCAGGTATTACTATACTATTAACAGATCGCAATCTCAATACTACTTTCTTTGATCCTGCAGGTGGAGGAGACCCAATCTTATACCAACACCTATTCATGACCAACATTCGAAAAACACACCCCCTACTAAAAATCATTAACAGTTCATTCGTAGACCTTCCAGCCCCCTCAAACCTATCTTCATGATGAAACTTTGGTTCACTCCTAGGAGTATGTTTAGCCGTACAAATCCTAACAGGACTATTCCTAGCTATACATTATACCTCTGATACTGCGACCGCATTTAACTCAGTAACCCATATCTGTCGAGACGTCAATTATGGATGAATATTACGCTATCTACATGCTAACGGAGCATCCATATTCTTTATCTGCCTGTACATACATGTGGGTCGAGGATTATATTACGGCTCTTATACATACTCAGAAACATGAAATATTGGCATTATACTCCTATTTGCTGTAATAGCTACTGCATTCATAGGGTATGTCCTACCCTGAGGACAAATATCCTTCTGAGGGGCTACAGTCATTACAAACCTACTCTCCGCCATCCCCTACATTGGAACTGATCTAGTACAATGAATCTGAGGTGGATTCTCCGTAGATAAAGCTACCCTCACCCGATTCTTTGCCTTTCACTTTCTACTTCCCTTCATTGTATCAGCCCTAGTAATGGTTCACCTCCTATTCCTACATGAAACAGGTTCCAATAATCCAACAGGCATTTCATCAGATTCCGATATAATTCCATTCCACCCCTATTATACTATCAAAGATATCTTAGGATTCCTAATAATACTAACAGTACTATCAGCATTAGTTCTCTTCTCACCTGACCTTCTAGGAGACCCAGATAATTATATACCAGCTAACCCACTTAACACCCCACCACATATTAAACCAGAATGATACTTCCTCTTCGCCTATGCAATTCTCCGCTCGATCCCAAACAAACTTGGAGGAGTACTAGCCCTAATTCTATCAATTTTAATCCTAGCTATCATTCCAATTCTCCATACCTCCAAACAACGAAGTATAATGTTCCGCCCTATTAGTCAATGTCTATTCTGACTATTAGTAGCAGTACTACTCACTCTCACATGAATTGGCGGACAACCTGTTGAACATCCCTATGTAATCATCGGTCAAACAGCATCAATCCTCTACTTCTTGATCCTCTTAATCCTTATACCACTAATTAGTATTATAGAGAATCACCTATTAAAATGATAA-------------------------------------------------------------------------------------------------------------------------------------------------------------------------------------------------------------------------------------------------------------------------------------------------------------------------------------------------------------------------------------------------------------------------------------------------------------------------------------------------------------------------------------------------------------------------------------------------------------------------------------------------------------------------------------------------------------------------------------------------------------------------------------------------------------------------------------------------------------------------------------------------------------------------------------------------------------------------------------------------------------------------------------------------------------------------------------------------------------------------------------------------------------------------------------------------------------------------------------------------------------------------------------------------------------------------------------------------------------------------------------------------------------------------------------------------------------------------------------------------------------------------------------------------------------------------------------------------------------------------------------------------------------------------------------------------------------------------------------------------------------------------------------------------------------------------------------------------------------------------------------------------------------------------------------------------------------------------------------------------------------------------------------------------------------------------------------------------------------------------------------------------------------------------------------------------------------------------------------------------------------------------------------------------------------------------------------------------------------------------------------------------------------------------------------------------------------------------------------------------------------------------------------------------------------------------------------------------------------------------------------------------------------------------------------------------------------------------------------------------------------------------------------------------------------------------------------------------------------------------------------------------------------------ACCGCAGACCAGCAACAGTAGTATGAAACTCCAGAACACAAACTGAGGT-GCAAAACCACACAGCATCAAAAGCTCACTCCCAAACTTCTGAACACAGAGTCCATGG-AAGAAAGTCT-TGTC-TTTTGTGTTTGTCTCCTTTACGTACAGA-CAMGGTG-TTACCCCAAACCACAGACTAACATACTTCTATTTCACATACTGAATTTTCTTGGCCAACCAAAAGTAACTACAAATCCACAAAAATTACCATTCCAG-TAAGGCAGAGTGTAACCATTAATAAT---ACAACTTAAACATGTTTGCTATAAAA------------------------------------------------------------------------------------------------------------------------------------------------------------------------------------------------------------------------------------------------------------------------------------------------------------------------------------------------------------------------------------------------------------------------------------------------------------------------------------------------------------------------------------------------------------------------------------------------------------------------------------------------------------------------------------------------------------------------------------------------------------------------------------------------------------------------------------------------------------------------------------------------------------------------------------------------------------------------------------------------------------------------------------------------------------------------------------------------------------------------------------------------------------------------------------------------------------------------------------------------------------------------------------------------------------------------------------------------------------------------------------------------------------------------------------------------------------------------------------------------------------------------------------------------------------------------------------------------------------------------------------------------------------------------------------------------------------------------------------------------------------------------------------------------------------------------------------------------------------------------------------------------------------------------------------------------------------------------------------------------------------------------------------------------------------CCTAGGCTTAGTCCATTTCTATCCAGAAAGGAAATGAGATAAATCATATCTCCACTTTCCAGATCTAACGGTGATTGGCTCCTTAGAGGA----GAATGCACAGGTTACAGTATTATGTGCATCTACTCAGCACAATAGGCACAG-ATAATTTTGTAACAGTTTACTTCCACACTTTGA--------TATCTTAT-----TCCTGTGATCAAGGATGAA-GGAGGGCATGTGCCACTTTTGTCTCTCTGGGGTTCAGTGAGGATATGTTGAGTTGGTA-GTGTTAAAC-AGGGCTAAGAAACCCT----CTCCCAGTCCTATTTGTGACAACAGAATATAGGTGAA-TAATTTTTATTTGTTTTCATTATCTGTATGTGTCCTAAGGTCCTATTAAATACACTATGTTCCTTTTTCTGTTCTCTCTGCAGGATATCAATGGCAAGCTGTTTCTTCCCAAACATGCTCTGTCCCAGGACGTTTGTACCTAAAAATTCAATTACAGTTGCCTGGGGTAAACCCATCTATGATGGTGGCAGTGAGATCCTAGGGTATGTAGTAGAACTTTGTAAAGCAGATGAAGAAGAATGGCAAATAGTTACCCCACCAACTGGCCTGAAGGCCACTCGATTTGAAATTGTGAAACTCACTGAACACCAAGAGTATAAAATACGAGTCTGTGCCCTTAATAAAGTTGGTTTAGGTGAGGCTACACCAGTTCCTGGTACTGTGAAACCAGAAGATAAACTTGAAGCACCTGAACTTGACCTTGATTCTGAATTAAGGAAAGGGATTGTTGTGAGAGCTGGTGGATCTGCCAGAATTCACATTCCATTCAAAGGCCGTCCAACACCTGAGATCACTTGGTCTCGAGAAGAAGGTGAATTGGCAGATAAGATTCAAATTGAAAAGGGATTAAACTATACCCAACTATCAATAGATAACTGTGATAGAAATGATGCTGGAAAATACATTCTCAAGCTGGAAAACAGCAGTGGATCTAAATCTGCTTTTGTAACTGTGAAAGTTCTTGATACCCCAGGACCACCACAGAATCTGGCAGTCAAAGAAGTGAAAAAAGATTCTGTCATCCTGGTATGGGAACCACCCATCATTGATGGAGGTGCAAAGGTCAAGAACTATGTTGTTGACAAACGTGAGTCAACCAGAAAAGCGTATGCTAATGTGAGCAATAAATGCAACAAAACAAGCTTTAAAGTTGAGAATCTTACAGAAGGAGCCATTTATTACTTCAGAGTGATGGCTGAAAATGAATTTGGAGTTGGCGTTCCAGTGGAAACTGTTGATGCTGTGAAAGCTGCTGAACCTCCTTCCCCGCCAGGAAAGGTCACACTCACTGATGTGTCCCAAACCAGCGCATCGCTCATGTGGGAGAAACCTGAATATGATGGCGGTAGCAGAATCCTGGGGTATGTGGTTGAAATGCAGTCAAAGGGAACTGAAAAATGGAGCA
Choero014 ---------------------------------------------------------------------------------------------------------------------------------------------------------------------------------------------------------------------------------------------------------------------------------------------------------------------------------------------------------------------------------------------------------------------------------------------------------------------------------------------------------------------------------------------------------------------------------------------------------------------------------------------------------------------------------------------------------------------------------------------------------------------------------------------------------------------------------------------------------------------------------------------------------------------------------------------------------------------------------------------------------------------------------------------------------------------------------------------------------------------------------------------------------------------------------------------------------------------------------------------------------------------------------------------------------------------------------------------------------------------------------------------------------------------------------------------------------------------------------------------------------------------------------------------------------------------------------------------------------------------------------------------------------------------------------------------------------------------------------------------------------------------------------------------------------------------------------------------------------------------------------------------------------------------------------------------------------------------------------------------------------------------------------------------------------------------------------------------------------------------------------------------------------------------------------------------------------------------------------------------------------------------------------------------------------------------------------------------------------------------------------------------------------------------------------------------------------------------------------------------------------------------------------------------------------------------------------------------------------------------------------------------------------------------------------------------------------------------------------------------------------------------------------------------------------------------------------------------------------------------------------------------------------------------------------------------------------------------------------------------------------------------------------------------------------------------------------------------------------------------------------------CAATTGGCGTATAACTTAAAATATCTGACTCCAAGAAT-ATAA-ACC-----CAATAT-AAAGATCAACA--CT---A-ACACAACTTC-TCAAACCCACG-AAA-CAATAAAAAACAAGAAAAGAT--T-CTTAAATTGCCACGGTCATTTCATTCCACAAAACTTAA--AACCCACAACAACAAACTTGCTGTAAAAA-TACCTGTAAGTCCTAC-CGAAAA---AATTGTGAACTATAACCCAACATTAGATACCTAGCCTAAACCTATGACA----TAAAC-AGAGTACTACTCAAATAAAACTCAAACTGTTATCCTTGGGATAATAAACCCAAACCCTAATTGCC--AAACCACTTAGTTCAAA-AAAAACATAAAAACCAACT-AAT-ATAAAACTATCAAGCCATTAAA-ACATTACATAA--T-CATTACTAAAAC-TTACAGAAATG-AAAT-TAAAGTGGATCAGTAAATAGAGTGGAATA-AGGCCAGACACCCTACCAA-TT-AAT-GGTA----TCA--ACAACCC--TA-TTATA-ATC-----AACCAGA-ACTAATAATTAAAAGTTGGAAGGGATAACTATAA--TCTCAACTTACACAGATATTCAAT-AGTAGCTGTATTTAGCCCATAA-CAAATAAAATACAATTA---TCTAAA-TACCCAAAAATAACATAACATAACCTGTAAAGTAGGAGAGA-AATACA-ACATGGCGCTATAGAGATAGTAGCAAGAACAATGAAAGATTA-T-ACT-AAAGCAGCAAACAGCAATTACTCGTACCTTTTGCATAATGATTAGA-ACATCGAAAGA-ATAATGAGCCGAAAAGAGTAT-GA-CTAGCAACGTAGCAAAAAAAAGACAC-TATCGACTGATAGCTTT-AAAA-TTCAAAACCATCAAAT-ACAATAATTCA-GCTAGATAGTACAGACGATACAACTCCATAAG--CAAACA--A-AAA--AAAACCAATTCTAAAAGCAACATAAAAAAGTTCAATAA---C--AACACA-A-GAACC-TTAA---TCCCAATAA--T-AACT--G-CTAATACCTAA-AATAT-AC----CCCCAGAAATACTTTGAGTAAAGAAATTAA--CCCCAAGTGTT--AACAAT-ACCAAGTTAACATA-CAAAG-CAAAG-TAAAA-TACAAGCCCTTTATC--AC--TAACC-TAAAAACACAA--CT-C----AAATAAAAAAACTCGGCAAACAT-CCACAATCAATTACCATACACTTCAGCA--ATAATCCTGCAGTAGCATAATCATAAATTAGTATGAATCACAATACTGCCAAGAAATGACCTTGAAGAGGATATACAACGAAGAT-T--AAAGA-ACACA--CATTTTTAAACCAAAAAGG-AATA-AAA--AACTTCTA--ACTAGGGTATAAACAACCGC--ATTA-TAATTACTAAAAAA-C-ACA-TAACT-T-AC-TGATC-AT--CTCTATCAACAAACACATAACAGCTAAGTCCCTAGACTTAACCTCGATGTATCGCA-ACAAAATTGTTCTTAAAACTGGGTTAGTAAAGGTTTCTATCTATTATATT-AA-CCAGGAAACAA-CACTAG---AC-CCA--CAG-C---TAAATA-CTGTC-A-TT-ATGC-AAAA---TCATACT-ACCTAGAC--AAGTC-AGGTTCCACCTTCTATTATTAACAAACACTGCGCGTGGCCCTATCGATAGGGCGGTAGCACCGGTGCTACCGCCACCCGGGCAGTGTTAGTAAACGTTTGCTAATTTGCTAGGGTTGGTTCGTGCACCGCACGAAACCCATAATAGAGGCGTGTGTGATAAAGCTAGCTGCGCAGCTAACGTACTTTATCACACGCTAAGATGGGCCCATCTTAGCAAGAATTACAATTCTTGCCAGCGCTGGATGGCGTGCTTACTAAAGCCTGTTCTATCGCGATCCATTCGCTAACCCCACTGCACCCTAGGGTGCACGCAGTGGGGTTAGCGAATGGAGAATGGGCTTCCTAGGACGTTCCTGCAAGAACGTTAGAACTAAGCTTAGTTTAAGCACGCCACGCGCCTCCTCATATATGAGGAGGCGCGAAGCGACTAGTTGCTTCAAAGTGCTTAAGCTCTAGCTAGATCAATGTACTTTGAATTATATATCCGGAAGCTTTTAACTTACAGCTGTAACCCCAGCCTATTCAGAGCGCTAGCCTCACTATATAGTGAGGCTTTGAATAGGGTGCCGCTGGGGGTCCAGGAATGTTCCTTAAATCTACGTAGATTTAAGGCCCTAAAGGCCTTTAGGGCGGCCCTAGGAGTGGGCGCCCAGGCGCCCTCCTAACTGGACTCTATATAGAGTTAAAACTTCTGCACAATCAGGTCTGATCGCGTCCGGGTGCGGGAGATGGAGTAAAGGAAACCCCGTGTTTCAAACACCTCTAGCATTAGAGGGCCGCCGTGACGTTACGGCCGCGGTACCGTGAAGCTTGTTCTCAAGGACGGCCGGGGTCTTCTTTACTCCATCGTTCCCCGCGGGGAATAGAGACCCTAGGAGCTTAACTTTAACCCATGAGTTAAAGTTGGTTGTGACCTCGGAGCTCCGAGTGACCGTCACCAATTGGAAGTTCCTAGGGCGAATCCTATTGATCAATAGGGTTCGTGGATCAGGACCCAATGGTGCTATTGGTCGTTAACGAGTCCTGATCTACGACCGGATCCGGTCGCTTCCCTACGGAGAGAAGCAAGGCCTTAAGGCCTTCAGATGATCATCTGCCCGGG--------------------------------------------------------------------------------------------------------------------------------------------------------------------------------------------------------------------------------------------------------------------------------------------------------------------------GATGTGAAGCATAACCATCTCAAACTGAAGCCTGCAGTTTTCTCCAAGGACTCCTGCTACCTGCCTCCTCTTCGCTACCCAGCCACTTGCACATTCAAAGGCACCTTAGAGTCTGAAAAGCAACAATACATTATCCATGGGGGGAAAACGCCAAACAATGAGCTTTCCGATAAGATTTATATCATGTCTGTTGTGTGCAAGAGCAACAAGAAAGTTACCTTCTGCTGCACTGAGAAAGACTTGGTGGGAGACGTCCCTGAAGCCAGATATGGCCATACCATCGACGTGGTGCACAGTCGGGGGAAGAGCATGGGTGTTATCTTCGGGGGGCGATCCTACATACCTTCTGCCCAAAGAACCACGGAAAAATGGAATAGTGTCGCCGACTGCCTGCCCCACGTTTTCTTGGTGGACTTTGAATTTGGGTGTTCTACATCATACATCCTTCCAGAACTCCAGGATGGGCTATCTTTTCATGTCTCCATTGCCAGAAACGATACCATTTATATTTTAGGAGGGCATTCACTTGCCAATAACGTCCGCCCTGCCAACCTGTACAGAATAAGGGTTGATCTTCCCCTGGGTAGCCCCGCTGTGGACTGCACGGTTTTGCCAGGAGGAATCTCTGTCTCCAGTGCAATCCTGACCCAAACAAACAGTGACGAATTTGTTATTGTGGG-GGCTATCAGCTTGAAAATCAGAAAAGAATGGTCTGCAACGTCATCTCTCTGGAGGGCAACAAGATAGAAATTCGTGAGATGGAGACCCCAGATTGGACCCCCGACATTAAGCACAGCAAGATATGGTTTGGAAGCAACATGGGGAATGGAGCCGTTTTCCTGGGCATACCCGGGGACAATAAACAGGCTGCTTCGGAAATGTTCTATTTCTACACGCTGCGGTGTGCTGAAGACAATGAGAGCGAAGAACAGAAAACATTCACAAACAGTCAGACATCAACGGACGACCCAGGGGATTCCACTCCCTTTGAAGACTCGGAGGAATTTTGCTTCAGCGCAGAAGCAAGTAATTTTGATGGTGATGATGAATTTGACACGTATAACGAAGATGATGAGGAAGACGAGTCTGTCACCGGCTACTGGATTACTTGCTGCTCTACCTGTGATGTGGACATCAACACGTGGGTACCGTTTTACTCAACTGAGCTGAACAAACCTGCCATGATCTATTGCTCGCATGGAGATGGGCACTGGGTCCACGCCCAGTGCATGGATCTGGCAGAACGCACACTCATCCAGCTGTCGGAAGGAAGCAGCAAGTATTACTGCAACGAGCATGTGAAGAT-GCAAGAGCATTGCAGACCCCAAAACGAGCTCTACCCGTGAAAAAGCCTCCCCTGA--------------------------------------------------------------------------------------------------------------------------------------------------------------------------------------------------------------------------------------------------------------------------------------------------------------------------------------------------------------------------------------------------------------------------------------------------------------------------------------------------------------------------------------------------------------------------------------------------------------------------------------------------------------------------------------------------------------------------------------------------------------------------------------------------------------------------------------------------------------------------------------------------------------------------------------------------------------------------------------------------------------------------------------------------------------------------------------------------------------------------------------------------------------------------------------------------------------------------------------------------------------------------------------------------------------------------------------------------------------------------------------------------------------------------------------------------------------------------------------------------------------------------------------------------------------------------------------------------------------------------------------------------------------------------------------------------------------------------------------------------------------------------------------------------------------------------------------------------------------------------------------------------------------------------------------------------------------------------------------------------------------------------------------------------------------------------------------------------------------------------------------------------------------------------
Chroto015 GTTGTTTATCGACCTCATCTTATCACAGGAGAGGAAATCAAGAAGCAGATTGAAGCTGCGGGCTTTCCAGCATTCATCAAAAAGCAGCCCACGT---ACCCCATGTTGGGAGCTATTGATATAGAACGTCTAAAAAACACACCAGTCAAATCCTCAGAAGGATCACAGCCAAGGAGTCTAGCATGTGCCGATAATTATTCCACAGCCACTTTCACCATAGATGGCATGCATTGTAAATCGTGTGTGTCAAATATTGAAAGTGCTTTATCTACACTCCAATATGTAAGCAGCATAGTAGTTTCTTTAGAGAACAGATCTGCTGTCGTCAAGTACAATGCAAATTTAGTCACTCCAGAAGCCCTGAGAAAAGCAATAGAGGCCGTACCACCAGGACAATATAGAGTTAGTATTACAAGTGGAGTTGACAGTACCTCAAACT---CTCCTTCCGGCTCCTGTCTGCAGAAGATTCCCTTGAACGTAGTTAGCCAGCCCCTGACTCAAGAAACCGTGATAAACATCGATGGCATGACTTGTAACTCTTGTGTGCAGTCTATTGAGGGGGTCATATCAAAAAAGGCAGGGGTAAAATCCATACTAGTATCCCTCGCAAACAGCAATGGAACTGTAGAATACGATCCTCTACTAACCTCTCCAGAAACTTTGAGGAAAGCAATAGAAGACTGCATGAAGGCTGCCCCCATGAAAGAAGCAAACGTCCGCGGACAAGGCAGCTTGGCGTACCCAGGTGTTCGAACCCATGGGACTCTGGAGAGCGTGAATGGGCCCAAGGCAGGTTCAAGAGGCCTGACATCATTGGCTGACACTTTTGAACACGTGATAGAAGAGCTGCTGGATGAGGACCAGAAAGTCCGGCCCCATGAAGAAAACAATAAGGACGCGGACTTGTACACTTCCAGGGTGATGCTCAGTAGTCAAGTGCCTTTGGAGCCGCCTCTTCTCTTTCTGCTTGAGGAATACAAAAATTATCTGGATGCTGCAAACATGTCGATGAGGGTCCGGCGCCACTCCGACCCGGCCCGGCGCGGGGAGCTGAGTGTGTGTGACAGCATTAGCGAGTGGGTAACAGCGGCAGACAAAAAGACTGCAGTGGACATGTCGGGCGGGACGGTCACGGTTCTTGAAAAAGTCCCTGTATCGAAAGGCCAACTGAAGCAGTACTTCTACGAGACCAAGTGCAATCCCATGGGTTACACACTCTCTACCTGCTTTTCGGGGCCTGAGCAGGCATGGTGGGCACCGCACTGAGTCTCCTCATCCGCGCCGAACTCGGACAACCCGGTGCTTTACTGGGCGACGATCAAATCTATAACGTCATCGTAACAGCTCATGCCTTCGTAATAATCTTCTTTATAGTGATGCCCATTATAATTGGGGGCTTCGGCAACTGACTGGTCCCTCTGATAATCGGAGCACCAGACATGGCGTTCCCTCGAATAAACAACATAAGCTTCTGACTACTTCCCCCCTCCTTCCTCCTACTCCTTGCATCATCTACTGTTGAAGCGGGGGTCGGTACCGGCTGAACGGTCTACCCCCCGCTAGCAGGCAACCTTGCTCATGCTGGGGCTTCAGTTGACCTAGCTATTTTCTCCCTTCATCTAGCGGGGGTCTCTTCCATCTTAGGGGCCATTAACTTCATCACAACCATTATTAACATAAAACCACCTGCCCTCTCTCAATACCAAACGCCTTTGTTTGTCTGATCAGTCCTAATTACAGCTGTCCTACTGCTTCTATCTCTTCCCGTCCTAGCTGCGGGCATTACCATGCTGCTGACAGATCGAAACCTTAATACCACATTTTTCGACCCTGCCGGCGGAGGCGATCCCGTCCTATACCAGCACCTAT--ATGACCAACACCCGAAAAACCCACCCGCTCTTAAAAATCATCAACCACTCTTTTGTAGATCTCCCTGCTCCGTCTAGCCTGTCGTCATGATGAAACTTCGGCTCTCTTCTAGGAGTCTGCCTCGCAACACAAATTTTAACAGGATTATTCCTAGCAATACATTACACGTCCGACACAACAACCGCATTTGACTCTGTCGCCCATATCTGCCGAGACGTCAACTACGGATGGGTACTCCGGTACCTTCACGCCAACGGAGCGTCCATATTCTTCATCTGCCTATACCTGCATATCGGGCGCGGCCTCTACTACGGATCTTATATATACTCAGAAACATGAAACATTGGCATTCTCCTCCTCTTCACAGTAATAGCTACCGCCTTCATAGGCTACGTCCTACCATGAGGACAAATATCCTTCTGAGGGGCCACAGTTATCACCAACCTCCTCTCTGCAATCCCCTATATCGGAACAGACCTCGTCCAATGAATCTGAGGCGGCTTCTCCGTAGACAAAGCTACCCTCACCCGATTCTTCGCCTTTCACTTCCTACTCCCCTTCATCGTAACCGCTCTTGTAATAGTCCACCTGCTATTTCTACACGAGACTGGCTCCAACAACCCAACAGGAATCCCATCAGACTCTGACATAATCCCCTTTCACCCCTACTATACTATCAAAGACATCCTAGGACTCTTAATAATACTTACAGCCCTTTCAATGCTGGTTCTATTTTCACCAGACCTCCTAGGAGACCCCGACAACTACATACCCGCCAACCCACTCAACACTCCCCCACATATTAAACCAGAATGATATTTCCTCTTTGCCTACGCAATTCTACGCTCTATCCCAAACAAGCTTGGAGGAGTTCTTGCCCTAGTCCTATCTATCCTGGTTCTAGCGGTCATCCCACTACTCCACACATCTAAGCAACGAAGCATGATATTCCGACCTCTCAGTCAATCCATATTCTGACTACTCGCAGCAGTCCTACTCACACTAACATGAATCGGAGGCCAGCCCGTCGAACACCCCTACGTTACCATTGGCCAAGTGGCGTCCATCTTATACTTCATAATCTTACTAGTCCTTATGCCCCTCGCCAGCATCATAGAAAATCGCCTGCTAGAATGAAGA-CATTTGGCGTGTGTACTAAAATATCCGCCCCCAAAAAT-ATAA-ACA-----ACCCAA-AAAAATCAACTT-CA---A-ACAAGACTTC-TCAGGCCCACG-AGA-CAATAAAAAACAAGAAAAGAT--C-TAAAAATTGCCACGGTCATTTTATCCTACAAAACTTAA-GACTCCCTTCGACCAAACTCATTGTAAAAA-CCCTTGTAAGCCCTAC-CGAAAG---AACCATGAACGACAGCCCAACATTAGATACCTAGCGTAAACTTATGCTA----AAAAC-AGAGAACTACTCAAATAAAACTCAAGCTGTTACCCCTGGGATAATAAACCCAAACCTCAATTGCC--AACTCACTTAGTTCAAA-GAAAAGCCATAAATCAATC-CTC-ACAAAGCTATCAAGCTATTAAA-ACATTA-TTAC--T-CACTCCACTCT--TCAAAGAAATG-AAAA-TGAAGCGGATTAGTAAATAGAGCGGAATA-AGGCCAGACACCCTACCAA-CT-AAC-AGTA---GATC--TTAATTC--TATTTAAC-GCC-----TACTATA-CGTAACAATTAAAAGTTGGAAGGGACAACAATAAA-ACTTAACTTACACAGATGTATAA--GACAGCTGAATCTAGCCCATAA-AGGACAAAACATAACTA---CGACCC-CTAACTAAAACAACATACCC-CACCTTTAAAGTAGGAGAGA-AATTTA-AT-CGGCGCTATAGAGAAAGTAGCAAGAAACATGAAAGAAGCAA-ACC-AAAGCACCAAACAGCAATTACCCGTACCTTTCGCATAATGCTTAGA-ACAACGAAAGA-ATAATTGGCCGAAAAGAGTAC-CA---AGAAACGTAGCAAAAAAAAGACAA-TACCGACTGATAGCTTT-AAAA-ATTAGACCTAACAAAT-CTCACAATTTT-ACTAGATAGGGCAGCCAATACAATTGCATAAA--TATA----C-TAG--TAATCCAATTTTAAAAGCAACATAAAAAAGTTCAATAA---C--AACTAC-C-CCTCC-CCAA---TTACAATAG--T-AACT--A-TAAACA--CAA-AACAT-AA----TCATAGAAATACTTTGAGTAAAGAATCTAA--CCTCAAGCCTT--AACGAT-AACAAGTTAACATG-CAAAG-CAAGC-CTAAC--CCAAGCCCTTTGCC-CCC--CCCCC-TAGCAACACAT--CT-C---AAAATAAAGAAACTCGGCAAACAC-CCACAATCAATTCCCATACACTTCAATA--CCAATCCTGCAGTAGCATAATCATAAATTTGTATGAACCACAATTCTGCAAAGAAATGACCTTGAAGAGGATGCCACACGAAGAT-T--AGGAA-AGACT----TTTCACTGCCAA-AAGG-CATT-AAAT-CTCTTTAA--ATTAGGGTATAAGACACCGC-AAATA--CATTACTACAAAA-C-GCA-TTATCACAAT-TGATC-AA---TTTATCAACGAACACATAACAGCCAAGTCCATAGAC-TAACCTCGATGTATTGCA-GCAAAGTTGTTCTTAAAACTGGGTTAGTAAAGGTTTCTATCTATT-C--C-GT-CCAGGAAATAA-CTCGTT---CC-TCA--CAG-T---TTAACA-TAGTC-A-AC-AGAC-GGCC--CCCATACC--ACCAGAC--CACT--AGGTTCCACCCTCTATTATCAGCAAACACTGCGCGTGGCCCTGTCGACAGGGCGGTAGCACATGTGCTGCCGCCACCCGGGCAGTGTTAGTAAACGTTTGCTAATTTGCTGGGGTTGGTTCGTGCACCGCACGAAACCCATAATAGAGGCGTGTGTGATAAAGCTAGCCGCGCGGCTAACGTACTTTATCACACGCTAAGATGGGCCCATCTTAGCAAGAATTACAATTCTTGCCAGCGCTGGATGGCGTGCTTACTAAAGCCTGTTCTATCGCGATCCACCCGCTAACCCCACTGCACCCCGGGGTGCATATAGTGGGGTTAGCGGGTGGAGAATGGGCTTCCTAGGTCGCCCTCACAAGGGCGTTAGAGCTGAGCTCAGCTTAAGCACGCCACGCGCCTCCTCGTATACGATGAGGCGCGAAGCAACTAGTTGCTTCAAAGTGCTCAAGCTCTAGCTAGATCAATGTACTTTGAATTATATATCCGGAAGCTTTTAACCTGCAGCTGCAACCCCAGCCTATTCAGAGCGCCAGCCTCGTTATATAGTGAGGCTTTGACTAGGGTGCCGCTGGGGGTCCAGGAATGTTCCTTAAGCCTGCGTAGGCCTAAGGTCTAAAGGGCCCTTTAGACGGCCCTAGGAGTGGGCGCCCAGGCGCCCTCCTAGCTGGACTCTATATAGAGTTAAAACTTCTGCACAATCAGGCCTGATCGCGTCCGGGTGCAGGAGATGGAGTAAAGGAAACCCCGTGTTTCAAACACCTCCAGCGTTGGAGGGCCGCCGTGACGTTACGGCCGCGGTACCGTGAAGCTTGTTCTCAAGGACGGCCGGGGTTTTCTTTACTCCATCGTTCCCCGCGGGGAATAGAGACCCTAGGAGCTTAACTTTAACCTACAGGTTAAAATTGGTTGTGACCTCGGAGCTCCGAACGACCGTCGTCAATTGGAAGTTCCTAGGGCGAATCCTATTGATCAATAGGGTTCGTGGATCAGGACCCAATGGTGCTATTGGTCGTTAACGAGTCCTGATCTACGACCGGATCCGGTCGTTTCTCTACGGAGAGAAACAAGGCCTCAAGGCCTTCAGATGATTATCTACCCGGGACCGCAGACCAGCAACAGTAGTATGAAACTCCAGAACACAAACTGAGGCAGCAAAACCACACAGCATCACA-GCTCACTCCCAAACTTCTGAACACAGAGTCCATGG-AAGAAAGTTG-TGTC-TTTTGTGTTTGTTTCCTTTATGTATAGA-CAAGGTG-TTACCCCAAACCACAGACTAACATACTTCTACTTCACATATTGAATTTTCTTGGCCAACCAAAAGTAACTACAAATCCACAAAAATTACCATTCCGG-TAAGGCAGAGTGTAACCATTGATAAT---AGAACTTAAACATGTTTGCTATAAAAGATGTAAAGCATAACCATCTAAAACTGAAGCCTGCAGTTTTCTCTAAGGATTCCTGCTACCTGCCTCCTCTTCGCTACCCAGCCACTTGCACATTCAAAGGCAGTTTAGAGTCTGAAAAGCAACAATACATTATCCATGGGGGGAAAACACCAAACAATGAGCTTTCCGATAAGATTTATGTCATGTCTGTTGTGTGCAAGAACAACAAGAAAGTTACTTTTTGCTGTACTGAGAAAGACTTGGTGGGAGACGTCCCTGAAGCCAGATATGGTCATACCATTGATATGGTGTACAGTCGAGGGAAGAGCATGGGTGTTGTCTTCGGAGGGCGATCATACATTCCTCCTGCCCAAAGAACCACAGAAAAATGGAATAGTGTAGCTGACTGCCTGCCCCACATTTTCTTGGTGGATTTTGAATTTGGGTGCTCTACATCATACATCCTTCCAGAACTTCAGGATGGGCTATCTTTTCATGTCTCCATTGCCAGAAATGATACCATTTATATTTTAGGAGGGCATTCCCTGGCCAATAACATACGCCCTGCCAACCTATACAGAATAAGGGTTGATCTCCCCCTGGGTAGCCCGGCTGTGAATTGCACGGTTTTGCCAGGAGGAATCTCTGTCTCCAGTGCAATCCTGACTCAAACAAACATTGATGAATTTGTTATTGTGGGTGGCTATCAGCTTGAAAATCAGAAAAGAATGGTCTGCAATGTCATCTCTCTTGAGGGCAACAAGATAGAAATTCGTGAGATGGAGACTCCAGATTGGACCCCAGACATTAAGCACAGCAAGATATGGTTTGGAAGCAACATGGGAAATGGAGCTGTTTTCCTTGGCATACCAGGAGACAACAAACAGACTGTTTCAGAAACATTCTATTTCTACATGCTGAAATGTGCTGAAGATGATGTGAATGAAGAACAGAAAACATTCACAAATAGTCAGACATCAACAGAAGACCCAGGGGATTCCACTCCCTTTGAAGACTCAGAAGAATTTTGCTTCAGTGCAGAAGCAAATAATTTTGATGGTGATGATGAATTTGACACCTATAACGAAGATGATGAGGAAGATGAGTCTGTCACCGGCTACTGGATTACTTGCTGCTCTACCTGTGATGTGGATATCAACACGTGGGTACCATTTTATTCAACTGAGCTAAACAAACCTGCCATGATCTATTGCTCCCATGGAGATGGGCACTGGGTCCACGCCCAGTGCATGGATCTGGCAGAACGCACACTCATCCAACTGTCAGAAGGAAGCAGCAAGTATTACTGCAATGAGCATGTGAAGATAGCAAGAGCATTGCAGACCCCCAGACGAGCTCTATCCTTAAAAAAGCCTCCACTGACTGCGCTTTAGCGACTCGGAAATCGGGGGCATCACCATCGCCTGGAAGTTCGACTCCCGTGAGTGCCCTCTGTCATCC-ACGCTACAG-CCCCGGTTTCC------GT-CCCCCG---TTCTCC---GTCAGGCCTAC----GTCCTTAGCAG-GTGCCCTGGGGGAAAGATAGGACCTGAGCTCAGAGTGTGGGAGGAGACACATTCCCGTTCTATCATTTTCCATTTTGCAGAACCTAAAATCACTG-GCCCCCTAGACT--CCAGACTCATTGG--------------GTGG------------GCCCTC---CAGCAGTCCCATGCTCTCCCTCC-------------TCTGCCCTGACCCAGCCTTGGTGGCAGCTCCCCGCCTGG-----------TTTGCTGGGTAGAACGTTCCCTCGGCTCTTTGCTTGCTCTGTGCCAGGCA----GCACAAGGGGTGGG-GAT---------GC-AGTAAAAGCCGGGGTGTCTCT----GCAAGCCTG-----CCCTAAA---CCCCC-ACAACGCCGGTCCTCCTCCTGACGGCGGCGGGCTGTGGG-AACAAGCTTGTC-CTTTTCACAGCGGACCGCAACCTCCTAGGCTCACTCCATTTCTATCCAGAAAGGAAATCAGATAAATCACATCCCCACTTTCCAAATCTGATGGTGATTGGCTCCTTAGTGGA----GAATGCACAGGTTACAGTATTATGTGCATCTACTCAGCACAATGGGCACAG-ATAACTTTGTAACAG-TTACTTCCACACTTCGT--------TATCTTAC-----TCCCGTGATCAAGGATAAAGGGGGGGTATGTGCCACTTTTGTCTGTCTGGGATTCAGTGAGGATGTGTGGAGTTGGTATGTGTTAAAC-AAGGCTAAAAAACCCT----CTCCCAGTCCTATTTGTGACAACGGAATATAGGTGAATTAATTTTTATCTGTTTCCATTATCTGTATGTACCCTGAAGTCCTAT----TACACTATGCTCCTTTTTCTGTTCTCTCTGCAGGATATCAATGGCAAGCTGTTTCTTCCCAAACATGCTCTGTCCCAGGATGTTTGTACCCAAAAATTCAATTACAGTTGCCTGGGGTAAACCCATCTATGATGGTGGCAGTGAGATCCTGGGGTATGTAGTAGAACTTTGTAAAGCAGATGAAGAAGAATGGCAAATAGTTACTCCACCAACTGGCCTGAAAGCCACTCGATTTGAAATTGCAAAACTCACTGAACACCAAGAGTATAAAATACGAGTCTGTGCGCTCAATAAAGTTGGTTTAGGTGAGGCTACACCAGTTCCTGGTACTGTGAAACCAGAAGATAAACTTGAAGCACCTGAACTTGACCTTGATTCTGAATTAAGGAAAGGGATTGTTGTAAGAGCTGGTGGCTCTGCCAGAATTCACATTCCATTCAAAGGCCGCCCAACACCTGAGATCACTTGGTCTCGAGAAGAAGGTGAATTCACAGACAAGGTTCAAATTGAAAAGGGATTAAACTATACCCAACTATCAATAGATAACTGTGATAGAAATGATGCTGGAAAATATATTCTCAAGCTGGAAAACAGCAGTGGATCTAAATCTGCTTTTGTAACTGTGAAAGTTCTTGATACCCCAGGACCACCACAGAATCTGGCAGTCAAAGAAGTGAAGAAAGATTCTGTCATCCTGGTATGGGAACCACCCATCATTGATGGAGGTGCAAAGGTCAAGAACTATGTTATCGACAAACGTGAGTCAACCAGAAAAGCGTATGCTAATGTCAGCAATAAATGCAACAAAACAAGCTTCAAAGTTGAGAATCTTACAGAAGGAGCCATTTATTACTTCAGAGTGATGGCTGAAAATGAATTTGGAGTTGGTGTTCCAGTAGAAACTGTTGATGCTGTGAAAGCTGCTGAACCTCCTTCCCCACCGGGAAAGGTCACACTCACCGATGTGTCCCAGACCAGTGCATCGCTCATGTGGGAGAAACCTGAATATGACGGCGGTAGCAGAGTCCTGGGGTATGTTGTTGAAATGCAGTCAAAGGGAACTGAAAAATGGAGCA
Desmod016 GTTGTTTATCAACCTCATCTTATCACAGGAGAGGAAATAAAGAAGCAGATTGAAGCTGCGGGCTTTCCAGCATTCATCAAAAAACAGCCCAAGT---ACCCCAAGTTGGGAGCTATTGATATAGAACGCCTAAAGAACACACCAGTCAAATCCTCAGAAGGAGCACAGCCACGGAGTCCAGTATGTGCCGATG---ATTCCACAGCCATTTTCACCATAGATGGCATGCATTGTAAATCATGCGTGTCAAATATTGAAAGTGCTTTATCTACACTCCAATATGTAAGCAGCATAGTAGTTTCTTTAGAGAATAGATCTGCTGTCGTAAAGTACAATGCAAACTTAGTCACTCCAGAAGCCCTGAGAAAAGCAATCGAGGCCGTACCACCAGGACAATATAGAGTTAGTATTACAAGTGGAGTTGACGGTACCTCAAACT---CTCCTTCCGGCTCCTGTCTTCAGAAGATTCCCTTGAACGTAGTTAGCCAGCCCCTGACTCAAGAAACCGTGATAAACATCGATGGCATGACTTGTAACTCTTGTGTGCAGTCTATTGAGGGTGTCATATCAAAAAAGACAGGGGTAAAATCCATACTAGTATCCCTTGCAAACAGCAACGGCACTGTAGAATATGATCCTCTACTAACCTCTCCAGAAACTTTGAGGAAAGCAATAGAAGACTGCATGAAGGCTGCCCCCATGAAAGAAGGAAACGTCCGCGGACAAGGCAGCTTGGCGTACCCAGGTGTTCGAACCCATGGGACTCTGGAGAGCGTGAATGGGCCCAAGGCAGGTTCTAGAGGCCTGACATCATTGGCTGACACTTTTGAACACGTGATAGAAGAGCTGCTGGATGAGGACCAGAAAGTCCGGCCCCATGAAGAAAACAATAAGGACGCGGACTTGTACACTTCCAGGGTGATGCTCAGTAGTCAAGTGCCTTTGGAGCCGCCTCTTCTCTTTCTGCTTGAGGAATACAAAAATTATCTGGATGCTGCAAACATGTCAATGAGGGTCCGGCGTCACTCCGACCCGGCCCGGCGCGGGGAGCTGAGCGTGTGTGACAGCATTAGCGAGTGGGTAACAGCGGCAGACAAAAAGACTGCAGTGGACATGTCGGGCGGGACGGTCACGGTCCTTGAAAAAGTCCCTGTGTCGAAAGGCCAACTGAAGCAGTACTTCTACGAGACCAAGTGCAATCCCATGGGTTACAC-----------------------------------------------------CCTGCTCATTCGGGCTGAGCTCGGCCAGCCAGGGGCTCTTTTAGGCGATGACCAGATCTATAATGTAGTAGTAACAGCCCATGCTTTCGTAATAATCTTTTTCATAGTAATGCCAATTATGATCGGGGGCTTCGGCAACTGACTAGTTCCCCTAATAATCGGCGCCCCTGACATGGCCTTCCCCCGAATAAACAACATGAGCTTTTGACTTTTACCTCCCTCATTCCTACTCCTGCTTGCCTCCTCAACAATTGAAGCAGGCGTTGGCACCGGCTGAACCGTCTACCCCCCTTTAGCGGGAAACCTGGCCCATGCCGGTGCCTCCGTAGACCTAGCAATCTTCTCCCTCCACCTCGCGGGCGTATCCTCTATCCTAGGGGCTATTAACTTCATTACGACCATCATCAATATGAAGCCCCCAGCCACCTCCCAATACCAAACACCCTTATTTGTCTGATCCGTTCTAATCACAGCAGTACTACTACTGCTTTCTCTCCCTGTTCTTGCGGCCGGCATCACCATACTATTGTCAGACCGAAATCTAAACACAACTTTCTTTGACCCCGCTGGAGGAGGAGACCCTATCCTAT--------------ATGGCCCACCCCCGAAAAACCCATCCCCTACTAAAAATTATCAACAACTCACTCACAGACCTCCCCGCCCCCTCAAACCTCTCAACCTATTGAAACTTCGGCTCCCTCCTAGGAATCTGCCTGACCACACAAATCCTAACAGGACTATTCCTAGCCATGCACTACACCTCCGATACAACCACCGCATTCAACTCCGTAGCCCACATCTGCCGAGACGTAAACTACGGATGAGTTCTCCGCTACCTCCACGCCAACGGAGCATCCATACTCTTCATTTGCCTATATATTCACGTAGGCCGAGGACTATACCATGGATCCTACACATACCTAGAAACATGAAACATCGGCATCCTACTCCTCTTCGCCACCATAGCCACGGCATTTATAGGCTATGTACTACCATGA------------------------------------------------------------------------------------------------------------------------------------------------------------------------------------------------------------------------------------------------------------------------------------------------------------------------------------------------------------------------TACACACAAGCCAACCCCCTCAACACACCCCCACACATCAAACCAGAATGGTATTTCCTCTTCGCCACCGCAATCCTACGATCAATCCCCAACAAACTAGGAGGAGTCCTGGCACTAGTCATATCCATTCTAATCCTAGCCATCCTACCCTTCCTCCACACCTCCAAACAACGAAGCATAGCATTCCGCCCCCTAAGCCAATGCCTATTCTGACTATTAATAGCAACGCTACTCACACTAACATGAATTGGAGGCCAACCCGTCGAACACCCCTACGTCACCATCGGCCAAGTAGCATCCATCCTATACTTCCTAACACTCCTAGCCCTCATGCCACTAACAAGCACCATGGAGAACCACCTGCTAAAATGAAGAACACTTGGCGTGTGAGCTAAAACATCCACCCCCTAAAAT-CCAA-GCCT----ACGCCA-AGAGATCAACAC-TA---A-TCACAACTTC-TTAGGCCCACG-AAA-CAACAAATAACAAGAAAAAAT--T-TAAAAACTGCCACGGTCATTTCATCATACAAAGTTCAA--GAATCCCACAGACAAACCCACCGTAAAAA-CCTCTGTAAGCCCCCCTCGAAAGA--AAATGCAAAGGAAAGCTCAACATTAGATACCTAGCCTAAACCTACTACA----TAAAC-AGAGTACTACGCACCTAAAACTCAAACTGCCATCCACGGGATAATAAACCTAAACCACAATTGCC--ACTCCACTTAGTTCAAA-AAAAAAGTACAAACCAACC-AGT-ACAAAACTATCAAGCCATTGAT-ACATTA-TGCC--C-TA-----------CCACAGAAATG-AAAC-TAAAGAGGATCAGTAAGTAGAGTGGAACA-AGGCCAGACACCCTACCAA-CT-AAC-AACA---CACC--CAGATCC--TC-TCTAC-ACG-----TGTTACA-CCTAACAATTAAAAGTTGGAAGGGACCATCGTAAAGCCTTAACTTACGCAGATATACAA--AACAGCCGTACCTAGCCCGAAC-CAACCACAACAAAACCA---CCATTA-CCGGATTAATCAACATACCC----TTAGAAAGTAGGAGAGA-AATCCA-AT-CGGCGCTATAGAGAAAGTAGCAAGAATGCTGAAAGAAGC-T-ACT-AAAGCAACAAACAGCACTTACCCGTACCTTTCGCATAATGATTAGA-CTGACGAAAGATATAATTGGCCGAAAAGAGTAT-AA--CAGAAACGTGGCAAAAAAAAGACAC-TACCGACTGATAGCTTTTAAAA-CTTAAAACCAAAACA--CCCACAATTAT-TCCAACTAGGACAGACACTACAATTTAATAAA--AACC----C-AAGACTGTACCAATGCTAAGAGCAACATAAAAAAGTTCAATAA---C--AACCTA-CCCCCCC-CCCC---TTCCAAGAG--CTAATA--ATTCAAAA--TAA-ACCAT-AG----CAGCAGAGACAATTTGAGTAAAGAAATATT--CCCCAAGTGTTC-AACAAT-ACCAAGTTAACACA-TGAAC-CTAGCACAAAC-AGCAAGCTTTTCATT-CAC--CCAAC-TAGCAACACAA--CC-C----AAATAAAAAAACTCGGCAAACAC-CCACAATCAATCCAAATACACTTCAATACACCAATCCTACAGTAGCACAATCATAAATTTGTATGAATCACAACACTGCCACGAAATGACCTTGAAGAGGATTCCACACGAAGAT-C--AAAAA-ACATG---CCCCCCCCCCCCA-AGGGACTCA-AAACAACGCCCAA--CCTAGGGTATAAAAAACCGC-AGCTA-CAATCATTACAAAA-C-ACA-CGAAC-CACCACGATC-GG---CCTATCAACAAACACATAACAGCCAAGTCCATAGACTTAACCTCGATGTATCGCA-GCAAACTTGTTCTTAAAACTGGGTTAGCAAAGGTTTCTATCTATC-C--TAAC-CCAGGAAACAA-CCCGAA----A-CCC--TAC-ACAAACAACAAAATTC-A-AC-ATGT-AGTA--AACAAGCC--CGTAAAC--CACCC-AGGTTCCGCCTTCCGTTACCGGCA-ACACTGCGCGTGGCCCTGACGACAGGGCGGTAGCGCCGGCGCTACCGCCACCCGGGCAGTGTTAGTGAACGTTTGCTAACTTGCCCGGGTTGGTTCGTGCACCGCACGAAACCCGTAACAGAGGCGTGTGTGGTAAAGCTAGCTGCGCAGCTAACGTACTTTACCACACGCTAAGATGGGCCCATCTTAGCCAGAATTACAATTCTTGCCAGCGCTGGATGGCGTGCTTACTAAAGCCTGTTCTATCGCGATCCACCCGCTGACCCCACTGCACCTTAGGGTGCGCGCAGTGGGGTCAGCGGGTGGAGAATGGGCTTCCTAGGACGTCCCCGCGGTGACGTTAGAACTGAGCCCAGTTTAAGCACGCCACGCGCCTCCTCATATACGAGGAGGCGCGAAGCGACTGGTCGCTTCAAAGTGCTTAAGCTCTAGCTAGATCACTGCACTTTGAATTGTATAGCCGGAAGCTTTTAACTTACAGCTGTAACCCCAGCCTATTTAAAGCGCCGGCCTCATTATATAGCGAGGCTTTAAATAGGGTACCGCTGGGGGTCCAGGAACGTTCCTTAAGCCTACGTAGACTTGAGGTCTAAAAAGCTTTTTAGACGGCCCTAGGAGTGGGCGCCCAGGCGCCCTCCTAGCTGGACTCTATATAGAGTTAAAACTTCTGCACAATCAGGCCTGATCGCGTCCGGGTGCGGGAGATGGAGAAAAGGAAACCCCGTGTTTCAAACACCTCTAGCGTTAGAGGGCCGCCGTGACGTTACGGCCGCGGTACCGTGAAGCTTGTTCCCAGGGACGGCCGGGGTTTTCTTTTCTCCATCGTTCCCCGCGGGGGACAGAGACCCTAGGAGCTTAATTCCAGCCTATAGGCTGGAATTGGTTGCGACCTCGGAGCTCCAAGCGACCGTCGCCAATTGGAAGTTCCTAGGGCGAATCCTATTGATCAATAGGGTTCGTGGATCAGGACCCGATGGTGCTATCGGTCGTTAACGAGTCCTGATCTACGACCGGATCCGGTCGCCTCTCTACGGAGAGAAGCGGGGCCCTAAGGCCCTCGGATGATCACCCGCCCGGGACCGCAGACCAGCAACAGTAGTGTGAAACTCCAGAACACAAACTGAGGCAGCAAAACCACACGGCATCAAAAGCTCACTCCCAAACTTCTGAAGACAGAGTCCATGG-AAGAAAGTYG-TGTC-TTTTGTGTTTGTCTCC-TTATGTATAGA-CAAAGTG-TTACCCCAAACCACAGACTAATGTACTTCTACTTCACATATTGAATTTTCTTGGCCAAGCAAAAGTAACTACAAATCCACAAAAATTACCATTCCAG-TAAGGCAGAGTGTAACCATTGACAAT---ACAACTTAAACATGTTTGCTATTAAAGATGTAAAGCAAAACCATCTCAAACTGAAGCCTGCAGTTTTCTCTAAGGATTCCTGCTACCTGCCACCTCTTCGCTACCCAGCGACTTGCACATTCAAAGGCAGTTCGGAGCCTGAAAAGCAACAATACATTATCCATGGGGGGAAAACACCAAACAATGAGCTTTCCGATAAGATCTATGTCATGTCTGTTGTGTGCAAGAACAACAAGAAAGTTACTTTTTGCTGTACTGAGAAAGACTTGGTGGGAGACATCCCCGAAGCCAGATACGGCCATACCATTGATGTGGTGTACAGTCGAGGGAAGAGCATGGGTGTTGTCTTCGGAGGGCGATCATACATACCTTCTGCCCAAAGAACCACGGAAAAATGGAACAGTGTAGCTGACTGCCTGCCCCACATTTTCTTGGTGGATTTTGAATTTGGGTGCTCAACATCATACATTCTTCCAGAACTTCAGGATGGGCTATCTTTTCATGTGTCCATTGCCAGAAATGATACCGTCTATATTTTAGGAGGGCATTCACTTGCCAATAATATCCGCCCTGCCAACCTATACAGAATAAGGGTTGATCTCCCCCTGGGTAGCCCAGCTGTGAATTGCACGGTTTTGCCAGGAGGAATCTCTGTCTCCAGTGCAATCCTGACTCAAACAAACAGTGATGAGTTTGTTATTGTGGGTGGCTATCAGCTTGAAAATCAGAAAAGAATGGTCTGCAACATCATCTCTCTTGAGGGCAACAAGATAGAAATTCGTGAGATGGAGACCCCAGACTGGACCCCAGACATTAAACACAGCAAGATATGGTTTGGAAGCAACATGGGAAACGGAGCTGTTTTCCTTGGCATACCAGGAGACAATAAACAGGCTGCTTCAGAAACATTCTATTTCTACATGCTGAAATGTGCTGAAGACAATGTGAATGAAGAACAGAAAACACTCACAAATAGTCAGACATCAACAGAAGACCCAGGGGATTCCACTCCCTTTGAAGACTCAGAAGAATTTTGCTTCAGTGCAGAAGCAAATAGTTTTGATGGTGATGATGAATTTGACACCTATAATGAAGATGATGAGGAAGATGAGTCTGTCACCGGCTACTGGATTACTTGCTGCTCTACTTGCGATGTGGATATCAACACGTGGGTACCATTTTATTCAACTGAGCTAAACAAGCCTGCCATGATCTACTGCTCTCACGGAGACGGGCACTGGGTCCATGCCCAGTGCATGGATCTGGCAGAACGCACACTCATCCAGCTGTCAGAAGGAAGCAGCAAGTATTACTGCAATGAGCACGTGAAGATAGCAAAAGCATTGCAGACCCCCAAACGAGCTCTACCCTTAGAAAAGCATCCACTGACTGCGCTTCAGCGACTCAGAAATCGGGGGCATCACCATCGCCTGGAAGTTCGACTCCCGTGAGTGCCCTCTG--ACCC-ACGCTGCAG-CCCCAGTATCC------CTGCTCCCA---CTCTCC---GCCAGGCCCAC----ATCCTTAAAGG--TGCCTTGTGGGAAAGACAGGACCTGAGCTCARGATCTGGGAGGAGACACATTCCTGTTCTATCATTCTCCATT-TGCAGAACCTAATATCACTG-GCTCCCTAGACT--CCAGGCTTACTGG--------------GTGG------------GTCCTT---CACCATTTTCATGCTCTCCCTCC-------------TCTGCCCTGACCCAGCCTTGGTGGTAGCTCCCCACCTGG-----------TTTGCTGGGTAGAACATTCCTGCAGCGCTTCCCTTGCTCTGTGCCAGGCA----GCACAAGGGATGGG-GCT---------GC-AGTAAAAGCCGGGGTGTCTCC----GCAAGCCCG-----CCCTAAA---CCCCC-ACAACCCCAGTCCTCCTCCTGACGGCGGCGGGCTGTGGG-AACAAGCTGGTC-CTTTTCACAGCTGACCGCAACCTCCTAGGCTTCGCCCATTTCTGTCCAGAAAGGAAATGAGATAAATCACATCCCCACTTTCCAAATCTAATGATAATTGGCTCCTCAGTGGA----GAATGCACAGGTTACAATATTATGTGCATCTACTCAGCACAGTGGGCACAG-ATAATTTTGTAACAGTTTACTTCCACACTTTGT--------TATCTGAT-----TCCCGTGATCAAGGATAAA-AGGGGGTATATGCCACTTTTGTCTCTCTGGGATTCAGTGAGGGTGTGTTGAGTTGGTACGTGTTAAAT-GGGGCTAAGAAACCCT----CTCCCAGTCCTATTTGTGACAATGGCATATAGGTGAATTAATT----TTTGTTTTCATTATCTGTATGTACCTGAAAGTCCTAT----TATACTATGTTCCTTTTTCTGTCCTCTCCGCAGGATATCAATGGCAAGCTGTTTCTTCCCAAACATGCTCTGTCCCAGGATGTTTGTAC--------------------GCCTGGGGT-AGCCCATCTACGATGGAGGCAGTGAGATCCTGGGGTATGTAGTCGAACTTTGTAAAGCAGATGAAGAAGAATGGCAAATAGTTACTCCACCAACTGGCCTGAAAGCCACGCGATTTGAAATTACAAAACTCACTGAACACCAAGAGTATAAAATACGAGTCTGTGCCCTCAATAAAGTTGGTTTAGGTGAGGCTACACCAGTTCCTGGTACTGTGAAACCAGAAGATAAACTTGAAGCACCTGAACTTGACCTTGATTCTGAATTAAGGAAAGGGATTGTTGTAAGAGCTGGTGGATCTGCCAGAATCCATATTCCATTCAAAGGTCGTCCAACACCTGAGATCACTTGGTCTCGAGAGGAAGGTGAATTAGCAGATAAGGTTCAGATTGAAAAGGGAGTAAACTATACCCAACTATCAATAGATAACTGTGATAGAAATGATGCTGGCAAATATATTCTCAAGCTAGAAAACAGCAGTGGATCTAAATCTGCTTTTGTAACTGTGAAAGTTCTTGATACCCCAGGACCACCACAGAATCTGGCAGTCAAAGAAG-GAAAAAAGATTCTGTCATCCTGGTATGGGAACCACCCATCATTGATGGAGGTGCAAAGGTCAAGAACTATGTTATTGACAAACGTGAGTCAACCAGAAAAGCGTATGCTAATGTGAGCAATAAATGCAACAAAACAAGCTTTAAAGTTGAGAATCTTACAGAAGGAGCCATTTATTACTTCAGAGTGATGGCTGAAAATGAATTTGGAGTTGGTGTTCCAGTGGAAACTGTTGACGCTGTGAAAGCTGCTGAACCTCCTTCCCCACCAGGGAAGGTCACACTCACTGATGTGTCCCAGACCAGTGCATCGCTCATGTGGGAGAAACCTGAATATGATGGCGGTAGCAGAGTCCTGGGGTACGTTGTTGAAATGCAGTCAAAGGGAACTGAAAAATGGAGCA
Diaemu017 -----------------------------------------------------------------------------------------------------------------------------------------------------------------------------------------------------------------------------------------------------------------------------------------------------------------------------------------------------------------------------------------------------------------------------------------------------------------------------------------------------------------------------------------------------------------------------------------------------------------------------------------------------------------------------------------------------------------------------------------------------------------------------------------------------------------------------------------------------------------------------------------------------------------------------------------------------------------------------------------------------------------------------------------------------------------------------------------------------------------------------------------------------------------------------------------------------------------------------------------------------------------ACCCTTTATATCCTATTTGGAGCCTGAGCAGGCATAGTGGGCACCGCTCTCAGCCTGCTTATCCGGGCTGAGCTTGGTCAACCTGGGACCCTTCTAGGTGATGACCAAATCTACAACGTAGTAGTAACAGCCCACGCTTTCGTGATAATTTTCTTCATGGTAATGCCTATTATGATTGGGGGCTTTGGCAACTGACTCATTCCCCTAATAATTGGCGCACCCGACATAGCCTTTCCCCGGATAAATAACATAAGCTTCTGATTATTACCCCCCTCCTTCCTGCTTCTACTCGCTTCCTCAACAGTTGAGGCAGGAGTGGGCACTGGTTGAACTGTCTACCCTCCCCTAGCAGGAAACCTAGCCCACGCCGGCGCCTCTGTAGATCTAGCAATCTTTTCTCTTCACCTAGCAGGCATCTCCTCCATTCTAGGAGCCATTAACTTTATCACAACCATTATCAACATAAAACCCCCTGCCCTTTCCCAATACCAAACCCCCCTATTTGTTTGATCCGTCCTAATCACAGCCGTACTACTACTGCTCTCTCTTCCCGTTCTCGCAGCAGGCATCACTATACTTCTAACAGACCGAAACCTTAACACAACTTTCTTCGACCCTGCTGGAGGAGGAGACCCCATCTTGTACCAACACCTATTCATGACCCACATCCGAAAAACCCACCCCCTGCTAAAAACTATCAACAACTCACTCGTAGATCTCCCAACCCCCTCAAACCTATCAGCCTGATGAAACTTTGGCTCCCTCCTAGGAATCTGCTTAACCACCCAAATCCTAACAGGACTATTTCTAGCCATACACTACACCTCTGACACAGCCACCGCATTCAACTCCGTAACCCACATCTGCCGAGACGTCAACTACGGCTGAATACTCCGCTACCTCCACGCCAACGGAGCGTCCTTATTCTTCATCTGCCTTTACCTACACATTGGCCGAGGCCTATATTACGGATCTTATACATTCTCAGAAACATGAAACATCGGCATCCTACTACTCTTCGCCACTATGGCCACAGCATTTATGGGTTATGTATTACCATGAGGCCAAATATCCTTCTGAGGGGCTACCGTAATTACCAATCTCCTCTCAGCTATCCCATACATCGGCACAGACCTCGTCCAATGGATCTGAGGTGGTTTCTCAGTAGATAAAGCCACCCTCACCCGCTTCTTCGCCTTCCACTTCCTACTCCCCTTCATCATCTCCGCCTTAGTCATAGTTCACCTCCTCTTCCTGCACGAAACAGGCTCCAACAACCCAACAGGAATCCCTTCAGACCCCGACATAATCCCCTTCCACCCTTACTTTACGATTAAAGATGCCCTAGGCTTCCTAGCCATACTCACCCTCCTATCAACCCTAGTACTTTTTTCTCCAGATCTATTAGGGGACCCGGATAACTACACCCCAGCCAACCCTCTCAATACTCCCCCACATATTAAGCCAGAATGATATTTCCTCTTCGCCTACGCAATCCTACGCTCAATCCCCAACAAGTTAGGAGGAGTCCTAGCCCTCCTCCTATCCATCCTCATCCTAGCTATCCTCCCACTACTTCACACTTCCAAACAACGAAGCATAACATTCCGACCCCTCAGCCAATGTCTATTCTGACTACTAGTGGCCACACTACTTACACTAACATGAATTGGAGGACAACCCGTCGAACACCCCTACACTACCATTGGCCAAGTAGCATCAACCCTTTACTTCCTAATCCCCTTAACCCTCATACCCCTAACGAGCATTATGGAAAACCACTTACTAAAATGAAGA-CACTTGGTGTGTGATCTAAAATATCCGCCCCCAAAGAT-TCAG-ACT-----TGGCCA-GAAAATCAGCAC-TA---A-TCATAACTTCTTTAGACCCACG-AAA-CAATAGAGAACAAGAAAAGAT--C-TAAAAATTGCCACGGTCACTTTATCATACAAAGTTTAA--AAATCATAAAAATAAACCCACTGTAAAAA-CCCCTGTAAATCCCCC-CGAAAG---CAATATGAAGGACAACCCAACATTAGATACCTAGCCTAAATCCATAATA----CAAAC-AGAGTACTACGCATATAAAACTCAAACTGCCATCCACGGGGTAACAAACCCAAACCTCAATTGCC--AACCCACTTAGTTCAAA-AAAAAAACATAAATTAATC-AAC-ACAAAACTATCAAGCCATTGAA-ACATTC-CACC--C-TAT----------CCACAGAAATG-AAAC-CAAAGAGGATCAGTAAATAGAGTGGAACA-AGGCCAGACACCCTACCAA-CC-AAC-AGTG---CGCCC-ACGACCC--TA-TCAAC-ATG-----TACTATA-CCTAACAATTAAATGTTGGAAGGGATAACCGTAAA-ACATAACTTACACAGATACACAA--AACAGCCGTGCCTAGCCCAAAC-AGAACATAACAAAACTA---CCAGTA-CCTAATTAAACAACACACAC-----CTTAAAGTAGGAGAGA-AATTTA-AT-TGGCGCTATAGAGAAAGTAGCAAGAACAATGAAAGAAAACC-ACC-AAAGCAAATAACAGCACTTACCCGTACCTTCCGCATAATGAGTAGA-TCGACGAAAGCCATAATGAGCCGAAAAGAGTAT-AA--CAGAAACGTAGCAAAAAAAAGATAC-TACCGACTGATAGCTTTCAAAA-CTTAGAACTAAAACT--CCTACAATTCCAGCTAAATAGGACAGACATTACAATTTAATAAG--AACA----A-AAA--CACACCAATACTAAGAGCAACATAAAAAAGTTCAATAA---C--AACCCA-CCTCCCCACTCC---TCCCAAAAA--TCAACT--ATCCAACACCTAA-ACTAT-AA----AAACAGAAACAATTTGAGTAAAGAAATCACT-CCCCAAGTGTTT-AACAAT-ACCAAGTTAACATG-CAAACCCCAAG-CAAAT-AGCAAGTCTTCTGCC-CAC--CTAAC-TAACAACACAA--CT-C----CAATAAAAAAACTCGGCAAACAT-CCACAATCAATCTCTATACACTTCAACA--CCAATCCTACAGTAGCATAATCATAAATTTGTATGAATCACAACACTGCTAAGAAATGACCTTGAAGAGGATTCCATACGAAGAT-T--AAAGG-AAATC----CTTTTTTCCCCA-CGGG-AATA-ACAC-AACTTCCAACTCTAGGGCATAAAACACCGT-AACTA-CAACCATTACAAAA-C-ACA-TGACA-A-GTATGATC-AA---TATATCAACGAACACATAACAGCCAAGTCCATAGACTTAACCTCGATGTATTGCA-GCAAACTTGTTCTTAAAACTGGGTTAGCAAAGGTTTCTATCTGTA-T--T-AC-CCAGGAAATAA-CCCAAA---AC-TCCAACAA-A---CCAATT-CAATC-A-AC-ATGT-AGTA--ATTACACT--TGTAGAC--CACT--AGGTTCCGCCTTCCATTACTGGTAAGCACTGCGCGTGGCCCCGCCGGCAGGGCGGCAGCACCGGTGCTGCCGCCACCCGGGCAGTGTTAGTGAACGTTTGCTAATTTGCCAGGGTTGGTTCGTGCACCGCACGAAACCCGTAATGGAGGCGTGTGTGGTAAAGCTGGCTGCGCAGCCAACGTACTTTACCACACGCTAAGATGGGCCCATCTTAGCTAGGATTACAATTCTTGCCAGCGCTGGATGGCGTGCTTACTAAAGCCTGTTCTATCGCGATCCACCCGCTAACCCCACTGCACCCTAGGGTGCATGTAGTGGGGTTAGCGGGTGGAGAATGGGCTTCCTAGGACGCCTCTGCGGTGGCGTTAGAACTAAGCTCAGTTTAAGCACGCCACGCGCCTCCTCATATATGAGGAGGCGCGAAGCGACTAGTCGCTTCAAAGTGCTTAAGCCCTAGCTAGATCACTGCACTTTGAATTATATATCCGGAAGCTTTTAGCTTACAGCTGTAACCCCAGCCTATTCAGAGCGCCGGCCTCATTATATAGTGAAGCCCTGAATAGGGTGCCGCTGGGGGTCCAGGAATGTTCCTTAAGCCTACGTAGACTTAAGGTCTAAAAGGCTTTTTAGACGGCCCCAGGAGTGGGCGCCCAGGCGCCCTCCTGGCTGGACTCTATATAGAGCTAAAACTTCTGCACAATCAGGTCTGATCGCGTCCGGGTGCAGGAGATGGAGTAAAGGAGACCCCGTGTTTCAAACACCTCTAGCGTTAGAGGGCCGCCGTGACGTTACGGCCGCGGTACCGTGAAGCTTGTTCTCAAGGACGGCCGGGGTCTTCTTTACTCCATCGTTCCCCGCGGGGGACAGAGACCCTAGGAGCTTAATTTCAACCCATGGGCTGAAATTGGTTGTGACCTCGGAGCTCCGAGCGACCGTCGCCAATTGGAAGTTCCTAGGGCGAATCCTATTGATCAATAGGGTTCGTGGATCAGGACCCAATGGTGCTATTGGTCGTTAACGAGTCCTGATCTACGACCGGATCCGGTCGCTCCTCTACGGAGAGAAGCGGGGCCCTAAGGCCCTCGGATGATTACCCGCCCGGG--------------------------------------------------------------------------------------------------------------------------------------------------------------------------------------------------------------------------------------------------------------------------------------------------------------------------GATGTAAAGCAAAACCATCTCAAACTGAAGCCTGCAGTTTTCTCTAAGGATTCCTGCTACCTGCCGCCTCTTCGCTACCCGGCAACTTGCACATTCAAAGGCAGTTCGGAGTCTGAAAAGCAACAATACATTATCCATGGGGGGAAAACACCAAACAATGAGCTTTCCGATAAGATCTATGTCATGTCTGTTGTGTGCAAGAACAACAAGAAAGTTACTTTTTGCTGTACTGAGAAAGACTTGGTGGGAGACGTCCCTGAAGCCAGATACGGCCATACCATTGATGTGGTGTACAGTCGAGGGAAGAGCATGGGTGTTGTCTTCGGAGGGCGATCATACATACCTTCTGCCCAAAGAACCACGGAAAAATGGAACAGTGTAGCTGACTGCCTGCCCCACATTTTCTTGGTGGATTTTGAATTTGGGTGCTCGACATCATACATTCTTCCAGAACTTCAGGATGGGCTATCTTTTCATGTCTCCATTGCCAGAAATGATACCGTCTATATTTTAGGAGGGCATTCACTTGCCAATAACATCCGCCCTGCCAACCTATACAGAATAAGGGTTGATCTCCCCCTGGGCAGCCCAGCTATAAATTGCACGGTTTTGCCAGGAGGAATCTCTGTCTCCAGTGCAATCCTGACTCAAACAAACAGTGATGAATTTGTTATTGTGGGTGGCTATCAGCTGGAAAACCAGAAAAGAATGGTCTGCAATGTCATCTCTCTTGAGGGCAACAAGATAGAAATTCGTGAGATGGAGACCCCAGACTGGACCCCAGACATTAAACACAGCAAGATATGGTTTGGAAGCAACATGGGAAATGGAGCTGTTTTCCTTGGCATACCGGGAGACAATAAACAGGCTGCTTCAGAAACATTCTATTTCTACATGCTGAAATGTGCTGAAGACCATGTGAATGAAGAACAGAAAACACTCACAAATAGTCAGACATCAACAGAAGACCCAGGGGATTCCACTCCCTTTGAAGACTCAGAAGAATTTTGCTTCAGTGCAGAAGCAAATAGTTTTGATGGTGATGATGAATTTGACACCTATAATGAAGATGATGAGGAAGATGAGTCTGTCACGGGCTACTGGATTACTTGCTGCTCTACTTGTGATGTGGATATCAACACGTGGGTACCATTTTATTCAACTGAGCTAAACAAGCCTGCCATGATCTATTGCTCTCATGGAGACGGGCACTGGGTCCATGCCCAGTGCATGGATCTGGCAGAACACACACTCATCCAGCTGTCAGAAGGAAGCAGCAAGTATTATTGCAATGAGCACGTGAAGATAGCAAGAGCGTTGCAGACCCCCAAACGAGCTCTACCCTTAGAAAAGCCTCCGCTGA--------------------------------------------------------------------------------------------------------------------------------------------------------------------------------------------------------------------------------------------------------------------------------------------------------------------------------------------------------------------------------------------------------------------------------------------------------------------------------------------------------------------------------------------------------------------------------------------------------------------------------------------------------------------------------------------------------------------------------------------------------------------------------------------------------------------------------------------------------------------------------------------------------------------------------------------------------------------------------------------------------------------------------------------------------------------------------------------------------------------------------------------------------------------------------------------------------------------------------------------------------------------------------------------------------------------------------------------------------------------------------------------------------------------------------------------------------------------------------------------------------------------------------------------------------------------------------------------------------------------------------------------------------------------------------------------------------------------------------------------------------------------------------------------------------------------------------------------------------------------------------------------------------------------------------------------------------------------------------------------------------------------------------------------------------------------------------------------------------------------------------------------------------------------------
Diphyl018 ------------------------------------------------------------------------------------------------------------------------------------------------------------------------------------------------------------------------------------------------------------------------------------------------------------------------------------------------------------------------------------------------------------------------------------------------------------------------------------------------------------------------------------------------------------------------------------------------------------------------------------------------------------------------------------------------------------TGCATGAAGGCTGCCCCCATGAAAGAAGCAAACGTCCGTGGAGAAGGCAGCTTGGCGTACCCAGGTGTTCGAACCCATGGGACTTTGGAGAGCTTGAATGGGCCCAAAGCAGGTTCAAGAGGCCTGTCATCGTTGGCTGACACTTTTGAACACGTGATAGAAGAGCTGCTGGATGAGGACCAGAAAGTCCGGCCCCATGAAGAAAACAATAAGGACGCGGACTTGTACACTTCCAGGGTGATGCTCAGTAGTCAAGTGCCTTTGGAGCCGCCTCTTCTCTTTCTGCTTGAGGAATACAAAAATTATCTGGATGCTGCAAACATGTCGATGAGGGTCCGGCGTCACTCCGACCCGGCCCGGCGCGGGGAGCTGAGCGTGTGTGACAGCATTAGCGAGTGGGTAACAGCGGCAGACAAAAAGACTGCAGTGGACATGTCGGGCGGGACGGTCACGGTCCTTGAAAAAGTCCCTGTATCAAAAGGCCAACTGAAGCAGTACTTCTACGAGACCAAGTGCAATCCCATGGGCTACAC---------------------------------------------------------------------------------------------------------------------------------------------------------------------------------------------------------------------------------------------------------------------------------------------------------------------------------------------------------------------------------------------------------------------------------------------------------------------------------------------------------------------------------------------------------------------------------------------------------------------------------------------------------------------------------ATGACCAACACCCGAAAAACACACCCTCTATTAAAAATTATTAACAACTCATTTACAGATTTACCCACTCCACCAAACCTTTCAACATGATGAAATTTCGGCTCACTACTAGGAATATGCCTGACAGTACAAATCCTAACAGGCCTTTTCTTAGCAATACACTACACCCCAGATACCACTACCGCCTTCAACTCCGTAGCCCATATCTGCCGAGACGTTAACTACGGATGACTTATCCGATATATCCATGCCAACGGAGCATCTATATTCTTTATCTGCCTATACCTTCACGTAGGCCGAGGACTATACTATGGCTCTTACCTATTTTCAGAAACATGAAATGTAGGTGTTCTACTTCTATTTACCATCATAGCAACTGCATTCATAGGATACGTACTACCCTGAGGCCAAATGTCCTTTTGAGGAGCAACAGTCATCACCAATCTATTATCCGCCATCCCATATGTAGGAACAGACCTAGTACAATGAATCTGAGGCGGCTTCTCTGTAGACAAAGCCACCCTCACCCGATTCTTCACCTTTCACTTCATCCTTCCCTTTATCATCTCAGCCCTAGTTATAGTCCACCTATTATTCCTTCACGAAACAGGATCAAACAACCCAACAGGCATCCCATCAAACCTGGACATAATCCCATTCCACCCCTACTACACAATCAAAGACATTCTCGGTTTCATAATTATACTCACACTCCTTTCAACACTAGTCCTATTTTCCCCAGACCTGTTAGGAGACCCAGACAACTACACCCCAGCCAACCCACTTAACACGCCCCCACACATCAAACCAGAATGATACTTCCTATTTGCATACGCCATTCTACGATCAATCCCAAACAAGCTAGGAGGAGTCTTAGCCCTAACCCTATCCATCCTAATCCTAGCCATCACTCCCTTACTCCACACATCAAAACAACGAAGCATAATATTCCGCCCACTAAGCCAATGCTTATTCTGACTGCTAACAGCAACCATACTAACACTGACATGAATCGGAAGCCAACCAGTAGAATACCCATACACCATCATCGGCCAAGCAGCATCCATTCTGTACTTCTCCATCCTACTAATCCTCATGCCTCTAGCCAACACAGTAGAAAATCACCTATTAAAATGAAGA-GACTTGGTGTGTGAAATAAAACATCAAGCACCAAGAAT-CGAT-ACC------CATAA-AAAAATCAACA--CCATAA-ACACAACTCC-TCAGACCCACG-AAA-CAATAAAAATCAAGAAAAGAA--C-ATAAAATTGCCACGGTCATTTAATCATACAAAATCCAA-TTTGACCCAACAATAAACTCAATGTAAAAA-CTCCTGTAAACTCAAT-AGAAAA---AAATATGACCGACAACCCAACATTAGATACCTAGCCTAAACTCA-TATACG--TAAAC-AGAGCACTACTTAAATAAAACTCAAACTGCCATCCCCGGGATAACAAACCCAAACCTCAATTGCT--AATCCACTTAGTTCAAAACAAAACGCATAAATTAAAC-CAT-GCAAAACTATCAAGCCATTAAA-ACATTA-ACACTCC-TA-----------AGACAGAAATG-AAACCTAAAGAGGATCAGTAAATAGAGCGGAAAC-AGGCCAGACACCCTACCAA-CC-CCCAGGTA---CACC--TTAAACT--TA-TTAAC-AAT-----TACCACC-CCAAACAATTAAAAGTTGGAAGGGATAA-CGTAAA-ACATAACTTACACAGATATACACA-AATAGCTGTACCTAGCCCCAAA-CACTATAAACACAACAACATCAATCA-TCACTTAAAACAACATATTA---CCAACTAAGTAGGAGAGA-AATTTT-ATCCGGCGCTATAGAGATAGTAGTAAGAACAATGAAAGATACAA-ACC-AAAGCAATAAATAGCAATTACCCGTACCTTTTGCATAATGATTAGC-CTCACGAAAGACATAATGTACCGAAAAGAGTAT-GC--ATGCAACGTGGCAAAAAAAAGACAC-TACCGACTGATAGCTTTCAAAACCCCAAAACCAAAAACC-CACATAATTTA-AATA-ATAGGACAGACAATACAATTACACAAG--CACAAG--C-AAC--ACCACCCATACTAAGAGCAATATAAAAAAGTTCAATAAACCCCCAAACTA---AAACC-CCAA---TCCCAATAAAACCAACC--AGCCAACA-CAAA-AACAA-AA----TAATAGAGATAATTTGAGTAAAGAAACCAT--CCCAAAGTGTT--AACGAT-GCCAAGTTAACCAC-CACAG-ACAAC-CACAT-AACAAGCCCTTAACC--AC--TACAA-TAACAACACAA--TT-A----CAATAAAAAAACTCAGCAAACAC-CCACAATCAATATCTATACAATTCAACA--CCAATCCTACAGTAGCATAATCATAAATTTGTATGAATCACAATACTGCCAAGAAATGACCTTGAAGAGGATAGTATACGAAGAT-CTCAAAAA-ACAAT--CCCTACCCATCCAA-AAGGACTTA-AAACAACATTCAAA-CCTAGGGTATAAAGCACCGA-CATTATTAACGATAACAAAG-C-ATAATAACT-T-ATATGATC-AA---TTTATCAACGAACACATAACAGCCAAGTCCCTAGACTTAACCTCGATGTACCGCA-GCAAACTTGTTCTTAAAACTGGGTTAGCAAAGGTTTCTATCTATT-T--T-AT-CCAGGAAACAA-CCCAAA---AC-ACA-GCAA-G---CCAACA-TAATA-A-GC-CCGC-AATA--ACCAACAC--TCCAGAT--AAGT--AGGTTCCACCCCTTATTACTAGCAAACACTGCGCGTGGCCCTGTCGACAGGGCGGTAGCACCGGTGCTACCGCCACCTGGGCAGTGTTAGTAAACGTTTGCTAATTTGCTAGGGTTGGTTCGTGCACCGCACGAAACCCGCAATAAGGGCGTGTGCGATAAAGCCAACTGCGCAGTTAACGTACTTTATCTCACGCTAAGATGGGCCCATCTTAGCGAAGATTACAATCCTTGCCAGCGCTGGATGGCGTGCTTACTAAAGCCTGTTCTATCGCGATCCATCTGCTAACCCCACTGCACCCCGGGGTGCATATAGTGGGGTTAGCAGATGGAGAATGGGCTTCCTAGGACACTCTCATGAGAGCGTTAGAGTTGAGCTCAACTTAAGCACGCCACGCGCCTCCTCACACGTGAGGAGGCGCGAAGCGACTAGTCGCTTCAAAGTGCTTAAGCTCTAGCTAGATCAATACACTTTGAATTATATATCCGGAAGCTTTTAACTTACAATTGTAACCCCAGCCTATTCAAAGCGCCGGCCTCCTTATATAGTGAGGCTTTGAATAGGGTGCCGCTGGGGGTCCAGGAATGTTCTACAAGTCTACGTAGACTTAAAGTCTAAAAGGCCTTTTAGACGGCCCTAGGAGCGGGCGCCCGGGCGCCCTCCTAGCTGGACTCTACGTAGAGTTAAAACTTCTGCATAATCAGGCCTGATCATGTCCGAATGCGGGAGATGGAGTAAAGGAGACTCCGTGTTTCAAACACCTCTAGCGTTAGAGGGCCGCCGTGACGTTACGGCCGCGGTACCGTGAAGCTTGTTCCCAGGGACGGCCGGAGTCTTCTTTACCCCATCGTTCCCCGCGGGGAATAGAGACCCTAGGAGCTTAATTTCAGCCCATGAGCTGAAATTGGTTGCGACCTCGGAGCTCCGAACGACCGTCGGCAATTGGAAGTTCCTAGGGCGAATCCTATTGATCAACAGGGTTCGTGGATCAGGACCCAATGGCGCTATCGGTCGTTAACGAGTCCTGATCTACGACCGGATCCGGTCGTCTTTCTACGGAGAAAGACAAGGCCTCGAGGCCCTCACATGATCATATGCCCGGGACCGCAGACCAGCAACAGTAGTATGAAACTCCAGAATACAAACTGAGGCAGCAAAACCACACAGCACCAAAAGCTCACTCCCAGACTTCTGAACACAGAGTCCATGG-AAGAAAGTCG-TTTC-TTTTGTGTTTGTCTCCTTTATGTATAGA-CAAGGTG-TTACCCCAAACCACAGATTAACATACTTCTACTTCACATATTGAATTTTCTTGGCCAACCAAAAGTAACTATAAATCCACAAAAATTACCATTCCAG-TAAGGCAGAGTGTAACCATTGATAAT---ACAACTTAAACATGTTTGCTATAAAA---------------------------------------------------------------------------------------------------------------------------------------CATGGAGGGAAAACACCAAACAATGAGCTCTCTGATAAGATTTATGTCATGTCTGTTGTGTTCAAGAACAGCAAGAAAGTTACTTTTTGCTGTACTGAGAAAGACTTGGTGGGAGACGTCCCTGAAGCCAGATACGGTCATACCATTGATGTGGTGTACAGTCGAGGAAAGAGCATGGGTGTTCTCTTCGGAGGGCGATCATACATACCTTCTGCCCAAAGAACCACAGAAAAATGGAATAGTGTAGCTGACTGCCTGCCCCACATTTTCCTGGTGGATTTTGAATTTGGGTGCTCTACATCATACATTCTTCCAGAACTTCAGGATGGGCTATCTTTTCATGTCTCCATTGCCAGAAATGATACCATTTATATTTTAGGAGGGCATTCACTTGCCAATGATATCCGCCCTGCCAACCTATACAGAATAAGGGTTGATCTCCCCCTGGGTAGCCCAGCTGTGAATTGCACAGTTTTGCCAGGAGG------------------------------------------------------------------------------------------------------------------------------------------------------------------------------------------------------------------------------------------------------------------------------------------------------------------------------------------------------------------------------------------------------------------------------------------------------------------------------------------------------------------------------------------------------------------------------------------------------------------------------------------------------------------------------------------------------------------------------------------------------------------------TGCGCTTTAGCGACTCAGAAATTGGGGGCATCACCATCGCCTGGAAGTTCGACTCCCGTGAGTGCCCTCTGAGGGCC-ACACTGCAGCCCCCGATTTCC------CTGCCCCCA---TTGTCC---ACCAGGCCTGC----ATCCTTAAAGG--TGCCCTGTGGGAAAGGTAGGACCTGAGCTCAGAGTCTGGGAGGAGACACATTCCCGTTCTATCACTCTCCATTTTGCAGAACCTAAAACTACTG-GCCCCCTAGGCT--CCAGGCTCCCTAGTGGGTGCGGGGGGTGGGG------------GTCCTT---CAGCAGTTTCATGCTCTCCCTCT-------------TCTGCCCTGACCCAGCCTTGCAGGCAGCTCCCCACCTGG-----------TTTGCTGGGTAGAACGTTCCTGCAGCT-TTT-----------GCCAGGCA----GCACAAGGGATGGG-GCT---------GC-GGTAAAAGCTGGGGTGTCTCT----GCAAGCCCG-----CCCTAAA---CCCCC-CCAACCCTGGTCCTCCTCCTGATGGTGGCAGGCTGTGGG-AGCAAGCTGGTCTTTTTTCACAGCTGACCGCAACCT------------------------------------------------------------------------------------------------------------------------------------------------------------------------------------------------------------------------------------------------------------------------------------------------------------------------------------------------------------------------------------------------------------------------------------------------------------------------------------------------------CTAAAAATTCAATTACAGTTGCCTGGGGTAAACCCATCTACGATGGTGGCAGTGAGATCCTGGGGTATGTAATAGAACTTTGTAAAGCAGATGAAGAAGAATGGCAAATAGTGACCCCACCAACTGGCCTGAAAGCCACTCGATTTGAAATTGCAAAACTCACTGAACACCAAGAGTATAAAATACGAGTCTGTGCCCTCAATAAAGTTGGTTTAGGTGAGGCTACACCAGTTCCTGGTACTGTGAAACCAGAAGATAAACTTGAAGCACCTGAACTTGACCTTGATTCTGAATTAAGGAAAGGGATTATTGTACGAGCTGGTGGATCTGCCAGAATTCACATTCCATTCAAAGGCCGTCCAACACCTGAGATCACTTGGTCTCGTGAGGAAGGTGAATTAGCAGATAAGGTTCAAATTGAAAAGGGAGTAAACTATACCCAACTATCAATAGACAACTGTGATAGAAATGATGCTGGAAAATATATTCTCAAGCTGGAAAACAGCAGTGGATCTAAATCTGCTTTTGTAACTGTGAAAGTTCTCGATACCCCAGGACCGCCACAGAATCTGGCAGTCAAAGAAGTGAAAAAAGATTCTGTCATCCTWGTATGGGAACCACCCATTATTGATGGAGGTGCAAAGGTCAAGAACTATGTTATTGACAAACGTGAGTCAACCAGAAAAGCGTATGCTAATGTGAGCAATAAATGCAACAAAACAAGCTTTAAAGTTGAGAATCTTACAGAAGGAGCTATTTATTACTTCAGAGTGATGGCTGAAAATGAATTTGGAGTTGGTGTTCCAGTGGAAACTGTTGACGCTGTGAAGGCTGCTGAACCTCCTTCCCCACCAGGAAAGGTCACACTCACTGATGTGTCCCAGACCAGTGCATCGCTCATGTGGGAGAAACCTGAATATGATGGCGGTAGCAGAGTCCTGGGGTACGTTGTTGAAATGCAGTCAAAGGGAACTGAAAAATGGAGCA
Enchis019 GTTGTTTATCAACCTCATCTTATCACAGGAGAGGAAATCAAGAAGCAGATTGAAGCTGCGGGCTTTCCAGCATTCATCAAAAAACAGCCCAAGT---ACCCCAAGTTGGGAGCTATTGATATAGAACGTCTAAAAAACACCCCAGTCAAATCCTCAGAAGGATCACAGCCAAGGAGTCTAGCATGTGCTGATGATTATTCCACAGCTGTTTTCACCATAGATGGCATGCATTGTAAATCATGCGTGTCAAACATCGAAAGTGCTTTATCTACACTCCAATATGTAAGCAGCATAGCGGTTTCTTTAGAGAATAGATCTGCCGTCGTCAAGTACAATGCAAACGTAGTCACTCCAGAAGCCCTGAGAAAAGCAATAGAGGCCGTACCACCAGGACAATATAGGGTTAGTATTACAAGTGGAGCTGACAGTACCTCAAACT---CTCCTT-CAGCTCCTGTCTGCAGAAACTTCCCTTAAACGTAGTTAGCCAGCCCCTGACTCAAGAAACTGTGATAAACATCGATGGCATGACTTGTAACTCTTGTGTGCAGTCTATTGAGGGTTTCATATCCAAAAAGGCAGGGGTGAAATCCATATTAGTATCCCTCGCAAACAGCAATGGAACTGTAGAATACGACCCTCTGGTAACCTCTCCAGAAACTTTGAGGAAAGCAATAGAAGACTGCATGAAGGCTGCCCCCATGAAAGAAGCAAACGTCCGCGGACAAGGCAGCTTGGCGTACCCAGGTGTTCGAACCCATGGGACTCTGGAGAGCGTGAATGGGCCCAAGGCAGGTTCAAGAGGCCTGACGTCATTGGCTGACACTTTTGAACACGTGATAGAAGAGCTGCTGGATGAGGACCAGAAAGTCCGGCCCCATGAAGAAAACAATAAGGACGCGGACTTGTACACTTCCAGGGTGATGCTCAGTAGTCAAGTGCCTTTGGAGCCGCCTCTTCTCTTTCTGCTTGAGGAATACAAAAATTATCTGGATGCTGCAAACATGTCGATGAGGGTCCGGCGCCACTCCGACCCGGCCCGGCGCGGGGAGCTGAGCGTGTGTGACAGCATTAGCGAGTGGGTCACAGCGGCGGACAAAAAGACTGCAGTGGACATGTCAGGCGGGACGGTCACCGTCCTTGAAAAAGTCCCTGTATCAAAAGGCCAACTGAAGCAGTACTTCTACGAGACCAAGTGCAATCCCATGGGTTACAC------------------------------------------------------------------------------------GGAGCCTTACTAGGTGACGACCAAATCTACAATGTAGTAGTAACAGCCCATGCCTTTGTAATAATCTTCTTCATAGTAATGCCCATTATAATCGGAGGATTCGGTAACTGGCTAGTACCTCTAATGATTGGTGCACCCGATATAGCATTCCCTCGAATAAATAACATAAGCTTCTGACTTCTCCCTCCTTCCTTTCTACTCTTACTCGCCTCTTCTACAGTCGAAGCTGGTGTAGGCACTGGTTGAACTGTGTATCCTCCATTAGCAGGAAACCTTGCACATGCCGGGGCTTCTGTTGACTTAGCTATCTTTTCCCTTCACCTAGCAGGGGTATCATCAATTCTCGGGGCTATCAATTTCATTACTACAATTATTAATATAAAACCCCCAGCCCTTTCTCAATACCAAACACCCTTATTCGTTTGATCCGTCCTAATTACCGCTGTCCTATTACTTCTATCACTTCCTGTATTAGCAGCAGGCATTACAATACTATTAACA------------------------------------------------------------------------ATGACCAACATTCGAAAAACTCACCCCTTACTAAAAATCGTTAATAGTTCATTCGTAGACCTGCCCGCTCCCTCAAGCCTATCATCATGATGAAATTTCGGTTCCCTCTTAGGAATTTGCTTAGGAGTGCAAATCTTAACAGGAGTTTTTCTAGCAATACACTATACATCTGATACAGCTAAAGCATTTAATTCTGTCACTCACATTTGCCGAGATGTAAACTATGGCTGGCTTCTGCGATATCTTCATGCCAATGGAGCCTCCATATTTTTCATTTGCCTTTACCTTCATGTAGGCCGAGGTTTATATTACGGATCATATACATATACAGAAACATGAAACATCGGCATTCTCCTCCTCTTTGCAGTTATAGCTACAGCATTTATAGGCTACGTCCTACCATGGGGACAAATATCTTTCTGAGGAGCTACCGACATTACTAATCTCCTCTCTGCTATCCCTTACATCGGAACAGACTTAGTCCAATGAATCTGAGGTGGCTTCTCCGTAGATAAAGCAACTCTCACTCGATTCTTTGCCTTTCACTTTCTACTTCCCTTTATCGTAGCAGCTCTAGTAATAGTACACCTTCTATTCTTACACGAAACAGGATCCAATAACCCAACAGGTATTCCATCAGATCCAGATATAATTCCATTCCACCCATATTATACTATTAAAGACATTCTAGGGTTCTTAATTATACTTACAGCTCTATCAACGCTAGTCTTATTCTCACCAGACCTCCTAGGAGACCCAGACAACTACATTCCAGCTAACCCCTTAATTACCCCTCCACACATTAAACCAGAATGATACTTTCTTTTTGCATACGCAATCCTACGCTCTATTCCAAATAAACTTGGAGGGGTACTGGCCCTAGTGATATCTATTCTAATTCTAGCTATCGTGCCCATCCTTCACACATCTAAACAACGAAGCATAATATTCCGTCCTCTCAGCCAATGTCTATTCTGACTTCTAGTAGCAGTTCTATTTACACTAACATGAATTGGAGGGCAACCAGTAGAACACCCCTATATTATTATCGGCCAAACAGCATCTGTCTTATACTTTCTAATTATCCTCATCTTCATACCATTAACTAGTATTATAGAAAATTACCTTCTAAAATGAAGA-CATTTGGCGTGTGTACTAAAATATCCGTCTCCAAGAAT-ATAA-ACCTT---ATGTAA-AAAAATCAACAT-AT---A-ACATAACTTC-TCAAACCCACG-AAA-CAATAAAAAACAAGAAAAGAT--T-TAAAAATTGCCACGGTCATTTTATCCTACAAAACTTAA---AAATACCTCCACAAACTTATTGTAAAAA-CACCTGTAAGCCCTAG-CGAAAA---AAAAATGAATGACAATCCAACATTAGATACCTAGCATAAACCTA-CTTC----CAAAC-AGAGTACTACTCAAATAAAACTCAAGCTGCTATCCCTGGGATAATAAACCCAAACCTCAATTGCC--AACTCACTTAGTTCAAA-AAAAAACAATAAACCAATC-AAC-ACAAAACTATCAAGCTATTAAA-ACATTA-TTAA-CT-TACCACTCTC---TTACAGAAATG-AAAT-TAAAGTGGATCAGTAAATAGAGTGGAATA-AGGCCAGACACCCTACCAA-CATAA--GGTA---TTAT--TCAATCA--TA-TTATC-ACC-----CACCATA-ACTAATAATTAAAAGTTGGAAGGGATAACTATAAA-TCCCAACTTACACAGATATATTGA-CACAGCTGTATTTAGCCCAAAA-CAAACAACATACAATTA---TAAACC-GTACTTAAATCAACATACAA---TAAATATAGTAGGCGAGA-AATCTT-AT-AGGCGCTATAGAAAGAGTAGTAAGAATAATGAAAGAACC-A-ACC-AAAGCAAAAAACAGCAATTACCCGTACCTTTTGCATAATGATTAGACACACCGAAAGA-ATAATTATCCGAAAAGAGTAT-TA--CAGAAACGTGGCAAAAAAAAGAAAA-TACCGACTGATAGCTTT-TAAC-TTTAAAACTATAAAA--ACATTAATTCT-ACTATATAGGACAGATATTAAAATTAAATAAG--TATA----T-AAA--CACACCAATGCTAAAAGCAACATAAAAAAGTTCAATAA---C--AATTTA-A-TTACC-TTAA---TCTCCACAA--T-CAGT--A-CAAATC-TCAA-AACAC-AA----CCATAGAACTACTTTGAGTAAAGAATCTAA--CCCAAAGTTTT--AACAAT-AACAAGTTAAAACA-TAAAG-TAAAC-CAACC-AACAAGCCCTTTACC---C--ACCTA-TAATGACACAA--TT-A----AAATAAAAAAACTCGGCAAACAC-CCACAATCAATTTTCATACACTTCAATA--CCAATCCTGCAGTAGCATAATCATAAATTTGTATGAATCACAATACTGCCAAGAAATGACCTTGAAGAGGATACAATACGAAGAT-T--AAAAATGTAAA--ACATAAAACACCAA-CAGG-AACA-AAAC-AATACACTA-CCTAGGGTATAAAAAATCGC--ATTT-TAATTACTATAAAA-C-TAA-CTTCC-TAAT-TGATC-AC--ATCAATCAACGAACACATAACAGCCAAGTTCATAGAC-TAACCTCGATGTACCGCA-GCAAACTTGTTCTTAAAACTGGGTTAGTAAAGGTTTCTATCTATT-T--T-AC-CCAGGAAATAA-CTCAAA----A-TTC--CAA-C---TAACCC-TAATC-A-TT-ATGT-AATA--AA-ACATA-TAGAAGAC--CACCT-AGGTTCCACCCTCTATTGCCAGCAAACACTGCGCGTGGCCCTATCGATAGGGCGGTAGCACTAGTGCTGCCGCCACCCGGGCAGTGTTAGTAAACGTTTGCTAATTTGCTAGGGTTGGTTCGTGCACCGCACGAAACCCGCAATAGAGGCGTGTGTGGTAAAGTTAGCTGCGCAGCTAACGTACTTTACCACACGCTAAGATGGGCCCATCTTAGCAAGAGTCACGACTCTTGCCAGCGCTGGATGGCGTGCTTACTAAAGCCTGTTCTATCGCGATCCACCCGCTAACCCCACTGCACCTTAAGGTGCACGCAGTGGGGTTAGCGGGTGGAGAATGGGCTTCCTAGGACATCTCTATAGAGATGTTAGAACTAAGCTTAGTTTAAGCACGCCACGCGCCTCCTCATATACGAGGAGGCGCGAAGCGACTAGTCGCTTCAAAGCGCTTAAGCTCTAGCTAGATCAATGTGCTTTGAATTATATATCCGGAAGCTTTTAACTTACAGCTGTAACCCCAGCCTATTTAAAGCGCTAGCCTCATTATATAGTGAGGCTTTAAATAGGGTGCCGCTGGGGGTCCAAGAATGTTCCTTAAGTCTACGTAGACTTAAAGTCTTAAGGGCCCTTCAGACGGCCTTAGGAGTGGGCGTCCAGGCGCCCTCCTAATTGGACTCTATATAGAGTTAAAACTTCTGCATAATCAGGTCTGATCGCGTCCGGATGCGGGAGATGGAGTAAAGGAAATCCCGTGTTTCAAACACCTCTAGCGTTAGAGGGCCGCCGTGACGTTACGGCCGCGGTACCGTGAAGCTTGTTCTCAAGGACGGCCGGGATTTTCTTTTCTCCATCGTTTCCCGCGGGAAATAGAGACCCTAGGAGCTTAATTTTAGCCTATAGGCTAAAATTGGTTGTGACCTCGGAGCTCCGAACGACCGTCGTCATATGGAAGTTCCTAGGGCGAATCCTATTGATCAATAGGGTTCGTGGATCAGGACCCGATGGTGCTATCGGTCGTTAACGAGTCCTGATCTACGACCGGATCCGGTCGTTTCTCTACGGAGAGAAACAAGGCCTTAAGGCCTTCAGATGATCATCTGCCCGGGACCGCAGACCAGCAACAGTAGTATGAAACTCCAGAACACAAACTGAGGCAGCAAAACCACACAGCATCAAAAGCTCACTCCCAAACTTCTGAACACAGAGTCCGTGG-AAGAACGTCG-TGTC-TTTTGTGTTTGTCTCCTTTCTGTGTAGA-CAAGGTG-TTACCCCAAACCACAGACTAACATGCTTCTACTTCACGTATTGAATTTTCTMGGCCAGCCAAAAGTAACTACAAATTCACAAAAATTACCATTCCAG-TAAGGCAGAGTGTACCCATTGATAAT---ACAACTTAAACATGTTTGCTATTAAAGATGTAAAGCATAACCATCTCAAACTGAAGCCTGCAGTTTTCTCTAAGGATTCCTGCTACCTGCCTCCTCTTCGCTACCCAGCCACTTGCACATTCAAAGGCAGTTTAGAGTCTGAAAAGCAACAGTTCATTATCCATGGGGGAAAAACACCAAACAATGAGCTTTCCGATAAGATTTATGTCATGTCTGTTGTGTGCAAGAACAACAAGAAAGTTACTTTTTGCTGTACTGAGAAAGACTTGGTAGGAGACATCCCTGAAGCCAGATATGGTCATACAATTGATGTGGTGTACAGTCGAGGGAAGAGCATGGGTGTTGTCTTCGGAGGGCGATCGTACATACCTTCTGCCCAAAGAACCACAGAGAAATGGAATAGTGTAGCTGACTGCCTGCCTCACATTTTCTTGGTGGATTTTGAGTTTGGGTGCTCCACATCATACATTCTTCCAGAACTTCAGGATGGGCTATCTTTTCACGTCTCCATTGCCAGAAATGATACCATTTATATTTTAGGAGGCCATTCACTTGCCAATAACATCCGCCCTGCCAACCTATACAGAATAAGGGTTGATCTTCCTCTGGGTAGCCCCTCTGTGAATTGCACAGTTTTGCCAGGAGGAATCTCTGTCTCCAGCGCAATCCTGACTCAAACAAACAGTGATGAATTTGTTATTGTGGGTGGCTATCAGCTTGAAAATCAGAAAAGAATGGTCTGCAACGTCATCTCTCTTGAGGGCAACACGATAGAAATTCGTGAGATGGAGACCCCAGATTGGACCCCAGACATTAAGCACAGCAAGATATGGTTTGGAAGCAACATGGGGAATGGAGCCATTTTCCTTGGCATACCAGGAGACAATAAACAGGCTGCTTCAGAAACATTCTATTTCTACATGCTGAAATGTGCTGAAGACGACGTGAATGAAGAACCGAAAACACTCACAAATAGTCAGACATCAACAGAAGACCCAGGGGATTCCACTCCCTTTGAAGACTCAGAAGAATTTTGCTTTAGTGCAGAAGCAAATAATTTTGATGGTGATGATGAATTTGACACTTATAACGAAGAGGATGAGGAAGATGAGTCTGTCACCGGCTACTGGATTACTTGCTGCTCTACCTGCGATGTGGATATCAACACGTGGGTACCATTTTATTCAACTGAGCTGAACAAACCTGCCATGATCTATTGCTCTCATGGAGATGGGCACTGGGTCCATGCCCAGTGCATGGATCTGGCAGAACGCACACTCATCCAACTGTCAGAAGGAAGCAGCAAGTATTACTGCAATGAGCATGTGAAGATAGCGAGAGCATTGCAGACCCCAAAACGAACTCTACCCTTAAAAAGGCCTCCACTGA-----------------------------------------------------------------------------------------------------------------------------------------------------------------------------------------------------------------------------------------------------------------------------------------------------------------------------------------------------------------------------------------------------------------------------------------------------------------------------------------------------------------------------------------------------------------------------------------------------------------------------------------CCTAGGCTTAGTTCATTTCTATCCAGAAAGGAAATGAGCTAAATCACGTCCCCACTTTCCAGATCTAATGGTGACTGGCTTCTTAGTGGA----GAATGCAAAGGTTACAGTATTATGTACA-GTACTCAGGAC-GTGGGCACAG-ATAATTTCGTATCAGTTTACTTCCACACTTTGT--------TATCTTAT-----TCCCRTGATCAASGATAAA-GGGGGGTATATGTTACTTTTGTCTCTCTGGGATTCAGTGATGATGTGTTGAGCTGGTACATGTTAAAC-GGGSCTAAGAARCCCT----CTCCCAGTCCTATGTGTGACAATGGAATATAGGTGAATTAATTTCTACTTGTTTTCATGATCTCTATGTACCCTAAAGTCCTGT----TCCACTATGTTCCCTTTTCTGTTCTCTCTGCAGGATATCAATGGCAAGCTCTTTCTTCCCAAACATGCGCTGACCCAGGATGTTTGCAC---------------------------------------------------------------------------------------------------------------------------------------------------------------------------------------------------------------------------------------------------------------------------------------------------------------------------------------------------------------------------------------------------------------------------------------------------------------------------------------------------------------------------------------------------------------------------------------------------------------------------------------------------------------------------------------------------------------------------------------------------------------------------------------------------------------------------------------------------------------------------------------------------------------------------------------------------------------------------------------------------------------------------
Erophy020 --------------------------------------------------------------------------------------------------------------------------------------------------------------------------------------------------------------------------------------------------------------------------------------------------------------------------------------------------------------------------------------------------------------------------------------------------------------------------------------------------------------------------------------------------------------------------------------------------------------------------------------------------------------------------------------------------------------------------------------------------------------------------------------------------------------------------------------------------------------------------------------------------------------------------------------------------------------------------------------------------------------------------------------------------------------------------------------------------------------------------------------------------------------------------------------------------------------------------------------------------------------------------------------------------------------------------------------------------------------------------------------------------------------------------------------------------------------------------------------------------------------------------------------------------------------------------------------------------------------------------------------------------------------------------------------------------------------------------------------------------------------------------------------------------------------------------------------------------------------------------------------------------------------------------------------------------ATGACCAACATTCGAAAAACCCACCCCCTATTAAAAATCGTCAACAGCTCTTTCGTAGACCTCCCTGCCCCCTCAAGCCTATCCTCATGATGAAACTTCGGCTCCCTTTTAGGAGTTTGCTTAGCCGTGCAAATCTTGACAGGATTATTCCTAGCTATACACTACACATCAGACACCGCAACCGCGTTCAACTCTGTAGCCCATATCTGCCGAGACGTTAACTATGGCTGAGTTCTCCGCTATCTTCATGCCAACGGAGCATCCATATTCTTCATCTGCCTCTACCTTCATGTAGGCCGGGGCCTATATTACGGATCCTATCTATTCACAGAAACATGAAACATCGGAATCATTCTCCTATTTGCCGTCATAGCCACCGCATTCATAGGATACGTCCTACCATGAGGACAAATGTCCTTCTGAGGCGCTACAGTTATTACCAACCTATTATCTGCCATCCCCTATATTGGAACAGACCTTGTCCAATGAATCTGAGGCGGGTTCTCAGTAGACAAAGCTACCCTCACCCGATTCTTCGCTTTCCACTTTCTACTCCCCTTCATCGTAACAGCCTTAGTAATAGTACACCTCCTATTCCTACACGAAACAGGATCAAATAACCCAACGGGCATCCCATCAGATCCTGACATAATTCCATTCCACCCCTACTACACTATCAAAGACATCCTGGGCTTCCTAATTATACTAACAGCCCTCTCAACACTAGTCCTATTCTCCCCTGACCTTTTAGGAGACCCCGACAACTACATACCGGCCAACCCACTAAGCACCCCTCCACATATCAAGCCAGAATGGTATTTCCTCTTCGCCTACGCAATCCTGCGCTCAATCCCAAATAAATTAGGAGGAGTCCTAGCACTAGTCCTATCCATCCTGATCCTAGCCGTAGTCCCACTCCTCCATACCTCCAAACAACGAAGCATAATATTCCGCCCCCTCAGCCAATGCTTATTCTGACTCCTCGTAGCAGTCTTACTTACATTAACCTGAATCGGAGGACAGCCAGTCGAACACCCCTACGTCATCATTGGCCAAGTGGCATCCGTCCTTTACTTCCTAATTCTCCTAATCTTCATGCCCCTAATTAGCATTCTAGAAAACTATCTCCTAAAATGAAGA------------------------------------------------------------------------------------------------------------------------------------------------------------------------------------------------------------------------------------------------------------------------------------------------------------------------------------------------------------------------------------------------------------------------------------------------------------------------------------------------------------------------------------------------------------------------------------------------------------------------------------------------------------------------------------------------------------------------------------------------------------------------------------------------------------------------------------------------------------------------------------------------------------------------------------------------------------------------------------------------------------------------------------------------------------------------------------------------------------------------------------------------------------------------------------------------------------------------------------------------------------------------------------------------------------------------------------------------------------------------------------------------------------------------------------------------------------------------------------------------------------------------------------------------------------------------------------------------------------------------------------------------------------------------------------------------------------------------------------------------------------------------------------------------------------------------------------------------------------------------------------------------------------------------------------------------------------------------------------------------------------------------------------------------------------------------------------------------------------------------------------------------------------------------------------------------------------------------------------------------------------------------------------------------------------------------------------------------------------------------------------------------------------------------------------------------------------------------------------------------------------------------------------------------------------------------------------------------------------------------------------------------------------------------------------------------------------------------------------------------------------------------------------------------------------------------------------------------------------------------------------------------------------------------------------------------------------------------------------------------------------------------------------------------------------------------------------------------------------------------------------------------------------------------------------------------------------------------------------------------------------------------------------------------------------------------------------------------------------------------------------------------------------------------------------------------------------------------------------------------------------------------------------------------------------------------------------------------------------------------------------------------------------------------------------------------------------------------------------------------------------------------------------------------------------------------------------------------------------------------------------------------------------------------------------------------------------------------------------------------------------------------------------------------------------------------------------------------------------------------------------------------------------------------------------------------------------------------------------------------------------------------------------------------------------------------------------------------------------------------------------------------------------------------------------------------------------------------------------------------------------------------------------------------------------------------------------------------------------------------------------------------------------------------------------------------------------------------------------------------------------------------------------------------------------------------------------------------------------------------------------------------------------------------------------------------------------------------------------------------------------------------------------------------------------------------------------------------------------------------------------------------------------------------------------------------------------------------------------------------------------------------------------------------------------------------------------------------------------------------------------------------------------------------------------------------------------------------------------------------------------------------------------------------------------------------------------------------------------------------------------------------------------------------------------------------------------------------------------------------------------------------------------------------------------------------------------------------------------------------------------------------------------------------------------------------------------------------------------------------------------------------------------------------------------------------------------------------------------------------------------------------------------------------------------------------------------------------------------------------------------------------------------------------------------------------------------------------------------------------------------------------------------------------------------------------------------------------------------------------------------------------------------------------------------------------------------------------------------------------------------------------------------------------------------------------------------------------------------------------------------------------------------------------------------------------------------------
Erophy021 GTTGTTTATCAACCTCATCTTATCACAGGAGAGGAAATCAAGAAGCAGATTGAAGCTGCAGGCTTTCCAGCGTTCATCAAAAAACAGCCCAAGT---ACCCCAGGTTGGGAGCTATTGATATAGAACGTCTAAAAAACACACCAGTCAAATCCTCAGAAGGATCACAGCCAAGGAGTCTAGCATGTGCCGATGATTATTCCACAGCCACTTTCACCATAGATGGCATGCATTGTAAGTCATGCGTGTCAAATATTGAAAGTGCTTTATCTACACTCCAATATGTAAGCAGCATCGTAGTTTCTTTAGAGAACAGATCTGCTGTCGTCAAGTACAATGCAAACTTAGTCACTCCAGAAGCCCTGAGAAGAGCAATAGAGGCCGTACCACCGGGACAATATAGAGTTAGTATTGCAAGTGGAGTTGACAGCACCTTACACT---CTCCTTCCGGCTCCTGTTTGCAGAAGATTCCCTTGAACGTAGTTAGCCAGCCGCTGACTCAAGAAACCGTGATAAACATCGATGGCATGACTTGTAACTCTTGTGTGCAGTCTATTGAGGGTGTCATATCGAAAAAGGCAGGGGTAAAATCCATACTAGTATCCCTCGCAAACAGCAACGGAACTGTAGAATATGATCCTCTAGTAACCTCTCCAGAAACTTTGAGGAAAGCAATAGAAGACTGCATGAAGGCTGCCCCCATGAAAGAAGCAAACGTCCGCGGACAAGGCAGCTTGGCGTACCCAGGTGTTCGAACCCATGGGACTCTGGAGAGCGTGAATGGGCCCAAGGCAGGCTCAAGAGGCCTGACATCATTGGCTGACACTTTTGAACACGTGATAGAAGAGCTGCTGGATGAGGACCAGAAAGTCCGGCCCCATGAAGAAAACAATAAGGACGCGGACTTGTACACTTCCAGGGTGATGCTCAGTAGTCAAGTGCCTTTGGAGCCGCCTCTTCTCTTTCTGCTTGAGGAATACAAAAATTATCTGGATGCTGCAAACATGTCGATGAGGGTCCGGCGCCACTCCGACCCGGCCCGGCGGGGGGAGCTGAGCGTGTGTGACAGCATTAGCGAGTGGGTAACAGCGGCAGACAAAAAGACTGCAGTGGACATGTCGGGCGGGACGGTCACGGTCCTTGAAAAAGTCCCTGTATCGAAAGGCCAACTGAAGCAGTACTTCTACGAGACCAAGTGCAATCCCATGGGTTACAC---------------------------------------------------------------------------------------------------------------------------------------------------------------------------------------------------------------------------------------------------------------------------------------------------------------------------------------------------------------------------------------------------------------------------------------------------------------------------------------------------------------------------------------------------------------------------------------------------------------------------------------------------------------------------------ATGACCAACATTCGAAAAACCCACCCCCTATTAAAAATCGTCAACAGCTCTTTCGTAGACCTCCCTGCCCCCTCAAGCCTATCCTCATGATGAAACTTCGGCTCCCTTTTAGGAGTTTGCTTAGCCGTACAAATCTTGACAGGATTATTCCTAGCTATACACTACACATCAGACACCGCAACCGCGTTCAACTCTGTAGCCCATATCTGCCGAGACGTTAACTATGGCTGAGTTCTCCGCTACCTTCATGCCAACGGAGCATCCATATTCTTCATCTGCCTCTACCTTCATGTAGGCCGAGGCTTATATTACGGATCCTACCTATTCACAGAAACATGAAACATCGGAATCATTCTCCTATTTGCCGTCATAGCCACCGCATTCATAGGATACGTTCTACCATGAGGACAAATGTCCTTCTGAGGCGCTACAGTTATTACCAACCTATTATCTGCCATCCCCTATATTGGAACAGACCTTGTCCAATGAATCTGAGGCGGGTTCTCAGTAGACAAAGCCACCCTCACCCGATTCTTCGCTTTCCACTTTCTGCTCCCCTTCATCGTAACAGCCCTAGTAATAGTACACCTCCTATTCCTACACGAAACAGGATCAAACAACCCAACGGGCATCCCATCAGATCCTGACATAATTCCATTCCACCCCTACTACACTATCAAAGACATCCTAGGCTTCCTAATCATACTAACAGCCCTATCAACACTAGTCCTATTCTCCCCTGACCTTTTAGGAGACCCCGACAACTACATACCGGCCAACCCGCTAAGCACCCCTCCACATATCAAACCAGAATGATATTTCCTCTTCGCCTACGCAATCCTGCGCTCAATCCCAAATAAATTAGGAGGAGTTCTAGCGCTAGTCCTATCCATCCTGATCCTAGCCGTAGTTCCACTTCTCCATACCTCTAAACAACGAAGTATAATATTCCGCCCCCTCAGCCAATGCTTATTCTGACTCCTCGTAGCAGTCTTACTTACATTAACCTGAATCGGAGGACAGCCAGTCGAACACCCCTACGTCATCATTGGCCAAGTGGCATCCGTCCTTTACTTCCTAATCCTCCTAATCTTCATACCCCTAATTAGCATTCTAGAAAACTATCTCCTAAAATGAAGA-AATTTGGCGTGTGAACTAAAATATCCGGCCCCGAGAAT-ATAA-GCCCCCTTAGACAC-AAAGATCAACA--CT---A-ACATAACTTC-TCAAACCCACG-AGA-CAATAAAAAACAAGAAAAGAT--T-TCAAAATTGCCACGGTCATTTCATTGCTCAAAGCTTAA---TCCCCTAAAAACAAACCCACTGTAAAAA-CACTTGTAAGCCCCAC-TGAAAG---AAAGACGAATGATAGCCCAACATTAGATACCTAGCCTAAACCTA-AACA----TAAAC-AGAGTACTACTCACATAAAACTCAAGCTGTTATCCTTGGGGTAATAAACCCAAACCTCAATTGCC--AACTCACTTAGTTCAAA-GAAAAATAATAAATCAATT-AAC-ATAAAACTATCAAGCTATTAAA-ACATTA-CCAA--T-CATAATCCCT---TTAAAGAAGTG-AAAT-TAAAGTGGATCAGTAAATAGAGTGGAATA-AGGCCAGACACCCTACCAA-CT-AAC-GGTG----AAC--CCAACCA--TA-TTAT--ACA-----CACCACA-ACCAATAATTAAAAGTTGGAAGGGACAATTATAAA-CCCTAACTTACACAGATATGTAA--AATAGCCGTGCTTAGCCCAAAC-CTAATAAAATGTAACCA---TAAACA-TCATCTAAAACAACATATAA---CTCGTAAAGTAGGAGAGA-AATTCA-AT-TGGCGCTATAGAGAAAGTAGCAAGAACAATGAAAGAAATTA-ACT-AGAGCAATAAACAGCAATTACCCGTACCTTTTGCATAATGATTAGAACCTTCGAAAGA-ATAATCCACCGAAAAGAGCAT-AA--CGGCAACGTGGCAAAAAAGCGACAA-TACCGACTGATAGCTTT-AAAA-CTTAAAACTATCAAA--ACCATAATTTA-ACTAGATAGGACAGACAATACAATTAAATAAG--TACA----T-AAA--CAAACCAATTCTAAAAGCAACATAGAAAAGTTCAATAA---C--AAACTA-A-CAACACCCAA---TCCCAACAA----CACT--A-CCAAAA-TTAA-AATAT-AA----ATTTAGATATACTTTGAGTAAAGAAACTAA--CCTTAAGTGTT--AACAAT-CCCGAGTTAACGCA-TAAAG-CAAAT-CAACC-AACAAGCCCTTTAAA--CC--ACGCC-TGGCAACACAA--TC-C----AAATAAAAAAACTCGGCAAACAC-CCACAATCAATCACCATACACTTCAATA--ACAATCCTGCAGTAGCATAATCATAAATTAGTATGAATCACAACACTGCCAAGAAATGACCTTGAAGAGGATATACAACGAAGAT-C--AAAAA-GTAATT-TAATTAAACACCAA-CAGG-GATA-AAAC-AACCTTAC--ACTAGGGCACAAAAAACCGT--ACTA-CAATTACCATAAAA---ACA-CTACT-T-AC-TGATC-AT-TCTATATCAACGAACACATAACAGCCAAGTCCCTAGAC-TAACCTCGATGTATCGCA-GCAAAATTGTTCTTAAAACTGGGTTAGTAAAGGTTTCTATCTATTCC--T-AC-CCAGGAAACAA-CCCAAA---CC-TCC--CAG-C---AAAATA-TAATC-A-AA-CAGC-AGTA--AATAATAC-TAGTAGCC--CACTT-AGGTTCCACCTTCTATTATTAACAAACACTGCGCGTGGCCCTATCGATAGGGCGGTAGCACCGGTGCTGCCGCCACCCGGGCAGTGTTAGTAAACGTTTGCTAATTTGTTAGGGTTGGTTCGTGCACCGCACGAAACCCATAATAGAGGCGTGTGTGATAAAGTTAGCCGCGCAGCTAACGTACTTTATCACACGCTAAGATGGGCCCATCTTAGCGAGAGTCACGATCCTCGCCAGCGCCGGATGGCGTGCTTACTAAAGCCTGTTCTATCGCGATCCACCCGCTAACCCCACTGCACCCTAGGGTGCACGTAGTGGGGTTAGCGGGTGGAGAATGGGCTTCCTAGGACGTCCTTGCAAGAACGTTAGAACTAAGCTTAGTTTAAGCACGCCACGCGCCTCCTCGCCTGCGAGGAGGCGCGAAGCGACTAGTCGCTTCAAAACGCTTAAGCTCTAGCTAGATCAATGTGCTTTGAATTATATATCCGGAAGCTTTTAACTTACAGCTGTAACCCCAGCCTATCCAAAGCGCCGGCCTCATTATATAGTGAGGCTTTAGATAGGGTGCCGCTGGGGGTCCAGGAATGTTCCTCAAGCCTACGTAGACTTGAGGTCTAAAAGGCCTATTAGACGGCCCTAGGAGTGGGCGCCCAGGCGCCCTCCTAGCTGGACTCTATATAGAGTTAAAACTTCTGCACAATCAGGTCTGATCGCGTCCGGGTGCAGGAGATGGAGTAAAGGAAACCCCGTGTTTCAAACACCTCTAGCGTTAGAGGGCCGCCGTGACGTTACGGCCGCGGTACCGTGAAGCTTGTTCTCAAGGACGGCCGGGGTTTTCTTTACTCCATCGTTCCCCGCGGGGAATAGAGACCCTAGGAGCTTAATTCTAATCTATAGATTAGAATTGGTTGTGACCTCGGAGCTCCGAGTGACCGTCACCAATTGGAAGTTCCTAGGGCGAATCCTATTGATCAATAGGGTTCGTGGATCAGGACCCAATGGTACTATTGGTCGTTAACGAGTCCTGATCTACGACCGGATCCGGTCGCCCCTCTACGGAGAGGGACAAGGCCTTAAGGCCTTCAGATGATCATCTCCCCGGGACCGCAGACCAGCAACAGTAGTATGAAACTCCAGAACACAAACTGAGGCAACAAAACCACACAGCATCAAAAGCTCACTCCCAAACTTCTGAACACAGAGTCCATGG-AAGAAAGTCG-TGTC-TTTTGTGTTTGTCTCCTTTATGTATAGA-CAAGGTG-TTACCCCAAACCACAGACTAACATACTTCTACTTCACATGCTAAATTTTCTTGGCCAACCAAAAGTAACTACAAATCCACAAAAATTACCATTCCAG-TAAGGCAGAGTTTA----------AT---ACAACTTAAACATGTTTGCTATAAAAGATGTAAAGCATAACCATCTCAAACTGAAGCCTGCAGTTTTCTCTAAGGACTCGTGCTACCTGCCTCCTCTTCGCTACCCAGCCACTTGCACATTCAAAGGCAGTTTAGAGTCTGAAAAGCAACAATACATTATCCATGGGGGGAAAACACCAAACAATGAGCTTTCTGATAAGATTTATATCATGTCTGTTGTGTGCAAGAGCAACAAGAAAGTTACTTTTTGCTGTACTGAGAAAGACTTGGTGGGAGATGTCCCTGAAGCCAGATACGGTCACACCATTGATGTGGTGCACAGTCGAGGGAAGAGCATGGGTGTTGTCTTCGGAGGGCGATCATACATACCTTCTGCCCAAAGAACCACAGAAAAATGGAATAGTGTAGCTGACTGCCTGCCCCACATTTTCTTGGTAGATTTTGAATTTGGGTGCTCTACATCATACATTCTTCCAGAACTTCAAGATGGGCTATCTTTTCATGTCTCCATTGCCAGAAATGATACCATTTATATTTTAGGAGGGCATTCACTTGCCAATAACATCCGCCCTGCCAACCTATACAGAATAAAGGTTGATCTTCCCCTGGGTAGCCCTGCTGTGAATTGCACGGTTTTGCCAGGAGGAATCTCTGTCTCCAGTGCAATCCTGACTCAAACAAACAGTGATGAATTTGTTATTGTGGGTGGCTATCAGCTTGAAAATCAGAAAAGAATGGTCTGCAACATCATCTCTCTTGAGGACAACAAGATAGAAATTCGTGAGATGGAGACCCCAGATTGGACCCCAGACATTAAGCACAGCAAGATATGGTTTGGAAGCAACATGGGAAATGGAGCTGTTTTCCTTGGCGTACCAGGAGACAATAAACAGGTTGCTTCAGAAACATTCTATTTCTACATGCTGAAATGTGCTGAAGACGATGTGAACGAAGAACAGAAAACATTCACAAATAGTCAGACATCAACAGAAGACCCAGGGGATTCCACTCCCTTTGAAGACTCAGAAGAATTTTGCTTCAGTGCAGAGGCAAATAATTTTGATGGTGATGATGAATTTGACACCTATAACGAAGATGATGAGGAAGATGAGTCTGTCACCGGCTACTGGATTACTTGCTGCTCTACCTGTGATATGGATATCAACACGTGGGTACCATTTTATTCAACTGAGCTAAACAAACCTGCCATGATCTATTGCTCTCATGGAGATGGGCACTGGGTCCACGCCCAGTGCATGGATCTGGCAGAACGCACACTCATCCAACTGTCAGAAGGAAGCAGCAAGTATTACTGCAATGAGCATGTGAAGATAGCAAGAGCATTGCAGACCCCAAAACGAGCTCCACCCTTAAAAAAGCCTCCACTGA------TTTAGCGACTCAGAAATCGGGGGCATCACCATCGCCTGGAAGTTCGACTCCCGTGAGTGCCTTCCGTCGTCC-ACGCTGCAG-CCCTGGTTTCC------CTGCCCCCA---TTCTCC---GTCAGGCCCGC----ACCCTTCAAAG-GTGCCCTGTGGGAAAGATAGGGCCTGAGCTCAGAGTTTGGGAAGAGACACATTCCCGTTCTATCATTTTCCGTTTTGCAGCACCTAAAATCGCTG-GCCCCCTAGACT--CCAGACTCACTGG--------------GTGG------------GTCCTT---CAGCAGTTTCACGCTCTCCCCCC-------------TCTGCCCTGACCCAGCCTTGGTGGCAGCTCCCTGCCTGG-----------TTTGCTGGGTAGAACGTTCCCTGGGCTCTTTCCTCGTTCTGTGCCAGGCA----GCACAAGGGGTGGG-GAT---------GC-AGTAAAAGCCGGGGTGTCTCC----GCAAGCCCAGCCCGCCCTAAA---CCCCC-ACAACCCCGGTGCTCCTCCTGTCGGCAGCGGGCTGTGGG-AACAAGCTTGTC-CTTT------------------TCCTAGGCTTAGTCCATTTCTATCCAGAAAGGAAATGAGATAAATCACATCCCTACTTTCCAGATCTAATGGTGATTGGCTCCTTAGTGGA----GAATGCACAGGTTACAGTATTAGGTGCATCTACCCAGCACAATGGGCACAG-ATAATTTTGTAACAGTTTACTTCCATACTTTGT--------TATCTTAT-----TCCCATGATCAAGGATAAA-GGGGGGCATGTGCCACTTTTGTCTCTCTGGGGTTCAGTGAGGATGTGTTGAGTTGGTACGTGTTAAAT-GGGGCTAAGAAACCCT----CTCCCAGTCCTATTTGTGACAACAGAATATAGGTGAATTAATTTTTATTTGTTTTCATTATCTGTATGTGTCCTAAAGTCCTAT----TATACTATGTTCCTTATCCTGTTCTCTCCACAGGATATCAACGGCAAGCTGTTTCTTCCCAAACATGCTCTGTCCCAGGATGTTTGTACCTAAAAATTCAATTACAGTTGCCTGGGGTAAACCCATCTATGATGGTGGCAGTGAGATCCTGGGGTATGCAGTAGAACTTTGCAAAGCAGATGAAGAAGAATGGCAAATAGTTACTCCACCAACTGGCCTGAAAGCCACTCGATTTGAAATTGCAAAACTCACTGAACACCAAGAGTATAAAATACGAGTCTGTGCCCTCAATAAAGTTGGTTTAGGTGAGGCTACACCAGTTCCTGGTACTGTGAAACCAGAAGATAAACTTGAAGCACCTGAACTTGACCTTGATTCTGAATTAAGGAAAGGGATTGTGGTAAGAGCTGGTGGATCTGCCAGAATTCACATTCCATTCAAAGGCCGTCCAACACCTGAGATCACTTGGTCTCGAGAAGAAGGTGAATTCGCAGATAAGATTCAAATTGAAAAGGGATTAAACTACACCCAACTATCAATAGATAACTGTGATAGAAATGATGCTGGAAAATACATTCTCAAGCTGGAAAACAGCAGTGGATCTAAATCTGCTTTTGTAACTGTGAAAGTTCTCGATACCCCAGGACCACCACAGAATCTGGCAGTCAAAGAAGTGAAAAAAGATTCTGTCATCCTGGTATGGGAACCACCCATCATTGATGGAGGTGCAAAGGTCAAGAACTATGTTATTGACAAACGTGAGTCAACCAGAAAAGCGTATGCTAATGTGAGCAGTAAATGCAACAAAACAAGCTTTAAAGTTGAGAATCTTACAGAAGGAGCCATTTATTACTTCAGAGTGATGGCTGAAAATGAATTTGGAGTTGGTGTTCCAGTAGAAACTGTTGATGCTGTGAAAGCTGCTGAACCTCCTTCCCCACCAGGAAAGGTCACACTCACTGATGTGTCCCAGACCAGTGCATCGCTCATGTGGGAGAAACCTGAATATGATGGCGGTAGCAGAGTCCTGGGGTATGTTGTTGAAATGCAGTCAAAGGGAACTGAAAAATGGAGCA
Glosso022 --------------------------------------------------------------------------------------------------------------------------------------------------------------------------------------------------------------------------------------------------------------------------------------------------------------------------------------------------------------------------------------------------------------------------------------------------------------------------------------------------------------------------------------------------------------------------------------------------------------------------------------------------------------------------------------------------------------------------------------------------------------------------------------------------------------------------------------------------------------------------------------------------------------------------------------------------------------------------------------------------------------------------------------------------------------------------------------------------------------------------------------------------------------------------------------------------------------------------------------------------------------------------------------------------------------------------------------------------------------------------------------------------------------------------------------------------------------------------------------------------------------------------------------------------------------------------------------------------------------------------------------------------------------------------------------------------------------------------------------------------------------------------------------------------------------------------------------------------------------------------------------------------------------------------------------------------ATGACCAACATCCGAAAAACTCACCCTCTATTAAAAATTGTTAATAGCTCATTCGTAGATCTCCCCGCTCCATCAAGCTTATCTTCATGATGAAACTTTGGTTCCCTTTTAGGAGTATGTTTAGCCGTACAAATCCTAACAGGACTATTCCTAGCTATACACTATACATCTGATACAGCAACCGCATTCAACTCCGTTACACATATCTGCCGAGACGTAAATTATGGTTGAGTACTTCGTTACCTTCATGCTAACGGAGCATCTATATTCTTTATTTGCCTATATCTACACGTAGGCCGAGGATTATACTACGGGTCATATACATACTCAGAAACATGAAATATTGGTATTCTCCTCCTATTCGCTGTAATAGCCACTGCATTTATAGGATATGTCCTGCCATGAGGACAAATATCCTTCTGAGGGGCTACAGTCATTACCAATCTCCTCTCTGCCATTCCCTATATCGGTACAGATCTAGTCCAATGGATCTGAGGTGGTTTCTCCGTGGACAAAGCCACCCTTACTCGATTCTTTGCTTTCCATTTCCTATTTCCATTTATTGTAGCAGCCCTAGTGATAGTCCATTTATTATTCTTACACGAAACGGGCTCCAACAACCCAACCGGCATCCCATCAGACCCAGACATAATTCCCTTTCACCCCTATTATACTATCAAGGATATTTTAGGATTTCTTATCATGTTAACTGCCCTATCAGCACTGGTTCTATTCTCCCCAGACCTTTTAGGAGACCCTGATAATTATACACCAGCTAACCCACTTAATAACCCTCCACATATTAAACCAGAATGATACTTCCTATTTGCCTACGCTATCTTACGCTCAATTCCAAATAAACTAGGAGGTGTACTAGCCCTTGTATTGTCAATCCTAGTACTAGCAATTGTACCAATACTTCATACATCTAAACAACGAAGTATAATATTCCGACCACTCAGCCAATGCCTATTTTGATTCCTCGTAGCAATCTTACTTACACTAACCTGAATCGGAGGACAACCAGTTGAATATCCTTATGTTATCATCGGACAAACAGCATCAATTCTTTATTTCTTAACTATCCTAGTATTTATACCCCTAGTTAGCATTATAGAAAATCACCTTCTAAAATGAAGA------------------------------------------------------------------------------------------------------------------------------------------------------------------------------------------------------------------------------------------------------------------------------------------------------------------------------------------------------------------------------------------------------------------------------------------------------------------------------------------------------------------------------------------------------------------------------------------------------------------------------------------------------------------------------------------------------------------------------------------------------------------------------------------------------------------------------------------------------------------------------------------------------------------------------------------------------------------------------------------------------------------------------------------------------------------------------------------------------------------------------------------------------------------------------------------------------------------------------------------------------------------------------------------------------------------------------------------------------------------------------------------------------------------------------------------------------------------------------------------------------------------------------------------------------------------------------------------------------------------------------------------------------------------------------------------------------------------------------------------------------------------------------------------------------------------------------------------------------------------------------------------------------------------------------------------------------------------------------------------------------------------------------------------------------------------------------------------------------------------------------------------------------------------------------------------------------------------------------------------------------------------------------------------------------------------------------------------------------------------------------------------------------------------------------------------------------------------------------------------------------------------------------------------------------------------------------------------------------------------------------------------------------------------------------------------------------------------------------------------------------------------------------------------------------------------------------------------------------------------------------------------------------------------------------------------------------------------------------------------------------------------------------------------------------------------------------------------------------------------------------------------------------------------------------------------------------------------------------------------------------------------------------------------------------------------------------------------------------------------------------------------------------------------------------------------------------------------------------------------------------------------------------------------------------------------------------------------------------------------------------------------------------------------------------------------------------------------------------------------------------------------------------------------------------------------------------------------------------------------------------------------------------------------------------------------------------------------------------------------------------------------------------------------------------------------------------------------------------------------------------------------------------------------------------------------------------------------------------------------------------------------------------------------------------------------------------------------------------------------------------------------------------------------------------------------------------------------------------------------------------------------------------------------------------------------------------------------------------------------------------------------------------------------------------------------------------------------------------------------------------------------------------------------------------------------------------------------------------------------------------------------------------------------------------------------------------------------------------------------------------------------------------------------------------------------------------------------------------------------------------------------------------------------------------------------------------------------------------------------------------------------------------------------------------------------------------------------------------------------------------------------------------------------------------------------------------------------------------------------------------------------------------------------------------------------------------------------------------------------------------------------------------------------------------------------------------------------------------------------------------------------------------------------------------------------------------------------------------------------------------------------------------------------------------------------------------------------------------------------------------------------------------------------------------------------------------------------------------------------------------------------------------------------------------------------------------------------------------------------------------------------------------------------------------------------------------------------------------------------------------------------------------------------------------------------------------------------------------------------------------------------------------------------------------------------------------------------------------------------------------------------------------------------------------------------------------------------------------------------------------------------------------------------------------------------------------------------
Glosso023 -----------------------------------------------------------------------------------------------------------------------------------------------------------------------------------------------------------------------------------------------------------------------------------------------------------------------------------------------------------------------------------------------------------------------------------------------------------------------------------------------------------------------------------------------------------------------------------------------------------------------------------------------------------------------------------------------------------------------------------------------------------------------------------------------------------------------------------------------------------------------------------------------------------------------------------------------------------------------------------------------------------------------------------------------------------------------------------------------------------------------------------------------------------------------------------------------------------------------------------------------------------------ACTTTATACCTACTATTTGGAGCTTGAGCTGGTATAGTAGGAACTGCATTAAGCCTACTTATTCGCGCCGAACTCGGCCAACCCGGAGCTCTATTGGGTGATGACCAGATTTATAATGTAGTTGTAACAGCTCATGCCTTTGTAATAATCTTTTTTATAGTAATGCCCATTATAATTGGAGGATTTGGTAATTGACTTATTCCTCTAATAATTGGAGCACCTGATATAGCATTCCCTCGAATAAATAATATAAGTTTTTGACTCTTACCACCATCCTTCTTATTGCTACTGGCCTCTTCCACAGTTGAAGCTGGGGTAGGCACTGGCTGAACAGTATATCCTCCTTTAGCAGGCAACCTAGCACATGCTGGGGCTTCCGTAGATCTAGCTATTTTTTCCCTACATCTAGCAGGAGTTTCATCTATTTTAGGAGCTATTAACTTTATTACAACTATTATTAACATAAAACCTCCAGCCCTTTCTCAATACCAAACACCTTTATTCGTGTGATCTGTGTTAATCACTGCCGTTCTATTACTTCTCTCCCTCCCTGTACTGGCTGCAGGTATTACAATACTACTAACGGATCGAAACCTAAATACAACTTTTTTTGATCCAGCAGGAGGTGGAGACCC----------------------ATGACCAACATTCGAAAAACTCATCCCCTACTAAAAATCATTAACAGTTCATTTGTAGACCTTCCTGCTCCATCAAGCTTATCTTCATGATGAAACTTTGGTTCCCTTCTAGGAGTATGCTTAGCCGTACAAATTCTAACAGGACTATTCCTAGCCATACACTATACATCCGATACAGCAACCGCATTCAATTCTGTCACACATATCTGCCGAGACGTAAACTATGGTTGAGTACTTCGTTATCTTCATGCCAACGGAGCATCCATATTCTTTATCTGCTTGTATCTTCATGTAGGCCGAGGACTATATTATGGGTCATATATATACTCAGAAACATGAAACATTGGCATTCTTCTATTATTCGCTGTGATAGCTACTGCATTTATAGGGTATGTCCTGCCATGAGGACAAATATCTTTCTGAGGAGCTACCGTCATTACCAACCTCCTCTCCGCTATTCCCTACATTGGTACAGACCTAGTTCAATGAATCTGAGGTGGTTTCTCAGTAGATAAAGCCACCCTTACCCGATTCTTTGCATTCCATTTCCTGTTTCCATTTATTGTAGCAGCCCTAGTGATAGTTCACCTATTATTCCTACATGAAACTGGCTCCAATAATCCAACTGGCATTCCATCAGACTCAGACATAATTCCATTTCACCCCTATTATACCATCAAAGATATTTTAGGATTTCTTATTATGTTAACTGCCCTATCAGCACTAGTTCTATTCTCCCCAGATCTTTTAGGAGACCCAGACAACTACATACCAGCTAACCCACTCAATACTCCTCCACATATTAAACCAGAATGATATTTCTTATTTGCCTACGCTATCCTACGTTCTATTCCAAATAAACTAGGAGGCGTCCTAGCCCTAGTACTATCAATCCTAGTGCTAGCAATCGTACCAATACTCCATACATCTAAACAACGAAGCATAATGTTCCGGCCCCTCAGCCAATGCCTGTTTTGATTCCTCGTAGCAATTTTGCTCACACTAACCTGAATTGGAGGCCAACCAGTTGAATATCCTTATGTTATTATTGGACAAACAGCGTCAGTCCTCTACTTCCTAACTATCCTAGTATTCATACCCCTAGTCAGCATTATAGAAAACCACCTTCTAAAATGAAGA------------------------------------------------------------------------------------------------------------------------------------------------------------------------------------------------------------------------------------------------------------------------------------------------------------------------------------------------------------------------------------------------------------------------------------------------------------------------------------------------------------------------------------------------------------------------------------------------------------------------------------------------------------------------------------------------------------------------------------------------------------------------------------------------------------------------------------------------------------------------------------------------------------------------------------------------------------------------------------------------------------------------------------------------------------------------------------------------------------------------------------------------------------------------------------------------------------------------------------------------------------------------------------------------------------------------------------------------------------------------------------------------------------------------------------------------------------------------------------------------------------------------------------------------------------------------------------------------------------------------------------------------------------------------------------------------------------------------------------------------------------------------------------------------------------------------------------------------------------------------------------------------------------------------------------------------------------------------------------------------------------------------------------------------------------------------------------------------------------------------------------------------------------------------------------------------------------------------------------------------------------------------------------------------------------------------------------------------------------------------------------------------------------------------------------------------------------------------------------------------------------------------------------------------------------------------------------------------------------------------------------------------------------------------------------------------------------------------------------------------------------------------------------------------------------------------------------------------------------------------------------------------------------------------------------------------------------------------------------------------------------------------------------------------------------------------------------------------------------------------------------------------------------------------------------------------------------------------------------------------------------------------------------------------------------------------------------------------------------------------------------------------------------------------------------------------------------------------------------------------------------------------------------------------------------------------------------------------------------------------------------------------------------------------------------------------------------------------------------------------------------------------------------------------------------------------------------------------------------------------------------------------------------------------------------------------------------------------------------------------------------------------------------------------------------------------------------------------------------------------------------------------------------------------------------------------------------------------------------------------------------------------------------------------------------------------------------------------------------------------------------------------------------------------------------------------------------------------------------------------------------------------------------------------------------------------------------------------------------------------------------------------------------------------------------------------------------------------------------------------------------------------------------------------------------------------------------------------------------------------------------------------------------------------------------------------------------------------------------------------------------------------------------------------------------------------------------------------------------------------------------------------------------------------------------------------------------------------------------------------------------------------------------------------------------------------------------------------------------------------------------------------------------------------------------------------------------------------------------------------------------------------------------------------------------------------------------------------------------------------------------------------------------------------------------------------------------------------------------------------------------------------------------------------------------------------------------------------------------------------------------------------------------------------------------------------------------------------------------------------------------------------------------------------------------------------------------------------------------------------------------------------------------------------------------------------------------------------------------------------------------------------------------------------------------------------------------------------------------------------------------------------------------------------------------------------------------------------------------------------------------------------------------------------------------------------------------------------------------------------------------------------------------------------------------------------------------------------------------------------------------------------------------------------------------------------------------------
Glosso024 --------------------------------------------------------------------------------------------------------------------------------------------------------------------------------------------------------------------------------------------------------------------------------------------------------------------------------------------------------------------------------------------------------------------------------------------------------------------------------------------------------------------------------------------------------------------------------------------------------------------------------------------------------------------------------------------------------------------------------------------------------------------------------------------------------------------------------------------------------------------------------------------------------------------------------------------------------------------------------------------------------------------------------------------------------------------------------------------------------------------------------------------------------------------------------------------------------------------------------------------------------------------------------------------------------------------------------------------------------------------------------------------------------------------------------------------------------------------------------------------------------------------------------------------------------------------------------------------------------------------------------------------------------------------------------------------------------------------------------------------------------------------------------------------------------------------------------------------------------------------------------------------------------------------------------------------------ATGACCAACATCCGAAAAACTCACCCCCTACTAAAAATTGTTAACAGCTCATTTGTAGACCTCCCTGCTCCATCAAGCTTATCCTCATGATGAAATTTCGGCTCCCTTTTAGGAGTATGTTTGGCTGTGCAAATTCTAACAGGACTATTCCTAGCTATACATTATACATCCGATACGGCAACTGCATTCAACTCCGTCACACATATTTGCCGAGACGTAAATTACGGATGAGTACTTCGTTATCTTCATGCCAACGGAGCCTCCATATTCTTTATTTGCTTGTATCTCCATGTAGGTCGAGGACTATACTACGGATCATATACATATTCAGAAACATGAAATATCGGCATTCTCCTCCTATTTGCTGTAATGGCTACTGCCTTCATAGGGTATGTCCTGCCATGAGGACAAATATCCTTCTGAGGAGCTACCGTTATTACCAACCTCCTCTCAGCCATTCCCTACATTGGTACAGAATTAGTTCAATGAATTTGAGGTGGTTTCTCCGTAGACAAAGCTACCCTTACTCGATTCTTTGCTTTCCATTTCCTATTTCCATTCATTGTAACAGCCCTAGTAATAGTCCACCTATTATTCCTACATGAAACCGGCTCTAATAATCCAACTGGCATCCCATCAGATTCAGATATAATTCCATTTCACCCGTACTATACTATCAAAGATATTTTAGGATTCCTTATCATGTTAACGGCCCTGTCAGCACTGGTCTTATTCTCCCCGGACCTTTTAGGAGACCCAGATAACTACATACCAGCTAATCCACTTAATACCCCTCCACATATTAAACCAGAATGATATTTCCTATTTGCCTATGCTATTCTACGCTCAATCCCAAACAAGCTAGGAGGCGTCCTAGCCCTTGTACTATCAATTCTAGTATTAGCAATCGTACCAATGCTTCACACATCCAAACAACGAAGTATAATATTCCGACCTCTCAGCCAGTGCCTATTTTGATTCCTCGTAGCAATCCTACTCACACTAACCTGAATTGGAGGTCAACCAGTTGAATACCCTTACGTCATTATTGGACAAACGGCGTCAGTTCTCTATTTCTTAACTATCCTAGTCTTCATACCCCTAACCAGTATCATAGAAAATCACCTTCTAAAATGAAGA------------------------------------------------------------------------------------------------------------------------------------------------------------------------------------------------------------------------------------------------------------------------------------------------------------------------------------------------------------------------------------------------------------------------------------------------------------------------------------------------------------------------------------------------------------------------------------------------------------------------------------------------------------------------------------------------------------------------------------------------------------------------------------------------------------------------------------------------------------------------------------------------------------------------------------------------------------------------------------------------------------------------------------------------------------------------------------------------------------------------------------------------------------------------------------------------------------------------------------------------------------------------------------------------------------------------------------------------------------------------------------------------------------------------------------------------------------------------------------------------------------------------------------------------------------------------------------------------------------------------------------------------------------------------------------------------------------------------------------------------------------------------------------------------------------------------------------------------------------------------------------------------------------------------------------------------------------------------------------------------------------------------------------------------------------------------------------------------------------------------------------------------------------------------------------------------------------------------------------------------------------------------------------------------------------------------------------------------------------------------------------------------------------------------------------------------------------------------------------------------------------------------------------------------------------------------------------------------------------------------------------------------------------------------------------------------------------------------------------------------------------------------------------------------------------------------------------------------------------------------------------------------------------------------------------------------------------------------------------------------------------------------------------------------------------------------------------------------------------------------------------------------------------------------------------------------------------------------------------------------------------------------------------------------------------------------------------------------------------------------------------------------------------------------------------------------------------------------------------------------------------------------------------------------------------------------------------------------------------------------------------------------------------------------------------------------------------------------------------------------------------------------------------------------------------------------------------------------------------------------------------------------------------------------------------------------------------------------------------------------------------------------------------------------------------------------------------------------------------------------------------------------------------------------------------------------------------------------------------------------------------------------------------------------------------------------------------------------------------------------------------------------------------------------------------------------------------------------------------------------------------------------------------------------------------------------------------------------------------------------------------------------------------------------------------------------------------------------------------------------------------------------------------------------------------------------------------------------------------------------------------------------------------------------------------------------------------------------------------------------------------------------------------------------------------------------------------------------------------------------------------------------------------------------------------------------------------------------------------------------------------------------------------------------------------------------------------------------------------------------------------------------------------------------------------------------------------------------------------------------------------------------------------------------------------------------------------------------------------------------------------------------------------------------------------------------------------------------------------------------------------------------------------------------------------------------------------------------------------------------------------------------------------------------------------------------------------------------------------------------------------------------------------------------------------------------------------------------------------------------------------------------------------------------------------------------------------------------------------------------------------------------------------------------------------------------------------------------------------------------------------------------------------------------------------------------------------------------------------------------------------------------------------------------------------------------------------------------------------------------------------------------------------------------------------------------------------------------------------------------------------------------------------------------------------------------------------------
Glosso025 GTTGTTTATCAACCTCATCTTATCACCGGAGAGGAAATCAAGAAGCAGATCGAAGCTGCAGGCTTTCCAGCATTCATCAAAAAACAGCCCAAGT---ACCCCAAGTTGGGAGCTATTGATATAGAGCGTCTAAAAAACACACCAGTCAAATCCTCAGAAGGATCACAGCCAAGGAGTCTAGCATGTGCCGATGATTATTCCACAGCCACTTTCACCGTAGATGGCATGCATTGTAAATCGTGCGTGTCAAATATCGAAAGTGCTTTATCTACACTCCAACATGTAAGCAGCGTAGTAGTTTCCTTAGAGAATAGATCTGCTGTCGTCAAGTACAACGCAAACTTAGTCACTCCAGAAGCCCTGAGAAGAGCAATAGAGGCTGTACCACCAGGACAATACAGAGTTAGTATTACAAGTGGAGTTGACAGCACCTTAAACT---CTCCTTCCGGCTCCTGTCTGCAGAAGACCCCCTTGAACGTAGTTAGCCAGCCGCTGACTCGGGAAACTGTGATAAACATTGATGGCATGACTTGTAACTCTTGTGTGCAGTCTATTGAGGGTGTCATATCAAAAAAGGCAGGGGTCAAATCCATACTAGTATCCCTCGCAAACAGCAGTGGAACTGTAGAATATGATCCTCTACTAACCTCTCCAGAAACTTTGAGGAAAGCAATAGAAGAC-----------------------------------------------------------------------------------------------------------------------------------------------------------------------------------------------------------------------------------------------------------------------------------------------------------------------------------------------------------------------------------------------------------------------------------------------------------------------------------------------------------------------------------------------------ACTCTGTACCTATTATTCGGTGCTTGAGCTGGTATAGTAGGAACCGCATTAAGCCTACTTATCCGTGCCGAGCTTGGTCAACCCGGAGCTCTGCTGGGTGATGATCAGATCTATAATGTAATTGTAACTGCTCATGCTTTCGTAATAATCTTCTTTATAGTAATGCCCATCATGATTGGAGGTTTTGGCAATTGATTAATTCCTTTAATAATTGGGGCACCTGATATAGCATTCCCTCGGATAAATAATATAAGCTTTTGACTTTTACCACCTTCCTTTCTATTACTACTGGCCTCTTCTACAGTTGAGGCTGGGGTAGGTACAGGTTGAACAGTTTATCCTCCCTTAGCAGGTAATCTAGCTCATGCTGGAGCCTCTGTAGACCTAGCTATCTTTTCTCTACATTTAGCAGGGGTTTCCTCTATTCTAGGAGCTATTAATTTTATCACAACTATTATTAATATGAAGCCTCCAGCTCTGTCTCAATACCAAACACCTTTGTTTGTATGATCTGTACTAATTACCGCTGTCTTGTTACTTCTTTCTCTTCCTGTACTGGCTGCAGGTATTACTATGTTATTAACGGATCGAAACCTCAATACAACTTTCTTTGATCCGGCTGGAGGTGGAGACCCTATTTTATATCAACATTTATTTATGACCAACATTCGAAAAACTCATCCCCTACTAAAAATTGTTAATAGCTCATTTGTAGATCTCCCCGCCCCATCAAGCCTATCTTCATGATGAAACTTTGGTTCCCTTTTAGGAGTATGCTTAGCTGTACAAATCTTAACAGGACTATTCCTAGCCATACACTATACATCTGATACAGCTACTGCATTCAACTCTGTTACCCATATCTGCCGAGATGTAAACTATGGCTGGGTACTTCGCTATTTACATGCTAATGGGGCATCTATATTCTTCATCTGCCTATATCTCCATGTAGGTCGAGGATTATATTATGGATCCTATACATACTCAGAAACGTGAAACATTGGCATCCTTTTATTATTCGCCGTAATAGCCACTGCTTTCATAGGATATGTCCTGCCATGAGGACAAATATCCTTCTGAGGAGCCACCGTCATTACTAACCTTCTTTCTGCTATTCCCTATATCGGCACAGATCTAGTTCAATGAATTTGAGGTGGTTTCTCTGTAGACAAAGCTACTCTTACTCGATTCTTTGCCTTTCATTTTCTATTTCCTTTTATCGTAGCAGCCCTAGTGATAGTACACCTATTATTCCTACATGAAACTGGCTCCAATAATCCAACCGGCATCCCATCAGACTCAGATATAATTCCATTTCATCCCTATTACACTATTAAGGATATTTTAGGATTCCTCATTATGTTGACTGCCCTATCAGCACTAGTCTTATTTTCCCCAGACCTTCTAGGAGATCCAGACAATTATATACCAGCTAACCCACTTAACACCCCTCCACACATCAAACCAGAGTGATATTTCCTATTTGCCTACGCAATTCTACGTTCTATCCCAAACAAGCTGGGAGGTGTATTAGCTCTAGTATTATCAATCCTAATTTTAGCAATTGTACCAATACTACATACATCCAAACAACGAAGCATAATATTCCGGCCCCTTAGTCAATGCCTATTTTGATTTCTTGTAGCAATTCTATTTACTTTAACATGAATTGGAGGCCAACCAGTCGAATATCCCTACATTATTATTGGACAAATAGCATCAGTTTTATATTTTTTAACTATCCTAGTTTTCATGCCTCTAGTCAGTATTATAGAAAACTATCTCCTAAAATGAAGA-AACTTGGCGTGTTAACTAAAATATCCGACTCCTAGAAT-ATAA-GTATTT--ATACGT-AAAGATCAACA--CT---A-ACATAACTTC-TCAAGCCCACG-AAA-CAATAAAAAACAAGAAAAGAT----CTAAAATTGCCACGGTCATTTTATTCTACAAAGTTTAATAAAACTAAGATAATAAACTCATTGTAAAAA-CTCCTGTAAGCCCCTC-TGAAAG---AACAATGAATGACAACCCAACATTAGATACCTAGCTTAAACTTA-AAGA----CAAAC-AGAGTACTACTAATATAAAACTCAAACTGCTATCCCTGGGATAATAAACCCAAACCTCAATTGCC--AAATCACTTAGTTCAAA-GAAAAATAATAAATCAATT-AAC-ATAAAACTATCAAGTTATTGAA-ACATTA-ATTA--T-CACAATCAC----TTAAAGAAATG-AAAT-TAAAGTGGATCAGTAAATAGAGTGGAATT-AGGCCAGACACCCTACCAA-TC-AAC-GGTA---CTAT--CTAAACA--TA-TTAAT-ACC-----TACCATA-AATAATAATTAAAAGTTGGAAGGGATAACTATAAA--TATAACTTACACAGATATGTAAA-AACAGCCGTACTTAGCCCATAA-TCAATAAAACACAAATA---TATAAC-TCACATAAAATAACATACTA-TAACTGTAAAGTAGGAGAGA-AATTCA-AT-TGGCGCTATAGAGATAGTAGTAAGAACAATGAAAGAATA-A-ACT-AAAGCAATAAAAAGCACTTACCCGTACCTTTTGCATAATGAGTAGACATAACGAAAGA-ATAATTAATCGAAAAGAGTAT-AT--AAGAAACGTAGCAAAAAAAAGACAA-TATCGACTGATAGCTTT-AAAA-ATTAGAACTATCAAA--TCTATAATTACAAATAAATAGGACAGACAATACAATTCAATAAG--TGTG----T-AAA--TAAACCAATTCTAAAAGCAATATTAAAAAGTTCAATAA---C--AACCTA-G-ACATC-TTAA---TACCAATAA----AATC--A-CTACTA-TCAA-AATAT-AA----TTATAGAAATACTTTGAGTAAAGAATCTAA--CCCAAAGTGTT--AACAAT-AACAAGTTAACATA-TAGAG-TCAGC-TAAAT-AACAAGCCCTCTAAA-ACT--TACCC-TGACAACACAAA-TC-C----AAATAAAAAAACTCGGCAAATAC-CCACAATCAATTACTATACACTTCGATA--ATAATCCTGCAGTAGCATAATCATAAATTTGTATGAATCACAATACTGCCAAGAAATGACCTTGAAGAGGATGCCCAACGAAGAT-T--AAAGA-GCAAA----TATCAACCCCAA-AAGG-AATA-AAAC-AACCTCAA--ACTAGGGTACAACAAACCGA--ATCA-TAACTATTATAAAG-T-ATA-CTACT-T-AT-TGATC-AT-AATATATCAACGAATACATAACAGCCAAGTCCCTAGAC-TAACCTCGATGTATTGCA-GCAAAGTTGTTCTTAAAACTGGGTTAGTAAAGGTTTCTATCTATT-A--T-AT-CCAGGAAACAA-CTCAGT----C-TCC--CAA-C---CAAATA-TAATC-A-AC-ATGC-AATA--AACATAT---AGAAGAA--CACTT-AGGTTCCACCTTCTATTGTTATCAAACACTGCGCGTGGCCCTATCGATAGGGTGGTAGCACCGGTGCTGCCGCCACCCGGGCAGTGTTAGTAAACGTTCGCTAATTTGTTTGGGTTGGTTCGTGCACCGCACGAAACCCACAATAGAGGCGTGTGTGATAAAGTTAGCTGCGCAGCTAACGTACTTTATCACACGCTAAGATGGGCCCATCTTAGCAGGAATCACGATTCTTGCCAGCGCCGGATGGCGTGCTTACTAAAGCCTGTTCTATCGCGATCCACCCGCTAACCCCACTGCACCCTGGGGTGCACGTAGTGGGGTTAGCGAGTGGAGAATGGGCTTCCTAGGACACTCCTGCAAGAGCGTTAGAACTAAGCTTAGTTTAAGCACGCCACGCGCCTCCTCATATACGAGGAGGCGCGAAGCGACTAGTCGCTTCAAAGTGCTTAAGCTCTAGCTAGATCAATGTACTTTGAATTATATATCCGGAAGCTTTTAACTTACAGCTGTAACCCCAGCCTATTTGGAGCGCCGGCCTCATTATATAGTGAGGCTTTAAATAGGGTGCCGCTGGGGGTCCAGGAATGTTCTTTAAGCCTACGTAGACTTAAAATCTAAAAGGCCTTTTAGAAGGCCCTAGGAGTGGGCGCCCAGGCGCCCTCCTAGCTGGACTCTATATAGAGTTAAAACTTCTGCACAATCAGGTCTGATCGCGTCCGGGTGCGGGAGATGGAGTAAAGGAAACCCCGTGTTTCAAACACCTCTAGCGTTAGAGGGCCGCCGTGACGTTACGGCCGCGGTACCGTGAAGCTTGTTCTCAAGGACGGCCGGGGTTTTCTTTACTCCATCGTTCCCCGCGGGGAATAGAGACCCTAGGAGCTTAATTTTAGTCCATGGACTAAAATTGGTTGTGACCTCGGAGCTCCGAGCGACCGTCGTCAATTGGAAGTTCCTAGGGCGAATCCTATTGATCAATAGGGTTCGTGGATCAGGACCCAATGGTGCTATTGGTCGTTAACGAGTCCTGATCTACGACCGGATCCGGTCGTCTCTCTACGGAGAGAGACAAGGCCTTAAGGCCTTCAGATGATCATCTGCCCGGGACCGCAGACCAGCAACAGTAGTATGAAACTCCAGAACACAAACTGAGGCAGCAAAACCACACAGCATCAAAAGCTCACTCCCGAACTTCTAAACACAGAGTCCGTGG-AAGAAAGTCG-TGTC--TTTGTGTTTGTCTCCTTTATGTGTAGA-CAAGGTG-TTACCCCAAACCACAGACTAACATACTTCTACTTCACATATTGAATTTTCTTGGCCAACCAAAAGTAACTACAAATCCACAAAAATTACCATTCCAG-TAAGGCAGAGTGTAACCATTGATAAT---ACAACTTAAACATGTTTGCTATAAAAGATGTGAAGCATAACCATCTCAAACTGAAGCCTGCAGTTTTCTCTAAGGACTCCTGCTACCTGCCTCCTCTTCGCTACCCAGCCACTTGCACATTCAAAGGCAGTTTAGAGTCTGAAAAGCAACAATACATTATCCATGGGGGGAAAACACCAAACAATGAGCTTTCCGATAAGATTTACATCATGTCTGTTGTGTGCAAGAGCAACAAGAAAGTTACTTTTTGCTGTACTGAGAAAGACTTGGTGGGAGACGTCCCTGAAGCCAGATATGGTCATACCATTGATGTGGTGCACAGTCGAGGGAAGAGCATGGGCGTCGTCTTCGGAGGGCGATCATACATACCTTCTGCCCAAAGAACCACGGAAAAATGGAATAGTGTAGCTGACTGCCTGCCCCACATTTTCTTGGTGGATTTTGAATTTGGGTGCTCTACATCATACATTCTTCCACAACTTCAGGATGGGCTATCTTTTCATGTCTCCATTGCCAGAAATGATACCATTTATATTTTAGGAGGGCATTCACTTGCCAATAACATCCGCCCTGCCAATCTATACAGAATAAGGGTTGATCTTCCCCTGGGTAGCCCCGCTGTGAATTGCACAGTGTTGCCAGGAGGAATCTCTGTCTCCAGTGCAATCCTGACTCAAACAAACAGTGATGAATTTGTTATCGTGGGTGGCTATCAGCTTGAAAATCAGAAAAGAATGGTCTGCAACATCATCTCTCTTGAGGGCAACAAGATAGAAATTCGTGAGATGGAGACCCCAGATTGGACCCCGGACATTAAGCACAGCAAGATATGGTTTGGAAGCAACATGGGAAATGGAGCTGTTTTCCTTGGCATACCAGGAGACAATATACAGGTTGCTTCAGAAACATTCTATTTCTACATGCTGAATTGTGCTGAAGATGATGCGAATGAAGAACAGAAAACATTCACAAATAGTCAGACATCAACAGAAGACCCGGGGGATTCTACTCCCTTTGAAGACTCAGAAGAATTTTGCTTCAGTGCAGAGGCAAATAATTTTGATGGCGATGATGAATTTGACACCTATAACGAAGATGATGAGGAAGACGAGTCTGTCACCGGCTACTGGATTACTTGCTGCTCTACCTGTGATATGGATATCAACACGTGGGTACCATTTTATTCGACTGAGCTAAACAAACCTGCCATGATCTATTGCTCTCATGGAGATGGGCACTGGGTCCACGCCCAGTGCATGGATCTGGCAGAACGCACACTCATCCAACTGTCAGAAGGAAGCAGCAAGTATTATTGCAATGAGCATGTGAAGATAGCAAGAGCATTGCAGACCCCAAAACGAGCTCTACCCTTAAAAAAGCCTCCACTGA-----CTTCAGCGACTCGGAAATCGGGGGCATCACCATCGCCTGGAAGTTCGACTCCCGTGAGTGCCCTCTGTTGTCC-ACGCTGCAG-CCCGGGTTCCCCTGGGGCTGTCCCCC---TTCTCC---GTCAGGCCTGC----ACCCTTAGAAG-GTGCCCTGTGGGAAAGACAGGACCTGAGCTCAGAGTTCGGGAGGAGACACATTCCCTCTCTATCGTTTTCCGTTTTGCAGAACCTAAAATCACTG-GCCCCCTAGGCT--CCAGCCTCACCGG--------------GTGG------------GTCCGT---CAGCAGTTTCACACTCTCCCTCC-------------TCTGCCCTGACCCAGCCTTGGTGGCAGCTCCCCACCTGG-----------TTGGCTGGGCAGAACGTTCCCTGGGCTCTTTGCCCACCCTGCGCCAGGCA----GCACAAGGGGTGGG-GAT---------GC-AGTAAAAGCTGGGGTGTCTCC----GCAAGCCCG-----CCCCAAA---CCCCC-ACAACCCCGGTGCTCCTCCTGTCGGCGGCGGGCTGTGGG-AACAAGCCTGTC-CTTT-------------------CCCAGGCTTAGTCCCTTTCTGTCCAGAAAGGAAAGGGGATACAGCACATCCCCACTTTCCAGACCTCATGGTGATCGGCTCCTCGGTGGAGAATGAATGCACAGGTTACAGTACTGTGTGCATCTACGCAGCACCGTGGGTGCGG-ATCATTTCGTGACAGTTTACCTCCACACTTTGT--------TACCTTAT-----TCCTGTGATCATGGGTAAA--GGGGGTATGTGCCACTTCTGTTTCTCTGGGGTTCAGTGAGGATGTGTTGAGTTGGTACGTGTTAAAC-GGGGCTAAGAAACCCT----CTCCCAGTCCTATTTGTGACAACAGAATACAGGTGAATTAATTTTTATTTGTTTTCATTATCTGTATGTGTCCTAAAGTCCTAT----TACACTATGTTCCTTTTTCTGTTCTCTCCGCAGGATATCAATGGCAAGCTGTTTCTTCCCAAACATGCTCTGTCCCAGGATGTTTGTACCTAAAAATTCAATTACAGTTGCCTGGGGTAAACCCATCTATGATGGTGGCAGTGAGGTCCTGGGGTATGTAGTAGAACTTTGTAAAGCAGATGAAGAAGAATGGCAAATAGTTACTCCACCCACTGGCCTGAAAGCCACCCGATTTGAAATTGCAAAACTCACTGAACACCAAGAGTATAAAATACGAGTCTGTGCCCTCAATAAAGTTGGTTTAGGTGAGGCTACACCAGTTCCTGGTACTGTGAAACCAGAAGATAAACTTGAAGCACCTGAACTTGACCTTGATTCTGAATTAAGGAAAGGGATTGTGGTAAGAGCTGGTGGATCTGCCAGAATTCACATTCCATTCAAAGGCCGTCCAACACCTGAGATCACTTGGTCTCGAGAAGAAGGGGAATTTGCAGATAAGATTCAAATTGAAAAGGGATTAAACTATACCCAACTATCAATAGATAACTGTGATAGAAATGATGCTGGAAAATACATTCTCAAGCTGGAAAACAGCAGTGGATCTAAATCTGCTTTTGTAACTGTAAAAGTTCTTGATACCCCAGGACCACCACAGAATCTGGCAGTCAAAGAAGTGAAAAAAGATTCTGTCATCCTGGTGTGGGAACCACCCATCATTGATGGAGGTGCAAAGGTCAAGAACTATGTTATTGACAAACGTGAGTCAACCAGAAAAGCATATGCTAATGTGAGCAATAAATGCAACAAAACAAGCTTTAAAGTTGAGAATCTTACAGAAGGAGCCATTTATTACTTCAGAGTGATGGCTGAAAATGAATTTGGAGTTGGTGTTCCAGTAGAAACTGTTGATGCTGTGAAAGCTGCTGAACCTCCTTCCCCACCAGGAAAGGTCACACTCACTGATGTGTCCCAGACCAGTGCATCACTCATGTGGGAGAAACCTGAATATGACGGCGGTAGCAGAGTCCTGGGGTATGTTGTTGAAATGCAGTCAAAGGGAACTGAAAAATGGAGCA
Glypho026 GTTGTTTATCAACCTCATCTTATCACAGGAGAGGAAATCAAGAAGCAGATTGAAGCTGCGGGCTTTCCAGCGTTCATCAAAAAACAGCCCAAGT---ACCCCAAGTTGGGAGCTATTGATATAGAACGTCTAAAAAACACACCAGTCAAATCCTCAGAAGGATCACAGCCAAGGAGTCTAGCGTGTGCCGATGATTATTCCACAGCCACTTTCACCATAGATGGCATGCGTTGTAAATCATGCGTGTCAAATATTGAAAGTGCTTTATCTACACTCCAACATGTAAGCAGCATAGCGGTTTCTTTAGAGAATAGATCTGCTGTCGTCAAGTACAATGCAAACTTAGTCACTCCAGAAGCCCTGAGAAAAGCAATAGAGGCCGTACCACCAGGACAATATAGAGTTAGTATTACAAGTGGAGTTGACAGTACCTCAAACT---CTCCTTCCAGCTCCTGTCTGCAGAAGCTTCCCTTGAACGTAGTTAGCCAGCCCCTGACTCAAGAAACCGTGATAAACATTGATGGCATGACTTGTAACTCTTGTGTGCAGTCTATTGAGGGTGTCATATCAAAAAAGGCAGGAGTGAAATCCGTACTGGTATCCCTCACAAACAGCAATGGAACTGTAGAATACGATCCTCTACTAACCTCCCCAGAAACTTTGAGGAAAGCAATAGAAGACTGCATGAAGGCTGCCCCCATGAAAGAAGCAAACGTCCGCGGACAAGGCAGCTTGGCGTACCCAGGTGTTCGAACCCATGGGACTCTGGAGAGCGTGAATGGGCCCAAGGCAGGTTCGAGAGGCCTGACATCATTGGCTGACACTTTTGAACACGTGATAGAAGAGCTGCTGGATGAGGACCAGAAAGTCCGGCCCCATGAAGAAAACAATAAGGACGCGGACTTGTACACTTCCAGGGTGATGCTCAGTAGTCAAGTGCCTTTGGAGCCGCCTCTTCTCTTTCTGCTTGAGGAATACAAAAATTATCTGGATGCTGCAAACATGTCGATGAGGGTCCGGCGCCACTCCGACCCGGCCCGGCGCGGGGAGCTGAGTGTGTGTGACAGCATTAGCGAATGGGTAACAGCGGCCGACAAAAAGACTGCAGTGGACATGTCAGGTGGGACGGTCACCGTCCTTGAAAAAGTCCCTGTCTCGAAAGGCCAACTGAAGCAGTACTTCTACGAGACCAAGTGCAATCCCATGGGTTACACACTTTATATATACTATTTGGTGCCTGGGCAGGTATAGTGGGTACAGCATTAAGTCTCCTTATTCGTGCCGAACTAGGTCAGCCTGGGGCCTTATTGGGAGACGATCAGATTTATAATGTTATCGTAACAGCCCATGCTTTCGTAATAATCTTTTTTATAGTTATACCCGTTATAATAGGAGGTTTTGGCAACTGATTGGTCCCCCTAATAATCGGGGCTCCTGACATAGCTTTTCCTCGAATAAACAATATAAGCTTTTGACTCCTGCCCCCATCCTTTCTTCTACTACTTGCTTCCTCTACAGTTGAGGCGGGAGTTGGTACAGGCTGAACAGTCTATCCTCCCCTAGCAGGAAACCTCGCTCACGCTGGTGCCTCCGTTGACTTAGCCATCTTTTCCCTTCATTTAGCAGGTGTCTCGTCCATTTTAGGGGCTATTAATTTTATCACTACAATTATCAACATAAAACCTCCTGCCCTCTCTCAATATCAAACTCCCTTATTCGTTTGGTCCGTTCTAATTACAGCTGTTCTTCTACTTCTATCTCTTCCCGTCTTAGCAGCAGGTATTACCATACTATTAACAGATCGAAATCTTAACACTACCTTCTTCGACCCTGCGGGTGGAGGAGACCCAATTCTATATCAACATCTA---ATGACCAACATCCGAAAAACCCACCCTCTCCTAAAAATTATTAATAGCTCATTCGTAGACCTGCCTGCCCCCTCCAGCCTGTCATCATGATGAAACTTCGGCTCTCTTTTAGGAGTCTGCCTAGCCGTACAAATTTTAACAGGATTATTTCTAGCTATACACTACACATCTGACACAACAACAGCATTCAACTCTGTCGCCCATATTTGCCGAGACGTTAACTACGGATGGCTTCTCCGCTATCTACACGCTAATGGAGCATCTATATTTTTTATTTGCCTCTATCTCCACATCGGCCGAGGCTTATATTACGGATCTTATACGTACTCAGAAACATGAAACATTGGCATTCTTCTCCTCTTTGCCGTTATAGCCACAGCATTCATAGGCTACGTCCTACCATGAGGACAAATATCCTTCTGAGGAGCAACCGTTATTACTAACCTCCTCTCAGCCATCCCCTACATTGGAACTGACCTTGTCCAATGAATCTGAGGTGGCTTCTCCGTAGACAAAGCAACCCTCACTCGGTTCTTCGCATTTCACTTCTTACTTCCCTTTATCGTAACAGCCCTAGTAATAGTTCACCTACTATTCTTACACGAAACAGGCTCCAACAATCCAACAGGTATTTCATCAGACTCAGATATAATTCCATTCCACCCCTATTATACAATTAAAGACATTCTAGGCCTTCTAATTATACTCGCTATCCTCTCAGCACTAGTCCTATTTTCACCAGACCTCCTAGGAGACCCAGATAATTACACACCAGCAAACCCTCTTAACACACCCCCACATATCAAACCAGAATGATATTTCCTCTTCGCCTATGCAAACCTACGCTCCATTCCAAATAAACTAGGAGGCGTACTAGCCCTCGTTATATCAATTCTAATTCTAGCCATTGTGCCAGCTCTCCATACATCAAAACAACGAAGCATAATATTCCGCCCCCTTAGTCAATGCCTATTTTGACTTCTCGTAACAGTTCTACTCACACTAACATGAATTGGAGGACAGCCAGTTGAAAATCCCTTTATTATCATTGGCCAAGTAGCATCAATCCTCTACTTCCTTATTCTTCTTATCCTTATACCCTTAACTAGTATTATTGAAAACTACCTCTTAAAATGAAGA-CATTTGGCGTGCATACTAAAATATCCGACTCCAAGAAT-ATAT-ATTAAAC-TAACAG-AAAAATCAACA--TA---A-ACATAACTTC-TCAAACCCACG-TAA-CAACAAAAAACAAAAAAAGAT----TTAAAATTGCCACGGCCATTATATCCCACAAAACTTAA---CCTTCCCTTATCAAAACCATCGTAGAAA-CACTCATAAGATCTAC-TAAAAG---AATTATGAATGACAACCCAACATTAGATACCTAGCATAAACCTA-TATC----TAAAC-AGAGTACTACTCAAATAAAACTCAAACTGTTATCCCTGGGATAATAAACCCAAACCTCAATTGCC--TGCTCACTTAGTTCAAA-AAAAAGCCAAAAATCAATT-AAT-ACAAAACTATCAAGCTATTAAA-ACATTA-GTCT--C-TATTACTTATT--ACATAGAAATG-AAAT-TGAAGTGGATCAGTAAATAGAGAGGAATG-AGGCCAGACACCCTACCAA-TATATT-AGTG---ACCC--ATAACCC--TATTTAAT-ATT-----CACTATC-ACCAATAATTAAAAGTTGGAAGGGATAACCGTAAA-TAATACCTTACACAGATATATATA-AATAGCTGTATCTAGCCCTAAA-CCAATAAACCTTAATTA---TAAAAC-ATCACCAAATCAACATATAA--GCCTATAAAGTAGGAGAGA-AATCTA-AT-TGGCGCTATAGAGAAAGTAGTAAGAACAATGAAAGAAAATC-ACC-AAAGCAACAAATAGCATTTACCCGTACCTTTCGCATAATGATTAGAATAATCGAAAGA-ATAATTATTCGAAAAGAGCAC-TA-CCGGGAACGTGGCAAAAAAAAGAAAG-TACCGACCGATAGCTTTCAAAA-TTCAAAACTAAAAAC--AACATAATTAT-ACTACATAGGACAGACACTACAATTTTATAAG--TCCA----C-AAG--TACATCAATTCTAAAAGCAATATAAAAAAGTTCAATAA---C--GGTCCT-A-TTATC-TTAA---TACCCATAA--T-CGCT--A-CTAAAA-TTA--AATAT-AA----TCATAGAAATACTTTGAGTAAAGAATTAAA--CCTCAAATGTT--AACGAT-AACAAGTTAACATG-TAAAG-CAACC-TAATT-AACAAGTCCTTTACT-CTT--TTCCC-TAACAACACAAT-CT-T----AAATAAAAAAACTCGGCAAACAC-CCACAATCAATTTCTATACACTTCAATA--CCAATCCTGCAGTAGCATAATCATAAATTTGTATGAATCACAATACTGCCAAGAAATGACCTTGAAGAGGATATCCTACGAAGAT-T--AAAGA-ATATA---TACTTCAATCCAACCGGA-AATA-ACAT-AATCTCAA--ACTAGGGTATAAAAAACCGA-AATTATCAACCATTACAAAG-C-CTA-TCACT-T-AT-TGATC-AT---CTTATCAACGAACACATAACAGCTTAGTTCCTAGAC-TAACCTCGATGTATTGCA-GCAAAATTGTTCTTAAAACTGGGTTAGTAAAGGTTTCTATCTATT-T--T-AC-CTAGGAAACAA-CTCTAAACTCT-TCC--TAA-T---TCAATA-TAATC-A-GT-GAAT-AATA--AATAATAT--GCAAGAC--CACTT-AGGTTCCACCTTCTATTACCAGCAAACACTGCGCGTGGCCCTACCGGTAGGGCGGTAGCACCGGTGCTACCGCCACCCGGGCAGTGTTAGTAAACGTTTGCTAATTTGCTAGGGTTGGTTCGTGCACCGCACGAAACCCGTAATAGAGGCGTGTGTGGTAAAGTCAGCTGCGCAGCTGACGTACTTTACCACACGCTAAGATGGGCCCATCTTAGCAAGGATCACGATTCTTGCCAGCGCTGGATGGCGTGCTTACTAAAGCCTGTTCTATCGCGATCCACCCGTTAACCCCACTGCACCCTAGGGTGCATATAGTGGGGTTAGCGGGTGGAGAATGGGCTTCCTAGGACGCCCCTACAAGGGCGTTAGAACTAAGCTTAGTTTAAGCACGCCACGCGCCTCCTCATATACGAGGAGGCGCGAAGCGACTAGTCGCTTCAAAACGCTTAAGCTCTAGCTAGATCAATGTGTTTTGAATTATATATCCGGAAGCTTTTAACTTACAGCTGTAACCCCAGCCTACTCGGAGCGTCGACCTCGTTATATAGTGAGGCTCCGAGTAGGGTACCGCTGGGGGTCCAGGAATGTTCTTTAAGTCTACGTAGGCTTAAAGTCTAAAAGGCCTTTTAGACGGCCCTAGGAGTGGGCGCCCAGGCGCCCTCCTAGCTGGACTCTATATAGAGTTAAAACTTCTGCACAATCAGGTCTGATCGCGTCCGGGTGCAGGAGATGGAGTAAAGGAAACCCCGTGTTTCAAACACCTCTAGCGTTAGAGGGCCGCCGTGACGTTACGGCCGCGGTACCGTGAAGCTTGTTCTCAAGGACGGCCGGGGTTCTCTTTACTCCATCGTTCCCCGCGGGGAATAGAGACCCTAGGAGCTTAATTCTAGTCTATAGACTAGAATTGGTTGTGACCTCGGAGCTCCGAGCGACCGTCGCCAATTGGAAGTTCCTAGGGCGAATCCTATTGATCAATAGGGTTCGTGGATCAGGACCCAATGGTGCTATTGGTCGTTAACGAGTCCTGATCTACGACCGGATCCGGTCGCCTCTCTACGGAGAGAGACAAGGCCTTAAGGCCTTCAGATGATCATCTACCCGGGACCGCAGACCAGCAACAGTAGTATGAAACTCCAGAACACAAACTGAGGCAGCAAAACCACACAGCATCAAAAGCTCACTCCCAAACTTCTGAACACAGAGTCCATGG-AAGAAAGTCG-TGTC-TTTTGTGTTTTTCTCCTTTATGTATAGA-CAAGGTG-TTACCCCCAACTACAGACTAATATACTTCTACTTCACATATTAAATTTTCTTGGCCGGCCAAAAGTAACTACAAATCCACAAAAATTACCATTCCAG-TAAGGCAGAGTGTAACCATTGATAAT---ACAACTTAAACATGTTTGCTATAAAAGATGTGAAGCATAACCATCTCAAACTGAAGCCTGCAGTTTTCTCTAAGGACTCCTGCTACCTGCCTCCTCTTCGCTACCCAGCCACCTGCACATTCAAAAGCAGTTTAGAGTCTGAAAAGCAACAATACATTATCCATGGGGGGAAAACACCAAACAATGAGCTTTCCGATAAGATTTATGTCATGTCTGTGGTGTGCAAGAACAACAAGAAAGTTACTTTTTGCTGTACTGAGAAAGACTTGGTGGGAGACATCCCTGAAGCCAGATATGGCCATACCATCGATGTGGTGTACAGTCGAGGGAAGAGCATGGGTGTTGTCTTCGGAGGGCGATCATATATACCTTCTGCCCAAAGAACCACGGAAAAATGGAATAGCGTAGCTGACTGCCTGCCCCACATTTTCTTGGTGGATTTTGAATTTGGGTGCTCTACATCATACATTCTTCCAGAACTTCAGGATGGGCTATCTTTTCATGTCTCCATTGCCAGAAATGATACCATTTATATTTTAGGAGGGCATTCACTTGCCAATAACATCCGTCCTGCCAACCTATACAGAATAAGGGTTGATCTTCCCCTGGGTAGCCCCGCTGTGAATTGCACAGTTTTGCCAGGAGGAATCTCTGTCTCCAGTGCAATCCTGACTCAAACAAACAGTGATGAATTTGTTATAGTGGGTGGCTATCAGCTTGAAAATCAGAAAAGAATGGTCTGCAACGTCATCTCTCTTGAGGGCAACAAGATAGAAATTCGTGAGATGGAGACCCCAGATTGGACCCCAGACATTAAGCACAGCAAGATATGGTTTGGAAGCAACATGGGAAATGGGGCTGTTTTCCTTGGTATACCAGGAGACAATAAACAGGCTGCTTCGGAAACATTCTATTTCTACATGCTGAAATGTGCTGAAGACGATGTGAATGAAGAACAGAAAACATTCACAAATAGTCAGACATCAACAGAAGACCCAGGGGATTCCACTCCCTTTGAAGACTCAGAAGAATTCTGCTTCAGTGCAGAAGCAAATAATTTTGATGGTGATGATGAATTTGACACTTATAATGAAGATGATGAGGAAGATGAGTCTGTCACCGGCTACTGGATTACTTGCTGCTCTACCTGTGATGTGGATATCAACACGTGGGTACCCTTTTATTCAACTGAGCTGAACAAACCTGCCATGATCTATTGCTCTCACGGAGATGGGCACTGGGTCCACGCCCAGTGCATGGATCTGGCAGAACGCACACTCATCCAGCTGTCAGAAGGAAGCAGCAAGTACTACTGCAACGAGCATGTGAAGATAGCAAGAGCACTGCAGACCCCAAAACGGACTCCACCCTTAAAAAGGCCTCCGCTGACTGCGCTTTAGCGACTCAGAAATCGGGGGCATCACCATCGCCTGGAAGTTCGACTCCCGTGAGTGCCCTCTGTGGTCT-GCGCGGCAG-CCCCGGTTTCC------CTGCCCCCA---TTCTCC---GTCAGGCCTGC----GTCCTTCGCAG-GTGCCCTGTGGCAGAGGTAGGACCTGAGCTCAGAGTCTGGGAAGAGACACATTCCCGTTCTATCATTTTCCACTTTGCAGAACCTAAAATCACTG-GACCCCTAGACT--CCAGACTCCCCGG--------------GCGG------------GGCCTG---CAGCAGTTTCATGCTCTCCCTCC-------------TCTGCCCTGGCCCAGCCTCGGTGGCAGCTCCCCACCTGG-----------TTTGCTGGGTAGAACGTTCCCTCGGCTCTCTGCTCACTCTGGGCCGGGCA----GCACAAGGGGTGGG-GAT---------GC-AGTGAAAGCCGGGGTGTCTCC----ACAAGCCCG-----CCCTAAA---CCCCC-ACAACCCCGGTCCTCCTCCTGACGGCAGYGGGCTGTGGG-AACAAGCTTGTC-CTTTTCCCAGCTGACCGCAACCTCCTAGGCTTAGTCCATTTCTGTCCAGAGAGGAAATGAGATAAATCACATCCCCACTTTCCAGATCTAATGGTGATTGGCTCCTTAGTGGA----GAATGCAGAGGTTACAGCATTATGTGCATCTACTCAGCACAATGGGCACAG-ATAATTCTGTAACGGTTTACCTCCACACTTTGT--------TATCTTAG-----TCCTGTGATCAAGGATAAA--AGGGGTATGTGCCACTTTTGTCTCTCTGGGACTCAGTGACGA-----TGAGTTGGTACGTGTTAAAC-GGGGCTAAGACACCCT----CTCCCAGTCCTATTTGTGACAATGGACTATAGGTGAATCAATT----GTTGTTTTCATTATCTGTATGTACCCTAAAGTCCTAT----TACACTATGTTCCTTTTTCTGTTCTCTCTGCAGGATATCAATGGCAAGCTCTCTCTTCCCAAACATGCTCTGTCCCAGGATGTTTGTACCTAAAAATTCAATTACAGTTGCCTGGGGTAAACCCATCTATGATGGTGGCAGTGAGATCCTGGGGTATATAGTAGAACTTTGTAAAGCAGATGAAGAAGAATGGCAAATAGTTACTCCACCGACTGGCCTGAAAGCCACTCGATTTGAAATTGCAAAACTCACTGAACACCAAGAGTATAAAATACGAGTCTGTGCCCTCAATAAAGTTGGTTTAGGTGAGGCTACGCCAGTTCCTGGTACTGTGAAACCAGAAGATAAACTTGAAGCACCTGAACTTGACCTTGATTCTGAATTAAGGAAAGGGATTGTTGTAAGAGCTGGTGGGTCTGCCAGAATTCACATTCCATTCAAAGGCCGTCCAACACCTGAGATCACTTGGTCTCGAGAAGAAGGTGAATTTGCAGATAAGGTTCAAATTGAAAAGGGATTAAACTATACCCAACTTTCAATAGATAACTGTGATAGAAATGATGCTGGAAAATATATTCTCAAGCTGGAAAACAGCAGTGGATCTAAATCTGCTTTTGTAACTGTGAAAGTTCTTGATACCCCAGGACCACCACAGAATCTGGCAGTCAAAGAAGTGAAAAAAGATTCTGTCATCCTAGTATGGGAACCACCCATCATTGATGGAGGTGCAAAGGTCAAGAACTATGTTATTGACAAACGTGAGTCAACCAGAAAAGCGTATGCTAATGTGAGCAATAAATGCAACAAAACAAGCTTTAAAGTTGAGAATCTTACAGAAGGAGCCATTTATTACTTCAGAGTGATGGCTGAAAATGAATTTGGAGTTGGTGTTCCAGTAGAAACTGTTGATGCTGTGAAAGCTGCTGAACCTCCTTCCCCACCAGGAAAGGTCACACTCACCGATGTGTCCCAGACCAGCGCATCGCTCATGTGGGAGAAACCTGAATATGATGGTGGTAGCAGAATCCTGGGGTATGTTGTTGAAATGCAGTCAAAGGGAACTGAAAAATGGAGCA
Glypho027 -----------------------------------------------------------------------------------------------------------------------------------------------------------------------------------------------------------------------------------------------------------------------------------------------------------------------------------------------------------------------------------------------------------------------------------------------------------------------------------------------------------------------------------------------------------------------------------------------------------------------------------------------------------------------------------------------------------------------------------------------------------------------------------------------------------------------------------------------------------------------------------------------------------------------------------------------------------------------------------------------------------------------------------------------------------------------------------------------------------------------------------------------------------------------------------------------------------------------------------------------------------------ACCCTATATATACTATTTGGCGCTTGAGCAGGTATAGCAGGCACAGCTCTTAGTCTTCTTATCCGAGCTGAACTGGGTCAACCTGGAGCCCTGTTGGGCGACGATCAAATCTATAACGTCGTCGTAACGGCTCACGCTTTCGTAATAATCTTCTTTATAGTGATACCTGTCATGATAGGCGGCTTCGGCAACTGACTAGTCCCTCTAATAATTGGGGCCCCCGACATAGCCTTCCCTCGAATAAATAATATAAGCTTCTGACTCCTACCCCCCTCCTTTCTTCTCCTACTTGCCTCCTCTACAGTTGAGGCTGGAGTAGGTACAGGCTGAACAGTCTACCCTCCGCTAGCAGGCAATCTCGCCCATGCCGGTGCCTCTGTTGATCTGGCAATTTTCTCTCTCCATCTAGCGGGTATCTCCTCCATCTTAGGGGCTATTAACTTTATTACTACTATTATTAATATGAAACCCCCAGCTCTCTCTCAATATCAGACGCCCTTATTTGTCTGATCAGTCCTAATTACAGCTATTCTACTACTTCTCTCCCTTCCTGTTCTAGCAGCAGGCATTACTATACTACTGACGGATCGAAATCTCAACACTACCTTCTTCGATCCTTCCGGTGGAGGGGACCCAATTCTATATCAACACTTATTTATGACCAACATTCGAAAGACCCATCCCCTTCTGAAAATTATCAATAACTCATTTGTAGACCTCCCTGCTCCCTCCAACCTATCATCATGATGAAACTTCGGCTCTCTTTTAGGAGTATGCTTAGCTGTACAAATTCTGACAGGACTATTCCTAGCTATACACTATACTTCTGACACAGCAACTGCATTCAACTCTGTTACCCATATCTGCCGAGACGTCAACTATGGGTGGCTTCTCCGATACCTCCATGCCAATGGAGCATCAATATTTTTCATCTGTCTCTATCTCCATATCGGTCGAGGATTATACTACGGCTCCTATATATACTCAGAAACATGAAATATCGGCATTCTTCTCCTCTTTACCGTCATAGCCACAGCATTTATAGGCTATGTCCTACCATGAGGACAAATATCCTTTTGAGGAGCAACAGTCATCACTAACCTCCTCTCAGCCATCCCCTACATCGGAACTGACCTAGTTCAATGAATCTGAGGTGGTTTCTCCGTAGATAAAGCCACTCTTACTCGATTCTTCGCATTCCACTTCCTACTCCCTTTCCTCGTAGCCGCCCTAGTAATAGTCCACCTTCTATTCTTACACGAGACCGGCTCTAATAACCCAACGGGCATCCCATCAGACTCAGATATAATTCCATTCCACCCCTACTACACCATCAAAGACATTCTAGGCCTCCTAATCATACTCTCTGCTCTATCCTCACTAGTCCTATTTTCACCAGACCTCCTAGGAGACCCGGACAATTATATCCCAGCTAACCCCCTTAATACACCGCCTCACATCAAACCAGAATGATACTTTCTCTTTGCCTACGCAATCCTACGCTCAATTCCAAACAAACTAGGAGGAGTACTGGCATTAATCCTATCAATCCTAATTCTAGCCATCATACCAATACTCCACCTATCCAAACAACGAAGCATAATATTCCGCCCCCTCAGCCAATGCCTATTCTGACTCCTCGTAATAATCCTACTCACACTAACATGAATTGGAGGACAGCCAGTCGAACACCCTTATATTATTATTGGCCAAATAGCTTCCATCCTATACTTCTCCATCCTCCTAATCTTTATACCCCTAACCAGCATTATAGAAAACTACCTCTTAAAATGAAGA-CATTTGGCGTACATACTAAAATATCCGATCCCAAGAAT-CTAC-AACCCT--CAATAG-AGAAATCAACA--CA---A-ACATAACTTC-TCAAACCCACG-CAA-CAATAAAAAACAAGAAAAGAT----TTAAAATTGCCACGGTCATTTCATACTACAAAACTTAAGCCTTTCTCTCTCACAAACCCACCGTAAAAA-CACCTGTAAGCTCCAC-CGAAAG---AATTATGAATGACAACCCAACATTAGATACCTAGCATAAACCCA-GACC----TAAAC-AGAGTACTACTCAAATAAAACTCAAGCTGTTATCCCTGGGATAATAAACCCAAACCTCAATCGCC--AACCCACTTAGTCCAAA-AAAAAGCCAAAAATCAACT-AAT-ACAAAACTATCAAGCTATTAAA-ACATTA-CTCA--C-TATTATTTATTC-CTATAGAAGTG-AAAT-TAAAGTGGATCAGTAAATAGAGTGGAATGCTGGCCAGACACCCTGCCAA-CA-AAT-GGTA--AATCC--CTAATCT--TA-TTATT-ACC-----CACCATA-GCTAATAATTAAAAGTTGGAAGGGATAACCATAAA--TCCAACTTACACAGATATACAG--AGCAGCTGTACTTAGCCCAAA--CAAATAAATTCTTACTA---CAATAGCCTTCCTAAAACAACATACCC----CCATAAAGTAGGAGAGA-AATTTA-AC-TGGCGCTATAGAGAAAGTAGCAAGAACAATGAAAGAACC-T-ACC-AAAGCAAAAAATAGCACTTACCCGTACCTTTTGCATAATGATCAGAACTAACGAAAGA-ATAATTGCTCGAAAAGAGCAC-AA--CAGAAACGTGGCAAAGAAGAGAAAG-TACCGACTGATAGCTTTTAAAA-TTTAAAACTGTAAAAT-AACCTAATTAT-TCTGTATAGGACAGATACTACAATTATCTAAGATCATA----T-AAA--TACACCAATTCTAAAAGCAATATAAAAAAGTTCAATAA---C--AGCTTA-AACCACC-TTAA---TAACCATAA--T-CATT--A-CTAATA-CTAA-AACATTAA----CCATAGAACTACTTTGAGTAAAGAATTTAA--CCCCAAGTGTT--AACGAT-ATCAAGTTAACATG-TAAAG-TAAAC-CAAAT-AACAAGTCCTTTACT--AC--TTAAT-TAATAACACAA--TCGC----AAATAAAAAAACTCGGCAAATAC-CCACAATCAATCCCCATACACTTCAATA--ACAATCCTGCAGTAGCATAATCATAAATTTGTATGAATCACAATACTGCCAAGAAATGACCTTGAAGAGGATACTTCACGAAGAT-C--AAAGA-GCAAAT-ATTTTCTACCTCAA-AAGA-AATA-AAAT-AGCCTCAA--ACTAGGGCATAAAAAACCGC-AACTA-CAACCATAATAGAA-T-ACA-TCACT-A-GC-TGATC-AT---TTAATCAACGAACACATAACAGCTCAGTTCCTAGAC-TAACCTCGATGTATCGCA-GCAAAATTGTTCTTAAAACTGGGTTAGTAAAGGTTTCTATCTATT-C--T-AC-CCAGGAAACAA-CTCCAA---AC-CCC--TAT-C---TCAATA-TAATC-A-AC-AGAC-AATA--AACACCCT--ACTAGAC--CATTC-AGGTTCCACCTTCTATTGCCAGTAAACACTGCGCGTGGCCCCATCGATAGGGCGGTAGCACTAGTGCTGCCGCCACCCGGGCAGTGTTAGTGAACGTTCGCTAATTTACTAGGGTTGGTTCGTGCACCGCACGAAACCCGCAATAGAGGCGTGTGAGGTAAAGTTGGCTGCGCAGCCAACGTACTTTACCACACGCTAAGATGGGCCCATCTTGGCAAGAATCACGATTCTTGCCAGCGCTGGATGGCGTGCTTACTAAAGCCTGTTCTATCGCGATCCACCCGCTAACCCCACTGCACCCTAGGGTGCACGTAGTGGGGTTAGCGGGTGGAGAATGGGCTTCCTAGGACGCCCTTGCAAGGACGTTAGAATTAAGCTTAATTTAAGCACGCCACGCGCCTCCTCATATACGAGGAGGCGCGAAGCGACTAGTCGCTTCAAAGCGCTTAAGCCCTAGCTAGACCAGTGTGCTTTGAATTATATATCCGGAAGCTTTTAACTTACAGCTGTAACCCCAGCCTACCTAGAGCGCCAGCCTCATTATATAGTGAAGCTTTAGGTAGGGTACCGCTGGGGGTCCAGGAATGTTCTTTAAGCCTACGTAGACTTAAAGTCTAAAAGGCCCTTTAGATGGCCCTAGGAGTGGGCGCCCAGGCGCCCTCCTAGCTGGACTCTATATAGAGTTAAAACTTCTGCACAATCAGGCCTGATCGCGTCCGGGTGCAGGAGATGGAGTAAAGGAAACCCCGTGTTTCAAACACCTCTAGCGTTAGAGGGCCGCCGTGACGTTACGGCCGCGGTACCGTGAAGCTTGTTCTCAAGGACGGCCGGGGTTCTCTTTACTCCATCGTTCCCCGCGGGGAATAGAGACCCTAGGAGCTTAATTCTAGTCTATAGACTAAAATTGGTTGTGACCTTGGAGCTCCAAGCGACCGTCGCCAATTGGAAGTTCCTAGGGCGAATCCTATTGATCAATAGGGTTCGTGGATCAGGACCCAATGGTGCTATTGGTCGTTAACGAGTCCTGATCTACGACCGGATCCGGTCGCCTCTCTACGGAGAGAGACAAGGCCTTAAGGCCTTCAGATGATCATCTGCCCGGG----------------AGTAGTATGATGCTCCAG-ACACAAACTGAGGCAGCAAAACCACACAGCATCAAAAGCTCACTCCCAAACTTCTGAACACAGAGTCCATGG-AAGAAAGTCG-TGTCTTTTTGTGTTTTTCTCCTTTATGTATAAA-CAAGGTG-TTACCCCAAACCACAGGCTAACATACTTCTACTTCACAAATTGAATTTTCTTGGCCAGCCAAAAGTAACTACAAATCCACAAAAATTACCATTCCAG-TAAGGCAGAGTGTAACCATTAAACATGTAACAACTTAAACATGTTTGCTATAAAAGATGTGAAGCATAACCATCTCAAGCTGAAGCCTGCAGTTTTCTCTAAGGACTCCTGCTACCTGCCTCCTCTTCGCTACCCAGCCACCTGTACATTCAAAGGCAGTTTAGAGTCTGAAAAGCAACAATACATTATCCATGGAGGGAAAACACCGAACAATGAGCTTTCCGATAAGATTTATGTCATGTCTGTGGTGTGCAAGAACAACAAGAAAGTTACTTTTTGCTGTACTGAGAAAGACTTGGTGGGAGATGTCCCTGAAGCCAGATATGGCCATACCATTGATGTGGTGTACAGTCGAGGAAAGAGCATGGGTGTTGTCTTTGGAGGGCGGTCATACATACCTTCTGCCCAAAGAACCACGGAAAAATGGAATAGCGTAGTTGACTGCCTGCCCCACATTTTCTTGGTGGATTTTGAGTTTGGGTGCTCTACATCATACATTCTTCCAGAACTTCAGGATGGGCTATCTTTTCATGTCTCCATTGCCAGAAATGATACCATTTATATTTTAGGAGGGCATTCACTCGCCAATAACATCCGCCCTGCCAACCTATACAGAATAAGGGTTGATCTTCCCCTGGGTAGCCCCGCTGTGAATTGCACAGTTTTGCCAGGAGGAATCTCTGTCTCCAGTGCAATCCTGACTCAAACAAACAGTGATGAATTTGTTGTTGTGGGTGGCTATCAGCTTGAAAACCAGAAAAGAATGGTCTGCAACATCATCTCTCTTGAGGGCAACAAGATAGAAATTCGTGAGATGGAGACCCCAGATTGGACCCCAGACATTAAGCACAGCAAGATATGGTTTGGAAGCGACATGGGAAATGGAGCTGTTTTCCTTGGCATACCAGGAGACAATAAACAGGCTGCTTCGGAAACATTCTATTTCTACATGCTGAAATGTGCTGAAGACGATGTGAATGAAGAACAGAAAACATTCACAAATAGTCAGACATCAACAGAAGACCCAGGGGATTCCACTCCCTTTGAAGACTCAGAAGAATTCTGCTTCAGTGCAGAAGCAAATAATTTTGATGGTGATGATGAATTTGACACTTATAACGAAGATGATGAGGAAGATGAGTCTGTCACCGGCTACTGGATTACTTGCTGCTCTACCTGTGATGTGGATATCAACACATGGGTACCATTTTATTCAACTGAGCTGAACAAACCTGCCATGATCTATTGCTCTCACGGAGATGGGCACTGGGTCCACGCCCAGTGCATGGATCTGGCAGAGCGCACCCTCATCCAGCTATCCGAAGGAAGCAGCAAGTATTACTGCAACGAGCATGTGAAGATAGCAAGAGCATTGCAGACCCCCAAACGAACTCCACCTTTAAAAAGGCCTCCACTGA--------------------------------------------------------------------------------------------------------------------------------------------------------------------------------------------------------------------------------------------------------------------------------------------------------------------------------------------------------------------------------------------------------------------------------------------------------------------------------------------------------------------------------------------------------------------------------------------------------------------------------------------------------------------------------------------------------------------------------------------------------------------------------------------------------------------------------------------------------------------------------------------------------------------------------------------------------------------------------------------------------------------------------------------------------------------------------------------------------------------------------------------------------------------------------------------------------------------------------------------------------------------------------------------------------------------------------------------------------------------------------------------------------------------------------------------------------------------------------------------------------------------------------------------------------------------------------------------------------------------------------------------------------------------------------------------------------------------------------------------------------------------------------------------------------------------------------------------------------------------------------------------------------------------------------------------------------------------------------------------------------------------------------------------------------------------------------------------------------------------------------------------------------------------------
Hylony028 ---------------------------------------------------------------------------------------------------------------------------------------------------------------------------------------------------------------------------------------------------------------------------------------------------------------------------------------------------------------------------------------------------------------------------------------------------------------------------------------------------------------------------------------------------------------------------------------------------------------------------------------------------------------------------------------------------------------------------------------------------------------------------------------------------------------------------------------------------------------------------------------------------------------------------------------------------------------------------------------------------------------------------------------------------------------------------------------------------------------------------------------------------------------------------------------------------------------------------------------------------------------------------------------------------------------------------------------------------------------------------------------------------------------------------------------------------------------------------------------------------------------------------------------------------------------------------------------------------------------------------------------------------------------------------------------------------------------------------------------------------------------------------------------------------------------------------------------------------------------------------------------------------------------------------------------------------------------------------------------------------------------------------------------------------------------------------------------------------------------------------------------------------------------------------------------------------------------------------------------------------------------------------------------------------------------------------------------------------------------------------------------------------------------------------------------------------------------------------------------------------------------------------------------------------------------------------------------------------------------------------------------------------------------------------------------------------------------------------------------------------------------------------------------------------------------------------------------------------------------------------------------------------------------------------------------------------------------------------------------------------------------------------------------------------------------------------------------------------------------------------------------TAATTGGCGTATAACTTAAAACATCCGACTCCAAGAAT-ATAA-ACC-----CCATAT-AAAAATCAACA--CT---A-ACATGACTTC-TAAAACCCACG-AAA-CAATAAAAAACAAGAAAAGAT--T-TCTAAATTGCCACGGTCATTT-ATACCACAAAACTTAA---ATTCTAAATAACAAACTCATTGTAAAAA-CCCCTGTAAGACCTAT-AGAAAA---AATTATGAACGATAACCCAACATTAGATACCTAGCCTAAACTTA-GATA----CAAAT-AGAGTACTACTCAAATAAAACTCAAACTGTTATCCTTGGGATAATAAACCCAAACCTCAATTGCC--AAATCACTTAGTCCAAAGAAAATCAAAGAAATCAATT-AAC-ATAAAACTATCAAGCTATTAAACACATTACATAA--T-TATTACTAAAAT-TTACAGAAATG-AAAT-TGAAGTGGATCAGTAAATAGAGTGGAATTAAGGCCAGACACCCTACCAA-CT-AGC-GGTA----CTT--ACAACCC--TA-TTACA-ATT-----AACCAAA-ACTAATAATTAAAAGTTGGAAGGGATAACTATAA--CCCTAACTTACACAGATACATAATCAATAGCTGTACTTAGCCCACAA-CAAACATAACACAACTA---TTAAAATTACCTAAAAGTAACATAACACAATCTGTAAAGTAGGAGAGA-AATACA-ATATGGCGCTATAGAGACAGTAGCAAGAATAATGAAAGAACTCA-ACC-AAAGCAATAAACAGCAATTACACGTACCTTTTGCATAATGATTAGA-ACATCGAAAGA-ATAATGAACCGAAAAGAGCAT-AACCTAGCAACGTAGCAAAAAAAAGACAC-TATCGACTGATAGCTTT-AAAA-TTCAAAACCACCAAA--CTAACAATTTA-ACTATATAGTACAGATGATACAACTCCATAAG--TAAATAAAT-AAA--TAAACCAATTCTAAAAGCAACATAAAAAAGTTCAATAA---C--AATACA-A-AAATC-TTAA---TTCCAACAA--C-AACC--A-CTAATACTTAA-AACAT-AT----TTCTAGAAATACTTTGAGTAAAGAAATCAA--CCCTGACTGTT--AACAAT-ACCAAGTTAACATA-TAAAG-TAAAACAAAAC-AACAAGCCCTTTACA--AT--TAATCTTAAGAACACAA--CC-C----AAATAAAAAAACTCGGCAAACAC-CCACAATCAATTATAATACACTTCAATA--ACAATCCTACAGTAGCATAATCATAAATTTGTATGAATCACAATACTGCCAAGAAATGACCTTGAAGAGGATACATAACGAAGAT-T--AAAGA-ATAAA--TAGTTTAAA-CCAAAAGGG-AATA-AAAC-AACTTCCA--ACTAGGGTATAAAAACCCGC--ATTA-AAATTACTACAAAA-C-ACA-TAAAC-T-AC-TGATC-GC---TCTATCAACAAACACATAACAGCTAAGTCCCTAGACTTAACCTCGATGTATCGCA-GCAAAATTGTTCTTAAAACTGGGTTAGCAAAGGTTTCTATCTATT-ACAT-AA-CCAGGAAACAA-CTCAAA----A-TTA--TAG-C---TAAATA-CCCTC-A-TT-ACGC-AAAACTATATCATT--TCCAGAC--CAGTC-AGGTTCCACCTTCTATTATTAACAAACACTGCGCGTGGCCCTATCGATAGGGCGGTAGCACCGGCGCTACCGCCACCCGGGCAGTGTTAGTAAACGTTTGCTAATTTGTTAGGGTTGGTTCGTGCACCGCACGAAACCCATAATAGAGGCGTGTGTGATAAAGTTAACTGCGCAGCTAACGTACTTTATCACACGCTAAGATGGGCCCATCTTAGCAAGAGATACAACTCTTGCCAGCGCTGGATGGCGTGCTTACTAAAGCCTGTTCTATCGCGATCCATCCGCTAACCCCACTGCACCCTAGGGTGCACGTAGTGGGGTTAGTGGATGGAGAATGGGCTTCCTAGGACGTTCCTATAAGAACGTTAGAACTAAGCTTAGTTTAAGCACGCCACGCGCCTCCTCATATACGAGGAGGCGCGAAGCAACTAGTTGCTTCAAAGTGCTTAAGCTCTAGCTAGATCAATGTACTTTGAATTATATATCCGGAAGCTTTTAACTTACAGCTGTAACCCCAGCCTATTCAGAGCGCTAGCCTCATTATATAGCGAGGCTCTGAATAGGGTGCCGCTGGGGGTCCAGGAATGTTCCTTAAACCTACGTAGATTTAAGGCCCTAAAGGCCTTTTGGACGGCCCTAGGAGCGGGCGCCCGGGCGCCCTCCTAGCTGGACTCTATATAGAGTTAAAACTTCTGCACAATCAGGTCTGATCGCGTCCGGGTGCAGGAGATGGAGTAAAGGAAACCTCGTGTTTCAAACACCCCTAGCGTTAGGGGGCCGCCGTGACCTTACGGCCGCGGTACCGTGAAGCTTGTTCTCAAGGACGGCCGGGGTTATCTTTACTCCATCGTTTCCCGCGGGAAATAGAGACCCTGGGAGCTTAATTTTAACTCATGAGTTAAAATTGGTTGTGACCTCGGAGCTCCGAGTGACCGTCACCAATTGGAAGTTCCCAGGGCGAATCCTATTGATCAATAGGGTTCGTGGATCAGGACCCAATGGTGCTATTGGTCGTTAACGAGTCCTGATCTACGACCGGATCCGGTCACTTCTCTACGGAGAGAAGCAAGGCCTTAAGGCCTTCAGATGATCATCTGCCCGGGATAG---------------------AAACTCCAG-ACACAAACTGAGGCAGCAAAACCACACAGCATCAAAAGCTCATTCCGAAACTTCTGAACACAGAGYCCATGG-AAGAAAGTCA-TGTC-TTTTGTGTTTGTCTCCTTTATGTACAGA-CAAGGTG-TTACCCCAAACCACAGACTAACATACTTCTATTTCATATACTGAATTTTCTTGGCCAACCAAAAGCAACTACAAATCCACAAAAATTACCATTCCAGTTAAGGCAGAGTGTAACCATTGATAAT---ACAACTTAAACATGTTTGCTATAAAAGATGTAAAGCATAACCATCTCAAACTGAAGCCTGCAGTTTTCTCTAAGGATTCCTGCTACCTGCCTCCTCTTCGCTACCCAGCCACTTGCACATTCAAAGGCAGTTTAGAGTCTGAAAAGCAACAGTACATTATCCATGGGGGGAAAACACCAAACAATGAGCTTTCCGATAAGATTTATGTCATGTCTGTTGTGTGCAAGAACAACAAGAAAGTTACTTTTTGCTGTACTGAGAAAGACTTGGTGGGAGACGTCCCTGAAGCCAGATATGGTCATACCATTGATGTGGTGTACAGTCGAGGGAAGAGCATGGGTGTTATCTTCGGGGGGCGATCGTACATACCTTCTGCCCAAAGAACGACGGAAAAATGGAATAGTGTCGCCGACTGCCTGCCCCACGTTTTCTTGGTGGACTTTGAATTTGGGTGCTCTACATCATACATCCTTCCAGAACTCCAGGATGGACTGTCTTTTCATGTCTCCATTGCCAGAAATGATACCATTTATATTTTAGGAGGGCATTCACTTGCCAATAATGTCCGCCCTGCCAACCTGTACAGAATAAGGGTTGATCTTCCCCTGGGTAGCCCCGCTGTGGACTGCACGGTTTTGCCAGGAGGAATCTCTGTCTCCAGTGCGATCCTGACCCAAACAAACAGTGACGAATTTGTTATTGTGGGTGGCTATCAGCTTGAAAATCAGAAAAGAATGGTCTGCAACGTCATCTCTCTGGAGGGCAACAAGATAGAAATTCGTGAGATGGAGACCCCAGATTGGACCCCCGACATCAAGCACAGCAAGATATGGTTTGGAAGCAACATGGGGAATGGAGCCGTTTTCCTGGGCATACCCGGGGACAACAAACAGGCTGCCTCGGAAATGTTCTATTTCTACACGCTGCGGTGTGCTGAAGACAATGCGAGCGAAGAACAGAAAACGTTCACCAACAGTCAGACATCAACGGACGACCCAGGGGATTCCACTCCCTTTGAAGACTCGGAAGAATTTTGCTTCAGCGCAGAAGCAAGTAATTTTGATGGTGATGATGAATTTGACACGTATAACGAAGACGATGAGGAAGACGAGTCTGTCACCGGCTACTGGATTACTTGTTGCTCTACCTGTGATGTGGACATCAACACGTGGGTACCGTTTTACTCAACTGAGCTGAACAAACCTGCCATGATCTATTGCTCGCATGGAGATGGGCACTGGGTCCACGCCCAGTGCATGGATCTGGCAGAACGCACACTCATCCAGCTGTCGGAAGGAAGCAGCAAGTATTACTGCAATGAGCATGTGAAGATCGCAAGAGCATTGCAGACCCCAAAACGAGCTCTACCCGTGAAAAAGCCTCCCCTGA--------------------------------------------------------------------------------------------------------------------------------------------------------------------------------------------------------------------------------------------------------------------------------------------------------------------------------------------------------------------------------------------------------------------------------------------------------------------------------------------------------------------------------------------------------------------------------------------------------------------------------------------------------------------------------------------------------------------------------------------------------------------------------------------------------------------------------------------------------------------------------------------------------------------------------------------------------------------------------------------------------------------------------------------------------------------------------------------------------------------------------------------------------------------------------------------------------------------------------------------------------------------------------------------------------------------------------------------------------------------------------------------------------------------------------------------------------------------------------------------------------------------------------------------------------------------------------------------------------------------------------------------------------------------------------------------------------------------------------------------------------------------------------------------------------------------------------------------------------------------------------------------------------------------------------------------------------------------------------------------------------------------------------------------------------------------------------------------------------------------------------------------------------------------------
Lampro029 ATTGTTTATCAACCTCATCTTATCACAGAAGAGGAAATAAAGAAGCAGATTGAAGCTGCGGGCTTTCCAGCATTCATCAAAAAACAGCCCAAGC---ACCCCAAGTTGGGAGCTATTGATATAGAACGTCTAAAAAACACACCAGTCAAATCCTCAGAAGGATCACAGCCACGGAGTCTAGTATGTGCCGATG---ATTCCACAGCCACTTTCACCGTGGATGGCATGCATTGTAAATCATGCGTGTCAAATATTGAAAGTGCTTTATCTACACTCCAGTATGTAAGCAGCATAGTAGTTTCTTTAGAGAATAGATCCGCTGTCGTCAAGTACAATGCAAACTTAGTCACTCCAGAAGCCCTGAGAAAAGCAATAGAGGCCGTTCCACCAGGACAATATAGAGTTAGTATTACAAGTGGAGTTGACAGTACCTCAAACT---CTCCTTCCAGCTCCTGTCTTCAGAAGATTCCCTCAAACGTAGTTAGCCAGCCCCTGACTCAAGAAACCGTGATAAACATCGATGGCATGACTTGTAACTCTTGTGTGCAGTCTATTGAGGGTGTCATATCAAAAAAGGCAGGGGTAAAATCCATCCTAGTATCCCTCGCAAACAGCAATGGGACTGTAGAATATGATCCTCTACTAACCTCTCCAGAAACTTTGAGGAAAGCAATAGAAGACTGCATGAAGGCTGCCCCTATGAAAGAAGCAAACGTCCGCGGACAAGGCAGCTTGGCATACCCAGGTGTTCGAACCCATGGGACTCTGGAGAGCGTGAATGGGCCCAAGGCAGGTTCAAGAAGCCTGACGTCATTGGCTGACACTTTTGAACACGTGATAGAAGAGCTGCTGGATGAGGACCAGAAAGCCCAGCCCCATGAAGAAAACAATAAGGACGCGGACTTGTACACTTCCAGGGTGATGCTCAGTAGTCAAGTGCCTTTGGAGCCGCCTCTTCTCTTTCTGCTTGAGGAATACAAAAATTACCTGGATGCTGCAAACATGTCGATGAGGGTCCGGCGCCACTCCGACCCGGCCCGGCGAGGGGAGCTGAGCGTATGTGACAGCATTAGTGAGTGGGTAACAGCGGCAGACAAAAAGACTGCAGTGGACATGTCGGGCGGGACGGTCACGGTCCTTGAAAAAGTCCCTGTATCGAAAGGCCAACTGAAGCAGTACTTCTACGAGACCAAGTGCAATCCCATGGGTTACACACGCTATACCTGCTATTCGGTGCCTGAGCCGGCATAGTAGGCACGGCACTGAGCCTTCTCATTCGTGCTGAACTGGGCCAGCCTGGGGCCTTACTGGGGGACGATCAGATCTACAACGTTGTAGTGACCGCCCATGCCTTCGTGATAATTTTCTTCATGGTTATGCCTATTATGATCGGGGGGTTTGGCAATTGATTGGTCCCCCTAATAATTGGGGCCCCCGACATGGCATTCCCTCGAATAAATAATATAAGCTTCTGACTCCTGCCTCCCTCCTTCCTTCTATTGCTTGCCTCTTCCATAGTCGAGGCAGGGGTAGGTACTGGTTGAACAGTATACCCTCCACTGGCAGGTAATCTGGCCCACGCTGGAGCCTCCGTAGATCTTGCGATTTTTTCCCTTCACTTGGCAGGAGTATCCTCCATCCTCGGAGCTATCAACTTCATCACAACTATTATCAATATAAAACCCCCCGCCCTCTCACAGTATCAAACCCCTTTATTTGTGTGATCCGTCCTAATTACAGCTGTACTACTACTGCTATCTCTCCCCGTCCTAGCGGCCGGTATTACTATACTTCTGACTGACCGAAACCTTAATACCACCTTCTTCGATCCTGCCGGAGGAGGAGACCCTATCCTATATCAACACCTATTCATGACCAACATCCGAAAATCTCACCCACTATTAAAAATCATTAATCACTCCTTCGTAGACCTACCTACCCCCTCAAGCCTGTCGTCCTGATGGAATTTTGGCTCTCTTTTAGGAGTCTGCCTAATCGTACAGATCCTAACAGGCTTATTCCTAGCTATACACTACACGTCTGACACAACCACCGCATTCAACTCCGTTACCCATGTCTGCCGAGATGTCAACTATGGCTGACTTCTACGCTACCTTCACGCTAATGGAGCCTCCATATTCTTCATTTGCCTATACATACATGTGGGCCGAGGCCTATACTATGGCTCATACACCTATACAGAGACATGAAACATCGGAATCCTATTACTATTTACCGTCATGGCTACCGCATTCATAGGCTATGTCTTACCATGAACCCAAATATCCTTCTGAGGAGCAACGGTCATTACCAACCTCCTCTCAGCCATTCCCTACATTGGAACTGACCTTGTTCAATGAATCTGAGGTGGCTTCTCAGTAGACAAAGCAACCCTAACCCGTTTCTTTGCCTTCCACTTCCTCCTACCCTTCATTATTGCAGCCCTAGCAATAGTACATCTCCTTTTCCTGCATGAAACTGGATCCAACAACCCCACAGGAATTCCCTCTAACTCAGATATAATCCCATTTCACCCCTATTACACGATCAAAGACATCCTAGGCCTCCTAATTATATTAACCGTACTCTCAGCCCTAGTCCTATTCTCACCAGACCTACTAGGAGACCCCGACAATTATACCCCAGCTAACCCACTCAACACCCCTCCTCACATCAAACCAGAGTGGTATTTCCTCTTTGCCTACGCAATCCTACGCTCTATCCCAAATAAACTAGGAGGGGTATTAGCTCTTGTAATATCCATCTTAATCCTAGCAGTAATCCCCGCACTACACACATCCAAACAACAAAGCATAACATTCCGCCCCCTCAGCCAATGCCTATTCTGACTCCTCGTAGCAGACCTATTAACACTAACCTGAATCGGAGGCCAACCAGTCGAATACCCCTACATCACCATCGGCCAAATTGCCTCTATCCTATACTTCTCTATCCTCCTAGTCCTTATACCCATTACCAGCGTGGTAGAAAACCATCTCCTAAAATGAAGA-CATCTGGCGTGTACACTAAAATATCCGCCCCCAAGAAT-ACAA-ACC-----CAGTTG-TAAGATCAACCT-TA---A-ACATGACTTC-TTAGGCCCACG-AAA-CAATAAAAAACAAGAAAAGAA----TAAAAATTGCCACGGTCATCTTATCATACAAAGCTTAA-TTACTCTTTTCGACGAACCCAATGTAAAAA-CCTCTGGAAGATCCAC-TGAAAG---AAGCATGAAGGACAACCCAACATTAGATACCTAGCTTAAACCCA-AGCA----CAAAC-AGAGTACTACCCAAATAAAACTCAAACTGCTATCCCTGGGATAATAAACCCAAACCCCAATCGCT--AATTCACTTAGTTCAAA-AAAAAACCACAAATCAATC-GAC-ACAAAGCTATCAAGCTATTAAT-ACATTA-GCAC--CTTATTC--------CCATAGAAATG-AAAT-CAAAGTGGATCAGTAAATAGAGCGGAACA-AGGCCCGACACCCTACCAA-CC-AAC-GGTG--AGCCC--TCAACCC--TA-TTAACAAAA-----CACCATA-ACTAACAATTAAAAGTTGGAAGGGACAACCGTAAA--CCTAACTTACACAGATTCACAA--CACAGCCGTATTTAGCCCAAAC-TCAATAAAACACAACTA---CCAATA-CCGACTAAAACAACATACCT--GTCCTTATAGTAGGAGAGA-AATTTACGC-AGGCGCAATAGAAAAAGTAGCAAGAACAATGAAAGAAGA-C-ACT-AAAGCAATAAACAGCACTTACCCCTACCTTTTGCATAATGGTTAGA-ATAACGAAAGA-ATAATCCCCCGAAAAGAGCAT-CAATCAGAAACGTGGCAAAAGAGAGACAA-TATCGACTGATAGCTTT-AAAA-GTCAGACCAAAAAGA--CCTACAACTCA-GCTATATAGGACAGACGTTACAACTTAATAAG--TACA----T-GAG--CAAGCCAATTTTAAGAGCAATATAAAAAAGTTCAATAA---C--AACTCC-AATAAATAAAAA---TACCAAAAA--T-ACAC--A-CGAAAG--CAA-AATAC-AA----TTATAGAAATACTTTGAGTAAAGAAATTAT--CCCTAAGTGTT--AACGAT-CCCAAATTAAATTC-TCGAA-ACAAC-CAAA--AACAAGGCTTCTACC-AAC--CCAAA-TAATAACACAT--CC-C----AAACAAAAAAACTCGGCAAACAC-CCACAATCAATTACCATACACTTCAACT--ACAACCCTGCAGTAGCATAATCATAAATTTGTATGAATCACAATACTGCTGAGAAATGACCTTGAAGAGGATGAATTACGAAGAT-C--AAAGA-AAACACCACCTCTAATTCCAA-ACGG-AATACAAACATCCTTCCT--CCTAGGGTACAAAAGACCGT--ATT--TAATTATTACTAAA-C-ACA-TCACT-C-AC-TGATC-AAATTCTTATCAACGAACACATAACAGCTAAGTCCATAGAC-TAACCTCGATGTATTGCA-GCAAACTTGTTCTTAAAACTGGGTTAGTAAAGGTTTCTATCTATT-T--A-ATCCCAGGAAATCA-CTCTAA---CA-GCC--AAG-G---CCAATA-TAATC-A-GC-GCCC-TATA--ACCACATC--TAAAAAT--CATC--AGGTTCCGCCTTCTATTATCAGCAAACACTGCGCGTGGCCCTAACGACAGGGCGGTAGCGCCGGCGCTACCGCCACCCGGGCAGTGTTAGTAAACGTTTGCTAATTTGCTTGAGTTGGTTCGTGCACCGCACGAAACTCATAATAGAGGCGTGTGTGATAAAGCTAGCTGCGCAGCTAACGTACTTTAGCACACGCTGAGATGGGCCCATCTCAGCAAAAATTACAAATTTTGCCAGCGCTGGATGGCGTGCTTACTAAAGCCTGTTCTATCGCGATCCACCCGCTAACCCCACCGCACCCTAGGGTGCATATAGTGGGGTTAGCGGGTGGAGAATGGGCTCCCTAGGTCACCTCTATAGAGGTGTTAGAATCAAGCTTGATTTAAGCACGCCACGCGCCTCCTCATATACGAGGAGGCGCGAAGCGACTAGTCGCTTCAAAGTGCTTAAGCTCTAGCTAGATCAATGCACTTTGAATTATATACCCGGAAGCTTTTAACTTACAGCTGTAACCCCAGCCTATTCAGAGCGCATGCCTCATTATATAGTGAGGCTCCGAATAGGGTGCCGCTGGGGGTCCAGGAATGTTCCTTAAGTTTACGTAAGCTTAAGGTCTAACAGGCCTTTTAGATGGCCCTAGGAGTGGGCGCCCAGGCGCCCTCCTAGCTGGACTCTATATAGAGTTAAAACTTCTGCACAATCAGGCCTGATCATGTCCGGGTGCGGGAGATGGAGTAAAGGAAACCCCGTGTTTCAAACACCTCCAGCGTTGGAGGGCCGCCGTGACGTTACGGCCGCGGTACCGTGAAGCTTGTTCCCAGGGACGGCCGGGGTTTTCTTCACTCCATCGTTTCCCGCGAGAAACAGAGACCCTAGGAGCTTAATTCTAGCCTATAGGTTAGAATTGGTTGTGACCTCGGAGCTCCGAAAGACCGTCACCAATTGGAAGTTCCTAGGGCGAATCCTATTGATCAATAGGGTTCGTGGATCAGGACCCAATGGTGCTATTGGTCGTTAACGAGTCCTGATCTACGACCGGATCCGGTCGCTTCCCTACGGAGGGAAGCGGGGCCTTAAGGCCCTCAGATGATAATCTGCCCGGGACCGCAGACCAGCAACAGTAGTATGAAACTCCAGAACACAAACTGAGGCAGCAAAACCACACAGCATCAAAAGCTCACTCCCAAACTTCTGAACACAAAGTCCATGG-AAGAAAGTCG-TGTC-TTTTGCGTTTGTCTCCTTTATGTATAGA-CAAGGTG-TTACCCCAAACCACAGACTAACATACTTCTCCTTCACATATTAAATTTTCTTGGCCAACCAAAAGTAACTACAAATCCACAAAAATTACCATTCCAG-TAAGGCAGAGTGTAACCATTGATAAT---ACAACTTAAACATGTTTGCTATAAAAGATGTAAAGCATAACCATCTCAAACTGAAGCCTGCAGTTTTCTCTAAGGATTCCTGCTACCTTCCTCCTCTTCGCTACCCAGCCACTTGCACATTCAAAAGCAGTTTAGAATCTGAAAAGCAACAATACATTATCCATGGGGGGAAAACACCAAACAATGAGCTTTCTGATAAGATTTATGTCATGTCTGTTGTGTGCAAGAACAACAAGAAAGTTACTTTTTGCTGTACTGAGAAAGACTTGGTGGGAGACGTCCCTGAAGCCAGATATGGTCATACGATTGATGTGGTGTACAGTCGAGGAAAGAGCATGGGTGTTGTCTTTGGAGGGCGATCATACATACCTTCTGCCCAAAGAACCACGGAAAAATGGAATAGTGTAGCTGATTGCCTGCCCCACATTTTTCTGGTGGATTTTGAATTTGGGTGCTCTACATCATACATTCTTCCAGAACTTCAGGATGGGCTATCTTTTCACGTCTCCATTGCCAGAAATGATACCATCTATATTTTAGGAGGGCATTCACTTGCCAATAACATCCGCCCTGCCAACCTATACAGAATAAGGGTTGATCTTCCCCTGGGTAGCCCAGCTGTGAATTGCACGGTTTTGTCAGGAGGAATCTCTGTCTCCAGTGCAATCCTAACTCAAACAAGCAGTGATGAATTTGTTATTGTGGGTGGCTATCAGCTTGAAAATCAGAAAAGAATGGTCTGCAACGTCATCTCTCTTGAGGGCAACACGATAGAAATTCGTGAGATGGAGACCCCAGATTGGACCCCAGACATTAAGCACAGCAAGATATGGTTTGGAAGCAACATGGGAAATGGGGCTGTTTTCCTTGGCATACCAGGAGACAATAAACAGGCTGCCTCAGAAACATTCTATTTCTACATGCTGAAATGTGCTGAAGACGAGGTGAATGAAGAACAGAAAACATTCACAAACAGTCAGACATCAACAGAAGACCCAGGGGACTCCACTCCCTTTGAAGACTCAGAAGAATTTTGCTTCAGTGCTGAAGCAACTAGTTTTGATGGTGATGATGAATTTGACACCTATAATGAAGATGATGAGGAAGATGAGTCTGTCACCGGCTACTGGATTACTTGCTGCTCTACTTGCGATGTGGATATCAACACGTGGGTACCATTTTATTCAACTGAGCTAAACAAACCTGCCATGATCTATTGCTCTCATGGAGATGGGCACTGGGTCCACGCCCAGTGCATGGATCTGGCAGAACGCACACTCATCCAACTGTCAGAAGGAAGCAGCAAGTATTACTGCAATGAGCATGTGAAGATAGCAAGAGCATTGCAGACACCCAAACGAGCTCTACCCTTAAAAAAGCCTCCACTGACTGCGTTTTAGCGACTCAGAAATCGGGGGCATCACCATCGCCTGGAAGTTCGACTCCCGTGAGTGCCCTCTGTTGTCC-ACGCTGCAG-CCCCAGTTTCC------CTGCCCCCG---TTCTCC---ATCAGGCCTGC----AGCCTTCGAAG-GTGCCCTGTGGGAAGGGTAGGGCCTGAGCTCAGCGTCTGGGAGGAGACACGTCCCCGTTCTGTCATTCTCCATTTTGCAGAACCTAAAATCACGG-GCCCCCTAGACT--CCAGGCCCCCTGG--------------GTGG------------GTCCGT---CAGCAGTTTCGTGCTCTCCCTCC-------------TCTGCCTGCATCCAGCCTTAGTGGCAGCTCCCCGCCTGA-----------GTTGCTGGGGAGAACGTTCCCGCGGCTCTTTGCTTGCTCTGTGTCAGGCA----GCATCAGGGGTGGG-GCT---------GT-AGTAAAAGCC-GGCTGTCTCC----GCAAGCCCA-----CCCTAAG---CCTCC-ACAACCCTGGTCTTCCTCCCGACACTGGTGGGCTGTGGG-AACGAGCTGGTC-CTTTTCACAGCTGACCGCAACCTCCTAGGCTTAGTCCATTTCTGTCCAGAAAGGAAATGCGATAAATCACACCCCCACTTTCCAAATCTCATGGTGATTGGCTCTTTAGTGGA----GAAGGCACAGGTTACAATATTATGTGCATTTATTCAGCACAATGGGCACAG-ATAATTTTGTAACAGTTTCCTTCCACACTTTGT--------TTTCTTAT-----GCCCGTGATCAAGGATAAA--AGGGGTATGTGCCACTTTTGTCTCTCT-GGATTCGGTGAGGCTGTGTTGAGTTGGTACGTGTTAAAT-GGGGCTAAGAAACCCT----CGCCCAGTCCTATTTGTGACAACGGAATACAGATGAATTAATTTTTATTTGTTTTCATCATCTCTACGTACCCTAAAGTCCTAT----TACACTACGTTCCTTCTTCTGTTCTCTCCGCAGGATATCAATGGCAAGCTGTTTCTTCCCAAACATGCTCTGTCCCAGGATGTTTGTACCTAAAAATTCAATTACAGTTGCCTGGGGTAAACCCATCTATGATGGTGGCAGTGAGATCCTCGGGTATGTAGTAGAACTTTGTAAAGCAGATGAAGAAGAATGGCAAATAGTTACTCCACCAACTGGCCTGAAAGCCACTCGATTTGAAATTGCAAAACTCACTGAACACCAAGAGTATAAAATACGAGTCTGTGCCCTCAATAAAGTTGGTTTAGGTGAGGCTACACCAGTTCCTGGTACTGTGAAACCAGAAGATAAACTTGAAGCACCTGAACTTGACCTTGATTCTGAATTAAGGAAAGGGATTGTTGTAAGAGCTGGTGGATCTGCCAGAATTCACATTCCATTCAAAGGCCGTCCAACACCTGAGATCACTTGGTCTCGAGAGGAAGGTGAATTTGCAGATAAGGTTCAAATTGAAAAGGGAGTAAACTATACCCAACTATCAATAGATAACTGTGATAGAAATGATGCTGGAAAATATATTCTCAAGCTGGAAAACAGCAGTGGATCTAAATCTGCTTTTGTAACTGTGAAAGTTCTTGATACCCCAGGACCACCACAGAATCTGGCAGTCAAAGAAGTGAAAAAAGATTTTGTCATCCTGGTATGGGAACCACCCATCATTGACGGAGGTGCAAAGATCAAGAACTATGTTATCGACAAACGCGAGTCAACCAGGAAAGCGTATGCTAATGTGAGCAATAAATGCAACAAAACAAGCTTTAAAGTTGAGAATCTTACCGAAGGAGCCATTTATTACTTCAGAGTGATGGCTGAAAATGAATTTGGAGTTGGTGTTCCAGTAGAAACTGTTGACGCTGTGAAAGCTGCTGAACCTCCCTCCCCACCAGGAAAGGTCACACTCACTGATGTGTCCCAGACCAGTGCATCGCTCATGTGGGAGAAGCCTGAATACGACGGCGGTAGCAGAATCCTGGGGTATGTTGTTGAAATGCAGTCAAAGGGAACTGAAAAATGGAGCA
Lepton030 --------------------------------------------------------------------------------------------------------------------------------------------------------------------------------------------------------------------------------------------------------------------------------------------------------------------------------------------------------------------------------------------------------------------------------------------------------------------------------------------------------------------------------------------------------------------------------------------------------------------------------------------------------------------------------------------------------------------------------------------------------------------------------------------------------------------------------------------------------------------------------------------------------------------------------------------------------------------------------------------------------------------------------------------------------------------------------------------------------------------------------------------------------------------------------------------------------------------------------------------------------------------------------------------------------------------------------------------------------------------------------------------------------------------------------------------------------------------------------------------------------------------------------------------------------------------------------------------------------------------------------------------------------------------------------------------------------------------------------------------------------------------------------------------------------------------------------------------------------------------------------------------------------------------------------------------------ATGACCAACATTCGAAAGACCCACCCCCTCTTGAAAATTATTAACAACTCATTAGTAGATCTCCCAGCTCCATCAAGCCTATCAGCATGATGAAACTTCGGCTCTCTTTTAGGAGTTTGCTTAGCCGTACAAATTTTGACAGGATTATTCCTAGCTATACACTATACCTCCGATACAGCCACCGCATTCAACTCCGTAACACATATCTGCCGAGACGTAAACTACGGATGGGTCCTCCGCTATCTTCACGCCAACGGAGCATCCATATTCTTCATCTGCCTATACCTCCACGTAGGACGAGGCCTGTACTACGGATCCTATACATATTCAGAAACATGAAATGTCGGCATCCTCCTCCTATCTGCCGTAATAGCCACTGCATTCATAGGATATGTATTACCATGAGGACAAATATCCTTCTGAGGAGCAACCGTCATCACTAACCTCCTATCTGCTATCCCCTACATTGGTACTGATCTGGTCCAATGGATCTGAGGTGGCTTCTCTGTAGATAAGGCAACCCTCACCCGGTTCTTTGCCTTCCACTTCCTACTCCCCTTCATCGTAGCAGCCCTAGTAATAGTCCACTTGCTATTCCTGCACGAAACTGGCTCTAATAACCCAACAGGCATTCCATCAGACCCCGATATGATCCCATTCCACCCCTACTATACTATCAAAGACATTCTAGGATTCCTCACTATATTAACAGCCCTATCAGCTCTAGTTCTATTTAACCCAGATCTCTTAGGAGACCCAGATAACTACACACCAGCAAACCCACTTAACACCCCTCCACACATTAAACCGGAGTGATACTTCCTATTTGCCTACGCAATCCTACGATCCATCCCAAACAAACTGGGTGGAGTCCTAGCCCTAGTCATGTCTATTCTAATCCTAGCAATCGTACCCATACTTCACACATCTAAACAACGAAGCATAATATTCCGACCCCTTAGCCAATGCCTGTTCTGATTACTCGTAGCAATCTTATTGACATTAACCTGAATCGGAGGACAACCAGTCGAATACCCTTACGTGATTATCGGACAAACAGCGTCCATCCTATATTTCCTAACCATTCTAATTTTTATACCCTTAGTCAGCATTATAGAAAATCACCTCCTAAAATGAAGA-------------------------------------------------------------------------------------------------------------------------------------------------------------------------------------------------------------------------------------------------------------------------------------------------------------------------------------------------------------------------------------------------------------------------------------------------------------------------------------------------------------------------------------------------------------------------------------------------------------------------------------------------------------------------------------------------------------------------------------------------------------------------------------------------------------------------------------------------------------------------------------------------------------------------------------------------------------------------------------------------------------------------------------------------------------------------------------------------------------------------------------------------------------------------------------------------------------------------------------------------------------------------------------------------------------------------------------------------------------------------------------------------------------------------------------------------------------------------------------------------------------------------------------------------------------------------------------------------------------------------------------------------------------------------------------------------------------------------------------------------------------------------------------------------------------------------------------------------------------------------------------------------------------------------------------------------------------------------------------------------------------------------------------------------------------------------------------------------------------------------------------------------------------------------------------------------------------------------------------------------------------------------------------------------------------------------------------------------------------------------------------------------------------------------------------------------------------------------------------------------------------------------------------------------------------------------------------------------------------------------------------------------------------------------------------------------------------------------------------------------------------------------------------------------------------------------------------------------------------------------------------------------------------------ATAG---------------------AAACTCCAG-ACACAAACTGAGGCAGCAAAACCACACAGCATCAAAAGCTCACTCCYGAACTTCTAAACACAGAGTCCGTGG-AAGAAAGTCG-TGTCTTTTTGTGTTTGTCTCCTTTATGTACAGA-CAAGGTG-TTACCCCAAACCACAGACTAACATGCTTCTACTTCACATATTGAATTTTCTTGGCCAACCAAAAGTAACTACAAATCCACAAAAATTACCATTCCAG-TAAGGCAGAGTGTAACCATTGATAAT---ACAACTTAAACATGTTTGCTATAAAAGATGTGAAGCATAACCATCTCAAACTGAAGCCTGCTGTTTTCTCTAAGGACTCCTGCTACCTGCCTCCTCTTCGCTACCCAGCCACTTGCACATTCAAAGGCAGTTTAGAGTCTGAAAAGCAACAATACATTATCCATGGGGGGAAAACACCAAACAATGAGCTTTCCGATAAGATTTATATCATGTCTGTTGTGTGCAAGAGCAACAAGAAAGTTACTTTTTGCTGTACTGAGAAAGACTTGGTGGGAGACGTCCCTGAAGCCAGATACGGTCATACCATTGATGTGGTGCACAGTCGAGGGAAGAGCATGGGTGTCGTCTTCGGAGGGCGATCATACATACCTTCTGCCCAAAGAACCACGGAAAAGTGGAATAGTGTAGCTGACTGCCTGCCCCACATTTTCTTGGTGGATTTTGAATTTGGGTGCTCTACATCATACATTCTTCCAGAACTTCAGGATGGGCTATCTTTTCATGTCTCCATTGCCAGAAATGATACCATTTATATTTTAGGAGGGCATTCACTTGCCAATAACATCCGCCCTGCCAACCTATACAGAATAAGGGTTGATCTTCCCCTGGGTAGCCCCGCTGTGAATTGCACGGTTTTGCCAGGAGGAATCTCTGTCTCCAGTGCAATCCTGACTCAAACAAACAGTGATGAATTTGTTATTGTGGGTGGCTATCAGCTTGAAAATCAGAAAAGAATGGTCTGCAACGTCACCTCTCTTGAGGGCAACAAGATAGAAATTCGTGAGATGGAGACCCCAGATTGGACCCCAGACATTAAGCACAGCAAGATATGGTTTGGAAGCAACATGGGAAATGGAGCTGTTTTCCTTGGCATACCAGGAGACAATAAACAGGTTGCTTCAGAAACATTCTATTTCTACATGCTGAAATGTGCTGAGGATGATGTGAATGAAGAACAGAAAACATTCACAAATAGTCAGACATCAACAGAAGACCCAGGGGATTCCACTCCCTTTGAAGACTCAGAAGAATTTTGCTTCAGTGCAGAGGCAAATAATTTTGATGGCGATGATGAATTTGACACCTATAACGAAGATGATGAGGAAGACGAGTCTGTCACCGGCTACTGGATTACTTGCTGCTCTACCTGTGATATGGATATCAACACGTGGGTACCATTTTATTCGACTGAGCTAAACAAACCTGCCATGAT-TATTGCTCTCATGGAGATGGGCACTGGGTCCACGCCCAGTGCATGGATCTGGCAGAACGCACACTCATCCAACTGTCAGAAGGAAGCAGCAAGTATTACTGCAATGAGCATGTGAAGATAGCAAGAGCATTGCAGACCCCAAAACGAGCTC-ACCCTTAAAAAAGCCTCCACTGA--------------------------------------------------------------------------------------------------------------------------------------------------------------------------------------------------------------------------------------------------------------------------------------------------------------------------------------------------------------------------------------------------------------------------------------------------------------------------------------------------------------------------------------------------------------------------------------------------------------------------------------------------------------------------------------------------------------------------------------------------------------------------------------------------------------------------------------------------------------------------------------------------------------------------------------------------------------------------------------------------------------------------------------------------------------------------------------------------------------------------------------------------------------------------------------------------------------------------------------------------------------------------------------------------------------------------------------------------------------------------------------------------------------------------------------------------------------------------------------------------------------------------------------------------------------------------------------------------------------------------------------------------------------------------------------------------------------------------------------------------------------------------------------------------------------------------------------------------------------------------------------------------------------------------------------------------------------------------------------------------------------------------------------------------------------------------------------------------------------------------------------------------------------------------
Lichon031 -----------------------------------------------------------------------------------------------------------------------------------------------------------------------------------------------------------------------------------------------------------------------------------------------------------------------------------------------------------------------------------------------------------------------------------------------------------------------------------------------------------------------------------------------------------------------------------------------------------------------------------------------------------------------------------------------------------------------------------------------------------------------------------------------------------------------------------------------------------------------------------------------------------------------------------------------------------------------------------------------------------------------------------------------------------------------------------------------------------------------------------------------------------------------------------------------------------------------------------------------------------------ACACTGTACTTACTATTTGGCGCCTGAGCTGGTATAGTAGGTACTGCGCTTAGCCTTCTTATCCGTGCTGAACTCGGTCAGCCCGGGGCCCTGCTAGGTGATGATCAAATTTATAATGTAATCGTTACAGCACATGCCTTCGTAATAATCTTCTTCATAGTTATACCCATTATAATTGGAGGCTTTGGTAACTGACTTATTCCCCTAATAATTGGTGCACCTGATATAGCGTTCCCCCGAATAAATAACATAAGCTTCTGACTCCTACCTCCATCTTTTCTACTACTACTTGCTTCCTCTACAGTTGAAGCTGGAGTAGGTACTGGTTGAACAGTATATCCTCCCCTAGCAGGAAACTTAGCACACGCTGGAGCCTCTGTTGATTTAGCTATTTTTTCTCTACATTTAGCAGGTGTGTCATCCATCCTAGGAGCCATTAATTTCATTACCACAATTATTAACATAAAACCCCCAGCACTTTCTCAATATCAAACTCCTCTATTTGTCTGATCCGTACTGATTACAGCTGTCCTACTTCTACTCTCTCTTCCTGTGTTGGCAGCAGGTATTACTATACTATTAACAGATCGCAACCTCAATACTACTTTCTTTGATCCTGCAGGCGGAGGAGATCCGATTTTATATCAACACCT----------------------------------------------------------------------------------------------------------------------------------------------------------------------------------------------------------------------------------------------------------------------------------------------------------------------------------------------------------------------------------------------------------------------------------------------------------------------------------------------------------------------------------------------------------------------------------------------------------------------------------------------------------------------------------------------------------------------------------------------------------------------------------------------------------------------------------------------------------------------------------------------------------------------------------------------------------------------------------------------------------------------------------------------------------------------------------------------------------------------------------------------------------------------------------------------------------------------------------------------------------------------------------------------------------------------------------------------------------------------------------------------------------------------------------------------------------------------------------------------------------------------------------------------------------------------------------------------------------------------------------------------------------------------------------------------------------------------------------------------------------------------------------------------------------------------------------------------------------------------------------------------------------------------------------------------------------------------------------------------------------------------------------------------------------------------------------------------------------------------------------------------------------------------------------------------------------------------------------------------------------------------------------------------------------------------------------------------------------------------------------------------------------------------------------------------------------------------------------------------------------------------------------------------------------------------------------------------------------------------------------------------------------------------------------------------------------------------------------------------------------------------------------------------------------------------------------------------------------------------------------------------------------------------------------------------------------------------------------------------------------------------------------------------------------------------------------------------------------------------------------------------------------------------------------------------------------------------------------------------------------------------------------------------------------------------------------------------------------------------------------------------------------------------------------------------------------------------------------------------------------------------------------------------------------------------------------------------------------------------------------------------------------------------------------------------------------------------------------------------------------------------------------------------------------------------------------------------------------------------------------------------------------------------------------------------------------------------------------------------------------------------------------------------------------------------------------------------------------------------------------------------------------------------------------------------------------------------------------------------------------------------------------------------------------------------------------------------------------------------------------------------------------------------------------------------------------------------------------------------------------------------------------------------------------------------------------------------------------------------------------------------------------------------------------------------------------------------------------------------------------------------------------------------------------------------------------------------------------------------------------------------------------------------------------------------------------------------------------------------------------------------------------------------------------------------------------------------------------------------------------------------------------------------------------------------------------------------------------------------------------------------------------------------------------------------------------------------------------------------------------------------------------------------------------------------------------------------------------------------------------------------------------------------------------------------------------------------------------------------------------------------------------------------------------------------------------------------------------------------------------------------------------------------------------------------------------------------------------------------------------------------------------------------------------------------------------------------------------------------------------------------------------------------------------------------------------------------------------------------------------------------------------------------------------------------------------------------------------------------------------------------------------------------------------------------------------------------------------------------------------------------------------------------------------------------------------------------------------------------------------------------------------------------------------------------------------------------------------------------------------------------------------------------------------------------------------------------------------------------------------------------------------------------------------------------------------------------------------------------------------------------------------------------------------------------------------------------------------------------------------------------------------------------------------------------------------------------------------------------------------------------------------------------------------------------------------------------------------------------------------------------------------------------------------------------------------------------------------------------------------------------------------------------------------------------------------------------------------------------------------------------------------------------------------------------------------------------------------------------------------------------------------------------------------------------------------------------------------------------------------------------------------------------------------------------------------------------------------------------------------------------------------------------------------------------------------------------------------------------------------------------------------
Lionyc032 ------------------------------------------------------------------------------------------------------------------------------------------------------------------------------------------------------------------------------------------------------------------------------------------------------------------------------------------------------------------------------------------------------------------------------------------------------------------------------------------------------------------------------------------------------------------------------------------------------------------------------------------------------------------------------------------------------------TGCATGAAGGCTGCCCCCATGAAAGAAGCAAACGTCCGCGGACAAGGCAGCTTGGCGTACCCAGGTGTTCGAACCCATGGGACTCTGGAGAGCGTGAATGGGCCCAAGGCAGGTTCAAGAGGCCTGACATCATTGGCTGACACTTTTGAACACGTGATAGAAGAGCTGCTGGATGAGGACCAGAAAGCCCGGCCCCATGAAGAAAACAATAAGGACGCGGACTTGTACACTTCCAGGGTGATGCTCAGTAGTCAAGTGCCTTTGGAGCCGCCTCTTCTCTTTCTGCTTGAGGAATACAAAAATTATCTGGATGCTGCAAACATGTCGATGAGGGTCCGGCGCCACTCCGACCCGGCCCGGCGCGGGGAGCTGAGCGTGTGTGACAGCATTAGCGAGTGGGTAACAGCGGCAGACAAAAAGACTGCAGTGGACATGTCGGGCGGGACAGTCACGGTCCTYGAAAAAGTCCCTGTATCGAAAGGCCAACTGAAGCAGTACTTCTACGAGACCAAGTGCAATCCCATGGGTTACACACTCTTTACCTATTATTTGGGGCTTGAGCAGGTATAGTAGGGACTGCTCTTAGTCTTCTTATTCGTGCTGAACTTGGGCAGCCTGGAGCCCTGCTAGGCGATGATCAAATTTATAATGTAATTGTAACAGCTCATGCCTTTGTAATAATCTTCTTTATAGTAATGCCTATTATGATTGGAGGTTTCGGTAACTGACTGATTCCATTAATAATTGGTGCACCTGATATAGCATTCCCTCGAATAAATAACATAAGCTTTTGACTTCTACCTCCCTCTTTTCTACTATTACTTGCCTCCTCCACAGTTGAAGCTGGGGTTGGTACTGGCTGAACAGTATATCCACCTTTAGCAGGTAACCTTGCACATGCAGGGGCCTCAGTCGATCTGGCAATCTTCTCTCTTCATTTGGCTGGTGTCTCATCTATTTTAGGCGCTATTAATTTTATTACTACTATTATTAATATGAAACCTCCAGCTCTCTCTCAATACCAAACTCCTTTATTTGTTTGATCTGTCCTAATCACGGCTGTTTTATTATTATTATCACTTCCTGTCCTAGCAGCAGGAATTACAATACTATTAACGGATCGAAATCTCAATACAACTTTTTTTGACCCTGCCGGAGGGGGAGATCCTATTCTATATCAACATTTATTCATGACCAACATTCGAAAAACACACCCCCTCCTAAAAATTCTTAATAGCTCATTTGTAGATCTTCCGGCTCCTTCAAACTTATCAGCTTGATGAAATTTCGGCTCTCTCTTAGGAGTCTGCTTAGCCCTACAAATTCTAACAGGACTATTCCTAGCCATGCACTATACTGCTGATACAGCAACTGCATTCAACTCTGTTACCCATATCTGTCGAGACGTAAACTATGGATGACTTCTTCGCTACCTACATGCTAATGGAGCCTCTATATTCTTTATTTGCCTATACATTCATGTAGGTCGAGGACTATACTATGGCTCCTACACTTATACAGAAACATGAAATGTCGGAATCCTTCTCCTATTTGCTGTAATAGCTACTGCATTTATAGGATATGTTTTACCCTGAGGACAAATATCTTTTTGAGGGGCTACAGTCATCACTAATCTTCTCTCAGCAATCCCCTATATCGGAACGGAACTAGTCCAGTGAATCTGAGGCGGCTTCTCCGTAGACAAAGCCACCTTAACCCGATTTTTTGCCTTCCACTTTCTCTTTCCCTTCATTGTAACAGCTCTGGTAATAGTTCATCTCCTCTTTCTACACGAAACAGGATCTAACAACCCAACAGGCATTCCGTCAGACCCAGATATAATTCCATTTCACCCCTACTACACAATTAAAGACATTCTTGGTTTCCTAATGATACTTACTGTCCTCTCAGCATTGGTTTTATTCTCACCAGATCTCCTAGGAGACCCAGACAACTATACGCCAGCAAACCCACTCAATACGCCCCCACACATTAAACCAGAATGATATTTCCTCTTTGCCTACGCAATCCTACGCTCCATCCCAAACAAACTAGGAGGCGTCCTAGCTCTAGTACTGTCAATTCTAATCTTGGCAGTCGTACCAGCCCTCCACATGTCCAAACAACGAAGCATGATATTCCGTCCTCTAAGTCAATGTCTGTTCTGATTACTAGTCGCAACCCTACTCACACTAACATGAATTGGAGGGCAACCAGTTGAATACCCCTATGTAATTATTGGCCAGGTAGCCTCTGTCCTATATTTTATGATTCTTTTAGTTCTCATGCCCCTTATCAGTATTGTAGAAAACAAACTCTTAAAATGAAGA-CACTTGGCGTGTGTACTAAAATATCCGTCTCCAAGAAT-ATAAATTTCT---AAAAAA-ATAAATCAACA--TT---A-ACATAACTTC-TCAAACCCACG-CAA-CAATAAAAAACAAGAAAAGAT--A-ATAAAATTGCCACGGTCATTTTATCTTACAAAGCTTAA-CCCCTTTTCCAAACAAACTCACCGTAAAAA-CCTCTGTAAGCCCTAT-CGAAAG---AATAATGAATGACAGTCCAACATTAGATACCTAGCTTAAACCTA-TCTC----TAAAC-AGAGTACTACGCACATAAAACTCAAACTGTTATCCTTGGGATAATACACCCATACCTCAGTTGCCATAACTCACTTAGTTCAAA-GAAAACTTATAAATTAATT-CAT-ACAAAACTATCAAGCTATCAAA-ACATTA-TGAC--TTCATTGCCTA----TAACAGAAATG-AAAT-CAAAGTGGATCAGTAAATAGAGTGGAATA-AGGCCAGACACCCTACCAAACC-AACCGGCA--CTTTT--CCAACAC--TA--TATCAGTA-----AACCGCA-ACTAATAATTAAAAGTTGGAAGGGATAACCATAAA-ACATAACTTACACAGATATCCATA-AACAGCTGTACTTAGCCCAAAA-CAAATACAATTTAATTA---TCAACT-CTGTTTAAAACAACATAATA---TACCTTAAGTAGGAGAGA-AATTTA-ATTTGGCGCTATAGAGAAAGTAGCAAGAATAATGAAAGAAAG-C-ACC-AAAGCAATAAATAGCAACTACCCGTACCTTTTGCATAATGAATAGA-ATAACGAAAGA-ATAATATGCCGAAAAGAGTAC-TA--TAGAAACGTGGCAAAAAAGTGAAAA-TATCGATTGATAGCTTTTAAAA-ATCAAAACTACAAAA--TTTACAATTCA-ACTGTATAGGACAGACATTACAATTGGATAAG--TACA----C-AAA--CAGACCAATTTTAAAAGCAACATAAAAAAGTTCAATGA---C--AACTCA-A-CTATC-TCAA---TCTCAACAA--T-CAAC--A-CTAACA-TAAACTATAT-AA----TTATAGAGATACTTTGAGTAAAGAAAAATT--CCCCAAACCTT--AACGAT-ACCAAGTTAACATA-TAAAG-TAGAT-CAAAT-GACAAGCTCTTTATC--TT--GAATT-TAACAACACAA--CTTC----AAATAAAAAAACTCGGCAAACAT-CCACAATCAATTATTATACACTTCAACA--CTAATCCTGCAGTAGCATAATCATAAATTTGTATGAATCACAATACTGCCAAGAAATGACCTTGAAGAGGATGCTATACGAAGAT-T--AAAGA-AGATT--ATTAACCTTACCAA-CAGG-CACA-AAAC-AATCTCAA--ACTAGGGCATAACTCACCGT--ACTA-TAACTATCATAAAA-TAATA-TTATT-A-AC-TGATC-AA-CCAATATCAACGAACACATAACAGCCAAGCTCATAGAC-TAACCTCGATGTATCGCA-GCAAACTTGTTCTTAAAACTGGGTTAGTAAAGGTTTCTATCTATT-T--T-AC-CCAGGAAACAA-CTCAAC----C-TCC--CC--C---CCAATC-CAATC-AGGT-ATACAAACA--AACAACTT--GCTAAAC--CACTC-AGGTTCCACCTTCTATTGTCAGCAAACACTGCGCGTGGCCCTATCGATAGGGCGGCAGCGCTAGCGCTGCCGCCACCCGGGCAGTGTTAGTAAACGTTTGCTAATTTGCTGGGGTTGGTTCGTGCACCGCACGAAACCCACAATAGAGGCGTGTGTGCTAAAGCTAGCTGCGCAGCTAACGTACTTTAGCACACACTAAGATGGGCCCATCTTAGTAAGGACCACGATCCTTGCCAGCGCTGGATGGCGTGCTTACTAAAGCCTGTTCTATCGCGATCCATCCGCTAACCCCACTGCACCCTAGGGTGCATATAGTGGGGCTAGCGGATGGAGAATGGGCTTCCTAGGACGCCCTTGCAAGAGCGTTAGAACTAAGCTTAGTTTAAGCACGCCACGCGCCTCCTCATATACGAGGAGGCGCGAAGCGACTAGTCGCTTCAAAGTGCTTAAGCTCTAGCTAGATCAATGTACTTTGAATTATATATCCGGAAGCTTTTAACTTACAGCTGTAACCCCAACCTACTTAGAGCGCCAGCCTCATTATATAGTGAGGCTTTAAGTAGGGTGCCGCTGGGGATCCAGGAATGTTCCTTAAGCCTACGTAGACTTAAAATCTAAAGAGCTCTTTAGATGGCCCTAGGAGTGGGCGCCCAGGCGCCCTCCTACCTGGATTCTATATAGAGTTAAAACTCTCGCATAATCAGGCCTGATCACGTCCGGATGCGGGAGATGGAGTAAAGGAAACCCCGTGTTTCAAACACCTCTAGCGTTAGAGGGCCGCCGTGACGTTACGGCCGCGGTACCGTGAAGCTTGTTCTCAAGGACGGCCGGGGTTTTCTTTACTCCATCGTTTCCCGCGGGAAATAGAGACCCTAGGAGCTTAATTCTAGTCCATGGACCAGAATTGGTTGTGACCTCGGAGCTCCGAGCGACCGTCGCCAATTGGAAGTTCCTAGGGCGAATCCTATTGATCAATAGGGTTCGTGGATCAGGACCCAATGGTGCTATTGGTCGTTAACGAGTCCTGATCTACGACCGGATCCGGTCGTCTCTTTACGGAAAGAGACGGGGCCTTAAGGCCCCCAAATGATCATTTTCCCGGGACCGCAGACCAGCAACAGTAGTATGAAACTCCAGAACACAAACTGAGACAGCAAAACCACACAGCATCAAAAGCTCACTCCCAAACTTCTGAACACAGATTCCATGG-AAGAAAGTCG-TGTC-TTTTGTGTTTGTCTCCTTTATGTATAGA-CAAGGTG-ATACCCCAAACCACAGACTAACGTACTTCTACTTCACATATTGAATTTTCTTGGCCAACCAAAAGTAACTACAAATCCACAAAAATTACCATTCCAG-TAAGGCAGAGTGTAACCATTGATGAT---ACAACTTAAACATGTTTGCTATAAAAGATGTAAAGCATAACCATCTCAAACTGAAGCCTGCAGTTTTCTCTAAGGATTCCTGCTACCTGCCTCCTCTTCGCTACCCAGCCACTTGCACGTTCAAAAGCAGTTTAGACTCTGAAAAGCAACAATACATTATCCATGGGGGGAAAACACCAAACAATGAGCTTTCCGATAAGATTTATGTCATGTCTGTTGTGTGCAAGAACAACAAGAAAGTTACTTTTTGCTGTACTGAGAAAGACTTGGTGGGAGACGTCCCTGAAGCCAGATATGGTCATACCATTGATGTGGTGCACAGTCGAGGGAAGAGCATGGGTGTTGTCTTCGGAGGGCGGTCATACATACCTTCTGCCCAAAGAACCACAGAAAAATGGAATAGTGTCGCTGACTGCCTGCCCCACATTTTCTTAGTGGATTTTGAATTTGGGTGCTCTACATCATACATTCTTCCAGAACTTCAGGATGGACTATCTTTTCATGTCTCCATTGCCAGAAATGATACCGTTTATATTTTAGGAGGGCATTCACTTGCCAATAACATCCGCCCTGCCAACCTATACAGAATAAAGGTTGATCTCCCCCTGGGTGCCCCCGCTGTGAATTGCACGGTTTTGCCAGGAGGAATCTCTGTCTCCAGTGCAATCCTGACTCAAACAAACAGTGATGAATTTGTTATTGTGGGTGGCTATCAGCTAGAAAATCAGAAAAGAATGGTCTGCAATGTTATCTCTCTTGAGGGCAACGAGATAGAAATTCGTGAGATGGAGACCCCAGATTGGACCCCAGACATTAAGCACAGCAAGATATGGTTTGGAAGCAACATGGGAAATGGAGCTGTTTTCCTTGGCATACCAGGAGACAATAAGCAAGCTGCTGCAGAAACATTCTATTTCTACATGCTGAAATGTGCTGAAGACGATGTGAATGAAGAACAGAAAACATTCACAAATAGTCAGACATCAACGGAAGACCCAGGGGATTCCACTCCCTTTGAAGACTCAGAAGAATTCTGCTTCAGTGCAGAGGCAAATAATTTTGACGGTGATGATGAATTTGACACCTATAATGAAGATGATGAGGAAGATGAGTCTGTCACTGGCTACTGGATTACTTGCTGCTCTACCTGTGATGTGGATATCAACACGTGGGTACCATTTTATTCAACTGAGCTAAACAAACCTGCCATGATCTATTGCTCTCATGGAGATGGGCACTGGGTCCA-GCCCAGTGCATGGATCTGGCAGAACGCACACTCATCCAACTGTCAGAAGGAAGCAGCAAGTATTACTGCAATGAGCATGTGAAGATAGCAAGAGCATTACAGACCCCGAAACGAACTCTACCCTTAAAAAGGCCTCCACTGA-----------------------------------------------------------------------------------------------------------------------------------------------------------------------------------------------------------------------------------------------------------------------------------------------------------------------------------------------------------------------------------------------------------------------------------------------------------------------------------------------------------------------------------------------------------------------------------------------------------------------------------------CCTAGGCTTAGTCCATTTCTGTCCAGAAACAAAATGAGATAAATGACATCCCCACTTTCCAGATCTAATGGTGATTGGCTCCTTAGTGGA----GAATGCAGAGGGTACAGTATTATGTGCCTCTCCTCAGCACAATGGGCACAG-ATAATTTTGTA--AGTTTACTTCCACACTTTGT--------TAGCTTAT-----TCCCGTGATCAAGTATAAAGGGGGGGTATGTGCCAC-TTTGTCTCTCTGGGATTCAGGGACGATGTGTTGAGTTGGTACGTGTTAAAC-AGATCTGAGMAACCCA----CTCCCAGTCCTATTTGTGACAACRGAATGYAGGTGAATTAATTTTTATTTGTTTTCATTATCCGTATGTCCCCTAAAGTCCTAT----TACACTATGTTCCTTTTTCTGCTCTCTCGGC-GGATATCAACGGCAAGCTGTTTC-------------------------------------------------------------------------------------------------------------------------------------------------------------------------------------------------------------------------------------------------------------------------------------------------------------------------------------------------------------------------------------------------------------------------------------------------------------------------------------------------------------------------------------------------------------------------------------------------------------------------------------------------------------------------------------------------------------------------------------------------------------------------------------------------------------------------------------------------------------------------------------------------------------------------------------------------------------------------------------------------------------------------------------------------------------
Loncho033 --------------------------------------------------------------------------------------------------------------------------------------------------------------------------------------------------------------------------------------------------------------------------------------------------------------------------------------------------------------------------------------------------------------------------------------------------------------------------------------------------------------------------------------------------------------------------------------------------------------------------------------------------------------------------------------------------------------------------------------------------------------------------------------------------------------------------------------------------------------------------------------------------------------------------------------------------------------------------------------------------------------------------------------------------------------------------------------------------------------------------------------------------------------------------------------------------------------------------------------------------------------------------------------------------------------------------------------------------------------------------------------------------------------------------------------------------------------------------------------------------------------------------------------------------------------------------------------------------------------------------------------------------------------------------------------------------------------------------------------------------------------------------------------------------------------------------------------------------------------------------------------------------------------------------------------------------ATGACCAACATTCGGAAAACTCACCCCCTCCTAAAAATCCTTAACAGCTCATTTGTAGACTCCCCCGCTCCCTCAAACCTATCATCCTGATGGAACTTTGGCTCTCTTTTAGGAGTCTGCCTAGCCGTACAAATTTTAACAGGACTCTTCCTAGCCATACACTATACAGCCGACACAGCAACCGCATTTGACTCCGTCACCCATATTTGCCGAGACGTAAACTACGGGTGACTGCTTCGCTATCTACATGCTAATGGGGCCTCCATATTCTTTATCTGCCTGTACCTTCACGTGGGCCGAGGACTATACTATGGCTCCTACACCTTCACGGAAACATGGAACGTCGGCATTCTCCTCCTCTTCACCGTGATAGCCACTGCATTCATAGGCTATGTATTACCCTGAGGACAAATATCCTTCTGGGGAGCCACAGTCATCACCAACCTCCTCTCAGCAATCCCTTACATTGGCACAGAACTAGTCCAATGAATCTGAGGGGGCTTCTCCGTGGACAAAGCTACCCTAACCCGATTTTTCACCTTCCACTTTCTATTCCCCTTTATCGTAACAGCCCTAGTAATAGTCCATCTCCTATTCCTGCACGAAACCGGATCCAACAACCCCACGGGCATCCCGTCAGATCCGGACATAATCCCCTTTCACCCTTACTACACTATCAAAGATATTTTAGGCTTCCTAATTATACTCACCGCCCTCTCAACACTAGTTCTATTCTCACCAGACCTCCTAGGGGACCCAGACAACTACACCCCGGCAAACCCACTTAACACTCCTCCACATATTAAACCAGAATGATACTTCCTCTTCGCCTACGCAATCCTACGCTCCATCCCAAACAAACTGGGAGGAGTACTGGCCCTAGTACTATCCATCCTAATCCTGGCAATCGTACCTATCCTCCACACATCAAAACAACGAAGCATAATATTCCGCCCCCTAAGCCAATGCTTATTTTGACTACTAGTAGCAGTCTTACTTACACTAACATGAATCGGGGGACAACCCGTCGAATACCCATATGTAATCATCGGTCAAACAGCATCCGTCCTATATTTTATGATTCTCCTAGTCCTCATGCCCCTTACCGGTATTGTAGAAAACAAACTCTTAAAATGAAGA------------------------------------------------------------------------------------------------------------------------------------------------------------------------------------------------------------------------------------------------------------------------------------------------------------------------------------------------------------------------------------------------------------------------------------------------------------------------------------------------------------------------------------------------------------------------------------------------------------------------------------------------------------------------------------------------------------------------------------------------------------------------------------------------------------------------------------------------------------------------------------------------------------------------------------------------------------------------------------------------------------------------------------------------------------------------------------------------------------------------------------------------------------------------------------------------------------------------------------------------------------------------------------------------------------------------------------------------------------------------------------------------------------------------------------------------------------------------------------------------------------------------------------------------------------------------------------------------------------------------------------------------------------------------------------------------------------------------------------------------------------------------------------------------------------------------------------------------------------------------------------------------------------------------------------------------------------------------------------------------------------------------------------------------------------------------------------------------------------------------------------------------------------------------------------------------------------------------------------------------------------------------------------------------------------------------------------------------------------------------------------------------------------------------------------------------------------------------------------------------------------------------------------------------------------------------------------------------------------------------------------------------------------------------------------------------------------------------------------------------------------------------------------------------------------------------------------------------------------------------------------------------------------------------------------------------------------------------------------------------------------------------------------------------------------------------------------------------------------------------------------------------------------------------------------------------------------------------------------------------------------------------------------------------------------------------------------------------------------------------------------------------------------------------------------------------------------------------------------------------------------------------------------------------------------------------------------------------------------------------------------------------------------------------------------------------------------------------------------------------------------------------------------------------------------------------------------------------------------------------------------------------------------------------------------------------------------------------------------------------------------------------------------------------------------------------------------------------------------------------------------------------------------------------------------------------------------------------------------------------------------------------------------------------------------------------------------------------------------------------------------------------------------------------------------------------------------------------------------------------------------------------------------------------------------------------------------------------------------------------------------------------------------------------------------------------------------------------------------------------------------------------------------------------------------------------------------------------------------------------------------------------------------------------------------------------------------------------------------------------------------------------------------------------------------------------------------------------------------------------------------------------------------------------------------------------------------------------------------------------------------------------------------------------------------------------------------------------------------------------------------------------------------------------------------------------------------------------------------------------------------------------------------------------------------------------------------------------------------------------------------------------------------------------------------------------------------------------------------------------------------------------------------------------------------------------------------------------------------------------------------------------------------------------------------------------------------------------------------------------------------------------------------------------------------------------------------------------------------------------------------------------------------------------------------------------------------------------------------------------------------------------------------------------------------------------------------------------------------------------------------------------------------------------------------------------------------------------------------------------------------------------------------------------------------------------------------------------------------------------------------------------------------------------------------------------------------------------------------------------------------------------------------------------------------------------------------------
Loncho034 --------------------------------------------------------------------------------------------------------------------------------------------------------------------------------------------------------------------------------------------------------------------------------------------------------------------------------------------------------------------------------------------------------------------------------------------------------------------------------------------------------------------------------------------------------------------------------------------------------------------------------------------------------------------------------------------------------------------------------------------------------------------------------------------------------------------------------------------------------------------------------------------------------------------------------------------------------------------------------------------------------------------------------------------------------------------------------------------------------------------------------------------------------------------------------------------------------------------------------------------------------------------------------------------------------------------------------------------------------------------------------------------------------------------------------------------------------------------------------------------------------------------------------------------------------------------------------------------------------------------------------------------------------------------------------------------------------------------------------------------------------------------------------------------------------------------------------------------------------------------------------------------------------------------------------------------------ATGACCAACATTCGAAAAACCCACCCTCTCCTAAAAATTCTCAATAACTCATTTGTAGACCTCCCCGCCCCCTCTAGCCTCTCAGCCTGATGAAACTTTGGCTCTCTTTTAGGAGTCTGCTTAACCCTACAAATCTTAACTGGCTTATTCCTAGCCATGCACTATACAGCTGACACAGCAACCGCATTCAACTCCGTTGCCCATATCTGCCGAGATGTAAACTATGGCTGACTCCTTCGCTATCTACATGCTAACGGGGCCTCCATATTCTTCATCTGCTTATACCTTCATGTGGGCCGAGGACTGTACTACGGCTCTTACACTTATACAGAAACATGAAACGTTGGCATTCTTCTCCTCTTCACCGTAATGGCTACCGCATTCATAGGCTATGTATTGCCCTGAGGACAGATATCCTTCTGAGGGGCCACAGTCATCACTAATCTCCTCTCAGCAATTCCTTACATTGGCACAGAATTAGTTCAATGAATCTGAGGAGGCTTCTCTGTAGACAAAGCTACTCTAACTCGATTCTTTACTTTTCACTTCTTATTCCCTTTTATTGTAGCAGCCCTAGTTATAGTCCACCTGCTATTTCTACACGAAACTGGCTCTAATAACCCAACGGGCATCCCATCAGACCCAGACATGATTCCATTTCACCCCTACTACACAATTAAGGACATTCTAGGCTTCCTAATAATACTTACCGTCCTCTCAACGCTAGTCCTATTCTCACCGGACCTTCTAGGAGACCCAGATAACTATACACCAGCAAACCCACTCAACACTCCTCCCCACATTAAACCAGAGTGATATTTCCTATTTGCCTACGCAATTCTACGCTCTATCCCAAATAAACTGGGGGGTGTACTAGCTCTAGTACTATCTATTCTAATCCTAGCAGTTATACCAGTCCTCCACATGTCCAAACAACGAAGCATAATATTCCGTCCCCTAAGTCAATGCTTATTTTGACTACTCGTAGCAGTCCTACTTACACTAACCTGAATTGGAGGTCAGCCAGTCGAATACCCTTACGTGATCATTGGCCAAGCAGCTTCTGTCTTATACTTTATAATTCTCCTAATTCTCATGCCCCTTGTCAGTATTATAGAAAATAAACTTCTAAAATGAAGA------------------------------------------------------------------------------------------------------------------------------------------------------------------------------------------------------------------------------------------------------------------------------------------------------------------------------------------------------------------------------------------------------------------------------------------------------------------------------------------------------------------------------------------------------------------------------------------------------------------------------------------------------------------------------------------------------------------------------------------------------------------------------------------------------------------------------------------------------------------------------------------------------------------------------------------------------------------------------------------------------------------------------------------------------------------------------------------------------------------------------------------------------------------------------------------------------------------------------------------------------------------------------------------------------------------------------------------------------------------------------------------------------------------------------------------------------------------------------------------------------------------------------------------------------------------------------------------------------------------------------------------------------------------------------------------------------------------------------------------------------------------------------------------------------------------------------------------------------------------------------------------------------------------------------------------------------------------------------------------------------------------------------------------------------------------------------------------------------------------------------------------------------------------------------------------------------------------------------------------------------------------------------------------------------------------------------------------------------------------------------------------------------------------------------------------------------------------------------------------------------------------------------------------------------------------------------------------------------------------------------------------------------------------------------------------------------------------------------------------------------------------------------------------------------------------------------------------------------------------------------------------------------------------------------------------------------------------------------------------------------------------------------------------------------------------------------------------------------------------------------------------------------------------------------------------------------------------------------------------------------------------------------------------------------------------------------------------------------------------------------------CATGGAGGGAAAACACCAAACAATGAGCTTTCCAATAAGATTTATGTCATGTCTGTTGTGTGCAAGAACAACAAGAAAGTTACTTTTTGCTGTACTGAGAAAGACTTGGTGGGAGACGTCCCTGAAGCCAGATATGGTCATACCATTGATGTGGTGCACAGTCGAGGGAAGAGCATGGGTGTTATCTTTGGAGGGCGATCATACATACCTTCTGCCCAAAGAACCACGGAAAAATGGAATAGTGTAGCTGACTGCCTGCCCCACATTTTCTTGGTGGATTTTGAATTTGGGTGCTCTACATCATACATTCTTCCAGAACTTCAGGATGGACTATCTTTTCATGTCTCCATTGCCAGAAATGATACCATTTATATTTTAGGAGGGCATTCACTTGCCAATAACATCCGCCCTGCCAACCTATACAGAATAAAGGTTGATCTCCCCCTGGGTAGCCCCGCTGTGAATTGCACGGTTTTGCCAGGAGG-----------------------------------------------------------------------------------------------------------------------------------------------------------------------------------------------------------------------------------------------------------------------------------------------------------------------------------------------------------------------------------------------------------------------------------------------------------------------------------------------------------------------------------------------------------------------------------------------------------------------------------------------------------------------------------------------------------------------------------------------------------------------CTGCGCTTTAGCGACTCAGAAATCGGGGGCATCACCATCGCCTGGAAGTTCGACTCCCGTGAGTGCCCTCTGCAGCCC-ACGCTGCAG-CCCCGGTTTCC------CCGCCCCCA---TGCTCC---GTCAGGCCTGC----ATCCTTAGAAG-GTGCCRTGTGGGAAAGATAGGACCGAAGCTCAGAGTCTGGGAGGAGACACATTCCCCATCTATCGTTTTCCGTTTTGCAGAACCTAAAATCACTG-GCCCCCTCGACT--CCAGACTCACTGG--------------GCGG------------GTCCTT---CAGCAGTTTCATGCTCTCCCTCC-------------TCTGCCCTAACCCAGCCTTGGTGGCAGCTCCCTGCCTGG-----------GTTGCTGGGTAGAACATT-CCTCGGCTCTTTGCTCACTCTGTGCCAGGCA----GCACAAGGGGTGGG-GAT---------GC-AGTAAAAGCCGGGGTGTCTCC----ACAAGCCTT-----CCCTAAA---CCCCC-ACAGTCCCGGTCCTCCTCCTGATGGCGGCGGGCTGTGGG-AACAAGCTTGTC-CTTTTCACAGCTGACCGCAACCT----------------------------------------------------------------------------------------------------------------------------------------------------------------------------------------------------------------------------------------------------------------------------------------------------------------------------------------------------------------------------------------------------------------------------------------------------------------------------------------------------------------------AGTGGCCTGGGGTAAGCCCATCTATGATGGTGGCAGTGAGATCCTGGGGTATGTAGTAGAACTTTGTAAAGCAGATGAAGAAGAATGGCAAATTGTTACTCCACCGACTGGCCTGAAAGCCACTCGATTTGAAATTGCAAAACTCACTGAACACCAAGAGTATAAAATAAGAGTCTGTGCCCTCAATAAAGTTGGTTTAGGTGAGGCTACACCAGTTCCTGGTACTGTGAAACCAGAAGATAAACTTGAAGCACCTGAACTTGACCTTGATTCTGAATTAAGGAAAGGGATTGTTGTAAGAGCTGGTGGATCTGCCAGAATTCACATTCCATTCAAAGGCCGTCCAACACCTGAGATCACTTGGTCTCGAGAAGAAGGTGAATTCACAGATAAGGTTCAAATTGAAAAGGGATTAAACTATACCCAACTATCAATAGATAACTGTGATAGAAATGATGCTGGAAAATATATTCTCAAGCTAGAAAACAGCAGTGGATCTAAATCTGCTTTTGTAACTGTGAAAGTTCTTGATACCCCAGGACCACCACAGAATCTGGCAGTCAAAGAAGTGAAAAAAGATTCTGTCATCCTGGTATGGGAACCACCCATCATTGATGGAGGTGCAAAGGTCAAGAACTATGTTATTGACAAACGTGAGTCAACCAGAAAAGCGTATGCTAATGTTAGCAGTAAATGCAACAAAACAAGCTTTAAAATTGAGAATCTTACAGAAGGAGCCATTTATTACTTTAGAGTGATGGCTGAAAACGAATTTGGAGTTGGTGTTCCAGTAGAAACTGTTGATGCTGTGAAAGCTGCTGAACCTCCTTCCCCACCAGGAAAGGTCACACTCACTGATGTGTCCCAGACCAGTGCATCACTCATGTGGGAGAAACCTGAATATGATGGTGGCAGCAGAATCCTGGGGTATGTTGTTGAAATGCAGTCAAAGGGAACTGAAAAATGGAGCA
Loncho035 --------------------------------------------------------------------------------------------------------------------------------------------------------------------------------------------------------------------------------------------------------------------------------------------------------------------------------------------------------------------------------------------------------------------------------------------------------------------------------------------------------------------------------------------------------------------------------------------------------------------------------------------------------------------------------------------------------------------------------------------------------------------------------------------------------------------------------------------------------------------------------------------------------------------------------------------------------------------------------------------------------------------------------------------------------------------------------------------------------------------------------------------------------------------------------------------------------------------------------------------------------------------------------------------------------------------------------------------------------------------------------------------------------------------------------------------------------------------------------------------------------------------------------------------------------------------------------------------------------------------------------------------------------------------------------------------------------------------------------------------------------------------------------------------------------------------------------------------------------------------------------------------------------------------------------------------------ATGACCAACATCCGGAAAACCCATCCTCTCCTAAAAATCCTTAATAGCTCATTCGTAGATCTCCCCACCCCCTCAAACCTATCATCCTGATGAAATTTTGGCTCTCTTTTAGGAGTCTGCCTAGCCGTACAAATTTTGACAGGCCTCTTCCTAGCTATACACTACACAGCCGATACAGCAACCGCATTTAACTCCGTCGCCCATATCTGCCGAGACGTAAACTACGGATGGCTCCTCCGCTATCTACATGCTAACGGAGCCTCCATATTCTTCATCTGCCTATACCTTCACGTAGGACGAGGACTATACTATGGTTCCTATACCTACACGGAAACATGAAACGTAGGCATTCTCCTCCTCTTCACCGTGATAGCCACTGCATTCATAGGCTACGTATTGCCCTGAGGGCAGATATCATTCTGAGGAGCCACAGTCATCACCAACCTCCTCTCAGCAATCCCTTACATTGGGACAGAACTAGTCCAATGAATCTGAGGCGGCTTCTCCGTAGACAAAGCTACCCTAACCCGATTCTTCACCTTTCACTTTCTGCTCCCCTTTATCGTAGCAGCCCTAGTAATTGTCCACCTCCTATTTCTACACGAGACCGGATCCAACAATCCCACAGGCATCCCCTCAGACCCAGACATAATTCCTTTCCACCCCTATTACACCATCAAAGATATCCTCGGCTTCCTAATCATACTTACCGCCCTCTCAACACTAGTCCTGTTCTCGCCAGACCTCCTAGGAGACCCAGACAACTACACCCCAGCAAACCCACTTAATACTCCCCCGCATATCAAGCCAGAGTGGTATTTCCTCTTTGCCTACGCAATCCTACGCTCCATTCCAAATAAACTGGGAGGAGTACTGGCCTTAGTGCTATCTATTCTAATCCTAGCAATCGTACCCATTCTCCACACATCAAAACAACGAAGCATAATATTCCGTCCCCTAAGCCAATGCTTATTTTGACTGCTAGTAGCAGTCTTACTCACACTAACATGAATCGGAGGGCAACCAGTCGAACACCCCTACGTAATCATTGGTCAAACAGCATCCGTCCTGTATTTTATGATTCTCCTAATCCTCATGCCCCTTATCAGTATCATAGAAAACAAACTCCTAAAATGAAGA-------------------------------------------------------------------------------------------------------------------------------------------------------------------------------------------------------------------------------------------------------------------------------------------------------------------------------------------------------------------------------------------------------------------------------------------------------------------------------------------------------------------------------------------------------------------------------------------------------------------------------------------------------------------------------------------------------------------------------------------------------------------------------------------------------------------------------------------------------------------------------------------------------------------------------------------------------------------------------------------------------------------------------------------------------------------------------------------------------------------------------------------------------------------------------------------------------------------------------------------------------------------------------------------------------------------------------------------------------------------------------------------------------------------------------------------------------------------------------------------------------------------------------------------------------------------------------------------------------------------------------------------------------------------------------------------------------------------------------------------------------------------------------------------------------------------------------------------------------------------------------------------------------------------------------------------------------------------------------------------------------------------------------------------------------------------------------------------------------------------------------------------------------------------------------------------------------------------------------------------------------------------------------------------------------------------------------------------------------------------------------------------------------------------------------------------------------------------------------------------------------------------------------------------------------------------------------------------------------------------------------------------------------------------------------------------------------------------------------------------------------------------------------------------------------------------------------------------------------------------------------------------------------------------ATAG---------------------AAACTCCAGTACACAAACTGAGACAGCAAAACCACACAACATCAAAAGCTCACTCCCAAACTTCTGAACACAGATTCCATGGAAAGAAAGTTG-TGTC-TTTTGTGTTTGTCTCCTTTATGTATAGA-CAAGGTG-TTACCCCAAACCACAGACTAACGTACTTCTACTTCACATATTGAATTTTCTTGGCCAACCAAAAGTAACTATAAATCCACAAAAATTACCATTCCAG-TAAGGCAGAGTGTAACCATTGATGAT---ACAACTTAAACATGTTTGCTATAAAA---------------------------AAGMCTGCAGTTTTCWCTAAGGATTCCTGCTACCTGCCTCCTCTTCGCTACCCAGCCACTTGCATATTCAAAGGCAGTTTAGACTCTGAAAAGCAACAATACATTATCCATGGGGGGAAAACACCAAACAATGAGCTTTCCGATAAGATTTATGTCATGTCTGTTGTGTGCAAGAACAACAAGAAAGTTACTTTTTGTTGTACTGAGAAAGACTTGGTGGGAGACGTCCCTGAAGCCAGATATGGTCATACCATTGATGTGGTGCACAGTCGAGGGAAGAGCATGGGTGTTGTCTTTGGAGGGCGATCATACATACCTTCTGCCCAAAGAACCACAGAAAAATGGAATAGTGTCGCTGACTGCCTGCCCCACATTTTCTTGGTGGATTTTGAATTTGGGTGCTCTACATCATACATTCTTCCAGAACTTCAGGATGGACTATCTTTTCATGTCTCCATTGCCAGAAATGATACCGTTTATATTTTAGGAGGGCATTCACTTGCCAATAACATCCGCCCTGCCAACCTATACAGAATAAAGGTTGATCTCCCCCTGGGTGCCCCCGCTGTGAATTGCACGGTTTTGCCAGGAGGAATCTCTGTCTCCAGTGCAATCCTGACTCAAACAAACAGTGATGAATTTGTTATTGTGGGTGGCTATCAGCTAGAAAATCAGAAAAGAATGGTCTGCAATGTCATCTCTCTTGAGGGCAACGAGATAGAAATTCGTGAGATGGAGACCCCAGATTGGACCCCAGACATTAAGCACAGCAAGATATGGTTTGGAAGCAACATGGGAAATGGAGCTGTTTTCCTTGGCATACCAGGAGACAATAAACAGGCTGCTGCAGAAACATTCTATTTCTACATGCTGAAATGTGCTGAAGACGATGCAAATGAAGAACAGAAAACATTCACAAATAGTCAGACATCAACGGAAGACCCAGKGGATTCCACTCCCTTTGAAGACTCAGAAGAATTCTGCTTCAGTGCAGAGGCAAATAATTTTGATGGTGATGATGAATTTGACACCTATAATGAAGATGATGAGGAAGATGAGTCTGTCACTGGCTACTGGATTACTTGCTGCTCTACCTGTGATGTGGATATCAACACGTGGGTACCATTTTACTCAACTGAGCTAAACAAACCCGCCATGATCTATTGCTCTCATGGAGATGGGCACTGGGTCCACGCCCAATGCATGGACCTGGCAGAACGCACACTCATCCAACTGTCAGAAGGAAGCAGCAAGTATTACTGCAATGAGCATGTGAAGATAGCAAGAGCATTGCAGACCCCAAAACGAACTCTACCCTTAAAAAGGCCTCCACTG---------------------------------------------------------------------------------------------------------------------------------------------------------------------------------------------------------------------------------------------------------------------------------------------------------------------------------------------------------------------------------------------------------------------------------------------------------------------------------------------------------------------------------------------------------------------------------------------------------------------------------------------------------------------------------------------------------------------------------------------------------------------------------------------------------------------------------------------------------------------------------------------------------------------------------------------------------------------------------------------------------------------------------------------------------------------------------------------------------------------------------------------------------------------------------------------------------------------------------------------------------------------------------------------------------------------------------------------------------------------------------------------------------------------------------------------------------------------------------------------------------------------------------------------------------------------------------------------------------------------------------------------------------------------------------------------------------------------------------------------------------------------------------------------------------------------------------------------------------------------------------------------------------------------------------------------------------------------------------------------------------------------------------------------------------------------------------------------------------------------------------------------------------------------------
Loncho036 GTTGTTTATCAACCTCATCTCATCACAGGAGAAGAAATCAAGAAGCAGATTGAAGCTGCAGGCTTCCCGGCATTCATCAAAAAACAGCCCAAGT---ACCCCAAGTTGGGAGCTATTGATATAGAACGTCTAAAAAACACACCAGTCAAATCCTCAGAAGGATCCCAGCCACGGAGTCTAGCGTGTGCTGATGATTATTCCACAGCCACTTTCACCATAGACGGCATGCACTGTAAATCATGCGTGTCAAATATTGAAAGTGCTTTATCTACACTCCATTATGTAAGCAGCATAGCCGTTTCTTTAGAGAATAGATCTGCTGTCATCAAGTACAATGGAAACGTAGTCACTCCAGAAGCCCTGAGGAAAGCAATAGAGGCAGTACCACCGGGACAATATAGAGTTAGTATTATAAGTGGAGTTGACAGTACCTCAAACT---CTCCTTCCAGCTCCTGTCTGCAGAAGCTGCCCTTGAACGTCGTTAGCCAGCCCCTGACGCAAGAAACCGTGATAAACATTGATGGCATGACTTGTAACTCTTGTGTGCAGTCTATTGAGGGTGTCATCTCAAAAAAGGCGGGGGTAAAATCCATACTAGTATCCCTTGCAAACAGCAATGGGACCGTAGAATACGATCCTCTACTAACCTCTCCAGAAACTCTGAGGAAAGCAGTAGAAGACTGCATGAAGGCTGCCCCCATGAAAGAAGCAAACGTCCGCGGACAAGGCAGCTTGGCCTACCCAGGTGTTCGAACCCATGGGACTCTGGAGAGCGTGAATGGGCCCAAGGCAGGTTCAAGAGGCCTGTCATCATTGGCTGACACTTTTGAACACGTGATAGAAGAGCTGCTGGATGAGGACCAGAAAGCCCGGCCCCATGAAGAAAACAATAAGGACGCGGACTTGTACACTTCCAGGGTGATGCTCAGTAGTCAAGTGCCTTTGGAGCCGCCTCTTCTCTTTCTGCTTGAGGAATACAAAAATTATCTGGATGCTGCAAACATGTCGATGAGGGTCCGGCGCCACTCCGACCCGGCCCGGCGCGGGGAGCTGAGCGTGTGTGACAGCATTAGCGAGTGGGTAACAGCGGCAGACAAAAAGACTGCAGTGGACATGTCGGGCGGGACAGTCACGGTCCTTGAAAAAGTCCCTGTATCGAAAGGCCAACTGAAGCAGTACTTCTACGAGACCAAGTGCAATCCCATGGGTTACACACTCTTTACTTACTGTTCGGAGCTTGAGCCGGTATAGTGGGTACTGCCCTTAGTCTTCTTATTCGCGCTGAACTAGGTCAACCTGGAGCTTTATTAGGTGATGACCAAATCTATAATGTAATTGTAACAGCCCATGCCTTTGTAATAATCTTCTTTATAGTAATACCTATTATGATTGGGGGCTTTGGTAACTGACTAATCCCATTAATAATTGGAGCTCCCGATATGGCATTTCCTCGAATAAATAACATAAGCTTCTGACTCTTACCTCCCTCATTCCTATTACTACTTGCTTCATCTACAGTTGAAGCTGGAGTTGGCACAGGCTGAACGGTTTACCCTCCGCTAGCAGGTAACCTTGCACACGCGGGTGCCTCTGTCGACTTAGCAATCTTCTCTCTACATTTAGCAGGTGTCTCATCTATCCTAGGAGCTATCAATTTCATTACTACTATTATTAATATAAAACCACCAGCTCTTTCTCAATACCAAACACCTTTATTTGTTTGATCCGTCCTAATCACAGCTGTATTATTATTACTATCTCTTCCTGTTCTTGCTGCAGGTATTACAATATTACTGACAGATCGAAATCTCAACACCACGTTCTTTGATCCTGCTGGAGGAGGAGATCCAATTCTATATCAACACCTATTCATGACCAACATTCGAAAAACTCATCCCCTCCTAAAAATTATCAATAGTTCATTCGTAGATCTCCCTGCTCCCTCAAGCCTATCATCATGATGAAACTTTGGCTCCCTCTTAGGGGTATGCTTAGCTGTACAAATCTTAACAGGAGTATTTCTAGCTATACACTATACCTCCGACACAGCAACCGCATTCAACTCTGTTACTCACATCTGCCGTGATGTAAACTACGGATGAGTACTTCGCTATCTCCATGCTAATGGGGCCTCCATATTTTTCATTTGCCTGTATCTTCATGTAGGTCGAGGACTATATTACGGTTCCTACACCTATACAGAAACGTGAAACGTTGGGATCCTTCTCCTATTTGCTGTAATAGCAACCGCCTTCATGGGATATGTTTTACCATGAGGGCAAATATCCTTTTGAGGAGCTACAGTCATTACCAACCTACTTTCAGCAATCCCCTATATCGGCACAGAGCTTGTCCAATGAATTTGAGGCGGCTTCTCCGTAGACAAAGCCACCCTAACCCGATTCTTCGCCTTTCACTTCCTATTCCCCTTCATTGTAGCAGCTCTAGTAATAGTCCACCTTCTATTCCTACATGAAACAGGTTCAAATAATCCAACCGGCATTCCATCAGACCCAGACATAATTCCATTCCACCCCTACTATACCATTAAAGATATTTTAGGATTCTTAATTATACTCACCTTTCTCTCAGCCCTGGTTTTATTTTCACCAGACCTCCTAGGAGACCCAGACAACTATATACCAGCAAACCCACTCAACACTCCCCCACATATTAAACCAGAATGATATTTCCTATTTGCCTACGCAATCCTACGCTCCATCCCAAACAAACTAGGAGGAGTACTAGCCCTAGTACTGTCCATCTTAGTATTAGCAGTTGTACCAGTTCTCCACACTTCTAAACAACGAAGCATAATATTTCGACCTTTAAGCCAATGCCTATTCTGAATACTTGTAGCAGACTTACTTACACTAACCTGAATTGGAGGACAACCAGTTGAACACCCCTACGTAATTATCGGTCAAACAGCATCAGTCCTATATTTTATGATTCTTTTAATTCTAATGCCCCTCATCAGTATCTTAGAAAATAAACTCCTGAAATGAAGA-CATTTGGCGTGTGCACTAAAATATCCGCCTCCAAGAAT-ATTA-AATA----TCAGAA-GTAGATCAACA--TT---A-ACATAACTTC-TCAAACCCACG-CAA-CAATAAAAAACAAGAAAAGAT----CAAAAATTGCCACGGTCATTTTATTATACAAAACTTAG--ATATCAACATAACAAACTCATTGTAAAAA-CCTCTGTAAGCTCCAC-TGAAAG---AATAGTGAATGATAATCCAACATTAGATACCTAGCTTAAACCTA--AAA----TAAAC-AGAGTACTACATAAATAAAACTCAAACTGTTATCCTTGGGGTAATAAACCCAAACCTCAGTTGCCA-AACTCACTTAGTTCAAA-AAAAACTCATAAACTAAAT-GAT-TCAAAACTATCAAGCTATCAAA-ACATTA-TAAC--TTTATACA-------TTATAGAAATG-AAAT-TAAAGTGGATCAGTAAATAGAGTGGAATA-AGGCCAGACACCCTACCAA-TT-AAC-GGTA--CTACC--CTAAACT--TA-TTACC-ACA-----AACCAAA-ACTAACAATTAAAAGTTGGAAGGGATAATCATAAA-ATTTAACTTACACAGATACATAA--AATAGCCGTGCTTAGCCCAAAA-AAATTATAAAACAAATA---TAAAC--TAACCTAAAACAACACATAC----TTTTAAAGTAGGAGAGA-AATTTA-AT-TGGCGCTATAGAGAGAGTAGTAAGAAAAATGAAAGAAAA-G-ACT-AAAGCACTAAATAGCAATTACCCGTACCTTTTGCATCATGATTAGACCCAACGAAAGA-ATAATGAATCGAAAAGAGTAT-TA--CAGAAACGTGGCAAAAAAAAGAAAA-TATCGACTGATAGCTTTTAAAA-TTCAAAACTATTAAA--TTCCTAATTAT-ATTATATAGGACAGACATTACAATTGAATAAG--TAAT----C-AAA--TAATTCAATTCTAAAAGCAACATAAAAAAGTTCAATAA---C--AACCCA-A-TAAAC-TCAA---TCCCAATAC--TTACAT--A-CGAATAACAAA-TATAT-AA----TAATAGAAACACTTTGAGTAAAGAAAAATT--CCCCCAACTTT--AACGATAATCAAGTTAACACATTAAAG-AAAAC-CTAAC-AACAAGTCCTTTACT--AT--GAATC-TAACGACACAA--CTTC----AAATAAAAAAACTCGGCAAACAC-CCACAATCAATCACCATACACTTCAATA--CTAATCCTGCAGTAGCATAATCATAAATTTGTATGAATCACAATACTGCCAAGAAATGACCTTGAAGAGGATATTATACGAAGAT-T--AAAGA-GCACAC-TAATCCTATATCGA-CAGA-CATA-AAAT-AACCTCAT--ACTAGGGTATAAAATAACGT-TATTT-CAACAACTACAAAA-T-ATA-TTACT-T-AC-TGATC-AA-TCAATATCAACGAACACATAACAGCTAAGTTCATAGAC-TAACCTCGATGTATCGCA-GCAGATTTGTTCTTAAAACTGGGTTAGTAAAGGTTTCTATCTATT-T--T-AT-CCAGGAAACAA-CCCGAA--ACC-CCC--TAG-C---TAAACC-TATTC-A-GT-ACGC-AATA--AACCTTCC--GCTAGAC--CACTT-AGGTTCCACCTTCTATTGTCAGCAAACACTGCGCGTGGCCCTATCGATAGGGCGGTAGCACCGGTGCTACCGCCACCCGGGCAGTGTTAGTAAACGTTTGCTAATTTGCTGGGGTTGGTTCGTGCACCGCACGAAACCCACAATAGAGGCGTGTGTGATAGAGCTAGCTGCGCAGCTAACGTGCTTTATCACACACTAAGATGGGCCCATCTTAGTGAGGATTACAATCCTTGCCAGCGCTGGATGGCGTGCTTACTAAAGCCTGTTCTATCGCGATCCATCCGCTAACCCCACTGCACCCTAGGGTGCATATAGTGGGGTTAGCGGATGGAGAATGGGCTTCCTAGGACGCTCCTGCAAGAGTGTTAGAACTAAGCTTAGTTTAAGCACGCCACGCGCCTCCTCATATACGAGGAGGCGCGAAGTGACTAGTCACTTCAAAGCGCTTAAGCTCTAGCTAGATCAATGTACTTTGAATTATATATCCGGAAGCTTTTAACTTACAGCTGTAACCCCAGCCTACCTAAAGCGCCAGCTTCATTATATAGTGAAGCTTTAAGTAGGGTGCCGCTGGGGATCCAGGAATGTTCCTTAAACCTACGTAAGCTTAAGGTCTAAAGAGCTCTTTAGATGGCCCCAGGAGTGGGCGCCCAGGCGCCCTCCTGGCTGGATTCTATATAGAGTTAAAACTCTCGCACAATCAGGCCTGATCGCGTCCGGGTGCGGGAGATGGAGTAAAGGAAACCCCGTGTTTCAAACACCTCTAGCGTTAGAGGGCCGCCGTGACGTTACGGCCGCGGTACCGTGAAGCTTGTTCTCAAGGACGGCCGGGGTTTTCTTTACTCCATCGTTTCCCGCGGGAAATAGAGACCCTAGGAGCTTAATTTTAGTCCATGGACTAAAATTGGTTGTGACCTCGGAGCCCCGAGCGACCGTCGCCAATTGGAAGTTCCTAGGGCGAATCCTATTGATCAATAGGGTTCGTGGATCAGGACCCAATGGTGCTATTGGTCGTTAACGAGTCCTGATCTACGACCGGATCCGGTCATCTCTCTACGGAGAGAGATAGGGCCTTAAGGCCTTCAAATGATTATTTACCCGGGACCGCAGACCAGCAACAGTAGTATGAAACTCCAGAACACAAACTGAGGCAGCAAAACCACACAGCATCAAAAGCTCACTCCCAAACTTCTGAACACAGAGCCCATGG-AAGAAAGTTG-TGTC-TTTTGTGTTTGTCTCCTTTATGTATAGA-CAGGGTG-TTACCCCAAACCACAGACTAACGTACTTCTACTTCACATATTGAATTTTCTTGGCCAACCAAAAGTAACTACAGACCCACAAAAATTACCATTCCAG-TAAGGCAGAGTGTAACCATTGATAAT---ACAACTTAAACATGTTTGCTATAAAAGATGTAAAGCATAACCATCTCAAACTGAAGCCTGCAGTTTTCTCTAAGGATTCCTGCTACCTGCCTCCTCTTCGCTACCCAGCCACTTGCACATTCAAAGGCAGTTTAGACTCTGAAAAGCAACAATACATTATCCATGGGGGGAAAACACCAAACAATGAGCTTTCCGATAAGATTTATGTCATGTCTGTTGTGTGCAAGAACAACAAGAAAGTTACTTTTTGCTGTACTGAGAAAGACTTGGTGGGAGACGTCCCTGAAGCCAGATATGGTCATACCATTGATGTGGTGCACAGTCGAGGGAAGAGCATGGGTGTTGTCTTTGGAGGGCGATCATACATACCTTCTGCCCAAAGAACCACGGAAAAATGGAATAGTGTACCTGACTGCCTGCCCCACATTTTCTTGGTGGATTTTGAATTTGGGTGCTCTACATCATACATTCTTCCAGAACTTCAGGATGGACTATCTTTTCATGTCTCCATTGCCAGAAATGATACCATTTATATTTTAGGAGGGCATTCACTTGCCAATAACATCCGCCCTGCCAACCTATACAGAATAAAGGTTGATCTCCCCCTGGGTAGCCCCGCTGTGAATTGCACGGTTTTGCCAGGAGGAATCTCTGTCTCCAGTGCAATCCTGACTCAAACAAACAGTGATGAATTTGTTATTGTGGGTGGCTATCAGCTAGAAAATCAGAAAAGAATGGTCTGCAATGTCATCTCTCTTGAGGGCAACGAGATAGAAATTCGTGAGATGGAGACCCCAGATTGGACCCCAGACATTAAGCACAGCAAGATATGGTTTGGAAGCAACATGGGAAATGGAGCTGTTTTCCTTGGCATACCAGGAGACAATAAACAGGCTGCTTCAGAAACATTCTATTTCTACATGCTGAAGTGTGCTGAAGATGATGCGAATGAAGAACAGAAAACATTCACAAACAGTCAGACATCAACAGAAGACCCAGGGGATTCCACTCCCTTTGAAGACTCAGAAGAATTTTGCTTCAGTGCAGAGGCAAATAATTTTGATGGTGATGATGAATTTGACACCTATAATGAAGATGATGAGGAAGATGAGTCTGTCACTGGCTACTGGATTACTTGCTGCTCTACCTGTGATGTGGATATCAACACGTGGGTACCATTTTACTCAACGGAGCTAAACAAACCTGCCATGATCTATTGCTCTCATGGAGATGGGCACTGGGTCCACGCCCAGTGCATGGATCTGGCAGAACGCACACTCATCCAACTGTCAGAAGGAAGCAGCAAGTATTACTGCAATGAGCATGTGAAGATAGCAAGAGCACTGCAGACCCCGAAACGAACTCTACCCTTAAAAAGGCCTCCGCTGACTGCGCTTTAGCGACTCAGAAATCGGGGGCATCACCATCGCCTGGAAGTTCGACTCCCGTGAGTACCCTCTGTAGCCC-ATGCTGCAG-CCCTGGTTTCC------CCGCCCCCA---TGCTCC---GTCAGGCCTGC----GTCCTTAGAAG-GTGCCGTGTGGGAAAGATAGGACCAAAGCTCAGAGTCTGGGAGGAGACACATTCCCCTTCTATCGTTTTCCGTTTTGCAGAACCTAAAATCACTG-GCCCCCTCTACT--CCAGACTCACTGG--------------GCGG------------GTCCTT---CAGCAGTTTCATGCTCTCCCTCC-------------TCTGCCCTAACCCAGCCTTGGTGGCAGCTCCCTGCCTGG-----------GTTGCTGGGTAGAACGTT-CCTCGGCTCTTTGCTCACTCTGTGCGAGGCA----GCACAAGGGGTGGG-GAT---------GC-AGTAAAAGCCGGGGTGTCTCC----ACAAGCCTT-----CCCTAAA---CCCCC-ACAGCCCCGGTCCTCCTCCTGATGGCGGCGGGCTGTGGG-AACAAGCTTGTC-CTTTTCACAGCTGACCGCAACCTCCTAGGCTTAGTCCATTTCTCTCCAGAGATGAAATGAGATAAATGACATCCCCACTTTCCAGATCTAATGGTGATTGGCTCCTTAGTGGA----GAATGCAAAGGTTACAATATTATGTGCATCTACTCAGCACAATGGGCACAG-ATAATTTTGTAACAGTTTACTTGTATACTTTGT--------TAACTTAT-----TCCTGTGATCAAGGGTAAA-GCGGGGTATGTGCTGCTTTTGTCTCTCTGGGATTCAGTGACGATGTGTTGAGTTGGTACATGTTAAAT-GGGTCTGAGAAACCCA----CTCCCAGTCCTATTTGTGACAACGGAAAGTAGGTGAATTAATTTTTATTTGTTTTCATTATCTGTATGTACCCTAAAGTCCTAT----TACACTATGTTCCTTTTTCTGCTCTCCCCGCAGGATATCAATGGCAAGCTGTTTCTTCCCAAACACGCTCTGTCCCAGGATGTTTGTACCTAAAAACTCAATTACAGTTGCCTGGGGTAAACCCATCTATGATGGTGGCAGTGAGATCCTGGGGTATGTAGTAGAACTTTGTAAAGCAGATGAAGAAGAATGGCAAATCGTTACTCCACCGACTGGCCTGAAAGCCACTCGATTTGAAATTGCAAAACTCACTGAACACCAAGAGTATAAAATAAGAGTCTGTGCCCTCAATAAAGTTGGTTTAGGTGAGGCTACACCAGTTCCTGGTACTGTGAAACCAGAAGATAAACTTGAAGCACCTGAACTTGACCTTGATTCTGAATTAAGGAAAGGGATTGTTGTAAGAGCTGGTGGATCTGCCAGAATTCACATTCCATTCAAAGGCCGTCCAACACCTGAGATCACTTGGTCTCGAGAAGAAGGTGAATTCGCAGATAAGGTTCAAATTGAAAAGGGATTAAACTATACCCAACTATCAATAGATAACTGTGATAGAAATGATGCTGGAAAATATATTCTCAAGCTAGAAAACAGCAGTGGATCTAAATCTGCTTTTGTAACTGTGAAAGTTCTTGATACCCCAGGACCACCACAGAATCTGGCAGTCAAAGAAGTGAAAAAAGATTCTGTCGTCCTGGTATGGGAACCACCCATCATTGATGGAGGTGCAAAGGTCAAGAACTATGTTATTGACAAACGTGAGTCAACCAGAAAAGCGTATGCTAATGTCAGCAGTAAATGCAACAAAACAAGCTTTAAAATTGAGAATCTTACAGAAGGAGCCATTTATTACTTTAGAGTGATGGCTGAAAACGAATTTGGAGTTGGTGTTCCAGTAGAAACTGTTGATGCTGTGAAAGCTGCTGAACCTCCTTCCCCACCAGGAAAGGTCACACTCACTGATGTGTCCCAGACCAGTGCATCGCTCATGTGGGAGAAACCTGAATATGACGGTGGCAGCAGAATCCTGGGGTATGTTGTTGAAATGCAGTCAAAGGGAACTGAAAAATGGAGCA
Loncho037 GTTGTTTTTCAACCTCATCTTATCACAGGAGAGGAAATCAAGAAGCAGATTGAAGCTGCGGGCTTTCCAGCATTCATCAAAAAACAGCCCAAGT---ACCCCAAGTTGGGAGCTATTGATATAGAACGTCTAAAGAACACACCAGTCAAATCCTCAGAAGGATCACAGCCAAGGAGTCTAGCAGGTGCCGATGATTATGCCACAGCCACTTTCACCATAGATGGCATGCATTGTAAATCATGCGTGTCAAATATTGAAAGTGCTTTATCTACACTCCAATATGTAAGCAGCATAGTAGTTTCTTTAGAGAATAGAGCTGCTGTCGTCAAGTACAATGCAAACTTAGTCACTCCAGAAGCCCTGAGAAAAGCAATAGAGGCCGTACCACCAGGACAATATAGAGTTAGTATTAAAAGTGGAGTTGACAGTACCTCAAACT---CTCCTTCTGGCTCCGGTCTGCAGAAGATTCCCTTGAACGTAGTTAGCCAGCCCCTGACTCAAGAAACCATGATAAACATCAGTGGCATGACTTGTAACTCTTGTGTGCAGTCTATTGAGGGTGTCATATCAAAAAAGGCAGGGGTAAAATCCATACTAGTATCCCTCGCAAACAGCAATGGAACTGTAGAATACGATCCTCTACTAACCTCTCCAGAAACTTTGAGGAAAGCAATAGAAGACTGCATGAAGGCTGCCCCTATGAAAGAAGCAAACGTCCGCGGACAAGGCAGCTTGGCGTACCCAGGTGTTCGAACCCATGGGACTCTGGAGAGCGTGAATGGGCCCAAGGCAGGTTCAAAAGGCCTGACATCATTGGCTGACACTTTTGAACACGTGATAGAAGAGCTGCTGGATGAGGACCAGAAAGTCCGGCCCCATGAAGAAAACAATAAGGACGCGGACTTGTACACTTCCAGGGTGATGCTCAGTAGTCAAGTGCCTTTGGAGCCGCCTCTTCTCTTTCTGCTTGAGGAATACAAAAATTATCTGGATGCTGCAAACATGTCGATGAGGGTTCGGCGCCACTCTGACCCGGCCCGGCGCGGGGAGCTGAGCGTGTGTGACAGCATTAGCGAGTGGGTAACAGCGGCAGACAAAAAGACTGCGGTGGACATGTCCGGCGGGACGGTCACGGTCCTTGAAAAAGTCCCTGTATCAAAAGGCCAACTGAAGCAGTACTTCTACGAGACCAAGTGCAATCCCATGGGTTACAC---------------------------------------------------------------------------------------------------------------------------------------------------------------------------------------------------------------------------------------------------------------------------------------------------------------------------------------------------------------------------------------------------------------------------------------------------------------------------------------------------------------------------------------------------------------------------------------------------------------------------------------------------------------------------------ATGACCAACATCCGAAAAACTCACCCCCTCCTAAAAATTATCAACAGCTCTTTCGCAGACCTTCCCACTCCTTCAAGCCTATCCTCCTGATGAAATTTCGGCTCTCTTTTAGGAGTATGCTTAATCATTCAAATCTTAACAGGATTATTCCTAGCTATACACTATACCTCCGACACCGCCACAGCATTCAACTCCGTAGCCCATATTTGCCGAGACGTAAACTACGGATGAGTTCTGCGCTATCTACATGCCAATGGAGCTTCCATATTCTTTATCTGCCTATACCTCCACGTAGGACGAGGACTATATTATGGCTCCTACATATATTCAGAAACATGAAACATCGGAATCCTACTCTTATTTGCTGTTATAGCTACCGCATTCATAGGATATGTGTTACCGTGAGGACAGATATCCTTCTGAGGAGCTACCGTCATTACCAACCTTCTTTCTGCAATTCCCTATATCGGAACCGACCTAGTCCAATGAATCTGAGGAGGATTTTCCGTAGACAAAGCAACCCTTACCCGCTTCTTCGCCTTTCACTTCCTACTCCCCTTCTTAGTATCAGCTCTAGTAATAGTTCACCTTCTATTCTTACATGAAACTGGGTCCAATAACCCCACAGGTATCCCCTCAGACTCAGACATAATTCCATTCCACCCTTACTACACCATTAAAGATCTCCTAGGCTTCCTAATTATAACCACCGCACTAGCTTCACTAGTCCTATTCTCACCAGACCTCTTAGGAGATCCCGACAACTATATACCAGCAAACCCCCTCAACACACCACCACATATCAAACCAGAATGATATTTCCTTTTCGCTTACGCTATTCTCCGCTCTATTCCAAATAAATTAGGAGGAGTCCTAGCACTAGTAATATCAATCCTTATTCTAGCAGTAATTCCAGCACTCCATACATCCAAACAACGAAGTATGATATTTCGTCCCCTCAGCCAATGTCTCTTCTGATTCCTTGTAGCAGTACTACTAATCCTCACATGGATCGGAGGCCAACCTGTTGAGTACCCCTATATCACTATCGGCCAAGTGGCTTCCATTCTTTACTTTCTCATCCCCCTAGTTCTTATACCCCTTATCAGCATTATAGAAAACCACCTCCTAAAGTGAAGA-TATTTGGTGTGTAAACTAAAATATCCGACCCCAAGAAT-ATGA-GCCCC---AGGCAA-AAAGATCAACT--CTCCGA-ACATAACTTC-TTAGGCCCACG-AAA-CAATAAAAAACAAGAAAAGAT----CAAAAATTGCCACGGCCATTTGATCCTACAAAACTTAA-AGCTACCTATTACCAAACTCACTGTAAAAA-CCCCTGTAAGCCCAAC-TGAAAG---AAATATGAATGATAACCCAACATTAGATACCTAGCTTAAACCCA-ATTA----TAAAC-AGAGAACTACTTAAATAAAACTCAAACTGTTATCCCTGGGATAATAAACCCAAACCCCAATTGCC--AACTCACTTAGTTCAAA-AAAAAACTATAAATCAATT-ATT-ACAAAACTATCAAGCTATTGAA-ACATTA-TTTC--T-CATATACATTA--CCAAAGAAATG-AAAT-CAAAGTGGATCAGTAAATAGAGCGGAATG-AGGCAAGACACCCTACCAA-TT-AAT-GGTG---GACT--TCAAACA--TA-TTAAC-ACC-----CACTACA-GATAACAATTAAAAGTTGGAAGGGATAACCATAAA-GCCCAACTTACACAGATACATAA--AACAGCTGAACTTAGCCCAACCCCCCCCCAGATACAATTA---CACACT-GCATCTAAAATATCACACTA-CACCCATTAAGTAGGAGAGA-AAACTA-AT-AGGCGCTATAGAGAAAGTAGCAAGAACAATGAAAGATTA-T-ACC-AAAGCAATAAATAGCAATTACCCGTACCTTTTGCATAATGATTAGACCTAAGGAAAGA-ATAATCACCCGAAAAGAGCAT--A--CAGATACGTGGCAAAAAAAAGACAA-TAACGACTGATAGCTTT-AAAA-TTTATAACTATAAACT-CCAAAAATTTT-CCTGAGTAGGACAGGTACTACAATTAAATAAG--TATAAT--A-AAC--CAAACCAATTCTAAAAGCAACATAGAAAAGTTCAATAA---C--AATCAA-G-TTAGT-TTAA---TCCTAACAA--T-TACC--AACCAATA--TAA-AACAT-AA----TTATAGAGATACTTTGAGTAAAGAAACTAT-CCCCCCAGTGTT--AACAAC-TCCAAGTTAACAAG-TAAAG-TAAAC-TAAAT-AACAAGTCCTTTACC--AC--TATCA-TAACGACACAG--CCTC----AAATAAAAAAACTCGGCAAACAC-CCACAATCAATCCCCATACACTTCAATA--CCAATCCTGCAGTAGCATAATCATAAATTTGTATGAATCACAAAACTGCCAAGAAATGACCTTGAAGAGGATAAAACACGAAGAT-T--AAAGA-ATAAA--ACATATCTCTCCGA-AAGG-ATCA-AAAT-ACTCTCTC--ACTAGGGTACAAAACACCGC-AATTT-TAATAATAATAAAA-C-ACA-CTACT-T-AT-TGATC-AT--TTACATCAACGAACACATAACAGCCAAGTCCTTAGAC-TAACCTCGATGTATCGCA-GCAAAATTGTTCTTAAAACTGGGTTAGCAAAGGTTTCTATCTATT-C--T-AC-CCAGGAAATCA-CCCACGA--AC-TCC--TAA-C---TAAACA-CAATC-A-GC-ATGT-TGTA--AACAACCCTCTCTAGAC--CACT--AGGTTCCGCCTTCTATTATCAGCAAGCACTGCGCGTGGCCCTATCGACAGGGCGGTAGTACCGGTGCTGCCGCCACCCGGGCAGTGTTAGTAAACGTTTGCTAACTTGCTGGGGTTGGTTCGTGCACCGCACGAAACCCATAATAGAGGCGTGTGTGATAAAGTTAGCTGCGCAGCTCACGTACTTTATCACACGCTAAGATGGGCCCATCTTAGCAAGAATTACAATTCTTGCCAGCGCTGGATGGCGTGCTTACTAAAGCCTGTTCTATCGCGATCCACCCGCTAACCCCACTGCACCCTAGGGTGCACGTAGTGGGGTTAGCGGGTGGAGAATGGGCTTCCTAGGTCGTCCTTATAAGGACGTTAGAACTAAGCTTAGTTTAAGCACGCCACGCGCCTCCTCATATACGAAGAGGCGCGAAGCAACTAGTTGCTTCAAAGTGCTTAAGCTCTAGCTAGATCAATGTACTTTGAATTATATATCCGGAAGCTTTTAACCTACAGCTGTAGCCCCAGCCTATCCAAAGCGCCGGCCTCATTATATAGTGAGGCTTCGGATAGGGTGCCGCTGGGGGTCCAGGAATGTTCTTTAAGTCTACGTAGGCTTAAAGTCTAAGGAGCTCCTTAGACGGCCCTAGGAGTGGGCGCCCAGGCGCCCTCCTAGCTGGACTCTATATAGAGTTAAAACTTCTGCATAATCAGGTCTGATCATGTCCGGATGCGGGAGATGGAGTAGAGGAAACCCCGTGTTTCAAACACCTCTAGCGTTAGAGGGCCGCCGTGACGTTACGGCCGCGGTACCGTGAAGCTTGTTCTCAAGGACGGCCGGGGTTTTCTCTACTCCATCGTTCCCCGCGGGGAATAGAGACCCTAGGAGCTTAATTTTAGCCTATAGGCTAAAATTGGTTGTGACCTCGGAGCTCCGAGCGACCGTCGCCAATTGGAAGTTCCTAGGGCGAATCCTATTGATCAATAGGGTTCGTGGATCAGGACCCAATGGTGCTATTGGTCGTTAACGAGTCCTGATCTACGACCGGATCCGGTCGTCTTCCTACGGAGGAAGACAGGGCCTTAAGGCCCTCAGATGATCATCTGCCCGGGACCGCAGACCAGCAACAGTAGTATGAAACTCCAGAACACAAACTGAGGCAGCAAAACGACACAGCATCAAAAGCTCACTCCCAAACTTCTGAA--CAGAGTCCATGG-AAGAAAGTCA-TGTC-TTTTGTGTTTGTCTCCTTTATGTGTAGA-CAAGGTG-TTACCCCAAACCACAGACTAACATATTTCTACTTCACATATTGAATTTTCTTGGCCAACCAAAAGTAACTGCAAATCCCCAAAAATTACCATTCCAG-TAAGACAGAGCGTAACCATTGATAAT---ACAACTTAAACATGTTTGCTATAAAA---------------------------------------------------------------------------------------------------------------------------------------CATGGAGGGAAAACACCAAACAATGAGCTTTCTGATAAGATTTATGTCATGTCTGTTGTGTGCAAGAACAACAAGAAAGTCACTTTTTGCTGTACTGAGAAAGACTTGGTGGGAGATGTCCCCGAAGCCAGATATGGTCATACCATTGATGTGGTGTACAGTCGAGGGAAAAGCATGGGTGTTGTCTTCGGAGGGCGATCATACATGCCTTCTGCCCAAAGAACCACGGAAAAATGGAACAGTGTAGCTGACTGCCTGCCCCACATTTTCTTGGTGGATTTTGAATTTGGGTGCTCTACATCATACATTCTTCCAGAACTTCAGGATGGGCTATCTTTTCACGTCTCCATTGCCAGAAATGATACCATTTACATTTTAGGAGGGCATTCACTTGCCAATAACATCCGCCCTGCCAACCTATACAGAATAAGGGTTGATCTTCCCCTGGGTAGCCCCGCTGTGAATTGCACGGTTTTGCCAGGAGG----------------------------------------------------------------------------------------------------------------------------------------------------------------------------------------------------------------------------------------------------------------------------------------------------------------------------------------------------------------------------------------------------------------------------------------------------------------------------------------------------------------------------------------------------------------------------------------------------------------------------------------------------------------------------------------------------------------------------------------------------------------------------------------------------------------------------------------------------------------------------------------------------------------------------------------------------------------------------------------------------------------------------------------------------------------------------------------------------------------------------------------------------------------------------------------------------------------------------------------------------------------------------------------------------------------------------------------------------------------------------------------------------------------CCTAGGCTTAGTCCATGTCTCTCCAGAAAGGAAATGAGAGAAATCACATCCCCACTTTCCAGATCTGACGGTGATCGGCTCCTTAGTGGA----GAATGCGGGCGCTCCAGTATTATGTGCCTCTGCTCAGCACAATGGGCACAG-ATAGTTTTGTAACACTTTACTTCCACCCTTTGT--------TATCTTAT-----TCCTGTGATCAAGGACAAA-GGGGGGTACGCGCCACTTTTGTGTCTCTGGGGGTCAGTGAGGATGTGTTGAGTTGGCATGTGTCAAAC-GGGTCTAAGAAACCCT----CTCCCAGTCCTATTTGTGCCAATGAAATACAGGTGAATTAATTTTTATTTGTTTTCATTATCTGTATGTCCCCTAAAGTCCTAT----TACACTATGTTCCATTTTCTGTTCTCTCCGCAGGATATCAATGGCAAACTGTTTCTTCCTAAACATGCTCTGTCTCAGGATGTTTGTAC----------------AGTTGCCTGGGGTAAGCCCATCTATGATGGTGGCAGTGAGATCCTGGGGTATGTAGTAGAACTTTGTAAAGCGGATGAAGAAGAATGGCAAATAGTTACTCCACCAACTGGCCTGAAAGCCACTCGATTTGAAATCACAAAACTCACTGAACACCAAGAGTATAAAATACGAGTCTGTGCCCTCAATAAAGTTGGTTTAGGTGAGGCTACACCAGTTCCTGGTACTGTGAAACCAGAAGATAAACTTGAAGCACCTGAACTTGACCTTGATTCTGAATTAAGGAAAGGGATTGTTGTAAGAGCTGGTGGATCTGCCAGAATTCACATTCCATTCAAAGGCCGTCCAACACCTGAGATCACTTGGTCTCGAGAAGAAGGTGAARTCGCAGATAAGGTTCAAATTGAAAAGGGATTAAACTATACCCAACTATCAATAGATAACTGTGATAGAAATGATGCTGGAAAATATATTCTCAAGCTGGAAAACAGCAGCGGATCTAAATCTGCTTTTGTAACTGTGAAAGTTCTTGATACCCCAGGACCGCCACAGAATCTGGCAGTCAAAGAAGTGAAAAAAGATTCTGTCATCTTGGTATGGGAACCACCCATCATTGATGGAGGTGCAAAGGTCAAGAACTATGTTATTGACAAACGTGAGTCAACCAGAAAAGCGTATGCTAATGTCAGCAGTAAATGCAACAAAACAAGCTTTAAAGTTGAGAATCTTACAGAAGGAGCCATTTATTACTTCAGAGTGATGGCTGAAAATGAATTTGGAGTTGGCGTTCCAGTAGAAACTGTTGACGCTGTGAAAGCTGCTGAACCTCCTTCCCCACCAGGAAAGGTCACACTCACTGATGTGTCCCAGACCAGTGCATCGCTCATGTGGGAGAAACCTGAATATGATGGTGGTAGCAGAATCCTGGGGTATGTTGTTGAAATGCAGTCAAAGGGAACTGAAAAATGGAGCA
Loncho038 ------------------------------------------------------------------------------------------------------------------------------------------------------------------------------------------------------------------------------------------------------------------------------------------------------------------------------------------------------------------------------------------------------------------------------------------------------------------------------------------------------------------------------------------------------------------------------------------------------------------------------------------------------------------------------------------------------------TGCATGAAGGCTGCCCCCATGAAAGAAGCAAACGTCCGCGGACAAGGCAGCTTGGCGTACCCAGGTGTTCGAACCCATGGGACTCTGGAGAGCGTGAATGGGCCCAAGGCAGGTTCAAGAGGCCTGACATCATTGGCTAACACTTTTGAACACGTGATAGAAGAGCTACTGGATGAGGACCAGAAAGTCCAGCCCCATGAAGAAAACAATAAGGACGCGGACTTGTACACTTCCAGGGTGATGCTCAGTAGTCAAGTGCCTTTGGAGCCGCCTCTTCTCTTTCTGCTTGAGGAATGCAAAAATTATCTGGATGCTGCAAACATGTCGATGAGGGTTCGGCGCCACTCCGATCCGGCCCGGCGCGGGGAGCTGAGCGTGTGTGACAGCATTAGCGAGTGGGTAACAGCGGCAGACAAAAAGACTGCAGTGGACATGTCCGGCGGGACGGTCACGGTCCTTGAAAAAGTCCCTGTATCGAAAGGCCAACTGAAGCAGTACTTCTACGAGACCAAGTGCAATCCCATGGGTTACAC----------------------------------------------------------------------------------------------------------------------------------------------------------------------------------------------------------------------------------------------------------------------------------------------------------------------------------------------------------------------------------------------------------------------------------------------------------------------------------------------------------------------------------------------------------------------------------------------------------------------------------------------------------------------------------------------------------------------------------------------------------------------------------------------------------------------------------------------------------------------------------------------------------------------------------------------------------------------------------------------------------------------------------------------------------------------------------------------------------------------------------------------------------------------------------------------------------------------------------------------------------------------------------------------------------------------------------------------------------------------------------------------------------------------------------------------------------------------------------------------------------------------------------------------------------------------------------------------------------------------------------------------------------------------------------------------------------------------------------------------------------------------------------------------------------------------------------------------------------------------------------------------------------------------------------------------------------------------------------------------------------------------------------------------------------------------------------------------------------------------------------------------------------------------------------------------------------------------------------------------------------------------------------------------------------------------------------------------------------------------------------------------------------------------------------------------------------------------------------------------------------------------------------------------------------------------------------------------------------------------------------------------------------------------------------------------------------------------------------------------------------------------------------------------------------------------------------------------------------------------------------------------------------------------------------------------------------------------------------------------------------------------------------------------------------------------------------------------------------------------------------------------------------------------------------------------------------------------------------------------------------------------------------------------------------------------------------------------------------------------------------------------------------------------------------------------------------------------------------------------------------------------------------------------------------------------------------------------------------------------------------------------------------------------------------------------------------------------------------------------------------------------------------------------------------------------------------------------------------------------------------------------------------------------------------------------------------------------------------------------------------------------------------------------------------------------------------------------------------------------------------------------------------------------------------------------------------------------------------------------------------------------------------------------------------------------------------------------------------------------------------------------------------------------------------------------------------------------------------------------------------------------------------------------------------------------------------------------------------------------------------------------------------------------------------------------------------------------------------------------------------------------------------------ACCGCAGACCAGCAACAGTAGTATGAAACTCCAGAACACAAACTGAGGCAGCAAAATGACACAGCATCAAAAGCTCACTCCCAAACTTCTGAACACAGAGTCCATGG-AAGAAAGTCG-TGTC-TTTTGTGTTTGTCTCCTTTATGTATAGA-CAAGGTG-TTACCCCAAACCACAGACTAACATACTTCTACTTCACATATTGAATTTTCTTGGCCAACCAAAAGTAACTGCAAATCCACAAAAATTACCATTCCAG-TAAGGCAGAGTGTAACCATTGATAAT---ACAACTTAAACATGTTTGCTATAAAA------------------------------------------------------------------------------------------------------------------------------------------------------------------------------------------------------------------------------------------------------------------------------------------------------------------------------------------------------------------------------------------------------------------------------------------------------------------------------------------------------------------------------------------------------------------------------------------------------------------------------------------------------------------------------------------------------------------------------------------------------------------------------------------------------------------------------------------------------------------------------------------------------------------------------------------------------------------------------------------------------------------------------------------------------------------------------------------------------------------------------------------------------------------------------------------------------------------------------------------------------------------------------------------------------------------------------------------------------------------------------------------------------------------------------------------------------------------------------------------------------------------------------------------------------------------------------------------------------------------------------------------------------------------------------------------------------------------------------------------------------------------------------------------------------------------------------------------------------------------------------------------------------------------------------------------------------------------------------------------------------------------------------------------------------------------------------------------------------------------------------------------------------------------------------------------------------------------------------------------------------------------------------------------------------------------------------------------------------------------------------------------------------------------------------------------------------------------------------------------------------------------------------------------------------------------CTAAAAATTCAATTACAGTTGCCTGGGGTAAACCCATCTATGATGGTGGCAGTGAGATCCTGGGGTATGTAGTAGAACTTTGCAAAGCAGATGAAGAAGAATGGCAAATAGTTACTCCACCAACTGGCCTGAAARCCACTCGATTTGAAATCACAAAACTCACTGAACACCAAGAGTATAAAATACGAGTCTGTGCCCTCAATAAAGTTGGTTTAGGTGAGGCTACACCAGTTCCTGGTACTGTGAAACCAGAAGATAAACTTGAAGCACCTGAACTTGACCTTGATTCTGAATTAAGGAAAGGGATTGTTGTAAGAGCTGGTGGATCTGCCAGAATTCACATTCCATTCAAAGGCCGTCCAACACCTGAGATCACTTGGTCTCGAGAAGAAGGTGAAGTCGCAGATAAGGTTCAAATTGAAAAGGGATTAAACTATACCCAACTATCAATAGATAACTGTGATAGAAATGATGCTGGAAAATATATTCTCAAGCTGGAAAACAGCAGTGGATCTAAATCTGCTTTTGTAACTGTGAAAGTTCTTGATACCCCAGGACCGCCACAGAATCTGGCAGTCAAAGAAGTGAAAAAAGATTCTGTCATCCTGGTATGGGAACCACCCATCATTGATGGAGGTGCAAAGGTCAAGAACTATGTTATTGACAAACGTGAGTCAACCAGAAAAGCATATGCTAATGTCAGCAGTAAATGCAACAAAACAAGCTTTAAAGTTGAGAATCTTACAGAAGGAGCCATTTACTACTTCAGAGTGATGGCTGAAAATGAATTTGGAGTTGGTGTTCCAGTAGAAACTGTTGACGCTGTGAAAGCTGCTGAACCTCCTTCCCCACCAGGAAAGGTCACACTCACTGATGTGTCCCAGACCAGTGCATCGCTCATGTGGGAGAAACCTGAATATGACGGTGGTAGCAGGATCCTGGGGTATGTTGTTGAAATGCAGTCAAAGGGAACTGAAAAATGGAGCA
Lophos039 ATTGTTTATCAACCTCATCTTATCACAGGAGAGGAAATCAGGAAGCAGATTGAAGCTGCAGGCTTTCCAGCATTCATCAAAAAGCAGTCCAATT---ACCTCAAGTTGGGAACCATTGATATAGAACGTCTAAAAAACACACCAGTCAAATCCTCAGAAGTCTCACAGCCAGGGAGTCTAGCATGTGCTGATGATTATTCCACAGCCACTTTCTTCATAGAAGGCATGCATTGTAAATCGTGCGTGTCAAATATTGAAAGTGCTTTATCTACACTCCAATATGTAAGCAGCATAGTAGTTTCTTTAGAGAACAGATCTGCTGTCGTCAGGTACAATGCAAACTTAGTCACTCCGGAAGCCCTGAGAAAAGCAATAGAGGCCGTACCACCAGGACAGTATAGGGTTAGTGTTACAAGTGGAGGTGACAGTACCTCAAACT---CTCCTTCCGGCTCCTGTCCGCAGAAGATTCCCTTGAACATAGTTAGCCAGCCCCTGACTCAAGAAACCGTGATAAACATCAATGGCATGACTTGTAACTCCTGTGTGCAGTCCATTGAGGGGGTCATGTCAAAAAAGGCAGGGGTAAAATCCATACTAGTGTCCCTCGCAAACAGCAGTGGAACTGTAGAATACGATCCTCTACTCACCTCTCCAGAAACCTTGAGGAAAGCAATAGAAGACTGCATGAAGGCTGCCCCCATGAAAGAAGCAAACGTCCGCGGACAAGGCAGCTTGGCGTACCCAGGTGTTCGAACCCATGGGACTCTGGAGAGCGTGAATGGGCCCAAGGCAGGTTCAAGAGGCCTGACATCATTGGCTGACACTTTTGAACACGTGATAGAAGAGCTGCTGGATGAGGACCAGAAAGTCCGGCCCCATGAAGAAAACAATAAGGACGCGGACTTGTACACTTCCAGGGTGATGCTCAGTAGTCAAGTGCCTTTGGAGCCGCCTCTTCTCTTTCTGCTTGAGGAATACAAAAATTATCTGGATGCTGCAAACATGTCGATGAGGGTCCGGCGCCACTCCGACCCGGCCCGGCGCGGGGAGCTGAGTGTGTGTGACAGCATTAGCGAGTGGGTAACAGCGGCAGACAAAAAGACTGCAGTGGACATGTCRGGCGGGACGGTGACGGTCCTTGAAAAAGTCCCTGTATCGAAAGGCCAACTGAAGCAGTACTTCTACGAGACCAAGTGCAATCCCATGGGTTACACACCTTATACCTTCTATTTGGCGCCTGAGCCGGCATAGTAGGAACTGCACTAAGTCTTCTCATTCGTGCTGAGCTCGGACAACCTGGAGCTCTTCTCGGTGATGACCAAATTTATAATGTTGTAGTAACAGCTCATGCCTTCGTAATAATCTTCTTTATAGTTATACCTATTATAATTGGGGGATTCGGCAACTGACTAGTTCCCCTAATAATTGGAGCCCCTGACATGGCCTTTCCTCGTATAAATAACATAAGCTTCTGACTACTCCCCCCTTCTTTTCTTCTATTACTTGCTTCCTCCACAGTAGAAGCTGGAGTCGGCACAGGCTGAACAGTCTACCCCCCACTAGCAGGCAACCTTGCTCATGCTGGAGCCTCTGTTGATTTAGCAATCTTTTCACTTCACTTAGCAGGAGTCTCTTCCATCCTTGGAGCTATCAATTTTATTACTACAATTATTAATATAAAACCCCCCGCTTTATCCCAATATCAAACACCTTTATTTGTCTGATCCGTCCTAATTACAGCTGTCTTATTACTCCTATCCCTGCCCGTCCTAGCAGCAGGCATTACAATACTACTAACAGATCGAAACCTCAATACTACATTCTTTGACCCAGCTGGGGGAGGGGACCCTATCCTGTATCAACACCTATTTATGACCAACATCCGAAAAACCCACCCCCTTCTAAAAATCATTAACAGTTCCCTCGTAGACCTCGCCGCCCCTTCCAGTCTCTCCTCATGATGAAACTTTGGTTCCCTTTTAGGAATTTGCTTAGGGGTTCAAATCCTAACAGGACTATTCCTAGCTATACATTATACATCTGACACCGCTACAGCTTTTAATTCTGTAACCCATATCTGTCGAGACGTCAACTATGGCTGAGTCCTCCGCTACCTCCACGCTAACGGAGCTTCCATATTTTTCATCTGCCTCTATCTGCACGTAGGACGAGGACTCTACTACGGATCCTACCTATTCTTAGAAACATGAAATATTGGGATTCTTCTCCTCTTTGCAGTTATAGCAACGGCATTCATAGGCTATGTTCTACCCTGAGGACAAATATCCTTCTGAGGAGCCACAGTTATTACGAACCTCCTCTCCGCTATCCCCTATATTGGGACAGATCTCGTCCAATGAATCTGAGGAGGCTTCTCCGTAGACAAAGCTACCCTAACCCGATTCTTTGCCTTCCACTTCCTTCTCCCCTTTCTAGTGGCAGCCCTAGTAATAGTACACCTTCTATTTCTCCACGAAACAGGATCCAACAACCCCACAGGTATCCCATCAGACCCCGATCTTATCCCATTCCACCCCTACTATACCATCAAAGACGCCCTAGGATTCCTAATCATACTCACCGCCCTATCAACGTTAGTCCTATTCTCTCCAGACCTCTTAGGAGACCCCGATAACTACATACCAGCAAACCCCCTTAACACTCCCCCACATATTAAACCAGAATGGTATTTCCTTTTCGCCTACGCTATTCTACGTTCAATCCCAAACAAACTTGGCGGAGTACTAGCACTAGTATTCTCAATTCTAGTCCTAGCCATTATCCCAATACTTCACACATCCAAACAACGAAGCATAATATTCCGTCCCCTTAGCCAATGCTTATTCTGACTACTCGTCGCAGTCTTACTCACATTAACATGAATCGGAGGCCAACCAGTTGAACACCCCTATATCATCATCGGCCAACTAGCATCCATTCTATACTTCCTAATCCTACTAGTCCTCATACCCCTAATTAGCATCATAGAAAACCATCTACTAAAATGAAGA-TACTTGGCGTGTGTACTAAAATATCCGGCCCCAAGGAT-ATAA-AA------TAATAA-AAAGATCAACT--CT---A-ACACAACTTC-TCAAACCCACG-AAA-CAACAAAATACAAGAAAAGAT----CCAAAATTGCCACGGTCATTTTATTTTACAAAACTTAA---ACTCAAACAACCAAACTCACTGTAAAAA-CCCCTGTAAGACCCAC-TGAAAG---AACTGTGACTGACAACCCAACATTAGATACCTAGCCTAAACCTA-CCTA----TAAAC-AGAGTACTACTCACATAAAACTCAAACTGCTATCCATGGGATAATAAACCCAAACCTCAATTGCC--AACTCACTTAGTTCAAA-GAAAAATTATAAATCAATC-AAC-ACAAAACTATCAAGCTATTAAA-ACATTA-TTAT--T-CACCCT-------CCACAGAAATG-AAAT-CAAAGCGGATCAGTAAATAGAGCGGAATT-AGGCCAGACACCCTACCAA-CC-AAC-GGCA---AGCCTTTTAATCC--TA-TTAAT-CCT-----TACCACA-AGTAACAATTAAAAGTTGGAAGGGACAATAATAAA-ATTTAACTTACACAGATCTACAA--AAAAGCTGTATCTAGCCCAAAA-CCACTAAAATATAACTA---TAATCA-TCAATTAAAACAACATATTT-ATCTGCTAAAGTAGGAGAGA-AATACA-ACAAGGCGCTATAGAGAAAGTAGTAAGAATGATGAAAGAACT-T-ACC-AAAGCACCAGACAGCAATTACCCGTACCTTTTGCATAATGATTAGA-ACAACGAAAGA-TTAATACTCCGAAAAGAGTAT-TA--CAGAAACGTGGCAAAAAAAAGACAA-TACCGACTGATAGCTTT-AAAA-CTCAAACCTAAAAAC--TTCTTAATCCT-ACTAGATAGGACAGATAATACAATTAAATAAG--TAAA----T-AAA-TTTAACCAATTCTAAAAGCAATATAAAAAAGTTCAATAA---C--AATTCA-AATCATC-TTAA---TTCCAACAA--T-AAAC--A-CCAACA-TCAA-AACAC-AT----AAATAGAAACACTTTGAGTAGAGAATTCCA--CCCCAAGTGTT--AACAAC-CCCGAGTTAATCAG-TAAAGCCAAGC-TAAAT-AACAAGCCCTTTACTCCCC--CCCCC-TAGCAACACAA--CT-C----AAATAAAAAAACTCGGCAAACAC-CCACAATCAATGCTAATACACTTCAATA--CCAATCCTGCAGTAGCATAATCATAAATTTGTATGAATCACAAAACTGCCAAGAAATGACCTTGAAGAGGATAAAACACGAAGAT-T--AAAGA-ACAAA---TAATTACCACCTACAAGG-GATA-AACA-CTCTTCAA--TCTAGGGTACAAAATAACGC-AACCA-TAACTATTACAAAG-C-ACA-CTATC-A-AT-TGATC-AA---TTTATCAACGAACACATAACAGCTAAGTTCTTAGAC-TAACCTCGATGTACTGCA-GCAGACTTGTTCTTAAAACTGGGTTAGTAAAGGTTTCTATCTATT-T--T-GT-CCAGGAAACAA-CTCAAA---CT-TCC--TAG-C---CTAATA-TAATC-A-GT-ACGC-TACA--AACATATC--ACTAGATATTACT--AGGTTCCACCTTCTATTGTCAGCAAACACTGCGCGTGGCCCTATCGATAGGGCGGTAGCACTAGTGCTGCCGCCACCCGGGCAGTGTTAGTAAACGTTTGCTAATTTGCTGGGGTTGGTTCGTGCACCGCACGAAACCCACAATAGAGGCGTGTGTGATAAAGTTAGCTGCGCAGCTAACGTACTTTAACACACGCTGGGATGGGCCCATCCCAGCAAGGATTACAATCCTTGCCAGCGCTGGATGGCGTGCTTACTAAAGCCTGTTCTATCGCGATCCACCCGCTAACCCCACTGCACCCTAGGGTGCACATAGTGGGGTTAGCGGGTGGAGAATGGGCTTCCTAGGCCGTCCCTGCAGAGACGTTAGAGCTAAGCTTAACTTAAGCACGCCACGCGCCTCCTCATATACGAGGAGGCGCGAAGCGACTAGTCGCTTCAAAGTGCTTAAGCTCTAGCTAGATCAATGTACTTTGAATTATATATCCGGAAGCTTTTAACTTACAGCTGTAACCCCAGCCTATTCAGAGCGCTAGCCTCCTTATATAGTGAGGCTTTGAATAGGGTGCCGCTGGGGGTCCAGGAATGTTCTTTAAGCCTACGTAGACTTAAAGTCTAAAAGGCCTTTTAGACGGCCCTAGGAGTGGGCGCCCAGGCGCCCTCCTAGCTGGACTCTATATAGAGTTAAAACTTCTGCACAATCAGGCCTGATCACGTCCGGGTGCGGGAGATGAAGCAAAGGAAACCCCGTGTTTCAAACACCTCTAGCGTTAGAGGGCCGCCGTGACGTTACGGCCGCGGTACCGTGAAGCTTGTTCTCAAGGACGGCCGGGGTTTTCTTTGCTTCATCGTTCCCCGCGGGGAACAGAGACCCTAGGAGCTTAATTTTAGCCTATAGGCTAAAATTGGTTGTGACCTCGGAGCTCCGAGTAACCGTTACCAATTGGAAGTTCCTAGGGCGAATCCTATTGATCAATAGGGTTCGTGGATCAGGACCCAATGGTGCTATTGGTCGTTAACGAGTCCTGATCTACGACCGGATCCGGTCGTCTTCCTACGGAGAAAGACAAGGCCTTAAGGCCTTCAGATGATCATCTACCCGGGACCGCAGACCAGCAACAGTAGTATGAAACTCCAGAACACAAACTGAGGCAGCAAAACCACATAGCATCAAAAGCTCACTCCCAAACTTCTGAACACAGAGTCCATGA-AAGAAAGTCA-TGTC-TTTTGTGTTTGTCTCCTTTATGTATAGATCAAGGTGTTTACCCCAAACCAC-GACTAACATACTTCTACTTCACAKACTGAATTTTCTTGGCCAGCCAAAAGTAACTACAAATCCACAAAAATTACCATTCCAG-TAAGGCAGAGTGTAACCATTGATAAT---ACAACTTAAACATGTTTGCTATAAAAGATGTAAAGCATAACCATCTCAAACTGAAGCCTGCAGTTTTCTCTAAGGATTCCTGCTACCTGCCTCCCCTTCGCTACCCAGCCACTTGCACATTCAAGGGCAGTTCAGAGTCTGAAAAGCAACAGTACATTATCCATGGGGGGAAAACACCAAACAATGAGCTTTCTGATAAGATTTATGTCATGTCTGTTGTGTGCAAGAACAACAAGAAAGTTACTTTTTGCTGCACTGAGAAAGACCTGGTGGGAGATGTCCCTGAAGCCAGATACGGTCATACCATTGATGTGGTGTATAGTCGAGGGAAGAGCATGGGTGTTGTCTTCGGAGGGCGATCGTACATACCTTCCGCCCAAAGAACCACGGAAAAATGGAATAGTGTGGCTGACTGCCCGCCCCACATTTTCTTGGTGGATTTTGAATTTGGGTGCTCTACATCATACATTCTCCCAGAACTTCAGGATGGGCTATCTTTTCATGTCTCCATTGCCAGAAATGATACCATTTATATTTTAGGAGGGCATTCACTTGCCAACAACATCCGCCCTGCCAACCTATATAGAATTAGGGTTGATCTCCCCCTGGGTAGCCCGGCTGTGAACTGCACGGTTTTGCCAGGAGGAATCTCTGTCTCCAGCGCAATCCTGACTCAAACAAACAGTAATGAATTTGTTATTGTGGGTGGCTATCAACTTGAAAATCAGAAAAGAATGGTCTGCAACGTCATCTCTCTTGAGGGCAACAAGATAGAAATTCGTGAGATGGAGACCCCAGATTGGACCCCAGACATTAAGCACAGCAAGATATGGTTTGGAAGCAATATGGGAAATGGAGCTGTTTTCCTTGGCATACCAGGAGACAATAAGCAGGCTGCTTCAGAAACATTCTATTTCTACATGCTGAAATGTGCTGAAGATGAAGTGAATGAAGAACAGAGAACACTCACAAATAGTCAGACATTAACAGAAGACCCAGGGGACTCCACTCCCTTTGAAGACTCAGAAGAATTTTGCTTCAGTGCAGAGGCAAATAATTTTGATGGTGATGATGAATTTGACACCTATAACGAAGATGATGAGGAAGATGAGTCCGTCACCGGCTACTGGATTACTTGCTGCTCTACCTGTGATGTGGATATCAACACGTGGGTACCATTTTATTCAACTGAGCTAAACAAACCTGCCATGATCTATTGCTCTCATGGAGATGGGCACTGGGTCCATGCCCAGTGCATGGATCTGGCAGAACGCACACTCATCCAACTGTCAGAAGGAAGCAGCAAGTATTACTGCAATGAGCATGTGAAGATAGCAAGAGCATTGCAGACCCCAAAACGAGCTCTACCCTTAAAAAAGCCTCCACTGACTGAGGTTCAGCGACTCCGAAATCGGGGGCATCACCATCGCCTGGAAGTTCGACTCCCGTGAGTGCCCTCTGTCTTCC-ATGCTGCAG-CCCCTGTGCCC------CTGCCCCG----TACTCC---GTCAGGCCTGCGTGCGTCCCTAGCAG-GCGCCCTGTGGGGAAGACAGGCCCAGAGCTCAGAGTCTGGGAGGAGACACATTTCCGTTCCGTCACTTTCCGTTTTGCAGAACCTAAAATCACTG-GCCCCCCAGACC--CCAGACTCACTGG--------------GCGG------------GTCCCT---CGGCAGCTCGGTGCTCTCCCC----------------------TGACCCAGCCTTGGCGGCAGCTCCCTGCCCGG-----------TTKGCTGGGTAGAGCGTTCCCGCGGCACGTT------CCAGTGCCAGGCA----GCACCAGGGGTGGG-GAT---------GC-AGTAAAGGCCGGGGTGTCTCC----GCAAGCCCG-----CCCTCAATGCCCCCA-CCAAGCCCAGCCCTCCTCCCCACGGCGGTGGGCTGTGGG-AACGAGC-TGTC-CTCTCCCCAGCTGACCGCAACCTACTAGGCTTAGTCCATTTCTATCCAGAAAGGAAATCAGATAAATCACATCCCCACTTTCCAAATCTAATGGTGATTGGCTCCTTAGTGGA----GAATACACAGGTTACAATATTACATGCATCCACTCAGCACAATGGGCACAG-ATAATTTTGTAACAGTTTACTTCCATACTTTGT--------TATCTTAC-----TCCCATGATCAAGGATACA-GGGGGGTATGTGCCACTTTTGTCTCTCTGCCATTCAGTGAGGATGTGTTGAGTCGGTACGTGTTAAAC-AAGGCTAAGAAACCCT-----TCCCAGTCCTATTTGTGACAATGGAATGGAGGTGAATTAATTTTTATCTGTTTTCATTATCTGTACGTACCCTAAAGCCCTAT----TACACTGTTTTCCTTTTTCTGTTCCCTCTGCAGGATATCAATGGCAAGCTGTTTCTTCCCAAACATGCTCTGTCCCAGGATGTTTGTACCCAAAAATTCAATTACAGTTGCCTGGGGCAAACCCATCTATGATGGTGGCAGTGAGATCCTGGGGTATGTAGTAGAACTTTGTAAAGCAGATGAAGAAGAATGGCAAATAGTTACTCCACCAACTGGCCTGAAAGCCACTCGATTTGAAATTGCAAAACTCACTGAACACCAAGAGTATAAAATACGAGTCTGTGCGCTCAATAAAATTGGTTTAGGTGAGGCTACACCAGTTCCTGGTACTGTGAAACCTGAAGATAAACTTGAAGCACCTGAACTTGACCTTGATTCTGAATTAAGGAAAGGGATTGTGGTAAGAGCTGGTGGCTCTGCCAGAATTCACATTCCATTCAAAGGCCGTCCAACACCTGAGATCACTTGGTCTCGAGAAGAAGGTGATTTCACGGACAAGGTTCAAATTGAAAAGGGATTAAACTATACCCAACTATCAATAGATAACTGTGATAGGAATGATGCTGGAAAATACATTCTCAAGCTGGAAAACAGCAGTGGATCTAAATCTGCTTTTGTAACTGTGAAAGTTCTTGATACCCCAGGACCACCACAGAATCTGGCAGTCAAAGAAGTGAAGAAAGATTCTGTCATCCTGGTATGGGAACCACCCATCATTGATGGAGGTGCAAAGGTCAAGAACTATGTTATTGACAAACGCGAGTCAACCAGAAAAGCATACGCTAATGTCAGCAATAAATGCAACAAAACAAGCTTCAAAGTTGAGAATCTTACAGAAGGAGCCATTTATTACTTCAGAGTGATGGCTGAAAATGAATTTGGAGTTGGTGTTCCAGTAGAAACTGTTGATGCTGTGAAAGCTGCCGAACCTCCTTCCCCACCAGGAAAGGTCACACTCACCGATGTGTCCCAGACCAGTGCTTCGCTCATGTGGGAGAAACCTGAATACGATGGMGGCAGCAGAGTCCTGGGGTATGTTGTTGAAATGCAGTCAAAGGGAACTGAAAAATGGAGCA
Lophos040 GTTGTTTATCAACCTCATCTTATCACAGGAGAGGAAATCAGGAAGCAGATTGAAGCTGCAGGGTTTCCAGCATTCATCAAAAAGCAGTCCAATT---ACCTCAAGTTGGGAACTATTGATATAGAACGTCTAAAAAACACACCAGTCAAATCCTCAGAAGTCTCACAGCCAGGGAGTCTAGCATGTGCTGATGATTATTCCACAGCCACTTTCTTCATAGAAGGCATGCATTGTAAATCATGCGTGTCAAATATTGAAAGTGCTTTATCTACACTCCAATATGTAAGCAGCATAGTAGTTTCTTTAGAGAATAGATCTGCTGTCGTCAGGTACAATGCAAACTTAGTCACTCCGGAAGCCCTGCGAAAAGCAATAGAGGCCGTACCACCAGGACAGTATAGAGTTAGTATTACAAGTGGAGTTGACAGTACCTCAAACT---CTCCTTCCGGCTCCTGTCCGCAGAAGATTCCCTTGAACATAGTTAGCCAGCCCCTGACTCAAGAAACCGTGATAAACATCAATGGCATGACTTGTAACTCCTGTGTGCAGTCCATTGAGGGGGTCATGTCAAAAAAGGCAGGGGTAAAATCCATACTAGTGTCCCTTGCAAACAGCAGTGGAACTGTAGAATATGATCCTCTACTCACCTCTCCAGAAACCTTGAGGAAAGCAATAGAAGACTGCATGAAGGCTGCCCCCATGAAAGAAGCAAACGTCCGCGGACAAGGCAGCTTGGCGTACCCAGGTGTTCGAACCCATGGGACTCTGGAGAGCGTGAATGGGCCCAAGGCAGGTTCAAGAGGCCTGACATCATTGGCTGACACTTTTGAACACGTGATAGAAGAGCTGCTGGATGAGGACCAGAAAGTCCGGCCCCATGAAGAAAACAATAAGGACGCGGACTTGTACACTTCCAGGGTGATGCTCAGTAGTCAAGTGCCTTTGGAGCCGCCTCTTCTCTTTCTGCTTGAGGAATACAAAAATTATCTGGATGCTGCAAACATGTCGATGAGGGTCCGGCGCCACTCTGACCCGGCCCGGCGCGGGGAGCTGAGCGTGTGTGACAGCATTAGCGAGTGGGTAACAGCGGCAGACAAAAAGACTGCAGTGGACATGTCGGGCGGGACGGTGACGGTCCTTGAAAAAGTCCCTGTATCGAAAGGCCAACTGAAGCAGTACTTCTACGAGACCAAGTGCAATCCCATGGGTTACACACCTTATACCTCCTATTCGGTGCCTGAGCAGGCATGGTAGGCACTGCATTAAGTCTTCTTATTCGTGCTGAACTTGGACAACCTGGGGCCCTACTCGGYGACGACCAAATCTACAATGTTGTAGTAACAGCCCATGCCTTCGTAATAATTTTCTTTATAGTTATACCCATTATAATCGGAGGCTTCGGCAACTGACTAGTACCCCTAATAATTGGGGCCCCTGACATAGCCTTCCCCCGAATAAATAATATAAGCTTCTGACTCCTACCCCCTTCTTTCCTTTTACTACTGGCTTCCTCCACGGTGGAGGCCGGGGTCGGTACAGGCTGAACAGTCTACCCCCCACTAGCGGGCAACCTCGCTCATGCTGGAGCTTCCGTCGACTTGGCAATCTTTTCCCTTCACCTAGCAGGGGTCTCCTCTATTCTTGGAGCTATCAATTTTATTACTACCATTATTAATATGAAACCTCCCGCTTTATCCCAGTATCAAACGCCTTTATTCGTTTGATCCGTCCTAATTACAGCCGTCCTATTACTCCTATCCCTGCCTGTCTTAGCAGCAGGTATCACCATGTTATTAACAGATCGAAATCTCAATACTACATTCTTTGACCCTGCTGGGGGAGGAGATCCTATCCTATATCAACATCTATTT-------------------------------------------------------------------------------------------------------------------------------------------------------------------------------------------------------------------------------------------------------------------------------------------------------------------------------------------------------------------------------------------------------------------------------------------------------------------------------------------------------------------------------------------------------------------------------------------------------------------------------------------------------------------------------------------------------------------------------------------------------------------------------------------------------------------------------------------------------------------------------------------------------------------------------------------------------------------------------------------------------------------------------------------------------------------------------------------------------------------------------------------------------------------------------------------------------------------------------------------------------------------------------------------------------------------------------------------------------------------------------------------------------------------------------------------------------------------------------------------------------------------------------------------------------------------------------------------------------------------------------------------------------------------------------------------------------------------------------------------------------------------------------------------------------------------------------------------------------------------------------------------------------------------------------------------------------------------------------------------------------------------------------------------------------------------------------------------------------------------------------------------------------------------------------------------------------------------------------------------------------------------------------------------------------------------------------------------------------------------------------------------------------------------------------------------------------------------------------------------------------------------------------------------------------------------------------------------------------------------------------------------------------------------------------------------------------------------------------------------------------------------------------------------------------------------------------------------------------------------------------------------------------------------------------------------------------------------------------------------------------------------------------------------------------------------------------------------------------------------------------------------------------------------------------------------------------------------------------------------------------------------------------------------------------------------------------------------------------------------------------------------------------------------------------------------------------------------------------------------------------------------------------------------------------------------------------------------------------------------------------------------------------------------------------------------------------------------------------------------------------------------------------------------------------------------------------------------------------------------------------------------------------------------------------------------------------------------------------------------------------------------------------------------------------------------------------------------------------ACCGCAGACCAGCAACAGTAGTATGAAACTCCAGAACACAAACTGAGGCAGCAAAACCACATAGCATCAAAAGCTCACTCCCAAACTTCTGAACACAGAGTCCATGA-AAGAAAGTCA-TGTC-TTTTGTGTTTGTCTCCTTTATGTATAGA-CAAGGTG-TTACCCCAAACCACTGACTAACATACTTCTACTTCACATACTGAATTTTCTTGGCCAGCCAAAAGTAACTACAAATCCACAAAAATTACCATTCCWG-TAAGGCAGAGTGTAACCATTGATAAT---ACAACTTAAACATGTTTGCTATAAAA------------------------------------------------------------------------------------------------------------------------------------------------AAAACACCAAACAATGAGCTTTCCGATAAGATTTATGTCATGTCTGTTGTGTGCAAGAACAACAAGAAAGTTACTTTTTGCTGTACTGAGAAAGACTTGGTGGGAGACGTCCCTGAAGCCAGATACGGTCACACCATTGACGTGGTGTATAGTCGAGGGAAGAGCATGGGTGTTGTCTTCGGAGGGCGATCGTACATACCTTCCGCCCAAAGAACCACAGAAAAATGGAATAGTGTGGCTGACTGCCTGCCCCACATTTTCTTGGTGGATTTTGAATTTGGGTGCTCTACATCATACATTCTCCCAGAACTTCAGGATGGGCTATCTTTTCATGTCTCCATTGCCAGAAATGATACCATTTATATTTTAGGAGGGCATTCACTTGCCAACAACATCCGCCCTGCCAACCTATATAGAATTAGGGTTGATCTCCCCCTGGGTAGCCCGGCTGTGAATTGCA-------------------------------------------------------------------------------------------------------------------------------------------------------------------------------------------------------------------------------------------------------------------------------------------------------------------------------------------------------------------------------------------------------------------------------------------------------------------------------------------------------------------------------------------------------------------------------------------------------------------------------------------------------------------------------------------------------------------------------------------------------------------------------------------GGTTCAGCGACTCCGAAATCGGGGGCATCACCATCGCCTGGAAATTCGACTCCCGTGAGTGCCCTCTGTCGTCC-ACGCTGCAG-CCCCTGCGCCC------CCGCCCCG----TGCTCG---GTCAGGCCTGCGTGTGTCCCTAGCAG-GCCCCCTGTGGGGAAGACAGGCCCCGAGCTCAGAGTCTGGGAGGAGACACATTTCCGTTCTGTGACTTTCCGTTTTGCAGAA----------------CCCCCAGACC--CCAGACTCACTGG--------------GCGG------------GTCCCT---CAGCAGCTCCGTGCTCTCCCC----------------------TGACCCAGCCTTGGCGGCAGCTCCCTGCCTGG-----------GTTGCTGGGTAGCGCGTTCCCGCGGCACCTT------CCAGTGCCAGGCA----GCACCAGGGGTGGG-CAT---------GC-AGTAAAGGCCGGGGTGTCTCC----ACAAGCCCG-----CCCTGAACGCCCCCA-CCAACCCCGGTCCTCCTCCCGACGGCGGCCGGCTGTGGG-AACGAGC-TTGT-C-------------------CTCACTAGGCTTAGTCCATTTCTATCCAGAAAGGAAATCAGATAAATCACATCCCCACTTTCCAAATCTAATGGTGATTGGCTCCTTAGTGGA----GAATGCACAGGTTACAATATTACATGCATCCACTCAGCACAATGGGCACAG-ATAATTTTGTAACAGTTTACTTCCACACTTTGT--------TATCTTAC-----TCCTGTGATCAAGGATAAA-GGGGGGTATGTGCCACTTTTGTCTCTCTGCCATTCAGTGAGGATGTGTTGAGTTGGTACATGTTAAAC-GAGGCAAAGAAACCCT----CTCCCAGTCCTATTTGTGACAATGGAATGGAGGTGAATTAATTTTTATATGTTTTCATTATCTGTATGTACCCTAAAGCCCTAT----TACACTGTGTTCCTTTTCCTGTTCCCTCCACAGGATATCAATGGCAAGCTGTTTCTTCCCAAACATGCTCTGTCCCAGGATGTTTGCACCCAAAAATTCAATTACAGTCGCCTGGGGTAAACCCATCTATGATGGTGGCAGTGAGATCCTGGGGTATGTAGTAGAACTTTGTAAAGCAGATGAAGAAGAATGGCAAATAGTTACTCCACCAACTGGCCTGAAAGCCACTCGATTTGAAATTGCAAAACTCACTGAACACCAAGAGTATAAAATACGAGTCTGTGCGCTCAATAAAGTTGGTTTAGGTGAGGCTACACCAGTTCCTGGTACTGTGAAACCTGAAGATAAACTTGAAGCACCTGAACTTGACCTTGATTCTGAATTAAGGAAAGGGATTGTGGTAAGAGCTGGTGGCTCTGCCAGAATTCACATTCCATTCAAAGGCCGTCCAACACCTGAGATCACTTGGTCTCGAGAAGAAGGTGATTTCACAGACAAGGTTCAAATTGAAAAGGGATTAAACTATACCCAACTATCAATAGATAACTGTGATAGAAATGATGCTGGAAAATATATTCTCAAGCTGGAAAACAGCAGTGGATCTAAATCTGCTTTTGTAACTGTGAAAGTTCTTGATACCCCAGGACCACCACAGAATTTGGCAGTCAAAGAAGTGAAGAAAGATTCTGTCATCCTGGTATGGGAACCACCCATCATTGATGGAGGTGCAAAGGTCAAGAACTATGTTATTGACAAACGTGAGTCAACCAGAAAAGCATATGCTAATGTCAGCAATAAATGCAACAAAACAAGCTTCAAAGTTGAGAATCTTACAGAAGGAGCCATTTATTACTTCAGAGTGATGGCTGAAAATGAATTTGGAGTTGGTGTTCCAGTAGAAACTGTTGATGCTGTGAAAGCTGCCGAACCTCCTTCCCCACCAGGAAAGGTCACACTCACCGATGTGTCCCAGACCAGTGCTTCACTCATGTGGGAGAAACCTGAATACGATGGCGGCAGCAGAGTCCTGGGGTATGTTGTTGAAATGCAGTCAAAGGGAACTGAAAAA-------
Lophos041 --------------------------------------------------------------------------------------------------------------------------------------------------------------------------------------------------------------------------------------------------------------------------------------------------------------------------------------------------------------------------------------------------------------------------------------------------------------------------------------------------------------------------------------------------------------------------------------------------------------------------------------------------------------------------------------------------------------------------------------------------------------------------------------------------------------------------------------------------------------------------------------------------------------------------------------------------------------------------------------------------------------------------------------------------------------------------------------------------------------------------------------------------------------------------------------------------------------------------------------------------------------------------------------------------------------------------------------------------------------------------------------------------------------------------------------------------------------------------------------------------------------------------------------------------------------------------------------------------------------------------------------------------------------------------------------------------------------------------------------------------------------------------------------------------------------------------------------------------------------------------------------------------------------------------------------------------ATGACCAACATCCGAAAAACTCATCCCCTTCTAAAAATCATCAATAATTCCCTCGTAGACCTCCCCACTCCCTATAGCTTATCCTCATGATGAAATTTTGGCTCCCTTTTAGGAGTATGCCTAATAGTACAAATTCTAACAGGACTATTCCTAGCTATGCACTACACATCCGACACAACCACCGCATTCAACTCTGTAGCCCACATCTGCCGAGACGTCAACTACGGCTGACTCCTCCGCTATATACACGCCAACGGAGCATCCATATTCTTTATCTGCCTCTACCTTCATGTAGGACGAGGACTCTACTACGGGTCCTACCTATTTTTAGAAACATGAAACGTCGGCATCCTTCTCCTCTTTGCAGTTATAGCCACAGCATTCATAGGCTACGTATTGCCCTGAGGACAAATATCCTTCTGAGGAGCCACAGTCATTACCAACCTTCTCTCCGCCATCCCCTATATTGGCACAGACCTCGTCCAATGAATCTGAGGTGGTTTCTCCGTAGACAAGGCTACCCTAACCCGATTCTTCGCCTTCCACTTCCTCCTACCATTTCTAGTAACAGCCTTAGTAATAGTCCACCTTCTATTCTTACACGAAACAGGATCCAACAACCCCACGGGTATCCCATCAGACCCTGATCTCATCCCATTTCACCCCTATTACACCATCAAAGACGCCCTAGGATTCTTAATCATACTCACTGCTCTATCAATACTAGTCCTATTTTCCCCAGACCTCCTAGGAGACCCAGACAACTATATACCAGCAAACCCACTCAACACTCCACCACACATTAAACCAGAATGATACTTTCTCTTCGCCTACGCTATCCTACGCTCCATCCCAAACAAACTTGGAGGAGTACTAGCACTAGTATTCTCTATCCTAGTCCTAACTATCATTCCAATACTCCACACATCAAAACAACGAAGCATAATATTTCGTCCCCTCAGCCAATGCCTATTCTGACTACTCGTAGCAGTGCTACTCACACTAACATGAATTGGAGGTCAACCAGTCGAACACCCCTACATCATTATTGGACAACTAGCATCGATCCTATATTTCCTAATCCTACTAGTCCTTATACCCTTAGTCAGTATAATAGAAAATTATCTATTAAAATGAAGA---------------------------------------------------------------------------------------------------------------------------------------------------------------------------------------------------------------------------------------------------------------------------------------------------------------------------------------------------------------------------------------------------------------------------------------------------------------------------------------------------------------------------------------------------------------------------------------------------------------------------------------------------------------------------------------------------------------------------------------------------------------------------------------------------------------------------------------------------------------------------------------------------------------------------------------------------------------------------------------------------------------------------------------------------------------------------------------------------------------------------------------------------------------------------------------------------------------------------------------------------------------------------------------------------------------------------------------------------------------------------------------------------------------------------------------------------------------------------------------------------------------------------------------------------------------------------------------------------------------------------------------------------------------------------------------------------------------------------------------------------------------------------------------------------------------------------------------------------------------------------------------------------------------------------------------------------------------------------------------------------------------------------------------------------------------------------------------------------------------------------------------------------------------------------------------------------------------------------------------------------------------------------------------------------------------------------------------------------------------------------------------------------------------------------------------------------------------------------------------------------------------------------------------------------------------------------------------------------------------------------------------------------------------------------------------------------------------------------------------------------------------------------------------------------------------------------------------------------------------------------------------------------------------------------------------------------------------------------------------------------------------------------------------------------------------------------------------------------------------------------------------------------------------------------------------------------------------------------------------------GATGTAAAGCATAACCATCTCAAACTGAAGCCTGCAGTTTTCTCTAAGGATTCCTGCTACCTGCCTCCTCTTCGCTACCCAGCCACTTGCACATTCAAGGGCAGTTTAGAGTCTGAAAAGCAACAGTACATTATCCATGGGGGGAAAACACCAAACAATGAGCTTTCCGATAAGATTTATGTCATGTCTGTTGTGTGCAAGAACAACAAGAAAGTTACTTTTTGCTGTACTGAGAAAGACTTGGTGGGAGACGTCCCTGAAGCCAGATACGGTCATACCATTGATGTGGTGTATAGTCGAGGGAAGAGCATGGGTGTTGTCTTCGGAGGGCGATCGTACATACCTTCTGCCCAAAGAACCACGGAAAAATGGAATAGTGTGGCTGACTGCCTGCCCCACATTTTCTTGGTGGATTTTGAATTTGGGTGCTCTACATCATACATTCTCCCTGAACTTCAGGATGGGCTATCTTTTCATGTCTCCATTGCCAGAAATGATACCATTTATATTTTAGGAGGGCATTCACTTGCCAACAACATCCGCCCTGCCAACCTATATAGAATTAGGGTTGATCTCCCCCTGGGTAGCCCGGCTGTGAATTGCACGGTTTTGCCCGGAGGAATCTCTGTCTCCAGCGCAATCCTGACTCAAACAAACAGTGATGAATTTGTTATTGTGGGTGGCTATCAGCTTGAAAACCAGAAAAGAATGGTCTGCAATGTCATCTCTCTTGAGGGCAACAAGATAGAAATTCGTGAGATGGAGACCCCAGATTGGACCCCAGACATTAAGCACAGCAAGATATGGTTTGGAAGCAATATGGGAAATGGAGCTGTTTTCCTTGGCATACCAGGAGACAATAAGCAGGCTGCTTCAGAAACATTCTATTTCTACATGCTGAAGTGTGCTGAAGATGAAGTGAATGAAGAACAGAAAACACTCGCAAATAGTCAGACATCAACAGAAGACCCAGGGGATTCCACTCCCTTTGAAGACTCAGAAGAATTTTGCTTCAGTGCAGAGGCAAATAATTTTGATGGTGATGATGAATTTGACACCTATAACGAAGATGATGAGGAAGATGAGTCTGTCACCGGCTACTGGATTACTTGCTGCTCTACCTGTGATGTGGATATCAACACGTGGGTACCATTTTATTCAACTGAGCTAAACAAACCTGCCATGATCTATTGCTCTCATGGAGATGGGCACTGGGTCCATGCCCAGTGCATGGATCTGGCAGAACGCACACTCATCCAACTGTCAGAAGGAAGCAGCAAGTATTACTGCAATGAGCATGTGAAGATAGCAAGAGCATTGCAGACCCCAAAACGAGCTCTACCCTTAAAAAAGCCTCCACTGA--------------------------------------------------------------------------------------------------------------------------------------------------------------------------------------------------------------------------------------------------------------------------------------------------------------------------------------------------------------------------------------------------------------------------------------------------------------------------------------------------------------------------------------------------------------------------------------------------------------------------------------------------------------------------------------------------------------------------------------------------------------------------------------------------------------------------------------------------------------------------------------------------------------------------------------------------------------------------------------------------------------------------------------------------------------------------------------------------------------------------------------------------------------------------------------------------------------------------------------------------------------------------------------------------------------------------------------------------------------------------------------------------------------------------------------------------------------------------------------------------------------------------------------------------------------------------------------------------------------------------------------------------------------------------------------------------------------------------------------------------------------------------------------------------------------------------------------------------------------------------------------------------------------------------------------------------------------------------------------------------------------------------------------------------------------------------------------------------------------------------------------------------------------------------
[truncated: 422,181 more chars]
