# Supplementary material for: On simulated annealing phase transitions in phylogeny reconstruction
Source: Mol Phylogenet Evol. 2016 Aug;101:46–55. doi: 10.1016/j.ympev.2016.05.001 (PMC4912009; doi:10.1016/j.ympev.2016.05.001)
Supplement: Supplementary data 3 [file mmc3.zip › matrices/Adams_etal_Syst_Biol_unique_cytb_haplotypes.phy]

277 605
arte02001 ACCCATCCCCTCCTTAAAATCGCCAACGACGCGCTAGTCGATCTTCCAGCCCCCTCAAACATTTCAGTTTGGTGAAACTTCGGCTCCCTTCTGGGGCTCTGCTTAGCAAGTCAAATTCTCACAGGCTTATTCCTTGCCATACACTACACTTCTGACATCTCCACTGCTTTTTCATCTGTAACCCATATTTGCCGAGACGTCAGCTACGGGTGACTAATTCGAAATATGCATGCTAATGGCGCATCATTCTTCTTCATCTGCATCTACCTGCACATCGGACGAGGCCTTTACTATGGTTCTTACCTTTATAAGGAAACCTGAAATATTGGGGTTGTGCTCCTCCTCCTCGTGATAATAACGGCCTTTGTTGGGTATGTCCTCCCCTGAGGACAGATATCGTTTTGAGGAGCTACAGTGATTACCAACCTTCTCTCGGCCGTTCCCTACGTCGGGAACGACCTTGTTCAGTGAATCTGAGGAGGGTTCTCCGTTGACAACGCTACCCTAACCCGGTTCTTTGCTTTTCACTTTTTATTTCCCTTTGTCATTGTTGGTGCAACCGTCCTTCACTTGCTTTTCCTTCATCAGACGGGCTCTAACAACCC
bassA0002 ACCCATCCCCTCCTTAAAATCGCCAACGACGCGCTAGTTGATCTTCCAGCCCCCTCAAACATTTCCGTTTGATGAAACTTCGGCTCCCTTCTGGGGCTCTGCTTAGCAAGTCAAATCCTCACAGGTTTATTCCTTGCCATACACTACACTTCTGACATCTCCACTGCTTTTTCATCTGTTACCCATATTTGCCGAGACGTCAGCTACGGGTGACTAATTCGGAACATGCATGCTAATGGCGCATCGTTCTTCTTCATCTGCATCTACCTACACATCGGACGAGGCCTTTACTACGGTTCTTACCTTTATAAGGAAACCTGAAACATTGGCGTTGTGCTCCTCCTCCTCGTAATAATAACGGCCTTTGTTGGGTATGTCCTCCCCTGAGGACAAATGTCGTTTTGAGGGGCTACCGTGATTACCAACCTTCTCTCGGCCGTCCCCTACGTCGGGAACGACCTTGTTCAGTGGATCTGAGGAGGGTTCTCCGTTGACAACGCCACCCTAACCCGATTCTTTGCTTTTCACTTTTTATTTCCTTTTGTTATTGTTGGTGCAACCGTCCTTCACTTGCTTTTCCTCCATCAGACGGGCTCTAACAACCC
arte02003 ACCCATCCCCTCCTTAAAATCGCCAACGACGCGCTAGTCGATCTTCCAGCCCCCTCAAACATTTCAGTTTGGTGAAACTTCGGCTCCCTTCTGGGGCTCTGCTTAGCAAGTCAAATTCTCACAGGCTTATTCCTTGCCATACACTACACTTCTGACATCTCCACTGCTTTTTCATCTGTAACCCATATTTGCCGAGACGTCAGCTACGGGTGACTAATTCGAAATATGCATGCTAATGGCGCATCATTCTTCTTCATCTGCATCTACCTGCACATCGGACGAGGCCTTTACTATGGTTCTTACCTTTATAAGGAAACCTGAAATATTGGGGTTGTGCTCCTCCTCCTCGTGATAATAACGGCCTTTGTTGGGTATGTCCTCCCCTGAGGACAGATATCGTTTTGAGGAGCTACAGTGATTACCAACCTTCTCTCGGCCGTTCCCTACGTCGGGAACGACCTTGTTCAGTGAATCTGAGGAGGGTTCTCCGTTGACAACGCTACCCTAACCCGGTTCTTTGCTTTTCACTTTTTATTTCCCTTTGTCATTGTTGGTGCACCCGTCCTTCACTTGCTTTTCCTTCATCAGACGGGCTCTAACAACCC
bassA0004 ACCCATCCCCTCCTTAAAATCGCCAACGACGCGCTAGTTGATCTTCCAGCCCCCTCAAACATTTCCGTTTGATGAAACTTCGGCTCCCTTCTGGGGCTCTGCTTAGCAAGTCAAATCCTCACAGGTTTATTCCTTGCCATACACTACACTTCTGACATCTCCACTGCTTTTTCATCTGTTACCCATATTTGCCGAGACGTCAGCTACGGGTGACTAATTCGGAACATGCATGCTAATGGCGCATCGTTCTTCTTCATCTGCATCTACCTACACATCGGACGAGGCCTTTACTACGGTTCTTACCTTTATAAGGAAACCTGAAACATTGGCGTTGTGCTCCTCCTCCTCGTAATAATAACGGCCTTTGTTGGGTATGTCCTCCCCTGAGGACAGATGTCGTTTTGAGGGGCTACCGTGATTACCAACCTTCTCTCGGCCGTCCCCTACGTCGGGAACGACCTTGTTCAGTGGATCTGAGGAGGGTTCTCCGTTGACAACGCCACCCTAACCCGATTCTTTGCTTTTCACTTTTTATTTCCTTTTGTTATTGTTGGTGCAACCGTCCTTCACTTGCTTTTCCTCCATCAGACGGGCTCTAACAACCC
bassA0005 ACCCATCCACTCCTTAAAATCGCCAACGACGCGCTAGTTGATCTTCCAGCCCCCTCAAACATTTCCGTTTGATGAAACTTCGGATCCCTTTTGGGACTCTGCTTAGCAAGTCAAATCCTCACAGGTTTATTCCTTGCCATGCACTACACTTCTGACATCTCCACTGCTTTTTCATCTGTTACCCATATTTGCCGAGACGTCAGCTACGGGTGACTAATTCGGAACATGCATGCTAATGGCGCATCGTTCTTCTTCATCTGCATCTACCTACACATCGGACGAGGCCTTTACTACGGTTCTTACCTTTATAAGGAAACCTGAAACATTGGGGTTGTGCTCCTCCTCCTCGTAATAATAACGGCCTTTGTTGGGTATGTCCTCCCCTGAGGACAAATGTCGTTTTGAGGGGCTACCGTGATTACCAACCTTCTCTCGGCCGTCCCCTACGTCGGGAACGACCTTGTTCAATGGATCTGAGGAGGGTTCTCCGTTGACAACGCCACCCTAACCCGATTCTTTGCTTTTCACTTTTTATTTCCTTTTGTTATTGTTGGTGCAACCGTCCTTCACTTGCTTTTCCTCCATCAGACGGGCTCTAACAACCC
bassA0006 ACCCATCCCCTCCTTAAAATCGCCAACGACGCGCTAGTTGATCTTCCAGCCCCCTCAAACATTTCCGTTTGATGAAACTTCGGCTCCCTTCTGGGGCTCTGCTTAGCAAGTCAAATCCTCACAGGTTTATTCCTTGCCATACACTACACTTCTGACATCTCCACTGCTTTTTCATCTGTTACCCATATTTGCCGAGACGTCAGCTACGGGTGACTAATTCGGAACATGCATGCTAATGGCGCATCGTTCTTCTTCATCTGCATCTACCTGCACATCGGACGAGGCCTTTACTACGGTTCTTACCTTTATAAGGAAACCTGAAACATTGGTGTTGTGCTCCTCCTCCTCGTAATAATAACGGCCTTTGTTGGGTATGTCCTCCCCTGAGGACAAATGTCGTTTTGAGGGGCTACCGTGATTACCAACCTTCTCTCGGCCGTCCCCTACGTCGGGAACGACCTTGTTCAGTGGATCTGAGGAGGGTTCTCCGTTGACAACGCCACCCTAACCCGATTCTTTGCTTTTCACTTTTTATTTCCTTTTGTTATTGTTGGTGCAACCGTCCTTCACTTGCTTTTCCTCCATCAGACGGGCTCTAACAACCC
bassA0007 ACCCATCCCCTCCTTAAAATCGCCAACGACGCGCTAGTTGATCTTCCAGCCCCCTCAAACATTTCCGTTTGATGAAACTTCGGCTCCCTTCTGGGGCTCTGCTTAGCAAGTCAAATCCTCACAGGTTTATTCCTTGCCATACACTACACTTCTGACATCTCCACTGCTTTTTCATCTGTTACCCATATTTGCCGAGACGTCAGCTACGGGTGACTAATTCGGAACATGCATGCTAATGGCGCATCGTTCTTCTTCATCTGCATCTACCTGCACATCGGACGAGGCCTTTACTACGGTTCTTACCTTTATAAGGAAACCTGAAACATTGGCGTTGTGCTCCTCCTCCTCGTAATAATAACGGCCTTTGTTGGGTATGTCCTCCCCTGAGGACAAATGTCGTTTTGAGGGGCTACCGTGATTACCAACCTTCTCTCGGCCGTCCCCTACGTCGGGAACGACCTTGTTCAGTGGATCTGAGGAGGGTTCTCCGTTGACAACGCCACCCTAACCCGATTCTTTGCTTTTCACTTTTTATTTCCTTTTGTTATTGTTGGTGCAACCGTCCTTCACTTGCTTTTCCTCCATCAGACGGGCTCTAACAACCC
bassA0008 ACCCATCCCCTCCTTAAAATCGCCAACGACGCGCTAGTCGATCTTCCAGCCCCCTCGAACATTTCAGTTTGATGAAACTTCGGCTCCCTTCTGGGGCTCTGCTTAGCAAGTCAAATCCTCACAGGTTTATTCCTTGCCATGCACTACACTTCTGACATCTCCACTGCTTTTTCATCTGTTACCCATATTTGCCGAGACGTCAGCTACGGGTGACTAATTCGAAACATGCATGCTAATGGCGCATCGTTCTTCTTCATCTGCATCTACCTGCACATCGGACGAGGCCTTTACTACGGTTCTTACCTTTATAAGGAAACCTGAAACATTGGGGTTGTACTCCTCCTCCTGGTAATAATGACGGCCTTTGTTGGGTATGTCCTCCCCTGAGGACAGATGTCGTTTTGAGGAGCTACCGTGATTACCAACCTTCTTTCGGCCGTCCCCTACGTTGGGAACGACCTCGTTCAATGAATCTGAGGGGGTTTCTCCGTCGACAACGCCACCCTAACCCGATTCTTTGCTTTTCACTTTTTGTTTCCCTTTGTAATTGTTGGTGCAACAGTCCTTCACTTGCTTTTCCTTCATCAGACGGGCTCTAACAACCC
bassA0009 ACCCATCCCCTCCTTAAAATCGCCAACGACGCGCTAGTTGATCTTCCAGCCCCCTCAAACATTTCCGTTTGATGAAACTTCGGCTCCCTTCTGGGGCTCTGTTTAGCAAGTCAAATCCTCACAGGTTTATTCCTTGCCATACACTACACTTCTGACATCTCCACTGCTTTTTCATCTGTTACCCATATTTGCCGAGACGTCAGCTACGGGTGACTAATTCGGAACATGCATGCTAATGGCGCATCGTTCTTCTTCATCTGCATCTACCTGCACATCGGACGAGGCCTTTACTACGGTTCTTACCTTTATAAGGAAACCTGAAACATTGGCGTTGTGCTCCTCCTCCTCGTAATAATAACGGCCTTTGTTGGGTATGTCCTCCCCTGAGGACAGATGTCGTTTTGAGGGGCTACCGTGATTACCAACCTTCTCTCGGCCGTCCCCTACATCGGGAACGACCTTGTTCAGTGGATCTGAGGAGGGTTCTCCGTTGACAACGCCACCCTGACCCGATTCTTTGCTTTTCACTTTTTGTTTCCTTTTGTTATTGTTGGTGCAACCGTCCTTCACTTGCTTTTCCTACATCAGACGGGCTCTAACAACCC
bassA0010 ACCCATCCCCTCCTTAAAATCGCCAACGACGCGCTAGTTGATCTTCCAGCCCCCTCAAACATTTCCGTTTGATGAAACTTCGGCTCCCTTCTGGGGCTCTGTTTAGCAAGTCAAATCCTCACAGGTTTATTCCTTGCCATACACTACACTTCTGACATCTCCACTGCTTTTTCATCTGTTACCCATATTTGCCGAGACGTCAGCTACGGGTGACTAATTCGGAACATGCATGCTAATGGCGCATCGTTCTTCTTCATCTGCATCTACCTGCACATCGGACGAGGCCTTTACTACGGTTCTTACCTTTATAAGGAAACCTGAAACATTGGCGTTGTGCTCCTCCTCCTCGTAATAATAACGGCCTTTGTTGGGTATGTCCTCCCCTGAGGACAGATGTCGTTTTGAGGGGCTACCGTGATTACCAACCTTCTCTCGGCCGTTCCCTACATCGGGAACGACCTTGTTCAGTGGATCTGAGGAGGGTTCTCCGTTGACAACGCCACCCTGACCCGATTCTTTGCTTTTCACTTTTTGTTTCCTTTTGTTATTGTTGGTGCAACCGTCCTTCACTTGCTTTTCCTACATCAGACGGGCTCTAACAACCC
bassA0011 ACCCATCCCCTCCTTAAAATCGCCAACGACGCACTAGTTGATCTTCCAGCCCCCTCAAACATTTCCGTTTGATGAAACTTCGGCTCCCTTCTGGGGCTCTGCTTAGCAAGTCAAATCCTCACAGGTTTATTCCTTGCCATACACTACACTTCTGACATCTCCACTGCTTTTTCATCTGTTACCCATATTTGCCGAGACGTCAGCTACGGGTGACTAATTCGGAACATGCATGCTAATGGCGCATCGTTCTTCTTCATCTGCATCTACGTGCACATCGGACGAGGCCTTTACTACGGTTCTTACCTTTATAAGGAAACCTGAAACATTGGCGTTGTGCTCCTCCTCCTCGTAATAATGACGGCCTTTGTTGGGTATGTCCTCCCCTGAGGACAGATGTCGTTTTGAGGGGCTACCGTGATTACCAACCTTCTCTCGGCCGTCCCCTACGTCGGGAACGACCTTGTTCAGTGGATCTGAGGAGGGTTCTCCGTTGACAACGCCACCCTAACCCGATTCTTTGCTTTTCACTTTTTATTTCCTTTTGTTATTGTTGGCGCAACCGTCCTTCACTTGCTTTTCCTGCATCAGACGGGCTCTAACAACCC
bassA0012 ACCCATCCCCTCCTTAAAATCGCCAACGACGCGCTAGTTGACCTTCCAGCCCCCTCAAACATTTCCGTTTGATGAAACTTCGGCTCCCTTCTGGGGCTCTGCTTAGCAAGTCAAATCCTCACAGGTTTATTCCTTGCCATACACTACACTTCTGACATCTCCACTGCTTTTTCATCTGTTACCCATATTTGCCGAGACGTCAGCTACGGGTGACTAATTCGGAACATGCATGCTAATGGCGCATCGTTCTTCTTCATCTGCGTCTACCTACACATCGGACGAGGCCTTTACTACGGTTCTTACCTTTATAAGGAAACCTGAAACATTGGCGTTGTGCTCCTCCTCCTCGTAATAATAACGGCCTTTGTTGGGTATGTCCTCCCCTGAGGACAGATGTCGTTTTGAGGGGCTACCGTGATTACCAACCTTCTCTCGGCCGTCCCCTACGTCGGGAACGACCTTGTTCAGTGGATCTGAGGAGGGTTCTCCGTTGACAACGCCACCCTAACCCGATTCTTTGCTTTTCACTTTTTATTTCCTTTTGTTATTGTTGGTGCAACCGTCCTTCACTTGCTTTTCCTCCATCAGACGGGCTCTAACAACCC
bassA0013 ACCCATCCCCTCCTTAAAATCGCCAACGACGCGCTAGTTGACCTTCCAGCCCCCTCAAACATTTCCGTTTGATGAAACTTCGGCTCCCTTCTGGGGCTCTGCTTAGCAAGTCAAATCCTCACAGGTTTATTCCTTGCCATACACTACACTTCTGACATCTCCACTGCTTTTTCATCTGTTACCCATATTTGCCGAGACGTCAGCTACGGGTGACTAATTCGGAACATGCATGCTAATGGCGCATCGTTCTTCTTCATCTGCATCTACCTACACATCGGACGAGGCCTTTACTACGGTTCTTACCTTTATAAGGAAACCTGAAACATTGGCGTTGTGCTCCTCCTCCTCGTAATAATAACGGCCTTTGTTGGGTATGTCCTCCCCTGAGGACAGATGTCGTTTTGAGGGGCTACCGTGATTACCAACCTTCTCTCGGCCGTCCCCTACGTCGGGAACGACCTTGTTCAGTGGATCTGAGGAGGGTTCTCCGTTGACAACGCCACCCTAACCCGATTCTTTGCTTTTCACTTTTTATTTCCCTTTGTTATTGTTGGTGCAACCGTCTTTCACTTGCTTTTCCTCCATCAGACGGGCTCTAACAACCC
bassA0014 ACCCATCCCCTCCTTAAAATCGCCAACGACGCGCTAGTTGACCTTCCAGCCCCCTCAAACATTTCCGTTTGATGAAACTTCGGCTCCCTTCTGGGGCTCTGCTTAGCAAGTCAAATCCTCACAGGTTTATTCCTTGCCATACACTACACTTCTGACATCTCCACTGCTTTTTCATCTGTTACCCATATTTGCCGAGACGTCAGCTACGGGTGACTAATTCGGAACATGCATGCTAATGGCGCATCGTTCTTCTTCATCTGCATCTACCTACACATCGGACGAGGCCTTTACTACGGTTCTTACCTTTATAAGGAAACCTGAAACATTGGCGTTGTGCTCCTCCTCCTCGTAATAATAACGGCCTTTGTTGGGTATGTCCTCCCCTGAGGACAGATGTCGTTTTGAGGGGCTACCGTGATTACCAACCTTCTCTCGGCCGTCCCCTACGTCGGGAACGACCTTGTTCAGTGGATCTGAGGAGGGTTCTCCGTTGACAACGCCACCCTAACCCGATTCTTTGCTTTTCACTTTTTATTTCCTTTTGTTATTGTTGGTGCAACCGTCCTTCACTTGCTTTTCCTCCATCAGACGGGCTCTAACAACCC
bassA0015 ACCCATCCCCTCCTTAAAATCGCCAACGACGCGCTAGTTGATCTTCCAGCCCCCTCAAACATTTCCGTTTGATGAAACTTCGGCTCCCTTCTGGGGCTCTGCTTAGCAAGTCAAATCCTCACAGGTTTATTCCTTGCCATACACTACACTTCTGACATCTCCACTGCTTTTTCATCTGTTACCCATATTTGCCGAGACGTCAGCTACGGGTGACTAATTCGGAACATGCATGCTAATGGCGCATCGTTCTTCTTCATCTGCATCTACCTACACATCGGACGAGGCCTTTACTACGGTTCTTACCTTTATAAGGAAACCTGAAACATTGGCGTTGTGCTCCTCCTCCTCGTAATAATAACGGCCTTTGTTGGGTATGTCCTCCCCTGAGGACAAATGTCGTTTTGAGGGGCTACCGTGATTACCAACCTTCTCTCGGCCGTCCCCTACGTCGGGAACGACCTTGTTCAGTGGATCTGAGAGGGTTTCTCCGTTGACAACGCCACCCTAACCCGATTCTTTGCTTTTCACTTTTTATTTCCTTTTGTTATTGTGGGTGCAACCGTCCTTCACTTGCTTTTTCTTCATCAGACGGGCTCTAACAACCC
bassA0016 ACCCATCCCCTCCTTAAAATCGCCAACGACGCGCTAGTTGATCTTCCAGCCCCCTCAAACATTTCCGTTTGATGAAACTTCGGCTCCCTTCTGGGGCTCTGCTTAGCAAGTCAAATCCTCACAGGTTTATTCCTTGCCATACACTACACTTCTGACATCTCCACTGCTTTTTCATCTGTTACCCATATTTGCCGAGACGTCAGCTACGGGTGACTAATTCGGAACATGCATGCTAATGGCGCATCGTTCTTCTTCATCTGCATCTACCTACACATCGGACGAGGCCTTTACTACGGTTCTTACCTTTATAAGGAAACCTGAAACATTGGCGTTGTGCTCCTCCTCCTCGTAATAATAACGGCCTTTGTTGGGTATGTCCTCCCCTGAGGACAAATGTCGTTTTGAGGGGCTACCGTGATTACCAACCTTCTCTCGGCCGTCCCCTACGTCGGGAACGACCTTGTTCAGTGGATCTGAGGAGGGTCCTCCGTTGACAACGCCACCCTAACCCGATTCTTTGCTTTCCACTTTTTATTTCCCTTTGTAATTGTTGGTGCAACCGTCCTTCACTTGCTTTTCCTTCATCAGACGGGCTCTAACAACCC
bassA0017 ACCCATCCCCTCCTTAAAATCGCCAACGACGCGCTAGTTGACCTTCCAGCCCCCTCAAACATTTCCGTTTGATGAAACTTCGGCTCCCTTCTGGGGCTCTGCTTAGCAAGTCAAATCCTCACAGGTTTATTCCTTGCCATACACTACACTTCTGACATCTCCACTGCTTTTTCATCTGTTACCCATATTTGCCGAGACGTCAGCTACGGGTGACTAATTCGGAACATGCATGCTAATGGCGCATCGTTCTTCTTCATCTGCATCTACCTACACATCGGACGAGGCCTTTACTACGGTTCTTACCTTTATAAGGAAACCTGAAACATTGGCGTTGTGCTCCTCCTCCTCGTAATAATAACGGCCTTTGTTGGGTATGTCCTCCCCTGAGGACAGATGTCGTTTTGAGGGGCTACCGTGATTACCAACCTTCTCTCGGCCGTCCCCTACGTCGGGAACGACCTTGTTCAGTGGATCTGAGGAGGGTTCTCCGTTGACAACGCCACCCTAACCCGATTCTTTGCTTTTCACTTTTTATTTCCTTTTGTTATTGTTGGTGCAACCGTCCTTCACTTGCTTTTCCTTCATCAGACGGGCTCTAACAACCC
bassA0018 ACCCATCCCCTCCTTAAAATCGCCAACGACGCGCTAGTTGATCTTCCAGCCCCCTCAAACATTTCCGTTTGATGAAACTTCGGCTCCCTTCTGGGGCTCTGCTTAGCGAGTCAAATCCTCACAGGTTTATTCCTTGCCATACACTACACTTCTGACATCTCCACTGCTTTTTCATCTGTTACCCATATTTGCCGAGACGTCAGCTACGGGTGACTAATTCGGAACATGCATGCTAATGGCGCATCGTTCTTCTTCATCTGCATCTACCTACACATCGGACGAGGCCTTTACTACGGTTCTTACCTTTATAAGGAAACCTGAAACATTGGCGTTGTGCTCCTCCTCCTCGTAATAATAACGGCCTTTGTTGGGTATGTCCTCCCCTGAGGACAAATGTCGTTTTGAGGGGCTACCGTGATTACCAACCTTCTCTCGGCCGTCCCCTACGTTGGGAACGACCTTGTTCAGTGGATCTGAGGAGGGTTCTCCGTTGACAACGCCACCCTAACCCGATTCTTTGCTTTTCACTTTTTATTTCCCTTTGTTATTGTTGGTGCAACCGTTCTTCACTTGCTTTTCCTCCATCAGACGGGCTCTAACAACCC
bassB0019 ACCCATCCCCTCCTTAAAATCGCCAACGACGCGCTAGTTGATCTTCCAGCCCCCTCAAACATTTCAGTTTGATGAAACTTCGGCTCCCTTCTGGGCCTCTGCTTAGCAAGTCAAATCCTTACAGGCTTATTCCTTGCCATACACTACACTTCTGACATCTCTACTGCTTTTTCATCTGTTACCCATATTTGCCGAGACGTCAGCTACGGGTGACTAATTCGAAACATGCATGCTAATGGCGCATCCTTCTTTTTCATCTGCATCTACCTGCACATCGGACGAGGCCTTTACTACGGTTCTTACCTTTATAAGGAAACCTGAAACATTGGGGTTGTGCTCCTCCTCCTCGTAATAATGACGGCCTTTGTTGGCTATGTCCTCCCCTGAGGACAGATGTCGTTTTGAGGGGCTACCGTGATTACCAACCTTCTCTCGGCCGTCCCCTACATCGGGAACGACCTTGTTCAATGAATCTGAGGAGGGTTCTCCGTTGACAACGCCACCCTAACCCGATTCTTTGCTTTTCACTTTTTATTTCCCTTTGTTATTGTTGGTGCAACAGTCCTTCACTTGCTTTTTCTTCATCAGACGGGCTCTAACAACCC
bassB0020 ACCCATCCCCTCCTTAAAATCGCCAACGACGCGCTAGTTGATCTTCCAGCCCCCTCAAACATTTCAGTTTGATGAAACTTCGGCTCCCTTCTGGGCCTCTGCTTAGCAAGTCAAATCCTTACAGGCTTATTCCTTGCCATACACTACACTTCTGACATCTCTACTGCTTTTTCATCTGTTACCCATATTTGCCGAGACGTCAGCTACGGGTGACTAATTCGAAACATGCATGCTAATGGCGCATCCTTCTTTTTCATCTGCATCTACCTGCACATCGGACGAGGCCTTTACTACGGTTCTTACCTTTATAAGGAAACCTGGAACATTGGGGTTGTGCTCCTCCTCCTCGTAATAATGACGGCCTTTGTTGGCTATGTCCTCCCCTGAGGACAGATGTCGTTTTGAGGGGCTACCGTGATTACCAACCTTCTCTCGGCCGTCCCCTACATCGGGAACGACCTTGTTCAATGAATCTGAGGAGGGTTCTCCGTTGACAACGCCACCCTAACCCGATTCTTTGCTTTTCACTTTTTATTTCCCTTTGTTATTGTTGGTGCAACAGTCCTCCACTTGCTTTTCCTTCATCAGACGGGCTCTAACAACCC
bassB0021 ACCCATCCCCTCCTTAAAATCGCCAACGACGCGCTAGTTGATCTTCCAGCCCCCTCAAACATTTCAGTTTGATGAAACTTCGGCTCCCTTCTGGGCCTCTGCTTAGCAAGTCAAATCCTTACAGGCTTATTCCTTGCCATACACTACACTTCTGACATCTCTACTGCTTTTTCATCTGTTACCCATATTTGCCGAGACGTCAGCTACGGGTGACTAATTCGAAACATGCATGCTAATGGCGCATCCTTCTTTTTCATCTGCATCTACCTGCACATCGGACGAGGCCTTTACTACGGTTCTTACCTTTATAAGGAAACCTGAAACATTGGGGTTGTGCTCCTCCTCCTCGTAATAATGACGGCCTTTGTTGGCTATGTCCTCCCCTGAGGACAGATGTCGTTTTGAGGGGCTACCGTGATTACCAACCTTCTCTCGGCCGTCCCCTACATCGGGAACGACCTTGTCCAATGAATCTGAGGAGGGTTCTCCGTTGACAACGCCACCCTAACCCGCTTCTTTGCTTTTCACTTTTTATTTCCCTTTGTTATTGTTGGTGCAACAGTCCTTCACTTGCTTTTCCTTCATCAGACGGGCTCTAACAACCC
bassB0022 ACCCATCCCCTCCTTAAAATCGCCAACGACGCGCTAGTCGATCTTCCAGCCCCCTCAAACATTTCCGTTTGATGAAACTTCGGCTCCCTTCTGGGGCTCTGCTTAGCAAGTCAAATCCTCACAGGTTTATTCCTTGCCATACACTACACTTCTGACATCTCCACTGCTTTTTCATCTGTTACCCATATTTGCCGAGACGTCAGCTACGGGTGACTAATTCGGAACATGCATGCTAATGGCGCATCGTTCTTCTTCATCTGCATCTACCTACACATCGGACGAGGCCTTTACTACGGTTCTTACCTTTATAAGGAAACCTGAAACATTGGCGTTGTGCTCCTCCTCCTCGTAATAATAACGGCCTTTGTTGGGTATGTCCTCCCCTGAGGACAGATGTCGTTTTGAGGGGCTACCGTGATTACCAACCTTCTCTCGGCCGTCCCCTACGTCGGGAACGACCTTGTTCAGTGGATCTGAGGAGGGTTCTCCGTTGACAACGCCACCCTAACCCGATTCTTTGCTTTTCACTTTTTATTTCCTTTTGTTATTGTAGGTGCAACCGTCCTTCACTTGCTTTTCCTCCATCAGACGGGTTCTAACAACCC
bassB0023 ACCCATCCCCTCCTTAAAATCGCCAACGACGCGCTAGTCGATCTTCCAGCCCCCTCAAACATTTCAGTTTGATGAAACTTCGGCTCCCTTCTGGGGCTCTGCTTAGCAAGTCAAATCCTCACAGGTTTATTCCTTGCCATGCACTACACTTCTGACATCTCCACTGCTTTTTCATCTGTTACCCATATTTGCCGAGACGTCAGCTACGGGTGACTAATTCGAAACATGCATGCTAATGGCGCATCGTTCTTCTTCATCTGCATCTACCTGCACATCGGACGAGGCCTTTACTACGGTTCTTACCTTTATAAGGAAACCTGAAACATTGGGGTTGTACTCCTCCTCCTGGTAATAATGACGGCCTTTGTTGGGTATGTCCTCCCCTGAGGACAGATGTCGTTTTGAGGAGCTACCGTGATTACCAACCTTCTTTCGGCCGTCCCCTACGTTGGGAACGACCTCGTTCAATGAATCTGAGGGGGTTTCTCCGTCGACAACGCCACCCTAACCCGATTCTTTGCTTTTCACTTTTTGTTTCCCTTTGTAATTGTTGGTGCAACAGTCCTTCACTTGCTTTTCCTTCATCAGACGGGCTCTAACAACCC
bassB0024 ACCCATCCCCTCCTTAAAATCGCCAACGACGCGCTAGTTGATCTTCCAGCCCCCTCAAACATTTCAGTTTGATGAAACTTCGGCTCCCTTCTGGGCCTCTGCTTAGCAAGTCAAATCCTTACAGGCTTATTCCTTGCCATACACTACACTTCTGACATCTCTACTGCTTTTTCATCTGTTACCCATATTTGCCGAGACGTCAGCTACGGGTGACTAATTCGAAACATGCATGCTAATGGCGCATCCTTCTTTTTCATCTGCATCTACCTGCACATCGGACGAGGCCTTTACTACGGTTCTTACCTTTATAAGGAAACCTGAAACATTGGGGTTGTGCTCCTCCTCCTCGTAATAATGACGGCCTTTGTTGGCTATGTCCTCCCCTGAGGACAGATGTCGTTTTGAGGGGCTACCGTGATTACCAACCTTCTCTCGGCCGTCCCCTACATCGGGAACGACCTTGTTCAATGAATCTGAGGAGGGTTCTCCGTTGACAACGCCACCCTAACCCGATTCTTTGCTTTTCACTTTTTATTTCCCTTTGTTATTGTTGGTGCAACAGTCCTTCACTTGCTTTTCCTTCATCAGACGGGCTCTAACAACCC
bassB0025 ACCCATCCCCTCCTTAAAATCGCCAACGACGCGCTAGTCGATCTTCCAGCCCCCTCAAACATTTCAGTTTGATGAAACTTCGGCTCCCTTCTGGGGCTCTGCTTAGCAAGTCAAATCCTCACAGGTTTATTCCTTGCCATACACTACACTTCTGACATCTCCACTGCTTTTTCATCTGTTACCCATATTTGCCGAGACGTCAGCTACGGGTGACTAATTCGAAACATGCATGCTAATGGCGCATCGTTCTTCTTCATCTGCATCTACCTGCACATCGGACGAGGCCTTTACTACGGTTCTTACCTTTATAAGGAAACCTGAAACATTGGGGTTGTACTCCTCCTCCTGGTAATAATGACGGCCTTTGTTGGGTATGTCCTCCCCTGAGGACAGATGTCGTTTTGAGGAGCTACCGTGATTACCAACCTTCTTTCGGCCGTCCCCTACGTTGGGAACGACCTTGTTCAATGAATCTGAGGAGGTTTCTCCGTCGACAACGCCACCCTAACCCGATTCTTTGCTTTTCACTTTTTGTTTCCCTTTGTTATTGTTGGTGCAACAGTCCTTCACTTGCTTTTCCTTCATCAGACGGGCTCTAACAACCC
bassB0026 ACCCATCCCCTCCTTAAAATCGCCAACGACGCGCTAGTTGATCTTCCAGCCCCCTCAAACATTTCAGTTTGATGAAACTTCGGCTCCCTTCTGGGCCTCTGCTTAGCAAGTCAAATCCTTACGGGCTTATTCCTTGCCATACACTACACTTCTGACATCTCTACTGCTTTTTCATCTGTTACCCATATTTGCCGAGACGTCAGCTACGGGTGACTAATTCGAAACATGCATGCTAATGGCGCATCCTTCTTTTTCATCTGCATCTACCTGCACATCGGACGAGGCCTTTACTACGGTTCTTACCTTTATAAGGAAACCTGAAACATTGGGGTTGTGCTCCTCCTCCTCGTAATAATGACGGCCTTTGTTGGCTATGTCCTCCCCTGAGGACAGATGTCGTTTTGAGGGGCTACCGTGATTACCAACCTTCTCTCGGCCGTCCCCTACATCGGGAACGACCTTGTTCAATGAATCTGAGGAGGGTTCTCCGTTGACAACGCCACCCTAACCCGATTCTTTGCTTTTCACTTTTTATTTCCCTTTGTTATTGTTGGTGCAACAGTCCTTCACTTGCTTTTCCTTCATCAGACGGGCTCTAACAACCC
bassB0027 ACCCATCCCCTCCTTAAAATCGCCAACGACGCGCTAGTCGATCTTCCAGCCCCCTCAAACATTTCAGTTTGATGAAACTTCGGCTCCCTTCTGGGGCTCTGCTTAGCAAGTCAAATCCTCACAGGTTTATTCCTTGCCATGCACTACACTTCTGACATCTCCACTGCTTTTTCATCTGTTACCCATATTTGCCGAGACGTCAGCTACGGGTGACTAATTCGAAACATGCATGCTAATGGCGCATCGTTCTTCTTCATCTGCATCTACCTGCACATTGGACGAGGCCTTTACTACGGTTCTTACCTTTATAAGGAAACCTGAAACATTGGGGTTGTACTCCTCCTCCTGGTAATAATGACGGCCTTTGTTGGGTATGTCCTCCCCTGAGGACAGATGTCGTTTTGAGGAGCTACCGTGATTACCAACCTTCTTTCGGCCGTCCCCTACGTTGGGAACGACCTCGTTCAATGAATCTGAGGGGGTTTCTCCGTCGACAACGCCACCCTAACCCGATTCTTTGCTTTTCACTTTTTGTTTCCCTTTGTAATTGTTGGTGCAACAGTCCTTCACTTGCTTTTCCTTCATCAGACGGGCTCTAACAACCC
bassB0028 ACCCATCCCCTCCTTAAAATCGCCAACGACGCGCTAGTTGATCTTCCAGCCCCCTCAAACATTTCCGTTTGATGAAACTTCGGCTCCCTTCTGGGGCTCTGCTTAGCAAGTCAAATCCTCACAGGTTTATTCCTTGCCATACACTACACTTCTGACATCTCCACTGCTTTTTCATCTGTTACCCATATTTGCCGAGACGTCAGCTACGGGTGACTAATTCGGAACATGCATGCTAATGGCGCATCGTTCTTCTTCATCTGCATCTACCTACACATCGGACGAGGCCTTTACTACGGTTCTTACCTTTATAAGGAAACCTGAAACATTGGCGTTGTGCTCCTCCTCCTCGTAATAATAACGGCCTTTGTTGGGTATGTCCTCCCCTGAGGACAGATGTCGTTTTGAGGGGCTACCGTGATTACCAACCTTCTCTCGGCCGTCCCCTACATCGGGAACGACCTTGTTCAGTGGATCTGAGGAGGGTTCTCCGTTGACAACGCCACCCTAACCCGATTCTTTGCTTTTCACTTTTTATTTCCCTTTGTTATTGTAGGTGCAACCGTCCTTCACTTGCTTTTCCTCCATCAGACGGGGTCTAACAACCC
bassB0029 ACCCATCCCCTCCTTAAAATCGCCAACGACGCGCTAGTTGATCTTCCAGCCCCCTCAAACATTTCCGTTTGATGAAACTTCGGCTCCCTTCTGGGGCTCTGCTTAGCAAGTCAAATCCTCACAGGTTTATTCCTTGCCATACACTACACTTCTGACATCTCCACTGCTTTTTCATCTGTTACCCATATTTGCCGAGACGTCAGCTACGGGTGACTAATTCGGAACATGCATGCTAATGGCGCATCGTTCTTCTTCATCTGCATCTACCTACACATCGGACGAGGCCTTTACTACGGTTCTTACCTTTATAAGGAAACCTGAAACATTGGAGTTGTGCTCCTCCTCCTCGTAATAATAACGGCCTTTGTTGGGTATGTCCTCCCCTGAGGACAGATGTCGTTTTGAGGGGCTACCGTGATTACCAACCTTCTCTCGGCCGTCCCCTACATCGGGAACGACCTTGTTCAGTGGATCTGAGGAGGGTTCTCCGTTGACAACGCCACCCTAACCCGATTCTTTGCTTTTCACTTTTTATTTCCCTTTGTTATTGTAGGTGCAACGGTCCTTCACTTGCTTTTCCTTCATCAGACGGGTTCTAACAACCC
bassB0030 ACCCATCCCCTCCTTAAAATCGCCAACGACGCGCTAGTTGATCTTCCAGCCCCCTCAAACATTTCCGTTTGATGAAACTTCGGCTCCCTTCTGGGGCTCTGCTTAGCAAGTCAAATCCTCACAGGTTTATTCCTTGCCATACACTACACTTCTGACATCTCCACTGCTTTTTCATCTGTTACCCATATTTGCCGAGACGTCAGCTACGGGTGACTAATTCGGAACATGCATGCTAATGGCGCATCGTTCTTCTTCATCTGCATCTACCTACACATCGGACGAGGCCTTTACTACGGTTCTTACCTTTATAAGGAAACCTGAAACATTGGCGTTGTGCTCCTCCTCCTCGTAATAATAACGGCCTTTGTTGGGTATGTCCTCCCCTGAGGACAGATGTCGTTTTGAGGGGCTACCGTGATTACCAACCTTCTCTCGGCCGTCCCCTACGTTGGGAACGACCTTGTTCAGTGGATCTGAGGAGGATTCTCCGTTGACAACGCCACCCTAACCCGATTCTTTGCTTTTCACTTTTTATTTCCCTTTGTTATTGTTGGTGCAACCGTCCTTCACTTGCTTTTCCTCCATCAGACGGGCTCTAACAACCC
bassB0031 ACCCATCCCCTCCTTAAAATCGCCAACGACGCGCTAGTTGATCTTCCAGCCCCCTCAAACATTTCCGTTTGATGAAACTTCGGCTCCCTTCTGGGGCTCTGCTTAGCAAGTCAAATCCTCACAGGTTTATTCCTTGCCATACACTACACTTCTGACATCTCCACTGCTTTTTCATCTGTTACCCATATTTGCCGAGACGTCAGCTACGGGTGACTAATTCGGAACATGCATGCTAATGGCGCATCATTCTTCTTCATCTGCATCTACCTGCACATCGGACGAGGCCTTTACTACGGTTCTTACCTTTATAAGGAAACCTGAAACATTGGCGTTGTGCTCCTCCTCCTCGTAATAATAACGGCCTTTGTTGGGTATGTCCTCCCCTGAGGACAGATGTCGTTTTGAGGAGCTACCGTGATTACCAACCTTCTCTCGGCCGTCCCCTACGTCGGGAACGACCTTGTTCAGTGGATCTGAGGAGGGTTCTCCGTTGACAACGCCACCCTAACCCGATTCTTTGCTTTTCACTTTTTATTTCCTTTTGTTATTGTTGGTGCAACCGTCCTTCACTTGCTTTTCCTCCATCAGACGGGCTCTAACAACCC
bassB0032 ACCCATCCCCTCCTTAAAATCGCCAACGACGCGCTAGTCGATCTTCCAGCCCCCTCAAACATTTCGGTTTGATGAAACTTCGGCTCCCTTCTGGGGCTCTGCTTAGCAAGTCAAATCCTCACAGGTTTATTCCTTGCCATGCACTACACTTCTGACATCTCCACTGCTTTTTCATCTGTTACCCATATTTGCCGAGACGTCAGCTACGGGTGACTAATTCGAAACATGCATGCTAATGGCGCATCGTTCTTCTTCATCTGCATCTACCTGCACATCGGACGAGGCCTTTACTACGGTTCTTACCTTTATAAGGAAACCTGAAACATTGGGGTTGTACTCCTCCTCCTGGTAATAATGACGGCCTTTGTTGGGTATGTCCTCCCCTGAGGACAGATGTCGTTTTGAGGAGCTACCGTGATTACCAACCTTCTTTCGGCCGTCCCCTACGTTGGGAACGACCTCGTTCAATGAATCTGAGGGGGTTTCTCCGTCGACAACGCCACCCTAACCCGATTCTTTGCTTTTCACTTTTTATTTCCCTTTGTAATTGTTGGTGCAACAGTCCTTCACTTGCTTTTCCTTCATCAGACGGGCTCTAACAACCC
bassB0033 ACCCATCCCCTCCTTAAAATCGCCAACGACGCGCTAGTTGATCTTCCAGCCCCCTCAAACATTTCAGTTTGATGAAACTTCGGCTCCCTTCTGGGCCTCTGCTTAGCAAGTCAAATCCTTACAGGCTTATTCCTTGCCATACACTACACTTCTGACATCTCTACTGCTTTTTCATCTGTTACCCATATTTGCCGAGACGTCAGCTACGGGTGACTAATTCGAAACATGCATGCTAATGGCGCATCCTTCTTTTTCATCTGCATCTACCTGCACATCGGACGAGGCCTTTACTACGGTTCTTACCTTTATAAGGAAACCTGGAACATTGGGGTTGTGCTCCTCCTCCTCGTAATAATGACGGCCTTTGTTGGCTATGTCCTCCCCTGAGGACAGATGTCGTTTTGAGGGGCTACCGTGATTACCAACCTTCTCTCGGCCGTCCCCTACATCGGGAACGACCTTGTTCAATGAATCTGAGGAGGTTTCTCCGTTGACAACGCCACCCTAACCCGATTCTTTGCTTTTCACTTTTTATTTCCCTTTGTTATTGTTGGTGCAACCGTCCTTCACTTGCTTTTCCTTCATCAGACGGGCTCTAGCAACCC
bassB0034 ACCCATCCCCTCCTTAAAATCGCCAACGACGCGCTAGTTGATCTTCCAGCCCCCTCAAACATTTCAGTTTGATGAAACTTCGGCTCCCTTCTGGGCCTCTGCTTAGCAAGTCAAATCCTTACAGGCTTATTCCTTGCCATACACTACACTTCTGACATCTCTACTGCTTTTTCATCTGTTACCCATATTTGCCGAGACGTCAGCTACGGGTGACTAATTCGAAACATGCATGCTAATGGCGCATCCTTCTTTTTCATCTGCATCTACCTGCACATCGGACGAGGCCTTTACTACGGTTCTTACCTTTATAAGGAAACCTGGAACATTGGGGTTGTGCTCCTCCTCCTCGTAATAATGACGGCCTTTGTTGGCTATGTCCTCCCCTGAGGACAGATGTCGTTTTGAGGGGCTACCGTGATTACAAACCTTCTCTCGGCCGTCCCCTACATCGGGAACGACCTTGTTCAATGAATCTGAGGAGGGTTCTCCGTTGACAACGCCACCCTAACCCGATTCTTTGCTTTTCACTTTTTATTTCCCTTTGTTATTGTTGGTGCAACAGTCCTTCACTTGCTTTTCCTTCATCAGACGGGCTCTAACAACCC
bassB0035 ACCCATCCCCTCCTTAAAATCGCTAACGACGCGCTAGTCGATCTTCCAGCCCCCTCAAACATTTCAGTTTGATGAAACTTCGGCTCCCTTCTGGGGCTCTGCTTAGCAAGTCAAATCCTCACAGGTTTATTCCTTGCCATACACTACACTTCTGACATCTCCACTGCTTTTTCATCTGTTACCCATATTTGCCGAGACGTCAGCTACGGGTGACTAATTCGAAACATGCATGCTAATGGCGCATCGTTCTTCTTCATCTGCATCTACCTGCACATCGGACGAGGCCTTTACTACGGTTCTTACCTTTATAAGGAAACCTGAAACATTGGGGTTGTACTCCTCCTCCTGGTAATAATGACGGCCTTTGTTGGGTATGTCCTCCCCTGAGGACAGATGTCGTTTTGAGGAGCTACCGTGATTACCAACCTTCTTTCGGCCGTCCCCTACGTTGGGAACGACCTTGTTCAATGAATCTGAGGAGGTTTCTCCGTCGACAACGCCACCCTAACCCGATTCTTTGCTTTTCACTTTTTGTTTCCCTTTGTAATTGTCGGTGCAACAGTCCTTCACTTGCTTTTCCTTCATCAGACGGGCTCTAACAACCC
bassB0036 ACCCATCCCCTCCTTAAAATCGCCAACGACGCGCTAGTTGATCTTCCAGCCCCCTCAAACATTTCAGTTTGATGAAACTTCGGCTCCCTTCTGGGCCTCTGCTTAGCAAGTCAAATCCTTACAGGCTTATTCCTTGCCATACACTACACTTCTGACATCTCTACTGCTTTTTCATCTGTTACCCATATTTGCCGAGACGTCAGCTACGGGTGACTAATTCGAAACATGCATGCTAATGGCGCATCCTTCTTTTTCATCTGCATCTACCTGCACATCGGACGAGGCCTTTACTACGGTTCTTACCTTTATAAGGAAACCTGGAACATTGGGGTTGTGCTCCTCCTCCTCGTAATAATGACGGCCTTTGTTGGCTATGTCCTCCCCTGAGGACAGATGTCGTTTTGAGGGGCTACCGTGATTACAAACCTTCTCTCGGCCGTCCCCTACATCGGGAACGACCTTGTTCAATGAATCTGAGGAGGGTTCTCCGTTGACAACGCCACCCTAACCCGATTCTTTGCTTTTCACTTTTTATTCCCCTTTGTTATTGTTGGTGCAACAGTCCTTCACTTGCTTTTCCTTCATCAGACGGGCTCTAACAACCC
brev02037 ACCCATCCCCTCCTTAAAATCGCCAACAGCGCGCTAGTCGACCTTCCAGCCCCTTCAAACATTTCGGTTTGATGAAACTTCGGATCCCTTCTAGGACTATGCTTGGCAAGCCAAATCCTTACAGGATTGTTTCTCGCTATACATTACACCTCGGACATCTCTACCGCCTTTTCTTCTGTCACCCATATTTGCCGAGACGTCAGCTACGGATGACTGATTCGAAACATGCATGCTAATGGCGCATCTTTCTTTTTCATCTGCATTTACATGCACATTGGACGTGGACTATATTATGGGTCTTACCTCTATAAAGAGACCTGGACTATTGGTGTAGTCCTTCTCCTTCTTGTGATGATGACTGCCTTCGTTGGGTATGTCCTCCCCTGAGGACAGATATCATTTTGGGGGGCCACCGTCATTACCAATCTCCTTTCGGCCGTTCCATACGTTGGGAACGACCTCGTTCAATGGATCTGAGGAGGATTCTCCGTAGACAACGCCACCTTGACCCGGTTCTTTGCCTTTCACTTCCTGTTTCCTTTCGTTATTGCGGGCGCTACTGTCCTTCACTTACTTTTCCTTCACGAGACAGGCTCCAATAACCC
dargo0038 ACCCATCCCCTCCTTAAAATCGCCAACGACGCGCTAGTCGATCTTCCAGCCCCCTCAAACATTTCAGTTTGATGAAACTTCGGCTCCCTTCTGGGGCTCTGCTTAGCAAGTCAAATCCTCACAGGTTTATTCCTTGCCATGCACTACACTTCTGACATCTCCACTGCTTTTTCATCTGTTACCCATATTTGCCGAGACGTCAGCTACGGGTGACTAATTCGAAACATGCATGCTAATGGCGCATCGTTCTTCTTCATCTGCATCTACCTGCACATCGGACGAGGCCTTTACTACGGTTCTTACCTTTATAAGGAAACCTGAAACATTGGAGTTGTACTCCTTCTCCTCGTAATAATGACGGCCTTTGTTGGGTATGTCCTCCCCTGAGGACAGATGTCGTTTTGAGGAGCTACCGTGATTACCAACCTTCTCTCGGCCGTCCCCTACGTTGGGAACGACCTCGTTCAATGAATCTGAGGAGGGTTCTCCGTTGACAACGCCACCCTAACCCGATTCTTTGCTTTTCACTTTTTATTTCCCTTTGTTATTGTTGGTGCAACAGTCCTTCACTTGCTTTTCCTTCATCAGACGGGCTCTAACAACCC
dargo0039 ACCCATCCCCTCCTTAAAATCGCCAACGACGCGCTAGTCGATCTTCCAGCCCCCTCAAACATTTCAGTTTGATGAAACTTCGGCTCCCTTCTGGGGCTCTGCTTAGCAAGTCAAATCCTCACAGGTTTATTCCTTGCCATGCACTACACTTCTGACATCTCCACTGCTTTTTCATCTGTTACCCATATTTGCCGAGACGTCAGCTACGGGTGACTAATTCGAAACATGCATGCTAATGGCGCATCGTTCTTCTTCATCTGCATCTACCTGCACATCGGACGAGGCCTTTACTACGGTTCTTACCTTTATAAGGAAACCTGAAACATTGGAGTTGTACTCCTTCTCCTCGTAATAATGACGGCCTTTGTTGGGTATGTCCTCCCCTGAGGACAGATGTCGTTTTGAGGAGCTACCGTGATTACCAACCTTCTCTCGGCCGTCCCCTACATTGGGAACGACCTCGTTCAATGAATCTGAGGAGGGTTCTCCGTTGACAACGCCACCCTAACCCGATTCTTTGCTTTTCACTTTTTATTTCCCTTTGTTATTGTTGGTGCAACAGTCCTTCACTTGCTTTTCCTTCATCAGACGGGCTCTAACAACCC
fontan040 ACCCATCCCCTCCTTAAGATCGCCAACAGCGCACTAGTCGACCTTCCGGCCCCTTCAAACATTTCGGTTTGATGAAACTTCGGATCTCTGCTGGGGCTGTGCTTGGCAACCCAAATCCTTACAGGATTATTTCTCGCTATACACTACACCTCCGACATCTCTACCGCCTTTTCTTCTGTTACCCACATTTGCCGGGATGTCAGCTACGGGTGGCTAATTCGAAATATGCATGCCAATGGTGCATCTTTCTTTTTTATCTGTATTTATATACACATTGGGCGGGGACTTTATTACGGATCTTACCTCTATAAAGAGACCTGGACTATTGGTGTTATTCTCCTCCTCCTTGTAATAATAACTGCTTTCGTTGGGTATGTTCTCCCATGGGGACAAATGTCGTTTTGGGGAGCCACCGTTATTACTAATCTTCTTTCAGCTGTTCCATACGTAGGAAACGACCTTGTTCAGTGGATCTGAGGAGGATTTTCCGTGGACAACGCCACCCTAACCCGGTTTTTTGCCTTTCATTTTCTGTTCCCTTTCGTTATTGCAGGTGCTACTGTTCTTCATTTACTATTTCTTCACGAGACAGGATCTAATAATCC
fuscus041 ACCCATCCACTCCTTAAAATCGCCAACGACGCGCTAGTCGATCTTCCAGCCCCCTCAAACATTTCAGTTTGATGAAACTTCGGCTCCCTTCTGGGGCTCTGCTTAGCAAGTCAAATCCTCACAGGTTTATTCCTTGCCATACACTACACTTCTGACATCTCCACTGCTTTTTCATCTGTTACCCATATTTGCCGAGACGTCAGCTACGGGTGACTAATTCGAAACATGCATGCTAATGGCGCATCGTTCTTCTTTATTTGCATCTACCTGCACATCGGACGAGGCCTTTACTACGGTTCTTACCTTTATAAGGAAACCTGAAACATTGGGGTTGTGCTCCTCCTCCTTGTAATAATAACGGCCTTTGTTGGGTATGTCCTCCCCTGAGGACAGATGTCGTTTTGAGGGGCTACCGTGATTACCAACCTTCTCTCAGCCGTCCCCTACGTCGGGAACGACCTTGTTCAATGGATCTGAGGGGGGTTCTCCGTTGACAACGCCACCCTAACCCGATTCTTTGCTTTTCACTTTTTATTTCCCTTTGTTATTGTTGGTGCAACCGTCCTTCACTTGCTTTTCCTTCATCAGACGGGCTCTAACAACCC
fuscus042 ACCCATCCACTCCTTAAAATCGCCAACGACGCGCTAGTCGATCTTCCAGCCCCCTCAAACATTTCAGTTTGATGAAACTTCGGCTCCCTTCTGGGGCTCTGCTTAGCAAGTCAAATCCTCACAGGTTTATTCCTTGCCATACACTACACTTCTGACATCTCCACTGCTTTTTCATCTGTTACCCATATTTGCCGAGACGTCAGCTACGGGTGACTAATTCGAAACATGCATGCTAATGGCGCATCGTTCTTCTTTATCTGCATCTACCTGCACATCGGACGAGGCCTTTACTACGGTTCTTACCTTTATAAGGAAACCTGAAACATTGGGGTTGTGCTCCTCCTCCTTGTAATAATAACGGCCTTTGTTGGGTATGTCCTCCCCTGAGGACAGATGTCGTTTTGAGGGGCTACCGTGATTACCAACCTTCTCTCAGCCGTCCCCTACGTCGGGAACGACCTTGTTCAATGGATCTGAGGGGGGTTCTCCGTTGACAACGCCACCCTAACCCGATTCTTTGCTTTTCACTTTTTATTTCCCTTTGTTATTGTTGGTGCAACCGTCCTTCACTTGCTTTTCCTTCATCAGACGGGCTCTAACAACCC
fuscus043 ACCCATCCACTCCTTAAAATCGCCAACGACGCGCTAGTCGATCTTCCAGCCCCCTCAAACATTTCAGTTTGATGAAACTTCGGCTCCCTTCTGGGGCTCTGCTTAGCAAGTCAAATCCTTACAGGTTTATTCCTTGCCATACACTACACTTCTGACATCTCCACTGCTTTTTCATCTGTTACCCATATTTGCCGAGACGTCAGCTACGGGTGACTAATTCGAAACATGCATGCTAATGGCGCATCGTTCTTCTTTATCTGCATCTACCTGCACATCGGACGAGGCCTTTACTACGGTTCTTACCTTTATAAGGAAACCTGAAACATTGGGGTTGTGCTCCTCCTCCTTGTAATAATAACGGCCTTTGTTGGGTATGTCCTCCCCTGAGGACAGATGTCGTTTTGAGGGGCTACCGTGATTACCAACCTTCTCTCAGCCGTCCCCTACGTCGGGAACGACCTTGTTCAATGGATCTGAGGGGGGTTCTCCGTTGACAACGCCACCCTAACCCGATTCTTTGCTTTTCACTTTTTATTTCCCTTTGTTATTGTTGGTGCAACCGTCCTTCACTTGCTTTTCCTTCATCAGACGGGCTCTAACAACCC
fuscus044 ACCCATCCACTCCTTAAAATCGCCAACGACGCGCTAGTCGATCTTCCAGCCCCCTCAAACATTTCAGTTTGATGAAACTTCGGCTCCCTTCTGGGGCTCTGCTTAGCAAGTCAAATCCTCACAGGTTTATTCCTTGCCATACACTACACTTCTGACATCTCCACTGCTTTTTCATCTGTTACCCATATCTGCCGAGACGTCAGCTACGGGTGACTAATTCGAAACATGCATGCTAATGGCGCATCGTTCTTCTTTATCTGCATCTACCTGCACATCGGACGAGGCCTTTACTACGGTTCTTACCTTTATAAGGAAACCTGAAACATTGGGGTTGTGCTCCTCCTCCTTGTAATAATAACGGCCTTTGTTGGGTATGTCCTCCCCTGAGGACAGATGTCGTTTTGAGGGGCTACCGTGATTACCAACCTTCTCTCAGCCGTCCCCTACGTCGGGAACGACCTTGTTCAATGGATCTGAGGGGGGTTCTCCGTTGACAACGCCACCCTAACCCGATTCTTTGCTTTTCACTTTTTATTTCCCTTTGTTATTGTTGGTGCAACCGTCCTTCACTTGCTTTTCCTTCATCAGACGGGCTCTAACAACCC
fuscus045 ACCCATCCACTCCTTAAAATCGCCAACGACGCGCTAGTCGATCTTCCAGCCCCCTCAAACATTTCAGTTTGATGAAACTTCGGCTCCCTTCTGGGGCTCTGCTTAGCAAGTCAAATCCTCACAGGTTTATTCCTTGCCATACACTACACTTCTGACATCTCCACTGCTTTTTCATCTGTTACCCATATTTGCCGAGACGTCAGCTACGGGTGACTAATTCGAAACATGCATGCTAATGGCGCATCGTTCTTCTTTATCTGCATCTACCTGCACATCGGACGAGGCCTTTACTACGGTTCTTACCTTTATAAGGAAACCTGAAACATTGGGGTTGTGCTCCTCCTCCTTGTAATAATAACAGCCTTTGTTGGGTATGTCCTCCCCTGAGGACAGATGTCGTTTTGAGGGGCTACCGTGATTACCAACCTTCTCTCAGCCGTCCCCTACGTCGGGAACGACCTTGTTCAATGGATCTGAGGGGGGTTCTCCGTTGACAACGCCACCCTAACCCGATTCTTTGCTTTTCACTTTTTATTTCCCTTTGTTATTGTTGGTGCAACCGTCCTTCACTTGCTTTTCCTTCATCAGACGGGCTCTAACAACCC
fuscus046 ACCCATCCACTCCTTAAAATCGCCAACGACGCGCTAGTCGATCTTCCAGCCCCCTCAAACATTTCAGTTTGATGAAACTTCGGCTCCCTTCTGGGGCTCTGCTTAGCAAGTCAAATCCTCACAGGTTTATTCCTTGCCATACACTACACTTCTGACATCTCCACTGCTTTTTCATCTGTTACCCATATTTGCCGAGACGTCAGCTACGGGTGACTAATTCGAAACATGCATGCTAATGGCGCATCGTTCTTCTTTATCTGCATCTACCTGCACATCGGACGAGGCCTTTACTACGGTTCTTACCTTTATAAGGAAACCTGAAACATTGGGGTTGTGCTCCTCCTCCTTGTAATAATAACGGCCTTTGTTGGGTATGTCCTCCCCTGAGGACAGATGTCGTTTTGAGGGGCTACCGTGATTACCAACCTTCTCTCAGCCGTCCCCTACGTCGGGAACGACCTTGTTCAATGGATCTGAGGGGGGTTCTCCGTTGACAACGCCACCCTAACCCGATTCTTTGCTTTTCACTTTTTATTTCCCTTTGTTATTGTTGGTGCAACAGTCCTTCCCTTGCTTTTCCTTCATCAGACGGGCTCTAACAACCC
fuscus047 ACCCATCCACTCCTTAAAATCGCCAACGACGCGCTAGTCGATCTTCCAGCCCCCTCAAACATTTCAGTTTGATGAAACTTCGGCTCCCTTCTGGGGCTCTGCTTAGCAAGTCAAATCCTCACAGGTTTATTCCTTGCCATGCACTACACTTCTGACATCTCCACTGCTTTTTCATCTGTTACCCATATTTGCCGAGACGTCAGCTACGGGTGACTAATTCGAAACATGCATGCTAATGGCGCATCGTTCTTCTTTATCTGCATCTACCTGCACATCGGACGAGGCCTTTACTACGGTTCTTACCTTTATAAGGAAACCTGAAACATTGGGGTTGTGCTCCTCCTCCTTGTAATAATNACGGCCTTTGTTGGGTATGTCCTCCCCTGAGGACAGATGTCGTTTTGAGGGGCTACCGTGATTACCAACCTTCTTTCAGCCGTCCCCTACGTCGGGAACGACCTTGTTCAATGAATCTGAGGGGGTTTCTCCGTTGACAACGCCACCCTAACCCGATTCTTTGCTTTTCACTTTTTATTTCCCTTTGTTATTGTTGGTGCAACAGTCCTTCACTTGCTTTTCCTTCATCAGACGGGCTCTAACAACCC
fuscus048 ACCCATCCCCTCCTTAAAATCGCCAACGACGCGCTAGTCGATCTTCCAGCCCCCTCAAACATTTCAGTTTGATGAAACTTCGGCTCCCTTCTGGGGCTCTGCTTAGCAAGTCAAATCCTCACAGGTTTATTCCTTGCCATACACTACACTTCTGACATCTCCACTGCTTTTTCATCTGTTACCCATATTTGCCGAGACGTCAGCTACGGGTGACTAATTCGAAACATGCATGCTAATGGCGCATCGTTCTTCTTCATCTGCATCTACCTGCACATCGGACGAGGCCTTTACTACGGTTCTTACCTTTATAAGGAAACCTGAAACATTGGGGTTGTACTCCTCCTCCTGGTAATAATGACGGCCTTTGTTGGGTATGTCCTCCCCTGAGGACAGATGTCGTTTTGAGGAGCTACCGTGATTACCAACCTTCTTTCGGCCGTCCCCTACGTTGGGAACGACCTTGTTCAATGAATCTGAGGGGGTTTCTCCGTCGACAACGCCACCCTAACCCGATTCTTTGCTTTTCACTTTTTGTTTCCCTTTGTTATTGTTGGTGCAACAGTCCTTCACTTGCTTTTCCTTCATCAGACGGGCTCTAACAACCC
fuscus049 ACCCATCCCCTCCTTAAAATCGCCAACGACGCGCTAGTCGATCTTCCAGCCCCCTCAAACATTTCAGTTTGATGAAACTTCGGCTCCCTTCTGGGGCTCTGCTTAGCAAGTCAAATCCTCACAGGTTTATTCCTTGCCATACACTACACTTCTGACATCTCCACTGCTTTTTCATCTATTACCCATATTTGCCGAGACGTCAGCTACGGGTGACTAATTCGAAACATGCATGCTAATGGCGCATCGTTCTTCTTCATCTGCATCTACCTGCACATCGGACGAGGCCTTTACTACGGTTCTTACCTTTATAAGGAAACCTGAAACATTGGGGTTGTACTCCTCCTCCTGGTAATAATGACGGCCTTTGTTGGGTATGTCCTCCCCTGAGGACAGATGTCGTTTTGAGGAGCTACCGTGATTACCAACCTTCTTTCGGCCGTCCCCTACGTTGGGAACGACCTTGTTCAATGAATCTGAGGGGGTTTCTCCGTCGACAACGCCACCCTAACCCGATTCTTTGCTTTTCACTTTTTGTTTCCCTTTGTTATTGTTGGTGCAACAGTCCTTCACTTGCTTTTCCTTCATCAGACGGGCTCTAACAACCC
genoa0050 ACCCATCCACTCCTTAAAATCGCCAACGACGCGCTAGTCGATCTTCCAGCCCCCTCAAACATTTCAGTTTGATGAAACTTCGGCTCTCTTCTAGGGCTCTGCTTAGCAAGTCAAATCCTCACAGGTTTATTCCTTGCCATACACTACACTTCTGACATCTCCACTGCTTTTTCATCTGTAACCCATATTTGCCGAGACGTCAGCTACGGGTGACTAATTCGAAACATGCATGCTAATGGCGCATCATTCTTCTTCATCTGCATCTACCTGCATATCGGACGAGGCCTTTACTATGGTTCATACCTTTATAAGGAAACCTGAAATATTGGGGTTGTACTCCTCCTTCTCGTGATAATAACGGCCTTTGTTGGGTATGTCCTCCCCTGAGGACAGATATCGTTTTGAGGAGCTACAGTGATTACCAACCTTCTCTCGGCCGTCCCCTACGTTGGGAACGACCTTGTTCAGTGGATCTGAGGGGGGTTCTCCGTTGACAACGCTACCCTAACCCGGTTTTTTGCTTTTCACTTTTTATTTCCCTTTGTTATTGTTGGTGCAACCGTTCTTCACTTGCTTTTCCTTCATCAGACGGGTTCTAACAACCC
genoa0051 ACCCATCCCCTCCTTAAAATCGCCAACGACGCGCTAGTCGATCTTCCAGCCCCCTCAAACATTTCAGTTTGATGAAACTTCGGCTCTCTTCTGGGGCTCTGCTTAGCAAGTCAAATCCTCACAGGTTTATTCCTTGCCATACACTACACTTCTGACATCTCCACTGCTTTTTCATCTGTAACCCATATTTGCCGAGACGTCAGCTACGGGTGACTAATTCGAAACATGCATGCTAATGGCGCATCATTCTTCTTCATCTGCATCTACCTGCATATCGGACGAGGCCTTTACTATGGTTCATACCTTTATAAGGAAACCTGAAATATTGGGGTTGTGCTCCTCCTCCTCGTAATAATAACGGCCTTTGTTGGGTATGTCCTCCCCTGAGGACAGATATCGTTTTGAGGAGCTACAGTGATTACCAACCTTCTCTCGGCCGTCCCCTACGTTGGGAACGACCTTGTTCAGTGGATCTGAGGGGGGTTCTCCGTTGACAACGCTACCCTAACCCGGTTTTTTGCTTTTCACTTTTTATTTCCCTTTGTTATTGTTGGTGCAACCGTTCTTCACTTGCTTTTCCTTCATCAGACGGGTTCTAACAACCC
genoa0052 ACCCATCCACTCCTTAAAATCGCCAACGACGCGCTAGTCGATCTTCCAGCCCCCTCAAACATTTCAGTTTGATGAAACTTCGGCTCTCTTCTAGGGCTCTGCTTAGCAAGTCAAATCCTCACAGGTTTATTCCTTGCCATACACTACACTTCTGACATCTCCACTGCTTTTTCATCTGTAACCCATATTTGCCGAGACGTCAGCTACGGGTGACTAATTCGAAACATGCATGCTAATGGCGCATCATTCTTCTTCATCTGCATCTACCTGCATATCGGACGAGGCCTTTACTATGGTTCATACCTTTATAAGGAAACCTGAAATATTGGGGTTGTACTCCTCCTTCTCGTGATAATAACGGCCTTTGTTGGGTATGTCCTCCCCTGAGGACAGATATCGTTTTGAGGAGCTACAGTGATTACCAACCTTCTCTCGGCCGTCCCCTACGTTGGGAACGACCTTGTTCAGTGGATCTGAGGGGGGTTCTCCGTTGACAACGCTACCCTAACCCGGTTTTTTGCTTTTCACTTTTTATTTCCCTTTGTTATTGTTGGTGCAACCGTTCTTCACTTGCTTTTCCTTCATCACACGGGTTCTAACAACCC
genoa0053 ACCCATCCCCTCCTTAAAATCGCCAACGACGCGCTAGTCGATCTTCCAGCCCCCTCAAACATTTCAGTTTGATGAAACTTTGGCTCCCTTCTGGGGCTCTGCTTAGCAAGTCAAATCCTCACAGGTTTATTCCTTGCCATACACTACACTTCTGACATCTCCACTGCTTTTTCATCTGTAACCCATATTTGCCGAGACGTCAGCTACGGGTGACTAATTCGAAACATGCATGCTAATGGCGCATCATTCTTCTTCATCTGCATCTACCTACACATCGGACGAGGCCTTTACTATGGTTCTTACCTTTATAAGGAAACCTGAAATATTGGGGTTGTGCTCCTCCTCCTCGTGATGATGACGGCCTTTGTTGGGTATGTCCTCCCCTGAGGACAGATGTCGTTTTGAGGGGCTACAGTGATTACCAACCTTCTCTCGGCCGTCCCCTACGTTGGGAACGACCTTGTTCAGTGGATCTGAGGAGGGTTCTCCGTTGACAACGCTACCCTAACCCGGTTTTTTGCTTTTCACTTTTTATTTCCCTTTGTTATTGTTGGTGCAACCGTCCTTCACTTGCTTTTCCTTCATCAGACGGGCTCTAACAACCC
genoa0054 ACCCATCCCCTCCTTAAAATCGCCAACGACGCGCTAGTCGATCTTCCAGCCCCCTCAAACATTTCAGTTTGGTGAAACTTCGGCTCCCTTCTGGGGCTCTGCTTAGCAAGTCAAATCCTCACAGGCTTATTCCTTGCCATACACTACACTTCTGACATCTCCACTGCTTTTTCATCTGTAACCCATATTTGCCGAGACGTCAGCTACGGGTGACTAATTCGAAATATGCATGCTAATGGCGCATCATTCTTCTTCATCTGCATCTACCTGCACATCGGACGAGGCCTTTACTATGGTTCTTACCTTTATAAGGAAACCTGAAATATTGGGGTTGTGCTCCTCCTCCTCGTGATAATAACGGCCTTTGTTGGGTATGTCCTCCCCTGAGGACAGATGTCGTTTTGAGGAGCTACAGTGATTACCAACCTTCTCTCGGCCGTCCCCTACGTCGGGAACGACCTTGTTCAGTGGATCTGAGGAGGGTTCTCCGTTGACAACGCTACCCTAACCCGGTTTTTTGCTTTTCACTTTTTATTTCCCTTTGTTATTGTTGGTGCAACCGTCCTTCACTTGCTTTTCCTTCATCAGACGGGCTCTAACAACCC
genoa0055 ACCCATCCCCTCCTTAAAATCGCCAACGACGCGCTAGTCGATCTTCCAGCCCCCTCAAACATTTCAATTTGATGAAACTTCGGCTCTCTTCTGGGGCTCTGCTTAGCAAGTCAAATCCTCACAGGTTTATTCCTTGCCATACACTACACTTCTGACATCTCCACTGCTTTTTCATCTGTAACCCATATTTGCCGAGACGTCAGCTACGGGTGACTAATTCGAAACATGCATGCTAATGGCGCATCATTCTTCTTCATCTGCATCTACCTGCATATCGGACGAGGACTTTACTATGGTTCATACCTTTATAAAGAAACCTGAAATATTGGGGTTGTGCTCCTCCTCCTCGTGATAATAACGGCCTTTGTTGGGTATGTCCTCCCCTGAGGACAAATATCGTTTTGAGGAGCTACAGTGATTACCAACCTTCTCTCGGCCGTCCCCTACGTTGGGAACGACCTTGTTCAGTGGATCTGAGGGGGGTTCTCCGTTGACAACGCTACCCTAACCCGGTTTTTTGCTTTTCACTTTTTATTTCCCTTTGTTATTGTTGGTGCAACCGTTCTTCACTTGCTTTCCCTTCCTCAGACGGGCCCTAACAACCC
genoa0056 ACCCATCCCCTCCTTAAAATCGCCAACGACGCGCTAGTCGATCTTCCAGCCCCCTCAAACATTTCAATTTGATGAAACTTCGGCTCTCTTCTGGGGCTCTGCTTAGCAAGTCAAATCCTCACAGGTTTATTCCTTGCCATACACTACACTTCTGACATCTCCACTGCTTTTTCATCTGTAACCCATATTTGCCGAGACGTCAGCTACGGGTGACTAATTCGAAACATGCATGCTAATGGCGCATCATTCTTCTTCATCTGCATCTACCTGCATATCGGACGAGGACTTTACTATGGTTCATACCTTTATAAAGAAACCTGAAATATTGGGGTTGTGCTCCTCCTCCTCGTGATAATAACGGCCTTTGTTGGGTATGTCCTCCCCTGAGGACAAATATCGTTTTGAGGAGCTACAGTGATTACCAACCTTCTCTCGGCCGTCCCCTACGTCGGGAACGACCTTGTTCAGTGGATCTGAGGGGGGTTCTCCGTTGACAACGCTACCCTAACCCGGTTTTTTGCTTTTCACTTTTTATTTCCCTTTGTTATTGTTGGTGCAACCGTTCTTCACTTGCTTTTCCTTCATCAGACGGGCTCTAACAACCC
genoa0057 ACCCATCCACTCCTTAAAATCGCCAACGACGCGCTAGTCGATCTTCCAGCCCCCTCAAACATTTCAGTTTGATGAAACTTCGGCTCTCTTCTAGGGCTCTGCTTAGCAAGTCAAATCCTCACAGGTTTATTCCTTGCCATACACTACACTTCTGACATCTCCACTGCTTTTTCATCTGTAACCCATATTTGCCGAGACGTCAGCTACGGGTGACTAATTCGAAACATGCATGCTAATGGCGCATCATTCTTCTTCATCTGCATCTACCTGCATATCGGACGAGGCCTTTACTATGGTTCATACCTTTATAAGGAAACCTGAAATATTGGGGTTGTACTCCTCCTTCTCGTGATAATAACGGCCTTTGTTGGGTATGTCCTCCCCTGAGGACAGATATCGTTTTGAGGAGCTACAGTGATTACCAACCTTCTCTCGGCCGTCCCCTACATTGGGAACGACCTTGTTCAGTGGATCTGAGGGGGGTTCTCCGTTGACAACGCTACCCTAACCCGGTTTTTTGCTTTTCACTTTTTATTTCCCTTTGTTATTGTTGGTGCAACCGTTCTTCACTTGCTTTTCCTTCATCAGACGGGTTCTAACAACCC
genoa1058 ACCCATCCACTCCTTAAAATCGCCAACGACGCGCTAGTCGATCTTCCAGCCCCCTCAAACATTTCAGTTTGATGAAACTTCGGCTCTCTTCTAGGACTCTGCTTAGCAAGTCAAATCCTCACAGGTTTATTCCTTGCCATACACTACACTTCTGACATCTCCACTGCTTTTTCATCTGTAACCCATATTTGCCGAGACGTCAGCTACGGGTGACTAATTCGAAACATGCATGCTAATGGCGCATCATTCTTCTTCATCTGCATCTACCTGCATATCGGACGAGGCCTTTACTATGGTTCATACCTTTATAAGGAAACCTGAAATATTGGGGTTGTACTCCTCCTTCTCGTGATAATAACGGCCTTTGTTGGGTATGTCCTCCCCTGAGGACAGATATCGTTTTGAGGAGCTACAGTGATTACCAACCTTCTCTCGGCCGTCCCCTACGTTGGGAACGACCTTGTTCAGTGGATCTGAGGGGGGTTCTCCGTTGACAACGCTACCCTAACCCGGTTTTTTGCTTTTCACTTTTTATTTCCCTTTGTTATTGTTGGTGCAACCGTTCTTCACTTGCTTTTCCTTCATCAGACGGGTTCTAACAACCC
genoa4059 ACCCATCCCCTCCTTAAAATCGCCAACGACGCGCTAGTCGATCTTCCAGCCCCCTCAAACATTTCAGTTTGATGAAACTTCGGCTCTCTTCTGGGGCTCTGCTTAGCAAGTCAAATCCTCACAGGTTTATTCCTTGCCATACACTACACTTCTGACATCTCCACTGCTTTTTCATCTGTAACCCATATTTGCCGAGACGTCAGCTACGGGTGACTAATTCGAAACATGCATGCTAATGGCGCATCATTCTTCTTCATCTGCATCTACCTGCATATCGGACGAGGACTTTACTATGGTTCATACCTTTATAAAGAAACCTGAAATATTGGGGTTGTGCTCCTCCTCCTCGTGATAATAACGGCCTTTGTTGGGTATGTCCTCCCCTGAGGACAGATATCGTTTTGAGGAGCTACAGTGATTACCAACCTTCTCTCGGCCGTCCCCTACGTCGGGAACGACCTTGTTCAGTGGATCTGAGGGGGGTTCTCCGTTGACAACGCTACCCTAACCCGGTTTTTTGCTTTTCACTTTTTATTTCCCTTTGTTATTGTTGGTGCAACCGTTCTTCACTTGCTTTTCCTTCATCAGACGGGCTCTAACAACCC
Grostr060 ACCCACCCCCTACTAAAAATCGCCAACGGCGCACTTGTCGACCTACCGGCTCCCTCGAACATCTCAGTCTGATGAAACTTCGGATCTCTCCTTGGCCTTTGCTTGGCTAGTCAGATCCTTACAGGACTCTTTCTTGCTATACACTACACTTCTGATATCTCTACTGCATTCTCTTCAGTCACACACATCTGTCGAGATGTGAGCTACGGCTGGTTGATCCGAAACATGCACGCTAACGGAGCATCTTTCTTCTTCATCTGTATCTACATGCACATCGGACGAGGTTTGTACTACGGCTCCTATCTGTACAAGGAGACCTGGAACATTGGGGTAATCCTCCTCCTCCTTGTAATAATGACCGCTTTTGTTGGGTACGTTCTCCCCTGAGGACAAATGTCGTTCTGAGGTGCCACGGTTATTACCAACCTTCTCTCTGCTGTACCCTACGTGGGGAATGAACTCGTTCAGTGAATCTGAGGGGGGTTTTCTGTAGACAATGCAACTCTGACCCGATTTTTTGCTTTCCACTTCTTGTTCCCGTTTGTTATCGCCGGTGCAACTGTTTTACACCTGCTTTTTCTGCACGAAACCGGCTCCAACAACCC
hunter061 ACCCATCCCCTCCTTAAAATCGCCAACGACGCCCTAGTTGACCTCCCAGCCCCCTCAAACATTTCAGTTTGATGAAACTTCGGCTCCCTTCTGGGGCTCTGCTTAGCAAGTCAAATCCTCACAGGTTTATTTCTTGCCATACATTACACTTCTGACATCTCCACTGCTTTTTCATCTGTTACCCATATTTGCCGAGACGTCAGCTATGGGTGACTAATTCGAAACATGCATGCTAATGGTGCATCATTTTTCTTCATCTGTATTTACCTACACATCGGACGAGGCCTTTACTACGGTTCTTACCTTTATAAGGAAACCTGAAACATTGGAGTCGTGCTCCTGCTCCTCGTAATAGTGACGGCCTTTGTTGGCTATGTCCTCCCCTGAGGACAGATGTCGTTTTGAGGAGCTACCGTGATTACCAACCTTCTCTCGGCCGTCCCTTACGTCGGGAACGACCTTGTTCAGTGGATCTGAGGAGGATTCTCCGTTGACAACGCCACCCTAACCCGATTCTTTGCTTTTCACTTTTTGTTTCCCTTCGTTATTGTTGGTGCAACCGTCCTTCACTTGCTTTTCCTTCATCAGACGGGCTCTAACAACCC
hunter062 ACCCATCCCCTCCTTAAAATCGCCAACGACGCGCTAGTCGATCTTCCAGCCCCCTCAAACATTTCAGTTTGATGAAACTTCGGCTCCCTTCTGGGGCTCTGCTTAGCAAGTCAAATCCTCACAGGTTTATTCCTTGCCATACACTACACTTCTGACATCTCCACTGCTTTTTCATCTGTTACCCATATTTGCCGAGACGTCAGCTATGGGTGACTAATTCGAAACATGCATGCTAATGGCGCATCGTTCTTCTTCATCTGCATCTACCTGCACATCGGACGAGGCCTTTACTACGGTTCTTACCTTTATAAGGAAACCTGAAACATTGGAGTTGTACTCCTCCTCCTGGTAATAATGACGGCCTTTGTTGGGTATGTCCTCCCCTGAGGACAGATGTCGTTTTGAGGAGCTACCGTGATTACCAACCTTCTCTCGGCCGTCCCCTACGTTGGGAACGACCTTGTTCAATGAATCTGAGGAGGTTTCTCCGTCGACAACGCCACCCTAACCCGATTCTTTGCTTTTCACTTTTTGTTTCCCTTCGTTATTGTTGGTGCAACAGTCCTTCACTTGCTTTTCCTTCATCAGACGGGCTCTAACAACCC
hunter063 ACCCATCCCCTCCTTAAAATCGCCAACGACGCGCTGGTCGATCTTCCAGCCCCCTCAAACATTTCAGTTTGATGAAACTTCGGCTCCCTTCTGGGACTCTGCTTAGCAAGTCAAATCCTCACAGGTTTATTCCTTGCCATACACTACACTTCTGACATCTCCACTGCTTTTTCATCTGTTACCCATATTTGCCGAGACGTTAGCTACGGGTGACTAATTCGAAATATACATGCTAATGGCGCATCGTTCTTCTTCATCTGCATCTACCTGCACATCGGACGAGGCCTTTACTACGGTTCTTACCTTTATAAGGAAACCTGAAACATTGGGGTTGTACTCCTCCTCCTGGTAATAATGACGGCCTTTGTTGGGTATGTCCTCCCCTGAGGGCAGATGTCGTTTTGAGGAGCTACCGTGATTACCAACCTTCTTTCGGCCGTCCCCTACGTTGGGAACGACCTTGTTCAATGAATCTGAGGGGGTTTCTCCGTCGACAACGCCACCCTAACCCGATTCTTTGCTTTTCACTTTTTGTTTCCCTTTGTTATTGTCGGTGCAACAGTTCTTCACTTGCTTTTCCTTCATCAGACTGGCTCTAACAACCC
hunter064 ACCCATCCCCTCCTTAAAATCGCCAACGACGCGCTGGTCGATCTTCCAGCCCCCTCAAACATTTCAGTTTGATGAAACTTCGGCTCCCTTCTGGGACTCTGCTTAGCAAGTCAAATCCTCACAGGTTTATTCCTTGCCATACACTACACTTCTGACATCTCCACTGCTTTTTCATCTGTTACCCATATTTGCCGAGACGTTAGCTACGGGTGACTAATTCGAAATATACATGCTAATGGCGCATCGTTCTTCTTCATCTGCATCTACCTGCACATCGGACGAGGCCTTTACTACGGTTCTTACCTTTATAAGGAAACCTGAAACATTGGGGTTGTACTCCTCCTCCTGGTAATAATGACGGCCTTTGTTGGGTATGTCCTCCCCTGAGGGCAGATGTCGTTTTGAGGAGCTACCGTGATTACCAACCTTCTTTCGGCCGTCCCCTACGTTGGGAACGACCTTGTTCAATGAATCTGAGGGGGTTTCTCCGTCGACAACGCCACCCTAACCCGATTCTTTGCTTTTCACTTTTTGTTTCCCTTTGTTATTGTCGGTGCAACAGTCCTTCACTTGCTTTTCCTTCATCAGACTGGCTCTAACAACCC
hunter065 ACCCATCCCCTCCTTAAAATCGCCAACGACGCCCTAGTTGATCTCCCAGCCCCCTCAAACATTTCAGTTTGATGAAACTTCGGCTCCCTTCTGGGGCTCTGCTTAGCAAGTCAAATCCTCACAGGTTTATTTCTTGCCATACATTACACTTCTGACATCTCCACTGCTTTTTCATCTGTTACCCATATTTGCCGAGACGTCAGCTATGGATGACTAATTCGAAACATGCATGCTAATGGTGCATCATTTTTCTTCATCTGTATTTACCTACACATCGGACGAGGCCTTTACTACGGTTCTTACCTTTATAAGGAAACCTGAAACATTGGAGTCGTGCTCCTGCTCCTCGTAATAGTGACGGCCTTTGTTGGCTATGTCCTCCCCTGAGGACAGATGTCGTTTTGAGGAGCTACCGTGATTACCAATCTTCTCTCGGCCGTCCCTTACGTTGGGAACGACCTTGTTCAGTGGATCTGAGGAGGATTCTCCGTTGACAACGCCACCCTAACCCGATTCTTTGCTTTTCACTTTTTGTTTCCCTTCGTTATTGTTGGTGCAACCGTCCTTCACTTGCTTTTCCTTCATCAGACGGGCTCTAACAACCC
hunter066 ACCCATCCCCTCCTTAAAATCGCCAACGACGCGCTAGTCGATCTTCCAGCCCCCTCAAACATTTCAGTTTGATGAAACTTCGGCTCCCTTCTGGGGCTCTGCTTAGCAAGTCAAATCCTCACAGGTTTATTCCTTGCCATGCACTACACTTCTGACATCTCCACTGCTTTTTCATCTGTTACCCATATTTGCCGAGACGTCAGCTACGGGTGACTAATTCGAAACATGCATGCTAATGGCGCATCGTTCTTCTTCATCTGCATCTACCTGCACATCGGACGAGGCCTTTACTACGGTTCTTACCTTTATAAGGAAACCTGAAACATTGGGGTTGTACTCCTGCTCCTGGTAATAATGACGGCCTTTGTTGGGTATGTCCTCCCCTGAGGACAGATGTCGTTTTGAGGAGCTACCGTGATTACCAACCTTCTCTCGGCCGTCCCCTACGTTGGGAACGACCTTGTTCAATGAATCTGAGGAGGTTTCTCCGTCGACAACGCCACCCTAACCCGATTCTTTGCTTTTCACTTTTTGTTTCCCTTTGTTATTGTTGGTGCAACAGTCCTTCACTTGCTTTTCCTTCATCAGACGGGCTCTAACAACCC
hunter067 ACCCATCCCCTCCTTAAAATCGCCAACGACGCGCTGGTTGATCTTCCAGCCCCCTCAAACATTTCAGTTTGATGAAACTTCGGCTCCCTTCTGGGGCTCTGCTTAGCAAGTCAAATCCTCACAGGTTTATTCCTTGCCATACACTACACTTCTGACATCTCCACTGCTTTTTCATCTGTTACCCATATTTGCCGAGACGTTAGCTACGGGTGACTAATTCGAAATATGCATGCTAATGGCGCATCGTTCTTCTTCATCTGCATCTACCTGCACATCGGACGAGGCCTTTACTACGGTTCTTACCTTTATAAGGAAACCTGAAACATTGGGGTTGTACTCCTCCTCCTGGTAATAATGACGGCCTTTGTTGGGTATGTCCTCCCCTGAGGACAGATGTCGTTTTGAGGAGCTACCGTGATTACCAACCTTCTTTCGGCCGTCCCCTACGTTGGGAACGACCTTGTTCAATGAATCTGAGGGGGTTTCTCCGTCGACAACGCCACCCTAACCCGATTCTTTGCTTTTCACTTTTTGTTTCCCTTTGTTATTGTTGGTGCAACAGTTCTTCACTTGCTTTTCCTTCATCAGACTGGCTCTAACAACCC
hunter068 ACCCATCCCCTCCTTAAAATCGCCAACGACGCCCTAGTTGATCTCCCAGCCCCCTCAAACATTTCAGTTTGATGAAACTTCGGCTCCCTTCTGGGGCTCTGCTTAGCAAGTCAAATCCTCACAGGTTTATTTCTTGCCATACATTACACTTCTGACATCTCCACTGCTTTTTCATCTGTTACCCATATTTGCCGAGACGTCAGCTATGGATGACTAATTCGAAACATGCATGCTAATGGTGCATCATTTTTCTTCATCTGTATTTACCTACACATCGGACGAGGCCTTTACTACGGTTCTTACCTTTATAAGGAAACCTGAAACATTGGAGTCGTGCTCCTGCTCCTCGTAATAGTGACGGCCTTTGTTGGCTATGTCCTCCCCTGAGGACAGATGTCGTTTTGAGGAGCTACCGTGATTACCAACCTTCTCTCGGCCGTCCCTTACGTTGGGAACGACCTTGTTCAGTGGATCTGAGGAGGATTCTCCGTTGACAACGCCACCCTAACCCGATTCTTTGCTTTTCACTTTTTGTTTCCCTTCGTTATTGTTGGTGCAACCGTCCTTCACTTGCTTTTCCTTCATCAGACGGGCTCTAACAACCC
HYPoli069 ACCCATCCCCTCCTTAAAATCGCCAACGACGCGCTAGTCGATCTTCCAGCCCCCTCAAACATTTCAGTTTGATGAAACTTCGGCTCCCTTCTGGGGCTCTGCTTAGCAAGTCAAATCCTCACAGGTTTATTCCTTGCCATACACTACACTTCTGACATCTCCACTGCTTTTTCATCTGTTACCCATATTTGCCGAGACGTCAGCTACGGGTGACTAATTCGAAACATGCATGCTAATGGCGCATCGTTCTTCTTCATCTGCATCTACCTGCACATCGGACGAGGCCTTTACTACGGTTCTTACCTTTATAAGGAAACCTGAAACATTGGGGTTGTACTCCTCCTCCTAGTAATAATGACGGCCTTTGTTGGGTATGTCCTCCCCTGAGGACAGATGTCGTTTTGAGGAGCTACCGTGATTACCAACCTTCTTTCGGCCGTCCCCTACGTTGGGAACGACCTTGTTCAATGAATCTGAGGGGGTTTCTCCGTCGACAACGCCACCCTAACCCGATTCTTTGCTTTTCACTTTTTGTTTCCCTTTGTTATTATTGGTGCAACAGTCCTTCACTTGCTTTTCCTTCATCAGACGGGCTCTAACAACCC
jibola070 ACCCATCCCCTCCTTAAAATCGCCAACGACGCGCTAGTCGATCTTCCAGCCCCCTCAAACATTTCAGTTTGATGAAACTTCGGATCCCTTTTGGGACTCTGCTTAGCAAGTCAAATCCTCACAGGTTTATTCCTTGCCATACACTATACTTCTGACATCTCCACTGCTTTTTCATCTGTTACCCATATTTGCCGAGACGTCAGCTACGGGTGACTAATTCGAAATATGCATGCTAATGGCGCATCCTTCTTCTTCATCTGTATCTACATGCACATCGGACGAGGCCTTTACTACGGTTCTTACCTTTATAAGGAGACCTGAAACATTGGGGTTGTGCTCCTCCTCCTCGTAATAATAACCGCCTTTGTTGGGTATGTCCTCCCCTGAGGACAGATGTCGTTTTGAGGGGCTACCGTGATTACCAACCTTCTTTCGGCCGTCCCCTACGTCGGGAACGACCTTGTTCAGTGGATCTGAGGAGGATTCTCCGTTGACAACGCCACCCTAACCCGGTTCTTTGCTTTTCACTTTTTATTTCCCTTTGTCATTGTTGGTGCAACGGTCCTTCACTTGCTTTTCCTTCATCAGACGGGCTCTAACAACCC
jibola071 ACCCATCCCCTCCTTAAAATCGCCAACGACGCGCTAGTCGATCTTCCAGCCCCCTCAAACATTTCAGTTTGATGAAACTTCGGATCCCTTTTGGGACTCTGCTTAGCAAGTCAAATCCTCACAGGTTTATTCCTTGCCATACACTATACTTCTGACATCTCCACTGCTTTTTCATCTGTTACCCATATTTGCCGAGACGTCAGCTACGGGTGACTAATTCGAAATATGCATGCTAATGGCGCATCCTTCTTCTTCATCTGTATCTACATGCACATCGGACGAGGCCTTTACTACGGTTCTTACCTTTATAAGGAGACCTGAAACATTGGGGTTGTGCTCCTCCTCCTCGTAATAATAACCGCCTTTGTTGGGTATGTCCTCCCCTGAGGACAGATGTCGTTTTGAGGGGCTACCGTGATTACCAACCTTCTTTCGGCCGTCCCCTACGTCGGGAGCGACCTTGTTCAGTGGATCTGAGGAGGATTCTCCGTTGACAACGCCACCCTAACCCGGTTCTTTGCTTTTCACTTTTTATTTCCCTTTGTCATTGTTGGTGCAACGGTCCTTCACTTGCTTTTCCTTCATCAGACGGGCTCTAACAACCC
kosciu072 ACCCATCCCCTCCTTAAAATCGCCAACGACGCGCTAGTCGATCTTCCAGCCCCCTCAAACATTTCAGTTTGGTGAAACTTCGGCTCCCTTCTGGGGCTCTGCTTAGCAAGTCAAATCCTCACAGGCTTATTCCTTGCCATACACTATACTTCTGACATCTCCACTGCTTTTTCATCTGTAACCCATATTTGCCGAGACGTCAGCTACGGGTGACTAATTCGAAATATGCATGCTAATGGCGCATCATTCTTCTTCATCTGCATCTACCTGCACATCGGACGAGGCCTTTACTATGGTTCTTACCTTTATAAGGAAACCTGAAATATTGGGGTTGTGCTCCTCCTCCTCGTGATAATAACGGCCTTTGTTGGGTATGTCCTCCCCTGAGGACAGATGTCGTTTTGAGGAGCTACAGTGATTACCAACCTTCTCTCGGCCGTCCCCTACGTCGGGAACGACCTTGTTCAGTGGATCTGAGGAGGGTTCTCCGTTGACAACGCTACCCTAACCCGGTTTTTTGCTTTTCACTTTTTATTTCCCTTTGTTATTGTTGGTGCAACCGTCCTTCACTTGCTTTTCCTTCATCAGACGGGCTCTAACAACCC
kosciu073 ACCCATCCCCTCCTTAAAATCGCCAACGACGCGCTAGTCGATCTTCCAGCCCCCTCAAACATTTCAGTTTGATGAAACTTCGGCTCCCTTCTGGGGCTCTGCTTAGCAAGTCAAATCCTCACAGGTTTATTCCTTGCCATACACTACACTTCTGACATCTCCACTGCTTTTTCATCTGTAACCCATATTTGCCGAGACGTCAGCTACGGGTGACTAATTCGAAACATGCATGCTAATGGCGCATCATTCTTCTTCATCTGCATCTACCTGCACATCGGACGAGGCCTTTACTATGGTTCTTACCTTTATAAGGAAACCTGAAATATTGGGGTTGTCCTCCTCCTCCTCGTGATGATAACGGCCTTTGTTGGGTATGTCCTCCCCTGAGGACAGATGTCGTTTTGAGGAGCTACAGTGATTACCAACCTTCTCTCGGCCGTCCCCTACATCGGGAACGACCTTGTTCAGTGGATCTGAGGAGGGTTCTCCGTTGACAACGCTACCCTAACCCGGTTTTTTGCTTTTCACTTTTTATTTCCCTTTGTTATTGTTGGTGCAACCGTCCTTCACTTGCTTTTCCTTCATCAGACGGGCTCTAACAACCC
kosciu074 ACCCATCCCCTCCTTAAAATCGCCAACGACGCGCTAGTCGATCTTCCAGCCCCCTCAAACATTTCAGTTTGATGAAACTTCGGCTCCCTTCTGGGGCTCTGCTTAGCAAGTCAAATCCTCACAGGTTTATTCCTTGCCATACACTACACTTCTGACATCTCCACTGCTTTTTCATCTGTAACCCATATTTGCCGAGACGTCAGCTACGGGTGACTAATTCGAAACATGCATGCTAATGGCGCATCATTCTTCTTCATCTGCATCTACCTGCACATCGGACGAGGCCTTTACTATGGTTCTTACCTTTATAAGGAAACCTGAAATATTGGGGTTGTCCTCCTCCTCCTCGTGATAATAACGGCCTTTGTTGGGTATGTCCTCCCCTGAGGACAGATGTCGTTTTGAGGAGCTACAGTGATTACCAACCTTCTCTCGGCCGTCCCCTACGTCGGGAACGACCTTGTTCAGTGGATCTGAGGAGGGTTCTCCGTTGACAACGCTACCCTAACCCGGTTTTTTGCTTTTCACTTTTTATTTCCCTTTGTTATTGTTGGTGCAACCGTCCTTCACTTGCTTTTCCTTCATCAGACGGGCTCTAACAACCC
kosciu075 ACCCATCCCCTCCTTAAAATCGCCAACGACGCGCTAGTCGATCTTCCAGCCCCCTCAAACATTTCAGTTTGGTGAAACTTCGGCTCCCTTCTGGGGCTCTGCTTAGCAAGTCAAATCCTCACAGGCTTATTCCTTGCCATACACTATACTTCTGACATCTCCACTGCTTTTTCATCTGTAACCCATATTTGCCGAGACGTCAGCTACGGGTGACTAATTCGAAATATGCATGCTAATGGGGCATCATTCTTCTTCATCTGCATCTACCTGCACATCGGACGAGGCCTTTACTATGGTTCTTACCTTTATAAGGAAACCTGAAATATTGGGGTTGTGCTCCTCCTCCTCGTGATAATAACGGCCTTTGTTGGGTATGTCCTCCCCTGAGGACAGATGTCGTTTTGAGGAGCTACAGTGATTACCAACCTTCTCTCGGCCGTCCCCTACGTCGGGAACGACCTTGTTCAGTGGATCTGAGGAGGGTTCTCCGTTGACAACGCTACCCTAACCCGGTTTTTTGCTTTTCACTTTTTATTTCCCTTTGTTATTGTTGGTGCAACCGTCCTTCACTTGCTTTTCCTTCATCAGACGGGCTCTAACAACCC
kosciu076 ACCCATCCCCTCCTTAAAATCGCCAACGACGCGCTAGTCGATCTTCCAGCCCCCTCAAACATTTCAGTTTGGTGAAACTTCGGCTCCCTTCTGGGGCTCTGCTTAGCAAGTCAAATCCTCACAGGCTTATTCCTTGCCATACACTACACTTCTGACATCTCCACTGCTTTTTCATCTGTAACCCATATTTGCCGAGACGTCAGCTACGGGTGACTAATTCGAAATATGCATGCTAATGGCGCATCATTCTTCTTCATCTGCATCTACCTGCACATCGGACGAGGCCTTTACTATGGTTCTTACCTTTATAAGGAAACCTGAAATATTGGGGTTGTGCTCCTCCTCCTCGTGATAATAACGGCCTTTGTTGGGTATGTCCTCCCCTGAGGACAGATGTCGTTTTGAGGAGCTACAGTGATTACCAACCTTCTCTCGGCCGTCCCCTACGTCGGGAACGACCTTGTTCAGTGGATCTGAGGAGGGTTCTCCGTTGACAACGCTACCCTAACCCGGTTTTTTGCTTTTCACTTTTTATTTCCCTTTGTTATTGTTGGAGCAACCGTCCTTCACTTGCTTTTCCTTCATCAGACGGGCTCTAACAACCC
kosciu077 ACCCATCCCCTCCTTAAAATCGCCAACGACGCGCTAGTCGATCTTCCAGCCCCCTCAAACATTTCAGTTTGGTGAAACTTCGGCTCCCTTCTGGGGCTCTGCTTAGCAAGTCAAATCCTCACAGGCTTATTCCTTGCCATACACTACACTTCTGACATCTCCACTGCTTTTTCATCTGTAACCCATATTTGCCGAGACGTCAGCTACGGGTGACTAATTCGAAATATGCATGCTAATGGCGCATCATTCTTCTTCATCTGCATCTACCTGCACATCGGACGAGGCCTTTACTATGGTTCTTACCTATATAAGGAAACCTGAAATATTGGGGTTGTGCTCCTCCTCCTCGTGATAATAACGGCCTTTGTTGGGTATGTCCTCCCCTGAGGACAGATGTCGTTTTGAGGAGCTACAGTGATTACCAACCTTCTCTCGGCCGTCCCCTACGTCGGGAACGACCTTGTTCAGTGGATCTGAGGAGGGTTCTCCGTTGACAACGCTACCCTAACCCGGTTTTTTGCTTTTCACTTTTTATTTCCCTTTGTTATTGTTGGTGCAACCGTCCTTCACTTGCTTTTCCTTCATCAGACGGGCTCTAACAACCC
kosoli078 ACCCATCCCCTCCTTAAAATCGCCAACGACGCGCTAGTCGATCTTCCAGCTCCCTCAAACATTTCAGTTTGATGAAACTTCGGCTCCCTTCTGGGGCTCTGCTTAGCAAGTCAAATCCTCACAGGTTTATTCCTTGCCATACACTACACTTCTGACATCTCCACTGCTTTTTCATCTGTTACCCATATTTGCCGAGACGTCAGCTACGGGTGACTAATTCGGAACATGCATGCTAATGGCGCATCGTTCTTCTTCATCTGCATCTACCTGCACATCGGACGAGGCCTTTACTACGGTTCTTACCTTTATAAGGAAACCTGAAACATTGGGGTTGTACTCCTCCTCCTGGTGATAATGACGGCCTTTGTTGGGTATGTCCTCCCCTGAGGACAGATGTCGTTTTGAGGAGCTACCGTGATTACCAACCTTCTTTCGGCCGTCCCCTACGTTGGGAACGACCTTGTTCAATGAATCTGAGGGGGTTTCTCCGTCGACAACGCCACCCTAACCCGATTCTTTGCTTTTCACTTTTTGTTTCCCTTTGTTATTGTTGGTGCAACAGTCCTTCACTTGCTTTTCCTTCATCAGACGGGCTCTAACAACCC
kosoli079 ACCCATCCCCTCCTTAAAATCGCCAACGACGCGCTAGTCGATCTTCCAGCTCCCTCAAACATTTCAGTTTGATGAAACTTCGGCTCCCTTCTGGGGCTCTGCTTAGCAAGTCAAATCCTCACAGGTTTATTCCTTGCCATACACTACACTTCTGACATCTCCACTGCTTTTTCATCTGTTACCCATATTTGCCGAGACGTCAGCTACGGGTGACTAATTCGGAACATGCATGCTAATGGCGCATCGTTCTTCTTCATCTGCATCTACCTGCACATCGGACGAGGCCTTTACTACGGTTCTTACCTTTATAAGGAAACCTGAAACATTGGGGTTGTACTCCTCCTCCTGGTAATAATGACGGCCTTTGTTGGGTATGTCCTCCCCTGAGGACAGATGTCGTTTTGAGGAGCTACCGTGATTACCAACCTTCTTTCGGCCGTCCCCTACGTTGGGAACGACCTTGTTCAATGAATCTGAGGGGGTTTCTCCGTCGACAACGCCACCCTAACCCGATTCTTTGCTTTTCACTTTTTGTTTCCCTTTGTTATTGTTGGTGCAACAGTCCTTCACTTGCTTTTCCTTCATCAGACGGGCTCTAACAACCC
macula080 ACCCACCCCCTACTAAAAATCGCCAACGGCGCGCTTGTTGACCTGCCAGCCCCCTCAAACATCTCAGTCTGATGAAACTTCGGATCTCTCCTTGGCCTTTGCTTGGCTAGCCAGATCCTTACGGGACTTTTTCTTGCTATGCACTATACTTCTGATATCTCTACTGCATTTTCTTCAGTCACACACATCTGTCGAGATGTAAGCTACGGCTGATTGATCCGGAACATGCACGCTAACGGAGCATCTTTCTTTTTCATCTGTATTTATATGCACATCGGGCGAGGTTTATACTATGGCTCTTATCTGTACAAGGAGACCTGAACCATCGGAGTAATTCTCCTCCTCCTTGTCATGATGACCGCTTTTGTTGGGTACGTTCTCCCCTGGGGACAAATGTCGTTTTGAGGTGCCACCGTTATTACCAACCTTCTCTCTGCTGTCCCCTACGTAGGGAATGACCTCGTTCAGTGAATCTGGGGGGGATTTTCTGTAGACAATGCGACTCTCACCCGGTTCTTTGCTTTCCACTTTTTGTTTCCATTCGTTATCGCCGGAGCAACTGTTTTGCACCTGCTTTTTCTGCACGAGACGGGNTCCAACAACCC
olidus081 ACCCATCCCCTCCTTAAAATCGCCAACGACGCGCTAGTTGATCTTCCAGCCCCCTCAAACATTTCCGTTTGATGAAACTTCGGCTCCCTTCTGGGGCTCTGCTTAGCAAGTCAAATCCTCACAGGTTTATTCCTTGCCATACACTACACTTCTGACATCTCCACTGCTTTTTCATCTGTTACCCATATTTGCCGAGACGTCAGCTACGGGTGACTAATTCGGAACATGCATGCTAATGGCGCATCGTTCTTCTTCATCTGCATCTACCTACACATCGGACGAGGCCTTTACTACGGTTCTTACCTTTATAAGGAAACCTGAAACATTGGCGTTGTGCTCCTCCTCCTCGTAATAATAACGGCCTTTGTTGGGTATGTCCTCCCCTGAGGACAGATGTCGTTTTGAGGGGCTACCGTGATTACCAACCTTCTCTCGGCCGTCCCCTACATCGGGAACGACCTTGTTCAGTGGATCTGAGGAGGGTTCTCCGTTGACAACGCCACCCTAACCCGATTCTTTGCTTTTCACTTTTTATTTCCTTTTGTTATTGTAGGTGCAACCGTCCTTCACTTGCTTTTCCTCCATCAGACGGGGTCTAACAACCC
olidus082 ACCCATCCCCTCCTTAAAATCGCCAACGACGCGCTAGTTGATCTTCCAGCCCCCTCAAACATTTCAGTTTGATGAAACTTCGGCTCCCTTCTGGGGCTCTGCTTAGCAAGTCAAATCCTCACAGGTTTATTCCTTGCCATGCACTACACTTCTGACATCTCCACTGCTTTTTCATCTGTTACCCATATTTGCCGAGACGTCAGCTACGGGTGACTAATTCGAAACATGCATGCTAATGGCGCATCGTTCTTCTTCATCTGCATCTACCTGCACATCGGACGAGGCCTTTACTACGGTTCTTACCTTTATAAGGAAACCTGAAACATTGGGGTTGTACTCCTCCTCCTGGTAATAATGACGGCCTTTGTTGGGTATGTCCTCCCCTGAGGACAGATGTCGTTTTGAGGAGCTACCGTGATTACCAACCTTCTTTCGGCCGTCCCCTACGTTGGGAACGACCTCGTTCAATGAATCTGAGGGGGTTTCTCCGTCGACAACGCCACCCTAACCCGATTCTTTGCTTTTCACTTTTTGTTTCCCTTTGTAATTGTTGGTGCAACAGTCCTTCACTTGCTTTTCCTTCATCAGACGGGCTCTAACAACCC
olidus083 ACCCATCCCCTCCTTAAAATCGCCAACGACGCGCTAGTCGATCTTCCAGCCCCCTCAAACATTTCAGTTTGATGAAACTTCGGCTCCCTTCTGGGGCTCTGCTTAGCAAGTCAAATCCTCACAGGTTTATTCCTTGCCATACACTACACTTCTGACATCTCCACTGCTTTTTCATCTGTTACCCATATTTGCCGAGACGTCAGCTACGGGTGACTAATTCGAAACATGCATGCTAATGGCGCATCGTTCTTCTTCATCTGCATCTACCTGCACATCGGACGAGGCCTTTACTACGGTTCTTACCTTTATAAGGAAACCTGAAATATTGGGGTTGTACTCCTCCTCCTGGTAATAATGACGGCCTTTGTTGGGTATGTCCTCCCCTGAGGACAGATGTCGTTTTGAGGAGCTACCGTGATTACCAACCTTCTTTCGGCCGTCCCCTACGTTGGGAACGACCTTGTTCAATGAATCTGAGGGGGTTTCTCCGTCGACAACGCCACCCTAACCCGATTCTTTGCTTTTCACTTTTTGTTTCCCTTTGTTATTGTTGGTGCAACAGTCCTTCACTTGCTTTTCCTTCATCAGACGGGCTCTAACAACCC
olidus084 ACCCATCCCCTCCTTAAAATCGCCAACGACGCGCTAGTCGATCTTCCAGCCCCCTCAAACATTTCAGTTTGATGAAACTTCGGCTCCCTTCTGGGGCTCTGCTTAGCAAGTCAAATCCTCACAGGTTTATTCCTTGCCATGCACTACACTTCTGACATCTCCACTGCTTTTTCATCTGTTACCCATATTTGCCGAGACGTCAGCTACGGGTGACTAATTCGAAACATGCATGCTAATGGCGCATCGTTCTTCTTCATCTGCATCTACCTGCACATCGGACGAGGCCTTTACTACGGTTCTTACCTTTATAAGGAAACCTGAAACATTGGGGTAGTACTCCTCCTCCTGGTAATAATGACGGCCTTTGTTGGGTATGTCCTCCCCTGAGGACAGATGTCGTTTTGAGGAGCTACCGTGATTACCAACCTTCTCTCGGCCGTCCCCTACGTTGGGAACGACCTCGTTCAATGAATCTGAGGGGGTTTCTCCGTCGACAACGCCACCCTAACCCGATTCTTTGCTTTTCACTTTTTGTTTCCCTTTGTAATTGTTGGTGCAACAGTCCTTCACTTGCTTTTCCTTCATCAGACGGGCTCTAACAACCC
olidus085 ACCCATCCCCTCCTTAAAATCGCCAACGACGCGCTAGTCGATCTTCCAGCCCCCTCAAACATTTCAGTTTGATGAAACTTCGGCTCCCTTCTGGGGCTCTGCTTAGCAAGTCAAATCCTCACAGGTTTGTTCCTTGCCATGCACTACACTTCTGACATCTCCACTGCTTTTTCATCTGTTACCCATATTTGCCGAGACGTCAGCTACGGGTGACTAATTCGAAACATGCATGCTAATGGCGCATCGTTCTTCTTCATCTGCATCTACCTGCACATCGGACGAGGCCTTTACTACGGTTCTTACCTTTATAAGGAAACCTGAAACATTGGGGTTGTACTCCTCCTCCTGGTAATAATGACGGCCTTTGTTGGGTATGTCCTCCCCTGAGGACAGATGTCGTTTTGAGGAGCTACCGTGATTACCAACCTTCTTTCGGCCGTCCCCTACGTTGGGAACGACCTCGTTCAATGAATCTGAGGGGGTTTCTCCGTCGACAACGCCACCCTAACCCGATTCTTTGCTTTTCACTTTTTGTTTCCCTTTGTAATTGTTGGTGCAACAGTCCTTCACTTGCTTTTCCTTCATCAGACGGGCTCTAACAACCC
olidus086 ACCCATCCCCTCCTTAAAATCGCCAACGACGCGCTAGTCGATCTTCCAGCCCCCTCAAACATTTCAGTTTGATGAAACTTCGGCTCCCTTCTGGGGCTCTGCTTAGCAAGTCAAATCCTCACAGGTTTATTCCTTGCCATACACTACACTTCTGACATCTCCACTGCTTTTTCATCTGTTACCCATATTTGCCGAGACGTCAGCTACGGGTGACTAATTCGAAACATGCATGCTAATGGCGCATCGTTCTTCTTCATCTGCATCTACCTGCACATCGGACGAGGCCTTTACTACGGTTCTTACCTTTATAAGGAAACCTGAAACATTGGGGTTGTACTCCTCCTCCTAGTAATAATGACGGCCTTTGTTGGGTATGTCCTCCCCTGAGGACAGATGTCGTTTTGAGGAGCTACCGTGATTACCAACCTTCTTTCGGCCGTCCCCTACGTTGGGAACGACCTTGTTCAATGAATCTGAGGGGGTTTCTCCGTCGACAACGCCACCCTAACCCGATTCTTTGCTTTTCACTTTTTGTTTCCCTTTGTTATTGTTGGTGCAACAGTCCTTCACTTGCTTTTCCTTCATCAGACGGGCTCTAACAACCC
olidus087 ACCCATCCCCTCCTTAAAATCGCCAACGACGCGCTAGTCGATCTTCCAGCCCCCTCAAACATTTCAGTTTGATGAAACTTCGGCTCCCTTCTGGGGCTCTGCTTAGCAAGTCAAATCCTTACAGGTTTATTCCTTGCCATGCACTACACTTCTGACATCTCCACTGCTTTTTCATCTGTTACCCATATTTGCCGAGACGTCAGCTACGGGTGACTAATTCGAAGCATGCATGCTAATGGCGCATCGTTCTTCTTCATCTGCATCTACCTGCACATCGGACGAGGCCTTTACTACGGTTCTTACCTTTATAAGGAAACCTGAAACATTGGGGTTGTACTCCTCCTCCTGGTAATAATGACGGCCTTTGTTGGGTATGTCCTCCCCTGAGGACAGATGTCGTTTTGAGGAGCTACCGTGATTACCAACCTTCTTTCGGCCGTCCCCTACGTTGGGAACGACCTCGTTCAATGAATCTGAGGGGGTTTCTCCGTCGACAACGCCACCCTAACCCGGTTCTTTGCTTTTCACTTTTTGTTTCCCTTTGTAATTGTTGGTGCAACAGTCCTTCACTTGCTTTTCCTTCATCAGACGGGCTCTAACAACCC
olidus088 ACCCATCCCCTCCTTAAAATCGCCAACGACGCGCTAGTCGATCTTCCAGCCCCCTCAAACATTTCAGTTTGATGAAACTTCGGCTCCCTTCTGGGGCTCTGCTTAGCAAGTCAAATCCTCACAGGTTTATTCCTTGCCATGCACTACACTTCTGACATCTCCACTGCTTTTTCATCTGTTACCCATATTTGCCGAGACGTCAGCTACGGGTGACTAATTCGAAACATGCATGCTAATGGCGCATCGTTCTTCTTCATCTGCATCTACCTGCACATCGGACGAGGCCTTTACTACGGTTCTTATCTTTATAAAGAAACCTGAAACATTGGGGTTGTACTCCTCCTCCTGGTAATAATGACGGCCTTTGTTGGGTATGTTCTCCCCTGAGGACAGATGTCGTTTTGAGGAGCTACCGTGATTACCAACCTTCTTTCGGCCGTCCCCTACGTTGGGAACGACCTCGTTCAATGAATCTGAGGGGGTTTCTCCGTCGACAACGCCACCCTAACCCGATTCTTTGCTTTTCACTTTTTGTTTCCCTTTGTAATTGTTGGTGCAACAGTCCTTCACTTGCTTTTCCTTCATCAGACGGGCTCTAACAACCC
olidus089 ACCCATCCCCTCCTTAAAATCGCCAACGACGCGCTAGTCGATCTTCCAGCCCCCTCAAACATTTCAGTTTGATGAAACTTCGGCTCCCTTCTGGGGCTCTGCTTAGCAAGTCAAATCCTCACAGGTTTATTCCTTGCCATGCACTACACTTCTGACATCTCCACTGCTTTTTCATCTGTTACCCATATTTGCCGAGACGTCAGCTACGGGTGACTAATTCGAAACATGCATGCTAATGGCGCATCGTTCTTCTTCATCTGCATCTACCTGCACATCGGACGAGGCCTTTACTACGGTTCTTACCTTTATAAGGAAACCTGAAACATTGGGGTTGTACTCCTCCTCCTGGTAATAATGACGGCCTTTGTTGGGTATGTCCTCCCCTGAGGACAGATGTCGTTTTGAGGAGCTACCGTGATTACCAACCTTCTTTCGGCCGTCCCCTACGTTGGGAACGACCTTGTTCAATGAATCTGAGGGGGTTTCTCCGTCGACAACGCCACCCTAACCCGATTCTTTGCTTTTCACTTTTTGTTTCCCTTTGTAATTGTTGGTGCAACAGTCCTTCACTTGCTTTTCCTTCATCAGACGGGCTCTAACAACCC
olidus090 ACCCATCCCCTCCTTAAAATCGCCAACGACGCACTAGTCGATCTTCCAGCCCCCTCAAACATTTCAGTTTGATGAAACTTCGGCTCCCTTCTGGGGCTCTGCTTAGCAAGTCAAATCCTCACAGGTTTATTCCTTGCCATGCACTACACTTCTGACATCTCCACTGCTTTTTCATCTGTTACCCATATTTGCCGAGACGTCAGCTACGGGTGACTAATTCGAAACATGCATGCTAATGGCGCATCGTTCTTCTTCATCTGCATCTACCTGCACATCGGACGAGGCCTTTACTACGGTTCTTACCTTTATAAGGAAACCTGAAACATTGGGGTTGTACTCCTCCTCCTGGTAATAATGACGGCCTTTGTTGGGTATGTCCTCCCCTGAGGACAGATGTCGTTTTGAGGAGCTACCGTGATTACCAACCTTCTTTCGGCCGTCCCCTACGTTGGGAACGACCTCGTTCAATGAATCTGAGGGGGTTTCTCCGTCGACAACGCCACCCTAACCCGATTCTTTGCTTTTCACTTTTTGTTTCCCTTTGTAATTGTTGGTGCAACAGTCCTTCACTTGCTTTTCCTTCATCAGACGGGCTCTAACAACCC
olidus091 ACCCATCCCCTCCTTAAAATCGCCAACGACGCGCTAGTCGATCTTCCAGCCCCCTCAAACATTTCAGTTTGATGAAACTTCGGCTCCCTTCTGGGGCTCTGCTTAGCAAGTCAAATCCTCACAGGTTTATTCCTTGCCATACACTACACTTCTGACATCTCCACTGCTTTTTCATCTGTTACCCATATTTGCCGAGACGTCAGCTACGGGTGACTAATTCGAAACATGCATGCTAATGGCGCATCGTTCTTCTTCATCTGCATCTACCTGCACATCGGACGAGGCCTTTACTACGGTTCTTACCTTTATAAGGAAACCTGAAACATTGGGGTTGTACTCCTCCTCCTGGTAATAATGACGGCCTTTGTTGGGTATGTCCTCCCCTGAGGACAGATGTCGTTTTGAGGAGCTACCGTGATTACCAACCTTCTTTCGGCCGTCCCCTACGTTGGGAACGACCTTGTTCAATGAATCTGAGGGGGTTTCTCCGTCGACAACGCCACCCTAACCCGATTCTTTGCTTTTCACTTTTTGTTTCCCTTTGTTATTGTTGGTGCAACAGTTCTTCACTTGCTTTTCCTTCATCAGACGGGCTCTAACAACCC
olidus092 ACCCATCCCCTCCTTAAAATCGCCAACGACGCGCTAGTCGATCTTCCAGCCCCCTCAAACATTTCAGTTTGATGAAACTTCGGCTCCCTTCTGGGGCTCTGCTTAGCAAGTCAAATCCTCACAGGTTTATTCCTTGCCATACACTACACTTCTGACATCTCCACTGCTTTTTCATCTGTTACCCATATTTGCCGAGACGTCAGCTACGGGTGACTAATTCGAAACATGCATGCTAATGGCGCATCGTTCTTCTTCATCTGCATCTACCTGCACATCGGACGAGGCCTTTACTACGGTTCTTACCTTTATAAGGAAACCTGAAATATTGGGGTTGTACTCCTCCTCCTGGTAATAATGACGGCCTTTGTTGGGTATGTCCTCCCCTGAGGACAGATGTCGTTTTGAGGAGCTACCGTGATTACCAACCTTCTTTCGGCCGTCCCCTACGTTGGGAACGACCTTGTTCAATGAATCTGAGGGGGTTTCTCCGTCGACAACGCCACCCTACCCCGATTCTTTGCTTTTCACTTTTTGTTTCCCTTTGTAATTGTTGGTGCAACAGTCCTTCACTTGCTTTTCCTTCATCAGACGGGCTCTAACAACCC
olidus093 ACCCATCCCCTCCTTAAAATCGCCAACGACGCGCTAGTCGATCTTCCAGCCCCCTCAAACATTTCAGTTTGATGAAACTTCGGCTCCCTTCTGGGGCTCTGCTTAGCAAGTCAAATCCTCACAGGTTTATTCCTTGCCATACACTACACTTCTGACATCTCCACTGCTTTTTCATCTGTTACCCATATTTGCCGAGACGTCAGCTACGGGTGACTAATTCGAAACATGCATGCTAATGGCGCATCGTTCTTCTTCATCTGCATCTACCTGCACATCGGACGAGGCCTTTACTATGGTTCTTACCTTTATAAAGAAACCTGAAACATTGGGGTTGTACTCCTCCTCCTCGTAATAATAACGGCCTTTGTTGGGTATGTCCTCCCCTGAGGACAGATGTCGTTTTGAGGAGCTACCGTGATTACCAACCTTCTTTCGGCCGTCCCCTACGTTGGGAACGACCTTGTTCAATGAATCTGAGAGGGTTTCTCCGTTGACAACGCCACCCTAACCCGATTCTTTGCTTTTCACTTTTTGTTTCCCTTTGTTATTGTTGGTGCAACAGTCCTTCACTTGCTTTTCCTTCATCAGACGGGCTCTAACAACCC
olidus094 ACCCATCCCCTCCTTAAAATCGCCAACGACGCGCTAGTCGATCTTCCAGCCCCCTCAAACATTTCAGTTTGATGAAACTTCGGCTCCCTTCTGGGGCTCTGCTTAGCAAGTCAAATCCTCACAGGTTTATTCCTTGCCATACACTACACTTCTGACATCTCCACTGCTTTTTCATCTGTTACCCATATTTGCCGAGACGTCAGCTACGGGTGACTAATTCGAAACATGCATGCTAATGGCGCATCGTTCTTCTTCATCTGCATCTACCTGCACATCGGACGAGGCCTTTACTACGGTTCTTACCTTTATAAGGAAACCTGAAACATTGGGGTTGTCCTCCTCCTCCTGGTAATGATGACAGCCTTTGTTGGGTATGTCCTCCCCTGAGGACAGATGTCGTTTTGAGGAGCTACCGTGATCACCAACCTTCTTTCGGCCGTCCCCTACGTTGGGAACGACCTTGTTCAATGAATCTGAGGGGGTTTCTCCGTCGACAACGCCACCCTAACCCGATTCTTTGCTTTTCACTTTTTGTTTCCCTTTGTTATTGTCGGTGCAACAGTCCTTCACTTGCTTTTCCTTCATCAGACGGGCTCTAACAACCC
olidus095 ACCCATCCCCTCCTTAAAATCGCCAACGACGCGCTAGTCGATCTTCCAGCCCCCTCAAACATTTCAGTTTGATGAAACTTCGGCTCCCTTCTGGGGCTCTGCTTAGCAAGTCAAATCCTCACAGGTTTATTCCTTGCCATACACTACACTTCTGACATCTCCACTGCTTTTTCATCTGTTACCCATATTTGCCGAGACGTCAGCTACGGGTGACTAATTCGAAACATGCATGCTAATGGCGCATCGTTCTTCTTCATCTGCATCTACCTGCACATCGGACGAGGCCTTTACTACGGTTCTTACCTTTATAAGGAAACCTGGAACATTGGGGTTGTACTCCTCCTCCTGGTAATAATGACGGCCTTTGTTGGGTATGTCCTCCCCTGAGGACAGATGTCGTTTTGAGGAGCTACCGTGATTACCAACCTTCTTTCGGCCGTCCCCTACGTTGGGAACGACCTTGTTCAATGAATCTGAGGGGGTTTCTCCGTCGACAACGCCACCCTAACCCGATTCTTTGCTTTTCACTTTTTGTTTCCCTTTGTTATTGTTGGTGCAACAGTCCTTCACTTGCTTTTCCTTCATCAGACGGGCTCTAACAACCC
olidus096 ACCCATCCCCTCCTTAAAATCGCCAACGACGCGCTAGTCGATCTTCCAGCCCCCTCAAACATTTCAGTTTGATGAAACTTCGGCTCCCTTCTGGGGCTCTGCTTAGCAAGTCAAATCCTCACAGGTTTATTCCTTGCCATACACTACACTTCTGACATCTCCACTGCTTTTTCATCTGTCACCCATATTTGCCGAGACGTCAGCTACGGGTGACTAATTCGAAACATGCATGCTAATGGCGCATCGTTCTTCTTCATCTGCATCTACCTGCACATCGGACGAGGCCTTTACTACGGTTCTTACCTTTATAAGGAAACCTGAAACATTGGGGTTGTACTCCTCCTCCTGGTAATAATGACAGCCTTTGTTGGGTATGTCCTCCCCTGAGGACAGATGTCGTTTTGAGGAGCTACCGTGATCACCAACCTTCTTTCGGCCGTCCCCTACGTTGGGAACGACCTTGTTCAATGAATCTGAGGGGGTTTCTCCGTCGACAACGCCACCCTAACCCGATTCTTTGCTTTTCACTTTTTGTTTCCCTTTGTTATTGTTGGTGCAACAGTCCTTCACTTGCTTTTCCTTCATCAGACGGGCTCTAACAACCC
olidus097 ACCCATCCCCTCCTTAAAATCGCCAACGACGCGCTAGTCGATCTTCCAGCCCCCTCAAACATTTCAGTTTGATGAAACTTCGGCTCCCTTCTGGGGCTCTGCTTAGCAAGTCAAATCCTCACAGGTTTATTCCTTGCCATACACTACACTTCTGACATCTCCACTGCTTTTTCATCTGTCACCCATATTTGCCGAGACGTCAGCTACGGGTGACTAATTCGAAACATGCATGCTAATGGCGCATCGTTCTTCTTCATCTGCATCTACCTGCACATCGGACGAGGCCTTTACTACGGTTCTTACCTTTATAAGGAAACCTGAAACATTGGGGTTGTACTCCTCCTCCTGGTAATAATGACAGCCTTTGTTGGGTATGTCCTCCCCTGAGGACAGATGTCGTTTTGAGGGGCTACCGTGATCACCAACCTTCTTTCGGCCGTCCCCTACGTTGGGAACGACCTTGTTCAATGAATCTGAGGGGGTTTCTCCGTCGACAACGCCACCCTAACCCGATTCTTTGCTTTTCACTTTTTGTTTCCCTTTGTTATTGTGGGTGCAACAGTCCTTCACTTGCTTTTCCTTCATCAGACGGGGTCTAACAACCC
olidus098 ACCCATCCCCTCCTTAAAATCGCCAACGACGCGCTAGTCGATCTTCCAGCCCCCTCAAACATTTCAGTTTGATGAAACTTCGGCTCCCTTCTGGGGCTCTGCTTAGCAAGTCAAATCCTCACAGGTTTATTCCTTGCCATACACTACACTTCTGACATCTCCACTGCTTTTTCATCTGTTACCCATATTTGCCGAGACGTCAGCTACGGGTGACTAATTCGAAACATGCATGCTAATGGCGCATCGTTCTTCTTTATCTGCATCTACCTGCACATCGGACGAGGCCTTTACTACGGTTCTTACCTTTATAAGGAAACCTGAAATATTGGGGTTGTACTCCTCCTCCTGGTAATAATGACGGCCTTTGTTGGGTATGTCCTCCCCTGAGGACAGATGTCGTTTTGAGGGGCTACCGTGATTACCAACCTTCTTTCGGCCGTCCCCTACATTGGGAACGACCTTGTTCAATGAATCTGAGGAGGTTTCTCCGTCGACAACGCCACCCTAACCCGATTCTTTGCTTTTCACTTTTTGTTTCCCTTTGTTATTGTTGGTGCAACAGTCCTTCACTTGCTTTTCCTTCATCAGACGGGCTCTAACAACCC
olidus099 ACCCATCCCCTCCTTAAAATCGCCAACGACGCGCTAGTCGATCTTCCAGCCCCCTCAAACATTTCAGTTTGATGAAACTTCGGCTCCCTTCTGGGGCTCTGCTTAGCAAGTCAAATCCTCACAGGTTTATTCCTTGCCATACACTACACTTCTGACATCTCCACTGCTTTTTCATCTGTTACCCATATTTGCCGAGACGTCAGCTACGGGTGACTAATTCGAAACATGCATGCTAATGGCGCATCGTTCTTCTTCATCTGCATCTACCTGCACATCGGACGAGGCCTTTACTACGGTTCTTACCTTTATAAGGAAACCTGGAACATTGGGGTTGTACTCCTCCTCCTGGTAATAATGACGGCCTTTGTTGGGTATGTCCTCCCCTGAGGACAGATGTCGTTTTGAGGAGCTACCGTGATTACCAACCTTCTTTCGGCCATCCCCTACGTTGGGAACGACCTTGTTCAATGAATCTGAGGGGGTTTCTCCGTAGACAACGCCACCCTAACCCGATTCTTTGCTTTTCACTTTTTGTTTCCCTTTGTTATTGTTGGTGCAACAGTCCTTCACTTGCTTTTCCTTCATCAGACGGGCTCTAACAACCC
olidus100 ACCCATCCCCTCCTTAAAATCGCCAACGACGCGCTAGTCGATCTTCCAGCCCCCTCGAACATTTCAGTATGATGAAACTTCGGCTCCCTTCTAGGGCTCTGCTTAGCAAGTCAAATCCTCACAGGTTTATTCCTTGCCATACACTACACTTCTGACATCTCCACTGCTTTTTCATCTGTTACCCATATTTGCCGAGACGTCAGCTACGGGTGACTAATTCGAAACATGCATGCTAATGGCGCATCGTTCTTCTTCATCTGCATCTACCTGCACATCGGACGAGGCCTTTACTACGGTTCTTACCTTTATAAGGAAACCTGGAACATTGGAGTTGTACTCCTCCTCCTGGTAATAATGACGGCCTTTGTTGGGTATGTCCTCCCCTGAGGACAGATGTCGTTTTGAGGAGCTACCGTGATTACCAACCTTCTTTCGGCCGTCCCCTACATTGGGAACGACCTTGTTCAATGAATCTGAGGGGGTTTCTCCGTCGACAACGCCACCCTAACCCGATTCTTTGCTTTTCACTTTTTGTTTCCCTTTGTTATTGTTGGTGCAACAGTCCTTCACTTGCTTTTCCTTCATCAGACGGGCTCTAACAACCC
olidus101 ACCCATCCCCTCCTTAAAATCGCCAACGACGCGCTAGTCGATCTTCCAGCCCCCTCAAACATTTCAGTTTGATGAAACTTCGGCTCCCTTCTGGGGCTCTGCTTAGCAAGTCAAATCCTCACAGGTTTATTCCTTGCCATACACTACACTTCTGACATCTCCACTGCTTTTTCATCTGTTACCCATATTTGCCGAGACGTCAGCTACGGGTGACTAATTCGAAACATGCATGCTAATGGCGCATCGTTCTTCTTCATCTGCATCTACCTGCACATCGGACGAGGCCTTTACTACGGTTCTTACCTTTATAAGGAAACCTGGAACATTGGGGTTGTACTCCTCCTCCTAGTAATAATGACGGCCTTTGTTGGGTATGTCCTCCCCTGAGGACAGATGTCGTTTTGAGGAGCTACCGTGATTACCAACCTTCTTTCGGCCGTCCCCTACGTTGGGAACGACCTTGTTCAATGAATCTGAGGGGGTTTCTCCGTCGACAACGCCACCCTAACCCGATTCTTTGCTTTTCACTTTTTGTTTCCCTTTGTTATTGTCGGTGCAACAGTCCTTCACTTGCTTTTCCTTCATCAGACGGGCTCTAACAACCC
olidus102 ACCCATCCCCTCCTTAAAATCGCCAACGACGCGCTAGTCGATCTTCCAGCCCCCTCAAACATTTCAGTTTGATGAAACTTCGGCTCCCTTCTGGGGCTCTGCTTAGCAAGTCAAATCCTCACAGGTTTATTCCTTGCCATACACTACACTTCTGACATCTCCACTGCTTTTTCATCTGTTACACATATTTGCCGAGACGTCAGCTACGGGTGACTAATTCGAAACATGCATGCTAATGGCGCATCGTTCTTCTTCATCTGCATCTACCTGCACATCGGACGAGGCCTTTACTACGGTTCTTACCTTTATAAGGAAACCTGGAACATTGGGGTTGTACTCCTCCTCCTGGTAATAATGACGGCCTTTGTTGGGTATGTCCTCCCCTGAGGACAGATGTCGTTTTGAGGAGCTACCGTAATTACCAACCTTCTTTCGGCCGTCCCCTACGTTGGGAACGACCTTGTTCAATGAATCTGAGGGGGTTTCTCCGTCGACAACGCCACCCTAACCCGGTTCTTTGCTTTTCACTTTTTGTTTCCCTTTGTTATTGTTGGTGCAACAGTCCTTCATTTGCTTTTCCTTCATCAGACGGGCTCTAACAACCC
olidus103 ACCCATCCCCTCCTTAAAATCGCCAACGACGCGCTAGTCGATCTTCCAGCCCCCTCAAACATTTCAGTTTGATGAAACTTCGGCTCCCTTCTGGGGCTCTGCTTAGCAAGTCAAATCCTCACAGGTTTATTCCTTGCCATACACTACACTTCTGACATCTCCACTGCTTTTTCATCTGTTACCCATATTTGCCGAGACGTCAGCTACGGGTGACTAATTCGAAACATGCATGCTAATGGCGCATCGTTCTTCTTCATCTGCATCTACCTGCACATCGGACGAGGCCTTTACTACGGTTCTTACCTTTATAAGGAAACCTGGAACATTGGGGTTGTACTCCTCCTCCTGGTAATAATGACGGCCTTTGTTGGGTATGTCCTCCCTTGAGGACAGATGTCGTTTTGAGGAGCTACCGTGATTACCAACCTTCTTTCGGCCGTCCCCTACGTTGGGAACGACCTTGTTCAATGAATCTGAGGGGGCTTCTCCGTAGACAACGCCACCCTAACCCGATTCTTTGCTTTTCACTTTTTGTTTCCCTTTGTTATTGTTGGTGCAACAGTCCTTCACTTGCTTTTCCTTCATCAGACGGGCTCTAACAACCC
olidus104 ACCCATCCTCTCCTTAAAATCGCCAACGACGCGCTAGTCGATCTTCCAGCCCCCTCAAACATTTCAGTTTGATGAAACTTCGGCTCCCTTCTGGGGCTCTGCTTGGCAAGTCAAATCCTCACAGGTTTATTCCTTGCCATACACTACACTTCTGACATCTCCACTGCTTTTTCATCTGTTACCCATATTTGCCGAGACGTCAGCTACGGGTGGTTAATTCGAAACATGCATGCTAATGGCGCATCGTTCTTTTTCATCTGCATCTACCTGCACATCGGACGAGGCCTTTACTACGGTTCTTACCTTTATAAGGAAACCTGAAACATTGGGGTTGTACTCCTCCTCCTGGTAATAATGACGGCCTTTGTTGGGTATGTCCTCCCCTGAGGACAGATGTCGTTTTGAGGAGCTACCGTGATTACCAACCTTCTTTCGGCCGTCCCCTACGTTGGGAACGACCTTGTTCAATGAATCTGAGGGGGTTTCTCCGTCGACAACGCCACCCTAACCCGATTCTTTGCTTTTCACTTTTTATTTCCCTTTGTAATTGTTGGTGCAACAGTCCTTCACTTGCTTTTCCTTCATCAGACGGGCTCTAACAACCC
olidus105 ACCCATCCTCTCCTTAAAATCGCCAACGACGCGCTAGTTGATCTTCCAGCCCCCTCAAACATTTCAGTTTGATGAAACTTCGGCTCCCTTCTGGGGCTCTGCTTAGCAAGTCAAATCCTCACAGGTTTATTCCTTGCCATACACTACACTTCTGACATCTCCACTGCTTTTTCATCTGTTACCCATATTTGCCGAGACGTCAGCTACGGGTGGCTAATTCGAAACATGCATGCTAATGGCGCATCGTTCTTTTTCATCTGCATCTACCTGCACATCGGACGAGGCCTTTACTACGGTTCTTACCTTTATAAGGAAACCTGAAACATTGGGGTTGTACTCCTCCTCCTGGTAATAATGACGGCCTTTGTTGGGTATGTCCTCCCCTGAGGACAGATGTCGTTTTGAGGAGCTACCGTGATTACCAACCTTCTTTCGGCCGTCCCCTACGTTGGGAACGACCTTGTTCAATGAATCTGAGGGGGTTTCTCCGTCGACAACGCCACCCTAACCCGATTCTTTGCTTTTCACTTTTTATTTCCCTTTGTTATTGTTGGTGCAACAGTCCTTCACTTGCTTTTCCTTCATCAGACGGGCTCTAACAACCC
olidus106 ACCCATCCCCTCCTTAAAATCGCCAACGACGCGCTAGTTGATCTTCCAGCCCCCTCAAACATTTCAGTTTGATGAAACTTCGGCTCCCTTCTGGGGCTCTGCTTAGCAAGTCAAATCCTCACAGGTTTATTCCTTGCCATGCACTACACTTCTGACATCTCCACTGCTTTTTCATCTGTTACCCATATTTGCCGAGACGTCAGCTACGGGTGACTAATTCGAAACATGCATGCTAATGGCGCATCGTTCTTCTTCATCTGCATCTACCTGCACATCGGACGAGGCCTTTACTACGGTTCTTACCTTTATAAGGAAACCTGAAACATTGGGGTTGTACTCCTCCTCCTGGTAATAATGACGGCCTTTGTTGGGTATGTCCTCCCCTGAGGACAGATGTCATTTTGAGGAGCTACCGTGATTACCAACCTTCTTTCGGCCGTCCCCTACGTTGGGAACGACCTTGTTCAATGAATCTGAGGGGGTTTCTCCGTCGACAACGCCACCCTAACCCGGTTCTTTGCTTTTCACTTTTTGTTTCCCTTTGTAATTGTGGGTACAACAGTCCTTCACTTGCTTTTCCTTCATCAGACCGGCTCTAACAACCC
olidus107 ACCCATCCCCTCCTTAAAATCGCCAACGACGCGCTAGTTGATCTTCCAGCCCCCTCAAACATTTCAGTTTGGTGAAACTTCGGCTCCCTTCTGGGGCTCTGCTTAGCAAGTCAAATCCTCACAGGTTTATTCCTTGCCATACACTACACTTCTGACATCTCCACTGCTTTTTCATCTGTAACCCATATTTGCCGAGACGTCAGCTACGGGTGACTAATTCGGAACATGCATGCTAATGGCGCATCGTTCTTCTTCATCTGCATCTACCTACACATCGGACGAGGCCTTTACTACGGTTCTTACCTTTATAAGGAAACCTGAAACATTGGGGTTGTACTCCTCCTCCTGGTAATAATGACGGCCTTTGTTGGGTATGTCCTCCCCTGAGGACAGATGTCGTTTTGAGGAGCTACCGTGATAACCAACCTTCTTTCGGCCGTCCCCTACGTTGGGAACGACCTTGTTCAATGAATCTGAGGGGGTTTCTCCGTCGACAACGCCACCCTAACCCGATTCTTTGCTTTTCACTTTTTGTTTCCCTTTGTTATTGTGGGTGCAACAGTCCTTCACTTGCTTTTCCTTCATCAGACGGGCTCTAACAACCC
olidus108 ACCCATCCCCTCCTTAAAATCGCCAACGACGCGCTAGTCGATCTTCCAGCCCCCTCAAACATTTCAGTTTGATGAAACTTCGGCTCCCTTCTGGGGCTCTGCTTAGCAAGTCAAATCCTCACAGGTTTATTCCTTGCCATACACTATACTTCTGACATCTCCACTGCTTTTTCATCTGTTACCCATATTTGCCGAGACGTCAGCTACGGGTGACTAATTCGAAACATGCATGCTAATGGCGCATCGTTCTTCTTCATCTGCATCTACCTGCACATCGGACGAGGCCTTTACTACGGTTCTTACCTTTATAAGGAAACCTGAAACATTGGGGTTGTACTCCTCCTCCTGGTAATAATGACGGCCTTTGTTGGGTATGTCCTCCCCTGAGGACAGATGTCGTTTTGAGGAGCTACCGTGATTACCAACCTTCTTTCGGCCGTCCCCTACGTTGGGAACGACCTTGTTCAATGAATCTGAGGGGGTTTCTCCGTCGACAACGCCACCCTAACCCGATTCTTTGCTTTTCACTTTTTGTTTCCCTTTGTTATTGTTGGTGCAACAGTCCTTCACTTGCTTTTCCTTCATCAGACGGGCTCTAACAACCC
olidus109 ACCCATCCCCTCCTTAAAATCGCCAACGACGCGCTAGTTGATCTTCCAGCCCCCTCAAACATTTCAGTTTGATGAAACTTCGGCTCCCTTCTGGGGCTCTGCTTAGCAAGTCAAATCCTCACAGGTTTATTCCTTGCCATACACTACACTTCTGACATCTCCACTGCTTTTTCATCTGTAACCCATATTTGCCGAGACGTCAGCTACGGGTGACTAATTCGGAACATGCATGCTAATGGCGCATCGTTCTTCTTCATCTGCATCTACCTACACATCGGACGAGGCCTTTACTACGGTTCTTACCTTTATAAGGAAACCTGAAACATTGGGGTTGTACTCCTCCTCCTGGTAATAATGACGGCCTTTGTTGGGTATGTCCTCCCCTGAGGACAGATGTCGTTTTGAGGAGCTACCGTGATTACCAACCTTCTTTCGGCCGTCCCCTACGTTGGGAACGACCTCGTCCAATGAATCTGAGGGGGTTTCTCCGTCGACAACGCCACCCTAACCCGATTCTTTGCTTTTCACTTTTTGTTTCCCTTTGTTATTGTTGGTGCAACAGTCCTTCACTTGCTTTTCCTTCATCAGACGGGCTCTAACAACCC
olidus110 ACCCATCCCCTCCTTAAAATCGCCAACGACGCGCTAGTCGATCTTCCAGCCCCCTCAAACATTTCAGTTTGATGAAACTTCGGCTCCCTTCTGGGGCTCTGCTTAGCAAGTCAAATCCTCACAGGTTTATTCCTTGCCATACACTACACTTCTGACATCTCCACTGCTTTTTCATCTGTTACCCATATTTGCCGAGACGTCAGCTACGGGTGACTAATTCGAAACATGCATGCTAATGGCGCATCGTTCTTCTTCATCTGCATCTACCTGCACATCGGACGAGGCCTTTACTACGGTTCTTACCTTTATAAGGAAACCTGGAACATTGGGGTTGTACTCCTCCTCCTGGTAATGATGACGGCCTTTGTTGGGTATGTCCTCCCCTGAGGACAGATGTCGTTTTGAGGAGCTACCGTGATTACCAACCTTCTTTCGGCCGTCCCCTACGTTGGGAACGACCTTGTTCAATGAATCTGAGGGGGTTTCTCCGTAGACAACGCCACCCTAACCCGATTCTTTGCTTTTCACTTTTTGTTTCCCTTTGTTATTGTTGGTGCAACAGTCCTTCACTTGCTTTTCCTTCATCAGACGGGCTCTAACAACCC
olidus111 ACCCATCCCCTCCTTAAAATCGCCAACGACGCGCTAGTCGATCTTCCAGCCCCCTCAAACATTTCAGTTTGATGAAACTTCGGCTCCCTTCTGGGGCTCTGCTTAGCAAGTCAAATCCTCACAGGTTTATTCCTTGCCATACACTACACTTCTGACATCTCCACTGCTTTTTCATCTGTTACCCATATTTGCCGAGACGTCAGCTACGGGTGACTAATTCGAAACATGCATGCTAATGGCGCATCGTTCTTCTTCATCTGCATCTACCTGCACATCGGACGAGGCCTTTACTACGGTTCTTACCTTTATAAGGAAACCTGGAACATTGGGGTTGTACTCCTCCTCCTGGTAATGATGACGGCCTTTGTTGGGTATGTCCTCCCCTGAGGACAGATGTCGTTTTGAGGAGCTACCGTGATTACCAACCTTCTTTCGGCCGTCCCCTACGTTGGGAACGACCTTGTTCAATGAATCTGAGGGGGTTTCTCCGTAGACAACGCCACCCTAACCCGATTCTTTGCTTTTCACTTTTTGTTTCCCTTTGTTATGGTTGGTGCAACAGTCCTTCACTTGCTTTTCCTTCATCAGACGGGCTCTAACAACCC
olidus112 ACCCATCCCCTCCTTAAAATCGCCAACGACGCGCTAGTCGATCTTCCAGCCCCCTCAAACATTTCAGTTTGGTGAAACTTCGGCTCCCTTCTGGGGCTCTGCTTAGCAAGTCAAATCCTCACAGGTTTATTCCTTGCCATACACTACACTTCTGACATCTCCACTGCTTTTTCATCTGTTACCCATATTTGCCGAGACGTCAGCTACGGGTGACTAATTCGAAACATGCATGCTAATGGCGCATCGTTCTTCTTCATCTGCATCTACCTGCACATCGGACGAGGCCTTTACTACGGTTCTTACCTTTATAAGGAAACCTGGAACATTGGGGTTGTACTCCTCCTCCTGGTAATAATGACGGCCTTTGTTGGGTATGTCCTCCCCTGAGGACAGATGTCGTTTTGAGGAGCTACCGTGATTACCAACCTTCTTTCGGCCGTCCCCTACGTTGGGAACGACCTTGTTCAATGAATCTGAGGGGGTTTCTCCGTAGACAACGCCACCCTAACCCGATTCTTTGCTTTTCACTTTTTGTTTCCCTTTGTTATTGTTGGTGCAACAGTCCTTCACTTGCTTTTCCTTCATCAGACGGGCTCTAACAACCC
olidus113 ACCCATCCCCTCCTTAAAATCGCCAACGACGCGCTAGTCGATCTTCCAGCCCCCTCAAACATTTCAGTTTGATGAAACTTCGGCTCCCTTCTGGGGCTCTGCTTAGCAAGTCAAATCCTCACAGGTTTATTCCTTGCCATACACTACACTTCTGACATCTCCACTGCTTTTTCATCTGTTACCCATATTTGCCGAGACGTCAGCTACGGGTGACTAATTCGAAACATGCATGCTAATGGCGCATCATTCTTCTTCATCTGCATCTACCTACACATCGGACGAGGCCTTTACTACGGTTCTTACCTTTATAAGGAAACCTGGAACATTGGGGTTGTACTCCTCCTCCTGGTAATAATGACGGCCTTTGTTGGGTATGTCCTCCCCTGAGGACAGATGTCGTTTTGAGGAGCTACCGTGATTACCAACCTTCTTTCGGCCGTCCCCTATGTTGGGAACGACCTTGTTCAATGAATCTGAGGAGGTTTCTCCGTCGACAACGCCACCCTAACCCGATTCTTTGCTTTTCACTTTTTGTTTCCCTTTGTTATTGTTGGTGCAACAGTCCTTCACTTGCTTTTCCTTCATCAGACGGGCTCTAACAACCC
olidus114 ACCCATCCCCTCCTTAAAATCGCCAACGACGCGCTAGTCGATCTTCCAGCCCCCTCAAACATTTCAGTTTGATGAAACTTCGGCTCCCTTCTGGGGCTCTGCTTGGCAAGTCAAATCCTCACAGGTTTATTCCTTGCCATACACTACACTTCTGACATCTCCACTGCTTTTTCATCTGTTACCCATATTTGCCGAGACGTCAGCTACGGGTGACTAATTCGAAACATGCATGCTAATGGCGCATCGTTCTTCTTCATCTGCATCTACCTGCACATCGGACGAGGCCTTTACTACGGTTCTTACCTTTATAAGGAAACCTGGAACATTGGGGTTGTACTCCTCCTCCTGGTAATAATGACGGCCTTTGTTGGGTATGTCCTCCCCTGAGGACAGATGTCGTTTTGAGGAGCTACCGTGATTACCAACCTTCTTTCGGCCGTCCCCTACGTTGGGAACGACCTTGTTCAATGAATCTGAGGGGGTTTCTCCGTAGACAACGCCACCCTAACCCGATTCTTTGCTTTTCACTTTTTGTTTCCCTTTGTAATTATTGGTGCAACCGTCCTTCACTTGCTTTTCCTTCATCAGACGGGCTCTAACAACCC
olidus115 ACCCATCCCCTCCTTAAAATCGCCAACGACGCGCTAGTCGATCTTCCAGCCCCCTCAAACATTTCAGTATGATGAAACTTCGGCTCCCTTCTGGGGCTCTGCTTAGCAAGTCAAATCCTCACAGGTTTATTCCTTGCCATACACTACACTTCTGACATCTCCACTGCTTTTTCATCTGTTACCCATATTTGCCGAGACGTCAGCTACGGGTGACTAATTCGAAACATGCATGCTAATGGCGCATCGTTCTTCTTCATCTGCATCTACCTGCACATCGGACGAGGCCTTTACTACGGCTCTTACCTTTATAAGGAAACCTGGAACATTGGGGTAGTACTCCTCCTCCTGGTAATAATGACGGCCTTTGTTGGGTATGTCCTCCCCTGAGGACAGATGTCGTTTTGAGGAGCTACCGTGATTACCAACCTTCTTTCGGCCGTCCCCTACGTTGGGAACGACCTTGTTCAATGAATCTGAGGGGGTATCTCCGTAGACAACGCCACCCTAACCCGATTCTTTGCTTTTCACTTTTTGTTTCCCTTTGTTATTGTCGGTGCAACAGTCCTTCACTTGCTTTTCCTCCATCAGACGGGCTCTAACAACCC
olidus116 ACCCATCCCCTCCTTAAAATCGCCAACGACGCGCTAGTCGATCTTCCAGCCCCCTCAAACATTTCAGTTTGATGAAACTTCGGCTCCCTTCTGGGGCTCTGCTTAGCAAGTCAAATCCTCACAGGTTTATTCCTTGCCATACACTACACTTCTGACATCTCCACTGCTTTTTCATCTGTTACCCATATTTGCCGAGACGTCAGCTACGGGTGACTAATTCGAAACATGCATGCTAATGGCGCATCGTTCTTCTTCATCTGCATCTACCTGCACATCGGACGAGGCCTTTACTACGGTTCTTACCTTTATAAGGAGACCTGGAACATTGGGGTTGTACTCCTCCTCCTGGTAATAATGACGGCCTTTGTTGGGTATGTCCTCCCCTGAGGACAGATGTCGTTTTGAGGAGCTACCGTGATTACCAACCTTCTTTCGGCCGTCCCCTATGTTGGGAACGACCTTGTTCAATGAATCTGAGGGGGTTTCTCCGTCGACAACGCCACCCTAACCCGATTCTTTGCTTTTCACTTTTTGTTTCCCTTTGTTATTGTTGGTGCAACAGTCCTTCACTTGCTTTTCCTTCATCAGACGGGCTCTAACAACCC
olidus117 ACCCATCCCCTCCTTAAAATCGCCAACGACGCGCTAGTCGATCTTCCAGCCCCCTCAAACATTTCAGTTTGATGAAACTTCGGCTCCCTTCTGGGGCTCTGCTTAGCAAGTCAAATCCTCACAGGTTTATTCCTTGCCATACACTATACTTCTGACATCTCCACTGCTTTTTCATCTGTTACCCATATTTGCCGAGACGTCAGCTACGGATGACTAATTCGAAACATGCATGCTAATGGCGCATCGTTCTTCTTCATCTGCATCTACCTGCACATCGGACGAGGCCTTTACTACGGTTCTTACCTTTATAAGGAAACCTGGAACATTGGGGTTGTACTCCTCCTCCTGGTAATAATGACGGCCTTTGTTGGGTATGTCCTCCCCTGAGGACAAATGTCGTTTTGAGGAGCTACCGTGATTACCAACCTTCTTTCGGCCGTCCCCTACGTTGGGAACGACCTTGTTCAATGAATCTGAGGGGGTTTCTCCGTCGATAACGCCACCCTAACCCGATTCTTTGCTTTTCACTTTTTGTTTCCCTTTGTTATTGTTGGTGCAACAGTCCTTCACTTGCTTTTCCTTCATCAGACAGGCTCTAACAACCC
olidus118 ACCCATCCCCTCCTTAAAATCGCCAACGACGCGCTAGTCGATCTTCCAGCCCCCTCAAACATTTCAGTTTGATGAAACTTCGGCTCCCTTCTGGGGCTCTGCTTAGCAAGTCAAATCCTCACAGGTTTATTCCTTGCCATACACTACACTTCTGACATCTCCACTGCTTTTTCATCTGTTACCCATATTTGCCGAGACGTCAGCTACGGGTGACTAATTCGAAACATGCATGCTAATGGCGCATCGTTCTTCTTCATCTGCATCTACCTGCACATCGGACGAGGCCTTTACTATGGTTCTTACCTTTATAAGGAAACCTGAAACATTGGGGTTGTACTCCTCCTCCTGGTGATAATGACAGCCTTTGTTGGGTATGTCCTCCCCTGAGGACAGATGTCGTTTTGAGGAGCTACCGTGATTACCAACCTTCTTTCGGCCGTCCCCTACGTTGGAAACGACCTTGTTCAATGAATCTGAGGGGGTTTCTCCGTCGACAACGCCACCCTAACCCGATTCTTTGCTTTTCACTTTTTGTTTCCCTTTGTTATTGTTGGTGCAACAGTCCTTCACTTGCTTTTCCTTCATCAGACGGGCTCTAACAACCC
olidus119 ACCCATCCCCTCCTTAAAATCGCCAACGACGCGCTAGTCGATCTTCCAGCCCCCTCAAACATTTCAGTTTGATGAAACTTCGGCTCCCTTCTGGGGCTCTGCTTAGCAAGTCAAATCCTCACAGGTTTATTCCTTGCCATACACTACACTTCTGACATCTCCACTGCTTTTTCATCTGTTACCCATATTTGCCGAGACGTCAGCTACGGGTGACTAATTCGAAACATGCATGCTAATGGCGCATCGTTCTTCTTTATCTGCATCTACCTGCACATCGGACGAGGCCTTTACTACGGTTCTTACCTTTATAAGGAAACCTGAAACATTGGGGTTGTACTCCTCCTCCTGGTAATAATGACGGCCTTTGTTGGGTATGTCCTCCCCTGAGGACAGATGTCGTTTTGAGGGGCTACCGTAATTACCAACCTTCTTTCGGCCGTCCCCTACGTTGGGAACGACCTTGTTCAATGAATCTGAGGGGGTTTCTCCGTCGACAACGCCACCCTAACCCGATTCTTTGCTTTTCACTTTTTGTTTCCCTTTGTTATTGTTGGTGCAACAGTCCTTCACTTGCTTTTCCTTCATCAGACGGGCTCTAACAACCC
olidus120 ACCCATCCCCTCCTTAAAATCGCCAACGACGCGCTAGTTGATCTTCCAGCCCCCTCGAACATTTCAGTTTGATGAAACTTCGGCTCCCTTCTGGGGCTCTGCTTAGCAAGTCAAATCCTCACAGGTTTATTCCTTGCCATACACTACACTTCTGACATCTCCACTGCTTTTTCATCTGTTACCCATATTTGCCGAGACGTCAGCTACGGGTGACTAATTCGAAACATGCATGCTAATGGCGCATCGTTCTTCTTTATCTGCATCTACCTGCACATCGGACGAGGCCTTTACTACGGTTCTTACCTTTATAAGGAAACCTGAAACATTGGGGTTGTACTCCTCCTCCTGGTAATAATGACGGCCTTTGTTGGGTATGTCCTCCCCTGAGGACAGATGTCGTTTTGAGGGGCTACCGTGATTACCAACCTTCTTTCGGCCGTCCCCTACGTTGGGAACGACCTTGTTCAATGAATCTGAGGGGGTTTCTCCGTCGACAACGCCACCCTAACCCGATTCTTTGCTTTTCACTTTTTGTTTCCCTTTGTTATTGTTGGTGCAACAGTCCTTCACTTGCTTTTCCTTCATCAGACGGGCTCTAACAACCC
olidus121 ACCCATCCCCTCCTTAAAATCGCCAACGACGCGCTAGTCGATCTTCCAGCCCCCTCAAACATTTCAGTTTGATGAAACTTCGGCTCCCTTCTGGGGCTCTGCTTAGCAAGTCAAATCCTCACAGGTTTATTCCTTGCCATACACTACACTTCTGACATCTCCACTGCTTTTTCATCTGTTACCCATATTTGCCGAGACGTCAGCTACGGGTGACTAATTCGAAACATGCATGCTAATGGCGCATCGTTCTTCTTCATCTGCATCTACCTGCACATCGGACGAGGCCTTTACTACGGTTCTTACCTTTATAAGGAAACCTGAAACATTGGGGTTGTACTCCTCCTCCTGGTAATAATGACGGCCTTTGTTGGGTATGTCCTCCCCTGAGGACAGATGTCGTTTTGAGGAGCTACCGTGATTACCAACCTTCTTTCGGCCGTCCCCTACGTTGGGAACGACCTTGTTCAATGAATCTGAGGGGGTTTCTCCGTCGACAACGCCACCCTAACCCGATTCTTTGCTTTTCACTTTTTGTTTCCCTTTGTTATTGTTGGTGCAACAGTCCTTCACTTGCTTTTCCTTCATCAGACGGGGTCTAACAACCC
olidus122 ACCCATCCCCTCCTTAAAATCGCCAACGACGCGCTAGTCGATCTTCCAGCCCCCTCAAACATTTCAGTTTGATGAAACTTCGGCTCCCTTCTGGGGCTCTGCTTAGCAAGTCAAATCCTCACAGGTTTATTCCTTGCCATACACTACACTTCTGACATCTCCACTGCTTTTTCATCTGTTACCCATATTTGCCGAGACGTCAGCTACGGGTGACTAATTCGAAACATGCATGCTAATGGCGCATCGTTCTTCTTTATCTGCATCTACCTGCACATCGGACGAGGCCTTTACTACGGTTCTTACCTTTATAAGGAAACCTGAAACATTGGGGTTGTACTCCTCCTCCTGGTAATAATGACGGCCTTTGTTGGGTATGTCCTCCCCTGAGGACAGATGTCGTTTTGAGGGGCTACCGTGATTACCAACCTTCTTTCGGCCGTCCCCTACGTTGGGAACGACCTTGTTCAATGAATCTGAGGGGGTTTCTCCGTCGACAACGCCACCCTAACCCGATTCTTTGCTTTTCACTTTTTGTTTCCCTTTGTTATTGTTGGTGCAACAGTCCTTCACTTGCTTTTCCTTCATCAGACGGGCTCTAACAACCC
olidus123 ACCCATCCCCTCCTTAAAATCGCCAACGACGCGCTAGTTGATCTTCCAGCCCCCTCAAACATTTCAGTTTGATGAAACTTCGGCTCCCTTCTGGGGCTCTGCTTAGCAAGTCAAATCCTCACAGGTTTATTCCTTGCCATACACTACACTTCTGACATCTCCACTGCTTTTTCATCTGTTACCCATATTTGCCGAGACGTCAGCTACGGGTGACTAATTCGAAACATGCATGCTAATGGCGCATCGTTCTTCTTCATCTGCATCTACCTGCACATCGGACGAGGCCTTTACTACGGTTCTTACCTTTATAAGGAAACCTGGAACATTGGGGTTGTACTCCTCCTCCTGGTAATAATGACGGCCTTTGTTGGGTATGTCCTCCCCTGAGGACAGATGTCGTTTTGAGGAGCTACCGTGATTACCAACCTTCTTTCGGCCGTCCCCTACGTTGGGAACGACCTTGTTCAATGAATCTGAGGGGGTTTCTCCGTCGACAGCGCCACCCTAACCCGATTCTTTGCTTTTCACTTTTTGTTTCCCTTTGTTATTGTTGGTGCAACAGTCCTTCACTTGCTTTTCCTTCATCAGACGGGCTCTAACAACCC
olidus124 ACCCATCCCCTCCTTAAAATCGCCAACGACGCGCTAGTCGATCTTCCAGCCCCCTCAAACATTTCAGTTTGATGAAACTTCGGCTCCCTTCTGGGGCTCTGCTTAGCAAGTCAAATCCTCACAGGTTTATTCCTTGCCATACACTACACTTCTGACATCTCCACTGCTTTTTCATCTGTTACCCATATTTGCCGAGACGTCAGCTACGGGTGACTAATTCGAAACATGCATGCTAATGGCGCATCGTTCTTCTTCATCTGCATCTACCTGCACATCGGACGAGGCCTTTACTACGGCTCTTACCTTTATAAGGAAACCTGGAACATTGGGGTTGTACTCCTCCTCCTGGTAATAATGACGGCCTTTGTTGGGTATGTCCTCCCCTGAGGACAGATGTCGTTTTGAGGAGCTACCGTGATTACCAACCTTCTTTCGGCCGTCCCCTACGTTGGGAACGACCTTGTTCAATGAATCTGAGGGGGTTTCTCCGTCGACAACGCCACCCTAACCCGATTCTTTGCTTTTCACTTTTTGTTTCCCTTTGTTATTGTTGGTGCAACAGTCCTTCACTTGCTTTTCCTCCATCAGACGGGCTCTAACAACCC
olidus125 ACCCATCCCCTCCTTAAAATCGCCAACGACGCGCTAGTCGATCTTCCAGCCCCCTCGAACATTTCAGTTTGATGAAACTTCGGCTCCCTTCTAGGGCTCTGCTTAGCAAGTCAAATCCTCACAGGTTTATTCCTTGCCATACACTACACTTCTGACATCTCCACTGCTTTTTCATCTGTTACCCATATTTGCCGAGACGTCAGCTACGGGTGACTAATTCGAAACATGCATGCTAATGGCGCATCGTTCTTCTTCATCTGCATCTACCTGCACATCGGACGAGGCCTTTACTACGGTTCTTACCTTTATAAGGAAACCTGGAACATTGGGGTTGTACTCCTCCTCCTGGTAATAATGACGGCCTTTGTTGGGTATGTCCTCCCCTGAGGACAGATGTCGTTTTGAGGGGCTACCGTGATTACCAACCTTCTTTCGGCCGTCCCCTACATTGGGAACGACCTTGTTCAATGAATCTGAGGGGGTTTCTCCGTCGACAACGCCACCCTAACCCGATTCTTTGCTTTTCACTTTTTGTTTCCCTTTGTTATTGTTGGTGCAACAGTCCTTCACTTGCTTTTTCTTCATCAGACGGGCTCTAACACCCC
olidus126 ACCCATCCCCTCCTTAAAATCGCCAACGACGCGCTAGTCGATCTTCCAGCCCCCTCAAACATTTCAGTTTGGTGAAACTTCGGCTCCCTTCTAGGGCTCTGCTTAGCAAGTCAAATCCTCACAGGTTTATTCCTTGCCATACACTATACTTCTGACATCTCCACTGCTTTTTCATCTGTTACCCATATTTGCCGAGACGTCAGCTACGGGTGACTAATTCGAAACATGCATGCTAATGGCGCATCGTTCTTCTTCATCTGCATCTACCTGCACATCGGACGAGGCCTTTACTACGGTTCTTACCTTTATAAGGAAACCTGAAACATTGGGGTTGTACTCCTCCTCCTGGTAATAATGACGGCCTTTGTTGGGTATGTCCTCCCCTGAGGACAGATGTCGTTTTGAGGAGCTACCGTGATTACCAACCTTCTTTCGGCCGTCCCCTACGTTGGGAACGACCTTGTTCAATGAATCTGAGGGGGTTTCTCCGTCGACAACGCCACCCTAACCCGATTCTTTGCTTTTCACTTTTTGTTTCCCTTTGTTATTGTTGGTGCAACAGTCCTTCACTTGCTTTTCCTTCATCAGACGGGCTCTAACAACCC
olidus127 ACCCACCCCCTCCTTAAAATCGCCAACGACGCGCTAGTCGATCTTCCAGCCCCCTCGAACATTTCAGTATGATGAAACTTCGGCTCCCTTCTAGGGCTCTGCTTAGCAAGTCAAATCCTCACAGGTTTATTCCTTGCCATACACTACACTTCTGACATCTCCACTGCTTTTTCATCTGTTACCCATATTTGCCGAGACGTCAGCTACGGGTGACTAATTCGAAACATGCATGCTAATGGCGCATCGTTCTTCTTCATCTGCATCTACCTGCACATCGGACGAGGCCTTTACTACGGTTCTTACCTTTATAAGGAAACCTGGAACATTGGGGTTGTACTCCTCCTCCTGGTAATAATGACGGCCTTTGTTGGGTATGTCCTCCCCTGAGGACAGATGTCGTTTTGAGGAGCTACCGTGATTACCAACCTTCTTTCGGCCGTCCCCTACATTGGGAACGACCTTGTTCAATGAATCTGAGGGGGTTTCTCCGTCGACAACGCCACCCTAACCCGATTCTTTGCTTTTCACTTTTTGTTTCCCTTTGTTATTGTTGGTGCAACAGTCCTTCACTTGCTTTTCCTTCATCAGACGGGCTCTAACAACCC
olidus128 ACCCATCCCCTCCTTAAAATCGCCAACGACGCGCTAGTCGATCTTCCAGCCCCCTCAAACATTTCAGTTTGATGAAACTTCGGCTCCCTTCTGGGGCTCTGCTTAGCAAGTCAAATCCTCACAGGTTTATTCCTTGCCATACACTACACTTCTGACATCTCCACTGCTTTTTCATCTGTTACCCATATTTGCCGAGACGTCAGCTACGGGTGACTAATTCGAAACATGCATGCTAATGGCGCATCGTTCTTCTTCATCTGCATCTACCTGCACATCGGACGAGGCCTTTACTACGGTTCTTACCTTTATAAGGAAACCTGGAACATTGGGGTTGTACTCCTCCTCCTGGTAATAATGACAGCCTTTGTTGGGTATGTCCTCCCCTGAGGACAGATGTCGTTTTGAGGAGCTACCGTGATTACCAACCTTCTTTCGGCCGTCCCCTACGTTGGGAACGACCTTGTTCAATGAATCTGAGGGGGTTTCTCCGTCGACAACGCCACCCTAACCCGATTCTTTGCTTTTCACTTTTTGTTTCCCTTTGTTATTGTTGGTGCAACAGTCCTTCACTTGCTTTTCCTTCATCAGACGGGCTCTAACAACCC
olidus129 ACCCATCCCCTCCTTAAAATTGCCAACGACGCGCTAGTCGATCTTCCAGCCCCCTCAAACATTTCAGTTTGATGAAACTTCGGCTCCCTTCTGGGGCTCTGCTTAGCAAGTCAAATCCTCACAGGTTTATTCCTTGCCATACACTACACTTCTGACATCTCCACTGCTTTTTCATCTGTCACCCATATTTGCCGAGACGTCAGCTACGGGTGACTAATTCGAAACATGCATGCTAATGGCGCATCATTCTTCTTCATCTGCATCTACCTGCACATCGGACGGGGCCTTTACTACGGTTCTTACCTTTATAAGGAAACCTGGAACATTGGGGTTGTACTCCTCCTCCTGGTAATAATGACGGCCTTTGTTGGGTATGTCCTCCCCTGAGGACAGATGTCGTTTTGAGGAGCTACCGTGATTACCAACCTTCTTTCGGCCGTCCCCTACGTTGGGAACGACCTTGTTCAATGAATCTGAGGGGGTTTCTCCGTCGACAACGCCACCCTAACCCGATTCTTTGCTTTTCACTTTTTGTTTCCCTTTGTTATTGTTGGTGCAACAGTCCTTCACTTGCTTTTCCTTCATCAGACGGGCTCTAACAACCC
olidus130 ACCCATCCCCTCCTTAAAATCGCCAACGACGCGCTAGTCGATCTTCCAGCCCCCTCAAACATTTCAGTTTGATGAAACTTCGGCTCCCTTCTGGGGCTCTGCTTAGCAAGTCAAATCCTCACAGGTTTATTCCTTGCCATACACTACACTTCTGACATCTCCACTGCTTTTTCATCCGTAACCCATATTTGCCGAGACGTCAGCTACGGGTGACTAATTCGGAACATGCATGCTAATGGCGCATCGTTCTTCTTCATCTGCATCTACCTGCACATCGGACGAGGCCTTTACTACGGTTCTTACCTTTATAAGGAAACCTGAAACATTGGGGTTGTACTCCTCCTCCTGGTAATAATGACGGCCTTTGTTGGGTATGTCCTCCCCTGAGGACAGATGTCGTTTTGAGGAGCTACCGTGATTACCAACCTTCTTTCGGCCGTCCCCTACGTTGGGAACGACCTTGTTCAATGAATCTGAGGTGGTTTCTCCGTCGACAACGCCACCCTAACCCGATTCTTTGCTTTTCACTTTTTGTTTCCCTTTGTTATTGTGGGTGCAACAGTCCTTCACTTGCTTTTCCTTCATCAGACGGGCTCTAACAACCC
olidus131 ACCCATCCCCTCCTTAAAATCGCCAACGACGCGCTAGTCGATCTTCCAGCCCCCTCAAACATTTCAGTTTGATGAAACTTCGGCTCCCTTCTGGGGCTCTGCTTAGCAAGTCAAATCCTCACAGGTTTATTCCTTGCCATACACTACACTTCTGACATCTCCACTGCTTTTTCATCTGTAACCCATATTTGCCGAGACGTCAGCTACGGGTGACTAATTCGGAACATGCATGCTAATGGCGCATCGTTCTTCTTCATCTGCATCTACCTGCACATCGGACGAGGCCTTTACTACGGTTCTTACCTTTATAAGGAAACCTGGAACATTGGGGTTGTACTCCTCCTCCTGGTAATAATGACGGCCTTTGTTGGGTATGTCCTCCCCTGAGGACAGATGTCGTTTTGAGGGGCTACCGTGATTACCAACCTTCTTTCGGCCGTCCCCTACGTTGGGAACGACCTTGTTCAATGAATCTGAGGAGGTTTCTCCGTCGACAACGCCACCCTAACCCGATTCTTTGCTTTTCACTTTTTGTTTCCCTTTGTTATTGTTGGTGCAACAGTTCTTCACTTGCTTTTCCTTCATCAGACGGGCTCTAACAACCC
olidus132 ACCCATCCCCTCCTTAAAATCGCCAACGACGCGCTAGTCGATCTTCCAGCCCCCTCAAACATTTCAGTTTGATGAAACTTCGGCTCCCTTCTGGGGCTCTGCTTAGCAAGTCAAATCCTCACAGGTTTATTCCTTGCCATACACTACACTTCTGACATCTCCACTGCTTTTTCATCTGTTACCCATATTTGCCGAGACGTCAGCTACGGGTGACTAATTCGAAACATGCATGCTAATGGCGCATCGTTCTTCTTCATCTGCATCTATCTACACATCGGACGAGGCCTTTACTACGGTTCTTACCTTTATAAGGAAACCTGAAACATTGGGGTTGTACTCCTCCTCCTGGTAATAATGACGGCCTTTGTTGGGTATGTCCTCCCCTGAGGACAGATGTCGTTTTGAGGAGCTACCGTGATTACCAACCTTCTTTCGGCCGTCCCCTACGTTGGGAACGACCTTGTTCAATGAATCTGAGGGGGTTTCTCCGTCGACAACGCCACCCTAACCCGATTCTTTGCTTTTCACTTTTTGTTTCCCTTTGTTATTGTTGGTGCAACAGTCCTTCACTTGCTTTTCCTTCATCAGACGGGTTCTAACAACCC
olidus133 ACCCATCCCCTCCTTAAAATCGCCAACGACGCGCTAGTCGATCTTCCAGCCCCCTCAAACATTTCAGTTTGATGAAACTTCGGCTCCCTTCTGGGGCTCTGCTTAGCAAGTCAAATCCTCACAGGTTTATTCCTTGCCATACACTACACTTCTGACATCTCCACTGCTTTTTCATCTGTTACCCATATTTGCCGAGACGTCAGCTACGGGTGACTAATTCGAAACATGCATGCTAATGGCGCATCGTTCTTCTTCATCTGCATCTACCTGCACATCGGACGAGGCCTTTACTACGGTTCTTACCTTTATAAGGAAACCTGAAATATTGGGGTTGTACTCCTCCTCCTGGTAATAATGACGGCCTTTGTTGGGTATGTCCTCCCCTGAGGACAAATGTCGTTTTGAGGAGCTACCGTGATTACCAACCTTCTTTCGGCCGTCCCCTACGTTGGGAACGACCTTGTTCAATGAATCTGAGGGGGTTTCTCCGTCGACAACGCCACCCTAACCCGATTCTTTGCTTTTCACTTTTTGTTTCCCTTTGTTATTGTTGGTGCAACAGTCCTTCACTTGCTTTTCCTTCATCAGACGGGCTCTAACAACCC
olidus134 ACCCATCCCCTCCTTAAAATCGCCAACGACGCGCTAGTCGATCTTCCAGCCCCCTCAAACATTTCAGTTTGGTGAAACTTCGGCTCCCTTCTGGGGCTCTGCTTAGCAAGTCAAATCCTCACAGGTTTATTCCTTGCCATACACTACACTTCTGACATCTCCACTGCTTTTTCATCTGTTACCCATATTTGCCGAGACGTCAGCTACGGGTGACTAATTCGAAACATGCATGCTAATGGCGCATCCTTCTTTTTCATCTGCATCTACCTGCACATCGGACGAGGCCTTTACTACGGTTCTTACCTTTACAAGGAAACCTGAAACATTGGGGTTGTGCTCCTCCTCCTCGTAATAATGACGGCCTTTGTTGGGTATGTCCTCCCCTGAGGACAGATGTCGTTTTGAGGGGCTACCGTGATTACCAATCTTCTTTCGGCCGTCCCCTACGTTGGGAACGACCTTGTTCAATGAATCTGAGGCGGGTTCTCCGTTGACAACGCCACCCTAACCCGATTCTTTGCTTTTCACTTCTTATTTCCCTTTGTTATTGTTGGTGCAACAGTCCTTCACTTGCTTTTCCTTCATCAGACGGGCTCTAACAACCC
olidus135 ACCCATCCCCTCCTTAAAATCGCCAACGACGCGCTAGTCGATCTTCCAGCCCCCTCAAACATTTCAGTTTGGTGAAACTTCGGCTCCCTTCTGGGGCTCTGCTTAGCAAGTCAAATCCTCACAGGTTTATTCCTTGCCATACACTACACTTCTGACATCTCCACTGCTTTTTCATCTGTTACCCATATTTGCCGAGACGTCAGCTACGGGTGACTAATTCGAAACATGCATGCTAATGGCGCATCCTTCTTTTTCATCTGCATCTACCTACACATCGGACGAGGCCTTTACTACGGTTCTTACCTTTACAAGGAAACCTGAAACATTGGGGTTGTGCTCCTCCTCCTCGTAATAATGACGGCCTTTGTTGGGTATGTCCTCCCCTGAGGACAGATGTCGTTTTGGGGGGCTACCGTGATTACCAATCTTCTTTCGGCCGTCCCCTACGTTGGGAACGACCTTGTTCAATGAATCTGAGGCGGGTTCTCCGTTGACAACGCCACCCTAACCCGATTCTTTGCTTTTCACTTTTTATTTCCCTTTGTTATTGTTGGTGCAACAGTCCTTCACTTGCTTTTCCTTCATCAGACGGGCTCTAACAACCC
olidus136 ACCCATCCCCTCCTTAAAATCGCCAACGACGCGCTAGTCGATCTTCCAGCCCCCTCAAACATTTCAGTTTGGTGAAACTTCGGCTCCCTTCTGGGGCTCTGCTTAGCAAGTCAAATCCTCACAGGTTTATTCCTTGCCATACACTACACTTCTGACATCTCCACTGCTTTTTCATCTGTTACCCATATTTGCCGAGACGTCAGCTACGGGTGACTAATTCGAAACATGCATGCTAACGGCGCATCCTTCTTTTTCATCTGCATCTACCTACACATCGGACGAGGCCTTTACTACGGTTCTTACCTTTACAAGGAAACCTGAAACATTGGGGTTGTGCTCCTCCTCCTCGTAATAATGACGGCCTTTGTTGGGTATGTCCTCCCCTGAGGACAGATGTCGTTTTGGGGGGCTACCGTGATTACCAATCTTCTTTCGGCCGTCCCCTACGTTGGGAACGACCTTGTTCAATGAATCTGAGGCGGGTTCTCCGTTGACAACGCCACCCTAACCCGATTCTTTGCTTTTCACTTTTTATTTCCCTTTGTTATTGTTGGTGCAACAGTCCTTCACTTGCTTTTCCTTCATCAGACGGGCTCTAACAACCC
olidus137 ACCCATCCCCTCCTTAAAATCGCCAACGACGCGCTAGTCGATCTTCCAGCCCCCTCAAACATTTCAGTTTGATGAAACTTCGGCTCCCTTCTGGGGCTCTGCTTGGCAAGTCAAATCCTCACAGGTTTATTCCTTGCCATACACTACACTTCTGACATCTCCACTGCTTTTTCATCTGTTACCCATATTTGCCGAGACGTCAGCTACGGGTGACTAATTCGAAACATGCATGCTAATGGCGCATCCTTCTTTTTCATCTGCATCTACCTGCACATCGGACGAGGCCTATACTACGGTTCTTACCTTTATAAGGAAACCTGAAACATTGGGGTAGTGCTCCTCCTCCTCGTAATAATGACGGCCTTTGTTGGGTATGTCCTCCCCTGAGGACAGATGTCGTTTTGGGGGGCTACCGTGATTACCAATCTTCTTTCGGCCGTCCCCTACGTTGGGAACGACCTTGTTCAATGAATCTGAGGCGGATTCTCCGTTGACACCGCCACCCTAACCCGATTCTTTGCTTTTCACTTCCTATTTCCCTTTGTTATTGTTGGTGCAACAGTCCTTCACTTGCTTTTCCTTCATCAGACGGGCTCTAACAACCC
olidus138 ACCCATCCCCTCCTTAAAATCGCCAACGACGCGCTAGTCGATCTTCCAGCCCCCTCAAACATTTCAGTTTGATGAAACTTCGGCTCCCTTCTGGGGCTCTGCTTAGCAAGTCAAATCCTCACAGGTTTATTCCTTGCCATACACTACACTTCTGACATCTCCACTGCTTTTTCATCTGTCACCCATATTTGCCGAGACGTCAGCTACGGGTGACTAATTCGAAACATGCATGCTAATGGCGCATCGTTCTTCTTCATCTGCATCTACCTGCACATCGGACGAGGCCTTTACTACGGTTCTTACCTTTATAAGGAAACCTGAAACATTGGGGTTGTACTCCTCCTCCTGGTAATAATGACAGCCTTTGTTGGGTATGTCCTCCCCTGAGGACAGATGTCGTTTTGAGGGGCTACCGTGATCACCAACCTTCTTTCGGCCGTCCCCTACGTTGGGAACGACCTTGTTCAATGAATCTGAGGGGGTTTCTCCGTCGACAACGCCACCCTAACCCGATTCTTTGCTTTTCACTTTTTGTTTCCCTTTGTTATTGTTGGTGCAACAGTCCTTCACTTGCTTTTCCTTCATCAGACGGGCTCTAACAACCC
olidus139 ACCCATCCCCTCCTTAAAATCGCCAACGACGCGCTAGTCGATCTTCCAGCCCCCTCAAACATTTCAGTTTGATGAAACTTCGGCTCCCTTCTGGGGCTCTGCTTAGCAAGTCAAATCCTCACAGGTTTATTCCTTGCCATACACTACACTTCTGACATCTCCACTGCTTTTTCATCTGTTACCCATATTTGCCGAGACGTCAGCTACGGGTGACTAATTCGAAACATGCATGCTAATGGCGCATCCTTCTTTTTCATCTGCATCTACCTGCACATCGGACGAGGCCTTTACTACGGTTCTTACCTTTACAAGGAAACCTGAAACATTGGGGTTGTGCTCCTCCTCCTCGTAATAATGACGGCCTTTGTTGGGTATGTCCTCCCCTGAGGACAGATGTCGTTTTGAGGGGCTACCGTGATTACCAATCTTCTTTCGGCCGTCCCCTACGTTGGGAGCGACCTTGTTCAATGAATCTGAGGCGGGTTCTCCGTTGACAACGCCACCCTAACCCGATTCTTTGCTTTTCACTTCTTATTTCCCTTTGTTATTGTTGGTGCAACAGTCCTTCACTTGCTTTTCCTTCATCAGACGGGCTCTAACAACCC
olidus140 ACCCATCCCCTCCTTAAAATCGCCAACGACGCGCTAGTCGATCTTCCAGCCCCCTCAAACATTTCAGTTTGATGAAACTTCGGCTCCCTTCTGGGGCTCTGCTTAGCAAGTCAAATCCTCACAGGTTTATTCCTTGCCATACACTACACTTCTGACATCTCCACTGCTTTTTCATCTGTTACCCATATTTGCCGAGACGTCAGCTACGGGTGACTAATTCGAAACATGCATGCTAATGGCGCATCCTTCTTCTTCATCTGCATCTACCTGCACATCGGACGAGGCCTTTACTATGGTTCTTACCTTTACAAGGAAACCTGAAACATTGGGGTTGTGCTCCTCCTCCTCGTAATAATGACGGCCTTTGTTGGGTATGTCCTCCCCTGAGGACAGATGTCGTTTTGAGGGGCTACCGTGATAACCAACCTTCTCTCGGCCGTCCCCTACGTTGGGAACGACCTTGTTCAATGAATCTGAGGGGGGTCCTCCGTTGACAACGCCACCCTAACCCGATTCTTTGCTTTTCACTTTTTATTTCCCTTTGTTATTGTTGGTGCAACCGTCCTTCACTTGCTTTTCCTTCATCAGACGGGCTCTAACAACCC
olidus141 ACCCATCCCCTCCTTAAAATCGCCAACGACGCGCTAGTCGATCTTCCAGCCCCCTCAAACATTTCAGTTTGATGAAACTTCGGCTCCCTTCTGGGGCTCTGCTTAGCAAGTCAAATCCTTACAGGTTTATTCCTTGCCATACACTACACTTCTGACATCTCCACTGCTTTTTCATCTGTTACCCATATTTGCCGAGACGTCAGCTACGGGTGACTAATTCGAAACATGCATGCTAATGGCGCATCGTTCTTCTTCATCTGCATCTACCTGCACATCGGACGAGGCCTTTACTACGGTTCTTACCTTTATAAGGAAACCTGGAACATCGGGGTTGTACTCCTCCTCCTGGTAATAATGACGGCCTTTGTTGGGTATGTCCTCCCCTGAGGACAGATGTCGTTTTGAGGAGCTACCGTGATTACCAACCTTCTTTCGGCCGTCCCCTACGTTGGGAACGACCTTGTTCAATGAATCTGAGGGGGTTTCTCCGTCGACAACGCCACCCTAACCCGATTCTTTGCTTTTCACTTTTTGTTTCCCTTTGTTATTGTTGGTGCAACAGTCCTTCACTTGCTTTTCCTTCATCAGACGGGCTCTAACAACCC
olidus142 ACCCATCCCCTCCTTAAAATCGCCAACGACGCGCTAGTCGATCTTCCAGCCCCCTCAAACATTTCAGTTTGATGAAACTTCGGCTCCCTTCTGGGGCTCTGCTTAGCAAGTCAAATCCTCACAGGTTTATTCCTTGCCATACACTACACTTCTGACATCTCCACTGCTTTTTCATCTGTTACCCATATTTGCCGAGACGTCAGCTACGGGTGACTAATTCGAAACATGCATGCTAATGGCGCATCCTTCTTCTTCATCTGCATCTACCTGCACATCGGACGAGGCCTTTACTATGGTTCTTACCTTTACAAGGAAACCTGAAACATTGGGGTTGTGCTCCTCCTCCTCGTAATAATGACGGCCTTTGTTGGGTATGTCCTCCCCTGAGGACAGATGTCGTTTTGAGGGGCTACCGTGATTACCAACCTTCTCTCGGCCGTCCCCTACGTTGGGAACGACCTTGTTCAATGAATCTGAGGCGGTTTCTCCGTTGACAACGCCACCCTAACCCGATTCTTTGCTTTTCACTTTTTATTTCCCTTTGTTATTGTTGGTGCAACAGTCCTTCACTTGCTTTTCCTTCATCAGACGGGCTCTAACAACCC
olidus143 ACCCATCCCCTCCTTAAAATCGCCAACGACGCGCTAGTCGATCTTCCAGCCCCCTCAAACATTTCAGTTTGATGAAACTTCGGCTCCCTTCTGGGGCTCTGCTTAGCAAGTCAAATCCTCACAGGTTTATTCCTTGCCATACACTACACTTCTGACATCTCCACTGCTTTTTCATCTGTTACCCATATTTGCCGAGACGTCAGCTACGGGTGACTAATTCGAAACATGCATGCTAATGGCGCATCCTTCTTCTTCATCTGCATCTACCTGCACATCGGACGAGGCCTTTACTATGGTTCTTACCTTTACAAGGAAACCTGAAACATTGGGGTTGTGCTCCTCCTCCTCGTAATAATGACGGCCTTTGTTGGGTATGTCCTCCCCTGAGGACAGATGTCGTTTTGAGGGGCTACCGTGATTACCAACCTTCTCTCGGCCGTCCCCTACGTTGGGAACGACCTTGTTCAATGAATCTGAGGCGGGTTCTCCGTTGACAACGCCACCCTAACCCGATTCTTTGCTTTTCACTTTTTATTTCCCTTTGTTATTGTTGGTGCAACAGTCCTTCACTTGCTTTTCCTTCATCAGACGGGCTCTAACAACCC
olidus144 ACCCATCCCCTCCTTAAAATCGCCAACGACGCGCTAGTCGATCTTCCAGCCCCCTCAAACATTTCAGTTTGATGAAACTTCGGCTCCCTTCTGGGGCTCTGCTTAGCAAGTCAAATCCTCACAGGTTTATTCCTTGCCATACACTACACTTCTGACATCTCCACTGCTTTTTCATCTGTTACCCATATTTGCCGAGACGTCAGCTACGGGTGACTAATTCGAAACATGCATGCTAATGGCGCATCGTTCTTCTTCATCTGCATCTACCTGCACATCGGACGAGGCCTTTACTACGGTTCTTACCTCTATAAGGAAACCTGAAACATTGGGGTTGTGCTCCTCCTCCTCGTAATAATGACGGCCTTTGTTGGGTATGTCCTCCCCTGAGGACAGATGTCGTTTTGAGGAGCTACCGTGATTACCAACCTTCTTTCGGCCGTCCCCTACGTTGGGAACGACCTTGTTCAATGAATCTGAGGAGGGTTCTCCGTTGACAACGCCACCCTAACCCGATTCTTTGCTTTTCACTTTTTATTCCCCTTTGTTATTGTCGGTGCAACAGTCCTTCACTTGCTTTTCCTTCATCAGACGGGCTCTAACAACCC
olidus145 ACCCATCCCCTCCTTAAAATCGCCAACGACGCGCTAGTCGATCTTCCAGCCCCCTCAAACATTTCAGTTTGATGAAACTTCGGCTCCCTTCTGGGGCTCTGCTTAGCAAGTCAAATCCTCACAGGTTTATTCCTTGCCATACACTACACTTCTGACATCTCCACTGCTTTTTCATCTGTTACCCATATTTGCCGAGACGTCAGCTACGGGTGACTAATTCGAAACATGCATGCTAATGGCGCATCGTTCTTCTTCATCTGCATCTACCTGCACATCGGACGAGGCCTTTACTACGGTTCTTACCTCTATAAGGAAACCTGAAACATTGGGGTTGTGCTCCTCCTCCTCGTAATAATGACGGCCTTTGTTGGGTATGTCCTCCCCTGAGGACAGATGTCGTTTTGAGGAGCTACCGTGATTACCAACCTTCTTTCGGCCGTCCCCTACGTTGGGAACGACCTTGTTCAATGAATCTGAGGGGGTTTCTCCGTTGACAACGCCACCCTAACCCGATTCTTTGCTTTTCACTTTTTATTTCCCTTTGTTATTGTCGGTGCAACAGTCCTTCACTTGCTTTTCCTTCATCAGACGGGCTCTAACAACCC
olidus146 ACCCATCCCCTCCTTAAAATCGCCAACGACGCGCTAGTCGATCTCCCAGCCCCCTCAAACATTTCAGTTTGATGAAACTTCGGCTCCCTTCTGGGGCTCTGCTTAGCAAGTCAAATCCTCACAGGTTTATTCCTTGCCATACACTACACTTCTGACATCTCCACTGCTTTTTCATCTGTTACCCATATTTGCCGAGACGTCAGCTACGGGTGACTAATTCGAAACATGCATGCTAATGGCGCATCGTTCTTCTTCATCTGCATCTACCTGCACATCGGACGAGGCCTTTACTACGGTTCTTACCTTTATAAGGAAACCTGAAACATTGGGGTTGTACTCCTCCTCCTGGTAATAATGACGGCCTTTGTTGGGTATGTCCTCCCCTGAGGACAGATGTCGTTTTGAGGAGCTACCGTGATTACCAACCTTCTTTCGGCCGTCCCCTACGTTGGGAACGACCTTGTTCAATGAATCTGAGGGGGTTTCTCCGTCGACAACGCCACCCTAACCCGATTCTTTGCTTTTCACTTTTTGTTTCCCTTTGTTATTGTTGGTGCAACAGTCCTTCACTTGCTTTTCCTTCATCAGACGGGCTCTAACAACCC
olidus147 ACCCATCCCCTCCTTAAAATCGCCAACGACGCGCTAGTCGATCTCCCAGCCCCCTCAAACATTTCAGTTTGATGAAACTTCGGCTCCCTTCTGGGGCTCTGCTTAGCAAGTCAAATCCTCACAGGTTTATTCCTTGCCATACACTACACTTCTGACATCTCCACTGCTTTTTCATCTGTTACCCATATTTGCCGAGACGTCAGCTACGGGTGACTAATTCGAAACATGCATGCTAATGGCGCATCGTTCTTCTTCATCTGCATCTACCTGCACATCGGACGAGGCCTTTACTACGGTTCTTACCTTTATAAGGAAACCTGAAACATTGGGGTTGTACTCCTCCTCCTGGTAATAATGACGGCCTTTGTTGGGTATGTCCTCCCCTGAGGACAGATGTCGTTTTGAGGAGCTACCGTGATTACCAACCTTCTTTCGGCCGTCCCCTACGTTGGGAACGACCTTGTTCAATGAATCTGAGGGGGTTTCTCCGTCGACAACGCCACCCTAACCCGATTCTTTGCTTTTCACTTTTTGTTTCCCTTTGTTATTGTTGGTGCAACCGTCCTTCACTTGCTTTTCCTTCATCAGACGGGCTCTAACAACCC
olidus148 ACCCATCCCCTCCTTAAAATCGCCAACGACGCGCTAGTCGATCTTCCAGCCCCCTCAAACATTTCAGTTTGATGAAACTTCGGCTCCCTTCTGGGGCTCTGCTTAGCAAGTCAAATCCTCACAGGTTTATTCCTTGCCATGCACTACACTTCTGACATCTCCACTGCTTTTTCATCTGTTACCCATATTTGCCGAGACGTCAGCTACGGGTGACTAATTCGAAACATGCATGCTAATGGCGCATCGTTCTTCTTCATCTGCATCTACCTGCACATCGGACGAGGCCTTTACTACGGTTCTTACCTTTATAAGGAAACCTGAAACATTGGGGTTGTACTCCTCCTCCTGGTAATAATGACGGCCTTTGTTGGGTATGTCCTCCCCTGAGGACAGATGTCGTTTTGAGGAGCTACCGTGATTACCAACCTTCTTTCGGCCGTCCCCTACGTTGGGAACGACCTTGTTCAATGAATCTGAGGGGGTTTCTCCGTCGACAACGCCACCCTAACCCGATTCTTTGCTTTTCACTTTTTGTTTCCCTTTGTTATTGTTGGTGCAACAGTCCTTCACTTGCTTTTCCTTCATCAGACGGGCTCTAACAACCC
olidus149 ACCCATCCCCTCCTTAAAATCGCCAACGACGCGCTAGTCGATCTTCCAGCCCCCTCAAACATTTCGGTTTGATGAAACTTCGGCTCCCTTCTGGGGCTCTGCTTAGCAAGTCAAATCCTCACAGGTTTATTCCTTGCCATGCACTACACTTCTGACATCTCCACTGCTTTTTCATCTGTTACCCATATTTGCCGAGACGTCAGCTACGGGTGACTAATTCGAAACATGCATGCTAATGGCGCATCGTTCTTCTTCATCTGCATCTACCTGCACATCGGACGAGGCCTTTACTACGGTTCTTACCTTTATAAGGAAACCTGAAACATTGGGGTTGTACTCCTCCTCCTGGTAATAATGACGGCCTTTGTTGGGTATGTCCTCCCCTGAGGACAGATGTCGTTTTGAGGAGCTACCGTGATTACCAACCTTCTTTCGGCCGTCCCCTACGTTGGGAACGACCTCGTTCAATGAATCTGAGGGGGTTTCTCCGTCGACAACGCCACCCTAACCCGATTCTTTGCTTTTCACTTTTTGTTTCCCTTTGTAATTGTTGGTGCAACAGTCCTTCACTTGCTTTTCCTTCATCAGACGGGCTCTAACAACCC
olidus150 ACCCATCCCCTCCTTAAAATCGCCAACGACGCGCTAGTCGATCTTCCAGCCCCCTCAAACATTTCAGTTTGATGAAACTTCGGCTCCCTTCTGGGGCTCTGCTTAGCAAGTCAAATCCTCACAGGTTTATTCCTTGCCATGCACTACACTTCTGACATCTCCACTGCTTTTTCATCTGTTACCCATATTTGCCGAGACGTCAGCTACGGGTGACTAATTCGAAACATGCATGCTAATGGCGCATCGTTCTTCTTCATCTGCATCTACCTGCACATCGGACGAGGCCTTTACTACGGTTCTTACCTTTATAAGGAAACCTGAAACATTGGGGTAGTACTCCTCCTCCTGGTAATAATGACGGCCTTTGTTGGGTATGTCCTCCCCTGAGGACAGATGTCGTTTTGAGGAGCTACCGTGATTACCAACCTTCTTTCGGCCGTCCCCTACGTTGGGAACGACCTCGTTCAATGGATCTGAGGGGGTTTCTCCGTCGACAACGCCACCCTAACCCGATTCTTTGCTTTTCACTTTTTGTTTCCCTTTGTAATTGTTGGTGCAACAGTCCTTCACTTGCTTTTCCTTCATCAGACGGGCTCTAACAACCC
olidus151 ACCCATCCCCTCCTTAAAATCGCCAACGACGCGCTAGTCGATCTTCCAGCCCCCTCAAACATTTCAGTTTGATGAAACTTCGGCTCCCTTCTGGGGCTCTGCTTAGCAAGTCAAATCCTCACAGGTTTATTCCTTGCCATGCACTACACTTCTGACATCTCCACTGCTTTTTCATCTGTTACCCATATTTGCCGAGACGTCAGCTACGGGTGACTAATTCGAAACATGCATGCTAATGGCGCATCGTTCTTCTTCATCTGCATCTACCTGCACATCGGACGAGGCCTTTACTACGGTTCTTACCTTTATAAGGAAACCTGAAACATTGGGGTTGTACTCCTCCTCCTAGTAATAATGACGGCCTTTGTTGGGTATGTCCTCCCCTGAGGACAGATGTCGTTTTGAGGAGCTACCGTGATTACCAACCTTCTTTCGGCCGTCCCCTACGTTGGGAACGACCTTGTTCAATGAATCTGAGGGGGTTTCTCCGTCGACAACGCCACCCTAACCCGATTCTTTGCTTTTCACTTTTTGTTTCCCTTTGTTATTGTTGGTGCAACAGTCCTTCACTTGCTTTTCCTTCATCAGACGGGCTCTAACAACCC
olidus152 ACCCATCCCCTCCTTAAAATCGCTAACGACGCGCTAGTTGATCTTCCAGCCCCCTCAAACATTTCAGTTTGATGAAACTTCGGCTCCCTTCTGGGCCTCTGCTTAGCAAGTCAAATCCTTACAGGTTTATTCCTTGCCATACACTACACTTCTGACATCTCCACTGCTTTTTCATCTGTTACCCATATTTGCCGAGACGTCAGCTACGGGTGACTAATTCGAAACATGCATGCTAATGGCGCATCCTTCTTCTTCATCTGCATCTACCTGCACATCGGACGAGGCCTTTACTACGGTTCTTACCTTTATAAGGAGACCTGAAACATTGGGGTTGTGCTCCTCCTCCTCGTAATAATGACGGCCTTTGTTGGGTATGTCCTCCCCTGAGGACAGATGTCGTTTTGAGGAGCTACCGTGATTACCAACCTTCTCTCGGCCGTCCCCTACGTTGGGAACGACCTTGTTCAATGAATCTGAGGAGGGTTCTCCGTTGACAACGCCACCCTAACCCGATTCTTTGCTTTCCACTTTTTATTCCCCTTTGTTATTGTTGGTGCAACAGTCCTTCACTTGCTTTTCCTTCATCAGACCGGCTCCAACAACCC
olidus153 ACCCATCCCCTCCTTAAAATCGCCAACGACGCGCTAGTCGATCTTCCAGCCCCCTCAAACATTTCAGTTTGATGAAACTTCGGCTCCCTTCTGGGGCTCTGCTTAGCAAGTCAAATCCTCACAGGTTTATTCCTTGCCATACACTACACTTCTGACATCTCCACTGCTTTTTCATCTGTTACCCATATTTGCCGAGACGTCAGCTACGGGTGACTAATTCGAAACATGCATGCTAATGGCGCATCGTTCTTCTTCATCTGCATCTACCTGCACATCGGACGAGGCCTTTACTACGGTTCTTACCTTTATAAGGAAACCTGAAACATTGGGGTTGTACTCCTCCTCCTCGTAATAATGACGGCCTTTGTTGGGTATGTCCTCCCCTGAGGACAGATGTCGTTTTGAGGAGCTACCGTGATTACCAACCTCCTTTCGGCCGTCCCCTACGTTGGGAACGACCTTGTTCAATGAATCTGAGGGGGATTCTCCGTCGACAACGCCACCCTAACCCGATTCTTTGCTTTTCACTTTTTGTTTCCCTTTGTTATTGTTGGTGCAACAGTCCTTCACTTGCTTTTCCTTCATCAGACGGGCTCTAACAACCC
olidus154 ACCCATCCCCTCCTTAAAATCGCCAACGACGCGCTAGTCGATCTTCCAGCCCCCTCAAACATTTCAGTTTGATGAAACTTCGGCTCCCTTCTGGGGCTCTGCTTAGCAAGTCAAATCCTCACAGGTTTATTCCTTGCCATACACTACACTTCTGACATCTCCACTGCTTTTTCATCTGTTACCCATATTTGCCGAGACGTCAGCTACGGGTGACTAATTCGAAACATGCATGCTAATGGCGCATCGTTCTTCTTCATCTGCATCTACCTGCACATCGGACGAGGCCTTTACTACGGTTCTTACCTTTATAAGGAAACCTGAAACATTGGGGTTGTACTCCTCCTCCTCGTAATAATGACGGCCTTTGTTGGGTATGTCCTCCCCTGAGGACAGATGTCGTTTTGAGGAGCTACCGTGATTACCAACCTCCTTTCGGCCGTCCCCTACGTTGGGAACGACCTTGTTCAATGAATCTGAGGGGGGTTCTCCGTCGACAACGCCACCCTAACCCGATTCTTTGCTTTTCACTTTTTGTTTCCCTTTGTTATTGTTGGTGCAACAGTCCTTCACTTGCTTTTCCTTCATCAGACGGGCTCTAACAACCC
olidus155 ACCCATCCCCTCCTTAAAATCGCCAACGACGCGCTAGTCGATCTTCCAGCCCCCTCAAACATTTCAGTTTGATGAAACTTCGGCTCCCTTCTGGGGCTCTGCTTAGCAAGTCAAATCCTCACAGGTTTATTCCTTGCCATGCACTACACTTCTGACATCTCCACTGCTTTTTCATCTGTTACCCATATTTGCCGAGACGTCAGCTACGGGTGACTAATTCGAAACATGCATGCTAATGGCGCATCGTTCTTCTTCATCTGCATCTACCTGCACATCGGACGAGGCCTTTACTACGGTTCTTACCTTTATAAGGAAACCTGAAACATTGGGGTTGTACTCCTTCTCCTGGTAATAATGACGGCCTTTGTTGGGTATGTCCTCCCCTGAGGACAGATGTCGTTTTGAGGAGCTACCGTGATTACCAACCTTCTTTCGGCCGTCCCCTACGTTGGGAACGACCTTGTTCAGTGAATCTGAGGGGGTTTCTCCGTCGACAACGCCACCCTAACCCGATTCTTTGCTTTTCACTTTTTGTTTCCCTTTGTAATTGTTGGTGCGACAGTCCTTCACTTGCTTTTCCTTCATCAGACGGGCTCTAACAACCC
olidus156 ACCCATCCCCTCCTTAAAATCGCCAACGACGCGCTAGTCGATCTTCCAGCCCCCTCAAACATTTCAGTTTGATGAAACTTCGGCTCCCTTCTGGGACTCTGCTTAGCAAGTCAAATCCTCACAGGTTTATTCCTTGCCATACACTACACTTCTGACATCTCCACTGCTTTTTCATCTGTTACCCATATTTGCCGAGACGTCAGCTACGGGTGACTGATTCGAAACATGCATGCTAATGGCGCATCGTTCTTCTTCATCTGCATCTACCTGCACATCGGGCGAGGCCTTTACTACGGTTCTTACCTTTATAAGGAAACCTGAAACATTGGGGTTGTACTCCTCCTCCTAGTAATAATGACGGCCTTTGTTGGGTATGTCCTCCCCTGAGGACAGATGTCGTTTTGAGGAGCTACCGTGATTACCAACCTTCTTTCGGCCGTCCCCTACGTTGGGAACGACCTTGTTCAATGAATCTGAGGGGGTTTCTCCGTCGACAACGCCACCCTAACCCGATTCTTTGCTTTTCACTTTTTGTTTCCCTTTGTTATTGTTGGTGCAACAGTCCTTCACTTGCTTTTCCTTCATCAGACGGGCTCTAACAACCC
olidus157 ACCCATCCCCTCCTTAAAATCGCCAACGACGCGCTAGTCGATCTTCCAGCCCCCTCAAACATTTCAGTTTGATGAAACTTCGGCTCCCTTCTGGGACTCTGCTTAGCAAGTCAAATCCTCACAGGTTTATTCCTTGCCATACACTATACTTCTGACATCTCCACTGCTTTTTCATCTGTCACCCATATTTGCCGAGACGTCAGCTACGGGTGACTGATTCGAAACATGCATGCTAATGGCGCATCGTTCTTCTTCATCTGCATCTACCTGCACATCGGACGGAGCCTTTACTACGGTTCTTACCTTTATAAGGAAACCTGAAACATTGGGGTTGTACTCCTCCTCCTAGTAATAATGACGGCCTTTGTTGGGTATGTCCTCCCCTGAGGACAGATGTCGTTTTGAGGAGCTACCGTGATTACCAACCTTCTTTCGGCCGTCCCCTACGTTGGGAACGACCTTGTTCAATGAATCTGAGGGGGTTTCTCCGTCGACACCGCCACCCTAACCCGATTCTTTGCTTTTCACTTTTTGTTTCCCTTTGTTATTGTTGGTGCAACAGTCCTTCACTTGCTTTTCCTTCATCAGACGGGCTCTAACAAACC
olidus158 ACCCATCCCCTCCTTAAAATCGCCAACGACGCGCTAGTCGATCTTCCAGCCCCCTCAAACATTTCAGTTTGATGAAACTTCGGCTCCCTTCTGGGACTCTGCTTAGCAAGTCAAATCCTCACAGGTTTATTCCTTGCCATACACTATACTTCTGACATCTCCACTGCTTTTTCATCTGTCACCCATATTTGCCGAGACGTCAGCTACGGGTGACTGATTCGAAACATGCATGCTAATGGCGCATCGTTCTTCTTCATCTGCATCTACCTGCACATCGGGCGGAGCCTTTACTACGGTTCTTACCTTTATAAGGAAACCTGAAACATTGGGGTTGTACTCCTCCTCCTAGTAATAATGACGGCCTTTGTTGGGTATGTCCTCCCCTGAGGACAGATGTCGTTTTGAGGAGCTACCGTGATTACCAACCTTCTTTCGGCCGTCCCCTACGTTGGGAACGACCTTGTTCAATGAATCTGAGGGGGTTTCTCCGTCGACAACGCCACCCTAACCCGATTCTTTGCTTTTCACTTTTTGTTTCCCTTTGTTATTGTTGGTGCAACAGTCCTTCACTTGCTTTTCCTTCATCAGACGGGCTCTAACAACCC
olidus159 ACCCATCCCCTCCTTAAAATCGCCAACGACGCGCTAGTCGATCTCCCAGCCCCCTCAAACATTTCAGTTTGATGAAACTTCGGCTCCCTTCTGGGGCTCTGCTTAGCAAGTCAAATCCTCACAGGTTTATTCCTTGCCATACACTACACTTCTGACATCTCCACTGCTTTTTCATCTGTTACCCATATTTGCCGAGACGTCAGCTACGGGTGACTAATTCGAAACATGCATGCTAATGGCGCATCGTTCTTCTTCATCTGCATCTACCTGCACATCGGACGAGGCCTTTACTACGGTTCTTACCTTTATAAGGAAACCTGAAACATTGGGGTTGTACTCCTCCTCCTGGTAATAATGACGGCCTTTGTTGGGTATGTCCTCCCCTGAGGACAGATGTCGTTTTGAGGAGCTACCGTGATTACCAACCTTCTTTCGGCCGTCCCCTACGTTGGGAACGACCTTGTTCAATGAATCTGAGGGGGTTTCTCCGTCGACAACGCCACCCTAACCCGATTCTTTGCTTTTCACTTTTTGTTTCCCTTTGTTATTGTTGGAGCAACAGTCCTTCACTTGCTTTTCCTTCATCAGACGGGCTCTAACAACCC
olidus160 ACCCATCCCCTCCTTAAAATCGCCAACGACGCGCTAGTTGATCTTCCAGCCCCCTCAAACATTTCAGTTTGATGAAACTTCGGCTCCCTTCTGGGGCTCTGCTTAGCAAGTCAAATCCTCACAGGTTTATTCCTTGCCATGCACTACACTTCTGACATCTCCACTGCTTTTTCATCTGTTACCCATATTTGCCGAGACGTCAGCTACGGGTGACTAATTCGAAACATGCATGCTAATGGCGCATCGTTCTTCTTCATCTGCATCTACCTGCACATCGGACGAGGCCTTTACTACGGTTCTTACCTTTATAAGGAAACCTGAAACATTGGGGTTGTACTCCTCCTCCTGGTAATAATGACGGCCTTTGTTGGGTATGTCCTCCCCTGAGGACAGATGTCGTTTTGAGGAGCTACCGTGATTACCAACCTTCTTTCGGCCGTCCCCTACGTTGGGAACGACCTCGTTCAATGAATCTGAGGAGGTTTCTCCGTCGACAACGCCACCCTAACCCGATTCTTTGCTTTTCACTTTTTGTTTCCCTTTGTAATTGTGGGTGCAACAGTCCTTCACTTGCTTTTCCTTCACCAGACGGGCTCTAACAACCC
olidus161 ACCCATCCCCTCCTTAAAATCGCCAACGACGCGCTAGTTGATCTTCCAGCCCCCTCAAACATTTCAGTTTGATGAAACTTCGGCTCCCTTCTGGGGCTCTGCTTAGCAAGTCAAATCCTCACAGGTTTATTCCTTGCCATGCACTACACTTCTGACATCTCCACTGCTTTTTCATCTGTTACCCATATTTGCCGAGACGTCAGCTACGGGTGACTAATTCGAAACATGCATGCTAATGGCGCATCGTTCTTCTTCATCTGCATCTACCTGCACATCGGACGAGGCCTTTACTACGGTTCTTACCTTTATAAGGAAACCTGAAACATTGGGGTTGTACTCCTCCTCCTGGTAATAATGACGGCCTTTGTTGGGTATGTCCTCCCCTGAGGACAGATGTCGTTTTGAGGAGCTACCGTGATTACCAACCTTCTTTCGGCCGTCCCCTACGTTGGGAACGACCTCGTTCAATGAATCTGAGGGGGTTTCTCCGTCGACAACGCCACCCTAACCCGATTCTTTGCTTTTCACTTTTTGTTTCCCTTTGTAATTGTTGGTGCAACAGTCCTTCACTTGCTTTTCCTTCACCAGACGGGCTCTAACAACCC
olidus162 ACCCATCCCCTCCTTAAAATCGCCAACGACGCGCTAGTCGATCTTCCAGCCCCCTCAAACATTTCAGTTTGATGAAACTTCGGCTCCCTTCTGGGGCTCTGCTTAGCAAGTCAAATCCTCACAGGTTTATTCCTTGCCATGCACTACACTTCTGACATCTCCACTGCTTTTTCATCTGTTACCCATATTTGCCGAGACGTCAGCTACGGGTGACTAATTCGAAACATGCATGCTAATGGCGCATCGTTCTTCTTCATCTGCATCTACCTGCACATCGGACGAGGCCTTTACTACGGTTCTTACCTCTATAAGGAAACCTGAAACATTGGGGTAGTACTCCTCCTCCTGGTAATAATGACGGCCTTTGTTGGGTATGTCCTCCCCTGAGGACAGATGTCGTTTTGAGGAGCTACCGTGATTACCAACCTTCTTTCGGCCGTCCCCTACGTTGGGAACGACCTCGTTCAATGAATCTGAGGAGGTATCTCCGTCGACAACGCCACCCTAACCCGATTCTTTGCTTTTCACTTTTTGTTTCCCTTTGTAATTGTTGGTGCAACAGTCCTTCACTTGCTTTTCCTTCATCAGACGGGCTCTAACAACCC
olidus163 ACCCATCCCCTCCTTAAAATCGCCAACGACGCGCTAGTTGATCTTCCAGCCCCCTCAAACATTTCAGTTTGATGAAACTTCGGCTCCCTTCTGGGGCTCTGCTTAGCAAGTCAAATCCTCACAGGTTTATTCCTTGCCATGCACTACACTTCTGACATCTCCACTGCTTTTTCATCTGTTACCCATATTTGCCGAGACGTCAGCTACGGGTGACTAATTCGAAACATGCATGCTAATGGCGCATCGTTCTTCTTCATCTGCATCTACCTGCACATCGGACGAGGCCTTTACTACGGTTCTTACCTTTATAAGGAAACCTGAAACATTGGGGTTGTACTCCTCCTCCTGGTAATAATGACGGCCTTTGTTGGGTATGTCCTCCCCTGAGGACAGATGTCGTTTTGAGGAGCTACCGTGATTACCAACCTTCTTTCGGCCGTCCCCTACGTTGGGAACGACCTCGTTCAATGAATCTGAGGAGGTATCTCCGTCGACAACGCCACCCTAACCCGATTCTTTGCTTTTCACTTTTTGTTTCCCTTTGTAATTGTTGGTGCAACAGTCCTTCACTTGCTTTTCCTTCATCAGACGGGCTCTAACAACCC
olidus164 ACCCATCCCCTCCTTAAAATCGCCAACGACGCGCTAGTCGATCTTCCAGCCCCCTCAAACATTTCAGTTTGATGAAACTTCGGCTCCCTTCTGGGGCTCTGCTTAGCAAGTCAAATCCTCACAGGTTTATTCCTTGCCATGCACTACACTTCTGACATCTCCACTGCTTTTTCATCTGTTACCCATATTTGCCGAGACGTCAGCTACGGGTGACTAATTCGAAACATGCATGCTAATGGCGCATCGTTCTTCTTCATCTGCATCTACCTGCACATCGGACGAGGCCTTTACTACGGTTCTTACCTTTATAAGGAAACCTGAAACATTGGGGTTGTACTCCTCCTCCTGGTAATAATGACGGCTTTTGTTGGGTATGTCCTCCCCTGAGGACAGATGTCGTTTTGAGGAGCTACCGTGATTACCAACCTTCTTTCGGCCGTCCCCTACGTTGGGAACGACCTCGTTCAATGAATCTGAGGGGGTTTCTCCGTCGACAACGCCACCCTAACCCGATTCTTTGCTTTTCACTTTTTGTTTCCCTTTGTAATTGTTGGTGCAACAGTCCTTCACTTGCTTTTCCTTCATCAGACGGGCTCTAACAACCC
olidus165 ACCCATCCCCTCCTTAAAATCGCCAACGACGCGCTAGTTGATCTTCCAGCCCCCTCAAACATTTCAGTTTGATGAAACTTTGGCTCCCTTCTGGGACTCTGCTTAGCAAGTCAAATCCTCACAGGTTTATTCCTTGCCATACACTACACTTCTGACATCTCCACTGCTTTTTCATCTGTTACCCATATTTGCCGAGACGTCAGCTACGGGTGACTAATTCGAAACATGCATGCTAATGGCGCATCATTCTTCTTCATCTGCATCTACCTGCACATCGGACGAGGCCTTTACTACGGTTCTTACCTATATAAGGAAACCTGAAACATCGGGGTTGTACTCCTCCTCCTCGTAATAATGACGGCCTTTGTTGGGTATGTCCTCCCCTGAGGACAGATGTCATTTTGAGGAGCTACCGTGATTACCAACCTTCTTTCGGCCGTCCCCTACGTTGGGAACGACCTTGTTCAATGAATCTGAGGAGGTTTCTCCGTCGACAACGCCACCCTAACCCGATTCTTTGCTTTTCACTTTTTGTTTCCCTTTGTAATTGTTGGTGCAACAGTCCTTCACTTGCTTTTCCTTCATCAGACGGGCTCTAACACCCC
olidus166 ACCCATCCCCTCCTTAAAATCGCCAACGACGCGCTAGTCGATCTTCCAGCCCCCTCAAACATTTCAGTTTGATGAAACTTCGGCTCCCTTCTGGGGCTCTGCTTGGCAAGTCAAATCCTCACAGGTTTATTCCTTGCCATACACTACACTTCTGACATCTCCACTGCTTTTTCATCTGTTACCCATATTTGCCGAGACGTCAGCTACGGGTGACTAATTCGAAGCATGCATGCTAATGGCGCATCGTTCTTCTTCATCTGCATCTACCTGCACATCGGACGAGGCCTTTACTACGGTTCTTACCTTTATAAGGAAACCTGAAACATTGGGGTTGTACTCCTCCTCCTGGTAATAATGACGGCCTTTGTTGGGTATGTCCTCCCCTGAGGACAGATGTCGTTTTGAGGAGCTACCGTGATTACCAACCTTCTTTCGGCCGTCCCCTACGTTGGGAACGACCTTGTTCAATGAATCTGAGGAGGTTTCTCCGTCGACAACGCCACCCTAACCCGATTCTTTGCTTTTCACTTTTTGTTTCCCTTTGTTATTGTGGGTGCAACAGTCCTTCACTTGCTTTTCCTTCATCAGACGGGCTCTAACACCCC
olidus167 ACCCATCCCCTCCTTAAAATCGCCAACGACGCGCTAGTCGATCTTCCAGCCCCCTCAAACATTTCAGTTTGATGAAACTTCGGCTCCCTTCTGGGGCTCTGCTTGGCAAGTCAAATCCTCACAGGTTTATTCCTTGCCATACACTACACTTCTGACATCTCCACTGCTTTTTCATCTGTTACCCATATTTGCCGAGACGTCAGCTACGGGTGACTAATTCGAAGCATGCATGCTAATGGCGCATCGTTCTTCTTCATCTGCATCTACCTGCACATCGGACGAGGCCTTTACTACGGTTCTTACCTTTATAAGGAAACCTGAAACATTGGGGTTGTACTCCTCCTCCTGGTAATAATGACGGCCTTTGTTGGGTATGTCCTCCCCTGAGGACAGATGTCGTTTTGAGGAGCTACCGTGATTACCAACCTTCTTTCGGCCGTCCCCTACGTTGGGAACGACCTTGTTCAATGAATCTGAGGGGGTTTCTCCGTCGACAACGCCACCCTAACCCGATTCTTTGCTTTTCACTTTTTGTTTCCCTTTGTTATTGTTGGTGCAACAGTCCTTCACTTGCTTTTCCTTCATCAGACGGGCTCTAACAACCC
olidus168 ACCCATCCCCTCCTTAAAATCGCCAACGACGCGCTAGTCGATCTTCCAGCCCCCTCAAACATTTCAGTTTGATGAAACTTCGGCTCCCTTCTGGGGCTCTGCTTAGCAAGTCAAATCCTCACAGGTTTATTCCTTGCCATGCACTACACTTCTGACATCTCCACTGCTTTTTCATCTGTTACCCATATTTGCCGAGACGTCAGCTACGGGTGACTAATTCGAAACATGCATGCTAATGGCGCATCGTTCTTCTTCATCTGCATCTACCTGCACATCGGACGAGGCCTTTACTACGGTTCTTACCTTTATAAGGAAACCTGAAACATTGGGGTTGTACTCCTCCTCCTGGTAATAATGACGGCCTTTGTTGGGTATGTCCTCCCCTGAGGACAGATGTCGTTTTGAGGAGCTACCGTGATTACCAACCTTCTTTCGGCCGTCCCCTACGTTGGGAACGACCTCGTTCAATGAATCTGAGGAGGTTTCTCCGTCGACAACGCCACCCTAACCCGATTCTTTGCTTTTCACTTTTTGTTTCCCTTTGTAATTGTTGGTGCAACAGTCCTTCACTTGCTTTTCCTTCATCAGACGGGCTCTAACAACCC
olidus169 ACCCATCCCCTCCTTAAAATCGCCAACGACGCGCTAGTCGATCTTCCAGCCCCCTCAAACATTTCAGTTTGGTGAAACTTCGGCTCCCTTCTGGGGCTCTGCTTAGCAAGTCAAATCCTCACAGGTTTATTCCTTGCCATACACTACACTTCTGACATCTCCACTGCTTTTTCATCTGTTACCCATATTTGCCGAGACGTCAGCTACGGGTGACTAATTCGAAACATGCATGCTAATGGCGCATCCTTCTTTTTCATCTGCATCTACCTGCACATCGGACGAGGCCTTTACTACGGTTCTTACCTTTACAAGGAAACCTGAAACATTGGGGTTGTGCTCCTCCTCCTCGTAATAATGACGGCCTTTGTTGGGTATGTCCTCCCCTGAGGACAGATGTCGTTTTGAGGGGCTACCGTGATTACCAATCTTCTTTCGGCCGTCCCCTACGTTGGGAACGACCTTGTTCAATGAATCTGAGGCGGTTTCTCCGTTGACAACGCCACCCTAACCCGATTCTTTGCTTTTCACTTCTTATTTCCCTTTGTTATTGTTGGTGCAACAGTCCTTCACTTGCTTTTCCTTCATCAGACGGGCTCTAACAACCC
olidus170 ACCCATCCCCTCCTTAAAATCGCCAACGACGCGCTAGTCGATCTTCCAGCCCCCTCAAACATTTCAGTTTGATGAAACTTCGGCTCCCTTCTGGGGCTCTGCTTAGCAAGTCAAATCCTCACAGGTTTATTCCTTGCCATGCACTACACTTCTGACATCTCCACTGCTTTTTCATCTGTTACCCATATTTGCCGAGACGTCAGCTACGGGTGACTAATTCGAAACATGCATGCTAATGGCGCATCGTTCTTCTTCATCTGCATCTACCTGCACATCGGACGAGGCCTTTACTACGGTTCTTACCTTTATAAGGAAACCTGAAACATTGGGGTTGTACTCCTCCTCCTGGTAATAATGACGGCCTTTGTTGGGTATGTCCTCCCCTGAGGACAGATATCGTTTTGAGGAGCTACCGTGATTACCAACCTTCTTTCGGCCGTCCCCTACGTTGGGAACGACCTCGTTCAATGAATCTGAGGGGGTTTCTCCGTCGACAACGCCACCCTAACCCGATTCTTTGCTTTTCACTTTTTGTTTCCCTTTGTAATTGTTGGTGCAACAGTCCTTCACTTGCTTTTCCTTCATCAGACGGGCTCTAACAACCC
olidus171 ACCCATCCCCTCCTTAAAATCGCCAACGACGCGCTAATTGATCTTCCAGCCCCCTCAAACATTTCAGTTTGATGAAACTTCGGCTCCCTTCTGGGACTCTGCTTAGCAAGTCAAATCCTCACAGGTTTATTCCTTGCCATACACTACACTTCTGACATCTCCACTGCTTTTTCATCTGTTACCCATATTTGCCGAGACGTCAGCTACGGGTGACTAATTCGAAACATGCATGCTAATGGCGCATCATTCTTCTTCATCTGCATCTACCTGCACATCGGACGAGGCCTTTACTACGGTTCTTACCTATATAAGGAAACCTGAAACATCGGGGTTGTACTCCTCCTCCTCGTAATAATGACGGCCTTTGTTGGGTATGTCCTCCCCTGAGGACAGATGTCGTTTTGAGGAGCTACCGTGATTACCAACCTTCTTTCGGCCGTCCCCTACGTTGGGAACGACCTTGTTCAATGGATCTGAGGGGGTTTCTCCGTCGACAACGCCACCCTAACCCGATTCTTTGCTTTTCACTTTTTGTTTCCCTTTGTTATTGTTGGTGCAACAGTCCTTCACTTGCTTTTCCTTCATCAGACGGGCTCTAACAACCC
olidus172 ACCCATCCCCTCCTTAAAATCGCCAACGACGCGCTAGTTGATCTTCCAGCCCCCTCAAACATTTCAGTTTGATGAAACTTCGGCTCCCTTCTGGGACTCTGCTTAGCAAGTCAAATCCTCACAGGTTTATTCCTTGCCATACACTACACTTCTGACATCTCCACTGCTTTTTCATCTGTTACCCATATTTGCCGAGACGTCAGCTACGGGTGACTAATTCGAAACATGCATGCTAATGGCGCATCATTCTTCTTCATCTGCATCTACCTGCACATCGGACGAGGCCTTTACTACGGTTCTTACTTATATAAGGAAACCTGAAACATCGGGGTTGTACTCCTCCTCCTCGTAATAATGACGGCCTTTGTTGGGTATGTCCTCCCCTGAGGACAGATGTCGTTTTGAGGAGCTACCGTGATTACCAACCTTCTTTCGGCCGTCCCCTACGTTGGGAACGACCTTGTTCAATGGATCTGAGGGGGGTTCTCCGTCGACAACGCCACCCTAACCCGATTCTTTGCTTTTCACTTTTTGTTTCCCTTTGTTATTGTTGGTGCAACAGTCCTTCACTTGCTTTTCCTTCATCAGACGGGCTCTAACAACCC
olidus173 ACCCATCCCCTCCTTAAAATCGCCAACGACGCGCTAGTCGATCTTCCAGCCCCCTCAAACATTTCAGTTTGATGAAACTTCGGCTCCCTTCTGGGGCTCTGCTTAGCAAGTCAAATCCTCACAGGTTTATTCCTTGCCATGCACTACACTTCTGACATCTCCACTGCTTTTTCATCTGTTACCCATATTTGCCGAGACGTCAGCTACGGGTGACTAATTCGAAACATGCATGCTAATGGCGCATCGTTCTTCTTCATCTGCATCTACCTGCACATCGGACGAGGCCTTTACTACGGTTCTTACCTTTATAAGGAGACCTGAAACATTGGGGTTGTACTCCTCCTCCTAGTAATAATGACGGCCTTTGTTGGGTATGTCCTCCCCTGAGGACAGATGTCGTTTTGAGGAGCTACCGTGATTACCAACCTTCTTTCGGCCGTCCCCTACGTTGGGAACGACCTTGTTCAATGAATCTGAGGGGGTTTCTCCGTCGACAACGCCACCCTAACCCGATTCTTTGCTTTTCACTTTTTGTTTCCCTTTGTTATTGTTGGTGCAACAGTCCTTCACTTGCTTTTCCTTCATCAGACGGGCTCTAACAACCC
olidus174 ACCCATCCCCTCCTTAAAATCGCCAACGACGCGCTAGTTGATCTTCCAGCCCCCTCAAACATTTCAGTTTGATGAAACTTCGGCTCCCTTCTGGGGCTCTGCTTAGCAAGTCAAATCCTCACAGGTTTATTCCTTGCCATGCACTACACTTCTGACATCTCCACTGCTTTTTCATCTGTTACCCATATTTGCCGAGACGTCAGCTACGGGTGACTAATTCGAAACATGCATGCTAATGGCGCATCGTTTTTCTTCATCTGCATCTACCTGCACATCGGACGAGGCCTTTACTACGGTTCTTACCTTTATAAGGAAACCTGAAACATTGGGGTTGTACTCCTCCTCCTGGTAATAATGACGGCCTTTGTTGGGTATGTCCTCCCCTGAGGACAGATGTCGTTTTGAGGAGCTACCGTGATTACCAACCTTCTTTCGGCCGTCCCCTACGTTGGGAACGACCTCGTTCAATGAATCTGAGGGGGTTTCTCCGTCGACAACGCCACCCTAACCCGATTCTTTGCTTTTCACTTTTTGTTTCCCTTTGTAATTGTTGGTGCAACAGTCCTTCACTTGCTTTTCCTTCATCAGACGGGCTCTAACAACCC
olidus175 ACCCATCCCCTCCTTAAAATCGCCAACGACGCGCTAGTCGATCTTCCAGCCCCCTCAAACATTTCAGTTTGATGAAACTTCGGCTCCCTTCTGGGGCTCTGCTTAGCAAGTCAAATCCTCACAGGTTTATTCCTTGCCATACACTACACTTCTGACATCTCCACTGCTTTTTCATCTGTTACCCATATTTGCCGAGACGTCAGCTACGGGTGACTAATTCGAAACATGCATGCTAATGGCGCATCGTTCTTCTTCATCTGCATCTACCTGCACATCGGACGAGGCCTTTACTACGGTTCTTACCTTTATAAGGAAACCTGAAACATTGGGGTTGTACTCCTCCTCCTAGTAATAATGACGGCCTTTGTTGGGTATGTCCTCCCCTGAGGACAGATGTCGTTTTGAGGAGCTACCGTGATTACCAACCTTCTTTCGGCCGTCCCCTACGTTGGGAACGACCTTGTTCAATGAATCTGAGGGGGTTTCTCCGTCGACAACGCCACCCTAACCCGATTCTTTGCTTTTCACTTTTTGTTTCCCTTTGTTATTATTGGTGCAACAGTCCTTCACCTGCTTTTCCTTCATCAGACGGGCTCTAACAACCC
olidus176 ACCCATCCCCTCCTTAAAATCGCCAACGACGCGCTAGTCGATCTTCCAGCCCCCTCAAACATTTCAGTTTGATGAAACTTCGGCTCCCTTCTGGGGCTCTGCTTAGCAAGTCAAATCCTTACAGGTTTATTCCTTGCCATGCACTACACTTCTGACATCTCCACTGCTTTTTCATCTGTTACCCATATTTGCCGAGACGTCAGCTACGGGTGACTAATTCGAAACATGCATGCTAATGGCGCATCGTTCTTCTTCATCTGCATCTACCTGCACATCGGACGAGGCCTTTACTACGGTTCTTACCTTTATAAGGAAACCTGAAACATTGGGGTTGTACTCCTCCTCCTGGTAATAATGACTGCCTTTGTTGGGTATGTCCTCCCCTGAGGACAGATGTCGTTTTGAGGAGCTACCGTGATTACCAACCTTCTTTCGGCCGTCCCCTACGTTGGGAACGACCTCGTTCAATGAATCTGAGGGGGTTTCTCCGTCGACAACGCCACCCTAACCCGGTTCTTTGCTTTTCACTTTTTGTTTCCCTTTGTAATTGTTGGTGCAACAGTCCTTCACTTGCTTTTCCTTCATCAGACGGGCTCTAACAACCC
olidus177 ACCCATCCCCTCCTTAAAATCGCCAACGACGCGCTAGTCGATCTTCCAGCCCCCTCAAACATTTCAGTTTGATGAAACTTCGGCTCCCTTCTGGGGCTCTGCTTAGCAAGTCAAATCCTTACAGGTTTATTCCTTGCCATGCACTACACTTCTGACATCTCCACTGCTTTTTCATCTGTTACCCATATTTGCCGAGACGTCAGCTACGGGTGACTAATTCGAAACATGCATGCTAATGGCGCATCGTTCTTCTTCATCTGCATCTACCTGCACATCGGACGAGGCCTTTACTACGGTTCTTACCTTTATAAGGAAACCTGAAACATTGGGGTTGTACTCCTCCTCCTGGTAATAATGACGGCCTTTGTTGGGTATGTCCTCCCCTGAGGACAGATGTCGTTTTGAGGAGCTACCGTGATTACCAACCTTCTTTCGGCCGTCCCCTACGTTGGGAACGACCTCGTTCAATGAATCTGAGGGGGTTTCTCCGTCGACAACGCCACCCTAACCCGGTTCTTTGCTTTTCACTTTTTGTTTCCCTTTGTAATTGTTGGTGCAACAGTCCTTCACTTGCTTTTCCTTCATCAGACGGGCTCTAACAACCC
olidus178 ACCCATCCCCTCCTTAAAATCGCCAACGACGCGCTAGTCGATCTTCCAGCCCCCTCAAACATTTCAGTTTGATGAAACTTCGGCTCCCTTCTGGGGCTCTGCTTAGCAAGTCAAATCCTCACAGGTTTATTCCTTGCCATGCACTACACTTCTGACATCTCCACTGCTTTTTCATCTGTTACCCATATTTGCCGAGACGTCAGCTACGGGTGACTAATTCGAAACATGCATGCTAATGGCGCATCGTTCTTCTTCATCTGCATCTACCTGCACATTGGACGAGGCCTTTACTACGGTTCTTACCTTTATAAGGAAACCTGAAACATTGGGGTTGTACTCCTCCTCCTGGTAATAATGACGGCCTTTGTTGGGTATGTCCTCCCCTGAGGACAGATGTCGTTTTGAGGAGCTACCGTGATTACCAACCTTCTTTCGGCCGTCCCCTACGTTGGGAACGACCTCGTTCAATGAATCTGAGGGGGTTTCTCCGTCGACAACGCCACCCTAACACGATTCTTTGCTTTTCACTTTTTGTTTCCCTTTGCTATTGTTGGAGCAACAATCCTTCACTTGCTTTTCCTTCATCAGACGGGCTCTAACAACCC
olidus179 ACCCATCCCCTCCTTAAAATCGCCAACGACGCGCTAGTCGATCTCCCAGCCCCCTCAAACATTTCAGTTTGATGAAACTTCGGCTCCCTTCTGGGGCTCTGCTTAGCAAGTCAAATCCTCACAGGTTTATTCCTTGCCATACACTACACTTCTGACATCTCCACTGCTTTTTCATCTGTTACCCATATTTGCCGAGACGTCAGCTACGGGTGACTAATTCGAAACATGCATGCTAATGGCGCATCGTTCTTCTTCATCTGCATCTACCTGCACATCGGACGAGGCCTTTACTACGGTTCTTACCTTTATAAGGAAACCTGAAACATTGGGGTTGTACTCCTCCTCCTGGTAATAATGACGGCCTTTGTTGGGTATGTCCTCCCCTGAGGACAGATGTCGTTTTGAGGAGCTACCGTAATTACCAACCTTCTTTCGGCCGTCCCCTACGTTGGGAACGACCTTGTTCAATGAATCTGAGGGGGTATCTCCGTCGACAACGCCACCCTAACCCGATTCTTTGCTTTTCACTTTTTGTTTCCCTTTGTTATTGTTGGTGCAACAGTCCTTCACTTGCTTTTCCTTCATCAGACGGGCTCTAACAACCC
olidus180 ACCCATCCCCTCCTTAAAATCGCCAACGACGCGCTAGTCGATCTTCCAGCCCCCTCAAACATTTCAATTTGATGAAACTTCGGCTCCCTTCTGGGGCTCTGCTTAGCAAGTCAAATCCTCACAGGTTTATTCCTTGCCATACACTACACTTCTGACATCTCCACTGCTTTTTCATCTGTTACCCATATTTGCCGAGACGTCAGCTACGGGTGACTAATTCGAAACATGCATGCTAATGGCGCATCGTTCTTCTTCATCTGCATCTACCTGCACATCGGACGAGGCCTTTACTACGGTTCTTACCTTTATAAGGAAACCTGAAACATTGGGGTTGTACTCCTCCTCCTAGTAATAATGACGGCCTTTGTTGGGTATGTCCTCCCCTGAGGACAGATGTCGTTTTGAGGAGCTACCGTGATTACCAACCTTCTTTCGGCCGTCCCCTACGTTGGGAACGACCTTGTTCAATGAATCTGAGGGGGTTTTTCCGTCGACAACGCCACCCTAACCCGATTCTTTGCTTTTCACTTTTTGTTTCCCTTTGTTATTGTTGGTGCAACAGTCCTTCACTTGCTTTTCCTTCATCAGACGGGCTCTAACAACCC
olidus181 ACCCATCCCCTCCTTAAAATCGCCAACGACGCGCTAGTCGATCTTCCAGCCCCCTCAAACATTTCAGTTTGATGAAACTTCGGCTCCCTTCTGGGGCTCTGCTTAGCAAGTCAAATCCTCACAGGTTTATTCCTTGCCATACACTACACTTCTGACATCTCCACTGCTTTTTCATCTGTTACCCATATTTGCCGAGACGTCAGCTACGGGTGACTAATTCGAAACATGCATGCTAATGGCGCATCCTTCTTTTTCATCTGCATCTACCTGCACATCGGACGAGGCCTTTACTACGGTTCTTACCTTTACAAGGAAACCTGAAACATTGGGGTTGTGCTCCTCCTCCTCGTAATAATGACGGCCTTTGTTGGGTATGTCCTCCCCTGAGGACAGATATCGTTTTGAGGGGCTACCGTGATTACCAATCTTCTTTCGGCCGTCCCCTACGTTGGGAACGACCTTGTTCAATGAATCTGAGGCGGGTTCTCCGTTGACAACGCCACCCTAACCCGATTCTTTGCTTTTCACTTTTTATTTCCCTTTGTTATTGTTGGTGCAACAGTCCTTCACTTGCTTTTCCTTCATCAGACGGGCTCTAACAACCC
olidus182 ACCCATCCCCTCCTTAAAATCGCCAACGACGCGCTAGTCGATCTTCCAGCCCCCTCAAACATTTCAGTTTGATGAAACTTCGGCTCCCTTCTGGGGCTCTGCTTAGCAAGTCAAATCCTCACAGGTTTATTCCTTGCCATACACTACACTTCTGACATCTCCACTGCTTTTTCATCTGTTACCCATATTTGCCGAGACGTCAGCTACGGGTGACTAATTCGAAACATGCATGCTAATGGCGCATCGTTCTTTTTCATCTGCATCTACCTGCACATCGGACGAGGCCTTTACTACGGTTCTTACCTTTATAAGGAAACCTGAAACATTGGGGTTGTACTCCTCCTCCTGGTAATAATGACGGCCTTTGTTGGGTATGTCCTCCCCTGAGGACAGATGTCGTTTTGAGGAGCTACCGTGATTACCAACCTTCTTTCGGCCGTCCCCTACGTTGGGAACGACCTTGTTCAATGAATCTGAGGGGGTTTCTCCGTCGACAACGCCACCCTAACCCGATTCTTTGCTTTTCACTTTTTGTTTCCCTTTGTTATTGTTGGTGCAACAGTCCTTCACTTGCTTTTCCTTCATCAGACAGGCTCTAACAACCC
olidus183 ACCCATCCCCTCCTTAAAATCGCCAACGACGCGCTAGTTGATCTTCCAGCCCCCTCAAACATTTCAGTTTGATGAAACTTCGGCTCCCTTCTGGGGCTCTGCTTAGCAAGTCAAATCCTCACAGGTTTATTCCTTGCCATACACTACACTTCTGACATCTCCACTGCTTTTTCATCTGTTACCCATATTTGCCGAGACGTCAGCTACGGGTGACTAATTCGAAACATGCATGCTAATGGCGCATCGTTCTTCTTCATCTGCATCTACCTGCACATCGGACGAGGCCTTTACTACGGTTCTTACCTTTATAAGGAAACCTGAAACATTGGGGTTGTACTCCTCCTCCTGGTAATAATGACGGCCTTTGTTGGGTATGTCCTCCCCTGAGGACAGATGTCGTTTTGAGGAGCTACCGTGATTACCAACCTTCTTTCGGCCGTCCCCTACATTGGGAACGACCTTGTTCAATGAATCTGAGGGGGTTTCTCCGTCGACAACGCCACCCTAACCCGATTCTTTGCTTTTCACTTTTTGTTTCCCTTTGTTATTGTTGGTGCAACAGTCCTTCACTTGCTTTTCCTTCATCAGACAGGCTCTAACAACCC
olidus184 ACCCATCCCCTCCTTAAAATCGCCAACGACGCGCTAGTCGATCTTCCAGCCCCCTCAAACATTTCAGTTTGATGAAACTTCGGCTCCCTTCTGGGGCTCTGCTTAGCAAGTCAAATCCTCACAGGTTTATTCCTTGCCATACACTACACTTCTGACATCTCCACTGCTTTTTCATCTGTTACCCATATTTGCCGAGACGTCAGCTACGGGTGACTAATTCGAAACATGCATGCTAATGGCGCATCGTTCTTCTTCATCTGCATCTACCTGCACATCGGACGAGGCCTTTACTACGGTTCTTACCTTTATAAAGAAACCTGAAACATTGGGGTTGTACTCCTCCTCCTGGTAATAATGACGGCCTTTGTTGGGTATGTCCTCCCCTGAGGACAGATGTCGTTTTGAGGAGCTACCGTGATTACCAACCTTCTTTCGGCCGTCCCCTACGTTGGGAACGACCTTGTTCAATGAATCTGAGGGGGTTTCTCCGTCGACAACGCCACCCTAACCCGATTCTTTGCTTTTCACTTTTTGTTTCCCTTTGTTATTGTTGGTGCAACAGTCCTTCACTTGCTTTTCCTTCATCAGACGGGCTCTAACAACCC
olidus185 ACCCATCCCCTCCTTAAAATCGCCAACGACGCGCTAGTCGATCTTCCAGCCCCCTCAAACATTTCAGTTTGATGAAACTTCGGCTCCCTTCTGGGGCTCTGCTTAGCAAGTCAAATCCTCACAGGTTTATTCCTTGCCATACACTACACTTCTGACATCTCCACTGCTTTTTCATCTGTTACCCATATTTGCCGAGACGTCAGCTACGGGTGACTAATTCGAAACATGCATGCTAACGGCGCATCGTTCTTCTTCATCTGCATCTACCTGCACATCGGACGAGGCCTTTACTACGGTTCTTACCTTTATAAGGAAACCTGAAACATTGGGGTTGTACTCCTCCTACTGGTAATAATGACGGCCTTTGTTGGGTATGTCCTCCCCTGAGGACAGATGTCGTTTTGAGGAGCTACCGTGATTACCAACCTTCTTTCGGCCGTCCCCTACGTTGGGAACGACCTTGTTCAATGAATCTGAGGGGGTTTCTCCGTCGACAACGCCACCCTAACCCGATTCTTTGCTTTTCACTTTTTGTTTCCCTTTGTTATTGTTGGTGCAACAGTCCTTCACTTGCTTTTCCTTCATCAGACAGGCTCTAACAACCC
olidus186 ACCCATCCCCTCCTTAAAATCGCCAACGACGCGCTAGTCGATCTTCCAGCCCCCTCAAACATTTCAGTTTGATGAAACTTCGGCTCCCTTCTGGGGCTCTGCTTAGCAAGTCAAATCCTCACAGGTTTATTCCTTGCCATACACTACACTTCTGACATCTCCACTGCTTTTTCATCTGTTACCCATATTTGCCGAGACGTCAGCTACGGGTGACTAATTCGAAACATGCATGCTAATGGCGCATCATTCTTCTTCATCTGCATCTACCTGCACATCGGACGAGGCCTTTACTACGGTTCTTACCTTTATAAGGAAACCTGAAACATTGGGGTTGTACTCCTCCTCCTGGTAATAATGACGGCCTTTGTTGGGTATGTCCTCCCCTGAGGACAGATGTCGTTTTGAGGAGCTACCGTGATTACCAACCTTCTTTCGGCCGTCCCCTACGTTGGGAACGACCTTGTTCAATGAATCTGAGGGGGTTTCTCCGTCGACAACGCCACCCTAACCCGATTCTTTGCTTTTCACTTTTTGTTTCCCTTTGTTATTGTTGGTGCAACAGTCCTTCACTTGCTTTTCCTTCATCAGACGGGCTCTAACAACCC
olidus187 ACCCATCCCCTCCTTAAAATCGCCAACGACGCGCTAGTCGATCTTCCAGCCCCCTCAAACATTTCAGTTTGGTGAAACTTCGGCTCCCTTCTAGGGCTCTGCTTAGCAAGTCAAATCCTCACAGGTTTATTCCTTGCCATACACTACACTTCTGACATCTCCACTGCTTTTTCATCTGTTACCCATATTTGCCGAGACGTCAGCTACGGGTGACTAATTCGAAACATGCATGCTAATGGCGCATCGTTCTTCTTCATCTGCATCTACCTCCACATCGGACGAGGCCTTTACTACGGTTCTTACCTTTATAAGGAAACCTGAAACATTGGGGTTGTACTCCTCCTCCTGGTAATAATGACGGCCTTTGTTGGGTATGTCCTCCCCTGAGGACAGATGTCGTTTTGAGGAGCTACCGTCATTACCAACCTTCTTTCGGCCGTCCCCTACGTTGGGAACGACCTTGTTCAATGAATCTGAGGGGGTTTCTCCGTCGACAACGCCACCCTAACCCGATTCTTTGCTTTTCACTTTTTGTTTCCCTTTGTTATTGTTGGTGCAACAGTCCTTCACTTGCTTTTCCTTCATCAGACGGGCTCTAACAACCC
olidus188 ACCCATCCCCTCCTTAAAATCGCCAACAACGCGCTAGTCGATCTTCCAGCCCCCTCAAACATTTCAGTTTGGTGAAACTTCGGCTCCCTTCTAGGGCTCTGCTTAGCAAGTCAAATCCTTACAGGTTTATTCCTTGCCATACACTACACTTCTGACATCTCCACTGCTTTTTCATCTGTTACCCATATTTGCCGAGACGTCAGCTACGGGTGACTAATTCGAAACATGCATGCTAATGGCGCATCGTTCTTCTTCATCTGCATCTACCTGCACATCGGACGAGGCCTTTACTACGGTTCTTACCTTTATAAGGAAACCTGAAACATTGGGGTTGTACTCCTCCTCCTGGTAATAATGACGGCCTTTGTTGGGTATGTCCTCCCCTGAGGACAGATGTCGTTTTGAGGAGCTACCGTGATTACCAACCTTCTTTCGGCCGTCCCCTACGTTGGGAACGACCTTGTTCAATGAATCTGAGGGGGTTTCTCCGTCGACAACGCCACCCTAACCCGATTCTTTGCTTTTCACTTTTTGTTTCCCTTTGTTATTGTTGGTGCAACAGTCCTTCACTTGCTTTTCCTTCATCAGACGGGCTCTAACAACCC
olidus189 ACCCATCCCCTCCTTAAAATCGCCAACGACGCGCTAGTTGATCTTCCAGCCCCCTCAAACATTTCAGTTTGGTGAAACTTCGGCTCCCTTCTAGGGCTCTGCTTAGCAAGTCAAATCCTCACAGGTTTATTCCTTGCCATACACTACACTTCTGACATCTCCACTGCTTTTTCATCTGTTACCCATATTTGCCGAGACGTCAGCTACGGGTGACTAATTCGAAACATGCATGCTAATGGCGCATCGTTCTTCTTCATCTGCATCTACCTGCACATCGGACGAGGCCTTTACTACGGTTCTTACCTTTATAAGGAAACCTGAAACATTGGGGTTGTACTCCTCCTCCTGGTAATAATGACGGCCTTTGTTGGGTATGTCCTCCCCTGAGGACAGATGTCGTTTTGAGGAGCTACCGTGATTACCAACCTTCTTTCGGCCGTCCCCTACGTTGGGAACGACCTTGTACAATGAATCTGAGGGGGTTTCTCCGTCGACAACGCCACCCTAACCCGATTCTTTGCTTTTCACTTTTTGTTTCCCTTTGTTATTGTTGGTGCAACAGTCCTTCACTTGCTTTTCCTTCATCAGACGGGCTCTAACAACCC
olidus190 ACCCATCCCCTCCTTAAAATCGCCAACGACGCGCTAGTCGATCTTCCAGCCCCCTCAAACATTTCAGTTTGGTGAAACTTCGGCTCCCTTCTAGGGCTCTGCTTAGCAAGTCAAATCCTCACAGGTTTATTCCTTGCCATACACTACACTTCTGACATCTCCACTGCTTTTTCATCTGTTACCCATATTTGCCGAGACGTCAGCTACGGGTGACTAATTCGAAACATGCATGCTAATGGCGCATCGTTCTTCTTCATCTGCATCTACCTCCACATCGGACGAGGCCTTTACTACGGTTCTTACCTTTATAAGGAAACCTGAAACATTGGGGTTGTACTCCTCCTCCTGGTAATAATGACGGCCTTTGTTGGGTATGTCCTCCCCTGAGGACAGATGTCGTTTTGAGGAGCTACCGTGATTACCAACCTTCTTTCGGCCGTCCCCTACGTTGGGAACGACCTTGTTCAATGAATCTGAGGGGGTTTCTCCGTCGACAACGCCACCCTAACCCGATTCTTTGCTTTTCACTTTTTGTTTCCCTTTGTTATTGTTGGTGCAACAGTCCTTCACTTGCTTTTCCTTCATCAGACGGGCTCTAACAACCC
olidus191 ACCCATCCCCTCCTTAAAATCGCCAACGACGCGCTAGTCGATCTTCCAGCTCCCTCAAACATTTCAGTTTGATGAAACTTCGGCTCCCTTCTGGGGCTCTGCTTAGCAAGTCAAATCCTCACAGGTTTATTCCTTGCCATACACTACACTTCTGACATCTCCACTGCTTTTTCATCTGTTACCCATATTTGCCGAGACGTCAGCTACGGGTGACTAATTCGAAACATGCATGCTAATGGCGCATCGTTCTTCTTCATCTGCATCTACCTGCACATCGGACGAGGCCTTTACTACGGTTCTTACCTTTATAAGGAAACCTGAAACATTGGGGTTGTACTCCTCCTCCTGGTAATAATGACGGCCTTTGTTGGGTATGTCCTCCCCTGAGGACAGATGTCGTTTTGAGGAGCTACCGTGATTACCAACCTTCTTTCGGCCGTCCCCTACATTGGGAACGACCTTGTTCAATGAATCTGAGGGGGTTTCTCCGTCGACAACGCCACCCTAACCCGATTCTTTGCTTTTCACTTTTTGTTTCCCTTTGTTATTGTTGGTGCAACAGTCCTTCACTTGCTTTTCCTTCATCAGACGGGCTCTAACAACCC
olidus192 ACCCATCCCCTCCTTAAAATCGCCAACGACGCGCTAGTCGATCTTCCAGCCCCCTCAAACATTTCAGTTTGATGAAACTTCGGCTCCCTTCTGGGGCTCTGCTTAGCAAGTCAAATCCTCACAGGTTTATTCCTTGCCATGCACTACACTTCTGACATCTCCACTGCTTTTTCATCTGTTACCCATATTTGCCGAGACGTCAGCTACGGGTGACTAATTCGAAACATGCATGCTAATGGCGCATCGTTCTTCTTCATCTGCATCTACCTGCACATTGGACGAGGCCTTTACTACGGTTCTTACCTTTATAAGGAAACCTGAAACATTGGGGTTGTTCTCCTCCTCCTGGTAATAATGACGGCCTTTGTTGGGTATGTCCTCCCCTGAGGACAGATGTCGTTTTGAGGAGCTACCGTGATTACCAACCTTCTTTCGGCCGTCCCCTACGTTGGGAACGACCTCGTTCAATGAATCTGAGGGGGTTTCTCCGTCGACAACGCCACCCTAACCCGATTCTTTGCTTTTCACTTTTTGTTTCCCTTTGTAATTGTTGGTGCAACAGTCCTTCACTTGCTTTTCCTTCATCAGACGGGCTCTAACAACCC
olidus193 ACCCATCCCCTCCTTAAAATCGCCAACGACGCGCTAGTCGATCTTCCAGCCCCCTCAAACATTTCAGTTTGATGAAACTTCGGCTCCCTTCTAGGGCTCTGCTTAGCAAGTCAAATCCTCACAGGTTTATTCCTTGCCATACAATACACTTCTGACATCTCCACTGCTTTTTCATCTGTTACCCATATTTGCCGAGACGTCAGCTACGGGTGACTAATTCGAAACATGCATGCTAATGGCGCATCGTTCTTTTTCATCTGCATCTACCTGCACATCGGACGAGGCCTTTACTACGGTTCTTACCTTTATAAGGAAACCTGAAACATTGGGGTAGTACTCCTCCTCCTGGTAATAATGACTGCCTTTGTTGGGTATGTCCTCCCCTGAGGACAGATGTCGTTTTGAGGGGCTACCGTGATTACCAACCTTCTTTCGGCCGTCCCCTACGTTGGGAACGACCTTGTTCAATGAATCTGAGGGGGTTTCTCCGTAGACAACGCCACCCTAACCCGATTCTTTGCTTTTCACTTTTTGTTTCCCTTTGTTATTGTTGGTGCAACGGTCCTTCACTTGCTTTTCCTTCATCAGACGGGCTCTAACAACCC
olidus194 ACCCATCCCCTCCTTAAAATCGCCAACGACGCGCTAGTCGATCTTCCAGCCCCCTCAAACATTTCAGTTTGATGAAACTTCGGCTCCCTTCTGGGGCTCTGCTTAGCAAGTCAAATCCTCACAGGTTTATTCCTTGCCATACACTACACTTCTGACATCTCCACTGCTTTTTCATCTGTTACCCATATTTGCCGAGACGTCAGCTACGGGTGACTAATTCGAAACATGCATGCTAATGGCGCATCGTTCTTCTTCATCTGCATCTACCTGCACATCGGACGAGGCCTTTACTACGGTTCTTACCTTTATAAGGAAACCTGAAACATTGGGGTTGTACTCCTCCTCCTGGTAATAATGACGGCCTTTGTTGGGTATGTCCTCCCCTGAGGACAGATGTCGTTTTGAGGAGCTACCGTGATTACCAACCTTCTTTCGGCCGTCCCCTACGTTGGGAACGACCTTGTTCAATGAATCTGAGGGGGTTTCTCCGTCGACAACGCCACCCTAACCCGATTCTTTGCTTTTCACTTTTTGTTTCCCTTTGTTATTGTTGGTGCAACAGTCCTTCACTTGCTTTTCCTTCATCAGACAGGCTCTAACAACCC
olidus195 ACCCATCCCCTCCTTAAAATCGCCAACGACGCGCTAGTCGATCTTCCAGCCCCCTCAAACATTTCAGTTTGATGAAACTTCGGCTCCCTTCTGGGGCTCTGCTTAGCAAGTCAAATCCTCACAGGTTTATTCCTTGCCATACACTACACTTCTGACATCTCCACTGCTTTTTCATCTGTTACCCATATTTGCCGAGACGTCAGCTACGGGTGACTAATTCGAAACATGCATGCTAATGGCGCATCGTTCTTCTTCATCTGCATCTACTTGCACATCGGACGAGGCCTTTACTACGGTTCTTACCTTTATAAGGAAACCTGAAACATTGGGGTTGTACTCCTCCTCCTGGTAATAATGACGGCCTTTGTTGGGTATGTCCTCCCCTGAGGACAGATGTCGTTTTGAGGAGCTACCGTGATTACCAACCTTCTTTCGGCCGTCCCCTACGTTGGGAACGACCTTGTTCAATGAATCTGAGGGGGTTTCTCCGTCGACAACGCCACCCTAACCCGATTCTTTGCTTTTCACTTTTTGTTTCCCTTTGTTATTGTTGGTGCAACAGTCCTTCACTTGCTTTTCCTTCATCAGACAGGCTCTAACAACCC
olidus196 ACCCATCCCCTCCTTAAAATCGCCAACGACGCGCTAGTCGATCTTCCAGCCCCCTCAAACATTTCAGTTTGATGAAACTTCGGCTCCCTTCTGGGGCTCTGCTTAGCAAGTCAAATCCTCACAGGTTTATTCCTTGCCATACACTACACTTCTGACATCTCCACTGCTTTTTCATCTGTTACCCATATTTGCCGAGACGTCACCTACGGGTGACTAATTCGAAACATGCATGCTAATGGCGCATCGTTCTTCTTCATCTGCATCTACTTGCACATCGGACGAGGCCTTTACTACGGTTCTTACCTTTATAAGGAAACCTGAAACATTGGGGTTGTACTCCTCCTCCTGGTAATAATGACGGCCTTTGTTGGGTATGTCCTCCCCTGAGGACAGATGTCGTTTTGAGGAGCTACCGTGATTACCAACCTTCTTTCGGCCGTCCCCTACGTTGGGAACGACCTTGTTCAATGAATCTGAGGGGGTTTCTCCGTCGACAACGCCACCCTAACCCGATTCTTTGCTTTTCACTTTTTGTTTCCCTTTGTTATTGTTGGTGCAACAGTCCTTCACTTGCTTTTCCTTCATCAGACAGGCTCTAACAACCC
olidus197 ACCCATCCCCTCCTTAAAATCGCCAACGACGCGCTAGTTGATCTTCCAGCCCCCTCAAACATTTCCGTTTGATGAAACTTCGGCTCCCTTCTGGGACTCTGCTTAGCAAGTCAAATCCTCACAGGTTTATTCCTTGCCATACACTACACTTCTGACATCTCCACTGCTTTTTCATCTGTTACCCATATTTGCCGAGACGTCAGCTACGGGTGACTAATTCGGAACATGCATGCTAATGGCGCATCGTTCTTCTTCATCTGCATCTACCTACATATTGGACGAGGCCTTTACTACGGTTCTTACCTTTATAAGGAAACCTGAAACATTGGCGTTGTGCTCCTCCTCCTCGTAATAATAACGGCCTTTGTTGGGTATGTCCTCCCCTGAGGACAGATGTCGTTTTGAGGGGCTACCGTGATTACCAACCTTCTCTCGGCCGTCCCCTACGTCGGGAACGACCTTGTTCAGTGGATCTGAGGAGGGTTCTCCGTTGACAACGCCACCCTAACCCGATTCTTTGCTTTTCACTTTTTATTTCCTTTTGTTATTGTTGGTGCAACCGTCCTTCACTTGCTTTTCCTCCATCAGACGGGCTCTAACAACCC
olidus198 ACCCATCCCCTCCTTAAAATCGCCAACGACGCGCTAGTTGATCTTCCAGCTCCCTCAAACATTTCAGTTTGATGAAACTTCGGCTCCCTTCTGGGGCTCTGCTTAGCAAGTCAAATCCTCACAGGTTTATTCCTTGCCATACACTACACTTCTGACATCTCCACTGCTTTTTCATCTGTTACCCATATTTGCCGAGACGTCAGCTACGGGTGACTAATTCGAAACATGCATGCTAATGGCGCATCGTTCTTCTTCATCTGCATCTACCTGCACATCGGACGAGGCCTTTACTACGGTTCTTACCTTTATAAGGAAACCTGAAACATTGGGGTTGTACTCCTCCTCCTGGTAATAATGACGGCCTTTGTTGGGTATGTCCTCCCCTGAGGACAGATGTCGTTTTGAGGAGCTACCGTGATTACCAACCTTCTTTCGGCCGTCCCCTACGTTGGGAACGACCTTGTTCAATGAATCTGAGGGGGTTTCTCCGTTGACAACGCCACCCTAACCCGATTCTTTGCTTTTCACTTTTTGTTTCCCTTTGTTATTGTGGGTGCAACAGTCCTTCACTTGCTTTTCCTTCATCAGACGGGCTCTAACAACCC
olidus199 ACCCATCCTCTCCTTAAAATCGCCAACGACGCGCTAATCGATCTTCCAGCCCCCTCAAACATTTCAGTTTGATGAAACTTCGGCTCCCTTCTGGGGCTCTGCTTAGCAAGTCAAATCCTCACAGGTTTATTCCTTGCCATACACTACACTTCTGACATCTCCACTGCTTTTTCATCTGTTACCCATATTTGCCGAGACGTCAGCTACGGGTGGTTAATTCGAAACATGCATGCTAATGGCGCATCGTTCTTTTTCATCTGCATCTACCTGCACATCGGACGAGGCCTTTACTACGGTTCTTACCTTTATAAGGAAACCTGAAACATTGGGGTTGTACTCCTCCTCCTGGTAATAATGACGGCCTTTGTTGGGTATGTCCTCCCCTGAGGACAGATGTCGTTTTGAGGAGCTACCGTGATTACCAACCTTCTTTCGGCCGTCCCCTACGTTGGGAACGACCTTGTTCAATGAATCTGAGGGGGTTTCTCCGTCGACAACGCCACCCTAACCCGATTCTTTGCTTTTCACTTTTTATTTCCCTTTGTTATTGTTGGTGCAACAGTCCTTCACTTGCTTTTCCTTCATCAGACGGGCTCTAACAACCC
olidus200 ACCCATCCCCTCCTTAAAATCGCCAACGACGCGCTAGTTGATCTTCCAGCCCCCTCAAACATTTCAGTTTGATGAAACTTCGGCTCCCTTCTGGGGCTCTGCTTAGCAAGTCAAATCCTCACAGGTTTATTCCTTGCCATACACTACACTTCTGACATCTCCACTGCTTTTTCATCTGTTACCCATATTTGCCGAGACGTCAGCTACGGGTGACTAATTCGAAACATGCATGCTAATGGCGCATCGTTCTTCTTCATCTGCATCTACCTGCACATCGGACGAGGCCTTTATTACGGTTCTTACCTTTATAAGGAAACCTGGAACATTGGGGTTGTACTCCTCCTCCTGGTAATAATGACGGCCTTTGTTGGGTATGTCCTCCCCTGAGGACAGATGTCGTTTTGAGGAGCTACCGTGATTACCAACCTTCTTTCGGCCGTCCCCTACGTTGGGAACGACCTCGTTCAATGAATCTGAGGGGGTTTCTCCGTCGACAACGCCACCCTAACCCGGTTCTTTGCTTTTCACTTTTTGTTTCCCTTTGTTATTGTTGGTGCAACCGTCCTTCACTTGCTTTTCCTTCATCAGACGGGCTCTAACAACCC
olidus201 ACCCATCCCCTCCTTAAAATCGCCAACGACGCGCTAGTTGATCTTCCAGCCCCCTCAAACATTTCAGTTTGATGAAACTTCGGCTCCCTTCTGGGGCTCTGCTTAGCAAGTCAAATCCTCACAGGTTTATTCCTTGCCATACACTACACTTCTGACATCTCCACTGCTTTTTCATCTGTTACCCATATTTGCCGAGACGTCAGCTACGGGTGACTAATTCGAAACATGCATGCTAATGGCGCATCGTTCTTCTTCATCTGCATCTACCTGCACATCGGACGAGGCCTTTATTACGGTTCTTACCTTTATAAGGAAACCTGGAACATTGGGGTTGTACTCCTCCTCCTGGTAATAATGACGGCCTTTGTTGGGTATGTCCTCCCCTGAGGACAGATGTCGTTTTGAGGAGCTACCGTGATTACCAACCTTCTTTCGGCCGTCCCCTACGTTGGGAACGACCTCGTTCAATGAATCTGAGGGGGTTTCTCCGTCGACAACGCCACCCTAACCCGGTTCTTTGCTTTTCACTTTTTGTTTCCCTTTGTTATTGTTGGTGCAACAGTCCTTCACTTGCTTTTCCTTCATCAGACGGGCTCTAACAACCC
olidus202 ACCCACCCCCTCCTTAAAATCACCAACGACGCGCTAGTCGATCTTCCAGCCCCCTCGAACATTTCAGTATGATGAAACTTCGGCTCCCTTCTAGGGCTCTGCTTAGCAAGTCAAATCCTCACAGGTTTATTCCTTGCCATACACTACACTTCTGACATCTCCACTGCTTTTTCATCTGTTACCCATATTTGCCGAGACGTCAGCTACGGGTGACTAATTCGAAACATGCATGCTAATGGCGCATCGTTCTTCTTCATCTGCATCTACCTGCACATCGGACGAGGCCTTTACTACGGTTCTTACCTTTATAAGGAAACCTGGAACATTGGGGTTGTACTCCTCCTCCTGGTAATAATGACGGCCTTTGTTGGGTATGTCCTCCCCTGAGGACAGATGTCGTTTTGAGGAGCTACCGTGATTACCAACCTTCTTTCGGCCGTCCCCTACATTGGGAACGACCTTGTTCAATGAATCTGAGGGGGTTTCTCCGTCGACAACGCCACCCTAACCCGATTCTTTGCTTTTCACTTTTTGTTTCCCTTTGTTATTGTTGGTGCAACAGTCCTTCACTTGCTTTTCCTTCATCAGACGGGCTCTAACAACCC
olidus203 ACCCATCCCCTCCTTAAAATCGCCAACGACGCGCTAGTCGATCTTCCAGCCCCCTCAAACATTTCAGTTTGATGAAACTTCGGCTCCCTTCTGGGGCTCTGCTTAGCAAGTCAAATCCTCACAGGTTTATTCCTTGCCATACACTACACTTCTGACATCTCCACTGCTTTTTCATCTGTAACCCATATTTGCCGAGACGTCAGCTACGGGTGACTAATTCGGAACATGCATGCTAATGGCGCATCGTTCTTCTTCATCTGCATCTACCTGCACATCGGACGAGGCCTTTACTACGGTTCTTACCTTTATAAGGAAACCTGAAACATTGGGGTTGTACTCCTCCTCCTGGTAATAATGACGGCCTTTGTTGGGTATGTCCTCCCCTGAGGACAGATGTCGTTTTGGGGAGCTACCGTGATTACCAACCTTCTTTCGGCCGTCCCCTACGTTGGGAACGACCTTGTTCAATGAATCTGAGGAGGTTTCTCCGTCGACAACGCCACCCTAACCCGATTCTTTGCTTTTCACTTTTTGTTTCCCTTTGTTATTGTTGGTGCAACAGTCCTTCACTTGCTTTTCCTTCATCAGACGGGCTCTAACAACCC
olidus204 ACCCATCCCCTCCTTAAAATCGCCAACGACGCGCTAGTTGATCTTCCAGCCCCCTCAAACATTTCAGTTTGATGAAACTTCGGCTCCCTTCTGGGGCTCTGCTTAGCAAGTCAAATCCTCACAGGTTTATTCCTTGCCATACACTACACTTCTGACATCTCCACTGCTTTTTCATCTGTAACCCATATTTGCCGAGACGTCAGCTACGGGTGACTAATTCGGAACATGCATGCTAATGGCGCATCGTTCTTCTTCATCTGCATCTACCTACACATCGGACGAGGCCTTTACTACGGTTCTTACCTTTATAAGGAAACCTGAAACATTGGGGTTGTACTCCTCCTCCTGGTAATAATGACGGCCTTTGTTGGGTATGTCCTCCCCTGAGGACAGATGTCGTTTTGAGGAGCTACCGTGATTACCAACCTTCTTTCGGCCGTCCCCTACGTTGGGAACGACCTTGTTCAATGAATCTGAGGGGGTTTCTCCGTCGACAACGCCACCCTAACCCGATTCTTTGCTTTTCACTTTTTGTTTCCCTTTGTTATTGTTGGTGCAACAGTCCTTCACTTGCTTTTCCTTCATCAGACGGGCTCTAACAACCC
olidus205 ACCCATCCCCTCCTTAAAATCGCCAACGACGCGCTAGTCGATCTTCCAGCCCCCTCAAACATTTCAGTTTGGTGAAACTTCGGCTCCCTTCTAGGGCTCTGCTTAGCAAGTCAAATCCTCACAGGTTTGTTCCTTGCCATACACTACACTTCTGACATCTCCACTGCTTTTTCATCTGTTACCCATATTTGCCGAGACGTCAGCTACGGGTGACTAATTCGAAACATGCATGCTAATGGCGCATCGTTCTTCTTCATCTGCATCTACCTGCACATCGGACGAGGCCTTTACTACGGTTCTTACCTTTATAAGGAAACCTGAAACATTGGGGTTGTACTCCTCCTCCTGGTAATAATGACGGCCTTTGTTGGGTATGTCCTCCCCTGAGGACAGATGTCGTTTTGAGGAGCTACCGTGATTACCAACCTTCTTTCGGCCGTCCCCTACGTTGGGAACGACCTTGTTCAATGAATCTGAGGGGGTTTCTCCGTCGACAACGCCACCCTAACCCGATTCTTTGCTTTTCACTTTTTGTTTCCCTTTGTTATTGTTGGTGCAACAGTCCTTCACTTGCTTTTCCTTCATCAGACGGGCTCTAACAACCC
olidus206 ACCCATCCCCTCCTTAAAATCGCCAACGACGCGCTAGTCGATCTTCCAGCCCCCTCAAACATTTCAGTTTGATGAAACTTCGGCTCCCTTCTGGGGCTCTGCTTAGCAAGTCAAATCCTCACAGGTTTATTCCTTGCCATACACTACACTTCTGACATCTCCACTGCTTTTTCATCTGTTACCCATATTTGCCGAGACGTCAGCTACGGGTGACTAATTCGAAACATGCATGCTAATGGCGCATCGTTCTTCTTCATCTGCATCTACCTGCACATCGGACGAGGCCTTTACTACGGCTCTTACCTTTATAAGGAAACCTGGAACATTGGGGTTGTACTCCTCCTCCTGGTAATAATGACGGCCTTTGTTGGGTATGTCCTCCCCTGAGGACAGATGTCGTTTTGAGGAGCTACCGTGATTACCAGCCTTCTTTCGGCCGTCCCCTACGTTGGGAACGACCTTGTTCAATGAATCTGAGGAGGGTTCTCCGTCGACAACGCCACCCTAACCCGATTCTTTGCTTTTCACTTTTTGTTTCCTTTTGTTATTGTTGGTGCAACAGTCCTTCCCTTGCTTTTCCTCCATCAGACGGGCTCTAACAACCC
olidus207 ACCCATCCCCTCCTTAAAATCGCCAACGACGCGCTAGTCGATCTTCCAGCCCCCTCGAACATTTCAGTTTGATGAAACTTCGGCTCCCTTCTAGGGCTCTGCTTAGCAAGTCAAATCCTCACAGGTTTATTCCTTGCCATACACTACACTTCTGACATCTCCACTGCTTTTTCATCTGTTACCCATATTTGCCGAGACGTCAGCTACGGGTGACTAATTCGAAACATGCATGCTAATGGCGCATCGTTCTTCTTCATCTGCATCTACCTGCACATCGGACGAGGCCTTTACTACGGTTCTTACCTTTATAAGGAAACCTGGAACATTGGGGTTGTACTCCTCCTCCTGGTAATAATGACGGCCTTTGTTGGGTATGTCCTCCCCTGAGGACAGATGTCGTTTTGAGGAGCTACCGTGATTACCAACCTTCTTTCGGCCGTCCCCTACATTGGAAACGACCTTGTTCAATGAATCTGAGGGGGTTTCTCCGTCGACAACGCCACCCTAACCCGATTCTTTGCTTTTCACTTTTTGTTTCCCTTTGTTATTGTTGGTGCAACAGTCCTTCACTTGCTTTTCCTTCATCAGACGGGCTCTAACAACCC
olidus208 ACCCATCCCCTCCTTAAAATCGCCAACGACGCGCTAGTCGATCTTCCAGCCCCCTCAAACATTTCAGTTTGATGAAACTTCGGCTCCCTTCTGGGGCTCTGCTTAGCAAGTCAAATCCTCACAGGTTTATTCCTTGCCATACACTACACTTCTGACATCTCCACTGCTTTTTCATCTGTAACCCATATTTGCCGAGACGTCAGCTACGGGTGACTAATTCGGAACATGCATGCTAATGGCGCATCGTTCTTCTTCATCTGCATCTACCTGCACATCGGACGAGGCCTTTACTACGGTTCTTACCTTTATAAGGAAACCTGAAACATTGGGGTTGTACTCCTCCTCCTGGTAATAATGACGGCCTTTGTTGGGTATGTCCTCCCCTGAGGACAGATGTCGTTTTGAGGAGCTACCGTGATTACCAACCTTCTTTCGGCCGTCCCCTACGTTGGGAACGACCTTGTTCAATGAATCTGAGGAGGTTTCTCCGTCGACAACGCCACCCTAACCCGATTCTTTGCTTTTCACTTTTTGTTTCCCTTTGTTATTGTTGGTGCAACAGTCCTTCACTTGCTTTTCCTTCATCAGACGGGCTCTAACAACCC
olidus209 ACCCATCCCCTCCTTAAAATCGCCAACGACGCGCTAGTCGATCTTCCAGCCCCCTCAAACATTTCAGTTTGATGAAACTTCGGCTCCCTTCTGGGGCTCTGCTTAGCAAGTCAAATCCTCACAGGTTTATTCCTTGCCATACACTACACTTCTGACATCTCCACTGCTTTTTCATCTGTTACCCATATTTGCCGAGACGTCAGCTACGGGTGACTAATTCGAAACATGCATGCTAATGGCGCATCGTTCTTCTTCATCTGCATCTACCTGCACATCGGACGAGGCCTTTACTACGGTTCTTACCTTTATAAGGAAACCTGAAATATTGGGGTTGTACTCCTCCTCCTGGTAATAATGACGGCCTTTGTTGGGTATGTCCTCCCCTGAGGACAGATGTCCTTTTGAGGAGCTACCGTGATTACCAACCTTCTTTCGGCCGTCCCCTACGTTGGGAACGACCTTGTTCAATGAATCTGAGGGGGTTTCTCCGTTGACAACGCCACCCTAACCCGATTCTTTGCTTTTCACTTTTTGTTTCCCTTTGTTATTGTTGGTGCAACAGTCCTTCACTTGCTTTCCCTTCATCAGACGGGCTCTAACAACCC
olidus210 ACCCATCCCCTCCTTAAAATCGCCAACGACGCGCTAGTCGATCTTCCAGCCCCCTCAAACATTTCAGTTTGATGAAACTTCGGCTCCCTTCTGGGGCTCTGCTTAGCAAGTCAAATCCTCACAGGTTTATTCCTTGCCATGCACTACACTTCTGACATCTCCACTGCTTTTTCATCTGTTACCCATATTTGCCGAGACGTCAGCTACGGGTGACTAATTCGAAACATGCATGCTAATGGCGCATCGTTCTTCTTCATCTGCATCTACCTGCACATCGGACGAGGCCTTTACTACGGTTCTTACCTTTATAAGGAAACCTGAAACATTGGGGTTGTACTCCTCCTCCTGGTAATAATGACGGCCTTTGTTGGGTATGTCCTCCCCTGAGGACAGATGTCGTTTTGAGGAGCTACCGTGATTACCAACCTTCTTTCGGCCGTCCCCTACGTTGGGAACGACCTCGTTCAATGAATCTGAGGGGGTTTCTCCGTCGACAACGCCACCCTAACCCGATTCTTTGCTTTTCACTTTTTGTTTCCCTTTGTAATTGTTGGTGCAACAGTCCTTCACTTGCTTTTCCTTCACCAGACGGGCTCTAACAACCC
olidus211 ACCCTTCCCCTCCTTAAAATCGCCAACGACGCGCTAGTCGATCTTCCAGCCCCCTCAAACATTTCAGTTTGATGAAACTTCGGCTCCCTTCTGGGGCTCTGCTTGGCAAGTCAAATCCTCACAGGTTTATTCCTTGCCATACACTACACTTCTGACATCTCCACTGCTTTTTCATCTGTTACCCATATTTGCCGAGACGTCAGCTACGGGTGACTAATTCGAAGCATGCATGCTAATGGCGCATCGTTCTTCTTCATCTGCATCTACCTGCACATCGGACGAGGCCTTTACTACGGTTCTTACCTTTATAAGGAAACCTGAAACATTGGGGTTGTACTCCTCCTCCTGGTAATAATGACGGCCTTTGTTGGGTATGTCCTCCCCTGAGGACAGATGTCGTTTTGAGGAGCTACCGTGATTACCAACCTTCTTTCGGCCGTCCCCTACGTTGGGAACGACCTTGTTCAATGAATCTGAGGGGGTTTCTCCGTCGACAACGCCCCCCTAACCCGATTCTTTGCTTTTCACTTTTTGTTTCCCTTTGTAATTGTTGGTGCAACAGTCCTTCACTTGCTTTTCCTTCATCAGACGGGCTCTAACAACCC
olidus212 ACCCATCCCCTCCTTAAAATCGCCAACGACGCGCTAGTTGATCTTCCAGCCCCCTCAAACATTTCAGTTTGATGAAACTTCGGCTCCCTTCTGGGACTCTGCTTAGCAAGTCAAATCCTCACAGGTTTATTCCTTGCCATACACTACACTTCTGACATCTCCACTGCTTTTTCATCTGTTACCCATATTTGCCGAGACGTCAGCTACGGGTGACTAATTCGAAACATGCATGCTAATGGCGCATCATTCTTCTTCATCTGCATCTACCTGCACATCGGACGAGGCCTTTACTACGGTTCTTACCTATATAAGGAAACCTGAAACATCGGGGTTGTACTCCTCCTCCTCGTAATAATGACGGCCTTTGTTGGGTATGTCCTCCCCTGAGGACAGATGTCATTTTGAGGAGCTACCGTGATTACCAACCTTCTTTCGGCCGTCCCCTACGTTGGGAACGACCTTGTTCAATGAATCTGAGGGGGGTTCTCCGTCGACAACGCCACCCTAACCCGATTCTTTGCTTTTCACTTTTTGTTTCCCTTTGTTATTGTTGGTGCAACAGTCCTTCACTTGCTTTTCCTTCATCAGACGGGCTCTAACAACCC
olidus213 ACCCATCCCCTCCTTAAAATCGCCAACGACGCGCTAGTCGATCTTCCAGCCCCCTCAAACATTTCAGTTTGATGAAACTTCGGCTCCCTTCTGGGACTCTGCTTAGCAAGTCAAATCCTCACAGGTTTATCCCTTGCCATACACTACACTTCTGACATCTCCACTGCTTTTTCATCTGTTACCCATATTTGCCGAGACGTCAGCTACGGGTGACTAATTCGAAACATGCATGCTAATGGCGCATCATTCTTCTTCATCTGCATCTACCTGCACATCGGACGAGGCCTTTACTACGGTTCTTACCTTTATAAGGAAACCTGAAACATCGGGGTTGTACTCCTCCTCCTCGTAATAATGACGGCCTTTGTTGGGTATGTCCTCCCCTGAGGACAGATGTCATTTTGAGGAGCTACCGTGATTACCAACCTTCTTTCGGCCGTCCCCTACGTTGGGAACGACCTTGTTCAATGAATCTGAGGGGGTTTCTCCGTCGACAACGCCACCCTAACCCGATTCTTTGCTTTTCACTTTTTGTTTCCCTTTGTTATTGTTGGTGCAACAGTCCTTCACTTGCTTTTCCTTCATCAGACGGGCTCTAACAACCC
olidus214 ACCCATCCACTCCTTAAAATCGCCAACGACGCGCTAGTCGATCTTCCAGCCCCCTCAAACATTTCAGTTTGATGAAACTTCGGATCCCTTTTGGGACTCTGCTTAGCAACTCAAATCCTCACAGGTTTATTCCTTGCCATGCACTACACCTCTGACATCTCCACTGCTTTTTCATCTGTTACCCATATTTGCCGGGACGTCAGCTACGGGTGACTAATTCGAAACATGCATGCTAATGGCGCATCGTTCTTCTTCATCTGCATCTACCTGCACATCGGACGAGGCCTTTACTACGGTTCTTACCTTTATAAGGAAACCTGAAACATTGGGGTTGTCCTCCTCCTTCTCGTAATAATAACAGCCTTTGTTGGGTATGTCCTCCCCTGAGGGCAGATGTCGTTTTGAGGGGCTACCGTGATTACCAACCTTCTCTCGGCCGTCCCCTACGTCGGGAACGACCTTGTTCAATGGATCTGAGGAGGGTTCTCCGTTGACAACGCCACCCTAACCCGATTCTTTGCTTTTCACTTTTTATTTCCCTTTGTTATTGTTGGTGCGACCGTCCTTCACTTGCTTTTCCTTCATCAGACGGGCTCTAACAACCC
olidus215 ACCCACCCCCTCCTTAAAATCGCCAACGACGCGCTAGTCGATCTTCCAGCCCCCTCAAACATCTCAGTTTGATGAAACTTCGGCTCCCTTCTGGGGCTCTGCTTGGCAAGTCAAATCCTAACAGGTTTATTCCTTGCCATACACTACACTTCTGACATCTCCACTGCTTTTTCATCTGTTACCCATATTTGCCGAGACGTCAGCTACGGGTGACTAATTCGAAACATGCATGCTAATGGCGCATCATTCTTTTTTATCTGTATCTACCTGCACATCGGACGAGGCCTTTACTACGGTTCCTACCTTTATAAAGAAACCTGAAATATTGGGGTTGTGCTCCTCCTCCTCGTAATAATAACAGCCTTTGTTGGCTATGTCCTCCCCTGAGGACAGATATCGTTTTGAGGGGCTACCGTGATTACCAACCTTCTCTCAGCCGTCCCCTACGTCGGAAACGATCTTGTTCAGTGGATCTGAGGGGGATTCTCCGTTGACAACGCTACCCTGACCCGGTTTTTTGCTTTTCACTTTTTATTTCCCTTTGTAATTGTTGGTGCAACCGTCCTTCACTTGCTTTTCCTTCATCAGACGGGTTCTAACAACCC
olidus216 ACCCATCCCCTCCTTAAAATCGCCAACGACGCGCTAGTCGATCTTCCAGCCCCCTCAAACATTTCAGTTTGGTGAAACTTCGGCTCCCTTCTAGGGCTCTGCTTAGCAAGTCAAATCCTCACAGGTTTATTCCTTGCCATACACTACACTTCTGACATCTCCACTGCTTTTTCATCTGTTACCCATATTTGCCGAGACGTCAGCTACGGGTGACTAATTCGAAACATGCATGCTAATGGCGCATCGTTCTTCTTCATCTGCATCTACCTGCACATCGGACGAGGCCTTTACTACGGTTCTTACCTTTATAAGGAAACCTGAAATATTGGGGTTGTACTCCTCCTCCTGGTAATAATGACGGCCTTTGTTGGGTATGTCCTCCCCTGAGGACAGATGTCGTTTTGAGGAGCTACCGTGATTACCAACCTTCTTTCGGCCGTCCCCTACGTTGGGAACGACCTTGTTCAATGAATCTGAGGGGGTTTCTCCGTCGACAACGCCACCCTAACCCGATTCTTTGCTTTTCACTTTTTGTTTCCCTTTGTTATTGTTGGTGCAACAGTCCTTCACTTGCTTTTCCTTCATCAGACGGGCTCTAACAACCC
olidus217 ACCCATCCCCTCCTTAAAATCGCCAACGACGCGCTAGTTGATCTTCCAGCCCCCTCAAACATTTCAGTTTGATGAAACTTCGGCTCCCTTCTGGGGCTCTGCTTAGCAAGTCAAATCCTCACAGGTTTATTCCTTGCCATGCACTACACTTCTGACATCTCCACTGCTTTTTCATCTGTTACCCATATTTGCCGAGACGTCAGCTACGGGTGACTAATTCGAAACATGCATGCTAATGGCGCATCGTTCTTCTTCATCTGCATCTACCTGCACATCGGACGAGGCCTTTACTACGGTTCTTACCTTTATAAGGAAACCTGAAACATTGGGGTTGTACTCCTCCTCCTGGTAATAATGACGGCCTTTGTTGGGTATGTCCTCCCCTGAGGACAGATGTCATTTTGAGGAGCTACCGTGATTACCAACCTTCTTTCGGCCGTCCCCTACGTTGGGAACGACCTTGTTCAATGAATCTGAGGGGGTTTCTCCGTCGACAACGCCACCCTAACCCGGTTCTTTGCTTTTCACTTTTTGTTTCCCTTTGTTATTGTGGGTACAACAGTCCTTCACTTGCTTTTCCTTCATCAGACGGGCTCTAACAACCC
olidus218 ACCCATCCCCTCCTTAAAATCGCCAACGACGCGCTAGTCGATCTTCCAGCCCCCTCAAACATTTCAGTTTGATGAAACTTCGGCTCCCTTCTGGGGCTCTGCTTAGCAAGTCAAATCCTCACAGGTTTATTCCTTGCCATACACTACACTTCTGACATCTCCACTGCTTTTTCATCTGTCACACATATTTGCCGAGACGTCAGCTACGGGTGACTAATTCGAAACATGCATGCTAATGGCGCATCGTTCTTCTTCATTTGCATCTACCTGCACATCGGACGAGGCCTTTACTACGGTTCTTACCTTTATAAGGAAACCTGAAACATTGGGGTTGTACTCCTCCTCCTGGTAATAATGACAGCCTTTGTTGGGTATGTCCTCCCCTGAGGACAGATGTCGTTTTGAGGAGCTACCGTGATCACCAACCTTCTTTCGGCCGTCCCCTACGTTGGGAACGACCTTGTTCAATGAATCTGAGGGGGTTTCTCCGTCGACAACGCCACCCTAACCCGATTCTTTGCTTTTCACTTTTTGTTTCCCTTTGTTATTGTTGGTGCAACAGTCCTTCACTTGCTTTTCCTTCATCAGACGGGCTCTAACAACCC
olidus219 ACCCATCCACTCCTTAAAATCGCCAACGACGCGCTAGTCGATCTTCCAGCCCCCTCAAACATTTCAGTTTGATGAAACTTCGGATCCCTTTTGGGACTCTGCTTAGCAACTCAAATCCTCACAGGTTTATTCCTTGCCATGCACTACACCTCTGACATCTCCACTGCTTTTTCATCTGTTACCCATATTTGCCGGGACGTCAGCTACGGGTGACTAATTCGAAACATGCATGCTAATGGCGCATCGTTCTTCTTCATCTGCATCTACCTGCACATCGGACGAGGCCTTTACTACGGTTCTTACCTTTATAAGGAAACCTGAAACATTGGGGTTGTCCTCCTCCTTCTCGTAATAATAACAGCCTTTGTTGGGTATGTCCTCCCCTGAGGACAGATGTCGTTTTGAGGGGCTACCGTGATTACCAACCTTCTCTCGGCCGTCCCCTACGTCGGGAACGACCTTGTTCAATGGATCTGAGGAGGGTTCTCCGTTGACAACGCCACCCTAACCCGATTCTTTGCTTTTCACTTTTTATTTCCCTTTGTTATTGTTGGTGCGACCGTCCTTCACTTGCTTTTCCTTCATCAGACGGGCTCTAACAACCC
olidus220 ACCCATCCTCTCCTTAAAATCGCCAACGACGCGCTAGTCGATCTTCCAGCCCCCTCAAACATTTCAGTTTGATGAAATTTCGGCTCCCTTCTGGGGCTCTGCTTAGCAAGTCAAATCCTCACAGGTTTATTCCTTGCCATACACTACACTTCTGACATCTCCACTGCTTTTTCATCTGTTACCCATATTTGCCGAGACGTCAGCTACGGGTGACTAATTCGAAACATGCATGCTAATGGTGCATCGTTCTTCTTCATCTGCATCTACCTGCACATCGGACGAGGCCTTTACTACGGTTCTTACCTTTATAAGGAAACCTGAAACATTGGGGTTGTACTCCTCCTCCTGGTAATAATGACGGCCTTTGTTGGGTATGTCCTCCCCTGAGGACAGATGTCGTTTTGAGGGGCTACCGTGATTACCAACCTTCTTTCGGCCGTCCCCTACGTTGGGAACGACCTTGTTCAATGAATCTGAGGGGGTTTCTCCGTCGACAACGCCACCCTAACCCGATTCTTTGCTTTTCACTTTTTGTTTCCCTTTGTTATTGTTGGTGCAACAGTCCTTCACTTGCTTTTCCTTCATCAGACGGGCTCTAACAACCC
oliros221 ACCCATCCCCTCCTTAAAATCGCCAACGACGCGCTAGTCGATCTTCCAGCCCCCTCAAACATTTCAGTTTGATGAAACTTCGGCTCCCTTCTGGGGCTCTGCTTAGCAAGTCAAATCCTCACAGGTTTATTCCTTGCCATGCACTACACTTCTGACATCTCCACTGCTTTTTCATCTGTTACCCATATTTGCCGAGACGTCAGCTACGGGTGACTAATTCGAAACATGCATGCTAATGGCGCATCGTTCTTCTTCATCTGCATCTACCTGCACATCGGACGAGGCCTTTACTACGGTTCTTACCTTTATAAGGAAACCTGAAACATTGGGGTTGTACTCCTCCTCCTGGTAATAATGACGGCCTTTGTTGGGTATGTCCTCCCCTGAGGACAGATGTCGTTTTGAGGAGCTACCGTGATTACCAACCTTCTTTCGGCCGTCCCCTACGTTGGGAACGACCTCGTTCAATGAATCTGAGGGGGTTTCTCCGTTGACAACGCCACCCTAACCCGATTCTTTGCTTTTCACTTTTTGTTTCCCTTTGTAATTGTTGGTGCAACAGTCCTTCACTTGCTTTTCCTTCATCAGACGGGCTCTAACAACCC
oliros222 ACCCACCCCCTCCTTAAAATCGCCAACGACGCGCTAGTCGATCTTCCAGCCCCCTCAAACATCTCAGTTTGATGAAACTTCGGCTCCCTTCTGGGGCTCTGCTTGGCAAGTCAAATCCTAACAGGTTTATTCCTTGCCATACACTACACTTCTGACATCTCCACTGCTTTTTCATCTGTTACCCATATTTGCCGAGACGTCAGCTACGGGTGACTAATTCGAAACATGCATGCTAATGGCGCATCATTCTTTTTTATCTGTATCTACCTGCACATCGGACGAGGCCTTTACTACGGTTCCTACCTTTATAAAGAAACCTGAAATATTGGGGTTGTGCTCCTCCTCCTCGTAATAATAACAGCCTTTGTTGGCTATGTCCTCCCCTGAGGACAGATATCGTTTTGAGGGGCTACCGTGATTACCAACCTTCTCTCAGCCGTCCCCTACGTCGGAAACGATCTTGTTCAGTGGATCTGAGGGGGTTTCTCCGTTGACAACGCTACCCTGACCCGGTTTTTTGCTTTTCACTTTTTATTTCCCTTTGTAATTGTTGGTGCAACCGTCCTTCACTTGCTTTTCCTTCATCAGACGGGTTCTAACAACCC
oliros223 ACCCATCCCCTCCTTAAAATCGCCAACGACGCGCTAGTCGATCTTCCAGCCCCCTCAAACATTTCGGTTTGATGAAACTTCGGCTCCCTTCTGGGGCTCTGCTTAGCAAGTCAAATCCTCACAGGTTTATTCCTTGCCATGCACTACACTTCTGACATCTCCACTGCTTTTTCATCTGTTACCCATATTTGCCGAGACGTCAGCTACGGGTGACTAATTCGAAACATGCATGCTAATGGCGCATCGTTCTTCTTCATCTGCATCTACCTGCACATCGGACGAGGCCTTTACTACGGTTCTTACCTTTATAAGGAAACCTGAAACATTGGGGTTGTACTCCTCCTCCTGGTAATAATGACGGCCTTTGTTGGGTATGTCCTCCCCTGAGGACAGATGTCGTTTTGAGGAGCTACCGTGATTACCAACCTTCTTTCGGCCGTCCCCTACGTTGGGAACGACCTCGTTCAATGAATCTGAGGGGGTTTCTCCGTCGACAACGCCACCCTAACCCGATTCTTTGCTTTTCACTTTTTGTTTCCCTTTGTAATTGTTGGTGCAACAGTCTTTCACTTGCTTTTCCTTCATCAGACGGGCTCTAACAACCC
oliros224 ACCCATCCCCTCCTTAAAATCGCCAACGACGCGCTAGTCGATCTCCCAGCCCCCTCAAACATTTCAGTTTGATGAAACTTCGGCTCCCTTCTGGGGCTCTGCTTAGCAAGTCAAATCCTCACAGGTTTATTCCTTGCCATGCACTACACTTCTGACATCTCCACTGCTTTTTCATCTGTTACCCATATTTGCCGAGACGTCAGCTACGGGTGACTAATTCGAAACATGCATGCTAATGGCGCATCGTTCTTCTTCATCTGCATCTACCTGCACATCGGACGAGGCCTTTACTACGGTTCTTACCTTTATAAGGAAACCTGAAACATTGGGGTTGTACTCCTCCTCCTGGTAATAATGACGGCCTTTGTTGGGTATGTCCTCCCCTGAGGACAGATGTCGTTTTGAGGAGCTACCGTGATTACCAACCTTCTTTCGGCCGTCCCCTACGTTGGGAACGACCTCGTTCAATGAATCTGAGGGGGTTTCTCCGTTGACAACGCCACCCTAACCCGATTCTTTGCTTTTCACTTTTTGTTTCCCTTTGTAATTGTTGGTGCAACAGTCCTTCACTTGCTTTTCCTTCATCAGACGGGCTCTAACAACCC
oliros225 ACCCATCCCCTCCTTAAAATCGCCAACGACGCGCTAGTCGATCTTCCAGCCCCCTCGAACATTTCAGTTTGATGAAACTTCGGCTCCCTTCTGGGGCTCTGCTTAGCAAGTCAAATCCTCACAGGTTTATTCCTTGCCATGCACTACACTTCTGACATCTCCACTGCTTTTTCATCTGTTACCCATATTTGCCGAGACGTCAGCTACGGGTGACTAATTCGAAACATGCATGCTAATGGCGCATCGTTCTTCTTCATCTGCATCTACCTGCACATCGGACGAGGCCTTTACTACGGTTCTTACCTTTATAAGGAAACCTGAAACATTGGGGTTGTACTCCTCCTCCTGGTAATAATGACGGCCTTTGTTGGGTATGTCCTCCCCTGAGGACAGATGTCGTTTTGAGGAGCTACCGTGATTACCAACCTTCTTTCGGCCGTCCCCTACGTTGGGAACGACCTCGTTCAATGAATCTGAGGGGGTTTCTCCGTCGACAACGCCACCCTAACCCGATTCTTTGCTTTTCACTTTTTGTTCCCCTTTGTAATTGTTGGTGCAACAGTCCTTCACTTGCTTTTCCTTCATCAGACGGGCTCTAACAACCC
oliros226 ACCCATCCCCTCCTTAAAATCGCCAACGACGCGCTAGTCGATCTTCCAGCCCCCTCGAACATTTCAGTTTGATGAAACTTCGGCTCCCTTCTGGGGCTCTGCTTAGCAAGTCAAATCCTCACAGGTTTATTCCTTGCCATGCACTACACTTCTGACATCTCCACTGCTTTTTCATCTGTTACCCATATTTGCCGAGACGTCAGCTACGGGTGACTAATTCGAAACATGCATGCTAATGGCGCATCGTTCTTCTTCATCTGCATCTACCTGCACATCGGACGAGGCCTTTACTACGGTTCTTACCTTTATAAGGAAACCTGAAACATTGGGGTAGTACTCCTCCTCCTGGTAATAATGACGGCCTTTGTTGGGTATGTCCTCCCCTGAGGACAGATGTCGTTTTGAGGAGCTACCGTGATTACCAACCTTCTTTCGGCCGTCCCCTACGTTGGGAACGACCTCGTTCAATGAATCTGAGGAGGTATCTCCGTCGACAACGCCACCCTAACCCGATTCTTTGCTTTTCACTTTTTGTTTCCCTTTGTAATTGTTGGTGCAACAGTCCTTCACTTGCTTTTCCTTCATCAGACGGGCTCTAACAACCC
oliros227 ACCCATCCCCTCCTTAAAATCGCCAACGACGCGCTAGTCGATCTTCCAGCCCCCTCGAACATTTCAGTTTGATGAAACTTCGGCTCCCTTCTGGGGCTCTGCTTAGCAAGTCAAATCCTCACAGGTTTATTCCTTGCCATGCACTACACTTCTGACATCTCCACTGCTTTTTCATCTGTTACCCATATTTGCCGAGACGTCAGCTACGGGTGACTAATTCGAAACATGCATGCTAATGGCGCATCGTTCTTCTTCATCTGCATCTACCTGCACATCGGACGAGGCCTTTACTACGGTTCTTACCTTTATAAGGAAACCTGAAACATTGGGGTTGTACTCCTCCTCCTGGTAATAATGACGGCCTTTGTTGGGTATGTCCTCCCCTGAGGACAGATGTCGTTTTGAGGAGCTACCGTGATTACCAACCTTCTTTCGGCCGTCCCCTACGTTGGGAACGACCTCGTTCAATGAATCTGAGGCGGTTTCTCCGTCGACAACGCCACCCTAACCCGATTCTTTGCTTTTCACTTTTTGTTTCCCTTTGTAATTGTTGGTGCAACAGTCCTTCACTTGCTTTTCCTTCATCAGACGGGCTCTAACAACCC
oliros228 ACCCACCCCCTCCTTAAAATCGCCAACGACGCGCTAGTCGATCTTCCAGCCCCCTCAAACATCTCAGTTTGATGAAACTTCGGCTCCCTTCTGGGGCTCTGCTTGGCAAGTCAAATCCTAACAGGTTTATTCCTTGCCATACACTACACTTCTGACATCTCCACTGCTTTTTCATCTGTTACCCATATTTGCCGAGACGTCAGCTACGGGTGACTAATTCGAAACATGCATGCTAATGGCGCATCATTCTTTTTTATCTGTATCTACCTGCACATCGGACGAGGCCTTTACTACGGTTCCTACCTTTATAAAGAAACCTGAAATATTGGGGTTGTGCTACTCCTCCTCGTAATAATAACAGCCTTTGTTGGCTATGTCCTCCCCTGAGGACAGATATCGTTTTGAGGGGCTACCGTGATTACCAACCTTCTCTCAGCCGTCCCCTACGTCGGAAACGATCTTGTTCAGTGGATCTGAGGGGGATTCTCCGTTGACAACGCTACCCTGACCCGGTTTTTTGCTTTTCACTTTTTATTCCCCTTTGTAATTGTTGGTGCAACCGTCCTTCACTTGCTTTTCCTTCATCAGACGGGTTCTAACAACCC
oliros229 ACCCACCCCCTCCTTAAAATCGCCAACGACGCGCTAGTCGATCTTCCAGCCCCCTCAAACATCTCAGTTTGATGAAACTTCGGTTCCCTTCTGGGGCTCTGCTTGGCAAGTCAAATCCTAACAGGTTTATTCCTTGCCATACACTACACTTCTGACATCTCCACTGCTTTTTCATCTGTTACCCATATTTGCCGAGACGTCAGCTACGGGTGACTAATTCGAAACATGCATGCTAATGGCGCATCATTCTTTTTTATCTGTATCTACCTGCACATCGGACGAGGCCTTTACTACGGTTCTTACCTTTATAAAGAAACCTGAAATATTGGGGTTGTGCTCCTCCTCCTCGTAATAATAACAGCCTTTGTTGGCTATGTCCTCCCCTGAGGACAGATATCGTTTTGAGGGGCTACCGTGATTACCAACCTTCTCTCAGCCGTCCCCTACGTCGGAAACGATCTTGTTCAGTGGATCTGAGGGGGATTCTCCGTTGACAACGCTACCCTGACCCGGTTTTTTGCTTTTCACTTTTTATTTCCCTTTGTAATTGTTGGTGCAACCGTCCTTCACTTGCTTTTCCTTCATCAGACGGGTTCTAACAACCC
oliros230 ACCCACCCCCTCCTTAAAATCGCCAACGACGCGCTAGTCGATCTTCCAGCCCCCTCAAACATCTCAGTTTGATGAAACTTCGGCTCCCTTCTGGGGCTCTGCTTGGCAAGTCAAATCCTAACAGGTTTATTCCTTGCCATACACTACACTTCTGACATCTCCACTGCTTTTTCATCTGTTACCCATATTTGCCGAGACGTCAGCTACGGGTGACTAATTCGAAACATGCATGCTAATGGCGCATCATTCTTTTTTATCTGTATCTACCTGCACATCGGACGAGGCCTTTACTACGGTTCCTACCTTTATAAAGAAACCTGAAATATTGGGGTTGTGCTCCTCCTCCTCGTAATAATAACAGCCTTTGTTGGCTATGTCCTCCCCTGGGGACAGATATCGTTTTGAGGGGCTACCGTGATTACCAACCTTCTCTCAGCCGTCCCCTACGTCGGAAACGATCTTGTTCAGTGGATCTGAGGAGGATTCTCCGTTGACAACGCTACCCTGACCCGGTTTTTTGCTTTTCACTTTTTATTTCCCTTTGTAATTGTTGGTGCAACCGTCCTTCACTTGCTTTTCCTTCATCAGACGGGTTCTAACAACCC
oliros231 AACCACCCCCTCCTTAAAATCGCCAACGACGCGCTAGTCGATCTTCCAGCCCCCTCAAACATCTCAGTTTGATGAAACTTCGGCTCCCTTCTGGGGCTCTGCTTGGCAAGTCAAATCCTAACAGGTTTATTCCTTGCCATACACTACACTTCTGACATCTCCACTGCTTTTTCATCTGTTACCCATATTTGCCGAGACGTCAGCTACGGGTGACTAATTCGAAACATGCATGCTAATGGCGCATCATTCTTTTTTATCTGTATCTACCTGCACATCGGACGAGGCCTTTACTACGGTTCCTACCTTTATAAAGAAACCTGAAATATTGGGGTTGTGCTCCTCCTCCTCGTAATAATAACAGCCTTTGTTGGCTATGTCCTCCCCTGAGGACAGATATCGTTTTGAGGGGCTACCGTGATTACCAACCTTCTCTCAGCCGTCCCCTACGTCGGAAACGATCTTGTTCAATGGATCTGAGGAGGATTCTCCGTTGACAACGCTACCCTGACCCGGTTTTTTGCTTTTCACTTTTTATTTCCCTTTGTAATTGTTGGTGCAACCGTCCTTCACTTGCTTTTCCTTCATCAGACGGGTTCTAACAACCC
oliros232 ACCCACCCCCTCCTTAAAATCGCCAACAACGCGCTAGTCGATCTTCCAGCCCCCTCAAACATCTCAGTTTGATGAAACTTCGGCTCCCTTCTGGGGCTCTGCTTGGCAAGTCAAATCCTAACAGGTTTATTCCTTGCCATACACTACACTTCTGACATCTCCACTGCTTTTTCATCTGTTACCCATATTTGCCGAGACGTCAGCTACGGGTGACTAATTCGAAACATGCATGCTAATGGCGCATCATTCTTTTTTATCTGTATCTACCTGCACATCGGACGAGGCCTTTACTACGGTTCCTACCTTTATAAAGAAACCTGAAATATTGGGGTTGTGCTCCTCCTCCTCGTAATAATAACAGCCTTTGTTGGCTATGTCCTCCCCTGAGGACAGATATCGTTTTGAGGGGCTACCGTGATTACCAACCTTCTCTCAGCCGTCCCCTACGTCGGAAACGATCTTGTTCAGTGGATCTGAGGAGGATTCTCCGTTGACAACGCTACCCTGACCCGGTTTTTTGCTTTTCACTTTTTATTTCCCTTTGTAATTGTTGGTGCAACCGTCCTTCACTTGCTTTTCCTTCATCAGACGGGCTCTAACAACCC
oliros233 ACCCATCCCCTCCTTAAAATCGCCAACGACGCGCTAGTCGATCTTCCAGCCCCCTCAAACATTTCAGTTTGATGAAACTTCGGCTCCCTTCTGGGGCTCTGCTTAGCAAGTCAAATCCTCACAGGTTTATTCCTTGCCATACACTACACTTCTGACATCTCCACTGCTTTTTCATCTGTTACCCATATTTGCCGAGACGTCAGCTACGGGTGACTAATTCGAAACATGCATGCTAATGGCGCATCGTTCTTCTTCATCTGCATCTACCTGCACATCGGACGAGGCCTTTACTACGGTTCTTACCTTTATAAGGAAACCTGAAATATTGGGGTTGTACTCCTCCTCCTGGTAATAATGACGGCCTTTGTTGGATATGTCCTCCCCTGAGGACAGATGTCGTTTTGAGGAGCTACCGTGATTACCAACCTTCTTTCGGCCGTCCCCTACGTTGGGAACGACCTTGTTCAATGAATCTGAGGGGGTTTCTCCGTCGACAACGCCACCCTAACCCGATTCTTTGCTTTTCACTTTTTGTTTCCCTTTGTTATTGTTGGTGCAACAGTCCTTCACTTGCTTTTCCTTCATCAGACGGGCTCTAACAACCC
oliros234 ACCCACCCCCTCCTTAAAATCGCCAACGACGCGCTAGTCGATCTTCCAGCCCCCTCAAACATCTCAGTTTGATGAAACTTCGGCTCCCTTCTGGGGCTCTGCTTGGCAAGTCAAATCCTAACAGGTTTATTCCTTGCCATACACTACACTTCTGACATCTCCACTGCTTTTTCATCTGTTACCCATATTTGCCGAGACGTCAGCTACGGGTGACTAATTCGAAACATGCATGCTAATGGCGCATCATTCTTTTTTATCTGTATCTACCTGCACATCGGACGAGGCCTTTACTACGGTTCCTACCTTTATAAAGAAACCTGAAATATTGGGGTTGTGCTCCTCCTCCTCGTAATAATAACAGCCTTTGTTGGCTATGTCCTCCCCTGAGGACAGATATCGTTTTGAGGGGCTACCGTGATTACCAACCTTCTCTCAGCCGTCCCCTACGTAGGAAACGATCTTGTTCAGTGGATCTGAGGGGGATTCTCCGTTGACAACGCTACCCTGACCCGGTTTTTTGCTTTTCACTTTTTATTTCCCTTTGTAATTGTTGGTGCAACTGTCCTTCACTTGCTTTTCCTTCATCAGACGGGTTCTAACAACCC
oliros235 ACCCACCCCCTCCTTAAAATCGCCAACGACGCGCTAGTCGATCTTCCAGCCCCCTCAAACATCTCAGTTTGATGAAACTTCGGCTCCCTTCTGGGGCTCTGCTTGGCAAGTCAAATCCTAACAGGTTTATTCCTTGCCATACACTACACTTCTGACATCTCCACTGCTTTTTCATCTGTTACCCATATTTGCCGAGACGTCAGCTACGGGTGACTAATTCGAAACATGCATGCTAATGGCGCATCATTCTTTTTTATCTGTATCTACCTGCACATCGGACGAGGCCTTTACTACGGTTCCTACCTTTATAAAGAAACCTGAAATATTGGGGTTGTGCTCCTCCTCCTCGTAATAATAACAGCCTTTGTTGGCTATGTCCTCCCCTGAGGACAGATATCGTTTTGAGGGGCTACCGTGATTACCAACCTTCTCTCAGCCGTCCCCTACGTCGGAAACGATCTTGTTCAATGGATCTGAGGAGGATTCTCCGTTGACAACGCTACCCTGACCCGGTTTTTTGCTTTTCACTTTTTATTTCCCTTTGTAATTGTTGGTGCAACCGTCCTTCACTTGCTTTTCCTTCATCAGACGGGTTCTAACAACCC
oliros236 ACCCACCCCCTCCTTAAAATCGCCAACGACGCGCTAGTCGATCTTCCAGCCCCCTCAAACATCTCAGTTTGATGAAACTTCGGCTCCCTTCTGGGGCTCTGCTTGGCAAGTCAAATCCTAACAGGTTTATTCCTTGCCATACACTACACTTCTGACATCTCCACTGCTTTTTCATCTGTTACCCATATTTGCCGAGACGTCAGCTACGGGTGACTAATTCGAAACATGCATGCTAATGGCGCATCATTCTTTTTTATCTGTATCTACCTGCACATCGGACGAGGCCTTTACTACGGTTCCTACCTTTATAAGGAAACCTGAAATATTGGGGTTGTGCTCCTCCTCCTCGTAATAATAACAGCCTTTGTTGGCTATGTCCTCCCCTGAGGACAGATATCGTTTTGAGGGGCTACCGTGATTACCAACCTTCTCTCAGCCGTCCCCTACGTCGGAAACGATCTTGTTCAGTGGATCTGAGGGGGATTCTCCGTTGACAACGCTACCCTGACCCGGTTTTTTGCTTTTCACTTTTTATTTCCCTTTGTAATTGTTGGTGCAACCGTCCTTCACTTGCTTTTCCTTCATCAGACGGGTTCTAACAACCC
oliros237 ACCCACCCCCTCCTTAAAATCGCCAACGACGCGCTAGTCGATCTTCCAGCCCCCTCAAACATCTCAGTTTGATGAAACTTCGGCTCCCTTCTGGGGCTCTGCTTGGCAAGTCAAATCCTAACAGGTTTATTCCTTGCCATACACTACACTTCTGACATCTCCACTGCTTTTTCATCTGTTACCCATATTTGCCGAGACGTCAGCTACGGGTGACTAATTCGAAACATGCATGCTAATGGCGCATCATTCTTTTTTATCTGTATCTACCTGCACATCGGACGAGGCCTTTACTACGGTTCCTACCTTTATAAAGAAACCTGAAATATTGGGGTTGTGCTCCTCCTCCTCGTAATAATAACAGCCTTTGTTGGCTATGTCCTCCCCTGAGGACAGATATCGTTTTGAGGGGCTACCGTGATTACCAACCTTCTCTCAGCCGTCCCCTACGTCGGAAACGATCTTGTTCAGTGGATCTGAGGAGGATTCTCCGTTGACAACGCTACCCTGACCCGGTTTTTTGCTTTTCACTTTTTATTTCCCTTTGTAATTGTTGGTGCAACCGTCCTTCACTTGCTTTTCCTTCATCAGACGGGTTCTAACAACCC
oliros238 ACCCACCCCCTCCTTAAAATCGCCAACGACGCGCTAGTCGATCTTCCAGCCCCCTCAAACATCTCAGTTTGATGAAACTTCGGCTCCCTTCTGGGGCTCTGCTTGGCAAGTCAAATCCTAACAGGTTTATTCCTTGCCATACACTACACTTCTGACATCTCCACTGCTTTTTCATCTGTTACCCATATTTGCCGAGACGTCAGCTACGGGTGACTAATTCGAAACATGCATGCTAATGGCGCATCATTCTTTTTTATCTGTATCTACCTGCACATCGGACGAGGCCTTTACTACGGTTCCTACCTTTATAAAGAAACCTGAAATATTGGGGTTGTGCTCCTCCTCCTCGTAATAATAACAGCCTTTGTTGGCTATGTCCTCCCCTGAGGACAGATATCGTTTTGAGGGGCTACCGTGATTACCAACCTTCTCTCAGCCGTCCCCTACGTTGGAAACGATCTTGTTCAATGGATCTGAGGGGGATTCTCCGTTGACAACGCTACCCTGACCCGATTTTTTGCTTTTCACTTTTTATTTCCCTTTGTAATTGTTGGTGCAACCGTCCTTCACTTGCTTTTCCTTCATCAGACGGGCTCTAACAACCC
oliros239 ACCCACCCCCTCCTTAAAATCGCCAACGACGCGCTAGTCGATCTTCCAGCCCCCTCAAACATCTCAGTTTGATGAAACTTCGGCTCCCTTCTGGGGCTCTGCTTGGCAAGTCAAATCCTAACAGGTTTATTCCTTGCCATACACTACACTTCTGACATCTCCACTGCTTTTTCATCTGTTACCCATATTTGCCGAGACGTCAGCTACGGGTGACTAATTCGAAACATGCATGCTAATGGCGCATCATTCTTTTTTATCTGTATCTACCTGCACATCGGACGAGGCCTTTACTACGGTTCCTACCTTTATAAAGAAACCTGAAATATTGGGGTTGTGCTCCTCCTCCTCGTAATAATAACAGCCTTTGTTGGCTATGTCCTCCCCTGAGGACAGATATCGTTTTGAGGGGCTACCGTGATTACCAACCTTCTCTCAGCCGTCCCCTACGTCGGAAACGATCTTGTTCAGTGGATCTGAGGGGGATTCTCCGTTGACAACGCTACCCTGACCCGTTTTTTTGCTTTTCACTTTTTATTTCCCTTTGTTATTGTTGGTGCAACCGTCCTTCACTTGCTTTTCCTTCATCAGACGGGTTCTAACAACCC
oliros240 ACCCACCCCCTCCTTAAAATCGCCAACGACGCGCTAGTCGATCTTCCAGCCCCCTCAAACATCTCAGTTTGATGAAACTTCGGCTCCCTTCTGGGGCTCTGCTTGGCAAGTCAAATCCTAACAGGTTTATTCCTTGCCATACACTACACTTCTGACATCTCCACTGCTTTTTCATCTGTTACCCATATTTGCCGAGACGTCAGCTACGGGTGACTAATTCGAAACATGCATGCTAATGGCGCATCATTCTTTTTTATCTGTATCTACCTGCACATCGGACGAGGCCTTTACTACGGTTCCTACCTTTATAAAGAAACCTGAAATATTGGGGTTGTGCTCCTCCTCCTCGTAATAATAACAGCCTTTGTTGGCTATGTCCTCCCCTGAGGACAGATATCGTTTTGAGGGGCTACCGTGATTACCAACCTTCTCTCAGCCGTCCCCTACGTCGGAAACGATCTTGTTCAGTGGGTCTGAGGGGGATTCTCCGTTGACAACGCTACCCTGACCCGGTTTTTTGCTTTTCACTTTTTATTTCCCTTTGTAATTGTTGGTGCAACCGTCCTTCACTTGCTTTTCCTTCATCAGACGGGGTCTAACAACCC
oliros241 ACCCACCCCCTCCTTAAAATCGCCAACGACGCGCTAGTCGATCTTCCAGCCCCCTCAAACATCTCAGTTTGATGAAACTTCGGCTCCCTTCTGGGGCTCTGCTTGGCAAGTCAAATCCTAACAGGTTTATTCCTTGCCATACATTACACTTCTGACATCTCCACTGCTTTTTCATCTGTTACCCATATTTGCCGAGACGTCAGCTACGGGTGACTAATTCGAAACATGCATGCTAATGGCGCATCATTCTTTTTTATCTGTATCTACCTGCACATCGGACGAGGCCTTTACTACGGTTCCTACCTTTATAAAGAAACCTGAAATATTGGGGTTGTGCTCCTCCTCCTCGTAATAATAACAGCCTTTGTTGGCTATGTCCTCCCCTGAGGACAGATATCGTTTTGAGGGGCTACCGTGATTACCAACCTTCTCTCAGCCGTCCCCTACGTCGGAAACGATCTTGTTCAGTGGATCTGAGGAGGATTCTCCGTTGACAACGCTACCCTGACCCGGTTTTTTGCTTTTCACTTTTTATTTCCCTTTGTAATTGTTGGTGCAACCGTCCTTCACTTGCTTTTCCTTCATCAGACGGGTTCTAACAACCC
oliros242 ACCCGTCCCCTCCTTAAAATCGCCAACGACGCGCTAGTTGATCTTCCAGCCCCCTCAAACATTTCCGTTTGATGAAACTTCGGCTCCCTTCTGGGGCTCTGCTTAGCAAGTCAAATCCTCACAGGTTTATTCCTTGCCATACACTATACTTCTGACATCTCCACTGCTTTTTCATCTGTTACCCATATTTGCCGAGACGTCAGCTACGGGTGACTAATTCGGAACATGCATGCTAATGGCGCATCGTTCTTCTTCATCTGCATCTACCTACACATCGGACGAGGCCTTTACTACGGTTCTTACCTTTATAAGGAAACCTGAAACATTGGCGTTGTCCTCCTCCTCCTCGTAATAATAACGGCCTTTGTTGGGTATGTCCTCCCCTGAGGACAGATGTCGTTTTGAGGGGCTACCGTGATTACCAACCTTCTCTCGGCCGTCCCCTACGTCGGGAACGACCTTGTTCAGTGGATCTGAGGAGGGTTCTCCGTTGACAACGCCACCCTAACCCGATTCTTTGCTTTTCACTTTTTATTTCCTTTTGTTATTGTTGGTGCAACCGTCCTTCACTTGCTTTTCCTCCATCAGACGGGCTCTAACAACCC
oliros243 ACCCATCCCCTCCTTAAAATCGCCAACGACGCGCTAGTCGATCTTCCAGCCCCCTCAAACATTTCAGTTTGATGAAACTTCGGCTCCCTTCTGGGGCTCTGCTTAGCAAGTCAAATCCTCACAGGTTTATTCCTTGCCATGCACTACACTTCTGACATCTCCACTGCTTTTTCATCTGTTACCCATATTTGCCGAGACGTCAGCTACGGGTGACTAATTCGAAACATGCATGCTAATGGCGCATCGTTCTTCTTCATCTGCATCTACCTGCACATTGGACGAGGCCTTTACTACGGTTCTTACCTTTATAAGGAAACCTGAAACATTGGGGTTGTACTCCTCCTCCTGGTAATAATGACGGCCTTTGTTGGGTATGTCCTCCCCTGAGGACAGATGTCGTTTTGAGGAGCTACCGTGATTACCAACCTTCTTTCGGCCGTCCCCTACGTTGGGAACGACCTCGTTCAATGAATCTGAGGGGGTTTCTCCGTTGACAACGCCACCCTAACCCGATTCTTTGCTTTTCACTTTTTTTTTCCCTTTGTTATTGTTGGTGCAACAGTCCTTCACTTGCTTTTCCTTCATCAGACGGGCTCTAACAACCC
oliros244 ACCCATCCCCTCCTTAAAATCGCCAACGACGCGCTAGTCGATCTTCCAGCCCCCTCGAACATTTCAGTTTGATGAAACTTCGGCTCCCTTCTGGGGCTCTGCTTAGCAAGTCAAATCCTCACAGGTTTATTCCTTGCCATGCACTACACTTCTGACATCTCCACTGCTTTTTCATCTGTTACCCATATTTGCCGAGACGTCAGCTACGGGTGACTAATTCGAAACATGCATGCTAATGGCGCATCGTTCTTCTTCATCTGCATCTACCTGCACATCGGACGAGGCCTTTACTACGGTTCTTACCTTTATAAGGAAACCTGAAACATTGGGGTTGTACTCCTCCTCCTGGTAATAATGACGGCCTTTGTTGGGTATGTCCTCCCCTGAGGACAGATGTCGTTTTGAGGAGCTACCGTAATTACCAACCTTCTTTCGGCCGTCCCCTACGTTGGGAACGACCTCGTTCAATGAATCTGAGGGGGTTTCTCCGTCGACAACGCCACCCTAACCCGATTCTTTGCTTTTCACTTTTTGTTTCCCTTTGTAATTGTTGGTGCAACAGTCCTTCACTTGCTTTTCCTTCATCAGACGGGCTCTAACAACCC
oliros245 ACCCATCCCCTCCTTAAAATCGCCAACGACGCGCTAGTCGATCTTCCAGCCCCCTCAAACATCTCAGTTTGATGAAACTTCGGCTCCCTTCTGGGGCTCTGCTTGGCAAGTCAAATCCTAACAGGTTTATTCCTTGCCATACACTACACTTCTGACATCTCCACTGCTTTTTCATCTGTTACCCATATTTGCCGAGACGTCAGCTACGGGTGACTAATTCGAAACATGCATGCTAATGGCGCATCATTCTTTTTTATCTGTATCTACCTGCACATCGGACGAGGCCTTTACTACGGTTCCTACCTTTATAAAGAAACCTGAAATATTGGGGTTGTGCTCCTCCTCCTCGTAATAATAACAGCCTTTGTTGGCTATGTCCTCCCCTGAGGACAGATATCGTTTTGAGGGGCTACCGTGATTACCAACCTTCTCTCAGCCGTCCCCTACGTCGGAAACGATCTTGTTCAGTGGATCTGAGGGGGATTCTCCGTTGACAACGCTACCCTGACCCGGTTTTTTGCTTTTCACTTTTTATTTCCCTTTGTAATTGTTGGTGCAACCGTCCTTCACTTGCTTTTCCTTCATCAGACGGGTTCTAACAACCC
riffle246 ACCCATCCCCTCCTTAAAATCGCCAACGACGCGCTAGTCGATCTTCCAGCCCCCTCAAACATTTCAGTTTGATGAAACTTCGGCTCCCTTCTGGGGCTCTGCTTAGCAACTCAAATCCTCACAGGTTTATTCCTTGCCATGCACTACACTTCTGACATCTCCACTGCTTTTTCATCTGTTACCCATATTTGCCGAGACGTCAGCTACGGGTGACTAATTCGAAACATGCATGCTAATGGCGCATCGTTCTTCTTCATCTGCATCTACCTGCACATCGGACGAGGCCTTTACTACGGTTCTTACCTTTATAAGGAAACCTGAAACATTGGGGTTGTACTCCTCCTCCTGGTAATAATGACGGCCTTTGTTGGGTATGTCCTCCCCTGAGGACAGATGTCGTTTTGAGGAGCTACCGTGATTACCAACCTTCTTTCGGCCGTCCCCTACGTCGGGAACGACCTTGTTCAGTGAATCTGAGGAGGGTTCTCCGTCGACAACGCCACCCTAACCCGATTCTTTGCTTTTCACTTTTTGTTTCCCTTTGTTATTGTTGGTGCAACAGTCCTTCACTTGCTTTTTCTTCATCAGACGGGCTCTAACAACCC
riffle247 ACCCATCCCCTCCTTAAAATCGCTAACGACGCGCTAGTCGATCTTCCAGCCCCCTCAAACATTTCAGTTTGATGAAACTTCGGCTCCCTTCTGGGCCTCTGCTTAGCAAGTCAAATCCTTACAGGTTTATTCCTTGCCATACACTACACTTCTGACATCTCCACTGCTTTTTCATCTGTTACCCATATTTGCCGAGACGTCAGCTACGGGTGACTAATTCGAAACATGCATGCTAATGGCGCATCCTTCTTCTTCATCTGCATCTACCTGCACATCGGACGAGGCCTTTACTACGGTTCTTACCTATATAAGGAAACCTGAAACATTGGGGTTGTGCTCCTCCTCCTCGTAATAATGACGGCCTTTGTTGGGTATGTCCTCCCCTGAGGACAGATGTCGTTTTGAGGAGCTACCGTGATTACCAACCTTCTCTCGGCCGTCCCCTACGTTGGGAACGACCTTGTTCAATGAATCTGAGGAGGGTTCTCCGTTGACAACGCCACCCTAACCCGATTCTTTGCTTTCCACTTTTTATTCCCCTTTGTTATTGTTGGTGCAACAGTCCTTCACTTGCTTTTCCTTCATCAGACGGGCTCCAACAACCC
riffle248 ACCCATCCACTCCTTAAAATCGCCAACGACGCGCTAGTCGATCTTCCAGCCCCCTCAAACATTTCAGTTTGATGAAACTTCGGCTCCCTTCTGGGGCTCTGCTTAGCAAGTCAAATCCTCACAGGTTTATTCCTTGCCATACACTACACTTCTGACATCTCCACTGCTTTTTCATCTGTTACCCATATTTGCCGAGACGTCAGCTACGGGTGACTAATTCGAAACATGCATGCTAATGGCGCATCGTTCTTCTTTATCTGCATCTACCTGCACATCGGACGAGGCCTTTACTACGGTTCTTACCTTTATAAGGAAACCTGAAACATTGGGGTTGTGCTCCTCCTCCTTGTAATAATAACGGCCTTTGTTGGGTATGTCCTCCCCTGGGGACAGATGTCGTTTTGAGGGGCTACCGTGATTACCAACCTTCTCTCAGCCGTCCCCTACGTCGGGAACGACCTTGTTCAATGGATCTGAGGGGGGTTCTCCGTTGACAACGCCACCCTAACCCGATTCTTTGCTTTTCACTTTTTATTTCCCTTTGTTATTGTTGGTGCAACCGTCCTTCACTTGCTTTTCCTTCATCAGACGGGCTCTAACAACCC
riffle249 ACCCATCCACTCCTTAAAATCGCCAACGACGCGCTAGTTGATCTTCCAGCCCCCTCAAACATTTCAGTTTGATGAAACTTCGGCTCCCTTCTGGGGCTCTGCTTAGCAAGTCAAATCCTCACAGGTTTATTCCTTGCCATACACTACACTTCTGACATCTCCACTGCTTTTTCATCTGTTACCCATATTTGCCGAGACGTCAGCTACGGGTGACTAATTCGAAACATGCATGCTAATGGCGCATCGTTCTTCTTTATCTGCATCTACCTGCACATCGGACGAGGCCTTTACTACGGTTCTTACCTTTATAAGGAAACCTGAAACATTGGGGTTGTGCTCCTCCTCCTTGTAATAATAACGGCCTTTGTTGGGTATGTCCTCCCCTGAGGACAGATGTCGTTTTGAGGGGCTACCGTGATTACCAACCTTCTCTCAGCCGTCCCCTACGTCGGGAACGACCTTGTTCAATGGATCTGAGGGGGGTTCTCCGTTGACAACGCCACCCTAACCCGATTCTTTGCTTTTCACTTTTTATTTCCCTTTGTTATTGTTGGTGCAACCGTCCTTCACTTGCTTTTCCTTCATCAGACGGGCTCTAACAACCC
riffle250 ACCCATCCACTCCTTAAAATCGCCAACGACGCGCTAGTCGATCTTCCAGCCCCCTCAAACATTTCAGTTTGATGAAACTTCGGCTCCCTTCTGGGGCTCTGCTTGGCAAGTCAAATCCTCACAGGTTTATTCCTTGCCATACACTACACTTCTGACATCTCCACTGCTTTTTCATCTGTTACCCATATTTGCCGAGACGTCAGCTACGGGTGACTAATTCGAAACATGCATGCTAATGGCGCATCGTTCTTCTTTATCTGCATCTACCTGCACATCGGACGAGGCCTTTACTACGGTTCTTACCTTTATAAGGAAACCTGAAACATTGGGGTTGTGCTCCTCCTCCTTGTAATAATAACGGCCTTTGTTGGGTATGTCCTCCCCTGAGGACAGATGTCGTTTTGAGGGGCTACCGTGATTACCAACCTTCTCTCAGCCGTCCCCTACGTCGGGAACGACCTTGTTCAATGGATCTGAGGGGGGTTCTCCGTTGACAACGCCACCCTAACCCGATTCTTTGCTTTTCACTTTTTGTTTCCCTTTGTTATTGTTGGTGCAACCGTCCTTCACTTGCTTTTCCTTCATCAGACGGGCTCTAACAACCC
riffle251 ACCCATCCCCTCCTTAAAATCGCCAACGACGCGCTAGTCGATCTTCCAGCCCCCTCAAACATTTCAGTTTGATGAAACTTCGGCTCCCTTCTGGGGCTCTGCTTAGCAAGTCAAATCCTCACAGGTTTATTCCTTGCCATGCACTACACTTCTGACATCTCCACTGCTTTTTCATCTGTTACCCATATTTGCCGAGACGTCAGCTACGGGTGACTAATTCGAAACATGCATGCTAATGGCGCATCGTTCTTCTTCATCTGCATCTACCTGCACATCGGACGAGGCCTTTACTACGGTTCTTACCTTTATAAGGAAACCTGAAACATTGGGGTTGTACTCCTCCTCCTGGTAATAATGACGGCCTTTGTTGGGTATGTCCTCCCCTGAGGACAGATGTCGTTTTGAGGAGCTACCGTGATTACCAACCTTCTTTCGGCCGTCCCCTACGTCGGGAACGACCTTGTTCAGTGAATCTGAGGGGGTTTCTCCGTCGACAACGCCACCCTAACCCGATTCTTTGCTTTTCACTTTTTGTTTCCCTTTGTAATTGTTGGTGCGACAGTCCTTCACTTGCTTTTCCTTCATCAGACGGGCTCTAACAACCC
riffle252 ACCCATCCCCTCCTTAAAATCGCTAACGACGCGCTAGTCGATCTTCCAGCCCCCTCAAACATTTCAGTTTGATGAAACTTCGGCTCCCTTCTGGGCCTCTGCTTAGCAAGTCAAATCCTTACAGGTTTATTCCTTGCCATACACTACACTTCTGACATCTCCACTGCTTTTTCATCTGTTACCCATATTTGCCGAGACGTCAGCTACGGGTGACTAATTCGAAACATGCATGCTAATGGCGCATCCTTCTTCTTCATCTGCATCTACCTGCACATCGGACGAGGCCTTTACTACGGTTCTTACCTATATAAGGAAACCTGAAACATTGGGGTTGTGCTCCTCCTCCTCGTAATAATGACGGCCTTTGTTGGGTATGTCCTCCCCTGAGGACAGATGTCGTTTTGAGGAGCTACCGTGATTACCAACCTTCTCTCGGCCGTCCCCTACGTTGGGAACGACCTTGTTCAATGAATCTGAGGAGGGTTCTCCGTTGACAACGCCACCCTAACCCGATTCTTTGCCTTTCACTTTTTATTCCCCTTTGTTATTGTTGGTGCAACAGTCCTTCACTTGCTTTTCCTTCATCAGACCGGCTCCCACAACCC
riffle253 ACCCATCCCCTCCTTAAAATCGCCAACGACGCGCTAGTCGATCTTCCAGCCCCCTCAAACATTTCAGTTTGATGAAACTTCGGCTCCCTTCTGGGGCTCTGCTTAGCAACTCAAATCCTCACAGGTTTATTCCTTGCCATGCACTACACTTCTGACATCTCCACTGCTTTTTCATCTGTTACCCATATTTGCCGAGACGTCAGCTACGGGTGACTAATTCGAAACATGCATGCTAATGGCGCATCGTTCTTCTTCATCTGCATCTACCTGCACATCGGACGAGGCCTTTACTACGGTTCTTACCTTTATAAGGAAACCTGAAACATTGGGGTTGTACTCCTCCTCCTGGTAATAATGACGGCCTTTGTTGGGTATGTCCTCCCCTGAGGACAGATGTCGTTTTGAGGAGCTACCGTGATTACCAACCTTCTTTCGGCCGTCCCCTACGTCGGGAACGACCTTGTTCAGTGAATCTGAGGGGGTTTCTCCGTCGACAACGCCACCCTAACCCGATTCTTTGCTTTTCACTTTTTGTTTCCCTTTGTAATTGTTGGTGCGACAGTCCTTCACTTGCTTTTCCTTCATCAGACGGGCTCTAACAACCC
riffle254 ACCCATCCCCTCCTTAAAATCGCCAACGACGCGCTAGTCGATCTTCCAGCCCCCTCAAACATTTCAGTTTGATGAAACTTCGGCTCCCTTCTGGGGCTCTGCTTAGCAAGTCAAATCCTTACAGGTTTATTCCTTGCCATGCACTACACTTCTGACATCTCCACTGCTTTTTCATCTGTTACCCATATTTGCCGAGACGTCAGCTACGGGTGACTAATTCGAAACATGCATGCTAATGGCGCATCGTTCTTCTTCATCTGCATCTACCTGCACATCGGACGAGGCCTTTACTACGGTTCTTACCTTTATAAGGAAACCTGAAACATTGGGGTTGTACTCCTCCTCCTGGTAATAATGACGGCCTTTGTTGGGTATGTCCTCCCCTGAGGACAGATGTCGTTTTGAGGAGCTACCGTGATTACCAACCTTCTTTCGGCCGTCCCCTACGTTGGGAACGACCTTGTTCAGTGAATCTGAGGGGGTTTCTCCGTCGACAACGCCACCCTAACCCGATTCTTTGCTTTTCACTTTTTGTTTCCCTTTGTAATTGTTGGTGCGACAGTCCTTCACTTGCTTTTCCTTCATCAGACGGGCTCTAACAACCC
riffle255 ACCCATCCCCTCCTTAAAATCGCCAACGACGCGCTAGTCGATCTTCCAGCCCCCTCAAACATTTCAGTTTGATGAAACTTCGGCTCCCTTCTGGGGCTCTGCTTAGCAAGTCAAATCCTTACAGGTTTATTCCTTGCCATGCACTACACTTCTGACATCTCCACTGCTTTTTCATCTGTTACCCATATTTGTCGAGACGTCAGCTACGGGTGACTAATTCGAAACATGCATGCTAATGGCGCATCGTTCTTCTTCATCTGCATCTACCTGCACATCGGACGAGGCCTTTACTACGGTTCTTACTTTTATAAGGAAACCTGAAACATTGGGGTTGTACTCCTCCTCCTGGTAATAATGACGGCCTTTGTTGGGTATGTCCTCCCCTGAGGACAGATGTCGTTTTGAGGAGCTACCGTGATTACCAACCTTCTTTCGGCCGTCCCCTACGTTGGGAACGACCTTGTTCAGTGAATCTGAGGGGGTTTCTCCGTCGACAACGCCACCCTAACCCGATTCTTTGCTTTTCACTTTTTGTTTCCCTTTGTAATTGTTGGTGCGACAGTCCTTCACTTGCTTTTCCTTCATCAGACGGGCTCTAACAACCC
riffle256 ACCCATCCCCTCCTTAAAATCGCCAACGACGCGCTAGTCGATCTTCCAGCCCCCTCAAACATTTCAGTTTGATGAAACTTCGGCTCCCTTCTGGGGCTCTGCTTAGCAAGTCAAATCCTTACAGGTTTATTCCTTGCCATGCACTACACTTCTGACATCTCCACTGCTTTTTCATCTGTTACCCATATTTGCCGAGACGTCAGCTACGGGTGACTAATTCGAAACATGCATGCTAATGGCGCATCGTTCTTCTTCATCTGCATCTACCTGCACATCGGACGAGGCCTTTACTACGGTTCTTACCTTTATAAGGAAACCTGAAACATTGGGGTTGTACTCCTCCTCCTGGTAATAATGACGGCCTTTGTTGGGTATGTCCTCCCCTGAGGACAGATGTCGTTTTGAGGAGCTACCGTGATTACCAACCTTCTTTCGGCCGTCCCCTACGTTGGGAACGACCTTGTTCAGTGAATCTGAGGGGGTTTCTCCGTTGACAACGCCACCCTAACCCGATTCTTTGCTTTTCACTTTTTGTTTCCCTTTGTTATTGTTGGTGCAACAGTCCTTCACTTGCTTTTCCTTCATCAGACGGGCTCTAACAACCC
riffle257 ACCCATCCCCTCCTTAAAATCGCCAACGACGCGCTAGTTGATCTTCCAGCCCCCTCAAACATTTCAGTTTGATGAAACTTCGGCTCCCTTCTGGGGCTCTGCTTAGCAAGTCAAATCCTCACAGGTTTATTCCTTGCTATACACTACACTTCTGACATCTCCACTGCTTTTTCATCTGTTACCCATATTTGCCGAGACGTCAGCTACGGGTGACTAATTCGAAACATGCATGCTAATGGCGCATCGTTCTTCTTCATCTGCATCTACCTGCACATCGGACGAGGCCTTTACTACGGTTCTTACCTTTATAAGGAAACCTGAAACATTGGGGTTGTGCTCCTCCTCCTCGTAATAATGACGGCCTTTGTTGGGTATGTCCTCCCCTGAGGACAGATGTCGTTTTGAGGAGCTACCGTGATTACCAACCTTCTTTCGGCCGTCCCCTACGTTGGGAACGACCTTGTTCAATGAATCTGAGGAGGATTCTCCGTCGACAACGCCACCCTAACCCGATTCTTTGCTTTTCACTTTTTATTTCCCTTTGTTATTGTTGGTGCAACAGTCCTTCACTTGCTTTTCCTTCATCAGACGGGCTCTAACAACCC
rintou258 ACCCATCCCCTCCTTAAAATCGCCAACGACGCGCTAGTCGATCTTCCAGCCCCCTCAAACATTTCAGTTTGATGAAACTTCGGCTCCCTTCTGGGACTCTGCTTAGCAAGTCAAATCCTCACAGGTTTATTCCTTGCCATACACTATACTTCTGACATCTCCACTGCTTTTTCATCTGTCACCCATATTTGCCGAGACGTCAGCTACGGGTGACTGATTCGAAACATGCATGCTAATGGCGCATCGTTCTTCTTCATCTGCATCTACCTGCACATCGGGCGGGGCCTTTACTACGGTTCTTACCTTTATAAGGAAACCTGAAACATTGGGGTTGTACTCCTCCTCCTAGTAATAATGACGGCCTTTGTTGGGTATGTCCTCCCCTGAGGACAGATGTCGTTTTGAGGAGCTACCGTGATTACCAACCTTCTTTCGGCCGTCCCCTACGTTGGGAACGACCTTGTTCAATGAATCTGAGGGGGTTTCTCCGTCGACAACGCCACCCTAACCCGATTCTTTGCTTTTCACTTTTTGTTTCCCTTTGTTATTGTTGGTGCAACAGTCCTTCACTTGCTTTTCCTTCATCAGACGGGCTCTAACAACCC
rodger259 ACCCATCCCCTCCTTAAAATCGCCAACGACGCGCTAGTCGATCTTCCAGCCCCCTCAAACATTTCAGTTTGGTGAAACTTCGGCTCCCTTCTGGGGCTCTGCTTAGCAAGTCAAATCCTCACAGGCTTATTCCTTGCCATACACTACACTTCTGACATCTCCACTGCTTTTTCATCTGTAACCCATATTTGCCGAGACGTCAGCTACGGGTGACTAATTCGAAATATGCATGCTAATGGCGCATCATTCTTCTTCATCTGCATCTACCTGCACATCGGACGAGGCCTTTACTATGGTTCTTACCTTTATAAGGAAACCTGAAATATTGGGGTTGTGCTCCTCCTCCTCGTGATAATAACGGCCTTTGTTGGGTATGTCCTCCCCTGAGGACAAATGTCGTTTTGAGGGGCTACAGTGATTACCAACCTTCTCTCGGCCGTCCCCTACGTCGGGAACGACCTTGTTCAGTGGATCTGAGGAGGATTCTCCGTTGACAACGCTACCCTAACCCGGTTTTTTGCTTTTCACTTTTTATTTCCCTTTGTTATTGTTGGTGCAACCGTCCTTCACTTGCTTTTCCTTCATCAGACGGGCTCTAACAACCC
shaws0260 ACCCATCCCCTCCTTAAAATCGCCAACGACGCGCTAGTCGATCTTCCAGCCCCCTCAAACATTTCAGTTTGGTGAAACTTCGGCTCCCTTCTGGGGCTCTGCTTAGCAAGTCAAATCCTCACAGGTTTATTCCTTGCCATACACTACACTTCTGACATCTCCACTGCTTTTTCATCTGTTACCCATATTTGCCGAGACGTCAGCTACGGGTGACTAATTCGGAACATGCATGCTAATGGCGCATCGTTCTTCTTCATCTGCATCTACCTGCACATCGGACGAGGCCTTTACTACGGTTCTTACCTTTATAAGGAAACATGAAACATTGGGGTTGTGCTCCTCCTCCTCGTAATAATGACGGCCTTTGTTGGGTATGTCCTCCCCTGAGGACAGATGTCGTTTTGAGGAGCTACCGTGATTACCAACCTTCTTTCGGCCGTCCCCTACGTTGGGAACGACCTTGTTCAATGAATCTGAGGAGGGTTCTCCGTCGACAACGCCACCCTAACCCGATTCTTTGCTTTTCACTTTTTATTTCCCTTTGTTATTGTTGGTGCAACAGTCCTTCACTTGCTTTTCCTTCATCAGACCGGCTCTAACAACCC
shaws0261 ACCCATCCCCTCCTTAAAATCGCCAACGACGCGCTAGTCGATCTTCCAGCCCCCTCAAACATTTCAGTTTGGTGAAACTTCGGCTCCCTTCTGGGGCTCTGCTTAGCAAGTCAAATCCTCACAGGTTTATTCCTTGCCATACACTACACTTCTGACATCTCCACTGCTTTTTCATCTGTTACCCATATTTGCCGAGACGTCAGCTACGGGTGACTAATTCGAAACATGCATGCTAATGGCGCATCGTTCTTCTTCATCTGCATCTACCTGCACATCGGACGAGGCCTTTACTACGGTTCTTACCTTTATAAGGAAACATGAAACATTGGGGTTGTGCTCCTCCTCCTCGTAATAATGACGGCCTTTGTTGGGTATGTCCTCCCCTGAGGACAGATGTCGTTTTGAGGAGCTACCGTGATTACCAACCTTCTTTCGGCCGTCCCCTACGTTGGGAACGACCTTGTTCAATGAATCTGAGGAGGGTTCTCCGTCGACAACGCCACCCTAACCCGATTCTTTGCTTTTCACTTTTTATTTCCCTTTGTTATTGTTGGTGCAACAGTCCTTCACTTGCTTTTCCTTCATCAGACCGGCTCTAACAACCC
stoney262 ACCCATCCCCTCCTTAAAATCGCCAACGACGCGCTAGTCGATCTTCCAGCCCCCTCAAACATTTCAGTTTGATGAAACTTCGGCTCCCTTCTGGGACTATGCTTAGCAAGTCAAATCCTCACAGGTTTATTCCTTGCCATACACTACACTTCTGATATCTCCACTGCTTTTTCATCTGTTACCCATATTTGCCGAGACGTCAGCTACGGGTGACTAATTCGAAACATGCATGCTAATGGCGCATCATTCTTCTTCATCTGCATCTACCTGCATATCGGACGAGGCCTTTACTACGGTTCTTACCTTTATAAGGAAACCTGAAACATTGGGGTTGTGCTCCTCCTCCTCGTAATAATAACGGCCTTTGTTGGGTATGTCCTCCCCTGAGGACAGATGTCGTTTTGAGGAGCTACCGTGATTACCAACCTTCTCTCGGCTGTCCCCTACGTCGGGAACGACCTTGTTCAATGAATCTGAGGGGGGTTCTCCGTTGACAACGCCACCCTAACCCGATTCTTTGCTTTTCACTTTTTATTTCCCTTTGTTATTGTTGGTGCAACCGTCCTTCACTTGCTTTTCCTTCATCAGACGGGCTCTAACAACCC
stoney263 ACCCATCCCCTCCTTAAAATCGCCAACGACGCGCTAGTCGATCTTCCAGCCCCCTCAAACATTTCAGTTTGATGAAACTTCGGCTCCCTTCTGGGACTATGCTTAGCGAGTCAAATCCTCACAGGTTTATTCCTTGCCATACACTACACTTCTGATATCTCCACTGCTTTTTCATCTGTTACCCATATTTGCCGAGACGTCAGCTACGGGTGACTAATTCGAAACATGCATGCTAATGGCGCATCATTCTTCTTCATCTGCATCTACCTGCATATCGGACGAGGCCTTTACTACGGTTCTTACCTTTATAAGGAAACCTGAAACATTGGGGTTGTGCTCCTCCTCCTCGTAATAATAACGGCCTTTGTTGGGTATGTCCTCCCCTGAGGACAGATGTCGTTTTGAGGAGCTACCGTGATTACCAACCTTCTCTCGGCTGTCCCCTACGTCGGGAACGACCTTGTTCAATGAATCTGAGGGGGGTTCTCCGTTGACAACGCCACCCTAACCCGATTCTTTGCTTTTCACTTTTTATTTCCCTTTGTTATTGTTGGTGCAACCGTCCTTCACTTGCTTTTCCTTCATCAGACGGGCTCTAACAACCC
stoney264 ACCCATCCCCTCCTTAAAATCGCCAACGACGCGCTAGTCGATCTTCCAGCCCCCTCAAACATTTCAGTTTGATGAAACTTCGGCTCCCTTCTGGGACTATGCTTAGCGAGTCAAATCCTCACAGGTTTATTCCTTGCCATACACTACACTTCTGATATCTCCACTGCTTTTTCATCTGTTACCCATATTTGCCGAGACGTCAGCTACGGGTGACTAATTCGAAACATGCATGCTAATGGCGCATCATTCTTCTTCATCTGCATCTACCTGCATATCGGACGAGGCCTTTACTACGGTTCTTACCTTTATAAGGAAACCTGAAACATTGGGGTTGTGCTCCTCCTCCTCGTAATAATAACGGCCTTTGTTGGGTATGTCCTCCCCTGAGGACAGATGTCGTTTTGAGGAGCTACCGTGATTACCAACCTTCTCTCGGCTGTCCCCTACGTCGGGAACGACCTTGTTCAATGAATCTGAGGGGGGTTCTCCGTTGACAACGCCACCCTAACCCGATTCTTTGCTTTTCACTTTTTATTTCCCTTTGTTATTGTTGGTGCACCCGTCCTTCACTTGCTTTTCCTTCATCAGACGGGCTCTAACAACCC
tantan265 ACCCATCCCCTCCTTAAAATCGCCAACGACGCGCTAGTTGATCTTCCAGCCCCCTCAAACATTTCGGTTTGATGAAACTTCGGCTCCCTCCTAGGGCTCTGCTTAGCAAGTCAAATCCTCACAGGTTTATTCCTTGCCATACATTACACTTCTGATATCTCCACTGCTTTTTCATCTGTTACCCATATTTGCCGAGACGTCAGCTACGGGTGACTAATTCGAAACATGCATGCTAATGGCGCATCATTCTTCTTCATCTGCATCTACCTGCACATCGGACGAGGCCTTTACTACGGTTCTTACCTTTATAAGGAAACCTGAAACATTGGGGTTGTGCTCCTTCTCCTCGTAATAATGACGGCCTTTGTTGGATATGTCCTCCCCTGAGGACAGATGTCGTTTTGGGGAGCTACCGTGATTACCAACCTTCTCTCGGCCGTCCCCTACGTTGGGAACGACCTTGTTCAGTGAATCTGAGGAGGGTTCTCCGTTGACAACGCCACCCTAACCCGATTCTTTGCTTTTCACTTTTTATTTCCCTTTGTTATTGTTGGTGCAACGGTCCTTCACTTGCTCTTCCTTCATCAGACGGGCTCTAACAACCC
tantan266 ACCCATCCCCTCCTTAAAATCGCCAACGACGCGCTAGTTGATCTTCCAGCCCCCTCAAACATTTCGGTTTGATGAAACTTCGGCTCCCTCCTAGGGCTCTGCTTAGCAAGTCAAATCCTCACAGGTTTATTCCTTGCCATACATTACACTTCTGATATCTCCACTGCTTTTTCATCTGTTACCCATATTTGCCGAGACGTCAGCTACGGGTGACTAATTCGAAACATGCATGCTAATGGCGCATCATTCTTCTTCATCTGCATCTACCTGCACATCGGACGAGGCCTTTACTACGGTTCTTACCTTTATAAGGAAACCTGAAACATTGGGGTTGTGCTCCTTCTCCTCGTAATAATGATGGCCTTTGTTGGATATGTCCTCCCCTGAGGACAGATGTCGTTTTGGGGAGCTACCGTGATTACCAACCTTCTCTCGGCCGTCCCCTACGTTGGGAACGACCTTGTTCAGTGAATCTGAGGAGGGTTCTCCGTTGACAACGCCACCCTAACCCGATTCTTTGCTTTTCACTTTTTATTTCCCTTTGTTATTGTTGGTGCAACGGTCCTTCACTTGCTCTTCCTTCATCAGACGGGCTCTAACAACCC
trutt0267 ACCCACCCCCTCCTTAAAATCGCCAACAGCGCGCTAGTTGATCTCCCAGCCCCCTCGAACATTTCGGTTTGATGAAACTTCGGCTCCCTGCTAGGGCTCTGCTTGGCAAGCCAAATCCTCACCGGATTGTTTTTAGCTATACACTATACCTCCGACATTTCTACTGCTTTTTCCTCGGTTACTCACATCTGCCGAGACGTCAGCTACGGGTGACTAATCCGGAACATGCACGCTAATGGCGCATCTTTTTTCTTCATTTGCATCTATATACATATCGGCCGGGGCCTTTATTACGGCTCCTACCTATATAAAGAGACTTGGACTATTGGGGTCATCCTTCTTCTTCTCGTCATGATGACTGCCTTTGTGGGCTATGTCCTCCCCTGAGGACAAATGTCGTTTTGAGGGGCCACTGTTATCACTAACCTCCTCTCGGCTGTTCCGTACGTTGGGAATGACCTTGTCCAATGGATCTGGGGCGGGTTTTCCGTCGACAACGCCACTCTTACCCCGTTCTTTGCTTTCCACTTCTTATTTCCCTTTGTCATTGCGGGCGCTACCGTGCCTCACCTGCTTTTTCCTCACGAGACGGGCTCCAACAACCC
Galaxi268 ACCCATCCCCTCCTTAAAGTCGCTAACGACGCGCTAGTCGATCTTCCAGCCCCCTCAAACATCTCAGTATGATGAAATTTCGGCTCCCTTCTGGGACTCTGCCTAATTAGCCAAATTCTAACAGSCTTATTTCTTGCCATGCACTACACATCTGACATCTCCACTGCCTTTTCTTCTGTTACCCACATCTGCCGAGACGTTACCTACGGGTGATTAATTCGAAATATACATGCTAATGGCGCATCATTCTTCTTCATCTGCATCTACATACACATCGGACGAGGTCTTTACTACGGGTCTTATCTTTACAAAGAGACCTGAAATATTGGGGTAATCCTCCTACTCCTGGTAATAATGACAGCTTTTGTTGGGTATGTCCTCCCCTGAGGGCAGATATCTTTCTGAGGAGCAACCGTAATCACCAATCTCCTCTCAGCAGTACCCTATGTCGGAAACGACCTAGTTCAGTGAATCTGGGGAGGATTTTCCGTTGATAACGCTACTTTAACCCGATTTTTTGCTTTCCACTTCTTATTCCCATTTATTATCGTAGGTGCCACTATCCTTCACTTACTTTTCCTTCATCAAACGGGCTCGAACAACCC
oliros269 ACCCATCCCCTCCTTAAAATCGCCAACGACGCGCTAGTCGATCTTCCAGCCCCCTCGAACATTTCAGTTTGATGAAACTTCGGCTCCCTTCTGGGGCTCTGCTTAGCAAGTCAAATCCTCACAGGTTTATTCCTTGCCATGCACTACACTTCTGACATCTCCACTGCTTTTTCATCTGTTACCCATATTTGCCGAGACGTCAGCTACGGGTGACTAATTCGAAACATGCATGCTAATGGCGCATCGTTCTTCTTCATCTGCATCTACCTGCACATCGGACGAGGCCTTTACTACGGTTCTTACCTTTATAAGGAAACCTGAAACATTGGGGTTGTACTCCTCCTCCTGGTAATAATGACGGCCTTTGTTGGGTATGTCCTCCCCTGAGGACAGATGTCGTTTTGAGGAGCTACCGTGATTACCAACCTTCTTTCGGCCGTCCCCTACGTTGGGAACGACCTCGTTCAATGAATCTGAGGGGGTTTCTCCGTCGACAACGCCACCCTAACCCGATTCTTTGCTTTTCACTTTTTGTTTCCCTTTGTAATTGTTGCTGCAACAGTCCTTCACTTGCTTTTCCTTCATCAGACGGGCTCTAACAACCC
oliros270 ACCCACCCCCTCCTTAAAATCGCCAACGACGCGCTAGTCGATCTTCCAGCCCCCTCAAACATCTCAGTTTGATGAAACTTCGGCTCCCTTCTGGGGCTCTGCTTAGCAAGTCAAATCCTAACAGGTTTATTCCTTGCCATACACTACACTTCTGACATCTCCACTGCTTTTTCATCTGTTACCCATATTTGCCGAGACGTCAGCTACGGGTGACTAATTCGAAACATGCATGCTAATGGCGCATCATTCTTTTTTATCTGTATCTACCTGCACATCGGACGAAGCCTTTACTACGGTTCCTACCTTTATAAAGAAACCTGAAATATTGGGGTTGTGCTCCTCCTCCTCGTAATAATAACAGCCTTTGTTGGCTATGTCCTCCCCTGAGGACAGATATCGTTTTGAGGGGCTACCGTGATTACCAACCTTCTCTCAGCCGTCCCCTACGTCGGAAACGATCTTGTTCAGTGGATCTGAGGGGGATTCTCCGTTGACAACGCTACCCTGACCCGGTTTTTTGCTTTTCACTTTTTATTTCCCTTTGTAATTGTTGGTGCAACCGTCCTTCACTTGCTTTTCCTTCATCAGACGGGTTCTAACAACCC
hunter271 ACCCACCCCCTCCTTAAAATCGCCAACGACGCCCTAGTTGATCTCCCAGCCCCCTCAAACATTTCAGTTTGATGAAACTTCGGCTCCCTTCTGGGGCTCTGCTTAGCAAGTCAAATCCTCACAGGTTTATTTCTTGCCATACATTACACTTCTGACATCTCCACTGCTTTTTCATCTGTTACCCATATTTGCCGAGACGTCAGCTATGGGTGACTAATTCGAAACATGCATGCTAATGGTGCATCATTTTTCTTCATCTGTATTTACCTACACATCGGACGAGGCCTTTACTACGGTTCTTACCTTTATAAGGAAACCTGAAACATTGGAGTCGTGCTCCTGCTCCTCGTAATAGTGACGGCCTTTGTTGGCTATGTCCTCCCCTGAGGACAGATGTCGTTTTGAGGAGCTACCGTGATTACCAACCTTCTCTCGGCCGTCCCTTACGTCGGGAACGACCTTGTTCAGTGGATCTGAGGAGGATTCTCCGTTGACAACGCCACCCTAACCCGATTCTTTGCTTTTCACTTTTTGTTTCCCTTCGTTATTGTTGGTGCAACCGTCCTTCACTTGCTTTTCCTTCATCAGACGGGCTCTAACAACCC
genoa_272 ACCCATCCACTCCTTAAAATCGCCAACGACGCGCTAGTCGATCTTCCAGCCCCCTCAAACATTTCAGTTTGATGAAACTTCGGCTCTCTTCTAGGGCTCTGCTTAGCAAGTCAAATCCTCACAGGTTTATTCCTTGCCATACACTACACTTCTGACATCTCCACTGCTTTTTCATCTGTAACCCATATTTGCCGAGACGTCAGCTACGGGTGACTAATTCGAAACATGCATGCTAATGGCGCATCATTCTTCTTCATCTGCATCTACCTGCATATCGGACGAGGCCTTTACTATGGTTCATACCTTTATAAGGAAACCTGAAATATTGGGGTTGTACTCCTCCTTCTCGTGATAATAACGGCCTTTGTTGGGTATGTCCTCCCCTGAGGGCAGATATCGTTTTGAGGAGCTACAGTGATTACCAACCTTCTCTCGGCCGTCCCCTACGTTGGGAACGACCTTGTTCAGTGAATCTGAGGGGGGTTCTCCGTTGACAACGCTACCCTAACCCGGTTTTTTGCTTTTCACTTTTTATTTCCCTTTGTTATTGTTGGTGCAACCGTTCTTCACTTGCTTTTCCTTCATCAGACGGGTTCTAACAACCC
sp19_1273 ACCCATCCCCTCCTTAAAATCGCCAACGACGCGCTAGTCGATCTTCCAGCCCCCTCAAACATTTCAGTTTGGTGAAACTTCGGCTCCCTTCTGGGGCTCTGCTTAGCAAGTCAAATCCTCACAGGTTTATTCCTTGCCATACACTACACTTCTGACATCTCCACTGCTTTTTCATCTGTTACCCATATTTGCCGAGACGTCAGCTACGGGTGACTAATTCGAAACATGCATGCTAATGGCGCATCCTTCTTTTTCATCTGCATCTACCTACACATCGGACGAGGCCTTTACTACGGTTCTTACCTTTACAAGGAAACCTGAAACATTGGGGTTGTGCTCCTCCTCCTCGTAATAATGACGGCCTTTGTTGGGTATGTCCTCCCCTGAGGACAGATGTCGTTTTGAGGGGCTACCGTGATTACCAATCTTCTTTCGGCCGTCCCCTACGTTGGGAACGACCTTGTTCAATGAATCTGAGGCGGGTTCTCCGTTGACAACGCCACCCTAACCCGATTCTTTGCTTTTCACTTTTTATTTCCCTTTGTTATTGTTGGTGCAACAGTCCTTCACTTGCTTTTCCTTCATCAGACGGGCTCTAACAACCC
genoa_274 ACCCATCCACTCCTTAAAATCGCCAACGACGCGCTAGTCGATCTTCCAGCCCCCTCAAACATTTCAGTTTGATGAAACTTCGGCTCTCTTCTAGGGCTCTGCTTAGCAAGTCAAATCCTCACAGGTTTATTCCTTGCCATACACTACACTTCTGACATCTCCACTGCTTTTTCATCTGTAACCCATATTTGCCGAGACGTCAGCTACGGGTGACTAATTCGAAACATGCATGCTAATGGCGCATCATTCTTCTTCATCTGCATCTACCTGCATATCGGACGAGGCCTTTACTATGGTTCATACCTTTATAAGGAAACCTGAAATATTGGGGTTGTACTCCTCCTTCTCGTGATAATAACGGCCTTTGTTGGGTATGTCCTCCCCTGAGGACAGATATCGTTTTGAGGAGCCACAGTGATTACCAACCTTCTCTCGGCCGTCCCCTACGTTGGGAACGACCTTGTTCAGTGGATCTGAGGGGGGTTCTCCGTTGACAACGCTACCCTAACCCGGTTTTTTGCTTTTCACTTTTTATTTCCCTTTGTTATTGTTGGTGCAACCGTTCTTCACTTGCTTTTCCTTCATCAGACGGGTTCTAACAACCC
bass_1275 ACCCATCCCCTCCTTAAAATCGCCAACGACGCGCTAGTTGATCTTCCAGCCCCCTCAAACATTTCAGTTTGATGAAACTTCGGCTCCCTTCTGGGCCTCTGCTTAGCAAGTCAAATCCTTACAGGCTTATTCCTTGCCATACACTACACTTCTGACATCTCTACTGCTTTTTCATCTGTTACCCATATTTGCCGAGACGTCAGCTACGGGTGACTAATTCGAAACATGCATGCTAATGGCGCATCCTTCTTTTTCATCTGCATCTACCTGCACATCGGACGAGGCCTTTACTACGGTTCTTACCTTTATAAGGAAACCTGGAACATTGGGGTTGTGCTCCTCCTCCTCGTAATAATGACGGCCTTTGTTGGCTATGTCCTCCCCTGAGGGCAGATGTCGTTTTGAGGGGCTACCGTGATTACCAACCTTCTCTCGGCCGTCCCCTACATCGGGAGCGACCTTGTTCAATGAATCTGAGGAGGGTTCTCCGTTGACAACGCCACCCTAACCCGATTCTTTGCTTTTCACTTTTTATTTCCCTTTGTTATTGTTGGTGCAACAGTCCTTCACTTGCTTTTCCTTCATCAGACGGGCTCTAACAACCC
genoa_276 ACCCATCCCCTCCTTAAAATCGCCAACGACGCGCTAGTCGATCTTCCAGCCCCCTCAAACATTTCAGTTTGATGAAACTTTGGCTCCCTTCTGGGGCTCTGCTTAGCAAGTCAAATCCTCACAGGTTTATTCCTTGCCATACACTACACTTCTGACATCTCCACTGCTTTTTCATCTGTAACCCATATTTGCCGAGACGTCAGCTACGGGTGACTAATTCGAAACATGCATGCTAATGGCGCATCATTCTTCTTCATCTGCATCTACCTACACATCGGACGAGGCCTTTACTATGGTTCTTACCTTTATAAGGAAACCTGAAATATTGGGGTTGTGCTCCTCCTCCTCGTGATGATGACGGCCTTTGTTGGGTATGTCCTCCCCTGAGGACAGATGTCGTTTTGAGGGGCTACAGTGATTACCAACCTTCTCTCGGCCGTCCCCTACGTTGGGAACGACCTTGTTCAGTGGATCTGAGGAGGATTCTCCGTTGACAACGCTACCCTAACCCGGTTTTTTGCTTTTCACTTTTTATTTCCCTTTGTTATTGTTGGTGCAACCGTCCTTCACTTGCTTTTCCTTCATCAGACGGGCTCTAACAACCC
olidus277 ACCCATCCCCTCCTTAAAATCGCCAACGACGCGCTAGTCGATCTTCCAGCCCCCTCAAACATTTCAGTTTGATGAAACTTCGGCTCCCTTCTGGGGCTATGCTTAGCAAGTCAAATCCTCACAGGTTTATTCCTTGCCATACACTACACTTCTGACATCTCCACTGCTTTTTCATCTGTTACCCATATTTGCCGAGACGTCAGCTACGGGTGACTAATTCGAAACATGCATGCTAATGGCGCATCGTTCTTCTTCATCTGCATCTACCTGCACATCGGACGAGGCCTTTACTATGGTTCTTACCTTTATAAAGAAACCTGAAACATTGGGGTTGTACTCCTCCTCCTCGTAATAATAACGGCCTTTGTTGGGTATGTTCTCCCCTGAGGACAGATGTCGTTTTGAGGAGCTACCGTGATTACCAACCTTCTTTCGGCCGTCCCCTACGTTGGGAACGACCTTGTTCAATGAATCTGAGGAGGGTTCTCCGTCGACAACGCCACCCTAACCCGATTCTTTGCTTTTCACTTTTTGTTTCCATTTGTTATTGTTGGTGCAACAGTCCTTCACTTGCTTTTCCTTCATCAGACCGGCTCTAACAACCC
