# Supplementary material for: On simulated annealing phase transitions in phylogeny reconstruction
Source: Mol Phylogenet Evol. 2016 Aug;101:46–55. doi: 10.1016/j.ympev.2016.05.001 (PMC4912009; doi:10.1016/j.ympev.2016.05.001)
Supplement: Supplementary data 3 [file mmc3.zip › matrices/Alignment_4genes.phy]

52 2364
Apotola01 GGAACTTTATATTTTTTATTTGGAAGATGAGCAGGCATAGTCGGAACATCTTTAAGTTTATTAATTCGAGCAGAATTAGGAAATCCTGGAACATTAATTGGCGATGATCAAATTTATAATGTAATTGTAACAGCACATGCATTTATCATAATTTTTTTTATAGTTATACCTATTTTAATTGGTGGATTTGGAAATTGATTAGTTCCTTTAATATTAGGAGCCCCTGATATAGCCTTTCCACGTATAAATAATATAAGATTTTGATTACTTCCTCCTTCATTAACTTTATTATTAATAAGAAGAATAGTTGAAAGAGGAGCGGGTACAGGATGAACTGTTTATCCCCCATTATCAGCTAATATTGCTCATGGCGGAGCATCAGTAGATTTAGCAATTTTTAGTCTTCATTTAGCTGGAATTTCATCAATTTTAGGAGCAGTAAATTTTATTACTACTGTTATTAATATGCGAGCTTCAGGAATAAAATTTGATCGAATACCCTTATTTGTTTGATCTGTAGCAATTACAGCATTATTACTTTTACTTTCATTGCCAGTTTTAGCAGGTGCTATTACTATATTATTAACTGATCGAAACTTAAATACTTCTTTTTTTGATCCAATAGGTGGTGGAGATCCTATTTTATACCAACATTTATTTTAGAGAAAATAAGCGAAATGTTGCGCTATGAACCGGTCTACAAAATGATTAACGACCTTCCACGGAAAGTTTTAATTATCGGCTCGGGTGGGTTATCGATCGGACAAGCCGGAGAATTTGATTACTCTGGCTCTCAGGCTATTAAAGCATTAAAAGAAGAAAACATCAAAACCGTTTTGATAAATCCTAATATTGCGACGGTTCAAACATCTAAAGGCTTAGCCGATAAAGTATACTTTCTTCCGCTAGTTCCTGAATATGTGGAACAAGTAATCAAAGCGGAACGACCCGGAGGAGTCCTCTTAACTTTCGGTGGACAAACAGCTCTTAACTGCGGAGTAGAATTACAGAGATGCGGTGTTTTTGAAAAATATAACGTGAAAATACTAGGTACTCCGATTGAGGCGATCATCGATACTGAGGACAGGAAGATATTCAGTGAAAGAATAGCAGCTATTGGTGAAAAAGTTGCACCTAGTTTAGCTGCTTTTTCTGTACAAGACGCTTTGGATGCAGCGGATAAACTCGGATATCCCGTAATGGCAAGAGCTGCGTTCTCCTTAGGAGGTCTAGGCTCAGGTTTCGCCGACAACAAAGAGGAATTGAAATTATTAGCTACTCAAGCTTTAGCCCATTCGAGTCAATTAATAATCGACAAATCCTTAAAAGGTTGGAAAGAAGTAGAATACGAAGTCGTTAGAGATGCTTATGACAANNNNNNNNNNNNNNNNNNNNNNNNNNNNNNNNNNNNNNNNNNNNNNNNNNNNNCTGTTGTCGTATTCGATTTCCTCGGTAAAGACTCCATCCGGTACTACAACGAGGTGCCAGTCRAAAAACGGGTATTCAAAAACTTRCAGTTGTTTATGGAAAATAAGTCCACTGGAGACGATCTCTTCGATAGATTAAACACGTCGGTAATGAACAAACACTTAAACGAACTAATGGAAGGTCTCACGGCCAAAGTTTTCCGTACGTATAACGCCTCGATAACATTACAACAGCAGTTAGAGAAAYTAACTGACCCAGATTATTCGATTACGGAAATGATAYT---GGCCTACAATCGCGCAAATCGTGCCGTCGCGATTCTCTGCAACCATCAACGTGCGGTGCCAAAAAGCCACCAGAAGTCGATGGAAAAATTAAAAGAGAAGATTGTCACCAAGAGAGAGGCTATTGACGATGCGGAACGTCAGGTGAAAGACGCTCAGCGGGACGCTAASAGGGGTAGCGTCAAAGAGAAGGTTATTTACGAYAAGAAAAAGAAAATGTTACAGCGCCTTAAAGAGCAACTCATTAAGCTGGAGGTACAGGAAACGGACCGCGATGAGAACAAGACCATCGCGTTGAGTACGTCCAAACTAAATTATTTAGACCCAAGAATTTCGGTGGCTTGGTNNNNNNNNNNNNNNNNNNNNNNNCCTATACCCAGTTCCGACGATCGATTTGCACGTCAGAATCGCTACGGACCTCCATCAGGGTTTCCCCTGACTTCGTCCTGACCAGGCATAGTTCACCATCTTTCGGGTCCCAGCGTGTACGCTCTGGGTGCGCCTCTTCTCGCGATGAGAACGAGACGCCCCGGGAGTGCGGGGC--CCGCCCGGGGACGGG--CCCATCCTCCCTCGGTCCGCGCGAGGCGGACCTTTACTTTCATTGCGCCTTTAGGTTGAACAG--AGNNNNNNNNNNNNNNNNNNNNNN
Apotola02 NNNNNNNNNNNNNNNNNNNNNNNNNNNNNNNNNNNNNNNNNNNNNNNNNNNNNNNNNNNNNNNNNNNNNNNNNNNNNNNNNNNNNNNNNNNNNNNNNNNNNNNNNNNNNNNNNNNNNNNNNNNNNNNNNNNNNNNNNNNNNNNNNNNNNNNNNNNNNNNNNNNNNNNNNNNNNNNNNNNNNNNNNNNNNNNNNNNNNNNNNNNNNNNNNNNNNNNNNNNNNNNNNNNNNNNNNNNNNNNNNNNNNNNNNNNNNNNNNNNNNNNNNNNNNNNNNNNNNNNNNNNNNNNNNNNNNNNNNNNNNNNNNNNNNNNNNNNNNNNNNNNNNNNNNNNNNNNNNNNNNNNNNNNNNNNNNNNNNNNNNNNNNNNNNNNNNNNNNNNNNNNNNNNNNNNNNNNNNNNNNNNNNNNNNNNNNNNNNNNNNNNNNNNNNNNNNNNNNNNNNNNNNNNNNNNNNNNNNNNNNNNNNNNNNNNNNNNNNNNNNNNNNNNNNNNNNNNNNNNNNNNNNNNNNNNNNNNNNNNNNNNNNNNNNNNNNNNNNNNNNNNNNNNNNNNNNNNNNNNNNNNNNNNNNNNNNNNNNNNNNNNNNNNNNNNNNNNNNNNNNNNNNNNNNNNNNNNNNNNNNNNNNNNNNNNNNNNNNNNNNNNNNNNNNNNNNNNNNNNNNNNNNNNNNNNNNNNNNNNNNNNNNNNNNNNNNNNNNNNNNNNNNNNNNNNNNNNNNNNNNNNNNNNNNNNNNNNNNNNNNNNNNNNNNNNNNNNNNNNNNNNNNNNNNNNNNNNNNNNNNNNNNNNNNNNNNNNNNNNNNNNNNNNNNNNNNNNNNNNNNNNNNNNNNNNNNNNNNNNNNNNNNNNNNNNNNNNNNNNNNNNNNNNNNNNNNNNNNNNNNNNNNNNNNNNNNNNNNNNNNNNNNNNNNNNNNNNNNNNNNNNNNNNNNNNNNNNNNNNNNNNNNNNNNNNNNNNNNNNNNNNNNNNNNNNNNNNNNNNNNNNNNNNNNNNNNNNNNNNNNNNNNNNNNNNNNNNNNNNNNNNNNNNNNNNNNNNNNNNNNNNNNNNNNNNNNNNNNNNNNNNNNNNNNNNNNNNNNNNNNNNNNNNNNNNNNNNNNNNNNNNNNNNNNNNNNNNNNNNNNNNNNNNNNNNNNNNNNNNNNNNNNNNNNNNNNNNNNNNNNNNNNNNNNNNNNNNNNNNNNNNNNNNNNNNNNNNNNNNNNNNNNNNNNNNNNNNNNNNNNNNNNNNNNNNNNNNNNNNNNNNNNNNNNNNNNNNNNNNNNNNNNNNNNNNNNNNNNNNNNNNNNNNNNNNNNNNNNNNNNNNNNNNNNNNNNNNNNNNNNNNNNNNNNNNNNNNNNNNNNNNNNNNNNNNNNNNNNNNNNNNNNNNNNNNNNNNNNNGCTCCGCGTCGAGCATATTCGACTGTTCGAACATAGATATGACAAAGATTATGTTATCATATTTGATTTCCTCGGTAAGGACTCCATCCGGTATTACAACGAGGTGCCGGTCGCAAAACGGGTATTCACAAACCTGCAGTTGTTTATGGAAAACAAATCAACCGGGGACGGACTGTTTGATAGATTAAGCACGTCTGTCATAAATAAACACTTAAACGAACTCATGGAGGGACTCACGGCCAAAGTTTTCCGTACTTATAACGCCTCGATGACACTACAACACCAATTGGAGAAACTAACAGACCCAAATTATTCAGTTACAGAAATGATATT---GGCTTACAATCGTGCGAATCGTGCCGTCGCTATTCTCTGTAACCATCAACGGGCGGTACCGAGAAATTACCAAAAGTCAATGGATAGGTTAAAAGAGAAAATTGAAATCAAGAAAGAGGATGTTGAAGAGGCGGAACGCCAGGTCAAAGACGCTCAGCGCAACGCTAAGAAGGGTAGCGTCAATGGGAAGGCTGTTCTCGACAAGAAAAAGAAAATGTTGCGGCGCCTTAAAGAGCAGCTACTTAAACTGGAGCTATACGAAACCGACCGAGAGGAGAACAAAACCATTGCACTGAATACGTCTAAATTAAATTATGTAGATCCGAGGATTTCGGTAGCTTGGTGCAAGAAATTTAATGTTCCCATCCCTATACCCAGTTCCGACGATCGATTTGCACGTCAGAATCGCTACGGACCTCCATCAGGGTTTCCCCTGACTTCGTCCTGACCAGGCATAGTTCACCATCTTTCGGGTCCCAGCGCGTACGCTCTGGGTGCGCCTCTTCTCGCGATGAGAACGAGACGCCCCGGGAGTGCGGGGC--CCGCCCGGGGGCGGG--CCCATCCTCCCTCGGTCCGCGCGAGGCGGACCTTTACTTTCATTGCGCCTTTAGGTTTAACAG--AGTCCCAATGACTCGCGCACATGC
Apotola03 GGTACTTTATATTTTTTATTTGGAAGATGAGCAGGAATAGTAGGAACATCTTTAAGTCTACTAATTCGAGCAGAATTAGGTAATCCAGGCACATTAATTGGTGACGATCAGATTTATAATGTAATTGTTACAGCTCATGCATTTATTATAATTTTTTTTATAGTAATACCTATTTTAATTGGGGGATTTGGAAATTGATTAGTTCCTTTAATACTAGGAGCCCCTGATATAGCTTTTCCACGTATAAATAATATAAGATTTTGATTACTCCCCCCTTCACTGACTCTATTATTAATAAGAAGAATAGTAGAAAGTGGTGCTGGAACTGGATGAACAGTTTACCCACCCCTCTCAGCAAATATTGCCCATGGGGGTGCTTCAGTAGATTTAGCTATTTTTAGTTTACATTTAGCTGGAATTTCATCAATTTTAGGTGCAGTAAATTTTATTACTACAGTAATTAATATACGAATTTCTGGTATAAGATTTGATCGAATACCTTTATTTGTTTGGGCAGTAGCAATTACAGCTTTATTATTATTACTTTCCTTACCTGTTTTAGCAGGCGCTATTACTATACTATTAACTGATCGAAATTTAAATACCTCCTTCTTTGACCCTATAGGTGGTGGGGATCCAATTTTATACCAACATTTATTTTAGARAAATTGATCGAAACGTTACGGTAYGAACCAGTRTACAAAATGATTAACGATCTTCCACGGAAAGTWTTAATTATTGGKTCKGGTGGGTTATCCATCGGACAAGCTGGTGAATTTGATTATTCCGGCTCTCAGGCTATAAAAGCATTAAAAGAAGAAAACATCAAAACGGTTTTGATAAATCCTAATATTGCGACGGTTCAAACRTCTAAAGGATTGGCYGACAAAGTGTACTTTCTTCCGTTAGTTCCTGAATATGTGGARCAAGTAATCAAAGCGGAACGACCTGGWGGAGTTCTTTTAACTTTTGGTGGACAAACAGCTCTTAATTGTGGTGTCGAGCTGCAAAGATGTGGTGTTTTTGAAAAATATAATGTTAAAATCTTAGGTACTCCTATTCAAGCAATAATCGATACTGAAGACAGAAAAATTTTCAGTGAAAGAATAGCAGCTATCGGTGAAAAAGTTGCACCTAGCTTAGCTGCGTTTTCTGTACAAGACGCKTTGGATGCTGCGGAYAAACTYGGATATCCCGTCATGGCAAGAGCAGCATTCTCYTTAGGAGGTCTAGGCTCAGGTTTCGCCGACAATAAAGAAGAATTGAAATTAATAGCGACTCAAGCTTTAGCACATTCGAGTCAATTAATAATCGATAAATCTTTAAAAGGTTGGAAAGAAGTAGAATACGAAGTCGTTAGAGATGCTTATGATAACTNNNTCCGAGTCGAGCACATCAAACTGTTTGATCATCGAGACGACAAGGATTACGTCGTCGTATTTGATTTCCTCGGTAAAGATTCTATCCGGTACTACAATGAGGTACCAGTCGAAAAACGTGTATTCAAAAACCTACARTTGTTTATGGAAAACAAGTCTACCGGCGACGATCTTTTTGATAGATTAAACACGTCGGTAATGAACAAACACTTAAACGAGTTAATGGAAGGTCTCACAGCGAAAGTATTCCGTACCTACAATGCCTCGATAACACTACAACAGCAATTGGAAAAACTAACCGATGCAGATTATTCAGTTACGGAAATGATATT---GGCTTACAATCGAGCGAATCGTGCCGTCGCCATTCTCTGCAACCATCAACGTGCAGTACCAAAAAGCCACGAAAAATCAATGGAGAAATTAAAAGAGAAGATTGTCACTAAAAGAGAGGCGATTGAAGACGCGGAACGTCAGGTGAAAGACGCGCAACGAGACGCCAAGAAGGGTAGTGTCAAAGAGAAGGTTATTTACGATAAGAAAAAGAAGATGTTACAACGTCTTAAGGAACAACTTATTAAGYTGGAGGTACAGGAAACCGACCGAGACGAGAACAAGACCATYGCATTGAGCACCTCCAAACTGAATTATTTAGATCCGAGGATTTCGGTGGCTTGGTGCAAGAAATTNNNNNNNNNNNNNCCTATACCCAGTTCCGACGATCGATTTGCACGTCAGAATCGCTACGGACCTCCATCAGGGTTTCCCCTGACTTCGTCCTGACCAGGCATAGTTCACCATCTTTCGGGTCCCAGCGTGTACGCTCTGGGTGCGCCTCTTCTCGCGATGAGAACGAGACGCCCCGGGAGTGCGGGGC--CCGTCCGGGGACGGG--CCCATCCTCCCTCGGTCCGCGCGAGGCGGACCTTTACTTTCATTGCGCCTTTAGGTTTAATAG--AGTCCCAATGACTCGCGCACATGC
Apotola04 GGAACTTTATATTTTTTATTTGGAAGATGAGCAGGTATAGTTGGTTTATCTTTAAGTTTATTAATTCGAGCAGAATTAGGAAATCCTGGAACATTAATTGGTGATGATCAAATTTATAATGTAATTGTAACAGCACATGCATTTATTATAATTTTTTTTATAGTTATACCTATTTTAATTGGTGGATTTGGTAACTGATTAGTTCCATTAATATTAGGAGCACCTGATATAGCATTTCCACGTATAAATAATATAAGATTTTGATTACTTCCTCCTTCATTAACTTTATTAATAATAAGAAGAATAGTAGAAAATGGTGCAGGAACAGGTTGAACTGTTTATCCTCCATTATCTGCTAATATTGCTCATAGTGGAGCATCAGTAGATTTAGCTATTTTTAGTTTACATTTAGCTGGAATTTCTTCAATTTTAGGAGCAGTAAATTTTATTACTACTGTAATTAATATGCGAACTTCAGGTATAACATTTGATCGAATACCATTATTTGTTTGAGCTGTTGCAATTACAGCTTTATTATTATTACTTTCATTACCAGTATTAGCTGGTGCTATTACTATATTATTAACTGATCGAAATTTAAATACTTCTTTTTTTGATCCTATAGGAGGAGGGGACCCAATTTTATATCAACATTTATTTTAGAGAAAATAACTGAAACGTTGCGGTACGAACCGGTTTACAAAATGATTAGCGACCATCCGAGGAAGGTTTTAATTATCGGTTCCGGCGGGTTATCCATTGGACAAGCTGGAGAATTCGATTACTCCGGCTCTCAGGCTATTAAAGCATTAAAAGAAGAAAACATCAAAACCGTTTTGATAAATCCCAACATTGCGACGGTTCAAACGTCTAAAGGATTAGCCGATAAAGTGTACTTTCTTCCGCTAGTTCCTGAGTACGTGGAACAAGTAATCAATGCAGAACGTCCTGGAGGAGTTCTCTTAACTTTTGGTGGGCAAACAGCACTTAACTGTGGAGTGGAATTAGAGAAAAGTGGCGTTTTTGAAAAATATAACGTCAAAATACTGGGCACCCCCATCCAAGCAATCATCGACACTGAAGACAGGCAGATATTCAGCGAAACAATAGCGGCTATTGGTGAAAAAGTTGCACCTAGCTTGGCAGCTTATTCTGTGCAAGATGCTTTAGATGCTGCGGATAAACTCGGATACCCCGTCATGGCACGAGCTGCGTTTTCGTTAGGAGGTCTGGGCTCAGGTTTCGCCGACAATCAAGAAGAATTGAAATTATTAGCAACGCAAGCTTTAGCTCATTCGAGCCAACTGATAATCGATAAATCTTTAAAAGGTTGGAAAGAAGTCGAATACGAAGTCGTCAGAGATGCTTATGATAACTCGCTCCGCGTCGAGCACATTCAACTATTTCAACATAGACACGACAAAGATTATGTTATCGTATTTGATTTCCTCGGAAAAGACTCCATCCGGTATTACAAGGAGGTACCGGTCGAAAAACGGGTATTCAGAAACGTGGAGCTGTTCATGGAAAACAAGTCAACTGGAGACCAACTGTTTGATACATTAAACACCTCCGTCATAAACAAACACTTAAGCGAACTCATGGAAGGCCTCACCGCCAAAGTTTTCCGTACTTACAACGCCTCGGTAACACTACAACAGCAATTGGAGGAACTGACCGATCCGAACTATTCGGTTACGGAAATGATATT---GGCTTACAATCGTGCGAATCGTGCCGTCGCTATTCTCTGTAACCATCATCGTGCCGTGCCGAGAAACTACCAGCAGACGATGGAGAAACTAAAGGAGAAAATTGTAATGAAGAAAGAGGCCGTCGAAGCGGTAGAACGCCAAGTCAAAGACGCGCGGCGCAACACCGAGAAGGGTAGCGTCAAAGGGAAGGCTGTTTACGATAGGAAGAAGAAAACGTTGCGGCGCCTTAAGGAGCAGCTGGTTAAGCTGGAGGTGCAAGAAACCGATCGGGAGGAGAACAAGACCGTCGCGTTGAATACGTCTAAATTGAATTACGTGGATCCGAGGATTTCGGTGGCTTGGTGCAAGAAATTCAACGTTCCCATCCCTATACCCAGTTCCGACGATCGATTTGCACGTCAGAATCGCTACGGACCTCCATCAGGGTTTCCCCTGACTTCGTCCTGACCAGGCATAGTTCACCATCTTTCGGGTCCCAGCGTGTACGCTCTGGGTGCGCCTCTTCTCGCGATGAGAACGAGACGCCCCGGGAGTGCGGGGC--CCGCCCGGGGACGGG--CCCATCCTCCCTCGGTCCGCGCGAGGCGGACCTTTACTTTCATTGCGCCTTTAGGTTTAACAG--AGTCCCAATGACTCGCGCACATGC
Apotola05 GGAACTTTATATTTTTTATTTGGAAGATGAGCAAGTATAGTTGGTACATCTTTAAGTTTATTAATTCGAACAGAATTAGGAAATCCTGGAACATTAATTGGTGATGATCAAATCTATAATGTAATTGTAACAGCACATGCATTTATCATAATTTTTTTTATAGTTATACCTATTTTAATTGGGGGATTTGGAAATTGATTAGTACCACTAATATTAGGAGCACCTGATATAGCATTTCCACGTATAAATAATATAAGATTTTGATTACTTCCCCCTTCATTAACACTTTTATTAATAAGAAGAATAGTAGAGAGAGGAGCTGGTACAGGTTGAACTGTTTATCCACCTTTATCTGCTAATATTGCTCATGGGGGGGCATCAGTAGATTTAGCTATTTTTAGTCTTCATTTAGCTGGAATTTCATCTATTTTAGGGGCAGTAAATTTTATTACTACTGTAATTAATATACGAACTTCAGGAATAAGATTTGATAAAATACCCTTATTTGTTTGAGCTGTTGCAATTACAGCTTTATTATTATTACTTTCATTACCTGTATTAGCTGGTGCTATTACTATACTATTAACTGATCGAAATTTAAATACTTCTTTTTTTGATCCTATAGGAGGTGGTGATCCTATTTTATACCAACATTTATTTTAGAGAAAATAATCCAAATGTTGCGATATGAACCGGTATACAAAATGATTAACGACCTTCCCCGGAAGGTTTTAATTATTGGTTCGGGTGGGTTATCCATTGGACAAGCTGGCGAATTTGATTACTCCGGCTCTCAGGCCATCAAAGCATTAAAGGAAGAAAACATCAAAACCGTTTTGATAAATCCTAATATTGCGACGGTTCAAACATCTAAAGGCTTAGCCGATAAAGTGTACTTTCTTCCGCTAGTTCCTGAATATGTGGAACAAGTAATCAAAGCTGAACGACCTGGAGGAGTTCTCTTGACTTTTGGTGGACAAACAGCTCTTAACTGTGGAGTAGAATTACAGAGATGCGGTGTTTTTGAAAAATATAACGTCAAAATACTAGGTACCCCCATTGAAGCAATCATCGATACTGAAGACAGGAAGATATTCAGTGAAAGAATAGCAGCTATTGGTGAAAAAGTTGCACCTAGCTTGGCTGCTTTTTCTGTACAAGATGCTTTGGATGCGGCGGATAAACTCGGATATCCCGTCATGGCAAGAGCTGCATTCTCCTTAGGAGGTTTGGGCTCAGGCTTCGCCGATAATAAAGAGGAATTGAAGTTATTAGCGACTCAAGCTTTAGCGCATTCGAGCCAATTGATAATTGATAAATCTTTAAAAGGTTGGAAAGAAGTTGAATACGAAGTCGTTAGAGATGCTTACGATAACTCGCTCCGAGTAGAGCACATCCAACTGTTTGAGCATAGAGACGACNAAGACTATGTTGTCGTATTCGATTTCCTCGGTAAAGACTCCATCCGGTACTACAACGAGGTGCCAGTCGAAAAACGGGTATTCAAAAACTTACAGTTATTTATGGAAAATAAGTCCACTGGAGACGATCTCTTCGATAGATTAAACACATCGGTAATGAACAAACACTTAAACGAACTGATGGAAGGTCTCACCGCCAAAGTTTTCCGTACATACAACGCCTCGATAACATTACAACAGCAGTTAGAGAAACTGACTGACCCAGATTATTCGGTTACGGAAATGACATT---GGCTTACAATCGCGCAAATCGTGCCGTCGCCATTCTCTGCAACCATCAACGTGCCGTACCGAAAACCCACCAAAAATCAATGGAAAAATTAAAAGAGAAGATCGTCACCAAGAAAGAGGCTATTGACGACGCGGAACGTCAGGTGAAAGACGCTCAGCGAGATGCTAAGAAGGGTAGCGTCAAAGAGAAGGTTATTTACGATAAGAAAAAGAAAATGTTACAGCGCCTTAAAGAGCAACTCATTAAGTTGGAGGTACAAGAAACCGACCGCGATGAGAACAAGACCATCGCGTTGGGTACATCCAAACTGAATTATTTAGATCCAAGAATTTCGGTGGCTTGGTGCAAGAAATTTAACGTTCCCATTCCTATACCCAGTTCCGACGATCGATTTGCACGTCAGAATCGCTACGGACCTCCATCAGGGTTTCCCCTGACTTCGTCCTGACCAGGCATAGTTCACCATCTTTCGGGTCCCAGCGTGTACGCTCTGGGTGCGCCTCTTCTCGCGATGAGAACGAGACGCCCCGGGAGTGCGGGGC--CCGCCCGGGGACGGG--CCCATCCTCCCTCGGTCCGCGCGAGGCGGACCTTTACTTTCATTGCGCCTTTAGGTTTAACAG--AGTCCCAATGACTCGCGCACATGC
Apotola06 GGAACTTTATATTTTTTATTTGGAAGATGAGCTGGAATAGTTGGTACATCTTTAAGTTTATTAATCCGAGCAGAATTAGGTAATCCTGGAACATTAATTGGAGACGATCAAATTTATAATGTAATTGTAACAGCACATGCATTTATTATAATTTTTTTTATAGTAATACCAATTTTAATTGGTGGATTTGGAAATTGACTAGTACCATTAATATTAGGAGCACCAGATATAGCATTTCCACGTATAAATAATATAAGATTTTGATTATTACCTCCTTCATTAACTTTATTATTAATAAGAAGAATAGTAGAAAGAGGTGCAGGCACTGGATGAACTGTATATCCACCATTATCTGCTAATATTGCTCATAGCGGAGCATCAGTAGATTTAACTATTTTTAGTCTTCATTTAGCTGGAATTTCATCAATTTTAGGAGCAGTAAATTTTATTACAACTGTTATTAATATACGAACTTCTGGAATAACATTTGATCGTATACCTTTATTTGTTTGAGCAGTTGCAATTACAGCATTATTATTATTACTCTCATTACCNGTATTAGCTGGGGCAATTACTATACTATTAACAGATCGAAATTTAAATACTTCTTTTTTTGACCCCATAGGTGGTGGGGATCCAATTTTATATCAACATTTATTTTGGAGAAATTAATCCAAACGTTGCGATATGAACCCGAATACAAAATGATTAATGATCTTCCACGGAAAGTTTTAATTATTGGTTCGGGTGGGTTATCCATCGGACAAGCTGGGGAATTTGATTACTCCGGCTCTCAGGCAATTAAAGCACTAAAAGAAGAAAACATCAAAACCGTTTTGATAAATCCTAATATTGCGACGGTTCAAACGTCTAAAGGCTTAGCCGATAAAGTGTACTTTCTTCCGCTAGTTCCCGAATACGTGGAACAAGTAATCAAAGCAGAACGACCTGGAGGAGTCCTTTTGACTTTTGGTGGACAAACAGCTCTTAACTGCGGAGTAGAATTACAGAGATCTGGTGTTTTTGAAAAATATAACGTCAAAATACTAGGTACCCCAATTGAAGCAATCATTGATACTGAAGACAGGAAGATATTCAGTGAAAGAATAGCAGCTATTGGTGAAAAAGTTGCACCTAGCTTAGCTGCTTTTTCTGTACAAGACGCTTTGGATGCAGCTGATAAGCTCGGATATCCCGTCATGGCAAGAGCTGCATTCTCCTTAGGAGGTTTGGGCTCAGGTTTCGCCGACAATAAAGAGGAATTGAAGTTATTAGCAACTCAAGCTTTAGCGCATTCGAGCCAATTGATAATCGATAAATCTTTAAAAGGTTGGAAAGAAGTTGAGTACGAAGTCGTTAGAGATGCTTATGATAACTCGCTCCGCGTTGAGCACATYCACCTRTTTGAACATAGRCATGAYAAKGATTATGTTRTCGTATTYGATTTCCTYGGTAAAGACTSCATCCGRTAYTACAAYGAGRTKCCRGTCGAAAAACGRGTATTCACAAAYYTRCAGTTGTTTATGGAACAYAAGTCMACTGGAGACGGWCTSTTTGATAGATTAAACACGTYKGTCATRAAYAARCACTTAAACGAACWSATGGARGGYCTCACGGCCAAAGTTTTCCGTACWTATAACGCCTCGATRACACTACAACAGCARTTRGAGCAACTAACTGACCCARATTATTCGGTTACRGAAATGATATT---GGCTTACAATCGMGCRAATCGTGCCGTCGCYATTCTCTGYAACCATCAACGSGCGGTACSGAGAARCYACCARAAGTCWATGGAAAAATTTAAAGAGAAAATTGTMAYCAAGAAAGASGCTATTGAAKATGYGGAAYGYCAGYTGAGAGATGCYCAGCGMTAYGTTAAGAAGGGTAGCRTCAAAGRGAAAGYTRTTCAYGATAAGAAAAAGAAAATGTTGCRGCGTCYTAAAGAGCAGCTMGTTAGGYTGGARGTACASGAAACCGACCGMGAKGAGAACAARACCATTGCATTGARTACATCYAAATTAAATTATGTAGATCNNNNNNNNNNNNNNNNNNNNNNNNNNNNNNNNNNNNNNNNNNNNCCTATACCCAGTTCCGACGATCGATTTGCACGTCAGAATCGCTACGGACCTCCATCAGGGTTTCCCCTGACTTCGTCCTGACCAGGCATAGTTCACCATCTTTCGGGTCCCAGCGTGTACGCTCTGGGTGCGCCTCTTCTCGCGATGAGAACGAGACGCCCCGGGAGTGCGGGGC--CCGCCCGGAGACGGG--CCCATCCTCCCTCGGTCCGCGCGAGGCGGACCTTTACTTTCATTGCGCCTTTAGGTTTAACGG--AGTCCCAATGACTCGCGCACATGC
Apotola07 NNNNNNNNNNNNNNNNNNNNNNNNNNNNNNNNNNNNNNNNNTGGAACATCTTTAAGATTATTAATTCGAGCAGAATTAGGAAATCCAGGAACATTAATTGGAGATGATCAAATTTATAATGTAATTGTTACAGCACATGCATTTATTATAATTTTTTTTATAGTTATACCAATTTTAATTGGAGGATTCGGRAATTGATTAGTTCCTTTAATATTAGGRGCACCCGATATAGCATTTCCACGTATAAATAATATAAGATTTTGRTTACTTCCCCCTTCATTAACTTTATTATTAATAAGAAGAATAGTAGAAAGAGGRGCTGGAACAGGATGAACTGTYTACCCMCCTTTATCAGCTAATATTGCCCATGGRGGAGCATCAGTAGATTTAGCTATTTTTAGCCTTCATTTAGCCGGTATTTCATCAATTTTAGGAGCAGTAAATTTTATTACTACTGTAATTAATATACGAACATCAGGAATAAGATTTGATCGAATACCTTTATTTGTATGAGCTGTTGCAATTACAGCTTTATTATTATTACTTTCTTTACCTGTATTAGCAGGTGCAATTACTATGCTATTAACTGATCGAAATTTAAATACATCTTTTTTTGATCCTATAGGAGGTGGGGATCCAATTTTATATCAACATTTATTTTAGAGAAATTAATCCAGACGTTGCGGTATGAACCGGTATACAAAATGATTAATGACCTTCCGCGGAAAGTTTTAATTATTGGTTCGGGTGGGTTATCCATTGGACAAGCTGGAGAATTTGATTACTCCGGCTCTCAGGCTATTAAAGCATTAAAAGAGGAAAACATCAAAACTGTTTTGATAAATCCTAATATTGCGACTGTGCAAACATCTAAAGGTTTAGCCGATAAAGTGTACTTTCTTCCGCTAGTTCCTGAATACGTTGAGCAAGTAATCAAAGCAGAACGACCTGGAGGAGTTCTCTTAACTTTTGGCGGACAAACAGCTCTTAACTGTGGAGTAGAACTACAGAGAAGTGGTGTTTTTGAAAAATATAACGTCAAAATACTAGGTACCCCCATTCAAGCAATCATCGACACTGAAGACAGAAAAATATTCAGTGAAAGAATAGCGGCTATTGGTGAAAAAGTCGCACCTAGCTTAGCTGCTTTTTCGGTACAAGACGCTTTGGATGCAGCGGATAAACTCGGATATCCCGTCATGGCAAGAGCTGCCTTCTCCTTAGGAGGTCTGGGCTCCGGTTTCGCCGACAATAAAGAAGAATTGAAATTATTAGCAACTCAAGCTTTAGCTCATTCGAGCCAATTGATAATCGATAAATCTTTAAAAGGTTGGAAAGAAGTAGAGTACGAAGTCGTNNNNNNNNNNNNNNNNNNNNCGCTCCGCGTCGAGCACATTCAATTGTTTGAACATATAGATGATAACGATTATGTTATCGTATTTGATTTCCTCGGTAAAGACTCCATCCGGTATTACAACGAGGTGCCGGTCGACAAACAGGTGTTCACAAACTTGCAGTTGTTTATGCAAAATAAGTCAACTGGTGACAATCTGTTTGATAGATTAAATACGTCCGTTATCAACAAACACTTAACCGAACTCATGGACGGTCTCACGGCCAAAGTTTTCCGTACTTATAACGCTTCGATAACACTACAACAACAATTGGAACAACTAACTGACCCAAACTATTCGCTTACAGAAATGATATT---GACGTATAATCGTGCAAATCGTGCCGTCGCTATTCTCTGTAACCATCAACGTACGGTACCAAGAAACCACCAAAAGGCAATGGAGAAATTAAAAGAGAAGATTCTAATCAAGAGAGAGGCTATTGAAGATGCACAACGCCAGATCAAAGACGCCCAGCAAAATATTAGGAGAGGTAGCGTCAAAGGGATGACCGTTCATGATAAGAAAAAGAAAATGTTACGGCGTCTTCAAGAGCAGTTAATTAAGTTGGAGGTACACGAAATCAACCGGGAGGAGAATAAAACCATTGCATTGAATACATCTAAATTAAACTATGTAGATCCAAGAATTTCGGTAGCTTGGTGCAAGAAATTTAATGTCCCCATCCCTATACCCAGTTCCGACGATCGATTTGCACGTCAGAATCGCTACGGACCTCCATCAGGGTTTCCCCTGACTTCGTCCTGACCAGGCATAGTTCACCATCTTTCGGGTCCCAGCGTGTACGCTCTGGGTGCGCCTCTTCTCGCGATGAGAACGAGACGCCCCGGGAGTGCGGGGC--CCGTCCGTGGACGGG--CCCATCCTCCCTCGGTCCGCGCGAGGCGGACCTTTACTTTCATTGCGCCTTTAGGTTTAACAAG-AGTCCCAATGACTCNNNNNNNNNN
Apotola08 GGAACTTTATATTTTTTATTTGGTAGATGAGCTGGAATAGTTGGTACTTCCTTAAGTTTATTAATTCGAGCAGAATTAGGTAACCCAGGCACATTAATTGGAGATGATCAAATCTACAATGTAATTGTAACAGCTCATGCATTTATTATAATTTTTTTTATAGTTATACCTATTTTAATTGGTGGATTTGGGAATTGATTAGTTCCACTAATATTAGGGGCACCTGATATAGCATTCCCTCGTATAAATAATATAAGATTTTGATTATTACCTCCGTCATTGACTTTATTATTAATAAGTAGAATAGTTGAAAGAGGAGCTGGAACAGGTTGAACTGTTTATCCCCCATTATCAGCTAATATTGCTCATGGAGGAGCATCAGTAGATTTAGCTATTTTTAGCCTTCACTTAGCTGGTATTTCATCAATTTTAGGAGCAGTTAATTTTATTACTACTGTTATTAATATACGAACCCCAGGAATAAGATTTGACCGAATACCTTTATTTGTTTGAGCTGTTGCTATTACAGCATTATTATTGTTACTTTCATTACCTGTATTAGCTGGTGCTATTACAATATTACTAACTGATCGAAATTTAAATACTTCATTTTTTGATCCTATAGGCGGTGGAGATCCTATCCTATACCAACATTTATTTTAGAGGAAATAATCAAAATGTTGCGGTATGAGCCGGTTTATAAAATGATCAACGACCTTCCGAGGAAGGTTTTAATTATTGGGTCCGGTGGGTTRTCCATTGGACAAGCTGGGGAATTYGATTACTCCGGCTCTCAGGCTATTAAAGCATTAAAAGAAGAAAACATCAAAACCGTTTTGATAAACCCCAATATCGCGACGGTTCAAACGTCTAAAGGATTAGCCGATAAAGTGTATTTTCTTCCGCTAGTTCCTGAATACGTGGAGCAAGTAATCAAAGCAGAACGACCTGGAGGAGTTCTCTTAACGTTTGGTGGGCAAACAGCTCTTAACTGTGGCGTTGAATTACAGAGATGTGGTGTTTTTGAAAAATATAACGTGAAAATACTAGGAACCCCCATTCAAGCAATCATYGATACTGAGGACCGGAAGATCTTCAGTGAAAGAATAGCAGAAATTGGGGAAAAAGTCGCACCTAGCTTAGCAGCTTTTTCTGTGCAAGATGCGTTGGATGCTGCGGATAAACTCGGGTATCCCGTCATGGCGAGAGCWGCGTTTTCCTTAGGAGGCCTGGGATCGGGATTCGCCGACAATAAGGAAGAATTGAAATTATTAGCGACTCAAGCTTTAGCGCATTCGAGCCAATTGATAATCGATAAATCTTTAAAGGGTTGGAAAGAAGTGGAATACGAAGTCGTTAGAGATGCTTTTGATAACTCGCTCCGTGTCGAGCACATCGAACTCTTTGCGCATAGATACGGCAAAGACTATGTTATCATATTTGATTTCCTCGGAAAAGACTGCATYCGGTATTACAASGAGGTTCCGGTCGAAAAACGCGTATTCACAAACGTGGAGTTGTTTATGGAAAACAAGTCGACCGGAGACGTACTCTTCGACACATTAAACACKTATGACATAAACAARTACTTAAACGAACTCATGGATGGCCTCTCGGCCAAAGTTTTCCGTACTTATAACGCCTCGATGACATTACAACAGCAATTGGAGAAACTGWCCGATSCAAACTATTCGGTTACMGAAATGATATT---GGCTTACAATCGCGCGAATCGTGTCGTCGCTATTCTGTGTAACCATCAACGTGCCGTACCTAAAAACTACCAACAGTCGATGGAGAAACTAAAAGAGAAAATTGTAATCAAGAAAGTGGCTATTGAAGACGTGGAACGCCAAGTCAAAGACGCCCATCGCAACGCTAAGAAGGGTAGCGTCAAAGAGAGAGCCGTTTACGATAAGAAAAAGAAAATGTTGCGGCGCCTTAAGGAKCAGCTAGTTAAGCTGGARGTACAAGAAACCGACCGGGAGGAGAACAAGACCGTTGCCTTGAACACGTCTAAATTAAATTATCTGGATCCGAGGATTTCGGTGGCTTGGTGCAAGAAATTTAACGTTCCCATCCCTATACCCAGTTCCGACGATCGATTTGCACGTCAGAATCGCTACGGACCTCCATCAGGGTTTCCCCTGACTTCGTCCTGACCAGGCATAGTTCACCATCTTTCGGGTCCCAGCGTGTACGCTCTGGGTGCGCCTCTTCTCGCGATGAGAACGAGACGCCCCGGGAGTGCGGGGC--CCGCCCGGGGACGGG--CCCATCCTCCCTCGGTCCGCGCGAGGCGGACCTTTACTTTCATTGCGCCTTTAGGTTTAACAG--AGTCCCAATGACTCGCGCACATGC
Apotola09 GGAACTTTATATTTTTTATTTGGAAGATGAGCAGGCATAGTCGGAACATCTTTAAGTTTATTAATTCGAGCAGAATTAGGAAATCCTGGAACATTAATTGGTGATGATCAAATTTATAATGTAATTGTAACAGCACATGCATTTATTATAATTTTTTTTATAGTTATACCCATTTTAATTGGTGGATTTGGAAATTGATTAGTTCCTTTAATATTAGGAGCTCCTGATATAGCCTTTCCACGTATAAATAATATAAGATTTTGATTACTTCCTCCTTCATTAACTTTATTATTAATAAGAAGAATAGTTGAAAGAGGGGCAGGTACAGGATGAACTGTTTATCCTCCATTATCAGCTAATATTGCTCATGGCGGAGCATCAGTAGATTTAGCAATTTTTAGTCTTCATTTAGCTGGAATTTCATCAATTTTAGGGGCAGTAAATTTTATTACTACCGTTATTAATATACGAGCTTCAGGAATAAAATTTGATCGAATACCTTTATTTGTTTGATCTGTAGCAATTACAGCATTATTACTTTTACTTTCATTACCAGTTTTAGCAGGTGCTATTACTATATTATTAACTGATCGAAACTTAAATACTTCTTTTTTTGATCCAATAGGTGGTGGAGATCCTATTTTATATCANNNNNNNNNNNAGAGAAAATAATCSAAACRTTGCGGTATGAACCGGTYTACAAAATGATTAACGACCTTCCACGGAAAGTTTTAATTATTGGYTCTGGTGGGTTATCGATSGGACAAGCCGGAGAATTTGATTACTCCGGCTCTCAGGCTATTAAAGCATTAAAAGAAGAAAACATCAAAACCGTTTTGATAAATCCTAATATTGCGACGGTTCAAACATCTAAAGGCTTAGCCGATAAAGTGTACTTYCTTCCGCTAGTTCCCGAATATGTGGAACAAGTAATCAAGGCGGAACGACCCGGAGGAGTCCTCTTAACCTTTGGTGGASAAACAGCTCTTAACTGTGGAGTAGAATTMCAGAGATGCGGTGTTTTTGAAAAATATAACGTGAAAATACTAGGTACTCCGATTGAAGCGATCATCGATACTGAGGAYAGGAAGATATTCAGYGAAAGAATAGCAGCTATTGGTGAAAAAGTTGCACCTAGTTTAGCTGSTTTTTCTGTACAAGACGCTTTGGATGCAGCKRMTAAACTYGGRTATCCSGTCATGGCAAGAGCTGCRTTCTCCTTAGGAGGTCTAGGCTCAGGTTTCGCCGACAATAAAGAGGAATTGAAATTATTRGCTACTCAAGCTTTAGCMCATTCGAGTYAATTAATAATCGACAAATCCTTAAAAGGTTGGAAAGAAGTAGAATACRAAGTCGTTAGAGATGCTTATNNNNNNNNNNNNNNNNNNNNNNNNNNNNNNNNNNNNNNNNNNNNNNNNNNNNNNNNNNNNNNNNNNNNNNNNNNNNNNNNNNNNNNNNNNNNNNNNNNNNNNNNNNNNNNNNNNNNNNNNNNNNNNNNNNNNNNNNNNNNNNNNNNNNNNNNNNNNNNNNNNNNNNNNNNNNNNNNNNNNNNNNNNNNNNNNNNNNNNNNNNNNNNNNNNNNNNNNNNNNNNNNNNNNNNNNNNNNNNNNNNNNNNNNNNNNNNNNNNNNNNNNNNNNNNNNNNNNNNNNNNNNNNNNNNNNNNNNNNNNNNNNNNNNNNNNNNNNNNNNNNNNNNNNNNNNNNNNNNNNNNNNNNNNNNNNNNNNNNNNNNNNNNNNNNNNNNNNNNNNNNNNNNNNNNNNNNNNNNNNNNNNNNNNNNNNNNNNNNNNNNNNNNNNNNNNNNNNNNNNNNNNNNNNNNNNNNNNNNNNNNNNNNNNNNNNNNNNNNNNNNNNNNNNNNNNNNNNNNNNNNNNNNNNNNNNNNNNNNNNNNNNNNNNNNNNNNNNNNNNNNNNNNNNNNNNNNNNNNNNNNNNNNNNNNNNNNNNNNNNNNNNNNNNNNNNNNNNNNNNNNNNNNNNNNNNNNNNNNNNNNNNNNNNNNNNNNNNNNNNNNNNNNNNNNNNNNNNNNNNNNNNNNNNNNNNNNNNNNNNNNNNNNNNNNNNNNNNNNNNNNNNNNNNNNNCCTATACCCAGTTCCGACGATCGATTTGCACGTCAGAATCGCTACGGACCTCCATCAGGGTTTCCCCTGACTTCGTCCTGACCAGGCATAGTTCACCATCTTTCGGGTCCCAGCGTGTACGCTCTGGGTGCGCCTCTTCTCGCGATGAGAACGAGACGCCCCGGGAGTGCGGGGC--CCGCCCGGGGACGGG--CCCATCCTCCCTCGGTCCGCGCGAGGCGGACCTTTACTTTCATTGCGCCTTTAGGTTTAACAG--AGTCCCAATGACTCGCGCACATGC
Apotola10 GGAACCTTATATTTTTTATTTGGTAGATGAGCAGGGATAGTGGGAACATCTTTAAGACTTTTAATTCGAGCAGAACTAGGAAACCCAGGAACATTAATTGGAGATGATCAAATTTATAATGTAATTGTAACTGCACATGCATTTATTATAATTTTTTTTATAGTTATACCAATTTTAATTGGAGGATTTGGAAACTGATTAGTTCCTTTAATACTAGGGGCACCTGATATAGCATTCCCACGAATGAATAATATAAGATTTTGATTACTACCGCCATCTTTAACTTTATTACTAATAAGAAGAATAGTAGAAAGAGGCGCTGGAACAGGATGAACAGTTTATCCCCCATTATCAGCTAATATTGCTCATAGCGGAGCTTCAGTTGATTTAGCTATTTTTAGTTTACATTTAGCAGGAATTTCATCAATCTTAGGAGCAGTAAATTTTATTACTACTGTAATTAATATGCGAACTTCAGGAATAAGATTTGATCGAATACCTTTATTTGTATGAGCTGTAGCAATTACAGCTTTATTACTACTCCTTTCTCTGCCTGTTTTAGCAGGAGCTATTACTATATTACTTACTGACCGAAACTTAAATACTTCATTTTTTGACCCAATAGGAGGAGGAGATCCAATTTTATATCAACATCTATTTTAGAGAAATTAATCCAAACGTTGCGCTATGAACCAGTATACAAAATGATTAACGACCTTCCACGCAAAGTATTAATTATTGGTTCGGGTGGRTTATCCATTGGACAAGCTGGAGAATTTGATTATTCCGGCTCTCAGGCTATTAAAGCATTAAAAGAGGAAAACATCAAAACTGTTTTAATAAATCCTAATATAGCGACTGTGCAAACATCTAAAGGCTTAGCCGATAAAGTGTACTTTCTTCCGTTAGTTCCTGAATACGTGGAACAAGTAATCAAAGCGGAACGACCTGGAGGAGTTCTTTTAACTTTTGGTGGCCAAACAGCTCTTAACTGYGGAGTAGAATTACAGAGAAGTGGCGTTTTTGAAAAATACAACGTCAAAATACTAGGTACCCCCATTCAAGCAATCATCGATACTGAAGACAGAAAGATATTCAGTGAAAGAATAGCGGCTATTGGTGAAAAAGTTGCACCTAGCCTAGCTGCTTTTTCCGTACAAGACGCTTTGGACGCTGCGGATAAACTCGGATATCCCGTTATGGCGCGAGCTGCATTTTCCTTAGGAGGTCTCGGCTCAGGTTTCGCCGACAATAAAGAGGAATTGAAATTATTAGCAACTCAAGCTTTAGCTCATTCGAGCCAATTGATAATCGATAAATCTTTAAAAGGTTGGAAAGAAGTAGAATACGAAGTCGTTAGAGATGCTTATGATAACTNNNNNNNNNNNNNNNNNNNNNNNNNNNNNNNNNNNNNNNNNNNNNNNNNNNNNNNNNNNNNNNNNNNNNNNNNNNNNNNNNNNNNNNNNNNNNNNNNNNNNNNNNNNNNNNNNNNNNNNNNNNNNNNNNNNNNNNNNNNNNNNNNNNNNNNNNNNNNNNNNNNNNNNNNNNNNNNNNNNNNNNNNNNNNNNNNNNNNNNNNNNNNNNNNNNNNNNNNNNNNNNNNNNNNNNNNNNNNNNNNNNNNNNNNNNNNNNNNNNNNNNNNNNNNNNNNNNNNNNNNNNNNNNNNNNNNNNNNNNNNNNNNNNNNNNNNNNNNNNNNNNNNNNNNNNNNNNNNNNNNNNNNNNNNNNNNNNNNNNNNNNNNNNNNNNNNNNNNNNNNNNNNNNNNNNNNNNNNNNNNNNNNNNNNNNNNNNNNNNNNNNNNNNNNNNNNNNNNNNNNNNNNNNNNNNNNNNNNNNNNNNNNNNNNNNNNNNNNNNNNNNNNNNNNNNNNNNNNNNNNNNNNNNNNNNNNNNNNNNNNNNNNNNNNNNNNNNNNNNNNNNNNNNNNNNNNNNNNNNNNNNNNNNNNNNNNNNNNNNNNNNNNNNNNNNNNNNNNNNNNNNNNNNNNNNNNNNNNNNNNNNNNNNNNNNNNNNNNNNNNNNNNNNNNNNNNNNNNNNNNNNNNNNNNNNNNNNNNNNNNNNNNNNNNNNNNNNNNNNNNNNNCCTATACCCAGTTCCGACGATCGATTTGCACGTCAGAATCGCTACGGACCTCCATCAGGGTTTCCCCTGACTTCGTCCTGACCAGGCATAGTTCACCATCTTTCGGGTCCCAGCGTGTACGCTCTGGGTGCGCCTCTTCTCGCGATGAGAACGAGACGCCCCGGGAGTGCGGGGC--CCGCCCGGGGACGGA--CCCATCCTCCCTCGGTCCGCGCGAGGCGGACCTTTACTTTCATTGCGCCTTTAGGTTTAACAAG-AGTCCCAATGACTCGCGCACATGC
Apotola11 GGAACTTTATATTTTTTATTTGGAAGATGAGCAGGTATAGTAGGAACATCTTTAAGATTATTAATTCGAGCAGAATTAGGAAANCCTGGAACATTAATTGGTGATGATCAAATTTATAATGTAATTGTAACAGCACATGCATTTATTATAATTTTTTTTATAGTTATNCCAATTTTAATTGGTGGATTTGGNAANTGRTTAGTTCCATTAATATTAGGNGCACCTGATATAGCATTTCCACGTATAAATAATATAAGATTTTGACTTCTTCCNCCNTCATTAACTTTATTATTAATAAGAAGAATAGTTGAAAGTGGGGCAGGTACAGGATGAACTGTTTATCCCCCATTATCTTCAAATATTGCTCATGGGGGGGCATCAGTAGATTTAGCAATTTTTAGTCTACATTTAGCNGGAATTTCATCAATCTTAGGNGCAGTAAATTTTATTACTACTGTTATTAATATACGANCTTCAGGTATAAAATTTGATCGAATACCTTTATTTGTTTGAGCAGTNGCAATNACAGCATTATTGNTANTNCTTTCNNTACCTGTNTTAGCGGGAGCAATCACAATATTATTAACTGATCGAAACTTAAATACTTCATTNTTTGACCCAATAGGNGGNGGNGACCCAATTTTATACCAACATTTANNNNAGAGAAAATAATCCAAACGTTGCAGTATGAACCGGTCTACAAAATGATTAACGATCTTCCACGGAAAGTTTTAATTATTGGCTCGGGAGGGTTATCGATCGGACAAGCTGGGGAATTTGATTACTCCGGCTCTCAGGCTATTAAAGCATTAAAAGAAGAGAACATCAAAACCGTTTTGATAAATCCTAATATTGCGACGGTTCAAACATCTAAAGGGTTAGCCGATAAAGTGTACTTTCTTCCGTTAGTTCCTGAATATGTGGAACAAGTAATCAAGGCAGAACGACCTGGAGGAGTCCTCTTAACTTTTGGTGGACAAACAGCTCTTAACTGTGGAGTAGAATTACAGAGATGCGGTGTTTTTGAAAAATATAATGTGAAAATACTAGGCACCCCCATTGAAGCAATCATCGATACAGAAGATAGGAAGATATTCAGTGAAAGAATAGCAGCTATTGGTGAAAAAGTTGCACCTAGTTTAGCTGCTTTTTCTGTACAAGACGCTTTGGATGCAGCGGATAAACTCGGATATCCCGTCATGGCAAGAGCTGCATTCTCTTTAGGAGGTCTGGGCTCAGGTTTCGCCGACAATAAAGAGGAATTGAAATTATTAGCTACTCAAGCTTTAGCCCATTCGAGTCAATTAATAATCGACAAATCCTTAAAAGGTTGGAAAGAAGTAGAATACGAAGTCGTTAGAGATGCTTATGATAACTNNNNNNNNNNNNNNNNNNNNNNNNNNNNNNNNNNNNNNNNNNNNNNNNNNNNNNNNNNNNNNNNNNNNNNNNNNNNNNNNNNNNNNNNNNNNNNNNNNNNNNNNNNNNNNNNNNNNNNNNNNNNNNNNNNNNNNNNNNNNNNNNNNNNNNNNNNNNNNNNNNNNNNNNNNNNNNNNNNNNNNNNNNNNNNNNNNNNNNNNNNNNNNNNNNNNNNNNNNNNNNNNNNNNNNNNNNNNNNNNNNNNNNNNNNNNNNNNNNNNNNNNNNNNNNNNNNNNNNNNNNNNNNNNNNNNNNNNNNNNNNNNNNNNNNNNNNNNNNNNNNNNNNNNNNNNNNNNNNNNNNNNNNNNNNNNNNNNNNNNNNNNNNNNNNNNNNNNNNNNNNNNNNNNNNNNNNNNNNNNNNNNNNNNNNNNNNNNNNNNNNNNNNNNNNNNNNNNNNNNNNNNNNNNNNNNNNNNNNNNNNNNNNNNNNNNNNNNNNNNNNNNNNNNNNNNNNNNNNNNNNNNNNNNNNNNNNNNNNNNNNNNNNNNNNNNNNNNNNNNNNNNNNNNNNNNNNNNNNNNNNNNNNNNNNNNNNNNNNNNNNNNNNNNNNNNNNNNNNNNNNNNNNNNNNNNNNNNNNNNNNNNNNNNNNNNNNNNNNNNNNNNNNNNNNNNNNNNNNNNNNNNNNNNNNNNNNNNNNNNNNNNNNNNNNNNNNNNNNNNNNNNCCTATACCCAGTTCCGACGATCGATTTGCACGTCAGAATCGCTACGGACCTCCATCAGGGTTTCCCCTGACTTCGTCCTGACCAGGCATAGTTCACCATCTTTCGGGTCCCAGCGTGTACGCTCTGGGTGCGCCTCTTCTCGCGATGAGAACGAGACGCCCCGGGAGTGCGGGGC--CCGCCCGGGGACGGG--CCCATCCTCCCTCGGTCCGCGCGAGGCGGACCTTTACTTTCATTGCGCCTTTAGGTTTAACAG--AGTCCCAATGACTCGCGCACATGC
Apotola12 GGAACTTTATATTTTTTATTTGGAAGATGAGCAGGAATAGTTGGTACATCTTTAAGATTACTAATTCGAGCAGAATTAGGAAATCCTGGAACATTAATTGGTGATGATCAAATTTATAATGTAATTGTAACAGCTCATGCATTTATTATAATTTTTTTTATAGTTATACCTATTTTAATTGGTGGATTTGGTAATTGATTAGTTCCATTAATATTAGGAGCACCTGATATAGCATTTCCACGTATAAATAATATAAGATTTTGATTACTTCCTCCTTCATTAACTTTATTATTAATAAGAAGAATAGTAGAAAGTGGAGCAGGAACAGGTTGAACTGTTTATCCACCATTATCTGCAAATATTGCTCATAGTGGAGCATCCGTAGATTTAGCTATTTTTAGTTTACATTTAGCTGGAATTTCTTCAATTTTAGGGGCAGTAAATTTTATTACTACTGTAATTAATATACGAACTTCAGGAATAACATTTGATCGAATACCATTATTTGTTTGAGCTGTTGCAATTACAGCTTTATTATTATTACTTTCATTACCAGTATTAGCTGGTGCTATTACTATATTATTAACTGATCGAAATTTAAATACTTCCTTTTTTGATCCAATAGGAGGAGGAGATCCAATTTTATATCAACATTTATTTTNNNNNNNNNNNNNNNNNNNNNNNNNNNNNNNNNNNNNNNNNNNNNNNNNNNNNNNNNNNNNNNNNNNNNNNNNNNNNNNNNNNNNNNNNNNNNNNNNNNNNNNNNNNNNNNNNNNNNNNNNNNNNNNNNNNNNNNNNNNNNNNNNNNNNNNNNNNNNNNNNNNNNNNNNNNNNNNNNNNNNNNNNNNNNNNNNNNNNNNNNNNNNNNNNNNNNNNNNNNNNNNNNNNNNNNNNNNNNNNNNNNNNNNNNNNNNNNNNNNNNNNNNNNNNNNNNNNNNNNNNNNNNNNNNNNNNNNNNNNNNNNNNNNNNNNNNNNNNNNNNNNNNNNNNNNNNNNNNNNNNNNNNNNNNNNNNNNNNNNNNNNNNNNNNNNNNNNNNNNNNNNNNNNNNNNNNNNNNNNNNNNNNNNNNNNNNNNNNNNNNNNNNNNNNNNNNNNNNNNNNNNNNNNNNNNNNNNNNNNNNNNNNNNNNNNNNNNNNNNNNNNNNNNNNNNNNNNNNNNNNNNNNNNNNNNNNNNNNNNNNNNNNNNNNNNNNNNNNNNNNNNNNNNNNNNNNNNNNNNNNNNNNNNNNNNNNNNNNNNNNNNNNNNNNNNNNNNNNNNNNNNNNNNNNNNNNNNNNNNNNNNNNNNNNNNNNNNNNNNNNNNNNNNNNNNNNNNNNNNNNNNNNNNNNNNNNNNNNNNNNNNNNNNNNNNNNNNNNNNNNNNNNNNNNNNNNNNNNNNNNNNNNNNNNNNNNNNNNNNNNNNNNNNNNNNNCACATGGCAAAGATTACGTTATCATATTTGATTTCCCCGGAAAAGACTCCATCCGGTATTACAAGGAGGTACCGGTCGAAAGACGGGTGTTCACAAACGTGGAGTTGTTCATGGAGAACAAGTCAACTGGAGACCAACTGTTCGATACATTAAACCCTTCCGTCATAAACAAACACTTAAGCGAACTCATGGATGGCCTCACCGCCAAAGTTTTCCGTACTTACAACGCCTCGATAACACTACAACAGCAATTGGAGAAACTGACCGATCCGAACTATTCGGTTACGGAAATGATATT---GGCTTACAAYCGTGCGAATCGCGCCGTCGCTCTYCTCTGCAACCATCAACGTGCCGTGCCCAGAAACTACCAACAGATGATGGAGAAGCTAAAAGAGAAAATTGTAATGAAGAAAGATGCTATCGARGCGGTACAACGCCAAGTCAAAGACGCCCGGCGCAAAGCTAAGAAGGGTACCGTCAAAGATGAGGCCGTTTACGATAAGAAAAAGAAAWCGTTGCGGCGCCTTAAGGAGCAGCTCGTTAAGCTGGAGGTACAAGAAACCGACCGAGAGGAGAACAAGGCCATTGCGTTGAACACGTCTAAACTGAATTACGTGGATCCGAGGATTTCGGTCGCTTGGTGCAAGAAATTCAACGTTCCCATCCCTATACCCAGTTCCGACGATCGATTTGCACGTCAGAATCGCTACGGACCTCCATCAGGGTTTCCCCTGACTTCGTCCTGACCAGGCATAGTTCACCATCTTTCGGGTCCCAGCGTGTACGCTCTGGGTGCGCCTCTTCTCGCGATGAGAACGAGACGCCCCGGGAGTGCGGGGC--CCGCCCGGGGACGGG--CCCATCCTCCCTCGGTCCGCGCGAGGCGGACCTTTACTTTCATTGCGCCTTTAGGTTTAACAG--AGTCCCAATGACTCGCGCACATGC
Apotola13 NNNNNNNNNNNNNNNNNNNNNNNNNNNNNNNNNNNNNNNNNNNNNNNNNNNNNNNNNNNNNNNNNNNNNNNNNNNNNNNNNNNNNNNNNNNNNNNNNNNNNNNNNNNNNNNNNNNNNNNNNNNNNNNNNNNNNNNNNNNNNNNNNNNNNNNNNNNNNNNNNNNNNNNNNNNNNNNNNNNNNNNNNNNNNNNNNNNNNNNNNNNNNNNNNNNNNNNNNNNNNNNNNNNNNNNNNNNNNNNNNNNNNNNNNNNNNNNNNNNNNNNNNNNNNNNNNNNNNNNNNNNNNNNNNNNNNNNNNNNNNNNNNNNNNNNNNNNNNNNNNNNNNNNNNNNNNNNNNNNNNNNNNNNNNNNNNNNNNNNNNNNNNNNNNNNNNNNNNNNNNNNNNNNNNNNNNNNNNNNNNNNNNNNNNNNNNNNNNNNNNNNNNNNNNNNNNNNNNNNNNNNNNNNNNNNNNNNNNNNNNNNNNNNNNNNNNNNNNNNNNNNNNNNNNNNNNNNNNNNNNNNNNNNNNNNNNNNNNNNNNNNNNNNNNNNNNNNNNNNNNNNNNNNNNNNNNNNNNNNNNNNNNNNNNNNNNNNNNNNNNNNNNNNNNNNNNNNNNNNNNNNNNNNNNNNNNNNNNNNNNNNNNNNNNNNNNNNNNNNNNNNNNNNNNNNNNNNNNNNNNNNNNNNNNNNNNNNNNNNNNNNNNNNNNNNNNNNNNNNNNNNNNNNNNNNNNNNNNNNNNNNNNNNNNNNNNNNNNNNNNNNNNNNNNNNNNNNNNNNNNNNNNNNNNNNNNNNNNNNNNNNNNNNNNNNNNNNNNNNNNNNNNNNNNNNNNNNNNNNNNNNNNNNNNNNNNNNNNNNNNNNNNNNNNNNNNNNNNNNNNNNNNNNNNNNNNNNNNNNNNNNNNNNNNNNNNNNNNNNNNNNNNNNNNNNNNNNNNNNNNNNNNNNNNNNNNNNNNNNNNNNNNNNNNNNNNNNNNNNNNNNNNNNNNNNNNNNNNNNNNNNNNNNNNNNNNNNNNNNNNNNNNNNNNNNNNNNNNNNNNNNNNNNNNNNNNNNNNNNNNNNNNNNNNNNNNNNNNNNNNNNNNNNNNNNNNNNNNNNNNNNNNNNNNNNNNNNNNNNNNNNNNNNNNNNNNNNNNNNNNNNNNNNNNNNNNNNNNNNNNNNNNNNNNNNNNNNNNNNNNNNNNNNNNNNNNNNNNNNNNNNNNNNNNNNNNNNNNNNNNNNNNNNNNNNNNNNNNNNNNNNNNNNNNNNNNNNNNNNNNNNNNNNNNNNNNNNNNNNNNNNNNNNNNNNNNNNNNNNNNNNNNNNNNNNNNNNNNNNNNNNNNNNNNNNNNNNNNNNNNNNNNNNNNNNNNNNNNNNNNNNNNNNNNNNNNNNNNNNNNNNNNNNNNNNNNNNNNNGCTCCGTGTCGAGCACATTCAACTATTTGCACATAGACATGATGAAGAGTATATTATCATATTTGATTTCCTCGGAAAAGACTCCATCCGGTATTACAACGAGGTGCGGGTCGAAAAACGGGTATTCACAAACGTGGAATTGTTTATGGAAAACAAGTCAAATGGAGACGAACTGTTTGATACATTAAACACTTCTGCCATAAACAAACACTTAAACGAACTCATGGATGGCCTCACGGCTAAAGTTTTTCGTACTTATAACGCGTCGATGACATTACAACAGCAATTGGAGAAACTGACCGATTCAAACTATTCGGTTACAGAAATGATATT---GGCCTACAATCGTGCGAATCGTATAGTCGCTATTCTCTGTAACCATCAACGTGCCGTACCCAAAAACTACCAAACGTCAATGGAGAAACTAAAAGAGAAAATTGTAATCAAGAAAGATGCTATTGAAGACGTAGAACGCCAAGTCAAAGATGCCCAGCGCAATGCTAAGAAGGGTTGCATCAAAGATAAGGCTGTTCACGATAAGAAAAAGAAAGTGTTGCGGCGCCTTAAGGAGCAGCTAGTTAAGCTGGAGGTACAAGAAACCGACCGAGAGGAGAACAAAACCATTGCGTTGAATACGTCTAAATTAAATTATGTGGATCCCAGGATTTCGGTGGCTTGGTGCAAGAAATTTAATGTTCCTATCCCTATACCCAGTTCCGACGATCGATTTGCACGTCAGAATCGCTACGGACCTCCATCAGGGTTTCCCCTGACTTCGTCCTGACCAGGCATAGTTCACCATCTTTCGGGTCCCAGCGTGTACGCTCTGGGTGCGCCTCTTCTCGCGATGAGAACGAGACGCCCCGGGAGTGCGGGGC--CCGCCCGGGGACGGG--CCCATCCTCCCTCGGTCCGCGCGAGGCGGACCTTTACTTTCATTGCGCCTTTAGGTTTAACAG--AGTCCCAATGACTCGCGCACATGC
Apotola14 GGAACTTTATATTTCTTATTTGGAAGATGAGCTGGAATAGTTGGTACATCTTTAAGTTTATTAATTCGAGCAGAATTAGGTAACCCTGGAACATTAATTGGAGACGATCAAATTTATAATGTAATTGTAACAGCACATGCATTTATTATAATTTTTTTTATAGTTATACCAATTTTAATTGGAGGTTTTGGAAATTGATTAGTTCCATTAATATTAGGAGCACCTGATATAGCATTTCCACGTATAAACAATATAAGATTCTGATTACTTCCTCCTTCTTTAACTTTATTATTAATAAGAAGAATGGTAGAAAGAGGGGCTGGAACAGGTTGAACTGTTTATCCACCATTATCAGCTAATATTGCTCATAGAGGGGCATCAGTAGATTTAGCTATTTTTAGCCTTCATTTAGCTGGAATTTCATCAATTTTAGGAGCAGTTAACTTTATTACTACTGTTATTAATATACGAGCCCCAGGAATAAGATTTGATCGAATACCTTTATTTGTCTGAGCTGTTGCCATTACAGCTTTATTATTATTACTTTCATTACCCGTTTTAGCTGGGGCTATCACAATATTATTAACTGATCGAAATTTAAATACCTCATTCTTTGANNNNNNNNNNNNNNNNNNNNNNNNNNNNNNNNNNNNNNNNNNNNAGAGAAATTAATCGAAATGTTACGGTATGAACCCGTTTATAAAATGATTAACGACCTCCCAAGGAAGGTTTTAATTATCGGGTCCGGTGGGTTATCAATCGGACAAGCCGGAGAGTTTGATTACTCCGGCTCGCAAGCTATTAAAGCGTTAAAAGAAGAAAACATCAAAACCGTTTTGATAAACCCCAACATTGCGACGGTTCAAACCTCGAAAGGATTAGCCGATAAAGTCTATTTTCTTCCGTTAGTTCCCGAGTATGTGGAACAAGTAATCAAAGCGGAACGACCTGGAGGAGTTCTCTTAACCTTCGGGGGGCAAACAGCTCTTAATTGCGGAGTGGAATTACAAAGATGCGGTGTCTTTGAAAAATATAACGTCAAAATACTAGGAACCCCGATTCAAGCGATCATCGATACTGAAGACAGGAAAATCTTCAGTGAAAGAATAGCGGAGATTGGTGAAAAAGTCGCACCTAGCTTAGCGGCTTTTTCCGTGCAAGATGCTTTGGATGCTGCGGAGAAACTCGGGTATCCCGTCATGGCACGAGCTGCGTTTTCCTTAGGAGGCTTGGGATCAGGTTTCGCCGACAATAAAGAAGAATTGAAATTATTAGCGACGCAGGCTTTAGCGCATTCAAGCCAATTGATAATCGATAAATCTTTAAAAGGTTGGAAAGAAGTAGAATACGAAGTCGTTCGAGACGCTTTCGATAACTCGCTCCGTGTCGAGCACATCGAACTGTTCGCACGTAGACACGACAAAGACTACGTTATCRTATTTGATTTCCTCGGAAAAGACTGCATTCGGTACTACAACGAGGTACCCGTCGAAAAACGGGTGTTCACAAACGTGGAGTTGTTTATGGAAGACAAGTCGCCCGGAGACGAACTCTTCGACACGTTAACCACTTCCGACATAAACAAACACTTAAACGAACTCATGGACGGCCTCTCGGCCAAAGTTTTCCGTACTTACAATGCCTCGATGACGTTACAACAACAATTAGAGAAATTGACCGATCCGAACTATTCGGTTACAGAAATGATATTATTGGCTTATAATCGTGCGAACCGTGCCGTCGCTATTCTCTGCAACCATCAACGTGCGATACCCAAAAACTACCAGAGGTCAATGGAGAAACTAAAAGAGAAAATTGTGCTCAAGAAGGAGGCTATTGAAGAAGTGGAACGGCGCGTCACAGATGCCCATCGCAGAGCTAAAAAGGGTAGCGTCAAAGAGAAAACTGTTTACGATAAGAAAAAGAAGATATTGCGGCGTCTTAAGGAGCAGCTCGTTAAGCTGGAGGTGCAAGAAATCGATCGAGAGGACAACAAAACCGTCGCTTTGAATACGTCGAAATTAAACTATCTGGACCCGAGGATTTCGGTGGCKTGGTGCAAGAAATTTAACGTTCCCATCCCTATACCCAGTTCCGACGATCGATTTGCACGTCAGAATCGCTACGGACCTCCATCAGGGTTTCCCCTGACTTCGTCCTGACCAGGCATAGTTCACCATCTTTCGGGTCCCAGCGTGTACGCTCTGGGTGCGCCTCTTCTCGCGATGAGAACGAGACGCCCCGGGAGTGCGGGGC--CCGCCCGGGGACGGG--CCCATCCTCCCTCGGTCCGCGCGAGGCGGACCTTTACTTTCATTGCGCCTTTAGGTTTAACAG--AGTCCCAATGACTCGCGCACATGC
Apotola15 NNNNNNNNNNNNNNNNNNNNNNNNNNNNNNNNNNNNNNNNNNNNNNNNNNNNNNNNNNNNNNNNNNNNNNNNNNNNNNNNNNNNNNNNNNNNNNNNNNNNNNNNNNNNNNNNNNNNNNNNNNNNNNNNNNNNNNNNNNNNNNNNNNNNNNNNNNNNNNNNNNNNNNNNNNNNNNNNNNNNNNNNNNNNNNNNNNNNNNNNNNNNNNNNNNNNNNNNNNNNNNNNNNNNNNNNNNNNNNNNNNNNNNNNNNNNNNNNNNNNNNNNNNNNNNNNNNNNNNNNNNNNNNNNNNNNNNNNNNNNNNNNNNNNNNNNNNNNNNNNNNNNNNNNNNNNNNNNNNNNNNNNNNNNNNNNNNNNNNNNNNNNNNNNNNNNNNNNNNNNNNNNNNNNNNNNNNNNNNNNNNNNNNNNNNNNNNNNNNNNNNNNNNNNNNNNNNNNNNNNNNNNNNNNNNNNNNNNNNNNNNNNNNNNNNNNNNNNNNNNNNNNNNNNNNNNNNNNNNNNNNNNNNNNNNNNNNNNNNNNNNNNNNNNNNNNNNNNNNNNNNNNNNNNNNNNNNNNNNNNNNNNNNNNNNNNNNNNNNNNNNNNNNNNNNNNNNNNNNNNNNNNNNNNNNNNNNNNNNNNNNNNNNNNNNNNNNNNNNNNNNNNNNNNNNNNNNNNNNNNNAGAGAAAATAATCGAAACATTGCGGTATGAACCGGTTTACAAAATGATTAACGACCTTCCACGGAAAGTTTTAATTATTGGCTCTGGTGGGTTATCGATCGGACAAGCCGGAGAATTTGATTACTCCGGCTCTCAGGCTATTAAAGCATTAAAAGAAGAAAACATCAAAACCGTTTTGATAAATCCTAATATTGCGACGGTTCAAACATCTAAAGGCTTAGCCGATAAAGTGTACTTTCTTCCGCTAGTTCCTGAATATGTGGAACAAGTAATCAAGGCGGAACGACCCGGAGGAGTGCTCTTAACCTTTGGTGGACAAACAGCTCTTAACTGTGGAGTAGAATTACAGAGATGCGGTGTTTTTGAAAAATATAACGTGAAAATACTAGGTACTCCGATTGAAGCGATCATCGATACTGAGGACAGGAAGATATTCAGCGAAAGAATAGCAGCTATTGGTGAAAAAGTTGCACCTAGCTTAGCTGCTTTTTCTGTACAAGACGCTTTGGATGCAGCGGATAAACTCGGATATCCCGTAATGGCAAGAGCTGCGTTCTCCTTAGGAGGTCTAGGCTCAGGTTTCGCCGACAATAAAGAGGAATTGAAATTACTAGCTACTCAAGCTTTAGCCCATTCGAGTCAATTAATAATCGACAAATCCTTAAAAGGTTGGAAAGAAGTAGAATACGAAGTCGTTAGAGATGCTTATGACAACTCGCTGCGCGTCGAGCATATTCGCCTGTTTGAACATAGATGTGACAAAGATTATGTTATCATATTTGATTTCCTCGGTAAAGACTGCATCCGGTATTACAACGAAGTTCCGGTTAAAAAACGGGTATTCACAAATCTGCAGCTGTTTATGGAAAACAAGTCGACTGGAGATGGACTGTTTGATAGATTAAACACGTTTGTCATAAATAAACACTTAAACGAACTGATGGAGGGTCTCACAGCCAAAGTTTTCCGTACTTATAACGCCTCGATAACACTACAACAACAATTGGAGAAACTAACTGATCCAAAATATTCTGTCACAGAAATGATATT---GGCTTACAATCGCGCGAATCGCGCCGTCGCTATTCTCTGTAACCATCAACGGGCGGTACCGAGAAACTACCAAAAGTCAATCGATAGATTAAAAGAGAAAATAATGATCAAGAAGGAGGATATTGAAGATGCGGAACGCCAGGTCAAAGACGCCCAGCGCAATGCTAAGAATGGTAGCGTCAAAGCGAAGGCTGTTCACGACAAGAAAAAGAAAACGTTGCGGCGCCTTAAAGAGGAGCTACTTAAGCTGAAGGTGCAGGAAACCGACCGAGAGGAGAACAAAACCATTGCGTTGAATACATCTAAATTAAATTACGTAGATCCGAGGATTTCGGTAGCTTGGTGCAAAAAATTTAATGTTCCCATCCCTATACCCAGTTCCGACGATCGATTTGCACGTCAGAATCGCTACGGACCTCCATCAGGGTTTCCCCTGACTTCGTCCTGACCAGGCATAGTTCACCATCTTTCGGGTCCCAGCGTGTACGCTCTGGGTGCGCCTCTTCTCGCGATGAGAACGAGACGCCCCGGGAGTGCGGGGC--CCGCCCGGGGACGGG--CCCATCCTCCCTCGGTCCGCGCGAGGCGGACCTTTACTTTCATTGCGCCTTTAGGTTTAACAG--AGTCCCAATGACTCGCGCACATGC
Apotola16 GGAACTTTATATTTTTTATTTGGTAGATGAGCAGGAATAGTWGGTACATCGTTAAGTTTATTAATTCGAGCAGAATTAGGAAATCCGGGAACATTAATTGGTGATGATCAAATTTATAATGTAATTGTAACAGCTCATGCGTTTATTATAATTTTTTTTATAGTTATACCTATTTTAATTGGTGGATTTGGAAATTGATTAGTGCCTTTAATATTAGGAGCACCTGATATAGCATTTCCACGTATAAATAATATAAGATTTTGATTACTTCCACCTTCATTAACATTATTATTAATAAGAAGAATAGTAGAAAGAGGGGCTGGGACAGGTTGGACTGTTTATCCACCATTATCTGCTAATATTGCTCATAGAGGGGCATCAGTGGATTTAGCTATTTTTAGTCTTCATTTAGCTGGTATTTCGTCAATTTTAGGGGCAGTAAATTTTATTACTACTGTAATTAATATGCGAACTTCAGGAATAAGATTTGATAAAATACCATTATTTGTTTGAGCTGTTGCAATTACAGCTTTATTATTATTACTTTCATTACCTGTATTAGCAGGTGCAATTACTATGTTATTAACTGATCGAAATTTAAATACTTCTTTTTTTGATCCTATAGGAGGTGGTGATCCTATTTTATATCAGCATTTATTTTACAGAAAATAATCCAAATGTTGCGATATGAACCCGTTTACAAAATGATTAACGACCTTCCCCGGAAGGTTTTAATTATTGGTTCCGGWGGGTTATCCATTGGACAAGCTGGGGAATTTGATTACTCCGGCTCTCAGGCTATCAAAGCATTGAAAGAAGAAAACATCAAAACCGTTTTGATAAATCCTAACATTGCSACGGTTCAAACATCTAAAGGCTTAGCCGATAAAGTGTACTTTCTTCCGCTAGTTCCTGAATATGTGGAACAAGTAATCAAAGCWGAACGACCCGGAGGAGTTCTCTTGACTTTTGGTGGACAAACAGCTCTTAACTGTGGAGTAGAATTACAGAGATGCGGTGTTTTTGARAAATATAACGTCAAAATACTAGGTACCCCGATTGAAGCAATCATTGATACTGAAGACAGGAAGGTATTCAGTGAAAGAATAGCAGCTATTGGTGAAAAAGTTGCACCTAGCTTAGCCGCTTTTTCTGTYCAAGACGCTTTGGATGCAGCGGATAAACTCGGATATCCCGTCATGGCAAGAGCTGCATTCTCCTTAGGAGGTCTGGGCTCAGGTTTCGCCGACAATAAAGAGGAATTGAAATTATTAGCGACTCAAGCTTTAGCGCATTCGAGCCAATTGATAATCGATAAATCTTTAAAAGGTTGGAARGAAGTYGAATACGAAGTCGTTAGAGATGCTTATGATAACTCGCTCCGAGTAGAGCACATCCAACTGTTTGAGCATAGAGACGACAAAGACTATGTTGTCGTATTCGATTTCCTCGGTAAAGACTCCATCCGGTACTACAACGAGGTGCCAGTCGAAAAACGAGTATTCAAAAACTTACAGTTGTTTATGGAAAATAAGTCCACTGGAGACGACCTCTTCGATAGATTAAACACATCGGTAATGAACAAACACTTGAACGAACTGATGGAAGGTCTCACCGCCAAAGTTTTCCGTACATACAACGCCTCGATAACACTACAACAGCAGTTAGAGAAACTAACTGACCCAGATTATTCGGTTACGGAAATGATATT---GGCTTATAACCGCGCAAATCGTGCCGTCGCCATTCTCTGCAACCATCAACGTGCGGTACCAAAAAGCCACCAAAAGTCAATGGAAAAATTAAAAGAGAAGATTGTCACCAAGAAAGAGGCTATTGAAGATGCGGAACGTCAGGTGAAAGACGCTCAGCGAGATGCTAAGAAGGGTAGCGTCAAAGAGAAGGTTATTTACGATAAGAAAAAGAAATTGTTACAGCGCCTTAAAGAGCAACTCATTAAGTTGGAGGTACAGGAAACCGACCGCGACGAGAACAAGACCATCGCGTTGAGTACATCCAAACTAAATTATTTAGATCCAAGAATTTCGGTGGCTTGGTGCAAGAAATTTAACGTTCCCATCCCTATACCCAGTTCCGACGATCGATTTGCACGTCAGAATCGCTACGGACCTCCATCAGGGTTTCCCCTGACTTCGTCCTGACCAGGCATAGTTCACCATCTTTCGGGTCCCAGCGTGTACGCTCTGGGTGCGCCTCTTCTCGCGATGAGAACGAGACGCCCCGGGAGTGCGGGGC--CCGCCCGGGGACGGG--CCCATCCTCCCTCGGTCCGCGCGAGGCGGACCTTTACTTTCATTGCGCCTTTAGGTTTAACAG--AGTCCCAATGACTCGCGCACATGC
Apotola17 GGAACTTTATATTTTTTATTTGGAAGTTGAGCAGGTATAGTTGGAACATCTTTAAGTTTATTAATTCGAGCAGAATTAGGAAACCCTGGAACATTAATTGGAGATGACCAAATTTATAATGTAATTGTAACAGCTCATGCATTTATTATAATTTTTTTTATAGTTATACCAATTTTAATTGGTGGATTTGGAAATTGATTAGTACCTTTAATATTAGGAGCACCGGATATAGCATTTCCACGTATAAATAATATAAGTTTTTGATTACTTCCTCCTTCATTAACTTTACTATTAATAAGAAGTATAGTAGAAAGAGGAGCTGGAACAGGTTGAACTGTTTATCCACCATTATCCGCTAATATTGCCCATAGTGGAGCATCAGTAGATTTAGCTATTTTTAGCTTACATCTAGCTGGGATTTCATCAATTTTAGGGGCAGTAAATTTTATTACTACTGTAATTAATATACGAACTTCAGGAATAAGCTTTGATCGAATACCTTTATTTGTTTGAGCTGTTGCAATTACAGCATTATTATTATTACTTTCATTACCTGTATTAGCTGGAGCAATTACCATATTACTAACAGATCGAAATTTAAATACCTCTTTTTTTGATCCAATGGGAGGAGGAGATCCAATTTTATATCAACATTTATTTTAGAGAAATTAATCCAAATGTTGCGGTATGAGCCGGTCTACAAAATGATTAACGACCGTCCACGGAAGGTTTTAATTATTGGTTCGGGTGGGTTATCCATCGGACAAGCTGGGGAATTTGATTACTCCGGCTCTCAGGCTATTAAAGCATTAAAAGAAGAAAACATCAAAACCGTKTTGATAAATCCTAATATTGCGACGGTTCAAACRTCYAAAGGYTTAGCYGATAAAGTGTAYTTTCTWCCRCTAGTTCCYGARTATGTGGAACAAGTAATCAAAGCAGAACGACCTGGGGGAGTCCTCTTGACTTTTGGTGGACAAACAGCTCTTAACTGTGGAGTRGAATTACAGAGATGTGGTGTTTTTGAAAAATATAACGTGAAAATACTAGGTACCCCCATTGAAGCAATCATCGATACTGAAGACAGGAAGATATTCAGTGAAAGAATAGCAGCYATTGGTGAAAAAGTTGCACCTAGCTTAGCTGCTTTTTCTGTACAAGACGCTTTGGATGCAGCGGATAAACTCGGATATCCCGTCATGGCAAGAGCTGCATTCTCCTTGGGAGGTTTGGGCTCAGGTTTCGCCGACAATAAAGAGGAATTGAAATTATTAGCGACTCAAGCTTTAGCGCATTCGAGCCAATTGATAATCGATAAATCTTTRAAAGGTTGGAAAGAAGTTGAATACGAAGTCGTTAGAGATGCTTATGACAACTNNNNNNNNNNNNNNNNNNNNNNNNNNNNNNNNNNNNNNNNNNNNNNNNNNNNNNNNNNNNNNNNNNNNNNNNNNNNNNNNNNNNNNNNNNNNNNNNNNNNNNNNNNNNNNNNNNNNNNNNNNNNNNNNNNNNNNNNNNNNNNNNNNNNNNNNNNNNNNNNNNNNNNNNNNNNNNNNNNNNNNNNNNNNNNNNNNNNNNNNNNNNNNNNNNNNNNNNNNNNNNNNNNNNNNNNNNNNNNNNNNNNNNNNNNNNNNNNNNNNNNNNNNNNNNNNNNNNNNNNNNNNNNNNNNNNNNNNNNNNNNNNNNNNNNNNNNNNNNNNNNNNNNNNNNNNNNNNNNNNNNNNNNNNNNNNNNNNNNNNNNNNNNNNNNNNNNNNNNNNNNNNNNNNNNNNNNNNNNNNNNNNNNNNNNNNNNNNNNNNNNNNNNNNNNNNNNNNNNNNNNNNNNNNNNNNNNNNNNNNNNNNNNNNNNNNNNNNNNNNNNNNNNNNNNNNNNNNNNNNNNNNNNNNNNNNNNNNNNNNNNNNNNNNNNNNNNNNNNNNNNNNNNNNNNNNNNNNNNNNNNNNNNNNNNNNNNNNNNNNNNNNNNNNNNNNNNNNNNNNNNNNNNNNNNNNNNNNNNNNNNNNNNNNNNNNNNNNNNNNNNNNNNNNNNNNNNNNNNNNNNNNNNNNNNNNNNNNNNNNNNNNNNNNNNNNNNNNNNNNNNNNCCTATACCCAGTTCCGACGATCGATTTGCACGTCAGAATCGCTACGGACCTCCATCAGGGTTTCCCCTGACTTCGTCCTGACCAGGCATAGTTCACCATCTTTCGGGTCCCAGCGTGTACGCTCTGGGTGCGCCTCTTCTCGCGATGAGAACGAGACGCCCCGGGAGTGCGGGGC--CCGTCCGGGGACGGG--CCCATCCTCCCTCGGTCCGCGCGAGGCGGACCTTTACTTTCATTGCGCCTTTAGGTTTAACAG--AGTCCCAATGACTCGCGCACATGC
Apotola18 GGAACTTTATATTTTTTATTTGGAAGATGGGCAGGTATGGTAGGTACATCTTTAAGTTTACTAATTCGAGCAGAATTAGGAAACCCTGGAACATTAATTGGTGATGACCAAATTTACAATGTAATTGTAACAGCTCATGCATTTATTATAATTTTTTTTATAGTTATACCTATTTTAATTGGCGGATTTGGAAATTGGTTAGTTCCACTAATATTGGGAGCACCTGATATAGCATTTCCACGTATAAATAATATAAGATTTTGACTTCTTCCCCCTTCATTAACTTTATTATTAATAAGAAGAATGGTTGAAAGAGGGGCTGGAACAGGGTGAACTGTTTACCCCCCTTTATCTGCTAATATCGCCCATGGGGGGGCCTCAGTAGATTTAGCAATTTTTAGTCTTCATTTAGCTGGAATTTCATCAATTTTAGGGGCAGTAAATTTTATTACTACTGTAATTAATATACGAGCTTCAGGTATAAAATTTGATCGGATACCTTTATTTGTTTGATCTGTAGCAATTACAGCATTATTACTCTTACTTTCATTACCAGTTTTAGCAGGTGCTATTACTATACTATTAACTGATCGAAATTTAAATACTTCTTTTTTTGATCCAATAGGTGGTGGAGATCCTATTTTATATCAACATTTATTTTNNNNNNNNNNNNNNNNNNNNNNNNNNNNNNNNNNNNNNNNNNNNNNNNNNNNNNNNNNNNNNNNNNNNNNNNNNNNNNNNNNNNNNNNNNNNNNNNNNNNNNNNNNNNNNNNNNNNNNNNNNNNNNNNNNNNNNNNNNNNNNNNNNNNNNNNNNNNNNNNNNNNNNNNNNNNNNNNNNNNNNNNNNNNNNNNNNNNNNNNNNNNNNNNNNNNNNNNNNNNNNNNNNNNNNNNNNNNNNNNNNNNNNNNNNNNNNNNNNNNNNNNNNNNNNNNNNNNNNNNNNNNNNNNNNNNNNNNNNNNNNNNNNNNNNNNNNNNNNNNNNNNNNNNNNNNNNNNNNNNNNNNNNNNNNNNNNNNNNNNNNNNNNNNNNNNNNNNNNNNNNNNNNNNNNNNNNNNNNNNNNNNNNNNNNNNNNNNNNNNNNNNNNNNNNNNNNNNNNNNNNNNNNNNNNNNNNNNNNNNNNNNNNNNNNNNNNNNNNNNNNNNNNNNNNNNNNNNNNNNNNNNNNNNNNNNNNNNNNNNNNNNNNNNNNNNNNNNNNNNNNNNNNNNNNNNNNNNNNNNNNNNNNNNNNNNNNNNNNNNNNNNNNNNNNNNNNNNNNNNNNNNNNNNNNNNNNNNNNNNNNNNNNNNNNNNNNNNNNNNNNNNNNNNNNNNNNNNNNNNNNNNNNNNNNNNNNNNNNNNNNNNNNNNNNNNNNNNNNNNNNNNNNNNNNNNNNNNNNNNNNNNNNNNNNNNNNNNNNNNNNNNNNNNNNNNNNNNNNNNNNAGATTACGTTGTCGTATTTGATTTCCTCGGTAAAGACTGCATYCGRTACTACAACGARGTGCCAGTCGAAAAACGGGTATTCAMAAACYTRCAGTTGTTTATGGAAAAYAAGTCCACTGGAGAYGATCTMTTYGATAGATTAAACACGTCGGTMATGAACAAACACTTAAACGAACTAATGGAAGGTCTCACGGCCAAAGTTTTCCGYACATATAACGCCTCGATAACATTACAACAGCAGTTGGAGAAACTAACTGACCCAGNNTATTCGRTTACGGAAATGATATT---GGCCTACAATCGCGCAAATCGTGCCGTCGCGATTCTYTGCAACCATCAACGTGCGGTACCAAAAARCCACCAGAAGTCRATNGANARATTAAAAGAGAAAATTGTCACCAAGAGAGAGGCTATTGACGATGCGGAACGTCAGGTGAAAGAYGCTCAGCGAGACGCTAAGAGNGGNAGCGTCAAAGRGMAGGTTRTTTACGAYAAGAAAAAGAAAATGTTACAGCGCCTTAAAGAGCAACTCATTAAGCTGGAGGTACAGGAAACCGACCGMGATGAGAACAAGACCNNNNNNNNNNNNNNNNNNNNNNNNNNNNNNNNNNNNNNNNNNNNNNNNNNNNNNNNNNNNNNNNNNNNNNNNNNNNNNNNNCCTATACCCAGTTCCGACGATCGATTTGCACGTCAGAATCGCTACGGACCTCCATCAGGGTTTCCCCTGACTTCGTCCTGACCAGGCATAGTTCACCATCTTTCGGGTCCCAGCGTGTACGCTCTGGGTGCGCCTCTTCTCGCGATGAGAACGAGACGCCCCGGGAGTGCGGGGC--CCGCCCGGGGACGGG--CCCATCCTCCCTCGGTCCGCGCGAGGCGGACCTTTACTTTCATTGCGCCTTTAGGTTTAACAG--AGTCCCAATGACTCGCGCACATGC
Apotola19 NNNNNNNNNNNNNNNNNNNNNNNNNNNNNNNNNNNNNNNNNNNNNNNNNNNNNNNNNNNNNNNNNNNNNNNNNNNNNNNNNNNNNNNNNNNNNNNNNNNNNNNNNNNNNNNNNNNNNNNNNNNNNNNNNNNNNNNNNNNNNNNNNNNNNNNNNNNNNNNNNNNNNNNNNNNNNNNNNNNNNNNNNNNNNNNNNNNNNNNNNNNNNNNNNNNNNNNNNNNNNNNNNNNNNNNNNNNNNNNNNNNNNNNNNNNNNNNNNNNNNNNNNNNNNNNNNNNNNNNNNNNNNNNNNNNNNNNNNNNNNNNNNNNNNNNNNNNNNNNNNNNNNNNNNNNNNNNNNNNNNNNNNNNNNNNNNNNNNNNNNNNNNNNNNNNNNNNNNNNNNNNNNNNNNNNNNNNNNNNNNNNNNNNNNNNNNNNNNNNNNNNNNNNNNNNNNNNNNNNNNNNNNNNNNNNNNNNNNNNNNNNNNNNNNNNNNNNNNNNNNNNNNNNNNNNNNNNNNNNNNNNNNNNNNNNNNNNNNNNNNNNNNNNNNNNNNNNNNNNNNNNNNNNNNNNNNNNNNNNNNNNNNNNNNNNNNNNNNNNNNNNNNNNNNNNNNNNNNNNNNNNNNNNNNNNNNNNNNNNNNNNNNNNNNNNNNNNNNNNNNNNNNNNNNNNNNNNNNNNNNNNNNNNNNNNNNNNNNNNNNNNNNNNNNNNNNNNNNNNNNNNNNNNNNNNNNNNNNNNNNNNNNNNNNNNNNNNNNNNNNNNNNNNNNNNNNNNNNNNNNNNNNNNNNNNNNNNNNNNNNNNNNNNNNNNNNNNNNNNNNNNNNNNNNNNNNNNNNNNNNNNNNNNNNNNNNNNNNNNNNNNNNNNNNNNNNNNNNNNNNNNNNNNNNNNNNNNNNNNNNNNNNNNNNNNNNNNNNNNNNNNNNNNNNNNNNNNNNNNNNNNNNNNNNNNNNNNNNNNNNNNNNNNNNNNNNNNNNNNNNNNNNNNNNNNNNNNNNNNNNNNNNNNNNNNNNNNNNNNNNNNNNNNNNNNNNNNNNNNNNNNNNNNNNNNNNNNNNNNNNNNNNNNNNNNNNNNNNNNNNNNNNNNNNNNNNNNNNNNNNNNNNNNNNNNNNNNNNNNNNNNNNNNNNNNNNNNNNNNNNNNNNNNNNNNNNNNNNNNNNNNNNNNNNNNNNNNNNNNNNNNNNNNNNNNNNNNNNNNNNNNNNNNNNNNNNNNNNNNNNNNNNNNNNNNNNNNNNNNNNNNNNNNNNNNNNNNNNNNNNNNNNNNNNNNNNNNNNNNNNNNNNNNNNNNNNNNNNNNNNNNNNNNNNNNNNNNNNNNNNNNNNNNNNNNNNNNNNNNNNNNNNNNNNNNNNNNNNNNNNNNNNNNNNNNNNNNNNNNNNNNNNNNNNNNNNNNNNCGCTGCGTGTCGAGCATATTCGCCTCTTTGAACATAGATGTGACAAAGATTATGTTATCATATTCGATTTCCTCGGTAAAGACTGTATCCGGTATTACAACGAAGTTCCGGTCGAAAAACGGGTATTCACAAACCTACAGTTGTTTATGGAAAACAAGTCAACTGGAGATGGACTGTTTGATAAATTAAACACGTTTGTCATAAATAAACACTTAAACGAACTCATGGAGGGTCTCACGGCCAAAGTTTTCCGTACCTATAACGCCTCGATAACATTACAACAGCAATTGGTGAAACTAACTGACCCAAACTATTCTATTACAGAAATGATATT---GGCTTACAATCGCGCGAATCGCGCCGTCGCTATTCTCTGTAACCATCAACGGGCGGTACCGAGAAACTACCAAAAGGCAATCGATAGATTAAAAGAGAAAATAACAATCAAGAAAGAGGATATTGAAGATGCGGAACGCCAGGTCAAAGACGCCCAGCGAAATGCTAAGAATGGTAGCGTTAAAGGGAAGGCTGTTCACGACAAGAAAAAGAAAACGTTGCGGCGCCTTAAGGAGCAGTTACTTAAGCTGGAGGTACAGGAAACCGACCGAGAGGAGAACAAAACCGTTGCGTTGAATACGTCTAAATTAAATTATGTAGATCCGAGGATTTCGGTAGCTTGGTGCAAGAAATTTAANNNNNNNNNNNNNNNNNCCAGTTCCGACGATCGATTTGCACGTCAGAATCGCTACGGACCTCCATCAGGGTTTCCCCTGACTTCGTCCTGACCAGGCATAGTTCACCATCTTTCGGGTCCCAGCGTGTACGCTCTGGGTGCGCCTCTTCTCGCGATGAGAACGAGACGCCCCGGGAGTGCGGGGC--CCGCCCGGGGACGGG--CCCATCCTCCCTCGGTCCGCGCGAGGCGGACCTTTACTTTCATTGCGCCTTTAGGTTTAACAG--AGTCCCAATGACTCGCGCACATGC
Apotola20 NNNNNNNNNNNNNNNNNNNNNNNNNNNNNNNNNNNAATAGTTGGTACATCTTTAAGATTATTAATTCGAGCAGAATTAGGAAATCCTGGAACATTAATTGGAGATGATCAAATTTATAATGTAATTGTTACAGCTCATGCATTTATCATAATTTTTTTTATAGTTATACCTATTTTAATTGGGGGATTTGGAAATTGACTAGTCCCATTAATATTAGGTGCACCAGATATAGCATTTCCACGTATAAATAATATAAGATTTTGATTACTTCCACCTTCCTTAACTTTATTATTAATAAGAAGATTAGTAGAAAGAGGGGCTGGAACAGGTTGAACTGTATATCCCCCCTTATCTGCTAATATTGCCCATGGAGGAGCTTCAGTTGATTTAGCTATTTTTAGTCTTCATCTAGCTGGTATTTCATCAATTTTAGGAGCAGTAAATTTTATTACTACCGTTATCAATATACGAACTTCAGGCATAACATTTGATCGAATACCTTTATTTGTGTGAGCTGTTGCAATTACAGCTTTATTACTTTTACTTTCTTTACCAGTATTAGCGGGTGCAATTACAATATTATTAACGGATCGAAATTTAAATACTTCTTTTTTTGATCCAATAGGTGGTGGAGATCCTATTTTATATCAACATTTATTTTAGAGAAATTAACCCAAACGTTGCGATATGAACCGGTATACAAAATGATTAACGACCTTCCACGGAAAGTTTTAATTATTGGTTCCGGTGGGTTATCCATTGGACAAGCTGGAGAATTTGATTACTCCGGCTCTCAGGCTATTAAAGCATTAAAAGAAGAAAACATCAAAACTGTTTTGATAAATCCTAATATAGCGACTGTGCAAACATCTAAAGGCTTAGCCGATAAAGTGTACTTTCTTCCGCTAGTTCCTGAATATGTGGAACAAGTAATCAAAGCGGAACGACCTGGAGGAGTTCTCTTAACTTTTGGTGGCCAAACAGCTCTTAATTGTGGAGTAGAATTACAGAGATGTGGTGTTTTTGAAAAATATAACGTCAAAATATTAGGTACCCCCATTCAAGCAATCATCGATACTGAAGACAGAAAGATATTCAGTGAAAGAATAGCGGCTATTGGTGAAAAAGTTGCACCAAGTTTAGCTGCTTTTTCCGTACAAGACGCTTTGGATGCAGCGGATAAACTCGGATATCCCGTTATGGCAAGAGCTGCATTTTCCTTAGGAGGTTTGGGCTCAGGTTTCGCCGACAATAAAGAGGAATTGAAATTATTAGCAACTCAAGCTTTAGCTCATTCGAGCCAATTAATAATCGACAAATCATTAAAAGGTTGGAAAGAAGTAGAATACGAAGTCGTTAGAGATGCTTATGATAACTNNNNNNNNNNNNNNNNNNNNNNNNNNNNNNNNNNNNNNNNNNNNNNNNNNNNNNNNNNNNNNNNNNNNNNNNNNNNNNNNNNNNNNNNNNNNNNNNNNNNNNNNNNNNNNNNNNNNNNNNNNNNNNNNNNNNNNNNNNNNNNNNNNNNNNNNNNNNNNNNNNNNNNNNNNNNNNNNNNNNNNNNNNNNNNNNNNNNNNNNNNNNNNNNNNNNNNNNNNNNNNNNNNNNNNNNNNNNNNNNNNNNNNNNNNNNNNNNNNNNNNNNNNNNNNNNNNNNNNNNNNNNNNNNNNNNNNNNNNNNNNNNNNNNNNNNNNNNNNNNNNNNNNNNNNNNNNNNNNNNNNNNNNNNNNNNNNNNNNNNNNNNNNNNNNNNNNNNNNNNNNNNNNNNNNNNNNNNNNNNNNNNNNNNNNNNNNNNNNNNNNNNNNNNNNNNNNNNNNNNNNNNNNNNNNNNNNNNNNNNNNNNNNNNNNNNNNNNNNNNNNNNNNNNNNNNNNNNNNNNNNNNNNNNNNNNNNNNNNNNNNNNNNNNNNNNNNNNNNNNNNNNNNNNNNNNNNNNNNNNNNNNNNNNNNNNNNNNNNNNNNNNNNNNNNNNNNNNNNNNNNNNNNNNNNNNNNNNNNNNNNNNNNNNNNNNNNNNNNNNNNNNNNNNNNNNNNNNNNNNNNNNNNNNNNNNNNNNNNNNNNNNNNNNNNNNNNNNNNNNNNNNCCTATACCCAGTTCCGACGATCGATTTGCACGTCAGAATCGCTACGGACCTCCATCAGGGTTTCCCCTGACTTCGTCCTGACCAGGCATAGTTCACCATCTTTCGGGTCCCAGCGTGTACGCTCTGGGTGCGCCTCTTCTCGCGATGAGAACGAGACGCCCCGGGAGTGCGGGGC--CCGTCCGGGGACGGG--CCCATCCTCCCTCGGTCCGCGCGAGGCCGACCTTTACTTTCATTGCGCCTTTAGGTTTAACAAG-AGTCCCAATGACTCGCGCACATGC
Cambefo21 GGAACCTTATATTTTATTTTAGGAAGATGAGCAGGAATAATTGGAACTTCTCTAAGTCTCTTAATTCGAACTGAATTAGGTAACCCAGGAACTTTAATTGGAGATGATCAAATCTATAATGTAATCGTAACAGCCCATGCATTTATTATAATTTTCTTCATAGTAATACCAATTATAATTGGAGGATTTGGAAATTGATTAATCCCCTTAATATTAGGAGCCCCTGATATGGCTTTTCCTCGAATAAATAATATAAGATTTTGACTTCTTCCCCCCTCATTAACTTTATTATTAATAAGAAGATTAGTTGAAAGAGGAGCTGGAACAGGATGAACTGTATACCCTCCTCTATCCTCTAATATTGCCCATAGAGGAACTTCTGTTGATTTAGCTATTTTTAGACTTCATTTAGCTGGGATTTCCTCAATTCTAGGAGCAATTAATTTTATTACAACAATTATTAATATACGATCTATTGGAATAACATTTGATCGAATACCTTTATTTGTTTGATCTGTTGCTATTACAGCCCTCTTACTATTACTCTCATTACCTATTCTTGCAGGAGCAATTACTATACTATTAACTGATCGTAATTTAAATACAACCTTTTTTGATCCATCTGGTGGAGGAGATCCAATCCTTTATCAACATTTATTCTAGAAAAATTAACGAAAATGTTACAATACGAACCAGTCTATAAAATGATTGATGATCTTCCAAGGAAAGTTTTGATTATCGGTTCTGGAGGATTGTCAATTGGTCAAGCTGGTGAATTTGATTACTCCGGTTCTCAAGCTATTAAAGCATTAAAAGAAGAAAATATCAAAACAGTTTTGATAAATCCCAATATTGCAACAGTTCAAACATCTAAAGGTTTAGCAGATAAAGTATATTTCCTGCCATTAGTTCCTGAATATGTTGAACAAGTTATTAAATCAGAGAGACCTGGAGGAGTTCTTTTAACTTTTGGTGGTCAGACAGCTTTGAATTGTGGCGTGGAACTCCAACTATGTGGCGTGTTTGAGAGATATGGCGTTAAGATACTTGGTACACCGATTCAAGCAATCATTGATACTGAAGACCGAAAGATATTCAGTGAGAGAATAGCAGCCATTGGAGAAAAAGTTGCGCCTAGTTTAGCTGCTTTTTCCGTACAAGAAGCTTTGGATGCAGCAGACAGACTTGGATATCCGGTTATGGCAAGAGCTGCGTTTTCTCTAGGTGGTTTGGGTTCTGGATTCGCCGATAATAAAGAAGAGTTAAAGTTATTGGCCACTCAAGCTTTAGCGCATTCAAGTCAACTGATTATCGACAAATCTCTAAAAGGTTGGAAAGAAGTAGAATACGAAGTTGTGAGAGATGCTTATGACAATTCGCTGCGTGTCGAGCACATCCAACTTTTCGAGCAYAGAGACAACAAAGATTACGTTGTGGTGTTCGATTTCCCCGGCAAAGATTCCATACGGTATTATAACGAAGTGCCTGTCGAAAAGAGAGTATTCAAAAACCTGCAATTATTTATGGAAAATAAATCAACTGGAGATGATTTATTCGATCGACTTAACACGACCGTGATGAACAAACATTTGAATGAACTGATGGAAGGTCTAACAGCTAAAGTTTTCCGTACTTATAATGCTTCGATAACGCTACAGCAACAGTTGGAAAAGTCAACGGACCCAGATGCTTCAGTTACAGAGAAGATTCT---TGCGTACAATCGTGCAAACCGTGCTGTCGCAATCCTGTGTAACCATCAACGTTCGATACCAAAAAGTCACCAAAAATCTATGGAGAAATTAAAAGAAAAGATAAYTGCTAAAAGAGAGACTATCACTGATGCGGAACGTCAAGTTAAAGATGCACATCGAGAGGCTAAACACGGGAGTGTCAAAGAAAAAGTTGTTCATGATAAGAAAAAGAAGATGCTCCAKCGTCTAAACGAGCAGCTGCTTAAACTGGAGGTACAACAAACGGACCGAGACGAGAACAAGACCATTGCATTGGGTACCTCCAAGCTAAATTATTTAGATCCAAGGATTTCCGTGGCCTGGTGCAAGAAATTTGACGTTCCCCTCCCTATACCCAGTTCAGACGATCGATTTGCACGTCAGAATCGCTACGGACCTCCATCAGGGTTTCCCCTGACTTCGTCCTGACCAGGCATAGTTCACCATCTTTCGGGTCCCAGCGTGTACGCTCTGGGTGCGCCTCTTCTCGCGATGAGAACGAGACGCCCCGGGAGTGCGGGGT--CCGCAGTGACGCGGG--CCCATCCTCCCTCGGTCCGCGCGAGGCGGACCTTTACTTTCATTGCGCCTTTAGGTTTAATAG--AGTCCCAATGACTCGCGCACATGC
Epactoi22 GGAACATTATATTTTTTATTTGGGAGTTGAGCAGGGATAATTGGAACTTCATTAAGTCTTTTAATTCGAACAGAATTAGGAAATCCTGGCATATTAATTGGAGATGACCAAATTTATAATACTATTGTAACAGCTCATGCTTTTATTATAATTTTTTTTATAGTTATACCAATTTTAATTGGTGGTTTTGGGAACTGATTAGTTCCTTTAATACTTGGGGCTCCAGATATAGCTTTTCCCCGAATAAATAATATAAGATTTTGATTACTCCCACCTTCATTAACTTTACTTTTAATAAGAAGAATAGTAGAAAGTGGGGCTGGGACAGGTTGGACCGTTTATCCTCCTTTATCTGCAAATGTAGCTCATAGAGGGGCTTCAGTAGATTTAGCTATTTTTAGATTACATTTAGCTGGTATTTCATCAATTCTTGGAGCAGTAAATTTTATTACAACTATTATTAATATACGATCAAAAGGAATTCTATTTGACCGAATGCCTTTATTTGTATGATCTGTAGGTATTACAGCTTTACTATTATTATTATCCTTACCAGTACTTGCTGGGGCAATTACAATATTATTAACAGATCGAAATTTAAATACATCTTTTTTTGATCCAACAGGAGGAGGAGATCCTATTTTATATCAACACTTATTTTNNNNNNNNNNNNNNNNNNNNNNNNNNNNNNNNNNNNNNNCGAGATGATGCACGATCTTCCAAAGAAGGTGTTGATCATCGGGTCGGGCGGTTTGTCGATCGGTCAGGCGGGCGANTTCGATTATTCCGGATCGCAAGCCATCAAAGCGTTAAAAGAGGAGAACATAAAGACCGTTCTGATCAACCCGAACATAGCGACTGTTCAAACATCGAAAGGTTTGGCGGATAAGGTTTACTTTCTGCCGCTGGTTCCSGAGTATGTGGAGCAAGTCATCAAGGCCGAACGACCGGGCGGCGTTCTTCTSACCTTCGGAGGTCAGACGGCGTTGAATTGTGGCGTCGAGTTGCAAAAGACTGGSGTTTTCGATCGATACGGTGTGAAGATTTTAGGWACGCCCATACARGCGATYATCGACACGGAAGATAGGAAAATCTTCAGCGAACGWATTGCGGCTATCGGCGAGAAAGTTGCTCCCAGTCTAGCTGCGTTATCAGTTCAAGAAGCGTTAGATGCAGCTGACAAACTTGGATATCCGGTGATGGCGCGCGCCGCGTTTTCYCTWGGAGGTTTAGGATCTGGATTTGCTGACAATAAGGATGAATTAAAATTATTGGCGTCTCAAGCSTTGGCTCATTCGAGCCAATTAATTATCGACAAATCTTTAAAGGGTTGGAAAGAAGTTGAATACGAAGTCGTCAGAGATGCGTATGNNNNNNNNNNNNNNNNNNNNNNNNNNNNNNNNNNNNNNNNNNNNNNNNNNNNNNNNNNCGTTGTGGTGTTTGATTTCCTCGGAAAAGATTCCATTAGGTATTACAATGAGGTTCCCGTTGAGAAGAGGGTGTTYAAAAATTTACAACTGTTCATGGACAACAAGTCTACAGGCGACGATCTGTTCGATCGGTTGAACACAACYGTTATGAATAAACATTTGAACGAATTGATGGAGGGTTTAACGGCGAAGGTTTTCCGTACTTACAACGCTTCGATAACTTTGCAACAACAGTTGGAGAAGCTAACAAATCCTGAGGATTCAGTGACGGAAAAGATTTT---GTCGTACAACAGAGCGAATCGGGCGGTCGCTATTTTGTGTAACCATCAACGTTCGGTACCGAAAAGCCATCAGAAATCTATGGAGAAACTCAAGGAGAAGATCGATGCTAAAAGAGAGACCATATCCGACGCTGAACGTCAAGTAAAAGATGCACAGAGGGAAGCAAAACATGGTAGCGTTAAAGAAAAAGTAGTCTACGATAAGAAAAAGAAGATGTTGCAACGTCTTAAAGAGCAATTGATTAAGTTGGAGGTGCAAGAAACAGATCGCGACGAGAATAAGACCATTGCATTGAGCACGTCAAAGCTGAACTATTTGGATCCAAGAATTTCGGNNNNNNNNNNNNNNNNNNNNNNNNNNNNNNNNCCTATACCCAGTTCCGACGATCGATTTGCACGTCAGAATCGCTACGGACCTCCATCAGGGTTTCCCCTGACTTCGTCCTGACCAGGCATAGTTCACCATCTTTCGGGTCCCAGCGTGTACGCTCTGGGTGCGCCTCTTCTCGCGATGAGAACGAGACGCCCCGGGAGTGCGGGGCGGCCGTCCGAGAACGGA--CCCATCCTCCCTCGGTCCGCGCGAGGCGAACCTTCACTTTCATTGCGCCTTTGGGTTTAGTTG--AGTCCCAATGACTCGCGCACATGC
Nanos_a23 GGAACTTTGTATTTTTTATTTGGAAGATGAGCTGGTATAGTAGGAACATCATTAAGATTATTAATTCGAGCAGAATTAGGAAATCCAGGAACTTTAATTGGAGATGATCAAATCTATAATGTAATTGTAACAGCTCATGCTTTTATCATAATTTTCTTTATAGTAATACCTATTTTAATTGGGGGATTTGGAAATTGATTAGTTCCCTTAATATTAGGTGCCCCAGATATAGCATTTCCTCGTATAAATAATATAAGATTTTGATTATTACCACCATCATTAACTTTATTATTAATAAGAAGATTAGTAGAAAGAGGAGCAGGGACAGGATGAACTGTTTATCCTCCTCTATCTGCTAATATAGCTCATGGTGGAGCATCAGTAGATTTAGCTATTTTTAGTCTTCATTTAGCTGGAATTTCATCTATTTTAGGTGCTGTAAATTTTATTACTACAGTTATTAATATACGAACTACAGGAATTAAATTTGATCGTATACCCTTATTTGTATGGGCAGTTGCTATTACAGCATTACTATTATTACTATCTTTACCAGTATTAGCTGGAGCTATTACTATATTATTAACTGATCGAAATTTAAATACTTCATTTTTTGATCCAATAGGAGGTGGAGATCCAATTTTATATCAACATTTATTTTNNNNNNNNNNNNNNNNNNNNNNNNNNNNNNNNNNNNNNNNNNNNNNNNNNNNNNNNNNNNNNNNNNNNNNNNNNNNNNNNNNNNNNNNNNNNNNNNNNNNNNNNNNNNNNNNNNNNNNNNNNNNNNNNNNNNNNNNNNNNNNNNNNNNNNNNNNNNNNNNNNNNNNNNNNNNNNNNNNNNNNNNNNNNNNNNNNNNNNNNNNNNNNNNNNNNNNNNNNNNNNNNNNNNNNNNNNNNNNNNNNNNNNNNNNNNNNNNNNNNNNNNNNNNNNNNNNNNNNNNNNNNNNNNNNNNNNNNNNNNNNNNNNNNNNNNNNNNNNNNNNNNNNNNNNNNNNNNNNNNNNNNNNNNNNNNNNNNNNNNNNNNNNNNNNNNNNNNNNNNNNNNNNNNNNNNNNNNNNNNNNNNNNNNNNNNNNNNNNNNNNNNNNNNNNNNNNNNNNNNNNNNNNNNNNNNNNNNNNNNNNNNNNNNNNNNNNNNNNNNNNNNNNNNNNNNNNNNNNNNNNNNNNNNNNNNNNNNNNNNNNNNNNNNNNNNNNNNNNNNNNNNNNNNNNNNNNNNNNNNNNNNNNNNNNNNNNNNNNNNNNNNNNNNNNNNNNNNNNNNNNNNNNNNNNNNNNNNNNNNNNNNNNNNNNNNNNNNNNNNNNNNNNNNNNNNNNNNNNNNNNNNNNNNNNNNNNNNNNNNNNNNNNNNNNNNNNNNNNNNNNNNNNNNNNNNNNNNCCCTCCGAGTCGAGCACATCCAACTGTTTGAACATAGAGACGACAAAGATTATGTTGTCGTTTTCGATTTCCTCGGTAAAGACTCCATCCGGTACTACAACGAGGTGCCAGTTGAAAAACGGGTATTCAAAAACCTACAGCTGTTTATGGAAAACAAGTCTACCGGAGACGATCTRTTCGATAGATTAAACACGTCGGTAATGAACAAACACTTAAACGAACTAATGGAAGGTCTCACGGCCAAAGTTTTCCGTACATACAACGCCTCGATAACGCTACAACAGCAGTTAGAGAAACTAACCGACCCAGATTACTCGGTTACGGAAATGATATT---GGCCTACAATCGCGCGAATCGTGCCGTCGCCATTCTCTGCAACCATCAACGCGCGGTTCCAAAAAGCCACGAAAAATCGATGGAAAAACTAAAAGAGAAGATTGTCAGCAAGAAAGAGGCTATCGAAGACGCGGAGCGTCAGGTTAAAGACGCCCAGCGAGACGCTAAGAGGGGTAGCGTCAAAGAAAAGGTTGTTTTCGACAAGAAGAAGAAACTGTTGCAGCGCCTTAAAGACCAGCTCATTAAGTTGGAGGTCCAGGAAACCGACCGGGACGAGAACAAGACCATCGCGTTGAGTACATCTAAACTGAATTATTTAGATCCAAGGATTTCGGTGGCTTGGTGCAAGAAATTCAACGTTCCCATCCCTATACCCAGTTCCGACGATCGATTTGCACGTCAGAATCGCTACGGACCTCCATCAGGGTTTCCCCTGACTTCGTCCTGACCAGGCATAGTTCACCATCTTTCGGGTCCCAGCGTGTACGCTCTGGGTGCGCCTCTCCTCGCGATGAGGACGAGACGCCCCGGGAGTGCGGGGC--CCGTCCGGAGACGGG--CCCATCCTCCCTCGGTCCGCGCGAGGCGGACCTTTACTTTCATTGCGCCTTTAGGTTTAACAG--AGTCCCAATGACTCNNNNNNNNNN
Nanos_a24 GGAACTTTATATTTTTTATTTGGCAGTTGAGCTGGAATAGTAGGTACCTCCCTTAGTCTACTAATCCGAGCAGAATTGGGCAACCCAGGCACATTAATTGGGGATGACCAAATTTATAATGTAATTGTTACAGCCCATGCATTTATTATAATTTTTTTTATAGTTATACCTATTTTAATTGGCGGATTTGGTAATTGACTAGTCCCTTTAATATTGGGAGCTCCTGATATAGCTTTTCCTCGTATAAATAATATAAGATTTTGATTATTACCCCCATCATTAACTTTATTATTAATAAGAAGATTAGTAGAAAGAGGGGCAGGAACTGGTTGAACAGTTTACCCCCCCTTATCTGCCAATATTGCCCATAGAGGTGCAGCAGTTGATTTAGCTATTTTTAGTCTTCATTTAGCTGGAATTTCATCAATTTTAGGTGCTGTAAATTTTATTACTACAGTTATTAATATACGAACTATAGGAATAACCTTTGATCGTATACCCCTATTTGTATGGGCAGTTGCAATTACAGCACTATTACTTCTGTTATCACTACCTGTATTAGCTGGAGCAATTACTATATTACTAACTGATCGAAATTTAAATACATCCTTTTTTGACCCTATTGGGGGTGGAGACCCTATTTTATANNNNNNNNNNNNNNNNNNNNNNNNNNNNNNNNNNNNNNNNNNNNNNNNNNNNNNNNNNNNNNNNNNNNNNNNNNNNNNNNNNNNNNNNNNNNNNNNNNNNNNNNNNNNNNNNNNNNNNNNNNNNNNNNNNNNNNNNNNNNNNNNNNNNNNNNNNNNNNNNNNNNNNNNNNNNNNNNNNNNNNNNNNNNNNNNNNNNNNNNNNNNNNNNNNNNNNNNNNNNNNNNNNNNNNNNNNNNNNNNNNNNNNNNNNNNNNNNNNNNNNNNNNNNNNNNNNNNNNNNNNNNNNNNNNNNNNNNNNNNNNNNNNNNNNNNNNNNNNNNNNNNNNNNNNNNNNNNNNNNNNNNNNNNNNNNNNNNNNNNNNNNNNNNNNNNNNNNNNNNNNNNNNNNNNNNNNNNNNNNNNNNNNNNNNNNNNNNNNNNNNNNNNNNNNNNNNNNNNNNNNNNNNNNNNNNNNNNNNNNNNNNNNNNNNNNNNNNNNNNNNNNNNNNNNNNNNNNNNNNNNNNNNNNNNNNNNNNNNNNNNNNNNNNNNNNNNNNNNNNNNNNNNNNNNNNNNNNNNNNNNNNNNNNNNNNNNNNNNNNNNNNNNNNNNNNNNNNNNNNNNNNNNNNNNNNNNNNNNNNNNNNNNNNNNNNNNNNNNNNNNNNNNNNNNNNNNNNNNNNNNNNNNNNNNNNNNNNNNNNNNNNNNNNNNNNNNNNNNNNNNNNNNNNNNNNNNNNNNNNNNNNNNNNNNNNNNNNNNNNNNNNNNNNNNNNNNNNNNNNNNNNNNNNNNNNNNNNNNNNNNNNNNNNNNTGTTCGATTTCCTGGGTAAAGACTCCATCCGGTACTACAACGAGGTGCCGGTCGAGAAACGGGTATTCAAAAATCTGCAGCTGTTTATGGAGAACAAGTCGACCGGAGACGATCTGTTCGACAGGTTGAACACATCRGTAATGAACAAACACTTAAACGAACTGATGGAAGGTCTCACGGCCAAGGTTTTCCGTACTTATAACGCCTCGATAACGTTGCAACAGCAATTGGAGAAACTAACTGACCCAGATTATTCAAWTACNNNNNNNNNNNN---NNNNNNNNNNNNNNNNAATCGAGCCGTCGCCATTCTCTGCAACCATCAGCGGGCGGTGCCGAAGAGCCATGAGAAATCGATGGGGAAATTGAAAGAGAAGATTACGAGCAAGAAAGAGGCTATTGAGGATGCGGAACGTCAGGTTAAAGATGCCCAGAAAGACGCTAAGAGGGGCAGCGTCAAGGAGAAGGTTGTTTTCGATAAGAAAAAGAAGATGCTGCAGCGCCTTAAAGAGCAGCTGATTAAGCTGGAGGTGCAGGAAACTGACAGAGATGAGAATAAAACGATTGCGTTGGGTACATCTNNNNNNNNNNNNNNNNNNNNNNNNNNNNNNNNNNNNNNNNNNNNNNNNNNNNNNNNNNNNNNNCCTATACCCAGTTCCGACGATCGATTTGCACGTCAGAATCGCTACGGACCTCCATCAGGGTTTCCCCTGACTTCGTCCTGACCAGGCATAGTTCACCATCTTTCGGGTCCCAGCGTGTACGCTCTGGGTGCGCCTCATCTCGCGATGAGAACGAGACGCCCCGGGAGTGCGGGGC--CCGCGCTAGGACGGG--CCCATCCTCCCTAGGTCCGCGCGAGGCGGACCTTTACTTTCATTGCGCCTTTAGGTTTAATT---AGTCCCAATGACTCGCGCACATGC
Nanos_b25 GGTACATTATATTTTTTATTCGGAAGATGGGCTGGAATAGTAGGGACATCTTTAAGTTTATTAATTCGAGCTGAACTTGGAAATCCGGGAACACTAATTGGAGATGATCAAATTTATAATGTTATTGTAACAGCACATGCATTTATCATAATTTTTTTTATAGTTATACCTATTTTAATTGGGGGATTTGGAAATTGATTAGTCCCATTAATATTAGGGGCTCCTGATATAGCTTTTCCACGAATAAACAATATAAGATTTTGATTATTACCCCCATCATTAACTTTATTATTAATAAGAAGATTAGTAGAAAGAGGGGCAGGAACTGGGTGAACAGTTTATCCCCCTTTATCTGCAAATATAGCCCATGGCGGTGCTTCTGTAGATTTAGCTATTTTTAGACTTCATTTAGCAGGAATCTCATCTATTTTAGGTGCAGTAAATTTTATTACAACAATTATTAATATGCGAGCAACAGGAATAACTTTTGATCGAATACCATTATTTGCGTGATCAGTAGCAATTACAGCTTTACTTTTATTATTATCATTACCAGTATTAGCTGGGGCAATTACAATATTATTAACTGATCGAAATTTAAATACATCATTTTTTGACCCAATAGGTGGGGGCGATCCAATTTTATACCAACATTTATTTTAGAGAAATTAATCCAAATATTACGGTATGAACCGGTGTACAAAATGATTAACGATCTTCCGCGGAAAGTTTTGATTATTGGGTCGGGTGGGTTGTCGATTGGACAAGCTGGGGAATTTGATTATTCCGGCTCGCAGGCTATTAAAGCACTGAAAGAAGAAAACATCAAAACCGTTTTGATAAATCCTAATATCGCGACGGTGCAAACATCCAAAGGCTTAGCTGATAAAGTATATTTTTTACCGCTGGTCCCTGAATACGTGGARCAAGTAATCAAAGCAGAACGACCTGGAGGAGTTCTTTTAACTTTTGGTGGCCAAACAGCTTTAAACTGCGGAGTAGAATTACAGAAAGGTGGTGTTTTTGAAAAATATAACGTCAAAATCCTAGGTACTCCGATTGAAGCAATCATCGATACTGAAGACAGAAAGATATTCAGTGAAAGAATAGCAGCTATTGGTGAAAAAGTGGCACCTAGTTTAGCTGCTTATTGTGTACAAGACGCATTGGATGCTGCAGATAAACTCGGATATCCCGTSATGGCGAGAGCTGCATTCGCCTTAGGAGGTTTAGGCTCAGGTTTCGCGGACAATAAAGAGGAATTGGCATTATTAGCGACACAAGCTTTAGCGCATTCCAGCCAATTGATAATCGATAAATCTTTAAAAGGTTGGAAAGAGGTAGAATACGAAGTCGTTAGAGACGCTTATGATAACTCGCTCCGTGTGGAGCACATCCAACTGCACGAACATCGAGACGACAAAGATTATGTAGTCGTATTTGATTTCCTCGGTAAAGACTCCATCCGGTATTACAACGAGGTGCCGGTTGAAAAACGGGTATTCAAAAATCTGCAGTTGTTTATGGAAAACAAGTCCACTGGAGATGATCTCTTTGATAGATTAAACACGTCGGTAATGAACAAACACTTAAATGAACTGATGGAAGGTCTCACGGCCAAAGTTTTCCGTACTTATAACGCCTCGATAACATTACAACAGCAATTGGAGAAACTAACTGATCCAGATTATTCAATTACAGAAATGATATT---GGCCTATAATCGCGCGAATCGTGCCGTCGCCATTCTCTGCAACCATCAACGTGCAGTGCCAAAAAGCCATCAAAAGTCAATGGAGAAATTAAAAGAGAAGATTGTCACCAAGAGAGAGGCTATTGAAGATGCGGAACGTCAGGTTAAAGATGCCCAGCGAGATGCTAAGAAGGGTAGTGTCAAAGAGAAGGTGGTTTACGATAAGAAAAAGAAAATGCTACAGCGTCTTAAAGAGCAGCTGATTAAGCTGGAAGTACAGGAAACGGACAGAGACGAGAACAAGACRATTGCGTTGAGTACATCTAAACTAAATTATTTAGATCCGAGGATTTCGGTGGCTTGGTGCAAAAAATTTAATGTTCCCATCCCTATACCCAGTTCCGACGATCGATTTGCACGTCAGAATCGCTACGGACCTCCATCAGGGTTTCCCCTGACTTCGTCCTGACCAGGCATAGTTCACCATCTTTCGGGTCCCAGCGTGTACGCTCTGGGTGCGCCTCTTCTCGCGATGAGAACGAGACGCCCCGGGAGTGCGGGGC--CCGCCCGGAGACGGG--CCCATCCTCCCTCGGTCCGCGCGAGGCGGACCTTTACTTTCATTGCGCCTTTAGGTTTAATAG--AGTCCCAATGACTCGCGCACATGC
Nanos_b26 GGAACCTTATATTTTTTATTTGGAAGATGAGCTGGCATAGTGGGGACATCATTAAGATTACTAATTCGAGCAGAATTAGGAAATCCTGGTACTTTAATTGGGGATGATCAAATTTATAATGTAATTGTAACAGCTCATGCATTTATCATAATTTTTTTTATAGTTATACCTATTTTAATTGGGGGATTCGGAAACTGATTAGTTCCATTAATATTAGGAGCACCTGATATGGCATTTCCTCGAATAAACAATATAAGATTTTGATTATTACCGCCATCATTAACTTTATTATTAATAAGAAGAATAGTTGAAAGAGGGGCTGGAACAGGATGAACAGTTTATCCACCATTATCTGCTAATATAGCTCATGGAGGTGCATCAGTAGATTTAGCTATTTTTAGTCTTCATTTAGCCGGTATTTCATCAATTTTAGGTGCTGTAAATTTTATTACTACAGTAATTAATATACGAACTACAGGAATAAGATTTGATCGAATACCTTTATTTGTATGGGCAGTTGCTATTACAGCATTATTATTATTATTATCATTACCTGTATTAGCAGGTGCTATTACTATATTATTAACTGATCGAAATTTAAATACTTCATTTTTTGATCCAATAGGAGGAGGGGATCCAATTTTATATCAACATTTATTTTAAAGAAATTAATCCAAATGTTACGGTATGAACCGGTATATAAAATGATTAACAACCTTCCACGGAAAGTTCTAATTATTGGTTCGGGTGGGTTATCCATAGGACAAGCTGGAGAATTTGATTATTCCGGCTCCCAGGCTATTAAAGCACTAAAAGAAGAAAATATCAAAACCGTTTTGATAAATCCTAATATTGCGACGGTTCAAACATCTAAAGGTTTAGCCGATAAAGTGTACTTTCTTCCGCTAGTCCCTGAATATGTGGAACAAGTAATCAAAGCAGAACGACCTGGAGGAGTTCTCCTAACTTTTGGTGGACAAACAGCTCTAAACTGTGGAGTAGAATTACAACGATGTGGTGTTTTTGAAAAATATAACGTAAAAATACTAGGTACCCCAATTGAAGCAATCATCGATACTGAAGACAGAAAGATATTCAGTGAAAGAATAGCAGCTATTGGTGAAAAGGTGGCACCTAGCTTAGCTGCGTTTTCTGTACAAGACGCTTTGGATGCTGCGGATAAACTCGGATATCCCGTCATGGCAAGAGCTGCATTCTCCTTAGGAGGTCTGGGCTCAGGTTTTGCTGACAATAAAGACGAATTGAAATTATTAGCGACTCAAGCTTTAGCACATTCCAGCCAATTGATAATTGATAAATCTTTAAAAGGTTGGAAAGAAGTAGAATACGAAGTCGTTAGAGACGCTTATGATAACTCCCTCCGAGTCGAGCACATCCAACTGTTTGAACGTAGAGATGACAAAGATTATGTTGTCGTATTCGATTTCCTCGGTAAAGACTCCATTCGGTACTACAACGAGGTGCCAGTTGAAAAGCGGGTATTCAAAAACCTACAGTTATTTATGGAAAACAAGTCTACTGGAGATGATCTATTTGATAGATTAAACACGTCGGTAATGAACAAACACTTAAACGAACTAATGGAAGGTCTCACGGCCAAAGTTTTCCGTACATATAACGCCTCGATAACACTACAACAGCAGTTAGAGAAACTAGCTGACCCAGATTATTCGGTTACGGAAATGATATT---GGCTTACAATCGCGCGAATCGTGCTGTCGCAATTCTCTGCAACCATCAACGCGCAGTTCCAAAAAGCCACGAAAAGTCAATGGAAAAATTAAAAGAAAAGATTGTCAGCAAGAAAGAGGCTATCGACGATGCGGAACGTCAGGTTAAAGACGCCCAGCGAGACGCTAAGAGGGGTAGCGTCAAAGAAAAGGTTGTTTTCGATAAGAAAAAGAAACTGCTACAGCGCCTTAAAGACCAGCTCATTAAGTTGGAGGTGCAGGAAACCGATCGGGACGAGAACAAGACCATTGCATTGAGTACATCTAAACTGAATTATTTAGATCCAAGAATTTCGGTGGCTTGGTGCAAGAAATTTAACGTTCCCATCCCTATACCCAGTTCCGACGATCGATTTGCACGTCAGAATCGCTACGGACCTCCATCAGGGTTTCCCCTGACTTCGTCCTGACCAGGCATAGTTCACCATCTTTCGGGTCCCAGCGTGTACGCTCTGGGTGCGCCTCTCCTCGCGATGAGGACGAGACGCCCCGGGAGTGCGGGGT--CCGTCCGTGGACGGG--CCCATCCTCCCTCGGTCCGCGCGAGGCGGACCTTTACTTTCATTGCGCCTTTAGGTTTAACAG--AGTCCCAATGACTCGCGCACATGC
Nanos_b27 GGAACCTTATATTTCTTATTTGGAAGATGAGCTGGCATAGTGGGAACATCATTAAGATTATTAATTCGAGCAGAATTAGGAAATCCTGGTACTTTAATTGGAGATGACCAAATTTATAATGTAATTGTAACAGCTCATGCATTTATCATAATTTTTTTTATAGTTATACCTATTTTAATTGGAGGATTCGGGAATTGATTAGTTCCATTAATATTAGGGGCACCTGATATGGCATTTCCTCGAATAAACAATATAAGATTTTGATTATTACCACCATCATTAACTTTATTATTAATAAGAAGAATAGTTGAAAGAGGGGCTGGAACAGGATGAACAGTTTATCCACCATTGTCTGCTAATATAGCTCATGGAGGTGCATCAGTGGATTTAGCTATTTTTAGTCTTCATTTAGCCGGTATTTCATCAATTTTAGGTGCTGTAAATTTTATTACTACAGTAATTAATATACGAACTACAGGAATAAGATTTGATCGAATACCTTTATTTGTATGGGCAGTTGCTATTACAGCATTATTATTATTATTATCATTACCTGTATTAGCAGGTGCTATTACTATATTATTAACTGATCGAAATTTAAATACTTCATTTTTCGATCCAATAGGAGGAGGGGATCCAATTTTATATCAACATTTATTTTAGAGAAATTAATCCAAATGTTACGGTATGAGCCGGTATATAAAATGATTAACAACCTTCCACGGAAAGTTCTAATTATTGGTTCGGGTGGGTTATCCATAGGACAAGCTGGAGAATTTGATTATTCCGGCTCCCAGGCTATTAAAGCACTAAAAGAAGAAAATATCAAAACCGTTTTGATAAATCCTAATATTGCGACGGTTCAAACATCTAAAGGTTTAGCCGATAAAGTGTACTTTCTTCCGCTAGTCCCTGAATATGTGGAACAAGTAATCAAAGCAGAACGACCTGGAGGAGTTCTCCTAACTTTTGGTGGACAAACAGCTCTAAACTGTGGAGTAGAATTACAACGATGTGGTGTTTTTGAAAAATATAACGTAAAAATACTAGGTACCCCAATTGAAGCAATCATCGATACTGAAGACAGAAAGATATTCAGTGAAAGAATAGCAGCTATTGGTGAAAAGGTGGCACCTAGCTTAGCTGCGTTTTCTGTACAAGACGCTTTGGATGCTGCGGATAAACTCGGATATCCCGTCATGGCAAGAGCTGCATTCTCCTTAGGAGGTCTGGGCTCAGGTTTTGCTGACAATAAAGACGAATTGAAATTATTAGCGACTCAAGCTTTAGCACATTCCAGCCAATTGATAATTGATAAATCTTTAAAAGGTTGGAAAGAAGTAGAATACGAAGTCGTTAGAGACGCTTATGATAACTCCCTCCGAGTCGAGCACATCCAACTGTTTGATCGTAGAGATGACAAAGATTATGTTGTCGTATTCGATTTCCTCGGTAAAGACTCCATTCGGTACTACAACGAGGTGCCAGTTGAAAAGCGGGTATTCAAAAACCTACAGTTATTTATGGAAAACAAGTCTACTGGAGATGATCTATTTGATAGATTAAACACGTCGGTAATGAACAAACACTTAAACGAACTAATGGAAGGTCTCACGGCCAAAGTTTTCCGTACATATAACGCCTCGATAACACTACAACAGCAGTTAGAGAAACTAACTGACCCAGATTATTCGGTTACGGAAATGATATT---GGCTTACAATCGCGCGAATCGTGCTGTCGCAATTCTCTGCAACCATCAACGCGCAGTTCCAAAAAGCCACGAAAAGTCAATGGAAAAATTAAAAGAAAAGATTGTCAGCAAGAARGAGGCTATCGACGATGCGGAACGTCAGGTTAAAGACGCCCAGCGAGACGCTAAGAGGGGTAGCGTCAAAGAAAAGGTTGTTTTCGATAAGAAAAAGAAACTGCTACAGCGCCTTAAAGACCAGCTCATTAAGTTGGAGGTGCAGGAAACCGATCGGGACGAGAACAAGACCATTGCATTGAGTACATCTAAACTGAATTATTTAGATCCAAGAATTTCGGTGGCTTGGTGCAAGAAATTTAACGTTCCCATCCCTATACCCAGTTCCGACGATCGATTTGCACGTCAGAATCGCTACGGACCTCCATCAGGGTTTCCCCTGACTTCGTCCTGACCAGGCATAGTTCACCATCTTTCGGGTCCCAGCGTGTACGCTCTGGGTGCGCCTCTCCTCGCGATGAGGACGAGACGCCCCGGGAGTGCGGGGT--CCGTCCGTGGACGGG--CCCATCCTCCCTCGGTCCGCGCGAGGCGGACCTTTACTTTCATTGCGCCTTTAGGTTTAACAG--AGTCCCAATGACTCGCGCACATGC
Nanos_c28 GGAACTTTATATTTTTTATTTGGAAGATGAGCTGGTATAGTAGGGACATCATTAAGATTATTAATCCGAGCAGAATTAGGTAACCCTGGAACTTTAATCGGAGATGACCAAATTTACAATGTAATTGTAACAGCCCATGCATTTATCATAATTTTTTTTATAGTTATACCTATTTTAATTGGAGGATTCGGAAATTGATTAGTTCCATTAATGCTAGGTGCTCCTGATATAGCATTTCCTCGAATAAATAATATAAGATTTTGATTGCTCCCTCCCTCATTAACCCTTTTATTAATAAGAAGAATAGTTGAAAGAGGAGCAGGAACAGGATGAACTGTTTATCCTCCTTTATCTGCTAATATAGCCCATGGTGGAGCATCAGTAGATTTAGCTATTTTTAGACTTCATTTAGCTGGTATTTCATCAATTTTAGGTGCTGTAAATTTTATTACTACAGTTATTAATATACGAACTAGTGGAATAAGATTTGATCGAATACCATTATTTGTCTGAGCAGTTGCTATTACAGCATTATTATTATTACTATCATTGCCAGTATTAGCCGGAGCAATCACTATATTATTAACCGATCGAAACTTAAATACTTACTTTTTTGACCCAATAGNNNNNNNNNNNNNNNNNNNNNNNNNNNNNNNNNNNNAGAGAAATTAATCCAAATGTTACGGTATGAACCGGTGTACAAAATGATTAACAACCTTCCACGGAAAGTTCTAATTATTGGTTCGGGTGGGTTATCCATTGGACAGGCTGGAGAATTTGATTATTCCGGCTCTCAGGCTATTAAAGCACTAAAAGAAGAAAATATCAAAACCGTTTTGATAAATCCTAATATTGCGACGGTTCAAACATCTAAAGGTTTAGCTGATAAAGTGTACTTTCTTCCGCTAGTCCCTGAATATGTGGAACAAGTAATCAAAGCAGAACGACCTGGAGGAGTTCTCCTRACTTTTGGTGGGCAAACAGCTCTAAACTGTGGAGTAGAATTACAAAGATGTGGTGTTTTTGAAAAATATAACGTRAAAATACTAGGTACCCCAATTGAAGCAATCATTGATACTGAAGWCAGAAAGATATTCAGTGAAAGAATAKCAGCTATTGGTGAAAAGGTGGCACCTAGCTTAGCTGCTTTTTCTGTACMAGACGCKTTGGATGCTGCRGATAAACTCGGRTATCCCGTCATGGCAAGAGCTGCATTCTCCTTAGGAGGTYTGGGCTCRGGTTTTGCTGACAATAAAGACGAATTGAAATTATTAGCGACTCAAGCTTTAGCMCATTCCAGCCAATTGATAATCGATAAATCTTTAAAAGGTTGGAAAGAAGTAGAATACGAAGTCGTTAGAGACGCTTATGATAACTCCCTCCGAGTCGAGCACATCCAACTGTTTGAACATAGAGATGACAAAGATTATGTTGTCGTATTCGATTTCCTCGGTAAAGACTCCATTCGGTACTACAACGAGGTGCCAGTTGAAAAACGGGTATTTAAAAACCTGCAGTTGTTTATGGAAAACAAGTCTACTGGAGACGATCTTTTTGATAGATTAAACACGTCGGTAATGAACAAACACTTAAACGAACTAATGGAAGGTCTCACGGCCAAAGTTTTCCGTACATATAACGCCTCGATAACACTACAACAGCAGTTAGAGAAACTAACTGACCCAGATTATTCRGTTACGGAAATGATATT---GGCGTACAATCGCGCGAATCGTGCYGTCGCCATTCTCTGYAACCATCAACGCGCGGTTCCAAAAAGCCACGAAAAGTCGATGGAAAAATTAAAAGAGAAGATTGTCAGCAAGAAAGAGGCTATCGAAGATGCGGAACGTCAGGTTAAAGATGCYCAGCGAGACGCTAAGAGGGGTAGCGTCAAAGAAAAGGTTATTTTCGATAAGAAAAAGAAACTGCTACAGCGCCTTAAAGACCAGCTCATTAAGTTGGAGGTGCAGGAAACCGAYCGGGACGAGAACAAGACCATTGCATTGAGTACATCTAAACTGAATTATTTAGATCCAAGAATTTCGGTGGCTTGGTGCAAGAAATTTAACGTTCCCATCCCTATACCCAGTTCCGACGATCGATTTGCACGTCAGAATCGCTACGGACCTCCATCAGGGTTTCCCCTGACTTCGTCCTGACCAGGCATAGTTCACCATCTTTCGGGTCCCAGCGTGTACGCTCTGGGTGCGCCTCTCCTCGCGATGAGGACGAGACGCCCCGGGAGTGCGGGGC--CCGTCCGGGGACGGA--CCCATCCTCCCTCGGTCCGCGCGAGGCGGACCTTTACTTTCATTGCGCCTTTAGGTTTAACAG--AGTCCCAATGACTCGCGCACATGC
Nanos_m29 GGGACTTTATACTTTTTATTTGGAAGATGGGCTGGTATAGTAGGAACATCATTAAGATTATTAATTCGAGCAGAATTAGGTAACCCTGGAACTTTAATTGGAGATGACCAAATTTACAATGTAATTGTAACAGCCCATGCATTTATCATAATTTTTTTTATAGTTATGCCTATTTTAATTGGAGGATTCGGAAATTGATTAGTTCCATTAATGCTAGGTGCCCCTGATATAGCATTTCCTCGAATAAATAATATAAGATTTTGATTGCTCCCCCCCTCATTAACCCTTTTATTAATAAGAAGAATAGTTGAAAGAGGGGCAGGAACAGGGTGAACTGTCTACCCTCCTTTATCTGCTAATATAGCCCATGGTGGGGCATCAGTAGATTTAGCTATTTTTAGACTTCATTTAGCTGGTATTTCATCAATTTTAGGTGCTGTAAATTTTATTACTACAGTTATTAATATACGAACTAGTGGAATAAGATTTGATCGTATACCATTATTTGTCTGAGCAGTTGCTATTACAGCATTATTATTATTATTATCATTGCCAGTATTAGCCGGAGCAATTACTATATTATTAACTGATCGAAACTTAAATACTTCATTTTTTGATCCAATAGGTGGCGGAGATCCAATTTTATACCAACATTTATTTTAGAGAAATTAATCCAAATGTTACGGTATGAACCGGTGTACAAAATGATTAACAACCTTCCACGGAAAGTTCTAATTATTGGTTCGGGTGGGTTATCCATTGGACAAGCTGGAGAATTTGATTATTCTGGCTCTCAGGCTATTAAAGCACTAAAAGAAGAAAATATCAAAACCGTTTTGATAAATCCTAATATTGCGACGGTTCAAACATCTAAAGGTTTAGCTGATAAAGTGTACTTTCTTCCGCTAGTCCCTGAATATGTGGAACAAGTAATCAAAGCAGAACGACCTGGAGGAGTTCTCCTAACTTTTGGTGGGCAAACAGCTCTAAACTGTGGAGTAGAATTACAAAGATGTGGTGTTTTTGAAAAATATAACGTAAAAATACTAGGTACCCCAATTGAAGCAATCATCGATACTGAAGACAGAAAGATATTCAGTGAAAGAATAGCAGCTATTGGTGAAAAGGTGGCACCTAGCTTAGCTGCTTTTTCTGTACAAGACGCGTTGGATGCTGCGGATAAACTCGGATATCCCGTCATGGCAAGAGCTGCATTCTCCTTAGGAGGTCTGGGCTCAGGTTTTGCTGACAATAAAGATGAATTAAAACTATTGGCGACTCAAGCTTTAGCACATTCCAGCCAATTGATAATCGATAAATCTTTAAAAGGTTGGAAAGAAGTAGAATACGAAGTCGTTAGAGACGCTTATGATAACTCCCTCCGAGTCGAGCACATCCAACTGTTTGAACATAGAGATGACAAAGATTATGTTGTCGTATTCGATTTCCTCGGTAAAGACTCCATTCGGTACTACAACGAGGTGCCAGTTGAAAAACGGGTATTTAAAAACCTGCAGTTGTTTATGGAAAACAAGTCTACTGGAGACGATCTTTTTGATAGATTAAACACGTCGGTAATGAACAAACACTTAAACGAACTAATGGAAGGTCTCACGGCCAAAGTTTTCCGTACATATAACGCCTCGATAACACTACAACAGCAGTTAGAGAAACTAACTGACCCAGATTATTCGGTTACGGAAATGATATT---GGCGTACAATCGCGCGAATCGTGCCGTCGCCATTCTCTGCAACCATCAACGCGCGGTTCCAAAAAGCCACGAAAAGTCCATGGAAAAATTAAAAGAGAAGATTGTCAGCAAGAAAGAGGCTATCGAAGATGCGGAACGTCAGGTTAAAGATGCCCAGCGAGACGCTAAGAGGGGTAGCGTCAAAGAAAAGGTTATTTTCGATAAGAAAAAGAAACTGCTACAGCGCCTTAAAGACCAGCTCATTAAGTTGGAGGTGCAAGAAACCGACCGGGACGAGAACAAGACCATTGCATTGAGTACATCTAAACTGAATTATTTAGATCCAAGAATTTCGGTGGCTTGGTGCAAGAAATTTAACGTTCCCATCCCTATACCCAGTTCCGACGATCGATTTGCACGTCAGAATCGCTACGGACCTCCATCAGGGTTTCCCCTGACTTCGTCCTGACCAGGCATAGTTCACCATCTTTCGGGTCCCAGCGTGTACGCTCTGGGTGCGCCTCTCCTCGCGATGAGGACGAGACGCCCCGGGAGTGCGGGGC--CCGTCCGGGGACGGA--CCCATCCTCCCTCGGTCCGCGCGAGGCGGACCTTTACTTTCATTGCGCCTTTAGGTTTAACAG--AGTCCCAATGACTCGCGCACATGC
Nanos_h30 GGAACTTTATATTTTTTATTTGGCAGATGAGCCGGAATAGTCGGTACATCTTTAAGATTATTAATTCGAGCAGAATTAGGAAACCCTGGCACATTAATTGGTGATGATCAAATTTATAATGTAATTGTAACAGCTCATGCATTTATTATAATTTTTTTTATAGTAATACCAATTTTAATTGGGGGATTTGGGAATTGATTAGTACCTTTAATATTAGGAGCTCCAGATATAGCATTTCCTCGTATAAATAATATAAGATTTTGATTATTACCGCCATCACTTACTTTATTATTAATAAGAAGTATAGTAGAAAGCGGTGCAGGGACAGGATGAACAGTTTATCCTCCTTTATCAGCTAATATTGCTCATGCAGGAGCATCAGTAGATTTAGCTATTTTTAGACTACATTTAGCTGGAATTTCTTCAATTTTAGGTGCTGTAAATTTTATTACAACAGTTATTAACATACGAACATCAGGAATAAAGTTTGATCGAATACCTTTATTCGCATGAGCTGTAGCTATTACAGCTTTACTATTACTTTTATCTTTACCAGTATTAGCAGGTGCTATTACTATATTATTAACTGATCGAAATTTAAATACTTCTTTTTTTGATCCAATAGGGGGTGGTGATCCAATTTTATATCAACATTTATTTTAGAGAAATTAATTAAAATATTACGATATGAACCGGTGTACAAAATGATTAATAACCTTCCACGTAAAGTTTTAATTATTGGTTCGGGTGGGTTATCCATTGGACAAGCTGGAGAATTTGATTATTCCGGCTCTCAAGCTATTAAAGCACTAAAAGAAGAAAACATCAAAACCGTTTTGATAAATCCTAATATTGCGACGGTTCAAACATCTAAAGGTTTAGCCGATAAAGTGTACTTTCTTCCGCTGGTCCCTGAATATGTGGAGCAAGTAATCAAAGCAGAACGACCTGGAGGAGTTCTCCTAACTTTTGGTGGACAAACAGCTCTAAACTGTGGAGTAGAATTACAGAGATGTGGTGTTTTTGAAAAATATAACGTAAAAATACTAGGTACCCCAATTCAAGCAATCATCGATACTGAAGACAGAAAGATATTCAGTGAAAGAATAGCAGCTATTGGCGAAAAAGTGGCACCTAGCTTAGCTGCTTTTTCTGTACAAGACGCTTTGGATGCTGCGGATAAACTCGGATATCCCGTCATGGCAAGAGCTGCATTCTCTTTAGGAGGTCTGGGCTCAGGTTTTGCTGACAATAAAGAGGAATTGAAATTATTAGCGACTCAAGCTTTGGCACATTCTAGCCAATTGATAATCGATAAATCTTTAAAAGGTTGGAAAGAAGTAGAATACGAAGTTGTTAGAGATGCTTATGATAACTCTCTCCGTGTCGAGCACATCCAGCTGTTTGAACATCGCGATGACAAAGATTATGTTGTCGTATTCGATTTCCTCGGTAAAGACTCCATTCGGTATTACAACGAGGTGCCAGTTGAAAAACGTGTATTTAAAAACCTACAGCTGTTTATGGAAAACAAGTCTACCGGAGACGATCTGTTTGATAGATTAAACACGTCGGTGATGAACAAACACTTAAACGAGCTGATGGARGGKCTCACGGCCAAAGTTTTCCGTACATATRACGCCTCGATAACACTACAACAGCAGTTAGAGAAACTAACGGATCCAGATTATTCGGTTACGGAAATGATATT---GGCCTATAATCGCGCGAATCGTGCCGTCGCTATTCTCTGCAACCATCAACGCGCGGTACCAAAAAGCCACCAAAAGTCGATGGAAAAATTAAAAGAGAAGATTGTCAGCAAGAAAGAGGCTATCGAAGATGCGGAACGTCAGGTTAAGGATGCCCAGCGAGACGCTAAGAAGGGTAGCGTCAAGGAAAAGGTTGTTTTCGATAAGAAAAAGAAAATGTTGCAGCGCCYTAAAGAGCAACTCATTAAGTTGGAGGTGCAGGAAACCGACCGTGACGAAAACAAGACCATCGCATTGAGTACATCTAAACTAAATTATTTAGATCCGAGAATTTCGGTGGCTTGGTGCAAGAAATTTAACGTTCCCCTCCCTATACCCAGTTCCGACGATCGATTTGCACGTCAGAATCGCTACGGACCTCCATCAGGGTTTCCCCTGACTTCGTCCTGACCAGGCATAGTTCACCATCTTTCGGGTCCCAGCGTGTACGCTCTGGGTGCGCCTCTCCTCGCGATGAGAACGAGACGCCCCGGGAGTGCGGGGC--CCGTCCGGGGACGGA--CCCATCCTCCCTCGGTCCGCGCGAGGCGGACCTTTACTTTCATTGCGCCTTTAGGTTTAACGG--AGTCCCAATGACTCGCGCACATGC
Nanos_h31 GGAACTTTATATTTTTTATTTGGTAGATGGGCAGGAATAGTTGGAACATCGTTAAGACTATTAATTCGAGCAGAATTAGGCAATCCTGGAACTTTAATTGGAGATGATCAAATTTATAATGTAATTGTTACTGCACATGCATTTATTATAATTTTTTTTATAGTAATACCCATTTTAATTGGGGGATTTGGGAATTGATTAGTACCCCTAATACTTGGCGCCCCAGACATAGCTTTTCCTCGTATAAATAATATAAGATTTTGATTATTACCTCCATCATTAACTTTATTATTAATAAGAAGATTAGTCGAAAGAGGGGCAGGAACTGGGTGAACAGTATACCCACCATTATCTGCAAATATTGCACATGGTGGAGCATCAGTAGATTTAGCTATTTTTAGTCTTCATTTAGCAGGAATTTCTTCAATTTTAGGGGCTGTAAATTTTATTACTACTGTAATTAACATACGAACAAAAGGAATAACTTTTGATCGAATACCATTATTTGTGTGAGCAGTAGCAATTACTGCATTATTATTATTATTATCATTACCAGTTTTAGCAGGTGCTATTACAATATTATTAACTGATCGTAATTTAAATACTTCATTTTTTGATCCCATAGGTGGTGGAGATCCAATTTTATATCAACATTTATTTTAGAGAAATTAATCCAAAAGTTGCGGTATGAACCAGTGTACAAAATGATTAACGATCTTCCGCGGAAAGTTTTAATTATTGGGTCGGGTGGGTTATCGATTGGACAAGCTGGGGAATTTGACTACTCCGGCTCGCAGGCGATTAAAGCACTAAAAGAGGAGAACATCAAAACCGTTTTGATAAATCCTAATATTGCGACGGTTCAAACATCGAAAGGTTTAGCCGATAAAGTGTATTTTTTGCCGCTTGTCCCTGAATATGTGGAACAAGTAATCAAAGCAGAACGACCTGGAGGAGTTCTTTTAACTTTCGGTGGACAAACAGCTTTAAACTGTGGAGTGGAATTACAGAGAAGCGGAGTTTTTGAAAAATATAACGTAAAAATCCTAGGTACTCCGATTCAAGCAATCATCGATACTGAAGACAGAAAGATATTCAGTGAAAGAATAGCGGCTATTGGTGAAAAAGTAGCACCTAGCTTAGCTGCTTTTTCCGTGCAAGATGCTTTGGATGCTGCGGATAGACTTGGATATCCCGTCATGGCAAGAGCTGCGTTCTCCTTAGGAGGTCTAGGTTCAGGTTTCGCGGACAATAAGGAAGAATTGAAATTATTAGCGACTCAAGCTTTAGCTCATTCCAGCCAATTGATAATCGATAAATCTTTAAAAGGTTGGAAAGAAGTAGAATACGAAGTCGTGAGAGATGCGTATGATAACTCGCTCCGCGTGGAGCACATCCAACTGTTTGAACATCGAGACGACAAAGATTATGTGGTCGTATTTGATTTCCTCGGTAAAGACTCCATTCGGTATTATAACGAGGTGCCGGTCGAAAAACGGGTATTCAAAAATCTGCAGTTGTTTATGGAAAACAAGTCCACTGGAGACGATCTCTTTGATAGATTAAACACTTCGGTGATGAACAAACACTTAAATGAACTGATGGAAGGTCTCACGGCCAAAGTTTTCCGTACTTATAACGCCTCGATAACATTGCAACAGCAATTGGAGAAACTAACTGATCCAGATTATTCAATTACAGAAATGATATT---GGCTTATAATCGCGCGAATCGTGCCGTCGCCATTCTCTGCAACCATCAACGTGCGGTGCCGAAAAGCCATCAAAAGTCAATGGAGAAATTAAAGGAGAAGATTGGCACTAAGAAAGAGGCTATTGAAGATGCGGAACGTCAGGTTAAAGATGCCCAGCGAGATGCGAAGAGGGGTAGCGTCAAAGAGAAGGTTGTTTACGATAAGAAAAAGAAAATGCTACAGCGCCTTAAAGAGCAGCTGATTAAGTTGGAGGTGCAGGAAACGGATAGAGATGAGAACAAGACAATTGCATTGAGTACATCTAAACTAAATTATTTAGATCCAAGGATTTCGGTGGCTTGGTGCAAAAAATTTAATGTTCCCATCCCTATACCCAGTTCCGACGATCGATTTGCACGTCAGAATCGCTACGGACCTCCATCAGGGTTTCCCCTGACTTCGTCCTGACCAGGCATAGTTCACCATCTTTCGGGTCCCAGCGTGTACGCTCTGGGTGCGCCTCTTCTCGCGATGAGAACGAGACGCCCCGGGAGTGCGGGGC--CCGCCCGGAGACGGG--CCCATCCTCCCTCGGTCCGCGCGAGGCGGACCTTTACTTTCATTGCGCCTTTAGGTTTAATAGG-AGTCCCAATGACTCGCGCACATGC
Nanos_m32 GGAACTTTATATTTTTTATTTGGCAGATGAGCTGGAATAGTAGGAACATCTCTAAGATTATTAATTCGAGCAGAATTAGGTAATCCTGGAACTTTAATTGGAGATGATCAAATCTACAATGTAATTGTAACAGCTCATGCATTCATTATAATTTTTTTTATAGTTATACCTATTTTAATTGGAGGGTTCGGAAATTGATTAGTCCCATTAATATTAGGAGCCCCCGATATAGCATTTCCTCGAATAAATAATATAAGATTTTGATTATTACCACCCTCATTAACTTTATTATTAATAAGAAGAATAGTTGAAAGAGGAGCAGGTACAGGATGAACTGTTTACCCCCCATTATCTGCAAATATAGCTCATGGAGGTGCATCAGTAGATTTAGCTATTTTTAGTCTTCATTTAGCTGGCATCTCATCAATTTTGGGTGCTGTAAATTTTATTACTACTGTTATTAATATACGAACTACAGGTATAAGATTTGATCGAATACCTTTATTTGTATGAGCAGTTGCTATTACAGCATTATTATTACTACTATCATTACCTGTATTAGCAGGGGCTATTACTATATTATTAACTGACCGAAATTTAAATACCTCATTCTTTGATCCAATAGGTGGTGGTGATCCAATTTTATATCAACATTTATTTTAGAGAAATTAATCCAAATGTTACGGTATGAACCGGTGTACGAAATGATCAACAACCTTCCACGGAAAGTTCTAATTATTGGTTCAGGTGGGTTATCCATAGGACAAGCTGGAGAATTTGATTACTCCGGCTCTCAGGCTATTAAAGCACTAAAAGAAGAAAATATCAAAACCGTGTTGATAAATCCTAATATTGCGACGGTTCAAACATCTAAAGGTTTAGCTGATAAAGTGTACTTTCTTCCGCTAGTCCCTGAATATGTGGAACAAGTAATCAAAGCAGAACGACCTGGAGGAGTTCTCCTAACTTTTGGTGGGCAAACAGCTCTAAACTGTGGAGTAGAATTACAGAGAGGTGGTGTTTTTGAAAAATATAATGTACAAATACTAGGTACCCCAATTGAAGCAATCATTGATACTGAAGACAGAAAGATATTCAGTGAAAGAATAGCAGCTATTGGTGAAAAGGTGGCACCNNNNNNNNNNNNNNNNNNNNNNNNNNNNNNNNNNNNNNNNNNNNNNNNNNNNNNNNNNNNNNNNNNNNNNNNNNNNNNNNNNNNNNNNNNNNNNNNNNNNNNNNNNNNNNNNNNNNNNNNNNNNNNNNNNNNNNNNNNNNNNNNNNNNNNNNNNNNNNNNNNNNNNNNNNNNNNNNNNNNNNNNNNNNNNNNNNNNNNNNNNNNNNNNNNNNNNNNNNNNNNNNNNNNNNNNNNNNNNNNNNCCCTCCGAGTCGAGCACATCCAACTGTTTGAACATAGAGATGACAAAGATTACGTTGTCGTGTTCGATTTCCTCGGTAAAGACTCCATTCGGTACTACAACGAGGTGCCAGTTGAAAAACGAGTATTTAAAAACCTACAGTTGTTTATGGAAAACAAGTCTACTGGAGACGATCTTTTTGATAGATTAAACACGTCGGTAATGAACAAACACTTAAACGAACTAATGGAAGGTCTCACGGCCAAAGTTTTCCGTACMTATAACGCCTCGATAACTCTACAACAGCAGTTAGAGAAGCTAACCGACCCGGATTATTCGGTTACGGAAATGATACT---GGCCTACAATCGCGCGAATCGTGCCGTCGCCATTCTCTGCAACCATCAACGCGCGGTTCCAAAAAGCCACGAAAAGTCGATGGAAAAATTAAAAGAGAAGATTGTCAGCAAGAGAGAGGCTATCGAAGATGCGGAACGTCAGGTTAAGGACGCCCAGCGAGACGCTAAGAGGGGTAGCGTCAAGGAAAAGGTCGTTTTCGATAAGAAAAAGAAACTGCTACAGCGCCTTAAAGACCAGCTCATCAAGTTGGAGGTGCAGGAAACCGACCGGGACGAGAACAAGACCATTGCATTGAGTACATCTAAACTGAACTATTTAGATCCGAGAATTTCGGTGGCTTGGTGCAAGAAATTCAACGTTCCCATCCCTATACCCAGTTCCGACGATCGATTTGCACGTCAGAATCGCTACGGACCTCCATCAGGGTTTCCCCTGACTTCGTCCTGACCAGGCATAGTTCACCATCTTTCGGGTCCCAGCGTGTACGCTCTGGGTGCGCCTCTCCTCGCGATGAGGACGAGACGCCCCGGGAGTGCGGGGC--CCGTCCGGGGACGGG--CCCATCCTCCCTCGGTCCGCGCGAGGCGGACCTTTACTTTCATTGCGCCTTTAGGTTTAACAG--AGTCCCAATGACTCGCGCACATGC
Nanos_m33 GGAACTTTATATTTTTTATTCGGAAGATGAGCTGGTATAGTCGGAACATCATTAAGATTGTTAATTCGAGCAGAATTAGGAAATCCTGGTACCTTAATTGGAGATGATCAAATTTATAATGTAATTGTAACAGCACATGCATTTATCATAATTTTTTTTATAGTTATACCTATTCTAATTGGTGGATTCGGAAATTGATTAGTCCCATTAATATTAGGAGCACCTGATATAGCATTCCCTCGAATAAATAATATAAGATTCTGATTATTACCCCCTTCATTAACTTTATTATTAATAAGAAGTATAGTTGAAAGAGGGGCAGGAACAGGATGAACAGTTTATCCCCCATTATCTGCTAATATAGCTCATGGGGGGGCATCAGTAGATCTAGCTATTTTTAGCCTTCATCTAGCTGGTATTTCATCAATTTTAGGCGCTGTAAATTTTATTACTACAGTAATCAACATACGAACTACAGGAATAAGGTTTGATCGAATACCTTTATTTGTATGGGCAGTTGCTATTACAGCATTATTATTATTATTATCATTACCTGTATTAGCAGGTGCTATTACTATATTATTAACTGATCGAAATTTAAATACTTCATTTTTTGATCCAATAGGAGGAGGAGATCCAATTCTATACCAACATTTATTTTAGAAAAATTAATCCAAATGTTACGGTATGACCCGGTATACAAAATGATTAACAACCTTCCACGGAAAGTTCTAATTATTGGTTCGGGTGGGTTATCCATAGGACAAGCTGGAGAATTTGATTATTCCGGCTCTCAGGCTATTAAAGCACTAAAAGAAGAAAATATCAAAACCGTTTTGATAAATCCTAATATTGCAACGGTTCAAACATCTAAAGGTTTAGCTGATAAAGTGTACTTTCTTCCACTAGTCCCTGAATATGTGGAACAAGTAATCAAAGCAGAACGACCTGGAGGAGTTCTCCTAACTTTTGGTGGACAAACAGCTCTAAACTGTGGAGTAGAATTACAAAGATGTGGTGTTTTTGAAAAATATAACGTAAAAATACTAGGTACCCCAATTGAAGCAATCATCGATACTGAAGACAGGAAGATATTCAGTGAAAGAATAGCAGCTATTGGTGAGAAGGTGGCACCTAGCTTAGCTGCTTTTTCCGTACAAGACGCTTTGGCTGCTGCGGATAAACTCGGATATCCCGTCATGGCAAGAGCTGCATTCTCCTTAGGAGGTTTGGGCTCAGGTTTTGCTGACAATAAAGACGAATTGAAATTATTAGCGACTCAAGCCTTAGCACATTCCAGTCAGTTGATAATCGATAAATCTTTAAAAGGTTGGAAAGAAGTAGAATACGAAGTCGTNNNNNNNNNNNNNNNNNNNNCCCTCCGAGTCGAACACATCCAACTGTTTCAACATAGAGATGACAAAGATTATGTTGTCGTATTCGATTTCCTCGGTAAAGACTCCATTCGGTACTACAACGAGGTGCCAGTTGAAAAACGGGTATTTAAAAACCTACAGTTGTTTATGGAAAACAAGTCTACTGGAGACGATCTATTTGATAGATTAAACACGTCGGTAATGAACAAACACTTAAACGAACTAATGGAAGGTCTCACGGCCAAAGTTTTCCGTACATATAACGCCTCGATAACACTACAACAGCAGTTAGAGAAACTAACTGACCCAGATTATTCGGTTACGGAAATGATATT---GGCCTACAATCGCGCGAATCGTGCCGTCGCAATTCTCTGCAACCATCAACGCGCAGTTCCAAAAAGCCACGAAAAGTCAATGGAAAAATTAAAAGAAAAGATTGTGAGCAAGAAAGAGGCTATCGAAGATGCGGAACGTCAGGTTAAAGACGCCCAGCGAGACGCTAAGAGGGGTAGCGTSAAAGAAAAGGTTATTTTCGATAAGAAAAAGAAACTGCTACAGCGCCTTAAAGACCAACTCATTAAGTTGGAGGTGCAGGAAACCGATCGAGACGAGAACAAGACCATTGCATTGAGTACATCTAAACTGAATTATTTAGATCCAAGAATTTCGGTGGCTTGGTGCAAGAAATTTAACGTTCCCATCCCTATACCCAGTTCCGACGATCGATTTGCACGTCAGAATCGCTACGGACCTCCATCAGGGTTTCCCCTGACTTCGTCCTGACCAGGCATAGTTCACCATCTTTCGGGTCCCAGCGTGTACGCTCTGGGTGCGCCTCTCCTCGCGATGAGGACGAGACGCCCCGGGAGTGCGGGGC--CCGTCCGTGGACGGG--CCCATCCTCCCTCGGTCCGCGCGAGGCGGACCTTTACTTTCATTGCGCCTTTAGGTTTAACAG--AGTCCCAATGACTCGCGCACATGC
Nanos_m34 GGAACTTTATATTTTTTATTTGGAAGATGAGCTGGTATAGTCGGAACATCATTAAGATTATTAATTCGAGCAGAATTAGGAAATCCTGGAACTTTAATTGGTGATGATCAAATTTATAATGTAATTGTAACAGCACATGCATTTATTATAATTTTTTTTATAGTCATACCTATTTTAATTGGGGGATTTGGGAATTGACTAGTTCCATTAATATTAGGTGCCCCTGATATGGCATTTCCCCGTATAAATAATATAAGATTTTGACTATTACCTCCTTCATTAACTTTATTACTAATAAGAAGAATAGTAGAAAGAGGGGCTGGAACTGGATGAACTGTTTACCCGCCATTATCTGCTAATATAGCCCATGGTGGTGCATCAGTAGATTTAGCTATTTTTAGTCTTCACTTAGCTGGAATTTCGTCAATTTTAGGTGCTGTAAATTTTATTACTACAATTATTAACATACGAACTACAGGAATTAAATTTGATCGAATACCTTTATTTGTATGAGCAGTTGCTATCACAGCATTATTACTGTTATTATCATTACCTGTATTAGCAGGAGCTATTACTATATTATTAACTGATCGAAATTTAAATACTTCATTTTTTGATCCAATAGGAGGAGGGGACCCAATTTTATACCAACATTTATTTTGGAGAAATTAATCCAAATGTTACGGTATGAACCGGTGTACAAAATGATAAATAACCTTCCACGGAAAGTTCTAATTATTGGTTCGGGTGGGTTATCCATTGGACAAGCTGGAGAATTTGATTATTCCGGTTCTCAGGCTATTAAAGCACTAAAAGAAGAAAACATCAAAACCGTTTTAATAAATCCTAATATTGCGACAGTTCAAACATCTAAAGGTTTAGCCGATAAAGTGTACTTTCTTCCGCTAGTTCCTGAATATGTGGAACAAGTAATCAAAGCAGAACGACCTGGGGGAGTTCTCCTAACTTTTGGTGGACAAACAGCTCTAAACTGCGGTGTAGAATTACAGAGATGTGGTGTTTTTGAAAAATATAACGTAAAAATACTAGGTACCCCAATTGAAGCAATCATTGATACTGAAGACAGAAAGATATTCAGTGAAAGAATAGCAGCTATTGGTGAAAAGGTGGCACCTAGCTTAGCTGCTTTTTCTGTACAAGACGCTTTGGATGCTGCGGATAAACTCGGATATCCCGTCATGGCAAGAGCTGCATTCTCCTTAGGGGGTTTGGGTTCAGGTTTTGCTGACAATAAAGACGAATTGAAATTATTAGCGACTCAAGCTTTAGCACATTCCAGCCAATTAATAATCGATAAATCTTTAAAAGGTTGGAAAGAAGTAGAATACGAAGTCGTTAGAGATGCTTATGATAACTCCCTCCGAGTCGAGCACATCCAACTGTTTGACCGTAGAGATGACAAAGATTATGTTGTCGTATTCGATTTCCTCGGTAAAGATTCCATTCGGTACTACAACGAGGTGCCAGTTGAAAAACGGGTATATAAAAACCTACAGTTGTTTATGGAAAACAAGTCTACTGGAGATGATCTATTTGATAGATTAAACACGTCGGTAATGAACAAACACTTAAACGAACTAATGGAAGGTCTCACGGCCAAAGTTTTCCGTACATATAACGCCTCGATAACGCTACAACAGCAGTTAGAGAAACTAACTGACCCAGATTATTCGGTTACGGAAATGATATT---GGCCTATAATCGCGCGAATCGTGCCGTCGCCATTCTCTGTAACCATCAACGCGCGGTTCCAAAAAGCCACGAAAAGTCCATGGAGAAATTAAAAGAAAAGATTGTCAGCAAGAAAGAGGCTATCGAAGATGCGGAACGTCAGGTTAAGGACGCCCAGCGAGACGCTAAGAGGGGTAGCGTCAAAGAAAAGGTCGTTTTCGATAAGAAAAAGAAACTGTTACAGCGCCTTAAAGACCAGCTCATCAAGTTAGAGGTGCAGGAAACCGACCGGGACGAGAACAAGACCATTGCATTGAGTACATCTAAACTGAATTATTTAGATCCAAGAATTTCGGTGGCTTGGTGCAAGAAATTTAACGTTCCCATCCCTATACCCAGTTCCGACGATCGATTTGCACGTCAGAATCGCTACGGACCTCCATCAGGGTTTCCCCTGACTTCGTCCTGACCAGGCATAGTTCACCATCTTTCGGGTCCCAGCGTGTACGCTCTGGGTGCGCCTCTCCTCGCGATGAGGACGAGACGCCCCGGGAGTGCGGGGC--CCGTCCGGGGACGGG--CCCATCCTCCCTCGGTCCGCGCGAGGCGGACCTTTACTTTCATTGCGCCTTTAGGTTTAACAG--AGTCCCAATGACTCGCGCACATGC
Nanos_m35 GGAACATTATATTTCTTATTTGGAAGATGGGCAGGAATAGTAGGTACATCATTGAGATTGCTCATTCGAGCAGAATTGGGAAACCCGGGAACTTTAATTGGTGATGATCAAATTTATAATGTAATTGTTACTGCTCATGCATTTATTATAATTTTTTTTATGGTAATACCAATTTTAATTGGGGGATTTGGTAATTGATTAGTACCTTTAATATTAGGCGCACCAGATATAGCTTTTCCTCGTATAAATAATATAAGATTTTGATTGTTACCCCCATCATTAACTTTATTATTAATAAGAAGATTAGTAGAAAGAGGAGCAGGAACTGGATGAACAGTATACCCCCCACTATCTTCTAATATTGCTCATGGAGGAGCATCTGTAGATTTAGCTATTTTTAGCCTTCATTTAGCCGGAATTTCATCAATTTTAGGGGCTGTTAATTTTATTACAACAGTAATTAATATGCGAACAATAGGAATAACATTTGATCGTATACCATTATTTGTATGAGCAGTAGCAATTACAGCTTTATTATTATTATTATCATTACCAGTTTTAGCAGGTGCTATTACAATATTATTAACTGATCGAAATTTAAATACTTCATTTTTTGATCCTATAGGTGGTGGAGACCCTATTTTATATCAACATTTATTTTNNNNNNNNNNNNNNNNNNNNNNNNNNNNNNNNNNNNNNNNNNNNNNNNNNNNNNNNNNNNNNNNNNNNNNNNNNNNNNNNNNNNNNNNNNNNNNNNNNNNNNNNNNNNNNNNNNNNNNNNNNNNNNNNNNNNNNNNNNNNNNNNNNNNNNNNNNNNNNNNNNNNNNNNNNNNNNNNNNNNNNNNNNNNNNNNNNNNNNNNNNNNNNNNNNNNNNNNNNNNNNNNNNNNNNNNNNNNNNNNNNNNNNNNNNNNNNNNNNNNNNNNNNNNNNNNNNNNNNNNNNNNNNNNNNNNNNNNNNNNNNNNNNNNNNNNNNNNNNNNNNNNNNNNNNNNNNNNNNNNNNNNNNNNNNNNNNNNNNNNNNNNNNNNNNNNNNNNNNNNNNNNNNNNNNNNNNNNNNNNNNNNNNNNNNNNNNNNNNNNNNNNNNNNNNNNNNNNNNNNNNNNNNNNNNNNNNNNNNNNNNNNNNNNNNNNNNNNNNNNNNNNNNNNNNNNNNNNNNNNNNNNNNNNNNNNNNNNNNNNNNNNNNNNNNNNNNNNNNNNNNNNNNNNNNNNNNNNNNNNNNNNNNNNNNNNNNNNNNNNNNNNNNNNNNNNNNNNNNNNNNNNNNNNNNNNNNNNNNNNNNNNNNNNNNNNNNNNNNNNNNNNNNNNNNNNNNNNNNNNNNNNNNNNNNNNNNNNNNNNNNNNNNNNNNNNNNNNNNNNNNNNNNNNNNNNNNNNCGCTCCGCGTGGAGCACATCCAACTGTTTGAACACAGAGACGACAAAGATTACGTGGTCGTATTTGATTTCCTCGGTAAAGATTCCATCCGGTATTACAACGAGGTGCCGGTCGAAAAGCGGGTGTTCAAAAATCTGCAGTTGTTTATGGAAAACAAGTCCACTGGAGACGATCTCTTTGATAGATTAAACACATCGGTAATGAACAAACACTTAAATGAACTGATGGAAGGTCTCACGGCCAAAGTTTTCCGTACTTATAACGCCTCGATAACGTTGCAACAGCAATTGGAGAAATTAACTGACCCAGATTATTCAATTACAGAAATGATATT---GGCTTATAATCGTGCGAATCGTGCCGTTGCCATTCTCTGCAACCATCAACGTGCGGTACCGAAAAGCCATCAAAAGTCAATGGAGAAATTAAAGGAGAAGATTGTCACCAAGAGAGAGGCTATTGAAGATGCGGAACGTCAGGTTAAAGACGCCCAGCGAGATGCTAAGAAGGGTAGCGTCAAAGAGAAGGTTGTTTACGATAAGAAAAAGAAAATGCTACAGCGCCTTAAAGACCAGTTGATTAAGCTGGAGGTGCAGGAAACGGATAGAGATGAGAACAAGACAATTGCATTGAGTACATCTAAACTAAATTATTTAGATCCAAGGATTTCGGTGGCTTGGTGCAAAAAATTTAATGTTCCCATCCCTATACCCAGTTCCGACGATCGATTTGCACGTCAGAATCGCTACGGACCTCCATCAGGGTTTCCCCTGACTTCGTCCTGACCAGGCATAGTTCACCATCTTTCGGGTCCCAGCGTGTACGCTCTGGGTGCGCCTCTTCTCGCGATGAGAACGAGACGCCCCGGGAGTGCGGGGC--CCGCCCGCGGACGGG--CCCATCCTCCCTCGGTCCGCGCGAGGCGGACCTTTACTTTCATTGCGCCTTTAGGTTTAACAG--AGTCCCAATGACTCGCGCACATGC
Nanos_n36 NNNNNNNNATATTTTTTATTTGGAAGATGAGCTGGCATAGTGGGAACATCATTAAGATTACTAATTCGAGCAGAATTAGGTAACCCTGGAACTTTAATTGGAGATGATCAAATTTATAATGTAATTGTAACAGCTCATGCATTTATCATAATTTTTTTTATAGTAATACCTATTTTAATTGGGGGATTTGGAAATTGATTAGTTCCATTAATATTGGGTGCTCCTGATATGGCATTTCCTCGAATAAATAATATAAGATTTTGATTACTTCCACCTTCATTAACCTTATTATTAATAAGAAGAATAGTTGAAAGAGGGGCAGGTACAGGTTGAACTGTCTATCCCCCTTTATCTGCTAATATAGCCCATGGTGGAGCATCAGTAGATTTAGCTATTTTTAGACTTCATTTAGCTGGTATTTCATCAATTTTAGGTGCTGTAAATTTTATTACTACAGTTATTAATATACGAGCTAAAGGAATAAGATTTGATCGAATACCATTATTTGTATGGGCAGTAGCTATTACAGCATTATTATTATTATTATCATTACCGGTATTAGCTGGAGCAATTACTATATTATTAACTGATCGAAATCTAAATACTTCATTTTTTGACCCAATAGGTGGAGGAGATCCAATTTTATACCAACATTTATTTTAGAGAAATTAATCCAAATRTTACGGTATGAACCGGTRTACAAAATGATTAACAACCTTCCACGGAAAGTTCTAATTATTGGCTCGGGTGGGCTATCCATTGGACAAGCTGGAGAATTTGATTATTCCGGCTCTCAGGCYATTAAAGCMCTAAAAGAAGAAAATATCAAAACCGTTTTGATAAATCCTAATATTGCGACGGTTCAAACATCTAAAGGTTTAGCTGATAAAGTGTACTTTCTTCCACTAGTCCCTGAATATGTGGAACAAGTAATCAAAGCAGAGCGACCTGGGGGAGTTCTCCTAACTTTTGGCGGACAAACAGCTCTAAACTGTGGAGTAGAATTACAGAGATGTGGTGTTTTTGAAAAATATAACGTAAAAATACTTGGTACCCCAATTGAAGCAATCATTGATACTGAAGACAGAAAGATATTCAGTGAAAGAATAGCAGCTATTGGTGAAAAGGTGGCACCTAGCTTAGCTGCTTTTTCTGTACAAGACGCGTTGGATGCTGCGGATAAACTCGGATATCCCGTCATGGCAAGAGCTGCATTCTCCTTAGGAGGTCTGGGTTCAGGTTTTGCTGACAATAAAGATGAATTGAAATTATTAGCGACTCAAGCTTTAGCACATTCCAGCCAATTGATAATCGATAAATCTTTAAAAGGTTGGAAAGAAGTAGAATACGAAGTCGTTAGAGACGCTTATGATAACTCCCTCCGAGTCGAGCACATCCAACTGTTTGAACATAGAGATGACAAAGATTATGTTGTCGTATTCGATTTCCTTGGTAAAGATTCCATTCGGTACTACAACGAGGTGCCAGTTGAAAAACGGGTATTTAAAAACCTGCAGTTGTTTATGGAAAACAAGTCTACTGGAGACGATCTTTTTGATAGATTAAACACGTCAGTAATGAACAAACACTTAAACGAACTAATGGAAGGTCTCACGGCCAAAGTTTTCCGTACATATAACGCCTCGATAACACTACAACAGCAGTTAGAGAAACTAACTGACCCAGATTATTCGGTTACGGAAATGATATT---GGCGTACAATCGCGCGAATCGTGCCGTCGCCATTCTCTGCAACCATCAACGCGCGGTTCCAAAAAGCCACGAAAAGTCGATGGAAAAATTAAAAGAGAAGATTGTCAGCAAGAAAGATGCTATCGAAGATGCGGAACGTCAGGTCAAAGACGCCCAGCGAGACGCTAAGAGGGGTAGCGTCAAAGAAAAGGTTGTTTTCGATAAGAAAAAGAAACTGCTACAGCGCCTTAAAGACCAGCTCATTAAGTTGGAGGTGCAGGAAACCGACCGGGACGAGAACAAGACCATTGCATTGAGTACATCTAAACTGAATTATTTAGATCCAAGAATTTCGGTGGCTTGGTGCAAGAAATTTAACGTTCCCATCCCTATACCCAGTTCCGACGATCGATTTGCACGTCAGAATCGCTACGGACCTCCATCAGGGTTTCCCCTGACTTCGTCCTGACCAGGCATAGTTCACCATCTTTCGGGTCCCAGCGTGTACGCTCTGGGTGCGCCTCTCCTCGCGATGAGGACGAGACGCCCCGGGAGTGCGGGGC--CCGTCCGGGGACGGA--CCCATCCTCCCTCGGTCCGCGCGAGGCGGACCTTTACTTTCATTGCGCCTTTAGGTTTAACAG--AGTCNNNNNNNNNNNNNNNNNNNN
Nanos_o37 GGTACCTTATATTTCTTATTTGGAAGATGAGCTGGAATAGTTGGAACATCATTAAGATTATTAATTCGAGCAGAATTAGGAAATCCCGGAACTTTAATTGGAGATGACCAAATTTATAATGTTATTGTAACAGCACATGCATTTATTATAATTTTTTTTATAGTTATACCTATTTTAATTGGGGGATTTGGTAATTGATTAGTCCCATTAATATTAGGTGCACCTGATATAGCATTTCCCCGTATAAACAATATAAGATTTTGATTATTACCCCCTTCTTTAACTTTATTATTAATAAGAAGAATAGTTGAAAGAGGGGCAGGAACAGGATGAACAGTTTATCCACCTTTATCTGCAAATATAGCCCATAATGGTGCATCAGTAGATTTAGCTATTTTTAGTCTACACTTAGCTGGAATTTCTTCAATTTTAGGGGCTGTAAATTTTATTACTACAGTTATTAATATACGAACAACAGGAATAACATTTGATCGAATACCTTTATTTGTTTGAGCAGTTGCTATTACAGCACTATTATTATTATTATCTTTACCTGTATTAGCCGGAGCTATTACTATATTATTAACTGATCGAAATCTAAATACTTCATTTTTTGACCCAATAGGAGGTGGAGACCCAATTTTATACCAACATTTATTTTAGAGAAATTAATCCAAATGTTACGGTATGAACCGGTGTACAAAATGATTAACAACCTTCCAAGGAAAGTTTTAATTATTGGTTCGGGTGGGTTATCCATAGGACAAGCTGGAGAATTTGATTACTCCGGCTCTCAAGCTATTAAAGCACTAAAAGAAGAAAATATCAAAACCGTTTTGATAAATCCTAATATTGCGACGGTTCAAACATCTAAAGGTTTAGCTGACAAAGTGTACTTTCTTCCGCTAGTCCCTGAATATGTGGAACAAGTAATCAAAGCAGAACGACCTGGAGGAGTTCTCCTAACTTTTGGTGGACAAACAGCTCTAAACTGTGGAGTAGAATTACAGAGATGTGGTGTTTTTGACAAATATAACGTACAAATACTAGGTACCCCAATTGAAGCAATCATTGATACTGAAGACAGAAAGATATTCAGTGAAAGAATAGCAGCTATTGGTGAAAAGGTGGCACCTAGCTTAGCTGCTTTTTCTGTACAAGATGCTTTGGATGCTGCGGATAAACTCGGATATCCCGTCATGGCAAGAGCTGCATTCTCCTTAGGAGGTTTGGGCTCAGGGTTTGCTGACAATAAAGACGAGTTGAAATTATTAGCGACTCAAGCTCTAGCACATTCCAGCCAATTGATAATCGATAAATCTTTAAAAGGTTGGAAAGAAGTAGNNNNNNNNNNNNNNNNNNNNNNNNNNNNNNNNNCTCTCCGAGTCGAGCACATCCAACTGTTTGACCATAGAGATGACAAAGATTATGTTGTCGTATTCGATTTCCTCGGTAAAGACTCCATTCGGTACTACAACGAGGTGCCAGTTGRAAAACGGGTATTTAAAAACCTACAGTTGTTTATGGAAAACAAGTMCACTGGAGACGATCTTTTTGATAGATTAAACACGTCGGTAATGAACAAACACTTAAACGAATTAATGGAAGGTCTCACGGCCAAAGTTTTCCGTACGTATAACGCCTCGATAACACTACAACAGCAGTTAGAGAAACTAACTGATTCAGATTATTCGGTTACGGAAATGATATT---GGCCTACAATCGCGCGAATCGTGCCGTCGCAATTCTCTGCAACCATCAACGCGCGGTTCCGAAAAGCCACGAAAAGTCGATGGAAAAATTAAAAGAGAAGATTGTCAGCAAGAAAGAGGCTATCGAAGATGCGGAACGTCAGGTTAAAGACGCCCAGCGAGACGCTAAGAGGGGTAGCGTCAAAGAAAAGGTCATTTTCGATAAGAAAAAGAAACTGCTACAGCGCCTTAAAGACCAGCTCATTAAGTTGGAGGTGCAGGAAACCGACCGGGACGAGAACAAGACCATTGCATTGAGTACATCTAAACTGAATTATTTAGATCCAAGAATTTCGGTGGCTTGGTGCAAGAAATTCAACGTTCCCATCCCTATACCCAGTTCCGACGATCGATTTGCACGTCAGAATCGCTACGGACCTCCATCAGGGTTTCCCCTGACTTCGTCCTGACCAGGCATAGTTCACCATCTTTCGGGTCCCAGCGTGTACGCTCTGGGTGCGCCTCTCCTCGCGATGAGGACGAGACGCCCCGGGAGTGCGGGGC--CCGTCCGGGGACGGG--CCCATCCTCCCTCGGTCCGCGCGAGGCGGACCTTTACTTTCATTGCGCCTTTAGGTTTAACAG--AGTCCCAATGACTCGCGCACATGC
Nanos_p38 GGAACTTTATATTTTTTATTTGGAAGATGAGCTGGTATAGTTGGAACATCATTAAGATTATTAATTCGAGCAGAATTAGGAAATCCAGGAACTTTAATTGGAGATGATCAAATTTATAATGTAATTGTTACAGCTCATGCATTTATTATAATTTTTTTTATAGTAATACCTATTTTAATTGGGGGATTCGGAAATTGATTAGTTCCATTAATATTAGGTGCTCCTGATATAGCATTTCCTCGTATAAATAATATAAGATTTTGATTATTACCACCCTCATTAACTTTATTATTAATAAGAAGAATAGTAGAAAGTGGAGCAGGAACTGGATGAACTGTTTATCCTCCTTTATCTGCTAATATAGCTCACGGTGGTGCATCAGTAGATTTAGCTATTTTTAGTCTTCATTTAGCTGGAATTTCATCAATTTTAGGTGCTGTAAATTTTATTACTACAATTATTAATATACGAACTACAGGAATTAAATTTGATCNAATACCTTTATTTGTATGAGCAGTTGCTATTACAGCATTATTATTATTATTATCATTACCAGTATTAGCAGGAGCTATTACTATATTATTAACTGATCGAAATTTAAATACTTCATTTTTTGATCCAATAGGAGGAGGTGATCCAATTTTATACCAACATTTATTTTAGAGAAATTAATCCAAATGTTACGGTATGAACCGGTGTACAAAATGATTAACAACCTTCCACGGAAAGTTCTAATTATTGGTTCGGGTGGGTTATCCATAGGACAAGCTGGAGAATTTGATTATTCCGGCTCTCAGGCTATTAAAGCACTGAAAGAAGAAAACATTAAAACCGTTTTGATAAATCCTAATATTGCGACGGTTCAAACATCTAAAGGTTTAGCTGATAAAGTGTACTTTCTTCCGCTAGTTCCTGAATATGTGGAACAAGTAATCAAAGCAGAACGACCTGGGGGAGTTCTCCTAACTTTTGGTGGACAAACAGCTCTAAACTGTGGAGTAGAACTACAGAGATGTGGTGTTTTTGAAAAATATAATGTAAAAATACTAGGTACCCCAATTGAAGCAATCATTGATACTGAAGACAGAAAGATATTCAGTGAAAGAATAGCAGCTATTGGTGAAAAGGTGGCACCTAGCTTAGCTGCTTTTTCTGTACAAGACGCTTTGGATGCTGCGGATAAACTCGGATATCCCGTCATGGCAAGAGCTGCATTCTCCTTAGGAGGTCTGGGCTCGGGTTTTGCTGACAATAAAGACGAATTGAAATTATTAGCGACTCAAGCTTTAGCACATTCCAGCCAATTGATAATTGATAAATNNNNNNNNNNNNNNNNNNNNNNNNNNNNNNNNNNNNNNNNNNNNNNNNNNNNNNNNNCCCTCCGAGTCGAGCACATCCAACTGTTTGACCATAGAGAYGACAAGGATTATGTTGTCGTATTCGATTTCCTCGGTAAAGACTCCATTCGGTACTACAACGAGGTGCCAGTTGAAAAACGGGTATTTAAAAACCTACAGTTGTTTATGGAAAACAAGTCTACTGGAGACGATCTCTTTGATAGATTAAACACATCGGTAATGAACAAACACTTAAACGAACTAATGGAAGGTCTCACGGCCAAAGTTTTCCGTACATATAACGCCTCGATAACACTACAACAGCAGTTGGAGAAACTAACTGACCCAGATTATTCAGTTACGGAAATGATACT---GGCCTACAAYCGCGCGAATCGTGCCGTCGCCATTCTCTGCAACCATCAACGCGCGGTTCCGAAAAGCCACGAAAAGTCAATGGAAAAATTAAAAGAGAAGATTGTCAGCAAGAAAGAGGCTATCGAAGATGCGGAGCGTCAGGTTAAAGACGCCCAGCGAGACGCTAAGAGGGGTAGCGTCAAAGAAAAGGTAGTTTTCGATAAGAAAAAGAAACTGTTACAGCGCCTTAAAGACCAGCTCATTAAGTTGGAGGTGCAGGAAACCGACCGGGACGAGAACAAGACCATTGCATTGAGTACATCTAAACTGAATTATTTAGATCCAAGAATTTCGGTGGCTTGGTGCAAGAAATTCAACGTTCCCATCCCTATACCCAGTTCCGACGATCGATTTGCACGTCAGAATCGCTACGGACCTCCATCAGGGTTTCCCCTGACTTCGTCCTGACCAGGCATAGTTCACCATCTTTCGGGTCCCAGCGTGTACGCTCTGGGTGCGCCTCTCCTCGCGATGAGGACGAGACGCCCCGGGAGTGCGGGGC--CCGTCCGGGGACGGG--CCCATCCTCCCTCGGTCCGCGCGAGGCGGACCTTTACTTTCATTGCGCCTTTAGGTTTAACAG--AGTCCCAATGACTCGCGCACATGC
Nanos_p39 GGAACTTTATATTTTTTATTTGGAAGATGAGCTGGAATAGTCGGAACATCATTAAGATTATTAATTCGAGCAGAATTAGGAAATCCAGGAACTTTAATTGGAGATGACCAAATTTATAATGTAATTGTTACAGCTCATGCATTTATTATAATTTTTTTTATAGTAATACCTATTTTAATTGGGGGATTCGGGAATTGATTAGTTCCATTAATGCTAGGTGCTCCTGATATAGCATTTCCTCGTATAAATAATATAAGATTTTGATTATTACCACCTTCATTAACTTTACTATTAATAAGAAGAATAGTAGAAAGTGGGGCAGGAACTGGATGAACTGTATATCCTCCTTTATCTGCTAATATAGCTCATGGCGGTGCATCAGTAGACTTAGCTATTTTTAGTCTTCATTTAGCTGGAATTTCATCAATTTTAGGTGCCGYAAATTNTATTACTACAATTATTAACATACGAACTACNGGAATTAAATTTGATCGAATACCTTTATTTGTATGGGCAGTTGCTATTACAGCATTATTATTGTTATTATCATTACCAGTATTAGCAGGAGCTATTACTATATTATTAACTGATCNAAATTTAAATACTTCATTTTTTNNNNNNNNNNNNNNNNNNNNNNNNNNNNNNNNNNNNNNNNNNNNNNNNNNNNNNNNNNNNNNNNNNNNNNNNNNNNNNNNNNNNNNNNNNNNNNNNNNNNNNNNNNNNNNNNNNNNNNNNNNNNNNNNNNNNNNNNNNNNNNNNNNNNNNNNNNNNNNNNNNNNNNNNNNNNNNNNNNNNNNNNNNNNNNNNNNNNNNNNNNNNNNNNNNNNNNNNNNNNNNNNNNNNNNNNNNNNNNNNNNNNNNNNNNNNNNNNNNNNNNNNNNNNNNNNNNNNNNNNNNNNNNNNNNNNNNNNNNNNNNNNNNNNNNNNNNNNNNNNNNNNNNNNNNNNNNNNNNNNNNNNNNNNNNNNNNNNNNNNNNNNNNNNNNNNNNNNNNNNNNNNNNNNNNNNNNNNNNNNNNNNNNNNNNNNNNNNNNNNNNNNNNNNNNNNNNNNNNNNNNNNNNNNNNNNNNNNNNNNNNNNNNNNNNNNNNNNNNNNNNNNNNNNNNNNNNNNNNNNNNNNNNNNNNNNNNNNNNNNNNNNNNNNNNNNNNNNNNNNNNNNNNNNNNNNNNNNNNNNNNNNNNNNNNNNNNNNNNNNNNNNNNNNNNNNNNNNNNNNNNNNNNNNNNNNNNNNNNNNNNNNNNNNNNNNNNNNNNNNNNNNNNNNNNNNNNNNNNNNNNNNNNNNNNNNNNNNNNNNNNNNNNNNNNNNNNNNNNNNNNNNNNNNNNNNNNNNNNNNNNNNNNNNNNNNNNNNNNNNNNNNNNNNNNNNNNNNNNNNNNCCCTCCGAGTCGAGCACATCCAACTGTTTGAACATAGAGATGACAAGGATTATGTTGTCGTATTCGATTTCCTCGGTAAAGACTCCATTCGGTACTACAACGAGGTGCCAGTTGAAAGACGGGTATTTAAAAACCTACAGTTGTTTATGGAAAATAAGTCTACTGGAGATGATCTATTTGATAGATTAAACACGTCGGTAATGAACAAACACTTAAACGAACTAATGGAAGGTCTCACGGCCAAAGTTTTCCGTACATATAACGCCTCCATAACGCTACAACAGCAGTTAGAGAAACTAACTGACCCAGATTATTCGGTTACGGAAATGATATT---GGCCTACAATCGCGCGAATCGTGCCGTCGCCATTCTCTGCAACCATCAACGCGCGGTTCCAAAAAGCCACGAAAAGTCAATGGAAAAATTAAAAGAGAAGATTGTCAGCAAGAAAGAGGCTATCGAAGATGCGGAACGTCAGGTTAAAGACGCCCAGCGAGACGCTAAGAGGGGTAGCGTCAAAGAAAAGGTAGTTTTCGATAAGAAAAAGAAACTGTTACAGCGCCTTAAAGACCAGCTTATTAAGCTGGAGGTGCAGGAAACCGACCKGGACGANNNNNNNNNNNNNNNNNNNNNNNNNNNNNNNNNNNNNNNNNNNNNNNNNNNNNNNNNNNNNNNNNNNNNNNNNNNNNNNNNNNNNNNNNNNCCTATACCCAGTTCCGACGATCGATTTGCACGTCAGAATCGCTACGGACCTCCATCAGGGTTTCCCCTGACTTCGTCCTGACCAGGCATAGTTCACCATCTTTCGGGTCCCAGCGTGTACGCTCTGGGTGCGCCTCTCCTCGCGATGAGGACGAGACGCCCCGGGAGTGCGGGGC--CCGTCCGGGGACGGG--CCCATCCTCCCTCGGTCCGCGCGAGGCGGACCTTTACTTTCATTGCGCCTTTAGGTTTAACAG--AGTCCCAATGACTCGCGCACATGC
Nanos_p40 GGAACTTTATATTTTTTATTTGGAAGATGGGCAGGTATAGTCGGAACATCTTTAAGATTATTAATTCGAGCAGAATTAGGAAACCCAGGAACTTTAATTGGAGATGATCAAATTTATAATGTTATTGTAACAGCTCATGCATTTATTATAATTTTTTTTATAGTTATACCAATTTTAATTGGGGGATTCGGAAATTGATTAGTTCCTTTAATATTAGGAGCACCTGATATAGCTTTTCCACGTATAAATAATATAAGATTTTGATTATTACCACCTTCATTAATTTTACTTTTAATAAGAAGAATAGTTGAAAATGGGGCAGGAACAGGTTGAACAGTATACCCACCACTATCAGCTAATATTGCGCATGCTGGTGCATCTGTAGATTTAGCTATTTTTAGCTTACATTTAGCTGGAATTTCATCAATTTTAGGCGCTGTAAATTTTATTACTACAGTAATTAATATACGAACCTCAGGTATAAGATTTGATCGAATACCTCTTTTCGTATGAGCAGTTGCAATTACAGCTTTATTATTATTATTATCATTACCAGTATTAGCTGGTGCTATTACTATATTATTAACAGATCGAAATTTAAATACCTCTTTTTTTGACCCTATAGGAGGGGGTGATCCAATTTTATATCAACATTTATTTTAGAGAAATTAATCCAAATGTTACGGTATGAACCGGTATACAAAATGATTAATAACCTTCCGCGGAAAGTTTTAATTATTGGTTCGGGTGGATTATCCATTGGACAAGCTGGGGAATTCGATTATTCCGGCTCTCAGGCTATTAAAGCACTAAAAGAAGAAAACATCAAAACCGTTTTGATAAACCCCAATATCGCGACGGTTCAAACATCTAAAGGTTTGGCCGATAAAGTGTATTTCCTTCCGCTTGTTCCTGAATACGTGGAACAAGTAATCAAAGCAGAACGACCTGGTGGAGTTCTCCTAACGTTTGGTGGACAAACAGCTCTAAACTGTGGAGTAGAATTACAAAGATGCGGTGTTTTTGAAAAATACAACGTTAAAATATTGGGTACCCCGATTCAAGCAATCATCGATACTGAAGACAGAAAGATATTCAGTGAAAGAATAGCAGCTATTGGTGAAAAAGTGGCACCTAGCTTAGCTGCTTTTTCCGTACAAGACGCTTTGGAGGCTGCGGATAAACTGGGATATCCCGTTATGGCAAGAGCTGCATTCTCCTTAGGAGGTCTGGGTTCAGGCTTTGCTGACAAYAAAGAGGAATTAAAATTATTAGCGACTCAAGCGTTGGCACATTCCAGCCAATTGATAATCGATAAATCTTTAAAAGGTTGGAAAGAAGTAGAATACGAAGTCGTTAGAGATGCTTATGATAAYTNNTTCCGAGTYGAGCACATYCAATTGTTTGAACATAGAGATGACAAAGATTATGTTGTCGTATTTGATTTCCTCGGTAAAGACTCCATCCGGTACTACAACGAGGTGCCAGTCGAAAAACGAGTATTCAAAAACCTACAGTTGTTCATGGAAAACAAGTCTACCGGAGACGATCTGTTTGATAGATTAAACACGTCTGTAATGAACAAACACTTAAACGAACTGATGGAAGGTCTCACGGCCAAGGTTTTCCGTACATATAACGCTTCGATAACACTWCAACAGCAGTTGGAGAAGCTAACGGACCCAGATTATTCGGTTACGGAAATGATATT---GGCCTACAATCGCGCGAATCGTGCCGTCGCCATTCTCTGCAACCATCAACGCGCCGTACCAAAAAGCCACCAAAAGTCAATGGAGAAATTAAAAGAGAAGATTGTCAGCAAGAGAGAGGCTATTGAAGATGCGGAACGTCAGGTTAAAGATGCCCAACGAGATGCTAAAAGGGGTAGCGTCAAAGAAAAGGTTGTTTACGATAAGAAAAAGAAACTGTTACAGCGCCTTAAAGAGCAACTGATTAAGCTGGAGGTGCAGGAAACCGATCGAGACGAGAACAAGACCATTGCATTGAGTACATCCAAATTGAATTATTTAGATCCGCGAATTTCGGTGGCTTGGTGCAAGAAATTTAACGTTCCCATCCCTATACCCAGTTCCGACGATCGATTTGCACGTCAGAATCGCTACGGACCTCCATCAGGGTTTCCCCTGACTTCGTCCTGACCAGGCATAGTTCACCATCTTTCGGGTCCCAGCGTGTACGCTCTGGGTGCGCCTCTTCTCGCGATGAGAACGAGACGCCCCGGGAGTGCGGAGC--CCGCCCGGGGACGGG--CCCATCCTCCCTCGGTCCGCGCGAGGCGGACCTTTACTTTCATTGCGCCTTTAGGTTTAACGG--AGTCCCAATGACTCGCGCACATGC
Nanos_c41 GGAACTTTATATTTTTTATTTGGAAGGTGAGCTGGAATAGTAGGAACTTCATTAAGATTATTAATTCGTGCAGAATTAGGTAATCCAGGAACATTAATTGGTGATGATCAAATTTATAATGTTATTGTTACAGCTCATGCTTTTATTATAATTTTTTTTATAGTTATACCTATTTTAATTGGCGGATTTGGTAATTGATTAGTTCCCCTAATATTAGGAGCCCCTGATATAGCTTTTCCTCGTATAAATAATATAAGATTTTGATTATTACCCCCTTCATTAACTTTATTATTAATAAGAAGATTAGTAGAAAGAGGAGCAGGAACTGGCTGAACTGTTTATCCACCCTTATCTGCCAATATTGCTCATAGAGGAGCATCAGTTGATTTAGCTATTTTTAGTTTACATTTAGCAGGTATTTCTTCAATTTTAGGGGCTGTAAATTTCATTACTACAGTTATTAATATACGAACTGTTGGAATAACTTTTGATCGTATACCTTTATTTGTTTGAGCAGTAGCTATTACAGCTTTATTACTTCTTCTTTCATTACCTGTATTAGCTGGAGCAATTACTATATTATTAACTGATCGAAATTTAAATACATCATTTTTTGATCCTACTGGAGGTGGTGATCCTATTTTATATCAACATTTATTTTACAGGAATTAATCCGAATGTTGCGGTTTGAACCTGTATATAAAATGATTAACAATCTTCCGCGGAAAGTTTTAATTATCGGTTCAGGCGGTTTGTCCATCGGGCAAGCTGGCGAATTTGAYTACTCCGGTTCGCAAGCCATTAAAGCGTTAAAAGAAGARAACATTAAAACCGTTTTGATAAATCCTAATATTGCGACGGTTCAAACATCTAAGGGTTTGGCCGATAAAGTTTATTTTTTACCACTAGTTCCTGAATACGTAGAACAAGTAATAAAATCAGAACGACCAGGKGGAGTTCTATTAACTTTCGGTGGKCAAACAGCTTTAAACTGTGGAGTAGAATTACAAAGATGCGGTGTATTTGAAAAATATAACGTCAAAATASTAGGTACGCCGATTCAAGCAATCATCGACACTGAAGACAGAAAGATATTCAGCGAAAGAATAGCTGCGATCGGTGAAAAAGTCGCACCTAGCTTAGCTGCGTTTTCGGTACAAGACGCTTTAGATGCTGCGGATAAACTCGGATATCCCGTCATGGCACGAGCTGCATTCTCCTTAGGAGGTCTAGGCTCAGGTTTCGCGGACAACAAGGAGGAGTTGAAATTAATAGCCACTCAAGCTCTCGCACATTCCAGCCAATTAATAATCGATAAATCTTTAAAAGGTTGGAAAGAAGTCGAGTACGAAGTCGTTCGAGATGCGTACGACAATTCGCTCCGCGTCGAGCACATCCAACTGTTTGAGCACAGAGACGGCAAGGACTACGTCGTCGTGTTCGATTTCCTGGGTAAAGACTCGATCCGGTACTACAACGAGGTGCCGGTCGAGAAGCGGGTGTTCAAAAATCTGCAATTGTTTATGGAGAACAAGTCGACCGGGGACGACCTCTTCGACAGGTTGAACACATCGGTAATGAACAAACACTTAAACGAACTGATGGAAGGTCTCACGGCCAAGGTTTTCCGTACTTATAACGCCTCGATAACGTTACAACAGCAATTGGAGAAACTAACTGACCCAGATTATTCAATTACAGAAATGATATT---GGCGTATAATCGCGCGAACCGTGCCGTCGCCATTCTCTGCAACCATCAGCGTGCGGTGCCGAAGAGCCACGAGAAATCGATGGGGAAATTGAAAGAGAAGATTGTGAGCAAGAAAGAGGCTGTTGAAGATGCGGAACGTCAGGTTAAAGATGCCCAGAGGGACGCTAAGAAGGGCAGCGTCAAAGAGAAGGTCGTTTACGATAAGAAAAAGAAGATGCTGCAGCGCCTTAAAGACCAGCTGATCAAGCTGGAGGTGCAGGAAACCGACCGAGACGAGAATAAGACAATTGCGTTGGGTACATCTAAACTGAACTATTTAGATCCAAGGATTTCGGTGGCTTGGTGCAAGAAATTTAACGTTCCCATCCCTATACCCAGTTCCGACGATCGATTTGCACGTCAGAATCGCTACGGACCTCCATCAGGGTTTCCCCTGACTTCGTCCTGACCAGGCATAGTTCACCATCTTTCGGGTCCCAGCGTGTACGCTCTGGGTGCGCCTCATCTCGCGATGAGAACGAGACGCCCCGGGAGTGCGGGGC--CCGCCCGTGGACGGG--CCCATCCTCCCTAGGTCCGCGCGAGGCGTACCTTCACTTTCATTGCGCCTTTAGGTTTAATT---AGTCCCAATGACTCGCGCACATGC
Nanos_d42 GGAACTTTATACTTTTTATTTGGGAGATGAGCTGGTATAGTGGGAACATCATTAAGATTACTAATTCGAGCAGAATTAGGTAATCCTGGAACTCTAATTGGAGATGACCAAATTTATAATGTAATTGTAACAGCCCATGCATTTATTATAATTTTTTTTATAGTTATACCTATTTTAATTGGAGGATTCGGAAATTGATTAGTTCCATTAATATTAGGCGCTCCTGATATAGCATTTCCTCGAATAAATAATATAAGATTTTGATTACTCCCCCCCTCATTAACCCTTTTATTAATAAGAAGAATAGTTGAAAGAGGGGCAGGAACAGGATGAACTGTTTACCCCCCTTTATCTGCTAATATAGCTCATGGTGGAGCATCAGTAGATTTAGCTATTTTTAGGCTTCATTTAGCTGGTATTTCATCAATTTTAGGTGCTGTAAATTTTATTACTACAGTTATTAATATACGAACTAGTGGAATAAGATTTGATCGAATACCATTATTTGTCTGAGCAGTTGCTATTACAGCACTATTATTATTATTATCATTACCAGTATTAGCCGGAGCAATCACTATATTATTAACTGATCGAAATTTAAATACTTCATTTTTCGACCCAATAGGTGGTGGAGATCCAATTTTATATCAACATTTATTTTAGAGAAATTAATCCAAATGTTACGGTATGAACCGGTGTACAAAATGATTAACAACCTTCCACGGAAAGTTCTAATTATTGGTTCGGGTGGGTTATCCATTGGACAGGCTGGAGAATTTGATTATTCCGGCTCTCAGGCTATTAAAGCACTAAAAGAAGAAAATATCAAAACCGTTTTGATAAATCCTAATATTGCRACGGTTCAAACATCTAAAGGTTTAGCTGATAAAGTGTACTTTCTTCCGYTAGTCCCKGAATATGTGGAACAAGTAATCAAAGCAGAACGACCTGGAGGAGTTCTCCTWACWTTTGGYGGRCAAACAGCTYTAAACTGTGGAGTAGAATTACARAGATGTGGTGTTTTTGAAAAATATAACGTAAAAATACTAGGTACCCCAATTGAAGCAATCATTGATACTGAAGACAGAAARATATTCAGTGAAAGAATAGCAGCTATTGGTGAAAAGGTGGCACCTAGCTTAGCTGCTTTTTCTGTACAAGACGCTTTGGATGCTGCWGAYAAACTCGGGTATCCCGTCATGGCAAGAGCTGCATTCTCCTTAGGAGGTTTGGGCTCGGGTTTTGCTGACAATAAAGACGAATTGAAATTATTAGCRACTCAAGCTTTAGCACATTCCAGCCAATTRATAATCGATAAATCTTTAAAAGGTTGGAAAGAAGTAGAATAYGAAGTCGTTAGAGACGCTTATGATAACTCCCTCCGAGTCGAGCACATCCAACTGTTTGAACATAGAGATGACAAAGATTATGTTGTCGTATTCGATTTCCTCGGTAAAGACTCCATTCGGTACTACAACGAGGTGCCAGTTGAAAAACGGGTATTTAAAAACCTGCAGTTGTTTATGGAAAACAAGTCTACTGGAGACGATCTTTTTGATAGATTAAACACGTCGGTAATGAACAAACACTTAAACGAACTAATGGAAGGTCTCACRGCCAAAGTTTTCCGTACATATAACGCCTCGATAACACTACAACAGCAGTTAGAGAAACTAACTGACMMAGATTATTCGGTTACGGAAATGATATT---GGCGTACAATCGCGCGAATCGTGCYGTCGCCATTCTCTGCAACCATCAACGCGCGGTTCCAAAAAGCCACGAAAAGTCGATGGAAAAATTAAAAGAGAAGATTGTCAGTAAGAAAGAGGCTATCGACGATGCGGAACGTCAGGTTAAAGATGCCCAGCGAGACGCTAAGAGGGGTAGCGTCAAAGAAAAGGTTATTTTCGATAAGAAAAAGAAACTGCTACAGCGCCTTAAAGACCAGCTCATTAAGTTGGAGGTGCAGGAAACCGACCGGGACGAGAACAAGACCATTGCATTGAGTACATCTAAACTGAATTATTTAGATCCAAGAATTTCGGTGGCTTGGTGCAAGAAATTTAACGTTCCCATCCCTATACCCAGTTCCGACGATCGATTTGCACGTCAGAATCGCTACGGACCTCCATCAGGGTTTCCCCTGACTTCGTCCTGACCAGGCATAGTTCACCATCTTTCGGGTCCCAGCGTGTACGCTCTGGGTGCGCCTCTCCTCGCGATGAGGACGAGACGCCCCGGGAGTGCGGGGC--CCGTCCGGGGACGGA--CCCATCCTCCCTCGGTCCGCGCGAGGCGGACCTTTACTTTCATTGCGCCTTTAGGTTTAACAG--AGTCCCAATGACTCGCGCACATGC
Nanos_p43 GGAACTTTATATTTTTTGTTTGGAAGATGGGCTGGCATAGTTGGTACTTCCTTAAGATTATTAATTCGAGCAGAATTAGGAAATCCTGGAACATTAATTGGAGATGATCAAATTTATAATGTTATTGTAACAGCTCACGCTTTTATTATAATTTTTTTTATAGTTATACCCATTTTAATTGGTGGATTTGGAAATTGATTAATCCCCCTAATATTGGGAGCTCCTGATATAGCTTTTCCTCGAATAAATAATATAAGATTTTGATTATTACCTCCTTCACTAACTTTATTATTAATAAGAAGAATAGTAGAAAGTGGTGCTGGAACTGGTTGAACTGTCTATCCTCCCTTATCTGCCAATATTGCACATGGGGGAGCATCTGTTGATTTAGCTATTTTTAGACTTCATTTAGCCGGAATTTCATCAATTTTGGGAGCTGTAAATTTTATTACCACAGTTATTAACATACGAGCAATAGGAATAACTTTTGATCGAATACCCCTATTTGTTTGAGCAGTAGTAATTACAGCTTTACTATTACTACTATCTTTACCTGTTTTAGCTGGTGCAATCACGATATTATTAACAGATCGAAATTTAAATACTTCTTTTTTTGATCCTACGGGAGGAGGAGATCCTATTTTATATCAACATTTATTTTACAGGAATTAATCCAAATGTTGCGGTTTGAACCAGTATACAAAATGATTAACAATCTTCCACGAAAGGTTTTAATTATAGGTTCGGGTGGGTTGTCTATTGGACAAGCTGGAGAATTTGATTATTCCGGCTCACAAGCTATTAAAGCATTAAAAGAGGAAAATATTAAAACCGTTTTGATAAACCCTAATATCGCAACGGTCCAAACATCTAAAGGCTTAGCCGATAAAGTGTATTTTTTGCCATTAGTTCCTGAATATGTAGAACAAGTAATTAAAGCAGAAAGACCAGGAGGAGTTCTATTAACTTTTGGTGGCCAAACAGCTTTAAACTGTGGAGTAGAATTAGAAAGATGCGGCGTATTTGAAAAATATAACATCAAAATACTAGGTACCCCGATTCAAGCAATCATCGATACTGAAGACAGAAAAATATTCAGTGAAAGAATAGCAGCTATTGGTGAAAAAGTGGCACCTAGCTTAGCTGCTTTATCTGTACAAGAAGCATTGGATGCCGCGGATAAACTCGGATATCCAGTTATGGCAAGAGCTGCATTCTCGTTAGGAGGTCTAGGCTCAGGTTTTGCGGATAATAAAGAGGAATTGAAATTAATAGCGACTCAAGCTTTAGCACATTCTAGCCAGTTGATAATCGATANNNNNNNNNNNNNNNNNNNNNNNNNNNNNNNNNNNNNNNNNNNNNNNNNNNNNNNNNNNNCGCTCCGCGTCGAGCACATCCAACTGTTTGAACACCGAGACGACAAAGATTACGTCGTCGTATTTGATTTCCTCGGTAAAGACTCCATCCGGTACTACAATGAGGTGCCGGTCGAGAAACGGGTATTTAAAAATTTACAGCTGTTTATGGAAAACAAGTCTACCGGAGATGACCTCTTCGATAGATTAAACACGTCGGTAATGAACAAGCACTTAAACGAACTGATGGAAGGTCTCACGGCGAAAGTTTTCCGTACTTACAATGCCTCGATAACGTTACAACAGCAATTGGAGAAACTAACCGATCCGAGTTATTCGATTACGGAAATGATTTT---GGCTTACAATCGTGCGAATCGTGCCGTTGCCATTCTCTGCAACCATCAGCGCGCGGTACCAAAGACCCATCAAAAATCGATGGATAAATTAAAAGAGAAGATTGTCATCAAAAAAGAGGTTATCGAGGATGCGGAACGTCAGGTTAAAGACGCACAAAGGGATGCCAAGAGGGGTAGCGTGAAAGAGAAGGTCGTTTACGATAAGAAAAAGAAGATGCTGCAGCGCCTCAAAGAACAGCTGATCAAGCTGGAGGTGCAGGAAACCGACAGAGACGAGAACAAGACGATTGCGTTGAGCACGTCTAAACTGAATTATTTAGATCCGAGGATTTCGGTGGCGTGGTGCAAGAAATTCAACGTTCCCATCCCTATACCCAGTTCCGACGATCGATTTGCACGTCAGAATCGCTACGGACCTCCATCAGGGTTTCCCCTGACTTCGTCCTGACCAGGCATAGTTCACCATCTTTCGGGTCCCAGCGTGTACGCTCTGGGTGCGCCTCTTCTCGCGATGAGAACGAGACGCCCCGGGAGTGCGGGGC--CCGCCCGTGAACGGG--CCCATCCTCCCTCGGTCCGCGCGAGGCTGACCTTTACTTTCATTGCGCCTTTAGGTTTAACAG--AGTCCCAATGACTCGCGCACATGC
Nanos_m44 GGAACTTTATATTTTTTATTTGGAAGATGGGCCGGAATAGTCGGAACTTCATTAAGACTTTTAATTCGAGCAGAATTAGGAAATCCAGGAACATTAATTGGAGATGATCAAATTTATAATGTTATTGTAACTGCCCATGCATTCATTATAATTTTTTTCATGGTTATACCAATTTTAATTGGGGGATTTGGAAATTGACTAGTTCCACTAATATTAGGAGCCCCTGATATAGCTTTTCCTCGAATAAATAATATAAGATTTTGATTATTACCCCCATCATTAACTTTATTATTAATAAGAAGAATAGTTGAAAGTGGGGCTGGAACTGGGTGAACAGTTTACCCCCCCCTATCTGCAAATATCGCACATGGTGGGGCGTCTGTTGATTTAGCTATTTTTAGTCTTCATTTAGCTGGAATTTCATCAATTTTAGGCGCTGTAAATTTTATTACTACAGTAATTAATATACGTACAATAGGAATAACTTTTGATCGTATACCCTTATTTGTCTGGGCTGTAGTAATTACAGCATTATTATTATTACTATCTTTACCAGTTTTAGCTGGCGCAATTACAATATTATTAACAGATCGAAATTTAAATACTTCTTTTTTTGACCCAACTGGAGGAGGAGACCCTATTTTATATCAACATTTATTTTACAGGAATTAATCAAAATGTTGCGGTTTGAACCAGTATACAAAATGATTAACAATCTTCCACGAAAGGTTTTAATTATAGGTTCGGGTGGGTTGTCTATTGGACAAGCTGGAGAATTTGATTATTCCGGTTCACAAGCTATTAAAGCATTAAAAGAGGAAAATATTAAAACCGTTTTGATAAACCCTAATATCGCGACGGTTCAAACATCTAAGGGCTTAGCCGATAAAGTGTATTTTTTACCGTTAGTTCCTGAATATGTAGAACAGGTAATCAAATCAGAAAGGCCAGGAGGAGTTTTATTAACTTTTGGTGGTCAAACAGCTTTAAACTGTGGAGTAGAATTAGAAAGATGCGGCGTATTTGAAAARTATAACATCAAAATACTAGGTACCCCGATTCAAGCAATCATCGATACTGARGACAGAAAGATATTCAGTGAAAGAATAGCAGCTATTGGTGAAAAAGTGGCACCTAGCTTAGCTGCATTTTCTGTACAAGACGCGTTGGATGCCGCAGATAAACTCGGATATCCAGTTATGGCAAGAGCTGCATTCTCGTTAGGAGGTCTAGGCTCAGGTTTCGCGGACAATAAAGAGGAATTGAAATTAATAGCGACYCAAGCTTTAGCACATTCTACCCAGTTGATTATCGATAAATCTTTAAAAGGTTGGAAAGAAGTAGAGTACGAAGTCGTTAGAGATGCTTATGATAACTCGCTCCGCGTCGAGCACATCCAACTGTTCGAACACCGAGACGACAAAGATTATGTCGTCGTATTTGATTTCCTCGGTAAAGACTCCATCCGGTACTACAATGAGGTRCCAGTCGAGAAACGGGTATTTAAAAATTTACAGCTGTTCATGGAAAACAARTCTACCGGAGACGACCTCTTTGATAGATTAAACACGTCGGTAATGAACAAGCACTTAAACGAACTGATGGAAGGTCTCACGGCGAAAGTTTTCCGTACTTACAATGCCTCGATAACGTTACAACAGCAATTGGAGAAACTGACCGATCCGCATTATTCAATTACGGAAATGATTTT---GGCTTACAATCGTGCGAAYCGTGCCGTYGCCATTCTCTGCAACCATCAGCGTGCGGTACCAAAGAGCCATCAAAAATCGATGGATAAATTAAAAGAGAAGATTTTCACAAAAAAAGAGGTTATCGAGGATGCGGAACGTCAGGTTAAAGACGCACAAAGGGACGCTAAGAAGGGTAGCGTGAAAGAGAAGGTCGTTTAYGATAAGAAAAAGAAGATGCTGCAGCGCCTCAAAGAACAGCTGATCAAGCTGGAGGTGCAGGAAACTGACAGAGACGAGAACAAGACGATTGCGTTGAGCACGTCCAAACTGAATTATTTAGATCCGAGGATTTCGGTGGCTTGGTGCAAGAAATTCGACGTTCCCATCCCTATACCCAGTTCCGACGATCGATTTGCACGTCAGAATCGCTACGGACCTCCATCAGGGTTTCCCCTGACTTCGTCCTGACCAGGCATAGTTCACCATCTTTCGGGTCCCAGCGTGTACGCTCTGGGTGCGCCTCTTCTCGCGATGAGAACGAGACGCCCCGGGAGTGCGGGGC--CCGCCCGGGGACGGG--CCCATCCTCCCTCGGTCCGCGCGAGGCGGACCTTTACTTTCATTGCGCCTTTAGGTTTAACAG--AGTCCCAATGACTCGCGCACATGC
Nanos_r45 GGAACTTTATATTTTCTATTTGGAAGATGAGCTGGAATAGTTGGAACATCATTAAGACTATTAATTCGAGCAGAATTAGGTAACCCAGGCACATTAATTGGAGATGATCAAATTTATAATGTAATTGTAACAGCCCATGCATTTATCATAATTTTTTTTATAGTTATACCCATTTTAATTGGGGGATTTGGAAACTGATTAGTCCCCCTAATACTNGGNGCCCCTGATATAGCATTTCCACGTATAAATAATATAAGATTTTGATTGCTTCCTCCCTCATTAACTTTATTATTAATAAGAAGAATAGTTGAAAGNGGGGCTGGAACTGGGTGAACTGTCTACCCNCCTTTATCAGCAAATATTGCACATGGTGGAGCYTCAGTAGATCTAGCTATTTTTAGATTACACTTAGCTGGTATTTCATCTATTTTAGGNGCAGTAAATTTTATTACTACAGTNATTAATATACGTACTTTTGGAATAACTTTTGAYCGAATACCTCTTTTTGTTTGGGCAGTAGCTATTACAGCTTTATTATTATTACTATCACTTCCTGTTCTAGCTGGAGCAATTACAATGCTATTAACAGATCGAAATTTAAATACATCATTTTTTGACCCTATAGGAGGGGGGGATCCTATTTTATACCAACATTTNNNNNAGAGAAATTAATCCAAACGTTACGGTTTGAACCGGTGTACAAAATGATTAACAACCTTCCACGAAAAGTTTTAATTATTGGTTCGGGCGGGTTATCCATTGGGCAAGCTGGGGAATTTGATTATTCCGGCTCTCAGGCTATTAAAGCACTAAAAGAAGAAAACATCAAAACCGTTTTGATAAATCCTAACATTGCGACGGTTCAAACATCTAAAGGTTTAGCCGATAAAGTGTACTTTCTTCCGCTAGTCCCTGAATATGTTGAACAAGTAATCAAAGCAGAACGACCTGGAGGAGTTCTCTTAACCTTTGGTGGACAAACAGCTCTAAACTGTGGGGTAGAATTACAGAGAGATGGTGTTTTTGAAAAATATAACGTTAAAATACTAGGCACCCCCATTCAAGCAATCATCGACACTGAAGACAGAAAGATATTCAGTGAAAGAATAGCAGCTATTGGTGAAAAAGTCGCACCTAGCTTAGCTGCTGAATCTGTACAAGATGCTTTGGATGCTGCGGATAAACTTGGATATCCCGTTATGGCAAGAGCGGCATTCTCCTTAGGAGGTCTGGGCTCAGGTTTTGCTGATAATAAAGAAGAATTGAAATTATTAGCGACTCAAGCTTTAGCACATTCCAGTCAATTGATAATCGACAAATCTTTGAAAGGTTGGAAAGAAGTAGAATACGAAGTCGTTAGAGATGCTTATGATAACTCGCTCCGAGTTGAGCACATCCAATTGTTTGAACATAGAGACGACAAAGATTATGTTGTCGTATTCGATTTCCTCGGTAAAGACTCCATCCGGTACTACAACGAGGTGCCAGTCGAAAAACGGGTATTCAAAAACCTACAGTTGTTTATGGAAAACAAGTCCACTGGAGACGATCTATTTGATAGATTAAACACGTCGGTAATGAACAAACACTTAAACGAACTGATGGAAGGTCTCACGGCCAAAGTTTTCCGTACATATAACGCCTCGATAACGCTACAACAGCAGTTAGAGAAACTAACTGACCCAGATTATTCGGTTACGGAAATGATATT---GGCCTACAATCGCGCGAATCGTGCCGTCGCCATTCTCTGCAACCATCAGCGCGCGGTCCCAAAAAGCCACCAAAAGTCAATGGAAAAATTAAAAGAGAAGATTGTCAGCAAGAAGGAGGCTATTGAAGATGCGGAACGTCAGGTTAAAGACGCCCAGCGAGATGCTAAGAAGGGCAGCGTCAAAGAAAAGGTTGTTTACGATAAGAAAAAGAAACTGTTAGCGCGCCTTAAAGAGCAACTCATTAAGCTGGAGGTGCAGGAAACCGACCGAGACGAGAACAAGACCATTGCATTGAGTACATCCAAACTTAATTATTTAGATCCGAGAATTTCGGTGGCTTGGTGCAAGAAATTTAACGTTCCCATCCCTATACCCAGTTCCGACGATCGATTTGCACGTCAGAATCGCTACGGACCTCCATCAGGGTTTCCCCTGACTTCGTCCTGACCAGGCATAGTTCACCATCTTTCGGGTCCCAGCGTGTACGCTCTGGGTGCGCCTCTTCTCGCGATGAGAACGAGACGCCCCGGGAGTGCGGGGC--CCGTCCGGGGACGGG--CCCATCCTCCCTCGGTCCGCGCGAGGCGGGCCTTTACTTTCATTGCGCCTTTAGGTTTAACGG--AGTCCCAATGACTCGCGCACATGC
Nanos_r46 GGAACTTTATATTTTTTATTTGGAAGATGGGCCGGCATAGTCGGCACATCCTTAAGATTACTAATTCGAGCTGAATTAGGAAGGCCAGGTACATTAATTGGAGATGATCAAATTTATAATGTAATTGTAACAGCTCATGCATTCATTATAATTTTTTTTATAGTTATACCTATTTTAATTGGAGGATTTGGAAATTGATTAGTACCTCTAATATTAGGTGCCCCAGATATAGCTTTTCCACGTATAAATAATATAAGATTTTGATTATTACCCCCATCATTAACTTTATTATTAATAAGAAGAATAGTAGAAAGGGGGGCTGGCACTGGCTGAACAGTTTATCCACCATTATCTGCTAATATCGCTCATGGTGGGGCTTCAGTTGATTTAGCTATTTTTAGTTTACACCTAGCAGGAATTTCATCAATTTTAGGAGCAGTAAATTTTATTACTACAGTTATTAATATACGAACAATAGGAATGACATTTGATCGAATACCTTTATTTGTGTGAACAGTAACAATTACTGCCTTATTACTTTTACTTTCATTACCTGTGTTGGCAGGAGCAATTACTATATTATTAACAGATCGAAATTTAAATACATCATTCTTTGATCCTACAGGTGGGGGAGATCCAATTTTATACCAACATTTNNNNNAGAGAAATTAATCCAAATGTTACGGTACGAACCGGTGTACAAAATGATTAACAACCTTCCGCGGAAAGTTTTAATTATTGGTTCGGGGGGGTTATCCATCGGACAAGCCGGGGAATTTGATTATTCCGGCTCTCAGGCTATTAAAGCGCTGAAAGAGGAAAACATCAAAACCGTTTTGATAAATCCTAATATTGCGACGGTTCAAACATCGAAAGGTTTAGCCGATAAAGTGTATTTTCTTCCGCTGGTTCCCGAATACGTGGAACAAGTAATCAAAGCAGAACGACCTGGAGGGGTTCTCTTAACTTTCGGTGGACAAACAGCACTAAACTGCGGAGTAGAATTACAGAGGTGTGGTGTTTTTGAAAAATATAACGTTAAAATACTGGGTACCCCGATTCAAGCAATCATCGATACTGAAGACAGAAAGATATTCAGTGAAAGAATAGCGGATATTGGTGAAAAAGTGGCACCTAGCTTAGCTGCGTTTTCTGTACAAGATGCTTTGGATGCTGCCGATAAATTGGGATATCCCGTTATGGCAAGAGCTGCGTTTTCCTTAGGAGGTTTGGGCTCAGGTTTCGCCGACAATAAAGAGGAATTAAAATTATTGGCAACTCAAGCTTTAGCGCATTCCAGCCAATTGATAATCGATAAATCTTTAAAAGGTTGGAAAGAAGTCGAATACGAAGTCGTTCGAGACGCTTATGATAACTCGCTCCGAGTCGAGCACATCCAGTTGTTTGACCATAGAGATGACAAAGATTACGTTGTCGTATTTGATTTCCTCGGTAAAGACTCCATCCGGTACTACAATGAGGTGCCAGTCGAAAAACGGGTATTTAAAAACCTACAGTTGTTTATGGAAAACAAGTCTACTGGAGACGACCTGTTTGATAGATTAAACACGTCGGTAATGAACAAACACTTGAACGAACTGATGGAAGGTCTYACGGCCAAAGTATTCCGTACATATAACGCCTCGATAACGCTACAGCAGCAGTTAGAGAAACTAACAGACCCAGATTATTCGGTTACGGAAATGATATT---GGCATACAATCGCGCGAACCGTGCCGTCGCCATTCTCTGCAACCATCAACGCGCAGTACCAAAAAGCCACGAAAAGTCRATGGAAAAATTAAAAGAGAAGATTGTCACCAAGAAAGAGGCTATTGAAGATGCGGAACGTCAGGTTAAAGATGCCCAACGAGATGCTAAGAAGGGTAGCGTCAAAGAAAAGGTTGTTTACGATAAGAAAAAGAAACTGTTACAGCGCCTTAAAGARCAACTCATTAAGCTGGAGGTGCAGGAAACCGACCGAGACGAGAACAAGACCATTGCACTGAGTACATCCAAACTAAATTATTTAGATCCGAGAATTTCGGTGGCTTGGTGCAAGAAATTTAACGTTCCCATCCCTATACCCAGTTCCGACGATCGATTTGCACGTCAGAATCGCTACGGACCTCCATCAGGGTTTCCCCTGACTTCGTCCTGACCAGGCATAGTTCACCATCTTTCGGGTCCCAGCGTGTACGCTCTGGGTGCGCCTCTTCTCGCGATGAGAACGAGACGCCCCGGGAGTGCGGGGC--CCGTCCGGGGACGGA--CCCATCCTCCCTCGGTCCGCGCGAGGCGGACCTTTACTTTCATTGCGCCTTTAGGTTTAACAG--AGTCCCAATGACTCGCGCACATGC
Nanos_s47 GGAACTTTATATTTTTTATTCGGAAGATGAGCAGGAATAGTTGGAACATCCTTAAGATTATTAATTCGAGCAGAATTAGGTAATCCTGGAACATTAATTGGAGATGATCAAATTTATAATGTAATTGTAACAGCTCATGCATTTATTATAATTTTTTTTATAGTTATACCTATTTTAATTGGGGGATTCGGAAATTGATTAGTTCCATTAATATTAGGGGCCCCAGATATAGCATTTCCACGAATAAATAATATAAGATTTTGATTATTACCACCTTCATTAACATTATTATTAATAAGAAGACTAGTAGAAAGAGGAGCTGGAACAGGATGAACTGTTTATCCTCCATTATCATCTAATATTGCTCATGGAGGAGCATCAGTAGATTTAGCTATTTTTAGTTTACACTTAGCTGGAATTTCTTCAATTTTAGGGGCTGTAAATTTTATTACTACAGTAATTAATATACGAACTTCAGGAATAAGATTTGATCGAATACCTTTATTTGTATGAGCTGTAGCAATTACAGCTTTATTATTATTACTTTCTTTGCCAGTATTAGCAGGAGCAATTACAATATTATTAACTGATCGAAATTTAAATACTTCATTTTTTGATCCAATAGGAGGTGGTGATCCAATTTTATATCAACATTTATTTTACAGAAAATAATCCAAACTCTGAAATATGAACCGGTATACAAGACGATTAACGACCTTCCTCGAAAAGTTCTTATTATTGGTTCGGGTGGGCTATCCATTGGACAAGCCGGGGAATTTGATTACTCCGGCTCYCAGGCTATTAAAGCATTAAAAGAAGAAAACATCAAAACCGTTTTGATAAATCCAAATATTGCGACGGTTCAAACATCCAAAGGWTTAGCCGATAAAGTGTACTTTCTTCCACTAGTCCCTGAATACGTGGAACAAGTAATCAAAGCAGAACGACCTGGAGGAGTTCTCCTAACYTTTGGTGGACAAACAGCTCTAAACTGTGGAGTAGAATTACAGAGATCCGGGGTTTTTGAAAAATATAACATTAAAATACTAGGCACCCCAATTCAAACAATCATCGACACTGAAGATAGAAAGATCTTTAGTGAAAGAATAGCAGCTATTGGTGAAAAAGTAGCACCTAGCTTAGCTGCTTTTTCTGTCCAAGACGCGTTGGATGCTGCGGATAAACTCGGATATCCCGTCATGGCAAGAGCTGCATTCTCTTTAGGAGGTTTGGGCTCAGGTTTTGCTGACAATAAAGAGGAATTGAAATTATTAGCTACTCAAGCGTTAGCACATTCGAGCCAATTGATAATCGATAAATCTTTAAAAGGTTGGAAAGAAGTGGAATATGAAGTCGTTAGAGATGCTTATGATAACTCGCTYCGAGTCGAGCACATCCAACTGTTTGATCGTAGAGACGACAAAGATTATGTTGTCGTATTTGATTTCCTCGGTAAAGACTCCATCCGGTATTACAACGAGGTGCCAGTTGAAAAACGGGTGTTCAAAAATCTACAGTTGTTTATRGAAAACAAGTCCACTGGAGATGATCTTTTCGATAGATTAAACACATCGGTAATGAACAAACACTTAAACGAACTGATGGAAGGTCTCACAGCCAAAGTTTTCCGTACTTATAACGCCTCGATAACACTACAACAGCARTTAGAGAAACTAACTGACCCAGATTATTCAGTTACGGAAATGATATT---GGCTTACAATCGTGCGAATCGTGCTGTCGCCATTCTCTGCAACCATCAGCGTGCAGTTCCAAAAAGCCATCAAAAGTCAATGGAAAAATTAAAGGAGAAGATTGTCAGCAAGAAAGAGGCTATTGAAGATGCGGAACGTCAGGTTAAAGACGCCCAGCGTGATGCTAAGAAGGGTAGTGTCAAAGAGAAGCTTGTTTACGATAAGAAAAAGAAACTATTACAGCGCCTTAAAGAGCAACTCATTAAACTGGAGGTACAGGAAACTGACCGAGACGAGAACAAGACCATTGCACTAAGTACATCCAAACTAAATTATTTAGATCCAAGAATTTCGGTGGCTTGGTGCAAGAAATTTAACGTTCCCATCCCTATACCCAGTTCCGACGATCGATTTGCACGTCAGAATCGCTACGGACCTCCATCAGGGTTTCCCCTGACTTCGTCCTGACCAGGCATAGTTCACCATCTTTCGGGTCCCAGCGTGTACGCTCTGGGTGCGCCTCTTCTCGCGATGAGAACGAGACGCCCCGGGAGTGCGGGGT--CCGTCCGGAAACGGGGGCCCATCCTCCCTCGGTCCGCGCGAGGCGGACCTTTACTTTCATTGCGCCTTTAGGTTTAACAG--AGTCCCAATGACTCGCGCACATGC
Apotola48 NNNNNNNNNNNNNNNNNNNNNNNNNNNNNNNNNNNNNNNNNNNNNNNNNNTTTAAGTTTATTAATTCGAGCAGAATTAGGAAATCCTGGCACATTAATTGGAGATGACCAAATTTATAATGTAATTGTAACAGCACATGCATTTATTATAATTTTTTTTATAGTTATACCTATTCTAATTGGAGGATTTGGAAATTGATTAGTCCCATTAATATTAGGAGCACCAGATATAGCATTTCCTCGTATAAATAATATAAGATTTTGATTATTACCTCCTTCATTAACTTTATTATTAATAAGAAGAATAGTAGAAAGAGGAGCTGGAACAGGTTGAACTGTTTACCCCCCATTATCAGCTAATATTGCTCATAGAGGAGCATCAGTAGACTTAGCTATTTTTAGCCTTCATTTAGCTGGGATTTCATCAATTTTAGGTGCAGTTAATTTTATTACAACTGTTATTAATATACGAACTCCAGGAATAAGATTTGATCGAATACCTTTATTTGTTTGAGCAGTAGCTATTACAGCATTATTATTATTACTCTCATTACCTGTATTAGCAGGTGCTATTACAATATTATTAACTGATCGTAATTTAAATACCTCATTTTTTGATCCTATAGGAGGAGGAGACCCAATTTTATACCAACATTTATTTTAGAGAAAATAATCAAAATGTTACGGTATGAGCCGGTTTACAAAATGATTAATGACCTTCCACGAAAGGTTTTAATTATTGGTTCGGGTGGGTTATCCATTGGACAAGCTGGAGAATTTGATTATTCCGGYTCTCAGGCTATTAAAGCATTAAAAGAAGAAAACATCAAAACCGTTTTGATAAACCCCAACATTGCGACTGTTCAAACGTCTAAAGGATTAGCCGATAAAGTGTATTTTCTTCCGCTAGTTCCTGAATACGTGGAACAAGTAATCAAAGCAGAACGACCTGGAGGAGTCCTCTTAACATTTGGTGGGCAAACAGCTCTTAACTGTGGAGTAGAATTACAGAGATGTGGTGTTTTTGACAAATATAACGTCAAAATACTAGGCACCCCCATTCAAGCAATCATCGATACTGAAGACAGGAAGATCTTCAGTGAAAGAATAGCAGAAATTGGTGAAAAAGTTGCACCTAGCTTAGCAGCTTTTTCTGTGCAAGATGCTTTGGATGCTGCGGATAAACTCGGGTATCCCGTCATGGCGAGAGCTGCGTTTTCCTTGGGAGGTCTGGGATCAGGCTTCGCCGACAATAAAGAAGAATTGAAATTATCAGCGACGCAAGCTTTAGCGCATTCGAGCCAATTGATAATCGATAAATCTTTAAAAGGTTGGAAAGAAGTAGAATACGAAGTCGTNNNNNNNNNNNNNNNNNNNNNNNNNNNNNNNNNNNNNNNNNNNCTGTTTGCACATARAYATGGCAAAGATTATGTTATCATATTTGATTTCCTCGGAAAGGACTGCATTCGATATTACAACGAGGTACCGGTCGAAAAACGCGTATTCACAAACGTGGAGTTGTTTATGGAAAACAAGTCAACTGGAGACGAACTGTTTGACACATTAAACACTTCTGACATAAACAAATACTTAAACGAACTCATGGATGGCCTCTCGGCCAAAGTTTTCCGTACTTATAACGCCTCGATGACATTACAACAGCAATTGGAGAAACTGACCGATCCAAACTATTCGGTTACAGAAATGATATT---GGCTTACAACCGTGCTAACCGTGTCGTCGCTATTCTATGTAACCATCAACGTGCCGTACCTAAAAACTACCAACACTCAATGGAGAAACTAAAAGAGAAAATTGTACTCAAGAAAGAAGTTATTGAAGACGTGGAACGCGAAGTCAAAGATGCCCATCACAGTGCTAAGAAGGGTAGCGTCAAAGAGAAGGCTGTTTACGATACGAAAAAGAAAATGTTGCGGCGCCTTAAGGAGCAGCTCGTTAAGCTGGAGGTACAAGAAACCGACCGAGAGGAGAACAAAACCGTTGCCTTGAATACGTCTAAATTAAATTATCTGGATCCGAGGATTTCGGTGGCTTGGTGCAAGAAATTTAATGTTCCCATCCCTATACCCAGTTCCGACGATCGATTTGCACGTCAGAATCGCTACGGACCTCCATCAGGGTTTCCCCTGACTTCGTCCTGACCAGGCATAGTTCACCATCTTTCGGGTCCCAGCGTGTACGCTCTGGGTGCGCCTCTTCTCGCGATGAGAACGAGACGCCCCGGGAGTGCGGGGC--CCGCCCGGGGACGGG--CCCATCCTCCCTCGGTCCGCGCGAGGCGGACCTTTACTTTCATTGCGCCTTTAGGTTTAACAG--AGTCCCAATGACTCGCGCACATGC
Nanos_p49 GGTACTTTATATTTTTTATTTGGAAGATGGGCTGGAATAGTCGGAACATCTTTAAGACTACTAATTCGAGCAGAGTTAGGAAACCCAGGTACTTTNATTGGTGATGATCAAATTTATAATGTAATCGTAACAGCTCANGCATTTATTATAATTTTTTTTATAGTAATACCTATTTTAATTGGAGGATTTGGAAATTGATTAGTGCCATTAATANTAGGGGCACCTGATATAGCCTTCCCACGAATAAATAATATAAGATTTTGATTATTACCTCCATCATTAACTTTATTATTAATAAGAAGAATAGTAGAAAGAGGAGCTGGAACAGGTTGAACTGTTTACCCNCCATTATCTGCTAATATTGCTCATGGGGGAGCATCCGTTGATTTAGCTATTTTTAGTTTACATTTAGCCGGTATCTCATCAATTTTAGGAGCTGTAAATTTTATTACTACAGTTATTAATATGCGAGCTTCTGGAATAAGATTTGATCGAATACCTCTTTTTGTATGGGCAGTTGCAATTACNGCNTTATTATTATTATTATCATTACCAGTATTAGCAGGTGCTATCACAATATTATTAACTGATCGAAATTTAAATACTTCATTTTTTGACCCAATAGGAGGGGGAGACCCAATTTTATATCAACATTTATNNNNNNNNNNNNNNNNNNNNNNNNNNNNNNNNNNNNNNNNNNNNNNNNNNNNNNNNNNNNNNNNNNNNNNNNNNNNNNNNNNNNNNNNNNNNNNNNNNNNNNNNNNNNNNNNNNNNNNNNNNNNNNNNNNNNNNNNNNNNNNNNNNNNNNNNNNNNNNNNNNNNNNNNNNNNNNNNNNNNNNNNNNNNNNNNNNNNNNNNNNNNNNNNNNNNNNNNNNNNNNNNNNNNNNNNNNNNNNNNNNNNNNNNNNNNNNNNNNNNNNNNNNNNNNNNNNNNNNNNNNNNNNNNNNNNNNNNNNNNNNNNNNNNNNNNNNNNNNNNNNNNNNNNNNNNNNNNNNNNNNNNNNNNNNNNNNNNNNNNNNNNNNNNNNNNNNNNNNNNNNNNNNNNNNNNNNNNNNNNNNNNNNNNNNNNNNNNNNNNNNNNNNNNNNNNNNNNNNNNNNNNNNNNNNNNNNNNNNNNNNNNNNNNNNNNNNNNNNNNNNNNNNNNNNNNNNNNNNNNNNNNNNNNNNNNNNNNNNNNNNNNNNNNNNNNNNNNNNNNNNNNNNNNNNNNNNNNNNNNNNNNNNNNNNNNNNNNNNNNNNNNNNNNNNNNNNNNNNNNNNNNNNNNNNNNNNNNNNNNNNNNNNNNNNNNNNNNNNNNNNNNNNNNNNNNNNNNNNNNNNNNNNNNNNNNNNNNNNNNNNNNNNNNNNNNNNNNNNNNNNNNNNNNNNNNNNNNNNNNNNNNNNNNNNNNNNNNNTCCAATTGTTTGACCATAGAGATGACAAAGATTATGTTGTCGTATTTGATTTCCTCGGTAAAGACTCCATCCGATACTACAACGAGGTGCCGGTCGAAAAACGGGTATTCAAAAACCTACAGTTGTTTATGGAAAACAAGTCTACTGGAGACGACCTGTTTGATAGATTAAACACGTCGGTAATGAACAAACACTTAAATGAACTGATGGAAGGTCTCACGGCCAAAGTATTCCGTACATATAACGCCTCGATAACACTACAACAGCAGTTAGAGAAACTAACCGACCCAGATTATTCGGTTACGGAAATGATATT---GGCCTACAATCGCGCGAACCGTGCCGTCGCCATTCTCTGCAACCATCAACGTGCGGTACCAAAAAGCCACGAAAAATCAATGGAAAAATTAAAAGAGAAGATTGTCAGCAAGAAAGAGGCTGTTGAAGATGCGGAACGTCAGGTTAAAGACGCCCAGAGAGATGCTAAGAAGGGTAGCGTGAAAGAGAAGGTTGTTTACGATAAGAAAAAGAAACTGTTGCAGCGCCTTAAAGAGCAACTCATTAAGCTGGAGGTGCAGGAAACCGACCGAGACGAGAACAAGACCATTGCGTTGAGTACGTCCAAACTTAATTATTTGGATCCGAGAATTTCGGTGGCTTGGTGCAAGAAATTTAACGTTCCCATCCCTATACCCAGTTCCGACGATCGATTTGCACGTCAGAATCGCTACGGACCTCCATCAGGGTTTCCCCTGACTTCGTCCTGACCAGGCATAGTTCACCATCTTTCGGGTCCCAGCGTGTACGCTCTGGGTGCGCCTCTTCTCGCGATGAGAACGAGACGCCCCGGGAGTGCGGGGC--CCGTCCGGGGACGGA--CCCATCCTCCCTCGGTCCGCGCGAGGCGGACCTTTACTTTCATTGCGCCTTTAGGTTTAACGG--AGTCCCAATGACTCGCGCACATGC
Nanos_v50 GGAACTTTATATTTTTTATTTGGAAGATGAGCTGGAATGGCAGGAACTTCATTAAGATTGCTAATTCGAGCAGAACTAGGAAACCCTGGAACTCTAATTGGAGATGATCAAATCTATAATGTTATTGTAACAGCCCATGCATTTATCATAATTTTTTTTATAGTAATACCTATTTTAATTGGAGGATTCGGAAATTGATTAGTTCCATTAATATTAGGTGCCCCTGATATAGCATTTCCCCGAATAAATAATATAAGATTTTGATTATTACCCCCTTCATTAACTTTATTATTAATAAGAAGAATAGTTGAAAGTGGGGCAGGAACAGGATGAACTGTTTATCCACCTCTGTCTGCTAACATAGCTCATGGGGGAGCATCAGTAGATTTAGCTATTTTTAGTCTTCACTTAGCTGGTATCTCATCAATTTTAGGTGCCGTAAATTTTATTACTACAGTTATTAATATACGAACTACAGGTATAAAATTTGATCGAATACCTTTATTTGTATGATCAGTTACTATTACAGCATTATTATTATTATTATCATTACCCGTACTAGCAGGAGCCATTACTATATTATTAACAGATCGAAACTTAAATACATCATTTTTTGACCCAATAGGAGGAGGAGATCCAATTTTATATCAACATTTATTTTAGAAAAATTAATCCAAATGTTACGGTATGAACCGGTATACAAAATGATTAATAACCTKCCACGGAAAGTTCTAATTATTGGTTCKGGTGGGTTATCCATAGGACAAGCTGGAGAATTTGATTATTCCGGCTCTCAGGCTATTAAAGCACTAAAAGAAGAAAATATCAAAACCGTTTTGATAAATCCTAATATTGCGACGGTTCAAACATCTAAAGGTTTAGCCGATAAAGTSTACTTTCTTCCGCTAGTCCCTGAATATGTGGAACAAGTAATCAAAGCAGAACGACCTGGAGGAGTTCTCCTAACTTTTGGTGGMCAAACAGCTCTAAACTGTGGAGTAGAATTACAAAGATGTGGCGTTTTTGAAAAATATAACGTAAAAATACTAGGTACCCCAATTGAAGCAATCATCGATACTGAAGACAGAAAGATATTCAGTGAAAGAATAGCAGCTATTGGTGAAAAGGTGGCACCTAGCTTAGCTGCTTTTTCTGTACAAGACGCTTTGGATGCTGCGGATAAACTCGGATATCCCGTCATGGCAAGAGCTGCATTCTCCTTAGGAGGTCTGGGTTCAGGTTTTGCTGACAATAAAGAYGAATTGAAATTATTAGCGACTCAAGCTTTAGCACATTCCAGCCAATTGATAATCGATAAATCTTTAAAAGGTTGGAAAGAAGTAGAATACGAAGTCGTTAGAGATGCTTATGATAACTNNNNNNNNNNNNNNNNNNNNNNNNNNNNNNNNNNNNNNNNNNNNNNNNATTATGTTGTCGTATTCGATTTCCTCGGTAAAGACTCCATTCGGTACTACAACGAGGTGCCAGTTGAAAAACGGGTATATAAAAACCTACAGTTGTTTATGGAAAACAAGTCTACTGGAGACGATCTATTTGATAGATTAAACACGTCGGTAATGAACAAACACTTAAACGAACTAATGGAAGGTCTCACGGCCAAAGTTTTCCGTACATATAACGCCTCGATAACACTACAACAGCAGTTAGAGAAACTAACTGACCCAGATTATTCGGTTACGGAAATGATATT---GGCCTACAATCGCGCGAATCGTGCTGTCGCAATTCTCTGCAACCATCAACGCGCAGTTCCAAAAAGCCACGAAAAGTCAATGGAAAAGTTAAAAGAAAAGATTGTCAGCAAGAAAGAGGCTATCGAAGATGCGGAACGTCAGGTTAAAGACGCCCAACGAGACGCTAAGAGGGGTAGCGTAAAAGAAAAGGTCATTTTCGATAAGAAAAAGAAACTGCTGCAGCGCCTTAAAGACCAGCTCATTAAGTTGGAGGTGCAGGAAACCGATCGGGACGAGAACAAGACCATTGCATTGAGTACATCTAAACTGAATTATTTAGATCCAAGAATTTCGGTGGCTTGGTGCAAGAAATTTAACGTTCCCATCCCTATACCCAGTTCCGACGATCGATTTGCACGTCAGAATCGCTACGGACCTCCATCAGGGTTTCCCCTGACTTCGTCCTGACCAGGCATAGTTCACCATCTTTCGGGTCCCAGCGTGTACGCTCTGGGTGCGCCTCTCCTCGCGATGAGGACGAGACGCCCCGGGAGTGCGGGGC--CCGTCCGTGGACGGG--CCCATCCTCCCTCGGTCCGCGCGAGGCGGACCTTTACTTTCATTGCGCCTTTAGGTTTAACAG--AGTCCCAATGACTCGCGCACATGC
Nanos_v51 NNNNNNNNNNNNNNNNNNNNNNNNNNNNNNNNNNNNNNNNNNNNNNNNNNNNNNNNNNNNNNNNNNNNNNNNNNNNNNNNNNNNNNNNNNNNNNNNNNNNNNNNNNNNNNNNNNNNNNNNNNNNNNNNNNNNNNNNNNNNNNNNNNNNNNNNNNNNNNNNNNNNNNNNNNNNNNNNNNNNNNNNNATTCGGAAATTGATTAGTACCATTAATATTAGGTGCACCAGATATAGCATTTCCTCGAATAAACAATATAAGATTTTGATTACTTCCCCCCTCACTAACCTTATTATTAATAAGAAGTATAGTTGAAAGAGGGGCAGGAACAGGATGAACTGTTTATCCCCCTCTATCTGCTAATATAGCCCATGGTGGAGCATCAGTAGATTTAGCCATTTTCAGACTTCATTTAGCTGGTATTTCATCAATTTTAGGTGCTGTAAATTTTATTACTACAGTTATTAATATACGAACTAGAGGAATAAGATTTGATCGAATACCCCTATTTGTATGAGCAGTTGCTATTACAGCATTATTATTATTATTATCATTACCAGTATTAGCTGNNNNNNNNNNNNNNNNNNNNNNNNNNNNNNNNNNNNNNNNNNNNNNNNNNNNNNNNNNNNNNNNNNNNNNNNNNNNNNNNNNNNNNNNNNNNNNNNAGAGAAATTAATCCAAATGTTACGGTATGAACCGGTGTACAAAATGATTAACAACCTTCCACGGAAAGTTCTAATTATTGGTTCGGGTGGGTTATCCATAGGACAAGCTGGAGAATTTGATTATTCCGGCTCTCAGGCTATTAAAGCACTAAAAGAAGAAAACATCAAAACCGTTTTGATAAATCCTAATATTGCGACAGTTCAAACATCTAAAGGTTTAGCTGATAAAGTGTACTTTCTTCCGCTAGTCCCTGAATATGTGGAACAAGTAATCAAAGCAGAACGACCTGGAGGAGTTCTCCTAACTTTTGGTGGGCAAACAGCTCTAAACTGTGGAGTAGAATTACAAAGATGTGGTGTTTTTGAAAAATATAACGTAAAAATACTAGGTACCCCAATTGAAGCAATCATCGATACTGAAGACAGAAAGATATTCAGTGAAAGAATAGCAGCTATTGGTGAAAAGGTGGCACCGAGCTTAGCTGCTTTTTCTGTACAAGACGCTTTGGATGCTGCGGATAAACTCGGGTATCCCGTCATGGCAAGAGCTGCATTCTCCTTAGGAGGTTTGGGCTCGGGTTTTGCTGACAATAAAGACGAATTGAAATTATTAGCGACTCAAGCTTTAGCACATTCCAGCCAATTGATAATCGATAAATCTTTAAAAGGTTGGAAAGAAGTAGAATACGAAGTCGTTAGAGACGCTTATNNNNNNNNNNNNNNNNNNNNNNNNNNNNNNNNNNNNNNNNNNNNNNNNNNNNNNNNNNATGTTGTCGTATTCGATTTCCTCGGTAAAGACTCCATTCGGTACTACAACGAGGTGCCAGTTGAAAAACGGGTATTTAAAAACCTGCAGTTGTTTATGGAAAACAAGTCTACTGGAGACGATCTTTTTGATAGATTAAACACGTCGGTAATGAACAAACACTTAAACGAACTAATGGAAGGTCTCACGGCCAAAGTTTTCCGTACATATAACGCCTCGATAACACTACAACAGCAGTTAGAGAAACTAACTGACCCAGATTATTCGGTTACGGAAATGATATT---GGCCTACAATCGCGCGAATCGTGCCGTCGCCATTCTCTGCAACCATCAACGTGCGGTTCCAAAAAGCCACGAAAAGTCGATGGAAAAATTAAAAGAGAAGATTGTCAGCAAGAAAGAGGCTATCGAAGATGCGGAACGTCAGGTTAAAGACGCCCAGCGAGACGCTAAGAGAGGTAGCGTAAAAGAAAAGGTTGTTTTCGATAAGAAAAAGAAACTGCTACAGCGCCTTAAAGACCAGCTCATTAAGTTGGAGGTGCAGGAAACCGACCGAGACGAGAACAAGACCATTGCATTGAGTACATCTAAACTGAATTATTTAGATCCAAGAATTTCGGTGGCTTGGTGCAAGAAATTTAACGTTCCCATCNNNNNNNNNNNNNNNNNNNNNNNNNNNNNNNNNNNNNNNNNNNNNNNNNNNNNNNNNNNNNNNNNNNNNNNNNNNNNNNNNNNNNNNNNNNNNNNNNNNNNNNNNNNNNNNNNNNNNNNNNNNNNNNNNNNNNNNNNNNNNNNNNNNNNNNNNNNNNNNNNNNNNNNNNNNNNNNNNNNNNNNNNNNNNNNNNNNNNNNNNNNNNNNNNNNNNNNNNNNNNNNNNNNNNNNNNNNNNNNNNNNNNNNNNNNNNNNNNNNNNNNNNNNNNNNNNNNNNNNNNNN
Nanos_p52 NNNNNNNNNNNNNNNNNNNNNNNNNNNNNNNNNNNNNTAGTAGGGACATCATTAAGATTATTAATTCGAGCAGAATTAGGTAATCCTGGAACTTTAATTGGAGATGACCAAATTTATAATGTAATTGTAACAGCCCATGCATTTATTATAATTTTTTTTATAGTTATACCTATTTTAATTGGAGGATTCGGAAATTGATTAGTCCCATTAATATTAGGTGCACCAGATATAGCATTTCCTCGAATAAATAATATAAGATTTTGATTACTTCCCCCTTCATTAACCCTATTATTAATAAGAAGAATAGTTGAAAGAGGGGCAGGAACAGGGTGAACTGTTTATCCCCCCCTATCTGCTAATATAGCTCATGGGGGAGCATCAGTAGATTTAGCTATTTTTAGTCTTCATTTAGCTGGTATTTCATCAATTTTAGGGGCTGTAAATTTTATTACTACAGTTATTAATATACGAACTAGAGGAATAAGATTTGATCGGATACCTTTATTTGTATGGGCCGTCGCTATCACCGCACTATTATTATTATTATCATTACCAGTATTAGCCGGAGCAATTACAATATTATTAACTGATCGAAATCTAAATACTTCATTTTTTGACCCAATAGGAGGGGGAGACCCAATTTTATATCAACACTTATTTTAGAGAAATTAATCCAAATGTTACGGTATGAACCGGTGTACAAAATGATTAACAACCTTCCACGGAAAGTTCTAATTATTGGTTCGGGTGGGTTATCCATAGGACAAGCTGGAGAATTTGATTATTCCGGCTCTCAGGCTATTAAAGCACTAAAAGAAGAAAACATCAAAACCGTTTTGATAAATCCTAATATTGCGACAGTTCAAACATCTAAAGGTTTAGCTGATAAAGTGTACTTTCTTCCGCTAGTYCCTGAATATGTGGAACAAGTAATCAAAGCAGAACGACCTGGAGGAGTTCTCCTAACTTTTGGTGGGCAAACAGCTCTAAACTGTGGAGTAGAATTACAAAGATGTGGTGTTTTTGAAAAATATAACGTAAAAATACTAGGTACCCCAATTGAAGCAATCATCGATACTGAAGACAGAAAGATATTCAGTGAAAGAATAGCAGCTATTGGTGAAAAGGTGGCACCGAGCTTAGCTGCTTTTTCTGTACAAGACGCTTTGGATGCTGCGGATAAACTCGGGTATCCCGTCATGGCAAGAGCTGCATTCTCCTTAGGAGGTTTGGGCTCGGGTTTTGCTGACAATAAAGACGAATTGAAATTATTAGCGACTCAAGCTTTAGCACATTCCAGCCAATTGATAATCGATAAATCTTTAAAAGGTTGGAAAGAAGTAGAATACGAAGTCGTTAGAGACGCTTATGATAACTCCCTCCGAGTCGAGCACATCCAACTGTTTGAACATAGAGATGACAAAGATTATGTTGTCGTATTCGATTTCCTCGGTAAAGACTCCATTCGGTACTACAACGAGGTGCCAGTTGAAAAACGGGTATTTAAAAACCTGCAGTTGTTTATGGAAAACAAGTCTACTGGAGACGATCTTTTTGATAGATTAAACACGTCGGTAATGAACAAACACTTAAACGAACTAATGGAAGGTCTCACAGCCAAAGTTTTCCGTACATATAACGCCTCGATAACACTACAACAGCAGTTAGAGAAACTAACTGACCCAGATTATTCGGTTACGGAAATGATATT---GGCCTACAATCGCGCGAATCGTGCCGTCGCCATTCTCTGCAACCATCAACGCGCGGTTCCAAAAAGCCACGAAAAGTCGATGGAAAAATTAAAAGAGAAGATTGTCAGCAAGAAAGAGGCTATCGAAGATGCGGAACGTCAGGTTAAAGACGCCCAGCGAGACGCTAAGAGGGGTAGCGTCAAAGAAAAGGTTGTTTTCGATAAGAAAAAGAAACTGCTGCAGCGCCTTAAAGACCAGCTCATTAAGTTGGAGGTGCAGGAAACCGACCGGGACGAGAACAAGACCATTGCATTGAGTACATCTAAACTGAATTATTTAGATCCAAGAATTTCGGTGGCTTGGTGCAAGAAATTTAACGTTCCCATCCCTATACCCAGTTCCGACGATCGATTTGCACGTCAGAATCGCTACGGACCTCCATCAGGGTTTCCCCTGACTTCGTCCTGACCAGGCATAGTTCACCATCTTTCGGGTCCCAGCGTGTACGCTCTGGGTGCGCCTCTCCTCGCGATGAGGACGAGACGCCCCGGGAGTGCGGGGC--CCGTCCGGGGACGGA--CCCATCCTCCCTCGGTCCGCGCGAGGCGGACCTTTACTTTCATTGCGCCTTTAGGTTTAACAG--AGTCCCAATGACTCGCGCACATGC
