# Supplementary material for: On simulated annealing phase transitions in phylogeny reconstruction
Source: Mol Phylogenet Evol. 2016 Aug;101:46–55. doi: 10.1016/j.ympev.2016.05.001 (PMC4912009; doi:10.1016/j.ympev.2016.05.001)
Supplement: Supplementary data 3 [file mmc3.zip › matrices/alldata_noout.phy]

232 4703
d13a      CATCCACACTCCTCCAACCACCCCCCC--AAATGGCGCTGACCCGATCCACAATCACCTGGGCCAAGTATCRTGAGATAGTGGAAGGTGGTAAGTCTCGCGAGATTGTGG---------------------------AAGGTGGTAATACTTGAACATCTCCATGGCTCACAGCTAATTGCCATCCT-AGCTATCTCCTCAACCAGGGCTCTTA-CACTCCAGAATTCCTTTAAGACCGAGGAAGTGGCTCCTATGTCCAGCAGGAAATTTATGGGGCGGCCATCAACAAGGAGGGTAACCCTGGGTGCCTGTAAGGTGATGTCAATGGTCGGGAAAGGAGCCCACGGGCCCCATCA-GTCCTCTGTAGTCAGTGCCAGCAGGTTCAGGGTTTGTGACTAGTCCAGTCCCCCTGTGGGGATTGGGGCAGTCAACACCCCAGAGTCCC-ACCTTGGAACATTTAGGGCACGGACACTTAGGAACCCTGGG-ACTAGGGCAGGCCGAAGCCCAATGTCCTTCGTTTCCACATCCATAACAGGGCCCTGGAGGTTCCCTCTGTATGGACTTACGAACCCCTGTTTTTGAGGCCTGAGCATCAGAGCCCCGAAGGGCTTGAGCAAGTATTTGAAACTTTGGTCTTTCATATTTC---------------------TGAAATTTGCGATGCTCCATCTCCTCTTCTCGATTATGGTATGCCTTAAA---GACTGTGGCCAAAATCTTGGTCTGAGGCACGTGTGAGTAAGTGTCAGGGGCACCTTGG--TCAGGGAAGCTCGACAGGTCCCACTCAGACTTCCTCTGTCCAGGGATAGGCAGGGGGCCAAACTGGGGCCTCGGCAGTGCCTGGGTCTCACATACCCAGCTCAGACCCTCCTTGCTCCCACAACCATCAGTCCAGAGCCCCTGGGTCCTGAGCTGTCCATAGCTTCCCCTGAGAGGGAGCTCTCAGCTCCTAAATCCATGCTCCTAATTCCCCTGGTGATTGACCCCACTGCCACTCAGACATCAAGTCCTGACTTTCAGGATGCCCTGTCCTCCATGAGTAACTGAGCTGTCCCCTGTGAACCTGACTCCGAAGGTCCCAGGATTACCATATGCCTCCAGCACGTCCATCTACCTATA----GACTCTCACCCCTAAATTGCCCCACAATGCCAACAACTCTCAAACTACTACTGGCTTCCTACCTGTGACAGTTCCTAGAACGTCCACTTCTGGGTCCCCCAGCTCCTAATGTGCCCCCCAGGCCTGTCGGTCACTGTATCTGCTTGCAGGGATTCTCTTCCTGATACTGTCTAACCCTAACACTACAGCCCCAAGATTCTCTCAATCATCTGCCTCTCTTACCTGAGACTGTCTCTAAAGACCCCAGTCC-ATTATACCCTTCTACCTCCAGACCCCTCATTCCACCTCTAGCCTCCCACTCTGCC-----------------------------------------TATGGCCCCTCTTTCCTTATCTTGTGATAACATTAGACCCCAAAATAACCCCAAACCATTTCCTGGAGCTGATGGCTTCTTGCATAGCCCAGGTTTCCCCCTTCTTGGAACC----CCACAGCTCT-GTCCCGCCTTTCCCGGACT-CCTATTCCTGCCTCTCACCAGGTGTAAGGACTGGCTGTGCCTGTTGGTTTGAATTGTGTCTTGGTCTCTCTTCAGTGGCCCCTGTGGGGTACGGTTCAGGCAGAACCCTCAAGGGGGCTTGCGAGTCGTCGGAGGGCATGTTGTGCAGCACGGGGCCTGGCCCTGGATGGTCAGCCTCCAGGTGTACCAGCCCCACAACAACCGCCTCAAGTAGGTCCTGAGGGCCTGAGGTCAGAGTAGGGGACCCCGGGGG-CCACAGTGGTGGCCAGCAGGACAGGGCCGGGAGCAGAGGAGAGGAAGAGGCCACCTTGGAGCAAGGTCCTCTCTAAGGAGGGTGGAACCATCCCCCCC-AGAGCCAGGAGTCTCGGGCCCAGACTTCCGGGAGAAATGCAGTCTGAGATACCAGTTATGTCCTCCACCAGCTCTTATTGAGAT--CCCACGTGGCACAGTGGCAATCACTGTTAAAGAGACTAGTGAAGGTGCACAGACAGACTGGAGGGTGTCACTGCATGCAAGGGAGACACAGCAGTGCAGGCTGTTCTGGAGGAGGGTAGATAGCCACCCCCACCTGCTTGGGTCCTGCCTCCCCTCCCGAACCGCAGGGCCTGTGTTTTACCCACAGTGCCAGGTTTCGATCCACAGCACACACTCAGATAATGTTTATGAGCTGCGGTRTAGCTCAGCAGTAGTGTTGCTTGTCTAGCATGTGCGAGGCTCTAGGTGGGATCCCCACTACTGGAAAAAAAAAAGTTTACTGAATGAGCCCTTCTCCCACCCAGACACATTCTTCAAGGTCTTAGCCAAGAATGAGGAATGGGGACCCAAAGGGCTGACATGCCTGAGCAAGATTCATGTGGTCCTGGCTGAGACCACCATCACCCTGCTCAAGGGCAGACATACACTGGTGAGCCCCAACCCC-ATCCCCCATCCACTCCTGCTGGGGCAACTGAATCTGACCAAGGCCCACTCCCGGCCGGCCCCAGCGGGGATAGGCTGAAACAAAGCACTGATGGTGAGGCTCCAAGCCACTATGGTGGGAGAGGTTGTTAGGCTGCTGTCAGTCACCATGGATACCATATCCCGTTGAAAGTTAAAGGTCAGCTTGAGTGACGATAAATAGAACTGACAGCCAAGGCATTTTTCAGAGGACTGAAATGAGAGAAGAATGTCAATTAGCAGCCACAGTCAGTCTGGGGCCCAGAGCAGGAGGCAGGAAGGAAGTCCATTGAATACTTGCAGGGCACACTGCAGACTTATCTGGTTTCCCTCTAAGCCAAACAAGAGAGACCCTATCACTACCCCAGATCAGAATGCTTCCCCAGGCAGGAAATTTATTGCTTTAAACTCATGCCCTGAAGTACCCGGCACTGCATGCTCTTTGTACTGGGCACTAAAGCTTGAATGAGCAGATCAAATTCCAAAGAATACCGAAGAACCCTGC--CAAGCTAACTCTTGAGTTAAAAGGACTACAGATGTTACAAAACGCTATTGCAAAACGCACACCCTGACATAAGATTACTCTCTGGTGCCCCTGGCAATTACATCAGTCAAGACTGGTCTCAGTGAGGACAGTAAGAGACCCTTTTGTTTGGATCAAGTTGTCCTTTCTTAAAGCGTAACAGGGGTTCATTAAATGTTGGACAAGAAGTTTGTACTCAAA-TGAGCTGAG-AAAAACTCAGGAAAACTCCACTGCAGAATTTAAAGAGATTTGGTGTTGGATGGAACTTTAGTTACTTGAAATATTTTATGTGAAATGGAGGCCTTTTAAAGTTTAAACCTATCACACTGGCAATTAGCGTGTAGGGGTAAGTCCTCAGCCGTGTAAGGATCACTGACAAGAGAATACTTCAAGCCAGGCTTTCAAAGAGGTCAGTGGTTGATAAGGGAACATACTTTTGTTTTGAGAAGAGTTTTGCTGAAATGCAGTCTCAAGCCCATCCCCTCATTAAAATCATTAACCACTCATTCATTGACTTACCCGCACCATCCAACATTTCTGCATGATGGAATTTTGGATCCCTCTTAGGTATTTGCCTAATCATCCAAATTCTCACTGGATTATTCCTAGCAATACACTACACATCCGACACAATAACGGCTTTCTCATCTGTCACCCATATCTGCCGAGATGTAAATTACGGCTGACTAATCCGATACATACACGCTAACGGAGCCTCCATATTTTTTATCTGCCTATTCCTTCATGTAGGTCGAGGACTTTACTACGGATCATACACCTACTTTGAAACATGAAACATTGGAGTAATTCTTTTATTTGCCGTTATGGCCACTGCATTTATAGGCTACGTTCTCCCATGAGGACAGATATCCTTTTGAGGTGCTACCGTCATTACAAACCTCCTATCAGCTATTCCATATATCGGAACAACATTGGTAGAATGAATCTGAGGGGGCTTCTCAGTAGACAAAGCCACTCTAACACGATTCTTTGCATTTCACTTTATCCTCCCATTCATTATTACAGCGTTAGTTATAGTCCACCTACTTTTCCTTCATGAAACCGGGTCTAACAACCCCTCCGGGCTAATCTCTGACTCTGATAAAATTCCATTCCATCCATACTACACTATTAAAGATATCCTAGGCATCCTCCTCCTAATTCTAGTCCTAATAGTTTTAGTCCTATTCTCTCCCGATCTCCTTGGAGATCCAGACAACTACACCCCTGCTAACCCCCTTAGTACTCCACCACATATTAAACCAGAATGATATTTCCTATTTGCCTATGCTATCCTACGATCCATTCCCAATAAACTAGGAGGAGTACTAGCCCTAGTCCTCTCCATCCTTATCCTGATACTATTTCCTATCCTCCACATATCCAAACAACGCAGCATAATATTCCGCCCTCTTAGCCAATGCATATTCTGAATCTTAGTAGCTGACCTATTCACACTCACCTGAATCGGAGGCCAACCAGTCGAATACCCATTTATTATTATTGGCCAACTAGCATCAATCCTCTATTTCATAATCATTCTTCTTATTCTGCCAGCTATTAGCCTATTCGAGAACAAACTCCTCAAATGATA
d13b      CATCCACACTCCTCCAACCACCCCCCC--AAATGGCGCTGACCCGATCCACAATCACCTGGGCCAAGTATCRTGAGATAGTGGAAGGTGGTAAGTCTCGCGAGATTGTGG---------------------------AAGGTGGTAATACTTGAACATCTCCATGGCTCACAGCTAATTGCCATCCT-AGCTATCTCCTCAACCAGGGCTCTTA-CACTCCAGAATTCCTTTAAGACCGAGGAAGTGGCTCCTATGTCCAGCAGGAAATTTATGGGGCGGCCATCAACAAGGAGGGTAACCCTGGGTGCCTGTAAGGTGATGTCAATGGTCGGGAAAGGAGCCCACGGGCCCCATCA-GTCCTCTGTAGTCAGTGCCAGCAGGTTCAGGGTTTGTGACTAGTCCAGTCCCCATGTGGGGATTGGGGCAGTCAACACCCCAGAGTCCC-ACCTTGGAACATTTAGGGCACGGACACTTAGGAACCCTGGG-ACTAGGGCAGGCCGAAGCCCAATGTCCTTCGTTTCCACATCCATAACAGGGCCCTGGAGGTTCCCTCTGTATGGACTTACGAACCCCTGTTTTTGAGGCCTGAGCATCAGAGCCCCGAAGGGCTTGAGCAAGTATTTGAAACTTTGGTCTTTCATATTTC---------------------TGAAATTTGCGATGCTCCATCTCCTCTTCTCGATTATGGTATGCCTTAAA---GACTGTGGCCAAAATCTTGGTCTGAGGCACGTGTGAGTAAGTGTCAGGGGCACCTTGG--TCAGGGAAGCTCGACAGGTCCCACTCAGACTTCCTCTGTCCAGGGATAGGCAGGGGGCCAAACTGGGGCCTCGGCAGTGCCTGGGTCTCACATACCCAGCTCAGACCCTCCTTGCTCCCACAACCATCAGTCCAGAGCCCCTGGGTCCTGAGCTGTCCATAGCTTCCCCTGAGAGGGAGCTCTCAGCTCCTAAATCCATGCTCCTAATTCCCCTGGTGATTGACCCCACTGCCACTCAGACATCAAGTCCTGACTTTCAGGATGCCCTGTCCTCCATGAGTAACTGAGCTGTCCCCTGTGAACCTGACTCCGAAGGTCCCAGGATTACCATATGCCTCCAGCACGTCCATCTACCTATA----GACTCTCACCCCTAAATTGCCCCACAATGCCAACAACTCTCAAACTACTACTGGCTTCCTACCTGTGACAGTTCCTAGAACGTCCACTTCTGGGTCCCCCAGCTCCTAATGTGCCCCCCAGGCCTGTCGGTCACTGTATCTGCTTGCAGGGATTCTCTTCCTGATACTGTCTAACCCTAACACTACAGCCCCAAGATTCTCTCAATCATCTGCCTCTCTTACCTGAGACTGTCTCTAAAGACCCCAGTCC-ATTATACCCTTCTACCTCCAGACCCCTCATTCCACCTCTAGCCTCCCACTCTGCC-----------------------------------------TATGGCCCCTCTTTCCTTATCTTGTGATAACATTAGACCCCAAAATAACCCCAAACCATTTCCTGGAGCTGATGGCTTCTTGCATAGCCCAGGTTTCCCCCTTCTTGGAACC----CCACAGCTCT-GTCCCGCCTTTCCCGGACT-CCTATTCCTGCCTCTCACCAGGTGTAAGGACTGGCTGTGCCTGTTGGTTTGAATTGTGTCTTGGTCTCTCTTCAGTGGCCCCTGTGGGGTACGGTTCAGGCAGAACCCTCAAGGGGGCTTGCGAGTCGTCGGAGGGCATGTTGTGCAGCACGGGGCCTGGCCCTGGATGGTCAGCCTCCAGGTGTACCAGCCCCACAACAACCGCCTCAAGTAGGTCCTGAGGGCCTGAGGTCAGAGTAGGGGACCCCGGGGG-CCACAGTGGTGGCCAGCAGGACAGGGCCGGGAGCAGAGGAGAGGAAGAGGCCACCTTGGAGCAAGGTCCTCTCTAAGGAGGGTGGAACCATCCCCCCC-AGAGCCAGGAGTCTCGGGCCCAGACTTCCGGGAGAAATGCAGTCTGAGATACCAGTTATGTCCTCCACCAGCTCTTATTGAGAT--CCCACGTGGCACAGTGGCAATCACTGTTAAAGAGACTAGTGAAGGTGCACAGACAGACTGGAGGGTGTCACTGCATGCAAGGGAGACACAGCAGTGCAGGCTGTTCTGGAGGAGGGTAGATAGCCACCCCCACCTGCTTGGGTCCTGCCTCCCCTCCCGAACCGCAGGGCCTGTGTTTTACCCACAGTGCCAGGTTTCGATCCACAGCACACACTCAGATAATGTTTATGAGCTGCGGTRTAGCTCAGCAGTAGTGTTGCTTGTCTAGCATGTGCGAGGCTCTAGGTGGGATCCCCACTACTGGAAAAAAAAAAGTTTACTGAATGAGCCCTTCTCCCACCCAGACACATTCTTCAAGGTCTTAGCCAAGAATGAGGAATGGGGACCCAAAGGGCTGACATGCCTGAGCAAGATTCATGTGGTCCTGGCTGAGACCACCATCACCCTGCTCAAGGGCAGACATACACTGGTGAGCCCCAACCCC-ATCCCCCATCCACTCCTGCTGGGGCAACTGAATCTGACCAAGGCCCACTCCCGGCCGGCCCCAGCGGGGATAGGCTTAAACAAAGCACTGATGGTGAGGCTCCAAGCCACTATGGTGGGAGAGGTTGTTAGGCTGCTGTCAGTCACCATGGATACCATATCCCGTTGAAAGTTAAAGGTCAGCTTGAGTGACGATAAATAGAACTGACAGCCAAGGCATTTTTCAGAGGACTGAAATGAGAGAAGAATGTCAATTAGCAGCCACAGTCAGTCTGGGGCCCAGAGCAGGAGGCAGGAAGGAAGTCCATTGAATACTTGCAGGGCACACTGCAGACTTATCTGGTTTCCCTCTAAGCCAAACAAGAGAGACCCTATCACTACCCCAGATCAGAATGCTTCCCCAGGCAGGAAATTTATTGCTTTAAACTCATGCCCTGAAGTACCCGGCACTGCATGCTCTTTGTACTGGGCACTAAAGCTTGAATGAGCAGATCAAATTCCAAAGAATACCGAAGAACCCTGC--CAAGCTAACTCTTGAGTTAAAAGGACTACAGATGTTACAAAACGCTATTGCACAACGCACACCCTGACATAAGATTACTCTCTGGTGCCCCTGGCAATTACATCAGTCAAGACTGGTCTCAGTGAGGACAGTAAGAGACCCTTTTGTTTGGATCAAGTTGTCCTTTCTTAAAGCGTAACAGGGGTTCATTAAATGTTGGACAAGAAGTTTGTACTCAAA-TGAGCTGAG-AAAAACTCAGGAAAACTCCACTGCAGAATTTAAAGAGATTTGGTGTTGGATGGAACTTTAGTTACTTGAAATATTTTATGTGAAATGGAGGCCTTTTAAAGTTTAAACCTATCACACTGGCAATTAGCGTGTAGGGGTAAGTCCTCAGCCGTGTAAGGATCACTGACAAGAGAATACTTCAAGCCAGGCTTTCAAAGAGGTCAGTGGTTGATAAGGGAACATACTTTTGTTTTGAGAAGAGTTTTGCTGAAATGCAGTCTCAAGCCCATCCCCTCATTAAAATCATTAACCACTCATTCATTGACTTACCCGCACCATCCAACATTTCTGCATGATGGAATTTTGGATCCCTCTTAGGTATTTGCCTAATCATCCAAATTCTCACTGGATTATTCCTAGCAATACACTACACATCCGACACAATAACGGCTTTCTCATCTGTCACCCATATCTGCCGAGATGTAAATTACGGCTGACTAATCCGATACATACACGCTAACGGAGCCTCCATATTTTTTATCTGCCTATTCCTTCATGTAGGTCGAGGACTTTACTACGGATCATACACCTACTTTGAAACATGAAACATTGGAGTAATTCTTTTATTTGCCGTTATGGCCACTGCATTTATAGGCTACGTTCTCCCATGAGGACAGATATCCTTTTGAGGTGCTACCGTCATTACAAACCTCCTATCAGCTATTCCATATATCGGAACAACATTGGTAGAATGAATCTGAGGGGGCTTCTCAGTAGACAAAGCCACTCTAACACGATTCTTTGCATTTCACTTTATCCTCCCATTCATTATTACAGCGTTAGTTATAGTCCACCTACTTTTCCTTCATGAAACCGGGTCTAACAACCCCTCCGGGCTAATCTCTGACTCTGATAAAATTCCATTCCATCCATACTACACTATTAAAGATATCCTAGGCATCCTCCTCCTAATTCTAGTCCTAATAGTTTTAGTCCTATTCTCTCCCGATCTCCTTGGAGATCCAGACAACTACACCCCTGCTAACCCCCTTAGTACTCCACCACATATTAAACCAGAATGATATTTCCTATTTGCCTATGCTATCCTACGATCCATTCCCAATAAACTAGGAGGAGTACTAGCCCTAGTCCTCTCCATCCTTATCCTGATACTATTTCCTATCCTCCACATATCCAAACAACGCAGCATAATATTCCGCCCTCTTAGCCAATGCATATTCTGAATCTTAGTAGCTGACCTATTCACACTCACCTGAATCGGAGGCCAACCAGTCGAATACCCATTTATTATTATTGGCCAACTAGCATCAATCCTCTATTTCATAATCATTCTTCTTATTCTGCCAGCTATTAGCCTATTCGAGAACAAACTCCTCAAATGATA
d151a     CATCCACACTCCTCCAACCACCCCCCCC-AAATGGCGCCTACCCGATCCGCAATCGCCTGGGCCAAGTCTCGTGAGATAGTGGAAGGTGGTAAGTCTCGCGAGATTGTGGGAGGTGCTAAGTCTTGCGAGATCGTGGAAGGTGGTAATACTTGAACATCTCCATGGCTCACAGCTAATTGCCATCCT-AGCTATCTCCTCAACCAGGGCTCTTA-CACTCCATAATTCCTTTAAGACCGAGGAAGTGGCTCCTATGTCCAGGAGGAAATTTATGGGGCGGCCATCAATAAGGAGGGTAACCCTGGGCACCTGTAAGGTGATGTCAATGGTCGGGAAAGGAGCCCACGGGCCCCATCA-GTCCTCTGTAGTCAGTGCCAGCAGGTTCAGGGTTTGTGACTAGTCCAGTCCCCCTGTGGGGATTGGGGCAGTCAACACCCCAGTGTCCC-ACCTCGGAACATTTAGGGCACGGACACTTAGGAACCCTGGG-ACTAGGGCAGGCCGAAGCCCAATGTCCTTCATTCCCACATCCATAACAGGGCCCTGGGGGTTCCCCCTGTATGGACTTACGAACCCCTGTTTTTGAGGCCTGAGCATCAGAGCCCCGAAGGGCTTGAGCAAGTATTTGAAACTTTGGTCTTTCATATTTC---------------------TGAAATTTGCGACGCTCCATCTCCTCTTCTCGATTATGGTATGCCTTAAA---GACTGTGGCCAAAATCTTGGTCTGAGGCACGTGTGAGTAAGTGTCAGGGGCACCTTGG--TCAGAGAAGCTCAACAGGTCCCACGCAGACTTCCTCTGTCCAGGGATAGGCAGGGG-CCAAACTGGGGCCTCGGCAGTGCCTGG-TCTCACAAACCCAGCTCAGACCCTCCTTGCTCCCACAACCATCAGTCCAGAGCCCCTGGGTCCTGAGTTGTCCATAGCTTCCCCTGAGAGGGAGCTCTCAGCTCCTAAATCCATGCTCCTAATTCCCCTGGTGATTGACCCCGCTGCCACTCAGACATCAAGTCCTGACTTTCAGGATGCCCTGTCCTCCATGAATAACTGAGCTGTCCCCTGTGAACCTGACTCCGAAGGTCCCAGGATTACCATATGCCTCCAGCACGTCCATCTACCTATA----GACTCTCACCCCTAAATTGCCCCACAATGCCAACAACTCTCGAACTACTACTGGCTTCCTACCTGTGACAGTTCCTAGAACGTCCACTTCTGGGTCCCCCAGCTCCTAATGTGCCCCCCAGGCCTGTCGGTCACTGTATCTGCTTGCAAGGATTCTCTTCCTGATACTGTCTAACCCTAACACTACAGCCCCAAGATTCTCTCAATCATCTGCCTCTCTTACCTGAGACTGTCTCTAAAGACCCCAGTCC-ATTATACCCTTCTACCTCCAGACCCCTCATTCCACCTCTAGCCTCCCACTCTGCCCATGGATCTCCCGTACTTCTGG------------CCCTACCTATGGCCCCTCTTTCCTTATCTTGTGATAACATTAGACCCCAAAATAACCCCAAACCATTTCCTGGAGCTGATGGCTTCTTGCATAGCCCAGGTTTCCCCCTTCTTGGAACC----CCACAGCTCT-GTCCCACCTTTCCCGGACT-CCTATTCCTGCCTCTCACCAGGTATAAGGACTGGCTGTGCCTGTTGGTTTGAATTGTGTCTTGGTCTCTCTTCAGTGGCCCCTGTGGGGTACGGTTCAGGCAGAACCCTCAAGGGGGCTTGCGAGTCGTCGGAGGGCATGTTGCGCAGCACGGGGCCTGGCCCTGGATGGTCAGCCTCCAGGTCTACCAGCCCCACAACAACCGCCTCAAGTAGGTCCTGAGGGCCTGAGGTCAGAGTAGGGGACCCCGGGGG-CCACAGTGGTGGCCAGCAGGACAGGGCCGGGAGCAGAGGAGAGGAAGAGGCCACCTTGGAGCAAGGTCCTCTCTAAGGAGGGTGGAACCCTCCCCCCC-AGAGCCAGGAGTCTCGGGCCCAGACTTCTGGGAGAAATGCAGTCTGAGATACCAGTTATGTCCTCCGCCAGCTCTTATTGAGAT--CCCACGTGGCACAGTGGCGATCACTGTTAAAGAGACTAGTGAAAGTGCACAGACAGACTGGAGGGTGTCACTGCATGCAAGGGAGACACAGCAGTGCAGGCTGTTCTGGAGGAGGGTAGATAGCCACCCCCACCTGCTTGGGTCCTGCCTCCCCTCCCGAACTGCAGGGCCTGTGTTTTACCCACAGTGCCAGGTTTCGATCCACAGCACACACTCAGATAATGTTTATGAGCTGGGGTGTAGCTCAGCAGTAGAGTTGCTTGTCTAGCATGTGCGAGGCCCTATGTGGGATCCCCACTACTGGGAAAAAAAAAGTTTACTGAATGAGCCCTTCTCCCACCCAGACACATTCTTCAAGGTCTTAGCCAAGAATGAGGAATGGGGACCCAAAGGACTGACATGCCTGAGCAAGATTCATGTGGTCCTGTCTGAGACCACCGTCACCCTGCTCAAGGGCAGACATACACTGGTGAGCCCCAACCCC-ATCCCCCATCCACTCCTGCTGGGGCAACTGAATCTGACCAAGGCCCACTCCCGGCCGGCCCCAGCGGGGATAGGCTTAAACAAAGCACTGATGGTGAGGCTCCAAGCCACTATGGTGGGAGAGGTTGTTAGGCTGCTGTCAGTCACCATGGATACCATATCCCGTTGAAAGTTAAAGGTCAGCTTGAGTGACGATAAATAGAACTGACAGCCAAGGCATTTTTCAGAGGACTGAAATGAGAGAAGAATGTCAATTAGCAGCCACAGTCAGTCTGGGGCCCAGAGCAGGAGGCAGGAAGGAAGTCCATTGAATACTTGCAGGGCACACTGCAGACTTATCTGGTTTCCCTCTAAGCCAAACAAGAGAGACCCTATCACTACCCCAGATCAGAATGCTTCCCCAGGCAGGAAATTTATTGCTTTAAACTCATGCCCTGAAGTACCCGGCACTGCATGCTCTTTGTACTGGGCACTAAAGCTTGAATGAGCAGATCAAATTCCAAAGAATACGGAAGAACCCTGC--CAAGCTAACTCTTGAGTTAAAAGGACTACAGATGTTACAAAACGCTATTGCAAAACGCACACCCTGACATAAGATTACTCTCTGGTGCCCCTGGCAATTACATCAGTCAAGACTGGTCTCAGTGAGGACAGTAAGAGACCCTTTTGTTTGGATCAAGTTGTCCTTTCTTAAAGCGTAACAGGGGTTCATTAAATGTTGGACAAGAAGTTTGTACTCAAA-TGAGCTGAG-AAAAACTCAGGAAAACTCCACTGCAGAATTTAAAGAGACTTGGTGTTGGATGGAACTTTAGTTACTTGGAATATTTTATGTGAAATGGAGGCCTTTTAAAGTTTAGACCTATCACACTGGCAATTAGCGTGTAGGGGTTAGTCCTCAGCCGTGTAAGGGTCACTGACGAGAGAATACTTCAAGCCAGGCTTTCAAAGAGGTCAGTGGTTGATAAGGGAACATACTTTTGTTTTGAGAAGAGTTTTGCTGAAATGCAGTCTCAAGCCCACCCCCTCATTAAAATTATTAACCACTCATTCATCGACTTACCTGCACCATCCAACATTTCTGCATGATGAAATTTTGGATCCCTCCTAGGTATTTGCCTAATTATTCAAATTCTCACTGGATTATTCCTAGCAATACACTATACATCCGATACAATAACAGCTTTCTCATCTGTCACACATATCTGTCGAGATGTAAACTATGGTTGACTTATTCGATACATACACGCTAACGGAGCCTCCATATTTTTTATCTGCTTATTCCTTCATGTAGGCCGAGGACTTTACTATGGATCATACACCTACTTCGAAACATGAAACATTGGAGTAATTCTTCTATTCGCCGTTATAGCCACTGCATTCATAGGCTACGTCCTTCCATGAGGACAAATATCTTTTTGAGGTGCTACCGTCATTACAAATCTCCTATCAGCTATCCCATACATCGGAACAACATTAGTAGAATGAATCTGAGGGGGCTTCTCAGTAGACAAAGCCACTCTAACACGATTTTTTGCATTTCACTTCATCCTCCCATTTATTATTACAGCATTAGTTATAGTTCATCTACTCTTCCTTCACGAGACCGGGTCCAACAACCCCTCCGGATTAATCTCTGACTCTGACAAAATCCCATTCCACCCATACTACACCATTAAAGATATTCTAGGCATCCTCCTCCTAATTCTAGTCCTAATAATCTTAGTCTTATTCTCCCCTGATCTCCTTGGAGATCCAGATAATTATACCCCTGCCAATCCACTTAATACTCCACCACATATCAAACCAGAATGGTATTTCCTATTTGCCTACGCCATTCTACGATCCATTCCCAATAAACTAGGAGGAGTATTAGCCCTAGTTCTTTCTATCCTAATTCTAATATTATTTCCTATCCTCCACATATCTAAACAACGCAGCATAATATTCCGTCCACTTAGCCAATGTATATTCTGAATCCTAATAGCTGATCTATTTACACTCACCTGAATCGGAGGCCAACCAGTCGAATACCCATTTATCATTATCGGCCAACTAGCATCAATCCTCTATTTTATAATTATTCTCCTTATCCTACCAACTATTAGCCTATTCGAAAATAAACTCCTTAAATGATA
d151b     CATCCACACTCCTCCAACCACCCCCCCC-AAATGGCGCCTACCCGATCCGCAATCGCCTGGGCCAAGTCTCGTGAGATAGTGGAAGGTGGTAAGTCTCGCGAGATTGTGGGAGGTGCTAAGTCTTGCGAGATCGTGGAAGGTGGTAATACTTGAACATCTCCATGGCTCACAGCTAATTGCCATCCT-AGCTATCTCCTCAACCAGGGCTCTTA-CACTCCATAATTCCTTTAAGACCGAGGAAGTGGCTCCTATGTCCAGGAGGAAATTTATGGGGCGGCCATCAATAAGGAGGGTAACCCTGGGCACCTGTAAGGTGATGTCAATGGTCGGGAAAGGAGCCCACGGGCCCCATCA-GTCCTCTGTAGTCAGTGCCAGCAGGTTCAGGGTTTGTGACTAGTCCAGTCCCCCTGTGGGGATTGGGGCAGTCAACACCCCAGTGTCCC-ACCTCGGAACATTTAGGGCACGGACACTTAGGAACCCTGGG-ACTAGGGCAGGCCGAAGCCCAATGTCCTTCATTCCCACATCCATAACAGGGCCCTGGGGGTTCCCCCTGTATGGACTTACGAACCCCTGTTTTTGAGGCCTGAGCATCAGAGCCCCGAAGGGCTTGAGCAAGTATTTGAAACTTTGGTCTTTCATATTTC---------------------TGAAATTTGCGACGCTCCATCTCCTCTTCTCGATTATGGTATGCCTTAAA---GACTGTGGCCAAAATCTTGGTCTGAGGCACGTGTGAGTAAGTGTCAGGGGCACCTTGG--TCAGAGAAGCTCAACAGGTCCCACGCAGACTTCCTCTGTCCAGGGATAGGCAGGGG-CCAAACTGGGGCCTCGGCAGTGCCTGG-TCTCACAAACCCAGCTCAGACCCTCCTTGCTCCCACAACCATCAGTCCAGAGCCCCTGGGTCCTGAGTTGTCCATAGCTTCCCCTGAGAGGGAGCTCTCAGCTCCTAAATCCATGCTCCTAATTCCCCTGGTGATTGACCCCGCTGCCACTCAGACATCAAGTCCTGACTTTCAGGATGCCCTGTCCTCCATGAATAACTGAGCTGTCCCCTGTGAACCTGACTCCGAAGGTCCCAGGATTACCATATGCCTCCAGCACGTCCATCTACCTATA----GACTCTCACCCCTAAATTGCCCCACAATGCCAACAACTCTCGAACTACTACTGGCTTCCTACCTGTGACAGTTCCTAGAACGTCCACTTCTGGGTCCCCCAGCTCCTAATGTGCCCCCCAGGCCTGTCGGTCACTGTATCTGCTTGCAAGGATTCTCTTCCTGATACTGTCTAACCCTAACACTACAGCCCCAAGATTCTCTCAATCATCTGCCTCTCTTACCTGAGACTGTCTCTAAAGACCCCAGTCC-ATTATACCCTTCTACCTCCAGACCCCTCATTCCACCTCTAGCCTCCCACTCTGCCCATGGATCTCCCGTACTTCTGG------------CCCTACCTATGGCCCCTCTTTCCTTATCTTGTGATAACATTAGACCCCAAAATAACCCCAAACCATTTCCTGGAGCTGATGGCTTCTTGCATAGCCCAGGTTTCCCCCTTCTTGGAACC----CCACAGCTCT-GTCCCACCTTTCCCGGACT-CCTATTCCTGCCTCTCACCAGGTATAAGGACTGGCTGTGCCTGTTGGTTTGAATTGTGTCTTGGTCTCTCTTCAGTGGCCCCTGTGGGGTACGGTTCAGGCAGAACCCTCAAGGGGGCTTGCGAGTCGTCGGAGGGCATGTTGCGCAGCACGGGGCCTGGCCCTGGATGGTCAGCCTCCAGGTCTACCAGCCCCACAACAACCGCCTCAAGTAGGTCCTGAGGGCCTGAGGTCAGAGTAGGGGACCCCGGGGG-CCACAGTGGTGGCCAGCAGGACAGGGCCGGGAGCAGAGGAGAGGAAGAGGCCACCTTGGAGCAAGGTCCTCTCTAAGGAGGGTGGAACCCTCCCCCCC-AGAGCCAGGAGTCTCGGGCCCAGACTTCTGGGAGAAATGCAGTCTGAGATACCAGTTATGTCCTCCGCCAGCTCTTATTGAGAT--CCCACGTGGCACAGTGGCGATCACTGTTAAAGAGACTAGTGAAAGTGCACAGACAGACTGGAGGGTGTCACTGCATGCAAGGGAGACACAGCAGTGCAGGCTGTTCTGGAGGAGGGTAGATAGCCACCCCCACCTGCTTGGGTCCTGCCTCCCCTCCCGAACTGCAGGGCCTGTGTTTTACCCACAGTGCCAGGTTTCGATCCACAGCACACACTCAGATAATGTTTATGAGCTGGGGTGTAGCTCAGCAGTAGAGTTGCTTGTCTAGCATGTGCGAGGCCCTATGTGGGATCCCCACTACTGGGAAAAAAAAAGTTTACTGAATGAGCCCTTCTCCCACCCAGACACATTCTTCAAGGTCTTAGCCAAGAATGAGGAATGGGGACCCAAAGGACTGACATGCCTGAGCAAGATTCATGTGGTCCTGTCTGAGACCACCGTCACCCTGCTCAAGGGCAGACATACACTGGTGAGCCCCAACCCC-ATCCCCCATCCACTCCTGCTGGGGCAACTGAATCTGACCAAGGCCCACTCCCGGCCGGCCCCAGCGGGGATAGGCTTAAACAAAGCACTGATGGTGAGGCTCCAAGCCACTATGGTGGGAGAGGTTGTTAGGCTGCTGTCAGTCACCATGGATACCATATCCCGTTGAAAGTTAAAGGTCAGCTTGAGTGACGATAAATAGAACTGACAGCCAAGGCATTTTTCAGAGGACTGAAATGAGAGAAGAATGTCAATTAGCAGCCACAGTCAGTCTGGGGCCCAGAGCAGGAGGCAGGAAGGAAGTCCATTGAATACTTGCAGGGCACACTGCAGACTTATCTGGTTTCCCTCTAAGCCAAACAAGAGAGACCCTATCACTACCCCAGATCAGAATGCTTCCCCAGGCAGGAAATTTATTGCTTTAAACTCATGCCCTGAAGTACCCGGCACTGCATGCTCTTTGTACTGGGCACTAAAGCTTGAATGAGCAGATCAAATTCCAAAGAATACGGAAGAACCCTGC--CAAGCTAACTCTTGAGTTAAAAGGACTACAGATGTTACAAAACGCTATTGCAAAACGCACACCCTGACATAAGATTACTCTCTGGTGCCCCTGGCAATTACATCAGTCAAGACTGGTCTCAGTGAGGACAGTAAGAGACCCTTTTGTTTGGATCAAGTTGTCCTTTCTTAAAGCGTAACAGGGGTTCATTAAATGTTGGACAAGAAGTTTGTACTCAAA-TGAGCTGAG-AAAAACTCAGGAAAACTCCACTGCAGAATTTAAAGAGACTTGGTGTTGGATGGAACTTTAGTTACTTGGAATATTTTATGTGAAATGGAGGCCTTTTAAAGTTTAGACCTATCACACTGGCAATTAGCGTGTAGGGGTTAGTCCTCAGCCGTGTAAGGGTCACTGACGAGAGAATACTTCAAGCCAGGCTTTCAAAGAGGTCAGTGGTTGATAAGGGAACATACTTTTGTTTTGAGAAGAGTTTTGCTGAAATGCAGTCTCAAGCCCACCCCCTCATTAAAATTATTAACCACTCATTCATCGACTTACCTGCACCATCCAACATTTCTGCATGATGAAATTTTGGATCCCTCCTAGGTATTTGCCTAATTATTCAAATTCTCACTGGATTATTCCTAGCAATACACTATACATCCGATACAATAACAGCTTTCTCATCTGTCACACATATCTGTCGAGATGTAAACTATGGTTGACTTATTCGATACATACACGCTAACGGAGCCTCCATATTTTTTATCTGCTTATTCCTTCATGTAGGCCGAGGACTTTACTATGGATCATACACCTACTTCGAAACATGAAACATTGGAGTAATTCTTCTATTCGCCGTTATAGCCACTGCATTCATAGGCTACGTCCTTCCATGAGGACAAATATCTTTTTGAGGTGCTACCGTCATTACAAATCTCCTATCAGCTATCCCATACATCGGAACAACATTAGTAGAATGAATCTGAGGGGGCTTCTCAGTAGACAAAGCCACTCTAACACGATTTTTTGCATTTCACTTCATCCTCCCATTTATTATTACAGCATTAGTTATAGTTCATCTACTCTTCCTTCACGAGACCGGGTCCAACAACCCCTCCGGATTAATCTCTGACTCTGACAAAATCCCATTCCACCCATACTACACCATTAAAGATATTCTAGGCATCCTCCTCCTAATTCTAGTCCTAATAATCTTAGTCTTATTCTCCCCTGATCTCCTTGGAGATCCAGATAATTATACCCCTGCCAATCCACTTAATACTCCACCACATATCAAACCAGAATGGTATTTCCTATTTGCCTACGCCATTCTACGATCCATTCCCAATAAACTAGGAGGAGTATTAGCCCTAGTTCTTTCTATCCTAATTCTAATATTATTTCCTATCCTCCACATATCTAAACAACGCAGCATAATATTCCGTCCACTTAGCCAATGTATATTCTGAATCCTAATAGCTGATCTATTTACACTCACCTGAATCGGAGGCCAACCAGTCGAATACCCATTTATCATTATCGGCCAACTAGCATCAATCCTCTATTTTATAATTATTCTCCTTATCCTACCAACTATTAGCCTATTCGAAAATAAACTCCTTAAATGATA
d152a     CATCCACACTCCTCCAACCACCCCCCCC-AAATGGCGCCTACCCGATCCGCAATCGCCTGGGCCAAGTCTCGTGAGATAGTGGAAGGTGGTAAGTCTCGCGAGATTGTGGGAGGTGCTAAGTCTTGCGAGATCGTGGAAGGTGGTAATACTTGAACATCTCCATGGCTCACAGCTAATTGCCATCCT-AGCTATCTCCTCAACCAGGGCTCTTA-CACTCCATAATTCCTTTAAGACCGAGGAAGTGGCTCCTATGTCCAGGAGGAAATTTATGGGGCGGCCATCAATAAGGAGGGTAACCCTGGGCACCTGTAAGGTGATGTCAATGGTCGGGAAAGGAGCCCACGGGCCCCATCA-GTCCTCTGTAGTCAGTGCCAGCAGGTTCAGGGTTTGTGACTAGTCCAGTCCCCCTGTGGGGATTGGGGCAGTCAACACCCCAGTGTCCC-ACCTCGGAACATTTAGGGCACGGACACTTAGGAACCCTGGG-ACTAGGGCAGGCCGAAGCCCAATGTCCTTCATTCCCACATCCATAACAGGGCCCTGGGGGTTCCCCCTGTATGGACTTACGAACCCCTGTTTTTGAGGCCTGAGCATCAGAGCCCCGAAGGGCTTGAGCAAGTATTTGAAACTTTGGTCTTTCATATTTC---------------------TGAAATTTGCGACGCTCCATCTCCTCTTCTCGATTATGGTATGCCTTAAA---GACTGTGGCCAAAATCTTGGTCTGAGGCACGTGTGAGTAAGTGTCAGGGGCACCTTGG--TCAGAGAAGCTCAACAGGTCCCACGCAGACTTCCTCTGTCCAGGGATAGGCAGGGG-CCAAACTGGGGCCTCGGCAGTGCCTGG-TCTCACAAACCCAGCTCAGACCCTCCTTGCTCCCACAACCATCAGTCCAGAGCCCCTGGGTCCTGAGTTGTCCATAGCTTCCCCTGAGAGGGAGCTCTCAGCTCCTAAATCCATGCTCCTAATTCCCCTGGTGATTGACCCCGCTGCCACTCAGACATCAAGTCCTGACTTTCAGGATGCCCTGTCCTCCATGAATAACTGAGCTGTCCCCTGTGAACCTGACTCCGAAGGTCCCAGGATTACCATATGCCTCCAGCACGTCCATCTACCTATA----GACTCTCACCCCTAAATTGCCCCACAATGCCAACAACTCTCGAACTACTACTGGCTTCCTACCTGTGACAGTTCCTAGAACGTCCACTTCTGGGTCCCCCAGCTCCTAATGTGCCCCCCAGGCCTGTCGGTCACTGTATCTGCTTGCAAGGATTCTCTTCCTGATACTGTCTAACCCTAACACTACAGCCCCAAGATTCTCTCAATCATCTGCCTCTCTTACCTGAGACTGTCTCTAAAGACCCCAGTCC-ATTATACCCTTCTACCTCCAGACCCCTCATTCCACCTCTAGCCTCCCACTCTGCCCATGGATCTCCCGTACTTCTGG------------CCCTACCTATGGCCCCTCTTTCCTTATCTTGTGATAACATTAGACCCCAAAATAACCCCAAACCATTTCCTGGAGCTGATGGCTTCTTGCATAGCCCAGGTTTCCCCCTTCTTGGAACC----CCACAGCTCT-GTCCCACCTTTCCCGGACT-CCTATTCCTGCCTCTCACCAGGTATAAGGACTGGCTGTGCCTGTTGGTTTGAATTGTGTCTTGGTCTCTCTTCAGTGGCCCCTGTGGGGTACGGTTCAGGCAGAACCCTCAAGGGGGCTTGCGAGTCGTCGGAGGGCATGTTGCGCAGCACGGGGCCTGGCCCTGGATGGTCAGCCTCCAGGTCTACCAGCCCCACAACAACCGCCTCAAGTAGGTCCTGAGGGCCTGAGGTCAGAGTAGGGGACCCCGGGGG-CCACAGTGGTGGCCAGCAGGACAGGGCCGGGAGCAGAGGAGAGGAAGAGGCCACCTTGGAGCAAGGTCCTCTCTAAGGAGGGTGGAACCCTCCCCCCC-AGAGCCAGGAGTCTCGGGCCCAGACTTCTGGGAGAAATGCAGTCTGAGATACCAGTTATGTCCTCCGCCAGCTCTTATTGAGAT--CCCACGTGGCACAGTGGCGATCACTGTTAAAGAGACTAGTGAAAGTGCACAGACAGACTGGAGGGTGTCACTGCATGCAAGGGAGACACAGCAGTGCAGGCTGTTCTGGAGGAGGGTAGATAGCCACCCCCACCTGCTTGGGTCCTGCCTCCCCTCCCGAACTGCAGGGCCTGTGTTTTACCCACAGTGCCAGGTTTCGATCCACAGCACACACTCAGATAATGTTTATGAGCTGGGGTGTAGCTCAGCAGTAGAGTTGCTTGTCTAGCATGTGCGAGGCCCTATGTGGGATCCCCACTACTGGAAAAAAAAAAGTTTACTGAATAAGCCCTTCTCCCACCCAGACACATTCTTCAAGGTCTTAGCCAAGAATGAGGAATGGGGACCCAAAGGACTGACATGCCTGAGCAAGATTCATGTGGTCCTGTCTGAGACCACCGTCACCCTGCTCAAGGGCAGACATACACTGGTGAGCCCCAACCCC-ATCCCCCATCCACTCCTGCTGGGGCAACTGAATCTGACCAAGGCCCACTCCCGGCCGGCCCCAGCGGGGATAGGCTTAAACAAAGCACTGATGGTGAGGCTCCAAGCCACTATGGTGGGAGAGGTTGTTAGGCTGCTGTCAGTCACCATGGATACCATATCCCGTTGAAAGTTAAAGGTCAGCTTGAGTGACGATAAATAGAACTGACAGCCAAGGCATTTTTCAGAGGACTGAAATGAGAGAAGAATGTCAATTAGCAGCCACAGTCAGTCTGGGGCCCAGAGCAGGAGGCAGGAAGGAAGTCCATTGAATACTTGCAGGGCACACTGCAGACTTATCTGGTTTCCCTCTAAGCCAAACAAGAGAGACCCTATCACTACCCCAGATCAGAATGCTTCCCCAGGCAGGAAATTTATTGCTTTAAACTCATGCCCTGAAGTACCCGGCACTGCATGCTCTTTGTACTGGGCACTAAAGCTTGAATGAGCAGATCAAATTCCAAAGAATACGGAAGAACCCTGC--CAAGCTAACTCTTGAGTTAAAAGGACTACAGATGTTACAAAACGCTATTGCAAAACGCACACCCTGACATAAGATTACTCTCTGGTGCCCCTGGCAATTACATCAGTCAAGACTGGTCTCAGTGAGGACAGTAAGAGACCCTTTTGTTTGGATCAAGTTGTCCTTTCTTAAAGCGTAACAGGGGTTCATTAAATGTTGGACAAGAAGTTTGTACTCAAA-TGAGCTGAG-AAAAACTCAGGAAAACTCCACTGCAGAATTTAAAGAGACTTGGTGTTGGATGGAACTTTAGTTACTTGGAATATTTTATGTGAAATGGAGGCCTTTTAAAGTTTAGACCTATCACACTGGCAATTAGCGTGTAGGGGTTAGTCCTCAGCCGTGTAAGGGTCACTGACGAGAGAATACTTCAAGCCAGGCTTTCAAAGAGGTCAGTGGTTGATAAGGGAACATACTTTTGTTTTGAGAAGAGTTTTGCTGAAATGCAGTCTCAAGCCCACCCCCTCATTAAAATTATTAACCACTCATTCATCGACTTACCTGCACCATCCAACATTTCTGCATGATGAAATTTTGGATCCCTCCTAGGTATTTGCCTAATTATTCAAATTCTCACTGGATTATTCCTAGCAATACACTATACATCCGATACAATAACAGCTTTCTCATCTGTCACACATATCTGTCGAGATGTAAACTATGGTTGACTTATTCGATACATACACGCTAACGGAGCCTCCATATTTTTTATCTGCTTATTCCTTCATGTAGGCCGAGGACTTTACTATGGATCATACACCTACTTCGAAACATGAAACATTGGAGTAATTCTTCTATTCGCCGTTATAGCCACTGCATTCATAGGCTACGTCCTTCCATGAGGACAAATATCTTTTTGAGGTGCTACCGTCATTACAAATCTCCTATCAGCTATCCCATACATCGGAACAACATTAGTAGAATGAATCTGAGGGGGCTTCTCAGTAGACAAAGCCACTCTAACACGATTTTTTGCATTTCACTTCATCCTCCCATTTATTATTACAGCATTAGTCATAGTTCATCTACTCTTCCTTCACGAGACCGGGTCCAACAACCCCTCCGGATTAATCTCTGACTCTGACAAAATCCCATTCCACCCATACTACACCATTAAAGATATTCTAGGCATCCTCCTCCTAATTCTAGTCCTAATAATCTTAGTCTTATTCTCCCCTGATCTCCTTGGAGATCCAGATAATTATACCCCTGCCAATCCACTTAATACTCCACCACATATCAAACCAGAATGGTATTTCCTATTTGCCTACGCCATTCTACGATCCATTCCCAATAAACTAGGAGGAGTATTAGCCCTAGTTCTTTCTATCCTAATTCTAATATTATTTCCTATCCTCCACATATCTAAACAACGCAGCATAATATTCCGTCCACTTAGCCAATGTATATTCTGAATCCTAGTAGCTGATCTATTTACACTCACCTGAATCGGAGGCCAACCAGTCGAATACCCATTTATCATTATCGGCCAACTAGCATCAATCCTCTATTTTATAATTATTCTCCTTATCCTACCAACTATTAGCCTATTCGAAAATAAACTCCTTAAATGATA
d152b     CATCCACACTCCTCCAACCACCCCCCCC-AAATGGCGCCTACCCGATCCGCAATCGCCTGGGCCAAGTCTCGTGAGATAGTGGAAGGTGGTAAGTCTCGCGAGATTGTGGGAGGTGCTAAGTCTTGCGAGATCGTGGAAGGTGGTAATACTTGAACATCTCCATGGCTCACAGCTAATTGCCATCCT-AGCTATCTCCTCAACCAGGGCTCTTA-CACTCCATAATTCCTTTAAGACCGAGGAAGTGGCTCCTATGTCCAGGAGGAAATTTATGGGGCGGCCATCAATAAGGAGGGTAACCCTGGGCACCTGTAAGGTGATGTCAATGGTCGGGAAAGGAGCCCACGGGCCCCATCA-GTCCTCTGTAGTCAGTGCCAGCAGGTTCAGGGTTTGTGACTAGTCCAGTCCCCCTGTGGGGATTGGGGCAGTCAACACCCCAGTGTCCC-ACCTCGGAACATTTAGGGCACGGACACTTAGGAACCCTGGG-ACTAGGGCAGGCCGAAGCCCAATGTCCTTCATTCCCACATCCATAACAGGGCCCTGGGGGTTCCCCCTGTATGGACTTACGAACCCCTGTTTTTGAGGCCTGAGCATCAGAGCCCCGAAGGGCTTGAGCAAGTATTTGAAACTTTGGTCTTTCATATTTC---------------------TGAAATTTGCGACGCTCCATCTCCTCTTCTCGATTATGGTATGCCTTAAA---GACTGTGGCCAAAATCTTGGTCTGAGGCACGTGTGAGTAAGTGTCAGGGGCACCTTGG--TCAGAGAAGCTCAACAGGTCCCACGCAGACTTCCTCTGTCCAGGGATAGGCAGGGG-CCAAACTGGGGCCTCGGCAGTGCCTGG-TCTCACAAACCCAGCTCAGACCCTCCTTGCTCCCACAACCATCAGTCCAGAGCCCCTGGGTCCTGAGTTGTCCATAGCTTCCCCTGAGAGGGAGCTCTCAGCTCCTAAATCCATGCTCCTAATTCCCCTGGTGATTGACCCCGCTGCCACTCAGACATCAAGTCCTGACTTTCAGGATGCCCTGTCCTCCATGAATAACTGAGCTGTCCCCTGTGAACCTGACTCCGAAGGTCCCAGGATTACCATATGCCTCCAGCACGTCCATCTACCTATA----GACTCTCACCCCTAAATTGCCCCACAATGCCAACAACTCTCGAACTACTACTGGCTTCCTACCTGTGACAGTTCCTAGAACGTCCACTTCTGGGTCCCCCAGCTCCTAATGTGCCCCCCAGGCCTGTCGGTCACTGTATCTGCTTGCAAGGATTCTCTTCCTGATACTGTCTAACCCTAACACTACAGCCCCAAGATTCTCTCAATCATCTGCCTCTCTTACCTGAGACTGTCTCTAAAGACCCCAGTCC-ATTATACCCTTCTACCTCCAGACCCCTCATTCCACCTCTAGCCTCCCACTCTGCCCATGGATCTCCCGTACTTCTGG------------CCCTACCTATGGCCCCTCTTTCCTTATCTTGTGATAACATTAGACCCCAAAATAACCCCAAACCATTTCCTGGAGCTGATGGCTTCTTGCATAGCCCAGGTTTCCCCCTTCTTGGAACC----CCACAGCTCT-GTCCCACCTTTCCCGGACT-CCTATTCCTGCCTCTCACCAGGTATAAGGACTGGCTGTGCCTGTTGGTTTGAATTGTGTCTTGGTCTCTCTTCAGTGGCCCCTGTGGGGTACGGTTCAGGCAGAACCCTCAAGGGGGCTTGCGAGTCGTCGGAGGGCATGTTGCGCAGCACGGGGCCTGGCCCTGGATGGTCAGCCTCCAGGTCTACCAGCCCCACAACAACCGCCTCAAGTAGGTCCTGAGGGCCTGAGGTCAGAGTAGGGGACCCCGGGGG-CCACAGTGGTGGCCAGCAGGACAGGGCCGGGAGCAGAGGAGAGGAAGAGGCCACCTTGGAGCAAGGTCCTCTCTAAGGAGGGTGGAACCCTCCCCCCC-AGAGCCAGGAGTCTCGGGCCCAGACTTCTGGGAGAAATGCAGTCTGAGATACCAGTTATGTCCTCCGCCAGCTCTTATTGAGAT--CCCACGTGGCACAGTGGCGATCACTGTTAAAGAGACTAGTGAAAGTGCACAGACAGACTGGAGGGTGTCACTGCATGCAAGGGAGACACAGCAGTGCAGGCTGTTCTGGAGGAGGGTAGATAGCCACCCCCACCTGCTTGGGTCCTGCCTCCCCTCCCGAACTGCAGGGCCTGTGTTTTACCCACAGTGCCAGGTTTCGATCCACAGCACACACTCAGATAATGTTTATGAGCTGGGGTGTAGCTCAGCAGTAGAGTTGCTTGTCTAGCATGTGCGAGGCCCTATGTGGGATCCCCACTACTGGAAAAAAAAAAGTTTACTGAATAAGCCCTTCTCCCACCCAGACACATTCTTCAAGGTCTTAGCCAAGAATGAGGAATGGGGACCCAAAGGACTGACATGCCTGAGCAAGATTCATGTGGTCCTGTCTGAGACCACCGTCACCCTGCTCAAGGGCAGACATACACTGGTGAGCCCCAACCCC-ATCCCCCATCCACTCCTGCTGGGGCAACTGAATCTGACCAAGGCCCACTCCCGGCCGGCCCCAGCGGGGATAGGCTTAAACAAAGCACTGATGGTGAGGCTCCAAGCCACTATGGTGGGAGAGGTTGTTAGGCTGCTGTCAGTCACCATGGATACCATATCCCGTTGAAAGTTAAAGGTCAGCTTGAGTGACGATAAATAGAACTGACAGCCAAGGCATTTTTCAGAGGACTGAAATGAGAGAAGAATGTCAATTAGCAGCCACAGTCAGTCTGGGGCCCAGAGCAGGAGGCAGGAAGGAAGTCCATTGAATACTTGCAGGGCACACTGCAGACTTATCTGGTTTCCCTCTAAGCCAAACAAGAGAGACCCTATCACTACCCCAGATCAGAATGCTTCCCCAGGCAGGAAATTTATTGCTTTAAACTCATGCCCTGAAGTACCCGGCACTGCATGCTCTTTGTACTGGGCACTAAAGCTTGAATGAGCAGATCAAATTCCAAAGAATACGGAAGAACCCTGC--CAAGCTAACTCTTGAGTTAAAAGGACTACAGATGTTACAAAACGCTATTGCAAAACGCACACCCTGACATAAGATTACTCTCTGGTGCCCCTGGCAATTACATCAGTCAAGACTGGTCTCAGTGAGGACAGTAAGAGACCCTTTTGTTTGGATCAAGTTGTCCTTTCTTAAAGCGTAACAGGGGTTCATTAAATGTTGGACAAGAAGTTTGTACTCAAA-TGAGCTGAG-AAAAACTCAGGAAAACTCCACTGCAGAATTTAAAGAGACTTGGTGTTGGATGGAACTTTAGTTACTTGGAATATTTTATGTGAAATGGAGGCCTTTTAAAGTTTAGACCTATCACACTGGCAATTAGCGTGTAGGGGTTAGTCCTCAGCCGTGTAAGGGTCACTGACGAGAGAATACTTCAAGCCAGGCTTTCAAAGAGGTCAGTGGTTGATAAGGGAACATACTTTTGTTTTGAGAAGAGTTTTGCTGAAATGCAGTCTCAAGCCCACCCCCTCATTAAAATTATTAACCACTCATTCATCGACTTACCTGCACCATCCAACATTTCTGCATGATGAAATTTTGGATCCCTCCTAGGTATTTGCCTAATTATTCAAATTCTCACTGGATTATTCCTAGCAATACACTATACATCCGATACAATAACAGCTTTCTCATCTGTCACACATATCTGTCGAGATGTAAACTATGGTTGACTTATTCGATACATACACGCTAACGGAGCCTCCATATTTTTTATCTGCTTATTCCTTCATGTAGGCCGAGGACTTTACTATGGATCATACACCTACTTCGAAACATGAAACATTGGAGTAATTCTTCTATTCGCCGTTATAGCCACTGCATTCATAGGCTACGTCCTTCCATGAGGACAAATATCTTTTTGAGGTGCTACCGTCATTACAAATCTCCTATCAGCTATCCCATACATCGGAACAACATTAGTAGAATGAATCTGAGGGGGCTTCTCAGTAGACAAAGCCACTCTAACACGATTTTTTGCATTTCACTTCATCCTCCCATTTATTATTACAGCATTAGTCATAGTTCATCTACTCTTCCTTCACGAGACCGGGTCCAACAACCCCTCCGGATTAATCTCTGACTCTGACAAAATCCCATTCCACCCATACTACACCATTAAAGATATTCTAGGCATCCTCCTCCTAATTCTAGTCCTAATAATCTTAGTCTTATTCTCCCCTGATCTCCTTGGAGATCCAGATAATTATACCCCTGCCAATCCACTTAATACTCCACCACATATCAAACCAGAATGGTATTTCCTATTTGCCTACGCCATTCTACGATCCATTCCCAATAAACTAGGAGGAGTATTAGCCCTAGTTCTTTCTATCCTAATTCTAATATTATTTCCTATCCTCCACATATCTAAACAACGCAGCATAATATTCCGTCCACTTAGCCAATGTATATTCTGAATCCTAGTAGCTGATCTATTTACACTCACCTGAATCGGAGGCCAACCAGTCGAATACCCATTTATCATTATCGGCCAACTAGCATCAATCCTCTATTTTATAATTATTCTCCTTATCCTACCAACTATTAGCCTATTCGAAAATAAACTCCTTAAATGATA
d156a     CATCCACACTCCTCCAACCACCCCCCC--AAATGGCGCCTACCCGATCCGCAATCGCCTGGGCCAAGTCTCGTGAGATAGTGGAAGGTGGTAAGTCTCGCGAGATTGTGGGAGGTGCTAAGTCTTGCGAGATCGTGGAACGTGGTAATACTTGAACATCTCCATGGCTCACAGCTAATTGCCATCCT-AGCTATCTCCTCAACCAGGGCTCTTA-CACTCCATAATTCCTTTAAGACCGAGGAAGTGGCTCCTATGTCCAGGAGGAAATTTATGGGGCGGCCATCAATAAGGAGGGTAACCCTGGGCACCTGTAAGGTGATGTCAATGGTCGGGAAAGGAGCCCACGGGCCCCATCA-GTCCTCTGTAGTCAGTGCCAGCAGGTTCAGGGTTTGTGACTAGTCCAGTCCCCCTGTGGGGATTGGGGCAGTCAACACCCCAGTGTCCC-ACCTCGGAACATTTAGGGCACGGACACTTAGGAACCCTGGG-ACTAGGGCAGGCCGAAGCCCAATGTCCTTCATTCCCACATCCATAACAGGGCCCTGGGGGTTCCCCCTGTATGGACTTACGAACCCCTGTTTTTGAGGCCTGAGCATCAGAGCCCCGAAGGGCTTGAGCAAGTATTTGAAACTTTGGTCTTTCATATTTC---------------------TGAAATTTGTGACGCTCCATCTCCTCTTCTCGATTATGGTATGCCTTAAA---GACTGTGGCCAAAATCTTGGTCTGAGGCACGTGTGAGTAAGTGTCAGGGGCACCTTGG--TCAGGGAAGCTCAACAGGTCCCACTCAGACTTCCTCTGTCCAGGGATAGGCAGGGGGCCAAACTGGGGCCTCGGCAGTGCCTGGGTCTCACAAACCCAGCTCAGACCCTCCTTGCTCCCACAACCATCAGTCCAGAGCCCCTGGGTCCTGAGTTGTCCATAGCTTCCCCTGAGAGGGAGCTCTCAGCTCCTAAATCCATGCTCCTAATTCCCCTGGTGATTGACCCCACTGCCACTCAGACATCAAGTCCTGACTTTCAGGATGCCCTGTCCTCCATGAATAACTGAGCTGTCCCCTGTGAACCTGACTCCGAAGGTCCCAGGATTACCATATGCCTCCAGCACGTCCATCTACCTATA----GACTCTCACCCCTAAATTGCCCCACAATGCCAACAACTCTCGAACTACTACTGGCTTCCTACCTGTGACAGTTCCTAGAACGTCCACTTCTGGGTCCCCCAGCTCCTAATGTGCCCCCCAGGCCTGTCGGTCACTGTATCTGCTTGCAAGGATTCTCTTCCTGATACTGTCTAACCCTAACACTACAGCCCCAAGATTCTCTCAATCATCTGCCTCTCTTACCTGAGACTGTCTCTAAAGACCCCAGTCC-ATTATACCCTTCTACCTCCAGACCCCTCATTCCACCTCTAGCCTCCCACTCTGCCCATGGATCTCCCGTACTTCTGGGGTCTCTATTAGCCCTACCTATGGCCCCTCTTTCCTTATCTTGTGATAACATTAGACCCCAAAATAACCCCAAACCATTTCCTCGAGCTGATGGCTTCTTGCATAGCCCAGGTTTCCCCCTTCTTGGAACC----CCACAGCTCT-GTCCCACCTTTCCCGGACT-CCTATTCCTGCCTCTCACCAGGTATAAGGACTGGCTGTGCCTGTTGGTTTGAATTGTGTCTTGGTCTCTCTTCAGTGGCCCCTGTGGGGTACGGTTCAGGCAGAACCCTCAAGGGGGCTTGCGAGTCGTCGGAGGGCATGTTGTGCAGCACGGGGCCTGGCCCTGGATGGTCAGCCTCCAGGTCTACCAGCCCCACAACAACCGCCTCAAGTAGGTCCTGAGGGCCTGAGGTCAGAGTAGGGGACCCCGGGGG-CCACAGTGGTGGCCAGCAGGACAGGGCCGGGAGCAGAGGAGAGGAAGAGGCCACCTTGGAGCAAGGTCCTCTCTAAGGAGGGTGGAACCCTCCCCCCC-AGAGCCAGGAGTCTCGGGCGCAGACTTCTGGGAGAAATGCAGTCTGAGATACCAGTTATGTCCTCCGCCAGCTCTTATTGAGAT--CCCATGTGGCACAGTGGCGATCACTGTTAAAGAGACTAGTGAAAGTGCACAGACAGACTGGAGGGTGTCACTGCATGCAAGGGAGACACAGCAGTGCAGGCTGTTCTGGAGGAGGGTAGATAGCCACCCCCACCTGCTTGGGTCCTGCCTCCCCTCCCGAACTGCAGGGCCTGTGTTTTACCCACAGTGCCAGGTTTCGATCCACAGCACACACTCAGATAATGTTTATGAGCTGGGGTGTAGCTCAGCAGTAGAGTTGCTTGTCTAGCATGTGCGAGGCCCTATGTGGGATCCCCACTACTGGAAAAAAAAAAGTTTACTGAATAAGCCCTTCTCCCACCCAGACACATTCTTCAAGGTCTTAGCCAAGAATGAGGAATGGGGACCCAAAGGACTGACATGCCTGAGCAAGATTCATGTGGTCCTGTCTGAGACCACCGTCACCCTGCTCAAGGGCAGACATACACTGGTGAGCCCCAACCCC-ATCCCCCATCCACTCCTGCTGGGGCAACTGAATCTGACCAAGGCCCACTCCCGGCCGGCCCCAGCGGGGATAGGCTTAAACAAAGCACTGATGGTGAGGCTCCAAGCCACTATGGTGGGAGAGGTTGTTAGGCTGCTGTCAGTCACCATGGATACCATATCCCGTTGAAAGTTAAAGGTCAGCTTGAGTGACGATAAATAGAACTGACAGCCAAGGCATTTTTCAGAGGACTGAAATGAGAGAAGAATGTCAATTAGTAGCCACAGTCAGTCTGGGGCCCAGAGCAGGAGGCAGGAAGGAAGTCCATTGAATACTTGCAGGGCACACTGCAGACTTATCTGGTTTCCCTCTAAGCCAAACAAGAGAGACCCTATCACTACTCCAGATCAGAATGCTTCCCCAGGCAGGAAATTTATTGCTTTAAACTCATGCCCTGAAGTACCCGGCACTGCATGCTCTTTGTACTGGGCACTAAAGCTTGAATGAGCAGATCAAATTCCAAAGAATACCAAAGAACCCTGC--CAAGCTAACTCTTGAGTTAAAAGGACTACAGATGTTACAAAACGCTATTGCAAAACGCACACCCTGACATAAGATTACTCTCTGGTGCCCCTGGCAATTACATCAGTCAAGACTGGTCTCAGTGAGGACAGTAAGAGACCCTTTTGTTTGGATCAAGTTGTCCTTTCTTAAAGCATAACAGGGGTTCATTAAATGTTGGACAAGAAGTTTGTACTCAAA-TGAGCTGAG-AAAAACTTAGGAAAACTCCACTGCAGAATTTAAAGAGACTTGGTGTTGGATGGAACTTTAGTTACTTGAAATATTTTATGTGAAATGGAGGCCTTTTAAAGTTTAAACCTATCACACTGGCAATTAGCGTGTAGGGGTAAGTCCTCAGCCGTGTAAGGATCACTGACAAGAGAATACTTCAAGCCAGGCTTTCAAAGAGGTCAGTGGTTGATAAGGGAACATACTTTTGTTTTGAGAAGAGTTTTGCTGAAATGCAGTCTCAAGCCCACCCCCTCATTAAAATCATCAACCACTCATTCATTGATTTACCTGCGCCATCCAACATCTCTGCATGATGGAATTTTGGATCCCTCCTAGGTATTTGCCTAATTATTCAAATTCTCACTGGATTATTCCTAGCAATACACTACACATCCGACACAATAACAGCTTTCTCATCTGTCACTCATATCTGCCGAGATGTAAATTATGGTTGACTTATCCGATACATACACGCTAACGGAGCCTCTATATTTTTTATCTGCCTATTCCTTCATGTAGGCCGAGGACTTTACTATGGATCATACACCTATTTTGAAACATGAAACATTGGAGTAATTCTCCTATTTGCCGTTATAGCCACTGCATTCATAGGCTACGTCCTTCCATGAGGACAAATATCCTTTTGAGGTGCTACTGTCATTACAAACCTCCTATCAGCTATCCCATACATCGGAACAACATTAGTAGAATGAATCTGAGGAGGCTTCTCAGTAGATAAAGCTACCCTTACACGATTCTTTGCATTTCACTTCATCCTCCCATTTATTATTACAGCGTTAGTTATAGTTCACCTACTCTTCCTTCACGAAACCGGATCCAACAACCCCTCTGGATTAATCTCTGACTCTGACAAAATTCCATTCCACCCATACTATACCATTAAAGATATCCTAGGCATCCTCCTCCTAATCCTAGTCCTAATAATTTTAGTCCTATTTTCCCCTGATCTCCTTGGAGACCCAGATAATTATACTCCCGCCAATCCACTTAACACTCCACCACATATCAAACCAGAATGATATTTCCTATTCGCCTACGCCATTCTACGATCCATCCCTAACAAACTAGGAGGAGTATTAGCCCTAGTTCTCTCCATCCTTATCCTAATATTATTCCCGATCCTACACATATCTAAGCAACGCAGCATAATATTTCGTCCACTTAGCCAATGTATATTCTGAATCTTAGTAGCTGATCTATTTACACTCACCTGAATCGGAGGCCAACCAGTCGAATACCCATTTATCATTATTGGACAACTAGCATCAATCCTCTATTTTATAATCATCCTTCTTATTCTACCAGCTATTAGCCTATTCGAAAACAAACTCCTTAAATGGTA
d156b     CATCCACACTCCTCCAACCACCCCCCC--AAATGGCGCCTACCCGATCCGCAATCGCCTGGGCCAAGTCTCGTGAGATAGTGGAAGGTGGTAAGTCTCGCGAGATTGTGGGAGGTGCTAAGTCTTGCGAGATCGTGGAACGTGGTAATACTTGAACATCTCCATGGCTCACAGCTAATTGCCATCCT-AGCTATCTCCTCAACCAGGGCTCTTA-CACTCCATAATTCCTTTAAGACCGAGGAAGTGGCTCCTATGTCCAGGAGGAAATTTATGGGGCGGCCATCAATAAGGAGGGTAACCCTGGGCACCTGTAAGGTGATGTCAATGGTCGGGAAAGGAGCCCACGGGCCCCATCA-GTCCTCTGTAGTCAGTGCCAGCAGGTTCAGGGTTTGTGACTAGTCCAGTCCCCCTGTGGGGATTGGGGCAGTCAACACCCCAGTGTCCC-ACCTCGGAACATTTAGGGCACGGACACTTAGGAACCCTGGG-ACTAGGGCAGGCCGAAGCCCAATGTCCTTCATTCCCACATCCATAACAGGGCCCTGGGGGTTCCCCCTGTATGGACTTACGAACCCCTGTTTTTGAGGCCTGAGCATCAGAGCCCCGAAGGGCTTGAGCAAGTATTTGAAACTTTGGTCTTTCATATTTC---------------------TGAAATTTGTGACGCTCCATCTCCTCTTCTCGATTATGGTATGCCTTAAA---GACTGTGGCCAAAATCTTGGTCTGAGGCACGTGTGAGTAAGTGTCAGGGGCACCTTGG--TCAGGGAAGCTCAACAGGTCCCACTCAGACTTCCTCTGTCCAGGGATAGGCAGGGGGCCAAACTGGGGCCTCGGCAGTGCCTGGGTCTCACAAACCCAGCTCAGACCCTCCTTGCTCCCACAACCATCAGTCCAGAGCCCCTGGGTCCTGAGTTGTCCATAGCTTCCCCTGAGAGGGAGCTCTCAGCTCCTAAATCCATGCTCCTAATTCCCCTGGTGATTGACCCCACTGCCACTCAGACATCAAGTCCTGACTTTCAGGATGCCCTGTCCTCCATGAATAACTGAGCTGTCCCCTGTGAACCTGACTCCGAAGGTCCCAGGATTACCATATGCCTCCAGCACGTCCATCTACCTATA----GACTCTCACCCCTAAATTGCCCCACAATGCCAACAACTCTCGAACTACTACTGGCTTCCTACCTGTGACAGTTCCTAGAACGTCCACTTCTGGGTCCCCCAGCTCCTAATGTGCCCCCCAGGCCTGTCGGTCACTGTATCTGCTTGCAAGGATTCTCTTCCTGATACTGTCTAACCCTAACACTACAGCCCCAAGATTCTCTCAATCATCTGCCTCTCTTACCTGAGACTGTCTCTAAAGACCCCAGTCC-ATTATACCCTTCTACCTCCAGACCCCTCATTCCACCTCTAGCCTCCCACTCTGCCCATGGATCTCCCGTACTTCTGGGGTCTCTATTAGCCCTACCTATGGCCCCTCTTTCCTTATCTTGTGATAACATTAGACCCCAAAATAACCCCAAACCATTTCCTCGAGCTGATGGCTTCTTGCATAGCCCAGGTTTCCCCCTTCTTGGAACC----CCACAGCTCT-GTCCCACCTTTCCCGGACT-CCTATTCCTGCCTCTCACCAGGTATAAGGACTGGCTGTGCCTGTTGGTTTGAATTGTGTCTTGGTCTCTCTTCAGTGGCCCCTGTGGGGTACGGTTCAGGCAGAACCCTCAAGGGGGCTTGCGAGTCGTCGGAGGGCATGTTGTGCAGCACGGGGCCTGGCCCTGGATGGTCAGCCTCCAGGTCTACCAGCCCCACAACAACCGCCTCAAGTAGGTCCTGAGGGCCTGAGGTCAGAGTAGGGGACCCCGGGGG-CCACAGTGGTGGCCAGCAGGACAGGGCCGGGAGCAGAGGAGAGGAAGAGGCCACCTTGGAGCAAGGTCCTCTCTAAGGAGGGTGGAACCCTCCCCCCC-AGAGCCAGGAGTCTCGGGCGCAGACTTCTGGGAGAAATGCAGTCTGAGATACCAGTTATGTCCTCCGCCAGCTCTTATTGAGAT--CCCATGTGGCACAGTGGCGATCACTGTTAAAGAGACTAGTGAAAGTGCACAGACAGACTGGAGGGTGTCACTGCATGCAAGGGAGACACAGCAGTGCAGGCTGTTCTGGAGGAGGGTAGATAGCCACCCCCACCTGCTTGGGTCCTGCCTCCCCTCCCGAACTGCAGGGCCTGTGTTTTACCCACAGTGCCAGGTTTCGATCCACAGCACACACTCAGATAATGTTTATGAGCTGGGGTGTAGCTCAGCAGTAGAGTTGCTTGTCTAGCATGTGCGAGGCCCTATGTGGGATCCCCACTACTGGAAAAAAAAAAGTTTACTGAATAAGCCCTTCTCCCACCCAGACACATTCTTCAAGGTCTTAGCCAAGAATGAGGAATGGGGACCCAAAGGACTGACATGCCTGAGCAAGATTCATGTGGTCCTGTCTGAGACCACCGTCACCCTGCTCAAGGGCAGACATACACTGGTGAGCCCCAACCCC-ATCCCCCATCCACTCCTGCTGGGGCAACTGAATCTGACCAAGGCCCACTCCCGGCCGGCCCCAGCGGGGATAGGCTTAAACAAAGCACTGATGGTGAGGCTCCAAGCCACTATGGTGGGAGAGGTTGTTAGGCTGCTGTCAGTCACCATGGATACCATATCCCGTTGAAAGTTAAAGGTCAGCTTGAGTGACGATAAATAGAACTGACAGCCAAGGCATTTTTCAGAGGACTGAAATGAGAGAAGAATGTCAATTAGTAGCCACAGTCAGTCTGGGGCCCAGAGCAGGAGGCAGGAAGGAAGTCCATTGAATACTTGCAGGGCACACTGCAGACTTATCTGGTTTCCCTCTAAGCCAAACAAGAGAGACCCTATCACTACTCCAGATCAGAATGCTTCCCCAGGCAGGAAATTTATTGCTTTAAACTCATGCCCTGAAGTACCCGGCACTGCATGCTCTTTGTACTGGGCACTAAAGCTTGAATGAGCAGATCAAATTCCAAAGAATACCAAAGAACCCTGC--CAAGCTAACTCTTGAGTTAAAAGGACTACAGATGTTACAAAACGCTATTGCAAAACGCACACCCTGACATAAGATTACTCTCTGGTGCCCCTGGCAATTACATCAGTCAAGACTGGTCTCAGTGAGGACAGTAAGAGACCCTTTTGTTTGGATCAAGTTGTCCTTTCTTAAAGCATAACAGGGGTTCATTAAATGTTGGACAAGAAGTTTGTACTCAAA-TGAGCTGAG-AAAAACTTAGGAAAACTCCACTGCAGAATTTAAAGAGACTTGGTGTTGGATGGAACTTTAGTTACTTGAAATATTTTATGTGAAATGGAGGCCTTTTAAAGTTTAAACCTATCACACTGGCAATTAGCGTGTAGGGGTAAGTCCTCAGCCGTGTAAGGATCACTGACAAGAGAATACTTCAAGCCAGGCTTTCAAAGAGGTCAGTGGTTGATAAGGGAACATACTTTTGTTTTGAGAAGAGTTTTGCTGAAATGCAGTCTCAAGCCCACCCCCTCATTAAAATCATCAACCACTCATTCATTGATTTACCTGCGCCATCCAACATCTCTGCATGATGGAATTTTGGATCCCTCCTAGGTATTTGCCTAATTATTCAAATTCTCACTGGATTATTCCTAGCAATACACTACACATCCGACACAATAACAGCTTTCTCATCTGTCACTCATATCTGCCGAGATGTAAATTATGGTTGACTTATCCGATACATACACGCTAACGGAGCCTCTATATTTTTTATCTGCCTATTCCTTCATGTAGGCCGAGGACTTTACTATGGATCATACACCTATTTTGAAACATGAAACATTGGAGTAATTCTCCTATTTGCCGTTATAGCCACTGCATTCATAGGCTACGTCCTTCCATGAGGACAAATATCCTTTTGAGGTGCTACTGTCATTACAAACCTCCTATCAGCTATCCCATACATCGGAACAACATTAGTAGAATGAATCTGAGGAGGCTTCTCAGTAGATAAAGCTACCCTTACACGATTCTTTGCATTTCACTTCATCCTCCCATTTATTATTACAGCGTTAGTTATAGTTCACCTACTCTTCCTTCACGAAACCGGATCCAACAACCCCTCTGGATTAATCTCTGACTCTGACAAAATTCCATTCCACCCATACTATACCATTAAAGATATCCTAGGCATCCTCCTCCTAATCCTAGTCCTAATAATTTTAGTCCTATTTTCCCCTGATCTCCTTGGAGACCCAGATAATTATACTCCCGCCAATCCACTTAACACTCCACCACATATCAAACCAGAATGATATTTCCTATTCGCCTACGCCATTCTACGATCCATCCCTAACAAACTAGGAGGAGTATTAGCCCTAGTTCTCTCCATCCTTATCCTAATATTATTCCCGATCCTACACATATCTAAGCAACGCAGCATAATATTTCGTCCACTTAGCCAATGTATATTCTGAATCTTAGTAGCTGATCTATTTACACTCACCTGAATCGGAGGCCAACCAGTCGAATACCCATTTATCATTATTGGACAACTAGCATCAATCCTCTATTTTATAATCATCCTTCTTATTCTACCAGCTATTAGCCTATTCGAAAACAAACTCCTTAAATGGTA
d158a     CATCCACACTCCTCCAACCACCCCCCC--AAATGGCGCCTACCCGATCCGCAATCGCCTGGGCCAAGTCTCGTGAGATAGTGGAAGGTGGTAAGTCTCGCGAGATTGTGGGAGGTGCTAAGTCTTGCGAGATCGTGGAACGTGGTAATACTTGAACATCTCCATGGCTCACAGCTAATTGCCATCCT-AGCTATCTCCTCAACCAGGGCTCTTA-CACTCCATAATTCCTTTAAGACCGAGGAAGTGGCTCCTATGTCCAGGAGGAAATTTATGGGGCGGCCATCAATAAGGAGGGTAACCCTGGGCACCTGTAAGGTGATGTCAATGGTCGGGAAAGGAGCCCACGGGCCCCATCA-GTCCTCTGTAGTCAGTGCCAGCAGGTTCAGGGTTTGTGACTAGTCCAGTCCCCCTGTGGGGATTGGGGCAGTCAACACCCCAGTGTCCC-ACCTCGGAACATTTAGGGCACGGACACTTAGGAACCCTGGG-ACTAGGGCAGGCCGAAGCCCAATGTCCTTCATTCCCACATCCATAACAGGGCCCTGGGGGTTCCCCCTGTATGGACTTACGAACCCCTGTTTTTGAGGCCTGAGCATCAGAGCCCCGAAGGGCTTGAGCAAGTATTTGAAACTTTGGTCTTTCATATTTC---------------------TGAAATTTGCGACGCTCCATCTCCTCTTCTCGATTATGGTATGCCTTAAA---GACTGTGGCCAAAATCTTGGTCTGAGGCACGTGTGAGTAAGTGTCAGGGGCACCTTGGCTCCAGGGAAGCTCAACAGGGCGCACTCAGACTTCCTCTGTCCAGGGATAGGCAGGGGGCCAAACTGGGGCCTCGGCAGTGCCTGGGTCTCACAAACCCAGCTCAGACCCTCCTTGCTCCCACAACCATCAGTCCAGAGCCCCTGGGTCCTGAGTTGTCCATAGCTTCCCCTGAGAGGGAGCTCTCAGCTCCTAAATCCATGCTCCTAATTCCCCTGGTGATTGACCCCACTGCCACTCAGACATCAAGTCCTGACTTTCAGGATGCCCTGTCCTCCATGAATAACTGAGCTGTCCCCTGTGAACCTGACTCCGAAGGTCCCAGGATTACCATATGCCTCCAGCACGTCCATCTACCTATA----GACTCTCACCCCTAAATTGCCCCACAATGCCAACAACTCTCGAACTACTACTGGCTTCCTACCTGTGACAGTTCCTAGAACGTCCACTTCTGGGTCCCCCAGCTCCTAATGTGCCCCCCAGGCCTGTCGGTCACTGTATCTGCTTGCAAGGATTCTCTTCCTGATACTGTCTAACCCTAACACTACAGCCCCAAGAGTCTCTCAATCATCTGCCTCTCTTACCTGAGACTGTCTCTAAAGACCCCAGTCC-ATTATACCCTTCTACCTCCAGACCCCTCATTCCACCTCTAGCCTCCCACTCTGCCCATGGATCTCCCGTACTTCTGGGGTCTCTATTAGCCCTACCTATGGCCCCTCTTTCCTTATCTTGTGATAACATTAGACCCCAAAATAACCCCAAACCATTTCCTCGAGCTGATGGCTTCTTGCATAGCCCAGGTTTCCCCCTTCTTGGAACT----CCACAGCTCT-GTCCCACCTTTCCCGGACT-CCTATTCCTGCCTCTCACCAGGTATAAGGACTGGCTGTGCCTGTTGGTTTGAATTGTGTCTTGGTCTCTCTTCAGTGGCCCCTGTGGGGTACGGTTCAGGCAGAACCCTCAAGGGGGCTTGCGAGTCGTCGGATGGCATGTTGTGCAGCACGGGGCCTGGCCCTGGATGGTCAGCCTCCAGGTCTACCAGCCCCACAACAACCG--------AGGTCCTGAGGGCCTGAGGTCAGAGTAGGGGACCCCGGGGG-CCACAGTGGTGGCCAGCAGGACAGGGCCGGGAGCAGAGGAGAGGAAGAGGCCACCTTGGAGCAAGGTCCTCTCTAAGGAGGGTGGAACCCTCCCCCGC-AGAGCCAGGAGTCTCGGGCCCAGACTTCTGGGAGAAATGCAGTCTGAGATACCAGTTATGTCCTCCGCCAGCTCTTATTGAGAT--CCCACGTGGCACAGTGGCGATCACTGTTAAAGAGACTAGTGAAAGTGCACAGACAGACTGGAGGGTGTCACTGCATGCAAGGGAGACACAGCAGTGCAGGCTGTTCTGGAGGAGGGTAGATAGCCACCCCCACCTGCTTGGGTCCTGCCTCCCCTCCCGAACTGCAGGGCCTGTGTTTTACCCACAGTGCCAGGTTTCGATCCACAGCACACACTCAGATAATGTTTATGAGCTGGGGTGTAGCTCAGCAGTAGAGTTGCTTGTCTAGCATGTGCGAGGCCCTATGTGGGATCCCCACTACTGGGAAAAAAAAAGTTTACTGAATAAGCCCTTCTCCCACCCAGACACATTCTTCAAGGTCTTAGCCAAGAATGAGGAATGGGGACCCAAAGGACTGACATGCCTGAGCAAGATTCATGTGGTCCTGTCTGAGACCACCGTCACCCTGCTCAAGGGCAGACATACACTGGTGAGCCCCAACCCC-ATCCCCCATCCACTCCTGCTGGGGCAACTGAATCTGACCAAGGCCCACTCCCGGCCGGCCCCAGCGGGGATAGGCTTAAACAAAGCACTGATGGTGAGGCTCCAAGCCACTATGGTGGGAGAGGTTGTTAGGCTGCTGTCAGTCACCATGGATACCATATCCCGTTGAAAGTTAAAGGTCAGCTTGAGTGACGATAAATAGAACTGACAGCCAAGGCATTTTTCAGAGGACTGAAATGAGAGAAGAATGTCAATTAGTAGCCACAGTCAGTCTGGGGCCCAGAGCAGGAGGCAGGAAGGAAGTCCATTGAATACTTGCAGGGCACACTGCAGACTTATCTGGTTTCCCTCTAAGCCAAACAAGAGAGACCCTATCACTACTCCAGATCAGAATGCTTCCCCAGGCAGGAAATTTATTGCTTTAAACTCATGCCCTGAAGTACCCGGCACTGCATGCTCTTTGTACTGGGCACTAAAGCTTGAATGAGCAGATCAAATTCCAAAGAATACCAAAGAACCCTGCGCCAAGCTAACTCTTGAGTTAAAAGGACTACAGATGTTACAAAACGCTATTGCAAAACGCACACCCTGACATAAGATTACTCTCTGGTGCCCCTGGCAATTACATCAGTCAAGACTGGTCTCAGTGAGGACAGTAAGAGACCCTTTTGTTTGGATCAAGTTGTCCTTTCTTAAAGCATAACAGGGGTTCATTAAATGTTGGACAAGAAGTTTGTACTCAAA-TGAGCTGAG-AAAAACTCAGGAAAACTCCACTGCAGAATTTAAAGAGACTTGGTGTTGGATGGAACTTTAGTTACTTGAAATATTTTATGTGAAATGGAAGCCTTTTAAAGTTTAAACCTATCACACTGGCAATTAGCGTGTAGGGGTAAGTCCTCAGCCGTGTAAGGATCACTGACAAGAGAATACTTCAAGCCAGGCTTTCAAAGAGGTCAGTGGTTGATAAGGGAACATACTTTTGTTTTGAGAAGAGTTTTGCTGAAATGCAGTCTCAAGCCCACCCCCTCATTAAAATCATCAACCACTCATTCATTGATTTACCTGCACCATCCAACATCTCTGCATGATGGAATTTTGGATCCCTCCTAGGTATTTGTCTAATTATTCAAATTCTCACTGGATTATTCCTAGCAATACACTACACATCCGACACAATAACAGCTTTCTCATCTGTCACTCATATCTGCCGAGATGTAAATTATGGTTGACTTATCCGATACATACACGCTAACGGAGCCTCTATATTTTTTATCTGCCTATTCCTCCATGTAGGCCGAGGACTTTACTATGGATCATACACCTATTTTGAAACTTGAAACATCGGAGTAATTCTCCTATTTGCCGTTATAGCCACTGCATTCATAGGCTACGTCCTTCCATGAGGACAAATATCCTTTTGAGGTGCTACTGTCATTACAAACCTCCTATCAGCTATCCCATACATCGGAACAACATTAGTAGAATGAATCTGAGGAGGCTTCTCAGTAGATAAAGCTACCCTTACACGATTCTTTGCATTTCACTTCATCCTCCCATTTATTATTACAGCGTTAGTTATAGTTCACCTACTCTTCCTTCACGAAACCGGATCCAACAACCCCTCTGGATTAATCTCTGACTCTGACAAAATTCCATTCCACCCATATTATACCATTAAAGATATCCTAGGCATCCTCCTCCTAATCCTAGTCCTAATAATTTTAGTCCTATTTTCCCCCGATCTCCTTGGAGACCCAGATAATTATACTCCCGCCAATCCACTTAACACTCCACCACATATCAAACCAGAATGATATTTCCTATTCGCCTACGCCATTCTACGATCCATCCCTAACAAACTAGGAGGAGTATTAGCCCTAGTTCTCTCCATCCTTATCCTAATATTATTCCCGATCCTACACATATCCAAACAACGCAGCATAATATTTCGTCCACTTAGCCAATGTATATTCTGAATCTTAGTAGCTGATCTATTTACACTCACCTGAATCGGAGGCCAACCAGTCGAATACCCATTTATCATTATTGGACAACTAGCATCTATCCTCTATTTTATAATCATCCTTCTTATTCTACCAGCTATTAGCCTATTCGAAAACAAACTCCTTAAATGGTA
d158b     CATCCACACTCCTCCAACCACCCCCCC--AAATGGCGCCTACCCGATCCGCAATCGCCTGGGCCAAGTCTCGTGAGATAGTGGAAGGTGGTAAGTCTCGCGAGATTGTGGGAGGTGCTAAGTCTTGCGAGATCGTGGAACGTGGTAATACTTGAACATCTCCATGGCTCACAGCTAATTGCCATCCT-AGCTATCTCCTCAACCAGGGCTCTTA-CACTCCATAATTCCTTTAAGACCGAGGAAGTGGCTCCTATGTCCAGGAGGAAATTTATGGGGCGGCCATCAATAAGGAGGGTAACCCTGGGCACCTGTAAGGTGATGTCAATGGTCGGGAAAGGAGCCCACGGGCCCCATCA-GTCCTCTGTAGTCAGTGCCAGCAGGTTCAGGGTTTGTGACTAGTCCAGTCCCCCTGTGGGGATTGGGGCAGTCAACACCCCAGTGTCCC-ACCTCGGAACATTTAGGGCACGGACACTTAGGAACCCTGGG-ACTAGGGCAGGCCGAAGCCCAATGTCCTTCATTCCCACATCCATAACAGGGCCCTGGGGGTTCCCCCTGTATGGACTTACGAACCCCTGTTTTTGAGGCCTGAGCATCAGAGCCCCGAAGGGCTTGAGCAAGTATTTGAAACTTTGGTCTTTCATATTTC---------------------TGAAATTTGCGACGCTCCATCTCCTCTTCTCGATTATGGTATGCCTTAAA---GACTGTGGCCAAAATCTTGGTCTGAGGCACGTGTGAGTAAGTGTCAGGGGCACCTTGGCTCCAGGGAAGCTCAACAGGGCGCACTCAGACTTCCTCTGTCCAGGGATAGGCAGGGGGCCAAACTGGGGCCTCGGCAGTGCCTGGGTCTCACAAACCCAGCTCAGACCCTCCTTGCTCCCACAACCATCAGTCCAGAGCCCCTGGGTCCTGAGTTGTCCATAGCTTCCCCTGAGAGGGAGCTCTCAGCTCCTAAATCCATGCTCCTAATTCCCCTGGTGATTGACCCCACTGCCACTCAGACATCAAGTCCTGACTTTCAGGATGCCCTGTCCTCCATGAATAACTGAGCTGTCCCCTGTGAACCTGACTCCGAAGGTCCCAGGATTACCATATGCCTCCAGCACGTCCATCTACCTATA----GACTCTCACCCCTAAATTGCCCCACAATGCCAACAACTCTCGAACTACTACTGGCTTCCTACCTGTGACAGTTCCTAGAACGTCCACTTCTGGGTCCCCCAGCTCCTAATGTGCCCCCCAGGCCTGTCGGTCACTGTATCTGCTTGCAAGGATTCTCTTCCTGATACTGTCTAACCCTAACACTACAGCCCCAAGAGTCTCTCAATCATCTGCCTCTCTTACCTGAGACTGTCTCTAAAGACCCCAGTCC-ATTATACCCTTCTACCTCCAGACCCCTCATTCCACCTCTAGCCTCCCACTCTGCCCATGGATCTCCCGTACTTCTGGGGTCTCTATTAGCCCTACCTATGGCCCCTCTTTCCTTATCTTGTGATAACATTAGACCCCAAAATAACCCCAAACCATTTCCTCGAGCTGATGGCTTCTTGCATAGCCCAGGTTTCCCCCTTCTTGGAACT----CCACAGCTCT-GTCCCACCTTTCCCGGACT-CCTATTCCTGCCTCTCACCAGGTATAAGGACTGGCTGTGCCTGTTGGTTTGAATTGTGTCTTGGTCTCTCTTCAGTGGCCCCTGTGGGGTACGGTTCAGGCAGAACCCTCAAGGGGGCTTGCGAGTCGTCGGATGGCATGTTGTGCAGCACGGGGCCTGGCCCTGGATGGTCAGCCTCCAGGTCTACCAGCCCCACAACAACCG--------AGGTCCTGAGGGCCTGAGGTCAGAGTAGGGGACCCCGGGGG-CCACAGTGGTGGCCAGCAGGACAGGGCCGGGAGCAGAGGAGAGGAAGAGGCCACCTTGGAGCAAGGTCCTCTCTAAGGAGGGTGGAACCCTCCCCCGC-AGAGCCAGGAGTCTCGGGCCCAGACTTCTGGGAGAAATGCAGTCTGAGATACCAGTTATGTCCTCCGCCAGCTCTTATTGAGAT--CCCACGTGGCACAGTGGCGATCACTGTTAAAGAGACTAGTGAAAGTGCACAGACAGACTGGAGGGTGTCACTGCATGCAAGGGAGACACAGCAGTGCAGGCTGTTCTGGAGGAGGGTAGATAGCCACCCCCACCTGCTTGGGTCCTGCCTCCCCTCCCGAACTGCAGGGCCTGTGTTTTACCCACAGTGCCAGGTTTCGATCCACAGCACACACTCAGATAATGTTTATGAGCTGGGGTGTAGCTCAGCAGTAGAGTTGCTTGTCTAGCATGTGCGAGGCCCTATGTGGGATCCCCACTACTGGGAAAAAAAAAGTTTACTGAATAAGCCCTTCTCCCACCCAGACACATTCTTCAAGGTCTTAGCCAAGAATGAGGAATGGGGACCCAAAGGACTGACATGCCTGAGCAAGATTCATGTGGTCCTGTCTGAGACCACCGTCACCCTGCTCAAGGGCAGACATACACTGGTGAGCCCCAACCCC-ATCCCCCATCCACTCCTGCTGGGGCAACTGAATCTGACCAAGGCCCACTCCCGGCCGGCCCCAGCGGGGATAGGCTTAAACAAAGCACTGATGGTGAGGCTCCAAGCCACTATGGTGGGAGAGGTTGTTAGGCTGCTGTCAGTCACCATGGATACCATATCCCGTTGAAAGTTAAAGGTCAGCTTGAGTGACGATAAATAGAACTGACAGCCAAGGCATTTTTCAGAGGACTGAAATGAGAGAAGAATGTCAATTAGTAGCCACAGTCAGTCTGGGGCCCAGAGCAGGAGGCAGGAAGGAAGTCCATTGAATACTTGCAGGGCACACTGCAGACTTATCTGGTTTCCCTCTAAGCCAAACAAGAGAGACCCTATCACTACTCCAGATCAGAATGCTTCCCCAGGCAGGAAATTTATTGCTTTAAACTCATGCCCTGAAGTACCCGGCACTGCATGCTCTTTGTACTGGGCACTAAAGCTTGAATGAGCAGATCAAATTCCAAAGAATACCAAAGAACCCTGCGCCAAGCTAACTCTTGAGTTAAAAGGACTACAGATGTTACAAAACGCTATTGCAAAACGCACACCCTGACATAAGATTACTCTCTGGTGCCCCTGGCAATTACATCAGTCAAGACTGGTCTCAGTGAGGACAGTAAGAGACCCTTTTGTTTGGATCAAGTTGTCCTTTCTTAAAGCATAACAGGGGTTCATTAAATGTTGGACAAGAAGTTTGTACTCAAA-TGAGCTGAG-AAAAACTCAGGAAAACTCCACTGCAGAATTTAAAGAGACTTGGTGTTGGATGGAACTTTAGTTACTTGAAATATTTTATGTGAAATGGAAGCCTTTTAAAGTTTAAACCTATCACACTGGCAATTAGCGTGTAGGGGTAAGTCCTCAGCCGTGTAAGGATCACTGACAAGAGAATACTTCAAGCCAGGCTTTCAAAGAGGTCAGTGGTTGATAAGGGAACATACTTTTGTTTTGAGAAGAGTTTTGCTGAAATGCAGTCTCAAGCCCACCCCCTCATTAAAATCATCAACCACTCATTCATTGATTTACCTGCACCATCCAACATCTCTGCATGATGGAATTTTGGATCCCTCCTAGGTATTTGTCTAATTATTCAAATTCTCACTGGATTATTCCTAGCAATACACTACACATCCGACACAATAACAGCTTTCTCATCTGTCACTCATATCTGCCGAGATGTAAATTATGGTTGACTTATCCGATACATACACGCTAACGGAGCCTCTATATTTTTTATCTGCCTATTCCTCCATGTAGGCCGAGGACTTTACTATGGATCATACACCTATTTTGAAACTTGAAACATCGGAGTAATTCTCCTATTTGCCGTTATAGCCACTGCATTCATAGGCTACGTCCTTCCATGAGGACAAATATCCTTTTGAGGTGCTACTGTCATTACAAACCTCCTATCAGCTATCCCATACATCGGAACAACATTAGTAGAATGAATCTGAGGAGGCTTCTCAGTAGATAAAGCTACCCTTACACGATTCTTTGCATTTCACTTCATCCTCCCATTTATTATTACAGCGTTAGTTATAGTTCACCTACTCTTCCTTCACGAAACCGGATCCAACAACCCCTCTGGATTAATCTCTGACTCTGACAAAATTCCATTCCACCCATATTATACCATTAAAGATATCCTAGGCATCCTCCTCCTAATCCTAGTCCTAATAATTTTAGTCCTATTTTCCCCCGATCTCCTTGGAGACCCAGATAATTATACTCCCGCCAATCCACTTAACACTCCACCACATATCAAACCAGAATGATATTTCCTATTCGCCTACGCCATTCTACGATCCATCCCTAACAAACTAGGAGGAGTATTAGCCCTAGTTCTCTCCATCCTTATCCTAATATTATTCCCGATCCTACACATATCCAAACAACGCAGCATAATATTTCGTCCACTTAGCCAATGTATATTCTGAATCTTAGTAGCTGATCTATTTACACTCACCTGAATCGGAGGCCAACCAGTCGAATACCCATTTATCATTATTGGACAACTAGCATCTATCCTCTATTTTATAATCATCCTTCTTATTCTACCAGCTATTAGCCTATTCGAAAACAAACTCCTTAAATGGTA
d160a     CATCCACACTCCTCCAACCACCCCCCC--AAATGGCGCCTACCCGATCCGCAATCGCCTGGGCCAAGTCTCGTGAGATAGTGGAAGGTGGTAAGTCTCGCGAGATTGTGGGAGGTGCTAAGTCTTGCGAGATCGTGGAACGTGGTAATACTTGAACATCTCCATGGCTCACAGCTAATTGCCATCCT-AGCTATCTCCTCAACCAGGGCTCTTA-CACTCCATAATTCCTTTAAGACCGAGGAAGTGGCTCCTATGTCCAGGAGGAAATTTATGGGGCGGCCATCAATAAGGAGGGTAACCCTGGGCACCTGTAAGGTGATGTCAATGGTCGGGAAAGGAGCCCACGGGCCCCATCA-GTCCTCTGTAGTCAGTGCCAGCAGGTTCAGGGTTTGTGACTAGTCCAGTCCCCCTGTGGGGATTGGGGCAGTCAACACCCCAGTGTCCC-ACCTCGGAACATTTAGGGCACGGACACTTAGGAACCCTGGG-ACTAGGGCAGGCCGAAGCCCAATGTCCTTCATTCCCACATCCATAACAGGGCCCTGGGGGTTCCCCCTGTATGGACTTACGAACCCCTGTTTTTGAGGCCTGAGCATCAGAGCCCCGAAGGGCTTGAGCAAGTATTTGAAACTTTGGTCTTTCATATTTC---------------------TGAAATTTGCGACGCTCCATCTCCTCTTCTCGATTATGGTATGCCTTAAA---GACTGTGGCCAAAATCTTGGTCTGAGGCACGTGTGAGTAAGTGTCAGGGGCACCTTGG--TCAGGGAAGCTCAACAGGTCCCACTCAGACTTCCTCTGTCCAGGGATAGGCAGGGGGCCAAACTGGGGCCTCGGCAGTGCCTGGGTCTCACAAACCCAGCTCAGACCCTCCTTGCTCCCACAACCATCAGTCCAGAGCCCCTGGGTCCTGAGTTGTCCATAGCTTCCCCTGAGAGGGAGCTCTCAGCTCCTAAATCCATGCTCCTAATTCCCCTGGTGATTGACCCCACTGCCACTCAGACATCAAGTCCTGACTTTCAGGATGCCCTGTCCTCCATGAATAACTGAGCTGTCCCCTGTGAACCTGACTCCGAAGGTCCCAGGATTACCATATGCCTCCAGCACGTCCATCTACCTATA----GACTCTCACCCCTAAATTGCCCCACAATGCCAACAACTCTCGAACTACTACTGGCTTCCTACCTGTGACAGTTCCTAGAACGTCCACTTCTGGGTCCCCCAGCTCCTAATGTGCCCCCCAGGCCTGTCGGTCACTGTATCTGCTTGCAAGGATTCTCTTCCTGATACTGTCTAACCCTAACACTACAGCCCCAAGATTCTCTCAATCATCTGCCTCTCTTACCTGAGACTGTCTCTAAAGACCCCAGTCC-ATTATACCCTTCTACCTCCAGACCCCTCATTCCACCTCTAGCCTCCCACTCTGCCCATGGATCTCCCGTACTTCTGGGGTCTCTATTAGCCCTACCTATGGCCCCTCTTTCCTTATCTTGTGATAACATTAGACCCCAAAATAACCCCAAACCATTTCCTCGAGCTGATGGCTTCTTGCATAGCCCAGGTTTCCCCCTTCTTGGAACC----CCACAGCTCT-GTCCCACCTTTCCCGGACT-CCTATTCCTGCCTCTCACCAGGTATAAGGACTGGCTGTGCCTGTTGGTTTGAATTGTGTCTTGGTCTCTCTTCAGTGGCCCCTGTGGGGTACGGTTCAGGCAGAACCCTCAAGGGGGCTTGCGAGTCGTCGGAGGGCATGTTGTGCAGCACGGGGCCTGGCCCTGGATGGTCAGCCTCCAGGTCTACCAGCCCCACAACAACCGCCTCAAGTAGGTCCTGAGGGCCTGAGGTCAGAGTAGGGGACCCCGGGGG-CCACAGTGGTGGCCAGCAGGACAGGGCCGGGAGCAGAGGAGAGGAAGAGGCCACCTTGGAGCAAGGTCCTCTCTAAGGAGGGTGGAACCCTCCCCCCC-AGAGCCAGGAGTCTCGGGCGCAGACTTCTGGGAGAAATGCAGTCTGAGATACCAGTTATGTCCTCCGCCAGCTCTTATTGAGAT--CCCATGTGGCACAGTGGCGATCACTGTTAAAGAGACTAGTGAAAGTGCACAGACAGACTGGAGGGTGTCACTGCATGCAAGGGAGACACAGCAGTGCAGGCTGTTCTGGAGGAGGGTAGATAGCCACCCCCACCTGCTTGGGTCCTGCCTCCCCTCCCGAACTGCAGGGCCTGTGTTTTACCCACAGTGCCAGGTTTCGATCCACAGCACACACTCAGATAATGTTTATGAGCTGGGGTGTAGCTCAGCAGTAGAGTTGCTTGTCTAGCATGTGCGAGGCCCTATGTGGGATCCCCACTACTGGGAAAAAAAAAGTTTACTGAATAAGCCCTTCTCCCACCCAGACACATTCTTCAAGGTCTTAGCCAAGAATGAGGAATGGGGACCCAAAGGACTGACATGCCTGAGCAAGATTCATGTGGTCCTGTCTGAGACCACCGTCACCCTGCTCAAGGGCAGACATACACTGGTGAGCCCCAACCCC-ATCCCCCATCCACTCCTGCTGGGGCAACTGAATCTGACCAAGGCCCACTCCCGGCCGGCCCCAGCGGGGATAGGCTTAAACAAAGCACTGATGGTGAGGCTCCAAGCCACTATGGTGGGAGAGGTTGTTAGGCTGCTGTCAGTCACCATGGATACCATATCCCGTTGAAAGTTAAAGGTCAGCTTGAGTGACGATAAATAGAACTGACAGCCAAGGCATTTTTCAGAGGACTGAAATGAGAGAAGAATGTCAATTAGTAGCCACAGTCAGTCTGGGGCCCAGAGCAGGAGGCAGGAAGGAAGTCCATTGAATACTTGCAGGGCACACTGCAGACTTATCTGGTTTCCCTCTAAGCCAAACAAGAGAGACCCTATCACTACTCCAGATCAGAATGCTTCCCCAGGCAGGAAATTTATTGCTTTAAACTCATGCCCTGAAGTACCCGGCACTGCATGCTCTTTGTACTGGGCACTAAAGCTTGAATGAGCAGATCAAATTCCAAAGAATACCAAAGAACCCTGC--CAAGCTAACTCTTGAGTTAAAAGGACTACAGATGTTACAAAACGCTATTGCAAAACGCACACCCTGACATAAGATTACTCTCTGGTGCCCCTGGCAATTACATCAGTCAAGACTGGTCTCAGTGAGGACAGTAAGAGACCCTTTTGTTTGGATCAAGTTGTCCTTTCTTAAAGCATAACAGGGGTTCATTAAATGTTGGACAAGAAGTTTGTACTCAAA-TGAGCTGAG-AAAAACTCAGGAAAACTCCACTGCAGAATTTAAAGAGACTTGGTGTTGGATGGAACTTTAGTTACTTGAAATATTTTATGTGAAATGGAGGCCTTTTAAAGTTTAAACCTATCACACTGGCAATTAGCGTGTAGGGGTAAGTCCTCAGCCGTGTAAGGATCACTGACAAGAGAATACTTCAAGCCAGGCTTTCAAAGAGGTCAGTGGTTGATAAGGGAACATACTTTTGTTTTGAGAAGAGTTTTGCTGAAATGCAGTCTCAAGCCCACCCCCTCATTAAAATCATCAACCACTCATTCATTGATTTACCTGCGCCATCCAACATCTCTGCATGATGGAATTTTGGATCCCTCCTAGGTATTTGCCTAATTATTCAAATTCTCACTGGATTATTCCTAGCAATACACTACACATCCGACACAATAACAGCTTTCTCATCTGTCACTCATATCTGCCGAGATGTAAATTATGGTTGACTTATCCGATACATACACGCTAACGGAGCCTCTATATTTTTTATCTGCCTATTCCTTCATGTAGGCCGAGGACTTTACTATGGATCATACACCTATTTTGAAACATGAAACATTGGAGTAATTCTCCTATTTGCTGTTATAGCCACTGCATTCATAGGCTACGTCCTTCCATGAGGACAAATATCCTTTTGAGGTGCTACTGTCATTACAAACCTCCTATCAGCTATCCCATACATCGGAACAACATTAGTAGAATGAATCTGAGGAGGCTTCTCAGTAGATAAAGCTACCCTTACACGATTCTTTGCATTTCACTTCATCCTCCCATTTATTATTACAGCGTTAGTTATAGTTCACCTACTCTTCCTTCACGAAACCGGATCCAACAACCCCTCTGGATTAATCTCTGACTCTGACAAAATTCCATTCCACCCATACTATACCATTAAAGATATCCTAGGCATCCTCCTCCTAATCCTAGTCCTAATAATTTTAGTCCTATTTTCCCCTGATCTCCTTGGAGACCCAGATAACTATACTCCCGCCAATCCACTTAACACTCCACCACATATCAAACCAGAATGATATTTCCTATTCGCCTACGCCATTCTACGATCCATCCCTAACAAACTAGGAGGAGTATTAGCCCTAGTTCTCTCCATCCTTATCCTAATATTATTCCCGATCCTACACATATCTAAGCAACGCAGCATAATATTTCGTCCACTTAGCCAATGTATATTCTGAATCTTAGTAGCTGATCTATTTACACTCACCTGAATCGGAGGCCAACCAGTCGAATACCCATTTATCATTATTGGACAACTAGCATCAATCCTCTATTTTATAATCATCCTTCTTATTCTACCAGCTATTAGCCTATTCGAAAACAAACTCCTTAAATGGTA
d160b     CATCCACACTCCTCCAACCACCCCCCC--AAATGGCGCCTACCCGATCCGCAATCGCCTGGGCCAAGTCTCGTGAGATAGTGGAAGGTGGTAAGTCTCGCGAGATTGTGGGAGGTGCTAAGTCTTGCGAGATCGTGGAACGTGGTAATACTTGAACATCTCCATGGCTCACAGCTAATTGCCATCCT-AGCTATCTCCTCAACCAGGGCTCTTA-CACTCCATAATTCCTTTAAGACCGAGGAAGTGGCTCCTATGTCCAGGAGGAAATTTATGGGGCGGCCATCAATAAGGAGGGTAACCCTGGGCACCTGTAAGGTGATGTCAATGGTCGGGAAAGGAGCCCACGGGCCCCATCA-GTCCTCTGTAGTCAGTGCCAGCAGGTTCAGGGTTTGTGACTAGTCCAGTCCCCCTGTGGGGATTGGGGCAGTCAACACCCCAGTGTCCC-ACCTCGGAACATTTAGGGCACGGACACTTAGGAACCCTGGG-ACTAGGGCAGGCCGAAGCCCAATGTCCTTCATTCCCACATCCATAACAGGGCCCTGGGGGTTCCCCCTGTATGGACTTACGAACCCCTGTTTTTGAGGCCTGAGCATCAGAGCCCCGAAGGGCTTGAGCAAGTATTTGAAACTTTGGTCTTTCATATTTC---------------------TGAAATTTGTGACGCTCCATCTCCTCTTCTCGATTATGGTATGCCTTAAA---GACTGTGGCCAAAATCTTGGTCTGAGGCACGTGTGAGTAAGTGTCAGGGGCACCTTGG--TCAGGGAAGCTCAACAGGTCCCACTCAGACTTCCTCTGTCCAGGGATAGGCAGGGGGCCAAACTGGGGCCTCGGCAGTGCCTGGGTCTCACAAACCCAGCTCAGACCCTCCTTGCTCCCACAACCATCAGTCCAGAGCCCCTGGGTCCTGAGTTGTCCATAGCTTCCCCTGAGAGGGAGCTCTCAGCTCCTAAATCCATGCTCCTAATTCCCCTGGTGATTGACCCCACTGCCACTCAGACATCAAGTCCTGACTTTCAGGATGCCCTGTCCTCCATGAATAACTGAGCTGTCCCCTGTGAACCTGACTCCGAAGGTCCCAGGATTACCATATGCCTCCAGCACGTCCATCTACCTATA----GACTCTCACCCCTAAATTGCCCCACAATGCCAACAACTCTCGAACTACTACTGGCTTCCTACCTGTGACAGTTCCTAGAACGTCCACTTCTGGGTCCCCCAGCTCCTAATGTGCCCCCCAGGCCTGTCGGTCACTGTATCTGCTTGCAAGGATTCTCTTCCTGATACTGTCTAACCCTAACACTACAGCCCCAAGATTCTCTCAATCATCTGCCTCTCTTACCTGAGACTGTCTCTAAAGACCCCAGTCC-ATTATACCCTTCTACCTCCAGACCCCTCATTCCACCTCTAGCCTCCCACTCTGCCCATGGATCTCCCGTACTTCTGGGGTCTCTATTAGCCCTACCTATGGCCCCTCTTTCCTTATCTTGTGATAACATTAGACCCCAAAATAACCCCAAACCATTTCCTCGAGCTGATGGCTTCTTGCATAGCCCAGGTTTCCCCCTTCTTGGAACT----CCACAGCTCT-GTCCCACCTTTCCCGGACT-CCTATTCCTGCCTCTCACCAGGTATAAGGACTGGCTGTGCCTGTTGGTTTGAATTGTGTCTTGGTCTCTCTTCAGTGGCCCCTGTGGGGTACGGTTCAGGCAGAACCCTCAAGGGGGCTTGCGAGTCGTCGGAGGGCATGTTGTGCAGCACGGGGCCTGGCCCTGGATGGTCAGCCTCCAGGTCTACCAGCCCCACAACAACCGCCTCAAGTAGGTCCTGAGGGCCTGAGGTCAGAGTAGGGGACCCCGGGGG-CCACAGTGGTGGCCAGCAGGACAGGGCCGGGAGCAGAGGAGAGGAAGAGGCCACCTTGGAGCAAGGTCCTCTCTAAGGAGGGTGGAACCCTCCCCCCC-AGAGCCAGGAGTCTCGGGCGCAGACTTCTGGGAGAAATGCAGTCTGAGATACCAGTTATGTCCTCCGCCAGCTCTTATTGAGAT--CCCATGTGGCACAGTGGCGATCACTGTTAAAGAGACTAGTGAAAGTGCACAGACAGACTGGAGGGTGTCACTGCATGCAAGGGAGACACAGCAGTGCAGGCTGTTCTGGAGGAGGGTAGATAGCCACCCCCACCTGCTTGGGTCCTGCCTCCCCTCCCGAACTGCAGGGCCTGTGTTTTACCCACAGTGCCAGGTTTCGATCCACAGCACACACTCAGATAATGTTTATGAGCTGGGGTGTAGCTCAGCAGTAGAGTTGCTTGTCTAGCATGTGCGAGGCCCTATGTGGGATCCCCACTACTGGGAAAAAAAAAGTTTACTGAATAAGCCCTTCTCCCACCCAGACACATTCTTCAAGGTCTTAGCCAAGAATGAGGAATGGGGACCCAAAGGACTGACATGCCTGAGCAAGATTCATGTGGTCCTGTCTGAGACCACCGTCACCCTGCTCAAGGGCAGACATACACTGGTGAGCCCCAACCCC-ATCCCCCATCCACTCCTGCTGGGGCAACTGAATCTGACCAAGGCCCACTCCCGGCCGGCCCCAGCGGGGATAGGCTTAAACAAAGCACTGATGGTGAGGCTCCAAGCCACTATGGTGGGAGAGGTTGTTAGGCTGCTGTCAGTCACCATGGATACCATATCCCGTTGAAAGTTAAAGGTCAGCTTGAGTGACGATAAATAGAACTGACAGCCAAGGCATTTTTCAGAGGACTGAAATGAGAGAAGAATGTCAATTAGTAGCCACAGTCAGTCTGGGGCCCAGAGCAGGAGGCAGGAAGGAAGTCCATTGAATACTTGCAGGGCACACTGCAGACTTATCTGGTTTCCCTCTAAGCCAAACAAGAGAGACCCTATCACTACTCCAGATCAGAATGCTTCCCCAGGCAGGAAATTTATTGCTTTAAACTCATGCCCTGAAGTACCCGGCACTGCATGCTCTTTGTACTGGGCACTAAAGCTTGAATGAGCAGATCAAATTCCAAAGAATACCAAAGAACCCTGC--CAAGCTAACTCTTGAGTTAAAAGGACTACAGATGTTACAAAACGCTATTGCAAAACGCACACCCTGACATAAGATTACTCTCTGGTGCCCCTGGCAATTACATCAGTCAAGACTGGTCTCAGTGAGGACAGTAAGAGACCCTTTTGTTTGGATCAAGTTGTCCTTTCTTAAAGCATAACAGGGGTTCATTAAATGTTGGACAAGAAGTTTGTACTCAAA-TGAGCTGAG-AAAAACTTAGGAAAACTCCACTGCAGAATTTAAAGAGACTTGGTGTTGGATGGAACTTTAGTTACTTGAAATATTTTATGTGAAATGGAGGCCTTTTAAAGTTTAAACCTATCACACTGGCAATTAGCGTGTAGGGGTAAGTCCTCAGCCGTGTAAGGATCACTGACAAGAGAATACTTCAAGCCAGGCTTTCAAAGAGGTCAGTGGTTGATAAGGGAACATACTTTTGTTTTGAGAAGAGTTTTGCTGAAATGCAGTCTCAAGCCCACCCCCTCATTAAAATCATCAACCACTCATTCATTGATTTACCTGCGCCATCCAACATCTCTGCATGATGGAATTTTGGATCCCTCCTAGGTATTTGCCTAATTATTCAAATTCTCACTGGATTATTCCTAGCAATACACTACACATCCGACACAATAACAGCTTTCTCATCTGTCACTCATATCTGCCGAGATGTAAATTATGGTTGACTTATCCGATACATACACGCTAACGGAGCCTCTATATTTTTTATCTGCCTATTCCTTCATGTAGGCCGAGGACTTTACTATGGATCATACACCTATTTTGAAACATGAAACATTGGAGTAATTCTCCTATTTGCTGTTATAGCCACTGCATTCATAGGCTACGTCCTTCCATGAGGACAAATATCCTTTTGAGGTGCTACTGTCATTACAAACCTCCTATCAGCTATCCCATACATCGGAACAACATTAGTAGAATGAATCTGAGGAGGCTTCTCAGTAGATAAAGCTACCCTTACACGATTCTTTGCATTTCACTTCATCCTCCCATTTATTATTACAGCGTTAGTTATAGTTCACCTACTCTTCCTTCACGAAACCGGATCCAACAACCCCTCTGGATTAATCTCTGACTCTGACAAAATTCCATTCCACCCATACTATACCATTAAAGATATCCTAGGCATCCTCCTCCTAATCCTAGTCCTAATAATTTTAGTCCTATTTTCCCCTGATCTCCTTGGAGACCCAGATAACTATACTCCCGCCAATCCACTTAACACTCCACCACATATCAAACCAGAATGATATTTCCTATTCGCCTACGCCATTCTACGATCCATCCCTAACAAACTAGGAGGAGTATTAGCCCTAGTTCTCTCCATCCTTATCCTAATATTATTCCCGATCCTACACATATCTAAGCAACGCAGCATAATATTTCGTCCACTTAGCCAATGTATATTCTGAATCTTAGTAGCTGATCTATTTACACTCACCTGAATCGGAGGCCAACCAGTCGAATACCCATTTATCATTATTGGACAACTAGCATCAATCCTCTATTTTATAATCATCCTTCTTATTCTACCAGCTATTAGCCTATTCGAAAACAAACTCCTTAAATGGTA
d161a     CATCCACACTCCTCCAACCACCCCCCC--AAATGGCGCTGACCTGATCCACAATCACCTGGGCCAAGTATCGTGAGATAGTGGAAGGTGGTAAGTCTCGCGAGATTGTGG---------------------------AAGGTGGTAATACTTGAACATCTCCATGGCTCACAGCTAATTGCCATCCT-AGCTATCTCCTCAACCAGGGCTCTTA-CACTCCAGAATTCCTTTAAGACCGAGGAAGTGGCTCCTATGTCCAGCAGGAAATTTATGGGGCGGCCATCAACAAGGAGGGTAACCCTGGGTGCCTGTAAGGTGATGTCAATGGTCGGGAAAGGAGCCCACGGGCCCCATCA-GTCCTCTGTAGTCAGTGCCAGCAGGTTCAGGGTTTGTGACTAGTCCAGTCCCCCTGTGGGGATTGGGGCAGTCAACACCCCAGAGTCCC-ACCTTGGAACATTTAGGGCATGGACACTTAGGAACCCTGGG-ACTAGGGCAGGCCGAAGCCCAATGTCCTTCGTTTCCACATCCATAACAGGGCCCTGGAGGTTCCCTCTGTATGGACTTACGAACCCCTGTTTTTGAGGCCTGAGCATCAGAGCCCCGAAGGGCTTGAGCAAGTATTTGAAACTTTGGTCTTTCATATTTC---------------------TGAAATTTGCGATGCTCCATCTCCTCTTCTCGATTATGGTATGCCTTAAA---GACTG--GCCAAAATCTTGGTCTGAGGCACGTGTGAGTAAGTGTCAGGGGCACCTTGG--TCAGGGAAGCTCGACAGGTCCCACTCAGACTTCCTCTGTCCAGGGATAGGCAGGGGGCCAAACTGGGGCCTCGGCAGTGCCTGGGTCTCACATACCCAGCTCAGACCCTCCTTGCTCCCACAACCATCAGTCCAGAGCCCCTGGGTCCTGAGCTGTCCATAGCTTCCCCTGAGAGGGAGCTCTCAGCTCCTAAATCCATGCTCCTAATTCCCCTGGTGATTGACCCCACTGCCACTCAGACATCAAGTCCTGACTTTCAGGATGCCCTGTCCTCCATGAGTAACTGAGCTGTCCCCTGTGAACCTGACTCCGAAGGTCCCAGGATTACCATATGCCTCCAGCACGTCCATCTACCTGTA----GACTCTCACCCCTAAATTGCCCCACAATGCCAACAACTCTCAAACTACTACTGGCTTCCTACCTGTGACAGTTCCTAGAACGTCCACTTCTGGGTCCCCCAGCTCCTAATGTGCCCCCCAGGCCTGTCGGTCACTGTATCTGCTTGCAGGGATTCTCTTCCTGATACTGTCTAACCCTAACACTACAGCCCCAAGATTCTCTCAATCATCTGCCTCTCTTACCTGAGACTGTCTCTAAAGACCCCAGTCC-ATTATACCCTTCTACCTCCAGACCCCTCATTCCACCTCTAGCCTCCCACTCTGCC-----------------------------------------TATGGCCCCTCTTTCCTTATCTTGTGATAACATTAGACCCCAAAATAACCCCAAACCATTTCCTGGAGCTGATGGCTTCTTGCATAGCCCAGGTTTCCCCCTTCTTGGAACC----CCACAGCTCT-GTCCCGCCTTTCCCGGACT-CCTATTCCTGCCTCTCACCAGGTGTAAGGACTGGCTGTGCCTGTTGGTTTGAATTGTGTCTTGGTCTCTCTTCAGTGGCCCCTGTGGGGTACGGTTCAGGCAGAACCCTCAAGGGGGCTTGCGAGTCGTCGGAGGGCATGTTGTGCAGCACGGGGCCTGGCCCTGGATGGTCAGCCTCCAGGTGTACCAGCCCCACAACAACCGCCTCAAGTAGGTCCTGTGGGCCTGAGGTCAGAGTAGGGGACCCCGGGGG-CCACAGTGGTGGCCAGCAGGACAGGGCCGGGAGCAGAGGAGAGGAAGAGGCCACCTTGGAGCAAGGTCCTCTCTAAGGAGGGTGGAACCATCCCCCCC-AGAGCCAGGAGTCTCGGGCCCAGACTTCCGGGAGAAATGCAGTCTGAGATACCAGTTATGTCCTCCACCAGCTCTTATTGAGAT--CCCACGTGGCACAGTGGCAATCACTGTTAAAGAGACTAGTGAAGGTGCACAGACAGACTGGAGGGTGTCACTGCATGCAAGGGAGACACAGCAGTGCAGGCTGTTCTGGAGGAGGGTAGATAGCCACCCCCACCTGCTTGGGTCCTGCCTCCCCTCCCGAACCGCAGGGCCTGTGTTTTACCCACAGTGCCAGGTTTCGATCCACAGCACACACTCAGATAATGTTTATGAGCTGCGGTGTAGCTCAGCAGTAGTGTTGCTTGTCTAGCATGTGCGAGGCTCTAGGTGGGATCCCCACTACTGGAAAAAAAAAAGTTTACTGAATGAGCCCTTCTCCCACCCAGACACATTCTTCAAGGTCTTAGCCAAGAATGAGGAATGGGGACCCAAAGGGCTGACATGCCTGAGCAAGATTCATGTGGTCCTGGCTGAGACCACCATCACCCTGCTCAAGGGCAGACATACACTGGTGAGCCCCAACCCC-ATCCCCCATCCACTCCTGCTGGGGCAACTGAATCTGACCAAGGCCCACTCCCGGCCGGCCCCAGCGGGGATAGGCTGAAACAAAGCACTGATGGTGAGGCTCCAAGCCACTATGGTGGGAGAGGTTGTTAGGCTGCTGTCAGTCACCATGGATACCATATCCCGTTGAAAGTTAAAGGTCAGCTTGAGTGACGATAAATAGAACTGACAGCCAAGGCATTTTTCAGAGGACTGAAATGAGAGAAGAATGTCAATTAGCAGCCACAGTCAGTCTGGGGCCCAGAGCAGGAGGCAGGAAGGAAGTCCATTGAATACTTGCAGGGCACACTGCAGACTTATCTGGTTTCCCTCTAAGCCAAACAAGAGAGACCCTATCACTACCCCAGATCAGAATGCTTCCCCAGGCAGGAAATTTATTGCTTTAAACTCATGCCCTGAAGTACCCGGCACTGCATGCTCTTTGTACTGGGCACTAAAGCTTGAATGAGCAGATCAAATTCCAAAGAATACCGAAGAACCCTGC--CAAGCTAACTCTTGAGTTAAAAGGACTACAGATGTTACAAAACGCTATTGCAAAACGCACACCCTGACATAAGATTACTCTCTGGTGCCCCTGGCAATTACATCAGTCAAGACTGGTCTCAGTGAGGACAGTAAGAGACCCTTTTGTTTGGATCAAGTTGTCCTTTCTTAAAGCGTAACAGGGGTTCATTAAATGTTGGACAAGAAGTTTGTACTCAAA-TGAGCTGAG-AAAAACTCAGGAAAACTCCACTGCAGAATTTAAAGAGACTTGGTGTTGGATGGAACTTTAGTTACTTGAAATATTTTATGTGAAATGGAGGCCTTTTAAAATTTAAACCTATCACACTGGCAATTAGCGTGTAGGGGTAAGTCCTCAGCCGTGTAAGGATCACTGACAAGAGAATACTTCAAGCCAGGCTTTCAAAGAGGTCAGTGGTTGATAAGGGAACATACTTTTGTTTTGAGAAGAGTTTTGCTGAAATGCAGTCTCAAGCTCATCCCCTCATTAAAATCATTAACCATTCATTCATTGACCTACCCGCACCATCCAACATTTCTGCATGATGAAATTTTGGATCCCTCCTAGGTATTTGCCTAATTATCCAAATTCTCACTGGATTATTCCTAGCAATACACTATACATCTGACACAATAACAGCTTTCTCATCCGTTACTCATATCTGCCGAGATGTAAATTACGGCTGACTAATCCGATATATACACGCTAACGGGGCCTCCATATTTTTTATCTGCCTATTCCTTCATGTAGGCCGAGGACTTTACTATGGATCATACACCTACTTTGAAACATGAAACATCGGAGTAATTCTTTTATTTGCCGTTATAGCTACTGCATTTATAGGCTACGTTCTCCCATGAGGACAAATATCCTTTTGAGGCGCTACCGTCATTACAAATCTCCTATCAGCTATTCCATACATCGGAACAACACTAGTAGAATGAATCTGAGGGGGCTTCTCAGTAGACAAAGCCACTCTAACACGATTCTTTGCATTTCACTTTATCCTCCCATTTATCATCACAGCGTTAGTTATAGTTCACCTACTTTTCCTTCATGAAACCGGATCTAACAACCCCTCCGGACTAATCTCTGACTCTGATAAAATTCCATTCCATCCATATTATACTATTAAAGATATCCTAGGCATCCTCCTCCTAATTCTAGTCCTAATAACTTTAGTCCTATTCTCTCCCGATCTCCTTGGAGACCCAGACAACTACACCCCTGCTAACCCCCTCAGTACTCCACCACATATTAAACCAGAATGATATTTCTTATTTGCCTACGCTATCCTACGATCTATTCCCAATAAACTAGGAGGAGTATTAGCCCTAGTCCTCTCCATCCTTATCCTAATATTATTTCCTATTCTCCACATATCTAAACAACGCAGCATAATATTCCGCCCACTTAGCCAATGCATATTCTGAATCTTAGTAGCTGATCTATTTACACTCACCTGAATCGGAGGCCAACCAGTCGAATACCCATTCATTATCATTGGCCAACTAGCATCAATCCTCTATTTCATAATCATTCTTCTTATTCTACCAGCTATTAGCCTATTCGAAAACAAACTCCTCAAATGATA
d161b     CATCCACACTCCTCCAACCACCCCCCC--AAATGGCGCTGACCTGATCCACAATCACCTGGGCCAAGTATCGTGAGATAGTGGAAGGTGGTAAGTCTCGCGAGATTGTGG---------------------------AAGGTGGTAATACTTGAACATCTCCATGGCTCACAGCTAATTGCCATCCT-AGCTATCTCCTCAACCAGGGCTCTTA-CACTCCAGAATTCCTTTAAGACCGAGGAAGTGGCTCCTATGTCCAGCAGGAAATTTATGGGGCGGCCATCAACAAGGAGGGTAACCCTGGGTGCCTGTAAGGTGATGTCAATGGTCGGGAAAGGAGCCCACGGGCCCCATCA-GTCCTCTGTAGTCAGTGCCAGCAGGTTCAGGGTTTGTGACTAGTCCAGTCCCCCTGTGGGGATTGGGGCAGTCAACACCCCAGAGTCCC-ACCTTGGAACATTTAGGGCATGGACACTTAGGAACCCTGGG-ACTAGGGCAGGCCGAAGCCCAATGTCCTTCGTTTCCACATCCATAACAGGGCCCTGGAGGTTCCCTCTGTATGGACTTACGAACCCCTGTTTTTGAGGCCTGAGCATCAGAGCCCCGAAGGGCTTGAGCAAGTATTTGAAACTTTGGTCTTTCATATTTC---------------------TGAAATTTGCGATGCTCCATCTCCTCTTCTCGATTATGGTATGCCTTAAA---GACTG--GCCAAAATCTTGGTCTGAGGCACGTGTGAGTAAGTGTCAGGGGCACCTTGG--TCAGGGAAGCTCGACAGGTCCCACTCAGACTTCCTCTGTCCAGGGATAGGCAGGGGGCCAAACTGGGGCCTCGGCAGTGCCTGGGTCTCACATACCCAGCTCAGACCCTCCTTGCTCCCACAACCATCAGTCCAGAGCCCCTGGGTCCTGAGCTGTCCATAGCTTCCCCTGAGAGGGAGCTCTCAGCTCCTAAATCCATGCTCCTAATTCCCCTGGTGATTGACCCCACTGCCACTCAGACATCAAGTCCTGACTTTCAGGATGCCCTGTCCTCCATGAGTAACTGAGCTGTCCCCTGTGAACCTGACTCCGAAGGTCCCAGGATTACCATATGCCTCCAGCACGTCCATCTACCTGTA----GACTCTCACCCCTAAATTGCCCCACAATGCCAACAACTCTCAAACTACTACTGGCTTCCTACCTGTGACAGTTCCTAGAACGTCCACTTCTGGGTCCCCCAGCTCCTAATGTGCCCCCCAGGCCTGTCGGTCACTGTATCTGCTTGCAGGGATTCTCTTCCTGATACTGTCTAACCCTAACACTACAGCCCCAAGATTCTCTCAATCATCTGCCTCTCTTACCTGAGACTGTCTCTAAAGACCCCAGTCC-ATTATACCCTTCTACCTCCAGACCCCTCATTCCACCTCTAGCCTCCCACTCTGCC-----------------------------------------TATGGCCCCTCTTTCCTTATCTTGTGATAACATTAGACCCCAAAATAACCCCAAACCATTTCCTGGAGCTGATGGCTTCTTGCATAGCCCAGGTTTCCCCCTTCTTGGAACC----CCACAGCTCT-GTCCCGCCTTTCCCGGACT-CCTATTCCTGCCTCTCACCAGGTGTAAGGACTGGCTGTGCCTGTTGGTTTGAATTGTGTCTTGGTCTCTCTTCAGTGGCCCCTGTGGGGTACGGTTCAGGCAGAACCCTCAAGGGGGCTTGCGAGTCGTCGGAGGGCATGTTGTGCAGCACGGGGCCTGGCCCTGGATGGTCAGCCTCCAGGTGTACCAGCCCCACAACAACCGCCTCAAGTAGGTCCTGTGGGCCTGAGGTCAGAGTAGGGGACCCCGGGGG-CCACAGTGGTGGCCAGCAGGACAGGGCCGGGAGCAGAGGAGAGGAAGAGGCCACCTTGGAGCAAGGTCCTCTCTAAGGAGGGTGGAACCATCCCCCCC-AGAGCCAGGAGTCTCGGGCCCAGACTTCCGGGAGAAATGCAGTCTGAGATACCAGTTATGTCCTCCACCAGCTCTTATTGAGAT--CCCACGTGGCACAGTGGCAATCACTGTTAAAGAGACTAGTGAAGGTGCACAGACAGACTGGAGGGTGTCACTGCATGCAAGGGAGACACAGCAGTGCAGGCTGTTCTGGAGGAGGGTAGATAGCCACCCCCACCTGCTTGGGTCCTGCCTCCCCTCCCGAACCGCAGGGCCTGTGTTTTACCCACAGTGCCAGGTTTCGATCCACAGCACACACTCAGATAATGTTTATGAGCTGCGGTGTAGCTCAGCAGTAGTGTTGCTTGTCTAGCATGTGCGAGGCTCTAGGTGGGATCCCCACTACTGGAAAAAAAAAAGTTTACTGAATGAGCCCTTCTCCCACCCAGACACATTCTTCAAGGTCTTAGCCAAGAATGAGGAATGGGGACCCAAAGGGCTGACATGCCTGAGCAAGATTCATGTGGTCCTGGCTGAGACCACCATCACCCTGCTCAAGGGCAGACATACACTGGTGAGCCCCAACCCC-ATCCCCCATCCACTCCTGCTGGGGCAACTGAATCTGACCAAGGCCCACTCCCGGCCGGCCCCAGCGGGGATAGGCTGAAACAAAGCACTGATGGTGAGGCTCCAAGCCACTATGGTGGGAGAGGTTGTTAGGCTGCTGTCAGTCACCATGGATACCATATCCCGTTGAAAGTTAAAGGTCAGCTTGAGTGACGATAAATAGAACTGACAGCCAAGGCATTTTTCAGAGGACTGAAATGAGAGAAGAATGTCAATTAGCAGCCACAGTCAGTCTGGGGCCCAGAGCAGGAGGCAGGAAGGAAGTCCATTGAATACTTGCAGGGCACACTGCAGACTTATCTGGTTTCCCTCTAAGCCAAACAAGAGAGACCCTATCACTACCCCAGATCAGAATGCTTCCCCAGGCAGGAAATTTATTGCTTTAAACTCATGCCCTGAAGTACCCGGCACTGCATGCTCTTTGTACTGGGCACTAAAGCTTGAATGAGCAGATCAAATTCCAAAGAATACCGAAGAACCCTGC--CAAGCTAACTCTTGAGTTAAAAGGACTACAGATGTTACAAAACGCTATTGCAAAACGCACACCCTGACATAAGATTACTCTCTGGTGCCCCTGGCAATTACATCAGTCAAGACTGGTCTCAGTGAGGACAGTAAGAGACCCTTTTGTTTGGATCAAGTTGTCCTTTCTTAAAGCGTAACAGGGGTTCATTAAATGTTGGACAAGAAGTTTGTACTCAAA-TGAGCTGAG-AAAAACTCAGGAAAACTCCACTGCAGAATTTAAAGAGATTTGGTGTTGGATGGAACTTTAGTTACTTGAAATATTTTATGTGAAATGGAGGCCTTTTAAAGTTTAAACCTATCACACTGGCAATTAGCGTGTAGGGGTAAGTCCTCAGCCGTGTAAGGATCACTGACAAGAGAATACTTCAAGCCAGGCTTTCAAAGAGGTCAGTGGTTGATAAGGGAACATACTTTTGTTTTGAGAAGAGTTTTGCTGAAATGCAGTCTCAAGCTCATCCCCTCATTAAAATCATTAACCATTCATTCATTGACCTACCCGCACCATCCAACATTTCTGCATGATGAAATTTTGGATCCCTCCTAGGTATTTGCCTAATTATCCAAATTCTCACTGGATTATTCCTAGCAATACACTATACATCTGACACAATAACAGCTTTCTCATCCGTTACTCATATCTGCCGAGATGTAAATTACGGCTGACTAATCCGATATATACACGCTAACGGGGCCTCCATATTTTTTATCTGCCTATTCCTTCATGTAGGCCGAGGACTTTACTATGGATCATACACCTACTTTGAAACATGAAACATCGGAGTAATTCTTTTATTTGCCGTTATAGCTACTGCATTTATAGGCTACGTTCTCCCATGAGGACAAATATCCTTTTGAGGCGCTACCGTCATTACAAATCTCCTATCAGCTATTCCATACATCGGAACAACACTAGTAGAATGAATCTGAGGGGGCTTCTCAGTAGACAAAGCCACTCTAACACGATTCTTTGCATTTCACTTTATCCTCCCATTTATCATCACAGCGTTAGTTATAGTTCACCTACTTTTCCTTCATGAAACCGGATCTAACAACCCCTCCGGACTAATCTCTGACTCTGATAAAATTCCATTCCATCCATATTATACTATTAAAGATATCCTAGGCATCCTCCTCCTAATTCTAGTCCTAATAACTTTAGTCCTATTCTCTCCCGATCTCCTTGGAGACCCAGACAACTACACCCCTGCTAACCCCCTCAGTACTCCACCACATATTAAACCAGAATGATATTTCTTATTTGCCTACGCTATCCTACGATCTATTCCCAATAAACTAGGAGGAGTATTAGCCCTAGTCCTCTCCATCCTTATCCTAATATTATTTCCTATTCTCCACATATCTAAACAACGCAGCATAATATTCCGCCCACTTAGCCAATGCATATTCTGAATCTTAGTAGCTGATCTATTTACACTCACCTGAATCGGAGGCCAACCAGTCGAATACCCATTCATTATCATTGGCCAACTAGCATCAATCCTCTATTTCATAATCATTCTTCTTATTCTACCAGCTATTAGCCTATTCGAAAACAAACTCCTCAAATGATA
d163a     CATCCACACTCCTCCAACCACCCCCCC--AAATGGCGCTGACCCGATCCACAATCGCCTGGGCCAAGTCTCG---------------------------CGAGATTGTGGGAGGTGCTAAGTCTCGCGAGATCGTGGAAGGTGGTAATACTTGAACATCTCCATGGCTCACAGCTAATTGCCATCCT-AGCTATCTCCTCAACCAGGGCTCTTA-CACTCCATAATTCCTTTAAGACTGAGGAAGTGGCTCCTATGTCCAGGAGGAAATTTATGGGGCGGCCATCAATAAGGAGGGTAACCCTGGGCACCTGTAAGGTGATGTCAATGGTCGGGAAAGGAGCCCACGGGCCCCATCA-GTCCTCTGTAGTCAGTGCCAGCAGGTTCAGGGTTTGTGACTAGTCCAGTCCCCCTGTGGAGATTGGGGCAGTCAACACCCCAGAGTCCC-ACCTTGGAACATTTAGGGCACGGACACTTAGGAACCCTGGG-ACTAGGGCAGGCCGAAGCCCAATGTCCTTCGTTCCCACATCCATAACAGGGCCCTGGAGGTTCCCTCTGTATGGACTTACGAACCCCTGTTTTTGAGGCCTGAGCATCAGAGCCCCGAAGGGCTTGAGCAAGTATTTGAAACTTTGGTCTTTCATATTTC---------------------TGAAATTTGCGACTCTCCATCTCCTCTTCTCGATTATGGTATGTCTTAAA---GACTGTGGCCAAACTCTTGGTCTGAGGCACGTGTGAGTAAGTGTCAGGGGCACCTTGG--TCAGGGAAGCTCAACAGGTCCCACTCAGACTTCCTCTGTCCAGGGATAGGCAGGGGGCCAAACTGGGGCCTCGGCAGTGCCTGGGTCTCACATACCCAGCTCAGACCCTCCTTGCTCCCACAACCATCAGTCCAGAGCCCCTGGGTCCTGAGTTGTCCATAGCTTCCCCTGAGAGGGAGCTCTCAGCTCCTAAATCCATGCTCCTAATTCCCCTGGTGATTGACCCCACTGCCACTCAGACATCAAGTCCTGACTTTCAGGATGCCCTGTCCTCCATGAATAACTGAGCTGTCCCCTGTGAACCTGACTCCGAAGGTCCCAGGATTACCATATGCCTCCAGCACGTCCATCTACCTATA----GACTCTCACCCCTAAATTGCCCCACAATGCCAACAACTCTCAAACTACTACTGGCTTCCTACCTGTGACAGTTCCTAGAACGTCCACTTCTGGGTCCCCCAGCTCCTAATGTGCCCCCCAGGCCTGTCGGTCACTGTATCTGCTTGCAAGGATTCTCTTCCTGATACTGTCTAACCCTAACACTACAGCCCCAAGATTCTCTCAATCATCTGCCTCTCTTACCTGAGACTGTCTCTAAAGACCCCAGTCC-ATTATACCCTTCTACCTCCAGACCCCTCATTCCACCTCTAGCCTCCCACTCTGCCCATGGATCTCCCGTACTTCTGGGGTCTCTATTAGCCCTACCTATGGCCCCTCTTTCCTTATCTTGTGATAACATTAGACCCCAAAATAACCCCAAACCATTTCCTGGAGCTGATGGCTTCTTGCATAGCCCAGGTTTCCCCCTTCTTGGAACC----CCACAGCTCT-GTCCCACCTTTCCCGGACC-CCTATTCCTGCCTCTCACCAGGTATGAGGACTGGCTGTGCCTGTTGGTTTGAATTGTGTCTTGGTCTCTCTTCAGTGGCCCCTGTGGGTTACGGTTCAGGCAGAACCCTCAAGGGGGCTTGCGAGTCGTCGGAGGGCATGTTGTGCAGCACGGGGCCTGGCCCTGGATGGTCAGCCTCCAGGTCTACCAGCCCCACAACAACCG-CTCAAGTAGGTCCTGAGGGCCTGAGGTCAGAGTAGGGGACCCCGGGGG-CCACAGTGGTGGCCAGCAGGACAGGGCCGGGAGCAGAGGAGAGGAAGAGGCCACCTTGGAGCAAGGTCCTCTCTAAGGAGGGTGGAACCCTCCCCCCC-AGAGCCAGGAGTCTCGGGCCCAGACTTCTGGGAGAAATGCAGTCTGAGATACCAGTTATGTCCTCCGCCAGCTCTTATTGAGAT--CCCACGTGGCACAGTGGTGATCACTGTTAAAGAGACTAGTGAAAGTGCACAGACAGACTGGAGGGTGTCACTGCATGCAAGGGAGACACAGCAGTGCAGGCTGTTCTGGAGGAGGGTAGATAGCCACCCCCACCTGCTTGGGTCCTGCCTCCCCTCCCGAACTGCAGGGCCTGTGTTTTACCCACAGTGCCAGGTTTCGATCCACAGCACACACTCAGATAATGTTTATGAGCTGGGGTGTAGCTCAGCAGTAGAGTTGCTTGTCTAGCATGTGCGAGGCCCTATGTGGGATCCCCACTACTGGAAAAAAAAAAGTTTACTGAATGAGCCCTTCTCCCACCCAGACACATTCTTCAAGGTCTTAGCCAAGAATGAGGAATGGGGACCCAAAGGACTGACATGCCTGAGCAAGATTCATGTGGTCCTGTCTGAGACCACCATCACCCTGCTCAAGGGCAGACATACACTGGTGAGCCCCAACCCC-ATCCCCCATCCACTCCTGCTGGGGCAACTGAATCTGACCAAGACCCACTCCCGGCCGGCCCCAGCGGGGATAGGCTTAAACAAAGCACTGATGGTGAGGCTCCAAGCCACTATGGTGGGAGAGGTTGTTAGGCTGCTGTCAGTCACCATGGATACCATATCCCGTTGAAAGTTAAAGGTCAGCTTGAGTGACGATAAATAGAACTGACAGCCAAGGCATTTTTCAGAGGACTGAAATGAGAGAAGAATGTCAATTAGCAGCCACAGTCAGTCTGGGGCCCAGAGCAGGAGGCAGGAAGGAAGTCCATTGAATACTTGCAGGGCACACTGCAGACTTCTCTGGTTTCCCTCTAAGCCAAACAAGAGAGACCCTATCACTACCCCAGATCAGAATGCTTCCCCAGGCAGGAAATTTATTGCTTTAAACTCATGCCCTGAAGTACCCAGCACTGCATGCTCTTTGTACTGGGCACTAAAGCTTGAATGAGCAGATCAAATTCCAAAGAATACCCAAGAACCCTGC--CAAGCTAACTCTTGAGTTAAAAGGACTACAGATGTTACAAAACGCTATTGCAAAATGCACACCCTGACATAAGACTACTCTCTGGTGCCCCTGGCAATTACATCAGTCAAGACTGGTCTCAGTGAGGACAGTAAGAGACCCTTTTGTTTGGATCAAGTTGTCCTTTCTTAAAGCGTAACAGGGGTTCATTAAATGTTGGACAAGAAGTTTGTACTCAAA-TGAGCTGAG-AAAAACTCAGGAAAACTCCACTGCAGAATTTAAAGAGACTTGGTGTTGGATGGAACTTTAGTTACTTGAAATATTTTATGTGAAATGGAGGCCTTTTAAAGTTTAAACCTATCACACTGGCAATTAGCGTGTAGGGGTAAGTCCTCAGCCGTGTAAGGATCACTGACAAGAGAATACTTCAAGCCAGGCTTTCAAAGAGGTCAGTGGTTGATAAGGGAACATACTTTTGTTTTGAGAAGAGTTTTGCTGAAATGCAGTCTCAAGCCCACCCCCTTATTAAAATTATTAACCACTCATTCATTGACTTACCTGCACCATCCAACATTTCTGCATGATGAAATTTTGGATCCCTCTTAGGTATTTGCCTAATTATTCAAATTCTCACTGGATTATTCCTAGCAATACACTATACATCCGATACAATAACAGCTTTCTCATCTGTCACTCATATCTGCCGAGATGTAAACTATGGTTGACTTATCCGATACATACACGCTAACGGAGCCTCCATATTTTTTATCTGCTTATTCCTTCATGTAGGCCGAGGACTTTACTATGGATCATACACCTACTTCGAAACATGAAACATTGGAGTAATTCTTCTATTCGCCGTTATAGCCACTGCATTCATAGGCTACGTCCTTCCATGAGGACAAATATCCTTTTGAGGTGCTACTGTCATTACAAATCTCCTATCAGCTATTCCATACATCGGAACAACATTAGTAGAATGAATCTGAGGAGGCTTCTCAGTAGATAAAGCCACTCTAACACGATTCTTTGCATTTCACTTCATCCTCCCATTTATTATCACAGCGTTAGTTATAGTTCATCTACTCTTCCTTCACGAGACCGGATCCAACAACCCCTCCGGACTAATCTCTGACTCTGACAAAATCCCATTCCACCCGTACTACACCATTAAAGATATCCTAGGCATCCTCCTCCTAGTTCTAGCCTTAATAACCCTAGTCCTATTTTCCCCCGACCTCCTTGGAGACCCAGATAATTATACCCCTGCCAACCCACTTAATACTCCACCACATATTAAACCAGAGTGATATTTCCTATTTGCCTACGCCATTCTACGATCCATTCCCAATAAACTAGGAGGAGTATTAGCCTTAGTTCTCTCTATCCTTATTCTAATATTATTTCCCGTCCTCCACATATCCAAGCAACGTAGCATGATATTCCGTCCACTTAGCCAATGTATATTCTGAATCTTAGTAGCTGATCTATTCACACTCACCTGAATCGGAGGCCAACCAGTCGAATACCCATTTATCATTATCGGCCAACTAGCATCAATCCTCTATTTTATAATTATTCTTCTTATCCTACCAACTATTAGCCTATTCGAAAACAAGCT-CTTAAATGATA
d163b     CATCCACACTCCTCCAACCACCCCCCC--AAATGGCGCTGACCCGATCCACAATCGCCTGGGCCAAGTCTCG---------------------------CGAGATTGTGGGAGGTGCTAAGTCTCGCGAGATCGTGGAAGGTGGTAATACTTGAACATCTCCATGGCTCACAGCTAATTGCCATCCT-AGCTATCTCCTCAACCAGGGCTCTTA-CACTCCATAATTCCTTTAAGACTGAGGAAGTGGCTCCTATGTCCAGGAGGAAATTTATGGGGCAGCCATCAATAAGGAGGGTAACCCTGGGCACCTGTAAGGTGATGTCAATGGTCGGGAAAGGAGCCCACGGGCCCCATCA-GTCCTCTGTAGTCAGTGCCAGCAGGTTCAGGGTTTGTGACTAGTCCAGTCCCCCTGTGGAGATTGGGGCAGTCAACACCCCAGAGTCCC-ACCTTGGAACATTTAGGGCACGGACACTTAGGAACCCTGGG-ACTAGGGCAGGCCGAAGCCCAATGTCCTTCGTTCCCACATCCATAACAGGGCCCTGGAGGTTCCCTCTGTATGGACTTACGAACCCCTGTTTTTGAGGCCTGAGCATCAGAGCCCCGAAGGGCTTGAGCAAGTATTTGAAACTTTGGTCTTTCATATTTC---------------------TGAAATTTGCGACTCTCCATCTCCTCTTCTCGATTATGGTATGTCTTAAA---GACTGTGGCCAAACTCTTGGTCTGAGGCACGTGTGAGTAAGTGTCAGGGGCACCTTGG--TCAGGGAAGCTCAACAGGTCCCACTCAGACTTCCTCTGTCCAGGGATAGGCAGGGGGCCAAACTGGGGCCTCGGCAGTGCCTGGGTCTCACATACCCAGCTCAGACCCTCCTTGCTCCCACAACCATCAGTCCAGAGCCCCTGGGTCCTGAGTTGTCCATAGCTTCCCCTGAGAGGGAGCTCTCAGCTCCTAAATCCATGCTCCTAATTCCCCTGGTGATTGACCCCACTGCCACTCAGACATCAAGTCCTGACTTTCAGGATGCCCTGTCCTCCATGAATAACTGAGCTGTCCCCTGTGAACCTGACTCCGAAGGTCCCAGGATTACCATATGCCTCCAGCACGTCCATCTACCTATA----GACTCTCACCCCTAAATTGCCCCACAATGCCAACAACTCTCAAACTACTACTGGCTTCCTACCTGTGACAGTTCCTAGAACGTCCACTTCTGGGTCCCCCAGCTCCTAATGTGCCCCCCAGGCCTGTCGGTCACTGTATCTGCTTGCAAGGATTCTCTTCCTGATACTGTCTAACCCTAACACTACAGCCCCAAGATTCTCTCAATCATCTGCCTCTCTTACCTGAGACTGTCTCTAAAGACCCCAGTCC-ATTATACCCTTCTACCTCCAGACCCCTCATTCCACCTCTAGCCTCCCACTCTGCCCATGGATCTCCCGTACTTCTGGGGTCTCTATTAGCCCTACCTATGGCCCCTCTTTCCTTATCTTGTGATAACATTAGACCCCAAAATAACCCCAAACCATTTCCTGGAGCTGATGGCTTCTTGCATAGCCCAGGTTTCCCCCTTCTTGGAACC----CCACAGCTCT-GTCCCACCTTTCCCGGACC-CCTATTCCTGCCTCTCACCAGGTATGAGGACTGGCTGTGCCTGTTGGTTTGAATTGTGTCTTGGTCTCTCTTCAGTGGCCCCTGTGGGTTACGGTTCAGGCAGAACCCTCAAGGGGGCTTGCGAGTCGTCGGAGGGCATGTTGTGCAGCACGGGGCCTGGCCCTGGATGGTCAGCCTCCAGGTCTACCAGCCCCACAACAACCG-CTCAAGTAGGTCCTGAGGGCCTGAGGTCAGAGTAGGGGACCCCGGGGG-CCACAGTGGTGGCCAGCAGGACAGGGCCGGGAGCAGAGGAGAGGAAGAGGCCACCTTGGAGCAAGGTCCTCTCTAAGGAGGGTGGAACCCTCCCCCCC-AGAGCCAGGAGTCTCGGGCCCAGACTTCTGGGAGAAATGCAGTCTGAGATACCAGTTATGTCCTCCGCCAGCTCTTATTGAGAT--CCCACGTGGCACAGTGGTGATCACTGTTAAAGAGACTAGTGAAAGTGCACAGACAGACTGGAGGGTGTCACTGCATGCAAGGGAGACACAGCAGTGCAGGCTGTTCTGGAGGAGGGTAGATAGCCACCCCCACCTGCTTGGGTCCTGCCTCCCCTCCCGAACTGCAGGGCCTGTGTTTTACCCACAGTGCCAGGTTTCGATCCACAGCACACACTCAGATAATGTTTATGAGCTGGGGTGTAGCTCAGCAGTAGAGTTGCTTGTCTAGCATGTGCGAGGCCCTATGTGGGATCCCCACTACTGGAAAAAAAAAAGTTTACTGAATGAGCCCTTCTCCCACCCAGACACATTCTTCAAGGTCTTAGCCAAGAATGAGGAATGGGGACCCAAAGGACTGACATGCCTGAGCAAGATTCATGTGGTCCTGTCTGAGACCACCATCACCCTGCTCAAGGGCAGACATACACTGGTGAGCCCCAACCCC-ATCCCCCATCCACTCCTGCTGGGGCAACTGAATCTGACCAAGACCCACTCCCGGCCGGCCCCAGCGGGGATAGGCTTAAACAAAGCACTGATGGTGAGGCTCCAAGCCACTATGGTGGGAGAGGTTGTTAGGCTGCTGTCAGTCACCATGGATACCATATCCCGTTGAAAGTTAAAGGTCAGCTTGAGTGACGATAAATAGAACTGACAGCCAAGGCATTTTTCAGAGGACTGAAATGAGAGAAGAATGTCAATTAGCAGCCACAGTCAGTCTGGGGCCCAGAGCAGGAGGCAGGAAGGAAGTCCATTGAATACTTGCAGGGCACACTGCAGACTTCTCTGGTTTCCCTCTAAGCCAAACAAGAGAGACCCTATCACTACCCCAGATCAGAATGCTTCCCCAGGCAGGAAATTTATTGCTTTAAACTCATGCCCTGAAGTACCCAGCACTGCATGCTCTTTGTACTGGGCACTAAAGCTTGAATGAGCAGATCAAATTCCAAAGAATACCCAAGAACCCTGC--CAAGCTAACTCTTGAGTTAAAAGGACTACAGATGTTACAAAACGCTATTGCAAAATGCACACCCTGACATAAGACTACTCTCTGGTGCCCCTGGCAATTACATCAGTCAAGACTGGTCTCAGTGAGGACAGTAAGAGACCCTTTTGTTTGGATCAAGTTGTCCTTTCTTAAAGCGTAACAGGGGTTCATTAAATGTTGGACAAGAAGTTTGTACTCAAA-TGAGCTGAG-AAAAACTCAGGAAAACTCCACTGCAGAATTTAAAGAGACTTGGTGTTGGATGGAACTTTAGTTACTTGAAATATTTTATGTGAAATGGAGGCCTTTTAAAGTTTAAACCTATCACACTGGCAATTAGCGTGTAGGGGTAAGTCCTCAGCCGTGTAAGGATCACTGACAAGAGAATACTTCAAGCCAGGCTTTCAAAGAGGTCAGTGGTTGATAAGGGAACATACTTTTGTTTTGAGAAGAGTTTTGCTGAAATGCAGTCTCAAGCCCACCCCCTTATTAAAATTATTAACCACTCATTCATTGACTTACCTGCACCATCCAACATTTCTGCATGATGAAATTTTGGATCCCTCTTAGGTATTTGCCTAATTATTCAAATTCTCACTGGATTATTCCTAGCAATACACTATACATCCGATACAATAACAGCTTTCTCATCTGTCACTCATATCTGCCGAGATGTAAACTATGGTTGACTTATCCGATACATACACGCTAACGGAGCCTCCATATTTTTTATCTGCTTATTCCTTCATGTAGGCCGAGGACTTTACTATGGATCATACACCTACTTCGAAACATGAAACATTGGAGTAATTCTTCTATTCGCCGTTATAGCCACTGCATTCATAGGCTACGTCCTTCCATGAGGACAAATATCCTTTTGAGGTGCTACTGTCATTACAAATCTCCTATCAGCTATTCCATACATCGGAACAACATTAGTAGAATGAATCTGAGGAGGCTTCTCAGTAGATAAAGCCACTCTAACACGATTCTTTGCATTTCACTTCATCCTCCCATTTATTATCACAGCGTTAGTTATAGTTCATCTACTCTTCCTTCACGAGACCGGATCCAACAACCCCTCCGGACTAATCTCTGACTCTGACAAAATCCCATTCCACCCGTACTACACCATTAAAGATATCCTAGGCATCCTCCTCCTAGTTCTAGCCTTAATAACCCTAGTCCTATTTTCCCCCGACCTCCTTGGAGACCCAGATAATTATACCCCTGCCAACCCACTTAATACTCCACCACATATTAAACCAGAGTGATATTTCCTATTTGCCTACGCCATTCTACGATCCATTCCCAATAAACTAGGAGGAGTATTAGCCTTAGTTCTCTCTATCCTTATTCTAATATTATTTCCCGTCCTCCACATATCCAAGCAACGTAGCATGATATTCCGTCCACTTAGCCAATGTATATTCTGAATCTTAGTAGCTGATCTATTCACACTCACCTGAATCGGAGGCCAACCAGTCGAATACCCATTTATCATTATCGGCCAACTAGCATCAATCCTCTATTTTATAATTATTCTTCTTATCCTACCAACTATTAGCCTATTCGAAAACAAGCT-CTTAAATGATA
d176a     CATCCACATTCCTCCAACCACCCCCCC--AAATGGCGCCTACCCGATCCGCAATCGCCTGGGCCAAGTCTCGTGAGATAGTGGAAGATGGTAAGTCTCGCGAGATTGTGGGAGGTGCTAAGTCTTGCGAGATCGTGGAAGGTGGTAATACTTGAACATCTCCATGGCTCACAGCTAATTGCCATCCT-AGCTATCTCCTCAACCAGGGCTCTTA-CACTCCATAATTCCTTTAAGACCGAGGAAGTGTCTCCTATGTCCAGGAGGAAATTTATGGGGCGGCCATCAATAAGGAGGGTAACCCTGGGCACCTGTAAGGTGATGTCAATGGTCGGGAAAGGAGCCCACAGGCCCCATCA-GTCCTCTGTAGTCAGTGCCAGCAGGTTCAGGGTTTGTGACTAGTCCAGTCCCCCTGTGGGGATTGGGGCAGTCAACACCCCAGTGTCCC-ACCTCGGAACATTTAGGGCACGGACACTTAGGAACCCTGGGGACTAGGGCAGGCTGAAGCCCAATGTCCTTCATTCCCACATCCATAACAGGGCCCTGGGGGTTCCCCCTGTATGGACTTACGAACCCCTGTTTTTGAGGCCTGAGCATCAGAGCCCCGAAGGGCTTGAGCAAGTATTTGAAACTTTGGTCTTTCATATTTC---------------------TGAAATTTGCGACGCTCCATCTCCTCTTCTCAATTATGGTATGCCTTAAA---GACTGTGGCCAAAATCTTGGTCTGAGGCACGTGTGAGTAAGTGTCAGGGGCACCTTGG--TCAGGGAAGCTCAACAGGTCCCACTCAGACTTCCTCTGTCCAGGGATAGGCAGGGGGCCAAACTGGGGCCTCGGCAGTGCCTGGGTCTCACAAACCCAGCTCAGACCCTCCTTGCTCCCACAACCATCAGTCCAGAGCCCCTGGGTCCTGAGTTGTCCATAGCTTCCCCTGAGAGGGAGCTCTCAGCTCCTAAATCCATGCTCCTAATTCCCCTGGTGATTGACCCCACTGCCACTCAGACATCAAGTCCTGACTTTCAGGATGCCCTGTCCTCCATGAATAACTGAGCTGTCCCCTGTGAACCTGACTCCGAAGGTCCCAGGATTACCATATGCCTCCAGCACGTCCATCTACCTATA----GACTCTCACCCCTAAATTGCCCCACAATGCCAACAACTCTCGAACTACTACTGGCTTCCTACCTGTGACAGTTCCTAGAACGTCCACTTCTGGGTCCCCCAGCTCCTAATGTGCCCCCCAGGCCTGTCGGTCACTGTATCTGCTTGCAAGGATTCTCTTCCTGATACTGTCTAACCCTAACACTACAGCCCCAAGATTCTCTCAATCATCTGCCTCTCTTACCTGAGACTGTCTCTAAAGACCCCAGTCC-ATTATACCCTTCTACCTCCAGACCCCTCATTCCACCTCTAGCCTCCCACTCTGCCCATGGATCTCCCGTACTTCTGGGGTCTCTATTAGCCCTACCTATGGCCCCTCTTTCCTTATCTTGTGATAACATTAGACCCCAAAATAACCCCAAACCATTTCCTGGAGCTGATGGCTTCTTGCATAGCCCAGGTT-CCCCCTTCTTGGAACC----CCACAGCTCT-GTCCCACCTTTCCCGGACT-CCTATTCCTGCCTCTCCCCAGGCATAAGGACTGGCTGTGCCTGTTGGTTTGAACTGTGTCTTGGTCTCTCTTCAGTGGCCCCTGTGGGGTACGGTTCAGGCAGAACCCTCAAGGGGGCTTGCGAGTCGTCGGAGGGCATGTTGCGCAGCACGGGGCCTGGCCCTGGATGGTCAGCCTCCAGGTCTACCAGCCCCACAACAACCGCCTCAAGTAGGTCCTGAGGGCCTGAGGTCAGAGTAGGGGACCCCGGGGG-CCACAGTGGTGGCCAGCAGGACAGGGCCGGGAGCAGAGGAGAGGAAGAGGCCACCTTGGAGCAAGGTCCTCTCTAAGGAGGGTGGAACCCTCCCCCCC-AGAGCCAGGAGTCTCGGGCCCAGACTTCTGGGAGAAATGCAGTCTGAGATACCAGTTATGTCCTCCGCCAGCTCTTATTGAGAT--CCCATGTGGCACAGTGGCGATCACTGTTAAAGAGACTAGTGAAAGTGCACAGACARACTGGAGGGTGTCACTGCATGCAAGGGAGACACAGCAGTGCAGGCTGTTCTGGAGGAGGGTAGATAGCCACCCCCACCTGCTTGGGTCCTGCCTCCCCTCCCGAACTGCAGGGCCTGTGTTTTACCCACAGTGCCAGGTTTCGATCCACAGCACACACTCAGATAATGTTTATGAGCTGGGGTGTAGCTCAGCAGTAGAGTTGCTTGTCTAGCATGTGCGAGGCCCTATGTGGGATCCCCACTACTGGAAAAAAAAAAGTTTACTGAATAAGCCCTTCTCCCACCCAGACACATTCTTCAAGGTCTTAGCCAAGAATGAGGAATGGGGACCCAAAGGACTGACATGCCTGAGCAAGATTCATGTGGTCCTGTCTGAGACCACCGTCACCCTGCTCAAGGGCAGACATACACTGGTGAGCCCCAACCCC-ATCCCCCATCCACTCCTGCTGGGGCAACTGAATCTGACCAAGGCCCACTCCCGGCCGGCCCCAGCGGGGATAGGCTTAAACAAAGCACTGATGGTGAGGCTCCAAGCCACTATGGTGGGAGAGGTTGTTAGGCTGCTGTCAGTCACCATGGATACCATATCCCGTTGAAAGTTAAAGGTCAGCTTGAGTGACGATAAATAGAACTGACAGCCAAGGCATTTTTCAGAGGACTGAAATGAGAGAAGAATGTCAATTAGCAGCCACAGTCAGTCTGGGGCCCAGAGCAGGAGGCAGGAAGGAAGTCCATTGAATACTTGTAGGGCACACTGCAGACTTATCTGGTTTCCCTCTAAGCCAAACAAGAGAGACCCTATCACTACCCCAGATCAGAATGCTTCCCCAGGCAGGAAATTTATTGCTTTAAACTCATGCCCTGAAGTACCCGGCACTGCATGCTCTTTGTACTGGGCACTAAAGCTTGAATGAGCAGATCAAATTCCAAAGAATACCAAAGAACCCTGC--CAAGCTAACTCTTGAGTTAAAAGGACTACAGATGTTACAAAACGCTATTGCAAAACGCACACCCTGACATAAGATTACTCTCTGGTGCCCCTGGCAATTACATCAGTCAAGACTGGTCTCAGTGAGGACAGTAAGAGACCCTTTTGTTTGGATCAAGTTGTCCTTTCTTAAAGCATAACAGGGGTTCATTAAATGTTGGACAAGAAGTTTGTACTCAAA-TGAGCTGAG-AAAAACTCAGGAAAACTCCACTGCAGAATTTAAAGAGACTTGGTGTTGGATGGAACTTTAGTTACTTGAAATATTTTATGTGAAATGGAGGCCTTTTAAAGTTTAAACCTATCACACTGGCAATTAGCGTGTAGGGGTAAGTCCTCAGCCGTGTAAGGATCACTGACGAGAGAATACTTCAAGCCAGGCTTTCAAAGAGGTCAGTGGTTGATAAGGGAACATACTTTTGTTTTGAGAAGAGTTTTGCTGAAATGCAGTCTCAAGCCCACCCCCTCATTAAAATTATTAACCACTCATTCATCGACTTACCTGCACCATCCAACATTTCTGCATGATGAAATTTTGGATCCCTCTTAGGTATTTGCCTAATTATTCAAATTCTCACCGGATTATTCCTAGCAATACACTATACATCCGATACAATAACAGCTTTCTCATCTGTCACTCACATCTGCCGAGATGTAAACTATGGTTGACTTATTCGATACATACACGCTAACGGAGCCTCCATATTCTTTATCTGCTTATTCCTTCATGTAGGCCGAGGACTTTACTATGGATCATACACCTACTTCGAAACATGAAACATCGGAGTAATTCTTCTATTCGCCGTTATAGCCACTGCATTCATAGGCTACGTCCTTCCATGAGGACAAATATCCTTTTGAGGTGCTACTGTCATTACAAATCTCCTATCAGCTATTCCATACATCGGAACAACATTAGTAGAATGAATCTGAGGGGGCTTCTCAGTAGATAAAGCCACTCTAACACGATTCTTTGCATTTCACTTCATCCTCCCATTTATTATCACAGCGTTAGTTATAGTTCACCTACTCTTCCTTCACGAGACCGGATCCAACAACCCCTCCGGATTAATCTCTGACTCTGACAAAATCCCATTCCACCCATACTACACCATTAAAGATATCCTAGGCATCATCCTCCTAATTCTAGTCCTAATAATCTTAGTCCTATTCTCCCCCGATCTCCTTGGAGACCCAGATAATTATACCCCTGCTAATCCACTCAATACTCCACCACATATCAAACCAGAATGATATTTCCTATTTGCCTATGCCATTCTACGATCCATTCCCAATAAACTAGGAGGAGTATTAGCCTTAGTCCTCTCTATCCTTATTCTAATATTATTTCCTATCCTCCACATATCTAAGCAACGTAGCATAATATTCCGTCCACTCAGCCAATGTATATTCTGAATCTTAGTAGCTGATCTATTTACGCTCACCTGAATCGGAGGCCAACCAGTCGAATACCCATTCATCATCATCGGCCAACTAGCATCAATCCTCTATTTTATAATTATTCTTCTTATCCTCCCAACTATTAGCCTATTCGAAAACAAACTCCTAAAATGATA
d176b     CATCCACATTCCTCCAACCACCCCCCC--AAATGGCGCCTACCCGATCCGCAATCGCCTGGGCCAAGTCTCGTGAGATAGTGGAAGATGGTAAGTCTCGCGAGATTGTGGGAGGTGCTAAGTCTTGCGAGATCGTGGAAGGTGGTAATACTTGAACATCTCCATGGCTCACAGCTAATTGCCATCCT-AGCTATCTCCTCAACCAGGGCTCTTA-CACTCCATAATTCCTTTAAGACCGAGGAAGTGTCTCCTATGTCCAGGAGGAAATTTATGGGGCGGCCATCAATAAGGAGGGTAACCCTGGGCACCTGTAAGGTGATGTCAATGGTCGGGAAAGGAGCCCACAGGCCCCATCA-GTCCTCTGTAGTCAGTGCCAGCAGGTTCAGGGTTTGTGACTAGTCCAGTCCCCCTGTGGGGATTGGGGCAGTCAACACCCCAGTGTCCC-ACCTCGGAACATTTAGGGCACGGACACTTAGGAACCCTGGGGACTAGGGCAGGCTGAAGCCCAATGTCCTTCATTCCCACATCCATAACAGGGCCCTGGGGGTTCCCCCTGTATGGACTTACGAACCCCTGTTTTTGAGGCCTGAGCATCAGAGCCCCGAAGGGCTTGAGCAAGTATTTGAAACTTTGGTCTTTCATATTTC---------------------TGAAATTTGCGACGCTCCATCTCCTCTTCTCAATTATGGTATGCCTTAAA---GACTGTGGCCAAAATCTTGGTCTGAGGCACGTGTGAGTAAGTGTCAGGGGCACCTTGG--TCAGGGAAGCTCAACAGGTCCCACTCAGACTTCCTCTGTCCAGGGATAGGCAGGGGGCCAAACTGGGGCCTCGGCAGTGCCTGGGTCTCACAAACCCAGCTCAGACCCTCCTTGCTCCCACAACCATCAGTCCAGAGCCCCTGGGTCCTGAGTTGTCCATAGCTTCCCCTGAGAGGGAGCTCTCAGCTCCTAAATCCATGCTCCTAATTCCCCTGGTGATTGACCCCACTGCCACTCAGACATCAAGTCCTGACTTTCAGGATGCCCTGTCCTCCATGAATAACTGAGCTGTCCCCTGTGAACCTGACTCCGAAGGTCCCAGGATTACCATATGCCTCCAGCACGTCCATCTACCTATA----GACTCTCACCCCTAAATTGCCCCACAATGCCAACAACTCTCGAACTACTACTGGCTTCCTACCTGTGACAGTTCCTAGAACGTCCACTTCTGGGTCCCCCAGCTCCTAATGTGCCCCCCAGGCCTGTCGGTCACTGTATCTGCTTGCAAGGATTCTCTTCCTGATACTGTCTAACCCTAACACTACAGCCCCAAGATTCTCTCAATCATCTGCCTCTCTTACCTGAGACTGTCTCTAAAGACCCCAGTCC-ATTATACCCTTCTACCTCCAGACCCCTCATTCCACCTCTAGCCTCCCACTCTGCCCATGGATCTCCCGTACTTCTGGGGTCTCTATTAGCCCTACCTATGGCCCCTCTTTCCTTATCTTGTGATAACATTAGACCCCAAAATAACCCCAAACCATTTCCTGGAGCTGATGGCTTCTTGCATAGCCCAGGTT-CCCCCTTCTTGGAACC----CCACAGCTCT-GTCCCACCTTTCCCGGACT-CCTATTCCTGCCTCTCCCCAGGCATAAGGACTGGCTGTGCCTGTTGGTTTGAACTGTGTCTTGGTCTCTCTTCAGTGGCCCCTGTGGGGTACGGTTCAGGCAGAACCCTCAAGGGGGCTTGCGAGTCGTCGGAGGGCATGTTGCGCAGCACGGGGCCTGGCCCTGGATGGTCAGCCTCCAGGTCTACCAGCCCCACAACAACCGCCTCAAGTAGGTCCTGAGGGCCTGAGGTCAGAGTAGGGGACCCCGGGGG-CCACAGTGGTGGCCAGCAGGACAGGGCCGGGAGCAGAGGAGAGGAAGAGGCCACCTTGGAGCAAGGTCCTCTCTAAGGAGGGTGGAACCCTCCCCCCC-AGAGCCAGGAGTCTCGGGCCCAGACTTCTGGGAGAAATGCAGTCTGAGATACCAGTTATGTCCTCCGCCAGCTCTTATTGAGAT--CCCATGTGGCACAGTGGCGATCACTGTTAAAGAGACTAGTGAAAGTGCACAGACARACTGGAGGGTGTCACTGCATGCAAGGGAGACACAGCAGTGCAGGCTGTTCTGGAGGAGGGTAGATAGCCACCCCCACCTGCTTGGGTCCTGCCTCCCCTCCCGAACTGCAGGGCCTGTGTTTTACCCACAGTGCCAGGTTTCGATCCACAGCACACACTCAGATAATGTTTATGAGCTGGGGTGTAGCTCAGCAGTAGAGTTGCTTGTCTAGCATGTGCGAGGCCCTATGTGGGATCCCCACTACTGGAAAAAAAAAAGTTTACTGAATAAGCCCTTCTCCCACCCAGACACATTCTTCAAGGTCTTAGCCAAGAATGAGGAATGGGGACCCAAAGGACTGACATGCCTGAGCAAGATTCATGTGGTCCTGTCTGAGACCACCGTCACCCTGCTCAAGGGCAGACATACACTGGTGAGCCCCAACCCC-ATCCCCCATCCACTCCTGCTGGGGCAACTGAATCTGACCAAGGCCCACTCCCGGCTGGCCCCAGCGGGGATAGGCTTAAACAAAGCACTGATGGTGAGGCTCCAAGCCACTATGGTGGGAGAGGTTGTTAGGCTGCTGTCAGTCACCATGGATACCATATCCCGTTGAAAGTTAAAGGTCAGCTTGAGTGACGATAAATAGAACTGACAGCCAAGGCATTTTTCAGAGGACTGAAATGAGAGAAGAATGTCAATTAGCAGCCACAGTCAGTCTGGGGCCCAGAGCAGGAGGCAGGAAGGAAGTCCATTGAATACTTGTAGGGCACACTGCAGACTTATCTGGTTTCCCTCTAAGCCAAACAAGAGAGACCCTATCACTACCCCAGATCAGAATGCTTCCCCAGGCAGGAAATTTATTGCTTTAAACTCATGCCCTGAAGTACCCGGCACTGCATGCTCTTTGTACTGGGCACTAAAGCTTGAATGAGCAGATCAAATTCCAAAGAATACCAAAGAACCCTGC--CAAGCTAACTCTTGAGTTAAAAGGACTACAGATGTTACAAAACGCTATTGCAAAACGCACACCCTGACATAAGATTACTCTCTGGTGCCCCTGGCAATTACATCAGTCAAGACTGGTCTCAGTGAGGACAGTAAGAGACCCTTTTGTTTGGATCAAGTTGTCCTTTCTTAAAGCATAACAGGGGTTCATTAAATGTTGGACAAGAAGTTTGTACTCAAA-TGAGCTGAG-AAAAACTCAGGAAAACTCCACTGCAGAATTTAAAGAGACTTGGTGTTGGATGGAACTTTAGTTACTTGAAATATTTTATGTGAAATGGAGGCCTTTTAAAGTTTAAACCTATCACACTGGCAATTAGCGTGTAGGGGTAAGTCCTCAGCCGTGTAAGGATCACTGACGAGAGAATACTTCAAGCCAGGCTTTCAAAGAGGTCAGTGGTTGATAAGGGAACATACTTTTGTTTTGAGAAGAGTTTTGCTGAAATGCAGTCTCAAGCCCACCCCCTCATTAAAATTATTAACCACTCATTCATCGACTTACCTGCACCATCCAACATTTCTGCATGATGAAATTTTGGATCCCTCTTAGGTATTTGCCTAATTATTCAAATTCTCACCGGATTATTCCTAGCAATACACTATACATCCGATACAATAACAGCTTTCTCATCTGTCACTCACATCTGCCGAGATGTAAACTATGGTTGACTTATTCGATACATACACGCTAACGGAGCCTCCATATTCTTTATCTGCTTATTCCTTCATGTAGGCCGAGGACTTTACTATGGATCATACACCTACTTCGAAACATGAAACATCGGAGTAATTCTTCTATTCGCCGTTATAGCCACTGCATTCATAGGCTACGTCCTTCCATGAGGACAAATATCCTTTTGAGGTGCTACTGTCATTACAAATCTCCTATCAGCTATTCCATACATCGGAACAACATTAGTAGAATGAATCTGAGGGGGCTTCTCAGTAGATAAAGCCACTCTAACACGATTCTTTGCATTTCACTTCATCCTCCCATTTATTATCACAGCGTTAGTTATAGTTCACCTACTCTTCCTTCACGAGACCGGATCCAACAACCCCTCCGGATTAATCTCTGACTCTGACAAAATCCCATTCCACCCATACTACACCATTAAAGATATCCTAGGCATCATCCTCCTAATTCTAGTCCTAATAATCTTAGTCCTATTCTCCCCCGATCTCCTTGGAGACCCAGATAATTATACCCCTGCTAATCCACTCAATACTCCACCACATATCAAACCAGAATGATATTTCCTATTTGCCTATGCCATTCTACGATCCATTCCCAATAAACTAGGAGGAGTATTAGCCTTAGTCCTCTCTATCCTTATTCTAATATTATTTCCTATCCTCCACATATCTAAGCAACGTAGCATAATATTCCGTCCACTCAGCCAATGTATATTCTGAATCTTAGTAGCTGATCTATTTACGCTCACCTGAATCGGAGGCCAACCAGTCGAATACCCATTCATCATCATCGGCCAACTAGCATCAATCCTCTATTTTATAATTATTCTTCTTATCCTCCCAACTATTAGCCTATTCGAAAACAAACTCCTAAAATGATA
d184a     CATCCACACTCCTCCAACCACCCCCCC--AAATGGCGCTGACCCGATCCACAATCACCTGGGCCAAGTATCGTGAGATAGTGGAAGGTGGTAAGTCTCGCGAGATTGTGG---------------------------AAGGTGGTAATACTTGAACATCTCCATGGCTCACAGCTAATTGCCATCCT-AGCTATCTCCTCAACCAGGGCTCTTA-CACTCCAGAATTCCTTTAAGACCGAGGAAGTGGCTCCTATGTCCAGCAGGAAATTTATGGGGCGGCCATCAACAAGGAGGGTAACCCTGGGTGCCTGTAAGGTGATGTCAATGGTCGGGAAAGGAGCCCACGGGCCCCATCA-GTCCTCTGTAGTCAGTGCCAGCAGGTTCAGGGTTTGTGACTAGTCCAGTCCCCCTGTGGGGATTGGGGCAGTCAACACCCCAGAGTCCC-ACCTTGGAACATTTAGGGCACGGACACTTAGGAACCCTGGG-ACTAGGGCAGGCCGAAGCCCAATGTCCTTCGTTTCCACATCCATAACAGGGCCCTGGAGGTTCCCTCTGTATGGACTTACGAACTCCTGTTTTTGAGGCCTGAGCATCAGAGCCCCGAAGGGCTTGAGCAAGTATTTGAAACTTTGGTCTTTCATATTTC---------------------TGAAATTTGCGATGCTCCATCTCCTCTTCTCGATTATGGTATGCCTTAAA---GACTGTGGCCAAAATCTTGGTCTGAGGCACGTGTGAGTAAGTGTCAGGGGCACCTTGG--TCAGGGAAGCTCGACAGGTCCCACTCAGACTTCCTCTGTCCAGGGATAGGCAGGGGGCCAAACTGGGGCCTCGGCAGTGCCTGGGTCTCACATACCCAGCTCAGACCCTCCTTGCTCCCACAACCATCAGTCCAGAGCCCCTGGGTCCTGAGCTGTCCATAGCTTCCCCTGAGAGGGAGCTCTCAGCTCCTAAATCCATGCTCCTAATTCCCCTGGTGATTGACCCCACTGCCACTCAGACATCAAGTCCTGACTTTCAGGATGCCCTGTCCTCCATGAGTAACTGAGCTGTCCCCTGTGAACCTGACTCCGAAGGTCCCAGGATTACCATATGCCTCCAGCACATCCATCTACCTATA----GACTCTCACCCCTAAATTGCCCCACAATGCCAACAACTCTCAAACTACTACTGGCTTCCTACCTGTGACAGTTCCTAGAACGTCCACTTCTGGGTCCCCCAGCTCCTAATGTGCCCCCCAGGCCTGTCGGTCACTGTATCTGCTTGCAGGGATTCTCTTCCTGATACTGTCTAACCCTAACACTACAGCCCCAAGATTCTCTCAATCATCTGCCTCTCTTACCTGAGACTGTCTCTAAAGACCCCAGTCC-ATTATACCCTTCTACCTCCAGACCCCTCATTCCACCTCTAGCCTCCCACTCTGCC-----------------------------------------TATGGCCCCTCTTTCCTTATCTTGTGATAACATTAGACCCCAAAATAACCCCAAACCATTTCCTGGAGCTGATGGCTCCTTGCATAGCCCAGGTCTCCCCCTTCTTGGAACC----CCACATCTCT-GTCCCGCCTTTCCCGGACC-CCTATTCCTGCCTCTCACCAGGTGTAAGGACTGGCTGTGCCTGTTGGTTTGAATTGTGTCTTGGTCTCTCTTCAGTGGCCCCTGTGGGGTACGGTTCAGGCAGAACCCTCAAGGGGGCTTGCGAGTCGTCGGAGGGCATGTTGTGCAGCACGGGGCCTGGCCCTGGATGGTCAGCCTCCAGGTGTACCAGCCCCACAACAACCGCCTCAAGTAGGTCCTGAGGGCCTGAGGTCAGAGTAGGGGACCCCGGGGG-CCACAGTGGTGGCCAGCAGGACAGGGCCGGGAGCAGAGGAGAGGAAGAGGCCACCTTGGAGCAAGGTCCTCTCTACGGAGGGTGGAACCATCCCCCCC-AGAGCCAGGAGTCTCGGGCCCAGACTTCCGGGAGAAATGCAGTCTGAGATACCAGTTATGTCCTCCGCCAGCTCTTATTGAGAT--CCCATGTGGCACAGTGGCAATCACTGTTAAAGAGACTAGTGAAGGTGCACAGACAGACTGGAGGGTGTCACTGCATGCAAGGGAGACACAGCAGTGCAGGCTGTTCTGGAGGAGGGTAGATAGCCACCCCCACCTGCTTGGGTCCTGCCTCCCCTCCCGAACCGCAGGGCCTGTGTTTTACCCACAGTGCCAGGTTTCGATCCACAGCACACACTCAGATAATGTTTATGAGCTGGGGTGTAGCTCAGCAGTAGTGTTGCTTGTCTAGCATGTGCGAGGCCCTAGGTGGGATCCCCACTACTGGAAAAAAAAAAGTTTACTGAATGAGCCCTTCTCCCACCCAGACACATTCTTCAAGGTCTTAGCCAAGAATGAGGAATGGGGACCCAAAGGGCTGACATGCCTGAGCAAGATTCATGTGGTCCTGGCTGAGACCACCATCACCCTGCTCAAGGGCAGACATACACTGGTGAGCCCCAACCCC-ATCCCCCATCCACTCCTGCTGGGGCAACTGAATCTGACCAAGGCCCACTCCCGGCCGGCCCCAGCGGGGATAGGCTTAAACAAAGCACTGATGGTGAGGCTCCAAGCCACTATGGTGGGAGAGGTTGTTAGGCTGCTGTCAGTCACCATGGATACCATATCCCGTTGAAAGTTAAAGGTCAGCTTGAGTGACGATAAATAGAACTGACAGCCAAGGCATTTTTCAGAGGACTGAAATGAGAGAAGAATGTCAATTAGCAGCCACAGTCAGTCTGGGGCCCAGAGCAGGAGGCAGGAAGGAAGTCCATTGAATACTTGCAGGGCACACTGCAGACTTATCTGGTTTCCCTCTAAGCCAAACAAGAGAGACCCTATCACTACCCCAGATCAGAATGCTTCCCCAGGCAGGAAATTTATTGCTTTAAACTCATGCCCTGAAGTACCCAGCACTGCATGCTCTTTGTACTGGGCACTAAAGCTTGAATGAGCAGATCAAATTCCAAAGAATACCGAAGAACCCTGC--CAAGCTAACTCTTGAGTTAAAAGGACTACAGATGTTACAAAACGCTATTGCAAAACACACACCCTGACATAAGATTACTCTCTGGTGCCCCTGGCAATTACATCAGTCAAGACTGGTCTCAGTGAGGACAGTAAGAGACCCTTTTGTTTGGATCAAGTTGTCCTTTCTTAAAGCGTAACAGGGGTTCATTAAATGTTGGACAAGAAGTTTGTACTCAAA-TGAGCTGAG-AAAAACTCAGGAAAACTCCACTGCAGAATTTAAAGAGAYTTGGTGTTGGATGGAACTTTAGTTACTTGAAATATTTTATGTGAAATGGAGGCCTTTTAAAGTTTAAACCTATCACACTGGCAATTAGCGTGTAGGGGTAAGTCCTCAGCCGTGTAAGGATCACTGACAAGAGAATACTTCAAGCCAGGCTTTCAAAGAGGTCAGTGGTTGATAAGGGAACATACTTTTGTTTTGAGAAGAGTTTTGCTGAAATGCAGTCTCAAGCTCATCCCCTCATTAAAATCATCAACCATTCATTCATTGACCTACCCGCACCATCCAACATTTCTGCATGATGAAATTTTGGATCCCTCCTAGGTATTTGCCTAATTATTCAAATTCTCACTGGACTATTCCTAGCAATACACTACACATCTGACACAATAACAGCTTTCTCATCTGTTACTCATATCTGCCGAGATGTAAATTACGGCTGACTAATCCGATATATACACGCTAACGGAGCCTCCATATTTTTTATCTGCCTATTCCTTCATGTAGGCCGAGGACTTTACTATGGATCATACACCTACTTCGAAACATGAAACATTGGAGTAATTCTTTTATTTGCCGTTATAGCTACTGCATTTATAGGCTACGTTCTCCCATGAGGACAGATATCCTTTTGAGGCGCTACCGTCATTACAAACCTCCTATCAGCTATTCCATACATCGGAACAACACTAGTAGAATGAATCTGAGGAGGCTTCTCAGTAGACAAAGCCACTCTAACACGATTCTTTGCATTTCACTTTATCCTCCCATTTATCATTACAGCGTTAGTTATAGTTCACCTGCTTTTCCTTCATGAAACCGGATCTAATAACCCCTCCGGACTAATCTCTGACTCTGATAAAATTCCATTCCATCCATACTATACTATTAAAGATATCCTAGGCATCCTCCTCCTAATTCTAGCCCTAATAATTTTAGTCCTATTCTCTCCCGATCTCCTTGGAGACCCAGATAACTACACCCCTGCTAACCCCCTCAGTACTCCACCACATATTAAACCAGAATGATATTTCTTATTTGCCTACGCTATCCTACGATCTATTCCCAATAAACTAGGAGGAGTACTAGCCCTAGTCCTCTCCATCCTTATCCTAATATTATTTCCTATCCTCCACATATCTAAACAACGCAGCATAATATTCCGCCCACTTAGCCAATGCATATTCTGAATCTTAGTAGCTGATCTATTTACACTCACCTGAATTGGAGGTCAACCAGTCGAATACCCATTCATTATTATTGGCCAACTAGCATCAATCCTCTATTTCATAATCATTCTTCTTATTCTACCAGCTATTAGCCTATTCGAAAACAAACTCCTCAAATGATA
d184b     CATCCACACTCCTCCAACCACCCCCCC--AAATGGCGCTGACCCGATCCACAATCACCTGGGCCAAGTATCGTGAGATAGTGGAAGGTGGTAAGTCTTGCGAGATTGTGG---------------------------AAGGTGGTAATACTTGAACATCTCCATGGCTCACAGCTAATTGCCATCCT-AGCTATCTCCTCAACCAGGGCTCTTA-CACTCCAGAATTCCTTTAAGACCGAGGAAGTGGCTCCTATGTCCAGCAGGAAATTTATGGGGCGGCCATCAACAAGGAGGGTAACCCTGGGTGCCTGTAAGGTGATGTCAATGGTCGGGAAAGGAGCCCACGGGCCCCATCA-GTCCTCTGTAGTCAGTGCCAGCAGGTTCAGGGTTTGTGACTAGTCCAGTCCCCCTGTGGGGATTGGGGCAGTCAACACCCCAGAGTCCC-ACCTTGGAACATTTAGGGCACGGACACTTAGGAACCCTGGG-ACTAGGGCAGGTCGAAGCCCAATGTCCTTCGTTTCCACATCCATAACAGGGCCCTGGAGGTTCCCTCTGTATGGACTTACGAACCCCTGTTTTTGAGGCCTGAGCATCAGAGCCCCGAAGGGCTTGAGCAAGTATTTGAAACTTTGGTCTTTCATATTTC---------------------TGAAATTTGCGATGCTCCATCTCCTCTTCTCGATTATGGTATGCCTTAAA---GACTGTGGCCAAAATCTTGGTCTGAGGCACGTGTGAGTAAGTGTCAGGGGCACCTTGG--TCAGGGAAGCTCGACAGGTCCCACTCAGACTTCCTCTGTCCAGGGATAGGCAGGGGGCCAAACTGGGGCCTCGGCAGTGCCTGGGTCTCACATACCCAGCTCAGACCCTCCTTGCTCCCACAACCATCAGTCCAGAGCCCCTGGGTCCTGAGCTGTCCATAGCTTCCCCTGAGAGGGAGCTCTCAGCTCCTAAATCCATGCTCCTAATTCCCCTGGTGATTGACCCCACTGCCACTCAGACATCAAGTCCTGACTTTCAGGATGCCCTGTCCTCCATGAGTAACTGAGCTGTCCCCTGTGAACCTGACTCCGAAGGTCCCAGGATTACCATATGCCTCCAGCACGTCCATCTACCTATA----GACTCTCACCCCTAAATTGCCCCACAATGCCAACAACTCTCAAACTACTACTGGCTTCCTACCTGTGACAGTTCCTAGAACGTCCACTTCTGGGTCCCCCAGCTCCTAATGTGCCCCCCAGGCCTGTCGGTCACTGTATCTGCTTGCAGGGATTCTCTTCCTGATACTGTCTAACCCTAACACTACAGCCCCAAGATTCTCTCAATCATCTGCCTCTCTTACCTGAGACTGTCTCTAAAGACCCCAGTCC-ATTATACCCTTCTACCTCCAGACCCCTCATTCCACCTCTAGCCTCCCACTCTGCC-----------------------------------------TATGGCCCCTCTTTCCTTATCTTGTGATAACATTAGACCCCAAAATAACCCCAAACCATTTCCTGGAGCTGATGGCTCCTTGCATAGCCCAGGTCTCCCCCTTCTTGGAACC----CCACATCTCT-GTCCCGCCTTTCCCGGACC-CCTATTCCTGCCTCTCACCAGGTGTAAGGACTGGCTGTGCCTGTTGGTTTGAATTGTGTCTTGGTCTCTCTTCAGTGGCCCCTGTGGGGTACGGTTCAGGCAGAACCCTCAAGGGGGCTTGCGAGTCGTCGGAGGGCATGTTGTGCAGCACGGGGCCTGGCCCTGGATGGTCAGCCTCCAGGTGTACCAGCCCCACAACAACCGCCTCAAGTAGGTCCTGAGGGCCTGAGGTCAGAGTAGGGGACCCCGGGGG-CCACAGTGGTGGCCAGCAGGACAGGGCCGGGAGCAGAGGAGAGGAAGAGGCCACCTTGGAGCAAGGTCCTCTCTACGGAGGGTGGAACCATCCCCCCC-AGAGCCAGGAGTCTCGGGCCCAGACTTCCGGGAGAAATGCAGTCTGAGATACCAGTTATGTCCTCCGCCAGCTCTTATTGAGAT--CCCATGTGGCACAGTGGCAATCACTGTTAAAGAGACTAGTGAAGGTGCACAGACAGACTGGAGGGTGTCACTGCATGCAAGGGAGACACAGCAGTGCAGGCTGTTCTGGAGGAGGGTAGATAGCCACCCCCACCTGCTTGGGTCCTGCCTCCCCTCCCGAACCGCAGGGCCTGTGTTTTACCCACAGTGCCAGGTTTCGATCCACAGCACACACTCAGATAATGTTTATGAGCTGGGGTGTAGCTCAGCAGTAGTGTTGCTTGTCTAGCATGTGCGAGGCCCTAGGTGGGATCCCCACTACTGGAAAAAAAAAAGTTTACTGAATGAGCCCTTCTCCCACCCAGACACATTCTTCAAGGTCTTAGCCAAGAATGAGGAATGGGGACCCAAAGGGCTGACATGCCTGAGCAAGATTCATGTGGTCCTGGCTGAGACCACCATCACCCTGCTCAAGGGCAGACATACACTGGTGAGCCCCAACCCC-ATCCCCCATCCACTCCTGCTGGGGCAACTGAATCTGACCAAGGCCCACTCCCGGCCGGCCCCAGCGGGGATAGGCTTAAACAAAGCACTGATGGTGAGGCTCCAAGCCACTATGGTGGGAGAGGTTGTTAGGCTGCTGTCAGTCACCATGGATACCATATCCCGTTGAAAGTTAAAGGTCAGCTTGAGTGACGATAAATAGAACTGACAGCCAAGGCATTTTTCAGAGGACTGAAATGAGAGAAGAATGTCAATTAGCAGCCACAGTCAGTCTGGGGCCCAGAGCAGGAGGCAGGAAGGAAGTCCATTGAATACTTGCAGGGCACACTGCAGACTTATCTGGTTTCCCTCTAAGCCAAACAAGAGAGACCCTATCACTACCCCAGATCAGAATGCTTCCCCAGGCAGGAAATTTATTGCTTTAAACTCATGCCCTGAAGTACCCGGCACTGCATGCTCTTTGTACTGGGCACTAAAGCTTGAATGAGCAGATCAAATTCCAAAGAATACCGAAGAACCCTGC--CAAGCTAACTCTTGAGTTAAAAGGACTACAGATGTTACAAAACGCTATTGCAAAACGCACACCCTGACATAAGATTACTCTCTGGTGCCCCTGGCAATTACATCAGTCAAGACTGGTCTCAGTGAGGACAGTAAGAGACCCTTTTGTTTGGATCAAGTTGTCCTTTCTTAAAGCGTAACAGGGGTTCATTAAATGTTGGACAAGAAGTTTGTACTCAAA-TGAGCTGAG-AAAAACTCAGGAAAACTCCACTGCAGAATTTAAAGAGAYTTGGTGTTGGATGGAACTTTAGTTACTTGAAATATTTTATGTGAAATGGAGGCCTTTTAAAGTTTAAACCTATCACACTGGCAATTAGCGTGTAGGGGTAAGTCCTCAGCCGTGTAAGGATCACTGACAAGAGAATACTTCAAGCCAGGCTTTCAAAGAGGTCAGTGGTTGATAAGGGAACATACTTTTGTTTTGAGAAGAGTTTTGCTGAAATGCAGTCTCAAGCTCATCCCCTCATTAAAATCATCAACCATTCATTCATTGACCTACCCGCACCATCCAACATTTCTGCATGATGAAATTTTGGATCCCTCCTAGGTATTTGCCTAATTATTCAAATTCTCACTGGACTATTCCTAGCAATACACTACACATCTGACACAATAACAGCTTTCTCATCTGTTACTCATATCTGCCGAGATGTAAATTACGGCTGACTAATCCGATATATACACGCTAACGGAGCCTCCATATTTTTTATCTGCCTATTCCTTCATGTAGGCCGAGGACTTTACTATGGATCATACACCTACTTCGAAACATGAAACATTGGAGTAATTCTTTTATTTGCCGTTATAGCTACTGCATTTATAGGCTACGTTCTCCCATGAGGACAGATATCCTTTTGAGGCGCTACCGTCATTACAAACCTCCTATCAGCTATTCCATACATCGGAACAACACTAGTAGAATGAATCTGAGGAGGCTTCTCAGTAGACAAAGCCACTCTAACACGATTCTTTGCATTTCACTTTATCCTCCCATTTATCATTACAGCGTTAGTTATAGTTCACCTGCTTTTCCTTCATGAAACCGGATCTAATAACCCCTCCGGACTAATCTCTGACTCTGATAAAATTCCATTCCATCCATACTATACTATTAAAGATATCCTAGGCATCCTCCTCCTAATTCTAGCCCTAATAATTTTAGTCCTATTCTCTCCCGATCTCCTTGGAGACCCAGATAACTACACCCCTGCTAACCCCCTCAGTACTCCACCACATATTAAACCAGAATGATATTTCTTATTTGCCTACGCTATCCTACGATCTATTCCCAATAAACTAGGAGGAGTACTAGCCCTAGTCCTCTCCATCCTTATCCTAATATTATTTCCTATCCTCCACATATCTAAACAACGCAGCATAATATTCCGCCCACTTAGCCAATGCATATTCTGAATCTTAGTAGCTGATCTATTTACACTCACCTGAATTGGAGGTCAACCAGTCGAATACCCATTCATTATTATTGGCCAACTAGCATCAATCCTCTATTTCATAATCATTCTTCTTATTCTACCAGCTATTAGCCTATTCGAAAACAAACTCCTCAAATGATA
d201a     CATCCACACTCCTCCAACCACCCCCCC--AAATGGCGCCGACCTGATCCGCAATCGCCTGGGCCAAGTCTCGTGAGATAGTGGAAGGTGGTAAGTCTCGTGAGATTATGGGAGGTGCTAAGTCTCGCGAGATCGTGGAAGGTGGTAATACTTGAACATCTCCATGGCTCACAGCTAATTGCCATCCT-AGCTATCTCCTCAACCAGGGCTCTTAACACTCCATGATTCCTTTAAGACCGAGGAAGTGGCTCCTATGTCCAGGAGGAAATTTATGGGGCGGCCATCAATAAGGAGGGTAACCCTGGGCACCTGTAAGGTGATGTCAATGGTCGGGAAAGGAGCCCACGGGCCCCATCA-GTCCTCTGTAGTCAGTGACAGCAGGTTCAGGATTTGTGACTAGTCCAGTCCCCCTGTGGGGATCGGGGCAGTCAACACCCCAGTGTCCC-ACCTCGGAACATTTAGGGCACGGACACTTAGGAACCCTGGG-ACTAGGGCAGGCCGAAGCCCAATGTCCTTCGTTCCCACATCCATAACAGGGCCCTGGGGGTTCCCCCTGTATGGACTTACGAACCCCTGTTTTTGAGGCCTGAGCATCAGAGCCCCGAAGGGCTTGAGCAAGTATTTGAAACTTTGGTCTTTCATATTTC---------------------TGAAATTTGCGACGCTCCATCTCCTCTTCTCGATTATGGTATGCCTTAAA---AA-------------------------CACGTGTGAGTAAGTGTCAGGGGCACCTTGG--TCAGGGAAGCTCAACAGGTCCCACGCAGACTTCCTCTGTCCAGGGATAGGCAGGGGGCCAAACTGGGGCCTCGGCAGTGCCTGGGTCTCACAAACCCAGCTCAGACCCTCCTTGCTCCCACAACCATCAGTCCAGAGCCCCTGGGTCCTGAGTTGTCCATAGCTTCCCCTGAGAGGGAGCTCTCAGCTCCTAAATCCATGCTCCTAATTCCCCTGGTGATTGACCCCACTGCCACTCAGACATCAAGTCCTGACTTTCAGGATGCCCTGTCCTCCATGAATAACTGAGCTGTCCCCTGTGAACCTGACTCCGAAGGTCCCAGGATTACCATATGCCTCCAGCACGTCCATCTACCTATA----GACTCTCACCCCTAAATTGCCCCACAATGCCAACAACTCTCGAACTACTACTGGCTTCCTACCTGTGACAGTTCCTAGAACGTCCACTTCTGGGTCCCCCAGCTCCTAATGTGCCCCCCAGGCCTGTCGGTCACTGTATCTGCTTGCAAGGATTCTCTTCCTGATACTGTCTAACCCTAACACTACAGCCCCAAGATTCTCTCAATCATCTGCCTCTCTTACCTGAGACTGTCTCTAAAGACCCCAGTCC-ATTATACCCTTCTACCTCCAGACCCCTCATTCCACCTCTAGCCTCCCACTCTGCCCATGGATCTCCCGTACTTCTGGGGTCTCTATTAGCCCTACCTATGGCCCCTCTTTCCTTATCTTGTGATAACATTAGACCCCAAAATAACCCCAAACCATTTCCTGGAGCTGATGGCTTCTTGCATAGCCCAGGTTTCCCCCTTCTTGGAACCAACCCCACAGCTCT-GTCCCACCTTTCCCGGACT-CCTATTCCTGCCTCTCACCAGGTATAAGGACTGGCTGTGCCTGTTGGTTTGAATTGTGTCTTGGTCTCTCTTCAGTGGCCCCTGTGGGGTACGGTTCAGGCAGAACCCTCAAGGGGGCTTGCGAGTCGTCGGAGGGCATGTTGTGCAGCACGGGGCCTGGCCCTGGATGGTCAGCCTCCAGGTCTACCAGCCCCACAACAACCGCCTCAAGTAGGTCCTGAGGGCCTGAGGTCAGAGTAGGGGACCCCGGGGG-CCACAGTGGTGGCCAGCAGGACAGGGCCGGGAGCAGAGGAGAGGAAGAGGCCACCTTGGAGCAAGGTCCTCTCTAAGGAGGGTGGAACCATCCCCCCC-AGAGCCAGGAGTCTCGGGCCCAGACTTCTGGGAGAAATGCAGTCTGAGATACCAGTTATGTCCTCCGCCAGCTCTTATTGAGAT--CCCACGTGGCACAGTGGCGATCACTGTTAAAGAGACTAGTGAAAGTGCACAGACAGACTGGAGGGTGTCACTGCATGCAAGGGAGACACAGCAGTGCAGGCTGTTCTGGAGGAGGGTAGATAGCCACCCCCACCTGCTTGGGTCCTGCCTCCCCTCCCGAACTGCAGGGCCTGTGTTTTACCCACAGTGCCAGGTTTCGATCCACAGCACACACTCAGATAATGTTTATGAGCTGGGGTGTAGCTCAGCAGTAGAGTTGCTTGTCTAGCATGTGCGAGGCCCTATGTGGGATCCCCACTACTGGAAAAAAAAAAGTTTACTGAATGAGCCCTTCTCCCACCCAGACACATTCTTCAAGGTCTTAGCCAAGAATGAGGAATGGGGACCCAAAGGACTGACGTGCCTGAGCAAGATTCATGTGGTCCTGTCTGAGACCACCATCACCCTGCTCAAGGGCAGACATACACTGGTGAGCCCCAACCCC-ATCCCCCATCCACTCCTGCTGGGGCAACTGAATCTGACCAAGGCCCACTCCCGGCCGGCCCCAGCGGGGATAGGCTTAA-CAAAGCACTGATGGTGAGGCTCCAAGCCACTATGGTGGGAGAGGTTGTTAGGCTGCTGTCAGTCACCATGGATACCATATCCCGTTGAAAGTTAAAGGTCAGCTTGAGTGACGATAAATAGAACTGACAGCCAAGGCATTTTTCAGAGGACTGAAATGAGAGAAGAATGTCAATTAGCAGCCACAGTCAGTCTGGGGCCCAGAGCAGGAGGCAGGAAGGAAGTCCATTGAATACTTGCAGGGCACACTGCAGACTTATCTGGTTTCCCTCTAAGCCAAACAAGAGAGACCCTATCACTACCCCAGATCAGAATGCTTCCCCAGGCAGGAAATTTATTGCTTTAAACTCATGCCCTGAAGTACCCGGCACTGCATGCTCTTTGTACTGGGCACTAAAGCTTGAATGAGCAGATCAAATTCCAAAGAATACGGAAGAACCCTGC--CAAGCTAACTCTTGAGTTAAAAGGACTACAGATGTTACAAAACGCTATTGCAAAACGCACACCCTGACATAAGATTACTCTCTGGTGCCCCTGGCAATTACATCAGTCAAGACTGGTCTCAGTGAGGACAGTAAGAGACCCTTTTGTTTGGATCAAGTTGTCCTTTCTTAAAGCGTAACAGGGGTTCATTAAATGTTGGACAAGAAGTTTGTACTCAAA-TGAGCTGAG-AAAAACTCAGGAAAACTCCACTGCAGAATTTAAAGAGACTTGGTGTTGGATGGAACTTTAGTTACTTGGAATATTTTATGTGAAATGGAGGCCTTTTAAAGTTTAAACCTATCACACTGGCAATTAGCGTGTAGGGGTAAGTCCTCAGCCGTGTAAGGATCACTGACAAGAGAATACTTCAAGCCAGGCTTTCAAAGAGGCCAGTGGTTGATAAGGGAACATACTTTTGTTTTGAGAAGAGTTTTGCTGAAATGCAGTCTCAAGCCCACCCCCTCATTAAAATTATTAACCACTCATTCATCGACTTACCTGCACCATCCAACATTTCTGCATGATGAAATTTTGGATCCCTCCTAGGTATTTGCCTAATTATTCAAATTCTCACTGGATTATTCCTAGCAATACACTATACATCCGATACAATAACAGCTTTCTCATCTGTCACACATATCTGTCGAGATGTAAACTATGGTTGACTTATTCGATACATACACGCTAACGGGGCCTCCATATTTTTTATCTGCTTATTCCTTCATGTAGGCCGAGGACTTTACTATGGATCATACACCTACTTCGAAACATGAAACATTGGAGTAATTCTTCTATTCGCCGTTATAGCCACTGCATTCATAGGCTACGTCCTTCCATGAGGACAAATATCTTTTTGAGGTGCTACCGTCATTACAAATCTCCTATCAGCTATCCCATACATCGGAACAACATTAGTAGAATGAATCTGAGGGGGCTTCTCAGTAGATAAAGCCACTCTAACACGATTCTTTGCATTTCACTTCATCCTCCCATTTATTATTACAGCGTTAGTTATAGTTCATCTACTCTTCCTTCACGAGACCGGATCCAACAACCCCTCCGGATTAATCTCTGACTCTGACAAAATCCCATTCCACCCATACTACACCATTAAAGATATCCTAGGCATCCTCCTCCTAATTCTAGTCCTAATAATCTTAGTCCTATTCTCCCCCGATCTCCTTGGAGACCCAGATAATTATACCCCTGCCAATCCACTTAATACTCCACCACATATCAAACCAGAATGGTATTTCCTATTTGCCTACGCCATTCTACGATCCATTCCCAATAAACTAGGAGGAGTATTAGCCCTAGTTCTCTCTATCCTTATTCTAATATTATTTCCTATCCTCCACATATCTAAGCAACGTAGCATAATATTCCGTCCACTTAGCCAATGTATATTCTGAATCTTAGTAGCTGATCTATTTACACTCACCTGAATCGGAGGCCAACCAGTCGAATACCCATTTATCATTATCGGCCAACTAGCATCAATCCTCTATTTTATAATTATTCTCCTTATCCTACCAACTATTAGCCTATTCGAAAACAAACTACTTAAATGATA
d201b     CATCCACACTCCTCCAACCACCCCCCC--AAATGGCGCTGACCCGATCCGCAATCGCCTGGGCCAAGTCTCGTGAGATAGTGGAAGGTGGTAAGTCTCGCGAGATTATGGGAGGTGCTAAGTCTCGCGAGATCGTGGAAGGTGGTAATACTTGAACATCTCCATGGCTCACAGCTAATTGCCATCCT-AGCTATCTCCTCAACCAGGGCTCTTAACACTCCATAATTCCTTTAAGACCGAGGAAGTGGCTCCTATGTCCAGGAGGAAATTTATGGGGCGGCCATCAATAAGGAGGGTAACCCTGGGCACCTGTAAGGTGATGTCAATGGTCGGGAAAGGAGCCCACGGGCCCCATCA-GTCCTCTGTAGTCAGTGACAGCAGGTTCAGGATTTGTGACTAGTCCAGTCCCCCTGTGGGGATCGGGGCAGTCAACACCCCAGTGTCCC-ACCTCGGAACATTTAGGGCACGGACACTTAGGAACCCTGGG-ACTAGGGCAGGCCGAAGCCCAATGTCCTTCGTTCCCACATCCATAACAGGGCCCTGGGGGTTCCCCCTGTATGGACTTACGAACCCCTGTTTTTGAGGCCTGAGCATCAGAGCCCCGAAGGGCTTGAGCAAGTATTTGAAACTTTGGTCTTTCATATTTC---------------------TGAAATTTGCGACGCTCCATCTCCTCTTCTCGATTATGGTATGCCTTAAA---GA-------------------------CACGTGTGAGTAAGTGTCAGGGGCACCTTGG--TCAGGGAAGCTCAACAGGTCCCACGCAGACTTCCTCTGTCCAGGGATAGGCAGGGGGCCAAACTGGGGCCTCGGCAGTGCCTGGGTCTCACAAACCCAGCTCAGACCCTCCTTGCTCCCACAACCATCAGTCCAGAGCCCCTGGGTCCTGAGTTGTCCATAGCTTCCCCTGAGAGGGAGCTCTCAGCTCCTAAATCCATGCTCCTAATTCCCCTGGTGATTGACCCCACTGCCACTCAGACATCAAGTCCTGACTTTCAGGATGCCCTGTCCTCCATGAATAACTGAGCTGTCCCCTGTGAACCTGACTCCGAAGGTCCCAGGATTACCATATGCCTCCAGCACGTCCATCTACCTATA----GACTCTCACCCCTAAATTGCCCCACAATGCCAACAACTCTCGAACTACTACTGGCTTCCTACCTGTGACAGTTCCTAGAACGTCCACTTCTGGGTCCCCCAGCTCCTAATGTGCCCCCCAGGCCTGTCGGTCACTGTATCTGCTTGCAAGGATTCTCTTCCTGATACTGTCTAACCCTAACACTACAGCCCCAAGATTCTCTCAATCATCTGCCTCTCTTACCTGAGACTGTCTCTAAAGACCCCAGTCC-ATTATACCCTTCTACCTCCAGACCCCTCATTCCACCTCTAGCCTCCCACTCTGCCCATGGATCTCCCGTACTTCTGGGGTCTCTATTAGCCCTACCTATGGCCCCTCTTTCCTTATCTTGTGATAACATTAGACCCCAAAATAACCCCAAACCATTTCCTGGAGCTGATGGCTTCTTGCATAGCCCAGGTTTCCCCCTTCTTGGAACCAACCCCACAGCTCT-GTCCCACCTTTCCCGGACT-CCTATTCCTGCCTCTCACCAGGTATAAGGACTGGCTGTGCCTGTTGGTTTGAATTGTGTCTTGGTCTCTCTTCAGTGGCCCCTGTGGGGTACGGTTCAGGCAGAACCCTCAAGGGGGCTTGCGAGTCGTCGGAGGGCATGTTGTGCAGCACGGGGCCTGGCCCTGGATGGTCAGCCTCCAGGTCTACCAGCCCCACAACAACCGCCTCAAGTAGGTCCTGAGGGCCTGAGGTCAGAGTAGGGGACCCCGGGGG-CCACAGTGGTGGCCAGCAGGACAGGGCCGGGAGCAGAGGAGAGGAAGAGGCCACCTTGGAGCAAGGTCCTCTCTAAGGAGGGTGGAACCATCCCCCCC-AGAGCCAGGAGTCTCGGGCCCAGACTTCTGGGAGAAATGCAGTCTGAGATACCAGTTATGTCCTCCGCCAGCTCTTATTGAGAT--CCCACGTGGCACAGTGGCGATCACTGTTAAAGAGACTAGTGAAAGTGCACAGACAGACTGGAGGGTGTCACTGCATGCAAGGGAGACACAGCAGTGCAGGCTGTTCTGGAGGAGGGTAGATAGCCACCCCCACCTGCTTGGGTCCTGCCTCCCCTCCCGAACTGCAGGGCCTGTGTTTTACCCACAGTGCCAGGTTTCGATCCACAGCACACACTCAGATAATGTTTATGAGCTGGGGTGTAGCTCAGCAGTAGAGTTGCTTGTCTAGCATGTGCGAGGCCCTATGTGGGATCCCCACTACTGGAAAAAAAAAAGTTTACTGAATGAGCCCTTCTCCCACCCAGACACATTCTTCAAGGTCTTAGCCAAGAATGAGGAATGGGGACCCAAAGGACTGACGTGCCTGAGCAAGATTCATGTGGTCCTGTCTGAGACCACCATCACCCTGCTCAAGGGCAGACATACACTGGTGAGCCCCAACCCC-ATCCCCCATCCACTCCTGCTGGGGCAACTGAATCTGACCAAGGCCCACTCCCGGCCGGCCCCAGCGGGGATAGGCTTAA-CAAAGCACTGATGGTGAGGCTCCAAGCCACTATGGTGGGAGAGGTTGTTAGGCTGCTGTCAGTCACCATGGATACCATATCCCGTTGAAAGTTAAAGGTCAGCTTGAGTGACGATAAATAGAACTGACAGCCAAGGCATTTTTCAGAGGACTGAAATGAGAGAAGAATGTCAATTAGCAGCCACAGTCAGTCTGGGGCCCAGAGCAGGAGGCAGGAAGGAAGTCCATTGAATACTTGCAGGGCACACTGCAGACTTATCTGGTTTCCCTCTAAGCCAAACAAGAGAGACCCTATCACTACCCCAGATCAGAATGCTTCCCCAGGCAGGAAATTTATTGCTTTAAACTCATGCCCTGAAGTACCCGGCACTGCATGCTCTTTGTACTGGGCACTAAAGCTTGAATGAGCAGATCAAATTCCAAAGAATACGGAAGAACCCTGC--CAAGCTAACTCTTGAGTTAAAAGGACTACAGATGTTACAAAACGCTATTGCAAAACGCACACCCTGACATAAGATTACTCTCTGGTGCCCCTGGCAATTACATCAGTCAAGACTGGTCTCAGTGAGGACAGTAAGAGACCCTTTTGTTTGGATCAAGTTGTCCTTTCTTAAAGCGTAACAGGGGTTCATTAAATGTTGGACAAGAAGTTTGTACTCAAA-TGAGCTGAG-AAAAACTCAGGAAAACTCCACTGCAGAATTTAAAGAGACTTGGTGTTGGATGGAACTTTAGTTACTTGGAATATTTTATGTGAAATGGAGGCCTTTTAAAGTTTAAACCTATCACACTGGCAATTAGCGTGTAGGGGTAAGTCCTCAGCCGTGTAAGGATCACTGACAAGAGAATACTTCAAGCCAGGCTTTCAAAGAGGCCAGTGGTTGATAAGGGAACATACTTTTGTTTTGAGAAGAGTTTTGCTGAAATGCAGTCTCAAGCCCACCCCCTCATTAAAATTATTAACCACTCATTCATCGACTTACCTGCACCATCCAACATTTCTGCATGATGAAATTTTGGATCCCTCCTAGGTATTTGCCTAATTATTCAAATTCTCACTGGATTATTCCTAGCAATACACTATACATCCGATACAATAACAGCTTTCTCATCTGTCACACATATCTGTCGAGATGTAAACTATGGTTGACTTATTCGATACATACACGCTAACGGGGCCTCCATATTTTTTATCTGCTTATTCCTTCATGTAGGCCGAGGACTTTACTATGGATCATACACCTACTTCGAAACATGAAACATTGGAGTAATTCTTCTATTCGCCGTTATAGCCACTGCATTCATAGGCTACGTCCTTCCATGAGGACAAATATCTTTTTGAGGTGCTACCGTCATTACAAATCTCCTATCAGCTATCCCATACATCGGAACAACATTAGTAGAATGAATCTGAGGGGGCTTCTCAGTAGATAAAGCCACTCTAACACGATTCTTTGCATTTCACTTCATCCTCCCATTTATTATTACAGCGTTAGTTATAGTTCATCTACTCTTCCTTCACGAGACCGGATCCAACAACCCCTCCGGATTAATCTCTGACTCTGACAAAATCCCATTCCACCCATACTACACCATTAAAGATATCCTAGGCATCCTCCTCCTAATTCTAGTCCTAATAATCTTAGTCCTATTCTCCCCCGATCTCCTTGGAGACCCAGATAATTATACCCCTGCCAATCCACTTAATACTCCACCACATATCAAACCAGAATGGTATTTCCTATTTGCCTACGCCATTCTACGATCCATTCCCAATAAACTAGGAGGAGTATTAGCCCTAGTTCTCTCTATCCTTATTCTAATATTATTTCCTATCCTCCACATATCTAAGCAACGTAGCATAATATTCCGTCCACTTAGCCAATGTATATTCTGAATCTTAGTAGCTGATCTATTTACACTCACCTGAATCGGAGGCCAACCAGTCGAATACCCATTTATCATTATCGGCCAACTAGCATCAATCCTCTATTTTATAATTATTCTCCTTATCCTACCAACTATTAGCCTATTCGAAAACAAACTACTTAAATGATA
d206a     CATCCACACTCCTCCAACCACCCCCCC--AAATGGCGCTGACCCGATCCACAATCACCTGGGCCAAGTATCGTGAGATAGTGGAAGGTGGTAAGTCTCGCGAGATTGTGG---------------------------AAGGTGGTAATACTTGAACATCTCCATGGCTCACAGCTAATTGCCATCCT-AGCTATCTCCTCAACCAGGGCTCTTA-CACTCCAGAATTCCTTTAAGACCGAGGAAGTGGCTCCTATGTCCAGCAGGAAATTTATGGGGCGGCCATCAACAAGGAGGGTAACCCTGGGTGCCTGTAAGGTGATGTCAATGGTCGGGAAAGGAGCCCACGGGCCCCATCA-GTCCTCTGTAGTCAGTGCCAGCAGGTTCAGGGTTTGTGACTAGTCCAGTCCCCCTGTGGGGATTGGGGCAGTCAACACCCCAGAGTCCC-ACCTTGGAACATTTAGGGCACGGACACTTAGGAACCCTGGG-ACTAGGGCAGGCCGAAGCCCAATGTCCTTCGTTTCCACATCCATAACAGGGCCCTGGAGGTTCCCTCTGTATGGACTTACGAACCCCTGTTTTTGAGGCCTGAGCATCAGAGCCCCGAAGGGCTTGAGCAAGTATTTGAAACTTTGGTCTTTCATATTTC---------------------TGAAATTTGCGATGCTCCATCTCCTCTTCTCGATTATGGTATGCCTTAAA---GACTGTGGCCAAAATCTTGGTCTGAG-CACGTGTGAGTAAGTGTCAGGGGCACCTTGG--TCAGGGAAGCTCGACAGGTCCCACTCAGACTTCCTCTGTCCAGGGATAGGCAGGGGGCCAAACTGGGGCCTCGGCAGTGCCTGGGTCTCACATACCCAGCTCAGACCCTCCTTGCTCCCACAACCATCAGTCCAGAGCCCCTGGGTCCTGAGCTGTCCATAGCTTCCCCTGAGAGGGAGCTCTCAGCTCCTAAATCCATGCTCCTAATTCCCCTGGTGATTGACCCCACTGCCACTCAGACATCAAGTCCTGACTTTCAGGATGCCCTGTCCTCCATGAGTAACTGAGCTGTCCCCTGTGAACCTGACTCCGAAGGTCCCAGGATTACCATATGCCTCCAGCACGTCCATCTACCTATA----GACTCTCACCCCTAAATTGCCCCACAATGCCAACAACTCTCAAACTACTACTGGCTTCCTACCTGTGACAGTTCCTAGAACGTCCACTTCTGGGTCCCCCAGCTCCTAATGTGCCCCCCAGGCCTGTCGGTCACTGTATCTGCTTGCAGGGATTCTCTTCCTGATACTGTCTAACCCTAACACTACAGCCCCAAGATTCTCTCAATCATCTGCCTCTCTTACCTGAGACTGTCTCTAAAGACCCCAGTCC-ATTATACCCTTCTACCTCCAGACCCCTCATTCCACCTCTAGCCTCCCACTCTGCC-----------------------------------------TATGGCCCCTCTTTCCTTATCTTGTGATAACATTAGACCCCAAAATAACCCCAAACCATTTCCTGGAGCTGATGGCTTCTTGCATAGCCCAGGTTTCCCCCTTCTTGGAACC----CCACAGCTCT-GTCCCGCCTTTCCCGGACT-CCTATTCCTGCCTCTCACCAGGTGTAAGGACTGGCTGTGCCTGTTGGTTTGAATTGTGTCTTGGTCTCTCTTCAGTGGCCCCTGTGGGGTACGGTTCAGGCAGAACCCTCAAGGGGGCTTGCGAGTCGTCGGAGGGCATGTTGTGCAGCACGGGGCCTGGCCCTGGATGGTCAGCCTCCAGGTGTACCAGCCCCACAACAACCGCCTCAAGTAGGTCCTGAGGGCCTGAGGTCAGAGTAGGGGACCCCGGGGG-CCACAGTGGTGGCCAGCAGGACAGGGCCGGGAGCAGAGGAGAGGAAGAGGCCACCTTGGAGCAAGGTCCTCTCTAAGGAGGGTGGAACCATCCCCCCC-AGAGCCAGGAGTCTCGGGCCCAGACTTCCGGGAGAAATGCAGTCTGAGATACCAGTTATGTCCTCCACCAGCTCTTATTGAGAT--CCCACGTGGCACAGTGGCAATCACTGTTAAAGAGACTAGTGAAGGTGCACAGACAGACTGGAGGGTGTCACTGCATGCAAGGGAGACACAGCAGTGCAGGCTGTTCTGGAGGAGGGTAGATAGCCACCCCCACCTGCTTGGGTCCTGCCTCCCCTCCCGAACCGCAGGGCCTGTGTTTTACCCACAGTGCCAGGTTTCGATCCACAGCACACACTCAGATAATGTTTATGAGCTGCGGTGTAGCTCAGCAGTAGTGTTGCTTGTCTAGCATGTGCGAGGCTCTAGGTGGGATCCCCACTACTGGGAAAAAAAAAGTTTACTGAATGAGCCCTTCTCCCACCCAGACACATTCTTCAAGGTCTTAGCCAAGAATGAGGAATGGGGACCCAAAGGGCTGACATGCCTGAGCAAGATTCATGTGGTCCTGGCTGAGACCACCATCACCCTGCTCAAGGGCAGACATACACTGGTGAGCCCCAACCCC-ATCCCCCATCCACTCCTGCTGGGGCAACTGAATCTGACCAAGGCCCACTCCCGGCCGGCCCCAGCGGGGATAGGCTGAAACAAAGCACTGATGGTGAGGCTCCAAGCCACTATGGTGGGAGAGGTTGTTAGGCTGCTGTCAGTCACCATGGATACCATATCCCGTTGAAAGTTAAAGGTCAGCTTGAGTGACGATAAATAGAACTGACAGCCAAGGCATTTTTCAGAGGACTGAAATGAGAGAAGAATGTCAATTAGCAGCCACAGTCAGTCTGGGGCCCAGAGCAGGAGGCAGGAAGGAAGTCCATTGAATACTTGCAGGGCACACTGCAGACTTATCTGGTTTCCCTCTAAGCCAAACAAGAGAGACCCTATCACTACCCCAGATCAGAATGCTTCCCCAGGCAGGAAATTTATTGCTTTAAACTCATGCCCTGAAGTACCCGGCACTGCATGCTCTTTGTACTGGGCACTAAAGCTTGAATGAGCAGATCAAATTCCAAAGAATACCGAAGAACCCTGC--CAAGCTAACTCTTGAGTTAAAAGGACTACAGATGTTACAAAACGCTATTGCAAAACGCACACCCTGACATAAGATTACTCTCTGGTGCCCCTGGCAATTACATCAGTCAAGACTGGTCTCAGTGAGGACAGTAAGAGACCCTTTTGTTTGGATCAAGTTGTCCTTTCTTAAAGCGTAACAGGGGTTCATTAAATGTTGGACAAGAAGTTTGTACTCAAA-TGAGCTGAG-AAAAACTCAGGAAAACTCCACTGCAGAATTTAAAGAGATTTGGTGTTGGATGGAACTTTAGTTACTTGAAATATTTTATGTGAAATGGAGGCCTTTTAAAGTTTAAACCTATCACACTGGCAATTAGCGTGTAGGGGTAAGTCCTCAGCCGTGTAAGGATCACTGACAAGAGAATACTTCAAGCCAGGCTTTCAAAGAGGTCAGTGGTTGATAAGGGAACATACTTTTGTTTTGAGAAGAGTTTTGCTGAAATGCAGTCTCAAGCCCATCCCCTCATTAAAATCATTAACCATTCATTCATTGACTTACCCGCACCATCCAACATTTCTGCATGATGGAATTTTGGATCCCTCTTAGGTATTTGCCTAATCATCCAAATTCTCACTGGATTATTCCTAGCAATACACTACACATCCGACACAATAACGGCTTTCTCATCTGTCACCCATATCTGCCGAGATGTAAATTACGGCTGACTAATCCGATACATACACGCTAACGGAGCCTCCATATTTTTTATCTGCCTATTCCTTCATGTAGGTCGAGGACTTTACTATGGATCATACACCTACTTTGAAACATGAAACATTGGAGTAATTCTTTTATTTGCCGTTATGGCCACTGCATTTATAGGCTACGTTCTCCCATGAGGACAGATATCCTTTTGAGGTGCTACCGTCATTACAAACCTCCTATCAGCTATTCCATATATCGGAACAACATTGGTAGAATGAATCTGAGGGGGCTTCTCAGTAGACAAAGCCACTCTAACACGATTCTTTGCATTTCACTTTATCCTCCCATTCATTATTACAGCGTTAGTTATAGTCCACCTACTTTTCCTTCATGAAACCGGATCTAACAACCCCTCCGGGCTAATCTCTGACTCTGATAAAATTCCATTCCATCCATACTACACTATTAAAGATATCCTAGGCATCCTCCTCCTAATTCTAGTCCTAATAGTTTTAGTTCTATTCTCCCCCGACCTCCTTGGAGATCCAGACAACTACACCCCTGCTAACCCCCTTAGTACTCCACCACATATTAAACCAGAATGATATTTCCTATTTGCCTATGCTATCCTACGATCCATTCCCAATAAACTAGGAGGAGTGCTAGCCCTAGTCCTCTCCATCCTTATCCTGATACTATTTCCTATCCTCCACATATCTAAACAACGCAGCATAATATTCCGCCCTCTTAGCCAATGCATATTCTGAATCTTAGTAGCTGACCTATTCACACTCACCTGAATCGGAGGCCAACCAGTCGAATACCCATTTATTATTATTGGCCAACTAGCATCAATCCTCTATTTCATAATCATTCTTCTTATTCTGCCAGCTATTAGCCTATTCGAGAACAAACTCCTCAAATGATA
d206b     CATCCACACTCCTCCAACCACCCCCCC--AAATGGCGCTGACCCGATCCACAATCACCTGGGCCAAGTATCGTGAGATAGTGGAAGGTGGTAAGTCTCGCGAGATTGTGG---------------------------AAGGTGGTAATACTTGAACATCTCCATGGCTCACAGCTAATTGCCATCCT-AGCTATCTCCTCAACCAGGGCTCTTA-CACTCCAGAATTCCTTTAAGACCGAGGAAGTGGCTCCTATGTCCAGCAGGAAATTTATGGGGCGGCCATCAACAAGGAGGGTAACCCTGGGTGCCTGTAAGGTGATGTCAATGGTCGGGAAAGGAGCCCACGGGCCCCATCA-GTCCTCTGTAGTCAGTGCCAGCAGGTTCAGGGTTTGTGACTAGTCCAGTCCCCCTGTGGGGATTGGGGCAGTCAACACCCCAGAGTCCC-ACCTTGGAACATTTAGGGCACGGACACTTAGGAACCCTGGG-ACTAGGGCAGGCCGAAGCCCAATGTCCTTCGTTTCCACATCCATAACAGGGCCCTGGAGGTTCCCTCTGTATGGACTTACGAACCCCTGTTTTTGAGGCCTGAGCATCAGAGCCCCGAAGAGCTTGAGCAAGTATTTGAAACTTTGGTCTTTCATATTTC---------------------TGAAATTTGCGATGCTCCATCTCCTCTTCTCGATTATGGTATGCCTTAAA---GACTGTGGCCAAAATCTTGGTCTGAG-CACGTGTGAGTAAGTGTCAGGGGCACCTTGG--TCAGGGAAGCTCGACAGGTCCCACTCAGACTTCCTCTGTCCAGGGATAGGCAGGGGGCCAAACTGGGGCCTCGGCAGTGCCTGGGTCTCACATACCCAGCTCAGACCCTCCTTGCTCCCACAACCATCAGTCCAGAGCCCCTGGGTCCTGAGCTGTCCATAGCTTCCCCTGAGAGGGAGCTCTCAGCTCCTAAATCCATGCTCCTAATTCCCCTGGTGATTGACCCCACTGCCACTCAGACATCAAGTCCTGACTTTCAGGATGCCCTGTCCTCCATGAGTAACTGAGCTGTCCCCTGTGAACCTGACTCCGAAGGTCCCAGGATTACCATATGCCTCCAGCACGTCCATCTACCTATA----GACTCTCACCCCTAAATTGCCCCACAATGCCAACAACTCTCAAACTACTACTGGCTTCCTACCTGTGACAGTTCCTAGAACGTCCACTTCTGGGTCCCCCAGCTCCTAATGTGCCCCCCAGGCCTGTCGGTCACTGTATCTGCTTGCAGGGATTCTCTTCCTGATACTGTCTAACCCTAACACTACAGCCCCAAGATTCTCTCAATCATCTGCCTCTCTTACCTGAGACTGTCTCTAAAGACCCCAGTCC-ATTATACCCTTCTACCTCCAGACCCCTCATTCCACCTCTAGCCTCCCACTCTGCC-----------------------------------------TATGGCCCCTCTTTCCTTATCTTGTGATAACATTAGACCCCAAAATAACCCCAAACCATTTCCTGGAGCTGATGGCTTCTTGCATAGCCCAGGTTTCCCCCTTCTTGGAACC----CCACAGCTCT-GTCCCGCCTTTCCCGGACT-CCTATTCCTGCCTCTCACCAGGTGTAAGGACTGGCTGTGCCTGTTGGTTTGAATTGTGTCTTGGTCTCTCTTCAGTGGCCCCTGTGGGGTACGGTTCAGGCAGAACCCTCAAGGGGGCTTGCGAGTCGTCGGAGGGCATGTTGTGCAGCACGGGGCCTGGCCCTGGATGGTCAGCCTCCAGGTGTACCAGCCCCACAACAACCGCCTCAAGTAGGTCCTGTGGGCCTGAGGTCAGAGTAGGGGACCCCGGGGG-CCACAGTGGTGGCCAGCAGGACAGGGCCGGGAGCAGAGGAGAGGAAGAGGCCACCTTGGAGCAAGGTCCTCTCTAAGGAGGGTGGAACCATCCCCCCC-AGAGCCAGGAGTCTCGGGCCCAGACTTCCGGGAGAAATGCAGTCTGAGATACCAGTTATGTCCTCCACCAGCTCTTATTGAGAT--CCCACGTGGCACAGTGGCAATCACTGTTAAAGAGACTAGTGAAGGTGCACAGACAGACTGGAGGGTGTCACTGCATGCAAGGGAGACACAGCAGTGCAGGCTGTTCTGGAGGAGGGTAGATAGCCACCCCCACCTGCTTGGGTCCTGCCTCCCCTCCCGAACCGCAGGGCCTGTGTTTTACCCACAGTGCCAGGTTTCGATCCACAGCACACACTCAGATAATGTTTATGAGCTGCGGTGTAGCTCAGCAGTAGTGTTGCTTGTCTAGCATGTGCGAGGCTCTAGGTGGGATCCCCACTACTGGGAAAAAAAAAGTTTACTGAATGAGCCCTTCTCCCACCCAGACACATTCTTCAAGGTCTTAGCCAAGAATGAGGAATGGGGACCCAAAGGGCTGACATGCCTGAGCAAGATTCATGTGGTCCTGGCTGAGACCACCATCACCCTGCTCAAGGGCAGACATACACTGGTGAGCCCCAACCCC-ATCCCCCATCCACTCCTGCTGGGGCAACTGAATCTGACCAAGGCCCACTCCCGGCCGGCCCCAGCGGGGATAGGCTGAAACAAAGCACTGATGGTGAGGCTCCAAGCCACTATGGTGGGAGAGGTTGTTAGGCTGCTGTCAGTCACCATGGATACCATATCCCGTTGAAAGTTAAAGGTCAGCTTGAGTGACGATAAATAGAACTGACAGCCAAGGCATTTTTCAGAGGACTGAAATGAGAGAAGAATGTCAATTAGCAGCCACAGTCAGTCTGGGGCCCAGAGCAGGAGGCAGGAAGGAAGTCCATTGAATACTTGCAGGGCACACTGCAGACTTATCTGGTTTCCCTCTAAGCCAAACAAGAGAGACCCTATCACTACCCCAGATCAGAATGCTTCCCCAGGCAGGAAATTTATTGCTTTAAACTCATGCCCTGAAGTACCCGGCACTGCATGCTCTTTGTACTGGGCACTAAAGCTTGAATGAGCAGATCAAATTCCAAAGAATACCGAAGAACCCTGC--CAAGCTAACTCTTGAGTTAAAAGGACTACAGATGTTACAAAACGCTATTGCAAAACGCACACCCTGACATAAGATTACTCTCTGGTGCCCCTGGCAATTACATCAGTCAAGACTGGTCTCAGTGAGGACAGTAAGAGACCCTTTTGTTTGGATCAAGTTGTCCTTTCTTAAAGCGTAACAGGGGTTCATTAAATGTTGGACAAGAAGTTTGTACTCAAA-TGAGCTGAG-AAAAACTCAGGAAAACTCCACTGAAGAATTTAAAGAGATTTGGTGTTGGATGGAACTTTAGTTACTTGAAATATTTTATGTGAAATGGAGGCCTTTTAAAGTTTAAACCTATCACACTGGCAATTAGCGTGTAGGGGTAAGTCCTCAGCCGTGTAAGGATCACTGACAAGAGAATACTTCAAGCCAGGCTTTCAAAGAGGTCAGTGGTTGATAAGGGAACATACTTTTGTTTTGAGAAGAGTTTTGCTGAAATGCAGTCTCAAGCCCATCCCCTCATTAAAATCATTAACCATTCATTCATTGACTTACCCGCACCATCCAACATTTCTGCATGATGGAATTTTGGATCCCTCTTAGGTATTTGCCTAATCATCCAAATTCTCACTGGATTATTCCTAGCAATACACTACACATCCGACACAATAACGGCTTTCTCATCTGTCACCCATATCTGCCGAGATGTAAATTACGGCTGACTAATCCGATACATACACGCTAACGGAGCCTCCATATTTTTTATCTGCCTATTCCTTCATGTAGGTCGAGGACTTTACTATGGATCATACACCTACTTTGAAACATGAAACATTGGAGTAATTCTTTTATTTGCCGTTATGGCCACTGCATTTATAGGCTACGTTCTCCCATGAGGACAGATATCCTTTTGAGGTGCTACCGTCATTACAAACCTCCTATCAGCTATTCCATATATCGGAACAACATTGGTAGAATGAATCTGAGGGGGCTTCTCAGTAGACAAAGCCACTCTAACACGATTCTTTGCATTTCACTTTATCCTCCCATTCATTATTACAGCGTTAGTTATAGTCCACCTACTTTTCCTTCATGAAACCGGATCTAACAACCCCTCCGGGCTAATCTCTGACTCTGATAAAATTCCATTCCATCCATACTACACTATTAAAGATATCCTAGGCATCCTCCTCCTAATTCTAGTCCTAATAGTTTTAGTTCTATTCTCCCCCGACCTCCTTGGAGATCCAGACAACTACACCCCTGCTAACCCCCTTAGTACTCCACCACATATTAAACCAGAATGATATTTCCTATTTGCCTATGCTATCCTACGATCCATTCCCAATAAACTAGGAGGAGTGCTAGCCCTAGTCCTCTCCATCCTTATCCTGATACTATTTCCTATCCTCCACATATCTAAACAACGCAGCATAATATTCCGCCCTCTTAGCCAATGCATATTCTGAATCTTAGTAGCTGACCTATTCACACTCACCTGAATCGGAGGCCAACCAGTCGAATACCCATTTATTATTATTGGCCAACTAGCATCAATCCTCTATTTCATAATCATTCTTCTTATTCTGCCAGCTATTAGCCTATTCGAGAACAAACTCCTCAAATGATA
d217a     CATCCACACTCCTCCAACCACCCCCCC--AAATGGCGCCGACCCGATCCGCAATCGCCTGGGCCAAGTCTCGTGAGATAGTGGAAGGTGGTAAGTCTCGCGAGATTATGGGAGGTGCTAAGTCTCGCGAGATCGTGGAAGGTGGTAATACTTGAACATCTCCATGGCTCACAGCTAATTGCCATCCT-AGCTATCTCCTCAACCAGGGCTCTTAACACTCCATAATTCCTTTAAGACCGAGGAAGTGGCTCCTATGTCCAGGAGGAAATTTATGGGGCGGCCATCAATAAGGAGGGTAACCCTGGGCACCTGTAAGGTGATGTCAATGGTCGGGAAAGGAGCCCACGGGCCCCATCA-GTCCTCTGTAGTCAGTGACAGCAGGTTCAGGGTTTGTGACTAGTCCAGTCCCCCTGTGGGGATCGGGGCAGTCAACACCCCAGTGTCCC-ACCTCGGAACATTTAGGGCACGGACACTTAGGAACCCTGGG-ACTAGGGCAGGCCGAAGCCCAATGTCCTTCGTTCCCACATCCATAACAGGGCCCTGGGGGTTCCCCCTGTATGGACTTACGAACCCCTGTTTTTGAGGCCTGAGCATCAGAGCCCCGAAGGGCTTGAGCAAGTATTTGAAACTTTGGTCTTTCATATTTC---------------------TGAAATTTGCGACGCTCCATCTCCTCTTCTCGATTATGGTATGCCTTAAA---GACTGTGGCCAAAATCTTGGTCTGAGGCACGTGTGAGTAAGTGTCAGGGGCACCTTGG--TCAGGGAAGCTCAACAGGTCCCACGCAGACTTCCTCTGTCCAGGGATAGGCAGGGGGCCAAACTGGGGCCTCGGCAGTGCCTGGGTCTCACAAACCCAGCTCAGACCCTCCTTGCTCCCACAACCATCAGTCCAGAGCCCCTGGGTCCTGAGTTGTCCATAGCTTCCCCTGAGAGGGAGCTCTCAGCTCCTAAATCCATGCTCCTAATTCCCCTGGTGATTGACCCCACTGCCACTCAGACATCAAGTCCTGACTTTCAGGATGCCCTGTCCTCCATGAATAACTGAGCTGTCCCCTGTGAACCTGACTCCGAAGGTCCCAGGATTACCATATGCCTCCAGCACGTCCATCTACCTATA----GACTCTCACCCCTAAATTGCCCCACAATGCCAACAACTCTCGAACTACTACTGGCTTCCTACCTGTGACAGTTCCTAGAACGTCCACTTCTGGGTCCCCCAGCTCCTAATGTGCCCCCCAGGCCTGTCGGTCACTGTATCTGCTTGCAAGGATTCTCTTCCTGATACTGTCTAACCCTAACACTACAGCCCCAAGATTCTCTCAATCATCTGCCTCTCTTACCTGAGACTGTCTCTAAAGACCCCAGTCC-ATTATACCCTTCTACCTCCAGACCCCTCATTCCACCTCTAGCCTCCCACTCTGCCCATGGATCTCCCGTACTTCTGGGGTCTCTATTAGCCCTACCTATGGCCCCTCTTTCCTTATCTTGTGATAACATTAGACCCCAAAATAACCCCAAACCATTTCCTGGAGCTGATGGCTTCTTGCATAGCCCAGGTTTCCCCCTTCTTGGAACCAACCCCACAGCTCT-GTCCCACCTTTCCCGGACT-CCTATTCCTGCCTCTCACCAGGTATAAGGACTGGCTGTGCCTGTTGGTTTGAATTGTGTCTTGGTCTCTCTTCAGTGGCCCCTGTGGGGTACGGTTCAGGCAGAACCCTCAAGGGGGCTTGCGAGTCGTCGGAGGGCATGTTGTGCAGCACGGGGCCTGGCCCTGGATGGTCAGCCTCCAGGTCTACCAGCCCCACAACAACCG--TCAAGTAGGTCCTGAGGGCCTGAGGTCAGAGTAGGGGACCCCGGGGG-CCACAGTGGTGGCCAGCAGGACAGGGCCGGGAGCAGAGGAGAGGAAGAGGCCACCTTGGAGCAAGGTCCTCTCTAAGGAGGGTGGAACCATCCCCCCC-AGAGCCAGGAGTCTCGGGCCCAGACTTCTGGGAGAAATGCAGTCTGAGATACCAGTTATGTCCTCCGCCAGCTCTTATTGAGAT--CCCACGTGGCACAGTGGCGATCACTGTTAAAGAGACTAGTGAAAGTGCACAGACAGACTGGAGGGTGTCACTGCATGCAAGGGAGACACAGCAGTGCAGGCTGTTCTGGAGGAGGGTAGATAGCCACCCCCACCTGCTTGGGTCCTGCCTCCCCTCCCGAACTGCAGGGCCTGTGTTTTACCCACAGTGCCAGGTTTCGATCCACAGCACACACTCAGATAATGTTTATGAGCTGGGGTGTAGCTCAGCAGTAGAGTTGCTTGTCTAGCATGTGCGAGGCCCTATGTGGGATCCCCACTACTGGAAAAAAAAAAGTTTACTGAATGAGCCCTTCTCCCACCCAGACACATTCTTCAAGGTCTTAGCCAAGAATGAGGAATGGGGACCCAAAGGACTGACGTGCCTGAGCAAGATTCATGTGGTCCTGTCTGAGACCACCATCACCCTGCTCAAGGGCAGACATACACTGGTGAGCCCCAACCCC-ATCCCCCATCCACTCCTGCTGGGGCAACTGAATCTGACCAAGGCCCACTCCCGGCCGGCCCCAGCGGGGATAGGCTTAAACAAAGCACYGATGGTGAGGCTCCAAGCCACTATGGTGGGAGAGGTTGTTAGGCTGCTGTCAGTCACCATGGATACCATATCCCGTTGAAAGTTAAAGGTCAGCTTGAGTGACGATAAATAGAACTGACAGCCAAGGCATTTTTCAGAGGACTGAAATGAGAGAAGAATGTCAATTAGCAGCCACAGTCAGTCTGGGGCCCAGAGCAGGAGGCAGGAAGGAAGTCCATTGAATACTTGCAGGGCACACTGCAGACTTCTCTGGTTTCCCTCTAAGCCAAACAAGAGAGACCCTATCACTACCCCAGATCAGAATGCTTCCCCAGGCAGGAAATTTATTGCTTTAAACTCATGCCCTGAAGTACCCGGCACTGCATGCTCTTTGTACTGGGCACTAAAGCTTGAATGAGCAGATCAAATTCCAAAGAATACGGAAGAACCCTGC--CAAGCTAACTCTTGAGTTAAAAGGACTACAGATGTTACAAAACGCTATTGCAAAATGCACACCCTGACATAAGATTACTCTCTGGTGCCCCTGGCAATTACATCAGTCAAGACTGGTCTCAGTGAGGACAGTAAGAGACCCTTTTGTTTGGATCAAGTTGTCCTTTCTTAAAGCGTAACAGGGGTTCATTAAATGTTGGACAAGAAGTTTGTACTCAAA-TGAGCTGAG-AAAAACTCAGGAAAACTCCACTGCAGAATTTAAAGAGACTTGGTGTTGGATGGAACTTTAGTTACTTGAAATATTTTATGTGAAATGGAGGCCTTTTAAAGTTTAAACCTATCACACTGGCAATTAGCGTGTAGGGGTAAGTCCTCAGCCGTGTAAGGATCACTGACAAGAGAATACTTCAAGCCAGGCTTTCAAAGAGGTCAGTGGTTGATAAGGGAACATACTTTTGTTTTGAGAAGAGTTTTGCTGAAATGCAGTCTCAAGCCCACCCCCTCATTAAAATTATTAACCACTCATTCATCGACTTACCTGCACCATCCAACATTTCTGCATGATGAAATTTTGGATCCCTCTTAGGTATTTGCCTAATTATTCAAATTCTCACCGGATTATTCCTAGCAATACACTATACATCCGATACAATAACAGCTTTCTCATCTGTCACTCACATCTGCCGAGATGTAAACTATGGTTGACTTATTCGATACATACACGCTAACGGAGCCTCCATATTTTTTATCTGCTTATTCCTTCATGTAGGCCGAGGACTTTACTATGGATCATACACCTACTTCGAAACATGAAACATTGGAGTAATTCTTCTATTCGCCGTTATAGCCACTGCATTCATAGGCTACGTCCTTCCATGAGGACAAATATCCTTTTGAGGTGCTACTGTCATTACAAATCTCCTATCAGCTATTCCATACATCGGAACAACATTAGTAGAGTGAATCTGAGGAGGCTTCTCAGTAGATAAAGCCACTCTAACACGATTCTTTGCATTTCACTTCATCCTCCCATTTATTATCACAGCGTTAGTTATAGTTCATCTACTCTTCCTTCACGAGACCGGATCCAACAACCCCTCCGGATTAATCTCTGACTCTGACAAAATCCCATTCCACCCATACTACACCATTAAAGATATCCTAGGCATCATCCTCCTAATTCTAGTCCTAATAATCTTAGTCCTATTCTCCCCCGATCTCCTTGGAGACCCAGATAATTATACCCCTGCTAATCCACTTAATACTCCACCACATATCAAACCAGAATGATATTTCCTATTTGCCTATGCCATTCTACGATCCATTCCCAATAAACTAGGAGGAGTATTAGCCTTAGTCCTCTCTATCCTTATTCTAATATTATTTCCCATCCTCCATATATCTAAGCAACGTAGCATAATATTCCGTCCACTTAGCCAATGTATATTCTGAATCTTAGTAGCTGATCTATTTACACTCACCTGAATCGGAGGCCAACCAGTCGAATACCCATTCATCATCATCGGCCAACTAGCATCAATCCTCTATTTTATAATTATTCTTCTTATTCTACCTACTATTAGCCTATTCGAAAACAAACTCCTAAAATGATA
d217b     CATCCACACTCCTCCAACCACCCCCCC--AAATGGCGCCGACCCGATCCGCAATCGCCTGGGCCAAGTCTCGTGAGATAGTGGAAGGTGGTAAGTCTCGCGAGATTATGGGAGGTGCTAAGTCTCGCGAGATCGTGGAAGGTGGTAATACTTGAACATCTCCATGGCTCACAGCTAATTGCCATCCT-AGCTATCTCCTCAACCAGGGCTCTTAACACTCCATAATTCCTTTAAGACCGAGGAAGTGGCTCCTATGTCCAGGAGGAAATTTATGGGGCGGCCATCAATAAGGAGGGTAACCCTGGGCACCTGTAAGGTGATGTCAATGGTCGGGAAAGGAGCCCACGGGCCCCATCA-GTCCTCTGTAGTCAGTGACAGCAGGTTCAGGATTTGTGACTAGTCCAGTCCCCCTGTGGGGATCGGGGCAGTCAACACCCCAGTGTCCC-ACCTCGGAACATTTAGGGCACGGACACTTAGGAACCCTGGG-ACTAGGGCAGGCCGAAGCCCAATGTCCTTCGTTCCCACATCCATAACAGGGCCCTGGGGGTTCCCCCTGTATGGACTTACGAACCCCTGTTTTTGAGGCCTGAGCATCAGAGCCCCAAAGGGCTTGAGCAAGTATTTGAAACTTTGGTCTTTCATATTTC---------------------TGAAATTTGCGACGCTCCATCTCCTCTTCTTGATTATGGTATGCCTTAAA---GACTGTGGCCAAAATCTTGGTCTGAGGCACGTGTGAGTAAGTGTCAGGGGCACCTTGG--TCAGGGAAGCTCAACAGGTCCCACGCAGACTTCCTCTGTCCAGGGATAGGCAGGGGGCCAAACTGGGGCCTCGGCAGTGCCTGGGTCTCACAAACCCAGCTCAGACCCTCCTTGCTCCCACAACCATCAGTCCAGAGCCCCTGGGTCCTGAGTTGTCCATAGCTTCCCCTGAGAGGGAGCTCTCAGCTCCTAAATCCATGCTCCTAATTCCCCTGGTGATTGACCCCACTGCCACTCAGACATCAAGTCCTGACTTTCAGGATGCCCTGTCCTCCATGAATAACTGAGCTGTCCCCTGTGAACCTGACTCCGAAGGTCCCAGGATTACCATATGCCTCCAGCACGTCCATCTACCTATA----GACTCTCACCCCTAAATTGCCCCACAATGCCAACAACTCTCGAACTACTACTGGCTTCCTACCTGTGACAGTTCCTAGAACGTCCACTTCTGGGTCCCCCAGCTCCTAATGTGCCCCCCAGGCCTGTCGGTCACTGTATCTGCTTGCAAGGATTCTCTTCCTGATACTGTCTAACCCTAACACTACAGCCCCAAGATTCTCTCAATCATCTGCCTCTCTTACCTGAGACTGTCTCTAAAGACCCCAGTCC-ATTATACCCTTCTACCTCCAGACCCCTCATTCCACCTCTAGCCTCCCACTCTGCCCATGGATCTCCCGTACTTCTGGGGTCTCTATTAGCCCTACCTATGGCCCCTCTTTCCTTATCTTGTGATAACATTAGACCCCAAAATAACCCCAAACCATTTCCTGGAGCTGATGGCTTCTTGCATAGCCCAGGTTTCCCCCTTCTTGGAACCAACCCCACAGCTCT-GTCCCACCTTTCCCGGACT-CCTATTCCTGCCTCTCACCAGGTATAAGGACTGGCTGTGCCTGTTGGTTTGAATTGTGTCTTGGTCTCTCTTCAGTGGCCCCTGTGGGGTACGGTTCAGGCAGAACCCTCAAGGGGGCTTGCGAGTCGTCGGAGGGCATGTTGTGCAGCACGGGGCCTGGCCCTGGATGGTCAGCCTCCAGGTCTACCAGCCCCACAACAACCG--TCAAGTAGGTCCTGAGGGCCTGAGGTCAGAGTAGGGGACCCCGGGGG-CCACAGTGGTGGCCAGCAGGACAGGGCCGGGAGCAGAGGAGAGGAAGAGGCCACCTTGGAGCAAGTTCCTCTCTAAGGAGGGTGGAACCATCCCCCCC-AGAGCCAGGAGTCTCGGGCCCAGACTTCTGGGAGAAATGCAGTCTGAGATACCAGTTATGTCCTCCACCAGCTCTTATTGAGAT--CCCACGTGGCACAGTGGCGATCACTGTTAAAGAGACTAGTGAAAGTGCACAGACAGACTGGAGGGTGTCACTGCATGCAAGGGAGACACAGCAGTGTAGGCTGTTCTGGAGGAGGGTAGATAACCACCCCCACCTGCTTGGGTCCTGCCTCCCCTCCCGAACTGCAGGGCCTGTGTTTTACCCACAGTGCCAGGTTTCGATCCACAGCACACACTCAGATAATGTTTATGAGCTGGGGTGTAGCTCAGCAGTAGAGTTGCTTGTCTAGCATGTGCGAGGCCCTATGTGGGATCCCCACTACTGGAAAAAAAAAAGTTTACTGAATGAGCCCTTCTCCCACCCAGACACATTCTTCAAGGTCTTAGCCAAGAATGAGGAATGGGGACCCAAAGGACTGACGTGCCTGAGCAAGATTCATGTGGTCCTGTCTGAGACCACCATCACCCTGCTCAAGGGCAGACATACACTGGTGAGCCCCAACCCC-ATCCCCCATCCACTCCTGCTGGGGCAACTGAATCTGACCAAGGCCCACTCCCGGCCGGCCCCAGCGGGGATAGGCTTAAACAAAGCACYGATGGTGAGGCTCCAAGCCACTATGGTGGGAGAGGTTGTTAGGCTGCTGTCAGTCACCATGGATACCATATCCCGTTGAAAGTTAAAGGTCAGCTTGAGTGACGATAAATAGAACTGACAGCCAAGGCATTTTTCAGAGGACTGAAATGAGAGAAGAATGTCAATTAGCAGCCACAGTCAGTCTGGGGCCCAGAGCAGGAGGCAGGAAGGAAGTCCATTGAATACTTTCAGGGCACACTGCAGACTTATCTGGTTTCCCTCTAAGCCAAACAAGAGAGACCCTATCACTACCCCAGATCAGAATGCTTCCCCAGGCAGGAAATTTATTGCTTTAAACTCATGCCCTGAAGTACCCGGCACTGCATGCTCTTTGTACTGGGCACTAAAGCTTGAATGAGCAGATCAAATTCCAAAGAATACGGAAGAACCCTGC--CAAGCTAACTCTTGAGTTAAAAGGACTACAGATGTTACAAAACGCTATTGCAAAACGCACACCCTGACATAAGATTACTCTCTGGTGCCCCTGGCAATTACATCAGTCAAGACTGGTCTCAGTGAGGACAGTAAGAGACCCTTTTGTTTGGATCAAGTTGTCCTTTCTTAAAGCGTAACAGGGGTTCATTAAATGTTGGACAAGAAGTTTGTACTCAAA-TGAGCTGAG-AAAAACTCAGGAAAACTCCACTGCAGAATTTAAAGAGACTTGGTGTTGGATGGAACTTTAGTTACTTGAAATATTTTATGTGAAATGGAGGCCTTTTAAAGTTTAAACCTATCACACTGGCAATTAGCGTGTAGGGGTAAGTCCTCAGCCGTGTAAGGATCACTGACAAGAGAATACTTCAAGCCAGGCTTTCAAAGAGGTCAGTGGTTGATAAGGGAACATACTTTTGTTTTGAGAAGAGTTTTGCTGAAATGCAGTCTCAAGCCCACCCCCTCATTAAAATTATTAACCACTCATTCATCGACTTACCTGCACCATCCAACATTTCTGCATGATGAAATTTTGGATCCCTCTTAGGTATTTGCCTAATTATTCAAATTCTCACCGGATTATTCCTAGCAATACACTATACATCCGATACAATAACAGCTTTCTCATCTGTCACTCACATCTGCCGAGATGTAAACTATGGTTGACTTATTCGATACATACACGCTAACGGAGCCTCCATATTTTTTATCTGCTTATTCCTTCATGTAGGCCGAGGACTTTACTATGGATCATACACCTACTTCGAAACATGAAACATTGGAGTAATTCTTCTATTCGCCGTTATAGCCACTGCATTCATAGGCTACGTCCTTCCATGAGGACAAATATCCTTTTGAGGTGCTACTGTCATTACAAATCTCCTATCAGCTATTCCATACATCGGAACAACATTAGTAGAGTGAATCTGAGGAGGCTTCTCAGTAGATAAAGCCACTCTAACACGATTCTTTGCATTTCACTTCATCCTCCCATTTATTATCACAGCGTTAGTTATAGTTCATCTACTCTTCCTTCACGAGACCGGATCCAACAACCCCTCCGGATTAATCTCTGACTCTGACAAAATCCCATTCCACCCATACTACACCATTAAAGATATCCTAGGCATCATCCTCCTAATTCTAGTCCTAATAATCTTAGTCCTATTCTCCCCCGATCTCCTTGGAGACCCAGATAATTATACCCCTGCTAATCCACTTAATACTCCACCACATATCAAACCAGAATGATATTTCCTATTTGCCTATGCCATTCTACGATCCATTCCCAATAAACTAGGAGGAGTATTAGCCTTAGTCCTCTCTATCCTTATTCTAATATTATTTCCCATCCTCCATATATCTAAGCAACGTAGCATAATATTCCGTCCACTTAGCCAATGTATATTCTGAATCTTAGTAGCTGATCTATTTACACTCACCTGAATCGGAGGCCAACCAGTCGAATACCCATTCATCATCATCGGCCAACTAGCATCAATCCTCTATTTTATAATTATTCTTCTTATTCTACCTACTATTAGCCTATTCGAAAACAAACTCCTAAAATGATA
d218a     CATCCACACTCCTCCAACCACCCCCCC--AAATGGCGCCTACCCGATCCGCAATCGCCTGGGCCAAGTCTCGTGAGATAGTGGAAGATGGTAAGTCTCGCGAGATTGTGGGAGGTGCTAAGTCTTGCGAGATCGTGGAAGGTGGTAATACTTGAACATCTCCATGGCTCACAGCTAATTGCCATCCT-AGCTATCTCCTCAACCAGGGCTCTTA-CACTCCATAATTCCTTTAAGACCGAGGAAGTGTCTCCTATGTCCAGGAGGAAATTTATGGGGCGGCCATCAATAAGGAGGGTAACCCTGGGCACCTGTAAGGTGATGTCAATGGTCGGGAAAGGAGCCCACAGGCCCCATCA-GTCCTCTGTAGTCAGTGCCAGCAGGTTCAGGGTTTGTGACTAGTCCAGTCCCCCTGTGGGGATTGGGGCAGTCAACACCCCAGTGTCCC-ACCTCGGAACATTTAGGGCACGGACACTTAGGAACCCTGGGGACTAGGGCAGGCTGAAGCCCAATGTCCTTCATTCCCACATCCATAACAGGGCCCTGGGGGTTCCCCCTGTATGGACTTACGAACCCCTGTTTTTGAGGCCTGAGCATCAGAGCCCCGAAGGGCTTGAGCAAGTATTTGAAACTTTGGTCTTTCATATTTC---------------------TGAAATTTGAGACGCTCCATCTCCTCTTCTCAATTATGGTATGCCTTAAA---GACTGTGGCCAAAATCTTGGTCTGAGGCACGTGTGAGTAAGTGTCAGGGGCACCTTGG--TCAGGGAAGCTCAACAGGTCCCACTCAGACTTCCTCTGTCCAGGGATAGGCAGGGGGCCAAACTGGGGCCTCGGCAGTGCCTGGGTCTCACAAACCCAGCTCAGACCCTCCTTGCTCCCACAACCATCAGTCCAGAGCCCCTGGGTCCTGAGTTGTCCATAGCTTCCCCTGAGAGGGAGCTCTCAGCTCCTAAATCCATGCTCTTAATTCCCCTGGTGATTGACCCCACTGCCACTCAGACATCAAGTCCTGACTTTCAGGATGCCCTGTCCTCCATGAATAACTGAGCTGTCCCCTGTGAACCTGACTCCGAAGGTCCCAGGATTACCATATGCCTCCAGCACGTCCATCTACCTATA----GACTCTCACCCCTAAATTGCCCCACAATGCCAACAACTCTCGAACTACTACTGGCTTCCTACCTGTGACAGTTCCTAGAACGTCCACTTCTGGGTCCCCCAGCTCCTAATGTGCCCCCCAGGCCTGTCGGTCACTGTATCTGCTTGCAAGGATTCTCTTCCTGATACTGTCTAACCCTAACACTACAGCCCCAAGATTCTCTCAATCATCTGCCTCTCTTACCTGAGACTGTCTCTAAAGACCCCAGTCC-ATTATACCCTTCTACCTCCAGACCCCTCATTCCACCTCTAGCCTCCCACTCTGCCCATGGATCTCCCGTACTTCTGGGGTCTCTATTAGCCCTACCTATGGCCCCTCTTTCCTTATCTTGTGATAACATTAGACCCCAAAATAACCCCAAACCATTTCCTGGAGCTGATGGCTTCTTGCATAGCCCAGGTT-CCCCCTTCTTGGAACC----CCACAGCTCT-GTCCCACCTTTCCCGGACT-CCTATTCCTGCCTCTCCCCAGGCATAAGGACTGGCTGTGCCTGTTGGTTTGAACTGTGTCTTGGTCTCTCTTCAGTGGCCCCTGTGGGGTACGGTTCAGGCAGAACCCTCAAGGGGGCTTGCGAGTCGTCGGAGGGCATGTTGCGCAGCACGGGGCCTGGCCCTGGATGGTCAGCCTCCAGGTCTACCAGCCCCACAACAACCG---CAAGTAGGTCCTGAGGGCCTGAGGTCAGAGTAGGGGACCCCGGGGG-CCACAGTGGTGGCCAGCAGGACAGGGCCGGGAGCAGAGGAGAGGAAGAGGCCACCTTGGAGCAAGGTCCTCTCTAAGGAGGGTGGAACCCTCCCCCCC-AGAGCCAGGAGTCTCGGGCCCAGACTTCTGGGAGAAATGCAGTCTGAGATACCAGTTATGTCCTCCGCCAGCTCTTATTGAGAT--CCCATGTGGCACAGTGGCGATCACTGTTAAAGAGACTAGTGAAAGTGCACAGACAAACTGGAGGGTGTCACTGCATGCAAGGGAGACACAGCAGTGCAGGCTGTTCTGGAGGAGGGTAGATAGCCACCCCCACCTGCTTGGGTCCTGCCTCCCCTCCCGAACTGCAGGGCCTGTGTTTTACCCACAGTGCCAGGTTTCGATCCACAGCACACACTCAGATAATGTTTATGAGCTGGGGTGTAGCTCAGCAGTAGAGTTGCTTGTCTAGCATGTGCGAGGCCCTATGTGGGATCCCCACTACTGGGAAAAAAAAAGTTTACTGAATGAGCCCTTCTCCCACCCAGACACATTCTTCAAGGTCTTAGCCAAGAATGAGGAATGGGGACCCAAAGGACTGACATGCCTGAGCAAGATTCATGTGGTCCTGTCTGAGACCACCGTCACCCTGCTCAAGGGCAGACATACACTGGTGAGCCCCAACCCC-ATCCCCCATCCACTCCTGCTGGGGCAACTGAATCTGACCAAGGCCCACTCCCGGCCGGCCCCAGCGGGGATAGGCTTAAACAAAGCACTGATGGTGAGGCTCCAAGCCACTATGGTGGGAGAGGTTGTTAGGCTGCTGTCAGTCACCATGGATACCATATCCCGTTGAAAGTTAAAGGTCAGCTTGAGTGACGATAAATAGAACTGACAGCCAAGGCATTTTTCAGAGGACTGAAATGAGAGAAGAATGTCAATTAGCAGCCACAGTCAGTCTGGGGCCCAGAGCAGGAGGCAGGAAGGAAGTCCATTGAATACTTGTAGGGCACACTGCAGACTTATCTGGTTTCCCTCTAAGCCAAACAAGAGAGACCCTATCACTACCCCAGATCAGAATGCTTCCCCAGGCAGGAAATTTATTGCTTTAAACTCATGCCCTGAAGTACCCGGCACTGCATGCTCTTTGTACTGGGCACTAAAGCTTGAATGAGCAGATCAAATTCCAAAGAATACCAAAGAACCCTGC--CAAGCTAACTCTTGAGTTAAAAGGACTACAGATGTTACAAAACGCTATTGCAAAACGCACACCCTGACATAAGATTACTCTCTGGTGCCCCTGGCAATTACATCAGTCAAGACTGGTCTCAGTGAGGACAGTAAGAGACCCTTTTGTTTGGATCAAGTTGTCCTTTCTTAAAGCATAACAGGGGTTCATTAAATGTTGGACAAGAAGTTTGTACTCAAA-TGAGCTGAG-AAAAACTCAGGAAAACTCCACTGCAGAATTTAAAGAGACTTGGTGTTGGATGGAACTTTAGTTACTTGAAATATTTTATGTGAAATGGAGGCCTTTTAAAGTTTAAACCTATCACACTGGCAATTAGCGTGTAGGGGTAAGTCCTCAGCCGTGTAAGGATCACTGACGAGAGAATACTTCAAGCCAGGCTTTCAAAGAGGTCAGTGGTTGATAAGGGAACATACTTTTGTTTTGAGAAGAGTTTTGCTGAAATGCAGTCTCAAGC---------CATTAAAATTATTAACCACTCATTCATCGACTTACCTGCACCATCCAACATTTCTGCATGATGAAATTTTGGATCCCTCCTAGGTATTTGCCTAATTATTCAAATTCTCACTGGATTATTCCTAGCAATACACTATACATCCGATACAATAACAGCTTTCTCATCTGTCACACATATCTGTCGAGATGTAAACTATGGTTGACTTATTCGATACATACACGCTAACGGAGCCTCCATATTTTTTATCTGCTTATTCCTTCATGTAGGCCGAGGACTTTACTATGGATCATACACCTACTTCGAAACATGAAACATTGGAGTAATTCTTCTATTTGCCGTTATAGCCACTGCATTCATAGGCTACGTCCTTCCATGAGGACAAATATCTTTTTGAGGTGCTACCGTCATTACAAATCTCCTATCAGCTATCCCATACATCGGAACAACATTAGTAGAATGAATCTGAGGGGGCTTCTCAGTAGATAAAGCCACTCTAACACGATTTTTTGCATTTCACTTCATCCTCCCATTTATTATTACAGCATTAGTTATAGTTCATCTACTCTTCCTTCACGAGACCGGGTCCAACAACCCCTCCGGATTAATCTCTGACTCTGACAAAATCCCATTCCACCCATACTACACCATTAAAGATATTCTAGGCATCCTCCTCCTAATTCTAGTCCTAATAATCTTAGTCCTATTCTCCCCCGATCTCCTTGGAGATCCAGATAATTATACCCCTGCCAATCCACTTAATACTCCACCACATATCAAGCCAGAATGGTATTTCCTATTTGCCTACGCCATTCTACGATCCATTCCCAATAAACTAGGAGGAGTATTAGCCCTAGTTCTTTCTATCCTAATTCTAATATTATTTCCTATCCTCCACATATCTAAACAACGCAGCATAATATTCCGTCCACTTAGCCAATGTATATTCTGAATCCTAGTAGCTGATCTATTTACACTCACCTGAATCGGAGGCCAACCAGTCGAATACCCATTTATCATTATCGGCCAACTAGCATCAATCCTCTATTTTATAATTATTCTCCTTATCCTACCAACTATTAGCCTATTCGAAAACAAACTCCT-AAATGATA
d218b     CATCCACACTCCTCCAACCACCCCCCC--AAATGGCGCCTACCCGATCCGCAATCGCCTGGGCCAAGTCTCGTGAGATAGTGGAAGATGGTAAGTCTCGCGAGATTGTGGGAGGTGCTAAGTCTTGCGAGATCGTGGAAGGTGGTAATACTTGAACATCTCCATGGCTCACAGCTAATTGCCATCCT-AGCTATCTCCTCAACCAGGGCTCTTA-CACTCCATAATTCCTTTAAGACCGAGGAAGTGTCTCCTATGTCCAGGAGGAAATTTATGGGGCGGCCATCAATAAGGAGGGTAACCCTGGGCACCTGTAAGGTGATGTCAATGGTCGGGAAAGGAGCCCACAGGCCCCATCA-GTCCTCTGTAGTCAGTGCCAGCAGGTTCAGGGTTTGTGACTAGTCCAGTCCCCCTGTGGGGATTGGGGCAGTCAACACCCCAGTGTCCC-ACCTCGGAACATTTAGGGCACGGACACTTAGGAACCCTGGGGACTAGGGCAGGCTGAAGCCCAATGTCCTTCATTCCCACATCCATAACAGGGCCCTGGGGGTTCCCCCTGTATGGACTTACGAACCCCTGTTTTTGAGGCCTGAGCATCAGAGCCCCGAAGGGCTTGAGCAAGTATTTGAAACTTTGGTCTTTCATATTTC---------------------TGAAATTTGAGACGCTCCATCTCCTCTTCTCAATTATGGTATGCCTTAAA---GACTGTGGCCAAAATCTTGGTCTGAGGCACGTGTGAGTAAGTGTCAGGGGCACCTTGG--TCAGGGAAGCTCAACAGGTCCCACTCAGACTTCCTCTGTCCAGGGATAGGCAGGGGGCCAAACTGGGGCCTCGGCAGTGCCTGGGTCTCACAAACCCAGCTCAGACCCTCCTTGCTCCCACAACCATCAGTCCAGAGCCCCTGGGTCCTGAGTTGTCCATAGCTTCCCCTGAGAGGGAGCTCTCAGCTCCTAAATCCATGCTCTTAATTCCCCTGGTGATTGACCCCACTGCCACTCAGACATCAAGTCCTGACTTTCAGGATGCCCTGTCCTCCATGAATAACTGAGCTGTCCCCTGTGAACCTGACTCCGAAGGTCCCAGGATTACCATATGCCTCCAGCACGTCCATCTACCTATA----GACTCTCACCCCTAAATTGCCCCACAATGCCAACAACTCTCGAACTACTACTGGCTTCCTACCTGTGACAGTTCCTAGAACGTCCACTTCTGGGTCCCCCAGCTCCTAATGTGCCCCCCAGGCCTGTCGGTCACTGTATCTGCTTGCAAGGATTCTCTTCCTGATACTGTCTAACCCTAACACTACAGCCCCAAGATTCTCTCAATCATCTGCCTCTCTTACCTGAGACTGTCTCTAAAGACCCCAGTCC-ATTATACCCTTCTACCTCCAGACCCCTCATTCCACCTCTAGCCTCCCACTCTGCCCATGGATCTCCCGTACTTCTGGGGTCTCTATTAGCCCTACCTATGGCCCCTCTTTCCTTATCTTGTGATAACATTAGACCCCAAAATAACCCCAAACCATTTCCTGGAGCTGATGGCTTCTTGCATAGCCCAGGTT-CCCCCTTCTTGGAACC----CCACAGCTCT-GTCCCACCTTTCCCGGACT-CCTATTCCTGCCTCTCCCCAGGCATAAGGACTGGCTGTGCCTGTTGGTTTGAACTGTGTCTTGGTCTCTCTTCAGTGGCCCCTGTGGGGTACGGTTCAGGCAGAACCCTCAAGGGGGCTTGCGAGTCGTCGGAGGGCATGTTGCGCAGCACGGGGCCTGGCCCTGGATGGTCAGCCTCCAGGTCTACCAGCCCCACAACAACCG---CAAGTAGGTCCTGAGGGCCTGAGGTCAGAGTAGGGGACCCCGGGGG-CCACAGTGGTGGCCAGCAGGACAGGGCCGGGAGCAGAGGAGAGGAAGAGGCCACCTTGGAGCAAGGTCCTCTCTAAGGAGGGTGGAACCCTCCCCCCC-AGAGCCAGGAGTCTCGGGCCCAGACTTCTGGGAGAAATGCAGTCTGAGATACCAGTTATGTCCTCCGCCAGCTCTTATTGAGAT--CCCATGTGGCACAGTGGCGATCACTGTTAAAGAGACTAGTGAAAGTGCACAGACAAACTGGAGGGTGTCACTGCATGCAAGGGAGACACAGCAGTGCAGGCTGTTCTGGAGGAGGGTAGATAGCCACCCCCACCTGCTTGGGTCCTGCCTCCCCTCCCGAACTGCAGGGCCTGTGTTTTACCCACAGTGCCAGGTTTCGATCCACAGCACACACTCAGATAATGTTTATGAGCTGGGGTGTAGCTCAGCAGTAGAGTTGCTTGTCTAGCATGTGCGAGGCCCTATGTGGGATCCCCACTACTGGGAAAAAAAAAGTTTACTGAATGAGCCCTTCTCCCACCCAGACACATTCTTCAAGGTCTTAGCCAAGAATGAGGAATGGGGACCCAAAGGACTGACATGCCTGAGCAAGATTCATGTGGTCCTGTCTGAGACCACCGTCACCCTGCTCAAGGGCAGACATACACTGGTGAGCCCCAACCCC-ATCCCCCATCCACTCCTGCTGGGGCAACTGAATCTGACCAAGGCCCACTCCCGGCCGGCCCCAGCGGGGATAGGCTTAAACAAAGCACTGATGGTGAGGCTCCAAGCCACTATGGTGGGAGAGGTTGTTAGGCTGCTGTCAGTCACCATGGATACCATATCCCGTTGAAAGTTAAAGGTCAGCTTGAGTGACGATAAATAGAACTGACAGCCAAGGCATTTTTCAGAGGACTGAAATGAGAGAAGAATGTCAATTAGCAGCCACAGTCAGTCTGGGGCCCAGAGCAGGAGGCAGGAAGGAAGTCCATTGAATACTTGTAGGGCACACTGCAGACTTATCTGGTTTCCCTCTAAGCCAAACAAGAGAGACCCTATCACTACCCCAGATCAGAATGCTTCCCCAGGCAGGAAATTTATTGCTTTAAACTCATGCCCTGAAGTACCCGGCACTGCATGCTCTTTGTACTGGGCACTAAAGCTTGAATGAGCAGATCAAATTCCAAAGAATACCAAAGAACCCTGC--CAAGCTAACTCTTGAGTTAAAAGGACTACAGATGTTACAAAACGCTATTGCAAAACGCACACCCTGACATAAGATTACTCTCTGGTGCCCCTGGCAATTACATCAGTCAAGACTGGTCTCAGTGAGGACAGTAAGAGACCCTTTTGTTTGGATCAAGTTGTCCTTTCTTAAAGCATAACAGGGGTTCATTAAATGTTGGACAAGAAGTTTGTACTCAAA-TGAGCTGAG-AAAAACTCAGGAAAACTCCACTGCAGAATTTAAAGAGACTTGGTGTTGGATGGAACTTTAGTTACTTGAAATATTTTATGTGAAATGGAGGCCTTTTAAAGTTTAAACCTATCACACTGGCAATTAGCGTGTAGGGGTAAGTCCTCAGCCGTGTAAGGATCACTGACGAGAGAATACTTCAAGCCAGGCTTTCAAAGAGGTCAGTGGTTGATAAGGGAACATACTTTTGTTTTGAGAAGAGTTTTGCTGAAATGCAGTCTCAAGC---------CATTAAAATTATTAACCACTCATTCATCGACTTACCTGCACCATCCAACATTTCTGCATGATGAAATTTTGGATCCCTCCTAGGTATTTGCCTAATTATTCAAATTCTCACTGGATTATTCCTAGCAATACACTATACATCCGATACAATAACAGCTTTCTCATCTGTCACACATATCTGTCGAGATGTAAACTATGGTTGACTTATTCGATACATACACGCTAACGGAGCCTCCATATTTTTTATCTGCTTATTCCTTCATGTAGGCCGAGGACTTTACTATGGATCATACACCTACTTCGAAACATGAAACATTGGAGTAATTCTTCTATTTGCCGTTATAGCCACTGCATTCATAGGCTACGTCCTTCCATGAGGACAAATATCTTTTTGAGGTGCTACCGTCATTACAAATCTCCTATCAGCTATCCCATACATCGGAACAACATTAGTAGAATGAATCTGAGGGGGCTTCTCAGTAGATAAAGCCACTCTAACACGATTTTTTGCATTTCACTTCATCCTCCCATTTATTATTACAGCATTAGTTATAGTTCATCTACTCTTCCTTCACGAGACCGGGTCCAACAACCCCTCCGGATTAATCTCTGACTCTGACAAAATCCCATTCCACCCATACTACACCATTAAAGATATTCTAGGCATCCTCCTCCTAATTCTAGTCCTAATAATCTTAGTCCTATTCTCCCCCGATCTCCTTGGAGATCCAGATAATTATACCCCTGCCAATCCACTTAATACTCCACCACATATCAAGCCAGAATGGTATTTCCTATTTGCCTACGCCATTCTACGATCCATTCCCAATAAACTAGGAGGAGTATTAGCCCTAGTTCTTTCTATCCTAATTCTAATATTATTTCCTATCCTCCACATATCTAAACAACGCAGCATAATATTCCGTCCACTTAGCCAATGTATATTCTGAATCCTAGTAGCTGATCTATTTACACTCACCTGAATCGGAGGCCAACCAGTCGAATACCCATTTATCATTATCGGCCAACTAGCATCAATCCTCTATTTTATAATTATTCTCCTTATCCTACCAACTATTAGCCTATTCGAAAACAAACTCCT-AAATGATA
d229a     CATCCACACTCCTCCAACCACCCCCCCC-AAATGGCGCCTACCCGATCCGCAATCGCCTGGGCCAAGTCTCGTGAGATAGTGGAAGGTGGTAAGTCTCGCGAGATTGTGGGAGGTGCTAAGTCTTGCGAGATCGTGGAAGGTGGTAATACTTGAACATCTCCATGGCTCACAGCTAATTGCCATCCT-AGCTATCTCCTCAACCAGGGCTCTTA-CACTCCATAATTCCTTTAAGACCGAGGAAGTGGCTCCTATGTCCAGGAGGAAATTTATGGGGCGGCCATCAATAAGGAGGGTAACCCTGGGCACCTGTAAGGTGATGTCAATGGTCGGGAAAGGAGCCCACAGGCCCCATCA-GTCCTCTGTAGTCAGTGCCAGCAGGTTCAGGGTTTGTGACTAGTCCAGTCCCCCTGTGGGGATTGGGGCAGTCAACACCCCAGTGTCCC-ACCTCGGAACATTTAGGGCACGGACACTTAGGAACCCTGGG-ACTAGGGCAGGCCGAAGCCCAATGTCCTTCATTCCCACATCCATAACAGGGCCCTGGGGGTTCCCCCTGTATGGACTTACGAACCCCTGTTTTTGAGGCCTGAGCATCAGAGCCCCGAAGGGCTTGAGCAAGTATTTGAAACTTTGGTCTTTCATATTTC---------------------TGAAATTTGTGACGCTCCATCTCCTCTTCTCAATTATGGTATGCCTTAAA---GACTGTGGCCAAAATCTTGGTCTGAGGCACGTGTGAGTAAGTGTCAGGGGCACCTTGG--TCAGAGAAGCTCAACAGGTCCCACGCAGACTTCCTCTGTCCAGGGATAGGCAGGGG-CCAAACTGGGGCCTCGGCAGTGCCTGG-TCTCACAAACCCAGCTCAGACCCTCCTTGCTCCCACAACCATCAGTCCAGAGCCCCTGGGTCCTGAGTTGTCCATAGCTTCCCCTGAGAGGGAGCTCTCAGCTCCTAAATCCATGCTCCTAATTCCCCTGGTGATTGACCCCGCTGCCACTCAGACATCAAGTCCTGACTTTCAGGATGCCCTGTCCTCCATGAATAACTGAGCTGTCCCCTGTGAACCTGACTCCGAAGGTCCCAGGATTACCATATGCCTCCAGCACGTCCATCTACCTATA----GACTCTCACCCCTAAATTGCCCCACAATGCCAACAACTCTCGAACTACTACTGGCTTCCTACCTGTGACAGTTCCTAGAACGTCCACTTCTGGGTCCCCCAGCTCCTAATGTGCCCCCCAGGCCTGTCGGTCACTGTATCTGCTTGCAAGGATTCTCTTCCTGATACTGTCTAACCCTAACACTACAGCCCCAAGATTCTCTCAATCATCTGCCTCTCTTACCTGAGACTGTCTCTAAAGACCCCAGTCC-ATTATACCCTTCTACCTCCAGACCCCTCATTCCACCTCTAGCCTCCCACTCTGCCCATGGATCTCCCGTACTTCTGGGGTCTCTATTAGCCCTACCTATGGCCCCTCTTTCCTTATCTTGTGATAACATTAGACCCCAAAATAACCCCAAACCATTTCCTGGAGCTGATGGCTTCTTGCATAGCCCAGGTTTCCCCCTTCTTGGAACC----CCACAGCTCT-GTCCCACCTTTCCCGGACT-CCTATTCCTGCCTCTCACCAGGTATAAGGACTGGCTGTGCCTGTTGGTTTGAATTGTGTCTTGGTCTCTCTTCAGTGGCCCCTGTGGGGTACGGTTCAGGCAGAACCCTCAAGGGGGCTTGCGAGTCGTCGGAGGGCATGTTGCGCAGCACGGGGCCTGGCCCTGGATGGTCAGCCTCCAGGTCTACCAGCCCCACAACAACCGCCTCAAGTAGGTCCTGAGGGCCTGAGGTCAGAGTAGGGGACCCCGGGGG-CCACAGTGGTGGCCAGCAGGACAGGGCCGGGAGCAGAGGAGAGGAAGAGGCCACCTTGGAGCAAGGTCCTCTCTAAGGAGGGTGGAACCCTCCCCCCC-AGAGCCAGGAGTCTCGGGCCCAGACTTCTGGGAGAAATGCAGTCTGAGATACCAGTTATGTCCTCCGCCAGCTCTTATTGAGAT--CCCACGTGGCACAGTGGCGATCACTGTTAAAGAGACTAGTGAAAGTGCACAGACAGACTGGAGGGTGTCACTGCATGCAAGGGAGACACAGCAGTGCAGGCTGTTCTGGAGGAGGGTAGATAGCCACCCCCACCTGCTTGGGTCCTGCCTCCCCTCCCGAACTGCAGGGCCTGTGTTTTACCCACAGTGCCAGGTTTCGATCCACAGCACACACTCAGATAATGTTTATGAGCTGGGGTGTAGCTCAGCAGTAGAGTTGCTTGTCTAGCATGTGCGAGGCCCTATGTGGGATCCCCACTACTGGAAAAAAAAAAGTTTACTGAATAAGCCCTTCTCCCACCCAGACACATTCTTCAAGGTCTTAGCCAAGAATGAGGAATGGGGACCCAAAGGACTGACATGCCTGAGCAAGATTCATGTGGTCCTGTCTGAGACCACCGTCACCCTGCTCAAGGGCAGACATACACTGGTGAGCCCCAACCCC-ATCCCCCATCCACTCCTGCTGGGGCAACTGAATCTGACCAAGGCCCACTCCCGGCCGGCCCCAGCGGGGATAGGCTTAAACAAAGCACTGATGGTGAGGCTCCAAGCCACTATGGTGGGAGAGGTTGTTAGGCTGCTGTCAGTCACCATGGATACCATATCCCGTTGAAAGTTAAAGGTCAGCTTGAGTGACGATAAATAGAACTGACAGCCAAGGCATTTTTCAGAGGACTGAAATGAGAGAAGAATGTCAATTAGCAGCCACAGTCAGTCTGGGGCCCAGAGCAGGAGGCAGGAAGGAAGTCCATTGAATACTTGCAGGGCACACTGCAGACTTATCTGGTTTCCCTCTAAGCCAAACAAGAGAGACCCTATCACTACCCCAGATCAGAATGCTTCCCCAGGCAGGAAATTTATTGCTTTAAACTCATGCCCTGAAGTACCCGGCACTGCATGCTCTTTGTACTGGGCACTAAAGCTTGAATGAGCAGATCAAATTCCAAAGAATACGGAAGAACCCTGC--CAAGCTAACTCTTGAGTTAAAAGGACTACAGATGTTACAAAACGCTATTGCAAAACGCACACCCTGACATAAGATTACTCTCTGGTGCCCCTGGCAATTACATCAGTCAAGACTGGTCTCAGTGAGGACAGTAAGAGACCCTTTTGTTTGGATCAAGTTGTCCTTTCTTAAAGCGTAACAGGGGTTCATTAAATGTTGGACAAGAAGTTTGTACTCAAA-TGAGCTGAG-AAAAACTCAGGAAAACTCCACTGCAGAATTTAAAGAGACTTGGTGTTGGATGGAACTTTAGTTACTTGAAATATTTTATGTGAAATGGAGGCCTTTTAAAGTTTAAACCTATCACACTGGCAATTAGCGTGTAGGGGTTAGTCCTCAGCCGTGTAAGGGTCACTGACGAGAGAATACTTCAAGCCAGGCTTTCAAAGAGGTCAGTGGTTGATAAGGGAACATACTTTTGTTTTGAGAAGAGTTTTGCTGAAATGCAGTCTCAAGCCCACCCCCTCATTAAAATTATTAACCACTCATTCATCGACTTACCTGCACCATCCAACATTTCTGCATGATGAAATTTTGGATCCCTCCTAGGTATTTGCCTAATTATTCAAATTCTCACTGGATTATTCCTAGCAATACACTATACATCCGATACAATAACAGCTTTCTCATCTGTCACACATATCTGTCGAGATGTAAACTATGGTTGACTTATTCGATACATACACGCTAACGGAGCCTCCATATTTTTTATCTGCTTATTCCTTCATGTAGGCCGAGGACTTTACTATGGATCATACACCTACTTCGAAACATGAAACATTGGAGTAATTCTTCTATTCGCCGTTATAGCCACTGCATTCATAGGCTACGTCCTTCCATGAGGACAAATATCTTTTTGAGGTGCTACCGTCATTACAAATCTCCTATCAGCTATCCCATACATCGGAACAACATTAGTAGAATGAATCTGAGGGGGCTTCTCAGTAGATAAAGCCACTCTAACACGATTCTTTGCATTTCACTTCATCCTCCCATTTATTATTACAGCGTTAGTTATAGTTCATCTACTCTTCCTTCACGAGACCGGGTCTAACAACCCCTCCGGATTAATCTCTGACTCTGACAAAATCCCATTCCACCCATACTACACCATTAAAGATATCCTAGGCATCCTCCTCCTAATTCTAGTCCTAATAATCTTAGTCCTATTCTCCCCCGATCTCCTTGGAGACCCAGATAATTATACCCCTGCCAATCCACTTAATACTCCACCACATATTAAACCAGAATGGTATTTCCTATTTGCCTACGCCATTCTACGATCCATTCCCAATAAACTAGGAGGGGTATTAGCCCTAGTTCTCTCTATCCTAATTCTAATATTATTTCCCATCCTCCACATATCTAAACAACGTAGCATAATATTCCGTCCACTTAGCCAATGTATATTCTGAATCTTANTANCTGATCTATTTACACTCACCTGAATCGGAGGCCAACCAGTCGAATACCCATTTATCATTATCGGCCAACTAGCATCAATCCTCTATTTTATAATTATTCTCCTTATCCTACCAACTATTAGCCTATTCGAAAACAAACTCCTTAAATGATA
d229b     CATCCACACTCCTCCAACCACCCCCCCC-AAATGGCGCCTACCCGATCCGCAATCGCCTGGGCCAAGTCTCGTGAGATAGTGGAAGGTGGTAAGTCTCGCGAGATTGTGGGAGGTGCTAAGTCTTGCGAGATCGTGGAAGGTGGTAATACTTGAACATCTCCATGGCTCACAGCTAATTGCCATCCT-AGCTATCTCCTCAACCAGGGCTCTTA-CACTCCATAATTCCTTTAAGACCGAGGAAGTGGCTCCTATGTCCAGGAGGAAATTTATGGGGCGGCCATCAATAAGGAGGGTAACCCTGGGCACCTGTAAGGTGATGTCAATGGTCGGGAAAGGAGCCCACAGGCCCCATCA-GTCCTCTGTAGTCAGTGCCAGCAGGTTCAGGGTTTGTGACTAGTCCAGTCCCCCTGTGGGGATTGGGGCAGTCAACACCCCAGTGTCCC-ACCTCGGAACATTTAGGGCACGGACACTTAGGAACCCTGGG-ACTAGGGCAGGCCGAAGCCCAATGTCCTTCATTCCCACATCCATAACAGGGCCCTGGGGGTTCCCCCTGTATGGACTTACGAACCCCTGTTTTTGAGGCCTGAGCATCAGAGCCCCGAAGGGCTTGAGCAAGTATTTGAAACTTTGGTCTTTCATATTTC---------------------TGAAATTTGTGACGCTCCATCTCCTCTTCTCAATTATGGTATGCCTTAAA---GACTGTGGCCAAAATCTTGGTCTGAGGCACGTGTGAGTAAGTGTCAGGGGCACCTTGG--TCAGAGAAGCTCAACAGGTCCCACGCAGACTTCCTCTGTCCAGGGATAGGCAGGGG-CCAAACTGGGGCCTCGGCAGTGCCTGG-TCTCACAAACCCAGCTCAGACCCTCCTTGCTCCCACAACCATCAGTCCAGAGCCCCTGGGTCCTGAGTTGTCCATAGCTTCCCCTGAGAGGGAGCTCTCAGCTCCTAAATCCATGCTCCTAATTCCCCTGGTGATTGACCCCGCTGCCACTCAGACATCAAGTCCTGACTTTCAGGATGCCCTGTCCTCCATGAATAACTGAGCTGTCCCCTGTGAACCTGACTCCGAAGGTCCCAGGATTACCATATGCCTCCAGCACGTCCATCTACCTATA----GACTCTCACCCCTAAATTGCCCCACAATGCCAACAACTCTCGAACTACTACTGGCTTCCTACCTGTGACAGTTCCTAGAACGTCCACTTCTGGGTCCCCCAGCTCCTAATGTGCCCCCCAGGCCTGTCGGTCACTGTATCTGCTTGCAAGGATTCTCTTCCTGATACTGTCTAACCCTAACACTACAGCCCCAAGATTCTCTCAATCATCTGCCTCTCTTACCTGAGACTGTCTCTAAAGACCCCAGTCC-ATTATACCCTTCTACCTCCAGACCCCTCATTCCACCTCTAGCCTCCCACTCTGCCCATGGATCTCCCGTACTTCTGGGGTCTCTATTAGCCCTACCTATGGCCCCTCTTTCCTTATCTTGTGATAACATTAGACCCCAAAATAACCCCAAACCATTTCCTGGAGCTGATGGCTTCTTGCATAGCCCAGGTTTCCCCCTTCTTGGAACC----CCACAGCTCT-GTCCCACCTTTCCCGGACT-CCTATTCCTGCCTCTCACCAGGTATAAGGACTGGCTGTGCCTGTTGGTTTGAATTGTGTCTTGGTCTCTCTTCAGTGGCCCCTGTGGGGTACGGTTCAGGCAGAACCCTCAAGGGGGCTTGCGAGTCGTCGGAGGGCATGTTGCGCAGCACGGGGCCTGGCCCTGGATGGTCAGCCTCCAGGTCTACCAGCCCCACAACAACCGCCTCAAGTAGGTCCTGAGGGCCTGAGGTCAGAGTAGGGGACCCCGGGGG-CCACAGTGGTGGCCAGCAGGACAGGGCCGGGAGCAGAGGAGAGGAAGAGGCCACCTTGGAGCAAGGTCCTCTCTAAGGAGGGTGGAACCCTCCCCCCC-AGAGCCAGGAGTCTCGGGCCCAGACTTCTGGGAGAAATGCAGTCTGAGATACCAGTTATGTCCTCCGCCAGCTCTTATTGAGAT--CCCATGTGGCACAGTGGCGATCACTGTTAAAGAGACTAGTGAAAGTGCACAGACAGACTGGAGGGTGTCACTGCATGCAAGGGAGACACAGCAGTGCAGGCTGTTCTGGAGGAGGGTAGATAGCCACCCCCACCTGCTTGGGTCCTGCCTCCCCTCCCGAACTGCAGGGCCTGTGTTTTACCCACAGTGCCAGGTTTCGATCCACAGCACACACTCAGATAATGTTTATGAGCTGGGGTGTAGCTCAGCAGTAGAGTTGCTTGTCTAGCATGTGCGAGGCCCTATGTGGGATCCCCACTACTGGAAAAAAAAAAGTTTACTGAATAAGCCCTTCTCCCACCCAGACACATTCTTCAAGGTCTTAGCCAAGAATGAGGAATGGGGACCCAAAGGACTGACATGCCTGAGCAAGATTCATGTGGTCCTGTCTGAGACCACCGTCACCCTGCTCAAGGGCAGACATACACTGGTGAGCCCCAACCCC-ATCCCCCATCCACTCCTGCTGGGGCAACTGAATCTGACCAAGGCCCACTCCCGGCCGGCCCCAGCGGGGATAGGCTTAAACAAAGCACTGATGGTGAGGCTCCAAGCCACTATGGTGGGAGAGGTTGTTAGGCTGCTGTCAGTCACCATGGATACCATATCCCGTTGAAAGTTAAAGGTCAGCTTGAGTGACGATAAATAGAACTGACAGCCAAGGCATTTTTCAGAGGACTGAAATGAGAGAAGAATGTCAATTAGCAGCCACAGTCAGTCTGGGGCCCAGAGCAGGAGGCAGGAAGGAAGTCCATTGAATACTTGCAGGGCACACTGCAGACTTATCTGGTTTCCCTCTAAGCCAAACAAGAGAGACCCTATCACTACCCCAGATCAGAATGCTTCCCCAGGCAGGAAATTTATTGCTTTAAACTCATGCCCTGAAGTACCCGGCACTGCATGCTCTTTGTACTGGGCACTAAAGCTTGAATGAGCAGATCAAATTCCAAAGAATACGGAAGAACCCTGC--CAAGCTAACTCTTGAGTTAAAAGGACTACAGATGTTACAAAACGCTATTGCAAAACGCACACCCTGACATAAGATTACTCTCTGGTGCCCCTGGCAATTACATCAGTCAAGACTGGTCTCAGTGAGGACAGTAAGAGACCCTTTTGTTTGGATCAAGTTGTCCTTTCTTAAAGCGTAACAGGGGTTCATTAAATGTTGGACAAGAAGTTTGTACTCAAA-TGAGCTGAG-AAAAACTCAGGAAAACTCCACTGCAGAATTTAAAGAGACTTGGTGTTGGATGGAACTTTAGTTACTTGAAATATTTTATGTGAAATGGAGGCCTTTTAAAGTTTAGACCTATCACACTGGCAATTAGCGTGTAGGGGTTAGTCCTCAGCCGTGTAAGGGTCACTGACGAGAGAATACTTCAAGCCAGGCTTTCAAAGAGGTCAGTGGTTGATAAGGGAACATACTTTTGTTTTGAGAAGAGTTTTGCTGAAATGCAGTCTCAAGCCCACCCCCTCATTAAAATTATTAACCACTCATTCATCGACTTACCTGCACCATCCAACATTTCTGCATGATGAAATTTTGGATCCCTCCTAGGTATTTGCCTAATTATTCAAATTCTCACTGGATTATTCCTAGCAATACACTATACATCCGATACAATAACAGCTTTCTCATCTGTCACACATATCTGTCGAGATGTAAACTATGGTTGACTTATTCGATACATACACGCTAACGGAGCCTCCATATTTTTTATCTGCTTATTCCTTCATGTAGGCCGAGGACTTTACTATGGATCATACACCTACTTCGAAACATGAAACATTGGAGTAATTCTTCTATTCGCCGTTATAGCCACTGCATTCATAGGCTACGTCCTTCCATGAGGACAAATATCTTTTTGAGGTGCTACCGTCATTACAAATCTCCTATCAGCTATCCCATACATCGGAACAACATTAGTAGAATGAATCTGAGGGGGCTTCTCAGTAGATAAAGCCACTCTAACACGATTCTTTGCATTTCACTTCATCCTCCCATTTATTATTACAGCGTTAGTTATAGTTCATCTACTCTTCCTTCACGAGACCGGGTCTAACAACCCCTCCGGATTAATCTCTGACTCTGACAAAATCCCATTCCACCCATACTACACCATTAAAGATATCCTAGGCATCCTCCTCCTAATTCTAGTCCTAATAATCTTAGTCCTATTCTCCCCCGATCTCCTTGGAGACCCAGATAATTATACCCCTGCCAATCCACTTAATACTCCACCACATATTAAACCAGAATGGTATTTCCTATTTGCCTACGCCATTCTACGATCCATTCCCAATAAACTAGGAGGGGTATTAGCCCTAGTTCTCTCTATCCTAATTCTAATATTATTTCCCATCCTCCACATATCTAAACAACGTAGCATAATATTCCGTCCACTTAGCCAATGTATATTCTGAATCTTANTANCTGATCTATTTACACTCACCTGAATCGGAGGCCAACCAGTCGAATACCCATTTATCATTATCGGCCAACTAGCATCAATCCTCTATTTTATAATTATTCTCCTTATCCTACCAACTATTAGCCTATTCGAAAACAAACTCCTTAAATGATA
d230a     CATCCACACTCCTCCAACCACCCCCCCC-AAATGGCGCCTACCCGATCCGCAATCGCCTGGGCCAAGTCTCGTGAGATAGTGGAAGGTGGTAAGTCTCGCGAGATTGTGGGAGGTGCTAAGTCTTGCGAGATCGTGGAAGGTGGTAATACTTGAACATCTCCATGGCTCACAGCTAATTGCCATCCT-AGCTATCTCCTCAACCAGGGCTCTTA-CACTCCATAATTCCTTTAAGACCGAGGAAGTGGCTCCTATGTCCAGGAGGAAATTTATGGGGCGGCCATCAATAAGGAGGGTAACCCTGGGCACCTGTAAGGTGATGTCAATGGTCGGGAAAGGAGCCCACAGGCCCCATCA-GTCCTCTGTAGTCAGTGCCAGCAGGTTCAGGGTTTGTGACTAGTCCAGTCCCCCTGTGGGGATTGGGGCAGTCAACACCCCAGTGTCCC-ACCTCGGAACATTTAGGGCACGGACACTTAGGAACCCTGGG-ACTAGGGCAGGCCGAAGCCCAATGTCCTTCATTCCCACATCCATAACAGGGCCCTGGGGGTTCCCCCTGTATGGACTTACGAACCCCTGTTTTTGAGGCCTGAGCATCAGAGCCCCGAAGGGCTTGAGCAAGTATTTGAAACTTTGGTCTTTCATATTTC---------------------TGAAATTTGTGACGCTCCATCTCCTCTTCTCAATTATGGTATGCCTTAAA---GACTGTGGCCAAAATCTTGGTCTGAGGCACGTGTGAGTAAGTGTCAGGGGCACCTTGG--TCAGAGAAGCTCAACAGGTCCCACGCAGACTTCCTCTGTCCAGGGATAGGCAGGGG-CCAAACTGGGGCCTCGGCAGTGCCTGG-TCTCACAAACCCAGCTCAGACCCTCCTTGCTCCCACAACCATCAGTCCAGAGCCCCTGGGTCCTGAGTTGTCCATAGCTTCCCCTGAGAGGGAGCTCTCAGCTCCTAAATCCATGCTCCTAATTCCCCTGGTGATTGACCCCGCTGCCACTCAGACATCAAGTCCTGACTTTCAGGATGCCCTGTCCTCCATGAATAACTGAGCTGTCCCCTGTGAACCTGACTCCGAAGGTCCCAGGATTACCATATGCCTCCAGCACGTCCATCTACCTATA----GACTCTCACCCCTAAATTGCCCCACAATGCCAACAACTCTCGAACTACTACTGGCTTCCTACCTGTGACAGTTCCTAGAACGTCCACTTCTGGGTCCCCCAGCTCCTAATGTGCCCCCCAGGCCTGTCGGTCACTGTATCTGCTTGCAAGGATTCTCTTCCTGATACTGTCTAACCCTAACACTACAGCCCCAAGATTCTCTCAATCATCTGCCTCTCTTACCTGAGACTGTCTCTAAAGACCCCAGTCC-ATTATACCCTTCTACCTCCAGACCCCTCATTCCACCTCTAGCCTCCCACTCTGCCCATGGATCTCCCGTACTTCTGGGGTCTCTATTAGCCCTACCTATGGCCCCTCTTTCCTTATCTTGTGATAACATTAGACCCCAAAATAACCCCAAACCATTTCCTGGAGCTGATGGCTTCTTGCATAGCCCAGGTTTCCCCCTTCTTGGAACC----CCACAGCTCT-GTCCCACCTTTCCCGGACT-CCTATTCCTGCCTCTCACCAGGTATAAGGACTGGCTGTGCCTGTTGGTTTGAATTGTGTCTTGGTCTCTCTTCAGTGGCCCCTGTGGGGTACGGTTCAGGCAGAACCCTCAAGGGGGCTTGCGAGTCGTCGGAGGGCATGTTGCGCAGCACGGGGCCTGGCCCTGGATGGTCAGCCTCCAGGTCTACCAGCCCCACAACAACCGCCTCAAGTAGGTCCTGAGGGCCTGAGGTCAGAGTAGGGGACCCCGGGGG-CCACAGTGGTGGCCAGCAGGACAGGGCCGGGAGCAGAGGAGAGGAAGAGGCCACCTTGGAGCAAGGTCCTCTCTAAGGAGGGTGGAACCCTCCCCCCC-AGAGCCAGGAGTCTCGGGCCCAGACTTCTGGGAGAAATGCAGTCTGAGATACCAGTTATGTCCTCCGCCAGCTCTTATTGAGAT--CCCACGTGGCACAGTGGCGATCACTGTTAAAGAGACTAGTGAAAGTGCACAGACAGACTGGAGGGTGTCACTGCATGCAAGGGAGACACAGCAGTGCAGGCTGTTCTGGAGGAGGGTAGATAGCCACCCCCACCTGCTTGGGTCCTGCCTCCCCTCCCGAACTGCAGGGCCTGTGTTTTACCCACAGTGCCAGGTTTCGATCCACAGCACACACTCAGATAATGTTTATGAGCTGGGGTGTAGCTCAGCAGTAGAGTTGCTTGTCTAGCATGTGCGAGGCCCTATGTGGGATCCCCACTACTGGAAAAAAAAAAGTTTACTGAATAAGCCCTTCTCCCACCCAGACACATTCTTCAAGGTCTTAGCCAAGAATGAGGAATGGGGACCCAAAGGACTGACATGCCTGAGCAAGATTCATGTGGTCCTGTCTGAGACCACCGTCACCCTGCTCAAGGGCAGACATACACTGGTGAGCCCCAACCCC-ATCCCCCATCCACTCCTGCTGGGGCAACTGAATCTGACCAAGGCCCACTCCCGGCCGGCCCCAGCGGGGATAGGCTTAAACAAAGCACTGATGGTGAGGCTCCAAGCCACTATGGTGGGAGAGGTTGTTAGGCTGCTGTCAGTCACCATGGATACCATATCCCGTTGAAAGTTAAAGGTCAGCTTGAGTGACGATAAATAGAACTGACAGCCAAGGCATTTTTCAGAGGACTGAAATGAGAGAAGAATGTCAATTAGCAGCCACAGTCAGTCTGGGGCCCAGAGCAGGAGGCAGGAAGGAAGTCCATTGAATACTTGCAGGGCACACTGCAGACTTATCTGGTTTCCCTCTAAGCCAAACAAGAGAGACCCTATCACTACCCCAGATCAGAATGCTTCCCCAGGCAGGAAATTTATTGCTTTAAACTCATGCCCTGAAGTACCCGGCACTGCATGCTCTTTGTACTGGGCACTAAAGCTTGAATGAGCAGATCAAATTCCAAAGAATACCAAAGAACCCTGC--CAAGCTAACTCTTGAGTTAAAAGGACTACAGATGTTACAAAACGCTATTGCAAAACGCACACCCTGACATAAAATTACTCTCTGGTGCCCCTGGCAATTACATCAGTCAAGACTGGTCTCAGTGAGGACAGTAAGAGACCCTTTTGTTTGGATCAAGTTGTCCTTTCTTAAAGCGTAACAGGGGTTCATTAAATGTTGGACAAGAAGTTTGTACTCAAA-TGAGCTGAG-AAAAACTCAGGAAAACTCCACTGCAGAATTTAAAGAGACTTGGTGTTGGATGGAACTTTAGTTACTTGAAATATTTTATGTGAAATGGAGGCCTTTTAAAGTTTAAACCTATCACACTGGCAATTAGCGTGTAGGGGTAAGTCCTCAGCCGTGTAAGGGTCACTGACGAGAGAATACTTCAAGCCAGGCTTTCAAAGAGGTCAGTGGTTGATAAGGGAACACACTTTTGTTTTGAGAAGAGTTTTGCTGAAATGCAGTCTCAAGCCCACCCCCTCATTAAAATTATTAACCACTCATTCATCGACTTACCTGCACCATCCAACATTTCTGCATGATGAAATTTTGGATCCCTCCTAGGTATTTGCCTAATTATTCAAATTCTCACTGGATTATTCCTAGCAATACACTATACATCCGATACAATAACAGCTTTCTCATCTGTCACACATATCTGTCGAGATGTAAACTATGGTTGACTTATTCGATACATACACGCTAACGGAGCCTCCATATTTTTTATCTGCTTATTCCTTCATGTAGGCCGAGGACTTTACTATGGATCATACACCTACTTCGAAACATGAAACATTGGAGTAATTCTTCTATTCGCCGTTATAGCCACTGCATTCATAGGCTACGTCCTTCCATGAGGACAAATATCTTTTTGAGGTGCTACCGTCATTACAAATCTCCTATCAGCTATCCCATACATCGGAACAACATTAGTAGAATGAATCTGAGGGGGCTTCTCAGTAGATAAAGCCACTCTAACACGATTCTTTGCATTTCACTTCATCCTCCCATTTATTATTACAGCGTTAGTTATAGTTCATCTACTCTTCCTTCACGAGACCGGGTCTAACAACCCCTCCGGATTAATCTCTGACTCTGACAAAATCCCATTCCACCCATACTACACCATTAAAGATATCCTAGGCATCCTCCTCCTAATTCTAGTCCTAATAATCTTAGTCCTATTCTCCCCCGATCTCCTTGGAGACCCAGATAATTATACCCCTGCCAATCCACTTAATACTCCACCACATATTAAACCAGAATGGTATTTCCTATTTGCCTACGCCATTCTACGATCCATTCCCAATAAACTAGGAGGGGTATTAGCCCTAGTTCTCTCTATCCTAATTCTAATATTATTTCCCATCCTCCACATATCTAAACAACGTAGCATAATATTCCGTCCACTTAGCCAATGTATATTNTGAATCTTAGTAGCTGATCTATTTACACTCACCTGAATCGGAGGCCANCCAGTCGAATACCCATTTATCATTATCGGCCAACTAGCATCAATCCTCTATTTTATAATTATTCTCCTTATCCTACCAACTATTAGCCTATTCGAAAACAAACTCCTTAAATGATA
d230b     CATCCACACTCCTCCAACCACCCCCCCC-AAATGGCGCCTACCCGATCCGCAATCGCCTGGGCCAAGTCTCGTGAGATAGTGGAAGGTGGTAAGTCTCGCGAGATTGTGGGAGGTGCTAAGTCTTGCGAGATCGTGGAAGGTGGTAATACTTGAACATCTCCATGGCTCACAGCTAATTGCCATCCT-AGCTATCTCCTCAACCAGGGCTCTTA-CACTCCATAATTCCTTTAAGACCGAGGAAGTGGCTCCTATGTCCAGGAGGAAATTTATGGGGCGGCCATCAATAAGGAGGGTAACCCTGGGCACCTGTAAGGTGATGTCAATGGTCGGGAAAGGAGCCCACAGGCCCCATCA-GTCCTCTGTAGTCAGTGCCAGCAGGTTCAGGGTTTGTGACTAGTCCAGTCCCCCTGTGGGGATTGGGGCAGTCAACACCCCAGTGTCCC-ACCTCGGAACATTTAGGGCACGGACACTTAGGAACCCTGGG-ACTAGGGCAGGCCGAAGCCCAATGTCCTTCATTCCCACATCCATAACAGGGCCCTGGGGGTTCCCCCTGTATGGACTTACGAACCCCTGTTTTTGAGGCCTGAGCATCAGAGCCCCGAAGGGCTTGAGCAAGTATTTGAAACTTTGGTCTTTCATATTTC---------------------TGAAATTTGTGACGCTCCATCTCCTCTTCTCAATTATGGTATGCCTTAAA---GACTGTGGCCAAAATCTTGGTCTGAGGCACGTGTGAGTAAGTGTCAGGGGCACCTTGG--TCAGAGAAGCTCAACAGGTCCCACGCAGACTTCCTCTGTCCAGGGATAGGCAGGGG-CCAAACTGGGGCCTCGGCAGTGCCTGG-TCTCACAAACCCAGCTCAGACCCTCCTTGCTCCCACAACCATCAGTCCAGAGCCCCTGGGTCCTGAGTTGTCCATAGCTTCCCCTGAGAGGGAGCTCTCAGCTCCTAAATCCATGCTCCTAATTCCCCTGGTGATTGACCCCGCTGCCACTCAGACATCAAGTCCTGACTTTCAGGATGCCCTGTCCTCCATGAATAACTGAGCTGTCCCCTGTGAACCTGACTCCGAAGGTCCCAGGATTACCATATGCCTCCAGCACGTCCATCTACCTATA----GACTCTCACCCCTAAATTGCCCCACAATGCCAACAACTCTCGAACTACTACTGGCTTCCTACCTGTGACAGTTCCTAGAACGTCCACTTCTGGGTCCCCCAGCTCCTAATGTGCCCCCCAGGCCTGTCGGTCACTGTATCTGCTTGCAAGGATTCTCTTCCTGATACTGTCTAACCCTAACACTACAGCCCCAAGATTCTCTCAATCATCTGCCTCTCTTACCTGAGACTGTCTCTAAAGACCCCAGTCC-ATTATACCCTTCTACCTCCAGACCCCTCATTCCACCTCTAGCCTCCCACTCTGCCCATGGATCTCCCGTACTTCTGGGGTCTCTATTAGCCCTACCTATGGCCCCTCTTTCCTTATCTTGTGATAACATTAGACCCCAAAATAACCCCAAACCATTTCCTGGAGCTGATGGCTTCTTGCATAGCCCAGGTTTCCCCCTTCTTGGAACC----CCACAGCTCT-GTCCCACCTTTCCCGGACT-CCTATTCCTGCCTCTCACCAGGTATAAGGACTGGCTGTGCCTGTTGGTTTGAATTGTGTCTTGGTCTCTCTTCAGTGGCCCCTGTGGGGTACGGTTCAGGCAGAACCCTCAAGGGGGCTTGCGAGTCGTCGGAGGGCATGTTGCGCAGCACGGGGCCTGGCCCTGGATGGTCAGCCTCCAGGTCTACCAGCCCCACAACAACCGCCTCAAGTAGGTCCTGAGGGCCTGAGGTCAGAGTAGGGGACCCCGGGGG-CCACAGTGGTGGCCAGCAGGACAGGGCCGGGAGCAGAGGAGAGGAAGAGGCCACCTTGGAGCAAGGTCCTCTCTAAGGAGGGTGGAACCCTCCCCCCC-AGAGCCAGGAGTCTCGGGCCCAGACTTCTGGGAGAAATGCAGTCTGAGATACCAGTTATGTCCTCCGCCAGCTCTTATTGAGAT--CCCACGTGGCACAGTGGCGATCACTGTTAAAGAGACTAGTGAAAGTGCACAGACAGACTGGAGGGTGTCACTGCATGCAAGGGAGACACAGCAGTGCAGGCTGTTCTGGAGGAGGGTAGATAGCCACCCCCACCTGCTTGGGTCCTGCCTCCCCTCCCGAACTGCAGGGCCTGTGTTTTACCCACAGTGCCAGGTTTCGATCCACAGCACACACTCAGATAATGTTTATGAGCTGGGGTGTAGCTCAGCAGTAGAGTTGCTTGTCTAGCATGTGCGAGGCCCTATGTGGGATCCCCACTACTGGAAAAAAAAAAGTTTACTGAATAAGCCCTTCTCCCACCCAGACACATTCTTCAAGGTCTTAGCCAAGAATGAGGAATGGGGACCCAAAGGACTGACATGCCTGAGCAAGATTCATGTGGTCCTGTCTGAGACCACCGTCACCCTGCTCAAGGGCAGACATACACTGGTGAGCCCCAACCCC-ATCCCCCATCCACTCCTGCTGGGGCAACTGAATCTGACCAAGGCCCACTCCCGGCCGGCCCCAGCGGGGATAGGCTTAAACAAAGCACTGATGGTGAGGCTCCAAGCCACTATGGTGGGAGAGGTTGTTAGGCTGCTGTCAGTCACCATGGATACCATATCCCGTTGAAAGTTAAAGGTCAGCTTGAGTGACGATAAATAGAACTGACAGCCAAGGCATTTTTCAGAGGACTGAAATGAGAGAAGAATGTCAATTAGCAGCCACAGTCAGTCTGGGGCCCAGAGCAGGAGGCAGGAAGGAAGTCCATTGAATACTTGCAGGGCACACTGCAGACTTATCTGGTTTCCCTCTAAGCCAAACAAGAGAGACCCTATCACTACCCCAGATCAGAATGCTTCCCCAGGCAGGAAATTTATTGCTTTAAACTCATGCCCTGAAGTACCCGGCACTGCATGCTCTTTGTACTGGGCACTAAAGCTTGAATGAGCAGATCAAATTCCAAAGAATACGGAAGAACCCTGC--CAAGCTAACTCTTGAGTTAAAAGGACTACAGATGTTACAAAACGCTATTGCAAAACGCACACCCTGACATAAAATTACTCTCTGGTGCCCCTGGCAATTACATCAGTCAAGACTGGTCTCAGTGAGGACAGTAAGAGACCCTTTTGTTTGGATCAAGTTGTCCTTTCTTAAAGCGTAACAGGGGTTCATTAAATGTTGGACAAGAAGTTTGTACTCAAA-TGAGCTGAG-AAAAACTCAGGAAAACTCCACTGCAGAATTTAAAGAGACTTGGTGTTGGATGGAACTTTAGTTACTTGAAATATTTTATGTGAAATGGAGGCCTTTTAAAGTTTAAACCTATCACACTGGCAATTAGCGTGTAGGGGTAAGTCCTCAGCCGTGTAAGGGTCACTGACGAGAGAATACTTCAAGCCAGGCTTTCAAAGAGGTCAGTGGTTGATAAGGGAACATACTTTTGTTTTGAGAAGAGTTTTGCTGAAATGCAGTCTCAAGCCCACCCCCTCATTAAAATTATTAACCACTCATTCATCGACTTACCTGCACCATCCAACATTTCTGCATGATGAAATTTTGGATCCCTCCTAGGTATTTGCCTAATTATTCAAATTCTCACTGGATTATTCCTAGCAATACACTATACATCCGATACAATAACAGCTTTCTCATCTGTCACACATATCTGTCGAGATGTAAACTATGGTTGACTTATTCGATACATACACGCTAACGGAGCCTCCATATTTTTTATCTGCTTATTCCTTCATGTAGGCCGAGGACTTTACTATGGATCATACACCTACTTCGAAACATGAAACATTGGAGTAATTCTTCTATTCGCCGTTATAGCCACTGCATTCATAGGCTACGTCCTTCCATGAGGACAAATATCTTTTTGAGGTGCTACCGTCATTACAAATCTCCTATCAGCTATCCCATACATCGGAACAACATTAGTAGAATGAATCTGAGGGGGCTTCTCAGTAGATAAAGCCACTCTAACACGATTCTTTGCATTTCACTTCATCCTCCCATTTATTATTACAGCGTTAGTTATAGTTCATCTACTCTTCCTTCACGAGACCGGGTCTAACAACCCCTCCGGATTAATCTCTGACTCTGACAAAATCCCATTCCACCCATACTACACCATTAAAGATATCCTAGGCATCCTCCTCCTAATTCTAGTCCTAATAATCTTAGTCCTATTCTCCCCCGATCTCCTTGGAGACCCAGATAATTATACCCCTGCCAATCCACTTAATACTCCACCACATATTAAACCAGAATGGTATTTCCTATTTGCCTACGCCATTCTACGATCCATTCCCAATAAACTAGGAGGGGTATTAGCCCTAGTTCTCTCTATCCTAATTCTAATATTATTTCCCATCCTCCACATATCTAAACAACGTAGCATAATATTCCGTCCACTTAGCCAATGTATATTNTGAATCTTAGTAGCTGATCTATTTACACTCACCTGAATCGGAGGCCANCCAGTCGAATACCCATTTATCATTATCGGCCAACTAGCATCAATCCTCTATTTTATAATTATTCTCCTTATCCTACCAACTATTAGCCTATTCGAAAACAAACTCCTTAAATGATA
d231a     CATCCACACTCCTCCAACCACCCCCCCC-AAATGGCGCCTACCCGATCCGCAATCGCCTGGGCCAAGTCTCGTGAGATAGTGGAAGGTGGTAAGTCTCGCGAGATTGTGGGAGGTGCTAAGTCTTGCGAGATCGTGGAAGGTGGTAATACTTGAACATCTCCATGGCTCACAGCTAATTGCCATCCT-AGCTATCTCCTCAACCAGGGCTCTTA-CACTCCATAATTCCTTTAAGACCGAGGAAGTGGCTCCTATGTCCAGGAGGAAATTTATGGGGCGGCCATCAATAAGGAGGGTAACCCTGGGCACCTGTAARGTGATGTCAATGGTCGGGAAAGGAGCCCACAGGCCCCATCA-GTCCTCTGTAGTCAGTGCCAGCAGGTTCAGGGTTTGTGACTAGTCCAGTCCCCCTGTGGGGATTGGGGCAGTCAACACCCCAGTGTCCC-ACCTCGGAACATTTAGGGCACGGACACTTAGGAACCCTGGG-ACTAGGGCAGGCCGAAGCCCAATGTCCTTCATTCCCACATCCATAACAGGGCCCTGGGGGTTCCCCCTGTATGGACTTACGAACCCCTGTTTTTGAGGCCTGAGCATCAGAGCCCCGAAGGGCTTGAGCAAGTATTTGAAACTTTGGTCTTTCATATTTC---------------------TGAAATTTGTGACGCTCCATCTCCTCTTCTCAATTATGGTATGCCTTAAA---GACTGTGGCCAAAATCTTGGTCTGAGGCACGTGTGAGTAAGTGACAGGGGCACCTTGG--TCAGAGAAGCTCAACAGGTCCCACGCAGACTTCCTCTGTCCAGGGATAGGCAGGGG-CCAAACTGGGGCCTCGGCAGTGCCTGG-TCTCACAAACCCAGCTCAGACCCTCCTTGCTCCCACAACCATCAGTCCAGAGCCCCTGGGTCCTGAGTTGTCCATAGCTTCCCCTGAGAGGGAGCTCTCAGCTCCTAAATCCATGCTCCTAATTCCCCTGGTGATTGACCCCGCTGCCACTCAGACATCAAGTCCTGACTTTCAGGATGCCCTGTCCTCCATGAATAACTGAGCTGTCCCCTGTGAACCTGACTCCGAAGGTCCCAGGATTACCATATGCCTCCAGCACGTCCATCTACCTATA----GACTCTCACCCCTAAATTGCCCCACAATGCCAACAACTCTCGAACTACTACTGGCTTCCTACCTGTGACAGTTCCTAGAACGTCCACTTCTGGGTCCCCCAGCTCCTAATGTGCCCCCCAGGCCTGTCGGTCACTGTATCTGCTTGCAAGGATTCTCTTCCTGATACTGTCTAACCCTAACACTACAGCCCCAAGATTCTCTCAATCATCTGCCTCTCTTACCTGAGACTGTCTCTAAAGACCCCAGTCC-ATTATACCCTTCTACCTCCAGACCCCTCATTCCACCTCTAGCCTCCCACTCTGCCCATGGATCTCCCGTACTTCTGGGGTCTCTATTAGCCCTACCTATGGCCCCTCTTTCCTTATCTTGTGATAACATTAGACCCCAAAATAACCCCAAACCATTTCCTGGAGCTGATGGCTTCTTGCATAGCCCAGGTTTCCCCCTTCTTGGAACC----CCACAGCTCT-GTCCCACCTTTCCCGGACT-CCTATTCCTGCCTCTCACCAGGTATAAGGACTGGCTGTGCCTGTTGGTTTGAATTGTGTCTTGGTCTCTCTTCAGTGGCCCCTGTGGGGTACGGTTCAGGCAGAACCCTCAAGGGGGCTTGCGAGTCGTCGGAGGGCATGTTGCGCAGCACGGGGCCTGGCCCTGGATGGTCAGCCTCCAGGTCTACCAGCCCCACAACAACCGCCTCAAGTAGGTCCTGAGGGCCTGAGGTCAGAGTAGGGGACCCCGGGGG-CCACAGTGGTGGCCAGCAGGACAGGGCCGGGAGCAGAGGAGAGGAAGAGGCCACCTTGGAGCAAGGTCCTCTCTAAGGAGGGTGGAACCCTCCCCCCC-AGAGCCAGGAGTCTCGGGCCCAGACTTCTGGGAGAAATGCAGTCTGAGATACCAGTTATGTCCTCCGCCAGCTCTTATTGAGAT--CCCACGTGGCACAGTGGCGATCACTGTTAAAGAGACTAGTGAAAGTGCACAGACAGACTGGAGGGTGTCACTGCATGCAAGGGAGACACAGCAGTGCAGGCTGTTCTGGAGGAGGGTAGATAGCCACCCCCACCTGCTTGGGTCCTGCCTCCCCTCCCGAACTGCAGGGCCTGTGTTTTACCCACAGTGCCAGGTTTCGATCCACAGCACACACTCAGATAATGTTTATGAGCTGGGGTGTAGCTCAGCAGTAGAGTTGCTTGTCTAGCATGTGCGAGGCCCTATGTGGGATCCCCACTACTGGAAAAAAAAAAGTTTACTGAATAAGCCCTTCTCCCACCCAGACACATTCTTCAAGGTCTTAGCCAAGAATGAGGAATGGGGACCCAAAGGACTGACATGCCTGAGCAAGATTCATGTGGTCCTGTCTGAGACCACCGTCACCCTGCTCAAGGGCAGACATACACTGGTGAGCCCCAACCCC-ATCCCCCATCCACTCCTGCTGGGGCAACTGAATCTGACCAAGGCCCACTCCCGGCCGGCCCCAGCGGGGATAGGCTTAAACAAAGCACTGATGGTGAGGCTCCAAGCCACTATGGTGGGAGAGGTTGTTAGGCTGCTGTCAGTCACCATGGATACCATATCCCGTTGAAAGTTAAAGGTCAGCTTGAGTGACGATAAATAGAACTGACAGCCAAGGCATTTTTCAGAGGACTGAAATGAGAGAAGAATGTCAATTAGCAGCCACAGTCAGTCTGGGGCCCAGAGCAGGAGGCAGGAAGGAAGTCCATTGAATACTTGCAGGGCACACTGCAGACTTATCTGGTTTCCCTCTAAGCCAAACAAGAGAGACCCTATCACTACCCCAGATCAGAATGCTTCCCCAGGCAGGAAATTTATTGCTTTAAACTCATGCCCTGAAGTACCCGGCACTGCATGCTCTTTGTACTGGGCACTAAAGCTTGAATGAGCAGATCAAATTCCAAAGAATACCAAAGAACCCTGC--CAAGCTAACTCTTGAGTTAAAAGGACTACAGATGTTACAAAACGCTATTGCAAAACGCACACCCTGACATAAGATTACTCTCTGGTGCCCCTGGCAATTACATCAGTCAAGACTGGTCTCAGTGAGGACAGTAAGAGACCCTTTTGTTTGGATCAAGTTGTCCTTTCTTAAAGCATAACAGGGGTTCATTAAATGTTGGACAAGAAGTTTGTACTCAAA-TGAGCTGAG-AAAAACTCAGGAAAACTCCACTGCAGAATTTAAAGAGACTTGGTGTTGGATGGAACTTTAGTTACTTGAAATATTTTATGTGAAATGGAGGCCTTTTAAAGTTTAAACCTATCACACTGGCAATTAGCGTGTAGGGGTAAGTCCTCAGCCGTGTAAGGATCACTGACGAGAGAATACTTCAAGCCAGGCTTTCAAAGAGGTCAGTGGTTGATAAGGGAACATACTTTTGTTTTGAGAAGAGTTTTGCTGAAATGCAGTCTCAAGCCCACCCCCTCATTAAAATTATTAACCACTCATTCATCGACTTACCTGCACCATCCAACATTTCTGCATGATGAAATTTTGGATCCCTCCTAGGTATTTGCCTAATTATTCAAATTCTCACTGGATTATTCCTAGCAATACACTATACATCCGATACAATAACAGCTTTCTCATCTGTCACACATATCTGTCGAGATGTAAACTATGGTTGACTTATTCGATACATACACGCTAACGGAGCCTCCATATTTTTTATCTGCTTATTCCTTCATGTAGGCCGAGGGCTTTACTATGGATCATACACCTACTTCGAAACATGAAACATTGGAGTAATTCTTCTATTCGCCGTTATAGCCACTGCATTCATAGGCTACGTCCTTCCATGAGGACAAATATCTTTTTGAGGTGCTACCGTCATTACAAATCTCCTATCAGCTATCCCATACATCGGAACAACATTAGTAGAATGAATCTGAGGGGGCTTCTCAGTAGATAAAGCCACTCTAACACGATTCTTTGCATTTCACTTCATCCTCCCATTTATTATTACAGCGTTAGTTATAGTTCACCTACTCTTCCTTCACGAGACCGGGTCCAACAACCCCTCCGGATTAATCTCTGACTCTGACAAAATCCCATTCCACCCATACTACACCATTAAAGATATCCTAGGCATCCTCCTCCTAATTCTAGTCCTAATAATCTTAGTCCTATTCTCCCCCGATCTCCTTGGAGACCCAGATAATTATACCCCTGCCAATCCACTTAATACTCCACCACATATTAAACCAGAATGGTATTTCCTATTTGCCTACGCCATTCTACGATCCATTCCCAATAAACTAGGAGGAGTATTAGCCCTAGTTCTCTCTATCCTAATTCTAATATTATTTCCCATCCTCCACATATCTAAACAACGTAGCATAATATTCCGTCCACTTAGCCAATGTATATTCTGAATCTTAGTAGCTGATCTATTTACACTCACCTGAATCGGAGGCCAACCAGTCGAATACCCATTTATCATTATCGGCCAACTAGCATCAATCCTCTATTTTATAATTATTCTCCTTATCCTACCAACTATTAGCCTATTCGAAAACAAACTCCTTAAATGATA
d231b     CATCCACACTCCTCCAACCACCCCCCCC-AAATGGCGCCTACCCGATCCGCAATCGCCTGGGCCAAGTCTCGTGAGATAGTGGAAGGTGGTAAGTCTCGCGAGATTGTGGGAGGTGCTAAGTCTTGCGAGATCGTGGAAGGTGGTAATACTTGAACATCTCCATGGCTCACAGCTAATTGCCATCCT-AGCTATCTCCTCAACCAGGGCTCTTA-CACTCCATAATTCCTTTAAGACCGAGGAAGTGGCTCCTATGTCCAGGAGGAAATTTATGGGGCGGCCATCAATAAGGAGGGTAACCCTGGGCACCTGTAARGTGATGTCAATGGTCGGGAAAGGAGCCCACAGGCCCCATCA-GTCCTCTGTAGTCAGTGCCAGCAGGTTCAGGGTTTGTGACTAGTCCAGTCCCCCTGTGGGGATTGGGGCAGTCAACACCCCAGTGTCCC-ACCTCGGAACATTTAGGGCACGGACACTTAGGAACCCTGGG-ACTAGGGCAGGCCAAAGCCCAATGTCCTTCATTCCCACATCCATAACAGGGCCCTGGGGGTTCCCCCTGTATGGACTTACGAACCCCTGTTTTTGAGGCCTGAGCATCAGAGCCCCGAAGGGCTTGAGCAAGTATTTGAAACTTTGGTCTTTCATATTTC---------------------TGAAATTTGTGACGCTCCATCTCCTCTTCTCAATTATGGTATGCCTTAAA---GACTGTGGCCAAAATCTTGGTCTGAGGCACGTGTGAGTAAGTGACAGGGGCACCTTGG--TCAGAGAAGCTCAACAGGTCCCACGCAGACTTCCTCTGTCCAGGGATAGGCAGGGG-CCAAACTGGGGCCTCGGCAGTGCCTGG-TCTCACAAACCCAGCTCAGACCCTCCTTGCTCCCACAACCATCAGTCCAGAGCCCCTGGGTCCTGAGTTGTCCATAGCTTCCCCTGAGAGGGAGCTCTCAGCTCCTAAATCCATGCTCCTAATTCCCCTGGTGATTGACCCCGCTGCCACTCAGACATCAAGTCCTGACTTTCAGGATGCCCTGTCCTCCATGAATAACTGAGCTGTCCCCTGTGAACCTGACTCCGAAGGTCCCAGGATTACCATATGCCTCCAGCACGTCCATCTACCTATA----GACTCTCACCCCTAAATTGCCCCACAATGCCAACAACTCTCGAACTACTACTGGCTTCCTACCTGTGACAGTTCCTAGAACGTCCACTTCTGGGTCCCCCAGCTCCTAATGTGCCCCCCAGGCCTGTCGGTCACTGTATCTGCTTGCAAGGATTCTCTTCCTGATACTGTCTAACCCTAACACTACAGCCCCAAGATTCTCTCAATCATCTGCCTCTCTTACCTGAGACTGTCTCTAAAGACCCCAGTCC-ATTATACCCTTCTACCTCCAGACCCCTCATTCCACCTCTAGCCTCCCACTCTGCCCATGGATCTCCCGTACTTCTGGGGTCTCTATTAGCCCTACCTATGGCCCCTCTTTCCTTATCTTGTGATAACATTAGACCCCAAAATAACCCCAAACCATTTCCTGGAGCTGATGGCTTCTTGCATAGCCCAGGTTTCCCCCTTCTTGGAACC----CCACAGCTCT-GTCCCACCTTTCCCGGACT-CCTATTCCTGCCTCTCACCAGGTATAAGGACTGGCTGTGCCTGTTGGTTTGAATTGTGTCTTGGTCTCTCTTCAGTGGCCCCTGTGGGGTACGGTTCAGGCAGAACCCTCAAGGGGGCTTGCGAGTCGTCGGAGGGCATGTTGCGCAGCACGGGGCCTGGCCCTGGATGGTCAGCCTCCAGGTCTACCAGCCCCACAACAACCGCCTCAAGTAGGTCCTGAGGGCCTGAGGTCAGAGTAGGGGACCCCGGGGG-CCACAGTGGTGGCCAGCAGGACAGGGCCGGGAGCAGAGGAGAGGAAGAGGCCACCTTGGAGCAAGGTCCTCTCTAAGGAGGGTGGAACCCTCCCCCCC-AGAGCCAGGAGTCTCGGGCCCAGACTTCTGGGAGAAATGCAGTCTGAGATACCAGTTATGTCCTCCGCCAGCTCTTATTGAGAT--CCCACGTGGCACAGTGGCGATCACTGTTAAAGAGACTAGTGAAAGTGCACAGACAGACTGGAGGGTGTCACTGCATGCAAGGGAGACACAGCAGTGCAGGCTGTTCTGGAGGAGGGTAGATAGCCACCCCCACCTGCTTGGGTCCTGCCTCCCCTCCCGAACTGCAGGGCCTGTGTTTTACCCACAGTGCCAGGTTTCGATCCACAGCACACACTCAGATAATGTTTATGAGCTGGGGTGTAGCTCAGCAGTAGAGTTGCTTGTCTAGCATGTGCGAGGCCCTATGTGGGATCCCCACTACTGGAAAAAAAAAAGTTTACTGAATAAGCCCTTCTCCCACCCAGACACATTCTTCAAGGTCTTAGCCAAGAATGAGGAATGGGGACCCAAAGGACTGACATGCCTGAGCAAGATTCATGTGGTCCTGTCTGAGACCACCGTCACCCTGCTCAAGGGCAGACATACACTGGTGAGCCCCAACCCC-ATCCCCCATCCACTCCTGCTGGGGCAACTGAATCTGACCAAGGCCCACTCCCGGCCGGCCCCAGCGGGGATAGGCTTAAACAAAGCACTGATGGTGAGGCTCCAAGCCACTATGGTGGGAGAGGTTGTTAGGCTGCTGTCAGTCACCATGGATACCATATCCCGTTGAAAGTTAAAGGTCAGCTTGAGTGACGATAAATAGAACTGACAGCCAAGGCATTTTTCAGAGGACTGAAATGAGAGAAGAATGTCAATTAGCAGCCACAGTCAGTCTGGGGCCCAGAGCAGGAGGCAGGAAGGAAGTCCATTGAATACTTGCAGGGCACACTGCAGACTTATCTGGTTTCCCTCTAAGCCAAACAAGAGAGACCCTATCACTACCCCAGATCAGAATGCTTCCCCAGGCAGGAAATTTATTGCTTTAAACTCATGCCCTGAAGTACCCGGCACTGCATGCTCTTTGTACTGGGCACTAAAGCTTGAATGAGCAGATCAAATTCCAAAGAATACGGAAGAACCCTGC--CAAGCTAACTCTTGAGTTAAAAGGACTACAGATGTTACAAAACGCTATTGCAAAACGCACACCCTGACATAAGATTACTCTCTGGTGCCCCTGGCAATTACATCAGTCAAGACTGGTCTCAGTGAGGACAGTAAGAGACCCTTTTGTTTGGATCATTTTGTCCTTTCTTAAAGCATAACAGGGGTTCATTAAATGTTGGACAAGAAGTTTGTACTCAAA-TGAGCTGAG-AAAAACTCAGGAAAACTCCACTGCAGAATTTAAAGAGACTTGGTGTTGGATGGAACTTTAGTTACTTGAAATATTTTATGTGAAATGGAGGCCTTTTAAAGTTTAAACCTATCACACTGGCAATTAGCGTGTAGGGGTAAGTCCTCAGCCGTGTAAGGATCACTGACGAGAGAATACTTCAAGCCAGGCTTTCAAAGAGGTCAGTGGTTGATAAGGGAACATACTTTTGTTTTGAGAAGAGTTTTGCTGAAATGCAGTCTCAAGCCCACCCCCTCATTAAAATTATTAACCACTCATTCATCGACTTACCTGCACCATCCAACATTTCTGCATGATGAAATTTTGGATCCCTCCTAGGTATTTGCCTAATTATTCAAATTCTCACTGGATTATTCCTAGCAATACACTATACATCCGATACAATAACAGCTTTCTCATCTGTCACACATATCTGTCGAGATGTAAACTATGGTTGACTTATTCGATACATACACGCTAACGGAGCCTCCATATTTTTTATCTGCTTATTCCTTCATGTAGGCCGAGGGCTTTACTATGGATCATACACCTACTTCGAAACATGAAACATTGGAGTAATTCTTCTATTCGCCGTTATAGCCACTGCATTCATAGGCTACGTCCTTCCATGAGGACAAATATCTTTTTGAGGTGCTACCGTCATTACAAATCTCCTATCAGCTATCCCATACATCGGAACAACATTAGTAGAATGAATCTGAGGGGGCTTCTCAGTAGATAAAGCCACTCTAACACGATTCTTTGCATTTCACTTCATCCTCCCATTTATTATTACAGCGTTAGTTATAGTTCACCTACTCTTCCTTCACGAGACCGGGTCCAACAACCCCTCCGGATTAATCTCTGACTCTGACAAAATCCCATTCCACCCATACTACACCATTAAAGATATCCTAGGCATCCTCCTCCTAATTCTAGTCCTAATAATCTTAGTCCTATTCTCCCCCGATCTCCTTGGAGACCCAGATAATTATACCCCTGCCAATCCACTTAATACTCCACCACATATTAAACCAGAATGGTATTTCCTATTTGCCTACGCCATTCTACGATCCATTCCCAATAAACTAGGAGGAGTATTAGCCCTAGTTCTCTCTATCCTAATTCTAATATTATTTCCCATCCTCCACATATCTAAACAACGTAGCATAATATTCCGTCCACTTAGCCAATGTATATTCTGAATCTTAGTAGCTGATCTATTTACACTCACCTGAATCGGAGGCCAACCAGTCGAATACCCATTTATCATTATCGGCCAACTAGCATCAATCCTCTATTTTATAATTATTCTCCTTATCCTACCAACTATTAGCCTATTCGAAAACAAACTCCTTAAATGATA
d236a     CATCCACACTCCTCCAACCACCCCCCC--AAATGGCGCCGACCCGATCCGCAATCGCCTGGGCCAAGTCTCGTGAGATAGTGGAAGGTGGTAAGTCTCGCGAGATTGTGGGAGGTGCTAAGTCTTGCGAGATCGTGGAAGGTGGTAATACCTGAACATCTCCATGGCTCACAGCTAATTGCCATCCT-AGCTATCTCCTCAACCAGGGCTCTTA-CACTCCATAATTCCTTTAAGACCGAGGAAGTGGCTCCTATGTCCAGGAGGAAATTTATGGGGCGGCCATCAATAAGGAGGGTAACCCTGGGCACCTGTAAGGTGATGTCAATGGTCGGGAAAGGAGCCCACGGGCCCCATCA-GTCCTCTGTAGTCAGTGACAGCAGGTTCAGGGTTTGTGACTAGTCCAGTCCCCCTGTGGGGATTGGGGCAGTCAACACCCCAGTGTCCC-ACCTCGGAACATTTAGGGCACAGACACTTAGGAACCCTGGG-ACTAGGGCAGGCCGAAGCCCAATGTCCTTCGTTCCCACATCCATAACAGGGCCCTGGGGGTTCCCCCTGTATGGACTTATGAACCCCTGTTTTTGAGGCCTGAGCATCAGAGCCCCGAAGGGCTTGAGCAAGTATTTGAAACTTTGGTCTTTCATATTTC---------------------TGAAATTTGCGACGCTCCATCTCCTCTTCTTGATTATGGTATGCCTTAAA---GACTGTGGCCAAAATCTTGGTCTGAGGCACGTGTGAGTAAGTGTCAGGGGCACCTTGG--TCAGGGAAGCTCAACAGGTCCCACGCAGACTTCCTCTGTCCAGGGATAGGCAGGGGGCCAAACTGGGGCCTCGGCAGTGCCTGGGTCTCACAAACCCAGCTCAGACCCTCCTTGCTCCCACAACCATCAGTCCAGAGCCCCTGGGTCCTGAGTTGTCCATAGCTTCCCCTGAGAGGGAGCTCTCAGCTCCTAAATCCATGCTCCTAATTCCCCTGGTGATTGACCCCACTGCCACTCAGACATCAAGTCCTGACTTTCAGGATGCCCTGTCCTCCATGAATAACTGAGCTGTCCCCTGTGAACCTGACTCCGAAGGTCCCAGGATTACCATATGCCTCCAGCACGTCCATCTACCTATA----GACTCTCACCCCTAAATTGCCCCACAATGCCAACAACTCTCGAACTACTACTGGCTTCCTACCTGTGACAGTTCCTAGAACGTCCACTTCTGGGTCCCCCAGCTCCTAATGTGCCCCCCAGGCCTGTCGGTCACTGTATCTGCTTGCAAGGATTCTCTTCCTGATACTGTCTAACCCTAACACTACAGCCCCAAGATTCTCTCAATCATCTGCCTCTCTTACCTGAGACTGTCTCTAAAGACCCCAGTCC-ATTATACCCTTCTACCTCCAGACCCCTCATTCCACCTCTAGCCTCCCACTCTGCCCATGGATCTCCCGTACTTCTGGGGTCTCTATTAGCCCTACCTATGGCCCCTCTTTCCTTATCTTGTGATAACATTAGACCCCAAAATAACCCCAAACCATTTCCTGGAGCTGATGGCTTCTTGCATAGCCCAGGTTTCCCCCTTCTTGGAACCAACCCCACAGCTCT-GTCCCACCTTTCCCGGACT-CCTATTCCTGCCTCTCACCAGGTATAAGGACTGGCTGTGCCTGTTGGTTTGAATTGTGTCTTGGTCTCTCTTCAGTGGCCCCTGCGGGGTACGGTTCAGGCAGAACCCTCAAGGGGGCTTGCGAGTCGTCGGAGGGCATGTTGTGCAGCACGGGGCCTGGCCCTGGATGGTCAGCCTCCAGGTCTACCAGCCCCACAACAACCGCCTCAAGTAGGTCCTGAGGGCCTGAGGTCAGAGTAGGGGACCCCGGGGG-CCACAGTGGTGGCCAGCAGGACAGGGCCGGGAGCAGAGGAGAGGAAGAGGCCACCTTGGAGCAAGGTCCTCTCTAAGGAGGGTGGAACCATCCCCCCC-AGAGCCAGGAGTCTCGGGCCCAGACTTCTGGGAGAAATGCAGTCTGAGATACCAGTTATGTCCTCCGCCAGCTCTTATTGAGAT--CCCACGTGGCACAGTGGCGATCACTGTTAAAGAGACTAGTGAAAGTGCACAGACAGACTGGAGGGTGTCACTGCATGCAAGGGAGACACAGCAGTGCAGGCTGTTCTGGAGGAGGGTAGATAGCCACCCCCACCTGCTTGGGTCCTGCCTCCCCTCCCGAACTGCAGGGCCTGTGTTTTACCCACAGTGCCAGGTTTCGATCCACAGCACACACTCAGATAATGTTTATGAGCTGGGGTGTAGCTCAGCAGTAGAGTTGCTTGTCTAGCATGTGCGAGGCCCTATGTGGGATCCCCACTACTGGAAAAAAAAAAGTTTACTGAATGAGCCCTTCTCCCACCCAGACACATTCTTCAAGGTCTTAGCCAAGAATGAGGAATGGGGACCCAAAGGACTGACGTGCCTGAGCAAGATTCATGTGGTCCTGTCTGAGACCACCATCACCCTGCTCAAGGGCAGACATACACTGGTGAGCCCCAACCCC-ATCCCCCATCCACTCCTGCTGGGGCAACTGAATCTGACCAAGGCCCACTCCCGGCCGGCCCCAGCGGGGATAGGCTTAAACAAAGCACTGATGGTGAGGCTCCAAGCCACTATGGTGGGAGAGGTTGTTAGGCTGCTGTCAGTCACCATGGATACCATATCCCGTTGAAAGTTAAAGGTCAGCTTGAGTGACGATAAATAGAACTGACAGCCAAGGCATTTTTCAGAGGACTGAAATGAGAGAAGAATGTCAATTAGCAGCCACAGTCAGTCTGGGGCCCAGAGCAGGAGGCAGGAAGGAAGTCCATTGAATACTTGCAGGGCACACTGCAGACTTATCTGGTTTCCCTCTAAGCCAAACAAGAGAGACCCTATCACTACCCCAGATCAGAATGCTTCCCCAGGCAGGAAATTTATTGCTTTAAACTCATGCCCTGAAGTACCCGGCACTGCATGCTCTTTGTACTGGGCACTAAAGCTTGAATGAGCAGATCAAATTCCAAAGAATACGGAAGAACCCTGC--CAAGCTAACTCTTGAGTTAAAAGGACTACAGATGTTACAAAACGCTATTGCAAAACGCACACCCTGACATAAGATTACTCTCTGGTGCCCCTGGCAATTACATCAGTCAAGACTGGTCTCAGTGAGGACAGTAAGAGACCCTTTTGTTTGGATCAAGTTGTCCTTTCTTAAAGCGTAACAGGGGTTCATTAAATGTTGGACAAGAAGTTTGTACTCAAA-TGAGCTGAG-AAAAACTCAGGAAAACTCCACTGCAGAATTTAAAGAGACTTGGTGTTGGATGGAACTTTAGTTACTTGGAATATTTTATGTGAAATGGAGGCCTTTTAAAGTTTAAACCTATCACACTGGCAATTAGCGTGTAGGGGTAAGTCCTCAGCCGTGTAAGGATCACTGACAAGAGAATACTTCAAGCCAGGCTTTCAAAGAGGTCAGTGGTTGATAAGGGAACATACTTTTGTTTTGAGAAGAGTTTTGCTGAAATGCAGTCTCAAGCCCACCCCCTCATTAAAATTATTAACCACTCATTCATCGACTTACCTGCACCATCCAACATTTCTGCATGATGAAATTTTGGATCCCTCCTAGGTATTTGCCTAATTATTCAAATTCTCACTGGATTATTCCTAGCAATACACTATACATCCGATACAATAACAGCTTTCTCATCTGTCACACATATCTGTCGAGATGTAAACTATGGTTGACTTATTCGATACATACACGCTAACGGAGCCTCCATATTTTTTATCTGCCTATTCCTTCATGTAGGCCGAGGACTTTACTATGGATCATACACCTACTTCGAAACATGAAACATTGGAGTAATTCTTCTATTCGCCGTTATAGCCACTGCATTCATAGGCTACGTCCTTCCATGAGGACAAATATCTTTTTGAGGTGCTACCGTCATTACAAATCTCCTATCAGCTATCCCATACATCGGAACAACATTAGTAGAATGAATCTGAGGGGGCTTCTCAGTAGATAAAGCCACTCTAACACGATTCTTTGCATTTCACTTCATCCTCCCATTTATTATTACAGCGTTAGTTATAGTTCATCTACTCTTCCTTCACGAGACCGGGTCCAACAACCCCTCCGGATTAATCTCTGACTCTGACAAAATCCCATTCCACCCATACTACACCATTAAAGATATCCTAGGCATCCTCCTCCTAATTCTAGTCCTAATAATCTTAGTCCTATTCTCCCCCGATCTCCTTGGAGACCCAGATAATTATACCCCTGCCAATCCACTTAATACTCCACCACATATTAAACCAGAATGGTATTTCCTATTTGCCTACGCCATTCTACGATCCATTCCCAATAAACTAGGAGGGGTATTAGCCCTAGTTCTCTCTATCCTAATTCTAATATTATTTCCCATCCTCCACATATCTAAACAACGTAGCATAATATTCCGTCCACTTAGCCAATGTATATTCTGAATCTTAGTAGCTGATCTATTTACACTCACCTGAATCGGAGGCCAACCAGTCGAATACCCATTTATCATTATCGGCCAACTAGCATCAATCCTCTATTTTATAATTATTCTCCTTATCCTACCAACTATTAGCCTATTCGAAAACAAACTCCTTAAATGATA
d236b     CATCCACACTCCTCCAACCACCCCCCC--AAATGGCGCCGACCCGATCCGCAATCGCCTGGGCCAAGTCTCGTGAGATAGTGGAAGGTGGTAAGTCTCGCGAGATTGTGGGAGGTGCTAAGTCTTGCGAGATCGTGGAAGGTGGTAATACCTGAACATCTCCATGGCTCACAGCTAATTGCCATCCT-AGCTATCTCCTCAACCAGGGCTCTTA-CACTCCATAATTCCTTTAAGACCGAGGAAGTGGCTCCTATGTCCAGGAGGAAATTTATGGGGCGGCCATCAATAAGGAGGGTAACCCTGGGCACCTGTAAGGTGATGTCAATGGTCGGGAAAGGAGCCCACGGGCCCCATCA-GTCCTCTGTAGTCAGTGACAGCAGGTTCAGGGTTTGTGACTAGTCCAGTCCCCCTGTGGGGATTGGGGCAGTCAACACCCCAGTGTCCC-ACCTCGGAACATTTAGGGCACAGACACTTAGGAACCCTGGG-ACTAGGGCAGGCCGAAGCCCAATGTCCTTCGTTCCCACATCCATAACAGGGCCCTGGGGGTTCCCCCTGTATGGACTTATGAACCCCTGTTTTTGAGGCCTGAGCATCAGAGCCCCGAAGGGCTTGAGCAAGTATTTGAAACTTTGGTCTTTCATATTTC---------------------TGAAATTTGCGACGCTCCATCTCCTCTTCTTGATTATGGTATGCCTTAAA---GACTGTGGCCAAAATCTTGGTCTGAGGCACGTGTGAGTAAGTGTCAGGGGCACCTTGG--TCAGGGAAGCTCAACAGGTCCCACGCAGACTTCCTCTGTCCAGGGATAGGCAGGGGGCCAAACTGGGGCCTCGGCAGTGCCTGGGTCTCACAAACCCAGCTCAGACCCTCCTTGCTCCCACAACCATCAGTCCAGAGCCCCTGGGTCCTGAGTTGTCCATAGCTTCCCCTGAGAGGGAGCTCTCAGCTCCTAAATCCATGCTCCTAATTCCCCTGGTGATTGACCCCACTGCCACTCAGACATCAAGTCCTGACTTTCAGGATGCCCTGTCCTCCATGAATAACTGAGCTGTCCCCTGTGAACCTGACTCCGAAGGTCCCAGGATTACCATATGCCTCCAGCACGTCCATCTACCTATA----GACTCTCACCCCTAAATTGCCCCACAATGCCAACAACTCTCGAACTACTACTGGCTTCCTACCTGTGACAGTTCCTAGAACGTCCACTTCTGGGTCCCCCAGCTCCTAATGTGCCCCCCAGGCCTGTCGGTCACTGTATCTGCTTGCAAGGATTCTCTTCCTGATACTGTCTAACCCTAACACTACAGCCCCAAGATTCTCTCAATCATCTGCCTCTCTTACCTGAGACTGTCTCTAAAGACCCCAGTCC-ATTATACCCTTCTACCTCCAGACCCCTCATTCCACCTCTAGCCTCCCACTCTGCCCATGGATCTCCCGTACTTCTGGGGTCTCTATTAGCCCTACCTATGGCCCCTCTTTCCTTATCTTGTGATAACATTAGACCCCAAAATAACCCCAAACCATTTCCTGGAGCTGATGGCTTCTTGCATAGCCCAGGTTTCCCCCTTCTTGGAACCAACCCCACAGCTCT-GTCCCACCTTTCCCGGACT-CCTATTCCTGCCTCTCACCAGGTATAAGGACTGGCTGTGCCTGTTGGTTTGAATTGTGTCTTGGTCTCTCTTCAGTGGCCCCTGTGGGGTACGGTTCAGGCAGAACCCTCAAGGGGGCTTGCGAGTCGTCGGAGGGCATGTTGTGCAGCACGGGGCCTGGCCCTGGATGGTCAGCCTCCAGGTCTACCAGCCCCACAACAACCGCCTCAAGTAGGTCCTGAGGGCCTGAGGTCAGAGTAGGGGACCCCGGGGG-CCACAGTGGTGGCCAGCAGGACAGGGCCGGGAGCAGAGGAGAGGAAGAGGCCACCTTGGAGCAAGGTCCTCTCTAAGGAGGGTGGAACCATCCCCCCC-AGAGCCAGGAGTCTCGGGCCCAGACTTCTGGGAGAAATGCAGTCTGAGATACCAGTTATGTCCTCCGCCAGCTCTTATTGAGAT--CCCACGTGGCACAGTGGCGATCACTGTTAAAGAGACTAGTGAAAGTGCACAGACAGACTGGAGGGTGTCACTGCATGCAAGGGAGACACAGCAGTGCAGGCTGTTCTGGAGGAGGGTAGATAGCCACCCCCACCTGCTTGGGTCCTGCCTCCCCTCCCGAACTGCAGGGCCTGTGTTTTACCCACAGTGCCAGGTTTCGATCCACAGCACACACTCAGATAATGTTTATGAGCTGGGGTGTAGCTCAGCAGTAGAGTTGCTTGTCTAGCATGTGCGAGGCCCTATGTGGGATCCCCACTACTGGAAAAAAAAAAGTTTACTGAATGAGCCCTTCTCCCACCCAGACACATTCTTCAAGGTCTTAGCCAAGAATGAGGAATGGGGACCCAAAGGACTGACGTGCCTGAGCAAGATTCATGTGGTCCTGTCTGAGACCACCATCACCCTGCTCAAGGGCAGACATACACTGGTGAGCCCCAACCCC-ATCCCCCATCCACTCCTGCTGGGGCAACTGAATCTGACCAAGGCCCACTCCCGGCCGGCCCCAGCGGGGATAGGCTTAAACAAAGCACTGATGGTGAGGCTCCAAGCCACTATGGTGGGAGAGGTTGTTAGGCTGCTGTCAGTCACCATGGATACCATATCCCGTTGAAAGTTAAAGGTCAGCTTGAGTGACGATAAATAGAACTGACAGCCAAGGCATTTTTCAGAGGACTGAAATGAGAGAAGAATGTCAATTAGCAGCCACAGTCAGTCTGGGGCCCAGAGCAGGAGGCAGGAAGGAAGTCCATTGAATACTTTCAGGGCACACTGCAGACTTATCTGGTTTCCCTCTAAGCCAAACAAGAGAGACCCTATCACTACCCCAGATCAGAATGCTTCCCCAGGCAGGAAATTTATTGCTTTAAACTCATGCCCTGAAGTACCCGGCACTGCATGCTCTTTGTACTGGGCACTAAAGCTTGAATGAGCAGATCAAATTCCAAAGAATACGGAAGAACCCTGC--CAAGCTAACTCTTGAGTTAAAAGGACTACAGATGTTACAAAACGCTATTGCAAAACGCACACCCTGACATAAGATTACTCTCTGGTGCCCCTGGCAATTACATCAGTCAAGACTGGTCTCAGTGAGGACAGTAAGAGACCCTTTTGTTTGGATCAAGTTGTCCTTTCTTAAAGCGTAACAGGGGTTCATTAAATGTTGGACAAGAAGTTTGTACTCAAA-TGAGCTGAG-AAAAACTCAGGAAAACTCCACTGCAGAATTTAAAGAGACTTGGTGTTGGATGGAACTTTAGTTACTTGAAATATTTTATGTGAAATGGAGGCCTTTTAAAGTTTAAACCTATCACACTGGCAATTAGCGTGTAGGGGTAAGTCCTCAGCCATGTAAGGATCACTGACAAGAGAATACTTCAAGCCAGGCTTTCAAAGAGGTCAGTGGTTGATAAGGGAACATACTTTTGTTTTGAGAAGAGTTTTGCTGAAATGCAGTCTCAAGCCCACCCCCTCATTAAAATTATTAACCACTCATTCATCGACTTACCTGCACCATCCAACATTTCTGCATGATGAAATTTTGGATCCCTCCTAGGTATTTGCCTAATTATTCAAATTCTCACTGGATTATTCCTAGCAATACACTATACATCCGATACAATAACAGCTTTCTCATCTGTCACACATATCTGTCGAGATGTAAACTATGGTTGACTTATTCGATACATACACGCTAACGGAGCCTCCATATTTTTTATCTGCCTATTCCTTCATGTAGGCCGAGGACTTTACTATGGATCATACACCTACTTCGAAACATGAAACATTGGAGTAATTCTTCTATTCGCCGTTATAGCCACTGCATTCATAGGCTACGTCCTTCCATGAGGACAAATATCTTTTTGAGGTGCTACCGTCATTACAAATCTCCTATCAGCTATCCCATACATCGGAACAACATTAGTAGAATGAATCTGAGGGGGCTTCTCAGTAGATAAAGCCACTCTAACACGATTCTTTGCATTTCACTTCATCCTCCCATTTATTATTACAGCGTTAGTTATAGTTCATCTACTCTTCCTTCACGAGACCGGGTCCAACAACCCCTCCGGATTAATCTCTGACTCTGACAAAATCCCATTCCACCCATACTACACCATTAAAGATATCCTAGGCATCCTCCTCCTAATTCTAGTCCTAATAATCTTAGTCCTATTCTCCCCCGATCTCCTTGGAGACCCAGATAATTATACCCCTGCCAATCCACTTAATACTCCACCACATATTAAACCAGAATGGTATTTCCTATTTGCCTACGCCATTCTACGATCCATTCCCAATAAACTAGGAGGGGTATTAGCCCTAGTTCTCTCTATCCTAATTCTAATATTATTTCCCATCCTCCACATATCTAAACAACGTAGCATAATATTCCGTCCACTTAGCCAATGTATATTCTGAATCTTAGTAGCTGATCTATTTACACTCACCTGAATCGGAGGCCAACCAGTCGAATACCCATTTATCATTATCGGCCAACTAGCATCAATCCTCTATTTTATAATTATTCTCCTTATCCTACCAACTATTAGCCTATTCGAAAACAAACTCCTTAAATGATA
d237a     CATCCACACTCCTCCAACCACCCCCCCC-AAATGGCGCCTACCCGATCCGCAATCGCCTGGGCCAAGTCTCGTGAGATAGTGGAAGGTGGTAAGTCTCGCGAGATTGTGGGAGGTGCTAAGTCTTGCGAGATCGTGGAAGGTGGTAATACTTGAACATCTCCATGGCTCACAGCTAATTGCCATCCT-AGCTATCTCCTCAACCAGGGCTCTTA-CACTCCATAATTCCTTTAAGACCGAGGAAGTGGCTCCTATGTCCAGGAGGAAATTTATGGGGCGGCCATCAATAAGGAGGGTAACCCTGGGCACCTGTAAGGTGATGTCAATGGTCGGGAAAGGAGCCCACAGGCCCCATCA-GTCCTCTGTAGTCAGTGCCAGCAGGTTCAGGGTTTGTGACTAGTCCAGTCCCCCTGTGGGGATTGGGGCAGTCAACACCCCAGTGTCCC-ACCTCGGAACATTTAGGGCACGGACACTTAGGAACCCTGGG-ACTAGGGCAGGCCGAAGCCCAATGTCCTTCATTCCCACATCCATAACAGGGCCCTGGGGGTTCCCCCTGTATGGACTTACGAACCCCTGTTTTTGAGGCCTGAGCATCAGAGCCCCGAAGGGCTTGAGCAAGTATTTGAAACTTTGGTCTTTCATATTTC---------------------TGAAATTTGTGACGCTCCATCTCCTCTTCTCAATTATGGTATGCCTTAAA---GACTGTGGCCAAAATCTTGGTCTGAGGCACGTGTGAGTAAGTGTCAGGGGCACCTTGG--TCAGAGAAGCTCAACAGGTCCCACGCAGACTTCCTCTGTCCAGGGATAGGCAGGGG-CCAAACTGGGGCCTCGGCAGTGCCTGG-TCTCACAAACCCAGCTCAGACCCTCCTTGCTCCCACAACCATCAGTCCAGAGCCCCTGGGTCCTGAGTTGTCCATAGCTTCCCCTGAGAGGGAGCTCTCAGCTCCTAAATCCATGCTCCTAATTCCCCTGGTGATTGACCCCGCTGCCACTCAGACATCAAGTCCTGACTTTCAGGATGCCCTGTCCTCCATGAATAACTGAGCTGTCCCCTGTGAACCTGACTCCGAAGGTCCCAGGATTACCATATGCCTCCAGCACGTCCATCTACCTATA----GACTCTCACCCCTAAATTGCCCCACAATGCCAACAACTCTCGAACTACTACTGGCTTCCTACCTGTGACAGTTCCTAGAACGTCCACTTCTGGGTCCCCCAGCTCCTAATGTGCCCCCCAGGCCTGTCGGTCACTGTATCTGCTTGCAAGGATTCTCTTCCTGATACTGTCTAACCCTAACACTACAGCCCCAAGATTCTCTCAATCATCTGCCTCTCTTACCTGAGACTGTCTCTAAAGACCCCAGTCC-ATTATACCCTTCTACCTCCAGACCCCTCATTCCACCTCTAGCCTCCCACTCTGCCCATGGATCTCCCGTACTTCTGGGGTCTCTATTAGCCCTACCTATGGCCCCTCTTTCCTTATCTTGTGATAACATTAGACCCCAAAATAACCCCAAACCATTTCCTGGAGCTGATGGCTTCTTGCATAGCCCAGGTTTCCCCCTTCTTGGAACC----CCACAGCTCT-GTCCCACCTTTCCCGGACT-CCTATTCCTGCCTCTCACCAGGTATAAGGACTGGCTGTGCCTGTTGGTTTGAATTGTGTCTTGGTCTCTCTTCAGTGGCCCCTGTGGGGTACGGTTCAGGCAGAACCCTCAAGGGGGCTTGCGAGTCGTCGGAGGGCATGTTGCGCAGCACGGGGCCTGGCCCTGGATGGTCAGCCTCCAGGTCTACCAGCCCCACAACAACCGCCTCAAGTAGGTCCTGAGGGCCTGAGGTCAGAGTAGGGGACCCCGGGGG-CCACAGTGGTGGCCAGCAGGACAGGGCCGGGAGCAGAGGAGAGGAAGAGGCCACCTTGGAGCAAGGTCCTYTCTAAGGAGGGTGGAACCCTCCCCCCC-AGAGCCAGGAGTCTCGGGCCCAGACTTCTGGGAGAAATGCAGTCTGAGATACCAGTTATGTCCTCCGCCAGCTCTTATTGAGAT--CCCACGTGGCACAGTGGCGATCACTGTTAAAGAGACTAGTGAAAGTGCACAGACAGACTGGAGGGTGTCACTGCATGCAAGGGAGACACAGCAGTGCAGGCTGTTCTGGAGGAGGGTAGATAGCCACCCCCACCTGCTTGGGTCCTGCCTCCCCTCCCGAACTGCAGGGCCTGTGTTTTACCCACAGTGCCAGGTTTCGATCCACAGCACACACTCAGATAATGTTTATGAGCTGGGGTGTAGCTCAGCAGTAGAGTTGCTTGTCTAGCATGTGCGAGGCCCTATGTGGGATCCCCACTACTGGAAAAAAAAAAGTTTACTGAATAAGCCCTTCTCCCACCCAGACACATTCTTCAAGGTCTTAGCCAAGAATGAGGAATGGGGACCCAAAGGACTGACATGCCTGAGCAAGATTCATGTGGTCCTGTCTGAGACCACCGTCACCCTGCTCAAGGGCAGACATACACTGGTGAGCCCCAACCCC-ATCCCCCATCCACTCCTGCTGGGGCAACTGAATCTGACCAAGGCCCACTCCCGGCCGGCCCCAGCGGGGATAGGCTTAAACAAAGCACTGATGGTGAGGCTCCAAGCCACTATGGTGGGAGAGGTTGTTAGGCTGCTGTCAGTCACCATGGATACCATATCCCGTTGAAAGTTAAAGGTCAGCTTGAGTGACGATAAATAGAACTGACAGCCAAGGCATTTTTCAGAGGACTGAAATGAGAGAAGAATGTCAATTAGCAGCCACAGTCAGTCTGGGGCCCAGAGCAGGAGGCAGGAAGGAAGTCCATTGAATACTTGCAGGGCACACTGCAGACTTATCTGGTTTCCCTCTAAGCCAAACAAGAGAGACCCTATCACTACCCCAGATCAGAATGCTTCCCCAGGCAGGAAATTTATTGCTTTAAACTCATGCCCTGAAGTACCCGGCACTGCATGCTCTTTGTACTGGGCACTAAAGCTTGAATGAGCAGATCAAATTCCAAAGAATACCAAAGAACCCTGC--CAAGCTAACTCTTGAGTTAAAAGGACTACAGATGTTACAAAACGCTATTGCAAAACGCACACCCTGACATAAGATTACTCTCTGGTGCCCCTGGCAATTACATCAGTCAAGACTGGTCTCAGTGAGGACAGTAAGAGACCCTTTTGTTTGGATCAAGTTGTCCTTTCTTAAAGCATAACAGGGGTTCATTAAATGTTGGACAAGAAGTTTGTACTCAAA-TGAGCTGAG-AAAAACTCAGGAAAACTCCACTGCAGAATTTAAAGAGACTTGGTGTTGGATGGAACTTTAGTTACTTGAAATATTTTATGTGAAATGGAGGCCTTTTAAAGTTTAAACCTATCACACTGGCAATTAGCGTGTAGGGGTAAGTCCTCAGCCGTGTAAGGATCACTGACGAGAGAATACTTCAAGCCAGGCTTTCAAAGAGGTCAGTGGTTGATAAGGGAACATACTTTTGTTTTGAGAAGAGTTTTGCTGAAATGCAGTCTCAAGCCCACCCCCTCATTAAAATTATTAACCACTCATTCATCGACTTACCTGCACCATCCAACATTTCTGCATGATGAAATTTTGGATCCCTCCTAGGTATTTGCCTAATTATTCAAATTCTCACTGGATTATTCCTAGCAATACACTATACATCCGATACAATAACAGCTTTCTCATCTGTCACACATATCTGTCGAGATGTAAACTATGGTTGACTTATTCGATACATACACGCTAACGGAGCCTCCATATTTTTTATCTGCTTATTCCTTCATGTAGGCCGAGGACTTTACTATGGATCATACACCTACTTCGAAACATGAAACATTGGAGTAATTCTTCTATTCGCCGTTATAGCCACTGCATTCATAGGCTACGTCCTTCCATGAGGACAAATATCTTTTTGAGGTGCTACCGTCATTACAAATCTCCTATCAGCTATCCCATACATTGGAACAACATTAGTAGAATGAATCTGAGGGGGCTTCTCAGTAGATAAAGCCACTCTAACACGATTCTTTGCATTTCACTTCATCCTCCCATTTATTATTACAGCGTTAGTTATAGTTCATCTACTCTTCCTTCACGAGACCGGGTCCAACAACCCCTCCGGATTAATCTCTGACTCTGACAAAATCCCATTCCACCCATACTACACCATTAAAGATATCCTAGGCATCCTCCTCCTAATTCTAGTCCTAATAATCTTAGTCCTATTCTCCCCCGATCTCCTTGGAGACCCAGATAATTATACCCCTGCCAATCCACTTAATACTCCACCACATATTAAACCAGAATGGTATTTCCTATTTGCCTACGCCATTCTACGATCCATTCCCAATAAACTAGGAGGGGTATTAGCCCTAGTTCTCTCTATCCTAATTCTAATATTATTTCCCATCCTCCACATATCTAAACAACGTAGCATAATATTCCGTCCACTTAGCCAATGTATATTCTGAATCTTAGTAGCTGATCTATTTACACTCACCTGAATCGGAGGCCAACCAGTCGAATACCCATTTATCACTATTGGCCAACTAGCATCAATCCTCTATTTTATAATTATTCTCCTTATCCTACCAACTATTAGCCTATTCGAAAACAAACTCCTTAAATGATA
d237b     CATCCACACTCCTCCAACCACCCCCCCC-AAATGGCGCCTACCCGATCCGCAATCGCCTGGGCCAAGTCTCGTGAGATAGTGGAAGGTGGTAAGTCTCGCGAGATTGTGGGAGGTGCTAAGTCTTGCGAGATCGTGGAAGGTGGTAATACTTGAACATCTCCATGGCTCACAGCTAATTGCCATCCT-AGCTATCTCCTCAACCAGGGCTCTTA-CACTCCATAATTCCTTTAAGACCGAGGAAGTGGCTCCTATGTCCAGGAGGAAATTTATGGGGCGGCCATCAATAAGGAGGGTAACCCTGGGCACCTGTAAAGTGATGTCAATGGTCGGGAAAGGAGCCCACAGGCCCCATCA-GTCCTCTGTAGTCAGTGCCAGCAGGTTCAGGGTTTGTGACTAGTCCAGTCCCCCTGTGGGGATTGGGGCAGTCAACACCCCAGTGTCCC-ACCTCGGAACATTTAGGGCACGGACACTTAGGAACCCTGGG-ACTAGGGCAGGCCGAAGCCCAATGTCCTTCATTCCCACATCCATAACAGGGCCCTGGGGGTTCCCCCTGTATGGACTTACGAACCCCTGTTTTTGAGGCCTGAGCATCAGAGCCCCGAAGGGCTTGAGCAAGTATTTGAAACTTTGGTCTTTCATATTTC---------------------TGAAATTTGTGACGCTCCATCTCCTCTTCTCAATTATGGTATGCCTTAAA---GACTGTGGCCAAAATCTTGGTCTGAGGCACGTGTGAGTAAGTGTCAGGGGCACCTTGG--TCAGAGAAGCTCAACAGGTCCCACGCAGACTTCCTCTGTCCAGGGATAGGCAGGGG-CCAAACTGGGGCCTCGGCAGTGCCTGG-TCTCACAAACCCAGCTCAGACCCTCCTTGCTCCCACAACCATCAGTCCAGAGCCCCTGGGTCCTGAGTTGTCCATAGCTTCCCCTGAGAGGGAGCTCTCAGCTCCTAAATCCATGCTCCTAATTCCCCTGGTGATTGACCCCGCTGCCACTCAGACATCAAGTCCTGACTTTCAGGATGCCCTGTCCTCCATGAATAACTGAGCTGTCCCCTGTGAACCTGACTCCGAAGGTCCCAGGATTACCATATGCCTCCAGCACGTCCATCTACCTATA----GACTCTCACCCCTAAATTGCCCCACAATGCCAACAACTCTCGAACTACTACTGGCTTCCTACCTGTGACAGTTCCTAGAACGTCCACTTCTGGGTCCCCCAGCTCCTAATGTGCCCCCCAGGCCTGTCGGTCACTGTATCTGCTTGCAAGGATTCTCTTCCTGATACTGTCTAACCCTAACACTACAGCCCCAAGATTCTCTCAATCATCTGCCTCTCTTACCTGAGACTGTCTCTAAAGACCCCAGTCC-ATTATACCCTTCTACCTCCAGACCCCTCATTCCACCTCTAGCCTCCCACTCTGCCCATGGATCTCCCGTACTTCTGGGGTCTCTATTAGCCCTACCTATGGCCCCTCTTTCCTTATCTTGTGATAACATTAGACCCCAAAATAACCCCAAACCATTTCCTGGAGCTGATGGCTTCTTGCATAGCCCAGGTTTCCCCCTTCTTGGAACC----CCACAGCTCT-GTCCCACCTTTCCCGGACT-CCTATTCCTGCCTCTCACCAGGTATAAGGACTGGCTGTGCCTGTTGGTTTGAATTGTGTCTTGGTCTCTCTTCAGTGGCCCCTGTGGGGTACGGTTCAGGCAGAACCCTCAAGGGGGCTTGCGAGTCGTCGGAGGGCATGTTGCGCAGCACGGGGCCTGGCCCTGGATGGTCAGCCTCCAGGTCTACCAGCCCCACAACAACCGCCTCAAGTAGGTCCTGAGGGCCTGAGGTCAGAGTAGGGGACCCCGGGGG-CCACAGTGGTGGCCAGCAGGACAGGGCCGGGAGCAGAGGAGAGGAAGAGGCCACCTTGGAGCAAGGTCCTYTCTAAGGAGGGTGGAACCCTCCCCCCC-AGAGCCAGGAGTCTCGGGCCCAGACTTCTGGGAGAAATGCAGTCTGAGATACCAGTTATGTCCTCCGCCAGCTCTTATTGAGAT--CCCACGTGGCACAGTGGCGATCACTGTTAAAGAGACTAGTGAAAGTGCACAGACAGACTGGAGGGTGTCACTGCATGCAAGGGAGACACAGCAGTGCAGGCTGTTCTGGAGGAGGGTAGATAGCCACCCCCACCTGCTTGGGTTCTGCCTCCCCTCCCGAACTGCAGGGCCTGTGTTTTACCCACAGTGCCAGGTTTCGATCCACAGCACACACTCAGATAATGTTTATGAGCTGGGGTGTAGCTCAGCAGTAGAGTTGCTTGTCTAGCATGTGCGAGGCCCTATGTGGGATCCCCACTACTGGAAAAAAAAAAGTTTACTGAATAAGCCCTTCTCCCACCCAGACACATTCTTCAAGGTCTTAGCCAAGAATGAGGAATGGGGACCCAAAGGACTGACATGCCTGAGCAAGATTCATGTGGTCCTGTCTGAGACCACCGTCACCCTGCTCAAGGGCAGACATACACTGGTGAGCCCCAACCCC-ATCCCCCATCCACTCCTGCTGGGGCAACTGAATCTGACCAAGGCCCACTCCCGGCCGGCCCCAGCGGGGATAGGCTTAAACAAAGCACTGATGGTGAGGCTCCAAGCCACTATGGTGGGAGAGGTTGTTAGGCTGCTGTCAGTCACCATGGATACCATATCCCGTTGAAAGTTAAAGGTCAGCTTGAGTGACGATAAATAGAACTGACAGCCAAGGCATTTTTCAGAGGACTGAAATGAGAGAAGAATGTCAATTAGCAGCCACAGTCAGTCTGGGGCCCAGAGCAGGAGGCAGGAAGGAAGTCCATTGAATACTTGCAGGGCACACTGCAGACTTATCTGGTTTCCCTCTAAGCCAAACAAGAGAGACCCTATCACTACCCCAGATCAGAATGCTTCCCCAGGCAGGAAATTTATTGCTTTAAACTCATGCCCTGAAGTACCCGGCACTGCATGCTCTTTGTACTGGGCACTAAAGCTTGAATGAGCAGATCAAATTCCAAAGAATACCAAAGAACCCTGC--CAAGCTAACTCTTGAGTTAAAAGGACTACAGATGTTACAAAACGCTATTGCAAAACGCACACCCTGACATAAGATTACTCTCTGGTGCCCCTGGCAATTACATCAGTCAAGACTGGTCTCAGTGAGGACAGTAAGAGACCCTTTTGTTTGGATCAAGTTGTCCTTTCTTAAAGCATAACAGGGGTTCATTAAATGTTGGACAAGAAGTTTGTACTCAAA-TGAGCTGAG-AAAAACTCAGGAAAACTCCACTGCAGAATTTAAAGAGACTTGGTGTTGGATGGAACTTTAGTTACTTGAAATATTTTATGTGAAATGGAGGCCTTTTAAAGTTTAAACCTATCACACTGGCAATTAGCGTGTAGGGGTAAGTCCTCAGCCGTGTAAGGATCACTGACGAGAGAATACTTCAAGCCAGGCTTTCAAAGAGGTCAGTGGTTGATAAGGGAACATACTTTTGTTTTGAGAAGAGTTTTGCTGAAATGCAGTCTCAAGCCCACCCCCTCATTAAAATTATTAACCACTCATTCATCGACTTACCTGCACCATCCAACATTTCTGCATGATGAAATTTTGGATCCCTCCTAGGTATTTGCCTAATTATTCAAATTCTCACTGGATTATTCCTAGCAATACACTATACATCCGATACAATAACAGCTTTCTCATCTGTCACACATATCTGTCGAGATGTAAACTATGGTTGACTTATTCGATACATACACGCTAACGGAGCCTCCATATTTTTTATCTGCTTATTCCTTCATGTAGGCCGAGGACTTTACTATGGATCATACACCTACTTCGAAACATGAAACATTGGAGTAATTCTTCTATTCGCCGTTATAGCCACTGCATTCATAGGCTACGTCCTTCCATGAGGACAAATATCTTTTTGAGGTGCTACCGTCATTACAAATCTCCTATCAGCTATCCCATACATTGGAACAACATTAGTAGAATGAATCTGAGGGGGCTTCTCAGTAGATAAAGCCACTCTAACACGATTCTTTGCATTTCACTTCATCCTCCCATTTATTATTACAGCGTTAGTTATAGTTCATCTACTCTTCCTTCACGAGACCGGGTCCAACAACCCCTCCGGATTAATCTCTGACTCTGACAAAATCCCATTCCACCCATACTACACCATTAAAGATATCCTAGGCATCCTCCTCCTAATTCTAGTCCTAATAATCTTAGTCCTATTCTCCCCCGATCTCCTTGGAGACCCAGATAATTATACCCCTGCCAATCCACTTAATACTCCACCACATATTAAACCAGAATGGTATTTCCTATTTGCCTACGCCATTCTACGATCCATTCCCAATAAACTAGGAGGGGTATTAGCCCTAGTTCTCTCTATCCTAATTCTAATATTATTTCCCATCCTCCACATATCTAAACAACGTAGCATAATATTCCGTCCACTTAGCCAATGTATATTCTGAATCTTAGTAGCTGATCTATTTACACTCACCTGAATCGGAGGCCAACCAGTCGAATACCCATTTATCACTATTGGCCAACTAGCATCAATCCTCTATTTTATAATTATTCTCCTTATCCTACCAACTATTAGCCTATTCGAAAACAAACTCCTTAAATGATA
d251a     CATCCACACTCCTCCAACCACCCCCCC--AAATGGCGCTGACCCGATCCACAATCGCCTGGGCCAAGTCTCG---------------------------CGAGATTGTGGGAGGTGCTAAGTCTCGCGAGATCATGGAAGGTGGTAATACTTGAACATCTCCATGGCTCACAGCTAATTGCCATCCT-AGCTATCTCCTCAACCAGGGCTCTTA-CACTCCATAATTCCTTTAAGACTGAGGAAGTGGCTCCTATGTCCAGGAGGAAATTTATGGGGCGGCCATCAATAAGGAGGGTAACCCTGGGCACCTGTAAGGTGATGTCAATGGTCGGGAAAGGAGCCCACGGGCCCTATCA-GTCCTCTGTAGTCAGTGCCAGCAGGTTCAGGGTTTGTGACTAGTCCAGTCCCCCTGTGGAGATTGGGGCAGTCAACACCCCAGAGTCCC-ACCTTGGAACATTTAGGGCACGGACACTTAGGAACCCTGGG-ACTAGGGCAGGCCGAAGCCCAATGTCCTTTGTTCCCACATCCATAACAGGGCCCTGGAGGTTCCCTCTGTATGGACTTACGAACCCCTGTTTTTGAGGCCTGAGCATCAGAGCCCCGAAGGGCTTGAGCAAGTAATTGAAACTTTGGTCTTTCATATTTC---------------------TGAAATTTGCGACTCTCCATCTCCTCTTCTCGATTATGGTATGTCTTAAA---GACTGTGGCCAAACTCTTGGTCTGAGGCACGTGTGAGTAAGTGTCAGGGGCACCTTGG--TCAGGGAAGCTCAACAGGTCCCACTCAGACTTCCTCTGTCCAGGGATAGGCAGGGGGCCAAACTGGGGCCTCGGCAGTGCCTGGGTCTCACATACCCAGCTCAGACCCTCCTTGCTCCCACAACCATCAGTCCAGAGCCCCTGGGTCCTGAGTTGTCCATAGCTTCCCCTGAGAGGGAGCTCTCAGCTCCTAAATCCATGCTCCTAATTCCCCTGGTGATTGACCCCACTGCCACTCAGACATCAAGTCCTGACTTTCAGGATGCCCTGTCCTCCATGAATAACTGAGCTGTCCCCTGTGAACCTGACTCCGAAGGTCCCAGGATTACCATATGCCTCCAGCACGTCCATCTACCTATA----GACTCTCACCCCTAAATTGCCCCACAATGCCAACAACTCTCAAACTACTACTGGCTTCCTACCTGTGACAGTTCCTAGAACGTCCACTTCTGGGTCCCCCAGCTCCTAATGTGCCCCCCAGGCCTGTCGGTCACTGTATCTGCTTGCAAGGATTCTCTTCCTGATACTGTCTAACCCTAACACTACAGCCCCAAGATTCTCTCAATCATCTGCCTCTCTTACCTGAGACTGTCTCTAAAGACCCCAGTCC-ATTATACCCTTCTACCTCCAGACCCCTCATTCCACCTCTAGCCTCCCACTCTGCCCATGGATCTCCCGTACTTCTGGGGTCTCTATTAGCCCTACCTATGGCCCCTCTTTCCTTATCTTGTGATAACATTAGACCCCAAAATAACCCCAAACCATTTCCTGGAGCTGATGGCTTCTTGCATAGCCCAGGTTTCCCCCTTCTTGGAACC----CCACAGCTCT-GTCCCACCTTTCCCGGACTTCCTATTCCTGCCTCTCACCAGGTATGAGGACTGGCTGTGCCTGTTGGTTTGAATTGTGTCTTGGTCTCTCTTCAGTGGCCCCTGTGGGTTACGGTTCAGGCAGAACCCTCAAGGGGGCTTGCGAGTCGTCGGAGGGCATGTTGTGCAGCACGGGGCCTGGCCCTGGATGGTCAGCCTCCAGGTCTACCAGCCCCACAACAACCGCCTCAAGTAGGTCCTGAGGGCCTGAGGTCAGAGTAGGGGACCCCGGGGG-CCACAGTAGTGGCCAGCAGGACAGGGCCGGGAGCAGAGGAGAGGAAGAGGCCACCTTGGAGCAAGGTCCTCTCTAAGGAGGGTGGAACCCTCCCCCCC-AGAGCCAGGAGTCTCGGGCCCAGACTTCTGGGAGAAATGCAGTCTGAGATACCAGTTATGTCCTCCGCCAGCTCTTATTGAGAT--CCCACGTGGCACAGTGGTGATCACTGTTAAAGAGACTAGTGAAAGTGCACAGACAGACTGGAGGGTGTCACTGCATGCAAGGGAGACACAGCAGTGCAGGCTGTTCTGGAGGAGGGTAGATAGCCACCCCCACCTGCTTGGGTCTTGCCTCCCCTCCCGAACTGCAGGGCCTGTGTTTTACCCACAGTGCCAGGTTTCGATCCACAGCACACACTCAGATAATGTTTATGAGCTGGGGTGTAGCTCAGCAGTAGAGTTGCTTGTCTAGCATGTGCGAGGCCCTATGTGGGATCCCCACTACTGGAAAAAAAAAAGTTTACTGAATGAGCCCTTCTCCCACCCAGACACATTCTTCAAGGTCTTAGCCAAGAATGAGGAATGGGGACCCAAAGGACTGACATGCCTGAGCAAGATTCATGTGGTCCTGTCTGAGACCACCATCACCCTGCTCAAGGGCAGACATACACTGGTGAGCCCCAACCCC-ATCCCCCATCCACTCCTGCTGGGGCAACTGAATCTGACCAAGACCCACTCCCGGCCGGCCCCAGCGGGGATAGGCTTAAACAAAGCACTGATGGTGAGGCTCCAAGCCACTATGGTGGGAGAGGTTGTTAGGCTGCTGTCAGTCACCATGGATACCATATCCCGTTGAAAGTTAAAGGTCAGCTTGAGTGACGATAAATAGAACTGACAGCCAAGGCATTTTTCAGAGGACTGAAATGAGAGAAGAATGTCAATTAGCAGCCACAGTCAGTCTGGGGCCCAGAGCAGGAGGCAGGAAGGAAGTCCATTGAATACTTGCAGGGCACACTGCAGACTTCTCTGGTTTCCCTCTAAGCCAAACAAGAGAGACCCTATCACTACCCCAGATCAGAATGCTTCCCCAGGCAGGAAATTTATTGCTTTAAACTCATGCCCTGAAGTACCCAGCACTGCATGCTCTTTGTACTGGGCACTAAAGCTTGAATGAGCAGATCAAATTCCAAAGAATACCCAAGAACCCTGC--CAAGCTAACTCTTGAGTTAAAAGGACTACAGATGTTACAAAACGCTATTGCAAAATGCACACCCTGACATAAGACTACTCTCTGGTGCCCCTGGCAATTACATCAGTCAAGACTGGTCTCAGTGAGGACAGTAAGAGACCCTTTTGTTTGGATCAAGTTGTCCTTTCTTAAAGCGTAACAGGGGTTCATTAAATGTTGGACAAGAAGTTTGTACTCAAA-TGAGCGGAG-AAAAACTCAGGAAAACTCCACTGCAGAATTTAAAGAGACTTGGTGTTGGATGGAACTTTAGTTACTTGAAATATTTTATGTGAAATGGAGGCCTTTTAAAGTTTAAACCTATCACACTGGCAATTAGCGTGTAGGGGTAAGTCCTCAGCCGTGTAAGGATCACTGACAAGAGAATACTTCAAGCCAGGCTTTCAAAGAGGTCAGTGGTTGATAAGGGAACATACTTTTGTTTTGAGAAGAGTTTTGCTGAAATGCAGTCTCAAGCCCACCCCCTCATTAAAATTATTAACCACTCATTCATCGACTTACCTGCACCATCCAACATTTCTGCATGATGAAATTTTGGATCCCTCCTAGGTATTTGCCTAATTATTCAAATTCTCACTGGATTATTCCTAGCAATACACTATACATCCGATACAATAACAGCTTTCTCATCTGTCACACATATCTGTCGAGATGTAAACTATGGTTGACTTATTCGATACATACACGCTAACGGGGCCTCCATATTTTTTATCTGCTTATTCCTTCATGTAGGCCGAGGACTTTACTATGGATCATACACCTACTTCGAAACATGAAACATTGGAGTAATTCTTCTATTCGCCGTTATAGCCACTGCATTCATAGGCTACGTCCTTCCATGAGGACAAATATCTTTTTGAGGTGCTACCGTCATTACAAATCTCCTATCAGCTATCCCATACATCGGAACAACATTAGTAGAATGAATCTGAGGGGGCTTCTCAGTAGATAAAGCCACTCTAACACGATTCTTTGCATTTCACTTCATCCTCCCATTTATTATTACAGCGTTAGTTATAGTTCATCTACTCTTCCTTCACGAGACCGGATCCAACAACCCCTCCGGATTAATCTCTGACTCTGACAAAATCCCATTCCACCCATACTACACCATTAAAGATATCCTAGGCATCCTCCTCCTAATTCTAGTCCTAATAATCTTAGTCCTATTCTCCCCCGATCTCCTTGGAGACCCAGATAATTATACCCCTGCCAATCCACTTAATACTCCACCACATATCAAACCAGAATGGTATTTCCTATTTGCCTACGCCATTCTACGATCCATTCCCAATAAACTAGGAGGAGTATTAGCCCTAGTTCTCTCTATCCTTATTCTAATATTATTTCCTATCCTCCACATATCTAAGCAACGTAGCATAATATTCCGTCCACTTAGCCAATGTATATTCTGAATCTTAGTAGCTGATCTATTTACACTCACCTGAATCGGAGGCCAACCAGTCGAATACCCATTTATCATTATCGGCCAACTAGCATCAATCCTCTATTTTATAATTATTCTCCTTATCCTACCAACTATTAGCCTATTCGAAAACAAACTACTTAAATGATA
d251b     CATCCACACTCCTCCAACCACCCCCCC--AAATGGCGCTGACCCGATCCACAATCGCCTGGGCCAAGTCTCG---------------------------CGAGATTGTGGGAGGTGCTAAGTCTCGCGAGATCGTGGAAGGTGGTAATACTTGAACATCTCCATGGCTCACAGCTAATTGCCATCCT-AGCTATCTCCTCAACCAGGGCTCTTA-CACTCCATAATTCCTTTAAGACTGAGGAAGTGGCTCCTATGTCCAGGAGGAAATTTATGGGGCGGCCATCAATAAGGAGGGTAACCCTGGGCACCTGTAAGGTGATGTCAATGGTCGGGAAAGGAGCCCACGGGCCCTATCA-GTCCTCTGTAGTCAGTGCCAGCAGGTTCAGGGTTTGTGACTAGTCCAGTCCCCCTGTGGAGATTGGGGCAGTCAACACCCCAGAGTCCC-ACCTTGGAACATTTAGGGCACGGACACTTAGGAACCCTGGG-ACTAGGGCAGGCCGAAGCCCAATGTCCTTCGTTCCCACATCCATAACAGGGCCCTGGAGGTTCCCTCTGTATGGACTTACGAACCCCTGTTTTTGAGGCCTGAGCATCAGAGCCCCGAAGGGCTTGAGCAAGTATTTGAAACTTTGGTCTTTCATATTTC---------------------TGAAATTTGCGACTCTCCATCTCCTCTTCTCGATTATGGTATGTCTTAAA---GACTGTGGCCAAACTCTTGGTCTGAGGCACGTGTGAGTAAGTGTCAGGGGCACCTTGG--TCAGGGAAGCTCAACAGGTCCCACTCAGACTTCCTCTGTCCAGGGATAGGCAGGGGGCCAAACTGGGGCCTCGGCAGTGCCTGGGTCTCACATACCCAGCTCAGACCCTCCTTGCTCCCACAACCATCAGTCCAGAGCCCCTGGGTCCTGAGTTGTCCATAGCTTCCCCTGAGAGGGAGCTCTCAGCTCCTAAATCCATGCTCCTAATTCCCCTGGTGATTGACCCCACTGCCACTCAGACATCAAGTCCTGACTTTCAGGATGCCCTGTCCTCCATGAATAACTGAGCTGTCCCCTGTGAACCTGACTCCGAAGGTCCCAGGATTACCATATGCCTCCAGCACGTCCATCTACCTATA----GACTCTCACCCCTAAATTGCCCCACAATGCCAACAACTCTCAAACTACTACTGGCTTCCTACCTGTGACAGTTCCTAGAACGTCCACTTCTGGGTCCCCCAGCTCCTAATGTGCCCCCCAGGCCTGTCGGTCACTGTATCTGCTTGCAAGGATTCTCTTCCTGATACTGTCTAACCCTAACACTACAGCCCCAAGATTCTCTCAATCATCTGCCTCTCTTACCTGAGACTGTCTCTAAAGACCCCAGTCC-ATTATACCCTTCTACCTCCAGACCCCTCATTCCACCTCTAGCCTCCCACTCTGCCCATGGATCTCCCGTACTTCTGGGGTCTCTATTAGCCCTACCTATGGCCCCTCTTTCCTTATCTTGTGATAACATTAGACCCCAAAATAACCCCAAACCATTTCCTGGAGCTGATGGCTTCTTGCATAGCCCAGGTTTCCCCCTTCTTGGAACC----CCACAGCTCT-GTCCCACCTTTCCCGGACTTCCTATTCCTGCCTCTCACCAGGTATGAGGACTGGCTGTGCCTGTTGGTTTGAATTGTGTCTTGGTCTCTCTTCAGTGGCCCCTGTGGGTTACGGTTCAGGCAGAACCCTCAAGGGGGCTTGCGAGTCGTCGGAGGGCATGTTGTGCAGCACGGGGCCTGGCCCTGGATGGTCAGCCTCCAGGTCTACCAGCCCCACAACAACCGCCTCAAGTAGGTCCTGAGGGCCTGAGGTCAGAGTAGGGGACCCCGGGGG-CCACAGTAGTGGCCAGCAGGACAGGGCCGGGAGCAGAGGAGAGGAAGAGGCCACCTTGGAGCAAGGTCCTCTCTAAGGAGGGTGGAACCCTCCCCCCC-AGAGCCAGGAGTCTCGGGCCCAGACTTCTGGGAGAAATGCAGTCTGAGATACCAGTTATGTCCTCCGCCAGCTCTTATTGAGAT--CCCACGTGGCACAGTGGTGATCACTGTTAAAGAGACTAGTGAAAGTGCACAGACAGACTGGAGGGTGTCACTGCATGCAAGGGAGACACAGCAGTGCAGGCTGTTCTGGAGGAGGGTAGATAGCCACCCCCACCTGCTTGGGTCTTGCCTCCCCTCCCGAACTGCAGGGCCTGTGTTTTACCCACAGTGCCAGGTTTCGATCCACAGCACACACTCAGATAATGTTTATGAGCTGGGGTGTAGCTCAGCAGTAGAGTTGCTTGTCTAGCATGTGCGAGGCCCTATGTGGGATCCCCACTACTGGAAAAAAAAAAGTTTACTGAATGAGCCCTTCTCCCACCCAGACACATTCTTCAAGGTCTTAGCCAAGAATGAGGAATGGGGACCCAAAGGACTGACATGCCTGAGCAAGATTCATGTGGTCCTGTCTGAGACCACCATCACCCTGCTCAAGGGCAGACATACACTGGTGAGCCCCAACCCC-ATCCCCCATCCACTCCTGCTGGGGCAACTGAATCTGACCAAGACCCACTCCCGGCCGGCCCCAGCGGGGATAGGCTTAAACAAAGCACTGATGGTGAGGCTCCAAGCCACTATGGTGGGAGAGGTTGTTAGGCTGCTGTCAGTCACCATGGATACCATATCCCGTTGAAAGTTAAAGGTCAGCTTGAGTGACGATAAATAGAACTGACAGCCAAGGCATTTTTCAGAGGACTGAAATGAGAGAAGATTGTCAATTAGCAGCCACAGTCAGTCTGGGGCCCAGAGCAGGAGGCAGGAAGGAAGTCCATTGAATACTTGCAGGGCACACTGCAGACTTCTCTGGTTTCCCTCTAAGCCAAACAAGAGAGACCCTATCACTACCCCAGATCAGAATGCTTCCCCAGGCAGGAAATTTATTGCTTTAAACTCATGCCCTGAAGTACCCAGCACTGCATGCTCTTTGTACTGGGCACTAAAGCTTGAATGAGCAGATCAAATTCCAAAGAATACCCAAGAACCCTGC--CAAGCTAACTCTTGAGTTAAAAGGACTACAGATGTTACAAAACGCTATTGCAAAATGCACACCCTGACATAAGACTACTCTCTGGTGCCCCTGGCAATTACATCAGTCAAGACTGGTCTCAGTGAGGACAGTAAGAGACCCTTTTGTTTGGATCAAGTTGTCCTTTCTTAAAGCGTAACAGGGGTTCATTAAATGTTGGACAAGAAGTTTGTACTCAAA-TGAGCTGAG-AAAAACTCAGGAAAACTCCACTGCAGAATTTAAAGAGACTTGGTGTTGGATGGAACTTTAGTTACTTGAAATATTTTATGTGAAATGGAGGCCTTTTAAAGTTTAAACCTATCACACTGGCAATTAGCGTGTAGGGGTAAGTCCTCAGCCGTGTAAGGATCACTGACAAGAGAATACTTCAAGCCAGGCTTTCAAAGAGGTCAGTGGTTGATAAGGGAACATACTTTTGTTTTGAGAAGAGTTTTGCTGAAATGCAGTCTCAAGCCCACCCCCTCATTAAAATTATTAACCACTCATTCATCGACTTACCTGCACCATCCAACATTTCTGCATGATGAAATTTTGGATCCCTCCTAGGTATTTGCCTAATTATTCAAATTCTCACTGGATTATTCCTAGCAATACACTATACATCCGATACAATAACAGCTTTCTCATCTGTCACACATATCTGTCGAGATGTAAACTATGGTTGACTTATTCGATACATACACGCTAACGGGGCCTCCATATTTTTTATCTGCTTATTCCTTCATGTAGGCCGAGGACTTTACTATGGATCATACACCTACTTCGAAACATGAAACATTGGAGTAATTCTTCTATTCGCCGTTATAGCCACTGCATTCATAGGCTACGTCCTTCCATGAGGACAAATATCTTTTTGAGGTGCTACCGTCATTACAAATCTCCTATCAGCTATCCCATACATCGGAACAACATTAGTAGAATGAATCTGAGGGGGCTTCTCAGTAGATAAAGCCACTCTAACACGATTCTTTGCATTTCACTTCATCCTCCCATTTATTATTACAGCGTTAGTTATAGTTCATCTACTCTTCCTTCACGAGACCGGATCCAACAACCCCTCCGGATTAATCTCTGACTCTGACAAAATCCCATTCCACCCATACTACACCATTAAAGATATCCTAGGCATCCTCCTCCTAATTCTAGTCCTAATAATCTTAGTCCTATTCTCCCCCGATCTCCTTGGAGACCCAGATAATTATACCCCTGCCAATCCACTTAATACTCCACCACATATCAAACCAGAATGGTATTTCCTATTTGCCTACGCCATTCTACGATCCATTCCCAATAAACTAGGAGGAGTATTAGCCCTAGTTCTCTCTATCCTTATTCTAATATTATTTCCTATCCTCCACATATCTAAGCAACGTAGCATAATATTCCGTCCACTTAGCCAATGTATATTCTGAATCTTAGTAGCTGATCTATTTACACTCACCTGAATCGGAGGCCAACCAGTCGAATACCCATTTATCATTATCGGCCAACTAGCATCAATCCTCTATTTTATAATTATTCTCCTTATCCTACCAACTATTAGCCTATTCGAAAACAAACTACTTAAATGATA
d256a     CATCCACACTCCTCCAACCACCCCCCC--AAATGGCGCTGACCCGATCCACAATCGCCTGGGCCAAGTCTCG---------------------------YGAGATTGTGGGAGGTGCTAAGTCTCGCGAGATCATGGAAGGTGGTAATACTTGAACATCTCCATGGCTCACAGCTAATTGCCATCCT-AGCTATCTCCTCAACCAGGGCTCTTA-CACTCCATAATTCCTTTAAGACTGAGGAAGTGGCTCCTATGTCCAGGAGGAAATTTATGGGGCGGCCATCAATAAGGAGGGTAACCCTGGGCACCTGTAAGGTGATGTCAATGGTCGGGAAAGGAGCCCACGGGCCCTATCA-GTCCTCTGTAGTCAGTGCCAGCAGGTTCAGGGTTTGTGACTAGTCCAGTCCCCCTGTGGAGATTGGGGCAGTCAACACCCCAGAGTCCC-ACCTTGGAACATTTAGGGCACGGACACTTAGGAACCCTGGG-ACTAGGGCAGGCCGAAGCCCAATGTCCTTTGTTCCCACATCCATAACAGGGCCCTGGAGGTTCCCTCTGTATGGACTTACGAACCCCTGTTTTTGAGGCCTGAGCATCAGAGCCCCGAAGGGCTTGAGCAAGTAATTGAAACTTTGGTCTTTCATATTTC---------------------TGAAATTTGCGACTCTCCATCTCCTCTTCTCGATTATGGTATGTCTTAAA---GACTGTGGCCAAACTCTTGGTCTGAGGCACGTGTGAGTAAGTGTCAGGGGCACCTTGG--TCAGGGAAGCTCAACAGGTCCCACTCAGACTTCCTCTGTCCAGGGATAGGCAGGGGGCCAAACTGGGGCCTCGGCAGTGCCTGGGTCTCACATACCCAGCTCAGACCCTCCTTGCTCCCACAACCATCAGTCCAGAGCCCCTGGGTCCTGAGTTGTCCATAGCTTCCCCTGAGAGGGAGCTCTCAGCTCCTAAATCCATGCTCCTAATTCCCCTGGTGATTGACCCCACTGCCACTCAGACATCAAGTCCTGACTTTCAGGATGCCCTGTCCTCCATGAATAACTGAGCTGTCCCCTGTGAACCTGACTCCGAAGGTCCCAGGATTACCATATGCCTCCAGCACGTCCATCTACCTATA----GACTCTCACCCCTAAATTGCCCCACAATGCCAACAACTCTCAAACTACTACTGGCTTCCTACCTGTGACAGTTCCTAGAACGTCCACTTCTGGGTCCCCCAGCTCCTAATGTGCCCCCCAGGCCTGTCGGTCACTGTATCTGCTTGCAAGGATTCTCTTCCTGATACTGTCTAACCCTAACACTACAGCCCCAAGATTCTCTCAATCATCTGCCTCTCTTACCTGAGACTGTCTCTAAAGACCCCAGTCC-ATTATACCCTTCTACCTCCAGACCCCTCATTCCACCTCTAGCCTCCCACTCTGCCCATGGATCTCCCGTACTTCTGGGGTCTCTATTAGCCCTACCTATGGCCCCTCTTTCCTTATCTTGTGATAACATTAGACCCCAAAATAACCCCAAACCATTTCCTGGAGCTGATGGCTTCTTGCATAGCCCAGGTTTCCCCCTTCTTGGAACC----CCACAGCTCT-GTCCCACCTTTCCCGGACTTCCTATTCCTGCCTCTCACCAGGTATGAGGACTGGCTGTGCCTGTTGGTTTGAATTGTGTCTTGGTCTCTCTTCAGTGGCCCCTGTGGGTTACGGTTCAGGCAGAACCCTCAAGGGGGCTTGCGAGTCGTCGGAGGGCATGTTGTGCAGCATGGGGCCTGGCCCTGGATGGTCAGCCTCCAGGTCTACCAGCCCCACAACAACCG----------------------TGAGGTCAGAGTAGGGGACCCCGGGGG-CCACAGTAGTGGCCAGCAGGACAGGGCCGGGAGCAGAGGAGAGGAAGAGGCCACCTTGGAGCAAGGTCCTCTCTAAGGAGGGTGGAACCCTCCCCCCC-AGAGCCAGGAGTCTCGGGCCCAGACTTCTGGGAGAAATGCAGTCTGAGATACCAGTTATGTCCTCCGCCAGCTCTTATTGAGAT--CCCACGTGGCACAGTGGTGATCACTGTTAAAGAGACTAGTGAAAGTGCACAGACAGACTGGAGGGTGTCACTGCATGCAAGGGAGACACAGCAGTGCAGGCTGTTCTGGAGGAGGGTAGATAGCCACCCCCACCTGCTTGGGTCTTGCCTCCCCTCCCGAACTGCAGGGCCTGTGTTTTACCCACAGTGCCAGGTTTCGATCCACAGCACACACTCAGATAATGTTTATGAGCTGGGGTGTAGCTCAGCAGTAGAGTTGCTTGTCTAGCATGTGCGAGGCCCTATGTGGGATCCCCACTACTGGAAAAAAAAAAGTTTACTGAATGAGCCCTTCTCCCACCCAGACACATTCTTCAAGGTCTTAGCCAAGAATGAGGAATGGGGACCCAAAGGACTGACATGCCTGAGCAAGATTCATGTGGTCCTGTCTGAGACCACCATCACCCTGCTCAAGGGCAGACATACACTGGTGAGCCCCAACCCC-ATCCCCCATCCACTCCTGCTGGGGCAACTGAATCTGACCAAGACCCACTCCCGGCCGGCCCCAGCGGGGATAGGCTTAAACAAAGCACTGATGGTGAGGCTCCAAGCCACTATGGTGGGAGAGGTTGTTAGGCTGCT-TCAGTCACCATGGATACCATATCCCGTTGAAAGTTAAAGGTCAGCTTGAGTGACGATAAATAGAACTGACAGCCAAGGCATTTTTCAGAGGACTGAAATGAGAGAAGAATGTCAATTAGCAGCCACAGTCAGTCTGGGGCCCAGAGCAGGAGGCAGGAAGGAAGTCCATTGAATACTTGCAGGGCACACTGCAGACTTCTCTGGTTTCCCTCTAAGCCAAACAAGAGAGACCCTATCACTACCCCAGATCAGAATGCTTCCCCAGGCAGGAAATTTATTGCTTTAAACTCATGCCCTGAAGTACCCAGCACTGCATGCTCTTTGTACTGGGCACTAAAGCTTGAATGAGCAGATCAAATTCCAAAGAATACCCAAGAACCCTGC--CAAGCTAACTCTTGAGTTAAAAGGACTACAGATGTTACAAAACGCTATTGCAAAATGCACACCCTGACATAAGACTACTCTCTGGTGCCCCTGGCAATTACATCAGTCAAGACTGGTCTCAGTGAGGACAGTAAGAGACCCTTTTGTTTGGATCAAGTTGTCCTTTCTTAAAGCGTAACAGGGGTTCATTAAATGTTGGACAAGAAGTTTGTACTCAAA-TGAGCGGAG-AAAAACTCAGGAAAACTCCACTGCAGAATTTAAAGAGACTTGGTGTTGGATGGAACTTTAGTTACTTGAAATATTTTATGTGAAATGGAGGCCTTTTAAAGTTTAAACCTATCACACTGGCAATTAGCGTGTAGGGGTAAGTCCTCAGCCGTGTAAGGATCACTGACAAGAGAATACTTCAAGCCAGGCTTTCAAAGAGGTCAGTGGTTGATAAGGGAACATACTTTTGTTTTGAGAAGAGTTTTGCTGAAATGCAGTCTCAAGCCCACCCCCTCATTAAAATTATTAACCACTCATTCATCGACTTACCTGCACCATCCAACATTTCTGCATGATGAAATTTTGGATCCCTCCTAGGTATTTGCCTAATTATTCAAATTCTCACTGGATTATTCCTAGCAATACACTATACATCCGATACAATAACAGCTTTCTCATCTGTCACACATATCTGTCGAGATGTAAACTATGGTTGACTTATTCGATACATACACGCTAACGGGGCCTCCATATTTTTTATCTGCTTATTCCTTCATGTAGGCCGAGGACTTTACTATGGATCATACACCTACTTCGAAACATGAAACATTGGAGTAATTCTTCTATTCGCCGTTATAGCCACTGCATTCATAGGCTACGTCCTTCCATGAGGACAAATATCTTTTTGAGGTGCTACCGTCATTACAAATCTCCTATCAGCTATCCCATACATCGGAACAACATTAGTAGAATGAATCTGAGGGGGCTTCTCAGTAGATAAAGCCACTCTAACACGATTCTTTGCATTTCACTTCATCCTCCCATTTATTATTACAGCGTTAGTTATAGTTCATCTACTCTTCCTTCACGAGACCGGATCCAACAACCCCTCCGGATTAATCTCTGACTCTGACAAAATCCCATTCCACCCATACTACACCATTAAAGATATCCTAGGCATCCTCCTCCTAATTCTAGTCCTAATAATCTTAGTCCTATTCTCCCCCGATCTCCTTGGAGACCCAGATAATTATACCCCTGCCAATCCACTTAATACTCCACCACATATCAAACCAGAATGGTATTTCCTATTTGCCTACGCCATTCTACGATCCATTCCCAATAAACTAGGAGGAGTATTAGCCCTAGTTCTCTCTATCCTTATTCTAATATTATTTCCTATCCTCCACATATCTAAGCAACGTAGCATAATATTCCGTCCACTTAGCCAATGTATATTCTGAATCTTAGTAGCTGATCTATTTACACTCACCTGAATCGGAGGCCAACCAGTCGAATACCCATTTATCATTATCGGCCAACTAGCATCAATCCTCTATTTTATAATTATTCTCCTTATCCTACCAACTATTAGCCTATTCGAAAACAAACTACTTAAATGATA
d256b     CATCCACACTCCTCCAACCACCCCCCC--AAATGGCGCTGACCCGATCCACAATCGCCTGGGCCAAGTCTCG---------------------------YGAGATTGTGGGAGGTGCTAAGTCTCGCGAGATCGTGGAAGGTGGTAATACTTGAACATCTCCATGGCTCACAGCTAATTGCCATCCT-AGCTATCTCCTCAACCAGGGCTCTTA-CACTCCATAATTCCTTTAAGACTGAGGAAGTGGCTCCTATGTCCAGGAGGAAATTTATGGGGCGGCCATCAATAAGGAGGGTAACCCTGGGCACCTGTAAGGTGATGTCAATGGTCGGGAAAGGAGCCCACGGGCCCTATCA-GTCCTCTGTAGTCAGTGCCAGCAGGTTCAGGGTTTGTGACTAGTCCAGTCCCCCTGTGGAGATTGGGGCAGTCAACACCCCAGAGTCCC-ACCTTGGAACATTTAGGGCACGGACACTTAGGAACCCTGGG-ACTAGGGCAGGCCGAAGCCCAATGTCCTTCGTTCCCACATCCATAACAGGGCCCTGGAGGTTCCCTCTGTATGGACTTACGAACCCCTGTTTTTGAGGCCTGAGCATCAGAGCCCCGAAGGGCTTGAGCAAGTATTTGAAACTTTGGTCTTTCATATTTC---------------------TGAAATTTGCGACTCTCCATCTCCTCTTCTCGATTATGGTATGTCTTAAA---GACTGTGGCCAAACTCTTGGTCTGAGGCACGTGTGAGTAAGTGTCAGGGGCACCTTGG--TCAGGGAAGCTCAACAGGTCCCACTCAGACTTCCTCTGTCCAGGGATAGGCAGGGGGCCAAACTGGGGCCTCGGCAGTGCCTGGGTCTCACATACCCAGCTCAGACCCTCCTTGCTCCCACAACCATCAGTCCAGAGCCCCTGGGTCCTGAGTTGTCCATAGCTTCCCCTGAGAGGGAGCTCTCAGCTCCTAAATCCATGCTCCTAATTCCCCTGGTGATTGACCCCACTGCCACTCAGACATCAAGTCCTGACTTTCAGGATGCCCTGTCCTCCATGAATAACTGAGCTGTCCCCTGTGAACCTGACTCCGAAGGTCCCAGGATTACCATATGCCTCCAGCACGTCCATCTACCTATA----GACTCTCACCCCTAAATTGCCCCACAATGCCAACAACTCTCAAACTACTACTGGCTTCCTACCTGTGACAGTTCCTAGAACGTCCACTTCTGGGTCCCCCAGCTCCTAATGTGCCCCCCAGGCCTGTCGGTCACTGTATCTGCTTGCAAGGATTCTCTTCCTGATACTGTCTAACCCTAACACTACAGCCCCAAGATTCTCTCAATCATCTGCCTCTCTTACCTGAGACTGTCTCTAAAGACCCCAGTCC-ATTATACCCTTCTACCTCCAGACCCCTCATTCCACCTCTAGCCTCCCACTCTGCCCATGGATCTCCCGTACTTCTGGGGTCTCTATTAGCCCTACCTATGGCCCCTCTTTCCTTATCTTGTGATAACATTAGACCCCAAAATAACCCCAAACCATTTCCTGGAGCTGATGGCTTCTTGCATAGCCCAGGTTTCCCCCTTCTTGGAACC----CCACAGCTCT-GTCCCACCTTTCCCGGACTTCCTATTCCTGCCTCTCACCAGGTATGAGGACTGGCTGTGCCTGTTGGTTTGAATTGTGTCTTGGTCTCTCTTCAGTGGCCCCTGTGGGTTACGGTTCAGGCAGAACCCTCAAGGGGGCTTGCGAGTCGTCGGAGGGCATGTTGTGCAGCATGGGGCCTGGCCCTGGATGGTCAGCCTCCAGGTCTACCAGCCCCACAACAACCG----------------------TGAGGTCAGAGTAGGGGACCCCGGGGG-CCACAGTGGTGGCCAGCAGGACAGGGCCGGGAGCAGAGGAGAGGAAGAGGCCACCTTGGAGCAAGGTCCTCTCTAAGGAGGGTGGAACCCTCCCCCCC-AGAGCCAGGAGTCTCGGGCCCAGACTTCTGGGAGAAATGCAGTCTGAGATACCAGTTATGTCCTCCGCCAGCTCTTATTGAGAT--CCCACGTGGCACAGTGGTGATCACTGTTAAAGAGACTAGTGAAAGTGCACAGACAGACTGGAGGGTGTCACTGCATGCAAGGGAGACACAGCAGTGCAGGCTGTTCTGGAGGAGGGTAGATAGCCACCCCCACCTGCTTGGGTCCTGCCTCCCCTCCCGAACTGCAGGGCCTGTGTTTTACCCACAGTGCCAGGTTTCGATCCACAGCACACACTCAGATAATGTTTATGAGCTGGGGTGTAGCTCAGCAGTAGAGTTGCTTGTCTAGCATGTGCGAGGCCCTATGTGGGATCCCCACTACTGGAAAAAAAAAAGTTTACTGAATGAGCCCTTCTCCCACCCAGACACATTCTTCAAGGTCTTAGCCAAGAATGAGGAATGGGGACCCAAAGGACTGACATGCCTGAGCAAGATTCATGTGGTCCTGTCTGAGACCACCATCACCCTGCTCAAGGGCAGACATACACTGGTGAGCCCCAACCCC-ATCCCCCATCCACTCCTGCTGGGGCAACTGAATCTGACCAAGACCCACTCCCGGCCGGCCCCAGCGGGGATAGGCTTAAACAAAGCACTGATGGTGAGGCTCCAAGCCACTATGGTGGGAGAGGTTGTTAGGCTGCT-TCAGTCACCATGGATACCATATCCCGTTGAAAGTTAAAGGTCAGCTTGAGTGACGATAAATAGAACTGACAGCCAAGGCATTTTTCAGAGGACTGAAATGAGAGAAGAATGTCAATTAGCAGCCACAGTCAGTCTGGGGCCCAGAGCAGGAGGCAGGAAGGAAGTCCATTGAATACTTGCAGGGCACACTGCAGACTTCTCTGGTTTCCCTCTAAGCCAAACAAGAGAGACCCTATCACTACCCCAGATCAGAATGCTTCCCCAGGCAGGAAATTTATTGCTTTAAACTCATGCCCTGAAGTACCCAGCACTGCATGCTCTTTGTACTGGGCACTAAAGCTTGAATGAGCAGATCAAATTCCAAAGAATACCCAAGAACCCTGC--CAAGCTAACTCTTGAGTTAAAAGGACTACAGATGTTACAAAACGCTATTGCAAAATGCACACCCTGACATAAGACTACTCTCTGGTGCCCCTGGCAATTACATCAGTCAAGACTGGTCTCAGTGAGGACAGTAAGAGACCCTTTTGTTTGGATCAAGTTGTCCTTTCTTAAAGCGTAACAGGGGTTCATTAAATGTTGGACAAGAAGTTTGTACTCAAA-TGAGCGGAG-AAAAACTCAGGAAAACTCCACTGCAGAATTTAAAGAGACTTGGTGTTGGATGGAACTTTAGTTACTTGAAATATTTTATGTGAAATGGAGGCCTTTTAAAGTTTAAACCTATCACACTGGCAATTAGCGTGTAGGGGTAAGTCCTCAGCCGTGTAAGGATCACTGACAAGAGAATACTTCAAGCCAGGCTTTCAAAGAGGTCAGTGGTTGATAAGGGAACATACTTTTGTTTTGAGAAGAGTTTTGCTGAAATGCAGTCTCAAGCCCACCCCCTCATTAAAATTATTAACCACTCATTCATCGACTTACCTGCACCATCCAACATTTCTGCATGATGAAATTTTGGATCCCTCCTAGGTATTTGCCTAATTATTCAAATTCTCACTGGATTATTCCTAGCAATACACTATACATCCGATACAATAACAGCTTTCTCATCTGTCACACATATCTGTCGAGATGTAAACTATGGTTGACTTATTCGATACATACACGCTAACGGGGCCTCCATATTTTTTATCTGCTTATTCCTTCATGTAGGCCGAGGACTTTACTATGGATCATACACCTACTTCGAAACATGAAACATTGGAGTAATTCTTCTATTCGCCGTTATAGCCACTGCATTCATAGGCTACGTCCTTCCATGAGGACAAATATCTTTTTGAGGTGCTACCGTCATTACAAATCTCCTATCAGCTATCCCATACATCGGAACAACATTAGTAGAATGAATCTGAGGGGGCTTCTCAGTAGATAAAGCCACTCTAACACGATTCTTTGCATTTCACTTCATCCTCCCATTTATTATTACAGCGTTAGTTATAGTTCATCTACTCTTCCTTCACGAGACCGGATCCAACAACCCCTCCGGATTAATCTCTGACTCTGACAAAATCCCATTCCACCCATACTACACCATTAAAGATATCCTAGGCATCCTCCTCCTAATTCTAGTCCTAATAATCTTAGTCCTATTCTCCCCCGATCTCCTTGGAGACCCAGATAATTATACCCCTGCCAATCCACTTAATACTCCACCACATATCAAACCAGAATGGTATTTCCTATTTGCCTACGCCATTCTACGATCCATTCCCAATAAACTAGGAGGAGTATTAGCCCTAGTTCTCTCTATCCTTATTCTAATATTATTTCCTATCCTCCACATATCTAAGCAACGTAGCATAATATTCCGTCCACTTAGCCAATGTATATTCTGAATCTTAGTAGCTGATCTATTTACACTCACCTGAATCGGAGGCCAACCAGTCGAATACCCATTTATCATTATCGGCCAACTAGCATCAATCCTCTATTTTATAATTATTCTCCTTATCCTACCAACTATTAGCCTATTCGAAAACAAACTACTTAAATGATA
d261a     CATCCACACTCCTCCAACCACCCCCCC--AAATGGCGCTGACCCGATCCACAATCACCTGGGCCAAGTATCGTGAGATAGTGGAAGGTGGTAAGTCTCGCGAGATTGTGG---------------------------AAGGTGGTAATACTTGAACATCTCCATGGCTCACAGCTAATTGCCATCCT-AGCTATCTCCTCAACCAGGGCTCTTA-CACTCCAGAATTCCTTTAAGACCGAGGAAGTGGCTCCTATGTCCAGCAGGAAATTTATGGGGCGGCCATCAACAAGGAGGGTAACCCTGGGTGCCTGTAAGGTGATGTCAATGGTCGGGAAAGGAGCCCACGGGCCCCATCA-GTCCTCTGTAGTCAGTGCCAGCAGGTTCAGGGTTTGTGACTAGTCCAGTCCCCCTGTGGGGATTGGGGCAGTCAACACCCCAGAGTCCC-ACCTTGGAACATTTAGGGCACAGACACTTAGGAACCCTGGG-ACTAGGGCAGGCCGAAGCCCAATGTCCTTCGTTTCCACATCCATAACAGGGCCCTGGAGGTTCCCTCTGTATGGACTTACGAACCCCTGTTTTTGAGGCCTGAGCATCAGAGCCCCGAAGGGCTTGAGCAAGTATTTGAAACTTTGGTCTTTCATATTTC---------------------TGAAATTTGCGATGCTCCATCTCCTCTTCTCGATTATGGTATGCCTTAAA---GACTGTGGCCAAAATCTTGGTCTGAGGCACGTGTGAGTAAGTGTCAGGGGCACCTTGG--TCAGGGAAGCTCGACAGGTCCCACTCAGACTTCCTCTGTCCAGGGATAGGCAGGGGGCCAAACTGGGGCCTCGGCAGTGCCTGGGTCTCACATACCCAGCTCAGACCCTCCTTGCTCCCACAACCATCAGTCCAGAGCCCCTGGGTCCTGAGCTGTCCATAGCTTCCCCTGAGAGGGAGCTCTCAGCTCCTAAATCCATGCTCCTAATTCCCCTGGTGATTGACCCCACTGCCACTCAGACATCAAGTCCTGACTTTCAGGATGCCCTGTCCTCCATGAGTAACTGAGCTGTCCCCTGTGAACCTGACTCCGAAGGTCCCAGGATTACCATATGCCTCCAGCACGTCCATCTACCTATA----GACTCTCACCCCTAAATTGCCCCACAATGCCAACAACTCTCAAACTACTACTGGCTTCCTACCTGTGACAGTTCCTAGAACGTCCACTTCTGGGTCCCCCAGCTCCTAATGTGCCCCCCAGGCCTGTCGGTCACTGTATCTGCTTGCAGGGATTCTCTTCCTGATACTGTCTAACCCTAACACTACAGCCCCAAGATTCTCTCAATCATCTGCCTCTCTTACCTGAGACTGTCTCTAAAGACCCCAGTCC-ATTATACCCTTCTACCTCCAGACCCCTCATTCCACCTCTAGCCTCCCACTCTGCC-----------------------------------------TATGGCCCCTCTTTCCTTATCTTGTGATAACATTAGACCCCAAAATAACCCCAAACCATTTCCTGGAGCTGATGGCTTCTTGCATAGCCCAGGTCTCCCCCTTCTTGGAACC----CCACAGCTCT-GTCCCGCCTTTCCCGGACT-CCTATTCCTGCCTCTCACCAGGTGTAAGGACTGGCTGTGCCTGTTGGTTTGAATTGTGTCTTGGTCTCTCTTCAGTGGCCCCTGTGGGGTACGGTTCAGGCAGAACCCTCAAGGGGGCTTGCGAGTCGTCGGAGGGCATGTTGTGCAGCACGGGGCCTGGCCCTGGATGGTCAGCCTCCAGGTGTACCAGCCCCACAACAACCGCCTCAAGTAGGTCCTGAGGGCCTGAGGTCAGAGTAGGGGACCCCGGGGG-CCACAGTGGTGGCCAGCAGGACAGGGCCGGGAGCAGAGGAGAGGAAGAGGCCACCTTGGAGCAAGGTCCTCTCTATGGAGGGTGGAACCATCCCCCCC-AGAGCCAGGAGTCTCGGGCCCAGACTTCTGGGAGAAATGCAGTCTGAGATACCAGTTATGTCCTCCGCCAGCTCTTATTGAGAT--CCCACGTGGCACAGTGGCAATCACTGTTAAAGAGACTAGTGAAGGTGCACAGACAGACTGGAGGGTGTCACTGCATGCAAGGGAGACACAGCAGTGCAGGCTGTTCTGGAGGAGGGTAGATAGCCACCCCCACCTGCTTGGGTCCTGCCTCCCCTCCCGAACCGCAGGGCCTGTGTTTTACCCACAGTGCCAGGTTTCGATCCACAGCACACACTCAGATAATGTTTATGAGCTGCGGTGTAGCTCAGCAGTAGTGTTGCTTGTCTAGCATGTGCGAGGCCCTAGGTGGGATCCCCACTACTGGAAAAAAAAAAGTTTACTGAATGAGCCCTTCTCCCACCCAGACACATTCTTCAAGGTCTTAGCCAAGAATGAGGAATGGGGACCCAAAGGGCTGACATGCCTGAGCAAGATTCATGTGGTCCTGGCTGAGACCACCATCACCCTGCTCAAGGGCAGACATACACTGGTGAGCCCCAACCCC-ATCCCCCATCCACTCCTGCTGGGGCAACTGAATCTGACCAAGGCCCACTCCCGGCTGGCCCCAGCGGGGATAGGCTTAAACAAAGCACTGATGGTGAGGCTCCAAGCCACTATGGTGGGAGAGGTTGTTAGGCTGCTGTCAGTCACCATGGATACCATATCCCGTTGAAAGTTAAAGGTCAGCTTGAGTGACGATAAATAGAACTGACAGCCAAGGCATTTTTCAGAGGACTGAAATGAGAGAAGAATGTCAATTAGCAGCCACAGTCAGTCTGGGGCCCAGAGCAGGAGGCAGGAAGGAAGTCCATTGAATACTTGCAGGGCACACTGCAGACTTATCTGGTTTCCCTCTAAGCCAAACAAGAGAGACCCTATCACTACCCCAGATCAGAATGCTTCCCCAGGCAGGAAATTTATTGCTTTAAACTCATGCCCTGAAGTACCCGGCACTGCATGCTCTTTGTACTGGGCACTAAAGCTTGAATGAGCAGATCAAATTCCAAAGAATACCGAAGAACCCTGC--CAAGCTAACTCTTGAGTTAAAAGGACTACAGATGTTACAAAACGCTATTGCAAAACGCACACCCTGACATAAGATTACTCTCTGGTGCCCCTGGCAATTACATCAGTCAAGACTGGTCTCAGTGAGGACAGTAAGAGACCCTTTTGTTTGGATCAAGTTGTCCTTTCTTAAAGCGTAACAGGGGTTCATTAAATGTTGGACAAGAAGTTTGTACTCAAA-TGAGCTGAG-AAAAACTCAGGAAAACTCCACTGCAGAATTTAAAGAGATTTGGTGTTGGATGGAACTTTAGTTACTTGAAATATTTTATGTGAAATGGAGGCCTTTTAAAGTTTAAACCTATCACACTGGCAATTAGCGTGTAGGGGTAAGTCCTCAGCCGTGTAAGGATCACTGACAAGAGAATACTTCAAGCCAGGCTTTCAAAGAGGTCAGTGGTTGATAAGGGAACATACTTTTGTTTTGAGAAGAGTTTTGCTGAAATGCAGTCTCAAGCTCATCCCCTCATTAAAATCATTAACCACTCATTCATTGACCTACCCGCACCATCCAACATTTCTGCATGATGAAATTTTGGATCCCTCTTAGGTATTTGCCTAATTATCCAAATTCTCACTGGGTTATTCCTAGCAATACACTACACATCCGACACAATAACAGCTTTTTCATCTGTCACTCATATCTGCCGAGATGTAAATTACGGCTGACTAATCCGATACATACACGCTAACGGGGCCTCCATATTTTTTATTTGCTTATTCCTTCATGTAGGCCGAGGACTTTACTATGGATCATATACCTACTTTGAAACATGAAATATTGGAGTAATTCTTTTATTTGCCGTTATAGCTACTGCATTTATAGGCTACGTTCTCCCATGAGGACAGATATCCTTTTGAGGCGCTACCGTCATCACAAATCTCCTATCAGCTATCCCATACATCGGAACAACACTAGTAGAATGGATCTGAGGAGGTTTCTCAGTAGACAAAGCCACTCTAACACGATTCTTTGCATTTCACTTTATCCTCCCATTTATCATCACAGCATTAGTTATAGTTCACCTACTTTTCCTCCATGAAACCGGATCCAACAACCCCTCTGGATTAATCTCCGACTCTGACAAAATCCCATTTCATCCATACTATACTATTAAAGATATCCTAGGCATCCTCCTCCTAATTCTAGTCCTAATAATCTTAGTCCTATTCTCTCCCGATCTCCTTGGAGACCCAGACAACTACACCCCCGCTAACCCCCTTAGTACTCCACCACATATTAAACCAGAATGATATTTCCTATTTGCCTACGCTATTCTACGATCCATTCCCAACAAACTAGGAGGAGTACTAGCCCTAGTCCTCTCCATTCTTATCCTAATATTATTTCCTATCCTCCACATATCTAAACAACGCAGCATAATATTTCGCCCACTTAGCCAATGCATATTCTGAATCTTAGTAGCTGATCTATTCACACTCACCTGAATCGGAGGCCAACCAGTCGAATACCCATTTATTATTATTGGCCAACTAGCATCAATCCTCTATTTCACAATTATTCTTCTTATTCTACCAGCTATTAGCCTATTCGAAAACAAACTCCTCAAATGATA
d261b     CATCCACACTCCTCCAACCACCCCCCC--AAATGGCGCTGACCCGATCCACAATCACCTGGGCCAAGTATTGTGAGATAGTGGAAGGTGGTAAGTCTCGCGAGATTGTGG---------------------------AAGGTGGTAATACTTGAACATCTCCATGGCTCACAGCTAATTGCCATCCT-AGCTATCTCCTCAACCAGGGCTCTTA-CACTCCAGAATTCCTTTAAGACTGAGGAAGTGGCTCCTATGTCCAGCAGGAAATTTATGGGGCGGCCATCAACAAGGAGGGTAACCCTGGGTGCCTGTAAGGTGATGTCAATGGTCAGGAAAGGAGCCCACGGGCCCCATCA-GTCCTCTGTAGTCAGTGCCAGCAGGTTCAGGGTTTGTGACTAGTCCAGTCCCCCTGTGGGGATTGGGGCAGTCAACACCCCAGAGTCCC-ACCTTGGAACATTTAGGGCATGGACACTTAGGAACCCTGGG-ACTAGGGCAGGCTGAAGCCCAATGTCCTTCGTTCCCACATCCATAACAGGGCCCTGGAGGTTCCCTCTGTATGGACTTACGAACCCCTGTTTTTGAGGCCTGAGCATCAGAGCCCCGAAGGGCTTGAGCAAGTATTTGAAACTTTGGTCTTTCATATTTC---------------------TGAAATTTGCGACGCTCCATCTCCTCTTCTCGATTATGGTATGCCTTAAA---GACTGTGGCCAAAATCTTGGTCTGAGGCACGTGTGAGTAAGTGTCAGGGGCACCTTGG--TCAGGGAAGCTCGACAGGTCCCACTCAGACTTCCTCTGTCCAGGGATAGGCAGGGGGCCAAACTGGGGCCTCGGCAGTGCCTGGGTCTCACATACCCAGCTCAGACCCTCCTTGCTCCCACAACCATCAGTCCAGAGCCCCTGGGTCCTGAGCTGTCCATAGCTTCCCCTGAGAGGGAGCTCTCAGCTCCTAAATCCATGCTCCTAATTCCCCTGGTGATTGACCCCACTGCCACTCAGACATCAAGTCCTGACTTTCAGGATGCCCTGTCCTCCATGAGTAACTGAGCTGTCCCCTGTGAACCTGACTCCGAAGGTCCCAGGATTACCATATGCCTCCAGCACGTCCATCTACCTATA----GACTCTCACCCCTAAATTGCCCCACAATGCCAACAACTCTCAAACTACTACTGGCTTCCTACCTGTGACAGTTCCTAGAACGTCCACTTCTGGGTCCCCCAGCTCCTAATGTGCCCCCCAGGCCTGTCGGTCACTGTATCTGCTTGCAGGGATTCTCTTCCTGATACTGTCTAACCCTAACACTACAGCCCCAAGATTCTCTCAATCATCTGCCTCTCTTACCTGAGACTGTCTCTAAAGACCCCAGTCC-ATTATACCCTTCTACCTCCAGACCCCTCATTCCACCTCTAGCCTCCCACTCTGCC-----------------------------------------TATGGCCCCTCTTTCCTTATCTTGTGATAACATTAGACCCCAAAATAACCCCAAACCATTTCCTGGAGCTGATGGCTTCTTGCATAGCCCAGGTCTCCCCCTTCTTGGAACC----CCACAGCTCT-GTCCCGCCTTTCCCGGACT-CCTATTCCTGCCTCTCACCAGGTGTAAGGACTGGCTGTGCCTGTTGGTTTGAATTGTGTCTTGGTCTCTCTTCAGTGGCCCCTGTGGGGTACGGTTCAGGCAGAACCCTCAAGGGGGCTTGCGAGTCGTCGGAGGGCATGTTGTGCAGCACGGGGCCTGGCCCTGGATGGTCAGCCTCCAGGTGTACCAGCCCCACAACAACCGCCTCAAGTAGGTCCTGAGGGCCTGAGGTCAGAGTAGGGGACCCCGGGGG-CCACAGTGGTGGCCAGCAGGACAGGGCCGGGAGCAGAGGAGAGGAAGAGGCCACCTTGGAGCAAGGTCCTCTCTATGGAGGGTGGAACCATCCCCCCC-AGAGCCAGGAGTCTCGGGCCCAGACTTCTGGGAGAAATGCAGTCTGAGATACCAGTTATGTCCTCCGCCAGCTCTTATTGAGAT--CCCACGTGGCACAGTGGCAATCACTGTTAAAGAGACTAGTGAAGGTGCACAGACAGACTGGAGGGTGTCACTGCATGCAAGGGAGACACAGCAGTGCAGGCTGTTCTGGAGGAGGGTAGATAGCCACCCCCACCTGCTTGGGTCCTGCCTCCCCTCCCGAACCGCAGGGCCTGTGTTTTACCCACAGTGCCAGGTTTCGATCCACAGCACACACTCAGATAATGTTTATGAGCTGCGGTGTAGCTCAGCAGTAGTGTTGCTTGTCTAGCATGTGCGAGGCCCTAGGTGGGATCCCCACTACTGGAAAAAAAAAAGTTTACTGAATGAGCCCTTCTCCCACCCAGACACATTCTTCAAGGTCTTAGCCAAGAATGAGGAATGGGGACCCAAAGGGCTGACATGCCTGAGCAAGATTCATGTGGTCCTGGCTGAGACCACCATCACCCTGCTCAAGGGCAGACATACACTGGTGAGCCCCAACCCC-ATCCCCCATCCACTCCTGCTGGGGCAACTGAATCTGACCAAGGCCCACTCCCGGCTGGCCCCAGCGGGGATAGGCTTAAACAAAGCACTGATGGTGAGGCTCCAAGCCACTATGGTGGGAGAGGTTGTTAGGCTGCTGTCAGTCACCATGGATACCATATCCCGTTGAAAGTTAAAGGTCAGCTTGAGTGACGATAAATAGAACTGACAGCCAAGGCATTTTTCAGAGGACTGAAATGAGAGAAGAATGTCAATTAGCAGCCACAGTCAGTCTGGGGCCCGGAGCAGGAGGCAGGAAGGAAGTCCATTGAATACTTGCAGGGCACACTGCAGACTTATCTGGTTTCCCTCTAAGCCAAACAAGAGAGACCCTATCACTACCCCAGATCAGAATGCTTCCCCAGGCAGGAAATTTATTGCTTTAAACTCATGCCCTGAAGTACCCGGCACTGCATGCTCTTTGTACTGGGCACTAAAGCTTGAATGAGCAGATCAAATTCCAAAGAATACCGAAGAACCCTGC--CAAGCTAACTCTTGAGTTAAAAGGACTACAGATGTTACAAAACGCTATTGCAAAACGCACACCCTGACATAAGATTACTCTCTGGTGCCCCTGGCAATTACATCAGTCAAGACTGGTCTCAGTGAGGACAGTAAGAGACCCTTTTGTTTGGATCAAGTTGTCCTTTCTTAAAGCGTAACAGGGGTTCATTAAATGTTGGACAAGAAGTTTGTACTCAAA-TGAGCTGAG-AAAAACTCAGGAAAACTCCACTGCAGAATTTAAAGAGATTTGGTGTTGGATGGAACTTTAGTTACTTGAAATATTTTATGTGAAATGGAGGCCTTTTAAAGTTTAAACCTATCACACTGGCAATTAGCGTGTAGGGGTAAGTCCTCAGCCGTGTAAGGATCACTGACAAGAGAATACTTCAAGCCAGGCTTTCAAAGAGGTCAGTGGTTGATAAGGGAACATACTTTTGTTTTGAGAAGAGTTTTGCTGAAATGCAGTCTCAAGCTCATCCCCTCATTAAAATCATTAACCACTCATTCATTGACCTACCCGCACCATCCAACATTTCTGCATGATGAAATTTTGGATCCCTCTTAGGTATTTGCCTAATTATCCAAATTCTCACTGGGTTATTCCTAGCAATACACTACACATCCGACACAATAACAGCTTTTTCATCTGTCACTCATATCTGCCGAGATGTAAATTACGGCTGACTAATCCGATACATACACGCTAACGGGGCCTCCATATTTTTTATTTGCTTATTCCTTCATGTAGGCCGAGGACTTTACTATGGATCATATACCTACTTTGAAACATGAAATATTGGAGTAATTCTTTTATTTGCCGTTATAGCTACTGCATTTATAGGCTACGTTCTCCCATGAGGACAGATATCCTTTTGAGGCGCTACCGTCATCACAAATCTCCTATCAGCTATCCCATACATCGGAACAACACTAGTAGAATGGATCTGAGGAGGTTTCTCAGTAGACAAAGCCACTCTAACACGATTCTTTGCATTTCACTTTATCCTCCCATTTATCATCACAGCATTAGTTATAGTTCACCTACTTTTCCTCCATGAAACCGGATCCAACAACCCCTCTGGATTAATCTCCGACTCTGACAAAATCCCATTTCATCCATACTATACTATTAAAGATATCCTAGGCATCCTCCTCCTAATTCTAGTCCTAATAATCTTAGTCCTATTCTCTCCCGATCTCCTTGGAGACCCAGACAACTACACCCCCGCTAACCCCCTTAGTACTCCACCACATATTAAACCAGAATGATATTTCCTATTTGCCTACGCTATTCTACGATCCATTCCCAACAAACTAGGAGGAGTACTAGCCCTAGTCCTCTCCATTCTTATCCTAATATTATTTCCTATCCTCCACATATCTAAACAACGCAGCATAATATTTCGCCCACTTAGCCAATGCATATTCTGAATCTTAGTAGCTGATCTATTCACACTCACCTGAATCGGAGGCCAACCAGTCGAATACCCATTTATTATTATTGGCCAACTAGCATCAATCCTCTATTTCACAATTATTCTTCTTATTCTACCAGCTATTAGCCTATTCGAAAACAAACTCCTCAAATGATA
d267a     CATCCACACTCCTCCAACCACCCCCCC--AAATGGCGCTGACCCGATCCACAATCGCCTGGGCCAAGTCTCG---------------------------CGAGATTGTGGGAGGTGCTAAGTCTCGCGAGATCATGGAAGGTGGTAATACTTGAACATCTCCATGGCTCACAGCTAATTGCCATCCT-AGCTATCTCCTCAACCAGGGCTCTTA-CACTCCATAATTCCTTTAAGACTGAGGAAGTGGCTCCTATGTCCAGGAGGAAATTTATGGGGCGGCCATCAATAAGGAGGGTAACCCTGGGCACCTGTAAGGTGATGTCAATGGTCGGGAAAGGAGCCCACGGGCCCTATCA-GTCCTCTGTAGTCAGTGCCAGCAGGTTCAGGGTTTGTGACTAGTCCAGTCCCCCTGTGGAGATTGGGGCAGTCAACACCCCAGAGTCCC-ACCTTGGAACATTTAGGGCACGGACACTTAGGAACCCTGGG-ACTAGGGCAGGCCGAAGCCCAATGTCCTTTGTTCCCACATCCATAACAGGGCCCTGGAGGTTCCCTCTGTATGGACTTACGAACCCCTGTTTTTGAGGCCTGAGCATCAGAGCCCCGAAGGGCTTGAGCAAGTAATTGAAACTTTGGTCTTTCATATTTC---------------------TGAAATTTGCGACTCTCCATCTCCTCTTCTCGATTATGGTATGTCTTAAA---GACTGTGGCCAAACTCTTGGTCTGAGGCACGTGTGAGTAAGTGTCAGGGGCACCTTGG--TCAGGGAAGCTCAACAGGTCCCACTCAGACTTCCTCTGTCCAGGGATAGGCAGGGGGCCAAACTGGGGCCTCGGCAGTGCCTGGGTCTCACATACCCAGCTCAGACCCTCCTTGCTCCCACAACCATCAGTCCAGAGCCCCTGGGTCCTGAGTTGTCCATAGCTTCCCCTGAGAGGGAGCTCTCAGCTCCTAAATCCATGCTCCTAATTCCCCTGGTGATTGACCCCACTGCCACTCAGACATCAAGTCCTGACTTTCAGGATGCCCTGTCCTCCATGAATAACTGAGCTGTCCCCTGTGAACCTGACTCCGAAGGTCCCAGGATTACCATATGCCTCCAGCACGTCCATCTACCTATA----GACTCTCACCCCTAAATTGCCCCACAATGCCAACAACTCTCAAACTACTACTGGCTTCCTACCTGTGACAGTTCCTAGAACGTCCACTTCTGGGTCCCCCAGCTCCTAATGTGCCCCCCAGGCCTGTCGGTCACTGTATCTGCTTGCAAGGATTCTCTTCCTGATACTGTCTAACCCTAACACTACAGCCCCAAGATTCTCTCAATCATCTGCCTCTCTTACCTGAGACTGTCTCTAAAGACCCCAGTCC-ATTATACCCTTCTACCTCCAGACCCCTCATTCCACCTCTAGCCTCCCACTCTGCCCATGGATCTCCCGTACTTCTGGGGTCTCTATTAGCCCTACCTATGGCCCCTCTTTCCTTATCTTGTGATAACATTAGACCCCAAAATAACCCCAAACCATTTCCTGGAGCTGATGGCTTCTTGCATAGCCCAGGTTTCCCCCTTCTTGGAACC----CCACAGCTCT-GTCCCACCTTTCCCGGACTTCCTATTCCTGCCTCTCACCAGGTATGAGGACTGGCTGTGCCTGTTGGTTTGAATTGTGTCTTGGTCTCTCTTCAGTGGCCCCTGTGGGTTACGGTTCAGGCAGAACCCTCAAGGGGGCTTGCGAGTCGTCGGAGGGCATGTTGTGCAGCATGGGGCCTGGCCCTGGATGGTCAGCCTCCAGGTCTACCAGCCCCACAACAACCG---------GGTCCTGAGGGCCTGAGGTCAGAGTAGGGGACCCCGGGGG-CCACAGTGGTGGCCAGCAGGACAGGGCCGGGAGCAGAGGAGAGGAAGAGGCCACCTTGGAGCAAGGTCCTCTCTAAGGAGGGTGGAACCCTCCCCCCC-AGAGCCAGGAGTCTCGGGCCCAGACTTCTGGGAGAAATGCAGTCTGAGATACCAGTTATGTCCTCCGCCAGCTCTTATTGAGAT--CCCACGTGGCACAGTGGTGATCACTGTTAAAGAGACTAGTGAAAGTGCACAGACAGACTGGAGGGTGTCACTGCATGCAAGGGAGACACAGCAGTGCAGGCTGTTCTGGAGGAGGGTAGATAGCCACCCCCACCTGCTTGGGTCCTGCCTCCCCTCCCGAACTGCAGGGCCTGTGTTTTACCCACAGTGCCAGGTTTCGATCCACAGCACACACTCAGATAATGTTTATGAGCTGGGGTGTAGCTCAGCAGTAGAGTTGCTTGTCTAGCATGTGCGAGGCCCTATGTGGGATCCCCACTACTGGAAAAAAAAAAGTTTACTGAATGAGCCCTTCTCCCACCCAGACACATTCTTCAAGGTCTTAGCCAAGAATGAGGAATGGGGACCCAAAGGACTGACATGCCTGAGCAAGATTCATGTGGTCCTGTCTGAGACCACCATCACCCTGCTCAAGGGCAGACATACACTGGTGAGCCCCAACCCC-ATCCCCCATCCACTCCTGCTGGGGCAACTGAATCTGACCAAGACCCACTCCCGGCCGGCCCCAGCGGGGATAGGCTTAAACAAAGCACTGATGGTGAGGCTCCAAGCCACTATGGTGGGAGAGGTTGTTAGGCTGCTGTCAGTCACCATGGATACCATATCCCGTTGAAAGTTAAAGGTCAGCTTGAGTGACGATAAATAGAACTGACAGCCAAGGCATTTTTCAGAGGACTGAAATGAGAGAAGAATGTCAATTAGCAGCCACAGTCAGTCTGGGGCCCAGAGCAGGAGGCAGGAAGGAAGTCCATTGAATACTTGCAGGGCACACTGCAGACTTCTCTGGTTTCCCTCTAAGCCAAACAAGAGAGACCCTATCACTACCCCAGATCAGAATGCTTCCCCAGGCAGGAAATTTATTGCTTTAAACTCATGCCCTGAAGTACCCAGCACTGCATGCTCTTTGTACTGGGCACTAAAGCTTGAATGAGCAGATCAAATTCCAAAGAATACCCAAGAACCCTGC--CAAGCTAACTCTTGAGTTAAAAGGACTACAGATGTTACAAAACGCTATTGCAAAATGCACACCCTGACATAAGACTACTCTCTGGTGCCCCTGGCAATTACATCAGTCAAGACTGGTCTCAGTGAGGACAGTAAGAGACCCTTTTGTTTGGATCAAGTTGTCCTTTCTTAAAGCGTAACAGGGGTTCATTAAATGTTGGACAAGAAGTTTGTACTCAAA-TGAGCGGAG-AAAAACTCAGGAAAACTCCACTGCAGAATTTAAAGAGACTTGGTGTTGGATGGAACTTTAGTTACTTGAAATATTTTATGTGAAATGGAGGCCTTTTAAAGTTTAAACCTATCACACTGGCAATTAGCGTGTAGGGGTAAGTCCTCAGCCGTGTAAGGATCACTGACAAGAGAATACTTCAAGCCAGGCTTTCAAAGAGGTCAGTGGTTGATAAGGGAACATACTTTTGTTTTGAGAAGAGTTTTGCTGAAATGCAGTCTCAAGCCCACCCCCTCATTAAAATTATTAACCACTCATTCATCGACTTACCTGCACCATCCAACATTTCTGCATGATGAAATTTTGGATCCCTCCTAGGTATTTGCCTAATTATTCAAATTCTCACTGGATTATTCCTAGCAATACACTATACATCCGATACAATAACAGCTTTCTCATCTGTCACACATATCTGTCGAGATGTAAACTATGGTTGACTTATTCGATACATACACGCTAACGGGGCCTCCATATTTTTTATCTGCTTATTCCTTCATGTAGGCCGAGGACTTTACTATGGATCATACACCTACTTCGAAACATGAAACATTGGAGTAATTCTTCTATTCGCCGTTATAGCCACTGCATTCATAGGCTACGTCCTTCCATGAGGACAAATATCTTTTTGAGGTGCTACCGTCATTACAAATCTCCTATCAGCTATCCCATACATCGGAACAACATTAGTAGAATGAATCTGAGGGGGCTTCTCAGTAGATAAAGCCACTCTAACACGATTCTTTGCATTTCACTTCATCCTCCCATTTATTATTACAGCGTTAGTTATAGTTCATCTACTCTTCCTTCACGAGACCGGATCCAACAACCCCTCCGGATTAATCTCTGACTCTGACAAAATCCCATTCCACCCATACTACACCATTAAAGATATCCTAGGCATCCTCCTCCTAATTCTAGTCCTAATAATCTTAGTCCTATTCTCCCCCGACCTCCTTGGAGACCCAGATAATTATACCCCTGCCAATCCACTTAATACTCCACCACATATCAAACCAGAATGGTATTTCCTATTTGCCTACGCCATTCTACGATCCATTCCCAATAAACTAGGAGGAGTATTAGCCCTAGTTCTCTCTATTCTTATTCTAATATTATTTCCTATCCTCCACATATCTAAGCAACGTAGCATAATATTCCGTCCACTTAGCCAATGTATATTCTGAATCTTAGTAGCTGATCTATTTACACTCACCTGAATCGGAGGCCAACCAGTCGAATACCCATTTATCATTATCGGCCAACTAGCATCAATCCTCTATTTTATAATTATTCTCCTTATCCTACCAACTATTAGCCTATTCGAAAACAAACTACT-AAATGATA
d267b     CATCCACACTCCTCCAACCACCCCCCC--AAATGGCGCTGACCCGATCCACAATCGCCTGGGCCAAGTCTCG---------------------------CGAGATTGTGGGAGGTGCTAAGTCTCGCGAGATCGTGGAAGGTGGTAATACTTGAACATCTCCATGGCTCACAGCTAATTGCCATCCT-AGCTATCTCCTCAACCAGGGCTCTTA-CACTCCATAATTCCTTTAAGACTGAGGAAGTGGCTCCTATGTCCAGGAGGAAATTTATGGGGCGGCCATCAATAAGGAGGGTAACCCTGGGCACCTGTAAGGTGATGTCAATGGTCGGGAAAGGAGCCCACGGGCCCTATCA-GTCCTCTGTAGTCAGTGCCAGCAGGTTCAGGGTTTGTGACTAGTCCAGTCCCCCTGTGGAGATTGGGGCAGTCAACACCCCAGAGTCCC-ACCTTGGAACATTTAGGGCACGGACACTTAGGAACCCTGGG-ACTAGGGCAGGCCGAAGCCCAATGTCCTTCGTTCCCACATCCATAACAGGGCCCTGGAGGTTCCCTCTGTATGGACTTACGAACCCCTGTTTTTGAGGCCTGAGCATCAGAGCCCCGAAGGGCTTGAGCAAGTATTTGAAACTTTGGTCTTTCATATTTC---------------------TGAAATTTGCGACTCTCCATCTCCTCTTCTCGATTATGGTATGTCTTAAA---GACTGTGGCCAAACTCTTGGTCTGAGGCACGTGTGAGTAAGTGTCAGGGGCACCTTGG--TCAGGGAAGCTCAACAGGTCCCACTCAGACTTCCTCTGTCCAGGGATAGGCAGGGGGCCAAACTGGGGCCTCGGCAGTGCCTGGGTCTCACATACCCAGCTCAGACCCTCCTTGCTCCCACAACCATCAGTCCAGAGCCCCTGGGTCCTGAGTTGTCCATAGCTTCCCCTGAGAGGGAGCTCTCAGCTCCTAAATCCATGCTCCTAATTCCCCTGGTGATTGACCCCACTGCCACTCAGACATCAAGTCCTGACTTTCAGGATGCCCTGTCCTCCATGAATAACTGAGCTGTCCCCTGTGAACCTGACTCCGAAGGTCCCAGGATTACCATATGCCTCCAGCACGTCCATCTACCTATA----GACTCTCACCCCTAAATTGCCCCACAATGCCAACAACTCTCAAACTACTACTGGCTTCCTACCTGTGACAGTTCCTAGAACGTCCACTTCTGGGTCCCCCAGCTCCTAATGTGCCCCCCAGGCCTGTCGGTCACTGTATCTGCTTGCAAGGATTCTCTTCCTGATACTGTCTAACCCTAACACTACAGCCCCAAGATTCTCTCAATCATCTGCCTCTCTTACCTGAGACTGTCTCTAAAGACCCCAGTCC-ATTATACCCTTCTACCTCCAGACCCCTCATTCCACCTCTAGCCTCCCACTCTGCCCATGGATCTCCCGTACTTCTGGGGTCTCTATTAGCCCTACCTATGGCCCCTCTTTCCTTATCTTGTGATAACATTAGACCCCAAAATAACCCCAAACCATTTCCTGGAGCTGATGGCTTCTTGCATAGCCCAGGTTTCCCCCTTCTTGGAACC----CCACAGCTCT-GTCCCACCTTTCCCGGACTTCCTATTCCTGCCTCTCACCAGGTATGAGGACTGGCTGTGCCTGTTGGTTTGAATTGTGTCTTGGTCTCTCTTCAGTGGCCCCTGTGGGTTACGGTTCAGGCAGAACCCTCAAGGGGGCTTGCGAGTCGTCGGAGGGCATGTTGTGCAGCATGGGGCCTGGCCCTGGATGGTCAGCCTCCAGGTCTACCAGCCCCACAACAACCG---------GGTCCTGAGGGCCTGAGGTCAGAGTAGGGGACCCCGGGGG-CCACAGTGGTGGCCAGCAGGACAGGGCCGGGAGCAGAGGAGAGGAAGAGGCCACCTTGGAGCAAGGTCCTCTCTAAGGAGGGTGGAACCCTCCCCCCC-AGAGCCAGGAGTCTCGGGCCCAGACTTCTGGGAGAAATGCAGTCTGAGATACCAGTTATGTCCTCCGCCAGCTCTTATTGAGAT--CCCACGTGGCACAGTGGTGATCACTGTTAAAGAGACTAGTGAAAGTGCACAGACAGACTGGAGGGTGTCACTGCATGCAAGGGAGACACAGCAGTGCAGGCTGTTCTGGAGGAGGGTAGATAGCCACCCCCACCTGCTTGGGTCCTGCCTCCCCTCCCGAACTGCAGGGCCTGTGTTTTACCCACAGTGCCAGGTTTCGATCCACAGCACACACTCAGATAATGTTTATGAGCTGGGGTGTAGCTCAGCAGTAGAGTTGCTTGTCTAGCATGTGCGAGGCCCTATGTGGGATCCCCACTACTGGAAAAAAAAAAGTTTACTGAATGAGCCCTTCTCCCACCCAGACACATTCTTCAAGGTCTTAGCCAAGAATGAGGAATGGGGACCCAAAGGACTGACATGCCTGAGCAAGATTCATGTGGTCCTGTCTGAGACCACCATCACCCTGCTCAAGGGCAGACATACACTGGTGAGCCCCAACCCC-ATCCCCCATCCACTCCTGCTGGGGCAACTGAATCTGACCAAGACCCACTCCCGGCCGGCCCCAGCGGGGATAGGCTTAAACAAAGCACTGATGGTGAGGCTCCAAGCCACTATGGTGGGAGAGGTTGTTAGGCTGCTGTCAGTCACCATGGATACCATATCCCGTTGAAAGTTAAAGGTCAGCTTGAGTGACGATAAATAGAACTGACAGCCAAGGCATTTTTCAGAGGACTGAAATGAGAGAAGAATGTCAATTAGCAGCCACAGTCAGTCTGGGGCCCAGAGCAGGAGGCAGGAAGGAAGTCCATTGAATACTTGCAGGGCACACTGCAGACTTCTCTGGTTTCCCTCTAAGCCAAACAAGAGAGACCCTATCACTACCCCAGATCAGAATGCTTCCCCAGGCAGGAAATTTATTGCTTTAAACTCATGCCCTGAAGTACCCAGCACTGCATGCTCTTTGTACTGGGCACTAAAGCTTGAATGAGCAGATCAAATTCCAAAGAATACCCAAGAACCCTGC--CAAGCTAACTCTTGAGTTAAAAGGACTACAGATGTTACAAAACGCTATTGCAAAATGCACACCCTGACATAAGACTACTCTCTGGTGCCCCTGGCAATTACATCAGTCAAGACTGGTCTCAGTGAGGACAGTAAGAGACCCTTTTGTTTGGATCAAGTTGTCCTTTCTTAAAGCGTAACAGGGGTTCATTAAATGTTGGACAAGAAGTTTGTACTCAAA-TGAGCGGAG-AAAAACTCAGGAAAACTCCACTGCAGAATTTAAAGAGACTTGGTGTTGGATGGAACTTTAGTTACTTGAAATATTTTATGTGAAATGGAGGCCTTTTAAAGTTTAAACCTATCACACTGGCAATTAGCGTGTAGGGGTAAGTCCTCAGCCGTGTAAGGATCACTGACAAGAGAATACTTCAAGCCAGGCTTTCAAAGAGGTCAGTGGTTGATAAGGGAACATACTTTTGTTTTGAGAAGAGTTTTGCTGAAATGCAGTCTCAAGCCCACCCCCTCATTAAAATTATTAACCACTCATTCATCGACTTACCTGCACCATCCAACATTTCTGCATGATGAAATTTTGGATCCCTCCTAGGTATTTGCCTAATTATTCAAATTCTCACTGGATTATTCCTAGCAATACACTATACATCCGATACAATAACAGCTTTCTCATCTGTCACACATATCTGTCGAGATGTAAACTATGGTTGACTTATTCGATACATACACGCTAACGGGGCCTCCATATTTTTTATCTGCTTATTCCTTCATGTAGGCCGAGGACTTTACTATGGATCATACACCTACTTCGAAACATGAAACATTGGAGTAATTCTTCTATTCGCCGTTATAGCCACTGCATTCATAGGCTACGTCCTTCCATGAGGACAAATATCTTTTTGAGGTGCTACCGTCATTACAAATCTCCTATCAGCTATCCCATACATCGGAACAACATTAGTAGAATGAATCTGAGGGGGCTTCTCAGTAGATAAAGCCACTCTAACACGATTCTTTGCATTTCACTTCATCCTCCCATTTATTATTACAGCGTTAGTTATAGTTCATCTACTCTTCCTTCACGAGACCGGATCCAACAACCCCTCCGGATTAATCTCTGACTCTGACAAAATCCCATTCCACCCATACTACACCATTAAAGATATCCTAGGCATCCTCCTCCTAATTCTAGTCCTAATAATCTTAGTCCTATTCTCCCCCGACCTCCTTGGAGACCCAGATAATTATACCCCTGCCAATCCACTTAATACTCCACCACATATCAAACCAGAATGGTATTTCCTATTTGCCTACGCCATTCTACGATCCATTCCCAATAAACTAGGAGGAGTATTAGCCCTAGTTCTCTCTATTCTTATTCTAATATTATTTCCTATCCTCCACATATCTAAGCAACGTAGCATAATATTCCGTCCACTTAGCCAATGTATATTCTGAATCTTAGTAGCTGATCTATTTACACTCACCTGAATCGGAGGCCAACCAGTCGAATACCCATTTATCATTATCGGCCAACTAGCATCAATCCTCTATTTTATAATTATTCTCCTTATCCTACCAACTATTAGCCTATTCGAAAACAAACTACT-AAATGATA
d60a      CATCCACATTCCTCCAACCACCCCCCC--AAATGGCGCCTACCCGATCCGCAATCGCCTGGGCCAAGTCTCGTGAGATAGTGGAAGATGGTAAGTCTCGCGAGATTGTGGGAGGTGCTAAGTCTTGCGAGATCGTGGAAGGTGGTAATACTTGAACATCTCCATGGCTCACAGCTAATTGCCATCCT-AGCTATCTCCTCAACCAGGGCTCTTA-CACTCCATAATTCCTTTAAGACCGAGGAAGTGTCTCCTATGTCCAGGAGGAAATTTATGGGGCGGCCATCAATAAGGAGGGTAACCCTGGGCACCTGTAAGGTGATGTCAATGGTCGGGAAAGGAGCCCACAGGCCCCATCA-GTCCTCTGTAGTCAGTGCCAGCAGGTTCAGGGTTTGTGACTAGTCCAGTCCCCCTGTGGGGATTGGGGCAGTCAACACCCCAGTGTCCC-ACCTCGGAACATTTAGGGCACGGACACTTAGGAACCCTGGGGACTAGGGCAGGCTGAAGCCCAATGTCCTTCATTCCCACATCCATAACAGGGCCCTGGGGGTTCCCCCTGTATGGACTTACGAACCCCTGTTTTTGAGGCCTGAGCATCAGAGCCCCGAAGGGCTTGAGCAAGTATTTGAAACTTTGGTCTTTCATATTTC---------------------TGAAATTTGCGACGCTCCATCTCCTCTTCTCAATTATGGTATGCCTTAAA---GACTGTGGCCAAAATCTTGGTCTGAGGCACGTGTGAGTAAGTGTCAGGGGCACCTTGG--TCAGGGAAGCTCAACAGGTCCCACTCAGACTTCCTCTGTCCAGGGATAGGCAGGGGGCCAAACTGGGGCCTCGGCAGTGCCTGGGTCTCACAAACCCAGCTCAGACCCTCCTTGCTCCCACAACCATCAGTCCAGAGCCCCTGGGTCCTGAGTTGTCCATAGCTTCCCCTGAGAGGGAGCTCTCAGCTCCTAAATCCATGCTCCTAATTCCCCTGGTGATTGACCCCACTGCCACTCAGACATCAAGTCCTGACTTTCAGGATGCCCTGTCCTCCATGAATAACTGAGCTGTCCCCTGTGAACCTGACTCCGAAGGTCCCAGGATTACCATATGCCTCCAGCACGTCCATCTACCTATA----GACTCTCACCCCTAAATTGCCCCACAATGCCAACAACTCTCGAACTACTACTGGCTTCCTACCTGTGACAGTTCCTAGAACGTCCACTTCTGGGTCCCCCAGCTCCTAATGTGCCCCCCAGGCCTGTCGGTCACTGTATCTGCTTGCAAGGATTCTCTTCCTGATACTGTCTAACCCTAACACTACAGCCCCAAGATTCTCTCAATCATCTGCCTCTCTTACCTGAGACTGTCTCTAAAGACCCCAGTCC-ATTATACCCTTCTACCTCCAGACCCCTCATTCCACCTCTAGCCTCCCACTCTGCCCATGGATCTCCCGTACTTCTGGGGTCTCTATTAGCCCTACCTATGGCCCCTCTTTCCTTATCTTGTGATAACATTAGACCCCAAAATAACCCCAAACCATTTCCTGGAGCTGATGGCTTCTTGCATAGCCCAGGTT-CCCCCTTCTTGGAACC----CCACAGCTCT-GTCCCACCTTTCCCGGACT-CCTATTCCTGCCTCTCCCCAGGCATAAGGACTGGCTGTGCCTGTTGGTTTGAACTGTGTCTTGGTCTCTCTTCAGTGGCCCCTGTGGGGTACGGTTCAGGCAGAACCCTCAAGGGGGCTTGCGAGTCGTCGGAGGGCATGTTGCGCAGCACGGGGCCTGGCCCTGGATGGTCAGCCTCCAGGTCTACCAGCCCCACAACAACCGCCTCAAGTAGGTCCTGAGGGCCTGAGGTCAGAGTAGGGGACCCCGGGGG-CCACAGTGGTGGCCAGCAGGACAGGGCCGGGAGCAGAGGAGAGGAAGAGGCCACCTTGGAGCAAGGTCCTCTCTAAGGAGGGTGGAACCCTCCCCCCC-AGAGCCAGGAGTCTCGGGCCCAGACTTCTGGGAGAAATGCAGTCTGAGATACCAGTTATGTCCTCCGCCAGCTCTTATTGAGAT--CCCATGTGGCACAGTGGCGATCACTGTTAAAGAGACTAGTGAAAGTGCACAGACAAACTGGAGGGTGTCACTGCATGCAAGGGAGACACAGCAGTGCAGGCTGTTCTGGAGGAGGGTAGATAGCCACCCCCACCTGCTTGGGTCCTGCCTCCCCTCCCGAACTGCAGGGCCTGTGTTTTACCCACAGTGCCAGGTTTCGATCCACAGCACACACTCAGATAATGTTTATGAGCTGGGGTGTAGCTCAGCAGTAGAGTTGCTTGTCTAGCATGTGCGAGGCCCTATGTGGGATCCCCACTACTGGGAAAAAAAAAGTTTACTGAATGAGCCCTTCTCCCACCCAGACACATTCTTCAAGGTCTTAGCCAAGAATGAGGAATGGGGACCCAAAGGACTGACATGCCTGAGCAAGATTCATGTGGTCCTGTCTGAGACCACCGTCACCCTGCTCAAGGGCAGACATACACTGGTGAGCCCCAACCCC-ATCCCCCATCCACTCCTGCTGGGGCAACTGAATCTGACCAAGGCCCACTCCCGGCCGGCCCCAGCGGGGATAGGCTTAAACAAAGCACTGATGGTGAGGCTCCAAGCCACTATGGTGGGAGAGGTTGTTAGGCTGCTGTCAGTCACCATGGATACCATATCCCGTTGAAAGTTAAAGGTCAGCTTGAGTGACGATAAATAGAACTGACAGCCAAGGCATTTTTCAGAGGACTGAAATGAGAGAAGAATGTCAATTAGCAGCCACAGTCAGTCTGGGGCCCAGAGCAGGAGGCAGGAAGGAAGTCCATTGAATACTTGTAGGGCACACTGCAGACTTATCTGGTTTCCCTCTAAGCCAAACAAGAGAGACCCTATCACTACCCCAGATCAGAATGCTTCCCCAGGCAGGAAATTTATTGCTTTAAACTCATGCCCTGAAGTACCCGGCACTGCATGCTCTTTGTACTGGGCACTAAAGCTTGAATGAGCAGATCAAATTCCAAAGAATACCAAAGAACCCTGC--CAAGCTAACTCTTGAGTTAAAAGGACTACAGATGTTACAAAACGCTATTGCAAAACGCACACCCTGACATAAGATTACTCTCTGGTGCCCCTGGCAATTACATCAGTCAAGACTGGTCTCAGTGAGGACAGTAAGAGACCCTTTTGTTTGGATCAAGTTGTCCTTTCTTAAAGCATAACAGGGGTTCATTAAATGTTGGACAAGAAGTTTGTACTCAAA-TGAGCTGAG-AAAAACTCAGGAAAACTCCACTGCAGAATTTAAAGAGACTTGGTGTTGGATGGAACTTTAGTTACTTGAAATATTTTATGTGAAATGGAGGCCTTTTAAAGTTTAAACCTATCACACTGGCAATTAGCGTGTAGGGGTAAGTCCTCAGCCGTGTAAGGATCACTGACGAGAGAATACTTCAAGCCAGGCTTTCAAAGAGGTCAGTGGTTGATAAGGGAACATACTTTTGTTTTGAGAAGAGTTTTGCTGAAATGCAGTCTCAAGCCCACCCCCTTATTAAAATTATTAACCACTCATTCATTGACTTACCTGCACCATCCAACATTTCTGCATGATGAAATTTTGGATCCCTCTTAGGTATTTGCCTAATTATTCAAATTCTCACTGGATTATTCCTAGCAATACACTATACATCCGATACAATAACAGCTTTCTCATCTGTCACTCATATCTGCCGAGATGTAAACTATGGTTGACTTATCCGATACATACACGCTAACGGAGCCTCCATATTTTTTATCTGCTTATTCCTTCATGTAGGCCGAGGACTTTACTATGGATCATACACCTACTTCGAAACATGAAACATTGGAGTAATTCTTCTATTCGCCGTTATAGCCACTGCATTCATAGGCTACGTCCTTCCATGAGGACAAATATCCTTTTGAGGTGCTACTGTCATTACAAATCTCCTATCAGCTATTCCATACATCGGAACAACATTAGTAGAATGAATCTGAGGAGGCTTCTCAGTAGATAAAGCCACTCTAACACGATTCTTTGCATTTCACTTCATCCTCCCATTTATTATCACAGCGTTAGTTATAGTTCATCTACTCTTCCTTCACGAGACCGGATCCAACAACCCCTCCGGACTAATCTCTGACTCTGACAAAATCCCATTCCACCCGTACTACACCATTAAAGATATCCTAGGCATCCTCCTCCTAGTTCTAGCCTTAATAACCCTAGTCCTATTTTCCCCCGACCTCCTTGGAGACCCAGATAATTATACCCCTGCCAACCCACTTAATACTCCACCACATATTAAACCAGAGTGATATTTCCTATTTGCCTACGCCATTCTACGATCCATTCCCAATAAACTAGGAGGAGTATTAGCCTTAGTTCTCTCTATCCTTATTCTAATATTATTTCCCGTCCTCCACATATCCAAGCAACGTAGCATGATATTCCGTCCACTTAGCCAATGTATATTCTGAATCTTAGTAGCTGATCTATTCACACTCACCTGAATCGGAGGCCAACCAGTCGAATACCCATTTATCATTATCGGCCAACTAGCATCAATCCTCTATTTCATAATTATTCTTCTTATCCTACCAACTATTAGCCTATTCGAAAACAAGCTTCTTAAATGATA
d60b      CATCCACATTCCTCCAACCACCCCCCC--AAATGGCGCCTACCCGATCCGCAATCGCCTGGGCCAAGTCTCGTGAGATAGTGGAAGATGGTAAGTCTCGCGAGATTGTGGGAGGTGCTAAGTCTTGCGAGATCGTGGAAGGTGGTAATACTTGAACATCTCCATGGCTCACAGCTAATTGCCATCCT-AGCTATCTCCTCAACCAGGGCTCTTA-CACTCCATAATTCCTTTAAGACCGAGGAAGTGTCTCCTATGTCCAGGAGGAAATTTATGGGGCGGCCATCAATAAGGAGGGTAACCCTGGGCACCTGTAAGGTGATGTCAATGGTCGGGAAAGGAGCCCACAGGCCCCATCA-GTCCTCTGTAGTCAGTGCCAGCAGGTTCAGGGTTTGTGACTAGTCCAGTCCCCCTGTGGGGATTGGGGCAGTCAACACCCCAGTGTCCC-ACCTCGGAACATTTAGGGCACGGACACTTAGGAACCCTGGGGACTAGGGCAGGCTGAAGCCCAATGTCCTTCATTCCCACATCCATAACAGGGCCCTGGGGGTTCCCCCTGTATGGACTTACGAACCCCTGTTTTTGAGGCCTGAGCATCAGAGCCCCGAAGGGCTTGAGCAAGTATTTGAAACTTTGGTCTTTCATATTTC---------------------TGAAATTTGCGACGCTCCATCTCCTCTTCTCAATTATGGTATGCCTTAAA---GACTGTGGCCAAAATCTTGGTCTGAGGCACGTGTGAGTAAGTGTCAGGGGCACCTTGG--TCAGGGAAGCTCAACAGGTCCCACTCAGACTTCCTCTGTCCAGGGATAGGCAGGGGGCCAAACTGGGGCCTCGGCAGTGCCTGGGTCTCACAAACCCAGCTCAGACCCTCCTTGCTCCCACAACCATCAGTCCAGAGCCCCTGGGTCCTGAGTTGTCCATAGCTTCCCCTGAGAGGGAGCTCTCAGCTCCTAAATCCATGCTCCTAATTCCCCTGGTGATTGACCCCACTGCCACTCAGACATCAAGTCCTGACTTTCAGGATGCCCTGTCCTCCATGAATAACTGAGCTGTCCCCTGTGAACCTGACTCCGAAGGTCCCAGGATTACCATATGCCTCCAGCACGTCCATCTACCTATA----GACTCTCACCCCTAAATTGCCCCACAATGCCAACAACTCTCGAACTACTACTGGCTTCCTACCTGTGACAGTTCCTAGAACGTCCACTTCTGGGTCCCCCAGCTCCTAATGTGCCCCCCAGGCCTGTCGGTCACTGTATCTGCTTGCAAGGATTCTCTTCCTGATACTGTCTAACCCTAACACTACAGCCCCAAGATTCTCTCAATCATCTGCCTCTCTTACCTGAGACTGTCTCTAAAGACCCCAGTCC-ATTATACCCTTCTACCTCCAGACCCCTCATTCCACCTCTAGCCTCCCACTCTGCCCATGGATCTCCCGTACTTCTGGGGTCTCTATTAGCCCTACCTATGGCCCCTCTTTCCTTATCTTGTGATAACATTAGACCCCAAAATAACCCCAAACCATTTCCTGGAGCTGATGGCTTCTTGCATAGCCCAGGTT-CCCCCTTCTTGGAACC----CCACAGCTCT-GTCCCACCTTTCCCGGACT-CCTATTCCTGCCTCTCCCCAGGCATAAGGACTGGCTGTGCCTGTTGGTTTGAACTGTGTCTTGGTCTCTCTTCAGTGGCCCCTGTGGGGTACGGTTCAGGCAGAACCCTCAAGGGGGCTTGCGAGTCGTCGGAGGGCATGTTGCGCAGCACGGGGCCTGGCCCTGGATGGTCAGCCTCCAGGTCTACCAGCCCCACAACAACCGCCTCAAGTAGGTCCTGAGGGCCTGAGGTCAGAGTAGGGGACCCCGGGGG-CCACAGTGGTGGCCAGCAGGACAGGGCCGGGAGCAGAGGAGAGGAAGAGGCCACCTTGGAGCAAGGTCCTCTCTAAGGAGGGTGGAACCCTCCCCCCC-AGAGCCAGGAGTCTCGGGCCCAGACTTCTGGGAGAAATGCAGTCTGAGATACCAGTTATGTCCTCCGCCAGCTCTTATTGAGAT--CCCATGTGGCACAGTGGCGATCACTGTTAAAGAGACTAGTGAAAGTGCACAGACAAACTGGAGGGTGTCACTGCATGCAAGGGAGACACAGCAGTGCAGGCTGTTCTGGAGGAGGGTAGATAGCCACCCCCACCTGCTTGGGTCCTGCCTCCCCTCCCGAACTGCAGGGCCTGTGTTTTACCCACAGTGCCAGGTTTCGATCCACAGCACACACTCAGATAATGTTTATGAGCTGGGGTGTAGCTCAGCAGTAGAGTTGCTTGTCTAGCATGTGCGAGGCCCTATGTGGGATCCCCACTACTGGGAAAAAAAAAGTTTACTGAATGAGCCCTTCTCCCACCCAGACACATTCTTCAAGGTCTTAGCCAAGAATGAGGAATGGGGACCCAAAGGACTGACATGCCTGAGCAAGATTCATGTGGTCCTGTCTGAGACCACCGTCACCCTGCTCAAGGGCAGACATACACTGGTGAGCCCCAACCCC-ATCCCCCATCCACTCCTGCTGGGGCAACTGAATCTGACCAAGGCCCACTCCCGGCCGGCCCCAGCGGGGATAGGCTTAAACAAAGCACTGATGGTGAGGCTCCAAGCCACTATGGTGGGAGAGGTTGTTAGGCTGCTGTCAGTCACCATGGATACCATATCCCGTTGAAAGTTAAAGGTCAGCTTGAGTGACGATAAATAGAACTGACAGCCAAGGCATTTTTCAGAGGACTGAAATGAGAGAAGAATGTCAATTAGCAGCCACAGTCAGTCTGGGGCCCAGAGCAGGAGGCAGGAAGGAAGTCCATTGAATACTTGTAGGGCACACTGCAGACTTATCTGGTTTCCCTCTAAGCCAAACAAGAGAGACCCTATCACTACCCCAGATCAGAATGCTTCCCCAGGCAGGAAATTTATTGCTTTAAACTCATGCCCTGAAGTACCCGGCACTGCATGCTCTTTGTACTGGGCACTAAAGCTTGAATGAGCAGATCAAATTCCAAAGAATACCAAAGAACCCTGC--CAAGCTAACTCTTGAGTTAAAAGGACTACAGATGTTACAAAACGCTATTGCAAAACGCACACCCTGACATAAGATTACTCTCTGGTGCCCCTGGCAATTACATCAGTCAAGACTGGTCTCAGTGAGGACAGTAAGAGACCCTTTTGTTTGGATCAAGTTGTCCTTTCTTAAAGCATAACAGGGGTTCATTAAATGTTGGACAAGAAGTTTGTACTCAAA-TGAGCTGAG-AAAAACTCAGGAAAACTCCACTGCAGAATTTAAAGAGACTTGGTGTTGGATGGAACTTTAGTTACTTGAAATATTTTATGTGAAATGGAGGCCTTTTAAAGTTTAAACCTATCACACTGGCAATTAGCGTGTAGGGGTAAGTCCTCAGCCGTGTAAGGATCACTGACGAGAGAATACTTCAAGCCAGGCTTTCAAAGAGGTCAGTGGTTGATAAGGGAACATACTTTTGTTTTGAGAAGAGTTTTGCTGAAATGCAGTCTCAAGCCCACCCCCTTATTAAAATTATTAACCACTCATTCATTGACTTACCTGCACCATCCAACATTTCTGCATGATGAAATTTTGGATCCCTCTTAGGTATTTGCCTAATTATTCAAATTCTCACTGGATTATTCCTAGCAATACACTATACATCCGATACAATAACAGCTTTCTCATCTGTCACTCATATCTGCCGAGATGTAAACTATGGTTGACTTATCCGATACATACACGCTAACGGAGCCTCCATATTTTTTATCTGCTTATTCCTTCATGTAGGCCGAGGACTTTACTATGGATCATACACCTACTTCGAAACATGAAACATTGGAGTAATTCTTCTATTCGCCGTTATAGCCACTGCATTCATAGGCTACGTCCTTCCATGAGGACAAATATCCTTTTGAGGTGCTACTGTCATTACAAATCTCCTATCAGCTATTCCATACATCGGAACAACATTAGTAGAATGAATCTGAGGAGGCTTCTCAGTAGATAAAGCCACTCTAACACGATTCTTTGCATTTCACTTCATCCTCCCATTTATTATCACAGCGTTAGTTATAGTTCATCTACTCTTCCTTCACGAGACCGGATCCAACAACCCCTCCGGACTAATCTCTGACTCTGACAAAATCCCATTCCACCCGTACTACACCATTAAAGATATCCTAGGCATCCTCCTCCTAGTTCTAGCCTTAATAACCCTAGTCCTATTTTCCCCCGACCTCCTTGGAGACCCAGATAATTATACCCCTGCCAACCCACTTAATACTCCACCACATATTAAACCAGAGTGATATTTCCTATTTGCCTACGCCATTCTACGATCCATTCCCAATAAACTAGGAGGAGTATTAGCCTTAGTTCTCTCTATCCTTATTCTAATATTATTTCCCGTCCTCCACATATCCAAGCAACGTAGCATGATATTCCGTCCACTTAGCCAATGTATATTCTGAATCTTAGTAGCTGATCTATTCACACTCACCTGAATCGGAGGCCAACCAGTCGAATACCCATTTATCATTATCGGCCAACTAGCATCAATCCTCTATTTCATAATTATTCTTCTTATCCTACCAACTATTAGCCTATTCGAAAACAAGCTTCTTAAATGATA
d6a       CATCCACACTCCTCCAACCACCCCCCC--AAATGGCGCTGACCCGATCCACAATCACCTGGGCCAAGTATCGTGAGATAGTGGAAGGTGGTAAGTCTCGCGAGATTGTGG---------------------------AAGGTGGTAATACTTGAACATCTCCATGGCTCACAGCTAATTGCCATCCT-AGCTATCTCCTCAACCAGGGCTCTTA-CACTCCAGAATTCCTTTAAGACCGAGGAAGTGGCTCCTATGTCCAGCAGGAAATTTATGGGGCGGCCATCAACAAGGAGGGTAACCCTGGGTGCCTGTAAGGTGATGTCAATGGTCGGGAAAGGAGCCCACGGGCCCCATCA-GTCCTCTGTAGTCAGTGCCAGCAGGTTCAGGGTTTGTGACTAGTCCAGTCCCCCTGTGGGGATTGGGGCAGTCAACACCCCAGAGTCCC-ACCTTGGAACATTTAGGGCACGGACACTTAGGAACCCTGGG-ACTAGGGCAGGCCGAAGCCCAATGTCCTTCGTTTCCACATCCATAACAGGGCCCTGGAGGTTCCCTCTGTATGGACTTACGAACCCCTGTTTTTGAGGCCTGGGCATCAGAGCCCCGAAGGGCTTGAGCAAGTATTTGAAACTTTGGTCTTTCATATTTC---------------------TGAAATTTGCGATGCTCCATCTCCTCTTCTCGATTATGGTATGCCTTAAA---GACTGTGGCCAAAATCTTGGTCTGAGGCACGTGTGAGTAAGTGTCAGGGGCACCTTGG--TCAGGGAAGCTCAACAGGTCCCACTCAGACTTCCTCTGTCCAGGGATAGGCAGGGGGCCAAACTGGGGCCTCGGCAGTGCCTGGGTCTCACATACCCAGCTCAGACCCTCCTTGCTCCCACAACCATCAGTCCAGAGCCCCTGGGTCCTGAGCTGTCCATAGCTTCCCCTGAGAGGGAGCTCTCAGCTCCTAAATCCATGCTCCTAATTCCCCTGGTGATTGACCCCACTGCCACTCAGACATCAAGTCCTGACTTTCAGGATGCCCTGTCCTCCATGAGTAACTGAGCTGTCCCCTGTGAACCTGACTCCGAAGGTCCCAGGATTACCATATGCCTCCAGCACGTCCATCTACCTATA----GACTCTCACCCCTAAATTGCCCCACAATGCCAACAACTCTCAAACTACTACTGGCTTCCTACCTGTGACAGTTCCTAGAACGTCCACTTCTGGGTCCCCCAGCTCCTAATGTGCCCCCCAGGCCTGTCGGTCACTGTATCTGCTTGCAGGGATTCTCTTCCTGATACTGTCTAACCCTAACACTACAGCCCCAAGATTCTCTCAATCATCTGCCTCTCTTACCTGAGACTGTCTCTAAAGACCCCAGTCC-ATTATACCCTTCTACCTCCAGACCCCTCATTCCACCTCTAGCCTCCCACTCTGCC-----------------------------------------TATGGCCCCTCTTTCCTTATCTTGTGATAACATTAGACCCCAAAATAACCCCAAACCATTTCCTGGAGCTGATGGCTTCTTGCATAGCCCAGGTTTCCCCCTTCTTGGAACC----CCACAGCTCT-GTCCCGCCTTTCCCGGACT-CCTATTCCTGCCTCTCACCAGGTGTAAGGACTGGCTGTGCCTGTTGGTTTGAATTGTGTCTTGGTCTCTCTTCAGTGGCCCCTGTGGGGTACGGTTCAGGCAGAACCCTCAAGGGGGCTTGCGAGTCGTCGGAGGGCATGTTGTGCAGCACGGGGCCTGGCCCTGGATGGTCAGCCTCCAGGTGTACCAGCCCCACAACAACCGCCTCAAGTAGGTCCTGTGGGCCTGAGGTCAGAGTAGGGGACCCCGGGGG-CCACAGTGGTGGCCAGCAGGACAGGGCCGGGAGCAGAGGAGAGGAAGAGGCCACCTTGGAGCAAGGTCCTCTCTAAGGAGGGTGGAACCATCCCCCCC-AGAGCCAGGAGTCTCGGGCCCAGACTTCCGGGAGAAATGCAGTCTGAGATACCAGTTATGTCCTCCACCAGCTCTTATTGAGAT--CCCACGTGGCACAGTGGCAATCACTGTTAAAGAGACTAGTGAAGGTGCACAGACAGACTGGAGGGTGTCACTGCATGCAAGGGAGACACAGCAGTGCAGGCTGTTCTGGAGGAGGGTAGATAGCCACCCCCACCTGCTTGGGTCCTGCCTCCCCTCCCGAACCGCAGGGCCTGTGTTTTACCCACAGTGCCAGGTTTCGATCCACAGCACACACTCAGATAATGTTTATGAGCTGCGGTGTAGCTCAGCAGTAGTGTTGCTTGTCTAGCATGTGCGAGGCTCTAGGTGGGATCCCCACTACTGGAAAAAAAAAAGTTTACTGAATGAGCCCTTCTCCCACCCAGACACATTCTTCAAGGTCTTAGCCAAGAATGAGGAATGGGGACCCAAAGGGCTGACATGCCTGAGCAAGATTCATGTGGTCCTGGCTGAGACCACCATCACCCTGCTCAAGGGCAGACATACACTGGTGAGCCCCAACCCC-ATCCCCCATCCACTCCTGCTGGGGCAACTGAATCTGACCAAGGCCCACTCCCGGCCGGCCCCAGCGGGGATAGGCTGAAACAAAGCACTGATGGTGAGGCTCCAAGCCACTATGGTGGGAGAGGTTGTTAGGCTGCTGTCAGTCACCATGGATACCATATCCCGTTGAAAGTTAAAGGTCAGCTTGAGTGACGATAAATAGAACTGACAGCCAAGGCATTTTTCAGAGGACTGAAATGAGAGAAGAATGTCAATTAGCAGCCACAGTCAGTCTGGGGCCCAGAGCAGGAGGCAGGAAGGAAGTCCATTGAATACTTGCAGGGCACACTGCAGACTTATCTGGTTTCCCTCTAAGCCAAACAAGAGAGACCCTATCACTACCCCAGATCAGAATGCTTCCCCAGGCAGGAAATTTATTGCTTTAAACTCATGCCCTGAAGTACCCGGCACTGCATGCTCTTTGTACTGGGCACTAAAGCTTGAATGAGCAGATCAAATTCCAAAGAATACCGAAGAACCCTGC--CAAGCTAACTCTTGAGTTAAAAGGACTACAGATGTTACAAAACGCTATTGCAAAACGCACACCCTGACATAAGATTACTCTCTGGTGCCCCTGGCAATTACATCAGTCAAGACTGGTCTCAGTGAGGACAGTAAGAGACCCTTTTGTTTGGATCAAGTTGTCCTTTCTTAAAGCGTAACAGGGGTTCATTAAATGTTGGACAAGAAGTTTGTACTCAAA-TGAGCTGAG-AAAAACTCAGGAAAACTCCACTGCAGAATTTAAAGAGATTTGGTGTTGGATGGAACTTTAGTTACTTGAAATATTTTATGTGAAATGGAGGCCTTTTAAAGTTTAAACCTATCACACTGGCAATTAGCGTGTAGGGGTAAGTCCTCAGCCGTGTAAGGATCACTGACAAGAGAATACTTCAAGCCAGGCTTTCAAAGAGGTCAGTGGTTGATAAGGGAACATACTTTTGTTTTGAGAAGAGTTTTGCTGAAATGCAGTCTCAAGCCCATCCCCTCATTAAAATCATTAACCATTCATTCATTGACTTACCCGCACCATCCAACATTTCTGCATGATGGAATTTTGGATCCCTCTTAGGTATTTGCCTAATCATCCAAATTCTCACTGGATTATTCCTAGCAATACACTACACATCCGACACAATAACGGCTTTCTCATCTGTCACCCATATCTGCCGAGATGTAAATTACGGCTGACTAATCCGATACATACACGCTAACGGAGCCTCCATATTTTTTATCTGCCTATTCCTTCATGTAGGTCGAGGACTTTACTATGGATCATACACCTACTTTGAAACATGAAACATTGGAGTAATTCTTTTATTTGCCGTTATGGCCACTGCATTTATAGGCTACGTTCTCCCATGAGGACAGATATCCTTTTGAGGTGCTACCGTCATTACAAACCTCCTATCAGCTATTCCATATATCGGAACAACATTGGTAGAATGAATCTGAGGGGGCTTCTCAGTAGACAAAGCCACTCTAACACGATTCTTTGCATTTCACTTTATTCTCCCATTCATTATTACAGCGTTAGTTATAGTCCACCTACTTTTCCTTCATGAAACCGGGTCTAACAACCCCTCCGGGCTAATCTCTGACTCTGATAAAATTCCATTCCATCCATACTACACTATTAAAGATATCCTAGGCATCCTCCTCCTAATTCTAGTCCTAATAGTTTTAGTCCTATTCTCTCCCGATCTCCTTGGAGATCCAGACAACTACACCCCTGCTAACCCCCTTAGTACTCCACCACATATTAAACCAGAATGATATTTCCTATTTGCCTATGCTATCCTACGATCCATTCCCAATAAACTAGGAGGAGTACTAGCCCTAGTCCTCTCCATCCTTATCCTAATACTATTTCCTATCCTCCACATATCTAAACAACGCAGCATAATATTCCGCCCTCTTAGCCAATGCATATTCTGAATCTTAGTAGCTGACCTATTCACACTCACCTGAATCGGAGGCCAACCAGTCGAATACCCATTTATTATTATTGGCCAACTAGCATCAATCCTCTATTTCATAATCATTCTCCTTATTCTGCCAGCTATTAGCCTATTCGAAAACAAACTCCTCAAATGATA
d6b       CATCCACACTCCTCCAACCACCCCCCC--AAATGGCGCTGACCCGATCCACAATCACCTGGGCCAAGTATCGTGAGATAGTGGAAGGTGGTAAGTCTCGCGAGATTGTGG---------------------------AAGGTGGTAATACTTGAACATCTCCATGGCTCACAGCTAATTGCCATCCT-AGCTATCTCCTCAACCAGGGCTCTTA-CACTCCAGAATTCCTTTAAGACCGAGGAAGTGGCTCCTATGTCCAGCAGGAAATTTATGGGGCGGCCATCAACAAGGAGGGTAACCCTGGGTGCCTGTAAGGTGATGTCAATGGTCGGGAAAGGAGCCCACGGGCCCCATCA-GTCCTCTGTAGTCAGTGCCAGCAGGTTCAGGGTTTGTGACTAGTCCAGTCCCCCTGTGGGGATTGGGGCAGTCAACACCCCAGAGTCCC-ACCTTGGAACATTTAGGGCACGGACACTTAGGAACCCTGGG-ACTAGGGCAGGCCGAAGCCCAATGTCCTTCGTTTCCACATCCATAACAGGGCCCTGGAGGTTCCCTCTGTATGGACTTACGAACCCCTGTTTTTGAGGCCTGGGCATCAGAGCCCCGAAGGGCTTGAGCAAGTATTTGAAACTTTGGTCTTTCATATTTC---------------------TGAAATTTGCGATGCTCCATCTCCTCTTCTCGATTATGGTATGCCTTAAA---GACTGTGGCCAAAATCTTGGTCTGAGGCACGTGTGAGTAAGTGTCAGGGGCACCTTGG--TCAGGGAAGCTCAACAGGTCCCACTCAGACTTCCTCTGTCCAGGGATAGGCAGGGGGCCAAACTGGGGCCTCGGCAGTGCCTGGGTCTCACATACCCAGCTCAGACCCTCCTTGCTCCCACAACCATCAGTCCAGAGCCCCTGGGTCCTGAGCTGTCCATAGCTTCCCCTGAGAGGGAGCTCTCAGCTCCTAAATCCATGCTCCTAATTCCCCTGGTGATTGACCCCACTGCCACTCAGACATCAAGTCCTGACTTTCAGGATGCCCTGTCCTCCATGAGTAACTGAGCTGTCCCCTGTGAACCTGACTCCGAAGGTCCCAGGATTACCATATGCCTCCAGCACGTCCATCTACCTGTA----GACTCTCACCCCTAAATTGCCCCACAATGCCAACAACTCTCAAACTACTACTGGCTTCCTACCTGTGACAGTTCCTAGAACGTCCACTTCTGGGTCCCCCAGCTCCTAATGTGCCCCCCAGGCCTGTCGGTCACTGTATCTGCTTGCAGGGATTCTCTTCCTGATACTGTCTAACCCTAACACTACAGCCCCAAGATTCTCTCAATCATCTGCCTCTCTTACCTGAGACTGTCTCTAAAGACCCCAGTCC-ATTATACCCTTCTACCTCCAGACCCCTCATTCCACCTCTAGCCTCCCACTCTGCC-----------------------------------------TATGGCCCCTCTTTCCTTATCTTGTGATAACATTAGACCCCAAAATAACCCCAAACCATTTCCTGGAGCTGATGGCTTCTTGCATAGCCCAGGTTTCCCCCTTCTTGGAACC----CCACAGCTCT-GTCCCGCCTTTCCCGGACT-CCTATTCCTGCCTCTCACCAGGTGTAAGGACTGGCTGTGCCTGTTGGTTTGAATTGTGTCTTGGTCTCTCTTCAGTGGCCCCTGTGGGGTACGGTTCAGGCAGAACCCTCAAGGGGGCTTGCGAGTCGTCGGAGGGCATGTTGTGCAGCACGGGGCCTGGCCCTGGATGGTCAGCCTCCAGGTGTACCAGCCCCACAACAACCGCCTCAAGTAGGTCCTGTGGGCCTGAGGTCAGAGTAGGGGACCCCGGGGG-CCACAGTGGTGGCCAGCAGGACAGGGCCGGGAGCAGAGGAGAGGAAGAGGCCACCTTGGAGCAAGGTCCTCTCTAAGGAGGGTGGAACCATCCCCCCC-AGAGCCAGGAGTCTCGGGCCCAGACTTCCGGGAGAAATGCAGTCTGAGATACCAGTTATGTCCTCCACCAGCTCTTATTGAGAT--CCCACGTGGCACAGTGGCAATCACTGTTAAAGAGACTAGTGAAGGTGCACAGACAGACTGGAGGGTGTCACTGCATGCAAGGGAGACACAGCAGTGCAGGCTGTTCTGGAGGAGGGTAGATAGCCACCCCCACCTGCTTGGGTCCTGCCTCCCCTCCCGAACCGCAGGGCCTGTGTTTTACCCACAGTGCCAGGTTTCGATCCACAGCACACACTCAGATAATGTTTATGAGCTGCGGTGTAGCTCAGCAGTAGTGTTGCTTGTCTAGCATGTGCGAGGCTCTAGGTGGGATCCCCACTACTGGAAAAAAAAAAGTTTACTGAATGAGCCCTTCTCCCACCCAGACACATTCTTCAAGGTCTTAGCCAAGAATGAGGAATGGGGACCCAAAGGGCTGACATGCCTGAGCAAGATTCATGTGGTCCTGGCTGAGACCACCATCACCCTGCTCAAGGGCAGACATACACTGGTGAGCCCCAACCCC-ATCCCCCATCCACTCCTGCTGGGGCAACTGAATCTGACCAAGGCCCACTCCCGGCCGGCCCCAGCGGGGATAGGCTGAAACAAAGCACTGATGGTGAGGCTCCAAGCCACTATGGTGGGAGAGGTTGTTAGGCTGCTGTCAGTCACCATGGATACCATATCCCGTTGAAAGTTAAAGGTCAGCTTGAGTGACGATAAATAGAACTGACAGCCAAGGCATTTTTCAGAGGACTGAAATGAGAGAAGAATGTCAATTAGCAGCCACAGTCAGTCTGGGGCCCAGAGCAGGAGGCAGGAAGGAAGTCCATTGAATACTTGCAGGGCACACTGCAGACTTATCTGGTTTCCCTCTAAGCCAAACAAGAGAGACCCTATCACTACCCCAGATCAGAATGCTTCCCCAGGCAGGAAATTTATTGCTTTAAACTCATGCCCTGAAGTACCCGGCACTGCATGCTCTTTGTACTGGGCACTAAAGCTTGAATGAGCAGATCAAATTCCAAAGAATACCGAAGAACCCTGC--CAAGCTAACTCTTGAGTTAAAAGGACTACAGATGTTACAAAACGCTATTGCACAACGCACACCCTGACATAAGATTACTCTCTGGTGCCCCTGGCAATTACATCAGTCAAGACTGGTCTCAGTGAGGACAGTAAGAGACCCTTTTGTTTGGATCAAGTTGTCCTTTCTTAAAGCGTAACAGGGGTTCATTAAATGTTGGACAAGAAGTTTGTACTCAAA-TGAGCTGAG-AAAAACTCAGGAAAACTCCACTGCAGAATTTAAAGAGATTTGGTGTTGGATGGAACTTTAGTTACTTGAAATATTTTATGTGAAATGGAGGCCTTTTAAAGTTTAAACCTATCACACTGGCAATTAGCGTGTAGGGGTAAGTCCTCAGCCGTGTAAGGATCACTGACAAGAGAATACTTCAAGCCAGGCTTTCAAAGAGGTCAGTGGTTGATAAGGGAACATACTTTTGTTTTGAGAAGAGTTTTGCTGAAATGCAGTCTCAAGCCCATCCCCTCATTAAAATCATTAACCATTCATTCATTGACTTACCCGCACCATCCAACATTTCTGCATGATGGAATTTTGGATCCCTCTTAGGTATTTGCCTAATCATCCAAATTCTCACTGGATTATTCCTAGCAATACACTACACATCCGACACAATAACGGCTTTCTCATCTGTCACCCATATCTGCCGAGATGTAAATTACGGCTGACTAATCCGATACATACACGCTAACGGAGCCTCCATATTTTTTATCTGCCTATTCCTTCATGTAGGTCGAGGACTTTACTATGGATCATACACCTACTTTGAAACATGAAACATTGGAGTAATTCTTTTATTTGCCGTTATGGCCACTGCATTTATAGGCTACGTTCTCCCATGAGGACAGATATCCTTTTGAGGTGCTACCGTCATTACAAACCTCCTATCAGCTATTCCATATATCGGAACAACATTGGTAGAATGAATCTGAGGGGGCTTCTCAGTAGACAAAGCCACTCTAACACGATTCTTTGCATTTCACTTTATTCTCCCATTCATTATTACAGCGTTAGTTATAGTCCACCTACTTTTCCTTCATGAAACCGGGTCTAACAACCCCTCCGGGCTAATCTCTGACTCTGATAAAATTCCATTCCATCCATACTACACTATTAAAGATATCCTAGGCATCCTCCTCCTAATTCTAGTCCTAATAGTTTTAGTCCTATTCTCTCCCGATCTCCTTGGAGATCCAGACAACTACACCCCTGCTAACCCCCTTAGTACTCCACCACATATTAAACCAGAATGATATTTCCTATTTGCCTATGCTATCCTACGATCCATTCCCAATAAACTAGGAGGAGTACTAGCCCTAGTCCTCTCCATCCTTATCCTAATACTATTTCCTATCCTCCACATATCTAAACAACGCAGCATAATATTCCGCCCTCTTAGCCAATGCATATTCTGAATCTTAGTAGCTGACCTATTCACACTCACCTGAATCGGAGGCCAACCAGTCGAATACCCATTTATTATTATTGGCCAACTAGCATCAATCCTCTATTTCATAATCATTCTCCTTATTCTGCCAGCTATTAGCCTATTCGAAAACAAACTCCTCAAATGATA
d70a      CATCCACAYTCCTCCAACCACCCCCCC--AAATGGCGCCTACCCGATCCGCAATCGCCTGGGCCAAGTCTCGTGAGATAGTGGAAGATGGTAAGTCTCGCGAGATTGTGGGAGGTGCTAAGTCTTGCGAGATCGTGGAAGGTGGTAATACTTGAACATCTCCATGGCTCACAGCTAATTGCCATCCT-AGCTATCTCCTCAACCAGGGCTCTTA-CACTCCATAATTCCTTTAAGACCGAGGAAGTGTCTCCTATGTCCAGGAGGAAATTTATGGGGCGGCCATCAATAAGGAGGGTAACCCTGGGCACCTGTAAGGTGATGTCAATGGTCGGGAAAGGAGCCCACAGGCCCCATCA-GTCCTCTGTAGTCAGTGCCAGCAGGTTCAGGGTTTGTGACTAGTCCAGTCCCCCTGTGGGGATTGGGGCAGTCAACACCCCAGTGTCCC-ACCTCGGAACATTTAGGGCACGGACACTTAGGAACCCTGGGGACTAGGGCAGGCTGAAGCCCAATGTCTTTCATTCCCACATCCATAACAGGGCCCTGGGGGTTCCCCCTGTATGGACTTACGAACCCCTGTTTTTGAGGCCTGAGCATCAGAGCCCCGAAGGGCTTGAGCAAGTATTTGAAACTTTGGTCTTTCATATTTC---------------------TGAAATTTGCGACGCTCCATCTCCTCTTCTCAATTATGGTATGCCTTAAA---GACTGTGGCCAAAATCTTGGTCTGAGGCACGTGTGAGTAAGTGTCAGGGGCACCTTGG--TCAGGGAAGCTCAACAGGTCCCACTCAGACTTCCTCTGTCCAGGGATAGGCAGGGGGCCAAACTGGGGCCTCGGCAGTGCCTGGGTCTCACAAACCCAGCTCAGACCCTCCTTGCTCCCACAACCATCAGTCCAGAGCCCCTGGGTCCTGAGTTGTCCATAGCTTCCCCTGAGAGGGAGCTCTCAGCTCCTAAATCCATGCTCCTAATTCCCCTGGTGATTGACCCCACTGCCACTCAGACATCAAGTCCTGACTTTCAGGATGCCCTGTCCTCCATGAATAACTGAGCTGTCCCCTGTGAACCTGACTCCGAAGGTCCCAGGATTACCATATGCCTCCAGCACGTCCATCTACCTATA----GACTCTCACCCCTAAATTGCCCCACAATGCCAACAACTCTCGAACTACTACTGGCTTCCTACCTGTGACAGTTCCTAGAACGTCCACTTCTGGGTCCCCCAGCTCCTAATGTGCCCCCCAGGCCTGTCGGTCACTGTATCTGCTTGCAAGGATTCTCTTCCTGATACTGTCTAACCCTAACACTACAGCCCCAAGATTCTCTCAATCATCTGCCTCTCTTACCTGAGACTGTCTCTAAAGACCCCAGTCC-ATTATACCCTTCTACCTCCAGACCCCTCATTCCACCTCTAGCCTCCCACTCTGCCCATGGATCTCCCGTACTTCTGGGGTCTCTATTAGCCCTACCTATGGCCCCTCTTTCCTTATCTTGTGATAACATTAGACCCCAAAATAACCCCAAACCATTTCCTGGAGCTGATGGCTTCTTGCATAGCCCAGGTT-CCCCCTTCTTGGAACC----CCACAGCTCT-GTCCCACCTTTCCCGGACT-CCTATTCCTGCCTCTCCCCAGGCATAAGGACTGGCTGTGCCTGTTGGTTTGAACTGTGTCTTGGTCTCTCTTCAGTGGCCCCTGTGGGGTACGGTTCAGGCAGAACCCTCAAGGGGGCTTGCGAGTCGTCGGAGGGCATGTTGCGCAGCACGGGGCCTGGCCCTGGATGGTCAGCCTCCAGGTCTACCAGCCCCACAACAACCGCCTCAAGTAGGTCCTGAGGGCCTGAGGTCAGAGTAGGGGGCCCCGGGGG-CCACAGTGGTGGCCAGCAGGACAGGGCCGGGAGCAGAGGAGAGGAAGAGGCCACCTTGGAGCAAGGTCCTCTCTAAGGAGGGTGGAACCCTCCCCCCC-AGAGCCAGGAGTCTCGGGCCCAGACTTCTGGGAGAAATGCAGTCTGAGATACCAGTTATGTCCTCCGCCAGCTCTTATTGAGAT--CCCATGTGGCACAGTGGCGATCACTGTTAAAGAGACTAGTGAAAGTGCACAGACAAACTGGAGGGTGTCACTGCATGCAAGGGAGACACAGCAGTGCAGGCTGTTCTGGAGGAGGGTAGATAGCCACCCCCACCTGCTTGGGTCCTGCCTCCCCTCCCGAACTGCAGGGCCTGTGTTTTACCCACAGTGCCAGGTTTCGATCCACAGCACACACTCAGATAATGTTTATGAGCTGGGGTGTAGCTCAGCAGTAGAGTTGCTTGTCTAGCATGTGCGAGGCCCTATGTGGGATCCCCACTACTGGAAAAAAAAAAGTTTACTGAATAAGCCCTTCTCCCACCCAGACACATTCTTCAAGGTCTTAGCCAAGAATGAGGAATGGGGACCCAAAGGACTGACATGCCTGAGCAAGATTCATGTGGTCCTGTCTGAGACCACCGTCACCCTGCTCAAGGGCAGACATACACTGGTGAGCCCCAACCCC-ATCCCCCATCCACTCCTGCTGGGGCAACTGAATCTGACCAAGGCCCACTCCCGGCCGGCCCCAGCGGGGATAGGCTTAAACAAAGCACTGATGGTGAGGCTCCAAGCCACTATGGTGGGAGAGGTTGTTAGGCTGCTGTCAGTCACCATGGATACCATATCCCGTTGAAAGTTAAAGGTCAGCTTGAGTGACGATAAATAGAACTGACAGCCAAGGCATTTTTCAGAGGACTGAAATGAGAGAAGAATGTCAATTAGCAGCCACAGTCAGTCTGGGGCCCAGAGCAGGAGGCAGGAAGGAAGTCCATTGAATACTTGTAGGGCACACTGCAGACTTATCTGGTTTCCCTCTAAGCCAAACAAGAGAGACCCTATCACTACCCCAGATCAGAATGCTTCCCCAGGCAGGAAATTTATTGCTTTAAACTCATGCCCTGAAGTACCCGGCACTGCATGCTCTTTGTACTGGGCACTAAAGCTTGAATGAGCAGATCAAATTCCAAAGAATACCAAAGAACCCTGC--CAAGCTAACTCTTGAGTTAAAAGGACTACAGATGTTACAAAACGCTATTGCAAAACGCACACCCTGACATAAGATTACTCTCTGGTGCCCCTGGCAATTACATCAGTCAAGACTGGTCTCAGTGAGGACAGTAAGAGACCCTTTTGTTTGGATCAAGTTGTCCTTTCTTAAAGCATAACAGGGGTTCATTAAATGTTGGACAAGAAGTTTGTACTCAAA-TGAGCTGAG-AAAAACTCAGGAAAACTCCACTGCAGAATTTAAAGAGACTTGGTGTTGGATGGAACTTTAGTTACTTGAAATATTTTATGTGAAATGGAGGCCTTTTAAAGTTTAAACCTATCACACTGGCAATTAGCGTGTAGGGGTAAGTCCTCAGCCGTGTAAGGATCACTGACGAGAGAATACTTCAAGCCAGGCTTTCAAAGAGGTCAGTGGTTGATAAGGGAACATACTTTTGTTTTGAGAAGAGTTTTGCTGAAATGCAGTCTCAAGCCCACCCCCTTATTAAAATTATTAACCACTCATTCATTGACTTACCTGCACCATCCAACATTTCTGCATGATGAAATTTTGGATCCCTCTTAGGTATTTGCCTAATTATTCAAATTCTCACTGGATTATTCCTAGCAATACACTATACATCCGATACAATAACAGCTTTCTCATCTGTCACTCATATCTGCCGAGATGTAAACTATGGTTGACTTATCCGATACATACACGCTAACGGAGCCTCCATATTTTTTATCTGCTTATTCCTTCATGTAGGCCGAGGACTTTACTATGGATCATACACCTACTTCGAAACATGAAACATTGGAGTAATTCTTCTATTCGCCGTTATAGCCACTGCATTCATAGGCTACGTCCTTCCATGAGGACAAATATCCTTTTGAGGTGCTACTGTCATTACAAATCTCCTATCAGCTATTCCATACATCGGAACAACATTAGTAGAATGAATCTGAGGAGGCTTCTCAGTAGATAAAGCCACTCTAACACGATTCTTTGCATTTCACTTCATCCTCCCATTTATTATCACAGCGTTAGTTATAGTTCATCTACTCTTCCTTCACGAGACCGGATCCAACAACCCCTCCGGACTAATCTCTGACTCTGACAAAATCCCATTCCACCCGTACTACACCATTAAAGATATCCTAGGCATCCTCCTCCTAGTTCTAGCCTTAATAACCCTAGTCCTATTTTCCCCCGACCTCCTTGGAGACCCAGATAATTATACCCCTGCCAACCCACTTAATACTCCACCACATATTAAACCAGAGTGATATTTCCTATTTGCCTACGCCATTCTACGATCCATTCCCAATAAACTAGGAGGAGTATTAGCCTTAGTTCTCTCTATCCTTATTCTAATATTATTTCCCGTCCTCCACATATCCAAGCAACGTAGCATGATATTCCGTCCACTTAGCCAATGTATATTCTGAATCTTAGTAGCTGATCTATTCACACTCACCTGAATCGGAGGCCAACCAGTCGAATACCCATTTATCATTATCGGCCAACTAGCATCAATCCTCTATTTCATAATTATTCTTCTTATCCTACCAACTATTAGCCTATTCGAAAACAAGCTTCTTAAATGATA
d70b      CATCCACAYTCCTCCAACCACCCCCCC--AAATGGCGCCTACCCGATCCGCAATCGCCTGGGCCAAGTCTCGTGAGATAGTGGAAGATGGTAAGTCTCGCGAGATTGTGGGAGGTGCTAAGTCTTGCGAGATCGTGGAAGGTGGTAATACTTGAACATCTCCATGGCTCACAGCTAATTGCCATCCT-AGCTATCTCCTCAACCAGGGCTCTTA-CACTCCATAATTCCTTTAAGACCGAGGAAGTGTCTCCTATGTCCAGGAGGAAATTTATGGGGCGGCCATCAATAAGGAGGGTAACCCTGGGCACCTGTAAGGTGATGTCAATGGTCGGGAAAGGAGCCCACAGGCCCCATCA-GTCCTCTGTAGTCAGTGCCAGCAGGTTCAGGGTTTGTGACTAGTCCAGTCCCCCTGTGGGGATTGGGGCAGTCAACACCCCAGTGTCCC-ACCTCGGAACATTTAGGGCACGGACACTTAGGAACCCTGGGGACTAGGGCAGGCTGAAGCCCAATGTCCTTCATTCCCACATCCATAACAGGGCCCTGGGGGTTCCCCCTGTATGGACTTACGAACCCCTGTTTTTGAGGCCTGAGCATCAGAGCCCCGAAGGGCTTGAGCAAGTATTTGAAACTTTGGTCTTTCATATTTC---------------------TGAAATTTGCGACGCTCCATCTCCTCTTCTCAATTATGGTATGCCTTAAA---GACTGTGGCCAAAATCTTGGTCTGAGGCACGTGTGAGTAAGTGTCAGGGGCACCTTGG--TCAGGGAAGCTCAACAGGTCCCACTCAGACTTCCTCTGTCCAGGGATAGGCAGGGGGCCAAACTGGGGCCTCGGCAGTGCCTGGGTCTCACAAACCCAGCTCAGACCCTCCTTGCTCCCACAACCATCAGTCCAGAGCCCCTGGGTCCTGAGTTGTCCATAGCTTCCCCTGAGAGGGAGCTCTCAGCTCCTAAATCCATGCTCCTAATTCCCCTGGTGATTGACCCCACTGCCACTCAGACATCAAGTCCTGACTTTCAGGATGCCCTGTCCTCCATGAATAACTGAGCTGTCCCCTGTGAACCTGACTCCGAAGGTCCCAGGATTACCATATGCCTCCAGCACGTCCATCTACCTATA----GACTCTCACCCCTAAATTGCCCCACAATGCCAACAACTCTCGAACTACTACTGGCTTCCTACCTGTGACAGTTCCTAGAACGTCCACTTCTGGGTCCCCCAGCTCCTAATGTGCCCCCCAGGCCTGTCGGTCACTGTATCTGCTTGCAAGGATTCTCTTCCTGATACTGTCTAACCCTAACACTACAGCCCCAAGATTCTCTCAATCATCTGCCTCTCTTACCTGAGACTGTCTCTAAAGACCCCAGTCC-ATTATACCCTTCTACCTCCAGACCCCTCATTCCACCTCTAGCCTCCCACTCTGCCCATGGATCTCCCGTACTTCTGGGGTCTCTATTAGCCCTACCTATGGCCCCTCTTTCCTTATCTTGTGATAACATTAGACCCCAAAATAACCCCAAACCATTTCCTGGAGCTGATGGCTTCTTGCATAGCCCAGGTT-CCCCCTTCTTGGAACC----CCACAGCTCT-GTCCCACCTTTCCCGGACT-CCTATTCCTGCCTCTCCCCAGGCATAAGGACTGGCTGTGCCTGTTGGTTTGAACTGTGTCTTGGTCTCTCTTCAGTGGCCCCTGTGGGGTACGGTTCAGGCAGAACCCTCAAGGGGGCTTGCGAGTCGTCGGAGGGCATGTTGCGCAGCACGGGGCCTGGCCCTGGATGGTCAGCCTCCAGGTCTACCAGCCCCACAACAACCGCCTCAAGTAGGTCCTGAGGGCCTGAGGTCAGAGTAGGGGGCCCCGGGGG-CCACAGTGGTGGCCAGCAGGACAGGGCCGGGAGCAGAGGAGAGGAAGAGGCCACCTTGGAGCAAGGTCCTCTCTAAGGAGGGTGGAACCCTCCCCCCC-AGAGCCAGGAGTCTCGGGCCCAGACTTCTGGGAGAAATGCAGTCTGAGATACCAGTTATGTCCTCCGCCAGCTCTTATTGAGAT--CCCATGTGGCACAGTGGCGATCACTGTTAAAGAGACTAGTGAAAGTGCACAGACAAACTGGAGGGTGTCACTGCATGCAAGGGAGACACAGCAGTGCAGGCTGTTCTGGAGGAGGGTAGATAGCCACCCCCACCTGCTTGGGTCCTGCCTCCCCTCCCGAACTGCAGGGCCTGTGTTTTACCCACAGTGCCAGGTTTCGATCCACAGCACACACTCAGATAATGTTTATGAGCTGGGGTGTAGCTCAGCAGTAGAGTTGCTTGTCTAGCATGTGCGAGGCCCTATGTGGGATCCCCACTACTGGAAAAAAAAAAGTTTACTGAATAAGCCCTTCTCCCACCCAGACACATTCTTCAAGGTCTTAGCCAAGAATGAGGAATGGGGACCCAAAGGACTGACATGCCTGAGCAAGATTCATGTGGTCCTGTCTGAGACCACCGTCACCCTGCTCAAGGGCAGACATACACTGGTGAGCCCCAACCCC-ATCCCCCATCCACTCCTGCTGGGGCAACTGAATCTGACCAAGGCCCACTCCCGGCCGGCCCCAGCGGGGATAGGCTTAAACAAAGCACTGATGGTGAGGCTCCAAGCCACTATGGTGGGAGAGGTTGTTAGGCTGCTGTCAGTCACCATGGATACCATATCCCGTTGAAAGTTAAAGGTCAGCTTGAGTGACGATAAATAGAACTGACAGCCAAGGCATTTTTCAGAGGACTGAAATGAGAGAAGAATGTCAATTAGCAGCCACAGTCAGTCTGGGGCCCAGAGCAGGAGGCAGGAAGGAAGTCCATTGAATACTTGTAGGGCACACTGCAGACTTATCTGGTTTCCCTCTAAGCCAAACAAGAGAGACCCTATCACTACCCCAGATCAGAATGCTTCCCCAGGCAGGAAATTTATTGCTTTAAACTCATGCCCTGAAGTACCCGGCACTGCATGCTCTTTGTACTGGGCACTAAAGCTTGAATGAGCAGATCAAATTCCAAAGAATACCAAAGAACCCTGC--CAAGCTAACTCTTGAGTTAAAAGGACTACAGATGTTACAAAATGCTATTGCAAAACGCACACCCTGACATAAGATTACTCTCTGGTGCCCCTGGCAATTACATCAGTCAAGACTGGTCTCAGTGAGGACAGTAAGAGACCCTTTTGTTTGGATCAAGTTGTCCTTTCTTAAAGCATAACAGGGGTTCATTAAATGTTGGACAAGAAGTTTGTACTCAAA-TGAGCTGAG-AAAAACTCAGGAAAACTCCACTGCAGAATTTAAAGAGACTTGGTGTTGGATGGAACTTTAGTTACTTGAAATATTTTATGTGAAATGGAGGCCTTTTAAAGTTTAAACCTATCACACTGGCAATTAGCGTGTAGGGGTAAGTCCTCAGCCGTGTAAGGATCACTGACGAGAGAATACTTCAAGCCAGGCTTTCAAAGAGGTCAGTGGTTGATAAGGGAACATACTTTTGTTTTGAGAAGAGTTTTGCTGAAATGCAGTCTCAAGCCCACCCCCTTATTAAAATTATTAACCACTCATTCATTGACTTACCTGCACCATCCAACATTTCTGCATGATGAAATTTTGGATCCCTCTTAGGTATTTGCCTAATTATTCAAATTCTCACTGGATTATTCCTAGCAATACACTATACATCCGATACAATAACAGCTTTCTCATCTGTCACTCATATCTGCCGAGATGTAAACTATGGTTGACTTATCCGATACATACACGCTAACGGAGCCTCCATATTTTTTATCTGCTTATTCCTTCATGTAGGCCGAGGACTTTACTATGGATCATACACCTACTTCGAAACATGAAACATTGGAGTAATTCTTCTATTCGCCGTTATAGCCACTGCATTCATAGGCTACGTCCTTCCATGAGGACAAATATCCTTTTGAGGTGCTACTGTCATTACAAATCTCCTATCAGCTATTCCATACATCGGAACAACATTAGTAGAATGAATCTGAGGAGGCTTCTCAGTAGATAAAGCCACTCTAACACGATTCTTTGCATTTCACTTCATCCTCCCATTTATTATCACAGCGTTAGTTATAGTTCATCTACTCTTCCTTCACGAGACCGGATCCAACAACCCCTCCGGACTAATCTCTGACTCTGACAAAATCCCATTCCACCCGTACTACACCATTAAAGATATCCTAGGCATCCTCCTCCTAGTTCTAGCCTTAATAACCCTAGTCCTATTTTCCCCCGACCTCCTTGGAGACCCAGATAATTATACCCCTGCCAACCCACTTAATACTCCACCACATATTAAACCAGAGTGATATTTCCTATTTGCCTACGCCATTCTACGATCCATTCCCAATAAACTAGGAGGAGTATTAGCCTTAGTTCTCTCTATCCTTATTCTAATATTATTTCCCGTCCTCCACATATCCAAGCAACGTAGCATGATATTCCGTCCACTTAGCCAATGTATATTCTGAATCTTAGTAGCTGATCTATTCACACTCACCTGAATCGGAGGCCAACCAGTCGAATACCCATTTATCATTATCGGCCAACTAGCATCAATCCTCTATTTCATAATTATTCTTCTTATCCTACCAACTATTAGCCTATTCGAAAACAAGCTTCTTAAATGATA
d85a      CATCCACATTCCTCCAACCACCCCCCC--AAATGGCGCCTACCCGATCCGCAATCGCCTGGGCCAAGTCTCGTGAGATAGTGGAAGATGGTAAGTCTCGCGAGATTGTGGGAGGTGCTAAGTCTTGCGAGATCGTGGAAGGTGGTAATACTTGAACATCTCCATGGCTCACAGCTAATTGCCATCCT-AGCTATCTCCTCAACCAGGGCTCTTA-CACTCCATAATTCCTTTAAGACCGAGGAAGTGTCTCCTATGTCCAGGAGGAAATTTATGGGGCGGCCATCAATAAGGAGGGTAACCCTGGGCACCTGTAAGGTGATGTCAATGGTCGGGAAAGGAGCCCACAGGCCCCATCA-GTCCTCTGTAGTCAGTGCCAGCAGGTTCAGGGTTTGTGACTAGTCCAGTCCCCCTGTGGGGATTGGGGCAGTCAACACCCCAGTGTCCC-ACCTCGGAACATTTAGGGCACGGACACTTAGGAACCCTGGGGACTAGGGCAGGCTGAAGCCCAATGTCCTTCATTCCCACATCCATAACAGGGCCCTGGGGGTTCCCCCTGTATGGACTTACGAACCCCTGTTTTTGAGGCCTGAGCATCAGAGCCCCGAAGGGCTTGAGCAAGTATTTGAAACTTTGGTCTTTCATATTTC---------------------TGAAATTTGCGACGCTCCATCTCCTCTTCTCAATTATGGTATGCCTTAAA---GACTGTGGCCAAAATCTTGGTCTGAGGCACGTGTGAGTAAGTGTCAGGGGCACCTTGG--TCAGGGAAGCTCAACAGGTCCCACTCAGACTTCCTCTGTCCAGGGATAGGCAGGGGGCCAAACTGGGGCCTCGGCAGTGCCTGGGTCTCACAAACCCAGCTCAGACCCTCCTTGCTCCCACAACCATCAGTCCAGAGCCCCTGGGTCCTGAGTTGTCCATAGCTTCCCCTGAGAGGGAGCTCTCAGCTCCTAAATCCATGCTCCTAATTCCCCTGGTGATTGACCCCACTGCCACTCAGACATCAAGTCCTGACTTTCAGGATGCCCTGTCCTCCATGAATAACTGAGCTGTCCCCTGTGAACCTGACTCCGAAGGTCCCAGGATTACCATATGCCTCCAGCACGTCCATCTACCTATA----GACTCTCACCCCTAAATTGCCCCACAATGCCAACAACTCTCGAACTACTACTGGCTTCCTACCTGTGACAGTTCCTAGAACGTCCACTTCTGGGTCCCCCAGCTCCTAATGTGCCCCCCAGGCCTGTCGGTCACTGTATCTGCTTGCAAGGATTCTCTTCCTGATACTGTCTAACCCTAACACTACAGCCCCAAGATTCTCTCAATCATCTGCCTCTCTTACCTGAGACTGTCTCTAAAGACCCCAGTCC-ATTATACCCTTCTACCTCCAGACCCCTCATTCCACCTCTAGCCTCCCACTCTGCCCATGGATCTCCCGTACTTCTGGGGTCTCTATTAGCCCTACCTATGGCCCCTCTTTCCTTATCTTGTGATAACATTAGACCCCAAAATAACCCCAAACCATTTCCTGGAGCTGATGGCTTCTTGCATAGCCCAGGTT-CCCCCTTCTTGGAACC----CCACAGCTCT-GTCCCACCTTTCCCGGACT-CCTATTCCTGCCTCTCCCCAGGCATAAGGACTGGCTGTGCCTGTTGGTTTGAACTGTGTCTTGGTCTCTCTTCAGTGGCCCCTGTGGGGTACGGTTCAGGCAGAACCCTCAAGGGGGCTTGCGAGTCGTCGGAGGGCATGTTGCGCAGCACGGGGCCTGGCCCTGGATGGTCAGCCTCCAGGTCTACCAGCCCCACAACAACCGCCTCAAGTAGGTCCTGAGGGCCTGAGGTCAGAGTAGGGGACCCCGGGGG-CCACAGTGGTGGCCAGCAGGACAGGGCCGGGAGCAGAGGAGAGGAAGAGGCCACCTTGGAGCAAGGTCCTCTCTAAGGAGGGTGGAACCCTCCCCCCC-AGAGCCAGGAGTCTCGGGCCCAGACTTCTGGGAGAAATGCAGTCTGAGATACCAGTTATGTCCTCCGCCAGCTCTTATTGAGAT--CCCATGTGGCACAGTGGCGATCACTGTTAAAGAGACTAGTGAAAGTGCACAGACAAACTGGAGGGTGTCACTGCATGCAAGGGAGACACAGCAGTGCAGGCTGTTCTGGAGGAGGGTAGATAGCCACCCCCACCTGCTTGGGTCCTGCCTCCCCTCCCGAACTGCAGGGCCTGTGTTTTACCCACAGTGCCAGGTTTCGATCCACAGCACACACTCAGATAATGTTTATGAGCTGGGGTGTAGCTCAGCAGTAGAGTTGCTTGTCTAGCATGTGCGAGGCCCTATGTGGGATCCCCACTACTGGAAAAAAAAAAGTTTACTGAATAAGCCCTTCTCCCACCCAGACACATTCTTCAAGGTCTTAGCCAAGAATGAGGAATGGGGACCCAAAGGACTGACATGCCTGAGCAAGATTCATGTGGTCCTGTCTGAGACCACCGTCACCCTGCTCAAGGGCAGACATACACTGGTGAGCCCCAACCCC-ATCCCCCATCCACTCCTGCTGGGGCAACTGAATCTGACCAAGGCCCACTCCCGGCCGGCCCCAGCGGGGATAGGCTTAAACAAAGCACTGATGGTGAGGCTCCAAGCCACTATGGTGGGAGAGGTTGTTAGGCTGCTGTCAGTCACCATGGATACCATATCCCGTTGAAAGTTAAAGGTCAGCTTGAGTGACGATAAATAGAACTGACAGCCAAGGCATTTTTCAGAGGACTGAAATGAGAGAAGAATGTCAATTAGCAGCCACAGTCAGTCTGGGGCCCAGAGCAGGAGGCAGGAAGGAAGTCCATTGAATACTTGTAGGGCACACTGCAGACTTATCTGGTTTCCCTCTAAGCCAAACAAGAGAGACCCTATCACTACCCCAGATCAGAATGCTTCCCCAGGCAGGAAATTTATTGCTTTAAACTCATGCCCTGAAGTACCCGGCACTGCATGCTCTTTGTACTGGGCACTAAAGCTTGAATGAGCAGATCAAATTCCAAAGAATACCAAAGAACCCTGC--CAAGCTAACTCTTGAGTTAAAAGGACTACAGATGTTACAAAACGCTATTGCAAAACGCACACCCTGACATAAGATTACTCTCTGGTGCCCCTGGCAATTACATCAGTCAAGACTGGTCTCAGTGAGGACAGTAAGAGACCCTTTTGTTTGGATCAAGTTGTCCTTTCTTAAAGCATAACAGGGGTTCATTAAATGTTGGACAAGAAGTTTGTACTCAAA-TGAGCTGAG-AAAAACTCAGGAAAACTCCACTGCAGAATTTAAAGAGACTTGGTGTTGGATGGAACTTTAGTTACTTGAAATATTTTATGTGAAATGGAGGCCTTTTAAAGTTTAAACCTATCACACTGGCAATTAGCGTGTAGGGGTAAGTCCTCAGCCGTGTAAGGATCACTGACGAGAGAATACTTCAAGCCAGGCTTTCAAAGAGGTCAGTGGTTGATAAGGGAACATACTTTTGTTTTGAGAAGAGTTTTGCTGAAATGCAGTCTCAAGCCCACCCCCTCATTAAAATTATTAACCACTCATTCATCGACTTACCTGCACCATCCAACATTTCTGCATGATGAAATTTTGGATCCCTCTTAGGTATTTGCCTAATTATTCAAATTCTCACCGGATTATTCCTAGCAATACACTATACATCCGATACAATAACAGCTTTCTCATCTGTCACTCATATCTGCCGAGATGTAAACTATGGTTGACTTATTCGATACATACACGCTAACGGAGCCTCCATATTTTTTATCTGCTTATTCCTTCATGTAGGCCGAGGACTTTACTATGGATCATACACCTACTTCGAAACATGAAACATTGGAGTAATTCTTCTATTCGCCGTTATAGCCACTGCATTCATAGGCTACGTCCTTCCATGAGGACAAATATCCTTTTGAGGTGCTACTGTCATTACAAATCTCCTATCAGCTATTCCATACATCGGAACAACATTAGTAGAGTGAATCTGAGGAGGCTTCTCAGTAGATAAAGCCACTCTAACACGATTCTTTGCATTTCACTTCATCCTCCCATTTATTATCACAGCGTTAGTTATAGTTCATCTACTCTTCCTTCACGAGACCGGATCCAACAACCCCTCCGGATTAATCTCTGACTCTGACAAAATCCCATTCCACCCATACTACACCATTAAAGATATCCTAGGCATCATCCTCCTAATTCTAGTCCTAATAATCTTAGTCCTATTCTCCCCTGATCTCCTTGGAGACCCAGATAATTATACCCCTGCTAATCCACTTAATACTCCACCACATATCAAACCAGAATGATATTTCCTATTTGCCTATGCCATTCTACGATCCATTCCCAATAAACTAGGAGGAGTATTAGCCTTAGTCCTCTCTATCCTTATTCTAATATTATTTCCCATCCTCCATATATCTAAGCAACGTAGCATAATATTCCGTCCACTTAGCCAATGTATATTCTGAATCTTAGTAGCTGATCTATTTACACTCACCTGAATCGGAGGCCAACCAGTCGAATACCCATTCATCATCATCGGCCAACTAGCATCAATCCTCTATTTTATAATTATTCTTCTTATTCTACCAACTATTAGCCTATTCGAAAACAAACTCCTAAAATGATA
d85b      CATCCACATTCCTCCAACCACCCCCCC--AAATGGCGCCTACCCGATCCGCAATCGCCTGGGCCAAGTCTCGTGAGATAGTGGAAGATGGTAAGTCTCGCGAGATTGTGGGAGGTGCTAAGTCTTGCGAGATCGTGGAAGGTGGTAATACTTGAACATCTCCATGGCTCACAGCTAATTGCCATCCT-AGCTATCTCCTCAACCAGGGCTCTTA-CACTCCATAATTCCTTTAAGACCGAGGAAGTGTCTCCTATGTCCAGGAGGAAATTTATGGGGCGGCCATCAATAAGGAGGGTAACCCTGGGCACCTGTAAGGTGATGTCAATGGTCGGGAAAGGAGCCCACAGGCCCCATCA-GTCCTCTGTAGTCAGTGCCAGCAGGTTCAGGGTTTGTGACTAGTCCAGTCCCCCTGTGGGGATTGGGGCAGTCAACACCCCAGTGTCCC-ACCTCGGAACATTTAGGGCACGGACACTTAGGAACCCTGGGGACTAGGGCAGGCTGAAGCCCAATGTCCTTCATTCCCACATCCATAACAGGGCCCTGGGGGTTCCCCCTGTATGGACTTACGAACCCCTGTTTTTGAGGCCTGAGCATCAGAGCCCCGAAGGGCTTGAGCAAGTATTTGAAACTTTGGTCTTTCATATTTC---------------------TGAAATTTGCGACGCTCCATCTCCTCTTCTCAATTATGGTATGCCTTAAA---GACTGTGGCCAAAATCTTGGTCTGAGGCACGTGTGAGTAAGTGTCAGGGGCACCTTGG--TCAGGGAAGCTCAACAGGTCCCACTCAGACTTCCTCTGTCCAGGGATAGGCAGGGGGCCAAACTGGGGCCTCGGCAGTGCCTGGGTCTCACAAACCCAGCTCAGACCCTCCTTGCTCCCACAACCATCAGTCCAGAGCCCCTGGGTCCTGAGTTGTCCATAGCTTCCCCTGAGAGGGAGCTCTCAGCTCCTAAATCCATGCTCCTAATTCCCCTGGTGATTGACCCCACTGCCACTCAGACATCAAGTCCTGACTTTCAGGATGCCCTGTCCTCCATGAATAACTGAGCTGTCCCCTGTGAACCTGACTCCGAAGGTCCCAGGATTACCATATGCCTCCAGCACGTCCATCTACCTATA----GACTCTCACCCCTAAATTGCCCCACAATGCCAACAACTCTCGAACTACTACTGGCTTCCTACCTGTGACAGTTCCTAGAACGTCCACTTCTGGGTCCCCCAGCTCCTAATGTGCCCCCCAGGCCTGTCGGTCACTGTATCTGCTTGCAAGGATTCTCTTCCTGATACTGTCTAACCCTAACACTACAGCCCCAAGATTCTCTCAATCATCTGCCTCTCTTACCTGAGACTGTCTCTAAAGACCCCAGTCC-ATTATACCCTTCTACCTCCAGACCCCTCATTCCACCTCTAGCCTCCCACTCTGCCCATGGATCTCCCGTACTTCTGGGGTCTCTATTAGCCCTACCTATGGCCCCTCTTTCCTTATCTTGTGATAACATTAGACCCCAAAATAACCCCAAACCATTTCCTGGAGCTGATGGCTTCTTGCATAGCCCAGGTT-CCCCCTTCTTGGAACC----CCACAGCTCT-GTCCCACCTTTCCCGGACT-CCTATTCCTGCCTCTCCCCAGGCATAAGGACTGGCTGTGCCTGTTGGTTTGAACTGTGTCTTGGTCTCTCTTCAGTGGCCCCTGTGGGGTACGGTTCAGGCAGAACCCTCAAGGGGGCTTGCGAGTCGTCGGAGGGCATGTTGCGCAGCACGGGGCCTGGCCCTGGATGGTCAGCCTCCAGGTCTACCAGCCCCACAACAACCGCCTCAAGTAGGTCCTGAGGGCCTGAGGTCAGAGTAGGGGACCCCGGGGG-CCACAGTGGTGGCCAGCAGGACAGGGCCGGGAGCAGAGGAGAGGAAGAGGCCACCTTGGAGCAAGGTCCTCTCTAAGGAGGGTGGAACCCTCCCCCCC-AGAGCCAGGAGTCTCGGGCCCAGACTTCTGGGAGAAATGCAGTCTGAGATACCAGTTATGTCCTCCGCCAGCTCTTATTGAGAT--CCCATGTGGCACAGTGGCGATCACTGTTAAAGAGACTAGTGAAAGTGCACAGACAAACTGGAGGGTGTCACTGCATGCAAGGGAGACACAGCAGTGCAGGCTGTTCTGGAGGAGGGTAGATAGCCACCCCCACCTGCTTGGGTCCTGCCTCCCCTCCCGAACTGCAGGGCCTGTGTTTTACCCACAGTGCCAGGTTTCGATCCACAGCACACACTCAGATAATGTTTATGAGCTGGGGTGTAGCTCAGCAGTAGAGTTGCTTGTCTAGCATGTGCGAGGCCCTATGTGGGATCCCCACTACTGGAAAAAAAAAAGTTTACTGAATAAGCCCTTCTCCCACCCAGACACATTCTTCAAGGTCTTAGCCAAGAATGAGGAATGGGGACCCAAAGGACTGACATGCCTGAGCAAGATTCATGTGGTCCTGTCTGAGACCACCGTCACCCTGCTCAAGGGCAGACATACACTGGTGAGCCCCAACCCC-ATCCCCCATCCACTCCTGCTGGGGCAACTGAATCTGACCAAGGCCCACTCCCGGCCGGCCCCAGCGGGGATAGGCTTAAACAAAGCACTGATGGTGAGGCTCCAAGCCACTATGGTGGGAGAGGTTGTTAGGCTGCTGTCAGTCACCATGGATACCATATCCCGTTGAAAGTTAAAGGTCAGCTTGAGTGACGATAAATAGAACTGACAGCCAAGGCATTTTTCAGAGGACTGAAATGAGAGAAGAATGTCAATTAGCAGCCACAGTCAGTCTGGGGCCCAGAGCAGGAGGCAGGAAGGAAGTCCATTGAATACTTGTAGGGCACACTGCAGACTTATCTGGTTTCCCTCTAAGCCAAACAAGAGAGACCCTATCACTACCCCAGATCAGAATGCTTCCCCAGGCAGGAAATTTATTGCTTTAAACTCATGCCCTGAAGTACCCGGCACTGCATGCTCTTTGTACTGGGCACTAAAGCTTGAATGAGCAGATCAAATTCCAAAGAATACCAAAGAACCCTGC--CAAGCTAACTCTTGAGTTAAAAGGACTACAGATGTTACAAAACGCTATTGCAAAACGCACACCCTGACATAAGATTACTCTCTGGTGCCCCTGGCAATTACATCAGTCAAGACTGGTCTCAGTGAGGACAGTAAGAGACCCTTTTGTTTGGATCAAGTTGTCCTTTCTTAAAGCATAACAGGGGTTCATTAAATGTTGGACAAGAAGTTTGTACTCAAA-TGAGCTGAG-AAAAACTCAGGAAAACTCCACTGCAGAATTTAAAGAGACTTGGTGTTGGATGGAACTTTAGTTACTTGAAATATTTTATGTGAAATGGAGGCCTTTTAAAGTTTAAACCTATCACACTGGCAATTAGCGTGTAGGGGTAAGTCCTCAGCCGTGTAAGGATCACTGACGAGAGAATACTTCAAGCCAGGCTTTCAAAGAGGTCAGTGGTTGATAAGGGAACATACTTTTGTTTTGAGAAGAGTTTTGCTGAAATGCAGTCTCAAGCCCACCCCCTCATTAAAATTATTAACCACTCATTCATCGACTTACCTGCACCATCCAACATTTCTGCATGATGAAATTTTGGATCCCTCTTAGGTATTTGCCTAATTATTCAAATTCTCACCGGATTATTCCTAGCAATACACTATACATCCGATACAATAACAGCTTTCTCATCTGTCACTCATATCTGCCGAGATGTAAACTATGGTTGACTTATTCGATACATACACGCTAACGGAGCCTCCATATTTTTTATCTGCTTATTCCTTCATGTAGGCCGAGGACTTTACTATGGATCATACACCTACTTCGAAACATGAAACATTGGAGTAATTCTTCTATTCGCCGTTATAGCCACTGCATTCATAGGCTACGTCCTTCCATGAGGACAAATATCCTTTTGAGGTGCTACTGTCATTACAAATCTCCTATCAGCTATTCCATACATCGGAACAACATTAGTAGAGTGAATCTGAGGAGGCTTCTCAGTAGATAAAGCCACTCTAACACGATTCTTTGCATTTCACTTCATCCTCCCATTTATTATCACAGCGTTAGTTATAGTTCATCTACTCTTCCTTCACGAGACCGGATCCAACAACCCCTCCGGATTAATCTCTGACTCTGACAAAATCCCATTCCACCCATACTACACCATTAAAGATATCCTAGGCATCATCCTCCTAATTCTAGTCCTAATAATCTTAGTCCTATTCTCCCCTGATCTCCTTGGAGACCCAGATAATTATACCCCTGCTAATCCACTTAATACTCCACCACATATCAAACCAGAATGATATTTCCTATTTGCCTATGCCATTCTACGATCCATTCCCAATAAACTAGGAGGAGTATTAGCCTTAGTCCTCTCTATCCTTATTCTAATATTATTTCCCATCCTCCATATATCTAAGCAACGTAGCATAATATTCCGTCCACTTAGCCAATGTATATTCTGAATCTTAGTAGCTGATCTATTTACACTCACCTGAATCGGAGGCCAACCAGTCGAATACCCATTCATCATCATCGGCCAACTAGCATCAATCCTCTATTTTATAATTATTCTTCTTATTCTACCAACTATTAGCCTATTCGAAAACAAACTCCTAAAATGATA
d87a      CATCCACATTCCTCCAACCACCCCCCC--AAATGGCGCCTACCCGATCCGCAATCGCCTGGGCCAAGTCTCGTGAGATAGTGGAAGATGGTAAGTCTCGCGAGATTGTGGGAGGTGCTAAGTCTTGCGAGATCGTGGAAGGTGGTAATACTTGAACATCTCCATGGCTCACAGCTAATTGCCATCCT-AGCTATCTCCTCAACCAGGGCTCTTA-CACTCCATAATTCCTTTAAGACCGAGGAAGTGTCTCCTATGTCCAGGAGGAAATTTATGGGGCGGCCATCAATAAGGAGGGTAACCCTGGGCACCTGTAAGGTGATGTCAATGGTCGGGAAAGGAGCCCACAGGCCCCATCA-GTCCTCTGTAGTCAGTGCCAGCAGGTTCAGGGTTTGTGACTAGTCCAGTCCCCCTGTGGGGATTGGGGCAGTCAACACCCCAGTGTCCC-ACCTCGGAACATTTAGGGCACGGACACTTAGGAACCCTGGGGACTAGGGCAGGCTGAAGCCCAATGTCCTTCATTCCCACATCCATAACAGGGCCCTGGGGGTTCCCCCTGTATGGACTTACGAACCCCTGTTTTTGAGGCCTGAGCATCAGAGCCCCGAAGGGCTTGAGCAAGTATTTGAAACTTTGGTCTTTCATATTTC---------------------TGAAATTTGCGACGCTCCATCTCCTCTTCTCAATTATGGTATGCCTTAAA---GACTGTGGCCAAAATCTTGGTCTGAGGCACGTGTGAGTAAGTGTCAGGGGCACCTTGG--TCAGGGAAGCTCAACAGGTCCCACTCAGACTTCCTCTGTCCAGGGATAGGCAGGGGGCCAAACTGGGGCCTCGGCAGTGCCTGGGTCTCACAAACCCAGCTCAGACCCTCCTTGCTCCCACAACCATCAGTCCAGAGCCCCTGGGTCCTGAGTTGTCCATAGCTTCCCCTGAGAGGGAGCTCTCAGCTCCTAAATCCATGCTCCTAATTCCCCTGGTGATTGACCCCACTGCCACTCAGACATCAAGTCCTGACTTTCAGGATGCCCTGTCCTCCATGAATAACTGAGCTGTCCCCTGTGAACCTGACTCCGAAGGTCCCAGGATTACCATATGCCTCCAGCACGTCCATCTACCTATA----GACTCTCACCCCTAAATTGCCCCACAATGCCAACAACTCTCGAACTACTACTGGCTTCCTACCTGTGACAGTTCCTAGAACGTCCACTTCTGGGTCCCCCAGCTCCTAATGTGCCCCCCAGGCCTGTCGGTCACTGTATCTGCTTGCAAGGATTCTCTTCCTGATACTGTCTAACCCTAACACTACAGCCCCAAGATTCTCTCAATCATCTGCCTCTCTTACCTGAGACTGTCTCTAAAGACCCCAGTCC-ATTATACCCTTCTACCTCCAGACCCCTCATTCCACCTCTAGCCTCCCACTCTGCCCATGGATCTCCCGTACTTCTGGGGTCTCTATTAGCCCTACCTATGGCCCCTCTTTCCTTATCTTGTGATAACATTAGACCCCAAAATAACCCCAAACCATTTCCTGGAGCTGATGGCTTCTTGCATAGCCCAGGTT-CCCCCTTCTTGGAACC----CCACAGCTCT-GTCCCACCTTTCCCGGACT-CCTATTCCTGCCTCTCCCCAGGCATAAGGACTGGCTGTGCCTGTTGGTTTGAACTGTGTCTTGGTCTCTCTTCAGTGGCCCCTGTGGGGTACGGTTCAGGCAGAACCCTCAAGGGGGCTTGCGAGTCGTCGGAGGGCATGTTGCGCAGCACGGGGCCTGGCCCTGGATGGTCAGCCTCCAGGTCTACCAGCCCCACAACAACCGCCTCAAGTAGGTCCTGAGGGCCTGAGGTCAGAGTAGGGGACCCCGGGGG-CCACAGTGGTGGCCAGCAGGACAGGGCCGGGAGCAGAGGAGAGGAAGAGGCCACCTTGGAGCAAGGTCCTCTCTAAGGAGGGTGGAACCCTCCCCCCC-AGAGCCAGGAGTCTCGGGCCCAGACTTCTGGGAGAAATGCAGTCTGAGATACCAGTTATGTCCTCCGCCAGCTCTTATTGAGAT--CCCATGTGGCACAGTGGCGATCACTGTTAAAGAGACTAGTGAAAGTGCACAGACAAACTGGAGGGTGTCACTGCATGCAAGGGAGACACAGCAGTGCAGGCTGTTCTGGAGGAGGGTAGATAGCCACCCCCACCTGCTTGGGTCCTGCCTCCCCTCCCGAACTGCAGGGCCTGTGTTTTACCCACAGTGCCAGGTTTCGATCCACAGCACACACTCAGATAATGTTTATGAGCTGGGGTGTAGCTCAGCAGTAGAGTTGCTTGTCTAGCATGTGCGAGGCCCTATGTGGGATCCCCACTACTGGAAAAAAAAAAGTTTACTGAATAAGCCCTTCTCCCACCCAGACACATTCTTCAAGGTCTTAGCCAAGAATGAGGAATGGGGACCCAAAGGACTGACATGCCTGAGCAAGATTCATGTGGTCCTGTCTGAGACCACCGTCACCCTGCTCAAGGGCAGACATACACTGGTGAGCCCCAACCCC-ATCCCCCATCCACTCCTGCTGGGGCAACTGAATCTGACCAAGGCCCACTCCCGGCCGGCCCCAGCGGGGATAGGCTTAAACAAAGCACTGATGGTGAGGCTCCAAGCCACTATGGTGGGAGAGGTTGTTAGGCTGCTGTCAGTCACCATGGATACCATATCCCGTTGAAAGTTAAAGGTCAGCTTGAGTGACGATAAATAGAACTGACAGCCAAGGCATTTTTCAGAGGACTGAAATGAGAGAAGAATGTCAATTAGCAGCCACAGTCAGTCTGGGGCCCAGAGCAGGAGGCAGGAAGGAAGTCCATTGAATACTTGTAGGGCACACTGCAGACTTATCTGGTTTCCCTCTAAGCCAAACAAGAGAGACCCTATCACTACCCCAGATCAGAATGCTTCCCCAGGCAGGAAATTTATTGCTTTAAACTCATGCCCTGAAGTACCCGGCACTGCATGCTCTTTGTACTGGGCACTAAAGCTTGAATGAGCAGATCAAATTCCAAAGAATACCAAAGAACCCTGC--CAAGCTAACTCTTGAGTTAAAAGGACTACAGATGTTACAAAACGCTATTGCAAAACGCACACCCTGACATAAGATTACTCTCTGGTGCCCCTGGCAATTACATCAGTCAAGACTGGTCTCAGTGAGGACAGTAAGAGACCCTTTTGTTTGGATCAAGTTGTCCTTTCTTAAAGCATAACAGGGGTTCATTAAATGTTGGACAAGAAGTTTGTACTCAAA-TGAGCTGAG-AAAAACTCAGGAAAACTCCACTGCAGAATTTAAAGAGACTTGGTGTTGGATGGAACTTTAGTTACTTGAAATATTTTATGTGAAATGGAGGCCTTTTAAAGTTTAAACCTATCACACTGGCAATTAGCGTGTAGGGGTAAGTCCTCAGCCGTGTAAGGATCACTGACGAGAGAATACTTCAAGCCAGGCTTTCAAAGAGGTCAGTGGTTGATAAGGGAACATACTTTTGTTTTGAGAAGAGTTTTGCTGAAATGCAGTCTCAAGCCCACCCCCTCATTAAAATTATTAACCACTCATTCATCGACTTACCTGCACCATCCAACATTTCTGCATGATGAAATTTTGGATCCCTCTTAGGTATTTGCCTAATTATTCAAATTCTCACCGGATTATTCCTAGCAATACACTATACATCCGATACAATAACAGCTTTCTCATCTGTCACTCACATCTGCCGAGATGTAAACTATGGTTGACTTATTCGATACATACACGCTAACGGAGCCTCCATATTCTTTATCTGCTTATTCCTTCATGTAGGCCGAGGACTTTACTATGGATCATACACCTACTTCGAAACATGAAACATCGGAGTAATTCTTCTATTCGCCGTTATAGCCACTGCATTCATAGGCTACGTCCTTCCATGAGGACAAATATCCTTTTGAGGTGCTACTGTCATTACAAATCTCCTATCAGCTATTCCATACATCGGAACAACATTAGTAGAATGAATCTGAGGGGGCTTCTCAGTAGATAAAGCCACTCTAACACGATTCTTTGCATTTCACTTCATCCTCCCATTTATTATCACAGCGTTAGTTATAGTTCACCTACTCTTCCTTCACGAGACCGGATCCAACAACCCCTCCGGATTAATCTCTGACTCTGACAAAATCCCATTCCACCCATACTACACCATTAAAGATATCCTAGGCATCATCCTCCTAATTCTAGTCCTAATAATCTTAGTCCTATTCTCCCCCGATCTCCTTGGAGACCCAGATAATTATACCCCTGCTAATCCACTCAATACTCCACCACATATCAAACCAGAATGATATTTCCTATTTGCCTATGCCATTCTACGATCCATTCCCAATAAACTAGGAGGAGTATTAGCCTTAGTCCTCTCTATCCTTATTCTAATATTATTTCCTATCCTCCACATATCTAAGCAACGTAGCATAATATTCCGTCCACTCAGCCAATGTATATTCTGAATCTTAGTAGCTGATCTATTTACGCTCACCTGAATCGGAGGCCAACCAGTCGAATACCCATTCATCATCATCGGCCAACTAGCATCAATCCTCTATTTTATAATTATTCTTCTTATCCTCCCAACTATTAGCCTATTCGAAAACAAACTCCTAAAATGATA
d87b      CATCCACATTCCTCCAACCACCCCCCC--AAATGGCGCCTACCCGATCCGCAATCGCCTGGGCCAAGTCTCGTGAGATAGTGGAAGATGGTAAGTCTCGCGAGATTGTGGGAGGTGCTAAGTCTTGCGAGATCGTGGAAGGTGGTAATACTTGAACATCTCCATGGCTCACAGCTAATTGCCATCCT-AGCTATCTCCTCAACCAGGGCTCTTA-CACTCCATAATTCCTTTAAGACCGAGGAAGTGTCTCCTATGTCCAGGAGGAAATTTATGGGGCGGCCATCAATAAGGAGGGTAACCCTGGGCACCTGTAAGGTGATGTCAATGGTCGGGAAAGGAGCCCACAGGCCCCATCA-GTCCTCTGTAGTCAGTGCCAGCAGGTTCAGGGTTTGTGACTAGTCCAGTCCCCCTGTGGGGATTGGGGCAGTCAACACCCCAGTGTCCC-ACCTCGGAACATTTAGGGCACGGACACTTAGGAACCCTGGGGACTAGGGCAGGCTGAAGCCCAATGTCCTTCATTCCCACATCCATAACAGGGCCCTGGGGGTTCCCCCTGTATGGACTTACGAACCCCTGTTTTTGAGGCCTGAGCATCAGAGCCCCGAAGGGCTTGAGCAAGTATTTGAAACTTTGGTCTTTCATATTTC---------------------TGAAATTTGCGACGCTCCATCTCCTCTTCTCAATTATGGTATGCCTTAAA---GACTGTGGCCAAAATCTTGGTCTGAGGCACGTGTGAGTAAGTGTCAGGGGCACCTTGG--TCAGGGAAGCTCAACAGGTCCCACTCAGACTTCCTCTGTCCAGGGATAGGCAGGGGGCCAAACTGGGGCCTCGGCAGTGCCTGGGTCTCACAAACCCAGCTCAGACCCTCCTTGCTCCCACAACCATCAGTCCAGAGCCCCTGGGTCCTGAGTTGTCCATAGCTTCCCCTGAGAGGGAGCTCTCAGCTCCTAAATCCATGCTCCTAATTCCCCTGGTGATTGACCCCACTGCCACTCAGACATCAAGTCCTGACTTTCAGGATGCCCTGTCCTCCATGAATAACTGAGCTGTCCCCTGTGAACCTGACTCCGAAGGTCCCAGGATTACCATATGCCTCCAGCACGTCCATCTACCTATA----GACTCTCACCCCTAAATTGCCCCACAATGCCAACAACTCTCGAACTACTACTGGCTTCCTACCTGTGACAGTTCCTAGAACGTCCACTTCTGGGTCCCCCAGCTCCTAATGTGCCCCCCAGGCCTGTCGGTCACTGTATCTGCTTGCAAGGATTCTCTTCCTGATACTGTCTAACCCTAACACTACAGCCCCAAGATTCTCTCAATCATCTGCCTCTCTTACCTGAGACTGTCTCTAAAGACCCCAGTCC-ATTATACCCTTCTACCTCCAGACCCCTCATTCCACCTCTAGCCTCCCACTCTGCCCATGGATCTCCCGTACTTCTGGGGTCTCTATTAGCCCTACCTATGGCCCCTCTTTCCTTATCTTGTGATAACATTAGACCCCAAAATAACCCCAAACCATTTCCTGGAGCTGATGGCTTCTTGCATAGCCCAGGTT-CCCCCTTCTTGGAACC----CCACAGCTCT-GTCCCACCTTTCCCGGACT-CCTATTCCTGCCTCTCCCCAGGCATAAGGACTGGCTGTGCCTGTTGGTTTGAACTGTGTCTTGGTCTCTCTTCAGTGGCCCCTGTGGGGTACGGTTCAGGCAGAACCCTCAAGGGGGCTTGCGAGTCGTCGGAGGGCATGTTGCGCAGCACGGGGCCTGGCCCTGGATGGTCAGCCTCCAGGTCTACCAGCCCCACAACAACCGCCTCAAGTAGGTCCTGAGGGCCTGAGGTCAGAGTAGGGGACCCCGGGGG-CCACAGTGGTGGCCAGCAGGACAGGGCCGGGAGCAGAGGAGAGGAAGAGGCCACCTTGGAGCAAGGTCCTCTCTAAGGAGGGTGGAACCCTCCCCCCC-AGAGCCAGGAGTCTCGGGCCCAGACTTCTGGGAGAAATGCAGTCTGAGATACCAGTTATGTCCTCCGCCAGCTCTTATTGAGAT--CCCATGTGGCACAGTGGCGATCACTGTTAAAGAGACTAGTGAAAGTGCACAGACAAACTGGAGGGTGTCACTGCATGCAAGGGAGACACAGCAGTGCAGGCTGTTCTGGAGGAGGGTAGATAGCCACCCCCACCTGCTTGGGTCCTGCCTCCCCTCCCGAACTGCAGGGCCTGTGTTTTACCCACAGTGCCAGGTTTCGATCCACAGCACACACTCAGATAATGTTTATGAGCTGGGGTGTAGCTCAGCAGTAGAGTTGCTTGTCTAGCATGTGCGAGGCCCTATGTGGGATCCCCACTACTGGAAAAAAAAAAGTTTACTGAATAAGCCCTTCTCCCACCCAGACACATTCTTCAAGGTCTTAGCCAAGAATGAGGAATGGGGACCCAAAGGACTGACATGCCTGAGCAAGATTCATGTGGTCCTGTCTGAGACCACCGTCACCCTGCTCAAGGGCAGACATACACTGGTGAGCCCCAACCCC-ATCCCCCATCCACTCCTGCTGGGGCAACTGAATCTGACCAAGGCCCACTCCCGGCCGGCCCCAGCGGGGATAGGCTTAAACAAAGCACTGATGGTGAGGCTCCAAGCCACTATGGTGGGAGAGGTTGTTAGGCTGCTGTCAGTCACCATGGATACCATATCCCGTTGAAAGTTAAAGGTCAGCTTGAGTGACGATAAATAGAACTGACAGCCAAGGCATTTTTCAGAGGACTGAAATGAGAGAAGAATGTCAATTAGCAGCCACAGTCAGTCTGGGGCCCAGAGCAGGAGGCAGGAAGGAAGTCCATTGAATACTTGTAGGGCACACTGCAGACTTATCTGGTTTCCCTCTAAGCCAAACAAGAGAGACCCTATCACTACCCCAGATCAGAATGCTTCCCCAGGCAGGAAATTTATTGCTTTAAACTCATGCCCTGAAGTACCCGGCACTGCATGCTCTTTGTACTGGGCACTAAAGCTTGAATGAGCAGATCAAATTCCAAAGAATACCAAAGAACCCTGC--CAAGCTAACTCTTGAGTTAAAAGGACTACAGATGTTACAAAACGCTATTGCAAAACGCACACCCTGACATAAGATTACTCTCTGGTGCCCCTGGCAATTACATCAGTCAAGACTGGTCTCAGTGAGGACAGTAAGAGACCCTTTTGTTTGGATCAAGTTGTCCTTTCTTAAAGCATAACAGGGGTTCATTAAATGTTGGACAAGAAGTTTGTACTCAAA-TGAGCTGAG-AAAAACTCAGGAAAACTCCACTGCAGAATTTAAAGAGACTTGGTGTTGGATGGAACTTTAGTTACTTGAAATATTTTATGTGAAATGGAGGCCTTTTAAAGTTTAAACCTATCACACTGGCAATTAGCGTGTAGGGGTAAGTCCTCAGCCGTGTAAGGATCACTGACGAGAGAATACTTCAAGCCAGGCTTTCAAAGAGGTCAGTGGTTGATAAGGGAACATACTTTTGTTTTGAGAAGAGTTTTGCTGAAATGCAGTCTCAAGCCCACCCCCTCATTAAAATTATTAACCACTCATTCATCGACTTACCTGCACCATCCAACATTTCTGCATGATGAAATTTTGGATCCCTCTTAGGTATTTGCCTAATTATTCAAATTCTCACCGGATTATTCCTAGCAATACACTATACATCCGATACAATAACAGCTTTCTCATCTGTCACTCACATCTGCCGAGATGTAAACTATGGTTGACTTATTCGATACATACACGCTAACGGAGCCTCCATATTCTTTATCTGCTTATTCCTTCATGTAGGCCGAGGACTTTACTATGGATCATACACCTACTTCGAAACATGAAACATCGGAGTAATTCTTCTATTCGCCGTTATAGCCACTGCATTCATAGGCTACGTCCTTCCATGAGGACAAATATCCTTTTGAGGTGCTACTGTCATTACAAATCTCCTATCAGCTATTCCATACATCGGAACAACATTAGTAGAATGAATCTGAGGGGGCTTCTCAGTAGATAAAGCCACTCTAACACGATTCTTTGCATTTCACTTCATCCTCCCATTTATTATCACAGCGTTAGTTATAGTTCACCTACTCTTCCTTCACGAGACCGGATCCAACAACCCCTCCGGATTAATCTCTGACTCTGACAAAATCCCATTCCACCCATACTACACCATTAAAGATATCCTAGGCATCATCCTCCTAATTCTAGTCCTAATAATCTTAGTCCTATTCTCCCCCGATCTCCTTGGAGACCCAGATAATTATACCCCTGCTAATCCACTCAATACTCCACCACATATCAAACCAGAATGATATTTCCTATTTGCCTATGCCATTCTACGATCCATTCCCAATAAACTAGGAGGAGTATTAGCCTTAGTCCTCTCTATCCTTATTCTAATATTATTTCCTATCCTCCACATATCTAAGCAACGTAGCATAATATTCCGTCCACTCAGCCAATGTATATTCTGAATCTTAGTAGCTGATCTATTTACGCTCACCTGAATCGGAGGCCAACCAGTCGAATACCCATTCATCATCATCGGCCAACTAGCATCAATCCTCTATTTTATAATTATTCTTCTTATCCTCCCAACTATTAGCCTATTCGAAAACAAACTCCTAAAATGATA
d90a      CATCCACACTCCTCCAACCACCCCCCC--AAATGGCGCTGACCCGATCCACAATCACCTGGGCCAAGTATCGTGAGATAGTGGAAGGTGGTAAGTCTCGCGAGATTGTGG---------------------------AAGGTGGTAATACTTGAACATCTCCATGGCTCACAGCTAATTGCCATCCT-AGCTATCTCCTCAACCAGGGCTCTTA-CACTCCAGAATTCCTTTAAGACCGAGGAAGTGGCTCCTATGTCCAGCAGGAAATTTATGGGGCGGCCATCAACAAGGAGGGTAACCCTGGGTGCCTGTAAGGTGATGTCAATGGTCGGGAAAGGAGCCCACGGGCCCCATCA-GTCCTCTGTAGTCAGTGCCAGCAGGTTCAGGGTTTGTGACTAGTCCAGTCCCCCTGTGGGGATTGGGGCAGTCAACACCCCAGAGTCCC-ACCTTGGAACATTTAGGGCACGGACACTTAGGAACCCTGGG-ACTAGGGCAGGCCGAAGCCCAATGTCCTTCGTTTCCACATCCATAACAGGGCCCTGGAGGTTCCCTCTGTATGGACTTACGAACCCCTGTTTTTGAGGCCTGAGCATCAGAGCCCCGAAGGGCTTGAGCAAGTATTTGAAACTTTGGTCTTTCATATTTC---------------------TGAAATTTGCGATGCTCCATCTCCTCTTCTCGATTATGGTATGCCTTAAA---GACTGTGGCCAAAATCTTGGTCTGAG-CACGTGTGAGTAAGTGTCAGGGGCACCTTGG--TCAGGGAAGCTCGACAGGTCCCACTCAGACTTCCTCTGTCCAGGGATAGGCAGGGGGCCAAACTGGGGCCTCGGCAGTGCCTGGGTCTCACATACCCAGCTCAGACCCTCCTTGCTCCCACAACCATCAGTCCAGAGCCCCTGGGTCCTGAGCTGTCCATAGCTTCCCCTGAGAGGGAGCTCTCAGCTCCTAAATCCATGCTCCTAATTCCCCTGGTGATTGACCCCACTGCCACTCAGACATCAAGTCCTGACTTTCAGGATGCCCTGTCCTCCATGAGTAACTGAGCTGTCCCCTGTGAACCTGACTCCGAAGGTCCCAGGATTACCATATGCCTCCAGCACGTCCATCTACCTATA----GACTCTCACCCCTAAATTGCCCCACAATGCCAACAACTCTCAAACTACTACTGGCTTCCTACCTGTGACAGTTCCTAGAACGTCCACTTCTGGGTCCCCCAGCTCCTAATGTGCCCCCCAGGCCTGTCGGTCACTGTATCTGCTTGCAGGGATTCTCTTCCTGATACTGTCTAACCCTAACACTACAGCCCCAAGATTCTCTCAATCATCTGCCTCTCTTACCTGAGACTGTCTCTAAAGACCCCAGTCC-ATTATACCCTTCTACCTCCAGACCCCTCATTCCACCTCTAGCCTCCCACTCTGCC-----------------------------------------TATGGCCCCTCTTTCCTTATCTTGTGATAACATTAGACCCCAAAATAACCCCAAACCATTTCCTGGAGCTGATGGCTTCTTGCATAGCCCAGGTTTCCCCCTTCTTGGAACC----CCACAGCTCT-GTCCCGCCTTTCCCGGACT-CCTATTCCTGCCTCTCACCAGGTGTAAGGACTGGCTGTGCCTGTTGGTTTGAATTGTGTCTTGGTCTCTCTTCAGTGGCCCCTGTGGGGTACGGTTCAGGCAGAACCCTCAAGGGGGCTTGCGAGTCGTCGGAGGGCATGTTGTGCAGCACGGGGCCTGGCCCTGGATGGTCAGCCTCCAGGTGTACCAGCCCCACAACAACCGCCTCAAGTAGGTCCTGAGGGCCTGAGGTCAGAGTAGGGGACCCCGGGGG-CCACAGTGGTGGCCAGCAGGACAGGGCCGGGAGCAGAGGAGAGGAAGAGGCCACCTTGGAGCAAGGTCCTCTCTAAGGAGGGTGGAACCATCCCCCCC-AGAGCCAGGAGTCTCGGGCCCAGACTTCCGGGAGAAATGCAGTCTGAGATACCAGTTATGTCCTCCACCAGCTCTTATTGAGAT--CCCACGTGGCACAGTGGCAATCACTGTTAAAGAGACTAGTGAAGGTGCACAGACAGACTGGAGGGTGTCACTGCATGCAAGGGAGACACAGCAGTGCAGGCTGTTCTGGAGGAGGGTAGATAGCCACCCCCACCTGCTTGGGTCCTGCCTCCCCTCCCGAACCGCAGGGCCTGTGTTTTACCCACAGTGCCAGGTTTCGATCCACAGCACACACTCAGATAATGTTTATGAGCTGCGGTGTAGCTCAGCAGTAGTGTTGCTTGTCTAGCATGTGCGAGGCTCTAGGTGGGATCCCCACTACTGGGAAAAAAAAAGTTTACTGAATGAGCCCTTCTCCCACCCAGACACATTCTTCAAGGTCTTAGCCAAGAATGAGGAATGGGGACCCAAAGGGCTGACATGCCTGAGCAAGATTCATGTGGTCCTGGCTGAGACCACCATCACCCTGCTCAAGGGCAGACATACACTGGTGAGCCCCAACCCC-ATCCCCCATCCACTCCTGCTGGGGCAACTGAATCTGACCAAGGCCCACTCCCGGCCGGCCCCAGCGGGGATAGGCTTAAACAAAGCACTGATGGTGAGGCTCCAAGCCACTATGGTGGGAGAGGTTGTTAGGCTGCTGTCAGTCACCATGGATACCATATCCCGTTGAAAGTTAAAGGTCAGCTTGAGTGACGATAAATAGAACTGACAGCCAAGGCATTTTTCAGAGGACTGAAATGAGAGAAGAATGTCAATTAGCAGCCACAGTCAGTCTGGGGCCCAGAGCAGGAGGCAGGAAGGAAGTCCATTGAATACTTGCAGGGCACACTGCAGACTTATCTGGTTTCCCTCTAAGCCAAACAAGAGAGACCCTATCACTACCCCAGATCAGAATGCTTCCCCAGGCAGGAAATTTATTGCTTTAAACTCATGCCCTGAAGTACCCGGCACTGCATGCTCTTTGTACTGGGCACTAAAGCTTGAATGAGCAGATCAAATTCCAAAGAATACCGAAGAACCCTGC--CAAGCTAACTCTTGAGTTAAAAGGACTACAGATGTTACAAAACGCTATTGCAAAACGCACACCCTGACATAAGATTACTCTCTGGTGCCCCTGGCAATTACATCAGTCAAGACTGGTCTCAGTGAGGACAGTAAGAGACCCTTTTGTTTGGATCAAGTTGTCCTTTCTTAAAGCGTAACAGGGGTTCATTAAATGTTGGACAAGAAGTTTGTACTCAAA-TGAGCTGAG-AAAAACTCAGGAAAACTCCACTGCAGAATTTAAAGAGATTTGGTGTTGGATGGAACTTTAGTTACTTGAAATATTTTATGTGAAATGGAGGCCTTTTAAAGTTTAAACCTATCACACTGGCAATTAGCGTGTAGGGGTAAGTCCTCAGCCGTGTAAGGATCACTGACAAGAGAATACTTCAAGCCAGGCTTTCAAAGAGGTCAGTGGTTGATAAGGGAACATACTTTTGTTTTGAGAAGAGTTTTGCTGAAATGCAGTCTCAAGCCCATCCCCTCATTAAAATCATTAACCATTCATTCATTGACTTACCCGCACCATCCAACATTTCTGCATGATGGAATTTTGGATCCCTCTTAGGTATTTGCCTAATCATCCAAATTCTCACTGGATTATTCCTAGCAATACACTACACATCCGACACAATAACAGCTTTCTCATCTGTCACCCATATCTGCCGAGATGTAAATTACGGCTGACTAATCCGATACATACACGCTAACGGAGCCTCCATATTTTTTATCTGCCTATTCCTTCATGTAGGTCGAGGACTTTACTATGGATCATACACCTACTTTGAAACATGAAACATTGGAGTAATTCTTTTATTTGCCGTTATGGCCACTGCATTTATAGGCTACGTTCTCCCATGAGGACAGATATCCTTTTGAGGTGCTACCGTCATTACAAACCTCCTATCAGCTATTCCATATATCGGAACAACATTGGTAGAATGAATCTGAGGGGGCTTCTCAGTAGACAAAGCCACTCTAACACGATTCTTTGCATTTCACTTTATCCTCCCATTCATTATTACAGCGTTAGTTATAGTCCACCTACTTTTCCTTCATGAAACCGGGTCTAACAACCCCTCCGGACTAATCTCTGACTCTGATAAAATTCCATTCCATCCATACTACACTATTAAAGATATCCTAGGCATCCTCCTCCTAATTCTAGTCCTAATAGTTTTAGTCCTATTCTCTCCCGACCTCCTTGGAGATCCAGACAACTACACCCCTGCTAACCCCCTTAGTACTCCACCACATATTAAACCAGAATGATATTTCCTATTTGCCTATGCTATCCTACGATCCATTCCCAATAAACTAGGAGGAGTACTAGCCCTAGTCCTCTCTATCCTTATCCTAATACTATTTCCTATCCTCCACATATCTAAACAACGCAGCATAATATTCCGCCCTCTTAGCCAATGCATATTCTGAATCTTAGTAGCTGACCTATTCACACTCACCTGAATCGGAGGCCAACCAGTCGAATACCCATTTATTATTATTGGCCAACTAGCATCAATCCTCTATTTCATAATCATTCTTCTTATTCTGCCAGCTATTAGCCTATTCGAGAACAAACTCCTCAAATGATA
d90b      CATCCACACTCCTCCAACCACCCCCCC--AAATGGCGCTGACCCGATCCACAATCACCTGGGCCAAGTATCGTGAGATAGTGGAAGGTGGTAAGTCTCGCGAGATTGTGG---------------------------AAGGTGGTAATACTTGAACATCTCCATGGCTCACAGCTAATTGCCATCCT-AGCTATCTCCTCAACCAGGGCTCTTA-CACTCCAGAATTCCTTTAAGACCGAGGAAGTGGCTCCTATGTCCAGCAGGAAATTTATGGGGCGGCCATCAACAAGGAGGGTAACCCTGGGTGCCTGTAAGGTGATGTCAATGGTCGGGAAAGGAGCCCACGGGCCCCATCA-GTCCTCTGTAGTCAGTGCCAGCAGGTTCAGGGTTTGTGACTAGTCCAGTCCCCCTGTGGGGATTGGGGCAGTCAACACCCCAGAGTCCC-ACCTTGGAACATTTAGGGCACGGACACTTAGGAACCCTGGG-ACTAGGGCAGGCCGAAGCCCAATGTCCTTCGTTTCCACATCCATAACAGGGCCCTGGAGGTTCCCTCTGTATGGACTTACGAACCCCTGTTTTTGAGGCCTGAGCATCAGAGCCCCGAAGGGCTTGAGCAAGTATTTGAAACTTTGGTCTTTCATATTTC---------------------TGAAATTTGCGATGCTCCATCTCCTCTTCTCGATTATGGTATGCCTTAAA---GACTGTGGCCAAAATCTTGGTCTGAG-CACGTGTGAGTAAGTGTCAGGGGCACCTTGG--TCAGGGAAGCTCGACAGGTCCCACTCAGACTTCCTCTGTCCAGGGATAGGCAGGGGGCCAAACTGGGGCCTCGGCAGTGCCTGGGTCTCACATACCCAGCTCAGACCCTCCTTGCTCCCACAACCATCAGTCCAGAGCCCCTGGGTCCTGAGCTGTCCATAGCTTCCCCTGAGAGGGAGCTCTCAGCTCCTAAATCCATGCTCCTAATTCCCCTGGTGATTGACCCCACTGCCACTCAGACATCAAGTCCTGACTTTCAGGATGCCCTGTCCTCCATGAGTAACTGAGCTGTCCCCTGTGAACCTGACTCCGAAGGTCCCAGGATTACCATATGCCTCCAGCACGTCCATCTACCTATA----GACTCTCACCCCTAAATTGCCCCACAATGCCAACAACTCTCAAACTACTACTGGCTTCCTACCTGTGACAGTTCCTAGAACGTCCACTTCTGGGTCCCCCAGCTCCTAATGTGCCCCCCAGGCCTGTCGGTCACTGTATCTGCTTGCAGGGATTCTCTTCCTGATACTGTCTAACCCTAACACTACAGCCCCAAGATTCTCTCAATCATCTGCCTCTCTTACCTGAGACTGTCTCTAAAGACCCCAGTCC-ATTATACCCTTCTACCTCCAGACCCCTCATTCCACCTCTAGCCTCCCACTCTGCC-----------------------------------------TATGGCCCCTCTTTCCTTATCTTGTGATAACATTAGACCCCAAAATAACCCCAAACCATTTCCTGGAGCTGATGGCTTCTTGCATAGCCCAGGTTTCCCCCTTCTTGGAACC----CCACAGCTCT-GTCCCGCCTTTCCCGGACT-CCTATTCCTGCCTCTCACCAGGTGTAAGGACTGGCTGTGCCTGTTGGTTTGAATTGTGTCTTGGTCTCTCTTCAGTGGCCCCTGTGGGGTACGGTTCAGGCAGAACCCTCAAGGGGGCTTGCGAGTCGTCGGAGGGCATGTTGTGCAGCACGGGGCCTGGCCCTGGATGGTCAGCCTCCAGGTGTACCAGCCCCACAACAACCGCCTCAAGTAGGTCCTGTGGGCCTGAGGTCAGAGTAGGGGACCCCGGGGG-CCACAGTGGTGGCCAGCAGGACAGGGCCGGGAGCAGAGGAGAGGAAGAGGCCACCTTGGAGCAAGGTCCTCTCTAAGGAGGGTGGAACCATCCCCCCC-AGAGCCAGGAGTCTCGGGCCCAGACTTCCGGGAGAAATGCAGTCTGAGATACCAGTTATGTCCTCCACCAGCTCTTATTGAGAT--CCCACGTGGCACAGTGGCAATCACTGTTAAAGAGACTAGTGAAGGTGCACAGACAGACTGGAGGGTGTCACTGCATGCAAGGGAGACACAGCAGTGCAGGCTGTTCTGGAGGAGGGTAGATAGCCACCCCCACCTGCTTGGGTCCTGCCTCCCCTCCCGAACCGCAGGGCCTGTGTTTTACCCACAGTGCCAGGTTTCGATCCACAGCACACACTCAGATAATGTTTATGAGCTGCGGTGTAGCTCAGCAGTAGTGTTGCTTGTCTAGCATGTGCGAGGCTCTAGGTGGGATCCCCACTACTGGGAAAAAAAAAGTTTACTGAATGAGCCCTTCTCCCACCCAGACACATTCTTCAAGGTCTTAGCCAAGAATGAGGAATGGGGACCCAAAGGGCTGACATGCCTGAGCAAGATTCATGTGGTCCTGGCTGAGACCACCATCACCCTGCTCAAGGGCAGACATACACTGGTGAGCCCCAACCCC-ATCCCCCATCCACTCCTGCTGGGGCAACTGAATCTGACCAAGGCCCACTCCCGGCCGGCCCCAGCGGGGATAGGCTGAAACAAAGCACTGATGGTGAGGCTCCAAGCCACTATGGTGGGAGAGGTTGTTAGGCTGCTGTCAGTCACCATGGATACCATATCCCGTTGAAAGTTAAAGGTCAGCTTGAGTGACGATAAATAGAACTGACAGCCAAGGCATTTTTCAGAGGACTGAAATGAGAGAAGAATGTCAATTAGCAGCCACAGTCAGTCTGGGGCCCAGAGCAGGAGGCAGGAAGGAAGTCCATTGAATACTTGCAGGGCACACTGCAGACTTATCTGGTTTCCCTCTAAGCCAAACAAGAGAGACCCTATCACTACCCCAGATCAGAATGCTTCCCCAGGCAGGAAATTTATTGCTTTAAACTCATGCCCTGAAGTACCCGGCACTGCATGCTCTTTGTACTGGGCACTAAAGCTTGAATGAGCAGATCAAATTCCAAAGAATACCGAAGAACCCTGC--CAAGCTAACTCTTGAGTTAAAAGGACTACAGATGTTACAAAACGCTATTGCAAAACGCACACCCTGACATAAGATTACTCTCTGGTGCCCCTGGCAATTACATCAGTCAAGACTGGTCTCAGTGAGGACAGTAAGAGACCCTTTTGTTTGGATCAAGTTGTCCTTTCTTAAAGCGTAACAGGGGTTCATTAAATGTTGGACAAGAAGTTTGTACTCAAA-TGAGCTGAG-AAAAACTCAGGAAAACTCCACTGCAGAATTTAAAGAGATTTGGTGTTGGATGGAACTTTAGTTACTTGAAATATTTTATGTGAAATGGAGGCCTTTTAAAGTTTAAACCTATCACACTGGCAATTAGCGTGTAGGGGTAAGTCCTCAGCCGTGTAAGGATCACTGACAAGAGAATACTTCAAGCCAGGCTTTCAAAGAGGTCAGTGGTTGATAAGGGAACATACTTTTGTTTTGAGAAGAGTTTTGCTGAAATGCAGTCTCAAGCCCATCCCCTCATTAAAATCATTAACCATTCATTCATTGACTTACCCGCACCATCCAACATTTCTGCATGATGGAATTTTGGATCCCTCTTAGGTATTTGCCTAATCATCCAAATTCTCACTGGATTATTCCTAGCAATACACTACACATCCGACACAATAACAGCTTTCTCATCTGTCACCCATATCTGCCGAGATGTAAATTACGGCTGACTAATCCGATACATACACGCTAACGGAGCCTCCATATTTTTTATCTGCCTATTCCTTCATGTAGGTCGAGGACTTTACTATGGATCATACACCTACTTTGAAACATGAAACATTGGAGTAATTCTTTTATTTGCCGTTATGGCCACTGCATTTATAGGCTACGTTCTCCCATGAGGACAGATATCCTTTTGAGGTGCTACCGTCATTACAAACCTCCTATCAGCTATTCCATATATCGGAACAACATTGGTAGAATGAATCTGAGGGGGCTTCTCAGTAGACAAAGCCACTCTAACACGATTCTTTGCATTTCACTTTATCCTCCCATTCATTATTACAGCGTTAGTTATAGTCCACCTACTTTTCCTTCATGAAACCGGGTCTAACAACCCCTCCGGACTAATCTCTGACTCTGATAAAATTCCATTCCATCCATACTACACTATTAAAGATATCCTAGGCATCCTCCTCCTAATTCTAGTCCTAATAGTTTTAGTCCTATTCTCTCCCGACCTCCTTGGAGATCCAGACAACTACACCCCTGCTAACCCCCTTAGTACTCCACCACATATTAAACCAGAATGATATTTCCTATTTGCCTATGCTATCCTACGATCCATTCCCAATAAACTAGGAGGAGTACTAGCCCTAGTCCTCTCTATCCTTATCCTAATACTATTTCCTATCCTCCACATATCTAAACAACGCAGCATAATATTCCGCCCTCTTAGCCAATGCATATTCTGAATCTTAGTAGCTGACCTATTCACACTCACCTGAATCGGAGGCCAACCAGTCGAATACCCATTTATTATTATTGGCCAACTAGCATCAATCCTCTATTTCATAATCATTCTTCTTATTCTGCCAGCTATTAGCCTATTCGAGAACAAACTCCTCAAATGATA
h5779a    CATCCACACTCCTCCAACCACCCCCCC--AAATGGTGCTGACCCGATCCACAATCGCCTGGGCCAAGTCTCG---------------------------CGAGATTGTGGGAGGTGCTAAGTCTCGCGAGATCGTGGAAGGTGGTAATACTTGAACATCTCCATGGCTCACAGCTAATTGCCATCCT-AGCTATCTCCTCAACCAGGGCTCTTA-CACTCCATAATTCCTTTAAGACTGAGGAAGTGGCTCCTATGTCCAGGAGGAAATTTATGGGGCGGCCATCAATAAGGAGGGTAACCCTGGGCACCTGTAAGGTGATGTCAATGGTCGGGAAAGGAGCCCACGGGCCCCATCA-GTCCTCTGTAGTCAGTGCCAGCAGGTTCAGGGTTTGTGACTAGTCCAGTCCCCCTGTGGAGATTGGGGCAGTCAACACCCCAGAGTCCC-ACCTTGGAACATTTAGGGCACGGACACTTAGGAACCCTGGG-ACTAGGGCAGGCCGAAGCCCAATGTCCTTCGTTCCCACATCCATAACAGGGCCCTGGAGGTTCCCTCTGTATGGACTTACGAACCCCTGTTTTTGAGGCCTGAGCATCAGAGCCCGGAAGGGCTTGAGCAAGTATTTGAAACTTTGGTCTTTCATATTTC---------------------TGAAATTTGCGACTCTCCATCTCCTCTTCTCGATTATGGTATGTCTTAAA---GACTGTGGCCAAACTCTTGGACTGAGGCACGTGTGAGTAAGTGTCAGGGGCACCTTGG--TCAGGGAAGCTCAACAGGTCCCACTCAGACTTCCTCTGTCCAGGGATAGGCAGGGGGCCAAACTGGGGCCTCGGCAGTGCCTGGGTCTCACATACCCAGCTCAGACCCTCCTTGCTCCCACAACCATCAGTCCAGAGCCCCTGGGTCCTGAGTTGTCCATAGCTTCCCCTGAGAGGGAGCTCTCAGCTCCTAAATCCATGCTCCTAATTCCCCTGGTGATTGACCCCACTGCCACTCAGACATCAAGTCCTGACTTTCAGGATGCCCTGTCCTCCATGAATAACTGAGCTGTCCCCTGTGAACCTGACTCCGAAGGTCCCAGGATTACCATATGCCTCCAGCACGTCCATCTACCTATA----GACTCTCACCCCTAAATTGCCCCACAATGCCAACAACTCTCAAACTACTACTGGCTTCCTACCTGTGACAGTTCCTAGAACGTCCACTTCTGGGTCCCCCAGCTCCTAATGTGCCCCCCAGGCCTGTCGGTCACTGTATCTGCTTGCAAGGATTCTCTTCCTGATACTGTCTAACCCTAACACTACAGCCCCAAGATTCTCTCAATCATCTGCCTCTCTTACCTGAGACTGTCTCTAAAGACCCCAGTCC-ATTATACCCTTCTACCTCCAGACCCCTCATTCCACCTCTAGCCTCCCACTCTGCCCATGGATCTCCCGTACTTCTGGGGTCTCTATTAGCCCTACCTATGGCCCCTCTTTCCTTATCTTGTGATAACATTAGACCCCAAAATAACCCCAAACCATTTCCTGGAGCTGATGGCTTCTTGCATAGCCCAGGTTTCCCCCTTCTTGGAACC----CCACAGCTCT-GTCCCACCTTTCCCGGACTTCCTATTCCTGCCTCTCACCAGGTATGAGGACTGGCTGTGCCTGTTGGTTTGAATTGTGTCTTGGTCTCTCTTCAGTGGCCCCTGTGGGTTACGGTTCAGGCAGAACCCTCAAGGGGGCTTGCGAGTCGTCGGAGGGCATGTTGTGCAGCACGGGGCCTGGCCCTGGATGGTCAGCCTCCAGGTCTACCAGCCCCACAACAACCGCCTCAAGTAGGTCCTGAGGGCCTGAGGTCAGAGTAGGGGACCCCGGGGG-CCACAGTAGTGGCCAGCAGGACAGGGCCGGGAGCAGAGGAGAGGAAGAGGCCACCTTGGAGCAAGGTCCTCTCTAAGGAGGGTGGAACCCTCCCCCCC-AGAGCCAGGAGTCTCGGGCCCAGACTTCTGGGAGAAATGCAGTCTGAGATACCAGTTATGTCCTCCGCCAGCTCTTATTGAGAT--CCCACGTGGCACAGTGGTGATCACTGTTAAAGAGACTAGTGAAAGTGCACAGACAGACTGGAGGGTGTCACTGCATGCAAGGGAGACACAGCAGTGCAGGCTGTTCTGGAGGAGGGTAGATAGCCACCCCCACCTGCTTGGGTCTTGCCTCCCCTCCCGAACTGCAGGGCCTGTGTTTTACCCACAGTGCCAGGTTTCGATCCACAGCACACACTCAGATAATGTTTATGAGCTGGGGTGTAGCTCAGCAGTAGAGTTGCTTGTCTAGCATGTGCGAGGCCCTATGTGGGATCCCCACTACTGGAAAAAAAAAAGTTTACTGAATGAGCCCTTCTCCCACCCAGACACATTCTTCAAGGTCTTAGCCAAGAATGAGGAATGGGGACCCAAAGGACTGACATGCCTGAGCAAGATTCATGTGGTCCTGTCTGAGACCACCATCACCCTGCTCAAGGGCAGACATACACTGGTGAGCCCCAACCCC-ATCCCCCATCCACTCCTGCTGGGGCAACTGAATCTGACCAAGACCCACTCCCGGCCGGCCCCAGCGGGGATAGGCTTAAACAAAGCACTGATGGTGAGGCTCCAAGCCACTATGGTGGGAGAGGTTGTTAGGCTGCTGTCAGTCACCATGGATACCATATCCCGTTGAAAGTTAAAGGTCAGCTTGAGTGACGATAAATAGAACTGACAGCCAAGGCATTTTTCAGAGGACTGAAATGAGAGAAGAATGTCAATTAGCAGCCACAGTCAGTCTGGGGCCCAGAGCAGGAGGCAGGAAGGAAGTCCATTGAATACTTGCAGGGCACACTGCAGACTTCTCTGGTTTCCCTCTAAGCCAAACAAGAGAGACCCTATCACTACCCCAGATCAGAATGCTTCCCCAGGCAGGAAATTTATTGCTTTAAACTCATGCCCTGAAGTACCCAGCACTGCATGCTCTTTGTACTGGGCACTAAAGCTTGAATGAGCAGATCAAATTCCAAAGAATACCCAAGAACCCTGC--CAAGCTAACTCTTGAGTTAAAAGGACTACAGATGTTACAAAACGCTATTGCAAAATGCACACCCTGACATAAGACTACTCTCTGGTGCCCCTGGCAATTACATCAGTCAAGACTGGTCTCAGTGAGGACAGTAAGAGACCCTTTTGTTTGGATCAAGTTGTCCTTTCTTAAAGCGTAACAGGGGTTCATTAAATGTTGGACAAGAAGTTTGTACTCAAA-TGAGCTGAG-AAAAACTCAGGAAAACTCCACTGCAGAATTTAAAGAGACTTGGTGTTGGATGGAACTTTAGTTACTTGAAATATTTTATGTGAAATGGAGGCCTTTTAAAGTTTAAACCTATCACACTGGCAATTAGCGTGTAGGGGTAAGTCCTCAGCCGTGTAAGGATCACTGACAAGAGAATACTTCAAGCCAGGCTTTCAAAGAGGTCAGTGGTTGATAAGGGAACATACTTTTGTTTTGAGAAGAGTTTTGCTGAAATGCAGTCTCAAGCCCACCCCCTCATTAAAATTATTAACCACTCATTCATCGACTTACCTGCACCATCCAACATTTCTGCATGATGAAATTTTGGATCCCTCCTAGGTATTTGCCTAATCATTCAAATTCTCACTGGATTATTCCTAGCAATACACTATACATCCGATACAATAACAGCTTTCTCATCTGTCACACATATCTGTCGAGATGTAAACTATGGTTGACTTATTCGATACATACACGCTAACGGAGCCTCCATATTTTTTATCTGCTTATTCCTTCATGTAGGCCGAGGACTTTACTATGGATCATACACCTACTTCGAAACATGAAACATTGGAGTAATTCTTCTATTCGCCGTTATAGCCACTGCATTCATAGGCTACGTCCTTCCATGAGGACAAATATCTTTTTGAGGTGCTACCGTCATTACAAATCTACTATCAGCTATCCCATACATCGGAACAACATTAGTAGAATGAATCTGAGGGGGCTTCTCAGTAGATAAAGCCACTCTAACACGATTCTTTGCATTTCACTTCATCCTCCCATTTATTATTACAGCGTTAGTTATAGTCCATCTACTCTTCCTTCACGAGACCGGATCCAACAACCCCTCCGGATTAATCTCTGACTCTGACAAAATCCCATTCCACCCATACTACACCATTAAAGATATCCTAGGCATCCTCCTCCTAATTCTAGTCCTAATAATCTTAGTCCTATTCTCCCCCGATCTCCTTGGAGACCCAGATAATTATACCCCTGCCAATCCACTTAATACTCCACCACATATCAAACCAGAATGATATTTCCTATTTGCCTACGCCATTCTACGATCCATTCCCAATAAACTAGGAGGAGTATTAGCCCTAGTTCTCTCTATCCTTATTCTAATATTATTTCCTATCCTCCACATATCTAAGCAACGTAGCATAATATTCCGTCCACTTAGCCAATGTATATTCTGAATCTTAGTAGCTGATCTATTTACGCTCACCTGAATCGGAGGCCAACCAGTCGAATACCCATTTATCATTATCGGCCAACTAGCATCAATCCTCTATTTTATAATTATTCTCCTTATCCTACCAACTATTAGCCTATTCGAAAACAAACTCCTTAAATGATA
h5779b    CATCCACACTCCTCCAACCACCCCCCC--AAATGGTGCTGACCCGATCCACAATCGCCTGGGCCAAGTCTCG---------------------------CGAGATTGTGGGAGGTGCTAAGTCTCGCGAGATCGTGGAAGGTGGTAATACTTGAACATCTCCATGGCTCACAGCTAATTGCCATCCT-AGCTATCTCCTCAACCAGGGCTCTTA-CACTCCATAATTCCTTTAAGACTGAGGAAGTGGCTCCTATGTCCAGGAGGAAATTTATGGGGCGGCCATCAATAAGGAGGGTAACCCTGGGCACCTGTAAGGTGATGTCAATGGTCGGGAAAGGAGCCCACGGGCCCCATCA-GTCCTCTGTAGTCAGTGCCAGCAGGTTCAGGGTTTGTGACTAGTCCAGTCCCCCTGTGGAGATTGGGGCAGTCAACACCCCAGAGTCCC-ACCTTGGAACATTTAGGGCACGGACACTTAGGAACCCTGGG-ACTAGGGCAGGCCGAAGCCCAATGTCCTTCGTTCCCACATCCATAACAGGGCCCTGGAGGTTCCCTCTGTATGGACTTACGAACCCCTGTTTTTGAGGCCTGAGCATCAGAGCCCGGAAGGGCTTGAGCAAGTATTTGAAACTTTGGTCTTTCATATTTC---------------------TGAAATTTGCGACTCTCCATCTCCTCTTCTCGATTATGGTATGTCTTAAA---GACTGTGGCCAAACTCTTGGACTGAGGCACGTGTGAGTAAGTGTCAGGGGCACCTTGG--TCAGGGAAGCTCAACAGGTCCCACTCAGACTTCCTCTGTCCAGGGATAGGCAGGGGGCCAAACTGGGGCCTCGGCAGTGCCTGGGTCTCACATACCCAGCTCAGACCCTCCTTGCTCCCACAACCATCAGTCCAGAGCCCCTGGGTCCTGAGTTGTCCATAGCTTCCCCTGAGAGGGAGCTCTCAGCTCCTAAATCCATGCTCCTAATTCCCCTGGTGATTGACCCCACTGCCACTCAGACATCAAGTCCTGACTTTCAGGATGCCCTGTCCTCCATGAATAACTGAGCTGTCCCCTGTGAACCTGACTCCGAAGGTCCCAGGATTACCATATGCCTCCAGCACGTCCATCTACCTATA----GACTCTCACCCCTAAATTGCCCCACAATGCCAACAACTCTCAAACTACTACTGGCTTCCTACCTGTGACAGTTCCTAGAACGTCCACTTCTGGGTCCCCCAGCTCCTAATGTGCCCCCCAGGCCTGTCGGTCACTGTATCTGCTTGCAAGGATTCTCTTCCTGATACTGTCTAACCCTAACACTACAGCCCCAAGATTCTCTCAATCATCTGCCTCTCTTACCTGAGACTGTCTCTAAAGACCCCAGTCC-ATTATACCCTTCTACCTCCAGACCCCTCATTCCACCTCTAGCCTCCCACTCTGCCCATGGATCTCCCGTACTTCTGGGGTCTCTATTAGCCCTACCTATGGCCCCTCTTTCCTTATCTTGTGATAACATTAGACCCCAAAATAACCCCAAACCATTTCCTGGAGCTGATGGCTTCTTGCATAGCCCAGGTTTCCCCCTTCTTGGAACC----CCACAGCTCT-GTCCCACCTTTCCCGGACTTCCTATTCCTGCCTCTCACCAGGTATGAGGACTGGCTGTGCCTGTTGGTTTGAATTGTGTCTTGGTCTCTCTTCAGTGGCCCCTGTGGGTTACGGTTCAGGCAGAACCCTCAAGGGGGCTTGCGAGTCGTCGGAGGGCATGTTGTGCAGCACGGGGCCTGGCCCTGGATGGTCAGCCTCCAGGTCTACCAGCCCCACAACAACCGCCTCAAGTAGGTCCTGAGGGCCTGAGGTCAGAGTAGGGGACCCCGGGGG-CCACAGTAGTGGCCAGCAGGACAGGGCCGGGAGCAGAGGAGAGGAAGAGGCCACCTTGGAGCAAGGTCCTCTCTAAGGAGGGTGGAACCCTCCCCCCC-AGAGCCAGGAGTCTCGGGCCCAGACTTCTGGGAGAAATGCAGTCTGAGATACCAGTTATGTCCTCCGCCAGCTCTTATTGAGAT--CCCACGTGGCACAGTGGTGATCACTGTTAAAGAGACTAGTGAAAGTGCACAGACAGACTGGAGGGTGTCACTGCATGCAAGGGAGACACAGCAGTGCAGGCTGTTCTGGAGGAGGGTAGATAGCCACCCCCACCTGCTTGGGTCTTGCCTCCCCTCCCGAACTGCAGGGCCTGTGTTTTACCCACAGTGCCAGGTTTCGATCCACAGCACACACTCAGATAATGTTTATGAGCTGGGGTGTAGCTCAGCAGTAGAGTTGCTTGTCTAGCATGTGCGAGGCCCTATGTGGGATCCCCACTACTGGAAAAAAAAAAGTTTACTGAATGAGCCCTTCTCCCACCCAGACACATTCTTCAAGGTCTTAGCCAAGAATGAGGAATGGGGACCCAAAGGACTGACATGCCTGAGCAAGATTCATGTGGTCCTGTCTGAGACCACCATCACCCTGCTCAAGGGCAGACATACACTGGTGAGCCCCAACCCC-ATCCCCCATCCACTCCTGCTGGGGCAACTGAATCTGACCAAGACCCACTCCCGGCCGGCCCCAGCGGGGATAGGCTTAAACAAAGCACTGATGGTGAGGCTCCAAGCCACTATGGTGGGAGAGGTTGTTAGGCTGCTGTCAGTCACCATGGATACCATATCCCGTTGAAAGTTAAAGGTCAGCTTGAGTGACGATAAATAGAACTGACAGCCAAGGCATTTTTCAGAGGACTGAAATGAGAGAAGAATGTCAATTAGCAGCCACAGTCAGTCTGGGGCCCAGAGCAGGAGGCAGGAAGGAAGTCCATTGAATACTTGCAGGGCACACTGCAGACTTCTCTGGTTTCCCTCTAAGCCAAACAAGAGAGACCCTATCACTACCCCAGATCAGAATGCTTCCCCAGGCAGGAAATTTATTGCTTTAAACTCATGCCCTGAAGTACCCAGCACTGCATGCTCTTTGTACTGGGCACTAAAGCTTGAATGAGCAGATCAAATTCCAAAGAATACCCAAGAACCCTGC--CAAGCTAACTCTTGAGTTAAAAGGACTACAGATGTTACAAAACGCTATTGCAAAATGCACACCCTGACATAAGACTACTCTCTGGTGCCCCTGGCAATTACATCAGTCAAGACTGGTCTCAGTGAGGACAGTAAGAGACCCTTTTGTTTGGATCAAGTTGTCCTTTCTTAAAGCGTAACAGGGGTTCATTAAATGTTGGACAAGAAGTTTGTACTCAAA-TGAGCTGAG-AAAAACTCAGGAAAACTCCACTGCAGAATTTAAAGAGACTTGGTGTTGGATGGAACTTTAGTTACTTGAAATATTTTATGTGAAATGGAGGCCTTTTAAAGTTTAAACCTATCACACTGGCAATTAGCGTGTAGGGGTAAGTCCTCAGCCGTGTAAGGATCACTGACAAGAGAATACTTCAAGCCAGGCTTTCAAAGAGGTCAGTGGTTGATAAGGGAACATACTTTTGTTTTGAGAAGAGTTTTGCTGAAATGCAGTCTCAAGCCCACCCCCTCATTAAAATTATTAACCACTCATTCATCGACTTACCTGCACCATCCAACATTTCTGCATGATGAAATTTTGGATCCCTCCTAGGTATTTGCCTAATCATTCAAATTCTCACTGGATTATTCCTAGCAATACACTATACATCCGATACAATAACAGCTTTCTCATCTGTCACACATATCTGTCGAGATGTAAACTATGGTTGACTTATTCGATACATACACGCTAACGGAGCCTCCATATTTTTTATCTGCTTATTCCTTCATGTAGGCCGAGGACTTTACTATGGATCATACACCTACTTCGAAACATGAAACATTGGAGTAATTCTTCTATTCGCCGTTATAGCCACTGCATTCATAGGCTACGTCCTTCCATGAGGACAAATATCTTTTTGAGGTGCTACCGTCATTACAAATCTACTATCAGCTATCCCATACATCGGAACAACATTAGTAGAATGAATCTGAGGGGGCTTCTCAGTAGATAAAGCCACTCTAACACGATTCTTTGCATTTCACTTCATCCTCCCATTTATTATTACAGCGTTAGTTATAGTCCATCTACTCTTCCTTCACGAGACCGGATCCAACAACCCCTCCGGATTAATCTCTGACTCTGACAAAATCCCATTCCACCCATACTACACCATTAAAGATATCCTAGGCATCCTCCTCCTAATTCTAGTCCTAATAATCTTAGTCCTATTCTCCCCCGATCTCCTTGGAGACCCAGATAATTATACCCCTGCCAATCCACTTAATACTCCACCACATATCAAACCAGAATGATATTTCCTATTTGCCTACGCCATTCTACGATCCATTCCCAATAAACTAGGAGGAGTATTAGCCCTAGTTCTCTCTATCCTTATTCTAATATTATTTCCTATCCTCCACATATCTAAGCAACGTAGCATAATATTCCGTCCACTTAGCCAATGTATATTCTGAATCTTAGTAGCTGATCTATTTACGCTCACCTGAATCGGAGGCCAACCAGTCGAATACCCATTTATCATTATCGGCCAACTAGCATCAATCCTCTATTTTATAATTATTCTCCTTATCCTACCAACTATTAGCCTATTCGAAAACAAACTCCTTAAATGATA
h6239a    CATCCACACTCCTCCAACCACCCCCCC--AAATGGCGCTGACCCGATCCACAATCGCCTGGGCCAAGTCTCG---------------------------CGAGATTGTGGGAGGTGCTAAGTCTCGCGAGATCGTGGAAGGTGGTAATACTTGAACATCTCCATGGCTCACAGCTAATTGCCATCCT-AGCTATCTCCTCAACCAGGGCTCTTA-CACTCCATAATTCCTTTAAGACTGAGGAAGTGGCTCCTATGTCCAGGAGGAAATTTATGGGGCGGCCATCAATAAGGAGGGTAACCCTGGGCACCTGTAAGGTGATGTCAATGGTCGGGAAAGGAGCCCACGGGCCCTATCA-GTCCTCTGTAGTCAGTGCCAGCAGGTTCAGGGTTTGTGACTAGTCCAGTCCCCCTGTGGAGATTGGGGCAGTCAACACCCCAGAGTCCC-ACCTTGGAACATTTAGGGCACGGACACTTAGGAACCCTGGG-ACTAGGGCAGGCCGAAGCCCAATGTCCTTCGTTCCCACATCCATAACAGGGCCCTGGAGGTTCCCTCTGTATGGACTTACGAACCCCTGTTTTTGAGGCCTGAGCATCAGAGCCCCGAAGGGCTTGAGCAAGTATTTGAAACTTTGGTCTTTCATATTTC---------------------TGAAATTTGCGACTCTCCATCTCCTCTTCTCGATTATGGTATGTCTTAAA---GACTGTGGCCAAACTCTTGGTCTGAGGCACGTGTGAGTAAGTGTCAGGGGCACCTTGG--TCAGGGAAGCTCAACAGGTCCCACTCAGACTTCCTCTGTCCAGGGATAGGCAGGGGGCCAAACTGGGGCCTCGGCAGTGCCTGGGTCTCACATACCCAGCTCAGACCCTCCTTGCTCCCACAACCATCAGTCCAGAGCCCCTGGGTCCTGAGTTGTCCATAGCTTCCCCTGAGAGGGAGCTCTCAGCTCCTAAATCCATGCTCCTAATTCCCCTGGTGATTGACCCCACTGCCACTCAGACATCAAGTCCTGACTTTCAGGATGCCCTGTCCTCCATGAATAACTGAGCTGTCCCCTGTGAACCTGACTCCGAAGGTCCCAGGATTACCATATGCCTCCAGCACGTCCATCTACCTATA----GACTCTCACCCCTAAATTGCCCCACAATGCCAACAACTCTCAAACTACTACTGGCTTCCTACCTGTGACAGTTCCTAGAACGTCCACTTCTGGGTCCCCCAGCTCCTAATGTGCCCCCCAGGCCTGTCGGTCACTGTATCTGCTTGCAAGGATTCTCTTCCTGATACTGTCTAACCCTAACACTACAGCCCCAAGATTCTCTCAATCATCTGCCTCTCTTACCTGAGACTGTCTCTAAAGACCCCAGTCC-ATTATACCCTTCTACCTCCAGACCCCTCATTCCACCTCTAGCCTCCCACTCTGCCCATGGATCTCCCGTACTTCTGGGGTCTCTATTAGCCCTACCTATGGCCCCTCTTTCCTTATCTTGTGATAACATTAGACCCCAAAATAACCCCAAACCATTTCCTGGAGCTGATGGCTTCTTGCATAGCCCAGGTTTCCCCCTTCTTGGAACC----CCACAGCTCTTGTCCCACCTTTCCCGGACTTCCTATTCCTGCCTCTCACCAGGTATGAGGACTGGCTGTGCCTGTTGGTTTGAATTGTGTCTTGGTCTCTCTTCAGTGGCCCCTGTGGGTTACGGTTCAGGCAGAACCCTCAAGGGGGCTTGCGAGTCGTCGGAGGGCATGTTGTGCAGCACGGGGCCTGGCCCTGGATGGTCAGCCTCCAGGTCTACCAGCCCCACAACAACCGCCTCAAGTAGGTCCTGAGGGCCTGAGGTCAGAGTAGGGGACCCCGGGGG-CCACAGTAGTGGCCAGCAGGACAGGGCCGGGAGCAGAGGAGAGGAAGAGGCCACCTTGGAGCAAGGTCCTCTCTAAGGAGGGTGGAACCCTCCCCCCC-AGAGCCAGGAGTCTCGGGCCCAGACTTCTGGGAGAAATGCAGTCTGAGATACCAGTTATGTCCTCCGCCAGCTCTTATTGAGAT--CCCACGTGGCACAGTGGTGATCACTGTTAAAGAGACTAGTGAAAGTGCACAGACAGACTGGAGGGTGTCACTGCATGCAAGGGAGACACAGCAGTGCAGGCTGTTCTGGAGGAGGGTAGATAGCCACCCCCACCTGCTTGGGTCTTGCCTCCCCTCCCGAACTGCAGGGCCTGTGTTTTACCCACAGTGCCAGGTTTCGATCCACAGCACACACTCAGATAATGTTTATGAGCTGGGGTGTAGCTCAGCAGTAGAGTTGCTTGTCTAGCATGTGCGAGGCCCTATGTGGGATCCCCACTACTGGAAAAAAAAAAGTTTACTGAATGAGCCCTTCTCCCACCCAGACACATTCTTCAAGGTCTTAGCCAAGAATGAGGAATGGGGACCCAAAGGACTGACATGCCTGAGCAAGATTCATGTGGTCCTGTCTGAGACCACCATCACCCTGCTCAAGGGCAGACATACACTGGTGAGCCCCAACCCC-ATCCCCCATCCACTCCTGCTGGGGCAACTGAATCTGACCAAGACCCACTCCCGGCCGGCCCCAGCGGGGATAGGCTTAAACAAAGCACTGATGGTGAGGCTCCAAGCCACTATGGTGGGAGAGGTTGTTAGGCTGCTGTCAGTCACCATGGATACCATATCCCGTTGAAAGTTAAAGGTCAGCTTGAGTGACGATAAATAGAACTGACAGCCAAGGCATTTTTCAGAGGACTGAAATGAGAGAAGAATGTCAATTAGCAGCCACAGTCAGTCTGGGGCCCAGAGCAGGAGGCAGGAAGGAAGTCCATTGAATACTTGCAGGGCACACTGCAGACTTCTCTGGTTTCCCTCTAAGCCAAACAAGAGAGACCCTATCACTACCCCAGATCAGAATGCTTCCCCAGGCAGGAAATTTATTGCTTTAAACTCATGCCCTGAAGTACCCAGCACTGCATGCTCTTTGTACTGGGCACTAAAGCTTGAATGAGCAGATCAAATTCCAAAGAATACCCAAGAACCCTGC--CAAGCTAACTCTTGAGTTAAAAGGACTACAGATGTTACAAAACGCTATTGCAAAATGCACACCCTGACATAAGACTACTCTCTGGTGCCCCTGGCAATTACATCAGTCAAGACTGGTCTCAGTGAGGACAGTAAGAGACCCTTTTGTTTGGATCAAGTTGTCCTTTCTTAAAGCGTAACAGGGGTTCATTAAATGTTGGACAAGAAGTTTGTACTCAAA-TGAGCTGAG-AAAAACTCAGGAAAACTCCACTGCAGAATTTAAAGAGACTTGGTGTTGGATGGAACTTTAGTTACTTGAAATATTTTATGTGAAATGGAGGCCTTTTAAAGTTTAAACCTATCACACTGGCAATTAGCGTGTAGGGGTAAGTCCTCAGCCGTGTAAGGATCACTGACAAGAGAATACTTCAAGCCAGGCTTTCAAAGAGGTCAGTGGTTGATAAGGGAACATACTTTTGTTTTGAGAAGAGTTTTGCTGAAATGCAGTCTCAAGCCCACCCCCTCATTAAAATTATTAACCACTCATTCATCGACTTACCTGCACCATCCAACATTTCTGCATGATGAAATTTTGGGTCCCTCCTAGGTATTTGCCTAATCATTCAAATTCTCACTGGATTATTCCTAGCAATACACTATACATCCGATACAATAACAGCTTTCTCATCTGTCACACATATCTGTCGAGATGTAAACTATGGTTGACTTATTCGATACATACACGCTAACGGGGCCTCCATATTTTTTATCTGCTTATTCCTTCATGTAGGCCGAGGACTTTACTATGGATCATACACCTACTTCGAAACATGAAATATTGGAGTAATTCTTCTATTCGCCGTTATAGCCACTGCATTCATAGGCTACGTCCTTCCATGAGGACAAATATCTTTTTGAGGTGCTACCGTCATTACAAATCTCCTATCAGCTATCCCATACATCGGAACAACATTAGTAGAATGAATCTGAGGGGGCTTCTCAGTAGATAAAGCCACTCTAACACGATTCTTTGCATTTCACTTCATCCTCCCATTTATTATTACAGCGTTAGTTATAGTTCATCTACTCTTCCTTCACGAGACCGGATCCAACAACCCCTCCGGATTAATCTCTGACTCTGACAAAATCCCATTCCACCCATACTACACCATTAAAGATATCCTAGGCATCCTCCTCCTAATTCTAGTCCTAATAATCTTAGTCCTATTCTCCCCCGATCTCCTTGGAGACCCAGATAATTATACCCCTGCCAATCCACTTAATACCCCACCACATATCAAACCAGAATGGTATTTCCTATTTGCCTACGCCATTCTACGATCCATTCCCAATAAACTAGGAGGAGTATTAGCCCTAGTTCTCTCTATCCTTATTCTAATATTATTTCCTATCCTCCACATATCTAAGCAACGTAGCATAATATTCCGTCCACTTAGCCAATGTATATTCTGAATCTTAGTAGCTGATCTATTTACACTCACCTGAATCGGAGGCCAACCAGTCGAATACCCATTTATCATTATCGGCCAACTAGCATCAATCCTCTATTTTATAATTATTCTCCTTATCCTACCAACTATTAGCCTATTCGAAAACAAACTCCTTAAATGATA
h6239b    CATCCACACTCCTCCAACCACCCCCCC--AAATGGCGCTGACCCGATCCACAATCGCCTGGGCCAAGTCTCG---------------------------CGAGATTGTGGGAGGTGCTAAGTCTCGCGAGATCGTGGAAGGTGGTAATACTTGAACATCTCCATGGCTCACAGCTAATTGCCATCCT-AGCTATCTCCTCAACCAGGGCTCTTA-CACTCCATAATTCCTTTAAGACTGAGGAAGTGGCTCCTATGTCCAGGAGGAAATTTATGGGGCGGCCATCAATAAGGAGGGTAACCCTGGGCACCTGTAAGGTGATGTCAATGGTCGGGAAAGGAGCCCACGGGCCCTATCA-GTCCTCTGTAGTCAGTGCCAGCAGGTTCAGGGTTTGTGACTAGTCCAGTCCCCCTGTGGAGATTGGGGCAGTCAACACCCCAGAGTCCC-ACCTTGGAACATTTAGGGCACGGACACTTAGGAACCCTGGG-ACTAGGGCAGGCCGAAGCCCAATGTCCTTCGTTCCCACATCCATAACAGGGCCCTGGAGGTTCCCTCTGTATGGACTTACGAACCCCTGTTTTTGAGGCCTGAGCATCAGAGCCCCGAAGGGCTTGAGCAAGTATTTGAAACTTTGGTCTTTCATATTTC---------------------TGAAATTTGCGACTCTCCATCTCCTCTTCTCGATTATGGTATGTCTTAAA---GACTGTGGCCAAACTCTTGGTCTGAGGCACGTGTGAGTAAGTGTCAGGGGCACCTTGG--TCAGGGAAGCTCAACAGGTCCCACTCAGACTTCCTCTGTCCAGGGATAGGCAGGGGGCCAAACTGGGGCCTCGGCAGTGCCTGGGTCTCACATACCCAGCTCAGACCCTCCTTGCTCCCACAACCATCAGTCCAGAGCCCCTGGGTCCTGAGTTGTCCATAGCTTCCCCTGAGAGGGAGCTCTCAGCTCCTAAATCCATGCTCCTAATTCCCCTGGTGATTGACCCCACTGCCACTCAGACATCAAGTCCTGACTTTCAGGATGCCCTGTCCTCCATGAATAACTGAGCTGTCCCCTGTGAACCTGACTCCGAAGGTCCCAGGATTACCATATGCCTCCAGCACGTCCATCTACCTATA----GACTCTCACCCCTAAATTGCCCCACAATGCCAACAACTCTCAAACTACTACTGGCTTCCTACCTGTGACAGTTCCTAGAACGTCCACTTCTGGGTCCCCCAGCTCCTAATGTGCCCCCCAGGCCTGTCGGTCACTGTATCTGCTTGCAAGGATTCTCTTCCTGATACTGTCTAACCCTAACACTACAGCCCCAAGATTCTCTCAATCATCTGCCTCTCTTACCTGAGACTGTCTCTAAAGACCCCAGTCC-ATTATACCCTTCTACCTCCAGACCCCTCATTCCACCTCTAGCCTCCCACTCTGCCCATGGATCTCCCGTACTTCTGGGGTCTCTATTAGCCCTACCTATGGCCCCTCTTTCCTTATCTTGTGATAACATTAGACCCCAAAATAACCCCAAACCATTTCCTGGAGCTGATGGCTTCTTGCATAGCCCAGGTTTCCCCCTTCTTGGAACC----CCACAGCTCTTGTCCCACCTTTCCCGGACTTCCTATTCCTGCCTCTCACCAGGTATGAGGACTGGCTGTGCCTGTTGGTTTGAATTGTGTCTTGGTCTCTCTTCAGTGGCCCCTGTGGGTTACGGTTCAGGCAGAACCCTCAAGGGGGCTTGCGAGTCGTCGGAGGGCATGTTGTGCAGCACGGGGCCTGGCCCTGGATGGTCAGCCTCCAGGTCTACCAGCCCCACAACAACCGCCTCAAGTAGGTCCTGAGGGCCTGAGGTCAGAGTAGGGGACCCCGGGGG-CCACAGTAGTGGCCAGCAGGACAGGGCCGGGAGCAGAGGAGAGGAAGAGGCCACCTTGGAGCAAGGTCCTCTCTAAGGAGGGTGGAACCCTCCCCCCC-AGAGCCAGGAGTCTCGGGCCCAGACTTCTGGGAGAAATGCAGTCTGAGATACCAGTTATGTCCTCCGCCAGCTCTTATTGAGAT--CCCACGTGGCACAGTGGTGATCACTGTTAAAGAGACTAGTGAAAGTGCACAGACAGACTGGAGGGTGTCACTGCATGCAAGGGAGACACAGCAGTGCAGGCTGTTCTGGAGGAGGGTAGATAGCCACCCCCACCTGCTTGGGTCTTGCCTCCCCTCCCGAACTGCAGGGCCTGTGTTTTACCCACAGTGCCAGGTTTCGATCCACAGCACACACTCAGATAATGTTTATGAGCTGGGGTGTAGCTCAGCAGTAGAGTTGCTTGTCTAGCATGTGCGAGGCCCTATGTGGGATCCCCACTACTGGAAAAAAAAAAGTTTACTGAATGAGCCCTTCTCCCACCCAGACACATTCTTCAAGGTCTTAGCCAAGAATGAGGAATGGGGACCCAAAGGACTGACATGCCTGAGCAAGATTCATGTGGTCCTGTCTGAGACCACCATCACCCTGCTCAAGGGCAGACATACACTGGTGAGCCCCAACCCC-ATCCCCCATCCACTCCTGCTGGGGCAACTGAATCTGACCAAGACCCACTCCCGGCCGGCCCCAGCGGGGATAGGCTTAAACAAAGCACTGATGGTGAGGCTCCAAGCCACTATGGTGGGAGAGGTTGTTAGGCTGCTGTCAGTCACCATGGATACCATATCCCGTTGAAAGTTAAAGGTCAGCTTGAGTGACGATAAATAGAACTGACAGCCAAGGCATTTTTCAGAGGACTGAAATGAGAGAAGAATGTCAATTAGCAGCCACAGTCAGTCTGGGGCCCAGAGCAGGAGGCAGGAAGGAAGTCCATTGAATACTTGCAGGGCACACTGCAGACTTCTCTGGTTTCCCTCTAAGCCAAACAAGAGAGACCCTATCACTACCCCAGATCAGAATGCTTCCCCAGGCAGGAAATTTATTGCTTTAAACTCATGCCCTGAAGTACCCAGCACTGCATGCTCTTTGTACTGGGCACTAAAGCTTGAATGAGCAGATCAAATTCCAAAGAATACCCAAGAACCCTGC--CAAGCTAACTCTTGAGTTAAAAGGACTACAGATGTTACAAAACGCTATTGCAAAATGCACACCCTGACATAAGACTACTCTCTGGTGCCCCTGGTAATTACATCAGTCAAGACTGGTCTCAGTGAGGACAGTAAGAGACCCTTTTGTTTGGATCAAGTTGTCCTTTCTTAAAGCGTAACAGGGGTTCATTAAATGTTGGACAAGAAGTTTGTACTCAAA-TGAGCTGAG-AAAAACTCAGGAAAACTCCACTGCAGAATTTAAAGAGACTTGGTGTTGGATGGAACTTTAGTTACTTGAAATATTTTATGTGAAATGGAGGCCTTTTAAAGTTTAAACCTATCACACTGGCAATTAGCGTGTAGGGGTAAGTCCTCAGCCGTGTAAGGATCACTGACAAGAGAATACTTCAAGCCAGGCTTTCAAAGAGGTCAGTGGTTGATAAGGGAACATACTTTTGTTTTGAGAAGAGTTTTGCTGAAATGCAGTCTCAAGCCCACCCCCTCATTAAAATTATTAACCACTCATTCATCGACTTACCTGCACCATCCAACATTTCTGCATGATGAAATTTTGGGTCCCTCCTAGGTATTTGCCTAATCATTCAAATTCTCACTGGATTATTCCTAGCAATACACTATACATCCGATACAATAACAGCTTTCTCATCTGTCACACATATCTGTCGAGATGTAAACTATGGTTGACTTATTCGATACATACACGCTAACGGGGCCTCCATATTTTTTATCTGCTTATTCCTTCATGTAGGCCGAGGACTTTACTATGGATCATACACCTACTTCGAAACATGAAATATTGGAGTAATTCTTCTATTCGCCGTTATAGCCACTGCATTCATAGGCTACGTCCTTCCATGAGGACAAATATCTTTTTGAGGTGCTACCGTCATTACAAATCTCCTATCAGCTATCCCATACATCGGAACAACATTAGTAGAATGAATCTGAGGGGGCTTCTCAGTAGATAAAGCCACTCTAACACGATTCTTTGCATTTCACTTCATCCTCCCATTTATTATTACAGCGTTAGTTATAGTTCATCTACTCTTCCTTCACGAGACCGGATCCAACAACCCCTCCGGATTAATCTCTGACTCTGACAAAATCCCATTCCACCCATACTACACCATTAAAGATATCCTAGGCATCCTCCTCCTAATTCTAGTCCTAATAATCTTAGTCCTATTCTCCCCCGATCTCCTTGGAGACCCAGATAATTATACCCCTGCCAATCCACTTAATACCCCACCACATATCAAACCAGAATGGTATTTCCTATTTGCCTACGCCATTCTACGATCCATTCCCAATAAACTAGGAGGAGTATTAGCCCTAGTTCTCTCTATCCTTATTCTAATATTATTTCCTATCCTCCACATATCTAAGCAACGTAGCATAATATTCCGTCCACTTAGCCAATGTATATTCTGAATCTTAGTAGCTGATCTATTTACACTCACCTGAATCGGAGGCCAACCAGTCGAATACCCATTTATCATTATCGGCCAACTAGCATCAATCCTCTATTTTATAATTATTCTCCTTATCCTACCAACTATTAGCCTATTCGAAAACAAACTCCTTAAATGATA
jeb279a   CATCCACACTCCTCCAACCACCCCCCC--AAATGGCGCTGACCCGATYCACAATTGCCTGGGCCAAGTATCRTGAGATAGTGGAAGGTGGTAASTCTCGCGAGATTGTGG---------------------------AAGGTGGTAATACTTGAACATCTCCATGGCTCACAGCTGATTGCCATCCT-AGCTATCTCCTCAACCAGGGCTCTTA-CACTCCATAATTCCTTTAAGACTGAGGAAGTGGCTCCTATGTCCAGGAGGAAATTTATGGGGCAGCCATCAACAAGGAGGGTAACCCTGGGCACCTGTAAGGCAATGTCAATGGTCGGGAAAGGAGCCCACGGGCCCCATCA-GTCCTCTGTAGTCAGTGCCAGCAGGTTCAGGGTTTGTGACTAGTCCAGTCCCCCTGTGGGGATTGGGGCAGTCAATACCCCAGTGTCCCCACCTCGGAACATTTAGGGCACGGACACTTAGGAACCCTGGG-ACTAGGGCAGGCCGAAGCCCAATGTCCTTCGTTCCCACATCCATAACAGGGCCCTGGAGGTTCTCTCTGTATGGACTTACGAACCCCTGATTTTGAGGCCTGAACATCAGAGCCCCAAAGGGCTTGAGCAAGTATTTGAAACTTTGGTCTTTCATATTTC---------------------TGAAATTTGCGACTCTCCATCTCCTCTTCTCGATTATGGTATGCCTTAAA---GACTGTGGCCAAAATCTTGGTCTGAGGCACGTGTGAGTAAGTGTCAGGGGCACCTTGG--TCAGGGAAGCTCAACAGGTCCCACTCAGACTTCC-CTGTCCAGGGATAGGCAGGGG-CCAAACTGGGGCCTCAGCAGTGCCTGGGTCTCACATACC-AGCTCAGACCCTCCTTGCTCCCACAACCATCAGTCCAGAGCCCCTGGGTCCTGAGTTGTCCATAGCTTCCCCTGAGAGGGAGCTCTCAGCTCCTAAATCCATGCTCCTAATTCCCCTGGTGATTGACCCCACTGCCACTCAGACATCAAGTCCTGACTTTCAGGATGCCCTGTCCTCCATGAATAACTGAGCTGTCCCCTGTGAACCTGACTCCGAAGGTCCCAGGATTACCATATGCCTCCAGCACGTCCATCTACCTATA----GACTCTCACCCCTAAATTGCCCCACAATGCCAACAACTCTCAAACTACTACTGGCTTCCTACCTGTGACAGTTCCTAGAACGTCCACTTCTGGGTCCCCCAGCTCCTAATGTGCCCCTCAGGCCCGTCGGTCACTGTATCTGCTTGCAGGGATTCTCTTCCTGATACTGTCTAACCCTAACACTACAGCCCCAAGATTCTCTCAATCATCTGCCTCTCTTACCTGAGACTGTCTCTAAAGACCCCAGTCC-ATTATACCCTTCTACCTCCAGACCYCTCATTYCACCTCTAGCCTCCCACTCTGCCCATGGATCTCCCGTACTTCTGGGGTCTCTATTAGCCCTACCTATGGCCCCTCTTTCCTTATCTTGTGATAACATTAGACCCCAAAATAACCCCAAACCATTTCCTGGAGCTGATGGCTTCTTGCATAGCCCAGGTTTCCCCCTTCTTGGAACC----CCACAGCTCT-GTCCCACCTTTCCCGGACT-CCTATTCCTGCCTCTCACCAGGTATAAGGACTGGCTGTGCCTGTTGGTTTGAATTGTGTCTTGGTCTCTCTTCAGTGGCCCCTGTGGGGTACGGTTCAGGCAGAACCCTCAAGGGGGCTTGCGAGTCGTCGGAGGGCATGTTGTGCAGCACGGGGCCTGGCCTTGGATGGTCAGCCTCCAGGTCTACCAGCCCCACAACAACCGCCTCAAGTAGGTCCTGAGGGCCTGAGGCCAGAGTAGGGGACCCCGGGGGGCCACAGTGGTGGCCAGCAGGACAGGGCCGGGAGCAGAGGAGAGGAAGAGGCCACCTTGGAGCAAGGTCCTCTCTAAGGAGGGTGGAACCATCCCCCCC-AGAGCCAGGAGTCTCGGGCCCAGACTTCTGGGAGAAATGCAGTCTGAGATACCAGTTATGTCCTCCGCCAGCTCTTATTGAGAT--CCCACGTGGCACAGTGGCAATCACTGTTAAAGAGACTAGTGAAGGTGCACAGACAGACTGGAGGGTGTCACTGCATGCAAGGGAGACACAGCAGTGCAGGCTGTTCTGGAGGAGGGTAGATAGCCACCCCCACCTGCTTGGGTCCTGCCTCCCCTCCCGAACTGCAGGGCCTGTGTTTTACCCACGGTGCCGGGTTTCGATCCACAGCACACACTCAGATAATGTTTAGGAGCTGGGGTGTAGCTCAGCAGTAGAGTTGCTTGTCTAGCATGTGTGAGGCCCTAGGTGGGATCCCCACTACTGGAAAAAAAAAAGTTTACTGAATGAGCCCTTCTCCCACCCAGACACATTCTTCAAGGTCTTAGCCAAGAATGAGGAATGGGGACCCAAAGGACTGACATGCCTGAGCAAGATTCATGTGATCCTGTCTGAGACCACCATCACCCTGCTCAAGGGCAGACATACACTGGTGAGCCCCAACCCC-ATCCCCCATCCACTCCTGCTGAGGCAACTGAATCTGACCAAGGCCCACTCCCGGCCGGCCCCAGCGGGGACAGGCTTAAACAAAGCACTGATGGTGAGGCTCCAAGCCACTATGGTGGGAGAGGTTGTTAGGCTGCTGTCAGTCACCATGGATACCATATCCCGTTGAAAGTTAAAGGTCAGCTTGAGTGACGATAAATAGAACTGACAGCCAAGGCATTTTTCAGAGGACTGAAATGAGAGAAGAATGTCAATTAGCAGCCATAGTCAGTCTGGGGCCCAGAGCAGGAGGCAGGAAGGAAGTCCATTGAATACTTGCAGGGCACACTGCAGACTTATCTGGTTTCCCTCTAAGCCAAACAAGAGAGACCCTATCACTACCCCAGATCAGAATGCTTCCCCAGGCAGGAAATTTATTGCTTTAAACTCATGCCCTGAAGTACCCGGCACTGCATGCTCTTTGTACTGGGCACTAAAGCTTGAATGAGCAGATCAAATTCCAAAGAATACTGAAGAACCCTGC--CAAGCTAACTCTTGAGTTAAAAGGACTACAGATGTTACAAAACGCTATTGCAAAATGCACACCCTGACATAAGATTACTCTCTGGTGCCCCTGGCAATTACATCAGTCAAGACTGGTTTCAGTGAGGACAGTAAGAGACCCTTTTGTTTGGATCAAGTTGTCCTTTCTTAAAGCGTAACAGGGGTTCATTAAATGTTGGACAAGAAGTTTGTACTCAAA-TGAGCTGAGGAAAAACTCAGGAAAACTCCACTGCAGAATTTAAAGAGACTTGGTGTTGGATGGAACTTTAGTTACTTGAAATATTTTATGTGAAATGGAGGCCTTTTAAAGTTTAAACCTATCACACTGGCAATTAGTGTGTAAGGGTAAGTCCTCAGCCGTGTAAGGATCACCGACAAGAGAATACTTCAAGCCAGGCTTTCAAAGAGGTCAGTGGTTGATAAGGGAACATACTTTTGTTTTGAGAAGAGTCTTGCTGAAATGCAGTCTCAAGCCCACCCCCTCATTAAAATTATTAACCACTCATTCATTGACCTACCCGCACCATCCAACATCTCTGCATGATGAAATTTCGGATCCCTATTAGGTATTTGCCTAATCATTCAAATTCTTACTGGGTTATTCCTAGCAATACACTACACATCTGACACAATAACAGCCTTCTCATCTGTTACTCACATCTGCCGAGATGTAAACTATGGCTGACTTATCCGATACATACACGCTAACGGAGCTTCCATATTCTTTATTTGCCTATTCCTTCATGTAGGCCGAGGACTTTACTATGGGTCATACACCTACTTCGAAACATGAAACATCGGAGTAATTCTTCTATTTACCGTCATAGCTACTGCATTCATAGGTTACGTTCTACCATGAGGACAAATATCCTTTTGAGGTGCTACTGTCATTACAAACCTCCTATCAGCTATTCCATACATCGGAACAACACTAGTAGAATGAATCTGAGGAGGCTTCTCAGTAGACAAAGCCACTCTAACACGATTCTTTGCATTTCACTTTATCCTTCCATTCATTATTACAGCATTAGTTATGGTTCACCTACTTTTCCTCCATGAAACCGGATCTAATAATCCTTCTGGACTAATCTCTGATTCCGACAAAATTCCATTCCACCCATACTACACTATTAAAGACATCCTAGGCGTCTTCCTCCTAATCCTAGTCCTAATAATCTTAGTCCTATTCTCTCCTGATCTCCTTGGAGACCCAGATAATTACACCCCTGCCAACCCACTTAATACTCCACCACACATTAAGCCAGAATGATACTTTCTATTTGCCTACGCTATCCTACGATCCATTCCCAACAAACTAGGAGGAGTATTAGCCCTAGTCCTCTCTATCCTCATTCTAATACTATTCCCCATCCTACACATATCTAAACAACGTAGCATAATATTCCGTCCACTTAGCCAATGCGTATTCTGAATCTTAGTAGCTGATCTATTCACACTTACCTGAATCGGAGGTCAACCAGTCGAATACCCATTCATTATTATCGGCCAATTAGCATCTATCCTCTATTTTTTAATTATTCTCCTCATTTTACCAGCCATTAGCCTATTCGAAAACAAACTCCTTAAATGATA
jeb279b   CATCCACACTCCTCCAACCACCCCCCC--AAATGGCGCTGACCTGATYCACAATTGCCTGGGCCAAGTATCRTGAGATAGTGGAAGGTGGTAASTTTCGCGAGATTGTGG---------------------------AAAGTGGTAATACTTGAACATCTCCATGGCTCACAGCTGATTGCCATCCT-AGCTATCTCCTCAACCAGGGCTCTTA-CACTCCATAATTCCTTTAAGACTGAGGAAGTGGCTCCTATGTCCAGGAGGAAATTTATGGGGCGGCCATCAACAAGGAGGGTAACCCTGGGCACCTGTAAGGCAATGTCAATGGTCGGGAAAGGAGCCCACGGGCCCCATCA-GTCCTCAGTAGTCAGTGCCAGCAGGTTCAGGGTTTGTGACTAGTCCAGTCCCCCTGTGGGGATTGGGGCAGTCAATACCCCAGTGTCCCCACCTCGGAACATTTAGGGCACGGACACTTAGGAACCCTGGG-ACTAGGGCAGGCCGAAGCCCAATGTCCTTCGTTCCCACATCCATAACAGGGCCCTGGAGGTTCTCTCTGTATGGACTTACGAACCCCTGATTTTGAGGCCTGAACATCAGAGCCCCAAAGGGCTTGAGCAAGTATTTGAAACTTTGGTCTTTCATATTTC---------------------TGAAATTTGCGACTCTCCATCTCCTCTTCTCGATTATGGTATGCCTTAAA---GACTGTGGCCAAAATCTTGGTCTGAGGCACGTGTGAGTAAGTGTCAGGGGCACCTTGG--TCAGGGAAGCTCAACAGGTCCCACTCAGACTTCC-CTGTCCAGGGATAGGCAGGGG-CCAAACTGGGGCCTCAGCAGTGCCTGGGTCTCACATACC-AGCTCAGACCCTCCTTGCTCCCACAACCATCAGTCCAGAGCCCCTGGGTCCTGAGTTGTCCATAGCTTCCCCTGAGAGGGAGCTCTCAGCTCCTAAATCCATGCTCCTAATTCCCCTGGTGATTGACCCCACTGCCACTCAGACATCAAGTCCTGACTTTCAGGATGCCCTGTCCTCCATGAATAACTGAGCTGTCCCCTGTGAACCTGACTCCGAAGGTCCCAGGATTACCATATGCCTCCAGCACGTCCATCTACCTATA----GACTCTCACCCCTAAATTGCCCCACAATGCCAACAACTCTCAAACTACTACTGGCTTCCTACCTGTGACAGTTCCTAGAACGTCCACTTCTGGGTCCCCCAGCTCCTAATGTGCCCCTCAGGCCCGTCGGTCACTGTATCTGCTTGCAGGGATTCTCTTCCTGATACTGTCTAACCCTAACACTACAGCCCCAAGATTCTCTCAATCATCTGCCTCTCTTACCTGAGACTGTCTCTAAAGACCCCAGTCC-ATTATACCCTTCTACCTCCAGACCYCTCATTYCACCTCTAGCCTCCCACTCTGCCCATGGATCTCCCGTACTTCTGGGGTCTCTATTAGCCCTACCTATGGCCCCTCTTTCCTTATCTTGTGATAACATTAGACCCCAAAATAACCCCAAACCATTTCCTGGAGCTGATGGCTTCTTGCATAGCCCAGGTTTCCCCCTTCTTGGAACC----CCACAGCTCT-GTCCCACCTTTCCCGGACT-CCTATTCCTGCCTCTCACCAGGTATAAGGACTGGCTGTGCCTGTTGGTTTGAATTGTGTCTTGGTCTCTCTTCAGTGGCCCCTGTGGGGTACGGTTCAGGCAGAACCCTCAAGGGGGCTTGCGAGTCGTCGGAGGGCATGTTGTGCAGCACGGGGCCTGGCCTTGGATGGTCAGCCTCCAGGTCTACCAGCCCCACAACAACCGCCTCAAGTAGGTCCTGAGGGCCTGAGGCCAGAGTAGGGGACCCCGGGGGGCCACAGTGGTGGCCAGCAGGACAGGGCCGGGAGCAGAGGAGAGGAAGAGGCCACCTTGGAGCAAGGTCCTCTCTAAGGAGGGTGGAACCATCCCCCCC-AGAGCCAGGAGTCTCGGGCCCAGACTTCTGGGAGAAATGCAGTCTGAGATACCAGTTATGTCCTCCGCCAGCTCTTATTGAGAT--CCCACGTGGCACAGTGGCAATCACTGTTAAAGAGACTAGTGAAGGTGCACAGACAGACTGGAGGGTGTCACTGCATGCAAGGGAGACACAGCAGTGCAGGCTGTTCTGGAGGAGGGTAGATAGCCACCCCCACCTGCTTGGGTCCTGCCTCCCCTCCCGAACTGCAGGGCCTGTGTTTTACCCACGGTGCCGGGTTTCGATCCACAGCACACACTCAGATAATGTTTAGGAGCTGGGGTGTAGCTCAGCAGTAGAGTTGCTTGTCTAGCATGTGTGAGGCCCTAGGTGGGATCCCCACTACTGGAAAAAAAAAAGTTTACTGAATGAGCCCTTCTCCCACCCAGACACATTCTTCAAGGTCTTAGCCAAGAATGAGGAATGGGGACCCAAAGGACTGACATGCCTGAGCAAGATTCATGTGATCCTGTCTGAGACCACCATCACCCTGCTCAAGGGCAGACATACACTGGTGAGCCCCAACCCC-ATCCCCCATCCACTCCTGCTGAGGCAACTGAATCTGACCAAGGCCCACTCCCGGCCGGCCCCAGCGGGGACAGGCTTAAACAAAGCACTGATGGTGAGGCTCCAAGCCACTATGGTGGGAGAGGTTGTTAGGCTGCTGTCAGTCACCATGGATACCATATCCCGTTGAAAGTTAAAGGTCAGCTTGAGTGACGATAAATAGAACTGACAGCCAAGGCATTTTTCAGAGGACTGAAATGAGAGAAGAATGTCAATTAGCAGCCATAGTCAGTCTGGGGCCCAGAGCAGGAGGCAGGAAGGAAGTCCATTGAATACTTGCAGGGCACACTGCAGACTTATCTGGTTTCCCTCTAAGCCAAACAAGAGAGACCCTATCACTACCCCAGATCAGAATGCTTCCCCAGGCAGGAAATTTATTGCTTTAAACTCATGCCCTGAAGTACCCGGCACTGCATGCTCTTTGTACTGGGCACTAAAGCTTGAATGAGCAGATCAAATTCCAAAGAATACTGAAGAACCCTGC--CAAGCTAACTCTTGAGTTAAAAGGACTACAGATGTTACAAAACGCTATTGCAAAATGCACACCCTGACATAAGATTACTCTCTGGTGCCCCTGGCAATTACATCAGTCAAGACTGGTTTCAGTGAGGACAGTAAGAGACCCTTTTGTTTGGATCAAGTTGTCCTTTCTTAAAGCGTAACAGGGGTTCATTAAATGTTGGACAAGAAGTTTGTACTCAAA-TGAGCTGAGGAAAAACTCAGGAAAACTCCACTGCAGAATTTAAAGAGACTTGGTGTTGGATGGAACTTTAGTTACTTGAAATATTTTATGTGAAATGGAGGCCTTTTAAAGTTTAAACCTATCACACTGGCAATTAGTGTGTAAGGGTAAGTCCTCAGCCGTGTAAGGATCACCGACAAGAGAATACTTCAAGCCAGGCTTTCAAAGAGGTCAGTGGTTGATAAGGGAACATACTTTTGTTTTGAGAAGAGTCTTGCTGAAATGCAGTCTCAAGCCCACCCCCTCATTAAAATTATTAACCACTCATTCATTGACCTACCCGCACCATCCAACATCTCTGCATGATGAAATTTCGGATCCCTATTAGGTATTTGCCTAATCATTCAAATTCTTACTGGGTTATTCCTAGCAATACACTACACATCTGACACAATAACAGCCTTCTCATCTGTTACTCACATCTGCCGAGATGTAAACTATGGCTGACTTATCCGATACATACACGCTAACGGAGCTTCCATATTCTTTATTTGCCTATTCCTTCATGTAGGCCGAGGACTTTACTATGGGTCATACACCTACTTCGAAACATGAAACATCGGAGTAATTCTTCTATTTACCGTCATAGCTACTGCATTCATAGGTTACGTTCTACCATGAGGACAAATATCCTTTTGAGGTGCTACTGTCATTACAAACCTCCTATCAGCTATTCCATACATCGGAACAACACTAGTAGAATGAATCTGAGGAGGCTTCTCAGTAGACAAAGCCACTCTAACACGATTCTTTGCATTTCACTTTATCCTTCCATTCATTATTACAGCATTAGTTATGGTTCACCTACTTTTCCTCCATGAAACCGGATCTAATAATCCTTCTGGACTAATCTCTGATTCCGACAAAATTCCATTCCACCCATACTACACTATTAAAGACATCCTAGGCGTCTTCCTCCTAATCCTAGTCCTAATAATCTTAGTCCTATTCTCTCCTGATCTCCTTGGAGACCCAGATAATTACACCCCTGCCAACCCACTTAATACTCCACCACACATTAAGCCAGAATGATACTTTCTATTTGCCTACGCTATCCTACGATCCATTCCCAACAAACTAGGAGGAGTATTAGCCCTAGTCCTCTCTATCCTCATTCTAATACTATTCCCCATCCTACACATATCTAAACAACGTAGCATAATATTCCGTCCACTTAGCCAATGCGTATTCTGAATCTTAGTAGCTGATCTATTCACACTTACCTGAATCGGAGGTCAACCAGTCGAATACCCATTCATTATTATCGGCCAATTAGCATCTATCCTCTATTTTTTAATTATTCTCCTCATTTTACCAGCCATTAGCCTATTCGAAAACAAACTCCTTAAATGATA
jeb283a   CATCCACACTCCTCCAACCACCCCCCC--AAATGGCGCTGACCTGATCCACAATTGCCTGGGCCAAGTATCGTGAGATAGTGGAAGGTGGTAAGTTTCGCGAGATTGTGG---------------------------AAAGTGGTAATACTTGAACATCTCCATGGCTCACAGCTGATTGCCATCCT-AGCTATCTCCTCAACCAGGGCTCTTA-CACTCCATAATTCCTTTAAGACTGAGGAAGTGGCTCCTATGTCCAGGAGGAAATTTATGGGGCGGCCATCAACAAGGAGGGTAACCCTGGGCACCTGTAAGGCAATGTCAATGGTCGGGAAAGGAGCCCACGGGCCCCATCA-GTCCTCAGTAGTCAGTGCCAGCAGGTTCAGGGTTTGTGACTAGTCCAGTCCCCCTGTGGGGATTGGGGCAGTCAATACCCCAGTGTCCCCACCTCGGAACATTTAGGGCACGGACACTTAGGAACCCTGGG-ACTAGGGCAGGCCGAAGCCCAATGTCCTTCGTTCCCACATCCATAACAGGGCCCTGGAGGTTCTCTCTGTATGGACTTACGAACCCCTGATTTTGAGGCCTGAACATCAGAGCCCCAAAGGGCTTGAGCAAGTATTTGAAACTTTGGTCTTTCATATTTC---------------------TGAAATTTGCGACTCTCCATCTCCTCTTCTCGATTATGGTATGCCTTAAA---GACTGTGGCCAAAATCTTGGTCTGAGGCACGTGTGAGTAAGTGTCAGGGGCACCTTGG--TCAGGGAAGCTCAACAGGTCCCACTCAGACTTCC-CTGTCCAGGGATAGGCAGGGG-CCAAACTGGGGCCTCAGCAGTGCCTGGGTCTCACATACC-AGCTCAGACCCTCCTTGCTCCCACAACCATCAGTCCAGAGCCCCTGGGTCCTGAGTTGTCCATAGCTTCCCCTGAGAGGGAGCTCTCAGCTCCTAAATCCATGCTCCTAATTCCCCTGGTGATTGACCCCACTGCCACTCAGACATCAAGTCCTGACTTTCAGGATGCCCTGTCCTCCATGAATAACTGAGCTGTCCCCTGTGAACCTGACTCCGAAGGTCCCAGGATTACCATATGCCTCCAGCACGTCCATCTACCTATA----GACTCTCACCCCTAAATTGCCCCACAATGCCAACAACTCTCAAACTACTACTGGCTTCCTACCTGTGACAGTTCCTAGAACGTCCACTTCTGGGTCCCCCAGCTCCTAATGTGCCCCTCAGGCCTGTCGGTCACTGTATCTGCTTGCAGGGATTCTCTTCCTGATACTGTCTAACCCTAACACTACAGCCCCAAGATTCTCTCAATCATCTGCCTCTCTTACCTGAGACTGTCTCTAAAGACCCCAGTCC-ATTATACCCTTCTACCTCCAGACCCCTCATTCCACCTCTAGCCTCCCACTCTGCCCATGGATCTCCCGTACTTCTGGGGTCTCTATTAGCCCTACCTATGGCCCCTCTTTCCTTATCTTGTGATAACATTAGACCCCAAAATAACCCCAAACCATTTCCTGGAGCTGATGGCTTCTTGCATAGCCCAGGTTTCCCCCTTCTTGGAACC----CCACAGCTCT-GTCCCACCTTTCCCGGACT-CCTATTCCTGCCTCTCACCAGGTATAAGGACTGGCTGTGCCTGTTGGTTTGAATTGTGTCTTGGTCTCTCTTCAGTGGCCCCTGTGGGGTACGGTTCAGGCAGAACCCTCAAGGGGGCTTGCGAGTCGTCGGAGGGCATGTTGTGCAGCACGGGGCCTGGCCTTGGATGGTCAGCCTCCAGGTCTACCAGCCCCACAACAACCGCCTCAAGTAGGTCCTGAGGGCCTGAGGCCAGAGTAGGGGACCCCGGGGG-CCACAGTGGTGGCCAGCAGGACAGGGCCGGGAGCAGAGGAGAGGAAGAGGCCACCTTGGAGCAAGGTCCTCTCTAAGGAGGGTGGAACCATCCCCCCC-AGAGCCAGGAGTCTCGGGCCCAGACTTCTGGGAGAAATGCAGTCTGAGATACCAGTTATGTCCTCCGCCAGCTCTTATTGAGAT--CCCACGTGGCACAGTGGCAATCACTGTTAAAGAGACTAGTGAAGGTGCACAGACAGACTGGAGGGTGTCACTGCATGCAAGGGAGACACAGCAGTGCAGGCTGTTCTGGAGGAGGGTAGATAGCCACCCCCACCTGCTTGGGTCCTGCCTCCCCTCCCGAACTGCAGGGCCTGTGTTTTACCCACGGTGCCGGGTTTCGATCCACAGCACACACTCAGATAATGTTTAGGAGCTGGGGTGTAGCTCAGCAGTAGAGTTGCTTGTCTAGCATGTGTGAGGCCCTAGGTGGGATCCCCACTACTGGAAAAAAAAAAGTTTACTGAATGAGCCCTTCTCCCACCCAGACACATTCTTCAAGGTCTTAGCCAAGAATGAGGAATGGGGACCCAAAGGACTGACATGCCTGAGCAAGATTCATGTGATCCTGTCTGAGACCACCATCACCCTGCTCAAGGGCAGACATACACTGGTGAGCCCCAACCCC-ATCCCCCATCCACTCCTGCTGAGGCAACTGAATCTGACCAAGGCCCACTCCCGGCCGGCCCCAGCGGGGATAGGCTTAAACAAAGCACTGATGGTGAGGCTCCAAGCCACTATGGTGGGAGAGGTTGTTAGGCTGCTGTCAGTCACCATGGATACCATATCCCGTTGAAAGTTAAAGGTCAGCTTGAGTGACGATAAATAGAACTGACAGCCAAGGCATTTTTCAGAGGACTGAAATGAGAGAAGAATGTCAATTAGCAGCCATAGTCAGTCTGGGGCCCAGAGCAGGAGGCAGGAAGGAAGTCCATTGAATACTTGCAGGGCACACTGCAGACTTATCTGGTTTCCCTCTAAGCCAAACAAGAGAGACCCTATCACTACCCCAGATCAGAATGCTTCCCCAGGCAGGAAATTTATTGCTTTAAACTCATGCCCTGAAGTACTCGGCACTGCATGCTCTTTGTACTGGGCACTAAAGCTTGAATGAGCAGATCAAATTCCAAAGAATACTGAAGAACCCTGC--CAAGCTAACTCTTGAGTTAAAAGGACTACAGATGTTACAAAACGCTATTGCACAATGCACACCCTGACATAAGATTACTCTCTGGTGCCCCTGGCAATTACATCAGTCAAGACTGGTTTCAGTGAGGACAGTAAGAGACCCTTTTGTTTGGATCAAGTTGTCCTTTCTTAAAGCGTAACAGGGGTTCATTAAATGTTGGACAAGAAGTTTGTACTCAAA-TGAGCTGAGGAAAAACTCAGGAAAACTCCACTGCAGAATTTAAAGAGACTTGGTGTTGGATGGAACTTTAGTTACTTGAAATATTTTATGTGAAATGGAGGCCTTTTAAAGTTTAAACCTATCACACTGGCAATTAGTGTGTAAGGGTAAGTCCTCAGCCGTGTAAGGATCACCGACAAGAGAATACTTCAAGCCAGGCTTTCAAAGAGGTCAGTGGTTGATAAGGGAACATACTTTTGTTTTGAGAAGAGTCTTGCTGAAATGCAGTCTCAAGCCCACCCCCTCATTAAAATTATTAACCACTCATTCATTGACCTACCCGCACCATCCAACATCTCTGCATGATGAAATTTCGGATCTCTATTAGGTATTTGCCTAATCATTCAAATTCTTACTGGGTTATTCCTAGCAATACACTACACATCTGACACAATAACAGCCTTCTCATCTGTTACTCACATCTGCCGAGATGTAAACTATGGTTGACTTATCCGATACATACACGCTAACGGAGCTTCCATATTCTTTATTTGCCTATTCCTTCATGTAGGCCGAGGACTTTACTATGGGTCATACACCTACTTCGAAACATGAAACATCGGAGTAATTCTTCTATTTGCCGTCATAGCTACTGCATTCATAGGTTACGTTCTACCATGAGGACAAATATCCTTTTGAGGTGCTACTGTCATTACAAACCTCCTATCAGCTATTCCATACATCGGAACAACACTAGTAGAATGAATCTGAGGAGGCTTCTCAGTAGACAAAGCCACTCTAACACGATTCTTTGCATTTCACTTTATCCTTCCATTCATTATTACAGCATTAGTTATGGTTCACCTACTTTTCCTCCATGAAACTGGATCTAATAATCCTTCTGGACTAATCTCTGATTCCGACAAAATTCCATTCCACCCATACTACACTATTAAAGACATCCTAGGCGTCTTCCTCCTAATCCTAGTCCTAATAATCTTAGTCCTATTCTCTCCTGATCTCCTTGGAGACCCAGATAATTACACCCCTGCCAACCCACTTAATACTCCACCACACATTAAGCCAGAATGATACTTTCTATTTGCCTACGCTATCCTACGATCCATTCCCAACAAACTAGGAGGAGTATTAGCCCTAGTCCTCTCTATCCTCATTCTAATTCTATTCCCCATCCTACACATATCTAAACAACGTAGCATAATATTCCGTCCACTTAGCCAATGCGTATTCTGAATCTTAGTGGCTGATCTATTCACACTTACCTGAATCGGAGGTCAACCAGTCGAATACCCATTCACTATTATCGGCCAATTAGCATCTATCCTCTATTTTATAATTATTCTCCTCATTTTACCAGCCATTAGCCTATTCGAAAACAAACTCCTTAAATGATA
jeb283b   CATCCACACTCCTCCAACCACCCCCCC--AAATGGCGCTGACCTGATCCACAATTGCCTGGGCCAAGTATCGTGAGATAGTGGAAGGTGGTAAGTTTCGCGAGATTGTGG---------------------------AAAGTGGTAATACTTGAACATCTCCATGGCTCACAGCTGATTGCCATCCT-AGCTATCTCCTCAACCAGGGCTCTTA-CACTCCATAATTCCTTTAAGACTGAGGAAGTGGCTCCTATGTCCAGGAGGAAATTTATGGGGCGGCCATCAACAAGGAGGGTAACCCTGGGCACCTGTAAGGCAATGTCAATGGTCGGGAAAGGAGCCCACGGGCCCCATCA-GTCCTCAGTAGTCAGTGCCAGCAGGTTCAGGGTTTGTGACTAGTCCAGTCCCCCTGTGGGGATTGGGGCAGTCAATACCCCAGTGTCCCCACCTCGGAACATTTAGGGCACGGACACTTAGGAACCCTGGG-ACTAGGGCAGGCCGAAGCCCAATGTCCTTCGTTCCCACATCCATAACAGGGCCCTGGAGGTTCTCTCTGTATGGACTTACGAACCCCTGATTTTGAGGCCTGAACATCAGAGCCCCAAAGGGCTTGAGCAAGTATTTGAAACTTTGGTCTTTCATATTTC---------------------TGAAATTTGCGACTCTCCATCTCCTCTTCTCGATTATGGTATGCCTTAAA---GACTGTGGCCAAAATCTTGGTCTGAGGCACGTGTGAGTAAGTGTCAGGGGCACCTTGG--TCAGGGAAGCTCAACAGGTCCCACTCAGACTTCC-CTGTCCAGGGATAGGCAGGGG-CCAAACTGGGGCCTCAGCAGTGCCTGGGTCTCACATACC-AGCTCAGACCCTCCTTGCTCCCACAACCATCAGTCCAGAGCCCCTGGGTCCTGAGTTGTCCATAGCTTCCCCTGAGAGGGAGCTCTCAGCTCCTAAATCCATGCTCCTAATTCCCCTGGTGATTGACCCCACTGCCACTCAGACATCAAGTCCTGACTTTCAGGATGCCCTGTCCTCCATGAATAACTGAGCTGTCCCCTGTGAACCTGACTCCGAAGGTCCCAGGATTACCATATGCCTCCAGCACGTCCATCTACCTATA----GACTCTCACCCCTAAATTGCCCCACAATGCCAACAACTCTCAAACTACTACTGGCTTCCTACCTGTGACAGTTCCTAGAACGTCCACTTCTGGGTCCCCCAGCTCCTAATGTGCCCCTCAGGCCTGTCGGTCACTGTATCTGCTTGCAGGGATTCTCTTCCTGATACTGTCTAACCCTAACACTACAGCCCCAAGATTCTCTCAATCATCTGCCTCTCTTACCTGAGACTGTCTCTAAAGACCCCAGTCC-ATTATACCCTTCTACCTCCAGACCCCTCATTTCACCTCTAGCCTCCCACTCTGCCCATGGATCTCCCGTACTTCTGGGGTCTCTATTAGCCCTACCTATGGCCCCTCTTTCCTTATCTTGTGATAACATTAGACCCCAAAATAACCCCAAACCATTTCCTGGAGCTGATGGCTTCTTGCATAGCCCAGGTTTCCCCCTTCTTGGAACC----CCACAGCTCT-GTCCCACCTTTCCCGGACT-CCTATTCCTGCCTCTCACCAGGTATAAGGACTGGCTGTGCCTGTTGGTTTGAATTGTGTCTTGGTCTCTCTTCAGTGGCCCCTGTGGGGTACGGTTCAGGCAGAACCCTCAAGGGGGCTTGCGAGTCGTCGGAGGGCATGTTGTGCAGCACGGGGCCTGGCCTTGGATGGTCAGCCTCCAGGTCTACCAGCCCCACAACAACCGCCTCAAGTAGGTCCTGAGGGCCTGAGGCCAGAGTAGGGGACCCCGGGGG-CCACAGTGGTGGCCAGCAGGACAGGGCCGGGAGCAGAGGAGAGGAAGAGGCCACCTTGGAGCAAGGTCCTCTCTAAGGAGGGTGGAACCATCCCCCCC-AGAGCCAGGAGTCTCGGGCCCAGACTTCTGGGAGAAATGCAGTCTGAGATACCAGTTATGTCCTCCGCCAGCTCTTATTGAGAT--CCCACGTGGCACAGTGGCAATCACTGTTAAAGAGACTAGTGAAGGTGCACAGACAGACTGGAGGGTGTCACTGCATGCAAGGGAGACACAGCAGTGCAGGCTGTTCTGGAGGAGGGTAGATAGCCACCCCCACCTGCTTGGGTCCTGCCTCCCCTCCCGAACTGCAGGGCCTGTGTTTTACCCACGGTGCCGGGTTTCGATCCACAGCACACACTCAGATAATGTTTAGGAGCTGGGGTGTAGCTCAGCAGTAGAGTTGCTTGTCTAGCATGTGTGAGGCCCTAGGTGGGATCCCCACTACTGGAAAAAAAAAAGTTTACTGAATGAGCCCTTCTCCCACCCAGACACATTCTTCAAGGTCTTAGCCAAGAATGAGGAATGGGGACCCAAAGGACTGACATGCCTGAGCAAGATTCATGTGATCCTGTCTGAGACCACCATCACCCTGCTCAAGGGCAGACATACACTGGTGAGCCCCAACCCC-ATCCCCCATCCACTCCTGCTGAGGCAACTGAATCTGACCAAGGCCCACTCCCGGCCGGCCCCAGCGGGGATAGGCTTAAACAAAGCACTGATGGTGAGGCTCCAAGCCACTATGGTGGGAGAGGTTGTTAGGCTGCTGTCAGTCACCATGGATACCATATCCCGTTGAAAGTTAAAGGTCAGCTTGAGTGACGATAAATAGAACTGACAGCCAAGGCATTTTTCAGAGGACTGAAATGAGAGAAGAATGTCAATTAGCAGCCATAGTCAGTCTGGGGCCCAGAGCAGGAGGCAGGAAGGAAGTCCATTGAATACTTGCAGGGCACACTGCAGACTTATCTGGTTTCCCTCTAAGCCAAACAAGAGAGACCCTATCACTACCCCAGATCAGAATGCTTCCCCAGGCAGGAAATTTATTGCTTTAAACTCATGCCCTGAAGTACTCGGCACTGCATGCTCTTTGTACTGGGCACTAAAGCTTGAATGAGCAGATCAAATTCCAAAGAATACTGAAGAACCCTGC--CAAGCTAACTCTTGAGTTAAAAGGACTACAGATGTTACAAAACGCTATTGCACAATGCACACCCTGACATAAGATTACTCTCTGGTGCCCCTGGCAATTACATCAGTCAAGACTGGTTTCAGTGAGGACAGTAAGAGACCCTTTTGTTTGGATCAAGTTGTCCTTTCTTAAAGCGTAACAGGGGTTCATTAAATGTTGGACAAGAAGTTTGTACTCAAA-TGAGCTGAGGAAAAACTCAGGAAAACTCCACTGCAGAATTTAAAGAGACTTGGTGTTGGATGGAACTTTAGTTACTTGAAATATTTTATGTGAAATGGAGGCCTTTTAAAGTTTAAACCTATCACACTGGCAATTAGTGTGTAAGGGTAAGTCCTCAGCCGTGTAAGGATCACCGACAAGAGAATACTTCAAGCCAGGCTTTCAAAGAGGTCAGTGGTTGATAAGGGAACATACTTTTGTTTTGAGAAGAGTCTTGCTGAAATGCAGTCTCAAGCCCACCCCCTCATTAAAATTATTAACCACTCATTCATTGACCTACCCGCACCATCCAACATCTCTGCATGATGAAATTTCGGATCTCTATTAGGTATTTGCCTAATCATTCAAATTCTTACTGGGTTATTCCTAGCAATACACTACACATCTGACACAATAACAGCCTTCTCATCTGTTACTCACATCTGCCGAGATGTAAACTATGGTTGACTTATCCGATACATACACGCTAACGGAGCTTCCATATTCTTTATTTGCCTATTCCTTCATGTAGGCCGAGGACTTTACTATGGGTCATACACCTACTTCGAAACATGAAACATCGGAGTAATTCTTCTATTTGCCGTCATAGCTACTGCATTCATAGGTTACGTTCTACCATGAGGACAAATATCCTTTTGAGGTGCTACTGTCATTACAAACCTCCTATCAGCTATTCCATACATCGGAACAACACTAGTAGAATGAATCTGAGGAGGCTTCTCAGTAGACAAAGCCACTCTAACACGATTCTTTGCATTTCACTTTATCCTTCCATTCATTATTACAGCATTAGTTATGGTTCACCTACTTTTCCTCCATGAAACTGGATCTAATAATCCTTCTGGACTAATCTCTGATTCCGACAAAATTCCATTCCACCCATACTACACTATTAAAGACATCCTAGGCGTCTTCCTCCTAATCCTAGTCCTAATAATCTTAGTCCTATTCTCTCCTGATCTCCTTGGAGACCCAGATAATTACACCCCTGCCAACCCACTTAATACTCCACCACACATTAAGCCAGAATGATACTTTCTATTTGCCTACGCTATCCTACGATCCATTCCCAACAAACTAGGAGGAGTATTAGCCCTAGTCCTCTCTATCCTCATTCTAATTCTATTCCCCATCCTACACATATCTAAACAACGTAGCATAATATTCCGTCCACTTAGCCAATGCGTATTCTGAATCTTAGTGGCTGATCTATTCACACTTACCTGAATCGGAGGTCAACCAGTCGAATACCCATTCACTATTATCGGCCAATTAGCATCTATCCTCTATTTTATAATTATTCTCCTCATTTTACCAGCCATTAGCCTATTCGAAAACAAACTCCTTAAATGATA
jeb900a   CATCCACACTCCTCCAACCACCCCCCC--AAATGGTGCTGACCCGATCCACAATCGCCTGGGCCAAGTATCGTGAGATAGTGGAAGGTGGTAAGTCTCGCGAGATTGTGG---------------------------AAGGTGGTAATACTTGAACATCTCCATGGCTCACAGCTAATTGCCATCCT-AGCTATCTCCTCAACCAGGGCTCTTA-CACTCCAGAATTCCTTTAAGACCAAGGAAGTGGCTCCTATGTCCAGCAGGAAATTTATGGGGCAGCCATCAACGAGGAGGGTAACCYTGGGTGCCTGTAAGGTGATGTCAATGGTCGGGAAAGGAGCCCACGGGCCCCATCA-GTCCTCTGTAGTCAGTGCCAGCAGGTTCAGGGTTTGTGACTAGTCCAGTCCCCCTGTGGGGATTGGGGCAGTCAACACCCCAGAGTCCC-ACCTTGGAACATTTAGGGCACGGACACTTATGAACCCTGGG-ACTAGGGCAGGCCGAAGCCCAATGTCCTTCGTTCCCACATCCATAACAGGGCCCTGGAGGTTCCCTCTGTATGGACTTACGAACCCCTGTTTT-GAGGCCTGAGCATCAGAGCCCCGAAGGGCTTGAGCAAGTATTTGAAACTTTGGTCTTTCATATTTC---------------------TGAAATTTGCGATGCTCCATCTCTTCTTCTCGATTATGGTATGCCTTAAA---GACTGTGGCCAAAATCTTGGTCTGAGGCACGTGTGAGTAAGTGTCAGGGGCACCTTGG--TCAGGGAAGCTCAACAGGTCCCACTCAGACTTCC-CTGTCCAGGGATAGGCAGGGGGCCAAACTGGGGCCTCGGCAGTGCCTGGGTCTCACATACCCAGCTCAGACCCTCCTTGCTCCCACAACCATCAGTCCAGAGCCCCTGGGTCCTGAGTTGTCCATAGCTTCCCCTGAGAGGGAGCTCTCAGCTCCTAAATCCATGCTCCTAATTCCCCTGGTGATTGACCCCACTGCCACTCAGACATCAAGTCCTGACTTTTAGGATGCCCTGTCCTCCATGAATAACTGAGCTGTCCCCTGTGAACCTGACTCCGAAGGTCCCAGGATTACCATATGCCTCCAGCACGTCCATCTACCTATA----GACTCTCACCCCTAAATTGCCACACAATGCCAACAACTCTCAAACTACTACTGGCTTCCTACCTGTGACAGTTCCTAGAACGTCCACTTCTGGGTCCCCCAGCTCCTAATGTGCCCCCCAGGCCTGTCGGTCACTGTATCTGCTTGCAGGGATTCTCTTCCTGATACTGTCTAGCCCTAACACTACAGCCCCAAGATTCTCTCAATCATCTGCCTCTCT-ACCTGAGACTGTCTCTAAAGACCCCAGTCC-ATTATACCCTTCTACCTCCAGACCCCTCATTCCACCTCTAGCCTCCCACTCTGCCCATGGATCTCCCGTACTTCTGGGGTCTCTACTAGCCCTACCTATGGCCCCTCTTTCCTTATCTTGTGATAACATTAGACCCCAAAATAACCCCAAACCATTTCCTGGAGCTGATGGCTTCTTGCATAGCCCAGGTTTCCCCCTTCTTGGAACC----CCACAGCTCT-GTCCCACCTTTCCCGGACT-CCTATTCCTGCCTCTCACCAGGTATAAGGACTGGCTGTGCCTGTTGGTTTGAATTGTGTCTTGGTCTCTCTTCAGTGGCCCCTGTGGGGTACGGTTCAGGCAGAACCCTCAAGGGGGCTTGCGAGTCGTCGGAGGGCATGTTGTGCAGCACGGGGCCTGGCCCTGGATGGTCAGCCTCCAGGTCTACCAGCCCCACAACAACCGCCTCAAGTAGGTCCTGAGGGCCTGAGGTCAGAGTAGGGGACCCCGGGGG-CCACAGTGGTGGCCAGCAGGACAGGGCCGGGAGCAGAGGAGAGGAAGAGGCCACCTTGGAGCAAGGTCCTTTCTAAGGAGGGTGGAACCATCCCCCCCCAGAGCCAGGAGTCTTGGGCCCAGACTTCTGGGAGAAATGCAGTCTGAGATACCAGTTATGTCCTCCGCCAGCTCTTATTGAGATATCCCACGTGGCACAGTGGCAATCACTGTTAAAGAGACTAGTGAAGGTGCACAGACAGACTGGAGGGTGTCACTGCATGCAAGGGAGACGCAGCAGTGCAGGCTGTTCTGGAGGAGGGTAGATAGCCACCCCCACCTGCTTGGGTCCTGCCTCCCCTCCCGAACTGCAGGGCCTGTGTTTTACCCACAGTGCCAGGTTTCGATCCACAGCACACACTCAGATAATGTTTATGAGCTGGGGTGTAGCTCAGCAGTAGTGTTGCTTGTCTAGCATGTGCGAGGCCCTAGGTGGGATCCCCACTACTGGAAAAAAAAAAGTTTACTGAATGAGCCCTTCTCCCACCCAGACACATTCTTCAAGGTCTTAGCCAAGAATGAGGAATGGGGACCCAAAGGACTGACATGCCTGAGCAAGATTCATGTGGTCCTGTCTGAGACCACCATCACCCTGCTCAAGGGCAGACATACACTGGTGAGCCCCAACCCC-ATCCCCCATCCACTCCTGCTGGGGCAACTGAATCTGACCAAGGCCCACTCCCGGCCGGCCCCAGCAGGGATAGGCTTAAACAAAGCACTGATGGTGAGGCTCCAAGCCACTATGGTGGGAGAGGTTGTTAGGCTGCTGTCAGTCACCATGGATACCATATCCCGTTGAAAGTTAAAGGTCAGCTTGAGTGACGATAAATAGAACTGACAGCCAAGGCATTTTTCAGAGGACTGAAATGAGAGAAGAATGTCAATTAGCAGCTACAGTCAGTCTGGGGCCCAGAGCAGGAGGCAGGAAGGAAGTCCATTGAATACTTGCAGGGCACACTGCAGACTTATCTGGTTTCCCTCTAAGCCAAACAAGAGAGACCCTATCACTACCCCAGATCAGAATGCTTCCCCAGGCAGGAAATTTATTGCTTTAAACTCATGCCCTGAAGTACCCGGCACTGCATGCTCTTTGTACTGGGCACTAAAGCTTGAATGAGCAGATCAAATTCCAAAGAATACCGAAGAACCCTGC--CAAGCTAACTCTTGAGTTAAAAGGACTACAGATGTTACAAAACGCTATTGCAAAACGCACACCCTGA-------TTACTCTCTGGTGCCCCTGGCAATTACATCAGTCAAGACTGGTCTCAGTGAGGACAGTAAGAGACCCTTTTGTTTGGATCAAGTTGTCCTTTCTTAAAGCGTAACAGGGGTTCATTAAATGTTGGACAAGAAGTTTGTACTCAAA-TGAGCTGAG-AAAAACTCAGGAAAACTCCACTGCAGAATTTAAAGAGACTTGGTGTTGGATGGAACTTTAGTTACTTGAAATATTTTATGTGAAATGGAGGCCTTTTAAAGTTTAAACCTATCACACTGGCAATTAGCGTGTAAGGGTAAGTCCTCAGCCGTGTAAGGATCACCGACAAGAGAATACTTCAAGCCAGGCTTTCAAAGAGGTCAGTGGTTGATAAGGGAACATACTTTTGTTTTGAGAAGAGTTTTGCTGAAATGCAGTCTCAAGCCCACCCCCTCATTAAAATCATTAATCACTCATTCATTGACTTACCTGCACCATCCAACATTTCTGCATGATGAAATTTTGGATCCCTCTTAGGCATTTGCCTTATTATTCAAATTCTTACTGGATTATTCCTAGCAATACACTACACATCCGACACAATAACAGCTTTCTCATCTGTTACTCATATCTGCCGAGACGTAAATTATGGTTGACTTATCCGATATATACACGCCAACGGAGCCTCTATATTTTTTATTTGTCTTTTTCTCCATGTAGGCCGAGGACTTTACTATGGATCCTATACCTACTTCGAAACATGAAACATTGGAGTAATTCTCTTATTCGCCGTTATAGCTACTGCATTTATAGGTTACGTTCTCCCGTGAGGACAAATATCCTTCTGAGGTGCTACCGTTATTACAAATCTTCTATCAGCTATTCCATACATCGGAACAACACTAGTAGAATGAATCTGAGGGGGATTTTCAGTAGACAAAGCCACTCTAACACGATTCTTTGCATTCCACTTTATCCTCCCATTTATTATCACAGCATTAGTTATAGTTCACCTACTTTTCCTTCACGAAACCGGATCTAACAACCCCTCCGGATTAATCTCCGATTCTGACAAAATTCCATTCCATCCTTACTACACCATTAAAGACATCCTAGGCGTTCTCCTCTTAATCCTAACCTTAATAATTCTAGTCTTATTCTCTCCTGATCTCCTTGGAGACCCAGATAATTACACCCCTGCTAACCCACTTAGCACCCCACCACACATTAAGCCAGAATGATATTTCCTATTTGCCTACGCTATTCTACGATCTATTCCTAATAAACTAGGAGGAGTACTAGCCCTAGTTCTATCCATCCTTATTCTGATATTATTTCCTATCCTCCACATATCTAAACAACGCAGCATAATATTCCGTCCACTTAGCCAATGTGTATTCTGAATCTTAGTAGCTGATTTATTTACACTTACCTGAATCGGAGGCCAACCAGTCGAATATCCATTTATTATCATTGGACAACTAGCATCAATCCTCTATTTTATAATTATTCTCGTAATCTTACCAGCCATTAGCCTATTCGAAAACAAACTCCTTAAATGATA
jeb900b   CATCCACACTCCTCCAACCACCCCCCC--AAATGGTGCTGACCCGATCCACAATCGCCTGGGCCAAGTATCGTGAGATAGTGGAAGGTGGTAAGTCTCGCGAGATTGTGG---------------------------AAGGTGGTAATACTTGAACATCTCCATGGCTCACAGCTAATTGCCATCCT-AGCTATCTCCTCAACCAGGGCTCTTA-CACTCCAGAATTCCTTTAAGACCAAGGAAGTGGCTCCTATGTCCAGCAGGAAATTTATGGGGCAGCCATCAACGAGGAGGGTAACCYTGGGTGCCTGTAAGGTGATGTCAATGGTCGGGAAAGGAGCCCACGGGCCCCATCA-GTCCTCTGTAGTCAGTGCCAGCAGGTTCAGGGTTTGTGACTAGTCCAGTCCCCCTGTGGGGATTGGGGCAGTCAACACCCCAGAGTCCC-ACCTTGGAACATTTAGGGCACGGACACTTATGAACCCTGGG-ACTAGGGCAGGCCGAAGCCCAATGTCCTTCGTTCCCACATCCATAACAGGGCCCTGGAGGTTCCCTCTGTATGGACTTACGAACCCCTGTTTT-GAGGCCTGAGCATCAGAGCCCCGAAGGGCTTGAGCAAGTATTTGAAACTTTGGTCTTTCATATTTC---------------------TGAAATTTGCGATGCTCCATCTCCTCTTCTCGATTATGGTATGCCTTAAA---GACTGTGGCCAAAATCTTGGTCTGAGGCACGTGTGAGTAAGTGTCAGGGGCACCTTGG--TCAGGGAAGCTCAACAGGTCCCACTCAGACTTCC-CTGTCCAGGGATAGGCAGGGGGCCAAACTGGGGCCTCGGCAGTGCCTGGGTCTCACATACCCAGCTCAGACCCTCCTTGCTCCCACAACCATCAGTCCAGAGCCCCTGGGTCCTGAGTTGTCCATAGCTTCCCCTGAGAGGGAGCTCTCAGCTCCTAAATCCATGCTCCTAATTCCCCTGGTGATTGACCCCACTGCCACTCAGACATCAAGTCCTGACTTTTAGGATGCCCTGTCCTCCATGAATAACTGAGCTGTCCCCTGTGAACCTGACTCCGAAGGTCCCAGGATTACCATATGCCTCCAGCACGTCCATCTACCTATA----GACTCTCACCCCTAAATTGCCACACAATGCCAACAACTCTCAAACTACTACTGGCTTCCTACCTGTGACAGTTCCTAGAACGTCCACTTCTGGGTCCCCCAGCTCCTAATGTGCCCCCCAGGCCTGTCGGTCACTGTATCTGCTTGCAGGGATTCTCTTCCTGATACTGTCTAGCCCTAACACTACAGCCCCAAGATTCTCTCAATCATCTGCCTCTCT-ACCTGAGACTGTCTCTAAAGACCCCAGTCC-ATTATACCCTTCTACCTCCAGACCCCTCATTCCACCTCTAGCCTCCCACTCTGCCCATGGATCTCCCGTACTTCTGGGGTCTCTACTAGCCCTACCTATGGCCCCTCTTTCCTTATCTTGTGATAACATTAGACCCCAAAATAACCCCAAACCATTTCCTGGAGCTGATGGCTTCTTGCATAGCCCAGGTTTCCCCCTTCTTGGAACC----CCACAGCTCT-GTCCCACCTTTCCCGGACT-CCTATTCCTGCCTCTCACCAGGTATAAGGACTGGCTGTGCCTGTTGGTTTGAATTGTGTCTTGGTCTCTCTTCAGTGGCCCCTGTGGGGTACGGTTCAGGCAGAACCCTCAAGGGGGCTTGCGAGTCGTCGGAGGGCATGTTGTGCAGCACGGGGCCTGGCCCTGGATGGTCAGCCTCCAGGTCTACCAGCCCCACAACAACCGCCTCAAGTAGGTCCTGAGGGCCTGAGGTCAGAGTAGGGGACCCCGGGGG-CCACAGTGGTGGCCAGCAGGACAGGGCCGGGAGCAGAGGAGAGGAAGAGGCCACCTTGGAGCAAGGTCCTTTCTAAGGAGGGTGGAACCATCCCCCCCCAGAGCCAGGAGTCTTGGGCCCAGACTTCTGGGAGAAATGCAGTCTGAGATACCAGTTATGTCCTCCGCCAGCTCTTATTGAGATATCCCACGTGGCACAGTGGCAATCACTGTTAAAGAGACTAGTGAAGGTGCACAGACAGACTGGAGGGTGTCACTGCATGCAAGGGAGACGCAGCAGTGCAGGCTGTTCTGGAGGAGGGTAGATAGCCACCCCCACCTGCTTGGGTCCTGCCTCCCCTCCCGAACTGCAGGGCCTGTGTTTTACCCACAGTGCCAGGTTTCGATCCACAGCACACACTCAGATAATGTTTATGAGCTGGGGTGTAGCTCAGCAGTAGTGTTGCTTGTCTAGCATGTGCGAGGCCCTAGGTGGGATCCCCACTACTGGAAAAAAAAAAGTTTACTGAATGAGCCCTTCTCCCACCCAGACACATTCTTCAAGGTCTTAGCCAAGAATGAGGAATGGGGACCCAAAGGACTGACATGCCTGAGCAAGATTCATGTGGTCCTGTCTGAGACCACCATCACCCTGCTCAAGGGCAGACATACACTGGTGAGCCCCAACCCC-ATCCCCCATCCACTCCTGCTGGGGCAACTGAATCTGACCAAGGCCCACTCCCGGCCGGCCCCAGCAGGGATAGGCTTAAACAAAGCACTGATGGTGAGGCTCCAAGCCACTATGGTGGGAGAGGTTGTTAGGCTGCTGTCAGTCACCATGGATACCATATCCCGTTGAAAGTTAAAGGTCAGCTTGAGTGACGATAAATAGAACTGACAGCCAAGGCATTTTTCAGAGGACTGAAATGAGAGAAGAATGTCAATTAGCAGCTACAGTCAGTCTGGGGCCCAGAGCAGGAGGCAGGAAGGAAGTCCATTGAATACTTGCAGGGCACACTGCAGACTTATCTGGTTTCCCTCTAAGCCAAACAAGAGAGACCCTATCACTACCCCAGATCAGAATGCTTCCCCAGGCAGGAAATTTATTGCTTTAAACTCATGCCCTGAAGTACCCGGCACTGCATGCTCTTTGTACTGGGCACTAAAGCTTGAATGAGCAGATCAAATTCCAAAGAATACCGAAGAACCCTGC--CAAGCTAACTCTTGAGTTAAAAGGACTACAGATGTTACAAAACGCTATTGCAAAACGCACACCCTGA-------TTACTCTCTGGTGCCCCTGGCAATTACATCAGTCAAGACTGGTCTCAGTGAGGACAGTAAGAGACCCTTTTGTTTGGATCAAGTTGTCCTTTCTTAAAGCGTAACAGGGGTTCATTAAATGTTGGACAAGAAGTTTGTACTCAAA-TGAGCTGAG-AAAAACTCAGGAAAACTCCACTGCAGAATTTAAAGAGACTTGGTGTTGGATGGAACTTTAGTTACTTGAAATATTTTATGTGAAATGGAGGCCTTTTAAAGTTTAAACCTATCACACTGGCAATTAGCGTGTAAGGGTAAGTCCTCAGCCGTGTAAGGATCACCGACAAGAGAATACTTCAAGCCAGGCTTTCAAAGAGGTCAGTGGTTGATAAGGGAACATACTTTTGTTTTGAGAAGAGTTTTGCTGAAATGCAGTCTCAAGCCCACCCCCTCATTAAAATCATTAATCACTCATTCATTGACTTACCTGCACCATCCAACATTTCTGCATGATGAAATTTTGGATCCCTCTTAGGCATTTGCCTTATTATTCAAATTCTTACTGGATTATTCCTAGCAATACACTACACATCCGACACAATAACAGCTTTCTCATCTGTTACTCATATCTGCCGAGACGTAAATTATGGTTGACTTATCCGATATATACACGCCAACGGAGCCTCTATATTTTTTATTTGTCTTTTTCTCCATGTAGGCCGAGGACTTTACTATGGATCCTATACCTACTTCGAAACATGAAACATTGGAGTAATTCTCTTATTCGCCGTTATAGCTACTGCATTTATAGGTTACGTTCTCCCGTGAGGACAAATATCCTTCTGAGGTGCTACCGTTATTACAAATCTTCTATCAGCTATTCCATACATCGGAACAACACTAGTAGAATGAATCTGAGGGGGATTTTCAGTAGACAAAGCCACTCTAACACGATTCTTTGCATTCCACTTTATCCTCCCATTTATTATCACAGCATTAGTTATAGTTCACCTACTTTTCCTTCACGAAACCGGATCTAACAACCCCTCCGGATTAATCTCCGATTCTGACAAAATTCCATTCCATCCTTACTACACCATTAAAGACATCCTAGGCGTTCTCCTCTTAATCCTAACCTTAATAATTCTAGTCTTATTCTCTCCTGATCTCCTTGGAGACCCAGATAATTACACCCCTGCTAACCCACTTAGCACCCCACCACACATTAAGCCAGAATGATATTTCCTATTTGCCTACGCTATTCTACGATCTATTCCTAATAAACTAGGAGGAGTACTAGCCCTAGTTCTATCCATCCTTATTCTGATATTATTTCCTATCCTCCACATATCTAAACAACGCAGCATAATATTCCGTCCACTTAGCCAATGTGTATTCTGAATCTTAGTAGCTGATTTATTTACACTTACCTGAATCGGAGGCCAACCAGTCGAATATCCATTTATTATCATTGGACAACTAGCATCAATCCTCTATTTTATAATTATTCTCGTAATCTTACCAGCCATTAGCCTATTCGAAAACAAACTCCTTAAATGATA
jmg005a   CATCCACACTCCTCCAACCACCCCCCC--AAATGGCGCCGACCAGATCCGCAATCGCCTGGGCCAAGTCTCGTGAGATAGTGGAAGGTGGTAAGTCTCGCGAGATTGTGGGAGGTGCTAAGTCTCACGAGATCGTGGAAGGTGGTAATACTTGAACATCTCCATGGCTCACAGCTAATTGCCATCCT-AGCTATCTCCTCAACCAGGGCTCTTA-CACTCCATAATTCCTTTAAGACTGAGGAAGTGGCTCCTATGTCCAGGAGGAAATTTATGGGGCGGCCATCAATAAGGAGGGTAACCCTGGGTGCCTGTAAGGTGATGTCAATGGTCGGGAAAGGAGCCCACGGGCCCCATCA-GTCCTCTGTAGTCAGTGCCAGCAGGTTCAGGGTTTGTGACTAGTCCAGTCCCCCTGTGGAGATTGGGGCAGTCAACACCCCAGTGTCCC-ACCTCGGAACATTTAGGGCACGGACACTTAGGAACCCTGGG-ACTAGGGCAGGCCGAAGCCCAATGTCCTTCATTCCCACATCCATAACAGGGCCCTGGAGGTTCCCTCTGTATGGACTTACGAACCCCTGTTTTTGAGGCCTGAGCATCAGAGCCCCGAAGGGCTTGAGCAAGTATTTGAAACTTTGGTCTTTCATATTTC---------------------TGAAATTTGCGACGCTCCATCTCCTCTTCTCGATTATGGTATGCCTTAAA---GACTGTGGCCAAAATCTTGGTCTGAGGCACGTGTGAGTAAGTGTCAGGGGCACCTTGG--TCAGGGAAGCTCGACAGGTCCCACTCAGACTTCC-CTGTCCAGGGATAGGCAGGGGGCCAAACTGGGGCCTCGGCAGTGCCTGGGTCTCACATACCCAGCTCAGACCCTCCTTGCTCCCACAAGCATCAGTCCAGAGCCCCTGGGTCCTGAGTTGTCCATAGCTTCCCCTGAGAGGGCGCTCTCAGCTCCTAAATCCATGCTCCTAAGTCCCCTGGTGATTGACCCCACTGCCACTCAGACATCAAGTCCTGACTTTCAGGATGCCCTGTCCTCCATGAATAACTGAGCTGTCCCCTGTGAACCTGACTCCGAAGGTCCCAGGATTACCATATGCCTCCAGCACGTCCATCTACCTATA----GACTCTCACCCCTAAATTGCCCCACAATGCCAACAACTCTCAAACTACTACTGGCTTCCTACCTGTGACAGTTCCTAGAACGTCCACTTCTGGGTCCCCCAGCTCCTAATGTGCCCCCCAGGCCTGTCGGTCACTGTATCTGCTTGCAGGGATTCTCTTCCTGATACTGTCTAACCCTAACACTACAGCCCCAAGATTCTCTCAATCATCTGCCTCTCTTACCTGAGACTGTCTCTAAAGACCCCAGTCC-ATTATACCCTTCTACCTCCAGACCCCTCATTCCACCTCTAGCCTCCCACTCTGCCCATGGATCTCCCGTACTTCTGGGGTCTCTATTAGCCCTACCTATGGCCCCTCTTTCCTTATCTTGTGATAACATTAGACCCCAGAATAACCCCAAACCATTTCCTGGAGCTGATGGCTTCTTGCATAGCCCAGGTTTCCCCCTTCTTGGAACC----CCACAGCTCT-GTCCCACCTTTCCCGGACT-CCTATTCCTGCCTCTCACCAGGTATAAGGACTGGCTGTGCCTGTTGGTTTGAATTGTGTCTTGGTCTCTCTTCAGTGGCCCCTGTGGGTTACGGTTCAGGCAGAACCCTCAAGGGGGCTTGCGAGTCGTCGGAGGGCATGTTGTGCAGCACGGGGCCTGGCCCTGGATGGTCAGCCTCCAGGTCTACCAGCCCCACAACAACCGCCTCAAGTAGGTCCTGAGGGCCTGAGGTCAGAGTAGGGGACCCCGGGGG-CCACAGTGGTGGCCAGCAGGACAGGGCCGGGAGCAGAGGAGAGGAAGAGGCCACCTTGGAGCAAGGTCCTCTCTAAGGAGGGTGGAACCATCCCCCCC-AGAGCCAGGAGTCTCGGGCCCAGACTTCTGGGAGAAATGCAGTCTGAGATACCAGTTATGTCCTCCGCCAGCTCTTATTGAGAT--CCCACGTGGCACAGTGGCAATCACTGTTAAAGAGACTAGTGAAGGTGCACGGACAGACTGGAGGGTGTCACTGCATGCAAGGGAGACACAGCAGTGCAGGCTGTTCTGGAGGAGGGTAGATAGCCACCCCCACCTGCTTGGGTCCTGCCTCCCCTCCCGAACTGCAGGGCCTGTGTTTTACCCACAGTGCCAGGTTTCGATCCACAGCACACACTCAGATAATGTTTATGAGCTGGGGTGTAGCTCCGCAGTAGTGTTGCTTGTCTAGCATGTGCGAGGCCTTAGGTGGGATCCCCACTACTGGAAAAAAAAAAGTTTACTGAATGAGCCCTTCTCCCACCCAGACACATTCTTCAAGGTCTTAGCCAAGAATGAGGAATGGGGACCCAAAGGACTGACATGCCTGAGCAAGATTCATGTGGTCCTGGCTGAGACCACCATCACCCTGCTCAAGGGCAGACATACACTGGTGAGCCCCAACCCC-ATCCCCCATCCACTCCTGCTGGGGCACCTGAATCTGACCAAGGCCCACTCCCGGCCGGCCCCAGCGGGGATAGGCTTAAACAAAGCACTGATGGTGAGGCTCCAAGCCACTATGGTGGGAGAGGTTGTTAGGCTGCTGTCAGTCACCATGGATACCATATCCCGTTGAAAGTTAAAGGTCAGCTTGAGTGACGATAAATAGAACTGACAGCCAAGGCATTTTTCAGAGGACTGAAATGAGAGAAGAATGTCAATTAGCAGCCACAGTCAGTCTGGGGCCCAGAGCAGGAGGCAGGAAGGAAGTCCATTGAATACTTGCAGGGCACACTGCAGACTTATCTGGTTTCCCTCTAAGCCAAACAAGAGAGACCCTATCACTACCCCAGATCAGAATGCTTCCCCAGGCAGGAAATTTATTGCTTTAAACTCATGCCCTGAAGTACCCGGCACTGCATGCTCTTTGTACTGGGCACTAAAGCTTGAATGAGCAGATCAAATTCCAAAGAATACCGAAGAACCCTGC--CAAGCTAACTCTTGAGTTAAAAGGACTACAGATGTTACAAAACGCTATTGCAAAACGCACACCCTGACATAAGACTACTCTCTGGTGCCCCTGGCAATTACATCAGTCAAGACTGGTCTCAGTGAGGACAGTAAGAGACCCTTTTGTTTGGATCAAGTTGTCCTTTCTTAAAGCGTAACAGGGGTTCATTAAATGTTGGACAAGAAGTTTGTACTCAAA-TGAGCTGAG-AAAAACTCAGGAAAACTCCACTGCAGAATTTAAAGAGACTTGGTGTTGGATGGAACTTTAGTTACTTGAAAT--TTTATGTGAAATAGAGGCCTTTTAAAGTTTAAACCTATCACACTGGCAATTAGCGTGTAGGGGTAAGTCCTCAGCCGTGTAAGGATCACTGACAAGAGAATACTTCAAGCCAGGCTTTCAAAGAGGTCAGTGGTTGATAAGGGAACATACTTTTGTTTTGAGAAGAGTTT-GCTGAAATGCAGTCTCA---CCACCCCCTCATCAAAATCATTAACCACTCATTCATTGACCTACCTGCACCATCCAACATTTCTGCATGATGGAATTTTGGATCCCTCTTAGGCATTTGCCTAATTATTCAAATTCTTACTGGATTATTCCTAGCAATACACTACACATCCGACACAATAACAGCCTTCTCATCTGTTACCCATATCTGCCGAGACGTAAATTACGGCTGACTTATCCGATACATGCACGCTAACGGAGCCTCCATATTCTTTATCTGCCTATTCCTTCATGTAGGCCGAGGACTTTACTATGGATCATACACCTACTTCGAAACATGAAACATTGGAGTAATCCTCTTATTCACCGTTATAGCTACAGCATTCATAGGCTACGTTCTTCCATGAGGACAGATATCCTTTTGAGGTGCTACCGTTATCACAAACCTTTTATCAGCTATTCCATACATCGGAACAACACTAGTAGAATGAATCTGAGGAGGATTCTCAGTAGATAAAGCCACTCTAACACGATTTTTCGCATTCCACTTTATCCTCCCATTCATTATCACAGCATTAGTTATAGTTCACCTACTTTTCCTCCATGAAACCGGATCTAACAATCCTTCCGGACTAATCTCTGACTCCGACAAAATTCCATTCCATCCATATTACACTATTAAAGATATCCTAGGTGCCCTCCTCCTAATCTTAGTCCTAATAATTTTAGTTTTATTCTCCCCTGACCTCCTTGGAGACCCAGATAATTATACCCCTGCCAATCCACTTAATACTCCACCACATATTAAGCCAGAATGATATTTCCTATTTGCCTACGCCATCCTACGATCTATTCCTAATAAACTAGGAGGAGTATTAGCCCTAGTCCTCTCCATCCTTGTCCTAATGCTATTTCCCATCCTCCATACATCCAAACAACGTAGTATAATATTCCGTCCACTCAGCCAATGTATATTCTGAATCTTAGTAGCTGATTTATTTACACTCACCTGAATCGGAGGCCAACCAGTCGAATACCCATTCATCATCATTGGCCAACTAGCATCAATCCTCTATTTCATAATTATTCTCGTTATCCTACCAGCCATCAGCCTATTCGAAAACAAACTCCTTAAATGATA
jmg005b   CATCCACACTCCTCCAACCACCCCGCC--AAATGGCGCCGACCAGATCCGCAATCGCCTGGGCCAAGTCTCGTGAGATAGTGGAAGGTGGTAAGTCTCGCGAGATTGTGGGAGGTGCTAAGTCTCACGAGATCGTGGAAGGTGGTAATACTTGAACATCTCCATGGCTCACAGCTAATTGCCATCCT-AGCTATCTCCTCAACCAGGGCTCTTA-CACTCCATAATTCCTTTAAGACTGAGGAAGTGGCTCCTATGTCCAGGAGGAAATTTATGGGGCGGCCATCAATAAGGAGGGTAACCCTGGGTGCCTGTAAGGTGATGTCAATGGTCGGGAAAGGAGCCCACGGGCCCCATCA-GTCCTCTGTAGTCAGTGCCAGCAGGTTCAGGGTTTGTGACTAGTCCAGTCCCCCTGTGGAGATTGGGGCAGTCAACACCCCAGTGTCCC-ACCTCGGAACATTTAGGGCACAGACACTTAGGAACCCTGGG-ACTAGGGCAGGCCGAAGCCCAATGTCCTTCATTCCCACATCCATAACAGGGCCCTGGAGGTTCCCTCTGTATGGACTTACGAACCCCTGTTTTTGAGGCCTGAGCATCAGAGCCCCGAAGGGCTTGAGCAAGTATTTGAAACTTTGGTCTTTCATATTTC---------------------TGAAATTTGCGACGCTCCATCTCCTCTTCTCGATTATGGTATGCCTTAAA---GACTGTGGCCAAAATCTTGGTCTGAGGCACGTGTGAGTAAGTGTCAGGGGCACCTTGG--TCAGGGAAGCTCGACAGGTCCCACTCAGACTTCC-CTGTCCAGGGATAGGCAGGGGGCCAAACTGGGGCCTCGGCAGTGCCTGGGTCTCACATACCCAGCTCAGACCCTCCTTGCTCCCACAAGCATCAGTCCAGAGCCCCTGGGTCCTGAGTTGTCCATAGCTTCCCCTGAGAGGGCGCTCTCAGCTCCTAAATCCATGCTCCTAAGTCCCCTGGTGATTGACCCCACTGCCACTCAGACATCAAGTCCTGACTTTCAGGATGCCCTGTCCTCCATGAATAACTGAGCTGTCCCCTGTGAACCTGACTCCGAAGGTCCCAGGATTACCATATGCCTCCAGCACGTCCATCTACCTATA----GACTCTCACCCCTAAATTGCCCCACAATGCCAACAACTCTCAAACTACTACTGGCTTCCTACCTGTGACAGTTCCTAGAACGTCCACTTCTGGGTCCCCCAGCTCCTAATGTGCCCCCCAGGCCTGTCGGTCACTGTATCTGCTTGCAGGGATTCTCTTCCTGATACTGTCTAACCCTAACACTACAGCCCCAAGATTCTCTCAATCATCTGCCTCTCTTACCTGAGACTGTCTCTAAAGACCCCAGTCC-ATTATACCCTTCTACCTCCAGACCCCTCATTCCACCTCTAGCCTCCCACTCTGCCCATGGATCTCCCGTACTTCTGGGGTCTCTATTAGCCCTACCTATGGCCCCTCTTTCCTTATCTTGTGATAACATTAGACCCCAGAATAACCCCAAACCATTTCCTGGAGCTGATGGCTTCTTGCATAGCCCAGGTTTCCCCCTTCTTGGAACC----CCACAGCTCT-GTCCCACCTTTCCCGGACT-CCTATTCCTGCCTCTCACCAGGTATAAGGACTGGCTGTGCCTGTTGGTTTGAATTGTGTCTTGGTCTCTCTTCAGTGGCCCCTGTGGGTTACGGTTCAGGCAGAACCCTCAAGGGGGCTTGCGAGTCGTCGGAGGGCATGTTGTGCAGCACGGGGCCTGGCCCTGGATGGTCAGCCTCCAGGTCTACCAGCCCCACAACAACCGCCTCAAGTAGGTCCTGAGGGCCTGAGGTCAGAGTAGGGGACCCCGGGGG-CCACAGTGGTGGCCAGCAGGACAGGGCCGGGAGCAGAGGAGAGGAAGAGGCCACCTTGGAGCAAGGTCCTCTCTAAGGAGGGTGGAACCATCCCCCCC-AGAGCCAGGAGTCTCGGGCCCAGACTTCTGGGAGAAATGCAGTCTGAGATACCAGTTATGTCCTCCGCCAGCTCTTATTGAGAT--CCCACGTGGCACAGTGGCAATCACTGTTAAAGAGACTAGTGAAGGTGCACGGACAGACTGGAGGGTGTCACTGCATGCAAGGGAGACACAGCAGTGCAGGCTGTTCTGGAGGAGGGTAGATAGCCACCCCCACCTGCTTGGGTCCTGCCTCCCCTCCCGAACTGCAGGGCCTGTGTTTTACCCACAGTGCCAGGTTTCGATCCACAGCACACACTCAGATAATGTTTATGAGCTGGGGTGTAGCTCCGCAGTAGTGTTGCTTGTCTAGCATGTGCGAGGCCTTAGGTGGGATCCCCACTACTGGAAAAAAAAAAGTTTACTGAATGAGCCCTTCTCCCACCCAGACACATTCTTCAAGGTCTTAGCCAAGAATGAGGAATGGGGACCCAAAGGACTGACATGCCTGAGCAAGATTCATGTGGTCCTGGCTGAGACCACCATCACCCTGCTCAAGGGCAGACATACACTGGTGAGCCCCAACCCC-ATCCCCCATCCACTCCTGCTGGGGCACCTGAATCTGACCAAGGCCCACTCCCGGCCGGCCCCAGCGGGGATAGGCTTAAACAAAGCACTGATGGTGAGGCTCCAAGCCACTATGGTGGGAGAGGTTGTTAGGCTGCTGTCAGTCACCATGGATACCATATCCCGTTGAAAGTTAAAGGTCAGCTTGAGTGACGATAAATAGAACTGACAGCCAAGGCATTTTTCAGAGGACTGAAATGAGAGAAGAATGTCAATTAGCAGCCACAGTCAGTCTGGGGCCCAGAGCAGGAGGCAGGAAGGAAGTCCATTGAATACTTGCAGGGCACACTGCAGACTTATCTGGTTTCCCTCTAAGCCAAACAAGAGAGACCCTATCACTACCCCAGATCAGAATGCTTCCCCAGGCAGGAAATTTATTGCTTTAAACTCATGCCCTGAAGTACCCGGCACTGCATGCTCTTTGTACTGGGCACTAAAGCTTGAATGAGCAGATCAAATTCCAAAGAATACCGAAGAACCCTGC--CAAGCTAACTCTTGAGTTAAAAGGACTACAGATGTTACAAAACGCTATTGCAAAACGCACACCCTGACATAAGACTACTCTCTGGTGCCCCTGGCAATTACATCAGTCAAGACTGGTCTCAGTGAGGACAGTAAGAGACCCTTTTGTTTGGATCAAGTTGTCCTTTCTTAAAGCGTAACAGGGGTTCATTAAATGTTGGACAAGAAGTTTGTACTCAAA-TGAGCTGAG-AAAAACTCAGGAAAACTCCACTGCAGAATTTAAAGAGACTTGGTGTTGGATGGAACTTTAGTTACTTGAAAT--TTTATGTGAAATAGAGGCCTTTTAAAGTTTAAACCTATCACACTGGCAATTAGCGTGTAGGGGTAAGTCCTCAGCCGTGTAAGGATCACTGACAAGAGAATACTTCAAGCCAGGCTTTCAAAGAGGTCAGTGGTTGATAAGGGAACATACTTTTGTTTTGAGAAGAGTTT-GCTGAAATGCAGTCTCA---CCACCCCCTCATCAAAATCATTAACCACTCATTCATTGACCTACCTGCACCATCCAACATTTCTGCATGATGGAATTTTGGATCCCTCTTAGGCATTTGCCTAATTATTCAAATTCTTACTGGATTATTCCTAGCAATACACTACACATCCGACACAATAACAGCCTTCTCATCTGTTACCCATATCTGCCGAGACGTAAATTACGGCTGACTTATCCGATACATGCACGCTAACGGAGCCTCCATATTCTTTATCTGCCTATTCCTTCATGTAGGCCGAGGACTTTACTATGGATCATACACCTACTTCGAAACATGAAACATTGGAGTAATCCTCTTATTCACCGTTATAGCTACAGCATTCATAGGCTACGTTCTTCCATGAGGACAGATATCCTTTTGAGGTGCTACCGTTATCACAAACCTTTTATCAGCTATTCCATACATCGGAACAACACTAGTAGAATGAATCTGAGGAGGATTCTCAGTAGATAAAGCCACTCTAACACGATTTTTCGCATTCCACTTTATCCTCCCATTCATTATCACAGCATTAGTTATAGTTCACCTACTTTTCCTCCATGAAACCGGATCTAACAATCCTTCCGGACTAATCTCTGACTCCGACAAAATTCCATTCCATCCATATTACACTATTAAAGATATCCTAGGTGCCCTCCTCCTAATCTTAGTCCTAATAATTTTAGTTTTATTCTCCCCTGACCTCCTTGGAGACCCAGATAATTATACCCCTGCCAATCCACTTAATACTCCACCACATATTAAGCCAGAATGATATTTCCTATTTGCCTACGCCATCCTACGATCTATTCCTAATAAACTAGGAGGAGTATTAGCCCTAGTCCTCTCCATCCTTGTCCTAATGCTATTTCCCATCCTCCATACATCCAAACAACGTAGTATAATATTCCGTCCACTCAGCCAATGTATATTCTGAATCTTAGTAGCTGATTTATTTACACTCACCTGAATCGGAGGCCAACCAGTCGAATACCCATTCATCATCATTGGCCAACTAGCATCAATCCTCTATTTCATAATTATTCTCGTTATCCTACCAGCCATCAGCCTATTCGAAAACAAACTCCTTAAATGATA
jmg057a   CATCCACACTCCTCCAACCACCCCCCC--AAATGGCGCCGACCAGATCCGCAATCGCCTGGGCCAAGTCTCGTGAGATAGTGGAAGGTGGTAAGTCTCGCGAGATTGTGGGAGGTGCTAAGTCTCACGAGATCGTGGAAGGTGGTAATACTTGAACATCTCCATGGCTCACAGCTAATTGCCATCCT-AGCTATCTCCTCAACCAGGGCTCTTA-CACTCCATAATTCCTTTAAGACTGAGGAAGTGGCTCCTATGTCCAGGAGGAAATTTATGGGGCGGCCATCAATAAGGAGGGTAACCCTGGGTGCCTGTAAGGTGATGTCAATGGTCGGGAAAGGAGCCCACGGGCCCCATCA-GTCCTCTGTAGTCAGTGCCAGCAGGTTCAGGGTTTGTGACTAGTCCAGTCCCCCTGTGGAGATTGGGGCAGTCAACACCCCAGTGTCCC-ACCTCGGAACATTTAGGGCACGGACACTTAGGAACCCTGGG-ACTAGGGCAGGCCGAAGCCCAATGTCCTTCATTCCCACATCCATAACAGGGCCCTGGAGGTTCCCTCTGTATGGACTTACGAACCCCTGTTTTTGAGGCCTGAGCATCAGAGCCCCGAAGGGCTTGAGCAAGTATTTGAAACTTTGGTCTTTCATATTTC---------------------TGAAATTTGCGACGCTCCATCTCCTCTTCTCGATTATGGTATGCCTTAAA---GACTGTGGCCAAAATCTTGGTCTGAGGCACGTGTGAGTAAGTGTCAGGGGCACCTTGG--TCAGGGAAGCTCGACAGGTCCCACTCAGACTTCC-CTGTCCAGGGATAGGCAGGGGGCCAAACTGGGGCCTCGGCAGTGCCTGGGTCTCACATACCCAGCTCAGACCCTCCTTGCTCCCACAAGCATCAGTCCAGAGCCCCTGGGTCCTGAGTTGTCCATAGCTTCCCCTGAGAGGGCGCTCTCAGCTCCTAAATCCATGCTCCTAAGTCCCCTGGTGATTGACCCCACTGCCACTCAGACATCAAGTCCTGACTTTCAGGATGCCCTGTCCTCCATGAATAACTGAGCTGTCCCCTGTGAACCTGACTCTGAAGGTCCCAGGATTACCATATGCCTCCAGCACGTCCATCTACCTATA----GACTCTCACCCCTAAATTGCCCCACAATGCCAACAACTCTCAAACTACTACTGGCTTCCTACCTGTGACAGTTCCTAGAACGTCCACTTCTGGGTCCCCCAGCTCCTAATGTGCCCCCCAGGCCTGTCGGTCACTGTATCTGCTTGCAGGGATTCTCTTCCTGATACTGTCTAACCCTAACACTACAGCCCCAAGATTCTCTCAATCATCTGCCTCTCTTACCTGAGACTGTCTCTAAAGACCCCAGTCC-ATTATACCCTTCTACCTCCAGACCCCTCATTCCACCTCTAGCCTCCCACTCTGCCCATGGATCTCCCGTACTTCTGGGGTCTCTATTAGCCCTACCTGTGGCCCCTCTTTCCTTATCTTGTGATAACATTAGACCCCAGAATAACCCCAAACCATTTCCTGGAGCTGATGGCTTCTTGCATAGCCCAGGTT-CCCCCTTCTTGGAACC----CCACAGCTCT-GTCCCACCTTTCCCGGACT-CCTATTCCTGCCTCTCACCAGGTATAAGGACTGGCTGTGCCTGTTGGTTTGAATTGTGTCTTGGTCTCTCTTCAGTGGCCCCTGTGGGGTACGGTTCAGGCAGAACCCTCAAGGGGGCTTGCGAGTCGTCGGAGGGCATGTTGTGCAGCACGGGGCCTGGCCCTGGATGGTCAGCCTCCAGGTCTACCAGCCCCACAACAACCG--------AGGTCCTGAGGGCCTGAGGTCAGAGTAGGGGACCCCGGGGG-CCACAGTGGTGGCCAGCAGGACAGGGCTGGGAGCAGAGGAGAGGAAGAGGCCACCTTGGAGCAAGGTCCTCTCTAAGGAGGGTGGAACCATCCCCCCC-AGAGCCAGGAGTCTCGGGCCCAGACTTCTGGGAGAAATGCAGTCTGAGATACCAGTTATGTCCTCCGCCAGCTCTTATTGAGAT--CCCACGTGGCACAGTGGCAATCACTGTTAAAGAGACTAGTGAAGGTGCACAGACAGACTGGAGGGTGTCACTGCATGCAAGGGAGACACAGCAGTGCAGGCTGTTCTGGAGGAGGGTAGATAGCCACCCCCACCTGCTTGGGTCCTGCCTCCCCTCCCGAACTGCAGGGCCTGTGTTTTACCCACAGTGCCAGGTTTCGATTCACAGCACACACTCAGATAATGTTTATGAGCTGGGGTGTAGCTCCGCAGTAGTGTTGCTTGTCTAGCATGTGCGAGGCCTTAGGTGGGATCCCCACTACTGGAAAAAAAAAAGTTTACTGAATGAGCCCTTCTCCCACCCAGACACATTCTTCAAGGTCTTAGCCAAGAATGAGGAATGGGGACCCAAAGGACTGACATGCCTGAGCAAGATTCATGTGGTCCTGGCTGAGACCACCATCACCCTGCTCAAGGGCAGACATACACTGGTGAGCCCCAACCCC-ATCCCCCATCCACTCCTGCTGGGGCACCTGAATCTGACCAAGGCCCACTCCCGGCCGGCCCCAGCGGGGATAGGCTTAAACAAAGCACTGATGGTGAGGCTCCAAGCCACTATGGTGGGAGAGGTTGTTA--------TCAGTCACCATGGATACCATATCCCGTTGAAAGTTAAAGGTCAGCTTGAGTGACGATAAATAGAACTGACAGCCAAGGCATTTTTCAGAGGACTGAAATGAGAGAAGAATGTCAATTAGCAGCCACAGTCAGTCTGGGGCCCAGAGCAGGAGGCAGGAAGGAAGTCCATTGAATACTTGCAGGGCACACTGCAGACTTATCTGGTTTCCCTCTAAGCCAAACAAGAGAGACCCTATCACTACCCCAGATCAGAATGCTTCCCCAGGCAGGAAATTTATTGCTTTAAACTCATGCCCTGAAGTACCCGGCACTGCATGCTCTTTGTACTGGGCACTAAAGCTTGAATGAGCAGATCAAATTCCAAAGAATACCGAAGAACCCTGC--CAAGTTAACTCTTGAGTTAAAAGGACTACAGATGTTACAAAACGCTATTGCAAAACGCACACCCTGACATAAGACTACTCTCTGGTGCCCCTGGCAATTACATCAGTCAAGACTGGTCTCAGTGAGGACAGTAAGAGACCCTTTTGTTTGGATCAAGTTGTCCTTTCTTAAAGCGTAACAGGGGTTCATTAAATGTTGGACAAGAAGTTTGTACTCAAA-TGAGCTGAGGAAAAACTCAGGAAAACTCCACTGCAGAATTTAAAGAGACTTGGTGTTGGATGGAACTTTAGTTACTTGAAATATTTTATGTGAAATGGAGGCCTTTTAAAGTTTAAACCTATCACACTGGCAATTAGTGTGTAGGGGTAAGTCCTCAGCCGTGTAAGGATCACCGACAAGAGAATACTTCAAGCCAGGCTTTCAAAGAGGTCAGTGGTTGATAAGGGAACATACTTTTGTTTTGAGAAGAGTTTTGCTGAAATGCAGTCTCAAGCCCATCCCCTTATTAAAATCATTAACCACTCATTTATTGACTTACCCGCACCATCCAACATTTCTGCATGATGAAATTTTGGATCCCTCTTAGGTATTTGCCTAATTATCCAAATTCTCACTGGATTATTTCTAGCAATACACTACACATCTGACACAATAACAGCTTTCTCATCCGTCACTCATATTTGCCGAGATGTAAACTATGGCTGACTTATCCGATACATACATGCTAACGGAGCCTCCATATTTTTTATCTGCCTATTCCTCCATGTAGGCCGAGGACTTTACTATGGATCTTACACCTACTTCGAAACATGAAACATTGGGGTAATTCTTTTATTCGCCGTTATAGCCACTGCATTCATAGGCTACGTTCTCCCATGGGGACAGATATCCTTTTGAGGTGCTACCGTTATTACAAATCTCCTATCAGCTATCCCATATATCGGAACAACACTAGTAGAGTGAATCTGAGGAGGCTTCTCAGTAGACAAAGCCACCCTAACACGATTCTTTGCATTTCACTTTATCCTTCCATTCATTATCACAGCATTAGTTATAGTTCACTTACTTTTCCTTCATGAAACTGGATCTAACAATCCTTCCGGATTAATCTCTGACTCTGATAAAATTCCATTCCATCCATACTACACTGTTAAAGATATCCTAGGCATCCTCCTCTTAATTCTAGTCCTAATAATTTTAGTCCTATTCTCTCCCGACCTCCTTGGAGACCCAGATAACTATACCCCTGCTAATCCTCTCAATACTCCACCACATATTAAACCAGAATGATATTTCCTATTTGCATATGCCATTCTACGATCCATTCCCAACAAACTAGGAGGAGTATTAGCCCTAGTTCTCTCCATCCTTATCCTAGTATTATTCCCTATCCTCCACATATCTAAACAACGTAGCATAATATTCCGCCCACTTAGCCAATGCATATTCTGAATCTTAGTAGCTGATCTATTCACACTTACCTGAATTGGAGGCCAACCAGTCGAATACCCATTTATTATTATTGGCCAACTAGCATCAATTCTCTACTTTATAATCATTCTTCTTATTATACCAGCTATTAGCCTATTTGAAAATAAACTTCTAAAATGATA
jmg057b   CATCCACACTCCTCCAACCACCCCCCC--AAATGGCGCCGACCAGATCCGCAATCGCCTGGGCCAAGTCTCGTGAGATAGTGGAAGGTGGTAAGTCTCGCGAGATTGTGGGAGGTGCTAAGTCTCACGAGATCGTGGAAGGTGGTAATACTTGAACATCTCCATGGCTCACAGCTAATTGCCATCCT-AGCTATCTCCTCAACCAGGGCTCTTA-CACTCCATAATTCCTTTAAGACTGAGGAAGTGGCTCCTATGTCCAGGAGGAAATTTATGGGGCGGCCATCAATAAGGAGGGTAACCCTGGGTGCCTGTAAGGTGATGTCAATGGTCGGGAAAGGAGCCCACGGGCCCCATCA-GTCCTCTGTAGTCAGTGCCAGCAGGTTCAGGGTTTGTGACTAGTCCAGTCCCCCTGTGGAGATTGGGGCAGTCAACACCCCAGTGTCCC-ACCTCGGAACATTTAGGGCACGGACACTTAGGAACCCTGGG-ACTAGGGCAGGCCGAAGCCCAATGTCCTTCATTCCCACATCCATAACAGGGCCCTGGAGGTTCCCTCTGTATGGACTTACGAACCCCTGTTTTTGAGGCCTGAGCATCAGAGCCCCGAAGGGCTTGAGCAAGTATTTGAAACTTTGGTCTTTCATATTTC---------------------TGAAATTTGCGACGCTCCATCTCCTCTTCTCGATTATGGTATGCCTTAAA---GACTGTGGCCAAAATCTTGGTCTGAGGCACGTGTGAGTAAGTGTCAGGGGCACCTTGG--TCAGGGAAGCTCGACAGGTCCCACTCAGACTTCC-CTGTCCAGGGATAGGCAGGGGGCCAAACTGGGGCCTCGGCAGTGCCTGGGTCTCACATACCCAGCTCAGACCCTCCTTGCTCCCACAAGCATCAGTCCAGAGCCCCTGGGTCCTGAGTTGTCCATAGCTTCCCCTGAGAGGGCGCTCTCAGCTCCTAAATCCATGCTCCTAAGTCCCCTGGTGATTGACCCCACTGCCACTCAGACATCAAGTCCTGACTTTCAGGATGCCCTGTCCTCCATGAATAACTGAGCTGTCCCCTGTGAACCTGACTCTGAAGGTCCCAGGATTACCATATGCCTCCAGCACGTCCATCTACCTATA----GACTCTCACCCCTAAATTGCCCCACAATGCCAACAACTCTCAAACTACTACTGGCTTCCTACCTGTGACAGTTCCTAGAACGTCCACTTCTGGGTCCCCCAGCTCCTAATGTGCCCCCCAGGCCTGTCGGTCACTGTATCTGCTTGCAGGGATTCTCTTCCTGATACTGTCTAACCCTAACACTACAGCCCCAAGATTCTCTCAATCATCTGCCTCTCTTACCTGAGACTGTCTCTAAAGACCCCAGTCC-ATTATACCCTTCTACCTCCAGACCCCTCATTCCACCTCTAGCCTCCCACTCTGCCCATGGATCTCCCGTACTTCTGGGGTCTCTATTAGCCCTACCTGTGGCCCCTCTTTCCTTATCTTGTGATAACATTAGACCCCAGAATAACCCCAAACCATTTCCTGGAGCTGATGGCTTCTTGCATAGCCCAGGTT-CCCCCTTCTTGGAACC----CCACAGCTCT-GTCCCACCTTTCCCGGACT-CCTATTCCTGCCTCTCACCAGGTATAAGGACTGGCTGTGCCTGTTGGTTTGAATTGTGTCTTGGTCTCTCTTCAGTGGCCCCTGTGGGGTACGGTTCAGGCAGAACCCTCAAGGGGGCTTGCGAGTCGTCGGAGGGCATGTTGTGCAGCACGGGGCCTGGCCCTGGATGGTCAGCCTCCAGGTCTACCAGCCCCACAACAACCG--------AGGTCCTGAGGGCCTGAGGTCAGAGTAGGGGACCCCGGGGG-CCACAGTGGTGGCCAGCAGGACAGGGCTGGGAGCAGAGGAGAGGAAGAGGCCACCTTGGAGCAAGGTCCTCTCTAAGGAGGGTGGAACCATCCCCCCC-AGAGCCAGGAGTCTCGGGCCCAGACTTCTGGGAGAAATGCAGTCTGAGATACCAGTTATGTCCTCCGCCAGCTCTTATTGAGAT--CCCACGTGGCACAGTGGCAATCACTGTTAAAGAGACTAGTGAAGGTGCACAGACAGACTGGAGGGTGTCACTGCATGCAAGGGAGACACAGCAGTGCAGGCTGTTCTGGAGGAGGGTAGATAGCCACCCCCACCTGCTTGGGTCCTGCCTCCCCTCCCGAACTGCAGGGCCTGTGTTTTACCCACAGTGCCAGGTTTCGATTCACAGCACACACTCAGATAATGTTTATGAGCTGGGGTGTAGCTCCGCAGTAGTGTTGCTTGTCTAGCATGTGCGAGGCCTTAGGTGGGATCCCCACTACTGGAAAAAAAAAAGTTTACTGAATGAGCCCTTCTCCCACCCAGACACATTCTTCAAGGTCTTAGCCAAGAATGAGGAATGGGGACCCAAAGGACTGACATGCCTGAGCAAGATTCATGTGGTCCTGGCTGAGACCACCATCACCCTGCTCAAGGGCAGACATACACTGGTGAGCCCCAACCCC-ATCCCCCATCCACTCCTGCTGGGGCACCTGAATCTGACCAAGGCCCACTCCCGGCCGGCCCCAGCGGGGATAGGCTTAAACAAAGCACTGATGGTGAGGCTCCAAGCCACTATGGTGGGAGAGGTTGTTA--------TCAGTCACCATGGATACCATATCCCGTTGAAAGTTAAAGGTCAGCTTGAGTGACGATAAATAGAACTGACAGCCAAGGCATTTTTCAGAGGACTGAAATGAGAGAAGAATGTCAATTAGCAGCCACAGTCAGTCTGGGGCCCAGAGCAGGAGGCAGGAAGGAAGTCCATTGAATACTTGCAGGGCACACTGCAGACTTATCTGGTTTCCCTCTAAGCCAAACAAGAGAGACCCTATCACTACCCCAGATCAGAATGCTTCCCCAGGCAGGAAATTTATTGCTTTAAACTCATGCCCTGAAGTACCCGGCACTGCATGCTCTTTGTACTGGGCACTAAAGCTTGAATGAGCAGATCAAATTCCAAAGAATACCGAAGAACCCTGC--CAAGTTAACTCTTGAGTTAAAAGGACTACAGATGTTACAAAACGCTATTGCAAAACGCACACCCTGACATAAGACTACTCTCTGGTGCCCCTGGCAATTACATCAGTCAAGACTGGTCTCAGTGAGGACAGTAAGAGACCCTTTTGTTTGGATCAAGTTGTCCTTTCTTAAAGCGTAACAGGGGTTCATTAAATGTTGGACAAGAAGTTTGTACTCAAA-TGAGCTGAGGAAAAACTCAGGAAAACTCCACTGCAGAATTTAAAGAGACTTGGTGTTGGATGGAACTTTAGTTACTTGAAATATTTTATGTGAAATGGAGGCCTTTTAAAGTTTAAACCTATCACACTGGCAATTAGTGTGTAGGGGTAAGTCCTCAGCCGTGTAAGGATCACCGACAAGAGAATACTTCAAGCCAGGCTTTCAAAGAGGTCAGTGGTTGATAAGGGAACATACTTTTGTTTTGAGAAGAGTTTTGCTGAAATGCAGTCTCAAGCCCATCCCCTTATTAAAATCATTAACCACTCATTTATTGACTTACCCGCACCATCCAACATTTCTGCATGATGAAATTTTGGATCCCTCTTAGGTATTTGCCTAATTATCCAAATTCTCACTGGATTATTTCTAGCAATACACTACACATCTGACACAATAACAGCTTTCTCATCCGTCACTCATATTTGCCGAGATGTAAACTATGGCTGACTTATCCGATACATACATGCTAACGGAGCCTCCATATTTTTTATCTGCCTATTCCTCCATGTAGGCCGAGGACTTTACTATGGATCTTACACCTACTTCGAAACATGAAACATTGGGGTAATTCTTTTATTCGCCGTTATAGCCACTGCATTCATAGGCTACGTTCTCCCATGGGGACAGATATCCTTTTGAGGTGCTACCGTTATTACAAATCTCCTATCAGCTATCCCATATATCGGAACAACACTAGTAGAGTGAATCTGAGGAGGCTTCTCAGTAGACAAAGCCACCCTAACACGATTCTTTGCATTTCACTTTATCCTTCCATTCATTATCACAGCATTAGTTATAGTTCACTTACTTTTCCTTCATGAAACTGGATCTAACAATCCTTCCGGATTAATCTCTGACTCTGATAAAATTCCATTCCATCCATACTACACTGTTAAAGATATCCTAGGCATCCTCCTCTTAATTCTAGTCCTAATAATTTTAGTCCTATTCTCTCCCGACCTCCTTGGAGACCCAGATAACTATACCCCTGCTAATCCTCTCAATACTCCACCACATATTAAACCAGAATGATATTTCCTATTTGCATATGCCATTCTACGATCCATTCCCAACAAACTAGGAGGAGTATTAGCCCTAGTTCTCTCCATCCTTATCCTAGTATTATTCCCTATCCTCCACATATCTAAACAACGTAGCATAATATTCCGCCCACTTAGCCAATGCATATTCTGAATCTTAGTAGCTGATCTATTCACACTTACCTGAATTGGAGGCCAACCAGTCGAATACCCATTTATTATTATTGGCCAACTAGCATCAATTCTCTACTTTATAATCATTCTTCTTATTATACCAGCTATTAGCCTATTTGAAAATAAACTTCTAAAATGATA
jmg077a   CATCCACACTCCTCCAACCACCCCCCCC-AAATGGTGCTGACCCGATCCACAATCGCCTGGGCCAAGTATCGTGAGATAGTGGAAGGTGGTAAGTCTCGCGAGATTGTGG---------------------------AAGGTGGTAATACTTGAACATCTCCATGGCTCACAGCTAATTGCCATCCT-AGCTATCTCCTCAACCAGGGCTCTTA-CACTCCAGAATTCCTTTAAGACCGAGGAAGTGGCTCCTATGTCCAGCAGGAAATTTATGGGGCGGCCATCAACAAGGAGGGTAACCCTGGGTGCCTGTAAGGTGATGTCAATGGTCAGGAAAGGAGCCCACGGGCCCCATCA-GTCCTCTGTAGTCAGTGCCAGCAGGTTCAGGGTTTGTGACTAGTCCAGTCCCCCTGTGGGGATTGGGGCAGTCAACACCCCAGAGTCCC-ACCTTGGAACATTTAGGGCACGGACACTTAGGAAACCTGGG-ACTAGGGCAGGCCGAAGCCCAATGTCCTTCGTTCCCACATCCATAACAGGGCCCTGGAGGTTCCCTCTGTATGGACTTACGAACCCCTGTTTTTGAGGCCTGAGCATCAGAGCCCCGAAGGGCTTGAGCAAGTATTTGAAACTTTGGTCTTTCATATTTC---------------------TGAAATTTGCGACGCTCCATCTCCTCTTCTCGATTATGGTATGCCTTAAA---GACTGTGGCCAAAATCTTGGTCTGAGGCACGTGTGAGTAAGTGTCAGGGGCACCTTGG--TCAGGGAAGCTCAACAGGTCCCACTCAGACTTCC-CTGTCCAGGGATAGGCAGGGGGCCAAACTGGGGCCTCAGCAGTGCCTGGGTCTCACATACCCAGCTCAGACCCTCCTTGCTCCCACAACCATCAGTCCAGAGCCCCTGGGCCCTGAGTTGTCCATAGCTTCCCCTGAAAGGGAGCTCTCAGCTCCTAAATCCATGCTCCTAATTCCCCTGGTGATTGACCCCACTGCCACTCAGACATCAAGTACTGACTTTCAGGATGCCCTGTCCTCCATGAATAACTGAGCTGTCCCCTGTGAACCTGACTCCGAAGGTCCCAGGATTACCATATGCCTCCAGCACGTCCATCTACCTATA----GACTCTCACCCCTAAATTGCCCCACAATGCCAACAACTCTCAAACTACTACTGGCTTCCTACCTGTGACAGTTCCTAGAACGTCCACTTCTGGGTCCCCCAGCTCCTAATGTGCCCCCCAGGCCTGTCGGTCACTGTATCTGCTTGCAGGGATTCTCTTCCTGATACTGTCTAACCCTAACACTACAGCCCCAAGATTCTCTCAATCATCTGCCTCTCTTACCTGAGACTGTCTCTAA-GACCCCAGTCC-ATTATACCCTTCTACCTCCAGACCCCTCATTCCACCTCTAGCCTCCCACTCTGCCCATGGATCTCCCGTACTTCTGGGGTCTCTATTAGCCCTACCTATGGCCCCTCTTTCCTTATCTTGTGATAACATTAGACCCCAAAATAACCCCAAACCATTTCCTGGAGCTGATGGCTTCTTGCATAGCCCAGGTTTCCCCCTTCTTGGAACC----CCACAGCTCT-GTCCCACCTTTCCCGGACT-CCTATTCCTGCCTCTCACCAGGTGTAAGGACTGGCTGTGCCTGTTGGTTTGAATTGTGTCTTGGTCTCTCTTCAGTGGCCCCTGTGGGGTACGGTTCAGGCAGAACCCTCAAGGGGGCTTGCGAGTCGTCGGAGGGCATATTGTGCAGCACGGGGCCTGGCCCTGGATGGTCAGCCTCCAGGTCTACCAGCCCCACAACAACCG---CAAGTAGGTCCTGAGGGCCTGAGGTCAGAGTAGGGGACCCCGGGGG-CCACAGTGGTGGCCAGCAGGACAGGGCCGGGAGCAGAGGAGAGGAAGAGGCCACCTTGGAGCAAGGTCCTCTCTAAGGAGGGTAGAACCATCCCCCCC-AGAGCCAGGAGTCTCGGGCCCAGACTTCTGGGAGAAATGCAGTCTGAGATACCAGTTATGTCCTCCGCCAGCTCTTATTGAGAT--CCCACGTGGCACAGTGGCAATCACTGTTAAAGAGACTAGTGAAGGTGCACAGACAGACTGGAGGGTGTCACTGCATGCAAGGGAGACACAGCAGTGCAGGCTGTTCTGGAGGAGGGTAGATAGCCACCCCCACCTGCTTGGGTCCTGCCTCCCCTCCCAAACTGCAGGGCCTGTGTTTTACCCACAGTGCCAGGTTTCGATCCACAGCACACACTCAGATAATGTTTATGAGCTGGGGTGTAGCTCAGCAGTACAGTTGCTTGTCTAGCATGTGCGAGGCCCTAGGTGGGATCCCCACTACTGGAAAAAAAAAAGTTTACTGAATGAGCCCTTCTCCCACCCAGACACATTCTTCAAGGTCTTAGCCAAGAATGAGGAATGGGGACCCAAAGGACTGACATACCTGAGCAAGATTCATGTGGTCCTGTCTGAGACCACCATCACCCTGCTCAAGGGCAGACATACACTGGTGAGCCCCAACCCC-ATCCCCCATCCACTCCTGCTGGGGCAACGGAATCTGACCAAGGCCCACTCCCGGCCGGCCCCAGCGGGGATAGGCTTAAACAAAGCACTGATGGTGAGGCTCCAAGCCACTATGGTGGGAGAGGTTGTTAGGCTGCTGTCAGTCACCATGGATACCATATCCCGTTGAAAGTTAAAGGTCAGCTTGAGTGACGATAAATAGAACTGACAGCCAAGGCATTTTTCAGAGGACTGAAATGAGAGAAGAATGTCAATTAGCAGCCACAGTCAGTCTGGGGCCCAGAGCAGGAGGCAGGAAGGAAGTCCATTGAATACTTGCAGGGCACACTGCAGACTTATCTGGTTTCCCTCTAAGCCAAACAAGAGAGACCCTATCACTACCCCAGATCAGAATGCTTCCCCAGGCAGGAAATTTATTGCTTTAAACTCATGCCCTGAAGTACCCGGCACTGCATGCTCTTTGTACTGGGCACTAAAGCTTGAATGAGCAGATCAAATTCCAAAGAATACCGAAGAACCCTGC--CAAGCTAACTCTTGAGTTAAAAGGACTACAGATGTTACAAAACGCTATTGCAAAACGCACACCCTGACATAAGACTACTCTCTGGTGCCCCTGGCAATTACATCAGTCAAGACTGGTCTCAGTGAGGACAGTAAGAGACCCTTTTGTTTGGATCAAGTTGTCCTTTCTTAAAGCGTAACAGGGGTTCATTAAATGTTGGACAAGAAGTTTGTACTCAAA-TGAGCTGAG-AAAAACTCAGGAAAACTCCACTGCAGAATTTAAAGAGACTTGGTGTTGGATGGAACTTTAGTCACTTGAAATATTTTATGTGAAATGGAGGCCTTTTAAAGTTTAAACCTATCACACTGGCAATTAGCGTGTAGGGGTAAGTCCTCAGCCGTGTAAGGATCACTGACAAGAGAATACTTCAAGCCAGGCTTTCAAAGAGGTCAGTGGTTGATAAGGGAACATACTTTTGTTTTGAGAAGAGTTTTGCTGAAATGCAGTCTCAAGCCCATCCCCTCATTAAAATCATTAACCACTCATTCATTGACTTACCCGCACCATCCAACATTTCTGCATGATGAAATTTTGGATCCCTCTTAGGTATTTGCCTAATTATCCAAATTCTCACCGGACTATTCCTAGCAATACACTACACATCCGACACAATGACAGCTTTCTCATCTGTCACTCATATTTGCCGAGATGTAAACTACGGCTGACTTATCCGATACATACACGCTAACGGAGCCTCCATATTTTTTATCTGCCTATTCCTTCATGTAGGCCGAGGACTTTACTATGGATCATATACCTACTTCGAAACATGAAACATTGGAGTAATTCTTTTATTCGCCGTTATAGCCACTGCATTTATAGGTTACGTTCTCCCATGAGGACAGATATCCTTTTGAGGTGCTACTGTTATTACAAATCTCCTATCAGCTATCCCATATATCGGAACAACACTAGTGGAATGAATCTGAGGAGGCTTCTCAGTAGACAAAGCCACTCTAACACGATTCTTTGCATTTCATTTTATCCTCCCATTCATTATCACAGCATTAGTTATAGTTCACCTACTCTTCCTTCATGAAACCGGATCCAATAATCCTTCCGGATTAATCTCTGACTCTGATAAAATTCCATTCCATCCATATTACACTATTAAAGATATCCTAGGCATCCTCCTCCTAATTCTAGTCCTAATAATTTTAGTCCTATTCTCTCCCGACCTCCTTGGAGACCCAGACAACTACACCCCCGCTAATCCTCTCAATACTCCACCACACATTAAACCAGAGTGATATTTCCTATTTGCATATGCCATTCTACGATCCATTCCCAACAAACTAGGAGGAGTACTAGCCCTAGTTCTCTCTATTCTTATCCTAATATTATTCCCTATACTCCACATATCTAAACAACGTAGTATAATATTCCGTCCACTTAGCCAATGCATATTCTGAATCTTAGTAGCTGATCTATTTACACTCACCTGAATTGGAGGCCAACCAGTCGAATACCCATTTATTATTATTGGCCAACTAGCATCAATTCTCTATTTTATAATTATCCTTCTTATTATACCAGCTATCAGCCTATTTGAAAACAAACTCCTCAAATGATA
jmg077b   CATCCACACTCCTCCAACCACCCCCCCC-AAATGGTGCTGACCCGATCCACAATCGCCTGGGCCAAGTATCGTGAGATAGTGGAAGGTGGTAAGTCTCGCGAGATTGTGG---------------------------AAGGTGGTAATACTTGAACATCTCCATGGCTCACAGCTAATTGCCATCCT-AGCTATCTCCTCAACCAGGGCTCTTA-CACTCCAGAATTCCTTTAAGACCGAGGAAGTGGCTCCTATGTCCAGCAGGAAATTTATGGGGCGGCCATCAACAAGGAGGGTAACCCTGGGTGCCTGTAAGGTGATGTCAATGGTCAGGAAAGGAGCCCACGGGCCCCATCA-GTCCTCTGTAGTCAGTGCCAGCAGGTTCAGGGTTTGTGACTAGTCCAGTCCCCCTGTGGGGATTGGGGCAGTCAACACCCCAGAGTCCC-ACCTTGGAACATTTAGGGCACGGACACTTAGGAAACCTGGG-ACTAGGGCAGGCCGAAGCCCAATGTCCTTCGTTCCCACATCCATAACAGGGCCCTGGAGGTTCCCTCTGTATGGACTTACGAACCCCTGTTTTTGAGGCCTGAGCATCAGAGCCCCGAAGGGCTTGAGCAAGTATTTGAAACTTTGGTCTTTCATATTTC---------------------TGAAATTTGCGACGCTCCATCTCCTCTTCTCGATTATGGTATGCCTTAAA---GACTGTGGCCAAAATCTTGGTCTGAGGCACGTGTGAGTAAGTGTCAGGGGCACCTTGG--TCAGGGAAGCTCAACAGGTCCCACTCAGACTTCC-CTGTCCAGGGATAGGCAGGGGGCCAAACTGGGGCCTCAGCAGTGCCTGGGTCTCACATACCCAGCTCAGACCCTCCTTGCTCCCACAACCATCAGTCCAGAGCCCCTGGGCCCTGAGTTGTCCATAGCTTCCCCTGAAAGGGAGCTCTCAGCTCCTAAATCCATGCTCCTAATTCCCCTGGTGATTGACCCCACTGCCACTCAGACATCAAGTACTGACTTTCAGGATGCCCTGTCCTCCATGAATAACTGAGCTGTCCCCTGTGAACCTGACTCCGAAGGTCCCAGGATTACCATATGCCTCCAGCACGTCCATCTACCTATA----GACTCTCACCCCTAAATTGCCCCACAATGCCAACAACTCTCAAACTACTACTGGCTTCCTACCTGTGACAGTTCCTAGAACGTCCACTTCTGGGTCCCCCAGCTCCTAATGTGCCCCCCAGGCCTGTCGGTCACTGTATCTGCTTGCAGGGATTCTCTTCCTGATACTGTCTAACCCTAACACTACAGCCCCAAGATTCTCTCAATCATCTGCCTCTCTTACCTGAGACTGTCTCTAA-GACCCCAGTCC-ATTATACCCTTCTACCTCCAGACCCCTCATTCCACCTCTAGCCTCCCACTCTGCCCATGGATCTCCCGTACTTCTGGGGTCTCTATTAGCCCTACCTATGGCCCCTCTTTCCTTATCTTGTGATAACATTAGACCCCAAAATAACCCCAAACCATTTCCTGGAGCTGATGGCTTCTTGCATAGCCCAGGTTTCCCCCTTCTTGGAACC----CCACAGCTCT-GTCCCACCTTTCCCGGACT-CCTATTCCTGCCTCTCACCAGGTGTAAGGACTGGCTGTGCCTGTTGGTTTGAATTGTGTCTTGGTCTCTCTTCAGTGGCCCCTGTGGGGTACGGTTCAGGCAGAACCCTCAAGGGGGCTTGCGAGTCGTCGGAGGGCATATTGTGCAGCACGGGGCCTGGCCCTGGATGGTCAGCCTCCAGGTCTACCAGCCCCACAACAACCG---CAAGTAGGTCCTGAGGGCCTGAGGTCAGAGTAGGGGACCCCGGGGG-CCACAGTGGTGGCCAGCAGGACAGGGCCGGGAGCAGAGGAGAGGAAGAGGCCACCTTGGAGCAAGGTCCTCTCTAAGGAGGGTAGAACCATCCCCCCC-AGAGCCAGGAGTCTCGGGCCCAGACTTCTGGGAGAAATGCAGTCTGAGATACCAGTTATGTCCTCCGCCAGCTCTTATTGAGAT--CCCACGTGGCACAGTGGCAATCACTGTTAAAGAGACTAGTGAAGGTGCACAGACAGACTGGAGGGTGTCACTGCATGCAAGGGAGACACAGCAGTGCAGGCTGTTCTGGAGGAGGGTAGATAGCCACCCCCACCTGCTTGGGTCCTGCCTCCCCTCCCAAACTGCAGGGCCTGTGTTTTACCCACAGTGCCAGGTTTCGATCCACAGCACACACTCAGATAATGTTTATGAGCTGGGGTGTAGCTCAGCAGTACAGTTGCTTGTCTAGCATGTGCGAGGCCCTAGGTGGGATCCCCACTACTGGAAAAAAAAAAGTTTACTGAATGAGCCCTTCTCCCACCCAGACACATTCTTCAAGGTCTTAGCCAAGAATGAGGAATGGGGACCCAAAGGACTGACATACCTGAGCAAGATTCATGTGGTCCTGTCTGAGACCACCATCACCCTGCTCAAGGGCAGACATACACTGGTGAGCCCCAACCCC-ATCCCCCATCCACTCCTGCTGGGGCAACGGAATCTGACCAAGGCCCACTCCCGGCCGGCCCCAGCGGGGATAGGCTTAAACAAAGCACTGATGGTGAGGCTCCAAGCCACTATGGTGGGAGAGGTTGTTAGGCTGCTGTCAGTCACCATGGATACCATATCCCGTTGAAAGTTAAAGGTCAGCTTGAGTGACGATAAATAGAACTGACAGCCAAGGCATTTTTCAGAGGACTGAAATGAGAGAAGAATGTCAATTAGCAGCCACAGTCAGTCTGGGGCCCAGAGCAGGAGGCAGGAAGGAAGTCCATTGAATACTTGCAGGGCACACTGCAGACTTATCTGGTTTCCCTCTAAGCCAAACAAGAGAGACCCTATCACTACCCCAGATCAGAATGCTTCCCCAGGCAGGAAATTTATTGCTTTAAACTCATGCCCTGAAGTACCCGGCACTGCATGCTCTTTGTACTGGGCACTAAAGCTTGAATGAGCAGATCAAATTCCAAAGAATACCGAAGAACCCTGC--CAAGCTAACTCTTGAGTTAAAAGGACTACAGATGTTACAAAACGCTATTGCAAAACGCACACCCTGACATAAGACTACTCTCTGGTGCCCCTGGCAATTACATCAGTCAAGACTGGTCTCAGTGAGGACAGTAAGAGACCCTTTTGTTTGGATCAAGTTGTCCTTTCTTAAAGCGTAACAGGGGTTCATTAAATGTTGGACAAGAAGTTTGTACTCAAA-TGAGCTGAG-AAAAACTCAGGAAAACTCCACTGCAGAATTTAAAGAGACTTGGTGTTGGATGGAACTTTAGTGACTTGAAATATTTTATGTGAAATGGAGGCCTTTTAAAGTTTAAACCTATCACACTGGCAATTAGCGTGTAGGGGTAAGTCCTCAGCCGTGTAAGGATCACTGACAAGAGAATACTTCAAGCCAGGCTTTCAAAGAGGTCAGTGGTTGATAAGGGAACATACTTTTGTTTTGAGAAGAGTTTTGCTGAAATGCAGTCTCAAGCCCATCCCCTCATTAAAATCATTAACCACTCATTCATTGACTTACCCGCACCATCCAACATTTCTGCATGATGAAATTTTGGATCCCTCTTAGGTATTTGCCTAATTATCCAAATTCTCACCGGACTATTCCTAGCAATACACTACACATCCGACACAATGACAGCTTTCTCATCTGTCACTCATATTTGCCGAGATGTAAACTACGGCTGACTTATCCGATACATACACGCTAACGGAGCCTCCATATTTTTTATCTGCCTATTCCTTCATGTAGGCCGAGGACTTTACTATGGATCATATACCTACTTCGAAACATGAAACATTGGAGTAATTCTTTTATTCGCCGTTATAGCCACTGCATTTATAGGTTACGTTCTCCCATGAGGACAGATATCCTTTTGAGGTGCTACTGTTATTACAAATCTCCTATCAGCTATCCCATATATCGGAACAACACTAGTGGAATGAATCTGAGGAGGCTTCTCAGTAGACAAAGCCACTCTAACACGATTCTTTGCATTTCATTTTATCCTCCCATTCATTATCACAGCATTAGTTATAGTTCACCTACTCTTCCTTCATGAAACCGGATCCAATAATCCTTCCGGATTAATCTCTGACTCTGATAAAATTCCATTCCATCCATATTACACTATTAAAGATATCCTAGGCATCCTCCTCCTAATTCTAGTCCTAATAATTTTAGTCCTATTCTCTCCCGACCTCCTTGGAGACCCAGACAACTACACCCCCGCTAATCCTCTCAATACTCCACCACACATTAAACCAGAGTGATATTTCCTATTTGCATATGCCATTCTACGATCCATTCCCAACAAACTAGGAGGAGTACTAGCCCTAGTTCTCTCTATTCTTATCCTAATATTATTCCCTATACTCCACATATCTAAACAACGTAGTATAATATTCCGTCCACTTAGCCAATGCATATTCTGAATCTTAGTAGCTGATCTATTTACACTCACCTGAATTGGAGGCCAACCAGTCGAATACCCATTTATTATTATTGGCCAACTAGCATCAATTCTCTATTTTATAATTATCCTTCTTATTATACCAGCTATCAGCCTATTTGAAAACAAACTCCTCAAATGATA
jmg113a   CATCCACACTCCTCCAACCACCCCCCCCCAAATGGTGCTGACCTGATCCACAATCGCCTGGGCCAAGTATCGTGAGATAGTGGAAGGTGGTAAGTCTCGCGAGATTGTGG---------------------------AAGGTGGTAATACTTGAACATCTCCATGGCTCACAGCTAATTGCCATCCT-AGCTATCTCCTCAACCAGGGCTCTTA-CACTCCAGAATTCCTTTAAGACCGAGGAAGTGGCTCCTATGTCCAGCAGGAAATTTATGGGGCGGCCATCAACAAGGAGGGTAACCCTGGGTGCCTGTAAGGTGATGTCAATGGTCAGGAAAGGAGCCCACGGGCCCCATCA-GTCCTCTGTAGTCAGTGCCAGCAGGTTCAGGGTTTGTGACTAGTCCAGTCCCCCTGTGGGGATTGGGGCAGTCAACACCCCAGAGTCCC-ACCTTGGAACATTTAGGGCACGGACACTTAGGAAACCTGGG-ACTAGGGCAGGCCGAAGCCCAATGTCCTTCGTTCCCACATCCATAACAGGGCCCTGGAGGTTCCCTCTGTATGGACTTACGAACCCCTGTTTTTGAGGCCTGAGCATCAGAGCCCCGAAGGGCTTGAGCAAGTATTTGAAACTTTGGTCTTTCATATTTC---------------------TGAAATTTGCGACGCTCCATCTCCTCTTCTCGATTATGGTATGCCTTAAA---GACTGTGGCCAAAATCTTGGTCTGAGGCACGTGTGAGTAAGTGTCAGGGGCACCTTGG--TCAGGGAAGCTCAACAGGTCCCACTCAGACTTCC-CTGTCCAGGGATAGGCAGGGGGCCAAACTGGGGCCTCAGCAGTGCCTGGGTCTCACATACCCAGCTCAGACCCTCCTTGCTCCCACAACCATCAGTCCAGAGCCCCTGGGCCCTGAGTTGTCCATAGCTTCCCCTGAAAGGGAGCTCTCAGCTCCTAAATCCATGCTCCTAATTCCCCTGGTGATTGACCCCACTGCCACTCAGACATCAAGTACTGACTTTCAGGATGCCCTGTCCTCCATGAATAACTGAGCTGTCCCCTGTGAACCTGACTCCGAAGGTCCCAGGATTACCATATGCCTCCAGCACGTCCATCTACCTATA----GACTCTCACCCCTAAATTGCCCCACAATGCCAACAACTCTCAAACTACTACTGGCTTCCTACCTGTGACAGTTCCTAGAACGTCCACTTCTGGGTCCCCCAGCTCCTAATGTGCCCCCCAGGCCTGTCGGTCACTGTATCTGCTTGCAGGGATTCTCTTCCTGATACTGTCTAACCCTAACACTACAGCCCCAAGATTCTCTCAATCATCTGCCTCTCTTACCTGAGACTGTCTCTAA-GACCCCAGTCC-ATTATACCCTTCTACCTCCAGACCCCTCATTCCACCTCTAGCCTCCCACTCTGCCCATGGATCTCCCGTACTTCTGGGGTCTCTATTAGCCCTACCTATGGCCCCTCTTTCCTTATCTTGTGATAACATTAGACCCCAAAATAACCCCAAACCATTTCCTGGAGCTGATGGCTTCTTGCATAGCCCAGGTTTCCCCCTTCTTGGAACC----CCACAGCTCT-GTCCCACCTTTCCCGGACT-CCTATTCCTGCCTCTCACCAGGTGTAAGGACTGGCTGTGCCTGTTGGTTTGAATTGTGTCTTGGTCTCTCTTCAGTGGCCCCTGTGGGGTACGGTTCAGGCAGAACCCTCAAGGGGGCTTGCGAGTCGTCGGAGGGCATATTGTGCAGCACGGGGCCTGGCCCTGGATGGTCAGCCTCCAGGTCTACCAGCCCCACAACAACCGCCTCAAGTAGGTCCTGAGGGCCTGAGGTCAGAGTAGGGGACCCCGGGGG-CCACAGTGGTGGCCAGCAGGACAGGGCCGGGAGCAGAGGAGAGGAAGAGGCCACCTTGGAGCAAGGTCCTCTCTAAGGAGGGTAGAACCATCCCCCCC-AGAGCCAGGAGTCTCGGGCCCAGACTTCTGGGAGAAATGCAGTCTGAGATACCAGTTATGTCCTCCGCCAGCTCTTATTGAGAT--CCCACGTGGCACAGTGGCAATCACTGTTAAAGAGACTAGTGAAGGTGCACAGACAGACTGGAGGGTGTCACTGCATGCAAGGGAGACACAGCAGTGCAGGCTGTTCTGGAGGAGGGTAGATAGCCACCCCCACCTGCTTGGGTCCTGCCTCCCCTCCCAAACTGCAGGGCCTGTGTTTTACCCACAGTGCCAGGTTTCGATCCACAGCACACACTCAGATAATGTTTATGAGCTGGGGTGTAGCTCAGCAGTACAGTTGCTTGTCTAGCATGTGTGAGGCCCTAGGTGGGATCCCCACTACTGGAAAAAAAAAAGTTTACTGAATGAGCCCTTCTCCCACCCAGACACATTCTTCAAGGTCTTAGCCAAGAATGAGGAATGGGGACCCAAAGGACTGACATACCTGAGCAAGATTCATGTGGTCCTGTCTGAGACCACCATCACCCTGCTCAAGGGCAGACATACACTGGTGAGCCCCAACCCC-ATCCCCCATCCACTCCTGCTGGGGCAACGGAATCTGACCAAGGCCCACTCCCGGCCGGCCCCAGCGGGGATAGGCTTAAACAAAGCACTGATGGTGAGGCTCCAAGCCACTATGGTGGGAGAGGTTGTTAGGCTGCTGTCAGTTACCATGGATACCATATCCCGTTGAAAGTTAAAGGTCAGCTTGAGTGACGATAAATAGAACTGACAGCCAAGGCATTTTTCAGAGGACTGAAATGAGAGAAGAATGTCAATTAGCAGCCACAGTCAGTCTGGGGCCCAGAGCAGGAGGCAGGAAGGAAGTCCATTGAATACTTGCAGGGCACACTGCAGACTTATCTGGTTTCCCTCTAAGCCAAACAAGAGAGACCCTATCACTACCCCAGATCAGAATGCTTCCCCAGGCAGGAAATTTATTGCTTTAAACTCATGCCCTGAAGTACCCGGCACTGCATGCTCTTTGTACTGGGCACTAAAGCTTGAATGAGCAGATCAAATTCCAAAGAATACCGAAGAACCCTGC--CAAGCTAACTCTTGAGTTAAAAGGACTACAGATGTTACAAAACGCTATTGCAAAACGCACACCCTGACATAAGACTACTCTCTGGTGCCCCTGGCAATTACATCAGTCAAGACTGGTTTCAGTGAGGACAGTAAGAGACCCTTTTGTTTGGATCAAGTTGTCCTTTCTTAAAGCGTAACAGGGGTTCATTAAATGTTGGACAAGAAGTTTGTACTCAAA-TGAGCTGAG-AAAAACTCAGGAAAACTCCACTGCAGAATTTAAAGAGACTTGGTGTTGGATGGAACTTTAGTGACTTGAAATATTTTATGTGAAATGGAGGCCTTTTAAAGTTTAAACCTATCACACTGGCAATTAGCGTGTAGGGGTAAGTCCTCAGCCGTGTAAGGATCACTGACAAGAGAATACTTCAAGCCAGGCTTTCAAAGAGGTCAGTGGTTGATAAGGGAACATACTTTTGTTTTGAGAAGAGTTTTGCTGAAATGCAGTCTCAAGCCCATCCCCTTATTAAAATCATTAACCACTCATTCATTGACTTACCCGCACCATCCAACATTTCTGCATGATGAAATTTTGGATCCCTCCTAGGTATTTGCCTAATTATCCAAATTCTCACTGGATTATTCCTAGCAATACACTATACATCTGACACAATAACGGCTTTCTCATCCGTCACTCATATTTGCCGAGATGTAAACTATGGCTGACTTATCCGATACATACATGCTAACGGAGCCTCCATATTTTTTATCTGCCTGTTCCTTCATGTAGGCCGAGGACTTTATTATGGATCTTATACCTACTTTGAAACATGAAATATTGGGGTAATTCTTTTATTCGCCGTTATAGCCACTGCATTCATAGGCTACGTTCTCCCATGAGGACAGATATCCTTTTGAGGTGCTACCGTTATTACAAATCTCCTATCAGCTATCCCATATATCGGAACAACACTAGTAGAGTGAATCTGAGGAGGCTTCTCAGTAGATAAAGCCACTCTAACACGATTCTTTGCATTTCACTTTATCCTCCCATTCATTATCACAGCATTAGTTATAGTTCACCTACTTTTCCTTCATGAAACTGGATCTAACAATCCTTCCGGATTAATCTCCGACTCTGATAAAATTCCATTCCATCCATACTACACTATTAAAGATATCCTAGGTATCCTCCTCCTAATTCTAGTCCTAATAATTTTAGTCCTATTCTCTCCCGACCTCCTTGGAGACCCAGATAACTACACCCCCGCTAATCCTCTCAATACTCCACCACATATTAAACCAGAGTGGTATTTCCTATTTGCATATGCCATTCTACGATCTATTCCCAACAAGCTAGGAGGAGTATTAGCCCTAGTTCTCTCCATCCTTATCCTAGTATTATTCCCTATCCTCCACATATCCAAACAACGTAGTATAATATTCCGCCCACTTAGCCAATGCATATTTTGAATCTTAGTAGCTGATCTATTCACACTTACCTGAATCGGGGGCCAACCAGTCGAATACCCATTTATTATTATTGGCCAACTAGCATCAATTCTTTACTTTATAATTATTCTTCTTATTATACCAGCTATTAGCCTATTTGAAAACAAACTCCTAAAATGATA
jmg113b   CATCCACACTCCTCCAACCACCCCCCCCCAAATGGTGCTGACCTGATCCACAATCGCCTGGGCCAAGTATCGTGAGATAGTGGAAGGTGGTAAGTCTCGCGAGATTGTGG---------------------------AAGGTGGTAATACTTGAACATCTCCATGGCTCACAGCTAATTGCCATCCT-AGCTATCTCCTCAACCAGGGCTCTTA-CACTCCAGAATTCCTTTAAGACCGAGGAAGTGGCTCCTATGTCCAGCAGGAAATTTATGGGGCGGCCATCAACAAGGAGGGTAACCCTGGGTGCCTGTAAGGTGATGTCAATGGTCAGGAAAGGAGCCCACGGGCCCCATCA-GTCCTCTGTAGTCAGTGCCAGCAGGTTCAGGGTTTGTGACTAGTCCAGTCCCCCTGTGGGGATTGGGGCAGTCAACACCCCAGAGTCCC-ACCTTGGAACATTTAGGGCACGGACACTTAGGAAACCTGGG-ACTAGGGCAGGCCGAAGCCCAATGTCCTTCGTTCCCACATCCATAACAGGGCCCTGGAGGTTCCCTCTGTATGGACTTACGAACCCCTGTTTTTGAGGCCTGAGCATCAGAGCCCCGAAGGGCTTGAGCAAGTATTTGAAACTTTGGTCTTTCATATTTC---------------------TGAAATTTGCGACGCTCCATCTCCTCTTCTCGATTATGGTATGCCTTAAA---GACTGTGGCCAAAATCTTGGTCTGAGGCACGTGTGAGTAAGTGTCAGGGGCACCTTGG--TCAGGGAAGCTCAACAGGTCCCACTCAGACTTCC-CTGTCCAGGGATAGGCAGGGGGCCAAACTGGGGCCTCAGCAGTGCCTGGGTCTCACATACCCAGCTCAGACCCTCCTTGCTCCCACAACCATCAGTCCAGAGCCCCTGGGCCCTGAGTTGTCCATAGCTTCCCCTGAAAGGGAGCTCTCAGCTCCTAAATCCATGCTCCTAATTCCCCTGGTGATTGACCCCACTGCCACTCAGACATCAAGTACTGACTTTCAGGATGCCCTGTCCTCCATGAATAACTGAGCTGTCCCCTGTGAACCTGACTCCGAAGGTCCCAGGATTACCATATGCCTCCAGCACGTCCATCTACCTATA----GACTCTCACCCCTAAATTGCCCCACAATGCCAACAACTCTCAAACTACTACTGGCTTCCTACCTGTGACAGTTCCTAGAACGTCCACTTCTGGGTCCCCCAGCTCCTAATGTGCCCCCCAGGCCTGTCGGTCACTGTATCTGCTTGCAGGGATTCTCTTCCTGATACTGTCTAACCCTAACACTACAGCCCCAAGATTCTCTCAATCATCTGCCTCTCTTACCTGAGACTGTCTCTAA-GACCCCAGTCC-ATTATACCCTTCTACCTCCAGACCCCTCATTCCACCTCTAGCCTCCCACTCTGCCCATGGATCTCCCGTACTTCTGGGGTCTCTATTAGCCCTACCTATGGCCCCTCTTTCCTTATCTTGTGATAACATTAGACCCCAAAATAACCCCAAACCATTTCCTGGAGCTGATGGCTTCTTGCATAGCCCAGGTTTCCCCCTTCTTGGAACC----CCACAGCTCT-GTCCCACCTTTCCCGGACT-CCTATTCCTGCCTCTCACCAGGTGTAAGGACTGGCTGTGCCTGTTGGTTTGAATTGTGTCTTGGTCTCTCTTCAGTGGCCCCTGTGGGGTACGGTTCAGGCAGAACCCTCAAGGGGGCTTGCGAGTCGTCGGAGGGCATATTGTGCAGCACGGGGCCTGGCCCTGGATGGTCAGCCTCCAGGTCTACCAGCCCCACAACAACCGCCTCAAGTAGGTCCTGAGGGCCTGAGGTCAGAGTAGGGGACCCCGGGGG-CCACAGTGGTGGCCAGCAGGACAGGGCCGGGAGCAGAGGAGAGGAAGAGGCCACCTTGGAGCAAGGTCCTCTCTAAGGAGGGTAGAACCATCCCCCCC-AGAGCCAGGAGTCTCGGGCCCAGACTTCTGGGAGAAATGCAGTCTGAGATACCAGTTATGTCCTCCGCCAGCTCTTATTGAGAT--CCCACGTGGCACAGTGGCAATCACTGTTAAAGAGACTAGTGAAGGTGCACAGACAGACTGGAGGGTGTCACTGCATGCAAGGGAGACACAGCAGTGCAGGCTGTTCTGGAGGAGGGTAGATAGCCACCCCCACCTGCTTGGGTCCTGCCTCCCCTCCCAAACTGCAGGGCCTGTGTTTTACCCACAGTGCCAGGTTTCGATCCACAGCACACACTCAGATAATGTTTATGAGCTGGGGTGTAGCTCAGCAGTACAGTTGCTTGTCTAGCATGTGTGAGGCCCTAGGTGGGATCCCCACTACTGGAAAAAAAAAAGTTTACTGAATGAGCCCTTCTCCCACCCAGACACATTCTTCAAGGTCTTAGCCAAGAATGAGGAATGGGGACCCAAAGGACTGACATACCTGAGCAAGATTCATGTGGTCCTGTCTGAGACCACCATCACCCTGCTCAAGGGCAGACATACACTGGTGAGCCCCAACCCC-ATCCCCCATCCACTCCTGCTGGGGCAACGGAATCCGACCAAGGCCCACTCCCGGCCGGCCCCAGCGGGGATAGGCTTAAACAAAGCACTGATGGTGAGGCTCCAAGCCACTATGGTGGGAGAGGTTGTTAGGCTGCTGTCAGTTACCATGGATACCATATCCCGTTGAAAGTTAAAGGTCAGCTTGAGTGACGATAAATAGAACTGACAGCCAAGGCATTTTTCAGAGGACTGAAATGAGAGAAGAATGTCAATTAGCAGCCACAGTCAGTCTGGGGCCCAGAGCAGGAGGCAGGAAGGAAGTCCATTGAATACTTGCAGGGCACACTGCAGACTTATCTGGTTTCCCTCTAAGCCAAACAAGAGAGACCCTATCACTACCCCAGATCAGAATGCTTCCCCAGGCAGGAAATTTATTGCTTTAAACTCATGCCCTGAAGTACCCGGCACTGCATGCTCTTTGTACTGGGCACTAAAGCTTGAATGAGCAGATCAAATTCCAAAGAATACCGAAGAACCCTGC--CAAGCTAACTCTTGAGTTAAAAGGACTACAGATGTTACAAAACGCTATTGCAAAACGCACACCCTGACATAAGACTACTCTCTGGTGCCCCTGGCAATTACATCAGTCAAGACTGGTTTCAGTGAGGACAGTAAGAGACCCTTTTGTTTGGATCAAGTTGTCCTTTCTTAAAGCGTAACAGGGGTTCATTAAATGTTGGACAAGAAGTTTGTACTCAAA-TGAGCTGAG-AAAAACTCAGGAAAACTCCACTGCAGAATTTAAAGAGACTTGGTGTTGGATGGAACTTTAGTGACTTGAAATATTTTATGTGAAATGGAGGCCTTTTAAAGTTTAAACCTATCACACTGGCAATTAGCGTGTAGGGGTAAGTCCTCAGCCGTGTAAGGATCACTGACAAGAGAATACTTCAAGCCAGGCTTTCAAAGAGGTCAGTGGTTGATAAGGGAACATACTTTTGTTTTGAGAAGAGTTTTGCTGAAATGCAGTCTCAAGCCCATCCCCTTATTAAAATCATTAACCACTCATTCATTGACTTACCCGCACCATCCAACATTTCTGCATGATGAAATTTTGGATCCCTCCTAGGTATTTGCCTAATTATCCAAATTCTCACTGGATTATTCCTAGCAATACACTATACATCTGACACAATAACGGCTTTCTCATCCGTCACTCATATTTGCCGAGATGTAAACTATGGCTGACTTATCCGATACATACATGCTAACGGAGCCTCCATATTTTTTATCTGCCTGTTCCTTCATGTAGGCCGAGGACTTTATTATGGATCTTATACCTACTTTGAAACATGAAATATTGGGGTAATTCTTTTATTCGCCGTTATAGCCACTGCATTCATAGGCTACGTTCTCCCATGAGGACAGATATCCTTTTGAGGTGCTACCGTTATTACAAATCTCCTATCAGCTATCCCATATATCGGAACAACACTAGTAGAGTGAATCTGAGGAGGCTTCTCAGTAGATAAAGCCACTCTAACACGATTCTTTGCATTTCACTTTATCCTCCCATTCATTATCACAGCATTAGTTATAGTTCACCTACTTTTCCTTCATGAAACTGGATCTAACAATCCTTCCGGATTAATCTCCGACTCTGATAAAATTCCATTCCATCCATACTACACTATTAAAGATATCCTAGGTATCCTCCTCCTAATTCTAGTCCTAATAATTTTAGTCCTATTCTCTCCCGACCTCCTTGGAGACCCAGATAACTACACCCCCGCTAATCCTCTCAATACTCCACCACATATTAAACCAGAGTGGTATTTCCTATTTGCATATGCCATTCTACGATCTATTCCCAACAAGCTAGGAGGAGTATTAGCCCTAGTTCTCTCCATCCTTATCCTAGTATTATTCCCTATCCTCCACATATCCAAACAACGTAGTATAATATTCCGCCCACTTAGCCAATGCATATTTTGAATCTTAGTAGCTGATCTATTCACACTTACCTGAATCGGGGGCCAACCAGTCGAATACCCATTTATTATTATTGGCCAACTAGCATCAATTCTTTACTTTATAATTATTCTTCTTATTATACCAGCTATTAGCCTATTTGAAAACAAACTCCTAAAATGATA
jmg139a   CATCCACACTCCTCCAACCACCCCCCCC-AAATGGTGCTGACCCGATCCACAATCGCCTGGGCCAAGTATCGTGAGATAGTGGAAGGTGGTAAGTCTCGCGAGATTGTGG---------------------------AAGGTGGTAATACTTGAACATCTCCATGGCTCACAGCTAATTGCCATCCT-AGCTATCTCCTCAACCAGGGCTCTTA-CACTCCAGAATTCCTTTAAGACCGAGGAAGTGGCTCCTATGTCCAGCAGGAAATTTATGGGGCGGCCATCAACAAGGAGGGTAACCCTGGGTGCCTGTAAGGTGATGTCAATGGTCAGGAAAGGAGCCCACGGGCCCCATCA-GTCCTCTGTAGTCAGTGCCAGCAGGTTCAGGGTTTGTGACTAGTCCAGTCCCCCTGTGGGGATTGGGGCAGTCAACACCCCAGAGTCCC-ACCTTGGAACATTTAGGGCACGGACACTTAGGAAACCTGGG-ACTAGGGCAGGCCGAAGCCCAATGTCCTTCGTTCCCACATCCATAACAGGGCCCTGGAGGTTCCCTCTGTATGGACTTACGAACCCCTGTTTTTGAGGCCTGAGCATCAGAGCCCCGAAGGGCTTGAGCAAGTATTTGAAACTTTGGTCTTTCATATTTC---------------------TGAAATTTGCGACGCTCCATCTCCTCTTCTCGATTATGGTATGCCTTAAA---GACTGTGGCCAAAATCTTGGTCTGAGGCACGTGTGAGTAAGTGTCAGGGGCACCTTGG--TCAGGGAAGCTCAACAGGTCCCACTCAGACTTCC-CTGTCCAGGGATAGGCAGGGGGCCAAACTGGGGCCTCAGCAGTGCCTGGGTCTCACATACCCAGCTCAGACCCTCCTTGCTCCCACAACCATCAGTCCAGAGCCCCTGGGCCCTGAGTTGTCCATAGCTTCCCCTGAAAGGGAGCTCTCAGCTCCTAAATCCATGCTCCTAATTCCCCTGGTGATTGACCCCACTGCCACTCAGACATCAAGTACTGACTTTCAGGATGCCCTGTCCTCCATGAATAACTGAGCTGTCCCCTGTGAACCTGACTCCGAAGGTCCCAGGATTACCATATGCCTCCAGCACGTCCATCTACCTATA----GACTCTCACCCCTAAATTGCCCCACAATGCCAACAACTCTCAAACTACTACTGGCTTCCTACCTGTGACAGTTCCTAGAACGTCCACTTCTGGGTCCCCCAGCTCCTAATGTGCCCCCCAGGCCTGTCGGTCACTGTATCTGCTTGCAGGGATTCTCTTCCTGATACTGTCTAACCCTAACACTACAGCCCCAAGATTCTCTCAATCATCTGCCTCTCTTACCTGAGACTGTCTCTAA-GACCCCAGTCC-ATTATACCCTTCTACCTCCAGACCCCTCATTCCACCTCTAGCCTCCCACTCTGCCCATGGATCTCCCGTACTTCTGGGGTCTCTATTAGCCCTACCTATGGCCCCTCTTTCCTTATCTTGTGATAACATTAGACCCCAAAATAACCCCAAACCATTTCCTGGAGCTGATGGCTTCTTGCATAGCCCAGGTTTCCCCCTTCTTGGAACC----CCACAGCTCT-GTCCCACCTTTCCCGGACT-CCTATTCCTGCCTCTCACCAGGTGTAAGGACTGGCTGTGCCTGTTGGTTTGAATTGTGTCTTGGTCTCTCTTCAGTGGCCCCTGTGGGGTACGGTTCAGGCAGAACCCTCAAGGGGGCTTGCGAGTCGTCGGAGGGCATATTGTGCAGCACGGGGCCTGGCCCTGGATGGTCAGCCTCCAGGTCTACCAGCCCCACAACAACCGCCTCAAGTAGGTCCTGAGGGCCTGAGGTCAGAGTAGGGGACCCCGGGGG-CCACAGTGGTGGCCAGCAGGACAGGGCCGGGAGCAGAGGAGAGGAAGAGGCCACCTTGGAGCAAGGTCCTCTCTAAGGAGGGTAGAACCATCCCCCCC-AGAGCCAGGAGTCTCGGGCCCAGACTTCTGGGAGAAATGCAGTCTGAGATACCAGTTATGTCCTCCGCCAGCTCTTATTGAGAT--CCCACGTGGCACAGTGGCAATCACTGTTAAAGAGACTAGTGAAGGTGCACAGACAGACTGGAGGGTGTCACTGCATGCAAGGGAGACACAGCAGTGCAGGCTGTTCTGGAGGAGGGTAGATAGCCACCCCCACCTGCTTGGGTCCTGCCTCCCCTCCCAAACTGCAGGGCCTGTGTTTTACCCACAGTGCCAGGTTTCGATCCACAGCACACACTCAGATAATGTTTATGAGCTGGGGTGTAGCTCAGCAGTACAGTTGCTTGTCTAGCATGTGCGAGGCCCTAGGTGGGATCCCCACTACTGGAAAAAAAAAAGTTTACTGAATGAGCCCTTCTCCCACCCAGACACATTCTTCAAGGTCTTAGCCAAGAATGAGGAATGGGGACCCAAAGGACTGACATACCTGAGCAAGATTCATGTGGTCCTGTCTGAGACCACCATCACCCTGCTCAAGGGCAGACATACACTGGTGAGCCCCAACCCC-ATCCCCCATCCACTCCTGCTGGGGCAACGGAATCTGACCAAGGCCCACTCCCGGCCGGCCCCAGCGGGGATAGGCTTAAACAAAGCACTGATGGTGAGGCTCCAAGCCACTATGGTGGGAGAGGTTGTTAGGCTGCTGTCAGTCACCATGGATACCATATCCCGTTGAAAGTTAAAGGTCAGCTTGAGTGACGATAAATAGAACTGACAGCCAAGGCATTTTTCAGAGGACTGAAATGAGAGAAGAATGTCAATTAGCAGCCACAGTCAGTCTGGGGCCCAGAGCAGGAGGCAGGAAGGAAGTCCATTGAATACTTGCAGGGCACACTGCAGACTTATCTGGTTTCCCTCTAAGCCAAACAAGAGAGACCCTATCACTACCCCAGATCAGAATGCTTCCCCAGGCAGGAAATTTATTGCTTTAAACTCATGCCCTGAAGTACCCGGCACTGCATGCTCTTTGTACTGGGCACTAAAGCTTGAATGAGCAGATCAAATTCCAAAGAATACCGAAGAACCCTGC--CAAGCTAACTCTTGAGTTAAAAGGACTACAGATGTTACAAAACGCTATTGCAAAACGCACACCCTGACATAAGACTACTCTCTGGTGCCCCTGGCAATTACATCAGTCAAGACTGGTCTCAGTGAGGACAGTAAGAGACCCTTTTGTTTGGATCAAGTTGTCCTTTCTTAAAGCGTAACAGGGGTTCATTAAATGTTGGACAAGAAGTTTGTACTCAAA-TGAGCTGAG-AAAAACTCAGGAAAACTCCACTGCAGAATTTAAAGAGACTTGGTGTTGGATGGAACTTTAGTTACTTGAAATATTTTATGTGAAATGGAGGCCTTTTAAAGTTTAAACCTATCACACTGGCAATTAGCGTGTAGGGGTAAGTCCTCAGCCGTGTAAGGATCACTGACAAGAGAATACTTCAAGCCAGGCTTTCAAAGAGGTCAGTGGTTGATAAGGGAACATACTTTTGTTTTGAGAAGAGTTTTGCTGAAATGCAGTCTCAAGCCCATCCCCTCATTAAAATCATTAACCACTCATTCATTGACTTACCCGCACCATCCAACATTTCTGCATGATGAAATTTTGGATCCCTCTTAGGTATTTGCCTAATTATCCAAATTCTCACTGGACTATTCCTAGCAATACACTACACATCCGACACAATGACAGCTTTCTCATCTGTCACTCATATTTGCCGAGATGTAAACTACGGCTGACTTATCCGATACATACACGCTAACGGAGCCTCCATATTTTTTATCTGCCTATTCCTTCATGTAGGCCGAGGACTTTACTATGGATCATATACCTACTTCGAAACATGAAACATTGGAGTAATTCTTTTATTCGCCGTTATAGCCACTGCATTTATAGGTTACGTTCTCCCATGAGGACAGATATCCTTTTGAGGTGCTACTGTTATTACAAATCTCCTATCAGCTATCCCATATATCGGAACAACACTAGTAGAATGAATCTGAGGAGGCTTCTCAGTAGACAAAGCCACTCTAACACGATTCTTTGCATTTCATTTTATCCTCCCATTCATTATTACAGCATTAGTTATAGTTCACCTACTCTTCCTTCATGAAACCGGATCCAATAATCCTTCCGGATTAATCTCTGACTCTGATAAAATTCCATTCCATCCATATTACACTATTAAAGATATCCTAGGCATCCTCCTCCTAATTCTAGTCCTAATAATTTTAGTCCTATTCTCTCCCGACCTCCTTGGAGACCCAGACAACTACACCCCCGCTAATCCTCTCAATACTCCACCACACATTAAACCAGAGTGATATTTCCTATTTGCATATGCCATTCTACGATCCATTCCCAATAAACTAGGAGGAGTACTAGCCCTAGTTCTCTCTATTCTTATCCTAATATTATTCCCTATACTCCACATATCTAAACAACGTAGTATAATATTCCGTCCACTTAGCCAATGCATATTCTGAATCTTAGTAGCTGATCTATTTACACTCACCTGAATCGGAGGCCAACCAGTCGAATACCCATTTATTATTATTGGCCAACTAGCATCAATTCTCTATTTTATAATTATCCTTCTTATTATACCAGCTATCAGCCTATTTGAAAACAAACTCCTCAAATGATA
jmg139b   CATCCACACTCCTCCAACCACCCCCCCC-AAATGGTGCTGACCCGATCCACAATCGCCTGGGCCAAGTATCGTGAGATAGTGGAAGGTGGTAAGTCTCGCGAGATTGTGG---------------------------AAGGTGGTAATACTTGAACATCTCCATGGCTCACAGCTAATTGCCATCCT-AGCTATCTCCTCAACCAGGGCTCTTA-CACTCCAGAATTCCTTTAAGACCGAGGAAGTGGCTCCTATGTCCAGCAGGAAATTTATGGGGCGGCCATCAACAAGGAGGGTAACCCTGGGTGCCTGTAAGGTGATGTCAATGGTCAGGAAAGGAGCCCACGGGCCCCATCA-GTCCTCTGTAGTCAGTGCCAGCAGGTTCAGGGTTTGTGACTAGTCCAGTCCCCCTGTGGGGATTGGGGCAGTCAACACCCCAGAGTCCC-ACCTTGGAACATTTAGGGCACGGACACTTAGGAAACCTGGG-ACTAGGGCAGGCCGAAGCCCAATGTCCTTCGTTCCCACATCCATAACAGGGCCCTGGAGGTTCCCTCTGTATGGACTTACGAACCCCTGTTTTTGAGGCCTGAGCATCAGAGCCCCGAAGGGCTTGAGCAAGTATTTGAAACTTTGGTCTTTCATATTTC---------------------TGAAATTTGCGACGCTCCATCTCCTCTTCTCGATTATGGTATGCCTTAAA---GACTGTGGCCAAAATCTTGGTCTGAGGCACGTGTGAGTAAGTGTCAGGGGCACCTTGG--TCAGGGAAGCTCAACAGGTCCCACTCAGACTTCC-CTGTCCAGGGATAGGCAGGGGGCCAAACTGGGGCCTCAGCAGTGCCTGGGTCTCACATACCCAGCTCAGACCCTCCTTGCTCCCACAACCATCAGTCCAGAGCCCCTGGGCCCTGAGTTGTCCATAGCTTCCCCTGAAAGGGAGCTCTCAGCTCCTAAATCCATGCTCCTAATTCCCCTGGTGATTGACCCCACTGCCACTCAGACATCAAGTACTGACTTTCAGGATGCCCTGTCCTCCATGAATAACTGAGCTGTCCCCTGTGAACCTGACTCCGAAGGTCCCAGGATTACCATATGCCTCCAGCACGTCCATCTACCTATA----GACTCTCACCCCTAAATTGCCCCACAATGCCAACAACTCTCAAACTACTACTGGCTTCCTACCTGTGACAGTTCCTAGAACGTCCACTTCTGGGTCCCCCAGCTCCTAATGTGCCCCCCAGGCCTGTCGGTCACTGTATCTGCTTGCAGGGATTCTCTTCCTGATACTGTCTAACCCTAACACTACAGCCCCAAGATTCTCTCAATCATCTGCCTCTCTTACCTGAGACTGTCTCTAA-GACCCCAGTCC-ATTATACCCTTCTACCTCCAGACCCCTCATTCCACCTCTAGCCTCCCACTCTGCCCATGGATCTCCCGTACTTCTGGGGTCTCTATTAGCCCTACCTATGGCCCCTCTTTCCTTATCTTGTGATAACATTAGACCCCAAAATAACCCCAAACCATTTCCTGGAGCTGATGGCTTCTTGCATAGCCCAGGTTTCCCCCTTCTTGGAACC----CCACAGCTCT-GTCCCACCTTTCCCGGACT-CCTATTCCTGCCTCTCACCAGGTGTAAGGACTGGCTGTGCCTGTTGGTTTGAATTGTGTCTTGGTCTCTCTTCAGTGGCCCCTGTGGGGTACGGTTCAGGCAGAACCCTCAAGGGGGCTTGCGAGTCGTCGGAGGGCATATTGTGCAGCACGGGGCCTGGCCCTGGATGGTCAGCCTCCAGGTCTACCAGCCCCACAACAACCGCCTCAAGTAGGTCCTGAGGGCCTGAGGTCAGAGTAGGGGACCCCGGGGG-CCACAGTGGTGGCCAGCAGGACAGGGCCGGGAGCAGAGGAGAGGAAGAGGCCACCTTGGAGCAAGGTCCTCTCTAAGGAGGGTAGAACCATCCCCCCC-AGAGCCAGGAGTCTCGGGCCCAGACTTCTGGGAGAAATGCAGTCTGAGATACCAGTTATGTCCTCCGCCAGCTCTTATTGAGAT--CCCACGTGGCACAGTGGCAATCACTGTTAAAGAGACTAGTGAAGGTGCACAGACAGACTGGAGGGTGTCACTGCATGCAAGGGAGACACAGCAGTGCAGGCTGTTCTGGAGGAGGGTAGATAGCCACCCCCACCTGCTTGGGTCCTGCCTCCCCTCCCAAACTGCAGGGCCTGTGTTTTACCCACAGTGCCAGGTTTCGATCCACAGCACACACTCAGATAATGTTTATGAGCTGGGGTGTAGCTCAGCAGTACAGTTGCTTGTCTAGCATGTGCGAGGCCCTAGGTGGGATCCCCACTACTGGAAAAAAAAAAGTTTACTGAATGAGCCCTTCTCCCACCCAGACACATTCTTCAAGGTCTTAGCCAAGAATGAGGAATGGGGACCCAAAGGACTGACATACCTGAGCAAGATTCATGTGGTCCTGTCTGAGACCACCATCACCCTGCTCAAGGGCAGACATACACTGGTGAGCCCCAACCCC-ATCCCCCATCCACTCCTGCTGGGGCAACGGAATCTGACCAAGGCCCACTCCCGGCCGGCCCCAGCGGGGATAGGCTTAAACAAAGCACTGATGGTGAGGCTCCAAGCCACTATGGTGGGAGAGGTTGTTAGGCTGCTGTCAGTCACCATGGATACCATATCCCGTTGAAAGTTAAAGGTCAGCTTGAGTGACGATAAATAGAACTGACAGCCAAGGCATTTTTCAGAGGACTGAAATGAGAGAAGAATGTCAATTAGCAGCCACAGTCAGTCTGGGGCCCAGAGCAGGAGGCAGGAAGGAAGTCCATTGAATACTTGCAGGGCACACTGCAGACTTATCTGGTTTCCCTCTAAGCCAAACAAGAGAGACCCTATCACTACCCCAGATCAGAATGCTTCCCCAGGCAGGAAATTTATTGCTTTAAACTCATGCCCTGAAGTACCCGGCACTGCATGCTCTTTGTACTGGGCACTAAAGCTTGAATGAGCAGATCAAATTCCAAAGAATACCGAAGAACCCTGC--CAAGCTAACTCTTGAGTTAAAAGGACTACAGATGTTACAAAACGCTATTGCAAAACGCACACCCTGACATAAGACTACTCTCTGGTGCCCCTGGCAATTACATCAGTCAAGACTGGTCTCAGTGAGGACAGTAAGAGACCCTTTTGTTTGGATCAAGTTGTCCTTTCTTAAAGCGTAACAGGGGTTCATTAAATGTTGGACAAGAAGTTTGTACTCAAA-TGAGCTGAG-AAAAACTCAGGAAAACTCCACTGCAGAATTTAAAGAGACTTGGTGTTGGATGGAACTTTAGTTACTTGAAATATTTTATGTGAAATGGAGGCCTTTTAAAGTTTAAACCTATCACACTGGCAATTAGCGTGTAGGGGTAAGTCCTCAGCCGTGTAAGGATCACTGACAAGAGAATACTTCAAGCCAGGCTTTCAAAGAGGTCAGTGGTTGATAAGGGAACATACTTTTGTTTTGAGAAGAGTTTTGCTGAAATGCAGTCTCAAGCCCATCCCCTCATTAAAATCATTAACCACTCATTCATTGACTTACCCGCACCATCCAACATTTCTGCATGATGAAATTTTGGATCCCTCTTAGGTATTTGCCTAATTATCCAAATTCTCACTGGACTATTCCTAGCAATACACTACACATCCGACACAATGACAGCTTTCTCATCTGTCACTCATATTTGCCGAGATGTAAACTACGGCTGACTTATCCGATACATACACGCTAACGGAGCCTCCATATTTTTTATCTGCCTATTCCTTCATGTAGGCCGAGGACTTTACTATGGATCATATACCTACTTCGAAACATGAAACATTGGAGTAATTCTTTTATTCGCCGTTATAGCCACTGCATTTATAGGTTACGTTCTCCCATGAGGACAGATATCCTTTTGAGGTGCTACTGTTATTACAAATCTCCTATCAGCTATCCCATATATCGGAACAACACTAGTAGAATGAATCTGAGGAGGCTTCTCAGTAGACAAAGCCACTCTAACACGATTCTTTGCATTTCATTTTATCCTCCCATTCATTATTACAGCATTAGTTATAGTTCACCTACTCTTCCTTCATGAAACCGGATCCAATAATCCTTCCGGATTAATCTCTGACTCTGATAAAATTCCATTCCATCCATATTACACTATTAAAGATATCCTAGGCATCCTCCTCCTAATTCTAGTCCTAATAATTTTAGTCCTATTCTCTCCCGACCTCCTTGGAGACCCAGACAACTACACCCCCGCTAATCCTCTCAATACTCCACCACACATTAAACCAGAGTGATATTTCCTATTTGCATATGCCATTCTACGATCCATTCCCAATAAACTAGGAGGAGTACTAGCCCTAGTTCTCTCTATTCTTATCCTAATATTATTCCCTATACTCCACATATCTAAACAACGTAGTATAATATTCCGTCCACTTAGCCAATGCATATTCTGAATCTTAGTAGCTGATCTATTTACACTCACCTGAATCGGAGGCCAACCAGTCGAATACCCATTTATTATTATTGGCCAACTAGCATCAATTCTCTATTTTATAATTATCCTTCTTATTATACCAGCTATCAGCCTATTTGAAAACAAACTCCTCAAATGATA
jmg160a   CATCCACACTCCTCCAACCACCCCCCC--AAATGGCGCCGACCAGATCCGCAATCGCCTGGGCCAAGTCTCGTGAGATAGTGGAAGGTGGTAAGTCTCGCGAGATTGTGGGAGGTGCTAAGTCTCACGAGATCGTGGAAGGTGGTAATACTTGAACATCTCCATGGCTCACAGCTAATTGCCATCCT-AGCTATCTCCTCAACCAGGGCTCTTA-CACTCCATAATTCCTTTAAGACTGAGGAAGTGGCTCCTATGTCCAGGAGGAAATTTATGGGGCGGCCATCAATAAGGAGGGTAACCCTGGGTGCCTGTAAGGTGATGTCAATGGTCGGGAAAGGAGCCCACGGGCCCCATCA-GTCCTCTGTAGTCAGTGCCAGCAGGTTCAGGGTTTGTGACTAGTCCAGTCCCCCTGTGGAGATTGGGGCAGTCAACACCCCAGTGTCCC-ACCTCGGAACATTTAGGGCACGGACACTTAGGAACCCTGGG-ACTAGGGCAGGCCGAAGCCCAATGTCCTTCATTCCCACATCCATAACAGGGCCCTGGAGGTTCCCTCTGTATGGACTTACGAACCCCTGTTTTTGAGGCCTGAGCATCAGAGCCCCGAAGGGCTTGAGCAAGTATTTGAAACTTTGGTCTTTCATATTTC---------------------TGAAATTTGCGACGCTCCATCTCCTCTTCTCGATTATGGTATGCCTTAAA---GACTGTGGCCAAAATCTTGGTCTGAGGCACGTGTGAGTAAGTGTCAGGGGCACCTTGG--TCAGGGAAGCTCGACAGGTCCCACTCAGACTTCC-CTGTCCAGGGATAGGCAGGGGGCCAAACTGGGGCCTCGGCAGTGCCTGGGTCTCACATACCCAGCTCAGACCCTCCTTGCTCCCACAAGCATCAGTCCAGAGCCCCTGGGTCCTGAGTTGTCCATAGCTTCCCCTGAGAGGGCGCTCTCAGCTCCTAAATCCATGCTCCTAAGTCCCCTGGTGATTGACCCCACTGCCACTCAGACATCAAGTCCTGACTTTCAGGATGCCCTGTCCTCCATGAATAACTGAGCTGTCCCCTGTGAACCTGACTCCGAAGGTCCCAGGATTACCATATGCCTCCAGCACGTCCATCTACCTATA----GACTCTCACCCCTAAATTGCCCCACAATGCCAACAACTCTCAAACTACTACTGGCTTCCTACCTGTGACAGTTCCTAGAACGTCCACTTCTGGGTCCCCCAGCTCCTAATGTGCCCCCCAGGCCTGTCGGTCACTGTATCTGCTTGCAGGGATTCTCTTCCTGATACTGTCTAACCCTAACACTACAGCCCCAAGATTCTCTCAATCATCTGCCTCTCTTACCTGAGACTGTCTCTAAAGACCCCAGTCC-ATTATACCCTTCTACCTCCAGACCCCTCATTCCACCTCTAGCCTCCCACTCTGCCCATGGATCTCCCGTACTTCTGGGGTCTCTATTAGCCCTACCTGTGGCCCCTCTTTCCTTATCTTGTGATAACATTAGACCCCAGAATAACCCCAAACCATTTCCTGGAGCTGATGGCTTCTTGCATAGCCCAGGTT-CCCCCTTCTTGGAACC----CCACAGCTCT-GTCCCACCTTTCCCGGACT-CCTATTCCTGCCTCTCACCAGGTATAAGGACTGGCTGTGCCTGTTGGTTTGAATTGTGTCTTGGTCTCTCTTCAGTGGCCCCTGTGGGGTACGGTTCAGGCAGAACCCTCAAGGGGGCTTGCGAGTCGTCGGAGGGCATGTTGTGCAGCACGGGGCCTGGCCCTGGATGGTCAGCCTCCAGGTCTACCAGCCCCACAACAACCG----AAGTAGGTCCTGAGGGCCTGAGGTCAGAGTAGGGGACCCCGGGGG-CCACAGTGGTGGCCAGCAGGACAGGGCTGGGAGCAGAGGAGAGGAAGAGGCCACCTTGGAGCAAGGTCCTCTCTAAGGAGGGTGGAACCATCCCCCCC-AGAGCCAGGAGTCTCGGGCCCAGACTTCTGGGAGAAATGCAGTCTGAGATACCAGTTATGTCCTCCGCCAGCTCTTATTGAGAT--CCCACGTGGCACAGTGGCAATCACTGTTAAAGAGACTAGTGAAGGTGCACAGACAGACTGGAGGGTGTCACTGCATGCAAGGGAGACACAGCAGTGCAGGCTGTTCTGGAGGAGGGTAGATAGCCACCCCCACCTGCTTGGGTCCTGCCTCCCCTCCCGAACTGCAGGGCCTGTGTTTTACCCACAGTGCCAGGTTTCGATTCACAGCACACACTCAGATAATGTTTATGAGCTGGGGTGTAGCTCCGCAGTAGTGTTGCTTGTCTAGCATGTGCGAGGCCTTAGGTGGGATCCCCACTACTGGAAAAAAAAAAGTTTACTGAATGAGCCCTTCTCCCACCCAGACACATTCTTCAAGGTCTTAGCCAAGAATGAGGAATGGGGACCCAAAGGACTGACATGCCTGAGCAAGATTCATGTGGTCCTGGCTGAGACCACCATCACCCTGCTCAAGGGCAGACATACACTGGTGAGCCCCAACCCC-ATCCCCCATCCACTCCTGCTGGGGCACCTGAATCTGACCAAGGCCCACTCCCGGCCGGCCCCAGCGGGGATAGGCTTAAACAAAGCACTGATGGTGAGGCTCCAAGCCACTATGGTGGGAGAGGTTGTTAGGCTGCTGTCAGTCACCATGGATACCATATCCCGTTGAAAGTTAAAGGTCAGCTTGAGTGACGATAAATAGAACTGACAGCCAAGGCATTTTTCAGAGGACTGAAATGAGAGAAGAATGTCAATTAGCAGCCACAGTCAGTCTGGGGCCCAGAGCAGGAGGCAGGAAGGAAGTCCATTGAATACTTGCAGGGCACACTGCAGACTTATCTGGTTTCCCTCTAAGCCAAACAAGAGAGACCCTATCACTACCCCAGATCAGAATGCTTCCCCAGGCAGGAAATTTATTGCTTTAAACTCATGCCCTGAAGTACCCGGCACTGCATGCTCTTTGTACTGGGCACTAAAGCTTGAATGAGCAGATCAAATTCCAAAGAATACCGAAGAACCCTGC--CAAGTTAACTCTTGAGTTAAAAGGACTACAGATGTTACAAAACGCTATTGCAAAACGCACACCCTGACATAAGACTACTCTCTGGTGCCCCTGGCAATTACATCAGTCAAGACTGGTCTCAGTGAGGACAGTAAGAGACCCTTTTGTTTGGATCAAGTTGTCCTTTCTTAAAGCGTAACAGGGGTTCATTAAATGTTGGACAAGAAGTTTGTACTCAAA-TGAGCTGAGGAAAAACTCAGGAAAACTCCACTGCAGAATTTAAAGAGACTTGGTGTTGGATGGAACTTTAGTTACTTGAAATATTTTATGTGAAATGGAGGCCTTTTAAAGTTTAAACCTATCACACTGGCAATTAGTGTGTAGGGGTAAGTCCTCAGCCGTGTAAGGATCACCGACAAGAGAATACTTCAAGCCAGGCTTTCAAAGAGGTCAGTGGTTGATAAGGGAACATACTTTTGTTTTGAGAAGAGTTTTGCTGAAATGCAGTCTCAAGCCCATCCCCTTATTAAAATCATTAACCACTCATTCATTGACTTACCCGCACCATCCAACATTTCTGCATGATGAAATTTTGGATCCCTCTTAGGTATTTGCCTAATTATCCAAATTCTCACTGGATTATTTCTAGCAATACACTACACATCTGACACAATAACAGCTTTCTCATCCGTCACTCATATTTGCCGAGATGTAAACTATGGCTGACTTATCCGATACATACATGCTAACGGAGCCTCCATATTTTTTATCTGCCTATTCCTCCATGTAGGCCGAGGACTTTACTATGGATCTTACACCTACTTCGAAACATGAAACATTGGGGTAATTCTTTTATTCGCCGTTATAGCCACTGCATTCATAGGCTACGTTCTCCCATGAGGACAGATATCCTTTTGAGGTGCTACCGTTATTACAAATCTCCTATCAGCTATCCCATATATCGGAACAACACTAGTAGAGTGAATCTGAGGAGGCTTCTCAGTAGACAAAGCCACCCTAACACGATTCTTTGCATTTCACTTTATCCTTCCATTCATTATCACAGCATTAGTTATAGTTCACTTACTTTTCCTTCATGAAACTGGATCTAACAATCCTTCCGGATTAATCTCTGACTCTGATAAAATTCCATTCCATCCATACTACACTGTTAAAGATATCCTAGGCATCCTCCTCTTAATTCTAGTCCTAATAATTTTAGTCCTATTCTCTCCCGACCTCCTTGGAGACCCAGATAACTATACCCCTGCTAATCCTCTCAATACTCCACCACATATTAAACCAGAATGATATTTCCTATTTGCATATGCCATTCTACGATCCATTCCCAACAAACTAGGAGGAGTATTAGCCCTAGTTCTCTCCATCCTTATCCTAGTATTATTCCCTATCCTCCACATATCTAAACAACGTAGCATAATATTCCGCCCACTTAGCCAATGCATATTCTGAATCTTAGTAGCTGATCTATTCACACTTACCTGAATTGGAGGCCAACCAGTCGAATACCCATTTATTATTATTGGCCAACTAGCATCAATTCTCTACTTTATAATCATTCTTCTTATTATACCAGCTATTAGCCTATTTGAAAATAAACTTCTAAAATGATA
jmg160b   CATCCACACTCCTCCAACCACCCCCCC--AAATGGCGCCGACCAGATCCGCAATCGCCTGGGCCAAGTCTCGTGAGATAGTGGAAGGTGGTAAGTCTCGCGAGATTGTGGGAGGTGCTAAGTCTCACGAGATCGTGGAAGGTGGTAATACTTGAACATCTCCATGGCTCACAGCTAATTGCCATCCT-AGCTATCTCCTCAACCAGGGCTCTTA-CACTCCATAATTCCTTTAAGACTGAGGAAGTGGCTCCTATGTCCAGGAGGAAATTTATGGGGCGGCCATCAATAAGGAGGGTAACCCTGGGTGCCTGTAAGGTGATGTCAATGGTCGGGAAAGGAGCCCACGGGCCCCATCA-GTCCTCTGTAGTCAGTGCCAGCAGGTTCAGGGTTTGTGACTAGTCCAGTCCCCCTGTGGAGATTGGGGCAGTCAACACCCCAGTGTCCC-ACCTCGGAACATTTAGGGCACGGACACTTAGGAACCCTGGG-ACTAGGGCAGGCCGAAGCCCAATGTCCTTCATTCCCACATCCATAACAGGGCCCTGGAGGTTCCCTCTGTATGGACTTACGAACCCCTGTTTTTGAGGCCTGAGCATCAGAGCCCCGAAGGGCTTGAGCAAGTATTTGAAACTTTGGTCTTTCATATTTC---------------------TGAAATTTGCGACGCTCCATCTCCTCTTCTCGATTATGGTATGCCTTAAA---GACTGTGGCCAAAATCTTGGTCTGAGGCACGTGTGAGTAAGTGTCAGGGGCACCTTGG--TCAGGGAAGCTCGACAGGTCCCACTCAGACTTCC-CTGTCCAGGGATAGGCAGGGGGCCAAACTGGGGCCTCGGCAGTGCCTGGGTCTCACATACCCAGCTCAGACCCTCCTTGCTCCCACAAGCATCAGTCCAGAGCCCCTGGGTCCTGAGTTGTCCATAGCTTCCCCTGAGAGGGCGCTCTCAGCTCCTAAATCCATGCTCCTAAGTCCCCTGGTGATTGACCCCACTGCCACTCAGACATCAAGTCCTGACTTTCAGGATGCCCTGTCCTCCATGAATAACTGAGCTGTCCCCTGTGAACCTGACTCCGAAGGTCCCAGGATTACCATATGCCTCCAGCACGTCCATCTACCTATA----GACTCTCACCCCTAAATTGCCCCACAATGCCAACAACTCTCAAACTACTACTGGCTTCCTACCTGTGACAGTTCCTAGAACGTCCACTTCTGGGTCCCCCAGCTCCTAATGTGCCCCCCAGGCCTGTCGGTCACTGTATCTGCTTGCAGGGATTCTCTTCCTGATACTGTCTAACCCTAACACTACAGCCCCAAGATTCTCTCAATCATCTGCCTCTCTTACCTGAGACTGTCTCTAAAGACCCCAGTCC-ATTATACCCTTCTACCTCCAGACCCCTCATTCCACCTCTAGCCTCCCACTCTGCCCATGGATCTCCCGTACTTCTGGGGTCTCTATTAGCCCTACCTGTGGCCCCTCTTTCCTTATCTTGTGATAACATTAGACCCCAGAATAACCCCAAACCATTTCCTGGAGCTGATGGCTTCTTGCATAGCCCAGGTT-CCCCCTTCTTGGAACC----CCACAGCTCT-GTCCCACCTTTCCCGGACT-CCTATTCCTGCCTCTCACCAGGTATAAGGACTGGCTGTGCCTGTTGGTTTGAATTGTGTCTTGGTCTCTCTTCAGTGGCCCCTGTGGGGTACGGTTCAGGCAGAACCCTCAAGGGGGCTTGCGAGTCGTCGGAGGGCATGTTGTGCAGCACGGGGCCTGGCCCTGGATGGTCAGCCTCCAGGTCTACCAGCCCCACAACAACCG----AAGTAGGTCCTGAGGGCCTGAGGTCAGAGTAGGGGACCCCGGGGG-CCACAGTGGTGGCCAGCAGGACAGGGCTGGGAGCAGAGGAGAGGAAGAGGCCACCTTGGAGCAAGGTCCTCTCTAAGGAGGGTGGAACCATCCCCCCC-AGAGCCAGGAGTCTCGGGCCCAGACTTCTGGGAGAAATGCAGTCTGAGATACCAGTTATGTCCTCCGCCAGCTCTTATTGAGAT--CCCACGTGGCACAGTGGCAATCACTGTTAAAGAGACTAGTGAAGGTGCACAGACAGACTGGAGGGTGTCACTGCATGCAAGGGAGACACAGCAGTGCAGGCTGTTCTGGAGGAGGGTAGATAGCCACCCCCACCTGCTTGGGTCCTGCCTCCCCTCCCGAACTGCAGGGCCTGTGTTTTACCCACAGTGCCAGGTTTCGATTCACAGCACACACTCAGATAATGTTTATGAGCTGGGGTGTAGCTCCGCAGTAGTGTTGCTTGTCTAGCATGTGCGAGGCCTTAGGTGGGATCCCCACTACTGGAAAAAAAAAAGTTTACTGAATGAGCCCTTCTCCCACCCAGACACATTCTTCAAGGTCTTAGCCAAGAATGAGGAATGGGGACCCAAAGGACTGACATGCCTGAGCAAGATTCATGTGGTCCTGGCTGAGACCACCATCACCCTGCTCAAGGGCAGACATACACTGGTGAGCCCCAACCCC-ATCCCCCATCCACTCCTGCTGGGGCACCTGAATCTGACCAAGGCCCACTCCCGGCCGGCCCCAGCGGGGATAGGCTTAAACAAAGCACTGATGGTGAGGCTCCAAGCCACTATGGTGGGAGAGGTTGTTAGGCTGCTGTCAGTCACCATGGATACCATATCCCGTTGAAAGTTAAAGGTCAGCTTGAGTGACGATAAATAGAACTGACAGCCAAGGCATTTTTCAGAGGACTGAAATGAGAGAAGAATGTCAATTAGCAGCCACAGTCAGTCTGGGGCCCAGAGCAGGAGGCAGGAAGGAAGTCCATTGAATACTTGCAGGGCACACTGCAGACTTATCTGGTTTCCCTCTAAGCCAAACAAGAGAGACCCTATCACTACCCCAGATCAGAATGCTTCCCCAGGCAGGAAATTTATTGCTTTAAACTCATGCCCTGAAGTACCCGGCACTGCATGCTCTTTGTACTGGGCACTAAAGCTTGAATGAGCAGATCAAATTCCAAAGAATACCGAAGAACCCTGC--CAAGTTAACTCTTGAGTTAAAAGGACTACAGATGTTACAAAACGCTATTGCAAAACGCACACCCTGACATAAGACTACTCTCTGGTGCCCCTGGCAATTACATCAGTCAAGACTGGTCTCAGTGAGGACAGTAAGAGACCCTTTTGTTTGGATCAAGTTGTCCTTTCTTAAAGCGTAACAGGGGTTCATTAAATGTTGGACAAGAAGTTTGTACTCAAA-TGAGCTGAGGAAAAACTCAGGAAAACTCCACTGCAGAATTTAAAGAGACTTGGTGTTGGATGGAACTTTAGTTACTTGAAATATTTTATGTGAAATGGAGGCCTTTTAAAGTTTAAACCTATCACACTGGCAATTAGTGTGTAGGGGTAAGTCCTCAGCCGTGTAAGGATCACCGACAAGAGAATACTTCAAGCCAGGCTTTCAAAGAGGTCAGTGGTTGATAAGGGAACATACTTTTGTTTTGAGAAGAGTTTTGCTGAAATGCAGTCTCAAGCCCATCCCCTTATTAAAATCATTAACCACTCATTCATTGACTTACCCGCACCATCCAACATTTCTGCATGATGAAATTTTGGATCCCTCTTAGGTATTTGCCTAATTATCCAAATTCTCACTGGATTATTTCTAGCAATACACTACACATCTGACACAATAACAGCTTTCTCATCCGTCACTCATATTTGCCGAGATGTAAACTATGGCTGACTTATCCGATACATACATGCTAACGGAGCCTCCATATTTTTTATCTGCCTATTCCTCCATGTAGGCCGAGGACTTTACTATGGATCTTACACCTACTTCGAAACATGAAACATTGGGGTAATTCTTTTATTCGCCGTTATAGCCACTGCATTCATAGGCTACGTTCTCCCATGAGGACAGATATCCTTTTGAGGTGCTACCGTTATTACAAATCTCCTATCAGCTATCCCATATATCGGAACAACACTAGTAGAGTGAATCTGAGGAGGCTTCTCAGTAGACAAAGCCACCCTAACACGATTCTTTGCATTTCACTTTATCCTTCCATTCATTATCACAGCATTAGTTATAGTTCACTTACTTTTCCTTCATGAAACTGGATCTAACAATCCTTCCGGATTAATCTCTGACTCTGATAAAATTCCATTCCATCCATACTACACTGTTAAAGATATCCTAGGCATCCTCCTCTTAATTCTAGTCCTAATAATTTTAGTCCTATTCTCTCCCGACCTCCTTGGAGACCCAGATAACTATACCCCTGCTAATCCTCTCAATACTCCACCACATATTAAACCAGAATGATATTTCCTATTTGCATATGCCATTCTACGATCCATTCCCAACAAACTAGGAGGAGTATTAGCCCTAGTTCTCTCCATCCTTATCCTAGTATTATTCCCTATCCTCCACATATCTAAACAACGTAGCATAATATTCCGCCCACTTAGCCAATGCATATTCTGAATCTTAGTAGCTGATCTATTCACACTTACCTGAATTGGAGGCCAACCAGTCGAATACCCATTTATTATTATTGGCCAACTAGCATCAATTCTCTACTTTATAATCATTCTTCTTATTATACCAGCTATTAGCCTATTTGAAAATAAACTTCTAAAATGATA
jmg161a   CATCCACACTCCTCCAACCACCCCCCCC-AAATGGTGCTGACCCGATCCACAATCGCCTGGGCCAAGTATCGTGAGATAGTGGAAGGTGGTAAGTCTCGCGAGATTGTGG---------------------------AAGGTGGTAATACTTGAACATCTCCATGGCTCACAGCTAATTGCCATCCT-AGCTATCTCCTCAACCAGGGCTCTTA-CACTCCAGAATTCCTTTAAGACCGAGGAAGTGGCTCCTATGTCCAGCAGGAAATTTATGGGGCGGCCATCAACAAGGAGGGTAACCCTGGGTGCCTGTAAGGTGATGTCAATGGTCAGGAAAGGAGCCCACGGGCCCCATCA-GTCCTCTGTAGTCAGTGCCAGCAGGTTCAGGGTTTGTGACTAGTCCAGTCCCCCTGTGGGGATTGGGGCAGTCAACACCCCAGAGTCCC-ACCTTGGAACATTTAGGGCACGGACACTTAGGAAACCTGGG-ACTAGGGCAGGCCGAAGCCCAATGTCCTTCGTTCCCACATCCATAACAGGGCCCTGGAGGTTCCCTCTGTATGGACTTACGAACCCCTGTTTTTGAGGCCTGAGCATCAGAGCCCCGAAGGGCTTGAGCAAGTATTTGAAACTTTGGTCTTTCATATTTC---------------------TGAAATTTGCGACGCTCCATCTCCTCTTCTCGATTATGGTATGCCTTAAA---GACTGTGGCCAAAATCTTGGTCTGAGGCACGTGTGAGTAAGTGTCAGGGGCACCTTGG--TCAGGGAAGCTCAACAGGTCCCACTCAGACTTCC-CTGTCCAGGGATAGGCAGGGGGCCAAACTGGGGCCTCAGCAGTGCCTGGGTCTCACATACCCAGCTCAGACCCTCCTTGCTCCCACAACCATCAGYCCAGAGCCCCTGGGCCCTGAGTTGTCCATAGCTTCCCCTGAAAGGGAGCTCTCAGCTCCTAAATCCATGCTCCTAATTCCCCTGGTGATTGACCCCACTGCCACTCAGACATCAAGTMCTGACTTTCAGGATGCCCTGTCCTCCATGAATAACTGAGCTGTCCCCTGTGAACCTGACTCYGAAGGTCCCAGGATTACCATATGCCTCCAGCACGTCCATCTACCTATA----GACTCTCACCCCTAAATTGCCCCACAATGCCAACAACTCTCAAACTACTACTGGCTTCCTACCTGTGACAGTTCCTAGAACGTCCACTTCTGGGTCCCCCAGCTCCTAATGTGCCCCCCAGGCCTGTCGGTCACTGTATCTGCTTGCAGGGATTCTCTTCCTGATACTGTCTAACCCTAACACTACAGCCCCAAGATTCTCTCAATCATCTGCCTCTCTTACCTGAGACTGTCTCTAA-GACCCCAGTCC-ATTATACCCTTCTACCTCCAGACCCCTCATTCCACCTCTAGCCTCCCACTCTGCCCATGGATCTCCCGTACTTCTGGGGTCTCTATTAGCCCTACCTATGGCCCCTCTTTCCTTATCTTGTGATAACATTAGACCCCAAAATAACCCCAAACCATTTCCTGGAGCTGATGGCTTCTTGCATAGCCCAGGTTTCCCCCTTCTTGGAACC----CCACAGCTCT-GTCCCACCTTTCCCGGACT-CCTATTCCTGCCTCTCACCAGGTGTAAGGACTGGCTGTGCCTGTTGGTTTGAATTGTGTCTTGGTCTCTCTTCAGTGGCCCCTGTGGGGTACGGTTCAGGCAGAACCCTCAAGGGGGCTTGCGAGTCGTCGGAGGGCATATTGTGCAGCACGGGGCCTGGCCCTGGATGGTCAGCCTCCAGGTCTACCAGCCCCACAACAACCGCCTCAAGTAGGTCCTGAGGGCCTGAGGTCAGAGTAGGGGACCCCGGGGG-CCACAGTGGTGGCCAGCAGGACAGGGCCGGGAGCAGAGGAGAGGAAGAGGCCACCTTGGAGCAAGGTCCTCTCTAAGGAGGGTAGAACCATCCCCCCC-AGAGCCAGGAGTCTCGGGCCCAGACTTCTGGGAGAAATGCAGTCTGAGATACCAGTTATGTCCTCCGCCAGCTCTTATTGAGAT--CCCACGTGGCACAGTGGCAATCACTGTTAAAGAGACTAGTGAAGGTGCACAGACAGACTGGAGGGTGTCACTGCATGCAAGGGAGACACAGCAGTGCAGGCTGTTCTGGAGGAGGGTAGATAGCCACCCCCACCTGCTTGGGTCCTGCCTCCCCTCCCAAACTGCAGGGCCTGTGTTTTACCCACAGTGCCAGGTTTCGATCCACAGCACACACTCAGATAATGTTTATGAGCTGGGGTGTAGCTCAGCAGTACAGTTGCTTGTCTAGCATGTGTGAGGCCCTAGGTGGGATCCCCACTACTGGAAAAAAAAAAGTTTACTGAATGAGCCCTTCTCCCACCCAGACACATTCTTCAAGGTCTTAGCCAAGAATGAGGAATGGGGACCCAAAGGACTGACATACCTGAGCAAGATTCATGTGGTCCTGTCTGAGACCACCATCACCCTGCTCAAGGGCAGACATACACTGGTGAGCCCCAACCCC-ATCCCCCATCCACTCCTGCTGGGGCAACGGAATCTGACCAAGGCCCACTCCCGGCCGGCCCCAGCGGGGATAGGCTTAAACAAAGCACTGATGGTGAGGCTCCAAGCCACTATGGTGGGAGAGGTTGTTAGGCTGCTGTCAGTTACCATGGATACCATATCCCGTTGAAAGTTAAAGGTCAGCTTGAGTGACGATAAATAGAACTGACAGCCAAGGCATTTTTCAGAGGACTGAAATGAGAGAAGAATGTCAATTAGCAGCCACAGTCAGTCTGGGGCCCAGAGCAGGAGGCAGGAAGGAAGTCCATTGAATACTTGCAGGGCACACTGCAGACTTATCTGGTTTCCCTCTAAGCCAAACAAGAGAGACCCTATCACTACCCCAGATCAGAATGCTTCCCCAGGCAGGAAATTTATTGCTTTAAACTCATGCCCTGAAGTACCCGGCACTGCATGCTCTTTGTACTGGGCACTAAAGCTTGAATGAGCAGATCAAATTCCAAAGAATACCGAAGAACCCTGC--CAAGCTAACTCTTGAGTTAAAAGGACTACAGATGTTACAAAACGCTATTGCAAAACGCACACCCTGACATAAGACTACTCTCTGGTGCCCCTGGCAATTACATCAGTCAAGACTGGTCTCAGTGAGGACAGTAAGAGACCCTTTTGTTTGGATCAAGTTGTCCTTTCTTAAAGCGTAACAGGGGTTCATTAAATGTTGGACAAGAAGTTTGTACTCAAA-TGAGCTGAG-AAAAACTCAGGAAAACTCCACTGCAGAATTTAAAGAGACTTGGTGTTGGATGGAACTTTAGTGACTTGAAATATTTTATGTGAAATGGAGGCCTTTTAAAGTTTAAACCTATCACACTGGCAATTAGCGTGTAGGGGTAAGTCCTCAGCCGTGTAAGGATCACTGACAAGAGAATACTTCAAGCCAGGCTTTCAAAGAGGTCAGTGGTTGATAAGGGAACATACTTTTGTTTTGAGAAGAGTTTTGCTGAAATGCAGTCTCAAGCCCATCCCCTCATTAAAATCATTAACCACTCATTCATTGACTTACCCGCACCATCCAACATTTCTGCATGATGAAATTTTGGATCCCTCTTAGGTATTTGCCTAATTATCCAAATTCTCACCGGACTATTCCTAGCAATACACTACACATCCGACACAATGACAGCTTTCTCATCTGTCACTCATATTTGCCGAGATGTAAACTACGGCTGACTTATCCGATACATACACGCTAACGGAGCCTCCATATTTTTTATCTGCCTATTCCTTCATGTAGGCCGAGGACTTTACTATGGATCATATACCTACTTCGAAACATGAAACATTGGAGTAATTCTTTTATTCGCCGTTATAGCCACTGCATTTATAGGTTACGTTCTCCCATGAGGACAGATATCCTTTTGAGGTGCTACTGTTATTACAAATCTCCTATCAGCTATCCCATATATCGGAACAACACTAGTGGAATGAATCTGAGGAGGCTTCTCAGTAGACAAAGCCACTCTAACACGATTCTTTGCATTTCATTTTATCCTCCCATTCATTATCACAGCATTAGTTATAGTTCACCTACTCTTCCTTCATGAAACCGGATCCAATAATCCTTCCGGATTAATCTCTGACTCTGATAAAATTCCATTCCATCCATATTACACTATTAAAGATATCCTAGGCATCCTCCTCCTAATTCTAGTCCTAATAATTTTAGTCCTATTCTCTCCCGACCTCCTTGGAGACCCAGACAACTACACCCCCGCTAATCCTCTCAATACTCCACCACACATTAAACCAGAGTGATATTTCCTATTTGCATATGCCATTCTACGATCCATTCCCAATAAACTAGGAGGAGTACTAGCCCTAGTTCTCTCTATTCTTATCCTAATATTATTCCCTATACTCCACATATCTAAACAACGTAGTATAATATTCCGTCCACTTAGCCAATGCATATTCTGAATCTTAGTAGCTGATCTATTTACACTCACCTGAATTGGAGGCCAACCAGTCGAATACCCATTTATTATTATTGGCCAACTAGCATCAATTCTCTATTTTATAATTATCCTTCTTATTATACCAGCTATCAGCCTATTTGAAAACAAACTCCTCAAATGATA
jmg161b   CATCCACACTCCTCCAACCACCCCCCCC-AAATGGTGCTGACCCGATCCACAATCGCCTGGGCCAAGTATCGTGAGATAGTGGAAGGTGGTAAGTCTCGCGAGATTGTGG---------------------------AAGGTGGTAATACTTGAACATCTCCATGGCTCACAGCTAATTGCCATCCT-AGCTATCTCCTCAACCAGGGCTCTTA-CACTCCAGAATTCCTTTAAGACCGAGGAAGTGGCTCCTATGTCCAGCAGGAAATTTATGGGGCGGCCATCAACAAGGAGGGTAACCCTGGGTGCCTGTAAGGTGATGTCAATGGTCAGGAAAGGAGCCCACGGGCCCCATCA-GTCCTCTGTAGTCAGTGCCAGCAGGTTCAGGGTTTGTGACTAGTCCAGTCCCCCTGTGGGGATTGGGGCAGTCAACACCCCAGAGTCCC-ACCTTGGAACATTTAGGGCACGGACACTTAGGAAACCTGGG-ACTAGGGCAGGCCGAAGCCCAATGTCCTTCGTTCCCACATCCATAACAGGGCCCTGGAGGTTCCCTCTGTATGGACTTACGAACCCCTGTTTTTGAGGCCTGAGCATCAGAGCCCCGAAGGGCTTGAGCAAGTATTTGAAACTTTGGTCTTTCATATTTC---------------------TGAAATTTGCGACGCTCCATCTCCTCTTCTCGATTATGGTATGCCTTAAA---GACTGTGGCCAAAATCTTGGTCTGAGGCACGTGTGAGTAAGTGTCAGGGGCACCTTGG--TCAGGGAAGCTCAACAGGTCCCACTCAGACTTCC-CTGTCCAGGGATAGGCAGGGGGCCAAACTGGGGCCTCAGCAGTGCCTGGGTCTCACATACCCAGCTCAGACCCTCCTTGCTCCCACAACCATCAGYCCAGAGCCCCTGGGCCCTGAGTTGTCCATAGCTTCCCCTGAAAGGGAGCTCTCAGCTCCTAAATCCATGCTCCTAATTCCCCTGGTGATTGACCCCACTGCCACTCAGACATCAAGTMCTGACTTTCAGGATGCCCTGTCCTCCATGAATAACTGAGCTGTCCCCTGTGAACCTGACTCYGAAGGTCCCAGGATTACCATATGCCTCCAGCACGTCCATCTACCTATA----GACTCTCACCCCTAAATTGCCCCACAATGCCAACAACTCTCAAACTACTACTGGCTTCCTACCTGTGACAGTTCCTAGAACGTCCACTTCTGGGTCCCCCAGCTCCTAATGTGCCCCCCAGGCCTGTCGGTCACTGTATCTGCTTGCAGGGATTCTCTTCCTGATACTGTCTAACCCTAACACTACAGCCCCAAGATTCTCTCAATCATCTGCCTCTCTTACCTGAGACTGTCTCTAA-GACCCCAGTCC-ATTATACCCTTCTACCTCCAGACCCCTCATTCCACCTCTAGCCTCCCACTCTGCCCATGGATCTCCCGTACTTCTGGGGTCTCTATTAGCCCTACCTATGGCCCCTCTTTCCTTATCTTGTGATAACATTAGACCCCAAAATAACCCCAAACCATTTCCTGGAGCTGATGGCTTCTTGCATAGCCCAGGTTTCCCCCTTCTTGGAACC----CCACAGCTCT-GTCCCACCTTTCCCGGACT-CCTATTCCTGCCTCTCACCAGGTGTAAGGACTGGCTGTGCCTGTTGGTTTGAATTGTGTCTTGGTCTCTCTTCAGTGGCCCCTGTGGGGTACGGTTCAGGCAGAACCCTCAAGGGGGCTTGCGAGTCGTCGGAGGGCATATTGTGCAGCACGGGGCCTGGCCCTGGATGGTCAGCCTCCAGGTCTACCAGCCCCACAACAACCGCCTCAAGTAGGTCCTGAGGGCCTGAGGTCAGAGTAGGGGACCCCGGGGG-CCACAGTGGTGGCCAGCAGGACAGGGCCGGGAGCAGAGGAGAGGAAGAGGCCACCTTGGAGCAAGGTCCTCTCTAAGGAGGGTAGAACCATCCCCCCC-AGAGCCAGGAGTCTCGGGCCCAGACTTCTGGGAGAAATGCAGTCTGAGATACCAGTTATGTCCTCCGCCAGCTCTTATTGAGAT--CCCACGTGGCACAGTGGCAATCACTGTTAAAGAGACTAGTGAAGGTGCACAGACAGACTGGAGGGTGTCACTGCATGCAAGGGAGACACAGCAGTGCAGGCTGTTCTGGAGGAGGGTAGATAGCCACCCCCACCTGCTTGGGTCCTGCCTCCCCTCCCAAACTGCAGGGCCTGTGTTTTACCCACAGTGCCAGGTTTCGATCCACAGCACACACTCAGATAATGTTTATGAGCTGGGGTGTAGCTCAGCAGTACAGTTGCTTGTCTAGCATGTGTGAGGCCCTAGGTGGGATCCCCACTACTGGAAAAAAAAAAGTTTACTGAATGAGCCCTTCTCCCACCCAGACACATTCTTCAAGGTCTTAGCCAAGAATGAGGAATGGGGACCCAAAGGACTGACATACCTGAGCAAGATTCATGTGGTCCTGTCTGAGACCACCATCACCCTGCTCAAGGGCAGACATACACTGGTGAGCCCCAACCCC-ATCCCCCATCCACTCCTGCTGGGGCAACGGAATCTGACCAAGGCCCACTCCCGGCCGGCCCCAGCGGGGATAGGCTTAAACAAAGCACTGATGGTGAGGCTCCAAGCCACTATGGTGGGAGAGGTTGTTAGGCTGCTGTCAGTTACCATGGATACCATATCCCGTTGAAAGTTAAAGGTCAGCTTGAGTGACGATAAATAGAACTGACAGCCAAGGCATTTTTCAGAGGACTGAAATGAGAGAAGAATGTCAATTAGCAGCCACAGTCAGTCTGGGGCCCAGAGCAGGAGGCAGGAAGGAAGTCCATTGAATACTTGCAGGGCACACTGCAGACTTATCTGGTTTCCCTCTAAGCCAAACAAGAGAGACCCTATCACTACCCCAGATCAGAATGCTTCCCCAGGCAGGAAATTTATTGCTTTAAACTCATGCCCTGAAGTACCCGGCACTGCATGCTCTTTGTACTGGGCACTAAAGCTTGAATGAGCAGATCAAATTCCAAAGAATACCGAAGAACCCTGC--CAAGCTAACTCTTGAGTTAAAAGGACTACAGATGTTACAAAACGCTATTGCAAAACGCACACCCTGACATAAGACTACTCTCTGGTGCCCCTGGCAATTACATCAGTCAAGACTGGTTTCAGTGAGGACAGTAAGAGACCCTTTTGTTTGGATCAAGTTGTCCTTTCTTAAAGCGTAACAGGGGTTCATTAAATGTTGGACAAGAAGTTTGTACTCAAA-TGAGCTGAG-AAAAACTCAGGAAAACTCCACTGCAGAATTTAAAGAGACTTGGTGTTGGATGGAACTTTAGTGACTTGAAATATTTTATGTGAAATGGAGGCCTTTTAAAGTTTAAACCTATCACACTGGCAATTAGCGTGTAGGGGTAAGTCCTCAGCCGTGTAAGGATCACTGACAAGAGAATACTTCAAGCCAGGCTTTCAAAGAGGTCAGTGGTTGATAAGGGAACATACTTTTGTTTTGAGAAGAGTTTTGCTGAAATGCAGTCTCAAGCCCATCCCCTCATTAAAATCATTAACCACTCATTCATTGACTTACCCGCACCATCCAACATTTCTGCATGATGAAATTTTGGATCCCTCTTAGGTATTTGCCTAATTATCCAAATTCTCACCGGACTATTCCTAGCAATACACTACACATCCGACACAATGACAGCTTTCTCATCTGTCACTCATATTTGCCGAGATGTAAACTACGGCTGACTTATCCGATACATACACGCTAACGGAGCCTCCATATTTTTTATCTGCCTATTCCTTCATGTAGGCCGAGGACTTTACTATGGATCATATACCTACTTCGAAACATGAAACATTGGAGTAATTCTTTTATTCGCCGTTATAGCCACTGCATTTATAGGTTACGTTCTCCCATGAGGACAGATATCCTTTTGAGGTGCTACTGTTATTACAAATCTCCTATCAGCTATCCCATATATCGGAACAACACTAGTGGAATGAATCTGAGGAGGCTTCTCAGTAGACAAAGCCACTCTAACACGATTCTTTGCATTTCATTTTATCCTCCCATTCATTATCACAGCATTAGTTATAGTTCACCTACTCTTCCTTCATGAAACCGGATCCAATAATCCTTCCGGATTAATCTCTGACTCTGATAAAATTCCATTCCATCCATATTACACTATTAAAGATATCCTAGGCATCCTCCTCCTAATTCTAGTCCTAATAATTTTAGTCCTATTCTCTCCCGACCTCCTTGGAGACCCAGACAACTACACCCCCGCTAATCCTCTCAATACTCCACCACACATTAAACCAGAGTGATATTTCCTATTTGCATATGCCATTCTACGATCCATTCCCAATAAACTAGGAGGAGTACTAGCCCTAGTTCTCTCTATTCTTATCCTAATATTATTCCCTATACTCCACATATCTAAACAACGTAGTATAATATTCCGTCCACTTAGCCAATGCATATTCTGAATCTTAGTAGCTGATCTATTTACACTCACCTGAATTGGAGGCCAACCAGTCGAATACCCATTTATTATTATTGGCCAACTAGCATCAATTCTCTATTTTATAATTATCCTTCTTATTATACCAGCTATCAGCCTATTTGAAAACAAACTCCTCAAATGATA
jms127a   CATCCACACTCCTCCAACCACCCCCCCC-AAATGGTGCTGACCCGATCCACAATCGCCTGGGCCAAGTATCGTGAGATAGTGGAAGGTGGTAAGTCTCGCGAGATTGTGG---------------------------AAGGTGGTAATACTTGAACATCTCCATGGCTCACAGCTAATTGCCATCCT-AGCTATCTCCTCAACCAGGGCTCTTA-CACTCCAGAATTCCTTTAAGACCGAGGAAGTGGCTCCTATGTCCAGCAGGAAATTTATGGGGCGGCCATCAATAAGGAGGGTAACCCTGGGTGCCTGTAAGGTGATGTCAATGGTCAGGAAAGGAGCCCACGGGCCCCATCA-GTCCTCTGTAGTCAGTGCCAGCAGGTTCAGGGTTTGTGACTAGTCCAGTCCCCCTGTGGGGATTGGGGCAGTCAACACCCCAGAGTCCC-ACCTTGGAACATTTAGGGCACGGACACTTAGGAAACCTGGG-ACTAGGGCAGGCCGAAGCCCAATGTCCTTCGTTCCCACATCCATAACAGGGCCCTGGAGGTTCCCTCTGTATGGACTTACGAACCCCTGTTTTTGAGGCCTGAGCATCAGAGCCCCGAAGGGCTTGAGCAAGTATTTGAAACTTTGGTCTTTCATATTTC---------------------TGAAATTTGCGACGCTCCATCTCCTCTTCTCGATTATGGTATGCCTTAAA---GACTGTGGCCAAAATCTTGGTCTGAGGCACGTGTGAGTAAGTGTCAGGGGCACCTTGG--TCAGGGAAGCTCAACAGGTCCCACTCAGACTTCC-CTGTCCAGGGATAGGCAGGGGGCCAAACTGGGGCCTCAGCAGTGCCTGGGTCTCACATACCCAGCTCAGACCCTCCTTGCTCCCACAACCATCAGTCCAGAGCCCCTGGGCCCTGAGTTGTCCATAGCTTCCCCTGAAAGGGAGCTCTCAGCTCCTAAATCCATGCTCCTAATTCCCCTGGTGATTGACCCCACTGCCACTCAGACATCAAGTCCTGACTTTCAGGATGCCCTGTCCTCCATGAATAACTGAGCTGTCCCCTGTGAACCTGACTCTGAAGGTCCCAGGATTACCATATGCCTCCAGCACGTCCATCTACCTATA----GACTCTCACCCCTAAATTGCCCCACAATGCCAACAACTCTCAAACTACTACTGGCTTCCTACCTGTGACAGTTCCTAGAACGTCCACTTCTGGGTCCCCCAGCTCCTAATGTGCCCCCCAGGCCTGTCGGTCACTGTATCTGCTTGCAGGGATTCTCTTCCTGATACTGTCTAACCCTAACACTACAGCCCCAAGATTCTCTCAATCATCTGCCTCTCTTACCTGAGACTGTCTCTAA-GACCCCAGTCC-ATTATACCCTTCTACCTCCAGACCCCTCATTCCACCTCTAGCCTCCCACTCTGCCCATGGATCTCCCGTACTTCTGGGGTCTCTATTAGCCCTACCTATGGCCCCTCTTTCCTTATCTTGTGATAACATTAGACCCCAAAATAACCCCAAACCATTTCCTGGAGCTGATGGCTTCTTGCATAGCCCAGGTTTCCCCCTTCTTGGAACC----CCACAGCTCT-GTCCCACCTTTCCCGGACT-CCTATTCCTGCCTCTCACCAGGTGTAAGGACTGGCTGTGCCTGTTGGTTTGAATTGTGTCTTGGTCTCTCTTCAGTGGCCCCTGTGGGGTACGGTTCAGGCAGAACCCTCAAGGGGGCTTGCGAGTCGTCGGAGGGCATATTGTGCAGCACGGGGCCTGGCCCTGGATGGTCAGCCTCCAGGTCTACCAGCCCCACAACAACCGCCTCAAGTAGGTCCTGAGGGCCTGAGGTCAGAGTAGGGGACCCCGGGGG-CCACAGTGGTGGCCAGCAGGACAGGGCCGGGAGCAGAGGAGAGGAAGAGGCCACCTTGGAGCAAGGTCCTCTCTAAGGAGGGTAGAACCATCCCCCCC-AGAGCCAGGAGTCTCGGGCCCAGACTTCTGGGAGAAATGCAGTCTGAGATACCAGTTATGTCCTCCGCCAGCTCTTATTGAGAT--CCCACGTGGCACAGTGGCAATCACTGTTAAAGAGACTAGTGAAGGTGCACAGACAGACTGGAGGGTGTCACTGCATGCAAGGGAGACACAGCAGTGCAGGCTGTTCTGGAGGAGGGTAGATAGCCACCCCCACCTGCTTGGGTCCTGCCTCCCCTCCCAAACTGCAGGGCCTGTGTTTTACCCACAGTGCCAGGTTTCGATCCACAGCACACACTCAGATAATGTTTATGAGCTGGGGTGTAGCTCAGCAGTACAGTTGCTTGTCTAGCATGTGTGAGGCCCTAGGTGGGATCCCCACTACTGGAAAAAAAAAAGTTTACTGAATGAGCCCTTCTCCCACCCAGACACATTCTTCAAGGTCTTAGCCAAGAATGAGGAATGGGGACCCAAAGGACTGACATACCTGAGCAAGATTCATGTGGTCCTGTCTGAGACCACCATCACCCTGCTCAAGGGCAGACATACACTGGTGAGCCCCAACCCC-ATCCCCCATCCACTCCTGCTGGGGCAACGGAATCTGACCAAGGCCCACTCCCGGCCGGCCCCAGCGGGGATAGGCTTAAACAAAGCACTGATGGTGAGGCTCCAAGCCACTATGGTGGGAGAGGTTGTTAGGCTGCTGTCAGTTACCATGGATACCATATCCCGTTGAAAGTTAAAGGTCAGCTTGAGTGACGATAAATAGAACTGACAGCCAAGGCATTTTTCAGAGGACTGAAATGAGAGAAGAATGTCAATTAGCAGCCACAGTCAGTCTGGGGCCCAGAGCAGGAGGCAGGAAGGAAGTCCATTGAATACTTGCAGGGCACACTGCAGACTTATCTGGTTTCCCTCTAAGCCAAACAAGAGAGACCCTATCACTACCCCAGATCAGAATGCTTCCCCAGGCAGGAAATTTATTGCTTTAAACTCATGCCCTGAAGTACCCGGCACTGCATGCTCTTTGTACTGGGCACTAAAGCTTGAATGAGCAGATCAAATTCCAAAGAATACCGAAGAACCCTGC--CAAGCTAACTCTTGAGTTAAAAGGACTACAGATGTTACAAAACGCTATTGCAAAACGCACACCCTGACATAAGACTACTCTCTGGTGCCCCTGGCAATTACATCAGTCAAGACTGGTCTCAGTGAGGACAGTAAGAGACCCTTTTGTTTGGATCAAGTTGTCCTTTCTTAAAGCGTAACAGGGGTTCATTAAATGTTGGACAAGAAGTTTGTACTCAAA-TGAGCTGAG-AAAAACTCAGGAAAACTCCACTGCAGAATTTAAAGAGACTTGGTGTTGGATGGAACTTTAGTGACTTGAAATATTTTATGTGAAATGGAGGCCTTTTAAAGTTTAAACCTATCACACTGGCAATTAGCGTGTAGGGGTAAGTCCTCAGCCGTGTAAGGATCACTGACAAGAGAATACTTCAAGCCAGGCTTTCAAAGAGGTCAGTGGTTGATAAGGGAACATACTTTTGTTTTGAGAAGAGTTTTGCTGAAATGCAGTCTCAAGCCCATCCCCTTATTAAAATCATTAACCACTCATTCATTGACTTACCCGCACCATCCAACATTTCTGCATGATGAAATTTTGGATCCCTCCTAGGTATTTGCCTAATTATCCAAATTCTCACTGGATTATTCCTAGCAATACACTATACATCTGACACAATAACGGCTTTCTCATCCGTCACTCATATTTGCCGAGATGTAAACTATGGCTGACTTATCCGATACATACATGCTAACGGAGCCTCCATATTTTTTATCTGCCTGTTCCTTCATGTAGGCCGAGGACTTTATTATGGATCTTATACCTACTTTGAAACATGAAATATTGGGGTAATTCTTTTATTCGCCGTTATAGCCACTGCATTCATAGGCTACGTTCTCCCATGAGGACAGATATCCTTTTGAGGTGCTACCGTTATTACAAATCTCCTATCAGCTATCCCATATATCGGAACAACACTAGTAGAGTGAATCTGAGGAGGCTTCTCAGTAGATAAAGCCACTCTAACACGATTCTTTGCATTTCACTTTATCCTCCCATTCATTATCACAGCATTAGTTATAGTTCACCTACTTTTCCTTCATGAAACTGGATCTAACAATCCTTCCGGATTAATCTCCGACTCTGATAAAATTCCATTCCATCCATACTACACTATTAAAGATATCCTAGGTATCCTCCTCCTAATTCTAGTCCTAATAATTTTAGTCCTATTCTCTCCCGACCTCCTTGGAGACCCAGATAACTACACCCCCGCTAATCCTCTCAATACTCCACCACATATTAAACCAGAGTGGTATTTCCTATTTGCATATGCCATTCTACGATCTATTCCCAACAAGCTAGGAGGAGTATTAGCCCTAGTTCTCTCCATCCTTATCCTAATATTATTCCCTATCCTCCACATATCCAAACAACGTAGTATAATATTCCGCCCACTTAGCCAATGCATATTCTGAATCTTAGTAGCTGATCTATTCACACTTACCTGAATCGGGGGCCAACCAGTCGAATACCCATTTATTATTATTGGCCAACTAGCATCAATTCTTTACTTTATAATTATTCTTCTTATTATACCAGCTATTAGCCTATTTGAAAACAAACTCCTAAAATGATA
jms127b   CATCCACACTCCTCCAACCACCCCCCCC-AAATGGTGCTGACCCGATCCACAATCGCCTGGGCCAAGTATCGTGAGATAGTGGAAGGTGGTAAGTCTCGCGAGATTGTGG---------------------------AAGGTGGTAATACTTGAACATCTCCATGGCTCACAGCTAATTGCCATCCT-AGCTATCTCCTCAACCAGGGCTCTTA-CACTCCAGAATTCCTTTAAGACCGAGGAAGTGGCTCCTATGTCCAGCAGGAAATTTATGGGGCGGCCATCAACAAGGAGGGTAACCCTGGGTGCCTGTAAGGTGATGTCAATGGTCAGGAAAGGAGCCCACGGGCCCCATCA-GTCCTCTGTAGTCAGTGCCAGCAGGTTCAGGGTTTGTGACTAGTCCAGTCCCCCTGTGGGGATTGGGGCAGTCAACACCCCAGAGTCCC-ACCTTGGAACATTTAGGGCACGGACACTTAGGAAACCTGGG-ACTAGGGCAGGCCGAAGCCCAATGTCCTTCGTTCCCACATCCATAACAGGGCCCTGGAGGTTCCCTCTGTATGGACTTACGAACCCCTGTTTTTGAGGCCTGAGCATCAGAGCCCCGAAGGGCTTGAGCAAGTATTTGAAACTTTGGTCTTTCATATTTC---------------------TGAAATTTGCGACGCTCCATCTCCTCTTCTCGATTATGGTATGCCTTAAA---GACTGTGGCCAAAATCTTGGTCTGAGGCACGTGTGAGTAAGTGTCAGGGGCACCTTGG--TCAGGGAAGCTCAACAGGTCCCACTCAGACTTCC-CTGTCCAGGGATAGGCAGGGGGCCAAACTGGGGCCTCAGCAGTGCCTGGGTCTCACATACCCAGCTCAGACCCTCCTTGCTCCCACAACCATCAGTCCAGAGCCCCTGGGCCCTGAGTTGTCCATAGCTTCCCCTGAAAGGGAGCTCTCAGCTCCTAAATCCATGCTCCTAATTCCCCTGGTGATTGACCCCACTGCCACTCAGACATCAAGTCCTGACTTTCAGGATGCCCTGTCCTCCATGAATAACTGAGCTGTCCCCTGTGAACCTGACTCTGAAGGTCCCAGGATTACCATATGCCTCCAGCACGTCCATCTACCTATA----GACTCTCACCCCTAAATTGCCCCACAATGCCAACAACTCTCAAACTACTACTGGCTTCCTACCTGTGACAGTTCCTAGAACGTCCACTTCTGGGTCCCCCAGCTCCTAATGTGCCCCCCAGGCCTGTCGGTCACTGTATCTGCTTGCAGGGATTCTCTTCCTGATACTGTCTAACCCTAACACTACAGCCCCAAGATTCTCTCAATCATCTGCCTCTCTTACCTGAGACTGTCTCTAA-GACCCCAGTCC-ATTATACCCTTCTACCTCCAGACCCCTCATTCCACCTCTAGCCTCCCACTCTGCCCATGGATCTCCCGTACTTCTGGGGTCTCTATTAGCCCTACCTATGGCCCCTCTTTCCTTATCTTGTGATAACATTAGACCCCAAAATAACCCCAAACCATTTCCTGGAGCTGATGGCTTCTTGCATAGCCCAGGTTTCCCCCTTCTTGGAACC----CCACAGCTCT-GTCCCACCTTTCCCGGACT-CCTATTCCTGCCTCTCACCAGGTGTAAGGACTGGCTGTGCCTGTTGGTTTGAATTGTGTCTTGGTCTCTCTTCAGTGGCCCCTGTGGGGTACGGTTCAGGCAGAACCCTCAAGGGGGCTTGCGAGTCGTCGGAGGGCATATTGTGCAGCACGGGGCCTGGCCCTGGATGGTCAGCCTCCAGGTCTACCAGCCCCACAACAACCGCCTCAAGTAGGTCCTGAGGGCCTGAGGTCAGAGTAGGGGACCCCGGGGG-CCACAGTGGTGGCCAGCAGGACAGGGCCGGGAGCAGAGGAGAGGAAGAGGCCACCTTGGAGCAAGGTCCTCTCTAAGGAGGGTAGAACCATCCCCCCC-AGAGCCAGGAGTCTCGGGCCCAGACTTCTGGGAGAAATGCAGTCTGAGATACCAGTTATGTCCTCCGCCAGCTCTTATTGAGAT--CCCACGTGGCACAGTGGCAATCACTGTTAAAGAGACTAGTGAAGGTGCACAGACAGACTGGAGGGTGTCACTGCATGCAAGGGAGACACAGCAGTGCAGGCTGTTCTGGAGGAGGGTAGATAGCCACCCCCACCTGCTTGGGTCCTGCCTCCCCTCCCAAACTGCAGGGCCTGTGTTTTACCCACAGTGCCAGGTTTCGATCCACAGCACACACTCAGATAATGTTTATGAGCTGGGGTGTAGCTCAGCAGTACAGTTGCTTGTCTAGCATGTGTGAGGCCCTAGGTGGGATCCCCACTACTGGAAAAAAAAAAGTTTACTGAATGAGCCCTTCTCCCACCCAGACACATTCTTCAAGGTCTTAGCCAAGAATGAGGAATGGGGACCCAAAGGACTGACATACCTGAGCAAGATTCATGTGGTCCTGTCTGAGACCACCATCACCCTGCTCAAGGGCAGACATACACTGGTGAGCCCCAACCCC-ATCCCCCATCCACTCCTGCTGGGGCAACGGAATCTGACCAAGGCCCACTCCCGGCCGGCCCCAGCGGGGATAGGCTTAAACAAAGCACTGATGGTGAGGCTCCAAGCCACTATGGTGGGAGAGGTTGTTAGGCTGCTGTCAGTTACCATGGATACCATATCCCGTTGAAAGTTAAAGGTCAGCTTGAGTGACGATAAATAGAACTGACAGCCAAGGCATTTTTCAGAGGACTGAAATGAGAGAAGAATGTCAATTAGCAGCCACAGTCAGTCTGGGGCCCAGAGCAGGAGGCAGGAAGGAAGTCCATTGAATACTTGCAGGGCACACTGCAGACTTATCTGGTTTCCCTCTAAGCCAAACAAGAGAGACCCTATCACTACCCCAGATCAGAATGCTTCCCCAGGCAGGAAATTTATTGCTTTAAACTCATGCCCTGAAGTACCCGGCACTGCATGCTCTTTGTACTGGGCACTAAAGCTTGAATGAGCAGATCAAATTCCAAAGAATACCGAAGAACCCTGC--CAAGCTAACTCTTGAGTTAAAAGGACTACAGATGTTACAAAACGCTATTGCAAAACGCACACCCTGACATAAGACTACTCTCTGGTGCCCCTGGCAATTACATCAGTCAAGACTGGTTTCAGTGAGGACAGTAAGAGACCCTTTTGTTTGGATCAAGTTGTCCTTTCTTAAAGCGTAACAGGGGTTCATTAAATGTTGGACAAGAAGTTTGTACTCAAA-TGAGCTGAG-AAAAACTCAGGAAAACTCCACTGCAGAATTTAAAGAGACTTGGTGTTGGATGGAACTTTAGTGACTTGAAATATTTTATGTGAAATGGAGGCCTTTTAAAGTTTAAACCTATCACACTGGCAATTAGCGTGTAGGGGTAAGTCCTCAGCCGTGTAAGGATCACTGACAAGAGAATACTTCAAGCCAGGCTTTCAAAGAGGTCAGTGGTTGATAAGGGAACATACTTTTGTTTTGAGAAGAGTTTTGCTGAAATGCAGTCTCAAGCCCATCCCCTTATTAAAATCATTAACCACTCATTCATTGACTTACCCGCACCATCCAACATTTCTGCATGATGAAATTTTGGATCCCTCCTAGGTATTTGCCTAATTATCCAAATTCTCACTGGATTATTCCTAGCAATACACTATACATCTGACACAATAACGGCTTTCTCATCCGTCACTCATATTTGCCGAGATGTAAACTATGGCTGACTTATCCGATACATACATGCTAACGGAGCCTCCATATTTTTTATCTGCCTGTTCCTTCATGTAGGCCGAGGACTTTATTATGGATCTTATACCTACTTTGAAACATGAAATATTGGGGTAATTCTTTTATTCGCCGTTATAGCCACTGCATTCATAGGCTACGTTCTCCCATGAGGACAGATATCCTTTTGAGGTGCTACCGTTATTACAAATCTCCTATCAGCTATCCCATATATCGGAACAACACTAGTAGAGTGAATCTGAGGAGGCTTCTCAGTAGATAAAGCCACTCTAACACGATTCTTTGCATTTCACTTTATCCTCCCATTCATTATCACAGCATTAGTTATAGTTCACCTACTTTTCCTTCATGAAACTGGATCTAACAATCCTTCCGGATTAATCTCCGACTCTGATAAAATTCCATTCCATCCATACTACACTATTAAAGATATCCTAGGTATCCTCCTCCTAATTCTAGTCCTAATAATTTTAGTCCTATTCTCTCCCGACCTCCTTGGAGACCCAGATAACTACACCCCCGCTAATCCTCTCAATACTCCACCACATATTAAACCAGAGTGGTATTTCCTATTTGCATATGCCATTCTACGATCTATTCCCAACAAGCTAGGAGGAGTATTAGCCCTAGTTCTCTCCATCCTTATCCTAATATTATTCCCTATCCTCCACATATCCAAACAACGTAGTATAATATTCCGCCCACTTAGCCAATGCATATTCTGAATCTTAGTAGCTGATCTATTCACACTTACCTGAATCGGGGGCCAACCAGTCGAATACCCATTTATTATTATTGGCCAACTAGCATCAATTCTTTACTTTATAATTATTCTTCTTATTATACCAGCTATTAGCCTATTTGAAAACAAACTCCTAAAATGATA
[truncated: 697,673 more chars]
