# Supplementary material for: On simulated annealing phase transitions in phylogeny reconstruction
Source: Mol Phylogenet Evol. 2016 Aug;101:46–55. doi: 10.1016/j.ympev.2016.05.001 (PMC4912009; doi:10.1016/j.ympev.2016.05.001)
Supplement: Supplementary data 3 [file mmc3.zip › matrices/Alstrom5.smh.phy]

41 3426
Balish001 AGTTTGTCGT CTCAGTGTTA AATTTGGAGC TACGCTTAAG ACTAGCAGGC
          TTCTTCTGGA GCGTGCAAAA GAACTTGACC TTGCTATTGT TGGAGTTAGG
          TGAGCTGGCA GTGTCAAAAC ACAGTTGCAT TAAATAAGTT TTCTTTAAAT
          GGTCTGCCTG ACAATAGAGA TGCCTTTGCA TGTGATGACA TGAGTTTATA
          CAAAACCTCT -AACTAATTG GCAAAATAGT AACTGATATT TT-GTATCCT
          TTTGTAGTTT CCATGTTGGA AGTGGATGTA CAGACCCAGA GACCTTTGTT
          CAAGCCATTT CTGATGCCCG CTGTGTGTTT GATATGGGAG TAAGTCTAGC
          TCTACTTTCT CTGGAACTA- -G-TCAACTG TTGTGGCAAA ACGGAATGAG
          GTGTACAACT GTTATGGGAT TAAAAGCTAG CTAAGTCACT GACTTCATGT
          TGTTGGAGTT TTTTAGGTCC TGGGAGCTTA CTTTGACCAG CTTGGCAAAA
          CTCATCTACA GATGCACTAA AATTGGCAGC TCAAACTGAA ATGACTATTA
          CTTGAACATG TGTTAGCTCT GTTTCAAGTG TTATTGAAAT GACTTTACAT
          TACTTTT-AA GCTAAAGTTA TGAATTAAGA ACTAATATAA ATTATAAACT
          TTTCTTGACG GTGTTGC--- --TG------ -TTAATCTCA TTTTAGGCTG
          AACTTGGCTT CAGTATGTAT CTGCTTGATA TTGGCAAATA TCTGGAGGTA
          TGGAAAAGGG CAGGGAGTCT CAGTGTCTGA TATGTAGTGA ATGTGTGCAA
          GACAGCTATG TGAGAGTTAG GCTTTCATTT ACTGATGACT AGTTGGACTT
          CAGTGAGCTC TCCCTCAAGC CTAAGTTCTA TGTGTACAAG CAGGAAGCAC
          AGAAAGGGCT CATGGTATGC AAATAGTATG TGAATATCCA AGTTTAGATT
          TCTCATTCCA ACCACCACAC ACAGTCTGAC CAACCTTTGA CAACAATAAA
          CCAGCCTATG CA-------- -TGCCTGGGA AACTGTATTA CATAAGGACT
          GTCAGTGACG GGACACAAGG GACATACAAT TTTAGAGTAA ACCCTGGAGG
          ATCCATTGGA GACCAAGACC CATAAAACTA AGTGTTATAC AAACACAGGG
          CATGAATTTG CAGTCTTAAT GGATGAGGCA GACAAAAAGT GGAAAGGGCC
          ATGGTCTACT CAAGGTCATG AAGCAGATCA ACATCAGAGC TAGGAATAGA
          GCCCAGTGCT TCTGCCTAGC CCAGGCTCCT TACATAC-TA GACCTCGCTG
          TCTCTCCAGA GGCTGCAGGA GGGCCTACTG AATTAGCTCA GAGATATTTC
          CAGGCTCTGC AACCTATTTC TTAGTCTTGC TTTTNTGAAA ATAAACCTTG
          AGTGTCCCAT TAGTTTTTCT TTCTCTCTTT TCTTTCTCTC AGTTCATTTC
          TGGTGAACCT CAATTTCTTT GATTTAATGG CATTTAATAT TCTGTGACTT
          TGCTTAAT-A GTGAAGAATT AGTTGTGCAG TCCTAAAGAA CTCTTAGGAT
          TTTGCATTGA ATAAGGTGAA ATGTGTGAGT TGGGGTGAGT TCAGATGAAC
          ACCATAATGG AAGTGGCTCT TAAGCTCTCT GGCCTCTCTC TTACATCTCT
          TTACAATTTG GGGCTT--CT TTAGTAAAAT TGACTTTAGT GAAACT--AT
          GCAGAAGAAA TAATATTCTT TTCATAGTGG AAATAAGGGT CAGAATGGTT
          AAATGTACTC TCAACACCCA CATATTGATA TATCAGGTCA GTGCTATGAG
          ATGGTGCTGG CTTTCAAACT GAT-GTTTTT GTTTCAAACT GTGTTTTT-G
          GGTTTCAATG CAATGCACAG TGCAGAAGCT CCCTGTAACT CCTGTATCAA
          CACAGTGCTG CTGGAATTAG TGGAATTATT TTAAACACAC TCTGT--CTT
          CTCCCCCTGT GCTCTGGTCA GTTCCACCTT T-GATGCGGG TGCTGGCATC
          GCACTGAATG ACCATTTTGT CAAGCTGGTT TCCTGGTAGG TGCAGCCCTG
          GGG-ATGTGG GGGTTGGCAG AGACAGGTTA CAGACTT-GG G--TTCTATT
          GGTTACTGCT GGTGATCCAG GTGGATACAC AGACCTCCAG TCTCACTTTG
          GAGTGAGATT GCTACTTACC TAAAATTACT ATAGCTGCCT TCTTCCCCCT
          CTGG-AGGGT AGATGGGAGT TCACTTGTGT GGGGTGGGGC AGAGGAGCTG
          GAAGAATGGA AGAAGGTGT- -AAGAAATGG GTCAGCCCTG ACAGTGCTTG
          TTTTCTGTCC CCCAGGTATG ATAATGAATA TGGATACAGC AACCGTGTTG
          TGGGATCACT TCTAGGCATC TGCCTAATCA CACAAATCAT CACAGGGCTA
          CTGCTAGCCA TACATTACAC AGCAGACACC GCCCTAGCTT TCTCATCCGT
          CGCCCACACA TGTCGGAACG TCCAGTTTGG CTGACTAATC CGAAACCTAC
          ACGCAAACGG AGCTTCTTTC TTCTTCATCT GCATCTATTT CCATATTGGC
          CGAGGTATCT ACTACGGCTC ATACCTAAAC AAAGAAACCT GAAACGTAGG
          AGTCGTCCTC CTACTAATAC TCATAGCAAC CGCCTTCGTA GGATACGTCC
          TACCTTGAGG ACAAATATCA TTCTGAGGAG CTACAGTCAT CACAAACCTC
          TTTTCAGCAA TCCCATATAT TGGCCAAACC CTAGTAGAAT GAGCATGAGG
          GGGATTTTCA GTAGACAACC CAACACTCAC CCGATTCTTC GCCATCCACT
          TCCTCCTTCC ATTCGTCATT GCAGGACTAA CCCTAGTACA CCTTACCCTA
          TTACACGAAA CTGGATCCAA CAACCCCCTA GGAATCCCCT CAGACTGCGA
          CAAAATCCCA TTCCACCCGT ACTACTCCAC AAAAGATATC CTAGGGTTCG
          CACTCATATT CATCCTACTA GCCAGCCTAG CACTATTCTC TCCCAACCTC
          CTAGGCGACC CARAAAACTT CACCCCAGCC AATCCACTAG CCACACCCCC
          ACATATCAAA CCAGAGTGAT ACTTCCTATT TGCTTACGCC ATCCTACGAT
          CAATCCCAAA CAAACTAGGA GGAGTACTTG CCCTAGCCGC CTCAGTCCTC
          GTCTTATTCC TAATACCACT ACTACACACA TCCAAACTCC GATCCATAAC
          CTTCCGTCCC CTATCACAAA TCTTATTCTG AACCCTAGTT GCAAACGTAC
          TAGTCCTAAC CTGAGTAGGC AGCCAACCTG TAGAACACCC ATTCATTATC
          ATCGGACAAC TCGCCTCACT CTCCTACTTC ACTATTATTC TAGTTCTCTT
          CCCCCTTGCA TCCATCTTAG AGAACAAAAT ACTCAAACTA TAACTCTAAT
          AGTTTATAAA AAA-CATTGG TCTTGT
Bbaboe002 AGTTTGTCGT CTCAGTGTTA AATTTGGAGC TACGCTTAAG ACTAGCAGGC
          TTCTTCTGGA GCGTGCAAAA GAACTTGACC TTGCCATTGT TGGAGTTAGG
          TGAGCTGACA GTGTCAAAAC ACAGTTGCAT TAAATAAGTT TTCTTTAAAT
          GGTCTACCTG ACAATAGAGA TGCCTTTGCA TGTGATGACG TGAGTTTATA
          CAAAACTTCT TAACTAATTT GCAAAATAGT AACTGATATT YT-GTATCCT
          TTTGTAGTTT CCATGTTGGA AGTGGATGTA CAGACCCAGA GACCTTTGTT
          CAAGCCATTT CTGATGCCCG CTGTGTGTTT GATATGGGAG TAAGTCTAGC
          TCTACTTTCT CTGGAACTAC TGCTCAACTG TTATGRCAAA TTGGAATGAG
          GTGTACAACT GTTGTAGGGT TAAAAGCTAG CTAAGTCACT GGCTTCATGT
          TATTGGAATT TTTTAGGTCC TGGTAGCTTA CTTTGACCAG CTTGGCAAAA
          CTCATCTACA GATGCACTAA AATTGGCAGC TCAAACTCAA ATGACTGTTA
          CTTGAACATG TGTTAGCTCT GTTTCAAGTG TTAATGAAAT GACTTTACAT
          TACTTTTTAA GCTAAAATTA TGAATTATGA ACTGATATAA ATTATAAACT
          TTTCTTGACA GTGTTGC--- --TG------ -TTAATCTCA TTTTAGGCTG
          AACTTGGCTT CAGTATGTAT CTGCTTGATA TTGGNNNNNN NNNNNNNGTA
          TGGAAAAGGG CAGGGAGTCT CAGTGTTTGA TATGTAGTGA ATGTATGCAA
          GACAGCTATG TGAGAGTTAG GCTTTCATTT ACTGATGACT AGTTGGACTT
          CAGTGAGCTC TCCCTCAAGC CTAAGTTCTG TGTGTACAAG CAGGAAGCAC
          AGAAAGGGCT CATGGTATGC AAATAGTATG TGAATATCCA AGTTTAGATT
          TCTTATTCCA ACCACCACAC ACAGTCTGAC CAACCTTTGA CAACAATAAA
          CCAGCCTATG CA-------- -TGCCTGGGA AACTGTATTA TATAAGGACT
          GTCAGTGATG GGACACAAAG GACATACAAT TTTAGAGTAA ACCCTGGAGG
          ATCCATTGGA GACCAAGACC CATAAAACCC AGTGTTATAC AAACACAGGG
          CATGAATTTG CAGTCTTAAT GGATGAGGCA GACAAAAAGT GGAAAGGGCC
          ATGGTCTACT CAAGGTCATG AAGCAGATCA GCGTCAGAGC TAGGAATAGA
          GCCCAGTGCT TCTGCCTAGC CCAGGCTCCT TACATAC-TA GACCTCGTTG
          TCTCTCCAGA GGCTGCAGGA GGGCCTACTG AATTAGCTCA GAGATATTTC
          CAGGCTCTGC AACCTATTTC TTAGTCTTGC TTTTCTGAAA ATAAACCTTG
          AGTGTCCCAT TAGTTTTTCT TTCTCTCTTT TCTTTCTCTC AGTTCATTTC
          TGGTGCACCT CAGTTTCTTT GATTTAACAA CATTTAATAT TCTRTGACTT
          TGCTTAAT-A GTGAAGAATT AGTTGTGCAG TCCTAAAGAA CTCTTAGGAT
          TTGGCATTGA AAAAGGTGAA ATGTGTGAGT TGGGGTGAGT TCAGATGAAC
          TCCATAATGG AAGTGGCTCC TAAACTCTCT GGCCTCTCTC TTACATCTCT
          TTACAATTTG GGGCTT--GT TTARTAAMAT TGATTTTAGT GAAACT--AT
          GCAGAAGAAA TAATATTCTT TTCATAGTGG AAATAAGGGT CAGAATAGTT
          AAATGTACTC TCAACACCCA CGTATTGATA TATCAGGTCA GTGTTATGAG
          ATGGTGCTGG CTTTCAAACT GAT-CTTTTT GTTTCWAAYT GTGTTTTT-G
          GGTTTCAATG CAATGCACAG TGCAGAAGCT CCCTGTAACT TCTGTATCAA
          CACAGTGCTG CTGGAATTAG TAGAATTATT TTAAACACAC TCTGT--CTT
          CTCCCC-TGT GCTCTGGTCA GNNNNNNNNN NNNNNNNNNN NNNNNNNNNN
          NNNNNNNNNN NNNNNNNNNN NNNNNNNNNN NNNNNNNNNN NNNNNNNNNN
          NNNNNNNNNN NNNNNNNNNN NNNNNNNNNN NNNNNNNNNN NNNNNNNNNN
          NNNNNNNNNN NNNNNNNNNN NNNNNNNNNN NNNNNNNNNN NNNNNNNNNN
          NNNNNNNNNN NNNNNNNNNN NNNNNNNNNN NNNNNNNNNN NNNNNNNNNN
          NNNNNNNNNN NNNNNNNNNN NNNNNNNNNN NNNNNNNNNN NNNNNNNNNN
          NNNNNNNNNN NNNNNNNNNN NNNNNNNNNN NNNNNNNNNN NNNNNNNNNN
          NNNNNNNNNN NNNNNNNNNN NNNNNNNNNN NNNNNNNNNN NNNNNNNNNN
          NNGGATCACT CCTAGGCATC TGCCTAATCA CGCAAATCAT TACAGGACTG
          CTGCTAGCCA TACACTACAC AGCAGATACT GCCCTAGCAT TTTCATCTGT
          CGCCCACATG TGCCGAAACG TCCAATTTGG CTGACTCATC CGAAACCTAC
          ACGCAAACGG AGCTTCCCTA TTCTTCATCT GCATCTACTT CCACATCGGC
          CGAGGAATCT ACTACGGCTC ATACCTAAAC AAAGAAACCT GAAACGTCGG
          AGTTGTCCTC CTACTAGCAC TGATAGCAAC CGCTTTTGTA GGTTACGTAC
          TACCCTGAGG ACAAATATCA TTCTGAGGAG CTACCGTAAT CACAAACCTA
          TTCTCAGCAA TCCCCTACAT CGGCCAAACT CTAGTAGAAT GAATATGAGG
          AGGATTCTCA GTAGACAACC CCACACTAAC CCGATTCTTT GCTATCCACT
          TCCTTCTTCC ATTCGTCATC GCAGGTCTAA CACTAGTCCA CCTCACCCTC
          CTACACGAAA CAGGCTCTAA TAACCCCCTA GGCATCCCCT CAGACTGTGA
          CAAAATCCCA TTCCACCCAT ACTACACCAC AAAAGACATC CTAGGATTCG
          CACTCACACT CACCCTACTA GTCAGCCTAG CACTATTCCT ACCCAACCTC
          CTAGGCGACC CAGAGAATTT TACCCCAGCT AACCCACTAG CCACGCCCCC
          ACACATCAAA CCTGAATGAT ACTTCCTATT CGCCTATGCT ATCCTCCGAT
          CCATCCCAAG CAAACTAGGG GGAGTACTGG CCCTAGCTGC CTCAGTACTT
          GTTCTATTCC TGATACCACT ACTACACACA TCCAAACTAC GATCAATAAC
          TTTCCGTCCA CTGTCACAAA TCCTATTCTG AACCCTAGTC ACAAACGTAC
          TAATCCTAAC CTGAGTAGGC AGCCAACCAG CCGAACACCC ATTCATTATC
          ATCGGACAAC TTGCCTCACT CTCCTACTTC ACCATCATTC TAGTCCTCTT
          CCCACTTGTA TCCATTCTAG AGAACAAGAT GCTAAAACTC NNNNNNNNNN
          NNNNNNNNNN NNNNNNNNNN NNNNNN
Bbaboe003 NNNNNNNNNN NNNNNNGTTA AATTTGGAGC TACRCTTAAG ACTAGCAGGC
          TTCTTCTGGA GCGTGCAAAA GAACTTGACC TTGCCATTGT TGGAGTTAGG
          TGAGCTGACA GTGTCAAAAC ACAGTTGCAT TAAATAAGTT TTCTTTAAAT
          GGTCTACCTG ASMATMKASA TGCCTTTGCA TGTGATGACG TGAGTTTATA
          CAAAACTTCT TAACTAATTT GCAAAATAGT AACTGATATT TT-GTATCCT
          TTTGTAGTTT CCATGTKGGA AGTGGATGTA CAGACCCAGA GACCTTTGTT
          CAAGCCATTT CTGATGCCCG CTRTGTGTTT GATATGGGAG TAAGTCTAGC
          TCTACTTTCT CTGGAACTAC TGCTCAACTG TTATGGCAAA TTGGAATGAG
          GTGTACAACT GTTGTAGGGT TAAAAGCTAG CTAAGTCACT GGCTTCATGT
          TATTGGAATT TTTTAGGTCC TGGTAGCTTA CTTTGACCAG CTTGGCAAAA
          CTCATCTACA GATGCACTAA AATTGGCAGC TCAAACTCAA ATGACTGTTA
          CTTGAACATG TGTTAGCTCT GTTTCAAGTG TTAATGAAAT GACTTTACAT
          TACTTTTTAA GCTAAAATTA TGAATTATGA ACTGATATAA ATTATAAACT
          TTTCTTGACA GTGTTGC--- --TG------ -TTAATCTGA TTTTAGGCTG
          AACTTGGCTT CAGTATGTAT CTGCTTGATA TTGGCAAATA TCTGGAGGTA
          TGGAAAAGGG CAGGGAGTCT CAGTGTCTGA TATGTAGTGA ATGTATGCAA
          GACAGCTATG TGAGAGTTAG GCTTTCATTT ACTGATGACT AGTTGGACTT
          CAGTGAGCTC TCCCTCAAGC CTAAGTTCTG TGTGTACAAG CAGGAAGCAC
          AGAAAGGGCT CATGGTATGC AAATAGTATG TGAATATCCA AGTTTAGATT
          TCTTATTCCA ACCACCACAC ACAGTCTGAC CAACCTTTGA CAACAACAAA
          CCAGCCTATG CA-------- -TGCCTGGGA AACTGTATTA TATAAGGACT
          GTCAGTGATG GGACACAAAG GACATACAAT TTTAGAGTAA ACCCTGGAGG
          ATCCATTGGA GACCAAGACC CATAAAACCC AGTGTTATAC AAACACAGGG
          CATGAATTTG CAGTCTTAAT GGATGAGGCA GACAAAAAGT GGAAAGGGCC
          ATGGTCTACT CAAGGTCATG AAGCAGATCA GCGTCAGAGC TAGGAATAGA
          GCCCAGTGCT TCTGCCTAGC CCAGGCTCCT TACATAC-TA GACCTCGTTG
          TCTCTCCAGA GGCTGCAGGA GGGCCTACTG AATTAGCTCA GAGATATTTC
          CAGGCTCTGC AACCTATTTC TTAGTCTTGC TTTTCTGAAA ATAAACCTTG
          AGTGTCCCAT TAGTTTTTCT TTCTCTCTTT TCTTTCTCTC AGTTCATTTC
          TGGTGCACCT CAGTTTCTTT GATTTAACAA CATTTAATAT TCTGTGACTT
          TGCTTAAT-A GTGAAGAATT AGTTGTGCAG TCCTAAAGAA CTCTTAGGAT
          TTGGCATTGA AAAAGGTGAA ATGTGTGAGT TGGGGTGAGT TCAGATGAAC
          TCCATAATGG AAGTGGCTCC TAAACTCTCT GGCCTCTCTC TTACATCTCT
          TTACAATTTG GGGCTT--GT TTAGTAAAAT TGATTTTAGT GAAACT--AT
          GCAGAAGAAA TAATATTCTT TTCATAGTGG AAATAAGGGT CANAATAGTT
          AAATGTACTC TCAACACCCA CATATTGATA TATCAGGTCA GTGTTATGAG
          ATGGTGCTGG CTTTCAAACT GAT-CTTTTT GTTTCAAACT GTGTTTTT-G
          GGTTTCAATG CAATGCACAG TGCAGAAGCT CCCTGTAACT TCTGTATCAA
          CACAGTGCTT CTGGAATTAG TGGAATTATT TTAAACACAC TCTGT--CTT
          CTCCCC-TGT GCTCTGGTCA NTTCCACCTT T-GATGCGGG TGCTGGCATC
          GCACTGAACG ACCATTTTGT CAAGCTGGTT TCCTGGTAGG TGCAGCCCTG
          GGG-ATGTGG GGGTTGGCAC AGAYGGGTTA CAGACTT-GG GTGTCCTGTT
          GGTTACTGCT GGTGATCCAG GTGGATACAC AGACCTCCAG TCTCATTGTG
          GAGTGAGATT GCTACTTACC TGAAATTACT ATAGCTGCCT TCTTCCCCCT
          CTGG-AGGGT AGATGGGAGT TCACTTGTGA GGGATGGGGC AGAGGAGCTG
          GAAGAATGGA AGAAGGTGT- -AAGAAATGG GTCAGCCCTG ACAGTGCTTG
          TTTTCTGTCC CC-AGGTATG ATAATGAATA TGGATACAGC AACCGTGTTG
          TGGGATCACT CYTAGGCATC TGCCTAATCA CGCAAATCAT CACAGGGCTA
          CTGCTAGCCA TGCACTACAC AGCAGACACC GCCCTAGCCT TCTCATCCGT
          AGCTCACCTA TGCCGAAACG TCCAATTCGG TTGACTTATC CGAAACTTAC
          ACGCAAACGG AGCCTCCCTA TTCTTCATCT GCATCTACTT CCACATCGGC
          CGAGGGATCT ACTACGGCTC ATACCTAAAC AAAGAAACCT GAAATGTCGG
          AGTTATCCTT CTACTCGCAC TAATAGCAAC TGCTTTCGTA GGCTACGTAT
          TACCCTGAGG ACAAATATCA TTCTGAGGGG CTACCGTGAT CACAAACCTA
          TTCTCAGCAA TCCCCTACAT TGGCCAAACC CTAGTAGAAT GAATATGAGG
          GGGATTCTCA GTAGACAACC CCACATTAAC TCGATTCTTC GCCATCCACT
          TCCTTCTTCC ATTCGTCATT GCAGGACTAA CACTAGTCCA CCTCACCCTT
          CTACACGAAA CAGGCTCCAA CAACCCTCTA GGCATCCCCT CGGACTGTGA
          CAAAATCCCA TTCCACCCAT ACTACTCCAC AAAAGATATC CTAGGGTTCG
          CACTCACACT TATCCTACTG GTCAGCTTAG CACTCTTCCT ACCCAACTTC
          CTGGGCGACC CGGAAAATTT CACCCCAGCC AACCCACTAG CCACACCTCC
          ACACATCAAA CCTGAATGAT ACTTCCTATT CGCCTACGCC ATCCTCCGAT
          CCATCCCAAG CAAACTAGGC GGAGTATTAG CCCTAGCCGC CTCAGTACTT
          GTCCTATTCC TAATACCACT ACTACACACA TCCAAACTAC GATCAATGAC
          TTTCCGCCCA CTATCACAAA TCCTATTCTG AACCCTAGTC ACAAACGTAC
          TAATCCTAAC CTGAGTAGGC AGCCAACCAG TCGAACACCC ATTCATCATC
          ATTGGGCAAC TCGCCTCACT CTCCTACTTC ACCATCATCC TGGTCCTCTT
          CCCACTTGTA TCCATCCTAG AGAACAAAAT ACTAAAACTC TAACTCTAGT
          AGTTTATCAA AAA-CATTGG TCTTGT
Bbangw004 AGTTTGTCGT CTCAGTGTTA AATTTGGAGC TACACTTAAG ACTAGCAGGC
          TTCTTCTGGA GCGTGCAAAA GAACTTGACC TTGCCATTGT TGGAGTTAGG
          TGAGCTGACA GTGTCAAAAC ACAGTTGTAT TAAATAAGTT TTCTTGAAAT
          GGTCTACCTG ACAATAGAGA TGCCTTTGCA TGTGATGACG TGAGTTTATA
          CAAAACTTCT TAACTAATTT GCAAAATAGT AACTGATATT TT-GTATCCT
          TTTGTAGTTT CCATGTTGGA AGTGGATGTA CAGACCCAGA GACCTTTGTT
          CAAGCCATTT CCGATGCCCG CTGTGTGTTT GATATGGGAG TAAGTCTAGC
          TCTACTTTCT CTRGAACTAC TGCTCAACTG TTATGGCAAA ATGGAATGAG
          GTGTACAGCT GTTACAGGGT TAAAAGCTAG CTAAGTCACT GGCTTCATGA
          TATTGGAATT TTTTAGGTCC TGGTAGCTTA CTTTGACCAG CTTGGCAAAA
          CTCATCTACA GATGCACTAA AATTGGCAGC TCAAACTCAA ATGACTGTTA
          CTTGAACATG TGTTAGCTCT GTTTCAAGTG TTAACGAAAT GACTTTA---
          --CTTTTTAA GCTAAAATTA TGAATTATGA ACTGATATAA ATTATAAACT
          TTTCTTGACA GTGTTGC--- --TG------ -TTAATCTCA TTTTAGGSTG
          AACTTGGCTT CAGTATGTAT CTGCTTGATA TTGGNNNNNN NNNNNNNGTA
          TGGAAAAGGG CAGGGAGTCT CAGTGTCTGA TATGTAGTGA ATGTGTGCAA
          GACAGCTATG TGAGAGTTAG GCTTTCATTT ACTGATGACT AGTTGGACTT
          CAGTGAGCTC TCCCTCAAGC CTAAGTTCTG TGTGTACAAG CAGGAAGCAC
          AGAAAGGGCT CATGGTATGC AAATAGTATG TGAATATCCA AGTTTAAATT
          TCTCATTCCA ACCACCACAC ACAGTCTGAC CAACCTTTGA CAACAATAAA
          CCAGCCTATG CA-------- -TGCCTGGGA AACTGTATTA TATAAGGACT
          GTCAGTGATG GGACACAAAG GACATACAAT TTTAGAGTAA ACCCTGGAGG
          ATCCATTGGA GACCAAGACC CATAAAACTA AGTGTTATAC AAACACAGGG
          CATGAATTTG CAGTCTTAAT GGATGAGGCA GACAAAAAGT GGAAAAGGCC
          ATGGTCTACT CAAGGTCATG AAGCAGATCA GCGTCAGAGC TAGGAATAGA
          GCCCAGTGCT TCTGCCTAAC CCAGGCTCCT TACATAT-TA GACCTCGTTG
          TCTCTCCAGA GGCTGCAGGA GGGCCTACTG AATTAGCTCA GAGATATTTC
          CAGGCTCTGC AACCTATTTC TTAGTCTTGC TTTTCTGAAA ATAAACCTTG
          AGTGTCCCAT TAGTTTTTCT TTCTCTCTTT TCTTTCTCTC AGTTCATTTC
          TGGTGCACCT CAGTTTCTTT GATTTAACAA CATTTAATAT TCTGTGACTT
          TGCTTAAT-A GTGAAGAATT AGTTGTGCAG TCCTAAAGAA CTCTTAGGAT
          TTGGCATTGA AAAAGGTGAA ATGGGTGART T--------- -CAGATGAAC
          TCCATAATGG AAGTGGCTCT TAAACTCTCT GGCCTCTCTC GTACATCTCT
          CTACAATTTG GGGCTT--GT TTAGTAAAAT TGATTTTAGT GAAACT--GT
          GCAGAAGAAA TAATATTCAT TTCATAGTGG AAATAAGGGT CAGAATAGTT
          AAATGTACTC TCAACACCCA CATATTGATA TATCAGGTCA GTGTTATGAG
          ATGGTGCTGG CTTTCAAACT GAT-GTTTTT GTTTCAAACT GTGTTTTT-G
          GGTTTCAATG CAATGCACAG TGCAGAAGCT CCCTGCAACT CCTGTATCAA
          CACAGTGCTG CTGGAATTAG TGGAATTATT TTAAATACAC TCTGT--CTT
          CTCCCC-TGT GCTCTGGTCA GTTCCACCTT TTGATGCGGG TGCTGGCATT
          GCACTGAACG ACCATTTTGT CAAGCTGGTT TCCTGGTAGG TGCAGCCCTG
          GGG-ATGTGG GGGTTGGCAC AGACGGGTTA CAGACTT-GG GTGTCCTGTT
          GGTTACTGCT GGTGATCCAG GTGGATACAT AGACCTCCAG TCTCACTGTG
          GAGTGAGATT GCTACTTACC TGAAATTACT ATAGCTGCTT TCTTCCCCCT
          CKGG-AGGGT AGATGGGAGT TCACTTGTGA GGGATGGGGC AGAGGAGCTG
          GAAGAATGGA AGAAGGTGT- -AAGAAATGG GTCAGCCCTG ACAGTGCTTG
          TTTTCTGTCC CC-AGGTATG ATAATGAATA TGGATACAGC AACCGTGTTG
          TNGGATCACT CCTAGGCATC TGCCTAATCG TACAAATCAC CACAGGGCTA
          CTGCTAGCCA TGCACTACAC AGCAGACACT GCCCTCGCCT TCTCATCTGT
          CGCCCACATG TGCCGAAACG TCCAATTTGG CTGACTCATC CGAAACCTCC
          ATGCAAACGG AGCCTCCCTC TTCTTTATCT GCATCTACTT CCACATCGGC
          CGAGGAATCT ACTACGGCTC ATACCTGAAC AAAGAAACCT GAAATGTCGG
          TGTCATCCTC CTCCTAACAC TGATAGCAAC CGCTTTCGTA GGCTACGTAC
          TGCCCTGAGG CCAAATATCA TTCTGAGGAG CCACCGTCAT CACAAACCTG
          TTCTCAGCAA TCCCCTATAT CGGCCAAACC CTAGTAGAAT GAATATGAGG
          CGGATTCTCA GTAGACAACC CCACACTAAC CCGATTCTTT GCTATCCATT
          TCCTCCTCCC ATTCGTTATT GCGGGACTAA CACTAGTCCA CCTCACCCTC
          CTACACGAAA CAGGCTCCAA CAACCCCCTA GGTATCCCCT CAGACTGTGA
          CAAAATCCCG TTCCACCCAT ACTACTCTAC AAAAGACATT CTAGGATTCG
          CACTAACACT TATCCTGCTA GTTAGCCTAG CACTATTCCT ACCCAACTTC
          CTAGGCGACC CAGAAAACTT CACCCCAGCC AACCCCCTAG CTACACCCCC
          ACATATCAAA CCCGAATGAT ACTTCCTATT CGCCTACGCT ATCCTTCGAT
          CTATCCCAAG CAAACTAGGA GGAGTACTAG CCCTAGCCGC CTCAGTACTC
          GTCCTATTCC TGATACCACT ACTACACACA TCCAAACTAC GATCAATAAC
          CTTCCGTCCA CTATCACAAA TCCTATTCTG AACTCTAGTT ACAAACGTAC
          TAATCCTAAC CTGAGTAGGC AGCCAACCAG TCGAACACCC ATTCATCATC
          ATCGGACAAC TCGCCTCACT CTCCTACTTC ACCATCATCC TAGTCCTCTT
          CCCACTTGTA TCAATCCTAG AGAACAAAAT ACTAAAACTC TAACTCTAAT
          AGTTTATAAA AAA-CATTGG TCTTGT
Bbarra005 NNNNNNNNNN NNNNNNNNNN NNNNNNNNNN NNNNNNNNNN NNNNNNNNNN
          NNNNNNNNNN NNNNNNNNNN NNNNNNNNNN NNNNNNNNNN NNNNNNNNNN
          NNNNNNNNNN NNNNNNNNNN NNNNNNNNNN NNNNNNNNNN NNNNNNNNNN
          NNNNNNNNNN NNNNNNNNNN NNNNNNNNNN NNNNNNNNNN NNNNNNNNNN
          NNNNNNNNNN NNNNNNNNNN NNNNNNNNNN NNNNNNNNNN NNNNNNNNNN
          NNNNNNNNNN NNNNNNNNNN NNNNNNNNNN NNNNNNNNNN NNNNNNNNNN
          NNNNNNNNNN NNNNNNNNNN NNNNNNNNNN NNNNNNNNNN NNNNNNNNNN
          NNNNNNNNNN NNNNNNNNNN NNNNNNNNNN NNNNNNNNNN NNNNNNNNNN
          NNNNNNNNNN NNNNNNNNNN NNNNNNNNNN NNNNNNNNNN NNNNNNNNNN
          NNNNNNNNNN NNNNNNNNNN NNNNNNNNNN NNNNNNNNNN NNNNNNNNNN
          NNNNNNNNNN NNNNNNNNNN NNNNNNNNNN NNNNNNNNNN NNNNNNNNNN
          NNNNNNNNNN NNNNNNNNNN NNNNNNNNNN NNNNNNNNNN NNNNNNNNNN
          NNNNNNNNNN NNNNNNNNNN NNNNNNNNNN NNNNNNNNNN NNNNNNNNNN
          NNNNNNNNNN NNNNNNNNNN NNNNNNNNNN NNNNNNNNNN NNNNNNNNNN
          NNNNNNNNNN NNNNNNNNNN NNNNNNNNNN NNNNNNNNNN NNNNNNNNNN
          NNNNNNNNNN NNNNNNNNNN NNNNNNNNNN NNNNNNNNNN NNNNNNNNNN
          NNNNNNNNNN NNNNNNNNNN NNNNNNNNNN NNNNNNNNNN NNNNNNNNNN
          NNNNNNNNNN NNNNNNNNNN NNNNNNNNNN NNNNNNNNNN NNNNNNNNNN
          NNNNNNNNNN NNNNNNNNNN NNNNNNNNNN NNNNNNNNNN NNNNNNNNNN
          NNNNNNNNNN NNNNNNNNNN NNNNNNNNNN NNNNNNNNNN NNNNNNNNNN
          NNNNNNNNNN NNNNNNNNNN NNNNNNNNNN NNNNNNNNNN NNNNNNNNNN
          NNNNNNNNNN NNNNNNNNNN NNNNNNNNNN NNNNNNNNNN NNNNNNNNNN
          NNNNNNNNNN NNNNNNNNNN NNNNNNNNNN NNNNNNNNNN NNNNNNNNNN
          NNNNNNNNNN NNNNNNNNNN NNNNNNNNNN NNNNNNNNNN NNNNNNNNNN
          NNNNNNNNNN NNNNNNNNNN NNNNNNNNNN NNNNNNNNNN NNNNNNNNNN
          NNNNNNNNNN NNNNNNNNNN NNNNNNNNNN NNNNNNNNNN NNNNNNNNNN
          NNNNNNNNNN NNNNNNNNNN NNNNNNNNNN NNNNNNNNNN NNNNNNNNNN
          NNNNNNNNNN NNNNNNNNNN NNNNNNNNNN NNNNNNNNNN NNNNNNNNNN
          NNNNNNNNNN NNNNNNNNNN NNNNNNNNNN NNNNNNNNNN NNNNNNNNNN
          NNNNNNNNNN NNNNNNNNNN NNNNNNNNNN NNNNNNNNNN NNNNNNNNNN
          NNNNNNNNNN NNNNNNNNNN NNNNNNNNNN NNNNNNNNNN NNNNNNNNNN
          NNNNNNNNNN NNNNNNNNNN NNNNNNNNNN NNNNNNNNNN NNNNNNNNNN
          NNNNNNNNNN NNNNNNNNNN NNNNNNNNNN NNNNNNNNNN NNNNNNNNNN
          NNNNNNNNNN NNNNNNNNNN NNNNNNNNNN NNNNNNNNNN NNNNNNNNNN
          NNNNNNNNNN NNNNNNNNNN NNNNNNNNNN NNNNNNNNNN NNNNNNNNNN
          NNNNNNNNNN NNNNNNNNNN NNNNNNNNNN NNNNNNNNNN NNNNNNNNNN
          NNNNNNNNNN NNNNNNNNNN NNNNNNNNNN NNNNNNNNNN NNNNNNNNNN
          NNNNNNNNNN NNNNNNNNNN NNNNNNNNNN NNNNNNNNNN NNNNNNNNNN
          NNNNNNNNNN NNNNNNNNNN NNNNNNNNNN NNNNNNNNNN NNNNNNNNNN
          NNNNNNNNNN NNNNNNNNNN NNNNNNNNNN NNNNNNNNNN NNNNNNNNNN
          NNNNNNNNNN NNNNNNNNNN NNNNNNNNNN NNNNNNNNNN NNNNNNNNNN
          NNNNNNNNNN NNNNNNNNNN NNNNNNNNNN NNNNNNNNNN NNNNNNNNNN
          NNNNNNNNNN NNNNNNNNNN NNNNNNNNNN NNNNNNNNNN NNNNNNNNNN
          NNNNNNNNNN NNNNNNNNNN NNNNNNNNNN NNNNNNNNNN NNNNNNNNNN
          NNNNNNNNNN NNNNNNNNNN NNNNNNNNNN NNNNNNNNNN NNNNNNNNNN
          NNNNNNNNNN NNNNNNNNNN NNNNNNNNNN NNNNNNNNNN NNNNNNNNNN
          NNNNNNNNNN NNNNNNNNNN NNNNNNNNNN NNNNNNNNNN NNNNNNNNNN
          NNNNNNNNNN NNNNNNNNNN NNNNNNNNNN NNNNNNNNNN NNNNNNNNNN
          NNNNNNNNNN NNNNNNNNNN NNNNNNNNNN GCCCTAGCCT TCTCATCCGT
          TGCCCACATG TGCCGAAACG TCCAATTCGG CTGACTCATC CGGAACCTAC
          ACGCAAACGG AGCCTCCCTC TTCTTCATCT GCATCTACTT CCACATTGGC
          CGAGGAATCT ATTACGGCTC ATACCTAAAT AAAGAAACCT GAAATGTCGG
          AGTCATCCTT CTTCTGTTAC TAATAGCAAC TGCTTTCGTA GGCTACGTAC
          TACCTTGAGG CCAAATATCA TTCTGAGGGG CTACCGTGAT CACAAACCTA
          TTCTCAGCTA TCCCCTACAT CGGCCAAACC TTAGTAGAGT GAATATGAGG
          CGGATTCTCA GTAGACAATC CCACACTAAC TCGATTCTTC GCCATCCACT
          TCCTTCTACC ATTCGTCATC GCAGGGCTGA CACTAGTCCA CCTCACCCTT
          CTACACGAAA CAGGCTCCAA TAACCCCCTA GGCATCCCTT CAGATTGCGA
          TAAAATCCCA TTCCACCCAT ATTACACCAC AAAAGACATC CTAGGATTCG
          CACTCACACT CATTCTACTA GTAGGCCTAG CGCTTTTCCT ACCTAACCTG
          CTAGGCGACC CAGAAAACTT CACCCCAGCT AATNNNNNNN NNNNNNNNNN
          NNNNNNNNNN NNNNNNNNNN NNNNNNNNNN NNNNNNNNNN NNNNNNNNNN
          NNNNNNNNNN NNNNNNNNNN NNNNNNNNNN NNNNNNNNNN NNNNNNNNNN
          NNNNNNNNNN NNNNNNNNNN NNNNNNNNNN NNNNNNNNNN NNNNNNNNNN
          NNNNNNNNNN NNNNNNNNNN NNNNNNNNNN NNNNNNNNNN NNNNNNNNNN
          NNNNNNNNNN NNNNNNNNNN NNNNNNNNNN NNNNNNNNNN NNNNNNNNNN
          NNNNNNNNNN NNNNNNNNNN NNNNNNNNNN NNNNNNNNNN NNNNNNNNNN
          NNNNNNNNNN NNNNNNNNNN NNNNNNNNNN NNNNNNNNNN NNNNNNNNNN
          NNNNNNNNNN NNNNNNNNNN NNNNNN
Bcarpa006 AGTTTGTCGT CTCAGTGTTA AATTTGGAGC TACACTTAAG ACTAGCAGGC
          TTCTTCTGGA GCGTGCAAAA GAACTTGACC TTGCCATTGT TGGAGTTAGG
          TGAGCTGACA GTGTCAAAAC ACAGTTGCWT TAAATAAGTT TTCTTTAAAT
          GGTCTACCTG ACAATAGAGA TGCCTTTGCA TGTGATGACG TGAGTTTATA
          CAAAACTTCT TAACTAATTT GCAAAATAGT AACTGATATT TT-GTATCCT
          TGTGTAGTTT CCATGTTGGA AGTGGATGTA CAGACCCAGA GACCTTTGTT
          CAAGCCATTT CTGATGCCCG CTGTGTGTTT GATATGGGAG TAAGTCTAGC
          TCTACTTTCT CTGGAACTAC TGCTCAACTG TTACGGCAAA TTGGAATGAG
          GTGTACAACT GTTGTAGGGT TAAAAGCTAG CTAAGTCACT GGCTTCATGT
          TATTGGAATT TTTTAGGTCC TGGTAGCTTA CTTTGACCAG CTTGGCAAAA
          CTCATMTACA GATGCACTAA AATTGGCAGC TCAAACTCAA ATGACTGTTA
          CTTGAACATG TGTTAGCTCT GTTTCAAGTG TTAATGAAAT GGCTTTACAT
          TACTTTTTAA GCTAAAATTA TGAATTATGA ACTGATATAA ATTATAAACT
          TTTCTTGACA GTGTTGC--- --TG------ -TTAATCTCA TTTTAGGCTG
          AACTTGGCTT CAGTATGTAT CTGCTTGATA TTGGNNNNNN NNNNNNNGTA
          TGGAAAAGGG CAGGGAGTCT CAGTGTTTGA TATGTAGTGA ATGTATGCAA
          GACAGCTATG TGAGAGTTAG GCTTTCATTT ACTGATGACT AGTTGGACTT
          CAGTGAGCTC TCCCTCAAGC CTAAGTTCTG TGTGTACAAG GAGGAAGCAC
          AGAAAGGGCT CATGGTATGC AAATAGTATG TGAATATCCA AGTTTAGATT
          TCTTATTCCA ACCACCACAC ACAGTCTGAC CAACCTTTGA CAACAATAAA
          CCAGCCTATG CA-------- -TGCCTGGGA AACTGTATTA TATAAGGACT
          GTCAGTGATG GGACACAAAG GACATACAAT TTTAGAGTAA ACCCTGGAGG
          ATCCATTGGA GACCAAGACC CATAAAACCC AGYGTTATAC AAACACAGGG
          CATGAATTTG CAGTCTTAAT GGATGAGGCA GACAAAAAGT GGAAAGGGCC
          ATGGTCTACT CAAGGTCATG AAGCAGATCA GCGTCAGAGC TAGGAATAGA
          GCCCAGTGCT TCTGCCTAGC CCAGGCTCCT TACATAC-TA GACCTCGTTG
          TCTCTCCAGA GGCTGCAGGA GGGCCTACTG AATTAGCTCA GAGATATTTC
          CAGGCTCTGC AACCTATTTC TTAGTCTTGC TTTTCTGAAA ATAAACCTTG
          AGTGTCCCAT TAGTTTTTCT TTCTCTCTTT TCTTTCTCTC AGTTCATTTC
          TGGTGCACCT CAGTTTCTTT GATTTAACAA CATTTAATAT TCTGTGACTT
          TGCTTAAT-A GTGAAGAATT AGTTGTGCAG TCCTAAAGAA CTCTTAGGAT
          TTGGCATTGA AAAAGGTGAA ATGTGTGAGT TGRGRTGAGT TCAGATGAAC
          TCCATAATGG AAGTGGCTCC TAAACTCTCT GGCCTCTCTC TTACATCTCT
          TTACAATTTG GGGCTT--GT TTAGTAAAAT TGATTTTAGT GAAACT--AT
          GCAGAAGAAA TAATATTCAT TTCATAGTGG AAATAAGGGT CAGAATAGTT
          AAATGTACTC TCAACACCCA CATATTGATA TATCAGGTCA GTGTTATGAG
          ATGGTRCTGG CTTTCAAACT GATCGTTTTT GTTTCAAACT GTGTTTTT-G
          GGTTTCAATG CAATGCACAG TGCAGAAGCT CCCTGTAACT TCTGTATCAA
          CACAGTGCTG CTGGAATTAG TGGAATTATT TTAAACACAC TCTGT--CTT
          CTCCCC-TGT GCTCTGGTCA GTTCCACCTT TT-ATGCGGG TGCTGGCATT
          GCACTGAACG ACCATTTTGT CAAGCTGGTT TCCTGGTAGG TGCAGCCCTG
          GGG-ATGTGG GGGTTGGCAC AGACRGGTTA CAGACTT-GG GTGTCCTGTT
          AGTTACTGCT GGTGATCCAG GTGGATACAC AGACCTCCAG TCTCACTGTG
          GAGTGAGATT GCTACTTACC TGAAATTACT GTAGCTGCCT TCTTCCCCCT
          CTGG-AGGGT AGATGGGAGT TCACTTGTGA GGGATGGGGC AGAGGAGCTG
          GAAGAATGGA AGAAGGTGT- -AAGAAATGG GTCAGCCCTG ACAGTGCTTG
          TTTTCTGTCC CC-AGGTATG ATAATGAATA TGGATACAGC AACCGTGTTG
          TNGGATCACT CCTAGGCATC TGCCTAATTA CACAAATCAT TACAGGACTA
          CTGCTAGCCA TACATTACAC AGCAGACACC GCCCTAGCCT TCTCATCTGT
          CGCCCACATA TGCCGAAACG TCCAATTTGG TTGACTCATC CGAAACCTAC
          ACGCAAACGG AGCCTCCCTC TTCTTCATCT GCATCTACTT CCACATCGGC
          CGAGGAATCT ACTACGGTTC GTACCTAAAC AAAGAAACCT GAAATGTTGG
          AGTTGTCCTT CTACTAGCAC TAATAGCAAC TGCTTTCGTA GGCTACGTAC
          TACCCTGAGG ACAAATATCA TTTTGAGGAG CTACAGTAAT CACGAACCTA
          TTCTCAGCAA TCCCATATAT CGGCCAAACC CTAGTAGAAT GAATATGAGG
          AGGATTCTCA GTAGACAACC CCACACTAAC CCGATTCTTT GCCATCCATT
          TCCTCCTTCC ATTCGTCATC GCAGGGCTAA CGCTAGTCCA CCTCACCCTT
          CTACACGAAA CAGGCTCCAA CAATCCTCTA GGAATCCCCT CAGATTGTGA
          CAAAATCCCA TTCCACCCAT ACTACACCAC AAAAGACATC CTAGGATTCG
          CACTCACACT CATCCTGCTA GTCAGCCTAG CACTCTTCCT ACCCAACTTC
          CTGGGCGACC CAGAAAACTT CACCCCAGCC AACCCACTAG CTACACCTCC
          ACACATCAAA CCCGAATGAT ACTTCCTATT CGCCTATGCT ATCCTTCGAT
          CCATCCCAAG CAAATTAGGA GGAGTATTAG CCCTAGCCGC CTCAGTACTT
          GTCCTATTCC TAATACCACT ATTACACACA TCCAAACTAC GATCAATAAC
          CTTCCGCCCA CTATCACAAA TCCTATTCTG AACCCTAGTC ACAAACGTAT
          TAATCCTAAC CTGAGTAGGC AGCCAACCAG TTGAACACCC ATTCATCATC
          ATTGGACAAC TAGCCTCCAT CTCTTACTTC ACCATCATCC TAATCCTCTT
          CCCACTTGTA TCCATCTTAG AGAACAAAAT ACTAAAACTC TAACTCTAAT
          AGTTTATTAA AAA-CATTGG TCTTGT
Bcasta007 AGTTTGTCGT CTCAGTGTTA AATTTGGAGC TACGCTTAAG ACTAGCAGGC
          TTCTTCTGGA GCGTGCAAAA GAACTTGACC TTGCCATTGT TGGAGTTAGG
          TGAGCTGACA GTGTCAAAAC ACAGTTGCAT TAAATAAGTT TTCTTTAAAT
          GGTCTGCCTG ACAATAGAGA TGCTTTTGCA CGTGATGACA TGAGTTTTTA
          CAAAACTTCT TAACTAATTG GCAAAATAGT AACTGATATT TT-GTATCCT
          TTTGTAGTTT CCATGTTGGA AGTGGATGTA CAGACCCAGA GACCTTTGTT
          CAAGCCATTT CTGATGCTCG CTGTGTGTTT GATATGGGAG TAAGTCTAGC
          TCTACTTTCT CTGGAACTW- -G-TCAACTG TTGTGGCAAA ACGGAATGAG
          GTGTACAACT GTTATGGGAT TAAAAGCTAG CTAAGTCACT GACTTCATGT
          TGTTGGAGTT TTTTAGGTCC TGGTAGCTTA CTTTGACCAG CTTGGCAAAA
          CTCATCTACA GATGCACTAA AATTGGCAGC TCAAACTGAA ATGACTATTA
          GTTGAACATG TGTTAGCTCT GTTTCAAGTG TTATTGAAAT GACTTTACAT
          TACTTTT-AA GCTAAAATTA TGAATTAAGA ACTGATACAA ATTATAAACT
          TTTCTTGACG GTGTTGC--- --TG------ -TTAATCTCA TTTTAGGCTG
          AACTTGGCTT CAGTATGTAT CTGCTTGATA TTGGCAAATA TCTGGAGGTA
          TGGAAAAGGG CAGGGAGTCT CAGTGTCTGA TATGTAGTGA ATGTGTCCAA
          GACAGCTATG TGAGAGTTAG GCTTTCATTT ACTGATGACT AGTTGGACTT
          CAGTGAGCTC TCCCTCAAGC CTAAGTTCTA TGTGTACAAG CAGGAAGCAC
          AGAAAGGGCT CATGGTATGC AAATAGTATG TAAATATCCA AGTTTAGATT
          TCTCATTCCA GCCACCACAC ACAGTCTGAC CAACCTTTGA CAACAATAAA
          CCAGCCTATG CA-------- -TGCCTGGGA AACTGTATTA CATAAGGACT
          GTCAGTGACG GGACACAAGG GACATACAAT TTTAGAGTAA ACCCTGGAGG
          ATCCATTGGA GACCAAGACC CATAAAACTA AGTGTTATAC AAACACAGGG
          CATGAATTTG CAGTCTTAAT GGATGAGGCA GACAAAAAGT GGAAAGGGCC
          ATGGTCTACT CAAGGTCATG AAGCAGATCA ACGTCAGAGC TAGGAATAGA
          GCCCAGTGCT TCTGCCTAGC CCAGGCTCCT TACATAC-TA GACCTCGCTG
          TCTCTCCAGA GGCTGCAGGA GGGCCTACTG AATTAGCTCA GAGATATTTC
          CAGGCTCTGC AACCTATTTC TTAGTCTTGC TTTTCTGAAA ATAAACCTTG
          AGTGTCCCAT TAGTTTTTCT TTCTCTCTTT TCTTTCTCTC AGTTCATTTC
          TGGTGCACCT CAGTTTCTTT GATTTAACAA CATTTAATAT TCTGTGACTT
          TGCTTAAT-A GTGAAGAATT AGTTGTGCAG TCCTAAAGAA GTCTTAGGAT
          TTGGCATTGA AAAAGGTGAA ATGTGTGAGT TGGGGTGAGT TCAGATGAAC
          ACCGTAATGG AAATGGCTCT TAA-CTCTCT GGCCTCTCTC TTACATCTCT
          TTACAGTTTG GGGCTT--GT TTAGTAATAT TGATTTTAGT GAAACT--AT
          GCAGAAGAAA TAATATTCTT TTCATAGTGA AAATAAGGGT CAGAATGGTT
          AAATGTACTC TCAGCACCCA CATATTGATA TATCAGGTCA GTGCTATGAG
          ATGGTGCTGG CTYTCAAACT GAT-GTTTTT GTTTCAAACT GTGTTTTT-G
          GGTTTCAATG CAACGCACAG TGCAGAAGCT CCCTGTAACT CCTGTATCAA
          CACAGTGCTG CTGGAATTAG TGGAATTATT TTAAACACAC TCTGT--CTT
          CTCCCCCTGT GCTCTGGTCA GTTCCACCTT T-GATGCGGG TGCTGGCATC
          GCACTGAATG ACCATTTTGT CAAGCTGGTT TCCTGGTAGG TGCAGCCCTG
          GGG-ACATGG GGGTTGGCAG AGACAGGTTA CAGACTT-GG G--TCCTATT
          GGTTACTGCT GGTGATCCAG GTGGATACAC ACACCTCCAG TCTCAC-GTG
          GAGTGAGATT GCTACTTGCC TGAAATTACT ATAGCTGCCT TCTTCCCCCT
          CTGG-AGGGT AGATGGGAGT TCACTTGGGT GGGATGGGGA AGAGGAGCTG
          GAAGAATGGA AGAAGGTGT- -AAGAAATGG GTCAGCCCTG ACAGTGCTTG
          TTTTCTGTCC CC-AGGTATG ATAATGAATA TGGATACAGC AACCGTGTTG
          TGGGATCACT CCTAGGCATC TGCCTAATCA CGCAAATCAT CACAGGACTA
          CTGCTATCCA TACATTACAC AGCAGACACA GCCCTAGCCT TCTCATCAGT
          CGCCCACACA TGCCGGAACG TCCAATTTGG CTGACTAATC CGAAACCTCC
          ACGCAAACGG AGCCTCCTTC TTCTTCATCT GCATCTACTT CCACATTGGC
          CGAGGAATTT ACTACGGCTC ATACCTAAAC AAAGAAACCT GAAACGTAGG
          AGTCGTCCTC CTACTCATAC TTATAGCAAC TGCCTTCGTA GGATACGTCC
          TGCCACGAGS CCAAATATCA TTCTGAGGGG CTACAGTCAT TACAAACCTA
          TTCTCAGCAA TCCCCTACAT TGGCCAGACT CTAGTAGAGT GAGCATGAGG
          AGGATTCTCA GTAGACAACC CAACATTAAC CCGTTTCTTC GCCATCCACT
          TCCTCCTTCC ATTCGTTATT GCAGGACTGA CACTAGTTCA CCTTACTCTC
          CTACACGATA CAGGCTCAAA CAACCCTCTA GGAATCCCCT CAGACTGCGA
          SAAAATTCCA TTCCACCCAT ACTACACCAC AAAAGACATC CTAGGATTTG
          CACTCATGCT CATCCTACTG GCCAGCCTAG CACTATTTTC TCCTAACCTG
          CTAAGCGACC CAGAAAACTT CACCCCAGCC AACCCACTAG CTACACCTCC
          ACACATCAAC CCCGAATGAT ACTTCCTATT TGCTTACGCC ATTCTCCGAT
          CCATTCCAAA CAAACTAGGA GGAGTACTCG CCCTAGCCGC CTCTGTCCTC
          GTCCTATTCC TATTACCACT TCTACATACA TCCAAACTCC GATCAATAAC
          CTTCCGCCCC CTATCACAAA TCTTATTCTG AACCCTAGTT GCAAACGTAC
          TAATCCTAAC CTGAGTAGGC AGCCAACCTG TAGAACACCC ATTCATCATC
          ATCGGACAGA TCGCCTCACT CTCTTATTTC ACCATCATCC TAGTCCTCTT
          CCCCCTTGCA TCCATCCTAG AGAATAAAAT ACTCAAACTT TAACTCTAAT
          AGTTTATAAA AAAACATTGG TCTTGT
Bcauda008 AGTTTGTCGT CTCAGTGTTA AATTTGGAGC TACGCTTAAG ACTAGCAGGC
          TTCTTCTGGA GCGTGCAAAA GAACTTGACC TTGCCATTGT TGGAGTTAGG
          TGAGCTGACA GTGTCAAAAC ACAGTTGCAT TAAATAAGTT TTCTTTAAAT
          GGTCTGCCTG ACAATAGAGA TGCTTTTGCA TGTGATGACA TGAGTTTTTA
          CAAAACTTCT TAACTAATTG GCAAAATAGT AACTGATATT TT-GTATCCT
          TTTGTAGTTT CCATGTTGGA AGTGGATGTA CAGACCCAGA GACCTTTGTT
          CAAGCCATTT CTGATGCTCG CTGTGTGTTT GATATGGGAG TAAGTCTAGC
          TCTACTTTCT CTGGAACTA- -G-TCAACTG TTGTGGCAAA ACGGAATGAG
          GTGTACAACT GTTATGAGAT TAAAAGCTAG CTAAGTCACT GACTTCATGT
          TGTTGGAGTT TTTTAGGTCC TGGTAGCTTA CTTTGACCAA CTTGGCAAAA
          CTCATCTACA GATGCACTAA AATTGGCAGC TCAAACTGAA ATGACTATTA
          CTTGAACATG TGTTAGCTCT GTTTCAAGTG TTATTGAAAT GACTTTACAT
          TACTTTT-AA GCTAAAATTA TGAATTAAGA ACTGATATAA ATTATAAACT
          TTTCTTGACG GTGTTGC--- --TG------ -TTAATCTCA TTTTAGGCTG
          AACTTGGCTT CAGTATGTAT CTGCTTGATA TTGGNNNNNN NNNNNNNGTA
          TGGAAAAGGG CAGGGAGTCT CAGTGTCTGA TATGTAGTGA ATGTGTGCAA
          GACAGCTATG TGAGAGTTAG GCTTTCATTT ACTGATGACT AGTTGGACTT
          CAGTGAGCTC TCCCTCAAGC CTAAGTTCTA TGTGTACAAG CAGGAAGCAC
          AGAAAGGGCT CATGGTATGC AAATAGTATG TGAATATCCA AGTTTAGATT
          TCTCATTCCA ACCACCACAC ACAGTCTGAC CAACCTTTGA CAATAATAAA
          CCAGCCTATG CA-------- -TGCCTGGGA AACTGTATTA CATAAGGACT
          GTCAGTGACG GGACACAAGG GACATACAAT TTTAGAGTAA ACCCTGGAGG
          ATCCATTGGA GACCAAGACC CATAAAACTA AGTGTTATAC AAACACAGGG
          CATGAATTTG CAGTCTTAAT GGATGAGGCA GACAAAAAGT GGAAAGGGCC
          ATGGTCTACT CAAGGTCATG AAGCAGATCA ACGTCAGAGC TAGGAATAGA
          GCCCAGTGCT TCTGCCTAGC CCAGGCTCCT TACATAC-TA GACCTCGCTG
          TCTCTCCAGA GGCTGCAGGA GGGCCTACTG AATTAGCTCA GAGATATTTC
          CAGGCTCTGC AACCTATTTC TTAGTCTTGC TTTTCTGAAA ATAAACCTTG
          AGTGTCCCAT TAGTTTTTCT TTCTCTCTTT TCTTTCTC-- AGTTCATTTC
          TGGTGCACCT CAGTTTCTTT GATTTAACAA CATTTAATAT TCTGTGACTT
          TGCTTAAT-A GTGAAGAATT AGTTGTGCAG TCCTAAAGAA GTCTTAGGAT
          TTGGCATTGA AAAAGGTGAA ATGTGTGAGT TGGGGTGAGT TCAGATGAGC
          ACCGTAATGG AAGTGGCTCT TAAGCTCTCT GGCCTCTCTC TTACATCTCG
          TTACAGTTTG GGGCTT--GT TTAGTAATAT TGATTTTAGT GAAACT--AT
          GCAGAAGAAA TAATATTCTT TTCATAGTGA AAATAAGGGT CAGAATGGTT
          AAATGTACTC TCAACACCCA CATATTGATA TGTCAGGTCA GTGCTATGAS
          ATGGTGCTGG CTTTCAAACT GAT-GTTTTT GTTTCAAACT GTGTTTTT-G
          GGTTTCAATG CAACGCACAG TGCAGAAGCT CCCTGTAACT CCTGTATCAA
          CACAGTGCTG CTGGAATTAG TGGAATTATT TTAAACACAC TCTGT--CTT
          CTCCCC-TGT GCTCTGGTCA GTTCCACCTT T-GATGCGGG TGCTGGCATT
          GCACTGAATG ACCATTTTGT CAAGCTGGTT TCCTGGTAGG TGCAGCCCTG
          GGG-ACATGG GGGTTGGCAG AGACAGGTTA CAGACTT-GG G--TCCTATT
          GGTTACTGCT GGTGATCCAG GTGGATACAC ACACCTCCAG TCTCACTGTG
          GAGTGAGATT GCTACTTGCC TGAAATTACT ATAGCTGCCT TCTTCCCCCT
          CTGG-AGGGT AGATGGGAGT TCACTTGTGT GGGATGGGGA AGAGGAGCTG
          GAAGAATGGA AGAAGGTGT- -AAGAAATGG GTCAGCCCTG ACAGTGCTTG
          TTTTCTGTCC CC-AGGTATG ATAATGAATA TGGATACAGC AACCGTGTTG
          TNGGATCACT CCTAGGCATC TGCCTAATCA CACAAATCAT TACAGGGCTA
          CTGTTAGCTA TACATTACAC AGCAGACACC GCCCTAGCCT TCTCGTCAGT
          AGCCCACACA TGCCGCAACG TCCAATTTGG CTGACTAATT CGAAACCTCC
          ACGCAAACGG AGCCTCTTTC TTCTTCATCT GCATTTACTT CCACATCGGC
          CGAGGAATCT ACTACGGCTC ATACCTGAAC AAAGAAACCT GAAACGTCGG
          GGTCGTCCTC CTACTCATGC TCATAGCAAC CGCCTTCGTA GGCTACGTCC
          TACCCTGAGG ACAAATATCA TTCTGAGGGG CTACAGTCAT CACAAACCTC
          TTCTCAGCAA TCCCATACAT TGGCCAAACC CTAGTAGAAT GATTATGAGG
          AGGATTCTCA GTAGATAACC CGACACTCAC CCGATTCTTC GCCATCCACT
          TCCTTCTCCC ATTCGTCATC GCAGGACTGA CACTAGTACA TCTCACCCTC
          CTCCACGAAA CAGGATCCAA CAACCCCCTA GGAATCCCCT CAGACTGCGA
          CAAAATCCCA TTCCATCCAT ACTACACCAC AAAAGACATC CTAGGATTCG
          CACTCATACT CACCCTGCTG GCCGGCCTGG CGCTGTTTTC TCCTAACCTG
          CTGGGCGACC CAGAAAACTT CACCCCAGCC AATCCGCTAG CCACACCCCC
          TCACATCAAG CCCGAATGAT ACTTCCTATT TGCTTACGCC ATCCTCCGAT
          CCATCCCAAA CAAACTAGGA GGAGTACTCG CCCTAGCTGC TTCAGTACTC
          GTACTATTCC TAATACCACT ACTACATACA TCTAAACTCC GATCAATAAC
          CTTCCGCCCC CTGTCACAAA TCCTATTCTG AGCCCTAGTC GCAAACGTAC
          TAATCCTGAC GTGAGTAGGT AGCCAACCTG TAGAACACCC ATTCATCATC
          ATCGGACAAC TAGCCTCACT CTCTTACTTC ACCATCATCC TAGTCCTCTT
          CCCAATCGCA TCCATCCTAG AGAACAAAAT ATTAAAACTT TAACTCTAAT
          AGTTTATAAA AAA-CATTGG TCTTGT
Bcinna009 AGTTTGTCGT CTCAGTGTTA AATTTGGAGC TACACTTAAG ACTAGCAGGC
          TTCTTCTGGA GCGTGCAAAA GAACTTGACC TTGCCATTGT TGGAGTTAGG
          TGAGCTGACA GTGTCAAAAC ACAGTTGTAT TAAATAAGTT TYCTTTAAAT
          GGTCTACCTG ACAATAGAGA TGCCTTTGCA TGTGATGACG TGAGTTTATA
          CAAAACTTCT TAACTAATTT GCAAAATAGT AACTGATATT TT-GTATCCT
          TTTGTAGCTT CCATGTTGGA AGTGGATGTA CAGACCCAGA GACCTTTGTT
          CAAGCCATTT CTGATGCCCG CTGTGTGTTT GATATGGGAG TAAGTCTAGC
          TCTACTTTCT CTGGAACTAC TGCTCAACTG TTATGGCAAA ATGGAATGAG
          GTGTACAACT GTTACAGGGT TAAAAGCTAG CTAAGTCACT GGCTTCATGG
          TATTGGAATT TTTTAGGTCC TGGTAGCTTA CTTTGACCAG CTTGGCAAAA
          CTCATCTACA GAYGCACTAA AATTGGCAGC TCAAACTCAA ATGACTGTTA
          CTTGAACATG TGTTAGCTCT GCTTCAAGTG TTAACGAAAT GACTTTA---
          --CTTTTTAA GCTAAAATTA TGAATTATGA ACTGATATAA ATTATAAACT
          TTTCTTGACA GTGTTGC--- --TG------ -TTAATCTCA TTTTAGGCTG
          AACT-GGCTT CAGTATGTAT CTGCTTGATA TTGGCAAATA TCTGGAGGTA
          TGGAAAAGGG CAGGGAGTCT CAGTGTCTGA TATGTAGTGA ATGTGTGCAA
          GACAGCTATG TGAGAGTTAG GCTTTCATTT ACTGATGACT AGTTGGACTT
          CAGTGAGCTC TCCCTCAAGC CTAAGTTCTG TGTGTTCAAG CAGGAAGCAC
          AGAAAGGGCT CATGGTATGC AAATAGTATG TGAATATCCA AGTTTAAATT
          TCTCATTCTA ACCACCACAC ACAGTCTGAC CAACCTTTGA CAACAATAAA
          CCAGCCTATG CA-------- -TGCCTGGGA AACTGTATTA TATAAGGACT
          GTCAGTGATG GGACACAAAG GACATACAAT TTTAGAGTAA ACCCTGGAGG
          ATCCATTGGA GACCAAGACC CATAAAACTA AGTGTTATAC AAACACAGGG
          CATGAATTTG CAGTCTTAAT GGATGAGGCA GACAAAAAGT GGAAAGGGCC
          ATGGTCTACT CAAGGTCATG AAGCAGATCA GCGTCAGAGC TAGGAATAGA
          GCCCAGTGCT TCTGCCTAGC CCAGGCTCCT TACATAT-TA GACCTCGTTG
          TCTCTCCAGA GGCTGCAGGA GGGCCTACTG AATTAGCTCA GAGATATTTC
          CAGGCTCTGC AACCTATTTC TTAGTCTTGC TTTTCTGAAA ATAAACCTTG
          AGTGTCCCAT TAGTTTTTCT TTCTCTCTTT TCTTTCTCTC AGTTCATTTC
          TGGTGCACCT CAGTTTCTTT GATTTAACAA CATTTAATAT TCTGTGACTT
          TGCTTAAT-A GTGAAGAATT AGTTGTGCAG TCCTAAAGAA CTCTTAGGAT
          TTGGCATTGA AAAAGGTGAA CTGGGTGAGT T--------- -CAGATGAAC
          TCCATAATGG AAGTGGCTCT TAAACTCTCT GGCCTCTAGC TTACATCTCT
          TTACAATTTG GGGCTT--GT TTAGTAAAAT TGATTTTAGT GAAACT--AT
          GCANAAGAAA TAATATTCAT TTCATAGTGG AAATAAGGGT CANAATAGTT
          AAATGTACTC TCAACACCCA CATATTGATA TATCAGGTCA GTGTTATGAG
          ATGGTGCTGG CTTTCAAACT GAT-GTTTTT GTTTCAAACT GTGTTTTT-G
          GGTTTCAATG CAATGCACAG TGCAGAANCT CCCTGTAACT TCTGTATCAA
          CACAGTGCTG CTGGAATTAG TGGAATTATT TTAAATACAC TCTGT--CTT
          CTCCCC-TGT GCTCTGGTCA NTTCCACCTT T-GATGCGGG TGCTGGCATC
          GCACTGAACG ACCATTTTGT CAAGCTGGTT TCCTGGTAGG TGCAGCCCTG
          GGG-ATGTGG GGGTTGGCAC AGACTGGTTA CAGACTT-GG GTGTCCTGTT
          GGTTACTGCT GGTGATCCAG GTGGATACAC AGACCTCCAG TCTCACTGTG
          GAGTGAGATT GCTACTTACC TGAAATTACT ATAGCTGCCT TCTTCCCCCT
          CTGG-AGGGT AGATGGGAGT TCACTTGTGA GGGATGGGGC AGAGAAGCTG
          GAAGAATGGA AGAAGGTGT- -AAGGAATGG GTCAGCCCTG ACAGTGCTTG
          TTTTCTGTCC CCCAGGTATG ATAATGAATA TGGATACAGC AACCGTGTTG
          TGGGATCACT CCTAGGCCTC TGCCTAATTA CGCAAATCAC TACAGGGCTA
          CTGCTAGCCA TACATTACAC AGCAGACACC GCCCTAGCTT TCTCATCCGT
          CGCCCACATG TGCCGAAACG TCCAATTTGG CTGACTCATC CGAAACCTCC
          ACGCAAATGG AGCCTCCCTC TTCTTCATCT GCATCTACTT CCACATCGGC
          CGAGGAATTT ATTACGGCTC ATACCTAAAC AAAGAAACCT GAAACGTCGG
          AGTCATTCTT CTCCTAACAC TAATAGCAAC CGCTTTTGTA GGCTACGTAC
          TGCCCTGAGG CCAAATATCA TTCTGAGGAG CTACTGTAAT CACAAACCTA
          CTCTCAGCAA TCCCATATAT TGGCCAAACC CTAGTAGAAT GAATGTGAGG
          AGGATTCTCA GTAGATAATC CAACACTAAC TCGATTCTTT GCCATCCACT
          TCCTCCTCCC ATTCGTCATC GCAGGACTAA CACTAGTCCA CCTTACCCTC
          CTACACGAAA CAGGCTCTAA CAACCCCCTA GGTATCCCCT CGGATTGCGA
          CAAAATCCCA TTCCACCCAT ACTACTCCAC AAAAGACATT CTAGGATTCG
          CACTCACACT CATCCTACTA GTCAGCCTAG CACTATTCCT ACCCAACCTC
          CTAGGTGACC CAGAAAACTT CACCCCAGGT AACCCCCTAG CCACACCCCC
          ACACATCAAA CCCGAATGAT ACTTCCTATT CGCCTATGCT ATCCTCCGAT
          CTATCCCAAA CAAACTAGGA GGAGTACTAG CCCTAGCCGC CTCGGTACTT
          GTCCTATTCC TAATACCACT GTTACACACA TCCAAACTAC GATCGATAAC
          CTTCCGCCCA CTATCACAAA TCCTATTCTG AACCCTAGTT ACAAACGTAC
          TAATCCTGAC CTGAGTAGGC AGCCAACCAG CCGAACATCC TTTCATCATC
          ATTGGACAAC TAGCCTCACT CTCCTACTTC ACCATTATCC TAGTCCTCTT
          TCCACTTGTA TCCATTCTAG AGAACAAAAT CCTAAAACTC TAANNNNNNN
          NNNNNNNNNN NNNNNNNNNN NNNNNN
Bdavid010 AGTTTGTCGT CTCAGTGTTA AATTTGGAGC TACGCTTAAG ACTAGCAGGC
          TTCTTCTGGA GCGTGCAAAA GAACTTGACC TTGCCATTGT TGGAGTTAGG
          TGAGCTGACA GCGTCAAAAC ACAGTAGCAT TAAATAAGTG TTCTTTAAAT
          GGTCTGCCTG ACAATAGAGA TGCTTTTGCA TGTCATGACA TGAGTTTTTA
          CAAAACTTCT TAACTAATTG GCAAAATAGT AACTGATATT TT-ATATCCT
          TTTGTAGTTT CCATGTTGGA AGTGGATGTA CAGACCCAGA GACYTTTGTT
          CAAGCYATTT CTGATGCCCG CTGTGTGTTT GATATGGGAG TRAGTCTAGC
          TCTACTTTCT CTGGAACTA- -G-TCAACTG TTGTGGCAAA ACGGAATGAG
          GTGTACAACT GTTATGGGAT TAAAAGCTAG CTAAGTCACT GACTTCATGT
          TGTTGAAGTT TTTTAGGTCC TGGTAGCTTA CTTTGACCAG CTTGGCAAAA
          CTCATCTACA GATGCACTAA AATTGGCAGC TCAAACTGAA ATGACTATTA
          CTTGAACATG TGTTAGCTCT GTTTCAAGTG TTATTGAAGT GACTTTACAT
          TACTTTT-AA GCTAAAATTA TGAATTAAGA ACTGATATAA ACTATAAACT
          TTTCTTGACG ATGTTGC--- --TG------ -TTAATCTCA TTTTAGGCTG
          AACTTGGCTT CAGTATGTAT CTGCTTGATA TTGGCAAATA TCTGGAGGTA
          TGGGAAAGGG CAGGGAGTCT CAGTGTCTGA TATGTAGTGA ATGTGTGCAA
          GACAGCTATG TGAGAGTTAG GCTTTCATTT ACTGATGACT AGTTGGACTT
          CAGTGAGCTC TCCCTCAAGC CTAAGTTCTA TGTGTACAAG CAGGAAGCAC
          AGAAAGGGCT CATGGTATGC AAATAGTATG TGAATATCCA AGTTTAGATT
          TCTCATTCCA ACCACCACAC ACAGTCTGAC CAACCTTTGA CAACAATAAA
          CCAGCCTATG CA-------- -TGCCTGGGA AACTGTATTA CATAAGGACT
          GTCAGTGACG GGACACAAGG GACATACAAT TTTAGAGTAA ACCCTGGAGG
          ATCCATTGGA GACCAAGACC CATAAAACTA AGTGTTATAC AAACACAGGG
          CATGAATTTG CAGTCTTAAT GGATGAGGCA GACAAAAAGT GGAAAGGGCC
          ATGGTCTACT CAAGGTCATG AAGCAGATCA ACGTCAGAGC TAGGAATAGA
          GCCCAGTGCT TCTGCCTAGC CCAGGCTCCT TACATAC-TA GACCTCGCTG
          TCTCTCCAGA GGCTGCAGGA GGGCCTACTG AATTAGCTCA GAGATATTTC
          CAGGCTCTGC AACCTATTTC TTAGTCTTGC TTTTCTGAAA ATAAACCTTG
          AGTGTCCCAT TAGTTTTTCT TTCTCTCTTT TCTTTCTCTC AGTTCATTTC
          TGGTGCACCT CAGTTTCTTT GATTTAACAA CATTTAATAT TCTGTGACTT
          TGCTTAAT-A GTGAAGAATT AGTTGTGCAG TCCTAAAGAA GTCTTAGGAT
          TTGGCATTGA AAAAGGTGAA ATGTGTGAGT TGGGGTGAGT TCAGATGAAC
          ACCATAATGG AAGTGGCTCT TAAGCTCTCT GGCCYCTCTC TTACATCTCT
          TTACAGCTTG GGGCTT--GT TTAGTAATAT TGATTTTAGT GAAACT--AT
          GCAGAAGAAA TAATATTCTT TTCATAGTGG AAAAAAGGGT CAGAATGGTT
          AAATGTACTC TCAACACCCA CATATTGATA TATCAGGTCA GTGCTATGAG
          ATGGTGCTGG CTTTCAAACT GAT-GTTTTT GTGTCAGACT GTGTTTTT-G
          GGTTTCAATG CAATGCACAG TGCAGAAGCT CCCTGTAACT CCTGTACCAA
          CACAGTGCTG CTGGAATTAG TGGAATTATT TTAAACACAC TCTGT--CTT
          CTCCCC-TGT GCTCTGGTCA GTTCCACCTT T-GATGCGGG TGCTGGCATC
          GCACTGAATG ACCATTTTGT CAAGCTGGTT TCCTGGTAGG TGCAGCCCTG
          GGG-ACGTGG GGGTTGGCAG AGACAGGTTA CAGACTT-GG G--TCCTATT
          GGTTACTGCT GGTGATCCAG GTGGATACAC ACACCTCCAG TCTCACTTTG
          GAGTGAGATT GCTACTTACC TAAAATTACT ATAGCTGCCT TCTTTCCCCT
          CTGG-AGGGT AGATGGGAGT TCACTTGTGT GGGATGGGGA AGAGGAGCTG
          GAAGAATGGA AGAAGGTGT- -AAGAAATGG GTCAGCCCTG ACAGTGCTTG
          TTTTCTGTCC CC-AGGTATG ATAATGAATA TGGANNNNNN NNNNNNNNNN
          NNGGATCACT CCTAGGCATC TGCCTCATCA CGCAAATCGT CACAGGGCTA
          CTGCTAGCCA TACACTACAC TGCAGACACC GCCCTAGCCT TCTCATCCGT
          CGCCCACACA TGCCGGAACG TCCAATTTGG CTGACTAATC CGAAACTTAC
          ACGCGAACGG AGCCTCTTTC TTCTTCATCT GCATCTACTT CCACATTGGA
          CGAGGTATCT ACTACGGCTC ATACCTAAAC AAAGAAACCT GAAACGTAGG
          AGTCGTCCTC CTACTTCTAC TCATAGCGAC CGCCTTCGTA GGGTATGTCC
          TGCCCTGAGG ACAAATATCA TTCTGAGGGG CTACAGTCAT CACAAACCTA
          TTCTCAGCAA TCCCTTATAT TGGCCAAACC CTAGTAGAAT GAGCGTGGGG
          AGGATTTTCA GTAGACAACC CTACACTCAC CCGATTCTTC GCTATCCATT
          TCCTACTCCC ATTCGTCATC GCAGGGGTAA CACTAGTCCA CCTCACCCTC
          CTACACGAAA CTGGATCTAA CAACCCCCTA GGTATCCCCT CAGACTGCGA
          CAAAATCCCA TTCCACCCAT ACTACTCTAC AAAAGACATC CTAGGATTCG
          CACTCATACT CATCCTACTA GCCAGCCTAG CACTATTTTC TCCTAACCTC
          CTAGGCGACC CAGAAAACTT CACCCCAGCC AACCCACTAG CCACACCCCC
          ACATATCAAA CCCGAATGAT ACTTCCTATT TGCTTACGCC ATCCTCCGAT
          CCATCCCAAA CAAACTAGGA GGAGTACTCG CCCTAGCCGC CTCAGTCCTT
          GTCCTATTCC TAATCCCACT ACTACACACA TCCAAACTAC GATCTATAAC
          CTTCCGCCCC CTTTCACAAA TCTTATTCTG AACCCTAGTT ACAAACGTCC
          TAGTCCTAAC CTGAGTAGGC AGCCAACCTG TAGAACACCC ATTCATTATC
          ATCGGACAAC TCGCCTCACT CTCTTACTTC ACCATCATTC TAGTTCTCTT
          CCCTCTTGTA TCCATCTTAG AGAACAAAAT ATTAAAACTA TAACTCTAAT
          AGTTTATGAA AAA-CATTGG TCTTGT
Bgraue011 AGTTTGTCGT CTCAGTGTTA AATTTGGAGC TACACTTAAG ACTAGCAGGC
          TTCTTCTGGA GCGTGCAAAA GAACTTGACC TTGCCATTGT TGGAGTTAGG
          TGAGCTGACA GTGTCAAAAC ACAGTTGCAT TAAATAAGTT TTCTTTAAAT
          GGTCTACCTG ACAATAGAGA TGCCTTTTCA TGTGATGACR TGAGTTTATA
          CAAAACTTCT TAACTAATTT GCAAAATAGT AACTGATATT TT-GTATCCT
          TTTGTAGTTT CCATGTTGGA AGTGGATGTA CAGACCCAGA GACCTTTGTT
          CAAGCCATTT CTGATGCCCG CTGTGTGTTT GATATGGGAG TAAGTCTAGC
          TCTACTTTCT CTGGAACTAC TGCTCAACTG TTATGGCAAA TTGGAATGAG
          GTGTACAACT GTTGTAGGGT TAAAAGCTAG CTAAGTCACT GGCTTCATGT
          TATTGGAATT TTTTAGGTCC TGGTAGCTTA CTTTGACCAG CTAGGCAAAA
          CTCATCTACA GATGCACTAA AATTGGCAGC TCAAACTCAA ATGACTGTTA
          CTTGAACATG TGTTAGCTCT GTTTCAAGTG TTAATGAAAT GACTTTACAT
          TACTTTTTAA GCTAAAATTA TGAATTATGA ACTGATATAA ATTATAAACT
          TTTCTTGACA GTGTTGC--- --TG------ -TTAATCTCA TTTTAGGCTG
          AACTTGGCTT CAGTATGTAT CTGCTTGATA TTGGCAAATA TCTGGAGGTA
          TGGAAAAGGG CAGGGAGTCT CAGTGTCTGA TATGTAGTGA ATGTGTGCAA
          GACAGCTATG TGAGAGTTAG GCTTTCATTT ACTGATGACT AGTTGGACTT
          CAGTGAGCTC TCCCTCAAGC CTAAGTTCTG TGTGTACAAG CAGGAAGCAC
          AGAAAGGGCT CATGGTATGC AAATAGTATG TGAATATCCA AGTTTAGATT
          TCTTATTCCA ACCACCACAC ACAGTCTGAC CAACCTTTGA CAACAATAAA
          CCAGCCTATG CA-------- -TGCCTGGGA AACTGTATTA TATAAGGACT
          GTCAGTGATG GGACACAAAG GACATACAAT TTTAGAGTAA ACCCTGGAGG
          ATCAATTGGA GACCAAGACC CATAAAACCC AGTGTTATAC AAACACAGGG
          CATGAATTTG CAGTCTTAAT GGATGAGGCA GACAAAAAGT GGAAAGGGCC
          ATGGTCTATT CAAGGTCATG AAGCAGATCA GCGTCAGAGC TAGGAATAGA
          GCCCAGTGCT TCTGCCTAGC CCAGGCTCCT TACATAC-TA GACCTCGTTG
          TCTCTCCAGA GGCTGCAGGA GGGCCTACTG AATTAGCTCA GAGATATTTC
          CAGGCTCTGC AACCTATTTC TTAGTATTGC TTTTCTGAAA ATAAACCTTG
          AGTGTCCCAT TAGTTTTTCT TTCTCTCTTT TCTTTCTCTC AGTTCATTTC
          TGGTGCACCT CAGTTCCTTT GATTTAACAA CATTTAATAT TCTGTGACTT
          TGCTTAAT-A GTGAAGAATT AGTTGTGCAG TCCTAAAGAA CTCTTAGGAT
          TTGGCATTGA AAAAGGTGAA ATGTGTGAGT TGGGGTGAGT TCAGATGAAC
          TCCGTAATGG AAGTGGCTCC TAAACTCTCT GGCCTCTCTC TTACATCTCT
          TTACAATTTG GGGCTT--GT TTAGTAAAAT TGATTTTAGT GAAACT--AT
          GCANAANAAA TAATATTCTT TTCATAGTGA AAATAAGGGT CANAATAGTT
          AAATGTACTC TCAACACCCA CATATTGATA TATCAGGTCA GTGTAATGAG
          ATGGTGCTGG CTTTCAAACT GAT-CTTTTT GTTTCAAACT GTGTTTTT-G
          GGTTTCAATG CAATGCACAG TGCAGAAGCT CCCTGTAACT TCTGTATCAA
          CACAGTGCTG CTGGAATTAG TGGAATTGTT TTAAACACAC TCTGT--CTT
          CTCCCC-TGT GCTCTGGTCA NTTCCACCTT T-GATGCGGG TGCTGGCATC
          GCACTGAACG ACCATTTTGT CAAGCTGGTT TCCTGGTAGG TGCAGCCCTG
          GGG-ATGTGG GGGTTGGCAC AGACGGGTTA CAGACTT-GG GTGTCCTGTT
          GGTTACTGCT GGTGATCCAG GTGGATACAC AGACCTCCAG TCTCACTGTG
          GAGTGAGATT GCTACTTACC TGAAATTACT GTAGCTGCCT TCTTCCCCCT
          CTGG-AGGGT AGATGGGAGT TCACTTGTGA GGGATAGGGC AGAGGAGCTG
          GAAGAATGGA AGAAGGTGT- -AAGAAATGG GTCAGCCCTG ACAGTGCTTG
          TTTTCTGTCC CC-AGGTATG ATAATGAATA TGGATACAGC AACCGTGTTG
          TGGGATCACT CCTAGGCATC TGCCTAATCA CGCAAATCAT TACAGGGCTA
          CTGCTAGCCA TACACTACAC AGCAGACACC GCCCTAGCCT TCTCATCCGT
          CGCCCACATA TGCCGAAACG TCCAATTTGG ATGACTCATC CGAAACCTAC
          ACGCAAACGG AGCTTCCCTC TTCTTCATCT GCATCTACTT CCACATCGGC
          CGAGGAATTT ACTACGGCTC GTACCTAAAC AAAGAAACCT GAAACGTCGG
          AGTTATCCTC CTACTAGCGC TAATAGCAAC TGCTTTCGTA GGCTATGTAT
          TACCCTGAGG ACAAATATCA TTTTGAGGGG CTACCGTAAT CACAAACCTA
          TTCTCAGCAA TCCCCTACAT TGGCCAGACC CTGGTAGAAT GAATATGAGG
          AGGATTCTCA GTAGACAACC CCACATTAAC CCGATTCTTT GCCATCCACT
          TCCTACTCCC ATTTGTCATC GCAGGACTAA CACTAGTCCA CCTCACCCTT
          CTACACGATA CAGGCTCTAA CAACCCTCTA GGCATCCCCT CAGACTGTGA
          CAAAATCCCA TTCCACCCAT ACTACACCAT AAAAGACATC CTAGGATTCG
          TGCTCACACT CACCCTACTA GTTGGCCTAG CGCTCTTCCT ACCCAACCTT
          CTAGGCGACC CAGAAAACTT CACCCCAGCT AACCCACTAG CTACACCCCC
          ACATATCAAA CCCGAATGAT ACTTCCTATT CGCCTACGCC ATCCTCCGAT
          CCATCCCAAG CAAACTAGGA GGAGTACTAG CCCTAGCCGC CTCAGTACTT
          GTACTATTCC TAATACCACT ACTACACACA TCCAAACTAC GATCAATAAC
          TTTCCGTCCA CTATCACAAA TCCTATTCTG AACCCTAGTC ACAAACGTAC
          TGATCCTAAC CTGAGTAGGC AGCCAACCAG TTGAACACCC ATTCATCATC
          ATCGGACAAC TCGCCTCACT CTCCTACTTC ACCATCATCC TAGTCCTCTT
          CCCACTTGTA TCCATTCTAG AGAACAAGAT GCTAAAACTC TAACTCTAAT
          AGTTTATTAA AAA-CATTGG TCTTGT
Bkashm012 AGTTTGTCGT CTCAGTGTTA AATTTGGAGC TACGCTTAAG ACTAGCAGGC
          TTCTTCTGGA GCGTGCAAAA GAACTTGACC TTGCCATTGT TGGAGTTAGG
          TGAGCTGACA CCGTCAAAAC ACAGTAGCAT TAAATAAGTG TTCTTTAAAT
          GGTCTGCCTG ACAATAGAGA TGCTTTTGCA TGTCATGACT TGAGTTTTTA
          CAAGACTTCT TAACTAATTG GCAAAATAGT AACTGATATT TT-ATATCCT
          TTTGTAGTTT CCATGTTGGA AGTGGATGTA CAGACCCAGA GACCTTTGTT
          CAAGCCATTT CTGATGCCCG CTGTGTGTTT GATATGGGAG TAAGTCTAGC
          TCTACTTTCT CTGGAACTA- -G-TCAACTG TTGTGGCAAA ATGGAATGAG
          GTGTACAACT GTTATGGGAT TAAAAGCTAG CTAAGTCACT GACTTCATGT
          TGTTGGAGTT TTTTAGGTCC TGGTAGCTTA CTTTGACCAG CTTGGCAAAA
          CTTATCTACA GATGCACTAA AATTGGCAGC TCAAACTGAA ATGACTATTA
          CTTGAACATG TGTTAGCTCT GTTTCAAGTG TTATTGAAAT GACTTTACAT
          TACTTTT-AA GCTAAAATTA TGAATTAAGA ACTGATATAA ATGATAAACT
          TTTCTTGACG ATGTTGC--- --TG------ -TTAATCTCA TTTTAGGCTG
          AACTTGGCTT CAGTATGTAT CTGCTTGATA TTGGCAAATA TCTGGAGGTA
          TGGAAAAGGG CAGGGAGTCT CAGTGTCTGA TATGTAGTGA ATGTGTGCAA
          GACAGCTATG TGAGAGTTAG GCTTTCATTT ACTGATGACT AGTTGGACTT
          CAGTGAGCTC TCCCTCAAGC CTAAGTTCTA TGTGTACAAG CAGGAAGCAG
          AGAAAGGGCT CATGGTRTGC AAATAGTATG TGAATATCCA AGTTTAGATT
          TCTCATTCCA ACCACCACAC ACAGTCTGAC CAACCTTTGA CAACAATAAA
          CCAGCCTATG CA-------- -TGCCTGGGA AACTGTATTA CATAAGGACT
          GTCAGTGACG GGACACAAGG GACATACAAT TTTAGAGTAA ACCCTGGAGG
          ATCCATTGGA GACCAAGACC CATAAAACTA AGTGTTATAC AAACACAGGG
          CATGAATTTG CAGTCTTAAT GGATGAGGCA GACAAAAAGT GGAAAGGGCC
          ATGGTCTACT CAAGGTCATG AAGCAGATCA ACGTCAGAGC TAGGAATAGA
          GCCCAGTGCT TCTGCCTAGC CCAGGCTCCT TACATAC-TA GACCTCGCTG
          TCTCTCCAGA GGCTGCAGGA GGGCCTACTG AATTAGCTCA GAGATATTTC
          CAGGCTCTGC AACCTATTTC TTAGTCTTGC TTTTCTGAAA ATAAACCTTG
          AGTGTCCCAT TAGTTTTTCT TTCTCTCTTT TCTTTCTCTC AGTTCATTTC
          TGGTGCACCT CAGTTTCTTT GATTTAAYAA CATTTARTAT TCTGTGACTT
          TGCTTAAT-A GTGAAGAATT AGTTGTGCAG TCCTAAAGAA STCTTAGGAT
          TTKGCATTGA AWAAGGTGAA ATGTGTGAGT TGGGGTGAGT TCAGATGAAC
          ACCATAATGG AAGTGGCTCT TAAGCTCTCT GGCCTCTCT- TNNNNNNNNN
          NNNNNNNNNN NNNNNNNNNN NNNNNNNNNN NNNNNNNNNN NNNNNNNNNN
          NNNNNNNNNN NNNNNNNCTT TTCATAGTGG AAATAAGGGT CAGAATGGTN
          AAATGTACTC TCAACACCCA CATATTGATA TATCAGGTCA GTGCTATGAG
          ATGGTGCTGG CTTTCAAACT GAT-GTTTTT GTTTCAAACT GTGTTTTT-G
          GGTTTCAATG CAATGCACAG TGCAGAAGCT CCCTGTAACT CCTGTATCAA
          CACAGTGCTG CTGGAATTAG TGGAATTATT TTAAACACAC TCTGT--CTT
          CTCCCC-TGT GCTCTGGTCA GTTCCACCTT T-GATGCGGG TGCTGGCATY
          GCACTGAATG ACCATTTTGT CAAGCTGGTT TCCTGGTAGG TGCAGCCCTG
          GGG-ACGTGG GGGTTGGCAG AGACAGGTTA CAGACTT-GG G--TCCTATT
          GGTTACTGCT GGTGATCCAG GTGGATACAC ACACCTCCAG TCTCACTTTG
          GAGTGAGATT GCTACTTACC TAAAACTACT ATAGCTGCCT TCTTCCCCCT
          CTGG-AGGGT AGATGGGAGT TCACTTGTGT GGGATGGGGA AGAGGAGCTG
          GAAGAATGGA AGAAGGTGT- -AAGAAATGG GTCAGCCCTG ACAGTGCTTG
          TTTTCTGTCC CC-AGGTATG ATAATGAATA TGGATACAGC AACCGTGTTG
          TGGGATCACT CCTAGGCATC TGCCTCATCA CACAAATCGT CACAGGGCTA
          CTGCTAGCCA TACATTACAC CGCAGACACC GCCCTAGCCT TCTCATCCGT
          CGCCCACACA TGCCGGAACG TCCAATTTGG CTGACTAATC CGAAACCTGC
          ACGCGAACGG AGCCTCTTTC TTCTTCATCT GCATCTACTT CCACATTGGA
          CGAGGTATCT ACTATGGCTC ATACCTAAAC AAAGAGACCT GAAACGTAGG
          AGTCGTCCTC CTACTTATAC TCATAGCAAC CGCCTTCGTA GGGTATGTCC
          TGCCCTGAGG ACAAATATCA TTCTGAGGAG CTACAGTCAT TACAAATCTA
          TTCTCAGCAA TCCCTTACAT TGGCCAAACC CTAGTAGAAT GAGCGTGGGG
          AGGATTCTCA GTAGACAATC CTACACTCAC CCGATTCTTT GCCATCCATT
          TCCTCCTCCC ATTCGTAATC GCAGGGCTGA CACTAGTACA TCTCACCCTT
          CTACACGAAA CTGGGTCCAA CAACCCTCTA GGAATCCCCT CAGACTGCGA
          CAAAATCCCA TTCCACCCGT ACTACTCTAC AAAAGACATC CTAGGATTCG
          CACTAATACT CATCCTACTA GCTAGCCTAG CGCTATTTTC TCCTAACCTC
          CTAGGCGACC CGGAAAACTT CACCCCAGCC AACCCACTAG CTACACCCCC
          ACACATCAAA CCCGAATGAT ACTTCCTGTT TGCCTACGCC ATCCTCCGAT
          CCATCCCAAA CAAACTAGGA GGAGTCCTCG CTCTAGCCGC TTCAGTCCTT
          GTCCTATTCC TAATACCACT ACTACACACA TCCAAACTAC GATCTATAAC
          CTTCCGCCCT CTATCACAAA TCTTATTCTG AACTCTAGTT GCAAACGTAC
          TAGTCCTAAC CTGAGTAGGC AGCCAACCTG TAGAACACCC ATTCATTATC
          ATTGGACAAC TTGCCTCACT CTCCTACTTC ACCATCATTC TAGTTCTCTT
          CCCTCTTGTA TCCATCTTAG AGAACAAAAT ACTAAAACTA TAACTCTAAT
          AGTTTATAAA AAA-CATTGG TCTTGT
Blopez013 AGTTTGTCGT CTCAGTGTTA AATTTGGAGC TACACTTAAG ACTAGCAGGC
          TTCTTCTGGA GCGTGCAAAA GAACTTGACC TTGCCATTGT TGGAGTTAGG
          TGAGCTGACA GTGTCAAAAC ACAGTTGTAT TAAATAAGTT TTCTTTAAAT
          GGTCTACCTG ACAATAGAGA TGCCTTTGCA TGTGATGACG TGAGTTTATA
          CAAAACTTCT TAACTAATTT GCAAAATAGT AACTGATATT TT-GTATCCT
          TTTGTAGCTT CCATGTTGGA AGTGGATGTA CAGACCCAGA GACCTTTGTT
          CAAGCCATTT CTGATGCCCG CTGTGTGTTT GATATGGGAG TAAGTCTAGC
          TCTACTTTCT CTGGAACTAC TGCTCAACTG TTATGGCAAA ATGGAATGAG
          GTGTACAACT GTTACAGGGT TAAAAGCTAG CTAAGTCACT GGCTTCATGG
          TATTGGAATT TTTTAGGTCC TGGTAGCTTA CTTTGACCAG CTTGGCAAAA
          CTCATCTACA GATGCACTAA AATTGGCAGC TCAAACTCAA ATGACTGTTA
          CTTGAACATG TGTTAGCTCT GCTTCAAGTG TTAACGAAAT GACTTTA---
          --CTTTTTAA GCTAAAATTA TGAATTATGA ACTGATATAA ATTATAAACT
          TTTCTTGACA GTGTTGC--- --TG------ -TTAATCTCA TTTTAGGCTG
          AACTTGGCTT CAGTATGTAT CTGCTTGATA TTGGCAAATA TCTGGAGGTA
          TGGAAAAGGG CAGGGAGTCT CAGTGTCTGA TATGTAGTGA ATGTGTGCAA
          GACAGCTATG TGAGAGTTAG GCTTTCATTT ACTGATGACT AGTTGGACTT
          CAGTGAGCTC TCCCTCAAGC CTAAGTTCTG TGTGTTCAAG CAGGAAGCAC
          AGAAAGGGCT CATGGTATGC AAATAGTATG TGAATATCCA AGTTTAAATT
          TCTCATTCTA ACCACCACAC ACAGTCTGAC CAACCTTTGA CAACAATAAA
          CCAGCCTATG CA-------- -TGCCTGGGA AACTGTATTA TATAAGGACT
          GTCAGTGATG GGACACAAAG GACATACAAT TTTAGAGTAA ACCCTGGAGG
          ATCCATTGGA GACCAAGACC CATAAAACTA AGTGTTATAC AAACACAGGG
          CATGAATTTG CAGTCTTAAT GGATGAGGCA GACAAAAAGT GGAAAGGGCC
          ATGGTCTACT CAAGGTCATG AAGCAGATCA GCGTCAGAGC TAGGAATAGA
          GCCCAGTGCT TCTGCCTAGC CCAGGCTCCT TACATAT-TA GACCTCGTTG
          TCTCTCCAGA GGCTGCAGGA GGGCCTACTG AATTAGCTCA GAGATATTTC
          CGGGCTCTGC AACCTATTTC TTTGTCTTGC TTTTCTGAAA ATAAACCTTG
          AGTGTCCCAT TAGTTTTTCT TTCTCTCTTT TCTTTCTCTC AGTTCATTTC
          TGGTGCACCT CAGTTTCTTT GATTTAACAA CATTTAATAT TCTGTGACTT
          TGCTTAAT-A GTGAAGAATT AGTTGTGCAG TCCTAAAGAA CTCTTAGGAT
          TTGGCATTGA AAAAGGTGAA MTGGGTGAGT T--------- -CAGATGAAC
          TCCATAATGG AAGTGGCTCT TAAACTCTCT GGCCTCTMKC TTACATCTCT
          TTACAATTTG GGGCTT--GT TTAGTAAAAT TGATTTTAGT GAAACT--AT
          GCAGAAGAAA TAATATTCAT TTCATAGTGG AAATAAGGGT CAGAATAGTT
          AAATGTACTC TCAACACCCA CATATTGATA TATCAGGTCA GTGTTATGAG
          ATGGTGCTGG CTTTCAAACT GAT-GTTTTT GTTTCAAACT GTGTTGTTTG
          GGTTTCAATG CAATGCACAG TGCAGAAGCT CCCTGTAACT YCTGTATCAA
          CACAGTGCTG CTGGAATTAG TGGAATTATT TTAAATACAC TCTGT--CTT
          CTCCCC-TGT GCTCTGGTCA GTTCCACCTT T-GATGCGGG TGCTGGCATC
          GCACTGAACG ACCATTTTGT CAAGCTGGTT TCCTGGTAGG TGCAGCCCTG
          GGG-ATGTGG GGGTTGGCAC AGACTGGTTA CAGACTT-GG GTGTCCTGTT
          GGTTACTGCT GGTGATCCAG GTGGATACAC AGACCTCCAG TCTCACTGTG
          GAGTGAGATT GCTACTTACC TGAAATTACT ATAGCTGCCT TCTTYCCCCT
          CTGG-AGGGT AGATGGGAGT TCACTTGTGA GGGATGGGGC AGAGAAGCTG
          GAAGAATGGA AGAAGGTGT- -AAGRAATGG GTCAGCCCTG ACAGTGCTTG
          TTTTCTGTCC CCCAGGTATG ATAATGAATA TGGATACAGC AACCGTGTTG
          TGGGATCACT CCTAGGCATC TGCCTAATCA CACAAATCAT TACAGGGCTA
          CTGCTAGCCA TACATTACAC AGCAGATACC GCCCTAGCCT TCTCATCCGT
          TGCCCACATC TGCCGAAACG TCCAATTTGG CTGACTTATC CGGAACCTAC
          ATGCAAACGG AGCCTCCCTC TTCTTCATCT GCATCTACTT CCACATCGGC
          CGAGGAATTT ATTACGGCTC CTACCTGAAC AAAGAAACCT GAAACACCGG
          AGTTATCCTT CTCCTAATAC TAATAGCAAC CGCCTTCGTA GGCTACGTAC
          TGCCCTGAGG TCAAATATCA TTCTGAGGAG CTACCGTAAT CACAAACCTA
          CTCTCAGCAA TCCCATACAT TGGCCAAACC CTAGTAGAAT GAATATGAGG
          GGGATTCTCA GTAGATAATC CAACATTAAC CCGATTCTTC GCCATCCACT
          TYCTCCTCCC ATTCGTCATT GCAGGACTAA CACTAGTTCA CCTCACCCTT
          CTACACGAAA CAGGCTCCAA CAACCCCCTA GGCATCCCTT CAGACTGCGA
          TAAAATTCCA TTCCATCCAT ACTACTCCAC AAAAGACATT CTAGGATTCG
          CACTCACACT CATCCTATTA GTAGGCTTAG CGCTCTTCCT ACCCAACCTT
          CTAGGCGACC CAGAAAACTT CACCCCAGCT AACCCACTAG CCACACCCCS
          RCATATCAAA CCCGAATGAT ACTTCCTATT CGCCTACGCT ATCCTCCGAT
          CCATCCCAAG CAAACTAGGA GGAGTACTAG CCCTAGCTGC CTCAGTACTT
          GTTCTATTCC TAATACCACT ACTACACACA TCCAAACTAC GATCAATAAC
          ATTCCGCCCA TTATCACAAA TCCTATTCTG AACCCTAGTT ACAAACGTAC
          TAATCCTAAC CTGAGTAGGC AGCCAACCAG TTGAACACCC ATTCATCATC
          ATTGGGCAAC TAGCTTCAAT CTCCTACTTC ACTATCATCC TAGTCCTCTT
          CCCACTTGCA TCCATCCTAG AGAACAAGAT ACTAAAACTA TAACTCTAAT
          AGWTTATAAA AAA-CATTGG TCTTGK
Bluteo014 AGTTTGTCGT CTCAGTGTTA AATTTGGAGC TACACTTAAG ACTAGCAGGC
          TTCTTCTGGA GCGTGCAAAA GAACTTGACC TTGCCATTGT TGGAGTTAGG
          TGAGCTGACA GTGTCAAAAC ACAGTTGCAT TAAATAAGTT TTCTTTAAAT
          GGTCTGCCTG ACAATAGAGA TGTCTTTGCA TGTGATGACA TGAGCTTATA
          CAAAACTTCT TAACTAATTG GCAAAATAGT AACTGATATT TT-GTATCCT
          TTTGTAGTTT CCATGTTGGA AGTGGATGTA CAGACCCAGA GACCTTTGTT
          CAAGCCATTT CTGATGCCCG CTGTGTGTTT GATATGGGAG TAAGTCTAGC
          TCTACTTTCT CTGGAACTA- -G-TCAACTG TTGTGGCAAA ACAGAATGAG
          GTGTACAACT GTTATGGGAT TAAAAGCTAG CTAAGTCACT GACTTCATGT
          TGTTGGAGTT TTTTAGGTCC TGGTAGCTTA CTTT------ ---GGCAAAA
          CTCATCTACA GATGTACTAA AATTGGCAGC TCAAACTGAA ATGACTATTA
          CTTGAACATG TGTTAGCTCT GTTTCAAGTG TTATTGAAAT GACTTTACAT
          TACTTTT-AA GCTAAAATTA TGAATTAAGA ACTGATATAA GTTATAAACT
          TTTCTTGACA GTGTTGC--- --TG------ -TTAATCTCA TTTTAGGCTG
          AACTTGGCTT CAGTATGTAT CTGCTTGATA TTGGCAAATA TCTGGAGGTA
          TGGAAAAGGG CAGGGAGTCT CAGTGTCTGA TATGTAGTGA ATGTGTGCAA
          GACAGCTATG TGAGAGTTAG GCTTTCATTT ACTGATGACT AGTTGGACTT
          CAGTGAGCTC TCCCTCAAGC CTAAATTCTA TGTGTACAAG CAGGAAGCAC
          AGAAAGGGCT CATGGTATGC AAATAGTATG TGAAAATCCA AGTTTAGATT
          TCTCATTCCA ACCACCACAC ACAGTCTGAC CAACCTTTGA CAACAATAAA
          CCAGCCTATG CA-------- -TGCCTGGGA AACTGTATTA CATAAGGACT
          GTCAGTGACG GGACACAAGG GACATACAAT TTTAGAGTAA ACCCTGGAGG
          ATCCATTGGA GACCAAGACC CATAAAACTA AGTGTTATAC AAACACAGGG
          CATGAATTTG CAGTCTTAAT GGATGAGGCA GACAAAAAGT GGAAAGGGCC
          ATGGTCTACT CAAGGTCATG AAGCAGATCA ACGTCAGAGC TAGGAATAGA
          GCCCAGTGCT TCTGCCTAGC CCAGGCTCCT TACATAC-TA GACCTCGCTG
          TCTCTCCAGA GGCTGCGGGA GGGCCTACTG AATTAGCTCA GAGATATTTC
          CAGGCTCTGC AACCTATTTC TTAGTCTTGC TTTTCTGAAA ATAAACCTTG
          AGTGTCCCAT TAGTTTTTCT TTCTCTCTTT TCTTTCTCTC AGTTCATTTC
          TGGTGCACCT CAGTTTCTTT GACTTAACAA CATTTAATAT TCTGTGACTT
          TGCTTAAT-A GTGAAGAATT AGTTGTGCAG TCCTAAAGAA GTCTTAGGAT
          TTGGCATTGA AAAAGGTGAA ATGTGTGAGT TGGGGTGAGT TCAGATGAAC
          ACCATAATGG AAGTGGCTCT TAAGCTCTCT GGCCTCTCTC TTACATCTCT
          TTACAGCTTG GGGCTT--GT TTAGTAATAT TGATTTTAGT GAAACT--AT
          GCAGAAGAAA TAATATTCTT TTCATAGTGG AAATAAGGGT CAGAATGGTT
          AAATATACTC TCAACACCCA CATA-TGATA TATCAGGTCA GTGCTATGAG
          ATGGTGCTGG CTTTCAAACT GAT-GTTTTT GYTTCAAACT GGGTTTTT-G
          GGYTTCAATG CAATGCACAG TGCAGAAGCT CCCTGTAACT CCTGTATCAA
          CACAGTGCTG CTGGAATTAG TGGAATTATT TTAAATACAC TCTGT--CTT
          CTCCCC-TGT GCTCTGGTCA GTTCCACCTT T-GATGCGGG TGCTGGCATN
          GCACTGAATG ACCATTTTGT CAAGCTGGTT TCCTGGTAGG TGCAGCCCTG
          GGG-ACGTGG GGGTTGGCAG AGACAGGTTA CAGACTT-GG G--TCCTATT
          GGTTACTGCT GGTGATCCAG GTGGATACAC ACACCTCCAG TCTCACTGTG
          GAGTGAGATT GCTACTTACC TAAAACTACT ATAGCTGCCT TCTTCCCCCT
          CTGG-AGGGT AGATGGGAGT TCACTTGTGT GGGATGGGGC AGAGGAGCTG
          GAAGAATGGA AGAAGGTGT- -AAGAAATGG GTCAGCCCTG ACAGTGCTTG
          TTTTCTGTCC CC-AGGTATG ATAATGAATA TGGATACAGC AACCGTGTTG
          TGNNNNNNNN NNNNNNNNNN NNNNNNNNNN NNNNNNNNNN NNNNNNNNNN
          NNNNNNNNNN NNNNNNNNNN NNNNNNNNNN NNNNNNNNNN NNNNNNNNGT
          CGCCCACACA TGCCGAAACG TCCAATTCGG CTGACTAATC CGAAACCTCC
          ACGCGAACGG AGCCTCTTTC TTCTTCDTCT GCATCTACTT CCACATTGGC
          CGAGGAATCT ACTACGGCTC ATACCTAAAC AAAGAAACCT GAAACATCGG
          AGTTATCCTC CTACTCATAC TAATAGCTAC CGCCTTCGTA GGATACGTCC
          TACCTKGRGG ACAAATATCA TTCTGAGGGG CCACAGTAAT TACTAACCTC
          TTCTCAGCAA TTCCATACAT TGGCCAAACC CTAGTAGAAT GAGCGTGAGG
          AGGATTTTCA GTAGACAACC CCACACTGAC CCGATTTTTC GCTATCCACT
          TCCTCCTCCC ATTCATCATT GCAGGACTAA CACTAGTACA CCTCACCCTC
          CTTCACGAGA CAGGATCAAA CAACCCCCTA GGCATCCCCT CAGACTGCGA
          CAAAATCCCA TTCCAHCCAT ACTACTCCAC AAAGGACATC CTAGGATTCG
          CACTCATACT TATCCTACTA GCCAGCCTAG CACTCTTCTC TCCCAACCTC
          CTAGGCGACC CAGAAAACTT CACTCCAGCC AACCCGCTAG CCACACCACC
          CCACATTAAA CCCGAATGAT ACTTCCTATT CGCCTACGCC ATTCTCCGAT
          CAATCCCAAA CAAACTAGGA GGAGTACTTG CTTTAGCTGC CTCAGTCCTT
          GTCCTATTCC TAATCCCACT TCTACATACA TCTAAACTTC GATCAATAAC
          CTTCCGCCCC CTATBGCAAA TCCTATTCTG AACCCTAGTT ACAAACGTAC
          TAATCCTAAC CTGAGTGGGC AGCCAACCTG TCGAACACCC ATTCATTATC
          ATCGGACAAC TCGCCTCAAT CTCCTACTTC ACCATCATCC TAGTCCTCTT
          CCCCCTTGTA TCCATCCTAG AGAACAAAAT ACTCAAACTC TAACTCTAAT
          AGTTTATAAA AAA-CATTGG TCTTGT
Bmajor015 NNNNNNNNNN NNNNNNNNNN NNNNNNNNNN NNNNNNNNNN NNNNNNNNNN
          NNNNNNNNNN NNNNNNNNNN NNNNNNNNNN NNNNNNNNNN NNNNNNNNNN
          NNNNNNNNNN NNNNNNNNNN NNNNNNNNNN NNNNNNNNNN NNNNNNNNNN
          NNNNNNNNNN NNNNNNNNNN NNNNNNNNNN NNNNNNNNNN NNNNNNNNNN
          NNNNNNNNNN NNNNNNNNNN NNNNNNNNNN NNNNNNNNNN NNNNNNNNNN
          NNNNNNNNNN NNNNNNNNNN NNNNNNNNNN NNNNNNNNNN NNNNNNNNNN
          NNNNNNNNNN NNNNNNNNNN NNNNNNNNNN NNNNNNNNNN NNNNNNNNNN
          NNNNNNNNNN NNNNNNNNNN NNNNNNNNNN NNNNNNNNNN NNNNNNNNNN
          NNNNNNNNNN NNNNNNNNNN NNNNNNNNNN NNNNNNNNNN NNNNNNNNNN
          NNNNNNNNNN NNNNNNNNNN NNNNNNNNNN NNNNNNNNNN NNNNNNNNNN
          NNNNNNNNNN NNNNNNNNNN NNNNNNNNNN NNNNNNNNNN NNNNNNNNNN
          NNNNNNNNNN NNNNNNNNNN NNNNNNNNNN NNNNNNNNNN NNNNNNNNNN
          NNNNNNNNNN NNNNNNNNNN NNNNNNNNNN NNNNNNNNNN NNNNNNNNNN
          NNNNNNNNNN NNNNNNNNNN NNNNNNNNNN NNNNNNNNNN NNNNNNNNNN
          NNNNNNNNNN NNNNNNNNNN NNNNNNNNNN NNNNNNNNNN NNNNNNNNNN
          NNNNNNNNNN NNNNNNNNNN NNNNNNNNNN NNNNNNNNNN NNNNNNNNNN
          NNNNNNNNNN NNNNNNNNNN NNNNNNNNNN NNNNNNNNNN NNNNNNNNNN
          NNNNNNNNNN NNNNNNNNNN NNNNNNNNNN NNNNNNNNNN NNNNNNNNNN
          NNNNNNNNNN NNNNNNNNNN NNNNNNNNNN NNNNNNNNNN NNNNNNNNNN
          NNNNNNNNNN NNNNNNNNNN NNNNNNNNNN NNNNNNNNNN NNNNNNNNNN
          NNNNNNNNNN NNNNNNNNNN NNNNNNNNNN NNNNNNNNNN NNNNNNNNNN
          NNNNNNNNNN NNNNNNNNNN NNNNNNNNNN NNNNNNNNNN NNNNNNNNNN
          NNNNNNNNNN NNNNNNNNNN NNNNNNNNNN NNNNNNNNNN NNNNNNNNNN
          NNNNNNNNNN NNNNNNNNNN NNNNNNNNNN NNNNNNNNNN NNNNNNNNNN
          NNNNNNNNNN NNNNNNNNNN NNNNNNNNNN NNNNNNNNNN NNNNNNNNNN
          NNNNNNNNNN NNNNNNNNNN NNNNNNNNNN NNNNNNNNNN NNNNNNNNNN
          NNNNNNNNNN NNNNNNNNNN NNNNNNNNNN NNNNNNNNNN NNNNNNNNNN
          NNNNNNNNNN NNNNNNNNNN NNNNNNNNNN NNNNNNNNNN NNNNNNNNNN
          NNNNNNNNNN NNNNNNNNNN NNNNNNNNNN NNNNNNNNNN NNNNNNNNNN
          NNNNNNNNNN NNNNNNNNNN NNNNNNNNNN NNNNNNNNNN NNNNNNNNNN
          NNNNNNNNNN NNNNNNNNNN NNNNNNNNNN NNNNNNNNNN NNNNNNNNNN
          NNNNNNNNNN NNNNNNNNNN NNNNNNNNNN NNNNNNNNNN NNNNNNNNNN
          NNNNNNNNNN NNNNNNNNNN NNNNNNNNNN NNNNNNNNNN NNNNNNNNNN
          NNNNNNNNNN NNNNNNNNNN NNNNNNNNNN NNNNNNNNNN NNNNNNNNNN
          NNNNNNNNNN NNNNNNNNNN NNNNNNNNNN NNNNNNNNNN NNNNNNNNNN
          NNNNNNNNNN NNNNNNNNNN NNNNNNNNNN NNNNNNNNNN NNNNNNNNNN
          NNNNNNNNNN NNNNNNNNNN NNNNNNNNNN NNNNNNNNNN NNNNNNNNNN
          NNNNNNNNNN NNNNNNNNNN NNNNNNNNNN NNNNNNNNNN NNNNNNNNNN
          NNNNNNNNNN NNNNNNNNNN NNNNNNNNNN NNNNNNNNNN NNNNNNNNNN
          NNNNNNNNNN NNNNNNNNNN NNNNNNNNNN NNNNNNNNNN NNNNNNNNNN
          NNNNNNNNNN NNNNNNNNNN NNNNNNNNNN NNNNNNNNNN NNNNNNNNNN
          NNNNNNNNNN NNNNNNNNNN NNNNNNNNNN NNNNNNNNNN NNNNNNNNNN
          NNNNNNNNNN NNNNNNNNNN NNNNNNNNNN NNNNNNNNNN NNNNNNNNNN
          NNNNNNNNNN NNNNNNNNNN NNNNNNNNNN NNNNNNNNNN NNNNNNNNNN
          NNNNNNNNNN NNNNNNNNNN NNNNNNNNNN NNNNNNNNNN NNNNNNNNNN
          NNNNNNNNNN NNNNNNNNNN NNNNNNNNNN NNNNNNNNNN NNNNNNNNNN
          NNNNNNNNNN NNNNNNNNNN NNNNNNNNNN NNNNNNNNNN NNNNNNNNNN
          NNGGATCACT CCTAGGCATC TGCCTAATCA CACAGATCAT CACAGGGCTA
          CTGCTAGCCA TACATTACAC AGCAGATACC GCCCTAGCCT TCTCATCCGT
          TGCCCACACA TGCCGGAACG TCCAATTCGG CTGACTCATC CGAAACCTTC
          ACGCAAACGG AGCCTCCTTC TTCTTTATCT GCATTTACTT CCACATTGGC
          CGAGGAATCT ACTACGGCTC ATACCTAAAC AAAGAAACCT GAAACGTCGG
          AGTTATCCTC CTACTCATAC TCATAGCAAC CGCCTTCGTA GGGTACGTCC
          TACCTTGAGG ACAAATATCR TTCTGAGGRG CCACAGTAAT TACTAACCTC
          TTCTCAGCAA TCCCATACAT TGGCCAAACC CTAGTAGAAT GAGCGTGAGG
          AGGATTTTCA GTAGACAACC CAACACTAAC CCGATTTTTC GCCATCCATT
          TCCTCCTCCC ATTCGTCATC GCAGGACTAA CACTAGTACA CCTCACCCTC
          CTCCACGAAA CAGGATCCAA CAATCCCCTG GGCATTCCAT CAGATTGCGA
          CAAAATCCCA TTCCACCCAT ACTACTCCAC AAAAGATATC CTAGGATTCG
          CACTTATACT TGTCCTACTA GCCAGCCTAG CACTCTTTTC CCCCAACCTC
          CTAGGCGACC CAGAAAACTT CACCCCAGCT AACCCACTAG CCACACCCCC
          ACACATYAAA CCANNNNNNN NNNNNNNNNN NNNNNNNNNN NNNNNNNNNN
          NNNNNNNNNN NNNNNNNNNN NNNNNNNNNN NNNNNNNNNN NNNNNNNNNN
          NNNNNNNNNN NNNNNNNNNN NNNNNNNNNN NNNNNNNNNN NNNNNNNNNN
          NNNNNNNNNN NNNNNNNNNN NNNNNNNNNN NNNNNNNNNN NNNNNNNNNN
          NNNNNNNNNN NNNNNNNNNN NNNNNNNNNN NNNNNNNNNN NNNNNNNNNN
          NNNNNNNNNN NNNNNNNNNN NNNNNNNNNN NNNNNNNNNN NNNNNNNNNN
          NNNNNNNNNN NNNNNNNNNN NNNNNNNNNN NNNNNNNNNN NNNNNNNNNN
          NNNNNNNNNN NNNNNNNNNN NNNNNN
Bmande016 AGTTTGTCGT CTCAGTGTTA AATTTGGAGC TACGCTTAAG ACTAGCAGGC
          TTCTTCTGGA GCGTGCAAAA GAACTTGACC TTGCCATTGT TGGAGTTAGG
          TGAGCTGGCA GTGTCAAAAC ACAGTTGCAT TAAATAAGTT TTCTTTAAAT
          GGTCTGCCTG ACAATAAAGA TGCCTTTGCA TGTGATGACA TGAGTTTATA
          CAAAACCTCT -AACTAATTG GCAAAATAGT AACTGATATT TT-GTATCCT
          TTTGTAGTTT CCATGTTGGA AGTGGATGTA CAGACCCAGA GACCTTTGTT
          CAAGCCATTT CTGATGCCCG CTGTGTGTTT GATATGGGAG TAAGTCTAGC
          TCTACTTTCT CTGGAACTA- -G-CCAACTG TTGTGGCAAA ACAGAATGAG
          GTGTACAACT GTTAGGGGAT TAAAAGCTAG CTAAGTCACT GACTTCATGT
          TGTTGGAGTT TTTTAGGTCC TGGTAGCTTA CTTTGACCAG CTTGGCAAAA
          CTCATCTACA GATGCACTAA AATTGGCAGC TCAAACTGAA ATGACTATTA
          CTTGAACATG TGTTAGCTCT GTTTCAAGTG TTATTGAAAT GACTTTACGT
          TACTTTT-AA GCTAAAATTA TGAATTAAGA ACTGATATAA ATTATAAACT
          TTTCTTGACG GTGTTGC--- --TG------ -TTAATCTCA TTTTAGGCTG
          AACTTGGCTT CAGTATGTAT CTGCTTGATA TTGGCAAATA TCTGGAGGTA
          TGGAAAAGGG CAGGGAGTCT CAGNGTCTGA TATGTAGTGA ATGTGTGCAA
          GACAGCTATG TGAGAGTTAG GCTTTCATTT ACTGATGACT AGTTGGACTT
          CAGTGAGCTC TCCCTCAAGC CTAAGTTCTA TGTGTACAAG CAGGAAGCAC
          AGAAAGGGCT CATGGTATGC AAATAGTATG TGAATATCCA AGTTTAGATT
          TCTCATTCCA ACCACCACAC ACAGTCTGAC CAACCTTTGA CAACAATAAA
          CCAGCCTATG CA-------- -TGCCTGGGA AACTGTATTA CATAAGGACT
          GTCAGTGACG GGACACAAGG GACATACAAT TTTAGAGTAA ACCCTGGAGG
          ATCCATTGGA GACCAAGACC CATAAAACTA AGTGTTATAC AAACACAGGG
          CATGAATTTG CAGTCTTAAT GGATGAGGCA GACAAAAAGT GGAAAGGGCC
          ATGGTCTACT CAAGGTCATG AAGCAGATCA ACGTCAGAGC TAGGAATAGA
          GCCCAGTGCT TCTGCCTAGC CCAGGCTCCT TACATAC-TA GACCTCGCTG
          TCTCTCCAGA GGCTGCAGGA GGGCCTACTG AATTAGCTCA GAGATATTTC
          CAGGCTCTGC AACCTATTTC TTAGTCTTGC TTTTCTGAAA ATAAACCTTG
          AGTGTCCCAT TAGTTTTTCT TTCTCTCTTT TCTTTCTCTC AGTTCATTTC
          TGGTGCACCT CAGTTTCTTT GATTTAAYAN CATTTAATAT TCTGTGACTT
          TGCTTAAT-A GTGAAGAATT AGTTGTGCAG TCCTAAAGAA STCTTAGGAT
          TTTGCATTGA ATAAGGTGAA ATGTGTGAGT TGGGGTGAGT TCAGATGAAC
          ACCRTAATGG AAGTGGCTCT TAAGCTCTCT GGCCTCTCTC TTACATCTCT
          TTACAGTTTG GGGCTT--CT TTAGTAATAT TGACTTTAGT GAAACT--AT
          GCAGAAGAAA TAATATTCTT TTCATAGTGG AAATAAGGGT CAGAATGGTT
          AAATGTACTC TCAACACCCA CATATTGATA TATCAGGTCA GTGCTATGAG
          ATGGTGCTGG CTTTCAAACT GAT-GTTTTT GTTTCAAACT GTGTTTTT-G
          GGTTTCAATG CAATGCACAG TGCAGAAGCT CCCTGTAACT CCTGTATCAA
          CACAGTGCTG CTGGAATTAG TGGAATTATT TTAAACACAC TCTGT--CTT
          CTCCCC-TGT GCTCTGGTCA GTTCCACCTT T-GATGCGGG TGCTGGCATC
          GCACTGAATG ACCATTTTGT CAAGCTGGTT TCCTGGTAGG TGCAGCCCTG
          GGG-ACGTGG GGGTTGGCAG AGACAGGTTA CAGACTT-GG G--TCCTATT
          NGTTACTGCT GGTGATCCAG GTGGATACAC AGACCTCCAG TCTCACTTTG
          GAGTGAGATT GCTACTTACC TAAAATTACT ATAGCTGCCT TCTTCCCCCT
          CTGG-AGGGT AGATGGGAGT TCACTTGTGT GGGGTGGGGC AGAGGAGCTG
          GAAGAATGGA AGAAGGTGT- -AAGAAATGG GTCAGCCCTG ACAGTGCTTG
          TTTTCTGTCC CC-AGGTATG ATAATGAATA TGGATACAGC AACCGTGTTG
          TGGGATCACT CCTAGGCATC TGCCTAATTA CACAAATCAT CACAGGGCTA
          TTACTAGCTA TGCATTACAC AGCAGACACC GCCCTAGCTT TCTCATCCGT
          TGCCCACACA TGTCGGAACG TCCAGTTTGG CTGACTAATC CGAAACCTAC
          ACGCAAACGG AGCCTCTTTC TTCTTCATCT GCATCTACTT CCATATTGGC
          CGAGGTATCT ACTACGGCTC GTACCTAAAC AAAGAAACCT GAAACGTAGG
          AGTCGTCCTC CTACTAATAC TCATAGCAAC CGCCTTCGTA GGATACGTCC
          TACCBTKAGG NCAAATATCA TTCTGAGGAG CTACAGTTAT CACAAACCTC
          TTTTCAGCAA TCCCATACAT TGGCCAAACC CTAGTAGAAT GAGCATGAGG
          AGGATTTTCA GTAGATAACC CAACACTCAC CCGATTCTTC GCCATCCACT
          TCCTCCTTCC ATTCGTCATT GCAGGACTAA CGCTAGTACA CCTTACCCTC
          CTACACGAAA CTGGATCCAA CAACCCCCTA GGAATCCCCT CAGACTGTGA
          CAAAATCCCA TTCCACCCAT ACTACTCTAC AAAAGACATC CTAGGGTTCG
          CACTCATGTT TATTCTACTA GCTAGCCTAG CACTATTTTC TCCCAACCTC
          CTAGGCGACC CAGAAAACTT CACCCCAGCC AACCCACTAG CCACTCCCCC
          ACATATCAAR SCAGGATSSK ACTTCCTATT TGCCBACGCC ATCCYACGAT
          CAATCCCAAA CAAACTAGGA GGAGTACTTG CCCTAGCCGC CTCAGTCCTC
          GTCTTATTCC TAATACCTCT GCTACACACA TCCAAACTCC GATCCATAAC
          CTTCCGTCCC CTAYCACAAW TCCTATTCTG AACCTTAKTT GCAAACDTAC
          WAGTCCTAAC CTGAGTAGGC AGCCAMYCBG TAGAACACCC ATTCABTATC
          ATSGGAVAAC TCGCCTCAYT CTCCTACTTC ACTATCATTC TAGTTCTCTT
          CCCCCTTGCA TCCATCTTAG AGAACAAAAT ACTCAAACTC TAACTCTAAT
          AGTTTATAAA AAA-CATTGG TCTTGT
Bmonti017 AGTTTGTCGT CTCAGTGTTA AATTTGGAGC TACGCTTAAG ACTAGCAGGC
          TTCTTCTGGA GCGTGCAAAA GAGCTTGACC TTGCTATTGT TGGAGTTAGG
          TGAGCTGACA GTGTCAAAAC ACAGTAGCAT TAAATAAGTT TTCTTTAAAT
          GGTCTGCCTG ACAATAGAGA TGSCTTTGCA TGTGATGACA TGAGTTTTTA
          CAAAACTTCT TAACTAATTG GCAAAATAGT GACTGATATT TT-GTATCCT
          TTTGTAGTTT CCATGTTGGA AGTGGATGTR CAGACCCAGA GACCTTTGTT
          CAAGCCATTT CTGATGCCCG CTGTGTGTTT GATATGGGAG TAAGTCTAGC
          TCTACTTTCT CTGGAACTA- -G-TCAACTG TTGTGGCAAA ACGGAATGAG
          GTGTACAACT GTTATGGGAT TAAAAGCTAG CTAAGTCACT GACTTCATGT
          TGTTGGAGTT TTTTAGGTCC TGGTAGCTTG CCTTGACCAG CTTGGCAAAA
          CTCATCTACA GATGCACTAA AATTGGCAGC TCAAACTGAA ATGACTATTA
          CTTGAACATG TGTTAGCTCT GTTTCAAGTG TTATTGAAAT GACTTTACAT
          TACTTTT-AA GCTAAAATTA TGAATTAAGA ACTGATATAA ATTATAAACT
          TTTCTTGACC GTGTTGC--- --TG------ -TTAATCTCA TTTTAGGCTG
          AACTTGGCTT CAGTATGTAT CTGCTTGATA TTGGCAAATA TCTGGAGGTA
          TGGAAAAGGG CAGGGAGTCT CAGTGTCTGA TATGTAGTGA ATGTGTGCAA
          GACAGCTATG TGAGAGTTAG GCTTTCATTT ACTGATGACT AGTTGGACTT
          CAGTGAGCTC TCCCTCAAGC CTAAGTTCTA TGTGTACAAG CAGGAAGCAC
          AGAAAGGGCT CATGGTATGC AAATAGTATG TGAATATCCA AGTTTAGATT
          TCTCATTCCA ACCACCACAC ACAGTCTGAC CAACCTTTGA CAACAATAAA
          CCAGCCTATG CA-------- -TGCCTGGGA AACTGTATTA CATAAGGACT
          GTCAGTGACG GGACACAAGG GACATACAAT TTTAGAGTAA ACCCTGGAGG
          ATCCATTGGA GACCAAGACC CATAAAACTA AGTGTTATAC AAACACAGGG
          CATGAATTTG CAGTCTTAAT GGATGAGGCA GACAAAAAGT GGAAAGGGCC
          ATGGTCTACT CAAGGTCATG AAGCAGATCA ACGTCAGAGC TAGGAATAGA
          GCCCAGTGCT TCTGCCTAGC CCAGGCTCCT TACATAC-TA GACCTCGCTG
          TCTCTCCAGA GGCTGCAGGA GGGCCTACTG AATTAGCTCA GAGATATTTC
          CAGGCTCTGC AACCTATTTC TTAGTCTTGC TTTTCTGAAA ATAAACCTTG
          AGTGTCCCAT TAGTTTTTCT TTCTCTCTTT TCTTTCTCTC AGTTCATTTC
          TGGTGCACCT CAGTTTCTTT GATTTAATGG CATTTAATAT TCTGTGACTT
          TGCKTAAT-A GTGAAGAATT AGTTGTGCAG TCCTAAAGAA CTCTTAGGAT
          TTTGCATTGA ATAAGGTGAA ATGTGTGAGT TGGGGTGAGT TCAGATGAAC
          ACCATAATGG AAGTGGCTCT TAAGCTCTCT GGCCTCTCTC TTACATCTCT
          TTACAGTTTG GGGCTT--ST TTAGTAATAT TGACTTTAGT GAAACT--AT
          GCAGAAGAAA TAATATTCTT TTCATAGTGG AAATAAGGGT CAGAATGGT-
          AAATGTACTC TCAACACCCA CATATTGATA TATCAGGTCA GTGCTATGAG
          ATGGTGCTGG CTTTCAAACT GAT-GTTTTT GTTTCAAACT GTGTTTTT-G
          GGTTTCAATG CAATGCACAG TGCAGAAGCT CCCTGTAACT CCTGTATCAA
          CACAGTGCTG CTGGAATTAG TGGAATTATT TTAAACACAC TCTGT--CTT
          CTCCCC-TGT GCTCTGGTCA GTTCCACCTT T-GATGCGGG TGCTGGCATC
          GCACTGAATG ACCATTTTGT CAAGCTGGTT TCCTGGTAGG TGCAGCCCTG
          GGG-ACGTGG GGGTTGGCAG AGACAGGTTA CAGACTT-GG G--TCCTATT
          AGTTACTGTT GGTGATCCAG GTGGATACAC AGACCTCCAG TCTCACTTTG
          GAGTGAGATT GCTACTTACC TAAAATTACT ATAGCTGCCT TCTTCCCCCT
          CTGG-AGGGT AGATGGGAGT TCACTTGTGT GGGGTGGGGC AGAGGAGCTG
          GAAGAATGGA AGAAGGTGT- -AAGAAATGG GTCAGCCCTG ACAGTGCTTG
          TTTTCTGTCC CC-AGGTATG ATAATGAATA TGGATACAGC AACCGTGTTG
          TGGGATCACT CCTAGGCATC TGCCTAATTA CACAAATCAT CACAGGGCTA
          TTACTAGCTA TACATTACAC AGCAGACACC GCCCTAGCTT TCTCATCCGT
          CGCCCACACA TGTCGGAACG TCCAGTTTGG CTGACTAATC CGAAACCTAC
          ACGCAAACGG AGCCTCTTTC TTCTTCATCT GCATCTATTT CCATATTGGC
          CGAGGTATCT ACTACGGCTC ATACCTAAAC AAAGAAACCT GAAACGTAGG
          AGTCGTCCTC CTACTAATAC TCATAGCAAC CGCCTTCGTA GGGTACGTCC
          TACCCTGAGG ACAAATATCA TTCTGAGGAG CTACAGTTAT CACAAACCTC
          TTTTCAGCAA TCCCATACAT TGGCCAAACC CTAGTAGAAT GAGCATGAGG
          AGGATTTTCA GTAGATAACC CAACACTCAC CCGATTCTTC GCCATCCATT
          TCCTCCTTCC ATTCGTCATT GCAGGACTAA CGCTAGTACA CCTTACCCTC
          TTACACGAAA CTGGATCCAA CAACCCCCTA GGAATCCCCT CAGACTGCGA
          CAAAATCCCA TTCCACCCAT ACTACTCTAC AAAAGACATC CTAGGGTTCG
          CACTCATGTT TATCCTACTA GCTAGCCTAS CACTATTTTC TCCCAACCTC
          CTAGGCGACC CAGAAAACTT CACCCCAGCC AACCCACTAG CCACTCCCCC
          ACATATCAAA CCAGAATGAT ATTTCCTATT TGCCTACGCC ATCCTACGAT
          CAATCCCAAA CAAACTAGGA GGAGTACTTG CCCTAGCCGC CTCAGTCCTC
          GTCTTATTCC TAATACCACT GCTACACACA TCCAAACTCC GATCCATAAC
          CTTCCGTCCC CTATCACAAA TCCTATTCTG AACCTTAGTT GCAAACGTAC
          TAGTCCTAAC CTGAGTAGGC AGCCAASGGG TAGAACACCC ATTCATTATC
          ATCGGACTAC TCGCCTCACT CTCCTACTTC ACTATCATTC TAGTTCTCTT
          CCCCCTTGCA TCCATCTTAG AGAACAAAAT ACTCAAACTC TAACTCTAAT
          AGTTTATAAA AAA-CATTGG TCTTGT
Bowdle018 NNNNNNNNNN NNNNNNNNNN NNNNNNNNNN NNNNNNNNNN NNNNNNNNNN
          NNNNNNNNNN NNNNNNNNNN NNNNNNNNNN NNNNNNNNNN NNNNNNNNNN
          NNNNNNNNNN NNNNNNNNNN NNNNNNNNNN NNNNNNNNNN NNNNNNNNNN
          NNNNNNNNNN NNNNNNNNNN NNNNNNNNNN NNNNNNNNNN NNNNNNNNNN
          NNNNNNNNNN NNNNNNNNNN NNNNNNNNNN NNNNNNNNNN NNNNNNNNNN
          NNNNNNNNNN NNNNNNNNNN NNNNNNNNNN NNNNNNNNNN NNNNNNNNNN
          NNNNNNNNNN NNNNNNNNNN NNNNNNNNNN NNNNNNNNNN NNNNNNNNNN
          NNNNNNNNNN NNNNNNNNNN NNNNNNNNNN NNNNNNNNNN NNNNNNNNNN
          NNNNNNNNNN NNNNNNNNNN NNNNNNNNNN NNNNNNNNNN NNNNNNNNNN
          NNNNNNNNNN NNNNNNNNNN NNNNNNNNNN NNNNNNNNNN NNNNNNNNNN
          NNNNNNNNNN NNNNNNNNNN NNNNNNNNNN NNNNNNNNNN NNNNNNNNNN
          NNNNNNNNNN NNNNNNNNNN NNNNNNNNNN NNNNNNNNNN NNNNNNNNNN
          NNNNNNNNNN NNNNNNNNNN NNNNNNNNNN NNNNNNNNNN NNNNNNNNNN
          NNNNNNNNNN NNNNNNNNNN NNNNNNNNNN NNNNNNNNNN NNNNNNNNNN
          NNNNNNNNNN NNNNNNNNNN NNNNNNNNNN NNNNNNNNNN NNNNNNNNNN
          NNNNNNNNNN NNNNNNNNNN NNNNNNNNNN NNNNNNNNNN NNNNNNNNNN
          NNNNNNNNNN NNNNNNNNNN NNNNNNNNNN NNNNNNNNNN NNNNNNNNNN
          NNNNNNNNNN NNNNNNNNNN NNNNNNNNNN NNNNNNNNNN NNNNNNNNNN
          NNNNNNNNNN NNNNNNNNNN NNNNNNNNNN NNNNNNNNNN NNNNNNNNNN
          NNNNNNNNNN NNNNNNNNNN NNNNNNNNNN NNNNNNNNNN NNNNNNNNNN
          NNNNNNNNNN NNNNNNNNNN NNNNNNNNNN NNNNNNNNNN NNNNNNNNNN
          NNNNNNNNNN NNNNNNNNNN NNNNNNNNNN NNNNNNNNNN NNNNNNNNNN
          NNNNNNNNNN NNNNNNNNNN NNNNNNNNNN NNNNNNNNNN NNNNNNNNNN
          NNNNNNNNNN NNNNNNNNNN NNNNNNNNNN NNNNNNNNNN NNNNNNNNNN
          NNNNNNNNNN NNNNNNNNNN NNNNNNNNNN NNNNNNNNNN NNNNNNNNNN
          NNNNNNNNNN NNNNNNNNNN NNNNNNNNNN NNNNNNNNNN NNNNNNNNNN
          NNNNNNNNNN NNNNNNNNNN NNNNNNNNNN NNNNNNNNNN NNNNNNNNNN
          NNNNNNNNNN NNNNNNNNNN NNNNNNNNNN NNNNNNNNNN NNNNNNNNNN
          NNNNNNNNNN NNNNNNNNNN NNNNNNNNNN NNNNNNNNNN NNNNNNNNNN
          NNNNNNNNNN NNNNNNNNNN NNNNNNNNNN NNNNNNNNNN NNNNNNNNNN
          NNNNNNNNNN NNNNNNNNNN NNNNNNNNNN NNNNNNNNNN NNNNNNNNNN
          NNNNNNNNNN NNNNNNNNNN NNNNNNNNNN NNNNNNNNNN NNNNNNNNNN
          NNNNNNNNNN NNNNNNNNNN NNNNNNNNNN NNNNNNNNNN NNNNNNNNNN
          NNNNNNNNNN NNNNNNNNNN NNNNNNNNNN NNNNNNNNNN NNNNNNNNNN
          NNNNNNNNNN NNNNNNNNNN NNNNNNNNNN NNNNNNNNNN NNNNNNNNNN
          NNNNNNNNNN NNNNNNNNNN NNNNNNNNNN NNNNNNNNNN NNNNNNNNNN
          NNNNNNNNNN NNNNNNNNNN NNNNNNNNNN NNNNNNNNNN NNNNNNNNNN
          NNNNNNNNNN NNNNNNNNNN NNNNNNNNNN NNNNNNNNNN NNNNNNNNNN
          NNNNNNNNNN NNNNNNNNNN NNNNNNNNNN NNNNNNNNNN NNNNNNNNNN
          NNNNNNNNNN NNNNNNNNNN NNNNNNNNNN NNNNNNNNNN NNNNNNNNNN
          NNNNNNNNNN NNNNNNNNNN NNNNNNNNNN NNNNNNNNNN NNNNNNNNNN
          NNNNNNNNNN NNNNNNNNNN NNNNNNNNNN NNNNNNNNNN NNNNNNNNNN
          NNNNNNNNNN NNNNNNNNNN NNNNNNNNNN NNNNNNNNNN NNNNNNNNNN
          NNNNNNNNNN NNNNNNNNNN NNNNNNNNNN NNNNNNNNNN NNNNNNNNNN
          NNNNNNNNNN NNNNNNNNNN NNNNNNNNNN NNNNNNNNNN NNNNNNNNNN
          NNNNNNNNNN NNNNNNNNNN NNNNNNNNNN NNNNNNNNNN NNNNNNNNNN
          NNNNNNNNNN NNNNNNNNNN NNNNNNNNNN NNNNNNNNNN NNNNNNNNNN
          NNNNNNNNNN NNNNNNNNNN NNNNNNNNNN NNNNNNNNNN NNNNNNNNNN
          NNNNNNNNNN NNNNNNNNNN NNNNNNNNNN NNNNNNNNNN NNNNNNNNNN
          NNNNNNNNNN NNNNNNNNNN NNNNNNNNNN NNNNNNNNNN NNNNNNNNNN
          NNNNNNNNNN NNNNNNNNNN NNNNNNNNNN NNNNNNNNNN NNNNNNNNNN
          NNNNNNNNNN NNNNNNNNNN NNNNNNNNNN NNNNNNNNNN NNNNNNNNNN
          NNNNNNNNNN NNNNNNNNNN NNNNNNNNNN NNNNNNNNNN NNNNNNGTCC
          TACCATGAGG CCAAATATCA TTCTGAGGAG CTACAGTAAT CACAAACCTA
          TTCTCAGCAA TCCCCTACAT CGGCCAAACC CTAGTAGAAT GAGCATGAGG
          TGGATTCTCA GTAGACAACC CAACACTAAC CCGATTCTTT GCTATCCACT
          TCCTCCTCCC ATTCGTCATC GCAGGACTAA CCCTAGTACA CCTCACCCTC
          CTCCACGACA CAGGCTCCAA CAACCCCCTG GGCATCCCCT CAGACTGTGA
          CAAAATCCCA TTCCACCCAT ACTACACCGT AAAAGACCTC CTAGGATTCG
          CACTCATACT CACACTACTA GTCAGCCTAG CACTATTCTC ACCTAACCTC
          CTAGGCGACC CAGAAAACTT CACCCCCGCC AACCCACTGG CAACACCACC
          ACACATTAAA CCCGAATGAT ACTTCCTATT CGCCTACGCC ATCCTCCGAT
          CCATCCCTAA CAAACTAGGC GGGGTCCTAG CCCTAGCCGC CTCAGTCCTC
          GTCCTATTCC TCATGCCACT ACTTCACACA TCCAAACTAC GATCAATAAC
          CTTCCGCCCT CTATCGCAAA TCCTATTCTG AGCCCTAGTC ACAAACGTAC
          TAATCCTAAC CTGAGTAGGC AGCCAACCAG TTGAACACCC ATTCATTATC
          ATCGGACAAC TCGCCTCACT CTCTTACTTC ACCATCATCC TAATCCTCTT
          TCCTCTTGTA TCNNNNNNNN NNNNNNNNNN NNNNNNNNNN NNNNNNNNNN
          NNNNNNNNNN NNNNNNNNNN NNNNNN
Bsylva019 NNNNNNNNNN NNNNNNNNNN NNNNNNNNNN NNNNNNNNNN NNNNNNNNNN
          NNNNNNNNNN NNNNNNNNNN NNNNNNNNNN NNNNNNNNNN NNNNNNNNNN
          NNNNNNNNNN NNNNNNNNNN NNNNNNNNNN NNNNNNNNNN NNNNNNNNNN
          NNNNNNNNNN NNNNNNNNNN NNNNNNNNNN NNNNNNNNNN NNNNNNNNNN
          NNNNNNNNNN NNNNNNNNNN NNNNNNNNNN NNNNNNNNNN NNNNNNNNNN
          NNNNNNNNNN NNNNNNNNNN NNNNNNNNNN NNNNNNNNNN NNNNNNNNNN
          NNNNNNNNNN NNNNNNNNNN NNNNNNNNNN NNNNNNNNNN NNNNNNNNNN
          NNNNNNNNNN NNNNNNNNNN NNNNNNNNNN NNNNNNNNNN NNNNNNNNNN
          NNNNNNNNNN NNNNNNNNNN NNNNNNNNNN NNNNNNNNNN NNNNNNNNNN
          NNNNNNNNNN NNNNNNNNNN NNNNNNNNNN NNNNNNNNNN NNNNNNNNNN
          NNNNNNNNNN NNNNNNNNNN NNNNNNNNNN NNNNNNNNNN NNNNNNNNNN
          NNNNNNNNNN NNNNNNNNNN NNNNNNNNNN NNNNNNNNNN NNNNNNNNNN
          NNNNNNNNNN NNNNNNNNNN NNNNNNNNNN NNNNNNNNNN NNNNNNNNNN
          NNNNNNNNNN NNNNNNNNNN NNNNNNNNNN NNNNNNNNNN NNNNNNNNNN
          NNNNNNNNNN NNNNNNNNNN NNNNNNNNNN NNNNNNNNNN NNNNNNNNNN
          NNNNNNNNNN NNNNNNNNNN NNNNNNNNNN NNNNNNNNNN NNNNNNNNNN
          NNNNNNNNNN NNNNNNNNNN NNNNNNNNNN NNNNNNNNNN NNNNNNNNNN
          NNNNNNNNNN NNNNNNNNNN NNNNNNNNNN NNNNNNNNNN NNNNNNNNNN
          NNNNNNNNNN NNNNNNNNNN NNNNNNNNNN NNNNNNNNNN NNNNNNNNNN
          NNNNNNNNNN NNNNNNNNNN NNNNNNNNNN NNNNNNNNNN NNNNNNNNNN
          NNNNNNNNNN NNNNNNNNNN NNNNNNNNNN NNNNNNNNNN NNNNNNNNNN
          NNNNNNNNNN NNNNNNNNNN NNNNNNNNNN NNNNNNNNNN NNNNNNNNNN
          NNNNNNNNNN NNNNNNNNNN NNNNNNNNNN NNNNNNNNNN NNNNNNNNNN
          NNNNNNNNNN NNNNNNNNNN NNNNNNNNNN NNNNNNNNNN NNNNNNNNNN
          NNNNNNNNNN NNNNNNNNNN NNNNNNNNNN NNNNNNNNNN NNNNNNNNNN
          NNNNNNNNNN NNNNNNNNNN NNNNNNNNNN NNNNNNNNNN NNNNNNNNNN
          NNNNNNNNNN NNNNNNNNNN NNNNNNNNNN NNNNNNNNNN NNNNNNNNNN
          NNNNNNNNNN NNNNNNNNNN NNNNNNNNNN NNNNNNNNNN NNNNNNNNNN
          NNNNNNNNNN NNNNNNNNNN NNNNNNNNNN NNNNNNNNNN NNNNNNNNNN
          NNNNNNNNNN NNNNNNNNNN NNNNNNNNNN NNNNNNNNNN NNNNNNNNNN
          NNNNNNNNNN NNNNNNNNNN NNNNNNNNNN NNNNNNNNNN NNNNNNNNNN
          NNNNNNNNNN NNNNNNNNNN NNNNNNNNNN NNNNNNNNNN NNNNNNNNNN
          NNNNNNNNNN NNNNNNNNNN NNNNNNNNNN NNNNNNNNNN NNNNNNNNNN
          NNNNNNNNNN NNNNNNNNNN NNNNNNNNNN NNNNNNNNNN NNNNNNNNNN
          NNNNNNNNNN NNNNNNNNNN NNNNNNNNNN NNNNNNNNNN NNNNNNNNNN
          NNNNNNNNNN NNNNNNNNNN NNNNNNNNNN NNNNNNNNNN NNNNNNNNNN
          NNNNNNNNNN NNNNNNNNNN NNNNNNNNNN NNNNNNNNNN NNNNNNNNNN
          NNNNNNNNNN NNNNNNNNNN NNNNNNNNNN NNNNNNNNNN NNNNNNNNNN
          NNNNNNNNNN NNNNNNNNNN NNNNNNNNNN NNNNNNNNNN NNNNNNNNNN
          NNNNNNNNNN NNNNNNNNNN NNNNNNNNNN NNNNNNNNNN NNNNNNNNNN
          NNNNNNNNNN NNNNNNNNNN NNNNNNNNNN NNNNNNNNNN NNNNNNNNNN
          NNNNNNNNNN NNNNNNNNNN NNNNNNNNNN NNNNNNNNNN NNNNNNNNNN
          NNNNNNNNNN NNNNNNNNNN NNNNNNNNNN NNNNNNNNNN NNNNNNNNNN
          NNNNNNNNNN NNNNNNNNNN NNNNNNNNNN NNNNNNNNNN NNNNNNNNNN
          NNNNNNNNNN NNNNNNNNNN NNNNNNNNNN NNNNNNNNNN NNNNNNNNNN
          NNNNNNNNNN NNNNNNNNNN NNNNNNNNNN NNNNNNNNNN NNNNNNNNNN
          NNNNNNNNNN NNNNNNNNNN NNNNNNNNNN NNNNNNNNNN NNNNNNNNNN
          NNNNNNNNNN NNNNNNNNNN NNNNNNNNNN NNNNNNNNNN NNNNNNNNNN
          NNNNNNNNNN NNNNNNNNNN NNNNNNNNNN GCCCTAGCTT TCTCATCCGT
          CGCCCACATA TGCCGAAACG TCCAATTTGG CTGACTTATC CGAAATCTAC
          ACGCAAACGG AGCCTCCCTC TTCTTCATCT GTATTTACTT CCACATCGGC
          CGAGGAATCT ACTACGGCTC ATACCTAAAC AAAGAAACCT GAAACATTGG
          AGTTATCCTC CTACTAACAC TAATAGCTAC CGCTTTCGTA GGTTACGTAC
          TACCCTGAGG ACAAATATCA TTCTGAGGGG CTACCGTAAT CACAAACCTA
          TTCTCAGCAA TCCCCTACAT CGGCCAAACC TTAGTAGAAT GAATATGAGG
          CGGATTCTCG GTAGACAACC CTACGCTCAC CCGCTTCTTT GCTCTCCACT
          TCCTCCTCCC ATTCGTCATT GCAGGACTAA CCCTAGTCCA CCTCACACTT
          CTCCACGAAA CAGGATCCAA CAACCCCCTA GGCATCCCCT CAGATTGCGA
          CAAAATCCCA TTCCACCCAT ACTACACTAC AAAGGACATC CTAGGATTTG
          CACTTACACT CACCCTCCTA GTCAGCTTAG CACTCTTCCT GCCCAACCTC
          CTAGGTGACC CAGAAAACTT CACCCCAGCC AACNNNNNNN NNNNNNNNNN
          NNNNNNNNNN NNNNNNNNNN NNNNNNNNNN NNNNNNNNNN NNNNNNNNNN
          NNNNNNNNNN NNNNNNNNNN NNNNNNNNNN NNNNNNNNNN NNNNNNNNNN
          NNNNNNNNNN NNNNNNNNNN NNNNNNNNNN NNNNNNNNNN NNNNNNNNNN
          NNNNNNNNNN NNNNNNNNNN NNNNNNNNNN NNNNNNNNNN NNNNNNNNNN
          NNNNNNNNNN NNNNNNNNNN NNNNNNNNNN NNNNNNNNNN NNNNNNNNNN
          NNNNNNNNNN NNNNNNNNNN NNNNNNNNNN NNNNNNNNNN NNNNNNNNNN
          NNNNNNNNNN NNNNNNNNNN NNNNNNNNNN NNNNNNNNNN NNNNNNNNNN
          NNNNNNNNNN NNNNNNNNNN NNNNNN
Btacsa020 AGTTTGTCGT CTCAGTGTTA AATTTGGAGC TACACTTAAG ACTAGCAGGC
          TTCTTCTGGA GCGTGCAAAA GAACTTGACC TTGCCATTGT TGGAGTTAGG
          TGAGCTGACA GTGTCAAAAC ACAGTTGCAT TAAATAAATT TTCTTTAAGT
          GGTCTGCCTG ACAATAGAGA TGCCTTTGCA TGTGATGACA TGAGCTTATA
          CAAAACTTCT TAACTAATTG GCAAAATAGT AACTGATATT TT-GTATCCT
          TTTGTAGTTT CCATGTTGGA AGTGGATGTA CAGACCCAGA GACCTTTGTT
          CAAGCCATTT CTGATGCCCG CTGTGTGTTT GATATGGGAG TAAGTCTAGC
          TCTACTTTCT YTGRAACTA- -G-TCAACTG TTGTGGCAAA ACGGAATGAG
          GTGTACAACT GTTATGGGAT TAAAAGCTAG CTAAGTCACT GACTTAATGT
          TGTTGGAGTT TTTTAGGTCC TGGTAGCTTA CTTT------ ---GGCAAAA
          CTCATCTACM GATGCACTAA AATTGGCAGC TCAAACTGAA ATGACTATTA
          CTTGAACATG TGTTAGCTCT GTTTCCAGTG TTATTGAAAT GACTTTACAT
          TACTTTT-AA GCTAAAATTA TGAATTAAGA ACTGATATAA GTTATAAACT
          TTTCTTGACG GTGTTGC--- --TG------ -TTAATCTCA TTTTAGGCTG
          AACTTGGCTT CAGTATGTAT CTGCTTGATA TTGGCAAATA TCTGGAGGTA
          TGGAAAAGGG CAGGGAGTCT CAGTGTCTGA TATGTAGTGA ATGTGTGCAA
          GACAGCTATG TGAGAGTTAG GCTTTCATTT ACTGATGACT AGTTGGACTT
          CAGGGASCTC TCCCTCAAGC CTAAGTTCTA TGTGTACAAG CAGGAAGCAC
          AGAAAGGGCT CATGGTATGC AAATAGTATG TGAATATCCA AGTTTAGATT
          TCTCATTCCA ACCACCACAC ACAGTCTGAC CAACCTTTGA CAACAATAAA
          CCAGCCTATG CA-------- -TGCCTGGGA AACTGTATTA CATAAGGACT
          GTCAGTGACG GGACACAAGG GACATACAAT TTTAGAGTAA ACCCTGGAGG
          ATCCATTGGA GACCAAGACC CATAAAACTA AGTGTTATAC AAACACAGGG
          CATGAATTTG CAGTCTTAAT GGATGAGGCA GACAAAAAGT GGAAAGGGCC
          ATGGTCTACT CAAGGTCATG AAGCAGATCA ACGTCAGAGC TAGGAATAGA
          GCCCAGTGCT TCTGCCTAGC CCAGGCTCCT TACATAC-TA GACCTCGCTG
          TCTCTCCAGA GGCTGCGGGA GAGCCTACTG AATTAGCTCA GAGATATTTC
          CAGGCTCTGC AACCTATTTC TTAGTCTTGC TTTTCTGAAA ATAAACCTTG
          AGTGTCCCAT TAGTTTTTCT TTCTCTCTTT TCTTTCTCTC AGTTCATTTC
          TGGTGCACCT CAGTTTCTTT GATTTAACRR CATTTAATAT TCTGTGACTT
          TGCTTAAT-A GTGAAGAATT AGTTGTGCAG TCCTAAAGAA CTCTTAGGAT
          TTGGCATTGA AAAAGGTGAA ATGWGTGAGT TGGGGTGAGT TCAGATGAAC
          ACCATAATGG AAGTGGCTCT TAAGCTCTCT GGCCTCTCTN TTACATCTCT
          TTACAATTTG GGGCTT--GT TTAGTAARAT TGATTTTAGT GAAACT--AT
          GCAGAAGAAA TAATATTCTT TTCATAGTGG AAAAAAGGGT CAGAATGGTT
          AAATGTATTC TCAACACCCA CATATTGATA TATCAGGTCA GTGTTATGAG
          ATGGTGCTGG CTTTCAAACT GAT-GTTTTT GTTTCAAACT GGGTTTTT-G
          GGTTTCAATG CAATGCACAG TGCAGAAGCT CCCTGTAACT CCTGTATCAA
          CACAGTGCTG CTGGAATTAG TGGAATTATT TTAAACACAC TCTGT--CTT
          CTCCCC-TGT GCTCTGGTCA GTTCCACCTT T-GATGCGGG TGCTGGCATT
          GCACTGAATG ACCATTTTGT CAAG-TGGTT TCCTGGTAGG TGCAGCCCTG
          GGG-ACGTGG GGGTTGGCAG AGACAGGTTA CAGACTT-GG G--TCCTATT
          GGTTACTGCT GGTGATCCAG GTGGATACAC ACACCTCCAG TCTCACTGTG
          GAGTGAGATT GCTACTTACC TAAAACTACT ATAGCTGCCT TCTTCCCCCT
          CTGG-AGGGT AGATGGGAGT TCACTTGTGT GGGATGGGGC AGAGGAGCTG
          GAAGAATGGA AGAAGGTGT- -AAGAAATGG GTCAGCCCTG ACAGTGCTTG
          TTTTCTGTCC CC-AGGTATG ATAATGAATA TGGATACAGC AACCGTGTTG
          TGGGATCACT CCCAGGCATC TGCCTAATCA CGCAAATCAT CACAGGGCTA
          CTGCTAGCCA TGCACTACAC AGCAGACACC GCCCTAGCCT TCTCATCCGT
          TGCCCACACA TGCCGAAACG TCCAATTCGG CTGACTCATC CGAAACCTCC
          ACGCAAACGG AGCCTCTTTC TTCTTCATCT GCATTTACTT CCATATTGGC
          CGAGGAATTT ACTACGGCTC ATATCTAAAC AAAGAAACCT GAAACGTCGG
          AGTTATCCTC CTACTCATAC TCATAGCAAC TGCCTTTGTA GGATACGTCC
          TACCTTGAGG ACAAATATCA TTCTGARGAG CTACAGTAAT CACCAACCTC
          TTCTCAGCAA TCCCGTACAT TGGTCAAACC CTAGTAGAAT GAGCATGAGG
          AGGCTTTTCA GTAGACAACC CTACACTAAC CCGATTCTTC GCCATCCACT
          TCCTCCTCCC TTTCGTCATC GCAGGGCTAA CACTAGTACA CCTCACCCTC
          CTCCACGAGA CAGGATCCAA CAACCCCCTG GGAATCCCAT CAGACTGCGA
          CAAAATCCCA TTCCACCCAT ACTACTCCAC AAAAGACATC CTAGGATTCG
          CACTGATGCT TATCCTACTA GCCAGCCTAG CACTCTTTTC TCCCAACCTC
          CTAGGCGACC CAGAAAACTT CACCCCAGCC AACCCACTAG CCACACCACC
          ACACATTAAA CCCGAATGAT ACTTCCTATT TGCCTACGCC ATTCTCCGGT
          CAATCCCGAA CAAACTAGGA GGAGTACTTG CTCTAGCCGC ATCCGTCCTC
          GTCCTATTCC TAATCCCACT CCTTCATACA TCCAAACTTC GATCAATAAC
          CTTCCGCSCC CTATCACAGA TCCTGTTCTG AACCCTAGTT GCAAACGTAC
          TAGTCCTAAC CTGAGTAGGA AGCCAACCTG TCGAACACCC ATTCATCATC
          ATCGGACAAC TAGCCTCACT TTCCTACTTC ACCATTATCC TAATCCTCTT
          CCCCCTTGTA TCAATCTTAG AGAACAAGAT ACTCAAACTC NNNNNNNNNN
          NNNNNNNNNN NNNNNNNNNN NNNNNN
Bthora021 AGTTTGTCGT CTCAGTGTTA AATTTGGAGC TACGCTTAAG ACTAGCAGGC
          TTCTTCTGGA GCGTGCAAAA GAACTTGACC TTGCCATTGT TGGAGTTAGG
          TGAGCTGACA GCGTCAAAAC ACAGTAGCAT TAAATAAGTT TTCTTTAAAT
          GGTCTGCCTG ACAATAGAGA CGCTTTTGCA TGTGATGACA TGAGTTTTTA
          CAAAACTTCT TAACTAATTG GCAAAATAGT AACTGATRTT TT-GTATCCT
          TTTGTAGTTT CCATGTTGGA AGTGGATGTA CAGACCCAGA GACCTTTGTT
          CAAGCCATTT CTGATGCCCG CTGTGTGTTT GATATGGGAG TAAGTCTAGC
          TCTACTTTCT CTGGAACTA- -G-TCAACTG TTGTGGCAAA ACGGAATGAG
          GTGTACAACT GTTATGGKAT TAAAAGCTAG CTAAGTCACT GACTTCATGT
          TGTTGGAGTT TTTTAGGTCC TGGTAGCTTA CTTTGACCAG CTTGGCAAAA
          CTYATCTACA GATGCACTAA AATTGGCAGC TCAAACTGAA ATGACTATTA
          CTTGAACATG TGTTAGCTCT GTTTCAAGTG TTATTGAAAT GACTTTACAT
          TACTTTT-AA GCTAAAATTA TGAATTAAGA ACTGATATAA ATGATAAACT
          TTTCTTGACG ATGTTGC--- --TG------ -TTAATCTCA TTTTAGGCTG
          AACTTGGCTT CAGTATGTAT CTGCTTGATA TTGGCAAATA TCTGGAGGTA
          TGGAAAAGGG CAGGGAGTCT CAGTGTCTGA TATGTAGTGA ATGTGTGCAA
          GACAGCTATG TGAGAGTTAG GCTTTCATTT ACTGATGACT AGTTGGACTT
          CAGTGAGCTC TCCCTCAAGC CTAAGTTCTA TGTGTACAAG CAGGAAGCAG
          AGAAAGGGCT CATGGTATGC AAATAGTATG TGAATATCCA AGTTTAGATT
          TCTCATTCCA RCCACCACAC ACAGTCTGAC CAACCTTTGA CAACAATAAA
          CCAGCCTATG CA-------- -TGCCTGGGA AACTGTATTA CATAAGGACT
          GTCAGTGACG GGACACAAGG GACATACAAT TTTAGAGTAA ACCCTGGAGG
          ATCCATTGGA GACCAAGACC CATAAAACTA AGTGTTATAC AAACACAGGG
          CATGAATTTG CAGTCTTAAT GGATGAGGCA GACAAAAAGT GGAAAGGGCC
          ATGGTCTACT CAAGGTCATG AAGCAGATCA ACGTCAGAGC TAGGAATAGA
          GCCCAGTGCT TCTGCCTAGC CCAGGCTCCT TACATAC-TA GACCTCGCTG
          TCTCTCCAGA GGCTGCAGGA GGGCCTACTG AATTAGCTCA GAGATATTTC
          CAGGCTCTGC AACCTATTTC TTAGTCTTGC TTTTCTGAAA ATAAACCTTG
          AGTGTCCCAT TAGTTTTTCT TTCTCTCTTT TCTTTCTCTC AGTTCATTTC
          TGGTGCACCT CARTTTCTTT GATTTAAYGG CGTTTAATAT TCTGTGACKT
          TGCTTAAT-A GTGAAGAATT AGTTGTGYAG TCCTAAAGAA GTCTTAGGAT
          TTGGCATTGA AAAAGGTGAA ATGTGTGAGT TGGGGTGAGT TCAGATGAAC
          ACCATAATGG AAGTGGCTCT TAAGCTCTCT GGCCTCTCT- -YACAYMTCT
          YTACARYTTG GGGCTT--GT TTAGTAAWAT TGAYTYTAGT GAAACT--AT
          GCAGAAGAAA TAATATTCTT TTCATAGTGG AAATAAGGGT CAGAATGGTT
          AAATGTACTC TCAACACCCA CATATTGATA TATCAGGTCA GTGYTATGAG
          ATGGTGCTGG CTTTCAAACT GAT-GTTTTT GTKTCARACT GTGTTTTT-G
          GGTTTCAATG CAATGCACAG TGCAGAAGCT CCCTGTAACT CCTGTATCAA
          CACAGTGCTG CTGGAATTAG TGGAATTATT TTAAACACAC TCTGT--CTT
          CTCCCC-TGT GCTCTGGTCA GTTCCACCTT T-GATGCGGG TGCTGGCATC
          GCACTGAATG ACCATTTTGT CAAGCTGGTT TCCTGGTAGG TGCAGCCCTG
          GGG-ACGTGG GGGTTGGCAG AGACAGGTTA CAGACTT-GG G--TCCTATT
          GGTTACTGCT GGTGATCCAG GTGGATACAC ACACCTCCAG TCTCACTTTG
          GAGTGAGATT GCTACTTACC TAAAATTACT ATAGCTGCCT TCTTCCCCCT
          CTGG-AGGGT AGATGGGAGT TCACTTGTGT GGGATGGGGA GGAGGAGCTG
          GAAGAATGGA AGAAGGTGT- -AAGAAATGG GTCAGCCCTG ACAGTGCTTG
          TTTTCTGTCC CC-AGGTATG ATAATGAATA TGGATACAGC AACCGTGTTG
          TGGGATCACT CCTAGGCATC TGCCTCATCA CACAAATCGT CACAGGGCTA
          CTGCTAGCCA TACATTACAC CGCAGACACC GCCCTAGCCT TCTCGTCCGT
          CGCCCACACA TGCCGGAACG TCCAATTTGG CTGACTAATC CGGAACCTAC
          ACGCGAACGG AGCCTCTTTC TTCTTCATCT GCATCTACTT CCACATTGGG
          CGAGGTATCT ACTATGGCTC ATACCTAAAC AAAGAGACCT GAAACGTAGG
          GGTCGTCCTC CTACTTATGC TCATAGCGAC CGCCTTCGTA GGATATGTCC
          TGCCCTGAGG ACAAATATCA TTCTGAGGGG CTACAGTCAT TACAAACCTA
          TTCTCAGCAA TCCCTTATAT CGGCCAAACC CTAGTAGAAT GAGCGTGGGG
          AGGATTCTCA GTAGACAACC CTACACTCAC CCGATTCTTT GCTATCCACT
          TCCTCCTCCC ATTCGTCATC GCAGGACTAA CACTAGTACA TCTCACCCTC
          CTACACGAAA CTGGATCTAA CAACCCCCTA GGAATCCCAT CAGACTGCGA
          CAAAATCCCA TTCCACCCGT ACTACTCTAC AAAGGACATC CTAGGATTCG
          CACTCATACT CATCCTATTA GCTAGTCTAG CACTATTTTC TCCTAACCTC
          CTAGGCGACC CAGAAAACTT CACCCCAGCC AACCCACTAG CTACGCCCCC
          ACACATCAAA CCCGAATGAT ACTTCCTATT TGCCTACGCC ATCCTACGAT
          CCATCCCAAA CAAACTAGGA GGAGTACTCG CCCTAGCCGC TTCAGTCCTT
          GTCCTATTCC TAATCCCACT ACTACACACA TCCAAACTAC GATCTATAAC
          CTTCCGCCCC CTATCACAAA TCTTATTCTG AACTCTAGTT GCAAACGTAC
          TAGTCCTAAC CTGAGTAGGC AGCCAACCTG TAGAACACCC ATTCATTATC
          ATTGGGCAAC TCGCCTCACT CTCCTACTTC ACCATCATTC TAGTTCTCTT
          CCCTCTTGTA TCCATCTTAG AGAACAAAAT ACTAAAACTA TAACTCTAAT
          AGTTTATAAA AAA-CATTGG TCTTGT
Cinclo022 NNNNNNNNNN NNNNNNNNNN NNNTTGGAGC TACACTTAAG ACAAGCAGGC
          TTCTTCTGGA GCGTGCAAAA GAACTTGACC TTGCCATTGT TGGAGTTAGG
          TGAGCTGACA GTGTCAAA-C ACAGTTGCAT TAAATAAGTT TTCTTTATAT
          GGTCTACCTG ACAATAGAGA TGCCTTTGCA CGTGATGACA TTTTGACATA
          CAAAACTTCT TAACTAATTT GCAAAATAGT AACTGATATT TT-GTATCCT
          TTTGTAGTTT CCATGTTGGA AGTGGATGTA CAGACCCAGA GACCTTTGTT
          CAAGCCATTT CTGATGCCCG CTGCGTGTTT GATATGGGAG TAAGTCTAGT
          TCTACTTTCT CTGGATCTAC TGCTCAACTG TTGTGGCAAA ATGGAATGAG
          GTGTACAACT GTTCTGGGAT TAAAAGCTAG CTAAGTCACT GGCTTCATGT
          TGTTGAAATT TTTTAGGTCC TGGTAGCTTA CTTTGAACAG CTTGGCAAAA
          CTGATCTACA GATGCACTAA AATTGGCAGC TCAAACTCAA AAGACTGTTA
          CTTGAACATG TGTTAGCTCT GTTTCAAGTG TTAATGAAAT GACTTTACAT
          TACTTTTTAT GCTAAAATTA TGAATTATAA ACTGATATAA ATTATAAACT
          TTTCTTGATG GTGTTGC--- --TG------ -TTAATCTCA TTTTAGGCTG
          AACTTGGCTT CAATANNNNN NNNNNNNNNN NNNNNNNNNN NNTGGAGGTA
          TGGAAAAGGG CAGGNAGTCT CAGTGTTTGA TATGTAGCGA ATGTGTGCAA
          GACAGCTATG TGAGAGTTAG GCTTTCATTT ACTGATGACT AGTTGGACTT
          CAGTGAGCTC TCCCTCAAGC CTAAGTTCTG TGTGTACAAG CAGGAAGCAC
          AGAAAGGGCT CATGGTATGC AAATAGTATG TGAATATCCA AGTTTAGATT
          TCTCATTCCA GCCACCACAC ACAGTCTGAC CAACCTTTGA CAACAATAAA
          CCAGCCTACG CA-------- -TGCCTGGGA AACTGTATTA CATAAGGACT
          GTCAGTGATG GGACACAAGG GACATACAAT TTTAGAGTAA ACCCTGGAGG
          ATCTATTGGA GACCAAGACC CATAAAACTA AGTGTTATAC AAACACAGGG
          CATGAATTTG CAGTCTTAAT GGATGAGGCA GACAAAAAGT GGAAAGGGCC
          ATGGTCTACT CAAGGTCATG AAGCAGATCA GCGTCAGAGC TAGGAATAGA
          GCCCAGTGCT TCTGCCTAGC CCAGGCTCCT TACATAC--- --------TG
          TCTCTCCAGA GGCTGCAGGA GGGCCTACTG AATTAGCTCA GAGATATTTC
          CAGGCTCTGC AACCTATTTC TTAGTCTTGC TTTTCTGAAA ATAAACCTTG
          AGTGTCCCAT TAGTTTTTCT TTCTCTCTTT TCTTTCTCTC AGTTCATTTN
          NNGTGCACCT CARTTTCTTT GATTTAACAA CATTTAATAT TCTGTGACTT
          TRCTTAAT-A GTGAAGAATT AGTTGTGCAG TCCTAAAGAA CTCTTAGGAT
          TTGGCATTGA AAAAGGTGAA ATGTGTGAGT TGGGGTGAGT TCAGATGAAC
          ACCATAATGG AAGTGGCTCT TAAGCNNNNN NNNCTCT--Y TTACATCTCT
          TTACAATTTG GGGCTT--GT TTAGTAAAAT TGATATTAGT GAAACT--AT
          GCAGAAGAAA TAATATTCTT TTCATAGTGG AAATAAGGAT CAGAATGGTT
          AAATGTACTC TCAACACCCA CATATTGATA TATCAGGTCA GTGCTATGAG
          ATGGTGATGG CTTTCAAACT GAT-GTTTTT GTTTCAAACT GTGTTTTT-G
          GGTTTCAATG CAACGCACAG TGCAGAAGCT CCCTGTAACT CCTGTATCAA
          CACAATGCTG CTGGAATTAG TGKAATTMTT TTAAACACAC TCTGT--CTT
          CTCCC--TGT GCTCTGGTCA GNNNNNNNNN NNNNNNNNNN NNNNNNNNNN
          NNACTGAACG ACCATTTTGT CAAGCTGGTT TCCTGGTAGG TGCAGCCCTG
          GGG-AYGTGG GGGTTGGCAC AGAYYRGTTA CAGACTT-GG GTGTCCTSTT
          GGTTACTGCT GGTGAKCCAG GTGGATRCAC AGACCTCCAG TCTCACTGTG
          GAGTGAGATG GCTCCTTACC TRAAATTACT ATAGCTGCYT TCATCCCCCT
          CTGG-AGGGT AGATGGGAGY TCACTTGTGT GGGATGGGGC AGAGGAGCTG
          GAACAATGGA AGAAGGTGT- -AAGAAATGG GTCRGCCCTG ACAGTGCTTG
          TTTTCTGTCC CC-AGGTATG ATAATGAATA TGGANNNNNN NNNNNNNNNN
          NNNNNNNNNN NNNNNNNNNN NNNNNNNNNN NNNNNNNNNN NNNNNNNNNN
          NNNNNNNNNN NNNNNNNNNN NNNNNNNNNN NNNNNNNNNN NNNNNNNNNN
          NNNNNNNNNN NNNNNNNNNN NNNNNNNNNN NNNNNNNNNN NNNNNNNNNN
          NNNNNNNNNN NNNNNNNNNN NNNNNNNNNN NNNNNNNNNN NNNNNNNNNN
          NNNNNNNNNN NNNNNNNNNN NNNNNNNNNN NNNNNNNNNN NNNNNNNNNN
          NNNNNNNNNN NNNNNNNNNN NNNNNNNNNN NNNNNNNNNN NNNNNNGTCC
          TACCATGAGG ACAAATATCA TTTTGAGGCG CTACAGTAAT TACAAACCTA
          TTCTCAGCAA TCCCCTACAT CGGCCAAACC CTAGTAGAAT GGGCATGAGG
          AGGATTCTCA GTAGACAACC CAACACTAAC ACGATTCTTT GCCATCCACT
          TCCTCCTACC ATTCGTCATT GCAGGTTTAA CACTAGTCCA CCTCACCCTC
          CTGCACGAAA CAGGATCCAA CAACCCTCTA GGCATTCCCT CAGACTGCGA
          CAAAATCCCA TTCCACCCAT ATTACTCCAC AAAAGATATT CTAGGATTTG
          CACTAATACT CATTCTGCTA GCCAGCTTAG CCCTATTCTC CCCAAACCTC
          CTAGGCGACC CAGAAAACTT CACCCCAGCC AACCCTCTAG CTACGCCACC
          ACACATCAAA CCTGAATGAT ACTTCCTATT CGCCTATGCC ATCCTCCGAT
          CCATCCCAAA CAAATTAGGA GGCGTCCTGG CCCTAGCCGC CTCTGTCCTA
          GTCCTATTCC TCATCCCACT ACTCCACACA TCAAAACTAC GATCAATAAC
          CTTCCGCCCT CTATCACAAA TCCTTTTCTG GACTCTAGTC GCAAACGTCC
          TAATCCTAAC CTGAGTAGGC AGCCAACCAG TTGAACACCC ATTCATTATC
          ATTGGACAAC TGGCCTCACT CTCCTACTTC ACCATCATCC TAGTCCTATT
          CCCACTTGTA TCNNNNNNNN NNNNNNNNNN NNNNNNNNNN NNNNNNNNNN
          NNNNNNNNNN NNNNNNNNNN NNNNNN
Cinclo023 NNNNNNNNNN NNNNNNNNNN NNNTTGGAGC TACACTTCAG ACTAGCAGGC
          TTCTTCTGGA GCGTGCAAAA GAACTTGACC TTGCCATTGT TGGAGTTAGG
          TGAGCTGACA GTGTCAAAAC ACANTTGCAT TAAATAAGYT TTCTTTAAAT
          GRTCTACCTG ACAACAGAGA TGCCTTGGCA TGTGATGACA TGAGTTTATA
          CAAAACTTCY TAACTAATTT GCCAAATAGT AACTGATATT TT-GTATCCT
          TTTGTAGTTT CCATGTTGGA AGTGGATGTA CAGACCCAGA GACCTTTGTT
          CAAGCCATTT CTGATGCCCG CTGTGTGTTT GATATGGGAG TAAGTCTAGC
          TCTACTTTCT CTGGAACTAC TGCTCAACTG TTGTGGCAAA ATGGAATGAG
          GTGTACAACT RTTATGGGAT TAAAAGCTAG CTAAGTCACT GGCTTCATGT
          TGTTGAAATT TTTTAGGTCC TGGTAGCTTA CTTTGACCAG CTTGGCAAAA
          CTCATCTACA KATGCACTAA AATTGGCAGC TCAAACTCAA ATGACTGTTA
          CTTGAACATG TGTTAGCTCT GTTTCAAGTG TTAATGAAAT GACTTTACAT
          TACTTTTTAA GCTAAAATTA TGAATTATGA ACTGATATAA AGTATAAACT
          TTTCTTGACA TTGTTGC--- --TG------ -TTAATCTCA TTTTAGGCTG
          AACTTGGCTT CAATANNNNN NNNNNNNNNN NNNNNNNNNN NNTGGAGGTA
          TGGAAAAGGG CAGGNANTCT TAGTGTTTGA TATGTAGCGA ATGTGTGCAA
          GACAGCTATG TGAGAGTTAG GCCTTCATTT ACTGATGACT AGTTGGACTT
          CAGTGAGCTC TCCCTCAAGC CTAAGTTCTG TGTGTACAGG CAGGAAGCAC
          AGAAAGGGCT CATGGTATGC AAATAGTATG TGAATATCCA AGTTTAGATT
          TCTCATTCCA GCCACCACAC ACAGTCTGAC CAACCTTTGA CAACAATAAA
          CCAGCCTATG CA-------- -TGCCTGGGA AACTGTATTA CATAAGGACT
          GTCAGTGATG GGACACAAGG GACATACAAT TTTAGAGTAA ACCCTGGAGG
          ATCTRTTGGA GATCAAGACC CATAAAACTA AGTGTTATAC AAACACAGGG
          CATGAATTTG CCGTCTTAAT GGATGAGGCA GACAAAAAGT GGAAAGGGCC
          ATGGTCTACT CAAGGTCATG AAGCAGATCA GCGTCAGAGC TAGGAATAGA
          GCCCAGTGCT TCTGCCTAGC CCAGGCTCCT TACATAC--- --------TG
          TCTCTCCAGA GGCTGCAGGA GGGCCTACTG AATTAGCTCA GAGATATTTC
          CAGGCTCTGC AACCTATTTC TTAGTCTTGC TTTTCTGAAA ATAAACCTTG
          AGTGTCCCAT TAGTTTTTCT TTCTCTCTTT TCTTTCTCTC AGTTCATTTN
          NNGTGCACCT CAGTTTCTTT GATTTAACAA CATTTAATAT TCTGTGACTT
          TGYTTRAT-A GTGAAGAATT AGTTGTGCAG TCCTAAAGAA CTCTTAGRAT
          TTGGCATTGA AAAAGGTGAA ATRTGTGAGT TGGGGTGAGT TCAGATGAAC
          ACCATAATGG AAGTGGCTCT TAAGCNNNNN NNNNNNNNNN NNNNNNNNNN
          NNNNNNNNNN NNNNNNNNNN NNNNNNNNNN NNNNNNNNNN NNNNNNNNNN
          NNNNNNNNNN NNNNNNNNNN NNNNNNNNNN NNNNNNNNNN NNNNNNNNNN
          NNNNNNNNNN NNNNNNNNNN NNNNNNNNNN NATCAGGTCA GTGCTATGAG
          ATGGTGCTGG CTTTCACACT GAT-GTTTTT GTTTCAAACT GTGTTTTT-G
          GGTTTCAATG CAATGCACAG TGCRGAAGCT CCCTGTAACT CCTGTATCAA
          CACAATGCTG CTGGAATTAG TGGAATTMTT TTAAACACAC TCTGT--CTT
          CTCCC--TGT GCTCTGGTCA GNNNNNNNNN NNNNNNNNNN NNNNNNNNNN
          NNACTGAACG ACCATTTTGT CAAGCTGGTT TCCTGGTAGG TGCAGCCCTG
          GGG-AYGTGG GGGTTGGCAC AGACCGGTTA CAGACCT-GG GTGTCCTGTT
          GGTTACTGCT GRTGAGCCAG GTGGATACAC AGACYTCCAG TCTCACTGTG
          GAGTGAGATG GCTCCTTAYC TGAAATTACT ATAGCTGCCT TCTTCCCCCT
          CTGG-AGGGT AGATGGGAGT TCACTTGTGT GGGATGGGGC AGAGGAGCTG
          GAAGAATGGA AGAAGGTGT- -AAGAAATGG GTCAGCCCTG ACAGTGCTTG
          TTTTCTGTCC CC-AGGTATG ATAATGAATA TGGANNNNNN NNNNNNNNNN
          NNNNNNNNNN NNNNNNNNNN NNNNNNNNNN NNNNNNNNNN NNNNNNNNNN
          NNNNNNNNNN NNNNNNNNNN NNNNNNNNNN NNNNNNNNNN NNNNNNNNNN
          NNNNNNNNNN NNNNNNNNNN NNNNNNNNNN NNNNNNNNNN NNNNNNNNNN
          NNNNNNNNNN NNNNNNNNNN NNNNNNNNNN NNNNNNNNNN NNNNNNNNNN
          NNNNNNNNNN NNNNNNNNNN NNNNNNNNNN NNNNNNNNNN NNNNNNNNNN
          NNNNNNNNNN NNNNNNNNNN NNNNNNNNNN NNNNNNNNNN NNNNNNGTCC
          TACCATGAGG ACAAATATCA TTCTGAGGCG CTACAGTAAT TACAAACCTA
          TTCTCGGCAA TCCCCTACAT CGGCCAAACC CTAGTAGAAT GAGCATGAGG
          GGGGTTCTCC GTAGACAACC CTACACTAAC ACGATTCTTC GCCATCCACT
          TCCTCCTACC ATTCGTCATT GTAGGCCTGA CATTAGTACA CCTCACCTTT
          CTACATGAAA CAGGATCCAA CAATCCCCTA GGTATCCCTT CAGACTGCGA
          CAAAATCCCA TTCCACCCTT ACTACTCCAC AAAAGACATT CTAGGGTTCG
          CACTAATACT TATCCTACTA GCCAGCCTAG CACTATTCTC ACCCAACCTG
          CTAGGCGACC CAGAAAACTT CACCCCAGCC AACCCACTAG CCACACCCCC
          ACATATCAAA CCTGAATGAT ACTTCTTATT CGCCTACGCC ATCCTCCGAT
          CCATCCCAAA CAAACTAGGA GGTGTCCTAG CCCTGGCTGC TTCCGTCCTC
          GTCCTATTCT TCATGCCACT GCTCCATACA TCAAAACTGC GATCAATAAC
          CTTCCGCCCC CTATCACAAA TCCTATTCTG AACCTTAGTC GCAAACGTCC
          TAGTCTTAAC CTGAGTAGGT AGCCAGCCAG TCGAATACCC ATTTACTATC
          ATCGGCCAAC TAGCCTCACT CTCCTACTTC ACCATTATCC TAATCCTATT
          CCCACTTGTA TCNNNNNNNN NNNNNNNNNN NNNNNNNNNN NNNNNNNNNN
          NNNNNNNNNN NNNNNNNNNN NNNNNN
Dromae024 NNNNNNNNNN NNNNNNNNTA AATTTGGAGC TACACTTAAG ACTAGCAGGC
          TTCTTCTGGA GCGTGCAAAA GAACTTGACC TTGCCATTGT TGGAGTTAGG
          TGAGCTGACA GTGTCAAAAC ACAGTTGCAT TAAATAAGTT TTCTTTAAAT
          GGTCTACCTG ACAATAGAGA TGCCTTTGCA TGTGATGACG TGAGTTTATA
          CAAAACTTCT TAACTAATTT GCAAAATAGT AACTGATATT TT-GTATCCT
          TTTGTAGTTT CCATGTTGGA AGTGGATGTA CAGACCCAGA GACCTTTGTT
          CAAGCCATTT CTGATGCCCG CTGTGTGTTT GATATGGGAG TAAGTCTAGC
          TCTACTTTCT CTGGAACTAC TGCTCAACTG TTATGGCAAA TTGGAATGAG
          GTGTACAACT GTTGTAGGGT TAAAAGCTAG CTAAGTCACT GGCTTCATGT
          TATTGGAATT TTTTAGGTCC TGGTAGCTTA CTTTGACCAG CTTGGCAAAA
          CTCATCTACA GATGCACTAA AATTGGCAGC TCAAACTCAA ATGACTGTTA
          CTTGAACATG TGTTAGCTCT GTTTCAAGTG TTAATGAAAT GACTTTACAT
          TACTTTTTAA GCTAAAATTA TGAATTATGA ACTGATATAA ATTATAAATT
          TTTCTTGACA GTGTTGC--- --TG------ -TTAATCTCA TTTTAGGCTG
          AACTTGGCTT CAGTATGTAT CTGCTTGATN NNNNCAAATA TCTGGAGGTA
          TGGAAAAGGG CAGGGAGTCT CAGTGTCTGA TATGTAGTGA ATGTGTGCAA
          GACAGCTATG TAAGAGTTAG GCTTTCATTT ACTGATGACT AGTTGGACTT
          CAGTGAGCTC TCCCTCAAGC CTAAGTTCTG TGTGTACAAG CGGGAAGCAC
          AGAAAGGGCT CATGGTATGC AAATAGTATG TGAATATCCA AGTTTAGATT
          TCTCATTCCA ACCACCACAC ACAGTCTGAC CAACCTTTGA CAACAATAAA
          CCAGCCTATG CA-------- -TGCCTGGGA AACTGTATTA TATAAGGACT
          GTCAGTGATG GGACACAAAG GACATACAAT TTTAGAGTAA ACCCTGGAGG
          ATCCATTGGA GACCAAGACC CATAAAACCA AGTGTTATAC AAACACAGGG
          CATGAATTTG CAGTCTTAGT GGATAAGGCA GACAAAAAGT GGAAAGGGCC
          ATGGTCTACT CAAGGTCATG AAGCAGATCA GCGTCAGAGC TAGGAATAGA
          GACCAGTGCT TCTGCCTAGC CCAGGCTCCT TACATAC-TA GACCTCGTTG
          TCTCTCCAGA GGCTGCAGGA GGGCCTACTG AATTAGCTCA GAGATATTTC
          CAGGCTCTGC AACCTATTTC TTAGTCTTGC TTTTCTGAAA ATAAACCTTG
          AGTGTCCCAT TAGTTTTTCT TTCTCTCTTT TCTTTCTCTC AGTTCATTTC
          TGGTGCACCT CAGTTTCTTT GATTTAACAA CATTTAATAT GCTGTGACTT
          TGCTTAAT-A GTGAAGAATT AGTTGTGCAG TCCTAAAGAA CTCTTAGGAT
          TTGGCATTGA AAAAGGTGAA ATGTGTGAGT TGGGGTGAGT TCAGATGAAC
          TCCATAATGG AAGTGGCTCT TAAACTCTCT GGCCTCTCTC TTACATCTCT
          TTACAATTTG GGGCTT--GT TTAGTAAAAT TGATTTTAGT GAAACT--AT
          GCANAAGAAA TAATATTCTT TTCATAGTGG AAATAAGGGT CAGAATAGTT
          AAATGTACTC TCAACACCCA CATATTGATA TATCAGGTCA GTGTTATGAG
          ATGGTGCTGG CTTTCAAACT GAT-GTTTTT GTTTCAAACT GTGTTTTT-G
          GGTTTCAATG CAATGCACAG TGCAGAAGCT CCCTGCAACT CCTGTATCAA
          CACAGTGCTT CTGGAATTAG TGGAACTATT TTAAACACAC TCTGT--CTT
          CTCCCC-TGT GCTCTGGTCA GNNNNNNNNN NNNNNNNNNN NNNNNNNNNN
          NNNNNNNNNN NNNNNNNNNN NNNNNNNNNN TCCTGGTAGG TGCAGCCCTG
          GGG-ATGTGG GGGTTGACAC AGATGGGTTA CAGACTT-GG GTGTCCTGTT
          GGTTACTGCT GGTGATCCAG GTGGATACAC AGACCTCCAG TCTCACTGTG
          GAGTGAGATT GCTACTTACC TGAAATTACT ATAGCTGCCT TCTTCCCCCT
          CTGG-AGGGT AGATGGGAGT TCACTTGTGA GGGATAGGGC AGAGGAGCTG
          GAAGAATGGA AGAAGGTGT- -AAGAAATGG GTCAGCCCTG ACAGTGCTTG
          TTTTCTGTCC CC-AGGTATG ATAATGAATA TGGATACAGC AACCGTNNNN
          NNGGGTCACT CCTAGGCATC TGCCTAATTA CACAAATCGT TACAGGGCTA
          CTGCTAGCCA TACACTACAC AGCAGACACT GCCCTAGCCT TCTCATCCGT
          CGCCCACATA TGCCGAAACG TCCAATTTGG CTGACTCATC CGAAATCTAC
          ACGCAAACGG AGCCTCCCTC TTCTTCATCT GCATCTACTT CCACATCGGC
          CGAGGAATTT ACTACGGTTC ATACCTAAAC AAAGAAACCT GAAACGTCGG
          AGTTATCCTC CTACTAACAC TAATAGCAAC CGCTTTCGTG GGTTACGTGC
          TACCCTGAGG ACAAATGTCA TTCTGAGGGG CTACCGTAAT CACAAACCTA
          TTCTCAGCCA TCCCCTACAT CGGTCAAACT CTAGTAGAAT GAATATGAGG
          AGGATTTTCA GTAGACAATC CCACACTCAC CCGATTCTTT GCCATCCACT
          TCCTCCTCCC ATTCGTAATC GCAGGACTAA CCCTGGTCCA CCTCATCCTC
          CTACACGAAA CAGGCTCTAA CAACCCCCTA GGCATCCCCT CAGATTGCGA
          CAAAATCCCA TTCCACCCAT ACTACTCCGT AAAGGACATC CTAGGATTTG
          CACTCACACT CATCCTACTA GTCAGCTTAG CACTCTTCCT ACCCAACTTT
          CTAGGCGACC CAGAAAACTT CACCCCGGCC AACCCACTAG CTACACCTCC
          ACATATCAAA CCTGAATGAT ACTTCCTATT CGCCTACGCT ATCCTCCGAT
          CTATTCCAAG CAAACTAGGA GGGGTACTAG CCCTAGCCGC CTCAGTACTT
          GTTCTATTCC TAATACCACT ACTACACACA TCCAAACTAC GATCAATAAC
          CTTCCGCCCA CTATCACAAA TCCTANNNNN NNNNNNNNNN NNNNNNNNNN
          NNNNNNNNNN NNNNNNNNNN NNNNNNNNNN NNNNNNNNNN NNNNNNNNNN
          NNNNNNNNNN NNNNNNNNNN NNNNNNNNNN NNNNNNNNNN NNNNNNNNNN
          NNNNNNNNNN NNNNNNNNNN NNNNNNNNNN NNNNNNNNNN NNNNNNNNNN
          NNNNNNNNNN NNNNNNNNNN NNNNNN
Eremio025 NNNNNNNNNN NNNNNNNNNN NNNTTGGAGC TACACTTCAG ACTAGCAGGC
          TTCTTCTGGA GCGTGCAAAA GAACTTGACC TYGTCATTGT TGGAGTTAGG
          TGAGCTGACA GCGTCAAAAC ATAGTTGCAT TAAATAAGTT TTCTTTAAAT
          GGTCTACCTG ACAATAGARA TGSCTYTGCA TGTGATGAYA TGAGTTTATA
          CAAAACTTCT TAACTAATTT GCAAAATAGT AACTGATATT TT-GTATCCT
          TTTGTAGTTT CCATGTTGGA AGTGGATGTA CAGACCCAGA GACCTTTGTT
          CAAGCCATTT CTGATGCCCG CTGTGTGTTT GATATGGGAG TAAGTCTAGC
          TCTACTTTCT CTGGAACTAC TGCTCAACTG TTGTGGCAAA ATGGAATGAG
          GGGTACAACT GNTATGGGAT TAAAAGATAG CTAAGTCACT GGCTTCRTGT
          TGTTGGAATT TTTTAGGTCY TGGTAGCTTA CTTTGACCAG CTTGGCAAAA
          CTCMTCTACA GATGCACTAA AATTGGCAGC TCAAACTCAA ATGACTGTTA
          CTTGAACATG TGTTAGCTCT GTTTCARGTG TTAATGACAT GACTTTACAT
          TACTTTTTAA GCTAAAATTA TGAATTATGA ACTGATATAA ATTATAAACT
          TTTCTTGACA GTGTTGC--- --TG------ -TTAATCTCA TTTTAGGCTG
          AACTTGGCTT CAATANNNNN NNNNNNNNNN NNNNNNNNNN NNTGGAGGTA
          TGGAAARGGG CAGGNAGTCT CAGTGTCTGA TATGTAGTGA ATGTGTGCAA
          GACAGCTATG TGAGAGTTAG GCTTTCATTT ACTGATGACT AGTTGGACTT
          CAGTGAGCTC TCCCTCAAGC CTAAGTTCTG TGTGTACAAG CAGGAAGCAC
          AGAAAGGGCT CATGGTATGC AAATAGTATG TGAATATCCA AGTTTGGATT
          TCTCATTCCA ACCACCACAC ACAGTCTGAC CAACCTTTGA CAACAATAAA
          CCAGCCTATG CA-------- -TGCCTGGGA AACTGTATTA CATAAGGACT
          GTCAGTGATG GGACACAAGG GACATACAAT TTTAGAGTAA ACCCTGGAGG
          ATCCATTGGA GACCAAGACC CATAAAACTA AGTGTTATAC AAACACAGGG
          CATGAATTTG CAGTCTTAAT GGATGAGGCA GACAAAAAGT GGAAAGGGCC
          ATGGTCTACT CAAGGTCATG AAGCAGATCA GCGTCAGAGC TAGGAATAGA
          GCCCAGTGCT TCTGCCTAGC CCAGACTCCT TACATAC-TA GACCTCRCTG
          TCTCTCCAGA GGCTGCAGGA GGGCCTACTG AATTAGCTCA GAGATATTTC
          CAGGCTCTGC AACCTATTTC TTAGTCTTGC TTTTCTGAAA ATAAACCTTG
          AGTGTCCCAT TAGTTTTTCT TTCTCTCTTT TCTTTCTCTC AGTTCATTTN
          NNGTGCACCT CAGTTTCTTT GRTTTAACAA CATTTAATAT TCTGTGACTT
          YGCTTAAT-A GTGAAGAATT AGTTGTGCAG TCCTAAAGAA CTCTTAGGAT
          TTGGCATTGA AAAAGGTGAA ATGTGTGAGT TGGGGTGAGT TCAGATGAAC
          ACCATAATGG AAGTGGCTCT TAAGTTCTCT GGCCTCT--T TTACATCTCT
          TTACAATTTG TGGCTT--GT TTAGTAAAAT TGATTTTAGT GAAACT--AT
          GCAGAAGAAA TAATATTCTT TTCATAGTGG AAATAAGAGT CAGAATGGTT
          AAATGTACTC TCAACACCCA TATATTGATA TATCAGGTCA GTGCTATGAG
          ATGGTGCTGG CTTTCAAACT GAT-GTTTTT GTTTCAAACT GTGTTTTT-G
          GGTTTCAATG CAATGCACAG TGCAGAAGCT CCCTGCAACT CCTGTATCAA
          CACAATGCTG CTGGAATTAG TGGAATTATT TTAAACACAC TCTGT--CTT
          CTCCC--TGT GCTCTGGTCA GNNNNNNNNN NNNNNNNNNN NNNNNNNNNN
          NNACTGAACG ACCATTTTGT CAAGCTGGTT TCCTGGTAGG TGCAGCCCTG
          GGG-ACGTGG GGGTTGGCAC RGACYGGTTA CAGACTT-GG GTGTCCTGTT
          GGTTACTGCT GGTGATCCAG GTGGATACAC AGGCCTCYAG TCTCACTGTG
          GAGTGAGATT GCTACTTACC TGAAATTACT RTAGCTGCCT TCTTCCCCCT
          CTGG-AGGGT AGATGGGAGT TCACTTGTGT GGGATGGGGC AGAAGAGCTG
          GAAGAATGGA AGAAGGTGT- -AAGAAATGG GTCAGCCCTG ACAGTGCTTG
          TTTTCTGTCT CC-AGGTATG ATAATGAATA TGGANNNNNN NNNNNNNNNN
          NNNNNNNNNN NNNNNNNNNN NNNNNNNNNN NNNNNNNNNN NNNNNNNNNN
          NNNNNNNNNN NNNNNNNNNN NNNNNNNNNN NNNNNNNNNN NNNNNNNNNN
          NNNNNNNNNN NNNNNNNNNN NNNNNNNNNN NNNNNNNNNN NNNNNNNNNN
          NNNNNNNNNN NNNNNNNNNN NNNNNNNNNN NNNNNNNNNN NNNNNNNNNN
          NNNNNNNNNN NNNNNNNNNN NNNNNNNNNN NNNNNNNNNN NNNNNNNNNN
          NNNNNNNNNN NNNNNNNNNN NNNNNNNNNN NNNNNNNNNN NNNNNNGTCC
          TACCATGAGG ACAAATATCA TTCTGAGGGG CTACAGTAAT CACAAACCTC
          TTCTCAGCAA TCCCCTACAT CGGCCAAACC CTAGTAGAAT GAGCATGAGG
          CGGATTCTCA GTAGACAACC CCACACTAAC TCGATTCTTC GCCATTCACT
          TTCTCCTCCC ATTCGTCATT GCAGGACTAA CCCTTGTACA CCTCACCCTC
          CTACATGACA CAGGATCCAA CAACCCCCTA GGCATCCCCT CAGACTGCGA
          CAAAATTCCA TTCCACCCGT ACTACACCGT AAAAGACATC CTCGGATTCG
          CGCTCCTACT CACACTACTA GCCAGCCTAG CACTATTCTC ACCCAACCTC
          CTAGGCGACC CAGAAAACTT CACCCCAGCT AACCCACTAG CCACACCAAC
          TCACATCAAA CCCGAATGAT ACTTCCTATT CGCCTACGCC ATCCTCCGAT
          CCATCCCAAA CAAACTAGGA GGAGTCCTAG CCCTAGCAGC CTCCGTTCTC
          GTCCTATTCC TCATGCCACT ACTCCATACA TCCAAACTAC GATCAATAAC
          CTTCCGCCCT CTATCACAAA TCTTATTCTG AGCCCTAGTC ACAAACGTAC
          TAATCCTAAC CTGAGTAGGT AGCCAGCCAG TTGAACACCC ATTCATCATC
          ATCGGACAAC TCGCTTCCCT CTCTTACTTC ACTATCATCC TAATCCTCTT
          CCCCCTTGTA TCNNNNNNNN NNNNNNNNNN NNNNNNNNNN NNNNNNNNNN
          NNNNNNNNNN NNNNNNNNNN NNNNNN
Lamnic026 AGTTTGTCGT CTCAGTGTTA AATTTGGAGC TACACTTAAG ACTAGCAGGC
          TTCTTCTGGA GCGTGCAAAA GAACTTGACC TTGCCATTGT TGGAGTTAGG
          TGAGCTGACA GTGTCAAAAC ACAGTTGCAT TAAATAAGTT TTCTTTAAAT
          GGTCTGCCTG ACAATAGAGA TGCCTTTGCA TGTGATGACA TGAGTTTATA
          CAAAACTTCT TAACTAATTG GCAAAATAGT AACTGATATT TT-GTATCCT
          TTTGTAGTTT CCATGTTGGA AGTGGATGTA CAGACCCAGA GACCTTTGTT
          CAAGCCATTT CTGATGCCCG CTGTGTGTTT GATATGGGAG TAAGTCTAGC
          TCTACTTTCT CTGGAACTAC TGCTCAACTG TTGTGGCAAA ACAGAATGAG
          GTGTACAACT GTTCTGGGAT TAAAAGCTAG CTAAGTCACT GACTTCATGT
          TGTTGGAGTT TTTTAGGTCC TGGTAGCTTA CTTTGACCAG CTTGGCAAAA
          CTCATCTACA AATGCACCAA AATTGGCAGC TCAAACTCAA ATGACTGTTA
          CTTCAGCATG TGTCAGCTCT GTTTCAAGTG TTAATAAAAT GACTTTACAT
          TACTTTT-AA GATAAAATTA TGAATTATGA AGTGATATAA ATTATGAACT
          TTTCTTGACA GTGTTGC--- --TG------ -TTAATCTCA TTTTAGGCTG
          AACTTGGCTT CAATATGTAT CTGCTTGATA TTGGNNNNNN NNNNNNNGTA
          TGGAAAAGGG C-GGGAGTCT CAGTGTCTGA TATGTAGTGA ATGTGTGCAA
          GACAGCTATG TGAGAGTTAG GCTTTCATTT ACTGATGACT AGTTGGACTT
          CAATGAGCTC TCCCTCAAGC CTAAGTTCTG TGTGTACAAG CAGCAAGCAC
          AGAAAGGGCT CATGGTATGC AAATAGTATG TGAATATCCA AGTTTAGATT
          TCTCATTCCA ACCACCACAC ACAGTCTGAC CAACCTTTGA CAACAATAAA
          CCAGCCTATG CA-------- -TGCCTGGAA AACTGTATTA CATAAGGACT
          GTCAGTGACG GGACACAAGG GACATACAAT TTTAGAGTAA ACCCTGGAGG
          ACCCATTGGA GACCAAGACC CATAAAACTA AGTGTTATAC AAACACAGAG
          TATGAACTTG CAGTCTTAAT GGATGAGGCA GACAAAAAGT TGAAAAGGCC
          ATGGTCTACT CAAGGTCATG AAGCAGATCA GTGTCAGAGC TAGGAATAGA
          GCCCAGTGCT TCTGCCCAGC CTAGGCTCCT TACATAC-TA GACCTCGCTG
          TCTCTCCAGA GGCTGCAGGA GGGCCTACTG AATTAGTTCA GAGATATTTC
          CAGGCTCTGC AACCTATTTC TTTGTCTTGC TTTTCTGAAA ATAAACCTTG
          AGTGTCCCAT TAGTTTTTCT TTCTCTCTTT TCTTTCTCTC AGTTCATTTC
          TGGTGCACCT CAGTTTCTTT GATTTAACAA CATTTAATAT T-TGTGACTT
          TGCTTAAT-G GTGAAGAATT AGTTGTGCAG TCCTAAAGAA CTCTTAGGAT
          TTGGCCTTGA AAAAGGTGAA ATGTGTGAGT TGGGGTGAGT TCAGATGAAC
          ACCATTATGG AAGTGGCTCT TAAGCTCTCT GGCCTCTCTC TTACATCTCT
          TTACAATCTG GGGCTT--GT TTAATAAAAT TGATTTTAGT GAAACT--AT
          GCAGAAGAAA TAATATTCTT TTCATAGTGG AAATAAGGGT CAGAACGGTT
          AAATATACTC TCAACACCCA CATATTGATA TACCAGGTCG GTGCTATGAG
          ATGGTGCTGG CTTTCAAACT GAT-GTTTTT GTTTCAAACT GTGTTTTT-G
          GGTTTCAATG CAATGCACAG TGCAGAAGCT CCCTGTAACT CCTGTATCAA
          CACAGTGCTG CTGGAATTAG TGGAATTATT TTAAACACAC TCTGT--CTT
          CTCCCC-TGT GCTCTGGTCA GNNNNNNNNN NNNNNNNNNN NNNNNNNNNN
          NNNNNNNNNN NNNNNNNNNN NNNNNNNNNN NNNNNNNNNN NNNNNNNNNN
          NNNNNNNNNN NNNNNNNNNN NNNNNNNNNN NNNNNNNNNN NNNNNNNNNN
          NNNNNNNNNN NNNNNNNNNN NNNNNNNNNN NNNNNNNNNN NNNNNNNNNN
          NNNNNNNNNN NNNNNNNNNN NNNNNNNNNN NNNNNNNNNN NNNNNNNNNN
          NNNNNNNNNN NNNNNNNNNN NNNNNNNNNN NNNNNNNNNN NNNNNNNNNN
          NNNNNNNNNN NNNNNNNNNN NNNNNNNNNN NNNNNNNNNN NNNNNNNNNN
          NNNNNNNNNN NNNNNNNNNN NNNNNNNNNN NNNNNNNNNN NNNNNNNNNN
          NNGGATCACT CCTAGGCATC TGCCTAATCA CACAAATCAT TACAGGGCTA
          TTGCTGGCCA CACACTACAC AGCAGATACC TCCCTAGCTT TCTCATCCGT
          CGCCCACATG TGCCGAAACG TCCAATTTGG CTGACTCATC CGGAATCTAC
          ATGCAAACGG GGCCTCCTTC TTCTTCATCT GCATCTACTT CCACATCGGC
          CGAGGAATTT ACTACGGCTC CTACCTCAAT AAAGAAACCT GAAACGTCGG
          GGTTATCCTC CTCCTACTAC TAATAGCAAC TGCTTTCGTA GGCTACGTTC
          TACCCTGAGG ACAGATATCA TTCTGAGGAG CCACAGTAAT CACAAACCTA
          TTCTCAGCAA TCCCATACAT TGGCCAAACA CTAGTAGAAT GAGCGTGAGG
          AGGGTTCTCT GTAGACAACC CTACACTAAC CCGATTCTTT GCTATTCACT
          TCCTTCTCCC ATTCGTCATT GCAGGAGTGA CACTAGTTCA CCTAACCCTC
          CTACACGAAA CAGGGTCCAA CAATCCCCTA GGCATTCCTT CAGACTGCGA
          CAAAATCCCA TTCCACCCAT ACTACTCCAC AAAAGACATT CTAGGATTTG
          TTCTCATACT GTCACTCCTA GCCGGCCTGG CCCTCTTCGC CCCTAACCTA
          CTAGGCGACC CAGAGAACTT CACCCCAGCC AACCCACTAG CTACACCCCC
          ACATATCAAA CCCGAATGAT ACTTCCTATT CGCCTATGCC ATTCTTCGAT
          CAATCCCAAA CAAACTGGGA GGAGTCCTAG CCCTAGCCGC CTCAGTCCTT
          GTCCTATTCC TCATTCCCCT ACTACACACA TCCAAACTAC GATCAATAAC
          TTTCCGTCCC CTATCGCAAA TCCTATTCTG AGCCCTAGTT GCAAACGTAC
          TAGTACTAAC CTGAGTAGGC AGCCAACCGG TCGAACACCC ATTTATTATC
          ATCGGGCAGC TCGCCTCACT ATCCTACTTC ACCATCATCT TAGTCCTCTT
          CCCACTTGTC TCCATCCTAG AGAACAAGAT GCTCAAACTC TAACTCTAAT
          AGTTTATAAA AAA-CATTGG TCTTGT
Lcerth027 AGTTTGTCGT CTCAGTGTTA AATTTGGAGC TACACTTAAA ACTAGCAGGC
          TTCTTCTGGA GCGTGCAAAA GAACTTGACC TTGCCATTGT TGGAGTTAGG
          TGAGCTGACA GTATCAAAAC ACAGTTGCAT TAAATAAGTT TTCTTTAAAT
          GGTCTGCCTG ACAATAGAGA TGCCTTTGCA TGTGATGAC- -GAGTTTATA
          CAAAACTTCT GAACTAATTG GCAAAATAGT AACTGATATT TT-TTATCCT
          TTTGTAGTTT CCATGTTGGA AGTGGATGTA CAGACCCAGA GACCTTTGTT
          CAAGCCATTT CTGATGCCCG CTGTGTGTTT GATATGGGAG TAAGTCTAGC
          TCTACTTTCT CTGGAACTAC TGCTCAACTG TTGTGGCAAA ACAGAATGAG
          GTGTACAACT GTAATGGGAT TAAAAGCTAG CTAAGTCACT GACTTCATGT
          TGTTGGAGTT TTTTAGGTCC TGGTAGCTTA CTTTGACCAG CTTGGCAAAA
          CTCATCTACA GATGCACTAA AACTGGCAGC TCCAACTCAA ATGACTGTTA
          CTTGAGCATG TGTTAACTCT GTTTCAAGTG TTAATGAAAT GACTTTACAT
          TACTTTT-AA GCTAAAATTA TGAATGAAGA AGTGATATAA ATTATAAACT
          TTTCTTGACA GTGTAGCAAT ACTGACTCAT TTTAATCTCA TTTTAGGCTG
          AACTTGGCTT CAATATGTAT CTGCTGGATA TTGGCAAATA TCTGGAGGTA
          TGGAAAAGGG CAGGGAGTCT CAGTGTCTGA TATGTAGTGA ATGTGTGCAA
          GACAGCTATG TGAGAGTTAG GCTTTCATTT ACTGATGACT GGTTGGACTT
          CAATGAGCTC TTCCTCAAGC CTAAGTTCTG TGTGTRCAAS CAGGAAGCAC
          AGAAAGGGCT CATGGTATGC AAATAGTATG TGAATATCCA AGTTTAGATT
          TCTCATTCCA ACCACCACAC ACAGTCTGAC CAACCTTTGA CAACAAYAAA
          CCAGCCTATG CA-------- -TGCCTGGGA AACTGTATTA CATAAGCACT
          GTCAATGACG GGACACAAGG GACATACAAT TTTAGAGTAA ACCCTGGAGG
          ATTCATTGGA GACCAAGACC CATAAAACGA AGTGTTATAC AAACACAGGG
          TATGAACTTG CAGTCTTAAT GGATGAGGCA GACAAAAAGT GGAAAGGGCC
          ATGGTCTACT CAAGGTCGTG AAGCAGATCA GTGTCAGAGC TAGGAATAGA
          GCCCAGTGCT TCTACCTAGC CTAGGCTCCT TACATAC-TA GACCTCGCTG
          TCTCTCCAGA GGCTGCAGGA GGGCCTACTG AATTAGCTCA GAGATATTTC
          CAGGCTCTGC AACCTATTTC TTTGTCTTGC TTTTCTGAAA ATAAACCTTG
          AGTGTCCCAT TAGTTTTTCT TTCTCTCTTT TCTTTCTCTC AGTTCATTTC
          TGGTGCACCT SAGTTTCTTT GATTTAACAA CATTTAATAT TCTGTGACTT
          TGCTTAAT-G GTGAAGAATT AGTTGTGCAG TCCTAAAGAA CTCTTAGGAT
          TTGGCATTGA AAAAGGTGAA ATGTGTGAGT TGGGGTGAGT TCAGATGAAC
          TCCATAATGG AAGTGGCTCT TAAGCTCTCT GGCCTCTCTC TTACATCTCT
          TTACAATTTG GGGCTT--GT TTAGTAAAAT TGATTTTAGT GAAACT--AT
          GCAGAAGAAA TAATATTCTT TTCATAGTGG AAATAAGGGT CAGAATGATT
          AAATGTACTC TCAACACCCA CATATTGATA TATCAGGTCA GTGTTATGAG
          ATGATGCTGG CTTTCAAACT GAT-GTTTTT GTTTCAAACT GTGTTTTT-G
          G-TTTCAATG CAATGCACAG TGCAGAAGCT CCCTGTAACT CCTGTATCAA
          CACAGTGCTG CTGGAATTAG TGGAATTATT TTAAACACAC TCTGT--CTT
          CTCCCC-TGT GCTCTGGTCA GTTCCACCTT T-GATGCGGG TGCTGGCATC
          GCACTGAATG ACCATTTTGT CAAGCTGGTT TCCTGGTAGG TGCAGCCCTG
          GGG-ACGTGG GGGTTGGCAC AGATGGGTTA CAGACTT-GG G--TCCTATT
          GGTTACTGCT CGTGATCCAG GTGGATACAC AGACCTCCAG TCTCACTGTG
          GAGTGAGATT GCTACTTACC TGAAATTACT ATAGCTGCCT TCTTCCCCCT
          CTGGGAGGGT GGATGGGAGT TCACTTGTGT GGGATGGGGC AGAGGAGCTG
          GAAGAATGGA AGAAGGTGT- -AAGAAATGG GTCAGCCCTG ACAGTGCTTG
          TTTTCTGTCC CC-AGGTATG ATAATGAATA TGGATACAGC AACCGTGTTG
          TGGGGTCACT CCTAGGCATC TGCCTTATCA CACAAATTGT CACAGGATTA
          TTGCTAGCCA TACATTACAC AGCAGACACT GCCCTAGCTT TCTCATCCGT
          CGCCCACATG TGCCGAAACG TCCAATTCGG CTGACTCATT CGAAACCTAC
          ACGCAAACGG AGCCTCCTTC TTCTTCATCT GCATTTACTT CCATATCGGC
          CGAGGAATCT ACTACGGCTC ATACCTCAAC AAAGAAACCT GAAACGTTGG
          AGTCATCCTC CTACTCATAC TAATAGCAAC TGCTTTCGTA GGGTACGTCC
          TACCTTGAGG ACAGATATCA TTCTGAGGGG CCACAGTAAT CACAAACCTA
          TTCTCAGCAA TCCCATACAT TGGCCAAACC CTAGTAGAAT GAGCATGAGG
          AGGGTTTTCA GTAGACAACC CTACGCTAAC CCGATTCTTC GCCATTCACT
          TCCTCCTCCC ATTCGTCATC GCAGGATTAA CATTAGTTCA CCTGACCCTC
          CTGCACGAAA CAGGATCCAA CAACCCCCTA GGCATCCCCT CAGACTGCGA
          TAAAATCCCA TTCCACCCAT ACTACTCTAC AAAAGACATC CTAGGATTCG
          TACTCATACT TGCCCTACTA GCTAGCCTAG CACTCTTCGC CCCAAATTTC
          CTAGGCGACC CAGAAAACTT CACCCCGGCC AACCCGCTAG CTACACCACC
          ACATATCAAA CCCGAATGAT ACTTCCTATT TGCCTACGCT ATCCTCCGAT
          CTATTCCAAA CAAATTAGGA GGAGTACTGG CCCTGGCCGC CTCAGTCCTT
          GTCCTATTCC TCATTCCTCT ATTACACACA TCCAAACTAC GATCTATAAC
          TTTCCGTCCC CTCTCACAAA TCCTATTCTG AACCCTAGTT GCAAACGTCC
          TAGTCCTAAC TTGAGTAGGC AGCCAACCAG TCGAACACCC ATTCATCATC
          ATTGGACAAA TTGCCTCACT CTCCTACTTC ACTATCATCC TAATTCTCTT
          CCCACTTGTC TCCATCCTAG AGAACAAAAT ACTCAAACTC TAACTCTAAT
          AGTTTATAAA AAA-CATTGG TCTTGT
Lfasci028 AGTTTGTCGT CTCAGTGTTA AATTTGGAGC TACACTTAAG ACTAGCAGGC
          TTCTTCTGGA GCGTGCAAAA GAACTTGACC TTGCCATTGT TGGAGTTAGG
          TGAGCTGACA GTGTCAAAAC ACAGTTGCAT TAAATAAGTT TTCTTTAAAT
          GGTCTGCCTG ACAATAGAGA TGCCTTTGCA TGTGATGACA TGAGTTTATA
          CAAAACTTCT TAACTAATTG GCAAAATAGT AACTGATATT TT-GTATCCT
          TTTGTAGTTT CCATGTTGGA AGTGGATGTA CAGACCCAGA GACCTTTGTT
          CAAGCCATTT CTGATGCCCG CTGTGTGTTT GATATGGGAG TAAGTCTAGC
          TSTACTTTCT CTGRAASTMC TGCTCAACTG TTGTGGCAAA ACAGAATGAG
          GTGTACAACT GTTATGGGAK TAAAAGCTAG CTAAGTCACT GACTTCATGT
          TGTTGGAGTT TTTTAGGTCC TGGTAGCTTA CTTTGACCAG CTTGGCAAAA
          CTCATCTACA GATGCACCAA AATTGGCAGC TCAAACTCAA ATGACTGTTA
          CTTCAGCATG TGTCAGCTCT GTTTCAAGTG TTAATAAAAT GACTTTACAT
          TACTTTT-AA GATAAAATTA TGAATTATGA AGTGATATAA ATTATGAACT
          TTTCTTGACA GTGTTGC--- --TG------ -TTAATCTCA TTTTAGGCTG
          AACTTGGCTT CAATATGTAT CTGCTTGATA TTGGCAAATA TCTGGAGGTA
          TGGAAAAGGG C-GGGAGTCT CAGTGTCTGA TATGTNGTGA ATGTGTGCAA
          GACAGCTATG TGAGAGTTAG GCTTTCATTT ACTGATGACT AGTTGGACTT
          CAATGAGCTC TCCCTCAAGC CTAAGTTCTG TGTGTACAAG CAGCAAGCAC
          AGAAAGGGCT CATGGTATGC AAATAGTATG TGAATATCCA AGTTTAGATT
          TCTCATTCCA ACCACCACAC ACAGTCTGAC CAACCTTTGA CAACAATAAA
          CCAGCCTGTG CA-------- -TGCCTGGGA AACTGTATTA CATAAGGACT
          GTCAGTGACG GGACACAAGG GACATACAAT TTTAGAGTAA ACCCTGGAGG
          ACCCATTGGA GACCAAGACC CATAAAACTA AGTGTTATAC AAACACAGGG
          TATGAACTTG CAGTCTTAAT GGATGAGGCA GACAAAAAGT GGAAAGGGCC
          ATGGTCTACT CAAGGTCATG AAGCAGATCA GTGTCAGAGC TAGGAATAGA
          GCCCAGTGCT TCTGCCCAGC CTAGGCTCCT TACATAC-TA GACCTCGCTG
          TCTCTCCAGA GGCTGCAGGA GGGCCTACTG AATTAGCTCA GAGATATTTT
          CAGGCTCTGC AACCTATTTC TTTGTCTTGC TTTTCTGAAA ATAAACCTTG
          AGTGTCCCAT TAGTTTTTCT TTCTCTCTTT TCTTTCTCTC AGTTCATTTC
          TGGTGCACCT CAGTTTCTTT GATTTAACAA CATTTAATAT T-TGTGACTT
          TGCTTAAT-G GTGAAGAATT AGTTGTGCAG TCCTAAAGAA CTATTAGGAT
          TTGGCATTGA AAAAGGTGAA ATGTGTGAGT TGGGGTGAGT TCAGATGAAC
          ACCATAATGG AAGTGGCTCT TAAGCTCTCT GGCCTCTCTC TTACATCTCT
          TTACAATTTG GGGCTT--GT TTAGTAAAAT TGATTTTAGT GAAACT--AT
          GCAGAAGAAA TAATATTCTT TTCATAGTGG AAATAAGGGT CAGAACGGTT
          AAATATACTC TCAACACCCA CATATTGATA TACCAGGTCG GTGCTATGAG
          ATGGTGCTGG CTTTCAAACT GAT-GTTTTT GTTTCAAACT GTGTTTTT-G
          GGTTTCAATG CAATGCACAG TGCAGAAGCT CCCTGTAACT CCTGTATCAA
          CACAGTGCTG CTGGAATTAG TGGAATTATT TTAAACACAC TCTGT--CTT
          CTCCCC-TGT GCTCTGGTCA GTTCCACCTT T-GATGCGGG TGCTGGCATC
          GCACTGAATG ACCATTTTGT CAAGCTGGTT TCCTGGTAGG TGCAGCCCTG
          GGG-ACGTGG GG-TTGGCAC AGACAGGTTA CAGACTT-GG G--TCTTATT
          GGTTACTGCT GGTGATCCAG GTGAATACAC AGACCTCCAG TCTCACTGTG
          GAGTGAGATT GCTACTTACC TGAAATTACT ATAGCTGCCT TCTTCCCCCT
          CTGGGAGGGT GGATGGGAGT TCACTTGTGT GGGATGGGGC AGAGGAGCTG
          GAAGAATGGA AGAAGGTGT- -AAGAAATGG GTCAGCCCTG ACAGTGCTTG
          TTTTCTGTCC CC-AGGTATG ATAATGAATA TGGATACAGC AACCGTGTTG
          TGGGATCACT TCTAGGCATC TGCCTAATCA CACAAATCAT TACAGGATTA
          CTGCTGGCCA TGCACTACAC AGCAGATACT TCCCTAGCTT TCTCATCCGT
          CGCCCACATG TGTCGAAACG TCCAATTTGG CTGACTCATC CGAAATCTAC
          ATGCAAACGG GGCCTCCTTC TTCTTCATCT GCATCTACTT CCACATCGGC
          CGAGGAATCT ACTACGGCTC CTACCTCAAT AAAGAAACTT GAAACGTCGG
          AGTCATCCTC CTCCTACTAC TAATAGCAAC TGCTTTCGTA GGCTACGTCC
          TGCCCTGAGG ACAGATATCA TTCTGAGGAG CCACAGTAAT CACAAACCTA
          TTCTCAGCAA TCCCATACAT TGGCCAAACA CTAGTAGAAT GAGCGTGAGG
          AGGGTTCTCT GTAGACAACC CTACACTAAC CCGATTTTTC GCTATTCACT
          TCCTTCTCCC ATTCGTCATT GCAGGGGTAA CACTAGTTCA CCTAACCCTC
          CTACACGAAA CAGGATCCAA CAACCCCCTA GGCATTCCTT CAGACTGCGA
          CAAAATCCCA TTCCACCCGT ACTACTCCAC AAAAGACATT CTAGGTTTTG
          TTATCATACT ATCACTCCTA GCCGGCCTGG CACTCTTTGC CCCTAACCTA
          CTAGGCGACC CAGAGAACTT CACCCCAGCC AACCCACTAG CTACACCCCC
          ACATATTAAA CCTGAATGAT ACTTCCTATT CGCCTATGCC ATTCTTCGAT
          CAATCCCAAA CAAACTAGGA GGGGTACTAG CCCTAGCCGC CTCAGTTCTT
          GTCCTATTCT TCATCCCCCT ACTACACACA TCCAAGCTAC GATCAATAAC
          TTTCCGCCCT CTATCACAAA TCCTATTCTG AGCCCTAGTT GCAAACGTAC
          TAGTACTAAC CTGAGTAGGC AGCCAGCCGG TCGAACACCC ATTTATTATC
          ATCGGACAGC TCGCCTCGCT ATCCTACTTC ACCATCATCT TAATCCTCTT
          CCCACTTGTC TCCATCCTAG AGAACAAGAT ACTCAAACTC TAACTCTAAT
          AGTTTATAAA AAA-CATTGG TCTTGT
Lfluvi029 AGTTTGTCGT CTCAGTGTTA AATTTGGAGC TACGCTTAAG ACTAGCAGGC
          TTCTTCTGGA GCGTGCAAAA GAACTTGACC TTGCCATTGT TGGAGTTAGG
          TGAGCTGACA GTGTCAAAAC ACAGTTGCAT TAAATAAGTT TTCTTTAAAT
          GGTCTGCCTG ACAATAGAGA TGCCTTTGCA TGTGATGGCA TGAGCTTATA
          CAAAACTTCT -AACTAATTG GCAAAATAGT AACTGATATT TT-GTATCCT
          TTTGTAGCTT CCATGTTGGA AGTGGATGTA CAGACCCAGA GACCTTTGTT
          CAAGCCATTT YTGATGCCCG CTGTGTGTTT GATATGGGAG TAAGTCTAAT
          TCTACTTTCT CTGAAACTA- -G-TCAACTG TTGTGGCAAA ATGGAATGAG
          GTGTACAACT GTTATGGGAT TAAAAGCTAG CTAAGTCACT GACTTCATGT
          TGTTGGAGTT TTTTAGGTCC TGGTAGCTTA CTTTGACCAG CTTGGCAAAA
          CTCATCTACA GATGCACTAA AATTGGCAGC TCAAACTGAA ATGACTATTA
          CTTGAACATG TGTTAGCTCT GTTTCAAGTG TTATGGAAAT GACTTTACAT
          TACTTTT-AA GCTAAAATTA TGAATTAAGA ACTGATATAA ATTATAAACT
          TTTCTTGATG GCGTTGC--- --TG------ -TTAATCTCA TTTTAGGCTG
          AACTTGGCTT CAGTATGTAT CTGCTTGATA TTGGCAAATA TCTGGAGGTA
          TGGAAAAGGG CAGGGAGTCT CAGTGTCTGA TATGTAGTGA ATGTGTGCAA
          GACAGCTATG TGAGAGTTAG GCTTTCATTT ACTGATGACT AGTTGGACTT
          CAGTGAGCTC TCCCTCAAGC CTAAGTTCTA TGTGTACAAG CAGGAAGCAC
          AGAAAGGGCT CATGGTATGC AAATAGTATG TGAATATCCA AGTTTAGATT
          TCTCATTCCA ACCACCACAC ACAGTCTGAC CAACCTTTGA CAACAATAAA
          CCAGCCTATG CA-------- -TGCCTGGGA AACTGTATTA CATAAGGACT
          GTCAGTGACG GGACACAAGG GACATACAAT TTTAGAGTAA ACCCTGGAGG
          ATCCATTGGA GACCAAGACC CATAAAACTA AGTGTTATAC AAACACAGGG
          CATGAATTTG CAGTCTTAAT GGATGAGGCA GACAAAAAGT GGAAAGGGCC
          ATGGTCTATT CAAGGTCGTG AAGCAGATCA ACGTCAGAGC TAGGAATAGA
          GCCCAGTGCT TCTGCCTAGC CCAGGCTCCT TACATGC-TA GACCTCGCTG
          TCTCTCCAGA GGCTGCAGGA GGGCCTACTG AATTAGCTCA GAGATATTTC
          CAGGCTCTGC AACCTATTTC TTAGTCTTGC TTTTCTGAAA ATAAACCTTG
          AGTGTCCCAT TAGTTTTTCT TTCTC--TTT TCTTTCTCTC AGTTCATTTC
          TGGTGCACCT CAGTTTCTTT GATTTAATTA CATTTAATAT TCTGTGACTT
          TGCTTAATTA GTGAAGAATT AGTTGTGCAG TCCTAAAGAA CTCTTAGGAT
          TTGGCATTGA ATAAGGTGAA ATGTGTGAGT TGGGGTGAGT TCAGATGAAC
          ACCATAATGG AAGTGGCTCT TAAGCTCTCT GGCCTCTCT- TTACATCTCT
          TTACAATTTG GGGCTT--GT TTAGTAAAAT TGATTTTAGT GAAACT----
          GCAGAAGAAA TAATATTCTT TTCATAGTGG AAATAAGGGT CAGAATGGTT
          AAATGTACTC TTAACACCCA CATATTGATA TATCAGGTCA GTGTTATGAG
          ATGGTGCTGG CTTTCAAACT GAT-GTTTTT GTTTCAAACT GTGTTTTT-G
          GGTTTCAATG CAATGCACAG TGCAGAAGCT CCCTGTAACT CCTGTATCAA
          CACAGTGCTG CTGGAATTAG TGGAATTATT TTAAACACAC TCTGT--CTT
          CTCCCC-TGT GCTCTGGTCA GTTCCACCTT T-GATGCGGG TGCTGGCATT
          GCACTGAATG ACCATTTTGT CAAGCTGGTT TCCTGGTAGG TGCAGCCCTG
          GGG-ACGTGG GGGTTGGCAG AGACAGGTTA CAGACTT-GG G--TCCTATT
          GGTTACTGCT GGTGATCCAG GTGGATACAC ACACCTCCAG TCTCACTGTG
          GAGTGAGATT TCTACTTATC TAAAACTACT ATAGCTGCCT TCTTCCCCCT
          CTGG-AGGGT AGATGGGAGT TCACTTGTGT GGGATGGGGC AGAGRAGCTG
          GAAGAATGGA AGAAGGTGT- -AAGAAATGG GTCAGCCCTG ACAGTGCTTG
          TTTTCTGTTC CC-AGGTATG ATAATGAATA TGGATACAGC AACCGTGTTG
          TGGGATCCCT TCTAGGCATC TGCCTCATTA CTCAAATCGT TACAGGGCTA
          CTACTAGCTA TACATTACAC AGCAGACACT GCCCTAGCTT TCTCATCCGT
          CACCCACATA TGCCGAGACG TCCAATTCGG CTGACTCATC CGAAACCTCC
          ACGCAAACGG AGCCTCCTTC TTCTTCATCT GCGTCTACTT CCACATCGGC
          CGAGGAATCT ACTACGGCTC ATATCTAAAC AAAGAGACCT GAAACGTCGG
          AGTCATCCTC CTACTATTAC TAATAGCAAC CGCCTTCGTA GGATACGTTC
          TGCCCTGAGG ACAAATATCA TTCTGAGGGG CTACRGTAAT TACAAACCTT
          TTCTCAGCAA TCCCATACAT TGGCCAAACC CTAGKAGAAT GAGCGTGAGG
          AGGGTTTTCA GTAGACAACC CCACACTAAC CCGATTCTTC GCCATTCACT
          TCCTCCTCCC ATTTGTTATT GCAGGAGTAA CACTAGTACA CCTTACTCTC
          CTGCACGAAA CAGGATCTAA CAACCCACTA GGAATCCCCT CAGACTGCGA
          CAAAATCCCA TTCCACCCAT ACTACACCAC AAAAGACATC CTTGGATTCG
          CACTCATACT CATCCTACTA GCCAGTTTGG CACTACTTTC TCCTAACCTC
          CTAAGCGACC CGGAAAACTT CACCCCAGCC AACCCACTCG CCACACCACC
          CCATATCAAA CCCGAATGAT ACTTCYTATT TGCCTACGCC ATTCTCCGAT
          CCATTCCAAA CAAACTAGGA GGAGTACTCG CACTAGCTGC CTCAATCCTT
          GTCCTATTCC TAATACCACT ATTACATACA TCCAAGCTAC GATCAATAAC
          TTTCCGTCCC CTATCACAAA TTCTATTCTG AACCCTAGTT GCAAACGTAC
          TAATCCTAAC ATGAGTAGGM AGMCAACCAG TCGAACACCC ATTYATTATC
          ATCGGACAAC TCGCCTCACT CTCCTACTTC ACCATCATTC TAGTCCTCTT
          CCCTCTCGTC TCCATCCTAG AAAATAAAAT ACTCAAACGT TAACKCTAAT
          AGTTTATAAA AAA-CATTGG YCTTGT
Llance030 AGTTTGTCGT CTCAGTGTTA AATTTGGAGC TACGCTTAAG ACTAGCAGGC
          TTCTTCTGGA GCGTGCAAAA GAACTTGACC TTGCCATTGT TGGAGTTAGG
          TGAGCTGAYA GTGTCAAAAC ACAGTTGCAT TAAATAAGTT TTCTTTAAAT
          GATCTGCCTG ACAATAAAGA TGCCTTTGCA TGTGATGACA TGAGTTTATA
          CAAAACTT-- -AACTAATTA GCAAAATAGT AACTGATATT TT-GTATCCT
          TTTGTAGTTT CCATGTTGGA AGTGGATGTA CAGACCCAGA GACTTTTGTT
          CAAGCTATTT CTGATGCCCG CTGTGTGTTT GATATGGGAG TAAGTCTAGC
          TCTACTTTCT CTGGAACTA- -G-TCAACTG TTGTGGCAAA ACGGAATGAG
          GTGTACAACT GTTATAGGAT TAAAAGCTAG CTAAGTCACT GACTTAATGT
          TGTTGGAGTT TTTTAGGTCC TGGTAGCTTA CTTTGTCCAG CTTGGCAAAA
          CTCATCTACA GATGCACTAA AATTGGCAGC TCAAACTGAA ATGACTATTA
          CTTGAACATG TGTTAGCTCT GTTTCAAGTG TTATTGAAAT GACTTTACAT
          TACTTTT-AA GCTAAAATTA TGAATTAAGA ACTGATATAA WTTATAAAGT
          TTTCTTGACG GTGTTGC--- --TG------ -TTAATCTCA TTTTAGGCTG
          AACTTGGCTT CAGTATGTAT CTGCTTGATA TTGGCAAATA TCTGGAGGTA
          TGGAAAAGGG CAGGGAGTCT CAGTGTCTGA TATGTAGTGA ATGTGTGCAA
          GACAGCTATG TGAGAGTTAG GCTTTCATTT ACTGATAACT AGTTGGACTT
          CAGTGAGCTC TCCCTCAAGC CTAAGTTCTA TGTGTACAAG CAGGAAGCAC
          AGAAAGGGCT CATGGTATGC AAATAGTATG TGAATATCCA AGTTTAGATT
          TCTCATTCCA ACCACCACAC ACAGTCTGAC CAACCTTTGA CAACAATAAA
          CCAGCCTATG CA-------- -TGCCTGGGA AACTGTATTA CATAAGGACT
          GTCAGTGACG GGACACAAGG GACATACAAT TTTAGAGTAA ACCCTGGAGG
          ATCCATTGGA GATCAAAACC CATAAAACTA AGTGTTATAC AAACACAGGG
          CATGAATTTG CAGTCTTAAT GGATGAAGCA GACAAAAAGT GGAAAGGGCC
          ATGGTCTACT CAAGGTCATG AAGCAGATCA ACGTCAGAGC TAGGAATAGA
          GCCCAGTGCT TCTGCCTAGC CCAGGCTCCT TACATAC-TA GACCGCGCTG
          TCTCTCCAGA GGCTGCAGGA GGGCCTACTG AATTAGCTCA GAGATATTTC
          CAGGCTCTGC AACCTATTTC TTAGTCTTGC TTTTCTGAAA ATAAACCTTG
          AGTGTCCCAT TAGTTTTTCT TTCTCTCTTT TCTTTCTCTC AGTTCATTTC
          TGNNNNNNNN NNNNNNNNNN NNNNNNNNNN NNNNNAATAT TCTGTGACTT
          TGCTTAAT-A GTGAAGAATT AGTTGTGCAG TCCTAAAGAA CTCTTAGGAT
          TTGGCATTGA ATAAGGTGAA ATGTGTGAGT TGGGGTGAGT TCAGATGAAC
          ACCATAATGG AAGTGGCTCT TAAGCTCTCT GGCCTCTCT- -TACATCTCT
          TTACAATTTG GGGCTT--GT TTAGTAAAAT TGATTTTAGT GAAACT--AT
          GCAGAAGAAA TTATATTCTT TTCATAGTGG AAATAAGGGT CAGAATGGTT
          AAATGTACTC TYAACACCCA CATACTGATA TATCAGGTCA GTGCTATGAG
          ATGGTGCTGG CTTTCAAACT GAT-GTTTTT GT-TCAAACT GTGTTTTTTG
          GGTTTCAATG CAATGCACAG TGCAGAAGCT CCCTGTAACT CCTGTATCAA
          CACAGTGCTG CTGGAATTAG TGGAATTATT TTAAACACAC TCTGT--CTT
          CTCCCC-TGT GCTCTGGTCA GTTCCACCTT T-GATGCGGG TGCTGGCATT
          GCACTGAATG ACCATTTTGT CAAGCTGGTT TCCTGGTAGG TGCAGCCCTG
          GGG-ACGTGG GGGTTGGCAG AGACAGGTTA CAGACTC-GG G--TCCTATT
          GGTTACTGCT GGTGATCCAG GTGGATACAC ACACCTCCAG TCTCACTGTG
          GAGTGAGATT GCTACTTACC TAAAACTACT ATAGCTGCCT TCTTCCCCCT
          CTGG-AGGGT AGATGGGAGT TCACTTGTGT GGGATGGGGC AGAGGAGCTG
          GAAGAATGGA AGAAGGTGT- -AAGAAATGG GTCAGCCCTG ACAGTGCTTG
          TTTTCTGTCC CC-AGGTATG ATAATGAATA TGGATACAGC AACCGTGTTG
          TGGGATCACT CCNAGGCATC TGCCTAATCA CACAAATCGT CACAGGACTA
          CTACTAGCCA TGCACTACAC AGCAGACACC ACCCTAGCTT TTTCATCCGT
          CGCCCACATA TGCCGAAACG TCCAATTCGG CTGACTCATC CGAAACCTCC
          ACGCAAACGG AGCCTCCTTC TTCTTCATTT GCATTTACTT CCACATTGGC
          CGAGGAATCT ACTACGGCTC ATACCTGAAC AAAGAAACCT GAAACGTCGG
          AGTTATCCTC CTACTCATAC TAATAGCAAC AGCCTTTGTA GGATACGTCC
          TACCTTGAGG ACAAATATCA TTCTGAGGAG CCACAGTAAT CACAAACCTC
          TTCTCAGCAA TCCCGTACAT TGGCCAAACC CTAGTAGAAT GAGCATGAGG
          AGGGTTCTCA GTAGACAACC CCACACTAAC CCGATTCTTC GCCCTTCACT
          TCCTCCTGCC ATTCGTTATC GCAGGACTAA CACTAGTACA CCTTACCCTC
          CTACATGAAA CAGGATCCAA CAACCCCCTA GGAATTCCCT CAGACTGCGA
          CAAAATCCCA TTCCACCCTT ACTACTCTAC AAAAGATATC CTAGGATTTG
          CACTCATACT CATCCTACTA GCTAGCCTAG CACTATTCTC CCCTAATCTC
          CTAGGAGACC CAGAAAACTT CACCCCAGCT AACCCACTAG CCACACCTCC
          CCATATCAAA CCAGAATGAT ACTTCCTATT TGCCTATGCC ATTCTACGAT
          CCATCCCAAA CAAACTAGGA GGAGTTCTTG CCCTAGCCGC CTCAGTCCTC
          GTCCTATTCC TAATCCCACT ACTCCATACA TCCAAACTAC GATCAATAAC
          GTTCCGCCCT CTATCACAAA TCTTATTCTG AACCTTAGTT GCAAACGTAC
          TAGTATTGAC CTGAGTAGGG AGTCAACCCG TAGAACACCC ATTCATCATC
          ATCGGCCAAC TCGCCTCACT CTCCTATTTC ACCATTATCC TAATCCTCTT
          CCCCCTCGTG GCCATCCTAG AAAACAAAAT ACTCAAACTT TAACTCTAAT
          AGTTTATAAA AAA-CATTGG TCTTGT
Llusci031 AGTTTGTCGT CTCAGTGTTA AATTTGGAGC TACGCTTAAG ACTAGCAGGC
          TTCTTCTGGA GCGTGCAAAA GAACTTGACC TTGCCATTGT TGGAGTTAGG
          TGAGCTGACA GTGTCAAAAC ACAGTTGCAT TAAATAAGTT TTCTTTAAAT
          GGTCTGCCTG ACAATAGAGA TGCCTTTGCA TGTGTTGGCA TGAGCTTATA
          CAAAACTTCT -AACTAATTG GCAAAATAGT AACTGATATT TT-GTATCCT
          TTTGTAGTTT CCATGTTGGA AGTGGATGTA CAGACCCAGA GACCTTTGTT
          CAAGCCATTT CTGATGCCCG CTGTGTGTTT GATATGGGAG TAAGTCTAGC
          TCTACTTTCT CTGAAACTA- -G-TCAACTG TTGTGGCAAA ATGGAATGAG
          GTGTACAACT GTTATGGGAT TAAAAGCTAG CTAAGTCACT GACTTCATGT
          TGTTGGAGTT TTTTAGGTCC TGGTAGCTTA CTTTGACCAG CTTGGCAAAA
          CTCATCTACA GATGCACTAA AATTGGCAGC TCAAACTGAA ATGACTATTA
          CTTGAACATG TGTTAGCTCT GTTTCAAGTG TTATCGAAAT GACTTTACAT
          TACTTTT-AA GCTAAAATTA TGAATTAAGA ACTGATATAA ATTATAAACT
          TTTCTTGATG GTGTTGC--- --TG------ -TTAATCTCA TTTTAGGCTG
          AACTTGGCTT CAGTATGTAT CTGCTTGATA TTGGCAAATA TCTGGAGGTA
          TGGAAAAGGG CAGGGAGACT CAGTGTCTGA TATGTAGTGA ATGTGTGCAA
          GACAGCTATG TGAGAGTTAG GCTTTCATTT ACTGATGACT AGTTGGACTT
          CAGTGAGCTC TCCCTCAAGC CTAAGTTCTA TGTGTACAAG CAGGAAGCAC
          AGAAAGGGCT CATGGTAATC AAATCGTATG TGAATATCCA AGTTTAGATT
          TCTCATTCCA ACCACCACAC ACAGTCTGAC CAACCTTTGA CAACAATAAA
          CCAGCCTATG CA-------- -TGCCTGGGA AACTGTATTA CATAAGGACT
          GTCAGTGACG GGACACAAGG GACATACAAT TTTAGAGTAA ACCCTGGAGG
          ATCCATTGGA GACCAAGACC CATAAAACTA AGTGTTATAC AAACACAGGG
          CATGAATTTG CAGTCTTAAT GGATGAGGCA GACAAAAAGT GGAAAGGGCC
          ATGGTCTATT CAAGGTCGTG AAGCAGATCA ACGTCAGAGC TAGGAATAGA
          GCCCAGTGCT TCTGCCTAGC CCAGGCTCCT TACATAC-TA GACCTCGCTG
          TCTCTCCAGA GGCTGCAGGA GGGCCTACTG AATTAGCTCA GAGATATTTC
          CAGGCTCTGC AACCTATTTC TTAGTCTTGC TTTTCTGAAA ATAAACCTTG
          AGTGTCCCAT TAGTTTTTCT TTCTCTCTTT TCTTTCTCTC AGTTCATTTC
          TGGTGCACCT CAGTTTCTTT GATTTAATGA CATTTAATAT TCTGTGACTT
          TGCTTAAT-A GTGAAGAATT AGTTGTGCAG TCCTAAAGAA CTCTTAGGAT
          TTGGCRTTGA ATAAGGTGAA ATGTGTGAGY TGGGGTGAGT TCAGATGAAC
          ACCATAATGG AAGTGGCTCT TAAGCTCTCT GGCCTCTCT- -TACATCTCT
          TTACAATTTG GGGCTT--GT TTAGTAAAAT TGATTTTAGT GAAACT----
          GCAGAAGAAA TAATATTCTT TTCATAGTGG AAATAAGGGT CAGAATGGTT
          AAATGTACTC TTAACACCCA CATATTGATA TATCAGGTCA GTGTTATGAG
          ATGGTGCTGG CTTTCAAACG GAT-GTTTTT GTTTCARACT GTGTTTTT-G
          GGTTTCAATG CAATGCACAG TGCAGAAGCT CCCTGTAACT CCTGTATCAA
          CACAGCGCTG CTGGAATTAG TGGAATTATT TTAAACACAC TCTGT--CTT
          CTCCCC-TGT GCTCTGGTCA GTTCCACCTT TTGATGCGGG TGCTGGCATT
          GCACTGAATG ACCATTTTGT CAAGCTGGTT TCCTGGTAGG TGCAGCCCTG
          GGG-ATGTGG GG-TTGGCAG AGACAGGTTA CAGACTT-GG G--TCCTATT
          GGTTACTGCT GGTGATCCAG GTGGATACAC ACACCTCCAG TCTCACTGTG
          GAGTGAGATT GCTACTTACC TGAAATTACT ATAGCTGCCT TCTTCCCCCT
          CTGGG-GGGT AGATGGGAGT TCACTTGTGT GGGATGGGGC AGAGGAGCTG
          GAAGAATGGA AGAAGGTGT- -AAGAAATGG GTCAGCCCTG ACAGTGCTTG
          TTTTCTGTTC CC-AGGTATG ATAATGAATA TGGATACAGC AACCGTGTTG
          TGGGTTCCCT TCTAGGCATC TGCCTAATCA CTCAAATCGT CACAGGACTA
          TTATTAGCCA TACATTACAC AGCAGACACT GCCCTGGCTT TCTCCTCCGT
          CGCCCACACA TGCCGAAACG TCCAATTCGG CTGACTCATC CGAAATCTCC
          ACGCAAATGG AGCCTCCTTC TTCTTTATCT GCATCTATTT CCACATCGGC
          CGAGGAATCT ACTACGGCTC TTACCTGAAC AAAGAGACCT GAAACGTCGG
          AGTCATCCTC CTACTACTAC TAATAGCAAC CGCCTTCGTA GGCTACGTCC
          TACCTTGAGG ACAAATATCA TTCTGAGGCG CTACAGTAAT TACAAACCTT
          TTCTCAGCAA TCCCATACAT TGGCCAAACC CTAGTAGAAT GAGCGTGAGG
          AGGGTTTTCA GTAGACAACC CTACACTAAC CCGATTCTTC GCTATCCACT
          TCCTCCTCCC ATTCCTCATC GCAGGGCTAA CACTAGTACA CCTCACTCTC
          CTACACGAAA CAGGATCCAA CAACCCCCTA GGAATTCCCT CAGACTGTGA
          CAAAATTCCA TTCCATCCAT ACTACACCAC AAAAGATATC CTTGGCTTCG
          TACTCATATT TATCCTACTA GCCAGCCTAG CACTCTTTTC CCCTAACCTC
          CTAAGCGACC CAGAAAATTT CACCCCAGCC AACCCACTAG CTACACCACC
          TCATATTAAA CCTGAATGAT ACTTCCTATT TGCCTACGCT ATTCTCCGAT
          CCATTCCAAA TAAACTAGGA GGAGTACTTG CGCTAGCCGC CTCAATCCTC
          GTCCTATTCC TAATTCCACT ACTACATACA TCTAAGCTTC GATCAATAAC
          CTTCCGTCCC CTATCACAAA TTCTATTCTG AACCCTAGTT GCAAACGTAC
          TAGTCCTAAC CTGAGTAGGT AGCCAGCCAG TCGAACACCC ATTCATTATT
          ATCGGACAAC TCGCCTCGCT CTCCTACTTC ACCATCATCC TAGTCCTCTT
          CCCCCTTGTC TCCATTCTAG AAAATAAAAT ACTCAAACTT TAACTCTAAT
          AGTTTATAAA AAA-CATTGG TCTTGT
Lnaevi032 AGTTTGTCGT CTCAGTGTTA AATTTGGAGC TACACTTAAG ACTAGCAGGC
          TTCTTCTGGA GCGTGCAAAA GAACTTGACC TTGCCATTGT TGGAGTTAGG
          TGAGCTGACA GTGTCAAAAC ACAGTTGMAT TAAATAAGYT TTCTTTAAGY
          GGTCTGCCTG ACAATAGAGA TGCCTTTGCR TGTG-----A TGAGCTTATA
          CAAAACTTCT TAACTAATTG GCAAAATAGT AACTGATATT TT-GTATCCT
          TTTGTAGTTT CCATGTTGGA AGTGGATGTA CAGACCCAGA GACCTTTGTT
          CAAGCCATTT CTGATGCCCG CTGTGTGTTT GATATGGGAG TAAGTCTAGC
          TCTACTTTCT CTGGAACTA- -G-TCAACTG TTGTGGCAAA ACGGAATGAG
          GTGTACAACT GTTATGGGAT TAAAAGCTAG CTAAGTCACY GACTTCATGT
          TGTTGGAGTT TTTTAGGTCC TGGTAACTTA CTTT------ ---GGCAAAA
          CTCATCTACA GATGCACTAA AATTGGCAGC TCAAACTGAA ATGACTATTA
          CTTGAACATG TGTTAGCTCT GTTTCAAGTG TTATTGAAAT GACTTTACAT
          TACTTTT-AA GCTAAAATTA TGAATTAAGA ACTGATATAA GTTATAAACT
          TTTCTTGACG GTGTTGC--- --TG------ -TTAATCTCA TTTTAGGCTG
          AACTTGGCTT CAGTATGTAT CTGCTTGATA TTGGCAAATA TCTGGAGGTA
          TGGAAAAGGG CAGGGAGTCT CAGTGTCTGA TATGTAGTGA ATGTGTGCAA
          GACAGCTATG TGAGGGTTAG GCTTTCATTT ACTGATGACT AGTTGGACTT
          CAGGGAGCTC TCCCTCAAGC CTAAGTTCTA TGTGTACAAG CAGGAAGCAC
          AGAAAGGGCT CATGGTATGC AAATAGTATG TGAATATCCA AGTTTAGATT
          TCTCATTCCA ACCACCACAC ACAGTCTGAC CAACCTTTGA CAACAATAAA
          CCAGCCTATG CA-------- -TGCCTGGGA AACTGTATTA CATAAGGACT
          GTCAGTGACG GGACACAAGG GACATACAAT TTTAGAGTAA ACCCTGGAGG
          ATCCATTGGA GACCAAGACC YATAAAACTA AGTGTTATAC AAACACTGGG
          CATGAATTTG CAGTCTTAAT GGATGAGGCA GACAAAAAGT GGAAAGGGCC
          ATGGTCTACT CAAGGTCATG AAGCAGATCA ACGTCAGAGC TAGGAATAGA
          GCCCAGTGCT TCTGCCTAGC CCAGGCTCCT TACATAC-TA AACCTCGCTG
          TCTCTCCAGA GGCTGCGGGA GGGCCTACTG AATTAGCTCA GAGATATTTC
          CAGGCTCTGC AACCTATTTC TTAGTCTTGC TTTTCTGAAA ATAAACCTTG
          AGTGTCCCAT TAGTTTTTCT TTCTCTCTTT TCTTTCTCTC AGTTCATTTC
          TGGTGCACCT CAGTTTCTTT GAWTTAACAA CATTTAATAT TCTGTGACTT
          TGCTTAAT-A GTGAAGAATT AGTTGTGCAG TCCTAAAGRA GTCTTAGGAT
          TTGGCATTGA AAAAGGTGAA ATGWGTGAGT TGGGGTGAGT TCAGATGAAC
          ACCATAATGG AAGTGGCTCT TAAGCTCTCT GGCCTCTCTC TTACATCTCT
          TTACARCTTG GGGCTT--GT TTAGTAATAT TGATTTTAGT GAAACT--AT
          GCAGAAGAAA TAATATTCTT TTCATAGTGG AAAWAAGGGT SAGAATGGTT
          AAATGTACTC TCAACACCCA CATATTGATA TATCAGGTCR GTGCTATGAG
          ATGGTGCTGG CTTTCAAACT GAT-GTTTTT GTTTCAAACT GTGTTTTT-G
          GGTTTCAATG CAATGCACAG TGCAGAAGCT CCCTGTAACT CCTGTATCAA
          CACARTGCTG CTGGAATTAG TGGAATTATT TTAAACACAC TCTGT--CTT
          CTCCCC-TGT GCTCTGGTCA GTTCCACCTT T-GATGCGGG TGCTGGCATC
          GCACTGAATG ACCATTTTGT CAAGCTGGTT TCCTGGTAGG TGCAGCCCTG
          GGG-ACGTGG GGGTTGGCAG AGACAGGTTA CAGACTT-GG G--TCCTATT
          GGTTACTGCT GGTGATCCAG GTGGATGCAC ACACCTCCAG TCTCACTGTG
          GAGTGAGATT GCTACTTACC TAAAACTACT ATAGCTGCCT TCTTCCCCCT
          CTGG-AGGGT AGATGGGAGT TCACTTGTGT GGGATGGGGC AGAGGAGCTG
          GAAGAATGGA AGAAGGTGT- -AAGAAATGG GTCAGCCCTG ACAGTGCTTG
          TTTTCTGTCC CC-AGGTATG ATAATGAATA TGGATACAGC AACCGTGTTG
          TGGGATCACT CCTAGGCATC TGCCTAATCA CACAGATCAT TACAGGGCTA
          CTGCTAGCCA TACATTACAC AGCAGACACC GCCCTAGCCT TCTCATCCGT
          TGCCCACACA TGCCGAAACG TCCAATTCGG CTGACTCATC CGAAACCTTC
          ACGCAAACGG AGCCTCCTTC TTCTTCATCT GCATTTACTT CCACATTGGC
          CGAGGAATCT ACTACGGCTC ATACCTAAAC AAAGAAACCT GAAACGTCGG
          AGTTATCCTC CTACTCATAC TCATAGCAAC CGCCTTCGTA GGATACGTCC
          TACCTTGAGG ACAAATATCA TTCTGAGGAG CCACAGTAAT TACTAACCTT
          TTCTCAGCAA TCCCATACAT TGGCCAAACA CTAGTAGAAT GAGCGTGAGG
          AGGATTTTCA GTAGACAACC CCACACTAAC CCGATTTTTY GCCATCCATT
          TCCTCCTCCC ATTCGTCATC GCAGGACTAA CACTAGTACA CCTCACCCTC
          CTCCACGAAA CAGGATCCAA CAATCCCCTG GGTATTCCAT CAGACTGTGA
          CAAAATCCCA TTCCACCCAT ACTACTCYAC AAAAGATATC CTAGGATTCG
          CACTTATACT TATCCTACTA GCCAGCCTAG CACTCTTTTC TCCTAACCTC
          CTAGGTGACC CAGAAAACTT CACCCCAGCT AACCCACTAG CCACACCACC
          ACACATTAAA CCCGAATGAT ACTTCCTATT TGCCTACGCC ATCCTCCGAT
          CAATCCCAAA CAAACTAGGA GGAGTACTTG CTTTAGCCGC ATCCGTCCTC
          GTCCTATTCC TAATCCCACT CCTACACACA TCCAAACTTC GATCAATAAC
          CTTCCGCCCC CTATCACAAA TCCTATTCTG AACCCTAGTT GCAAACGTCC
          TAGTCCTAAC CTGAGTAGGC AGCCAACCTG TCGAACACCC ATTCATCATC
          ATCGGGCAAC TCGCCTCACT CTCCTACTTC ACTATTATTC TAGTCCTCTT
          CCCCCTTGTA TCCATCTTAG AGAACAAAAT ACTCAAACTC TAACTCTAAT
          AGTTTATAAA AAA-CATTGG TCTTGT
Lochot033 AGTTTGTCGT CTCAGTGTTA AATTTGGAGC TACACTTAAA ACTAGCAGGC
          TTCTTCTGGA GCGTGCAAAA GAACTTGACC TTGCCATTGT TGGAGTTAGG
          TGAGCTGACA GTATCAAAAC ACAGTTGCAT TAAATAAGTT TTCTTTAAAT
          GGTCTGCCTG ACAATAGAGA TGCCTTTGCA TGTGATGAC- -GAGTTTATA
          CAAAACTTCT GAACTAATTG GCAAAATAGT AACTGATATT TT-TTATCCT
          TTTGTAGTTT CCATGTTGGA AGTGGATGTA CAGACCCAGA GACCTTTGTT
          CAAGCCATTT CTGATGCCCG CTGTGTGTTT GATATGGGAG TAAGTCTAGC
          TCTACTTTCT CTGGAACTAC TGCTCAACTG TTGTGGCAAA ACAGAATGAG
          GTGTACAACT GTAATGGGAT TAAAAGCTAG CTAAGTCACT GACTTCATGT
          TGTTGGAGTT TTTTAGGTCC TGGTAGCTTA CTTTGACCAG CTTGGCAAAA
          CTCATCTACA GATGCACTAA AACTGGCAGC TCAAACTCAA ATGACTGTTA
          CTTGAGCATG TGTTAACTCT GTTTCAAGTK TTAATGAAAT GACTTTACAT
          TACTTTT-AA GCTAAAATTA TGAATGAWGA AGTGATATAA ATTATAAACT
          TTTCTTGACA GTRTAGCAAC ACTGACTCAT TTTAATCTCA TTTTAGGCTG
          AACTTGGCTT CAATATGTAT CTGCTGGATA TTGGCAAATA TCTGGAGGTA
          TGGAAAAGGG CAGGGAGTCT CAGTGTCTGA TATGTAGTGA ATGTGTGCAA
          GACAGCTATG TGAGAGTTAG GCTTTCATTT ACTGATGACT GGTTGGACTT
          CAATGAGCTC TTCCTCAAGC CTAAGTTCTG TGTGTACAAG CAGGAAGCAC
          AGAAAGGGCT CATGGTATGC AAATAGTATG TGAATATCCA AGTTTAGATT
          TCTCATTCCA ACCACCACAC ACAGTCTGAC CAACCTTTGA CAACAATAAA
          CCAGCCTATG CA-------- -TGCCTGGGA AACTGTATTA CATAAGCACT
          GTCAATGACG GGACACAAGG GACATACAAT TTTAGAGTAA ACCCTGGAGG
          ATTCATTGGA GACCAAGACC CATAAAACGA AGTGTTATAC AAACACAGGG
          TATGAACTTG CAGTCTTAAT GGATGAGGCA GACAAAAAGT GGAAAGGGCC
          ATGGTCTACT CAAGGTCGTG AAGCAGATCA GTGTCAGAGC TAGGAATAGA
          GCCCAGTGCT TCTACCTAGC CTAGGCTCCT TACATAC-TA GACCTCGCTG
          TCTCTCCAGA GGCTGCAGGA GGGCCTACTG AATTAGCTCA GAGATATTTC
          CAGGCTCTGC AACCTATTTC TTTGTCTTGC TTTTCTGAAA ATAAACCTTG
          AGTGTCCCAT TAGTTTTTCT TTCTCTCTTT TCTTTCTCTC AGTTCATTTC
          TGGTGCACCT CAGTTTCTTT GATTTAACAA CATTTAATAT TCTGTGACTT
          TGCTTAAT-G GTGAAGAATT AGTTGTGCAG TCCTAAAGAA CTCTTAGGAT
          TTGGCATTGG AAAAGGTGAA ATGTGTGAGT TGGGGTGAGT TCAGATGAAC
          TCCATAATGG AAGTGGCTCT TAAGCTCTCT GGCCTCTCTC TTACATCTCT
          TTACAATTTG GGGCTT--GT TTAGTAAAAT TGATTTTAGT GAAACT--AT
          GCAGAAGAAA TAATATTCTT TTCATAGTGG AAATAAGGGT CAGAATGATT
          AAATGTACTC TCAACACCCA CATATTGATA TATCAGGTCA GTGTTATGAG
          ATGGTGCTGG CTTTCAAACT GAT-GTTTTT GTTTCAAACT GTSTTTTT-G
          GGTTTCAATG CAATGCACAG TGCAGAAGCT CCCTGTAACT CCTGTATCAA
          CACAGTGCTG CTGGAATTAG TGGAATTATT TTAAACACAC TCTGT--CTT
          CTCCCC-TGT GCTCTGGTCA GTTCCACCTT T-GATGCGGG TGCTGGCATC
          GCACTGAATG ACCATTTTGT CAAGCTGGTT TCCTGGTAGG TGCAGCCCTG
          GGG-ACGTGG GGGTTGGCAC AGATGGGTTA CAGACTT-GG G--TCCTATT
          GGTTACTGCT CGTGATCCAG GTGGATACAC AGACCTCCAG TCTCACTGTG
          GAGTGAGATT GCTACTTACC TGAAATTACT ATAGCTGCCT TCTTCCCYCT
          CTGGGAGGGT GGATGGGAGT TCACTTGTGT GGGATGGGGC AGAGGAGCTG
          GAAGAATGGA AGAAGGTGT- -AAGAAATGG GTCAGCCCTG ACAGTGCTTG
          TTTTCTGTCC CC-AGGTATG ATAATGAATA TGGATACAGC AACCGTGTTG
          TGGGGTCACT CCTAGGCATC TGCCTTATCA CACAAATTGT CACAGGATTA
          TTGCTAGCCA TACATTACAC AGCAGACACC GCCCTAGCTT TCTCATCCGT
          CGCCCACATA TGCCGAAATG TCCAATTCGG CTGACTCATT CGAAACCTAC
          ACGCAAACGG AGCCTCCTTC TTCTTCATCT GCATCTACTT CCATATCGGC
          CGAGGAATCT ACTACGGCTC ATATCTCAAC AAAGAAACCT GAAACGTTGG
          AGTCATCCTC CTACTTATAC TAATAGCAAC TGCTTTCGTA GGGTACGTCC
          TACCTTGAGG ACAAATATCA TTCTGAGGAG CCACAGTAAT CACAAACCTA
          TTCTCAGCAA TCCCATACAT CGGCCAAACC CTAGTAGAAT GAGCGTGAGG
          AGGGTTCTCA GTAGACAACC CTACACTAAC CCGATTCTTC GCCATTCACT
          TCCTCCTCCC ATTCGTTATC GCAGGATTAA CATTAGTCCA CCTAACCCTC
          CTGCACGAAA CAGGGTCCAA CAACCCCCTA GGCATCCCCT CAGACTGTGA
          TAAAATCCCA TTCCACCCAT ACTACTCTAC AAAAGACATT CTAGGGTTCG
          TACTCATACT AGCCCTACTA GCTAGCCTAG CACTCTTCGC CCCAAATTTC
          CTAGGCGACC CAGAAAACTT CACCCCAGCC AACCCGCTAG CTACACCCCC
          ACATATCAAA CCCGAATGAT ACTTCCTATT CGCCTACGCT ATCCTCCGAT
          CTATCCCAAA CAAATTAGGA GGAGTACTAG CCCTGGCTGC CTCAGTCCTT
          GTCCTATTCT TCATTCCCCT ACTACATACA TCCAAACTAC GATCCATAAC
          TTTCCGTCCC CTCTCACAAA TCCTATTCTG AACCCTAGTT GCAAACGTCC
          TAGTCCTAAC CTGAGTAGGC AGCCAACCAG TCGAGCACCC ATTCATCATC
          ATTGGACAAA TTGCCTCACT CTCCTACTTC ACCATCATCC TAGTTCTCTT
          CCCACTCGCC TCCATCCTAG AGAACAAAAT ACTCAAACTT TAACTCTAAT
          AGTTTATAAA AAA-CATTGG TCTTGT
Lplesk034 AGTTTGTCGT CTCAGTGTTA AATTTGGAGC TACACTTAAA ACTAGCAGGC
          TTCTTCTGGA GCGTGCAAAA GAACTTGACC TTGCCATTGT TGGAGTTAGG
          TGAGCTGACA GTATCAAAAC ACAGTTGCAT TAAATAAGTT TTCTTTAAAT
          GGTCTGCCTG ACAATAGAGA TGCCTTTGCA TGTCATGAC- -GAGTTTATA
          CAAAACTTCT GAACTAATTG GCAAAATAGT AACTGATATT TT-TTATCCT
          TTTGTAGTTT CCATGTTGGA AGTGGATGTA CAGACCCAGA GACCTTTGTT
          CAAGCCATTT CTGATGCCCG CTGTGTGTTT GATATGGGAG TAAGTCTAGC
          TCTACTTTCT CTGGAACTAC TGCTCAACTG TTGTGGCAAA ACAGAATGAG
          GTGTACAACT GTAATGGGAT TAAAAGCTAG CTAAGTCACT GACTTCATGT
          TGTTGGAGTT TTTTAGGTCC TGGTAGCTTA CTTTGACCAG CTTGGCAAAA
          CTCATCTACA GATGCACTAA AACTGGCAGC TCAAACTCAA ATGACTGTTA
          CTTGAGCATG TGTTAACTCT GTTTCAAGTT TTAATGAAAT GACTTTACAT
          TACTTTT-AA GCTAAAATTA TGAATGATGA AGTGATATAA ATTATAAACT
          TTTCTTGACA GTATAGCAAC ACTGACTCAT TTTAATCTCA TTTTAGGCTG
          AACTTGGCTT CAATATGTAT CTGCTGGATA TTGGCAAATA TCTGGAGGTA
          TGGAAAAGGG CAGGGAGTCT CAGTGTCTGA TATGTAGTGA ATGTGTGCAA
          GACAGCTATG TGAGAGTTAG GCTTTCATTT ACTGATGACT GGTTGGACTT
          CAATGAGCTC TTCCTCAAGC CTAAGTTCTG TGTGTACAAG CAGGAAGCAC
          AGAAAGGGCT CATGGTATGC AAATAGTATG TGAATATCCA AGTTTAGATT
          TCTCATTCCA ACCACCACAC ACAGTCTGAC CAACCTTTGA CAACAATAAA
          CCAGCCTATG CA-------- -TGCCTGGGA AACTGTATTA CATAAGCACT
          GTCAATGACG GGACACAAGG GACATACAAT TTTAGAGTAA ACCCTGGAGG
          ATCCATTGGA GACCAAGACC CATAAAACGA AGTGTTATAC AAACACAGGG
          TATGAACTTG CAGTCTTAAT GGATGAGGCA GACAAAAAGT GGAAAGGGCC
          ATGGTCTACT CAAGGTCATG AAGCAGATCA GTGTCAGAGC TAGGAATAGA
          GCCCAGTGCT TCTACCTAGC CTAGGCTCCT TACATACATA GACCTCGCTG
          TCTCTCCAGA GGCTGCAGGA GGGCCTACTG AATTAGCTCA GAGATATTTC
          CAGGCTCTGC AACCTATTTC TTTGTCTTGC TTTTCTGAAA ATAAACCTTG
          AGTGTCCCAT TAGTTTTTCT TTCTCTCTTT TCTTTCTCTC AGTTCATTTC
          TGGTGCACCT CAGTTTCTTT GATTTAACAA CATTTAATAT TCTGTGACTT
          TGCTTAAT-G GTGAAGAATT AGTTGTGCAG TCCTAAAGAA CTCTTAGGAT
          TTGGCATTGG AAAAGGTGAA ATGTGTGAGT TGGGGTGAGT TCAGATGAAC
          TCCATAATGG AAGTGGCTCT TAAGCTCTCT GGCCTCTCTC TTACATCTCT
          TTACAATTTG GGGCTT--GT TTAGTAAAAT TGATTTTAGT GAAACT--AT
          GCAGAAGAAA TAATATTCTT TTCATAGTGG AAATAAGGGT CAGAATGATT
          AAATNTACTC TCAACACCCA CATANNNNNN NNNNNNNNNN NNNNNNNNNN
          NNNNNNNNNN NNNNCAAACT GAT-GTTTTT GTTTCAAACT GTCTTTTT-G
          G-TYTCAATG CAATGCACAG TGCAGAAGCT CCCTGTAACT CCTGTATCAA
          CACAGTGCTG CTGGAATTAG TGGAATTANT TNAAACACAC TCTGT--CTT
          CTCCCC-TGT GCTCTGGTCN NTTCCACCTT T-GATGCGGG TGCTGGCATC
          GCACTGAATG ACCATTTTGT CAAGCTGGTT TCCTGGTAGG TGCAGCCCTG
          GGG-ACGTGG GGGTTGGCAC AGATGGGTTA CAGACTT-GG G--TCCTATT
          GGTTACTGCT CGTGATCCAG GTGGATACAC AGACCTCCAG TCTCACTGTG
          GAGTGAGATT GCTACTTACC TGAAATTACT ATAGCTGCCT TCTTCCCYCT
          CTGGGAGGGT GGATGGGAGT TCACTTGTGT GGGATGGGGC AGAGGAGCTG
          GAAGAATGGA AGAAGGTGT- -AAGAAATGG GTCAGCCCTG ACAGTGCTTG
          TTTTCTGTCC CC-AGGTATG ATAATGAATA TGGATACAGC AACCGTGTTG
          TGGGGTCACT CCTAGGCATC TGCCTTATCA CACAAATTGT CACAGGATTA
          TTGCTAGCCA TACATTACAC AGCAGACACC GCCCTAGCTT TCTCATCCGT
          CGCCCACATA TGCCGAAATG TCCAATTCGG CTGACTCATT CGAAACCTAC
          ACGCAAACGG AGCCTCCTTC TTCTTCATCT GCATCTACTT CCATATCGGC
          CGAGGAATCT ACTACGGCTC ATATCTCAAY AAAGAAACCT GAAACGTTGG
          AGTCATCCTC CTACTTATAC TAATAGCAAC YGCTTTCGTA GGGTACGTCC
          TACCTTGAGG ACAAATATCA TTCTGAGGAG CCACAGTWAT CACAAACCTA
          TTCTCAGCAA TCCCATACAT CGGCCAAACC CTAGTAGAGT GAGCGTGAGG
          AGGGTTCTCA GTAGACAATC CTACACTAAC CCGATTCTTC GCCATTCACT
          TCCTCCTCCC ATTCGTTATC GCAGGATTAA CATTAGTCCA CCTAACCCTC
          CTGCACGAAA CAGGATCCAA CAACCCCCTA GGCATCCCCT CAGACTGTGA
          TAAAATCCCA TTCCACCCAT ACTACTCTAC AAAAGACATT CTAGGGTTCG
          TACTCATACT AGCCCTACTA GCTAGCCTAG CACTCTTCGC CCCAAATTTC
          CTAGGCGACC CAGAAAACTT CACCCCAGCC AACCCGCTAG CCACACCCCC
          ACATATCAAA CCCGAATGGT ACTTCCTATT CGCCTACGCT ATCCTCCGAT
          CTATCCCAAA CAAATTAGGA GGAGTACTAG CCCTGGCTGC CTCAGTCCTT
          GTCCTATTCC TCATTCCCCT ACTACATACA TCCAAACTAC GATCCATAAC
          TTTCCGTCCC CTCTCACAAA TCCTATTCTG AACCCTAGTC GCAAACGTCC
          TAGTCCTAAC CTGAGTAGGC AGCCAACCAG TCGAGCACCC ATTCATCATC
          ATGGGACAAA TNGCCTCACT CTCCTACTNC ACCATCATCC TAGTNCTCTC
          CCCACTCGCC TCCATCCTAG AGAACAAAAT ACTCAANNNN NNNNNNNNNN
          NNNNNNNNNN NNNNNNNNNN NNNNNN
Lpryer035 AGTTTGTCGT CTCAGTGTTA AATTTGGAGC TACACTTAAA ACTAGCAGGC
          TTCTTCTGGA GCGTGCAAAA GAACTTGACC TTGCCATTGT TGGAGTTAGG
          TGAGCTGACA GTATCAAAAC ACAGTTGCAT TAAATAGGTT TTCTTTAAAT
          GGTCTGCCTG ACAATAGAGA TGCCTTTGCA TGTGATGACA TGAGTTTATA
          CAAAACTTCT TAACTAATTG GCAAAATAGT AACTGATATT TT--TATCCT
          TTTGTAGTTT CCATGTTGGA AGTGGATGTA CAGACCCAGA GACCTTTGTT
          CAAGCCATTT CTGATGCCCG CTGTGTGTTT GATATGGGAG TAAGTCTAGC
          TCTACTTTCT CTGGAACTAC TGCTCAACTG TTGTGGCAAA ACAGAATGAG
          GTGTACAACT GTAATGGGAT TAAAAGCCAG CTAAGTCACT GACTTCATGT
          TGTTGGAGTT TTTTAGGTCC TGATAGGTTA CTTTGACCAG CTTGGCAAAA
          CACATCTACA GATGCACTAA AATTGGCAGC TCAAACTCAA ATGACTGTTA
          CTTGAGCATG TGTTAACTCT GTTTCAAGTG TTAATGAAAT GASTTTACAT
          TACTTTT-AA GCTAAAATTA TGAATGATGA AGTGATATAA GTTATAAACT
          TTTCTTGACA GTGTTGC--- --TG------ -TTAATCTTA TTTTAGGCTG
          AACTTGGCTT CAATATGTAT CTGCTGGATA TTGGCAAATA TCTGGAGGTA
          TGGAAAAGGG CAGGGAGTCT CAGTGTCTGA TATGTAGTGA ATGTGTGCAA
          AACAGCTATG TGAGAGTTAG GCTTTCATTT ACTGATGACT AGTTGGACTT
          CAATGAGCTC TCCCTCAAGC CTAAGTTCTG TGTGTACAAG CAGGAAGCAC
          AGAAAGGGCT CATGGTATGC AAATAGTATG TGAATATCCA AGTTTAGATT
          TCTCATTCCA ACCASCACAC ACAGTCTGAC CAACCTTTGA CAACAATAAA
          CCAGCCTATG CA-------- -TGCCTGGGA AACTGTATTA CATAAGGACT
          GTCAGTGACR GGACACAAGG GACATACAAT TTTAGAGTAA ACCCTGGAGG
          ATCCATTGGA GACCAAGACC CATAAAACTA AGTGTTATAC AAACACAGGG
          TATGAACTTG CAGTCTTAAT GGATGAGGCA GACAAAAAGT GGAAAGGGCC
          ATGGTCTACT CAAGGTCATG AAGCAGATCA GTGTCAGAGC TAGGAATAGA
          GCCCAGTGCT TCTGCCTAGC CTAGGCTCCT TACATAC-TA GACCTCGCTG
          TCTCTCCAGA GGCTGCAGGA GGGCCTACTG AATTAGCTCA GAGATATTTC
          CAGGCTCTGC AACCTATTTC TTTGTCTTGC TTTTCTGAAA ATAAACCTTG
          AGTGTCCCAT TAGTTTTTCT TTCTCTCTTT TCTTTCTCTC AGTTCATTTC
          TGGTGCACCT CAGTTTCTTT GATTTAACAA CATTTAATAT TCTGTGACTT
          TGCTTAAT-G GTGAAGAATT AGTTGTGCAG TCCTGAAGAA CTCTTAGGAT
          TTGGCATTGA AAAAGGTGAA ATGTGTGAGT TGGGATGAGT TCAGATGAAC
          ACCATAATGG AAGTGGCTCT TAAACTCTCT GGCYTCTCTC TTACATCTCT
          TTATGAYTTG GGGCTT--GT TTAGTAAAAT TGATTTTAGT GAAACT--AT
          GCARAARAAA TAATATTCTT TTCATAGTGG AAATAAGGGT CARAATGGTT
          AAATGTACTC YCAACACCCA CATATTGATA TATCAGGTCA GTGTTATGAG
          ATGGTGCTGG CTTTCAAACT GAT-GTTTTT GTTTCAAAYT GTGTTTTT-G
          GGTTTCAATG CAATGCACAG TGCARAAGCT CCCTGTAACT CCTGTATCAA
          CACAGTGCTG CTGGAATTAG TGGAATTATT TTAAACACAC TCTGT--CTT
          CTCCCC-TGT GCTCTGGTCA GTTCCACCTT T-GATGCGGG TGCTGGCATC
          GCACTGAATG ACCATTTTGT CAAGCTGGTT TCCTGGTAGG TGCAGCCCTG
          GGG-ACGTGG GGGTTGGCAC AGACGGGTTA CAGACTT-GG G--TCCTATT
          GGTTATTGCT GGTGATCCAG GTGGATACAC AGACTTCCAG TCTCACTGTG
          GAGTGAGATT GCTACTTACC TGAAATTACT ATAGCTGCCG CCTTCCCCCT
          CTGGGAGGGT GGATGGGAGT TCATTTGTGT GGGATGGGGC AGAGGAGCTG
          GAAGAATGGA AGAAGGTGT- -AAGAAATGG GTCAGCCCTG ACAGTGCTTG
          TTTTCTGTCC CC-AGGTATG ATAATGAATA TGGATACAGC AACCGTGTTG
          TGGGGTCACT CCTAGGCATC TGCCTAATCA CACAAATCAT CACAGGATTA
          CTGCTAGCCA TACACTACAC AGCAGACACC GCCCTAGCTT TCTCATCCGT
          CGCCCACACA TGCCGAAACG TCCAATTCGG CTGACTCATC CGGAACCTTC
          ACGCAAACGG AGCTTCCTTC TTCTTCATCT GCATCTACTT TCACATCGGC
          CGAGGAATTT ACTACGGCTC GTACCTTAAT AAAGAAACCT GAAACGTCGG
          AGTCGTCCTT CTACTCATAC TAATAGCAAC TGCCTTCGTA GGATACGTCC
          TGCCCTGAGG CCAAATGTCA TTCTGAGGGG CTACAGTAAT CACAAACCTA
          TTCTCAGCAA TCCCATACAT TGGCCAAACC CTAGTAGAAT GAGCATGAGG
          CGGATTTTCA GTGGACAACC CCACATTAAC CCGATTCTTT GCCATCCACT
          TCCTCCTCCC ATTCGTCATC GCAGGACTAA CACTAGTCCA CCTAACCCTC
          CTACACGAAA CAGGGTCTAA CAACCCCCTA GGCATTCCCT CAGACTGCGA
          CAAAATCCCG TTCCACCCCT ACTACTCCAT CAAAGACATC CTAGGATTCG
          TACTCATATT TGCTCTACTA GCTAGCCTGG CCCTCTTCGC CCCCAATCTC
          CTAGGCGACC CAGAAAATTT CACCCCAGCT AACCCACTAG CCACACCCCC
          ACACATCAAG CCCGAATGAT ACTTCCTATT CGCCTATGCT ATCCTCCGAT
          CCATCCCAAA CAAACTAGGA GGAGTCCTAG CCCTAGCCGC TTCAGTCCTT
          GTCCTATTCC TCATCCCCTT ACTACACACA TCAAAACTGC GATCTATGAC
          CTTCCGCCCT CTATCGCAAA TCCTATTCTG AACCCTCGTC GCAAACGTCC
          TAGTCCTAAC TTGAGTAGGC AGCCAACCAG TTGAACACCC ATTCATCATC
          ATTGGGCAGC TCGCTTCACT CTCCTACTTC ACTATCATCC TAATTCTCTT
          CCCACTTGTA TCCATCCTAG AGAATAAAAT ACTCAAACTT TAACTCTAAT
          AGTTTATAAA AAA-CATTGG TCTTGT
Mgrami036 AGTTTGTCGT CTCAGTGTTA AATTTGGAGC TACACTTAAG ACTAGCAGGC
          TTCTTCTGGA GCGTGCAAAA GAACTTGACC TTGCCATTGT TGGAGTTAGG
          TGAGCTGACA GTGTCAAAAC ACAGTTGCAT TAAATAAGTT TTCTTTAAAT
          GATCTACCTG RCAATAGAGA TGCCTTTGCA TGTGATGACA TGAGTTTATA
          CAAAACTTCT TAGCTAATTT GCAAAATAGT AACTGATATT TT-GTATTCT
          TTTGTAGTTT CCATGTTGGA AGTGGATGTA CAGACCCAGA GACCTTTGTT
          CAAGCCATTT CTGATGCCCG CTGTGTGTTT GATATGGGAG TAAGTCTAGC
          TCTACTTTCT CTGGAAATAT TGCTCAACTG TTGTGGCAAA ATGGAATGAG
          GGGTACAACT GTTATGGGAT TAAAAGATAG CTAAGTCACT GGCTTCATGT
          TGTTGGAATT TTTTAGGTCC TGGTAGCTTA CTTTGACCAG CTTGGCAAAA
          CTCATCTACA GATGCACTAA AATTGGCAGC TCAAACTCAA ATGACTGTTA
          CTTGAACATG TGTTAGCTCT GTTTCAAGTG TTAATGAAAT GACTTTACAT
          TACTTTTTAA GCTAAAATKA TGAATTATGA ACTGATATAA ATTATAAACT
          TTTCTTGACA GTGTTGC--- --TG------ -TTAATCTCA TTTTAGGCTG
          AACTTGGCTT CAATATGTAT CTGCTTGATA TTGGCAAATA TCTGGAGGTA
          TGGAAAAGGG CAGGGAGTCT CAGTGTCTGA TATGTAGTGA ATGTGTGCAA
          GACAGCTATG TGAGAGTTAC ACTTTCATTT ACTGATGACT AGTTGGACTT
          CAGTGAGCTC TCCCTCAAGC CTAAGTTCTG TGTGTACAAG CAGGAAGCAC
          AGAAAGGGCT CATGGTATGC AAATAGTATG TGAATATCCA AGTTTAGATT
          TCTCATTCCA ACCACCACAC ACAGTCTGAC CAACCTTTGA CAACAATAAA
          CCAGCCTATG CA-------- -TGCCTGGGA AACTGTATTA CATAAGGACT
          GTCAGTGATG GGACACAAGG GACATACAAT TTTAGAGTAA ACCCTGGAGG
          ATCCATTGGA GACCAAGACC CATAAAACTA AGTGTTATAC AAACACAGGG
          CATGAATTTG CAGTCTTAAT GGATGAGGCA GACAAAAAGT GGAAAGGGCC
          ATGGTCTACT CAAGGTCATG AAGCAGATCA GYGTCAGAGC TAGGAATAGA
          GCCCAGTGCT TCTGCCTAGC CCAGGCTCCT TACATAC-TA GACCTCRCTG
          TCTCTCCAGA GGCTGCAGGA GGGCCTACTG AATTAGCTCA GAGATATTTC
          CAGGCTCTGC AACCTATTTC TTAGTCTTGC TTTTCTGAAA ATAAACCTTG
          AGTGTCCCAT TAGTTTTTCT TTCTCTCTTT TCTTTCTCTC AGTTCATTTC
          TGGTGCACCT CAGTTTCTCT GATTTAACA- --TTTAATAT TCTGTGACTT
          TGCTTAAT-A GTGAAGAATT AGTTGTGCAG TCCTAAAGAA CTCTTAGGAT
          TTGGCATTGA AAAAGGTGAA ATGTGTGAGT TGGGGTGAGT TCAGATGAAC
          ACCATAATGG AAGTGGCTCT TAAGCTCTCT GGCCTCT--T TTACATCTCT
          TTACAATTTG TGGCTT--GT TTAATAAAAT TGATTTTAGT GAAACT--CT
          GCAGAAGAAA TAATATTCTT TTCATAGTGG AAATAAGGGT CAGAATGGTT
          AAATGTACTC TCAACACCCA CATATTGATA TATCAGGTCA GTGCTATGAG
          ATGGTGCTGG CTTTCAAACT GAT-RTTTTT GTTTCAAACT GTGTTTTT-G
          GGTTTCAATG CAATGCACAG TGCGGAAGCT CCCTGCAGCT CCTGTATCAA
          CACAATGCTG CTGGAATTAG TGGAATTATT TTAAACACAC TCTGT--CTT
          CTCCCC-TGT GCTCTGGTCA GTTCCACCTT T-GATGCGGG TGCTGGCATC
          GCACTGAACG ACCATTTTGT CAAGCTGGTT TCCTGGTAGG TGCAGCCCTG
          GGG-ACRTGG GCGTTGGCAC AGACCGGTTA CAGACTT-GG GTGTCCTGTT
          GGTTACTGCT GGTGATCCAG GTGGATACAC AGGCCTCTAG TCTCACTGTG
          GAGTGAGATT GCTACTTACC TGAAATTACT ATGGCTGCCT TCTTCCCCCT
          CTGG-AGGGT AGATGGGAGT TSACTTGTGT GGGATGGGGC AGAGGAGCTG
          GAAGAATGGA AGAAGATGT- -AAGAAATGG GTCAGCCCTG ACAGTGCTTG
          TTTTCTGTCC CC-AGGTATG ATAATGAATA TGGATACAGC AACCGTGTTG
          TGSGTTCTCT ACTAGGTCTC TGCTTAATCA CACAAATCAT TACAGGACTT
          CTGCTAGCTA TACATTACAC AGCAGACACA GCCCTAGCTT TCTCATCCGT
          NGCCCACACT TGCCGAAACG TCCAATTTGG CTGACTCATC CGAAACCTAC
          ACGCAAACGG AGCCTCCTTC TTCTTCATCT GCATCTACCT ACACATCGGC
          CGAGGAATTT ATTACGGCTC CTACCTAAAT AAAGAAACCT GAAACATCGG
          AGTTATCCTT CTACTAACAC TAATAGCAAC CGCCTTCGTA GGCTACGTCC
          TACCATGAGG ACAGATATCA TTCTGAGGGG CTACAGTAAT TACAAACCTC
          TTCTCAGCAA TCCCCTACAT CGGCCAAACC CTAGTAGAAT GAGCATGAGG
          AGGATTCTCA GTAGATAACC CCACACTAAC TCGATTCTTC GCCATCCACT
          TCCTCCTCCC ATTCGTCATT GCAGGACTAA CCCTAGTACA CCTCACCCTC
          CTCCACGACA CAGGCTCCAA CAACCCCCTA GGTATCCCTT CGGATTGCGA
          CAAAATTCCA TTCCACCCTT ACTACACCGT AAAAGACATC CTAGGATTCG
          CACTTATACT CACACTACTA GTCAGCCTAG CACTATTCTC ACCCAATCTT
          CTAGGCGACC CAGAAAACTT TACTCCCGCT AACCCACTAG CCACACCACC
          ACACATCAAA CCCGAATGAT ACTTCCTATT CGCCTACGCT ATCCTCCGAT
          CCATCCCTAA CAAACTAGGA GGAGTCCTAG CTCTAGCCGC CTCAGTCCTA
          GTCCTTTTCC TCATGCCATT ACTTCACACA TCCAAACTAC GATCAATAAC
          CTTCCGCCCT CTATCGCAAA TCCTATTCTG AGCTCTAGTC ACAAACGTAC
          TAATCCTCAC CTGAGTGGGC AGCCAACCAG TTGAACATCC ATTCATTATC
          ATTGGACAAC TCGCCTCACT TTCTTACTTC ACCATCATCC TGATCCTCTT
          CCCACTTGTA TCAATCCTAG AGAATAAAAT ACTCMAACTC TAACTCTAAT
          AGTTTATAGA AAA-CATTGG TCBTGT
Mpalus037 AGTTTGTCGT CTCAGTGTTA AATTTGGAGC TACACTTAAG ACTAGCAGGC
          TTCTTCTGGA GCGTGCAAAG GAGCTTGACC TTGCCATTGT TGGAGTTAGG
          TGAGCTGACA GTGTCAAAAC ACAGTTGCAT TAAGTAAGTT TTCTTTAAAT
          GGTCTACCTG ACAATAGAGA TGCCTTTGCA TGTGATGACA TGAGTTTATA
          CAAAACTTCT TAACTAATTT GCAAAATAGT AACTGATATT TT-GTATCCT
          TTTGTAGTTT CCATGTTGGA AGTGGATGTA CAGACCCAGA GACCTTTGTT
          CAAGCCATTT CTGATGCCCG CTGTGTGTTT GATATGGGAG TAAGTCTAGC
          TCTACTTTCT CTGGAACTAC TGCTCAACTG TTGTGGCAAA ATGGAATGAG
          GTGTATAACT GTTATGGGAT TAAAAGCTAG CTAAGTCACT GGCTTCATGT
          TGTTGGAATT TTTTAGGTCC TGGTAGCTTA CTTTGACCAG CTTGGCAAAA
          CTCATCTACA GATGCRCTAA AATTGGCAGC TCAAACTCAA ATGACTGTTA
          CTTGAACATG TGTTAGCTCT GTTTCAAGTG TTAATGAAAC GACTTTACAT
          TACTTTTTAA GCTAAAATTA TGAATTATGA ACTGATATAA ATTATAAACC
          TTTCTTGACA GTGTTGC--- --TG------ -TTAATCTCA TTTTAGGCTG
          AACTTGGCTT CAATATGTAT CTGCTTGATA TTGGCAAATA TCTGGAGGTA
          TGAAAAAAGG CAGGGAGTCT CAGTGTCTGA TGTGTAGTGA ATGTGTGCAA
          GACAGCTATG TGAGAGCTAG GCTTTCATTT ACTGATGACT AGTTGGACTT
          CAGTGAGCTC TCCCTCAAGC CTAAGTTCTG TGTGTACAAG CAGGAAGCAC
          AGAAAGGGCT CATGGTATGC AAATAGTATG TGAATATCCA AGTTTAGATT
          TCTCATTCCA ACCACCACAC ACAGTCTGAC CAACCTTTGA CAACAATAAA
          CCAGCCTATG CA-------- -TGCCTGGGA AACTGTATTA CATAAGGACT
          GTCAGTGATG TGACACAAGG GACATACAAT TTTAGAGTAA ACCCTGGAGG
          ATCCATTGGA GACCAAGACC CATAAAACTA AGTATTATAC AAACACAGGG
          CATGAATTTG CAGTCTTAAT GGATGAGGCA GACAAAAAGT GGAAAGGGCC
          ATGGTCTACT CAAGGTCATG AAGCAGATCA GCGTCAGAGC TAGGAATAGA
          GCCCAGTGTT TCTGCCTAGC CCAGGCTCCT TACATAC-TA GACCCTGCTG
          TCTCTCCAGA GGCTGCAGGA GGGCCCACTG AATTAGCTCA GAGATATTTC
          CAGGCTCTGC AACCTATTTC TTAGTCTTGC TTTTCTGAAA ATAAACCTTG
          AGTGTCCCAT TAGTTTTTCT TTCTCTCTTT TCTTTCTCTC AGTTCATTTC
          TGGTGCACCT CAGTTTCTTT GATTTAACAA CATTTAATAT TCTGTGACTT
          TGCTTAAT-A GTGAAGAATT AGTTGTGCAG TCCTAAAGAA CTCTTAGGAT
          TTGGCATTGA AAAAGGTGAA ATGTGTGAGT TGGGGTGAGT TCARATGAAC
          ACCATAATGG AAGTGGCTCT TAARCT---- GGGCTCTCTC TTACATCTCT
          TTACAATTTG GGGCTT--GT TTAGTAAAAT TGATTTTAGT GAAACT--AT
          GCAAAAAAAA TAATATTCTT TTCATAGTGG AAATAAGGGT CARAATGGTT
          AAATGTACTC TCAACACCCA CATATTGATA TATCAGGTCA GTGTTATGAG
          ATGGTGCTGG CTTTCAAACT AAT-GTTTTT GTTTCAAACT GTGTTTTT-G
          GGTTTCAATG CAATGCACAG TGCAAAANCT CCTTGTAACT CCTGTATCAA
          CACAGTGCTG CTGGAATTAG TGRAATTATT TTAAACACAC TCTGT--CTT
          CTCCCC-TGT GCTCTGGTCA GTTCCACCTT T-GATGCGGG TGCTGGCATY
          GCACTGAACG ACCATTTTGT CAAGCTGGTT TCCTGGTAGG TGCAGCCCTG
          GGG-ACATCA GGGTTGGCAC AGACTGGTTA CAGACTT-GG GTGTCCTGTT
          GGTTACTGCC GGTGATCCAG GTGGATACAC AGACCTCCAG TCTCACTGTG
          GAGGGAGATT GCTACTTACC TGAAATTACT ATAGCTGCAT TCTTCCCC-T
          CTGG-AGGGT AGATGGGAGT TCACTTGTGT GGGATGGGGC AGAGGAGCTG
          GAAGAATGGA AG---GTGT- -AAGAAATGG GTCAGCCCTG ACAGTGCTTG
          TTTTCTGTCC CC-AGGTATG ATAATGAATA TGGATACAGC AACCGTGTTG
          TGGGATCTCT TCTAGGCATC TGCCTTATCA CACAAATCGT CACAGGACTG
          TTGCTAGCTA CACATTACAC AGCAGACACC GCCCTAGCTT TTTCCTCCGT
          CGCCCACACA TGCCGAAATG TCCAGTTTGG GTGACTCATT CGAAACCTCC
          ACGCAAACGG AGCCTCCCTC TTCTTCATCT GCATCTATTT CCACATCGGC
          CGAGGCATCT ACTACGGTTC ATACTTAAAC AAAGAAACAT GAAACGTAGG
          AGTTGTCCTG CTACTATTAC TAATAGCAAC TGCTTTCGTA GGCTACGTCC
          TGCCTTGAGG ACAAATATCA TTCTGAGGAG CTACCGTAAT CACAAACCTA
          TTCTCAGCAA TCCCCTACAT CGGCCAAACC CTGGTAGAGT GAATATGAGG
          CGGATTCTCT GTAGACAATC CCACACTTAC CCGATTCTTT GCAATCCACT
          TCCTTCTCCC ATTCCTCATC GCAGGCCTAA CATTAGTCCA CCTCACCCTC
          CTACACGATA CAGGATCCAA CAACCCCCTA GGAATTCCAT CGGACTGTGA
          CAAAATCCCA TTCCACCCAT ACTACACCAC AAAGGACATC CTAGGATTCG
          TACTCATACT TACCCTACTG GTAGGCCTAG CACTCTTCCT ACCCAACATA
          CTAGGCGACC CAGAAAACTT CACCCCTGCC AACCCACTAG CCACACCCCC
          ACACATCAAA CCCGAATGAT ACTTCCTATT TGCTTACGCC ATCCTCCGAT
          CCATCCCAAA CAAGCTAGGA GGGGTGCTAG CCCTAGCCGC CTCAGTACTT
          GTCCTATTCC TCATGCCACT ACTACACACA TCTAAGCTAC GATCTATAAC
          CTTCCGACCT CTATCACAAA TCCTATTCTG AACACTAGTC ACAAACGTAC
          TGATCTTAAC CTGAGTAGGC AGCCAACCAG TTGAACACCC ATTCATCATT
          ATCGGACAAC TTGCCTCAAT CTCCTACTTC ACCATCATCT TAGTCCTCTT
          CCCGCTTGTA TCCATCCTAG AGAACAAGAT ACTAAAACTC TAACTCTAAT
          AGTTTATAAA AAA-CATTGG TCTTGT
Mtimor038 AGTTTGTCGT CTCAGTGTTA AATTTGGAGC TACACTTAAG ACTAGCAGGC
          TTCTTCTGGA GCGTGCAAAA GAACTTGACC TTGCCATTGT TGGAGTTAGG
          TGAGCTGACA GTGTCAAAAC ACAGTTGCAT TAAATAAGTT TTCTTTAAAT
          GGTCTACCTG ACAACAGAGA TGCCTTTGCA TGTGATGACA TGAGTTTATA
          CAAAACTTCT TAACTAATTT GCAAAATAGT AACTGATATT TT-GTATCCT
          TTTGTAGTTT CCATGTTGGA AGTGGATGTA CAGACCCAGA GACCTTTGTT
          CAAGCCATTT CTGATGCCCG CTGTGTGTTT GATATGGGAG TAAGTCTAGC
          TCTACTTTCT CTGGAACTAC TGCTCAACTG TTGTGGCAAA ATGGAATGAG
          GTGTACAACT GTTATGGGAT TAAAAGCTAG CTAAGTCACT GGCTTCATGT
          TGTTGAAATT TTTTAGGTCC TGGTAGCTTA CTTTGACCAG CTTGGCAAAA
          CTCATCTACA GATGCACTAA AATTGGCAGC TCAAACTCAA ATGACTGTTA
          CTTGAACATG TGTTAGCTCT GTTTCAAGTG TTAATGAAAT GATTTTACAT
          TACTTTTTAA GCTAAAATTA TGAATTATGA ACTGATATAA ATTATAAACT
          TTTCTTGACA GTGTTGC--- --TG------ -TTAATCTCA TTTTAGGCTG
          AACTTGGCTT CAATATGTAT CTGCTTGATA TTGGCAAATA TCTGGAGGTA
          TGGAAAAGGG CAGGGAGTCT CAGTGTTTGA TATGTAGCGA ATGTGTGCAA
          GACAGCTATG TGAGAGTTAG GCTTTCATTT ACTGATGACT AGTTGGACTT
          CAGTGAGCTC TCCCTCAAGC CTAAGTTCTG TGTGTACAGG CAGGAAGCAC
          AGAAAGGACT CATGGTATGC AAATAGTATG TGAATATCCA AGTTTAGATT
          TCTCATTCCA GCCACCACAC ACAGTCTGAC CAACCTTTGA CAACAATAAA
          CCAGCCTATG CA-------- -TGCCTGGGA AACTGTATTA CATAAGGACT
          GTCAGTGATG GGACACAAGG GACATACAAT TTTAGAGTAA ACCCTGGAGG
          ATCTATTGGA GATCAAGACC CATAAAACTA AGTGTTATAC AAACACAGGG
          CATGAATTTG CAGTCTTAAT GGATGAGGCA GACAAAAAGT GGAAAGGGCC
          ATGGTCTACT CAAGGTCATG AAGCAGATCA GCGTCAGAGC TAGGAATAGA
          GCCCAGTGCT TCTGCCTAGC CCAGGCTCCT TACATAC--- --------TG
          TCTCTCCAGA GGCTGCAGGA GGGCCTACTG AATTAGCTCA GAGATATTTC
          CAGGCTCTGC AACCTATTTC TTAGTCTTGC TTTTCTGAAA ATAAACCTTG
          AGTGTCCCAT TAGTTTTTCT TTCTCTCTTT TCTTTCTCTC AGTTCATTTC
          TGGTGCACCT CAGTTTCTTT GATTTAACAA CATTTAATAT TCTGTGACTT
          TGCTTAAT-A GTGAAGAATT AGTTGTGCAG TCCTAAAGAA CTCTTAGAAT
          TTGGCATTGA AAAAGGTGAA ATGTGTGAGC TGGGGTGAGT TCAGATGAAC
          ACCATAATGG AAGTGGCTCT TAAGCTCTCT GGCCTCTCTT TTACATCTCT
          TTACAATTTG GACCTT--GT TTAGTAAAAT TGATTTTAGT GAAACT--AT
          GCAGAAGAAA TAATATTCTT TTCATAGTGG AAATAAGGGT CAGAATGGTT
          AAATGTACTC TCAACACCCA CATATTGATA TATCAGGTCA CTGCTATGAG
          ATGGTGCTGG CTTTCAAACT GAT-GTTTTT GTTTCAAACT GTGGTTTT-G
          GGTTTCAATG CAATGCACAG TGCAGAAGCT CCCTGTAACT CCTGTATCAA
          CACAATGCTG CTGGAATTAG TGGAATTATT TTAAGCACAC TCTGT--CTT
          CTCCCC-TGT GCTCTGGTCA GTTCCACCTT T-GATGCGGG TGCTGGCATC
          GCACTGAACG ACCATTTTGT CAAGCTGGTT TCCTGGTAGG TGCAGCCCTG
          GGG-ATGTGG GRGTTGGCAC AGACCGGTTA CAGACTTTGG GTGTCCTGTT
          GGTTACTGCT GGTGAGCCAG GTGGATACAC AGACYTCCAG TCTCACTGTG
          GAGTGAGATG GCTCCTTACY TGAAATTACT ATAGCTGCCT TCATCCCCCT
          CTGG-AGGGT AGATGGGAGT TCACTTGTGT GGGATGGGGC AGAGGAGCTG
          GAAGAATGGA AGAAGGTGT- -AAGAAATGG GTCAGCCCTG ACAGTGCTTG
          TTTTCTGTCC CC-AGGTATG ATAATGAATA TGGATACAGC AACCGTGTTG
          TGGGATCACT TCTAGGCATC TGCCTTATCA CACAAATCGT CACAGGACTG
          CTACTGGCTA TACACTATAC AGCAGACACA GCCCTGGCTT TCTCATCAGT
          CGCTAACATA TGTCGAAACG TCCAATTCGG CTGACTCATC CGAAACCTAC
          ACGCAAACGG AGCATCCTTC TTCTTCATTT GTATYTACTT CCATATCGGC
          CGAGGAATTT ACTACGGCTC CTATCTAAAC AAAGAAACCT GAAAWGTAGG
          AGTAATCCTT CTACTGATAC TCATAGCAAC CGCCTTYGTA GGATACGTCC
          TGCCATGAGG ACAAATATCA TTCTGAGGCG CTACAGTAAT CACAAATYTA
          TTCTCAGCAA TCCCCTACAT CGGCCAAACC CTAGTAGAAT GAGCATGAGG
          AGGATTCTCA GTAGACAACC CCACACTGAC ACGATTCTTT GCTATCCACT
          TCCTTCTACC ATTCGTCATT GTAGGACTAA CATTAGTTCA CCTCACTTTC
          CTACATGAAA CAGGATCCAA TAACCCACTA GGTATCCCCT CAGACTGCGA
          CAAAATCCCA TTCCACCCCT ACTACTCCAC AAAAGACATC CTAGGATTCG
          CATTAATACT TATTTTACTA GCAAGCCTAG CACTATTCTT ACCCAACCTA
          CTAGGCGACC CAGAAAACTT CACCCCAGCT AACCCACTAG CTACACCTCC
          CCATATCAAA CCCGAATGAT ACTTCCTATG CGCCTATGCC ATCCTCCGAT
          CCATGCCAAA CAAATTAGGA GGCGTCCTAG CCCTAACCGC CTCCATCCTA
          GTTCTATTCT TTATACCACT ACTCCACACA TCAAAACTAC GATCAATAAC
          CTTCCGCCCT CTCTCACAAA TCCTATTCTG AACCCTAGTC GCAAACGTCC
          TAATCTTAAC CTGAGTAGGA AGCCAACCAG TCGAATACCC ATTCACCATC
          ATCGGACAAC TAGCCTCGCT ATCCTACTTC ACCATCATCC TAGTCCTCTT
          CCCACTCGTA TCTATTTTAG AGAACAAAAT ACTCAAACTC TAACTCTAAT
          AGTGTACAAA AAA-CATTGG TCTTGT
Neomix039 NNNNNNNNNN NNNNNNNNTA AATTTGGAGC TACACTTAAG ACTAGCAGGC
          TTCTTCTGGA GCGTGCAAAA GAACTTGACC TTGCCATTGT TGGAGTTAGG
          TGAGCTGACA GTATCAAAAC ATAGTTGTAT TAAATAAGTT TTCTTTAAAT
          GGTCTGCTTG ACAATAGAGA TGCCTTTGCA TGTGATGACA TGGGTTTATA
          CAAAACTTCT TGACTAATTT GCCAAATAAC AACTGATATT TT-GTATCTA
          TTTGTAGTTT CCATGTTGGA AGTGGATGTA CAGACCCAGA GACCTTTGTT
          CAAGCCATTT CTGATGCCCG CTGTGTGTTT GATATGGGAG TAAGTTTAGT
          TCTACTTTCT CTGGAACTAC TGTTCAACTG TTGTGGCAAA ACTGAATGAA
          GTGTACAACT GTTACGGGAT TAAAAGCTAG CGAAGTCACT GACTTCATGT
          TGTTGGAATT TTTTAGGTCC TGGTAGCTTA CTTAGACCAG CTTGGCAAAA
          CTCATCTACA GATGCACTAA AATTGGCAGC TCAAACTCAA ATTACTGTTA
          CTTGAACATG TGTTAGCTCT GTTTCAAGTG TTAATGAAAT GGCT--ACAT
          TACTTATTAA GATAAAGTGA TAAATTATGA ACCGATATAA ATTATAAACT
          TTTCTTGACA GTGTTGC--- --TG------ -TTAATTTCA TTTTAGGCTG
          AGCTTGGCTT CAGTATGTAT CTGCTTGATN NNNNCAAATA TCTGGAGGTA
          TGGAAAAGGG CAGGGAGTCT CAGTGTCTGA TATGTAGTGA ATGTGTGCAA
          GACAGCTATG TGAGAGTTAG CCTTTCATTT ACTGATGACT AGTTGGACTT
          CAGTGAGCTC TCCCTCAAGT CCAAGTTCTG TGTGTACAAG CAGGAAGCAC
          AGAAAGGGCT CGTGGTATGC AAATGGTATG TGAATATCCA AGTTTAGATT
          TCCCATTCCA ACCACCACAC ACAGTCTGAC CAACCTTTGA CAACAATAAA
          CCAGCCCATG CAGCCTATGC ATGCCTGGGA AACTGTATTA CATAAGGACT
          GTGAGTGACT GGACACAAGG GACATACAAT TTTAGAGTAA ACCCTGGAGG
          GT---TTGGA GACCAAGACC CATAAAACTA AGTGTTATAC AAACACAGGG
          CATGAATTTG CAGTCTTAAT GGATGAGGCA GACAAAAAGT GGAAAGGGCC
          ATGGTCTACT CAAGGTCATG AAGCAGATCA GCATCAGAGC TAGGAATAGA
          GCCCAGTGCT TCTGCCTAGC CCAGGCTCCT TACATTT-TA GAGCTCACTG
          TCTCTCCAGA GGCTGCAGGA GGGCCTGCTG AATTAGCTCA GAGATATTTC
          CAGGCTCTGC AACCTATTTC TTAGTCTGGC TTTTCTGAAA ATAAATGTTG
          AGTGTCCCAT TAGTTTTTCT TTCTCTCTTT CCTTTCTCTC AGTTCATTTC
          TGGTGCACCT CAGTTTCTTT GATTTAACA- ---CTGATAT TCTGTGACTT
          TGTTTAAT-A GTGGAGAATT AGTTGTGCAG TCCTAAAGAA CTCT------
          TTGGCATTGA AAAAGGTGAA ATGTGTGAGT TGGGGTGAGT TCAGATGAAC
          ACCATAATGG AAGTGGCTCT TAAGCT---- GGACT--CTC TTACAGCTCT
          TCACAATTTG GGGCTTTTGT TTAGTAAAAT TGATTT-AGT GAAACTGTAT
          GCAGAAGAAA TAGTATTCTT TTCATAGTGG AAATAAGGGT GAGAATGGTT
          AAATGCACTC TCAACAGCCA CATGTTGATA TATCAGGTCA GTGTAATGAG
          ATGGTGCTGG CTTTCAAACT GAT-GTCTC- ---------- GTGTTTTT-G
          GGTTTGAATG CAATGCACAG TGCAGAAGCT CCCTGTAGCT CCTGTATTAA
          CACAATGCTA CTGGAATTAG TGGAATTATT TTAAACACTC TCTATATCTT
          CTCCCC-TGT GCTCTGGTTA GNNNNNNNNN NNNNNNNNNN NNNNNNNNNN
          NNNNNNNNNN NNNNNNNNNN NNNNNNNNNN TCCTGGTAGG TGCAGCCCTG
          GGTGATGTGG GCG-TGGCAC AGACAGGTTA CAGACTT-GG G--TCCTGTT
          GGTTACTGCT GGTGATCCAG GTGGATACAC AGACCTCCAG CCACGCTGTG
          GAGTGAGATA GCTTCTTACT TGAAATTACT ATAGCTGCCA CCTTCCCCC-
          -TGG-AAGGT AGATGGCAGT TCAGTTTTGT GGGATGGGGC AGAGGAGCAG
          AAAGAATGGA AGAAGGGGTG CAAGAAATGG GTCATCCCTG ACAGTGCTTG
          TTTTCTGTCC CC-AGGTATG ATAATGAATA TGGATACAGC AACCGTGTTG
          TGGGATCCCT CCTAGGCATT TGTCTAATTA CACAAATTGT TACAGGCCTC
          CTACTAGCCA TACACTACAC AGCAGACACC TCCCTAGCAT TCGCCTCAGT
          AGCCCATACA TGCCGAAACG TCCAATTCGG CTGACTTATC CGCAACCTAC
          ACGCAAACGG AGCCTCCTTC TTCTTCATTT GCATCTACTT CCACATCGGC
          CGAGGATTCT ACTACGGATC CTACCTCAAC AAAGAAACCT GAAACGTAGG
          AGTCCTCCTC CTCCTCGCCC TCATAGCAAC TGCCTTCGTA GGCTACGTCC
          TACCCTGAGG GCAAATATCA TTCTGAGGGG CCACAGTAAT TACAAACCTA
          TTCTCAGCCA TCCCATACAT CGGTCAAACA CTAGTAGAAT GAGCATGAGG
          AGGATTCTCA GTAGATAACC CCACATTAAC CCGATTCTTC GCCATCCACT
          TCCTCCTTCC ATTCGTCATC GCTGGCCTAA CACTAGTCCA CCTCACTCTC
          CTCCACGAAA CAGGATCTAA TAATCCCCTA GGTATCCCCT CAGACTGCGA
          TAAAATCCCA TTCCATCCCT ACTACACCAC AAAAGACATA CTAGGATTCA
          CACTAATACT CACCCTCCTA GCCACCATAG CCCTACTCTC CCCAAACCTA
          CTAGGAGACC CAGAAAATTT CACACCAGCA AACCCACTAG CCACACCCCC
          TCACATCAAA CCTGAATGAT ATTTCCTATT TGCCTACGCC ATCCTCCGAT
          CCATCCCAAA CAAACTAGGA GGAGTCCTAG CCCTAGCTGC CTCAATCCTA
          GTCCTATTTC TAATCCCATT CCTACACACC TCCAAGCTAC GTTCAATAAC
          CTTCCGTCCC CTCTCACAAA TCCTATTCTG AACCCTAGTC GCTAACCTAT
          TAATCCTCAC ATGAGTAGGC AGCCAACCAG TAGAACCCCC ATTCATTATT
          ATTGGACAAC TAGCCTCACT CTCCTACTTC ACAATCATCC TAATCCTCTT
          CCCCTTAGTA TCCATCCTAG AAAATAAAAT ACTCAAACTN NNNNNNNNNN
          NNNNNNNNNN NNNNNNNNNN NNNNNN
Schoen040 NNNNNNNNNN NNNNNNNNNN NNNNTGGAGC TACACTTAAG ACTAGCAGGC
          TTCTTCTGGA GCGTGCAAAA GACCTTGACC TTGCCATTGT TGGAGTTAGG
          TGAGCTGACA ATGTCAGAAC ACAGTTGCAT TAAATAAGTT TTCTTTAAAT
          GGTCTACCTG ACCATAGAGA TGCCTTTGCA TGTGGTGACG TGAGGTTATA
          CAAAACTTCT TAACTAATTT GCTAAATAGT AACTGATATT TT-GTATCCT
          TTTGTAGCTT CCATGTTGGA AGTGGATGTA CAGACCCAGA GACCTTTGTT
          CAAGCCATTT CTGATGCCCG CTGTGTGTTT GATATGGGAG TAAGTCTAGC
          TCTACCTTCT CTGGAACTAC TGCTCAACTG TTGTGTCAAA ATGGAATGAG
          ATGTACAACT GTTATGGGAT TAAAAGCTAG CTAAGTCACT GGCTTCATGT
          TTTTGGAATT TTTTAGATCC TGGTAGCTTA CTTTGACCAG CTTGGCAAAA
          CTCATCTACA GATGCACTAA AATTGGCAGC TCAAACTCAA ATGACTGTTA
          CTTGAACATG TGTTAGCTCT GTTTCAAGTG TTAATGAAAT GACTTTACAT
          TACTTTTTAA GCTAAAATTA TGAATTATGA ACTGATATAA ATTATAAACT
          TTTCTTGACA GTGTTGC--- --TG------ -TTAATCTCA TTTTAGGCTG
          AACTTGGCTT CAATATGTAT NNNNNNNNNN NNNNCAAATA TCTGGAGGTA
          CGGAAAAGGG CAGGGAGTCT CAGTGTCTGA TATGTAGTGA ATGTGTGCAA
          GACAGCTATG TGAGAGTTAG GCTTTCATTT ACTGATGACT AGTTGGACTT
          CAGTGAGTTC TCCCTCAAGC CTAAGTTCTG TGTGTACAAG CAGGAAGCAC
          AGAAAGGGCT CATGGTATGC AAATAGTATG TGAATATCCA AGTTTAGATT
          TCTCATTC-A ACCACCACAC ACAGTCTGAC CAACCTTTGA CAACAATAAA
          CCAGCCTATG CA-------- -TGCCTGGGA AACTGTATTA CATAAGGACT
          GTCAGTGATG GGACACAAGG GACATACAAT TTTAGAGTAA ACTCTGGAGA
          ATCCATTGGA GACCAAGACC CATAAAACTA AGTGTTATAC AAACACAGGG
          CATGAATTTG CAGTCTTAAT GGATGAGGCA GACAAAAAGT GGAAAGGGCC
          ATGGTCTACT CAAGGTCATG AAGCAGATCA GCGTCAGAGC TAGGAATAGA
          GCCCAGTGCT TCTGTCTAGC CCAGGCTCCT TACATAC-TA GACCTCATTG
          TCTCTCCAGA GGCTGCAGGA GGGCCTACTG AATTAGCTCA GAGATATTTC
          CAGGCTCTGC AACCTATTTC TTAGTCTTGC TTTTCTGAAA ATAAACCTTG
          AGTGTCCCAT TAGTTTTTCT TTCTCTCTTT TCTTTCTCTC AGTTCATTTC
          TGNNNNNNNN NNNNNNNNNN NNNNNNNNNN NNNNNNNNNN NNNNNNNNNN
          NNNNNNNNNN NNNNNNNNNN NNNNNNNNNN NNNNNNNNNN NNNNNNNNNN
          NNNNNNNNNN NNNNNNNNNN NNNNNNNNNN NNNNNNNNNN NNNNNNNNNN
          NNNNNNNNNN NNNNNNNNNN NNNNNNNNNN NNNNNNNNNN NNNNNNNNNN
          NNNNNNNNNN NNNNNNNNNN NNNNNNNNNN NNNNNNNNNN NNNNNNNNNN
          NNNNNNNNNN NNNNNNNNNN NNNNNNNNNN NNNNNNNNNN NNNNNNNNNN
          NNNNNNNNNN NNNNNNNNNN NNNNNNNNNN NNNNNNNNNN NNNNNNNNNN
          NNNNNNNNNN NNNNNNNNNN NNNNNNNNNN NNNNNNNNNN NNNNNNNNNN
          NNNNNNNNNN NNNNNNNNNN NNNNNNNNNN NNNNNNNNNN NNNNNNNNNN
          NNNNNNNNNN NNNNNNNNNN NNNNNNNNNN NNNNNNNNNN NNNNNNNNNN
          NNNNNNNNNN NNNNNNNNNN NNNNNNNNNN NNNNNNNNNN NNNNNNNNNN
          NNNNNNNNNN NNNNNNNNNN NNNNNNNNNN NNNNNGTAGG TGCAGCCCTG
          GGG-ATGTGG ATGTTGGCAC AGAGCGGTTA CAGACTT-GG GTGTCCTGTT
          GGTTACTGCT GGTGATCCAG GTGGATACAC AGACCTCCAG TCTCACTGTG
          GAGTGAGATT GCTACTTACC TGAAATTACT ATAGCTGCCT TCTTTCCCCT
          CTGG-AGGGT AGATGGGAGT TCACTTGTGT GGTTTGGGGC AGAGGAGCTG
          GARGAATGGA AGAAGGTGT- -AAGAAATGG GTCAGCCCTG ACAGTGCTTG
          TTTTCTGTCC CC-AGNNNNN NNNNNNNNNN NNNNNNNNNN NNNNNNNNNN
          NNNNNNNNNN NNNNNNNNNN NNNNNNNNNN NNNNNNNNNN NNNNNNNNNN
          NNNNNNNNNN NNNNNNNNNN NNNNNNNNNN NNNNNNNNNN NNNNNNNNNN
          NNNNNNNNNN NNNNNNNNNN NNNNNNNNNN NNNNNNNNNN NNNNNNNNNN
          NNNNNNNNNN NNNNNNNNNN NNNNNNNNNN NNNNNNNNNN NNNNNNNNNN
          NNNNNNNNNN NNNNNNNNNN NNNNNNNNNN NNNNNNNNNN NNNNNNNNNN
          NNNNNNNNNN NNNNNNNNNN NNNNNNNNNN NNNNNNNNNN NNNNNNNNNN
          NNNNNNNNNN NNNNNNNNNN NNNNNNNNNN NNNNNNNNNN NNNNNNNNNN
          NNNNNNNNNN NNNNNNNNNN NNNNNNNNNN NNNNNNNNNN NNNNNNNNNN
          NNNNNNNNNN NNNNNNNNNN NNNNNNNNNN NNNNNNNNNN NNNNNNNNNN
          NNNNNNNNNN NNNNNNNNNN NNNNNNNNNN NNNNNNNNNN NNNNNNNNNN
          NNNNNNNNNN NNNNNNNNNN NNNNNNNNNN NNNNNNNNNN NNNNNNNNNN
          NNNNNNNNNN NNNNNNNNNN NNNNNNNNNN NNNNNNNNNN NNNNNNNNNN
          NNNNNNNNNN NNNNNNNNNN NNNNNNNNNN NNNNNNNNNN NNNNNNNNNN
          NNNNNNNNNN NNNNNNNNNN NNNNNNNNNN NNNNNNNNNN NNNNNNNNNN
          NNNNNNNNNN NNNNNNNNNN NNNNNNNNNN NNNNNNNNNN NNNNNNNNNN
          NNNNNNNNNN NNNNNNNNNN NNNNNNNNNN NNNNNNNNNN NNNNNNNNNN
          NNNNNNNNNN NNNNNNNNNN NNNNNNNNNN NNNNNNNNNN NNNNNNNNNN
          NNNNNNNNNN NNNNNNNNNN NNNNNNNNNN NNNNNNNNNN NNNNNNNNNN
          NNNNNNNNNN NNNNNNNNNN NNNNNNNNNN NNNNNNNNNN NNNNNNNNNN
          NNNNNNNNNN NNNNNNNNNN NNNNNNNNNN NNNNNNNNNN NNNNNNNNNN
          NNNNNNNNNN NNNNNNNNNN NNNNNNNNNN NNNNNNNNNN NNNNNNNNNN
          NNNNNNNNNN NNNNNNNNNN NNNNNN
Thamno041 NNNNNNNNNN NNNNNNNNTA AATTTGGAGS TACACTTAAG ACTAGCAGGC
          TTCTTCTGGA GCGGGCAAAA GAGCTTGACC TTGCCATTGT TGGAGTTAGG
          TGAGCTGACA GTACCCAAAC ACAGTTGTAT TAAATAAGTT TTCTTTAAAT
          GGTCTGCCTG ACAATAGAGG TGCCTTTGCA TGTGATGACA TGAGTTTATA
          CAAAATTTCT TGACTAATTT GCCAAATAGC AACTGATATT TTTTTATCTT
          TTTGTAGTTT CCATGTTGGA AGTGGATGTA CAGACCCAGA GACCTTTGTT
          CAAGCCATTT CTGATGCCCG CTGTGTGTTT GATATGGGAG TAAGTCTAGT
          TCTACTTTCT TTGGAACTAT TGCTCAACCG TTGTGGCAAA ACTGAATGAA
          GTGTACAACT GTTATGGGAT CAAAAGCTAG CTAAGTCACT GACTTCATGT
          TGTTGGAATT TTTTAGGTCC TGGTAGCTTA CTTAGACCAG CTTGGCAAAA
          CTCATCTATA GATGCACTAA AATTGGCAGC TCAAACTCAA ATGACTGTTA
          CTTGAACATG TGTTAGCTCT GTTTCAAGTG TTAATGAAAT GACTTTACAG
          TACTTTTTAA GCTAAAATGA TAAATTATGA ACTGATATAA ATTATAAACT
          TTTCTTGACA GTGTTGC--- --TG------ -TTAATCTCA TTTTAGGCTG
          AACTTGGCTT CAATATGTAT CTGCTTGATN NNNNCAAATA TCTGGAGGTA
          TGGAAAAGGG CAGGGAGTCT CAGTGTCTGA TATGTAGTGA ATGTGTGCAA
          GACAGCTATG TGAGAGTTAG GCTTTCATTT ACTGATGACT AGTTGGACTT
          CAGTGAGCTC TCCCTCAAGT CCAAGTTCTG TGTGTACAAG CAGGAAGCAC
          AGAAAGGGCT CATGGTATGC AAATGGTATG TGAATATCCA AGTTTAGATT
          TCCCATTCCA ACCACCACAC ACAGTCTGAC CAACCTTTGA CAACAGTAAA
          CCAGCCCATG CAGCCTATGC ATGCCTGGGA AACTGTATTA CATGAGGACT
          GTGAGTGACT GGACACAAGG GACATACAAT TTTAGAGTAA ACCCTGGAGG
          ATCCATTGGA GACCAAGACC CATAAAACTA AGTGTTATAC AAACACAGGG
          CATGAATTTG CAGTCTTAAT GGATGAGGCA GACAAAAAGT GGAAAAGGCC
          ATGGTCTACT CAAGGTCATG AAGCAGATCA GCATCAGAGC TAGGAATAGA
          GCCCAGTGCT TCTGCCTAGC CCAGGCTCCT TACATAT-TA GAGCTCACTG
          TCTCTCCAGA GGCTGCAGGG GGGCCTRCTG AATTAGCTCA GAGATATTTC
          CAGGCTCTGC AACCTATTTC TTAGTCTGGC TTTTCTGAAA ATAAATGTTG
          AGTGTCCCAT TAGTTTTTCT TTCTCTCTTT CCTTTCTCTC AGTTCATTTC
          TGGTGCACCT CAGTTTCTTT GGTTTAACA- ---CTGATAT TCTGTGACTT
          TGCTTAAT-A GTGGAGAATT AGTTGTGCAG TCCTAAAGAA CTCTTAGGAT
          TTGGCATTGA AAAGGGTGAA ATGTGTGAGC TGGGGTGAAT TCAGATGAAC
          ACCATAATGG AAG---CTCT TAAGCT---- GGGCTCTCTC TTACATCTCT
          TTACAATTTG GGGCTT--GT TTAATAAAAT TGATTTTAGT GAAACTGTAT
          GCANAANAAA TAGTATTCTT TTCATAGTGG AAATAAGGGT CAGAATGGTT
          AAATGTACTC TCAACAGCCA CATATTGATA CATCATGTCA GTGTTATGAG
          ATGGTGCTGG CTTTCAAACT GAT-GTCTT- ---------- GTGGTTTT-G
          GGTTTGAATG CAATGCGCAG TGCAGAAGCT CCCTGTAGCT CCTGTATTAA
          CACAATGCTA CTGGAATTAG TGGAATTATT TTAAACACWC TCTATATCTT
          GTCCCC-TGT GCCCTGGTTA GNNNNNNNNN NNNNNNNNNN NNNNNNNNNN
          NNNNNNNNNN NNNNNNNNNN NNNNNNNNNN TCGTGGTAGG TGCAGCCCTG
          GGTGATGTGG GGG-TGGCAC AGACAGGTTA CAGGCTT-GG G--TCCTGTT
          GGTTACTGCT GGTGATC-AG GTGGATACAC AGACCTCCAG CCTCGCTGTG
          AAGTGAGATA CCTTCTTACC TGAAATTACG ATTGCTGCCT TCTTCCC-TC
          CAGG-AGGG- AGATGGGAGT TCAGTTTTGT GGGATGGGGC AGAGGAGCAG
          AAGGAATGGA AGAAGGGGTG CAAGAAATGG GTCAGCCCTG ACAGTGCTTG
          TTTTCTGTCC CC-AGGTATG ATAATGAATA TGGATACAGC AACCGTGTNN
          NNGGATCCCT CCTAGGCATC TGCCTAATCA CACAAATCAT TACAGGACTC
          CTACTAGCTA TACATTACAC AGCAGACACC TCCCTAGCTT TCGCCTCAGT
          CGCCCACACC TGCCGAAACG TACAATTCGG CTGACTCATC CGTAACTTAC
          ATGCAAACGG AGCCTCCTTC TTCTTCATCT GCATCTACTT CCACATCGGC
          CGAGGATTCT ACTACGGATC ATATCTCAAC AAAGAAACCT GAAACGTAGG
          AGTAATCCTA CTCCTCGCAT TGATAGCAAC CGCCTTCGTA GGATACGTTC
          TACCCTGAGG ACAAATATCA TTCTGAGGAG CCACAGTAAT CACCAACCTA
          TTCTCAGCTA TCCCATACAT TGGCCAAACA CTGGTAGAAT GAGCATGAGG
          AGGTTTCTCA GTAGACAACC CAACACTAAC CCGATTCTTC GCCATTCACT
          TCCTCCTCCC ATTCGTCATT GCCGGCCTTA CACTAGTCCA CCTCACTCTA
          CTCCACGAAA CAGGATCCAA CAACCCCCTA GGCATCCCCT CAGACTGCGA
          CAAAATCCCA TTCCACCCCT ATTACTCCGT AAAAGACGCA TTAGGATTCG
          TACTAATACT CGCCCTACTA GCCACTATAG CCTTATTCTC CCCTAACATA
          CTAGGAGACC CAGAAAACTT CACACCAGCT AACCCCCTAG CCACACCCCC
          ACACATCAAA CCTGAATGAT ACTTCCTATT TGCCTATGCC ATCCTTCGAT
          CCATCCCAAA CAAACTAGGA GGAGTCCTAG CCCTAGCCGC CTCAGTCCTA
          GTACTATTCC TCATACCACT CCTACATACC TCCAAACTCC GATCAATAAC
          CTTCCGCCCT CTATCCCAAA TCCTATTTTG AGCCCTAGTA GCCAACCTCC
          TAGTCCTCAC TTGAGTAGGC AGCCAACCAG TAGAACATCC ATTCATCATC
          ATTGGACAAC TAGCCTCACT CAGCTACTTC ACAATCATCC TAATTCTCTT
          CCCCCTCGTA TCCATCCTAG AAAATAAAAT ACTCAAACTT NNNNNNNNNN
          NNNNNNNNNN NNNNNNNNNN NNNNNN
