# Supplementary material for: On simulated annealing phase transitions in phylogeny reconstruction
Source: Mol Phylogenet Evol. 2016 Aug;101:46–55. doi: 10.1016/j.ympev.2016.05.001 (PMC4912009; doi:10.1016/j.ympev.2016.05.001)
Supplement: Supplementary data 3 [file mmc3.zip › matrices/angiosperm-rps11.phy]

5 402
Disporum  GCGGGC---AGTTTCAAATCCATGAACTTCGTACAGAGCATCTCGGAGGAAGATGAGCAATGTTCACGGAAAAAGAAGAGAGATTTTGTCCATGTCTTACTGATCAAAAAAAAGAAGACCTTTGTGACCGTGACAGATGCTAGGGGGAATAAGAAGACTGGGGCCTCCGCAGGTTGTTTGGAGGAAAGAAAAGGGCGGTCTCGTCTTTCTCGGTATGCTGCTGAAGCAACTGCGGAACATGTCGGGCGATCCGCCAGAAAGATGGGTTTGAAGTCAGTTGTAATGAAAGTGAAAGGATATACTTTTTTCAGGAAAAAGAAAAAAGTGATCTTGAGCTGGAGAGAAGGTTTT------------------CTAGGTGAAGGAGTAGGAGATCAATCTCCAATT
Oryza     GCAGGC---AGTTTCAAATTCAAGAACTTCGTACAGAGCATCTCGGAGGAATATAAACAATGTGAACGGAAAAAGAAGAGAGATTTTATCCATGTCTTACTGATGAAAAATAAG---ACCTTTGTGACCGTGACAGATGCTAGGGGGAATAAAAAGACTGGGGCCTCCGCAGGTTGTTTGGGGTAAATAAAAGGGCGGTCTCGTCTTTCTCGATATGCTGCTGAAGCAACTGCGGAACATGTCGGGCGATCCGCCAGAAAGATGGGTTTAAAGTCAGTTGTCATGAAAGTGAAAGGATCTACTTATTTCCAGAAAAAGAAGAAAGTGATCTTGAGCTGGGGAGAAGGTTTT------------------CGGGGTGAAAGAGTAAGAGATCAATCTCCTATT
Sanguinar GCGGGCAGGAGTTTCAAATCCATGAACTTCGTACAGAGCATTTCGGAGGAAGATGAGCAATTGGAGCGGAAA---AACAAAGATTTTGTCCATTTACCACCGATCCACAATAAT---ACCTTTGTTACCGTGACGGATGCTAGGGGGAATAAAAAAACTGGGGCCTCCGCAGGTTGTTTGGAGGAAAGAAAAGGGCGGTCTCGTCTTTCTCGGTATGCTGCTGAAGCTACTGCGGAACATGTCGGGCGATCCGCCAGAAAGATGGGTTTGAAGTCAGTTGTAATGAAAGTGAAAGGATCTAGTTATTTCAGGAAAAAGAAAAAAGTGATCTTGAGCTGGAGAGAAGGTTTT------------------CGAGGTGAAGGAGTAGGAGATCAATCTCCAATT
Eschschol TCGGGCAGGAGTTTCAAATCCATGAACTTCGTACAGAGCATTTCGGAGGAAGATGAGCAATTGGAGCGGAAA---AACAAAGATTTTGTCCATTTACTACCGATCCACAATAAT---ACCTTTGTTACCGTGACGGATGCTAGGGGGAATAAAAAAACTGGGGCCTCCGCAGGTTGTTTGGAGGAAATAAAAGGGGGGTCTCGTCTTTCTCGGTATGCTGCTGAAGCAACTGCAGAACATGTCGGGCGATCCGCCAGAAATCTGGGGATGAAGTCGGTTGTAATGAAAGTGAAAGGATCTACTTATTTCAGGAAAAAGAAAGCAGTGATCTTGAGCTGGAGAGAAGGTTATACCTTTGCTGAGTGTAAGCGAAGTGAAGGAGTAGGAGATCAATCTAAAATT
Bocconia  GCGGGCAGGAGTTTCAAATCCATGAACTTCGTACAGAGCATTTCGGAGGAAGATGAGCAATTGGAGCGGAAA---AACAAAGATTTTGTCCATTTACCACCGATCCACAATAAT---ACCTTTGTTACCGTGACGGATGCTAGGGGGAACAAAAAAACTGGGGCCTCCGCAGGTTGTTTGGAGGAAATCAAAGGGGGGTCTCGTCTTTCTCGGTATGCTGCTGAAGCAACTGCAGAACATGTCGGGCGATCCGCCAGAAATCTGGGGATGAAGTCGGTTGTAATGAAAGTGAAAGGATCTACTTATTTCAGGAAAAAGAAAGCAGTGATCTTGAGCTGGAGAGAAGGTTATACCTTTGCTGAGTGTAAGCGAAGTGAAGGAGTAGGAGATCAATCTCAAATT
