# Supplementary material for: On simulated annealing phase transitions in phylogeny reconstruction
Source: Mol Phylogenet Evol. 2016 Aug;101:46–55. doi: 10.1016/j.ympev.2016.05.001 (PMC4912009; doi:10.1016/j.ympev.2016.05.001)
Supplement: Supplementary data 3 [file mmc3.zip › matrices/BEAST-HARRINGTON-NEARrun1.phy]

74 3780
Etheos001 ---------- ---------- ---------- ---------- ----------
          ---------- ---------- ---------- ---------- ----------
          ---------- ---------- ---------- ---------- ----------
          ---------- ---------- ---------- ---------- ----------
          ---------- ---------- ---------- ---------- ----------
          ---------- ---------- ---------- ---------- ----------
          ---------- ---------- ---------- ---------- ----------
          ---------- ---------- ---------- ---------- ----------
          ---------- ---------- ---------- ---------- ----------
          ---------- ---------- ---------- ---------- ----------
          ---------- ---------- ---------- ---------- ----------
          ---------- ---------- ---------- ---------- ----------
          ---------- ---------- ---------- ---------- ----------
          ---------- ---------- ---------- ---------- ----------
          ---------- ---------- ---------- ---------- ----------
          ---------- ---------- ---------- ---------- ----------
          ---------- ---------- ---------- ---------- ----------
          ---------- ---------- ---------- ---------- ----------
          ---------- ---------- ---------- ---------- ----------
          ---------- ---------- ---------- ---------- ----------
          ---------- ---------- ---------- ---------- ----------
          ---------- ---------- ---------- ---------- ----------
          ---------- ---------- ---------- ---------- ----------
          ---------- ---------- ---------- ---------- ----------
          ---------- ---------- ---------- ---------- ----------
          ---------- ---------- ---------- ---------- ----------
          -------GGA GCTGGGTCCG TGGTTAAGAG GAGGACCGGT GGTCGCAAGA
          AGTCCGCTGA GGGGCAGGTG GATGGAGCAG ATGATATGAG CACCACTTCT
          TCGTCAGGTG ACAGTGGAGA TGATGAAGAG AGTGGCATGA AACAGAGGGG
          TAAAGACCCT TACTACTACA ACTTCACTCG AACAATAATT AACCCTAGTG
          AGGGCCTACC ATCTATAGAA GGGATAGATC AGTGTCTGGG AAGGGGATCT
          CAGCTTCAGC GCTTTCTAAA AGAC-GAGGA GCAGCAACAG CAGAGGGCTC
          AAGGAAAAGC TGAAGAGGAC ATGCTGAGTG CTCTGTAAGT ACACACTATA
          TTTTGATAAT TGTCTAGAAT TTTTTGTTGT TGCTAGAAAT TAGCTTTTCT
          CTAATAATCT GACATTTTCT TTTTGC--TG TTTGACAGCA CCCTAGGCAA
          GCAGCATATT GGCCAGCTCG ATGGCATTGA TGATGGCTCA GAGAGCGATA
          CCAGCATCTG CACCACCAGC ACCACCACCA CCACTACAGC GACCTCTTCT
          TCCACACCAC ATAAGAGCAC TCCTAAGAGA AGAGGCAGAG AAAGGCACAC
          TGAGAAACCT GACTCCCATG ACTCTAACAA GGAGGCTGAC AACAGCAGTG
          GAGCTGTCAG CGGCAACACG CGAGAAGGCA GAAAGAACCA GAAAGAAAAC
          TGTCTTCCTC TAGGAGGCGG GGTCAAGTCC CAGCCGCAGA GTCAGGGTCA
          GGATCCTCTC GAGGC-TTGG CCTCTTCCTT GGCCGTCGTT GACAGAGGTT
          AGTCGTGCTG CTTTTCACAG CACTAGCTTT TCTATACTAA AATGTGTTTT
          AATGTTGTTT AATTCTCGGT GTACACCTAC CGTGTACACC GTAAGGCTTT
          GATACGTTAG ATGATGTGGT TTGTGTCGGC GGATGGCTGT TTATTATGAC
          MAAATAAAGC GTAGTATAGA AGCTCCTGTG AATAGTGTTC TCGTATWAGG
          GAGTAACGGC AGCTAGCAGG CCGTGCATGT GTTCAGGGAA CAGCTAACTT
          ATACCAGAGA AGCAAGGAGA CTAAATATGK AATATGTGTG TAGCGTGGCT
          GTGTTTTGTG TCTT-GGGGG TAATACATTT TT-CCCCCAG CTGTTCCATA
          AATTTGCTAT CCTT--GACT TAGCAACCTG CTCCTGGTTA GCATTTAGCC
          TAGCCAATGT ACATGCTGGC TTGATAGAGC TCCTCCAGGA TACATGTCAA
          GTTACGTGTG TTAAGTTAAA GGTGCAATGC AATCCGTATA TGTAACCCCA
          TGTGTC---- -TTTTATTTC TCTTTCAGAC ACAAAGGCCA ATGGCAAGCC
          TACGAAAAAC CCATCCACTA CTAAAAATTG CAAACAACGC ACTTGTTGAT
          CTCCCTGCCC CCTCGAATAT TTCGGTGTGA TGAAACTTCG GTTCTCTTCT
          GGGGCTTTGT TTAATTACCC AAATCCTCAC GGGCCTCTTC TTAGCAATAC
          ATTATACCGC CGACATCGCA ACAGCTTTTT CATCTGTAGC ACACATCTGT
          CGGGATGTCA ATTACGGGTG GCTTATCCGC AATATCCATG CCAACGGAGC
          ATCCTTCTTC TTCATTTGTA TCTACATGCA TATTGGACGG GGCCTATACT
          ACGGCTCCTA CCTCTATAAA GAAACGTGAA ACATCGGAGT CGTTCTTCTT
          CTTTTAGTTA TGATGACTGC CTTTGTCGGT TATGTTCTCC CCTGAGGACA
          GATGTCATTC TGGGGTGCCA CCGTCATTAC CAACCTTCTA TCCGCAGTAC
          CTTACGTGGG CAACACCCTC GTTCAATGGA TCTGGGGGGG CTTTTCCGTA
          GACAACGCTA CCCTCACTCG GTTCTTCGCT TTCCACTTTC TCTTCCCATT
          CGTAATTGCC GGTGCCACTC TCATTCATCT TCTCTTCCTT CACGAGACAG
          GCTCGAATAA CCCCTTAGGT TTAAACTCCG ACGCCGACAA GGTATCTTTC
          CACCCCTACT TCTCCTACAA AGATCTTCTG GGCTTTGCCG TACTACTTAT
          TGCTCTTACA GCCCTTGCTC TCTTCTCCCC CAATCTGCTG GGGGATCCTG
          ATAACTTCAC GCCTGCAAAT CCGCTTGTTA CCCCCCCACA TATTAAACCT
          GAGTGGTATT TCCTCTTTGC CTACGCGATC CTACGCTCTA TCCCAAATAA
          ACTGGGCGGG GTCTTGGCCT TGCTAGCCTC GATCCTTGTG TTAATGGTGG
          TCCCTATTCT CCACACCTCA AAACAGCGAG GGATTACATT TCGCCCCCTC
          TCGCAATTCC TCTTCTGGAC TTTAATTGCA GACGTTGCCA TCCTCACCTG
          GATTGGGGGA ATGCCCGTCG AACACCCCTT TATTATCATT GGCCAAGTCG
          CCTCTTTCCT ATACTTTTTC CTTTTCCTCT TCCTCGCCCC ACTAGCCGGG
          TGAGTGGAGA ATAAAGCCCT CGGATGAGCC
Etheos002 ATGGAATCTC TGGATGGGCT TCCTTCGGTG GATGACTTCC CAGCTGACAC
          CATCACTCGG CGGTTTCGTT ATGATGTGGC ACTCGTGTCC GCA-TTAAAG
          GATCTGGAGG AGGACATCAT GGAAGGGCTG AGAGAGAGTG GGATGGAAGA
          CAGTGCTTGC ACCTCAGGCT TC-AGTGTCA TGATCAAGGA ATCCTGTGAT
          GGCATGGGCG ATGTCAGCGA GAAGCACGGT GGAGGACCAG CTGTTCCTGA
          GAAGGCTGTA CGCTTTTCTA -TCACTATTA TGTCTGTCTC TGTCATAGCA
          GACGAGGAGG AGAA-AGAGG TTACCATCTT CACTGAGCCA AAACCAAACT
          CAGAACTGTC CTGTAAGCCC CTTTGCCTGA TGTT-TGTGG ATGAGTCAGA
          CCATGAGACG CTGACAGCCG TCCTGGGG-C CTATAGTTGC AGAGC-G-TA
          ATGCAATGAA AGAGAGCAGG CTCATCATAT CCATGGGTGG ACTACC-TCG
          CTCCTTTCGC TTTCACTTCC GAGGCACGGG ATATGA-TGA GAAGATGGTG
          CGTGAGATGG AGGGCCTCGA GGCCTCAGGA TCCTCCTATG TGTGCACTCT
          TTGTGACTCC ACTCGGGCAG -AGGCCTCTG AAAAC-ATGG TGTTACATTC
          CGTCACCCGC AGTCATGAAG AGAACCTAGA TCGGTACGAA ATATGGAGAA
          CCAACCCTTT TTCTGAGTCT GTTGATGAGC TGCGAGACAG AGTTAAGGGG
          GTCTCTGCCA AGCCCTTCAT GGAGACCCAT TCCACACTGG ATGCATTGCA
          CTGTGACATT GGCAATGCCA CTGAGTTCTA CAAAATCTTC CAGGATGAGA
          TCGGAGAGGT GTACAAAGGG GTCAACCCCA GTCGGG-AGG AACGGCGCAG
          CTGGAGGGCA GCCCTAGATA AACAGCTGAG GAAGAAGTTG AAGCTGAGAC
          CGGTGATGAG GATGAATGGC -AACTATGCC CGGCGGCTAA TGACCCAAGA
          GGCTGTG-GA GGTGGTGTGT GAGCTGGTGC CCTCAGAGGA GAGGAGGGAG
          GCCCTGAGGG AGCTCATAAG GCTCTACCTC CAGATGAAG- CCTGTTTGGC
          GCTCCTCCTG CCCTGCCAAG GAGTGCCCCG ACCAGCTGTG -TCGCTACAG
          CT-TTAACTC CCAGCGCTTT GCTGACATTC TCTCCTC-TA CATTTAAATA
          TAGGTATGAT GGAAAGATAA CCAATTACCT GCACAAGACC CTGGCCCATG
          T-GCCTGAAA TCATAGAGAG AGA-TGGATC CATAGGAGCT TGGGCCAGCG
          AAGGAA---- ---------- ---------- ---------- ----------
          ---------- ---------- ---------- ---------- ----------
          ---------- ---------- ---------- ---------- ----------
          ---------- ---------- ---------- ---------- ----------
          ---------- ---------- ---------- ---------- ----------
          ---------- ---------- ---------- ---------- ----------
          ---------- ---------- ---------- ---------- ----------
          ---------- ---------- ---------- ---------- ----------
          ---------- ---------- ---------- ---------- ----------
          ---------- ---------- ---------- ---------- ----------
          ---------- ---------- ---------- ---------- ----------
          ---------- ---------- ---------- ---------- ----------
          ---------- ---------- ---------- ---------- ----------
          ---------- ---------- ---------- ---------- ----------
          ---------- ---------- ---------- ---------- ----------
          ---------- ---------- ---------- ---------- ----------
          ---------- ---------- ---------- ---------- ----------
          ---------- ---------- ---------- ---------- ----------
          ---------- ---------- ---------- ---------- ----------
          ---------- ---------- ---------- ---------- ----------
          ---------- ---------- ---------- ---------- ----------
          ---------- ---------- ---------- ---------- ----------
          ---------- ---------- ---------- ---------- ----------
          ---------- ---------- ---------- ---------- ----------
          ---------- ---------- ---------- ---------- ----------
          ---------- ---------- ---------- ---------- ----------
          ---------- ---------- ---------- ---------- ATGGCAAGCC
          TACGAAAAAC CCATCCACTA CTAAAAATTG CAAACAACGC ACTTGTTGAT
          CTCCCTGCCC CCTCGAATAT TTCGGTGTGA TGAAACTTCG GTTCTCTTCT
          GGGGCTTTGT TTAATTACCC AAATCCTCAC GGGCCTCTTC TTAGCAATAC
          ATTATACCGC CGACATCGCA ACAGCTTTTT CATCTGTAGC ACACATCTGT
          CGGGATGTCA ATTACGGGTG GCTTATCCGC AATATCCATG CCAACGGAGC
          ATCCTTCTTC TTCATTTGTA TCTACATGCA TATTGGACGG GGCCTATACT
          ACGGCTCCTA CCTCTATAAA GAAACGTGAA ACATCGGAGT CGTTCTTCTT
          CTTTTAGTTA TGATGACTGC CTTTGTCGGT TATGTTCTCC CCTGAGGACA
          GATGTCATTC TGGGGTGCCA CCGTCATTAC CAACCTTCTA TCCGCAGTAC
          CTTACGTGGG CAACACCCTC GTTCAATGGA TCTGGGGGGG TTTTTCCGTA
          GACAACGCTA CCCTCACTCG GTTCTTCGCT TTCCACTTTC TCTTCCCATT
          CGTAATTGCC GGTGCCACTC TCATTCATCT TCTCTTCCTT CACGAGACAG
          GCTCGAATAA CCCCTTAGGT TTAAACTCCG ACGCCGACAA GGTATCTTTC
          CACCCCTACT TCTCCTACAA AGATCTTCTG GGCTTTGCCG TACTACTTAT
          TGCTCTTACA GCCCTTGCTC TCTTCTCCCC CAATCTGCTG GGGGATCCTG
          ATAACTTCAC GCCTGCAAAT CCGCTTGTTA CGCCCCCACA TATTAAACCT
          GAGTGGTATT TCCTCTTTGC CTACGCGATC CTACGCTCTA TCCCGAATAA
          ACTGGGCGGG GTCTTGGCCT TGCTAGCCTC GATCCTTGTG TTAATGGTGG
          TCCCTATTCT CCACACCTCA AAACAGCGAG GGATTACATT TCGCCCCCTC
          TCGCAATTCC TCTTCTGGAC TTTAATTGCA GACGTTGCCA TCCTCACCTG
          GATTGGGGGA ATGCCCGTCG AACACCCCTT TATTATCATT GGCCAAGTCG
          CCTCTTTCCT ATACTTTTTC CTTTTCCTCT TCCTCGCCCC ACTAGCCGGG
          TGAGTGGAGA ATAAAGCCCT CGGATGAGCC
Etheos003 ATGGAATCTC TGGATGGGCT TCC-TCGGTG GATGACTTCC CAGCTGACAC
          CATCACTCGG CGGTTTCGTT ATGATGTGGC ACTCGTGTCC GCA-TTAAAG
          GATCTGGAGG AGGACATCAT GGAAGGGCTG AGAGAGAGTG GGATGGAAGA
          CAGTGCTTGC ACCTCAGGCT TC-AGTGTCA TGATCAAGGA ATCCTGTGAT
          GGCATGGGCG ATGTCAGCGA GAAGCACGGT GGAGGACCAG CTGTTCCTGA
          GAAGGCTGTA CGCTTTTCTA -TCACTATTA TGTCTGTCTC TGTCATAGCA
          GACGAGGAGG AGAA-AGAGG TTACCATCTT CACTGAGCCA AAACCAAACT
          CAGAACTGTC CTGTAAGCCC CTTTGCCTGA TGTT-TGTGG ATGAGTCAGA
          CCATGAGACG CTGACAGCCG TCCTGGGG-C CTATAGTTGC AGAGC-G-TA
          ATGCAATGAA AGAGAGCAGG CTCATCATAT CCATGGGTGG ACTACCTTCG
          CTCCTTTCGC TTTCACTTCC GAGGCACGGG ATATGA-TGA GAAGATGGTG
          CGTGAGATGG AGGGCCTCGA GGCCTCAGGA TCCTCCTATG TGTGCACTCT
          TTGTGACTCC ACTCGGGCAG -AGGCCTCTG AAAAC-ATGG TGTTACATTC
          CGTCACCCGC AGTCATGAAG AGAACCTAGA TCGGTACGAA ATATGGAGAA
          CCAACCCTTT TTCTGAGTCT GTTGATGAGC TGCGAGACAG AGTTAAGGGG
          GTCTCTGCCA AGCCCTTCAT GGAGACCCAT TCCACACTGG ATGCATTGCA
          CTGTGACATT GGCAATGCCA CTGAGTTCTA CAAAATCTTC CAGGATGAGA
          TCGGAGAGGT GTACAAAGGG GTCAACCCCA GTCGGG-AGG AACGGCGCAG
          CTGGAGGGCA GCCCTAGATA AACAGCTGAG GAAGAAGTTG AAGCTGAGAC
          CGGTGATGAG GATGAATGGC -AACTATGCC CGGCGGCTAA TGACCCAAGA
          GGCTGTG-GA GGTGGTGTGT GAGCTGGTGC CCTCAGAGGA GAGGAGGGAG
          GCCCTGAGGG AGCTCATAAG GCTCTACCTC CAGATGAAG- CCTGTTTGGC
          GCTCCTCCTG CCCTGCCAAG GAGTGCCCCG ACCAGCTGTG -TCGCTACAG
          CT-TTAACTC CCAGCGCTTT GCTGACATTC TCTCCTC-TA CATTTAAATA
          TAGGTATGAT GGAAAGATAA CCAATTACCT GCACAAGACC CTGGCCCATG
          T-GCCTGAAA TCATAGAGAG AGACTGGATC CATAGGAGCT TGGGCCAGCG
          AAGGA--GGA GCTGGGTCCG TGGTTAAGAG GAGGACCGGT GGTCGCAAGA
          AGTCCGCTGA GGGGCAGGTG GATGGAGCAG ATGATATGAG CACCACTTCT
          TCGTCAGGTG ACAGTGGAGA TGATGAAGAG AGTGGCATGA AACAGAGGGG
          TAAAGACCCT TACTACTACA ACTTCACTCG AACAATAATT AACCCTAGTG
          AGGGCCTACC ATCTATAGAA GGGATAGATC AGTGTCTGGG AAGGGGATCT
          CAGCTTCAGC GCTTTCTAAA AGAC-GAGGA GCAGCAACAG CAGAGGGCTC
          AAGGAAAAGC TGAAGAGGAC ATGCTGAGTG CTCTGTAAGT ACACACTATA
          TTTTGATAAT TGTCTAGAAT TTTTTGTTGT TGCTAGAAAT TAGCTTTTCT
          CTAATAATCT GACATTTTCT TTTTGC--TG TTTGACAGCA CCCTAGGCAA
          ACAGCATATT GGCCAGCTCG ATGGCATTGA TGATGGCTCA GAGAGCGATA
          CCAGCATCTG CACCACCAGC ACCACCACCA CCACTACAGC GACCTCTTCT
          TCCACACCAC ATAAGAGCAC TCCTAAGAGA AGAGGCAGAG AAAGGCACAC
          TGAGAAACCT GACTCCCATG ACTCTAACAA GGAGGCTGAC AACAGCAGTG
          GAGCTGTCAG CGGCAACACG CGAGAAGGCA GAAAGAACCA GAAAGAAAAC
          TGTCTTCCTC TAGGAGGCGG GGTCAAGTCC CAGCCGCAGA GTCAGGGTCA
          GGATCCTCTC GAGGC----- ---------- ---------- ----------
          ---------- ---------- ---------- ---------- ----------
          ---------- ---------- ---------- ---------- ----------
          ---------- ---------- ---------- ---------- ----------
          ---------- ---------- ---------- ---------- ----------
          ---------- ---------- ---------- ---------- ----------
          ---------- ---------- ---------- ---------- ----------
          ---------- ---------- ---------- ---------- ----------
          ---------- ---------- ---------- ---------- ----------
          ---------- ---------- ---------- ---------- ----------
          ---------- ---------- ---------- ---------- ----------
          ---------- ---------- ---------- ---------- ATGGCAAGCC
          TACGAAAAAC CCATCCACTA CTAAAAATTG CAAACAACGC ACTTGTTGAT
          CTCCCTGCCC CCTCGAATAT TTCGGTGTGA TGAAACTTCG GTTCTCTTCT
          GGGGCTTTGT TTAATTACCC AAATCCTCAC GGGCCTCTTC TTAGCAATAC
          ATTATACCGC CGACATCGCA ACAGCTTTTT CATCTGTAGC ACACATCTGT
          CGGGATGTCA ATTACGGGTG GCTTATCCGC AATATCCATG CCAACGGAGC
          ATCCTTCTTC TTCATTTGTA TCTACATGCA TATTGGACGG GGCCTATACT
          ACGGCTCCTA CCTCTATAAA GAAACGTGAA ACATCGGAGT CGTTCTTCTT
          CTTTTAGTTA TGATGACTGC CTTTGTCGGT TATGTTCTCC CCTGAGGACA
          GATGTCATTC TGGGGTGCCA CCGTCATTAC CAACCTTCTA TCCGCAGTAC
          CTTACGTGGG CAACACCCTC GTTCAATGGA TCTGGGGGGG CTTTTCCGTA
          GACAACGCTA CCCTCACTCG GTTCTTCGCT TTCCACTTTC TCTTCCCATT
          CGTAATTGCC GGTGCCACTC TCATTCATCT TCTCTTCCTT CACGAGACAG
          GCTCGAATAA CCCCTTAGGT TTAAACTCCG ACGCCGACAA GGTATCTTTC
          CACCCCTACT TCTCCTACAA AGATCTTCTG GGCTTTGCCG TACTACTTAT
          TGCTCTTACA GCCCTTGCTC TCTTCTCCCC CAATCTGCTG GGGGATCCTG
          ATAACTTCAC GCCTGCAAAT CCGCTTGTTA CGCCCCCACA TATTAAACCT
          GAGTGGTATT TCCTCTTTGC CTACGCGATC CTACGCTCTA TCCCAAATAA
          ACTGGGCGGG GTCTTGGCCT TGCTAGCCTC GATCCTTGTG TTAATGCTGG
          TCCCTATTCT CCACACCTCA AAACAGCGAG GGATTACATT TCGCCCCCTC
          TCGCAATTCC TCTTCTGGAC TTTAATTGCA GACGTTGCCA TCCTCACCTG
          GATTGGGGGA ATGCCCGTCG AACACCCCTT TATTATCATT GGCCAAGTCG
          CCTCTTTCCT ATACTTTTTC CTTTTCCTCT TCCTCGCCCC ACTAGCCGGG
          TGAGTGGAGA ATAAAGCCCT CGGATGAGCC
Etheos004 ---------- ---------- ---------- ---------- ----------
          ---------- ---------- ---------- ---------- ----------
          ---------- ---------- ---------- ---------- ----------
          ---------- ---------- ---------- ---------- ----------
          ---------- ---------- ---------- ---------- ----------
          ---------- ---------- ---------- ---------- ----------
          ---------- ---------- ---------- ---------- ----------
          ---------- ---------- ---------- ---------- ----------
          ---------- ---------- ---------- ---------- ----------
          ---------- ---------- ---------- ---------- ----------
          ---------- ---------- ---------- ---------- ----------
          ---------- ---------- ---------- ---------- ----------
          ---------- ---------- ---------- ---------- ----------
          ---------- ---------- ---------- ---------- ----------
          ---------- ---------- ---------- ---------- ----------
          ---------- ---------- ---------- ---------- ----------
          ---------- ---------- ---------- ---------- ----------
          ---------- ---------- ---------- ---------- ----------
          ---------- ---------- ---------- ---------- ----------
          ---------- ---------- ---------- ---------- ----------
          ---------- ---------- ---------- ---------- ----------
          ---------- ---------- ---------- ---------- ----------
          ---------- ---------- ---------- ---------- ----------
          ---------- ---------- ---------- ---------- ----------
          ---------- ---------- ---------- ---------- ----------
          ---------- ---------- ---------- ---------- ----------
          ---------- ---------- ---------- ---------- ----------
          ---------- ---------- ---------- ---------- ----------
          ---------- ---------- ---------- ---------- ----------
          ---------- ---------- ---------- ---------- ----------
          ---------- ---------- ---------- ---------- ----------
          ---------- ---------- ---------- ---------- ----------
          ---------- ---------- ---------- ---------- ----------
          ---------- ---------- ---------- ---------- ----------
          ---------- ---------- ---------- ---------- ----------
          ---------- ---------- ---------- ---------- ----------
          ---------- ---------- ---------- ---------- ----------
          ---------- ---------- ---------- ---------- ----------
          ---------- ---------- ---------- ---------- ----------
          ---------- ---------- ---------- ---------- ----------
          ---------- ---------- ---------- ---------- ----------
          ---------- ------TTGG CCTCTTCCTT GGCCGTCGTT GACAGAGGTT
          AGTCGTGCTG CTTTTCACAG CACTAGCTTT TCTATACTAA AATGTGTTTT
          AATGTTGTTT AATTCTCGGT GTACACCTAC CGTGTACACC GTAAGGCTTT
          GATACGTTAG ATGATGTGGT TTGTGTCGGC GGATGGCTGT TTATTATGAC
          AAAATAAAGC GTAGTATAGA AGCTCCTGTG AATAGTGTTC TCGTATCAGG
          GAGTAACGGC AGCTAGCAGG CCGTGCATGT GTTCAGGGAA CAGCTAACTT
          ATACCAGAGA AGCAAGGAGA CTAAATATGG AATATATGTG TAGCGTGGCT
          GTGTTTTGTG TCTT-GGGGG TAATACACTT TT-CCCCCAG CTGTTCCATA
          AATTTGCTAT CCTT--GACT TAGCAACCTG CTCCTGGTTA GCATTTAGCC
          TAGCCAATGT ACATGCTGGC TTGATAGAGC TCCTCCAGGA TACATGTCTA
          GTTACGTGTG TTAAGTTAAA GGTGCAATGC AATCCGTAGA TGTAACCCCA
          TGTGTC---- -TTTTATTTC TCTTTCAGAC ACAAAGGCCA ATGGCAAGCC
          TACGAAAAAC CCATCCACTA CTAAAAATTG CAAACAACGC ACTTGTTGAT
          CTCCCTGCCC CCTCGAATAT TTCGGTGTGA TGAAACTTCG GTTCTCTTCT
          GGGGCTTTGT TTAATTACCC AAATCCTCAC GGGCCTCTTC TTAGCAATAC
          ATTATACCGC CGACATCGCA ACAGCTTTTT CGTCTGTAGC ACACATCTGT
          CGGGATGTCA ATTACGGGTG GCTTATCCGC AATATCCATG CCAACGGAGC
          ATCCTTCTTC TTCATTTGTA TCTACATGCA TATTGGACGG GGCCTATACT
          ACGGCTCCTA CCTCTATAAA GAAACGTGAA ACATCGGAGT CGTTCTTCTT
          CTTTTAGTTA TGATAACTGC CTTTGTCGGT TATGTTCTCC CCTGAGGACA
          GATGTCATTC TGGGGTGCCA CCGTCATTAC CAACCTTCTA TCCGCAGTAC
          CTTACGTGGG CAACACCCTC GTTCAATGGA TCTGGGGGGG TTTTTCCGTA
          GACAACGCTA CCCTCACTCG GTTCTTCGCT TTCCACTTTC TCTTCCCATT
          CGTAATTGCC GGTGCCACTC TCATTCATCT TCTCTTCCTT CACGAGACAG
          GCTCGAATAA CCCCTTAGGT TTAAACTCCG ACGCCGACAA GGTATCTTTC
          CACCCCTACT TCTCCTACAA AGATCTTCTC GGCTTTGCCG TACTACTTAT
          TGCTCTTACA GCCCTTGCTC TCTTCTCCCC CAATCTGCTG GGGGATCCTG
          ATAACTTCAC GCCTGCAAAT CCCCTTGTTA CACCCCCACA TATTAAACCT
          GAGTGGTATT TCCTCTTTGC CTACGCGATC CTACGCTCTA TCCCGAATAA
          ACTGGGCGGG GTCTTGGCCT TGCTAGCCTC GATCCTCGTG TTAATGGTGG
          TCCCTATTCT TCACACCTCA AAACAGCGAG GGATTACATT TCGTCCCCTC
          TCGCAATTCC TCTTCTGGAC TTTAATTGCA GACGTTGCCA TCCTCACCTG
          GATTGGGGGA ATGCCCGTCG AACACCCCTT TATTATCATT GGCCAAGTCG
          CCTCTTTCCT ATACTTTTTC CTTTTCCTCT TCCTCGCCCC ACTAGCCGGG
          TGAGTGGAGA ATAAAGCCCT CGGATGAGCC
Etheos005 ATGGAATCTC TGGATGGGCT TCC-TCGGTG GATGACTTCC CAGCTGACAC
          CATCACTCGG CGGTTTCGTT ATGATGTGGC ACTCGTGTCC GCA-TTAAAG
          GATCTGGAGG AGGACATCAT GGAAGGGCTG AGAGAGAGTG GGATGGAAGA
          CAGTGCTTGC ACCTCAGGCT TC-AGTGTCA TGATCAAGGA ATCCTGTGAT
          GGCATGGGCG ATGTCAGCGA GAAGCACGGT GGAGGACCAG CTGTTCCTGA
          GAAGGCTGTA CGCTTTTCTA -TCACTATTA TGTCTGTCTC TGTCATAGCA
          GACGAGGAGG AGAA-AGAGG TTACCATCTT CACTGAGCCA AAACCAAACT
          CAGAACTGTC CTGTAAGCCC CTTTGCCTGA TGTT-TGTGG ATGAGTCAGA
          CCATGAGACG CTGACAGCCG TCCTGGGG-C CTATAGTTGC AGAGC-G-TA
          ATGCAATGAA AGAGAGCAGG CTCATCATAT CCATGGGTGG ACTACC-TCG
          CTCCTTTCGC TTTCACTTCC GAGGCACGGG ATATGA-TGA GAAGATGGTG
          CGTGAGATGG AGGGCCTCGA GGCCTCAGGA TCCTCCTATG TGTGCACTCT
          TTGTGACTCC ACTCGGGCAG -AGGCCTCTG AAAAC-ATGG TGTTACATTC
          CGTCACCCGC AGTCATGAAG AGAACCTAGA TCGGTACGAA ATATGGAGAA
          CCAACCCTTT TTCTGAGTCT GTTGATGAGC TGCGAGACAG AGTTAAGGGG
          GTCTCTGCCA AGCCCTTCAT GGAGACCCAT TCCACACTGG ATGCATTGCA
          CTGTGACATT GGCAATGCCA CTGAGTTCTA CAAAATCTTC CAGGATGAGA
          TCGGAGAGGT GTACAAAGGG GTCAACCCCA GTCGGG-AGG AACGGCGCAG
          CTGGAGGGCA GCCCTAGATA AACAGCTGAG GAAGAAGTTG AAGCTGAGAC
          CGGTGATGAG GATGAATGGC -AACTATGCC CGGCGGCTAA TGACCCAAGA
          GGCTGTG-GA GGTGGTGTGT GAGCTGGTGC CCTCAGAGGA GAGGAGGGAG
          GCCCTGAGGG AGCTCATAAG GCTCTACCTC CAGATGAAG- CCTGTTTGGC
          GCTCCTCCTG CCCTGCCAAG GAGTGCCCCG ACCAGCTGTG -TCGCTACAG
          CT-TTAACTC CCAGCGCTTT GCTGACATTC TCTCCTC-TA CATTTAAATA
          TAGGTATGAT GGAAAGATAA CCAATTACCT GCACAAGACC CTGGCCCATG
          T-GCCTGAAA TCATAGAGAG AGA-CGGATC CATAGGAGCT TGGGCCAGCG
          AAGGAAA--- ---------- ---------- ---------- ----------
          ---------- ---------- ---------- ---------- ----------
          ---------- ---------- ---------- ---------- ----------
          ---------- ---------- ---------- ---------- ----------
          ---------- ---------- ---------- ---------- ----------
          ---------- ---------- ---------- ---------- ----------
          ---------- ---------- ---------- ---------- ----------
          ---------- ---------- ---------- ---------- ----------
          ---------- ---------- ---------- ---------- ----------
          ---------- ---------- ---------- ---------- ----------
          ---------- ---------- ---------- ---------- ----------
          ---------- ---------- ---------- ---------- ----------
          ---------- ---------- ---------- ---------- ----------
          ---------- ---------- ---------- ---------- ----------
          ---------- ---------- ---------- ---------- ----------
          ---------- ---------- ---------- ---------- ----------
          ---------- ---------- ---------- ---------- ----------
          ---------- ---------- ---------- ---------- ----------
          ---------- ---------- ---------- ---------- ----------
          ---------- ---------- ---------- ---------- ----------
          ---------- ---------- ---------- ---------- ----------
          ---------- ---------- ---------- ---------- ----------
          ---------- ---------- ---------- ---------- ----------
          ---------- ---------- ---------- ---------- ----------
          ---------- ---------- ---------- ---------- ----------
          ---------- ---------- ---------- ---------- ----------
          ---------- ---------- ---------- ---------- ----------
          ---------- ---------- ---------- ---------- ----------
          ---------- ---------- ---------- ---------- ----------
          ---------- ---------- ---------- ---------- ----------
          ---------- ---------- ---------- ---------- ----------
          ---------- ---------- ---------- ---------- ----------
          ---------- ---------- ---------- ---------- ----------
          ---------- ---------- ---------- ---------- ----------
          ---------- ---------- ---------- ---------- ----------
          ---------- ---------- ---------- ---------- ----------
          ---------- ---------- ---------- ---------- ----------
          ---------- ---------- ---------- ---------- ----------
          ---------- ---------- ---------- ---------- ----------
          ---------- ---------- ---------- ---------- ----------
          ---------- ---------- ---------- ---------- ----------
          ---------- ---------- ---------- ---------- ----------
          ---------- ---------- ---------- ---------- ----------
          ---------- ---------- ---------- ---------- ----------
          ---------- ---------- ---------- ---------- ----------
          ---------- ---------- ---------- ---------- ----------
          ---------- ---------- ---------- ---------- ----------
          ---------- ---------- ---------- ---------- ----------
          ---------- ---------- ---------- ---------- ----------
          ---------- ---------- ----------
Etheos006 ---------- ---------- ---------- ---------- ----------
          ---------- ---------- ---------- ---------- ----------
          ---------- ---------- ---------- ---------- ----------
          ---------- ---------- ---------- ---------- ----------
          ---------- ---------- ---------- ---------- ----------
          ---------- ---------- ---------- ---------- ----------
          ---------- ---------- ---------- ---------- ----------
          ---------- ---------- ---------- ---------- ----------
          ---------- ---------- ---------- ---------- ----------
          ---------- ---------- ---------- ---------- ----------
          ---------- ---------- ---------- ---------- ----------
          ---------- ---------- ---------- ---------- ----------
          ---------- ---------- ---------- ---------- ----------
          ---------- ---------- ---------- ---------- ----------
          ---------- ---------- ---------- ---------- ----------
          ---------- ---------- ---------- ---------- ----------
          ---------- ---------- ---------- ---------- ----------
          ---------- ---------- ---------- ---------- ----------
          ---------- ---------- ---------- ---------- ----------
          ---------- ---------- ---------- ---------- ----------
          ---------- ---------- ---------- ---------- ----------
          ---------- ---------- ---------- ---------- ----------
          ---------- ---------- ---------- ---------- ----------
          ---------- ---------- ---------- ---------- ----------
          ---------- ---------- ---------- ---------- ----------
          ---------- ---------- ---------- ---------- ----------
          -------GGA GCTGGGTCCG TGGTTAAGAG GAGGACCGGT GGTCGCAAGA
          AGTCCGCTGA GGGGCAGGTG GATGGAGCAG ATGATATGAG CACCACTTCT
          TCGTCAGGTG ACAGTGGAGA TGATGAAGAG AGTGGCATGA AACAGAGGGG
          TAAAGACCCT TACTACTACA ACTTCACTCG AACAATAATT AACCCTAGTG
          AGGGCCTACC ATCTATAGAA GGGATAGATC AGTGTCTGGG AAGGGGATCT
          CAGCTTCAGC GCTTTCTAAA AGAC-GAGGA GCAGCAACAG CAGAGGGCTC
          AAGGAAAAGC TGAAGAGGAC ATGCTGAGTG CTCTGTAAGT ACACACTATA
          TTTTGATAAT TGTCTAGAAT TTTTTGTTGT TGCTAGAAAT TAGC-TTTCT
          CTAATAATCT GACATTTTCT TTTTGC--TG TTTGACAGCA CCCTAGGCAA
          GCAGCATATT GGCCAGCTCG ATGGCATTGA TGATGGCTCA GAGAGCGATA
          CCAGCATCTG CACCACCAGC ACCACCACCA CCACTACAGC GACCTCTTCT
          TCCACACCAC ATAAGAGCAC TCCTAAGAGA AGAGGCAGAG AAAGGCACAC
          TGAGAAACCT GACTCCCATG ACTCTAACAA GGAGGCTGAC AACAGCAGTG
          GAGCTGTCAG CGGCAACACG CGAGAAGGCA GAAAGAACCA GAAAGAAAAC
          TGTCTTCCT- ---------- ---------- ---------- ----------
          ---------- ---------- ---------- ---------- ----------
          ---------- ---------- ---------- ---------- ----------
          ---------- ---------- ---------- ---------- ----------
          ---------- ---------- ---------- ---------- ----------
          ---------- ---------- ---------- ---------- ----------
          ---------- ---------- ---------- ---------- ----------
          ---------- ---------- ---------- ---------- ----------
          ---------- ---------- ---------- ---------- ----------
          ---------- ---------- ---------- ---------- ----------
          ---------- ---------- ---------- ---------- ----------
          ---------- ---------- ---------- ---------- ----------
          ---------- ---------- ---------- ---------- ----------
          ---------- ---------- ---------- ---------- ----------
          ---------- ---------- ---------- ---------- ----------
          ---------- ---------- ---------- ---------- ----------
          ---------- ---------- ---------- ---------- ----------
          ---------- ---------- ---------- ---------- ----------
          ---------- ---------- ---------- ---------- ----------
          ---------- ---------- ---------- ---------- ----------
          ---------- ---------- ---------- ---------- ----------
          ---------- ---------- ---------- ---------- ----------
          ---------- ---------- ---------- ---------- ----------
          ---------- ---------- ---------- ---------- ----------
          ---------- ---------- ---------- ---------- ----------
          ---------- ---------- ---------- ---------- ----------
          ---------- ---------- ---------- ---------- ----------
          ---------- ---------- ---------- ---------- ----------
          ---------- ---------- ---------- ---------- ----------
          ---------- ---------- ---------- ---------- ----------
          ---------- ---------- ---------- ---------- ----------
          ---------- ---------- ---------- ---------- ----------
          ---------- ---------- ---------- ---------- ----------
          ---------- ---------- ---------- ---------- ----------
          ---------- ---------- ---------- ---------- ----------
          ---------- ---------- ----------
Etheos007 ---------- ---------- ---------- ---------- ----------
          ---------- ---------- ---------- ---------- ----------
          ---------- ---------- ---------- ---------- ----------
          ---------- ---------- ---------- ---------- ----------
          ---------- ---------- ---------- ---------- ----------
          ---------- ---------- ---------- ---------- ----------
          ---------- ---------- ---------- ---------- ----------
          ---------- ---------- ---------- ---------- ----------
          ---------- ---------- ---------- ---------- ----------
          ---------- ---------- ---------- ---------- ----------
          ---------- ---------- ---------- ---------- ----------
          ---------- ---------- ---------- ---------- ----------
          ---------- ---------- ---------- ---------- ----------
          ---------- ---------- ---------- ---------- ----------
          ---------- ---------- ---------- ---------- ----------
          ---------- ---------- ---------- ---------- ----------
          ---------- ---------- ---------- ---------- ----------
          ---------- ---------- ---------- ---------- ----------
          ---------- ---------- ---------- ---------- ----------
          ---------- ---------- ---------- ---------- ----------
          ---------- ---------- ---------- ---------- ----------
          ---------- ---------- ---------- ---------- ----------
          ---------- ---------- ---------- ---------- ----------
          ---------- ---------- ---------- ---------- ----------
          ---------- ---------- ---------- ---------- ----------
          ---------- ---------- ---------- ---------- ----------
          ---------- ---------- ---------- ---------- ----------
          ---------- ---------- ---------- ---------- ----------
          ---------- ---------- ---------- ---------- ----------
          ---------- ---------- ---------- ---------- ----------
          ---------- ---------- ---------- ---------- ----------
          ---------- ---------- ---------- ---------- ----------
          ---------- ---------- ---------- ---------- ----------
          ---------- ---------- ---------- ---------- ----------
          ---------- ---------- ---------- ---------- ----------
          ---------- ---------- ---------- ---------- ----------
          ---------- ---------- ---------- ---------- ----------
          ---------- ---------- ---------- ---------- ----------
          ---------- ---------- ---------- ---------- ----------
          ---------- ---------- ---------- ---------- ----------
          ---------- ---------- ---------- ---------- ----------
          ---------- ---------- ---------- ---------- ----------
          ---------- ---------- ---------- ---------- ----------
          ---------- ---------- ---------- ---------- ----------
          ---------- ---------- ---------- ---------- ----------
          ---------- ---------- ---------- ---------- ----------
          ---------- ---------- ---------- ---------- ----------
          ---------- ---------- ---------- ---------- ----------
          ---------- ---------- ---------- ---------- ----------
          ---------- ---------- ---------- ---------- ----------
          ---------- ---------- ---------- ---------- ----------
          ---------- ---------- ---------- ---------- ----------
          ---------- ---------- ---------- ---------- ATGGCAAGCC
          TACGAAAAAC CCATCCACTA CTAAAAATTG CAAACAACGC ACTTGTTGAT
          CTCCCTGCCC CCTCGAATAT TTCAGTGTGA TGAAACTTCG GTTCTCTTCT
          GGGGCTTTGT TTAATTACCC AAATCCTCAC GGGCCTCTTC TTAGCAATAC
          ATTATACCGC CGACATCGCA ACAGCTTTTT CATCTGTAGC ACACATCTGT
          CGGGATGTCA ATTACGGGTG GCTTATTCGC AATATCCATG CCAACGGAGC
          ATCCTTCTTC TTCATTTGTA TCTACATGCA TATTGGACGG GGCCTATACT
          ACGGCTCCTA CCTCTATAAA GAAACGTGAA ACATCGGAGT CGTTCTTCTT
          CTTTTAGTTA TGATAACTGC CTTTGTCGGT TATGTTCTCC CCTGAGGGCA
          GATGTCATTC TGGGGTGCCA CCGTCATTAC CAACCTTCTA TCCGCAGTAC
          CTTACGTAGG CAACACCCTC GTTCAATGGA TCTGGGGGGG TTTTTCCGTA
          GACAACGCTA CCCTCACTCG GTTCTTCGCT TTCCACTTTC TCTTCCCATT
          CGTAATTGCC GGTGCCACTC TCATTCATCT TCTCTTCCTT CACGAGACAG
          GCTCGAATAA CCCCTTAGGT TTAAACTCCG ACGCCGACAA GGTATCTTTC
          CACCCCTACT TCTCCTACAA AGATCTTCTG GGCTTTGCCG TACTACTTAT
          TGCTCTTACA GCCCTTGCTC TCTTCTCCCC CAATCTGCTG GGGGATCCTG
          ATAACTTCAC GCCTGCAAAT CCCCTTGTTA CACCCCCACA TATTAAACCT
          GAGTGGTATT TCCTCTTTGC CTACGCGATC CTACGCTCTA TCCCAAATAA
          ACTGGGCGGG GTTTTGGCCT TGCTAGCCTC GATCCTAGTG TTAATGGTGG
          TCCCTATTCT CCACACCTCG AAACAGCGAG GGATTACATT TCGCCCCCTC
          TCGCAATTCC TCTTCTGGAC TTTAATTGCA GACGTTGCCA TCCTCACCTG
          GATTGGGGGA ATGCCCGTCG AACACCCCTT TATTATCATT GGCCAAGTCG
          CCTCTTTCCT ATACTTTTTC CTTTTCCTCT TCCTCGCCCC ACTAGCCGGG
          TGAGTGGAGA ATAAAGCCCT CGGATGAGCC
Etheos008 ---------- ---------- ---------- ---------- ----------
          ---------- ---------- ---------- ---------- ----------
          ---------- ---------- ---------- ---------- ----------
          ---------- ---------- ---------- ---------- ----------
          ---------- ---------- ---------- ---------- ----------
          ---------- ---------- ---------- ---------- ----------
          ---------- ---------- ---------- ---------- ----------
          ---------- ---------- ---------- ---------- ----------
          ---------- ---------- ---------- ---------- ----------
          ---------- ---------- ---------- ---------- ----------
          ---------- ---------- ---------- ---------- ----------
          ---------- ---------- ---------- ---------- ----------
          ---------- ---------- ---------- ---------- ----------
          ---------- ---------- ---------- ---------- ----------
          ---------- ---------- ---------- ---------- ----------
          ---------- ---------- ---------- ---------- ----------
          ---------- ---------- ---------- ---------- ----------
          ---------- ---------- ---------- ---------- ----------
          ---------- ---------- ---------- ---------- ----------
          ---------- ---------- ---------- ---------- ----------
          ---------- ---------- ---------- ---------- ----------
          ---------- ---------- ---------- ---------- ----------
          ---------- ---------- ---------- ---------- ----------
          ---------- ---------- ---------- ---------- ----------
          ---------- ---------- ---------- ---------- ----------
          ---------- ---------- ---------- ---------- ----------
          ---------- ---------- ---------- ---------- ----------
          ---------- ---------- ---------- ---------- ----------
          ---------- ---------- ---------- ---------- ----------
          ---------- ---------- ---------- ---------- ----------
          ---------- ---------- ---------- ---------- ----------
          ---------- ---------- ---------- ---------- ----------
          ---------- ---------- ---------- ---------- ----------
          ---------- ---------- ---------- ---------- ----------
          ---------- ---------- ---------- ---------- ----------
          ---------- ---------- ---------- ---------- ----------
          ---------- ---------- ---------- ---------- ----------
          ---------- ---------- ---------- ---------- ----------
          ---------- ---------- ---------- ---------- ----------
          ---------- ---------- ---------- ---------- ----------
          ---------- ---------- ---------- ---------- ----------
          ---------- ---------- ---------- ---------- ----------
          ---------- ---------- ---------- ---------- ----------
          ---------- ---------- ---------- ---------- ----------
          ---------- ---------- ---------- ---------- ----------
          ---------- ---------- ---------- ---------- ----------
          ---------- ---------- ---------- ---------- ----------
          ---------- ---------- ---------- ---------- ----------
          ---------- ---------- ---------- ---------- ----------
          ---------- ---------- ---------- ---------- ----------
          ---------- ---------- ---------- ---------- ----------
          ---------- ---------- ---------- ---------- ----------
          ---------- ---------- ---------- ---------- ATGGCAAGCC
          TACGAAAAAC CCATCCACTA CTAAAAATTG CAAACAACGC ACTTGTTGAT
          CTCCCTGCCC CCTCGAATAT TTCAGTGTGA TGAAACTTCG GTTCTCTTCT
          GGGGCTTTGT TTAATTACCC AAATCCTCAC GGGCCTCTTC TTAGCAATAC
          ATTATACCGC CGACATCGCA ACAGCTTTTT CATCTGTAGC ACACATCTGT
          CGGGATGTCA ATTACGGGTG GCTTATTCGC AATATCCATG CCAACGGAGC
          ATCCTTCTTC TTCATTTGTA TCTACATGCA TATTGGACGG GGCCTATACT
          ACGGCTCCTA CCTCTATAAA GAAACGTGAA ACATCGGAGT CGTTCTTCTT
          CTTTTAGTTA TGATAACTGC CTTTGTCGGT TATGTTCTCC CCTGAGGGCA
          GATGTCATTC TGGGGTGCCA CCGTCATTAC CAACCTTCTA TCCGCAGTAC
          CTTACGTAGG CAACACCCTC GTTCAATGGA TCTGGGGGGG TTTTTCCGTA
          GACAACGCTA CCCTCACTCG GTTCTTCGCT TTCCACTTCC TCTTCCCATT
          CGTAATTGCC GGTGCCACTC TCATTCATCT TCTCTTCCTT CACGAGACAG
          GCTCGAATAA CCCCTTAGGT TTAAACTCCG ACGCCGACAA GGTATCTTTC
          CACCCCTACT TCTCCTACAA AGATCTTCTG GGCTTTGCCG TACTACTTAT
          TGCTCTTACA GCCCTTGCTC TCTTCTCCCC CAATCTGCTG GGGGATCCTG
          ATAACTTCAC GCCTGCAAAT CCCCTTGTTA CACCCCCACA TATTAAACCT
          GAGTGGTATT TCCTCTTTGC CTACGCGATC CTACGCTCTA TCCCAAATAA
          ACTGGGCGGG GTTTTGGCCT TGCTAGCCTC GATCCTAGTG TTAATGGTGG
          TCCCTATTCT CCACACCTCG AAACAGCGAG GGATTACATT TCGTCCCCTC
          TCGCAATTCC TCTTCTGGAC TTTAATTGCA GACGTTGCCA TCCTCACCTG
          GATTGGGGGA ATGCCCGTCG AACACCCCTT TATTATCATT GGCCAAGTCG
          CCTCTTTCCT ATACTTTTTC CTTTTCCTCT TCCTCGCCCC ACTAGCCGGG
          TGAGTGGAGA ATAAAGCCCT CGGATGAGCC
Etheos009 ---------- ---------- ---------- ---------- ----------
          ---------- ---------- ---------- ---------- ----------
          ---------- ---------- ---------- ---------- ----------
          ---------- ---------- ---------- ---------- ----------
          ---------- ---------- ---------- ---------- ----------
          ---------- ---------- ---------- ---------- ----------
          ---------- ---------- ---------- ---------- ----------
          ---------- ---------- ---------- ---------- ----------
          ---------- ---------- ---------- ---------- ----------
          ---------- ---------- ---------- ---------- ----------
          ---------- ---------- ---------- ---------- ----------
          ---------- ---------- ---------- ---------- ----------
          ---------- ---------- ---------- ---------- ----------
          ---------- ---------- ---------- ---------- ----------
          ---------- ---------- ---------- ---------- ----------
          ---------- ---------- ---------- ---------- ----------
          ---------- ---------- ---------- ---------- ----------
          ---------- ---------- ---------- ---------- ----------
          ---------- ---------- ---------- ---------- ----------
          ---------- ---------- ---------- ---------- ----------
          ---------- ---------- ---------- ---------- ----------
          ---------- ---------- ---------- ---------- ----------
          ---------- ---------- ---------- ---------- ----------
          ---------- ---------- ---------- ---------- ----------
          ---------- ---------- ---------- ---------- ----------
          ---------- ---------- ---------- ---------- ----------
          ---------- ---------- ---------- ---------- ----------
          ---------- ---------- ---------- ---------- ----------
          ---------- ---------- ---------- ---------- ----------
          ---------- ---------- ---------- ---------- ----------
          ---------- ---------- ---------- ---------- ----------
          ---------- ---------- ---------- ---------- ----------
          ---------- ---------- ---------- ---------- ----------
          ---------- ---------- ---------- ---------- ----------
          ---------- ---------- ---------- ---------- ----------
          ---------- ---------- ---------- ---------- ----------
          ---------- ---------- ---------- ---------- ----------
          ---------- ---------- ---------- ---------- ----------
          ---------- ---------- ---------- ---------- ----------
          ---------- ---------- ---------- ---------- ----------
          ---------- ---------- ---------- ---------- ----------
          ---------- ------TTGG CCTCTTCCTT GGCCGTCGTT GACAGAGGTT
          AGTCGTGCYA CTTTTCACAG CACTAGCTTT TCTATACTAA AATGTGTTTT
          AATGTYGTTT AATTCTCGGT GTACACCTAC CGTGTACACC GTAAGGCTTT
          GATACGTTAG ATGATGKGGT TTGTGTCGGC GGATGGCTGT TTATTATGAC
          AAAATAAAGC GTAGTAYAGA AGCTCCTGTG AATAGTGTTC TCGTATCAGG
          GAGTAACGGC AGCTAGCAGG CCGTGCAYGT GTTCAGGGAA CAGCTAACTT
          ATACCAGAGA AGCAAGGAGA CTAAATATGT AATATGTGTG TAGCGTGGCT
          GTGTTTTGTG TCTT-GGGGG TAATACATYT TT-CCCCCAG CTGTTCCATA
          AATTTGCTAT CCTT--GACT TAGCAACCTG CTCCTGGTTA GCATTTAGCC
          TAGCCAATGT ACATGCTGGC TTGATAGAGC TCCTCCAGRA TACATGTCSA
          GTTACKTGTG TTAAGTTAAA GGTGCAATGC AATCCGTATA TGTAACCCCR
          TRTGTC---- -TTTTATTTC TCTTTCAGAC ACAAAGGCCA ----------
          ---------- ---------- ---------- ---------- ----------
          ---------- ---------- ---------- ---------- ----------
          ---------- ---------- ---------- ---------- ----------
          ---------- ---------- ---------- ---------- ----------
          ---------- ---------- ---------- ---------- ----------
          ---------- ---------- ---------- ---------- ----------
          ---------- ---------- ---------- ---------- ----------
          ---------- ---------- ---------- ---------- ----------
          ---------- ---------- ---------- ---------- ----------
          ---------- ---------- ---------- ---------- ----------
          ---------- ---------- ---------- ---------- ----------
          ---------- ---------- ---------- ---------- ----------
          ---------- ---------- ---------- ---------- ----------
          ---------- ---------- ---------- ---------- ----------
          ---------- ---------- ---------- ---------- ----------
          ---------- ---------- ---------- ---------- ----------
          ---------- ---------- ---------- ---------- ----------
          ---------- ---------- ---------- ---------- ----------
          ---------- ---------- ---------- ---------- ----------
          ---------- ---------- ---------- ---------- ----------
          ---------- ---------- ---------- ---------- ----------
          ---------- ---------- ---------- ---------- ----------
          ---------- ---------- ----------
Etheos010 ---------- ---------- ---------- ---------- ----------
          ---------- ---------- ---------- ---------- ----------
          ---------- ---------- ---------- ---------- ----------
          ---------- ---------- ---------- ---------- ----------
          ---------- ---------- ---------- ---------- ----------
          ---------- ---------- ---------- ---------- ----------
          ---------- ---------- ---------- ---------- ----------
          ---------- ---------- ---------- ---------- ----------
          ---------- ---------- ---------- ---------- ----------
          ---------- ---------- ---------- ---------- ----------
          ---------- ---------- ---------- ---------- ----------
          ---------- ---------- ---------- ---------- ----------
          ---------- ---------- ---------- ---------- ----------
          ---------- ---------- ---------- ---------- ----------
          ---------- ---------- ---------- ---------- ----------
          ---------- ---------- ---------- ---------- ----------
          ---------- ---------- ---------- ---------- ----------
          ---------- ---------- ---------- ---------- ----------
          ---------- ---------- ---------- ---------- ----------
          ---------- ---------- ---------- ---------- ----------
          ---------- ---------- ---------- ---------- ----------
          ---------- ---------- ---------- ---------- ----------
          ---------- ---------- ---------- ---------- ----------
          ---------- ---------- ---------- ---------- ----------
          ---------- ---------- ---------- ---------- ----------
          ---------- ---------- ---------- ---------- ----------
          ---------- ---------- ---------- ---------- ----------
          ---------- ---------- ---------- ---------- ----------
          ---------- ---------- ---------- ---------- ----------
          ---------- ---------- ---------- ---------- ----------
          ---------- ---------- ---------- ---------- ----------
          ---------- ---------- ---------- ---------- ----------
          ---------- ---------- ---------- ---------- ----------
          ---------- ---------- ---------- ---------- ----------
          ---------- ---------- ---------- ---------- ----------
          ---------- ---------- ---------- ---------- ----------
          ---------- ---------- ---------- ---------- ----------
          ---------- ---------- ---------- ---------- ----------
          ---------- ---------- ---------- ---------- ----------
          ---------- ---------- ---------- ---------- ----------
          ---------- ---------- ---------- ---------- ----------
          ---------- ------TTGG CCTCTTCCTT GGCCGTCGTT GACAGAGGTT
          AGTCGTGCTG CTTTTCACAG CACTAGCTTT TCTATRCTAA AATGTGTTTT
          AATGTTGTTT AATTCTCGGT GTACACCTAC CGTGTACACC GTAAGGCTTT
          GATACGTTAG ATGATGTGGT TTGTGTCGGC GGATGGCTGT TTATTATGAC
          AAAATAAAGC GTAGTAYAGA AGCTCCTGTG AATAGTGTTC TCGTATWAGG
          GAGTAACGGC AGCTAGCAGG CCGTGCATGT GTTCAGGGAA CAGCTAACTT
          ATACCAGAGA AGCAAGGAGA CTAAATATGG AATATGTGTG TAGCGTGGCT
          GTGTTTTGTG TCTT-GGGGG TAATACATTT TT-CCCCCAG CTGTTCAATA
          AATTTGCTAT CCTT--GACT TAGCAACCTG CTCCTGGTTA GCATTTAGCC
          TAGCCAATGT ACATGCTGGC TTGATAGAGC TCCTCCAGGA TACATGTCAA
          GTTACGTGTG TTAAGTTAAA GGTGCAATGC AATCCGTATA TGTAACCCCA
          TGTGTC---- -TTTTATTTC TCTTTCAGAC ACAAAGGCCA ----------
          ---------- ---------- ---------- ---------- ----------
          ---------- ---------- ---------- ---------- ----------
          ---------- ---------- ---------- ---------- ----------
          ---------- ---------- ---------- ---------- ----------
          ---------- ---------- ---------- ---------- ----------
          ---------- ---------- ---------- ---------- ----------
          ---------- ---------- ---------- ---------- ----------
          ---------- ---------- ---------- ---------- ----------
          ---------- ---------- ---------- ---------- ----------
          ---------- ---------- ---------- ---------- ----------
          ---------- ---------- ---------- ---------- ----------
          ---------- ---------- ---------- ---------- ----------
          ---------- ---------- ---------- ---------- ----------
          ---------- ---------- ---------- ---------- ----------
          ---------- ---------- ---------- ---------- ----------
          ---------- ---------- ---------- ---------- ----------
          ---------- ---------- ---------- ---------- ----------
          ---------- ---------- ---------- ---------- ----------
          ---------- ---------- ---------- ---------- ----------
          ---------- ---------- ---------- ---------- ----------
          ---------- ---------- ---------- ---------- ----------
          ---------- ---------- ---------- ---------- ----------
          ---------- ---------- ----------
Etheos011 ATGGAATCTC TGGATGGGCT TCCTTCGGTG GATGACTTCC CAGCTGACAC
          CATCACTCGG CGGTTTCGTT ATGATGTGGC ACTCGTGTCC GCA-TTAAAG
          GATCTGGAGG AGGACATCAT GGAAGGGCTG AGAGAGAGTG GGATGGAAGA
          CAGTGCTTGC ACCTCAGGCT TC-AGTGTCA TGATCAAGGA ATCCTGTGAT
          GGCATGGGCG ATGTCAGCGA GAAGCACGGT GGAGGACCAG CTGTTCCTGA
          GAAGGCTGTA CGCTTTTCTA -TCACTATTA TGTCTGTCTC TGTCATAGCA
          GACGAGGAGG AGAA-AGAGG TTACCATCTT CACTGAGCCA AAACCAAACT
          CAGAACTGTC CTGTAAGCCC CTTTGCCTGA TGTT-TGTGG ATGAGTCAGA
          CCATGAGACG CTGACAGCCG TCCTGGGG-C CTATAGTTGC AGAGC-G-TA
          ATGCAATGAA AGAGAGCAGG CTCATCATAT CCATGGGTGG ACTACC-TCG
          CTCCTTTCGC TTTCACTTCC GAGGCACGGG ATATGA-TGA GAAGATGGTG
          CGTGAGATGG AGGGCCTCGA GGCCTCAGGA TCCTCCTATG TGTGCACTCT
          TTGTGACTCC ACTCGGGCAG -AGGCCTCTG AAAAC-ATGG TGTTACATTC
          CGTCACCCGC AGTCATGAAG AGAACCTAGA TCGGTACGAA ATATGGAGAA
          CCAACCCTTT TTCTGAGTCT GTTGATGAGC TGCGAGACAG AGTTAAGGGG
          GTCTCTGCCA AGCCCTTCAT GGAGACCCAT TCCACACTGG ATGCATTGCA
          CTGTGACATT GGCAATGCCA CTGAGTTCTA CAAAATCTTC CAGGATGAGA
          TCGGAGAGGT GTACAAAGGG GTCAACCCCA GTCGGG-AGG AACGGCGCAG
          CTGGAGGGCA GCCCTAGATA AACAGCTGAG GAAGAAGTTG AAGCTGAGAC
          CGGTGATGAG GATGAATGGC -AACTATGCC CGGCGGCTAA TGACCCAAGA
          GGCTGTGAGA GGTGGTGTGT GAGCTGGTGC CCTCAGAGGA GAGGAGGGAG
          GCCCTGAGGG AGCTCATAAG GCTCTACCTC CAGATGAAG- CCTGTTTGGC
          GCTCCTCCTG CCCTGCCAAG GAGTGCCCCG ACCAGCTGTG -TCGCTACAG
          CT-TTAACTC CCAGCGCTTT GCTGACATTC TCTCCTC-TA CATTTAAATA
          TAGGTATGAT GGAAAGATAA CCAATTACTT GCACAAGACC CTGGCCCATG
          T-GCCTGAAA TCATAGAGAG AGA-TGGATC CATAGGAGCT TGGGCCAGCG
          AAGGA----- ---------- ---------- ---------- ----------
          ---------- ---------- ---------- ---------- ----------
          ---------- ---------- ---------- ---------- ----------
          ---------- ---------- ---------- ---------- ----------
          ---------- ---------- ---------- ---------- ----------
          ---------- ---------- ---------- ---------- ----------
          ---------- ---------- ---------- ---------- ----------
          ---------- ---------- ---------- ---------- ----------
          ---------- ---------- ---------- ---------- ----------
          ---------- ---------- ---------- ---------- ----------
          ---------- ---------- ---------- ---------- ----------
          ---------- ---------- ---------- ---------- ----------
          ---------- ---------- ---------- ---------- ----------
          ---------- ---------- ---------- ---------- ----------
          ---------- ---------- ---------- ---------- ----------
          ---------- ------TTGG CCTCTTCCTT GGCCGTCGTT GACAGAGGTT
          AGTCGTGCTG CTTTTCACAG CACTAGCTTT TCTATGCTAA AATGTGTTTT
          AATGTTGTTT AATTCTCGGT GTACACCTAC CGTGTACACC GTAAGGCTTT
          GATACGTTAG ATGATGTGGT TTGTGTCGGC GGATGGCTGT TTATTATGAC
          RAAATAAAGC GTAGTAYAGA AGCTCCTGTG AATAGTGTTC TCGTATCAGG
          GAGTAACGGC AGCTAGCAGG CCGTGCATGT GTTCAGGGAA CAGCTAACTT
          ATACCAGAGA AGCAAGGAGA CTAAATATGT AATATGTGTG TAGCGTGGCT
          GTGTTTTGTG TCTT-GGGGG TAATACATTT TT-CCCCCAG CTGTTCCATA
          AATTTGCTAT CCTT--GACT TAGCAACCTG CTCCTGGTTA GCATTTAGCC
          TAGCCAATGT ACATGCTGGC TTGATAGAGC TCCTCCAGGA TACATGTCTA
          GTTACGTGTG TTAAGTTAAA GGTGCAATGC AATCCGTATA TGTAACCCCR
          TGTGTC---- -TTTTATTTC TCTTTCAGAC ACAAAGGCCA ----------
          ---------- ---------- ---------- ---------- ----------
          ---------- ---------- ---------- ---------- ----------
          ---------- ---------- ---------- ---------- ----------
          ---------- ---------- ---------- ---------- ----------
          ---------- ---------- ---------- ---------- ----------
          ---------- ---------- ---------- ---------- ----------
          ---------- ---------- ---------- ---------- ----------
          ---------- ---------- ---------- ---------- ----------
          ---------- ---------- ---------- ---------- ----------
          ---------- ---------- ---------- ---------- ----------
          ---------- ---------- ---------- ---------- ----------
          ---------- ---------- ---------- ---------- ----------
          ---------- ---------- ---------- ---------- ----------
          ---------- ---------- ---------- ---------- ----------
          ---------- ---------- ---------- ---------- ----------
          ---------- ---------- ---------- ---------- ----------
          ---------- ---------- ---------- ---------- ----------
          ---------- ---------- ---------- ---------- ----------
          ---------- ---------- ---------- ---------- ----------
          ---------- ---------- ---------- ---------- ----------
          ---------- ---------- ---------- ---------- ----------
          ---------- ---------- ---------- ---------- ----------
          ---------- ---------- ----------
Etheos012 ATGGAATCTC TGGATGGGCT TCC-TCGGTG GATGACTTCC CAGCTGACAC
          CATCACTCGG CGGTTTCGTT ATGATGTGGC ACTGGTGTCC GCA-TTAAAG
          GATCTGGAGG AGGACATCAT GGAAGGGCTG AGAGAGAGTG GGATGGAAGA
          CAGTGCTTGC ACCTCGGGCT TC-AGTGTCA TGATCAAGGA ATCCTGTGAT
          GGCATGGGTG ATGTCAGCGA GAAGCACGGT GGAGGACCAG CTGTTCCTGA
          GAAGGCTGTA CGTTTTTCTA -TCACTATTA TGTCTGTCTC TGTCATAGCA
          GACGAGGAGG AGAA-AGAGG TTACCATCTT CACTGAGCCA AAACCAAACT
          CAGAACTGTC CTGTAAGCCC CTTTGCCTGA TGTT-TGTGG ATGAGTCAGA
          CCATGAGACG CTGACAGCCG TCCTGGGG-C CTATAGTTGC AGAGC-G-AA
          ATGCAATGAA AGAGAGCAGG CTCATCATAT CCATGGGTGG ACTACC-TCG
          CTCCTTTCGC TTTCACTTCC GAGGCACGGG ATATGA-TGA GAAGATGGTG
          CGTGAGATGG AGGGCCTCGA GGCCTCAGGA TCCTCCTATG TGTGCACTCT
          TTGTGACTCC ACTCGGGCAG -AGGCCTCTG AAAAC-ATGG TGTTACATTC
          CGTTACCCGC AGTCATGAAG AGAACCTAGA TCGGTATGAA ATATGGAGAA
          CCAACCCTTT TTCTGAGTCT GTTGATGAGC TGCGAGACAG AGTCAAGGGG
          GTCTCTGCCA AGCCCTTCAT GGAGACCCAT TCCACACTGG ATGCATTGCA
          CTGTGACATT GGCAATGCCA CTGAGTTCTA CAAAATCTTC CAGGATGAGA
          TTGGAGAGGT GTACAAAGGG GTCAACCCCA GTCGGG-AGG AACGGCGCAG
          CTGGAGGGCA GCCCTAGATA AACAGCTGAG GAAGAAGTTG AAGCTGAGAC
          CGGTGATGAG GATGAATGGC -AACTATGCC CGGCGGCTAA TGACCCAAGA
          GGCTGTG-GA CGTGGTGTGT GAGCTGGTGC CCTCAGAGGA GAGGAGGGAG
          GCCCTGAGGG AGCTCATAAG GCTCTACCTC CAGATGAAG- CCGGTTTGGC
          GCTCCTCCTG CCCTGCCAAG GAGTGCCCCG ACCAGCTGTG -CCGCTACAG
          CT-TTAACTC CCAGCGCTTT GCTGACATTC TCTCCTC-TA CATTTAAATA
          TAGGTATGAT GGGAAGATAA CCAATTACCT GCACAAGACC CTGGCCCATG
          T-GCCTGAAA TCATAGAGAG AGA-TGGATC CATAGGAGCT TGGGCCAGCG
          AAGGAAAGGA GCTGGGTCCG TGGTTAAAAG GAGGACCGGT GGTCGCAAGA
          AGTCCGCTGA GGGGCAGGTG GATGGAGCAG ATGATATGAG CACCTCTTCT
          TCGTCAGGGG ACAGTGGAGA TGATGAAGAG AGTGGCATGA AACAGAGGGG
          TAAAGACCCT TACTACTACA ACTTCACTCG AACAATAATT AACCCTAGTG
          AGGGCCTACC ATCTATAGAA GGGATAGATC AGTGTCTGGG AAGGGGATCT
          CAGCTTCAGC GCTTTCTTAA AGAC-GAGGA GCAGCAACAG CAGAGGGCTC
          AAGGAAAAGC TGAAGAGGAC ATGCTGAGTG CTCTGTAAGT ACACACTATA
          TTTTGATAAT TGTCTAGAAT TTTTTGTTGT TGCTAGAAAT TAGT-TTTCT
          CTAATAATCT GACATTTTGT TTTTGCTGTG TTTGACAGGA CCCTAGGCAA
          GCAGCATATT GGCCAGCTCG ATGGCATTGA TGATGGCTCA GAGAGCGATA
          CCAGCATCTG CACCACCAGC ACCACCACCA CCACTACAGC GACCTCTTCT
          TCCACACCAC ATAAGAGCAC TCCTAAGAGA AGGGGCAGAG AAAGGCACAC
          TGAGAAACCT GATTCCCATG ACTCTAACAA GGAGGCTGAC AACAGCAGTG
          GAGCTGTCAG CGGCAACACG CGAGAAGGCA GAAAGAACCA GAAAGAAAAC
          TGTCTTCCTC TAGGAGGCGG GGTCAAGTCC CAGCCGCAGA GTCAGG----
          ---------- ---------- ---------T GGCCGTCGTT GACAGAGGTT
          AGTCGTGCTA CTTTTCACAG CACTAGCTTT TCTATACTAA AATGTGTTTT
          AATGTTGTTT AATTCTC-GT GTACACCTAC CGTGTACACC GTAAGGCTTT
          GATACGTTAG ATGATGTGGT TTGTGTCGGC GGATGGCTGT TAAATATGAC
          AAAATAAAGC GTAGTATAGA AGCTCCTATG AGTAGTGTTC TCGTACCAGG
          GAGTAACGGT AGTTAGCAGG CCGGGCATGT GTTCAGGGAT CAGGTAACTC
          ATAATAGAGA AAGAAGGAGA CTAAATATGT AATATGTGTG TAGCGTGGCT
          GTGTTTTGTG TCTT--GGGG TAATACATTT TTGCCCCTAA CTGATCCATA
          AATCGGCTAT CCTTGCGACT TAGCAACCTG CTCCTGGTTA GCATTTAGCT
          TAGCCCATGT ACATGCTGGC TTGATAGAGC TCCTCCAGGA TACATGTCAA
          GTTACGTGTG TTAAGATAAA GGTGCAATGC ACTCCGTATA TGTAACGCCA
          TTTGTCTTTT TTTTTATTTC TCTTTCAGAC ATAAAGGCCA ATGGCAAGCC
          TACGAAAAAC CCACCCCCTA CTAAAAATTG CAAACAACGC ACTTGTTGAC
          CTTCCTGCCC CCTCAAATAT CTCAGTATGA TGAAACTTTG GCTCTCTTCT
          GGGACTCTGT TTAATTACCC AAATCCTTAC AGGCCTCTTC TTAGCAATAC
          ATTATACCGC CGATATCGCA ACAGCTTTTT CATCTGTTGC ACATATCTGT
          CGGGATGTCA ATTACGGCTG GCTTATCCGC AACATTCATG CCAACGGAGC
          ATCCTTCTTC TTTATTTGTA TTTATTTACA TATTGGACGA GGCCTATACT
          ACGGTTCCTA CCTATATAAG GAAACATGGA ACATTGGGGT TGTCCTTCTT
          CTCTTAGTTA TGATAACTGC TTTCGTTGGT TACGTCCTCC CCTGAGGGCA
          AATGTCATTC TGAGGTGCTA CCGTTATTAC TAACCTCCTG TCCGCAGTAC
          CTTACGTAGG TAATACACTC GTTCAATGGA TCTGAGGGGG CTTCTCCGTA
          GATAACGCCA CCCTCACTCG GTTCTTTGCC TTCCACTTTC TCTTTCCATT
          CGTAATTGCG GGCGCCACAC TCATTCATCT TCTCTTCCTT CACGAAACGG
          GCTCAAATAA CCCCTTAGGT TTAAATTCCG ACGCCGATAA AGTATCTTTT
          CACCCCTACT TCTCCTACAA GGATCTTCTG GGCTTTGCCG TTCTACTTAT
          TGCTCTTACA GCCCTTGCTC TCTTTTCCCC AAACCTGCTG GGGGATCCTG
          ATAACTTCAC CCCTGCCAAC CCGCTCGTCA CGCCTCCACA TATTAAGCCT
          GAGTGGTATT TCCTATTTGC CTACGCGATC CTCCGCTCCA TTCCAAATAA
          GCTAGGGGGA GTCTTGGCCT TATTAGCTTC GATTCTAGTA CTAATGCTAG
          TCCCTATTCT TCACACTTCC AAGCAGCGAG GAATTACATT CCGCCCCCTC
          TCCCAATTTT TGTTCTGGAC CTTAATTGCA GACGTCGCCA TCCTTACCTG
          AATCGGGGGA ATGCCCGTTG AACACCCCTT TATCATCATT GGTCAAGTCG
          CGTCTTTCCT TTACTTCTTA CTATTCCTCT TCCTCGCCCC ACTAGCCGGG
          TGGGTGGAGA ATAAAGCCCT TGGATGAGCC
Etheos013 ---------- ---------- ---------- ---------- ----------
          ---------- ---------- ---------- ---------- ----------
          ---------- ---------- ---------- ---------- ----------
          ---------- ---------- ---------- ---------- ----------
          ---------- ---------- ---------- ---------- ----------
          ---------- ---------- ---------- ---------- ----------
          ---------- ---------- ---------- ---------- ----------
          ---------- ---------- ---------- ---------- ----------
          ---------- ---------- ---------- ---------- ----------
          ---------- ---------- ---------- ---------- ----------
          ---------- ---------- ---------- ---------- ----------
          ---------- ---------- ---------- ---------- ----------
          ---------- ---------- ---------- ---------- ----------
          ---------- ---------- ---------- ---------- ----------
          ---------- ---------- ---------- ---------- ----------
          ---------- ---------- ---------- ---------- ----------
          ---------- ---------- ---------- ---------- ----------
          ---------- ---------- ---------- ---------- ----------
          ---------- ---------- ---------- ---------- ----------
          ---------- ---------- ---------- ---------- ----------
          ---------- ---------- ---------- ---------- ----------
          ---------- ---------- ---------- ---------- ----------
          ---------- ---------- ---------- ---------- ----------
          ---------- ---------- ---------- ---------- ----------
          ---------- ---------- ---------- ---------- ----------
          ---------- ---------- ---------- ---------- ----------
          ---------- ---------- ---------- ---------- ----------
          ---------- ---------- ---------- ---------- ----------
          ---------- ---------- ---------- ---------- ----------
          ---------- ---------- ---------- ---------- ----------
          ---------- ---------- ---------- ---------- ----------
          ---------- ---------- ---------- ---------- ----------
          ---------- ---------- ---------- ---------- ----------
          ---------- ---------- ---------- ---------- ----------
          ---------- ---------- ---------- ---------- ----------
          ---------- ---------- ---------- ---------- ----------
          ---------- ---------- ---------- ---------- ----------
          ---------- ---------- ---------- ---------- ----------
          ---------- ---------- ---------- ---------- ----------
          ---------- ---------- ---------- ---------- ----------
          ---------- ---------- ---------- ---------- ----------
          ---------- ---------- ---------- ---------- ----------
          ---------- ---------- ---------- ---------- ----------
          ---------- ---------- ---------- ---------- ----------
          ---------- ---------- ---------- ---------- ----------
          ---------- ---------- ---------- ---------- ----------
          ---------- ---------- ---------- ---------- ----------
          ---------- ---------- ---------- ---------- ----------
          ---------- ---------- ---------- ---------- ----------
          ---------- ---------- ---------- ---------- ----------
          ---------- ---------- ---------- ---------- ----------
          ---------- ---------- ---------- ---------- ----------
          ---------- ---------- ---------- ---------- ATGGCAAGCC
          TACGAAAAAC CCATCCACTA CTAAAAATTG CAAACAACGC ACTTGTTGAT
          CTCCCTGCCC CCTCGAATAT TTCGGTGTGA TGAAACTTCG GTTCTCTTCT
          GGGGCTTTGT TTAATTACCC AAATCCTCAC AGGCCTCTTC TTAGCAATAC
          ATTATACCGC CGACATCGCA ACAGCTTTTT CATCTGTAGC ACACATCTGT
          CGGGATGTCA ATTACGGGTG GCTTATCCGC AATATCCATG CCAACGGAGC
          ATCCTTCTTC TTCATTTGTA TCTACATGCA TATTGGACGG GGCCTATACT
          ACGGCTCCTA CCTCTATAAA GAAACGTGAA ACATCGGAGT CGTTCTTCTT
          CTTTTAGTTA TGATGACTGC CTTTGTCGGT TATGTTCTCC CCTGAGGACA
          GATGTCATTC TGGGGTGCCA CCGTCATTAC CAACCTTCTA TCCGCAGTAC
          CTTACGTGGG CAACACCCTC GTTCAATGGA TCTGGGGGGG TTTTTCCGTA
          GACAACGCTA CCCTCACTCG GTTCTTCGCT TTCCACTTTC TCTTCCCATT
          CGTAATTGCC GGTGCCACTC TCATTCATCT TCTCTTCCTT CACGAGACGG
          GCTCGAATAA CCCCTTAGGT TTAAACTCCG ACGCCGACAA GGTATCTTTC
          CACCCCTACT TCTCCTACAA AGATCTTCTG GGCTTTGCCG TACTACTTAT
          TGCTCTTACA GCCCTTGCTC TCTTCTCCCC CAATCTGCTG GGGGATCCTG
          ATAACTTCAC GCCTGCAAAT CCGCTTGTTA CACCCCCACA TATTAAGCCT
          GAGTGGTATT TCCTCTTTGC CTACGCGATC CTACGCTCTA TCCCAAATAA
          ACTGGGCGGG GTCTTGGCCT TGCTAGCCTC GATCCTTGTG TTAATGGTGG
          TCCCTATTCT CCACACCTCA AAACAGCGAG GGATTACATT TCGCCCCCTC
          TCGCAATTCC TCTTCTGGAC TTTAATTGCA GACGTTGCCA TCCTCACCTG
          GATTGGGGGA ATGCCCGTCG AACACCCCTT TATTATCATT GGCCAATTCG
          CCTCTTTCCT ATACTTTTTC CTTTTCCTCT TCCTCGCCCC ACTAGCCGGG
          TGAGTGGAGA ATAAAGCCCT CGGACGAGCC
Etheos014 ATGGAATCTC TGGATGGGCT TCC-TCGGTG GATGACTTCC CAGCTGACAC
          CATCACTCGG CGGTTTCGTT ATGATGTGGC ACTCGTGTCC GCA-TTAAAG
          GATCTGGAGG AGGACATCAT GGAAGGGCTG AGAGAGAGTG GGATGGAAGA
          CAGTGCTTGC ACCTCAGGCT TC-AGTGTCA TGATCAAGGA ATCCTGTGAT
          GGCATGGGCG ATGTCAGCGA GAAGCACGGT GGAGGACCAG CTGTTCCTGA
          GAAGGCTGTA CGCTTTTCTA GTCACTATTA TGTCTGTCTC TGTCATAGCA
          GACGAGGAGG AGAA-AGAGG TTACCATCTT CACTGAGCCA AAACCAAACT
          CAGAACTGTC CTGTAAGCCC CTTTGCCTGA TGTT-TGTGG ATGAGTCAGA
          CCATGAGACG CTGACAGCCG TCCTGGGG-C CTATAGTTGC AGAGC-G-TA
          ATGCAATGAA AGAGAGCAGG CTCATCATAT CCATGGGTGG ACTACC-TCG
          CTCCTTTCGC TTTCACTTCC GAGGCACGGG ATATGA-TGA GAAGATGGTG
          CGTGAGATGG AGGGCCTCGA GGCCTCAGGA TCCTCCTATG TGTGCACTCT
          TTGTGACTCC ACTCGGGCAG -AGGCCTCTG AAAAC-ATGG TGTTACATTC
          CGTCACCCGC AGTCATGAAG AGAACCTAGA TCGGTACGAA ATATGGAGAA
          CCAACCCTTT TTCTGAGTCT GTTGATGAGC TGCGAGACAG AGTTAAGGGG
          GTCTCTGCCA AGCCCTTCAT GGAGACCCAT TCCACACTGG ATGCATTGCA
          CTGTGACATT GGCAATGCCA CTGAGTTCTA CAAAATCTTC CAGGATGAGA
          TCGGAGAGGT GTACAAAGGG GTCAACCCCA GTCGGG-AGG AACGGCGCAG
          CTGGAGGGCA GCCCTAGATA AACAGCTGAG GAAGAAGTTG AAGCTGAGAC
          CGGTGATGAG GATGAATGGC -AACTATGCC CGGCGGCTAA TGACCCAAGA
          GGCTGTG-GA GGTGGTGTGT GAGCTGGTGC CCTCAGAGGA GAGGAGGGAG
          GCCCTGAGGG AGCTCATAAG GCTCTACCTC CAGATGAAG- CCTGTTTGGC
          GCTCCTCCTG CCCTGCCAAG GAGTGTCCCG ACCAGCTGTG -TCGCTACAG
          CT-TTAACTC CCAGCGCTTT GCTGACATTC TCTCCTC-TA CATTTAAATA
          TAGGTATGAT GGAAAGATAA CCAATTACCT GCACAAGACC CTGGCCCATG
          T-GCCTGAAA TCATAGAGAG AGA-TGGATC CATAGGAGCT TGGGCCAGCG
          AAGG------ ---------- ---------- ---------- ----------
          ---------- ---------- ---------- ---------- ----------
          ---------- ---------- ---------- ---------- ----------
          ---------- ---------- ---------- ---------- ----------
          ---------- ---------- ---------- ---------- ----------
          ---------- ---------- ---------- ---------- ----------
          ---------- ---------- ---------- ---------- ----------
          ---------- ---------- ---------- ---------- ----------
          ---------- ---------- ---------- ---------- ----------
          ---------- ---------- ---------- ---------- ----------
          ---------- ---------- ---------- ---------- ----------
          ---------- ---------- ---------- ---------- ----------
          ---------- ---------- ---------- ---------- ----------
          ---------- ---------- ---------- ---------- ----------
          ---------- ---------- ---------- ---------- ----------
          ---------- ---------- ---------- ---------- ----------
          ---------- ---------- ---------- ---------- ----------
          ---------- ---------- ---------- ---------- ----------
          ---------- ---------- ---------- ---------- ----------
          ---------- ---------- ---------- ---------- ----------
          ---------- ---------- ---------- ---------- ----------
          ---------- ---------- ---------- ---------- ----------
          ---------- ---------- ---------- ---------- ----------
          ---------- ---------- ---------- ---------- ----------
          ---------- ---------- ---------- ---------- ----------
          ---------- ---------- ---------- ---------- ----------
          ---------- ---------- ---------- ---------- ----------
          ---------- ---------- ---------- ---------- ----------
          ---------- ---------- ---------- ---------- ----------
          ---------- ---------- ---------- ---------- ----------
          ---------- ---------- ---------- ---------- ----------
          ---------- ---------- ---------- ---------- ----------
          ---------- ---------- ---------- ---------- ----------
          ---------- ---------- ---------- ---------- ----------
          ---------- ---------- ---------- ---------- ----------
          ---------- ---------- ---------- ---------- ----------
          ---------- ---------- ---------- ---------- ----------
          ---------- ---------- ---------- ---------- ----------
          ---------- ---------- ---------- ---------- ----------
          ---------- ---------- ---------- ---------- ----------
          ---------- ---------- ---------- ---------- ----------
          ---------- ---------- ---------- ---------- ----------
          ---------- ---------- ---------- ---------- ----------
          ---------- ---------- ---------- ---------- ----------
          ---------- ---------- ---------- ---------- ----------
          ---------- ---------- ---------- ---------- ----------
          ---------- ---------- ---------- ---------- ----------
          ---------- ---------- ---------- ---------- ----------
          ---------- ---------- ---------- ---------- ----------
          ---------- ---------- ----------
Etheos015 ---------- ---------- ---------- ---------- ----------
          ---------- ---------- ---------- ---------- ----------
          ---------- ---------- ---------- ---------- ----------
          ---------- ---------- ---------- ---------- ----------
          ---------- ---------- ---------- ---------- ----------
          ---------- ---------- ---------- ---------- ----------
          ---------- ---------- ---------- ---------- ----------
          ---------- ---------- ---------- ---------- ----------
          ---------- ---------- ---------- ---------- ----------
          ---------- ---------- ---------- ---------- ----------
          ---------- ---------- ---------- ---------- ----------
          ---------- ---------- ---------- ---------- ----------
          ---------- ---------- ---------- ---------- ----------
          ---------- ---------- ---------- ---------- ----------
          ---------- ---------- ---------- ---------- ----------
          ---------- ---------- ---------- ---------- ----------
          ---------- ---------- ---------- ---------- ----------
          ---------- ---------- ---------- ---------- ----------
          ---------- ---------- ---------- ---------- ----------
          ---------- ---------- ---------- ---------- ----------
          ---------- ---------- ---------- ---------- ----------
          ---------- ---------- ---------- ---------- ----------
          ---------- ---------- ---------- ---------- ----------
          ---------- ---------- ---------- ---------- ----------
          ---------- ---------- ---------- ---------- ----------
          ---------- ---------- ---------- ---------- ----------
          ---------- ---------- ---------- ---------- ----------
          ---------- ---------- ---------- ---------- ----------
          ---------- ---------- ---------- ---------- ----------
          ---------- ---------- ---------- ---------- ----------
          ---------- ---------- ---------- ---------- ----------
          ---------- ---------- ---------- ---------- ----------
          ---------- ---------- ---------- ---------- ----------
          ---------- ---------- ---------- ---------- ----------
          ---------- ---------- ---------- ---------- ----------
          ---------- ---------- ---------- ---------- ----------
          ---------- ---------- ---------- ---------- ----------
          ---------- ---------- ---------- ---------- ----------
          ---------- ---------- ---------- ---------- ----------
          ---------- ---------- ---------- ---------- ----------
          ---------- ---------- ---------- ---------- ----------
          ---------- ------TTGG CCTCTTCCTT GGCCGTCGTT GACAGAGGTT
          AGTCGTGCTR CTTTTCACAG CACTAGCTTT TCTATACTAA AATGTGTTTT
          AATGTTGTTT AATTCYCGGT GTACACCTAC CGTGTACACC GTAAGGCTTT
          GATACGTTAG ATGATGKGGT TTGTGTCGGC GGATGGCTGT TTATTATGAC
          RAAATAAAGC GTAGTATAGA AGCTCCTGTG AATAGTGTTC TCGTATCARG
          GAGTAACGGC AGCTAGCAGG CCGTGCATGT GTTCAGGGAA CAGCTAACTT
          ATACCAGAGA AGCAAGGAGA CTAAATATGK AATATGTGTG TAGCGTGGCT
          GTGTTTTGTG TCTT-GGGGG TAATACATYT TTGCCCCCAG CTGTTCCATA
          AATTTGCTAT CCTT--GACT TAGCAACCTG CTCCTGGTTA GCATTTAGCC
          TAGCCAATGT ACATGCTGGC TTGAYAGAGC TCCTCCAGRA TACATGTCSA
          GTTACGTGTG TTAAGTTAAA GGTGCAATGC AATCCGTATA TGTAACCCCA
          TGTGTC---- -TTTTATTTC TCTTTCAGAC ACAAAGGCCA ATGGCAAGCC
          TACGAAAAAC CCATCCACTA CTAAAAATTG CAAACAACGC ACTTGTTGAT
          CTCCCTGCCC CCTCGAATAT TTCGGTGTGA TGAAACTTCG GTTCTCTTCT
          GGGGCTTTGT TTAATTACCC AAATCCTCAC GGGCCTCTTC TTAGCAATAC
          ATTATACCGC CGACATCGCA ACAGCTTTTT CATCTGTAGC ACACATCTGT
          CGGGATGTCA ATTACGGGTG GCTTATCCGC AATATCCATG CCAACGGAGC
          ATCCTTCTTC TTCATTTGTA TCTACATGCA TATTGGACGG GGCCTATACT
          ACGGCTCCTA CCTCTATAAA GAAACGTGAA ACATCGGAGT TGTTCTTCTT
          CTTTTAGTTA TGATGACTGC CTTTGTCGGT TATGTTCTCC CCTGAGGACA
          GATGTCATTC TGGGGTGCCA CCGTCATTAC CAACCTTCTA TCCGCAGTAC
          CTTACGTGGG CAACACCCTC GTTCAATGGA TCTGGGGGGG CTTTTCCGTT
          GACAACGCTA CCCTCACTCG GTTCTTCGCT TTCCACTTTC TCTTCCCATT
          CGTAATTGCC GGTGCCACCC TCATTCATCT TCTCTTCCTT CACGAGACAG
          GCTCGAATAA CCCCTTAGGT TTAAACTCCG ACGCCGACAA GGTATCTTTC
          CACCCCTACT TCTCCTACAA AGATCTTCTG GGCTTTGCCG TACTACTTAT
          TGCTCTTACA GCCCTTGCTC TCTTCTCCCC CAATCTGCTG GGGGATCCTG
          ATAACTTCAC GCCTGCAAAT CCGCTTGTTA CGCCCCCACA TATTAAACCT
          GAGTGGTATT TCCTCTTTGC CTACGCGATC CTACGCTCTA TCCCAAATAA
          ACTGGGCGGG GTCTTGGCCT TGCTAGCCTC GATCCTTGTG TTAATGGTGG
          TCCCTGTTCT CCACACCTCA AAACAGCGAG GGATTACATT TCGCCCCCTC
          TCGCAATTCC TCTTCTGGAC TTTAATTGCA GACGTTGCCA TCCTCACCTG
          GATTGGGGGA ATGCCCGTCG AACACCCCTT TATTATCATT GGCCAAGTCG
          CCTCTTTCCT ATACTTTTTC CTTTTCCTCT TCCTCGCCCC ACTAGCCGGG
          TGAGTGGAGA ATAAAGCCCT CGGATGAGCC
Etheos016 ---------- ---------- ---------- ---------- ----------
          ---------- ---------- ---------- ---------- ----------
          ---------- ---------- ---------- ---------- ----------
          ---------- ---------- ---------- ---------- ----------
          ---------- ---------- ---------- ---------- ----------
          ---------- ---------- ---------- ---------- ----------
          ---------- ---------- ---------- ---------- ----------
          ---------- ---------- ---------- ---------- ----------
          ---------- ---------- ---------- ---------- ----------
          ---------- ---------- ---------- ---------- ----------
          ---------- ---------- ---------- ---------- ----------
          ---------- ---------- ---------- ---------- ----------
          ---------- ---------- ---------- ---------- ----------
          ---------- ---------- ---------- ---------- ----------
          ---------- ---------- ---------- ---------- ----------
          ---------- ---------- ---------- ---------- ----------
          ---------- ---------- ---------- ---------- ----------
          ---------- ---------- ---------- ---------- ----------
          ---------- ---------- ---------- ---------- ----------
          ---------- ---------- ---------- ---------- ----------
          ---------- ---------- ---------- ---------- ----------
          ---------- ---------- ---------- ---------- ----------
          ---------- ---------- ---------- ---------- ----------
          ---------- ---------- ---------- ---------- ----------
          ---------- ---------- ---------- ---------- ----------
          ---------- ---------- ---------- ---------- ----------
          ---------- ---------- ---------- ---------- ----------
          ---------- ---------- ---------- ---------- ----------
          ---------- ---------- ---------- ---------- ----------
          ---------- ---------- ---------- ---------- ----------
          ---------- ---------- ---------- ---------- ----------
          ---------- ---------- ---------- ---------- ----------
          ---------- ---------- ---------- ---------- ----------
          ---------- ---------- ---------- ---------- ----------
          ---------- ---------- ---------- ---------- ----------
          ---------- ---------- ---------- ---------- ----------
          ---------- ---------- ---------- ---------- ----------
          ---------- ---------- ---------- ---------- ----------
          ---------- ---------- ---------- ---------- ----------
          ---------- ---------- ---------- ---------- ----------
          ---------- ---------- ---------- ---------- ----------
          ---------- ---------- ---------- ---------- ----------
          ---------- ---------- ---------- ---------- ----------
          ---------- ---------- ---------- ---------- ----------
          ---------- ---------- ---------- ---------- ----------
          ---------- ---------- ---------- ---------- ----------
          ---------- ---------- ---------- ---------- ----------
          ---------- ---------- ---------- ---------- ----------
          ---------- ---------- ---------- ---------- ----------
          ---------- ---------- ---------- ---------- ----------
          ---------- ---------- ---------- ---------- ----------
          ---------- ---------- ---------- ---------- ----------
          ---------- ---------- ---------- ---------- ATGGCAAGCC
          TACGAAAAAC CCATCCACTA CTAAAAATTG CAAACAACGC ACTTGTTGAC
          CTCCCTGCCC CCTCGAATAT TTCGGTGTGA TGAAACTTCG GTTCTCTTCT
          GGGGCTTTGT TTAATTACCC AAATCCTCAC GGGCCTCTTC TTAGCAATAC
          ATTATACCGC CGACATCGCA ACAGCTTTTT CATCTGTAGC ACACATCTGT
          CGGGATGTCA ATTACGGGTG GCTTATCCGC AATATCCATG CCAACGGAGC
          ATCCTTCTTC TTCATTTGTA TCTACATGCA TATTGGACGG GGCCTATACT
          ACGGCTCCTA CCTCTATAAA GAAACGTGAA ACATCGGAGT CGTTCTTCTT
          CTTTTAGTTA TGATGACTGC CTTTGTCGGT TATGTTCTCC CCTGAGGACA
          GATGTCATTC TGGGGTGCCA CCGTCATTAC CAACCTTCTA TCCGCAGTAC
          CTTACGTGGG CAACACCCTC GTTCAATGGA TCTGGGGGGG TTTTTCCGTA
          GACAACGCTA CCCTCACTCG GTTCTTCGCT TTCCACTTTC TCTTCCCATT
          CGTAATTGCC GGTGCCACTC TCATTCATCT TCTCTTCCTT CACGAGACAG
          GCTCGAATAA CCCCTTAGGT TTAAACTCCG ACGCCGACAA GGTATCTTTC
          CACCCCTACT TCTCCTACAA AGATCTTCTG GGCTTTGCCG TACTACTTAT
          TGCTCTTACA GCCCTTGCTC TCTTCTCCCC CAATCTGCTG GGGGATCCTG
          ATAACTTCAC GCCTGCAAAT CCGCTTGTTA CACCTCCACA TATTAAACCT
          GAGTGGTATT TCCTCTTTGC CTACGCGATC CTACGCTCTA TCCCAAATAA
          ACTGGGCGGG GTCTTGGCCT TGCTAGCCTC GATCCTTGTG TTAATGGTGG
          TCCCTATTCT CCACACCTCA AAACAGCGAG GGATTACATT TCGCCCCCTC
          TCGCAATTCC TCTTCTGAAC TTTAATTGCA GACGTTGCCA TCCTCACCTG
          GATTGGGGGA ATGCCCGTCG AACACCCCTT TATTATCATT GGCCAAGTCG
          CCTCTTTCCT ATACTTTTTC CTTTTCCTCT TCCTCGCCCC ACTAGCCGGG
          TGAGTGGAGA ATAAAGCCCT CGGATGAGCC
Etheos017 ATGGAATCTC TGGATGGGCT TCC-TCGGTG GATGACTTCC CAGCTGACAC
          CATCACTCGG CGGTTTCGTT ATGATGTGGC ACTCGTGTCC GCA-TTAAAG
          GATCTGGAGG AGGACATCAT GGAAGGGCTG AGAGAGAGTG GGATGGAAGA
          CAGTGCTTGC ACCTCAGGCT TC-AGTGTCA TGATCAAGGA ATCCTGTGAT
          GGCATGGGCG ATGTCAGCGA GAAGCACGGT GGAGGACCAG CTGTTCCTGA
          GAAGGCTGTA CGCTTTTCTA -TCACTATTA TGTCTGTCTC TGTCATAGCA
          GACGAGGAGG AGAA-AGAGG TTACCATCTT CACTGAGCCA AAACCAAACT
          CAGAACTGTC CTGTAAGCCC CTTTGCCTGA TGTT-TGTGG ATGAGTCAGA
          CCATGAGACG CTGACAGCCG TCCTGGGG-C CTATAGTTGC AGAGC-G-TA
          ATGCAATGAA AGAGAGCAGG CTCATCATAT CCATGGGTGG ACTACT-TCG
          CTCCTTTCGC TTTCACTTCC GAGGCACGGG ATATGA-TGA GAAGATGGTG
          CGTGAGATGG AGGGCCTCGA GGCCTCAGGA TCCTCCTATG TGTGCACTCT
          TTGTGACTCC ACTCGGGCAG -AGGCCTCTG AAAAC-ATGG TGTTACATTC
          CGTCACCCGC AGTCATGAAG AGAACCTAGA TCGGTACGAA ATATGGAGAA
          CCAACCCTTT TTCTGAGTCT GTTGATGAGC TGCGAGACAG AGTTAAGGGG
          GTCTCTGCCA AGCCCTTCAT GGAGACCCAT TCCACACTGG ATGCATTGCA
          CTGTGACATT GGCAATGCCA CTGAGTTCTA CAAAATCTTC CAGGATGAGA
          TCGGAGAGGT GTACAAAGGG GTCAACCCCA GTCGGG-AGG AACGGCGCAG
          CTGGAGGGCA GCCCTAGATA AACAGCTGAG GAAGAAGTTG AAGCTGAGAC
          CGGTGATGAG GATGAATGGC -AACTATGCC CGGCGGCTAA TGACCCAAGA
          GGCTGTG-GA GGTGGTGTGT GAGCTGGTGC CCTCAGAGGA GAGGAGGGAG
          GCCCTGAGGG AGCTCATAAG GCTCTACCTC CAGATGAAG- CCTGTTTGGC
          GCTCCTCCTG CCCTGCCAAG GAGTGCCCCG ACCAGCTGTG -TCGCTACAG
          CT-TTAACTC CCAGCGCTTT GCTGACATTC TCTCCTC-TA CATTTAAATA
          TAGGTATGAT GGAAAGATAA CCAATTACCT GCACAAGACC CTGGCCCATG
          T-GCCTGAAA TCATAGAGAG AGA-TGGATC CATAGGAGCT TGGGCCAGCG
          AAGGAAA--- ---------- ---------- ---------- ----------
          ---------- ---------- ---------- ---------- ----------
          ---------- ---------- ---------- ---------- ----------
          ---------- ---------- ---------- ---------- ----------
          ---------- ---------- ---------- ---------- ----------
          ---------- ---------- ---------- ---------- ----------
          ---------- ---------- ---------- ---------- ----------
          ---------- ---------- ---------- ---------- ----------
          ---------- ---------- ---------- ---------- ----------
          ---------- ---------- ---------- ---------- ----------
          ---------- ---------- ---------- ---------- ----------
          ---------- ---------- ---------- ---------- ----------
          ---------- ---------- ---------- ---------- ----------
          ---------- ---------- ---------- ---------- ----------
          ---------- ---------- ---------- ---------- ----------
          ---------- ------TTGG CCTCTTCCTT GGCCGTCGTT GACAGAGGTT
          AGTCGTGCTM CTTTTCACAG CACTAGCTTT TCTATACTAA AATGTGTTTT
          AATGTTGTTT AATTCTCGGT GTACACCTAC CGTGTACACC GTAAGGCTTT
          GATACGTTAG ATGATGTGGT TTGTGTCGGC GGATGGCTGT TTATTATGAC
          AAAATAAAGC GTAGTACAGA AGCTCCTGTG AATAGTGTTC TCGTATCAGG
          GAGTAACGGC AGCTAGCAGG CCGTGCATGT GTTCAGGGAA CAGCTAACTT
          ATACCAGAGA AGCAAGGAGA CTAAATATGK AATATGTGTG TAGCGTGGCT
          GTGTTTTGTG TCTT-GGGGG TAATACATTT TT-CCCCCAG CTGTTCCATA
          AATTTGCTAT CCTT--GACT TAGCAACCTG CTCCTGGTTA GCATTTAGCC
          TAGCCAATGT ACATGCTGGC TTGATAGAGC TCCTCCAGGA TACATGTCAA
          GTTACGTGTG TTAAGTTAAA GGTGCAATGC AATCCGTAKA TGTAACCCCA
          TGTGTC---- -TTTTATTTC TCTTTCAGAC ACAAAGGCCA ----------
          ---------- ---------- ---------- ---------- ----------
          ---------- ---------- ---------- ---------- ----------
          ---------- ---------- ---------- ---------- ----------
          ---------- ---------- ---------- ---------- ----------
          ---------- ---------- ---------- ---------- ----------
          ---------- ---------- ---------- ---------- ----------
          ---------- ---------- ---------- ---------- ----------
          ---------- ---------- ---------- ---------- ----------
          ---------- ---------- ---------- ---------- ----------
          ---------- ---------- ---------- ---------- ----------
          ---------- ---------- ---------- ---------- ----------
          ---------- ---------- ---------- ---------- ----------
          ---------- ---------- ---------- ---------- ----------
          ---------- ---------- ---------- ---------- ----------
          ---------- ---------- ---------- ---------- ----------
          ---------- ---------- ---------- ---------- ----------
          ---------- ---------- ---------- ---------- ----------
          ---------- ---------- ---------- ---------- ----------
          ---------- ---------- ---------- ---------- ----------
          ---------- ---------- ---------- ---------- ----------
          ---------- ---------- ---------- ---------- ----------
          ---------- ---------- ---------- ---------- ----------
          ---------- ---------- ----------
Etheos018 ATGGAATCTC TGGATGGGCT TCT-TCGGTG GATGACTTCC CAGCTGACAC
          CATCACTCGG CGGTTTCGTT ATGATGTGGC ACTCGTGTCC GCA-TTAAAG
          GATCTGGAGG AGGACATCAT GGAAGGGCTG AGAGAGAGTG GGATGGAAGA
          CAGTGCTTGC ACCTCAGGCT TC-AGTGTCA TGATCAAGGA ATCCTGTGAT
          GGCATGGGCG ATGTCAGCGA GAAGCACGGT GGAGGACCAG CTGTTCCTGA
          GAAGGCTGTA CGCTTTTCTA -TCACTATTA TGTCTGTCTC TGTCATAGCA
          GACGAGGAGG AGAA-AGAGG TTACCATCTT CACTGAGCCA AAACCAAACT
          CAGAACTGTC CTGTAAGCCC CTTTGCCTGA TGTT-TGTGG ATGAGTCAGA
          CCATGAGACG CTGACAGCCG TCCTGGGG-C CTATAGTTGC AGAGC-G-TA
          ATGCAATGAA AGAGAGCAGG CTCATCATAT CCATGGGTGG ACTACC-TCG
          CTCCTTTCGC TTTCACTTCC GAGGCACGGG ATATGA-TGA GAAGATGGTG
          CGTGAGATGG AGGGCCTCGA GGCCTCAGGA TCCTCCTATG TGTGCACTCT
          TTGTGACTCC ACTCGGGCAG -AAGCCTCTG AAAAC-ATGG TGTTACATTC
          CGTCACCCGC AGTCATGAAG AGAACCTAGA TCGGTACGAA ATATGGAGAA
          CCAACCCTTT TTCTGAGTCT GTTGATGAGC TGCGAGACAG AGTTAAGGGG
          GTCTCTGCCA AGCCCTTCAT GGAGACCCAT TCCACACTGG ATGCATTGCA
          CTGTGACATT GGCAATGCCA CTGAGTTCTA CAAAATCTTC CAGGATGAGA
          TCGGAGAGGT GTACAAAGGG GTCAACCCCA GTCGGG-AGG AACGGCGCAG
          CTGGAGGGCA GCCCTAGATA AACAGCTGAG GAAGAAGTTG AAGCTGAGAC
          CGGTGATGAG GATGAATGGC -AACTATGCC CGGCGGCTAA TGACCCAAGA
          GGCTGTG-GA GGTGGTGTGT GAGCTGGTGC CCTCAGAGGA GAGGAGGGAG
          GCCCTGAGGG AGCTCATAAG GCTCTACCTC CAGATGAAG- CCTGTTTGGC
          GCTCCTCCTG CCCTGCCAAG GAGTGCCCCG ACCAGCTGTG -CCGCTACAG
          CT-TTAACTC CCAGCGCTTT GCTGACATTC TCTCCTC-TA CATTTAAATA
          TAGGTATGAT GGAAAGATAA CCAATTACCT GCACAAGACC CTGGCCCATG
          T-GCCTGAAA TCATAGAGAG AGA-TGGATC CATAGGAGCT TGGGCCAGCG
          AAGGAAA--- ---------- ---------- ---------- ----------
          ---------- ---------- ---------- ---------- ----------
          ---------- ---------- ---------- ---------- ----------
          ---------- ---------- ---------- ---------- ----------
          ---------- ---------- ---------- ---------- ----------
          ---------- ---------- ---------- ---------- ----------
          ---------- ---------- ---------- ---------- ----------
          ---------- ---------- ---------- ---------- ----------
          ---------- ---------- ---------- ---------- ----------
          ---------- ---------- ---------- ---------- ----------
          ---------- ---------- ---------- ---------- ----------
          ---------- ---------- ---------- ---------- ----------
          ---------- ---------- ---------- ---------- ----------
          ---------- ---------- ---------- ---------- ----------
          ---------- ---------- ---------- ---------- ----------
          ---------- ---------- ---------- ---------- ----------
          ---------- ---------- ---------- ---------- ----------
          ---------- ---------- ---------- ---------- ----------
          ---------- ---------- ---------- ---------- ----------
          ---------- ---------- ---------- ---------- ----------
          ---------- ---------- ---------- ---------- ----------
          ---------- ---------- ---------- ---------- ----------
          ---------- ---------- ---------- ---------- ----------
          ---------- ---------- ---------- ---------- ----------
          ---------- ---------- ---------- ---------- ----------
          ---------- ---------- ---------- ---------- ----------
          ---------- ---------- ---------- ---------- ----------
          ---------- ---------- ---------- ---------- ----------
          ---------- ---------- ---------- ---------- ----------
          ---------- ---------- ---------- ---------- ----------
          ---------- ---------- ---------- ---------- ----------
          ---------- ---------- ---------- ---------- ----------
          ---------- ---------- ---------- ---------- ----------
          ---------- ---------- ---------- ---------- ----------
          ---------- ---------- ---------- ---------- ----------
          ---------- ---------- ---------- ---------- ----------
          ---------- ---------- ---------- ---------- ----------
          ---------- ---------- ---------- ---------- ----------
          ---------- ---------- ---------- ---------- ----------
          ---------- ---------- ---------- ---------- ----------
          ---------- ---------- ---------- ---------- ----------
          ---------- ---------- ---------- ---------- ----------
          ---------- ---------- ---------- ---------- ----------
          ---------- ---------- ---------- ---------- ----------
          ---------- ---------- ---------- ---------- ----------
          ---------- ---------- ---------- ---------- ----------
          ---------- ---------- ---------- ---------- ----------
          ---------- ---------- ---------- ---------- ----------
          ---------- ---------- ---------- ---------- ----------
          ---------- ---------- ----------
Etheos019 ---------- ---------- ---------- ---------- ----------
          ---------- ---------- ---------- ---------- ----------
          ---------- ---------- ---------- ---------- ----------
          ---------- ---------- ---------- ---------- ----------
          ---------- ---------- ---------- ---------- ----------
          ---------- ---------- ---------- ---------- ----------
          ---------- ---------- ---------- ---------- ----------
          ---------- ---------- ---------- ---------- ----------
          ---------- ---------- ---------- ---------- ----------
          ---------- ---------- ---------- ---------- ----------
          ---------- ---------- ---------- ---------- ----------
          ---------- ---------- ---------- ---------- ----------
          ---------- ---------- ---------- ---------- ----------
          ---------- ---------- ---------- ---------- ----------
          ---------- ---------- ---------- ---------- ----------
          ---------- ---------- ---------- ---------- ----------
          ---------- ---------- ---------- ---------- ----------
          ---------- ---------- ---------- ---------- ----------
          ---------- ---------- ---------- ---------- ----------
          ---------- ---------- ---------- ---------- ----------
          ---------- ---------- ---------- ---------- ----------
          ---------- ---------- ---------- ---------- ----------
          ---------- ---------- ---------- ---------- ----------
          ---------- ---------- ---------- ---------- ----------
          ---------- ---------- ---------- ---------- ----------
          ---------- ---------- ---------- ---------- ----------
          ---------- ---------- ---------- ---------- ----------
          ---------- ---------- ---------- ---------- ----------
          ---------- ---------- ---------- ---------- ----------
          ---------- ---------- ---------- ---------- ----------
          ---------- ---------- ---------- ---------- ----------
          ---------- ---------- ---------- ---------- ----------
          ---------- ---------- ---------- ---------- ----------
          ---------- ---------- ---------- ---------- ----------
          ---------- ---------- ---------- ---------- ----------
          ---------- ---------- ---------- ---------- ----------
          ---------- ---------- ---------- ---------- ----------
          ---------- ---------- ---------- ---------- ----------
          ---------- ---------- ---------- ---------- ----------
          ---------- ---------- ---------- ---------- ----------
          ---------- ---------- ---------- ---------- ----------
          ---------- ---------- ---------- ---------- ----------
          ---------- ---------- ---------- ---------- ----------
          ---------- ---------- ---------- ---------- ----------
          ---------- ---------- ---------- ---------- ----------
          ---------- ---------- ---------- ---------- ----------
          ---------- ---------- ---------- ---------- ----------
          ---------- ---------- ---------- ---------- ----------
          ---------- ---------- ---------- ---------- ----------
          ---------- ---------- ---------- ---------- ----------
          ---------- ---------- ---------- ---------- ----------
          ---------- ---------- ---------- ---------- ----------
          ---------- ---------- ---------- ---------- ATGGCAAGCC
          TACGAAAAAC CCATCCACTA CTAAAAATTG CAAACAACGC ACTTGTTGAT
          CTCCCTGCCC CCTCGAATAT TTCAGTGTGA TGAAACTTCG GTTCTCTTCT
          GGGGCTTTGT TTAATTACCC AAATCCTCAC GGGCCTCTTC TTAGCAATAC
          ATTATACCGC CGACATCGCA ACAGCTTTTT CATCTGTAGC ACACATCTGT
          CGGGATGTCA ATTACGGCTG GCTTATTCGC AATATCCATG CCAACGGAGC
          ATCCTTCTTC TTCATTTGTA TCTACATGCA TATTGGACGG GGCCTATACT
          ACGGCTCCTA CCTCTATAAA GAAACGTGAA ACATCGGAGT CGTTCTTCTT
          CTTTTAGTTA TGATAACTGC CTTTGTCGGT TATGTTCTCC CCTGAGGGCA
          GATGTCATTC TGGGGTGCCA CCGTCATTAC CAACCTTCTA TCCGCAGTAC
          CTTACGTAGG CAACACCCTC GTTCAATGGA TCTGGGGGGG GTTTTCCGTA
          GACAACGCTA CCCTCACTCG GTTCTTCGCT TTCCACTTTC TCTTCCCATT
          CGTAATTGCC GGTGCCACTC TCATTCATCT TCTCTTCCTT CACGAGACAG
          GCTCGAATAA CCCCTTAGGT TT-AACTCCG ACGCCGACAA GGTATCTTTC
          CACCCCTACT TCTCCTACAA AGATCTTCTA GGCTTTGCCG TACTACTTAT
          TGCTCTTACA GCCCTTGCTC TCTTCTCCCC CAATCTGCTG GGGGATCCTG
          ATAACTTCAC GCCTGCAAAT CCCCTTGTTA CACCCCCACA TATTAAACCT
          GAGTGGTATT TCCTCTTTGC CTACGCGATC CTACGCTCTA TCCCAAATAA
          ACTGGGCGGG GTTTTGGCCT TGCTAGCCTC GATCCTAGTG TTAATGGTGG
          TCCCTATTCT CCACACCTCG AAACAGCGAG GGATTACATT TCGTCCCCTC
          TCGCAATTCC TCTTCTGGAC TTTAATTGCA GACGTTGCCA TCCTCACCTG
          GATTGGGGGA ATGCCCGTCG AACACCCCTT TATTATCATT GGCCAAGTCG
          CCTCTTTCCT ATACTTTTTC CTTTTCCTCT TCCTCGCCCC ACTAGCCGGG
          TGAGTGGAGA ATAAAGCCCT CGGATGAGCC
Etheos020 ATGGAATCTC TGGATGGGCT TCT-TCGGTG GATGACTTCC CAGCTGACAC
          CATCACTCGG CGGTTTCGTT ATGATGTGGC ACTCGTGTCC GCA-TTAAAG
          GATCTGGAGG AGGACATCAT GGAAGGGCTG AGAGAGAGTG GGATGGAAGA
          CAGTGCTTGC ACCTCAGGCT TC-AGTGTCA TGATCAAGGA ATCCTGTGAT
          GGCATGGGCG ATGTCAGCGA GAAGCACGGT GGAGGACCAG CTGTTCCTGA
          GAAGGCTGTA CGCTTTTCTA -TCACTATTA TGTCTGTGTC TGTCATAGCA
          GACGAGGAGG AGAA-AGAGG TTACCATCTT CACTGAGCCA AAACCAAACT
          CAGAACTGTC CTGTAAGCCC CTTTGCCTGA TGTT-TGTGG ATGAGTCAGA
          CCATGAGACG CTGACAGCCG TCCTGGGG-C CTATAGTTGC AGAGC-G-TA
          ATGCAATGAA AGAGAGCAGG CTCATCATAT CCATGGGTGG ACTACC-TCG
          CTCCTTTCGC TTTCACTTCC GAGGCACGGG ATATGA-TGA GAAGATGGTG
          CGTGAGATGG AGGGCCTCGA GGCCTCAGGA TCCTCCTATG TGTGCACTCT
          TTGTGACTCC ACTCGGGCAG -AGGCCTCTG AAAAC-ATGG TGTTACATTC
          CGTCACCCGC AGTCATGAAG AGAACCTAGA TCGGTACGAA ATATGGAGAA
          CCAACCCTTT TTCTGAGTCT GTTGATGAGC TGCGAGACAG AGTTAAGGGG
          GTCTCTGCCA AGCCCTTCAT GGAGACCCAT TCCACACTGG ATGCATTGCA
          CTGTGACATT GGCAATGCCA CTGAGTTCTA CAAAATCTTC CAGGATGAGA
          TCGGAGAGGT GTACAAAGGG GTCAACCCCA GTCGGG-AGG AACGGCGCAG
          CTGGAGGGCA GCCCTAGATA AACAGCTGAG GAAGAAGTTG AAGCTGAGAC
          CGGTGATGAG GATGAATGGC -AACTATGCC CGGCGGCTAA TGACCCAAGA
          GGCTGTG-GA GGTGGTGTGT GAGCTGGTGC CCTCAGAGGA GAGGAGGGAG
          GCCCTGAGGG AGCTCATAAG GCTCTACCTC CAGATGAAG- CCTGTTTGGC
          GCTCCTCCTG CCCTGCCAAG GAGTGCCCCG ACCAGCTGTG -CCGCTACAT
          CT-TTAACTC CCAGCGCTTT GCTGACATTC TCTCCTC-TA CATTTAAATA
          TAGGTATGAT GGAAAGATAA CCAATTACCT GCACAAGACC CTGGCCCATG
          T-GCCTGAAA TCATAGAGAG AGA-TGGATC CATAGGAGCT TGGGCCAGCG
          AAGGAAA--A GCTGGGTCCG TGGTTAAGAG GAGGACCGGT GGTCGCAAGA
          AGTCCGCTGA GGGGCAGGTG GATGGAGCAG ATGATATGAG CACCACTTCT
          TCGTCAGGTG ACAGTGGAGA TGATGAAGAG AGTGGCATGA AACAGAGGGG
          TAAAGACCCT TACTACTACA ACTTCACTCG AACAATAATT AACCCTAGTG
          AGGGCCTACC ATCTATAGAA GGGATAGATC AGTGTCTGGG AAGGGGATCT
          CAGCTTCAGC GCTTTCTAAA AGAC-GAGGA GCAGCAACAG CAGAGGGCTC
          AAGGAAAAGC TGAAGAGGAC ATGCTGAGTG CTCTGTAAGT ACACACTATA
          TTTTGATAAT TGTCTAGAAT TTTTTGTTGT TGCTA-AAAT TAGT-TTTCT
          CTAATAATCT GACGTTTTGT TTTTGC--TG TTTGACAGCA CCCTAGGCAA
          GCAGCATATT GGCCAGCTCG ATGGCATTGA TGATGGCTCA GAGAGCGATA
          CCAGCATCTG CACCACCAGC ACCACCACCA CCACTACAGC GACCTCTTCT
          TCCACACCAC ATAAGAGCAC TCCTAAGAGA AAAGGCAGAG AAAGGCACAC
          TGAGAAACCT GACTCCCATG ACTCTAACAA GGAGGCTGAC AACAGCAGTG
          GAGCTGTCAG CGGCAACACG CGAGAAGGCA GAAAGAACCA GAAAGAAAAC
          TGTCTTCCTC TAGGAGGCGG GGTCAAGTCC CAGCCGCAGA GTCAGGGTCA
          GGATCCT--- ---------- ---------- ---------- ----------
          ---------- ---------- ---------- ---------- ----------
          ---------- ---------- ---------- ---------- ----------
          ---------- ---------- ---------- ---------- ----------
          ---------- ---------- ---------- ---------- ----------
          ---------- ---------- ---------- ---------- ----------
          ---------- ---------- ---------- ---------- ----------
          ---------- ---------- ---------- ---------- ----------
          ---------- ---------- ---------- ---------- ----------
          ---------- ---------- ---------- ---------- ----------
          ---------- ---------- ---------- ---------- ----------
          ---------- ---------- ---------- ---------- ----------
          ---------- ---------- ---------- ---------- ----------
          ---------- ---------- ---------- ---------- ----------
          ---------- ---------- ---------- ---------- ----------
          ---------- ---------- ---------- ---------- ----------
          ---------- ---------- ---------- ---------- ----------
          ---------- ---------- ---------- ---------- ----------
          ---------- ---------- ---------- ---------- ----------
          ---------- ---------- ---------- ---------- ----------
          ---------- ---------- ---------- ---------- ----------
          ---------- ---------- ---------- ---------- ----------
          ---------- ---------- ---------- ---------- ----------
          ---------- ---------- ---------- ---------- ----------
          ---------- ---------- ---------- ---------- ----------
          ---------- ---------- ---------- ---------- ----------
          ---------- ---------- ---------- ---------- ----------
          ---------- ---------- ---------- ---------- ----------
          ---------- ---------- ---------- ---------- ----------
          ---------- ---------- ---------- ---------- ----------
          ---------- ---------- ---------- ---------- ----------
          ---------- ---------- ---------- ---------- ----------
          ---------- ---------- ---------- ---------- ----------
          ---------- ---------- ---------- ---------- ----------
          ---------- ---------- ----------
Etheos021 ATGGAATCTC TGGATGGGCT TCT-TCGGTG GATGACTTCC CAGCTGACAC
          CATCACTCGG CGGTTTCGTT ATGATGTGGC ACTCGTGTCC GCA-TTAAAG
          GATCTGGAGG AGGACATCAT GGAAGGGCTG AGAGAGAGTG GGATGGAAGA
          CAGTGCTTGC ACCTCAGGCT TC-AGTGTCA TGATCAAGGA ATCCTGTGAT
          GGCATGGGCG ATGTCAGCGA GAAGCACGGT GGAGGACCAG CTGTTCCTGA
          GAAGGCTGTA CGCTTTTCTA -TCACTATTA TGTCTGTCTC TGTCATAGCA
          GACGAGGAGG AGAA-AGAGG TTACCATCTT CACTGAGCCA AAACCAAACT
          CAGAACTGTC CTGTAAGCCC CTTTGCCTGA TGTT-TGTGG ATGAGTCAGA
          CCATGAGACG CTGACAGCCG TCCTGGGG-C CTATAGTTGC AGAGC-G-TA
          ATGCAATGAA AGAGAGCAGG CTCATCATAT CCATGGGTGG ACTACC-TCG
          CTCCTTTCGC TTTCACTTCC GAGGCACGGG ATATGA-TGA GAAGATGGTG
          CGTGAGATGG AGGGCCTCGA GGCCTCAGGA TCCTCCTATG TGTGCACTCT
          TTGTGACTCC ACTCGGGCAG -AGGCCTCTG AAAAC-ATGG TGTTACATTC
          CGTCACCCGC AGTCATGAAG AGAACCTAGA TCGGTACGAA ATATGGAGAA
          CCAACCCTTT TTCTGAGTCT GTTGATGAGC TGCGAGACAG AGTTAAGGGG
          GTCTCTGCCA AGCCCTTCAT GGAGACCCAT TCCACACTGG ATGCATTGCA
          CTGTGACATT GGCAATGCCA CTGAGTTCTA CAAAATCTTC CAGGATGAGA
          TCGGAGAGGT GTACAAAGGG GTCAACCCCA GTCGGG-AGG AACGGCGCAG
          CTGGAGGGCA GCCCTAGATA AACAGCTGAG GAAGAAGTTG AAGCTGAGAC
          CGGTGATGAG GATGAATGGC -AACTATGCC CGGCGGCTAA TGACCCAAGA
          GGCTGTG-GA GGTGGTGTGT GAGCTGGTGC CCTCAGAGGA GAGGAGGGAG
          GCCCTGAGGG AGCTCATAAG GCTCTACCTC CAGATGAAG- CCTGTTTGGC
          GCTCCTCCTG CCCTGCCAAG GAGTGCCCCG ACCAGCTGTG -CCGCTACAT
          CT-TTAACTC CCAGCGCTTT GCTGACATTC TCTCCTC-TA CATTTAAATA
          TAGGTATGAT GGAAAGATAA CCAATTACCT GCACAAGACC CTGGCCCATG
          T-GCCTGAAA TCATAGAGAG AGA-TGGATC CATAGGAGCT TGGGCCAGCG
          AAGGAAA--- ---------- ---------- ---------- ----------
          ---------- ---------- ---------- ---------- ----------
          ---------- ---------- ---------- ---------- ----------
          ---------- ---------- ---------- ---------- ----------
          ---------- ---------- ---------- ---------- ----------
          ---------- ---------- ---------- ---------- ----------
          ---------- ---------- ---------- ---------- ----------
          ---------- ---------- ---------- ---------- ----------
          ---------- ---------- ---------- ---------- ----------
          ---------- ---------- ---------- ---------- ----------
          ---------- ---------- ---------- ---------- ----------
          ---------- ---------- ---------- ---------- ----------
          ---------- ---------- ---------- ---------- ----------
          ---------- ---------- ---------- ---------- ----------
          ---------- ---------- ---------- ---------- ----------
          ---------- ---------- ---------- ---------- ----------
          ---------- ---------- ---------- ---------- ----------
          ---------- ---------- ---------- ---------- ----------
          ---------- ---------- ---------- ---------- ----------
          ---------- ---------- ---------- ---------- ----------
          ---------- ---------- ---------- ---------- ----------
          ---------- ---------- ---------- ---------- ----------
          ---------- ---------- ---------- ---------- ----------
          ---------- ---------- ---------- ---------- ----------
          ---------- ---------- ---------- ---------- ----------
          ---------- ---------- ---------- ---------- ----------
          ---------- ---------- ---------- ---------- ----------
          ---------- ---------- ---------- ---------- ----------
          ---------- ---------- ---------- ---------- ----------
          ---------- ---------- ---------- ---------- ----------
          ---------- ---------- ---------- ---------- ----------
          ---------- ---------- ---------- ---------- ----------
          ---------- ---------- ---------- ---------- ----------
          ---------- ---------- ---------- ---------- ----------
          ---------- ---------- ---------- ---------- ----------
          ---------- ---------- ---------- ---------- ----------
          ---------- ---------- ---------- ---------- ----------
          ---------- ---------- ---------- ---------- ----------
          ---------- ---------- ---------- ---------- ----------
          ---------- ---------- ---------- ---------- ----------
          ---------- ---------- ---------- ---------- ----------
          ---------- ---------- ---------- ---------- ----------
          ---------- ---------- ---------- ---------- ----------
          ---------- ---------- ---------- ---------- ----------
          ---------- ---------- ---------- ---------- ----------
          ---------- ---------- ---------- ---------- ----------
          ---------- ---------- ---------- ---------- ----------
          ---------- ---------- ---------- ---------- ----------
          ---------- ---------- ---------- ---------- ----------
          ---------- ---------- ----------
Etheos022 ---------- ---------- ---------- ---------- ----------
          ---------- ---------- ---------- ---------- ----------
          ---------- ---------- ---------- ---------- ----------
          ---------- ---------- ---------- ---------- ----------
          ---------- ---------- ---------- ---------- ----------
          ---------- ---------- ---------- ---------- ----------
          ---------- ---------- ---------- ---------- ----------
          ---------- ---------- ---------- ---------- ----------
          ---------- ---------- ---------- ---------- ----------
          ---------- ---------- ---------- ---------- ----------
          ---------- ---------- ---------- ---------- ----------
          ---------- ---------- ---------- ---------- ----------
          ---------- ---------- ---------- ---------- ----------
          ---------- ---------- ---------- ---------- ----------
          ---------- ---------- ---------- ---------- ----------
          ---------- ---------- ---------- ---------- ----------
          ---------- ---------- ---------- ---------- ----------
          ---------- ---------- ---------- ---------- ----------
          ---------- ---------- ---------- ---------- ----------
          ---------- ---------- ---------- ---------- ----------
          ---------- ---------- ---------- ---------- ----------
          ---------- ---------- ---------- ---------- ----------
          ---------- ---------- ---------- ---------- ----------
          ---------- ---------- ---------- ---------- ----------
          ---------- ---------- ---------- ---------- ----------
          ---------- ---------- ---------- ---------- ----------
          ---------- ---------- ---------- ---------- ----------
          ---------- ---------- ---------- ---------- ----------
          ---------- ---------- ---------- ---------- ----------
          ---------- ---------- ---------- ---------- ----------
          ---------- ---------- ---------- ---------- ----------
          ---------- ---------- ---------- ---------- ----------
          ---------- ---------- ---------- ---------- ----------
          ---------- ---------- ---------- ---------- ----------
          ---------- ---------- ---------- ---------- ----------
          ---------- ---------- ---------- ---------- ----------
          ---------- ---------- ---------- ---------- ----------
          ---------- ---------- ---------- ---------- ----------
          ---------- ---------- ---------- ---------- ----------
          ---------- ---------- ---------- ---------- ----------
          ---------- ---------- ---------- ---------- ----------
          ---------- ---------- ---------- ---------- ----------
          ---------- ---------- ---------- ---------- ----------
          ---------- ---------- ---------- ---------- ----------
          ---------- ---------- ---------- ---------- ----------
          ---------- ---------- ---------- ---------- ----------
          ---------- ---------- ---------- ---------- ----------
          ---------- ---------- ---------- ---------- ----------
          ---------- ---------- ---------- ---------- ----------
          ---------- ---------- ---------- ---------- ----------
          ---------- ---------- ---------- ---------- ----------
          ---------- ---------- ---------- ---------- ----------
          ---------- ---------- ---------- ---------- ATGGCAAGCC
          TACGAAAAAC CCATCCACTA CTAAAAATTG CAAACAACGC ACTTGTTGAT
          CTCCCTGCCC CCTCGAATAT TTCGGTGTGA TGAAACTTCG GTTCTCTTCT
          GGGGCTTTGT TTAATTACCC AAATCCTCAC GGGCCTCTTC TTGGCAATAC
          ATTATACCGC CGACATCGCA ACAGCTTTTT CGTCTGTAGC ACACATCTGT
          CGGGATGTCA ATTACGGGTG GCTTATCCGC AATATCCATG CCAACGGAGC
          ATCCTTCTTC TTCATTTGTA TCTACATGCA TATTGGACGG GGCCTATACT
          ACGGCTCCTA CCTCTATAAA GAAACGTGGA ACATCGGAGT CGTTCTTCTT
          CTTTTAGTTA TGATAACTGC CTTTGTCGGT TATGTTCTCC CCTGAGGACA
          GATGTCATTC TGGGGTGCCA CCGTCATTAC CAACCTTCTA TCCGCAGTAC
          CTTACGTGGG CAACACCCTC GTTCAATGGA TCTGGGGAGG TTTTTCCGTA
          GACAACGCTA CCCTCACTCG GTTCTTCGCT TTCCACTTTC TCTTCCCATT
          CGTAATTGCC GGTGCCACTC TCATTCATCT TCTCTTCCTT CACGAGACAG
          GCTCGAATAA CCCCTTAGGT TTAAACTCCG ACGCCGACAA GGTATCTTTC
          CACCCCTACT TCTCCTACAA AGATCTTCTC GGCTTTGCCG TACTACTTAT
          TGCTCTTACA GCCCTTGCTC TCTTCTCCCC CAATCTGCTG GGGGATCCTG
          ATAACTTCAC GCCTGCAAAT CCCCTTGTTA CACCCCCACA TATTAAACCT
          GAGTGGTATT TCCTCTTTGC CTACGCGATC CTACGCTCTA TCCCGAATAA
          GCTGGGTGGG GTCTTGGCCT TGCTAGCCTC AATCCTCGTG TTAATGGTGG
          TCCCTATTCT TCACACCTCA AAACAGCGAG GGATTACATT TCGTCCCCTC
          TCGCAATTCC TCTTCTGGAC TTTAATTGCA GACGTTGCCA TCCTCACCTG
          GATTGGGGGA ATGCCCGTCG AACACCCCTT TATTATCATT GGCCAAGTCG
          CCTCTTTCCT ATACTTTTTC CTTTTCCTCT TCCTCGCCCC ACTAGCCGGG
          TGAGTGGAGA ATAAAGCCCT CGGATGAGCC
Etheos023 ATGGAATCTC TGGATGGGCT TCT-TCGGTG GATGACTTCC CAGCTGACAC
          CATCACTCGG CGGTTTCGTT ATGATGTGGC ACTCGTGTCC GCA-TTAAAG
          GATCTGGAGG AGGACATCAT GGAAGGGCTG AGAGAGAGTG GGATGGAAGA
          CAGTGCTTGC ACCTCAGGCT TC-AGTGTCA TGATCAAGGA ATCCTGTGAT
          GGCATGGGCG ATGTCAGCGA GAAGCACGGT GGAGGACCAG CTGTTCCTGA
          GAAGGCTGTA CGCTTTTCTA -TCACTATTA TGTCTGTCTC TGTCATAGCA
          GACGAGGAGG AGAA-AGAGG TTACCATCTT CACTGAGCCA AAACCAAACT
          CAGAACTGTC CTGTAAGCCC CTTTGCCTGA TGTT-TGTGG ATGAGTCAGA
          CCATGAGACG CTGACAGCCG TCCTGGGG-C CTATAGTTGC AGAGC-G-TA
          ATGCAATGAA AGAGAGCAGG CTCATCATAT CCATGGGTGG ACTACC-TCG
          CTCCTTTCGC TTTCACTTCC GAGGCACGGG ATATGA-TGA GAAGATGGTG
          CGTGAGATGG AGGGCCTCGA GGCCTCAGGA TCCTCCTATG TGTGCACTCT
          TTGTGACTCC ACTCGGGCAG AAGGCCTCTG AAAAC-ATGG TGTTACATTC
          CGTCACCCGC AGTCATGAAG AGAACCTAGA TCGGTACGAA ATATGGAGAA
          CCAACCCTTT TTCTGAGTCT GTTGATGAGC TGCGAGACAG AGTTAAGGGG
          GTCTCTGCCA AGCCCTTCAT GGAGACCCAT TCCACACTGG ATGCATTGCA
          CTGTGACATT GGCAATGCCA CTGAGTTCTA CAAAATCTTC CAGGATGAGA
          TCGGAGAGGT GTACAAAGGG GTCAACCCCA GTCGGG-AGG AACGGCGCAG
          CTGGAGGGCA GCCCTAGATA AACAGCTGAG GAAGAAGTTG AAGCTGAGAC
          CGGTGATGAG GATGAATGGC -AACTATGCC CGGCGGCTAA TGACCCAAGA
          GGCTGTG-GA GGTGGTGTGT GAGCTGGTGC CCTCAGAGGA GAGGAGGGAG
          GCCCTGAGGG AGCTCATAAG GCTCTACCTC CAGATGAAG- CCTGTTTGGC
          GCTCCTCCTG CCCTGCCAAG GAGTGCCCCG ACCAGCTGTG -CCGCTACAG
          CT-TTAACTC CCAGCGCTTT GCTGACATTC TCTCCTC-TA CATTTAAATA
          TAGGTATGAT GGAAAGATAA CCAATTACCT GCACAAGACC CTGGCCCATG
          T-GCCTGAAA TCATAGAGAG AGA-TGGATC CATAGGAGCT TGGGCCAGCG
          AAGGAA---- ---------- ---------- ---------- ----------
          ---------- ---------- ---------- ---------- ----------
          ---------- ---------- ---------- ---------- ----------
          ---------- ---------- ---------- ---------- ----------
          ---------- ---------- ---------- ---------- ----------
          ---------- ---------- ---------- ---------- ----------
          ---------- ---------- ---------- ---------- ----------
          ---------- ---------- ---------- ---------- ----------
          ---------- ---------- ---------- ---------- ----------
          ---------- ---------- ---------- ---------- ----------
          ---------- ---------- ---------- ---------- ----------
          ---------- ---------- ---------- ---------- ----------
          ---------- ---------- ---------- ---------- ----------
          ---------- ---------- ---------- ---------- ----------
          ---------- ---------- ---------- ---------- ----------
          ---------- ---------- ---------- ---------- ----------
          ---------- ---------- ---------- ---------- ----------
          ---------- ---------- ---------- ---------- ----------
          ---------- ---------- ---------- ---------- ----------
          ---------- ---------- ---------- ---------- ----------
          ---------- ---------- ---------- ---------- ----------
          ---------- ---------- ---------- ---------- ----------
          ---------- ---------- ---------- ---------- ----------
          ---------- ---------- ---------- ---------- ----------
          ---------- ---------- ---------- ---------- ----------
          ---------- ---------- ---------- ---------- ----------
          ---------- ---------- ---------- ---------- ----------
          ---------- ---------- ---------- ---------- ----------
          ---------- ---------- ---------- ---------- ----------
          ---------- ---------- ---------- ---------- ----------
          ---------- ---------- ---------- ---------- ----------
          ---------- ---------- ---------- ---------- ----------
          ---------- ---------- ---------- ---------- ----------
          ---------- ---------- ---------- ---------- ----------
          ---------- ---------- ---------- ---------- ----------
          ---------- ---------- ---------- ---------- ----------
          ---------- ---------- ---------- ---------- ----------
          ---------- ---------- ---------- ---------- ----------
          ---------- ---------- ---------- ---------- ----------
          ---------- ---------- ---------- ---------- ----------
          ---------- ---------- ---------- ---------- ----------
          ---------- ---------- ---------- ---------- ----------
          ---------- ---------- ---------- ---------- ----------
          ---------- ---------- ---------- ---------- ----------
          ---------- ---------- ---------- ---------- ----------
          ---------- ---------- ---------- ---------- ----------
          ---------- ---------- ---------- ---------- ----------
          ---------- ---------- ---------- ---------- ----------
          ---------- ---------- ---------- ---------- ----------
          ---------- ---------- ----------
Etheos024 ---------- ---------- ---------- ---------- ----------
          ---------- ---------- ---------- ---------- ----------
          ---------- ---------- ---------- ---------- ----------
          ---------- ---------- ---------- ---------- ----------
          ---------- ---------- ---------- ---------- ----------
          ---------- ---------- ---------- ---------- ----------
          ---------- ---------- ---------- ---------- ----------
          ---------- ---------- ---------- ---------- ----------
          ---------- ---------- ---------- ---------- ----------
          ---------- ---------- ---------- ---------- ----------
          ---------- ---------- ---------- ---------- ----------
          ---------- ---------- ---------- ---------- ----------
          ---------- ---------- ---------- ---------- ----------
          ---------- ---------- ---------- ---------- ----------
          ---------- ---------- ---------- ---------- ----------
          ---------- ---------- ---------- ---------- ----------
          ---------- ---------- ---------- ---------- ----------
          ---------- ---------- ---------- ---------- ----------
          ---------- ---------- ---------- ---------- ----------
          ---------- ---------- ---------- ---------- ----------
          ---------- ---------- ---------- ---------- ----------
          ---------- ---------- ---------- ---------- ----------
          ---------- ---------- ---------- ---------- ----------
          ---------- ---------- ---------- ---------- ----------
          ---------- ---------- ---------- ---------- ----------
          ---------- ---------- ---------- ---------- ----------
          -------GGA GCTGGGTCCG TGGTTAAGAG GAGGACCGGT GGTCGCAAGA
          AGTCCGCTGA GGGGCAGGTG GATGGAGCAG ATGATATGAG CACCACTTCT
          TCGTCAGGTG ACAGTGGAGA TGATGAAGAG AGTGGCATGA AACAGAGGGG
          TAAAGACCCT TACTACTACA ACTTCACTCG AACAATAATT AACCCTAGTG
          AGGGCCTACC ATCTATAGAA GGGATAGATC AGTGTCTGGG AAGGGGATCT
          CAGCTTCAGC GCTTTCTAAA AGAC-GAGGA GCAGCAACAG CAGAGGGCTC
          AAGGAAAAGC TGAAGAGGAC ATGCTGAGTG CTCTGTAAGT ACACACTATA
          TTTTGATAAT TGTCTAGAAT TTTTTGTTGT TGCTAGAAAT TAGT-TTTCT
          CTAATAATCT GACGTTTTGT TTTTGC--TG TTTGACAGCA CCCTAGGCAA
          ACAGCATATT GGCCAGCTCG ATGGCATTGA TGATGGCTCA GAGAGCGATA
          CCAGCATCTG CACCACCAGC ACCACCACCA CCACTACAGC GACCTCTTCT
          TCCACACCAC ATAAGAGCAC TCCTAAGAGA AAAGGCAGAG AAAGGCACAC
          TGAGAAACCT GACTCCCATG ACTCTAACAA GGAGGCTGAC AACAGCAGTG
          GAGCTGTCAG CGGCAACACG CGAGAAGGCA GAAAGAACCA GAAAGAAAAC
          TGTCTTCCTC TAGGAGGCGG GGTCAAGTCC CAGCCGCAGA GTCAGGGTCA
          GGATCCTCTC GAGG------ ---------- ---------- ----------
          ---------- ---------- ---------- ---------- ----------
          ---------- ---------- ---------- ---------- ----------
          ---------- ---------- ---------- ---------- ----------
          ---------- ---------- ---------- ---------- ----------
          ---------- ---------- ---------- ---------- ----------
          ---------- ---------- ---------- ---------- ----------
          ---------- ---------- ---------- ---------- ----------
          ---------- ---------- ---------- ---------- ----------
          ---------- ---------- ---------- ---------- ----------
          ---------- ---------- ---------- ---------- ----------
          ---------- ---------- ---------- ---------- ----------
          ---------- ---------- ---------- ---------- ----------
          ---------- ---------- ---------- ---------- ----------
          ---------- ---------- ---------- ---------- ----------
          ---------- ---------- ---------- ---------- ----------
          ---------- ---------- ---------- ---------- ----------
          ---------- ---------- ---------- ---------- ----------
          ---------- ---------- ---------- ---------- ----------
          ---------- ---------- ---------- ---------- ----------
          ---------- ---------- ---------- ---------- ----------
          ---------- ---------- ---------- ---------- ----------
          ---------- ---------- ---------- ---------- ----------
          ---------- ---------- ---------- ---------- ----------
          ---------- ---------- ---------- ---------- ----------
          ---------- ---------- ---------- ---------- ----------
          ---------- ---------- ---------- ---------- ----------
          ---------- ---------- ---------- ---------- ----------
          ---------- ---------- ---------- ---------- ----------
          ---------- ---------- ---------- ---------- ----------
          ---------- ---------- ---------- ---------- ----------
          ---------- ---------- ---------- ---------- ----------
          ---------- ---------- ---------- ---------- ----------
          ---------- ---------- ---------- ---------- ----------
          ---------- ---------- ----------
Etheos025 ---------- ---------- ---------- ---------- ----------
          ---------- ---------- ---------- ---------- ----------
          ---------- ---------- ---------- ---------- ----------
          ---------- ---------- ---------- ---------- ----------
          ---------- ---------- ---------- ---------- ----------
          ---------- ---------- ---------- ---------- ----------
          ---------- ---------- ---------- ---------- ----------
          ---------- ---------- ---------- ---------- ----------
          ---------- ---------- ---------- ---------- ----------
          ---------- ---------- ---------- ---------- ----------
          ---------- ---------- ---------- ---------- ----------
          ---------- ---------- ---------- ---------- ----------
          ---------- ---------- ---------- ---------- ----------
          ---------- ---------- ---------- ---------- ----------
          ---------- ---------- ---------- ---------- ----------
          ---------- ---------- ---------- ---------- ----------
          ---------- ---------- ---------- ---------- ----------
          ---------- ---------- ---------- ---------- ----------
          ---------- ---------- ---------- ---------- ----------
          ---------- ---------- ---------- ---------- ----------
          ---------- ---------- ---------- ---------- ----------
          ---------- ---------- ---------- ---------- ----------
          ---------- ---------- ---------- ---------- ----------
          ---------- ---------- ---------- ---------- ----------
          ---------- ---------- ---------- ---------- ----------
          ---------- ---------- ---------- ---------- ----------
          -------GGA GCTGGGTCCG TGGTTAAGAG GAGGACCGGT GGTCGCAAGA
          AGTCCGCTGA GGGGCAGGTG GATGGAGCAG ATGATATGAG CACCACTTCT
          TCGTCAGGTG ACAGTGGAGA TGATGAAGAG AGTGGCATGA AACAGAGGGG
          TAAAGACCCT TACTACTACA ACTTCACTCG AACAATAATT AACCCTAGTG
          AGGGCCTACC ATCTATAGAA GGGATAGATC AGTGTCTGGG AAGGGGATCT
          CAGCTTCAGC GCTTTCTAAA AGAC-GAGGA GCAGCAACAG CAGAGGGCTC
          AAGGAAAAGC TGAAGAGGAC ATGCTGAGTG CTCTGTAAGT ACACACTATA
          TTTTGATAAT TGTCTAGAAT TTTTTGTTGT TGCTAGAAAT TAGT-TTTCT
          CTAATAATCT GACGTTTTGT TTTTGC--TG TTTGACAGCA CCCTAGGCAA
          GCAGCATATT GGCCAGCTCG ATGGCATTGA TGATGGCTCA GAGAGCGATA
          CCAGCATCTG CACCACCAGC ACCACCACCA CCACTACAGC GACCTCTTCT
          TCCACACCAC ATAAGAGCAC TCCTAAGAGA AAAGGCAGAG AAAGGCACAC
          TGAGAAACCT GACTCCCATG ACTCTAACAA GGAGGCTGAC AACAGCAGTG
          GAGCTGTCAG CGGCAACACG CGAGAAGGCA GAAAGAACCA GAAAGAAAAC
          TGTCTTCCTC TAGGAGGCGG GGTCAAGTCC CAGCCGCAGA GTCAGGGTCA
          GGATCCTCTC GAG------- ---------- ---------- ----------
          ---------- ---------- ---------- ---------- ----------
          ---------- ---------- ---------- ---------- ----------
          ---------- ---------- ---------- ---------- ----------
          ---------- ---------- ---------- ---------- ----------
          ---------- ---------- ---------- ---------- ----------
          ---------- ---------- ---------- ---------- ----------
          ---------- ---------- ---------- ---------- ----------
          ---------- ---------- ---------- ---------- ----------
          ---------- ---------- ---------- ---------- ----------
          ---------- ---------- ---------- ---------- ----------
          ---------- ---------- ---------- ---------- ----------
          ---------- ---------- ---------- ---------- ----------
          ---------- ---------- ---------- ---------- ----------
          ---------- ---------- ---------- ---------- ----------
          ---------- ---------- ---------- ---------- ----------
          ---------- ---------- ---------- ---------- ----------
          ---------- ---------- ---------- ---------- ----------
          ---------- ---------- ---------- ---------- ----------
          ---------- ---------- ---------- ---------- ----------
          ---------- ---------- ---------- ---------- ----------
          ---------- ---------- ---------- ---------- ----------
          ---------- ---------- ---------- ---------- ----------
          ---------- ---------- ---------- ---------- ----------
          ---------- ---------- ---------- ---------- ----------
          ---------- ---------- ---------- ---------- ----------
          ---------- ---------- ---------- ---------- ----------
          ---------- ---------- ---------- ---------- ----------
          ---------- ---------- ---------- ---------- ----------
          ---------- ---------- ---------- ---------- ----------
          ---------- ---------- ---------- ---------- ----------
          ---------- ---------- ---------- ---------- ----------
          ---------- ---------- ---------- ---------- ----------
          ---------- ---------- ---------- ---------- ----------
          ---------- ---------- ----------
Etheos026 ---------- ---------- ---------- ---------- ----------
          ---------- ---------- ---------- ---------- ----------
          ---------- ---------- ---------- ---------- ----------
          ---------- ---------- ---------- ---------- ----------
          ---------- ---------- ---------- ---------- ----------
          ---------- ---------- ---------- ---------- ----------
          ---------- ---------- ---------- ---------- ----------
          ---------- ---------- ---------- ---------- ----------
          ---------- ---------- ---------- ---------- ----------
          ---------- ---------- ---------- ---------- ----------
          ---------- ---------- ---------- ---------- ----------
          ---------- ---------- ---------- ---------- ----------
          ---------- ---------- ---------- ---------- ----------
          ---------- ---------- ---------- ---------- ----------
          ---------- ---------- ---------- ---------- ----------
          ---------- ---------- ---------- ---------- ----------
          ---------- ---------- ---------- ---------- ----------
          ---------- ---------- ---------- ---------- ----------
          ---------- ---------- ---------- ---------- ----------
          ---------- ---------- ---------- ---------- ----------
          ---------- ---------- ---------- ---------- ----------
          ---------- ---------- ---------- ---------- ----------
          ---------- ---------- ---------- ---------- ----------
          ---------- ---------- ---------- ---------- ----------
          ---------- ---------- ---------- ---------- ----------
          ---------- ---------- ---------- ---------- ----------
          ---------- ---------- ---------- ---------- ----------
          ---------- ---------- ---------- ---------- ----------
          ---------- ---------- ---------- ---------- ----------
          ---------- ---------- ---------- ---------- ----------
          ---------- ---------- ---------- ---------- ----------
          ---------- ---------- ---------- ---------- ----------
          ---------- ---------- ---------- ---------- ----------
          ---------- ---------- ---------- ---------- ----------
          ---------- ---------- ---------- ---------- ----------
          ---------- ---------- ---------- ---------- ----------
          ---------- ---------- ---------- ---------- ----------
          ---------- ---------- ---------- ---------- ----------
          ---------- ---------- ---------- ---------- ----------
          ---------- ---------- ---------- ---------- ----------
          ---------- ---------- ---------- ---------- ----------
          ---------- ---------- ---------- ---------- ----------
          ---------- ---------- ---------- ---------- ----------
          ---------- ---------- ---------- ---------- ----------
          ---------- ---------- ---------- ---------- ----------
          ---------- ---------- ---------- ---------- ----------
          ---------- ---------- ---------- ---------- ----------
          ---------- ---------- ---------- ---------- ----------
          ---------- ---------- ---------- ---------- ----------
          ---------- ---------- ---------- ---------- ----------
          ---------- ---------- ---------- ---------- ----------
          ---------- ---------- ---------- ---------- ----------
          ---------- ---------- ---------- ---------- ATGGCAAGCC
          TACGAAAAAC CCATCCACTA CTAAAAATTG CAAACAACGC ACTTGTTGAT
          CTCCCTGCCC CCTCGAATAT TTCGGTGTGA TGAAACTTCG GTTCTCTTCT
          GGGGCTTTGT TTAATTACCC AAATCCTCAC GGGCCTCTTC TTGGCAATAC
          ATTATACCGC CGACATCGCA ACAGCTTTTT CGTCTGTAGC ACACATCTGT
          CGGGATGTCA ATTACGGGTG GCTTATCCGC AATATCCATG CCAACGGAGC
          ATCCTTCTTC TTCATTTGTA TCTACATGCA TATTGGACGG GGCCTATACT
          ACGGCTCCTA CCTCTATAAA GAAACGTGGA ACATCGGAGT CGTTCTTCTT
          CTTTTAGTTA TGATAACTGC CTTTGTCGGT TATGTTCTCC CCTGAGGACA
          GATGTCATTC TGGGGTGCCA CCGTCATTAC CAACCTTCTA TCCGCAGTAC
          CTTACGTGGG CAACACCCTC GTTCAATGGA TCTGGGGAGG TTTTTCCGTA
          GACAACGCTA CCCTCACTCG GTTCTTCGCT TTCCACTTTC TCTTCCCATT
          CGTAATTGCC GGTGCCACTC TCATTCATCT TCTCTTCCTT CACGAGACAG
          GCTCGAATAA CCCCTTAGGT TTAAACTCCG ACGCCGACAA GGTATCTTTC
          CACCCCTACT TCTCCTACAA AGATCTTCTC GGCTTTGCCG TACTACTTAT
          TGCTCTTACA GCCCTTGCTC TCTTCTCCCC CAATCTGCTG GGGGATCCTG
          ATAACTTCAC GCCTGCAAAT CCCCTTGTTA CACCCCCACA TATTAAACCT
          GAGTGGTATT TCCTCTTTGC CTACGCGATC CTACGCTCTA TCCCGAATAA
          GCTGGGTGGG GTCTTGGCCT TGCTAGCCTC AATCCTCGTG TTAATGGTGG
          TCCCTATTCT TCACACCTCA AAACAGCGAG GGATTACATT TCGTCCCCTC
          TCGCAATTCC TCTTCTGGAC TTTAATTGCA GACGTTGCCA TCCTCACCTG
          GATTGGGGGA ATGCCCGTCG AACACCCCTT TATTATCATT GGCCAAGTCG
          CCTCTTTCCT ATACTTTTTC CTTTTCCTCT TCCTCGCCCC ACTAGCCGGG
          TGAGTGGAGA ATAAAGCCCT CGGATGAGCC
Etheos027 ---------- ---------- ---------- ---------- ----------
          ---------- ---------- ---------- ---------- ----------
          ---------- ---------- ---------- ---------- ----------
          ---------- ---------- ---------- ---------- ----------
          ---------- ---------- ---------- ---------- ----------
          ---------- ---------- ---------- ---------- ----------
          ---------- ---------- ---------- ---------- ----------
          ---------- ---------- ---------- ---------- ----------
          ---------- ---------- ---------- ---------- ----------
          ---------- ---------- ---------- ---------- ----------
          ---------- ---------- ---------- ---------- ----------
          ---------- ---------- ---------- ---------- ----------
          ---------- ---------- ---------- ---------- ----------
          ---------- ---------- ---------- ---------- ----------
          ---------- ---------- ---------- ---------- ----------
          ---------- ---------- ---------- ---------- ----------
          ---------- ---------- ---------- ---------- ----------
          ---------- ---------- ---------- ---------- ----------
          ---------- ---------- ---------- ---------- ----------
          ---------- ---------- ---------- ---------- ----------
          ---------- ---------- ---------- ---------- ----------
          ---------- ---------- ---------- ---------- ----------
          ---------- ---------- ---------- ---------- ----------
          ---------- ---------- ---------- ---------- ----------
          ---------- ---------- ---------- ---------- ----------
          ---------- ---------- ---------- ---------- ----------
          ---------- ---------- ---------- ---------- ----------
          ---------- ---------- ---------- ---------- ----------
          ---------- ---------- ---------- ---------- ----------
          ---------- ---------- ---------- ---------- ----------
          ---------- ---------- ---------- ---------- ----------
          ---------- ---------- ---------- ---------- ----------
          ---------- ---------- ---------- ---------- ----------
          ---------- ---------- ---------- ---------- ----------
          ---------- ---------- ---------- ---------- ----------
          ---------- ---------- ---------- ---------- ----------
          ---------- ---------- ---------- ---------- ----------
          ---------- ---------- ---------- ---------- ----------
          ---------- ---------- ---------- ---------- ----------
          ---------- ---------- ---------- ---------- ----------
          ---------- ---------- ---------- ---------- ----------
          ---------- ------TTGG CCTCTTCCTT GGCCGTCGTT GACAGAGGTT
          AGTCGTGCTA CTTTTCGCAG CACTAGCTTT TCTATACTAA AATGTGTTTT
          AATGTTGTTT AATTCTCGGT GTACACCTAC CGTGTACACC GTAAGGCTTT
          GATACGTTAG ATGATGTGGT TTGTGTCGGC GGATGGCTGT TTATTATGAC
          GAAATAAAGC GTAGTATAGA AGCTCCTGTG AATAGTGTTC TCGTATGAGG
          GAGTAACGGC AGCTAGCAGG CCGTGCATGT GTTCAGGGAA CAGCTAACTT
          ATACCAGAGA AGCAAGGAGA CTAAATATGG AATATGTGTG TAGCGTGGCT
          GTGTTTTGTG TCTT-GGGGG TAATACACTT TT-CCCCCAG CTGTTCCATA
          AATTTGCTAT CCTT--GACT TAGCAACCTG CTCCTGGTTA GCATTTAGCC
          TAGCCAATGT ACATGCTGGC TTGATAGAGC TCCTCCAGGA TACATGTCAA
          GTTACGTGTG TTAAGTTAAA GGTGCAATGC AATCCGGAGA TGTAACCCCA
          TATGTC---- -TTTTATTTC TCTTTCAGAC ACAAAGGCCA ----------
          ---------- ---------- ---------- ---------- ----------
          ---------- ---------- ---------- ---------- ----------
          ---------- ---------- ---------- ---------- ----------
          ---------- ---------- ---------- ---------- ----------
          ---------- ---------- ---------- ---------- ----------
          ---------- ---------- ---------- ---------- ----------
          ---------- ---------- ---------- ---------- ----------
          ---------- ---------- ---------- ---------- ----------
          ---------- ---------- ---------- ---------- ----------
          ---------- ---------- ---------- ---------- ----------
          ---------- ---------- ---------- ---------- ----------
          ---------- ---------- ---------- ---------- ----------
          ---------- ---------- ---------- ---------- ----------
          ---------- ---------- ---------- ---------- ----------
          ---------- ---------- ---------- ---------- ----------
          ---------- ---------- ---------- ---------- ----------
          ---------- ---------- ---------- ---------- ----------
          ---------- ---------- ---------- ---------- ----------
          ---------- ---------- ---------- ---------- ----------
          ---------- ---------- ---------- ---------- ----------
          ---------- ---------- ---------- ---------- ----------
          ---------- ---------- ---------- ---------- ----------
          ---------- ---------- ----------
Etheos028 ATGGAATCTC TGGATGGGCT TCT-TCGGTG GATGACTTCC AAGCTGACAC
          CATCACTCGG CGGTTTCGTT ATGATGTGGC ACTCGTGTCC GCA-TTAAAG
          GATCTGGAGG AGGACATCAT GGAAGGGCTG AGAGAGAGTG GGATGGAAGA
          CAGTGCTTGC ACCTCAGGCT TC-AGTGTCA TGATCAAGGA ATCCTGTGAT
          GGCATGGGCG ATGTCAGCGA GAAGCACGGT GGAGGACCAG CTGTTCCTGA
          GAAGGCTGTA CGCTTTTCTA -TCACTATTA TGTCTGTCTC TGTCATAGCA
          GACGAGGAGG AGAA-AGAGG TTACCATCTT CACTGAGCCA AAACCAAACT
          CAGAACTGTC CTGTAAGCCC CTTTGCCTGA TGTT-TGTGG ATGAGTCAGA
          CCATGAGACG CTGACAGCCG TCCTGGGG-C CTATAGTTGC AGAGC-G-TA
          ATGCAATGAA AGAGAGCAGG CTCATCATAT CCATGGGTGG ACTACC-TCG
          CTCCTTTCGC TTTCACTTCC GAGGCACGGG ATATGA-TGA GAAGATGGTG
          CGTGAGATGG AGGGCCTCGA GGCCTCAGGA TCCTCCTATG TGTGCACTCT
          TTGTGACTCC ACTCGGGCAG -AAGCCTCTG AAAAC-ATGG TGTTACATTC
          CGTCACCCGC AGTCATGAAG AGAACCTAGA TCGGTACGAA ATATGGAGAA
          CCAACCCTTT TTCTGAGTCT GTTGATGAGC TGCGAGACAG AGTTAAGGGG
          GTCTCTGCCA AGCCCTTCAT GGAGACCCAT TCCACACTGG ATGCATTGCA
          CTGTGACATT GGCAATGCCA CTGAGTTCTA CAAAATCTTC CAGGATGAGA
          TCGGAGAGGT GTACAAAGGG GTCAACCCCA GTCGGG-AGG AACGGCGCAG
          CTGGAGGGCA GCCCTAGATA AACAGCTGAG GAAGAAGTTG AAGCTGAGAC
          CGGTGATGAG GATGAATGGC -AACTATGCC CGGCGGCTAA TGACCCAAGA
          GGCTGTG-GA GGTGGTGTGT GAGCTGGTGC CCTCAGAGGA GAGGAGGGAG
          GCCCTGAGGG AGCTCATAAG GCTCTACCTC CAGATGAAG- CCTGTTTGGC
          GCTCCTCCTG CCCTGCCAAG GAGTGCCCCG ACCAGCTGTG -CCGCTACAG
          CT-TTAACTC CCAGCGCTTT GCTGACATTC TCTCCTC-TA CATTTAAATA
          TAGGTATGAT GGAAAGATAA CCAATTACCT GCACAAGACC CTGGCCCATG
          T-GCCTGAAA TCATAGAGAG AGA-TGGATC CATAGGAGCT TGGGCCAGCG
          AAGGAAA--- ---------- ---------- ---------- ----------
          ---------- ---------- ---------- ---------- ----------
          ---------- ---------- ---------- ---------- ----------
          ---------- ---------- ---------- ---------- ----------
          ---------- ---------- ---------- ---------- ----------
          ---------- ---------- ---------- ---------- ----------
          ---------- ---------- ---------- ---------- ----------
          ---------- ---------- ---------- ---------- ----------
          ---------- ---------- ---------- ---------- ----------
          ---------- ---------- ---------- ---------- ----------
          ---------- ---------- ---------- ---------- ----------
          ---------- ---------- ---------- ---------- ----------
          ---------- ---------- ---------- ---------- ----------
          ---------- ---------- ---------- ---------- ----------
          ---------- ---------- ---------- ---------- ----------
          ---------- ---------- ---------- ---------- ----------
          ---------- ---------- ---------- ---------- ----------
          ---------- ---------- ---------- ---------- ----------
          ---------- ---------- ---------- ---------- ----------
          ---------- ---------- ---------- ---------- ----------
          ---------- ---------- ---------- ---------- ----------
          ---------- ---------- ---------- ---------- ----------
          ---------- ---------- ---------- ---------- ----------
          ---------- ---------- ---------- ---------- ----------
          ---------- ---------- ---------- ---------- ----------
          ---------- ---------- ---------- ---------- ----------
          ---------- ---------- ---------- ---------- ----------
          ---------- ---------- ---------- ---------- ----------
          ---------- ---------- ---------- ---------- ----------
          ---------- ---------- ---------- ---------- ----------
          ---------- ---------- ---------- ---------- ----------
          ---------- ---------- ---------- ---------- ----------
          ---------- ---------- ---------- ---------- ----------
          ---------- ---------- ---------- ---------- ----------
          ---------- ---------- ---------- ---------- ----------
          ---------- ---------- ---------- ---------- ----------
          ---------- ---------- ---------- ---------- ----------
          ---------- ---------- ---------- ---------- ----------
          ---------- ---------- ---------- ---------- ----------
          ---------- ---------- ---------- ---------- ----------
          ---------- ---------- ---------- ---------- ----------
          ---------- ---------- ---------- ---------- ----------
          ---------- ---------- ---------- ---------- ----------
          ---------- ---------- ---------- ---------- ----------
          ---------- ---------- ---------- ---------- ----------
          ---------- ---------- ---------- ---------- ----------
          ---------- ---------- ---------- ---------- ----------
          ---------- ---------- ---------- ---------- ----------
          ---------- ---------- ---------- ---------- ----------
          ---------- ---------- ----------
Etheos029 ---------- ---------- ---------- ---------- ----------
          ---------- ---------- ---------- ---------- ----------
          ---------- ---------- ---------- ---------- ----------
          ---------- ---------- ---------- ---------- ----------
          ---------- ---------- ---------- ---------- ----------
          ---------- ---------- ---------- ---------- ----------
          ---------- ---------- ---------- ---------- ----------
          ---------- ---------- ---------- ---------- ----------
          ---------- ---------- ---------- ---------- ----------
          ---------- ---------- ---------- ---------- ----------
          ---------- ---------- ---------- ---------- ----------
          ---------- ---------- ---------- ---------- ----------
          ---------- ---------- ---------- ---------- ----------
          ---------- ---------- ---------- ---------- ----------
          ---------- ---------- ---------- ---------- ----------
          ---------- ---------- ---------- ---------- ----------
          ---------- ---------- ---------- ---------- ----------
          ---------- ---------- ---------- ---------- ----------
          ---------- ---------- ---------- ---------- ----------
          ---------- ---------- ---------- ---------- ----------
          ---------- ---------- ---------- ---------- ----------
          ---------- ---------- ---------- ---------- ----------
          ---------- ---------- ---------- ---------- ----------
          ---------- ---------- ---------- ---------- ----------
          ---------- ---------- ---------- ---------- ----------
          ---------- ---------- ---------- ---------- ----------
          ---------- ---------- ---------- ---------- ----------
          ---------- ---------- ---------- ---------- ----------
          ---------- ---------- ---------- ---------- ----------
          ---------- ---------- ---------- ---------- ----------
          ---------- ---------- ---------- ---------- ----------
          ---------- ---------- ---------- ---------- ----------
          ---------- ---------- ---------- ---------- ----------
          ---------- ---------- ---------- ---------- ----------
          ---------- ---------- ---------- ---------- ----------
          ---------- ---------- ---------- ---------- ----------
          ---------- ---------- ---------- ---------- ----------
          ---------- ---------- ---------- ---------- ----------
          ---------- ---------- ---------- ---------- ----------
          ---------- ---------- ---------- ---------- ----------
          ---------- ---------- ---------- ---------- ----------
          ---------- ---------- ---------- ---------- ----------
          ---------- ---------- ---------- ---------- ----------
          ---------- ---------- ---------- ---------- ----------
          ---------- ---------- ---------- ---------- ----------
          ---------- ---------- ---------- ---------- ----------
          ---------- ---------- ---------- ---------- ----------
          ---------- ---------- ---------- ---------- ----------
          ---------- ---------- ---------- ---------- ----------
          ---------- ---------- ---------- ---------- ----------
          ---------- ---------- ---------- ---------- ----------
          ---------- ---------- ---------- ---------- ----------
          ---------- ---------- ---------- ---------- ATGGCAAGCC
          TACGAAAAAC CCATCCACTA CTAAAAATTG CAAACAACGC ACTTGTTGAT
          CTCCCTGCCC CCTCGAATAT TTCGGTGTGA TGAAACTTCG GTTCTCTTCT
          GGGGCTTTGT TTAATTACCC AAATCCTCAC GGGCCTCTTC TTAGCAATAC
          ATTATACCGC CGACATCGCA ACAGCTTTTT CGTCTGTAGC ACACATCTGT
          CGGGATGTCA ATTACGGGTG GCTTATCCGC AATATCCATG CCAACGGAGC
          ATCCTTCTTC TTCATTTGTA TCTACATGCA TATTGGACGG GGCCTATACT
          ACGGCTCCTA CCTCTATAAA GAAACGTGGA ACATCGGAGT CGTTCTTCTT
          CTTTTAGTTA TGATAACTGC CTTTGTCGGT TATGTTCTCC CCTGAGGACA
          GATGTCATTC TGGGGTGCCA CCGTCATTAC CAACCTTCTA TCCGCAGTAC
          CTTACGTGGG CAACACCCTC GTTCAATGGA TCTGGGGAGG TTTTTCCGTA
          GACAACGCTA CCCTCACTCG GTTCTTCGCT TTCCACTTTC TCTTCCCATT
          CGTAATTGCC GGTGCCACTC TCATTCATCT TCTCTTCCTT CACGAGACAG
          GCTCGAATAA CCCCTTAGGT TTAAACTCCG ACGCCGACAA GGTATCTTTC
          CACCCCTACT TCTCCTACAA AGATCTTCTC GGCTTTGCCG TACTACTTAT
          TGCTCTTACA GCCCTTGCTC TCTTCTCCCC CAATCTGCTG GGGGATCCTG
          ATAACTTCAC GCCTGCAAAT CCCCTTGTTA CACCCCCACA TATTAAACCT
          GAGTGGTATT TCCTCTTTGC CTACGCGATC CTGCGCTCTA TCCCGAATAA
          GCTGGGTGGG GTCTTGGCCT TGCTAGCCTC GATCCTCGTG TTAATGGTGG
          TCCCTATTCT TCACACCTCA AAACAGCGAG GGATTACATT TCGTCCCCTC
          TCGCAATTCC TCTTCTGGAC TTTAATTGCA GACGTTGCCA TCCTCACCTG
          GATTGGGGGA ATGCCCGTCG AACACCCCTT TATTATCATT GGCCAAGTCG
          CCTCTTTCCT ATACTTTTTC CTTTTCCTCT TCCTCGCCCC ACTAGCCGGG
          TGAGTGGAGA ATAAAGCCCT CGGATGAGCC
Etheos030 ---------- ---------- ---------- ---------- ----------
          ---------- ---------- ---------- ---------- ----------
          ---------- ---------- ---------- ---------- ----------
          ---------- ---------- ---------- ---------- ----------
          ---------- ---------- ---------- ---------- ----------
          ---------- ---------- ---------- ---------- ----------
          ---------- ---------- ---------- ---------- ----------
          ---------- ---------- ---------- ---------- ----------
          ---------- ---------- ---------- ---------- ----------
          ---------- ---------- ---------- ---------- ----------
          ---------- ---------- ---------- ---------- ----------
          ---------- ---------- ---------- ---------- ----------
          ---------- ---------- ---------- ---------- ----------
          ---------- ---------- ---------- ---------- ----------
          ---------- ---------- ---------- ---------- ----------
          ---------- ---------- ---------- ---------- ----------
          ---------- ---------- ---------- ---------- ----------
          ---------- ---------- ---------- ---------- ----------
          ---------- ---------- ---------- ---------- ----------
          ---------- ---------- ---------- ---------- ----------
          ---------- ---------- ---------- ---------- ----------
          ---------- ---------- ---------- ---------- ----------
          ---------- ---------- ---------- ---------- ----------
          ---------- ---------- ---------- ---------- ----------
          ---------- ---------- ---------- ---------- ----------
          ---------- ---------- ---------- ---------- ----------
          -------GGA GCTGGGTCCG TGGTTAAGAG GAGGACCGGT GGTCGCAAGA
          AGTCCGCTGA GGGGCAGGTG GATGGAGCAG ATGATATGAG CACCACTTCT
          TCGTCAGGTG ACAGTGGAGA TGATGAAGAG AGTGGCATGA AACAGAGGGG
          TAAAGACCCT TACTACTACA ACTTCACTCG AACAATAATT AACCCTAGTG
          AGGGCCTACC ATCTATAGAA GGGATAGATC AGTGTCTGGG AAGGGGATCT
          CAGCTTCAGC GCTTTCTAAA AGAC-GAGGA GCAGCAACAG CAGAGGGCTC
          AAGGAAAAGC TGAAGAGGAC ATGCTGAGTG CTCTGTAAGT ACACACTATA
          TTTTGATAAT TGTCTAGAAT TTTTTGTTGT TGCTAGAAAT TAGT-TTTCT
          CTAATAATCT GACGTTTTGT TTTTGC--TG TTTGACAGCA CCCTTGGCAA
          GCAGCATATT GGCCAGCTCG ATGGCATTGA TGATGGCTCA GAGAGCGATA
          CCAGCATCTG CACCACCAGC ACCACCACCA CCACTACAGC GACCTCTTCT
          TCCACACCAC ATAAGAGCAC TCCTAAGAGA AAAGGCAGAG AAAGGCACAC
          TGAGAAACCT GACTCCCATG ACTCTAACAA GGAGGCTGAC AACAGCAGTG
          GAGCTGTCAG CGGCAACACG CGAGAAGGCA GAAAGAACCA GAAAGAAAAC
          TGTCTTCCTC TAGGAGGCGG GGTCAAGTCC CAGCCGCAGA GTCAGGGTCA
          GGATCCTCTC GAGGCCTTGG CCTCTTCCTT GGCCGTCGTT GACAGAGGTT
          AGTCGTGCTA CTTTTCACAG CACTAGCTTT TCTATACTAA AATGTGTTTT
          AATGTTGTTT AATTCTCGGT GTACACCTAC CGTGTACACC GTAAGGCTTT
          GATACGTTAG ATGATGTGGT TTGTGTCGGC GGATGGCTGT TTATTATGAC
          GAAATAAAGC GTAGTATAGA AGCTCCTGTG AATAGTGTTC TCGTATCAGG
          GAGTAACGGC AGCTAGCAGG CCGTGCATGT GTTCAGGGAA CAGCTAACTT
          ATACCAGAGA AGCAAGGAGA CTAAATATGG AATATGTGTG TAGCGTGGCT
          GTGTTTTGTG TCTT--GGGG TAATACACTT TT-CCCCCAG CTGTTCCATA
          AATTTGCTAT CCTT--GACT TAGCAACCTG CTCCTGGTTA GCATTTAGCC
          TAGCCAATGT ACATGCTGGC TTGATAGAGC TCCTCCAGGA TACATGTCAA
          GTTACGTGTG TTAAGTTAAA GGTGCAATGC AATCCGGAGA TGTAACCCCA
          TATGTC---- -TTTTATTTC TCTTTCAGAC ACAAAGGCCA ----------
          ---------- ---------- ---------- ---------- ----------
          ---------- ---------- ---------- ---------- ----------
          ---------- ---------- ---------- ---------- ----------
          ---------- ---------- ---------- ---------- ----------
          ---------- ---------- ---------- ---------- ----------
          ---------- ---------- ---------- ---------- ----------
          ---------- ---------- ---------- ---------- ----------
          ---------- ---------- ---------- ---------- ----------
          ---------- ---------- ---------- ---------- ----------
          ---------- ---------- ---------- ---------- ----------
          ---------- ---------- ---------- ---------- ----------
          ---------- ---------- ---------- ---------- ----------
          ---------- ---------- ---------- ---------- ----------
          ---------- ---------- ---------- ---------- ----------
          ---------- ---------- ---------- ---------- ----------
          ---------- ---------- ---------- ---------- ----------
          ---------- ---------- ---------- ---------- ----------
          ---------- ---------- ---------- ---------- ----------
          ---------- ---------- ---------- ---------- ----------
          ---------- ---------- ---------- ---------- ----------
          ---------- ---------- ---------- ---------- ----------
          ---------- ---------- ---------- ---------- ----------
          ---------- ---------- ----------
Etheos031 ---------- ---------- ---------- ---------- ----------
          ---------- ---------- ---------- ---------- ----------
          ---------- ---------- ---------- ---------- ----------
          ---------- ---------- ---------- ---------- ----------
          ---------- ---------- ---------- ---------- ----------
          ---------- ---------- ---------- ---------- ----------
          ---------- ---------- ---------- ---------- ----------
          ---------- ---------- ---------- ---------- ----------
          ---------- ---------- ---------- ---------- ----------
          ---------- ---------- ---------- ---------- ----------
          ---------- ---------- ---------- ---------- ----------
          ---------- ---------- ---------- ---------- ----------
          ---------- ---------- ---------- ---------- ----------
          ---------- ---------- ---------- ---------- ----------
          ---------- ---------- ---------- ---------- ----------
          ---------- ---------- ---------- ---------- ----------
          ---------- ---------- ---------- ---------- ----------
          ---------- ---------- ---------- ---------- ----------
          ---------- ---------- ---------- ---------- ----------
          ---------- ---------- ---------- ---------- ----------
          ---------- ---------- ---------- ---------- ----------
          ---------- ---------- ---------- ---------- ----------
          ---------- ---------- ---------- ---------- ----------
          ---------- ---------- ---------- ---------- ----------
          ---------- ---------- ---------- ---------- ----------
          ---------- ---------- ---------- ---------- ----------
          ---------- ---------- ---------- ---------- ----------
          ---------- ---------- ---------- ---------- ----------
          ---------- ---------- ---------- ---------- ----------
          ---------- ---------- ---------- ---------- ----------
          ---------- ---------- ---------- ---------- ----------
          ---------- ---------- ---------- ---------- ----------
          ---------- ---------- ---------- ---------- ----------
          ---------- ---------- ---------- ---------- ----------
          ---------- ---------- ---------- ---------- ----------
          ---------- ---------- ---------- ---------- ----------
          ---------- ---------- ---------- ---------- ----------
          ---------- ---------- ---------- ---------- ----------
          ---------- ---------- ---------- ---------- ----------
          ---------- ---------- ---------- ---------- ----------
          ---------- ---------- ---------- ---------- ----------
          ---------- ---------- ---------- ---------- ----------
          ---------- ---------- ---------- ---------- ----------
          ---------- ---------- ---------- ---------- ----------
          ---------- ---------- ---------- ---------- ----------
          ---------- ---------- ---------- ---------- ----------
          ---------- ---------- ---------- ---------- ----------
          ---------- ---------- ---------- ---------- ----------
          ---------- ---------- ---------- ---------- ----------
          ---------- ---------- ---------- ---------- ----------
          ---------- ---------- ---------- ---------- ----------
          ---------- ---------- ---------- ---------- ----------
          ---------- ---------- ---------- ---------- ATGGCAAGCC
          TACGAAAAAC CCATCCACTA CTAAAAATTG CAAACAACGC ACTTGTTGAT
          CTCCCTGCCC CCTCGAATAT TTCAGTGTGA TGAAACTTCG GTTCTCTTCT
          GGGGCTTTGT TTAATTACCC AAATCCTCAC GGGCCTCTTC TTAGCAATAC
          ATTATACCGC CGACATCGCA ACAGCTTTTT CATCTGTAGC ACACATCTGT
          CGGGATGTCA ATTACGGGTG GCTTATTCGC AATATCCATG CCAACGGAGC
          ATCCTTCTTC TTCATTTGTA TCTACATGCA TATTGGACGG GGCCTATACT
          ACGGCTCCTA CCTCTATAAA GAAACGTGAA ACATCGGAGT CGTTCTTCTT
          CTTTTAGTTA TGATAACTGC CTTTGTCGGT TATGTTCTCC CCTGAGGGCA
          GATGTCATTC TGGGGTGCCA CCGTCATTAC CAACCTTCTA TCCGCAGTAC
          CTTACGTAGG CAACACCCTC GTTCAATGGA TCTGGGGGGG TTTTTCCGTA
          GACAACGCTA CCCTCACTCG GTTCTTCGCT TTCCACTTTC TCTTCCCATT
          CGTAATTGCC GGTGCCACTC TCATTCATCT TCTCTTCCTT CACGAGACAG
          GCTCGAATAA CCCCTTAGGT TTAAACTCCG ACGCCGACAA GGTATCTTTC
          CACCCCTACT TCTCCTACAA AGATCTTCTG GGCTTTGCCG TACTACTTAT
          TGCTCTTACA GCCCTTGCTC TCTTCTCCCC CAATCTGCTG GGGGATCCTG
          ATAACTTCAC GCCTGCAAAT CCCCTTGTTA CACCCCCACA TATTAAACCT
          GAGTGGTATT TCCTCTTTGC CTACGCGATC CTACGCTCTA TCCCAAATAA
          ACTGGGCGGG GTTTTGGCCT TGCTAGCCTC GATCCTAGTG TTAATGGTGG
          TCCCTATTCT CCACACCTCA AAACAGCGAG GGATTACATT TCGTCCCCTC
          TCGCAATTCC TCTTCTGGAC TTTAATTGCA GACGTTGCCA TCCTCACCTG
          GATTGGGGGA ATGCCCGTCG AACACCCCTT TATTATCATT GGCCAAGTCG
          CCTCTTTCCT ATACTTTTTC CTTTTCCTCT TCCTCGCCCC ACTAGCCGGG
          TGAGTGGAGA ATAAAGCCCT CGGATGAGCC
Etheos032 ATGGAATCTC TGGATGGGCT TCC-TCGGTG GATGACTTCC CAGCTGACAC
          CATCACTCGG CGGTTTCGTT ATGATGTGGC ACTCGTGTCC GCG-TTAAAG
          GATCTGGAGG AGGACATCAT GGAAGGGCTG AGAGAGAGTG GGATGGAAGA
          CAGTGCTTGC ACCTCAGGCT TCTAGTGTCA TGATCAAGGA ATCCTGTGAT
          GGCATGGGCG ATGTCAGCGA GAAGCACGGT GGAGGACCAG CTGTTCCTGA
          GAAGGCTGTA CGCTTTTCTA -TCACTATTA TGTCTGTCTC TGTCATAGCA
          GACGAGGAGG AGAA-AGAGG TTACCATCTT CACTGAGCCA AAACCAAACT
          CAGAACTGTC CTGTAAGCCC CTTTGCCTGA TGTT-TGTGG ATGAGTCAGA
          CCATGAGACG CTGACAGCCG TCCTGGGG-C CTATAGTTGC AGAGC-GCTA
          ATGCAATGAA AGAGAGCAGG CTCATCATAT CCATGGGTGG ACTACC-TCG
          CTCCTTTCGC TTTCACTTCC GAGGCACGGG ATATGA-TGA GAAGATGGTG
          CGTGAGATGG AGGGCCTCGA GGCCTCAGGA TCCTCCTATG TGTGCACTCT
          TTGTGACTCC ACTCGGGCAG -AGGCCTCTG AAAAC-ATGG TGTTACATTC
          CGTCACCCGC AGTCATGAAG AGAACCTAGA TCGGTACGAA ATATGGAGAA
          CCAACCCTTT TTCTGAGTCT GTTGATGAGC TGCGAGACAG AGTTAAGGGG
          GTCTCTGCCA AGCCCTTCAT GGAGACCCAT TCCACACTGG ATGCATTGCA
          CTGTGACATT GGCAATGCCA CTGAGTTCTA CAAAATCTTC CAGGATGAGA
          TCGGAGAGGT GTACAAAGGG GTCAACCCCA GTCGGG-AGG AACGGCGCAG
          CTGGAGGGCA GCCCTAGATA AACAGCTGAG GAAGAAGTTG AAGCTGAGAC
          CGGTGATGAG GATGAATGGC -AACTATGCC CGGCGGCTAA TGACCCAAGA
          GGCTGTG-GA GGTGGTGTGT GAGCTGGTGC CCTCAGAGGA GAGGAGGGAG
          GCCCTGAGGG AGCTCATAAG GCTCTACCTC CAGATGAAG- CCTGTTTGGC
          GCTCCTCCTG CCCTGCCAAG GAGTGCCCCG ACCAGCTGTG -CCGCTACAG
          CT-TTAACTC CCAGCGCTTT GCTGACATTC TCTCCTC-TA CATTTAAATA
          TAGGTATGAT GGAAAGATAA CCAATTACCT GCACAAGACC CTGGCCCATG
          T-GCCTGAAA TCATAGAGAG AGA-TGGATC CATAGGAGCA TGGGCCAGCG
          AAGGA--GGA GCTGGGTCCG TGGTTAAGAG GAGGACCGGT GGTCGCAAGA
          AGTCCGCTGA GGGGCAGGTG GATGGAGCAG ATGATATGAG CACCACTTCT
          TCGTCAGGTG ACAGTGGAGA TGATGAAGAG AGTGGCATGA AACAGAGGGG
          TAAAGACCCT TACTACTACA ACTTCACTCG AACAATAATT AACCCTAGTG
          AGGGCCTACC ATCTATAGAA GGGATAGATC AGTGTCTGGG AAGGGGATCT
          CAGCTTCAGC GCTTTCTAAA AGACTGAGGA GCAGCAACAG CAGAGGGCTC
          AAGGAAAAGC TGAAGAGGAC ATGCTGAGTG CTCTGTAAGT ACACACTATA
          TTTTGATAAT TGTCTAGAAT TTTTTGTTGT TGCTAGAAAT TAGT-TTTCT
          CTAATAATCT GACATTTTGT TTTTGC--TG TTTGACAGCA CCCTAGGCAA
          GCAGCATATT GGCCAGCTCG ATGGCATTGA TGATGGCTCA GAGAGCGATA
          CCAGCATCTG CACCACCAGC ACCACCACCA CCACTACAGC GACCTCTTCT
          TCCACACCAC ATAAGAGCAC TCCTAAGAGA AGAGGCAGAG AAAGGCACAC
          TGAGAAACCT GACTCCCATG ACTCTAACAA GGAGGCTGAC AACAGCAGTG
          GAGCTGTCAG TGGCAACACG CGAGAAGGCA GAAAGAACCA GAAAGAAAAC
          TGTCTTCCTC TAGGAGGCGG GGTCAAGTCC CAGCCGCAGA GTCAGGGTCA
          GGATCCTCTC GAGGC-TTGG CCTCTTCCTT GGCCGTCGTT GACAGAGGTT
          AGTCGTGCTG CTTTTCACAG CACTAGCTTT TCTATACTAA AATGTGTTTT
          AATGTTGTTT AATTCTCGGT GTACACCTAC CGTGTAYACC GTAAGGCTTT
          GATACGTTAG ATGATGTGGT TTGTGTCGGC GGATGGCTGT TTATTATGAC
          AAAATAAAGC GTAGTATAGA AGCTCCTGTG AATAGTGTTC TCGTATCAGG
          GAGTAACGGC AGCTAGCAGG CCGTGCATGT GTTCAGGGAA CAGCTAACTT
          ATACCAGAGA AGCAAGGAGA CTAAATATGT AATATGTGTG TAGCGTGGCT
          GTGTTTTGTG TCTT-GGGGG TAATACATTT TT-CCCCCAG CTGTTCCATA
          AATTTGCTAT CCTT--GACT TAGCAACCTG CTCCTGGTTA GCATTTAGCC
          TAGCCAATGT ACATGCTGGC TTGATAGAGC TCCTCCAGGA TACATGTCAA
          GTTACGTGTG TTAAGTTAAA GGTGCAATGC AATCCCTATA TGTAACCCCA
          TGTGTC---- -TTTTATTTC TCTTTCAGAC ACAAAGGCCA ATGGCAAGCC
          TACGAAAAAC CCACCCACTA CTAAAAATTG CAAACAACGC ACTTGTTGAT
          CTCCCTGCCC CCTCAAATAT TTCAGTGTGA TGAAACTTCG GTTCTCTTCT
          GGGACTTTGT TTAATTACCC AAATCCTCAC GGGCCTCTTC TTAGCGATAC
          ATTATACCGC CGACATCGCA ACAGCTTTTT CATCCGTAGC GCACATCTGT
          CGAGATGTCA ATTACGGCTG GCTTATCCGC AATGTTCATG CCAACGGAGC
          ATCCTTCTTC TTCATTTGTA TCTACTTGCA TATTGGACGA GGCCTGTACT
          ACGGCTCCTA CCTCTATAAA GAAACGTGAA ACATCGGGGT CGTTCTTCTT
          CTTTTAGTCA TGATAACTGC CTTTGTTGGT TATGTTCTCC CCTGAGGACA
          GATGTCATTC TGAGGTGCCA CGGTCATTAC CAACCTTCTA TCCGCAGTAC
          CTTACGTGGG CAACACCCTC GTTCAGTGGA TCTGAGGAGG CTTTTCCGTA
          GACAACGCTA CCCTCACTCG GTTCTTCGCT TTCCACTTTC TCTTCCCATT
          CGTAATTGCG GGTGCCACTC TCATTCATCT TCTTTTCCTT CACGAGACGG
          GCTCAAATAA CCCCTTAGGT TTAAACTCCG ACGCCGACAA AGTATCTTTC
          CATCCCTACT TCTCCTACAA GGATCTTCTG GGCTTTGCCG TACTACTTAT
          TGCTCTTACA GCCCTTGCTC TCTTCTCCCC TAATCTACTG GGGGATCCTG
          ATAACTTCAC GCCTGCAAAT CCGCTTGTCA CGCCCCCGCA TATTAAGCCT
          GAGTGGTATT TCCTCTTTGC CTACGCGATT CTCCGCTCCA TCCCAAATAA
          ACTGGGAGGG GTCTTGGCGT TGCTAGCCTC AATCCTAGTG TTAATGCTGG
          TCCCTATCCT TCACACCTCA AAACAGCGAG GCATTACATT TCGCCCTCTC
          TCACAATTCC TCTTCTGAAC TTTGATTGCA GACGTTGCCA TCCTCACCTG
          GATTGGGGGA ATGCCCGTGG AACACCCCTT TATTATCATT GGTCAGGTCG
          CCTCTTTCCT ATACTTTTTC CTTTTCCTCT TCCTCGCCCC GCTAGCCGGG
          TGGGTCGAGA ATAAAGCCCT CGGATGAGCC
Etheos033 ATGGAATCTC TGGATGGGCT TCC-TCGGTG GATGACTTCC CAGCTGACAC
          CATCACTCGG CGGTTTCGTT ATGATGTGGC ACTTGTGTCC GCA-TTAAAG
          GATCTGGAGG AGGACATCAT GGAAGGGCTG AGAGAGAGTG GGATGGAAGA
          CAGTGCTTGC ACCTCAGGCT TC-AGTGTCA TGATCAAGGA ATCCTGTGAT
          GGCATGGGCG ATGTCAGCGA GAAGCACGGT GGAGGACCAG CTGTTCCTGA
          GAAGGCTGTA CGCTTTTCTA -TCACTATTA TGTCTGTCTC TGTCATAGCA
          GACGAGGAGG AGAA-AGAGG TTACCATCTT CACTGAGCCA AAACCAAACT
          CAGAACTGTC CTGTAAGCCC CTTTGCCTGA TGTT-TGTGG ATGAGTCAGA
          CCATGAGACG CTGACAGCCG TCCTGGGG-C CTATAGTTGC AGAGC-G-TA
          ATGCAATGAA AGAGAGCAGG CTCATCATAT CCATGGGTGG ACTACC-TCG
          CTCCTTTCGC TTTCACTTCC GAGGCACGGG ATATGA-TGA GAAGATGGTG
          CGTGAGATGG AGGGCCTCGA GGCCTCAGGA TCCTCCTATG TGTGCACTCT
          TTGTGACTCC ACTCGGGCAG -AGGCCTCTG AAAAC-ATGG TGTTACATTC
          CGTCACCCGC AGTCATGAAG AGAACCTAGA TCGGTACGAA ATATGGAGAA
          CCAACCCTTT TTCTGAGTCT GTTGATGAGC TGCGAGACAG AGTTAAGGGG
          GTCTCTGCCA AGCCCTTCAT GGAGACCCAT TCCACACTGG ATGCATTGCA
          CTGTGACATT GGCAATGCCA CTGAGTTCTA CAAAATCTTC CAGGATGAGA
          TCGGAGAGGT GTACAAAGGG GTCAACCCCA GTCGGG-AGG AACGGCGTAG
          CTGGAGGGCA GCCCTAGATA AACAGCTGAG GAAGAAGTTG AAGCTGAGAC
          CGGTGATGAG GATGAATGGC -AACTATGCC CGGCGGCTAA TGACCCAAGA
          GGCTGTG-GA GGTGGTGTGT GAGCTGGTGC CCTCAGAGGA GAGGAGGGAG
          GCCCTGAGGG AGCTCATAAG GCTCTACCTC CAGATGAAG- CCTGTTTGGC
          GCTCCTCCTG CCCTGCCAAG GAGTGCCCCG ACCAGCTGTG -CCGCTACAG
          CT-TTAACTC CCAGCGCTTT GCTGACATTC TCTCCTC-TA CATTTAAATA
          TAGGTATGAT GGAAAGATAA CCAATTACCT ACACAAGACC CTGGCCCATG
          T-GCCTGAAA TCATAGAGAG AGA-TGGATC CATAGGAGCT TGGGCCAGCG
          AAGGCAA--- ---------- ---------- ---------- ----------
          ---------- ---------- ---------- ---------- ----------
          ---------- ---------- ---------- ---------- ----------
          ---------- ---------- ---------- ---------- ----------
          ---------- ---------- ---------- ---------- ----------
          ---------- ---------- ---------- ---------- ----------
          ---------- ---------- ---------- ---------- ----------
          ---------- ---------- ---------- ---------- ----------
          ---------- ---------- ---------- ---------- ----------
          ---------- ---------- ---------- ---------- ----------
          ---------- ---------- ---------- ---------- ----------
          ---------- ---------- ---------- ---------- ----------
          ---------- ---------- ---------- ---------- ----------
          ---------- ---------- ---------- ---------- ----------
          ---------- ---------- ---------- ---------- ----------
          ---------- ---------- ---------- ---------- ----------
          ---------- ---------- ---------- ---------- ----------
          ---------- ---------- ---------- ---------- ----------
          ---------- ---------- ---------- ---------- ----------
          ---------- ---------- ---------- ---------- ----------
          ---------- ---------- ---------- ---------- ----------
          ---------- ---------- ---------- ---------- ----------
          ---------- ---------- ---------- ---------- ----------
          ---------- ---------- ---------- ---------- ----------
          ---------- ---------- ---------- ---------- ----------
          ---------- ---------- ---------- ---------- ----------
          ---------- ---------- ---------- ---------- ----------
          ---------- ---------- ---------- ---------- ----------
          ---------- ---------- ---------- ---------- ----------
          ---------- ---------- ---------- ---------- ----------
          ---------- ---------- ---------- ---------- ----------
          ---------- ---------- ---------- ---------- ----------
          ---------- ---------- ---------- ---------- ----------
          ---------- ---------- ---------- ---------- ----------
          ---------- ---------- ---------- ---------- ----------
          ---------- ---------- ---------- ---------- ----------
          ---------- ---------- ---------- ---------- ----------
          ---------- ---------- ---------- ---------- ----------
          ---------- ---------- ---------- ---------- ----------
          ---------- ---------- ---------- ---------- ----------
          ---------- ---------- ---------- ---------- ----------
          ---------- ---------- ---------- ---------- ----------
          ---------- ---------- ---------- ---------- ----------
          ---------- ---------- ---------- ---------- ----------
          ---------- ---------- ---------- ---------- ----------
          ---------- ---------- ---------- ---------- ----------
          ---------- ---------- ---------- ---------- ----------
          ---------- ---------- ---------- ---------- ----------
          ---------- ---------- ---------- ---------- ----------
          ---------- ---------- ----------
Etheos034 ATGGAATCTC TGGATGGGCT TCC-TCGGTG GATGACTTCC CAGCTGACAC
          CATCACTCGG CGGTTTCGTT ATGATGTGGC ACTCGTGTCC GCA-TTAAAG
          GATCTGGAGG AGGACATCAT GGAAGGGCTG AGAGAGAGTG GGATGGAAGA
          CAGTGCTTGC ACCTCAGGCT TC-AGTGTCA TGATCAAGGA ATCCTGTGAT
          GGCATGGGCG ATGTCAGCGA GAAGCACGGT GGAGGACCAG CTGTTCCTGA
          GAAGGCTGTA CGCTTTTCTA -TCACTATTA TGTCTGTCTC TGTCATAGCA
          GACGAGGAGG AGAA-AGAGG TTACCATCTT CACTGAGCCA AAACCAAACT
          CAGAACTGTC CTGTAAGCCC CTTTGCCTGA TGTT-TGTGG ATGAGTCAGA
          CCATGAGACG CTGACAGCCG TCCTGGGG-C CTATAGTTGC AGAGC-G-TA
          ATGCAATGAA AGAGAGCAGG CTCATCATAT CCATGGGTGG ACTACC-TCG
          CTCCTTTCGC TTTCACTTCC GAGGCACGGG ATATGA-TGA GAAGATGGTG
          CGTGAGATGG AGGGCCTCGA GGCCTCAGGA TCCTCCTATG TGTGCACTCT
          TTGTGACTCC ACTCGGGCAG -AGGCCTCTG AAAAC-ATGG TGTTACATTC
          CGTCACCCGC AGTCATGAAG AGAACCTAGA TCGGTACGAA ATATGGAGAA
          CCAACCCTTT TTCTGAGTCT GTTGATGAGC TGCGAGACAG AGTTAAGGGG
          GTCTCTGCCA AGCCCTTCAT GGAGACCCAT TCCACACTGG ATGCATTGCA
          CTGTGACATT GGCAATGCCA CTGAGTTCTA CAAAATCTTC CAGGATGAGA
          TCGGAGAGGT GTACAAAGGG GTCAACCCCA GTCGGG-AGG AACGGCGCAG
          CTGGAGGGCA GCCCTAGATA AACAGCTGAG GAAGAAGTTG AAGCTGAGAC
          CGGTGATGAG GATGAATGGC -AACTATGCC CGGCGGCTAA TGACCCAAGA
          GGCTGTG-GA GGTGGTGTGT GAGCTGGTGC CCTCAGAGGA GAGGAGGGAG
          GCCCTGAGGG AGCTCATAAG GCTCTACCTC CAGATGAAG- CCTGTTTGGC
          GCTCCTCCTG CCCTGCCAAG GAGTGCCCCG ACCAGCTGTG -CCGCTACAG
          CT-TTAACTC CCAGCGCTTT GCTGACATTC TCTCCTC-TA CATTTAAATA
          TAGGTATGAT GGAAAGATAA CCAATTACCT GCACAAGACC CTGGCCCATG
          T-GCCTGAAA TCATAGAGAG AGA-TGGATC CATAGGAGCA TGGGCCAGCG
          AAGGAAA--- ---------- ---------- ---------- ----------
          ---------- ---------- ---------- ---------- ----------
          ---------- ---------- ---------- ---------- ----------
          ---------- ---------- ---------- ---------- ----------
          ---------- ---------- ---------- ---------- ----------
          ---------- ---------- ---------- ---------- ----------
          ---------- ---------- ---------- ---------- ----------
          ---------- ---------- ---------- ---------- ----------
          ---------- ---------- ---------- ---------- ----------
          ---------- ---------- ---------- ---------- ----------
          ---------- ---------- ---------- ---------- ----------
          ---------- ---------- ---------- ---------- ----------
          ---------- ---------- ---------- ---------- ----------
          ---------- ---------- ---------- ---------- ----------
          ---------- ---------- ---------- ---------- ----------
          ---------- ---------- --------TT GGCCGTCGTT GACAGAGGTT
          AGTCGTGCTA CTTTTCACAG CACTAGCTTT TCTATACTAA AATGTGTTTT
          AATGTTGTTT AATTCTCGGT GTACACCTAC CGTGTAYACC GTAAGGCTTT
          GATACGTTAG ATGATGTGGT TTGTGTCGGC GGATGGCTGT TTATTATGAC
          AAAATAAAGC GTAGTATAGA AGCTCCTGTG AATAGTGTTC TCGTATCAGG
          GAGTAACGGC AGCTAGCAGG CCGTGCATGT GTTCAGGCAA CAGCTAACTT
          ATAYCAGAGA AGYAAGGAGA CTAMATATGT AATATGTGTG TAGCGTGGCT
          GTGTTTTGTG TCTT-GGGGG TAATACATYT TT-CCCCCAG CTGTTCCATA
          AATTTGCTAT CCTT--GACT TAGCAACCTG CTCCTGGTTA GCATTTAGCC
          TAGCCAATGT ACATGCTGGC TTGATAGAGC TCCTCCAGGA TACATGTCAA
          GTTACGTGTG TTAAGTTAAA GGTGCAATGC AATCCWTATA TGTAACCCCA
          TGTGTC---- -TTTTATTTC TCTTTCAGAC ACAAAGGCCA ----------
          ---------- ---------- ---------- ---------- ----------
          ---------- ---------- ---------- ---------- ----------
          ---------- ---------- ---------- ---------- ----------
          ---------- ---------- ---------- ---------- ----------
          ---------- ---------- ---------- ---------- ----------
          ---------- ---------- ---------- ---------- ----------
          ---------- ---------- ---------- ---------- ----------
          ---------- ---------- ---------- ---------- ----------
          ---------- ---------- ---------- ---------- ----------
          ---------- ---------- ---------- ---------- ----------
          ---------- ---------- ---------- ---------- ----------
          ---------- ---------- ---------- ---------- ----------
          ---------- ---------- ---------- ---------- ----------
          ---------- ---------- ---------- ---------- ----------
          ---------- ---------- ---------- ---------- ----------
          ---------- ---------- ---------- ---------- ----------
          ---------- ---------- ---------- ---------- ----------
          ---------- ---------- ---------- ---------- ----------
          ---------- ---------- ---------- ---------- ----------
          ---------- ---------- ---------- ---------- ----------
          ---------- ---------- ---------- ---------- ----------
          ---------- ---------- ---------- ---------- ----------
          ---------- ---------- ----------
Etheos035 ATGGAATCTC TGGATGGGCT TCC-TCGGTG GATGACTTCC CAGCTGACAC
          CATCACTCGG CGGTTTCGTT ATGATGTGGC ACTCGTGTCC GCA-TTAAAG
          GATCTGGAGG AGGACATCAT GGAAGGGCTG AGAGAGAGTG GGATGGAAGA
          CAGTGCTTGC ACCTCAGGCT TC-AGTGTCA TGATCAAGGA ATCCTGTGAT
          GGCATGGGCG ATGTCAGCGA GAAGCACGGT GGAGGACCAG CTGTTCCTGA
          GAAGGCTGTA CGCTTTTCTA -TCACTATTA TGTCTGTCTC TGTCATAGCA
          GACGAGGAGG AGAA-AGAGG TTACCATCTT CACTGAGCCA AAACCAAACT
          CAGAACTGTC CTGTAAGCCC CTTTGCCTGA TGTT-TGTGG ATGAGTCAGA
          CCATGAGACG CTGACAGCCG TCCTGGGGTC CTATAGTGGC AGAGC-G-TA
          ATGCAATGAA AGAGAGCAGG CTCATCATAT CCATGGGTGG ACTACC-TCG
          CTCCTTTCGC TTTCACTTCC GAGGCACGGG ATATGA-TGA GAAGATGGTG
          CGTGAGATGG AGGGCCTCGA GGCCTCAGGA TCCTCCTATG TGTGCACTCT
          TTGTGACTCC ACTCGGGCAG -AGGCCTCTG AAAAC-ATGG TGTTACATTC
          CGTCACCCGC AGTCATGAAG AGAACCTAGA TCGGTACGAA ATATGGAGAA
          CCAACCCTTT TTCTGAGTCT GTTGATGAGC TGCGAGACAG AGTTAAGGGG
          GTCTCTGCCA AGCCCTTCAT GGAGACCCAT TCCACACTGG ATGCATTGCA
          CTGTGACATT GGCAATGCCA CTGAGTTCTA CAAAATCTTC CAGGATGAGA
          TCGGAGAGGT GTACAAAGGG GTCAACCCCA GTCGGG-AGG AACGGCGCAG
          CTGGAGGGCA GCCCTAGATA AACAGCTGAG GAAGAAGTTG AAGCTGAGAC
          CGGTGATGAG GATGAATGGC -AACTATGCC CGGCGGCTAA TGACCCAAGA
          GGCTGTG-GA GGTGGTGTGT GAGCTGGTGC CCTCAGAGGA GAGGAGGGAG
          GCCCTGAGGG AGCTCATAAG GCTCTACCTC CAGATGAAGC CCTGTTTGGC
          GCTCCTCCTG CCCTGCCAAG GAGTGCCCCG ACCAGCTGTG -CCGCTACAG
          CT-TTAACTC CCAGCGCTTT GCTGACATTC TCTCCTC-TA CATTTAAATA
          TAGGTATGAT GGAAAGATAA CCAATTACCT GCACAAGACC CTGGCCCATG
          T-GCCTGAAA TCATAGAGAG AGA-TGGATC CATAGGAGCA TGGGCCAGCG
          AAGGA----- ---------- ---------- ---------- ----------
          ---------- ---------- ---------- ---------- ----------
          ---------- ---------- ---------- ---------- ----------
          ---------- ---------- ---------- ---------- ----------
          ---------- ---------- ---------- ---------- ----------
          ---------- ---------- ---------- ---------- ----------
          ---------- ---------- ---------- ---------- ----------
          ---------- ---------- ---------- ---------- ----------
          ---------- ---------- ---------- ---------- ----------
          ---------- ---------- ---------- ---------- ----------
          ---------- ---------- ---------- ---------- ----------
          ---------- ---------- ---------- ---------- ----------
          ---------- ---------- ---------- ---------- ----------
          ---------- ---------- ---------- ---------- ----------
          ---------- ---------- ---------- ---------- ----------
          ---------- ---------- ---------- ---------- ----------
          ---------- ---------- ---------- ---------- ----------
          ---------- ---------- ---------- ---------- ----------
          ---------- ---------- ---------- ---------- ----------
          ---------- ---------- ---------- ---------- ----------
          ---------- ---------- ---------- ---------- ----------
          ---------- ---------- ---------- ---------- ----------
          ---------- ---------- ---------- ---------- ----------
          ---------- ---------- ---------- ---------- ----------
          ---------- ---------- ---------- ---------- ----------
          ---------- ---------- ---------- ---------- ----------
          ---------- ---------- ---------- ---------- ATGGCAAGCC
          TACGAAAAAC CCACCCACTA CTAAAAATTG CAAACAACGC ACTTGTTGAT
          CTCCCTGCCC CCTCAAATAT TTCAGTGTGA TGAAACTTCG GTTCTCTTCT
          GGGACTTTGT TTAATTACCC AAATCCTCAC GGGCCTCTTC TTAGCGATAC
          ATTATACCGC CGACATCGCA ACAGCTTTTT CATCCGTAGC GCACATCTGT
          CGAGATGTCA ATTACGGCTG GCTTATCCGC AATGTTCATG CCAACGGAGC
          ATCCTTCTTC TTCATTTGTA TCTACTTGCA TATTGGACGA GGCCTGTACT
          ACGGCTCCTA CCTCTATAAA GAAACGTGAA ACATCGGGGT CGTTCTTCTT
          CTTTTAGTCA TGATAACTGC CTTTGTTGGT TATGTTCTCC CCTGAGGACA
          GATGTCATTC TGAGGTGCCA CGGTCATTAC CAACCTTCTA TCCGCAGTAC
          CTTACGTGGG CAACACCCTC GTTCAGTGGA TCTGAGGAGG CTTTTCCGTA
          GACAACGCTA CCCTCACTCG GTTCTTCGCT TTCCACTTTC TCTTCCCATT
          CGTAATTGCG GGTGCCACTC TCATTCATCT TCTTTTCCTT CACGAGACGG
          GCTCAAATAA CCCCTTAGGT TTAAACTCCG ACGCCGACAA AGTATCTTTC
          CATCCCTACT TCTCCTACAA GGATCTTCTG GGCTTTGCCG TACTACTTAT
          TGCTCTTACA GCCCTTGCTC TCTTCTCCCC TAATCTACTG GGGGATCCTG
          ATAACTTCAC GCCTGCAAAT CCGCTTGTCA CGCCCCCGCA TATTAAGCCT
          GAGTGGTATT TCCTCTTTGC CTACGCGATT CTCCGCTCCA TTCCAAATAA
          ACTGGGAGGG GTCTTGGCGT TGCTAGCCTC AATCCTAGTG TTAATGCTGG
          TCCCTATCCT TCACACCTCA AAACAGCGAG GCATTACATT TCGCCCTCTC
          TCACAATTCC TCTTCTGAAC TTTGATTGCA GACGTTGCCA TCCTCACCTG
          GATTGGGGGA ATGCCCGTGG AACACCCCTT TATTATCATT GGTCAGGTCG
          CCTCTTTCCT ATACTTTTTC CTTTTCCTCT TCCTCGCCCC GCTAGCCGGG
          TGGGTCGAGA ATAAAGCCCT CGGATGAGCC
Etheos036 ---------- ---------- ---------- ---------- ----------
          ---------- ---------- ---------- ---------- ----------
          ---------- ---------- ---------- ---------- ----------
          ---------- ---------- ---------- ---------- ----------
          ---------- ---------- ---------- ---------- ----------
          ---------- ---------- ---------- ---------- ----------
          ---------- ---------- ---------- ---------- ----------
          ---------- ---------- ---------- ---------- ----------
          ---------- ---------- ---------- ---------- ----------
          ---------- ---------- ---------- ---------- ----------
          ---------- ---------- ---------- ---------- ----------
          ---------- ---------- ---------- ---------- ----------
          ---------- ---------- ---------- ---------- ----------
          ---------- ---------- ---------- ---------- ----------
          ---------- ---------- ---------- ---------- ----------
          ---------- ---------- ---------- ---------- ----------
          ---------- ---------- ---------- ---------- ----------
          ---------- ---------- ---------- ---------- ----------
          ---------- ---------- ---------- ---------- ----------
          ---------- ---------- ---------- ---------- ----------
          ---------- ---------- ---------- ---------- ----------
          ---------- ---------- ---------- ---------- ----------
          ---------- ---------- ---------- ---------- ----------
          ---------- ---------- ---------- ---------- ----------
          ---------- ---------- ---------- ---------- ----------
          ---------- ---------- ---------- ---------- ----------
          -------GGA GCTGGGTCCG TGGTTAAGAG GAGGACCGGT GGTCGCAAGA
          AGTCCGCTGA GGGGCAGGTG GATGGAGCAG ATGATATGAG CACCACTTCT
          TCGTCAGGTG ACAGTGGAGA TGATGAAGAG AGTGGCATGA AACAGAGGGG
          TAAAGACCCT TACTACTACA ACTTCACTCG AACAATAATT AACCCTAGTG
          AGGGCCTACC ATCTATAGAA GGGATAGATC AGTGTCTGGG AAGGGGATCT
          CAGCTTCAGC GCTTTCTAAA AGAC-GAGGA GCAGCAACAG CAGAGGGCTC
          AAGGAAAAGC TGAAGAGGAC ATGCTGAGTG CTCTGTAAGT ACACACTATA
          TTTTGATAAT TGTCTAGAAT TTTTTGTTGT TGCTAGAAAT GAGT-TTTCT
          CTAATAATCT GACATTTTGT TTTTGC--TG TTTGACAGCA CCCTAGGCAA
          GCAGCATATT GGCCAGCTCG ATGGCATTGA TGATGGCTCA GAGAGCGATA
          CCAGCATCTG CACCACCAGC ACCACCACCA CCACTACAGC GACCTCTTCT
          TCCACACCAC ATAAGAGCAC TCCTAAGAGA AGAGGCAGAG AAAGGCACAC
          TGAGAAACCT GACTCCCATG ACTCTAACAA GGAGGCTGAC AACAGCAGTG
          GAGCTGTCAG TGGCAACACG CGAGAAGGCA GAAAGAACCA GAAAGAAAAC
          TGTCTTCCTC TAGGAGGCGG GGTCAAGTCC CAGCCGCAGA GTCAGGGTCA
          GGATCCTCTC GAGGCCTTGG CCTCTTCMTT GGCCGTCGTT GACAGAGGTT
          AGTCGTGCTS CTTTTCACAG CACTAGCTTT TTTATAYTAA AATGTGTTTT
          AATGTTGTTT AATTCTCGGT GTACACCTAC CGTGTATACC GTAAGGYTTT
          GATACGTTAG ATGATGTGGT TTGTGTCGGC GGATGGCTGT TTATTATGAC
          AAAATAAAGC GTAGTATAGA AGCTCCTGTG AATAGTGTTC TCGTATCAGG
          GAGTAACGGC AGCTAGCAGG CCGTGCATGT GTTCAGGGAA CAGCTAACTT
          ATACCAGAGA AGCAAGGAGA CTAMATATGT AATATGTGTG TAGCGTGGCT
          GTGTTTTGTG TCTT-GGGGG TAATACATCT TT-CCCCCAG CTGTTCCATA
          AATTTGCTAT CCTT--GACT TAGCAACCTG CTCCTGGTTA GCATTTAGCC
          TAGCCAATGT ACATGCTGGC TTGATAGAGC TCCTCCAGGA TACATGTCAA
          GTTACGTGTG TTAAGTTAAA GGTGCAATGC AATCCWTAAA GGTAACCCCA
          TGTGTC---- -TTTTATTTC TCTTTCAGAC ACAAAGGCCA ----------
          ---------- ---------- ---------- ---------- ----------
          ---------- ---------- ---------- ---------- ----------
          ---------- ---------- ---------- ---------- ----------
          ---------- ---------- ---------- ---------- ----------
          ---------- ---------- ---------- ---------- ----------
          ---------- ---------- ---------- ---------- ----------
          ---------- ---------- ---------- ---------- ----------
          ---------- ---------- ---------- ---------- ----------
          ---------- ---------- ---------- ---------- ----------
          ---------- ---------- ---------- ---------- ----------
          ---------- ---------- ---------- ---------- ----------
          ---------- ---------- ---------- ---------- ----------
          ---------- ---------- ---------- ---------- ----------
          ---------- ---------- ---------- ---------- ----------
          ---------- ---------- ---------- ---------- ----------
          ---------- ---------- ---------- ---------- ----------
          ---------- ---------- ---------- ---------- ----------
          ---------- ---------- ---------- ---------- ----------
          ---------- ---------- ---------- ---------- ----------
          ---------- ---------- ---------- ---------- ----------
          ---------- ---------- ---------- ---------- ----------
          ---------- ---------- ---------- ---------- ----------
          ---------- ---------- ----------
Etheos037 ---------- ---------- ---------- ---------- ----------
          ---------- ---------- ---------- ---------- ----------
          ---------- ---------- ---------- ---------- ----------
          ---------- ---------- ---------- ---------- ----------
          ---------- ---------- ---------- ---------- ----------
          ---------- ---------- ---------- ---------- ----------
          ---------- ---------- ---------- ---------- ----------
          ---------- ---------- ---------- ---------- ----------
          ---------- ---------- ---------- ---------- ----------
          ---------- ---------- ---------- ---------- ----------
          ---------- ---------- ---------- ---------- ----------
          ---------- ---------- ---------- ---------- ----------
          ---------- ---------- ---------- ---------- ----------
          ---------- ---------- ---------- ---------- ----------
          ---------- ---------- ---------- ---------- ----------
          ---------- ---------- ---------- ---------- ----------
          ---------- ---------- ---------- ---------- ----------
          ---------- ---------- ---------- ---------- ----------
          ---------- ---------- ---------- ---------- ----------
          ---------- ---------- ---------- ---------- ----------
          ---------- ---------- ---------- ---------- ----------
          ---------- ---------- ---------- ---------- ----------
          ---------- ---------- ---------- ---------- ----------
          ---------- ---------- ---------- ---------- ----------
          ---------- ---------- ---------- ---------- ----------
          ---------- ---------- ---------- ---------- ----------
          ---------- ---------- ---------- ---------- ----------
          ---------- ---------- ---------- ---------- ----------
          ---------- ---------- ---------- ---------- ----------
          ---------- ---------- ---------- ---------- ----------
          ---------- ---------- ---------- ---------- ----------
          ---------- ---------- ---------- ---------- ----------
          ---------- ---------- ---------- ---------- ----------
          ---------- ---------- ---------- ---------- ----------
          ---------- ---------- ---------- ---------- ----------
          ---------- ---------- ---------- ---------- ----------
          ---------- ---------- ---------- ---------- ----------
          ---------- ---------- ---------- ---------- ----------
          ---------- ---------- ---------- ---------- ----------
          ---------- ---------- ---------- ---------- ----------
          ---------- ---------- ---------- ---------- ----------
          ---------- ---------- --------TT GGCCGTCGTT GACAGAGGTT
          AGTCGTGCTR CTTTTCACAG CACTAGCTTT TCTATACTAA AATGTGTTTT
          AATGTTGTTT AATTCTCGGT GTACACWKSM WGTGTAKSMY GTAAGGCTTT
          GATACGTTAG ATGATGTGGT TTGTGTCGGC GGATGGCTGT TTATTATGAC
          GAAATAAAGC GTAGTATAGA AGCTCCTGTG AATAGTGTTC TCGTATCAGG
          GAGTAACGGC AGCTAGCAGG CCGTGCATGT GTTCAGGGAA CAGCTAACTT
          ATAYCAGAGA AGYAAGGAGA CTASATATGT AATATGTGTG TAGCGTGGCT
          GTGTTTTGTG TCTT-GGGGG TAATACATCT TT-CCCCCAG CTGTTCCATA
          AATTTGCTAT CCTT--GACT TAGCAACCTG CTCCTGGTTA GCATTTAGCC
          TAGCCAATGT ACATGCTGGC TTGATAGAGC TCCTCCAGGA TACATGTCAA
          GTTACGTGTG TTAAGTTAAA GGTGCAATGC AATCCWTATA TGTAACCCCA
          TGTGTC---- -TTTTATTTC TCTTTCAGAC ACAAAGGCCA ----------
          ---------- ---------- ---------- ---------- ----------
          ---------- ---------- ---------- ---------- ----------
          ---------- ---------- ---------- ---------- ----------
          ---------- ---------- ---------- ---------- ----------
          ---------- ---------- ---------- ---------- ----------
          ---------- ---------- ---------- ---------- ----------
          ---------- ---------- ---------- ---------- ----------
          ---------- ---------- ---------- ---------- ----------
          ---------- ---------- ---------- ---------- ----------
          ---------- ---------- ---------- ---------- ----------
          ---------- ---------- ---------- ---------- ----------
          ---------- ---------- ---------- ---------- ----------
          ---------- ---------- ---------- ---------- ----------
          ---------- ---------- ---------- ---------- ----------
          ---------- ---------- ---------- ---------- ----------
          ---------- ---------- ---------- ---------- ----------
          ---------- ---------- ---------- ---------- ----------
          ---------- ---------- ---------- ---------- ----------
          ---------- ---------- ---------- ---------- ----------
          ---------- ---------- ---------- ---------- ----------
          ---------- ---------- ---------- ---------- ----------
          ---------- ---------- ---------- ---------- ----------
          ---------- ---------- ----------
Etheos038 ATGGAATCTC TGGATGGGCT TCC-TCGGTG GATGACTTCC CAGCTGACAC
          CATCACTCGG CGGTTTCGTT ATGATGTGGC ACTCGTGTCC GCAGTTAAAG
          GATCTGGAGG AGGACATCAT GGAAGGGCTG AGAGAGAGTG GGATGGAAGA
          CAGTGCTTGC ACCTCAGGCT TC-AGTGTCA TGATCAAGGA ATCCTGTGAT
          GGCATGGGCG ATGTCAGCGA GAAGCACGGT GGAGGACCAG CTGTTCCTGA
          GAAGGCTGTA CGCTTTTCTA -TCACTATTA TGTCTGTCTC TGTCATAGCA
          GACGAGGAGG AGAA-AGAGG TTACCATCTT CACTGAGCCA AAACCAAACT
          CAGAACTGTC CTGTAAGCCC CTTTGCCTGA TGTT-TGTGG ATGAGTCAGA
          CCATGAGACG CTGACAGCCG TCCTGGGAGC CTATAGTGGC AGAGC-G-TA
          ATGCAATGAA AGAGAGCAGG CTCATCATAT CCATGGGTGG ACTACC-TCG
          CTCCTTTCGC TTTCACTTCC GAGGCACGGG ATATGA-TGA GAAGATGGTG
          CGTGAGATGG AGGGCCTCGA GGCCTCAGGA TCCTCCTATG TGTGCACTCT
          TTGTGACTCC ACTCGGGCAG -AGGCCTCTG AAAAC-ATGG TGTTACATTC
          CGTCACCCGC AGTCATGAAG AGAACCTAGA TCGGTACGAA ATATGGAGAA
          CCAACCCTTT TTCTGAGTCT GTTGATGAGC TGCGAGACAG AGTTAAGGGG
          GTCTCTGCCA AGCCCTTCAT GGAGACCCAT TCCACACTGG ATGCATTGCA
          CTGTGACATT GGCAATGCCA CTGAGTTCTA CAAAATCTTC CAGGATGAGA
          TCGGAGAGGT GTACAAAGGG GTCAACCCCA GTCGGG-AGG AACGGCGCAG
          CTGGAGGGCA GCCCTAGATA AACAGCTGAG GAAGAAGTTG AAGCTGAGAC
          CGGTGATGAG GATGAATGGC -AACTATGCC CGGCGGCTAA TGACCCAAGA
          GGCTGTG-GA GGTGGTGTGT GAGCTGGTGC CCTCAGAGGA GAGGAGGGAG
          GCCCTGAGGG AGCTCATAAG GCTCTACCTC CAGATGAAG- CCTGTTTGGC
          GCTCCTCCTG CCCTGCCAAG GAGTGCCCCG ACCAGCTGTG -CCGCTACAG
          CT-TTAACTC CCAGCGCTTT GCTGACATTC TCTCCTC-TA CATTTAAATA
          TAGGTATGAT GGAAAGATAA CCAATTACCT GCACAAGACC CTGGCCCATG
          T-GCCTGAAA TCATAGAGAG AGA-TGGATC CATAGGAGCA TGGGCCAGCG
          AAGGA----- ---------- ---------- ---------- ----------
          ---------- ---------- ---------- ---------- ----------
          ---------- ---------- ---------- ---------- ----------
          ---------- ---------- ---------- ---------- ----------
          ---------- ---------- ---------- ---------- ----------
          ---------- ---------- ---------- ---------- ----------
          ---------- ---------- ---------- ---------- ----------
          ---------- ---------- ---------- ---------- ----------
          ---------- ---------- ---------- ---------- ----------
          ---------- ---------- ---------- ---------- ----------
          ---------- ---------- ---------- ---------- ----------
          ---------- ---------- ---------- ---------- ----------
          ---------- ---------- ---------- ---------- ----------
          ---------- ---------- ---------- ---------- ----------
          ---------- ---------- ---------- ---------- ----------
          ---------- ------TTGG CCTCTTCCTT GGCCGTCGTT GACAGAGGTT
          AGTCGTGCTA CTTTTCACAG CACTAGCTTT TCTATACTAA AATGTGTTTT
          AATGTTGTTT AATTCTCGGT GTACACCTAC CGTGTACACC GTAAGGCTTT
          GATACGTTAG ATGATGTGGT TTGTGTCGGC GGATGGCTGT TTATTATGAC
          AAAATAAAGC GTAGTATAGA AGCTCCTGTG AATAGTGTTC TCGTATCAGG
          GAGTAACGGC AGCTAGCAGG CCGTGCATGT GTTCAGGGAA CAGCTAACTT
          ATACCAGAGA AGCAAGGAGA CTAAATATGY AATATGTGTG TAGCGTGGCT
          GTGTTTTGTG TCTT-GGGGG TAATACATTT TT-CCCCCAG CTGTTCCATA
          AATTTGCTAT CCTT--GACT TAGCAACCTG CTCCTGGTTA GCATTTAGCC
          TAGCCAATGT ACATGCTGGC TTGATAGAGC TCCTCCAGGA TACATGTCAA
          GTTACGTGTG TTAAGTTAAA GGTGCAATGC AATCCCTATA TGTAACCCCA
          TGTGTC---- -TTTTATTTC TCTTTCAGAC ACAAAGGCCA ----------
          ---------- ---------- ---------- ---------- ----------
          ---------- ---------- ---------- ---------- ----------
          ---------- ---------- ---------- ---------- ----------
          ---------- ---------- ---------- ---------- ----------
          ---------- ---------- ---------- ---------- ----------
          ---------- ---------- ---------- ---------- ----------
          ---------- ---------- ---------- ---------- ----------
          ---------- ---------- ---------- ---------- ----------
          ---------- ---------- ---------- ---------- ----------
          ---------- ---------- ---------- ---------- ----------
          ---------- ---------- ---------- ---------- ----------
          ---------- ---------- ---------- ---------- ----------
          ---------- ---------- ---------- ---------- ----------
          ---------- ---------- ---------- ---------- ----------
          ---------- ---------- ---------- ---------- ----------
          ---------- ---------- ---------- ---------- ----------
          ---------- ---------- ---------- ---------- ----------
          ---------- ---------- ---------- ---------- ----------
          ---------- ---------- ---------- ---------- ----------
          ---------- ---------- ---------- ---------- ----------
          ---------- ---------- ---------- ---------- ----------
          ---------- ---------- ---------- ---------- ----------
          ---------- ---------- ----------
Etheos039 ---------- ---------- ---------- ---------- ----------
          ---------- ---------- ---------- ---------- ----------
          ---------- ---------- ---------- ---------- ----------
          ---------- ---------- ---------- ---------- ----------
          ---------- ---------- ---------- ---------- ----------
          ---------- ---------- ---------- ---------- ----------
          ---------- ---------- ---------- ---------- ----------
          ---------- ---------- ---------- ---------- ----------
          ---------- ---------- ---------- ---------- ----------
          ---------- ---------- ---------- ---------- ----------
          ---------- ---------- ---------- ---------- ----------
          ---------- ---------- ---------- ---------- ----------
          ---------- ---------- ---------- ---------- ----------
          ---------- ---------- ---------- ---------- ----------
          ---------- ---------- ---------- ---------- ----------
          ---------- ---------- ---------- ---------- ----------
          ---------- ---------- ---------- ---------- ----------
          ---------- ---------- ---------- ---------- ----------
          ---------- ---------- ---------- ---------- ----------
          ---------- ---------- ---------- ---------- ----------
          ---------- ---------- ---------- ---------- ----------
          ---------- ---------- ---------- ---------- ----------
          ---------- ---------- ---------- ---------- ----------
          ---------- ---------- ---------- ---------- ----------
          ---------- ---------- ---------- ---------- ----------
          ---------- ---------- ---------- ---------- ----------
          ---------- ---------- ---------- ---------- ----------
          ---------- ---------- ---------- ---------- ----------
          ---------- ---------- ---------- ---------- ----------
          ---------- ---------- ---------- ---------- ----------
          ---------- ---------- ---------- ---------- ----------
          ---------- ---------- ---------- ---------- ----------
          ---------- ---------- ---------- ---------- ----------
          ---------- ---------- ---------- ---------- ----------
          ---------- ---------- ---------- ---------- ----------
          ---------- ---------- ---------- ---------- ----------
          ---------- ---------- ---------- ---------- ----------
          ---------- ---------- ---------- ---------- ----------
          ---------- ---------- ---------- ---------- ----------
          ---------- ---------- ---------- ---------- ----------
          ---------- ---------- ---------- ---------- ----------
          ---------- ---------- ---------- ---------- ----------
          ---------- ---------- ---------- ---------- ----------
          ---------- ---------- ---------- ---------- ----------
          ---------- ---------- ---------- ---------- ----------
          ---------- ---------- ---------- ---------- ----------
          ---------- ---------- ---------- ---------- ----------
          ---------- ---------- ---------- ---------- ----------
          ---------- ---------- ---------- ---------- ----------
          ---------- ---------- ---------- ---------- ----------
          ---------- ---------- ---------- ---------- ----------
          ---------- ---------- ---------- ---------- ----------
          ---------- ---------- ---------- ---------- ATGGCAAGCC
          TACGAAAAAC CCACCCGCTA CTAAAAATTG CAAACAACGC ACTTGTTGAT
          CTCCCTGCCC CCTCAAATAT TTCAGTGTGA TGAAACTTCG GTTCTCTTCT
          GGGACTTTGT TTAATTACCC AAATCCTCAC AGGCCTCTTC TTAGCGATAC
          ATTATACCGC CGACATCGCA ACAGCTTTTT CATCCGTAGC GCACATCTGT
          CGAGATGTCA ATTACGGCTG GCTTATCCGC AATGTTCATG CCAACGGAGC
          ATCCTTCTTC TTCATTTGTA TCTACTTGCA TATTGGACGA GGCCTGTACT
          ACGGCTCCTA CCTCTATAAA GAAACGTGAA ACATCGGGGT CGTTCTTCTT
          CTTTTAGTCA TGATAACTGC CTTTGTTGGT TATGTTCTCC CCTGAGGACA
          GATGTCATTC TGAGGTGCCA CGGTCATTAC CAACCTTCTA TCCGCAGTAC
          CTTACGTGGG CAACACCCTC GTTCAGTGGA TCTGAGGAGG CTTTTCCGTA
          GACAACGCTA CCCTCACTCG GTTCTTCGCT TTCCACTTTC TCTTCCCATT
          CGTAATTGCG GGTGCCACTC TCATTCATCT TCTTTTCCTT CACGAGACGG
          GCTCAAATAA CCCCTTAGGT TTAAACTCCG ACGCCGACAA AGTATCTTTC
          CATCCCTACT TCTCCTACAA GGATCTTCTG GGCTTTGCCG TACTACTTAT
          TGCTCTTACA GCCCTTGCTC TCTTCTCCCC TAATCTACTG GGGGATCCTG
          ATAACTTCAC GCCTGCAAAT CCGCTTGTCA CGCCCCCGCA TATTAAGCCT
          GAGTGGTATT TCCTCTTTGC CTACGCGATT CTCCGCTCCA TCCCAAATAA
          ACTGGGAGGG GTCTTGGCGT TGCTAGCCTC AATCCTGGTG TTAATGCTGG
          TCCCTATCCT TCACACCTCA AAACAGCGAG GCATTACATT TCGCCCTCTC
          TCACAATTCC TCTTCTGAAC TTTGATTGCA GACGTTGCCA TCCTCACCTG
          GATTGGGGGA ATGCCCGTGG AACACCCCTT TATTATCATT GGTCAAGTCG
          CCTCTTTCCT ATACTTTTTC CTTTTCCTCT TCCTCGCCCC GCTAGCCGGG
          TGGGTCGAGA ATAAAGCCCT CGGATGAGCC
Etheos040 ---------- ---------- ---------- ---------- ----------
          ---------- ---------- ---------- ---------- ----------
          ---------- ---------- ---------- ---------- ----------
          ---------- ---------- ---------- ---------- ----------
          ---------- ---------- ---------- ---------- ----------
          ---------- ---------- ---------- ---------- ----------
          ---------- ---------- ---------- ---------- ----------
          ---------- ---------- ---------- ---------- ----------
          ---------- ---------- ---------- ---------- ----------
          ---------- ---------- ---------- ---------- ----------
          ---------- ---------- ---------- ---------- ----------
          ---------- ---------- ---------- ---------- ----------
          ---------- ---------- ---------- ---------- ----------
          ---------- ---------- ---------- ---------- ----------
          ---------- ---------- ---------- ---------- ----------
          ---------- ---------- ---------- ---------- ----------
          ---------- ---------- ---------- ---------- ----------
          ---------- ---------- ---------- ---------- ----------
          ---------- ---------- ---------- ---------- ----------
          ---------- ---------- ---------- ---------- ----------
          ---------- ---------- ---------- ---------- ----------
          ---------- ---------- ---------- ---------- ----------
          ---------- ---------- ---------- ---------- ----------
          ---------- ---------- ---------- ---------- ----------
          ---------- ---------- ---------- ---------- ----------
          ---------- ---------- ---------- ---------- ----------
          ---------- ---------- ---------- ---------- ----------
          ---------- ---------- ---------- ---------- ----------
          ---------- ---------- ---------- ---------- ----------
          ---------- ---------- ---------- ---------- ----------
          ---------- ---------- ---------- ---------- ----------
          ---------- ---------- ---------- ---------- ----------
          ---------- ---------- ---------- ---------- ----------
          ---------- ---------- ---------- ---------- ----------
          ---------- ---------- ---------- ---------- ----------
          ---------- ---------- ---------- ---------- ----------
          ---------- ---------- ---------- ---------- ----------
          ---------- ---------- ---------- ---------- ----------
          ---------- ---------- ---------- ---------- ----------
          ---------- ---------- ---------- ---------- ----------
          ---------- ---------- ---------- ---------- ----------
          ---------- ---------- ---------- ---------- ----------
          ---------- ---------- ---------- ---------- ----------
          ---------- ---------- ---------- ---------- ----------
          ---------- ---------- ---------- ---------- ----------
          ---------- ---------- ---------- ---------- ----------
          ---------- ---------- ---------- ---------- ----------
          ---------- ---------- ---------- ---------- ----------
          ---------- ---------- ---------- ---------- ----------
          ---------- ---------- ---------- ---------- ----------
          ---------- ---------- ---------- ---------- ----------
          ---------- ---------- ---------- ---------- ----------
          ---------- ---------- ---------- ---------- ATGGCAAGCC
          TACGAAAAAC CCACCCGCTA CTAAAAATTG CAAACAACGC ACTTGTTGAT
          CTCCCTGCCC CCTCAAATAT TTCAGTGTGA TGAAACTTCG GTTCTCTTCT
          GGGACTTTGT TTAATTACCC AAATCCTCAC AGGCCTCTTC TTAGCGATAC
          ATTATACCGC CGACATCGCA ACAGCTTTTT CATCCGTAGC GCACATCTGT
          CGAGATGTCA ATTACGGCTG GCTTATCCGC AATGTTCATG CCAACGGAGC
          ATCCTTCTTC TTCATTTGTA TCTACTTGCA TATTGGACGA GGCCTGTACT
          ACGGCTCCTA CCTCTATAAA GAAACGTGAA ACATCGGGGT CGTTCTTCTT
          CTTTTAGTCA TGATAACTGC CTTTGTTGGT TATGTTCTCC CCTGAGGACA
          GATGTCATTC TGAGGTGCCA CGGTCATTAC CAACCTTCTA TCCGCAGTAC
          CTTACGTGGG CAACACCCTC GTTCAGTGGA TCTGAGGAGG CTTTTCCGTG
          GACAACGCTA CCCTCACTCG GTTCTTCGCT TTCCACTTTC TCTTCCCATT
          CGTAATTGCG GGTGCCACTC TCATTCATCT TCTTTTCCTT CACGAGACGG
          GCTCAAATAA CCCCTTAGGT TTAAACTCCG ACGCCGACAA AGTATCTTTC
          CATCCCTACT TCTCCTACAA GGATCTTCTG GGCTTTGCCG TACTACTTAT
          TGCTCTTACA GCCCTTGCTC TCTTCTCCCC TAATCTACTG GGGGATCCTG
          ATAACTTCAC GCCTGCAAAT CCGCTTGTCA CGCCCCCGCA TATTAAGCCT
          GAGTGGTATT TCCTCTTTGC CTACGCGATT CTCCGCTCCA TCCCAAATAA
          ACTGGGAGGG GTCTTGGCGT TGCTAGCCTC AATCCTGGTG TTAATGCTGG
          TCCCTATCCT TCACACCTCA AAACAGCGAG GCATTACATT TCGCCCTCTC
          TCACAATTCC TCTTCTGAAC TTTGATTGCA GACGTTGCCA TCCTCACCTG
          GATTGGGGGA ATGCCCGTGG AACACCCCTT TATTATCATT GGTCAGGTCG
          CCTCTTTCCT ATACTTTTTC CTTTTCCTCT TCCTCGCCCC GCTAGCCGGG
          TGGGTCGAGA ATAAAGCCCT CGGATGAGCC
Etheos041 ---------- ---------- ---------- ---------- ----------
          ---------- ---------- ---------- ---------- ----------
          ---------- ---------- ---------- ---------- ----------
          ---------- ---------- ---------- ---------- ----------
          ---------- ---------- ---------- ---------- ----------
          ---------- ---------- ---------- ---------- ----------
          ---------- ---------- ---------- ---------- ----------
          ---------- ---------- ---------- ---------- ----------
          ---------- ---------- ---------- ---------- ----------
          ---------- ---------- ---------- ---------- ----------
          ---------- ---------- ---------- ---------- ----------
          ---------- ---------- ---------- ---------- ----------
          ---------- ---------- ---------- ---------- ----------
          ---------- ---------- ---------- ---------- ----------
          ---------- ---------- ---------- ---------- ----------
          ---------- ---------- ---------- ---------- ----------
          ---------- ---------- ---------- ---------- ----------
          ---------- ---------- ---------- ---------- ----------
          ---------- ---------- ---------- ---------- ----------
          ---------- ---------- ---------- ---------- ----------
          ---------- ---------- ---------- ---------- ----------
          ---------- ---------- ---------- ---------- ----------
          ---------- ---------- ---------- ---------- ----------
          ---------- ---------- ---------- ---------- ----------
          ---------- ---------- ---------- ---------- ----------
          ---------- ---------- ---------- ---------- ----------
          ---------- ---------- ---------- ---------- ----------
          ---------- ---------- ---------- ---------- ----------
          ---------- ---------- ---------- ---------- ----------
          ---------- ---------- ---------- ---------- ----------
          ---------- ---------- ---------- ---------- ----------
          ---------- ---------- ---------- ---------- ----------
          ---------- ---------- ---------- ---------- ----------
          ---------- ---------- ---------- ---------- ----------
          ---------- ---------- ---------- ---------- ----------
          ---------- ---------- ---------- ---------- ----------
          ---------- ---------- ---------- ---------- ----------
          ---------- ---------- ---------- ---------- ----------
          ---------- ---------- ---------- ---------- ----------
          ---------- ---------- ---------- ---------- ----------
          ---------- ---------- ---------- ---------- ----------
          ---------- ------TTGG CCTCTTCCTT GGCCGTCGTT GACAGAGGTT
          AGTCGTGCTA CTTTTCACAG CACTAGCTTT TCTATACTAA AATGTGTTTT
          AATGTTGTTT AATTCTCGGT GTACACCTAC CGTGTACACC GTAAGGCTTT
          GATACGTTAG ATGATGTGGT TTGTGTCGGC GGATGGCTGT TTATTATGAC
          AAAATAAAGC GTAGTATAGA AGCTCCTGTG AATAGTGTTC TCGTATCAGG
          GAGTAACGGC AGCTAGCAGG CCGTGCATGT GTTCAGGCAA CAGCTAACTT
          ATATCAGAGA AGCAAGGAGA CTACATATGT AATATGTGTG TAGCGTGGCT
          GTGTTTTGTG TCTT-GGGGG TAATACATTT TT-CCCCCAG CTGTTCCATA
          AATTTGCTAT CCTT--GACT TAGCAACCTG CTCCTGGTTA GCATTTAGCC
          TAGCCAATGT ACATGCTGGC TTGATAGAGC TCCTCCAGGA TACATGTCAA
          GTTACGTGTG TTAAGTTAAA GGTGCAATGC AATCCGTATA TGTAACCCCA
          TGTGTC---- -TTTTATTTC TCTTTCAGAC ACAAAGGCCA ATGGCAAGCC
          TACGAAAAAC CCACCCGCTA CTAAAAATTG CAAACAACGC ACTTGTTGAT
          CTCCCTGCCC CCTCAAATAT TTCAGTGTGA TGAAACTTCG GTTCTCTTCT
          GGGACTTTGT TTAATTACCC AAATCCTCAC AGGCCTCTTC TTAGCGATAC
          ATTATACCGC CGACATCGCA ACAGCTTTTT CATCCGTAGC GCACATCTGT
          CGAGATGTCA ATTACGGCTG GCTTATCCGC AATGTTCATG CCAACGGAGC
          ATCCTTCTTC TTCATTTGTA TCTACTTGCA TATTGGACGA GGCCTGTACT
          ACGGCTCCTA CCTCTATAAA GAAACGTGAA ACATCGGGGT CGTTCTTCTT
          CTTTTAGTCA TGATAACTGC CTTTGTTGGT TATGTTCTCC CCTGAGGACA
          GATGTCATTC TGAGGTGCCA CGGTCATTAC CAACCTTCTA TCCGCAGTAC
          CTTACGTGGG CAACACCCTC GTTCAGTGGA TCTGAGGAGG CTTTTCCGTA
          GACAACGCTA CCCTCACTCG GTTCTTCGCT TTCCACTTTC TCTTCCCATT
          CGTAATTGCG GGTGCCACTC TCATTCATCT TCTTTTCCTT CACGAGACGG
          GCTCAAATAA CCCCTTAGGT TTAAACTCCG ACGCCGACAA AGTATCTTTC
          CATCCCTACT TCTCCTACAA GGATCTTCTG GGCTTTGCCG TACTACTTAT
          TGCTCTTACA GCCCTTGCTC TCTTCTCCCC TAATCTACTG GGGGATCCTG
          ATAACTTCAC GCCTGCAAAT CCGCTTGTCA CGCCCCCGCA TATTAAGCCT
          GAGTGGTATT TCCTCTTTGC CTACGCGATT CTCCGCTCCA TCCCAAATAA
          ACTGGGAGGG GTCTTGGCGT TGCTAGCCTC AATCCTGGTG TTAATGCTGG
          TCCCTATCCT TCACACCTCA AAACAGCGAG GCATTACATT TCGCCCTCTC
          TCACAATTCC TCTTCTGAAC TTTGATTGCA GACGTTGCCA TCCTCACCTG
          GATTGGGGGA ATGCCCGTGG AACACCCCTT TATTATCATT GGTCAGGTCG
          CCTCTTTCCT ATACTTTTTC CTTTTCCTCT TCCTCGCCCC GCTAGCCGGG
          TGGGTCGAGA ATAAAGCCCT CGGATGAGCC
Etheos042 ---------- ---------- ---------- ---------- ----------
          ---------- ---------- ---------- ---------- ----------
          ---------- ---------- ---------- ---------- ----------
          ---------- ---------- ---------- ---------- ----------
          ---------- ---------- ---------- ---------- ----------
          ---------- ---------- ---------- ---------- ----------
          ---------- ---------- ---------- ---------- ----------
          ---------- ---------- ---------- ---------- ----------
          ---------- ---------- ---------- ---------- ----------
          ---------- ---------- ---------- ---------- ----------
          ---------- ---------- ---------- ---------- ----------
          ---------- ---------- ---------- ---------- ----------
          ---------- ---------- ---------- ---------- ----------
          ---------- ---------- ---------- ---------- ----------
          ---------- ---------- ---------- ---------- ----------
          ---------- ---------- ---------- ---------- ----------
          ---------- ---------- ---------- ---------- ----------
          ---------- ---------- ---------- ---------- ----------
          ---------- ---------- ---------- ---------- ----------
          ---------- ---------- ---------- ---------- ----------
          ---------- ---------- ---------- ---------- ----------
          ---------- ---------- ---------- ---------- ----------
          ---------- ---------- ---------- ---------- ----------
          ---------- ---------- ---------- ---------- ----------
          ---------- ---------- ---------- ---------- ----------
          ---------- ---------- ---------- ---------- ----------
          ---------- ---------- ---------- ---------- ----------
          ---------- ---------- ---------- ---------- ----------
          ---------- ---------- ---------- ---------- ----------
          ---------- ---------- ---------- ---------- ----------
          ---------- ---------- ---------- ---------- ----------
          ---------- ---------- ---------- ---------- ----------
          ---------- ---------- ---------- ---------- ----------
          ---------- ---------- ---------- ---------- ----------
          ---------- ---------- ---------- ---------- ----------
          ---------- ---------- ---------- ---------- ----------
          ---------- ---------- ---------- ---------- ----------
          ---------- ---------- ---------- ---------- ----------
          ---------- ---------- ---------- ---------- ----------
          ---------- ---------- ---------- ---------- ----------
          ---------- ---------- ---------- ---------- ----------
          ---------- ---------- ---------- ---------- ----------
          ---------- ---------- ---------- ---------- ----------
          ---------- ---------- ---------- ---------- ----------
          ---------- ---------- ---------- ---------- ----------
          ---------- ---------- ---------- ---------- ----------
          ---------- ---------- ---------- ---------- ----------
          ---------- ---------- ---------- ---------- ----------
          ---------- ---------- ---------- ---------- ----------
          ---------- ---------- ---------- ---------- ----------
          ---------- ---------- ---------- ---------- ----------
          ---------- ---------- ---------- ---------- ----------
          ---------- ---------- ---------- ---------- ATGGCAAGCC
          TACGAAAAAC CCACCCCCTA CTAAAAATTG CAAACAACGC ACTTGTTGAT
          CTCCCTGCCC CCTCAAATAT CTCAGTATGA TGAAATTTTG GCTCCCTCCT
          CGGACTCTGT TTAATCACCC AGATTCTCAC AGGCCTCTTT CTAGCGATAC
          ATTATACCGC CGACATCGCA ACAGCTTTTT CATCTGTTGC ACACATCTGT
          CGGGATGTCA ATTACGGCTG GCTTATCCGC AACATTCATG CCAACGGAGC
          ATCCTTCTTC TTTATTTGTA TTTATTTACA TATTGGACGA GGCCTATATT
          ACGGCTCCTA CCTCTATAAG GAAACGTGGA ACATCGGTGT TGTCCTTCTT
          CTTTTAGTTA TGATGACTGC TTTTGTTGGT TATGTCCTCC CTTGGGGACA
          AATATCATTC TGGGGGGCTA CCGTTATTAC TAACCTCCTA TCCGCGGTAC
          CTTACGTTGG TAATACACTC GTTCAGTGAA TCTGGGGCGG CTTCTCCGTG
          GATAACGCCA CCCTCACTCG GTTCTTTGCT TTCCACTTTC TCTTTCCGTT
          CGTAATTGCG GGCGCCACCC TCATTCATCT TCTCTTCCTT CACGAGACGG
          GCTCAAATAA CCCCTTAGGT CTAAATTCCG ACGCCGATAA AGTGTCCTTT
          CACCCGTACT TCTCCTACAA AGATCTCCTG GGCTTTGCCG TTCTACTTAT
          TGCTCTTACA GCCCTTGCTC TCTTTTCCCC AAACCTACTA GGGGATCCTG
          ATAACTTCAC CCCTGCCAAC CCGCTCGTCA CCCCTCCACA TATTAAGCCT
          GAATGATATT TCCTATTTGC CTACGCAATC CTGCGCTCCA TCCCAAATAA
          GCTAGGGGGA GTCTTGGCCT TACTAGCTTC AATTCTGGTA CTGATGCTAG
          TCCCTATTCT CCACACTTCC AAGCAACGAG GGATCACATT TCGCCCCCTC
          TCGCAGTTTT TATTCTGAAC CTTGATTGCA GACGTCGCCA TTCTTACCTG
          AATCGGAGGG ATGCCCGTCG AACATCCCTT TATTATTATT GGCCAAGTCG
          CATCTTTCCT GTACTTCTTC CTATTCCTCT TCCTCGCCCC ACTAGCCGGG
          TGGGTTGAGA ATAAAGCCCT TGGATGAGCC
Etheos043 ATGGAATCTC TGGATGGGCT TCC-TCGGTG GATGACTTCC CAGCTGACAC
          CATCACTCGG CGGTTTCGTT ATGATGTGGC ACTGGTGTCC GCA-TTAAAG
          GATCTGGAGG AGGACATCAT GGAAGGGCTG AGAGAGAGTG GGATGGAAGA
          CAGTGCTTGC ACCTCAGGCT TC-AGTGTCA TGATCAAGGA ATCCTGTGAT
          GGCATGGGCG ATGTCAGCGA GAAGCACGGT GGAGGACCAG CTGTTCCTGA
          GAAGGCTGTA CGTTTTTCTA -TCACTATTA TGTCTGTCTC TGTCATAGCA
          GACGAGGAGG AGAA-AGAGG TTACCATCTT CACTGAGCCA AAACCAAACT
          CAGAACTGTC CTGTAAGCCC CTTTGCCTGA TGTT-TGTGG ATGAGTCAGA
          CCATGAGACG CTGACAGCCG TCCTGGGG-C CTATAGTTGC AGAGC-G-TA
          ATGCAATGAA AGAGAGCAGG CTCATCATAT CCATGGGAGG ACTACC-TCG
          CTCCTTTCGC TTTCACTTCC GAGGCACGGG ATATGA-TGA GAAGATGGTG
          CGTGAGATGG AGGGCCTCGA GGCCTCAGGA TCCTCCTATG TGTGCACTCT
          TTGTGACTCC ACTCGGGCAG -AGGCCTCTG AAAAC-ATGG TGTTACATTC
          CGTCACCCGC AGTCATGAAG AGAACCTAGA TCGGTACGAA ATATGGAGAA
          CCAATCCTTT TTCTGAGTCT GTTGATGAGC TGCGAGACAG AGTCAAGGGG
          GTCTCTGCCA AGCCCTTCAT GGAGACCCAT TCCACACTGG ATGCATTGCA
          CTGTGACATT GGCAATGCCA CTGAGTTCTA CAAAATCTTC CAGGATGAGA
          TCGGAGAGGT GTACAAAGGG GTCAACCCCA GTCGGG-AGG AACGGCGCAG
          CTGGAGGGCA GCCCTAGATA AACAGCTGAG GAAGAAGTTG AAGCTGAGAC
          CGGTGATGAG GATGAATGGC -AACTATGCC CGGCGGCTAA TGACCCAAGA
          GGCTGTG-GA GGTGGTGTGT GAGCTGGTGC CCTCAGAGGA GAGGAGGGAG
          GCCCTGAGGG AGCTCATAAG GCTCTACCTC CAGATGAAG- CCTGTTTGGC
          GCTCCTCCTG CCCTGCCAAG GAGTGCCCCG ACCAGCTGTG -CCGCTACAG
          CT-TTAACTC CCAGCGCTTT GCTGACATTC TCTCCTC-TA CATTTAAATA
          TAGGTATGAT GGGAAGATAA CCAATTACCT GCACAAGACC CTGGCCCATG
          T-GCCTGAAA TCATAGAGAG AGA-TGGATC CATAGGAGCT TGGGCCAGCG
          AAGGAAAGGA GCTGGGTCCG TGGTTAAAAG AAGGACCGGT GGTCGCAAGA
          AGTCCGCTGA GGGGCAGGTG GATGGAGCAG ATGATATGAG CACCTCTTCT
          TCGTCAGGGG ACAGTGGAGA TGATGAAGAG AGTGGCATGA AACAGAGGGG
          TAAAGACCCT TACTACTACA ACTTCACTCG AACAATAATT AACCCTAGTG
          AGGGCCTACC ATCTATAGAA GGGATAGATC AGTGTCTGGG AAGGGGATCT
          CAGCTTCAGC GCTTTCTAAA AGAC-GAGGA GCAGCAACAG CAGAGGGCTC
          AAGGAAAAGC TGAAGAGGAC ATGCTGAGTG CTCTGTAAGT ACACACTATA
          TTTTGATAAT TGTCTAGAAT TTTTTGTTGT TGCTAGAAAT TAGT-TTTCT
          CTAATAATCT GACATTTTGT TTTTGCTGTG TTTGACAGGA CCCTAGGCAA
          GCAGCATATT GGCCAGCTCG ATGGCATTGA TGATGGCTCA GAGAGCGATA
          CCAGCATCTG CACCACCAGC ACCACCACCA CCACTACAGC GACCTCTTCT
          TCCACACCAC ATAAGAGCAC TCCTAAGAGA AGGGGCAGAG AAAGGCACAC
          TGAGAAACCT GATTCCCATG ACTCTAACAA GGAGGCTGAC AACAGCAGTG
          GAGCTGTCAG CGGCAACACG CGAGAAGGCA GAAAGAACCA GAAAGAAAAC
          TGTCTTCCTC TAGGAGGCGG GGTCAAGTCC CAGCCTCAGA GTCAGGGTCA
          GGATCCTCTC GAGGCC---- ---------- ---------- ----------
          AGTCGTGTTA CTTTTCACAG CACTAGCTTT TCTATACTAA AATGTGTGTT
          AATGTTGTTT AATTCTC-GT GGACACCTAC CGTGTACACC GTAAGGCTTT
          GATACGTTAG ATGATGTGGT TTGTGTYGGC GGATGGCTGT TTAATATGAC
          AAAATAAAGC GTAGTATAGA AGCTCCTATG AGTAGTGTTC TCGTACCAGG
          GAGTAACGGT AGTTAGCAGG CCGGGCATGT GTTCAGGGAW CAGCTAACTT
          ATAATAGAGG AGTAAGGAGA CTTAATATGT AATATGTGTG TAGCGTGGCT
          GTGTTTTGTG TCTT--GGGG TAATACATTT TTGCCCCTAA CTGATCCATA
          TATCGGCTAT CCTTGCGACT TAGCAACCTG CTCCTGGTTA GCATTTAGCT
          TAGCCAATGT ACATGCTGGC TTGATGGAGC TCCTCCAGGA TACATGTCAA
          GTTACGTGTG TTAAGATAAA AWTGCAATGC ACTCCGTATA TGTAACGCCA
          TTTGTC--TT TTTTTATTTC TCTTTCAGAC ACAAAGGCCA ----------
          ---------- ---------- ---------- ---------- ----------
          ---------- ---------- ---------- ---------- ----------
          ---------- ---------- ---------- ---------- ----------
          ---------- ---------- ---------- ---------- ----------
          ---------- ---------- ---------- ---------- ----------
          ---------- ---------- ---------- ---------- ----------
          ---------- ---------- ---------- ---------- ----------
          ---------- ---------- ---------- ---------- ----------
          ---------- ---------- ---------- ---------- ----------
          ---------- ---------- ---------- ---------- ----------
          ---------- ---------- ---------- ---------- ----------
          ---------- ---------- ---------- ---------- ----------
          ---------- ---------- ---------- ---------- ----------
          ---------- ---------- ---------- ---------- ----------
          ---------- ---------- ---------- ---------- ----------
          ---------- ---------- ---------- ---------- ----------
          ---------- ---------- ---------- ---------- ----------
          ---------- ---------- ---------- ---------- ----------
          ---------- ---------- ---------- ---------- ----------
          ---------- ---------- ---------- ---------- ----------
          ---------- ---------- ---------- ---------- ----------
          ---------- ---------- ---------- ---------- ----------
          ---------- ---------- ----------
Etheos044 ATGGAATCTC TGGATGGGCT TCT-TCGGTG GATGACTTCC CAGCTGACAC
          CATCACTCGG CGGTTTCGTT ATGATGTGGC ACTCGTGTCC GCA-TTAAAG
          GATCTGGAGG AGGACATCAT GGAAGGGCTG AGAGAGAGTG GGATGGAAGA
          CAGTGCTTGC ACCTCAGGCT TC-AGTGTCA TGATCAAGGA ATCCTGTGAT
          GGCATGGGCG ATGTCAGCGA GAAGCACGGT GGAGGACCAG CTGTTCCTGA
          GAAGGCTGTA CGCTTTTCTA -TCACTATTA TGTCTGTCTC TGTCATAGCA
          GACGAGGAGG AGAA-AGAGG TTACCATCTT CACTGAGCCA AAACCAAACT
          CAGAACTGTC CTGTAAGCCC CTTTGCCTGA TGTT-TGTGG ATGAGTCAGA
          CCATGAGACG CTGACAGCCG TCCTGGGG-C CTATAGTTGC AGAGC-G-TA
          ATGCAATGAA AGAGAGCAGG CTCATCATAT CCATGGGTGG ACTACC-TCG
          CTCCTTTCGC TTTCACTTCC GAGGCACGGG ATATGA-TGA GAAGATGGTG
          CGTGAGATGG AGGGCCTCGA GGCCTCAGGA TCCTCCTATG TGTGCACTCT
          TTGTGACTCC ACTCGGGCAG -AGGCCTCTG AAAAC-ATGG TGTTACATTC
          CGTCACCCGC AGTCATGAAG AGAACCTAGA TCGGTACGAA ATATGGAGAA
          CCAACCCTTT TTCTGAGTCT GTTGATGAGC TTCGAGACAG AGTTAAGGGG
          GTCTCTGCCA AGCCCTTCAT GGAGACCCAT TCCACACTGG ATGCATTGCA
          CTGTGACATT GGCAATGCCA CTGAGTTCTA CAAAATCTTC CAGGATGAGA
          TCGGAGAGGT GTACAAAGGG GTCAACCCCA GTCGGG-AGG AACGGCGCAG
          CTGGAGGGCA GCCCTAGATA AACAGCTGAG GAAGAAGTTG AAGCTGAGAC
          CGGTGATGAG GATGAATGGC -AACTATGCC CGGCGGCTAA TGACCCAAGA
          GGCTGTG-GA GGTGGTGTGT GAGCTGGTGC CCTCAGAGGA GAGGAGGGAG
          GCCCTGAGGG AGCTCATAAG GCTCTACCTC CAGATGAAG- CCTGTTTGGC
          GCTCCTCCTG CCCTGCCAAG GAGTGCCCCG ACCAGCTGTG -TCGCTACAG
          CT-TTAACTC CCAGCGCTTT GCTGACATTC TCTCCTC-TA CATTTAAATA
          TAGGTATGAT GGAAAGATAA CCAATTACCT GCACAAGACC CTGGCCCATG
          T-GCCTGAAA TCATAGAGAG AGA-TGGATC CATCGGAGCT TGGGCCAGCG
          AAGGAAAGGA GCTGGGTCCG TGGTTAAGAG GAGGACCGGT GGTCGCAAGA
          AGTCCGCTGA GGGGCAGGTG GATGGAGCAG ATGATATGAG CACCACTTCT
          TCGTCAGGTG ACAGTGGAGA TGATGAAGAG AGTGGCATGA AACAGAGGGG
          TAAAGACCCT TACTACTACA ACTTCACTCG AACAATAATT AACCCTAGTG
          AGGGCCTACC ATCTATAGAA GGGATAGATC AGTGTCTGGG AAGGGGATCT
          CAGCTTCAGC GCTTTCTAAA AGAC-GAGGA GCAGCAACAG CAGAGGGCTC
          AAGGAAAAGC TGAAGAGGAC ATGCTGAGTG CTCTGTAAGT ACACACTATA
          TTTTGATAAT TGTCTAGAAT TTTTTGTTGT TGCTAGAAAT TAGT-TTTCT
          CTAATAATCT GACATTTTGT TTTTGC--TG TTTGACAGCA CCCTAGGCAA
          GCAGCATATT GGCCAGCTCG ATGGCATTGA TGATGGCTCA GAGAGCGATA
          CCAGCATCTG CACCACCAGC ACCACCACCA CCACTACAGC GACCTCTTCT
          TCCACACCAC ATAAGAGCAC TCCTAAGAGA AGAGGCAGAG AAAGGCACAC
          TGAGAAACCT GACTCCCATG ACTCTAACAA GGAGGCTGAC AACAGCAGTG
          GAGCTGTCAG CGGCAACACG CGAGAAGGCA GAAAGAACCA GAAAGAAAAC
          TGTCTTCCTC TAGGAGGCGG GGTCAAGTCC CAGCCGCAGA GTCAGGGTCA
          GGATCCTCTC GAGGCCTTGG CCTCTTCCTT GGCCGTCGTT GACAGAGGTT
          AGTCGTGCTA CTTTTCACAG CACTAGCTTT TCTATACTAA AATGTGTTTT
          AATGTTGTTT AATTCTCGGT GTACACCTAC CGTGTACACC GTAAGGCTTT
          GATACGTTAG ATGATGTGGT TTGTGTCGGC GGATGGCTGT TTATTATGAC
          AAAATAAAGC GTAGTATAGA AGCTCCTRTG AATAGTGTTC TCGTATCAGG
          GAGTAACGGC AGCTAGCAGG CCGTGCATGT GTTCAGGCAA CAGCTAACTT
          ATACCAGAGA AGCAAGGAGA CTAAATATGG AATATGTGTG TAGCGGGGCT
          GTGTTTTGTG TCTT-GGGGG TAATACATCT TT-CCCCCAG CTGTTCCATA
          AATTTGCTAT CCTT--GACT TAGCAACCTG CTCCTGGTTA GCATTTAGCC
          TAGCCAATGT ACATGCTGGC TTGATAGAGC TCCTCCAGGA TACATGTCTA
          GTTACGTGTG TTAAGTTAAA GGTGCAATGC AATCCGTATA TGTAACCCCA
          TGTGTC---- -TTTTATTTC TCTTTCAGAC ACAAAGGCCA ----------
          ---------- ---------- ---------- ---------- ----------
          ---------- ---------- ---------- ---------- ----------
          ---------- ---------- ---------- ---------- ----------
          ---------- ---------- ---------- ---------- ----------
          ---------- ---------- ---------- ---------- ----------
          ---------- ---------- ---------- ---------- ----------
          ---------- ---------- ---------- ---------- ----------
          ---------- ---------- ---------- ---------- ----------
          ---------- ---------- ---------- ---------- ----------
          ---------- ---------- ---------- ---------- ----------
          ---------- ---------- ---------- ---------- ----------
          ---------- ---------- ---------- ---------- ----------
          ---------- ---------- ---------- ---------- ----------
          ---------- ---------- ---------- ---------- ----------
          ---------- ---------- ---------- ---------- ----------
          ---------- ---------- ---------- ---------- ----------
          ---------- ---------- ---------- ---------- ----------
          ---------- ---------- ---------- ---------- ----------
          ---------- ---------- ---------- ---------- ----------
          ---------- ---------- ---------- ---------- ----------
          ---------- ---------- ---------- ---------- ----------
          ---------- ---------- ---------- ---------- ----------
          ---------- ---------- ----------
Etheos045 ---------- ---------- ---------- ---------- ----------
          ---------- ---------- ---------- ---------- ----------
          ---------- ---------- ---------- ---------- ----------
          ---------- ---------- ---------- ---------- ----------
          ---------- ---------- ---------- ---------- ----------
          ---------- ---------- ---------- ---------- ----------
          ---------- ---------- ---------- ---------- ----------
          ---------- ---------- ---------- ---------- ----------
          ---------- ---------- ---------- ---------- ----------
          ---------- ---------- ---------- ---------- ----------
          ---------- ---------- ---------- ---------- ----------
          ---------- ---------- ---------- ---------- ----------
          ---------- ---------- ---------- ---------- ----------
          ---------- ---------- ---------- ---------- ----------
          ---------- ---------- ---------- ---------- ----------
          ---------- ---------- ---------- ---------- ----------
          ---------- ---------- ---------- ---------- ----------
          ---------- ---------- ---------- ---------- ----------
          ---------- ---------- ---------- ---------- ----------
          ---------- ---------- ---------- ---------- ----------
          ---------- ---------- ---------- ---------- ----------
          ---------- ---------- ---------- ---------- ----------
          ---------- ---------- ---------- ---------- ----------
          ---------- ---------- ---------- ---------- ----------
          ---------- ---------- ---------- ---------- ----------
          ---------- ---------- ---------- ---------- ----------
          -------GGA GCTGGGTCCG TGGTTAAGAG GAGGACCGGT GGTCGCAAGA
          AGTCCGCTGA GGGGCAGGTG GATGGAGCAG ATGATATGAG CACCACTTCT
          TCGTCAGGTG ACAGTGGAGA TGATGAAGAG AGTGGCATGA AACAGAGGGG
          TAAAGACCCT TACTACTACA ACTTCACTCG AACAATAATT AACCCTAGTG
          AGGGCCTACC ATCTATAGAA GGGATAGATC AGTGTCTGGG AAGGGGATCT
          CAGCTTCAGC GCTTTCTAAA AGAC-GAGGA GCAGCAACAG CAGAGGGCTC
          AAGGAAAAGC TGAAGAGGAC ATGCTGAGTG CTCTGTAAGT ACACACTATA
          TTTTGATAAT TGTCTAGAAT TTTTTGTTGT TGCTAGAAAT TAGT-TTTCT
          CTAATAATCT GACATTTTGT TTTTGC--TG TTTGACAGCA CCCTAGGCAA
          GCAGCATATT GGCCAGCTCG ATGGCATTGA TGATGGTTCA GAGAGCGATA
          CCAGCATCTG CACCACCAGC ACCACCACCA CCACTACAGC GACCTCTTCT
          TCCACACCAC ATAAGAGCAC TCCTAAGAGA AGAGGCAGAG AAAGGCACAC
          TGAGAAACCT GACTCCCATG ACTCTAACAA GGAGGCTGAC AACAGCAGTG
          GAGCTGTCAG CGGCAACACG CGAGAAGGCA GAAAGAACCA GAAAGAAAAC
          TGTCTTCCTC TAGGAGGCGG GGTCAAGTCC CAGCCGCAGA GTCAGGG---
          ---------- ---------- ---------- ---------- ----------
          ---------- ---------- ---------- ---------- ----------
          ---------- ---------- ---------- ---------- ----------
          ---------- ---------- ---------- ---------- ----------
          ---------- ---------- ---------- ---------- ----------
          ---------- ---------- ---------- ---------- ----------
          ---------- ---------- ---------- ---------- ----------
          ---------- ---------- ---------- ---------- ----------
          ---------- ---------- ---------- ---------- ----------
          ---------- ---------- ---------- ---------- ----------
          ---------- ---------- ---------- ---------- ----------
          ---------- ---------- ---------- ---------- ATGGCAAGCC
          TACGAAAAAC CCACCCCCTA CTAAAAATTG CAAACAACGC ACTTGTTGAT
          CTCCCTGCCC CCTCGAATAT TTCAGTCTGA TGAAACTTCG GTTCTCTTCT
          GGGGCTTTGT TTAATTACCC AAATCCTCAC GGGCCTCTTC TTGGCAATAC
          ATTATACCGC CGACATCGCA ACAGCTTTTT CATCCGTAGC ACACATCTGT
          CGGGATGTCA ATTACGGCTG GCTTATCCGC AATGTTCATG CCAACGGAGC
          ATCCTTCTTC TTCATTTGCA TCTACTTGCA TATTGGACGG GGCCTATACT
          ACGGCTCCTA CCTCTATAAA GAAACGTGGA ACATCGGAGT CGTTCTTCTT
          CTTTTAGTTA TGATAACTGC CTTTGTCGGT TATGTTCTCC CCTGAGGGCA
          GATGTCATTC TGGGGTGCCA CCGTCATCAC CAACCTTCTA TCCGCAGTTC
          CTTACGTCGG CAACACCCTC GTTCAATGAA TCTGAGGGGG TTTTTCCGTG
          GACAACGCTA CCCTCACTCG GTTCTTCGCT TTCCACTTTC TCTTCCCATT
          CGTAATTGCG GGTGCCACTC TCATCCATCT TCTCTTCCTA CACGAGACGG
          GCTCGAATAA CCCCTTGGGT TTAAACTCCG ACGCCGACAA GGTGTCTTTC
          CATCCCTACT TCTCCTACAA AGATCTTCTG GGCTTTGCCG TACTACTTAT
          TGCTCTTACA GCCCTTGCTC TCTTCTCCCC TAATCTACTC GGGGATCCTG
          ATAACTTCAC GCCTGCAAAT CCGCTTGTCA CACCCCCACA TATTAAACCT
          GAGTGGTATT TCCTCTTTGC CTACGCGATT CTACGCTCCA TCCCAAATAA
          ACTGGGCGGG GTTTTGGCCT TACTAGCCTC AATCCTCGTG TTAATGCTGG
          TCCCTATCCT TCACACCTCA AAACAGCGGG GGATTACATT TCGTCCCCTC
          TCGCAATTCC TCTTCTGGAC TTTGATTGCA GACGTTGCAA TCCTCACCTG
          GATTGGGGGG ATGCCCGTCG AACACCCCTT TATTATTATT GGCCAAGTCG
          CCTCTTTCTT ATACTTCTTC CTTTTCCTCT TCCTCGCCCC ACTAGCCGGG
          TGGGTGGAGA ATAAAGCCCT CGGATGAGCC
Etheos046 ATGGAATCTC TGGATGGGCT TCT-TCGGTG GATGACTTCC CAGCTGACAC
          CATCACTCGG CGGTTTCGTT ATGATGTGGC ACTCGTGTCC GCA-TTAAAG
          GATCTGGAGG AGGACATCAT GGAAGGGCTG AGAGAGAGTG GGATGGAAGA
          CAGTGCTTGC ACCTCAGGCT TC-AGTGTCA TGATCAAGGA ATCCTGTGAT
          GGCATGGGCG ATGTCAGCGA GAAGCACGGT GGAGGACCAG CTGTTCCTGA
          GAAGGCTGTA CGCTTTTCTA -TCACTATTA TGTCTGTCTC TGTCATAGCA
          GACGAGGAGG AGAAGAGAGG TTACCATCTT CACTGAGCCA AAACCAAACT
          CAGAACTGTC CTGTAAGCCC CTTTGCCTGA TGTT-TGTGG ATGAGTCAGA
          CCATGAGACG CTGACAGCCG TCCTGGGG-C CTATAGTTGC AGAGC-G-TA
          ATGCAATGAA AGAGAGCAGG CTCATCATAT CCATGGGTGG ACTACC-TCG
          CTCCTTTCGC TTTCACTTCC GAGGCACGGG ATATGA-TGA GAAGATGGTG
          CGTGAGATGG AGGGCCTCGA GGCCTCAGGA TCCTCCTATG TGTGCACTCT
          TTGTGACTCC ACTCGGGCAG -AGGCCTCTG AAAAT-ATGG TGTTACATTC
          CGTCACCCGC AGTCATGAAG AGAACCTAGA TCGGTACGAA ATATGGAGAA
          CCAACCCTTT TTCTGAGTCT GTTGATGAGC TGCGAGACAG AGTTAAGGGG
          GTCTCTGCCA AGCCCTTCAT GGAGACCCAT TCCACACTGG ATGCATTGCA
          CTGTGACATT GGCAATGCCA CTGAGTTCTA CAAAATCTTC CAGGATGAGA
          TCGGAGAGGT GTACAAAGGG GTCAACCCCA GTCGGG-AGG AACGGCGCAG
          CTGGAGGGCA GCCCTAGATA AACAGCTGAG GAAGAAGTTG AAGCTGAGAC
          CGGTGATGAG GATGAATGGC -AACTATGCC CGGCGGCTAA TGACCCAAGA
          GGCTGTG-GA GGTGGTGTGT GAGCTGGTGC CCTCAGAGGA GAGGAGGGAG
          GCCCTGAGGG AGCTCATAAG GCTCTACCTC CAGATGAAG- CCTGTTTGGC
          GCTCCTCCTG CCCTGCCAAG GAGTGCCCCG ACCAGCTGTG -TCGCTACAG
          CT-TTAACTC CCAGCGCTTT GCTGACATTC TCTCCTCATA CATTTAAATA
          TAGGTATGAT GGAAAGATAA CCAATTACCT GCACAAGACC CTGGCCCATG
          TCGCCTGAAA TCATAGAGAG AGA-TGGATC CATAGGAGCT TGGGCCAGCG
          AAGG------ ---------- ---------- ---------- ----------
          ---------- ---------- ---------- ---------- ----------
          ---------- ---------- ---------- ---------- ----------
          ---------- ---------- ---------- ---------- ----------
          ---------- ---------- ---------- ---------- ----------
          ---------- ---------- ---------- ---------- ----------
          ---------- ---------- ---------- ---------- ----------
          ---------- ---------- ---------- ---------- ----------
          ---------- ---------- ---------- ---------- ----------
          ---------- ---------- ---------- ---------- ----------
          ---------- ---------- ---------- ---------- ----------
          ---------- ---------- ---------- ---------- ----------
          ---------- ---------- ---------- ---------- ----------
          ---------- ---------- ---------- ---------- ----------
          ---------- ---------- ---------- ---------- ----------
          ---------- ---------- ---------- ---------- ----------
          ---------- ---------- ---------- ---------- ----------
          ---------- ---------- ---------- ---------- ----------
          ---------- ---------- ---------- ---------- ----------
          ---------- ---------- ---------- ---------- ----------
          ---------- ---------- ---------- ---------- ----------
          ---------- ---------- ---------- ---------- ----------
          ---------- ---------- ---------- ---------- ----------
          ---------- ---------- ---------- ---------- ----------
          ---------- ---------- ---------- ---------- ----------
          ---------- ---------- ---------- ---------- ----------
          ---------- ---------- ---------- ---------- ----------
          ---------- ---------- ---------- ---------- ----------
          ---------- ---------- ---------- ---------- ----------
          ---------- ---------- ---------- ---------- ----------
          ---------- ---------- ---------- ---------- ----------
          ---------- ---------- ---------- ---------- ----------
          ---------- ---------- ---------- ---------- ----------
          ---------- ---------- ---------- ---------- ----------
          ---------- ---------- ---------- ---------- ----------
          ---------- ---------- ---------- ---------- ----------
          ---------- ---------- ---------- ---------- ----------
          ---------- ---------- ---------- ---------- ----------
          ---------- ---------- ---------- ---------- ----------
          ---------- ---------- ---------- ---------- ----------
          ---------- ---------- ---------- ---------- ----------
          ---------- ---------- ---------- ---------- ----------
          ---------- ---------- ---------- ---------- ----------
          ---------- ---------- ---------- ---------- ----------
          ---------- ---------- ---------- ---------- ----------
          ---------- ---------- ---------- ---------- ----------
          ---------- ---------- ---------- ---------- ----------
          ---------- ---------- ---------- ---------- ----------
          ---------- ---------- ---------- ---------- ----------
          ---------- ---------- ----------
Etheos047 ---------- ---------- ---------- ---------- ----------
          ---------- ---------- ---------- ---------- ----------
          ---------- ---------- ---------- ---------- ----------
          ---------- ---------- ---------- ---------- ----------
          ---------- ---------- ---------- ---------- ----------
          ---------- ---------- ---------- ---------- ----------
          ---------- ---------- ---------- ---------- ----------
          ---------- ---------- ---------- ---------- ----------
          ---------- ---------- ---------- ---------- ----------
          ---------- ---------- ---------- ---------- ----------
          ---------- ---------- ---------- ---------- ----------
          ---------- ---------- ---------- ---------- ----------
          ---------- ---------- ---------- ---------- ----------
          ---------- ---------- ---------- ---------- ----------
          ---------- ---------- ---------- ---------- ----------
          ---------- ---------- ---------- ---------- ----------
          ---------- ---------- ---------- ---------- ----------
          ---------- ---------- ---------- ---------- ----------
          ---------- ---------- ---------- ---------- ----------
          ---------- ---------- ---------- ---------- ----------
          ---------- ---------- ---------- ---------- ----------
          ---------- ---------- ---------- ---------- ----------
          ---------- ---------- ---------- ---------- ----------
          ---------- ---------- ---------- ---------- ----------
          ---------- ---------- ---------- ---------- ----------
          ---------- ---------- ---------- ---------- ----------
          ---------- ---------- ---------- ---------- ----------
          ---------- ---------- ---------- ---------- ----------
          ---------- ---------- ---------- ---------- ----------
          ---------- ---------- ---------- ---------- ----------
          ---------- ---------- ---------- ---------- ----------
          ---------- ---------- ---------- ---------- ----------
          ---------- ---------- ---------- ---------- ----------
          ---------- ---------- ---------- ---------- ----------
          ---------- ---------- ---------- ---------- ----------
          ---------- ---------- ---------- ---------- ----------
          ---------- ---------- ---------- ---------- ----------
          ---------- ---------- ---------- ---------- ----------
          ---------- ---------- ---------- ---------- ----------
          ---------- ---------- ---------- ---------- ----------
          ---------- ---------- ---------- ---------- ----------
          ---------- ---------- ---------- ---------- ----------
          ---------- ---------- ---------- ---------- ----------
          ---------- ---------- ---------- ---------- ----------
          ---------- ---------- ---------- ---------- ----------
          ---------- ---------- ---------- ---------- ----------
          ---------- ---------- ---------- ---------- ----------
          ---------- ---------- ---------- ---------- ----------
          ---------- ---------- ---------- ---------- ----------
          ---------- ---------- ---------- ---------- ----------
          ---------- ---------- ---------- ---------- ----------
          ---------- ---------- ---------- ---------- ----------
          ---------- ---------- ---------- ---------- ATGGCAAGCC
          TACGAAAAAC CCACCCCCTA CTAAAAATTG CAAACAACGC ACTTGTTGAT
          CTCCCTGCCC CCTCAAATAT TTCAGTCTGA TGAAACTTCG GTTCTCTTCT
          GGGGCTTTGT TTAATTACCC AAATCCTCAC GGGCCTCTTC TTGGCAATGC
          ATTATACCGC TGACATCGCA ACAGCTTTTT CATCCGTGGC ACACATCTGT
          CGGGATGTCA ATTACGGCTG GCTTATCCGC AATGTTCATG CCAACGGAGC
          ATCCTTCTTC TTCATTTGCA TCTACTTGCA TATTGGACGG GGCCTATACT
          ACGGCTCCTA CCTCTATAAA GAGACGTGGA ACATCGGAGT CGTTCTTCTT
          CTTTTAGTTA TGATAACTGC CTTTGTCGGT TATGTTCTCC CCTGAGGGCA
          GATGTCATTC TGGGGTGCCA CCGTCATTAC TAACCTTCTA TCCGCAGTTC
          CTTACGTCGG CAACACCCTC GTTCAATGAA TCTGAGGGGG TTTTTCCGTG
          GACAACGCTA CCCTCACTCG GTTCTTCGCT TTCCACTTTC TCTTCCCCTT
          CGTAATTGCG GGTGCCACTC TCATCCATCT TCTCTTCCTT CACGAGACGG
          GCTCGAATAA CCCCTTGGGT TTAAACTCCG ACGCCGACAA GGTATCTTTC
          CATCCCTACT TCTCCTACAA AGATCTTCTA GGCTTTGCCG TGCTACTTAT
          TGCTCTTACA GCCCTTGCTC TCTTCTCCCC TAATCTACTC GGGGATCCTG
          ATAACTTCAC GCCTGCAAAT CCGCTTGTCA CGCCCCCACA TATTAAACCT
          GAGTGGTATT TCCTCTTTGC CTACGCCATT CTACGCTCCA TCCCAAATAA
          ACTGGGTGGG GTTTTGGCCT TACTAGCCTC AATCCTCGTG TTAATGCTGG
          TCCCTATCCT TCACACCTCA AAACAGCGGG GAATCACATT TCGTCCCCTC
          TCGCAATTCC TCTTCTGGAC TTTGATTGCA GACGTTGCAA TCCTCACCTG
          GATTGGGGGG ATGCCCGTCG AACACCCCTT TATTATTATT GGCCAAATCG
          CCTCTTTCTT ATACTTCTTC CTTTTCCTCT TCCTCGCCCC ACTAGCCGGG
          TGAGTGGAGA ATAAAGCCCT CGGATGAGCC
Etheos048 ---------- ---------- ---------- ---------- ----------
          ---------- ---------- ---------- ---------- ----------
          ---------- ---------- ---------- ---------- ----------
          ---------- ---------- ---------- ---------- ----------
          ---------- ---------- ---------- ---------- ----------
          ---------- ---------- ---------- ---------- ----------
          ---------- ---------- ---------- ---------- ----------
          ---------- ---------- ---------- ---------- ----------
          ---------- ---------- ---------- ---------- ----------
          ---------- ---------- ---------- ---------- ----------
          ---------- ---------- ---------- ---------- ----------
          ---------- ---------- ---------- ---------- ----------
          ---------- ---------- ---------- ---------- ----------
          ---------- ---------- ---------- ---------- ----------
          ---------- ---------- ---------- ---------- ----------
          ---------- ---------- ---------- ---------- ----------
          ---------- ---------- ---------- ---------- ----------
          ---------- ---------- ---------- ---------- ----------
          ---------- ---------- ---------- ---------- ----------
          ---------- ---------- ---------- ---------- ----------
          ---------- ---------- ---------- ---------- ----------
          ---------- ---------- ---------- ---------- ----------
          ---------- ---------- ---------- ---------- ----------
          ---------- ---------- ---------- ---------- ----------
          ---------- ---------- ---------- ---------- ----------
          ---------- ---------- ---------- ---------- ----------
          ---------- ---------- ---------- ---------- ----------
          ---------- ---------- ---------- ---------- ----------
          ---------- ---------- ---------- ---------- ----------
          ---------- ---------- ---------- ---------- ----------
          ---------- ---------- ---------- ---------- ----------
          ---------- ---------- ---------- ---------- ----------
          ---------- ---------- ---------- ---------- ----------
          ---------- ---------- ---------- ---------- ----------
          ---------- ---------- ---------- ---------- ----------
          ---------- ---------- ---------- ---------- ----------
          ---------- ---------- ---------- ---------- ----------
          ---------- ---------- ---------- ---------- ----------
          ---------- ---------- ---------- ---------- ----------
          ---------- ---------- ---------- ---------- ----------
          ---------- ---------- ---------- ---------- ----------
          ---------- ------TTGG CCTCTTCCTT GGCCGTCGTT GACAGAGGTT
          AGTCGTGCTA CTTTTCACAG CACTAGCTTT TCTATACTAA AATGTGTTTT
          AATGTTGTTT AATTCTCGGA GTACATCTAC CGTGTACACC GTAAGGCTTT
          GATACGTTAG ATGATGTGGT TTGTGTCGGC GGATGGCTGT TTATTATGAC
          AAAATAAAGC GTAGTATAGA AGCTCCTATG AATAGTGTTC TCGTATCAGG
          GAGTAACGGC AGCTAGCAGG CCGTGCATGT GTTCAGGCAA CAGCTAACTT
          ATACCAGAGA AGYAAGGAGA CTAAATATGG AATATGTGTG TAGCGGGGCT
          GTGTTTTGTG TCTT-GGGGG TAATACATCT TT-CCCCCAG CTGTTCCATA
          AATTTGCTAT CCTT--GACT TAGCAACCTG CTCCTGGTTA GCATTTAGCC
          TAGCCAATGT ACATGCTGGC TTGATAGAGC TCCTCCAGGA TACATGTCTA
          GTTACGTGTG TTAAGTTAAA GGTGCAATGC AATCCGTATA TGTAACCCCA
          TGTGTC---- -TTTTATTTC TCTTTCAGAC ACAAAGGCCA ----------
          ---------- ---------- ---------- ---------- ----------
          ---------- ---------- ---------- ---------- ----------
          ---------- ---------- ---------- ---------- ----------
          ---------- ---------- ---------- ---------- ----------
          ---------- ---------- ---------- ---------- ----------
          ---------- ---------- ---------- ---------- ----------
          ---------- ---------- ---------- ---------- ----------
          ---------- ---------- ---------- ---------- ----------
          ---------- ---------- ---------- ---------- ----------
          ---------- ---------- ---------- ---------- ----------
          ---------- ---------- ---------- ---------- ----------
          ---------- ---------- ---------- ---------- ----------
          ---------- ---------- ---------- ---------- ----------
          ---------- ---------- ---------- ---------- ----------
          ---------- ---------- ---------- ---------- ----------
          ---------- ---------- ---------- ---------- ----------
          ---------- ---------- ---------- ---------- ----------
          ---------- ---------- ---------- ---------- ----------
          ---------- ---------- ---------- ---------- ----------
          ---------- ---------- ---------- ---------- ----------
          ---------- ---------- ---------- ---------- ----------
          ---------- ---------- ---------- ---------- ----------
          ---------- ---------- ----------
Etheos049 ---------- ---------- ---------- ---------- ----------
          ---------- ---------- ---------- ---------- ----------
          ---------- ---------- ---------- ---------- ----------
          ---------- ---------- ---------- ---------- ----------
          ---------- ---------- ---------- ---------- ----------
          ---------- ---------- ---------- ---------- ----------
          ---------- ---------- ---------- ---------- ----------
          ---------- ---------- ---------- ---------- ----------
          ---------- ---------- ---------- ---------- ----------
          ---------- ---------- ---------- ---------- ----------
          ---------- ---------- ---------- ---------- ----------
          ---------- ---------- ---------- ---------- ----------
          ---------- ---------- ---------- ---------- ----------
          ---------- ---------- ---------- ---------- ----------
          ---------- ---------- ---------- ---------- ----------
          ---------- ---------- ---------- ---------- ----------
          ---------- ---------- ---------- ---------- ----------
          ---------- ---------- ---------- ---------- ----------
          ---------- ---------- ---------- ---------- ----------
          ---------- ---------- ---------- ---------- ----------
          ---------- ---------- ---------- ---------- ----------
          ---------- ---------- ---------- ---------- ----------
          ---------- ---------- ---------- ---------- ----------
          ---------- ---------- ---------- ---------- ----------
          ---------- ---------- ---------- ---------- ----------
          ---------- ---------- ---------- ---------- ----------
          ---------- ---------- ---------- ---------- ----------
          ---------- ---------- ---------- ---------- ----------
          ---------- ---------- ---------- ---------- ----------
          ---------- ---------- ---------- ---------- ----------
          ---------- ---------- ---------- ---------- ----------
          ---------- ---------- ---------- ---------- ----------
          ---------- ---------- ---------- ---------- ----------
          ---------- ---------- ---------- ---------- ----------
          ---------- ---------- ---------- ---------- ----------
          ---------- ---------- ---------- ---------- ----------
          ---------- ---------- ---------- ---------- ----------
          ---------- ---------- ---------- ---------- ----------
          ---------- ---------- ---------- ---------- ----------
          ---------- ---------- ---------- ---------- ----------
          ---------- ---------- ---------- ---------- ----------
          ---------- ------TTGG CCTCTTCCTT GGCCGTCGTT GACAGAGGTT
          AGTCGTGCTA CTTTTCACAG CACTAGCTTT TCTATACTAA AATGTGTTTT
          AATGTTGTTT AATTCTCGGT GTACACCTAC CGTWWSCACC GTAAGGCTTT
          GATACGTTAG ATGATGTGGT TTGTGTCGGC GGATGGCTGT TTATTATGAC
          AAAATAAAGC GTAGTATAGA AGCTCCTGTG AATAGTGTTC TCGTATCAGG
          GAGTAACGGC AGCTAGCAGG CCGTGCATGT GTTCAGGCAA CAGCTAACTT
          ATACCAGAGA AGCAAGGAGA CTAAATATGG AATATGTGTG TAGCGGGGCT
          GTGTTTTGTG TCTT-GGGGG TAATACAGCT TT-CCCCCAG CTGTTCCATA
          AATTTGCTAT CCTT--GACT TAGCAACCTG CTCCTGGTTA GCATTTAGCC
          TAGCCAATGT ACATGCTGGC TTGATAGAGC TCCTCCAGGA TACATGTCAA
          GTTACGTGTG TTAAGTTAAA GGTGCAATGC AATCCGTATA TGTAACCCCA
          TGTGTC---- -TTTTATTTC TCTTTCAGAC ACAAAGGCCA ----------
          ---------- ---------- ---------- ---------- ----------
          ---------- ---------- ---------- ---------- ----------
          ---------- ---------- ---------- ---------- ----------
          ---------- ---------- ---------- ---------- ----------
          ---------- ---------- ---------- ---------- ----------
          ---------- ---------- ---------- ---------- ----------
          ---------- ---------- ---------- ---------- ----------
          ---------- ---------- ---------- ---------- ----------
          ---------- ---------- ---------- ---------- ----------
          ---------- ---------- ---------- ---------- ----------
          ---------- ---------- ---------- ---------- ----------
          ---------- ---------- ---------- ---------- ----------
          ---------- ---------- ---------- ---------- ----------
          ---------- ---------- ---------- ---------- ----------
          ---------- ---------- ---------- ---------- ----------
          ---------- ---------- ---------- ---------- ----------
          ---------- ---------- ---------- ---------- ----------
          ---------- ---------- ---------- ---------- ----------
          ---------- ---------- ---------- ---------- ----------
          ---------- ---------- ---------- ---------- ----------
          ---------- ---------- ---------- ---------- ----------
          ---------- ---------- ---------- ---------- ----------
          ---------- ---------- ----------
Etheos050 ---------- ---------- ---------- ---------- ----------
          ---------- ---------- ---------- ---------- ----------
          ---------- ---------- ---------- ---------- ----------
          ---------- ---------- ---------- ---------- ----------
          ---------- ---------- ---------- ---------- ----------
          ---------- ---------- ---------- ---------- ----------
          ---------- ---------- ---------- ---------- ----------
          ---------- ---------- ---------- ---------- ----------
          ---------- ---------- ---------- ---------- ----------
          ---------- ---------- ---------- ---------- ----------
          ---------- ---------- ---------- ---------- ----------
          ---------- ---------- ---------- ---------- ----------
          ---------- ---------- ---------- ---------- ----------
          ---------- ---------- ---------- ---------- ----------
          ---------- ---------- ---------- ---------- ----------
          ---------- ---------- ---------- ---------- ----------
          ---------- ---------- ---------- ---------- ----------
          ---------- ---------- ---------- ---------- ----------
          ---------- ---------- ---------- ---------- ----------
          ---------- ---------- ---------- ---------- ----------
          ---------- ---------- ---------- ---------- ----------
          ---------- ---------- ---------- ---------- ----------
          ---------- ---------- ---------- ---------- ----------
          ---------- ---------- ---------- ---------- ----------
          ---------- ---------- ---------- ---------- ----------
          ---------- ---------- ---------- ---------- ----------
          ---------- ---------- ---------- ---------- ----------
          ---------- ---------- ---------- ---------- ----------
          ---------- ---------- ---------- ---------- ----------
          ---------- ---------- ---------- ---------- ----------
          ---------- ---------- ---------- ---------- ----------
          ---------- ---------- ---------- ---------- ----------
          ---------- ---------- ---------- ---------- ----------
          ---------- ---------- ---------- ---------- ----------
          ---------- ---------- ---------- ---------- ----------
          ---------- ---------- ---------- ---------- ----------
          ---------- ---------- ---------- ---------- ----------
          ---------- ---------- ---------- ---------- ----------
          ---------- ---------- ---------- ---------- ----------
          ---------- ---------- ---------- ---------- ----------
          ---------- ---------- ---------- ---------- ----------
          ---------- ------TTGG CCTCTTCCTT GGCCGTCGTT GACAGAGGTT
          AGTCGTGCTA CTTTTCACAG CACTAGCTTT TCTATACTAA AATGTGTTTT
          AATGTTGTTT AATTCTCGGT GTACACCTAC CGTGTACACC GTAAGGCTTT
          GATACGTTAG ATGATGTGGT TTGTGTCGGC GGATGGCTGT TTATTATGAC
          CAAATAAAGC GTAGTATAGA AGCTCCTGTG AATAGTGTTC TCGTATCAGG
          GAGTAACGGC AGCTAGCAGG CCGTGCATGT GTTCAGGCAA CAGATAACTT
          ATACCAGAGA AGCAAGGAGA CTAAATATGG AATATGTGTG TAGCGTGGCT
          GTGTTTTGTG TCTT-GGGGG TAATACATCT TT-CCCCCAG CTGTTCCATA
          AATTTGCTAT CCTT--GACT TAGCAACCTG CTCCTGGTTA GCATTTAGCC
          TAGCCAATGT ACATGCTGGC TTGATAGAGC TCCTCCAGGA TACATGTCTA
          GTTACGTGTA TTAAGTTAAA GGTGCAATGC AATCCGTATA TGTAACCCCA
          TGTGTC---- -TTTTATTTC TCTTTCAGAC ACAAAGGCCA ----------
          ---------- ---------- ---------- ---------- ----------
          ---------- ---------- ---------- ---------- ----------
          ---------- ---------- ---------- ---------- ----------
          ---------- ---------- ---------- ---------- ----------
          ---------- ---------- ---------- ---------- ----------
          ---------- ---------- ---------- ---------- ----------
          ---------- ---------- ---------- ---------- ----------
          ---------- ---------- ---------- ---------- ----------
          ---------- ---------- ---------- ---------- ----------
          ---------- ---------- ---------- ---------- ----------
          ---------- ---------- ---------- ---------- ----------
          ---------- ---------- ---------- ---------- ----------
          ---------- ---------- ---------- ---------- ----------
          ---------- ---------- ---------- ---------- ----------
          ---------- ---------- ---------- ---------- ----------
          ---------- ---------- ---------- ---------- ----------
          ---------- ---------- ---------- ---------- ----------
          ---------- ---------- ---------- ---------- ----------
          ---------- ---------- ---------- ---------- ----------
          ---------- ---------- ---------- ---------- ----------
          ---------- ---------- ---------- ---------- ----------
          ---------- ---------- ---------- ---------- ----------
          ---------- ---------- ----------
Etheos051 ---------- ---------- ---------- ---------- ----------
          ---------- ---------- ---------- ---------- ----------
          ---------- ---------- ---------- ---------- ----------
          ---------- ---------- ---------- ---------- ----------
          ---------- ---------- ---------- ---------- ----------
          ---------- ---------- ---------- ---------- ----------
          ---------- ---------- ---------- ---------- ----------
          ---------- ---------- ---------- ---------- ----------
          ---------- ---------- ---------- ---------- ----------
          ---------- ---------- ---------- ---------- ----------
          ---------- ---------- ---------- ---------- ----------
          ---------- ---------- ---------- ---------- ----------
          ---------- ---------- ---------- ---------- ----------
          ---------- ---------- ---------- ---------- ----------
          ---------- ---------- ---------- ---------- ----------
          ---------- ---------- ---------- ---------- ----------
          ---------- ---------- ---------- ---------- ----------
          ---------- ---------- ---------- ---------- ----------
          ---------- ---------- ---------- ---------- ----------
          ---------- ---------- ---------- ---------- ----------
          ---------- ---------- ---------- ---------- ----------
          ---------- ---------- ---------- ---------- ----------
          ---------- ---------- ---------- ---------- ----------
          ---------- ---------- ---------- ---------- ----------
          ---------- ---------- ---------- ---------- ----------
          ---------- ---------- ---------- ---------- ----------
          ---------- ---------- ---------- ---------- ----------
          ---------- ---------- ---------- ---------- ----------
          ---------- ---------- ---------- ---------- ----------
          ---------- ---------- ---------- ---------- ----------
          ---------- ---------- ---------- ---------- ----------
          ---------- ---------- ---------- ---------- ----------
          ---------- ---------- ---------- ---------- ----------
          ---------- ---------- ---------- ---------- ----------
          ---------- ---------- ---------- ---------- ----------
          ---------- ---------- ---------- ---------- ----------
          ---------- ---------- ---------- ---------- ----------
          ---------- ---------- ---------- ---------- ----------
          ---------- ---------- ---------- ---------- ----------
          ---------- ---------- ---------- ---------- ----------
          ---------- ---------- ---------- ---------- ----------
          ---------- ------TTGG CCTCTTCCTT GGCCGTCGTT GACAGAGGTT
          AGTCGTGCTA CTTTTCACAG CACTAGCTTT TCTATACTAA AATGTGTTTT
          AATGTTGTTT AATTCTCGGT GTACACCTAC CGTGTACACC GTAAGGCTTT
          GATACGTTAG ATGATGTGGT TTGTGTCGGC GGATGGCTGT TTATTATGAC
          AAAATAAAGC GTAGTATAGA AGCTCCTATG AATAGTGTTC TCTTATCAGG
          GAGTAACGGC AGCTAGCAGG CCGTGCATGT GTTCAGGCAA CAGATAACTT
          ATACCAGAGA AGCAAGGAGA CTAAATATGG AATATGTGTG TAGCGGGGCT
          GTGTTTTGTG TCTT-GGGGG TAATACATCT TT-CCCCCAG CTGTTCCATA
          AATTTGCTAT CCTT--GACT TAGCAACCTG CTCCTGGTTA GCATTTAGCC
          TAGCCAATGT ACATGCTGGC TTGATAGAGC TCCTCCAGGA TACATGTCTA
          GTTACGTGTG TTAAGTTAAA GGTGCAATGC AATCCGTATA TGTAACCCCA
          TGTGTC---- -TTTTATTTC TCTTTCAGAC ACAAAGGCCA ----------
          ---------- ---------- ---------- ---------- ----------
          ---------- ---------- ---------- ---------- ----------
          ---------- ---------- ---------- ---------- ----------
          ---------- ---------- ---------- ---------- ----------
          ---------- ---------- ---------- ---------- ----------
          ---------- ---------- ---------- ---------- ----------
          ---------- ---------- ---------- ---------- ----------
          ---------- ---------- ---------- ---------- ----------
          ---------- ---------- ---------- ---------- ----------
          ---------- ---------- ---------- ---------- ----------
          ---------- ---------- ---------- ---------- ----------
          ---------- ---------- ---------- ---------- ----------
          ---------- ---------- ---------- ---------- ----------
          ---------- ---------- ---------- ---------- ----------
          ---------- ---------- ---------- ---------- ----------
          ---------- ---------- ---------- ---------- ----------
          ---------- ---------- ---------- ---------- ----------
          ---------- ---------- ---------- ---------- ----------
          ---------- ---------- ---------- ---------- ----------
          ---------- ---------- ---------- ---------- ----------
          ---------- ---------- ---------- ---------- ----------
          ---------- ---------- ---------- ---------- ----------
          ---------- ---------- ----------
Etheos052 ---------- ---------- ---------- ---------- ----------
          ---------- ---------- ---------- ---------- ----------
          ---------- ---------- ---------- ---------- ----------
          ---------- ---------- ---------- ---------- ----------
          ---------- ---------- ---------- ---------- ----------
          ---------- ---------- ---------- ---------- ----------
          ---------- ---------- ---------- ---------- ----------
          ---------- ---------- ---------- ---------- ----------
          ---------- ---------- ---------- ---------- ----------
          ---------- ---------- ---------- ---------- ----------
          ---------- ---------- ---------- ---------- ----------
          ---------- ---------- ---------- ---------- ----------
          ---------- ---------- ---------- ---------- ----------
          ---------- ---------- ---------- ---------- ----------
          ---------- ---------- ---------- ---------- ----------
          ---------- ---------- ---------- ---------- ----------
          ---------- ---------- ---------- ---------- ----------
          ---------- ---------- ---------- ---------- ----------
          ---------- ---------- ---------- ---------- ----------
          ---------- ---------- ---------- ---------- ----------
          ---------- ---------- ---------- ---------- ----------
          ---------- ---------- ---------- ---------- ----------
          ---------- ---------- ---------- ---------- ----------
          ---------- ---------- ---------- ---------- ----------
          ---------- ---------- ---------- ---------- ----------
          ---------- ---------- ---------- ---------- ----------
          ---------- ---------- ---------- ---------- ----------
          ---------- ---------- ---------- ---------- ----------
          ---------- ---------- ---------- ---------- ----------
          ---------- ---------- ---------- ---------- ----------
          ---------- ---------- ---------- ---------- ----------
          ---------- ---------- ---------- ---------- ----------
          ---------- ---------- ---------- ---------- ----------
          ---------- ---------- ---------- ---------- ----------
          ---------- ---------- ---------- ---------- ----------
          ---------- ---------- ---------- ---------- ----------
          ---------- ---------- ---------- ---------- ----------
          ---------- ---------- ---------- ---------- ----------
          ---------- ---------- ---------- ---------- ----------
          ---------- ---------- ---------- ---------- ----------
          ---------- ---------- ---------- ---------- ----------
          ---------- ---------- ---------- ---------- ----------
          ---------- ---------- ---------- ---------- ----------
          ---------- ---------- ---------- ---------- ----------
          ---------- ---------- ---------- ---------- ----------
          ---------- ---------- ---------- ---------- ----------
          ---------- ---------- ---------- ---------- ----------
          ---------- ---------- ---------- ---------- ----------
          ---------- ---------- ---------- ---------- ----------
          ---------- ---------- ---------- ---------- ----------
          ---------- ---------- ---------- ---------- ----------
          ---------- ---------- ---------- ---------- ----------
          ---------- ---------- ---------- ---------- ATGGCAAGCC
          TACGAAAAAC CCACCCCCTA CTAAAAATTG CAAACAACGC ACTTGTTGAT
          CTCCCTGCCC CCTCAAATAT TTCAGTCTGA TGAAACTTCG GTTCTCTTCT
          GGGGCTTTGT TTAATTACCC AAATCCTCAC GGGCCTCTTC TTGGCAATAC
          ATTATACCGC TGACATCGCA ACAGCTTTTT CATCCGTAGC ACACATCTGT
          CGGGATGTCA ATTACGGCTG GCTTATCCGC AATGTTCATG CCAACGGAGC
          ATCCTTCTTC TTCATTTGCA TCTACTTGCA TATTGGACGG GGCCTATACT
          ACGGCTCCTA CCTCTATAAA GAGACGTGGA ACATCGGAGT CGTTCTTCTT
          CTTTTAGTTA TGATAACTGC CTTTGTCGGT TATGTTCTCC CCTGGGGGCA
          GATGTCATTC TGGGGTGCCA CCGTCATTAC CAACCTCCTA TCCGCAGTTC
          CTTACGTCGG CAACACCCTC GTTCAATGAA TCTGAGGAGG TTTTTCCGTG
          GACAACGCTA CCCTCACTCG GTTCTTCGCT TTCCACTTTC TTTTCCCCTT
          CGTAATTGCG GGTGCCACTC TCATCCATCT TCTCTTCCTT CACGAGACGG
          GCTCGAATAA CCCCTTGGGT TTAAACTCCG ACGCCGACAA GGTATCTTTC
          CATCCCTACT TCTCCTACAA AGATCTTCTA GGCTTTGCCG TGCTACTTAT
          TGCTCTTACA GCCCTTGCTC TCTTCTCCCC TAATCTACTC GGGGATCCTG
          ATAACTTCAC GCCTGCAAAT CCGCTTGTCA CGCCCCCACA TATTAAACCT
          GAGTGGTATT TCCTCTTTGC CTACGCCATT CTACGCTCCA TCCCAAATAA
          ACTGGGCGGG GTTTTGGCCT TACTAGCCTC AATCCTCGTG TTAATGCTGG
          TCCCTATCCT TCACACCTCA AAACAGCGGG GAATTACATT TCGTCCCCTC
          TCGCAATTCC TCTTCTGGAC TTTAATTGCA GACGTTGCAA TCCTTACCTG
          GATTGGGGGG ATGCCCGTCG AACACCCCTT TATTATTATT GGCCAAATCG
          CCTCTTTCTT ATACTTCTTC CTTTTCCTCT TCCTCGCCCC ACTAGCCGGG
          TGAGTGGAGA ATAAAGCCCT CGGATGAGCC
Etheos053 ---------- ---------- ---------- ---------- ----------
          ---------- ---------- ---------- ---------- ----------
          ---------- ---------- ---------- ---------- ----------
          ---------- ---------- ---------- ---------- ----------
          ---------- ---------- ---------- ---------- ----------
          ---------- ---------- ---------- ---------- ----------
          ---------- ---------- ---------- ---------- ----------
          ---------- ---------- ---------- ---------- ----------
          ---------- ---------- ---------- ---------- ----------
          ---------- ---------- ---------- ---------- ----------
          ---------- ---------- ---------- ---------- ----------
          ---------- ---------- ---------- ---------- ----------
          ---------- ---------- ---------- ---------- ----------
          ---------- ---------- ---------- ---------- ----------
          ---------- ---------- ---------- ---------- ----------
          ---------- ---------- ---------- ---------- ----------
          ---------- ---------- ---------- ---------- ----------
          ---------- ---------- ---------- ---------- ----------
          ---------- ---------- ---------- ---------- ----------
          ---------- ---------- ---------- ---------- ----------
          ---------- ---------- ---------- ---------- ----------
          ---------- ---------- ---------- ---------- ----------
          ---------- ---------- ---------- ---------- ----------
          ---------- ---------- ---------- ---------- ----------
          ---------- ---------- ---------- ---------- ----------
          ---------- ---------- ---------- ---------- ----------
          ---------- ---------- ---------- ---------- ----------
          ---------- ---------- ---------- ---------- ----------
          ---------- ---------- ---------- ---------- ----------
          ---------- ---------- ---------- ---------- ----------
          ---------- ---------- ---------- ---------- ----------
          ---------- ---------- ---------- ---------- ----------
          ---------- ---------- ---------- ---------- ----------
          ---------- ---------- ---------- ---------- ----------
          ---------- ---------- ---------- ---------- ----------
          ---------- ---------- ---------- ---------- ----------
          ---------- ---------- ---------- ---------- ----------
          ---------- ---------- ---------- ---------- ----------
          ---------- ---------- ---------- ---------- ----------
          ---------- ---------- ---------- ---------- ----------
          ---------- ---------- ---------- ---------- ----------
          ---------- ------TTGG CCTCTTCCTT GGCCGTCGTT GACAGAGGTT
          AGTCGTGCTA CTTTTCACAG CACTAGCTTT TCTATACTAA AATGTGTTTT
          AATGTTGTTT AATTCTCGGT GTACACCTAC CGTGTACACC GTAAGGCTTT
          GATACGTTAG ATGATGTGGT TTGTGTCGGC GGATGGCTGT TTATTATGAC
          AAAATAAAGC GTAGTATAGA AGCTCCTATG AATAGTGTTC TCGTATCAGG
          GAGTAACGGC AGCTAGCAGG CCGTGCATGT GTTCAGGCAA CAGCTAACTT
          ATACCAGAGA AGCAAGGAGA CTAAATATGG AATATGTGTG TAGCGGGGCT
          GTGTTTTGTG TCTT-GGGGG TAATACATCT TT-CCCCCAG CTGTTCCATA
          AATTTGCTAT TCTT--GACT TAGCAACCTG CTCCTGGTTA GCATTTAGCC
          TAGCCAATGT ACATGCTGGC TTGATAGAGC TCCTCCAGGA TACATGTCAA
          GTTACGTGTA TTAAGTTAAA GGTGCAATGC AATCCGTATA TGTAACCCCA
          TGTGTC---- -TTTTATTTC TCTTTCAGAC ACAAAGGCCA ----------
          ---------- ---------- ---------- ---------- ----------
          ---------- ---------- ---------- ---------- ----------
          ---------- ---------- ---------- ---------- ----------
          ---------- ---------- ---------- ---------- ----------
          ---------- ---------- ---------- ---------- ----------
          ---------- ---------- ---------- ---------- ----------
          ---------- ---------- ---------- ---------- ----------
          ---------- ---------- ---------- ---------- ----------
          ---------- ---------- ---------- ---------- ----------
          ---------- ---------- ---------- ---------- ----------
          ---------- ---------- ---------- ---------- ----------
          ---------- ---------- ---------- ---------- ----------
          ---------- ---------- ---------- ---------- ----------
          ---------- ---------- ---------- ---------- ----------
          ---------- ---------- ---------- ---------- ----------
          ---------- ---------- ---------- ---------- ----------
          ---------- ---------- ---------- ---------- ----------
          ---------- ---------- ---------- ---------- ----------
          ---------- ---------- ---------- ---------- ----------
          ---------- ---------- ---------- ---------- ----------
          ---------- ---------- ---------- ---------- ----------
          ---------- ---------- ---------- ---------- ----------
          ---------- ---------- ----------
Etheos054 ---------- ---------- ---------- ---------- ----------
          ---------- ---------- ---------- ---------- ----------
          ---------- ---------- ---------- ---------- ----------
          ---------- ---------- ---------- ---------- ----------
          ---------- ---------- ---------- ---------- ----------
          ---------- ---------- ---------- ---------- ----------
          ---------- ---------- ---------- ---------- ----------
          ---------- ---------- ---------- ---------- ----------
          ---------- ---------- ---------- ---------- ----------
          ---------- ---------- ---------- ---------- ----------
          ---------- ---------- ---------- ---------- ----------
          ---------- ---------- ---------- ---------- ----------
          ---------- ---------- ---------- ---------- ----------
          ---------- ---------- ---------- ---------- ----------
          ---------- ---------- ---------- ---------- ----------
          ---------- ---------- ---------- ---------- ----------
          ---------- ---------- ---------- ---------- ----------
          ---------- ---------- ---------- ---------- ----------
          ---------- ---------- ---------- ---------- ----------
          ---------- ---------- ---------- ---------- ----------
          ---------- ---------- ---------- ---------- ----------
          ---------- ---------- ---------- ---------- ----------
          ---------- ---------- ---------- ---------- ----------
          ---------- ---------- ---------- ---------- ----------
          ---------- ---------- ---------- ---------- ----------
          ---------- ---------- ---------- ---------- ----------
          -------GGA GCTGGGTCCG TGGTTAAGAG GAGGACCGGT GGTCGCAAGA
          AGTCCGCTGA GGGGCAGGTG GATGGAGCAG ATGATATGAG CACCACTTCT
          TCGTCAGGTG ACAGTGGAGA TGATGAAGAG AGTGGCATGA AACAGAGGGG
          TAAAGACCCT TACTACTACA ACTTCACTCG AACAATAATT AACCCTAGTG
          AGGGCCTACC ATCTATAGAA GGGATAGATC AGTGTCTGGG AAGGGGATCT
          CAGCTTCAGC GCTTTCTAAA AGAC-GAGGA GCAGCAACAG CAGAGGGCTC
          AAGGAAAAGC TGAAGAGGAC ATGCTGAGTG CTCTGTAAGT ACACACTATA
          TTTTGATAAT TGTCTAGAAT TTTTTGTTGT TGCTAGAAAT TAGT-TTTCT
          CTAATAATCT GACATTTTGT TTTTGG--TG TTTGACAGCA CCCTAGGCAA
          GCAGCATATT GGCCAGCTCG ATGGCATTGA TGATGGCTCA GAGAGCGATA
          CCAGCATCTG CACCACCAGC ACCACCACCA CCACTACAGC GACCTCTTCT
          TCCACACCAC ATAAGAGCAC TCCTAAGAGA AGAGGCAGAG AAAGGCACAC
          TGAGAAACCT GACTCCCATG ACTCTAACAA GGAGGCTGAC AACAGCAGTG
          GAGCTGTCAG CGGCAACACG CGAGAAGGCA GAAAGAACCA GAAAGAAAAC
          TGTCTTCCTC TAGGAGGCGG GGTCAAGTCC CAGCCGCAGA GTCAGGGTCA
          GGATCCTCTC GAGGCC---- ---------- ---------- ----------
          ---------- ---------- ---------- ---------- ----------
          ---------- ---------- ---------- ---------- ----------
          ---------- ---------- ---------- ---------- ----------
          ---------- ---------- ---------- ---------- ----------
          ---------- ---------- ---------- ---------- ----------
          ---------- ---------- ---------- ---------- ----------
          ---------- ---------- ---------- ---------- ----------
          ---------- ---------- ---------- ---------- ----------
          ---------- ---------- ---------- ---------- ----------
          ---------- ---------- ---------- ---------- ----------
          ---------- ---------- ---------- ---------- ATGGCAAGCC
          TACGAAAAAC CCACCCCCTA CTAAAAATTG CAAACAACGC ACTTGTTGAT
          CTCCCTGCCC CCTCAAATAT TTCAGTCTGA TGAAACTTCG GTTCTCTTCT
          GGGGCTTTGT TTAATTACCC AAATCCTCAC GGGCCTCTTC TTGGCAATAC
          ATTATACCGC TGACATCGCA ACAGCTTTTT CATCCGTAGC ACACATCTGT
          CGGGATGTCA ATTACGGCTG GCTTATCCGC AATGTTCATG CCAACGGAGC
          ATCCTTCTTC TTCATTTGCA TCTACTTGCA TATTGGACGG GGCCTATACT
          ACGGCTCCTA CCTCTATAAA GAGACGTGGA ACATCGGAGT CGTTCTTCTT
          CTTTTAGTTA TGATAACTGC CTTTGTCGGT TATGTTCTCC CCTGGGGGCA
          GATGTCATTC TGGGGTGCCA CCGTCATTAC CAACCTCCTA TCCGCAGTTC
          CTTACGTCGG CAACACCCTC GTTCAATGAA TCTGAGGAGG TTTTTCCGTG
          GACAACGCTA CCCTCACTCG GTTCTTCGCT TTCCACTTTC TCTTCCCCTT
          CGTAATTGCG GGTGCCACTC TCATCCATCT TCTCTTCCTT CACGAGACGG
          GCTCGAATAA CCCCTTGGGT TTAAACTCCG ACGCCGACAA GGTATCTTTC
          CATCCCTACT TCTCCTACAA AGATCTTCTA GGCTTTGCCG TACTACTTAT
          TGCTCTTACA GCCCTTGCTC TCTTCTCCCC TAATCTACTC GGGGATCCTG
          ATAACTTCAC GCCTGCAAAT CCGCTTGTCA CGCCCCCACA TATTAAACCT
          GAGTGGTATT TCCTCTTTGC CTACGCCATT CTACGCTCCA TCCCAAATAA
          ACTGGGCGGG GTTTTGGCCT TACTAGCCTC AATCCTCGTG TTAATGCTGG
          TCCCTATCCT TCACACCTCA AAACAGCGGG GAATTACATT TCGTCCCCTC
          TCGCAATTCC TCTTCTGGAC TTTAATTGCA GACGTTGCAA TCCTTACCTG
          GATTGGGGGG ATGCCCGTCG AACACCCCTT TATTATTATT GGCCAAATCG
          CCTCTTTCTT ATACTTCTTC CTTTTCCTCT TCCTCGCCCC GCTAGCCGGG
          TGAGTGGAGA ATAAAGCCCT CGGATGAGCC
Etheos055 ---------- ---------- ---------- ---------- ----------
          ---------- ---------- ---------- ---------- ----------
          ---------- ---------- ---------- ---------- ----------
          ---------- ---------- ---------- ---------- ----------
          ---------- ---------- ---------- ---------- ----------
          ---------- ---------- ---------- ---------- ----------
          ---------- ---------- ---------- ---------- ----------
          ---------- ---------- ---------- ---------- ----------
          ---------- ---------- ---------- ---------- ----------
          ---------- ---------- ---------- ---------- ----------
          ---------- ---------- ---------- ---------- ----------
          ---------- ---------- ---------- ---------- ----------
          ---------- ---------- ---------- ---------- ----------
          ---------- ---------- ---------- ---------- ----------
          ---------- ---------- ---------- ---------- ----------
          ---------- ---------- ---------- ---------- ----------
          ---------- ---------- ---------- ---------- ----------
          ---------- ---------- ---------- ---------- ----------
          ---------- ---------- ---------- ---------- ----------
          ---------- ---------- ---------- ---------- ----------
          ---------- ---------- ---------- ---------- ----------
          ---------- ---------- ---------- ---------- ----------
          ---------- ---------- ---------- ---------- ----------
          ---------- ---------- ---------- ---------- ----------
          ---------- ---------- ---------- ---------- ----------
          ---------- ---------- ---------- ---------- ----------
          -------GGA GCTGGGTCCG TGGTTAAGAG GAGGACCGGT GGTCGCAAGA
          AGTCCGCTGA GGGGCAGGTG GATGGAGCAG ATGATATGAG CACCACTTCT
          TCGTCAGGTG ACAGTGGAGA TGATGAAGAG AGTGGCATGA AACAGAGGGG
          TAAAGACCCT TACTACTACA ACTTCACTCG AACAATAATT AACCCTAGTG
          AGGGCCTACC ATCTATAGAA GGGATAGATC AGTGTCTGGG AAGGGGATCT
          CAGCTTCAGC GCTTTCTAAA AGAC-GAGGA GCAGCAACAG CAGAGGGCTC
          AAGGAAAAGC TGAAGAGGAC ATGCTGAGTG CTCTGTAAGT ACACACTATA
          TTTTGATAAT TGTCTAGAAT TTTTTGTTGT TGCTAGAAAT TAGT-TTTCT
          CTAATAATCT GACATTTTGT TTTTGC--TG TTTGACAGCA CCCTAGGCAA
          GCAGCATATT GGCCAGCTCG ATGGCATTGA TGATGGCTCA GAGAGCGATA
          CCAGCATCTG CACCACCAGC ACCACCACCA CCACTACAGC GACCTCTTCT
          TCCACACCAC ATAAGAGCAC TCCTAAGAGA AGAGGCAGAG AAAGGCACAC
          TGGGAAACCT GACTCCCATG ACTCTAACAA GGAGGCTGAC AACAGCAGTG
          GAGCTGTCAG CGGCAACACG CGAGAAGGCA GAAAGAACCA GAAAGAAAAC
          TGTCTTCCTC TAGGAGGCGG GGTCAAGTCC CAGCCGCAGA GTCAGGGTCA
          GGATCCTCTC GAGGCCTTGG CCTCTTCCTT GGCCGTCGTT GACAGAGGTT
          AGTCGTGCTA CTTTTCACAG CACTAGCTTT TCTATACTAA AATGTGTTTT
          AATGTTGTTT AATTCTCGGT GTACACCTAC CGTGTACACC GTAAGGCTTT
          GATACGTTAG ATGATGTGGT TTGTGTCGGC GGATGGCTGT TTATTATGAC
          AAAATAAAGC GTAGTATAGA AGCTCCTATG AATAGTGTTC TCGTATCAGG
          GAGTAACGGC AGCTAGCAGG CCGTGCATGT GTTCAGGGAA CAGCTAACTT
          ATACCAGAGA AGCAAGGAGA CTAAATATGG AAAATGTGTG TAGCGTGGCT
          GTGTTTTGTG TTTT-GGGGG TAATACATTT TT-CCCCCAG CTGTTCCATA
          AATTTGCTAT CCTT--GACT TAGCAACCTG CTCCTGGTTA GCATTTAGCC
          TAGCCAATGT ACATGCTGGC TTGATAGAGC TCCTCCAGGA TACATGTCAA
          GTTACGTGTG TTAAGTTAAA GGTGCAATGC AATCCGTATA TGTAACCCCA
          TATGTC---- -TTTTATTTC TCTTTCAGAC ACAAAGGCCA ----------
          ---------- ---------- ---------- ---------- ----------
          ---------- ---------- ---------- ---------- ----------
          ---------- ---------- ---------- ---------- ----------
          ---------- ---------- ---------- ---------- ----------
          ---------- ---------- ---------- ---------- ----------
          ---------- ---------- ---------- ---------- ----------
          ---------- ---------- ---------- ---------- ----------
          ---------- ---------- ---------- ---------- ----------
          ---------- ---------- ---------- ---------- ----------
          ---------- ---------- ---------- ---------- ----------
          ---------- ---------- ---------- ---------- ----------
          ---------- ---------- ---------- ---------- ----------
          ---------- ---------- ---------- ---------- ----------
          ---------- ---------- ---------- ---------- ----------
          ---------- ---------- ---------- ---------- ----------
          ---------- ---------- ---------- ---------- ----------
          ---------- ---------- ---------- ---------- ----------
          ---------- ---------- ---------- ---------- ----------
          ---------- ---------- ---------- ---------- ----------
          ---------- ---------- ---------- ---------- ----------
          ---------- ---------- ---------- ---------- ----------
          ---------- ---------- ---------- ---------- ----------
          ---------- ---------- ----------
Etheos056 ---------- ---------- ---------- ---------- ----------
          ---------- ---------- ---------- ---------- ----------
          ---------- ---------- ---------- ---------- ----------
          ---------- ---------- ---------- ---------- ----------
          ---------- ---------- ---------- ---------- ----------
          ---------- ---------- ---------- ---------- ----------
          ---------- ---------- ---------- ---------- ----------
          ---------- ---------- ---------- ---------- ----------
          ---------- ---------- ---------- ---------- ----------
          ---------- ---------- ---------- ---------- ----------
          ---------- ---------- ---------- ---------- ----------
          ---------- ---------- ---------- ---------- ----------
          ---------- ---------- ---------- ---------- ----------
          ---------- ---------- ---------- ---------- ----------
          ---------- ---------- ---------- ---------- ----------
          ---------- ---------- ---------- ---------- ----------
          ---------- ---------- ---------- ---------- ----------
          ---------- ---------- ---------- ---------- ----------
          ---------- ---------- ---------- ---------- ----------
          ---------- ---------- ---------- ---------- ----------
          ---------- ---------- ---------- ---------- ----------
          ---------- ---------- ---------- ---------- ----------
          ---------- ---------- ---------- ---------- ----------
          ---------- ---------- ---------- ---------- ----------
          ---------- ---------- ---------- ---------- ----------
          ---------- ---------- ---------- ---------- ----------
          -------GGA GCTGGGTCCG TGGTTAAGAG GAGGACCGGT GGTCGCAAGA
          AGTCCGCTGA GGGGCAGGTG GATGGAGCAG ATGATATGAG CACCACTTCT
          TCGTCAGGTG ACAGTGGAGA TGATGAAGAG AGTGGCATGA AACAGAGGGG
          TAAAGACCCT TACTACTACA ACTTCACTCG AACAATAATT AACCCTAGTG
          AGGGCCTACC ATCTATAGAA GGGATAGATC AGTGTCTGGG AAGGGGATCT
          CAGCTTCAGC GCTTTCTAAA AGAC-GAGGA GCAGCAACAG CAGAGGGCTC
          AAGGAAAAGC TGAAGAGGAC ATGCTGAGTG CTCTGTAAGT ACACACTATA
          TTTTGATAAT TGTCTAGAAT TTTTTGTTGT TGCTAGAAAT TAGT-TTTCT
          CTAATAATCT GACATTTTGT TTTTGC--TG TTTGACAGCA CCCTAGGCAA
          GCAGCATATT GGCCAGCTCG ATGGCATTGA TGATGGCTCA GAGAGCGATA
          CCAGCATCTG CACCACCAGC ACCACCACCA CCACTACAGC GACCTCTTCT
          TCCACACCAC ATAAGAGCAC TCCTAAGAGA AGAGGCAGAG AAAGGCACAC
          TGAGAAACCT GACTCCCATG ACTCTAACAA GGAGGCTGAC AACAGCAGTG
          GAGCTGTCAG CGGCAACACG CGAGAAGGCA GAAAGAACCA GAAAGAAAAC
          TGTCTTCCTC TAGGAGGAGG GGTCAAGTCC CAGCCGCAGA GTCAGGGTCA
          GGATCCTCTC GAGGCC---- ---------- ---------- ----------
          ---------- ---------- ---------- ---------- ----------
          ---------- ---------- ---------- ---------- ----------
          ---------- ---------- ---------- ---------- ----------
          ---------- ---------- ---------- ---------- ----------
          ---------- ---------- ---------- ---------- ----------
          ---------- ---------- ---------- ---------- ----------
          ---------- ---------- ---------- ---------- ----------
          ---------- ---------- ---------- ---------- ----------
          ---------- ---------- ---------- ---------- ----------
          ---------- ---------- ---------- ---------- ----------
          ---------- ---------- ---------- ---------- ATGGCAAGCC
          TACGAAAAAC CCATCCCCTA CTAAAGATTG CAAACAGCGC ACTTGTTGAT
          CTCCCTGCCC CCTCGAATAT TTCGGTGTGG TGAAACTTCG GTTCTCTTCT
          AGGGCTTTGT TTAATTACCC AAATCCTCAC AGGCCTCTTC TTAGCAATAC
          ATTATACGGC CGACATCGCA ACAGCTTTTT CATCAGTAGC ACACATCTGT
          CGGGACGTCA ATTACGGCTG GCTTATCCGC AATGTTCATG CCAACGGAGC
          ATCCTTCTTC TTCATTTGTA TCTACTTGCA TATTGGACGG GGTCTATACT
          ACGGCTCCTA CCTCTATAAA GAAACGTGGA ACATCGGAGT AGTTCTTCTT
          CTTTTAGTCA TGATAACTGC CTTTGTCGGT TATGTTCTCC CCTGAGGGCA
          GATGTCATTC TGGGGTGCCA CCGTCATTAC CAACCTCCTG TCCGCAGTAC
          CTTACGTGGG GAACACCCTC GTTCAATGGA TCTGGGGGGG TTTTTCCGTA
          GACAACGCTA CCCTCACTCG GTTCTTCGCT TTCCACTTTC TCTTCCCATT
          CGTAATTGCG GGTGCCACTC TCATTCATCT TCTCTTCCTT CACGAGACGG
          GCTCAAATAA CCCCTTAGGT TTAAACTCCG ACGCCGACAA AGTATCTTTC
          CATCCCTACT TCTCCTACAA AGATCTTCTC GGCTTTGCCG TACTACTTAT
          TGCTCTTACA GCCCTTGCTC TCTTCTCGCC CAATCTACTC GGGGATCCTG
          ATAACTTCAC GCCTGCAAAC CCGCTTGTCA CGCCCCCACA TATTAAGCCT
          GAGTGGTATT TCCTCTTTGC CTACGCGATT TTACGCTCCA TCCCCAATAA
          ACTGGGCGGA GTCTTGGCCT TGCTAGCCTC AATCCTCGTG TTAATGCTAG
          TCCCTATCCT CCACACCTCA AAACAACGGG GGGTTACATT TCGCCCCCTC
          TCGCAATTCC TCTTCTGAAC TTTAATTGCA GACGTTGCTA TCCTCACCTG
          GATCGGGGGC ATGCCCGTTG AACACCCGTT TATTATCATT GGCCAAATCG
          CCTCTTTCCT ATACTTTTTC CTTTTCCTCT TCCTCGCCCC ACTAGCCGGG
          TGGGTGGAGA ATAAAGCCCT CGGATGAGCC
Etheos057 ---------- ---------- ---------- ---------- ----------
          ---------- ---------- ---------- ---------- ----------
          ---------- ---------- ---------- ---------- ----------
          ---------- ---------- ---------- ---------- ----------
          ---------- ---------- ---------- ---------- ----------
          ---------- ---------- ---------- ---------- ----------
          ---------- ---------- ---------- ---------- ----------
          ---------- ---------- ---------- ---------- ----------
          ---------- ---------- ---------- ---------- ----------
          ---------- ---------- ---------- ---------- ----------
          ---------- ---------- ---------- ---------- ----------
          ---------- ---------- ---------- ---------- ----------
          ---------- ---------- ---------- ---------- ----------
          ---------- ---------- ---------- ---------- ----------
          ---------- ---------- ---------- ---------- ----------
          ---------- ---------- ---------- ---------- ----------
          ---------- ---------- ---------- ---------- ----------
          ---------- ---------- ---------- ---------- ----------
          ---------- ---------- ---------- ---------- ----------
          ---------- ---------- ---------- ---------- ----------
          ---------- ---------- ---------- ---------- ----------
          ---------- ---------- ---------- ---------- ----------
          ---------- ---------- ---------- ---------- ----------
          ---------- ---------- ---------- ---------- ----------
          ---------- ---------- ---------- ---------- ----------
          ---------- ---------- ---------- ---------- ----------
          ---------- ---------- ---------- ---------- ----------
          ---------- ---------- ---------- ---------- ----------
          ---------- ---------- ---------- ---------- ----------
          ---------- ---------- ---------- ---------- ----------
          ---------- ---------- ---------- ---------- ----------
          ---------- ---------- ---------- ---------- ----------
          ---------- ---------- ---------- ---------- ----------
          ---------- ---------- ---------- ---------- ----------
          ---------- ---------- ---------- ---------- ----------
          ---------- ---------- ---------- ---------- ----------
          ---------- ---------- ---------- ---------- ----------
          ---------- ---------- ---------- ---------- ----------
          ---------- ---------- ---------- ---------- ----------
          ---------- ---------- ---------- ---------- ----------
          ---------- ---------- ---------- ---------- ----------
          ---------- ------TTGG CCTCTTCCTT GGCCGTMGTW GACAGAGGTT
          AGTCGTGGTA CTTTTCACAG CACTAGCTTT TTTATACTAA AATGTGTTTT
          AATGTTGTTT AATTCTCGGT GTACACCTAC CGTGTACACC GTAAGGCTTT
          GATACGTTAG ATGATGTGGT TTGTGTCGGC GGATGGCTGT TTATTATGAC
          AAAATAAAGC GTAGTATAGA AGCTCCTGTG AATAGTGTTC TCGTATCGGG
          GAGTAACGGC AGCTAGCAGG CCGTGCATGT GTTCAGGCAA CAGCTAACTT
          ATACCAGAGA AGCAAGGAGA CTAAATATGG AATATGTGTG TAGCGTGGCT
          GTGTTTTGTG TCTT-GGGGG TAATACATCT TT-CCCCCAG CTGTTCCATA
          AATTTGCTAT CCTT--GACT TAGCAACCTG CTCCTGGTTA GCATTTAGCC
          TAGCCAATGT ACATGCTGGC TTGATAGAGC TCCTCCAGGA TACATGTCAA
          GTTACGTGTG TTAAGTTAAA GGTGCAATGC AATCCGTATA GGTAACCCCA
          TGTGTC---- -TTTTATTTC TCTTTCAGAC ACAAAGGCCA ----------
          ---------- ---------- ---------- ---------- ----------
          ---------- ---------- ---------- ---------- ----------
          ---------- ---------- ---------- ---------- ----------
          ---------- ---------- ---------- ---------- ----------
          ---------- ---------- ---------- ---------- ----------
          ---------- ---------- ---------- ---------- ----------
          ---------- ---------- ---------- ---------- ----------
          ---------- ---------- ---------- ---------- ----------
          ---------- ---------- ---------- ---------- ----------
          ---------- ---------- ---------- ---------- ----------
          ---------- ---------- ---------- ---------- ----------
          ---------- ---------- ---------- ---------- ----------
          ---------- ---------- ---------- ---------- ----------
          ---------- ---------- ---------- ---------- ----------
          ---------- ---------- ---------- ---------- ----------
          ---------- ---------- ---------- ---------- ----------
          ---------- ---------- ---------- ---------- ----------
          ---------- ---------- ---------- ---------- ----------
          ---------- ---------- ---------- ---------- ----------
          ---------- ---------- ---------- ---------- ----------
          ---------- ---------- ---------- ---------- ----------
          ---------- ---------- ---------- ---------- ----------
          ---------- ---------- ----------
Etheos058 ---------- ---------- ---------- ---------- ----------
          ---------- ---------- ---------- ---------- ----------
          ---------- ---------- ---------- ---------- ----------
          ---------- ---------- ---------- ---------- ----------
          ---------- ---------- ---------- ---------- ----------
          ---------- ---------- ---------- ---------- ----------
          ---------- ---------- ---------- ---------- ----------
          ---------- ---------- ---------- ---------- ----------
          ---------- ---------- ---------- ---------- ----------
          ---------- ---------- ---------- ---------- ----------
          ---------- ---------- ---------- ---------- ----------
          ---------- ---------- ---------- ---------- ----------
          ---------- ---------- ---------- ---------- ----------
          ---------- ---------- ---------- ---------- ----------
          ---------- ---------- ---------- ---------- ----------
          ---------- ---------- ---------- ---------- ----------
          ---------- ---------- ---------- ---------- ----------
          ---------- ---------- ---------- ---------- ----------
          ---------- ---------- ---------- ---------- ----------
          ---------- ---------- ---------- ---------- ----------
          ---------- ---------- ---------- ---------- ----------
          ---------- ---------- ---------- ---------- ----------
          ---------- ---------- ---------- ---------- ----------
          ---------- ---------- ---------- ---------- ----------
          ---------- ---------- ---------- ---------- ----------
          ---------- ---------- ---------- ---------- ----------
          -------GGA GCTGGGTCCG TGGTTAAGAG GAGGACCGGT GGTCGCAAGA
          AGTCCGCTGA GGGGCAGGTG GATGGAGCAG ATGATATGAG CACCACTTCT
          TCGTCAGGTG ACAGTGGAGA TGATGAAGAG AGTGGCATGA ACCAGAGGGG
          TAAAGACCCT TACTACTACA ACTTCACTCG AACAATAATT AACCCTAGTG
          AGGGCCTACC ATCTATAGAA GGGATAGATC AGTGTCTGGG AAGGGGATCT
          CAGCTTCAGC GCTTTCTAAA AGAC-GAGGA GCAGCAACAG CAGAGGGCTC
          AAGGAAAAGC TGAAGAGGAC ATGCTGAGTG CTCTGTAAGT ACACACTATA
          TTTTGATAAT TGTCTAGAAT TTTTTGTTGT TGCTAGAAAT TAGT-TTTCT
          CTAATAATCT GACATTTTGT TTTTGC--TG TTTGACAGCA CCCTAGGCAA
          GCAGCATATT GGCCAGCTCG ATGGCATTGA TGATGGCTCA GAGAGCGATA
          CCAGCATCTG CACCACCAGC ACCACCACCA CCACTACAGC GACCTCTTCT
          TCCACACCAC ATAAGAGCAC TCCTAAGAGA AGAGGCAGAG AAAGGCACAC
          TGAGAAACCT GACTCCCATG ACTCTAACAA GGAGGCTGAC AACAGCAGTG
          GAGCTGTCAG CGGCAACACG CGAGAAGGCA GAAAGAACCA GAAAGAAAAC
          TGTCTTCCTC TAGGAGGCGG GGTCAAGTCC CAGCCGCAGA GTCAGGGTCA
          GGATCCTCTC GAGGCCTTGG CCTCTTCCTT GGCCGTCGTT GACAGAGGTT
          AGTCGTGCTA CTTTTCACAG CACTAGCTTT TCTATACTAA AATGTGTTTT
          AATGTTGTTT AATTCTCGGT GTACACCTAC CGTGTACACC GTAAGGCTTT
          GATACGTTAG ATGATGTGGT TTGTGTCGGC GGATGGCTGT TTGTTATGAC
          AAAATAAAGC GTAGTATAGA AGCTCCTGTG AATAGTGTTC TCGTATCAGG
          GAGTAACGGC AGCTAGCAGG CCGTGCATGT GTTCAGGWAA CKGCTAACTT
          ATACCAGAGA AGCAAGGAGA CTAAATATGG AATATGTGTG TAGCGTGGCT
          GTGTTTTGTG TCTT-GGGGG TAATACATCT TT-CCCCCAG CTGTTCCATA
          AATTTGCTAT CCTT--GACT TAGCAACCTG CTCCTGGTTA GCATTTAGCC
          TAGCCAATGT ACATGCTGGC TTGAAAGAGC TCCTCCAGGA TACATKTCAA
          GTTACGTGTG TTAAGTTAAA GGTGCAATGC AATCCRTATA TGTAACCCCA
          TRTGTC---- -TTTTATTTC TCTTTCAGAC ACAAAGGCCA ----------
          ---------- ---------- ---------- ---------- ----------
          ---------- ---------- ---------- ---------- ----------
          ---------- ---------- ---------- ---------- ----------
          ---------- ---------- ---------- ---------- ----------
          ---------- ---------- ---------- ---------- ----------
          ---------- ---------- ---------- ---------- ----------
          ---------- ---------- ---------- ---------- ----------
          ---------- ---------- ---------- ---------- ----------
          ---------- ---------- ---------- ---------- ----------
          ---------- ---------- ---------- ---------- ----------
          ---------- ---------- ---------- ---------- ----------
          ---------- ---------- ---------- ---------- ----------
          ---------- ---------- ---------- ---------- ----------
          ---------- ---------- ---------- ---------- ----------
          ---------- ---------- ---------- ---------- ----------
          ---------- ---------- ---------- ---------- ----------
          ---------- ---------- ---------- ---------- ----------
          ---------- ---------- ---------- ---------- ----------
          ---------- ---------- ---------- ---------- ----------
          ---------- ---------- ---------- ---------- ----------
          ---------- ---------- ---------- ---------- ----------
          ---------- ---------- ---------- ---------- ----------
          ---------- ---------- ----------
Etheos059 ---------- ---------- ---------- ---------- ----------
          ---------- ---------- ---------- ---------- ----------
          ---------- ---------- ---------- ---------- ----------
          ---------- ---------- ---------- ---------- ----------
          ---------- ---------- ---------- ---------- ----------
          ---------- ---------- ---------- ---------- ----------
          ---------- ---------- ---------- ---------- ----------
          ---------- ---------- ---------- ---------- ----------
          ---------- ---------- ---------- ---------- ----------
          ---------- ---------- ---------- ---------- ----------
          ---------- ---------- ---------- ---------- ----------
          ---------- ---------- ---------- ---------- ----------
          ---------- ---------- ---------- ---------- ----------
          ---------- ---------- ---------- ---------- ----------
          ---------- ---------- ---------- ---------- ----------
          ---------- ---------- ---------- ---------- ----------
          ---------- ---------- ---------- ---------- ----------
          ---------- ---------- ---------- ---------- ----------
          ---------- ---------- ---------- ---------- ----------
          ---------- ---------- ---------- ---------- ----------
          ---------- ---------- ---------- ---------- ----------
          ---------- ---------- ---------- ---------- ----------
          ---------- ---------- ---------- ---------- ----------
          ---------- ---------- ---------- ---------- ----------
          ---------- ---------- ---------- ---------- ----------
          ---------- ---------- ---------- ---------- ----------
          ---------- ---------- ---------- ---------- ----------
          ---------- ---------- ---------- ---------- ----------
          ---------- ---------- ---------- ---------- ----------
          ---------- ---------- ---------- ---------- ----------
          ---------- ---------- ---------- ---------- ----------
          ---------- ---------- ---------- ---------- ----------
          ---------- ---------- ---------- ---------- ----------
          ---------- ---------- ---------- ---------- ----------
          ---------- ---------- ---------- ---------- ----------
          ---------- ---------- ---------- ---------- ----------
          ---------- ---------- ---------- ---------- ----------
          ---------- ---------- ---------- ---------- ----------
          ---------- ---------- ---------- ---------- ----------
          ---------- ---------- ---------- ---------- ----------
          ---------- ---------- ---------- ---------- ----------
          ---------- ---------- ---------- ---------- ----------
          ---------- ---------- ---------- ---------- ----------
          ---------- ---------- ---------- ---------- ----------
          ---------- ---------- ---------- ---------- ----------
          ---------- ---------- ---------- ---------- ----------
          ---------- ---------- ---------- ---------- ----------
          ---------- ---------- ---------- ---------- ----------
          ---------- ---------- ---------- ---------- ----------
          ---------- ---------- ---------- ---------- ----------
          ---------- ---------- ---------- ---------- ----------
          ---------- ---------- ---------- ---------- ----------
          ---------- ---------- ---------- ---------- ATGGCAAGCC
          TACGAAAAAC CCACCCCCTA CTAAAAATTG CAAACAGCGC ACTTGTTGAT
          CTACCTGCCC CCTCGAATAT CTCAGTATGA TGAAACTTCG GTTCTCTTCT
          GGGGCTTTGT TTGATTACCC AAATCCTCAC GGGCCTCTTC TTAGCAATAC
          ATTATACCGC CGACATCGCA ACAGCTTTTT CGTCCGTAGC ACACATCTGT
          CGGGATGTCA ATTACGGCTG GCTTATCCGC AATGTTCATG CCAACGGAGC
          ATCCTTCTTC TTCATTTGCA TCTACTTGCA TATTGGCCGG GGCCTATACT
          ACGGCTCCTA CCTCTATAAA GAAACGTGGA ACATCGGAGT TGTTCTTCTT
          CTTTTAGTTA TGATAACTGC CTTTGTCGGT TATGTTCTCC CCTGAGGGCA
          GATGTCATTC TGGGGTGCCA CCGTCATTAC CAACCTTCTA TCCGCAGTTC
          CTTACGTCGG CAACACCCTC GTTCAATGGA TCTGAGGCGG TTTTTCCGTG
          GACAACGCTA CCCTCACTCG GTTCTTCGCT TTCCACTTTC TCTTCCCCTT
          CGTAATTGCG GGTGCCACTC TCATCCATCT TCTCTTCCTT CACGAGACAG
          GCTCGAATAA CCCCCTGGGT TTAAACTCCG ACGCCGACAA GGTATCTTTC
          CATCCCTACT TCTCCTACAA AGATCTTCTG GGCTTTGCCG TACTACTTAT
          TGCTCTTACA GCCCTTGCTC TCTTCTCCCC CAATCTGCTC GGGGATCCTG
          ATAACTTCAC GCCTGCAAAT CCGCTTGTCA CACCCCCACA TATTAAACCT
          GAGTGGTATT TCCTCTTTGC CTACGCGATT CTACGCTCCA TCCCAAATAA
          ACTGGGTGGG GTCTTGGCCT TACTAGCCTC AATCCTCGTA TTAATGCTGG
          TCCCTATCCT CCACACCTCC AAACAGCGGG GGATTACATT TCGTCCCCTC
          TCGCAATTCC TCTTCTGGAC TTTGATTGCA GACGTTGCTA TCCTCACCTG
          GATTGGAGGT ATGCCCGTCG AACACCCCTT TATTATTATT GGCCAAGTCG
          CCTCTTTCTT GTACTTCTTC CTTTTCCTCT TCCTCGCCCC ACTAGTCGGG
          TGAGTGGAGA ATAAAGCCCT CGGATGAGCC
Etheos060 ATGGAATCTC TGGATGGGCT TCC-TCGGTG GATGACTTCC CAGCTGACAC
          CATCACTCGG CGGTTTCGTT ATGATGTGGC ACTCGTGTCC GCA-TTAAAG
          GATCTGGAGG AGGACATCAT GGAAGGGCTG AGAGAGAGTG GGATGGAAGA
          CAGTGCTTGC ACCTCAGGCT TC-AGTGTCA TGATCAAGGA ATCCTGTGAT
          GGCATGGGCG ATGTCAGCGA GAAGCACGGT GGAGGACCAG CTGTTCCTGA
          GAAGGCTGTA CGCTTTTCTA -TCACTATTA TGTCTGTCTC TGTCATAGCA
          GACGAGGAGG AGAA-AGAGG TTACCATCTT CACTGAGCCA AAACCAAACT
          CAGAACTGTC CTGTAAGCCC CTTTGCCTGA TGTT-TGTGG ATGAGTCAGA
          CCATGAGACG CTGACAGCCG TCCTGGGG-C CTATAGTTGC AGAGC-G-TA
          ATGCAATGAA AGAGAGCAGG CTCATCATAT CCATGGGTGG ACTACC-TCG
          CTCCTTTCGC TTTCACTTCC GAGGCACGGG ATATGA-TGA GAAGATGGTG
          CGTGAGATGG AGGGCCTCGA GGCCTCAGGA TCCTCCTATG TGTGCACTCT
          TTGTGACTCC ACTCGGGCAG -AGGCCTCTG AAAAC-ATGG TGTTACATTC
          CGTCACCCGC AGTCATGAAG AGAACCTAGA TCGGTACGAA ATATGGAGAA
          CCAACCCTTT TTCTGAGTCT GTTGATGAGC TGCGAGACAG AGTTAAGGGG
          GTCTCTGCCA AGCCCTTCAT GGAGACCCAT TCCACACTGG ATGCATTGCA
          CTGTGACATT GGCAATGCCA CTGAGTTCTA CAAAATCTTC CAGGATGAGA
          TCGGAGAGGT GTACAAAGGG GTCAACCCCA GTCGGG-AGG AACGGCGCAG
          CTGGAGGGCA GCCCTAGATA AACAGCTGAG GAAGAAGTTG AAGCTGAGAC
          CGGTGATGAG GATGAATGGC -AACTATGCC CGGCGGCTAA TGACCCAAGA
          GGCTGTG-GA GGTGGTGTGT GAGCTGGTGC CCTCAGAGGA GAGGAGGGAG
          GCCCTGAGGG AGCTCATAAG GCTCTACCTC CAGATGAAG- CCTGTTTGGC
          GCTCCTCCTG CCCTGCCAAG GAGTGCCCCG ACCAGCTGTG -CCGCTACAG
          CT-ATAACTC CCAGCGCTTT GCTGACATTC TCTCCTC-TA CATTTAAATA
          TAGGTATGAT GGAAAGATAA CCAATTACCT GCACAAGACC CTGGCCCATG
          T-GCCTGAAA TCATAGAGAG AGA-TGGATC CATAGGAGCT TGGGCCAGCG
          AAGGAAA--- ---------- ---------- ---------- ----------
          ---------- ---------- ---------- ---------- ----------
          ---------- ---------- ---------- ---------- ----------
          ---------- ---------- ---------- ---------- ----------
          ---------- ---------- ---------- ---------- ----------
          ---------- ---------- ---------- ---------- ----------
          ---------- ---------- ---------- ---------- ----------
          ---------- ---------- ---------- ---------- ----------
          ---------- ---------- ---------- ---------- ----------
          ---------- ---------- ---------- ---------- ----------
          ---------- ---------- ---------- ---------- ----------
          ---------- ---------- ---------- ---------- ----------
          ---------- ---------- ---------- ---------- ----------
          ---------- ---------- ---------- ---------- ----------
          ---------- ---------- ---------- ---------- ----------
          ---------- ------TTGG CCTCTTCCTT GGCCGTCGTT GACAGAGGTT
          AGTCGTGCTA CTTTTCACAG CACTAGCTTT TCTATACTAA AATGTGTTTT
          AATGTTGTTT AATTCTCGGT GTACACCTAC CGTGTACACC GTAAGGCTTT
          GATACGTTAG ATGATGTGGT TTGTGTCGGC GGATGGCTGT TTAATATGAC
          AAAATAAAGC GTAGTATAGA AGCTCCTATG AATAGTGTTC TCGTATCAGG
          GAGTAACGGC AGCTAGCAGG CCGTGCATGT GTTCAGGGAA CAGCTAACTT
          ATACCAGAGA AGCAAGGAGA CTAAATATGG AATATGTGTG TAGCGTGGCT
          GTGTTTTGTG TCTT-GGGGG TAATACATYT TT-CCCCCAG CTGTTCCATA
          AATTTGCTAT CCTT--GACT TAGCAACCTG CTCCTGGTTA GCATTTAGCC
          TAGCCAATGT ACATGCTGGC TTGATAGAGC TCCTCCAGGA TACATGTCTA
          GTTACGTGTG TTAAGTTAAA GGTGCAATGC AATCCRTATR TGTAACCCCA
          TGTGTC---- -TTTTATTTC TCTTTCAGAC ACAAAGGCCA ----------
          ---------- ---------- ---------- ---------- ----------
          ---------- ---------- ---------- ---------- ----------
          ---------- ---------- ---------- ---------- ----------
          ---------- ---------- ---------- ---------- ----------
          ---------- ---------- ---------- ---------- ----------
          ---------- ---------- ---------- ---------- ----------
          ---------- ---------- ---------- ---------- ----------
          ---------- ---------- ---------- ---------- ----------
          ---------- ---------- ---------- ---------- ----------
          ---------- ---------- ---------- ---------- ----------
          ---------- ---------- ---------- ---------- ----------
          ---------- ---------- ---------- ---------- ----------
          ---------- ---------- ---------- ---------- ----------
          ---------- ---------- ---------- ---------- ----------
          ---------- ---------- ---------- ---------- ----------
          ---------- ---------- ---------- ---------- ----------
          ---------- ---------- ---------- ---------- ----------
          ---------- ---------- ---------- ---------- ----------
          ---------- ---------- ---------- ---------- ----------
          ---------- ---------- ---------- ---------- ----------
          ---------- ---------- ---------- ---------- ----------
          ---------- ---------- ---------- ---------- ----------
          ---------- ---------- ----------
Etheos061 ---------- ---------- ---------- ---------- ----------
          ---------- ---------- ---------- ---------- ----------
          ---------- ---------- ---------- ---------- ----------
          ---------- ---------- ---------- ---------- ----------
          ---------- ---------- ---------- ---------- ----------
          ---------- ---------- ---------- ---------- ----------
          ---------- ---------- ---------- ---------- ----------
          ---------- ---------- ---------- ---------- ----------
          ---------- ---------- ---------- ---------- ----------
          ---------- ---------- ---------- ---------- ----------
          ---------- ---------- ---------- ---------- ----------
          ---------- ---------- ---------- ---------- ----------
          ---------- ---------- ---------- ---------- ----------
          ---------- ---------- ---------- ---------- ----------
          ---------- ---------- ---------- ---------- ----------
          ---------- ---------- ---------- ---------- ----------
          ---------- ---------- ---------- ---------- ----------
          ---------- ---------- ---------- ---------- ----------
          ---------- ---------- ---------- ---------- ----------
          ---------- ---------- ---------- ---------- ----------
          ---------- ---------- ---------- ---------- ----------
          ---------- ---------- ---------- ---------- ----------
          ---------- ---------- ---------- ---------- ----------
          ---------- ---------- ---------- ---------- ----------
          ---------- ---------- ---------- ---------- ----------
          ---------- ---------- ---------- ---------- ----------
          ---------- ---------- ---------- ---------- ----------
          ---------- ---------- ---------- ---------- ----------
          ---------- ---------- ---------- ---------- ----------
          ---------- ---------- ---------- ---------- ----------
          ---------- ---------- ---------- ---------- ----------
          ---------- ---------- ---------- ---------- ----------
          ---------- ---------- ---------- ---------- ----------
          ---------- ---------- ---------- ---------- ----------
          ---------- ---------- ---------- ---------- ----------
          ---------- ---------- ---------- ---------- ----------
          ---------- ---------- ---------- ---------- ----------
          ---------- ---------- ---------- ---------- ----------
          ---------- ---------- ---------- ---------- ----------
          ---------- ---------- ---------- ---------- ----------
          ---------- ---------- ---------- ---------- ----------
          ---------- ---------- ---------- ---------- ----------
          ---------- ---------- ---------- ---------- ----------
          ---------- ---------- ---------- ---------- ----------
          ---------- ---------- ---------- ---------- ----------
          ---------- ---------- ---------- ---------- ----------
          ---------- ---------- ---------- ---------- ----------
          ---------- ---------- ---------- ---------- ----------
          ---------- ---------- ---------- ---------- ----------
          ---------- ---------- ---------- ---------- ----------
          ---------- ---------- ---------- ---------- ----------
          ---------- ---------- ---------- ---------- ----------
          ---------- ---------- ---------- ---------- ATGGCAAGCC
          TACGAAAAAC CCACCCCCTA CTAAAGATTG CAAACAACGC ACTTGTTGAT
          CTACCTGCCC CCTCAAATAT CTCAGTATGA TGAAACTTCG GTTCTCTTCT
          GGGGCTTTGT TTAATTACCC AAATCCTCAC GGGCCTCTTC TTAGCAATAC
          ATTATACCGC CGACATCGCG ACAGCTTTTT CGTCCGTAGC ACACATCTGT
          CGGGATGTCA ATTACGGCTG GCTTATCCGC AATGTTCATG CCAACGGAGC
          ATCCTTCTTC TTCATTTGCA TCTACTTGCA TATTGGCCGG GGCCTATACT
          ACGGCTCCTA CCTCTATAAA GAAACGTGGA ACATCGGAGT TGTTCTTCTT
          CTTTTAGTTA TGATAACTGC CTTTGTCGGT TATGTTCTCC CCTGAGGGCA
          GATGTCATTC TGGGGTGCCA CCGTCATTAC CAACCTTCTA TCCGCAGTTC
          CTTACGTCGG CAACACCCTC GTTCAATGGA TCTGAGGGGG TTTTTCCGTG
          GACAACGCTA CCCTCACTCG ATTCTTCGCT TTCCACTTTC TCTTCCCGTT
          CGTAATTGCG GGTGCCACTC TCATCCATCT TCTCTTCCTT CACGAGACGG
          GCTCGAATAA CCCCTTGGGT TTAAACTCCG ACGCCGACAA AGTATCTTTC
          CATCCCTACT TCTCCTACAA AGATCTTCTG GGCTTTGCCG TACTACTTAT
          TGCTCTTACA GCCCTTGCTC TCTTCTCCCC CAATCTGCTC GGGGATCCTG
          ATAACTTCAC GCCTGCAAAT CCGCTTGTCA CACCCCCACA TATTAAACCT
          GAATGATACT TCCTCTTTGC CTACGCGATT CTACGCTCCA TCCCAAATAA
          ACTGGGCGGG GTCTTGGCCT TACTAGCCTC AATCCTCGTG TTAATGCTGG
          TCCCTATCCT CCACACCTCG AAACAGCGGG GGATTACATT CCGTCCCCTC
          TCGCAATTCC TCTTCTGGAC TTTGATTGCA GACGTTGCAA TCCTCACCTG
          GATTGGGGGC ATGCCCGTCG AACACCCCTT TATTATTATT GGCCAAGTCG
          CCTCTTTCTT GTACTTCTTC CTTTTCCTCT TCCTCGCCCC ACTAGCCGGG
          TGAGTGGAGA ATAAAGCCCT CGGATGAGCC
Etheos062 ATGGAATCTC TGGATGGGCT TCC-TCGGTG GATGACTTCC CAGCTGACAC
          CATCACTCGG CGGTTTCGTT ATGATGTGGC ACTCGTGTCC GCA-TTAAAG
          GATCTGGAGG AGGACATCAT GGAAGGGCTG AGAGAGAGTG GGATGGAAGA
          CAGTGCTTGC ACCTCAGGCT TC-AGTGTCA TGATCAAGGA ATCCTGTGAT
          GGCATGGGCG ATGTCAGCGA GAAGCACGGT GGAGGACCAG CTGTTCCTGA
          GAAGGCTGTA CGCTTTTCTA -TCACTATTA TGTCTGTCTC TGTCATAGCA
          GACGAGGAGG AGAA-AGAGG TTACCATCTT CACTGAGCCA AAACCAAACT
          CAGAACTGTC CTGTAAGCCC CTTTGCCTGA TGTT-TGTGG ATGAGTCAGA
          CCATGAGACG CTGACAGCCG TCCTGGGG-C CTATAGTTGC AGAGC-G-TA
          ATGCAATGAA AGAGAGCAGG CTCATCATAT CCATGGGTGG ACTACC-TCG
          CTCCTTTCGC TTTCACTTCC GAGGCACGGG ATATGA-TGA GAAGATGGTG
          CGTGAGATGG AGGGCCTCGA GGCCTCAGGA TCCTCCTATG TGTGCACTCT
          TTGTGACTCC ACTCGGGCAG -AGGCCTCTG AAAAC-ATGG TGTTACATTC
          CGTCACCCGC AGTCATGAAG AGAACCTAGA TCGGTACGAA ATATGGAGAA
          CCAACCCTTT TTCTGAGTCT GTTGATGAGC TGCGAGACAG AGTTAAGGGG
          GTCTCTGCCA AGCCCTTCAT GGAGACCCAT TCCACACTGG ATGCATTGCA
          CTGTGACATT GGCAATGCCA CTGAGTTCTA CAAAATCTTC CAGGATGAGA
          TCGGAGAGGT GTACAAAGGG GTCAACCCCA GTCGGG-AGG AACGGCGCAG
          CTGGAGGGCA GCCCTAGATA AACAGCTGAG GAAGAAGTTG AAGCTGAGAC
          CGGTGATGAG GATGAATGGC -AACTATGCC CGGCGGCTAA TGACCCAAGA
          GGCTGTG-GA GGTGGTGTGT GAGCTGGTGC CCTCAGAGGA GAGGAGGGAG
          GCCCTGAGGG AGCTCATAAG GCTCTACCTC CAGATGAAG- CCTGTTTGGC
          GCTCCTCCTG CCCTGCCAAG GAGTGCCCCG ACCAGCTGTG -CCGCTACAG
          CTATTAACTC CCAGCGCTTT GCTGACATTC TCTCCTC-TA CATTTAAATA
          TAGGTATGAT GGAAAGATAA CCAATTACCT GCACAAGACC CTGGCCCATG
          T-GCCTGAAA TCATAGAGAG AGA-TGGATC CATAGGAGCT TGGGCCAGCG
          AAGGAA---- ---------- ---------- ---------- ----------
          ---------- ---------- ---------- ---------- ----------
          ---------- ---------- ---------- ---------- ----------
          ---------- ---------- ---------- ---------- ----------
          ---------- ---------- ---------- ---------- ----------
          ---------- ---------- ---------- ---------- ----------
          ---------- ---------- ---------- ---------- ----------
          ---------- ---------- ---------- ---------- ----------
          ---------- ---------- ---------- ---------- ----------
          ---------- ---------- ---------- ---------- ----------
          ---------- ---------- ---------- ---------- ----------
          ---------- ---------- ---------- ---------- ----------
          ---------- ---------- ---------- ---------- ----------
          ---------- ---------- ---------- ---------- ----------
          ---------- ---------- ---------- ---------- ----------
          ---------- ------TTGG CCTCTTCCTT GGCCGTCGTT GACAGAGGTT
          AGTCGTGCTA CTTTTCACAG CACTAGCTTT TCTATACTAA AATGTGTTTT
          AATGTTGTTT AATTCTCGGT GTACACCTAC CGTGTACACC GTAAGGCTTT
          GATACGTTAG ATGATGTGGT TTGTGTCGGC GGATGGCTGT TTATTATGAC
          GAAATAAAGC GTAGTATAGA AGCTCCTATG AATAGTGTTC TCGTATCAGG
          GAGTAACGGC AGCTAGCAGG CCGTGCATGT GTTCAGGGAA CAGCTAACTT
          ATACCAGAGA AGCAAGGAGA CTAAATATGG AATATGTGTG TAGCGTGGCT
          GTGTTTTGTG TCTT-GGGGG TAATACATCT TT-CCCCCAG CTGTTCCATA
          AATTTGCTAT CCTT--GACT TAGCAACCTG CTCCTGGTTA GCATTTAGCC
          TAGCCAATGT ACATGCTGGC TTGATAGAGC TCCTCCAGGA TACATGTCTA
          GTTACGTGTG TTAAGTTAAA GGTGCAATGC AATCCGTATA TGTAACCCCA
          TGTGTC---- -TTTTATTTC TCTTTCAGAC ACAAAGGCCA ----------
          ---------- ---------- ---------- ---------- ----------
          ---------- ---------- ---------- ---------- ----------
          ---------- ---------- ---------- ---------- ----------
          ---------- ---------- ---------- ---------- ----------
          ---------- ---------- ---------- ---------- ----------
          ---------- ---------- ---------- ---------- ----------
          ---------- ---------- ---------- ---------- ----------
          ---------- ---------- ---------- ---------- ----------
          ---------- ---------- ---------- ---------- ----------
          ---------- ---------- ---------- ---------- ----------
          ---------- ---------- ---------- ---------- ----------
          ---------- ---------- ---------- ---------- ----------
          ---------- ---------- ---------- ---------- ----------
          ---------- ---------- ---------- ---------- ----------
          ---------- ---------- ---------- ---------- ----------
          ---------- ---------- ---------- ---------- ----------
          ---------- ---------- ---------- ---------- ----------
          ---------- ---------- ---------- ---------- ----------
          ---------- ---------- ---------- ---------- ----------
          ---------- ---------- ---------- ---------- ----------
          ---------- ---------- ---------- ---------- ----------
          ---------- ---------- ---------- ---------- ----------
          ---------- ---------- ----------
Etheos063 ---------- ---------- ---------- ---------- ----------
          ---------- ---------- ---------- ---------- ----------
          ---------- ---------- ---------- ---------- ----------
          ---------- ---------- ---------- ---------- ----------
          ---------- ---------- ---------- ---------- ----------
          ---------- ---------- ---------- ---------- ----------
          ---------- ---------- ---------- ---------- ----------
          ---------- ---------- ---------- ---------- ----------
          ---------- ---------- ---------- ---------- ----------
          ---------- ---------- ---------- ---------- ----------
          ---------- ---------- ---------- ---------- ----------
          ---------- ---------- ---------- ---------- ----------
          ---------- ---------- ---------- ---------- ----------
          ---------- ---------- ---------- ---------- ----------
          ---------- ---------- ---------- ---------- ----------
          ---------- ---------- ---------- ---------- ----------
          ---------- ---------- ---------- ---------- ----------
          ---------- ---------- ---------- ---------- ----------
          ---------- ---------- ---------- ---------- ----------
          ---------- ---------- ---------- ---------- ----------
          ---------- ---------- ---------- ---------- ----------
          ---------- ---------- ---------- ---------- ----------
          ---------- ---------- ---------- ---------- ----------
          ---------- ---------- ---------- ---------- ----------
          ---------- ---------- ---------- ---------- ----------
          ---------- ---------- ---------- ---------- ----------
          -------GGA GCTGGGTCCG TGGTTAAGAG GAGGACCGGT GGTCGCAAGA
          AGTCCGCTGA GGGGCAGGTG GATGGAGCAG ATGATATGAG CACCACTTCT
          TCGTCAGGTG ACAGTGGAGA TGATGAAGAG AGTGGCATGA AACAGAGGGG
          TAAAGACCCT TACTACTACA ACTTCACTCG AACAATAATT AACCCTAGTG
          AGGGCCTACC ATCTATAGAA GGGATAGATC AGTGTCTGGG AAGGGGATCT
          CAGCTTCAGC GCTTTCTAAA AGAC-GAGGA GCAGCAACAG CAGAGGGCTC
          AAGGAAAAGC TGAAGAGGAC ATGCTGAGTG CTCTGTAAGT ACACACTATA
          TTTTGATAAT TGTCTAGAAT TTTTTGTTGT TGCTAGAAAT AAGT-TTTCT
          CTAATAATCT GACATTTTGT TTTTGC--TG TTTGACAGCA CCCTAGGCAA
          GCAGCATATT GGCCAGCTCG ATGGCATTGA TGATGGCTCA GAGAGCGATA
          CCAGCATCTG CACCACCAGC ACCACCACCA CCACTACAGC GACCTCTTCT
          TCCACACCAC ATAAGAGCAC TCCTAAGAGA AGAGGCAGAG AAAGGCACAC
          TGAGAAACCT GACTCCCATG ACTCTAACAA GGAGGCTGAC AACAGCAGTG
          GAGCTGTCAG CGGCAACACG CGAGAAGGCA GAAAGAACCA GAAAGAAAAC
          TGTCTTCCTC TAGGAGGCGG GGTCAAGTCC CAGCCGCAGA GTCAGGGTCA
          GGATCCTCTC GAGGCCTTGG CCTCTTCCTT GGCCGTCGTT GACAGAGGTT
          AGTCGTGCTA CTTTTCACAG CACTAGCTTT TCTATACTAA AATGTGTTTT
          AATGTTGTTT AATTCTCGGT GTACACCTAC CGTGTACACC GTAAGGCTTT
          GATACGTTAG ATGATGTGGT TTGTGTCGGC GGATGGCTGT TTATTATGAC
          AAAATAAAGC GTAGTATAGA ATCTCCTATG AATAGTGTTC TCGTATCAGG
          GAGTAACGGC AGCTAGCAGG CCGTGCATGT GTTCAGGGAA CAGCTAACTT
          ATACCAGAGA AGCAAGGAGA CTAAATATGG AATATGTGTG TAGCGTGGCT
          GTGTTTTGTG TCTT-GGGGG TAATACATCT TT-CCCCCAG CTGTTCCATA
          AATTTGCTAT CCTT--GACT TAGCAACCTG CTCCTGGTTA GCATTTAGCC
          TAGCCAATGT ACATGCTGGC TTGATAGAGC TCCTCCAGGA TACATGTCTA
          GTTACGTGTG TTAAGTTAAA GGTGCAATGC AATCCGTATA TGTAACCCCA
          TRTGTC---- -TTTTATTTC TCTTTCAGAC ACAAAGGCCA ATGGCAAGCC
          TACGAAAAAC CCACCCCCTA CTAAAAATTG CAAACAACGC ACTTGTTGAT
          CTCCCTGCCC CCTCGAATAT TTCGGTGTGA TGAAACTTCG GCTCTCTTCT
          GGGGCTTTGT TTAATTACCC AAATCCTCAC GGGCCTCTTC TTGGCAATAC
          ATTATACCGC CGACATCGCA ACAGCTTTTT CATCCGTAGC ACACATCTGT
          CGGGATGTTA ATTACGGCTG GCTTATCCGC AATGTTCATG CCAACGGAGC
          ATCCTTCTTC TTCATTTGCA TCTACTTGCA TATTGGACGG GGCCTATACT
          ACGGCTCCTA CCTCTATAAA GAAACGTGGA ACATCGGAGT CGTTCTTCTT
          CTCTTAGTTA TGATAACTGC CTTTGTTGGT TATGTTCTCC CCTGAGGGCA
          GATGTCATTC TGAGGTGCCA CCGTCATTAC CAACCTTCTA TCCGCGGTAC
          CTTACGTGGG CAACACCCTC GTTCAATGGA TCTGAGGAGG TTTTTCCGTG
          GACAACGCTA CCCTCACTCG GTTCTTCGCT TTCCACTTTC TCTTCCCATT
          CGTAATTGCA GGTGCCACTC TCATCCATCT TCTCTTCCTT CACGAGACAG
          GCTCGAATAA CCCCTTAGGT TTAAACTCCG ACGCCGACAA AGTGTCTTTC
          CATCCCTACT TCTCCTACAA AGATCTTCTG GGCTTTGCCG TACTACTTAT
          TGCTCTTACA GCCCTTGCTC TCTTCTCCCC CAACCTACTT GGGGATCCTG
          ATAACTTCAC GCCTGCAAAT CCGCTTGTTA CACCCCCACA TATTAAGCCT
          GAATGGTATT TCCTCTTTGC CTACGCGATT CTACGCTCCA TCCCAAATAA
          ACTGGGCGGG GTGTTGGCCT TACTAGCCTC AATCCTCGTG TTAATGCTGG
          TCCCTATCCT CCACACCTCG AAGCAGCGGG GGATTACATT TCGCCCCCTC
          TCGCAATTCC TCTTCTGAAC TTTGATTGCA GACGTCGCAA TCCTCACCTG
          GATTGGGGGA ATGCCCGTCG AACACCCCTT TATTATTATT GGCCAAGTCG
          CCTCTTTCTT ATACTTTTTC CTTTTCCTCT TCCTCGCCCC ACTAGCCGGG
          TGAGTGGAGA ATAAAGCCCT CGGATGAGCC
Etheos064 ATGGAATCTC TGGATGGGCT TCC-TCGGTG GATGACTTCC CAGCTGACAC
          CATCACTCGG CGGTTTCGTT ATGATGTGGC ACTCGTGTCC GCA-TTAAAG
          GATCTGGAGG AGGACATCAT GGAAGGGCTG AGAGAGAGTG GGATGGAAGA
          CAGTGCTTGC ACCTCAGGCT TC-AGTGTCA TGATCAAGGA ATCCTGTGAT
          GGCATGGGCG ATGTCAGCGA GAAGCACGGT GGAGGACCAG CTGTTCCTGA
          GAAGGCTGTA CGCTTTTCTA -TCACTATTA TGTCTGTCTC TGTCATAGCA
          GACGAGGAGG AGAA-AGAGG TTACCATCTT CACTGAGCCA AAACCAAACT
          CAGAACTGTC CTGTAAGCCC CTTTGCCTGA TGTT-TGTGG ATGAGTCAGA
          CCATGAGACG CTGACAGCCG TCCTGGGG-C CTATAGTTGC AGAGC-G-TA
          ATGCAATGAA AGAGAGCAGG CTCATCATAT CCATGGGTGG ACTACC-TCG
          CTCCTTTCGC TTTCACTTCC GAGGCACGGG ATATGA-TGA GAAGATGGTG
          CGTGAGATGG AGGGCCTCGA GGCCTCAGGA TCCTCCTATG TGTGCACTCT
          TTGTGACTCC ACTCGGGCAG -AGGCCTCTG AAAAC-ATGG TGTTACATTC
          CGTCACCCGC AGTCATGAAG AGAACCTAGA TCGGTACGAA ATATGGAGAA
          CCAACCCTTT TTCTGAGTCT GTTGATGAGC TGCGAGACAG AGTTAAGGGG
          GTCTCTGCCA AGCCCTTCAT GGAGACCCAT TCCACACTGG ATGCATTGCA
          CTGTGACATT GGCAATGCCA CTGAGTTCTA CAAAATCTTC CAGGATGAGA
          TCGGAGAGGT GTACAAAGGG GTCAACCCCA GTCGGG-AGG AACGGCGCAG
          CTGGAGGGCA GCCCTAGATA AACAGCTGAG GAAGAAGTTG AAGCTGAGAC
          CGGTGATGAG GATGAATGGC -AACTATGCC CGGCGGCTAA TGACCCAAGA
          GGCTGTG-GA GGTGGTGTGT GAGCTGGTGC CCTCAGAGGA GAGGAGGGAG
          GCCCTGAGGG AGCTCATAAG GCTCTACCTC CAGATGAAG- CCTGTTTGGC
          GCTCCTCCTG CCCTGCCAAG GAGTGCCCCG ACCAGCTGTG -TCGCTACAG
          CT-TTAACTC CCAGCGCTTT GCTGACATTC TCTCCTC-TA CATTTAAATA
          TAGGTATGAT GGAAAGATAA CCAATTACCT GCACAAGACC CTGGCCCATG
          T-GCCTGAAA TCATAGAGAG AGA-TAGATC CATAGGAGCT TGGGCCAGCG
          AAGGAAA--- ---------- ---------- ---------- ----------
          ---------- ---------- ---------- ---------- ----------
          ---------- ---------- ---------- ---------- ----------
          ---------- ---------- ---------- ---------- ----------
          ---------- ---------- ---------- ---------- ----------
          ---------- ---------- ---------- ---------- ----------
          ---------- ---------- ---------- ---------- ----------
          ---------- ---------- ---------- ---------- ----------
          ---------- ---------- ---------- ---------- ----------
          ---------- ---------- ---------- ---------- ----------
          ---------- ---------- ---------- ---------- ----------
          ---------- ---------- ---------- ---------- ----------
          ---------- ---------- ---------- ---------- ----------
          ---------- ---------- ---------- ---------- ----------
          ---------- ---------- ---------- ---------- ----------
          ---------- ---------- ---------- ---------- ----------
          ---------- ---------- ---------- ---------- ----------
          ---------- ---------- ---------- ---------- ----------
          ---------- ---------- ---------- ---------- ----------
          ---------- ---------- ---------- ---------- ----------
          ---------- ---------- ---------- ---------- ----------
          ---------- ---------- ---------- ---------- ----------
          ---------- ---------- ---------- ---------- ----------
          ---------- ---------- ---------- ---------- ----------
          ---------- ---------- ---------- ---------- ----------
          ---------- ---------- ---------- ---------- ----------
          ---------- ---------- ---------- ---------- ATGGCAAGCC
          TACGAAAAAC CCACCCCCTA CTAAAAATTG CAAACAACGC ACTTGTTGAT
          CTCCCTGCCC CCTCGAATAT TTCGGTGTGA TGAAACTTCG GCTCTCTTCT
          GGGGCTTTGT TTAATTACCC AAATCCTCAC GGGCCTCTTC TTGGCAATAC
          ATTATACCGC CGACATCGCA ACAGCTTTTT CATCCGTAGC ACACATCTGT
          CGGGATGTCA ATTACGGCTG GCTTATCCGC AATGTTCATG CCAACGGAGC
          ATCCTTCTTC TTCATTTGCA TCTACTTGCA TATTGGACGG GGCCTATACT
          ACGGCTCCTA CCTCTATAAA GAAACGTGGA ACATCGGAGT CGTTCTTCTT
          CTCTTAGTTA TGATAACTGC CTTTGTTGGT TATGTTCTCC CCTGAGGGCA
          GATGTCATTC TGAGGTGCCA CCGTCATTAC CAACCTTCTA TCCGCGGTAC
          CTTACGTGGG CAACACCCTC GTTCAATGGA TCTGAGGAGG TTTTTCCGTG
          GACAACGCTA CCCTCACTCG GTTCTTCGCT TTCCACTTTC TCTTCCCATT
          CGTAATTGCA GGTGCCACTC TCATCCATCT TCTCTTCCTT CACGAGACAG
          GCTCGAATAA CCCCTTAGGT CTAAACTCCG ACGCCGACAA AGTGTCTTTC
          CATCCCTACT TCTCCTACAA AGATCTTCTG GGCTTTGCCG TACTACTTAT
          TGCTCTTACA GCCCTTGCTC TCTTCTCCCC CAACCTACTT GGGGATCCTG
          ATAACTTCAC GCCTGCAAAT CCGCTTGTTA CACCCCCACA TATTAAGCCT
          GAATGGTATT TCCTCTTTGC CTACGCGATT CTACGCTCCA TCCCAAATAA
          ACTGGGCGGG GTGTTGGCCT TACTAGCCTC AATCCTCGTG TTAATGCTGG
          TCCCTATCCT CCACACCTCG AAGCAGCGGG GGATTACATT TCGCCCCCTC
          TCGCAATTCC TCTTCTGAAC TTTGATTGCA GACGTCGCAA TCCTCACCTG
          GATTGGGGGA ATGCCCGTCG AACACCCCTT TATTATTATT GGCCAAGTCG
          CCTCTTTCTT ATACTTTTTC CTTTTCCTCT TCCTCGCCCC ACTAGCCGGG
          TGAGTGGAGA ATAAAGCCCT CGGATGAGCC
Etheos065 ---------- ---------- ---------- ---------- ----------
          ---------- ---------- ---------- ---------- ----------
          ---------- ---------- ---------- ---------- ----------
          ---------- ---------- ---------- ---------- ----------
          ---------- ---------- ---------- ---------- ----------
          ---------- ---------- ---------- ---------- ----------
          ---------- ---------- ---------- ---------- ----------
          ---------- ---------- ---------- ---------- ----------
          ---------- ---------- ---------- ---------- ----------
          ---------- ---------- ---------- ---------- ----------
          ---------- ---------- ---------- ---------- ----------
          ---------- ---------- ---------- ---------- ----------
          ---------- ---------- ---------- ---------- ----------
          ---------- ---------- ---------- ---------- ----------
          ---------- ---------- ---------- ---------- ----------
          ---------- ---------- ---------- ---------- ----------
          ---------- ---------- ---------- ---------- ----------
          ---------- ---------- ---------- ---------- ----------
          ---------- ---------- ---------- ---------- ----------
          ---------- ---------- ---------- ---------- ----------
          ---------- ---------- ---------- ---------- ----------
          ---------- ---------- ---------- ---------- ----------
          ---------- ---------- ---------- ---------- ----------
          ---------- ---------- ---------- ---------- ----------
          ---------- ---------- ---------- ---------- ----------
          ---------- ---------- ---------- ---------- ----------
          ---------- ---------- ---------- ---------- ----------
          ---------- ---------- ---------- ---------- ----------
          ---------- ---------- ---------- ---------- ----------
          ---------- ---------- ---------- ---------- ----------
          ---------- ---------- ---------- ---------- ----------
          ---------- ---------- ---------- ---------- ----------
          ---------- ---------- ---------- ---------- ----------
          ---------- ---------- ---------- ---------- ----------
          ---------- ---------- ---------- ---------- ----------
          ---------- ---------- ---------- ---------- ----------
          ---------- ---------- ---------- ---------- ----------
          ---------- ---------- ---------- ---------- ----------
          ---------- ---------- ---------- ---------- ----------
          ---------- ---------- ---------- ---------- ----------
          ---------- ---------- ---------- ---------- ----------
          ---------- ---------- ---------- ---------- ----------
          ---------- ---------- ---------- ---------- ----------
          ---------- ---------- ---------- ---------- ----------
          ---------- ---------- ---------- ---------- ----------
          ---------- ---------- ---------- ---------- ----------
          ---------- ---------- ---------- ---------- ----------
          ---------- ---------- ---------- ---------- ----------
          ---------- ---------- ---------- ---------- ----------
          ---------- ---------- ---------- ---------- ----------
          ---------- ---------- ---------- ---------- ----------
          ---------- ---------- ---------- ---------- ----------
          ---------- ---------- ---------- ---------- ATGGCAAGCC
          TACGAAAAAC CCACCCCCTA CTAAAAATTG CAAACAACGC ACTTGTTGAT
          CTCCCTGCCC CCTCGAATAT TTCGGTGTGA TGAAACTTCG GTTCTCTTCT
          GGGGCTTTGT TTAATTACCC AAATCCTCAC GGGCCTCTTC TTGGCAATAC
          ATTATACCGC CGACATCGCA ACAGCTTTTT CATCCGTAGC ACACATCTGT
          CGGGATGTCA ATTACGGCTG GCTTATCCGC AATGTTCATG CCAACGGAGC
          ATCCTTCTTC TTCATTTGCA TCTACTTGCA TATTGGACGG GGCCTATACT
          ACGGCTCCTA CCTCTATAAA GAAACGTGGA ACATCGGAGT CGTTCTTCTT
          CTCTTAGTTA TGATAACTGC CTTTGTTGGT TATGTTCTCC CCTGAGGGCA
          GATGTCATTC TGAGGTGCCA CCGTCATTAC CAACCTTCTA TCCGCGGTAC
          CTTACGTGGG CAACACCCTC GTTCAATGGA TCTGAGGAGG TTTTTCCGTG
          GACAACGCTA CCCTCACTCG GTTCTTCGCT TTCCACTTTC TCTTCCCATT
          CGTAATTGCA GGTGCCACTC TCATCCATCT TCTCTTCCTT CACGAGACAG
          GCTCGAATAA CCCCTTAGGT TTAAACTCCG ACGCCGACAA AGTGTCTTTC
          CATCCCTACT TCTCCTACAA AGATCTTCTG GGCTTTGCCG TACTACTTAT
          TGCTCTTACA GCCCTTGCTC TCTTCTCCCC CAACCTACTT GGGGATCCTG
          ATAACTTCAC GCCTGCAAAT CCGCTTGTTA CACCCCCACA TATTAAGCCT
          GAGTGGTATT TCCTCTTTGC CTACGCGATT CTGCGCTCCA TCCCAAATAA
          ACTGGGCGGG GTGTTGGCCT TACTAGCCTC AATCCTCGTG TTAATGCTGG
          TCCCTATCCT CCACACCTCG AAGCAGCGGG GGATTACATT TCGCCCCCTC
          TCGCAATTCC TCTTCTGAAC TTTGATTGCA GACGTCGCAA TCCTCACCTG
          GATTGGGGGA ATGCCCGTCG AACACCCCTT TATTATTATT GGCCAAGTCG
          CCTCTTTCTT ATACTTTTTC CTTTTCCTCT TCCTCGCCCC ACTAGCCGGG
          TGAGTGGAGA ATAAAGCCCT CGGATGAGCC
Etheos066 ---------- ---------- ---------- ---------- ----------
          ---------- ---------- ---------- ---------- ----------
          ---------- ---------- ---------- ---------- ----------
          ---------- ---------- ---------- ---------- ----------
          ---------- ---------- ---------- ---------- ----------
          ---------- ---------- ---------- ---------- ----------
          ---------- ---------- ---------- ---------- ----------
          ---------- ---------- ---------- ---------- ----------
          ---------- ---------- ---------- ---------- ----------
          ---------- ---------- ---------- ---------- ----------
          ---------- ---------- ---------- ---------- ----------
          ---------- ---------- ---------- ---------- ----------
          ---------- ---------- ---------- ---------- ----------
          ---------- ---------- ---------- ---------- ----------
          ---------- ---------- ---------- ---------- ----------
          ---------- ---------- ---------- ---------- ----------
          ---------- ---------- ---------- ---------- ----------
          ---------- ---------- ---------- ---------- ----------
          ---------- ---------- ---------- ---------- ----------
          ---------- ---------- ---------- ---------- ----------
          ---------- ---------- ---------- ---------- ----------
          ---------- ---------- ---------- ---------- ----------
          ---------- ---------- ---------- ---------- ----------
          ---------- ---------- ---------- ---------- ----------
          ---------- ---------- ---------- ---------- ----------
          ---------- ---------- ---------- ---------- ----------
          ---------- ---------- ---------- ---------- ----------
          ---------- ---------- ---------- ---------- ----------
          ---------- ---------- ---------- ---------- ----------
          ---------- ---------- ---------- ---------- ----------
          ---------- ---------- ---------- ---------- ----------
          ---------- ---------- ---------- ---------- ----------
          ---------- ---------- ---------- ---------- ----------
          ---------- ---------- ---------- ---------- ----------
          ---------- ---------- ---------- ---------- ----------
          ---------- ---------- ---------- ---------- ----------
          ---------- ---------- ---------- ---------- ----------
          ---------- ---------- ---------- ---------- ----------
          ---------- ---------- ---------- ---------- ----------
          ---------- ---------- ---------- ---------- ----------
          ---------- ---------- ---------- ---------- ----------
          ---------- ---------- ---------- ---------- ----------
          ---------- ---------- ---------- ---------- ----------
          ---------- ---------- ---------- ---------- ----------
          ---------- ---------- ---------- ---------- ----------
          ---------- ---------- ---------- ---------- ----------
          ---------- ---------- ---------- ---------- ----------
          ---------- ---------- ---------- ---------- ----------
          ---------- ---------- ---------- ---------- ----------
          ---------- ---------- ---------- ---------- ----------
          ---------- ---------- ---------- ---------- ----------
          ---------- ---------- ---------- ---------- ----------
          ---------- ---------- ---------- ---------- ATGGCAAGCC
          TACGAAAAAC CCATCCCCTA CTAAAGATTG CAAACAGCGC ACTTGTTGAT
          CTCCCTGCCC CCTCGAATAT TTCGGTGTGG TGAAACTTCG GTTCTCTTCT
          AGGGCTTTGT TTAATTACCC AAATCCTCAC AGGCCTCTTC TTAGCAATAC
          ATTATACGGC CGACATCGCA ACAGCTTTTT CATCAGTAGC ACACATCTGT
          CGGGACGTCA ATTACGGCTG GCTTATCCGC AATGTTCATG CCAACGGAGC
          ATCCTTCTTC TTCATTTGTA TCTACTTGCA TATTGGACGA GGTCTATACT
          ACGGCTCCTA CCTCTATAAA GAAACGTGGA ACATCGGAGT AGTTCTTCTT
          CTTTTAGTCA TGATAACTGC CTTTGTCGGT TATGTTCTCC CCTGAGGGCA
          GATGTCATTC TGGGGTGCCA CCGTCATTAC CAACCTCCTG TCCGCAGTAC
          CTTACGTGGG GAACACCCTC GTTCAATGGA TCTGGGGGGG TTTTTCCGTA
          GACAACGCTA CCCTCACTCG GTTCTTCGCT TTCCACTTTC TCTTCCCATT
          CGTAATTGCG GGTGCCACTC TCATTCATCT TCTCTTCCTT CACGAGACGG
          GCTCAAATAA CCCCTTAGGT TTAAACTCCG ACGCCGACAA AGTATCTTTC
          CATCCCTACT TCTCCTACAA AGATCTTCTC GGCTTTGCCG TACTACTTAT
          TGCTCTTACA GCCCTTGCTC TCTTCTCGCC CAATCTACTC GGGGATCCTG
          ATAACTTCAC GCCTGCAAAC CCGCTTGTCA CGCCCCCACA TATTAAGCCT
          GAGTGGTATT TCCTCTTTGC CTACGCGATT TTACGCTCCA TCCCCAATAA
          ACTGGGCGGA GTCTTGGCCT TGCTAGCCTC AATCCTCGTG TTAATGCTAG
          TCCCTATCCT CCACACCTCA AAACAACGGG GGGTTACATT TCGTCCCCTC
          TCGCAATTCC TCTTCTGAAC TTTAATTGCA GACGTTGCTA TCCTCACCTG
          GATCGGGGGC ATGCCCGTTG AACACCCGTT TATTATCATT GGCCAAATCG
          CCTCTTTCCT ATACTTTTTC CTTTTCCTCT TCCTCGCCCC ACTAGCCGGG
          TGAGTGGAGA ATAAAGCCCT CGGATAAGCC
Etheos067 ---------- ---------- ---------- ---------- ----------
          ---------- ---------- ---------- ---------- ----------
          ---------- ---------- ---------- ---------- ----------
          ---------- ---------- ---------- ---------- ----------
          ---------- ---------- ---------- ---------- ----------
          ---------- ---------- ---------- ---------- ----------
          ---------- ---------- ---------- ---------- ----------
          ---------- ---------- ---------- ---------- ----------
          ---------- ---------- ---------- ---------- ----------
          ---------- ---------- ---------- ---------- ----------
          ---------- ---------- ---------- ---------- ----------
          ---------- ---------- ---------- ---------- ----------
          ---------- ---------- ---------- ---------- ----------
          ---------- ---------- ---------- ---------- ----------
          ---------- ---------- ---------- ---------- ----------
          ---------- ---------- ---------- ---------- ----------
          ---------- ---------- ---------- ---------- ----------
          ---------- ---------- ---------- ---------- ----------
          ---------- ---------- ---------- ---------- ----------
          ---------- ---------- ---------- ---------- ----------
          ---------- ---------- ---------- ---------- ----------
          ---------- ---------- ---------- ---------- ----------
          ---------- ---------- ---------- ---------- ----------
          ---------- ---------- ---------- ---------- ----------
          ---------- ---------- ---------- ---------- ----------
          ---------- ---------- ---------- ---------- ----------
          ---------- ---------- ---------- ---------- ----------
          ---------- ---------- ---------- ---------- ----------
          ---------- ---------- ---------- ---------- ----------
          ---------- ---------- ---------- ---------- ----------
          ---------- ---------- ---------- ---------- ----------
          ---------- ---------- ---------- ---------- ----------
          ---------- ---------- ---------- ---------- ----------
          ---------- ---------- ---------- ---------- ----------
          ---------- ---------- ---------- ---------- ----------
          ---------- ---------- ---------- ---------- ----------
          ---------- ---------- ---------- ---------- ----------
          ---------- ---------- ---------- ---------- ----------
          ---------- ---------- ---------- ---------- ----------
          ---------- ---------- ---------- ---------- ----------
          ---------- ---------- ---------- ---------- ----------
          ---------- ------TTGG CCTCTTCCTT GGCCGTCGTT GACAGAGGTT
          AGTCGTGCTA CTTTTCACAG CACTAGCTTT TCTATACTAA AATGTGTTTT
          ARTGTTGTTT AATTCTCGGT GTACACCTAC CGTGTACACC GTAAGGCTTT
          GATACGTTAG ATGATGTGGT TTGTGTCGGC GGATGGCTGT TTATTATGAC
          RAAATAAAGC GTAGTATAGA AGCTCCCGTG AATAGTGTTC TCGTAYCAGG
          GAGTAACGGC AGCTAGCAGG CCGTGCATGT GTTCAGGGAA CAGCTAACTT
          ATACCAGAGA AGCAAGGAGA CTAAATATGT AATATGTGTG TAGCGTGGCT
          GTGTTTTGTG TCTT-GGGGG TAATACATCT TT-CCCCCAG CTGTTCCATA
          AATTTGCTAT CCTT--GACT TAGCAACCTG CTCCTGGTTA GCATTTAGCC
          TAGCCAATGT ACATGCTGGC TTGATAGAGC TCCTCCAGGA TACATGTCTA
          GTTACGTGTG TTAAGTTAAA GGTGCAATGC AATCCGTATA TGTAACCCCA
          TATGTC---- -TTTTATTTC TCTTTCAGAC ACAAAGGCCA ATGGCAAGCC
          TACGAAAAAC CCACCCCCTA CTAAAAATTG CAAACAACGC ACTTGTTGAT
          CTACCTGCCC CCTCGAATAT CTCAGTATGA TGAAACTTCG GTTCTCTTCT
          GGGGCTTTGT TTAATTACCC AAATCCTCAC GGGCCTCTTC TTAGCAATAC
          ATTATACCGC CGACATCGCA ACAGCTTTTT CGTCCGTAGC ACACATCTGT
          CGGGATGTCA ATTACGGCTG GCTTATCCGC AATGTTCATG CCAACGGAGC
          ATCCTTCTTC TTCATTTGCA TCTACTTGCA TATTGGCCGG GGCCTATACT
          ACGGTTCCTA CCTCTATAAA GAAACGTGGA ACATCGGAGT TGTTCTTCTT
          CTTTTAGTTA TGATAACTGC CTTTGTCGGT TATGTTCTCC CCTGAGGGCA
          GATGTCATTC TGGGGTGCCA CCGTCATTAC CAACCTTCTA TCCGCAGTTC
          CTTACGTCGG CAACACCCTC GTTCAATGGA TCTGAGGGGG TTTTTCCGTG
          GACAACGCTA CCCTCACTCG GTTCTTCGCT TTCCACTTTC TCTTCCCGTT
          CGTAATTGCG GGTGCCACTC TCATCCATCT TCTCTTCCTT CACGAGACAG
          GCTCGAATAA CCCCCTGGGT TTAAACTCCG ACGCCGACAA GGTATCTTTC
          CATCCCTACT TCTCCTACAA AGATCTTCTG GGCTTTGCCG TACTACTTAT
          TGCTCTTACA GCCCTTGCTC TCTTCTCCCC CAATCTGCTC GGGGATCCTG
          ACAACTTCAC GCCTGCAAAT CCGCTTGTCA CACCCCCACA TATTAAACCT
          GAATGATATT TCCTCTTTGC CTACGCGATT CTACGCTCCA TCCCAAATAA
          ACTGGGCGGG GTCTTGGCCT TACTAGCCTC AATCCTCGTG TTAATGCTGG
          TCCCTGTCCT CCACACCTCG AAACAGCGGG GGATTACATT TCGTCCCCTC
          TCGCAATTCC TCTTCTGGAC TTTGATTGCA GACGTTGCAA TCCTCACCTG
          GATTGGGGGC ATGCCCGTCG AACACCCCTT TATTATTATT GGCCAAGTCG
          CCTCTTTCTT GTACTTCTTC CTTTTCCTCT TCCTCGCCCC ACTAGCCGGG
          TGAGTGGAGA ATAAAGCCCT CGGATGAGCC
Etheos068 ATGGAATCTC TGGATGGGCT TCT-TCGGTG GATGACTTCC CAGCTGACAC
          CATCACTCGG CGGTTTCGTT ATGATGTGGC ACTCGTGTCC GCA-TTAAAG
          GATCTGGAGG AGGACATCAT GGAAGGGCTG AGAGAGAGTG GGATGGAAGA
          CAGTGCTTGC ACCTCAGGCT TC-AGTGTCA TGATCAAGGA ATCCTGTGAT
          GGCATGGGCG ATGTCAGCGA GAAGCACGGT GGAGGACCAG CTGTTCCTGA
          GAAGGCTGTA CGCTTTTCTG -TCACTATTA TGTCTGTCTC TGTCATAGCA
          GACGAGGAGG AGAA-AGAGG TTACCATCTT CACTGAGCCA AAACCAAACT
          CAGAACTGTC CTGTAAGCCC CTTTGCCTGA TGTT-TGTGG ATGAGTCAGA
          CCATGAGACG CTGACAGCCG TCCTGGGG-C CTATAGTTGC AGAGC-G-TA
          ATGCAATGAA AGAGAGCAGG CTCATCATAT CCATGGGTGG ACTACC-TCG
          CTCCTTTCGC TTTCACTTCC GAGGCACGGG ATATGA-TGA GAAGATGGTG
          CGTGAGATGG AGGGCCTCGA GGCCTCAGGA TCCTCCTATG TGTGCACTCT
          TTGTGACTCC ACTCGGGCAG -AGGCCTCTG AAAACTATGG TGTTACATTC
          CGTCACCCGC AGTCATGAAG AGAACCTAGA TCGGTACGAA ATATGGAGAA
          CCAACCCTTT TTCTGAGTCT GTTGATGAGC TGCGAGACAG AGTTAAGGGG
          GTCTCTGCCA AGCCCTTCAT GGAGACCCAT TCCACACTGG ATGCATTGCA
          CTGTGACATT GGCAATGCCA CTGAGTTCTA CAAAATCTTC CAGGATGAGA
          TCGGAGAGGT GTACAAAGGG GTCAACCCCA GTCGGGAAGG AACGGCGCAG
          CTGGAGGGCA GCCCTAGATA AACAGCTGAG GAAGAAGTTG AAGCTGAGAC
          CGGTGATGAG GATGAATGGC TAACTATGCC CGGCGGCTAA TGACCCAAGA
          GGCTGTG-GA GGTGGTGTGT GAGCTGGTGC CCTCAGAGGA GAGGAGGGAG
          GCCCTGAGGG AGCTCATAAG GCTCTACCTC CAGATGAAG- CCTGTTTGGC
          GCTCCTCCTG CCCTGCCAAG GAGTGCCCCG ACCAGCTGTG -TCGCTACAG
          CT-TTAACTC CCAGCGCTTT GCTGACATTC TCTCCTC-TA CATTTAAATA
          TAGGTATGAT GGAAAGATAA CCAATTACCT GCACAAGACC CTGGCCCATG
          TCGCCTGAAA TCATAGAGAG AGA-TGGATC CATAGGAGCT TGGGCCAGCG
          AAG------- ---------- ---------- ---------- ----------
          ---------- ---------- ---------- ---------- ----------
          ---------- ---------- ---------- ---------- ----------
          ---------- ---------- ---------- ---------- ----------
          ---------- ---------- ---------- ---------- ----------
          ---------- ---------- ---------- ---------- ----------
          ---------- ---------- ---------- ---------- ----------
          ---------- ---------- ---------- ---------- ----------
          ---------- ---------- ---------- ---------- ----------
          ---------- ---------- ---------- ---------- ----------
          ---------- ---------- ---------- ---------- ----------
          ---------- ---------- ---------- ---------- ----------
          ---------- ---------- ---------- ---------- ----------
          ---------- ---------- ---------- ---------- ----------
          ---------- ---------- ---------- ---------- ----------
          ---------- ---------- ---------- ---------- ----------
          ---------- ---------- ---------- ---------- ----------
          ---------- ---------- ---------- ---------- ----------
          ---------- ---------- ---------- ---------- ----------
          ---------- ---------- ---------- ---------- ----------
          ---------- ---------- ---------- ---------- ----------
          ---------- ---------- ---------- ---------- ----------
          ---------- ---------- ---------- ---------- ----------
          ---------- ---------- ---------- ---------- ----------
          ---------- ---------- ---------- ---------- ----------
          ---------- ---------- ---------- ---------- ----------
          ---------- ---------- ---------- ---------- ATGGCAAGCC
          TACGAAAAAC CCACCCCCTA CTAAAAATTG CAAACAACGC ACTTGTTGAT
          CTCCCTGCCC CCTCGAATAT TTCAGTCTGA TGAAACTTCG GTTCTCTTCT
          GGGGCTTTGT TTAATTACCC AAATCCTCAC GGGCCTCTTC TTGGCAATAC
          ATTATACCGC CGACATCGCA ACAGCTTTTT CATCCGTAGC ACACATCTGT
          CGGGATGTCA ATTACGGCTG GCTTATCCGC AATGTTCATG CCAACGGAGC
          ATCCTTCTTC TTCATTTGCA TCTACTTGCA TATTGGACGG GGCCTATACT
          ACGGCTCCTA CCTCTATAAA GAAACGTGGA ACATCGGAGT CGTTCTTCTT
          CTTTTAGTTA TGATAACTGC CTTTGTCGGT TATGTTCTCC CCTGAGGGCA
          GATGTCATTC TGGGGTGCCA CCGTCATCAC CAACCTTCTA TCCGCAGTTC
          CTTACGTCGG CAACACCCTC GTTCAATGAA TCTGAGGGGG TTTTTCCGTG
          GACAACGCTA CCCTCACTCG GTTCTTCGCT TTCCACTTTC TCTTCCCATT
          CGTAATTGCG GGTGCCACTC TCATCCATCT TCTCTTCCTA CACGAGACGG
          GCTCGAATAA CCCCTTGGGT TTAAACTCCG ACGCCGACAA GGTGTCTTTC
          CATCCCTACT TCTCCTACAA AGATCTTCTG GGCTTTGCCG TACTACTTAT
          TGCTCTTACA GCCCTTGCTC TCTTCTCCCC TAATCTACTC GGGGATCCTG
          ATAACTTCAC GCCTGCAAAT CCGCTTGTCA CACCCCCACA TATTAAACCT
          GAGTGGTATT TCCTCTTTGC CTACGCGATT CTACGCTCCA TCCCAAATAA
          ACTGGGCGGG GTTTTGGCCT TACTAGCCTC AATCCTCGTG TTAATGCTGG
          TCCCTATCCT TCACACCTCA AAACAGCGGG GGATTACATT TCGTCCCCTC
          TCGCAATTCC TCTTCTGGAC TTTGATTGCA GACGTTGCAA TCCTCACCTG
          GATTGGGGGG ATGCCCGTCG AACACCCCTT TATTATTATT GGCCAAATCG
          CCTCTTTCTT ATACTTCTTC CTTTTCCTCT TCCTCGCCCC ACTAGCCGGG
          TGAATGGAGA ATAAAGCCCT CGGATGAGCC
Etheos069 ---------- ---------- ---------- ---------- ----------
          ---------- ---------- ---------- ---------- ----------
          ---------- ---------- ---------- ---------- ----------
          ---------- ---------- ---------- ---------- ----------
          ---------- ---------- ---------- ---------- ----------
          ---------- ---------- ---------- ---------- ----------
          ---------- ---------- ---------- ---------- ----------
          ---------- ---------- ---------- ---------- ----------
          ---------- ---------- ---------- ---------- ----------
          ---------- ---------- ---------- ---------- ----------
          ---------- ---------- ---------- ---------- ----------
          ---------- ---------- ---------- ---------- ----------
          ---------- ---------- ---------- ---------- ----------
          ---------- ---------- ---------- ---------- ----------
          ---------- ---------- ---------- ---------- ----------
          ---------- ---------- ---------- ---------- ----------
          ---------- ---------- ---------- ---------- ----------
          ---------- ---------- ---------- ---------- ----------
          ---------- ---------- ---------- ---------- ----------
          ---------- ---------- ---------- ---------- ----------
          ---------- ---------- ---------- ---------- ----------
          ---------- ---------- ---------- ---------- ----------
          ---------- ---------- ---------- ---------- ----------
          ---------- ---------- ---------- ---------- ----------
          ---------- ---------- ---------- ---------- ----------
          ---------- ---------- ---------- ---------- ----------
          ---------- ---------- ---------- ---------- ----------
          ---------- ---------- ---------- ---------- ----------
          ---------- ---------- ---------- ---------- ----------
          ---------- ---------- ---------- ---------- ----------
          ---------- ---------- ---------- ---------- ----------
          ---------- ---------- ---------- ---------- ----------
          ---------- ---------- ---------- ---------- ----------
          ---------- ---------- ---------- ---------- ----------
          ---------- ---------- ---------- ---------- ----------
          ---------- ---------- ---------- ---------- ----------
          ---------- ---------- ---------- ---------- ----------
          ---------- ---------- ---------- ---------- ----------
          ---------- ---------- ---------- ---------- ----------
          ---------- ---------- ---------- ---------- ----------
          ---------- ---------- ---------- ---------- ----------
          ---------- ------TTGG CCTCTTCCTT GGCCGTCGTT GACAGAGGTT
          AGTCGTGCTA CTTTTCACAG CACTAGCTTT TCTATACTAA AATGTGTTTT
          AATGTTGTTT AATTCTCGGT GTACACCTAC CGTGTACACC GTAAGGCTTT
          GATACGTTAG ATGATGTGGT TTGTGTCGGC GGATGGCTGT TTATTATGAC
          AAAATAAAGC GTAGTATAGA AGCTCCTATG AATAGTGTTC TCGTATCAGG
          GAGTAACWGC AGCTAGCAGG CCGTGCATGT GTTCAGGCAA CAGCTAACTT
          ATACCAGAGA AGCAARGAGA CTAAATATGG AATATGTGTG TSGCGTGGCT
          GTGTTTTGTG TTTT-GGGGG TAATACATWT TT-CCCCCAG CTGTTCCATA
          AATTTGCTAT CCTT--GACT TAGCAACCTG CTCCTGGTTA GCATTTAGCC
          TAGCCAATGT ACATGCTGGC TTGATAGAGC TCCTCCAGGA TACATGTCWA
          GTTACGTGTG TTAAGTTAAA GGTGCAATGC AATCCGTATA TGTAACCCCA
          TRTGTC---- -TTTTATTTC TCTTTCAGAC ACAAAGGCCA ATGGCAAGCC
          TACGAAAAAC CCATCCCCTA CTAAAGATTG CAAACAGCGC ACTTGTTGAT
          CTCCCTGCCC CCTCGAATAT TTCGGTGTGG TGAAACTTCG GTTCTCTTCT
          AGGGCTTTGT TTAATTACCC AAATCCTCAC AGGCCTCTTC TTAGCAATAC
          ATTATACGGC CGACATCGCA ACAGCTTTTT CATCAGTAGC ACACATCTGT
          CGGGACGTCA ATTACGGCTG GCTTATCCGC AATGTTCATG CCAACGGAGC
          ATCCTTCTTC TTCATTTGTA TCTACTTGCA TATTGGACGG GGTCTATACT
          ACGGCTCCTA CCTCTATAAA GAAACGTGGA ACATCGGAGT AGTTCTTCTT
          CTTTTAGTCA TGATAACTGC CTTTGTCGGT TATGTTCTCC CCTGAGGGCA
          AATGTCATTC TGAGGTGCCA CCGTCATTAC CAACCTCCTG TCCGCAGTAC
          CTTACGTGGG GAACACCCTC GTTCAATGGA TCTGGGGGGG TTTTTCCGTA
          GACAACGCTA CCCTCACTCG GTTCTTCGCT TTCCACTTTC TCTTCCCATT
          CGTAATTGCG GGTGCCACTC TCATTCATCT TCTCTTCCTT CACGAGACGG
          GCTCAAATAA CCCCTTAGGT TTAAACTCCG ACGCCGACAA AGTATCTTTC
          CATCCCTACT TCTCCTACAA AGATCTTCTC GGCTTTGCCG TACTACTTGT
          TGCTCTTACA GCCCTTGCTC TCTTCTCGCC CAATCTACTC GGGGATCCTG
          ATAACTTCAC GCCTGCAAAC CCGCTTGTCA CGCCCCCACA TATTAAGCCT
          GAGTGGTATT TCCTCTTTGC CTACGCGATT TTACGCTCCA TCCCCAATAA
          ACTGGGCGGA GTCTTGGCCT TGCTAGCCTC AATCCTCGTG TTAATGCTAG
          TCCCTATCCT CCACACCTCA AAACAACGGG GGGTTACATT TCGTCCCCTC
          TCGCAATTCC TCTTCTGAAC TTTAATTGCA GACGTTGCTA TCCTCACCTG
          GATCGGGGGC ATGCCCGTTG AACACCCGTT TATTATCATT GGCCAAATCG
          CCTCTTTCCT ATACTTTTTC CTTTTCCTCT TCCTCGCCCC ACTAGCCGGG
          TGGGTGGAGA ATAAAGCCCT CGGATGAGCC
Etheos070 ATGGAATCTC TGGATGGGCT TCT-TCGGTG GATGACTTCC CAGCTGACAC
          CATCACTCGG CGGTTTCGTT ATGATGTGGC ACTCGTGTCC GCA-TTAAAG
          GATCTGGAGG AGGACATCAT GGAAGGGCTG AGAGAGAGTG GGATGGAAGA
          CAGTGCTTGC ACCTCAGGCT TC-AGTGTCA TGATCAAGGA ATCCTGTGAT
          GGCATGGGCG ATGTCAGCGA GAAGCACGGT GGAGGACCAG CTGTTCCTGA
          GAAGGCTGTA CGCTTTTCTA -TCACTATTA TGTCTGTCTC TGTCATAGCA
          GACGAGGAGG AGAA-AGAGG TTACCATCTT CACTGAGCCA AAACCAAACT
          CAGAACTGTC CTGTAAGCCC CTTTGCCTGA TGTTCTGTGG ATGAGTCAGA
          CCATGAGACG CTGACAGCCG TCCTGGGG-C CTATAGTTGC AGAGC-G-TA
          ATGCAATGAA AGAGAGCAGG CTCATCATAT CCATGGGTGG ACTACC-TCG
          CTCCTTTCGC TTTCACTTCC GAGGCACGGG ATATGA-TGA GAAGATGGTG
          CGTGAGATGG AGGGCCTCGA GGCCTCAGGA TCCTCCTATG TGTGCACTCT
          TTGTGACTCC ACTCGGGCAG -AGGCCTCTG AAAAC-ATGG TGTTACATTC
          CGTCACCCGC AGTCATGAAG AGAACCTAGA TCGGTACGAA ATATGGAGAA
          CCAACCCTTT TTCTGAGTCT GTTGATGAGC TGCGAGACAG AGTTAAGGGG
          GTCTCTGCCA AGCCCTTCAT GGAGACCCAT TCCACACTGG ATGCATTGCA
          CTGTGACATT GGCAATGCCA CTGAGTTCTA CAAAATTTTC CAGGATGAGA
          TCGGAGAGGT GTACAAAGGG GTCAACCCCA GTCGGG-AGG AACGGCGCAG
          CTGGAGGGCA GCCCTAGATA AACAGCTGAG GAAGAAGTTG AAGCTGAGAC
          CGGTGATGAG GATGAATGGC -AACTATGCC CGGCGGCTAA TGACCCAAGA
          GGCTGTG-GA GGTGGTGTGT GAGCTGGTGC CCTCAGAGGA GAGGAGGGAG
          GCCCTGAGGG AGCTCATAAG GCTCTACCTC CAGATGAAG- CCTGTTTGGC
          GCTCCTCCTG CCCTGCCAAG GAGTGCCCCG ACCAGCTGTG -TCGCTACAG
          CT-TTAACTC CCAGCGCTTT GCTGACATTC TCTCCTC-TA CATTTAAATA
          TAGGTATGAT GGAAAGATAA CCAATTACCT GCACAAGACC CTGGCCCATG
          T-CCCTGAAA TCATAGAGAG AGA-TGGAGC CATAGGAGCT TGGGCCAGCG
          AAGGAA---- ---------- ---------- ---------- ----------
          ---------- ---------- ---------- ---------- ----------
          ---------- ---------- ---------- ---------- ----------
          ---------- ---------- ---------- ---------- ----------
          ---------- ---------- ---------- ---------- ----------
          ---------- ---------- ---------- ---------- ----------
          ---------- ---------- ---------- ---------- ----------
          ---------- ---------- ---------- ---------- ----------
          ---------- ---------- ---------- ---------- ----------
          ---------- ---------- ---------- ---------- ----------
          ---------- ---------- ---------- ---------- ----------
          ---------- ---------- ---------- ---------- ----------
          ---------- ---------- ---------- ---------- ----------
          ---------- ---------- ---------- ---------- ----------
          ---------- ---------- ---------- ---------- ----------
          ---------- ------TTGG CCTCTTCCTT GGCCGTCGTT GACAGAGGTT
          AGTCGTGCTA CTTTTCACAG CACTAGCTTT TCTATACTAA AATGTGTTTT
          AATGTTGTGT AATTCTCGGT GTACACCTAC CGTGTACACC GTAAGGCTTT
          GATACGTTAG ATGATGTGGT TTGTGTCGGC GGATGGCTGT TTATTATGAC
          AAAATAAAGC GTAGTATAGA AGCTCCTGTG AATAGTGTTC TCGTATCAGG
          GAGTAACGGC AGCTAGCAGG CCGTGCATGT GTTCAGGCAA CAGCTAACTT
          ATACCAGAGA AGCAAGGAGA CTAAATATGG AATATGTGTG TAGCGGGGCT
          GTGTTTTGTG TCTT-GGGGG TAATACATCT TT-CCCCCAG CTGTTCCATA
          AATTTGCTAT CCTT--GACT TAGCAACCTG CTCCTGGTTA GCATTTAGCC
          TAGCCAATGT ACATGCTGGC TTGATAGAGC TCCTCCAGGA TACATGTCTA
          GTTACGTGTR TTAAGTTAAA GGTGCAATGC AATCCGTATA TGTAACCYCA
          TGTGTC---- -TTTTATTTC TCTTTCAGAC ACAAAGGCCA ----------
          ---------- ---------- ---------- ---------- ----------
          ---------- ---------- ---------- ---------- ----------
          ---------- ---------- ---------- ---------- ----------
          ---------- ---------- ---------- ---------- ----------
          ---------- ---------- ---------- ---------- ----------
          ---------- ---------- ---------- ---------- ----------
          ---------- ---------- ---------- ---------- ----------
          ---------- ---------- ---------- ---------- ----------
          ---------- ---------- ---------- ---------- ----------
          ---------- ---------- ---------- ---------- ----------
          ---------- ---------- ---------- ---------- ----------
          ---------- ---------- ---------- ---------- ----------
          ---------- ---------- ---------- ---------- ----------
          ---------- ---------- ---------- ---------- ----------
          ---------- ---------- ---------- ---------- ----------
          ---------- ---------- ---------- ---------- ----------
          ---------- ---------- ---------- ---------- ----------
          ---------- ---------- ---------- ---------- ----------
          ---------- ---------- ---------- ---------- ----------
          ---------- ---------- ---------- ---------- ----------
          ---------- ---------- ---------- ---------- ----------
          ---------- ---------- ---------- ---------- ----------
          ---------- ---------- ----------
Etheos071 ATGGAATCTC TGGATGGGCT TCT-TCGGTG GATGACTTCC CAGCTGACAC
          CATCACTCGG CGGTTTCGTT ATGATGTGGC ACTCGTGTCC GCA-TTAAAG
          GATCTGGAGG AGGACATCAT GGAAGGGCTG AGAGAGAGTG GGATGGAAGA
          CAGTGCTTGC ACCTCAGGCT TC-AGTGTCA TGATCAAGGA ATCCTGTGAT
          GGCATGGGCG ATGTCAGCGA GAAGCACGGT GGAGGACCAG CTGTTCCTGA
          GAAGGCTGTA CGCTTTTCTA -TCACTATTA TGTCTGTCTC TGTCATAGCA
          GACGAGGAGG AGAA-AGAGG TTACCATCTT CACTGAGCCA AAACCAAACT
          CAGAACTGTC CTGTAAGCCC CTTTGCCTGA TGTT-TGTGG ATGAGTCAGA
          CCATGAGACG CTGACAGCCG TCCTGGGG-C CTATAGTTGC AGAGC-G-TA
          ATGCAATGAA AGAGAGCAGG CTCATCATAT CCATGGGTGG ACTACC-TCG
          CTCCTTTCGC TTTCACTTCC GAGGCACGGG ATATGA-TGA GAAGATGGTG
          CGTGAGATGG AGGGCCTCGA GGCCTCAGGA TCCTCCTATG TGTGCACTCT
          TTGTGACTCC ACTCGGGCAG -AGGCCTCTG AAAAC-ATGG TGTTACATTC
          CGTCACCCGC AGTCATGAAG AGAACCTAGA TCGGTACGAA ATATGGAGAA
          CCAACCCTTT TTCTGAGTCT GTTGATGAGC TGCGAGACAG AGTTAAGGGG
          GTCTCTGCCA AGCCCTTCAT GGAGACCCAT TCCACACTGG ATGCATTGCA
          CTGTGACATT GGCAATGCCA CTGAGTTCTA CAAAATCTTC CAGGATGAGA
          TCGGAGAGGT GTACAAAGGG GTCAACCCCA GTCGGG-AGG AACGGCGCAG
          CTGGAGGGCA GCCCTAGATA AACAGCTGAG GAAGAAGTTG AAGCTGAGAC
          CGGTGATGAG GATGAATGGC -AACTATGCC CGGCGGCTAA TGACCCAAGA
          GGCTGTG-GA GGTGGTGTGT GAGCTGGTGC CCTCAGAGGA GAGGAGGGAG
          GCCCTGAGGG AGCTCATAAG GCTCTACCTC CAGATGAAG- CCTGTTTGGC
          GCTCCTCCTG CCCTGCCAAG GAGTGCCCCG ACCAGCTGTG CTCGCTACAG
          CT-TTAACTC CCAGCGCTTT GCTGACATTC TCTCCTC-TA CATTTAAATA
          TAGGTATGAT GGAAAGATAA CCAATTACCT GCACAAGACC CTGGCCCATG
          T-CCCTGAAA TCATAGAGAG AGA-TGGATC CATAGGAGCT TGGGCCAGCG
          AAGGAA---- ---------- ---------- ---------- ----------
          ---------- ---------- ---------- ---------- ----------
          ---------- ---------- ---------- ---------- ----------
          ---------- ---------- ---------- ---------- ----------
          ---------- ---------- ---------- ---------- ----------
          ---------- ---------- ---------- ---------- ----------
          ---------- ---------- ---------- ---------- ----------
          ---------- ---------- ---------- ---------- ----------
          ---------- ---------- ---------- ---------- ----------
          ---------- ---------- ---------- ---------- ----------
          ---------- ---------- ---------- ---------- ----------
          ---------- ---------- ---------- ---------- ----------
          ---------- ---------- ---------- ---------- ----------
          ---------- ---------- ---------- ---------- ----------
          ---------- ---------- ---------- ---------- ----------
          ---------- ------TTGG CCTCTTCCTT GGCCGTCGTT GACAGAGGTT
          AGTCGTGCTA CTTTTCACAG CACTAGWTTT TCTATACTAA AATGTGTTTT
          AATGTTGTGT AATTCTCGGT GTACACCTAC CGTGTACACC GTAAGGCTTT
          GATACGTTAG ATGATGTGGT TTGTGTCGGC GGATGGCTGT TTATTATGAC
          RAAATAAAGC GTAGTATAGA AGCTCCTGTG AATAGTGTTC TCGTATCAGG
          GAGTAACGGC AGCTAGCAGG CCGTGCATGT GTTCAGGGAA CAGCTAACTT
          ATACCAGAGA AGCAAGGAGA CTAAATATGG AATATGTGTG TAGCGTGGCT
          GTGTTTTGTG TCTT-GGGGG TAATACATCT TT-CCCCCAG CTGTTCCATA
          AATTTGCTAT CCTT--GACT TAGCAACCTG CTCCTGGTTA GCATTTAGCC
          TAGCCAATGT ACATGCTGGC TTGATAGAGC TCCTCCAGGA TACATGTCAA
          GTTACGTGTA TTAAGTTAAA GGTGCAATGC AATCCGTATA TGTAACCCCA
          TGTGTC---- -TTTTATTTC TCTTTCAGAC ACAAAGGCCA ATGGCAAGCC
          TACGAAAAAC CCACCCCCTA CTAAAAATTG CAAACAACGC ACTTGTTGAT
          CTCCCTGCCC CCTCAAATAT TTCAGTCTGA TGAAACTTCG GTTCTCTTCT
          GGGGCTTTGT TTAATCACCC AAATCCTCAC GGGCCTCTTC TTGGCAATAC
          ATTATACCGC CGACATCGCA ACAGCTTTTT CATCCGTAGC ACACATCTGT
          CGGGATGTCA ATTACGGCTG GCTTATCCGC AATGTTCATG CCAACGGAGC
          ATCCTTCTTC TTCATTTGCA TCTACTTGCA TATTGGACGG GGCCTATACT
          ACGGCTCCTA CCTCTATAAA GAAACGTGGA ACATCGGAGT CGTTCTTCTT
          CTTTTAGTTA TGATAACTGC CTTTGTCGGT TATGTTCTCC CCTGAGGGCA
          GATGTCATTC TGGGGTGCCA CCGTCATCAC CAACCTTCTA TCCGCAGTTC
          CTTACGTCGG CAACACCCTC GTTCAATGAA TCTGAGGGGG GTTTTCCGTG
          GACAACGCTA CCCTCACTCG GTTCTTCGCT TTCCACTTTC TCTTCCCATT
          CGTAATTGCG GGTGCCACTC TCATCCATCT TCTCTTCCTA CACGAGACGG
          GCTCGAATAA CCCCTTGGGT TTAAACTCCG ACGCCGACAA GGTATCTTTC
          CATCCCTACT TCTCCTACAA AGACCTTCTG GGCTTTGCCG TACTACTTAT
          TGCTCTTACA GCCCTTGCTC TCTTCTCCCC TAATCTACTC GGGGATCCTG
          ATAACTTCAC GCCTGCAAAT CCGCTTGTCA CACCCCCACA CATTAAACCT
          GAGTGGTATT TCCTCTTTGC CTACGCGATT CTACGCTCCA TCCCAAATAA
          ACTGGGCGGG GTTTTGGCCT TACTAGCCTC AATCCTCGTG TTAATGCTGG
          TCCCCGTCCT TCACACCTCA AAACAGCGGG GGATTACATT TCGTCCCCTC
          TCGCAATTCC TCTTCTGGAC TTTAATTGCA GACGTTGCAA TCCTCACCTG
          GATTGGGGGA ATGCCCGTCG AACACCCCTT TATTGTTATT GGCCAAGTCG
          CCTCTTTCTT ATACTTCTTC CTTTTCCTCT TCCTCGCCCC ACTAGCCGGG
          TGAGTGGAGA ATAAAGCCCT CGGATGAGCC
Etheos072 ATGGAATCTC TGGATGGGCT TCT-TCGGTG GATGACTTCC CAGCTGACAC
          CATCACTCGG CGGTTTCGTT ATGATGTGGC ACTCGTGTCC GCA-TTAAAG
          GATCTGGAGG AGGACATCAT GGAAGGGCTG AGAGAGAGTG GGATGGAAGA
          CAGTGCTTGC ACCTCAGGCT TC-AGTGTCA TGATCAAGGA ATCCTGTGAT
          GGCATGGGCG ATGTCAGCGA GAAGCACGGT GGAGGACCAG CTGTTCCTGA
          GAAGGCTGTA CGCTTTTCTA -TCACTATTA TGTCTGTCTC TGTCATAGCA
          GACGAGGAGG AGAA-AGAGG TTACCATCTT CACTGAGCCA AAACCAAACT
          CAGAACTGTC CTGTAAGCCC CTTTGCCTGA TGTTCTGTGG ATGAGTCAGA
          CCATGAGACG CTGACAGCCG TCCTGGGG-C CTATAGTTGC AGAGCTG-TA
          ATGCAATGAA AGAGAGCAGG CTCATCATAT CCATGGGTGG ACTACC-TCG
          CTCCTTTCGC TTTCACTTCC GAGGCACGGG ATATGA-TGA GAAGATGGTG
          CGTGAGATGG AGGGCCTCGA GGCCTCAGGA TCCTCCTATG TGTGCACTCT
          TTGTGACTCC ACTCGGGCAG -AGGCCTCTG AAAAC-ATGG TGTTACATTC
          CGTCACCCGC AGTCATGAAG AGAACCTAGA TCGGTACGAA ATATGGAGAA
          CCAACCCTTT TTCTGAGTCT GTTGATGAGC TGCGAGACAG AGTTAAGGGG
          GTCTCTGCCA AGCCCTTCAT GGAGACCCAT TCCACACTGG ATGCATTGCA
          CTGTGACATT GGCAATGCCA CTGAGTTCTA CAAAATTTTC CAGGATGAGA
          TCGGAGAGGT GTACAAAGGG GTCAACCCCA GTCGGG-AGG AACGGCGCAG
          CTGGAGGGCA GCCCTAGATA AACAGCTGAG GAAGAAGTTG AAGCTGAGAC
          CGGTGATGAG GATGAATGGC -AACTATGCC CGGCGGCTAA TGACCCAAGA
          GGCTGTG-GA GGTGGTGTGT GAGCTGGTGC CCTCAGAGGA GAGGAGGGAG
          GCCCTGAGGG AGCTCATAAG GCTCTACCTC CAGATGAAG- CCTGTTTGGC
          GCTCCTCCTG CCCTGCCAAG GAGTGCCCCG ACCAGCTGTG CTCGCTACAG
          CT-TTAACTC CCAGCGCTTT GCTGACATTC TCTCCTC-TA CATTTAAATA
          TAGGTATGAT GGAAAGATAA CCAATTACCT GCACAAGACC CTGGCCCATG
          T-CCCTGAAA TCATAGAGAG AGA-TGGATC CATAGGAGCT TGGGCCAGCG
          AAGG------ ---------- ---------- ---------- ----------
          ---------- ---------- ---------- ---------- ----------
          ---------- ---------- ---------- ---------- ----------
          ---------- ---------- ---------- ---------- ----------
          ---------- ---------- ---------- ---------- ----------
          ---------- ---------- ---------- ---------- ----------
          ---------- ---------- ---------- ---------- ----------
          ---------- ---------- ---------- ---------- ----------
          ---------- ---------- ---------- ---------- ----------
          ---------- ---------- ---------- ---------- ----------
          ---------- ---------- ---------- ---------- ----------
          ---------- ---------- ---------- ---------- ----------
          ---------- ---------- ---------- ---------- ----------
          ---------- ---------- ---------- ---------- ----------
          ---------- ---------- ---------- ---------- ----------
          ---------- ------TTGG CCTCTTCCTT GGCCGTCGTT GACAGAGGTT
          AGTCGTGCTA CTTTTCACAG CACTAGGTTT TCTATACTAA AATGTGTTTT
          AATGTTGTTT AATTCTCGGT GTACACCTAC CGTGTACACC GTAAGGCTTT
          GATACGTTAG ATGATGTGGT TTGTGTCGGC GGATGGCTGT TTATTATGAC
          AAAATAAAGC GTAGTATAGA AGCTCCTRTG AATAGTGTTC TCGTATCAGG
          GAGTAACGGC AGCTAGCAGG CCGTGCATGT GTTCAGGCAA CAGCTAACTT
          ATACCAGAGA AGCAAGGAGA CTAAATATGG AATATGTGTG TAGCGTGGCT
          GTGTTTTGTG TCTT-GGGGG TAATACATCT TT-CCCCCAG CTGTTCCATA
          AATTTGCTAT CCTT--GACT TAGCAACCTG CTCCTGGTTA GCATTTAGCC
          TAGCCAATGT ACATGCTGGC TTGATAGAGC TCCTCCAGGA TACATGTCAA
          GTTACGTGTG TTAAGTTAAA GGTGCAATGC AATCCGTATA TGTAACCCCA
          TGTGTC---- -TTTTATTTC TCTTTCAGAC ACAAAGGCCA ----------
          ---------- ---------- ---------- ---------- ----------
          ---------- ---------- ---------- ---------- ----------
          ---------- ---------- ---------- ---------- ----------
          ---------- ---------- ---------- ---------- ----------
          ---------- ---------- ---------- ---------- ----------
          ---------- ---------- ---------- ---------- ----------
          ---------- ---------- ---------- ---------- ----------
          ---------- ---------- ---------- ---------- ----------
          ---------- ---------- ---------- ---------- ----------
          ---------- ---------- ---------- ---------- ----------
          ---------- ---------- ---------- ---------- ----------
          ---------- ---------- ---------- ---------- ----------
          ---------- ---------- ---------- ---------- ----------
          ---------- ---------- ---------- ---------- ----------
          ---------- ---------- ---------- ---------- ----------
          ---------- ---------- ---------- ---------- ----------
          ---------- ---------- ---------- ---------- ----------
          ---------- ---------- ---------- ---------- ----------
          ---------- ---------- ---------- ---------- ----------
          ---------- ---------- ---------- ---------- ----------
          ---------- ---------- ---------- ---------- ----------
          ---------- ---------- ---------- ---------- ----------
          ---------- ---------- ----------
Etheos073 ---------- ---------- ---------- ---------- ----------
          ---------- ---------- ---------- ---------- ----------
          ---------- ---------- ---------- ---------- ----------
          ---------- ---------- ---------- ---------- ----------
          ---------- ---------- ---------- ---------- ----------
          ---------- ---------- ---------- ---------- ----------
          ---------- ---------- ---------- ---------- ----------
          ---------- ---------- ---------- ---------- ----------
          ---------- ---------- ---------- ---------- ----------
          ---------- ---------- ---------- ---------- ----------
          ---------- ---------- ---------- ---------- ----------
          ---------- ---------- ---------- ---------- ----------
          ---------- ---------- ---------- ---------- ----------
          ---------- ---------- ---------- ---------- ----------
          ---------- ---------- ---------- ---------- ----------
          ---------- ---------- ---------- ---------- ----------
          ---------- ---------- ---------- ---------- ----------
          ---------- ---------- ---------- ---------- ----------
          ---------- ---------- ---------- ---------- ----------
          ---------- ---------- ---------- ---------- ----------
          ---------- ---------- ---------- ---------- ----------
          ---------- ---------- ---------- ---------- ----------
          ---------- ---------- ---------- ---------- ----------
          ---------- ---------- ---------- ---------- ----------
          ---------- ---------- ---------- ---------- ----------
          ---------- ---------- ---------- ---------- ----------
          -------GGA GCTGGGTCCG TGGTTAAGAG GAGGACCGGT GGTCGCAAGA
          AGTCCGCTGA GGGGCAGGTG GATGGAGCAG ATGATATGAG CACCACTTCT
          TCGTCAGGTG ACAGTGGAGA TGATGAAGAG AGTGGCATGA AACAGAGGGG
          TAAAGACCCT TACTACTACA ACTTCACTCG AACAATAATT AACCCTAGTG
          AGGGCCTACC ATCTATAGAA GGGATAGATC AGTGTCTGGG AAGGGGATCT
          CAGCTTCAGC GCTTTCTAAA AGAC-GAGGA GCAGCAACAG CAGAGGGCTC
          AAGGAAAAGC TGAAGAGGAC ATGCTGAGTG CTCTGTAAGT ACACACTATA
          TTTTGATAAT TGTCTAGAAT TTTTTGTTGT TGCTAGAAAT AAGT-TTTCT
          CTAATAATCT GACATTTTGT TTTTGC--TG TTTGACAGCA CCCTAGGCAA
          GCAGCATATT GGCCAGCTCG ATGGCATTGA TGATGGCTCA GAGAGCGATA
          CCAGCATCTG CACCACCAGC ACCACCACCA CCACTACAGC GACCTCTTCT
          TCCACACCAC ATAAGAGCAC TCCTAAGAGA AGAGGCAGAG AAAGGCACAC
          TGAGAAACCT GACTCCCATG ACTCTAACAA GGAGGCTGAC AACAGCAGTG
          GAGCTGTCAG CGGCAACACG CGAGAAGGCA GAAAGAACCA GAAAGAAAAC
          TGTCTTCCTC TAGGAGGAGG GGTCAAGTCC CAGCCGCAGA GTCAGGGTCA
          GGATCCTCTC GAGGCC---- ---------- ---------- ----------
          ---------- ---------- ---------- ---------- ----------
          ---------- ---------- ---------- ---------- ----------
          ---------- ---------- ---------- ---------- ----------
          ---------- ---------- ---------- ---------- ----------
          ---------- ---------- ---------- ---------- ----------
          ---------- ---------- ---------- ---------- ----------
          ---------- ---------- ---------- ---------- ----------
          ---------- ---------- ---------- ---------- ----------
          ---------- ---------- ---------- ---------- ----------
          ---------- ---------- ---------- ---------- ----------
          ---------- ---------- ---------- ---------- ATGGCAAGCC
          TACGAAAAAC CCACCCCCTA CTAAAAATTG CAAACAACGC ACTTGTTGAT
          CTCCCTGCCC CCTCGAATAT TTCGGTGTGA TGAAACTTCG GTTCTCTTCT
          GGGGCTTTGT TTAATTACCC AAATCCTCAC GGGCCTCTTC TTGGCAATAC
          ATTATACCGC CGACATCGCA ACAGCTTTTT CATCCGTAGC ACACATCTGT
          CGGGATGTCA ATTACGGCTG GCTTATCCGC AATGTTCATG CCAACGGAGC
          ATCCTTCTTC TTCATTTGCA TCTACTTGCA TATTGGACGG GGCCTATACT
          ACGGCTCCTA CCTCTATAAA GAAACGTGGA ACATCGGAGT CGTTCTTCTT
          CTCTTAGTTA TGATAACTGC CTTTGTTGGT TATGTTCTCC CCTGAGGGCA
          GATGTCATTC TGAGGTGCCA CCGTCATTAC CAACCTTCTA TCCGCGGTAC
          CTTACGTGGG CAACACCCTC GTTCAATGGA TCTGAGGAGG TTTCTCCGTG
          GACAACGCTA CCCTCACTCG GTTCTTCGCT TTCCACTTTC TCTTCCCATT
          CGTAATTGCA GGTGCCACTC TCATCCATCT TCTCTTCCTT CACGAGACAG
          GCTCGAATAA CCCCTTAGGT TTAAACTCCG ACGCCGACAA AGTGTCTTTC
          CATCCCTACT TCTCCTACAA AGATCTTCTG GGCTTTGCCG TACTACTTAT
          TGCTCTTACA GCCCTTGCTC TCTTCTCCCC CAACCTACTT GGGGATCCTG
          ATAACTTCAC GCCTGCAAAT CCGCTTGTTA CACCCCCACA TATTAAGCCT
          GAATGGTATT TCCTCTTTGC CTACGCGATT CTACGCTCCA TCCCAAATAA
          ACTGGGCGGG GTGTTGGCCT TACTAGCCTC AATCCTCGTG TTAATGCTGG
          TCCCTATCCT CCACACCTCG AAGCAGCGGG GTATTACATT TCGCCCCCTC
          TCGCAATTCC TCTTCTGAAC TTTGATTGCA GACGTCGCAA TCCTCACCTG
          GATTGGGGGA ATGCCCGTCG AACACCCCTT TATTATTATT GGCCAAGTCG
          CCTCTTTCTT ATACTTTTTC CTTTTCCTCT TCCTCGCCCC ACTAGCCGGG
          TGAGTGGAGA ATAAAGCCCT CGGATGAGCC
Etheos074 ATGGAATCTC TGGATGGGCT TCT-TCGGTG GATGACTTCC CAGCTGACAC
          CATCACTCGG CGGTTTCGTT ATGATGTGGC ACTCGTGTCC GCA-TTAAAG
          GATCTGGAGG AGGACATCAT GGAAGGGCTG AGAGAGAGTG GGATGGAAGA
          CAGTGCTTGC ACCTCAGGCT TC-AGTGTCA TGATCAAGGA ATCCTGTGAT
          GGCATGGGCG ATGTCAGCGA GAAGCACGGT GGAGGACCAG CTGTTCCTGA
          GAAGGCTGTA CGCTTTTCTA -TCACTATTA TGTCTGTCTC TGTCATAGCA
          GACGAGGAGG AGAA-AGAGG TTACCATCTT CACTGAGCCA AAACCAAACT
          CAGAACTGTC CTGTAAGCCC CTTTGCCTGA TGTT-TGTGG ATGAGTCAGA
          CCATGAGACG CTGACAGCCG TCCTGGGG-C CTATAGTTGC AGAGC-G-TA
          ATGCAATGAA AGAGAGCAGG CTCATCATAT CCATGGGTGG ACTACC-TCG
          CTCCTTTCGC TTTCACTTCC GAGGCACGGG ATATGACTGA GAAGATGGTG
          CGTGAGATGG AGGGCCTCGA GGCCTCAGGA TCCTCCTATG TGTGCACTCT
          TTGTGACTCC ACTCGGGCAG -AGGCCTCTG AAAAC-ATGG TGTTACATTC
          CGTCACCCGC AGTCATGAAG AGAACCTAGA TCGGTACGAA ATATGGAGAA
          CCAACCCTTT TTCTGAGTCT GTTGATGAGC TGCGAGACAG AGTTAAGGGG
          GTCTCTGCCA AGCCCTTCAT GGAGACCCAT TCCACACTGG ATGCATTGCA
          CTGTGACATT GGCAATGCCA CTGAGTTCTA CAAAATCTTC CAGGATGAGA
          TCGGAGAGGT GTACAAAGGG GTCAACCCCA GTCGGG-AGG AACGGCGCAG
          CTGGAGGGCA GCCCTAGATA AACAGCTGAG GAAGAAGTTG AAGCTGAGAC
          CGGTGATGAG GATGAATGGC -AACTATGCC CGGCGGCTAA TGACCCAAGA
          GGCTGTG-GA GGTGGTGTGT GAGCTGGTGC CCTCAGAGGA GAGGAGGGAG
          GCCCTGAAGG AGCTCATAAG GCTCTACCTC CAGATGAAG- CCTGTTTGGC
          GCTCCTCCTG CCCTGCCAAG GAGTGCCCCG ACCAGCTGTG -TCGCTACAG
          CT-TTAACTC CCAGCGCTTT GCTGACATTC TCTCCTC-TA CATTTAAATA
          TAGGTATGAT GGAAAGATAA CCAATTACCT GCACAAGACC CTGGCCCATG
          T-GCCTGAAA TCATAGAGAG AGA-TGGATC CATAGGAGCT TGGGCCAGCG
          AAGGAA---- ---------- ---------- ---------- ----------
          ---------- ---------- ---------- ---------- ----------
          ---------- ---------- ---------- ---------- ----------
          ---------- ---------- ---------- ---------- ----------
          ---------- ---------- ---------- ---------- ----------
          ---------- ---------- ---------- ---------- ----------
          ---------- ---------- ---------- ---------- ----------
          ---------- ---------- ---------- ---------- ----------
          ---------- ---------- ---------- ---------- ----------
          ---------- ---------- ---------- ---------- ----------
          ---------- ---------- ---------- ---------- ----------
          ---------- ---------- ---------- ---------- ----------
          ---------- ---------- ---------- ---------- ----------
          ---------- ---------- ---------- ---------- ----------
          ---------- ---------- ---------- ---------- ----------
          ---------- ------TTGG CCTCTTCCTT GGCCGTCGTT GACAGAGGTT
          AGTCGTGCTA CTTTTCACAG CACTAGCTTT TCTATACTAA AATGTGTTTT
          AATGTTGTTT AATTCTCGGT GTACACCTAC CGTGTACACC GTAAGGCTTT
          GATACGTTAG ATGATGTGGT TTGTGTCGGC GGATGGCTGT TTATTAAGAC
          GAAATAAAGC GTAGTATAGA AGCTCCTGTG AATAGTGTTC TCGTATCAGG
          GAGTAACGGC AGCTAGCAGG CCGTGCATGT GTTCAGGCAA CAGCTAACTT
          ATACCAGAGA AGCAAGGAGA CTAAATATGG AATATGTGTG TAGCGTGGCT
          GTGTTTTGTG TCTT-GGGGG TAATACATCT TT-CCCCCAG CTGTTCCATA
          AATTTGCTAT CCTT--GACT TAGCAACCTG CTCCTGGTTA GCATTTAGCC
          TAGCCAATGT ACATGCTGGC TTGATAGAGC TCCTCCAGGA TACATGTCAA
          GTTACGTGTG TTAAGTTAAA GGTGCAATGC AATCCGTATA TGTAACCCCA
          TGTGTC---- -TTTTATTTC TCTTTCAGAC ACAAAGGCCA ----------
          ---------- ---------- ---------- ---------- ----------
          ---------- ---------- ---------- ---------- ----------
          ---------- ---------- ---------- ---------- ----------
          ---------- ---------- ---------- ---------- ----------
          ---------- ---------- ---------- ---------- ----------
          ---------- ---------- ---------- ---------- ----------
          ---------- ---------- ---------- ---------- ----------
          ---------- ---------- ---------- ---------- ----------
          ---------- ---------- ---------- ---------- ----------
          ---------- ---------- ---------- ---------- ----------
          ---------- ---------- ---------- ---------- ----------
          ---------- ---------- ---------- ---------- ----------
          ---------- ---------- ---------- ---------- ----------
          ---------- ---------- ---------- ---------- ----------
          ---------- ---------- ---------- ---------- ----------
          ---------- ---------- ---------- ---------- ----------
          ---------- ---------- ---------- ---------- ----------
          ---------- ---------- ---------- ---------- ----------
          ---------- ---------- ---------- ---------- ----------
          ---------- ---------- ---------- ---------- ----------
          ---------- ---------- ---------- ---------- ----------
          ---------- ---------- ---------- ---------- ----------
          ---------- ---------- ----------
