# Supplementary material for: On simulated annealing phase transitions in phylogeny reconstruction
Source: Mol Phylogenet Evol. 2016 Aug;101:46–55. doi: 10.1016/j.ympev.2016.05.001 (PMC4912009; doi:10.1016/j.ympev.2016.05.001)
Supplement: Supplementary data 3 [file mmc3.zip › matrices/BEAST-MELO-FERREIRArun1.phy]

104 6874
Lepus_001 CTCACAAACT CCAGAAGTGT GTTCACCAGG GCCGGTGGCT AGAGTTCAAG
          GTTTACAGTG AAAACCCAAA CTCAGACTGA TTCTGGCACA GGCTCCCCTG
          TCATCTGAGC AACTTAATGG GGTGCTTTCT TCCTGTTCCT CTAGCCTCTA
          TGCCAGGACT CCTTGGAAAT AAGCTATTAA GGCAAGTGGG TTAAGGTGCT
          AAGGGCAATG CAGACTATAG AACTACTCCC TATGAAAAGC CAACTCTTCC
          CTCAGCGTGA CATGTCAGCA AGTTCCAGTT GGAATGTTTC ATGGCAAGCC
          TTTTGCCACA CGTTACTTTC CAGCTTTGTG AACTCAGGGC ATTTTCTTGG
          GAGGGTGCTC CTTGTTTAGA AGTGGCAGAG CACTTGTAGA AGCCTCGGGT
          GACAGCATGG GTGAAATGCA CTGGGTTCAA GTCTTCANGT TAATCCAGGG
          GCAGCAGTTG GAGCACCTGT TGTCTTTGCC ATGTGAATGA ACTTGGGCAG
          CAAAGCCTTC ATGACCCAGT GTCCCATCAA CATCGCACTA AGGATCACCT
          CCTAGTTACC AGACATCCTG CTTTGTAGAA GAGTGTAAGT TGTGTGGCAG
          TGGGGTTCTG AACACACTAG TAGGTTTGTC TGCTGCCGTG ACATGGGGCA
          CAAGGTTCAG TGGAGAGGCC TTCTGAACAC TTTAATACTG CTCAAGTATT
          TGAGTGTCTT CATTGGCTGT GAAACTTCCA GGCCAGACTC AGAAGAGACA
          CGGTCCAGCG ACCCACCTTG GCTGCTGCAG CAACTCATGG CTTTCACACC
          TGTTCACACA TAACTCTCTT TGGAAGATGT GCAGGAGGGT TTGGTATTGC
          TTCTTACATT TTTTAAGAAG CATTTAAAGG TAGATGCCTT TTCTTGATTC
          ATGTGCTTTC TTAGAACAAA AGTAATCACA CTGCAGCTGG GTAAAAAAAA
          TTGCCCCTCC CTGAAGGTGT TCTCTTGCCC CCACCTGGCC TGCACTTCAA
          ATTGAACTGA TAATCCAGTA GGAACCTGAG ATCTAGCCTA CTGCCTGCTG
          ATGAGTAGGA ACTATGCCAA GCTCCATCAA ATATTCCTTC CTTGGTGTTA
          AACAGGTGCT CTCCGAGTGG TGAGCATTCT CCTCTCCTGC CCCCTTTCTC
          ATGCTCAGTG GTGGGACGTG AGCACCCGGC TCCAGCCGTG CAGAGGGAGG
          GTACCTGGGG GTCCTTGGCC CTCTTCCCAT GGTCCAGCGT CTCCATGCAG
          TGACTCTNCC GCAGCTGGTG CCATAGCAAA TGATGAGGGG CTGGTCTGGC
          TGGCCTTGGC CTGTGGAGAT CAGACTCTAG GGTGTGGGTA GTATCAGAGG
          CCTCCCTGCC TTGAGTAAGT CATTTTCCTG CATGCTCCCT GGCGCCTAGT
          GATTGTGCCA AGGCTCTGGC TTGTACCTTC CACAATCCAT GGGATTCCAG
          GGTGGGCAGG CAGCACCCTC AGCTCATCTA CACTTTCCCT CCCCCAGAGA
          ACCTGCCCAG CAAGGAAGAG AGTGATTTAT TTCAACTCTG TCTTGTTCCC
          ATGATCAAGG ATAGAAGAGA GGAGGGTGTC ACTTTGCTTT TATAGGATTC
          AGTGTGGATG TGGTAACCTA GTATTGGGGG ATGGGGCCAA GGAATCCTTG
          CCTCTCATAT TTGTGACAAA AGAATTTGAA TGAGTTGATT TCTATGTATT
          TCCATTATCT CCATGTTTTC TAAAGTCTTA TCACATTTTT CTCTTTTCTA
          TTCTTCCCAT AGGATATCAA TGGCAAGCTG TTTCTTCCCA AATATGCCCT
          CTCCCAGGAT GTTTGTACAT ATGGAGACTT CATCTACAGG ACTGTAGAAA
          TACCAGGGTG CCCACACCAT GTCACTCCGT GAGTCGGGGA CGACGGTGCT
          GGGGTTCGCC CTAAGACCAC CTGTGCGCCT CCGTGTGCCC CTTGCTCGCA
          GAATGGTGCA GCTCCCAGCT GGCACATTGA GGAACGGAGG CCAGATTGGC
          AAAGTAACTT TTTAGGGCCT CAGTGGAAGT CCCAGCGGGG GTCTCTGTCT
          CTTTAAACCA CACAACCCCA GCTGCTTAGG AACTTCCCAT CTGGAGAGCT
          GAGTGAGGAG CTCTGACGGC TTGCCTGCTC CTCGCCAGAT GACCTCCCTT
          GCCACTTCAC GTCCGCCTTT GGAGCGGGCG TAGATAGAAA GTTTTCAGTA
          TTCATGTGCC TGAATGTCTG TAATAATATT GTGCTTTAAA GATGCCTTCC
          TGTATTTGTT CTTGATAGAA ACATATTTGT GTGTTTCTCC ATTCAATGGG
          GAAATTGTTT TTATGCAATT ACTTGTTCTT TGATGAAAAA GTAATAAACC
          TTTGGGGAGA TAAACTAATT AACAGTCATT ATTTAGACAC AAGGTATTCA
          TTGTGACTTT ATTGTTTTCA AAGAGTTTTT GAAAGCATAC TCTGCTGAGA
          ATTTACAGAG CACTTTCTTC AGAAGCTTAT GACTTACAGG TAACCTGGAG
          AATTTGATTT GATATAAAAT AGAATGTTCT TTCTGGAAAA GATCAGCTGG
          AGTGAATTTT AAGTATTTAA GACCAAGGGT GGGATGAATC AGAAGCATCA
          ACCTGAAAAT ATCTTTAAGC TCAAAAGAAG CATCTATAGA AACACTAACC
          TTTCTTCTGA ATTAGCAGAA AATATTTACC TTATATTTTC TTAGATTGTT
          CATTTTCTTC ATGATAAGTG CTGCGGTGCT GATGACAAGG AGGCCTGCTT
          TGCTGTGGAG GTACTGGAGT TGCCTTCGTT TTAATATGTT TGAGTTTTAT
          TTTTGTGTGT TTGGGCAGGT AAGGGGTTAG GGATTTATAT ATTGAAGGCT
          TGTGGGACAG GCATCTTATT CTATACACAA TTAGTTGCTT ATAGAATGCT
          TACACAGTTC TTGGTTTTTA TCTTTAACTG CCTTGTGGCA TATTGTTTAT
          AATGCCTATT TGATTTCCAG ATTTATGATG TTTATGAACA TAGGAGTATT
          TAAAAGGCAT GAAGTCTTTT GCTCATGAGA ATAAAACATT AATTTATTTA
          AACATTTTCT TGAAAAGTGT TGATCTATGA TTTAATTTTA TAATTTTATA
          GGTTAGTGGA GAAATTTACA TTTAAATGTC TGATTCATTT AATATTCCCT
          TCAATGGCAT AGTAGTAATT TCTTTATTCT TTTGGTGGCA ATGGATGCCA
          GTGAATTTCC TTCCAGGGTT TCTGGTGGTA AATTGGAATT AAAGGATCTG
          ATGTATGTGA AACTTTGTAA TCAACATGGC TATATAACCA CTAACTTTTT
          ATTCTAATAA TAATGGCATA AATCTCCTGA AATGCTCACC TTTACACCTC
          GCTTTATCAC TTTGAATTGT ATGGAATAAA CCTAACCCTT CTTCATGCTT
          CTGCTTTCTT TTACCAGTTC TCTTCAGTTC CTTTTAATTG CTTTCATATG
          ACGTAGTTTC TTTCTTTGCA ACCAGCTTGT CACTTTTTCA GTAGCTTATA
          ACTTTTAGCA TCTGTTGCTT TAAATGCATT GTGTCCAGAA TTGAATGTAC
          TCCTTTAGTT CTGATCTAGC TATCAAATAA GATAGCAAGG TCATCACCTC
          TTGTTAGGAC ACTGCATTTC TGTTACTGCA AGCACTAAGT ACTAGCTTTG
          ATCAGTTACT GATTTAAGAG TAAGGAATTG TTTCAGAGAC ATGATGAGAA
          ATGGACTAAG AAACATAGCT GTCAGTTCCT TTGCTAACAC TTGCAAGTCT
          GTATTTCCAA GTTAAACATC ATCTGTTAAT TTATTTTCAG TTTGTTCACT
          AGGGAATTTG GCATTTNTCT TTATAAAACA TTCTGGCTAT CAGAGAGGTA
          TAAGCTAATC CAGGTGAGTC CTTTGACTAC AACGCGGACC TGGAGGCAGC
          TGCCCCCTGC CACTCCTGTA ACCTGCTCGA CGACTCCTCC CTGCCTTTCT
          TCATCCTCGC CAGCGTCCTG GGCATCCTGG CGAGCGGAGC TGTCCTCTTC
          GCCCTTCTCC GACCTCTCTT CCACTGGCAA CTCTGCCCTG GCAGGCCTAT
          CCTGGCACAG CTGGCTGTGG GCAGTGCCCT CTTCAGCATC GTGGTGCCCA
          TCCTGGCACC AGGGCTAAGC AGTGCCCACA GCATCATCCT GTGCGGCTTG
          GGCTACTGGG TCTGGTATGG CTCAGCCTTT GCCCAGGCTC TGCTGATTGG
          GTGCCGTGCC TGTCTGGGCC CCAAACTTGG AGCAGGCCAG TCTCCCGTCC
          TCACCCTGGG ACTCACTGTG GGAATCTGGG TGGCAGCTGC CCTGTTGGGA
          TTGCCAATCA CCCTGGCCAG TGATACTTCC CGTGGCCTCT GCACCCTGGC
          ATCCAGCAGA GGCCTGGGAG CTTTGCAGTC CACACATGCT GTGGCCTGCT
          TTGTTGTCTT TATCTTGTGG CCATTGGGCT TGATGGGAGC CAAGGGCCTG
          AGGAAAGCCC TGGGTTGGGG GCCAGGCCCC TGGGTTGACA TTCTGTGGGT
          CTGGTTCATT TTTTGGTGGC CTCATGGGAT ATTCCTAGGA TTGGACACCC
          TAGTGAGGTT CAGGATTATC TTGTTGCCAA CATGCCTGGT CCAGAAGGTT
          TTGGACCTGC TGCTGCACCT CGCAGAAGCC CTGGCAATAT TGCACTGCGT
          GGCTACGCCC CTGCTCTTGG CCTTGTTCTG CCACCAGGCC ACCCGCTCTT
          CCCTGCCCTC CCTGCCCCTC GCGGAGGAGA GGAAGTCATT CTGGTGAAGG
          TACCTGGGTA TAATTCGCTA AAGGTCCCCA TGGTCCCCAT GACCCTCTGG
          ACAAATAGAC ACTCCTCAGT CTCATATGCA AGGCTCTCCT TGACCCAAAC
          CTGTTAATCC TCCAGTTTGA ATCTTACACC TTTACATTGA ATAGTAAGTT
          TCAGGAACTT TGCTACTTCC TCTTCCCTCA ATTTTCTTCA TGTTTCCAGC
          TCTTTCCTCT CTCTGGAGTT CCACCCCTCC CTCTTGTCTG TCCTGTAGCT
          CCTACTTGAG ATTTCAATTC TGTGCTGTGA GCTGCATGTG ACCAGTACCA
          TATGGAGAAA GCACAAAGAA GGGCATAACC CAGCCTCACT GAATGTTTTT
          TGATTGAGCA AAGGTAATAA TTTTCAATTT AAAGAAGCAT GTGTGACTAA
          GCAATACGTG AGACAGGTAC TCATTCTTTT TCTGATATTT GTTAGTAATA
          TACAATTATA TTATTCTTTA CCTTCAGTCT TAATGTTTAT TTCGCATTTT
          CTGTAAGGTC CTCATTGAAT CATGAATTCT GATCCTCACC TGTTACTCTG
          TGTTAACCCC AGCCCCACAA ATAACACAAA CTTTAATTTC ACTGCTTTCC
          TTTTTAAATG ACAAGCTACC AACAACGGTC ATTATTCATA TTTATTACCA
          CATGTAGGCC ACACATTTCT GTCCTGTGGG GCAAATGTAG TGAACGTCTT
          CATGAAATAG AGCAGCAGGA CTGAGTGTGA AATAAATGGG GTCTGAATGA
          TCTCGATTTG GGAAGTGGAC CTGGCCTGTA CTCTCATGTA AAGACTGATC
          TGCTTCTTGG GCCCCATGCT TCCAGGGGTG GCCAGGGTCG GTTCAGACTT
          TCATGGGCCT AGTGACGTTC TGTTAGCCAT TGATGTTCTC TTACCTCAGT
          GTACAAGGCC TCGTCAGAGA TGACACTTTA CCAGAAAAAG CATGATATTA
          AACTCCTCAG ACCTCTCATT CTACCTCTGA CTCAGGTAAG CCAAAACCTT
          TCCCTCTACT TCACCCAATT GCCTTCTCTG TGTTTCCCAT GCCCCAGGCC
          CCTAAAAAGG CAGGCGGTGG TGACACAGTG GCTTTCAGTA ATGGAGTAAC
          AGAAATGTCC TGCTAACGTA TGCCCCCACT GTGTATCCTG TGAAACAGGC
          TCCGATCTTC ATCTCCTTCT TCATTGCCTT GAGAGAGATG GCCAACCTTC
          CTGTGCCCAG CCTGCAGACA GGCGGCCTTT GGTGGTTCCA GGATCTCACC
          GTGTGTGATC CCACCTACAT CCTGCCGATG GTGGTCACTG CTACGATGTG
          GGGTGTGCTG GAGGTAAGCC CTGGCTGGCC AGGCGCCAGG CCCATAGTGA
          CCAGGTGTAG GGAAGAAAGC AGTTGTGGAC CATGGTGATC CTTCACTCCC
          TGGTGGGTGA GAGGCAGTTT CACTAAATGG CACGTGTCAC TTTCACTGGG
          CCAGGGTTGA TGGGACTGGG GTCACTCATT GTCTGCCTGC CTCGGGAGCT
          GTTTAGACAT ACTTTGTGAA TCCCTTCGAT GCAAGTCTGC GGTTAGAAGC
          AGTGCTTGTA AGTGGCTCAG GGCTGGGGAA GAAACGCTAC TGGCGCTCTC
          TGGCCCACCC CCGCGGTGCA CAAAGGAGTG GTTCTGTGCA GCTACACAGT
          CATTCCATCT CTTCATCCCG CGTCAGCACC CAGTCTCTCT GCCACTTGAC
          TGCATTGGAA ATTGAGTGAG ACAGCTAAAA TCTACCCATA ACATTCTCAT
          CATCTCCTCT TGTCTCTCAC ATGGTTGCTT ANGAGTAATT TTGTAGTGAA
          AACCTCAGTG TTTATGCCTT ATTATTTCAG GCTACTTTTC TTAAATGTGT
          ATTTCAAGCA GATTATAAGT GATATTTAAA CTTATCAGAC TTTATTAAAT
          TTTTCAAACA TGAAAATCAA ACCATATTAG TATCGGAGGA TGTATGCCAT
          TTCGTAATAC TGAGACTTAC CAGTGGGATT TTTCTTCTTG TACATAAATT
          GGTATTGATG ATTATCAGCG ATTTTGATAC TTAGCCTAAT TAAGCATTGC
          ATTTGTCCTC ACTAAATTGC CAAGAACAAA TTTATCATTA ATTTTGATGA
          TATTTCAGTT TGCCGTCTGT TTAT
Lepus_002 ---------- ---------- ---------- ---------- ----------
          ---------- ---------- ---------- ---------- ----------
          ---------- ---------- ---------- ---------- ----------
          ---------- ---------- ---------- ---------- ----------
          ---------- ---------- ---------- ---------- ----------
          ---------- ---------- ---------- ---------- ----------
          ---------- ---------- ---------- ---------- ----------
          ---------- ---------- ---------- ---------- ----------
          ---------- ---------- ---------- ---------- ----------
          ---------- ---------- ---------- ---------- ----------
          ---------- ---------- ---------- -ATCGCACTA AGGATCACCT
          CCTAGTTACC AGACATCCTG CTTTGTAGAA GAGTGTAAGT TGTGTGGCAG
          TGGGGTTCTG AACACACTAG TAGGTTTGTC TGCTGCCGTG ACATGGGGCA
          CAAGGTTCAG TGGAGAGGCC TTCTGAACAC TTTAATACTG CTCAAGTATT
          TGAGTGTCTT CATTGGCTGT GAAACTTCCA GGCCAGACTC AGAAGAGACA
          CGGTCCAGCG ACCCACCTTG GCTGCTGCAG CAACTCATGG CTTTCACACC
          TGTTCACACA TAACTCTCTT TGGAAGATGT GCAGGAGGGT TTGGTATTGC
          TTCTTACATT TTTTAAGAAG CATTTAAAGG TAGATGCCTT TTCTTGATTC
          ATGTGCTTTC TTAGAACAAA AGTAATCACA CTGCAGCTGG GTAAAAAAAA
          TTGCCCCTCC CTGAAGGTGT TCTCTTGCCC CCACCTGGCC TGCACTTCAA
          ATTGAACTGA TAATCCAGTA GGAACCTGAG ATCTAGCCTA CTGCCTGCTG
          ATGAGTAGGA ACTATGCCAA GCTCCATCAA ATATTCCTTC CTTGGTGTTA
          AACAGGTGCT CTCCGAGTGG TGAGCATTCT CCTCTCCTGC CCCCTTTCTC
          ATGCTCAGTG GTGGGACGTG AGCACCCGGC TCCAGCCGTG CAGAGGGAGG
          GTACCTGGGG GTCCTTGGCC CTCTTCCCAT GGTCCAGCGT CTCCATGCAG
          TGACTCTNCC GCAGCTGGTG CCATAGCAAA TGATGAGGGG CTGGTCTGGC
          TGGCCTTGGC CTGTGGAGAT CAGACTCTAG GGTGTGGGTA GTATCAGAGG
          CCTCCCTGCC TTGAGTAAGT CATTTTCCTG CATGCTCCCT GGCGCCTAGT
          GATTGTGCCA AGGCTCTGGC TTGTACCTTC CACAATCCAT GGGATTCCAG
          GGTGGGCAGG CAGCACCCTC AGCTCATCTA CACTTTCCCT CCCCCAGAGA
          ACCTGCCCAG CAAGGAAGAG AGTGATTTAT TTCAACTCTG TCTTGTTCCC
          ATGATCAAGG ATAGAAGAGA GGAGGGTGTC ACTTTGCTTT TATAGGATTC
          AGTGTGGATG TGGTAACCTA GTATTGGGGG ATGGGGCCAA GGAATCCTTG
          CCTCTCATAT TTGTGACAAA AGAATTTGAA TGAGTTGATT TCTATGTATT
          TCCATTATCT CCATGTTTTC TAAAGTCTTA TCACATTTTT CTCTTTTCTA
          TTCTTCCCAT AGGATATCAA TGGCAAGCTG TTTCTTCCCA AATATGCCCT
          CTCCCAGGAT GTTTGTACAT ATGGAGACTT CATCTACAGG ACTGTAGAAA
          TACCAGGGTG CCCACACCAT GTCACTCCGT GAGTCGGGGA CGACGGTGCT
          GGGGTTCGCC CTAAGACCAC CTGTGCGCCT CCGTGTGCCC CTTGCTCGCA
          GAATGGTGCA GCTCCCAGCT GGCACATTGA GGAACGGAGG CCAGATTGGC
          AAAGTAACTT TTTAGGGCCT CAGTGGAAGT CCCAGCGGGG GTCTCTGTCT
          CTTTAAACCA CACAACCCCA GCTGCTTAGG AACTTCCCAT CTGGAGAGCT
          GAGTGAGGAG CTCTGACGGC TTGCCTGCTC CTCGCCAGAT GACCTCCCTT
          GCCACTTCAC GTCCGCCTTT GGAGCGGGCG TAGATAGAAA GTTTTCAGTA
          TTCATGTGCC TGAATGTCTG TAATAATATT GTGCTTTAAA GATGCCTTCC
          TGTATTTGTT CTTGATAGAA ACATATTTGT GTGTTTCTCC ATTCAATGGG
          GAAATTGTTT TTATGCAATT ACTTGTTCTT TGATGAAAAA GTAATAAACC
          TTTGGGGAGA TAAACTAATT AACAGTCATT ATTTAGACAC AAGGTATTCA
          TTGTGACTTT ATTGTTTTCA AAGAGTTTTT GAAAGCATAC TCTGCTGAGA
          ATTTACAGAG CACTTTCTTC AGAAGCTTAT GACTTACAGG TAACCTGGAG
          AATTTGATTT GATATAAAAT AGAATGTTCT TTCTGGAAAA GATCAGCTGG
          AGTGAATTTT AAGTATTTAA GACCAAGGGT GGGATGAATC AGAAGCATCA
          ACCTGAAAAT ATCTTTAAGC TCAAAAGAAG CATCTATAGA AACACTAACC
          TTTCTTCTGA ATTAGCAGAA AATATTTACC TTATATTTTC TTAGATTGTT
          CATTTTCTTC ATGATAAGTG CTGCGGTGCT GATGACAAGG AGGCCTGCTT
          TGCTGTGGAG GTACTGGAGT TGCCTTCGTT TTAATATGTT TGAGTTTTAT
          TTTTATGTGT TTGGGCAGGT AAGGGGTTAG GGATTTATAT ATTGAAGGCT
          TGTGGGACAG GCATCTTATT CTACACACAA TTAGTTGCTT ATAGAATGCT
          TACACAGTTC TTGGTTTTTA TCTTTAACTG CCTTGTGGCA TATTGTTTAT
          AATGCCTATT TAATTTCCAG ATTTATGATG TTTATGAACA TAGGAGTATT
          TAAAAGGCAT GAAGTCTTTT GCTCATGAGA ATAAAACATT AATTTATTTA
          AACATTTTCT TGAAAAGTGT TGATCTATGA TTTAATTTTA TAATTTTATA
          GGTTAGTGGA GAAATTTACA TTTAAATGTC TGATTCATTT AATATTCCCT
          TCAATGGCAT AGTAGTAATT TCTTTATTCT TTTGGTGGCA ATGGATGCCA
          GTGAATTTCC TTCCAGGGTT TCTGGTGGTA AATTGGAATT AAAGGATCTG
          ATGTATGTGA AACTTTGTAA TCAACATGGC TATATAACCA CTAACTTTTT
          ATTCTAATAA TAATGGCATA AATCTCCTGA AATGCTCACC TTTACACCTC
          GCTTTATCAC TTTGAATTGT ATGGAATAAA CCTAACCCTT CTTCATGCTT
          CTGCTTTCTT TTACCAGTTC TCTTCAGTTC CTTTTAATTG CTTTCATATG
          ACGTAGTTTC TTTCTTTGCA ACCAGCTTGT CACTTTTTCA GTAGCTTATA
          ACTTTTAGCA TCTGTTGCTT TAAATGCATT GTGTCCAGAA TTGAATGTAC
          TCCTTTAGTT CTGATCTAGC TATCAAATAA GATAGCAAGG TCATCACCTC
          TTGTTAGGAC ACTGCATTTC TGTTACTGCA AGCACTAAGT ACTAGCTTTG
          ATCAGTTACT GATTTAAGAG TAAGGAATTG TTTCAGAGAC ATGATGAGAA
          ATGGACTAAG AAACATAGCT GTCAGTTCCT TTGCTAACAC TTGCAAGTCT
          GTATTTCCAA GTTAAACATC ATCTGTTAAT TTATTTTCAG TTTGTTCACT
          AGGGAATTTG GCATTTCTCT TTATAAAACA TTCTGGCTAT CAGAGAGGTA
          TAAGCTAATC CAGGTGAGTC CTTTGACTAC AACGCGGACC TGGAGGCAGC
          TGCCCCCTGC CACTCCTGTA ACCTGCTCGA CGACTCCTCC CTGCCTTTCT
          TCATCCTCGC CAGCGTCCTG GGCATCCTGG CGAGCGGAGC TGTCCTCTTC
          GCCCTTCTCC GACCTCTCTT CCACTGGCAA CTCTGCCCTG GCAGGCCTAT
          CCTGGCACAG CTGGCTGTGG GCAGTGCCCT CTTCAGCATC GTGGTGCCCA
          TCCTGGCACC AGGGCTAAGC AGTGCCCACA GCATCATCCT GTGCGGCTTG
          GGCTACTGGG TCTGGTATGG CTCAGCCTTT GCCCAGGCTC TGCTGATTGG
          GTGCCGTGCC TGTCTGGGCC CCAAACTTGG AGCAGGCCAG TCTCCCGTCC
          TCACCCTGGG ACTCACTGTG GGAATCTGGG TGGCAGCTGC CCTGTTGGGA
          TTGCCAATCA CCCTGGCCAG TGATACTTCC CGTGGCCTCT GCACCCTGGC
          ATCCAGCAGA GGCCTGGGAG CTTTGCAGTC CACACATGCT GTGGCCTGCT
          TTGTTGTCTT TATCTTGTGG CCATTGGGCT TGATGGGAGC CAAGGGCCTG
          AGGAAAGCCC TGGGTTGGGG GCCAGGCCCC TGGGTTGACA TTCTGTGGGT
          CTGGTTCATT TTTTGGTGGC CTCATGGGAT ATTCCTAGGA TTGGACACCC
          TAGTGAGGTT CAGGATTATC TTGTTGCCAA CATGCCTGGT CCAGAAGGTT
          TTGGACCTGC TGCTGCACCT CGCAGAAGCC CTGGCAATAT TGCACTGCGT
          GGCTACGCCC CTGCTCTTGG CCTTGTTCTG CCACCAGGCC ACCCGCTCTT
          CCCTGCCCTC CCTGCCCCTC GCGGAGGAGA GGAAGTCATT CTGGTGAAGG
          TACCTGGGTA TAATTCGCTA AAGGTCCCCA TGGTCCCCAT GACCCTCTGG
          ACAAATAGAC ACTCCTCAGT CTCATATGCA AGGCTCTCCT TGACCCAAAC
          CTGTTAATCC TCCAGTTTGA ATCTTACACC TTTACATTGA ATAGTAAGTT
          TCAGGAACTT TGCTACTTCC TCTTCCCTCA ATTTTCTTCA TGTTTCCAGC
          TCTTTCCTCT CTCTGGAGTT CCACCCCTCC CTCTTGTCTG TCCTGTAGCT
          CCTACTTGAG ATTTCAATTC TGTGCTGTGA GCTGCATGTG ACCAGTACCA
          TATGGAGAAA GCACAAAGAA GGGCATAACC CAGCCTCACT GAATGTTTTT
          TGATTGAGCA AAGGTAATAA TTTTCAATTT AAAGAAGCAT GTGTGACTAA
          GCAATACGTG AGACAGGTAC TCATTCTTTT TCTGATATTT GTTAGTAATA
          TACAATTATA TTATTCTTTA CCTTCAGTCT TAATGTTTAT TTCGCATTTT
          CTGTAAGGTC CTCATTGAAT CATGAATTCT GATCCTCACC TGTTACTCTG
          TGTTAACCCC AGCCCCACAA ATAACACAAA CTTTAATTTC ACTGCTTTCC
          TTTTTAAATG ACAAGCTACC AACAATGGTC ATTATTCATA TTTATTACCA
          CATGTAGGCC ACACATTTCT GTCCTGTGGG GCAAATGTAG TGAACGTCTT
          CATGAAATAG AGCAGCAGGA CTGAGTGTGA AATAAATGGG GTCTGAATGA
          TCTCGATTTG GGAAGTGGAC CTGGCCTGTA CTCTCATGTA AAGACTGATC
          TGCTTCTTGG GCCCCATGCT TCCAGGGGTG GCCAGGGTCG GTTCAGACTT
          TCATGGGCCT AGTGACGTTC TGTTAGCCAT TGATGTTCTC TTACCTCAGT
          GTACAAGGCC TCGTCAGAGA TGACACTTTA CCAGAAAAAG CATGATATTA
          AACTCCTCAG ACCTCTCATT CTACCTCTGA CTCAGGTAAG CCAAAACCTT
          TCCCTCTACT TCACCCAATT GCCTTCTCTG TGTTTCCCAT GCCCCAGGCC
          CCTAAAAAGG CAGGCGGTGG TGACACAGTG GCTTTCAGTA ATGGAGTAAC
          AGAAATGTCC TGCTAACGTA TGCCCCCACT GTGTATCCTG TGAAACAGGC
          TCCGATCTTC ATCTCCTTCT TCATTGCCTT GAGAGAGATG GCCAACCTTC
          CTGTGCCCAG CCTGCAGACA GGCGGCCTTT GGTGGTTCCA GGATCTCACC
          GTGTGTGATC CCACCTACAT CCTGCCGATG GTGGTCACTG CTACGATGTG
          GGGTGTGCTG GAGGTAAGCC CTGGCTGGCC AGGCGCCAGG CCCATAGTGA
          CCAGGTGTAG GGAAGAAAGC AGTTGTGGAC CATGGTGATC CTTCACTCCC
          TGGTGGGTGA GAGGCAGTTT CACTAAATGG CACGTGTCAC TTTCACTGGG
          CCAGGGTTGA TGGGACTGGG GTCACTCATT GTCTGCCTGC CTCGGGAGCT
          GTTTAGACAT ACTTTGTGAA TCCCTTCGAT GCAAGTCTGC GGTTAGAAGC
          AGTGCTTGTA AGTGGCTCAG GGCTGGGGAA GAAACGCTAC TGGCGCTCTC
          TGGCCCACCC CCGCGGTGCA CAAAGGAGTG GTTCTGTGCA GCTACACAGT
          CATTCCATCT CTTCATCCCA CGTCAGCACC CAGTCTCTCT GCCACTTGAC
          TGCATTGGAA ATTGAGTGAG ACAGCTAAAA TCTACCCATA ACATTCTCAT
          CATCTCCTCT TGTCTCTCAC ATGGTT---- ---------- ----------
          ---------- ---------- ---------- ---------- ----------
          ---------- ---------- ---------- ---------- ----------
          ---------- ---------- ---------- ---------- ----------
          ---------- ---------- ---------- ---------- ----------
          ---------- ---------- ---------- ---------- ----------
          ---------- ---------- ---------- ---------- ----------
          ---------- ---------- ----
Lepus_003 CTCACAAACT CCAGAAGTGT GTTCACCAGG GCCGGTGGCT AGAGTTCAAG
          GTTTACAGTG AAAACCCAAA CTCAGACTGA TTCTGGCACA GGCTCCCCTG
          TCATCTGAGC AACTTAATGG GGTGCTTTCT TCCTGTTCCT CTAGCCTCTA
          TGCCAGGACT CCTTGGAAAT AAGCTATTAA GGCAAGTGGG TTAAGGTGCT
          AAGGGCAATG CAGACTATAG AACTACTCCC TATGAAAAGC CAACTCTTCC
          CTCAGCGTGA CATGTCAGCA AGTTCCAGTT GGAATGTTTC ATGGCAAGCC
          TTTTGCCACA CGTTACTTTC CAGCTTTGTG AACTCAGGGC ATTTTCTTGG
          GAGGGTGCTC CTTGTTTAGA AGTGGCAGAG CACTTGTAGA AGCCTCGGGT
          GACAGCATGG GTGAAATGCA CTGGGTTCAA GTCTTCANGT TAATCCAGGG
          GCAGCAGTTG GAGCACCTGT TGTCTTTGCC ATGTGAATGA ACTTGGGCAG
          CAAAGCCTTC ATGACCCAGT GTCCCATCAA CATCGCACTA AGGATCACCT
          CCTAGTTACA AGACATCCTG CTTTGTAGAA GAGTGTAAGT TGTGTGGCAG
          TGGGGTTCTG AACACACTAG TAGGTTTGTC TGCTGCCGTG ACATGGGGCA
          CAAGGTTCAA TGGAGAGGCC TTCTGAACAC TTTAATACTG CTCAAGTATT
          TGAGTGTCTT CATTGGCTGT GAAACTTCCA GGCCAGACTC AGAAGAGACA
          CGGTCCAGCG ACCCACCTTG GCTGCTGCAG CAACTCATGG CTTTCACACC
          TGTTCACACA TAACTCTCTT TGGAAGATGT GCAGGAGGGT TTGGTATTGC
          TTCTTACATT TTTTAAGAAG CATTTAAAGG TAGATGCCTT TTCTTGATTC
          ATGTGCTTTC TTAGAACAAA AGTAATCACA CTGCAGCTGG GTAAAAAAAA
          TTGCCCCTCC CTGAAGGTGT TCTCTTGCCC CCACCTGGCC TGCACTTCAA
          ATTGAACTGA TAATCCAGTA GGAACCTGAG ATCTAGCCTA CTGCCTGCTG
          ATGAGTAGGA ACTATGCCAA GCTCCATCAA ATATTCCTTC CTTGGTGTTA
          AACAGGTGCT CTCCGAGTGG TGAGCATTCT CCTCTCCTGC CCCCTTTCTC
          ATGCTCAGTG GTGGGACGTG AGCACACGGC TCCAGCCGTG CAGAGGGAGG
          GTACCTGGGG GTCCTTGGCC CTCTTCCCAT GGTCCAGCGT CTCCATGCAG
          TGACTCTNCC GCAGCTGGTG CCATAGCAAA TGATGAGGGG CTGGTCTGGC
          TGGCCTTGGC CTGTGGAGAT CAGACTCTAG GGTGTGGGTA GTATCAGAGG
          CCTCCCTGCC TTGAGTAAGT CATTTTCCTG CATGCTCCCT GGCGCCTAGT
          GATTGTGCCA AGGCTCTGGC TTGTACCTTC CACAATCCAT GGGATCCCAG
          GGTGGGCAGG CAGCACCCTC AGCTCATCTA CACTTTCCCT CCCCCAGAGA
          ACCTGCCCAG CAAGGAAGAG AGTGATTTAT TTCAACTCTG TCTTGTTCCC
          ATGATCAAGG ATAGAAGAGA GGAGGGTGTC ACTTTGCCTT TATAGGATTC
          AGTGTGGATG TGGTAACCTA GTATTGGGGG ATGGGGCCAA GGAATCCTTG
          CCTCTCATAT TTGTGACAAA AGAATTTGAA TGAGTTGATT TCTATGTATT
          TCCATTATCT CCATGTTTTC TAAAGTCTTA TCACATTTTT CTCTTTTCTA
          TTCTTCCCAT AGGATATCAA TGGCAAGCTG TTTCTTCCCA AATATGCCCT
          CTCCCAGGAT GTTTGTACAT ATGGAGACTT CATCTACAGG ACTGTAGAAA
          TACCAGGGTG CCCACACCAT GTCACTCCGT GAGTCGGGGA CGACGGTGCT
          GGGGTTCGCC CTAAGACCAC CTGTGCGCCT CCGTGTGCCC CTTGCTCGCA
          GAATGGTGCA GCTCCCAGCT GGCACATTGA GGAACGGAGG CCAGATTGGC
          AAAGTAACTT TTTAGGGCCT CAATGGAAGT CCCAGCGGGG GTCTCTGTCT
          CTTTAAACCA CACAACCCCA GCTGCTTAGG AACTTCCCAT CTGGAGAGCT
          GAGTGAGGAG CTCTGACGGC TTGCCTGCTC CTCGCCAGAT GACCTCCCTT
          GCCACTTCAC GTCCGCCTTT GGAGCGGGCG TAGATAGAAA GTTTTCAGTA
          TTCATGTGCC TGAATGTCTG TAATAATATT GTGCTTTAAA GATGCCTTCC
          TGTATTTGTT CTTGATAGAA ACATATTTGT GTGTTTCTCC ATTCAATGGG
          GAAATTGTTT TTATGCAATT ACTTGTTCTT TGATGAAAAA GTAATAAACC
          TTTGGGGAGA TAAACTAATT AACAGTCATT ATTTAGACAC AAGGTATTCA
          TTGTGACTTT ATTGTTTTCA AAGAGTTTTT GAAAGCATAC TCTGCTGAGA
          ATTTACAGAG CACTTTCTTC AGAAGCTTAT GACTTACAGG TAACCTGGAG
          AATTTGATTT GATATAAAAT AGAATGTTCT TTCTGGAAAA GATCAGCTGG
          AGTGAATTTT AAGTATTTAA GACCAAGGGT GGGATGAATC AGAAGCATCA
          ACCTGAAAAT ATCTTTAAGC TCAAAAGAAG CATCTATAGA AACACTAACC
          TTTCTTCTGA ATTAGCAGAA AATATTTACC TTATATTTTC TTAGATTGTT
          CATTTTCTTC ATGATAAGTG CTGCGGTGCT GATGACAAGG AGGCCTGCTT
          TGCTGTGGAG GTACTGGAGT TGCCTTCGTT TTAATATGTT TGAGTTTTAT
          TTTTATGTGT TTGGGCAGGT NAGGGGTTAG GGATTTATAT ATTGAAGGCT
          TGTGGGACAG GCATCTTATT CTACACACAA TTAGTTGCTT ATAGAATGCT
          TACACAGTTC TTGGTTTTTA TCTTTAACTG CCTTGTGGCA TATTGTTTAT
          AATGCCTATT TAATTTCCAG ATTTATGATG TTTATGAACA TAGGAGTATT
          TAAAAGGCAT GAAGTCTTTT GCTCATGAGA ATAAAACATT AATTTATTTA
          AACATTTTCT TGAAAAGTGT TGATCTATGA TTTAATTTTA TAATTTTATA
          GGTTAGTGGA GAAATTTACA TTTAAATGTC TGATTCATTT AATATTCCCT
          TCAATGGCAT AGTAGTAATT TCTTTATTCT TTTGGTGGCA ATGGATGCCA
          GTGAATTTCC TTCCAGGGTT TCTGGTGGTA AATTGGAATT AAAGGATCTG
          ATGTATGTGA AACTTTGTAA TCAACATGGC TATATAACCA CTAACTTTTT
          ATTCTAATAA TAATGGCATA AATCTCCTGA AATGCTCACC TTTACACCTC
          GTTTTATCTC TTTGAATTGT ATGGAATAAA CCTAACCCCT CTTCATGCTT
          CTGCTTTCTT TTACCAGTTC TCTTCAGTTC CTTTTAATTG CTTTCATATG
          ACGTAGTTTC TTTCTTTGCA ACCAGCTTGT CACTTTTTCA GTAGCTTATA
          ACTTTTAGCA TCTGTTGGTT TAAATGCATT GTGTCCAGAA TTGAATGTAC
          TCCTTTAGTT CTGATCTAGC TATCAAATAA GATAGCAAGG TCATCACCTC
          TTGTTAGGAC ACTGCATTTC TGTTACTGCA AGCACTAAGT ACTAGCTTTG
          ATCAGTTACT GATTTAAGAG TAAGGAATTG TTTCAGAGAC ACGATGAGAA
          ATGGACTAAG AAACATAGCT GTCAGTTCCT TTGCTAACAC TTGCAAGTCT
          GTATTTCCAA GTTAAACATC ATCTGTTAAT TTATTTTCAG TTTGTTCACT
          AGGGAATTTG GCATTTCTCT TTATAAAACA TTCTGGCTAT CAGAGAGGTA
          TAAGCTAATC CAGG------ ---------- ---------- ----------
          ---------- ---------- ---------- ---------- ----------
          ---------- ---------- ---------- ---------- ----------
          ---------- ---------- ---------- ---------- ----------
          ---------- ---------- ---------- ---------- ----------
          ---------- ---------- ---------- ---------- ----------
          ---------- ---------- ---------- ---------- ----------
          ---------- ---------- ---------- ---------- ----------
          ---------- ---------- ---------- ---------- ----------
          ---------- ---------- ---------- ---------- ----------
          ---------- ---------- ---------- ---------- ----------
          ---------- ---------- ---------- ---------- ----------
          ---------- ---------- ---------- ---------- ----------
          ---------- ---------- ---------- ---------- ----------
          ---------- ---------- ---------- ---------- ----------
          ---------- ---------- ---------- ---------- ----------
          ---------- ---------- ---------- ---------- ----------
          ---------- ---------- -----GGAGA GGAAGTCATT CTGGTGAAGG
          TACCTGGGTA TAATTCGCTA AAGGTCCCCA TGTTCCCCAT GACCCTCTGG
          ACAAATAGAC ACTCCTCAGT CTCATATGCA AGGCTCTCCT TGACCCAAAC
          CTGTTAATCC TCCAGTTTGA ATCTTACACC TTTACATTGA ATAGTAAGTT
          TCAGGAACTT TGCTACTTCC TCTTCCCTCA ATTTTCTTCA TGTTTCCAGC
          TCTTTCCTCT CTCTGGAGTT CCACCCCTCC CTCTTGTCTG TCCTGTAGCT
          CCTACTTGAG ATTTCAATTC TGTGCTGTGA GCTGCATGTG ACCAGTACCA
          TATGGAGAAA GCACAAAGAA GGGCATAACC CAGCCTCACT GAATGTTTTT
          TGATTGAGCA AAGGTAATAA TTTTCAATTT AAAGAAGCAT GTGTGACTAA
          GCAATACGTG AGACAGGTAC TCATTCTTTT TCTGATATTT GTTAGTAATA
          TACAATTATA TTATTCTTTA CCTTCAGTCT TAATGTTTAT TTCGCATTTT
          CTGTAAGGTC CTCATTGAAT CATGAATTCT GATCCTCACC TGTTACTCTG
          TGTTAACCCC AGCCCCACAA ATAACACAAA CTTTAATTTC ACTGCTTTCC
          TTTTTAAATG ACAAGCTACC AACAACGGTC ATTATTCATA TTTATTACCA
          CATGTAGGCC ACAGATTTCT GTCCTGTGGG GCAAATGTAG TGAACGTCTT
          CATGAAATAG AGCAGCAGGA CTGAGTGTGA AATAAATGGG GTCTGAATGA
          TCTCGATTTG GGAAGTGGAC CTGGCCTGTA CTCTCATGTA AAGACTGATC
          TGCTTCTTGG GCCCCATGCT TCCAGGGGTG GCCAGGGTCG GTTCAGACTT
          TCATGGGCCT GGTGACGTTC TGTTAGCCAT TGATGTTCTC TTACCTCAGT
          GTACAAGGCC TCGTCAGAGA TGACACTTTA CCAGAAAAAG CATGATATTA
          AACTCCTCAG ACCTCTCATT CTACCTCTGA CTCAGGTAAG CCAAAACCTT
          TCCCTCTACT TCACCCAATT GCCTTCTCTG TGTTTCCCAT GCCCCAGGCC
          CCTAAAAAGG CAGGCGGTGG TGACACAGTG GCTTTCAGTA ATGGAGTAAC
          AGAAATGTCC TGCTAACGTA TGCCCCCACT GTGTATCCTG TGAAACAGGC
          TCCGATCTTC ATCTCCTTCT TCATTGCCTT GAGAGAGATG GCCAACCTTC
          CTGTGCCCAG CCTGCAGACA GGCGGCCTTT GGTGGTTCCA GGATCTCACC
          GTGTGTGATC CCACCTACAT CCTGCCGATG GTGGTCACTG CTACGATGTG
          GGGTGTGCTG GAGGTAAGCC CTGGCTGGCC AGGCGCCAGG CCCATAGTGA
          CCAGGTGTAG GGAAGAAAGC AGTTGTGGAC CATGGTGATC CTTCACTCCC
          TGGTGGGTGA GAGGCAGTTT CACTAAATGG CACGTGTCAC TTTCACTGGG
          CCAGGGTTGA TGGGACTGGG GTCACTCATT GTCTGCCTGC CTCGGGAGCT
          GTTTAGACAT ACTTTGTGAA TCCCTTCGAT GCAAGTCTGC GGTTAGAAGC
          AGTGCTTGTA AGTGGCTCAG GGCTGGGGAA GAAACGCTGC TGGCGCTCTC
          TGGCCCACCC CCGCGGTGCA CAAAGGAGTG GTTCTGTGCA GCTACACAGT
          CATTCCATCT CTTCATCCCG CGTCAGCACC CAGTCTCTCT GCCACTTGAC
          TGCATTGGAA ATTGAGTGAG ACAGCTAAAA TCTACCCATA ACATTCTCAT
          CATCTCCTCT TGTCTCTCAC ATGGTTGCTT ANGAGTAATT TTGTAGTGAA
          AACCTCAGTG TTTATGCCTT ATTATTTCAG GCTACTTTTC TTAAATGTGT
          ATTTCAAGCA GATTATAAGT GATATTTAAA CTTATCAGAC TTTATTAAAT
          TTTTCAAACA TGAAAATCAA ACCATATTAG TATCGGAGGA TGTATGCCAT
          TTCGTAATAC TGAGACTTAC CAGTGGGATT TTTCTTCTTG TACATAAATT
          GGTATTGATG ATTATCAGCG ATTTTGATAC TTAGCCTAAT TAAGCATTGC
          ATTTGTCCTC ACTAAATTGC CAAGAACAAA TTTATCATTA ATTTTGATGA
          TATTTCAGTT TGCCGTCTGT TTAT
Lepus_004 ---------- ---------- ---------- ---------- ----------
          ---------- ---------- ---------- ---------- ----------
          ---------- ---------- ---------- ---------- ----------
          ---------- ---------- ---------- ---------- ----------
          ---------- ---------- ---------- ---------- ----------
          ---------- ---------- ---------- ---------- ----------
          ---------- ---------- ---------- ---------- ----------
          ---------- ---------- ---------- ---------- ----------
          ---------- ---------- ---------- ---------- ----------
          ---------- ---------- ---------- ---------- ----------
          ---------- ---------- ---------- -ATCGCACTA AGGATCACCT
          CCTAGTTACA AGACATCCTG CTTTGTAGAA GAGTGTAAGT TGTGTGGCAG
          TGGGGTTCTG AACACACTAG TAGGTTTGTC TGCTGCCGTG ACATGGGGCA
          CAAGGTTCAA TGGAGAGGCC TTCTGAACAC TTTAATACTG CTCAAGTATT
          TGAGTGTCTT CATTGGCTGT GAAACTTCCA GGCCAGACTC AGAAGAGACA
          CGGTCCAGCG ACCCACCTTG GCTGCTGCAG CAACTCATGG CTTTCACACC
          TGTTCACACA TAACTCTCTT TGGAAGATGT GCAGGAGGGT TTGGTATTGC
          TTCTTACATT TTTTAAGAAG CATTTAAAGG TAGATGCCTT TTCTTGATTC
          ATGTGCTTTC TTAGAACAAA AGTAATCACA CTGCAGCTGG GTAAAAAAAA
          TTGCCCCTCC CTGAAGGTGT TCTCTTGCCC CCACCTGGCC TGCACTTCAA
          ATTGAACTGA TAATCCAGTA GGAACCTGAG ATCTAGCCTA CTGCCTGCTG
          ATGAGTAGGA ACTATGCCAA GCTCCATCAA ATATTCCTTC CTTGGTGTTA
          AACAGGTGCT CTCCGAGTGG TGAGCATTCT CCTCTCCTGC CCCCTTTCTC
          ATGCTCAGTG GTGGGACGTG AGCACACGGC TCCAGCCGTG CAGAGGGAGG
          GTACCTGGGG GTCCTTGGCC CTCTTCCCAT GGTCCAGCGT CTCCATGCAG
          TGACTCTNCC GCAGCTGGTG CCATAGCAAA TGATGAGGGG CTGGTCTGGC
          TGGCCTTGGC CTGTGGAGAT CAGACTCTAG GGTGTGGGTA GTATCAGAGG
          CCTCCCTGCC TTGAGTAAGT CATTTTCCTG CATGCTCCCT GGCGCCTAGT
          GATTGTGCCA AGGCTCTGGC TTGTACCTTC CACAATCCAT GGGATCCCAG
          GGTGGGCAGG CAGCACCCTC AGCTCATCTA CACTTTCCCT CCCCCAGAGA
          ACCTGCCCAG CAAGGAAGAG AGTGATTTAT TTCAACTCTG TCTTGTTCCC
          ATGATCAAGG ATAGAAGAGA GGAGGGTGTC ACTTTGCCTT TATAGGATTC
          AGTGTGGATG TGGTAACCTA GTATTGGGGG ATGGGGCCAA GGAATCCTTG
          CCTCTCATAT TTGTGACAAA AGAATTTGAA TGAGTTGATT TCTATGTATT
          TCCATTATCT CCATGTTTTC TAAAGTCTTA TCACATTTTT CTCTTTTCTA
          TTCTTCCCAT AGGATATCAA TGGCAAGCTG TTTCTTCCCA AATATGCCCT
          CTCCCAGGAT GTTTGTACAT ATGGAGACTT CATCTACAGG ACTGTAGAAA
          TACCAGGGTG CCCACACCAT GTCACTCCGT GAGTCGGGGA CGACGGTGCT
          GGGGTTCGCC CTAAGACCAC CTGTGCGCCT CCGTGTGCCC CTTGCTCGCA
          GAATGGTGCA GCTCCCAGCT GGCACATTGA GGAACGGAGG CCAGATTGGC
          AAAGTAACTT TTTAGGGCCT CAATGGAAGT CCCAGCGGGG GTCTCTGTCT
          CTTTAAACCA CACAACCCCA GCTGCTTAGG AACTTCCCAT CTGGAGAGCT
          GAGTGAGGAG CTCTGACGGC TTGCCTGCTC CTCGCCAGAT GACCTCCCTT
          GCCACTTCAC GTCCGCCTTT GGAGCGGGCG TAGATAGAAA GTTTTCAGTA
          TTCATGTGCC TGAATGTCTG TAATAATATT GTGCTTTAAA GATGCCTTCC
          TGTATTTGTT CTTGATAGAA ACATATTTGT GTGTTTCTCC ATTCAATGGG
          GAAATTGTTT TTATGCAATT ACTTGTTCTT TGATGAAAAA GTAATAAACC
          TTTGGGGAGA TAAACTAATT AACAGTCATT ATTTAGACAC AAGGTATTCA
          TTGTGACTTT ATTGTTTTCA AAGAGTTTTT GAAAGCATAC TCTGCTGAGA
          ATTTACAGAG CACTTTCTTC AGAAGCTTAT GACTTACAGG TAACCTGGAG
          AATTTGATTT GATATAAAAT AGAATGTTCT TTCTGGAAAA GATCAGCTGG
          AGTGAATTTT AAGTATTTAA GACCAAGGGT GGGATGAATC AGAAGCATCA
          ACCTGAAAAT ATCTTTAAGC TCAAAAGAAG CATCTATAGA AACACTAACC
          TTTCTTCTGA ATTAGCAGAA AATATTTACC TTATATTTTC TTAGATTGTT
          CATTTTCTTC ATGATAAGTG CTGCGGTGCT GATGACAAGG AGGCCTGCTT
          TGCTGTGGAG GTACTGGAGT TGCCTTCGTT TTAATATGTT TGAGTTTTAT
          TTTTATGTGT TTGGGCAGGT NAGGGGTTAG GGATTTATAT ATTGAAGGCT
          TGTGGGACAG GCATCTTATT CTACACACAA TTAGTTGCTT ATAGAATGCT
          TACACAGTTC TTGGTTTTTA TCTTTAACTG CCTTGTGGCA TATTGTTTAT
          AATGCCTATT TAATTTCCAG ATTTATGATG TTTATGAACA TAGGAGTATT
          TAAAAGGCAT GAAGTCTTTT GCTCATGAGA ATAAAACATT AATTTATTTA
          AACATTTTCT TGAAAAGTGT TGATCTATGA TTTAATTTTA TAATTTTATA
          GGTTAGTGGA GAAATTTACA TTTAAATGTC TGATTCATTT AATATTCCCT
          TCAATGGCAT AGTAGTAATT TCTTTATTCT TTTGGTGGCA ATGGATGCCA
          GTGAATTTCC TTCCAGGGTT TCTGGTGGTA AATTGGAATT AAAGGATCTG
          ATGTATGTGA AACTTTGTAA TCAACATGGC TATATAACCA CTAACTTTTT
          ATTCTAATAA TAATGGCATA AATCTCCTGA AATGCTCACC TTTACACCTC
          GCTTTATCAC TTTGAATTGT ATGGAATAAA CCTAACCCTT CTTCATGCTT
          CTGCTTTCTT TTACCAGTTC TCTTCAGTTC CTTTTAATTG CTTTCATATG
          ACGTAGTTTC TTTCTTTGCA ACCAGCTTGT CACTTTTTCA GTAGCTTATA
          ACTTTTAGCA TCTGTTGCTT TAAATGCATT GTGTCCAGAA TTGAATGTAC
          TCCTTTAGTT CTGATCTAGC TATCAAATAA GATAGCAAGG TCATCACCTC
          TTGTTAGGAC ACTGCATTTC TGTTACTGCA AGCACTAAGT ACTAGCTTTG
          ATCAGTTACT GATTTAAGAG TAAGGAATTG TTTCAGAGAC ATGATGAGAA
          ATGGACTAAG AAACATAGCT GTCAGTTCCT TTGCTAACAC TTGCAAGTCT
          GTATTTCCAA GTTAAACATC ATCTGTTAAT TTATTTTCAG TTTGTTCACT
          AGGGAATTTG GCATTTCTCT TTATAAAACA TTCTGGCTAT CAGAGAGGTA
          TAAGCTAATC CAGG------ ---------- ---------- ----------
          ---------- ---------- ---------- ---------- ----------
          ---------- ---------- ---------- ---------- ----------
          ---------- ---------- ---------- ---------- ----------
          ---------- ---------- ---------- ---------- ----------
          ---------- ---------- ---------- ---------- ----------
          ---------- ---------- ---------- ---------- ----------
          ---------- ---------- ---------- ---------- ----------
          ---------- ---------- ---------- ---------- ----------
          ---------- ---------- ---------- ---------- ----------
          ---------- ---------- ---------- ---------- ----------
          ---------- ---------- ---------- ---------- ----------
          ---------- ---------- ---------- ---------- ----------
          ---------- ---------- ---------- ---------- ----------
          ---------- ---------- ---------- ---------- ----------
          ---------- ---------- ---------- ---------- ----------
          ---------- ---------- ---------- ---------- ----------
          ---------- ---------- -----GGAGA GGAAGTCATT CTGGTGAAGG
          TACCTGGGTA TAATTCGCTA AAGGTCCCCA TGTTCCCCAT GACCCTCTGG
          ACAAATAGAC ACTCCTCAGT CTCATATGCA AGGCTCTCCT TGACCCAAAC
          CTGTTAATCC TCCAGTTTGA ATCTTACACC TTTACATTGA ATAGTAAGTT
          TCAGGAACTT TGCTACTTCC TCTTCCCTCA ATTTTCTTCA TGTTTCCAGC
          TCTTTCCTCT CTCTGGAGTT CCACCCCTCC CTCTTGTCTG TCCTGTAGCT
          CCTACTTGAG ATTTCAATTC TGTGCTGTGA GCTGCATGTG ACCAGTACCA
          TATGGAGAAA GCACAAAGAA GGGCATAACC CAGCCTCACT GAATGTTTTT
          TGATTGAGCA AAGGTAATAA TTTTCAATTT AAAGAAGCAT GTGTGACTAA
          GCAATACGTG AGACAGGTAC TCATTCTTTT TCTGATATTT GTTAGTAATA
          TACAATTATA TTATTCTTTA CCTTCAGTCT TAATGTTTAT TTCGCATTTT
          CTGTAAGGTC CTCATTGAAT CATGAATTCT GATCCTCACC TGTTACTCTG
          TGTTAACCCC AGCCCCACAA ATAACACAAA CTTTAATTTC ACTGCTTTCC
          TTTTTAAATG ACAAGCTACC AACAACGGTC ATTATTCATA TTTATTACCA
          CATGTAGGCC ACAGATTTCT GTCCTGTGGG GCAAATGTAG TGAACGTCTT
          CATGAAATAG AGCAGCAGGA CTGAGTGTGA AATAAATGGG GTCTGAATGA
          TCTCGATTTG GGAAGTGGAC CTGGCCTGTA CTCTCATGTA AAGACTGATC
          TGCTTCTTGG GCCCCATGCT TCCAGGGGTG GCCAGGGTCG GTTCAGACTT
          TCATGGGCCT GGTGACGTTC TGTTAGCCAT TGATGTTCTC TTACCTCAGT
          GTACAAGGCC TCGTCAGAGA TGACACTTTA CCAGAAAAAG CATGATATTA
          AACTCCTCAG ACCTCTCATT CTACCTCTGA CTCAGGTAAG CCAAAACCTT
          TCCCTCTACT TCACCCAATT GCCTTCTCTG TGTTTCCCAT GCCCCAGGCC
          CCTAAAAAGG CAGGCGGTGG TGACACAGTG GCTTTCAGTA ATGGAGTAAC
          AGAAATGTCC TGCTAACGTA TGCCCCCACT GTGTATCCTG TGAAACAGGC
          TCCGATCTTC ATCTCCTTCT TCATTGCCTT GAGAGAGATG GCCAACCTTC
          CTGTGCCCAG CCTGCAGACA GGCGGCCTTT GGTGGTTCCA GGATCTCACC
          GTGTGTGATC CCACCTACAT CCTGCCGATG GTGGTCACTG CTACGATGTG
          GGGTGTGCTG GAGGTAAGCC CTGGCTGGCC AGGCGCCAGG CCCATAGTGA
          CCAGGTGTAG GGAAGAAAGC AGTTGTGGAC CATGGTGATC CTTCACTCCC
          TGGTGGGTGA GAGGCAGTTT CACTAAATGG CACGTGTCAC TTTCACTGGG
          CCAGGGTTGA TGGGACTGGG GTCACTCATT GTCTGCCTGC CTCGGGAGCT
          GTTTAGACAT ACTTTGTGAA TCCCTTCGAT GCAAGTCTGC GGTTAGAAGC
          AGTGCTTGTA AGTGGCTCAG GGCTGGGGAA GAAACGCTGC TGGCGCTCTC
          TGGCCCACCC CCGCGGTGCA CAAAGGAGTG GTTCTGTGCA GCTACACAGT
          CATTCCATCT CTTCATCCCG CGTCAGCACC CAGTCTCTCT GCCACTTGAC
          TGCATTGGAA ATTGAGTGAG ACAGCTAAAA TCTACCCATA ACATTCTCAT
          CATCTCCTCT TGTCTCTCAC ATGGTTGCTT ANGAGTAATT TTGTAGTGAA
          AACCTCAGTG TTTATGCCTT ATTATTTCAG GCTACTTTTC TTAAATGTGT
          ATTTCAAGCA GATTATAAGT GATATTTAAA CTTATCAGAC TTTATTAAAT
          TTTTCAAACA TGAAAATCAA ACCATATTAG TATCGGAGGA TGTATGCCAT
          TTCGTAATAC TGAGACTTAC CAGTGGGATT TTTCTTCTTG TACATAAATT
          GGTATTGATG ATTATCAGCG ATTTTGATAC TTAGCCTAAT TAAGCATTGC
          ATTTGTCCTC ACTAAATTGC CAAGAACAAA TTTATCATTA ATTTTGATGA
          TATTTCAGTT TGCCGTCTGT TTAT
Lepus_005 CTCACAAACT CCAGAAGTGT GTTCACCAGG GCCGGTGGCT AGAGTTCAAG
          GTTTACAGTG AAAACCCAAA CTCAGACTGA TTCTGGCACA GGCTCCCCTG
          TCATCTGAGC AACTTAATGG GGTGCTTTCT TCCTGTTCCT CTAGCCTCTA
          TGCCAGGACT CCTTGGAAAT AAGCTATTAA GGCAAGTGGG TTAAGGTGCT
          AAGGGCAATG CAGACTATAG AACTACTCCC TATGAAAAGC CAACTCTTCC
          CTCAGCGTGA CATGTCAGCA AGTTCCAGTT GGAATGTTTC ATGGCAAGCC
          TTTTGCCACA CGTTACTTTC CAGCTTTGTG AACTCAGGGC ATTTTCTTGG
          GAGGGTGCTC CTTGTTTAGA AGTGGCAGAG CACTTGTAGA AGCCTCGGGT
          GACAGCATGG GTGAAATGCA CTGGGTTCAA GTCTTCANGT TAATCCAGGG
          GCAGCAGTTG GAGCACCTGT TGTCTTTGCC ATGTGAATGA ACTTGGGCAG
          CAAAGCCTTC ATGACCCAGT GTCCCATCAA CATCGCACTA AGGATCACCT
          CCTAGTTACC AGACATCCTG CTTTGTAGAA GAGTGTAAGT TGTGTGGCAG
          TGGGGTTCTG AACACACTAG TAGGTTTGTC TGCTGCCGTG ACATGGGGCA
          CAAGGTTCAG TGGAGAGGCC TTCTGAACAC TTTAATACTG CTCAAGTATT
          TGAGTGTCTT CATTGGCTGT GAAACTTCCA GGCCAGACTC AGAAGAGACA
          CGGTCCAGCG ACCCACCTTG GCTGCTGCAG CAACTCATGG CTTTCACACC
          TGTTCACACA TAACTCTCTT TGGAAGATGT GCAGGAGGGT TTGGTATTGC
          TTCTTACATT TTTTAAGAAG CATTTAAAGG TAGATGCCTT TTCTTGATTC
          ATGTGCTTTC TTAGAACAAA AGTAATCACA CTGCAGCTGG GTAAAAAAAA
          TTGCCCCTCC CTGAAGGTGT TCTCTTGCCC CCACCTGGCC TGCACTTCAA
          ATTGAACTGA TAATCCAGTA GGAACCTGAA ATCTAGCCTA CTGCCTGCTG
          ATGAGTAGGA ACTATGCCAA GCTCCATCAA ATATTCCTTC CTTGGTGTTA
          AACAGGTGCT CTCCGAGTGG TGAGCATTCT CCTCTCCTGC CCCCTTTCTC
          ATGCTCAGTG GTGGGACGTG AGCACACGGC TCCAGCCGTG CAGAGGGAGG
          GTACCTGGGG GTCCTTGGCC CTCTTCCCAT GGTCCAGCGT CTCCATGCAG
          TGACTCTCCC GTAGCTGGTG CCATAGCAAA CGATGAGGGG CTGGTCTGGC
          TGGCCTTGGC CTGTGGAGAT CAGACTCTAG GGTGTGGGTA GTATCAGAGG
          CCTCCCTGCC TTGAGTAAGT CATTTTCCTG CATGCTCCCT GGCGCCTAGT
          GATTGTGCCA AGGCTCTGGC TTGTACCTTC CACAATCCAT GGGATTCCAG
          GGTGGGCAGG CAGCACCCTC AGCTCATCTA CACTTTCCCT CCCCCAGAGA
          ACCTGCCCAG CAAGGAAGAG AGTGATTTAT TTCAACTCTG TCTTGTTCCC
          ATGATCAAGG ATAGAAGAGA GGAGGGTGTC ACTTTGCTTT TATAGGATTC
          AGTGTGGATG TGGTAACCTA GTATTGGGGG ATGGGGCCAA GGAATCCTTG
          CCTCTCATAT TTGTGACAAA AGAATTTGAA TGAGTTGATT TCTATGTATT
          TCCATTATCT CCATGTTTTC TAAAGTCTTA TCACATTTTT CTCTTTTCTA
          TTCTTCCCAT AGGATATCAA TGGCAAGCTG TTTCTTCCCA AATATGCCCT
          CTCCCAGGAT GTTTGTACAT ATGGAGACTT CATCTACAGG ACTGTAGAAA
          TACCAGGGTG CCCACACCAT GTCACTCCGT GAGTCGGGGA CGACGGTGCT
          GGGGTTCGCC CTAAGACCAC CTGTGCGCCT CCGTGTGCCC CTTGCTCGCA
          GAATGGTGCA GCTCCCAGCT GGCACATTGA GGAACGGAGG CCAGATTGGC
          AAAGTAACTT TTTAGGGCCT CAGTGGAAGT CCCAGCGGGG GTCTCTGTCT
          CTTTAAACCA CACAACCCCA GCTGCTTAGG AACTTCCCAT CTGGAGAGCT
          GAGTGAGGAG CTCTGACGGC TTGCCTGCTC CTCGCCAGAT GACCTCCCTT
          GCCACTTCAC GTCCGCCTTT GGAGCGGGCG TAGATAGAAA GTTTTCAGTA
          TTCATGTGCC TGAATGTCTG TAATAATATT GTGCTTTAAA GATGCCTTCC
          TGTATTTGTT CTTGATAGAA ACATATTTGT GTGTTTCTCC ATTCAATGGG
          GAAATTGTTT TTATGCAATT ACTTGTTCTT TGATGAAAAA GTAATAAACC
          TTTGGGGAGA TAAACTAATT AACAGTCATT ATTTAGACAC AAGGTATTCA
          TTGTGACTTT ATTGTTTTCA AAGAGTTTTT GAAAGCATAC TCTGCTGAGA
          ATTTACAGAG CACTTTCTTC AGAAGCTTAT GACTTACAGG TAACCTGGAG
          AATTTGATTT GATATAAAAT AGAATGTTCT TTCTGGAAAA GATCAGCTGG
          AGTGAATTTT AAGTATTTAA GACCAAGGGT GGGATGAATC AGAAGCATCA
          ACCTGAAAAT ATCTTTAAGC TCAAAAGAAG CATCTATAGA AACACTAACC
          TTTCTTCTGA ATTAGCAGAA AATATTTACC TTATATTTTC TTAGATTGTT
          CATTTTCTTC ATGATAAGTG CTGCGGTGCT GATGACAAGG AGGCCTGCTT
          TGCTGTGGAG GTACTGGAGT TGCCTTCGTT TTAATATGTT TGAGTTTTAT
          TTTTATGTGT TTGGGCAGGT AAGGGGTTAG GGATTTATAT ATTGAAGGCT
          TGTGGGACAG GCATCTTATT CTACACACAA TTAGTTGCTT ATAGAATGCT
          TACACAGTTC TTGGTTTTTA TCTTTAACTG CCTTGTGGCA TATTGTTTAT
          AATGCCTATT TAATTTCCAG ATTTATGATG TTTATGAACA TAGGAGTATT
          TAAAAGGCAT GAAGTCTTTT GCTCATGAGA ATAAAACATT AATTTATTTA
          AACATTTTCT TGAAAAGTGT TGATCTATGA TTTAATTTTA TAATTTTATA
          GGTTAGTGGA GAAATTTACA TTTAAATGTC TGATTCATTT AATATTCCCT
          TCAATGGCAT AGTAGTAATT TCTTTATTCT TTTGGTGGCA ATGGATGCCA
          GTGAATTTCC TTCCAGGGTT TCTGGTGGTA AATTGGAATT AAAGGATCTG
          ATGTATGTGA AACTTTGTAA TCAACATGGC TATATAACCA CTAACTTTTT
          ATTCTAATAA TAATAGCATA AATCTCCTGA AATGCTCACC TTTACACCTC
          GCTTTATCAC TTTGAATTGT ATGGAATAAA CCTAACCCTT CTTCATGCTT
          CTGCTTTCTT TTACCAGTTC TCTTCAGTTC CTTTTAATTG CTTTCATATG
          ACGTAGTTTT TTTCTTTGCA ACCAGCTTGT CACTTTTTCA GTAGCTTATA
          ACTTTTAGCA TCTGTTGCTT TAAATGCATT GTGTCCAGAA TTGAATGTAC
          TCCTTTAGTT CTGATCTAGC TATCAAATAA GATAGCAAGG TCATCACCTC
          TTGTTAGGAC ACTGCATTTC TGTTACTGCA AGCACTAAGT ACTAGCTTTG
          ATCAGTTACT GATTTAAGAG TAAGGAATTG TTTCAGAGAC ATGATGAGAA
          ATGGACTAAG AAACATAGCT GTCAGTTCCT TTGCTAACAC TTGCAAGTCT
          GTATTTCCAA GTTAAACATC ATCTGTTAAT TTATTTTCAG TTTGTTCACT
          AGGGAATTTG GCATTTNTCT TTATAAAACA TTCTGGCTAT CAGAGAGGTA
          TAAGCTAATC CAGGTGAGTC CTTTGACTAC AACGCGGACC TGGAGGCAGC
          TGCCCCCTGC CACTCCTGTA ACCTGCTCGA CGACTCCTCC CTGCCTTTCT
          TCATCCTCGC CAGCGTCCTG GGCATCCTGG CGAGCGGAGC TGTCCTCTTC
          GCCCTTCTCC GACCTCTCTT CCACTGGCAA CTCTGCCCTG GCAGGCCTAT
          CCTGGCACAG CTGGCTGTGG GCAGTGCCCT CTTCAGCATC GTGGTGCCCA
          TCCTGGCACC AGGGCTAAGC AGTGCCCACA GCATCATCCT GTGCGGCTTG
          GGCTACTGGG TCTGGTATGG CTCAGCCTTT GCCCAGGCTC TGCTGATTGG
          GTGCCGTGCC TGTCTGGGCC CCAAACTTGG AGCAGGCCAG TCTCCCGTCC
          TCACCCTGGG ACTCACTGTG GGAATCTGGG TGGCAGCTGC CCTGTTGGGA
          TTGCCAATCA CCCTGGCCAG TGATACTTCC CGTGGCCTCT GCACCCTGGC
          ATCCAGCAGA GGCCTGGGAG CTTTGCAGTC CACACATGCT GTGGCCTGCT
          TTGTTGTCTT TATCTTGTGG CCATTGGGCT TGATGGGAGC CAAGGGCCTG
          AGGAAAGCCC TGGGTTGGGG GCCAGGCCCC TGGGTTGACA TTCTGTGGGT
          CTGGTTCATT TTTTGGTGGC CTCATGGGAT ATTCCTAGGA TTGGACACCC
          TAGTGAGGTT CAGGATTATC TTGTTGCCAA CATGCCTGGT CCAGAAGGTT
          TTGGACCTGC TGCTGCACCT CGCAGAAGCC CTGGCAATAT TGCACTGCGT
          GGCTACGCCC CTGCTCTTGG CCTTGTTCTG CCACCAGGCC ACCCGCTCTT
          CCCTGCCCTC CCTGCCCCTC GCGGAGGAGA GGAAGTCATT CTGGTGAAGG
          TACCTGGGTA TAATTCGCTA AAGGTCCCCA TGTTCCCCAT GACCCTCTGG
          ACAAATAGAC ACTCCTCAGT CTCATATGCA AGGCTCTCCT TGACCCAAAC
          CTGTTAATCC TCCAGTTTGA ATCTTACACC TTTACATTGA ATAGTAAGTT
          TCAGGAACTT TGCTACTTCC TCTTCCCTCA ATTTTCTTCA TGTTTCCAGC
          TCTTTCCTCT CTCTGGAGTT CCACCCCTCC CTCTTGTCTG TCCTGTAGCT
          CCTACTTGAG ATTTCAATTC TGTGCTGTGA GCTGCATGTG ACCAGTACCA
          TATGGAGAAA GCACAAAGAA GGGCATAACC CAGCCTCACT GAATGTTTTT
          TGATTGAGCA AAGGTAATAA TTTTCAATTT AAAGAAGCAT GTGTGACTAA
          GCAATACGTG AGACAGGTAC TCATTCTTTT TCTGATATTT GTTAGTAATA
          TACAATTATA TTATTCTTTA CCTTCAGTCT TAATGTTTAT TTCGCATTTT
          CTGTAAGGTC CTCATTGAAT CATGAATTCT GATCCTCACC TGTTACTCTG
          TGTTAACCCC AGCCCCACAA ATAACACAAA CTTTAATTTC ACTGCTTTCC
          TTTTTAAATG ACAAGCTACC AACAACGGTC ATTATTCATA TTTATTACCA
          CATGTAGGCC ACACATTTCT GTCCTGTGGG GCAAATGTAG TGAACGTCTT
          CATGAAATAG AGCAGCAGGA CTGAGTGTGA AATAAATGGG GTCTGAATGA
          TCTCGATTTG GGAAGTGGAC CTGGCCTGTA CTCTCATGTA AAGACTGATC
          TGCTTCTTGG GCCCCATGCT TCCAGGGGTG GCCAGGGTCG GTTCAGACTT
          TCATGGGCCT GGTGACGTTC TGTTAGCCAT TGATGTTCTC TTACCTCAGT
          GTACAAGGCC TCGTCAGAGA TGACACTTTA CCAGAAAAAG CATGATATTA
          AACTCCTCAG ACCTCTCATT CTACCTCTGA CTCAGGTAAG CCAAAACCTT
          TCCCTCTACT TCACCCAATT GCCTTCTCTG TGTTTCCCAT GCCCCAGGCC
          CCTAAAAAGG CAGGCGGTGG TGACACAGTG GCTTTCAGTA ATGGAGTAAC
          AGAAATGTCC TGCTAACGTA TGCCCCCACT GTGTATCCTG TGAAACAGGC
          TCCGATCTTC ATCTCCTTCT TCATTGCCTT GAGAGAGATG GCCAACCTTC
          CTGTGCCCAG CCTGCAGACA GGCGGCCTTT GGTGGTTCCA GGATCTCACC
          GTGTGTGATC CCACCTACAT CCTGCCGATG GTGGTCACTG CTACGATGTG
          GGGTGTGCTG GAGGTAAGCC CTGGCTGGCC AGGCGCCAGG CCCATAGTGA
          CCAGGTGTAG GGAAGAAAGC AGTTGTGGAC CATGGTGATC CTTCACTCCC
          TGGTGGGTGA GAGGCAGTTT CACTAAATGG CACGTGTCAC NTTCACTGGG
          CCAGGGTTGA TGGGACTGGG GTCACTCATT GTCTGCCTGC CTCGGGAGCT
          GTTTAGACAT ACTTTGTGAA TCCCTTCGAT GCAAGTCTGC GGTTAGAAGC
          AGTGCTTGTA AGTGGCTCAG GGCTGGGGAA GAAACGCTAC TGGCGCTCTC
          TGGCCCACCC CCGCGGTGCA CAAAGGAGTG GTTCTGTGCA GCTACACAGT
          CATTCCATCT CTTCATCCCG CGTCAGCACC CAGTCTCTCT GCCACTTGAC
          TGCATTGGAA ATTGAGTGAG ACAGCTAAAA TCTACCCATA ACATTCTCAT
          CATCTCCTCT TGTCTCTCAC ATGGTTGCTT ATGAGTAATT TTGTAGTGAA
          AACCTCAGTG TTTATGCCTT ATTATTTCAG GCTACTTTTC TTAAATGTAT
          ATTTCAAACA GATTATAAGT GATATTTAAA CTTATCAGAC TTTATTAAAT
          TTTTCAAACA TGAAAATCAA ACCATATTAG TATCAGAGGA TGTATGCCAT
          TTCGTAATAC TGAGACTTAC CAGTGGGATT TTTCTTCTTG TACATAAATT
          GGTATTGATG ATTATCAGCG ATTTTGATAC TTAGCCTAAT TAAGCATTGC
          ATTTGTCCTC ACTAAATTGC CAAGAACAAA TTTATCATTA ATTTTGATGA
          TACTTCAGTT TGCCGTCTGT TTAT
Lepus_006 CTCACAAACT CCAGAAGTGT GTTCACCAGG GCCGGTGGCT AGAGTTCAAG
          GTTTACAGTG AAAACCCAAA CTCAGACTGA TTCTGGCACA GGCTCCCCTG
          TCATCTGAGC AACTTAATGG GGTGCTTTCT TCCTGTTCCT CTAGCCTCTA
          TGCCAGGACT CCTTGGAAAT AAGCTATTAA GGCAAGTGGG TTAAGGTGCT
          AAGGGCAATG CAGACTATAG AACTACTCCC TATGAAAAGC CAACTCTTCC
          CTCAGCGTGA CATGTCAGCA AGTTCCAGTT GGAATGTTTC ATGGCAAGCC
          TTTTGCCACA CGTTACTTTC CAGCTTTGTG AACTCAGGGC ATTTTCTTGG
          GAGGGTGCTC CTTGTTTAGA AGTGGCAGAG CACTTGTAGA AGCCTCGGGT
          GACAGCATGG GTGAAATGCA CTGGGTTCAA GTCTTCANGT TAATCCAGGG
          GCAGCAGTTG GAGCACCTGT TGTCTTTGCC ATGTGAATGA ACTTGGGCAG
          CAAAGCCTTC ATGACCCAGT GTCCCATCAA C--------- ----------
          ---------- ---------- ---------- ---------- ----------
          ---------- ---------- ---------- ---------- ----------
          ---------- ---------- ---------- ---------- ----------
          ---------- ---------- ---------- ---------- ----------
          ---------- ---------- ---------- ---------- ----------
          ---------- ---------- ---------- ---------- ----------
          ---------- ---------- ---------- ---------- ----------
          ---------- ---------- ---------- ---------- ----------
          ---------- ---------- ---------- ---------- ----------
          ---------- ---------- ---------- ---------- ----------
          ---------- ---------- ---------- ---------- ----------
          -----GTGCT CTCCGAGTGG TGAGCATTCT CCTCTCCTGC CCCCTTTCTC
          ATGCTCAGTG GTGGGAAGTG AGCACACGGC TCCAGCCATG CAGAGGGAGG
          GTACCTGGGG GTCCTTGGCC CTCTTCCCAT GGTCCAGCGT CTCCATGCAG
          TGACCCTCCC GCAGCTGGTG CCATAGCAAA CGATGAGGGG CTGGTCTGGC
          TGGCCTTGGC CTGTGGAGAT CAGACTCTAG GGTGTGGGTA GTATCAGAGG
          CCTCCCTGCC TTGAGTAAGT CATTTTCCTG CATGCTCCCT GGTACCTAGT
          GATTGTGCCA AGGCTCTGGC TTGTACCTTC CACAATTCAT GGGATTCCAG
          GGTGGGCAGG CAGCACCCTC AGCTCATCTA CACTTTCCCT CCCCCAGAGA
          ACCTGCCCAG CAAGGAAGAG AGTGATTTAT TTCAACTCTG TCTTGTTCCC
          ATGATCAAGG ATAGAAGAGA GGAGGGTGTC ACTTTGCTTT TATAGGATTC
          AGTGTGGATG TGGTAACCTA GTATTGGGGG ATGGGGCCAA GGAATCCTTG
          CCTCTCATAT TTGTGACAAA AGAATTTGAA TGAGTTGATT TCTATGTATT
          TCCATTATCT CCATGTTTTC TAAAGTCTTA TCACATTTTT CTCTTTTCTA
          TTCTTCCCAT AGGATATCAA TGGCAAGCTG TTTCTTCCCA AATATGCCCT
          CTCCCAGGAT GTTTGTACAT ATGGAGACTT CATCTACAGG ACTGTAGAAA
          TACCAGGGTG CCCACACCAT GTCACTCC-- ---------- ----------
          ---------- ---------- ---------- ---------- ----------
          ---------- ---------- ---------- ---------- ----------
          ---------- ---------- ---------- ---------- ----------
          ---------- ---------- ---------- ---------- ----------
          ---------- ---------- ---------- ---------- ----------
          ---------- ---------- ---------G TAGATAGAAA GTTTTCAGTA
          TTCATGTGCC TGAATGTCTG TAATAATATT GTGCTTTAAA GATGCCTTCC
          TGTATTTGTT CTTGATAGAA ACATATTTGT GTGTTTCTCC ATTCAATGGG
          GAAATTGTTT TTATGCAATT ACTTGTTCTT TGATGAAAAA GTAATAAACC
          TTTGGGGAGA TAAACTAATT AACAGTCATT ATTTAGACAC AAGGTATTCA
          TTGTGACTTT ATTGTTTTCA AAGAGTTTTT GAAAGCATAC TCTGCTGAGA
          ATTTACAGAG CACTTTCTTC AGAAGCTTAT GACTTACAGG TAACCTGGAG
          AATTTGATTT GATATAAAAT AGAATGTTCT TTCTGGAAAA GATCAGCTGG
          AGTGAATTTT AAGTATTTAA GACCAAGGGT GGGATGAATC AGAAGCATCA
          ACCTGAAAAT ATCTTTAAGC TCAAAAGAAG CATCTATAGA AACACTAACC
          TTTCTTCTGA ATTAGCAGAA AATATTTACC TTATATTTTC TTNGATTGTT
          CATTTTCTTC ATGATAAGTG CTGCGGTGCT GATGACAAGG AGGCCTGCTT
          TGCTGTGGAG GTACTGGAGT TGCCTTCGTT TTAATATGTT TGAGTTTTAT
          TTTTATGTGT TTGGGCAGGT AAGGGGTTAG GGATTTATAT ATTGAAGGCT
          TGTGGGACAG GCATCTTATT CTACACACAA TTAGTTGCTT ATAGAATGCT
          TACACAGTTC TTGGTTTTTA TCTTTAACTG CCTTGTGGCA TATTGTTTAT
          AATGCCTATT TAATTTCCAG ATTTATGATG TTTATGAACA TAGGAGTATT
          TAAAAGGCAT GAAGTCTTTT GCTCATGAGA ATAAAACATT AATTTATTTA
          AACATTTTCT TGAAAAGTGT TGATCTATGA TTTAATTTTA TAATTTTATA
          GGTTAGTGGA GAAATTTACA TTTAAATGTC TGATTCATTT AATATTCCCT
          TCAATGGCAT AGTAGTAATT TCTTTATTCT TTTGGTGGCA ATGGATGCCA
          GTGAATTTCC TTCCAGGGTT TCTGGTGGTA AATTGGAATT AAAGGATCTG
          ATGTATGTGA AACTTTGTAA TCAACATGGC TATATAACCA CTAACTTTTT
          ATTCTAATAA TAATAGCATA AATCTCCTGA AATGCTCACC TTTACACCTC
          GCTTTATCAC TTTGAATTGT ATGGAATAAA CCTAACCCTT CTTCATGCTT
          CTGCTTTCTT TTACCAGTTC TCTTCAGTTC CTTTTAATTG CTTTCATATG
          ACGTAGTTTT TTTCTTTGCA ACCAGCTTGT CACTTTTTCA GTAGCTTATA
          ACTTTTAGCA TCTGTTGCTT TAAATGCATT GTGTCCAGAA TTGAATGTAC
          TCCTTTAGTT CTGATCTAGC TATCAAATAA GATAGCAAGG TCATCACCTC
          TTGTTAGGAC ACTGCATTTC TGTTACTGCA AGCACTAAGT ACTAGCTTTG
          ATCAGTTACT GATTTAAGAG TAAGGAATTG TTTCAGAGAC ATGATGAGAA
          ATGGACTAAG AAACATAGCT GTCAGTTCCT TTGCTAACAC TTGCAAGTCT
          GTATTTCCAA GTTAAACATC ATCTGTTAAT TTATTTTCAG TTTGTTCACT
          AGGGAATTTG GCATTTNTCT TTATAAAACA TTCTGGCTAT CAGAGAGGTA
          TAAGCTAATC CAGGTGAGTC CTTTGACTAC AACGCGGACC TGGAGGCAGC
          TGCCCCCTGC CACTCCTGTA ACCTGCTCGA CGACTCCTCC CTGCCTTTCT
          TCATCCTCGC CAGCGTCCTG GGCATCCTGG CGAGCGGAGC TGTCCTCTTC
          GCCCTTCTCC GACCTCTCTT CCACTGGCAA CTCTGCCCTG GCAGGCCTAT
          CCTGGCACAG CTGGCTGTGG GCAGTGCCCT CTTCAGCATC GTGGTGCCCA
          TCCTGGCACC AGGGCTAAGC AGTGCCCACA GCATCATCCT GTGCGGCTTG
          GGCTACTGGG TCTGGTATGG CTCAGCCTTT GCCCAGGCTC TGCTGATTGG
          GTGCCGTGCC TGTCTGGGCC CCAAACTTGG AGCAGGCCAG TCTCCCGTCC
          TCACCCTGGG ACTCACTGTG GGAATCTGGG TGGCAGCTGC CCTGTTGGGA
          TTGCCAATCA CCCTGGCCAG TGATACTTCC CGTGGCCTCT GCACCCTGGC
          ATCCAGCAGA GGCCTGGGAG CTTTGCAGTC CACACATGCT GTGGCCTGCT
          TTGTTGTCTT TATCTTGTGG CCATTGGGCT TGATGGGAGC CAAGGGCCTG
          AGGAAAGCCC TGGGTTGGGG GCCAGGCCCC TGGGTTGACA TTCTGTGGGT
          CTGGTTCATT TTTTGGTGGC CTCATGGGAT ATTCCTAGGA TTGGACACCC
          TAGTGAGGTT CAGGATTATC TTGTTGCCAA CATGCCTGGT CCAGAAGGTT
          TTGGACCTGC TGCTGCACCT CGCAGAAGCC CTGGCAATAT TGCACTGCGT
          GGCTACGCCC CTGCTCTTGG CCTTGTTCTG CCACCAGGCC ACCCGCTCTT
          CCCTGCCCTC CCTGCCCCTC GCGGAGGAGA GGAAGTAATT CTGGTGAAGG
          TACCTGGGTA TAATTCGCTA AAGGTCCCCA TGGTCCCCAT GACCCTCTGG
          ACAAATAGAC ACTCCTCAGT CTCATATGCA AGGCTCTCCT TGACCCAAAC
          CTGTTAATCC TCCAGTTTGA ATCTTACACC TTTACATTGA ATAGTAAGTT
          TCAGGAACTT TGCTACTTCC TCTTCCCTCA ATTTTCTTCA TGTTTCCAGC
          TCTTTCCTCT CTCTGGAGTT CCACCCCTCC CTCTTGTCTG TCCTGTAGCT
          CCTACTTGAG ATTTCAATTC TGTGCTGTGA GCTGCATGTG ACCAGTACCA
          TATGGAGAAA GCACAAAGAA GGGCATAACC CAGCCTCACT GAATGTTTTT
          TGATTGAGCA AAGGTAATAA TTTTCAATTT AAAGAAGCAT GTGTGACTAA
          GCAATACGTG AGACAGGTAC TCATTCTTTT TCTGATATTT GTTAGTAATA
          TACAATTATA TTATTCTTTA CCTTCAGTCT TAATGTTTAT TTCGCATTTT
          CTGTAAGGTC CTCATTGAAT CATGAATTCT GATCCTCACC TGTTACTCTG
          TGTTAACCCC AGCCCCACAA ATAACACAAA CTTTAATTTC ACTGCTTTCC
          TTTTTAAATG ACAAGCTACC AACAATGGTC ATTATTCATA TTTATTACCA
          CATGTAGGCC ACACATTTCT GTCCTGTGGG GCAAATGTAG TGAACGTCTT
          CATGAAATAG AGCAGCAGGA CTGAGTGTGA AATAAATGGG GTCTGAATGA
          TCTCGATTTG GGAAGTGGAC CTGGCCTGTA CTCTCATGTA AAGACCGATT
          TGCTTCTTGG GCCCCATGCT TCCAGGGGTG GCCAGGGTCG GTTCAGACTT
          TCATGGGCCT GGTGACGTTC TGTTAGCCAT TGATGTTCTC TTACCTCAGT
          GTACAAGGCC TCGTCAGAGA TGACACTTTA CCAGAAAAAG CATGATATTA
          AACTCCTCAG ACCTCTCATT CTACCTCTGA CTCAGGTAAG CCAAAACCTT
          TCCCTCTATT TCACCCAATT GCCTTCTCTG TGTTTCCCAT GCCCCAGGCC
          CCTAAAAAGG CAGGCGGTGG TGACACAGTG GCTTTCAGTA ATGGAGTAAC
          AGAAATGTCC TGCTAACGTA TGCCCCCACT GTGTATCCTG TGAAACAGGC
          TCCGATCTTC ATCTCCTTCT TCATTGCCTT GAGAGAGATG GCCAACCTTC
          CTGTGCCCAG CCTGCAGACA GGCGGCCTTT GGTGGTTCCA GGATCTCACC
          GTGTGTGATC CCACCTACAT CCTGCCGATG GTGGTCACTG CTACGATGTG
          GGGTGTGCTG GAGGTAAGCC CTGGCTGGCC AGGCGCCAGG CCCATAGTGA
          CCAGGTGTAG GGAAGAAAGC AGTTGTGGAC CATGGTGATC CTTCACTCCC
          TGGTGGCTGA GAGGCAGTTT CACTAAATGG CACGTGTCAC NTTCACTGGG
          CCAGGGTTGA TGGGACTGGG GTCACTCATT GTCTGCCTGC CTCGGGAGCT
          GTTTAGACAT ACTTTGTGAA TCCCTTCGAT GCAAGTCTGC GGTTAGAAGC
          AGTGCTTGTA AGTGGCTCAG GGCTGGGGAA GAAACGCTAC TGGCGCTCTC
          TGGCCCACCC CCGCGGTGCA CAAAGGAGTG GTTCTGTGCA GCTACACAGT
          CATTCCATCT CTTCATCCCG CGTCAGCACC CAGTCTCTCT GCCACTTGAC
          TGCATTGGAA ATTGAGTGAG ACAGCTAAAA TCTACCCATA ACATTCTCAT
          CATCTCCTCT TGTCTCTCAC ATGGTTGCTT ANGAGTAATT TTGTAGTGAA
          AACCTCAGTG TTTATGCCTT ATTATTTCAG GCTACTTTTC TTAAATGTGT
          ATTTCAAGCA GATTATAAGT GATATTTAAA CTTATCAGAC TTTATTAAAT
          TTTTCAAACA TGAAAATCAA ACCATATTAG TATCGGAGGA TGTATGCCAT
          TTCGTAATAC TGAGACTTAC CAGTGGGATT TTTCTTCTTG TACATAAATT
          GGTATTGATG ATTATCAGCG ATTTTGATAC TTAGCCTAAT TAAGCATTGC
          ATTTGTCCTC ACTAAATTGC CAAGAACAAA TTTATCATTA ATTTTGATGA
          TATTTCAGTT TGCCGTCTGT TTAT
Lepus_007 CTCACAAACT CCAGAAGTGT GTTCACCAGG GCCGGTGGCT AGAGTTCAAG
          GTTTACAGTG AAAACCCAAA CTCAGACTGA TTCTGGCACA GGCTCCCCTG
          TCATCTGAGC AACTTAATGG GGTGCTTTCT TCCTGTTCCT CTAGCCTCTA
          TGCCAGGACT CCTTGGAAAT AAGCTATTAA GGCAAGTGGG TTAAGGTGCT
          AAGGGCAATG CAGACTATAG AACTACTCCC TATGAAAAGC CAACTCTTCC
          CTCAGCCTGA CATGTCAGCA AGTTCCAGTT GGAATGTTTC ATGGCAAGCC
          TTTTGCCACA CGTTACTTTC CAGCTTTGTG AACTCAGGGC ATTTTCTTGG
          GAGGGTGCTC CTTGTTTAGA AGTGGCAGAG CACTTGTAGA AGCTTCAGGT
          GACAGCATGG GTGAAATGCA CTGGGTTCAA GTCTTCAGAT TAATCCAGGG
          GCAGCAGTTG GAGCATCTGT TGTCTTTGCT ATGTGAATGA ACTTGGGCAG
          CAAAGCCTTC ATGACCCAGT GTCCCATCAA CATCGCACTA AGGATCACCT
          CCTAGTTACC AGACATCCTG CTTTGTAGAA GAGTGTAAGT TGTGTGGCAG
          TGGGGTTCTG AACACACTAG TAGGTTTGTC TGCTGCCGTG ACATGGGGCA
          CAAGGTTCAG TGGAGAGGCC TTCTGAACAC TTTAATACTG CTCAAGTATT
          TGAGTGTCTT CATTGGCTGT GAAACTTCCA GGCCAGACTC AGAAGAGACA
          CGGTCCAGCG ACCCACCTTG GCTGCTGCAG CAACTCATGG CTTTCACACC
          TGTTCACACA TAACTCTCTT TGGAAGATGT GCAGGAGGGT TTGGTCTTAC
          TTCTTACATT TTTTAAGAAG CATTTAAAGG TAGATGCCTT TTCTTGATTC
          ATGTGCTTTC TTAGAACAAA AGTAATCACA CTGCAGCTGG GTAAAAAAAA
          TTGCCCCTCC CTGAAGGTGT TCTCTTGCCC CCACCTGGCC TGCACTTCAA
          ATTGAACTGA TAATCCAGTA GGAACCTGAG ATCTAGCCCA CTGCCTGCTG
          ATGAGTAGGA ACTATGCCAA GCTCCATCAA ATATTCCTTC CTTGGTGTTA
          AACAGGTGCT CTCCGAGTGG TGAGCATTCT CCTCTCCTGC CCCCTTTCTC
          ATGCTCAGTG GTGGGACGTG AGCACACGGC TCCAGCCGTG CAGAGGGAAG
          GTACCTGGGG GTCCTTGGCC CTCTTCCCAT GGTCCCGCGT CTCCATGCAG
          TGACTCTCCC GTAGCTGGTG CCATAGCAAA CGATGAGGGG CTGGTCTGGC
          TGGCCTTGGC CTGTGGAGAT CAGACTCTAG GGTGTGGGTA GTATCAGAGG
          CCTCCCTGCC TTGAGTAAGT CATTTTCCTG CATGCTCCCT GGCGCCTAGT
          GATTGTGCCA AGGCTCTGGC TTGTACCTTC CACAATCCAT GGGATTCCAG
          GGTGGGCAGG CAGCACCCTC AGCTCATCTA CACTTTCCCT CCCCCAGAGA
          ACCTGCCCAG CAAGGAAGAG AGTGATTTAT TTCAACTCTG TCTTGTTCCC
          ATGATCAAGG ATAGAAGGGA GGAGGGTGTC ACTTTGCCTT TATAGGATTC
          AGTGTGGATG TGGTAACCTG GTATTGGGGG ATGGGGCCAA GGAATCCTTG
          CCTTTCATAT TTGTGACAAA AGAATATGAA TGAGTTGATT TCTATGTATT
          TCTGTTATCT CCATGTTTTC TAAAGTCTTA TCACATTTTT CTCTTTTCTA
          TTCTTCCCAT AGGATATCAA TGGCAAGCTG TTTCTTCCCA AATATGCCCT
          CTCCCAGGAT GTTTGTACAT ATGGAGACTT CATCTACAGG ACTGTAGAAA
          TACCAGGGTG CCCACACCAT GTCACTCCGT GAGTCGGGGA CGACGGTGCT
          GGGGCTCGCC CTAAGACCAC CTGTGCGCCT CCGTGTGCCC CTTGCTCGCA
          GAATGGTGCA GCTCCCAGCT GGCACATTGA GGAACGGAGG CCAGATTGGC
          AAAGTAACTT TTTAGGGCCT CAGTGGAAGT CCCAGCGGGG GTCTCTGTCT
          CTTTAAACCA CACAACCCCA GCTGCTTAGG AACTTCCCAT CTGGAGAGCT
          GAGTGAGGAG CTCTGACGGC TTGCCTGCTC CTCGCCAGAT GACCTCCCTT
          GCCACTTCAC ATCCGCCTTT GGAGCGGGCG TAGATAGAAA GTTTTCAGTA
          TTCATGTGCC TGAATGTCTG TAATAATATT GTGCTTTAAA GATGCCTTCC
          TGTATTTGTT CTTGATAGAA ACATATTTGT GTGTTTCTCC ATTCAATGGG
          GAAATTGTTT TTATGCAATT ACTTGTTCTT TGATGAAAAA GTAATAAACC
          TTTGGGGAGA TAAACTAATT AACAGTCATT ATTTAGACAC AAGGTATTCA
          TTGTGACTTT ATTGTTTTCA AAGAGTTTTT GAAAGCATAC TCTGCTGAGA
          ATTTACAGAG CACTTTCTTC AGAAGCTTAT GACTTACAGG TAACCTGGAG
          AATTTGATTT GATATAAAAT AGAATGTTCT TTCTGGAAAA GATCAGCTGG
          AGTGAATTTT AAGTATTTAA GACCAAGGGT GGGATGAATC AGAAGCATCA
          ACCTGAAAAT ATCTTTAAGC TCAAAAGAAG CATCTATAGA AACACTAACC
          TTTCTTCTGA ATTAGCAGAA AATATTTACC TTATATTTTC TTAGATTGTT
          CATTTTCTTC ATGAAAAGTG CTGCGGTGCT GATGACAAGG AGGCCTGCTT
          TGCTGTGGAG GTACTGGAGT TGCCTTCGTT TTAATATGTT TGAGTTTTAT
          TTTTGTGTGT TTGGGCAGGT AAGGGGTTAG GGATTTATAT ATTGAAGGCT
          TGTGGGACAG GCATCTTATT CTACACACAA TTAGTTGCTT ATAGAATGCT
          TACACAGTTC TTGGTTTTTA TCTTTAACTG CCTTGTGGCA TATTGTTTAT
          AATGCCTATT TAATTTCCAG ATTTATGATG TTTATGAACA TAGGAGTATT
          TATAAGGCAT GAAGTCTTTT GCTCATGAGA ATAAAACATT AATTTATTTA
          AACATTTTCT TGAAAAGTGT TGATCTATGA TTTAATTTTA TAATTTTATA
          GGTTAGTGGA GAAATTTACA TTTAAATGTC TGATTCATTT AATATTCCCT
          TCAATGGCAT AGTAGTAATT TCTTTATTCT TTTGGTGGCA ATGGATGCCA
          GTGAATTTCC TTCCAGGGTT TCTGGTGGTA AATTGGAATT AAAGGATCTG
          ATGTATGTGA AACTTTGTAA TCAACATGGC TATATAACCA CTAACTTTTT
          ATTCTAATAA TAATGGCATA AATCTCCTGA AATGCTCACC TTTACACCTC
          GTTTTATCAC TTTGAATTGT ATGGAATAAA CCTAACCCCT CTTCATGCTT
          CTGCTTTCTT TTACCAGTTC TCTTCAGTTC CTTTTAATTG CTTTCATATG
          ACGTAGTTTC TTTCTTTGCA ACCAGCTTGT CACTTTTTCA GTAGCTTATA
          ACTTTTAGCA TCTGTTGCTT TAAATGCATT GTGTCCAGAA TTGAATGTAC
          TCCTTTAGTT CTGATCTAGC TATCAAATAA GATAGCAAGG TCATCACCTC
          TTGTTAGGAC ACTGCATTTC TGTTACTGCA AGCACTAAGT ACTAGCTTTG
          ATCAGTTACT GATTTAAGAG TAAGGAATTG TTTCAGAGAC ACGATGAGAA
          ATGGACTAAG AAACATAGCT GTCAGTTCCT TTGCTAACAC TTGCAAGTCT
          GTATTTCCAA GTTAAACATC ATCTGTTAAT TTATTTTCAG TTTGTTCACT
          AGGGAATTTG GCATTTCTCT TTATAAAACA TTCTGGCTAT CAGAGAGGTA
          TAAGCTAATC CAGGTGAGTC CTTTGACTAC AACGCGGACC TGGAGGCAGC
          TGCCCCCTGC CACTCCTGTA ACCTGCTCGA CGACTCCTCC CTGCCCTTCT
          TCATCCTCGC CAGCGTCCTG GGCATCCTGG CGAGTGGAGC TGTCCTCTTC
          GCCCTTCTCC GACCTCTGTT CCACTGGCAA CTCTGCCCTG GCAGGCCTAT
          CCTGGCACAG CTGGCTGTGG GCAGTGCCCT CTTCAGCATT GTGGTGCCCA
          TCCTGGCACC AGGGCTAAGC AGTGCCCACA GCATCATCCT GTGCGGCTTG
          GGCTACTGGG TCTGGTATGG CTCAGCCTTT GCCCAGGCTC TGCTGATTGG
          GTGCCGTGCC TGTCTGGGCC CCAAACTTGG AGCAGGCCAG TCTCCCAGCC
          TCACCCTGGG ACTCACTGTG GGAATCTGGG TGGCAGCTGC CCTGTTGGGA
          TTGCCAATCA CCCTGGCCAG TGACACTTCC CGTGGCCTCT GCACCCTGGC
          ATCCAGCAGG GGCCTGGGAG CTTTGCAGTC CACACATGCT GTGGCCTGCT
          TTGTTGTCTT TATCTTGTGG CCATTGGGCT TGATGGGAGC CAAGGGCCTG
          AGGAAAGCCC TGGGTTGGGG GCCAGGCCCC TGGGTTGACA TTCTGTGGGT
          CTGGTTCATT TTTTGGTGGC CTCATGGGAT ATTCCTAGGA TTGGACACCC
          TAGTGAGGTT CAGGATCATC TTGTTGCCAA CATGCCTGGT CCAGAAGGTT
          TTGGACCTGC TGCTGCACCT CGCAGAAGCC CTGGCAATAT TGCACTGCGT
          GGCTACGCCC CTGCTCTTGG CCTTGTTCTG CCACCAGGCC ACCCGCTCTT
          CCCTGCCCTC CCTGCCCCTC GCGGAGGAGA GGAAGTCATT CTGGTGAAGG
          TACCTGGGTA TAATTCGTTA AAGATCCCCA TGTTCCCCAT GACCCTCTGG
          ACAAATAGAC ACTCCTCAGT CTCATATGCA AGGCTCTCCT TGACCCAACC
          CTGTTGATCC TCCAGTTTGA ATATTACACC TTTACATTGA ATAGTAAGTT
          TCAGGAACTT TGCTACTTCC TCTTCCCTCA ATTTTCTTCA TGTTTCCAGC
          TCTTTCCTCT CTCTGGAGTT CCACCCCTCC CTCTTGTCTG TCCTGTAGCT
          CCTACTTGAG ATTTCAATTC TGTGCTGTGA GCTGCATGTG ACCAGTACCA
          TATGGAGAAA GCACAAAGAA GGGCATAACC CAGCCTCACT GAATGTTTTT
          TGATTGAGCA AAGGTAATAA TTTTCAATTT AAAGAAGCAT GTGTGACTAA
          GCAATACGTG AGACAGGTAC TCATTCTTTT TCTGATATTT GTTAGTAATA
          TACAATTATA TTATTCTTTA CCTTCAGTCT TAATGTTTAT TTCACATTTT
          CCGTAAGGTC CTCATTGAAT CATGAATTCT GATCCTCACC TGTTACTCTG
          TGTTAACCCC AGCCCCACAA ATAACACAAA CTTTAATTTC ACTGCTTTCC
          TTTTTAAATG ACAAGCTACC AACAACGGTC ATTATTCATA TTTATTACCA
          CATGTAGGCC ACGGATTTCT GTCCTGTGGG GCAAATGTAG TGAACTTCTT
          CATGAAATAG AGCAGCAGGA CTCAGTGTGA AATAAATGGG GCCTGAATCA
          TCTCGATTTG GGAAGTGGAC CTGGCCTGTA CTCTCATGTA AAGACTGATC
          TGCTTCTTGG GCCCCATGCT TCCAGGGGTG GCCAGGGTCG ATTCAGTCTT
          TCATGGGCCT GGTGACGTTC TGTTAGCCGT TGATGTTCTC TTACCTTAGT
          GTACAAGGCC TCGTCAGAGA TGACACTTTA CCAGAAAAAG CATGATATTA
          AACTCCTCAG ACCTCTCATT CTACCTCTGA CTCAGGTAAG CCAAAACCTT
          TCCCTCTACT TCACCCAATT GCCTTCTCTG TGTTTCCCAT GCCCCAGGCC
          CCTAAAAAGG CAGGCGGTGG TGACACAGTG GCTTTCAGTA ATGGAGTAAC
          AGAAATGTCC TGCTAACGTA TGCCCCCGCT GTGTATCCTG TGAAACAGGC
          TCCGATCTTC ATCTCCTTCT TCATTGCCTT GAGAGAGATG GCCAACCTTC
          CTGTGCCCAG CCTGCAGACA GGCGGCCTTT GGTGGTTCCA GGATCTCACC
          GTGTGTGATC CCACCTACAT CCTGCCGATG GTGGTCACTG CTACGATGTG
          GGGTGTGCTG GAGGTAAGCC CTGGCTGGCC AGGCACCAGG CCCATAGTGA
          CCAGGTGTAG GGAAGAAAGC AGTTGTGGAC CATGGTGATC CTTCACTCCC
          TGGTGGGTGA GAGGCAGTTT CACTAAATGG CACGTGTCAC TTTCACTGGG
          CCAGGGTTGA TGGGACTGGG GTCACTCATT GTCTGCCTGC CTCGGGAGCT
          GTTTAGACAT ACTTTGTGAA TCCCTTCGAT GCAAGTCTGC GGTTAGAAGC
          AGTGCTTGTA AGTGGCTCAG GGCTGGGGAA GAAACGCTGC TGGCGCTCTC
          TGGCCCACCC CCGCGGTGCA CAGAGGAGTG GTTCTGTGCA GCTACACAGT
          CATTCCATCT CTTCATCCCG CGTCAGCACC CAGTCTCTCT GCCACTTGAC
          TGCATTGGGA ATTGAGTGAG GCAGCTAAAA TCTACCCATA AAATTCTCAT
          CATCTCCTCT TGTCTCTCAC ATGGTTGCTT AAGAGTAATT TTGTAGTGAA
          AACCTCAGCG TTTATGCCTT ATTATTTCAG GCTACTTTTC TTAAATGTAT
          ATTTCAAACA GATTATAAGC GATATTTAAA CTTACCAGAC TTTATTAAAT
          TTTTCAAACA TGAAAATCAA ACCATATTAG TATCAGAGGA TGTATGCCAT
          TTCGTAATAC TGAGACTTAC CAGTGGGATT TTTCTTCTTG TACATAAATT
          GGTATTGATG ATTATCAGCG ATTTTGATAC TTAGCCTAAT TAAGCATTGC
          ATTTATCCTC ACTAAATTGC CAAGAACAAA TTTATCATTA ATTTTGATTA
          TATTTCAGTT TGACGTCTAT TTAT
Lepus_008 CTCACAAACT CCAGAAGTGT GTTCACCAGG GCCGGTGGCT AGAGTTCAAG
          GTTTACAGTG AAAACCCAAA CTCAGACTGA TTCTGGCACA GGCTCCCCTG
          TCATCTGAGC AACTTAATGG GGTGCTTTCT TCCTGTTCCT CTAGCCTCTA
          TGCCAGGACT CCTTGGAAAT AAGCTATTAA GGCAAGTGGG TTAAGGTGCT
          AAGGGCAATG CAGACTATAG AACTACTCCC TATGAAAAGC CAACTCTTCC
          CTCAGCCTGA CATGTCAGCA AGTTCCAGTT GGAATGTTTC ATGGCAAGCC
          TTTTGCCACA CGTTACTTTC CAGCTTTGTG AACTCAGGGC ATTTTCTTGG
          GAGGGTGCTC CTTGTTTAGA AGTGGCAGAG CACTTGTAGA AGCTTCAGGT
          GACAGCATGG GTGAAATGCA CTGGGTTCAA GTCTTCAGAT TAATCCAGGG
          GCAGCAGTTG GAGCATCTGT TGTCTTTGCT ATGTGAATGA ACTTGGGCAG
          CAAAGCCTTC ATGACCCAGT GTCCCATCAA CATCGCACTA AGGATCACCT
          CCTAGTTACC AGACATCCTG TTTTGTAGAA GAGTGTAAGT TGTGTGGCAG
          TGGGGTTCTG AACACACTAG TAGGTTTGTC TGCTGCCGTG ACATGGGGCA
          CAAGGTTCAG TGGAGAGGCC TTCTGAACAC TTTAATACTG CTCAAGTATT
          TGAGTGTCTT CATTGGCTGT GAAACTTCCA GGCCAGACTC AGAAGAGACA
          CGGTCCAGCG ACCCACCTTG GCTGCTGCAG CAACTCATGG CTTTCACACC
          TGTTCACACA TAACTCTCTT TGGAAGATGT GCAGGAGGGT TTGGTCTTAC
          TTCTTACATT TTTTAAGAAG CATTTAAAGG TAGATGCCTT TTCTTGATTC
          ATGTGCTTTC TTAGAACAAA AGTAATCACA CTGCAGCTGG GTAAAAAAAA
          TTGCCCCTCC CTGAAGGTGT TCTCTTGCCC CCACCTGGCC TGCACTTCAA
          ATTGAACTGA TAATCCAGTA GGAACCTGAG ATCTAGCCCA CTGCCTGCTG
          ATGAGTAGGA ACTATGCCAA GCTCCATCAA ATATTCCTTC CTTGGTGTTA
          AACAGGTGCT CTCCGAGTGG TGAGCATTCT CCTCTCCTGC CCCCTTTCTC
          ATGCTCAGTG GTGGGACGTG AGCACACGGC TCCAGCCGTG CAGAGGGAAG
          GTACCTGGGG GTCCTTGGCC CTCTTCCCAT GGTCCCGCGT CTCCATGCAG
          TGACTCTCCC GTAGCTGGTG CCATAGCAAA CGATGAGGGG CTGGTCTGGC
          TGGCCTTGGC CTGTGGAGAT CAGACTCTAG GGTGTGGGTA GTATCAGAGG
          CCTCCCTGCC TTGAGTAAGT CATTTTCCTG CATGCTCCCT GGCGCCTAGT
          GATTGTGCCA AGGCTCTGGC TTGTACCTTC CACAATCCAT GGGATTCCAG
          GGTGGGCAGG CAGCACCCTC AGCTCATCTA CACTTTCCCT CCCCCAGAGA
          ACCTGCCCAG CAAGGAAGAG AGTGATTTAT TTCAACTCTG TCTTGTTCCC
          ATGATCAAGG ATAGAAGGGA GGAGGGTGTC ACTTTGCCTT TATAGGATTC
          AGTGTGGATG TGGTAACCTG GTATTGGGGG ATGGGGCCAA GGAATCCTTG
          CCTCTCATAT TTGTGACAAA AGAATTTGAA TGAGTTGATT TCTATGTATT
          TCCATTATCT CCATGTTTTC TAAAGTCTTA TCACATTTTT CTCTTTTCTA
          TTCTTCCCAT AGGATATCAA TGGCAAGCTG TTTCTTCCCA AATATGCCCT
          CTCCCAGGAT GTTTGTACAT ATGGAGACTT CATCTACAGG ACTGTAGAAA
          TACCAGGGTG CCCACACCAT GTCACTCCGT GAGTCGGGGA CGACGGTGCT
          GGGGCTCGCC CTAAGACCAC CTGTGCGCCT CCGTGTGCCC CTTGCTCGCA
          GAATGGTGCA GCTCCCAGCT GGCACATTGA GGAACGGAGG CCAGATTGGC
          AAAGTAACTT TTTAGGGCCT CAGTGGAAGT CCCAGCGGGG GTCTCTGTCT
          CTTTAAACCA CACAACCCCA GCTGCTTAGG AACTTCCCAT CTGGAGAGCT
          GAGTGAGGAG CTCTGACGGC TTGCCTGCTC CTCGCCAGAT GACCTCCCTT
          GCCACTTCAC ATCCGCCTTT GGAGCGGGCG TAGATAGAAA GTTTTCAGTA
          TTCATGTGCC TGAATGTCTG TAATAATATT GTGCTTTAAA GATGCCTTCC
          TGTATTTGTT CTTGATAGAA ACATATTTGT GTGTTTCTCC ATTCAATGGG
          GAAATTGTTT TTATGCAATT ACTTGTTCTT TGATGAAAAA GTAATAAACC
          TTTGGGGAGA TAAACTAATT AACAGTCATT ATTTAGACAC AAGGTATTCA
          TTGTGACTTT ATTGTTTTCA AAGAGTTTTT GAAAGCATAC TCTGCTGAGA
          ATTTACAGAG CACTTTCTTC AGAAGCTTAT GACTTACAGG TAACCTGGAG
          AATTTGATTT GATATAAAAT AGAATGTTCT TTCTGGAAAA GATCAGCTGG
          AGTGAATTTT AAGTATTTAA GACCAAGGGT GGGATGAATC AGAAGCATCA
          ACCTGAAAAT ATCTTTAAGC TCAAAAGAAG CATCTATAGA AACACTAACC
          TTTCTTCTGA ATTAGCAGAA AATATTTACC TTATATTTTC TTAGATTGTT
          CATTTTCTTC ATGAAAAGTG CTGCGGTGCT GATGACAAGG AGGCCTGCTT
          TGCTGTGGAG GTACTGGAGT TGCCTTCGTT TTAATATGTT TGAGTTTTAT
          TTTTGTGTGT TTGGGCAGGT AAGGGGTTAG GGATTTATAT ATTGAAGGCT
          TGTGGGACAG GCATCTTATT CTACACACAA TTAGTTGCTT ATAGAATGCT
          TACACAGTTC TTGGTTTTTA TCTTTAACTG CCTTGTGGCA TATTGTTTAT
          AATGCCTATT TAATTTCCAG ATTTATGATG TTTATGAACA TAGGAGTATT
          TATAAGGCAT GAAGTCTTTT GCTCATGAGA ATAAAACATT AATTTATTTA
          AACATTTTCT TGAAAAGTGT TGATCTATGA TTTAATTTTA TAATTTTATA
          GGTTAGTGGA GAAATTTACA TTTAAATGTC TGATTCATTT AATATTCCCT
          TCAATGGCAT AGTAGTAATT TCTTTATTCT TTTGGTGGCA ATGGATGCCA
          GTGAATTTCC TTCCAGGGTT TCTGGTGGTA AATTGGAATT AAAGGATCTG
          ATGTATGTGA AACTTTGTAA TCAACATGGC TATATAACCA CTAACTTTTT
          ATTCTAATAA TAATGGCATA AATCTCCTGA AATGCTCACC TTTACACCTC
          GTTTTATCAC TTTGAATTGT ATGGAATAAA CCTAACCCCT CTTCATGCTT
          CTGCTTTCTT TTACCAGTTC TCTTCAGTTC CTTTTAATTG CTTTCATATG
          ACGTAGTTTC TTTCTTTGCA ACCAGCTTGT CACTTTTTCA GTAGCTTATA
          ACTTTTAGCA TCTGTTGCTT TAAATGCATT GTGTCCAGAA TTGAATGTAC
          TCCTTTAGTT CTGATCTAGC TATCAAATAA GATAGCAAGG TCATCACCTC
          TTGTTAGGAC ACTGCATTCC TGTTACTGCA AGCACTAAGT ACTAGCTTTG
          ATCAGTTACT GATTTAAGAG TAAGGAATTG TTTCAGAGAC ACGATGAGAA
          ATGGACTAAG AAACATAGCT GTCAGTTCCT TTGCTAACAC TTGCAAGTCT
          GTATTTCCAA GTTAAACATC ATCTGTTAAT TTATTTTCAG TTTGTTCACT
          AGGGAATTTG GCATTTCTCT TTATAAAACA TTCTGGCTAT CAGAGAGGTA
          TAAGCTAATC CAGGTGAGTC CTTTGACTAC AACGCGGACC TGGAGGCAGC
          TGCCCCCTGC CACTCCTGTA ACCTGCTCGA CGACTCCTCC CTGCCCTTCT
          TCATCCTCGC CAGCGTCCTG GGCATCCTGG CGAGTGGANC TGTCCTCTTC
          GCCCTTCTCC GACCTCTGTT CCACTGGCAA CTCTGCCCTG GCAGGCCTAT
          CCTGGCACAG CTGGCTGTGG GCAGTGCCCT CTTCAGCATT GTGGTGCCCA
          TCCTGGCACC AGGGCTAAGC AGTGCCCACA GCATCATCCT GTGTGGCTTG
          GGCTACTGGG TCTGGTATGG CTCAGCCTTT GCCCAGGCTC TGCTGATTGG
          GTGCCGTGCC TGTCTGGGCC CCAAACTTGG AGCAGGCCAG TCTCCCGGCC
          TCACCCTGGG ACTCACTGTG GGAATCTGGG TGGCAGCTGC CCTGTTGGGA
          TTGCCAATCA CCCTGGCCAG TGATACTTCC CGTGGCCTCT GCACCCTGGC
          ATCCAGCAGG GGCCTGGGAG CTTTGCAGTC CACACATGCT GTGGCCTGCT
          TTGTTGTCTT TATCTTGTGG CCATTGGGCT TGATGGGAGC CAAGGGCCTG
          AGGAAAGCCC TGGGTTGGGG GCCAGGCCCC TGGGTTGACA TTCTGTGGGT
          CTGGTTCATT TTTTGGTGGC CTCATGGGAT ATTCCTAGGA TTGGACACCC
          TAGTGAGGTT CAGGATCATC TTGTTGCCAA CATGCCTGGT CCAGAAGGTT
          TTGGACCTGC TGCTGCACCT CGCAGAAGCC CTGGCAATAT TGCACTGCGT
          GGCTACGCCC CTGCTCTTGG CCTTGTTCTG CCACCAGGCC ACCCGCTCTT
          CCCTGCCCTC CCTGCCCCTC GCGGAAGAGA GGAAGTCATT CTGGTGAAGG
          TACCTGGGTA TAATTCGTTA AAGATCCCCA TGTTCCCCAT GACCCTCTGG
          ACAAATAGAC ACTCCTCAGT CTCATATGCA AGGCTCTCCT TGACCCAACC
          CTGTTGATCC TCCAGTTTGA ATATTACACC TTTACATTGA ATAGTAAGTT
          TCAGGAACTT TGCTACTTCC TCTTCCCTCA ATTTTCTTCA TGTTTCCAGC
          TCTTTCCTCT CTCTGGAGTT CCACCCCTCC CTCTTGTCTG TCCTGTAGCT
          CCTACTTGAT ATTTCAATTC TGTGCTGTGA GCTGCATGTG ACCAGTACCA
          TATGGAGAAA GCACAAAGAA GGGCATAACC CAGCCTCACT GAATGTTTTT
          TGATTGAGCA AAGGTAATAA TTTTCAATTT AAAGAAGCAT GTGTGACTAA
          GCAATACGTG AGACAGGTAC TCATTCTTTT TCTGATATTT GTTAGTAATA
          TACAATTATA TTATTCTTTA CCTTCAGTCT TAATGTTTAT TTCACATTTT
          CCGTAAGGTC CTCATTGAAT CATGAATTCT GATCCTCACC TGTTACTCTG
          TGTTAACCCC AGCCCCACAA ATAACACAAA CTTTAATTTC ACTGCTTTCC
          TTTTTAAATG ACAAGCTACC AACAACGGTC ATTATTCATA TTTATTACCA
          CATGTAGGCC ACGGATTTCT GTCCTGTGGG GCAAATGTAG TGAACTTCTT
          CATGAAATAG AGCAGCAGGA CTCAGTGTGA AATAAATGGG GCCTGAATCA
          TCTCGATTTG GGAAGTGGAC CTGGCCTGTA CTCTCATGTA AAGACTGATC
          TGCTTCTTGG GCCCCATGCT TCCAGGGGTG GCCAGGGTCG ATTCAGTCTT
          TCATGGGCCT GGTGACGTTC TGTTAGCCGT TGATGTTCTC TTACCTTAGT
          GTACAAGGCC TCGTCAGAGA TGACACTTTA CCAGAAAAAG CATGATATTA
          AACTCCTCAG ACCTCTCATT CTACCTCTGA CTCAGGTAAG CCAAAACCTT
          TCCCTCTACT TCACCCAATT GCCTTCTCTG TGTTTCCCAT GCCCCAGGCC
          CCTAAAAAGG CAGGCGGTGG TGACACAGTG GCTTTCAGTA ATGGAGTAAC
          AGAAATGTCC TGCTAACGTA TGCCCCCGCT GTGTATCCTG TGAAACAGGC
          TCCGATCTTC ATCTCCTTCT TCATTGCCTT GAGAGAGATG GCCAACCTTC
          CTGTGCCCAG CCTGCAGACA GGCGGCCTTT GGTGGTTCCA GGATCTCACC
          GTGTGTGATC CCACCTACAT CCTGCCGATG GTGGTCACTG CTACGATGTG
          GGGTGTGCTG GAGGTAAGCC CTGGCTGGCC AGGCACCAGG CCCATAGTGA
          CCAGGTGTAG GGAAGAAAGC AGTTGTGGAC CATGGTGATC CTTCACTCCC
          TGGTGGGTGA GAGGCAGTTT CACTAAATGG CACGTGTCAC TTTCACTGGG
          CCAGGGTTGA TGGGACTGGG GTCACTCATT GTCTGCCTGC CTCGGGAGCT
          GTTTAGACAT ACTTTGTGAA TCCCTTCGAT GCAAGTCTGC GGTTAGAAGC
          AGTGCTTGTA AGTGGCTCAG GGCTGGGGAA GAAACGCTGC TGGCGCTCTC
          TGGCCCACCC CCGCGGTGCA CAGAGGAGTG GTTCTGTGCA GCTACACAGT
          CATTCCATCT CTTCATCCCG CGTCAGCACC CAGTCTCTCT GCCACTTGAC
          TGCATTGGGA ATTGAGTGAG GCAGCTAAAA TCTACCCATA AAATTCTCAT
          CATCTCCTCT TGTCTCTCAC ATGGTT---- ---------- ----------
          ---------- ---------- ---------- ---------- ----------
          ---------- ---------- ---------- ---------- ----------
          ---------- ---------- ---------- ---------- ----------
          ---------- ---------- ---------- ---------- ----------
          ---------- ---------- ---------- ---------- ----------
          ---------- ---------- ---------- ---------- ----------
          ---------- ---------- ----
Lepus_009 CTCACAAACT CCAGAAGTGT GTTCACCAGG GCCGGTGGCT AGAGTTCAAG
          GTTTACAGTG AAAACCCAAA CTCAGACTGA TTCTGGCACA GGCTCCCCTG
          TCATCTGAGC AACTTAATGG GGTGCTTTCT TCCTGTTCCT CTAGCCTCTA
          TGCCAGGACT CCTTGGAAAT AAGCTATTAA GGCAAGTGGG TTAAGGTGCT
          AAGGGCAATG CAGACTATAG AACTACTCCC TATGAAAAGC CAACTCTTCC
          CTCAGCCTGA CATGTCAGCA AGTTCCAGTT GGAATGTTTC ATGGCAAGCC
          TTTTGCCACA CGTTACTTTC CAGCTTTGTG AACTCAGGGC ATTTTCTTGG
          GAGGGTGCTC CTTGTTTAGA AGTGGCAGAG CACTTGTAGA AGCTTCAGGT
          GACAGCATGG GTGAAATGCA CTGGGTTCAA GTCTTCAGAT TAATCCAGGG
          GCAGCAGTTG GAGCATCTGT TGTCTTTGCT ATGTGAATGA ACTTGGGCAG
          CAAAGCCTTC ATGACCCAGT GTCCCATCAA CATCGCACTA AGGATCACCT
          CCTAGTTACC AGACATCCTG CTTTGTAGAA GAGTGTAAGT TGTGTGGCAG
          TGGGGTTCTG AACACACTAG TAGGTTTGTC TGCTGCCGTG ACATGGGGCA
          CAAGGTTCAG TGGAGAGGCC TTCTGAACAC TTTAATACTG CTCAAGTATT
          TGAGTGTCTT CATTGGCTGT GAAACTTCCA GGCCAGACTC AGAAGAGACA
          CGGTCCAGCG ACCCACCTTG GCTGCTGCAG CAACTCATGG CTTTCACACC
          TGTTCACACA TAACTCTCTT TGGAAGATGT GCAGGAGGGT TTGGTCTTAC
          TTCTTACATT TTTTAAGAAG CATTTAAAGG TAGATGCCTT TTCTTGATTC
          ATGTGCTTTC TTAGAACAAA AGTAATCACA CTGCAGCTGG GTAAAAAAAA
          TTGCCCCTCC CTGAAGGTGT TCTCTTGCCC CCACCTGGCC TGCACTTCAA
          ATTGAACTGA TAATCCAGTA GGAACCTGAG ATCTAGCCCA CTGCCTGCTG
          ATGAGTAGGA ACTATGCCAA GCTCCATCAA ATATTCCTTC CTTGGTGTTA
          AACAGGTGCT CTCCGAGTGG TGAGCATTCT CCTCTCCTGC CCCCTTTCTC
          ATGCTCAGTG GTGGGACGTG AGCACACGGC TCCAGCCGTG CAGAGGGAAG
          GTACCTGGGG GTCCTTGGCC CTCTTCCCAT GGTCCCGCGT CTCCATGCAG
          TGACTCTCCC GTAGCTGGTG CCATAGCAAA CGATGAGGGG CTGGTCTGGC
          TGGCCTTGGC CTGTGGAGAT CAGACTCTAG GGTGTGGGTA GTATCAGAGG
          CCTCCCTGCC TTGAGTAAGT CATTTTCCTG CATGCTCCCT GGCGCCTAGT
          GATTGTGCCA AGGCTCTGGC TTGTACCTTC CACAATCCAT GGGATTCCAG
          GGTGGGCAGG CAGCACCCTC AGCTCATCTA CACTTTCCCT CCCCCAGAGA
          ACCTGCCCAG CAAGGAAGAG AGTGATTTAT TTCAACTCTG TCTTGTTCCC
          ATGATCAAGG ATAGAAGGGA GGAGGGTGTC ACTTTGCCTT TATAGGATTC
          AGTGTGGATG TGGTAACCTG GTATTGGGGG ATGGGGCCAA GGAATCCTTG
          CCTCTCATAT TTGTGACAAA AGAATTTGAA TGAGTTGATT TCTATGTATT
          TCCATTATCT CCATGTTTTC TAAAGTCTTA TCACATTTTT CTCTTTTCTA
          TTCTTCCCAT AGGATATCAA TGGCAAGCTG TTTCTTCCCA AATATGCCCT
          CTCCCAGGAT GTTTGTACAT ATGGAGACTT CATCTACAGG ACTGTAGAAA
          TACCAGGGTG CCCACACCAT GTCACTCCGT GAGTCGGGGA CGACGGTGCT
          GGGGCTCGCC CTAAGACCAC CTGTGCGCCT CCGTGTGCCC CTTGCTCGCA
          GAATGGTGCA GCTCCCAGCT GGCACATTGA GGAACGGAGG CCAGATTGGC
          AAAGTAACTT TTTAGGGCCT CAGTGGAAGT CCCAGCGGGG GTCTCTGTCT
          CTTTAAACCA CACAACCCCA GCTGCTTAGG AACTTCCCAT CTGGAGAGCT
          GAGTGAGGAG CTCTGACGGC TTGCCTGCTC CTCGCCAGAT GACCTCCCTT
          GCCACTTCAC ATCCGCCTTT GGAGCGGGCG TAGATAGAAA GTTTTCAGTA
          TTCATGTGCC TGAATGTCTG TAATAATATT GTGCTTTAAA GATGCCTTCC
          TGTATTTGTT CTTGATAGAA ACATATTTGT GTGTTTCTCC ATTCAATGGG
          GAAATTGTTT TTATGCAATT ACTTGTTCTT TGATGAAAAA GTAATAAACC
          TTTGGGGAGA TAAACTAATT AACAGTCATT ATTTAGACAC AAGGTATTCA
          TTGTGACTTT ATTGTTTTCA AAGAGTTTTT GAAAGCATAC TCTGCTGAGA
          ATTTACAGAG CACTTTCTTC AGAAGCTTAT GACTTACAGG TAACCTGGAG
          AATTTGATTT GATATAAAAT AGAATGTTCT TTCTGGAAAA GATCAGCTGG
          AGTGAATTTT AAGTATTTAA GACCAAGGGT GGGATGAATC AGAAGCATCA
          ACCTGAAAAT ATCTTTAAGC TCAAAAGAAG CATCTATAGA AACACTAACC
          TTTCTTCTGA ATTAGCAGAA AATATTTACC TTATATTTTC TTAGATTGTT
          CATTTTCTTC ATGAAAAGTG CTGCGGTGCT GATGACAAGG AGGCCTGCTT
          TGCTGTGGAG GTACTGGAGT TGCCTTCGTT TTAATATGTT TGAGTTTTAT
          TTTTGTGTGT TTGGGCAGGT AAGGGGTTAG GGATTTATCT ATTGAAGGCT
          TGTGGGACAG GCATCTTATT CTACACACAA TTAGTTGCTT ATAGAATGCT
          TACACAGTTC TTGGTTTTTA TCTTTAACTG CCTTGTGGCA TATTGTTTAT
          AATGCCTATT TAATTTCCAG ATTTATGATG TTTATGAACA TAGGAGTATT
          TATAAGGCAT GAAGTCTTTT GCTCATGAGA ATAAAACATT AATTTATTTA
          AACATTTTCT TGAAAAGTGT TGATCTATGA TTTAATTTTA TAATTTTATA
          GGTTAGTGGA GAAATTTACA TTTAAATGTC TGATTCATTT AATATTCCCT
          TCAATGGCAT AGTAGTAATT TCTTTATTCT TTTGGTGGCA ATGGATGCCA
          GTGAATTTCC TTCCAGGGTT TCTGGTGGTA AATTGGAATT AAAGGATCTG
          ATGTATGTGA AACTTTGTAA TCAACATGGC TATATAACCA CTAACTTTTT
          ATTCTAATAA TAATGGCATA AATCTCCTGA AATGCTCACC TTTACACCTC
          GTTTTATCAC TTTGAATTGT ATGGAATAAA CCTAACCCCT CTTCATGCTT
          CTGCTTTCTT TTACCAGTTC TCTTCAGTTC CTTTTAATTG CTTTCATATG
          ACGTAGTTTC TTTCTTTGCA ACCAGCTTGT CACTTTTTCA GTAGCTTATA
          ACTTTTAGCA TCTGTTGCTT TAAATGCATT GTGTCCAGAA TTGAATGTAC
          TCCTTTAGTT CTGATCTAGC TATCAAATAA GATAGCAAGG TCATCACCTC
          TTGTTAGGAC ACTGCATTCC TGTTACTGCA AGCACTAAGT ACTAGCTTTG
          ATCAGTTACT GATTTAAGAG TAAGGAATTG TTTCAGAGAC ACGATGAGAA
          ATGGACTAAG AAACATAGCT GTCAGTTCCT TTGCTAACAC TTGCAAGTCT
          GTATTTCCAA GTTAAACATC ATCTGTTAAT TTATTTTCAG TTTGTTCACT
          AGGGAATTTG GCATTTCTCT TTATAAAACA TTCTGGCTAT CAGAGAGGTA
          TAAGCTAATC CAGGTGAGTC CTTTGACTAC AACGCGGACC TGGAGGCAGC
          TGCCCCCTGC CACTCCTGTA ACCTGCTCGA CGACTCCTCC CTGCCCTTCT
          TCATCCTCGC CAGCGTCCTG GGCATCCTGG CGAGTGGANC TGTCCTCTTC
          GCCCTTCTCC GACCTCTGTT CCACTGGCAA CTCTGCCCTG GCAGGCCTAT
          CCTGGCACAG CTGGCTGTGG GCAGTGCCCT CTTCAGCATT GTGGTGCCCA
          TCCTGGCACC AGGGCTAAGC AGTGCCCACA GCATCATCCT GTGTGGCTTG
          GGCTACTGGG TCTGGTATGG CTCAGCCTTT GCCCAGGCTC TGCTGATTGG
          GTGCCGTGCC TGTCTGGGCC CCAAACTTGG AGCAGGCCAG TCTCCCGGCC
          TCACCCTGGG ACTCACTGTG GGAATCTGGG TGGCAGCTGC CCTGTTGGGA
          TTGCCAATCA CCCTGGCCAG TGATACTTCC CGTGGCCTCT GCACCCTGGC
          ATCCAGCAGG GGCCTGGGAG CTTTGCAGTC CACACATGCT GTGGCCTGCT
          TTGTTGTCTT TATCTTGTGG CCATTGGGCT TGATGGGAGC CAAGGGCCTG
          AGGAAAGCCC TGGGTTGGGG GCCAGGCCCC TGGGTTGACA TTCTGTGGGT
          CTGGTTCATT TTTTGGTGGC CTCATGGGAT ATTCCTAGGA TTGGACACCC
          TAGTGAGGTT CAGGATCATC TTGTTGCCAA CATGCCTGGT CCAGAAGGTT
          TTGGACCTGC TGCTGCACCT CGCAGAAGCC CTGGCAATAT TGCACTGCGT
          GGCTACGCCC CTGCTCTTGG CCTTGTTCTG CCACCAGGCC ACCCGCTCTT
          CCCTGCCCTC CCTGCCCCTC GCGGAGGAGA GGAAGTCATT CTGGTGAAGG
          TACCTGGGTA TAATTCGTTA AAGATCCCCA TGTTCCCCAT GACCCTCTGG
          ACAAATAGAC ACTCCTCAGT CTCATATGCA AGGCTCTCCT TGACCCAACC
          CTGTTGATCC TCCAGTTTGA ATATTACACC TTTACATTGA ATAGTAAGTT
          TCAGGAACTT TGCTACTTCC TCTTCCCTCA ATTTTCTTCA TGTTTCCAGC
          TCTTTCCTCT CTCTGGAGTT CCACCCCTCC CTCTTGTCTG TCCTGTAGCT
          CCTACTTGAT ATTTCAATTC TGTGCTGTGA GCTGCATGTG ACCAGTACCA
          TATGGAGAAA GCACAAAGAA GGGCATAACC CAGCCTCACT GAATGTTTTT
          TGATTGAGCA AAGGTAATAA TTTTCAATTT AAAGAAGCAT GTGTGACTAA
          GCAATACGTG AGACAGGTAC TCATTCTTTT TCTGATATTT GTTAGTAATA
          TACAATTATA TTATTCTTTA CCTTCAGTCT TAATGTTTAT TTCACATTTT
          CCGTAAGGTC CTCATTGAAT CATGAATTCT GATCCTCACC TGTTACTCTG
          TGTTAACCCC AGCCCCACAA ATAACACAAA CTTTAATTTC ACTGCTTTCC
          TTTTTAAATG ACAAGCTACC AACAACGGTC ATTATTCATA TTTATTACCA
          CATGTAGGCC ACGGATTTCT GTCCTGTGGG GCAAATGTAG TGAACTTCTT
          CATGAAATAG AGCAGCAGGA CTCAGTGTGA AATAAATGGG GCCTGAATCA
          TCTCGATTTG GGAAGTGGAC CTGGCCTGTA CTCTCATGTA AAGACTGATC
          TGCTTCTTGG GCCCCATGCT TCCAGGGGTG GCCAGGGTCG ATTCAGTCTT
          TCATGGGCCT GGTGACGTTC TGTTAGCCGT TGATGTTCTC TTACCTTAGT
          GTACAAGGCC TCGTCAGAGA TGACACTTTA CCAGAAAAAG CATGATATTA
          AACTCCTCAG ACCTCTCATT CTACCTCTGA CTCAGGTAAG CCAAAACCTT
          TCCCTCTACT TCACCCAATT GCCTTCTCTG TGTTTCCCAT GCCCCAGGCC
          CCTAAAAAGG CAGGCGGTGG TGACACAGTG GCTTTCAGTA ATGGAGTAAC
          AGAAATGTCC TGCTAACGTA TGCCCCCGCT GTGTATCCTG TGAAACAGGC
          TCCGATCTTC ATCTCCTTCT TCATTGCCTT GAGAGAGATG GCCAACCTTC
          CTGTGCCCAG CCTGCAGACA GGCGGCCTTT GGTGGTTCCA GGATCTCACC
          GTGTGTGATC CCACCTACAT CCTGCCGATG GTGGTCACTG CTACGATGTG
          GGGTGTGCTG GAGGTAAGCC CTGGCTGGCC AGGCACCAGG CCCATAGTGA
          CCAGGTGTAG GGAAGAAAGC AGTTGTGGAC CATGGTGATC CTTCACTCCC
          TGGTGGGTGA GAGGCAGTTT CACTAAATGG CACGTGTCAC TTTCACTGGG
          CCAGGGTTGA TGGGACTGGG GTCACTCATT GTCTGCCTGC CTCGGGAGCT
          GTTTAGACAT ACTTTGTGAA TCCCTTCGAT GCAAGTCTGC GGTTAGAAGC
          AGTGCTTGTA AGTGGCTCAG GGCTGGGGAA GAAACGCTGC TGGCGCTCTC
          TGGCCCACCC CCGCGGTGCA CAGAGGAGTG GTTCTGTGCA GCTACACAGT
          CATTCCATCT CTTCATCCCG CGTCAGCACC CAGTCTCTCT GCCACTTGAC
          TGCATTGGAA ATTGAGTGAG GCAGCTAAAA TCTACCCATA AAATTCTCAT
          CATCTCCTCT TGTCTCTCAC ATGGTTGCTT AAGAGTAATT TTGTAGTGAA
          AACCTCAGCG TTTATGCCTT ATTATTTCAG GCTACTTTTC TTAAATGTAT
          ATTTCAAACA GATTATAAGC GATATTTAAA CTTACCAGAC TTTATTAAAT
          TTTTCAAACA TGAAAATCAA ACCATATTAG TATCAGAGGA TGTATGCCAT
          TTCGTAATAC TGAGACTTAC CAGTGGGATT TTTCTTCTTG TACATAAATT
          GGTATTGATG ATTATCAGCG ATTTTGATAC TTAGCCTAAT TAAGCATTGC
          ATTTGTCCTC ACTAAATTGC CAAGAACAAA TTTATCATTA ATTTTGATTA
          TATTTCAGTT TGACGTCTAT TTAT
Lepus_010 ---------- ---------- ---------- ---------- ----------
          ---------- ---------- ---------- ---------- ----------
          ---------- ---------- ---------- ---------- ----------
          ---------- ---------- ---------- ---------- ----------
          ---------- ---------- ---------- ---------- ----------
          ---------- ---------- ---------- ---------- ----------
          ---------- ---------- ---------- ---------- ----------
          ---------- ---------- ---------- ---------- ----------
          ---------- ---------- ---------- ---------- ----------
          ---------- ---------- ---------- ---------- ----------
          ---------- ---------- ---------- -ATCGCACTA AGGATCACCT
          CCTAGTTACC AGACATCCTG CTTTGTAGAA GAGTGTAAGT TGTGTGGCAG
          TGGGGTTCTG AACACACTAG TAGGTTTGTC TGCTGCCGTG ACATGGGGCA
          CAAGGTTCAG TGGAGAGGCC TTCTGAACAC TTTAATGCTG CTCAAGTATT
          TGAGTGTCTT CATTGGCTGT GAAACTTCCA GGCCAGACTC AGAAGAGACA
          CGGTCCAGTG ACCCACCTTG GCTGCTGCAG CAACTCATGG CTTTCACACC
          TGTTCACACA TAACTCTCTT TGGAAGATGT GCAGGAGGGT TTGGTCTTAC
          TTCTTACATT TTTTAAGAAG CATTTAAAGG TAGATGCCTT TTCTTGATTC
          ATGTGCTTTC TTAGAACAAA AGTAATCACA CTGCAGCTGG GTAAAAAAAA
          TTGCCCCTCC CTGAAGGTGT TCTCTTGCCC CCACCTGGCC TGCACTTCAA
          ATTGAACTGA TAATCCAGTA GGAACCTGAG ATCTAGCCCA CTGCCTGCTG
          ATGAGTAGGA ACTATGCCAA GCTCCATCAA ATATTCCTTC CTTGGTGTTA
          AACAGGTGCT CTCCGAGTGG TGAGCATTCT CCTCTCCTGC CCCCTTTCTC
          ATGCTCAGTG GTGGGACGTG AGCACACGGC TCCAGCCGTG CAGAGGGAAG
          GTACCTGGGG GTCCTTGGCC CTCTTCCCAT GGTCCCGCGT CTCCATGCAG
          TGACTCTCCC GTAGCTGGTG CCATAGCAAA CGATGAGGGG CTGGTCTGGC
          TGGCCTTGGC CTGTGGAGAT CAGACTCTAG GGTGTGGGTA GTATCAGAGG
          CCTCCCTGCC TTGAGTAAGT CATTTTCCTG CATGCTCCCT GGCGCCTAGT
          GATTGTGCCA AGGCTCTGGC TTGTACCTTC CACAATCCAT GGGATTCCAG
          GGTGGGCAGG CAGCACCCTC AGCTCATCTA CACTTTCCCT CCCCCAGAGA
          ACCTGCCCAG CAAGGAAGAG AGTGATTTAT TTCAACTCTG TCTTGTTCCC
          ATGATCAAGG ATAGAAGGGA GGAGGGTGTC ACTTTGCCTT TATAGGATTC
          AGTGTGGATG TGGTAACCTG GTATTGGGGG ATGGGGCCAA GGAATCCTTG
          CCTCTCATAT TTGTGACAAA AGAATTTGAA TGAGTTGATT TCTATGTATT
          TCCATTATCT CCATGTTTTC TAAAGTCTTA TCACATTTTT CTCTTTTCTA
          TTCTTCCCAT AGGATATCAA TGGCAAGCTG TTTCTTCCCA AATATGCCCT
          CTCCCAGGAT GTTTGTACAT ATGGAGACTT CATCTACAGG ACTGTAGAAA
          TACCAGGGTG CCCACACCAT GTCACTCCGT GAGTCGGGGA CGACGGTGCT
          GGGGCTCGCC CTAAGACCAC CTGTGCGCCT CCGTGTGCCC CTTGCTCGCA
          GAATGGTGCA GCTCCCAGCT GGCACATTGA GGAACGGAGG CCAGATTGGC
          AAAGTAACTT TTTAGGGCCT CAGTGGAAGT CCCAGCGGGG GTCTCTGTCT
          CTTTAAACCA CACAACCCCA GCTGCTTAGG AACTTCCCAT CTGGAGAGCT
          GAGTGAGGAG CTCTGACGGC TTGCCTGCTC CTCGCCAGAT GACCTCCCTT
          GCCACTTCAC ATCCGCCTTT GGAGCGGGCG TAGATAGAAA GTTTTCAGTA
          TTCATGTGCC TGAATGTCTG TAATAATATT GTGCTTTAAA GATGCCTTCC
          TGTATTTGTT CTTGATAGAA ACATATTTGT GTGTTTCTCC ATTCAATGGG
          GAAATTGTTT TTATGCAATT ACTTGTTCTT TGATGAAAAA GTAATAAACC
          TTTGGGGAGA TAAACTAATT AACAGTCATT ATTTAGACAC AAGGTATTCA
          TTGTGACTTT ATTGTTTTCA AAGAGTTTTT GAAAGCATAC TCTGCTGAGA
          ATTTACAGAG CACTTTCTTC AGAAGCTTAT GACTTACAGG TAACCTGGAG
          AATTTGATTT GATATAAAAT AGAATGTTCT TTCTGGAAAA GATCAGCTGG
          AGTGAATTTT AAGTATTTAA GACCAAGGGT GGGATGAATC AGAAGCATCA
          ACCTGAAAAT ATCTTTAAGC TCAAAAGAAG CATCTATAGA AACACTAACC
          TTTCTTCTGA ATTAGCAGAA AATATTTACC TTATATTTTC TTAGATTGTT
          CATTTTCTTC ATGAAAAGTG CTGCGGTGCT GATGACAGGG AGGCCTGCTT
          TGCTGTGGAG GTACTGGAGT TGCCTTCGTT TTAATATGTT TGAGTTTTAT
          TTTTGTGTGT TTGGGCAGGT AAGGGGTTAG GGATTTATCT ATTGAAGGCT
          TGTGGGACAG GCATCTTATT CTACACACAA TTAGTTGCTT ATAGAGTGCT
          TACACAGTTC TTGGTTTTTA TCTTTAACTG CCTTGTGGCA TATTGTTTAT
          AATGCCTATT TAATTTCCAG ATTTATGATG TTTATGAACA TAGGAGTATT
          TATAAGGCAT GAAGTCTTTT GCTCATGAGA ATAAAACATT AATTTATTTA
          AACATTTTCT TGAAAAGTGT TGATCTATGA TTTAATTTTA TAATTTTATA
          GGTTAGTGGA GAAATTTACA TTTAAATGTC TGATTCATTT AATATTCCCT
          TCAATGGCAT AGTAGTAATT TCTTTATTCT TTTGGTGGCA ATGGATGCCA
          GTGAATTTCC TTCCAGGGTT TCTGGTGGTA AATTGGAATT AAAGGATCTG
          ATGTATGTGA AACTTTGTAA TCAACATGGC TATATAACCA CTAACTTTTT
          ATTCTAATAA TAATGGCATA AATCTCCTGA AATGCTCACC TTTACACCTC
          GTTTTATCAC TTTGAATTGT ATGGAATAAA CCTAACCCCT CTTCATGCTT
          CTGCTTTCTT TTACCAGTTC TCTTCAGTTC CTTTTAATTG CTTTCATATG
          ACGTAGTTTC TTTCTTTGCA ACCAGCTTGT CACTTTTTCA GTAGCTTATA
          ACTTTTAGCA TCTGTTGCTT TAAATGCATT GTGTCCAGAA TTGAATGTAC
          TCCTTTAGTT CTGATCTAGC TATCAAATAA GATAGCAAGG TCATCACCTC
          TTGTTAGGAC ACTGCATTCC TGTTACTGCA AGCACTAAGT ACTAGCTTTG
          ATCAGTTACT GATTTAAGAG TAAGGAATTG TTTCAGAGAC ACGATGAGAA
          ATGGACTAAG AAACATAGCT GTCAGTTCCT TTGCTAACAC TTGCAAGTCT
          GTATTTCCAA GTTAAACATC ATCTGTTAAT TTATTTTCAG TTTGTTCACT
          AGGGAATTTG GCATTTCTCT TTATAAAACA TTCTGGCTAT CAGAGAGGTA
          TAAGCTAATC CAGGTGAGTC CTTTGACTAC AACGCGGACC TGGAGGCAGC
          TGCCCCCTGC CACTCCTGTA ACCTGCTCGA CGACTCCTCC CTGCCCTTCT
          TCATCCTCGC CAGCGTCCTG GGCATCCTGG CGAGTGGANC TGTCCTCTTC
          GCCCTTCTCC GACCTCTGTT CCACTGGCAA CTCTGCCCTG GCAGGCCTAT
          CCTGGCACAG CTGGCTGTGG GCAGTGCCCT CTTCAGCATT GTGGTGCCCA
          TCCTGGCACC AGGGCTAAGC AGTGCCCACA GCATCATCCT GTGTGGCTTG
          GGCTACTGGG TCTGGTATGG CTCAGCCTTT GCCCAGGCTC TGCTGATTGG
          GTGCCGTGCC TGTCTGGGCC CCAAACTTGG AGCAGGCCAG TCTCCCGGCC
          TCACCCTGGG ACTCACTGTG GGAATCTGGG TGGCAGCTGC CCTGTTGGGA
          TTGCCAATCA CCCTGGCCAG TGATACTTCC CGTGGCCTCT GCACCCTGGC
          ATCCAGCAGG GGCCTGGGAG CTTTGCAGTC CACACATGCT GTGGCCTGCT
          TTGTTGTCTT TATCTTGTGG CCATTGGGCT TGATGGGAGC CAAGGGCCTG
          AGGAAAGCCC TGGGTTGGGG GCCAGGCCCC TGGGTTGACA TTCTGTGGGT
          CTGGTTCATT TTTTGGTGGC CTCATGGGAT ATTCCTAGGA TTGGACACCC
          TAGTGAGGTT CAGGATCATC TTGTTGCCAA CATGCCTGGT CCAGAAGGTT
          TTGGACCTGC TGCTGCACCT CGCAGAAGCC CTGGCAATAT TGCACTGCGT
          GGCTACGCCC CTGCTCTTGG CCTTGTTCTG CCACCAGGCC ACCCGCTCTT
          CCCTGCCCTC CCTGCCCCTC GCGGAGGAGA GGAAGTCATT CTGGTGAAGG
          TACCTGGGTA TAATTCGTTA AAGATCCCCA TGTTCCCCAC GACCCTCTGG
          ACAAATAGAC ACTCCTCAGT CTCATATGCA AGGCTCTCCT TGACCCAACC
          CTGTTGATCC TCCAGTTTGA ATATTACACC TTTACATTGA ATAGTAAGTT
          TCAGGAACTT TGCTACTTCC TCTTCCCTCA ATTTTCTTCA TGTTTCCAGC
          TCTTTCCTCT CTCTGGAGTT CCACCCCTCC CTCTTGTCTG TCCTGTAGCT
          CCTACTTGAT ATTTCAATTC TGTGCTGTGA GCTGCATGTG ACCAGTACCA
          TATGGAGAAA GCACAAAGAA GGGCATAACC CAGCCTCACT GAATGTTTTT
          TGATTGAGCA AAGGTAATAA TTTTCAATTT AAAGAAGCAT GTGTGACTAA
          GCAATACGTG AGACAGGTAC TCATTCTTTT TCTGATATTT GTTAGTAATA
          TACAATTATA TTATTCTTTA CCTTCAGTCT TAATGTTTAT TTCACATTTT
          CCGTAAGGTC CTCATTGAAT CATGAATTCT GATCCTCACC TGTTACTCTG
          TGTTAACCCC AGCCCCACAA ATAACACAAA CTTTAATTTC ACTGCTTTCC
          TTTTTAAATG ACAAGCTACC AACAACGGTC ATTATTCATA TTTATTACCA
          CATGTAGGCC ACGGATTTCT GTCCTGTGGG GCAAATGTAG TGAACTTCTT
          CATGAAATAG AGCAGCAGGA CTCAGTGTGA AATAAATGGG GCCTGAATCA
          TCTCGATTTG GGAAGTGGAC CTGGCCTGTA CTCTCATGTA AAGACTGATC
          TGCTTCTTGG GCCCCATGCT TCCAGGGGTG GCCAGGGTCA ATTCAGTCTT
          TCATGGACCT GGTGACGTTC TGTTAGCCAT TGATGTTCTC TTACCTCAGT
          GTACAAGGCC TCGTCAGAGA TGACACTTTA CCAGAAAAAG CATGATATTA
          AACTCCTCAG ACCTCTCATT CTACCTCTGA CTCAGGTAAG CCAAAACCTT
          TCCCTCTACT TCACCCAATT GCCTTCTCTG TGTTTCCCAT GCCCCAGGCC
          CCTAAAAAGG CAGGCGGTGG TGACACAGTG GCTTTCAGTA ATGGAGTAAC
          AGAAATGTCC TGCTAACATA TGCCCCCGCT GTGTATCCTG TGAAACAGGC
          TCCGATCTTC ATCTCCTTCT TCATTGCCTT GAGAGAGATG GCCAACCTTC
          CTGTGCCCAG CCTGCAGACA GGCGGCCTTT GGTGGTTCCA GGATCTCACC
          GTGTGTGATC CCACCTACAT CCTGCCGATG GTGGTCACTG CTACGATGTG
          GGGTGTGCTG GAGGTAAGCC CTGGCTGGCC AGGCGCCAGG CCCATAGTGA
          CCAGGTGTAG GGAAGAAAGC AGTTGTGGAC CATGGTGATC CTTCACTCCC
          TGGTGGGTGA GAGGCAGTTT CACTAAATGG CACGTGTCAC TTTCACTGGG
          CCAGGGTTGA TGGGACTGGG GTCACTCATT GTCTGCCTGC CTCGGGAGCT
          GTTTAGACAT ACTTTGTGAA TCCCTTCGAT GCAAGTCTGC GGTTAGAAGC
          AGTGCTTGTA AGTGGCTCAG GGCTGGGGAA GAAACGCTGC TGGCGCTCTC
          TGGCCCACCC CCGCGGTGCA CAGAGGAGTG GTTCTGTGCA GCTACACAGT
          CATTCCATCT CTTCATCCCG CGTCAGCACC CAGTCTCTCT GCCACTTGAC
          TGCATTGGAA ATTGAGTGAG GCAGCTAAAA TCTACCCATA AAATTCTCAT
          CATCTCCTCT TGTCTCTCAC ATGGTTGCTT ATGAGTAATT TTGTAGTGAA
          AACCTCAGCG TTTATGCCTT ATTATTTCAG GCTACTTTTC TTAAATGTAT
          ATTTCAAACA GATTATAAGC GATATTTAAA CTTACCAGAC TTTATTAAAT
          TTTTCAAACA TGAAAATCAA ACCATATTAG TATCAGAGGA TGTATGCCAT
          TTCGTAATAC TGAGACTTAC CAGTGGGATT TTTCTTCTTG TACATAAATT
          GGTATTGATG ATTATCAGCG ATTTTGATAC TTAGCCTAAT TAAGCATTGC
          ATTTGTCCTC ACTAAATTTC CAAGAAAAAA TTTATCATTA ATTTTGATGA
          TATTTCAGTT TGACGTCTAT TTAT
Lepus_011 CTCACAAACT CCAGAAGTGT GTTCACCAGG GCCGGTGGCT AGAGTTCAAG
          GTTTACAGTG AAAACCCAAA CTCAGACTGA TTCTGGCACA GGCTCCCCTG
          TCATCTGAGC AACTTAATGG GGTGCTTTCT TCCTGTTCCT CTAGCCTCTA
          TGCCAGGACT CCTTGGAAAT AAGCTATTAA GGCAAGTGGG TTAAGGTGCT
          AAGGGCAATG CAGACTATAG AACTACTCCC TATGAAAAGC CAACTCTTCC
          CTCAGCCTGA CATGTCAGCA AGTTCCAGTT GGAATGTTTC ATGGCAAGCC
          TTTTGCCACA CGTTACTTTC CAGCTTTGTG AACTCAGGGC ATTTTCTTGG
          GAGGGTGCTC CTTGTTTAGA AGTGGCAGAG CACTTGTAGA AGCTTCAGGT
          GACAGCATGG GTGAAATGCA CTGGGTTCAA GTCTTCAGAT TAATCCAGGG
          GCAGCAGTTG GAGCATCTGT TGTCTTTGCT ATGTGAATGA ACTTGGGCAG
          CAAAGCCTTC ATGACCCAGT GTCCCATCAA CATCGCACTA AGGATCACCT
          CCTAGTTACC AGACATCCTG CTTTGTAGAA GAGTGTAAGT TGTGTGGCAG
          TGGGGTTCTG AACACACTAG TAGGTTTGTC TGCTGCCGTG ACATGGGGCA
          CAAGGTTCAG TGGAGAGGCC TTCTGAACAC TTTAATACTG CTCAAGTATT
          TGAGTGTCTT CATTGGCTGT GAAACTTCCA GGCCAGACTC AGAAGAGACA
          CGGTCCAGCG ACCCACCTTG GCTGCTGCAG CAACTCATGG CTTTCACACC
          TGTTCACACA TAACTCTCTT TGGAAGATGT GCAGGAGGGT TTGGTCTTAC
          TTCTTACATT TTTTAAGAAG CATTTAAAGG TAGATGCCTT TTCTTGATTC
          ATGTGCTTTC TTAGAACAAA AGTAATCACA CTGCAGCTGG GTAAAAAAAA
          TTGCCCCTCC CTGAAGGTGT TCTCTTGCCC CCACCTGGCC TGCACTTCAA
          ATTGAACTGA TAATCCAGTA GGAACCTGAG ATCTAGCCCA CTGCCTGCTG
          ATGAGTAGGA ACTATGCCAA GCTCCATCAA ATATTCCTTC CTTGGTGTTA
          AACAGGTGCT CTCCGAGTGG TGAGCATTCT CCTCTCCTGC CCCCTTTCTC
          ATGCTCAGTG GTGGGACGTG AGCACACGGC TCCAGCCGTG CAGAGGGAGG
          GTACCTGGGG GTCCTTGGCC CTCTTCCCAT GGTCCAGCGT CTCCATGCAG
          TGACTCTCCC GTAGCTGGTG CCATAGCAAA CGATGAGGGG CTGGTCTGGC
          TGGCCTTGGC CTGTGGAGAT CAGACTCTAG GGTGTGGGTA GTATCAGAGG
          CCTCCCTGCC TTGAGTAAGT CATTTTCCTG CATGCTCCCT GGCGCCTAGT
          GATTGTGCCA AGGCTCTGGC TTGTACCTTC CACAATCCAT GGGATTCCAG
          GGTGGGCAGG CAGCACCCTC AGCTCATCTA CACTTTCCCT CCCCCAGAGA
          ACCTGCCCAG CAAGGAAGAG AGTGATTTAT TTCAACTCTG TCTTGTTCCC
          ATGATCAAGG ATAGAAGGGA GGAGGGTGTC ACTTTGCCTT TATAGGATTC
          AGTGTGGATG TGGTAACCTG GTATTGGGGG ATGGGGCCAA GGAATCCTTG
          CCTTTCATAT TTGTGACAAA AGAATATGAA TGAGTTGATT TCTATGTATT
          TCTGTTATCT CCATGTTTTC TAAAGTCTTA TCACATTTTT CTCTTTTCTA
          TTCTTCCCAT AGGATATCAA TGGCAAGCTG TTTCTTCCCA AATATGCCCT
          CTCCCAGGAT GTTTGTACAT ATGGAGACTT CATCTACAGG ACTGTAGAAA
          TACCAGGGTG CCCACACCAT GTCACTCCGT GAGTCGGGGA CGACGGTGCT
          GGGGCTCGCC CTAAGACCAC CTGTGCGCCT CCGTGTGCCC CTTGCTCGCA
          GAATGGTGCA GCTCCCAGCT GGCACATTGA GGAACGGAGG CCAGATTGGC
          AAAGTAACTT TTTAGGGCCT CAGTGGAAGT CCCAGCGGGG GTCTCTGTCT
          CTTTAAACCA CACAACCCCA GCTGCTTAGG AACTTCCCAT CTGGAGAGCT
          GAGTGAGGAG CTCTGACGGC TTGCCTGCTC CTCGCCAGAT GACCTCCCTT
          GCCACTTCAC ATCCGCCTTT GGAGCGGGCG TAGATAGAAA GTTTTCAGTA
          TTCATGTGCC TGAATGTCTG TAATAATATT GTGCTTTAAA GATGCCTTCC
          TGTATTTGTT CTTGATAGAA ACATATTTGT GTGTTTCTCC ATTCAATGGG
          GAAATTGTTT TTATGCAATT ACTTGTTCTT TGATGAAAAA GTAATAAACC
          TTTGGGGAGA TAAACTAATT AACAGTCATT ATTTAGACAC AAGGTATTCA
          TTGTGACTTT ATTGTTTTCA AAGAGTTTTT GAAAGCATAC TCTGCTGAGA
          ATTTACAGAG CACTTTCTTC AGAAGCTTAT GACTTACAGG TAACCTGGAG
          AATTTGATTT GATATAAAAT AGAATGTTCT TTCTGGAAAA GATCAGCTGG
          AGTGAATTTT AAGTATTTAA GACCAAGGGT GGGATGAATC AGAAGCATCA
          ACCTGAAAAT ATCTTTAAGC TCAAAAGAAG CATCTATAGA AACACTAACC
          TTTCTTCTGA ATTAGCAGAA AATATTTACC TTATATTTTC TTAGATTGTT
          CATTTTCTTC ATGAAAAGTG CTGCGGTGCT GATGACAAGG AGGCCTGCTT
          TGCTGTGGAG GTACTGGAGT TGCCTTCGTT TTAATATGTT TGAGTTTTAT
          TTTTGTGTGT TTGGGCAGGT AAGGGGTTAG GGATTTATAT ATTGAAGGCT
          TGTGGGACAG GCATCTTATT CTACACACAA TTAGTTGCTT ATAGAATGCT
          TACACAGTTC TTGGTTTTTA TCTTTAACTG CCTTGTGGCA TATTGTTTAT
          AATGCCTATT TAATTTCCAG ATTTATGATG TTTATGAACA TAGGAGTATT
          TATAAGGCAT GAAGTCTTTT GCTCATGAGA ATAAAACATT AATTTATTTA
          AACATTTTCT TGAAAAGTGT TGATCTATGA TTTAATTTTA TAATTTTATA
          GGTTAGTGGA GAAATTTACA TTTAAATGTC TGATTCATTT AATATTCCCT
          TCAATGGCAT AGTAGTAATT TCTTTATTCT TTTGGTGGCA ATGGATGCCA
          GTGAATTTCC TTCCAGGGTT TCTGGTGGTA AATTGGAATT AAAGGATCTG
          ATGTATGTGA AACTTTGTAA TCAACATGGC TATATAACCA CTAACTTTTT
          ATTCTAATAA TAATGGCATA AATCTCCTGA AATGCTCACC TTTACACCTC
          GTTTTATCAC TTTGAATTGT ATGGAATAAA CCTAACCCCT CTTCATGCTT
          CTGCTTTCTT TTACCAGTTC TCTTCAGTTC CTTTTAATTG CTTTCATATG
          ACGTAGTTTC TTTCTTTGCA ACCAGCTTGT CACTTTTTCA GTAGCTTATA
          ACTTTTAGCA TCTGTTGCTT TAAATGCATT GTGTCCAGAA TTGAATGTAC
          TCCTTTAGTT CTGATCTAGC TATCAAATAA GATAGCAAGG TCATCACCTC
          TTGTTAGGAC ACTGCATTCC TGTTACTGCA AGCACTAAGT ACTAGCTTTG
          ATCAGTTACT GATTTAAGAG TAAGGAATTG TTTCAGAGAC ACGATGAGAA
          ATGGACTAAG AAACATAGCT GTCAGTTCCT TTGCTAACAC TTGCAAGTCT
          GTATTTCCAA GTTAAACATC ATCTGTTAAT TTATTTTCAG TTTGTTCACT
          AGGGAATTTG GCATTTCTCT TTATAAAACA TTCTGGCTAT CAGAGAGGTA
          TAAGCTAATC CAGGTGAGTC CTTTGACTAC AACGCGGACC TGGAGGCAGC
          TGCCCCCTGC CACTCCTGTA ACCTGCTCGA CGACTCCTCC CTGCCCTTCT
          TCATCCTCGC CAGCGTCCTG GGCATCCTGG CGAGTGGAGC TGTCCTCTTC
          GCCCTTCTCC GACCTCTGTT CCACTGGCAA CTCTGCCCTG GCAGGCCTAT
          CCTGGCACAG CTGGCTGTGG GCAGTGCCCT CTTCAGCATT GTGGTGCCCA
          TCCTGGCACC AGGGCTAAGC AGTGCCCACA GCATCATCCT GTGCGGCTTG
          GGCTACTGGG TCTGGTATGG CTCAGCCTTT GCCCAGGCTC TGCTGATTGG
          GTGCCGTGCC TGTCTGGGCC CCAAACTTGG AGCAGGCCAG TCTCCCGGCC
          TCACCCTGGG ACTCACTGTG GGAATCTGGG TGGCAGCTGC CCTGTTGGGA
          TTGCCAATCA CCCTGGCCAG TGATACTTCC CGTGGCCTCT GCACCCTGGC
          ATCCAGCAGG GGCCTGGGAG CTTTGCAGTC CACACATGCT GTGGCCTGCT
          TTGTTGTCTT TATCTTGTGG CCATTGGGCT TGATGGGAGC CAAGGGCCTG
          AGGAAAGCCC TGGGTTGGGG GCCAGGCCCC TGGGTTGACA TTCTGTGGGT
          CTGGTTCATT TTTTGGTGGC CTCATGGGAT ATTCCTAGGA TTGGACACCC
          TAGTGAGGTT CAGGATCATC TTGTTGCCAA CATGCCTGGT CCAGAAGGTT
          TTGGACCTGC TGCTGCACCT CGCAGAAGCC CTGGCAATAT TGCACTGCGT
          GGCTACGCCC CTGCTCTTGG CCTTGTTCTG CCACCAGGCC ACCCGCTCTT
          CCCTGCCCTC CCTGCCCCTC GCGGAGGAGA GGAAGTCATT CTGGTGAAGG
          TACCTGGGTA TAATTCGTTA AAGATCCCCA TGTTCCCCAT GACCCTCTGG
          ACAAATAGAC ACTCCTCAGT CTCATATGCA AGGCTCTCCT TGACCCAACC
          CTGTTGATCC TCCAGTTTGA ATATTACACC TTTACATTGA ATAGTAAGTT
          TCAGGAACTT TGCTACTTCC TCTTCCCTCA ATTTTCTTCA TGTTTCCAGC
          TCTTTCCTCT CTCTGGAGTT CCACCCCTCC CTCTTGTCTG TCCTGTAGCT
          CCTACTTGAT ATTTCAATTC TGTGCTGTGA GCTGCATGTG ACCAGTACCA
          TATGGAGAAA GCACAAAGAA GGGCATAACC CAGCCTCACT GAATGTTTTT
          TGATTGAGCA AAGGTAATAA TTTTCAATTT AAAGAAGCAT GTGTGACTAA
          GCAATACGTG AGACAGGTAC TCATTCTTTT TCTGATATTT GTTAGTAATA
          TACAATTATA TTATTCTTTA CCTTCAGTCT TAATGTTTAT TTCGCATTTT
          CCATAAGGTC CTCATTGAAT CATGAATTCT GATCCTCACC TGTTACTCTG
          TGTTAACCCC AGCCCCACAA ATAACACAAA CTTTAATTTC ACTGCTTTCC
          TTTTTAAATG ACAAGCTACC AACAACGGTC ATTATTCATA TTTATTACCA
          CATGTAGGCC ACGGATTTCT GTCCTGTGGG GCAAATGTAG TGAACTTCTT
          CATGAAATAG AGCAGCAGGA CTCAGTGTGA AATAAATGGG GTCTGAATCA
          TCTCGATTTG GGAAGTGGAC CTGGCCTGTA CTCTCATGTA AAGACTGATC
          TGCTTCTTGG GCCCCATGCT TCCAGGGGTG GCCAGGGTCG ATTCAGTCTT
          TCATGGGCCT GGTGACGTTC TGTTAGCCGT TGATGTTCTC TTACCTTAGT
          GTACAAGGCC TCGTCAGAGA TGACACTTTA CCAGAAAAAG CATGATATTA
          AACTCCTCAG ACCTCTCATT CTACCTCTGA CTCAGGTAAG CCAAAACCTT
          TCCCTCTACT TCACCCAATT GCCTTCTCTG TGTTTCCCAT GCCCCAGGCC
          CCTAAAAAGG CAGGCGGTGG TGACACAGTG GCTTTCAGTA ATGGAGTAAC
          AGAAATGTCC TGCTAACGTA TGCCCCCGCT GTGTATCCTG TGAAACAGGC
          TCCGATCTTC ATCTCCTTCT TCATTGCCTT GAGAGAGATG GCCAACCTTC
          CTGTGCCCAG CCTGCAGACA GGCGGCCTTT GGTGGTTCCA GGATCTCACC
          GTGTGTGATC CCACCTACAT CCTGCCGATG GTGGTCACTG CTACGATGTG
          GGGTGTGCTG GAGGTAAGCC CTGGCTGGCC AGGCACCAGG CCCATAGTGA
          CCAGGTGTAG GGAAGAAAGC AGTTGTGGAC CATGGTGATC CTTCACTCCC
          TGGTGGGTGA GAGGCAGTTT CACTAAATGG CACGTGTCAC TTTCACTGGG
          CCAGGGTTGA TGGGACTGGG GTCACTCATT GTCTGCCTGC CTCGGGAGCT
          GTTTAGACAT ACTTTGTGAA TCCCTTCGAT GCAAGTCTGC GGTTAGAAGC
          AGTGCTTGTA AGTGGCTCAG GGCTGGGGAA GAAACGCTGC TGGCGCTCTC
          TGGCCCACCC CCGCGGTGCA CAGAGGAGTG GTTCTGTGCA GCTACACAGT
          CATTCCATCT CTTCATCCCG CGTCAGCACC CAGTCTCTCT GCCACTTGAC
          TGCATTGGGA ATTGAGTGAG GCAGCTAAAA TCTACCCATA AAATTCTCAT
          CATCTCCTCT TGTCTCTCAC ATGGTTACTT ATGAGTAATT TTGTAGTGAA
          AACCTCAGCG TTTATGCCTT ATTATTTCAG GCTACTTTTC TTAAATGTAT
          ATTTCAAACA GATTATAAGC AATATTTAAA CTTACCAGAC TTTATTAAAT
          TTTTCAAACA TGAAAATCAA ACCATATTAG TATCAGAGGA TGTATGCCAT
          TTCGTAATAC TGAGACTTAC CAGTGGGATT TTTCTTCTTG TACATAAATT
          GGTATTGATG ATTATCAGCG ATTTTGATAC TTAGCCTAAT TAAGCATTGC
          ATTTGTCCTC ACTAAATTTC CAAGAAAAAA TTTATCATTA ATTTTGATGA
          TATTTCAGTT TGACGTCTAT TTAT
Lepus_012 ---------- ---------- ---------- ---------- ----------
          ---------- ---------- ---------- ---------- ----------
          ---------- ---------- ---------- ---------- ----------
          ---------- ---------- ---------- ---------- ----------
          ---------- ---------- ---------- ---------- ----------
          ---------- ---------- ---------- ---------- ----------
          ---------- ---------- ---------- ---------- ----------
          ---------- ---------- ---------- ---------- ----------
          ---------- ---------- ---------- ---------- ----------
          ---------- ---------- ---------- ---------- ----------
          ---------- ---------- ---------- -ATCGCACTA AGGATCACCT
          CCTAGTTACC AGACATCCTG CTTTGTAGAA GAGTGTAAGT TGTGTGGCAG
          TGGGGTTCTG AACACACTAG TAGGTTTGTC TGCTGCCGTG ACATGGGGCA
          CAAGGTTCAG TGGAGAGGCC TTCTGAACAC TTTAATGCTG CTCAAGTATT
          TGAGTGTCTT CATTGGCTGT GAAACTTCCA GGCCAGACTC AGAAGAGACA
          CGGTCCAGTG ACCCACCTTG GCTGCTGCAG CAACTCATGG CTTTCACACC
          TGTTCACACA TAACTCTCTT TGGAAGATGT GCAGGAGGGT TTGGTCTTAC
          TTCTTACATT TTTTAAGAAG CATTTAAAGG TAGATGCCTT TTCTTGATTC
          ATGTGCTTTC TTAGAACAAA AGTAATCACA CTGCAGCTGG GTAAAAAAAA
          TTGCCCCTCC CTGAAGGTGT TCTCTTGCCC CCACCTGGCC TGCACTTCAA
          ATTGAACTGA TAATCCAGTA GGAACCTGAG ATCTAGCCCA CTGCCTGCTG
          ATGAGTAGGA ACTATGCCAA GCTCCATCAA ATATTCCTTC CTTGGTGTTA
          AACAGGTGCT CTCCGAGTGG TGAGCATTCT CCTCTCCTGC CCCCTTTCTC
          ATGCTCAGTG GTGGGACGTG AGCACACGGC TCCAGCCGTG CAGAGGGAGG
          GTACCTGGGG GTCCTTGGCC CTCTTCCCAT GGTCCAGCGT CTCCATGCAG
          TGACTCTCCC GTAGCTGGTG CCATAGCAAA CGATGAGGGG CTGGTCTGGC
          TGGCCTTGGC CTGTGGAGAT CAGACTCTAG GGTGTGGGTA GTATCAGAGG
          CCTCCCTGCC TTGAGTAAGT CATTTTCCTG CATGCTCCCT GGCGCCTAGT
          GATTGTGCCA AGGCTCTGGC TTGTACCTTC CACAATCCAT GGGATTCCAG
          GGTGGGCAGG CAGCACCCTC AGCTCATCTA CACTTTCCCT CCCCCAGAGA
          ACCTGCCCAG CAAGGAAGAG AGTGATTTAT TTCAACTCTG TCTTGTTCCC
          ATGATCAAGG ATAGAAGGGA GGAGGGTGTC ACTTTGCCTT TATAGGATTC
          AGTGTGGATG TGGTAACCTG GTATTGGGGG ATGGGGCCAA GGAATCCTTG
          CCTTTCATAT TTGTGACAAA AGAATATGAA TGAGTTGATT TCTATGTATT
          TCTGTTATCT CCATGTTTTC TAAAGTCTTA TCACATTTTT CTCTTTTCTA
          TTCTTCCCAT AGGATATCAA TGGCAAGCTG TTTCTTCCCA AATATGCCCT
          CTCCCAGGAT GTTTGTACAT ATGGAGACTT CATCTACAGG ACTGTAGAAA
          TACCAGGGTG CCCACACCAT GTCACTCCGT GAGTCGGGGA CGACGGTGCT
          GGGGCTCGCC CTAAGACCAC CTGTGCGCCT CCGTGTGCCC CTTGCTCGCA
          GAATGGTGCA GCTCCCAGCT GGCACATTGA GGAACGGAGG CCAGATTGGC
          AAAGTAACTT TTTAGGGCCT CAGTGGAAGT CCCAGCGGGG GTCTCTGTCT
          CTTTAAACCA CACAACCCCA GCTGCTTAGG AACTTCCCAT CTGGAGAGCT
          GAGTGAGGAG CTCTGACGGC TTGCCTGCTC CTCGCCAGAT GACCTCCCTT
          GCCACTTCAC ATCCGCCTTT GGAGCGGGCG TAGATAGAAA GTTTTCAGTA
          TTCATGTGCC TGAATGTCTG TAATAATATT GTGCTTTAAA GATGCCTTCC
          TGTATTTGTT CTTGATAGAA ACATATTTGT GTGTTTCTCC ATTCAATGGG
          GAAATTGTTT TTATGCAATT ACTTGTTCTT TGATGAAAAA GTAATAAACC
          TTTGGGGAGA TAAACTAATT AACAGTCATT ATTTAGACAC AAGGTATTCA
          TTGTGACTTT ATTGTTTTCA AAGAGTTTTT GAAAGCATAC TCTGCTGAGA
          ATTTACAGAG CACTTTCTTC AGAAGCTTAT GACTTACAGG TAACCTGGAG
          AATTTGATTT GATATAAAAT AGAATGTTCT TTCTGGAAAA GATCAGCTGG
          AGTGAATTTT AAGTATTTAA GACCAAGGGT GGGATGAATC AGAAGCATCA
          ACCTGAAAAT ATCTTTAAGC TCAAAAGAAG CATCTATAGA AACACTAACC
          TTTCTTCTGA ATTAGCAGAA AATATTTACC TTATATTTTC TTAGATTGTT
          CATTTTCTTC ATGAAAAGTG CTGCGGTGCT GATGACAAGG AGGCCTGCTT
          TGCTGTGGAG GTACTGGAGT TGCCTTCGTT TTAATATGTT TGAGTTTTAT
          TTTTGTGTGT TTGGGCAGGT AAGGGGTTAG GGATTTATAT ATTGAAGGCT
          TGTGGGACAG GCATCTTATT CTACACACAA TTAGTTGCTT ATAGAATGCT
          TACACAGTTC TTGGTTTTTA TCTTTAACTG CCTTGTGGCA TATTGTTTAT
          AATGCCTATT TAATTTCCAG ATTTATGATG TTTATGAACA TAGGAGTATT
          TATAAGGCAT GAAGTCTTTT GCTCATGAGA ATAAAACATT AATTTATTTA
          AACATTTTCT TGAAAAGTGT TTATCTATGA TTTAATTTTA TAATTTTATA
          GGTTAGTGGA GAAATTTACA TTTAAATGTC TGATTCATTT AATATTCCCT
          TCAATGGCAT AGTAGTAATT TCTTTATTCT TTTGGTGGCA ATGGATGCCA
          GTGAATTTCC TTCCAGGGTT TCTGGTGGTA AATTGGAATT AAAGGATCTG
          ATGTATGTGA AACTTTGTAA TCAACATGGC TATATAACCA CTAACTTTTT
          ATTCTAATAA TAATGGCATA AATCTCCTGA AATGCTCACC TTTACACCTC
          GTTTTATCAC TTTGAATTGT ATGGAATAAA CCTAACCCCT CTTCATGCTT
          CTGCTTTCTT TTACCAGTTC TCTTCAGTTC CTTTTAATTG CTTTCATATG
          ACGTAGTTTC TTTCTTTGCA ACCAGCTTGT CACTTTTTCA GTAGCTTATA
          ACTTTTAGCA TCTGTTGCTT TAAATGCATT GTGTCCAGAA TTGAATGTAC
          TCCTTTAGTT CTGATCTAGC TATCAAATAA GATAGCAAGG TCATCACCTC
          TTGTTAGGAC ACTGCATTCC TGTTACTGCA AGCACTAAGT ACTAGCTTTG
          ATCAGTTACT GATTTAAGAG TAAGGAATTG TTTCAGAGAC ACGATGAGAA
          ATGGACTAAG AAACATAGCT GTCAGTTCCT TTGCTAACAC TTGCAAGTCT
          GTATTTCCAA GTTAAACATC ATCTGTTAAT TTATTTTCAG TTTGTTCACT
          AGGGAATTTG GCATTTCTCT TTATAAAACA TTCTGGCTAT CAGAGAGGTA
          TAAGCTAATC CAGGTGAGTC CTTTGACTAC AACGCGGACC TGGAGGCAGC
          TGCCCCCTGC CACTCCTGTA ACCTGCTCGA CGACTCCTCC CTGCCCTTCT
          TCATCCTCGC CAGCGTCCTG GGCATCCTGG CGAGTGGAGC TGTCCTCTTC
          GCCCTTCTCC GACCTCTGTT CCACTGGCAA CTCTGCCCTG GCAGGCCTAT
          CCTGGCACAG CTGGCTGTGG GCAGTGCCCT CTTCAGCATT GTGGTGCCCA
          TCCTGGCACC AGGGCTAAGC AGTGCCCACA GCATCATCCT GTGCGGCTTG
          GGCTACTGGG TCTGGTATGG CTCAGCCTTT GCCCAGGCTC TGCTGATTGG
          GTGCCGTGCC TGTCTGGGCC CCAAACTTGG AGCAGGCCAG TCTCCCGGCC
          TCACCCTGGG ACTCACTGTG GGAATCTGGG TGGCAGCTGC CCTGTTGGGA
          TTGCCAATCA CCCTGGCCAG TGATACTTCC CGTGGCCTCT GCACCCTGGC
          ATCCAGCAGG GGCCTGGGAG CTTTGCAGTC CACACATGCT GTGGCCTGCT
          TTGTTGTCTT TATCTTGTGG CCATTGGGCT TGATGGGAGC CAAGGGCCTG
          AGGAAAGCCC TGGGTTGGGG GCCAGGCCCC TGGGTTGACA TTCTGTGGGT
          CTGGTTCATT TTTTGGTGGC CTCATGGGAT ATTCCTAGGA TTGGACACCC
          TAGTGAGGTT CAGGATCATC TTGTTGCCAA CATGCCTGGT CCAGAAGGTT
          TTGGACCTGC TGCTGCACCT CGCAGAAGCC CTGGCAATAT TGCACTGCGT
          GGCTACGCCC CTGCTCTTGG CCTTGTTCTG CCACCAGGCC ACCCGCTCTT
          CCCTGCCCTC CCTGCCCCTC GCGGAGGAGA GGAAGTCATT CTGGTGAAGG
          TACCTGGGTA TAATTCGTTA AAGATCCCCA TGTTCCCCAT GACCCTCTGG
          ACAAATAGAC ACTCCTCAGT CTCATATGCA AGGCTCTCCT TGACCCAACC
          CTGTTGATCC TCCAGTTTGA ATATTACACC TTTACATTGA ATAGTAAGTT
          TCAGGAACTT TGCTACTTCC TCTTCCCTCA ATTTTCTTCA TGTTTCCAGC
          TCTTTCCTCT CTCTGGAGTT CCACCCCTCC CTCTTGTCTG TCCTGTAGCT
          CCTACTTGAT ATTTCAATTC TGTGCTGTGA GCTGCATGTG ACCAGTACCA
          TATGGAGAAA GCACAAAGAA GGGCATAACC CAGCCTCACT GAATGTTTTT
          TGATTGAGCA AAGGTAATAA TTTTCAATTT AAAGAAGCAT GTGTGACTAA
          GCAATACTTG AGACAGGTAC TCATTCTTTT TCTGATATTT GTTAGTAATA
          TACAATTATA TTATTCTTTA CCTTCAGTCT TAATGTTTAT TTCGCATTTT
          CCGTAAGGTC CTCATTGAAT CATGAATTCT GATCCTCACC TGTTACTCTG
          TGTTAACCCC AGCCCCACAA ATAACACAAA CTTTAATTTC ACTGCTTTCC
          TTTTTAAATG ACAAGCTACC AACAACGGTC ATTATTCATA TTTATTACCA
          CATGTAGGCC ACGGATTTCT GTCCTGTGGG GCAAATGTAG TGAACTTCTT
          CATGAAATAG AGCAGCAGGA CTCAGTGTGA AATAAATGGG GTCTGAATCA
          TCTCGATTTG GGAAGTGGAC CTGGCCTGTA CTCTCATGTA AAGACTGATC
          TGCTTCTTGG GCCCCATGCT TCCAGGGGTG GCCAGGGTCG ATTCAGTCTT
          TCATGGGCCT GGTGACGTTC TGTTAGCCGT TGATGTTCTC TTACCTTAGT
          GTACAAGGCC TCGTCAGAGA TGACACTTTA CCAGAAAAAG CATGATATTA
          AACTCCTCAG ACCTCTCATT CTACCTCTGA CTCAGGTAAG CCAAAACCTT
          TCCCTCTACT TCACCCAATT GCCTTCTCTG TGTTTCCCAT GCCCCAGGCC
          CCTAAAAAGG CAGGCGGTGG TGACACAGTG GCTTTCAGTA ATGGAGTAAC
          AGAAATGTCC TGCTAACGTA TGCCCCCGCT GTGTATCCTG TGAAACAGGC
          TCCGATCTTC ATCTCCTTCT TCATTGCCTT GAGAGAGATG GCCAACCTTC
          CTGTGCCCAG CCTGCAGACA GGCGGCCTTT GGTGGTTCCA GGATCTCACC
          GTGTGTGATC CCACCTACAT CCTGCCGATG GTGGTCACTG CTACGATGTG
          GGGTGTGCTG GAGGTAAGCC CTGGCTGGCC AGGCACCAGG CCCATAGTGA
          CCAGGTGTAG GGAAGAAAGC AGTTGTGGAC CATGGTGATC CTTCACTCCC
          TGGTGGGTGA GAGGCAGTTT CACTAAATGG CACGTGTCAC TTTCACTGGG
          CCAGGGTTGA TGGGACTGGG GTCACTCATT GTCTGCCTGC CTCGGGAGCT
          GTTTAGACAT ACTTTGTGAA TCCCTTCGAT GCAAGTCTGC GGTTAGAAGC
          AGTGCTTGTA AGTGGCTCAG GGCTGGGGAA GAAACGCTGC TGGCGCTCTC
          TGGCCCACCC CCGCGGTGCA CAGAGGAGTG GTTCTGTGCA GCTACACAGT
          CATTCCATCT CTTCATCCCG CGTCAGCACC CAGTCTCTCT GCCACTTGAC
          TGCATTGGGA ATTGAGTGAG GCAGCTAAAA TCTACCCATA AAATTCTCAT
          CATCTCCTCT TGTCTCTCAC ATGGTT---- ---------- ----------
          ---------- ---------- ---------- ---------- ----------
          ---------- ---------- ---------- ---------- ----------
          ---------- ---------- ---------- ---------- ----------
          ---------- ---------- ---------- ---------- ----------
          ---------- ---------- ---------- ---------- ----------
          ---------- ---------- ---------- ---------- ----------
          ---------- ---------- ----
Lepus_013 CTCACAAACT CCAGAAGTGT GTTCACCAGG GCTGGTGGCT AGAGTTCAAG
          GTTTACAGTG AAAACCCAAA CTCAGACTGA TTCTGGCACA GGCTCCCCTG
          TCATCTGAGC AACTTAATGG GGTGCTTTCT TCCTGTTCCT CTAGCCTCTA
          TGCCAGGACT CCTTGGAAAT AAGCTATTAA GGCAAGTGGG TTAAGGTGCT
          AAGGGCAATG CAGACTATAG AACTACTCCC TATGAAAAGC CAACTCTTCC
          CTCAGCGTGA CATGTCAGCA AGTTCCAGTT GGAATGTTTC ATGGCAAGCC
          TTTTGCCACA CGTTACTTTC CAGCTTTGTG AACTCGGGGC ATTTTCTTGG
          GAGGGTGCTC CTTGTTTAGA AGTGGCAGAG CACTTGTAGA AGCCTCAGGT
          GACAGCATGG GTGAAATGCA CTGGGTTCAA GTCTTCANGT TAATCCAGGG
          GCAGCAGTTG GAGCACCTGT TGTCTTTGCC ATGTGAATGA ACTTGGGCAG
          CAAAGCCTTC ATGACCCAGT GTCCCATCAA CATCGCACTA AGGATCACCT
          CCTAGTTACC AGACATCCTG CTTTGTAGAA GAGTGTAAGT TGTGTGGCAG
          TGGGGTTCTG AACACACTAG TAGGTTTGTC TGCTGCCGTG ACATGGGGCA
          CAAGGTTCAG TGGAGAGGCC TTCTGAACAC TTTAATACTG CTCAAGTGTT
          TGAGTGTCTT CATTGGCTGT GAAACTTCCA GGCCAGACTC AGAAGAGACA
          CGGTCCAGCG ACCCACCTTG GCTGCTGCAG CAACTCATGG CTTTTACACC
          TGTTCACACA TAACTCTCTT TGGAAGATGT GCAGGAGGGT TTGGTCTTAC
          TTCTTACATT TTTTAAGAAG CATTTAAAGG TAGCTGCCTT TTCTTGATTC
          ATGTGCTTTC TTAGAACAAA AGTAATCACA CTGCAGTTGG GTAAAAAAAA
          TTGCCCCTCC CTGAAGGTGT TCTCTTGCCC CCACCTGGCC TGCACTTCAA
          ATTGAACTGA TAATCCAGTA GGAACCTGAG ATCTAGCCCA CTGCCTGCTG
          ATGAGTAGGA ACCATGCCAA GCTCCATCAA ATATTCCTTC CTTGGTGTTA
          AACAGGTGCT CTCCGAGTGG TGAGCATTCT CCTCTCCTGC CCCCTTTCTC
          ATGCTCAGTG GTGGGAAGTG AGCACACGGC TCCAGCCATG CAGAGGGAGG
          GTACCTGGGG GACCTTGGCC CTCTTCCCAT GGTCCAGCGT CTCCATGCAG
          TGACTCTNCC GCAGCTGGTG CCATAGCAAG CGATGAGGGG CTGGTCTGGC
          TGACCTTGGC CTGTGGAGAT CAGACTCTAG GGTGTGGGTA GTATCAGAGG
          CCTCCCTGCC TTGAGTAAGT CATTTTCCTG CATGCTCCCT GGTGCCTAGT
          GATCGTGCCA AGGCTCTGGC TTGTACCTTC CACAATCCAT GGGATTCCAG
          GGTGGGGAGG CAGCACCCTC AGCTCATCTA CACTTTCCCT CCCCCAGAGA
          ACCTGCCCAG CAAGGAAGAG AGTGATTTAT TTCAACTCTG TCTTGTTCCC
          ATGATCAAGG ATAGAAGGGA GGAGGGTGTC ACTTTGCCTT TATAGGATTC
          AGTGTGGATG TGGTAACCTG GTATTGGGGG ATGGGGCCAA GGAATCCTTG
          CCTTTCATAT TTGTGACAAA AGAATATGAA TGAGTTGATT TCTATGTATT
          TCCGTTATCT CCATGTTTTC TAAAGTCTTA TCACATTTTT CTCTTTTCTA
          TTCTTCCCAT AGGATATCAA TGGCAAGCTG TTTCTTCCCA AATATGCCCT
          CTCCCAGGAT GTTTGTACAT ATGGAGACTT CATCTACAGG ACTGTAGAAA
          TACCAGGGTG CCCACACCAT GTCACTCC-- ---------- ----------
          ---------- ---------- ---------- ---------- ----------
          ---------- ---------- ---------- ---------- ----------
          ---------- ---------- ---------- ---------- ----------
          ---------- ---------- ---------- ---------- ----------
          ---------- ---------- ---------- ---------- ----------
          ---------- ---------- ---------G TAGATAGAAA GTTTTCAGTA
          TTCATGTGCC TGAATGTCTG TAATAATATT GTGCTTTAAA GATGCCTTCC
          TGTATTTGTT CTTGATAGAA ACATATTTGT GTGTTTCTCC ATTCAATGGG
          GAAATTGTTT TTATGCAATT ACTTGTTCTT TGATGAAAAA GTAATAAACC
          TTTGGGGAGA TAAACTAATT AACAGTCATT ATTTAGACAC AAGGTATTCA
          TTGTGACTTT ATTGTTTTCA AAGAGTTTTT GAAAGCATAC TCTGCTGAGA
          ATTTACAGAG CACTTTCTTC AGAAGCTTAT GACTTACAGG TAACCTGGAG
          AATTTGATTT GATATAAAAT AGAATGTTCT TTCTGGAAAA GATCAGCTGG
          AGTGAATTTT AAGTATTTAA GACCAAGGGT GGGATGAATC AGAAGCATCA
          ACCTGAAAAT ATCTTTAAGC TCAAAAGAAG CATCTATAGA AACACTAACC
          TTTCTTCTGA ATTAGCAGAA AATATTTACC TTATATTTTC TTAGATTGTT
          CATTTTCTTC ATGAAAAGTG CTGCAGTGCT GATGACAAGG AGGCCTGCTT
          TGCTGTGGAG GTACTGGAGT TGCCTTCGTT TTAATATGTT TGAGTTTTAT
          TTTTGTGTGT TTGGGCAGGT TAGGGGTTAG GGATTTATAT ATTGAAGGCT
          TGTGGGACAG GCATCTTATT CTACACACAA TTAGTTGCTT ATAGAATGCT
          TACACAGTTC TTGGTTTTTA TCTTTAACTG CCTTGTGGCA TATTGTTTAT
          AATGCCTATT TAATTTCCAG ATTTATGATG CTTATGAACA TAGGAGTATT
          TATAAGGCAT GAAGTCTTTT GCTCATGAGA ATAAAACATT AATTTATTTA
          AACATTTTCT TGAAAAGTGT TGATCTATGA TTTAATTTTA TAATTTTATA
          GGTTAGTGGA GAAATTTACA TTTAAATGTC TGATTCATTT AATATTCCCT
          TCAATGGCAT AGTAGTAATT TCTTTATTCT TTTGGTGGCA ATGGATGCCA
          GTGAATTTCC TTCCAGGGTT TCTGGTGGTA AATTGGAATT AAAGGATCTG
          ATGTATGTGA AACTTTGTAA ACAACATGGC TATATAACCA CTAACTTTTT
          ATTCTAATAA TAATG----- ---------- ---------- ----------
          ---------- ---------- ---------- ---------- ----------
          ---------- ---------- ---------- ---------- ----------
          ---------- ---------- ---------- ---------- ----------
          ---------- ---------- ---------- ---------- ----------
          ---------- ---------- ---------- ---------- ----------
          ---------- ---------- ---------- ---------- ----------
          ---------- ---------- ---------- ---------- ----------
          ---------- ---------- ---------- ---------- ----------
          ---------- ---------- ---------- ---------- ----------
          ---------- ---------- ---------- ---------- ----------
          ---------- ----TGAGTC CTTTGACTAC AACGCGGACC TGGAGGCAGC
          TGCCCCCTGC CACTCCTGTA ACCTGCTCGA CGACTCCTCC CTGCCCTTCT
          TCATCCTCGC CAGCGTCCTG GGCATCCTGG CGAGTGGAGC TGTCCTCTTC
          GCCCTTCTCC GACCTCTCTT CCACTGGCAA CTCTGCCCTG GCAGGCCTAT
          CCTGGCACAG CTGGCTGTGG GCAGTGCCCT CTTCAGCATC GTGGTGCCCA
          TCCTGGCACC AGGGCTAAGC AGTGCCCACA GCATCATCCT GTGCGGCTTG
          GGCTACTGGG TCTGGTATGG CTCAGCCTTT GCCCAGGCTC TGCTGATTGG
          GTGCCGTGCC TGTCTGGGCC CCAAACTTGG AGCAGGCCAG TCTCCCGTCC
          TCACCCTGGG ACTCACTGTG GGAATCTGGG TGGCAGCTGC CCTGTTGGGA
          TTGCCAATCA CCCTGGCCAG TGATACTTCC CGTGGCCTCT GCACCCTGGC
          ATCCAGCAGG GGCCTGGGAG CTTTGCAGTC CACACATGCT GTGGCCTGCT
          TTGTTGTCTT TATCTTGTGG CCATTGGGCT TGATGGGAGC CAAGGGCCTG
          AGGAAAGCCC TGGGTTGGGG GCCAGGCCCC TGGGTTGACA TTCTGTGGGT
          CTGGTTCATT TTTTGGTGGC CTCATGGGAT ATTCCTAGGA TTGGACACCC
          TAGTGAGGTT CAGGATCATC TTGTTGCCAA CATGCCTGGT CCAGAAGGTT
          TTGGACCTGC TGCTGCACCT CGCAGAAGCC CTGGCAATAT TGCACTGCGT
          GGCTACGCCC CTGCTCTTGG CCTTGTTCTG CCACCAGGCC ACCCGCTCTT
          CCCTGCCCTC CCTGCCCCTC GCGGA----- ---------- ----------
          ---------- ---------- ---------- ---------- ----------
          ---------- ---------- ---------- ---------- ----------
          ---------- ---------- ---------- ---------- ----------
          ---------- ---------- ---------- ---------- ----------
          ---------- ---------- ---------- ---------- ----------
          ---------- ---------- ---------- ---------- ----------
          ---------- ---------- ---------- ---------- ----------
          ---------- -------TAA TTTTCAATTT AAAGAAGCAT GTGTGACTAA
          GCAATACGTG AGACAGGTAC TCATTCTTTT TCTGATATTT GTTAGTAATA
          TACAATTATA TTATTCTTTA CCTTCAGTCT TAATGTTTAT TTCGCATTTT
          CTGTAAGGTC CTCATTGAAT CATGAATTCT GATCCTCACC TGTTACTCTG
          TGTTAACCCC AGCCCCACAA ATAACACAAA CTTTAATTTC ACTGCTTTCC
          TTATTAAATG ACAAGCTACC AACAACGGTC ATTATTCATA TTTATTACCA
          CATGTAGGCC ACGGATTTCT GTCCTGTGGG GCAAATGTAG TGAACTTCTT
          CATGAAATAG AGCAGCAGGA CTCAGTGTGA AATAAATGGG GTCTGAATCA
          TCTCGATTTG GGAAGTGGAC CTGGCCTGTA CTCTCATGT- ----------
          ---------- ---------- ---------- ---------- ----------
          ---------- ---------- ---------- ---------- ----------
          ---------- ---------- ---------- ---------- ----------
          ---------- ---------- ---------- ---------- ----------
          ---------- ---------- ---------- ---------- ----------
          ---------- ---------- ---------- ---------- ----------
          ---------- ---------- ---------- ---------- ----------
          ---------- ---------- ---------- ---------- ----------
          ---------- ---------- ---------- ---------- ----------
          ---------- ---------- ---------- ---------- ----------
          ---------- ---------- ---------- ---------- ----------
          ---------- ---------- ---------- ---------- ----------
          ---------- ---------- ---------- ---------- ----------
          ---------- ---------- ---------- ---------- ----------
          ---------- ---------- ---------- ---------- ----------
          ---------- ---------- ---------- ---------- ----------
          ---------- ---------- ---------- ---------- ----------
          ---------- ---------- ---------- ---------- ----------
          ---------- ---------- ---------- ---------- ----------
          ---------- ---------- ------GCTT ATGAGTAATT TTGTAGTGAA
          AACCTCAGCG TTTATGCCTT ATTATTTCAG GCTACTTTTC TTAAATGTAT
          ATTTCAAACA GATTATAAGC GATATTTAAA CTTACCAGAC TTTATTAAAT
          TTTTCAAACA TGAAAATCAA ACCATATTAG TATCAGAGGA TGTATGCCAT
          TTTGTAATAC TGAGACTTAC CAGTGGGATT TTTCTTCTTG TACATAAATT
          GGTATTGATG ATTATCAGCG ATTTTGATAC TTAGCCTAAT TAAGCATTGC
          ATTTGTCCTC ACTAAATTGC CAAGAACAAA TTTATCATTA ATTTTGATGA
          TATTTCAGTT TGACGTCTAT TTAT
Lepus_014 ---------- ---------- ---------- ---------- ----------
          ---------- ---------- ---------- ---------- ----------
          ---------- ---------- ---------- ---------- ----------
          ---------- ---------- ---------- ---------- ----------
          ---------- ---------- ---------- ---------- ----------
          ---------- ---------- ---------- ---------- ----------
          ---------- ---------- ---------- ---------- ----------
          ---------- ---------- ---------- ---------- ----------
          ---------- ---------- ---------- ---------- ----------
          ---------- ---------- ---------- ---------- ----------
          ---------- ---------- ---------- -ATCGCACTA AGGATCACCT
          CCTAGTTACC AGACATCCTG CTTTGTAGAA GAGTGTAAGT TGTGTGGCAG
          TGGGGTTCTG AACACACTAG TAGGTTTGTC TGCTGCCGTG ACATGGGGCA
          CAAGGTTCAG TGGAGAGGCC TTCTGAACAC TTTAATACTG CTCAAGTGTT
          TGAGTGTCTT CATTGGCTGT GAAACTTCCA GGCCAGACTC AGAAGAGACA
          CGGTCCAGCG ACCCACCTTG GCTGCTGCAG CAACTCATGG CTTTTACACC
          TGTTCACACA TAACTCTCTT TGGAAGATGT GCAGGAGGGT TTGGTCTTAC
          TTCTTACATT TTTTAAGAAG CATTTAAAGG TAGCTGCCTT TTCTTGATTC
          ATGTGCTTTC TTAGAACAAA AGTAATCACA CTGCAGTTGG GTAAAAAAAA
          TTGCCCCTCC CTGAAGGTGT TCTCTTGCCC CCACCTGGCC TGCACTTCAA
          ATTGAACTGA TAATCCAGTA GGAACCTGAG ATCTAGCCCA CTGCCTGCTG
          ATGAGTAGGA ACCATGCCAA GCTCCATCAA ATATTCCTTC CTTGGTGTTA
          AACAGGTGCT CTCCGAGTGG TGAGCATTCT CCTCTCCTGC CCCCTTTCTC
          ATGCTCAGTG GTGGGAAGTG AGCACACGGC TCCAGCCATG CAGAGGGAGG
          GTACCTGGGG GACCTTGGCC CTCTTCCCAT GGTCCAGCGT CTCCATGCAG
          TGACTCTNCC GCAGCTGGTG CCATAGCAAG CGATGAGGGG CTGGTCTGGC
          TGACCTTGGC CTGTGGAGAT CAGACTCTAG GGTGTGGGTA GTATCAGAGG
          CCTCCCTGCC TTGAGTAAGT CATTTTCCTG CATGCTCCCT GGTGCCTAGT
          GATCGTGCCA AGGCTCTGGC TTGTACCTTC CACAATCCAT GGGATTCCAG
          GGTGGGGAGG CAGCACCCTC AGCTCATCTA CACTTTCCCT CCCCCAGAGA
          ACCTGCCCAG CAAGGAAGAG AG-------- ---------- ----------
          ---------- ---------- ---------- ---------- ----------
          ---------- ---------- ---------- ---------- ----------
          ---------- ---------- ---------- ---------- ----------
          ---------- ---------- ---------- ---------- ----------
          ---------- ---------- ---------- ---------- ----------
          ---------- ---------- ---------- ---------- ----------
          ---------- ---------- --------GT GAGTCGGGGA CGACGGTGCT
          GGGGCTCGCC CTAAGACCAC CTGTGCGCCT CCGTGTGCCC CTTGCTCGCA
          GAATGGTGCA GCTCCCAGCT GGCACATTGA GGAATGGAGG CCAGATTGGC
          AAAGTAACTT TTTAGGGCCT CAGTGGAAGT CCCAGCAGGG GTTGCTGTCT
          CTTTAAACCA CACAACCCCA GCTGCTTAGG AACTTCCCAT CTGGAGAGCT
          GAGCGAGGAG CTCTGACGGC TTGCCTGCTC CTCGCCAGAT GACCTCCCTT
          GCCACTTCAC ATCCGCCTTT GGAGCGGGCG TAGATAGAAA GTTTTCAGTA
          TTCATGTGCC TGAATGTCTG TAATAATATT GTGCTTTAAA GATGCCTTCC
          TGTATTTGTT CTTGATAGAA ACATATTTGT GTGTTTCTCC ATTCAATGGG
          GAAATTGTTT TTATGCAATT ACTTGTTCTT TGATGAAAAA GTAATAAACC
          TTTGGGGAGA TAAACTAATT AACAGTCATT ATTTAGACAC AAGGTATTCA
          TTGTGACTTT ATTGTTTTCA AAGAGTTTTT GAAAGCATAC TCTGCTGAGA
          ATTTACAGAG CACTTTCTTC AGAAGCTTAT GACTTACAGG TAACCTGGAG
          AATTTGATTT GATATAAAAT AGAATGTTCT TTCTGGAAAA GATCAGCTGG
          AGTGAATTTT AAGTATTTAA GACCAAGGGT GGGATGAATC AGAAGCATCA
          ACCTGAAAAT ATCTTTAAGC TCAAAAGAAG CATCTATAGA AACACTAACC
          TTTCTTCTGA ATTAGCAGAA AATATTTACC TTATATTTTC TTAGATTGTT
          CATTTTCTTC ATGAAAAGTG CTGCAGTGCT GATGACAAGG AGGCCTGCTT
          TGCTGTGGAG GTACTGGAGT TGCCTTCGTT TTAATATGTT TGAGTTTTAT
          TTTTGTGTGT TTGGGCAGGT TAGGGGTTAG GGATTTATAT ATTGAAGGCT
          TGTGGGACAG GCATCTTATT CTACACACAA TTAGTTGCTT ATAGAATGCT
          TACACAGTTC TTGGTTTTTA TCTTTAACTG CCTTGTGGCA TATTGTTTAT
          AATGCCTATT TAATTTCCAG ATTTATGATG CTTATGAACA TAGGAGTATT
          TATAAGGCAT GAAGTCTTTT GCTCATGAGA ATAAAACATT AATTTATTTA
          AACATTTTCT TGAAAAGTGT TGATCTATGA TTTAATTTTA TAATTTTATA
          GGTTAGTGGA GAAATTTACA TTTAAATGTC TGATTCATTT AATATTCCCT
          TCAATGGCAT AGTAGTAATT TCTTTATTCT TTTGGTGGCA ATGGATGCCA
          GTGAATTTCC TTCCAGGGTT TCTGGTGGTA AATTGGAATT AAAGGATCTG
          ATGTATGTGA AACTTTGTAA ACAACATGGC TATATAACCA CTAACTTTTT
          ATTCTAATAA TAATG----- ---------- ---------- ----------
          ---------- ---------- ---------- ---------- ----------
          ---------- ---------- ---------- ---------- ----------
          ---------- ---------- ---------- ---------- ----------
          ---------- ---------- ---------- ---------- ----------
          ---------- ---------- ---------- ---------- ----------
          ---------- ---------- ---------- ---------- ----------
          ---------- ---------- ---------- ---------- ----------
          ---------- ---------- ---------- ---------- ----------
          ---------- ---------- ---------- ---------- ----------
          ---------- ---------- ---------- ---------- ----------
          ---------- ---------- ---------- ---------- ----------
          ---------- ---------- ---------- ---------- ----------
          ---------- ---------- ---------- ---------- ----------
          ---------- ---------- ---------- ---------- ----------
          ---------- ---------- ---------- ---------- ----------
          ---------- ---------- ---------- ---------- ----------
          ---------- ---------- ---------- ---------- ----------
          ---------- ---------- ---------- ---------- ----------
          ---------- ---------- ---------- ---------- ----------
          ---------- ---------- ---------- ---------- ----------
          ---------- ---------- ---------- ---------- ----------
          ---------- ---------- ---------- ---------- ----------
          ---------- ---------- ---------- ---------- ----------
          ---------- ---------- ---------- ---------- ----------
          ---------- ---------- ---------- ---------- ----------
          ---------- ---------- ---------- ---------- ----------
          ---------- ---------- ---------- ---------- ----------
          ---------- ---------- -----GGAGA GGAAGTCATT CTGGTGAAGG
          TACCTGGGTA TAATTCGCTA AAGGTCCCCA TGTTCCCCAT GACCCTCTGG
          ACAAATAGAC ACTCCTCAGT CTCATATGCA AGGCTCTCCT TGACCCAACC
          CTGTTGATCC TCCAGTTTGA ATCTTACACC TTTACATTGA ATAGTAAGTT
          TCAGGAACTT TGCTACTTCC TCTTCCCTCA ATTTTCTTCA TGTTTCCAGC
          TCTTTCCTCT CTCTGGAGTT CCACCCCTCC CTCTTGTCTG TCCTGTAGCT
          CCTACTTGAG TTTTCAATTC TGTGCTGTGA GCTGCATGTG ACCAGTACCA
          TATGGAGAAA GCACAAAGAA GGGCATAACC CAGCCTCACT GAATGTTTTT
          TGATTGAGCA AAGGTAATAA TTTTCAATTT AAAGAAGCAT GTGTGACTAA
          GCAATACNTG AGACAGGTAC TCATTCTTTT TCTGATATTT GTTAGTAATA
          TACAATTATA TTATTCTTTA CCTCCAGTCT TAATGTTTAT TTCGCATTTT
          CTGTAAGGTC CTCATTGAAT CATGAATTCT GATCCTCACC TGTTACTCTG
          TGTTAACCCC AGCCCCACAA ATAACACAAA CTTTAATTTC ACTGCTTTCC
          TTATTAAATG ACAAGCTACC AACAACGGTC ATTATTCATA TTTATTACCA
          CATGTAGGCC ACGGATTTCT GTCCTGTGGG GCAAATGTAG TGAACTTCTT
          CATGAAATAG AGCAGCAGGA CTCAGTGTGA AATAAATGGG GTCTGAATCA
          TCTCGATTTG GGAAGTGGAC CTGGCCTGTA CTCTCATGTA AAGACTGATC
          TGCTTCTTGG GCCCCATGCT TCCAGGGGTG GCCAGGGTCG GTTCAGACTT
          CCATGGGCCT GGTGACGTTC TGGTAGCCAT TGATGTTCTC TTACCTCAGT
          GTACAAGGCC TCGTCAGAGA TGACACTTTA CCAGAAAAAG CATGATATTA
          AACTCCTCAG ACCTCTCATT CTACCTCTGA CTCAGGTAAG CCAAAACCTT
          TCCCTCTACT TCATCCAATT GCCTTCTCTG TGTTTCCCAT GACCCAGGCC
          CCTAAAAAGG CAGGCGGTGG TGACACAGTG GCTTTCAGTA ATGGAGTAAC
          AGAAATGTCC TGCTAACGTA TGCCCCCGCT GTGTATCCTG TGAAACAGGC
          TCCGATCTTC ATCTCCTTCT TCATTGCCTT GAGAGAGATG GCCAACCTTC
          CTGTGCCCAG CCTGCAGACA GGCGGCCTTT GGTGGTTCCA GGATCTCACC
          GTGTGTGATC CCACCTACAT CCTGCCGATG GTGGTCACTG CTACGATGTG
          GGGTGTGCTG GAGGTAAGCC CTGGCTGGCC AGGCGCCAGG CCCATAGTGA
          CCAGGTGTAG GGAAGAAAGC AGTTGTGGAC CATGGTGATC CTTCACTCCC
          TGGTGGGTGA GAGGCAGTTT CACTAAATGG CACGTGTCAC T---------
          ---------- ---------- ---------- ---------- ----------
          ---------- ---------- ---------- ---------- ----------
          ---------- ---------- ---------- ---------- ----------
          ---------- ---------- ---------- ---------- ----------
          ---------- ---------- ---------- ---------- ----------
          ---------- ---------- ---------- ---------- ----------
          ---------- ---------- ------GCTT ATGAGTAATT TTGTAGTGAA
          AACCTCAGCA TTTATGCCTT ATTATTTCAG GCTACTTTTC TTAAATGTAT
          ATTTCAAACA GATTATAAGC GATATTTAAA CTTACCAGAC TTTATTAAAT
          TTTTCAAACA TGAAAATCAA ACCATATTAG TATCAGAGGA TGTATGCCAT
          TTTGTAATAC TGAGACTTAC CAGTGGGATT TTTCTTCTTG TACATAAATT
          GGTATTGATG ATTATCAGTG ATTTTGATAC TTAGCCTAAT TAAGCATTGC
          ATTTGTCCTC ACTAAATTGC CAAGAACAAA TTTATCATTA ATTTTGATGA
          TATTTCAGTT TGACGTCTAT TTAT
Lepus_015 CTCACAAACT CCAGAAGTGT GTTCACCAGG GCCGGTGGCT AGAGTTCAAG
          GTTTACAGTG AAAACCCAAA CTCAGACTGA TTCTGGCACA GGCTCCCCTG
          TCATCTGAGC AACTTAATGG GGTGCTTTCT TCCTGTTCCT CTAGCCTCTA
          TGCCAGGACT CCTTGGAAAT AAGCTATTAA GGCAAGTGGG TTAAGGTGCT
          AAGGGCAATG CAGACTATAG AACTATTCCC TATGAAAAGC CAACTCTTCC
          CTCAGCGTGA CTTGTCAGCA AGTTCCAGTT GGAATGTTTC ATGGCAAGCC
          TTTTGCCACA CGTTACTTTC CAGCTTTGTG AACTCAGGGC ATTTTCTTGG
          GAGGGTGCTC CTTGTTTAGA AGTGGCAGAG CACTTGTAGA AGCCTCAGGT
          GACAGCATGG GTGAAATGCA CTGGGTTCAA GTCTTCANGT TAATCCAGGG
          GCAGCAGTTG GAGCACCTGT TGTCTTTGCC ATGTGAATGA ACTTGGGCAG
          CAAAGCCTTC ATGACCCAGT GTCCCATCAA CATCGCACTA AGGATCACCT
          CCTAGTTACC AGACATCCTG CTTTGTAGAA GAGTGTAAGT TGTGTGGCAG
          TGGGGTTCTG AACACACTAG TAGGTTTGTC TGCTGCCATG ACATGGGGCA
          CAAGGTTCAG TGGAGAGGCC TTCTGAACAC TTTAATACTG CTCAAGTGTT
          TGAGTGTCTT CATTGGCTGT GAAACTTCCA GGCCAGACTC AGAAGAGACA
          CGGTCCAGCG ACCCACCTTG GCTGCTGCAG CAACTCATGG CTTTCACACC
          TGTTCACACA TAACTCTCTT TGGAAGATGT GCAGGAGGGT TTGGTCTTAC
          TTCTTACATT TTTTAAGAAG CATTTAAAGG TAGCTGCCTT TTCTTGATTC
          ATGTGCTTTC TTAGAACAAA AGTAATCACA CTGCAGTTGG GTAAAAAAAA
          TTGCCCCTCC CTGAAGGTGT TCTCTTGCCC CCACCTGGCC TGCACTTCAA
          ATTGAACTGA TAATCCAGTA GGAACCTGAG ATCTAGCCCA CTGCCTGCTG
          ATGAGTAGGA ACCATGCCAA GCTCCATCAA ATATTCCTTC CTTGGTGTTA
          AACAGGTGCT CTCCGAGTGG TGAGCATTCT CCTCTCCTGC CCCCTTTCTC
          ATGCTCAGTG GTGGGAAGTG AGCACACGGC TCCAGCCATG CAGAGGGAGG
          GTACCTGGGG GACCTTGGCC CTCTTCCCAT GGTCCAGCGT CTCCATGCAG
          TGACTCTNCC GCAGCTGGTG CCATAGCAAG CGATGAGGGG CTGGTCTGGC
          TGACCTTGGC CTGTGGAGAT CAGACTCTAG GGTGTGGGTA GTATCAGAGG
          CCTCCCTGCC TTGAGTAAGT CATTTTCCTG CATGCTCCCT GGTGCCTAGT
          GATCGTGCCA AGGCTCTGGC TTGTACCTTC CACAATCCAT GGGATTCCAG
          GGTGGGGAGG CAGCACCCTC AGCTCATCTA CACTTTCCCT CCCCCAGAGA
          ACCTGCCCAG CAAGGAAGAG AGTGATTTAT TTCAACTCTG TCTTGTTCCC
          ATGATCAAGG ATAGAAGGGA GGAGGGTGTC ACTTTGCCTT TATAGGATTC
          AGTGTGGATG TGGTAACCTG GTATTGGGGG ATGGGGCCAA GGAATCCTTG
          CCTCTCATAT TTGTGACAAA AGAATTTGAA TGAGTTGATT TCTATGTATT
          TCCATTATCT CCATGTTTTC TAAAGTCTTA TCACATTTTT CTCTTTTCTA
          TTCTTCCCAT AGGATATCAA TGGCAAGCTG TTTCTTCCCA AATATGCCCT
          CTCCCAGGAT GTTTGTACAT ATGGAGACTT CATCTACAGG ACTGTAGAAA
          TACCAGGGTG CCCACACCAT GTCACTCCGT GAGTCGGGGA CGACGGTGCT
          GGGGCTCGCC CTAAGACCAC CTGTGCGCCT CCGTGTGCCC CTTGCTCGCA
          GAATGGTGCA GCTCCCAGCT GGCACATTGA GGAACGGAGG CCAGATTGGC
          AAAGTAACTT TTTAGGGCCT CAGTGGAAGT CCCAGCGGGG GTCTCTGTCT
          CTTTAAACCA CACAACCCCA GCTGCTTAGG AACTTCCCAT CTGGAGAGCT
          GAGTGAGGAG CTCTGACGGC TTGCCTGCTC CTCGCCAGAT GACCTCCCTT
          GCCACTTCAC ATCCGCCTTT GGAGCGGGCG TAGATAGAAA GTTTTCAGTA
          TTCATGTGCC TGAATGTCTG TAATAATATT GTGCTTTAAA GATGCCTTCC
          TGTATTTGTT CTTGATAGAA ACATATTTGT GTGTTTCTCC ATTCAATGGG
          GAAATTGTTT TTATGCAATT ACTTGTTCTT TGATGAAAAA GTAATAAACC
          TTTGGGGAGA TAAACTAATT AACAGTCATT ATTTAGACAC AAGGTATTCA
          TTGTGACTTT ATTGTTTTCA AAGAGTTTTT GAAAGCATAC TCTGCTGAGA
          ATTTACAGAG CACTTTCTTC AGAAGCTTAT GACTTACAGG TAACCTGGAG
          AATTTGATTT GATATAAAAT AGAATGTTCT TTCTGGAAAA GATCAGCTGG
          AGTGAATTTT AAGTATTTAA GACCAAGGGT GGGATGAATC AGAAGCATCA
          ACCTGAAAAT ATCTTTAAGC TCAAAAGAAG CATCTATAGA AACACTAACC
          TTTCTTCTGA ATTAGCAGAA AATATTTACC TTATATTTTC TTAGATTGTT
          CATTTTCTTC ATGAAAAGTG CTGCAGTGCT GATGACAAGG AGGCCTGCTT
          TGCTGTGGAG GTACTGGAGT TGCCTTCGTT TTAATATGTT TGAGTTTTAT
          TTTTGTGTGT TTGGGCAGGT TAGGGGTTAG GGATTTATAT ATTGAAGGCT
          TGTGGGACAG GCATCTTATT CTACACACAA TTAGTTGCTT ATAGAATGCT
          TACACAGTTC TTGGTTTTTA TCTTTAACTG CCTTGTGGCA TATTGTTTAT
          AATGCCTATT TAATTTCCAG ATTTATGATG CTTATGAACA TAGGAGTATT
          TATAAGGCAT GAAGTCTTTT GCTCATGAGA ATAAAACATT AATTTATTTA
          AACATTTTCT TGAAAAGTGT TGATCTATGA TTTAATTTTA TAATTTTATA
          GGTTAGTGGA GAAATTTACA TTTAAATGTC TGATTCATTT AATATTCCCT
          TCAATGGCAT AGTAGTAATT TCTTTATTCT TTTGGTGGCA ATGGATGCCA
          GTGAATTTCC TTCCAGGGTT TCTGGTGGTA AATTGGAATT AAAGGATCTG
          ATGTATGTGA AACTTTGTAA ACAACATGGC TATATAACCA CTAACTTTTT
          ATTCTAATAA TAATG----- ---------- ---------- ----------
          ---------- ---------- ---------- ---------- ----------
          ---------- ---------- ---------- ---------- ----------
          ---------- ---------- ---------- ---------- ----------
          ---------- ---------- ---------- ---------- ----------
          ---------- ---------- ---------- ---------- ----------
          ---------- ---------- ---------- ---------- ----------
          ---------- ---------- ---------- ---------- ----------
          ---------- ---------- ---------- ---------- ----------
          ---------- ---------- ---------- ---------- ----------
          ---------- ---------- ---------- ---------- ----------
          ---------- ----TGAGTC CTTTGACTAC AACGCGGACC TGGAGGCAGC
          TGCCCCCTGC CACTCCTGTA ACCTGCTCGA CGACTCCTCC CTGCCCTTCT
          TCATCCTCGC CAGCGTCCTG GGCATCCTGG CGAGTGGAGC TGTCCTCTTC
          GCCCTTCTCC GACCTCTCTT CCACTGGCAA CTCTGCCCTG GCAGGCCTAT
          CCTGGCACAG CTGGCTGTGG GCAGTGCCCT CTTCAGCATC GTGGTGCCCA
          TCCTGGCACC AGGGCTAAGC AGTGCCCACA GCATCATCCT GTGCGGCTTG
          GGCTACTGGG TCTGGTATGG CTCAGCCTTT GCCCAGGCTC TGCTGATTGG
          GTGCCGTGCC TGTCTGGGCC CCAAACTTGG AGCAGGCCAG TCTCCCGGCC
          TCACCCTGGG ACTCACTGTG GGAATCTGGG TGGCAGCTGC CCTGTTGGGA
          TTGCCAATCA CCCTGGCCAG TGATACTTCC CGTGGCCTCT GCACCCTGGC
          ATCCAGCAGG GGCCTGGGAG CTTTGCAGTC CACACATGCT GTGGCCTGCT
          TTGTTGTCTT TATCTTGTGG CCATTGGGCT TGATGGGAGC CAAGGGCCTG
          AGGAAAGCCC TGGGTTGGGG GCCAGGCCCC TGGGTTGACA TTCTGTGGGT
          CTGGTTCATT TTTTGGTGGC CTCATGGGAT ATTCCTAGGA TTGGACACCC
          TAGTGAGGTT CAGGATCATC TTGTTGCCAA CATGCCTGGT CCAGAAGGTT
          TTGGACCTGC TGCTGCACCT CGCAGAAGCC CTGGCAATAT TGCACTGCGT
          GGCTACGCCC CTGCTCTTGG CCTTGTTCTG CCACCAGGCC ACCCGCTCTT
          CCCTGCCCTC CCTGCCCCTC GCGGA----- ---------- ----------
          ---------- ---------- ---------- ---------- ----------
          ---------- ---------- ---------- ---------- ----------
          ---------- ---------- ---------- ---------- ----------
          ---------- ---------- ---------- ---------- ----------
          ---------- ---------- ---------- ---------- ----------
          ---------- ---------- ---------- ---------- ----------
          ---------- ---------- ---------- ---------- ----------
          ---------- -------TAA TTTTCAATTT AAAGAAGCAT GTGTGACTAA
          GCAATACGTG AGACAGGTAC CCATTCTTTT TCTGATATTT GTTAGTAATA
          TACAATTATA TTATTCTTTA CCTTCAGTCT TAATGTTTAT TTCGCATTTT
          CTGTAAGGTC CTCATTGAAT CATGAATTCT GATCCTCACC TGTTACTCTG
          TGTTAACCCC AGCCCCACAA ATAACACAAA CTTTAATTTC ACTGCTTTCC
          TTTTTAAATG ACAAGCTACC AACAACGGTC ATTATTCATA TTTATTACCA
          CATGTAGGCC ACGGATTTCT GTCCTGTGGG GCAAATGTAG TGAACTTCTT
          CATGAAATAG AGCAGCAGGA CTGAGTGTGA AATAAATGGG GTCTGAATGA
          TCTCGATTTG GGAAGTGGAC CTGGCCTGTA CTCTCATGTA AAGACTGATC
          TGCTTCTTGG GCCCCATGCT TCCAGGGGTG GCCAGGGTCG GTTCAGACTT
          TCATGGGCCT GGTGACGTTC TGTTAGCCAT TGATGTTCTC TTACCTCAGT
          GTACAAGGCC TCGTCAGAGA TGACACTTTA CCAGAAAAAG CATGATATTA
          AACTCCTCAG ACCTCTCATT CTACCTCTGA CTCAGGTAAG CCAAAACCTT
          TCCCTCTACT TCACCCAATT GCCTTCTCTG TGTTTCCCAT GCCCCAGGCC
          CCTAAAAAGG CAGGCGGTGG TGACACAGTG GCTTTCAGTA ATGGAGTAAC
          AGAAATGTCC TGCTAACGTA TGCCCCCGCT GTGTATCCTG TGAAACAGGC
          TCCAATCTTC ATCTCCTTCT TCATTGCCTT GAGAGAGATG GCCAACCTTC
          CTGTGCCCAG CCTGCAGACA GGCGGCCTTT GGTGGTTCCA GGATCTCACC
          GTGTGTGATC CCACCTACAT CCTGCCGATG GTGGTCACTG CTACGATGTG
          GGGTGTGCTG GAGGTAAGCC CTGGCTGGCC AGGCGCCAGG CCCATAGTGA
          CCAGATGTAG GGAAGAAAGC AGTTGTGGAC CATGGTGATC CTTCACTCCC
          TGGTGGGTGA GAGGCAGTTT CACTAAATGG CACGTGTCAC T---------
          ---------- ---------- ---------- ---------- ----------
          ---------- ---------- ---------- ---------- ----------
          ---------- ---------- ---------- ---------- ----------
          ---------- ---------- ---------- ---------- ----------
          ---------- ---------- ---------- ---------- ----------
          ---------- ---------- ---------- ---------- ----------
          ---------- ---------- ---------- ---------- ----------
          ---------- ---------- ---------- ---------- ----------
          ---------- ---------- ---------- ---------- ----------
          ---------- ---------- ---------- ---------- ----------
          ---------- ---------- ---------- ---------- ----------
          ---------- ---------- ---------- ---------- ----------
          ---------- ---------- ---------- ---------- ----------
          ---------- ---------- ----
Lepus_016 ---------- ---------- ---------- ---------- ----------
          ---------- ---------- ---------- ---------- ----------
          ---------- ---------- ---------- ---------- ----------
          ---------- ---------- ---------- ---------- ----------
          ---------- ---------- ---------- ---------- ----------
          ---------- ---------- ---------- ---------- ----------
          ---------- ---------- ---------- ---------- ----------
          ---------- ---------- ---------- ---------- ----------
          ---------- ---------- ---------- ---------- ----------
          ---------- ---------- ---------- ---------- ----------
          ---------- ---------- ---------- -ATCGCACTA AGGATCACCT
          CCTAGTTACC AGACATCCTG CTTTGTAGAA GAGTGTAAGT TGTGTGGCAG
          TGGGGTTCTG AACACACTAG TAGGTTTGTC TGCTGCCATG ACATGGGGCA
          CAAGGTTCAG TGGAGAGGCC TTCTGAACAC TTTAATACTG CTCAAGTGTT
          TGAGTGTCTT CATTGGCTGT GAAACTTCCA GGCCAGACTC AGAAGAGACA
          CGGTCCAGCG ACCCACCTTG GCTGCTGCAG CAACTCATGG CTTTCACACC
          TGTTCACACA TAACTCTCTT TGGAAGATGT GCAGGAGGGT TTGGTCTTAC
          TTCTTACATT TTTTAAGAAG CATTTAAAGG TAGCTGCCTT TTCTTGATTC
          ATGTGCTTTC TTAGAACAAA AGTAATCACA CTGCAGTTGG GTAAAAAAAA
          TTGCCCCTCC CTGAAGGTGT TCTCTTGCCC CCACCTGGCC TGCACTTCAA
          ATTGAACTGA TAATCCAGTA GGAACCTGAG ATCTAGCCCA CTGCCTGCTG
          ATGAGTAGGA ACCATGCCAA GCTCCATCAA ATATTCCTTC CTTGGTGTTA
          AACAGGTGCT CTCCGAGTGG TGAGCATTCT CCTCTCCTGC CCCCTTTCTC
          ATGCTCAGTG GTGGGAAGTG AGCACACGGC TCCAGCCATG CAGAGGGAGG
          GTACCTGGGG GACCTTGGCC CTCTTCCCAT GGTCCAGCGT CTCCATGCAG
          TGACTCTNCC GCAGCTGGTG CCATAGCAAG CGATGAGGGG CTGGTCTGGC
          TGACCTTGGC CTGTGGAGAT CAGACTCTAG GGTGTGGGTA GTATCAGAGG
          CCTCCCTGCC TTGAGTAAGT CATTTTCCTG CATGCTCCCT GGTGCCTAGT
          GATCGTGCCA AGGCTCTGGC TTGTACCTTC CACAATCCAT GGGATTCCAG
          GGTGGGGAGG CAGCACCCTC AGCTCATCTA CACTTTCCCT CCCCCAGAGA
          ACCTGCCCAG CAAGGAAGAG AGTGATTTAT TTCAACTCTG TCTTGTTCCC
          ATGATCAAGG ATAGAAGGGA GGAGGGTGTC ACTTTGCCTT TATAGGATTC
          AGTGTGGATG TGGTAACCTG GTATTGGGGG ATGGGGCCAA GGAATCCTTG
          CCTCTCGTAT TTGTGACAAA AGAATTTGAA TGAGTTGATT TCTATGTATT
          TCCATTATCT CCATGTTTTC TAAAGTCTTA TCACATTTTT CTCTTTTCTA
          TTCTTCCCAT AGGATATCAA TGGCAAGCTG TTTCTTCCCA AATATGCCCT
          CTCCCAGGAT GTTTGTACAT ATGGAGACTT CATCTACAGG ACTGTAGAAA
          TACCAGGGTG CCCACACCAT GTCACTCCGT GAGTCGGGGA CGACGGTGCT
          GGGGCTCGCC CTAAGACCAC CTGTGCGCCT CCGTGTGCCC CTTGCTCGCA
          GAATGGTGCA GCTCCCAGCT GGCACATTGA GGAACGGAGG CCAGATTGGC
          AAAGTAACTT TTTAGGGCCT CAGTGGAAGT CCCAGCGGGG GTCTCTGTCT
          CTTTAAATCA CACAACCCCA GCTGCTTAGG AACTTCCCAT CTGGAGAGCT
          GAGTGAGGAG CTCTGACGGC TTGCCTGCTC CTCGCCAGAT GACCTCCCTT
          GCCACTTCAC GTCCGCCTTT GGAGCGGGCG TAGATAGAAA GTTTTCAGTA
          TTCATGTGCC TGAATGTCTG TAATAATATT GTGCTTTAAA GATGCCTTCC
          TGTATTTGTT CTTGATAGAA ACATATTTGT GTGTTTCTCC ATTCAATGGG
          GAAATTGTTT TTATGCAATT ACTTGTTCTT TGATGAAAAA GTAATAAACC
          TTTGGGGAGA TAAACTAATT AACAGTCATT ATTTAGACAC AAGGTATTCA
          TTGTGACTTT ATTGTTTTCA AAGAGTTTTT GAAAGCATAC TCTGCTGAGA
          ATTTACAGAG CACTTTCTTC AGAAGCTTAT GACTTACAGG TAACCTGGAG
          AATTTGATTT GATATAAAAT AGAATGTTCT TTCTGGAAAA GATCAGCTGG
          AGTGAATTTT AAGTATTTAA GACCAAGGGT GGGATGAATC AGAAGCATCA
          ACCTGAAAAT ATCTTTAAGC TCAAAAGAAG CATCTATAGA AACACTAACC
          TTTCTTCTGA ATTAGCAGAA AATATTTACC TTATATTTTC TTAGATTGTT
          CATTTTCTTC ATGAAAAGTG CTGCAGTGCT GATGACAAGG AGGCCTGCTT
          TGCTGTGGAG GTACTGGAGT TGCCTTCGTT TTAATATGTT TGAGTTTTAT
          TTTTGTGTGT TTGGGCAGGT TAGGGGTTAG GGATTTATAT ATTGAAGGCT
          TGTGGGACAG GCATCTTATT CTACACACAA TTAGTTGCTT ATAGAATGCT
          TACACAGTTC TTGGTTTTTA TCTTTAACTG CCTTGTGGCA TATTGTTTAT
          AATGCCTATT TAATTTCCAG ATTTATGATG CTTATGAACA TAGGAGTATT
          TATAAGGCAT GAAGTCTTTT GCTCATGAGA ATAAAACATT AATTTATTTA
          AACATTTTCT TGAAAAGTGT TGATCTATGA TTTAATTTTA TAATTTTATA
          GGTTAGTGGA GAAATTTACA TTTAAATGTC TGATTCATTT AATATTCCCT
          TCAATGGCAT AGTAGTAATT TCTTTATTCT TTTGGTGGCA ATGGATGCCA
          GTGAATTTCC TTCCAGGGTT TCTGGTGGTA AATTGGAATT AAAGGATCTG
          ATGTATGTGA AACTTTGTAA ACAACATGGC TATATAACCA CTAACTTTTT
          ATTCTAATAA TAATG----- ---------- ---------- ----------
          ---------- ---------- ---------- ---------- ----------
          ---------- ---------- ---------- ---------- ----------
          ---------- ---------- ---------- ---------- ----------
          ---------- ---------- ---------- ---------- ----------
          ---------- ---------- ---------- ---------- ----------
          ---------- ---------- ---------- ---------- ----------
          ---------- ---------- ---------- ---------- ----------
          ---------- ---------- ---------- ---------- ----------
          ---------- ---------- ---------- ---------- ----------
          ---------- ---------- ---------- ---------- ----------
          ---------- ----TGAGTC CTTTGACTAC AACGCGGACC TGGAGGCAGC
          TGCCCCCTGC CACTCCTGTA ACCTGCTCGA CGACTCCTCC CTGCCCTTCT
          TCATCCTCGC CAGCGTCCTG GGCATCCTGG CGAGTGGAGC TGTCCTCTTC
          GCCCTTCTCC GACCTCTCTT CCACTGGCAA CTCTGCCCTG GCAGGCCTAT
          CCTGGCACAG CTGGCTGTGG GCAGTGCCCT CTTCAGCATC GTGGTGCCCA
          TCCTGGCACC AGGGCTAAGC AGTGCCCACA GCATCATCCT GTGCGGCTTG
          GGCTACTGGG TCTGGTATGG CTCAGCCTTT GCCCAGGCTC TGCTGATTGG
          GTGCCGTGCC TGTCTGGGCC CCAAACTTGG AGCAGGCCAG TCTCCCGTCC
          TCACCCTGGG ACTCACTGTG GGAATCTGGG TGGCAGCTGC CCTGTTGGGA
          TTGCCAATCA CCCTGGCCAG TGATACTTCC CGTGGCCTCT GCACCCTGGC
          ATCCAGCAGG GGCCTGGGAG CTTTGCAGTC CACACATGCT GTGGCCTGCT
          TTGTTGTCTT TATCTTGTGG CCATTGGGCT TGATGGGAGC CAAGGGCCTG
          AGGAAAGCCC TGGGTTGGGG GCCAGGCCCC TGGGTTGACA TTCTGTGGGT
          CTGGTTCATT TTTTGGTGGC CTCATGGGAT ATTCCTAGGA TTGGACACCC
          TAGTGAGGTT CAGGATCATC TTGTTGCCAA CATGCCTGGT CCAGAAGGTT
          TTGGACCTGC TGCTGCACCT CGCAGAAGCC CTGGCAATAT TGCACTGCGT
          GGCTACGCCC CTGCTCTTGG CCTTGTTCTG CCACCAGGCC ACCCGCTCTT
          CCCTGCCCTC CCTGCCCCTC GCGGA----- ---------- ----------
          ---------- ---------- ---------- ---------- ----------
          ---------- ---------- ---------- ---------- ----------
          ---------- ---------- ---------- ---------- ----------
          ---------- ---------- ---------- ---------- ----------
          ---------- ---------- ---------- ---------- ----------
          ---------- ---------- ---------- ---------- ----------
          ---------- ---------- ---------- ---------- ----------
          ---------- ---------- ---------- ---------- ----------
          ---------- ---------- ---------- ---------- ----------
          ---------- ---------- ---------- ---------- ----------
          ---------- ---------- ---------- ---------- ----------
          ---------- ---------- ---------- ---------- ----------
          ---------- ---------- ---------- ---------- ----------
          ---------- ---------- ---------- ---------- ----------
          ---------- ---------- ---------- ---------- ----------
          ---------- ---------- ---------- ---------A AAGACTGATC
          TGCTTCTTGG GCCCCATGCT TCCAGGGGTG GCCAGGGTCG GTTCAGACTT
          CCATGGGCCT GGTGACGTTC TGTTAGCCAT TGATGTTCTC TTACCTCAGT
          GTACAAGGCC TCGTCAGAGA TGACACTTTA CCAGAAAAAG CATGATATTA
          AACTCCTCAG ACCTCTCATT CTACCTCTGA CTCAGGTAAG CCAAAACCTT
          TCCCTCTACT TCATCCAATT GCCTTCTCTG TGTTTCCCAT GACCCAGGCC
          CCTAAAAAGG CAGGCGGTGG TGACACAGTG GCTTTCAGTA ATGGAGTAAC
          AGAAATGTCC TGCTAACGTA TGCCCCCGCT GTGTATCCTG TGAAACAGGC
          TCCGATCTTC ATCTCCTTCT TCATTGCCTT GAGAGAGATG GCCAACCTTC
          CTGTGCCCAG CCTGCAGACA GGCGGCCTTT GGTGGTTCCA GGATCTCACC
          GTGTGTGATC CCACCTACAT CCTGCCAATG GTGGTCACTG CTACGATGTG
          GGGTGTGCTG GAGGTAAGCC CTGGCTGGCC AGGCGCCAGG CCCATAGTGA
          CCAGGTGTAG GGAAGAAAGC AGTTGTGGAC CATGGTGATC CTTCACTCCC
          TGGTGGGTGA GAGGCAGTTT CACTAAATGG CACGTGTCAC T---------
          ---------- ---------- ---------- ---------- ----------
          ---------- ---------- ---------- ---------- ----------
          ---------- ---------- ---------- ---------- ----------
          ---------- ---------- ---------- ---------- ----------
          ---------- ---------- ---------- ---------- ----------
          ---------- ---------- ---------- ---------- ----------
          ---------- ---------- ------GCTT ATGAGTAATT TTGTAGTGAA
          AACCTCAGCA TTTATGCCTT ATTATTTCAG GCTACTTTTC TTAAATGTAT
          ATTTCAAACA GATTATAAGC GATATTTAAA CTTACCAGAC TTTATTAAAT
          TTTTCAAACA TGAAAATCAA ACCATATTAG TATCAGAGGA TGTATGCCAT
          TTTGTAATAC TGAGACTTAC CAGTGGGATT TTTCTTCTTG TACATAAATT
          GGTATTGATG ATTATCAGCG ATTTTGATAC TTAGCCTAAT TAAGCATTGC
          ATTTGTCCTC ACTAAATTGC CAAGAACAAA TTTATCATTA ATTTTGATGA
          TATTTCAGTT TGACGTCTAT TTAT
Lepus_017 CTCACAAACT CCAGAAGTGT GTTCACCAGG GCCGGTGGCT AGAGTTCAAG
          GTTTACAGTG AAAACCCAAA CTCAGACTGA TTCTGGCACA GGCTCCCCTG
          TCATCTGAGC AACTTAATGG GGTGCTTTCT TCCTGTTCCT CTAGCCTCTA
          TGCCAGGACT CCTTGGAAAT AAGCTATTAA GGCAGGTGGG TTAAGGTGCT
          AAGGGCAATG CAGACTATAG AACTACTCCC TATGAAAAGC CAACTCTTCC
          CTCAGCGTGA CATGTCAGCA AGTTCCAGTT GGAATGTTTC ATGGCAAGCC
          TTTTGCCACA CGTTACTTTC CAGCTTTGTG AACTCAGGGC ATTTTCTTGG
          GAGGGTGCTC CTTGTTTAGA AGTGGCAGAG CACTTGTAGA AGCCTCAGGT
          GACAGCATGG GTGAAATGCA CTGGGTTCAA GTCTTCANGT TAATCCAGGG
          GCAGCAGTTG GAGCACCTGT TGTCTTTGCC ATGTGAATGA ACTTGGGCAG
          CAAAGCCTTC ATGACCCAGT GTCCCATCAA CATCGCACTA AGGATCACCT
          CCTAGTTACC AGACATCCTG CTTTGTAGAA GAGTGTAAGT TGTGTGGCAG
          TGGGGTTCTG AACACACTAG TAGGTTTGTC TGCTGCCGTG ACATGGGGCA
          CAAGGTTCAG TGGAGAGGCC TTCTGAACAC TTTAATACTG CTCAAGTGTT
          TGAGTGTCTT CATTGGCTGT GAAACTTCCA GGCCAGACTC AGAAGAGACA
          CGGTCCAGCG ACCCACCTTG GCTGCTGCAG CAACTCATGG CTTTTACACC
          TGTTCACACA TAACTCTCTT TGGAAGATGT GCAGGAGGGT TTGGTCTTAC
          TTCTTACATT TTTTAAGAAG CATTTAAAGG TAGCTGCCTT TTCTTGATTC
          ATGTGCTTTC TTAGAACAAA AGTAATCACA CTGCAGTTGG GTAAAAAAAA
          TTGCCCCTCC CTGAAGGTGT TCTCTTGCCC CCACCTGGCC TGCACTTCAA
          ATTGAACTGA TAATCCAGTA GGAACCTGAG ATCTAGCCCA CTGCCTGCTG
          ATGAGTAGGA ACCATGCCAA GCTCCATCAA ATATTCCTTC CTTGGTGTTA
          AACAGGTGCT CTCCGAGTGG TGAGCATTCT CCTCTCCTGC CCCCTTTCTC
          ATGCTCAGTG GTGGGACGTG AGCACACGGC TCCAGCCGTG CAGAGGGAGG
          GTACCTGGGG GTCCTTGGCC CTCTTCCCAT GGTCCAGCGT CTCCATGCAG
          TGACTCTCCC GTAGCTGGTG CCATAGCAAA CGATGAGGGG CTGGTCTGGC
          TGGCCTTGGC CTGTGGAGAT CAGACTCTAG GGTGTGGGTA GTATCAGAGG
          CCTCCCTGCC TTGAGTAAGT CATTTTCCTG CATGCTCCCT GGCGCCTAGT
          GATTGTGCCA AGGCTCTGGC TTGTACCTTC CACAATCCAT GGGATTCCAG
          GGTGGGCAGG CAGCACCCTC AGCTCATCTA CACTTTCCCT CCCCCAGAGA
          ACCTGCCCAG CAAGGAAGAG AGTGATTTAT TTCAACTCTG TCTTGTTCCC
          ATGATCAAGG ATAGAAGGGA GGAGGGTGTC ACTTTGCCTT TATAGGATTC
          AGTGTGGATG TGGTAACCTG GTATTGGGGG ATGGGGCCAA GGAATCCTTG
          CCTCTCATAT TTGTGACAAA AGAATTTGAA TGAGTTGATT TCTATGTATT
          TCCATTATCT CCATGTTTTC TAAAGTCTTA TCACATTTTT CTCTTTTCTA
          TTCTTCCCAT AGGATATCAA TGGCAAGCTG TTTCTTCCCA AATATGCCCT
          CTCCCAGGAT GTTTGTACAT ATGGAGACTT CATCTACAGG ACTGTAGAAA
          TACCAGGGTG CCCACACCAT GTCACTCC-- ---------- ----------
          ---------- ---------- ---------- ---------- ----------
          ---------- ---------- ---------- ---------- ----------
          ---------- ---------- ---------- ---------- ----------
          ---------- ---------- ---------- ---------- ----------
          ---------- ---------- ---------- ---------- ----------
          ---------- ---------- ---------G TAGATAGAAA GTTTTCAGTA
          TTCATGTGCC TGAATGTCTG TAATAATATT GTGCTTTAAA GATGCCTTCC
          TGTATTTGTT CTTGATAGAA ACATATTTGT GTGTTTCTCC ATTCAATGGG
          GAAATTGTTT TTATGCAATT ACTTGTTCTT TGATGAAAAA GTAATAAACC
          TTTGGGGAGA TAAACTAATT AACAGTCATT ATTTAGACAC AAGGTATTCA
          TTGTGACTTT ATTGTTTTCA AAGAGTTTTT GAAAGCATAC TCTGCTGAGA
          ATTTACAGAG CACTTTCTTC AGAAGCTTAT GACTTACAGG TAACCTGGAG
          AATTTGATTT GATATAAAAT AGAATGTTCT TTCTGGAAAA GATCAGCTGG
          AGTGAATTTT AAGTATTTAA GACCAAGGGT GGGATGAATC AGAAGCATCA
          ACCTGAAAAT ATCTTTAAGC TCAAAAGAAG CATCTATAGA AACACTAACC
          TTTCTTCTGA ATTAGCAGAA AATATTTACC TTATATTTTC TTAGATTGTT
          CATTTTCTTC ATGAAAAGTG CTGCAGTGCT GATGACAAGG AGGCCTGCTT
          TGCTGTGGAG GTACTGGAGT TGCCTTCGTT TTAATATGTT TGAGTTTTAT
          TTTTGTGTGT TTGGGCAGGT TAGGGGTTAG GGATTTATAT ATTGAAGGCT
          TGTGGGACAG GCATCTTATT CTACACACAA TTAGTTGCTT ATAGAATGCT
          TACACAGTTC TTGGTTTTTA TCTTTAACTG CCTTGTGGCA TATTGTTTAT
          AATGCCTATT TAATTTCCAG ATTTATGATG CTTATGAACA TAGGAGTATT
          TATAAGGCAT GAAGTCTTTT GCTCATGAGA ATAAAACATT AATTTATTTA
          AACATTTTCT TGAAAAGTGT TGATCTATGA TTTAATTTTA TAATTTTATA
          GGTTAGTGGA GAAATTTACA TTTAAATGTC TGATTCATTT AATATTCCCT
          TCAATGGCAT AGTAGTAATT TCTTTATTCT TTTGGTGGCA ATGGATGCCA
          GTGAATTTCC TTCCAGGGTT TCTGGTGGTA AATTGGAATT AAAGGATCTG
          ATGTATGTGA AACTTTGTAA TCAACATGGC TATATAACCA CTAACTTTTT
          ATTCTAATAA TAATGGCATA AATCTCCTGA AATGCTCACC TTTACACCTC
          GTTTTACCAC TTTGAATTGT ATGGAATAAA CCTAACCCCT CTTCATGCTT
          CTGCTTTCTT TTACCAGTTC TCCTCAGTTC CTTTTAATTG CTTTCATATG
          ACGTAGTTTC TTTCTTTGCA ACCAGCTTGT CACTTTTTCA GTAGCTTATA
          ACTTTTAGCA TCTGTTGCTT TAAATGCATT GTGTCCAGAA TTGAATGTAC
          TCCTTTAGTT CTGATCTAGC TATCAAATAA GATAGCAAGG TCATCACCTC
          TTGTTAGGAC ACTGCATTTC TGTTACTGCA AGCACTAAGT ACTAGCTTTG
          ATCAGTTACT GATTTAAGAG TAAGGAATTG TTTCAGAGAC ACGATGAGAA
          ATGGACTAAG AAATATAGCT GTCAGTTCCT TTGCTAACAC TTGCAAGTCT
          GTGTTTCCAA GTTAAACATC ATCTGTTAAT TTCTTTTCAG TTTGTTCACT
          AGGGAATTTG GCATTTCTCT TTATAAAACA TTCTGGCTAT CAGAGAGGTA
          TAAGCTAATC CAGGTGAGTC CTTTGACTAC AACGCGGACC TGGAGGCAGC
          TGCCCCCTGC CACTCCTGTA ACCTGCTCGA CGACTCCTCC CTGCCCTTCT
          TCATCCTCGC CAGCGTCCTG GGCATCCTGG CGAGTGGAGC TGTCCTCTTC
          GCCCTTCTCC GACCTCTCTT CCACTGGCAA CTCTGCCCTG GCAGGCCTAT
          CCTGGCACAG CTGGCTGTGG GCAGTGCCCT CTTCAGCATC GTGGTGCCCA
          TCCTGGCACC AGGGCTAAGC AGTGCCCACA GCATCATCCT GTGCGGCTTG
          GGCTACTGGG TCTGGTATGG CTCAGCCTTT GCCCAGGCTC TGCTGATTGG
          GTGCCGTGCC TGTCTGGGCC CCAAACTTGG AGCAGGCCAG TCTCCCGTCC
          TCACCCTGGG ACTCACTGTG GGAATCTGGG TGGCAGCTGC CCTGTTGGGA
          TTGCCAATCA CCCTGGCCAG TGATACTTCC CGTGGCCTCT GCACCCTGGC
          ATCCAGCAGG GGCCTGGGAG CTTTGCAGTC CACACATGCT GTGGCCTGCT
          TTGTTGTCTT TATCTTGTGG CCATTGGGCT TGATGGGAGC CAAGGGCCTG
          AGGAAAGCCC TGGGTTGGGG GCCAGGCCCC TGGGTTGACA TTCTGTGGGT
          CTGGTTCATT TTTTGGTGGC CTCATGGGAT ATTCCTAGGA TTGGACACCC
          TAGTGAGGTT CAGGATCATC TTGTTGCCAA CATGCCTGGT CCAGAAGGTT
          TTGGACCTGC TGCTGCACCT CGCAGAAGCC CTGGCAATAT TGCACTGCGT
          GGCTACGCCC CTGCTCTTGG CCTTGTTCTG CCACCAGGCC ACCCGCTCTT
          CCCTGCCCTC CCTGCCCCTC GCGGA----- ---------- ----------
          ---------- ---------- ---------- ---------- ----------
          ---------- ---------- ---------- ---------- ----------
          ---------- ---------- ---------- ---------- ----------
          ---------- ---------- ---------- ---------- ----------
          ---------- ---------- ---------- ---------- ----------
          ---------- ---------- ---------- ---------- ----------
          ---------- ---------- ---------- ---------- ----------
          ---------- ---------- ---------- ---------- ----------
          ---------- ---------- ---------- ---------- ----------
          ---------- ---------- ---------- ---------- ----------
          ---------- ---------- ---------- ---------- ----------
          ---------- ---------- ---------- ---------- ----------
          ---------- ---------- ---------- ---------- ----------
          ---------- ---------- ---------- ---------- ----------
          ---------- ---------- ---------- ---------- ----------
          ---------- ---------- ---------- ---------A AAGACTGATC
          TGCTTCTTGG GCCCCATGCT TCCAGGGGTG GCCAGGGTCG GTTCAGACTT
          TCATGGGCCT GGTGACGTTC TGTTAGCCAT TGATGTTCTC TTACCTCAGT
          GTACAAGGCC TCGTCAGAGA TGACACTTTA CCAGAAAAAG CATGATATTA
          AACTCCTCAG ACCTCTCATT CTACCTCTGA CTCAGGTAAG CCAAAACCTT
          TCCCTCTACT TCATCCAATT GCCTTCTCTG TGTTTCCCAT GACCCAGGCC
          CCTAAAAAGG CAGGCGGTGG TGACACAGTG GCTTTCAGTA ATGGAGTAAC
          AGAAATGTCC TGCTAACGTA TGCCCCCGCT GTGTATCCTG TGAAACAGGC
          TCCGATCTTC ATCTCCTTCT TCATTGCCTT GAGAGAGATG GCCAACCTTC
          CTGTGCCCAG CCTGCAGACA GGCGGCCTTT GGTGGTTCCA GGATCTCACC
          GTGTGTGATC CCACCTACAT CCTGCCGATG GTGGTCACTG CTACGATGTG
          GGGTGTGCTG GAGGTAAGCC CTGGCTGGCC AGGCGCCAGG CCCATAGTGA
          CCAGGTGTAG GGAAGAAAGC AGTTGTGGAC CATGGTGATC CTTCACTCCC
          TGGTGGGTGA GAGGCAGTTT CACTAAATGG CACGTGTCAC TTTCACTGGG
          CCAGGGTTGA TGGGACTGGG GTCACTCATT GTCTGCCTGC CTCGGGAGCT
          GTTTAGACAT ACTTTGTGAA TCCCTTCGAT GCAAGTCTGC GGTTAGAAGC
          AGTGCTTGTA AGTGGCTCAG GGCTGGGGAA GAAACGCTGC TGACGCTCTC
          TGGCCCACCC CCGCGGTGTA CAGAGGAGTG GTTCTGTGCA GCTACACAGT
          CATTCCATCT CTTCATCCTG CGTCAGCACC CAGTCTCTCT GCCACTTGAC
          TGCACTGGAA ATTGAGTGAG GCAGCTAAAA TCTACCCATA AAATTCTCAT
          CATCTCCTCT TGTCTCTCAC ATGGTTGCTT ATGAGTAATT TTGTAGTGAA
          AACCTCAGCG TTTATGCCTT ATTATTTCAG GCTACTTTTC TTAAATGTAT
          ATTTCAAACA GATTATAAGC GATATTTAAA CTTACCAGAC TTTATTAAAT
          TTTTCAAACA TGAAAATCAA ACCATATTAG TATCAGAGGA TGTATGCCAT
          TTCGTAATAC TGAGACTTAC CAGTGGGATT TTTCTTCTTG TACATAAATT
          GGTATTGATG ATTATCAGCG ATTTTGATAC TTAGCCTAAT TAAGCATTGC
          ATTTGTCCTC ACTAAATTGC CAAGAACAAA TTTATCATTA ATTTTGATGA
          TATTTCAGTT TGACGTCTAT TTAT
Lepus_018 ---------- ---------- ---------- ---------- ----------
          ---------- ---------- ---------- ---------- ----------
          ---------- ---------- ---------- ---------- ----------
          ---------- ---------- ---------- ---------- ----------
          ---------- ---------- ---------- ---------- ----------
          ---------- ---------- ---------- ---------- ----------
          ---------- ---------- ---------- ---------- ----------
          ---------- ---------- ---------- ---------- ----------
          ---------- ---------- ---------- ---------- ----------
          ---------- ---------- ---------- ---------- ----------
          ---------- ---------- ---------- -ATCGCACTA AGGATCACCT
          CCTAGTTACC AGACATCCTG CTTTGTAGAA GAGTGTAAAT TGTGTGGCAG
          TGGGGTTCTG AACACACTAG TAGGTTTGTC TGCTGCCATG ACATGGGGCA
          CAAGGTTCAG TGGAGAGGCC TTCTGAACAC TTTAATACTG CTCAAGTGTT
          TGAGTGTCTT CATTGGCTGT GAAACTTCCA GGCCAGACTC AGAAGAGACA
          AGGTCCAGCG ACCCACCTTG GCTGCTGCAG CAACTCATGG CTTTCACACC
          TGTTCACACA TAACTCTCTT TGGAAGATGT GCAGGAGGGT TTGGTCTTAC
          TTCTTACATT TTTTAAGAAG CATTTAAAGG TAGCTGCCTT TTCTTGATTC
          ATGTGCTTTC TTAGAACAAA AGTAATCACA CTGCAGTTGG GTAAAAAAAA
          TTGCCCCTCC CTGAAGGTGT TCTCTTGCCC CCACCTGGCC TGCACTTCAA
          ATTGAACTGA TAATCCAGTA GGAACCTGAG ATCTAGCCCA CTGCCTGCTG
          ATGAGTAGGA ACCATGCCAA GCTCCATCAA ATATTCCTTC CTTGGTGTTA
          AACAGGTGCT CTCCGAGTGG TGAGCATTCT CCTCTCCTGC CCCCTTTCTC
          ATGCTCAGTG GTGGGAAGTG AGCACACGGC TCCAGCCATG CAGAGGGAGG
          GTACCTGGGG GACCTTGGCC CTCTTCCCAT GGTCCAGCGT CTCCATGCAG
          TGACTCTNCC GCAGCTGGTG CCATAGCAAG CGATGAGGGG CTGGTCTGGC
          TGACCTTGGC CTGTGGAGAT CAGACTCTAG GGTGTGGGTA GTATCAGAGG
          CCTCCCTGCC TTGAGTAAGT CATTTTCCTG CATGCTCCCT GGTGCCTAGT
          GATCGTGCCA AGGCTCTGGC TTGTACCTTC CACAATCCAT GGGATTCCAG
          GGTGGGGAGG CAGCACCCTC AGCTCATCTA CACTTTCCCT CCCCCAGAGA
          ACCTGCCCAG CAAGGAAGAG AG-------- ---------- ----------
          ---------- ---------- ---------- ---------- ----------
          ---------- ---------- ---------- ---------- ----------
          ---------- ---------- ---------- ---------- ----------
          ---------- ---------- ---------- ---------- ----------
          ---------- ---------- ---------- ---------- ----------
          ---------- ---------- ---------- ---------- ----------
          ---------- ---------- --------GT GAGTCGGGGA CGACGGTGCT
          GGGGCTCGCC CTAAGACCAC CTGTGCGCCT CCGTGTGCCC CTTGCTCGCA
          GAATGGTGCA GCTCCCAGCT GGCACATTGA GGAATGGAGG CCAGATTGGC
          AAAGTAACTT TTTAGGGCCT CAGTGGAAGT CCCAGCAGGG GTTGCTGTCT
          CTTTAAACCA CACAACCCCA GCTGCTTAGG AACTTCCCAT CTGGAGAGCT
          GAGCGAGGAG CTCTGACGGC TTGCCTGCTC CTCGCCAGAT GACCTCCCTT
          GCCACTTCAC ATCCGCCTTT GGAGCGGGCG TAGATAGAAA GTTTTCAGTA
          TTCATGTGCC TGAATGTCTG TAATAATATT GTGCTTTAAA GATGCCTTCC
          TGTATTTGTT CTTGATAGAA ACATATTTGT GTGTTTCTCC ATTCAATGGG
          GAAATTGTTT TTATGCAATT ACTTGTTCTT TGATGAAAAA GTAATAAACC
          TTTGGGGAGA TAAACTAATT AACAGTCATT ATTTAGACAC AAGGTATTCA
          TTGTGACTTT ATTGTTTTCA AAGAGTTTTT GAAAGCATAC TCTGCTGAGA
          ATTTACAGAG CACTTTCTTC AGAAGCTTAT GACTTACAGG TAACCTGGAG
          AATTTGATTT GATATAAAAT AGAATGTTCT TTCTGGAAAA GATCAGCTGG
          AGTGAATTTT AAGTATTTAA GACCAAGGGT GGGATGAATC AGAAGCATCA
          ACCTGAAAAT ATCTTTAAGC TCAAAAGAAG CATCTATAGA AACACTAACC
          TTTCTTCTGA ATTAGCAGAA AATATTTACC TTATATTTTC TTAGATTGTT
          CATTTTCTTC ATGAAAAGTG CTGCAGTGCT GATGACAAGG AGGCCTGCTT
          TGCTGTGGAG GTACTGGAGT TGCCTTCGTT TTAATATGTT TGAGTTTTAT
          TTTTGTGTGT TTGGGCAGGT TAGGGGTTAG GGATTTATAT ATTGAAGGCT
          TGTGAGACAG GCATCTTATT CTACACACAA TTAGTTGCTT ATAGAATGCT
          TACACAGTTC TTGGTTTTTA TCTTTAACTG CCTTGTGGCA TATTGTTTAT
          AATGCCTATT TAATTTCCAG ATTTATGATG CTTATGAACA TAGGAGTATT
          TATAAGGCAT GAAGTCTTTT GCTCATGAGA ATAAAACATT AATTTATTTA
          AACATTTTCT TGAAAAGTGT TGATCTATGA TTTAATTTTA TAATTTTATA
          GGTTAGTGGA GAAATTTACA TTTAAATGTC TGATTCATTT AATATTCCCT
          TCAATGGCAT AGTAGTAATT TCTTTATTCT TTTGGTGGCA ATGGATGCCA
          GTGAATTTCC TTCCAGGGTT TCTGGTGGTA AATTGGAATT AAAGGATCTG
          ATGTATGTGA AACTTTGTAA ACAACATGGC TATATAACCA CTAACTTTTT
          ATTCTAATAA TAATGGCATA AATCTCCTGA AATGCTCACC TTTACACCTC
          GTTTTACCAC TTTGAATTGT ATGGAATAAA CCTAACCCCT CTTCATGCTT
          CTGCTTTCTT TTACCAGTTC TCCTCAGTTC CTTTTAATTG CTTTCATATG
          ACGTAGTTTC TTTCTTTGCA ACCAGCTTGT CACTTTTTCA GTAGCTTATA
          ACTTTTAGCA TCTGTTGCTT TAAATGCATT GTGTCCAGAA TTGAATGTAC
          TCCTTTAGTT CTGATCTAGC TATCAAATAA GATAGCAAGG TCATCACCTC
          TTGTTAGGAC ACTGCATTTC TGTTACTGCA AGCACTAAGT ACTAGCTTTG
          ATCAGTTACT GATTTAAGAG TAAGGAATTG TTTCAGAGAC ACGATGAGAA
          ATGGACTAAG AAATATAGCT GTCAGTTCCT TTGCTAACAC TTGCAAGTCT
          GTGTTTCCAA GTTAAACATC ATCTGTTAAT TTCTTTTCAG TTTGTTCACT
          AGGGAATTTG GCATTTCTCT TTATAAAACA TTCTGGCTAT CAGAGAGGTA
          TAAGCTAATC CAGGTGAGTC CTTTGACTAC AACGCGGACC TGGAGGCAGC
          TGCCCCCTGC CACTCCTGTA ACCTGCTCGA CGACTCCTCC CTGCCCTTCT
          TCATCCTCGC CAGCGTCCTG GGCATCCTGG CGAGTGGAGC TGTCCTCTTC
          GCCCTTCTCC GACCTCTCTT CCACTGGCAA CTCTGCCCTG GCAGGCCTAT
          CCTGGCACAG CTGGCTGTGG GCAGTGCCCT CTTCAGCATC GTGGTGCCCA
          TCCTGGCACC AGGGCTAAGC AGTGCCCACA GCATCATCCT GTGCGGCTTG
          GGCTACTGGG TCTGGTATGG CTCAGCCTTT GCCCAGGCTC TGCTGATTGG
          GTGCCGTGCC TGTCTGGGCC CCAAACTTGG AGCAGGCCAG TCTCCCGTCC
          TCACCCTGGG ACTCACTGTG GGAATCTGGG TGGCAGCTGC CCTGTTGGGA
          TTGCCAATCA CCCTGGCCAG TGATACTTCC CGTGGCCTCT GCACCCTGGC
          ATCCAGCAGG GGCCTGGGAG CTTTGCAGTC CACACATGCT GTGGCCTGCT
          TTGTTGTCTT TATCTTGTGG CCATTGGGCT TGATGGGAGC CAAGGGCCTG
          AGGAAAGCCC TGGGTTGGGG GCCAGGCCCC TGGGTTGACA TTCTGTGGGT
          CTGGTTCATT TTTTGGTGGC CTCATGGGAT ATTCCTAGGA TTGGACACCC
          TAGTGAGGTT CAGGATCATC TTGTTGCCAA CATGCCTGGT CCAGAAGGTT
          TTGGACCTGC TGCTGCACCT CGCAGAAGCC CTGGCAATAT TGCACTGCGT
          GGCTACGCCC CTGCTCTTGG CCTTGTTCTG CTACCAGGCC ACCCGCTCTT
          CCCTGCCCTC CCTGCCCCTC GCGGAGGAGA GGAAGTCATT CTGGTGAAGG
          TACCTGGGTA TAATTCGCTA AAGGTCCCCA TGTTCCCCAT GACCCTCTGG
          ACAAATAGAC ACTCCTCAGT CTCATATGCA AGGCTCTCCT TGACCCAAAC
          CTGTTAATCC TCCAGTTTGA ATCTTACACC TTTACATTGA ATAGTAAGTT
          TCAGGAACTT TGCTACTTCC TCTTCCCTCA ATTTTCTTCA TGTTTCCAGC
          TCTTTCCTCT CTCTGGAGTT CCACCCCTCC CTCTTGTCTG TCCTGTAGCT
          CCTACTTGAG ATTTCAATTC TGTGCTGTGA GCTGCATGTG ACCAGTACCA
          TATGGAGAAA GCACAAAGAA GGGCATAACC CAGCCTCACT GAATGTTTTT
          TGATTGAGCA AAGGTAATAA TTTTCAATTT AAAGAAGCAT GTGTGACTAA
          GCAATACGTG AGACAGGTAC CCATTCTTTT TCTGATATTT GTTAGTAATA
          TACAATTATA TTATTCTTTA CCTTCAGTCT TAATGTTTAT TTCGCATTTT
          CTGTAAGGTC CTCATTGAAT CATGAATTCT GATCCTCACC TGTTACTCTG
          TGTTAACCCC AGCCCCACAA ATAACACAAA CTTTAATTTC ACTGCTTTCC
          TTTTTAAATG ACAAGCTACC AACAACGGTC ATTATTCATA TTTATTACCA
          CATGTAGGCC ACGGATTTCT GTCCTGTGGG GCAAATGTAG TGAACTTCTT
          CATGAAATAG AGCAGCAGGA CTGAGTGTGA AATAAATGGG GTCTGAATGA
          TCTCGATTTG GGAAGTGGAC CTGGCCTGTA CTCTCATGTA AAGACTGATC
          TGCTTCTTGG GCCCCATGCT TCCAGGGGTG GCCAGGGTCG GTTCAGACTT
          CCATGGGCCT GGTGACGTTC TGTTAGCCAT TGATGTTCTC TTACCTCAGT
          GTACAAGGCC TCGTCAGAGA TGACACTTTA CCAGAAAAAG CATGATATTA
          AACTCCTCAG ACCTCTCATT CTACCTCTGA CTCAGGTAAG CCAAAACCTT
          TCCCTCTACT TCATCCAATT GCCTTCTCTG TGTTTCCCAT GACCCAGGCC
          CCTAAAAAGG CAGGCGGTGG TGACACAGTG GCTTTCAGTA ATGGAGTAAC
          AGAAATGTCC TGCTAACGTA TGCCCCCGCT GTGTATCCTG TGAAACAGGC
          TCCGATCTTC ATCTCCTTCT TCATTGCCTT GAGAGAGATG GCCAACCTTC
          CTGTGCCCAG CCTGCAGACA GGCGGCCTTT GGTGGTTCCA GGATCTCACC
          GTGTGTGATC CCACCTACAT CCTGCCAATG GTGGTCACTG CTACGATGTG
          GGGTGTGCTG GAGGTAAGCC CTGGCTGGCC AGGCGCCAGG CCCATAGTGA
          CCAGGTGTAG GGAAGAAAGC AGTTGTGGAC CATGGTGATC CTTCACTCCC
          TGGTGGGTGA GAGGCAGTTT CACTAAATGG CACGTGTCAC TTTCACTGGG
          CCAGGGTTGA TGGGACTGGG GTCACTCATT GTCTGCCTGC CTCGGGAGCT
          GTTTAGACAT ACTTTGTGAA TCCCTTCGAT GCAAGTCTGC GGTTAGAAGC
          AGTGCTTGTA AGTGGCTCAG GGCTGGGGAA GAAACGCTGC TGACGCTCTC
          TGGCCCACCC CCGCGGTGTA CAGAGGAGTG GTTCTGTGCA GCTACGCAGT
          CATTCCATCT CTTCATCCTG CGTCAGCACC CAGTCTCTCT GCCACTTGAC
          TGCATTGGAA ATTGAGTGAG GCAGCTAAAA TCTACCCATA AAATTCTCAT
          CATCTCCTCT TGTCTCTCAC ATGGTTGCTT ATGAGTAATT TTGTAGTGAA
          AACCTCAGCG TTTATGCCTT ATTATTTCAG GCTACTTTTC TTAAATGTAT
          ATTTCAAACA GATTATAAGC GATATTTAAA CTTACCAGAC TTTATTAAAT
          TTTTCAAACA TGAAAATCAA ACCATATTAG TATCAGAGGA TGTATGCCAT
          TTCGTAATAC TGAGACTTAC CAGTGGGATT TTTCTTCTTG TACATAAATT
          GGTATTGATG ATTATCAGCG ATTTTGATAC TTAGCCTAAT TAAGCATTGC
          ATTTGTCCTC ACTAAATTGC CAAGAACAAA TTTATCATTA ATTTTGATGA
          TATTTCAGTT TGACGTCTAT TTAT
Lepus_019 CTCACAAACT CCAGAAGTGT GTTCACCAGG GCCGGTGGCT AGAGTTCAAG
          GTTTACAGTG AAAACCCAAA CTCGGACTGA TTCTGGCACA GGCTCCCCTG
          TCATCTGAGC AACTTCATGG GGTGCTTTCT TCCTGTTCCT CCAGCCTCTA
          TGCCAGGACT CCTTGGAAAT AAGCTATTAA GGCAAGTGGG TTAAGGTGCT
          AAGGGCAATG CAGACTATAG GACTACTCCC TATGAAAAGC CAACTCTTCC
          CTCAGCCTGA CATGTCAGCA AGTTCCAGTT GGAATGTTTC ATGGCAAGCC
          TTTTGCCACA CGTTACTTTC CAGCTTTGTG AACTCAGGGC ATTTTCTTGG
          GAGGGTGCTC CTTGTTTAGA AGTGGCAGAG CACTTGTAGA AGCCTCAGGT
          GACAGCATGG GTGAAATGCA CTGGGTTCAA GTCTTCAGAT TAATCCAGGG
          GCAGCAGTTG GAGCACCTGT TGTCTTTGCC ATGTGAATGA ACTTGGGCAG
          CAAAGCCTTC ATGACCCAGT GTCCCATCAA CATCGCACTA AGGATCACCT
          CCTAGTTACC AGACATCCTG CTTTGTAGAA GAGTGTAAGT TGTGTGGCAG
          TGGGGTTCTG AACACACTAG TAGGTTTGTC TGCTGCCGTG ACATGGGGCA
          CAAGGTTCAG TGGAGAGGCC TTCTGAACAC TTTAATACTG CTCAAGTATT
          TGAGTGTCTT CATTGGCTGT GAAACTTCCA GGCCAGACTC AGAAGAGACA
          CGGTCCAGCG ACCCACCTTG GCTGCTGCAG CAACTCATGG CTTTCACACC
          TGTTCACACA TAACTCTCTT TGGAAGATGT GCAGGAGGGT TTGGTCTTAC
          TTCTTACATT TTTTAAGAAG CATTTAAAGG TAGATGCCTT TTCTTGATTC
          ATGTGCTTTC TTAGAACAAA AGTAATCACA CTGCAGCTGG GTAAAAAAAA
          TTGCCCCTCC CTGAAGGTGT TCTCTTGCCC CCACCTGGCC TGCACTTCAA
          ATTGAACTGA TAATCCAGTA GGAACCTGAG ATCTAGCCCA CTGCCTGCTG
          ATGAGTAGGA ACTATGCCAA GCTCCATCAA ATATTCCTTC CTTGGTGTTA
          AACAG----- ---------- ---------- ---------- ----------
          ---------- ---------- ---------- ---------- ----------
          ---------- ---------- ---------- ---------- ----------
          ---------- ---------- ---------- ---------- ----------
          ---------- ---------- ---------- ---------- ----------
          ---------- ---------- ---------- ---------- ----------
          ---------- ---------- ---------- ---------- ----------
          ---------- ---------- ---------- ---------- ----------
          ---------- ---------- --TGATTTAT TTCAACTCTG TCTTGTTCCC
          ATGATCAAGG ATAGAAGGGA GGAGGGTGTC ACTTTGCCTT TATAGGATTC
          AGTGTGGATG TGGTAACCTG GTATTGGGGG ATGGGGCCAA GGAATCCTTG
          CCTCTCATAT TTGTGACAAA AGAATTTGAA TGAGTTGATT TCTATGTATT
          TCCATTATCT CCATGTTTTC TAAAGTCTTA TCACATTTTT CTCTTTTCTA
          TTCTTCCCAT AGGATATCAA TGGCAAGCTG TTTCTTCCCA AATATGCCCT
          CTCCCAGGAT GTTTGTACAT ATGGAGACTT CATCTACAGG ACTGTAGAAA
          TACCAGGGTG CCCACACCAT GTCACTCCGT GAGTCGGGGA CGACGGTGCT
          GGGGCTCGCC CTAAGACCAC CTGTGCGCCT CCGTGTGCCC CTTGCTCGCA
          GAATGGTGCA GCTCCCAGCT GGCACGTTGA GGAACGGAGG CCAGATTGGC
          AAAGTAACTT TTTAGGGCCT CCGTGGAAGT CCCAGCGGGG GTCTCTGTCT
          CTTTAAACCA CATAACCCCA GCTGCTTAGG AACTTCCCAT CTGGAGAGCT
          GAGTGAGGAG CTCTGATGGC TTGCCTGCTC CTCGCCAGAT GACCTCCCTT
          GCCACTTCAC GTCCGCCTTT GGAGCGGGCG TAGATAGAAA GTTTTCAGTA
          TTCATGTGCC TGAATGTCTG TAATAATATT GTGCTTTAAA GATGCCTTCC
          TGTATTTGTT CTTGATAGAA ACATATTTGT GTGTTTCTCC ATTCAATGGG
          GAAATTGTTT TTATGCAATT ACTTGTTCTT TGATGAAAAA GTAATAAACC
          TTTGGGGAGA TAAACTAATT AACAGTCATT ATTTAGACAC AAGGTATTCA
          TTGTGACTTT ATTGTTTTCA AAGAGTTTTT GAAAGCATAC TCTGCTGAGA
          ATTTACAGAG CACTTTCTTC AGAAGCTTAT GACTTACAGG TAACCTGGAG
          AATTTGATTT GATATAAAAT AGAATGTTCT TTCTGGAAAA GATCAGCTGG
          AGTGAATTTT AAGTATTTAA GACCAAGGGT GGGATGAATC AGAAGCATCA
          ACCTGAAAAT ATCTTTAAGC TCAAAAGAAG CATCTATAGA AACACTAACC
          TTTCTTCTGA ATTAGCAGAA AATATTTACC TTATATTTTC TTAGATTGTT
          CATTTTCTTC ATGAAAAGTG CTGCGGTGCT GATGACAAGG AGGCCTGCTT
          TGCTGTGGAG GTACTGGAGT TGCCTTCGTT TTAATATGTT TGAGTTTTAT
          TTTTGTGTGT TTGGGCAGGT AAGGGGTTAG GGATTTATAT ATTGAAGGCT
          TGTGGGACAG GCATCTTATT CTACACACAA TTAGTTGCTT ATAGAATGCT
          TACACAGTTC TTGGTTTTTA TCTTTAACTG CCTTGTGGCA TATTGTTTAT
          AATGCCTATT TAATTTCCAG ATTTATGATG TTTATGAACA TAGGAGTATT
          TATAAGGCAT GAAGTCTTTT GCTCATGAGA ATAAAACATT AATTTATTTA
          AACATTTTCT TGAAAAGTGT TGATCTATGA TTTAATTTTA TAATTTTATA
          GGTTAGTGGA GAAATTTACA TTTAAATGTC TGATTCATTT AATATTCCCT
          TCAATGGCAT AGTAGTAATT TCTTTATTCT TTTGGTGGCA ATGGATGCCA
          GTGAATTTCC TTCCAGGGTT TCTGGTGGTA AATTGGAATT AAAGGATCTG
          ATGTATGTGA AACTTTGTAA TCAACATGGC TATATAACCA CTAACTTTTT
          ATTCTAATAA TAATGGCATA AATCTCCTGA AATGCTCACC TTTACACCTC
          GTTTTACCAC TTTGAATTGT ATGGAATAAA CCTAACCCCT CTTCATGCTT
          CTGCTTTCTT TTACCAGTTC TCTTCAGTTC CTTTTAATTG CTTTCATATG
          ACGTAGTTTC TTTCTTTGCA ACCAGCTTGT CACTTTTTCA GTAGCTTATA
          ACTTTTAGCA TCTGTTGCTT TAAATGCATT GTGTCCAGAA TTGAATGTAC
          TCCTTTAGTT CTGATCTAGC TATCAAATAA GATAGCAAGG TCATCACCTC
          TTGTTAGGAC ACTGCATTTC TGTTACTGCA AGCACTAAGT ACTAGCTTTG
          ATCAGTTAAT GATTTAAGAG TAAGGAATTG TTTCAGAGAC ACGATGAGAA
          ATGGACTAAG AAACATAGCT GTCAGTTCCT TTGCTAACAC TTGCAAGTCT
          GTATTTCCAA GTTAAACATC ATCTGTTAAT TTATTTTCAG TTTGTTTACT
          AGGGAATTTG GCATTTCTCT TTATAAAACA TTCTGGCTAT CAGAGAGGTA
          TAAGCTAATC CAGGTGAGTC CTTTGACTAC AACGCGGACC TGGAGGCAGC
          TGCCCCCTGC CACTCCTGTA ACCTGCTCGA CGACTCCTCC CTGCCCTTCT
          TCATCCTCGC CAGCGTCCTG GGCATCCTGG CGAGTGGAGC TGTCCTCTTC
          GCCCTTCTCC GACCTCTGTT CCACTGGCAA CTCTGCCCTG GCAGGCCTAT
          CCTGGCACAG CTGGCTGTGG GCAGTGCCCT CTTCAGCATT GTGGTGCCCA
          TCCTGGCACC AGGGCTAAGC AGTGCCCACA GCATCATCCT GTGCGGCTTG
          GGCTACTGGG TCTGGTATGG CTCAGCCTTT GCCCAGGCTC TGCTGATTGG
          GTGCCGTGCC TGTCTGGGCC CCAAACTTGG AGCAGGCCAG TCTCCCGGCC
          TCACCCTGGG ACTCACTGTG GGAATCTGGG TGGCAGCTGC CCTGTTGGGA
          TTGCCAATCA CCCTGGCCAG TGATACTTCC CGTGGCCTCT GCACCCTGGC
          ATCCAGCAGG GGCCTGGGAG CTTTGCAGTC CACACATGCT GTGGCCTGCT
          TTGTTGTCTT TATCTTGTGG CCATTGGGCT TGATGGGAGC CAAGGGCCTG
          AGGAAAGCCC TGGGTTGGGG GCCAGGCCCC TGGGTTGACA TTCTGTGGGT
          CTGGTTCATT TTTTGGTGGC CTCATGGGAT ATTCCTAGGA TTGGACACCC
          TAGTGAGGTT CAGGATCATC TTGTTGCCAA CATGCCTGGT CCAGAAGGTT
          TTGGACCTGC TGCTGCACCT CGCAGAAGCC CTGGCAATAT TGCACTGCGT
          GGCTACACCC CTGCTCTTGG CCTTGTTCTG CCACCAGGCC ACCCGCTCTT
          CCCTGCCCTC CCTGCCCCTC GCGGAGGAGA GGAAGTCATT CTGGTGAAGG
          TACCTGGGTA TAATTCGTTA AAGATCCCCA TGTTCCCCAT GACCCTCTGG
          ACAAATAGAC ACTCCTCAGT CTCATATGCA AGGCTCTCCT TGACCCAACC
          CTGTTGATCC TCCAGTTTGA ATATTACACC TTTACATTGA ATAGTAAGTT
          TCAGGAACTT TGCTACTTCC TCTTCCCTCA ATTTTCTTCA TGTTTCCAGC
          TCTTTCCTCT CTCTGGAGTT CCACCCCTCC CTCTTGTCTG TCCTGTAGCT
          CCTACTTGAT ATTTCAATTC TGTGCTGTGA GCTGCATGTG ACCAGTACCA
          TATGGAGAAA GCACAAAGAA GGGCATAACC CAGCCTCACT GAATGTTTTT
          TGATTGAGCA AAGGTAATAA TTTTCAATTT AAAGAAGCAT GTGTGACTAA
          GCAATACGTG AGACAGGTAC TCATTCTTTT TCTGATATTT GTTAGTAATA
          TACAATTATA TTATTCTTTA CCTTCAGTCT TAATGTTTAT TTCGCATTTT
          CTGTAAGGTC CTCATTGAAT CATGAATTCT GATCCTCACC TGTTACTCTG
          TGTTAACCCC AGCCCCACAA ATAACACAAA CTTTAATTTC ACTGCTTTCC
          TTTTTAAATG ACAAGCTACC AACAACGGTC ATTATTCATA TTTATTACCA
          CATGTAGGCC ACGGATTTCT GTCCTGTGGG GCAAATGTAG TGAACTTCTT
          CATGAAATAG AGCAGCAGGA CTCAGTGTGA AATAAATGGG GTCTGAATCA
          TCTCGATTTG GGAAGTGGAC CTGGCCTGTA CTCTCATGTA AAGACTGATC
          TGCTTCTTGG GCCCCATGCT TCCAGGGGTG GCCAGGGTCG GTTCAGACTT
          TCATGGGCCT GGTGACGTTC TGTTAGCCAT TGATGTTCTC TTACCTCAGT
          GTACAAGGCC TCGTCAGAGA TGACACTTTA CCAGAAAAAG CATGATATTA
          AACTCCTCAG ACCTCTCATT CTACCTCTGA CTCAGGTAAG CCAAAACCTT
          TCCCTCTACT TCACCCAATT GCCTTCTCTG TGTTTCCCAT GCCCCAGGCC
          CCTAAAAAGG CAGGCGGTGG TGACACAGTT GCTTTCAGTA ATGGAGTAAC
          AGAAATGTCC TGCTAACGTC TGCCCCCGCT GTGTATCCTG TGAAACAGGC
          TCCGATCTTC ATCTCCTTCT TCATTGCCTT GAGAGAGATG GCCAACCTTC
          CTGTGCCCAG CCTGCAGACA GGCGGCCTTT GGTGGTTCCA GGATCTCACC
          GTGTGTGATC CCACCTACAT CCTGCCGATG GTGGTCACTG CTACGATGTG
          GGGTGTGCTG GAGGTAAGCC CTGGCTGGCC AGGAGCCAGG CCCATAGTGA
          CCAGGTGTAG GGAAGAAAGC AGTTGTGGAC CATGGTGATC CTTCACTCCC
          TGGTGGGTGA GAGGCAGTTT CACTAAATGG CACATGTCAC TTTCACTGGG
          CCAGGGTTGA TGGGACTGGG GTCACTCATT GTCTGCCTGC CTCGGGAGCT
          GTTTAGACAT ACTTTGTGAA TCCCTTCGAT GCAAGTCTGC GGTTAGCAGC
          AGTGCTTGTA AGTGGCTCAG GGCTGGGGAA GAAACGCTGC TGACGCTCTC
          TGGCCCACCC CCGCGGTGTA CAGAGGAGTG GTTCTGTGCA GCTACACAGT
          CATTCCATCC CTTCATCCTG CGTCAGCACC CAGTCTCTCT GCCACTTGAC
          TGCATTGGAA ATTGAGTGAG GCAGCTAAAA TCTACCCATA AAATTCTCAT
          CATCTCCTCT TGTCTCTCAC ATGGTTGCTT ATGAGTAATT TTGTAGTGAA
          AACCTCAGCG TTTATGCCTT ATTATTTCAG GCTACTTTTC TTAAATGTAT
          ATTTCAAACA GATTATAAGC GATATTTAAA CTTACCAGAC TTTATTAAAT
          TTTTCAAACA TGAAAATCAA ACCATATTAG TATCAGAGGA TGTATGCCAT
          TTCGTAATAC TGAGACTTAC CAGTGGGATT TTTCTTCTTG TACATAAATT
          GGTATTGATG ATTATCAGCG ATTTTGATAC TTAGCCTAAT TAAGCATTGC
          ATTTGTCCTC ACTAAATTGC CAAGAACAAA TTTATCATTA ATTTTGATGA
          TATTTCAGTT TGACGTCTAT TTAT
Lepus_020 ---------- ---------- ---------- ---------- ----------
          ---------- ---------- ---------- ---------- ----------
          ---------- ---------- ---------- ---------- ----------
          ---------- ---------- ---------- ---------- ----------
          ---------- ---------- ---------- ---------- ----------
          ---------- ---------- ---------- ---------- ----------
          ---------- ---------- ---------- ---------- ----------
          ---------- ---------- ---------- ---------- ----------
          ---------- ---------- ---------- ---------- ----------
          ---------- ---------- ---------- ---------- ----------
          ---------- ---------- ---------- -ATCGCACTA AGGATCACCT
          CCTAGTTACC AGACATCCTG CTTTGTAGAA GAGTGTAAGT TGTGTGGCAG
          TGGGGTTCTG AACACACTAG TAGGTTTGTC TGCTGCCGTG ACATGGGGCA
          CAAGGTTCAG TGGAGAGGCC TTCTGAACAC TTTAATACTG CTCAAGTATT
          TGAGTGTCTT CATTGGCTGT GAAACTTCCA GGCCAGACTC AGAAGAGACA
          CGGTCCAGCG ACCCACCTTG GCTGCTGCAG CAACTCATGG CTTTCACACC
          TGTTCACACA TAACTCTCTT TGGAAGATGT GCAGGAGGGT TTGGTCTTAC
          TTCTTACATT TTTTAAGAAG CATTTAAAGG TAGACGCCTT TTCTTGATTC
          ATGTGCTTTC TTAGAACAAA AGTAATCACA CTGCAGCTGG GTAAAAAAAA
          TTGCCCCTCC CTGAAGGTGT TCTCTTGCCC CCACCTGGCC TGCACTTCAA
          ATTGAACTGA TAATCCAGTA GGAACCTGAG ATCTAGCCCA CTGCCTGCTG
          ATGAGTAGGA ACTATGCCAA GCTCCATCAA ATATTCCTTC CTTGGTGTTA
          AACAG----- ---------- ---------- ---------- ----------
          ---------- ---------- ---------- ---------- ----------
          ---------- ---------- ---------- ---------- ----------
          ---------- ---------- ---------- ---------- ----------
          ---------- ---------- ---------- ---------- ----------
          ---------- ---------- ---------- ---------- ----------
          ---------- ---------- ---------- ---------- ----------
          ---------- ---------- ---------- ---------- ----------
          ---------- ---------- --TGATTTAT TTCAACTCTG TCTTGTTCCC
          ATGATCAAGG ATAGAAGGGA GGAGGGTGTC ACTTTGCCTT TATAGGATTC
          AGTGTGGATG TGGTAACCTG GTATTGGGGG ATGGGGCCAA GGAATCCTTG
          CCTCTCATAT TTGTGACAAA AGAATTTGAA TGAGTTGATT TCTATGTATT
          TCCATTATCT CCATGTTTTC TAAAGTCTTA TCACATTTTT CTCTTTTCTA
          TTCTTCCCAT AGGATATCAA TGGCAAGCTG TTTCTTCCCA AATATGCCCT
          CTCCCAGGAT GTTTGTACAT ATGGAGACTT CATCTACAGG ACTGTAGAAA
          TACCAGGGTG CCCACACCAT GTCACTCCGT GAGTCGGGGA CGACGGTGCT
          GGGGCTCGCC CTAAGACCAC CTGTGCGCCT CCGTGTGCCC CTTGCTCGCA
          GAATGGTGCA GCTCCCAGCT GGCACGTTGA GGAGCGGAGG CCAGATTGGC
          AAAGTAACTT TTTAGGGCCT CAGTGGAAGT CCCAGCGGGG GTCTCTGTCT
          CTTTAAACCA CATAACCCCA GCTGCTTAGG AACTTCCCAT CTGGAGAACT
          GAGTGAGGAG CTCTGATGGC TTGCCTGCTC CTCGCCAGAT GACCTCCCTT
          GCCACTTCAC GTCCGCCTTT GGAGCGGGCG TAGATAGAAA GTTTTCAGTA
          TTCATGTGCC TGAATGTCTG TAATAATATT GTGCTTTAAA GATGCCTTCC
          TGTATTTGTT CTTGATAGAA ACATATTTGT GTGTTTCTCC ATTCAATGGG
          GAAATTGTTT GTATGCAATT ACTTGTTCTT TGATGAAAAA GTAATAAACC
          TTTGGGGAGA TAAACTAATT AACAGTCATT ATTTAGACAC AAGGTATTCA
          TTGTGACTTT ATTGTTTTCA AAGAGTTTTT GAAAGCATAC TCTGCTGAGA
          ATTTACAGAG CACTTTCTTC AGAAGCTTAT GACTTACAGG TAACCTGGAG
          AATTTGATTT GATATAAAAT AGAATGTTCT TTCTGGAAAA GATCAGCTGG
          AGTGAATTTT AAGTATTTAA GACCAAGGGT GGGATGAATC AGAAGCATCA
          ACCTGAAAAT ATCTTTAAGC TCAAAAGAAG CATCTATAGA AACACTAACC
          TTTCTTCTGA ATTAGCAGAA AATATTTACC TTATATTTTC TTAGATTGTT
          CATTTTCTTC ATGAAAAGTG CTGCGGTGCT GATGACAAGG AGGCCTGCTT
          TGCTGTGGAG GTACTGGAGT TGCCTTCGTT TTAATATGTT TGAGTTTTAT
          TTTTGTGTGT TTGGGCAGGT AAGGGGTTAG GGATTTATAT ATTGAAGGCT
          TGTGGGACAG GCATCTTATT CTACACACAA TTAGTTGCTT ATAGAATGCT
          TACACAGTTC TTGGTTTTTA TCTTTAACTG CCTTGTGGCA TATTGTTTAT
          AATGCCTATT TAATTTCCAG ATTTATGATG TTTATGAACA TAGGAGTATT
          TATAAGGCAT GAAGTCTTTT GCTCATGAGA ATAAAACATT AATTTATTTA
          AACATTTTCT TGAAAAGTGT TGATCTATGA TTTAATTTTA TAATTTTATA
          GGTTAGTGGA GAAATTTACA TTTAAATGTC TGATTCATTT AATATTCCCT
          TCAATGGCAT AGTAGTAATT TCTTTATTCT TTTGGTGGCA GTGGATGCCA
          GTGAATTTCC TTCCAGGGTT TCTGGTGGTA AATTGGAATT AAAGGATCTG
          ATGTATGTGA AACTTTGTAA TCAACATGGC TATATAACCA CTAACTTTTT
          ATTCTAATAA TAATGGCATA AATCTCCTGA AATGCTCACC TTTACACCTC
          GTTTTACCAC TTTGAATTGT ATGGAATAAA CCTAACCCCT CTTCATGCTT
          CTGCTTTCTT TTACCAGTTC TCTTCAGTTC CTTTTAATTG CTTTCATATG
          ACGTAGTTTC TTTCCTTGCA ACCAGCTTGT CACTTTTTCA GTAGCTTATA
          ACTTTTAGCA TCTGTTGCTT TAAATGCATT GTGTCCAGAA TTGAATGTAC
          TCCTTTAGTT CTGATCTAGC TATCAAATAA GATAGCAAGG TCATCACCTC
          TTGTTAGGAC ACTGCATTTC TGTTACTGCA AGCACTAAGT ACTAGCTTTG
          ATCAGTTACT GATTTAAGAG TAAGGAATTG TTTCAGAGAC ACGATGAGAA
          ATGGACTAAG AAACATAGCT GTCAGTTCCT TTGCTAACAC TTGCAAGTCT
          GTATTTCCAA GTTAAACATC ATCTGTTAAT TTATTTTCAG TTTGTTCACT
          AGGGAATTTG GCATTTCTCT TTATAAAACA TTCTGGCTAT CAGAGAGGTA
          TAAACTAATC CAGGTGAGTC CTTTGACTAC AACGCGGACC TGGAGGCAGC
          TGCCCCCTGC CACTCCTGTA ACCTGCTCGA CGACTCCTCC CTGCCCTTCT
          TCATCCTCGC CAGCGTCCTG GGCATCCTGG CGAGTGGAGC TGTCCTCTTC
          GCCCTTCTCC GACCTCTGTT CCACTGGCAA CTCTGCCCTG GCAGGCCTAT
          CCTGGCACAG CTGGCTGTGG GCAGTGCCCT CTTCAGCATT GTGGTGCCCA
          TCCTGGCACC AGGGCTAAGC AGTGCCCACA GCATCATCCT GTGCGGCTTG
          GGCTACTGGG TCTGGTATGG CTCAGCCTTT GCTCAGGCTC TGCTGATTGG
          GTGCCGTGCC TGTCTGGGCC CCAAACTTGG AGCAGGCCAG TCTCCCGGCC
          TCACCCTGGG ACTCACTGTG GGAATCTGGG TGGCAGCTGC CCTGTTGGGA
          TTGCCAATCA CCCTGGCCAG TGATACTTCC CGTGGCCTCT GCACCCTGGC
          ATCCAGCAGG GGCCTGGGAG CTTTGCAGTC CACACATGCT GTGGCCTGCT
          TTGTTGTCTT TATCTTGTGG CCATTGGGCT TGATGGGAGC CAAGGGCCTG
          AGGAAAGCCC TGGGTTGGGG GCCAGGCCCC TGGGTTGACA TTCTGTGGGT
          CTGGTTCATT TTTTGGTGGC CTCATGGGAT ATTCCTAGGA TTGGACACCC
          TAGTGAGGTT CAGGATCATC TTGTTGCCAA CATGCCTGGT CCAGAAGGTT
          TTGGACCTGC TGCTGCACCT CGCAGAAGCC CTGGCAATAT TGCACTGCGT
          GGCTACACCC CTGCTCTTGG CCTTGTTCTG CCACCAGGCC ACCCGCTCTT
          CCCTGCCCTC CCTGCCCCTC GCGGAGGAGA GGAAGTCATT CTGGTGAAGG
          TACCTGGGTA TAATTCGTTA AAGATCCCCA TGTTCCCCAT GACCCTCTGG
          ACAAATAGAC ACTCCTCAGT CTCATATGCA AGGCTCTCCT TGACCCAACC
          CTGTTGATCC TCCAGTTTGA ATATTACACC TTTACATTGA ATAGTAAGTT
          TCAGGAACTT TGCTACTTCC TCTTCCCTCA ATTTTCTTCA TGTTTCCAGC
          TCTTTCCTCT CTCTGGAGTT CCACCCCTCC CTCTTGTCTG TCCTGTAGCT
          CCTACTTGAT ATTTCAATTC TGTGCTGTGA GCTGCATGTG ACCAGTACCA
          TATGGAGAAA GCACAAAGAA GGGCATAACC CAGCCTCACT GAATGTTTTT
          TGATTGAGCA AAGGTAATAA TTTTTAATTT AAAGAAGCAT GTGTGACTAA
          GCAATACGTG AGACAGGTAC TCATTCTTTT TCTGATATTT GTTAGTAATA
          TACAATTATA TTATTCTTTA CCTTCAGTCT TAATGTTTAT TTCGCATTTT
          CTGTAAGGTC CTCATTGAAT CATGAATTCT GATCCTCACC TGTTACTCTG
          TGTTAACCCC AGCCCCACAA ATAACACAAA CTTTAATTTC ACTGCTTTCC
          TTTTTAAATG ACAAGCTACC AACAACGGTC ATTATTCATA TTTATTACCA
          CATGTAGGCC ACGGATTTCT GTCCTGTGGG GCAAATGTAG TGAACTTCTT
          CATGAAATAG AGCAGCAGGA CTCAGTGTGA AATAAATGGG GTCTGAATCA
          TCTCGATTTG GGAAGTGGAC CTGGCCTGTA CTCTCATGTA AAGACTGATC
          TGCTTCTTGG GCCCCATGCT TCCAGGGGTG GCCAGGGTCG GTTCAGACTT
          TCATGGGCCT GGTGACGTTC TGTTAGCCAT TGATGTTCTC TTACCTCAGT
          GTACAAGGCC TCGTCAGAGA TGACACTTTA CCAGAAAAAG CATGATATTA
          AACTCCTCAG ACCTCTCATT CTACCTCTGA CTCAGGTAAG CCAAAACCTT
          TCCCTCTACT TCACCCAATT GCCTTCTCTG TGTTTCCCAT GCCCCAGGCC
          CCTAAAAAGG CAGGCGGTGG TGACACAGTT GCTTTCAGTA ATGGAGTAAC
          AGAAATGTCC TGCTAACGTC TGCCCCCGCT GTGTATCCTG TGAAACAGGC
          TCCGATCTTC ATCTCCTTCT TCATTGCCTT GAGAGAGATG GCCAACCTTC
          CTGTGCCCAG CCTGCAGACA GGCGGCCTTT GGTGGTTCCA GGATCTCACC
          GTGTGTGATC CCACCTACAT CCTGCCGATG GTGGTCACTG CTACGATGTG
          GGGTGTGCTG GAGGTAAGCC CTGGCTGGCC AGGAGCCAGG CCCATAGTGA
          CCAGGTGTAG GGAAGAAAGC AGTTGTGGAC CATGGTGATC CTTCACTCCC
          TGGTGGGTGA GAGGCAGTTT CACTAAATGG CACATGTCAC TTTCACTGGG
          CCAGGGTTGA TGGGACTGGG GTCACTCATT GTCTGCCTGC CTCGGGAGCT
          GTTTAGACAT ACTTTGTGAA TCCCTTCGAT GCAAGTCTGC GGTTAGCAGC
          AGTGCTTGTA AGTGGCTCAG GGCTGGGGAA GAAACGCTGC TGACGCTCTC
          TGGCCCACCC CCGCGGTGTA CAGAGGAGTG GTTCTGTGCA GCTACACAGT
          CATTCCATCC CTTCATCCTG TGTCAGCACC CAGTCTCTCT GCCACTTGAC
          TGCATTGCAA ATTGAGTGAG GCAGCTAAAA TCTACCCATA AAATTCTCAT
          CATCTCCTCT TGTCTCTCAC ATGGTTGCTT ATGAGTAATT TTGTAGTGAA
          AACCTCAGCG TTTATGCCTT ATTATTTCAG GCTACTTTTC TTAAATGTAT
          ATTTCAAACA GATTATAAGC GATATTTAAA CTTACCAGAC TTTATTAAAT
          TTTTCAAACA TGAAAATCAA ACCATATTAG TATCAGAGGA TGTATGCCAT
          TTCGTAATAC TGAGACTTAC CAGTGGGATT TTTCTTCTTG TACATAAATT
          GGTATTGATG ATTATCAGCG ATTTTGATAC TTAGCCTAAT TAAGCATTGC
          ATTTGTCCTC ACTAAATTGC CAAGAACAAA TTTATCATTA ATTTTGATGA
          TATTTCAGTT TGACGTCTAT TTAT
Lepus_021 ---------- ---------- ---------- ---------- ----------
          ---------- ---------- ---------- ---------- ----------
          ---------- ---------- ---------- ---------- ----------
          ---------- ---------- ---------- ---------- ----------
          ---------- ---------- ---------- ---------- ----------
          ---------- ---------- ---------- ---------- ----------
          ---------- ---------- ---------- ---------- ----------
          ---------- ---------- ---------- ---------- ----------
          ---------- ---------- ---------- ---------- ----------
          ---------- ---------- ---------- ---------- ----------
          ---------- ---------- ---------- -ATCGCACTA AGGATCACCT
          CCTAGTTACC AGACATCCTG CTTTGTAGAA GAGTGTAAGT TGTGTGGCAG
          TGGGGTTCTG AACACACTAG TAGGTTTGTC TGCTGCCGTG ACATGGGGCA
          CAAGGTTCAG TGGAGAGGCC TTCTGAACAC TTTAATACTG CTCAAGTATT
          TGAGTGTCTT CATTGGCTGT GAAACTTCCA GGCCAGACTC AGAAGAGACA
          NGGTCCAGCG ACCCACCTTG GCTGCTGCAG CAACTCATGG CTTTCACACC
          TGTTCACACA TAACTCTCTT TGGAAGATGT GCAGGAGGGT TTGGTCTTAC
          TTCTTACATT TTTTAAGAAG CATTTAAAGG TAGATGCCTT TTCTTGATTC
          ATGTGCTTTC TTAGAACAAA AGTAATCACA CTGCAGCTGG GTAAAAAAAA
          TTGCCCCTCC CTGAAGGTAT TCTCTTGCCC CCACCTGGCC TGCACTTCAA
          ATTGAACTGA TAATCCAGTA GGAACCTGAG ATCTAGCCCA CTGCCTGCTG
          ATGAGTAGGA ACTATGCCAA GCTCCATCAA ATATTCCTTC CTTGGTGTTA
          AACAGGTGCT CTCCGAGTGG TGAGCATTCT CCTCTCCTGC CCCCTTTCTC
          ATGCTCAGTG GTGGGAAGTG AGCACACGGC TCCAGCCATG CAGAGGGAGG
          GTACCTGGGG GACCTTGGCC CTCTTCCCAT GGTCCAGCGT CTCCATGCAG
          TGACTCTACC GCAGCTGGTG CCATAGCAAA CGATGAGGGG CTGGTCTGGC
          TGGCCTTGGC CTGTGGAGAT CAGACTCTAG GGTGTGGGTA GTATCAGAGG
          CCTCCCTGCC TTGAGTAAGT CATTTTCCTG CATGCTCCCT GGTGCCTAGT
          GATTGTGCCA AGGCTCTGGC TTGTACCTTC CACAATCCAT GGGATTCCAG
          GGTGGGGAGG CAGCACCCTC AGCTCATCTA CACTTTCCAT CCCCTAGAAA
          ACCTGCCCAG CAAGGAAGAG AGTGATTTAT TTCAACTCTG TCTTGTTCCC
          ATGATCAAGG ATAGAAGGGA GGAGGGTGTC ACTTTGCCTT TATAGGATTC
          AGTGTGGATG TGGTAACCTG GTATTGGGGG ATGGGGCCAA GGAATCCTTG
          CCTCTCATAT TTGTGACAAA AGAATTTGAA TGAGTTGATT TCTATGTATT
          TCCATTATCT CCATGTTTTC TAAAGTCTTA TCACATTTTT CTCTTTTCTA
          TTCTTCCCAT AGGATATCAA TGGCAAGCTG TTTCTTCCCA AATATGCCCT
          CTCCCAGGAT GTTTGTACAT ATGGAGACTT CATCTACAGG ACTGTAGAAA
          TACCAGGGTG CCCACACCAT GTCACTCCGT GAGTCGGGGA CGACGGTGCT
          GGGGCTCGCC CTAAGACCAC CTGTGCGCCT CCGTGTGCCC CTTGCTCGCA
          GAATGGTGCA GCTCCCAGCT GGCACGTTGA GGAACGGAGG CCAGATTGGC
          AAAGTAACTT TTTAGGGCCT CAGTGGAAGT CCCAGCGGGG GTCTCTGTCT
          CTTTAAACCA CACAACCCCA GCTGCTTAGG AACTTCCCAT CTGGAGAGCT
          GAGTGAGGAG CTCTGACGGC TTGCCTGCTC CTCGCCAGAT GACCTCCCTT
          GCCACTTCAC GTCCGCCTTT GGAGCGGGCG TAGATAGAAA GTTTTCAGTA
          TTCATGTGCC TGAATGTCTG TAATAATATT GTGCTTTAAA GATGCCTTCC
          TGTATTTGTT CTTGATAGAA ACATATTTGT GTGTTTCTCC ATTCAATGGG
          GAAATTGTTT TTATGCAATT ACTTGTTCTT TGATGAAAAA GTAATAAACC
          TTTGGGGAGA TAAACTAATT AACAGTCATT ATTTAGACAC AAGGTATTCA
          TTGTGACTTT ATTGTTTTCA AAGAGTTTTT GAAAGCATAC TCTGCTGAGA
          ATTTACAGAG CACTTTCTTC AGAAGCTTAT GACTTACAGG TAACCTGGAG
          AATTTGATTT GATATAAAAT AGAATGTTCT TTCTGGAAAA GATCAGCTGG
          AGTGAATTTT AAGTATTTAA GACCAAGGGT GGGATGAATC AGAAGCATCA
          ACCTGAAAAT ATCTTTAAGC TCAAAAGAAG CATCTATAGA AACACTAACC
          TTTCTTCTGA ATTAGCAGAA AATACTTACC TTATATTTTC TTAGATTGTT
          CATTTTCTTC ATGAAAAGTG CTGCGGTGCT GATGACAAGG AGGCCTGCTT
          TGCTGTGGAG GTACTGGAGT TGCCTTCGTT TTAATATGTT TGAGTTTTAT
          TTTTGTGTGT TTGGGCAGGT AAGGGGTTAG GGATTTATAT ATTGAAGGCT
          TGTGGGACAG GCATCTTATT CTACACACAA TTAGTTGCTT ATAGAATGCT
          TACACAGTTC TTGGTTTTTA TCTTTAACTG CCTTGTGGCA TATTGTTTAT
          AATGCCTATT TAATTTCCAG ATTTATGATG TTTATGAACA TAGGAGTATT
          TATAAGGCAT GAAGTCTTTT GCTCATGAGA ATAAAACATT AATTTATTTA
          AACATTTTCT TGAAAAGTGT TGATCTATGA TTTAATTTTA TAATTTTATA
          GGTTAGTGGA GAAATTTACA TTTAAATGTC TGATTCATTT AATATTCCCT
          TCAATGGCAT AGTAGTAATT TCTTTATTCT TTTGGTGGCA ATGGATGCCA
          GTGAATTTCC TTCCAGGGTT TCTGGTGGTA AATTGGAATT AAAGGATCTG
          ATGTATGTGA AACTTTGTAA TCAACATGGC TATATAACCA CTAACTTTTT
          ATTCTAATAA TAATGGCATA AATCTCCTGA AATGCTCACC TTTACACCTC
          GTTTTACCAC TTTGAATTGT ATGGAATAAA CCTAACCCCT CTTCATGCTT
          CTGCTTTCTT TTACCAGTTC TCTTCAGTTC CTTTTAATTG CTTTCATATG
          ACGTAGTTTC TTTCTTTGCA ACCAGCTTGT CACTTTTTCA GTAGCTTATA
          ACTTTTAGCA TCTGTTGCTT TAAATGCATT GTGTCCAGAA TTGAATGTAC
          TCCTTTAGTT CTGATCTAGC TATCAAATAA GATAGCAAGG TCATCACCTC
          TTGTTAGGAC ACTGCATTTC TGTTACTGCA AGCACTAAGT ACTAGCTTTG
          ATCAGTTAAT GATTTAAGAG TAAGGAATTG TTTCAGAGAC ACGATGAGAA
          ATGGACTAAG AAACATAGCT GTCAGTTCCT TTGCTAACAC TTGCAAGTCT
          GTATTTCCAA GTTAAACATC ATCTGTTAAT TTATTTTCAG TTTGTTTACT
          AGGGAATTTG GCATTTCTCT TTATAAAACA TTCTGGCTAT CAGAGAGGTA
          TAAGCTAATC CAGG------ ---------- ---------- ----------
          ---------- ---------- ---------- ---------- ----------
          ---------- ---------- ---------- ---------- ----------
          ---------- ---------- ---------- ---------- ----------
          ---------- ---------- ---------- ---------- ----------
          ---------- ---------- ---------- ---------- ----------
          ---------- ---------- ---------- ---------- ----------
          ---------- ---------- ---------- ---------- ----------
          ---------- ---------- ---------- ---------- ----------
          ---------- ---------- ---------- ---------- ----------
          ---------- ---------- ---------- ---------- ----------
          ---------- ---------- ---------- ---------- ----------
          ---------- ---------- ---------- ---------- ----------
          ---------- ---------- ---------- ---------- ----------
          ---------- ---------- ---------- ---------- ----------
          ---------- ---------- ---------- ---------- ----------
          ---------- ---------- ---------- ---------- ----------
          ---------- ---------- -----GGAGA GGAAGTCATT CTGGTGAAGG
          TACCTGGGTA TAATTCGTTA AAGATCCCCA TGTTCCCCAT GACCCTCTGG
          ACAAATAGAC ACTCCTCAGT CTCATATGCA AGGCTCTCCT TGACCCAACC
          CTGTTGATCC TCCAGTTTGA ATATTACACC TTTACATTGA ATAGTAAGTT
          TCAGGAACTT TGCTACTTCC TCTTCCCTCA ATTTTCTTCA TGTTTCCAGC
          TCTTTCCTCT CTCTGGAGTT CCACCCCTCC CTCTTGTCTG TCCTGTAGCT
          CCTACTTGAT ATTTAAATTC TGTGCTGTGA GCTGCATGTG ACCAGTACCA
          TATGAAGAAA GCACAAAGAA GGGCATAACT CAGCCTCACT GAATGTTTTT
          TGATTGAGCA AAGGTAATAA TTTTCAATTT AAAGAAGCAT GTGTGACTAA
          GCAATACGTG AGACAGGTAC TCATTCTTTT TCTGATATTT GTTAGTAATA
          TACAATTATA TTATTCTTTA CCTTCAGTCT TAATGTTTAT TTCGCATTTT
          CTGTAAGGTC CTCATTGAAT CATGAATTCT GATCCTCACC TGTTACTCTG
          TGTTAACCCC AGCCCCACAA ATAACACAAA CTTTAATTTC ACTGCTTTCC
          TTTTTAAATG ACAAGCTACC AACAACGGTC ATTATTCATA TTTATTACCA
          CATGTAGGCC ACGGATTTCT GTCCTGTGGG GCAAATGTAG TGAACTTCTT
          CATGAAATAG AGCAGCAGGA CTCAGTGTGA AATAAATGGG GTCTGAATCA
          TCTCGATTTG GGAAGTGGAC CTGGCCTGTA CTCTCATGTA AAGACTGATC
          TGCTTCTTGG GCCCCATGCT TCCAGGGGTG GCCAGGGTCG GTTCAGACTT
          TCATGGGCCT GGTGACGTTC TGTTAGCCAT TGATGTTCTC TTACCTCAGT
          GTACAAGGCC TCGTCAGAGA TGACACTTTA CCAGAAAAAG CATGATATTA
          AACTCCTCAG ACCTCTCATT CTACCTCTGA CTCAGGTAAG CCAAAACCTT
          TCCCTCTACT TCACCCAATT GCCTTCTCTG TGTTTCCCAT GCCCCAGGCC
          CCTAAAAAGG CAGGCGGTGG TGACACAGTG GCTTTCAGTA ATGGAGTAAC
          AGAAATGTCC TGCTAACGTA TGCCCCCGCT GTGTATCCTG TGAAACAGGC
          TCCGATCTTC ATCTCCTTCT TCATTGCCTT GAGAGAGATG GCCAACCTTC
          CTGTGCCCAG CCTGCAGACA GGCGGCCTTT GGTGGTTCCA GGATCTCACC
          GTGTGTGATC CCACCTACAT CCTGCCGATG GTGGTCACTG CTACGATGTG
          GGGTGTGCTG GAGGTAAGCC CTGGCTGGCC AGGCGCCAGG CCCATAGTGA
          CCAGGTGTAG GGAAGAAAGC AGTTGTGGAC CATGGTGATC CTTCACTCCC
          TGGTGGGTGA GAGGCAGTTT CACTAAATGG CACATGTCAC TTTCACTGGG
          CCAGGGTTGA TGGGACTGGG GTCACTCATT GTCTGCCTGC CTCGGGAGCT
          GTTTAGACAT ACTTTGTGAA TCCCTTCGAT GCAAGTCTGC GGTTAGAAGC
          AGTGCTTGTA AGTGGCTCAG GGCTGGGGAA GAAACGCTGC TGACGCTCTC
          TGGCCCACCC CCGCGGTGTA CAGAGGAGTG GTTCTGTGCA GCTACACAGT
          CATTCCATCT CTTCATCCTG CGTCAGCACC CAGTCTCTCT GCCACTTGAC
          TGCATTGGAA ATTGAGTGAG GCAGCTAAAA TCTACCCATA AAATTCTCAT
          CATCTCCTCT TGTCTCTCAC ATGGTTGCTT ATGAGTAATT TTGTAGTGAA
          AACCTCAGCG TTTATGCCTT ATTATTTCAG GCTACTTTTC TTAAATGTAT
          ATTTCAAACA GATTATAAGC GATATTTAAA CTTACCAGAC TTTATTAAAT
          TTTTCAAACA TGAAAATCAA ACCATATTAG TATCAGAGGA TGTATGCCAT
          TTCGTAATAC TGAGACTTAC CAGTGGGATT TTTCTTCTTG TACATAAATT
          GGTATTGATG ATTATCAGCG ATTTTGATAC TTAGCCTAAT TAAGCATTGC
          ATTTGTCCTC ACTAAATTGC CAAGAACAAA TTTATCATTA ATTTTGATGA
          TATTTCAGTT TGACGTCTAT TTAT
Lepus_022 ---------- ---------- ---------- ---------- ----------
          ---------- ---------- ---------- ---------- ----------
          ---------- ---------- ---------- ---------- ----------
          ---------- ---------- ---------- ---------- ----------
          ---------- ---------- ---------- ---------- ----------
          ---------- ---------- ---------- ---------- ----------
          ---------- ---------- ---------- ---------- ----------
          ---------- ---------- ---------- ---------- ----------
          ---------- ---------- ---------- ---------- ----------
          ---------- ---------- ---------- ---------- ----------
          ---------- ---------- ---------- -ATCGCACTA AGGATCACCT
          CCTAGTTACC AGACATCCTG CTTTGTAGAA GAGTGTAAGT TGTGTGGCAG
          TGGGGTTCTG AACACACTAG TAGGTTTGTC TGCTGCCGTG ACATGGGGCA
          CAAGGTTCAG TGGAGAGGCC TTCTGAACAC TTTAATACTG CTCAAGTATT
          TGAGTGTCTT CATTGGCTGT GAAACTTCCA GGCCAGACTC AGAAGAGACA
          CGGTCCAGCG ACCCACCTTG GCTGCTGCAG CAACTCATGG CTTTCACACC
          TGTTCACACA TAACTCTCTT TGGAAGATGT GCAGGAGGGT TTGGTCTTAC
          TTCTTACATT TTTTAAGAAG CATTTAAAGG TAGATGCCTT TTCTTGATTC
          ATGTGCTTTC TTAGAACAAA AGTAATCACA CTGCAGCTGG GTAAAAAAAA
          TTGCCCCTCC CTGAAGGTGT TCTCTTGCCC CCACCTGGCC TGCACTTCAA
          ATTGAACTGA TAATCCAGTA GGAACCTGAG ATCTAGCCCA CTGCCTGCTG
          ATGAGTAGGA ACTATGCCAA GCTCCATCAA ATATTCCTTC CTTGGTGTTA
          AACAGGTGCT CTCCGAGTGG TGAGCATTCT CCTCTCCTGC CCCCTTTCTC
          ATGCTCAGTG GTGGGAAGTG AGCACACGGC TCCAGCCATG CAGAGGGAGG
          GTACCTGGGG GACCTTGGCC CTCTTCCCAT GGTCCAGCGT CTCCATGCAG
          TGACTCTACC GCAGCTGGTG CCATAGCAAA CGATGAGGGG CTGGTCTGGC
          TGGCCTTGGC CTGTGGAGAT CAGACTCTAG GGTGTGGGTA GTATCAGAGG
          CCTCCCTGCC TTGAGTAAGT CATTTTCCTG CATGCTCCCT GGTGCCTAGT
          GATTGTGCCA AGGCTCTGGC TTGTACCTTC CACAATCCAT GGGATTCCAG
          GGTGGGGAGG CAGCACCCTC AGCTCATCTA CACTTTCCAT CCCCTAGAAA
          ACCTGCCCAG CAAGGAAGAG AGTGATTTAT TTCAACTCTG TCTTGTTCCC
          ATGATCAAGG ATAGAAGGGA GGAGGGTGTC ACTTTGCCTT TATAGGATTC
          AGTGTGGATG TGGTAACCTG GTATTGGGGG ATGGGGCCAA GGAATCCTTG
          CCTCTCATAT TTGTGACAAA AGAATTTGAA TGAGTTGATT TCTATGTATT
          TCCATTATCT CCATGTTTTC TAAAGTCTTA TCACATTTTT CTCTTTTCTA
          TTCTTCCCAT AGGATATCAA TGGCAAGCTG TTTCTTCCCA AATATGCCCT
          CTCCCAGGAT GTTTGTACAT ATGGAGACTT CATCTACAGG ACTGTAGAAA
          TACCAGGGTG CCCACACCAT GTCACTCCGT GAGTCGGGGA CGACGGTGCT
          GGGGCTCGCC CTAAGACCAC CTGTGCGCCT CCGTGTGCCC CTTGCTCGCA
          GAATGGTGCA GCTCCCAGCT GGCACGTTGA GGAACGGAGG CCAGATTGGC
          AAAGTAACTT TTTAGGGCCT CAGTGGAAGT CCCAGCGGGG GTCTCTGTCT
          CTTTAAACCA CACAACCCCA GCTGCTTAGG AACTTCCCAT CTGGAGAGCT
          GAGTGAGGAG CTCTGACGGC TTGCCTGCTC CTCGCCAGAT GACCTCCCTT
          GCCACTTCAC GTCCGCCTTT GGAGCGGGCG TAGATAGAAA GTTTTCAGTA
          TTCATGTGCC TGAATGTCTG TAATAATATT GTGCTTTAAA GATGCCTTCC
          TGTATTTGTT CTTGATAGAA ACATATTTGT GTGTTTCTCC ATTCAATGGG
          GAAATTGTTT TTATGCAATT ACTTGTTCTT TGATGAAAAA GTAATAAACC
          TTTGGGGAGA TAAACTAATT AACAGTCATT ATTTAGACAC AAGGTATTCA
          TTGTGACTTT ATTGTTTTCA AAGAGTTTTT GAAAGCATAC TCTGCTGAGA
          ATTTACAGAG CACTTTCTTC AGAAGCTTAT GACTTACAGG TAACCTGGAG
          AATTTGATTT GATATAAAAT AGAATGTTCT TTCTGGAAAA GATCAGCTGG
          AGTGAATTTT AAGTATTTAA GACCAAGGGT GGGATGAATC AGAAGCATCA
          ACCTGAAAAT ATCTTTAAGC TCAAAAGAAG CATCTATAGA AACACTAACC
          TTTCTTCTGA ATTAGCAGAA AATACTTACC TTATATTTTC TTAGATTGTT
          CATTTTCTTC ATG------- ---------- ---------- ----------
          ---------- ---------- ---------- ---------- ----------
          ---------- ---------- ---------- ---------- ----------
          ---------- ---------- ---------- ---------- ----------
          ---------- ---------- ---------- ---------- ----------
          ---------- ---------- ---------- ---------- ----------
          ---------- ---------- ---------- ---------- ----------
          ---------- ---------- ---------- ---------- ----------
          ---------- ---------- ---------- ---------- ----------
          ---------- ---------- ---------- ---------- ----------
          ---------- ---------- ---------- ---------- ----------
          ---------- ---------- ---------- ---------- ----------
          ---------- ---------- ---------- ---------- ----------
          ---------- ---------- ---------- ---------- ----------
          ---------- ---------- ---------- ---------- ----------
          ---------- ---------- ---------- ---------- ----------
          ---------- ---------- ---------- ---------- ----------
          ---------- ---------- ---------- ---------- ----------
          ---------- ---------- ---------- ---------- ----------
          ---------- ---------- ---------- ---------- ----------
          ---------- ---------- ---------- ---------- ----------
          ---------- ---------- ---------- ---------- ----------
          ---------- ---------- ---------- ---------- ----------
          ---------- ---------- ---------- ---------- ----------
          ---------- ---------- ---------- ---------- ----------
          ---------- ---------- ---------- ---------- ----------
          ---------- ---------- ---------- ---------- ----------
          ---------- ---------- ---------- ---------- ----------
          ---------- ---------- ---------- ---------- ----------
          ---------- ---------- ---------- ---------- ----------
          ---------- ---------- ---------- ---------- ----------
          ---------- ---------- ---------- ---------- ----------
          ---------- ---------- ---------- ---------- ----------
          ---------- ---------- ---------- ---------- ----------
          ---------- ---------- ---------- ---------- ----------
          ---------- ---------- ---------- ---------- ----------
          ---------- ---------- ---------- ---------- ----------
          ---------- ---------- ---------- ---------- ----------
          ---------- ---------- ---------- ---------- ----------
          ---------- ---------- ---------- ---------- ----------
          ---------- ---------- -----GGAGA GGAAGTCATT CTGGTGAAGG
          TACCTGGGTA TAATTCGTTA AAGATCCCCA TGTTCCCCAT GACCCTCTGG
          ACAAATAGAC ACTCCTCAGT CTCATATGCA AGGCTCTCCT TGACCCAACC
          CTGTTGATCC TCCAGTTTGA ATATTACACC TTTACATTGA ATAGTAAGTT
          TCAGGAACTT TGCTACTTCC TCTTCCCTCA ATTTTCTTCA TGTTTCCAGC
          TCTTTCCTCT CTCTGGAGTT CCACCCCTCC CTCTTGTCTG TCCTGTAGCT
          CCTACTTGAT ATTTAAATTC TGTGCTGTGA GCTGCATGTG ACCAGTACCA
          TATGAAGAAA GCACAAAGAA GGGCATAACT CAGCCTCACT GAATGTTTTT
          TGATTGAGCA AAGGTAATAA TTTTCAATTT AAAGAAGCAT GTGTGACTAA
          GCAATACGTG AGACAGGTAC TCATTCTTTT TCTGATATTT GTTAGTAATA
          TACAATTATA TTATTCTTTA CCTTCAGTCT TAATGTTTAT TTCGCATTTT
          CTGTAAGGTC CTCATTGAAT CATGAATTCT GATCCTCACC TGTTACTCTG
          TGTTAACCCC AGCCCCACAA ATAACACAAA CTTTAATTTC ACTGCTTTCC
          TTTTTAAATG ACAAGCTACC AACAACGGTC ATTATTCATA TTTATTACCA
          CATGTAGGCC ACGGATTTCT GTCCTGTGGG GCAAATGTAG TGAACTTCTT
          CATGAAATAG AGCAGCAGGA CTCAGTGTGA AATAAATGGG GTCTGAATCA
          TCTCGATTTG GGAAGTGGAC CTGGCCTGTA CTCTCATGTA AAGACTGATC
          TGCTTCTTGC GCCCCATGCT TCCAGGGGTG GCCAGGGTCG GTTCAGACTT
          TCATGGGCCT GGTGACGTTC TGTTAGCCAT TGATGTTCTC TTACCTCAGT
          GTACAAGGCC TCGTCAGAGA TGACACTTTA CCAGAAAAAG CATGATATTA
          AACTCCTCAG ACCTCTCATT CTACCTCTGA CTCAGGTAAG CCAAAACCTT
          TCCCTCTACT TCACCCAATT GCCTTCTCTG TGTTTCCCAT GCCCCAGGCC
          CCTAAAAAGG CAGGCGGTGG TGACACAGTT GCTTTCAGTA ATGGAGTAAC
          AGAAATGTCC TGCTAACGTC TGCCCCCGCT GTGTATCCTG TGCAACAGGC
          TCCGATCTTC ATCTCCTTCT TCATTGCCTT GAGAGAGATG GCCAACCTTC
          CTGTGCCCAG CCTGCAGACA GGCGGCCTTT GGTGGTTCCA GGATCTCACC
          GTGTGTGATC CCACCTACAT CCTGCCGATG GTGGTCACTG CTACGATGTG
          GGGTGTGCTG GAGGTAAGCC CTGGCTGGCC AGGCGCCAGG CCCATAGTGA
          CCAGGTGTAG GGAAGAAAGT GGTTGTGGAC CATGGTGATC CTTCACTCCC
          TGGTGGGTGA GAGGCAGTTT CACTAAATGG CACATGTCAC TTTCACTGGG
          CCAGGGTTGA TGGGACTGGG GTCACTCATT GTCTGCCTGC CTCGGGAGCT
          GTTTAGACAT ACTTTGTGAA TCCCTTCGAT GCAAGTCTGC GGTTAGAAGC
          AGTGCTTGTA AGTGGCTCAG GGCTGGGGAA GAAACGCTGC TGACGCTCTC
          TGGCCCACCC CCGCGGTGTA CAGAGGAGTG GTTCTGTGCA GCTACACAGT
          CATTCCATCT CTTCATCCTG CGTCAGCACC CAGTCTCTCT GCCACTTGAC
          TGCATTGGAA ATTGAGTGAG GCAGCTAAAA TCTACCCATA AAATTCTCAT
          CATCTCCTCT TGTCTCTCAC ATGGTTGCTT ATGAGTAATT TTGTAGTGAA
          AACCTCAGCG TTTGTGCCTT ATTATTTCAG GCTACTTTTC TTAAATGTAT
          ATTTCAAACA GATTATAAGC GATATTTAAA CTTACCAGAC TTTATTAAAT
          TTTTCAAACA TGAAAATCAA ACCATATTAG TATCAGAGGA TGTATGCCAT
          TTCGTAATAC TGAGACTTAC CGGTGGGATT TTTCTTCTTG TACATAAATT
          GGTATTGATG ATTATCAGCG ATTTTGATAC TTAGCCTAAT TAAGCATTGC
          ATTTGTCCTC ACTAAATTGC CAAGAACAAA TTTATCATTA ATTTTGATGA
          TATTTCAGTT TGACGTCTAT TTAT
Lepus_023 CTCACAAACT CCAGAAGTGT GTTCACCAGG GCCGGTGGCT AGAGTTCAAG
          GTTTACAGTG AAAACCCAAA CTCAGACTGA TTCTGGCACA GGCTCCCCTG
          TCATCTGAGC AACTTCATGG GGTGCTTTCT TCCTGTTCCT CTAGCCTCTA
          TGCCAGGACT CCTTGGAAAT AAGCTATTAA GGCAAGTGGG TTAAGGTGCT
          AAGGGCAATG CAGACTATAG AACTACTCCC TATGAAAAGC CAACTCTTCC
          CTCAGCCTGA CATGTCAGCA AGTTCCAGTT GGAATGTTTC ATGGCAAGCC
          TTTTGCCACA CGTTACTTTC CAGCTTTGTG AACTCAGGGC ATTTTCTTGG
          GAGGGTGCTC CTTGTTTAGA AGTGGCAGAG CACTTGTAGA AGCCTCAGGT
          GACAGCATGG GTGAAATGCA CTGGGTTCAA GTCTTCAGAT TAATCCAGGG
          GCAGCAGTTG GAGCACCTGT TGTCTTTGCC ATGTGAATGA ACTTGGGCAG
          CAAAGCCTGC ATGACCCAGT GTCCCATCAA CATCGCACTA AGGATCACCT
          CCTAGTTACC AGACATCCTG CTTTGTAGAA GAGTGTAAGT TGTGTGGCAG
          TGGGGTTCTG AACACACTAG TAGGTTTGTC TGCTGCCGTG ACATGGGGCA
          CAAGGTTCAG TGGAGAGGCC TTCTGAACAC TTTAATACTG CTCAAGTATT
          TGAGTGTCTT CATTGGCTGT GAAACTTCCA GGCCAGACTC AGAAGAGACA
          CGGTCCAGCG ACCCACCTTG GCTGCTGCAG CAACTCATGG CTTTCACACC
          TGTTCACACA TAACTCTCTT TGGAAGATGT GCAGGAGGGT TTGGTCTTAC
          TTCTTACATT TTTTAAGAAG CATTTAAAGG TAGACGCCTT TTCTTGATTC
          ATGTGCTTTC TTAGAACAAA AGTAATCACA CTGCAGCTGG GTAAAAAAAA
          TTGCCCCTCC CTGAAGGTGT TCTCTTGCCC CCACCTGGCC TGCACTTCAA
          ATTGAACTGA TAATCCAGTA GGAACCTGAG ATCTAGCCCA CTGCCTGCTG
          ATGAGTAGGA ACTATGCCAA GCTCCATCAA ATATTCCTTC CTTGGTGTTA
          AACAG----- ---------- ---------- ---------- ----------
          ---------- ---------- ---------- ---------- ----------
          ---------- ---------- ---------- ---------- ----------
          ---------- ---------- ---------- ---------- ----------
          ---------- ---------- ---------- ---------- ----------
          ---------- ---------- ---------- ---------- ----------
          ---------- ---------- ---------- ---------- ----------
          ---------- ---------- ---------- ---------- ----------
          ---------- ---------- --TGATTTAT TTCAACTCTG TCTTGTTCCC
          ATGATCAAGG ATAGAAGGGA GGAGGGTGTC ACTTTGCCTT TATAGGATTC
          AGTGTGGATG TGGTAACCTG GTATTGGGGG ATGGGGCCAA GGAATCCTTG
          CCTCTCATAT TTGTGACAAA AGAATTTGAA TGAGTTGATT TCTATGTATT
          TCCATTATCT CCATGTTTTC TAAAGTCTTA TCACATTTTT CTCTTTTCTA
          TTCTTCCCAT AGGATATCAA TGGCAAGCTG TTTCTTCCCA AATATGCCCT
          CTCCCAGGAT GTTTGTACAT ATGGAGACTT CATCTACAGG ACTGTAGAAA
          TACCAGGGTG CCCACACCAT GTCACTCCGT GAGTCGGGGA CGACGGTGCT
          GGGGCTCGCC CTAAGACCAC CTGTGCGCCT CCGTGTGCCC CTTGCTCGCA
          GAATGGTGCA GCTCCCAGCT GGCACGTTGA GGAGCGGAGG CCAGATTGGC
          AAAGTAACTT TTTAGGGCCT CAGTGGAAGT CCCAGCGGGG GTCTCTGTCT
          CTTTAAACCA CATAACCCCA GCTGCTTAGG AACTTCCCAT CTGGAGAACT
          GAGTGAGGAG CTCTGATGGC TTGCCTGCTC CTCGCCAGAT GACCTCCCTT
          GCCACTTCAC GTCCGCCTTT GGAGCGGGCG TAGATAGAAA GTTTTCAGTA
          TTCATGTGCC TGAATGTCTG TAATAATATT GTGCTTTAAA GATGCCTTCC
          TGTATTTGTT CTTGATAGAA ACATATTTGT GTGTTTCTCC ATTCAATGGG
          GAAATTGTTT TTATGCAATT ACTTGTTCTT TGATGAAAAA GTAATAAACC
          TTTGGGGAGA TAAACTAATT AACAGTCATT ATTTAGACAC AAGGTATTCA
          TTGTGACTTT ATTGTTTTCA AAGAGTTTTT GAAAGCATAC TCTGCTGAGA
          ATTTACAGAG CACTTTCTTC AGAAGCTTAT GACTTACAGG TAACCTGGAG
          AATTTGATTT GATATAAAAT AGAATGTTCT TTCTGGAAAA GATCAGCTGG
          AGTGAATTTT AAGTATTTAA GACCAAGGGT GGGATGAATC AGAAGCATCA
          ACCTGAAAAT ATCTTTAAGC TCAAAAGAAG CATCTATAGA AACACTAACC
          TTTCTTCTGA ATTAGCAGAA AATATTTACC TTATATTTTC TTAGATTGTT
          CATTTTCTTC ATGAAAAGTG CTGCGGTGCT GATGACAAGG AGGCCTGCTT
          TGCTGTGGAG GTACTGGAGT TGCCTTCGTT TTAATATGTT TGAGTTTTAT
          TTTTGTGTGT TTGGGCAGGT AAGGGGTTAG GGATTTATAT ATTGAAGGCT
          TGTGGGACAG GCATCTTATT CTACACACAA TTAGTTGCTT ATAGAATGCT
          TACACAGTTC TTGGTTTTTA TCTTTAACTG CCTTGTGGCA TATTGTTTAT
          AATGCCTATT TAATTTCCAG ATTTATGATG TTTATGAACA TAGGAGTATT
          TATAAGGCAT GAAGTCTTTT GCTCATGAGA ATAAAACATT AATTTATTTA
          AACATTTTCT TGAAAAGTGT TGATCTATGA TTTAATTTTA TAATTTTATA
          GGTTAGTGGA GAAATTTACA TTTAAATGTC TGATTCATTT AATATTCCCT
          TCAATGGCAT AGTAGTAATT TCTTTATTCT TTTGGTGGCA GTGGATGCCA
          GTGAATTTCC TTCCAGGGTT TCTGGTGGTA AATTGGAATT AAAGGATCTG
          ATGTATGTGA AACTTTGTAA TCAACATGGC TATATAACCA CTAACTTTTT
          ATTCTAATAA TAATGGCATA AATCTCCTGA AATGCTCACC TTTACACCTC
          GTTTTATCAC TTTGAATTGT ATGGAATAAA CCTAACCCCT CTTCATGCTT
          CTGCTTTCTT TTACCAGTTC TCTTCAGTTC CTTTTAATTG CTTTCATATG
          ACGTAGTTTC TTTCTTTGCA ACCAGCTTGT CACTTTTTCA GTAGCTTATA
          ACTTTTAGCA TCTGTTGCTT TAAATGCATT GTGTCCAGAA TTGAATGTAC
          TCCTTTAGTT CTGATCTAGC TATCAAATAA GATAGCAAGG TCATCACCTC
          TTGTTAGGAC ACTGCATTTC TGTTACTGCA AGCACTAAGT ACTAGCTTTG
          ATCAGTTACT GATTTAAGAG TAAGGAATTG TTTCAGAGAC ACGATGAGAA
          ATGGACTAAG AAACATAGCT GTCAGTTCCT TTGCTAACAC TTGCAAGTCT
          GTATTTCCAA GTTAAACATC ATCTGTTAAT TTATTTTCAG TTTGTTCACT
          AGGGAATTTG GCATTTCTCT TTATAAAACA TTCTGGCTAT CAGAGAGGTA
          TAAGCTAATC CAGGTGAGTC CTTTGACTAC AACGCGGACC TGGAGGCAGC
          TGCCCCCTGC CACTCCTGTA ACCTGCTCGA CGACTCCTCC CTGCCCTTCT
          TCATCCTCGC CAGCGTCCTG GGCATCCTGG CGAGTGGAGC TGTCCTCTTC
          GCCCTTCTCC GACCTCTGTT CCACTGGCAA CTCTGCCCTG GCAGGCCTAT
          CCTGGCACAG CTGGCTGTGG GCAGTGCCCT CTTCAGCATT GTGGTGCCCA
          TCCTGGCACC AGGGCTAAGC AGTGCCCACA GCATCATCCT GTGCGGCTTG
          GGCTACTGGG TCTGGTATGG CTCAGCCTTT GCCCAGGCTC TGCTGATTGG
          GTGCCGTGCC TGTCTGGGCC CCAAACTTGG AGCAGGCCAG TCTCCCGGCC
          TCACCCTGGG ACTCACTGTG GGAATCTGGG TGGCAGCTGC CCTGTTGGGA
          TTGCCAATCA CCCTGGCCAG TGATACTTCC CGTGGCCTCT GCACCCTGGC
          ATCCAGCAGG GGCCTGGGAG CTTTGCAGTC CACACATGCT GTGGCCTGCT
          TTGTTGTCTT TATCTTGTGG CCATTGGGCT TGATGGGAGC CAAGGGCCTG
          AGGAAAGCCC TGGGTTGGGG GCCAGGCCCC TGGGTTGACA TTCTGTGGGT
          CTGGTTCATT TTTTGGTGGC CTCATGGGAT ATTCCTAGGA TTGGACACCC
          TAGTGAGGTT CAGGATCATC TTGTTGCCAA CATGCCTGGT CCAGAAGGTT
          TTGGACCTGC TGCTGCACCT CGCAGAAGCC CTGGCAATAT TGCACTGCGT
          GGCTACGCCC CTGCTCTTGG CCTTGTTCTG CCACCAGGCC ACCCGCTCTT
          CCCTGCCCTC CCTGCCCCTC GCGGAGGAGA GGAAGTCATT CTGGTGAAGG
          TACCTGGGTA TAATTCGTTA AAGATCCCCA TGTTCCCCAT GACCCTCTGG
          ACAAATAGAC ACTCCTCAGT CTCATATGCA AGGCTCTCCT TGACCCAACC
          CTGTTGATCC TCCAGTTTGA ATATTACACC TTTACATTGA ATAGTAAGTT
          TCAGGAACTT TGCTACTTCC TCTTCCCTCA ATTTTCTTCA TGTTTCCAGC
          TCTTTCCTCT CTCTGGAGTT CCACCCCTCC CTCTTGTCTG TCCTGTAGCT
          CCTACTTGAT ATTTCAATTC TGTGCTGTGA GCTGCATGTG ACCAGTACCA
          TATGAAGAAA GCACAAAGAA GGGCATAACC CAGCCTCACT GAATGTTTTT
          TGATTGAGCA AAGGTAATAA TTTTCAATTT AAAGAAGCAT GTGTGACTAA
          GCAATACGTG AGACAGGTAC TCATTCTTTT TCTGATATTT GTTAGTAATA
          TACAATTATA TTATTCTTTA CCTTCAGTCT TAATGTTTAT TTCGCATTTT
          CTGTAAGGTC CTCATTGAAT CATGAATTCT GATCCTCACC TGTTACTCTG
          TGTTAACCCC AGCCCCACAA ATAACACAAA CTTTAATTTC ACTGCTTTCC
          TTTTTAAATG ACAAGCTACC AACAACGGTC ATTATTCATA TTTATTACCA
          CATGTAGGCC ACGGATTTCT GTCCTGTGGG GCAAATGTAG TGAACTTCTT
          CATGAAATAG AGCAGCAGGA CTCAGTGTGA AATAAATGGG GTCTGAATCA
          TCTCGATTTG GGAAGTGGAC CTGGCCTGTA CTCTCATGTA AAGACTGATC
          TGCTTCTTGG GCCCCATGCT TCCAGGGGTG GCCAGGGTCG GTTCAGACTT
          TCATGGGCCT GGTGACGTTC TGTTAGCCAT TGATGTTCTC TTACCTCAGT
          GTACAAGGCC TCGTCAGAGA TGACACTTTA CCAGAAAAAG CATGATATTA
          AACTCCTCAG ACCTCTCATT CTACCTCTGA CTCAGGTAAG CCAAAACCTT
          TCCCTCTACT TCACCCAATT GCCTTCTCTG TGTTTCCCAT GCCCCAGGCC
          CCTAAAAAGG CAGGCGGTGG TGACACAGTT GCTTTCAGTA ATGGAGTAAC
          AGAAATGTCC TGCTAACGTA TGCCCCCGCT GTGTATCCTG TGAAACAGGC
          TCCGATCTTC ATCTCCTTCT TCATTGCCTT GAGAGAGATG GCCAACCTTC
          CTGTGCCCAG CCTGCAGACA GGCGGCCTTT GGTGGTTCCA GGATCTCACC
          GTGTGTGATC CCACCTACAT CCTGCCGATG GTGGTCACTG CTACGATGTG
          GGGTGTGCTG GAGGTAAGCC CTGGCTGGCC AGGCGCCAGG CCCATAGTGA
          CCAGGTGTAG GGAAGAAAGC AGTTGTGGAC CATGGTGATC CTTCACTCCC
          TGGTGGGTGA GAGGCAGTTT CACTAAATGG CACATGTCAC T---------
          ---------- ---------- ---------- ---------- ----------
          ---------- ---------- ---------- ---------- ----------
          ---------- ---------- ---------- ---------- ----------
          ---------- ---------- ---------- ---------- ----------
          ---------- ---------- ---------- ---------- ----------
          ---------- ---------- ---------- ---------- ----------
          ---------- ---------- ------GCTT ATGAGTAATT TTGTAGTGAA
          AACCTCAGCG TTTATGCCTT ATTATTTCAG GCTACTTTTC TTAAATGTAT
          ATTTCAAACA GATTATAAGC GATATTTAAA CTTACCAGAC TTTATTAAAT
          TTTTCAAACA TGAAAATCAA ACCATATTAG TATCAGAGGA TGTATGCCAT
          TTCGTAATAC TGAGACTTAC CGGTGGGATT TTTCTTCTTG TACATAAATT
          GGTATTGATG ATTATCAGCG ATTTTGATAC TTAGCCTAAT TAAGCATTGC
          ATTTGTCCTC ACTAAATTGC CAAGAACAAA TTTATCATTA ATTTTGATGA
          TATTTCAGTT TGACGTCTAT TTAT
Lepus_024 ---------- ---------- ---------- ---------- ----------
          ---------- ---------- ---------- ---------- ----------
          ---------- ---------- ---------- ---------- ----------
          ---------- ---------- ---------- ---------- ----------
          ---------- ---------- ---------- ---------- ----------
          ---------- ---------- ---------- ---------- ----------
          ---------- ---------- ---------- ---------- ----------
          ---------- ---------- ---------- ---------- ----------
          ---------- ---------- ---------- ---------- ----------
          ---------- ---------- ---------- ---------- ----------
          ---------- ---------- ---------- -ATCGCACTA AGGATCACCT
          CCTAGTTACC AGACATCCTG CTTTGTAGAA GAGTGTAAGT TGTGTGGCAG
          TGGGGTTCTG AACACACTAG TAGGTTTGTC TGCTGCCGTG ACATGGGGCA
          CAAGGTTCAG TGGAGAGGCC TTCTGAACAC TTTAATACTG CTCAAGTATT
          TGAGTGTCTT CATTGGCTGT GAAACTTCCA GGCCAGACTC AGAAGAGACA
          CGGTCCAGCG ACCCACCTTG GCTGCTGCAG CAACTCATGG CTTTCACACC
          TGTTCACACA TAACTCTCTT TGGAAGATGT GCAGGAGGGT TTGGTCTTAC
          TTCTTACATT TTTTAAGAAG CATTTAAAGG TAGACGCCTT TTCTTGATTC
          ATGTGCTTTC TTAGAACAAA AGTAATCACA CTGCAGCTGG GTAAAAAAAA
          TTGCCCCTCC CTGAAGGTGT TCTCTTGCCC CCACCTGGCC TGCACTTCAA
          ATTGAACTGA TAATCCAGTA GGAACCTGAG ATCTAGCCCA CTGCCTGCTG
          ATGAGTAGGA ACTATGCCAA GCTCCATCAA ATATTCCTTC CTTGGTGTTA
          AACAGGTGCT CTCCGAGTGG TGAGCATTCT CCTCTCCTGC CCCCTTTCTC
          ATGCTCAGTG GTGAGAAGTG AGCACACGGC TCCAGCCATG CAGAGGGAGG
          GTACCTGGGG GACCTTGGCC CTCTTCCCAT GGTCCAGCGT CTCCATGCAG
          TGACTCTACC GCAGCTGGTG CCATAGCAAA CGATGAGGGG CTGGTCTGGC
          TGGCCTTGGC CTGTGGAGAT CAGACTCTAG GGTGTGGGTA GTATCAGAGG
          CTTCCCTGCC TTGAGTAAGT CATTTTCCTG CATGCTCCCT GGTGCCTAGT
          GATTGTGCCA AGGTTCTGGC TTGTACCTTC CACAATCCAT GGGATTCCAG
          GGTGGGGAGG CAGCACCCTC AGCTCATCTA CACTTTCCCT CCCCTAGAAA
          ACCTGCCCAG CAAGGAAGAG AGTGATTTAT TTCAACTCTG TCTTGTTCCC
          ATGATCAAGG ATAGAAGGGA GGAGGGTGTC ACTTTGCCTT TATAGGATTC
          AGTGTGGATG TGGTAACCTG GTATTGGGGG ATGGGGCCAA GGAATCCTTG
          CCTCTCATAT TTGTGACAAA AGAATTTGAA TGAGTTGATT TCTATGTATT
          TCCATTATCT CCATGTTTTC TAAAGTCTTA TCACATTTTT CTCTTTTCTA
          TTCTTCCCAT AGGATATCAA TGGCAAGCTG TTTCTTCCCA AATATGCCCT
          CTCCCAGGAT GTTTGTACAT ATGGAGACTT CATCTACAGG ACTGTAGAAA
          TACCAGGGTG CCCACACCAT GTCACTCC-- ---------- ----------
          ---------- ---------- ---------- ---------- ----------
          ---------- ---------- ---------- ---------- ----------
          ---------- ---------- ---------- ---------- ----------
          ---------- ---------- ---------- ---------- ----------
          ---------- ---------- ---------- ---------- ----------
          ---------- ---------- ---------G TAGATAGAAA GTTTTCAGTA
          TTCATGTGCC TGAATGTCTG TAATAATATT GTGCTTTAAA GATGCCTTCC
          TGTATTTGTT CTTGATAGAA ACATATTTGT GTGTTTCTCC ATTCAATGGG
          GAAATTGTTT TTATGCAATT ACTTGTTCTT TGATGAAAAA GTAATAAACC
          TTTGGGGAGA TAAACTAATT AACAGTCATT ATTTAGACAC AAGGTATTCA
          TTGTGACTTT ATTGTTTTCA AAGAGTTTTT GAAAGCATAC TCTGCTGAGA
          ATTTACAGAG CACTTTCTTC AGAAGCTTAT GACTTACAGG TAACCTGGAG
          AATTTGATTT GATATAAAAT AGAATGTTCT TTCTGGAAAA GATCAGCTGG
          AGTGAATTTT AAGTATTTAA GACCAAGGGT GGGATGAATC AGAAGCATCA
          ACCTGAAAAT ATCTTTAAGC TCAAAAGAAG CATCTATAGA AACACTAACC
          TTTCTTCTGA ATTAGCAGAA AATATTTACC TTATATTTTC TTAGATTGTT
          CATTTTCTTC ATG------- ---------- ---------- ----------
          ---------- ---------- ---------- ---------- ----------
          ---------- ---------- ---------- ---------- ----------
          ---------- ---------- ---------- ---------- ----------
          ---------- ---------- ---------- ---------- ----------
          ---------- ---------- ---------- ---------- ----------
          ---------- ---------- ---------- ---------- ----------
          ---------- ---------- ---------- ---------- ----------
          ---------- ---------- ---------- ---------- ----------
          ---------- ---------- ---------- ---------- ----------
          ---------- ---------- ---------- ---------- ----------
          ---------- ---------- ---------- ---------- ----------
          ---------- -----GCATA AATCTCCTGA AATGCTCACC TTTACACCTC
          GTTTTACCAC TTTGAATTGT ATGGAATAAA CCTAACCCCT CTTCATGCTT
          CTGCTTTCTT TTACCAGTTC TCTTCAGTTC CTTTTAATTG CTTTCATATG
          ACGTAGTTTC TTTCTTTGCA ACCAGCTTGT CACTTTTTCA GTAGCTTATA
          ACTTTTAGCA TCTGTTGCTT TAAATGCATT GTGTCCAGAA TTGAATGTAC
          TCCTTTAGTT CTGATCTAGC TATCAAATAA GATAGCAAGG TCATCACCTC
          TTGTTAGGAC ACTGCATTTC TGTTACTGCA AGCACTAAGT ACTAGCTTTG
          ATCAGTTAAT GATTTAAGAG TAAGGAATTG TTTCAGAGAC ACGATGAGAA
          ATGGACTAAG AAACATAGCT GTCAGTTCCT TTGCTAACAC TTGCAAGTCT
          GTATTTCCAA GTTAAACATC ATCTGTTAAT TTATTTTCAG TTTGTTTACT
          AGGGAATTTG GCATTTCTCT TTATAAAACA TTCTGGCTAT CAGAGAGGTA
          TAAGCTAATC CAGGTGAGTC CTTTGACTAC AACGCAGACC TGGAGGCAGC
          TGCCCCCTGC CACTCCTGTA ACCTGCTCGA CGACTCCTCC CTGCCCTTCT
          TCATCCTCGC CAGCGTCCTG GGCATCCTGG CGAGTGGAGC TGTCCTCTTC
          GCCCTTCTCC GACCTCTGTT CCACTGGCAA CTCTGCCCTG GCAGGCCTAT
          CCTGGCACAG CTGGCTGTGG GCAGTGCCCT CTTCAGCATT GTGGTGCCCA
          TCCTGGCACC AGGGCTAAGC AGTGCCCACA GCATCATCCT GTGCGGCTTG
          GGCTACTGGG TCTGGTATGG CTCAGCCTTT GCCCAGGCTC TGCTGATTGG
          GTGCCGTGCT TGTCTGGGCC CCAAACTTGG AGCAGGCCAG TCTCCCGGCC
          TCACCCTGGG ACTCACTGTG GGAATCTGGG TGGCAGCTGC CCTGTTGGGA
          TTACCAATCA CCCTGGCCAG TGATACTTCC CGTGGCCTCT GCACCCTGGC
          ATCCAGCAGG GGCCTGGGAG CTTTGCAGTC CACACATGCT GTGGCCTGCT
          TTGTTGTCTT TATCTTGTGG CCATTGGGCT TGATGGGAGC CAAGGGCCTG
          AGGAAAGCCC TGGGTTGGGG GCCAGGCCCC TGGGTTGACA TTCTGTGGGT
          CTGGTTCATT TTTTGGTGGC CTCATGGGAT ATTCCTAGGA TTGGACACCC
          TAGTGAGGTT CAGGATCATC TTGTTGCCAA CATGCCTGGT CCAGAAGGTT
          TTGGACCTGC TGCTGCACCT CGCAGAAGCC CTGGCAATAT TGCACTGCGT
          GGCTACGCCC CTGCTCTTGG CCTTGTTCTG CCACCAGGCC ACCCGCTCTT
          CCCTGCCCTC CCTGCCCCTC GCGGAGGAGA GGAAGTCATT CTGGTGAAGG
          TACCTGGGTA TAATTCGTTA AAGATCCCCA TGTTCCCCAT GACCCTCTGG
          ACAAATAGAC ACTCCTCAGT CTCATATGCA AGGCTCTCCT TGACCCAACC
          CTGTTGATCC TCCAGTTTGA ATATTACACC TTTACATTGA ATAGTAAGTT
          TCAGGAACTT TGCTACTTCC TCTTCCCTCA ATTTTCTTCA TGTTTCCAGC
          TCTTTCCTCT CTCTGGAGTT CCACCCCTCC CTCTTGTCTG TCCTGTAGCT
          CCTACTTGAG ATTTCAATTC TGTGCTGTGA GCTGCATGTG ACCAGTACCA
          TATGGAGAAA GCACAAAGAA GGGCATAACC CAGCCTCACT GAATGTTTTT
          TGATTGAGCA AAGGTAATAA TTTTCAATTT AAAGAAGCAT GTGTGACTAA
          GCAATACGTG AGACAGGTAC TCATTCTTTT TCTGATATTT GTTAGTAAAA
          TACAATTATA TTATTCTTTA CCTTCAGTCT TAATGTTTAT TTCGCATTTT
          CTGTAAGGTC CTCATTGAAT CATGAATTCT GATCCTCACC TGTTACTCTG
          TGTTAACCCC AGCCCCACAA ATAACACAAA CTTTAATTTC ACTGCTTTCC
          TTTTTAAATG ACAAGCTACC AACAACGGTC ATTATTCATA TTTATTACCA
          CATGTAGGCC ACGGATTTCT GTCCTGTGGG GCAAATGTAG TGAACTTCTT
          CATGAAATAG AGCAGCAGGA CTCAGTGTGA AATAAATGGG GTCTGAATCA
          TCTCGATTTG GGAAGTGGAC CTGGCCTGTA CTCTCATGTA AAGACTGATC
          TGCTTCTTGG GCCCCATGCT TCCAGGGGTG GCCAGGGTCG GTTCAGACTT
          TCATGGGCCT GGTGACGTTC TGTTAGCCAT TGATGTTCTC TTACCTCAGT
          GTACAAGGCC TCGTCAGAGA TGACACTTTA CCAGAAAAAG CATGATATTA
          AACTCCTCAG ACCTCTCATT CTACCTCTGA CTCAGGTAAG CCAAAACCTT
          TCCCTCTACT TCACCCAATT GCCTTCTCTG TGTTTCCCAT GCCCCAGGCC
          CCTAAAAAGG CAGGCGGTGG TGACACAGTT GCTTTCAGTA ATGGAGTAAC
          AGAAATGTCC TGCTAACGTC TGCCCCCGCT GTGTATCCTG TGAAACAGGC
          TCCGATCTTC ATCTCCTTCT TCATTGCCTT GAGAGAGATG GCCAACCTTC
          CTGTGCCCAG CCTGCAGACA GGCGGCCTTT GGTGGTTCCA GGATCTCACC
          GTGTGTGATC CCACCTACAT CCTGCCGATG GTGGTCACTG CTACGATGTG
          GGGTGTGCTG GAGGTAAGCC CTGGCTGGCC AGGAGCCAGG CCCATAGTGA
          CCAGGTGTAG GGAAGAAAGC AGTTGTGGAC CATGGTGATC CTTCACTCCC
          TGGTGGGTGA GAGGCAGTTT CACTAAATGG CACATGTCAC TTTCACTGGG
          CCAGGGTTGA TGGGACTGGG GTCACTCATT GTCTGCCTGC CTCGGGAGCT
          GTTTAGACAT ACTTTGTGAA TCCCTTCGAT GCAAGTCTGT GGTTAGAAGC
          AGTGCTTGTA AGTGGCTCAG GGCTGGGGAA GAAACGCTGC TGGCGCTCTC
          TGGCCCACCC CCGTGGTGTA CAGAGGAGTG GTTCTGTGCA GCTACACAGT
          CATTCCATCT CTTCATCCTG CGTCAGCACC CAGTCTCTCT GCCACTTGAC
          TGCATTGGAA ATTGAGTGAG GCAGCTAAAA TCTACCCATA AAATTCTCAT
          CATCTCCTCT TGTCTCTCAC ATGGTTGCTT ATGAGTAATT TTGTAGTGAA
          AACCTCAGCG TTTATGCCTT ATTATTTCAG GCTACTTTTC TTAAATGTAT
          ATTTCAAACA GATTATAAGN GATATTTAAA CTTACCAGAC TTTATTAAAT
          TTTTCAAACA TGAAAATCAA ACCATATTAG TATCAGAGGA TGTATGCCAT
          TTCGTAATAC TGAGACTTAC CGGTGGGATT TTTCTTCTTG TACATAAATT
          GGTATTGATG ATTATCAGCG ATTTTGATAC TTAGCCTAAT TAAGCATTGC
          ATTTGTCCTC ACTAAATTGC CAAGAACAAA TTTATCATTA ATTTTGATGA
          TATTTCAGTT TGACGTCTAT TTAT
Lepus_025 TTCACAAACT CCAGAAGTGT GTTCACCAGG GCCGGTGGCT AGAGTTCAAG
          GTTTACAGTG AAAACCCAAA CTCAGACTGA TTCTGGCACA GGCTCCCCTG
          TCATCTAAGC AACTTAATGG GGTGCTTTCT TCCTGTTCCT CTAGCCTCTA
          TGCCAGGACT CCTTGGAAAT AAGCTATTAA GGCAAGTGGG TTAAGGTGCT
          AAGGGCAATG CAGACTATAG AACTACTCCC TATGAAAAGC CAACTCTTCC
          CTCAGCGTGA CATGTCAGCA AGTTCCAGTT GGAATGTTTC ATGGCAAGCC
          TTTTGCCACA CGTTACTTTC CAGCTTTGTG AACTCAGGGC ATTTTCTTGG
          GAGGGTGCTC CTTGTTTAGA AGTGGCAGAG CACTTGTAGA AGCCTCAGGT
          GACAGCATGG GTGAAATGCA CTGGGTTCAA GTCTTCACAT TAATCCAGGG
          GCAGCAGTTG GAGCACCTGT TGTCTTTGCC ATGTGAATGA ACTTGGGCAG
          CAAAGCCTTC ATGACCCAGT GTCCCATCAA CATCGCACTA AGGATCACCT
          CCTAGTTACC AGACATCCTG CTTTGTAGAA GAGTGTAAGT TGTGTGGCAG
          TGGGGTTCTG AACACACTAG TAGGTTTGTC TGCTGCCGTG ACATGGGGCA
          CAAGGTTCAG TGGAGAGGCC TTCTGAACAC TTTAATACTG CTCAAGTATT
          TGAGTGTCTT CATTGGCTGT GAAACTTCCA GGCCAGACTC AGAAGAGACA
          CGGTCCAGTG ACCCACCTTG GCTGCTGCAG CAACTCATGG CTTTCACACC
          TGTTCACACA TAACTCTCTT TGGAAGATGT GCAGGAGGGT TTGGTCTTAC
          TTCTTACATT TTTTAAGAAG CATTTAAAGG TAGATGCCTT TTCTTGATTC
          ATGTGCTTTC TTAGAACAAA AGTAATCACA CTGCAGCTGG GTAAAAAAAA
          TTGCCCCTCC CTGAAGGTGT TCTCTTGCCC CCACCTGGCC TGCACTTCAA
          ATTGAACTGA TAATCCAGTA GGAACCTGAG ATCTAGCCCA CTGCTTGCTG
          ATGAGTAGGA ACTATGCCAA GCTCCATCAA ATATTCCTTC CTTGGTGTTA
          AACAGGTGCT CTCCAAGTGG TGAGCATTCT CCTCTCCTGC CCCCTTTCTC
          ATGCTCAGTG GTGGGACGTG AGCACACGAC TCCAGCCGTG CAGAGGGAGG
          GTACCTGGGG GTCCTTGGCC CTCTTCCCAT GGTCCAGCGT CTCCATGCAG
          TGACTCTCCC GTAGCTGGTG CCATAGCAAA CGATGAGGGG CTGGTCTGGC
          TGGCCTTGGC CTGTGGAGAT CAGACTCTAG GGTGTGGGTA GTATCAGAGG
          CCTCCCTGCC TTGAGTAAGT CATTTTCCTG CATGCTCCCT GGCGCCTAGT
          GATTGTGCCA AGGCTCTGGC TTGTACCTTC CACAATCCAT GGGATTCCAG
          GGTGGGCAGG CAGCACCCTC AGCTCATCTA CACTTTCCCT CCCCCAGAGA
          ACCTGCCCAG CAAGGAAGAG AGTGATTTAT TTCAACTCTG TCTTGTTCCC
          ATGATCAAGG ATAGAAGAGA GGAGGGTGTC ACTTTGCCTT TATAGGATTC
          AGTGTGGTTG TGGTAACCTG GTATTGGGGG ATGGGGCCAA GGAATCCTTG
          CCTCTCATAT TTGTGACCAA AGAATTTGAA TGAGTTGATT TCTATGTATT
          TCCATTATCT CCATGTTTTC TAAAGTCTTA TCACATTTTT CTCTTTTCTA
          TTCTTCCCAT AGGATATCAA TGGCAAGCTA TTTCTTCCCA AATATGCCCT
          CTCCCAGGAT GTTTGTACAT ATGGAGACTT CATCTACAGG ACTGTAGAAA
          TACCAGGGTG CCCACACCAT GTCACTCCGT GAGTCGGGGA CGACGGTGCT
          GGGGCTCGCC CTAAGACCAC CTGTGCGCCT CCGTGTTCCC CTTGCTCGCA
          GAATGGTGCA GCTCCCAGCT GGCACATTGA GGAACGGAGG CCAGATTGGC
          AAAGTAACTT TTTAGGGCCT CAGTGGAAGT CCCAGCGGGG GTCTCTGTCT
          CTTTAAACCA CACAACCCCA GCTGCTTAGG CACTTCCCAT CTGGAGAGCT
          GAGTGAGGAG CTCTGACGGC TTGCCTGCTC CTCGCCAGAT GACCTCCCTT
          GCCACTTCAC ATCCGCCTTT GGAGCGGGCG TAGATAGAAA GTTTTCAGTA
          TTCATGTGCC TGAATGTCTG TAATAATATT GTGCTTTAAA GATGCCTTCC
          TGTATTTGTT CTTGATAGAA ACATATTTGT GTGTTTCTCC ATGCAATGGG
          GAAATTGTTT TTATGCAATT ACTTGTTCTT TGATGAAAAA GTAATAAACC
          TTTGGGGAGA TAAACTAATT AACAGTCATT ATTTAGACAC AAGGTATTCA
          TTGTGACTTT ATTGTTTTCA AAGAGTTTTT GAAAGCATAC TCTGCTGAGA
          ATTTACAGAG CACTTTCTTC AGAAGCTTAT GACTTACAGG TAACCTGGAG
          AATTTGATTT GATATAAAAT AGAATGTTCT TTCTGGAAAA GATCAGCTGG
          AGTGAATTTT AAGTATTTAA GACCAAGGGT GGGATGAATC AGAAGCATCA
          ACCTGAAAAT ATCTTTAAGC TCAAAAGAAG CATCTATAGA AACACTAACC
          TTTCTTCTGA ATTAGCAGAA AATATTTACC TTATATTTTC TTAGATTGTT
          CATTTTCTTC ATGAAAAGTG CTGCGGTGCT GATGACAAGG AGGCCTGCTT
          TGCTGTGGAG GTACTGGAGT TGCCTTCATT TTAATATGTT TGAGTTTTAT
          TTTTGTGTGT TTGGGCAGGT AAGGGGTTAG GGATTTATAT ATTGAAGGCT
          TGTGGGACAG GCATCTTATT CTACACACAA TTAGTTGCTT ATAGAATGCT
          TACACAGTTC TTGGTTTTTA TCTTTAACTG CCTTGTGGCA TATTGTTTAT
          AATGCCTATT TAATTTCCAG ATTTATGATG TTTATGAACA TAGGAGTATT
          TAAAAGGCAT GAAGTCTTTT GCTCATGAGA ATAAAACATT AATTTATTTA
          AACATTTTCT TGAAAAGTGT TGATCTATGA TTTAATTTTA TAATTTTATA
          GGTTAGTGGA GAAATTTACA TTTAAATGTC TGATTCATTT AATATTCCCT
          TCAATGGCAT AGTAGTAATT TCTTTATTCT TTTGGTGGCA ATGGATGCCA
          GTGAATTTCC TTCCAGGGTT TCTGGTGGTA AATTGGAATT AAAGGATCTG
          ATGTATGTGA AACTTTGTAA TCAACATGGC TATATAACCA CTAACTTTTT
          ATTCCAATAA TAATGGCATA AATCTCCTGA AATGCTCACC TTTACACCTC
          GTTTTATCAC TTTGAATTGT ATGGAATAAA CCTAACCCCT CTTCATGCTT
          CTGCTTTCTT TTACCAGTTC TCTTCAGTTC CTTTTAATTG CTTTCATATG
          ACGTAGTTTC TTTCTTTGCA ACCAGCTTGT CACTTTTTCA GTAGCTTATA
          ACTTTTAGCA TCTGTTGCTT TAAATGCATT GTGTCCAGAA TTGAATGTAC
          TCCTTTAGTT CTGATCTAGC TATCAAATAA GATAGCAAGG TCATCACCTC
          TTGTTAGGAC ACTGCATTTC TGTTACTGCA AGCACTAAGT ACTAGCTTTG
          ATCAGTTACT GATTTAAGAG TAAGGAATTG TTTCAGAGAC ACGATGAGAA
          ATGGACTAAA AAACATAGCT GTCAGTTCCT TTGCTAACAC TTGCAAGTCT
          GTATTTCCAA GTTAAACATC ATCTGTTAAT TTATTTTCAT TTTGTTCACT
          AGGGAATTTG GCATTTCTCT TTATAAAACA TTCTGGCTAT CAGAGAGGTA
          TAAGCTAATC CAGGTGAGTC CTTTGACTAC AACACGGACC TGGAGGCAGC
          TGCCCCCTGC CACTCCTGTA ACCTGCTCGA CGACTCCTCC CTGCCCTTCT
          TCATCCTCGC CAGCGTCCTG GGCATCCTGG CGAGTGGAGC TGTCCTCTTC
          GCCCTTCTCC GACCTCTGTT CCACTGGCAA CTCTGCCCTG GCAGGCCTAT
          CCTGGCACAG CTGGCTGTGG GCAGTGCCCT CTTCAGCATT GTGGTGCCCA
          TCCTGGCACC AGGGCTAAGC AGTGCCCACA GCATCATCCT GTGCGGCTTG
          GGCTACTGGG TCTGGTATGG CTCAGCCTTT GCCCAGGCTC TGCTGATTGG
          GTGCCGTGCC TGTCTGGGCC CCAAACTTGG AGCAGGCCAG TCTCCCGGCC
          TCACCCTGGG ACTCACTGTG GGAATCTGGG TGGCAGCTGC CCTGTTGGGA
          TTGCCAATCA CCCTGGCCAG TGATACTTCC CGTGGCCTCT GCACGCTGGC
          ATCCAGCAGG GGCCTGGGAG CTTTGCAGTC CACACATGCT GTGGCCTGCT
          TTGTTGTCTT TATCTTGTGG CCATTGGGCT TGATGGGAGC CAAGGGCCTG
          AGGAAAGCCC TGGGTTGGGG GCCAGGCCCC TGGGTTGACA TTCTGTGGGT
          CTGGTTCATT TTTTGGTGGC CTCATGGGAT ATTCCTAGGA TTGGACACCC
          TAGTGAGGTT CAGGATCATC TTGTTGCCAA CATGCCTGGT CCAGAAGGTT
          TTGGACCTGC TGCTGCACCT CGCAGAAGCC CTGGCAATAT TGCACTGCGT
          GGCTACGCCC CTGCTCTTGG CCTTGTTCTG CCACCAGGCC ACCCGCTCTT
          CCCTGCCCTC CCTGCCCCTC GCGGAGGAGA GGAAGTCATT CTGGTGAAGG
          TACCTGGGTA TAATTCGTTA AAGATCCCCA TGTTCCCCAT GACCCTCTGG
          ACAAATAGAC ACTCCTCAGT CTCATATGCA AGGCTCTCCT TGACCCAACC
          CTGTTGATCC TCCAGTTTGA ATATTACACC TTTACATTGA ATAGTAAGTT
          TCAGGAACTT TGCTATTTCC TCTTCCCTCA ATTTTCTTCA TGTTTCCAGC
          TCTTTCCTCT CTCTGGAGTT CCACCCCTCC CTCTTGTCTG TCCTGTAGCT
          CCTACTTGAT ATTTCAATTC TGTGCTGTGA GCTGCATGTG ACTGGTACCA
          TATGAAGAAA GCACAAAGAA GGGCATAACC CAGCCTCACT GAATGTTTTT
          TGATTGAGCA AAGGTAATAA TTTTCAATTT AAAGAAGCAT GTGTGACTAA
          GCAATATGTG AGACAGGTAC TCATTCTTTT TCTGATATTT GTTAGTAATA
          TACAATTATA TTATTCTTTA CCTTCAGTCT TAATGTTTAT TTCGCATTTT
          CTGTAAGGTC CTCATTGAAT CATGAATTCT GATCCTCACC TGTTACTCTG
          TGTTAACCCC AGCCCCACAA ATAACACAAA CTTTAATTTC ACTGCTTTCC
          TTTTTAAATG ACAAGCTACC AACAACGGTC ATTATTCATA TTTATTACCA
          CATGTAGGCC ACGGATTTCT GTCCTGTGGG GCAAATGTAG TGAACTTCTT
          CATGAAATAG AGCAGCAGGA CTCAGTGTGA AATAAATGGG GTCTGAATCA
          TCTCGATTTG GGAAGTGGAC CTGGCCTGTA CTCTCATGTA AAGACTGATC
          TGCTTCTTGG GCCCCATGCT TCCAGGGGTG GCCAGGGTCG GTTCAGACTT
          TCATGGGCCT GGTGACGTTC TGTTAGCCAT TGATGTTCTC TTACCTCAGT
          GTACAAGGCC TCGTCAGAGA TGACACTTTA CCAGAAAAAG CATGATATTA
          AACTCCTCAG ACCTCTCATT CTACCTCTGA CTCAGGTAAG CCAAAACCTT
          TCCCTCTACT TCACCCAATT GCCTTCTCTG TGTTTCCCAT GCCCCAGGCC
          CCTAAAAAGG CAGGCGGTGG TGACACAGTG GCTTTCAGTA ATGGAGTAAC
          AGAAATGTCC TGCTAACGTA TGCCCCCGCT GTGTATCCTG TGAAACAGGC
          TCCGATCTTC ATCTCCTTCT TCATTGCCTT GAGAGAGATG GCCAACCTTC
          CTGTGCCCAG CCTGCAGACA GGCGGCCTTT GGTGGTTCCA GGATCTCACC
          GTGTGTGATC CCACCTACAT CCTGCCGATG GTGGTCACTG CTACGATGTG
          GGGTGTGCTG GAGGTAAGCC CTGGCTGGCC AGGCGCCAGG CCCATAGTGA
          CCAGGTGTAG GGAAGAAAGC AGTTGTGGAC CATGGTGATC CTTCACTCCC
          TGGTGGGTGA GAGGCAGTTT CACTAAATGG CACATGTCAC TTTCACTGGG
          CCAGGGTTGA TGGGACTGGG GTCACTCATT GTCTGCCTGC CTCGGGAGCT
          GTTTAGACAT ACTTTGTGAA TCCCTTCGAT GCAAGTCTGC GGTTAGAAGC
          AGTGCTTGTA AGTGGCTCAG GGCTGGGGAA GAAACGCTGC TGGCGCTCTC
          TGGCCCACCC CCGCGGTGTA CAGAGGAGTG GTTCTGTGCA GCTACACAGT
          CATTCCATCT CTTCATCCCG CGTCAGCACC CAGTCTCTCT GCCACTTGAC
          TGCATTGGAA ATTGAGTGAG GCAGCTAAAA TCTACCCATA AAATTCTCAT
          CATCTCCTCT TGTCTCTCAC ATGGTTGCTT ATGAGTAATT TTGTAGTGAA
          AACCTCAGCG TTTATGCTTT ATTATTTCAG GCTACTTTTC TTAAATGTAT
          ATTTCAAACA GATTATAAGC GATATTTAAA CTTACCAGAC TTCATTAAAT
          TTTTCAAACA TGAAAATCAA ACCATATTAG TATCAGAGGA TGTATGCCAT
          TTCGTAATAC TGAGACTTAC CAGTGGGATT TTTCTTCTTG TACATAAATT
          GGTATTGATG ATTATCAGCG ATTTTGATAC TTAGCCTAAT TAAGCATTGC
          ATTTGTCCTC ACTAAATTGC CAAGAACAAA TTTACCATTA ATTTTGATGA
          TATTTCAGTT TGACATCTGT TTAT
Lepus_026 TTCACAAACT CCAGAAGTGT GTTCACCAGG GCCGGTGGCT AGAGTTCAAG
          GTTTACAGTG AAAACCCAAA CTCAGACTGA TTCTGGCACA GGCTCCCCTG
          TCATCTAAGC AACTTAATGG GGTGCTTTCT TCCTGTTCCT CTAGCCTCTA
          TGCCAGGACT CCTTGGAAAT AAGCTATTAA GGCAAGTGGG TTAAGGTGCT
          AAGGGCAATG CAGACTATAG AACTACTCCC TATGAAAAGC CAACTCTTCC
          CTCAGCGTGA CATGTCAGCA AGTTCCAGTT GGAATGTTTC ATGGCAAGCC
          TTTTGCCACA CGTTACTTTC CAGCTTTGTG AACTCAGGGC ATTTTCTTGG
          GAGGGTGCTC CTTGTTTAGA AGTGGCAGAG CACTTGTAGA AGCCTCAGGT
          GACAGCATGG GTGAAATGCA CTGGGTTCAA GTCTTCACAT TAATCCAGGG
          GCAGCAGTTG GAGCACCTGT TGTCTTTGCC ATGTGAATGA ACTTGGGCAG
          CAAAGCCTTC ATGACCCAGT GTCCCATCAA CATCGCACTA AGGATCACCT
          CCTAGTTACC AGACATCCTG CTTTGTAGAA GAGTGTAAGT TGTGTGGCAG
          TGGGGTTCTG AACACACTAG TAGGTTTGTC TGCTGCCGTG ACATGGGGCA
          CAAGGTTCAG TGGAGAGGCC TTCTGAACAC TTTAATACTG CTCAAGTATT
          TGAGTGTCTT CATTGGCTGT GAAACTTCCA GGCCAGACTC AGAAGAGACA
          CGGTCCAGTG ACCCACCTTG GCTGCTGCAG CAACTCATGG CTTTCACACC
          TGTTCACACA TAACTCTCTT TGGAAGATGT GCAGGAGGGT TTGGTCTTAC
          TTCTTACATT TTTTAAGAAG CATTTAAAGG TAGATGCCTT TTCTTGATTC
          ATGTGCTTTC TTAGAACAAA AGTAATCACA CTGCAGCTGG GTAAAAAAAA
          TTGCCCCTCC CTGAAGGTGT TCTCTTGCCC CCACCTGGCC TGCACTTCAA
          ATTGAACTGA TAATCCAGTA GGAACCTGAG ATCTAGCCCA CTGCTTGCTG
          ATGAGTAGGA ACTATGCCAA GCTCCATCAA ATATTCCTTC CTTGGTGTTA
          AACAGGTGCT CTCCAAGTGG TGAGCATTCT CCTCTCCTGC CCCCTTTCTC
          ATGCTCAGTG GTGGGACGTG AGCACACGAC TCCAGCCGTG CAGAGGGAGG
          GTACCTGGGG GTCCTTGGCC CTCTTCCCAT GGTCCAGCGT CTCCATGCAG
          TGACTCTCCC GTAGCTGGTG CCATAGCAAA CGATGAGGGG CTGGTCTGGC
          TGGCCTTGGC CTGTGGAGAT CAGACTCTAG GGTGTGGGTA GTATCAGAGG
          CCTCCCTGCC TTGAGTAAGT CATTTTCCTG CATGCTCCCT GGCGCCTAGT
          GATTGTGCCA AGGCTCTGGC TTGTACCTTC CACAATCCAT GGGATTCCAG
          GGTGGGCAGG CAGCACCCTC AGCTCATCTA CACTTTCCCT CCCCCAGAGA
          ACCTGCCCAG CAAGGAAGAG AGTGATTTAT TTCAACTCTG TCTTGTTCCC
          ATGATCAAGG ATAGAAGAGA GGAGGGTGTC ACTTTGCCTT TATAGGATTC
          AGTGTGGTTG TGGTAACCTG GTATTGGGGG ATGGGGCCAA GGAATCCTTG
          CCTCTCATAT TTGTGACCAA AGAATTTGAA TGAGTTGATT TCTATGTATT
          TCCATTATCT CCATGTTTTC TAAAGTCTTA TCACATTTTT CTCTTTTCTA
          TTCTTCCCAT AGGATATCAA TGGCAAGCTA TTTCTTCCCA AATATGCCCT
          CTCCCAGGAT GTTTGTACAT ATGGAGACTT CATCTACAGG ACTGTAGAAA
          TACCAGGGTG CCCACACCAT GTCACTCCGT GAGTCGGGGA CGACGGTGCT
          GGGGCTCGCC CTAAGACCAC CTGTGCGCCT CCGTGTTCCC CTTGCTCGCA
          GAATGGTGCA GCTCCCAGCT GGCACATTGA GGAACGGAGG CCAGATTGGC
          AAAGTAACTT TTTAGGGCCT CAGTGGAAGT CCCAGCGGGG GTCTCTGTCT
          CTTTAAACCA CACAACCCCA GCTGCTTAGG CACTTCCCAT CTGGAGAGCT
          GAGTGAGGAG CTCTGACGGC TTGCCTGCTC CTCGCCAGAT GACCTCCCTT
          GCCACTTCAC ATCCGCCTTT GGAGCGGGCG TAGATAGAAA GTTTTCAGTA
          TTCATGTGCC TGAATGTCTG TAATAATATT GTGCTTTAAA GATGCCTTCC
          TGTATTTGTT CTTGATAGAA ACATATTTGT GTGTTTCTCC ATGCAATGGG
          GAAATTGTTT TTATGCAATT ACTTGTTCTT TGATGAAAAA GTAATAAACC
          TTTGGGGAGA TAAACTAATT AACAGTCATT ATTTAGACAC AAGGTATTCA
          TTGTGACTTT ATTGTTTTCA AAGAGTTTTT GAAAGCATAC TCTGCTGAGA
          ATTTACAGAG CACTTTCTTC AGAAGCTTAT GACTTACAGG TAACCTGGAG
          AATTTGATTT GATATAAAAT AGAATGTTCT TTCTGGAAAA GATCAGCTGG
          AGTGAATTTT AAGTATTTAA GACCAAGGGT GGGATGAATC AGAAGCATCA
          ACCTGAAAAT ATCTTTAAGC TCAAAAGAAG CATCTATAGA AACACTAACC
          TTTCTTCTGA ATTAGCAGAA AATATTTACC TTATATTTTC TTAGATTGTT
          CATTTTCTTC ATGAAAAGTG CTGCGGTGCT GATGACAAGG AGGCCTGCTT
          TGCTGTGGAG GTACTGGAGT TGCCTTCATT TTAATATGTT TGAGTTTTAT
          TTTTGTGTGT TTGGGCAGGT AAGGGGTTAG GGATTTATAT ATTGAAGGCT
          TGTGGGACAG GCATCTTATT CTACACACAA TTAGTTGCTT ATAGAATGCT
          TACACAGTTC TTGGTTTTTA TCTTTAACTG CCTTGTGGCA TATTGTTTAT
          AATGCCTATT TAATTTCCAG ATTTATGATG TTTATGAACA TAGGAGTATT
          TAAAAGGCAT GAAGTCTTTT GCTCATGAGA ATAAAACATT AATTTATTTA
          AACATTTTCT TGAAAAGTGT TGATCTATGA TTTAATTTTA TAATTTTATA
          GGTTAGTGGA GAAATTTACA TTTAAATGTC TGATTCATTT AATATTCCCT
          TCAATGGCAT AGTAGTAATT TCTTTATTCT TTTGGTGGCA ATGGATGCCA
          GTGAATTTCC TTCCAGGGTT TCTGGTGGTA AATTGGAATT AAAGGATCTG
          ATGTATGTGA AACTTTGTAA TCAACATGGC TATATAACCA CTAACTTTTT
          ATTCCAATAA TAATGGCATA AATCTCCTGA AATGCTCACC TTTACACCTC
          GTTTTATCAC TTTGAATTGT ATGGAATAAA CCTAACCCCT CTTCATGCTT
          CTGCTTTCTT TTACCAGTTC TCTTCAGTTC CTTTTAATTG CTTTCATATG
          ACGTAGTTTC TTTCTTTGCA ACCAGCTTGT CACTTTTTCA GTAGCTTATA
          ACTTTTAGCA TCTGTTGCTT TAAATGCATT GTGTCCAGAA TTGAATGTAC
          TCCTTTAGTT CTGATCTAGC TATCAAATAA GATAGCAAGG TCATCACCTC
          TTGTTAGGAC ACTGCATTTC TGTTACTGCA AGCACTAAGT ACTAGCTTTG
          ATCAGTTACT GATTTAAGAG TAAGGAATTG TTTCAGAGAC ACGATGAGAA
          ATGGACTAAA AAACATAGCT GTCAGTTCCT TTGCTAACAC TTGCAAGTCT
          GTATTTCCAA GTTAAACATC ATCTGTTAAT TTATTTTCAT TTTGTTCACT
          AGGGAATTTG GCATTTCTCT TTATAAAACA TTCTGGCTAT CAGAGAGGTA
          TAAGCTAATC CAGGTGAGTC CTTTGACTAC AACACGGACC TGGAGGCAGC
          TGCCCCCTGC CACTCCTGTA ACCTGCTCGA CGACTCCTCC CTGCCCTTCT
          TCATCCTCGC CAGCGTCCTG GGCATCCTGG CGAGTGGAGC TGTCCTCTTC
          GCCCTTCTCC GACCTCTGTT CCACTGGCAA CTCTGCCCTG GCAGGCCTAT
          CCTGGCACAG CTGGCTGTGG GCAGTGCCCT CTTCAGCATT GTGGTGCCCA
          TCCTGGCACC AGGGCTAAGC AGTGCCCACA GCATCATCCT GTGCGGCTTG
          GGCTACTGGG TCTGGTATGG CTCAGCCTTT GCCCAGGCTC TGCTGATTGG
          GTGCCGTGCC TGTCTGGGCC CCAAACTTGG AGCAGGCCAG TCTCCCGGCC
          TCACCCTGGG ACTCACTGTG GGAATCTGGG TGGCAGCTGC CCTGTTGGGA
          TTGCCAATCA CCCTGGCCAG TGATACTTCC CGTGGCCTCT GCACGCTGGC
          ATCCAGCAGG GGCCTGGGAG CTTTGCAGTC CACACATGCT GTGGCCTGCT
          TTGTTGTCTT TATCTTGTGG CCATTGGGCT TGATGGGAGC CAAGGGCCTG
          AGGAAAGCCC TGGGTTGGGG GCCAGGCCCC TGGGTTGACA TTCTGTGGGT
          CTGGTTCATT TTTTGGTGGC CTCATGGGAT ATTCCTAGGA TTGGACACCC
          TAGTGAGGTT CAGGATCATC TTGTTGCCAA CATGCCTGGT CCAGAAGGTT
          TTGGACCTGC TGCTGCACCT CGCAGAAGCC CTGGCAATAT TGCACTGCGT
          GGCTACGCCC CTGCTCTTGG CCTTGTTCTG CCACCAGGCC ACCCGCTCTT
          CCCTGCCCTC CCTGCCCCTC GCGGAGGAGA GGAAGTCATT CTGGTGAAGG
          TACCTGGGTA TAATTCGTTA AAGATCCCCA TGTTCCCCAT GACCCTCTGG
          ACAAATAGAC ACTCCTCAGT CTCATATGCA AGGCTCTCCT TGACCCAACC
          CTGTTGATCC TCCAGTTTGA ATATTACACC TTTACATTGA ATAGTAAGTT
          TCAGGAACTT TGCTATTTCC TCTTCCCTCA ATTTTCTTCA TGTTTCCAGC
          TCTTTCCTCT CTCTGGAGTT CCACCCCTCC CTCTTGTCTG TCCTGTAGCT
          CCTACTTGAT ATTTCAATTC TGTGCTGTGA GCTGCATGTG ACTGGTACCA
          TATGAAGAAA GCACAAAGAA GGGCATAACC CAGCCTCACT GAATGTTTTT
          TGATTGAGCA AAGGTAATAA TTTTCAATTT AAAGAAGCAT GTGTGACTAA
          GCAATATGTG AGACAGGTAC TCATTCTTTT TCTGATATTT GTTAGTAATA
          TACAATTATA TTATTCTTTA CCTTCAGTCT TAATGTTTAT TTCGCATTTT
          CTGTAAGGTC CTCATTGAAT CATGAATTCT GATCCTCACC TGTTACTCTG
          TGTTAACCCC AGCCCCACAA ATAACACAAA CTTTAATTTC ACTGCTTTCC
          TTTTTAAATG ACAAGCTACC AACAACGGTC ATTATTCATA TTTATTACCA
          CATGTAGGCC ACGGATTTCT GTCCTGTGGG GCAAATGTAG TGAACTTCTT
          CATGAAATAG AGCAGCAGGA CTCAGTGTGA AATAAATGGG GTCTGAATCA
          TCTCGATTTG GGAAGTGGAC CTGGCCTGTA CTCTCATGTA AAGACTGATC
          TGCTTCTTGG GCCCCATGCT TCCAGGGGTG GCCAGGGTCG GTTCAGACTT
          TCATGGGCCT GGTGACGTTC TGTTAGCCAT TGATGTTCTC TTACCTCAGT
          GTACAAGGCC TCGTCAGAGA TGACACTTTA CCAGAAAAAG CATGATATTA
          AACTCCTCAG ACCTCTCATT CTACCTCTGA CTCAGGTAAG CCAAAACCTT
          TCCCTCTACT TCACCCAATT GCCTTCTCTG TGTTTCCCAT GCCCCAGGCC
          CCTAAAAAGG CAGGCGGTGG TGACACAGTG GCTTTCAGTA ATGGAGTAAC
          AGAAATGTCC TGCTAACGTA TGCCCCCGCT GTGTATCCTG TGAAACAGGC
          TCCGATCTTC ATCTCCTTCT TCATTGCCTT GAGAGAGATG GCCAACCTTC
          CTGTGCCCAG CCTGCAGACA GGCGGCCTTT GGTGGTTCCA GGATCTCACC
          GTGTGTGATC CCACCTACAT CCTGCCGATG GTGGTCACTG CTACAATGTG
          GGGTGTGCTG GAGGTAAGCC CTGGCTGGCC AGGCGCCAGG CCCATAGTGA
          CCAGGTGTAG GGAAGAAAGC AGTTGTGGAC CATGGTGATC CTTCACTCCC
          TGGTGGGTGA GAGGCAGTTT CACTAAATGG CACATGTCAC TTTCACTGGG
          CCAGGGTTGA TGGGACTGGG GTCACTCATT GTCTGCCTGC CTCGGGAGCT
          GTTTAGACAT ACTTTGTGAA TCCCTTCGAT GCAAGTCTGC GGTTAGAAGC
          AGTGCTTGTA AGTGGCTCAG GGCTGGGGAA GAAACGCTGC TGGCGCTCTC
          TGGCCCACCC CCGCGGTGTA CAGAGGAGTG GTTCTGTGCA GCTACACAGT
          CATTCCATCT CTTCATCCCG CGTCAGCACC CAGTCTCTCT GCCACTTGAC
          TGCATTGGAA ATTGAGTGAG GCAGCTAAAA TCTACCCATA AAATTCTCAT
          CATCTCCTCT TGTCTCTCAC ATGGTTGCTT ATGAGTAATT TTGTAGTGAA
          AACCTCAGCG TTTATGCTTT ATTATTTCAG GCTACTTTTC TTAAATGTAT
          ATTTCAAACA GATTATAAGC GATATTTAAA CTTACCAGAC TTCATTAAAT
          TTTTCAAACA TGAAAATCAA ACCATATTAG TATCAGAGGA TGTATGCCAT
          TTCGTAATAC TGAGACTTAC CAGTGGGATT TTTCTTCTTG TACATAAATT
          GGTATTGATG ATTATCAGCG ATTTTGATAC TTAGCCTAAT TAAGCATTGC
          ATTTGTCCTC ACTAAATTGC CAAGAACAAA TTTACCATTA ATTTTGATGA
          TATTTCAGTT TGACATCTGT TTAT
Lepus_027 TTCACAAACT CCAGAAGTGT GTTCACCAGG GCCGGTGGCT AGAGTTCAAG
          GTTTACAGTG AAAACCCAAA CTCAGACTGA TTCTGGCACA GGCTCCCCTG
          TCATCTAAGC AACTTAATGG GGTGCTTTCT TCCTGTTCCT CTAGCCTCTA
          TGCCAGGACT CCTTGGAAAT AAGCTATTAA GGCAAGTGGG TTAAGGTGCT
          AAGGGCAATG CAGACTATAG AACTACTCCC TATGAAAAGC CAACTCTTCC
          CTCAGCGTGA CATGTCAGCA AGTTCCAGTT GGAATGTTTC ATGGCAAGCC
          TTTTGCCACA CGTTACTTTC CAGCTTTGTG AACTCAGGGC ATTTTCTTGG
          GAGGGTGCTC CTTGTTTAGA AGTGGCAGAG CACTTGTAGA AGCCTCAGGT
          GACAGCATGG GTGAAATGCA CTGGGTTCAA GTCTTCACAT TAATCCAGGG
          GCAGCAGTTG GAGCACCTGT TGTCTTTGCC ATGTGAATGA ACTTGGGCAG
          CAAAGCCTTC ATGACCCAGT GTCCCATCAA CATCGCACTA AGGATCACCT
          CCTAGTTACC AGACATCCTG CTTTGTAGAA GAGTGTAAGT TGTGTGGCAG
          TGGGGTTCTG AACACACTAG TAGGTTTGTC TGCTGCCGTG ACATGGGGCA
          CAAGGTTCAG TGGAGAGGCC TTCTGAACAC TTTAATACTG CTCAAGTATT
          TGAGTGTCTT CATTGGCTGT GAAACTTCCA GGCCAGACTC AGAAGAGACA
          CGGTCCAGTG ACCCACCTTG GCTGCTGCAG CAACTCATGG CTTTCACACC
          TGTTCACACA TAACTCTCTT TGGAAGATGT GCAGGAGGGT TTGGTCTTAC
          TTCTTACATT TTTTAAGAAG CATTTAAAGG TAGATGCCTT TTCTTGATTC
          ATGTGCTTTC TTAGAACAAA AGTAATCACA CTGCAGCTGG GTAAAAAAAA
          TTGCCCCTCC CTGAAGGTGT TCTCTTGCCC CCACCTGGCC TGCACTTCAA
          ATTGAACTGA TAATCCAGTA GGAACCTGAG ATCTAGCCCA CTGCTTGCTG
          ATGAGTAGGA ACTATGCCAA GCTCCATCAA ATATTCCTTC CTTGGTGTTA
          AACAGGTGCT CTCCAAGTGG TGAGCATTCT CCTCTCCTGC CCCCTTTCTC
          ATGCTCAGTG GTGGGACGTG AGCACACGAC TCCAGCCGTG CAGAGGGAGG
          GTACCTGGGG GTCCTTGGCC CTCTTCCCAT GGTCCAGCGT CTCCATGCAG
          TGACTCTCCC GTAGCTGGTG CCATAGCAAA CGATGAGGGG CTGGTCTGGC
          TGGCCTTGGC CTGTGGAGAT CAGACTCTAG GGTGTGGGTA GTATCAGAGG
          CCTCCCTGCC TTGAGTAAGT CATTTTCCTG CATGCTCCCT GGCGCCTAGT
          GATTGTGCCA AGGCTCTGGC TTGTACCTTC CACAATCCAT GGGATTCCAG
          GGTGGGCAGG CAGCACCCTC AGCTCATCTA CACTTTCCCT CCCCCAGAGA
          ACCTGCCCAG CAAGGAAGAG AGTGATTTAT TTCAACTCTG TCTTGTTCCC
          ATGATCAAGG ATAGAAGAGA GGAGGGTGTC ACTTTGCCTT TATAGGATTC
          AGTGTGGTTG TGGTAACCTG GTATTGGGGG ATGGGGCCAA GGAATCCTTG
          CCTCTCATAT TTGTGACCAA AGAATTTGAA TGAGTTGATT TCTATGTATT
          TCCATTATCT CCATGTTTTC TAAAGTCTTA TCACATTTTT CTCTTTTCTA
          TTCTTCCCAT AGGATATCAA TGGCAAGCTA TTTCTTCCCA AATATGCCCT
          CTCCCAGGAT GTTTGTACAT ATGGAGACTT CATCTACAGG ACTGTAGAAA
          TACCAGGGTG CCCACACCAT GTCACTCCGT GAGTCGGGGA CGACGGTGCT
          GGGGCGCGCC CTAAGACCAC CTGTGCGCCT CCGTGTGCCC CTTGCTCGCA
          GAATGGTGCA GCTCCCAGCT GGCACATTGA GGAACGGAGG CCAGATTGGC
          AAAGTAACTT TTTAGGGCCT CAGTGGAAGT CCCAGCGGGG GTCTCTGTCT
          CTTTAAACCA CACAACCCCA GCTGCTTAGG AACTTCCCAT CTGGAGAGCT
          GAGTGAGGAG CTCTGACGGC TTGCCTGCTC CTCGCCAGAT GACCTCCCTT
          GCCACTTCAC ATCCGCCTTT GGAGCGGGCG TAGATAGAAA GTTTTCAGTA
          TTCATGTGCC TGAATGTCTG TAATAATATT GTGCTTTAAA GATGCCTTCC
          TGTATTTGTT CTTGATAGAA ACATATTTGT GTGTTTCTCC ATGCAATGGG
          GAAATTGTTT TTATGCAATT ACTTGTTCTT TGATGAAAAA GTAATAAACC
          TTTGGGGAGA TAAACTAATT AACAGTCATT ATTTAGACAC AAGGTATTCA
          TTGTGACTTT ATTGTTTTCA AAGAGTTTTT GAAAGCATAC TCTGCTGAGA
          ATTTACAGAG CACTTTCTTC AGAAGCTTAT GACTTACAGG TAACCTGGAG
          AATTTGATTT GATATAAAAT AGAATGTTCT TTCTGGAAAA GATCAGCTGG
          AGTGAATTTT AAGTATTTAA GACCAAGGGT GGGATGAATC AGAAGCATCA
          ACCTGAAAAT ATCTTTAAGC TCAAAAGAAG CATCTATAGA AACACTAACC
          TTTCTTCTGA ATTAGCAGAA AATATTTACC TTATATTTTC TTAGATTGTT
          CATTTTCTTC ATGAAAAGTG CTGCGGTGCT GATGACAAGG AGGCCTGCTT
          TGCTGTGGAG GTACTGGAGT TGCCTTCATT TTAATATGTT TGAGTTTTAT
          TTTTGTGTGT TTGGGCAGGT AAGGGGTTAG GGATTTATAT ATTGAAGGCT
          TGTGGGACAG GCATCTTATT CTACACACAA TTAGTTGCTT ATAGAATGCT
          TACACAGTTC TTGGTTTTTA TCTTTAACTG CCTTGTGGCA TATTGTTTAT
          AATGCCTATT TAATTTCCAG ATTTATGATG TTTATGAACA TAGGAGTATT
          TAAAAGGCAT GAAGTCTTTT GCTCATGAGA ATAAAACATT AATTTATTTA
          AACATTTTCT TGAAAAGTGT TGATCTATGA TTTAATTTTA TAATTTTATA
          GGTTAGTGGA GAAATTTACA TTTAAATGTC TGATTCATTT AATATTCCCT
          TCAATGGCAT AGTAGTAATT TCTTTATTCT TTTGGTGGCA ATGGATGCCA
          GTGAATTTCC TTCCAGGGTT TCTGGTGGTA AATTGGAATT AAAGGATCTG
          ATGTATGTGA AACTTTGTAA TCAACATGGC TATATAACCA CTAACTTTTT
          ATTCCAATAA TAATGGCATA AATCTCCTGA AATGCTCACC TTTACACCTC
          GTTTTATCAC TTTGAATTGT ATGGAATAAA CCTAACCCCT CTTCATGCTT
          CTGCTTTCTT TTACCAGTTC TCTTCAGTTC CTTTTAATTG CTTTCATATG
          ACGTAGTTTC TTTCTTTGCA ACCAGCTTGT CACTTTTTCA GTAGCTTATA
          ACTTTTAGCA TCTGTTGCTT TAAATGCATT GTGTCCAGAA TTGAATGTAC
          TCCTTTAGTT CTGATCTAGC TATCAAATAA GATAGCAAGG TCATCACCTC
          TTGTTAGGAC ACTGCATTTC TGTTACTGCA AGCACTAAGT ACTAGCTTTG
          ATCAGTTACT GATTTAAGAG TAAGGAATTG TTTCAGAGAC ACGATGAGAA
          ATGGACTAAA AAACATAGCT GTCAGTTCCT TTGCTAACAC TTGCAAGTCT
          GTATTTCCAA GTTAAACATC ATCTGTTAAT TTATTTTCAT TTTGTTCACT
          AGGGAATTTG GCATTTCTCT TTATAAAACA TTCTGGCTAT CAGAGAGGTA
          TAAGCTAATC CAGGTGAGTC CTTTGACTAC AACACGGACC TGGAGGCAGC
          TGCCCCCTGC CACTCCTGTA ACCTGCTCGA CGACTCCTCC CTGCCCTTCT
          TCATCCTCGC CAGCGTCCTG GGCATCCTGG CGAGTGGAGC TGTCCTCTTC
          GCCCTTCTCC GACCTCTGTT CCACTGGCAA CTCTGCCCTG GCAGGCCTAT
          CCTGGCACAG CTGGCTGTGG GCAGTGCCCT CTTCAGCATT GTGGTGCCCA
          TCCTGGCACC AGGGCTAAGC AGTGCCCACA GCATCATCCT GTGCGGCTTG
          GGCTACTGGG TCTGGTATGG CTCAGCCTTT GCCCAGGCTC TGCTGATTGG
          GTGCCGTGCC TGTCTGGGCC CCAAACTTGG AGCAGGCCAG TCTCCCGGCC
          TCACCCTGGG ACTCACTGTG GGAATCTGGG TGGCAGCTGC CCTGTTGGGA
          TTGCCAATCA CCCTGGCCAG TGATACTTCC CGTGGCCTCT GCACGCTGGC
          ATCCAGCAGG GGCCTGGGAG CTTTGCAGTC CACACATGCT GTGGCCTGCT
          TTGTTGTCTT TATCTTGTGG CCATTGGGCT TGATGGGAGC CAAGGGCCTG
          AGGAAAGCCC TGGGTTGGGG GCCAGGCCCC TGGGTTGACA TTCTGTGGGT
          CTGGTTCATT TTTTGGTGGC CTCATGGGAT ATTCCTAGGA TTGGACACCC
          TAGTGAGGTT CAGGATCATC TTGTTGCCAA CATGCCTGGT CCAGAAGGTT
          TTGGACCTGC TGCTGCACCT CGCAGAAGCC CTGGCAATAT TGCACTGCGT
          GGCTACGCCC CTGCTCTTGG CCTTGTTCTG CCACCAGGCC ACCCGCTCTT
          CCCTGCCCTC CCTGCCCCTC GCGGAGGAGA GGAAGTCATT CTGGTGAAGG
          TACCTGGGTA TAATTCGTTA AAGATCCCCA TGTTCCCCAT GACCCTCTGG
          ACAAATAGAC ACTCCTCAGT CTCATATGCA AGGCTCTCCT TGACCCAACC
          CTGTTGATCC TCCAGTTTGA ATATTACACC TTTACATTGA ATAGTAAGTT
          TCAGGAACTT TGCTACTTCC TCTTCCCTCA ATTTTCTTCA TGTTTCCAGC
          TCTTTCCTCT CTCTGGAGTT CCACCCCTCC CTCTTGTCTG TCCTGTAGCT
          CCTACTTGAT ATTTCAATTC TGTGCTGTGA GCTGCATGTG ACTGGTACCA
          TATGAAGAAA GCACAAAGAA GGGCATAACC CAGCCTCACT GAATGTTTTT
          TGATTGAGCA AAGGTAATAA TTTTCAATTT AAAGAAGCAT GTGTGACTAA
          GCAATACGTG AGACAGGTAC TCATTCTTTT TCTGATATTT GTTAGTAATA
          TACAATTATA TTATTCTTTA CCTTCAGTCT TAATGTTTAT TTCGCATTTT
          CCGTAAGGTC CTCATTGAAT CATGAATTCT GATCCTCACC TGTTACTCTG
          TGTTAACCCC AGCCCCACAA ATAACACAAA CTTTAATTTC ACTGCTTTCC
          TTTTTAAATG ACAAGCTACC AACAACGATC ATTATTCATA TTTATTACCA
          CATGTAGGCC ACGGATTTCT GTCCTGTGGG GCAAATGTAG TGAACTTCTT
          CATGAAATAG AGCAGCAGGA CTCAGTGTGA AATAAATGGG GTCTGAATCA
          TCTCGATTTG GGAAGTGGAC CTGGCCTGTA CTCTCATGTA AAGACTGATC
          TGCTTCTTGG GCCCCATGCT TCCAGGGGTG GCCAGGGTCG GTTCAGACTT
          TCATGGGCCT GGTGACGTTC TGTTAGCCAT TGATGTTCTC TTACCTCAGT
          GTACAAGGCC TCGTCAGAGA TGACACTTTA CCAGAAAAAG CATGATATTA
          AACTCCTCAG ACCTCTCATT CTACCTCTGA CTCAGGTAAG CCAAAACCTT
          TCCCTCTACT TCACCCAATT GCCTTCTCTG TGTTTCCCAT GCCCCAGGCC
          CCTAAAAAGG CAGGCGGTGG TGACACAGTG GCTTTCAGTA ATGGAGTAAC
          AGAAATGTCC TGCTAACGTA TGCCCCCGCT GTGTATCCTG TGAAACAGGC
          TCCGATCTTC ATCTCCTTCT TCATTGCCTT GAGAGAGATG GCCAACCTTC
          CTGTGCCCAG CCTGCAGACA GGCGGCCTTT GGTGGTTCCA GGATCTCACC
          GTGTGTGATC CCACCTACAT CCTGCCGATG GTGGTCACTG CTACAATGTG
          GGGTGTGCTG GAGGTAAGCC CTGGCTGGCC AGGCGCCAGG CCCATAGTGA
          CCAGGTGTAG GGAAGAAAGC AGTTGTGGAC CATGGTGATC CTTCACTCCC
          TGGTGGGTGA GAGGCAGTTT CACTAAATGG CACATGTCAC TTTCACTGGG
          CCAGGGTTGA TGGGACTGGG GTCACTCATT GTCTGCCTGC CTCGGGAGCT
          GTTTAGACAT ACTTTGTGAA TCCCTTCGAT GCAAGTCTGC GGTTAGAAGC
          AGTGCTTGTA AGTGGCTCAG GGCTGGGGAA GAAACGCTGC TGGCGCTCTC
          TGGCCCACCC CCGCGGTGTA CAGAGGAGTG GTTCTGTGCA GCTACACAGT
          CATTCCATCT CTTCATCCCG CGTCAGCACC CAGTCTCTCT GCCACTTGAC
          TGCATTGGAA ATTGAGTGAG GCAGCTAAAA TCTACCCATA AAATTCTCAT
          CATCTCCTCT TGTCTCTCAC ATGGTTGCTT ATGAGTAATT TTGTAGTGAA
          AACCTCAGCG TTTATGCTTT ATTATTTCAG GCTACTTTTC TTAAATGTAT
          ATTTCAAACA GATTATAAGC GATATTTAAA CTTACCAGAC TTCATTAAAT
          TTTTCAAACA TGAAAATCAA ACCATATTAG TATCAGAGGA TGTATGCCAT
          TTCGTAATAC TGAGACTTAC CAGTGGGATT TTTCTTCTTG TACATAAATT
          GGTATTGATG ATTATCAGCG ATTTTGATAC TTAGCCTAAT TAAGCATTGC
          ATTTGTCCTC ACTAAATTGC CAAGAACAAA TTTATCATTA ATTTTGATGA
          TATTTCAGTT TGACATCTGT TTAT
Lepus_028 ---------- ---------- ---------- ---------- ----------
          ---------- ---------- ---------- ---------- ----------
          ---------- ---------- ---------- ---------- ----------
          ---------- ---------- ---------- ---------- ----------
          ---------- ---------- ---------- ---------- ----------
          ---------- ---------- ---------- ---------- ----------
          ---------- ---------- ---------- ---------- ----------
          ---------- ---------- ---------- ---------- ----------
          ---------- ---------- ---------- ---------- ----------
          ---------- ---------- ---------- ---------- ----------
          ---------- ---------- ---------- -ATCGCACTA AGGATCACCT
          CCTAGTTACC AGACATCCTG CTTTGTAGAA GAGTGTAAGT TGTGTGGCAG
          TGGGGTTCTG AACACACTAG TAGGTTTGTC TGCTGCCGTG ACATGGGGCA
          CAAGGTTCAG TGGAGAGGCC TTCTGAACAC TTTAATACTG CTCAAGTATT
          TGAGTGTCTT CATTGGCTGT GAAACTTCCA GGCCAGACTC AAAAGAGACA
          CGGTCCAGTG ACCCACCTTG GCTGCTGCAG CAACTCATGG CTTTCACACC
          TGTTCACACA TAACTCTCTT TGGAAGATGT GCAGGAGGGT TTGGTCTTAC
          TTCTTACATT TTTTAAGAAG CATTTAAAGG TAGATGCCTT TTCTTGATTC
          ATGTGCTTTC TTAGAACAAA AGTAATCACA CTGCAGCTGG GTAAAAAAAA
          TTGCCCCTCC CTGAAGGTGT TCTCTTGCCC CCACCTGGCC TGCACTTCAA
          ATTGAACTGA TAATCCAGTA GGAACCTGAG ATCTAGCCCA CTGCTTGCTG
          ATGAGTAGGA ACTATGCCAA GCTCCATCAA ATATTCCTTC CTTGGTGTTA
          AACAGGTGCT CTCCAAGTGG TGAGCATTCT CCTCTCCTGC CCCCTTTCTC
          ATGCTCAGTG GTGGGACGTG AGCACACGAC TCCAGCCGTG CAGAGGGAGG
          GTACCTGGGG GTCCTTGGCC CTCTTCCCAT GGTCCAGCGT CTCCATGCAG
          TGACTCTCCC GTAGCTGGTG CCATAGCAAA CGATGAGGGG CTGGTCTGGC
          TGGCCTTGGC CTGTGGAGAT CAGACTCTAG GGTGTGGGTA GTATCAGAGG
          CCTCCCTGCC TTGAGTAAGT CATTTTCCTG CATGCTCCCT GGCGCCTAGT
          GATTGTGCCA AGGCTCTGGC TTGTACCTTC CACAATCCAT GGGATTCCAG
          GGTGGGCAGG CAGCACCCTC AGCTCATCTA CACTTTCCCT CCCCCAGAGA
          ACCTGCCCAG CAAGGAAGAG AGTGATTTAT TTCAACTCTG TCTTGTTCCC
          ATGATCAAGG ATAGAAGAGA GGAGGGTGTC ACTTTGCCTT TATAGGATTC
          AGTGTGGTTG TGGTAACCTG GTATTGGGGG ATGGGGCCAA GGAATCCTTG
          CCTCTCATAT TTGTGACCAA AGAATTTGAA TGAGTTGATT TCTATGTATT
          TCCATTATCT CCATGTTTTC TAAAGTCTTA TCACATTTTT CTCTTTTCTA
          TTCTTCCCAT AGGATATCAA TGGCAAGCTA TTTCTTCCCA AATATGCCCT
          CTCCCAGGAT GTTTGTACAT ATGGAGACTT CATCTACAGG ACTGTAGAAA
          TACCAGGGTG CCCACACCAT GTCACTCCGT GAGTCGGGGA CGACGGTGCT
          GGGGCTCGCC CTAAGACCAC CTGTGCGCCT CCGTGTTCCC CTTGCTCGCA
          GAATGGTGCA GCTCCCAGCT GGCACATTGA GGAACGGAGG CCAGATTGGC
          AAAGTAACTT TTTAGGGCCT CAGTGGAAGT CCCAGCGGGG GTCTCTGTCT
          CTTTAAACCA CACAACCCCA GCTGCTTAGG CACTTCCCAT CTGGAGAGCT
          GAGTGAGGAG CTCTGACGGC TTGCCTGCTC CTCGCCAGAT GACCTCCCTT
          GCCACTTCAC ATCCGCCTTT GGAGCGGGCG TAGATAGAAA GTTTTCAGTA
          TTCATGTGCC TGAATGTCTG TAATAATATT GTGCTTTAAA GATGCCTTCC
          TGTATTTGTT CTTGATAGAA ACATATTTGT GTGTTTCTCC ATGCAATGGG
          GAAATTGTTT TTATGCAATT ACTTGTTCTT TGATGAAAAA GTAATAAACC
          TTTGGGGAGA TAAACTAATT AACAGTCATT ATTTAGACAC AAGGTATTCA
          TTGTGACTTT ATTGTTTTCA AAGAGTTTTT GAAAGCATAC TCTGCTGAGA
          ATTTACAGAG CACTTTCTTC AGAAGCTTAT GACTTACAGG TAACCTGGAG
          AATTTGATTT GATATAAAAT AGAATGTTCT TTCTGGAAAA GATCAGCTGG
          AGTGAATTTT AAGTATTTAA GACCAAGGGT GGGATGAATC AGAAGCATCA
          ACCTGAAAAT ATCTTTAAGC TCAAAAGAAG CATCTATAGA AACACTAACC
          TTTCTTCTGA ATTAGCAGAA AATATTTACC TTATATTTTC TTAGATTGTT
          CATTTTCTTC ATGAAAAGTG CTGCGGTGCT GATGACAAGG AGGCCTGCTT
          TGCTGTGGAG GTACTGGAGT TGCCTTCATT TTAATATGTT TGAGTTTTAT
          TTTTGTGTGT TTGGGCAGGT AAGGGGTTAG GGATTTATAT ATTGAAGGCT
          TGTGGGACAG GCATCTTATT CTACACACAA TTAGTTGCTT ATAGAATGCT
          TACACAGTTC TTGGTTTTTA TCTTTAACTG CCTTGTGGCA TATTGTTTAT
          AATGCCTATT TAATTTCCAG ATTTATGATG TTTATGAACA TAGGAGTATT
          TAAAAGGCAT GAAGTCTTTT GCTCATGAGA ATAAAACATT AATTTATTTA
          AACATTTTCT TGAAAAGTGT TGATCTATGA TTTAATTTTA TAATTTTATA
          GGTTAGTGGA GAAATTTACA TTTAAATGTC TGATTCATTT AATATTCCCT
          TCAATGGCAT AGTAGTAATT TCTTTATTCT TTTGGTGGCA ATGGATGCCA
          GTGAATTTCC TTCCAGGGTT TCTGGTGGTA AATTGGAATT AAAGGATCTG
          ATGTATGTGA AACTTTGTAA TCAACATGGC TATATAACCA CTAACTTTTT
          ATTCCAATAA TAATGGCATA AATCTCCTGA AATGCTCACC TTTACACCTC
          GTTTTATCAC TTTGAATTGT ATGGAATAAA CCTAACCCCT CTTCATGCTT
          CTGCTTTCTT TTACCAGTTC TCTTCAGTTC CTTTTAATTG CTTTCATATG
          ACGTAGTTTC TTTCTTTGCA ACCAGCTTGT CACTTTTTCA GTAGCTTATA
          ACTTTTAGCA TCTGTTGCTT TAAATGCATT GTGTCCAGAA TTGAATGTAC
          TCCTTTAGTT CTGATCTAGC TATCAAATAA GATAGCAAGG TCATCACCTC
          TTGTTAGGAC ACTGCATTTC TGTTACTGCA AGCACTAAGT ACTAGCTTTG
          ATCAGTTACT GATTTAAGAG TAAGGAATTG TTTCAGAGAC ACGATGAGAA
          ATGGACTAAA AAACATAGCT GTCAGTTCCT TTGCTAACAC TTGCAAGTCT
          GTATTTCCAA GTTAAACATC ATCTGTTAAT TTATTTTCAT TTTGTTCACT
          AGGGAATTTG GCATTTCTCT TTATAAAACA TTCTGGCTAT CAGAGAGGTA
          TAAGCTAATC CAGGTGAGTC CTTTGACTAC AACACGGACC TGGAGGCAGC
          TGCCCCCTGC CACTCCTGTA ACCTGCTCGA CGACTCCTCC CTGCCCTTCT
          TCATCCTCGC CAGCGTCCTG GGCATCCTGG CGAGTGGAGC TGTCCTCTTC
          GCCCTTCTCC GACCTCTGTT CCACTGGCAA CTCTGCCCTG GCAGGCCTAT
          CCTGGCACAG CTGGCTGTGG GCAGTGCCCT CTTCAGCATT GTGGTGCCCA
          TCCTGGCACC AGGGCTAAGC AGTGCCCACA GCATCATCCT GTGCGGCTTG
          GGCTACTGGG TCTGGTATGG CTCAGCCTTT GCCCAGGCTC TGCTGATTGG
          GTGCCGTGCC TGTCTGGGCC CCAAACTTGG AGCAGGCCAG TCTCCCGGCC
          TCACCCTGGG ACTCACTGTG GGAATCTGGG TGGCAGCTGC CCTGTTGGGA
          TTGCCAATCA CCCTGGCCAG TGATACTTCC CGTGGCCTCT GCACGCTGGC
          ATCCAGCAGG GGCCTGGGAG CTTTGCAGTC CACACATGCT GTGGCCTGCT
          TTGTTGTCTT TATCTTGTGG CCATTGGGCT TGATGGGAGC CAAGGGCCTG
          AGGAAAGCCC TGGGTTGGGG GCCAGGCCCC TGGGTTGACA TTCTGTGGGT
          CTGGTTCATT TTTTGGTGGC CTCATGGGAT ATTCCTAGGA TTGGACACCC
          TAGTGAGGTT CAGGATCATC TTGTTGCCAA CATGCCTGGT CCAGAAGGTT
          TTGGACCTGC TGCTGCACCT CGCAGAAGCC CTGGCAATAT TGCACTGCGT
          GGCTACGCCC CTGCTCTTGG CCTTGTTCTG CCACCAGGCC ACCCGCTCTT
          CCCTGCCCTC CCTGCCCCTC GCGGAGGAGA GGAAGTCATT CTGGTGAAGG
          TACCTGGGTA TAATTCGTTA AAGATCCCCA TGTTCCCCAT GACCCTCTGG
          ACAAATAGAC ACTCCTCAGT CTCATATGCA AGGCTCTCCT TGACCCAACC
          CTGTTGATCC TCCAGTTTGA ATATTACACC TTTACATTGA ATAGTAAGTT
          TCAGGAACTT TGCTACTTCC TCTTCCCTCA ATTTTCTTCA TGTTTCCAGC
          TCTTTCCTCT CTCTGGAGTT CCACCCCTCC CTCTTGTCTG TCCTGTAGCT
          CCTACTTGAT ATTTCAATTC TGTGCTGTGA GCTGCATGTG ACTGGTACCA
          TATGAAGAAA GCACAAAGAA GGGCATAACC CAGCCTCACT GAATGTTTTT
          TGATTGAGCA AAGGTAATAA TTTTCAATTT AAAGAAGCAT GTGTGACTAA
          GCAATATGTG AGACAGGTAC TCATTCTTTT TCTGATATTT GTTAGTAATA
          TACAATTATA TTATTCTTTA CCTTCAGTCT TAATGTTTAT TTCGCATTTT
          CTGTAAGGTC CTCATTGAAT CATGAATTCT GATCCTCACC TGTTACTCTG
          TGTTAACCCC AGCCCCACAA ATAACACAAA CTTTAATTTC ACTGCTTTCC
          TTTTTAAATG ACAAGCTACC AACAACGGTC ATTATTCATA TTTATTACCA
          CATGTAGGCC ACGGATTTCT GTCCTGTGGG GCAAATGTAG TGAACTTCTT
          CATGAAATAG AGCAGCAGGA CTCAGTGTGA AATAAATGGG GTCTGAATCA
          TCTCGATTTG GGAAGTGGAC CTGGCCTGTA CTCTCATGTA AAGACTGATC
          TGCTTCTTGG GCCCCATGCT TCCAGGGGTG GCCAGGGTCG GTTCAGACTT
          TCATGGGCCT GGTGACGTTC TGTTAGCCAT TGATGTTCTC TTACCTCAGT
          GTACAAGGCC TCGTCAGAGA TGACACTTTA CCAGAAAAAG CATGATATTA
          AACTCCTCAG ACCTCTCATT CTACCTCTGA CTCAGGTAAG CCAAAACCTT
          TCCCTCTACT TCACCCAATT GCCTTCTCTG TGTTTCCCAT GCCCCAGGCC
          CCTAAAAAGG CAGGCGGTGG TGACACAGTG GCTTTCAGTA ATGGAGTAAC
          AGAAATGTCC TGCTAACGTA TGCCCCCGCT GTGTATCCTG TGAAACAGGC
          TCCGATCTTC ATCTCCTTCT TCATTGCCTT GAGAGAGATG GCCAACCTTC
          CTGTGCCCAG CCTGCAGACA GGCGGCCTTT GGTGGTTCCA GGATCTCACC
          GTGTGTGATC CCACCTACAT CCTGCCGATG GTGGTCACTG CTACAATGTG
          GGGTGTGCTG GAGGTAAGCC CTGGCTGGCC AGGCGCCAGG CCCATAGTGA
          CCAGGTGTAG GGAAGAAAGC AGTTGTGGAC CATGGTGATC CTTCACTCCC
          TGGTGGGTGA GAGGCAGTTT CACTAAATGG CACATGTCAC TTTCACTGGG
          CCAGGGTTGA TGGGACTGGG GTCACTCATT GTCTGCCTGC CTCGGGAGCT
          GTTTAGACAT ACTTTGTGAA TCCCTTCGAT GCAAGTCTGC GGTTAGAAGC
          AGTGCTTGTA AGTGGCTCAG GGCTGGGGAA GAAACGCTGC TGGCGCTCTC
          TGGCCCACCC CCGCGGTGTA CAGAGGAGTG GTTCTGTGCA GCTACACAGT
          CATTCCATCT CTTCATCCCG CGTCAGCACC CAGTCTCTCT GCCACTTGAC
          TGCATTGGAA ATTGAGTGAG GCAGCTAAAA TCTACCCATA AAATTCTCAT
          CATCTCCTCT TGTCTCTCAC ATGGTTGCTT ATGAGTAATT TTGTAGTGAA
          AACCTCAGCG TTTATGCTTT ATTATTTCAG GCTACTTTTC TTAAATGTAT
          ATTTCAAACA GATTATAAGC GATATTTAAA CTTACCAGAC TTCATTAAAT
          TTTTCAAACA TGAAAATCAA ACCATATTAG TATCAGAGGA TGTATGCCAT
          TTCGTAATAC TGAGACTTAC CAGTGGGATT TTTCTTCTTG TACATAAATT
          GGTATTGATG ATTATCAGCG ATTTTGATAC TTAGCCTAAT TAAGCATTGC
          ATTTGTCCTC ACTAAATTGC CAAGAACAAA TTTATCATTA ATTTTGATGA
          TATTTCAGTT TGACATCTGT TTAT
Lepus_029 TTCACAAACT CCAGAAGTGT GTTCACCAGG GCCGGTGGCT AGAGTTCAAG
          GTTTACAGTG AAAACCCAAA CTCAGACTGA TTCTGGCACA GGCTCCCCTG
          TCATCTAAGC AACTTAATGG GGTGCTTTCT TCCTGTTCCT CTAGCCTCTA
          TGCCAGGACT CCTTGGAAAT AAGCTATTAA GGCAAGTGGG TTAAGGTGCT
          AAGGGCAATG CAGACTATAG AACTACTCCC TATGAAAAGC CAACTCTTCC
          CTCAGCGTGA CATGTCAGCA AGTTCCAGTT GGAATGTTTC ATGGCAAGCC
          TTTTGCCACA CGTTACTTTC CAGCTTTGTG AACTCAGGGC ATTTTCTTGG
          GAGGGTGCTC CTTGTTTAGA AGTGGCAGAG CACTTGTAGA AGCCTCAGGT
          GACAGCATGG GTGAAATGCA CTGGGTTCAA GTCTTCACAT TAATCCAGGG
          GCAGCAGTTG GAGCACCTGT TGTCTTTGCC ATGTGAATGA ACTTGGGCAG
          CAAAGCCTTC ATGACCCAGT GTCCCATCAA CATCGCACTA AGGATCACCT
          CCTAGTTACC AGACATCCTG CTTTGTAGAA GAGTGTAAGT TGTGTGGCAG
          TGGGGTTCTG AACACACTAG TAGGTTTGTC TGCTGCCGTG ACATGGGGCA
          CAAGGTTCAG TGGAGAGGCC TTCTGAACAC TTTAATACTG CTCAAGTATT
          TGAGTGTCTT CATTGGCTGT GAAACTTCCA GGCCAGACTC AGAAGAGACA
          CGGTCCAGTG ACCCACCTTG GCTGCTGCAG CAACTCATGG CTTTCACACC
          TGTTCACACA TAACTCTCTT TGGAAGATGT GCAGGAGGGT TTGGTCTTAC
          TTCTTACATT TTTTAAGAAG CATTTAAAGG TAGATGCCTT TTCTTGATTC
          ATGTGCTTTC TTAGAACAAA AGTAATCACA CTGCAGCTGG GTAAAAAAAA
          TTGCCCCTCC CTGAAGGTGT TCTCTTGCCC CCACCTGGCC TGCACTTCAA
          ATTGAACTGA TAATCCAGTA GGAACCTGAG ATCTAGCCCA CTGCTTGCTG
          ATGAGTAGGA ACTATGCCAA GCTCCATCAA ATATTCCTTC CTTGGTGTTA
          AACAGGTGCT CTCCAAGTGG TGAGCATTCT CCTCTCCTGC CCCCTTTCTC
          ATGCTCAGTG GTGGGACGTG AGCACACGAC TCCAGCCGTG CAGAGGGAGG
          GTACCTGGGG GTCCTTGGCC CTCTTCCCAT GGTCCAGCGT CTCCATGCAG
          TGACTCTCCC GTAGCTGGTG CCATAGCAAA CGATGAGGGG CTGGTCTGGC
          TGGCCTTGGC CTGTGGAGAT CAGACTCTAG GGTGTGGGTA GTATCAGAGG
          CCTCCCTGCC TTGAGTAAGT CATTTTCCTG CATGCTCCCT GGCGCCTAGT
          GATTGTGCCA AGGCTCTGGC TTGTACCTTC CACAATCCAT GGGATTCCAG
          GGTGGGCAGG CAGCACCCTC AGCTCATCTA CACTTTCCCT CCCCCAGAGA
          ACCTGCCCAG CAAGGAAGAG AGTGATTTAT TTCAACTCTG TCTTGTTCCC
          ATGATCAAGG ATAGAAGAGA GGAGGGTGTC ACTTTGCCTT TATAGGATTC
          AGTGTGGTTG TGGTAACCTG GTATTGGGGG ATGGGGCCAA GGAATCCTTG
          CCTCTCATAT TTGTGACCAA AGAATTTGAA TGAGTTGATT TCTATGTATT
          TCCATTATCT CCATGTTTTC TAAAGTCTTA TCACATTTTT CTCTTTTCTA
          TTCTTCCCAT AGGATATCAA TGGCAAGCTA TTTCTTCCCA AATATGCCCT
          CTCCCAGGAT GTTTGTACAT ATGGAGACTT CATCTACAGG ACTGTAGAAA
          TACCAGGGTG CCCACACCAT GTCACTCCGT GAGTCGGGGA CGACGGTGCT
          GGGGCGCGCC CTAAGACCAC CTGTGCGCCT CCGTGTGCCC CTTGCTCGCA
          GAATGGTGCA GCTCCCAGCT GGCACATTGA GGAACGGAGG CCAGATTGGC
          AAAGTAACTT TTTAGGGCCT CAGTGGAAGT CCCAGCGGGG GTCTCTGTCT
          CTTTAAACCA CACAACCCCA GCTGCTTAGG AACTTCCCAT CTGGAGAGCT
          GAGTGAGGAG CTCTGACGGC TTGCCTGCTC CTCGCCAGAT GACCTCCCTT
          GCCACTTCAC ATCCGCCTTT GGAGCGGGCG TAGATAGAAA GTTTTCAGTA
          TTCATGTGCC TGAATGTCTG TAATAATATT GTGCTTTAAA GATGCCTTCC
          TGTATTTGTT CTTGATAGAA ACATATTTGT GTGTTTCTCC ATGCAATGGG
          GAAATTGTTT TTATGCAATT ACTTGTTCTT TGATGAAAAA GTAATAAACC
          TTTGGGGAGA TAAACTAATT AACAGTCATT ATTTAGACAC AAGGTATTCA
          TTGTGACTTT ATTGTTTTCA AAGAGTTTTT GAAAGCATAC TCTGCTGAGA
          ATTTACAGAG CACTTTCTTC AGAAGCTTAT GACTTACAGG TAACCTGGAG
          AATTTGATTT GATATAAAAT AGAATGTTCT TTCTGGAAAA GATCAGCTGG
          AGTGAATTTT AAGTATTTAA GACCAAGGGT GGGATGAATC AGAAGCATCA
          ACCTGAAAAT ATCTTTAAGC TCAAAAGAAG CATCTATAGA AACACTAACC
          TTTCTTCTGA ATTAGCAGAA AATATTTACC TTATATTTTC TTAGATTGTT
          CATTTTCTTC ATGAAAAGTG CTGCGGTGCT GATGACAAGG AGGCCTGCTT
          TGCTGTGGAG GTACTGGAGT TGCCTTCATT TTAATATGTT TGAGTTTTAT
          TTTTGTGTGT TTGGGCAGGT AAGGGGTTAG GGATTTATAT ATTGAAGGCT
          TGTGGGACAG GCATCTTATT CTACACACAA TTAGTTGCTT ATAGAATGCT
          TACACAGTTC TTGGTTTTTA TCTTTAACTG CCTTGTGGCA TATTGTTTAT
          AATGCCTATT TAATTTCCAG ATTTATGATG TTTATGAACA TAGGAGTATT
          TAAAAGGCAT GAAGTCTTTT GCTCATGAGA ATAAAACATT AATTTATTTA
          AACATTTTCT TGAAAAGTGT TGATCTATGA TTTAATTTTA TAATTTTATA
          GGTTAGTGGA GAAATTTACA TTTAAATGTC TGATTCATTT AATATTCCCT
          TCAATGGCAT AGTAGTAATT TCTTTATTCT TTTGGTGGCA ATGGATGCCA
          GTGAATTTCC TTCCAGGGGT TCTGGTGGTA AATTGGAATT AAAGGATCTG
          ATGTATGTGA AACTTTGTAA TCAACATGGC TATATAACCA CTAACTTTTT
          ATTCCAATAA TAATGGCATA AATCTCCTGA AATGCTCACC TTTACACCTC
          GTTTTATCAC TTTGAATTGT ATGGAATAAA CCTAACCCCT CTTCATGCTT
          CTGCTTTCTT TTACCAGTTC TCTTCAGTTC CTTTTAATTG CTTTCATATG
          ACGTAGTTTC TTTCTTTGCA ACCAGCTTGT CACTTTTTCA GTAGCTTATA
          ACTTTTAGCA TCTGTTGCTT TAAATGCATT GTGTCCAGAA TTGAATGTAC
          TCCTTTAGTT CTGATCTAGC TATCAAATAA GATAGCAAGG TCATCACCTC
          TTGTTAGGAC ACTGCATTTC TGTTACTGCA AGCACTAAGT ACTAGCTTTG
          ATCAGTTACT GATTTAAGAG TAAGGAATTG TTTCAGAGAC ACGATGAGAA
          ATGGACTAAA AAACATAGCT GTCAGTTCCT TTGCTAACAC TTGCAAGTCT
          GTATTTCCAA GTTAAACATC ATCTGTTAAT TTATTTTCAT TTTGTTCACT
          AGGGAATTTG GCATTTCTCT TTATAAAACA TTCTGGCTAT CAGAGAGGTA
          TAAGCTAATC CAGGTGAGTC CTTTGACTAC AACACGGACC TGGAGGCAGC
          TGCCCCCTGC CACTCCTGTA ACCTGCTCGA CGACTCCTCC CTGCCCTTCT
          TCATCCTCGC CAGCGTCCTG GGCATCCTGG CGAGTGGAGC TGTCCTCTTC
          GCCCTTCTCC GACCTCTGTT CCACTGGCAA CTCTGCCCTG GCAGGCCTAT
          CCTGGCACAG CTGGCTGTGG GCAGTGCCCT CTTCAGCATT GTGGTGCCCA
          TCCTGGCACC AGGGCTAAGC AGTGCCCACA GCATCATCCT GTGCGGCTTG
          GGCTACTGGG TCTGGTATGG CTCAGCCTTT GCCCAGGCTC TGCTGATTGG
          GTGCCGTGCC TGTCTGGGCC CCAAACTTGG AGCAGGCCAG TCTCCCGGCC
          TCACCCTGGG ACTCACTGTG GGAATCTGGG TGGCAGCTGC CCTGTTGGGA
          TTGCCAATCA CCCTGGCCAG TGATACTTCC CGTGGCCTCT GCACGCTGGC
          ATCCAGCAGG GGCCTGGGAG CTTTGCAGTC CACACATGCT GTGGCCTGCT
          TTGTTGTCTT TATCTTGTGG CCATTGGGCT TGATGGGAGC CAAGGGCCTG
          AGGAAAGCCC TGGGTTGGGG GCCAGGCCCC TGGGTTGACA TTCTGTGGGT
          CTGGTTCATT TTTTGGTGGC CTCATGGGAT ATTCCTAGGA TTGGACACCC
          TAGTGAGGTT CAGGATCATC TTGTTGCCAA CATGCCTGGT CCAGAAGGTT
          TTGGACCTGC TGCTGCACCT CGCAGAAGCC CTGGCAATAT TGCACTGCGT
          GGCTACGCCC CTGCTCTTGG CCTTGTTCTG CCACCAGGCC ACCCGCTCTT
          CCCTGCCCTC CCTGCCCCTC GCGGAGGAGA GGAAGTCATT CTGGTGAAGG
          TACCTGGGTA TAATTCGTTA AAGATCCCCA TGTTCCCCAT GACCCTCTGG
          ACAAATAGAC ACTCCTCAGT CTCATATGCA AGGCTCTCCT TGACCCAACC
          CTGTTGATCC TCCAGTTTGA ATATTACACC TTTACATTGA ATAGTAAGTT
          TCAGGAACTT TGCTACTTCC TCTTCCCTCA ATTTTCTTCA TGTTTCCAGC
          TCTTTCCTCT CTCTGGAGTT CCACCCCTCC CTCTTGTCTG TCCTGTAGCT
          CCTACTTGAT ATTTCAATTC TGTGCTGTGA GCTGCATGTG ACTGGTACCA
          TATGAAGAAA GCACAAAGAA GGGCATAACC CAGCCTCACT GAATGTTTTT
          TGATTGAGCA AAGGTAATAA TTTTCAATTT AAAGAAGCAT GTGTGACTAA
          GCAATACGTG AGACAGGTAC TCATTCTTTT TCTGATATTT GTTAGTAATA
          TACAATTATA TTATTCTTTA CCTTCAGTCT TAATGTTTAT TTCGCATTTT
          CCGTAAGGTC CTCATTGAAT CATGAATTCT GATCCTCACC TGTTACTCTG
          TGTTAACCCC AGCCCCACAA ATAACACAAA CTTTAATTTC ACTGCTTTCC
          TTTTTAAATG ACAAGCTACC AACAACGATC ATTATTCATA TTTATTACCA
          CATGTAGGCC ACGGATTTCT GTCCTGTGGG GCAAATGTAG TGAACTTCTT
          CATGAAATAG AGCAGCAGGA CTCAGTGTGA AATAAATGGG GTCTGAATCA
          TCTCGATTTG GGAAGTGGAC CTGGCCTGTA CTCTCATGTA AAGACTGATC
          TGCTTCTTGG GCCCCATGCT TCCAGGGGTG GCCAGGGTCG GTTCAGACTT
          TCATGGGCCT GGTGACGTTC TGTTAGCCAT TGATGTTCTC TTACCTCAGT
          GTACAAGGCC TCGTCAGAGA TGACACTTTA CCAGAAAAAG CATGATATTA
          AACTCCTCAG ACCTCTCATT CTACCTCTGA CTCAGGTAAG CCAAAACCTT
          TCCCTCTACT TCACCCAATT GCCTTCTCTG TGTTTCCCAT GCCCCAGGCC
          CCTAAAAAGG CAGGCGGTGG TGACACAGTG GCTTTCAGTA ATGGAGTAAC
          AGAAATGTCC TGCTAACGTA TGCCCCCGCT GTGTATCCTG TGAAACAGGC
          TCCGATCTTC ATCTCCTTCT TCATTGCCTT GAGAGAGATG GCCAACCTTC
          CTGTGCCCAG CCTGCAGACA GGCGGCCTTT GGTGGTTCCA GGATCTCACC
          GTGTGTGATC CCACCTACAT CCTGCCGATG GTGGTCACTG CTACGATGTG
          GGGTGTGCTG GAGGTAAGCC CTGGCTGGCC AGGCGCCAGG CCCATAGTGA
          CCAGGTGTAG GGAAGAAAGC AGTTGTGGAC CATGGTGATC CTTCACTCCC
          TGGTGGGTGA GAGGCAGTTT CACTAAATGG CACATGTCAC TTTCACTGGG
          CCAGGGTTGA TGGGACTGGG GTCACTCATT GTCTGCCTGC CTCGGGAGCT
          GTTTAGACAT ACTTTGTGAA TCCCTTCGAT GCAAGTCTGC GGTTAGAAGC
          AGTGCTTGTA AGTGGCTCAG GGCTGGGGAA GAAACGCTGC TGGCGCTCTC
          TGGCCCACCC CCGCGGTGTA CAGAGGAGTG GTTCTGTGCA GCTACACAGT
          CATTCCATCT CTTCATCCCG CGTCAGCACC CAGTCTCTCT GCCACTTGAC
          TGCATTGGAA ATTGAGTGAG GCAGCTAAAA TCTACCCATA AAATTCTCAT
          CATCTCCTCT TGTCTCTCAC ATGGTTGCTT ATGAGTAATT TTGTAGTGAA
          AACCTCAGCG TTTATGCTTT ATTATTTCAG GCTACTTTTC TTAAATGTAT
          ATTTCAAACA GATTATAAGC GATATTTAAA CTTACCAGAC TTCATTAAAT
          TTTTCAAACA TGAAAATCAA ACCATATTAG TATCAGAGGA TGTATGCCAT
          TTCGTAATAC TGAGACTTAC CAGTGGGATT TTTCTTCTTG TACATAAATT
          GGTATTGATG ATTATCAGCG ATTTTGATAC TTAGCCTAAT TAAGCATTGC
          ATTTGTCCTC ACTAAATTGC CAAGAACAAA TTTATCATTA ATTTTGATGA
          TATTTCAGTT TGACATCTGT TTAT
Lepus_030 ---------- ---------- ---------- ---------- ----------
          ---------- ---------- ---------- ---------- ----------
          ---------- ---------- ---------- ---------- ----------
          ---------- ---------- ---------- ---------- ----------
          ---------- ---------- ---------- ---------- ----------
          ---------- ---------- ---------- ---------- ----------
          ---------- ---------- ---------- ---------- ----------
          ---------- ---------- ---------- ---------- ----------
          ---------- ---------- ---------- ---------- ----------
          ---------- ---------- ---------- ---------- ----------
          ---------- ---------- ---------- -ATCGCACTA AGGATCACCT
          CCTAGTTACC AGACATCCTG CTTTGTAGAA GAGTGTAAGT TGTGTGGCAG
          TGGGGTTCTG AACACACTAG TAGGTTTGTC TGCTGCCGTG ACATGGGGCA
          CAAGGTTCAG TGGAGAGGCC TTCTGAACAC TTTAATACTG CTCAAGTATT
          TGAGTGTCTT CATTGGCTGT GAAACTTCCA GGCCAGACTC AGAAGAGACA
          CGGTCCAGTG ACCCACCTTG GCTGCTGCAG CAACTCATGG CTTTCACACC
          TGTTCACACA TAACTCTCTT TGGAAGATGT GCAGGAGGGT TTGGTCTTAC
          TTCTTACATT TTTTAAGAAG CATTTAAAGG TAGATGCCTT TTCTTGATTC
          ATGTGCTTTC TTAGAACAAA AGTAATCACA CTGCAGCTGG GTAAAAAAAA
          TTGCCCCTCC CTGAAGGTGT TCTCTTGCCC CCACCTGGCC TGCACTTCAA
          ATTGAACTGA TAATCCAGTA GGAACCTGAG ATCTAGCCCA CTGCTTGCTG
          ATGAGTAGGA ACTATGCCAA GCTCCATCAA ATATTCCTTC CTTGGTGTTA
          AACAGGTGCT CTCCAAGTGG TGAGCATTCT CCTCTCCTGC CCCCTTTCTC
          ATGCTCAGTG GTGGGACGTG AGCACACGAC TCCAGCCGTG CAGAGGGAGG
          GTACCTGGGG GTCCTTGGCC CTCTTCCCAT GGTCCAGCGT CTCCATGCAG
          TGACTCTCCC GTAGCTGGTG CCATAGCAAA CGATGAGGGG CTGGTCTGGC
          TGGCCTTGGC CTGTGGAGAT CAGACTCTAG GGTGTGGGTA GTATCAGAGG
          CCTCCCTGCC TTGAGTAAGT CATTTTCCTG CATGCTCCCT GGCGCCTAGT
          GATTGTGCCA AGGCTCTGGC TTGTACCTTC CACAATCCAT GGGATTCCAG
          GGTGGGCAGG CAGCACCCTC AGCTCATCTA CACTTTCCCT CCCCCAGAGA
          ACCTGCCCAG CAAGGAAGAG AGTGATTTAT TTCAACTCTG TCTTGTTCCC
          ATGATCAAGG ATAGAAGAGA GGAGGGTGTC ACTTTGCCTT TATAGGATTC
          AGTGTGGTTG TGGTAACCTG GTATTGGGGG ATGGGGCCAA GGAATCCTTG
          CCTCTCATAT TTGTGACCAA AGAATTTGAA TGAGTTGATT TCTATGTATT
          TCCATTATCT CCATGTTTTC TAAAGTCTTA TCACATTTTT CTCTTTTCTA
          TTCTTCCCAT AGGATATCAA TGGCAAGCTA TTTCTTCCCA AATATGCCCT
          CTCCCAGGAT GTTTGTACAT ATGGAGACTT CATCTACAGG ACTGTAGAAA
          TACCAGGGTG CCCACACCAT GTCACTCCGT GAGTCGGGGA CGACGGTGCT
          GGGGCTCGCC CTAAGACCAC CTGTGCGCCT CCGTGTTCCC CTTGCTCGCA
          GAATGGTGCA GCTCCCAGCT GGCACATTGA GGAACGGAGG CCAGATTGGC
          AAAGTAACTT TTTAGGGCCT CAGTGGAAGT CCCAGCGGGG GTCTCTGTCT
          CTTTAAACCA CACAACCCCA GCTGCTTAGG CACTTCCCAT CTGGAGAGCT
          GAGTGAGGAG CTCTGACGGC TTGCCTGCTC CTCGCCAGAT GACCTCCCTT
          GCCACTTCAC ATCCGCCTTT GGAGCGGGCG TAGATAGAAA GTTTTCAGTA
          TTCATGTGCC TGAATGTCTG TAATAATATT GTGCTTTAAA GATGCCTTCC
          TGTATTTGTT CTTGATAGAA ACATATTTGT GTGTTTCTCC ATGCAATGGG
          GAAATTGTTT TTATGCAATT ACTTGTTCTT TGATGAAAAA GTAATAAACC
          TTTGGGGAGA TAAACTAATT AACAGTCATT ATTTAGACAC AAGGTATTCA
          TTGTGACTTT ATTGTTTTCA AAGAGTTTTT GAAAGCATAC TCTGCTGAGA
          ATTTACAGAG CACTTTCTTC AGAAGCTTAT GACTTACAGG TAACCTGGAG
          AATTTGATTT GATATAAAAT AGAATGTTCT TTCTGGAAAA GATCAGCTGG
          AGTGAATTTT AAGTATTTAA GACCAAGGGT GGGATGAATC AGAAGCATCA
          ACCTGAAAAT ATCTTTAAGC TCAAAAGAAG CATCTATAGA AACACTAACC
          TTTCTTCTGA ATTAGCAGAA AATATTTACC TTATATTTTC TTAGATTGTT
          CATTTTCTTC ATGAAAAGTG CTGCGGTGCT GATGACAAGG AGGCCTGCTT
          TGCTGTGGAG GTACTGGAGT TGCCTTCATT TTAATATGTT TGAGTTTTAT
          TTTTGTGTGT TTGGGCAGGT AAGGGGTTAG GGATTTATAT ATTGAAGGCT
          TGTGGGACAG GCATCTTATT CTACACACAA TTAGTTGCTT ATAGAATGCT
          TACACAGTTC TTGGTTTTTA TCTTTAACTG CCTTGTGGCA TATTGTTTAT
          AATGCCTATT TAATTTCCAG ATTTATGATG TTTATGAACA TAGGAGTATT
          TAAAAGGCAT GAAGTCTTTT GCTCATGAGA ATAAAACATT AATTTATTTA
          AACATTTTCT TGAAAAGTGT TGATCTATGA TTTAATTTTA TAATTTTATA
          GGTTAGTGGA GAAATTTACA TTTAAATGTC TGATTCATTT AATATTCCCT
          TCAATGGCAT AGTAGTAATT TCTTTATTCT TTTGGTGGCC ATGGATGCCA
          GTGAATTTCC TTCCAGGGGT TCTGGTGGTA AATTGGAATT AAAGGATCTG
          ATGTATGTGA AACTTTGTAA TCAACATGGC TATATAACCA CTAACTTTTT
          ATTCCAATAA TAATGGCATA AATCTCCTGA AATGCTCACC TTTACACCTC
          GTTTTATCAC TTTGAATTGT ATGGAATAAA CCTAACCCCT CTTCATGCTT
          CTGCTTTCTT TTACCAGTTC TCTTCAGTTC CTTTTAATTG CTTTCATATG
          ACGTAGTTTC TTTCTTTGCA ACCAGCTTGT CACTTTTTCA GTAGCTTATA
          ACTTTTAGCA TCTGTTGCTT TAAATGCATT GTGTCCAGAA TTGAATGTAC
          TCCTTTAGTT CTGATCTAGC TATCAAATAA GATAGCAAGG TCATCACCTC
          TTGTTAGGAC ACTGCATTTC TGTTACTGCA AGCACTAAGT ACTAGCTTTG
          ATCAGTTACT GATTTAAGAG TAAGGAATTG TTTCAGAGAC ACGATGAGAA
          ATGGACTAAA AAACATAGCT GTCAGTTCCT TTGCTAACAC TTGCAAGTCT
          GTATTTCCAA GTTAAACATC ATCTGTTAAT TTATTTTCAT TTTGTTCACT
          AGGGAATTTG GCATTTCTCT TTATAAAACA TTCTGGCTAT CAGAGAGGTA
          TAAGCTAATC CAGGTGAGTC CTTTGACTAC AACACGGACC TGGAGGCAGC
          TGCCCCCTGC CACTCCTGTA ACCTGCTCGA CGACTCCTCC CTGCCCTTCT
          TCATCCTCGC CAGCGTCCTG GGCATCCTGG CGAGTGGAGC TGTCCTCTTC
          GCCCTTCTCC GACCTCTGTT CCACTGGCAA CTCTGCCCTG GCAGGCCTAT
          CCTGGCACAG CTGGCTGTGG GCAGTGCCCT CTTCAGCATT GTGGTGCCCA
          TCCTGGCACC AGGGCTAAGC AGTGCCCACA GCATCATCCT GTGCGGCTTG
          GGCTACTGGG TCTGGTATGG CTCAGCCTTT GCCCAGGCTC TGCTGATTGG
          GTGCCGTGCC TGTCTGGGCC CCAAACTTGG AGCAGGCCAG TCTCCCGGCC
          TCACCCTGGG ACTCACTGTG GGAATCTGGG TGGCAGCTGC CCTGTTGGGA
          TTGCCAATCA CCCTGGCCAG TGATACTTCC CGTGGCCTCT GCACGCTGGC
          ATCCAGCAGG GGCCTGGGAG CTTTGCAGTC CACACATGCT GTGGCCTGCT
          TTGTTGTCTT TATCTTGTGG CCATTGGGCT TGATGGGAGC CAAGGGCCTG
          AGGAAAGCCC TGGGTTGGGG GCCAGGCCCC TGGGTTGACA TTCTGTGGGT
          CTGGTTCATT TTTTGGTGGC CTCATGGGAT ATTCCTAGGA TTGGACACCC
          TAGTGAGGTT CAGGATCATC TTGTTGCCAA CATGCCTGGT CCAGAAGGTT
          TTGGACCTGC TGCTGCACCT CGCAGAAGCC CTGGCAATAT TGCACTGCGT
          GGCTACGCCC CTGCTCTTGG CCTTGTTCTG CCACCAGGCC ACCCGCTCTT
          CCCTGCCCTC CCTGCCCCTC GCGGAGGAGA GGAAGTCATT CTGGTGAAGG
          TACCTGGGTA TAATTCGTTA AAGATCCCCA TGTTCCCCAT GACCCTCTGG
          ACAAATAGAC ACTCCTCAGT CTCATATGCA AGGCTCTCCT TGACCCAACC
          CTGTTGATCC TCCAGTTTGA ATATTACACC TTTACATTGA ATAGTAAGTT
          TCAGGAACTT TGCTACTTCC TCTTCCCTCA ATTTTCTTCA TGTTTCCAGC
          TCTTTCCTCT CTCTGGAGTT CCACCCCTCC CTCTTGTCTG TCCTGTAGCT
          CCTACTTGAT ATTTCAATTC TGTGCTGTGA GCTGCATGTG ACTGGTACCA
          TATGAAGAAA GCACAAAGAA GGGCATAACC CAGCCTCACT GAATGTTTTT
          TGATTGAGCA AAGGTAATAA TTTTCAATTT AAAGAAGCAT GTGTGACTAA
          GCAATATGTG AGACAGGTAC TCATTCTTTT TCTGATATTT GTTAGTAATA
          TACAATTATA TTATTCTTTA CCTTCAGTCT TAATGTTTAT TTCGCATTTT
          CTGTAAGGTC CTCATTGAAT CATGAATTCT GATCCTCACC TGTTACTCTG
          TGTTAACCCC AGCCCCACAA ATAACACAAA CTTTAATTTC ACTGCTTTCC
          TTTTTAAATG ACAAGCTACC AACAACGGTC ATTATTCATA TTTATTACCA
          CATGTAGGCC ACGGATTTCT GTCCTGTGGG GCAAATGTAG TGAACTTCTT
          CATGAAATAG AGCAGCAGGA CTCAGTGTGA AATAAATGGG GTCTGAATCA
          TCTCGATTTG GGAAGTGGAC CTGGCCTGTA CTCTCATGTA AAGACTGATC
          TGCTTCTTGG GCCCCATGCT TCCAGGGGTG GCCAGGGTCG GTTCAGACTT
          TCATGGGCCT GGTGACGTTC TGTTAGCCAT TGATGTTCTC TTACCTCAGT
          GTACAAGGCC TCGTCAGAGA TGACACTTTA CCAGAAAAAG CATGATATTA
          AACTCCTCAG ACCTCTCATT CTACCTCTGA CTCAGGTAAG CCAAAACCTT
          TCCCTCTACT TCACCCAATT GCCTTCTCTG TGTTTCCCAT GCCCCAGGCC
          CCTAAAAAGG CAGGCGGTGG TGACACAGTG GCTTTCAGTA ATGGAGTAAC
          AGAAATGTCC TGCTAACGTA TGCCCCCGCT GTGTATCCTG TGAAACAGGC
          TCCGATCTTC ATCTCCTTCT TCATTGCCTT GAGAGAGATG GCCAACCTTC
          CTGTGCCCAG CCTGCAGACA GGCGGCCTTT GGTGGTTCCA GGATCTCACC
          GTGTGTGATC CCACCTACAT CCTGCCGATG GTGGTCACTG CTACAATGTG
          GGGTGTGCTG GAGGTAAGCC CTGGCTGGCC AGGCGCCAGG CCCATAGTGA
          CCAGGTGTAG GGAAGAAAGC AGTTGTGGAC CATGGTGATC CTTCACTCCC
          TGGTGGGTGA GAGGCAGTTT CACTAAATGG CACATGTCAC TTTCACTGGG
          CCAGGGTTGA TGGGACTGGG GTCACTCATT GTCTGCCTGC CTCGGGAGCT
          GTTTAGACAT ACTTTGTGAA TCCCTTCGAT GCAAGTCTGC GGTTAGAAGC
          AGTGCTTGTA AGTGGCTCAG GGCTGGGGAA GAAACGCTGC TGGCGCTCTC
          TGGCCCACCC CCGCGGTGTA CAGAGGAGTG GTTCTGTGCA GCTACACAGT
          CATTCCATCT CTTCATCCCG CGTCAGCACC CAGTCTCTCT GCCACTTGAC
          TGCATTGGAA ATTGAGTGAG GCAGCTAAAA TCTACCCATA AAATTCTCAT
          CATCTCCTCT TGTCTCTCAC ATGGTTGCTT ATGAGTAATT TTGTAGTGAA
          AACCTCAGCG TTTATGCTTT ATTATTTCAG GCTACTTTTC TTAAATGTAT
          ATTTCAAACA GATTATAAGC GATATTTAAA CTTACCAGAC TTCATTAAAT
          TTTTCAAACA TGAAAATCAA ACCATATTAG TATCAGAGGA TGTATGCCAT
          TTCGTAATAC TGAGACTTAC CAGTGGGATT TTTCTTCTTG TACATAAATT
          GGTATTGATG ATTATCAGCG ATTTTGATAC TTAGCCTAAT TAAGCATTGC
          ATTTGTCCTC ACTAAATTGC CAAGAACAAA TTTATCATTA ATTTTGATGA
          TATTTCAGTT TGACATCTGT TTAT
Lepus_031 TTCACAAACT CCAGAAGTGT GTTCACCAGG GCCGGTGGCT AGAGTTCAAG
          GTTTACAGTG AAAACCCAAA CTCAGACTGA TTCTGGCACA GGCTCCCCTG
          TCATCTAAGC AACTTAATGG GGTGCTTTCT TCCTGTTCCT CTAGCCTCTA
          TGCCAGGACT CCTTGGAAAT AAGCTATTAA GGCAAGTGGG TTAAGGTGCT
          AAGGGCAATG CAGACTATAG AACTACTCCC TATGAAAAGC CAACTCTTCC
          CTCAGCGTGA CATGTCAGCA AGTTCCAGTT GGAATGTTTC ATGGCAAGCC
          TTTTGCCACA CGTTACTTTC CAGCTTTGTG AACTCAGGGC ATTTTCTTGG
          GAGGGTGCTC CTTGTTTAGA AGTGGCAGAG CACTTGTAGA AGCCTCAGGT
          GACAGCATGG GTGAAATGCA CTGGGTTCAA GTCTTCACAT TAATCCAGGG
          GCAGCAGTTG GAGCACCTGT TGTCTTTGCC ATGTGAATGA ACTTGGGCAG
          CAAAGCCTTC ATGACCCAGT GTCCCATCAA CATCGCACTA AGGATCACCT
          CCTAGTTACC AGACATCCTG CTTTGTAGAA GAGTGTAAGT TGTGTGGCAG
          TGGGGTTCTG AACACACTAG TAGGTTTGTC TGCTGCCGTG ACATGGGGCA
          CAAGGTTCAG TGGAGAGGCC TTCTGAACAC TTTAATACTG CTCAAGTATT
          TGAGTGTCTT CATTGGCTGT GAAACTTCCA GGCCAGACTC AGAAGAGACA
          CGGTCCAGTG ACCCACCTTG GCTGCTGCAG CAACTCATGG CTTTCACACC
          TGTTCACACA TAACTGTCTT TGGAAGATGT GCAGGAGGGT TTGGTCTTAC
          TTCTTACATT TTTTAAGAAG CATTTAAAGG TAGATGCCTT TTCTTGATTC
          ATGTGCTTTC TTAGAACAAA AGTAATCACA CTGCAGCTGG GTAAAAAAAA
          TTGCCCCTCC CTGAAGGTGT TCTCTTGCCC CCACCTGGCC TGCACTTCAA
          ATTGAACTGA TAATCCAGTA GGAACCTGAG ATCTAGTCCA CTGCCTGCTG
          ATGAGTAGGA ACTATGCCAA GCTCCATCAA ATATTCCTTC CTTGGTGTTA
          AACAGGTGCT CTCCAAGTGG TGAGCATTCT CCTCTCCTGC CCCCTTTCTC
          ATGCTCAGTG GTGGGACGTG AGCACACGAC TCCAGCCGTG CAGAGGGAGG
          GTACCTGGGG GTCCTTGGCC CTCTTCCCAT GGTCCAGCGT CTCCATGCAG
          TGACTCTCCC GTAGCTGGTG CCATAGCAAA CGATGAGGGG CTGGTCTGGC
          TGGCCTTGGC CTGTGGAGAT CAGACTCTAG GGTGTGGGTA GTATCAGAGG
          CCTCCCTGCC TTGAGTAAGT CATTTTCCTG CATGCTCCCT GGCGCCTAGT
          GATTGTGCCA AGGCTCTGGC TTGTACCTTC CACAATCCAT GGGATTCCAG
          GGTGGGCAGG CAGCACCCTC AGCTCATCTA CACTTTCCCT CCCCCAGAGA
          ACCTGCCCAG CAAGGAAGAG AGTGATTTAT TTCAACTCTG TCTTGTTCCC
          ATGATCAAGG ATAGAAGAGA GGAGGGTGTC ACTTTGCCTT TATAGGATTC
          AGTGTGGTTG TGGTAACCTG GTATTGGGGG ATGGGGCCAA GGAATCCTTG
          CCTCTCATAT TTGTGACCAA AGAATTTGAA TGAGTTGATT TCTATGTATT
          TCCATTATCT CCATGTTTTC TAAAGTCTTA TCACATTTTT CTCTTTTCTA
          TTCTTCCCAT AGGATATCAA TGGCAAGCTA TTTCTTCCCA AATATGCCCT
          CTCCCAGGAT GTTTGTACAT ATGGAGACTT CATCTACAGG ACTGTAGAAA
          TACCAGGGTG CCCACACCAT GTCACTCCGT GAGTCGGGGA CGACGGTGCT
          GGGGCGCGCC CTAAGACCAC CTGTGCGCCT CCGTGTGCCC CTTGCTCGCA
          GAATGGTGCA GCTCCCAGCT GGCACATTGA GGAACGGAGG CCAGATTGGC
          AAAGTAACTT TTTAGGGCCT CAGTGGAAGT CCCAGCGGGG GTCTCTGTCT
          CTTTAAACCA CACAACCCCA GCTGCTTAGG AACTTCCCAT CTGGAGAGCT
          GAGTGAGGAG CTCTGACGGC TTGCCTGCTC CTCGCCAGAT GACCTCCCTT
          GCCACTTCAC ATCCGCCTTT GGAGCGGGCG TAGATAGAAA GTTTTCAGTA
          TTCATGTGCC TGAATGTCTG TAATAATATT GTGCTTTAAA GATGCCTTCC
          TGTATTTGTT CTTGATAGAA ACATATTTGT GTGTTTCTCC ATGCAATGGG
          GAAATTGTTT TTATGCAATT ACTTGTTCTT TGATGAAAAA GTAATAAACC
          TTTGGGGAGA TAAACTAATT AACAGTCATT ATTTAGACAC AAGGTATTCA
          TTGTGACTTT ATTGTTTTCA AAGAGTTTTT GAAAGCATAC TCTGCTGAGA
          ATTTACAGAG CACTTTCTTC AGAAGCTTAT GACTTACAGG TAACCTGGAG
          AATTTGATTT GATATAAAAT AGAATGTTCT TTCTGGAAAA GATCAGCTGG
          AGTGAATTTT AAGTATTTAA GACCAAGGGT GGGATGAATC AGAAGCATCA
          ACCTGAAAAT ATCTTTAAGC TCAAAAGAAG CATCTATAGA AACACTAACC
          TTTCTTCTGA ATTAGCAGAA AATATTTACC TTATATTTTC TTAGATTGTT
          CATTTTCTTC ATGAAAAGTG CTGCGGTGCT GATGACAAGG AGGCCTGCTT
          TGCTGTGGAG GTACTGGAGT TGCCTTCGTT TTAATATGTT TGAGTTTTAT
          TTTTGTGTGT TTGGGCAGGT AAGGGGTTAG GGATTTATAT ATTGAAGGCT
          TGTGGGACAG GCATCTTATT CTACACACAA TTAGTTGCTT ATAGAATGCT
          TACACAGTTC TTGGTTTTTA TCTTTAACTG CCTTGTGGCA TATTGTTTAT
          AATGCCTATT TAATTTCCAG ATTTATGATG TTTATGAACA TAGGAGTATT
          TAAAAGGCAT GAAGTCTTTT GCTCATGAGA ATAAAACATT AATTTATTTA
          AACATTTTCT TGAAAAGTGT TGATCTATGA TTTAATTTTA TAATTTTATA
          GGTTAGTGGA GAAATTTACA TTTAAATGTC TGATTCATTT AATATTCCCT
          TCAATGGCAT AGTAGTAATT TCTTTATTCT TTTGGTGGCA ATGGATGCCA
          GTGAATTTCC TTCCAGGGTT TCTGGTGGTA AATTGGAATT AAAGGATCTG
          ATGTATGTGA AACTTTGTAA TCAACATGGC TATATAACCA CTAACTTTTT
          ATTCCAATAA TAATGGCATA AATCTCCTGA AATGCTCACC TTTACACCTC
          GTTTTATCAC TTTGAATTGT ATGGAATAAA CCTAACCCCT CTTCATGCTT
          CTGCTTTCTT TTACCAGTTC TCTTCAGTTC CTTTTAATTG CTTTCATATG
          ACGTAGTTTC TTTCTTTGCA ACCAGCTTGT CACTTTTTCA GTAGCTTATA
          ACTTTTAGCA TCTGTTGCTT TAAATGCATT GTGTCCAGAA TTGAATGTAC
          TCCTTTAGTT CTGATCTAGC TATCAAATAA GATAGCAAGG TCATCACCTC
          TTGTTAGGAC ACTGCATTTC TGTTACTGCA AGCACTAAGT ACTAGCTTTG
          ATCAGTTACT GATTTAAGAG TAAGGAATTG TTTCAGAGAC ACGATGAGAA
          ATGGACTAAA AAACATAGCT GTCAGTTCCT TTGCTAACAC TTGCAAGTCT
          GTATTTCCAA GTTAAACATC ATCTGTTAAT TTATTTTCAT TTTGTTCACT
          AGGGAATTTG GCATTTCTCT TTATAAAACA TTCTGGCTAT CAGAGAGGTA
          TAAGCTAATC CAGGTGAGTC CTTTGACTAC AACACGGACC TGGAGGCAGC
          TGCCCCCTGC CACTCCTGTA ACCTGCTCGA CGACTCCTCC CTGCCCTTCT
          TCATCCTCGC CAGCGTCCTG GGCATCCTGG CGAGTGGAGC TGTCCTCTTC
          GCCCTTCTCC GACCTCTGTT CCACTGGCAA CTCTGCCCTG GCAGGCCTAT
          CCTGGCACAG CTGGCTGTGG GCAGTGCCCT CTTCAGCATT GTGGTGCCCA
          TCCTGGCACC AGGGCTAAGC AGTGCCCACA GCATCATCCT GTGCGGCTTG
          GGCTACTGGG TCTGGTATGG CTCAGCCTTT GCCCAGGCTC TGCTGATTGG
          GTGCCGTGCC TGTCTGGGCC CCAAACTTGG AGCAGGCCAG TCTCCCGGCC
          TCACCCTGGG ACTCACTGTG GGAATCTGGG TGGCAGCTGC CCTGTTGGGA
          TTGCCAATCA CCCTGGCCAG TGATACTTCC CGTGGCCTCT GCACGCTGGC
          ATCCAGCAGG GGCCTGGGAG CTTTGCAGTC CACACATGCT GTGGCCTGCT
          TTGTTGTCTT TATCTTGTGG CCATTGGGCT TGATGGGAGC CAAGGGCCTG
          AGGAAAGCCC TGGGTTGGGG GCCAGGCCCC TGGGTTGACA TTCTGTGGGT
          CTGGTTCATT TTTTGGTGGC CTCATGGGAT ATTCCTAGGA TTGGACACCC
          TAGTGAGGTT CAGGATCATC TTGTTGCCAA CATGCCTGGT CCAGAAGGTT
          TTGGACCTGC TGCTGCACCT CGCAGAAGCC CTGGCAATAT TGCACTGCGT
          GGCTACGCCC CTGCTCTTGG CCTTGTTCTG CCACCAGGCC ACCCGCTCTT
          CCCTGCCCTC CCTGCCCCTC GCGGAGGAGA GGAAGTCATT CTGGTGAAGG
          TACCTGGGTA TAATTCGTTA AAGATCCCCA TGTTCCCCAT GACCCTCTGG
          ACAAATAGAC ACTCCTCAGT CTCATATGCA AGGCTCTCCT TGACCCAACC
          CTGTTGATCC TCCAGTTTGA ATATTACACC TTTACATTGA ATAGTAAGTT
          TCAGGAACTT TGCTACTTCC TCTTCCCTCA ATTTTCTTCA TGTTTCCAGC
          TCTTTCCTCT CTCTGGAGTT CCACCCCTCC CTCTTGTCTG TCCTGTAGCT
          CCTACTTGAT ATTTCAATTC TGTGCTGTGA GCTGCATGTG ACTGGTACCA
          TATGAAGAAA GCACAAAGAA GGGCATAACC CAGCCTCACT GAATGTTTTT
          TGATTGAGCA AAGGTAATAA TTTTCAATTT AAAGAAGCAT GTGTGACTAA
          GCAATACGTG AGACAGGTAC TCATTCTTTT TCTGATATTT GTTAGTAATA
          TACAATTATA TTATTCTTTA CCTTCAGTCT TAATGTTTAT TTCGCATTTT
          CCGTAAGGTC CTCATTGAAT CATGAATTCT GATCCTCACC TGTTACTCTG
          TGTTAACCCC AGCCCCACAA ATAACACAAA CTTTAATTTC ACTGCTTTCC
          TTTTTAAATG ACAAGCTACC AACAACGATC ATTATTCATA TTTATTACCA
          CATGTAGGCC ACGGATTTCT GTCCTGTGGG GCAAATGTAG TGAACTTCTT
          CATGAAATAG AGCAGCAGGA CTCAGTGTGA AATAAATGGG GTCTGAATCA
          TCTCGATTTG GGAAGTGGAC CTGGCCTGTA CTCTCATGTA AAGACTGATC
          TGCTTCTTGG GCCCCATGCT TCCAGGGGTG GCCAGGGTCG GTTCAGACTT
          TCATGGGCCT GGTGACGTTC TGTTAGCCAT TGATGTTCTC TTACCTCAGT
          GTACAAGGCC TCGTCAGAGA TGACACTTTA CCAGAAAAAG CATGATATTA
          AACTCCTCAG ACCTCTCATT CTACCTCTGA CTCAGGTAAG CCAAAACCTT
          TCCCTCTACT TCACCCAATT GCCTTCTCTG TGTTTCCCAT GCCCCAGGCC
          CCTAAAAAGG CAGGCGGTGG TGACACAGTG GCTTTCAGTA ATGGAGTAAC
          AGAAATGTCC TGCTAACGTA TGCCCCCGCT GTGTATCCTG TGAAACAGGC
          TCCGATCTTC ATCTCCTTCT TCATTGCCTT GAGAGAGATG GCCAACCTTC
          CTGTGCCCAG CCTGCAGACA GGCGGCCTTT GGTGGTTCCA GGATCTCACC
          GTGTGTGATC CCACCTACAT CCTGCCGATG GTGGTCACTG CTACAATGTG
          GGGTGTGCTG GAGGTAAGCC CTGGCTGGCC AGGCGCCAGG CCCATAGTGA
          CCAGGTGTAG GGAAGAAAGC AGTTGTGGAC CATGGTGATC CTTCACTCCC
          TGGTGGGTGA GAGGCAGTTT CACTAAATGG CACATGTCAC TTTCACTGGG
          CCAGGGTTGA TGGGACTGGG GTCACTCATT GTCTGCCTGC CTCGGGAGCT
          GTTTAGACAT ACTTTGTGAA TCCCTTCGAT GCAAGTCTGC GGTTAGAAGC
          AGTGCTTGTA AGTGGCTCAG GGCTGGGGAA GAAACGCTGC TGGCGCTCTC
          TGGCCCACCC CCGCGGTGTA CAGAGGAGTG GTTCTGTGCA GCTACACAGT
          CATTCCATCT CTTCATCCCG CGTCAGCACC CAGTCTCTCT GCCACTTGAC
          TGCATTGGAA ATTGAGTGAG GCAGCTAAAA TCTACCCATA AAATTCTCAT
          CATCTCCTCT TGTCTCTCAC ATGGTTGCTT ATGAGTAATT TTGTAGTGAA
          AACCTCAGCG TTTATGCTTT ATTATTTCAG GCTACTTTTC TTAAATGTAT
          ATTTCAAACA GATTATAAGC GATATTTAAA CTTACCAGAC TTCATTAAAT
          TTTTCAAACA TGAAAATCAA ACCATATTAG TATCAGAGGA TGTATGCCAT
          TTCGTAATAC TGAGACTTAC CAGTGGGATT TTTCTTCTTG TACATAAATT
          GGTATTGATG ATTATCAGCG ATTTTGATAC TTAGCCTAAT TAAGCATTGC
          ATTTGTCCTC ACTAAATTGC CAAGAACAAA TTTATCATTA ATTTTGATGA
          TATTTCAGTT TGACATCTGT TTAT
Lepus_032 TTCACAAACT CCAGAAGTGT GTTCACCAGG GCCGGTGGCT AGAGTTCAAG
          GTTTACAGTG AAAACCCAAA CTCAGACTGA TTCTGGCACA GGCTCCCCTG
          TCATCTAAGC AACTTAATGG GGTGCTTTCT TCCTGTTCCT CTAGCCTCTA
          TGCCAGGACT CCTTGGAAAT AAGCTATTAA GGCAAGTGGG TTAAGGTGCT
          AAGGGCAATG CAGACTATAG AACTACTCCC TATGAAAAGC CAACTCTTCC
          CTCAGCGTGA CATGTCAGCA AGTTCCAGTT GGAATGTTTC ATGGCAAGCC
          TTTTGCCACA CGTTACTTTC CAGCTTTGTG AACTCAGGGC ATTTTCTTGG
          GAGGGTGCTC CTTGTTTAGA AGTGGCAGAG CACTTGTAGA AGCCTCAGGT
          GACAGCATGG GTGAAATGCA CTGGGTTCAA GTCTTCACAT TAATCCAGGG
          GCAGCAGTTG GAGCACCTGT TGTCTTTGCC ATGTGAATGA ACTTGGGCAG
          CAAAGCCTTC ATGACCCAGT GTCCCATCAA CATCGCACTA AGGATCACCT
          CCTAGTTACC AGACATCCTG CTTTGTAGAA GAGTGTAAGT TGTGTGGCAG
          TGGGGTTCTG AACACACTAG TAGGTTTGTC TGCTGCCGTG ACATGGGGCA
          CAAGGTTCAG TGGAGAGGCC TTCTGAACAC TTTAATACTG CTCAAGTATT
          TGAGTGTCTT CATTGGCTGT GAAACTTCCA GGCCAGACTC AGAAGAGACA
          CGGTCCAGTG ACCCACCTTG GCTGCTGCAG CAACTCATGG CTTTCACACC
          TGTTCACACA TAACTGTCTT TGGAAGATGT GCAGGAGGGT TTGGTCTTAC
          TTCTTACATT TTTTAAGAAG CATTTAAAGG TAGATGCCTT TTCTTGATTC
          ATGTGCTTTC TTAGAACAAA AGTAATCACA CTGCAGCTGG GTAAAAAAAA
          TTGCCCCTCC CTGAAGGTGT TCTCTTGCCC CCACCTGGCC TGCACTTCAA
          ATTGAACTGA TAATCCAGTA GGAACCTGAG ATCTAGTCCA CTGCCTGCTG
          ATGAGTAGGA ACTATGCCAA GCTCCATCAA ATATTCCTTC CTTGGTGTTA
          AACAGGTGCT CTCCAAGTGG TGAGCATTCT CCTCTCCTGC CCCCTTTCTC
          ATGCTCAGTG GTGGGACGTG AGCACACGAC TCCAGCCGTG CAGAGGGAGG
          GTACCTGGGG GTCCTTGGCC CTCTTCCCAT GGTCCAGCGT CTCCATGCAG
          TGACTCTCCC GTAGCTGGTG CCATAGCAAA CGATGAGGGG CTGGTCTGGC
          TGGCCTTGGC CTGTGGAGAT CAGACTCTAG GGTGTGGGTA GTATCAGAGG
          CCTCCCTGCC TTGAGTAAGT CATTTTCCTG CATGCTCCCT GGCGCCTAGT
          GATTGTGCCA AGGCTCTGGC TTGTACCTTC CACAATCCAT GGGATTCCAG
          GGTGGGCAGG CAGCACCCTC AGCTCATCTA CACTTTCCCT CCCCCAGAGA
          ACCTGCCCAG CAAGGAAGAG AGTGATTTAT TTCAACTCTG TCTTGTTCCC
          ATGATCAAGG ATAGAAGAGA GGAGGGTGTC ACTTTGCCTT TATAGGATTC
          AGTGTGGTTG TGGTAACCTG GTATTGGGGG ATGGGGCCAA GGAATCCTTG
          CCTCTCATAT TTGTGACCAA AGAATTTGAA TGAGTTGATT TCTATGTATT
          TCCATTATCT CCATGTTTTC TAAAGTCTTA TCACATTTTT CTCTTTTCTA
          TTCTTCCCAT AGGATATCAA TGGCAAGCTA TTTCTTCCCA AATATGCCCT
          CTCCCAGGAT GTTTGTACAT ATGGAGACTT CATCTACAGG ACTGTAGAAA
          TACCAGGGTG CCCACACCAT GTCACTCCGT GAGTCGGGGA CGACGGTGCT
          GGGGCTCGCC CTAAGACCAC CTGTGCGCCT CCGTGTTCCC CTTGCTCGCA
          GAATGGTGCA GCTCCCAGCT GGCACATTGA GGAACGGAGG CCAGATTGGC
          AAAGTAACTT TTTAGGGCCT CAGTGGAAGT CCCAGCGGGG GTCTCTGTCT
          CTTTAAACCA CACAACCCCA GCTGCTTAGG CACTTCCCAT CTGGAGAGCT
          GAGTGAGGAG CTCTGACGGC TTGCCTGCTC CTCGCCAGAT GACCTCCCTT
          GCCACTTCAC ATCCGCCTTT GGAGCGGGCG TAGATAGAAA GTTTTCAGTA
          TTCATGTGCC TGAATGTCTG TAATAATATT GTGCTTTAAA GATGCCTTCC
          TGTATTTGTT CTTGATAGAA ACATATTTGT GTGTTTCTCC ATGCAATGGG
          GAAATTGTTT TTATGCAATT ACTTGTTCTT TGATGAAAAA GTAATAAACC
          TTTGGGGAGA TAAACTAATT AACAGTCATT ATTTAGACAC AAGGTATTCA
          TTGTGACTTT ATTGTTTTCA AAGAGTTTTT GAAAGCATAC TCTGCTGAGA
          ATTTACAGAG CACTTTCTTC AGAAGCTTAT GACTTACAGG TAACCTGGAG
          AATTTGATTT GATATAAAAT AGAATGTTCT TTCTGGAAAA GATCAGCTGG
          AGTGAATTTT AAGTATTTAA GACCAAGGGT GGGATGAATC AGAAGCATCA
          ACCTGAAAAT ATCTTTAAGC TCAAAAGAAG CATCTATAGA AACACTAACC
          TTTCTTCTGA ATTAGCAGAA AATATTTACC TTATATTTTC TTAGATTGTT
          CATTTTCTTC ATGAAAAGTG CTGCGGTGCT GATGACAAGG AGGCCTGCTT
          TGCTGTGGAG GTACTGGAGT TGCCTTCATT TTAATATGTT TGAGTTTTAT
          TTTTGTGTGT TTGGGCAGGT AAGGGGTTAG GGATTTATAT ATTGAAGGCT
          TGTGGGACAG GCATCTTATT CTACACACAA TTAGTTGCTT ATAGAATGCT
          TACACAGTTC TTGGTTTTTA TCTTTAACTG CCTTGTGGCA TATTGTTTAT
          AATGCCTATT TAATTTCCAG ATTTATGATG TTTATGAACA TAGGAGTATT
          TAAAAGGCAT GAAGTCTTTT GCTCATGAGA ATAAAACATT AATTTATTTA
          AACATTTTCT TGAAAAGTGT TGATCTATGA TTTAATTTTA TAATTTTATA
          GGTTAGTGGA GAAATTTACA TTTAAATGTC TGATTCATTT AATATTCCCT
          TCAATGGCAT AGTAGTAATT TCTTTATTCT TTTGGTGGCA ATGGATGCCA
          GTGAATTTCC TTCCAGGGTT TCTGGTGGTA AATTGGAATT AAAGGATCTG
          ATGTATGTGA AACTTTGTAA TCAACATGGC TATATAACCA CTAACTTTTT
          ATTCCAATAA TAATGGCATA AATCTCCTGA AATGCTCACC TTTACACCTC
          GTTTTATCAC TTTGAATTGT ATGGAATAAA CCTAACCCCT CTTCATGCTT
          CTGCTTTCTT TTACCAGTTC TCTTCAGTTC CTTTTAATTG CTTTCATATG
          ACGTAGTTTC TTTCTTTGCA ACCAGCTTGT CACTTTTTCA GTAGCTTATA
          ACTTTTAGCA TCTGTTGCTT TAAATGCATT GTGTCCAGAA TTGAATGTAC
          TCCTTTAGTT CTGATCTAGC TATCAAATAA GATAGCAAGG TCATCACCTC
          TTGTTAGGAC ACTGCATTTC TGTTACTGCA AGCACTAAGT ACTAGCTTTG
          ATCAGTTACT GATTTAAGAG TAAGGAATTG TTTCAGAGAC ACGATGAGAA
          ATGGACTAAA AAACATAGCT GTCAGTTCCT TTGCTAACAC TTGCAAGTCT
          GTATTTCCAA GTTAAACATC ATCTGTTAAT TTATTTTCAT TTTGTTCACT
          AGGGAATTTG GCATTTCTCT TTATAAAACA TTCTGGCTAT CAGAGAGGTA
          TAAGCTAATC CAGGTGAGTC CTTTGACTAC AACACGGACC TGGAGGCAGC
          TGCCCCCTGC CACTCCTGTA ACCTGCTCGA CGACTCCTCC CTGCCCTTCT
          TCATCCTCGC CAGCGTCCTG GGCATCCTGG CGAGTGGAGC TGTCCTCTTC
          GCCCTTCTCC GACCTCTGTT CCACTGGCAA CTCTGCCCTG GCAGGCCTAT
          CCTGGCACAG CTGGCTGTGG GCAGTGCCCT CTTCAGCATT GTGGTGCCCA
          TCCTGGCACC AGGGCTAAGC AGTGCCCACA GCATCATCCT GTGCGGCTTG
          GGCTACTGGG TCTGGTATGG CTCAGCCTTT GCCCAGGCTC TGCTGATTGG
          GTGCCGTGCC TGTCTGGGCC CCAAACTTGG AGCAGGCCAG TCTCCCGGCC
          TCACCCTGGG ACTCACTGTG GGAATCTGGG TGGCAGCTGC CCTGTTGGGA
          TTGCCAATCA CCCTGGCCAG TGATACTTCC CGTGGCCTCT GCACGCTGGC
          ATCCAGCAGG GGCCTGGGAG CTTTGCAGTC CACACATGCT GTGGCCTGCT
          TTGTTGTCTT TATCTTGTGG CCATTGGGCT TGATGGGAGC CAAGGGCCTG
          AGGAAAGCCC TGGGTTGGGG GCCAGGCCCC TGGGTTGACA TTCTGTGGGT
          CTGGTTCATT TTTTGGTGGC CTCATGGGAT ATTCCTAGGA TTGGACACCC
          TAGTGAGGTT CAGGATCATC TTGTTGCCAA CATGCCTGGT CCAGAAGGTT
          TTGGACCTGC TGCTGCACCT CGCAGAAGCC CTGGCAATAT TGCACTGCGT
          GGCTACGCCC CTGCTCTTGG CCTTGTTCTG CCACCAGGCC ACCCGCTCTT
          CCCTGCCCTC CCTGCCCCTC GCGGAGGAGA GGAAGTCATT CTGGTGAAGG
          TACCTGGGTA TAATTCGTTA AAGATCCCCA TGTTCCCCAT GACCCTCTGG
          ACAAATAGAC ACTCCTCAGT CTCATATGCA AGGCTCTCCT TGACCCAACC
          CTGTTGATCC TCCAGTTTGA ATATTACACC TTTACATTGA ATAGTAAGTT
          TCAGGAACTT TGCTACTTCC TCTTCCCTCA ATTTTCTTCA TGTTTCCAGC
          TCTTTCCTCT CTCTGGAGTT CCACCCCTCC CTCTTGTCTG TCCTGTAGCT
          CCTACTTGAT ATTTCAATTC TGTGCTGTGA GCTGCATGTG ACTGGTACCA
          TATGAAGAAA GCACAAAGAA GGGCATAACC CAGCCTCACT GAATGTTTTT
          TGATTGAGCA AAGGTAATAA TTTTCAATTT AAAGAAGCAT GTGTGACTAA
          GCAATATGTG AGACAGGTAC TCATTCTTTT TCTGATATTT GTTAGTAATA
          TACAATTATA TTATTCTTTA CCTTCAGTCT TAATGTTTAT TTCGCATTTT
          CTGTAAGGTC CTCATTGAAT CATGAATTCT GATCCTCACC TGTTACTCTG
          TGTTAACCCC AGCCCCACAA ATAACACAAA CTTTAATTTC ACTGCTTTCC
          TTTTTAAATG ACAAGCTACC AACAACGGTC ATTATTCATA TTTATTACCA
          CATGTAGGCC ACGGATTTCT GTCCTGTGGG GCAAATGTAG TGAACTTCTT
          CATGAAATAG AGCAGCAGGA CTCAGTGTGA AATAAATGGG GTCTGAATCA
          TCTCGATTTG GGAAGTGGAC CTGGCCTGTA CTCTCATGTA AAGACTGATC
          TGCTTCTTGG GCCCCATGCT TCCAGGGGTG GCCAGGGTCG GTTCAGACTT
          TCATGGGCCT GGTGACGTTC TGTTAGCCAT TGATGTTCTC TTACCTCAGT
          GTACAAGGCC TCGTCAGAGA TGACACTTTA CCAGAAAAAG CATGATATTA
          AACTCCTCAG ACCTCTCATT CTACCTCTGA CTCAGGTAAG CCAAAACCTT
          TCCCTCTACT TCACCCAATT GCCTTCTCTG TGTTTCCCAT GCCCCAGGCC
          CCTAAAAAGG CAGGCGGTGG TGACACAGTG GCTTTCAGTA ATGGAGTAAC
          AGAAATGTCC TGCTAACGTA TGCCCCCGCT GTGTATCCTG TGAAACAGGC
          TCCGATCTTC ATCTCCTTCT TCATTGCCTT GAGAGAGATG GCCAACCTTC
          CTGTGCCCAG CCTGCAGACA GGCGGCCTTT GGTGGTTCCA GGATCTCACC
          GTGTGTGATC CCACCTACAT CCTGCCGATG GTGGTCACTG CTACAATGTG
          GGGTGTGCTG GAGGTAAGCC CTGGCTGGCC AGGCGCCAGG CCCATAGTGA
          CCAGGTGTAG GGAAGAAAGC AGTTGTGGAC CATGGTGATC CTTCACTCCC
          TGGTGGGTGA GAGGCAGTTT CACTAAATGG CACATGTCAC TTTCACTGGG
          CCAGGGTTGA TGGGACTGGG GTCACTCATT GTCTGCCTGC CTCGGGAGCT
          GTTTAGACAT ACTTTGTGAA TCCCTTCGAT GCAAGTCTGC GGTTAGAAGC
          AGTGCTTGTA AGTGGCTCAG GGCTGGGGAA GAAACGCTGC TGGCGCTCTC
          TGGCCCACCC CCGCGGTGTA CAGAGGAGTG GTTCTGTGCA GCTACACAGT
          CATTCCATCT CTTCATCCCG CGTCAGCACC CAGTCTCTCT GCCACTTGAC
          TGCATTGGAA ATTGAGTGAG GCAGCTAAAA TCTACCCATA AAATTCTCAT
          CATCTCCTCT TGTCTCTCAC ATGGTTGCTT ATGAGTAATT TTGTAGTGAA
          AACCTCAGCG TTTATGCTTT ATTATTTCAG GCTACTTTTC TTAAATGTAT
          ATTTCAAACA GATTATAAGC GATATTTAAA CTTACCAGAC TTCATTAAAT
          TTTTCAAACA TGAAAATCAA ACCATATTAG TATCAGAGGA TGTATGCCAT
          TTCGTAATAC TGAGACTTAC CAGTGGGATT TTTCTTCTTG TACATAAATT
          GGTATTGATG ATTATCAGCG ATTTTGATAC TTAGCCTAAT TAAGCATTGC
          ATTTGTCCTC ACTAAATTGC CAAGAACAAA TTTATCATTA ATTTTGATGA
          TATTTCAGTT TGACATCTGT TTAT
Lepus_033 TTCACAAACT CCAGAAGTGT GTTCACCAGG GCCGGTGGCT AGAGTTCAAG
          GTTTACAGTG AAAACCCAAA CTCAGACTGA TTCTGGCACA GGCTCCCCTG
          TCATCTAAGC AACTTAATGG GGTGCTTTCT TCCTGTTCCT CTAGCCTCTA
          TGCCAGGACT CCTTGGAAAT AAGCTATTAA GGCAAGTGGG TTAAGGTGCT
          AAGGGCAATG CAGACTATAG AACTACTCCC TATGAAAAGC CAACTCTTCC
          CTCAGCGTGA CATGTCAGCA AGTTCCAGTT GGAATGTTTC ATGGCAAGCC
          TTTTGCCACA CGTTACTTTC CAGCTTTGTG AACTCAGGGC ATTTTCTTGG
          GAGGGTGCTC CTTGTTTAGA AGTGGCAGAG CACTTGTAGA AGCCTCAGGT
          GACAGCATGG GTGAAATGCA CTGGGTTCAA GTCTTCACAT TAATCCAGGG
          GCAGCAGTTG GAGCACCTGT TGTCTTTGCC ATGTGAATGA ACTTGGGCAG
          CAAAGCCTTC ATGACCCAGT GTCCCATCAA CATCGCACTA AGGATCACCT
          CCTAGTTACC AGACATCCTG CTTTGTAGAA GAGTGTAAGT TGTGTGGCAG
          TGGGGTTCTG AACACACTAG TAGGTTTGTC TGCTGCCGTG ACATGGGGCA
          CAAGGTTCAG TGGAGAGGCC TTCTGAACAC TTTAATACTG CTCAAGTATT
          TGAGTGTCTT CATTGGCTGT GAAACTTCCA GGCCAGACTC AGAAGAGACA
          CGGTCCAGTG ACCCACCTTG GCTGCTGCAG CAACTCATGG CTTTCACACC
          TGTTCACACA TAACTCTCTT TGGAAGATGT GCAGGAGGGT TTGGTCTTAC
          TTCTTACATT TTTTAAGAAG CATTTAAAGG TAGATGCCTT TTCTTGATTC
          ATGTGCTTTC TTAGAACAAA AGTAATCACA CTGCAGCTGG GTAAAAAAAA
          TTGCCCCTCC CTGAAGGTGT TCTCTTGCCC CCACCTGGCC TGCACTTCAA
          ATTGAACTGA TAATCCAGTA GGAACCTGAG ATCTAGCCCA CTGCTTGCTG
          ATGAGTAGGA ACTATGCCAA GCTCCATCAA ATATTCCTTC CTTGGTGTTA
          AACAGGTGCT CTCCAAGTGG TGAGCATTCT CCTCTCCTGC CCCCTTTCTC
          ATGCTCAGTG GTGGGACGTG AGCACACGAC TCCAGCCGTG CAGAGGGAGG
          GTACCTGGGG GTCCTTGGCC CTCTTCCCAT GGTCCAGCGT CTCCATGCAG
          TGACTCTCCC GTAGCTGGTG CCATAGCAAA CGATGAGGGG CTGGTCTGGC
          TGGCCTTGGC CTGTGGAGAT CAGACTCTAG GGTGTGGGTA GTATCAGAGG
          CCTCCCTGCC TTGAGTAAGT CATTTTCCTG CATGCTCCCT GGCGCCTAGT
          GATTGTGCCA AGGCTCTGGC TTGTACCTTC CACAATCCAT GGGATTCCAG
          GGTGGGCAGG CAGCACCCTC AGCTCATCTA CACTTTCCCT CCCCCAGAGA
          ACCTGCCCAG CAAGGAAGAG AGTGATTTAT TTCAACTCTG TCTTGTTCCC
          ATGATCAAGG ATAGAAGAGA GGAGGGTGTC ACTTTGCCTT TATAGGATTC
          AGTGTGGTTG TGGTAACCTG GTATTGGGGG ATGGGGCCAA GGAATCCTTG
          CCTCTCATAT TTGTGACCAA AGAATTTGAA TGAGTTGATT TCTATGTATT
          TCCATTATCT CCATGTTTTC TAAAGTCTTA TCACATTTTT CTCTTTTCTA
          TTCTTCCCAT AGGATATCAA TGGCAAGCTA TTTCTTCCCA AATATGCCCT
          CTCCCAGGAT GTTTGTACAT ATGGAGACTT CATCTACAGG ACTGTAGAAA
          TACCAGGGTG CCCACACCAT GTCACTCCGT GAGTCGGGGA CGACGGTGCT
          GGGGCTCGCC CTAAGACCAC CTGTGCGCCT CCGTGTTCCC CTTGCTCGCA
          GAATGGTGCA GCTCCCAGCT GGCACATTGA GGAACGGAGG CCAGATTGGC
          AAAGTAACTT TTTAGGGCCT CAGTGGAAGT CCCAGCGGGG GTCTCTGTCT
          CTTTAAACCA CACAACCCCA GCTGCTTAGG CACTTCCCAT CTGGAGAGCT
          GAGTGAGGAG CTCTGACGGC TTGCCTGCTC CTCGCCAGAT GACCTCCCTT
          GCCACTTCAC ATCCGCCTTT GGAGCGGGCG TAGATAGAAA GTTTTCAGTA
          TTCATGTGCC TGAATGTCTG TAATAATATT GTGCTTTAAA GATGCCTTCC
          TGTATTTGTT CTTGATAGAA ACATATTTGT GTGTTTCTCC ATGCAATGGG
          GAAATTGTTT TTATGCAATT ACTTGTTCTT TGATGAAAAA GTAATAAACC
          TTTGGGGAGA TAAACTAATT AACAGTCATT ATTTAGACAC AAGGTATTCA
          TTGTGACTTT ATTGTTTTCA AAGAGTTTTT GAAAGCATAC TCTGCTGAGA
          ATTTACAGAG CACTTTCTTC AGAAGCTTAT GACTTACAGG TAACCTGGAG
          AATTTGATTT GATATAAAAT AGAATGTTCT TTCTGGAAAA GATCAGCTGG
          AGTGAATTTT AAGTATTTAA GACCAAGGGT GGGATGAATC AGAAGCATCA
          ACCTGAAAAT ATCTTTAAGC TCAAAAGAAG CATCTATAGA AACACTAACC
          TTTCTTCTGA ATTAGCAGAA AATATTTACC TTATATTTTC TTAGATTGTT
          CATTTTCTTC ATGAAAAGTG CTGCGGTGCT GATGACAAGG AGGCCTGCTT
          TGCTGTGGAG GTACTGGAGT TGCCTTCGTT TTAATATGTT TGAGTTTTAT
          TTTTGTGTGT TTGGGCAGGT AAGGGGTTAG GGATTTATAT ATTGAAGGCT
          TGTGGGACAG GCATCTTATT CTACACACAA TTAGTTGCTT ATAGAATGCT
          TACACAGTTC TTGGTTTTTA TCTTTAACTG CCTTGTGGCA TATTGTTTAT
          AATGCCTATT TAATTTCCAG ATTTATGATG TTTATGAACA TAGGAGTATT
          TAAAAGGCAT GAAGTCTTTT GCTCATGAGA ATAAAACATT AATTTATTTA
          AACATTTTCT TGAAAAGTGT TGATCTATGA TTTAATTTTA TAATTTTATA
          GGTTAGTGGA GAAATTTACA TTTAAATGTC TGATTCATTT AATATTCCCT
          TCAATGGCAT AGTAGTAATT TCTTTATTCT TTTGGTGGCA ATGGATGCCA
          GTGAATTTCC TTCCAGGGTT TCTGGTGGTA AATTGGAATT AAAGGATCTG
          ATGTATGTGA AACTTTGTAA TCAACATGGC TATATAACCA CTAACTTTTT
          ATTCCAATAA TAATGGCATA AATCTCCTGA AATGCTCACC TTTACACCTC
          GTTTTATCAC TTTGAATTGT ATGGAATAAA CCTAACCCCT CTTCATGCTT
          CTGCTTTCTT TTACCAGTTC TCTTCAGTTC CTTTTAATTG CTTTCATATG
          ACGTAGTTTC TTTCTTTGCA ACCAGCTTGT CACTTTTTCA GTAGCTTATA
          ACTTTTAGCA TCTGTTGCTT TAAATGCATT GTGTCCAGAA TTGAATGTAC
          TCCTTTAGTT CTGATCTAGC TATCAAATAA GATAGCAAGG TCATCACCTC
          TTGTTAGGAC ACTGCATTTC TGTTACTGCA AGCACTAAGT ACTAGCTTTG
          ATCAGTTACT GATTTAAGAG TAAGGAATTG TTTCAGAGAC ACGATGAGAA
          ATGGACTAAA AAACATAGCT GTCAGTTCCT TTGCTAACAC TTGCAAGTCT
          GTATTTCCAA GTTAAACATC ATCTGTTAAT TTATTTTCAT TTTGTTCACT
          AGGGAATTTG GCATTTCTCT TTATAAAACA TTCTGGCTAT CAGAGAGGTA
          TAAGCTAATC CAGGTGAGTC CTTTGACTAC AACACGGACC TGGAGGCAGC
          TGCCCCCTGC CACTCCTGTA ACCTGCTCGA CGACTCCTCC CTGCCCTTCT
          TCATCCTCGC CAGCGTCCTG GGCATCCTGG CGAGTGGAGC TGTCCTCTTC
          GCCCTTCTCC GACCTCTGTT CCACTGGCAA CTCTGCCCTG GCAGGCCTAT
          CCTGGCACAG CTGGCTGTGG GCAGTGCCCT CTTCAGCATT GTGGTGCCCA
          TCCTGGCACC AGGGCTAAGC AGTGCCCACA GCATCATCCT GTGCGGCTTG
          GGCTACTGGG TCTGGTATGG CTCAGCCTTT GCCCAGGCTC TGCTGATTGG
          GTGCCGTGCC TGTCTGGGCC CCAAACTTGG AGCAGGCCAG TCTCCCGGCC
          TCACCCTGGG ACTCACTGTG GGAATCTGGG TGGCAGCTGC CCTGTTGGGA
          TTGCCAATCA CCCTGGCCAG TGATACTTCC CGTGGCCTCT GCACGCTGGC
          ATCCAGCAGG GGCCTGGGAG CTTTGCAGTC CACACATGCT GTGGCCTGCT
          TTGTTGTCTT TATCTTGTGG CCATTGGGCT TGATGGGAGC CAAGGGCCTG
          AGGAAAGCCC TGGGTTGGGG GCCAGGCCCC TGGGTTGACA TTCTGTGGGT
          CTGGTTCATT TTTTGGTGGC CTCATGGGAT ATTCCTAGGA TTGGACACCC
          TAGTGAGGTT CAGGATCATC TTGTTGCCAA CATGCCTGGT CCAGAAGGTT
          TTGGACCTGC TGCTGCACCT CGCAGAAGCC CTGGCAATAT TGCACTGCGT
          GGCTACGCCC CTGCTCTTGG CCTTGTTCTG CCACCAGGCC ACCCGCTCTT
          CCCTGCCCTC CCTGCCCCTC GCGGAGGAGA GGAAGTCATT CTGGTGAAGG
          TACCTGGGTA TAATTCGTTA AAGATCCCCA TGTTCCCCAT GACCCTCTGG
          ACAAATAGAC ACTCCTCAGT CTCATATGCA AGGCTCTCCT TGACCCAACC
          CTGTTGATCC TCCAGTTTGA ATATTACACC TTTACATTGA ATAGTAAGTT
          TCAGGAACTT TGCTACTTCC TCTTCCCTCA ATTTTCTTCA TGTTTCCAGC
          TCTTTCCTCT CTCTGGAGTT CCACCCCTCC CTCTTGTCTG TCCTGTAGCT
          CCTACTTGAT ATTTCAATTC TGTGCTGTGA GCTGCATGTG ACTGGTACCA
          TATGAAGAAA GCACAAAGAA GGGCATAACC CAGCCTCACT GAATGTTTTT
          TGATTGAGCA AAGGTAATAA TTTTCAATTT AAAGAAGCAT GTGTGACTAA
          GCAATATGTG AGACAGGTAC TCATTCTTTT TCTGATATTT GTTAGTAATA
          TACAATTATA TTATTCTTTA CCTTCAGTCT TAATGTTTAT TTCGCATTTT
          CTGTAAGGTC CTCATTGAAT CATGAATTCT GATCCTCACC TGTTACTCTG
          TGTTAACCCC AGCCCCACAA ATAACACAAA CTTTAATTTC ACTGCTTTCC
          TTTTTAAATG ACAAGCTACC AACAACGGTC ATTATTCATA TTTATTACCA
          CATGTAGGCC ACGGATTTCT GTCCTGTGGG GCAAATGTAG TGAACTTCTT
          CATGAAATAG AGCAGCAGGA CTCAGTGTGA AATAAATGGG GTCTGAATCA
          TCTCGATTTG GGAAGTGGAC CTGGCCTGTA CTCTCATGTA AAGACTGATC
          TGCTTCTTGG GCCCCATGCT TCCAGGGGTG GCCAGGGTCG GTTCAGACTT
          TCATGGGCCT GGTGACGTTC TGTTAGCCAT TGATGTTCTC TTACCTCAGT
          GTACAAGGCC TCGTCAGAGA TGACACTTTA CCAGAAAAAG CATGATATTA
          AACTCCTCAG ACCTCTCATT CTACCTCTGA CTCAGGTAAG CCAAAACCTT
          TCCCTCTACT TCACCCAATT GCCTTCTCTG TGTTTCCCAT GCCCCAGGCC
          CCTAAAAAGG CAGGCGGTGG TGACACAGTG GCTTTCAGTA ATGGAGTAAC
          AGAAATGTCC TGCTAACGTA TGCCCCCGCT GTGTATCCTG TGAAACAGGC
          TCCGATCTTC ATCTCCTTCT TCATTGCCTT GAGAGAGATG GCCAACCTTC
          CTGTGCCCAG CCTGCAGACA GGCGGCCTTT GGTGGTTCCA GGATCTCACC
          GTGTGTGATC CCACCTACAT CCTGCCGATG GTGGTCACTG CTACGATGTG
          GGGTGTGCTG GAGGTAAGCC CTGGCTGGCC AGGCGCCAGG CCCATAGTGA
          CCAGGTGTAG GGAAGAAAGC AGTTGTGGAC CATGGTGATC CTTCACTCCC
          TGGTGGGTGA GAGGCAGTTT CACTAAATGG CACATGTCAC TTTCACTGGG
          CCAGGGTTGA TGGGACTGGG GTCACTCATT GTCTGCCTGC CTCGGGAGCT
          GTTTAGACAT ACTTTGTGAA TCCCTTCGAT GCAAGTCTGC GGTTAGAAGC
          AGTGCTTGTA AGTGGCTCAG GGCTGGGGAA GAAACGCTGC TGGCGCTCTC
          TGGCCCACCC CCGCGGTGTA CAGAGGAGTG GTTCTGTGCA GCTACACAGT
          CATTCCATCT CTTCATCCCG CGTCAGCACC CAGTCTCTCT GCCACTTGAC
          TGCATTGGAA ATTGAGTGAG GCAGCTAAAA TCTACCCATA AAATTCTCAT
          CATCTCCTCT TGTCTCTCAC ATGGTTGCTT ATGAGTAATT TTGTAGTGAA
          AACCTCAGCG TTTATGCTTT ATTATTTCAG GCTACTTTTC TTAAATGTAT
          ATTTCAAACA GATTATAAGC GATATTTAAA CTTACCAGAC TTCATTAAAT
          TTTTCAAACA TGAAAATCAA ACCATATTAG TATCAGAGGA TGTATGCCAT
          TTCGTAATAC TGAGACTTAC CAGTGGGATT TTTCTTCTTG TACATAAATT
          GGTATTGATG ATTATCAGCG ATTTTGATAC TTAGCCTAAT TAAGCATTGC
          ATTTGTCCTC ACTAAATTGC CAAGAACAAA TTTATCATTA ATTTTGATGA
          TATTTCAGTT TGACATCTGT TTAT
Lepus_034 ---------- ---------- ---------- ---------- ----------
          ---------- ---------- ---------- ---------- ----------
          ---------- ---------- ---------- ---------- ----------
          ---------- ---------- ---------- ---------- ----------
          ---------- ---------- ---------- ---------- ----------
          ---------- ---------- ---------- ---------- ----------
          ---------- ---------- ---------- ---------- ----------
          ---------- ---------- ---------- ---------- ----------
          ---------- ---------- ---------- ---------- ----------
          ---------- ---------- ---------- ---------- ----------
          ---------- ---------- ---------- -ATCGCACTA AGGATCACCT
          CCTAGTTACC AGACATCCTG CTTTGTAGAA GAGTGTAAGT TGTGTGGCAG
          TGGGGTTCTG AACACACTAG TAGGTTTGTC TGCTGCCGTG ACATGGGGCA
          CAAGGTTCAG TGGAGAGGCC TTCTGAACAC TTTAATACTG CTCAAGTATT
          TGAGTGTCTT CATTGGCTGT GAAACTTCCA GGCCAGACTC AGAAGAGACA
          CGGTCCAGTG ACCCACCTTG GCTGCTGCAG CAACTCATGG CTTTCACACC
          TGTTCACACA TAACTCTCTT TGGAAGATGT GCAGGAGGGT TTGGTCTTAC
          TTCTTACATT TTTTAAGAAG CATTTAAAGG TAGATGCCTT TTCTTGATTC
          ATGTGCTTTC TTAGAACAAA AGTAATCACA CTGCAGCTGG GTAAAAAAAA
          TTGCCCCTCC CTGAAGGTGT TCTCTTGCCC CCACCTGGCC TGCACTTCAA
          ATTGAACTGA TAATCCAGTA GGAACCTGAG ATCTAGCCCA CTGCTTGCTG
          ATGAGTAGGA ACTATGCCAA GCTCCATCAA ATATTCCTTC CTTGGTGTTA
          AACAGGTGCT CTCCAAGTGG TGAGCATTCT CCTCTCCTGC CCCCTTTCTC
          ATGCTCAGTG GTGGGACGTG AGCACACGAC TCCAGCCGTG CAGAGGGAGG
          GTACCTGGGG GTCCTTGGCC CTCTTCCCAT GGTCCAGCGT CTCCATGCAG
          TGACTCTCCC GTAGCTGGTG CCATAGCAAA CGATGAGGGG CTGGTCTGGC
          TGGCCTTGGC CTGTGGAGAT CAGACTCTAG GGTGTGGGTA GTATCAGAGG
          CCTCCCTGCC TTGAGTAAGT CATTTTCCTG CATGCTCCCT GGCGCCTAGT
          GATTGTGCCA AGGCTCTGGC TTGTACCTTC CACAATCCAT GGGATTCCAG
          GGTGGGCAGG CAGCACCCTC AGCTCATCTA CACTTTCCCT CCCCCAGAGA
          ACCTGCCCAG CAAGGAAGAG AGTGATTTAT TTCAACTCTG TCTTGTTCCC
          ATGATCAAGG ATAGAAGAGA GGAGGGTGTC ACTTTGCCTT TATAGGATTC
          AGTGTGGTTG TGGTAACCTG GTATTGGGGG ATGGGGCCAA GGAATCCTTG
          CCTCTCATAT TTGTGACCAA AGAATTTGAA TGAGTTGATT TCTATGTATT
          TCCATTATCT CCATGTTTTC TAAAGTCTTA TCACATTTTT CTCTTTTCTA
          TTCTTCCCAT AGGATATCAA TGGCAAGCTA TTTCTTCCCA AATATGCCCT
          CTCCCAGGAT GTTTGTACAT ATGGAGACTT CATCTACAGG ACTGTAGAAA
          TACCAGGGTG CCCACACCAT GTCACTCCGT GAGTCGGGGA CGACGGTGCT
          GGGGCTCGCC CTAAGACCAC CTGTGCGCCT CCGTGTTCCC CTTGCTCGCA
          GAATGGTGCA GCTCCCAGCT GGCACATTGA GGAACGGAGG CCAGATTGGC
          AAAGTAACTT TTTAGGGCCT CAGTGGAAGT CCCAGCGGGG GTCTCTGTCT
          CTTTAAACCA CACAACCCCA GCTGCTTAGG CACTTCCCAT CTGGAGAGCT
          GAGTGAGGAG CTCTGACGGC TTGCCTGCTC CTCGCCAGAT GACCTCCCTT
          GCCACTTCAC ATCCGCCTTT GGAGCGGGCG TAGATAGAAA GTTTTCAGTA
          TTCATGTGCC TGAATGTCTG TAATAATATT GTGCTTTAAA GATGCCTTCC
          TGTATTTGTT CTTGATAGAA ACATATTTGT GTGTTTCTCC ATGCAATGGG
          GAAATTGTTT TTATGCAATT ACTTGTTCTT TGATGAAAAA GTAATAAACC
          TTTGGGGAGA TAAACTAATT AACAGTCATT ATTTAGACAC AAGGTATTCA
          TTGTGACTTT ATTGTTTTCA AAGAGTTTTT GAAAGCATAC TCTGCTGAGA
          ATTTACAGAG CACTTTCTTC AGAAGCTTAT GACTTACAGG TAACCTGGAG
          AATTTGATTT GATATAAAAT AGAATGTTCT TTCTGGAAAA GATCAGCTGG
          AGTGAATTTT AAGTATTTAA GACCAAGGGT GGGATGAATC AGAAGCATCA
          ACCTGAAAAT ATCTTTAAGC TCAAAAGAAG CATCTATAGA AACACTAACC
          TTTCTTCTGA ATTAGCAGAA AATATTTACC TTATATTTTC TTAGATTGTT
          CATTTTCTTC ATGAAAAGTG CTGCGGTGCT GATGACAAGG AGGCCTGCTT
          TGCTGTGGAG GTACTGGAGT TGCCTTCATT TTAATATGTT TGAGTTTTAT
          TTTTGTGTGT TTGGGCAGGT AAGGGGTTAG GGATTTATAT ATTGAAGGCT
          TGTGGGACAG GCATCTTATT CTACACACAA TTAGTTGCTT ATAGAATGCT
          TACACAGTTC TTGGTTTTTA TCTTTAACTG CCTTGTGGCA TATTGTTTAT
          AATGCCTATT TAATTTCCAG ATTTATGATG TTTATGAACA TAGGAGTATT
          TAAAAGGCAT GAAGTCTTTT GCTCATGAGA ATAAAACATT AATTTATTTA
          AACATTTTCT TGAAAAGTGT TGATCTATGA TTTAATTTTA TAATTTTATA
          GGTTAGTGGA GAAATTTACA TTTAAATGTC TGATTCATTT AATATTCCCT
          TCAATGGCAT AGTAGTAATT TCTTTATTCT TTTGGTGGCA ATGGATGCCA
          GTGAATTTCC TTCCAGGGTT TCTGGTGGTA AATTGGAATT AAAGGATCTG
          ATGTATGTGA AACTTTGTAA TCAACATGGC TATATAACCA CTAACTTTTT
          ATTCCAATAA TAATGGCATA AATCTCCTGA AATGCTCACC TTTACACCTC
          GTTTTATCAC TTTGAATTGT ATGGAATAAA CCTAACCCCT CTTCATGCTT
          CTGCTTTCTT TTACCAGTTC TCTTCAGTTC CTTTTAATTG CTTTCATATG
          ACGTAGTTTC TTTCTTTGCA ACCAGCTTGT CACTTTTTCA GTAGCTTATA
          ACTTTTAGCA TCTGTTGCTT TAAATGCATT GTGTCCAGAA TTGAATGTAC
          TCCTTTAGTT CTGATCTAGC TATCAAATAA GATAGCAAGG TCATCACCTC
          TTGTTAGGAC ACTGCATTTC TGTTACTGCA AGCACTAAGT ACTAGCTTTG
          ATCAGTTACT GATTTAAGAG TAAGGAATTG TTTCAGAGAC ACGATGAGAA
          ATGGACTAAA AAACATAGCT GTCAGTTCCT TTGCTAACAC TTGCAAGTCT
          GTATTTCCAA GTTAAACATC ATCTGTTAAT TTATTTTCAT TTTGTTCACT
          AGGGAATTTG GCATTTCTCT TTATAAAACA TTCTGGCTAT CAGAGAGGTA
          TAAGCTAATC CAGGTGAGTC CTTTGACTAC AACACGGACC TGGAGGCAGC
          TGCCCCCTGC CACTCCTGTA ACCTGCTCGA CGACTCCTCC CTGCCCTTCT
          TCATCCTCGC CAGCGTCCTG GGCATCCTGG CGAGTGGAGC TGTCCTCTTC
          GCCCTTCTCC GACCTCTGTT CCACTGGCAA CTCTGCCCTG GCAGGCCTAT
          CCTGGCACAG CTGGCTGTGG GCAGTGCCCT CTTCAGCATT GTGGTGCCCA
          TCCTGGCACC AGGGCTAAGC AGTGCCCACA GCATCATCCT GTGCGGCTTG
          GGCTACTGGG TCTGGTATGG CTCAGCCTTT GCCCAGGCTC TGCTGATTGG
          GTGCCGTGCC TGTCTGGGCC CCAAACTTGG AGCAGGCCAG TCTCCCGGCC
          TCACCCTGGG ACTCACTGTG GGAATCTGGG TGGCAGCTGC CCTGTTGGGA
          TTGCCAATCA CCCTGGCCAG TGATACTTCC CGTGGCCTCT GCACGCTGGC
          ATCCAGCAGG GGCCTGGGAG CTTTGCAGTC CACACATGCT GTGGCCTGCT
          TTGTTGTCTT TATCTTGTGG CCATTGGGCT TGATGGGAGC CAAGGGCCTG
          AGGAAAGCCC TGGGTTGGGG GCCAGGCCCC TGGGTTGACA TTCTGTGGGT
          CTGGTTCATT TTTTGGTGGC CTCATGGGAT ATTCCTAGGA TTGGACACCC
          TAGTGAGGTT CAGGATCATC TTGTTGCCAA CATGCCTGGT CCAGAAGGTT
          TTGGACCTGC TGCTGCACCT CGCAGAAGCC CTGGCAATAT TGCACTGCGT
          GGCTACGCCC CTGCTCTTGG CCTTGTTCTG CCACCAGGCC ACCCGCTCTT
          CCCTGCCCTC CCTGCCCCTC GCGGAGGAGA GGAAGTCATT CTGGTGAAGG
          TACCTGGGTA TAATTCGTTA AAGATCCCCA TGTTCCCCAT GACCCTCTGG
          ACAAATAGAC ACTCCTCAGT CTCATATGCA AGGCTCTCCT TGACCCAACC
          CTGTTGATCC TCCAGTTTGA ATATTACACC TTTACATTGA ATAGTAAGTT
          TCAGGAACTT TGCTACTTCC TCTTCCCTCA ATTTTCTTCA TGTTTCCAGC
          TCTTTCCTCT CTCTGGAGTT CCACCCCTCC CTCTTGTCTG TCCTGTAGCT
          CCTACTTGAT ATTTCAATTC TGTGCTGTGA GCTGCATGTG ACTGGTACCA
          TATGAAGAAA GCACAAAGAA GGGCATAACC CAGCCTCACT GAATGTTTTT
          TGATTGAGCA AAGGTAATAA TTTTCAATTT AAAGAAGCAT GTGTGACTAA
          GCAATATGTG AGACAGGTAC TCATTCTTTT TCTGATATTT GTTAGTAATA
          TACAATTATA TTATTCTTTA CCTTCAGTCT TAATGTTTAT TTCGCATTTT
          CTGTAAGGTC CTCATTGAAT CATGAATTCT GATCCTCACC TGTTACTCTG
          TGTTAACCCC AGCCCCACAA ATAACACAAA CTTTAATTTC ACTGCTTTCC
          TTTTTAAATG ACAAGCTACC AACAACGGTC ATTATTCATA TTTATTACCA
          CATGTAGGCC ACGGATTTCT GTCCTGTGGG GCAAATGTAG TGAACTTCTT
          CATGAAATAG AGCAGCAGGA CTCAGTGTGA AATAAATGGG GTCTGAATCA
          TCTCGATTTG GGAAGTGGAC CTGGCCTGTA CTCTCATGTA AAGACTGATC
          TGCTTCTTGG GCCCCATGCT TCCAGGGGTG GCCAGGGTCG GTTCAGACTT
          TCATGGGCCT GGTGACGTTC TGTTAGCCAT TGATGTTCTC TTACCTCAGT
          GTACAAGGCC TCGTCAGAGA TGACACTTTA CCAGAAAAAG CATGATATTA
          AACTCCTCAG ACCTCTCATT CTACCTCTGA CTCAGGTAAG CCAAAACCTT
          TCCCTCTACT TCACCCAATT GCCTTCTCTG TGTTTCCCAT GCCCCAGGCC
          CCTAAAAAGG CAGGCGGTGG TGACACAGTG GCTTTCAGTA ATGGAGTAAC
          AGAAATGTCC TGCTAACGTA TGCCCCCGCT GTGTATCCTG TGAAACAGGC
          TCCGATCTTC ATCTCCTTCT TCATTGCCTT GAGAGAGATG GCCAACCTTC
          CTGTGCCCAG CCTGCAGACA GGCGGCCTTT GGTGGTTCCA GGATCTCACC
          GTGTGTGATC CCACCTACAT CCTGCCGATG GTGGTCACTG CTACGATGTG
          GGGTGTGCTG GAGGTAAGCC CTGGCTGGCC AGGCGCCAGG CCCATAGTGA
          CCAGGTGTAG GGAAGAAAGC AGTTGTGGAC CATGGTGATC CTTCACTCCC
          TGGTGGGTGA GAGGCAGTTT CACTAAATGG CACATGTCAC TTTCACTGGG
          CCAGGGTTGA TGGGACTGGG GTCACTCATT GTCTGCCTGC CTCGGGAGCT
          GTTTAGACAT ACTTTGTGAA TCCCTTCGAT GCAAGTCTGC GGTTAGAAGC
          AGTGCTTGTA AGTGGCTCAG GGCTGGGGAA GAAACGCTGC TGGCGCTCTC
          TGGCCCACCC CCGCGGTGTA CAGAGGAGTG GTTCTGTGCA GCTACACAGT
          CATTCCATCT CTTCATCCCG CGTCAGCACC CAGTCTCTCT GCCACTTGAC
          TGCATTGGAA ATTGAGTGAG GCAGCTAAAA TCTACCCATA AAATTCTCAT
          CATCTCCTCT TGTCTCTCAC ATGGTTGCTT ATGAGTAATT TTGTAGTGAA
          AACCTCAGCG TTTATGCTTT ATTATTTCAG GCTACTTTTC TTAAATGTAT
          ATTTCAAACA GATTATAAGC GATATTTAAA CTTACCAGAC TTCATTAAAT
          TTTTCAAACA TGAAAATCAA ACCATATTAG TATCAGAGGA TGTATGCCAT
          TTCGTAATAC TGAGACTTAC CAGTGGGATT TTTCTTCTTG TACATAAATT
          GGTATTGATG ATTATCAGCG ATTTTGATAC TTAGCCTAAT TAAGCATTGC
          ATTTGTCCTC ACTAAATTGC CAAGAACAAA TTTACCATTA ATTTTGATGA
          TATTTCAGTT TGACATCTGT TTAT
Lepus_035 TTCACAAACT CCAGAAGTGT GTTCACCAGG GCCGGTGGCT AGAGTTCAAG
          GTTTACAGTG AAAACCCAAA CTCAGACTGA TTCTGGCACA GGCTCCCCTG
          TCATCTAAGC AACTTAATGG GGTGCTTTCT TCCTGTTCCT CTAGCCTCTA
          TGCCAGGACT CCTTGGAAAT AAGCTATTAA GGCAAGTGGG TTAAGGTGCT
          AAGGGCAATG CAGACTATAG AACTACTCCC TATGAAAAGC CAACTCTTCC
          CTCAGCGTGA CATGTCAGCA AGTTCCAGTT GGAATGTTTC ATGGCAAGCC
          TTTTGCCACA CGTTACTTTC CAGCTTTGTG AACTCAGGGC ATTTTCTTGG
          GAGGGTGCTC CTTGTTTAGA AGTGGCAGAG CACTTGTAGA AGCCTCAGGT
          GACAGCATGG GTGAAATGCA CTGGGTTCAA GTCTTCACAT TAATCCAGGG
          GCAGCAGTTG GAGCACCTGT TGTCTTTGCC ATGTGAATGA ACTTGGGCAG
          CAAAGCCTTC ATGACCCAGT GTCCCATCAA CATCGCACTA AGGATCACCT
          CCTAGTTACC AGACATCCTG CTTTGTAGAA GAGTGTAAGT TGTGTGGCAG
          TGGGGTTCTG AACACACTAG TAGGTTTGTC TGCTGCCGTG ACATGGGGCA
          CAAGGTTCAG TGGAGAGGCC TTCTGAACAC TTTAATACTG CTCAAGTATT
          TGAGTGTCTT CATTGGCTGT GAAACTTCCA GGCCAGACTC AGAAGAGACA
          CGGTCCAGTG ACCCACCTTG GCTGCTGCAG CAACTCATGG CTTTCACACC
          TGTTCACACA TAACTCTCTT TGGAAGATGT GCAGGAGGGT TTGGTCTTAC
          TTCTTACATT TTTTAAGAAG CATTTAAAGG TAGATGCCTT TTCTTGATTC
          ATGTGCTTTC TTAGAACAAA AGTAATCACA CTGCAGCTGG GTAAAAAAAA
          TTGCCCCTCC CTGAAGGTGT TCTCTTGCCC CCACCTGGCC TGCACTTCAA
          ATTGAACTGA TAATCCAGTA GGAACCTGAG ATCTAGCCCA CTGCTTGCTG
          ATGAGTAGGA ACTATGCCAA GCTCCATCAA ATATTCCTTC CTTGGTGTTA
          AACAGGTGCT CTCCAAGTGG TGAGCATTCT CCTCTCCTGC CCCCTTTCTC
          ATGCTCAGTG GTGGGACGTG AGCACACGAC TCCAGCCGTG CAGAGGGAGG
          GTACCTGGGG GTCCTTGGCC CTCTTCCCAT GGTCCAGCGT CTCCATGCAG
          TGACTCTCCC GTAGCTGGTG CCATAGCAAA CGATGAGGGG CTGGTCTGGC
          TGGCCTTGGC CTGTGGAGAT CAGACTCTAG GGTGTGGGTA GTATCAGAGG
          CCTCCCTGCC TTGAGTAAGT CATTTTCCTG CATGCTCCCT GGCGCCTAGT
          GATTGTGCCA AGGCTCTGGC TTGTACCTTC CACAATCCAT GGGATTCCAG
          GGTGGGCAGG CAGCACCCTC AGCTCATCTA CACTTTCCCT CCCCCAGAGA
          ACCTGCCCAG CAAGGAAGAG AGTGATTTAT TTCAACTCTG TCTTGTTCCC
          ATGATCAAGG ATAGAAGAGA GGAGGGTGTC ACTTTGCCTT TATAGGATTC
          AGTGTGGTTG TGGTAACCTG GTATTGGGGG ATGGGGCCAA GGAATCCTTG
          CCTCTCATAT TTGTGACCAA AGAATTTGAA TGAGTTGATT TCTATGTATT
          TCCATTATCT CCATGTTTTC TAAAGTCTTA TCACATTTTT CTCTTTTCTA
          TTCTTCCCAT AGGATATCAA TGGCAAGCTA TTTCTTCCCA AATATGCCCT
          CTCCCAGGAT GTTTGTACAT ATGGAGACTT CATCTACAGG ACTGTAGAAA
          TACCAGGGTG CCCACACCAT GTCACTCCGT GAGTCGGGGA CGACGGTGCT
          GGGGCGCGCC CTAAGACCAC CTGTGCGCCT CCGTGTGCCC CTTGCTCGCA
          GAATGGTGCA GCTCCCAGCT GGCACATTGA GGAACGGAGG CCAGATTGGC
          AAAGTAACTT TTTAGGGCCT CAGTGGAAGT CCCAGCGGGG GTCTCTGTCT
          CTTTAAACCA CACAACCCCA GCTGCTTAGG AACTTCCCAT CTGGAGAGCT
          GAGTGAGGAG CTCTGACGGC TTGCCTGCTC CTCGCCAGAT GACCTCCCTT
          GCCACTTCAC ATCCGCCTTT GGAGCGGGCG TAGATAGAAA GTTTTCAGTA
          TTCATGTGCC TGAATGTCTG TAATAATATT GTGCTTTAAA GATGCCTTCC
          TGTATTTGTT CTTGATAGAA ACATATTTGT GTGTTTCTCC ATGCAATGGG
          GAAATTGTTT TTATGCAATT ACTTGTTCTT TGATGAAAAA GTAATAAACC
          TTTGGGGAGA TAAACTAATT AACAGTCATT ATTTAGACAC AAGGTATTCA
          TTGTGACTTT ATTGTTTTCA AAGAGTTTTT GAAAGCATAC TCTGCTGAGA
          ATTTACAGAG CACTTTCTTC AGAAGCTTAT GACTTACAGG TAACCTGGAG
          AATTTGATTT GATATAAAAT AGAATGTTCT TTCTGGAAAA GATCAGCTGG
          AGTGAATTTT AAGTATTTAA GACCAAGGGT GGGATGAATC AGAAGCATCA
          ACCTGAAAAT ATCTTTAAGC TCAAAAGAAG CATCTATAGA AACACTAACC
          TTTCTTCTGA ATTAGCAGAA AATATTTACC TTATATTTTC TTAGATTGTT
          CATTTTCTTC ATGAAAAGTG CTGCGGTGCT GATGACAAGG AGGCCTGCTT
          TGCTGTGGAG GTACTGGAGT TGCCTTCGTT TTAATATGTT TGAGTTTTAT
          TTTTGTGTGT TTGGGCAGGT AAGGGGTTAG GGATTTATAT ATTGAAGGCT
          TGTGGGACAG GCATCTTATT CTACACACAA TTAGTTGCTT ATAGAATGCT
          TACACAGTTC TTGGTTTTTA TCTTTAACTG CCTTGTGGCA TATTGTTTAT
          AATGCCTATT TAATTTCCAG ATTTATGATG TTTATGAACA TAGGAGTATT
          TAAAAGGCAT GAAGTCTTTT GCTCATGAGA ATAAAACATT AATTTATTTA
          AACATTTTCT TGAAAAGTGT TGATCTATGA TTTAATTTTA TAATTTTATA
          GGTTAGTGGA GAAATTTACA TTTAAATGTC TGATTCATTT AATATTCCCT
          TCAATGGCAT AGTAGTAATT TCTTTATTCT TTTGGTGGCA ATGGATGCCA
          GTGAATTTCC TTCCAGGGTT TCTGGTGGTA AATTGGAATT AAAGGATCTG
          ATGTATGTGA AACTTTGTAA TCAACATGGC TATATAACCA CTAACTTTTT
          ATTCCAATAA TAATGGCATA AATCTCCTGA AATGCTCACC TTTACACCTC
          GTTTTATCAC TTTGAATTGT ATGGAATAAA CCTAACCCCT CTTCATGCTT
          CTGCTTTCTT TTACCAGTTC TCTTCAGTTC CTTTTAATTG CTTTCATATG
          ACGTAGTTTC TTTCTTTGCA ACCAGCTTGT CACTTTTTCA GTAGCTTATA
          ACTTTTAGCA TCTGTTGCTT TAAATGCATT GTGTCCAGAA TTGAATGTAC
          TCCTTTAGTT CTGATCTAGC TATCAAATAA GATAGCAAGG TCATCACCTC
          TTGTTAGGAC ACTGCATTTC TGTTACTGCA AGCACTAAGT ACTAGCTTTG
          ATCAGTTACT GATTTAAGAG TAAGGAATTG TTTCAGAGAC ACGATGAGAA
          ATGGACTAAA AAACATAGCT GTCAGTTCCT TTGCTAACAC TTGCAAGTCT
          GTATTTCCAA GTTAAACATC ATCTGTTAAT TTATTTTCAT TTTGTTCACT
          AGGGAATTTG GCATTTCTCT TTATAAAACA TTCTGGCTAT CAGAGAGGTA
          TAAGCTAATC CAGGTGAGTC CTTTGACTAC AACACGGACC TGGAGGCAGC
          TGCCCCCTGC CACTCCTGTA ACCTGCTCGA CGACTCCTCC CTGCCCTTCT
          TCATCCTCGC CAGCGTCCTG GGCATCCTGG CGAGTGGAGC TGTCCTCTTC
          GCCCTTCTCC GACCTCTGTT CCACTGGCAA CTCTGCCCTG GCAGGCCTAT
          CCTGGCACAG CTGGCTGTGG GCAGTGCCCT CTTCAGCATT GTGGTGCCCA
          TCCTGGCACC AGGGCTAAGC AGTGCCCACA GCATCATCCT GTGCGGCTTG
          GGCTACTGGG TCTGGTATGG CTCAGCCTTT GCCCAGGCTC TGCTGATTGG
          GTGCCGTGCC TGTCTGGGCC CCAAACTTGG AGCAGGCCAG TCTCCCGGCC
          TCACCCTGGG ACTCACTGTG GGAATCTGGG TGGCAGCTGC CCTGTTGGGA
          TTGCCAATCA CCCTGGCCAG TGATACTTCC CGTGGCCTCT GCACGCTGGC
          ATCCAGCAGG GGCCTGGGAG CTTTGCAGTC CACACATGCT GTGGCCTGCT
          TTGTTGTCTT TATCTTGTGG CCATTGGGCT TGATGGGAGC CAAGGGCCTG
          AGGAAAGCCC TGGGTTGGGG GCCAGGCCCC TGGGTTGACA TTCTGTGGGT
          CTGGTTCATT TTTTGGTGGC CTCATGGGAT ATTCCTAGGA TTGGACACCC
          TAGTGAGGTT CAGGATCATC TTGTTGCCAA CATGCCTGGT CCAGAAGGTT
          TTGGACCTGC TGCTGCACCT CGCAGAAGCC CTGGCAATAT TGCACTGCGT
          GGCTACGCCC CTGCTCTTGG CCTTGTTCTG CCACCAGGCC ACCCGCTCTT
          CCCTGCCCTC CCTGCCCCTC GCGGAGGAGA GGAAGTCATT CTGGTGAAGG
          TACCTGGGTA TAATTCGTTA AAGATCCCCA TGTTCCCCAT GACCCTCTGG
          ACAAATAGAC ACTCCTCAGT CTCATATGCA AGGCTCTCCT TGACCCAACC
          CTGTTGATCC TCCAGTTTGA ATATTACACC TTTACATTGA ATAGTAAGTT
          TCAGGAACTT TGCTACTTCC TCTTCCCTCA ATTTTCTTCA TGTTTCCAGC
          TCTTTCCTCT CTCTGGAGTT CCACCCCTCC CTCTTGTCTG TCCTGTAGCT
          CCTACTTGAT ATTTCAATTC TGTGCTGTGA GCTGCATGTG ACTGGTACCA
          TATGAAGAAA GCACAAAGAA GGGCATAACC CAGCCTCACT GAATGTTTTT
          TGATTGAGCA AAGGTAATAA TTTTCAATTT AAAGAAGCAT GTGTGACTAA
          GCAATACGTG AGACAGGTAC TCATTCTTTT TCTGATATTT GTTAGTAATA
          TACAATTATA TTATTCTTTA CCTTCAGTCT TAATGTTTAT TTCGCATTTT
          CCGTAAGGTC CTCATTGAAT CATGAATTCT GATCCTCACC TGTTACTCTG
          TGTTAACCCC AGCCCCACAA ATAACACAAA CTTTAATTTC ACTGCTTTCC
          TTTTTAAATG ACAAGCTACC AACAACGATC ATTATTCATA TTTATTACCA
          CATGTAGGCC ACGGATTTCT GTCCTGTGGG GCAAATGTAG TGAACTTCTT
          CATGAAATAG AGCAGCAGGA CTCAGTGTGA AATAAATGGG GTCTGAATCA
          TCTCGATTTG GGAAGTGGAC CTGGCCTGTA CTCTCATGTA AAGACTGATC
          TGCTTCTTGG GCCCCATGCT TCCAGGGGTG GCCAGGGTCG GTTCAGACTT
          TCATGGGCCT GGTGACGTTC TGTTAGCCAT TGATGTTCTC TTACCTCAGT
          GTACAAGGCC TCGTCAGAGA TGACACTTTA CCAGAAAAAG CATGATATTA
          AACTCCTCAG ACCTCTCATT CTACCTCTGA CTCAGGTAAG CCAAAACCTT
          TCCCTCTACT TCACCCAATT GCCTTCTCTG TGTTTCCCAT GCCCCAGGCC
          CCTAAAAAGG CAGGCGGTGG TGACACAGTG GCTTTCAGTA ATGGAGTAAC
          AGAAATGTCC TGCTAACGTA TGCCCCCGCT GTGTATCCTG TGAAACAGGC
          TCCGATCTTC ATCTCCTTCT TCATTGCCTT GAGAGAGATG GCCAACCTTC
          CTGTGCCCAG CCTGCAGACA GGCGGCCTTT GGTGGTTCCA GGATCTCACC
          GTGTGTGATC CCACCTACAT CCTGCCGATG GTGGTCACTG CTACGATGTG
          GGGTGTGCTG GAGGTAAGCC CTGGCTGGCC AGGCGCCAGG CCCATAGTGA
          CCAGGTGTAG GGAAGAAAGC AGTTGTGGAC CATGGTGATC CTTCACTCCC
          TGGTGGGTGA GAGGCAGTTT CACTAAATGG CACATGTCAC TTTCACTGGG
          CCAGGGTTGA TGGGACTGGG GTCACTCATT GTCTGCCTGC CTCGGGAGCT
          GTTTAGACAT ACTTTGTGAA TCCCTTCGAT GCAAGTCTGC GGTTAGAAGC
          AGTGCTTGTA AGTGGCTCAG GGCTGGGGAA GAAACGCTGC TGGCGCTCTC
          TGGCCCACCC CCGCGGTGTA CAGAGGAGTG GTTCTGTGCA GCTACACAGT
          CATTCCATCT CTTCATCCCG CGTCAGCACC CAGTCTCTCT GCCACTTGAC
          TGCATTGGAA ATTGAGTGAG GCAGCTAAAA TCTACCCATA AAATTCTCAT
          CATCTCCTCT TGTCTCTCAC ATGGTTGCTT ATGAGTAATT TTGTAGTGAA
          AACCTCAGCG TTTATGCTTT ATTATTTCAG GCTACTTTTC TTAAATGTAT
          ATTTCAAACA GATTATAAGC GATATTTAAA CTTACCAGAC TTCATTAAAT
          TTTTCAAACA TGAAAATCAA ACCATATTAG TATCAGAGGA TGTATGCCAT
          TTCGTAATAC TGAGACTTAC CAGTGGGATT TTTCTTCTTG TACATAAATT
          GGTATTGATG ATTATCAGCG ATTTTGATAC TTAGCCTAAT TAAGCATTGC
          ATTTGTCCTC ACTAAATTGC CAAGAACAAA TTTATCATTA ATTTTGATGA
          TATTTCAGTT TGACATCTGT TTAT
Lepus_036 ---------- ---------- ---------- ---------- ----------
          ---------- ---------- ---------- ---------- ----------
          ---------- ---------- ---------- ---------- ----------
          ---------- ---------- ---------- ---------- ----------
          ---------- ---------- ---------- ---------- ----------
          ---------- ---------- ---------- ---------- ----------
          ---------- ---------- ---------- ---------- ----------
          ---------- ---------- ---------- ---------- ----------
          ---------- ---------- ---------- ---------- ----------
          ---------- ---------- ---------- ---------- ----------
          ---------- ---------- ---------- -ATCGCACTA AGGATCACCT
          CCTAGTTACC AGACATCCTG CTTTGTAGAA GAGTGTAAGT TGTGTGGCAG
          TGGGGTTCTG AACACACTAG TAGGTTTGTC TGCTGCCGTG ACATGGGGCA
          CAAGGTTCAG TGGAGAGGCC TTCTGAACAC TTTAATACTG CTCAAGTATT
          TGAGTGTCTT CATTGGCTGT GAAACTTCCA GGCCAGACTC AGAAGAGACA
          CGGTCCAGTG ACCCACCTTG GCTGCTGCAG CAACTCATGG CTTTCACACC
          TGTTCACACA TAACTCTCTT TGGAAGATGT GCAGGAGGGT TTGGTCTTAC
          TTCTTACATT TTTTAAGAAG CATTTAAAGG TAGATGCCTT TTCTTGATTC
          ATGTGCTTTC TTAGAACAAA AGTAATCACA CTGCAGCTGG GTAAAAAAAA
          TTGCCCCTCC CTGAAGGTGT TCTCTTGCCC CCACCTGGCC TGCACTTCAA
          ATTGAACTGA TAATCCAGTA GGAACCTGAG ATCTAGCCCA CTGCTTGCTG
          ATGAGTAGGA ACTATGCCAA GCTCCATCAA ATATTCCTTC CTTGGTGTTA
          AACAGGTGCT CTCCAAGTGG TGAGCATTCT CCTCTCCTGC CCCCTTTCTC
          ATGCTCAGTG GTGGGACGTG AGCACACGAC TCCAGCCGTG CAGAGGGAGG
          GTACCTGGGG GTCCTTGGCC CTCTTCCCAT GGTCCAGCGT CTCCATGCAG
          TGACTCTCCC GTAGCTGGTG CCATAGCAAA CGATGAGGGG CTGGTCTGGC
          TGGCCTTGGC CTGTGGAGAT CAGACTCTAG GGTGTGGGTA GTATCAGAGG
          CCTCCCTGCC TTGAGTAAGT CATTTTCCTG CATGCTCCCT GGCGCCTAGT
          GATTGTGCCA AGGCTCTGGC TTGTACCTTC CACAATCCAT GGGATTCCAG
          GGTGGGCAGG CAGCACCCTC AGCTCATCTA CACTTTCCCT CCCCCAGAGA
          ACCTGCCCAG CAAGGAAGAG AGTGATTTAT TTCAACTCTG TCTTGTTCCC
          ATGATCAAGG ATAGAAGAGA GGAGGGTGTC ACTTTGCCTT TATAGGATTC
          AGTGTGGTTG TGGTAACCTG GTATTGGGGG ATGGGGCCAA GGAATCCTTG
          CCTCTCATAT TTGTGACCAA AGAATTTGAA TGAGTTGATT TCTATGTATT
          TCCATTATCT CCATGTTTTC TAAAGTCTTA TCACATTTTT CTCTTTTCTA
          TTCTTCCCAT AGGATATCAA TGGCAAGCTA TTTCTTCCCA AATATGCCCT
          CTCCCAGGAT GTTTGTACAT ATGGAGACTT CATCTACAGG ACTGTAGAAA
          TACCAGGGTG CCCACACCAT GTCACTCCGT GAGTCGGGGA CGACGGTGCT
          GGGGCTCGCC CTAAGACCAC CTGTGCGCCT CCGTGTTCCC CTTGCTCGCA
          GAATGGTGCA GCTCCCAGCT GGCACATTGA GGAACGGAGG CCAGATTGGC
          AAAGTAACTT TTTAGGGCCT CAGTGGAAGT CCCAGCGGGG GTCTCTGTCT
          CTTTAAACCA CACAACCCCA GCTGCTTAGG CACTTCCCAT CTGGAGAGCT
          GAGTGAGGAG CTCTGACGGC TTGCCTGCTC CTCGCCAGAT GACCTCCCTT
          GCCACTTCAC ATCCGCCTTT GGAGCGGGCG TAGATAGAAA GTTTTCAGTA
          TTCATGTGCC TGAATGTCTG TAATAATATT GTGCTTTAAA GATGCCTTCC
          TGTATTTGTT CTTGATAGAA ACATATTTGT GTGTTTCTCC ATGCAATGGG
          GAAATTGTTT TTATGCAATT ACTTGTTCTT TGATGAAAAA GTAATAAACC
          TTTGGGGAGA TAAACTAATT AACAGTCATT ATTTAGACAC AAGGTATTCA
          TTGTGACTTT ATTGTTTTCA AAGAGTTTTT GAAAGCATAC TCTGCTGAGA
          ATTTACAGAG CACTTTCTTC AGAAGCTTAT GACTTACAGG TAACCTGGAG
          AATTTGATTT GATATAAAAT AGAATGTTCT TTCTGGAAAA GATCAGCTGG
          AGTGAATTTT AAGTATTTAA GACCAAGGGT GGGATGAATC AGAAGCATCA
          ACCTGAAAAT ATCTTTAAGC TCAAAAGAAG CATCTATAGA AACACTAACC
          TTTCTTCTGA ATTAGCAGAA AATATTTACC TTATATTTTC TTAGATTGTT
          CATTTTCTTC ATGAAAAGTG CTGCGGTGCT GATGACAAGG AGGCCTGCTT
          TGCTGTGGAG GTACTGGAGT TGCCTTCATT TTAATATGTT TGAGTTTTAT
          TTTTGTGTGT TTGGGCAGGT AAGGGGTTAG GGATTTATAT ATTGAAGGCT
          TGTGGGACAG GCATCTTATT CTACACACAA TTAGTTGCTT ATAGAATGCT
          TACACAGTTC TTGGTTTTTA TCTTTAACTG CCTTGTGGCA TATTGTTTAT
          AATGCCTATT TAATTTCCAG ATTTATGATG TTTATGAACA TAGGAGTATT
          TAAAAGGCAT GAAGTCTTTT GCTCATGAGA ATAAAACATT AATTTATTTA
          AACATTTTCT TGAAAAGTGT TGATCTATGA TTTAATTTTA TAATTTTATA
          GGTTAGTGGA GAAATTTACA TTTAAATGTC TGATTCATTT AATATTCCCT
          TCAATGGCAT AGTAGTAATT TCTTTATTCT TTTGGTGGCA ATGGATGCCA
          GTGAATTTCC TTCCAGGGTT TCTGGTGGTA AATTGGAATT AAAGGATCTG
          ATGTATGTGA AACTTTGTAA TCAACATGGC TATATAACCA CTAACTTTTT
          ATTCCAATAA TAATGGCATA AATCTCCTGA AATGCTCACC TTTACACCTC
          GTTTTATCAC TTTGAATTGT ATGGAATAAA CCTAACCCCT CTTCATGCTT
          CTGCTTTCTT TTACCAGTTC TCTTCAGTTC CTTTTAATTG CTTTCATATG
          ACGTAGTTTC TTTCTTTGCA ACCAGCTTGT CACTTTTTCA GTAGCTTATA
          ACTTTTAGCA TCTGTTGCTT TAAATGCATT GTGTCCAGAA TTGAATGTAC
          TCCTTTAGTT CTGATCTAGC TATCAAATAA GATAGCAAGG TCATCACCTC
          TTGTTAGGAC ACTGCATTTC TGTTACTGCA AGCACTAAGT ACTAGCTTTG
          ATCAGTTACT GATTTAAGAG TAAGGAATTG TTTCAGAGAC ACGATGAGAA
          ATGGACTAAA AAACATAGCT GTCAGTTCCT TTGCTAACAC TTGCAAGTCT
          GTATTTCCAA GTTAAACATC ATCTGTTAAT TTATTTTCAT TTTGTTCACT
          AGGGAATTTG GCATTTCTCT TTATAAAACA TTCTGGCTAT CAGAGAGGTA
          TAAGCTAATC CAGGTGAGTC CTTTGACTAC AACACGGACC TGGAGGCAGC
          TGCCCCCTGC CACTCCTGTA ACCTGCTCGA CGACTCCTCC CTGCCCTTCT
          TCATCCTCGC CAGCGTCCTG GGCATCCTGG CGAGTGGAGC TGTCCTCTTC
          GCCCTTCTCC GACCTCTGTT CCACTGGCAA CTCTGCCCTG GCAGGCCTAT
          CCTGGCACAG CTGGCTGTGG GCAGTGCCCT CTTCAGCATT GTGGTGCCCA
          TCCTGGCACC AGGGCTAAGC AGTGCCCACA GCATCATCCT GTGCGGCTTG
          GGCTACTGGG TCTGGTATGG CTCAGCCTTT GCCCAGGCTC TGCTGATTGG
          GTGCCGTGCC TGTCTGGGCC CCAAACTTGG AGCAGGCCAG TCTCCCGGCC
          TCACCCTGGG ACTCACTGTG GGAATCTGGG TGGCAGCTGC CCTGTTGGGA
          TTGCCAATCA CCCTGGCCAG TGATACTTCC CGTGGCCTCT GCACGCTGGC
          ATCCAGCAGG GGCCTGGGAG CTTTGCAGTC CACACATGCT GTGGCCTGCT
          TTGTTGTCTT TATCTTGTGG CCATTGGGCT TGATGGGAGC CAAGGGCCTG
          AGGAAAGCCC TGGGTTGGGG GCCAGGCCCC TGGGTTGACA TTCTGTGGGT
          CTGGTTCATT TTTTGGTGGC CTCATGGGAT ATTCCTAGGA TTGGACACCC
          TAGTGAGGTT CAGGATCATC TTGTTGCCAA CATGCCTGGT CCAGAAGGTT
          TTGGACCTGC TGCTGCACCT CGCAGAAGCC CTGGCAATAT TGCACTGCGT
          GGCTACGCCC CTGCTCTTGG CCTTGTTCTG CCACCAGGCC ACCCGCTCTT
          CCCTGCCCTC CCTGCCCCTC GCGGAGGAGA GGAAGTCATT CTGGTGAAGG
          TACCTGGGTA TAATTCGTTA AAGATCCCCA TGTTCCCCAT GACCCTCTGG
          ACAAATAGAC ACTCCTCAGT CTCATATGCA AGGCTCTCCT TGACCCAACC
          CTGTTGATCC TCCAGTTTGA ATATTACACC TTTACATTGA ATAGTAAGTT
          TCAGGAACTT TGCTACTTCC TCTTCCCTCA ATTTTCTTCA TGTTTCCAGC
          TCTTTCCTCT CTCTGGAGTT CCACCCCTCC CTCTTGTCTG TCCTGTAGCT
          CCTACTTGAT ATTTCAATTC TGTGCTGTGA GCTGCATGTG ACTGGTACCA
          TATGAAGAAA GCACAAAGAA GGGCATAACC CAGCCTCACT GAATGTTTTT
          TGATTGAGCA AAGGTAATAA TTTTCAATTT AAAGAAGCAT GTGTGACTAA
          GCAATATGTG AGACAGGTAC TCATTCTTTT TCTGATATTT GTTAGTAATA
          TACAATTATA TTATTCTTTA CCTTCAGTCT TAATGTTTAT TTCGCATTTT
          CTGTAAGGTC CTCATTGAAT CATGAATTCT GATCCTCACC TGTTACTCTG
          TGTTAACCCC AGCCCCACAA ATAACACAAA CTTTAATTTC ACTGCTTTCC
          TTTTTAAATG ACAAGCTACC AACAACGGTC ATTATTCATA TTTATTACCA
          CATGTAGGCC ACGGATTTCT GTCCTGTGGG GCAAATGTAG TGAACTTCTT
          CATGAAATAG AGCAGCAGGA CTCAGTGTGA AATAAATGGG GTCTGAATCA
          TCTCGATTTG GGAAGTGGAC CTGGCCTGTA CTCTCATGTA AAGACTGATC
          TGCTTCTTGG GCCCCATGCT TCCAGGGGTG GCCAGGGTCG GTTCAGACTT
          TCATGGGCCT GGTGACGTTC TGTTAGCCAT TGATGTTCTC TTACCTCAGT
          GTACAAGGCC TCGTCAGAGA TGACACTTTA CCAGAAAAAG CATGATATTA
          AACTCCTCAG ACCTCTCATT CTACCTCTGA CTCAGGTAAG CCAAAACCTT
          TCCCTCTACT TCACCCAATT GCCTTCTCTG TGTTTCCCAT GCCCCAGGCC
          CCTAAAAAGG CAGGCGGTGG TGACACAGTG GCTTTCAGTA ATGGAGTAAC
          AGAAATGTCC TGCTAACGTA TGCCCCCGCT GTGTATCCTG TGAAACAGGC
          TCCGATCTTC ATCTCCTTCT TCATTGCCTT GAGAGAGATG GCCAACCTTC
          CTGTGCCCAG CCTGCAGACA GGCGGCCTTT GGTGGTTCCA GGATCTCACC
          GTGTGTGATC CCACCTACAT CCTGCCGATG GTGGTCACTG CTACAATGTG
          GGGTGTGCTG GAGGTAAGCC CTGGCTGGCC AGGCGCCAGG CCCATAGTGA
          CCAGGTGTAG GGAAGAAAGC AGTTGTGGAC CATGGTGATC CTTCACTCCC
          TGGTGGGTGA GAGGCAGTTT CACTAAATGG CACATGTCAC TTTCACTGGG
          CCAGGGTTGA TGGGACTGGG GTCACTCATT GTCTGCCTGC CTCGGGAGCT
          GTTTAGACAT ACTTTGTGAA TCCCTTCGAT GCAAGTCTGC GGTTAGAAGC
          AGTGCTTGTA AGTGGCTCAG GGCTGGGGAA GAAACGCTGC TGGCGCTCTC
          TGGCCCACCC CCGCGGTGTA CAGAGGAGTG GTTCTGTGCA GCTACACAGT
          CATTCCATCT CTTCATCCCG CGTCAGCACC CAGTCTCTCT GCCACTTGAC
          TGCATTGGAA ATTGAGTGAG GCAGCTAAAA TCTACCCATA AAATTCTCAT
          CATCTCCTCT TGTCTCTCAC ATGGTTGCTT ATGAGTAATT TTGTAGTGAA
          AACCTCAGCG TTTATGCTTT ATTATTTCAG GCTACTTTTC TTAAATGTAT
          ATTTCAAACA GATTATAAGC GATATTTAAA CTTACCAGAC TTCATTAAAT
          TTTTCAAACA TGAAAATCAA ACCATATTAG TATCAGAGGA TGTATGCCAT
          TTCGTAATAC TGAGACTTAC CAGTGGGATT TTTCTTCTTG TACATAAATT
          GGTATTGATG ATTATCAGCG ATTTTGATAC TTAGCCTAAT TAAGCATTGC
          ATTTGTCCTC ACTAAATTGC CAAGAACAAA TTTATCATTA ATTTTGATGA
          TATTTCAGTT TGACATCTGT TTAT
Lepus_037 TTCACAAACT CCAGAAGTGT GTTCACCAGG GCCGGTGGCT AGAGTTCAAG
          GTTTACAGTG AAAACCCAAA CTCAGACTGA TTCTGGCACA GGCTCCCCTG
          TCATCTAAGC AACTTAATGG GGTGCTTTCT TCCTGTTCCT CTAGCCTCTA
          TGCCAGGACT CCTTGGAAAT AAGCTATTAA GGCAAGTGGG TTAAGGTGCT
          AAGGGCAATG CAGACTATAG AACTACTCCC TATGAAAAGC CAACTCTTCC
          CTCAGCGTGA CATGTCAGCA AGTTCCAGTT GGAATGTTTC ATGGCAAGCC
          TTTTGCCACA CGTTACTTTC CAGCTTTGTG AACTCAGGGC ATTTTCTTGG
          GAGGGTGCTC CTTGTTTAGA AGTGGCAGAG CACTTGTAGA AGCCTCAGGT
          GACAGCATGG GTGAAATGCA CTGGGTTCAA GTCTTCACAT TAATCCAGGG
          GCAGCAGTTG GAGCACCTGT TGTCTTTGCC ATGTGAATGA ACTTGGGCAG
          CAAAGCCTTC ATGACCCAGT GTCCCATCAA CATCGCACTA AGGATCACCT
          CCTAGTTACC AGACATCCTG CTTTGTAGAA GAGTGTAAGT TGTGTGGCAG
          TGGGGTTCTG AACACACTAG TAGGTTTGTC TGCTGCCGTG ACATGGGGCA
          CAAGGTTCAG TGGAGAGGCC TTCTGAACAC TTTAATACTG CTCAAGTATT
          TGAGTGTCTT CATTGGCTGT GAAACTTCCA GGCCAGACTC AGAAGAGACA
          CGGTCCAGTG ACCCACCTTG GCTGCTGCAG CAACTCATGG CTTTCACACC
          TGTTCACACA TAACTCTCTT TGGAAGATGT GCAGGAGGGT TTGGTCTTAC
          TTCTTACATT TTTTAAGAAG CATTTAAAGG TAGATGCCTT TTCTTGATTC
          ATGTGCTTTC TTAGAACAAA AGTAATCACA CTGCAGCTGG GTAAAAAAAA
          TTGCCCCTCC CTGAAGGTGT TCTCTTGCCC CCACCTGGCC TGCACTTCAA
          ATTGAACTGA TAATCCAGTA GGAACCTGAG ATCTAGCCCA CTGCTTGCTG
          ATGAGTAGGA ACTATGCCAA GCTCCATCAA ATATTCCTTC CTTGGTGTTA
          AACAGGTGCT CTCCAAGTGG TGAGCATTCT CCTCTCCTGC CCCCTTTCTC
          ATGCTCAGTG GTGGGACGTG AGCACACGAC TCCAGCCGTG CAGAGGGAGG
          GTACCTGGGG GTCCTTGGCC CTCTTCCCAT GGTCCAGCGT CTCCATGCAG
          TGACTCTCCC GTAGCTGGTG CCATAGCAAA CGATGAGGGG CTGGTCTGGC
          TGGCCTTGGC CTGTGGAGAT CAGACTCTAG GGTGTGGGTA GTATCAGAGG
          CCTCCCTGCC TTGAGTAAGT CATTTTCCTG CATGCTCCCT GGCGCCTAGT
          GATTGTGCCA AGGCTCTGGC TTGTACCTTC CACAATCCAT GGGATTCCAG
          GGTGGGCAGG CAGCACCCTC AGCTCATCTA CACTTTCCCT CCCCCAGAGA
          ACCTGCCCAG CAAGGAAGAG AGTGATTTAT TTCAACTCTG TCTTGTTCCC
          ATGATCAAGG ATAGAAGAGA GGAGGGTGTC ACTTTGCCTT TATAGGATTC
          AGTGTGGTTG TGGTAACCTG GTATTGGGGG ATGGGGCCAA GGAATCCTTG
          CCTCTCATAT TTGTGACCAA AGAATTTGAA TGAGTTGATT TCTATGTATT
          TCCATTATCT CCATGTTTTC TAAAGTCTTA TCACATTTTT CTCTTTTCTA
          TTCTTCCCAT AGGATATCAA TGGCAAGCTA TTTCTTCCCA AATATGCCCT
          CTCCCAGGAT GTTTGTACAT ATGGAGACTT CATCTACAGG ACTGTAGAAA
          TACCAGGGTG CCCACACCAT GTCACTCCGT GAGTCGGGGA CGACGGTGCT
          GGGGCGCGCC CTAAGACCAC CTGTGCGCCT CCGTGTGCCC CTTGCTCGCA
          GAATGGTGCA GCTCCCAGCT GGCACATTGA GGAACGGAGG CCAGATTGGC
          AAAGTAACTT TTTAGGGCCT CAGTGGAAGT CCCAGCGGGG GTCTCTGTCT
          CTTTAAACCA CACAACCCCA GCTGCTTAGG AACTTCCCAT CTGGAGAGCT
          GAGTGAGGAG CTCTGACGGC TTGCCTGCTC CTCGCCAGAT GACCTCCCTT
          GCCACTTCAC ATCCGCCTTT GGAGCGGGCG TAGATAGAAA GTTTTCAGTA
          TTCATGTGCC TGAATGTCTG TAATAATATT GTGCTTTAAA GATGCCTTCC
          TGTATTTGTT CTTGATAGAA ACATATTTGT GTGTTTCTCC ATGCAATGGG
          GAAATTGTTT TTATGCAATT ACTTGTTCTT TGATGAAAAA GTAATAAACC
          TTTGGGGAGA TAAACTAATT AACAGTCATT ATTTAGACAC AAGGTATTCA
          TTGTGACTTT ATTGTTTTCA AAGAGTTTTT GAAAGCATAC TCTGCTGAGA
          ATTTACAGAG CACTTTCTTC AGAAGCTTAT GACTTACAGG TAACCTGGAG
          AATTTGATTT GATATAAAAT AGAATGTTCT TTCTGGAAAA GATCAGCTGG
          AGTGAATTTT AAGTATTTAA GACCAAGGGT GGGATGAATC AGAAGCATCA
          ACCTGAAAAT ATCTTTAAGC TCAAAAGAAG CATCTATAGA AACACTAACC
          TTTCTTCTGA ATTAGCAGAA AATATTTACC TTATATTTTC TTAGATTGTT
          CATTTTCTTC ATGAAAAGTG CTGCGGTGCT GATGACAAGG AGGCCTGCTT
          TGCTGTGGAG GTACTGGAGT TGCCTTCATT TTAATATGTT TGAGTTTTAT
          TTTTGTGTGT TTGGGCAGGT AAGGGGTTAG GGATTTATAT ATTGAAGGCT
          TGTGGGACAG GCATCTTATT CTACACACAA TTAGTTGCTT ATAGAATGCT
          TACACAGTTC TTGGTTTTTA TCTTTAACTG CCTTGTGGCA TATTGTTTAT
          AATGCCTATT TAATTTCCAG ATTTATGATG TTTATGAACA TAGGAGTATT
          TAAAAGGCAT GAAGTCTTTT GCTCATGAGA ATAAAACATT AATTTATTTA
          AACATTTTCT TGAAAAGTGT TGATCTATGA TTTAATTTTA TAATTTTATA
          GGTTAGTGGA GAAATTTACA TTTAAATGTC TGATTCATTT AATATTCCCT
          TCAATGGCAT AGTAGTAATT TCTTTATTCT TTTGGTGGCA ATGGATGCCA
          GTGAATTTCC TTCCAGGGTT TCTGGTGGTA AATTGGAATT AAAGGATCTG
          ATGTATGTGA AACTTTGTAA TCAACATGGC TATATAACCA CTAACTTTTT
          ATTCCAATAA TAATGGCATA AATCTCCTGA AATGCTCACC TTTACACCTC
          GTTTTATCAC TTTGAATTGT ATGGAATAAA CCTAACCCCT CTTCATGCTT
          CTGCTTTCTT TTACCAGTTC TCTTCAGTTC CTTTTAATTG CTTTCATATG
          ACGTAGTTTC TTTCTTTGCA ACCAGCTTGT CACTTTTTCA GTAGCTTATA
          ACTTTTAGCA TCTGTTGCTT TAAATGCATT GTGTCCAGAA TTGAATGTAC
          TCCTTTAGTT CTGATCTAGC TATCAAATAA GATAGCAAGG TCATCACCTC
          TTGTTAGGAC ACTGCATTTC TGTTACTGCA AGCACTAAGT ACTAGCTTTG
          ATCAGTTACT GATTTAAGAG TAAGGAATTG TTTCAGAGAC ACGATGAGAA
          ATGGACTAAA AAACATAACT GTCAGTTCCT TTGCTAACAC TTGCAAGTCT
          GTATTTCCAA GTTAAACATC ATCTGTTAAT TTATTTTCAT TTTGTTCACT
          AGGGAATTTG GCATTTCTCT TTATAAAACA TTCTGGCTAT CAGAGAGGTA
          TAAGCTAATC CAGGTGAGTC CTTTGACTAC AACACGGACC TGGAGGCAGC
          TGCCCCCTGC CACTCCTGTA ACCTGCTCGA CGACTCCTCC CTGCCCTTCT
          TCATCCTCGC CAGCGTCCTG GGCATCCTGG CGAGTGGAGC TGTCCTCTTC
          GCCCTTCTCC GACCTCTGTT CCACTGGCAA CTCTGCCCTG GCAGGCCTAT
          CCTGGCACAG CTGGCTGTGG GCAGTGCCCT CTTCAGCATT GTGGTGCCCA
          TCCTGGCACC AGGGCTAAGC AGTGCCCACA GCATCATCCT GTGCGGCTTG
          GGCTACTGGG TCTGGTATGG CTCAGCCTTT GCCCAGGCTC TGCTGATTGG
          GTGCCGTGCC TGTCTGGGCC CCAAACTTGG AGCAGGCCAG TCTCCCGGCC
          TCACCCTGGG ACTCACTGTG GGAATCTGGG TGGCAGCTGC CCTGTTGGGA
          TTGCCAATCA CCCTGGCCAG TGATACTTCC CGTGGCCTCT GCACGCTGGC
          ATCCAGCAGG GGCCTGGGAG CTTTGCAGTC CACACATGCT GTGGCCTGCT
          TTGTTGTCTT TATCTTGTGG CCATTGGGCT TGATGGGAGC CAAGGGCCTG
          AGGAAAGCCC TGGGTTGGGG GCCAGGCCCC TGGGTTGACA TTCTGTGGGT
          CTGGTTCATT TTTTGGTGGC CTCATGGGAT ATTCCTAGGA TTGGACACCC
          TAGTGAGGTT CAGGATCATC TTGTTGCCAA CATGCCTGGT CCAGAAGGTT
          TTGGACCTGC TGCTGCACCT CGCAGAAGCC CTGGCAATAT TGCACTGCGT
          GGCTACGCCC CTGCTCTTGG CCTTGTTCTG CCACCAGGCC ACCCGCTCTT
          CCCTGCCCTC CCTGCCCCTC GCGGAGGAGA GGAAGTCATT CTGGTGAAGG
          TACCTGGGTA TAATTCGTTA AAGATCCCCA TGTTCCCCAT GACCCTCTGG
          ACAAATAGAC ACTCCTCAGT CTCATATGCA AGGCTCTCCT TGACCCAACC
          CTGTTGATCC TCCAGTTTGA ATATTACACC TTTACATTGA ATAGTAAGTT
          TCAGGAACTT TGCTACTTCC TCTTCCCTCA ATTTTCTTCA TGTTTCCAGC
          TCTTTCCTCT CTCTGGAGTT CCACCCCTCC CTCTTGTCTG TCCTGTAGCT
          CCTACTTGAT ATTTCAATTC TGTGCTGTGA GCTGCATGTG ACTGGTACCA
          TATGAAGAAA GCACAAAGAA GGGCATAACC CAGCCTCACT GAATGTTTTT
          TGATTGAGCA AAGGTAATAA TTTTCAATTT AAAGAAGCAT GTGTGACTAA
          GCAATATGTG AGACAGGTAC TCATTCTTTT TCTGATATTT GTTAGTAATA
          TACAATTATA TTATTCTTTA CCTTCAGTCT TAATGTTTAT TTCGCATTTT
          CTGTAAGGTC CTCATTGAAT CATGAATTCT GATCCTCACC TGTTACTCTG
          TGTTAACCCC AGCCCCACAA ATAACACAAA CTTTAATTTC ACTGCTTTCC
          TTTTTAAATG ACAAGCTACC AACAACGGTC ATTATTCATA TTTATTACCA
          CATGTAGGCC ACGGATTTCT GTCCTGTGGG GCAAATGTAG TGAACTTCTT
          CATGAAATAG AGCAGCAGGA CTCAGTGTGA AATAAATGGG GTCTGAATCA
          TCTCGATTTG GGAAGTGGAC CTGGCCTGTA CTCTCATGTA AAGACTGATC
          TGCTTCTTGG GCCCCATGCT TCCAGGGGTG GCCAGGGTCG GTTCAGACTT
          TCATGGGCCT GGTGACGTTC TGTTAGCCAT TGATGTTCTC TTACCTCAGT
          GTACAAGGCC TCGTCAGAGA TGACACTTTA CCAGAAAAAG CATGATATTA
          AACTCCTCAG ACCTCTCATT CTACCTCTGA CTCAGGTAAG CCAAAACCTT
          TCCCTCTACT TCACCCAATT GCCTTCTCTG TGTTTCCCAT GCCCCAGGCC
          CCTAAAAAGG CAGGCGGTGG TGACACAGTG GCTTTCAGTA ATGGAGTAAC
          AGAAATGTCC TGCTAACGTA TGCCCCCGCT GTGTATCCTG TGAAACAGGC
          TCCGATCTTC ATCTCCTTCT TCATTGCCTT GAGAGAGATG GCCAACCTTC
          CTGTGCCCAG CCTGCAGACA GGCGGCCTTT GGTGGTTCCA GGATCTCACC
          GTGTGTGATC CCACCTACAT CCTGCCGATG GTGGTCACTG CTACGATGTG
          GGGTGTGCTG GAGGTAAGCC CTGGCTGGCC AGGCGCCAGG CCCATAGTGA
          CCAGGTGTAG GGAAGAAAGC AGTTGTGGAC CATGGTGATC CTTCACTCCC
          TGGTGGGTGA GAGGCAGTTT CACTAAATGG CACATGTCAC TTTCACTGGG
          CCAGGGTTGA TGGGACTGGG GTCACTCATT GTCTGCCTGC CTCGGGAGCT
          GTTTAGACAT ACTTTGTGAA TCCCTTCGAT GCAAGTCTGC GGTTAGAAGC
          AGTGCTTGTA AGTGGCTCAG GGCTGGGGAA GAAACGCTGC TGGCGCTCTC
          TGGCCCACCC CCGCGGTGTA CAGAGGAGTG GTTCTGTGCA GCTACACAGT
          CATTCCATCT CTTCATCCCG CGTCAGCACC CAGTCTCTCT GCCACTTGAC
          TGCATTGGAA ATTGAGTGAG GCAGCTAAAA TCTACCCATA AAATTCTCAT
          CATCTCCTCT TGTCTCTCAC ATGGTTGCTT ATGAGTAATT TTGTAGTGAA
          AACCTCAGCG TTTATGCTTT ATTATTTCAG GCTACTTTTC TTAAATGTAT
          ATTTCAAACA GATTATAAGC GATATTTAAA CTTACCAGAC TTCATTAAAT
          TTTTCAAACA TGAAAATCAA ACCATATTAG TATCAGAGGA TGTATGCCAT
          TTCGTAATAC TGAGACTTAC CAGTGGGATT TTTCTTCTTG TACATAAATT
          GGTATTGATG ATTATCAGCG ATTTTGATAC TTAGCCTAAT TAAGCATTGC
          ATTTGTCCTC ACTAAATTGC CAAGAACAAA TTTATCATTA ATTTTGATGA
          TATTTCAGTT TGACATCTGT TTAT
Lepus_038 ---------- ---------- ---------- ---------- ----------
          ---------- ---------- ---------- ---------- ----------
          ---------- ---------- ---------- ---------- ----------
          ---------- ---------- ---------- ---------- ----------
          ---------- ---------- ---------- ---------- ----------
          ---------- ---------- ---------- ---------- ----------
          ---------- ---------- ---------- ---------- ----------
          ---------- ---------- ---------- ---------- ----------
          ---------- ---------- ---------- ---------- ----------
          ---------- ---------- ---------- ---------- ----------
          ---------- ---------- ---------- -ATCGCACTA AGGATCACCT
          CCTAGTTACC AGACATCCTG CTTTGAAGAA GAGTGTAAGT TGTGTGGCAG
          TGGGGTTCTG AACACACTAG TAGGTTTGTC TGCTGCCGTG ACATGGGGCA
          CAAGGTTCAG TGGAGAGGCC TTCTGAACAC TTTAATACTG CTCAAGTATT
          TGAGTGTCTT CATTGGCTGT GAAACTTCCA GGCCAGACTC AGAAGAGACA
          CGGTCCAGTG ACCCACCTTG GCTGCTGCAG CAACTCATGG CTTTCACACC
          TGTTCACACA TAACTCTCTT TGGAAGATGT GCAGGAGGGT TTGGTCTTAC
          TTCTTACATT TTTTAAGAAG CATTTAAAGG TAGATGCCTT TTCTTGATTC
          ATGTGCTTTC TTAGAACAAA AGTAATCACA CTGCAGCTGG GTAAAAAAAA
          TTGCCCCTCC CTGAAGGTGT TCTCTTGCCC CCACCTGGCC TGCACTTCAA
          ATTGAACTGA TAATCCAGTA GGAACCTGAG ATCTAGCCCA CTGCTTGCTG
          ATGAGTAGGA ACTATGCCAA GCTCCATCAA ATATTCCTTC CTTGGTGTTA
          AACAGGTGCT CTCCAAGTGG TGAGCATTCT CCTCTCCTGC CCCCTTTCTC
          ATGCTCAGTG GTGGGACGTG AGCACACGAC TCCAGCCGTG CAGAGGGAGG
          GTACCTGGGG GTCCTTGGCC CTCTTCCCAT GGTCCAGCGT CTCCATGCAG
          TGACTCTCCC GTAGCTGGTG CCATAGCAAA CGATGAGGGG CTGGTCTGGC
          TGGCCTTGGC CTGTGGAGAT CAGACTCTAG GGTGTGGGTA GTATCAGAGG
          CCTCCCTGCC TTGAGTAAGT CATTTTCCTG CATGCTCCCT GGCGCCTAGT
          GATTGTGCCA AGGCTCTGGC TTGTACCTTC CACAATCCAT GGGATTCCAG
          GGTGGGCAGG CAGCACCCTC AGCTCATCTA CACTTTCCCT CCCCCAGAGA
          ACCTGCCCAG CAAGGAAGAG AGTGATTTAT TTCAACTCTG TCTTGTTCCC
          ATGATCAAGG ATAGAAGAGA GGAGGGTGTC ACTTTGCCTT TATAGGATTC
          AGTGTGGTTG TGGTAACCTG GTATTGGGGG ATGGGGCCAA GGAATCCTTG
          CCTCTCATAT TTGTGACCAA AGAATTTGAA TGAGTTGATT TCTATGTATT
          TCCATTATCT CCATGTTTTC TAAAGTCTTA TCACATTTTT CTCTTTTCTA
          TTCTTCCCAT AGGATATCAA TGGCAAGCTA TTTCTTCCCA AATATGCCCT
          CTCCCAGGAT GTTTGTACAT ATGGAGACTT CATCTACAGG ACTGTAGAAA
          TACCAGGGTG CCCACACCAT GTCACTCCGT GAGTCGGGGA CGACGGTGCT
          GGGGCTCGCC CTAAGACCAC CTGTGCGCCT CCGTGTTCCC CTTGCTCGCA
          GAATGGTGCA GCTCCCAGCT GGCACATTGA GGAACGGAGG CCAGATTGGC
          AAAGTAACTT TTTAGGGCCT CAGTGGAAGT CCCAGCGGGG GTCTCTGTCT
          CTTTAAACCA CACAACCCCA GCTGCTTAGG CACTTCCCAT CTGGAGAGCT
          GAGTGAGGAG CTCTGACGGC TTGCCTGCTC CTCGCCAGAT GACCTCCCTT
          GCCACTTCAC ATCCGCCTTT GGAGCGGGCG TAGATAGAAA GTTTTCAGTA
          TTCATGTGCC TGAATGTCTG TAATAATATT GTGCTTTAAA GATGCCTTCC
          TGTATTTGTT CTTGATAGAA ACATATTTGT GTGTTTCTCC ATGCAATGGG
          GAAATTGTTT TTATGCAATT ACTTGTTCTT TGATGAAAAA GTAATAAACC
          TTTGGGGAGA TAAACTAATT AACAGTCATT ATTTAGACAC AAGGTATTCA
          TTGTGACTTT ATTGTTTTCA AAGAGTTTTT GAAAGCATAC TCTGCTGAGA
          ATTTACAGAG CACTTTCTTC AGAAGCTTAT GACTTACAGG TAACCTGGAG
          AATTTGATTT GATATAAAAT AGAATGTTCT TTCTGGAAAA GATCAGCTGG
          AGTGAATTTT AAGTATTTAA GACCAAGGGT GGGATGAATC AGAAGCATCA
          ACCTGAAAAT ATCTTTAAGC TCAAAAGAAG CATCTATAGA AACACTAACC
          TTTCTTCTGA ATTAGCAGAA AATATTTACC TTATATTTTC TTAGATTGTT
          CATTTTCTTC ATGAAAAGTG CTGCGGTGCT GATGACAAGG AGGCCTGCTT
          TGCTGTGGAG GTACTGGAGT TGCCTTCATT TTAATATGTT TGAGTTTTAT
          TTTTGTGTGT TTGGGCAGGT AAGGGGTTAG GGATTTATAT ATTGAAGGCT
          TGTGGGACAG GCATCTTATT CTACACACAA TTAGTTGCTT ATAGAATGCT
          TACACAGTTC TTGGTTTTTA TCTTTAACTG CCTTGTGGCA TATTGTTTAT
          AATGCCTATT TAATTTCCAG ATTTATGATG TTTATGAACA TAGGAGTATT
          TAAAAGGCAT GAAGTCTTTT GCTCATGAGA ATAAAACATT AATTTATTTA
          AACATTTTCT TGAAAAGTGT TGATCTATGA TTTAATTTTA TAATTTTATA
          GGTTAGTGGA GAAATTTACA TTTAAATGTC TGATTCATTT AATATTCCCT
          TCAATGGCAT AGTAGTAATT TCTTTATTCT TTTGGTGGCA ATGGATGCCA
          GTGAATTTCC TTCCAGGGTT TCTGGTGGTA AATTGGAATT AAAGGATCTG
          ATGTATGTGA AACTTTGTAA TCAACATGGC TATATAACCA CTAACTTTTT
          ATTCCAATAA TAATGGCATA AATCTCCTGA AATGCTCACC TTTACACCTC
          GTTTTATCAC TTTGAATTGT ATGGAATAAA CCTAACCCCT CTTCATGCTT
          CTGCTTTCTT TTACCAGTTC TCTTCAGTTC CTTTTAATTG CTTTCATATG
          ACGTAGTTTC TTTCTTTGCA ACCAGCTTGT CACTTTTTCA GTAGCTTATA
          ACTTTTAGCA TCTGTTGCTT TAAATGCATT GTGTCCAGAA TTGAATGTAC
          TCCTTTAGTT CTGATCTAGC TATCAAATAA GATAGCAAGG TCATCACCTC
          TTGTTAGGAC ACTGCATTTC TGTTACTGCA AGCACTAAGT ACTAGCTTTG
          ATCAGTTACT GATTTAAGAG TAAGGAATTG TTTCAGAGAC ACGATGAGAA
          ATGGACTAAA AAACATAACT GTCAGTTCCT TTGCTAACAC TTGCAAGTCT
          GTATTTCCAA GTTAAACATC ATCTGTTAAT TTATTTTCAT TTTGTTCACT
          AGGGAATTTG GCATTTCTCT TTATAAAACA TTCTGGCTAT CAGAGAGGTA
          TAAGCTAATC CAGGTGAGTC CTTTGACTAC AACACGGACC TGGAGGCAGC
          TGCCCCCTGC CACTCCTGTA ACCTGCTCGA CGACTCCTCC CTGCCCTTCT
          TCATCCTCGC CAGCGTCCTG GGCATCCTGG CGAGTGGAGC TGTCCTCTTC
          GCCCTTCTCC GACCTCTGTT CCACTGGCAA CTCTGCCCTG GCAGGCCTAT
          CCTGGCACAG CTGGCTGTGG GCAGTGCCCT CTTCAGCATT GTGGTGCCCA
          TCCTGGCACC AGGGCTAAGC AGTGCCCACA GCATCATCCT GTGCGGCTTG
          GGCTACTGGG TCTGGTATGG CTCAGCCTTT GCCCAGGCTC TGCTGATTGG
          GTGCCGTGCC TGTCTGGGCC CCAAACTTGG AGCAGGCCAG TCTCCCGGCC
          TCACCCTGGG ACTCACTGTG GGAATCTGGG TGGCAGCTGC CCTGTTGGGA
          TTGCCAATCA CCCTGGCCAG TGATACTTCC CGTGGCCTCT GCACGCTGGC
          ATCCAGCAGG GGCCTGGGAG CTTTGCAGTC CACACATGCT GTGGCCTGCT
          TTGTTGTCTT TATCTTGTGG CCATTGGGCT TGATGGGAGC CAAGGGCCTG
          AGGAAAGCCC TGGGTTGGGG GCCAGGCCCC TGGGTTGACA TTCTGTGGGT
          CTGGTTCATT TTTTGGTGGC CTCATGGGAT ATTCCTAGGA TTGGACACCC
          TAGTGAGGTT CAGGATCATC TTGTTGCCAA CATGCCTGGT CCAGAAGGTT
          TTGGACCTGC TGCTGCACCT CGCAGAAGCC CTGGCAATAT TGCACTGCGT
          GGCTACGCCC CTGCTCTTGG CCTTGTTCTG CCACCAGGCC ACCCGCTCTT
          CCCTGCCCTC CCTGCCCCTC GCGGAGGAGA GGAAGTCATT CTGGTGAAGG
          TACCTGGGTA TAATTCGTTA AAGATCCCCA TGTTCCCCAT GACCCTCTGG
          ACAAATAGAC ACTCCTCAGT CTCATATGCA AGGCTCTCCT TGACCCAACC
          CTGTTGATCC TCCAGTTTGA ATATTACACC TTTACATTGA ATAGTAAGTT
          TCAGGAACTT TGCTACTTCC TCTTCCCTCA ATTTTCTTCA TGTTTCCAGC
          TCTTTCCTCT CTCTGGAGTT CCACCCCTCC CTCTTGTCTG TCCTGTAGCT
          CCTACTTGAT ATTTCAATTC TGTGCTGTGA GCTGCATGTG ACTGGTACCA
          TATGAAGAAA GCACAAAGAA GGGCATAACC CAGCCTCACT GAATGTTTTT
          TGATTGAGCA AAGGTAATAA TTTTCAATTT AAAGAAGCAT GTGTGACTAA
          GCAATATGTG AGACAGGTAC TCATTCTTTT TCTGATATTT GTTAGTAATA
          TACAATTATA TTATTCTTTA CCTTCAGTCT TAATGTTTAT TTCGCATTTT
          CTGTAAGGTC CTCATTGAAT CATGAATTCT GATCCTCACC TGTTACTCTG
          TGTTAACCCC AGCCCCACAA ATAACACAAA CTTTAATTTC ACTGCTTTCC
          TTTTTAAATG ACAAGCTACC AACAACGGTC ATTATTCATA TTTATTACCA
          CATGTAGGCC ACGGATTTCT GTCCTGTGGG GCAAATGTAG TGAACTTCTT
          CATGAAATAG AGCAGCAGGA CTCAGTGTGA AATAAATGGG GTCTGAATCA
          TCTCGATTTG GGAAGTGGAC CTGGCCTGTA CTCTCATGTA AAGACTGATC
          TGCTTCTTGG GCCCCATGCT TCCAGGGGTG GCCAGGGTCG GTTCAGACTT
          TCATGGGCCT GGTGACGTTC TGTTAGCCAT TGATGTTCTC TTACCTCAGT
          GTACAAGGCC TCGTCAGAGA TGACACTTTA CCAGAAAAAG CATGATATTA
          AACTCCTCAG ACCTCTCATT CTACCTCTGA CTCAGGTAAG CCAAAACCTT
          TCCCTCTACT TCACCCAATT GCCTTCTCTG TGTTTCCCAT GCCCCAGGCC
          CCTAAAAAGG CAGGCGGTGG TGACACAGTG GCTTTCAGTA ATGGAGTAAC
          AGAAATGTCC TGCTAACGTA TGCCCCCGCT GTGTATCCTG TGAAACAGGC
          TCCGATCTTC ATCTCCTTCT TCATTGCCTT GAGAGAGATG GCCAACCTTC
          CTGTGCCCAG CCTGCAGACA GGCGGCCTTT GGTGGTTCCA GGATCTCACC
          GTGTGTGATC CCACCTACAT CCTGCCGATG GTGGTCACTG CTACAATGTG
          GGGTGTGCTG GAGGTAAGCC CTGGCTGGCC AGGCGCCAGG CCCATAGTGA
          CCAGGTGTAG GGAAGAAAGC AGTTGTGGAC CATGGTGATC CTTCACTCCC
          TGGTGGGTGA GAGGCAGTTT CACTAAATGG CACATGTCAC TTTCACTGGG
          CCAGGGTTGA TGGGACTGGG GTCACTCATT GTCTGCCTGC CTCGGGAGCT
          GTTTAGACAT ACTTTGTGAA TCCCTTCGAT GCAAGTCTGC GGTTAGAAGC
          AGTGCTTGTA AGTGGCTCAG GGCTGGGGAA GAAACGCTGC TGGCGCTCTC
          TGGCCCACCC CCGCGGTGTA CAGAGGAGTG GTTCTGTGCA GCTACACAGT
          CATTCCATCT CTTCATCCCG CGTCAGCACC CAGTCTCTCT GCCACTTGAC
          TGCATTGGAA ATTGAGTGAG GCAGCTAAAA TCTACCCATA AAATTCTCAT
          CATCTCCTCT TGTCTCTCAC ATGGTTGCTT ATGAGTAATT TTGTAGTGAA
          AACCTCAGCG TTTATGCTTT ATTATTTCAG GCTACTTTTC TTAAATGTAT
          ATTTCAAACA GATTATAAGC GATATTTAAA CTTACCAGAC TTCATTAAAT
          TTTTCAAACA TGAAAATCAA ACCATATTAG TATCAGAGGA TGTATGCCAT
          TTCGTAATAC TGAGACTTAC CAGTGGGATT TTTCTTCTTG TACATAAATT
          GGTATTGATG ATTATCAGCG ATTTTGATAC TTAGCCTAAT TAAGCATTGC
          ATTTGTCCTC ACTAAATTGC CAAGAACAAA TTTACCATTA ATTTTGATGA
          TATTTCAGTT TGACATCTGT TTAT
Lepus_039 TTCACAAACT CCAGAAGTGT GTTCACCAGG GCCGGTGGCT AGAGTTCAAG
          GTTTACAGTG AAAACCCAAA CTCAGACTGA TTCTGGCACA GGCTCCCCTG
          TCATCTAAGC AACTTAATGG GGTGCTTTCT TCCTGTTCCT CTAGCCTCTA
          TGCCAGGACT CCTTGGAAAT AAGCTATTAA GGCAAGTGGG TTAAGGTGCT
          AAGGGCAATG CAGACTATAG AACTACTCCC TATGAAAAGC CAACTCTTCC
          CTCAGCGTGA CATGTCAGCA AGTTCCAGTT GGAATGTTTC ATGGCAAGCC
          TTTTGCCACA CGTTACTTTC CAGCTTTGTG AACTCAGGGC ATTTTCTTGG
          GAGGGTGCTC CTTGTTTAGA AGTGGCAGAG CACTTGTAGA AGCCTCAGGT
          GACAGCATGG GTGAAATGCA CTGGGTTCAA GTCTTCACAT TAATCCAGGG
          GCAGCAGTTG GAGCACCTGT TGTCTTTGCC ATGTGAATGA ACTTGGGCAG
          CAAAGCCTTC ATGACCCAGT GTCCCATCAA CATCGCACTA AGGATCACCT
          CCTAGTTACC AGACATCCTG CTTTGTAGAA GAGTGTAAGT TGTGTGGCAG
          TGGGGTTCTG AACACACTAG TAGGTTTGTC TGCTGCCGTG ACATGGGGCA
          CAAGGTTCAG TGGAGAGGCC TTCTGAACAC TTTAATACTG CTCAAGTATT
          TGAGTGTCTT CATTGGCTGT GAAACTTCCA GGCCAGACTC AGAAGAGACA
          CGGTCCAGTG ACCCACCTTG GCTGCTGCAG CAACTCATGG CTTTCACACC
          TGTTCACACA TAACTCTCTT TGGAAGATGT GCAGGAGGGT TTGGTCTTAC
          TTCTTACATT TTTTAAGAAG CATTTAAAGG TAGATGCCTT TTCTTGATTC
          ATGTGCTTTC TTAGAACAAA AGTAATCACA CTGCAGCTGG GTAAAAAAAA
          TTGCCCCTCC CTGAAGGTGT TCTCTTGCCC CCACCTGGCC TGCACTTCAA
          ATTGAACTGA TAATCCAGTA GGAACCTGAG ATCTAGCCCA CTGCTTGCTG
          ATGAGTAGGA ACTATGCCAA GCTCCATCAA ATATTCCTTC CTTGGTGTTA
          AACAGGTGCT CTCCAAGTGG TGAGCATTCT CCTCTCCTGC CCCCTTTCTC
          ATGCTCAGTG GTGGGACGTG AGCACACGAC TCCAGCCGTG CAGAGGGAGG
          GTACCTGGGG GTCCTTGGCC CTCTTCCCAT GGTCCAGCGT CTCCATGCAG
          TGACTCTCCC GTAGCTGGTG CCATAGCAAA CGATGAGGGG CTGGTCTGGC
          TGGCCTTGGC CTGTGGAGAT CAGACTCTAG GGTGTGGGTA GTATCAGAGG
          CCTCCCTGCC TTGAGTAAGT CATTTTCCTG CATGCTCCCT GGCGCCTAGT
          GATTGTGCCA AGGCTCTGGC TTGTACCTTC CACAATCCAT GGGATTCCAG
          GGTGGGCAGG CAGCACCCTC AGCTCATCTA CACTTTCCCT CCCCCAGAGA
          ACCTGCCCAG CAAGGAAGAG AGTGATTTAT TTCAACTCTG TCTTGTTCCC
          ATGATCAAGG ATAGAAGAGA GGAGGGTGTC ACTTTGCCTT TATAGGATTC
          AGTGTGGTTG TGGTAACCTG GTATTGGGGG ATGGGGCCAA GGAATCCTTG
          CCTCTCATAT TTGTGACCAA AGAATTTGAA TGAGTTGATT TCTATGTATT
          TCCATTATCT CCATGTTTTC TAAAGTCTTA TCACATTTTT CTCTTTTCTA
          TTCTTCCCAT AGGATATCAA TGGCAAGCTA TTTCTTCCCA AATATGCCCT
          CTCCCAGGAT GTTTGTACAT ATGGAGACTT CATCTACAGG ACTGTAGAAA
          TACCAGGGTG CCCACACCAT GTCACTCCGT GAGTCGGGGA CGACGGTGCT
          GGGGCTCGCC CTAAGACCAC CTGTGCGCCT CCGTGTTCCC CTTGCTCGCA
          GAATGGTGCA GCTCCCAGCT GGCACATTGA GGAACGGAGG CCAGATTGGC
          AAAGTAACTT TTTAGGGCCT CAGTGGAAGT CCCAGCGGGG GTCTCTGTCT
          CTTTAAACCA CACAACCCCA GCTGCTTAGG CACTTCCCAT CTGGAGAGCT
          GAGTGAGGAG CTCTGACGGC TTGCCTGCTC CTCGCCAGAT GACCTCCCTT
          GCCACTTCAC ATCCGCCTTT GGAGCGGGCG TAGATAGAAA GTTTTCAGTA
          TTCATGTGCC TGAATGTCTG TAATAATATT GTGCTTTAAA GATGCCTTCC
          TGTATTTGTT CTTGATAGAA ACATATTTGT GTGTTTCTCC ATGCAATGGG
          GAAATTGTTT TTATGCAATT ACTTGTTCTT TGATGAAAAA GTAATAAACC
          TTTGGGGAGA TAAACTAATT AACAGTCATT ATTTAGACAC AAGGTATTCA
          TTGTGACTTT ATTGTTTTCA AAGAGTTTTT GAAAGCATAC TCTGCTGAGA
          ATTTACAGAG CACTTTCTTC AGAAGCTTAT GACTTACAGG TAACCTGGAG
          AATTTGATTT GATATAAAAT AGAATGTTCT TTCTGGAAAA GATCAGCTGG
          AGTGAATTTT AAGTATTTAA GACCAAGGGT GGGATGAATC AGAAGCATCA
          ACCTGAAAAT ATCTTTAAGC TCAAAAGAAG CATCTATAGA AACACTAACC
          TTTCTTCTGA ATTAGCAGAA AATATTTACC TTATATTTTC TTAGATTGTT
          CATTTTCTTC ATGAAAAGTG CTGCGGTGCT GATGACAAGG AGGCCTGCTT
          TGCTGTGGAG GTACTGGAGT TGCCTTCGTT TTAATATGTT TGAGTTTTAT
          TTTTGTGTGT TTGGGCAGGT AAGGGGTTAG GGATTTATAT ATTGAAGGCT
          TGTGGGACAG GCATCTTATT CTACACACAA TTAGTTGCTT ATAGAATGCT
          TACACAGTTC TTGGTTTTTA TCTTTAACTG CCTTGTGGCA TATTGTTTAT
          AATGCCTATT TAATTTCCAG ATTTATGATG TTTATGAACA TAGGAGTATT
          TAAAAGGCAT GAAGTCTTTT GCTCATGAGA ATAAAACATT AATTTATTTA
          AACATTTTCT TGAAAAGTGT TGATCTATGA TTTAATTTTA TAATTTTATA
          GGTTAGTGGA GAAATTTACA TTTAAATGTC TGATTCATTT AATATTCCCT
          TCAATGGCAT AGTAGTAATT TCTTTATTCT TTTGGTGGCA ATGGATGCCA
          GTGAATTTCC TTCCAGGGTT TCTGGTGGTA AATTGGAATT AAAGGATCTG
          ATGTATGTGA AACTTTGTAA TCAACATGGC TATATAACCA CTAACTTTTT
          ATTCCAATAA TAATGGCATA AATCTCCTGA AATGCTCACC TTTACACCTC
          GTTTTATCAC TTTGAATTGT ATGGAATAAA CCTAACCCCT CTTCATGCTT
          CTGCTTTCTT TTACCAGTTC TCTTCAGTTC CTTTTAATTG CTTTCATATG
          ACGTAGTTTC TTTCTTTGCA ACCAGCTTGT CACTTTTTCA GTAGCTTATA
          ACTTTTAGCA TCTGTTGCTT TAAATGCATT GTGTCCAGAA TTGAATGTAC
          TCCTTTAGTT CTGATCTAGC TATCAAATAA GATAGCAAGG TCATCACCTC
          TTGTTAGGAC ACTGCATTTC TGTTACTGCA AGCACTAAGT ACTAGCTTTG
          ATCAGTTACT GATTTAAGAG TAAGGAATTG TTTCAGAGAC ACGATGAGAA
          ATGGACTAAA AAACATAGCT GTCAGTTCCT TTGCTAACAC TTGCAAGTCT
          GTATTTCCAA GTTAAACATC ATCTGTTAAT TTATTTTCAT TTTGTTCACT
          AGGGAATTTG GCATTTCTCT TTATAAAACA TTCTGGCTAT CAGAGAGGTA
          TAAGCTAATC CAGGTGAGTC CTTTGACTAC AACACGGACC TGGAGGCAGC
          TGCCCCCTGC CACTCCTGTA ACCTGCTCGA CGACTCCTCC CTGCCCTTCT
          TCATCCTCGC CAGCGTCCTG GGCATCCTGG CGAGTGGAGC TGTCCTCTTC
          GCCCTTCTCC GACCTCTGTT CCACTGGCAA CTCTGCCCTG GCAGGCCTAT
          CCTGGCACAG CTGGCTGTGG GCAGTGCCCT CTTCAGCATT GTGGTGCCCA
          TCCTGGCACC AGGGCTAAGC AGTGCCCACA GCATCATCCT GTGCGGCTTG
          GGCTACTGGG TCTGGTATGG CTCAGCCTTT GCCCAGGCTC TGCTGATTGG
          GTGCCGTGCC TGTCTGGGCC CCAAACTTGG AGCAGGCCAG TCTCCCGGCC
          TCACCCTGGG ACTCACTGTG GGAATCTGGG TGGCAGCTGC CCTGTTGGGA
          TTGCCAATCA CCCTGGCCAG TGATACTTCC CGTGGCCTCT GCACGCTGGC
          ATCCAGCAGG GGCCTGGGAG CTTTGCAGTC CACACATGCT GTGGCCTGCT
          TTGTTGTCTT TATCTTGTGG CCATTGGGCT TGATGGGAGC CAAGGGCCTG
          AGGAAAGCCC TGGGTTGGGG GCCAGGCCCC TGGGTTGACA TTCTGTGGGT
          CTGGTTCATT TTTTGGTGGC CTCATGGGAT ATTCCTAGGA TTGGACACCC
          TAGTGAGGTT CAGGATCATC TTGTTGCCAA CATGCCTGGT CCAGAAGGTT
          TTGGACCTGC TGCTGCACCT CGCAGAAGCC CTGGCAATAT TGCACTGCGT
          GGCTACGCCC CTGCTCTTGG CCTTGTTCTG CCACCAGGCC ACCCGCTCTT
          CCCTGCCCTC CCTGCCCCTC GCGGAGGAGA GGAAGTCATT CTGGTGAAGG
          TACCTGGGTA TAATTCGTTA AAGATCCCCA TGTTCCCCAT GACCCTCTGG
          ACAAATAGAC ACTCCTCAGT CTCATATGCA AGGCTCTCCT TGACCCAACC
          CTGTTGATCC TCCAGTTTGA ATATTACACC TTTACATTGA ATAGTAAGTT
          TCAGGAACTT TGCTACTTCC TCTTCCCTCA ATTTTCTTCA TGTTTCCAGC
          TCTTTCCTCT CTCTGGAGTT CCACCCCTCC CTCTTGTCTG TCCTGTAGCT
          CCTACTTGAT ATTTCAATTC TGTGCTGTGA GCTGCATGTG ACTGGTACCA
          TATGAAGAAA GCACAAAGAA GGGCATAACC CAGCCTCACT GAATGTTTTT
          TGATTGAGCA AAGGTAATAA TTTTCAATTT AAAGAAGCAT GTGTGACTAA
          GCAATATGTG AGACAGGTAC TCATTCTTTT TCTGATATTT GTTAGTAATA
          TACAATTATA TTATTCTTTA CCTTCAGTCT TAATGTTTAT TTCGCATTTT
          CTGTAAGGTC CTCATTGAAT CATGAATTCT GATCCTCACC TGTTACTCTG
          TGTTAACCCC AGCCCCACAA ATAACACAAA CTTTAATTTC ACTGCTTTCC
          TTTTTAAATG ACAAGCTACC AACAACGGTC ATTATTCATA TTTATTACCA
          CATGTAGGCC ACGGATTTCT GTCCTGTGGG GCAAATGTAG TGAACTTCTT
          CATGAAATAG AGCAGCAGGA CTCAGTGTGA AATAAATGGG GTCTGAATCA
          TCTCGATTTG GGAAGTGGAC CTGGCCTGTA CTCTCATGTA AAGACTGATC
          TGCTTCTTGG GCCCCATGCT TCCAGGGGTG GCCAGGGCCG GTTCAGACTT
          TCATGGGCCT GGTGACGTTC TGTTAGCCAT TGATGTTCTC TTACCTCAGT
          GTACAAGGCC TCGTCAGAGA TGACACTTTA CCAGAAAAAG CATGATATTA
          AACTCCTCAG ACCTCTCATT CTACCTCTGA CTCAGGTAAG CCAAAACCTT
          TCCCTCTACT TCACCCAATT GCCTTCTCTG TGTTTCCCAT GCCCCAGGCC
          CCTAAAAAGG CAGGCGGTGG TGACACAGTG GCTTTCAGTA ATGGAGTAAC
          AGAAATGTCC TGCTAACGTA TGCCCCCGCT GTGTATCCTG TGAAACAGGC
          TCCGATCTTC ATCTCCTTCT TCATTGCCTT GAGAGAGATG GCCAACCTTC
          CTGTGCCCAG CCTGCAGACA GGCGGCCTTT GGTGGTTCCA GGATCTCACC
          GTGTGTGATC CCACCTACAT CCTGCCGATG GTGGTCACTG CTACGATGTG
          GGGTGTGCTG GAGGTAAGCC CTGGCTGGCC AGGCGCCAGG CCCATAGTGA
          CCAGGTGTAG GGAAGAAAGC AGTTGTGGAC CATGGTGATC CTTCACTCCC
          TGGTGGGTGA GAGGCAGTTT CACTAAATGG CACATGTCAC TTTCACTGGG
          CCAGGGTTGA TGGGACTGGG GTCACTCATT GTCTGCCTGC CTCGGGAGCT
          GTTTAGACAT ACTTTGTGAA TCCCTTCGAT GCAAGTCTGC GGTTAGAAGC
          AGTGCTTGTA AGTGGCTCAG GGCTGGGGAA GAAACGCTGC TGGCGCTCTC
          TGGCCCACCC CCGCGGTGTA CAGAGGAGTG GTTCTGTGCA GCTACACAGT
          CATTCCATCT CTTCATCCCG CGTCAGCACC CAGTCTCTCT GCCACTTGAC
          TGCATTGGAA ATTGAGTGAG GCAGCTAAAA TCTACCCATA AAATTCTCAT
          CATCTCCTCT TGTCTCTCAC ATGGTTGCTT ATGAGTAATT TTGTAGTGAA
          AACCTCAGCG TTTATGCTTT ATTATTTCAG GCTACTTTTC TTAAATGTAT
          ATTTCAAACA GATTATAAGC GATATTTAAA CTTACCAGAC TTCATTAAAT
          TTTTCAAACA TGAAAATCAA ACCATATTAG TATCAGAGGA TGTATGCCAT
          TTCGTAATAC TGAGACTTAC CAGTGGGATT TTTCTTCTTG TACATAAATT
          GGTATTGATG ATTATCAGCG ATTTTGATAC TTAGCCTAAT TAAGCATTGC
          ATTTGTCCTC ACTAAATTGC CAAGAACAAA TTTATCATTA ATTTTGATGA
          TATTTCAGTT TGACATCTGT TTAT
Lepus_040 ---------- ---------- ---------- ---------- ----------
          ---------- ---------- ---------- ---------- ----------
          ---------- ---------- ---------- ---------- ----------
          ---------- ---------- ---------- ---------- ----------
          ---------- ---------- ---------- ---------- ----------
          ---------- ---------- ---------- ---------- ----------
          ---------- ---------- ---------- ---------- ----------
          ---------- ---------- ---------- ---------- ----------
          ---------- ---------- ---------- ---------- ----------
          ---------- ---------- ---------- ---------- ----------
          ---------- ---------- ---------- -ATCGCACTA AGGATCACCT
          CCTAGTTACC AGACATCCTG CTTTGTAGAA GAGTGTAAGT TGTGTGGCAG
          TGGGGTTCTG AACACACTAG TAGGTTTGTC TGCTGCCGTG ACATGGGGCA
          CAAGGTTCAG TGGAGAGGCC TTCTGAACAC TTTAATACTG CTCAAGTATT
          TGAGTGTCTT CATTGGCTGT GAAACTTCCA GGCCAGACTC AGAAGAGACA
          CGGTCCAGTG ACCCACCTTG GCTGCTGCAG CAACTCATGG CTTTCACACC
          TGTTCACACA TAACTCTCTT TGGAAGATGT GCAGGAGGGT TTGGTCTTAC
          TTCTTACATT TTTTAAGAAG CATTTAAAGG TAGATGCCTT TTCTTGATTC
          ATGTGCTTTC TTAGAACAAA AGTAATCACA CTGCAGCTGG GTAAAAAAAA
          TTGCCCCTCC CTGAAGGTGT TCTCTTGCCC CCACCTGGCC TGCACTTCAA
          ATTGAACTGA TAATCCAGTA GGAACCTGAG ATCTAGCCCA CTGCTTGCTG
          ATGAGTAGGA ACTATGCCAA GCTCCATCAA ATATTCCTTC CTTGGTGTTA
          AACAGGTGCT CTCCAAGTGG TGAGCATTCT CCTCTCCTGC CCCCTTTCTC
          ATGCTCAGTG GTGGGACGTG AGCACACGAC TCCAGCCGTG CAGAGGGAGG
          GTACCTGGGG GTCCTTGGCC CTCTTCCCAT GGTCCAGCGT CTCCATGCAG
          TGACTCTCCC GTAGCTGGTG CCATAGCAAA CGATGAGGGG CTGGTCTGGC
          TGGCCTTGGC CTGTGGAGAT CAGACTCTAG GGTGTGGGTA GTATCAGAGG
          CCTCCCTGCC TTGAGTAAGT CATTTTCCTG CATGCTCCCT GGCGCCTAGT
          GATTGTGCCA AGGCTCTGGC TTGTACCTTC CACAATCCAT GGGATTCCAG
          GGTGGGCAGG CAGCACCCTC AGCTCATCTA CACTTTCCCT CCCCCAGAGA
          ACCTGCCCAG CAAGGAAGAG AGTGATTTAT TTCAACTCTG TCTTGTTCCC
          ATGATCAAGG ATAGAAGAGA GGAGGGTGTC ACTTTGCCTT TATAGGATTC
          AGTGTGGTTG TGGTAACCTG GTATTGGGGG ATGGGGCCAA GGAATCCTTG
          CCTCTCATAT TTGTGACCAA AGAATTTGAA TGAGTTGATT TCTATGTATT
          TCCATTATCT CCATGTTTTC TAAAGTCTTA TCACATTTTT CTCTTTTCTA
          TTCTTCCCAT AGGATATCAA TGGCAAGCTA TTTCTTCCCA AATATGCCCT
          CTCCCAGGAT GTTTGTACAT ATGGAGACTT CATCTACAGG ACTGTAGAAA
          TACCAGGGTG CCCACACCAT GTCACTCCGT GAGTCGGGGA CGACGGTGCT
          GGGGCTCGCC CTAAGACCAC CTGTGCGCCT CCGTGTTCCC CTTGCTCGCA
          GAATGGTGCA GCTCCCAGCT GGCACATTGA GGAACGGAGG CCAGATTGGC
          AAAGTAACTT TTTAGGGCCT CAGTGGAAGT CCCAGCGGGG GTCTCTGTCT
          CTTTAAACCA CACAACCCCA GCTGCTTAGG CACTTCCCAT CTGGAGAGCT
          GAGTGAGGAG CTCTGACGGC TTGCCTGCTC CTCGCCAGAT GACCTCCCTT
          GCCACTTCAC ATCCGCCTTT GGAGCGGGCG TAGATAGAAA GTTTTCAGTA
          TTCATGTGCC TGAATGTCTG TAATAATATT GTGCTTTAAA GATGCCTTCC
          TGTATTTGTT CTTGATAGAA ACATATTTGT GTGTTTCTCC ATGCAATGGG
          GAAATTGTTT TTATGCAATT ACTTGTTCTT TGATGAAAAA GTAATAAACC
          TTTGGGGAGA TAAACTAATT AACAGTCATT ATTTAGACAC AAGGTATTCA
          TTGTGACTTT ATTGTTTTCA AAGAGTTTTT GAAAGCATAC TCTGCTGAGA
          ATTTACAGAG CACTTTCTTC AGAAGCTTAT GACTTACAGG TAACCTGGAG
          AATTTGATTT GATATAAAAT AGAATGTTCT TTCTGGAAAA GATCAGCTGG
          AGTGAATTTT AAGTATTTAA GACCAAGGGT GGGATGAATC AGAAGCATCA
          ACCTGAAAAT ATCTTTAAGC TCAAAAGAAG CATCTATAGA AACACTAACC
          TTTCTTCTGA ATTAGCAGAA AATATTTACC TTATATTTTC TTAGATTGTT
          CATTTTCTTC ATGAAAAGTG CTGCGGTGCT GATGACAAGG AGGCCTGCTT
          TGCTGTGGAG GTACTGGAGT TGCCTTCATT TTAATATGTT TGAGTTTTAT
          TTTTGTGTGT TTGGGCAGGT AAGGGGTTAG GGATTTATAT ATTGAAGGCT
          TGTGGGACAG GCATCTTATT CTACACACAA TTAGTTGCTT ATAGAATGCT
          TACACAGTTC TTGGTTTTTA TCTTTAACTG CCTTGTGGCA TATTGTTTAT
          AATGCCTATT TAATTTCCAG ATTTATGATG TTTATGAACA TAGGAGTATT
          TAAAAGGCAT GAAGTCTTTT GCTCATGAGA ATAAAACATT AATTTATTTA
          AACATTTTCT TGAAAAGTGT TGATCTATGA TTTAATTTTA TAATTTTATA
          GGTTAGTGGA GAAATTTACA TTTAAATGTC TGATTCATTT AATATTCCCT
          TCAATGGCAT AGTAGTAATT TCTTTATTCT TTTGGTGGCA ATGGATGCCA
          GTGAATTTCC TTCCAGGGTT TCTGGTGGTA AATTGGAATT AAAGGATCTG
          ATGTATGTGA AACTTTGTAA TCAACATGGC TATATAACCA CTAACTTTTT
          ATTCCAATAA TAATGGCATA AATCTCCTGA AATGCTCACC TTTACACCTC
          GTTTTATCAC TTTGAATTGT ATGGAATAAA CCTAACCCCT CTTCATGCTT
          CTGCTTTCTT TTACCAGTTC TCTTCAGTTC CTTTTAATTG CTTTCATATG
          ACGTAGTTTC TTTCTTTGCA ACCAGCTTGT CACTTTTTCA GTAGCTTATA
          ACTTTTAGCA TCTGTTGCTT TAAATGCATT GTGTCCAGAA TTGAATGTAC
          TCCTTTAGTT CTGATCTAGC TATCAAATAA GATAGCAAGG TCATCACCTC
          TTGTTAGGAC ACTGCATTTC TGTTACTGCA AGCACTAAGT ACTAGCTTTG
          ATCAGTTACT GATTTAAGAG TAAGGAATTG TTTCAGAGAC ACGATGAGAA
          ATGGACTAAA AAACATAGCT GTCAGTTCCT TTGCTAACAC TTGCAAGTCT
          GTATTTCCAA GTTAAACATC ATCTGTTAAT TTATTTTCAT TTTGTTCACT
          AGGGAATTTG GCATTTCTCT TTATAAAACA TTCTGGCTAT CAGAGAGGTA
          TAAGCTAATC CAGGTGAGTC CTTTGACTAC AACACGGACC TGGAGGCAGC
          TGCCCCCTGC CACTCCTGTA ACCTGCTCGA CGACTCCTCC CTGCCCTTCT
          TCATCCTCGC CAGCGTCCTG GGCATCCTGG CGAGTGGAGC TGTCCTCTTC
          GCCCTTCTCC GACCTCTGTT CCACTGGCAA CTCTGCCCTG GCAGGCCTAT
          CCTGGCACAG CTGGCTGTGG GCAGTGCCCT CTTCAGCATT GTGGTGCCCA
          TCCTGGCACC AGGGCTAAGC AGTGCCCACA GCATCATCCT GTGCGGCTTG
          GGCTACTGGG TCTGGTATGG CTCAGCCTTT GCCCAGGCTC TGCTGATTGG
          GTGCCGTGCC TGTCTGGGCC CCAAACTTGG AGCAGGCCAG TCTCCCGGCC
          TCACCCTGGG ACTCACTGTG GGAATCTGGG TGGCAGCTGC CCTGTTGGGA
          TTGCCAATCA CCCTGGCCAG TGATACTTCC CGTGGCCTCT GCACGCTGGC
          ATCCAGCAGG GGCCTGGGAG CTTTGCAGTC CACACATGCT GTGGCCTGCT
          TTGTTGTCTT TATCTTGTGG CCATTGGGCT TGATGGGAGC CAAGGGCCTG
          AGGAAAGCCC TGGGTTGGGG GCCAGGCCCC TGGGTTGACA TTCTGTGGGT
          CTGGTTCATT TTTTGGTGGC CTCATGGGAT ATTCCTAGGA TTGGACACCC
          TAGTGAGGTT CAGGATCATC TTGTTGCCAA CATGCCTGGT CCAGAAGGTT
          TTGGACCTGC TGCTGCACCT CGCAGAAGCC CTGGCAATAT TGCACTGCGT
          GGCTACGCCC CTGCTCTTGG CCTTGTTCTG CCACCAGGCC ACCCGCTCTT
          CCCTGCCCTC CCTGCCCCTC GCGGAGGAGA GGAAGTCATT CTGGTGAAGG
          TACCTGGGTA TAATTCGTTA AAGATCCCCA TGTTCCCCAT GACCCTCTGG
          ACAAATAGAC ACTCCTCAGT CTCATATGCA AGGCTCTCCT TGACCCAACC
          CTGTTGATCC TCCAGTTTGA ATATTACACC TTTACATTGA ATAGTAAGTT
          TCAGGAACTT TGCTACTTCC TCTTCCCTCA ATTTTCTTCA TGTTTCCAGC
          TCTTTCCTCT CTCTGGAGTT CCACCCCTCC CTCTTGTCTG TCCTGTAGCT
          CCTACTTGAT ATTTCAATTC TGTGCTGTGA GCTGCATGTG ACTGGTACCA
          TATGAAGAAA GCACAAAGAA GGGCATAACC CAGCCTCACT GAATGTTTTT
          TGATTGAGCA AAGGTAATAA TTTTCAATTT AAAGAAGCAT GTGTGACTAA
          GCAATATGTG AGACAGGTAC TCATTCTTTT TCTGATATTT GTTAGTAATA
          TACAATTATA TTATTCTTTA CCTTCAGTCT TAATGTTTAT TTCGCATTTT
          CTGTAAGGTC CTCATTGAAT CATGAATTCT GATCCTCACC TGTTACTCTG
          TGTTAACCCC AGCCCCACAA ATAACACAAA CTTTAATTTC ACTGCTTTCC
          TTTTTAAATG ACAAGCTACC AACAACGGTC ATTATTCATA TTTATTACCA
          CATGTAGGCC ACGGATTTCT GTCCTGTGGG GCAAATGTAG TGAACTTCTT
          CATGAAATAG AGCAGCAGGA CTCAGTGTGA AATAAATGGG GTCTGAATCA
          TCTCGATTTG GGAAGTGGAC CTGGCCTGTA CTCTCATGTA AAGACTGATC
          TGCTTCTTGG GCCCCATGCT TCCAGGGGTG GCCAGGGCCG GTTCAGACTT
          TCATGGGCCT GGTGACGTTC TGTTAGCCAT TGATGTTCTC TTACCTCAGT
          GTACAAGGCC TCGTCAGAGA TGACACTTTA CCAGAAAAAG CATGATATTA
          AACTCCTCAG ACCTCTCATT CTACCTCTGA CTCAGGTAAG CCAAAACCTT
          TCCCTCTACT TCACCCAATT GCCTTCTCTG TGTTTCCCAT GCCCCAGGCC
          CCTAAAAAGG CAGGCGGTGG TGACACAGTG GCTTTCAGTA ATGGAGTAAC
          AGAAATGTCC TGCTAACGTA TGCCCCCGCT GTGTATCCTG TGAAACAGGC
          TCCGATCTTC ATCTCCTTCT TCATTGCCTT GAGAGAGATG GCCAACCTTC
          CTGTGCCCAG CCTGCAGACA GGCGGCCTTT GGTGGTTCCA GGATCTCACC
          GTGTGTGATC CCACCTACAT CCTGCCGATG GTGGTCACTG CTACGATGTG
          GGGTGTGCTG GAGGTAAGCC CTGGCTGGCC AGGCGCCAGG CCCATAGTGA
          CCAGGTGTAG GGAAGAAAGC AGTTGTGGAC CATGGTGATC CTTCACTCCC
          TGGTGGGTGA GAGGCAGTTT CACTAAATGG CACATGTCAC TTTCACTGGG
          CCAGGGTTGA TGGGACTGGG GTCACTCATT GTCTGCCTGC CTCGGGAGCT
          GTTTAGACAT ACTTTGTGAA TCCCTTCGAT GCAAGTCTGC GGTTAGAAGC
          AGTGCTTGTA AGTGGCTCAG GGCTGGGGAA GAAACGCTGC TGGCGCTCTC
          TGGCCCACCC CCGCGGTGTA CAGAGGAGTG GTTCTGTGCA GCTACACAGT
          CATTCCATCT CTTCATCCCG CGTCAGCACC CAGTCTCTCT GCCACTTGAC
          TGCATTGGAA ATTGAGTGAG GCAGCTAAAA TCTACCCATA AAATTCTCAT
          CATCTCCTCT TGTCTCTCAC ATGGTTGCTT ATGAGTAATT TTGTAGTGAA
          AACCTCAGCG TTTATGCTTT ATTATTTCAG GCTACTTTTC TTAAATGTAT
          ATTTCAAACA GATTATAAGC GATATTTAAA CTTACCAGAC TTCATTAAAT
          TTTTCAAACA TGAAAATCAA ACCATATTAG TATCAGAGGA TGTATGCCAT
          TTCGTAATAC TGAGACTTAC CAGTGGGATT TTTCTTCTTG TACATAAATT
          GGTATTGATG ATTATCAGCG ATTTTGATAC TTAGCCTAAT TAAGCATTGC
          ATTTGTCCTC ACTAAATTGC CAAGAACAAA TTTATCATTA ATTTTGATGA
          TATTTCAGTT TGACATCTGT TTAT
Lepus_041 TTCACAAACT CCAGAAGTGT GTTCACCAGG GCCGGTGGCT AGAGTTCAAG
          GTTTACAGTG AAAACCCAAA CTCAGACTGA TTCTGGCACA GGCTCCCCTG
          TCATCTAAGC AACTTAATGG GGTGCTTTCT TCCTGTTCCT CTAGCCTCTA
          TGCCAGGACT CCTTGGAAAT AAGCTATTAA GGCAAGTGGG TTAAGGTGCT
          AAGGGCAATG CAGACTATAG AACTACTCCC TATGAAAAGC CAACTCTTCC
          CTCAGCGTGA CATGTCAGCA AGTTCCAGTT GGAATGTTTC ATGGCAAGCC
          TTTTGCCACA CGTTACTTTC CAGCTTTGTG AACTCAGGGC ATTTTCTTGG
          GAGGGTGCTC CTTGTTTAGA AGTGGCAGAG CACTTGTAGA AGCCTCAGGT
          GACAGCATGG GTGAAATGCA CTGGGTTCAA GTCTTCACAT TAATCCAGGG
          GCAGCAGTTG GAGCACCTGT TGTCTTTGCC ATGTGAATGA ACTTGGGCAG
          CAAAGCCTTC ATGACCCAGT GTCCCATCAA CATCGCACTA AGGATCACCT
          CCTAGTTACC AGACATCCTG CTTTGTAGAA GAGTGTAAGT TGTGTGGCAG
          TGGGGTTCTG AACACACTAG TAGGTTTGTC TGCTGCCGTG ACATGGGGCA
          CAAGGTTCAG TGGAGAGGCC TTCTGAACAC TTTAATACTG CTCAAGTATT
          TGAGTGTCTT CATTGGCTGT GAAACTTCCA GGCCAGACTC AGAAGAGACA
          CGGTCCAGTG ACCCACCTTG GCTGCTGCAG CAACTCATGG CTTTCACACC
          TGTTCACACA TAACTCTCTT TGGAAGATGT GCAGGAGGGT TTGGTCTTAC
          TTCTTACATT TTTTAAGAAG CATTTAAAGG TAGATGCCTT TTCTTGATTC
          ATGTGCTTTC TTAGAACAAA AGTAATCACA CTGCAGCTGG GTAAAAAAAA
          TTGCCCCTCC CTGAAGGTGT TCTCTTGCCC CCACCTGGCC TGCACTTCAA
          ATTGAACTGA TAATCCAGTA GGAACCTGAG ATCTAGCCCA CTGCTTGCTG
          ATGAGTAGGA ACTATGCCAA GCTCCATCAA ATATTCCTTC CTTGGTGTTA
          AACAGGTGCT CTCCAAGTGG TGAGCATTCT CCTCTCCTGC CCCCTTTCTC
          ATGCTCAGTG GTGGGACGTG AGCACACGAC TCCAGCCGTG CAGAGGGAGG
          GTACCTGGGG GTCCTTGGCC CTCTTCCCAT GGTCCAGCGT CTCCATGCAG
          TGACTCTCCC GTAGCTGGTG CCATAGCAAA CGATGAGGGG CTGGTCTGGC
          TGGCCTTGGC CTGTGGAGAT CAGACTCTAG GGTGTGGGTA GTATCAGAGG
          CCTCCCTGCC TTGAGTAAGT CATTTTCCTG CATGCTCCCT GGCGCCTAGT
          GATTGTGCCA AGGCTCTGGC TTGTACCTTC CACAATCCAT GGGATTCCAG
          GGTGGGCAGG CAGCACCCTC AGCTCATCTA CACTTTCCCT CCCCCAGAGA
          ACCTGCCCAG CAAGGAAGAG AGTGATTTAT TTCAACTCTG TCTTGTTCCC
          ATGATCAAGG ATAGAAGAGA GGAGGGTGTC ACTTTGCCTT TATAGGATTC
          AGTGTGGTTG TGGTAACCTG GTATTGGGGG ATGGGGCCAA GGAATCCTTG
          CCTCTCATAT TTGTGACCAA AGAATTTGAA TGAGTTGATT TCTATGTATT
          TCCATTATCT CCATGTTTTC TAAAGTCTTA TCACATTTTT CTCTTTTCTA
          TTCTTCCCAT AGGATATCAA TGGCAAGCTA TTTCTTCCCA AATATGCCCT
          CTCCCAGGAT GTTTGTACAT ATGGAGACTT CATCTACAGG ACTGTAGAAA
          TACCAGGGTG CCCACACCAT GTCACTCCGT GAGTCGGGGA CGACGGTGCT
          GGGGCTCGCC CTAAGACCAC CTGTGCGCCT CCGTGTTCCC CTTGCTCGCA
          GAATGGTGCA GCTCCCAGCT GGCACATTGA GGAACGGAGG CCAGATTGGC
          AAAGTAACTT TTTAGGGCCT CAGTGGAAGT CCCAGCGGGG GTCTCTGTCT
          CTTTAAACCA CACAACCCCA GCTGCTTAGG CACTTCCCAT CTGGAGAGCT
          GAGTGAGGAG CTCTGACGGC TTGCCTGCTC CTCGCCAGAT GACCTCCCTT
          GCCACTTCAC ATCCGCCTTT GGAGCGGGCG TAGATAGAAA GTTTTCAGTA
          TTCATGTGCC TGAATGTCTG TAATAATATT GTGCTTTAAA GATGCCTTCC
          TGTATTTGTT CTTGATAGAA ACATATTTGT GTGTTTCTCC ATGCAATGGG
          GAAATTGTTT TTATGCAATT ACTTGTTCTT TGATGAAAAA GTAATAAACC
          TTTGGGGAGA TAAACTAATT AACAGTCATT ATTTAGACAC AAGGTATTCA
          TTGTGACTTT ATTGTTTTCA AAGAGTTTTT GAAAGCATAC TCTGCTGAGA
          ATTTACAGAG CACTTTCTTC AGAAGCTTAT GACTTACAGG TAACCTGGAG
          AATTTGATTT GATATAAAAT AGAATGTTCT TTCTGGAAAA GATCAGCTGG
          AGTGAATTTT AAGTATTTAA GACCAAGGGT GGGATGAATC AGAAGCATCA
          ACCTGAAAAT ATCTTTAAGC TCAAAAGAAG CATCTATAGA AACACTAACC
          TTTCTTCTGA ATTAGCAGAA AATATTTACC TTATATTTTC TTAGATTGTT
          CATTTTCTTC ATGAAAAGTG CTGCGGTGCT GATGACAAGG AGGCCTGCTT
          TGCTGTGGAG GTACTGGAGT TGCCTTCGTT TTAATATGTT TGAGTTTTAT
          TTTTGTGTGT TTGGGCAGGT AAGGGGTTAG GGATTTATAT ATTGAAGGCT
          TGTGGGACAG GCATCTTATT CTACACACAA TTAGTTGCTT ATAGAATGCT
          TACACAGTTC TTGGTTTTTA TCTTTAACTG CCTTGTGGCA TATTGTTTAT
          AATGCCTATT TAATTTCCAG ATTTATGATG TTTATGAACA TAGGAGTATT
          TAAAAGGCAT GAAGTCTTTT GCTCATGAGA ATAAAACATT AATTTATTTA
          AACATTTTCT TGAAAAGTGT TGATCTATGA TTTAATTTTA TAATTTTATA
          GGTTAGTGGA GAAATTTACA TTTAAATGTC TGATTCATTT AATATTCCCT
          TCAATGGCAT AGTAGTAATT TCTTTATTCT TTTGGTGGCA ATGGATGCCA
          GTGAATTTCC TTCCAGGGTT TCTGGTGGTA AATTGGAATT AAAGGATCTG
          ATGTATGTGA AACTTTGTAA TCAACATGGC TATATAACCA CTAACTTTTT
          ATTCCAATAA TAATGGCATA AATCTCCTGA AATGCTCACC TTTACACCTC
          GTTTTATCAC TTTGAATTGT ATGGAATAAA CCTAACCCCT CTTCATGCTT
          CTGCTTTCTT TTACCAGTTC TCTTCAGTTC CTTTTAATTG CTTTCATATG
          ACGTAGTTTC TTTCTTTGCA ACCAGCTTGT CACTTTTTCA GTAGCTTATA
          ACTTTTAGCA TCTGTTGCTT TAAATGCATT GTGTCCAGAA TTGAATGTAC
          TCCTTTAGTT CTGATCTAGC TATCAAATAA GATAGCAAGG TCATCACCTC
          TTGTTAGGAC ACTGCATTTC TGTTACTGCA AGCACTAAGT ACTAGCTTTG
          ATCAGTTACT GATTTAAGAG TAAGGAATTG TTTCAGAGAC ACGATGAGAA
          ATGGACTAAA AAACATAGCT GTCAGTTCCT TTGCTAACAC TTGCAAGTCT
          GTATTTCCAA GTTAAACATC ATCTGTTAAT TTATTTTCAT TTTGTTCACT
          AGGGAATTTG GCATTTCTCT TTATAAAACA TTCTGGCTAT CAGAGAGGTA
          TAAGCTAATC CAGGTGAGTC CTTTGACTAC AACACGGACC TGGAGGCAGC
          TGCCCCCTGC CACTCCTGTA ACCTGCTCGA CGACTCCTCC CTGCCCTTCT
          TCATCCTCGC CAGCGTCCTG GGCATCCTGG CGAGTGGAGC TGTCCTCTTC
          GCCCTTCTCC GACCTCTGTT CCACTGGCAA CTCTGCCCTG GCAGGCCTAT
          CCTGGCACAG CTGGCTGTGG GCAGTGCCCT CTTCAGCATT GTGGTGCCCA
          TCCTGGCACC AGGGCTAAGC AGTGCCCACA GCATCATCCT GTGCGGCTTG
          GGCTACTGGG TCTGGTATGG CTCAGCCTTT GCCCAGGCTC TGCTGATTGG
          GTGCCGTGCC TGTCTGGGCC CCAAACTTGG AGCAGGCCAG TCTCCCGGCC
          TCACCCTGGG ACTCACTGTG GGAATCTGGG TGGCAGCTGC CCTGTTGGGA
          TTGCCAATCA CCCTGGCCAG TGATACTTCC CGTGGCCTCT GCACGCTGGC
          ATCCAGCAGG GGCCTGGGAG CTTTGCAGTC CACACATGCT GTGGCCTGCT
          TTGTTGTCTT TATCTTGTGG CCATTGGGCT TGATGGGAGC CAAGGGCCTG
          AGGAAAGCCC TGGGTTGGGG GCCAGGCCCC TGGGTTGACA TTCTGTGGGT
          CTGGTTCATT TTTTGGTGGC CTCATGGGAT ATTCCTAGGA TTGGACACCC
          TAGTGAGGTT CAGGATCATC TTGTTGCCAA CATGCCTGGT CCAGAAGGTT
          TTGGACCTGC TGCTGCACCT CGCAGAAGCC CTGGCAATAT TGCACTGCGT
          GGCTACGCCC CTGCTCTTGG CCTTGTTCTG CCACCAGGCC ACCCGCTCTT
          CCCTGCCCTC CCTGCCCCTC GCGGAGGAGA GGAAGTCATT CTGGTGAAGG
          TACCTGGGTA TAATTCGTTA AAGATCCCCA TGTTCCCCAT GACCCTCTGG
          ACAAATAGAC ACTCCTCAGT CTCATATGCA AGGCTCTCCT TGACCCAACC
          CTGTTGATCC TCCAGTTTGA ATATTACACC TTTACATTGA ATAGTAAGTT
          TCAGGAACTT TGCTACTTCC TCTTCCCTCA ATTTTCTTCA TGTTTCCAGC
          TCTTTCCTCT CTCTGGAGTT CCACCCCTCC CTCTTGTCTG TCCTGTAGCT
          CCTACTTGAT ATTTCAATTC TGTGCTGTGA GCTGCATGTG ACTGGTACCA
          TATGAAGAAA GCACAAAGAA GGGCATAACC CAGCCTCACT GAATGTTTTT
          TGATTGAGCA AAGGTAATAA TTTTCAATTT AAAGAAGCAT GTGTGACTAA
          GCAATATGTG AGACAGGTAC TCATTCTTTT TCTGATATTT GTTAGTAATA
          TACAATTATA TTATTCTTTA CCTTCAGTCT TAATGTTTAT TTCGCATTTT
          CTGTAAGGTC CTCATTGAAT CATGAATTCT GATCCTCACC TGTTACTCTG
          TGTTAACCCC AGCCCCACAA ATAACACAAA CTTTAATTTC ACTGCTTTCC
          TTTTTAAATG ACAAGCTACC AACAACGGTC ATTATTCATA TTTATTACCA
          CATGTAGGCC ACGGATTTCT GTCCTGTGGG GCAAATGTAG TGAACTTCTT
          CATGAAATAG AGCAGCAGGA CTCAGTGTGA AATAAATGGG GTCTGAATCA
          TCTCGATTTG GGAAGTGGAC CTGGCCTGTA CTCTCATGTA AAGACTGATC
          TGCTTCTTGG GCCCCATGCT TCCAGGGGTG GCCAGGGCCG GTTCAGACTT
          TCATGGGCCT GGTGACGTTC TGTTAGCCAT TGATGTTCTC TTACCTCAGT
          GTACAAGGCC TCGTCAGAGA TGACACTTTA CCAGAAAAAG CATGATATTA
          AACTCCTCAG ACCTCTCATT CTACCTCTGA CTCAGGTAAG CCAAAACCTT
          TCCCTCTACT TCACCCAATT GCCTTCTCTG TGTTTCCCAT GCCCCAGGCC
          CCTAAAAAGG CAGGCGGTGG TGACACAGTG GCTTTCAGTA ATGGAGTAAC
          AGAAATGTCC TGCTAACGTA TGCCCCCGCT GTGTATCCTG TGAAACAGGC
          TCCGATCTTC ATCTCCTTCT TCATTGCCTT GAGAGAGATG GCCAACCTTC
          CTGTGCCCAG CCTGCAGACA GGCGGCCTTT GGTGGTTCCA GGATCTCACC
          GTGTGTGATC CCACCTACAT CCTGCCGATG GTGGTCACTG CTACGATGTG
          GGGTGTGCTG GAGGTAAGCC CTGGCTGGCC AGGCGCCAGG CCCATAGTGA
          CCAGGTGTAG GGAAGAAAGC AGTTGTGGAC CATGGTGATC CTTCACTCCC
          TGGTGGGTGA GAGGCAGTTT CACTAAATGG CACATGTCAC TTTCACTGGG
          CCAGGGTTGA TGGGACTGGG GTCACTCATT GTCTGCCTGC CTCGGGAGCT
          GTTTAGACAT ACTTTGTGAA TCCCTTCGAT GCAAGTCTGC GGTTAGAAGC
          AGTGCTTGTA AGTGGCTCAG GGCTGGGGAA GAAACGCTGC TGGCGCTCTC
          TGGCCCACCC CCGCGGTGTA CAGAGGAGTG GTTCTGTGCA GCTACACAGT
          CATTCCATCT CTTCATCCCG CGTCAGCACC CAGTCTCTCT GCCACTTGAC
          TGCATTGGAA ATTGAGTGAG GCAGCTAAAA TCTACCCATA AAATTCTCAT
          CATCTCCTCT TGTCTCTCAC ATGGTTGCTT ATGAGTAATT TTGTAGTGAA
          AACCTCAGCG TTTATGCTTT ATTATTTCAG GCTACTTTTC TTAAATGTAT
          ATTTCAAACA GATTATAAGC GATATTTAAA CTTACCAGAC TTCATTAAAT
          TTTTCAAACA TGAAAATCAA ACCATATTAG TATCAGAGGA TGTATGCCAT
          TTCGTAATAC TGAGACTTAC CAGTGGGATT TTTCTTCTTG TACATAAATT
          GGTATTGATG ATTATCAGCG ATTTTGATAC TTAGCCTAAT TAAGCATTGC
          ATTTGTCCTC ACTAAATTGC CAAGAACAAA TTTACCATTA ATTTTGATGA
          TATTTCAGTT TGACATCTGT TTAT
Lepus_042 ---------- ---------- ---------- ---------- ----------
          ---------- ---------- ---------- ---------- ----------
          ---------- ---------- ---------- ---------- ----------
          ---------- ---------- ---------- ---------- ----------
          ---------- ---------- ---------- ---------- ----------
          ---------- ---------- ---------- ---------- ----------
          ---------- ---------- ---------- ---------- ----------
          ---------- ---------- ---------- ---------- ----------
          ---------- ---------- ---------- ---------- ----------
          ---------- ---------- ---------- ---------- ----------
          ---------- ---------- ---------- -ATCGCACTA AGGATCACCT
          CCTAGTTACC AGACATCCTG CTTTGTAGAA GAGTGTAAGT TGTGTGGCAG
          TGGGGTTCTG AACACACTAG TAGGTTTGTC TGCTGCCGTG ACATGGGGCA
          CAAGGTTCAG TGGAGAGGCC TTCTGAACAC TTTAATACTG CTCAAGTATT
          TGAGTGTCTT CATTGGCTGT GAAACTTCCA GGCCAGACTC AGAAGAGACA
          CGGTCCAGTG ACCCACCTTG GCTGCTGCAG CAACTCATGG CTTTCACACC
          TGTTCACACA TAACTCTCTT TGGAAGATGT GCAGGAGGGT TTGGTCTTAC
          TTCTTACATT TTTTAAGAAG CATTTAAAGG TAGATGCCTT TTCTTGATTC
          ATGTGCTTTC TTAGAACAAA AGTAATCACA CTGCAGCTGG GTAAAAAAAA
          TTGCCCCTCC CTGAAGGTGT TCTCTTGCCC CCACCTGGCC TGCACTTCAA
          ATTGAACTGA TAATCCAGTA GGAACCTGAG ATCTAGCCCA CTGCTTGCTG
          ATGAGTAGGA ACTATGCCAA GCTCCATCAA ATATTCCTTC CTTGGTGTTA
          AACAGGTGCT CTCCAAGTGG TGAGCATTCT CCTCTCCTGC CCCCTTTCTC
          ATGCTCAGTG GTGGGACGTG AGCACACGAC TCCAGCCGTG CAGAGGGAGG
          GTACCTGGGG GTCCTTGGCC CTCTTCCCAT GGTCCAGCGT CTCCATGCAG
          TGACTCTCCC GTAGCTGGTG CCATAGCAAA CGATGAGGGG CTGGTCTGGC
          TGGCCTTGGC CTGTGGAGAT CAGACTCTAG GGTGTGGGTA GTATCAGAGG
          CCTCCCTGCC TTGAGTAAGT CATTTTCCTG CATGCTCCCT GGCGCCTAGT
          GATTGTGCCA AGGCTCTGGC TTGTACCTTC CACAATCCAT GGGATTCCAG
          GGTGGGCAGG CAGCACCCTC AGCTCATCTA CACTTTCCCT CCCCCAGAGA
          ACCTGCCCAG CAAGGAAGAG AGTGATTTAT TTCAACTCTG TCTTGTTCCC
          ATGATCAAGG ATAGAAGAGA GGAGGGTGTC ACTTTGCCTT TATAGGATTC
          AGTGTGGTTG TGGTAACCTG GTATTGGGGG ATGGGGCCAA GGAATCCTTG
          CCTCTCATAT TTGTGACCAA AGAATTTGAA TGAGTTGATT TCTATGTATT
          TCCATTATCT CCATGTTTTC TAAAGTCTTA TCACATTTTT CTCTTTTCTA
          TTCTTCCCAT AGGATATCAA TGGCAAGCTA TTTCTTCCCA AATATGCCCT
          CTCCCAGGAT GTTTGTACAT ATGGAGACTT CATCTACAGG ACTGTAGAAA
          TACCAGGGTG CCCACACCAT GTCACTCCGT GAGTCGGGGA CGACGGTGCT
          GGGGCTCGCC CTAAGACCAC CTGTGCGCCT CCGTGTTCCC CTTGCTCGCA
          GAATGGTGCA GCTCCCAGCT GGCACATTGA GGAACGGAGG CCAGATTGGC
          AAAGTAACTT TTTAGGGCCT CAGTGGAAGT CCCAGCGGGG GTCTCTGTCT
          CTTTAAACCA CACAACCCCA GCTGCTTAGG CACTTCCCAT CTGGAGAGCT
          GAGTGAGGAG CTCTGACGGC TTGCCTGCTC CTCGCCAGAT GACCTCCCTT
          GCCACTTCAC ATCCGCCTTT GGAGCGGGCG TAGATAGAAA GTTTTCAGTA
          TTCATGTGCC TGAATGTCTG TAATAATATT GTGCTTTAAA GATGCCTTCC
          TGTATTTGTT CTTGATAGAA ACATATTTGT GTGTTTCTCC ATGCAATGGG
          GAAATTGTTT TTATGCAATT ACTTGTTCTT TGATGAAAAA GTAATAAACC
          TTTGGGGAGA TAAACTAATT AACAGTCATT ATTTAGACAC AAGGTATTCA
          TTGTGACTTT ATTGTTTTCA AAGAGTTTTT GAAAGCATAC TCTGCTGAGA
          ATTTACAGAG CACTTTCTTC AGAAGCTTAT GACTTACAGG TAACCTGGAG
          AATTTGATTT GATATAAAAT AGAATGTTCT TTCTGGAAAA GATCAGCTGG
          AGTGAATTTT AAGTATTTAA GACCAAGGGT GGGATGAATC AGAAGCATCA
          ACCTGAAAAT ATCTTTAAGC TCAAAAGAAG CATCTATAGA AACACTAACC
          TTTCTTCTGA ATTAGCAGAA AATATTTACC TTATATTTTC TTAGATTGTT
          CATTTTCTTC ATGAAAAGTG CTGCGGTGCT GATGACAAGG AGGCCTGCTT
          TGCTGTGGAG GTACTGGAGT TGCCTTCGTT TTAATATGTT TGAGTTTTAT
          TTTTGTGTGT TTGGGCAGGT AAGGGGTTAG GGATTTATAT ATTGAAGGCT
          TGTGGGACAG GCATCTTATT CTACACACAA TTAGTTGCTT ATAGAATGCT
          TACACAGTTC TTGGTTTTTA TCTTTAACTG CCTTGTGGCA TATTGTTTAT
          AATGCCTATT TAATTTCCAG ATTTATGATG TTTATGAACA TAGGAGTATT
          TAAAAGGCAT GAAGTCTTTT GCTCATGAGA ATAAAACATT AATTTATTTA
          AACATTTTCT TGAAAAGTGT TGATCTATGA TTTAATTTTA TAATTTTATA
          GGTTAGTGGA GAAATTTACA TTTAAATGTC TGATTCATTT AATATTCCCT
          TCAATGGCAT AGTAGTAATT TCTTTATTCT TTTGGTGGCA ATGGATGCCA
          GTGAATTTCC TTCCAGGGTT TCTGGTGGTA AATTGGAATT AAAGGATCTG
          ATGTATGTGA AACTTTGTAA TCAACATGGC TATATAACCA CTAACTTTTT
          ATTCCAATAA TAATGGCATA AATCTCCTGA AATGCTCACC TTTACACCTC
          GTTTTATCAC TTTGAATTGT ATGGAATAAA CCTAACCCCT CTTCATGCTT
          CTGCTTTCTT TTACCAGTTC TCTTCAGTTC CTTTTAATTG CTTTCATATG
          ACGTAGTTTC TTTCTTTGCA ACCAGCTTGT CACTTTTTCA GTAGCTTATA
          ACTTTTAGCA TCTGTTGCTT TAAATGCATT GTGTCCAGAA TTGAATGTAC
          TCCTTTAGTT CTGATCTAGC TATCAAATAA GATAGCAAGG TCATCACCTC
          TTGTTAGGAC ACTGCATTTC TGTTACTGCA AGCACTAAGT ACTAGCTTTG
          ATCAGTTACT GATTTAAGAG TAAGGAATTG TTTCAGAGAC ACGATGAGAA
          ATGGACTAAA AAACATAGCT GTCAGTTCCT TTGCTAACAC TTGCAAGTCT
          GTATTTCCAA GTTAAACATC ATCTGTTAAT TTATTTTCAT TTTGTTCACT
          AGGGAATTTG GCATTTCTCT TTATAAAACA TTCTGGCTAT CAGAGAGGTA
          TAAGCTAATC CAGGTGAGTC CTTTGACTAC AACACGGACC TGGAGGCAGC
          TGCCCCCTGC CACTCCTGTA ACCTGCTCGA CGACTCCTCC CTGCCCTTCT
          TCATCCTCGC CAGCGTCCTG GGCATCCTGG CGAGTGGAGC TGTCCTCTTC
          GCCCTTCTCC GACCTCTGTT CCACTGGCAA CTCTGCCCTG GCAGGCCTAT
          CCTGGCACAG CTGGCTGTGG GCAGTGCCCT CTTCAGCATT GTGGTGCCCA
          TCCTGGCACC AGGGCTAAGC AGTGCCCACA GCATCATCCT GTGCGGCTTG
          GGCTACTGGG TCTGGTATGG CTCAGCCTTT GCCCAGGCTC TGCTGATTGG
          GTGCCGTGCC TGTCTGGGCC CCAAACTTGG AGCAGGCCAG TCTCCCGGCC
          TCACCCTGGG ACTCACTGTG GGAATCTGGG TGGCAGCTGC CCTGTTGGGA
          TTGCCAATCA CCCTGGCCAG TGATACTTCC CGTGGCCTCT GCACGCTGGC
          ATCCAGCAGG GGCCTGGGAG CTTTGCAGTC CACACATGCT GTGGCCTGCT
          TTGTTGTCTT TATCTTGTGG CCATTGGGCT TGATGGGAGC CAAGGGCCTG
          AGGAAAGCCC TGGGTTGGGG GCCAGGCCCC TGGGTTGACA TTCTGTGGGT
          CTGGTTCATT TTTTGGTGGC CTCATGGGAT ATTCCTAGGA TTGGACACCC
          TAGTGAGGTT CAGGATCATC TTGTTGCCAA CATGCCTGGT CCAGAAGGTT
          TTGGACCTGC TGCTGCACCT CGCAGAAGCC CTGGCAATAT TGCACTGCGT
          GGCTACGCCC CTGCTCTTGG CCTTGTTCTG CCACCAGGCC ACCCGCTCTT
          CCCTGCCCTC CCTGCCCCTC GCGGAGGAGA GGAAGTCATT CTGGTGAAGG
          TACCTGGGTA TAATTCGTTA AAGATCCCCA TGTTCCCCAT GACCCTCTGG
          ACAAATAGAC ACTCCTCAGT CTCATATGCA AGGCTCTCCT TGACCCAACC
          CTGTTGATCC TCCAGTTTGA ATATTACACC TTTACATTGA ATAGTAAGTT
          TCAGGAACTT TGCTACTTCC TCTTCCCTCA ATTTTCTTCA TGTTTCCAGC
          TCTTTCCTCT CTCTGGAGTT CCACCCCTCC CTCTTGTCTG TCCTGTAGCT
          CCTACTTGAT ATTTCAATTC TGTGCTGTGA GCTGCATGTG ACTGGTACCA
          TATGAAGAAA GCACAAAGAA GGGCATAACC CAGCCTCACT GAATGTTTTT
          TGATTGAGCA AAGGTAATAA TTTTCAATTT AAAGAAGCAT GTGTGACTAA
          GCAATATGTG AGACAGGTAC TCATTCTTTT TCTGATATTT GTTAGTAATA
          TACAATTATA TTATTCTTTA CCTTCAGTCT TAATGTTTAT TTCGCATTTT
          CTGTAAGGTC CTCATTGAAT CATGAATTCT GATCCTCACC TGTTACTCTG
          TGTTAACCCC AGCCCCACAA ATAACACAAA CTTTAATTTC ACTGCTTTCC
          TTTTTAAATG ACAAGCTACC AACAACGGTC ATTATTCATA TTTATTACCA
          CATGTAGGCC ACGGATTTCT GTCCTGTGGG GCAAATGTAG TGAACTTCTT
          CATGAAATAG AGCAGCAGGA CTCAGTGTGA AATAAATGGG GTCTGAATCA
          TCTCGATTTG GGAAGTGGAC CTGGCCTGTA CTCTCATGTA AAGACTGATC
          TGCTTCTTGG GCCCCATGCT TCCAGGGGTG GCCAGGGCCG GTTCAGACTT
          TCATGGGCCT GGTGACGTTC TGTTAGCCAT TGATGTTCTC TTACCTCAGT
          GTACAAGGCC TCGTCAGAGA TGACACTTTA CCAGAAAAAG CATGATATTA
          AACTCCTCAG ACCTCTCATT CTACCTCTGA CTCAGGTAAG CCAAAACCTT
          TCCCTCTACT TCACCCAATT GCCTTCTCTG TGTTTCCCAT GCCCCAGGCC
          CCTAAAAAGG CAGGCGGTGG TGACACAGTG GCTTTCAGTA ATGGAGTAAC
          AGAAATGTCC TGCTAACGTA TGCCCCCGCT GTGTATCCTG TGAAACAGGC
          TCCGATCTTC ATCTCCTTCT TCATTGCCTT GAGAGAGATG GCCAACCTTC
          CTGTGCCCAG CCTGCAGACA GGCGGCCTTT GGTGGTTCCA GGATCTCACC
          GTGTGTGATC CCACCTACAT CCTGCCGATG GTGGTCACTG CTACGATGTG
          GGGTGTGCTG GAGGTAAGCC CTGGCTGGCC AGGCGCCAGG CCCATAGTGA
          CCAGGTGTAG GGAAGAAAGC AGTTGTGGAC CATGGTGATC CTTCACTCCC
          TGGTGGGTGA GAGGCAGTTT CACTAAATGG CACATGTCAC TTTCACTGGG
          CCAGGGTTGA TGGGACTGGG GTCACTCATT GTCTGCCTGC CTCGGGAGCT
          GTTTAGACAT ACTTTGTGAA TCCCTTCGAT GCAAGTCTGC GGTTAGAAGC
          AGTGCTTGTA AGTGGCTCAG GGCTGGGGAA GAAACGCTGC TGGCGCTCTC
          TGGCCCACCC CCGCGGTGTA CAGAGGAGTG GTTCTGTGCA GCTACACAGT
          CATTCCATCT CTTCATCCCG CGTCAGCACC CAGTCTCTCT GCCACTTGAC
          TGCATTGGAA ATTGAGTGAG GCAGCTAAAA TCTACCCATA AAATTCTCAT
          CATCTCCTCT TGTCTCTCAC ATGGTTGCTT ATGAGTAATT TTGTAGTGAA
          AACCTCAGCG TTTATGCTTT ATTATTTCAG GCTACTTTTC TTAAATGTAT
          ATTTCAAACA GATTATAAGC GATATTTAAA CTTACCAGAC TTCATTAAAT
          TTTTCAAACA TGAAAATCAA ACCATATTAG TATCAGAGGA TGTATGCCAT
          TTCGTAATAC TGAGACTTAC CAGTGGGATT TTTCTTCTTG TACATAAATT
          GGTATTGATG ATTATCAGCG ATTTTGATAC TTAGCCTAAT TAAGCATTGC
          ATTTGTCCTC ACTAAATTGC CAAGAACAAA TTTACCATTA ATTTTGATGA
          TATTTCAGTT TGACATCTGT TTAT
Lepus_043 TTCACAAACT CCAGAAGTGT GTTCACCAGG GCCGGTGGCT AGAGTTCAAG
          GTTTACAGTG AAAACCCAAA CTCAGACTGA TTCTGGCACA GGCTCCCCTG
          TCATCTAAGC AACTTAATGG GGTGCTTTCT TCCTGTTCCT CTAGCCTCTA
          TGCCAGGACT CCTTGGAAAT AAGCTATTAA GGCAAGTGGG TTAAGGTGCT
          AAGGGCAATG CAGACTATAG AACTACTCCC TATGAAAAGC CAACTCTTCC
          CTCAGCGTGA CATGTCAGCA AGTTCCAGTT GGAATGTTTC ATGGCAAGCC
          TTTTGCCACA CGTTACTTTC CAGCTTTGTG AACTCAGGGC ATTTTCTTGG
          GAGGGTGCTC CTTGTTTAGA AGTGGCAGAG CACTTGTAGA AGCCTCAGGT
          GACAGCATGG GTGAAATGCA CTGGGTTCAA GTCTTCACAT TAATCCAGGG
          GCAGCAGTTG GAGCACCTGT TGTCTTTGCC ATGTGAATGA ACTTGGGCAG
          CAAAGCCTTC ATGACCCAGT GTCCCATCAA CATCGCACTA AGGATCACCT
          CCTAGTTACC AGACATCCTG CTTTGTAGAA GAGTGTAAGT TGTGTGGCAG
          TGGGGTTCTG AACACACTAG TAGGTTTGTC TGCTGCCGTG ACATGGGGCA
          CAAGGTTCAG TGGAGAGGCC TTCTGAACAC TTTAATACTG CTCAAGTATT
          TGAGTGTCTT CATTGGCTGT GAAACTTCCA GGCCAGACTC AGAAGAGACA
          CGGTCCAGTG ACCCACCTTG GCTGCTGCAG CAACTCATGG CTTTCACACC
          TGTTCACACA TAACTCTCTT TGGAAGATGT GCAGGAGGGT TTGGTCTTAC
          TTCTTACATT TTTTAAGAAG CATTTAAAGG TAGATGCCTT TTCTTGATTC
          ATGTGCTTTC TTAGAACAAA AGTAATCACA CTGCAGCTGG GTAAAAAAAA
          TTGCCCCTCC CTGAAGGTGT TCTCTTGCCC CCACCTGGCC TGCACTTCAA
          ATTGAACTGA TAATCCAGTA GGAACCTGAG ATCTAGCCCA CTGCTTGCTG
          ATGAGTAGGA ACTATGCCAA GCTCCATCAA ATATTCCTTC CTTGGTGTTA
          AACAGGTGCT CTCCAAGTGG TGAGCATTCT CCTCTCCTGC CCCCTTTCTC
          ATGCTCAGTG GTGGGACGTG AGCACACGAC TCCAGCCGTG CAGAGGGAGG
          GTACCTGGGG GTCCTTGGCC CTCTTCCCAT GGTCCAGCGT CTCCATGCAG
          TGACTCTCCC GTAGCTGGTG CCATAGCAAA CGATGAGGGG CTGGTCTGGC
          TGGCCTTGGC CTGTGGAGAT CAGACTCTAG GGTGTGGGTA GTATCAGAGG
          CCTCCCTGCC TTGAGTAAGT CATTTTCCTG CATGCTCCCT GGCGCCTAGT
          GATTGTGCCA AGGCTCTGGC TTGTACCTTC CACAATCCAT GGGATTCCAG
          GGTGGGCAGG CAGCACCCTC AGCTCATCTA CACTTTCCCT CCCCCAGAGA
          ACCTGCCCAG CAAGGAAGAG AGTGATTTAT TTCAACTCTG TCTTGTTCCC
          ATGATCAAGG ATAGAAGAGA GGAGGGTGTC ACTTTGCCTT TATAGGATTC
          AGTGTGGTTG TGGTAACCTG GTATTGGGGG ATGGGGCCAA GGAATCCTTG
          CCTCTCATAT TTGTGACCAA AGAATTTGAA TGAGTTGATT TCTATGTATT
          TCCATTATCT CCATGTTTTC TAAAGTCTTA TCACATTTTT CTCTTTTCTA
          TTCTTCCCAT AGGATATCAA TGGCAAGCTA TTTCTTCCCA AATATGCCCT
          CTCCCAGGAT GTTTGTACAT ATGGAGACTT CATCTACAGG ACTGTAGAAA
          TACCAGGGTG CCCACACCAT GTCACTCCGT GAGTCGGGGA CGACGGTGCT
          GGGGCTCGCC CTAAGACCAC CTGTGCGCCT CCGTGTTCCC CTTGCTCGCA
          GAATGGTGCA GCTCCCAGCT GGCACATTGA GGAACGGAGG CCAGATTGGC
          AAAGTAACTT TTTAGGGCCT CAGTGGAAGT CCCAGCGGGG GTCTCTGTCT
          CTTTAAACCA CACAACCCCA GCTGCTTAGG CACTTCCCAT CTGGAGAGCT
          GAGTGAGGAG CTCTGACGGC TTGCCTGCTC CTCGCCAGAT GACCTCCCTT
          GCCACTTCAC ATCCGCCTTT GGAGCGGGCG TAGATAGAAA GTTTTCAGTA
          TTCATGTGCC TGAATGTCTG TAATAATATT GTGCTTTAAA GATGCCTTCC
          TGTATTTGTT CTTGATAGAA ACATATTTGT GTGTTTCTCC ATGCAATGGG
          GAAATTGTTT TTATGCAATT ACTTGTTCTT TGATGAAAAA GTAATAAACC
          TTTGGGGAGA TAAACTAATT AACAGTCATT ATTTAGACAC AAGGTATTCA
          TTGTGACTTT ATTGTTTTCA AAGAGTTTTT GAAAGCATAC TCTGCTGAGA
          ATTTACAGAG CACTTTCTTC AGAAGCTTAT GACTTACAGG TAACCTGGAG
          AATTTGATTT GATATAAAAT AGAATGTTCT TTCTGGAAAA GATCAGCTGG
          AGTGAATTTT AAGTATTTAA GACCAAGGGT GGGATGAATC AGAAGCATCA
          ACCTGAAAAT ATCTTTAAGC TCAAAAGAAG CATCTATAGA AACACTAACC
          TTTCTTCTGA ATTAGCAGAA AATATTTACC TTATATTTTC TTAGATTGTT
          CATTTTCTTC ATGAAAAGTG CTGCGGTGCT GATGACAAGG AGGCCTGCTT
          TGCTGTGGAG GTACTGGAGT TGCCTTCGTT TTAATATGTT TGAGTTTTAT
          TTTTGTGTGT TTGGGCAGGT AAGGGGTTAG GGATTTATAT ATTGAAGGCT
          TGTGGGACAG GCATCTTATT CTACACACAA TTAGTTGCTT ATAGAATGCT
          TACACAGTTC TTGGTTTTTA TCTTTAACTG CCTTGTGGCA TATTGTTTAT
          AATGCCTATT TAATTTCCAG ATTTATGATG TTTATGAACA TAGGAGTATT
          TAAAAGGCAT GAAGTCTTTT GCTCATGAGA ATAAAACATT AATTTATTTA
          AACATTTTCT TGAAAAGTGT TGATCTATGA TTTAATTTTA TAATTTTATA
          GGTTAGTGGA GAAATTTACA TTTAAATGTC TGATTCATTT AATATTCCCT
          TCAATGGCAT AGTAGTAATT TCTTTATTCT TTTGGTGGCA ATGGATGCCA
          GTGAATTTCC TTCCAGGGTT TCTGGTGGTA AATTGGAATT AAAGGATCTG
          ATGTATGTGA AACTTTGTAA TCAACATGGC TATATAACCA CTAACTTTTT
          ATTCCAATAA TAATGGCATA AATCTCCTGA AATGCTCACC TTTACACCTC
          GTTTTATCAC TTTGAATTGT ATGGAATAAA CCTAACCCCT CTTCATGCTT
          CTGCTTTCTT TTACCAGTTC TCTTCAGTTC CTTTTAATTG CTTTCATATG
          ACGTAGTTTC TTTCTTTGCA ACCAGCTTGT CACTTTTTCA GTAGCTTATA
          ACTTTTAGCA TCTGTTGCTT TAAATGCATT GTGTCCAGAA TTGAATGTAC
          TCCTTTAGTT CTGATCTAGC TATCAAATAA GATAGCAAGG TCATCACCTC
          TTGTTAGGAC ACTGCATTTC TGTTACTGCA AGCACTAAGT ACTAGCTTTG
          ATCAGTTACT GATTTAAGAG TAAGGAATTG TTTCAGAGAC ACGATGAGAA
          ATGGACTAAA AAACATAGCT GTCAGTTCCT TTGCTAACAC TTGCAAGTCT
          GTATTTCCAA GTTAAACATC ATCTGTTAAT TTATTTTCAT TTTGTTCACT
          AGGGAATTTG GCATTTCTCT TTATAAAACA TTCTGGCTAT CAGAGAGGTA
          TAAGCTAATC CAGGTGAGTC CTTTGACTAC AACACGGACC TGGAGGCAGC
          TGCCCCCTGC CACTCCTGTA ACCTGCTCGA CGACTCCTCC CTGCCCTTCT
          TCATCCTCGC CAGCGTCCTG GGCATCCTGG CGAGTGGAGC TGTCCTCTTC
          GCCCTTCTCC GACCTCTGTT CCACTGGCAA CTCTGCCCTG GCAGGCCTAT
          CCTGGCACAG CTGGCTGTGG GCAGTGCCCT CTTCAGCATT GTGGTGCCCA
          TCCTGGCACC AGGGCTAAGC AGTGCCCACA GCATCATCCT GTGCGGCTTG
          GGCTACTGGG TCTGGTATGG CTCAGCCTTT GCCCAGGCTC TGCTGATTGG
          GTGCCGTGCC TGTCTGGGCC CCAAACTTGG AGCAGGCCAG TCTCCCGGCC
          TCACCCTGGG ACTCACTGTG GGAATCTGGG TGGCAGCTGC CCTGTTGGGA
          TTGCCAATCA CCCTGGCCAG TGATACTTCC CGTGGCCTCT GCACGCTGGC
          ATCCAGCAGG GGCCTGGGAG CTTTGCAGTC CACACATGCT GTGGCCTGCT
          TTGTTGTCTT TATCTTGTGG CCATTGGGCT TGATGGGAGC CAAGGGCCTG
          AGGAAAGCCC TGGGTTGGGG GCCAGGCCCC TGGGTTGACA TTCTGTGGGT
          CTGGTTCATT TTTTGGTGGC CTCATGGGAT ATTCCTAGGA TTGGACACCC
          TAGTGAGGTT CAGGATCATC TTGTTGCCAA CATGCCTGGT CCAGAAGGTT
          TTGGACCTGC TGCTGCACCT CGCAGAAGCC CTGGCAATAT TGCACTGCGT
          GGCTACGCCC CTGCTCTTGG CCTTGTTCTG CCACCAGGCC ACCCGCTCTT
          CCCTGCCCTC CCTGCCCCTC GCGGAGGAGA GGAAGTCATT CTGGTGAAGG
          TACCTGGGTA TAATTCGTTA AAGATCCCCA TGTTCCCCAT GACCCTCTGG
          ACAAATAGAC ACTCCTCAGT CTCATATGCA AGGCTCTCCT TGACCCAACC
          CTGTTGATCC TCCAGTTTGA ATATTACACC TTTACATTGA ATAGTAAGTT
          TCAGGAACTT TGCTACTTCC TCTTCCCTCA ATTTTCTTCA TGTTTCCAGC
          TCTTTCCTCT CTCTGGAGTT CCACCCCTCC CTCTTGTCTG TCCTGTAGCT
          CCTACTTGAT ATTTCAATTC TGTGCTGTGA GCTGCATGTG ACTGGTACCA
          TATGAAGAAA GCACAAAGAA GGGCATAACC CAGCCTCACT GAATGTTTTT
          TGATTGAGCA AAGGTAATAA TTTTCAATTT AAAGAAGCAT GTGTGACTAA
          GCAATATGTG AGACAGGTAC TCATTCTTTT TCTGATATTT GTTAGTAATA
          TACAATTATA TTATTCTTTA CCTTCAGTCT TAATGTTTAT TTCGCATTTT
          CTGTAAGGTC CTCATTGAAT CATGAATTCT GATCCTCACC TGTTACTCTG
          TGTTAACCCC AGCCCCACAA ATAACACAAA CTTTAATTTC ACTGCTTTCC
          TTTTTAAATG ACAAGCTACC AACAACGGTC ATTATTCATA TTTATTACCA
          CATGTAGGCC ACGGATTTCT GTCCTGTGGG GCAAATGTAG TGAACTTCTT
          CATGAAATAG AGCAGCAGGA CTCAGTGTGA AATAAATGGG GTCTGAATCA
          TCTCGATTTG GGAAGTGGAC CTGGCCTGTA CTCTCATGTA AAGACTGATC
          TGCTTCTTGG GCCCCATGCT TCCAGGGGTG GCCAGGGCCG GTTCAGACTT
          TCATGGGCCT GGTGACGTTC TGTTAGCCAT TGATGTTCTC TTACCTCAGT
          GTACAAGGCC TCGTCAGAGA TGACACTTTA CCAGAAAAAG CATGATATTA
          AACTCCTCAG ACCTCTCATT CTACCTCTGA CTCAGGTAAG CCAAAACCTT
          TCCCTCTACT TCACCCAATT GCCTTCTCTG TGTTTCCCAT GCCCCAGGCC
          CCTAAAAAGG CAGGCGGTGG TGACACAGTG GCTTTCAGTA ATGGAGTAAC
          AGAAATGTCC TGCTAACGTA TGCCCCCGCT GTGTATCCTG TGAAACAGGC
          TCCGATCTTC ATCTCCTTCT TCATTGCCTT GAGAGAGATG GCCAACCTTC
          CTGTGCCCAG CCTGCAGACA GGCGGCCTTT GGTGGTTCCA GGATCTCACC
          GTGTGTGATC CCACCTACAT CCTGCCGATG GTGGTCACTG CTACGATGTG
          GGGTGTGCTG GAGGTAAGCC CTGGCTGGCC AGGCGCCAGG CCCATAGTGA
          CCAGGTGTAG GGAAGAAAGC AGTTGTGGAC CATGGTGATC CTTCACTCCC
          TGGTGGGTGA GAGGCAGTTT CACTAAATGG CACATGTCAC TTTCACTGGG
          CCAGGGTTGA TGGGACTGGG GTCACTCATT GTCTGCCTGC CTCGGGAGCT
          GTTTAGACAT ACTTTGTGAA TCCCTTCGAT GCAAGTCTGC GGTTAGAAGC
          AGTGCTTGTA AGTGGCTCAG GGCTGGGGAA GAAACGCTGC TGGCGCTCTC
          TGGCCCACCC CCGCGGTGTA CAGAGGAGTG GTTCTGTGCA GCTACACAGT
          CATTCCATCT CTTCATCCCG CGTCAGCACC CAGTCTCTCT GCCACTTGAC
          TGCATTGGAA ATTGAGTGAG GCAGCTAAAA TCTACCCATA AAATTCTCAT
          CATCTCCTCT TGTCTCTCAC ATGGTTGCTT ATGAGTAATT TTGTAGTGAA
          AACCTCAGCG TTTATGCTTT ATTATTTCAG GCTACTTTTC TTAAATGTAT
          ATTTCAAACA GATTATAAGC GATATTTAAA CTTACCAGAC TTCATTAAAT
          TTTTCAAACA TGAAAATCAA ACCATATTAG TATCAGAGGA TGTATGCCAT
          TTCGTAATAC TGAGACTTAC CAGTGGGATT TTTCTTCTTG TACATAAATT
          GGTATTGATG ATTATCAGCG ATTTTGATAC TTAGCCTAAT TAAGCATTGC
          ATTTGTCCTC ACTAAATTGC CAAGAACAAA TTTACCATTA ATTTTGATGA
          TATTTCAGTT TGACATCTGT TTAT
Lepus_044 TTCACAAACT CCAGAAGTGT GTTCACCAGG GCCGGTGGCT AGAGTTCAAG
          GTTTACAGTG AAAACCCAAA CTCAGACTGA TTCTGGCACA GGCTCCCCTG
          TCATCTAAGC AACTTAATGG GGTGCTTTCT TCCTGTTCCT CTAGCCTCTA
          TGCCAGGACT CCTTGGAAAT AAGCTATTAA GGCAAGTGGG TTAAGGTGCT
          AAGGGCAATG CAGACTATAG AACTACTCCC TATGAAAAGC CAACTCTTCC
          CTCAGCGTGA CATGTCAGCA AGTTCCAGTT GGAATGTTTC ATGGCAAGCC
          TTTTGCCACA CGTTACTTTC CAGCTTTGTG AACTCAGGGC ATTTTCTTGG
          GAGGGTGCTC CTTGTTTAGA AGTGGCAGAG CACTTGTAGA AGCCTCAGGT
          GACAGCATGG GTGAAATGCA CTGGGTTCAA GTCTTCACAT TAATCCAGGG
          GCAGCAGTTG GAGCACCTGT TGTCTTTGCC ATGTGAATGA ACTTGGGCAG
          CAAAGCCTTC ATGACCCAGT GTCCCATCAA CATCGCACTA AGGATCACCT
          CCTAGTTACC AGACATCCTG CTTTGTAGAA GAGTGTAAGT TGTGTGGCAG
          TGGGGTTCTG AACACACTAG TAGGTTTGTC TGCTGCCGTG ACATGGGGCA
          CAAGGTTCAG TGGAGAGGCC TTCTGAACAC TTTAATACTG CTCAAGTATT
          TGAGTGTCTT CATTGGCTGT GAAACTTCCA GGCCAGACTC AGAAGAGACA
          CGGTCCAGTG ACCCACCTTG GCTGCTGCAG CAACTCATGG CTTTCACACC
          TGTTCACACA TAACTCTCTT TGGAAGATGT GCAGGAGGGT TTGGTCTTAC
          TTCTTACATT TTTTAAGAAG CATTTAAAGG TAGATGCCTT TTCTTGATTC
          ATGTGCTTTC TTAGAACAAA AGTAATCACA CTGCAGCTGG GTAAAAAAAA
          TTGCCCCTCC CTGAAGGTGT TCTCTTGCCC CCACCTGGCC TGCACTTCAA
          ATTGAACTGA TAATCCAGTA GGAACCTGAG ATCTAGCCCA CTGCTTGCTG
          ATGAGTAGGA ACTATGCCAA GCTCCATCAA ATATTCCTTC CTTGGTGTTA
          AACAGGTGCT CTCCAAGTGG TGAGCATTCT CCTCTCCTGC CCCCTTTCTC
          ATGCTCAGTG GTGGGACGTG AGCACACGAC TCCAGCCGTG CAGAGGGAGG
          GTACCTGGGG GTCCTTGGCC CTCTTCCCAT GGTCCAGCGT CTCCATGCAG
          TGACTCTCCC GTAGCTGGTG CCATAGCAAA CGATGAGGGG CTGGTCTGGC
          TGGCCTTGGC CTGTGGAGAT CAGACTCTAG GGTGTGGGTA GTATCAGAGG
          CCTCCCTGCC TTGAGTAAGT CATTTTCCTG CATGCTCCCT GGCGCCTAGT
          GATTGTGCCA AGGCTCTGGC TTGTACCTTC CACAATCCAT GGGATTCCAG
          GGTGGGCAGG CAGCACCCTC AGCTCATCTA CACTTTCCCT CCCCCAGAGA
          ACCTGCCCAG CAAGGAAGAG AGTGATTTAT TTCAACTCTG TCTTGTTCCC
          ATGATCAAGG ATAGAAGAGA GGAGGGTGTC ACTTTGCCTT TATAGGATTC
          AGTGTGGTTG TGGTAACCTG GTATTGGGGG ATGGGGCCAA GGAATCCTTG
          CCTCTCATAT TTGTGACCAA AGAATTTGAA TGAGTTGATT TCTATGTATT
          TCCATTATCT CCATGTTTTC TAAAGTCTTA TCACATTTTT CTCTTTTCTA
          TTCTTCCCAT AGGATATCAA TGGCAAGCTA TTTCTTCCCA AATATGCCCT
          CTCCCAGGAT GTTTGTACAT ATGGAGACTT CATCTACAGG ACTGTAGAAA
          TACCAGGGTG CCCACACCAT GTCACTCCGT GAGTCGGGGA CGACGGTGCT
          GGGGCTCGCC CTAAGACCAC CTGTGCGCCT CCGTGTTCCC CTTGCTCGCA
          GAATGGTGCA GCTCCCAGCT GGCACATTGA GGAACGGAGG CCAGATTGGC
          AAAGTAACTT TTTAGGGCCT CAGTGGAAGT CCCAGCGGGG GTCTCTGTCT
          CTTTAAACCA CACAACCCCA GCTGCTTAGG CACTTCCCAT CTGGAGAGCT
          GAGTGAGGAG CTCTGACGGC TTGCCTGCTC CTCGCCAGAT GACCTCCCTT
          GCCACTTCAC ATCCGCCTTT GGAGCGGGCG TAGATAGAAA GTTTTCAGTA
          TTCATGTGCC TGAATGTCTG TAATAATATT GTGCTTTAAA GATGCCTTCC
          TGTATTTGTT CTTGATAGAA ACATATTTGT GTGTTTCTCC ATGCAATGGG
          GAAATTGTTT TTATGCAATT ACTTGTTCTT TGATGAAAAA GTAATAAACC
          TTTGGGGAGA TAAACTAATT AACAGTCATT ATTTAGACAC AAGGTATTCA
          TTGTGACTTT ATTGTTTTCA AAGAGTTTTT GAAAGCATAC TCTGCTGAGA
          ATTTACAGAG CACTTTCTTC AGAAGCTTAT GACTTACAGG TAACCTGGAG
          AATTTGATTT GATATAAAAT AGAATGTTCT TTCTGGAAAA GATCAGCTGG
          AGTGAATTTT AAGTATTTAA GACCAAGGGT GGGATGAATC AGAAGCATCA
          ACCTGAAAAT ATCTTTAAGC TCAAAAGAAG CATCTATAGA AACACTAACC
          TTTCTTCTGA ATTAGCAGAA AATATTTACC TTATATTTTC TTAGATTGTT
          CATTTTCTTC ATGAAAAGTG CTGCGGTGCT GATGACAAGG AGGCCTGCTT
          TGCTGTGGAG GTACTGGAGT TGCCTTCGTT TTAATATGTT TGAGTTTTAT
          TTTTGTGTGT TTGGGCAGGT AAGGGGTTAG GGATTTATAT ATTGAAGGCT
          TGTGGGACAG GCATCTTATT CTACACACAA TTAGTTGCTT ATAGAATGCT
          TACACAGTTC TTGGTTTTTA TCTTTAACTG CCTTGTGGCA TATTGTTTAT
          AATGCCTATT TAATTTCCAG ATTTATGATG TTTATGAACA TAGGAGTATT
          TAAAAGGCAT GAAGTCTTTT GCTCATGAGA ATAAAACATT AATTTATTTA
          AACATTTTCT TGAAAAGTGT TGATCTATGA TTTAATTTTA TAATTTTATA
          GGTTAGTGGA GAAATTTACA TTTAAATGTC TGATTCATTT AATATTCCCT
          TCAATGGCAT AGTAGTAATT TCTTTATTCT TTTGGTGGCA ATGGATGCCA
          GTGAATTTCC TTCCAGGGTT TCTGGTGGTA AATTGGAATT AAAGGATCTG
          ATGTATGTGA AACTTTGTAA TCAACATGGC TATATAACCA CTAACTTTTT
          ATTCCAATAA TAATGGCATA AATCTCCTGA AATGCTCACC TTTACACCTC
          GTTTTATCAC TTTGAATTGT ATGGAATAAA CCTAACCCCT CTTCATGCTT
          CTGCTTTCTT TTACCAGTTC TCTTCAGTTC CTTTTAATTG CTTTCATATG
          ACGTAGTTTC TTTCTTTGCA ACCAGCTTGT CACTTTTTCA GTAGCTTATA
          ACTTTTAGCA TCTGTTGCTT TAAATGCATT GTGTCCAGAA TTGAATGTAC
          TCCTTTAGTT CTGATCTAGC TATCAAATAA GATAGCAAGG TCATCACCTC
          TTGTTAGGAC ACTGCATTTC TGTTACTGCA AGCACTAAGT ACTAGCTTTG
          ATCAGTTACT GATTTAAGAG TAAGGAATTG TTTCAGAGAC ACGATGAGAA
          ATGGACTAAA AAACATAGCT GTCAGTTCCT TTGCTAACAC TTGCAAGTCT
          GTATTTCCAA GTTAAACATC ATCTGTTAAT TTATTTTCAT TTTGTTCACT
          AGGGAATTTG GCATTTCTCT TTATAAAACA TTCTGGCTAT CAGAGAGGTA
          TAAGCTAATC CAGGTGAGTC CTTTGACTAC AACACGGACC TGGAGGCAGC
          TGCCCCCTGC CACTCCTGTA ACCTGCTCGA CGACTCCTCC CTGCCCTTCT
          TCATCCTCGC CAGCGTCCTG GGCATCCTGG CGAGTGGAGC TGTCCTCTTC
          GCCCTTCTCC GACCTCTGTT CCACTGGCAA CTCTGCCCTG GCAGGCCTAT
          CCTGGCACAG CTGGCTGTGG GCAGTGCCCT CTTCAGCATT GTGGTGCCCA
          TCCTGGCACC AGGGCTAAGC AGTGCCCACA GCATCATCCT GTGCGGCTTG
          GGCTACTGGG TCTGGTATGG CTCAGCCTTT GCCCAGGCTC TGCTGATTGG
          GTGCCGTGCC TGTCTGGGCC CCAAACTTGG AGCAGGCCAG TCTCCCGGCC
          TCACCCTGGG ACTCACTGTG GGAATCTGGG TGGCAGCTGC CCTGTTGGGA
          TTGCCAATCA CCCTGGCCAG TGATACTTCC CGTGGCCTCT GCACGCTGGC
          ATCCAGCAGG GGCCTGGGAG CTTTGCAGTC CACACATGCT GTGGCCTGCT
          TTGTTGTCTT TATCTTGTGG CCATTGGGCT TGATGGGAGC CAAGGGCCTG
          AGGAAAGCCC TGGGTTGGGG GCCAGGCCCC TGGGTTGACA TTCTGTGGGT
          CTGGTTCATT TTTTGGTGGC CTCATGGGAT ATTCCTAGGA TTGGACACCC
          TAGTGAGGTT CAGGATCATC TTGTTGCCAA CATGCCTGGT CCAGAAGGTT
          TTGGACCTGC TGCTGCACCT CGCAGAAGCC CTGGCAATAT TGCACTGCGT
          GGCTACGCCC CTGCTCTTGG CCTTGTTCTG CCACCAGGCC ACCCGCTCTT
          CCCTGCCCTC CCTGCCCCTC GCGGAGGAGA GGAAGTCATT CTGGTGAAGG
          TACCTGGGTA TAATTCGTTA AAGATCCCCA TGTTCCCCAT GACCCTCTGG
          ACAAATAGAC ACTCCTCAGT CTCATATGCA AGGCTCTCCT TGACCCAACC
          CTGTTGATCC TCCAGTTTGA ATATTACACC TTTACATTGA ATAGTAAGTT
          TCAGGAACTT TGCTACTTCC TCTTCCCTCA ATTTTCTTCA TGTTTCCAGC
          TCTTTCCTCT CTCTGGAGTT CCACCCCTCC CTCTTGTCTG TCCTGTAGCT
          CCTACTTGAT ATTTCAATTC TGTGCTGTGA GCTGCATGTG ACTGGTACCA
          TATGAAGAAA GCACAAAGAA GGGCATAACC CAGCCTCACT GAATGTTTTT
          TGATTGAGCA AAGGTAATAA TTTTCAATTT AAAGAAGCAT GTGTGACTAA
          GCAATATGTG AGACAGGTAC TCATTCTTTT TCTGATATTT GTTAGTAATA
          TACAATTATA TTATTCTTTA CCTTCAGTCT TAATGTTTAT TTCGCATTTT
          CTGTAAGGTC CTCATTGAAT CATGAATTCT GATCCTCACC TGTTACTCTG
          TGTTAACCCC AGCCCCACAA ATAACACAAA CTTTAATTTC ACTGCTTTCC
          TTTTTAAATG ACAAGCTACC AACAACGGTC ATTATTCATA TTTATTACCA
          CATGTAGGCC ACGGATTTCT GTCCTGTGGG GCAAATGTAG TGAACTTCTT
          CATGAAATAG AGCAGCAGGA CTCAGTGTGA AATAAATGGG GTCTGAATCA
          TCTCGATTTG GGAAGTGGAC CTGGCCTGTA CTCTCATGTA AAGACTGATC
          TGCTTCTTGG GCCCCATGCT TCCAGGGGTG GCCAGGGCCG GTTCAGACTT
          TCATGGGCCT GGTGACGTTC TGTTAGCCAT TGATGTTCTC TTACCTCAGT
          GTACAAGGCC TCGTCAGAGA TGACACTTTA CCAGAAAAAG CATGATATTA
          AACTCCTCAG ACCTCTCATT CTACCTCTGA CTCAGGTAAG CCAAAACCTT
          TCCCTCTACT TCACCCAATT GCCTTCTCTG TGTTTCCCAT GCCCCAGGCC
          CCTAAAAAGG CAGGCGGTGG TGACACAGTG GCTTTCAGTA ATGGAGTAAC
          AGAAATGTCC TGCTAACGTA TGCCCCCGCT GTGTATCCTG TGAAACAGGC
          TCCGATCTTC ATCTCCTTCT TCATTGCCTT GAGAGAGATG GCCAACCTTC
          CTGTGCCCAG CCTGCAGACA GGCGGCCTTT GGTGGTTCCA GGATCTCACC
          GTGTGTGATC CCACCTACAT CCTGCCGATG GTGGTCACTG CTACGATGTG
          GGGTGTGCTG GAGGTAAGCC CTGGCTGGCC AGGCGCCAGG CCCATAGTGA
          CCAGGTGTAG GGAAGAAAGC AGTTGTGGAC CATGGTGATC CTTCACTCCC
          TGGTGGGTGA GAGGCAGTTT CACTAAATGG CACATGTCAC TTTCACTGGG
          CCAGGGTTGA TGGGACTGGG GTCACTCATT GTCTGCCTGC CTCGGGAGCT
          GTTTAGACAT ACTTTGTGAA TCCCTTCGAT GCAAGTCTGC GGTTAGAAGC
          AGTGCTTGTA AGTGGCTCAG GGCTGGGGAA GAAACGCTGC TGGCGCTCTC
          TGGCCCACCC CCGCGGTGTA CAGAGGAGTG GTTCTGTGCA GCTACACAGT
          CATTCCATCT CTTCATCCCG CGTCAGCACC CAGTCTCTCT GCCACTTGAC
          TGCATTGGAA ATTGAGTGAG GCAGCTAAAA TCTACCCATA AAATTCTCAT
          CATCTCCTCT TGTCTCTCAC ATGGTTGCTT ATGAGTAATT TTGTAGTGAA
          AACCTCAGCG TTTATGCTTT ATTATTTCAG GCTACTTTTC TTAAATGTAT
          ATTTCAAACA GATTATAAGC GATATTTAAA CTTACCAGAC TTCATTAAAT
          TTTTCAAACA TGAAAATCAA ACCATATTAG TATCAGAGGA TGTATGCCAT
          TTCGTAATAC TGAGACTTAC CAGTGGGATT TTTCTTCTTG TACATAAATT
          GGTATTGATG ATTATCAGCG ATTTTGATAC TTAGCCTAAT TAAGCATTGC
          ATTTGTCCTC ACTAAATTGC CAAGAACAAA TTTACCATTA ATTTTGATGA
          TATTTCAGTT TGACATCTGT TTAT
Lepus_045 TTCACAAACT CCAGAAGTGT GTTCACCAGG GCCGGTGGCT AGAGTTCAAG
          GTTTACAGTG AAAACCCAAA CTCAGACTGA TTCTGGCACA GGCTCCCCTG
          TCATCTAAGC AACTTAATGG GGTGCTTTCT TCCTGTTCCT CTAGCCTCTA
          TGCCAGGACT CCTTGGAAAT AAGCTATTAA GGCAAGTGGG TTAAGGTGCT
          AAGGGCAATG CAGACTATAG AACTACTCCC TATGAAAAGC CAACTCTTCC
          CTCAGCGTGA CATGTCAGCA AGTTCCAGTT GGAATGTTTC ATGGCAAGCC
          TTTTGCCACA CGTTACTTTC CAGCTTTGTG AACTCAGGGC ATTTTCTTGG
          GAGGGTGCTC CTTGTTTAGA AGTGGCAGAG CACTTGTAGA AGCCTCAGGT
          GACAGCATGG GTGAAATGCA CTGGGTTCAA GTCTTCACAT TAATCCAGGG
          GCAGCAGTTG GAGCACCTGT TGTCTTTGCC ATGTGAATGA ACTTGGGCAG
          CAAAGCCTTC ATGACCCAGT GTCCCATCAA CATCGCACTA AGGATCACCT
          CCTAGTTACC AGACATCCTG CTTTGTAGAA GAGTGTAAGT TGTGTGGCAG
          TGGGGTTCTG AACACACTAG TAGGTTTGTC TGCTGCCGTG ACATGGGGCA
          CAAGGTTCAG TGGAGAGGCC TTCTGAACAC TTTAATACTG CTCAAGTATT
          TGAGTGTCTT CATTGGCTGT GAAACTTCCA GGCCAGACTC AGAAGAGACA
          CGGTCCAGTG ACCCACCTTG GCTGCTGCAG CAACTCATGG CTTTCACACC
          TGTTCACACA TAACTCTCTT TGGAAGATGT GCAGGAGGGT TTGGTCTTAC
          TTCTTACATT TTTTAAGAAG CATTTAAAGG TAGATGCCTT TTCTTGATTC
          ATGTGCTTTC TTAGAACAAA AGTAATCACA CTGCAGCTGG GTAAAAAAAA
          TTGCCCCTCC CTGAAGGTGT TCTCTTGCCC CCACCTGGCC TGCACTTCAA
          ATTGAACTGA TAATCCAGTA GGAACCTGAG ATCTAGCCCA CTGCTTGCTG
          ATGAGTAGGA ACTATGCCAA GCTCCATCAA ATATTCCTTC CTTGGTGTTA
          AACAGGTGCT CTCCAAGTGG TGAGCATTCT CCTCTCCTGC CCCCTTTCTC
          ATGCTCAGTG GTGGGACGTG AGCACACGAC TCCAGCCGTG CAGAGGGAGG
          GTACCTGGGG GTCCTTGGCC CTCTTCCCAT GGTCCAGCGT CTCCATGCAG
          TGACTCTCCC GTAGCTGGTG CCATAGCAAA CGATGAGGGG CTGGTCTGGC
          TGGCCTTGGC CTGTGGAGAT CAGACTCTAG GGTGTGGGTA GTATCAGAGG
          CCTCCCTGCC TTGAGTAAGT CATTTTCCTG CATGCTCCCT GGCGCCTAGT
          GATTGTGCCA AGGCTCTGGC TTGTACCTTC CACAATCCAT GGGATTCCAG
          GGTGGGCAGG CAGCACCCTC AGCTCATCTA CACTTTCCCT CCCCCAGAGA
          ACCTGCCCAG CAAGGAAGAG AGTGATTTAT TTCAACTCTG TCTTGTTCCC
          ATGATCAAGG ATAGAAGAGA GGAGGGTGTC ACTTTGCCTT TATAGGATTC
          AGTGTGGTTG TGGTAACCTG GTATTGGGGG ATGGGGCCAA GGAATCCTTG
          CCTCTCATAT TTGTGACCAA AGAATTTGAA TGAGTTGATT TCTATGTATT
          TCCATTATCT CCATGTTTTC TAAAGTCTTA TCACATTTTT CTCTTTTCTA
          TTCTTCCCAT AGGATATCAA TGGCAAGCTA TTTCTTCCCA AATATGCCCT
          CTCCCAGGAT GTTTGTACAT ATGGAGACTT CATCTACAGG ACTGTAGAAA
          TACCAGGGTG CCCACACCAT GTCACTCCGT GAGTCGGGGA CGACGGTGCT
          GGGGCTCGCC CTAAGACCAC CTGTGCGCCT CCGTGTTCCC CTTGCTCGCA
          GAATGGTGCA GCTCCCAGCT GGCACATTGA GGAACGGAGG CCAGATTGGC
          AAAGTAACTT TTTAGGGCCT CAGTGGAAGT CCCAGCGGGG GTCTCTGTCT
          CTTTAAACCA CACAACCCCA GCTGCTTAGG CACTTCCCAT CTGGAGAGCT
          GAGTGAGGAG CTCTGACGGC TTGCCTGCTC CTCGCCAGAT GACCTCCCTT
          GCCACTTCAC ATCCGCCTTT GGAGCGGGCG TAGATAGAAA GTTTTCAGTA
          TTCATGTGCC TGAATGTCTG TAATAATATT GTGCTTTAAA GATGCCTTCC
          TGTATTTGTT CTTGATAGAA ACATATTTGT GTGTTTCTCC ATGCAATGGG
          GAAATTGTTT TTATGCAATT ACTTGTTCTT TGATGAAAAA GTAATAAACC
          TTTGGGGAGA TAAACTAATT AACAGTCATT ATTTAGACAC AAGGTATTCA
          TTGTGACTTT ATTGTTTTCA AAGAGTTTTT GAAAGCATAC TCTGCTGAGA
          ATTTACAGAG CACTTTCTTC AGAAGCTTAT GACTTACAGG TAACCTGGAG
          AATTTGATTT GATATAAAAT AGAATGTTCT TTCTGGAAAA GATCAGCTGG
          AGTGAATTTT AAGTATTTAA GACCAAGGGT GGGATGAATC AGAAGCATCA
          ACCTGAAAAT ATCTTTAAGC TCAAAAGAAG CATCTATAGA AACACTAACC
          TTTCTTCTGA ATTAGCAGAA AATATTTACC TTATATTTTC TTAGATTGTT
          CATTTTCTTC ATGAAAAGTG CTGCGGTGCT GATGACAAGG AGGCCTGCTT
          TGCTGTGGAG GTACTGGAGT TGCCTTCGTT TTAATATGTT TGAGTTTTAT
          TTTTGTGTGT TTGGGCAGGT AAGGGGTTAG GGATTTATAT ATTGAAGGCT
          TGTGGGACAG GCATCTTATT CTACACACAA TTAGTTGCTT ATAGAATGCT
          TACACAGTTC TTGGTTTTTA TCTTTAACTG CCTTGTGGCA TATTGTTTAT
          AATGCCTATT TAATTTCCAG ATTTATGATG TTTATGAACA TAGGAGTATT
          TAAAAGGCAT GAAGTCTTTT GCTCATGAGA ATAAAACATT AATTTATTTA
          AACATTTTCT TGAAAAGTGT TGATCTATGA TTTAATTTTA TAATTTTATA
          GGTTAGTGGA GAAATTTACA TTTAAATGTC TGATTCATTT AATATTCCCT
          TCAATGGCAT AGTAGTAATT TCTTTATTCT TTTGGTGGCA ATGGATGCCA
          GTGAATTTCC TTCCAGGGTT TCTGGTGGTA AATTGGAATT AAAGGATCTG
          ATGTATGTGA AACTTTGTAA TCAACATGGC TATATAACCA CTAACTTTTT
          ATTCCAATAA TAATGGCATA AATCTCCTGA AATGCTCACC TTTACACCTC
          GTTTTATCAC TTTGAATTGT ATGGAATAAA CCTAACCCCT CTTCATGCTT
          CTGCTTTCTT TTACCAGTTC TCTTCAGTTC CTTTTAATTG CTTTCATATG
          ACGTAGTTTC TTTCTTTGCA ACCAGCTTGT CACTTTTTCA GTAGCTTATA
          ACTTTTAGCA TCTGTTGCTT TAAATGCATT GTGTCCAGAA TTGAATGTAC
          TCCTTTAGTT CTGATCTAGC TATCAAATAA GATAGCAAGG TCATCACCTC
          TTGTTAGGAC ACTGCATTTC TGTTACTGCA AGCACTAAGT ACTAGCTTTG
          ATCAGTTACT GATTTAAGAG TAAGGAATTG TTTCAGAGAC ACGATGAGAA
          ATGGACTAAA AAACATAGCT GTCAGTTCCT TTGCTAACAC TTGCAAGTCT
          GTATTTCCAA GTTAAACATC ATCTGTTAAT TTATTTTCAT TTTGTTCACT
          AGGGAATTTG GCATTTCTCT TTATAAAACA TTCTGGCTAT CAGAGAGGTA
          TAAGCTAATC CAGGTGAGTC CTTTGACTAC AACACGGACC TGGAGGCAGC
          TGCCCCCTGC CACTCCTGTA ACCTGCTCGA CGACTCCTCC CTGCCCTTCT
          TCATCCTCGC CAGCGTCCTG GGCATCCTGG CGAGTGGAGC TGTCCTCTTC
          GCCCTTCTCC GACCTCTGTT CCACTGGCAA CTCTGCCCTG GCAGGCCTAT
          CCTGGCACAG CTGGCTGTGG GCAGTGCCCT CTTCAGCATT GTGGTGCCCA
          TCCTGGCACC AGGGCTAAGC AGTGCCCACA GCATCATCCT GTGCGGCTTG
          GGCTACTGGG TCTGGTATGG CTCAGCCTTT GCCCAGGCTC TGCTGATTGG
          GTGCCGTGCC TGTCTGGGCC CCAAACTTGG AGCAGGCCAG TCTCCCGGCC
          TCACCCTGGG ACTCACTGTG GGAATCTGGG TGGCAGCTGC CCTGTTGGGA
          TTGCCAATCA CCCTGGCCAG TGATACTTCC CGTGGCCTCT GCACGCTGGC
          ATCCAGCAGG GGCCTGGGAG CTTTGCAGTC CACACATGCT GTGGCCTGCT
          TTGTTGTCTT TATCTTGTGG CCATTGGGCT TGATGGGAGC CAAGGGCCTG
          AGGAAAGCCC TGGGTTGGGG GCCAGGCCCC TGGGTTGACA TTCTGTGGGT
          CTGGTTCATT TTTTGGTGGC CTCATGGGAT ATTCCTAGGA TTGGACACCC
          TAGTGAGGTT CAGGATCATC TTGTTGCCAA CATGCCTGGT CCAGAAGGTT
          TTGGACCTGC TGCTGCACCT CGCAGAAGCC CTGGCAATAT TGCACTGCGT
          GGCTACGCCC CTGCTCTTGG CCTTGTTCTG CCACCAGGCC ACCCGCTCTT
          CCCTGCCCTC CCTGCCCCTC GCGGAGGAGA GGAAGTCATT CTGGTGAAGG
          TACCTGGGTA TAATTCGTTA AAGATCCCCA TGTTCCCCAT GACCCTCTGG
          ACAAATAGAC ACTCCTCAGT CTCATATGCA AGGCTCTCCT TGACCCAACC
          CTGTTGATCC TCCAGTTTGA ATATTACACC TTTACATTGA ATAGTAAGTT
          TCAGGAACTT TGCTACTTCC TCTTCCCTCA ATTTTCTTCA TGTTTCCAGC
          TCTTTCCTCT CTCTGGAGTT CCACCCCTCC CTCTTGTCTG TCCTGTAGCT
[truncated: 530,021 more chars]
