# Supplementary material for: On simulated annealing phase transitions in phylogeny reconstruction
Source: Mol Phylogenet Evol. 2016 Aug;101:46–55. doi: 10.1016/j.ympev.2016.05.001 (PMC4912009; doi:10.1016/j.ympev.2016.05.001)
Supplement: Supplementary data 3 [file mmc3.zip › matrices/brachy_run1.phy]

14 3110
Balipi001 ---------- ---------A CTTACACATG CAAGCATCAG CACCCCGGTG
          AAGAAGCC-C CAGACCCCC- TCCTAGGGGG TCTTAGGGCC GGCATCAGGC
          ACAACAAACA GCCCAAAACG CCTAGC---- ACCACCACAC CCACAAGGGT
          CAACAGCAGT GATTAATATT AGATATTAGC GCAAGCCTGA TTTAGTCATA
          GTAATTTCGG GCCGGCAAAC TCTGTGCCAG CCGCCGCGGT TAAACCGCTA
          -GGGCCCAAA TTGATGTATA CTCGGCGTAA AAGGTGATTA AAG-CTTCAT
          AACGC----- TAGAATTAAA CCCAAACTTA AACGTAATAA TTTTGTCTAC
          GGGAAACCCA AACACGAAAG TTATTCTA-- -----CTCCC CTTGAACTCA
          CGACAGCTCG GACACAAACT GGGATTTGAT ACCCCACTAT GCTCAGCCGT
          -AAACTTTAA CTTACACAAC AACCGCCAGG GAACTACGAG TAAAACTTAA
          AACCCAAAGG ACTTGACGGT ACCCCAAATC CATCTAGAGG AGCCTGTCCC
          AAAATTGATG ATCCCCG-CA AACCTTACCA ACCCTAGCCT ACCAGCTTGT
          ATACTTCCGT CGCAAGTCTG CCACATGAGT GAAAATCAGC AGACTCAATA
          TCCTTT-AAA AAATACGTCA GGTCAAAGTG CAGCAAATGG GTTGGCGGAG
          ATGGGCTACA CTTTCTAACC TAGAAGAAAC GAAAGACTTC ATGAAACCTA
          GTCAGAAGGC GGATTTAGTA GTAAAAAGAA AACAGAACGC TCTTTTTAAT
          ACGGCCCTGG AGTGCGTACA CACCGCCCGT CA-CCCCCTT CAAAATCCCC
          ATATAA-CAG TACATAACAA CAATTCCCAA TAAAGAAG-- ----------
          ---------- ---------- ---------- ---------- ----------
          ---------- ---------- ---------- ---------- ---------T
          ACTTGGTATT TGTTTACTTA CTCAAACCAT CACCGGACTC TTCCTGGCCA
          TACACTACAC TGCAGACACC TCATTAGCTT TCTCATCAGT AGCCCACATT
          TGCCGCGATA TCAATAACGG CTGATTACTC CGAAACCTCC ACGCTAACGG
          AGCCTCTCTA TTTTTCATCT GCATCTTCCT CCACGCAGGA CGAGGACTAT
          ACTACGGCTC ATTTATACTA A---AAACAT GAAACACTGG AATTACCCTT
          CTATTACTTA CTATGGCCAC AGCATTCGTC GGGTATGTGT TACCATGAGG
          CCAAATATCC CTTTGAGGGG CCACAGTAAT CACAAACCTT TTATCAGCCA
          TCCCGTATGT AGGCACTAAC CTTGTTCAAT GAATCTGGGG CGGCTTTTCT
          GTTGATAGCC CAACCCTTAC CCGCTTCTTC ACATTCCACT TCATCCTACC
          ATTTATAACA ATAGCCGTAA CCATACTACA CCTACTACTC CTTCATGAAA
          CAGGCTCATC CAACCCAACA GGCTTAAACT CAAATATAGA CAAAACTACA
          TTCCACACTA TATTTTCTTT CAAAGACATC CTAGGATTTC TAATTTTACT
          TACTCTACTA ATATTAATAG CCACACTTCT ACCAAATGTC CTAGGGGACC
          CAGACAACTT CTCCACCGCC AACCCAATAA CTACACCAAC ACATATTAAA
          CCAGAATGAT ACTTCTTATT TGCTTACGCA ATCCTTCGCT CTATCCCAAA
          CAAATTAGGC GGCATTTTAG TTATAGCCCT ATCAATCTCA CTCCTTTTTA
          CCTCCTCAAC ACTCCATCTC TCAAACCAAC GCACCCTTAT ATTTCGACCG
          TTAAGCAAAA TAGCATTCTG AGCATTCACA GCA------- ----------
          ---------- ----AAATTC AACAATTCCT CCAGTGAGGT TTATTTCCCT
          CGTAACAATG CTGTGGAGTG GAAGCCTCAC TGTTCCACAT GTGATGTTTG
          CAATTCCTCC AAAAATTGGG GTAAACGAAA AGGAGCAATG CACCAAAACT
          CTCTCATCAA AAAGAGGAAA TTCAATGTGG AACGTGGAAA TAAG---AAA
          AATGGAACCA TCTCGCCCCT CTGGAAGAAG ACTAGGACAC TGAACCAAAT
          CAAGAACAAT TGCAAACAAA TACACCTCGA CTCCAATTCA CTGGTTGTTG
          ACTATCCTGC TGATTTTACA AAGTCGGTCA CATGCCAAGT TTGCGAACAT
          ATATTGTCTG ATCCTGTGCA AACCTCGTGC AAACATTTGT TCTGCAGGAT
          TTGCATCCTT AAATACTTCA AGATCATGGG TTGCTACTGC CCATGTTGCA
          GACACACTTG CTTCCCAACA GACCTTTCTG CACCTGTGAA GTCCTTTCTT
          AACATTTTAA ACTCTTTGGT CTTAAAATGC ACAATGACTG GATGTGATGA
          GGAAATCCTG CTTGGAAAAT ACTCTAAACA TATCTCCAAA CATAAAGAAC
          TCAAAGG--- ---------- ---------- ---------- ----------
          ---------- ---------- ---------- ---------- ----------
          ---------- ---------- AAACTGGCCT ATCGTCTTTT ATAACAGGAC
          CTGCCAATGC CGGAGTAACT TCATGGGCTA CAATTGCGGC GACTGCAAAT
          TTGGTTTCAT TGGCCCCAAC TGTACGGTGA GAAGAACGAT GATCAGGAAA
          GAGATCTTCA AGATGACTTC GGCGGAGAAG GATAAGGTAA TCGCCTACCT
          CAATCTTGCC AAACGCACCA TCAGCCTAGA CTATGTCATC ACCACCGGGA
          CTTACGAGCA AATGAACAAT GGCTCCAACC CACTTTTTGC CGACATCAGT
          GTGTACGACC TGTTTGTGTG GCTGCACTAT TACTCCTCCA GGGACGCTTT
          CCTAGAAGGT AACCTTGTGT GGGGAGATAT TGACTTTGCC CACGAAGCAC
          CAGCTTTTTT GCCCTGGCAC AGGTTCTTCT TG-------- ----------
          ---------- ---------- ---------- ---------- ----------
          ----------
Bbrunn002 TAACATCAAT TTTTACTTAA CTTATACATG CAAGCATCCA CACCCCAGTG
          AAGAAACC-- CATAGTTTTC CTGCAGATAA CTATTGGGTT GGTATCAGGC
          ACAACAATTG GCCCAATACA CCTAGC---- ACCGCCACAC CCCCAAGGGC
          TA-CAGCAGT AATTAACATT GAACATTAGC GCAAGCTTGA CTCAGTCAAA
          GTAATTAAGA GCCGGCAAAC TCTGTGCCAG CCGCCGCGGT CAAACCGTTA
          CGGGCCCTAA TTGATACTCA -TCGGCGTAA AGAGTGATTA AAG---CCAC
          TACACAA--- TAGAATCAAA CTTAAACTAA TATGTGAAAA TCTTGTTTTC
          TGGATCACCA AACACGAAAG TTATTCTA-- -CTACTCCAA CTTGAACTCA
          CGATAACTAG GGTACAAACT GGGACTTGAT ACCCCACTAT GCCTAGTCAT
          -AAACTTTAA CTTACACCAC A-TCGCCAGG GAATTACGAG CTAAACTTAA
          AACCCAAAGG ACTTGACGGT ACCCCAAATC CATCTAGAGG AGCCTGTCTC
          ATAATCGATA ATCCACGTTA AACCCCACCA CTCCTTGCCT A-CAGCCTGT
          ATACTTCCGT CGCAAGCCTG CCCCATGAGT GAAAATCAGC AGACTCAATG
          TTTAC--CAA CAATACGTCA GGTCAAGGTG CAGCAAATGG ACTGGCGAAG
          ATGGGCTACA CTTTCTAACC TAGAAAATAC GAAAGACTTT ATGAAACCTA
          GTCAGAAGGC GGATTTAGTA GTAAAAAGAA AACAGAATAT TCTTTTTAAC
          CCGGCACTGG GGTGTGTACA CACCGCCCGT CA-CCCTCTT CAAACCACC-
          -AACAA-TAG TTTATAACAA ACAACCACTT AAAAGAAGAG GCAAGTCGTA
          ACATGGTA-- ---------- ---------- ---------- ----------
          ---------- ---------- ---------- ---------- -------CCT
          ACTAAGTATC TGCTTGATTA TACAAATTAT TACAGGACTT TTTCTCGCCA
          TACACTACAC TGCAGATACC TCCCTAGCTT TCTCCTCTGT GGCACATATT
          TGCCGCGATG TAAATAACGG ATGACTGCTG CGTAATCTTC ACGCAAACGG
          AGCATCCTTC TTTTTTATTT GTATCTTTCT CCACGTAGGC CGAGGATTAT
          ACTATGGCTC CTTCCTATTG AAAGAAACAT GAAATGTTGG AGTTCTCCTT
          CTTTTATTCA CAATAGCCAC AGCATTCGTG GGCTATGTTC TTCCATGAGG
          CCAAATATCT TTCTGGGGGG CCACCGTAAT TACAAATCTG TTATCAGCTA
          CACCATACAT TGGAACTAAC CTTGTTCAAT GAATCTGAGG GGGCTTCTCT
          GTTGATAACG CTACACTAAC CCGATTCTTC GCATTTCACT TCATTCTCCC
          ATTTGTAATC TCAGGAGCAG TTCTACTACA TTTACTTTTT CTTCATGAAA
          CCGGGTCATC TAACCCAACA GGACTAAACT CAAATATTGA TAAAACATCT
          TTTCACACCC TATTCTCTTT TAAAGATATA ATGGGATTCT TAATACTACT
          CACCTTAATC TCCTTAATCT CAACATTTTT TCCAAACATT CTAGGAGATC
          CAGATAATTT TACCCCCGCT AACCCTATAG TAACCCCACC CCACATCAAA
          CCAGAATGAT ACTTCCTATT TGCCTATGCT ATTCTTCGCT CAATCCCTAA
          TAAGCTGGGA GGGGTTTTAG CTCTAGTAAT ATCAATCTTT ATCCTTTTCC
          TCACTCCACT CCTTTTCACC TCTTACCAGC GTACACTCAC ATATCGACCT
          CTTGGTAAAA TAATATTT-- ---------- ---------- ----------
          ---------- --AAAAGTTC AACAATTCCT CCAGTGAGGT CTATTTCCCT
          CGTAACAATG CTGTGGAGTG GAAGCCTCAC TGTTCCACAT GTGATGTTTG
          CAATTCCTCC AAAAATTGGG GTAAACGAAA GGGAGCGATG CACCAAAACT
          CTCTCATCAA AAAGAAGAAA CTCAATGTGG AACGTGGAAA GAAGAACAAC
          AATGGAACCA TCTCACCCCT TTGGAAGAAG ACTAGGACCC TGAACCAAAT
          CAAGAACAAT TGCAAACAAA TCCACCTTGA CTCCAATTTA CTGGTTGTTG
          ACTATCCTGC TGATTTTACG AAGTCGGTCA CATGCCAGGT GTGTGAACAC
          ATATTGTCTG ATCCAGTGCA AACCTCGTGC AAACATTTGT TCTGCAGGAT
          TTGTATCCTC AAATACTTCA AGATCATGGG TTGCTACTGC CCATCTTGCA
          GACATACTTG CTTCCCAACA GACCTTTCAG CACCTGTGAA GTCCTTTCTT
          AGCATTTTAA ACTCTTTGGT CTTAAAATGC ACAATGACTG GATGCGATGA
          GGAAATCCTG CTTGGAAAAT ACTCTAAACA TATCTCCAAG CATAAAGAAC
          TCAAAGGTAA A--------- ---------- ---------- ----------
          -CCAAGATGT TGTCGTATCT ACCTCGCCCT TGGGTCCTCA ATTTCCCTTT
          AGTGGGATTG ACGATAGGGA AAACTGGCCT ATTGTCTTCT ACAATAGGAC
          CTGTCAATGC CGGGGTAACT TCATGGGCTA CAATTGCGGC GACTGCAAGT
          TTGGTTTCAT TGGCCCCAAC TGTACGGTGA GAAGAACGAT GATCAGGAAA
          GAGATCTTCA AGATGACTTC AGCGGAGAAG GATAAGTTAA TTGCCTACCT
          CAATCTGGCA AAACGCACCA TCAGCCCGGA CTACGTCATC GCCACCGGGA
          CTTATGAGCA AATGAACAAT GGCTCCAACC CACTTTTTGC GGACATCAGC
          GTGTACGACC TGTTTGTGTG GCTGCACTAT TACTCCTCCC GGGACTCTTT
          CCTAGAAGGT GACCTTGTGT GGAGAGATAT TGACTTTGCC CACGAAGCAC
          CAGCTTTTTT GCCCTGGCAC AGGTTTTTCT TGCTTCACTG GGAACATGAA
          ATTCAGAAGC TTACTGGTGA TGAGAACTTC ACCATTCCCT TCTGGGACTG
          GA--------
Bdidac003 ---------- ---------A CTTATACATG CGAGCATCTA CACGCCGGTG
          AGGAAGACGA TATAATCTTA TTTTATAAGG TAATGTGGTT GGTATCAGGC
          ACAATAGTTG GCCCAAGACA TCTAGCGTAA ATTGCCACAC CCATAAGGGC
          TAGCAGCAGT GATTAATATT AGATATGAGC GAAAGCTTGA TTTAGTTAAT
          GTGATTT-GG GCCGGCAAAT TCTGTGCCAG CCGCCGCGGT TACACAGTTA
          TGGGCTCTTA TTGATGTTTA -TCGGCGTAA AGGGTGATTA AGG--TTAAG
          TACATGAAGG TAGGATCAAA CTTAAATTAA GATGTAATAA TCTTGTTTTT
          TGGAAGCTCA GACACGAAAG TTATTCTA-- -TTTCTATAC CCTGAGTTCA
          CGACAGCTAG GGTTCAAACG GGGATTTGGT ACCCCCTTAT GCCTAGCCGT
          -AAACTTTAA TTTACAAGAC AGCCGCCAGG ATACTACGAG TTAAACTTAA
          AACCCAAAGG ACTTGACGGT GCTTCAAATC CAGCTAGAGG AGCCTGTCCC
          GTAATCGATG GTCCGCGTTT AACCCTACCA ACTCTGGCTT ATCAACTTGT
          ATACTTCCGT CGCAAGTCTA CCACATGAGT GAAAATCAGT AGGCTCAAGG
          TTTGT----A CAGTACGTCA GGTCAAGGTG CAGTATATGG GTTGGTGGAG
          ATGGGCTACA CTTTCTAATG TAGAAGATAC GAAAGACTTT ATGAAACCCA
          GTCAGAAGGT GGATTTAGTA GTAAAAGGGG GACATAATGC CTCTTTTAAT
          AAGGTACTGG GGTGTGTACA CACCGCCCGT CA-CCCTCTT CGAGAGATTT
          TAAATATAAG TATGTAACAT TTAACATAAT CAGAGAAGAG GCAAGTCGTA
          ACATGGTAA- ---------- ---------- ---------- ----------
          ---------- ---------- ---------- ---------- ----------
          -CTTGGCATT TGCTTAATTA CACAAATCGC CACAGGACTC TTCCTGGCCA
          TACACTACAC TGCAGACACC TCACTAGCTT TTTCATCCGT AGCCCATATC
          TGCCGCGATG TAAACAACGG CTGACTACTG CGAAACCTCC ACGCAAACGG
          AGCATCTTTC TTTTTCATCT GCATCTTTCT TCACGTAGGA CGAGGACTGT
          ACTACGGCTC CTTTCTATTA AAAGAAACAT GAAACATCGG CGTTATTCTA
          TTGTTTCTTA CCATAGCAAC AGCATTCGTG GGCTATGTTC TCCCGTGAGG
          TCAAATATCA TTCTGGGGCG CCACAGTAAT TACTAACCTA TTATCGGCTA
          CCCCCTACAT TGGAACCAAT CTTGTCCAAT GGATCTGAGG CGGATTCTCT
          GTTGACAACT CTACCCTTAC CCGATTTTTT GCATTTCACT TTATTCTTCC
          ATTCGTAATT TCAGGGGCAG TTCTACTCCA CTTACTTTTT CTCCACGAAA
          CAGGATCCTC TAATCCAACC GGCCTGAACT CAAATATAGA TAAAACACCC
          TTCCATACCC TATTCTCATT TAAAGACATC ACCGGGTTTC TAACCCTACT
          CACCTTACTT TCCTTAATCG CAACATTTTC TCCGAACATA ATAGGGGACC
          CAGATAATTT TACTCCAGCC GACCCTATAG TCACACCCCC CCACATCAAA
          CCAGAGTGGT ACTTCTTATT TGCTTATGCA ATCCTCCGCT CCGTACCAAA
          TAAACTAGGG GGCGTTCTAG CCTTGGCCCT ATCTATCTCA ATTCTCGTTC
          TAACGCCAAC C--------- ---------- ---------- ----------
          ---------- ---------- ---------- ---------- ----------
          ---------- ---------- ---------- ---------- ----------
          ---------- ---------- ---------- ---------- ----------
          ---------- -------GGG GTAAACGAAA AGGAGCAATG AACCAAAACT
          CACTCATCAA AAAGAGGAAA CTCAATGTGG AACGTGGAAA GAAGAACAAA
          AATGGAACCA TCTCACCCCT CTGGAAGAAG ACTAGGACCC TGAACCAAAT
          CAAGAACAAT TGCAAACAAA TCCACCTTGA TTCCAATTCA CTGGTTGTTG
          ACTATCCTGC TGATTTTACA AAGTCGGTCA CATGCCAGGT TTGCGAACAT
          ATATTGTCTG ACCCAGTGCA AACCTCGTGC AAACATTTGT TCTGCAGAAT
          TTGCATTCTC AAATACTTCA AGATCATGGG TTGCTACTGC CCATCTTGCA
          GACACACTTG CTTCCCAACG GACCTTTCAA CACCAGTGAA GTCCTTTCTT
          AACATTTTAA ACTCTTTGGT CTTAAAATGC ACAATGACTG GATGTGATGA
          GGAAATCCTG CTTGGAAAAT ACTCTAAACA TATCTCCAAA CATAAA----
          ---------- ---------- ---------- ---------- ----------
          GCCAAGATGT TGTCGTATCT ACCTCACCCT TGGGTCCTCA ATTTCCCTTT
          ACTGGAATTG ACGATAGGGA AAACTGGCCT ATCGTCTTCT ACAACAGGAC
          CTGCCAATGC CGGGGTAACT TCATGGGCTA CAATTGCGCC GACTGCAAAT
          TTGGTTTCAT TGGCCCCAAC TGTACGGTGA GAAGAACGAT GATCAGGAAA
          GAGATCTTCA AGATGACTTC GGCGGAGAAG GATAAGTTAA TCGCCTACCT
          CAATCTGGCC AAACGCACCA TCAGCCCGGA CTACGTCATC GCCACCGGGA
          CTTACGAGCA AATGAACAAT GGCTCCAATC CACTTTTTGC CGACATCAGT
          GTGTACGACC TGTTCGTGTG GCTGCACTAT TATTCCTCCA GGGACGCTTT
          CCTAGAAGGT GACCTTGTGT GGGGAGATAT TGACTTTGCC CACGAAGCAC
          CAGCTTTTTT GCCTTGGCAC AGGTTCTTCT TGCTTCACTG GGAGCATGAA
          ATTCAGAAGC TTACCGGTGA TGAGAACTTC ACCATTCCCT TCTGGGACTG
          GAGAGAC---
Bephip004 ---------- ---------- --TACACATG CAAGCATAAG CGCCCCGGTG
          AAGAAGCC-C CATACCCCC- TCCTAGGGGG CCTAGGGGCC GGCATCAGGC
          ACAACAAATA GCCCAAAACG CCTAGC---- ACCACCACAC CCACAAGGGT
          CAACAGCAGT GATTAATATT AGATATTAGC GCAAGCCTGA TTTAGTCATA
          GTAGTTTCGG GCCGGCAAAC TCTGTGCCAG CCGCCGCGGC TAAACCGCTA
          -GGGCCCAAA TTGATGCTCA -CCGGCGTAA AGGGTGATTA AAG-CCTCGT
          AACGC----- TAGAATTAAA CCTAAACTTA AATGTAACAA TCCTGTTTCC
          GGGAAACCCA AACACGAAAG TTATTCTACC CCCCCCCCCC CTTGAACTCA
          CGACAGCTAA GACACAAACT GGGATTTGGT ACCCCACTAT GCTCAGCCGT
          AAAACTTTAA CTTACACAAT AACCGCCAGG GAACTACGAG TAAAACTTAA
          AACCCAAAGG ACTTGACGGT GCCCCAAATC CATCTAGAGG AGCCTGTCCC
          AGAATCGATG ATCCGCG-CA AACCTTACCA ACCCTAGCTT AACAGCTTGT
          ATACTTCCGT CGCAAGTCTA CCACATGAGT GAAAATCAGC AGACTTAACG
          TTTAT--AGA AAATACGTCA GGTCAAAGTG CAGCAAATGA GTTGGCGGAG
          ATGGGCTACA CTTTCTAACC TAGAAGATAC GAAAGACTTC ATGAAACCTA
          GTCAGAAGGC GGATTTAGTA GTAAAAAGAA AACAGAACGC TCTTTTTAAC
          ACGGCCCTGG AGTGCGCACA CACCGCCCGT CA-CCCCCTT CAAAATCCCC
          AAATAA-CAG TACATAACAA CAATTCCCAA TAAAGAAGGG GCAAGTCGTA
          ACATGGTAAG TATACCGGAA GGTGTACTTG GATATGA--- TTCCCTCATT
          GATCTCCCCA CCCCCACAAA TCTACCCATC TGATGAAACT TCCGGTCCCT
          GCTTGGTATT TGCTTACTTA CTCAAACCAT CACCGGACTC TTCCTAGCCA
          TACACTACAC TGCAGACACC TCACTAGCCT TCTCATCCGT GGCCCACACG
          TGCCGCGATG TCAACAACGG CTGACTACTA CGAAACCTTC ACGCTAACGG
          GGCCTCTCTA TTCTTCATCT GCCTCTTCCT CCACACAGGA CGGGGACTGT
          ACTACGGCTC ATTTTTGCTA A---AAACAT GAAACACCGG AATCACCCTC
          CTCTTACTTA CCATGGCCAC AGCATTTGTC GGGTATGTTC TGCCATGGGG
          TCAAATATCG CTTTGAGGGG CTACAGTAAT TACAAACCTC TTATCCGCTA
          TCCCGTATGC AGGCACAAAC CTTGTTCAAT GGGTTTGAGG CGGCTTTTCT
          GTAGATTCCC CAACCATTAC CCGATTCTTC ACATTCCACT TCATTCTGCC
          ATTTCTAACC ATAGCGGTAA CCGTGCTACA CTTACTACTC CTTCACGAAA
          CAGGGTCGTC CAACCCAACA GGTCTAAACT CAAATATAGA CAAAACAACA
          TTCCACACCA TATTCTCTTT TAAAGACGCC CTGGGGTTCC TGATCCTACT
          TTCCCTGCTC TCATTAACAG CTACACTACT CCCGAATGCC CTAGGAGACC
          CAGATAACTT CTCCCCAGCC AACCCAATAA CCACACCTAC ACACATCAAG
          CCAGAGTGAT ACTTCTTATT TGCTTATGCT ATTCTTCGCT CTGTCCCAAA
          CAAACTTGGC GGCATTTTAA TTATAGTCCT ATCAATCTCA CTACTTCTAA
          CTGCCCCAGT TCTACACCTT TCAAACCAAC GTAGCCTCAT ATTTCGACCC
          CTAAGCATAT ---------- ---------- ---------- ----------
          ---------- ---------- ---------- -----GAGGT TTATTTCCCT
          CGTAACAATG CTGTGGAGTG GAAGCCTCAC TGTTCCACAT GTGATGTTTG
          CAATTCCTCC AAAAATTGGG GTAAACGAAA AGGAGCAATG CACCAAAACT
          CTCTCATCAA AAAGAGGAAA CTCAATGTGG AACGAGGAAA TAAC---AAA
          AATGGAACCA TCTCGCCCCT CTGGAAGAAG ACTAGGACAC TGAACCAAAT
          CAAGAACAAT TGCAAACAAA TACACCTCGA CTCCAATTCA CTGGTTGTTG
          ACTATCCTGC TGATTTTACA AAGTCGGTCA CATGTCAAGT TTGCGAACAT
          ATATTGTCTG ATCCAGTGCA AACCTCGTGC AAACATTTGT TCTGCAGGAT
          TTGCATCCTT AAATACTTCA AGATCATGGG TTGCTACTGC CCATGTTGCA
          GACACACTTG CTTCCCAACA GACCTTTCTG CACCTGTGAA GTCCTTTCTT
          AACATTTTAA ACTCTTTGGT CTTAAAATGC ACAATGACTG GATGTGATGA
          GGAAATCCTG CTTGGAAAAT ACTCTAAACA TATCTCCAAA CATAAAGAAC
          TCAAAGGTAA AGAGGCCTAT ---------- ---------- ----------
          ---------- ---------- ---------- ---------- -----CCTTT
          AGTGGAATTG ACGATAGGGA AAACTGGCCT ATCGTCTTCT ACAACAGGAC
          CTGCCAATGC CGGGGTAACT TCATGGGCTA CAATTGCGGC GACTGCAAAT
          TTGGTTTCAT TGGCGCCAAT TGTACGGTGA GAAGAACGAT GATCAGGAAA
          GAGATCTTCA AGATGACTTC GGAGGATAAG GATAAGGTAA TCGCCTACCT
          CAATCTGGCC AAAGGCACCA TCAGCCTAGA CTATGTCATC GCCACCGGGA
          CTTACGAGCA AATGAACAAT GGCTCCAACC CACTTTTTGC CGACATCAGT
          GTATACGACC TGTTTGTGTG GCTGCACTAT TACTCCTCCA GGGACGCTTT
          CCTAGAAGGT GACCTTGTGT GGGGAGATAT TGACTTTGCC CACGAAGCAC
          CAGCTTTTTT GCCCTGGCAC AGGTTCTTCT TGCTTCACTG GGAGCATGAA
          A--------- ---------- ---------- ---------- ----------
          ----------
Bferru005 ---------- ---------- ---ATACATG CAAGTATCCT CACCCCAGTG
          AAGAGACC-C CATAGTTTT- TACCAAATAA CTACTGGGTT GGTATCAGGC
          ACAACAACTA GCCCAATACA CCTAGC---- ATCGCCACAC CCACAAGGGC
          CA-CAGCAGT AATTAACATT GAACATGAGC GAAAGCTTGA TTCAGTTAAA
          GTAAACTTGG GCCGGCAAAC TCTGTGCCAG CCGCCGCGGT CAAACCGTCA
          TGGACCCTAA TTGATACTCA -TCGGCGTAA AGAGTGATTA AAG---TCAT
          AACACAA--- TAGAATTAAA CTTAAACTAA TATGTGAAAA TCTTGTTTCC
          TGGACCCCCA AATACGAAAG TTATTCTA-C CCCCTTCCAA CTTGAACTCA
          CGACAACTAG GGTACAAACT GGGACTTGAT ACCCCACTAT GCCTAGTCAT
          -AAACTCTAA TTTACACCAC AGTCGCCAGG GAATTACGAG CTAAACTTAA
          AACCCAAAGG ACTTGACGGT ACCCCAAATC CATCTAGAGG AGCCTGTCTC
          ATAATCGATA ATCCACGTTA AACCTCACCA CTCCTAGCCT T-CAGCCTGT
          ATACTTCCGT CGCAAGCCTG CCCCATGAGT GAATATCAGC AGACTAAATG
          TTTAC--CTA CAATACGTCA GGTCAAGGTG CAGCATATGG ACTGGCGAAG
          ATGGGCTACA CTCTCTAATC TAGAATACAC GAAAGACTTT ATGAAATCTA
          GTCAAAAGGC GGATTTAGTA GTAAAAAGAA AACAGAATAC TCTTTTTAAC
          CCGGCACTGG GGTGTGTACA CACCGCCCGT CA-CCCTCTT CAAACCACCC
          AAACAA--AG TATGTAACAC ACAACAACCT TAAAGAAGAG GCAAGTCGTA
          ACATGGTAAG ---------- ---------- ---------- ----------
          ---------- ---------- ---------- ---------- --GGGTCTCT
          ACTTGGTATT TGCTTAATTA TACAAATCGC CACAGGTCTT TTTCTCGCTA
          TACACTACAC AGCAGATACT TCACTAGCTT TTTCATCTGT AGCACATATC
          TGCCGCGATG TAAACAACGG CTGACTACTA CGAAACCTCC ACGCAAATGG
          GGCATCCTTC TTTTTCATTT GTATATTTAT TCACGTAGGA CGCGGACTGT
          ACTACGGCTC CTTTCTATTA AAAGAAACAT GAAGCGTAGG GGTCATCCTT
          CTTTTATTCA CCATAGCAAC AGCATTCGTG GGCTATGTTC TTCCATGAGG
          TCAAATATCT TTCTGAGGGG CCACAGTAAT TACCAACCTT TTATCAGCTA
          CCCCTTACAT TGGATCAAAC CTTGTTCAAT GAATCTGGGG AGGATTTTCT
          GTTGATAATG CTACCCTAAC TCGATTTTTC GCATTTCACT TCATCCTCCC
          GTTCATTATT ACAGGAACAG TAATATTACA CTTACTTTTT CTCCACGAAA
          CAGGGTCATC CAACCCAACT GGCCTAAACT CAAATTCAGA CAAAACACCT
          TTTCATACTC TATTTTCTTT TAAAGATATA GTTGGATTCT TAGTCTTGTT
          TATATTAGTC TCATTAATCT CAACATTTTC TCCCAATATT TTAGGGGACC
          CAGACAATTT CACCCCCGCT AACCCCATAA TAACCCCACC CCACATTAAA
          CCAGAATGAT ACTTCTTATT TGCCTATGCT ATTCTTCGCT CTATCCCTAA
          TAAATTAGGC GGAGTCCTAG CTCTAGCAAC ATCAATCTTT ATTCTATTTC
          TTACACCAAC CCTGTTTACC TCAAATCAAC GTACACTCAC ATTTCGACCT
          CTCGGCAAAA TAATATTTTG AGTATTTTCA GCAAACACA- ----------
          ----CATGCA TCAAAAGTTC AACAATTCCT CCAGTGAGGT CTATTTCCCT
          CGTAACAATG CTGTGGAGTG GAAGCCTCAC TGTTCCACAT GTGATGTTTG
          CAATTCCTCC AAAAATTGGG GTAAACGAAA GGGAGCGATG CACCAAAACT
          CTCTCATCAA AAAGAGGAAA CTCAATGTGG AACGTGGAAA GAAGAACAAC
          AATGGAACCA TCTCGCCCCT TTGGAAGAAG ACTAGGACAC TGAACCAAAT
          CAAGAACAAT TGCAAACAAA TCCACCTTGA CTCCAATTTA CTGGTTGTTG
          ACTATCCTGC TGATTTTATG AAGTCGGTCA CATGCCAGGT GTGTGAACAC
          ATATTATCTG ATCCAGTGCA AGCCTCATGC AAACATTTGT TCTGCAGGAT
          TTGTATCCTC AAATACTTCA AGATCATGGG TTGCTACTGC CCATCTTGCA
          GACATACTTG CTTTCCAACA GACCTTTCAG CACCTGTGAA GTCCTTTCTT
          AGCATTTTAA ACTCTTTGGT CTTAAAATGC ACAATGACTG GATGTGATGA
          GGAAATCCTG CTTGGAAAAT ACTCTAACCA TATCTCCAAG CATAAAGAAC
          TCAAAGGTAA AGAGGCCTAT GGCTATATCA ACAAAGGAGG AA------GT
          GCCAAGATGT TGTCGTATCT ACCTCGCCCT TGGGTCCTCA ATTTCCCTTT
          AGTGGGATTG ACGATAGGGA AAACTGGCCT ATTGTCTTCT ACAACAGGAC
          CTGTCAATGC CGGGGTAACT TCATGGGCTA CAATTGCGGC GACTGCAAGT
          TTGGTTTCAT TGGCCCCAAC TGTACGGTGA GAAGAACGAT GATCAGGAAA
          GAGATCTTCA AGATGACTTC GGCGGAGAAG GATAAGTTAA TTGCCTACCT
          CAATCTGGCA AAACGCACCA TCAGCCTGGA CTACGTCATC GCCACCGGGA
          CTTACGAGCA AATGAACAAT GGCTCCAATC CCCTTTTTGC GGACATTAGC
          GTGTACGACC TGTTTGTGTG GCTGCACTAT TACTCCTCCC GGGACGCTTT
          CCTAGAAGGT GACCTTGTGT GGAGAGATAT TGACTTTGCC CACGAAGCAC
          CAGCTTTTTT ACCCTGGCAT AGGTTTTTCT TGCTTCACTG GGAACATGAA
          ATTCAGAAGC TTACCGGTGA TGAGAACTTC ACCATTCCTT TCTGGGACTG
          GAGAGACGCC
Bgarbe006 ---------- ---------- ------CATG CAGGCATCAA CACCCCGGTG
          AGGAAGCC-C CATACCCCC- ACCCCGGGGG CCTTAGAGCC GGCATCAGGC
          ACAACAGATA GCCCAAAACG CCTAGC---- ACCACCACAC CCACAAGGGT
          CAACAGCAGT GATTAATATT AGATATTAGC GCAAGCCTGA TTTAGTCATA
          GTAGTTTCGG GCCGGCAAAC TCTGTGCCAG CCGCCGCGGT TAAACCGCTA
          -GGGCCCAAA TTGATGCTCA -CCGGCGTAA AGGGTGATTA AAG-CTTCGC
          AATGC----- TAGAATTAAA CCTAAACTTA AATGTAACAA TTTTGTTTAC
          GGGAAACCCA AACACGAAAG TTATTCTACC CCCCCCCCCC CTTGAACTCA
          CGACAGCTAA GACACAAACT GGGATTTGAT ACCCCACTAT GCTCAGCCGT
          AAAACTTTAA CTTACACAAT AACCGCCAGG GAACTACGAG TAAAACTTAA
          AACCCAAAGG ACTTGACGGT GCCCCAAATC CATCTAGAGG AGCCTGTCCC
          AGAATCGATG ATCCGCG-CA AACCTTACCA ACCCTAGCTT AACAGCTTGT
          ATACTTCCGT CGCAAGTCTA CCACATGAGT GAAAACCAGC AGACTTAATG
          TTCCT--AAA AAATACGTCA GGTCAAAGTG CAGCAAATGG GTTGGCGGAG
          ATGGGCTACA CTTTCTAACC TAGAAGATAC GAAAGACTTC ATGAAACCTA
          GTCAGAAGGC GGATTTAGTA GTAAAAAGAA AACAGAACGC TCTTTTTAAC
          ACGGCCCTGG AGTGCGCACA CACCGCCCGT CA-CCCCCTT CAAAAACCCC
          AAATAA-CAG TACATAACAA TAATTCCCAA TAAAGAAGGG G---------
          ---------- ---------- ---------- ---------- ---------C
          GACCTCCCCA CCCCAACAAA CCTGCCCATC TGATGAAACT TCGGGTCCCT
          GCTTGGTGTT TGTTTACTTA CCCAAACCAT CACCGGACTC TTCCTGGCCA
          TACACTACAC TGCAGATACC TCATTAGCTT TCTCATCTGT AGCCCACACT
          TGCCGCGATA TCAATAACGG CTGACTACTC CGAAACCTTC ACGCTAACGG
          GGCCTCCCTA TTCTTCATCT GCCTTTTCCT CCACGCAGGA CGAGGGCTGT
          ACTACGGCTC ATTTTTACTA A---AAACGT GAAACACTGG AATCACCCTC
          CTCTTACTTA CCATGGCCAC GGCATTTGTC GGATATGTTC TACCATGGGG
          TCAAATATCT CTTTGAGGGG CTACAGTAAT TACAAACCTC CTATCCGCTG
          TCCCGTATGT AGGCGTTAAC CTTGTTCAAT GGGTCTGAGG CGGCTTTTCT
          GTTGATTCCC CAACCCTTAC CCGATTCTTC ACATTCCACT TCATTTTACC
          ATTTTTAACC ATAGCTGTAA CCATGCTACA CTTACTGCTT CTTCACGAAA
          CAGGCTCATC TAACCCAACG GGCTTAAACT CAAATATAGA CAAAACAACT
          TTCCACCCCA TATTTTCTTT CAAGGACATC TTAGGGTTCT TAATTCTACT
          TTCCCTGCTT TCATTTATAG CTACACTACT TCCAAATGCC CTGGGGGACC
          CAGATAACTT CTCCCCCGCC AACTCAATAA CCACACCTAC ACACATCAAG
          CCAGAGTGAT ACTTCTTATT TGCTTACGCT ATTCTTCGCT CTGTTCCAAA
          CAAACTTGGC GGCATTTTAA TCATAGTCCT ATCAATCTCA CTCCTTTTTA
          CTTCCCCAGC CCTACACTTT TCAAACCAAC GTAGCCTCAT ATTTCGACCA
          CTAAGCAAAA TAGCATTTTG AACATTCACA GC-------- ----------
          ---------- ---------- ---------- ----TGAGGT TTATTTCCCT
          CGTAACAATG CTGTGGAGTG GAAGCCTCAC TGTTCCACAT GTAATGTTTG
          CAATTCCTCC AAAAATTGGG GTAAACGAAA AGGAGCAATG CACCAAAACT
          CTCTCATCAA AAAGAGGAAA CTAAATGTGG AACGAGGAAA TAAC---AAA
          AATGGAACCA TCTTGCCCCT CTGGAAGAAG ACTAGGACTC TGAACCAAAT
          CAAGAACAAT TGCAAACAAA TACACCTCGA CTCCAATTCA CTGGTTGTTG
          ACTATCCTGC TGATTTTACA AAGTCGGTCA CATGCCAAGT TTGCGAACAT
          ATATTGTCTG ATCCAGTGCA AACCTCGTGC AAACATTTGT TCTGCAGGAT
          TTGCATCCTT AAATACTTCA AGATCATGGG TTGCTACTGC CCATGTTGCA
          GACACACTTG CTTCCCAACA GACCTTTCTG CACCTGTGAA GTCCTTTCTT
          AACATTTTAA ACTCTTTGGT CTTAAAATGC ACAATGACTG GATGTGATGA
          GGAAATCCTG CTTGGAAAAT ACTCTAAACA TATCTCCAAA CATAAAGAAC
          TCAAAGGTAA A--------- ---------- ---------- ----------
          ---AAGATGT TGTCGTATCT ACCTCGCCCT TGGGTCCTCA ATTTCCCTTT
          AGTGGAATTG ACGATAGGGA AAACTGGCCT ATCGTCTTCT ACAACAGGAC
          CTGCCAATGC CGGGGTAACT TCATGGGCTA CAATTGCGGC GACTGCAAAT
          TTGGTTTCAT TGGCGCCAAT TGTACGGTGA GAAGAACAAT GATCAGGAAA
          GAGATCTTCA AGATGACTTC GGAGGAGAAG GATAAGGTAA TCGCCTACCT
          CAATCTGGCC AAACGCACCA TCAGCCTAGA CTATGTCATC GCCACCGGGA
          CTTACGAGCA AATGAACAAT GGCTCCAACC CACTTTTTGC CGACATCAGT
          GTGTACGACC TGTTTGTGTG GCTGCACTAT TACTCCTCCA GGGACGCTTT
          CCTAGAAGGT GACCTTGTGT GGGGAGATAT TGACTTTGCC CACGAAGCAC
          CAGCTTTTTT GCCCTGGCAC AGGTTCTTCT TGCTTCACTG GGAGCATGAA
          ATTCAGAAGC TTACTGGTGA TGAGAACTTC ACCATTCCCT TCTGGGACTG
          G---------
Bhermo007 ---------- ---------- ---------- --AGCATCAG CACCCCGGTG
          AAGAAGCC-C CAGACCCCC- TCCTAGGGGG TCTTAGGGCC GGCATCAGGC
          ACAACAAACA GCCCAAAACG CCTAGC---- ACCACCACAC CCACAAGGGT
          CAACAGCAGT GATTAATATT AGATATTAGC GCAAGCCTGA TTTAGTCATA
          GTAATTTCGG GCCGGCAAAC TCTGTGCCAG CCGCCGCGGT TAAACCGCTA
          -GGGCCCAAA TTGATGTATA CTCGGCGTAA AAGGTGATTA AAG-CTTCAT
          AACGC----- TAGAATTAAA CCCAAACTTA AACGTAATAA TTTTGTCTAC
          GGGAAACCCA AACACGAAAG TTATTCTA-- -----CTCCC CTTGAACTCA
          CGACAGCTCG GACACAAACT GGGATTTGAT ACCCCACTAT GCTCAGCCGT
          -AAACTTTAA CTTACACAAC AACCGCCAGG GAACTACGAG TAAAACTTAA
          AACCCAAAGG ACTTGACGGT ACCCCAAATC CATCTAGAGG AGCCTGTCCC
          AAAATTGATG ATCCCCG-CA AACCTTACCA ACCCTAGCCT ACCAGCTTGT
          ATACTTCCGT CGCAAGTCTG CCACATGAGT GAAAATCAGC AGACTCAATA
          TCCTTT-AAA AAATACGTCA GGTCAAAGTG CAGCAAATGG GTTGGCGGAG
          ATGGGCTACA CTTTCTAACC TAGAAGAAAC GAAAGACTTC ATGAAACCTA
          GTCAGAAGGC GGATTTAGTA GTAAAAAGAA AACAGAACGC TCTTTTTAAT
          ACGGCCCTGG AGTGCGTACA CACCGCCCGT CA-CCCCCTT CAAAATCCCC
          ATATAA-CAG TACATAACAA CAATCCCAAT AAAG------ ----------
          ---------- ---------- ---------- ---------- ----------
          ---------- -CCCCACAAA CCTGCCTATC TGATGAAACT TCGGATCCCT
          ACTTGGTATT TGTTTACTTA CTCAAACCAT CACCGGACTC TTCCTGGCCA
          TACACTACAC TGCAGACACC TCATTAGCTT TCTCATCAGT AGCCCACATT
          TGCCGCGATA TCAATAACGG CTGATTACTC CGAAACCTCC ACGCTAACGG
          AGCCTCTTTA TTTTTCATCT GCATCTTCCT CCACGCAGGA CGAGGACTAT
          ATTACGGCTC ATTTATATTA A---AAACAT GAAACACTGG AATTACCCTT
          CTATTACTTA CTATGGCCAC AGCATTCGTC GGGTATGTGT TACCATGAGG
          CCAAATATCC CTTTGAGGGG CCACAGTAAT CACAAACCTT TTATCAGCCA
          TCCCGTATGT AGGCACTAAC CTTGTTCAAT GAATATGGGG CGGCTTTTCT
          GTTGATAGCC CAACCCTTAC CCGCTTCTTC ACATTCCACT TCATCCTACC
          ATTTATAACA ATAGCCGTAA CCATACTACA CCTACTACTC CTTCATGAAA
          CAGGCTCATC CAACCCAACA GGCTTAAACT CAAATATAGA CAAAACTACA
          TTCCACACTA TATTTTCTTT CAAAGACATC CTAGGATTTC TAATTTTACT
          TACTCTACTA ATATTAATAG CCACACTTCT ACCAAATGTC CTAGGGGACC
          CAGACAACTT CTCCACCGCC AACCCAATAA TAACCCCAAC ACACATTAAA
          CCAGAATGAT ACTTCTTATT TGCTTACGCA ATCCTTCGCT CTATCCCAAA
          CAAATTAGGC GGCATCCTAG CTATAGCCAA CTCCATCTCA CTCCTTTTTA
          CCTCCTCAAC ACTCCATCTC TCAAATCAAC GCACCCTCAC ATTTCGA---
          ---------- ---------- ---------- ---------- ----------
          ---------- ---------- ---------- ---------- ----------
          ---------- --GTTGAGTG GAAGCCTCAT TGTTCCACAT GTGATGTTTG
          CAATTCCTCC AAAAATTGGG GTAAACGAAA AGGAGCAATG AACCAAAACT
          CACTCATCAA AAAGAGGAAA CTCAATGTGG AACGTGGAAA GAAGAACAAA
          AATGGAACCA TCTCACCCCT CTGGAAGAAG ACTAGGACCC TGAACCAAAT
          CAAGAACAAT TGCAAACAAA TCCACCTTGA TTCCAATTCA CTGGTTGTTG
          ACTATCCTGC TGATTTTACA AAGTCGGTCA CATGCCAGGT TTGCGAACAT
          ATATTGTCTG ACCCAGTGCA AACCTCGTGC AAACATTTGT TCTGCAGAAT
          TTGCATTCTC AAATACTTCA AGATCATGGG TTGCTACTGC CCATCTTGCA
          GACACACTTG CTTCCCAACG GACCTTTCAA CACCAGTGAA GTCCTTTCTT
          AACATTTTAA ACTCTTTGGT CTTAAAATGC ACAATGACTG GATGTGATGA
          GGAAATCCTG CTTGGAAAAT ACTCTAAACA TATCTCCAAA CATAAAGAAC
          TCAAAGGTAA AGAGGCCTAT GACCCTATCA ---------- ----------
          ---------- ---------T ACCTCGCCCT TGGGTCCTCA ATTTCCCTTT
          AGTGGGATTG ACGATAGGGA AAACTGGCCT ATTGTCTTCT ACAACAGGAC
          CTGTCAATGC CGGGGTAACT TCATGGGCTA CAATTGCGGC GACTGCAAGT
          TTGGTTTCAT TGGCCCCAAC TGTACGGTGA GAAGAACGAT GATCAGGAAA
          GAGATCTTCA AGATGACTTC GGCGGAGAAG GATAAGTTAA TTGCCTACCT
          CAATCTGGCA AAACGCACCA TCAGCCTGGA CTACGTCATC GCCACCGGGA
          CTTACGAGCA AATGAACAAT GGCTCCAATC CCCTTTTTGC GGACATTAGC
          GTGTACGACC TGTTTGTGTG GCTGCACTAT TACTCCTCCC GGGACGCTTT
          CCTAGAAGGT GACCTTGTGT GGAGAGATAT TGACTTTGCC CACGAAGCAC
          CAGCTTTTTT ACCCTGGCAT AGGTTTTTCT TGCTTCACTG GGAACATGAA
          ATTCAGAAGC TTACCGGTGA TGAGAACTTC CC-------- ----------
          ----------
Bizeck008 ---------- ---------- --------TG C-AGCATCCA CACCCCAGTG
          AAGAAACCCA TAGTTTTCC- TGCCAGATAA CTATTGGGTT GGTATCAGGC
          ACAACAACTA GCCCAATACA CCTAGC---- ACCGCCACAC CCCCAAGGGC
          TA-CAGCAGT AATTAACATT GAACATTAGC GCAAGCTTGA CTCAGTCAAA
          GTAATTAAGA GCCGGCAAAC TCTGTGCCAG CCGCCGCGGT CAAACCGTTA
          CGGGCCCTAA TTGATATTCA -TCGGCGTAA AGAGTGATTA AAG---CCAC
          TACACAA--- TAGAATCAAA CTTAAACTAA TATGTGAAAA TCTTGTTTTC
          TGGATCACCA AACACGAAAG TTATTCTA-- -CTACTCCAA CTTGAACTCA
          CGATAACTAG GATACAAACT GGGACTTGAT ACCCCACTAT GCCTAGTCAT
          -AAACTTTAA TTTACACCAC AATCGCCAGG GAATTACAAG CTAAACTTAA
          AACCCAAAGG ACTTGACGGT ACCCCAAATC CATCTAGAGG AGCCTGTCTC
          ATAATCGATA ATCCACGTTA AACCCCACCA CTCCTTGCTT A-CAGCCTGT
          ATACTTCCGT CGCAAGCCTG CCCCATGAGT GAAAATCAGC AGACTCAATG
          TTTAC--CAA CAATACGTCA GGTCAAGGTG CAGCAAATGG ACTGGCGAAG
          ATGGGCTACA CTTTCTAACC TAGAAAATAC GAAAGACTTT ATGAAACCTA
          GTCAGAAGGC GGATTTAGTA GTAAAAAGAA AACAGAATAT TCTTTTTAAC
          CCGGCACTGA GGTGTGTACA CACCGCCCGT CACCCTTCTT CAAACCACC-
          -AACAA-TAG TTTATAACAA ACAACCACTT AAAAGAAGAG GCAAGTCGTA
          ACATGGT--- ---------- ---------- ---------- ----------
          ---------- ---------- ---------- ---------- -------CCT
          ACTAGGTATT TGCTTGATTA TACAAATTAT TACAGGGCTT TTTCTCGCCA
          TACACTACAC TGCAGATACC TCCCTAGCTT TCTCCTCTGT AGCACATATT
          TGCCGCGATG TAAATAACGG ATGACTGCTG CGTAATCTTC ACGCAAACGG
          AGCATCCTTC TTTTTTATTT GTATCTTTCT CCACGTAGGC CGAGGATTAT
          ACTATGGTTC CTTCCTATTA AAAGAAACAT GAAATGTTGG AGTTCTCCTT
          CTTTTATTTA CAATAGCCAC AGCATTCGTG GGCTATGTTC TTCCATGAGG
          CCAAATATCT TTCTGGGGGG CCACCGTAAT TACAAACCTA CTATCAGCTA
          CACCATACAT TGGAACTGAC CTTGTTCAAT GAATCTGAGG GGGCTTCTCT
          GTTGACAACG CCACCCTAAC CCGATTCCTC GCATTTCACT TCATTCTCCC
          ATTTGTAATC TCAGGGGCAG TTCTACTACA TTTACTTTTT CTTCATGAAA
          CCGGGTCATC AAACCCAACA GGACTAAACT CAAATATTGA TAAAACATCT
          TTTCACACCC TATTCTCTTT TAAAGATATG GTAGGATTCT TAGTACTACT
          CATCTTAATC TCCTTAATCT CAACATTTTT TCCAAACATT CTAGGAGATC
          CAGATAATTT TACCCCCGCT AACCCCATAG TAACCCCTCC CCACATTAAA
          CCAGAGTGAT ACTTCCTATT TGCCTATGCT ATTCTTCGCT CAATCCCTAA
          TAAACTGGGT GGAGTTTTAG CTCTAGTAAT ATCAATCTTT ATCCTTTTCC
          TTACACCACT CCTTTTCACC TCTTACCAAC GTACACTCAC ATATCGACCC
          CTTGGTAAAA TAATATTT-- ---------- ---------- ----------
          ---------- ---------- ---------- -----GAGGT CTATTTCCCT
          CGTAACAATG CTGTGGAGTG GAAGCCTCAC TGTTCCACAT GTGATGTTTG
          CAATTCCTCC AAAAATTGGG GTAAACGAAA GGGAGCGATG CACCAAAACT
          CTCTCATCAA AATGAGGAAA ATCAATGTGG AACGTGGAAA GAAGAACAAC
          AATGGAACCA TCTCTCCCCT TTGGAAGAAG ACTAGGACCC TGAACCAAAT
          CAAGAACAAT TGCAAACAAA TCCACCTTGA CTCCAATTTA CTGGTTGTTG
          ACTATCCTGC TGATTTTACG AAGTCGGTCA CATGCCAGGT GTGTGAACAC
          ATATTGTCTG ATCCAGTGCA AACCTCGTGC AAACATTTGT TCTGCAGGAC
          ATGTATCCTC AAATACTTCA AGATCATGGG TTGCTACTGC CCATCTTGCA
          GACATACTTG CTTCCCAACA GACCTTTCAG CACCTGTGAA GTCCTTTCTT
          AGCATTTTAA ACTCTTTGGT CTTAAAATGC ACAATGACTG GATGCGATGA
          GGAAATCCTG CTTGGAAAAT ACTCTAAACA TATCTCCAAG CATAAAGAAC
          TCAAAGGTAA AGAGGCCTAT GGCCATATCA ACAAAGGAGG AAGA------
          --CAAGATGT TGTCGTATCT ACCTCGCCCT TGGGTCCTCA ATTTCCCTTT
          AGTGGGATTG ACGATAGGGA AAACTGGCCT ATTGTCTTCT ACAATAGGAC
          CTGTCAATGC CGGGGTAACT TCATGGGCTA CAATTGCGGC GACTGCAAGT
          TTGGTTTCAT TGGCCCCAAC TGTACGGTGA GAAGAACGAT GATCAGGAAA
          GAGATCTTCA AGATGACTTC AGCGGAGAAG GATAAGTTAA TTGCCTACCT
          CAATCTGGCA AAACGCACCA TCAGCCCGGA CTACGTCATC GCCACCGGGA
          CTTATGAGCA AATGAACAAT GGCTCCAACC CACTTTTTGC GGACATCAGC
          GTGTACGACC TGTTTGTGTG GCTGCACTAT TACTCCTCCC GGGACTCTTT
          CCTAGAAGGT GACCTTGTGT GGAGAGATAT TGACTTTGCC CACGAAGCAC
          CAGCTTTTTT GCCCTGGCAC AGGTTTTTCT TGCTTCACTG GGAGCATGAA
          ATTCAGAAGC TTACTGGTGA TGAGAACTTC ACCATTCCCT TCTGGGACTG
          G---------
Bnodot009 ---------- ---------A CTTAC-CATG CAAGCATCAA CGCCCCGGTG
          AAGAAGCC-C CAGACCCCC- TCCTAGGGGG TCTTAGGGCA GGCATCAGGC
          ACAACAAACA GCCCAAAACG CCTAGC---- ACCACCACAC CCACAAGGGT
          CAACAGCAGT GATTAATATT AGATATTAGC GCAAGCCTGA TTTAGTCATA
          GTAGTTTCGG GCCGGCAAAC TCTGTGCCAG CAGCCGCGGT TAAACCGCTA
          -GGGCCCAAA TTGATGTTTA CTCGGCGTAA AAGGTGATTA AAG-ATTCAT
          AACGC----- TAGAATTAAA CCCAAACTTA AACGTAATAA TTTTGTCTGC
          GGGAAACCCA AACACGAAAG TTATTCTA-- CCCCCCCCCC CTTGAACTCA
          CGACAGCTTA GACACAAACT GGGATTTGAT ACCCCACTAT GCTCAGCCGT
          -AAACTTTAA CTTACACTAC AACCGCCAGG GAACTACGAG TAAAACTTAA
          AACCCAAAGG ACTTGACGGT GCCCCAAATC CATCTAGAGG AGCCTGTCCC
          AAAATTGATG ATCCGCG-AA AACCTTACCA ACCCTAGCCT ACCAGCTTGT
          ATACTTCCGT CGCAAGTCTG CCACATGAGT GAAAATCAGC AGACTCAATA
          TCCTTT-AAA AAATACGTCA GGTCAAAGTG CAGCAAATGG GTTGGCGGAG
          ATGGGCTACA CTTTCTAACC TAGAAGAGAC GAAAGACTTC ATGAAAACTA
          GTCAGAAGGC GGATTTAGTA GTAAAAAGAA AACAGAATGC TCTTTTTAAT
          ACGGCCCTGG AGTGCGTACA CACCGCCCGT CA-CCCCCTT CAAAATCCCC
          ATATAA-CAG TACATAACAA CAATCCCAAT AAAG------ ----------
          ---------- ---------- ---------- ---------- ----------
          ---------- ---------- ---------- ---------- ----------
          ---------T TGTTTACTTA CTCAAACCAT CACCGGTCTC TTCCTAGCCA
          TACACTACAC TGCAGATACC TCATTAGCTT TTTCATCAGT AGCCCATATT
          TGTCGCGATA TCAATAACGG CTGATTACTC CGAAACCTCC ACGCTAACGG
          AGCCTCTCTA TTTTTCATCT GCATCTTCCT CCACGCAGGA CGAGGACTAT
          ACTACGGCTC ATTTATACTA A---AAACAT GAAACACTGG AATTACCCTT
          CTATTACTCA CTATAGCCAC AGCATTCGTC GGGTATGTCC TACCATGAGG
          CCAAATATCC CTTTGAGGAG CTACAGTGAT TACAAACCTT TTATCAGCCA
          TCCCATATGT AGGCACTAAC CTTGTTCAAT GAATCTGGGG CGGCTTTTCT
          GTTGACACCC CAACCCTCAC CCGCTTCTTC ACATTCCACT TCATCCTACC
          ATTTATAACA ATAGCTGTTA CCATACTACA CCTACTACTC CTTCATGAGA
          CAGGCTCATC CAACCCAACA GGCTTAAACT CAAATATAGA CAAAACTACA
          TTCCACACTA TATTTTCTTT CAAAGACATC CTAGGGTTCC TAATTTTACT
          CACCCTATTA ACATTAATGG CCACACTTCT ACCAAATACC CTTGGAGACC
          CAGACAACTT CTCCACCGCC AACCCAATAA CCACACCAAC ACATATCAAA
          CCAGAATGGT ACTTCTTATT TGCTTACGCA ATCCTTCGCT CTATCCCAAA
          CAAATTAGGC GGCATTTTAG TTATAGCCAT ATCAATCTCA CTCCTTTTTA
          CCTCCCCAAC ACTTCACCTC TCAAACCAAC GTACCCTTAT ATTTCGACCA
          TTAAGCAAAA TAGCATTCTG AGCATTCACA GCAAATGCTC T---------
          ---------- ---------- ---------- ------AGGT TTATTTCCCT
          CGTAACAATG CTGTGGAGTG GAAGCCTCAC TGTTCCACAT GTGATGTTTG
          CAATTCCTCC AAAAATTGGG GTAAACGAAA AGGAGCAATG CACCAAAACT
          CTCTCATCAA AAAAAGGAAA CTCAATGTGG AACGTGGAAA TAAG---AAA
          AATGGAACCA TCTCGCCCCT CTGGAAGAAG ACTAGGACAC TGAACCAAAT
          CAAGAACAAT TGCAAACAAA TACACCTCGA CTCCAATTCA CTGGTTGTTG
          ACTATCCTGC TGATTTTACA AAGTCGGTCA CATGCCAAGT TTGCGAACAT
          ATATTGTCTG ATCCTGTGCA AACCTCGTGC AAACATTTGT TCTGCAGGAT
          TTGCATCCTT AAATACTTCA AGATCATGGG TTGCTACTGC CCATGTTGCA
          GACACACTTG CTTCCCAACA GACCTTTCTG CACCTGTGAA GTCCTTTCTT
          AACATTTTAA ACTCTTTGGT CTTAAAATGC ACAATGACTG GATGTGATGA
          GGAAATCCTG CTTGGAAAAT ACTCTAAACA TATCTCCAAA CATAAAGAAC
          TCAAAGGTAA AGAGGCCTAT GGCCATATCA ACAAAGGAGG AAGACCCA--
          ---------- ---------- ---------- ---------- ------CTTT
          AGTGGAATTG ACGATAGGGA AAACTGGCCT ATCGTCTTTT ATAACAGGAC
          CTGCCAATGC CGGAGTAACT TCATGGGCTA CAATTGCGGC GACTGCAAAT
          TTGGTTTCAT TGGCCCCAAC TGTACGGTGA GAAGAACGAT GATCAGGAAA
          GAGATCTTCA AGATGACTTC GGCGGAGAAG GATAAGGTAA TCGCCTACCT
          CAATCTTGCC AAACGCACCA TCAGCCTAGA CTATGTCATC ACCACCGGGA
          CTTACGAGCA AATGAACAAT GGCTCCAACC CACTTTTTGC CGACATCAGT
          GTGTACGACC TGTTTGTGTG GCTGCACTAT TACTCCTCCA GGGACGCTTT
          CATAGAAGGT AACCTTGTGT GGGGAGATAT TGACTTTGCC CACGAAGCAC
          CAGCTTTTTT GCCCTGGCAC AGGTTCTTCT TGCTTCACTG GGAGCATGAA
          AT-------- ---------- ---------- ---------- ----------
          ----------
Bperni010 ---------- ---------- AGTATACATG CAAGTATCCT CACCCCAGTG
          AAGAAACC-C CAGAGTTTT- TACCAAATAA CTACTGGGTT GGTATCAGGC
          ACAACAACTA GCCCAATACA CCTAGC---- ATCGCCACAC CCACAAGGGC
          CA-CAGCAGT AATTAACATT GAACATGAGC GAAAGCTTGA TTCAGTTAAA
          GTAAACTTGG GCCGGCAAAC TCTGTGCCAG CCGCCGCGGT CAAACCGTCA
          TGGACCCTAA TTGATACTCA -TCGGCGTAA AGAGTGATTA AAG---TCAT
          AACACAA--- TAGAATTAAA CTTAAACTAA TATGTGAAAA TCTTATTTCC
          TGGACCCCCA AATACGAAAG TTATTCTA-- CCCCTTCCAA CTTGAACTCA
          CGACAACTAG GGTACAAACT GGGACTTGAT ACCCCACTAT GCCTAGTCAT
          -AAACTCTAA TTTACACCTC AATCGCCAGG GAATTACGAG CTAAACTTAA
          AACCCAAAGG ACTTGACGGT ACCCCAAATC CATCTAGAGG AGCCTGTCTC
          ATAATCGATA ATCCACGTTA AACCTCACCA CTCCTAGCCT T-CAGCCTGT
          ATACTTCCGT CGCAAGCCTG CCCCATGAGT GAAAATCAGC AGACTAAATG
          TTTAC--CTA CAATACGTCA GGTCAAGGTG CAGCATATGG ACTGGCGAAG
          ATGGGCTACA CTCTCTAACC TAGAATACAC GAAAGACTTT ATGAAATCTA
          GTCAAAAGGC GGATTTAGTA GTAAAAAGAA AACAGAATAC TCTTTTTAAC
          CCGGCACTGG GGTGTGTACA CACCGCCCGT CA-CCCTCTT CAAACCACCC
          AAACAA--AG TATGTAACAC ACAACAACCT ---------- ----------
          ---------- ---------- ---------- ---------- ----------
          ---------- ---------- ---------- ---------- -----TCTCT
          ACTTGGTATT TGCTTAATTA TACAAATCGC CACAGGTCTT TTCCTCGCTA
          TACACTACAC AGCAGATACT TCACTAGCTT TTTCATCTGT GGCACATATC
          TGCCGCGATG TAAACAACGG CTGACTACTA CGAAACCTCC ACGCAAATGG
          AGCATCCTTC TTTTTCATTT GTATGTTTAT TCACGTAGGA CGCGGACTGT
          ACTACGGCTC CTTTCTATTA AAAGAAACAT GAAGCGTAGG GGTCATCCTT
          CTTTTATTCA CCATAGCAAC AGCATTCGTG GGCTATGTTC TTCCATGAGG
          TCAAATATCA TTCTGAGGGG CCACAGTAAT TACCAACCTT TTATCAGCTA
          CCCCTTACAT TGGATCCAAC CTTGTTCAAT GAATCTGGGG AGGATTTTCT
          GTTGATAACG CTACCCTGAC TCGATTTTTC GCATTTCACT TCATCCTCCC
          GTTCATTATT ACAGGAACAG TAATATTACA CTTACTTTTT CTCCACGAAA
          CAGGGTCATC CAACCCAACT GGCCTAAACT CAAATTCAGA CAAAACACCT
          TTTCATACTC TATTTTCTTT TAAAGATATA GTTGGATTCT TAGTCTTGTT
          TATATTAGTC TCATTAATCT CAACATTTTC TCCCAATATT TTAGGGGACC
          CAGACAATTT CACCCCCGCT AACCCCATAA TAACCCCACC CCACATTAAA
          CCAGAATGAT ACTTCTTATT TGCCTATGCT ATTCTTCGCT CTATCCCTAA
          TAAATTAGGC GGAGTCCTAG CTCTAGCAAC ATCAATCTTT ATTCTTTTTC
          TTACACCAAC CCTATTTACC TCAAATCAAC GTACACTCAC ATTTCGACCT
          CTCGGCAAAA TAATATTTTG AATATT---- ---------- -------GGA
          GCATCATGCA TCAAAAGTTC AACAATTCCT CCAGTGAGGT CTATTTCCCT
          CGTAACAATG CTGTGGAGTG GAAGCCTCAC TGTTCCACAT GTGATGTTTG
          CAATTCCTCC AAAAATTGGG GTAAACGAAA GGGAGCGATG CACCAAAACT
          CTCTCATCAA AAAGAGGAAA CTCAATGTGG AACGTGGAAA GAAGAACAAC
          AATGGAACCA TCTCGCCCCT TTGGAAGAAG ACTAGGACAC TGAACCAAAT
          CAAGAACAAT TGCAAACAAA TCCACCTTGA CTCCAATTTA CTGGTTGTTG
          ACTATCCTGC TGATTTTATG AAGTCGGTCA CATGCCAGGT GTGTGAACAC
          ATATTATCTG ATCCAGTGCA AGCCTCATGC AAACATTTGT TCTGCAGGAT
          TTGTATCCTC AAATACTTCA AGATCATGGG TTGCTTCTGC CCATCTTGCA
          GACATACTTG CTTTCCAACA GACCTTTCAG CACCTGTGAA GTCCTTTCTT
          AGCATTTTAA ACTCTTTGGT CTTAAAATGC ACAATGACTG GATGTGATGA
          GGAAATCCTG CTTGGAAAAT ACTCTAACCA TATCTCCAAG CATAAAGAAC
          TCAAAGGTAA AGAGGCCTAT GGCTATATCA ACAAAGGAGG AAGACCC---
          ---------- ---------- ---------- ---------- -ATTTCCTTT
          AGTGGGATTG ACGATAGGGA AAACTGGCCT ATTGTCTTCT ACAACAGGAC
          CTGTCAATGC CGGGGTAACT TCATGGGCTA CAATTGCGGC GACTGCAAGT
          TTGGTTTCAT TGGCCCCAAC TGTACGGTGA GAAGAACGAT GATCAGGAAA
          GAGATCTTCA AGATGACTTC GGCGGAGAAG GATAAGTTAA TTGCCTACCT
          CAATCTGGCA AAACGCACCA TCAGCCTGGA CTACGTCATC GCCACCGGGA
          CTTACGAGCA AATGAACAAT GGCTCCAATC CCCTTTTTGC GGACATTAGC
          GTGTACGACC TGTTTGTGTG GCTGCACTAT TACTCCTCCC GGGACGCTTT
          CCTAGAAGGT GACCTTGTGT GGAGAGATAT TGACTTTGCC CACGAAGCAC
          CAGCTTTTTT ACCCTGGCAT AGGTTTTTCT TGCTTCACTG GGAACATGAA
          ATTCAGAAGC T--------- ---------- ---------- ----------
          ----------
Bpitan011 ---------- ---------- ------CATG C-AGCATCAA CGCCCCGGTG
          AAGAAGCC-T AAGACCCCC- TCCTAGGGGG TCTTGGGGCC GGCATCAGGC
          ACAACAAACA GCCCAAAACG CCTAGC---- ACCACCACAC CCACAAGGGT
          CAACAGCAGT GATTAATATT AGATATTAGC GCAAGCCTGA TTTAGTCATA
          GTAGTTTCGG GCCGGCAAAC TCTGTGCCAG CAGCCGCGGT TAAACCGCTA
          -GGGCCCAAA TTGATGTTCA CTCGGCGTAA AAGGTGATTA AAGTATTCAT
          AACGC----- TAGAATTAAA CCCAAACTTA AACGTAATAA TTTTGTTTAC
          GGGAAGCCCA AACACGAAAG TTATTCTA-- CCCCCCCCCC CTTGAACTCA
          CGACAGCTTA GACACAAACT GGGATTTGAT ACCCCACTAT GCTCAGCCGT
          -AAACTTTAA CTTACACAAC AACCGCCAGG GAACTACGAG TAAAACTTAA
          AACCCAAAGG ACTTGACGGT GCCCCAAATC CATCTAGAGG AGCCTGTCCC
          AAAATTGATG ATCCGCG-CA AACCTTACCA ACCCTAGCCT ACCAGCTTGT
          ATACTTCCGT CGCAAGTCTG CCACATGAGT GAAAATCAGC AGACTCAATA
          TCCTTT-AAA AAATACGTCA GGTCAAAGTG CAGCAAATGA GTTGGCGGAG
          ATGGGCTACA CTTTCTAACC TAGAAGAGAC GAAAGACTTC ATGAAAACTA
          GTCAGAAGGC GGATTTAGTA GTAAAAAGAA AACAGAACGC TCTTTTTAAT
          ACGGCCCTGG AGTGCGTACA CACCGCCCGT CA-CCCCCTT CAAAATCCCC
          ATATAACCAG TACATAACAA CAATCCC--- ---------- ----------
          ---------- ---------- ---------- ---------- ----------
          ---------- ---------- ---------- --------CT TCGGGTCCCT
          GCTTGGTATT TGTTTACTTA CTCAAACCAT CACCGGACTC TTCCTAGCCA
          TACACTACAC TGCAGATACC TCACTAGCTT TCTCATCAGT AGCCCACATT
          TGTCGCGATA TCAATAACGG CTGATTACTC CGAAACCTCC ACGCTAACGG
          AGCCTCTCTA TTTTTCATCT GCATCTTCAT ACACGCAGGA CGAGGACTAT
          ACTACGGCTC ATTTATACTA A---AAACAT GAAACACCGG AATTACCCTT
          CTATTACTTA CTATAGCCAC AGCATTCGTC GGATATGTTC TACCATGAGG
          CCAAATATCC CTTTGAGGGG CTACAGTGAT TACAAACCTT TTATCAGCCA
          TCCCGCATGT AGGCACTAAC CTTGTTCAAT GAATCTGGGG CGGCTTTTCT
          GTTGACACCC CAACCCTTAC CCGCTTCTTC ACATTCCACT TCATCCTACC
          ATTTATAACA ATAGCCATTA CTATACTACA CCTACTACTC CTTCATGAGA
          CAGGCTCATC CAACCCAACA GGCTTAAACT CAAATATAGA CAAAACTACA
          TTCCACACTA TATTTTCTTT CAAAGACATC CTAGGATTCC TAATTTTACT
          CACCCTACTA ACATTAATGG CAACACTTCT ACCAAATGCC CTTGGAGACC
          CAGACAACTT CTCCACCGCC AACCCAATAA CCACACCAAC ACACATCAAA
          CCAGAATGAT ACTTCTTATT TGCCTACGCA ATCCTTCGCT CTGTCCCAAA
          CAAATTAGGC GGCATTATAG TTATAGCCCT ATCAATCTCA CTCCTTTTTA
          CTTCCCCAAC ACTCCATCTC TCAAACCAAC GTACCCTTAT ATTTCGACCG
          TTAAGCAAAA TAGCATTCTG AGCATTCACA GCAAATGCTC TTATC--GGA
          GCATCATACA TCACAAATTC AACAATTCCT CCAGTGAGGT TTATTTCCCT
          CGTAACAATG CTGTGGAGTG GAAGCCTCAC TGTTCCACAT GTGATGTTTG
          CAATTCCTCC AAAAATTGGG GTAAACGAAA AGGAGCAATG TACCAAAACT
          CTCTCATCAA AAAAAGGAAA CTCAATGTGG AACGTGGAAA TAAG---AAA
          AATGGAACCA TCTCGCCCCT CTGGAAGAAG ACTAGGACAC TGAACCAAAT
          CAAGAACAAT TGCAAACAAA TACACCTCGA CTCCAATTCA CTGGTTGTTG
          ACTATCCTGC TGATTTTACA AAGTCGGTCA CATGCCAAGT TTGCGAACAT
          ATATTGTCTG ATCCTGTGCA AACCTCGTGC AAACATTTGT TCTGCAGGAT
          TTGCATCCTT AAATACTTCA AGATCATGGG TTGCTACTGC CCATGTTGCA
          GACACACTTG CTTCCCAACA GACCTTTCTG CACCTGTGAA GTCCTTTCTT
          AACATTTTAA ACTCTTTGGT CTTAAAATGC ACAATGACTG GATGTGATGA
          GGAAATCCTG CTTGGAAAAT ACTCTAAACA TATCTCCAAA CATAAAGAAC
          TCAAAGGTAA AGAGGC---- ---------- ---------- ----------
          ---------- ---------- ---------- ---------- ATTTCCCTTT
          AGTGGAATTG ACGATAGGGA AAACTGGCCT ATCGTCTTTT ATAACAGGAC
          CTGCCAATGC CGGAGTAACT TCATGGGCTA CAATTGCGGC GACTGCAAAT
          TTGGTTTCAT TGGCCCCAAC TGTACGGTGA GAAGAACGAT GATCAGGAAA
          GAGATCTTCA AGATGACTTC GGCGGAGAAG GATAAGGTAA TCGCCTACCT
          CAATCTTGCC AAACGCACCA TCAGCCTAGA CTATGTCATC ACCACCGGGA
          CTTACGAGCA AATGAACAAT GGCTCCAACC CACTTTTTGC CGACATCAGT
          GTGTACGACC TGTTTGTGTG GCTGCACTAT TACTCCTCCA GGGACGCTTT
          CCTAGAAGGT AACCTTGTGT GGGGAGATAT TGACTTTGCC CACGAAGCAC
          CAGCTTTTTT GCCCTGGCAC AGGTTCTTCT TGCTTCACTG GGAGCATGAA
          ATTCAGAAGC TTACTGG--- ---------- ---------- ----------
          ----------
Bpomba012 ---------- ---------- --------TG C-AGTATCCT CACCCCAGTG
          AAGAGACC-C CATAGTTTT- TACCAAACAA CTATTGGGTT GGTATCAGGC
          ACAACAACTA GCCCAATACA CCTAGC---- ATCGCCACAC CCACAAGGGC
          CA-CAGCAGT AATTAACATT GAACATGAGC GCAAGCTTGA TTCAGTTAAA
          GTAAACTTGG GCCGGCAAAC TCTGTGCCAG CCGCCGCGGT CAAACCGTCA
          TGGACCCTAA TTGATACTCA -TCGGCGTAA AGAGTGATTA AAG---TCAT
          AACACAA--- TAGAATTAAA CTTAAACTAA TATGTGAAAA TCTTGTTTCC
          TGGACCCTCA AATACGAAAG TTATTCTA-- CCCCTTCCAA CTTGAACTCA
          CGACAACTAG GGTACAAACT GGGACTTGAT ACCCCACTAT GCCTAGTCAT
          -AAACTCTAA TTTACACCAA CATCGCCAGG GAATTACGAG CTAAACTTAA
          AACCCAAAGG ACTTGACGGT ACCCCAAATC CATCTAGAGG AGCCTGTCTC
          ATAATCGATA ATCCACGTTA AACCTCACCA CTCCTAGCCT T-CAGCCTGT
          ATACTTCCGT CGCAAGCCTG CCCCATGAGT GAAGATCAGC AGACTAAATG
          TTTAC--CTA CAATACGTCA GGTCAAGGTG CAGCATATGG ACTGGCGAAG
          ATGGGCTACA CTCTCTAACC TAGAATACAC GAAAGACTTT ATGAAATCTA
          GTCAAAAGGC GGATTTAGTA GTAAAAAGAA AACAGAATAC TCTTTTTAAC
          CCGGCACTGG GGTGTGTACA CACCGCCCGT CA-CCCT--- ----------
          ---------- ---------- ---------- ---------- ----------
          ---------- ---------- ---------- ---------- ----------
          ---------- ---------- ---------- --------CT TTGGGTCTTT
          ACTTGGTATT TGCTTAATTA TACAAATCGC CACAGGTCTT TTCCTCGCTA
          TACACTACAC TGCAGATACT TCACTAGCTT TTTCATCTGT GGCACATATC
          TGCCGCGATG TAAACAGCGG CTGACTACTA CGAAACCTCC ACGCAAATGG
          AGCATCCTTC TTTTTCATCT GTATGTTTAT TCACGTAGGA CGCGGACTGT
          ACTACGGCTC CTTTCTATTA AAAGAAACAT GAAGCGTAGG GGTCATCCTT
          CTTTTACTCA CCATAGCAAC AGCATTCGTG GGCTATGTTC TTCCATGAGG
          TCAAATATCC TTCTGAGGGG CCACAGTAAT TACCAACCTT TTATCAGCTA
          CCCCCTACAT TGGATCTAAC CTTGTTCAAT GAATCTGAGG GGGATTTTCT
          GTTGATAATG CTACCCTAAC TCGATTTTTC GCATTTCACT TCATCCTCCC
          GTTCATTATT ACAGGAGCAG TAATATTACA CTTACTTTTT CTCCACGAGA
          CAGGGTCATC CAACCCAACT GGCCTAAACT CAAACTCAGA CAAAACACCT
          TTTCATACTC TATTTTCTTT TAAAGATATA GTTGGATTCT TAATCTTATT
          CATATTAGTC TCATTGATCT CAACATTTTC TCCTAATATT CTAGGGGACC
          CAGACAATTT CACCCCCGCT AACCCCATAA TAACCCCACC CCACATTAAA
          CCAGAATGAT ACTTCTTATT TGCCTATGCT ATTCTTCGCT CTATCCCTAA
          TAAATTAGGC GGAGTCCTAG CTCTAGCAAC ATCAATCTTT ATTCTTTTTC
          TTACACCAAC CCTATTTACC TCCAATCAAC GCACACTCAC ATTTCGACCT
          CTTGGCAAAA TAATATTTTG AGTAT----- ---------- -------GGA
          GCATCATGCA TCAAAAGTTC AACAATTCCT CCAGTGAGGT CTATTTCCCT
          CGTAACAATG CTGTGGAGTG GAAGCCTCAC TGTTCCACAT GTGATGTTTG
          CAATTCCTCC AAAAATTGGG GTAAACGAAA GGGAGCGATG CACCAAAACT
          CTCTCATCAA AAAGAGGAAA CTCAATGTGG AACGTGGAAA GAAGAACAAC
          AATGGAACCA TCTCGCCCCT TTGGAAGAAG ACTAGGACAC TGAACCAAAT
          CAAGAACAAT TGCAAACAAA TCCACCTTGA CTCCAATTTA CTGGTTGTTG
          ACTATCCTGC TGATTTTATG AAGTCGGTCA CATGCCAGGT GTGTGAACAC
          ATATTATCTG ATCCAGTGCA AGCCTCATGC AAACATTTGT TCTGCAGGAT
          TTGTATCCTC AAATACTTCA AGATCATGGG TTGCTACTGC CCATCTTGCA
          GACATACTTG CTTTCCAACA GACCTTTCAG CACCTGTGAA GTCCTTTCTT
          AGCATTTTAA ACTCTTTGGT CTTAAAATGC ACAATGACTG GATGTGATGA
          GGAAATCCTG CTTGGAAAAT ACTCTAACCA TATCTCCAAG CATAAAGAAC
          TCAAAGGTAA AGAGGCCTAT GGCTATATCA ACAAAGGAGG AAGACCC---
          ---------- ---------- ---------- ---------- ATTTCCCTTT
          AGTGGGATTG ACGATAGGGA AAACTGGCCT ATTGTCTTCT ACAACAGGAC
          CTGTCAATGC CGGGGTAACT TCATGGGCTA CAATTGCGGC GACTGCAAGT
          TTGGTTTCAT TGGCCCCAAC TGTACGGTGA GAAGAACGAT GATCAGGAAA
          GAGATCTTCA AGATGACTTC GGCGGAGAAG GATAAGTTAA TTGCCTACCT
          CAATCTGGCA AAACGCACCA TCAGCCTGGA CTACGTCATC GCCACCGGGA
          CTTACGAGCA AATGAACAAT GGCTCCAATC CCCTTTTTGC GGACATTAGC
          GTGTACGACC TGTTTGTGTG GCTGCACTAT TACTCCTCCC GGGACGCTTT
          CCTAGAAGGT GACCTTGTGT GGAGAGATAT TGACTTTGCC CACGAAGCAC
          CAGCTTTTTT ACCCTGGCAT AGGTTTTTCT TGCTTCACTG GGAAC-----
          ---------- ---------- ---------- ---------- ----------
          ----------
Btoby013  ---------- ---------- ---------- ----CATCAA CGCCCCCGTG
          AAGAAGCC-C CAGACCCCC- TCCTAGGGGG TCTTAGGGCA GGCATCAGGC
          ACAACAAGCA GCCCAAAACG CCTAGC---- ACCACCACAC CCACAAGGGT
          CAACAGCAGT GATTAATATT AGATATTAGC GCAAGCCTGA TTTAGTCATA
          GTAGTTTCGG GCCGGCAAAC TCTGTGCCAG CAGCCGCGGT TAAACCGCTA
          -GGGCCCAAA TTGATGTTTA CTCGGCGTAA AAGGTGATTA AAG-CTTCAT
          AACGC----- TAGAATTAAA CCCAAACTTA AACGTAATAA TTTTGTCTAC
          GGGAAACCCA AACACGAAAG TTATTCTA-- -CCCCCCCCC CTTGAACTCA
          CGACAGCTTA GACACAAACT GGGATTTGAT ACCCCACTAT GCTCAGCCGT
          -AAACTTTAA CTTACACTAC AACCGCCAGG GAACTACGAG TAAAACTTAA
          AACCCAAAGG ACTTGACGGT GCCCCAAATC CATCTAGAGG AGCCTGTCCC
          AAAATTGATG ATCCGCG-CA AACCTTACCA ACCCTAGCCT ACCAGCTTGT
          ATACTTCCGT CGCAAGTCTG CCACATGAGT GAAAATCAGC AGACTCAATA
          TCCTTT-AAA AAATACGTCA GGTCAAAGTG CAGCAAATGG GTTGGCGGAG
          ATGGGCTACA CTTTCTAACC TAGAAGAGAC GAAAGACTTC ATGAAAACTA
          GTCAGAAGGC GGATTTAGTA GTAAAAAGAA AACAGAATGC TCTTTTTAAT
          ACGGCCCTGG AGTGCGTACA CACCGCCCGT CACCCCCCTT CAAAATCCCC
          ATATAA-CAG TACATAACAA CAATCCCAAT AAAGA----- ----------
          ---------- ---------- ---------- ---------- ----------
          ---------- ---------- ------TATC TGATGAAACT TCGGATCCCT
          GCTTGGTATT TGTTTACTTA CTCAAACCAT CACCGGTCTC TTCCTAGCCA
          TACACTACAC TGCAGATACC TCATTAGCTT TTTCATCAGT AGCCCATATT
          TGTCGCGATA TCAATAACGG CTGATTACTC CGAAACCTCC ACGCTAACGG
          AGCCTCTCTA TTTTTCATCT GCATCTTCCT CCACGCAGGA CGAGGACTAT
          ACTACGGCTC ATTTATACTA A---AAACAT GAAACACTGG AATTACCCTT
          CTATTACTCA CTATAGCCAC AGCATTCGTC GGGTATGTTC TACCATGAGG
          CCAAATATCC CTTTGAGGGG CTACAGTAAT CACAAACCTT TTATCAGCCA
          TCCCATATGT AGGCACTAAC CTTGTTCAAT GAATCTGGGG CGGCTTTTCT
          GTTGACACCC CAACCCTCAC CCGCTTCTTC ACATTCCACT TCATCCTGCC
          ATTTATAACA ATAGCTGTTA CCATACTACA CCTACTACTC CTTCATGAGA
          CAGGCTCATC CAACCCAACA GGCTTAAACT CAAATATAGA CAAAACTACA
          TTCCACACTA TATTTTCTTT CAAAGACATT CTAGGGTTCC TAATTTTACT
          CACCCTATTA ACATTAATGG CCACACTTCT ACCAAATACC CTTGGAGACC
          CAGACAACTT CTCCACCGCC AACCCAATAA CCACACCAAC ACATATCAAA
          CCAGAATGGT ACTTCTTATT TGCTTACGCA ATCCTTCGCT CTATCCCAAA
          CAAATTAGGC GGCATTTTAG TTATAGCCAT GTCAATCTCA CTCCTTTTTA
          CCTCCCCAAC ACTCCACCTC TCAAACCAAC GTACCCTTAT ATTTCGACCA
          TTAAGCAAAA TAGCGTTCTG AGCATTCACA GCAA------ -----CTGGA
          GCATCATACA TCACAAATTC AACAATTCCT CCAGTGAGGT TTATTTCCCT
          CGTAACAATG CTGTGGAGTG GAAGCCTCAC TGTTCCACAT GTGATGTTTG
          CAATTCCTCC AAAAATTGGG GTAAACGAAA AGGAGCAATG CACCAAAACT
          CTCTCATCAA AAAAAGGAAA CTCAATGTGG AACGTGGAAA TAAG---AAA
          AATGGAACCA TCTCGCCCCT CTGGAAGAAG ACTAGGACAC TGAACCAAAT
          CAAGAACAAT TGCAAACAAA TACACCTCGA CTCCAATTCA CTGGTTGTTG
          ACTATCCTGC TGATTTTACA AAGTCGGTCA CATGCCAAGT TTGCGAACAT
          ATATTGTCTG ATCCTGTGCA AACCTCGTGC AAACATTTGT TCTGCAGGAT
          TTGCATCCTT AAATACTTCA AGATCATGGG TTGCTACTGC CCATGTTGCA
          GACACACTTG CTTCCCAACA GACCTTTCTG CACCTGTGAA GTCCTTTCTT
          AACATTTTAA ACTCTTTGGT CTTAAAATGC ACAATGACTG GATGTGATGA
          GGAAATCCTG CTTGGAAAAT ACTCTAAACA TATCTCCAAA CATAAAGAAC
          TCAAAGGTAA AGAGGC---- ---------- ---------- ----------
          ---------- ---------- ---------- ---------- -ATTTCCTTT
          GGTGGAATTG ACGATAGGGA AAACTGGCCT ATCGTCTTTT ATAACAGGAC
          CTGCCAATGC CGGAGTAACT TCATGGGCTA CAATTGCGGC GACTGCAAAT
          TTGGTTTCAT TGGCCCCAAC TGTACGGTGA GAAGAACGAT GATCAGGAAA
          GAGATCTTCA AGATGACTTC GGCGGAGAAG GATAAGGTAA TCGCCTACCT
          CAATCTTGCC AAACGCACCA TCAGCCTAGA CTATGTCATC ACCACCGGGA
          CTTACGAGCA AATGAACAAT GGCTCCAACC CACTTTTTGC CGACATCAGT
          GTGTACGACC TGTTTGTGTG GCTGCACTAT TACTCCTCCA GGGACGCTTT
          CATAGAAGGT AACCTTGTGT GGGGAGATAT TGACTTTGCC CACGAAGCAC
          CAGCTTTTTT GCCCTGGCAC AGGTTCTTCT TGCTTCACTG GGAGCATGAA
          AT-------- ---------- ---------- ---------- ----------
          ----------
Bverte014 ---------- -TCTACTCAA CTTACACATG CAAGCATCAA CGCCCCGGTG
          AAGAAGCC-T AAGACCCAC- TCCTAGGGGG TCTTAGCGCC GGCATCAGGC
          ACAACATACA GCCCAAAACG CCTAGC---- ACCACCACAC CCACAAGGGT
          CAACAGCAGT GATTAATATT AGATATTAGC GCAAGCCTGA TTTAGTCATA
          GTAGTTTCGG GCCGGCAAAC TCTGTGCCAG CAGCCGCGGT TAAACCGCTA
          -GGGCCCAAA TTGATGTTTA CTCGGCGTAA AAGGTGATTA AAGTCTTCAT
          AACGC----- TAGAATTAAA CCCAAACTTA AACGTAATAA TTTTGTCTAC
          GGGAAACCCA AACACGAAAG TTATTCTA-- ---CCCCACC CTTGAACTCA
          CGACAGCTTA GACACAAACT GGGATTTGAT ACCCCACTAT GCTCAGCCGT
          -AAACTTTAA CTTACACAAC AACCGCCAGG GAACTACGAG TAAAACTTAA
          AACCCAAAGG ACTTGACGGT GCCCCAAATC CATCTAGAGG AGCCTGTCCC
          AAAATTGATG ATCCGCG-CA AACCTTACCA ACCCTAGCCT ACCAGCTTGT
          ATACTTCCGT CGCAAGTCTG CCACATGAGT GAAAATCAGC AGACTCAATA
          TCCTTTAAAA AAATACGTCA GGTCAAAGTG CAGCAAATGA GTTGGCGGAG
          ATGGGCTACA CTTTCTAACC TAGAAGAGAC GAAAGACTTC ATGAAAACTA
          GTCAGAAGGC GGATTTAGTA GTAAAAAGAA AACAGAACGC TCTTTTTAAT
          ACGGCCCTGG AGTGCGTACA CACCGCCCGT CA-CCCCCTT CAAAATCCCC
          ATATAA-CAG TACATAACAA CAAT------ ---------- ----------
          ---------- ---------- ---------- ---------- ----------
          ---------- ---------- ---------- ---------- -----TCCCT
          GCTTGGTATT TGTCTACTTA CTCAAACCAT CACCGGACTC TTCCTAGCCA
          TACACTACAC TGCAGATACC TCATTAGCTT TCTCATCAGT AGCCCACATT
          TGTCGCGACA TCAATAACGG CTGATTACTC CGAAACCTCC ACACTAACGG
          AGCCTCTCTA TTTTTCATCT GCATCTTTCT CCACGCAGGA CGAGGACTAT
          ACTACGGCTC ATTTATACTA A---AAACAT GAAACACTGG AATCACCCTT
          CTATTACTTA CTATAGCCAC AGCATTCGTA GGATATGTTC TACCATGAGG
          CCAAATATCC CTTTGAGGAG CTACAGTGAT TACAAACCTT TTATCAGCCA
          TCCCGCATGT AGGCACTAAC CTTGTTCAAT GAATCTGGGG CGGCTTTTCT
          GTTGACACCC CAACCCTCAC CCGCTTCTTC ACATTCCACT TCATCCTTCC
          ATTTATAACA ATAGCCGTTA CCATACTACA CCTACTACTC CTTCATGAAA
          CAGGCTCATC AAACCCAACA GGCTTAAACT CAAATATAGA CAAAACCACA
          TTCCACACTA TATTTTCTTT CAAAGACATC CTAGGATTCC TAATTTTACT
          CACCCTACTA ACATTAATGG CCACACTTCT ACCAAATGCC CTTGGAGACC
          CAGACAACTT CTCCACCGCC AACCCAATAA CCACACCAAC ACATATCAAA
          CCAGAATGGT ACTTCTTATT TGCTTACGCA ATCCTTCGCT CTGTCCCAAA
          CAAATTAGGC GGCATTATAG TTATAGCCAT ATCAATCTCA CTCCTTTTTA
          CTTCCCCAAC ACTTCATCTC TCAAACCAAC GTACCCTTAT ATTTCGACCA
          TTAAGCAAAA TAGCATTCTG AACATTCACA GCAAATGCTC TTATC--GGA
          GCATCATACA TCACAAATTC AACAATTCCT CCAGTGAGGT TTATTTCCCT
          CGTAACAATG CTGTGGAGTG GAAGCCTCAC TGTTCCACAT GTGATGTTTG
          CAATTCCTCC AAAAATTGGG GTAAACGAAA AAGAGCAATG CACCAAAACT
          CTCTCATCAA AAAAAGGAAA CTCAATGTGG AACGTGGAAA TAAG---AAA
          AATGGAACCA TCTCGCCCCT CTGGAAGAAG ACTAGGACAC TGAACCAAAT
          CAAGAACAAT TGCAAACAAA TACACCTCGA CTCCAATTCA CTGGTTGTTG
          ACTATCCTGC TGATTTTACA AAGTCGGTCA CATGCCAAGT TTGCGAACAT
          ATATTGTCTG ATCCTGTGCA AACCTCGTGC AAACATTTGT TCTGCAGGAT
          TTGCATCCTT AAATACTTCA AGATCATGGG TTGCTACTGC CCATGTTGCA
          GACACACTTG CTTCCCAACA GACCTTTCTG CACCTGTGAA GTCCTTTCTT
          AACATTTTAA ACTCTTTGGT CTTAAAATGC ACAATGACTG GATGTGATGA
          GGAAATCCTG CTTGGAAAAT ACTCTAAACA TATCTCCAAA CATAAAGAAC
          TCAAAGGTAA AGAGGCCTAT GGCCATATCA ACAAAGGAGG AAGACCC---
          ---------- ---------- ---------- ---------- -ATTTCCTTT
          AGTGGAATTG ACGATAGGGA AAACTGGCCT ATCGTCTTTT ATAACAGGAC
          CTGCCAATGC CGGAGTAACT TCATGGGCTA CAATTGCGGC GACTGCAAAT
          TTGGTTTCAT TGGCCCCAAC TGTACGGTGA GAAGAACGAT GATCAGGAAA
          GAGATCTTCA AGATGACTTC GGCGGAGAAG GATAAGGTAA TCGCCTACCT
          CAATCTTGCC AAACGCACCA TCAGCCTAGA CTATGTCATC ACCACCGGGA
          CTTACGAGCA AATGAACAAT GGCTCCAACC CACTTTTTGC CGACATCAGT
          GTGTACGACC TGTTTGTGTG GCTGCACTAT TACTCCTCCA GGGACGCTTT
          CCTAGAAGGT AACCTTGTGT GGGGAGATAT TGACTTTGCC CACGAAGCAC
          CAGCTTTTTT GCCCTGGCAC AGGTTCTTCT TGCTTCACTG GGAGCATGAA
          ATTCAGAAGC T--------- ---------- ---------- ----------
          ----------
