# Supplementary material for: On simulated annealing phase transitions in phylogeny reconstruction
Source: Mol Phylogenet Evol. 2016 Aug;101:46–55. doi: 10.1016/j.ympev.2016.05.001 (PMC4912009; doi:10.1016/j.ympev.2016.05.001)
Supplement: Supplementary data 3 [file mmc3.zip › matrices/Brunes1.smh.phy]

66 2051
Pba01001  ---------- ---------- ---------- ---------- ----------
          ---------- ---------- ---------- ---------- ----------
          ---------- ---------- ---------- ---------- ----------
          ---------- ---------- ---------- ---------- ----------
          ---------- ---------- ---------- ---------- ----------
          ---------- ---------- ---------- ---------- ----------
          ---------- ---------- ---------- ---------- ----------
          ---------- ---------- ---------- ---------- ----------
          ---------- ---------- ---------- ---------- ----------
          ---------- ---------- ---------- ---------- ----------
          ---------- ---------- ---------- ---------- ----------
          ---------- ---------- ---------- ---------- ----------
          ---------- ---------- ---------- ---------- ----------
          ---------- ---------- ---------- ---------- ----------
          ---------- ---------- ---------- ---------- ----------
          ---------- ---------- ---------- ---------- ----------
          ---------- ---------- ---------- ---------- ----------
          ---------- ---------- ---------- ---------- ----------
          ---------- ---------- ---------- ---------- ----------
          ---------- ---------- ---------- ---------- ----------
          ---------- ---------- ---------- ---------- ----------
          --------AT TAATCCCTAT GCCTTATCAA TCTTAATATC CAGTATTGCC
          CTGGGAACAA TTATTACATT ATCCAGCTAT CATTGAATCT TAGCTTGAAT
          TGGCCTAGAA ATCAACACAC TAGCAATTAT TCCCTTAATA ACTAAAACCC
          CCCATCCACG AGCAATTGAA GCCGCAACAA AATATTTTTT AACCCAAGCA
          GCTGCATCAG CTCTAATTTT ATTTTCTAGC ACCATTAATG CTTGGTTAAC
          AGGTGAATGA GCCATCAACA CTAATATAAA TAGCCTTTCA ACAACCCTTT
          TATCCATTGC AATTGCCATA AAACTTGGAA TTGCCCCATT TCACTTCTGA
          TTACCTGAAG TGTTACAAGG ACTAACTCTG CAAACAGGCC TAATCTTGTC
          CACATGACAA AAACTAGCCC CAATGACTAT TCTTATTCAA CTACCAGAAA
          ACACTAATCT CTACCTTATA CTATCGCTAG GACTTATTTC AACCATTATT
          GGAGGTTGGG GGGGAGTTAA TCAACCACAA ATTCGAAAAA TTTTAGCATT
          TTCCTCTATC GCACACCTAG GCTGAATAGT AGCTATCGTA AAAATCTCCC
          CTCAATGGAC TGCTTTAAAT TCCTCTCTGT ATATTATTAT AACCTCATCA
          CTATTCTTAA CATTCATCTT CCTTGATACA AAGAACATTT TTGAACTTTC
          ATCTTCTTGA TCTAAAACCC CAACCCTATC AACACTTTCT CTATTAATTC
          TCCTATCCCT AAGTGGACTC CCCCCACTTA CTGGCTTCAT CCCAAAATGA
          CTGATTGCAC AAGAACTCAT CAAACAAAAC CTAGTTATAT TCTCTTTATT
          AATTTTAATA TCCACCTTAC TAAGCCTTTT CTTTTATTTA CGACTATCCT
          ATACCCTATC TCTAACCCTA GCACCAAACT CTTCCTCCTC TACCTTAATT
          TGACTTATAG ATAGTAAAAA TCACTCGATC ATCTTAATTG TCTTAACCTC
          C
Pba171002 ---------- ---------- ---------- ---------- ----------
          ---------- ---------- ---------- ---------- ----------
          ---------- ---------- ---------- ---------- ----------
          ---------- ---------- ---------- ---------- ----------
          ---------- ---------- ---------- ---------- ----------
          ---------- ---------- ---------- ---------- ----------
          ---------- ---------- ---------- ---------- ----------
          ---------- ---------- ---------- ---------- ----------
          ---------- ---------- ---------- ---------- ----------
          ---------- ---------- ---------- ---------- ----------
          ---------- ---------- ---------- ---------- ----------
          ---------- ---------- ---------- ---------- ----------
          ---------- ---------- ---------- ---------- ----------
          ---------- ---------- ---------- ---------- ----------
          ---------- ---------- ---------- ---------- ----------
          ---------- ---------- ---------- ---------- ----------
          ---------- ---------- ---------- ---------- ----------
          ---------- ---------- ---------- ---------- ----------
          ---------- ---------- ---------- ---------- ----------
          ---------- ---------- ---------- ---------- ----------
          ---------- ---------- ---------- ---------- ----------
          --------AT TAATCCCTAT GCCTTATCAA TCTTAATATC CAGTATTGCC
          CTGGGAACAA TTATTACATT ATCCAGCTAT CATTGAATCT TAGCTTGAAT
          TGGCCTAGAA ATCAACACAC TAGCAATTAT TCCCTTAATA ACTAAAACCC
          CCCATCCACG AGCAATTGAA GCCGCAACAA AATATTTTTT AACCCAAGCA
          GCTGCATCAG CTCTAATTTT ATTTTCTAGC ACCATTAATG CTTGGTTAAC
          AGGTGAATGA GCCATCAACA CTGATATAAA TAGCCTTTCA ACAACCCTTT
          TATCTATTGC AATTGCCATA AAACTTGGAA TTGCCCCATT TCACTTCTGA
          TTACCTGAAG TGTTACAAGG ACTAACTCTG CAAACAGGCC TAATCTTGTC
          TACATGACAA AAACTAGCCC CAATAACTAT TCTTATTCAA CTAGCAGAAA
          ACACCAATCT TTACCTTATA CTATCGCTAG GACTTATTTC AACCATTATT
          GGGGGGTGGG GGGGAGTTAA TCAAACACAA ATTCGAAAAA TTTTAGCATT
          CTCCTCTATC GCACACCTAG GCTGAATAGT AGCTATCGTA AAAATCTCCC
          CTCAATTGAC TGCTCTAAAT TTCTTTCTGT ATATTATTAT AACCTCATCA
          CTATTCTTAA CATTCATTTA CCTTGATACA AAGAACATTT TTGAACTTTC
          ATCTTCTTGA TCTAAAACCC CAACCCTATC AACACTTTCT CTATTAATTC
          TCCTATCCCT AAGTGGACTC CCCCCACTTA CTGGCTTCAT CCCAAAATGA
          CTGATTGCAC AAGAACTCAT CAAACAAAAC CTAGTTATAT TCTCTTTATT
          AATTTTAATA TCCACCTTAC TAAGCCTTTT CTTTTATTTA CGACTATCCT
          ATACCCTATC TCTAACCCTA GCACCAAACT CTTCCTCCTC CACCTTAATT
          TGACTTATAG ATAGTAAAAG TCACTTGATC ATCTTAATTA TCTTAACCTC
          C
Pba172003 ---------- ---------- ---------- ---------- ----------
          ---------- ---------- ---------- ---------- ----------
          ---------- ---------- ---------- ---------- ----------
          ---------- ---------- ---------- ---------- ----------
          ---------- ---------- ---------- ---------- ----------
          ---------- ---------- ---------- ---------- ----------
          ---------- ---------- ---------- ---------- ----------
          ---------- ---------- ---------- ---------- ----------
          ---------- ---------- ---------- ---------- ----------
          ---------- ---------- ---------- ---------- ----------
          ---------- ---------- ---------- ---------- ----------
          ---------- ---------- ---------- ---------- ----------
          ---------- ---------- ---------- ---------- ----------
          ---------- ---------- ---------- ---------- ----------
          ---------- ---------- ---------- ---------- ----------
          ---------- ---------- ---------- ---------- ----------
          ---------- ---------- ---------- ---------- ----------
          ---------- ---------- ---------- ---------- ----------
          ---------- ---------- ---------- ---------- ----------
          ---------- ---------- ---------- ---------- ----------
          ---------- ---------- ---------- ---------- ----------
          --------AT TAATCCCTAT GCCTTATCAA TCTTAATATC CAGTATTGCC
          CTGGGAACAA TTATTACATT ATCCAGCTAT CATTGAATCT TAGCTTGAAT
          TGGCCTAGAA ATCAACACAC TAGCAATTAT TCCCTTAATA ACTAAAACCC
          CCCATCCACG AGCAATTGAA GCCGCAACAA AATATTTTTT AACCCAAGCA
          GCTGCATCAG CTCTAATTTT ATTTTCTAGC ACCATTAATG CTTGGTTAAC
          AGGTGAATGA GCCATCAACA CTGATATAAA TAGCCTTTCA ACAACCCTTT
          TATCTATTGC AATTGCCATA AAACTTGGAA TTGCCCCATT TCACTTCTGA
          TTACCTGAAG TGTTACAAGG ACTAACTCTG CAAACAGGCC TAATTTTGTC
          TACATGACAA AAACTAGCCC CAATAACTAT TCTTATTCAA CTAGCAGAAA
          ACACCAATCT TTACCTTATA CTATCGCTAG GACTTATTTC AACCATTATT
          GGGGGGTGGG GGGGAGTTAA TCAAACACAA ATTCGAAAAA TTTTAGCATT
          CTCCTCTATC GCACACCTAG GCTGAATAGT AGCTATCGTA AAAATCTCCC
          CTCAATTGAC TGCTCTAAAT TTCTTTCTGT ATATTATTAT AACCTCATCA
          CTATTCTTAA CATTCATTTA CCTTGATACA AAGAACATTT TTGAACTTTC
          ATCTTCTTGA TCTAAAACCC CAACCCTATC AACACTTTCT CTATTAATTC
          TCCTATCCCT AAGTGGACTC CCCCCACTTA CTGGCTTCAT CCCAAAATGA
          CTGATTGCAC AAGAACTCAT CAAACAAAAC CTAGTTATAT TCTCTTTATT
          AATTTTAATA TCCACCTTAC TAAGCCTTTT CTTTTATTTA CGACTATCCT
          ATACCCTATC TCTAACCCTA GCACCAAACT CTTCCTCCTC CACCTTAATT
          TGACTTATAG ATAGTAAAAG TCACTTGATC ATCTTAATTA TCTTAACCTC
          C
Pba183004 ---------- ---------- ---------- ---------- ----------
          ---------- ---------- ---------- ---------- ----------
          ---------- ---------- ---------- ---------- ----------
          ---------- ---------- ---------- ---------- ----------
          ---------- ---------- ---------- ---------- ----------
          ---------- ---------- ---------- ---------- ----------
          ---------- ---------- ---------- ---------- ----------
          ---------- ---------- ---------- ---------- ----------
          ---------- ---------- ---------- ---------- ----------
          ---------- ---------- ---------- ---------- ----------
          ---------- ---------- ---------- ---------- ----------
          ---------- ---------- ---------- ---------- ----------
          ---------- ---------- ---------- ---------- ----------
          ---------- ---------- ---------- ---------- ----------
          ---------- ---------- ---------- ---------- ----------
          ---------- ---------- ---------- ---------- ----------
          ---------- ---------- ---------- ---------- ----------
          ---------- ---------- ---------- ---------- ----------
          ---------- ---------- ---------- ---------- ----------
          ---------- ---------- ---------- ---------- ----------
          ---------- ---------- ---------- ---------- ----------
          --------AT TAATCCCTAT GCCTTATCAA TCTTAATATC CAGTATTGCC
          CTGGGAACAA TTATTACATT ATCCAGCTAT CATTGAATCT TAGCTTGAAT
          TGGCCTAGAA ATCAACACAC TAGCAATTAT TCCCTTAATA ACTAAAACCC
          CCCATCCACG AGCAATTGAA GCCGCAACAA AATATTTTTT AACCCAAGCA
          GCTGCATCAG CTCTAATTTT ATTTTCTAGC ACCATTAATG CTTGGTTAAC
          AGGTGAATGA GCCATCAACA CTAATATAAA TAGCCTTTCA ACAACCCTTT
          TATCCATTGC AATTGCCATA AAACTTGGAA TTGCCCCATT TCACTTCTGA
          TTACCTGAAG TGTTACAAGG ACTAACTCTG CAAACAGGCC TAATCTTGTC
          CACATGACAA AAACTAGCCC CAATGACTAT TCTTATTCAA CTAGCAGAAA
          ACACTAATCT CTACCTTATA CTATCGCTAG GACTTATTTC AACCATTATT
          GGAGGTTGGG GGGGAGTTAA TCAAACACAA ATTCGAAAAA TTTTAGCATT
          TTCCTCTATC GCACACCTAG GCTGAATAGT AGCTATCGTA AAAATCTCCC
          CTCAATTGAC TGCTTTAAAT TTCTCTCTGT ATATTATTAT AACCTCATCA
          CTATTCTTAA CATTCATCTT CCTTGATACA AAGAACATTT TTGAACTTTC
          ATCTTCTTGA TCTAAAACCC CAACCCTATC AACACTTTCT CTATTAATTC
          TCCTATCCCT AAGTGGACTC CCCCCACTTA CTGGCTTCAT CCCAAAATGA
          CTGATTGCAC AAGAACTCAT CAAACAAAAC CTAGTTATAT TCTCTTTATT
          AATTTTAATA TCCACCTTAC TAAGCCTTTT CTTTTATTTA CGACTATCCT
          ATACCCTATC TCTAACCCTA GCACCAAACT CTTCCTCCTC TACCTTAATT
          TGACTTATAG ATAGTAAAAA TCACTCGATC ATCTTAATTG TCTTAACCTC
          C
Pba187005 ---------- ---------- ---------- ---------- ----------
          ---------- ---------- ---------- ---------- ----------
          ---------- ---------- ---------- ---------- ----------
          ---------- ---------- ---------- ---------- ----------
          ---------- ---------- ---------- ---------- ----------
          ---------- ---------- ---------- ---------- ----------
          ---------- ---------- ---------- ---------- ----------
          ---------- ---------- ---------- ---------- ----------
          ---------- ---------- ---------- ---------- ----------
          ---------- ---------- ---------- ---------- ----------
          ---------- ---------- ---------- ---------- ----------
          ---------- ---------- ---------- ---------- ----------
          ---------- ---------- ---------- ---------- ----------
          ---------- ---------- ---------- ---------- ----------
          ---------- ---------- ---------- ---------- ----------
          ---------- ---------- ---------- ---------- ----------
          ---------- ---------- ---------- ---------- ----------
          ---------- ---------- ---------- ---------- ----------
          ---------- ---------- ---------- ---------- ----------
          ---------- ---------- ---------- ---------- ----------
          ---------- ---------- ---------- ---------- ----------
          --------AT TAATCCCTAT GCCTTATCAA TCTTAATATC CAGTATTGCC
          CTGGGAACAA TTATTACATT ATCCAGCTAT CATTGAATCT TAGCTTGAAT
          TGGCCTAGAA ATCAACACAC TAGCAATTAT TCCCTTAATA ACTAAAACCC
          CCCATCCACG AGCAATTGAA GCCGCAACAA AATATTTTTT AACCCAAGCA
          GCTGCATCAG CTCTAATTTT ATTTTCTAGC ACCATTAATG CTTGGTTAAC
          AGGTGAATGA GCCATCAACA CTAATATAAA TAGCCTTTCA ACAACCCTTT
          TATCCATTGC AATTGCCACA AAACTTGGAA TTGCCCCATT TCACTTCTGA
          TTACCTGAAG TGTTACAAGG ACTAACTCTG CAAACAGGCC TAATCTTGTC
          CACATGACAA AAACTAGCCC CAATGACTAT TCTTATTCAA CTAGCAGAAA
          ACACTAATCT CTACCTTATA CTATCGCTAG GACTTATTTC AACCATTATT
          GGAGGTTGGG GGGGAGTTAA TCAAACACAA ATTCGAAAAA TTTTAGCATT
          TTCCTCTATC GCACACCTAG GCTGAATAGT AGCTATCGTA AAAATCTCCC
          CTCAATTGAC TGCTTTAAAT TTCTCTCTGT ATATTATTAT AACCTCATCA
          CTATTCTTAA CATTCATCTT CCTTGATACA AAGAACATTT TTGAACTTTC
          ATCTTCTTGA TCTAAAACCC CAACCCTATC AACACTTTCT CTATTAATTC
          TCCTATCCCT AAGTGGACTC CCCCCACTTA CTGGCTTCAT CCCAAAATGA
          CTGATTGCAC AAGAACTCAT CAAACAAAAC CTAGTTATAT TCTCTTTATT
          AATTTTAATA TCCACCTTAC TAAGCCTTTT CTTTTATTTA CGACTATCCT
          ATACCCTATC TCTAACCCTA GCACCAAACT CTTCCTCCTC TACCTTAATT
          TGACTTATAG ATAGTAAAAA TCACTCGATC ATCTTAATTG TCTTAACCTC
          C
Pba188006 ATGCATAGAC CCTTCGGTGG TCTTCCCTTA CCCATTGAAT GATGCCATTT
          CCAAAGTTGG CTCTCAATGC TTGGTTCCGG AGCTCGGTAT GGACACACCA
          CCCATCAGCA TCAATGGCTG CAGCTCTGAA TCTGGTGAGT ACATG-TTTT
          TGGTGGACTA CTTGTTGCAT TGTCAGGTGT GGGTGGGTAG TTTTT-GATC
          TTGGTGCCAT GGATGCTCCC CAATGCTGAC TTGCGAGGGA GTGGTTCGTG
          TACGACCAGA TTTATCAGCC C-ATTCTTGG ATCTTTCACA GCTGTTGGAA
          GTTGTCGCCT TGTAGATCTG CAGCACTGCA GTAGTGGGTG GGGTTTTCAG
          TGAAAGTGGT TTGGGCAATG AATAGTTTAG GGCAGAGACT CGGCACGCTT
          TCTAAGAACG CCATGGACAA TGACTTATCT CTTGACTTCG CTTTGTCAGC
          TTATCCCAGA TGTGCAGTAG CATATTGGGG TAAAAATCGC ATTGTACTAC
          AGTTGTCCCT GTAGTCCTGG ATGCTCCCCT CTGCACCAAG TATAGATACA
          ATGCTATGAT GTGCATTTAC TCCCTCCCTC TCCCCTTTCC TGACAAACAC
          TATGGGTAGA AATGGCATGG ACTACAGCTA ATGCGCTTGA TG-TCTCCAA
          GTCAACAAAC AAGAGCCAGG AGCCTTGGAG ACCAGCGAAT GCACAGTAGC
          ACTTCGGAAG AGCTTAAACA AGACCAGCTA CTATGCACTC ACTAGTCTCT
          GAAGTTCCTG CCAATTGTTT GCTGATTTGA GGACACTGAG CACAGAGCTG
          GACCAAATGG TTTTGCTAGC TGTATACTTA CCTGATGTTC CCCGTACCTG
          CTTTAGTTGG TAATACACAT TGCAGTTCAT GAATTTATCT TGCACTGCAA
          G-TTTTCTAA ATACAATGGA GGTTTACCCA TTGGATTACA GGGAAATAGA
          GGCCACAAAT TCATATGGAA GTATTCTCTT TCTGCAAAG- TGGATGCTGT
          TATATAGGTT CTAATGTTTA TGCTTTCATA TAAATTAAAA GTAATTCTTT
          ATTTCTAG-- ---------- ---------- ---------- ----------
          ---------- ---------- ---------- ---------- ----------
          ---------- ---------- ---------- ---------- ----------
          ---------- ---------- ---------- ---------- ----------
          ---------- ---------- ---------- ---------- ----------
          ---------- ---------- ---------- ---------- ----------
          ---------- ---------- ---------- ---------- ----------
          ---------- ---------- ---------- ---------- ----------
          ---------- ---------- ---------- ---------- ----------
          ---------- ---------- ---------- ---------- ----------
          ---------- ---------- ---------- ---------- ----------
          ---------- ---------- ---------- ---------- ----------
          ---------- ---------- ---------- ---------- ----------
          ---------- ---------- ---------- ---------- ----------
          ---------- ---------- ---------- ---------- ----------
          ---------- ---------- ---------- ---------- ----------
          ---------- ---------- ---------- ---------- ----------
          ---------- ---------- ---------- ---------- ----------
          ---------- ---------- ---------- ---------- ----------
          ---------- ---------- ---------- ---------- ----------
          -
Pba188007 ATGCATAGAC CCTTCGGTGG TCTTCCCTTA CCCATTGAAT GATGCCATTT
          CCAAAGTTGG CTCTCAATGC TTGGTTCCGG AGCTCAGTAT GGACACACCA
          CCCATCAGCA TCAATGGCTG CAGCTCTGAA TCTGGTGAGT ACATG-TTTT
          TGGTGGACTA CTTGTTGCAT TGTCAGGTGT GGGTGGGTAG TTTTT-GATC
          TTGGTGCCAT TGACTCTCCC CAATGCTGAC TTGCGAGGGA GTGGTTCGTG
          TACGACCAGA TTTATCAGCC C-ATTCTTGG ATCTTTCACA GCTGTTGGAA
          GTTGTCGCCT TGTAGATCTG CAGCACTGCA GTAGTGGGTG GGGTTTTCAG
          TGAAAGTGGT TTGGGCAATG AATAGTTTAG GGCAGAGACT CGGCACGCTT
          TCTAAGAACG CCATGGACAA TGACTTATCT CTTGACTTCG CTTTGTCAGC
          TTATCCCAGA TGTGCAGTAG CATATTGGGG TAAAAATCGC ATTGTACTAC
          AGTTGTCCCT GTAGTCCTGG ATGCTCCCCT CTGCACCAAG TATAGATACA
          ATGCTATGAT GTTCATTTAC TCCCTCCCTC TCCCCTTTCC CGACAAACAC
          TATGGGTAGA AATGGCATGG ACTACAGCTA ATGCGCTTGA TG-TCTCCAA
          GTCAACAAAC AAGAGCCAGG AGCCTTGGAG ACCAGTGAAT GCACAGTAGC
          ACTTC-GAAG AGCTTGCACA AGACCAGCTA CTACGCACTC ACTAGTCTCT
          GAAGTTCCTG CCAATTGTTT GCTGATTTGA GGACACTGAG CACAGAGCTG
          GACCAAATGG TTTTGCTAGC TGTATAAGGA CCTGATGTTC CCTGTACCTG
          CTTTAGTTGG TAATACACAT TGCAGTTCAT GAATTTATCT TGCACTGCAA
          G-TTTTCTAA ATACAATGGA GGTTTACCCA TTGGATTACA GGGAAATAGA
          GGCCACAAAT TCATATGGAA GTATTCTCTT TCTGCAAAG- TGGATGCTGT
          TATATAGGTT CTAATGTTTA TGCTTTCATA CAAATTAAAA GTAATTCTTT
          ATTTCTAG-- ---------- ---------- ---------- ----------
          ---------- ---------- ---------- ---------- ----------
          ---------- ---------- ---------- ---------- ----------
          ---------- ---------- ---------- ---------- ----------
          ---------- ---------- ---------- ---------- ----------
          ---------- ---------- ---------- ---------- ----------
          ---------- ---------- ---------- ---------- ----------
          ---------- ---------- ---------- ---------- ----------
          ---------- ---------- ---------- ---------- ----------
          ---------- ---------- ---------- ---------- ----------
          ---------- ---------- ---------- ---------- ----------
          ---------- ---------- ---------- ---------- ----------
          ---------- ---------- ---------- ---------- ----------
          ---------- ---------- ---------- ---------- ----------
          ---------- ---------- ---------- ---------- ----------
          ---------- ---------- ---------- ---------- ----------
          ---------- ---------- ---------- ---------- ----------
          ---------- ---------- ---------- ---------- ----------
          ---------- ---------- ---------- ---------- ----------
          ---------- ---------- ---------- ---------- ----------
          -
Pba190008 ---------- ---------- ---------- ---------- ----------
          ---------- ---------- ---------- ---------- ----------
          ---------- ---------- ---------- ---------- ----------
          ---------- ---------- ---------- ---------- ----------
          ---------- ---------- ---------- ---------- ----------
          ---------- ---------- ---------- ---------- ----------
          ---------- ---------- ---------- ---------- ----------
          ---------- ---------- ---------- ---------- ----------
          ---------- ---------- ---------- ---------- ----------
          ---------- ---------- ---------- ---------- ----------
          ---------- ---------- ---------- ---------- ----------
          ---------- ---------- ---------- ---------- ----------
          ---------- ---------- ---------- ---------- ----------
          ---------- ---------- ---------- ---------- ----------
          ---------- ---------- ---------- ---------- ----------
          ---------- ---------- ---------- ---------- ----------
          ---------- ---------- ---------- ---------- ----------
          ---------- ---------- ---------- ---------- ----------
          ---------- ---------- ---------- ---------- ----------
          ---------- ---------- ---------- ---------- ----------
          ---------- ---------- ---------- ---------- ----------
          --------AT TAATCCCTAT GCCTTATCAA TCTTAATATC CAGTATTGCC
          CTGGGAACAA TTATTACATT ATCCAGCTAT CATTGAATCT TAGCTTGAAT
          TGGCCTAGAA ATCAACACAC TAGCAATTAT TCCCTTAATA ACTAAAACCC
          CCCATCCACG AGCAATTGAA GCCGCAACAA AATATTTTTT AACCCAAGCA
          GCTGCATCAG CTCTAATTTT ATTTTCTAGC ACCATTAATG CTTGGTTAAC
          AGGTGAATGA GCCATTAACA CTGATATAAA TAGCCTTTCA ACAACCCTTT
          TATCTATTGC AATTGCCATA AAACTTGGAA TTGCCCCATT TCACTTCTGA
          TTACCTGAAG TGTTACAAGG ACTAACTCTG CAAACAGGCC TAATCTTGTC
          TACATGACAA AAACTAGCCC CAATAACTAT TCTTATTCAA CTAGCAGAAA
          ACACCAATCT TTACCTTATA CTATCGCTAG GACTTATTTC AACCATTATT
          GGGGGGTGGG GGGGAGTTAA TCAAACACAA ATTCGAAAAA TTTTAGCATT
          CTCCTCTATC GCACACCTAG GCTGAATAGT AGCTATCGTA AAAATCTCCC
          CTCAATTGAC TGCTCTAAAT TTCTTTCTGT ATATTATTAT AACCTCATCA
          CTATTCTTAA CATTCATTTA CCTTGATACA AAGAACATTT TTGAACTTTC
          ATCTTCTTGA TCTAAAACCC CAACCCTATC AACACTTTCT CTATTAATTC
          TCCTATCCCT AAGTGGACTC CCCCCACTTA CTGGCTTCAT CCCAAAATGA
          CTGATTGCAC AAGAACTCAT CAAACAAAAC CTAGTTATAT TCTCTTTATT
          AATTTTAATA TCCACCTTAC TAAGCCTTTT CTTTTATTTA CGACTATCCT
          ATACCCTATC TCTAACCCTA GCACCAAACT CTTCCTCCTC CACCTTAATT
          TGACTTATAG ATAGTAAAAG TCACTTGATC ATCTTAATTA TCTTAACCTC
          C
Pba190009 ATGCATAGAC CCTTCGGTGG TCTTCCCTTA CCCATTGAAT GATGCCATTT
          CCAAAGTTGG CTCTCAATGC TTGGTTCCGG AGCTCAGTAT GGACACACCA
          CCCATCAGCA TCAATGGCTG CAGCTCTGAA TCTGGTGAGT ACATG-TTTT
          TGGGGGACTA CTTGTTGCAT TGTCAGGTGT GGGTGGGTAG TTTTT-GATC
          TTGGTGCCAT TGACTCTCCC CAATGCTGAC TTGCGAGGGA GTGGTTCGTG
          TACGACCAGA TTTATCAGCC C-ATTCTTGG ATCTTTCACA GCTGTTGGAA
          GTTGTCGCCT TGTAGATCTG CAGCACTGCA GTAGTGGGTG GGGTTTTCAG
          TGAAAGTGGT TTGGGCAATG AATAGTTTAG GGCAGAGACT CGGCACGCTT
          TCTAAGAACG CCATGGACAA TGACTTATCT CTTGACTTCG CTTTGTCAGC
          TTATCCCAGA TGTGCAGTAG CATATTGGGG TAAAAATCGC ATTGTACTAC
          AGTTGTCCCT GTAGTCCTGG ATGCTCCCCT CTGCACCAAG TATAGATACA
          ATGCTATGAT GTCCATTTAC TCCCTCCCTC TCCCCTTTCC CGACAAACAC
          TATGGGTAGA AATGGCATGG ACTACAGCTA ATGCGCTTGA TG-TCTCCAA
          GTCAACAAAC AAGAGCCAGG AGCCTTGGAG ACCAGCGAAT GCACAGTAGC
          ACTTCGGAAG AGCTTAAACA AGACCAGCTG CTACGCACTC ACTGGTCTCT
          GAAGTTCCTG CCAATTGTTT GCTGATTTGA GGACACTGAG CNCAGAGCTG
          GACCAAATGG TTTTGCTAGC TGTATACGGA CCTGATGTTC CCCGTACCTG
          CTTTAGTTGG TAATANACAT TGCAGTTCAT GAATTTATCT TGCACTGCAA
          G-TTTTCTAA ATACAATGGA GGTTTACCCA TTGGATTACA GGGAAATAGA
          GGCCACAAAT TCATATGGAA GTATTCTCTT TCTGCAAAG- TGGATGCTGT
          TATATAGATT CTAATGTTTA TGCTTTCATA CACATTAAAA GTAATTCTTT
          ATTTCTAG-- ---------- ---------- ---------- ----------
          ---------- ---------- ---------- ---------- ----------
          ---------- ---------- ---------- ---------- ----------
          ---------- ---------- ---------- ---------- ----------
          ---------- ---------- ---------- ---------- ----------
          ---------- ---------- ---------- ---------- ----------
          ---------- ---------- ---------- ---------- ----------
          ---------- ---------- ---------- ---------- ----------
          ---------- ---------- ---------- ---------- ----------
          ---------- ---------- ---------- ---------- ----------
          ---------- ---------- ---------- ---------- ----------
          ---------- ---------- ---------- ---------- ----------
          ---------- ---------- ---------- ---------- ----------
          ---------- ---------- ---------- ---------- ----------
          ---------- ---------- ---------- ---------- ----------
          ---------- ---------- ---------- ---------- ----------
          ---------- ---------- ---------- ---------- ----------
          ---------- ---------- ---------- ---------- ----------
          ---------- ---------- ---------- ---------- ----------
          ---------- ---------- ---------- ---------- ----------
          -
Pba190010 ATGCATAGAC CCTTCGGTGG TCTTCCCTTA CCCATTGAAT GATGCCATTT
          CCAAAGTTGG CTCTCAATGC TTGGTTCCGG AGCTCAGTAT GGACACACCA
          CCCATCAGCA TCAATGGCTG CAGCTCTGAA TCTGGTGAGT ACATG-TTTT
          TGGGGGACTA CTTGTTGCAT TGTCAGGTGG GGGTGGGTAG TTTTT-GATC
          TTGGTGCCAT TGACTCTCCC CAATGCTGAC TTGCGAGGGA GTGGTTCGTG
          TACGACCAGA TTTATCAGCC C-ATTCTTGG ATCTTTCACA GCTGTTGGAA
          GTTGTCGCCT TGTAGATCTG CAGCACTGCA GTAGTGGGTG GGGTTTTCAG
          TGAAAGTGGT TTGGGCAATG AATAGTTTAG GGCAGAGACT CGGCACGCTT
          TCTAAGAACG CCATGGACAA TGACTTATCT CTTGACTTCG CTTTGTCAGC
          TTATCCCAGA TGTGCAGTAG CATATTGGGG TAAAAATCGC ATTGTACTAC
          AGTTGTCCCT GTAGTCCTGG ATGCTCCCCT CTGCACCAAG TATAGATACA
          ATGCTATGAT GTCCATTTAC TCCCTCCCTC TCCCCTTTCC CGACAAACAC
          TATGGGTAGA AATGGCATGG ACTACAGCTA ATGCGCTTGA TG-TCTCCAA
          GTCAACAAAC AAGAGCCAGG AGCCTTGGAG ACCAGCGAAT GCACAGTAGC
          ACTTC-GAAG AGCTTGCACA AGACCAGCTA CTACGCACTC ACTAGTCTCT
          GAAGTTCCTG CCAATTGTTT GCTGATTTGA GGACACTGAG CNCAGAGCTG
          GACCAAATGG TTTTGCTAGC TGTATAAGGA CCTGATGTTC CCTGTACCTG
          CTTTAGTTGG TAATANACAT TGCAGTTCAT GAATTTATCT TGCACTGCAA
          G-TTTTCTAA ATACAATGGA GGTTTACCCA TTGGATTACA GGGAAATAGA
          GGCCACAAAT TCATATGGAA GTATTCTCTT TCTGCAAAG- TGGATGCTGT
          TATATAGATT CTAATGTTTA TGCTTTCATA CACATTAAAA GTAATTCTTT
          ATTTCTAG-- ---------- ---------- ---------- ----------
          ---------- ---------- ---------- ---------- ----------
          ---------- ---------- ---------- ---------- ----------
          ---------- ---------- ---------- ---------- ----------
          ---------- ---------- ---------- ---------- ----------
          ---------- ---------- ---------- ---------- ----------
          ---------- ---------- ---------- ---------- ----------
          ---------- ---------- ---------- ---------- ----------
          ---------- ---------- ---------- ---------- ----------
          ---------- ---------- ---------- ---------- ----------
          ---------- ---------- ---------- ---------- ----------
          ---------- ---------- ---------- ---------- ----------
          ---------- ---------- ---------- ---------- ----------
          ---------- ---------- ---------- ---------- ----------
          ---------- ---------- ---------- ---------- ----------
          ---------- ---------- ---------- ---------- ----------
          ---------- ---------- ---------- ---------- ----------
          ---------- ---------- ---------- ---------- ----------
          ---------- ---------- ---------- ---------- ----------
          ---------- ---------- ---------- ---------- ----------
          -
Pba20011  ---------- ---------- ---------- ---------- ----------
          ---------- ---------- ---------- ---------- ----------
          ---------- ---------- ---------- ---------- ----------
          ---------- ---------- ---------- ---------- ----------
          ---------- ---------- ---------- ---------- ----------
          ---------- ---------- ---------- ---------- ----------
          ---------- ---------- ---------- ---------- ----------
          ---------- ---------- ---------- ---------- ----------
          ---------- ---------- ---------- ---------- ----------
          ---------- ---------- ---------- ---------- ----------
          ---------- ---------- ---------- ---------- ----------
          ---------- ---------- ---------- ---------- ----------
          ---------- ---------- ---------- ---------- ----------
          ---------- ---------- ---------- ---------- ----------
          ---------- ---------- ---------- ---------- ----------
          ---------- ---------- ---------- ---------- ----------
          ---------- ---------- ---------- ---------- ----------
          ---------- ---------- ---------- ---------- ----------
          ---------- ---------- ---------- ---------- ----------
          ---------- ---------- ---------- ---------- ----------
          ---------- ---------- ---------- ---------- ----------
          --------AT TAATCCCTAT GCCTTATCAA TCTTAATATC CAGTATTGCC
          CTGGGAACAA TTATTACATT ATCCAGCTAT CATTGAATCT TAGCTTGAAT
          TGGCCTAGAA ATCAACACAC TAGCAATTAT TCCCTTAATA ACTAAAACCC
          CCCATCCACG AGCAATTGAA GCCGCAACAA AATATTTTTT AACCCAAGCA
          GCTGCATCAG CTCTAATTTT ATTTTCTAGC ACCATTAATG CTTGGTTAAC
          AGGTGAATGA GCCATCAACA CTGATATAAA TAGCCTTTCG ACAACCCTTT
          TATCTATTGC AATTGCCATA AAACTTGGAA TTGCCCCATT TCACTTCTGA
          TTACCTGAAG TGTTACAAGG ACTAACTCTG CAAACAGGCC TAATCTTGTC
          TACATGACAA AAACTAGCCC CAATAACTAT TCTTATTCAA CTAGCAGAAA
          ACACCAATCT TTACCTTATA CTATCGCTAG GACTTATTTC AACCATTATT
          GGGGGGTGGG GGGGAGTTAA TCAAACACAA ATTCGAAAAA TTTTAGCATT
          TTCCTCTATC GCACACCTAG GCTGAATAGT AGCTATCGTA AAAATCTCCC
          CTCAATTGAC TGCTCTAAAT TTCTTTCTGT ATATTATTAT GACCTCATCA
          CTATTCTTAA CATTCATTTA CCTTGATACA AAGAACATTT TTGAACTTTC
          ATCTTCTTGA TCTAAAACCC CAACCCTATC AACACTTTCT CTATTAATTC
          TCCTATCCCT AAGTGGACTC CCCCCACTTA CTGGCTTCAT CCCAAAATGA
          CTGATTGCAC AAGAACTCAT CAAACAAAAC CTAGTTATAT TCTCTTTATT
          AATTTTAATA TCCACCTTAC TAAGCCTTTT CTTTTATTTA CGACTATCCT
          ATACCCTATC TCTAACCCTA GCACCAAACT CTTCCTCCTC CACCTTAATT
          TGACTTATAG ATAGTAAAAG TCACTTGATC GTCTTAATTG TCTTAACCTC
          C
Pba30012  ATGCATAGAC CCTTCGGTGG TCTTCCCTTA CCCATTGAAT GATGCCATTT
          CCAAAGTTGG CTCTCAATGC TTGGTTCCGG AGCTCAGTAT GGACACACCA
          CCCATCAGCA TCAATGGCTG CAGCTCTGAA TCTGGTGAGT ACATG-TTTT
          TGGTGGACTA CTTGTTGCAT TGTCAGGTGT GGGTGGGTAG TTTTT-GATC
          TTGGTGCCAT TGACTCTCCC CAATGCTGAC TTGCGAGGGA GTGGTTCGTG
          TACGACCAGA TTTATCAGCC C-ATTCTTGG ATCTTTCACA GCTGTTGGAA
          GTTGTCGCCT TGTAGATCTG CAGCACTGCA GTAGTGGGTG GGGTTTTCAG
          TGAAAGTGGT TTGGGCAATG AATAGTTTAG GGCAGAGACT CGGCACGCTT
          TCTAAGAACG CCATGGACAA TGACTTATCT CTTGACTTCG CTTTGTCAGC
          TTATCCCAGA TGTGCAGTAG CATATTGGGG TAAAAATCGC ATTGTACTAC
          AGTTGTCCCT GTAGTCCTGG ATGCTCCCCT CTGCACCAAG TATAGATACA
          ATGCTATGAT GTCCATTTAC TCCCTCCCTC TCCCCTTTCC TGACAAACAC
          TATGGGTAGA AATGGCATGG ACTACAGCTA ATGCGCTTGA TG-TCTCCAA
          GTCAACAAAC AAGAGCCAGG AGCCTTGGAG ACCAGCGAAT GCACAGTAGC
          ACTTCGGAAG AGCTTAAACA AGACCAGCTA CTATGCACTC ACTAGTCTCT
          GAAGTTCCTG CCAATTGTTT GCTGATTTGA GGACACTGAG CACAGAGCTG
          GACCAAATGG TTTTGCTAGC TGTATACTTA CCTGATGTTC CCCGTACCTG
          CTTTAGTTGG TAATACACAT TGCAGTTCAT GAATTTATCT TGCACTGCAA
          G-TTTTCTAA ATACAATGGA GGTTTACCCA TTGGATTACA GGGAAATAGA
          GGCCACAAAT TCATATGGAA GTATTCTCTT TCTGCAAAG- TGGATGCTGT
          TATATAGGTT CTAATGTTTA TGCTTTCATA TAAATTAAAA GTAATTCTTT
          ATTTCTAGAT TAATCCCTAT GCCTTATCAA TCTTAATATC CAGTATTGCC
          CTGGGAACAA TTATTACATT ATCCAGCTAT CATTGAATCT TAGCTTGAAT
          TGGCCTAGAA ATCAACACAC TAGCAATTAT TCCCTTAATA ACTAAAACCC
          CCCATCCACG AGCAATTGAA GCCGCAACAA AATATTTTTT AACCCAAGCA
          GCTGCATCAG CTCTAATTTT ATTTTCTAGC ACCATTAATG CTTGGTTAAC
          AGGTGAATGA GCCATCAACA CTGATATAAA TAGCCTTTCA ACAACCCTTT
          TATCTATTGC AATTGCCATA AAACTTGGAA TTGCCCCATT TCACTTCTGA
          TTACCTGAAG TGTTACAAGG ACTAACTCTG CAAACAGGCC TAATCTTGTC
          TACATGACAA AAACTAGCCC CAATAACTAT TCTTATTCAA CTAGCAGAAA
          ACACCAATCT TTACCTTATA TTATCGCTAG GACTTATTTC AACCATTATT
          GGGGGGTGGG GGGGAGTTAA TCAAACACAA ATTCGAAAAA TTTTAGCATT
          CTCCTCTATC GCACACCTAG GCTGAATAGT AGCTATCGTA AAAATCTCCC
          CTCAATTGAC TGCTCTAAAT TTCTTTCTGT ATATTATTAT AACCTCATCA
          CTATTCTTAA CATTCATTTA CCTTGATACA AAGAACATTT TTGAACTTTC
          ATCTTCTTGA TCTAAAACCC CAACCCTATC AACACTTTCT CTATTAATTC
          TCCTATCCCT AAGTGGACTC CCCCCACTTA CTGGCTTCAT CCCAAAATGA
          CTGATTGCAC AAGAACTCAT CAAACAAAAC CTAGTTATAT TCTCTTTATT
          AATTTTAATA TCCACCTTAC TAAGCCTTTT CTTTTATTTA CGACTATCCT
          ATACCCTATC TCTAACCCTA GCACCAAACT CTTCCTCCTC CACCTTAATT
          TGACTTATAG ATAGTAAAAG TCACTTGATC ATCTTAATTA TCTTAACCTC
          C
Pba31013  ATGCATAGAC CCTTCGGTGG TCTTCCCTTA CCCATTGAAT GATGCCATTT
          CCAAAGTTGG CTCTCAATGC TTGGTTCCGG AGCTCAGTAT GGACACACCA
          CCCATCAGCA TCAATGGCTG CAGCTCTGAA TCTGGTGAGT ACATG-TTTT
          TGGTGGACTA CTTGTTGCAT TGTCAGGTGT GGGTGGGTAG TTTTT-GATC
          TTGGTGCCAT TGACGCTCCC CAATGCTGAC TTGCGAGGGA GTGGTTCGTG
          TACGACCAGA TTTATCAGCC C-ATTCTTGG ATCTTTCACA GCTGTTGGAA
          GTTGTCGCCT TGTAGATCTG CAGCACTGCA GTAGTGGGTG GGGTTTTCAG
          TGAAAGTGGT TTGGGCAATG AATAGTTTAG GGCAGAGACT CGGCACGCTT
          TCTAAGAACG CCATGGACAA TGACTTATCT CTTGACTTCG CTTTGTCAGC
          TTAT------ ---------- ---------- ---------- ----------
          ---------- ---------- ---------- ---------- ----------
          ---------- ---------- ---------- ---------- ----------
          ---------- ---------- ---------- ---------- ----------
          ---------- ---------- ---------- ---------- ----------
          ---------- ---------- ---------- ---------- ----------
          ---------- ---------- ---------- ---------- ----------
          ---------- ---------- ---------- ---------- ----------
          ---------- ---------- ---------- ---------- ----------
          ---------- ---------- ---------- ---------- ----------
          ---------- ---------- ---------- ---------- ----------
          ---------- ---------- ---------- ---------- ----------
          ---------- ---------- ---------- ---------- ----------
          ---------- ---------- ---------- ---------- ----------
          ---------- ---------- ---------- ---------- ----------
          ---------- ---------- ---------- ---------- ----------
          ---------- ---------- ---------- ---------- ----------
          ---------- ---------- ---------- ---------- ----------
          ---------- ---------- ---------- ---------- ----------
          ---------- ---------- ---------- ---------- ----------
          ---------- ---------- ---------- ---------- ----------
          ---------- ---------- ---------- ---------- ----------
          ---------- ---------- ---------- ---------- ----------
          ---------- ---------- ---------- ---------- ----------
          ---------- ---------- ---------- ---------- ----------
          ---------- ---------- ---------- ---------- ----------
          ---------- ---------- ---------- ---------- ----------
          ---------- ---------- ---------- ---------- ----------
          ---------- ---------- ---------- ---------- ----------
          ---------- ---------- ---------- ---------- ----------
          ---------- ---------- ---------- ---------- ----------
          ---------- ---------- ---------- ---------- ----------
          -
Pboliv014 ATGCATAGAC CCTTCGGTGG TCTTCCCTTA CCCATTGAAT GATACCATTT
          CCAAAGTTGG CTCTCAATGC TTGGTTCCGG AGCTCAGTAT GGACACGCCA
          CCCATCAGCA TCAATGGCTG CAGCTCTGAA TCTGGTGAGT ACATG-TTTT
          TGGGG-ACTA CTTGTTGCAT TGTCAGGTGG GGGTGGGTAG TTTTT-GATC
          TTGGTGCCAT TGACGCTCCC CAATGCTGAC TTGCGAGGGA GTGGTTCGTG
          TACGACCAGA TTTATCAGCC CGATTCTTGG ATCTTTCACA GCTGTTGGAA
          GTTGTCGCCT TGTAGATCTG CAGCACTGCA GTAGTGGGTG GGGTTTTCAG
          TGAAAGTGGT TTGGGCAATG AATAGTTTAG GGCAGAGACT CCGCACGCTT
          TCTAAGAACG CCATGGACAA TGACTTATCT CTTGACTTCG -TTTGTCAGC
          TTGTCCCAGA TGTGCAGTAT CATATCGAGG TAGAAACCAT ATTG-AGTAC
          AGTTGTCCCT GTAGTCCTGG ATGCTCCACT TTGCACCAAG TTTAGGTTCA
          ATGCTATGAT GTCCATTTAC TCCCCCCATC -CCCATTTCC -GACATACAC
          -ATGGGTAGA AATAGCATGG ACTACAGCTA ATACGCTTGA TGGTCTCCAA
          GTCAATAAAC AAGTGCCAGG AACCTTGGAG ACCAGTGAAT GCACAGTAGC
          ACTTCGGAAG AGCTTGAACA AGACCTGCTA CTACTCACTC ACTGGTCTCT
          GAAGTTCCTG CCAATTGTTT GCTGATTTGA GGACACTGAG CGCAGAGCTT
          TA-NNNNNNN NNNNNNNNNN NNNNNNNNNN NNNNNNNNNC CCCGTGCCTG
          CATTAGTTGG TAATACACAT TGCAGTTCAT GAATTTATCT TGTACTGTAA
          GGTTTTCTAA ATACAATGGA GGTTTGCCCA CTGGATTACA GGGAAATAGA
          GGCCAGAAAT TCACATAAAA GTATTCTCTT TCTGCAAATA TGGATGCTGT
          TATATAGGTT ATAATGTTTA TGCTTTCATA CACATTAAAA GTAATACTTT
          ATTTCTAGAT TAATCCCCAT GCCCTATCAA TTTTAATATC CAGCATTGCC
          CTAGGAACAA TTATTACGCT ATCTAGTTAT CACTGAATTT TAGCTTGAAT
          TGGCCTTGAA ATTAATACAT TAGCAATTAT TCCACTAATA ACTAAAACCC
          CTCACCCACG AGCAGTTGAA GCCGCAACAA AATATTTCCT AACTCAAGCA
          GCCGCATCAG CTCTAATTTT ATTTTCTAGC ACTATTAATG CCTGACTAAC
          AGGTGAATGA GCCATCAACA CTAATATAAA TGATCTTTCA ACAATTCTTC
          TTTCTATTGC AATTGCCATA AAACTTGGAA TCGCCCCCTT TCACTTTTGA
          TTACCTGAAG TTCTTCAAGG AATTACTCTG CAAACAGGTC TTATTCTGTC
          TACATGACAA AAACTAGCCC CAATAACCCT TCTTATTCAA CTAGCAAACA
          ATACCAATCT CTATCTTATA TTAACATTAG GACTGACCTC AACTATTATT
          GGAGGTTGAG GGGGAATTAA CCAGACACAA ATTCGAAAAA TCTTAGCATT
          CTCCTCTATC GCTCACCTCG GTTGAATAAT AGCAGTTGTA AAAATCTCCC
          CACAACTAAC CGCCTTAAAC TTTTTTTTAT ATGTAATTAT AACCTCATCA
          ATATTTTTAA CATTTATTTG TCTTGATACA AAAAACATTT CTGAACTCTC
          ATCTTCTTGA TCTAAAACCC CAACCCTCTC ATCACTCTCG TTACTAATTC
          TTCTATCCTT AAGTGGACTT CCCCCACTCA CTGGCTTTAT CCCAAAATGA
          CTAATTGCAC AAGAATTTAT TAAACAAGAC CTAATTATAT TTTCTCTACT
          AATTTTAATA TCTACCTTAT TAAATCTATT CTTTTACCTA CGCTTATCAT
          ACACTTTATC TTTAACTCTA GCACCAAACA CCACCTTCTC TCCCTCAGCC
          TGACTGACAA GTAATAAAAA CCATTTAACC ATTATAATTT CCCTGTCCCT
          C
Pbu11015  ATGCATAGAC CCTTCGGTGG TCTTCCCTTA CCCATTGAAT GATGCCATTT
          CCAAAGTTGG CTCTCAATGC TTGGTTCCGG AGCTCAGTAT GGACACACCA
          CCCATCAGCA TCAATGGCTG CAGCTCTGAA TCTGGTGAGT ACATG-TTTT
          TGGGGGACTA CTTATTGCAT TGTCAGGTGG GGGTGGGTAG TTTTT-GATC
          TTGGTGCCAT TGACTCTCCC CAATGCTGAC TTGCGAGGGA GTGGTTCGTG
          TACGACCAGA TTGATCAGCC C-ATTCTTGG ATCTTTCACA GCTGTTGGAA
          GTTGTCGCCT TGTAGATCTG CAGCACTGCA GTAGTGGGTG GGGTTTTCAG
          TGAAAGTGGT TTGGGCAATG AATAGTTTAG GGCAGAGACT CGGCACGCTT
          TCTAAGAACG CCATGGACAA TGACTTATCT CTTGACTTCG CTTTGTCAGC
          TTAT------ ---------- ---------- ---------- ----------
          ---------- ---------- ---------- ---------- ----------
          ---------- ---------- ---------- ---------- ----------
          ---------- ---------- ---------- ---------- ----------
          ---------- ---------- ---------- ---------- ----------
          ---------- ---------- ---------- ---------- ----------
          ---------- ---------- ---------- ---------- ----------
          ---------- ---------- ---------- ---------- ----------
          ---------- ---------- ---------- ---------- ----------
          ---------- ---------- ---------- ---------- ----------
          ---------- ---------- ---------- ---------- ----------
          ---------- ---------- ---------- ---------- ----------
          --------AT TAACCCTTAT GCCTTATCAA TCTTAATATC CAGTATTGCC
          CTGGGAACAA TTACTACGCT ATCTAGCTAT CATTGAATCT TAGCTTGAAT
          GGGCCTAGAA ATCAATACAT TAGCGATTAT TCCCCTAATA ACTAAAACCC
          CCCATCCACG AGCAGTTGAA GCCGCAACAA AATATTTTTT AACCCAAGCA
          GCTGCATCAG CCTTAATTTT ATTTTCCAGC ACCATCAATG CCTGATTAAC
          AGGTGAATGA GCCATTAACA CTAATATAAA TGACCTTTCA ACGATTCTTC
          TATCTATTGC AATTGCCATA AAACTCGGAA TTGCCCCATT TCATTTCTGA
          CTACCTGAAG TGTTACAAGG ACTAACCCTG CAAACAGGCC TAATTTTATC
          TACATGACAA AAACTAGCCC CAATAATTCT TCTTATTCAA CTAGCAGAAA
          ACACTAATCT TTATCTTATG TTATTATTAG GACTTATTTC AACCATTGTA
          GGAGGTTGAG GCGGAATCAA TCAAACACAA ATTCGAAAAA TTTTAGCATT
          TTCCTCTATT GCACACCTAG GCTGAATAGT AGCTATCGTA AAAATCTCCC
          CTCAATTAAC TGCTTTTAAC TTCTTTCTGT ATATTACCAT AACTTCATCA
          TTATTTTTAA CATTCATTTA TCTTGATACA AAAAACATTT TTGAACTTTC
          ATCTTCCTGA TCTAAAACCC CAGCCCTCTC GACACTTTCC CTATTAATTC
          TTCTATCCCT AAGCGGACTC CCCCCACTTA CTGGCTTCAT TCCAAAATGA
          CTAATTGCAC AAGAGCTCAT TAAACAAGAC CTAATCATAT TTTCTTTATT
          AATTTTAATG TCTACCTTAT TAAGCCTTTT TTTTTATTTA CGGTTATCCT
          ATACTCTATC TTTAACCCTA GCACCAAACT CTTCCTCCTC CACCTTAATT
          TGACTTATAA ATAGTAAAAG CCACTTAATC ATCTTAACTA TTTTAGTCTC
          C
Pbu118016 ---------- ---------- ---------- ---------- ----------
          ---------- ---------- ---------- ---------- ----------
          ---------- ---------- ---------- ---------- ----------
          ---------- ---------- ---------- ---------- ----------
          ---------- ---------- ---------- ---------- ----------
          ---------- ---------- ---------- ---------- ----------
          ---------- ---------- ---------- ---------- ----------
          ---------- ---------- ---------- ---------- ----------
          ---------- ---------- ---------- ---------- ----------
          ---------- ---------- ---------- ---------- ----------
          ---------- ---------- ---------- ---------- ----------
          ---------- ---------- ---------- ---------- ----------
          ---------- ---------- ---------- ---------- ----------
          ---------- ---------- ---------- ---------- ----------
          ---------- ---------- ---------- ---------- ----------
          ---------- ---------- ---------- ---------- ----------
          ---------- ---------- ---------- ---------- ----------
          ---------- ---------- ---------- ---------- ----------
          ---------- ---------- ---------- ---------- ----------
          ---------- ---------- ---------- ---------- ----------
          ---------- ---------- ---------- ---------- ----------
          --------AT TAACCCTTAT GCCTTATCAA TCTTAATATC CAGTATTGCC
          CTGGGAACAA TTACTACGCT ATCTAGCTAT CATTGAATCC TAGCTTGAAT
          GGGCCTAGAA ATCAATACAT TAGCGATTAT TCCCCTAATA ACTAAAACCC
          CCCATCCACG AGCAGTTGAA GCCGCAACAA AATATTTTTT AACCCAAGCA
          GCTGCATCAG CCTTAATTTT ATTTTCCAGC ACCATCAATG CCTGATTAAC
          AGGTGAATGA GCCGTTAATA CTAGTATAAA TGAACTTTCA ACGATTCTTC
          TATCTATTGC AATTGCCATA AAACTCGGAA TTGCCCCATT TCATTTCTGA
          CTGCCTGAAG TGTTACAAGG ACTAACCCTG CAAACAGGCC TAATTTTATC
          TACATGACAA AAACTAGCCC CAATAATTCT TCTTATTCAA CTAGCAGAAA
          ACACTAATCT TTATCTTATG CTATTATTAG GGCTTATTTC AACCATTGTA
          GGAGGTTGGG GCGGAATCAA TCAAACACAA ATTCGAAAAA TTTTAGCATT
          TTCCTCTATC GCACACCTAG GCTGAATGGT AGCTATCGTA AAAATCTCCC
          CTCAATTAAC TGCTTTTAAC TTCTTTCTAT ATGTTACCAT AACTTCATCA
          CTATTTTTAA CATTTATTTA TCTTAATACA AAAAACATTT TTGAACTTTC
          ATCTTCCTGA TCTAAAACCC CAGCCCTCTC GACACTTTCC CTATTAATTC
          TTCTATCCCT AAGCGGACTC CCCCCACTTA CTGGCTTCAT TCCAAAATGA
          CTAATTGCAC AAGAGCTCAT TAAACAAGAC CTAATCATAT TTTCTTTATT
          AATTTTAATG TCTACCTTAT TAAGTCTTTT TTTTTATTTA CGGCTATCCT
          ATACTCTATC TTTAACCCTA GCACCAAACT CTTCCTCATC CACCTTAATT
          TGATTTATAA ATAGTAAAAG CCACTTAATC ATCTTAACTA TTTTAGCCTC
          C
Pbu11a017 ---------- ---------- ---------- ---------- ----------
          ---------- ---------- ---------- ---------- ----------
          ---------- ---------- ---------- ---------- ----------
          ---------- ---------- ---------- ---------- ----------
          ---------- ---------- ---------- ---------- ----------
          ---------- ---------- ---------- ---------- ----------
          ---------- ---------- ---------- ---------- ----------
          ---------- ---------- ---------- ---------- ----------
          ---------- ---------- ---------- ---------- ----------
          ----CCCAGA TGTGCAGTAG CATATTGGGG T-AAAATTGC ATTGTACTAC
          AGTTGTCCCT GTAGTCCTGG ATGCTCCCCT CTGCACCAAG TATAGATACA
          ATGCTATGAT GTCCATTTAC TCCCTCCCTC TCCCCTTTCC CGACAAACAC
          TATGGGTAGA AATGGCATGG ACTACAGCTA ATGCGCTTGA TG-TCTCCAA
          GTCAACAAAC AAGAGCCAGG AGCCTTGGAG ACCAGCGAAT GCACAGTAGC
          ACTTCGGAAG AGCTTAAACA AGACCAGCTG CTACGCACTC ACTGGTCTCT
          GAAGTTCCTG CCAATTGTTT GCTGATTTGA GGACACTGAG CGCAGAGCTG
          GACCAAATGG TTTTGCTAGC TGTATACGGA CCTGATGTTC CCCGTACCTG
          CTTTAGTTGG TAATACACAT TGCAGTTCAT GAATTTATCT TGCACTGCAA
          G-TTTTCTAA ATACAATGGA GGTTTACCCA TTGGATTACA GGGAAATAGA
          GGCCACAAAT TCATAAGGAA GTATTCTCTT TCTGCAAAG- TGGATGCTGT
          TATATAGGTT CTAATGTTTA TGCTTTCATA CAAATTAAAA GTAATTCTTT
          ATTTCTAG-- ---------- ---------- ---------- ----------
          ---------- ---------- ---------- ---------- ----------
          ---------- ---------- ---------- ---------- ----------
          ---------- ---------- ---------- ---------- ----------
          ---------- ---------- ---------- ---------- ----------
          ---------- ---------- ---------- ---------- ----------
          ---------- ---------- ---------- ---------- ----------
          ---------- ---------- ---------- ---------- ----------
          ---------- ---------- ---------- ---------- ----------
          ---------- ---------- ---------- ---------- ----------
          ---------- ---------- ---------- ---------- ----------
          ---------- ---------- ---------- ---------- ----------
          ---------- ---------- ---------- ---------- ----------
          ---------- ---------- ---------- ---------- ----------
          ---------- ---------- ---------- ---------- ----------
          ---------- ---------- ---------- ---------- ----------
          ---------- ---------- ---------- ---------- ----------
          ---------- ---------- ---------- ---------- ----------
          ---------- ---------- ---------- ---------- ----------
          ---------- ---------- ---------- ---------- ----------
          -
Pbu11b018 ---------- ---------- ---------- ---------- ----------
          ---------- ---------- ---------- ---------- ----------
          ---------- ---------- ---------- ---------- ----------
          ---------- ---------- ---------- ---------- ----------
          ---------- ---------- ---------- ---------- ----------
          ---------- ---------- ---------- ---------- ----------
          ---------- ---------- ---------- ---------- ----------
          ---------- ---------- ---------- ---------- ----------
          ---------- ---------- ---------- ---------- ----------
          ----CCCAGA TGTGCAGTAG CATATTGGGG TAAAAATCGC ATTGTACTAC
          AGTTGTCCCT GTAGTCCTGG ATGCTCCCCT CTGCACCAAG TATAGATACA
          ATGCTATGAT GTCCATTTAC TCCCTCCCTC TCCCCTTTCC CGACAAACAC
          TATGGGTAGA AATGGCATGG ACTACAGCTA ATGCGCTTGA TG-TCTCCAA
          GTCAACAAAC AAGAGCCAGG AGCCTTGGAG ACCAGCGAAT GCACAGTAGC
          ACTTCGGAAG AGCTTAAACA AGACCAGCTG CTACGCACTC ACTGGTCTCT
          GAAGTTCCTG CCAATTGTTT GCTGATTTGA GGACACTGAG CGCAGAGCTG
          GACCAAATGG TTTTGCTAGC TGTATACGGA CCTGATGTTC CCCGTACCTG
          CTTTAGTTGG TAATACACAT TGCAGTTCAT GAATTTATCT TGCACTGCAA
          G-TTTTCTAA ATACAATGGA GGTTTACCCA TTGGATTACA GGGAAATAGA
          GGCCACAAAT TCATATGGAA GTATTCTCTT TCTGCAAAG- TGGATGCTGT
          TATATAGGTT CTAATGTTTA TGCTTTCATA CAAATTAAAA GTAATTCTTT
          ATTTCTAG-- ---------- ---------- ---------- ----------
          ---------- ---------- ---------- ---------- ----------
          ---------- ---------- ---------- ---------- ----------
          ---------- ---------- ---------- ---------- ----------
          ---------- ---------- ---------- ---------- ----------
          ---------- ---------- ---------- ---------- ----------
          ---------- ---------- ---------- ---------- ----------
          ---------- ---------- ---------- ---------- ----------
          ---------- ---------- ---------- ---------- ----------
          ---------- ---------- ---------- ---------- ----------
          ---------- ---------- ---------- ---------- ----------
          ---------- ---------- ---------- ---------- ----------
          ---------- ---------- ---------- ---------- ----------
          ---------- ---------- ---------- ---------- ----------
          ---------- ---------- ---------- ---------- ----------
          ---------- ---------- ---------- ---------- ----------
          ---------- ---------- ---------- ---------- ----------
          ---------- ---------- ---------- ---------- ----------
          ---------- ---------- ---------- ---------- ----------
          ---------- ---------- ---------- ---------- ----------
          -
Pbu19019  ---------- ---------- ---------- ---------- ----------
          ---------- ---------- ---------- ---------- ----------
          ---------- ---------- ---------- ---------- ----------
          ---------- ---------- ---------- ---------- ----------
          ---------- ---------- ---------- ---------- ----------
          ---------- ---------- ---------- ---------- ----------
          ---------- ---------- ---------- ---------- ----------
          ---------- ---------- ---------- ---------- ----------
          ---------- ---------- ---------- ---------- ----------
          ----CCCAGA TGTGCAGTAG CATATTGAGG TAAAAATCGC ATTGTACTAC
          AGTTGTCCCT GTAGTCCTGG ATGCTCCCCT CTGCACCAAG TATAGATACA
          ATGCTATGAT GTCCATTTAC TCCCTCCCTC TCCCCTTTCC CGACAAACAC
          TATGGGTAGA AATGGCATGG ACTACAGCTA ATGCGCTTGA TG-TCTCCAA
          GTCAACAAAC AAGAGCCAGG AGCCTTGGAG ACCAGCGAAT GCACAGTAGC
          ACTTCGGAAG AGCTTAAACA AGACCAGCTG CTACGCACTC ACTGGTCTCT
          GAAGTTCCTG CCAATTGTTT GCTGATTTGA GGACACTGAG CACAGAGCTG
          GACCAAATGG TTTTGCTAGC TGTATACGGA CCTGATGTTC CCCGTACCTG
          CTTTAGTTGG TAATACACAT TGCAGTTCAT GAATTTATCT TGCACTGCAA
          G-TTTTCTAA ATACAATGGA GGTTTACCCA TTGGATTACA GGGAAATAGA
          GGCCACAAAT TCATATGGAA GTATTCTCTT TCTGCAAAG- TGGATGCTGT
          TATATAGGTT CTAATGTTTA TGCTTTCATA TAAATTAAAA GTAATTCTTT
          ATTTCTAGAT TAACCCTTAT GCCTTATCAA TCTTAATATC CAGTATTGCC
          CTGGGAACAA TTACTACGCT ATCTAGCTAT CATTGAATCC TAGCTTGAAT
          GGGCCTAGAA ATCAATACAT TAGCGATTAT TCCCCTAATA ACTAAAACCC
          CCCATCCACG AGCAGTTGAA GCCGCAACAA AATATTTTTT AACACAAGCA
          GCTGCATCAG CCTTAATTTT ATTTTCCAGC ACCATCAATG CCTGATTAAC
          AGGTGAATGA GCCATTAATA CTAGTATAAA TGAACTTTCA ACGATTCTTC
          TATCTATTGC AATTGCCATA AAACTCGGAA TTGCCCCATT TCATTTCTGA
          CTGCCTGAAG TGTTACAAGG ACTAACCCTG CAAACAGGCC TAATTTTATC
          TACATGACAA AAACTAGCCC CAATAATTCT TCTTATTCAA CTAGCAGAAA
          ACACTAATCT TTATCTTATG CTATTATTAG GGCTTATTTC AACCATTGTA
          GGAGGTTGGG GCGGAATCAA TCAAACACAA ATTCGAAAAA TTTTAGCATT
          TTCCTCTATT GCACACCTAG GCTGAATGGT AGCTATCGTA AAAATCTCCC
          CTCAATTAAC TGCTTTTAAC TTCTTTCTAT ATATTACCAT AACTTCATCA
          CTATTTTTAA CATTTATTTA TCTTAATACA AAAAACATTT TTGAACTTTC
          ATCTTCCTGA TCTAAAACCC CAGTCCTCTC GACACTTTCC CTATTAATTC
          TTCTATCCCT AAGCGGACTC CCCCCACTTA CTGGCTTCAT TCCAAAATGA
          CTAATTGCAC AAGAGCTCAT TAAACAAGAC CTGATCATAT TTTCTTTATT
          AATTTTAATG TCTACCTTAT TAAGTCTTTT TTTTTATTTA CGGCTATCCT
          ATACTCTATC TTTAACCCTA GCACCAAACT CTTCCTCATC CACCTTAATT
          TGATTTATAA ATAGTAAAAG CCACTTAATC ATCTTAACTA TTTTAGCCTC
          C
Pbu19a020 ATGCATAGAC CCTTCGGTGG TCTTCCCTTA CCCATTGAAT GATGCCATTT
          CCAAAGTTGG CTCTCAATGC TTGGTTCCGG AGCTCAGTAT GGACACACCA
          CCCATCAGCA TCAATGGCTG CAGCTCTGAA TCTGGTGAGT ACATGGTTTT
          TGGGGGACTA CTTGTTGCAT TGTCAGGTGT GGGTGGGTAG TTTTTTGATC
          TTGGTGCCAT TGACTCTCCC CAATGCGGAC TTGCGAGGGA GTGGTTCGTG
          TACGACCAGA TTTATCAGCC C-ATTCTTGG ATCTTTCACA GCTGTTGGAA
          GTTGTCGCCT TGTAGATCTG CAGCACTGCA GTAGTGGGTG GGGTTTTCAG
          TGAAAGTGGT TTGGGCAATG AATAGTTTAG GGCAGAGACT CGGCACGCTT
          TCTAAGAACG CCATGGACAA TGACTTATCT CTTGACTTCG CTTTGTCAGC
          TTAT------ ---------- ---------- ---------- ----------
          ---------- ---------- ---------- ---------- ----------
          ---------- ---------- ---------- ---------- ----------
          ---------- ---------- ---------- ---------- ----------
          ---------- ---------- ---------- ---------- ----------
          ---------- ---------- ---------- ---------- ----------
          ---------- ---------- ---------- ---------- ----------
          ---------- ---------- ---------- ---------- ----------
          ---------- ---------- ---------- ---------- ----------
          ---------- ---------- ---------- ---------- ----------
          ---------- ---------- ---------- ---------- ----------
          ---------- ---------- ---------- ---------- ----------
          ---------- ---------- ---------- ---------- ----------
          ---------- ---------- ---------- ---------- ----------
          ---------- ---------- ---------- ---------- ----------
          ---------- ---------- ---------- ---------- ----------
          ---------- ---------- ---------- ---------- ----------
          ---------- ---------- ---------- ---------- ----------
          ---------- ---------- ---------- ---------- ----------
          ---------- ---------- ---------- ---------- ----------
          ---------- ---------- ---------- ---------- ----------
          ---------- ---------- ---------- ---------- ----------
          ---------- ---------- ---------- ---------- ----------
          ---------- ---------- ---------- ---------- ----------
          ---------- ---------- ---------- ---------- ----------
          ---------- ---------- ---------- ---------- ----------
          ---------- ---------- ---------- ---------- ----------
          ---------- ---------- ---------- ---------- ----------
          ---------- ---------- ---------- ---------- ----------
          ---------- ---------- ---------- ---------- ----------
          ---------- ---------- ---------- ---------- ----------
          ---------- ---------- ---------- ---------- ----------
          -
Pbu19b021 ATGCATAGAC CCTTCGGTGG TCTTCCCTTA CCCATTGAAT GATGCCATTT
          CCAAAGTTGG CTCTCAATGC TTGGTTCCGG AGCTCAGTAT GGACACACCA
          CCCATCAGCA TCAATGGCTG CAGCTCTGAA TCTGGTGAGT ACATG-TTTT
          TGGGGGACTA CTTGTTGCAT TGTCAGGTGT GGGTGGGTAG TTTTTTGATC
          TTGGTGCCAT TGACTCTACC CAATGCGTAC TTGCGAGGGA GTGGTTCGTG
          TACGACCAGA TTTATCAGCC C-ATTCTTGG ATCTTTCACA GCTGTTGGAA
          GTTGTCGCCT TGTAGATCTG CAGCACTGCA GTAGTGGGTG GGGTTTTCAG
          TGAAAGTGGT TTGGGCAATG AATAGTTTAG GGCAGAGACT CGGCACGCTT
          TCTAAGAACG CCATGGACAA TGACTTATCT CTTGACTTCG CTTTGTCAGC
          TTAT------ ---------- ---------- ---------- ----------
          ---------- ---------- ---------- ---------- ----------
          ---------- ---------- ---------- ---------- ----------
          ---------- ---------- ---------- ---------- ----------
          ---------- ---------- ---------- ---------- ----------
          ---------- ---------- ---------- ---------- ----------
          ---------- ---------- ---------- ---------- ----------
          ---------- ---------- ---------- ---------- ----------
          ---------- ---------- ---------- ---------- ----------
          ---------- ---------- ---------- ---------- ----------
          ---------- ---------- ---------- ---------- ----------
          ---------- ---------- ---------- ---------- ----------
          ---------- ---------- ---------- ---------- ----------
          ---------- ---------- ---------- ---------- ----------
          ---------- ---------- ---------- ---------- ----------
          ---------- ---------- ---------- ---------- ----------
          ---------- ---------- ---------- ---------- ----------
          ---------- ---------- ---------- ---------- ----------
          ---------- ---------- ---------- ---------- ----------
          ---------- ---------- ---------- ---------- ----------
          ---------- ---------- ---------- ---------- ----------
          ---------- ---------- ---------- ---------- ----------
          ---------- ---------- ---------- ---------- ----------
          ---------- ---------- ---------- ---------- ----------
          ---------- ---------- ---------- ---------- ----------
          ---------- ---------- ---------- ---------- ----------
          ---------- ---------- ---------- ---------- ----------
          ---------- ---------- ---------- ---------- ----------
          ---------- ---------- ---------- ---------- ----------
          ---------- ---------- ---------- ---------- ----------
          ---------- ---------- ---------- ---------- ----------
          ---------- ---------- ---------- ---------- ----------
          -
Pbu22022  ---------- ---------- ---------- ---------- ----------
          ---------- ---------- ---------- ---------- ----------
          ---------- ---------- ---------- ---------- ----------
          ---------- ---------- ---------- ---------- ----------
          ---------- ---------- ---------- ---------- ----------
          ---------- ---------- ---------- ---------- ----------
          ---------- ---------- ---------- ---------- ----------
          ---------- ---------- ---------- ---------- ----------
          ---------- ---------- ---------- ---------- ----------
          ----CCCAGA TGTGCAGTAG CATATTGAGG TAAAAATCGC ATTGTACTAC
          AGTTGTCCCT GTAGTCCTGG ATGCTCCCCT CTGCACCAAG TATAGATACA
          ATGCTATGAT GTCCATTTAC TCCATCCCTC TCCCCTTTCC CGACAAACAC
          TATGGGTAGA AATGGCATGG ACTACAGCTA ATGCGCTTGA TG-TCTCCAA
          GTCAACAAAC AAGAGCCAGG AGCCTTGGAG ACCAGCGAAT GCACAGTAGC
          ACTTCGGAAG AGCTTAAACA AGACCAGCTG CTACGCACTC ACTGGTCTCT
          GAAGTTCCTG CCAATTGTTT GCTGATTTGA GGACACTGAG CGCAGAGCTG
          GACCAAATGG TTTTGCTAGC TATATACGGA CCTGATGTTC CCAGTACCTG
          CTTTAGTTGG TAATACACAT TGCAGTTCAT GAATTTATCT TGCACTGCAA
          G-TTTTCTAA ATACAATGGA GGTTTACCCA TTGGATTACA GGGAAATAGA
          GGCCACAAAT TCATAAGGAA GTATTCTCTT TCTGCAAAG- TGGATGCTGT
          TATATAGGTT CTAATGTTTA TGCTTTCATA CAAATTAAAA GTAATTCTTT
          ATTTCTAGAT TAACCCTTAT GCCTTATCAA TCTTAATATC CAGTATTGCC
          CTGGGAACAA TTACTACGCT ATCTAGCTAT CATTGAATCT TAGCTTGAAT
          GGGCCTAGAA ATTAATACAT TAGCGATTAT TCCCCTAATA ACTAAAACCC
          CTCATCCACG AGCAGTTGAA GCCGCAACAA AATATTTTTT AACCCAAGCA
          GCTGCATCAG CCTTAATTTT ATTCTCCAGC ACCATCAATG CCTGATTAAC
          AGGTGAATGA GCAATTAATA CTAGTATAAA TGACCTTTCA ACAATTCTTC
          TATCTATTGC AATTGCCATA AAACTCGGAA TTGCCCCATT TCATTTCTGA
          CTGCCTGAAG TGTTACAAGG ACTAACCCTG CAAACAGGCC TAATTTTATC
          TACATGACAA AAACTAGCCC CAATAATTCT TCTTATTCAA CTAGCAGAAA
          ACACTAATCT TTATCTTATG TTATTATTAG GGCTTATTTC AACCATTGTA
          GGAGGTTGGG GCGGAATCAA TCAAACACAA ATTCGAAAAA TTTTAGCATT
          TTCCTCTATC GCACACCTAG GCTGAATGGT AGCTATCGTA AAAATCTCCC
          CTCAATTAAC TGCTTTTAAC TTCTTTCTGT ATGTTATTAT AACTTCATCA
          TTATTTTTAA CATTTATTTA TCTTAATACA AAAAACATTT TTGAACTTTC
          ATCTTCCTGA TCTAAAACCC CAGCCCTCTC GACACTTTCC CTATTAATTC
          TTCTATCCCT AAGCGGACTC CCCCCACTTA CTGGCTTCAT TCCAAAATGA
          CTAATTGCAC AAGAACTCAT TAAACAAGAC CTAATCATAT TTTCTTTATT
          AATTTTAATG TCTACCTTAT TAAGTCTTTT TTTTTATTTA CGGCTATCCT
          ATACTCTATC TTTAACCCTA GCACCAAACT CTTCCTCCTC CACCTTAATT
          TGACTTATAA ATAGTAAAAG CCACTTAATC ATCTTAACTA TTTTAGTCTC
          C
Pbu22a023 ATGCATAGAC CCTTCGGTGG TCTTCCCTTA CCCATTGAAT GATGCCATTT
          CCAAAGTTGG CTCTCAATGC TTGGTTCCGG AGCTCAGTAT GGACACACCA
          CCCATCAGCA TCAATGGCTG CAGCTCTGAA TCTGGTGAGT ACATG-TTTT
          TGGGGGACTA CTTGTTGCAT TGTCAGGTGT GGGTGGGTAG TTTTTTGATC
          TTGGTGCCAT TGACTCTCCC CAATGCTGAC TTGCGAGGGA GTGGTTCGTG
          TACGACCAGA TTTATCAGCC C-ATTCTTGG ATCTTTCACA GCTGTTGGAA
          GTTGTCGCCT TGTAGATCTG CAGCACTGCA GTAGTGGGTG GGGTTTTCGG
          TGAAAGTGGT TTGGGCAATG AATAGTTTAG GGCAGAGACT CGGCACGCTT
          TCTAAGAACG CCATGGACAA TGACTTATCT CTTGACTTCG CTTTGTCAGC
          TTAT------ ---------- ---------- ---------- ----------
          ---------- ---------- ---------- ---------- ----------
          ---------- ---------- ---------- ---------- ----------
          ---------- ---------- ---------- ---------- ----------
          ---------- ---------- ---------- ---------- ----------
          ---------- ---------- ---------- ---------- ----------
          ---------- ---------- ---------- ---------- ----------
          ---------- ---------- ---------- ---------- ----------
          ---------- ---------- ---------- ---------- ----------
          ---------- ---------- ---------- ---------- ----------
          ---------- ---------- ---------- ---------- ----------
          ---------- ---------- ---------- ---------- ----------
          ---------- ---------- ---------- ---------- ----------
          ---------- ---------- ---------- ---------- ----------
          ---------- ---------- ---------- ---------- ----------
          ---------- ---------- ---------- ---------- ----------
          ---------- ---------- ---------- ---------- ----------
          ---------- ---------- ---------- ---------- ----------
          ---------- ---------- ---------- ---------- ----------
          ---------- ---------- ---------- ---------- ----------
          ---------- ---------- ---------- ---------- ----------
          ---------- ---------- ---------- ---------- ----------
          ---------- ---------- ---------- ---------- ----------
          ---------- ---------- ---------- ---------- ----------
          ---------- ---------- ---------- ---------- ----------
          ---------- ---------- ---------- ---------- ----------
          ---------- ---------- ---------- ---------- ----------
          ---------- ---------- ---------- ---------- ----------
          ---------- ---------- ---------- ---------- ----------
          ---------- ---------- ---------- ---------- ----------
          ---------- ---------- ---------- ---------- ----------
          ---------- ---------- ---------- ---------- ----------
          -
Pbu22b024 ATGCATAGAC CCTTCGGTGG TCTTCCCTTA CCCATTGAAT GATGCCATTT
          CCAAAGTTGG CTCTCAATGC TTGGTTCCGG AGCTCAGTAT GGACACACCA
          CCCATCAGCA TCAATGGCTG CAGCTCTGAA TCTGGTGAGT ACATG-TTTT
          TGGGGGACTA CTTGTTGCAT TGTCAGGTGT GGGTGGGTAG TTTTT-GATC
          TTGGTGCCAT TGACTCTACC CAATGCTGAC TTGCGAGGGA GTGGTTCGTG
          TACGACCAGA TTTATCAGCC C-ATTCTTGG ATCTTTCACA GCTGTTGGAA
          GTTGTCGCCT TGTAGATCTG CAGCACTGCA GTAGTGGGTG GGGTTTTCAG
          TGAAAGTGGT TTGGGCAATG AATAGTTTAG GGCAGAGACT CGGCACGCTT
          TCTAAGAACG CCATGTACAA TGACTTATCT CTTGACTTCG CTTTGTCAGC
          TTAT------ ---------- ---------- ---------- ----------
          ---------- ---------- ---------- ---------- ----------
          ---------- ---------- ---------- ---------- ----------
          ---------- ---------- ---------- ---------- ----------
          ---------- ---------- ---------- ---------- ----------
          ---------- ---------- ---------- ---------- ----------
          ---------- ---------- ---------- ---------- ----------
          ---------- ---------- ---------- ---------- ----------
          ---------- ---------- ---------- ---------- ----------
          ---------- ---------- ---------- ---------- ----------
          ---------- ---------- ---------- ---------- ----------
          ---------- ---------- ---------- ---------- ----------
          ---------- ---------- ---------- ---------- ----------
          ---------- ---------- ---------- ---------- ----------
          ---------- ---------- ---------- ---------- ----------
          ---------- ---------- ---------- ---------- ----------
          ---------- ---------- ---------- ---------- ----------
          ---------- ---------- ---------- ---------- ----------
          ---------- ---------- ---------- ---------- ----------
          ---------- ---------- ---------- ---------- ----------
          ---------- ---------- ---------- ---------- ----------
          ---------- ---------- ---------- ---------- ----------
          ---------- ---------- ---------- ---------- ----------
          ---------- ---------- ---------- ---------- ----------
          ---------- ---------- ---------- ---------- ----------
          ---------- ---------- ---------- ---------- ----------
          ---------- ---------- ---------- ---------- ----------
          ---------- ---------- ---------- ---------- ----------
          ---------- ---------- ---------- ---------- ----------
          ---------- ---------- ---------- ---------- ----------
          ---------- ---------- ---------- ---------- ----------
          ---------- ---------- ---------- ---------- ----------
          -
Pdi28025  ---------- ---------- ---------- ---------- ----------
          ---------- ---------- ---------- ---------- ----------
          ---------- ---------- ---------- ---------- ----------
          ---------- ---------- ---------- ---------- ----------
          ---------- ---------- ---------- ---------- ----------
          ---------- ---------- ---------- ---------- ----------
          ---------- ---------- ---------- ---------- ----------
          ---------- ---------- ---------- ---------- ----------
          ---------- ---------- ---------- ---------- ----------
          ----CCCAGA TGTGCAGTAG CATATTGGGG TAGAAATTGC ATTGTACTAC
          AGTTGTCCCT GTAGTCCTGG ATGCTCCCCT CTGCACCAAG TTTAGATACA
          ATGCTATGAT GTCCATTTAC TCCCTCCCTC TCCCCTTTCC CGACAAACAC
          TATGGGTAGA AATGGCATGG ACTACAGCTA ATGCGCTTGA TG-TCTCCAA
          GTCAACAAAC AAGAGCCAGG AGCCTTGGAG ACCAGTGAAT GCACAGTAGC
          ACTTCGGAAG AGCTTGAACA AGACCAGCTA CTACGCACTC ACTAGTCTCT
          GAAGTTCCTG CCAATTGTTT GCTGATTTGA GGACACTGAG CGCAGAGCTG
          GACCAAATGG TTTTGTTAGC TGTATAAGGA CCTGATGTTC CCCGTACCTG
          CTTTAGTTGG TAATACACAT TGCAGTTCAT GAATTTATCT AGCACTGCAA
          G-TTTTCTAA ATACAATGGA GGTTTACCCA TTGGATTACA GGGAAATAGA
          GCCCACAAAT TCATATGGAA GTATTCTCTT TCTGCAAAG- TGGATGCTGT
          TATATAGATT CTAATGTTTA TGCTTTCATA CACATTAAAA GTAATTCTTT
          ATTTCTAGAT TAATCCCTAT GCCCTATCAA TCTTAATATC CAGTATTGCC
          CTGGGAACAA TTATTACGTT ATCTAGTTAT CATTGAATCT TAGCTTGAAT
          TGGCCTAGAA ATCAACACAC TAGCGATTAT TCCCCTAATA ACCAAAACCC
          CTCATCCACG AGCAGTTGAA GCCGCAACAA AATACTTTTT AACCCAAGCA
          GCTGCATCAG CTCTAATTTT ATTTTCTAGC ACCATTAATG CCTGACTGAC
          AGGTGAATGA GCCATTAACA CTAATATAAA TGACCTTTCA ACAATCCTTC
          TATCTATTGC AATTGCCATA AAACTCGGAA TTGCCCCATT TCACTTCTGA
          CTACCTGAAG TGTTACAAGG ACTAACCCTG CAAACAGGCC TAATTTTATC
          TACATGACAA AAACTAGCCC CAATAGTTCT CCTTATTCAA CTAGCAGAAA
          ACACCAATCT TTACCTCATG TTATTACTAG GACTTATTTC AACCATTGTA
          GGGGGTTGGG GGGGAATTAA TCAAACACAA ATTCGAAAAA TCCTAGCATT
          CTCCTCTATT GCACACCTAG GCTGAATGGT AGCCATCGTT AAAATCTCCC
          CTCAATTAAC CGCTTTAAAC TTCTTTCTGT ACGTTACCAT AACTTCATCA
          CTATTTTTAA CATTCATTTA CCTTAACACA AAAAACATTT TTGAGCTTTC
          ATCTTCCTGA TCTAAAACCC CAACCCTCTC GACACTTTCC CTATTAATTC
          TTTTATCCCT AAGCGGACTC CCCCCACTTA CTGGCTTCAT TCCAAAATGA
          CTAATTGCAC AAGAGTTCAT TAAACAAGAC CTAATCATAT TTTCCCTATT
          AATTTTAATA TCTACCTTAT TAAGTCTTTT CTTTTATTTA CGACTATCCT
          ACACTCTATC TTTAACCCTA GCACCAAGCT CCTCCTCCTC CACCTTAATC
          TGGTTTATAA ACAGTAAAAA CCACTTAACC ATCTTTACTA TCCTAGCCTC
          C
Pdi28a026 ATGCATAGAC CCTTCAGTGG TCTTCCCTTA CCCATTGAAT GATACCATTT
          CCAAAGTTGG CTCTCAATGC TTGGTTCCGG AGCTCAGTAT GGACACACCA
          CCCATCAGCA TCAATGGCTG CAGCTCTGAA TCTGGTGAGT ACGTG-TTTT
          TGGGGGACTA CTTATTGCAT TGTCAGGTGG GGGTGGGTAG TTTTT-GATC
          TTGGTGCCAT TGACTCTCCC CAATGCTGAC TCTCGAGGGA GTGGTTGGTG
          TAGGACCAGA TTTATCAGCC C-ATTCTTGG ATCTTTCACA GCTGTTGGAA
          GTTGTCGCCT TGTAGATCTG CAGCACTGCA GTAGTGGGTG GGGTTTTCAG
          TGAAAGTGGT TTGGGCAATG AATAGTTTAG GGCAGAGACT CGGCACGCTT
          TCTAAGAACG CCATGGACAA TGACTTATCT CTTGACTTCG CTTTGTCAGC
          TTAT------ ---------- ---------- ---------- ----------
          ---------- ---------- ---------- ---------- ----------
          ---------- ---------- ---------- ---------- ----------
          ---------- ---------- ---------- ---------- ----------
          ---------- ---------- ---------- ---------- ----------
          ---------- ---------- ---------- ---------- ----------
          ---------- ---------- ---------- ---------- ----------
          ---------- ---------- ---------- ---------- ----------
          ---------- ---------- ---------- ---------- ----------
          ---------- ---------- ---------- ---------- ----------
          ---------- ---------- ---------- ---------- ----------
          ---------- ---------- ---------- ---------- ----------
          ---------- ---------- ---------- ---------- ----------
          ---------- ---------- ---------- ---------- ----------
          ---------- ---------- ---------- ---------- ----------
          ---------- ---------- ---------- ---------- ----------
          ---------- ---------- ---------- ---------- ----------
          ---------- ---------- ---------- ---------- ----------
          ---------- ---------- ---------- ---------- ----------
          ---------- ---------- ---------- ---------- ----------
          ---------- ---------- ---------- ---------- ----------
          ---------- ---------- ---------- ---------- ----------
          ---------- ---------- ---------- ---------- ----------
          ---------- ---------- ---------- ---------- ----------
          ---------- ---------- ---------- ---------- ----------
          ---------- ---------- ---------- ---------- ----------
          ---------- ---------- ---------- ---------- ----------
          ---------- ---------- ---------- ---------- ----------
          ---------- ---------- ---------- ---------- ----------
          ---------- ---------- ---------- ---------- ----------
          ---------- ---------- ---------- ---------- ----------
          ---------- ---------- ---------- ---------- ----------
          -
Pdi28b027 ATGCATAGAC CCTTCAGTGG TCTTCCCTTA CCCATTGAAT GATACCATTT
          CCAAAGTTGG CTCTCAATGC TTGGTTCCGG AGCTCAGTAT GGACACACCA
          CCCATCAGCA TCAATGGCTG CAGCTCTGAA TCTGGTGAGT ACGTG-TTTT
          TGGGGGACTA CTTATTGCAT TGTCAGGTGG GGGTGGGTAG TTTTT-GATC
          TTGGTGCCAT TGACTCTCCC CAATGCTGAC TCTCGAGGGA GTGGTTGGTG
          TAGGACCAGA TTTATCAGCC C-ATTCTTGG ATCTTTCACA GCTGTTGGAA
          GTTGTCGCCT TGTAGATCTG CAGCACTGCA GTAGTGGGTG GGGTTTTCAG
          TGAAAGTGGT TTGGGCAATG AATAGTTTAG GGCAGAGACT CGGCACGCTT
          TCTAAGAACG CCATGGACAA TGACTTATCT CTTGACTTCG CTTTGTCAGC
          TTAT------ ---------- ---------- ---------- ----------
          ---------- ---------- ---------- ---------- ----------
          ---------- ---------- ---------- ---------- ----------
          ---------- ---------- ---------- ---------- ----------
          ---------- ---------- ---------- ---------- ----------
          ---------- ---------- ---------- ---------- ----------
          ---------- ---------- ---------- ---------- ----------
          ---------- ---------- ---------- ---------- ----------
          ---------- ---------- ---------- ---------- ----------
          ---------- ---------- ---------- ---------- ----------
          ---------- ---------- ---------- ---------- ----------
          ---------- ---------- ---------- ---------- ----------
          ---------- ---------- ---------- ---------- ----------
          ---------- ---------- ---------- ---------- ----------
          ---------- ---------- ---------- ---------- ----------
          ---------- ---------- ---------- ---------- ----------
          ---------- ---------- ---------- ---------- ----------
          ---------- ---------- ---------- ---------- ----------
          ---------- ---------- ---------- ---------- ----------
          ---------- ---------- ---------- ---------- ----------
          ---------- ---------- ---------- ---------- ----------
          ---------- ---------- ---------- ---------- ----------
          ---------- ---------- ---------- ---------- ----------
          ---------- ---------- ---------- ---------- ----------
          ---------- ---------- ---------- ---------- ----------
          ---------- ---------- ---------- ---------- ----------
          ---------- ---------- ---------- ---------- ----------
          ---------- ---------- ---------- ---------- ----------
          ---------- ---------- ---------- ---------- ----------
          ---------- ---------- ---------- ---------- ----------
          ---------- ---------- ---------- ---------- ----------
          ---------- ---------- ---------- ---------- ----------
          -
Pdi32028  ATGCATAGAC CCTTCAGTGG TCTTCCCTTA CCCATTGAAT GATACCATTT
          CCAAAGTTGG CTCTCAATGC TTGGTTCCGG AGCTCAGTAT GGACACACCA
          CCCATCAGCA TCAATGGCTG CAGCTCTGAA TCTGGTGAGT ACGTG-TTTT
          TGGGGGACTA CTTATTGCAT TGTCAGGTGG GGGTGGGTAG TTTTT-GATC
          TTGGTGCCAT TGACTCTCCC CAATGCTGAC TCTCGAGGGA GTGGTTGGTG
          TAGGACCAGA TTTATCAGCC C-ATTCTTGG ATCTTTCACA GCTGTTGGAA
          GTTGTCGCCT TGTAGATCTG CAGCACTGCA GTAGTGGGTG GGGTTTTCAG
          TGAAAGTGGT TTGGGCAATG AATAGTTTAG GGCAGAGACT CGGCACGCTT
          TCTAAGAACG CCATGGACAA TGACTTATCT CTTGACTTCG CTTTGTCAGC
          TTAT------ ---------- ---------- ---------- ----------
          ---------- ---------- ---------- ---------- ----------
          ---------- ---------- ---------- ---------- ----------
          ---------- ---------- ---------- ---------- ----------
          ---------- ---------- ---------- ---------- ----------
          ---------- ---------- ---------- ---------- ----------
          ---------- ---------- ---------- ---------- ----------
          ---------- ---------- ---------- ---------- ----------
          ---------- ---------- ---------- ---------- ----------
          ---------- ---------- ---------- ---------- ----------
          ---------- ---------- ---------- ---------- ----------
          ---------- ---------- ---------- ---------- ----------
          --------AT TAATCCCTAT GCCCTATCAA TCTTAATATC CAGTATTGCC
          CTGGGAACAA TTATTACGTT ATCTAGTTAT CATTGAATCT TAGCTTGAAT
          TGGCCTAGAA ATCAACACAC TAGCGATTAT TCCCCTAATA ACCAAAACCC
          CTCATCCACG AGCAGTTGAA GCCGCAACAA AATACTTTTT AACCCAAGCA
          GCTGCATCAG CTCTAATTTT ATTTTCTAGC ACCATTAATG CCTGACTGAC
          AGGTGAATGA GCCATTAACA CTAATATAAA TGACCTTTCA ACAATCCTTC
          TATCTATTGC AATTGCCATA AAACTCGGAA TTACCCCATT TCACTTCTGA
          CTACCTGAAG TGTTACAAGG ACTAACCCTG CAAACAGGCC TAATTTTATC
          TACATGACAA AAACTAGCCC CAATAGTTCT CCTTATTCAA CTAGCAGAAA
          ACACCAATCT TTACCTCATG TTATTACTAG GACTTATTTC AACCATTGTA
          GGGGGTTGGG GGGGAATTAA TCAAACACAA ATTCGAAAAA TCCTAGCATT
          CTCCTCTATT GCACACCTAG GCTGAATGGT AGCCATCGTT AAAATCTCCC
          CTCAATTAAC CGCTTTAAAC TTCTTTCTGT ACGTTACCAT AACTTCATCA
          CTATTTTTAA CATTCATTTA CCTTAACACA AAAAACATTT TTGAGCTTTC
          ATCTTCCTGA TCTAAAACCC CAACCCTCTC GACACTTTCC CTATTAATTC
          TTTTATCCCT AAGCGGACTC CCCCCACTTA CTGGCTTCAT TCCAAAATGA
          CTAATTGCAC AAGAGTTCAT TAAACAAGAC CTAATCATAT TTTCCCTATT
          AATTTTAATA TCTACCTTAT TAAGTCTTTT CTTTTATTTA CGACTATCCT
          ACACTCTATC TTTAACCCTA GCACCAAGCT CCTCCTCCTC CACCTTAATC
          TGGTTTATAA ACAGTAAAAA CCACTTAACC ATCTTTACTA TCCTAGCCTC
          C
Pdi32a029 ---------- ---------- ---------- ---------- ----------
          ---------- ---------- ---------- ---------- ----------
          ---------- ---------- ---------- ---------- ----------
          ---------- ---------- ---------- ---------- ----------
          ---------- ---------- ---------- ---------- ----------
          ---------- ---------- ---------- ---------- ----------
          ---------- ---------- ---------- ---------- ----------
          ---------- ---------- ---------- ---------- ----------
          ---------- ---------- ---------- ---------- ----------
          ----CCCAGA TGTGCAGTAG CATATTGGGG TAGAAATTGC ATTGTACTAC
          AGTTGTCCCT GTAGTCCTGG ATGCTCCCCT CTGCACCAAG TTTAGATACA
          ATGCTATGAT GTCCATTTAC TCCCTCCCTC TCCCCTTTCC CGACAAACAC
          TATGGGTAGA AATGGCATGG ACTACAGCTA ATGCGCTTGA TG-TCTCCAA
          GTCAACAAAC AAGAGCCAGG AGCCTTGNAG ACCAGTGAAT GCACAGTAGC
          ACTTCGGAAG AGCTTGAACA AGACCAGCTA CTACGCACTC ACTAGTCTCT
          GAAGTTCCTG CCAATTGTTT GCTGATTTGA GGACACTGAG CGCAGAGCTG
          GACCAAATGG TTTTGTTAGC TGTATAAGGA CCTGATGTTC CCCGTACCTG
          CTTTAGTTGG TAATACACAT TGCAGTTCAT GAATTTATCT AGCACTGCAA
          G-TTTTCTAA ATACAATGGA GGTTTACCCA TTGGATTACA GGGAAATAGA
          GCCCACAAAT TCATATGGAA GTATTCTCTT TCTGCAAAG- TGGATGCTGT
          TATATAGATT CTAATGTTTA TGCTTTCATA CACATTAAAA GTAATTCTTT
          ATTTCTAG-- ---------- ---------- ---------- ----------
          ---------- ---------- ---------- ---------- ----------
          ---------- ---------- ---------- ---------- ----------
          ---------- ---------- ---------- ---------- ----------
          ---------- ---------- ---------- ---------- ----------
          ---------- ---------- ---------- ---------- ----------
          ---------- ---------- ---------- ---------- ----------
          ---------- ---------- ---------- ---------- ----------
          ---------- ---------- ---------- ---------- ----------
          ---------- ---------- ---------- ---------- ----------
          ---------- ---------- ---------- ---------- ----------
          ---------- ---------- ---------- ---------- ----------
          ---------- ---------- ---------- ---------- ----------
          ---------- ---------- ---------- ---------- ----------
          ---------- ---------- ---------- ---------- ----------
          ---------- ---------- ---------- ---------- ----------
          ---------- ---------- ---------- ---------- ----------
          ---------- ---------- ---------- ---------- ----------
          ---------- ---------- ---------- ---------- ----------
          ---------- ---------- ---------- ---------- ----------
          -
Pdi32b030 ---------- ---------- ---------- ---------- ----------
          ---------- ---------- ---------- ---------- ----------
          ---------- ---------- ---------- ---------- ----------
          ---------- ---------- ---------- ---------- ----------
          ---------- ---------- ---------- ---------- ----------
          ---------- ---------- ---------- ---------- ----------
          ---------- ---------- ---------- ---------- ----------
          ---------- ---------- ---------- ---------- ----------
          ---------- ---------- ---------- ---------- ----------
          ----CCCAGA TGTGCAGTAG CATATTGGGG TAGAAATTGC ATTGTACTAC
          AGTTGTCCCT GTAGTCCTGG ATGCTCCCCT CTGCACCAAG TTTAGATACA
          ATGCTATGAT GTCCATTTAC TCCCTCCCTC TCCCCTTTCC CGACAAACAC
          TATGGGTAGA AATGGCATGG ACTACAGCTA ATGCGCTTGA TG-TCTCCAA
          GTCAACAAAC AAGAGCCAGG AGCCTTGNAG ACCAGTGAAT GCAAAGTAGC
          ACTTCGGAAG AGCTTGAACA AGACCAGCTA CTACGCACTC ACTAGTCTCT
          GAAGTTCCTG CCAATTGTTT GCTGATTTGA GGACACTGAG CGCAGAGCTG
          GACCAAATGG TTTTGTTAGC TGTATAAGGA CCTGATGTTC CCCGTACCTG
          CTTTAGTTGG TAATACACAT TGCAGTTCAT GAATTTATCT AGCACTGCAA
          G-TTTTCTAA ATACAATGGA GGTTTACCCA TTGGATTACA GGGAAATAGA
          GCCCACAAAT TCATATGGAA GTATTCTCTT TCTGCAAAG- TGGATGCTGT
          TATATAGATT CTAATGTTTA TGCTTTCATA CACATTAAAA GTAATTCTTT
          ATTTCTAG-- ---------- ---------- ---------- ----------
          ---------- ---------- ---------- ---------- ----------
          ---------- ---------- ---------- ---------- ----------
          ---------- ---------- ---------- ---------- ----------
          ---------- ---------- ---------- ---------- ----------
          ---------- ---------- ---------- ---------- ----------
          ---------- ---------- ---------- ---------- ----------
          ---------- ---------- ---------- ---------- ----------
          ---------- ---------- ---------- ---------- ----------
          ---------- ---------- ---------- ---------- ----------
          ---------- ---------- ---------- ---------- ----------
          ---------- ---------- ---------- ---------- ----------
          ---------- ---------- ---------- ---------- ----------
          ---------- ---------- ---------- ---------- ----------
          ---------- ---------- ---------- ---------- ----------
          ---------- ---------- ---------- ---------- ----------
          ---------- ---------- ---------- ---------- ----------
          ---------- ---------- ---------- ---------- ----------
          ---------- ---------- ---------- ---------- ----------
          ---------- ---------- ---------- ---------- ----------
          -
Pdi34031  ---------- ---------- ---------- ---------- ----------
          ---------- ---------- ---------- ---------- ----------
          ---------- ---------- ---------- ---------- ----------
          ---------- ---------- ---------- ---------- ----------
          ---------- ---------- ---------- ---------- ----------
          ---------- ---------- ---------- ---------- ----------
          ---------- ---------- ---------- ---------- ----------
          ---------- ---------- ---------- ---------- ----------
          ---------- ---------- ---------- ---------- ----------
          ---------- ---------- ---------- ---------- ----------
          ---------- ---------- ---------- ---------- ----------
          ---------- ---------- ---------- ---------- ----------
          ---------- ---------- ---------- ---------- ----------
          ---------- ---------- ---------- ---------- ----------
          ---------- ---------- ---------- ---------- ----------
          ---------- ---------- ---------- ---------- ----------
          ---------- ---------- ---------- ---------- ----------
          ---------- ---------- ---------- ---------- ----------
          ---------- ---------- ---------- ---------- ----------
          ---------- ---------- ---------- ---------- ----------
          ---------- ---------- ---------- ---------- ----------
          --------AT TAATCCCTAT GCCCTATCAA TCTTAATATC CAGTATTGCC
          CTGGGAACAA TTATTACGTT ATCTAGTTAT CATTGAATCT TAGCTTGAAT
          TGGCCTAGAA ATCAACACAC TAGCGATTAT TCCCCTAATA ACCAAAACCC
          CTCATCCACG AGCAGTTGAA GCCGCAACAA AATACTTTTT AACCCAAGCA
          GCTGCATCAG CTCTAATTTT ATTTTCTAGC ACCATTAATG CCTGACTGAC
          AGGTGAATGA GCCATTAACA CTAATATAAA TGACCTTTCA ACAATCCTTC
          TATCTATTGC AATTGCCATA AAACTCGGAA TTGCCCCATT TCACTTCTGA
          CTACCTGAAG TGTTACAAGG ACTAACCCTG CAAACAGGCC TAATTTTATC
          TACATGACAA AAACTAGCCC CAATAGTTCT CCTTATTCAA CTAGCAGAAA
          ACACCAATCT TTACCTCATG TTATTACTAG GACTTATTTC AACCATTGTA
          GGGGGTTGGG GGGGAATTAA TCAAACACAA ATTCGAAAAA TCCTAGCATT
          CTCCTCTATT GCACACCTAG GCTGAATGGT AGCCATCGTT AAAATCTCCC
          CTCAATTAAC CGCTTTAAAC TTCTTTCTGT ACGTTACCAT AACTTCATCA
          CTATTTTTAA CATTCATTTA CCTTAACACA AAAAACATTT TTGAGCTTTC
          ATCTTCCTGA TCTAAAATCC CAACCCTCTC GACACTTTCC CTATTAATTC
          TTTTATCCCT AAGCGGACTC CCCCCACTTA CTGGCTTCAT TCCAAAATGA
          CTAATTGCAC AAGAGTTCAT TAAACAAGAC CTAATCATAT TTTCCCTATT
          AATTTTAATA TCTACCTTAT TAAGTCTTTT CTTTTATTTA CGACTATCCT
          ACACTCTATC TTTAACCCTA GCACCAAGCT CCTCCTCCTC CACCTTAATC
          TGGTTTATAA ACAATAAAAA CCACTTAACC ATCTTTACTA TCCTAGCCTC
          C
Pdi37032  ---------- ---------- ---------- ---------- ----------
          ---------- ---------- ---------- ---------- ----------
          ---------- ---------- ---------- ---------- ----------
          ---------- ---------- ---------- ---------- ----------
          ---------- ---------- ---------- ---------- ----------
          ---------- ---------- ---------- ---------- ----------
          ---------- ---------- ---------- ---------- ----------
          ---------- ---------- ---------- ---------- ----------
          ---------- ---------- ---------- ---------- ----------
          ---------- ---------- ---------- ---------- ----------
          ---------- ---------- ---------- ---------- ----------
          ---------- ---------- ---------- ---------- ----------
          ---------- ---------- ---------- ---------- ----------
          ---------- ---------- ---------- ---------- ----------
          ---------- ---------- ---------- ---------- ----------
          ---------- ---------- ---------- ---------- ----------
          ---------- ---------- ---------- ---------- ----------
          ---------- ---------- ---------- ---------- ----------
          ---------- ---------- ---------- ---------- ----------
          ---------- ---------- ---------- ---------- ----------
          ---------- ---------- ---------- ---------- ----------
          --------AT TAATCCTTAT GCCCTATCAA TCTTAATATC CAGTATTGCC
          CTGGGAACAA TTATTACATT ATCTAGCTAT CATTGAATCT TAGCCTGAAT
          TGGCCTAGAA ATTAATACAC TAGCGATTAT TCCCCTAATA ACCAAAACCC
          CCCACCCACG AGCAGTTGAA GCCGCAACAA AGTATTTTTT AACTCAAGCA
          GCTGCATCAG CTCTAATTTT ATTTTCCAGC ACCATTAATG CCTGATTAAC
          AGGTGAATGA GCCATTAACA CTAATATAAA TGACCTTTCA ACAATCCTCC
          TATCTATTGC AATTGCCATA AAACTCGGAA TTGCCCCATT TCACTTCTGA
          TTACCTGAAG TGTTGCAAGG ACTAACTCTG CAAACAGGCC TAATTTTATC
          TACATGACAA AAACTAGCCC CAATAGTTCT CCTCATTCAA CTAGCAGAAA
          ACACCAATCT TTACCTCATG TTATTGCTAG GACTTATTTC AACCATTGTA
          GGTGGGTGGG GAGGGATTAA TCAAACACAA ATTCGAAAAA TTTTAGCATT
          CTCCTCTATC GCACACCTAG GCTGAATGGT AGCTATCGTA AAAATCTCCC
          CTCAATTAAC TGCTTTAAAC TTCTTTCTAT ATGTTACCAT AACTTCATCA
          CTATTTTTAA CATTCATTTA CCTAAACACA AAAAACATTT TTGAGCTTTC
          ATCTTCCTGA TCCAAAACCC CAACCCTTTC GACACTTTCC CTATTAATTC
          TTCTATCCCT AAGCGGACTC CCCCCACTTA CCGGCTTCAT CCCAAAATGA
          CTAATTGCAC AAGAATTCAT TAAACAAGAC CTAATCATAT TTTCCTTATT
          AATTCTTATA TCTACCTTAT TAAGTCTTTT CTTTTATTTA CGACTATCCT
          ACACTCTATC TTTAACCCTA GCACCAAGCT CTTCCTCCTC CACCCTAACC
          TGATTTATAA ATAGTAAAAA CCACTTAACC ATCTTAATTA TCCTAGCCTC
          C
Pdi41033  ---------- ---------- ---------- ---------- ----------
          ---------- ---------- ---------- ---------- ----------
          ---------- ---------- ---------- ---------- ----------
          ---------- ---------- ---------- ---------- ----------
          ---------- ---------- ---------- ---------- ----------
          ---------- ---------- ---------- ---------- ----------
          ---------- ---------- ---------- ---------- ----------
          ---------- ---------- ---------- ---------- ----------
          ---------- ---------- ---------- ---------- ----------
          ---------- ---------- ---------- ---------- ----------
          ---------- ---------- ---------- ---------- ----------
          ---------- ---------- ---------- ---------- ----------
          ---------- ---------- ---------- ---------- ----------
          ---------- ---------- ---------- ---------- ----------
          ---------- ---------- ---------- ---------- ----------
          ---------- ---------- ---------- ---------- ----------
          ---------- ---------- ---------- ---------- ----------
          ---------- ---------- ---------- ---------- ----------
          ---------- ---------- ---------- ---------- ----------
          ---------- ---------- ---------- ---------- ----------
          ---------- ---------- ---------- ---------- ----------
          --------AT TAATCCTTAT GCCCTATCAA TCTTAATATC CAGTATTGCC
          CTGGGAACAA TTATTACATT ATCTAGCTAT CATTGAATCT TAGCCTGAAT
          TGGCCTAGAA ATTAATACAC TAGCGATTAT TCCCCTAATA ACCAAAACCC
          CCCACCCACG AGCAGTTGAA GCCGCAACAA AGTATTTTTT AACTCAAGCA
          GCTGCATCAG CTCTAATTTT ATTTTCCAGC ACCATTAATG CCTGATTAAC
          AGGTGAATGA GCCATTAACA CTAATATAAA TGACCTTTCA ACAATCCTCC
          TATCTATTGC AATTGCCATA AAACTCGGAA TTGCCCCATT TCACTTCTGA
          TTACCTGAAG TGTTGCAAGG ACTAACTCTG CAAACAGGCC TAATTTTATC
          TACATGACAA AAACTAGCCC CAATAGTTCT CCTCATTCAA CTAGCAGAAA
          ACACCAATCT TTACCTCATG TTATTGCTAG GACTTATTTC AACCATTGTA
          GGTGGATGGG GAGGGATTAA TCAAACACAA ATTCGAAAAA TTTTAGCATT
          CTCCTCTATC GCACACCTAG GCTGAATGGT AGCTATCGTA AAAATCTCCC
          CTCAATTAAC TGCTTTAAAC TTCTTTCTAT ATGTTACCAT AACTTCATCA
          CTATTTTTAA CATTCATTTA CCTAAACACA AAAAACATTT TTGAGCTTTC
          ATCTTCCTGA TCCAAAACCC CAACCCTTTC GACACTTTCC CTATTAATTC
          TTCTATCCCT AAGCGGACTC CCCCCACTTA CCGGCTTCAT CCCAAAATGA
          CTAATTGCAC AAGAATTCAT TAAACAAGAC CTAATCATAT TTTCCTTATT
          AATTCTTATA TCTACCTTAT TAAGTCTTTT CTTTTATTTA CGACTATCCT
          ACACTCTATC TTTAACCCTA GCACCAAGCT CTTCCTCCTC CACCCTAACC
          TGATTTATAA ATAGTAAAAA CCACTTAACC ATCTTAATTA TCCTAGCCTC
          C
Pdi42034  ---------- ---------- ---------- ---------- ----------
          ---------- ---------- ---------- ---------- ----------
          ---------- ---------- ---------- ---------- ----------
          ---------- ---------- ---------- ---------- ----------
          ---------- ---------- ---------- ---------- ----------
          ---------- ---------- ---------- ---------- ----------
          ---------- ---------- ---------- ---------- ----------
          ---------- ---------- ---------- ---------- ----------
          ---------- ---------- ---------- ---------- ----------
          ---------- ---------- ---------- ---------- ----------
          ---------- ---------- ---------- ---------- ----------
          ---------- ---------- ---------- ---------- ----------
          ---------- ---------- ---------- ---------- ----------
          ---------- ---------- ---------- ---------- ----------
          ---------- ---------- ---------- ---------- ----------
          ---------- ---------- ---------- ---------- ----------
          ---------- ---------- ---------- ---------- ----------
          ---------- ---------- ---------- ---------- ----------
          ---------- ---------- ---------- ---------- ----------
          ---------- ---------- ---------- ---------- ----------
          ---------- ---------- ---------- ---------- ----------
          --------AT TAATCCTTAT GCCCTATCAA TCTTAATATC CAGTATTGCT
          CTGGGAACAA TTATTACATT ATCTAGCTAT CATTGAATCT TAGCCTGAAT
          TGGCCTAGAA ATTAATACAC TAGCGATTAT TCCCCTAATA ACCAAAACCC
          CCCACCCACG AGCAGTTGAA GCCGCAACAA AGTATTTTTT AACTCAAGCA
          ACTGCATCAG CTCTAATTTT ATTTTCCAGC ACCATTAATG CCTGATTAAC
          AGGTGAATGA GCCATTAACA CTAATATAAA TGACCTTTCA ACAATCCTCC
          TATCTATTGC AATTGCCATA AAACTCGGAA TTGCCCCATT TCACTTCTGA
          TTACCTGAAG TGTTGCAAGG ACTAACTCTG CAAACAGGCC TAATTTTATC
          TACATGACAA AAACTAGCCC CAATAGTTCT CCTCATTCAA CTAGCAGAAA
          ACACCAATCT TTACCTCATG TTATTGCTAG GACTTATTTC AACCATTGTA
          GGTGGATGGG GAGGGATTAA TCAAACACAA ATTCGAAAAA TTTTAGCATT
          CTCCTCTATC GCACACCTAG GCTGAATGGT AGCTATCGTA AAAATCTCCC
          CTCAATTAAC TGCTTTAAAC TTCTTTCTAT ATGTTACCAT AACTTCATCA
          CTATTTTTAA CATTCATTTA CCTAAACACA AAAAACATTT TTGAGCTTTC
          ATCTTCCTGA TCCAAAACCC CAACCCTTTC GACACTTTCC CTATTAATTC
          TTCTATCCCT AAGCGGACTC CCCCCACTTA CCGGCTTCAT CCCAAAATGA
          CTAATTGCAC AAGAATTCAT TAAACAAGAC CTAATCATAT TTTCCTTATT
          AATTCTTATA TCTACCTTAT TAAGTCTTTT CTTTTATTTA CGACTATCCT
          ACACTCTATC TTTAACCCTA GCACCAAGCT CTTCCTCCTC CACCCTAACC
          TGATTTATAA ATAGTAAAAA CCACTTAACC ATCTTAATTA TCCTAGCCTC
          C
Pdi47035  ---------- ---------- ---------- ---------- ----------
          ---------- ---------- ---------- ---------- ----------
          ---------- ---------- ---------- ---------- ----------
          ---------- ---------- ---------- ---------- ----------
          ---------- ---------- ---------- ---------- ----------
          ---------- ---------- ---------- ---------- ----------
          ---------- ---------- ---------- ---------- ----------
          ---------- ---------- ---------- ---------- ----------
          ---------- ---------- ---------- ---------- ----------
          ---------- ---------- ---------- ---------- ----------
          ---------- ---------- ---------- ---------- ----------
          ---------- ---------- ---------- ---------- ----------
          ---------- ---------- ---------- ---------- ----------
          ---------- ---------- ---------- ---------- ----------
          ---------- ---------- ---------- ---------- ----------
          ---------- ---------- ---------- ---------- ----------
          ---------- ---------- ---------- ---------- ----------
          ---------- ---------- ---------- ---------- ----------
          ---------- ---------- ---------- ---------- ----------
          ---------- ---------- ---------- ---------- ----------
          ---------- ---------- ---------- ---------- ----------
          --------AT TAATCCCTAT GCCCTATCAA TCTTAATATC CAGTATTGCC
          CTGGGAACAA TTATTACGTT ATCTAGTTAT CATTGAATCT TAGCTTGAAT
          TGGCCTAGAA ATCAACACAC TAGCGATTAT TCCCCTAATA ACCAAAACCC
          CTCATCCACG AGCAGTTGAA GCCGCAACAA AATACTTTTT AACCCAAGCA
          GCTGCATCAG CTCTAATTTT ATTTTCTAGC ACCATTAATG CCTGACTGAC
          AGGTGAATGA GCCATTAACA CTAATATAAA TGACCTTTCA ACAATCCTTC
          TATCTATTGC AATTGCCATA AAACTCGGAA TTGCCCCATT TCACTTCTGA
          CTACCTGAAG TGTTACAAGG ACTAACCCTG CAAACAGGCC TAATTTTATC
          TACATGACAA AAACTAGCCC CAATAGTTCT CCTTATTCAA CTAGCAGAAA
          ACACCAATCT TTACCTCATG TTATTACTAG GACTTATTTC AACCATTGTA
          GGGGGTTGGG GGGGAATTAA TCAAACACAA ATTCGAAAAA TCCTAGCATT
          CTCCTCTATT GCACACCTAG GCTGAATGGT AGCCATCGTT AAAATCTCCC
          CTCAATTAAC CGCTTTAAAC TTCTTTCTGT ACGTTACCAT AACTTCATCA
          CTATTTTTAA CATTCATTTA CCTTAACACA AAAAACATTT TTGAGCTTGC
          ATCTTCCTGA TCTAAAACCC CAACCCTCTC GACACTTTCC CTATTAATTC
          TTTTATCCCT AAGCGGACTC CCCCCACTTA CTGGCTTCAT TCCAAAATGA
          CTAATTGCAC AAGAGTTCAT TAAACAAGAC CTAATCATAT TTTCCCTATT
          AATTTTAATA TCTACCTTAT TAAGTCTTTT CTTTTATTTA CGACTATCCT
          ACACTCTATC TTTAACCCTA GCACCAAGCT CCTCCTCCTC CACCTTAATC
          TGGTTTATAA ACAGTAAAAA CCACTTAACC ATCTTTACTA TCCTAGCCTC
          C
Pdi48036  ---------- ---------- ---------- ---------- ----------
          ---------- ---------- ---------- ---------- ----------
          ---------- ---------- ---------- ---------- ----------
          ---------- ---------- ---------- ---------- ----------
          ---------- ---------- ---------- ---------- ----------
          ---------- ---------- ---------- ---------- ----------
          ---------- ---------- ---------- ---------- ----------
          ---------- ---------- ---------- ---------- ----------
          ---------- ---------- ---------- ---------- ----------
          ---------- ---------- ---------- ---------- ----------
          ---------- ---------- ---------- ---------- ----------
          ---------- ---------- ---------- ---------- ----------
          ---------- ---------- ---------- ---------- ----------
          ---------- ---------- ---------- ---------- ----------
          ---------- ---------- ---------- ---------- ----------
          ---------- ---------- ---------- ---------- ----------
          ---------- ---------- ---------- ---------- ----------
          ---------- ---------- ---------- ---------- ----------
          ---------- ---------- ---------- ---------- ----------
          ---------- ---------- ---------- ---------- ----------
          ---------- ---------- ---------- ---------- ----------
          --------AT TAATCCCTAT GCCCTATCAA TCTTAATATC CAGTATTGCC
          CTGGGAACAA TTATTACGTT ATCTAGCTAT CATTGAATCT TAGCTTGAAT
          TGGCCTAGAA ATCAACACAC TAGCGATTAT TCCCCTAATA ACCAAAACCC
          CTCATCCACG AGCAATTGAA GCCGCAACAA AATACTTTTT AACCCAAGCA
          GCTGCATCAG CTCTAATTTT ATTTTCTAGC ACCATTAATG CCTGACTAAC
          AGGTGAATGA GCCATTAACA CTAATATAAA TAACCTTTCA ACAATCCTTC
          TATCTATTGC AATTGCCATA AAACTCGGAA TTGCCCCATT TCACTTCTGA
          CTACCTGAAG TGTTACAAGG ACTAACCCTG CAAACAGGTC TAATTTTATC
          TACATGACAA AAACTAGCCC CAATAGTTCT CCTTATTCAA CTAGCAGAAA
          ACACCAATCT TTATCTCATG TTATTACTAG GACTTATTTC AACCATTGTA
          GGGGGTTGGG GGGGGATTAA TCAAACACAA ATTCGAAAAA TCCTAGCATT
          CTCCTCTATT GCACACCTAG GCTGAATGGT AGCCATCGTT AAAATCTCCC
          CTCAATTAAC CGCTTTAAAC TTCTTTCTAT ACATTACCAT AACTTCATCA
          CTATTTTTAA CATTCATTTA CCTTAATACA AAAAACATTT TTGAGCTTTC
          ATCTTCCTGA TCTAAAACCC CAACCCTCTC GACACTTTCC CTATTAATTC
          TTTTATCCCT AAGCGGACTC CCCCCACTTA CTGGCTTCAT TCCAAAATGA
          CTAATTGCAC AAGAGTTCAT TAAACAAGAC CTAATCATAT TTTCCCTATT
          AATTTTAATA TCTACCTTAT TGAGTCTTTT CTTTTATTTA CGACTATCCT
          ACACTCTATC TTTAACCCTG GCACCAAGCT CCTCCTCCTC CACCTTAATC
          TGGTTTATAA ACAGTAAAAA CCACTTAACC ATCTTTATTA TCCTAGCCTC
          C
Pdi48a037 ATGCATAGAC CCTTCGGTGG TCTTCCCTTA CCCATTGAAT GATACCATTT
          CCAAAGTTGG CTCTCAATGC TTGGTTCCGG AGCTCAGTAT GGACACACCA
          CCCATCAGCA TCAATGGCTG CAGCTCTGAA TCTGGTGAGT ACGTG-TTTT
          TGGGGGACTA CTTATTGCAT TGTCAGGTGG GGGTGGGTAG TTTTT-GATC
          TTGGTGCCAT TGACTCTCCC CAATGCTGAC TCTCGAGGGA GTGGTTGGTG
          TAGGACCAGA TTTATCAGCC C-ATTCTTGG ATCTTTCACA GCTGTTGGAA
          GTTGTCGCCT TGTAGATCTG CAGCACTGCA GTAGTGGGTG GGGTTTTCAG
          TGAAAGTGGT TTGGGCAATG AATAGTTTAG GGCAGAGACT CGGCACGCTT
          TCTAAGAACG CCATGGACAA TGACTTATCT CTTGACTTCG CTTTGTCAGC
          TTATCCCAGA TGTGCAGTAG CATATTGGGG TAGAAATTGC ATTGTACTAC
          AGTTGTCCCT GTAGTCCTGG ATGCTCCCTT CTGCACCAAG TTTAGATACA
          ATGCTATGAT GTCCATTTAC TCCCTCCCTC TCCCCTTTCC CGACAAACAC
          TATGGGTAGA AATGGCATGG ACTACAGCTA ATGCGCTTGA TG-TCTCCAA
          GTCAACAAAC AAGAGCCAGG AGCCTTGGAG ACCAGTGAAT GCACAGTAGC
          ACTTCGGAAG AGCTTGAACA AGACCAGCTA CTACGCACTC ACTAGTCTCT
          GAAGTTCCTG CCAATTGTTT GCTGATTTGA GGACACTGAG CGCAGAGCTG
          GACCAAATGG TTTTGTTAGC TGTATAAGGA CCTGATGTTC CCCGTACCTG
          CTTTAGTTGG TAATACACAT TGCAGTTCAT GAATTTATCT AGCACTGCAA
          G-TTTTCTAA ATACAATGGA GGTTTACCCA TTGGATTACA GGGAAATAGA
          GGCCACAAAT TCATATGGAA GTATTCTCTT TCTGCAAAG- TGGATGCTGT
          TATATAGATT CTAATGTTTA TGCTTTCATA CACATTAAAA GTAAATCTTT
          ATTTCTAG-- ---------- ---------- ---------- ----------
          ---------- ---------- ---------- ---------- ----------
          ---------- ---------- ---------- ---------- ----------
          ---------- ---------- ---------- ---------- ----------
          ---------- ---------- ---------- ---------- ----------
          ---------- ---------- ---------- ---------- ----------
          ---------- ---------- ---------- ---------- ----------
          ---------- ---------- ---------- ---------- ----------
          ---------- ---------- ---------- ---------- ----------
          ---------- ---------- ---------- ---------- ----------
          ---------- ---------- ---------- ---------- ----------
          ---------- ---------- ---------- ---------- ----------
          ---------- ---------- ---------- ---------- ----------
          ---------- ---------- ---------- ---------- ----------
          ---------- ---------- ---------- ---------- ----------
          ---------- ---------- ---------- ---------- ----------
          ---------- ---------- ---------- ---------- ----------
          ---------- ---------- ---------- ---------- ----------
          ---------- ---------- ---------- ---------- ----------
          ---------- ---------- ---------- ---------- ----------
          -
Pdi48b038 ATGCATAGAC CCTTCGGTGG TCTTCCCTTA CCCATTGAAT GATACCATTT
          CCAAAGTTGG CTCTCAATGC TTGGTTCCGG AGCTCAGTAT GGACACACCA
          CCCATCAGCA TCAATGGCTG CAGCTCTGAA TCTGGTGAGT ACGTG-TTTT
          TGGGGGACTA CTTATTGCAT TGTCAGGTGG GGGTGGGTAG TTTTT-GATC
          TTGGTGCCAT TGACTCTCCC CAATGCTGAC TCTCGAGGGA GTGGTTGGTG
          TAGGACCAGA TTTATCAGCC C-ATTCTTGG ATCTTTCACA GCTGTTGGAA
          GTTGTCGCCT TGTAGATCTG CAGCACTGCA GTAGTGGGTG GGGTTTTCAG
          TGAAAGTGGT TTGGGCAATG AATAGTTTAG GGCAGAGACT CGGCACGCTT
          TCTAAGAACG CCATGGACAA TGACTTATCT CTTGACTTCG CTTTGTCAGC
          TTATCCCAGA TGTGCAGTAG CATATTGGGG TAGAAATTGC ATTGTACTAC
          AGTTGTCCCT GTAGTCCTGG ATGCTCCCTT CTGCACCAAG TTTAGATACA
          ATGCTATGAT GTCCATTTAC TCCCTCCCTC TCCCCTTTCC CGACAAACAC
          TATGGGTAGA AATGGCATGG ACTACAGCTA ATGCGCTTGA TG-TCTCCAA
          GTCAACAAAC AAGAGCCAGG AGCCTTGGAG ACCAGTGAAT GCACAGTAGC
          ACTTCGGAAG AGCTTGAACA AGACCAGCTA CTACGCACTC ACTAGTCTCT
          GAAGTTCCTG CCAATTGTTT GCTGATTTGA GGACACTGAG CGCAGAGCTG
          GACCAAATGG TTTTGTTAGC TGTATAAGGA CCTGATGTTC CCCGTACCTG
          CTTTAGTTGG TAATACACAT TGCAGTTCAT GAATTTATCT AGCACTGCAA
          G-TTTTCTAA ATACAATGGA GGTTTACCCA TTGGATTACA GGGAAATAGA
          GGCCACAAAT TCATATGGAA GTATTCTCTT TCTGCAAAG- TGGATGCTGT
          TATATAGATT CTAATGTTTA TGCTTTCATA CACATTAAAA GTAAATCTTT
          ATTTCTAG-- ---------- ---------- ---------- ----------
          ---------- ---------- ---------- ---------- ----------
          ---------- ---------- ---------- ---------- ----------
          ---------- ---------- ---------- ---------- ----------
          ---------- ---------- ---------- ---------- ----------
          ---------- ---------- ---------- ---------- ----------
          ---------- ---------- ---------- ---------- ----------
          ---------- ---------- ---------- ---------- ----------
          ---------- ---------- ---------- ---------- ----------
          ---------- ---------- ---------- ---------- ----------
          ---------- ---------- ---------- ---------- ----------
          ---------- ---------- ---------- ---------- ----------
          ---------- ---------- ---------- ---------- ----------
          ---------- ---------- ---------- ---------- ----------
          ---------- ---------- ---------- ---------- ----------
          ---------- ---------- ---------- ---------- ----------
          ---------- ---------- ---------- ---------- ----------
          ---------- ---------- ---------- ---------- ----------
          ---------- ---------- ---------- ---------- ----------
          ---------- ---------- ---------- ---------- ----------
          -
Pdi51039  ATGCATAGAC CCTTCGGTGG TCTTCCCTTA CCCATTGAAT GATACCATTT
          CCAAAGTTGG CTCTCAATGC TTGGTTCCGG AGCTCAGTAT GGACACACCA
          CCCATCAGCA TCAATGGCTG CAGCTCTGAA TCTGGTGAGT ACGTG-TTTT
          TGGGGGACTA CTTATTGCAT TGTCAGGTGG GGGTGGGTAG TTTTT-GATC
          TTGGTGCCAT TGACTCTCCC CAATGCTGAC TCTCGAGGGA GTGGTTGGTG
          TAGGACCAGA TTTATCAGCC C-ATTCTTGG ATCTTTCACA GCTGTTGGAA
          GTTGTTGCCT TGTAGATCTG CAGCACTGCA GTAGTGGGTG GGGTTTTCAG
          TGAAAGTGGT TTGGGCAATG AATAGTTTAG GGCAGAGACT CGGCACGCTT
          TCTAAGAACG CCATGGACAA TGACTTATCT CTTGACTTCG CTTTGTCAGC
          TTATCCCAGA TGTGCAGTAG CATATTGGGG TAGAAATTGC ATTGTACTAC
          AGTTGTCCCT GTAGTCCTGG ATGCTCCCTT CTGCACCAAG TTTAGATACA
          ATGCTATGAT GTCCATTTAC TCCCTCCCTC TCCCCTTTCC CGACAAACAC
          TATGGGTAGA AATGGCATGG ACTACAGCTA ATGCGCTTGA TG-TCTCCAA
          GTCAACAAAC AAGAGCCAGG AGCCTTGGAG ACCAGTGAAT GCACAGTAGC
          ACTTCGGAAG AGCTTGAACA AGACCAGCTA CTACGCACTC ACTAGTCTCT
          GAAGTTCCTG CCAATTGTTT GCTGATTTGA GGACACTGAG CGCAGAGCTG
          GACCAAATGG TTTTGTTAGC TGTATAAGGA CCTGATGTTC CCCGTACCTG
          CTTTAGTTGG TAATACACAT TGCAGTTCAT GAATTTATCT AGCACTGCAA
          G-TTTTCTAA ATACAATGGA GGTTTACCCA TTGGATTACA GGGAAATAGA
          GGCCACAAAT TCATATGGAA GTATTCTCTT TCTGCAAAG- TGGATGCTGT
          TATATAGATT CTAATGTTTA TGCTTTCATA CACATTAAAA GTAAATCTTT
          ATTTCTAG-- ---------- ---------- ---------- ----------
          ---------- ---------- ---------- ---------- ----------
          ---------- ---------- ---------- ---------- ----------
          ---------- ---------- ---------- ---------- ----------
          ---------- ---------- ---------- ---------- ----------
          ---------- ---------- ---------- ---------- ----------
          ---------- ---------- ---------- ---------- ----------
          ---------- ---------- ---------- ---------- ----------
          ---------- ---------- ---------- ---------- ----------
          ---------- ---------- ---------- ---------- ----------
          ---------- ---------- ---------- ---------- ----------
          ---------- ---------- ---------- ---------- ----------
          ---------- ---------- ---------- ---------- ----------
          ---------- ---------- ---------- ---------- ----------
          ---------- ---------- ---------- ---------- ----------
          ---------- ---------- ---------- ---------- ----------
          ---------- ---------- ---------- ---------- ----------
          ---------- ---------- ---------- ---------- ----------
          ---------- ---------- ---------- ---------- ----------
          ---------- ---------- ---------- ---------- ----------
          -
Pdi54040  ---------- ---------- ---------- ---------- ----------
          ---------- ---------- ---------- ---------- ----------
          ---------- ---------- ---------- ---------- ----------
          ---------- ---------- ---------- ---------- ----------
          ---------- ---------- ---------- ---------- ----------
          ---------- ---------- ---------- ---------- ----------
          ---------- ---------- ---------- ---------- ----------
          ---------- ---------- ---------- ---------- ----------
          ---------- ---------- ---------- ---------- ----------
          ---------- ---------- ---------- ---------- ----------
          ---------- ---------- ---------- ---------- ----------
          ---------- ---------- ---------- ---------- ----------
          ---------- ---------- ---------- ---------- ----------
          ---------- ---------- ---------- ---------- ----------
          ---------- ---------- ---------- ---------- ----------
          ---------- ---------- ---------- ---------- ----------
          ---------- ---------- ---------- ---------- ----------
          ---------- ---------- ---------- ---------- ----------
          ---------- ---------- ---------- ---------- ----------
          ---------- ---------- ---------- ---------- ----------
          ---------- ---------- ---------- ---------- ----------
          --------AT TAATCCCTAT GCCCTATCAA TCTTAATATC CAGTATTGCC
          CTGGGAACAA TTATTACGTT ATCTAGTTAT CATTGAATCT TAGCTTGAAT
          TGGCCTAGAA ATCAACACAC TAGCGATTAT TCCCCTAATA ACCAAAACCC
          CTCATCCACG AGCAGTTGAA GCCGCAACAA AATACTTTTT AACCCAAGCA
          GCTGCATCAG CTCTAATTTT ATTTTCTAGC ACCATTAATG CCTGACTGAC
          AGGTGAATGA GCCATTAACA CTAATATAAA TGACCTTTCA ACAATCCTTC
          TATCTATTGC AATTGCCATA AAACTCGGAA TTGCCCCATT TCACTTCTGA
          CTACCTGAAG TGTTACAAGG ACTAACCCTG CAAACAGGCC TAATTTTATC
          TACATGACAA AAACTAGCCC CAATAGTTCT CCTTATTCAA CTAGCAGAAA
          ACACCAATCT TTACCTCATG TTATTACTAG GACTTATTTC AACCATTGTA
          GGGGGTTGGG GGGGGATTAA TCAAACACAA ATTCGAAAAA TCCTAGCATT
          CTCCTCTATT GCACACCTAG GCTGAATGGT AGCCATCGTT AAAATCTCCC
          CTCAATTAAC CGCTTTAAAC TTCTTTCTGT ACGTTACCAT AACTTCATCA
          CTATTTTTAA CATTCATTTA CCTTAACACA AAAAACATTT TTGAGCTTGC
          ATCTTCCTGA TCTAAAACCC CAACCCTCTC GACACTTTCC CTATTAATTC
          TTTTATCCCT AAGCGGACTC CCCCCACTTA CTGGCTTCAT TCCAAAATGA
          CTAATTGCAC AAGAGTTCAT TAAACAAGAC CTAATCATAT TTTCCCTATT
          AATTTTAATA TCTACCTTAT TAAGTCTTTT CTTTTATTTA CGACTATCCT
          ACACTCTATC TTTAACCCTA GCACCAAGCT CCTCCTCCTC CACCTTAATC
          TGGTTTATAA ACAGTAAAAA CCACTTAACC ATCTTTACTA TCCTAGCCTC
          C
Pih03041  ---------- ---------- ---------- ---------- ----------
          ---------- ---------- ---------- ---------- ----------
          ---------- ---------- ---------- ---------- ----------
          ---------- ---------- ---------- ---------- ----------
          ---------- ---------- ---------- ---------- ----------
          ---------- ---------- ---------- ---------- ----------
          ---------- ---------- ---------- ---------- ----------
          ---------- ---------- ---------- ---------- ----------
          ---------- ---------- ---------- ---------- ----------
          ---------- ---------- ---------- ---------- ----------
          ---------- ---------- ---------- ---------- ----------
          ---------- ---------- ---------- ---------- ----------
          ---------- ---------- ---------- ---------- ----------
          ---------- ---------- ---------- ---------- ----------
          ---------- ---------- ---------- ---------- ----------
          ---------- ---------- ---------- ---------- ----------
          ---------- ---------- ---------- ---------- ----------
          ---------- ---------- ---------- ---------- ----------
          ---------- ---------- ---------- ---------- ----------
          ---------- ---------- ---------- ---------- ----------
          ---------- ---------- ---------- ---------- ----------
          --------AT TAATCCTTAT GCCCTATCAA TCTTAATATC CAGTATTGCC
          CTGGGAACAA TCATTACATT ATCTAGCTAT CATTGAATCT TAGCTTGAAT
          TGGCCTAGAA ATTAATACAC TAGCGATTAT TCCCCTAATA ACCAAAACCC
          CTCATCCACG AGCAGTTGAG GCCGCAACAA AATATTTTTT AACCCAAGCA
          GCTGCATCAG CTCTAATTTT ATTTTCTAGC ACTATTAATG CCTGACTAAC
          AGGTGAATGA GCCATTAATA GTAATATAAA TGATCTTTCA ACAATCCTTC
          TATCTATTGC AATTGCCATA AAACTCGGAA TTGCCCCATT TCACTTCTGA
          TTACCTGAAG TGTTACAAGG ATTAACTCTG CAAACAGGCC TAATTTTATC
          TACCTGACAA AAACTAGCCC CAATAATTCT TCTTATTCAA CTAGCAGAAA
          ACACCAATCT TTACCTTATG TTATCGCTAG GACTTATTTC AACCATTGTA
          GGGGGTTGGG GGGGAATTAA TCAAACACAA ATTCGAAAAA TTTTAGCATT
          CTCCTCTATT GCACACCTAG GCTGAATGGT AGCTATCGTA AAAATCTCCC
          CTCAATTAAC TGCCTTAAAC TTCTTTCTGT ATATTATCAT AACTTCATCA
          CTATTTTTAA CATTCATTTA CCTCAATACA AAAAACATTT TTGAGCTTTC
          ATCTTCCTGA TCTAAATCCC CAACCCTCTC GACACTTTCC CTACTAATTC
          TTCTATCCCT AAGTGGACTC CCCCCACTTA CTGGCTTCAT TCCGAAATGA
          CTAATTGCAC AAGAACTTAT TAAACAAGAC CTAATCATAT TTTCCTTATT
          AATTTTAATA TCTACCTTAT TAAGTCTTTT CTTTTATTTA CGATTATCCT
          ACACGCTATC TTTAACCCTA GCACCAAACT CCTCCTCCTC CACCCTAATC
          TGGTTTATAA GTAATAAAAA CCACTTAACC ATCTTAATTA TTCTAGCCTC
          C
Pih04042  ---------- ---------- ---------- ---------- ----------
          ---------- ---------- ---------- ---------- ----------
          ---------- ---------- ---------- ---------- ----------
          ---------- ---------- ---------- ---------- ----------
          ---------- ---------- ---------- ---------- ----------
          ---------- ---------- ---------- ---------- ----------
          ---------- ---------- ---------- ---------- ----------
          ---------- ---------- ---------- ---------- ----------
          ---------- ---------- ---------- ---------- ----------
          ---------- ---------- ---------- ---------- ----------
          ---------- ---------- ---------- ---------- ----------
          ---------- ---------- ---------- ---------- ----------
          ---------- ---------- ---------- ---------- ----------
          ---------- ---------- ---------- ---------- ----------
          ---------- ---------- ---------- ---------- ----------
          ---------- ---------- ---------- ---------- ----------
          ---------- ---------- ---------- ---------- ----------
          ---------- ---------- ---------- ---------- ----------
          ---------- ---------- ---------- ---------- ----------
          ---------- ---------- ---------- ---------- ----------
          ---------- ---------- ---------- ---------- ----------
          --------AT TAATCCTTAT GCCCTATCAA TCTTAATATC CAGTATTGCC
          CTGGGAACAG TCATTACATT ATCTAGCTAT CATTGAATCT TAGCTTGAAT
          TGGCCTAGAA ATTAATACAC TAGCGATTAT TCCCCTAATA ACCAAAACCC
          CTCATCCACG AGCAGTTGAG GCCGCAACAA AATATTTTTT AACCCAAGCA
          GCTGCATCAG CTCTAATTTT ATTTTCTAGC ACTATTAATG CCTGACTAAC
          AGGTGAATGA GCCATTAATA ATAATATAAA TGATCTTTCG ACAATCCTTC
          TATCTATTGC AATTGCCATA AAACTCGGAA TTGCCCCATT TCACTTCTGA
          TTACCTGAAG TGTTACAAGG ACTAACTCTG CAAACAGGCC TAATTTTATC
          TACCTGACAA AAACTAGCCC CAATAATTCT TCTTATTCAA CTAGCAGAAA
          ACACCAATCT TTACCTTATG TTATCGCTAG GACTTATTTC AACCATTGTA
          GGAGGTTGGG GGGGAATTAA TCAAACACAA ATTCGAAAAA TTTTAGCATT
          CTCCTCTATT GCACACCTAG GCTGAATGGT AGCTATCGTA AAAATTTCCC
          CTCAATTAAC TGCCTTAAAC TTCTTTCTGT ATATTACCAT AACTTCATCA
          CTATTTTTAA CATTCATTTA CCTCAATACA AAAAACATTT TTGAGCTTTC
          ATCTTCCTGA TCTAAAACCC CAACCCTCTC GACACTTTCC CTACTAATTC
          TTCTATCCCT AAGTGGACTC CCCCCACTTA CTGGCTTCAT TCCAAAATGA
          CTAATTGCAC AAGAACTCAT TAAACAAGAC CTAATCATAT TTTCCTTATT
          AATTTTAATA TCTACCTTAT TAAGTCTTTT CTTTTATTTA CGATTATCCT
          ACACCCTATC TTTAACCCTA GCACCAAACT CCTCCTCCTC CACCCTAATC
          TGGTTTATAA GTAATAAAAA CCACTTAACC ATCTTAATTA TTCTAGCCTC
          C
Pih124043 ---------- ---------- ---------- ---------- ----------
          ---------- ---------- ---------- ---------- ----------
          ---------- ---------- ---------- ---------- ----------
          ---------- ---------- ---------- ---------- ----------
          ---------- ---------- ---------- ---------- ----------
          ---------- ---------- ---------- ---------- ----------
          ---------- ---------- ---------- ---------- ----------
          ---------- ---------- ---------- ---------- ----------
          ---------- ---------- ---------- ---------- ----------
          ---------- ---------- ---------- ---------- ----------
          ---------- ---------- ---------- ---------- ----------
          ---------- ---------- ---------- ---------- ----------
          ---------- ---------- ---------- ---------- ----------
          ---------- ---------- ---------- ---------- ----------
          ---------- ---------- ---------- ---------- ----------
          ---------- ---------- ---------- ---------- ----------
          ---------- ---------- ---------- ---------- ----------
          ---------- ---------- ---------- ---------- ----------
          ---------- ---------- ---------- ---------- ----------
          ---------- ---------- ---------- ---------- ----------
          ---------- ---------- ---------- ---------- ----------
          --------AT TAATCCTTAT GCCCTATCAA TCTTAATATC CAGTATTGCC
          CTGGGAACAA TCATTACATT ATCTAGCTAT CATTGAATCT TAGCTTGAAT
          TGGCCTAGAA ATTAATACAC TAGCGATTAT TCCCCTAATA ACCAAAACCC
          CTCATCCACG AGCAGTTGAG GCCGCAACAA AATATTTTTT AACCCAAGCA
          GCTGCATCAG CTCTAATTTT ATTTTCTAGC ACTATTAATG CCTGACTAAC
          AGGTGAATGA GCCATTAATA GTAATATAAA TGATCTTTCA ACAATCCTTC
          TATCTATTGC AATTGCCATA AAACTCGGAA TTGCCCCATT TCACTTCTGA
          TTACCTGAAG TGTTACAAGG ATTAACTCTG CAAACAGGCC TAATTTTATC
          TACCTGACAA AAACTAGCCC CAATAATTCT TCTTATTCAA CTAGCAGAAA
          ACACCAATCT TTACCTTATG TTATCGCTAG GACTTATTTC AACCATTGTA
          GGGGGGTGGG GGGGAATTAA TCAAACACAA ATTCGAAAAA TTTTAGCATT
          CTCCTCTATT GCACACCTAG GCTGAATGGT AGCTATCGTA AAAATCTCCC
          CTCAATTAAC TGCCTTAAAC TTCTTTCTGT ATATTACCAT AACTTCATCA
          CTATTTTTAA CATTCATTTA CCTCAATACA AAAAACATTT TTGAGCTTTC
          ATCTTCCTGA TCTAAATCCC CAACCCTCTC GACACTTTCC CTACTAATTC
          TTCTATCCCT AAGTGGTCTC CCCCCACTTA CTGGCTTCAT TCCGAAATGA
          CTAATTGCAC AAGAACTCAT TAAACAAGAC CTAATCATAT TTTCCTTATT
          AATTTTAATA TCTACCTTAT TAAGTCTTTT CTTTTATTTA CGATTATCCT
          ACACGCTATC TTTAACCCTA GCACCAAACT CCTCCTCC-N NACCCTAATC
          TGGTTTATAA GTGATAAAAA CCACTTAACC ATCTTAATTA TTCTAGCCTC
          C
Pih164044 ---------- ---------- ---------- ---------- ----------
          ---------- ---------- ---------- ---------- ----------
          ---------- ---------- ---------- ---------- ----------
          ---------- ---------- ---------- ---------- ----------
          ---------- ---------- ---------- ---------- ----------
          ---------- ---------- ---------- ---------- ----------
          ---------- ---------- ---------- ---------- ----------
          ---------- ---------- ---------- ---------- ----------
          ---------- ---------- ---------- ---------- ----------
          ---------- ---------- ---------- ---------- ----------
          ---------- ---------- ---------- ---------- ----------
          ---------- ---------- ---------- ---------- ----------
          ---------- ---------- ---------- ---------- ----------
          ---------- ---------- ---------- ---------- ----------
          ---------- ---------- ---------- ---------- ----------
          ---------- ---------- ---------- ---------- ----------
          ---------- ---------- ---------- ---------- ----------
          ---------- ---------- ---------- ---------- ----------
          ---------- ---------- ---------- ---------- ----------
          ---------- ---------- ---------- ---------- ----------
          ---------- ---------- ---------- ---------- ----------
          --------AT TAATCCTTAT GCCCTATCAA TCTTAATATT CAGTATTGCC
          CTGGGAACAG TCATTACATT ATCTAGCTAT CATTGAATCT TAGCTTGAAT
          TGGCCTAGAA ATTAATACAC TAGCGATTAT TCCCCTAATA ACCAAAACCC
          CTCATCCACG AGCAGTTGAG GCCGCAACAA AATATTTTTT AACCCAAGCA
          GCTGCATCAG CTCTAATTTT ATTTTCTAGC ACTATTAATG CCTGACTAAC
          AGGTGAATGA GCCATTAATA ATAATATAAA TGATCTTTCG ACAATCCTTC
          TATCTATTGC AATTGCCATA AAACTCGGAA TTGCCCCATT TCACTTCTGA
          TTACCTGAAG TGTTACAAGG ACTAACTCTG CAAACAGGCC TAATTTTATC
          TACCTGACAA AAACTAGCCC CAATAATTCT TCTTATTCAA CTAGCAGAAA
          ACACCAATCT TTACCTTATG TTATCGCTAG GACTTATTTC AACCATTGTA
          GGAGGTTGGG GGGGAATTAA TCAAACACAA ATTCGAAAAA TTTTAGCATT
          CTCCTCTATT GCACACCTAG GCTGAATGGT AGCTATCGTA AAAATTTCCC
          CTCAATTAAC TGCCTTAAAC TTCTTTCTGT ATATTACCAT AACTTCATCA
          CTATTTTTAA CATTCATTTA CCTCAATACA AAAAACATTT TTGAGCTTTC
          ATCTTCCTGA TCTAAAACCC CAACCCTCTC GACACTTTCC CTACTAATTC
          TTCTATCCCT AAGTGGACTC CCCCCACTTA CTGGCTTCAT TCCAAAATGA
          CTAATTGCAC AAGAACTCAT TAAACAAGAC CTAATCATAT TTTCCTTATT
          AATTTTAATA TCTACCTTAT TAAGTCTTTT CTTTTATTTA CGATTATCCT
          ACACCCTATC TTTAACCCTA GCACCAAACT CCTCCTCCTC CACCCTAATC
          TGGTTTATAA GTAATAAAAA CCACTTAACC ATCTTAATTA TTCTAGCCTC
          C
Pih3a045  ATGCATAGAC CCTTCGGTGG TCTTCCCTTA CCCATTGAAT GATACCATTT
          CCAAAGTTGG CTCTCAATGC TTGGTTCCGG AGCTCAGTAT GGACACACCA
          CCCATCAGCA TCAATGGCTG CAGCTCTGAA TCTGGTGAGT ACGTG-TTTT
          TGGGGGACTA CTTATTGCAT TGTCAGGTGG GGGTGGGTAG TTTTT-GATC
          TTGGTGCCAT TGACTCTCCC CAATGCTGAC TCTCGAGGGA GTGGTTGGTG
          TAGGACCAGA TTTATCAGCC C-ATTCTTGG ATCTTTCACA GCTGTTGGAA
          GTTGTCGCCT TGTAGATCTG CAGCACTGCA GTAGTGGGTG GGGTTTTCAG
          TGAAAGTGGT TTGGGCAATG AATAGTTTAG GGCAGAGACT CGGCACGCTT
          TCTAAGAACG CCATGGACAA TGACTTATCT CTTGACTTCG CTTTGTCAGC
          TTATCCCAGA TGTGCAGTAG CATATTGGGG TAGAAATCGC ATTGTACTAC
          AGTTGTCCCT GTAGTCCTGG ATGCTCCCCT CTGCACCAAG TTTAGATACA
          ATGCTATGAT GTCCATTTAC TCCCTCCCTC TCCCCTTTCC CGACAAACAC
          TATGGGTAGA AATGGCATGG ACTACAGCTA ATGCGCTTGA TG-TCTCCAA
          GTCAACAAAC AAGAGCCAGG AGCCTCGGAG ACCAGTGAAT GCACAGTAGC
          ACTTCGGAAG AGCTTGAACA AGACCAGCTA CTACGCACTC ACTAGTCTCT
          GAAGTTCCTG CCAATTGTTT GCTGATTTGA GGACACTGAG CGCAGAGCTG
          GACCAAATGG TTTTGTTAGC TGTATAAGGA CCCGATGTTC CCTGTACCTG
          CTTTAGTTGG TAATATACAT TGCAGTTCAT GAATTTATCT TGCACTGCAA
          G-TTTTCTAA ATACAATGGA GGTTTACCCA TTGGATTACA GGGAAATAGA
          GCCCACAAAY TCATATGGAA GTATTATCTT TCTGCAAAG- TGGATGCTGT
          TATATAGATT CTAATGTTTA TGCTTTCATA CACATTAAAA GTAATTCTTT
          ATTTCTAG-- ---------- ---------- ---------- ----------
          ---------- ---------- ---------- ---------- ----------
          ---------- ---------- ---------- ---------- ----------
          ---------- ---------- ---------- ---------- ----------
          ---------- ---------- ---------- ---------- ----------
          ---------- ---------- ---------- ---------- ----------
          ---------- ---------- ---------- ---------- ----------
          ---------- ---------- ---------- ---------- ----------
          ---------- ---------- ---------- ---------- ----------
          ---------- ---------- ---------- ---------- ----------
          ---------- ---------- ---------- ---------- ----------
          ---------- ---------- ---------- ---------- ----------
          ---------- ---------- ---------- ---------- ----------
          ---------- ---------- ---------- ---------- ----------
          ---------- ---------- ---------- ---------- ----------
          ---------- ---------- ---------- ---------- ----------
          ---------- ---------- ---------- ---------- ----------
          ---------- ---------- ---------- ---------- ----------
          ---------- ---------- ---------- ---------- ----------
          ---------- ---------- ---------- ---------- ----------
          -
Pih3b046  ATGCATAGAC CCTTCGGTGG TCTTCCCTTA CCCATTGAAT GATACCATTT
          CCAAAGTTGG CTCTCAATGC TTGGTTCCGG AGCTCAGTAT GGACACACCA
          CCCATCAGCA TCAATGGCTG CAGCTCTGAA TCTGGTGAGT ACGTG-TTTT
          TGGGGGACTA CTTATTGCGT TGTCAGGTGG GGGTGGGTAG TTTTT-GATC
          TTGGTGCCAT TGACTCTCCC CAATGCTGAC TCTCGAGGGA GTGGTTGGTG
          TAGGACCAGA TTTATCAGCC C-ATTCTTGG ATCTTTCACA GCTGTTGGAA
          GTTGTCGCCT TGTAGATCTG CAGCACTGCA GTAGTGGGTG GGGTTTTCAG
          TGAAAGTGGT TTGGGCAATG AATAGTTTAG GGCAGAGACT CGGCACGCTT
          TCTAAGAACG CCATGGACAA TGACTTATCT CTTGACTTCG CTTTGTCAGN
          TTATCCCAGA TGTGCAGTAG CATATTGGGG TAGAAATCGC ATTGTACTAC
          AGTTGTCCCT GTAGTCCTGG ATGCTCCCCT CTGCACCAAG TTTAGATACA
          ATGCTATGAT GTCCATTTAC TCCCTCCCTC TCCCCTTTCC CGACAAACAC
          TATGGGTAGA AATGGCATGG ACTACAGCTA ATGCGCTTGA TG-TCTCCAA
          GTCAACAAAC AAGAGCCAGG AGCCTCGGAG ACCAGTGAAT GCACAGTAGC
          ACTTCGGAAG AGCTTGAACA AGACCAGCTA CTACGCACTC ACTAGTCTCT
          GAAGTTCCTG CCAATTGTTT GCTGATTTGA GGACACTGAG CGCAGAGCTG
          GACCAAATGG TTTTGTTAGC TGTATAAGGA CCCGATGTTC CCTGTACCTG
          CTTTAGTTGG TAATATACAT TGCAGTTCAT GAATTTATCT TGCACTGCAA
          G-TTTTCTAA ATACAATGGA GGTTTACCCA TTGGATTACA GTGAAATAGA
          GCCCACAAAY TCATATGGAA GTATTATCTT TCTGCAAAG- TGGATGCTGT
          TATATAGATT CTAATGTTTA TGCTTTCATA CACATTAAAA GTAATTCTTT
          ATTTCTAG-- ---------- ---------- ---------- ----------
          ---------- ---------- ---------- ---------- ----------
          ---------- ---------- ---------- ---------- ----------
          ---------- ---------- ---------- ---------- ----------
          ---------- ---------- ---------- ---------- ----------
          ---------- ---------- ---------- ---------- ----------
          ---------- ---------- ---------- ---------- ----------
          ---------- ---------- ---------- ---------- ----------
          ---------- ---------- ---------- ---------- ----------
          ---------- ---------- ---------- ---------- ----------
          ---------- ---------- ---------- ---------- ----------
          ---------- ---------- ---------- ---------- ----------
          ---------- ---------- ---------- ---------- ----------
          ---------- ---------- ---------- ---------- ----------
          ---------- ---------- ---------- ---------- ----------
          ---------- ---------- ---------- ---------- ----------
          ---------- ---------- ---------- ---------- ----------
          ---------- ---------- ---------- ---------- ----------
          ---------- ---------- ---------- ---------- ----------
          ---------- ---------- ---------- ---------- ----------
          -
Pih4047   ATGCATAGAC CCTTCGGTGG TCTTCCCTTA CCCATTGAAT GATACCATTT
          CCAAAGTTGG CTCTCAATGC TTGGTTCCGG AGCTCAGTAT GGACACACCA
          CCCATCAGCA TCAATGGCTG CAGCTCTGAA TCTGGTGAGT ACGTG-TTTT
          TGGGGGACTA CTTATTGCGT TGTCAGGTGG GGGTGGGTAG TTTTT-GATC
          TTGGTGCCAT TGACTCTCCC CAATGCTGAC TCTCGAGGGA GTGGTTGGTG
          TAGGACCAGA TTTATCAGCC C-ATTCTTGG ATCTTTCACA GCTGTTGGAA
          GTTGTCGCCT TGTAGATCTG CAGCACTGCA GTAGTGGGTG GGGTTTTCAG
          TGAAAGTGGT TTGGGCAATG AATAGTTTAG GGCAGAGACT CGGCACGCTT
          TCTAAGAACG CCATGGACAA TGACTTATCT CTTGACTTCG CTTTGTCAGC
          TTAT------ ---------- ---------- ---------- ----------
          ---------- ---------- ---------- ---------- ----------
          ---------- ---------- ---------- ---------- ----------
          ---------- ---------- ---------- ---------- ----------
          ---------- ---------- ---------- ---------- ----------
          ---------- ---------- ---------- ---------- ----------
          ---------- ---------- ---------- ---------- ----------
          ---------- ---------- ---------- ---------- ----------
          ---------- ---------- ---------- ---------- ----------
          ---------- ---------- ---------- ---------- ----------
          ---------- ---------- ---------- ---------- ----------
          ---------- ---------- ---------- ---------- ----------
          ---------- ---------- ---------- ---------- ----------
          ---------- ---------- ---------- ---------- ----------
          ---------- ---------- ---------- ---------- ----------
          ---------- ---------- ---------- ---------- ----------
          ---------- ---------- ---------- ---------- ----------
          ---------- ---------- ---------- ---------- ----------
          ---------- ---------- ---------- ---------- ----------
          ---------- ---------- ---------- ---------- ----------
          ---------- ---------- ---------- ---------- ----------
          ---------- ---------- ---------- ---------- ----------
          ---------- ---------- ---------- ---------- ----------
          ---------- ---------- ---------- ---------- ----------
          ---------- ---------- ---------- ---------- ----------
          ---------- ---------- ---------- ---------- ----------
          ---------- ---------- ---------- ---------- ----------
          ---------- ---------- ---------- ---------- ----------
          ---------- ---------- ---------- ---------- ----------
          ---------- ---------- ---------- ---------- ----------
          ---------- ---------- ---------- ---------- ----------
          ---------- ---------- ---------- ---------- ----------
          -
Pih4a048  ---------- ---------- ---------- ---------- ----------
          ---------- ---------- ---------- ---------- ----------
          ---------- ---------- ---------- ---------- ----------
          ---------- ---------- ---------- ---------- ----------
          ---------- ---------- ---------- ---------- ----------
          ---------- ---------- ---------- ---------- ----------
          ---------- ---------- ---------- ---------- ----------
          ---------- ---------- ---------- ---------- ----------
          ---------- ---------- ---------- ---------- ----------
          ----CCCAGA TGTGCAGTAG CATATTGGGG TAGAAATCGC ATTGTACTAC
          AGTTGTCCCT GTAGTCCTGG ATGCTCCCCT CTGCACCAAG TTTAGATACA
          ATGCTATGAT GTCCATTTAC TCCCTCCCTC TCCCCTTTCC CGACAAACAC
          TATGGGTAGA AATGGCATGG ACTACAGCTA ATGCGCTTGA TG-TCTCCAA
          GTCAACAAAC AAGAGCCAGG AGCCTCGGAG ACCAGTGAAT GCACAGTAGC
          ACTTCGGAAG AGCTTGAACA AGACCAGCTA CTACGCACTC ACTAGTCTCT
          GAAGTTCCTG CCAATTGTTT GCTGATTTGA GGACACTGAG CGCAGAGCTG
          GACCAAATGG TTTTGTTAGC TGTATAAGGA CCCGATGTTC CCTGTACCTG
          CTTTAGTTGG TAATATACAT TGCAGTTCAT GAATTTATCT TGCACTGCAA
          G-TTTTCTAA ATACAATGGA GGTTTACCCA TTGGATTACA GGGAAATAGA
          GCCCACAAAY TCATATGGAA GTATTATCTT TCTGCAAAG- TGGATGCTGT
          TATATAGATT CTAATGTTTA TGCTTTCATA CACATTAAAA GTAATTCTTT
          ATTTCTAG-- ---------- ---------- ---------- ----------
          ---------- ---------- ---------- ---------- ----------
          ---------- ---------- ---------- ---------- ----------
          ---------- ---------- ---------- ---------- ----------
          ---------- ---------- ---------- ---------- ----------
          ---------- ---------- ---------- ---------- ----------
          ---------- ---------- ---------- ---------- ----------
          ---------- ---------- ---------- ---------- ----------
          ---------- ---------- ---------- ---------- ----------
          ---------- ---------- ---------- ---------- ----------
          ---------- ---------- ---------- ---------- ----------
          ---------- ---------- ---------- ---------- ----------
          ---------- ---------- ---------- ---------- ----------
          ---------- ---------- ---------- ---------- ----------
          ---------- ---------- ---------- ---------- ----------
          ---------- ---------- ---------- ---------- ----------
          ---------- ---------- ---------- ---------- ----------
          ---------- ---------- ---------- ---------- ----------
          ---------- ---------- ---------- ---------- ----------
          ---------- ---------- ---------- ---------- ----------
          -
Pih4b049  ---------- ---------- ---------- ---------- ----------
          ---------- ---------- ---------- ---------- ----------
          ---------- ---------- ---------- ---------- ----------
          ---------- ---------- ---------- ---------- ----------
          ---------- ---------- ---------- ---------- ----------
          ---------- ---------- ---------- ---------- ----------
          ---------- ---------- ---------- ---------- ----------
          ---------- ---------- ---------- ---------- ----------
          ---------- ---------- ---------- ---------- ----------
          ----CCCAGA TGTGCAGTAG CATATTGGGG TAGAAATCGC ATTGTACTAC
          AGTTGTCCCT GTAGTCCTGG ATGCTCCCCT CTGCACCAAG TTTAGATACA
          ATGCTATGAT GTCCATTTAC TCCCTCCCTC TCCCCTTTCC CGACAAACAC
          TATGGGTAGA AATGGCATGG ACTACAGCTA ATGCGCTTGA TG-TCTCCAA
          GTCAACAAAC AAGAGCCAGG AGCCTCGGAG ACCAGTGAAT GCACAGTAGC
          ACTTCGGAAG AGCTTGAACA AGACCAGCTA CTACGCACTC ACTAGTCTCT
          GAAGTTCCTG CCAATTGTTT GCTGATTTGA GGACACTGAG CGCAGAGCTG
          GACCAAATGG TTTTGTTAGC TGTATAAGGA CCCGATGTTC CCTGTACCTG
          CTTTAGTTGG TAATATACAT TGCAGTTCAT GAATTTATCT TGCACTGCAA
          G-TTTTCTAA ATACAATGGA GGTTTACCCA TTGGATTACA GTGAAATAGA
          GCCCACAAAY TCATATGGAA GTATTATCTT TCTGCAAAG- TGGATGCTGT
          TATATAGATT CTAATGTTTA TGCTTTCATA CACATTAAAA GTAATTCTTT
          ATTTCTAG-- ---------- ---------- ---------- ----------
          ---------- ---------- ---------- ---------- ----------
          ---------- ---------- ---------- ---------- ----------
          ---------- ---------- ---------- ---------- ----------
          ---------- ---------- ---------- ---------- ----------
          ---------- ---------- ---------- ---------- ----------
          ---------- ---------- ---------- ---------- ----------
          ---------- ---------- ---------- ---------- ----------
          ---------- ---------- ---------- ---------- ----------
          ---------- ---------- ---------- ---------- ----------
          ---------- ---------- ---------- ---------- ----------
          ---------- ---------- ---------- ---------- ----------
          ---------- ---------- ---------- ---------- ----------
          ---------- ---------- ---------- ---------- ----------
          ---------- ---------- ---------- ---------- ----------
          ---------- ---------- ---------- ---------- ----------
          ---------- ---------- ---------- ---------- ----------
          ---------- ---------- ---------- ---------- ----------
          ---------- ---------- ---------- ---------- ----------
          ---------- ---------- ---------- ---------- ----------
          -
Pte100050 ---------- ---------- ---------- ---------- ----------
          ---------- ---------- ---------- ---------- ----------
          ---------- ---------- ---------- ---------- ----------
          ---------- ---------- ---------- ---------- ----------
          ---------- ---------- ---------- ---------- ----------
          ---------- ---------- ---------- ---------- ----------
          ---------- ---------- ---------- ---------- ----------
          ---------- ---------- ---------- ---------- ----------
          ---------- ---------- ---------- ---------- ----------
          ---------- ---------- ---------- ---------- ----------
          ---------- ---------- ---------- ---------- ----------
          ---------- ---------- ---------- ---------- ----------
          ---------- ---------- ---------- ---------- ----------
          ---------- ---------- ---------- ---------- ----------
          ---------- ---------- ---------- ---------- ----------
          ---------- ---------- ---------- ---------- ----------
          ---------- ---------- ---------- ---------- ----------
          ---------- ---------- ---------- ---------- ----------
          ---------- ---------- ---------- ---------- ----------
          ---------- ---------- ---------- ---------- ----------
          ---------- ---------- ---------- ---------- ----------
          --------AT TAATCCCTAT GCCCTATCAA TCTTAATATC CAGTATTGCC
          CTGGGAACAA TTATTACGTT ATCTAGTTAT CATTGAATCT TAGCTTGAAT
          TGGCCTAGAA ATCAACACAC TAGCGATTAT TCCCCTAATA ACCAAAACCC
          CTCATCCACG AGCAGTTGAA GCCGCAACAA AATACTTTTT AACCCAAGCA
          GCTGCATCAG CTCTAATTTT ATTTTCTAGC ACCATTAATG CCTGACTGAC
          AGGTGAATGA GCCATTAACA CTAATATAAA TGACCTTTCA ACAATCCTTC
          TATCTATTGC AATTGCCATA AAACTCGGAA TTGCCCCATT TCACTTCTGA
          CTACCTGAAG TGTTACAAGG ACTAACCCTG CAAACAGGCC TAATTTTATC
          TACATGACAA AAACTAGCCC CAATAGTTCT CCTTATTCAA CTAGCAGAAA
          ACACCAATCT TTACCTCATG TTATTACTAG GACTTATTTC AACCATTGTA
          GGGGGTTGGG GGGGAATTAA TCAAACACAA ATTCGAAAAA TCCTAGCATT
          CTCCTCTATT GCACACCTAG GCTGAATGGT AGCCATCGTT AAAATCTCCC
          CTCAATTAAC CGCTTTAAAC TTCTTTCTGT ACGTTACCAT AACTTCATCA
          CTATTTTTAA CATTCATTTA CCTTAACACA AAAAACATTT TTGAGCTTTC
          ATCTTCCTGA TCTAAAACCC CAACCCTCTC GACACTTTCC CTATTAATTC
          TTTTATCCCT AAGCGGACTC CCCCCACTTA CTGGCTTCAT TCCAAAATGA
          CTAATTGCAC AAGAGTTCAT TAAACAAGAC CTAATCATAT TTTCCCTATT
          AATTTTAATA TCTACCTTAT TAAGTCTTTT CTTTTATTTA CGACTATCCT
          ACACTCTATC TTTAACCCTA GCACCAAGCT CCTCCTCCTC CACCTTAATC
          TGGTTTATAA ACAATAAAAA CCACTTAACC ATCTTTACTA TCCTAGCCTC
          C
Pte148051 ---------- ---------- ---------- ---------- ----------
          ---------- ---------- ---------- ---------- ----------
          ---------- ---------- ---------- ---------- ----------
          ---------- ---------- ---------- ---------- ----------
          ---------- ---------- ---------- ---------- ----------
          ---------- ---------- ---------- ---------- ----------
          ---------- ---------- ---------- ---------- ----------
          ---------- ---------- ---------- ---------- ----------
          ---------- ---------- ---------- ---------- ----------
          ---------- ---------- ---------- ---------- ----------
          ---------- ---------- ---------- ---------- ----------
          ---------- ---------- ---------- ---------- ----------
          ---------- ---------- ---------- ---------- ----------
          ---------- ---------- ---------- ---------- ----------
          ---------- ---------- ---------- ---------- ----------
          ---------- ---------- ---------- ---------- ----------
          ---------- ---------- ---------- ---------- ----------
          ---------- ---------- ---------- ---------- ----------
          ---------- ---------- ---------- ---------- ----------
          ---------- ---------- ---------- ---------- ----------
          ---------- ---------- ---------- ---------- ----------
          --------AT TAATCCTTAT GCCCTATCAA TCTTAATATC CAGTATTGCC
          CTGGGAACAA TTATTACATT ATCTAGCTAT CATTGAATCT TAGCCTGAAT
          TGGCCTAGAA ATTAATACAC TAGCGATTAT TCCCCTAATA ACCAAAACCC
          CCCACCCACG AGCAGTTGAA GCCGCAACAA AGTATTTTTT AACTCAAGCA
          GCTGCATCAG CTCTAATTTT ATTTTCCAGC ACCATTAATG CCTGATTAAC
          AGGTGAATGA GCCATTAACA CTAATATAAA TGACCTTTCA ACAATCCTCC
          TATCTATTGC AATTGCCATA AAACTCGGAA TTGCCCCATT TCACTTCTGA
          TTACCTGAAG TGTTGCAAGG ACTAACTCTG CAAACAGGCC TAATTTTATC
          TACATGACAA AAACTAGCCC CAATAGTTCT CCTCATTCAA CTAGCAGAAA
          ACACCAATCT TTACCTCATG TTATTGCTAG GACTTATTTC AACCATTGTA
          GGTGGGTGGG GGGGGATTAA TCAAACACAA ATTCGAAAAA TTTTAGCATT
          CTCCTCTATC GCACACCTAG GCTGAATGGT AGCTATCGTA AAAATCTCCC
          CTCAATTAAC TGCTTTAAAC TTCTTTCTAT ATGTTACCAT AACTTCATCA
          CTATTTTTAA CATTCATTTA CCTAAACACA AAAAACATTT TTGAGCTTTC
          ATCTTCCTGA TCCAAAACCC CAACCCTTTC GACACTTTCC CTATTAATTC
          TTCTATCCCT AAGCGGACTC CCCCCACTTA CCGGCTTCAT CCCAAAATGA
          CTAATTGCAC AAGAATTCAT TAAACAAGAC CTAATCATAT TTTCCTTATT
          AATTCTTATA TCTACCTTAT TAAGTCTTTT CTTTTATTTA CGACTATCCT
          ACACTCTATC TTTAACCCTA GCACCAAGCT CTTCCTCCTC CACCCTAACC
          TGATTTATAA ATAGTAAAAA CCACTTAACC ATCTTAATTA TCCTAGCCTC
          C
Pte149052 ---------- ---------- ---------- ---------- ----------
          ---------- ---------- ---------- ---------- ----------
          ---------- ---------- ---------- ---------- ----------
          ---------- ---------- ---------- ---------- ----------
          ---------- ---------- ---------- ---------- ----------
          ---------- ---------- ---------- ---------- ----------
          ---------- ---------- ---------- ---------- ----------
          ---------- ---------- ---------- ---------- ----------
          ---------- ---------- ---------- ---------- ----------
          ---------- ---------- ---------- ---------- ----------
          ---------- ---------- ---------- ---------- ----------
          ---------- ---------- ---------- ---------- ----------
          ---------- ---------- ---------- ---------- ----------
          ---------- ---------- ---------- ---------- ----------
          ---------- ---------- ---------- ---------- ----------
          ---------- ---------- ---------- ---------- ----------
          ---------- ---------- ---------- ---------- ----------
          ---------- ---------- ---------- ---------- ----------
          ---------- ---------- ---------- ---------- ----------
          ---------- ---------- ---------- ---------- ----------
          ---------- ---------- ---------- ---------- ----------
          --------AT TAATCCTTAT GCCCTATCAA TCTTAATATC CAGTATTGCC
          CTGGGAACAA TTATTACATT ATCTAGCTAT CATTGAATCT TAGCCTGAAT
          TGGCCTAGAA ATTAATACAC TAGCGATTAT TCCCCTAATA ACCAAAACCC
          CCCACCCACG AGCAGTTGAA GCCGCAACAA AGTATTTTTT GACTCAAGCA
          GCTGCATCAG CTCTAATTTT ATTTTCCAGC ACCATTAATG CCTGATTAAC
          AGGTGAATGA GCCATTAACA CTAATATAAA TGACCTTTCA ACAATCCTCC
          TATCTATTGC AATTGCCATA AAACTCGGAA TTGCCCCATT TCACTTCTGA
          TTACCTGAAG TGTTGCAAGG ACTAACTCTG CAAACAGGCC TAATTTTATC
          TACATGACAA AAACTAGCCC CAATAGTTCT CCTCATTCAA CTAGCAGAAA
          ACACCAATCT TTACCTCATG TTATTGCTAG GACTTATTTC AACCATTGTA
          GGTGGGTGGG GGGGGATTAA TCAAACACAA ATTCGAAAAA TTTTAGCATT
          CTCCTCTATC GCACACCTAG GCTGAATGGT AGCTATCGTA AAAATCTCCC
          CTCAATTAAC TGCTTTAAAC TTCTTTCTAT ATGTTACCAT AACTTCATCA
          CTATTTTTAA CATTCATTTA CCTAAACACA AAAAACATTT TTGAGCTTTC
          ATCTTCCTGA TCCAAAACCC CAACCCTTTC GACACTTTCC CTATTAATTC
          TTCTATCCCT AAGCGGACTC CCCCCACTTA CCGGCTTCAT CCCAAAATGA
          CTAATTGCAC AAGAATTCAT TAAACAAGAC CTAATCATAT TTTCCTTATT
          AATTCTTATA TCTACCTTAT TAAGTCTTTT CTTTTATTTA CGACTATCCT
          ACACTCTATC TTTAACCCTA GCACCAAGCT CTTCCTCCTC CACCCTAACC
          TGATTTATAA ATAGTAAAAA CCACTTAACC ATCTTAATTA TCCTAGCCTC
          C
Pte165053 ---------- ---------- ---------- ---------- ----------
          ---------- ---------- ---------- ---------- ----------
          ---------- ---------- ---------- ---------- ----------
          ---------- ---------- ---------- ---------- ----------
          ---------- ---------- ---------- ---------- ----------
          ---------- ---------- ---------- ---------- ----------
          ---------- ---------- ---------- ---------- ----------
          ---------- ---------- ---------- ---------- ----------
          ---------- ---------- ---------- ---------- ----------
          ---------- ---------- ---------- ---------- ----------
          ---------- ---------- ---------- ---------- ----------
          ---------- ---------- ---------- ---------- ----------
          ---------- ---------- ---------- ---------- ----------
          ---------- ---------- ---------- ---------- ----------
          ---------- ---------- ---------- ---------- ----------
          ---------- ---------- ---------- ---------- ----------
          ---------- ---------- ---------- ---------- ----------
          ---------- ---------- ---------- ---------- ----------
          ---------- ---------- ---------- ---------- ----------
          ---------- ---------- ---------- ---------- ----------
          ---------- ---------- ---------- ---------- ----------
          --------AT TAATCCTTAT GCCCTATCAA TCTTAATATC CAGTATTGCC
          CTGGGAACAA TTATTACATT ATCTAGCTAT CATTGAATCT TAGCCTGAAT
          TGGCCTAGAA ATCAATACAC TAGCGATTAT TCCCCTAATA ACCAAAACCC
          CCCACCCACG AGCAGTTGAA GCCGCAACAA AGTATTTTTT AACTCAAGCA
          GCTGCATCAG CTCTAATTTT ATTTTCCAGC ACCATTAATG CCTGATTAAC
          AGGTGAATGG GCCATTAACA CTAATATAAA TGACCTTTCA ACAATCCTCC
          TATCTATTGC AATTGCCATA AAACTCGGAA TTGCCCCATT TCACTTCTGA
          TTACCTGAAG TGTTACAAGG ACTAACTCTG CAAACAGGCC TAATTTTATC
          TACATGACAA AAACTAGCCC CAATAGTTCT CCTCATTCAA CTAGCAGATA
          ACACCAATCT TTACCTTATG TTATTGCTAG GACTTATTTC AACCATTGTA
          GGTGGGTGGG GAGGGATTAA TCAAACACAA ATTCGAAAAA TTTTAGCATT
          CTCCTCTATC GCACACCTAG GCTGAATGGT AGCTATCGTA AAAATCTCCC
          CTCAATTAAC TACTTTAAAC TTCTTTCTAT ATGTTACCAT AACTTCATCA
          CTATTTTTAA CATTCATTTA CCTAAACACA AAAAACATTT TTGAACTTTC
          ATCTTCCTGA TCCAAAACCC CAACCCTTTC GACACTTTCC CTATTAATTC
          TTCTATCCCT AAGCGGACTC CCCCCACTTA CCGGCTTCAT CCCAAAATGA
          CTAATTGCAC AAGAATTTAT TAAACAAGAC CTAATCATAT TTTCCTTATT
          AATTCTTATA TCTACCTTAT TAAGTCTTTT CTTTTATTTA CGACTATCCT
          ACACTCTATC TTTAACCCTA GCACCAAGCT CTTCCTCCTC CACCCTAACC
          TGATTTATAA ATAGTAAAAA CCACTTAACC ATCTTAATTA TCCTAGCCTC
          C
Pte169054 ---------- ---------- ---------- ---------- ----------
          ---------- ---------- ---------- ---------- ----------
          ---------- ---------- ---------- ---------- ----------
          ---------- ---------- ---------- ---------- ----------
          ---------- ---------- ---------- ---------- ----------
          ---------- ---------- ---------- ---------- ----------
          ---------- ---------- ---------- ---------- ----------
          ---------- ---------- ---------- ---------- ----------
          ---------- ---------- ---------- ---------- ----------
          ---------- ---------- ---------- ---------- ----------
          ---------- ---------- ---------- ---------- ----------
          ---------- ---------- ---------- ---------- ----------
          ---------- ---------- ---------- ---------- ----------
          ---------- ---------- ---------- ---------- ----------
          ---------- ---------- ---------- ---------- ----------
          ---------- ---------- ---------- ---------- ----------
          ---------- ---------- ---------- ---------- ----------
          ---------- ---------- ---------- ---------- ----------
          ---------- ---------- ---------- ---------- ----------
          ---------- ---------- ---------- ---------- ----------
          ---------- ---------- ---------- ---------- ----------
          --------AT TAATCCTTAT GCCCTATCAA TCTTAATATC CAGTATTGCC
          CTGGGAACAA TTATTACATT ATCTAGCTAT CATTGAATCT TAGCCTGAAT
          TGGCCTAGAA ATCAATACAC TAGCGATTAT TCCCCTAATA ACCAAAACCC
          CCCACCCACG AGCAGTTGAA GCCGCAACAA AGTATTTTTT AACTCAAGCA
          GCTGCATCAG CTCTAATTTT ATTTTCCAGC ACCATTAATG CCTGATTAAC
          AGGTGAATGG GCCATTAACA CTAATATAAA TGACCTTTCA ACAATCCTCC
          TATCTATTGC AATTGCCATA AAACTCGGAA TTGCCCCATT TCACTTCTGA
          TTACCTGAAG TGTTACAAGG ACTAACTCTG CAAACAGGCC TAATTTTATC
          TACATGACAA AAACTAGCCC CAATAGTTCT CCTCATTCAA CTAGCAGATA
          ACACCAATCT TTACCTTATG TTATTGCTAG GACTTATTTC AACCATTGTA
          GGTGGGTGGG GAGGGATTAA TCAAACACAA ATTCGAAAAA TTTTAGCATT
          CTCCTCTATC GCACACCTAG GCTGAATGGT AGCTATCGTA AAAATCTCCC
          CTCAATTAAC TGCTTTAAAC TTCTTTCTAT ATGTTACCAT AACTTCATCA
          CTATTTTTAA CATTCATTTA CCTAAACACA AAAAACATTT TTGAGCTTTC
          ATCTTCCTGA TCCAAAACCC CAACCCTTTC GACACTTTCC CTATTAATTC
          TTCTATCCCT AAGCGGACTC CCCCCACTTA CCGGCTTCAT CCCAAAATGA
          CTAATTGCAC AAGAATTCAT TAAACAAGAC CTAATCATAT TTTCCTTATT
          AATTCTTATA TCTACCTTAT TAAGTCTTTT CTTTTATTTA CGACTATCCT
          ACACTCTATC TTTAACCCTA GCACCAAGCT CTTCCTCCTC CACCCTAACC
          TGATTTATAA ATAGTAAAAA CCACTTAACC ATCTTAATTA TCCTAGCCTC
          C
Pte182055 ATGCATAGAC CCTTCGGTGG TCTTCCCTTA CCCATTGAAT GATACCATTT
          CCAAAGTTGG CTCTCAATGC TTGGTTCCGG AGCTCAGTAT GGACACACCA
          CCCATCAGCA TCAATGGCTG CAGCTCTGAA TCTGGTGAGT ACGTG-TTTT
          TGGGGGACTA CTTATTGCAT TGTCAGGTGG GGGTGGGTAG TTTTT-GATG
          TTGGTGCCAT TGACTCTCCC CAATGCTGAC TCTCGAGGGA GTGGTTGGTG
          TAGGACCAGA TTTATCAGCC C-ATTCTTGG ATCTTTCACA GCTGTTGGCA
          GTTGTCGCCT TGTAGATCTG CAGCACTGCA GTAGTGGGTG GGGTTTTCAG
          TGAAAGTGGT TTGGGCAATG A-TAGTTTAG GGCAGAGACT CGACACGCTT
          TCTAAGAACG CCATGGACAA TGACTTATCT CTTGACTTCG CTTTGTCAGC
          TTAT------ ---------- ---------- ---------- ----------
          ---------- ---------- ---------- ---------- ----------
          ---------- ---------- ---------- ---------- ----------
          ---------- ---------- ---------- ---------- ----------
          ---------- ---------- ---------- ---------- ----------
          ---------- ---------- ---------- ---------- ----------
          ---------- ---------- ---------- ---------- ----------
          ---------- ---------- ---------- ---------- ----------
          ---------- ---------- ---------- ---------- ----------
          ---------- ---------- ---------- ---------- ----------
          ---------- ---------- ---------- ---------- ----------
          ---------- ---------- ---------- ---------- ----------
          --------AT TAATCCTTAT GCCCTATCAA TCTTAATATC CAGTATTGCC
          CTGGGAACAA TTATTACATT ATCTAGCTAT CATTGAATCT TAGCCTGAAT
          TGGCCTAGAA ATTAATACAC TAGCGATTAT TCCCCTAATA ACCAAAACCC
          CCCACCCACG AGCAGTTGAA GCCGCAACAA AGTATTTTTT AACTCAAGCA
          GCTGCATCAG CTCTAATTTT ATTTTCCAGC ACCATTAATG CCTGATTAAC
          AGGTGAATGA GCCATTAACA CTAATATAAA TGACCTTTCA ACAATCCTCC
          TATCTATTGC AATTGCCATA AAACTCGGAA TTGCCCCATT TCACTTCTGA
          TTACCTGAAG TGTTGCAAGG ACTAACTCTG CAAACAGGCC TAATTTTATC
          TACATGACAA AAACTAGCCC CAATAGTTCT CCTCATTCAA CTAGCAGAAA
          ACACCAATCT TTACCTCATG TTATTGCTAG GACTTATTTC AACCATTGTA
          GGTGGATGGG GAGGGATTAA TCAAACACAA ATTCGAAAAA TTTTAGCATT
          CTCCTCTATC GCACACCTAG GCTGAATGGT AGCTATCGTA AAAATCTCCC
          CTCAATTAAC TGCTTTAAAC TTCTTTCTAT ATGTTACCAT AACTTCATCA
          CTATTTTTAA CATTCATTTA CCTAAACACA AAAAACATTT TTGAGCTTTC
          ATCTTCCTGA TCCAAAACCC CAACCCTTTC GACACTTTCC CTATTAATTC
          TTCTATCCCT AAGCGGACTC CCCCCACTTA CCGGCTTCAT CCCAAAATGA
          CTAATTGCAC AAGAATTCAT TAAACAAGAC CTAATCATAT TTTCCTTATT
          AATTCTTATA TCTACCTTAT TAAGTCTTTT CTTTTATTTA CGACTATCCT
          ACACCCTATC TTTAACCCTA GCACCAAGCT CTTCCTCCTC CACCCTAACC
          TGATTTATAA ATAGTAAAAA CCACTTAACC ATCTTAATTA TCCTAGCCTC
          C
Pte182056 ---------- ---------- ---------- ---------- ----------
          ---------- ---------- ---------- ---------- ----------
          ---------- ---------- ---------- ---------- ----------
          ---------- ---------- ---------- ---------- ----------
          ---------- ---------- ---------- ---------- ----------
          ---------- ---------- ---------- ---------- ----------
          ---------- ---------- ---------- ---------- ----------
          ---------- ---------- ---------- ---------- ----------
          ---------- ---------- ---------- ---------- ----------
          ----CCCAGA TGTGCAGTAG CATATTGGGG TAGAAATTGC ATTGTACTAC
          AGTTGTCCCT GTAGTCCTGG ATGCTCCCCT CTGCACCAAG TTTAGATACA
          ATGCTATGAT GTCCATTTAC TCCCTCCCTC TCCCCTTTCC CGACAAACAC
          TATGGGTAGA AATGGCATGG ACTACAGCTA ATGCGCTTGA TG-TCTCCAA
          GTCAACAAAC AAGAGCCAGG AGCCTTGGAG ACCAGTGAAT GCACAGTAGC
          ACTTCGGAAG AGCTTGAACA AGACCAGCTA CTACGCACTC ACTAGTCTCT
          GAAGTTCCTG CCAATTGTTT GCTGATTTGA GGACACTGAG CGCAGAGCTG
          GACCAAATGG TTTTGTTAGC TGTATAAGGA CCTGATGTTC CCCGTACCTG
          CTTTAGTTGG TAATACACAT TGCAGTTCAT GAATTTATCT AGCACTGCAA
          G-TTTTCTAA ATACAATGGA GGTTTACCCA TTGGATTACA GGGAAATAGA
          GCCCACAAAT TCATATGGAA GTATTCTCTT TCTGCAAAG- TGGATGCTGT
          TATATAGATT CTAATGTTTA TGCTTTCATA CACATTAAAA GTAATTCTTT
          ATTTCTAG-- ---------- ---------- ---------- ----------
          ---------- ---------- ---------- ---------- ----------
          ---------- ---------- ---------- ---------- ----------
          ---------- ---------- ---------- ---------- ----------
          ---------- ---------- ---------- ---------- ----------
          ---------- ---------- ---------- ---------- ----------
          ---------- ---------- ---------- ---------- ----------
          ---------- ---------- ---------- ---------- ----------
          ---------- ---------- ---------- ---------- ----------
          ---------- ---------- ---------- ---------- ----------
          ---------- ---------- ---------- ---------- ----------
          ---------- ---------- ---------- ---------- ----------
          ---------- ---------- ---------- ---------- ----------
          ---------- ---------- ---------- ---------- ----------
          ---------- ---------- ---------- ---------- ----------
          ---------- ---------- ---------- ---------- ----------
          ---------- ---------- ---------- ---------- ----------
          ---------- ---------- ---------- ---------- ----------
          ---------- ---------- ---------- ---------- ----------
          ---------- ---------- ---------- ---------- ----------
          -
Pte182057 ---------- ---------- ---------- ---------- ----------
          ---------- ---------- ---------- ---------- ----------
          ---------- ---------- ---------- ---------- ----------
          ---------- ---------- ---------- ---------- ----------
          ---------- ---------- ---------- ---------- ----------
          ---------- ---------- ---------- ---------- ----------
          ---------- ---------- ---------- ---------- ----------
          ---------- ---------- ---------- ---------- ----------
          ---------- ---------- ---------- ---------- ----------
          ----CCCAGA TGTGCAGTAG CATATTGGGG TAGAAATTGC ATTGTACTAC
          AGTTGTCCCT GTAGTCCTGG ATGCTCCCCT CTGCACCAAG TTTAGATACA
          ATGCTATGAT GTCCATTTAC TCCCTCCCTC TCCCCTTTCC CGACAAACAC
          TATGGGTAGA AATGGCATGG ACTACAGCTA ATGCGCTTGA TG-TCTCCAA
          GTCAACAAAC AAGAGCCAGG AGCCTTGGAG ACCAGTGAAT GCACAGTAGC
          ACTTCGGAAG AGCTTGAACA AGACCAGCTA CTACGCACTC ACTAGTCTCT
          GAAGTTCCTG CCAATTGTTT GCTGATTTGA GGACACTGAG CGCAGAGCTG
          GACCAAATGG TTTTGTTAGC TGTATAAGGA CCTGATGTTC CCCGTACCTG
          CTTTAGTTGG TAATATACAT TGCAGTTCAT GAATTTATCT AGCACTGCAA
          G-TTTTCTAA ATACAATGGA GGTTTACCCA TTGGATTACA GGGAAATAGA
          GCCCACAAAT TCATATGGAA GTATTATCTT TCTGCAAAG- TGGATGCTGT
          TATATAGATT CTAATGTTTA TGCTTTCATA CACATTAAAA GTAATTCTTT
          ATTTCTAG-- ---------- ---------- ---------- ----------
          ---------- ---------- ---------- ---------- ----------
          ---------- ---------- ---------- ---------- ----------
          ---------- ---------- ---------- ---------- ----------
          ---------- ---------- ---------- ---------- ----------
          ---------- ---------- ---------- ---------- ----------
          ---------- ---------- ---------- ---------- ----------
          ---------- ---------- ---------- ---------- ----------
          ---------- ---------- ---------- ---------- ----------
          ---------- ---------- ---------- ---------- ----------
          ---------- ---------- ---------- ---------- ----------
          ---------- ---------- ---------- ---------- ----------
          ---------- ---------- ---------- ---------- ----------
          ---------- ---------- ---------- ---------- ----------
          ---------- ---------- ---------- ---------- ----------
          ---------- ---------- ---------- ---------- ----------
          ---------- ---------- ---------- ---------- ----------
          ---------- ---------- ---------- ---------- ----------
          ---------- ---------- ---------- ---------- ----------
          ---------- ---------- ---------- ---------- ----------
          -
Pte65058  ---------- ---------- ---------- ---------- ----------
          ---------- ---------- ---------- ---------- ----------
          ---------- ---------- ---------- ---------- ----------
          ---------- ---------- ---------- ---------- ----------
          ---------- ---------- ---------- ---------- ----------
          ---------- ---------- ---------- ---------- ----------
          ---------- ---------- ---------- ---------- ----------
          ---------- ---------- ---------- ---------- ----------
          ---------- ---------- ---------- ---------- ----------
          ---------- ---------- ---------- ---------- ----------
          ---------- ---------- ---------- ---------- ----------
          ---------- ---------- ---------- ---------- ----------
          ---------- ---------- ---------- ---------- ----------
          ---------- ---------- ---------- ---------- ----------
          ---------- ---------- ---------- ---------- ----------
          ---------- ---------- ---------- ---------- ----------
          ---------- ---------- ---------- ---------- ----------
          ---------- ---------- ---------- ---------- ----------
          ---------- ---------- ---------- ---------- ----------
          ---------- ---------- ---------- ---------- ----------
          ---------- ---------- ---------- ---------- ----------
          --------AT TAATCCTTAT GCCCTATCAA TCTTAATATC CAGTATTGCT
          CTGGGAACAA TTATTACATT ATCTAGCTAT CATTGAATCT TAGCCTGAAT
          TGGCCTAGAA ATTAATACAC TAGCGATTAT TCCCCTAATA ACCAAAACCC
          CCCACCCACG AGCAGTTGAA GCCGCAACAA AGTATTTTTT AACTCAAGCA
          ACTGCATCAG CTCTAATTTT ATTTTCCAGC ACCATTAATG CCTGATTAAC
          AGGTGAATGA GCCATTAACA CTAATATAAA TGACCTTTCA ACAATCCTCC
          TATCTATTGC AATTGCCATA AAACTCGGAA TTGCCCCATT TCACTTCTGA
          TTACCTGAAG TGTTGCAAGG ACTAACTCTG CAAACAGGCC TAATTTTATC
          TACATGACAA AAACTAGCCC CAATAGTTCT CCTCATTCAA CTAGCAGAAA
          ACACCAATCT TTACCTCATG TTATTGCTAG GACTTATTTC AACCATTGTA
          GGTGGATGGG GAGGGATTAA TCAAACACAA ATTCGAAAAA TTTTAGCATT
          CTCCTCTATC GCACACCTAG GCTGAATGGT AGCTATCGTA AAAATCTCCC
          CTCAATTAAC TGCTTTAAAC TTCTTTCTAT ATGTTACCAT AACTTCATCA
          CTATTTTTAA CATTCATTTA CCTAAACACA AAAAACATTT TTGAGCTTTC
          ATCTTCCTGA TCCAAAACCC CAACCCTTTC GACACTTTCC CTATTAATTC
          TTCTATCCCT AAGCGGACTC CCCCCACTTA CCGGCTTCAT CCCAAAATGA
          CTAATTGCAC AAGAATTCAT TAAACAAGAC CTAATCATAT TTTCCTTATT
          AATTCTTATA TCTACCTTAT TAAGTCTTTT CTTTTATTTA CGACTATCCT
          ACACTCTATC TTTAACCCTA GCACCAAGCT CTTCCTCCTC CACCATAACC
          TGATTTATAA ATAGTAAAAA CCACTTAACC ATCTTAATTA TCCTAGCCTC
          C
Pte81059  ---------- ---------- ---------- ---------- ----------
          ---------- ---------- ---------- ---------- ----------
          ---------- ---------- ---------- ---------- ----------
          ---------- ---------- ---------- ---------- ----------
          ---------- ---------- ---------- ---------- ----------
          ---------- ---------- ---------- ---------- ----------
          ---------- ---------- ---------- ---------- ----------
          ---------- ---------- ---------- ---------- ----------
          ---------- ---------- ---------- ---------- ----------
          ----CCCAGA TGTGCAGTAG CATATTGGGG TAGAAATTGC ATTGTACTAC
          AGTTGTCCCT GTAGTCCTGG ATGCTCCCCT CTGCACCAAG TTTAGATACA
          ATGCTATGAT GTCCATTTAC TCCCTCCCTC TCCCCTTTCC CGACAAACAC
          TATGGGTAGA AATGGCATGG ACTACAGCTA ATGCGCTTGA TG-TCTCCAA
          GTCAACAAAC AAGAGCCAGG AGCCTTGGAG ACCAGTGAAT GCACAGTAGC
          ACTTCGGAAG AGCTTGAACA AGACCAGCTA CTACGCACTC ACTAGTCTCT
          GAAGTTCCTG CCAATTGTTT GCTGATTTGA GGACACTGAG CGCAGAGCTG
          GACCAAATGG TTTTGTTAGC TGTATAAGGA CCTGATGTTC CCCGTACCTG
          CTTTAGTTGG TAATATACAT TGCAGTTCAT GAATTTATCT AGCACTGCAA
          G-TTTTCTAA ATACAATGGA GGTTTACCCA TTGGATTACA GGGAAATAGA
          GCCCACAAAT TCATATGGAA GTATTATCTT TCTGCAAAG- TGGATGCTGT
          TATATAGATT CTAATGTTTA TGCTTTCATA CACATTAAAA GTAATTCTTT
          ATTTCTAGAT TAATCCTTAT GCCTTATCAA TCTTAATATC CAGTATTGCC
          CTGGGAACAA TTATTACATT ATCTAGCTAT CATTGAATCT TAGCCTGAAT
          TGGCCTAGAA ATCAATACAC TAGCGATTAT TCCCCTAATA ACCAAAACCC
          CCCACCCACG AGCAGTTGAA GCCGCAACAA AGTATTTTTT AACTCAAGCA
          GCTGCATCAG CTCTAATTTT ATTTTCCAGC ACCATTAATG CCTGATTAAC
          AGGTGAATGA GCCATTAATA CTAATATAAA TGACCTTTCA ACAATCCTCC
          TATCTATTGC AATTGCCATA AAACTCGGAA TTGCCCCATT TCACTTCTGA
          TTACCTGAAG TGTTACAAGG ACTAACTCTG CAAACAGGCC TAATTTTATC
          TACATGACAA AAACTAGCCC CAATAGTTCT CCTCATTCAA CTAGCAGAAA
          ACACCAATCT TTACCTTATG TTATTGCTAG GACTTATTTC AACCATTGTA
          GGTGGGTGGG GAGGGATTAA TCAAACACAA ATTCGAAAAA TTTTAGCATT
          CTCCTCTATC GCACACCTAG GCTGAATGGT AGCTATCGTA AAAATCTCCC
          CTCAATTAAC TGCTTTAAAC TTCTTTCTAT ATGTTACCAT AACTTCATCA
          CTATTTTTAA CATTCATTTA CCTAAACACA AAAAACATTT TTGAGCTTTC
          ATCTTCCTGA TCCAAAACCC CAACCCTTTC GACACTTTCC CTATTAATTC
          TTCTATCCCT AAGCGGACTC CCCCCACTTA CCGGCTTCAT CCCAAAATGA
          CTAATTGCAC AAGAATTCAT TAAACAAGAC CTAATCATAT TTTCCTTATT
          AATTCTTATA TCTACCTTAT TAAGTCTTTT CTTTTATTTA CGACTATCCT
          ACACTCTATC TTTAACCCTA GCACCAAGCT CTTCCTCCTC CACCCTAACC
          TGATTTATAA ATAGTAAAAA CCACTTAACC ATCTTAATTA TCCTAGCCTC
          C
Pte81a060 ATGCATAGAC CCTTCAGTGG TCTTCCCTTA CCCATTGAAT GATACCATTT
          CCAAAGTTGG CTCTCAATGC TTGGTTCCGG AGCTCAGTAT GGACACACCA
          CCCATCAGCA TCAATGGCTG CAGCTCTGAA TCTGGTGAGT ACGTG-TTTT
          TGGGGGACTA CTTATTGCAT TGTCAGGTGG GGGTGGGTAG TTTTT-GATC
          TTGGTGCCAT TGACTCTCCC CAATGCTGAC TCTCGAGGGA GTGGTTGGTG
          TAGGACCAGA TTTATCAGCC C-ATTCTTGG ATCTTTCACA GCTGTTGGAA
          GTTGTCGCCT TGTAGATCTG CAGCACTGCA GTAGTGGGTG GGGTTTTCAG
          TGAAAGTGGT TTGGGCAATG AATAGTTTAG GGCAGAGACT CGGCACGCTT
          CCTAAGAACG CCATGGACAA TGACTTATCT CTTAACTTCG CTTTGTCAGC
          TTAT------ ---------- ---------- ---------- ----------
          ---------- ---------- ---------- ---------- ----------
          ---------- ---------- ---------- ---------- ----------
          ---------- ---------- ---------- ---------- ----------
          ---------- ---------- ---------- ---------- ----------
          ---------- ---------- ---------- ---------- ----------
          ---------- ---------- ---------- ---------- ----------
          ---------- ---------- ---------- ---------- ----------
          ---------- ---------- ---------- ---------- ----------
          ---------- ---------- ---------- ---------- ----------
          ---------- ---------- ---------- ---------- ----------
          ---------- ---------- ---------- ---------- ----------
          ---------- ---------- ---------- ---------- ----------
          ---------- ---------- ---------- ---------- ----------
          ---------- ---------- ---------- ---------- ----------
          ---------- ---------- ---------- ---------- ----------
          ---------- ---------- ---------- ---------- ----------
          ---------- ---------- ---------- ---------- ----------
          ---------- ---------- ---------- ---------- ----------
          ---------- ---------- ---------- ---------- ----------
          ---------- ---------- ---------- ---------- ----------
          ---------- ---------- ---------- ---------- ----------
          ---------- ---------- ---------- ---------- ----------
          ---------- ---------- ---------- ---------- ----------
          ---------- ---------- ---------- ---------- ----------
          ---------- ---------- ---------- ---------- ----------
          ---------- ---------- ---------- ---------- ----------
          ---------- ---------- ---------- ---------- ----------
          ---------- ---------- ---------- ---------- ----------
          ---------- ---------- ---------- ---------- ----------
          ---------- ---------- ---------- ---------- ----------
          ---------- ---------- ---------- ---------- ----------
          -
Pte81b061 ATGCATAGAC CCTTCAGTGG TCTTCCCTTA CCCATTGAAT GATACCATTT
          CCAAAGTTGG CTCTCAATGC TTGGTTCCGG AGCTCAGTAT GGACACACCA
          CCCATCAGCA TCAATGGCTG CAGCTCTGAA TCTGGTGAGT ACGTG-TTTT
          TGGGGGACTA CTTATTGCAT TGTCAGGTGG GGGTGGGTAG TTTTT-GATC
          TTGGTGCCAT TGACTCTCCC CAATGCTGAC TCTCGAGGGA GTGGTTGGTG
          TAGGACCAGA TTTATCAGCC C-ATTCTTGG ATCTTTCACA GCTGTTGGAA
          GTTGTCGCCT TGTAGATCTG CAGCACTGCA GTAGTGGGTG GGGTTTTCAG
          TGAAAGTGGT TTGGGCAATG A-TAGTTTAG GGCAGAGACT CGACACGCTT
          TCTAAGAACG CCATGGACAG TGACTTATCT CTTGACTTCG CTTTGTCAGC
          TTAT------ ---------- ---------- ---------- ----------
          ---------- ---------- ---------- ---------- ----------
          ---------- ---------- ---------- ---------- ----------
          ---------- ---------- ---------- ---------- ----------
          ---------- ---------- ---------- ---------- ----------
          ---------- ---------- ---------- ---------- ----------
          ---------- ---------- ---------- ---------- ----------
          ---------- ---------- ---------- ---------- ----------
          ---------- ---------- ---------- ---------- ----------
          ---------- ---------- ---------- ---------- ----------
          ---------- ---------- ---------- ---------- ----------
          ---------- ---------- ---------- ---------- ----------
          ---------- ---------- ---------- ---------- ----------
          ---------- ---------- ---------- ---------- ----------
          ---------- ---------- ---------- ---------- ----------
          ---------- ---------- ---------- ---------- ----------
          ---------- ---------- ---------- ---------- ----------
          ---------- ---------- ---------- ---------- ----------
          ---------- ---------- ---------- ---------- ----------
          ---------- ---------- ---------- ---------- ----------
          ---------- ---------- ---------- ---------- ----------
          ---------- ---------- ---------- ---------- ----------
          ---------- ---------- ---------- ---------- ----------
          ---------- ---------- ---------- ---------- ----------
          ---------- ---------- ---------- ---------- ----------
          ---------- ---------- ---------- ---------- ----------
          ---------- ---------- ---------- ---------- ----------
          ---------- ---------- ---------- ---------- ----------
          ---------- ---------- ---------- ---------- ----------
          ---------- ---------- ---------- ---------- ----------
          ---------- ---------- ---------- ---------- ----------
          ---------- ---------- ---------- ---------- ----------
          -
Pte81c062 ATGCATAGAC CCTTCAGTGG TCTTCCCTTA CCCATTGAAT GATACCATTT
          CCAAAGTTGG CTCTCAATGC TTGGTTCCGG AGCTCAGTAT GGACACACCA
          CCCATCAGCA TCAATGGCTG CAGCTCTGAA TCTGGTGAGT ACGTG-TTTT
          TGGGGGACTA CTTATTGCAT TGTCAGGTGG GGGTGGGTAG TTTTT-GATC
          TTGGTGCCAT TGACTCTCCC CAATGCTGAC TCTCGAGGGA GTGGTTGGTG
          TAGGACCAGA TTTATCAGCC C-ATTCTTGG ATCTTTCACA GCTGTTGGAA
          GTTGTCGCCT TGTAGATCTG CAGCACTGCA GTAGTGGGTG GGGTTTTCAG
          TGAAAGTGGT TTGGGCAATG A-TAGTTTAG GGCAGAGACT CGACACGCTT
          TCTAAGAACG CCATGGACAA TGACTTATCT CTTGACTTCG CTTTGTCAGC
          TTAT------ ---------- ---------- ---------- ----------
          ---------- ---------- ---------- ---------- ----------
          ---------- ---------- ---------- ---------- ----------
          ---------- ---------- ---------- ---------- ----------
          ---------- ---------- ---------- ---------- ----------
          ---------- ---------- ---------- ---------- ----------
          ---------- ---------- ---------- ---------- ----------
          ---------- ---------- ---------- ---------- ----------
          ---------- ---------- ---------- ---------- ----------
          ---------- ---------- ---------- ---------- ----------
          ---------- ---------- ---------- ---------- ----------
          ---------- ---------- ---------- ---------- ----------
          ---------- ---------- ---------- ---------- ----------
          ---------- ---------- ---------- ---------- ----------
          ---------- ---------- ---------- ---------- ----------
          ---------- ---------- ---------- ---------- ----------
          ---------- ---------- ---------- ---------- ----------
          ---------- ---------- ---------- ---------- ----------
          ---------- ---------- ---------- ---------- ----------
          ---------- ---------- ---------- ---------- ----------
          ---------- ---------- ---------- ---------- ----------
          ---------- ---------- ---------- ---------- ----------
          ---------- ---------- ---------- ---------- ----------
          ---------- ---------- ---------- ---------- ----------
          ---------- ---------- ---------- ---------- ----------
          ---------- ---------- ---------- ---------- ----------
          ---------- ---------- ---------- ---------- ----------
          ---------- ---------- ---------- ---------- ----------
          ---------- ---------- ---------- ---------- ----------
          ---------- ---------- ---------- ---------- ----------
          ---------- ---------- ---------- ---------- ----------
          ---------- ---------- ---------- ---------- ----------
          -
Pte84063  ---------- ---------- ---------- ---------- ----------
          ---------- ---------- ---------- ---------- ----------
          ---------- ---------- ---------- ---------- ----------
          ---------- ---------- ---------- ---------- ----------
          ---------- ---------- ---------- ---------- ----------
          ---------- ---------- ---------- ---------- ----------
          ---------- ---------- ---------- ---------- ----------
          ---------- ---------- ---------- ---------- ----------
          ---------- ---------- ---------- ---------- ----------
          ---------- ---------- ---------- ---------- ----------
          ---------- ---------- ---------- ---------- ----------
          ---------- ---------- ---------- ---------- ----------
          ---------- ---------- ---------- ---------- ----------
          ---------- ---------- ---------- ---------- ----------
          ---------- ---------- ---------- ---------- ----------
          ---------- ---------- ---------- ---------- ----------
          ---------- ---------- ---------- ---------- ----------
          ---------- ---------- ---------- ---------- ----------
          ---------- ---------- ---------- ---------- ----------
          ---------- ---------- ---------- ---------- ----------
          ---------- ---------- ---------- ---------- ----------
          --------AT TAATCCTTAT GCCTTATCAA TCTTAATATC CAGTATTGCC
          CTGGGAACAA TTATTACATT ATCTAGCTAT CATTGAATCT TAGCCTGAAT
          TGGCCTAGAA ATCAATACAC TAGCGATTAT TCCCCTAATA ACCAAAACCC
          CCCACCCACG AGCAGTTGAA GCCGCAACAA AGTATTTTTT AACTCAAGCA
          GCTGCATCAG CTCTAATTTT ATTTTCCAGC ACCATTAATG CCTGATTAAC
          AGGTGAATGA GCCATTAATA CTAATATAAA TGACCTTTCA ACAATCCTCC
          TATCTATTGC AATTGCCATA AAACTCGGAA TTGCCCCATT TCACTTCTGA
          TTACCTGAAG TGTTACAAGG ACTAACTCTG CAAACAGGCC TAATTTTATC
          TACATGACAA AAACTAGCCC CAATAGTTCT CCTCATTCAA CTAGCAGAAA
          ACACCAATCT TTACCTTATG TTATTGCTAG GACTTATTTC AACCATTGTA
          GGTGGGTGGG GAGGGATTAA TCAAACACAA ATTCGAAAAA TTTTAGCATT
          CTCCTCTATC GCACATCTAG GCTGAATGGT AGCTATCGTA AAAATCTCCC
          CTCAATTAAC TGCTTTAAAC TTCTTTCTAT ATGTTACCAT AACTTCATCA
          CTATTTTTAA CATTCATTTA CCTAAACACA AAAAACATTT TTGAGCTTTC
          ATCTTCCTGA TCCAAAACCC CAACCCTTTC GACACTTTCC CTATTAATTC
          TTCTATCCCT AAGCGGACTC CCCCCACTTA CCGGCTTCAT CCCAAAATGA
          CTAATTGCAC AAGAATTCAT TAAACAAGAC CTAATCATAT TTTCCTTATT
          AATTCTTATA TCTACCTTAT TAAGTCTTTT CTTTTATTTA CGACTATCCT
          ACACTCTATC TTTAACCCTA GCACCAAGCT CTTCCTCCTC CACCCTAACC
          TGATTTATAA ATAGTAAAAA CCACTTAACC ATCTTAATTA TCCTAGCCTC
          C
Pte84a064 ATGCATAGAC CCTTCGGTGG TCTTCCCTTA CCCATTGAAT GATACCATTT
          CCAAAGTTGG CTCTCAATGC TTGGTTCCGG AGCTCAGTAT GGACACACCA
          CCCATCAGCA TCAATGGCTG CAGCTCTGAA TCTGGTGAGA ACGTG-TTTT
          TGGGGGACTA CTTATTGCAT TGTCAGGTGG GGGTGGGTAA TTTTT-GATC
          TTGGTGCCAT TGACTCTCCC CGATGCTGAC TCTCGAGGGA GTGGTTGGTG
          TAGGACCAGA TTTATCAGCC C-ATTCTTGG ATCTTTCACA GCTGTTGGAA
          GTTGTCGCCT TGTAGATCTG CAGCACTGCA GTAGTGGGTG GGGTTTTCAG
          TGAAAGTGGT TTGGGCAATG AATAGTTTAG GGCAGAGACT CGGCACGCTT
          TCTAAGAACG CCATGGACAA TGACTTATCT CTTGACTTCG CTTTGTCAGC
          TTATCCCAGA TGTGCAGTAG CATATTGGGG TAGAAATTGC ATTGTACTAC
          AGTTGTCCCT GTAGTCCTGG ATGCTCCCCT CTGCACCAAG TCTAGATACA
          ATGCTATGAT GTCCATTTAC TCCCTCCCTC TCCCCTTTCC CGACAAACAC
          TATGGGTAGA AATGGCATGG ACTACAGCTA ATGCGCTTGA TG-TCTCCAA
          GTCAACAAAC AAGAGCCAGG AGCCTTGGAG ACCAGTGAAT GCAAAGTAGC
          ACTTCGGAAG AGCTTGAACA AGACCAGCTA CTACGCACTC ACTAGTCTCT
          GAAGTTCCTG CCAATTGTTT GCTGATTTGA GGACACTGAG CGCAGAGCTG
          GATCAAATGG TTTTGTTAGC TGTTTAAGGA CCTGATGTTC CCTGTACCTG
          CTTTAGTTGG TAATACACAT TGCAGTTCAT GAATTTATCT TGCACTGCAA
          G-TTTTCTAA ATACAATGGA GGTTTACCCA TTGGATTACA GGGAAATAGA
          GCCCACAAAT TCATATGGAA GTATTCTCTT TCTGCAAAG- TGGATGCTGT
          TATATAGATT CTAATGTTTA TGCTTTCATA CACATTAAAA GTAATTCTTT
          ATTTCTAG-- ---------- ---------- ---------- ----------
          ---------- ---------- ---------- ---------- ----------
          ---------- ---------- ---------- ---------- ----------
          ---------- ---------- ---------- ---------- ----------
          ---------- ---------- ---------- ---------- ----------
          ---------- ---------- ---------- ---------- ----------
          ---------- ---------- ---------- ---------- ----------
          ---------- ---------- ---------- ---------- ----------
          ---------- ---------- ---------- ---------- ----------
          ---------- ---------- ---------- ---------- ----------
          ---------- ---------- ---------- ---------- ----------
          ---------- ---------- ---------- ---------- ----------
          ---------- ---------- ---------- ---------- ----------
          ---------- ---------- ---------- ---------- ----------
          ---------- ---------- ---------- ---------- ----------
          ---------- ---------- ---------- ---------- ----------
          ---------- ---------- ---------- ---------- ----------
          ---------- ---------- ---------- ---------- ----------
          ---------- ---------- ---------- ---------- ----------
          ---------- ---------- ---------- ---------- ----------
          -
Pte84b065 ATGCATAGAC CCTTCGGTGG TCTTCCCTTA CCCATTGAAT GATACCATTT
          CCAAAGTTGG CTCTCAATGC TTGGTTCCGG AGCTCAGTAT GGACACACCA
          CCCATCAGCA TCAATGGCTG CAGCTCTGAA TCTGGTGAGT ACGTG-TTTT
          TGGGGGACTA CTTATTGCAT TGTCAGGTGG GGGTGGGTAG TTTTT-GATC
          TTGGTGCCAT TGACTCTCCC CAATGCTGAC TCTCGAGGGA GTGGTTGGTG
          TAGGACCAGA TTTATCAGCC C-ATTCTTGG ATCTTTCACA GCTGTTGGAA
          GTTGTCGCCT TGTAGATCTG CAGCACTGCA GTAGTGGGTG GGGTTTTCAG
          TGAAAGTGGT TTGGGCAATG AATAGTTTAG GGCAGAGACT CGGCACGCTT
          TCTAAGAACG CCATGGACAA TGACTTATCT CTTGACTTCG CTTTGTCAGC
          TTATCCCAGA TGTGCAGTAG CATATTGGGG TAGAAATCGC ATTGTACTAC
          AGTTGTCCCT GTAGTCCTGG ATGCTCCCCT CTGCACCAAG TTAAGATACA
          ATGCTATGAT GTCCATTTAC TCCCTCCCTC TCCCCTTTCC CGACAAACAC
          TATGGGTAGA AATGGCATGG ACTACAGCTA ATGCGCTTGA TG-TCTCCAA
          GTCAACAAAC AAGAGCCAGG AGCCTTGGAG ACCAGTGAAT GCAAAGTAGC
          ACTTCGGAAG AGCTTGAACA AGACCAGCTA CTACGCACTC ACTAGTCTCT
          GAAGTTCCTG CCAATTGTTT GCTGATTTGA GGACACTGAG CGCAGAGCTG
          GATCAAATGG TTTTGTTAGC TGTTTAAGGA CCTGATGTTC CCTGTACCTG
          CTTTAGTTGG TAATACACAT TGCAGTTCAT GAATTTATCT TGCACTGCAA
          G-TTTTCTAA ATACAATGGA GGTTTACCCA TTGGATTACA GGGAAATAGA
          GCCCACAAAT TCATATGGAA GTATTCTCTT TCTGCAAAG- TGGATGCTGT
          TATATAGATT CTAATGTTTA TGCTTTCATA CACATTAAAA GTAATTCTTT
          ATTTCTAG-- ---------- ---------- ---------- ----------
          ---------- ---------- ---------- ---------- ----------
          ---------- ---------- ---------- ---------- ----------
          ---------- ---------- ---------- ---------- ----------
          ---------- ---------- ---------- ---------- ----------
          ---------- ---------- ---------- ---------- ----------
          ---------- ---------- ---------- ---------- ----------
          ---------- ---------- ---------- ---------- ----------
          ---------- ---------- ---------- ---------- ----------
          ---------- ---------- ---------- ---------- ----------
          ---------- ---------- ---------- ---------- ----------
          ---------- ---------- ---------- ---------- ----------
          ---------- ---------- ---------- ---------- ----------
          ---------- ---------- ---------- ---------- ----------
          ---------- ---------- ---------- ---------- ----------
          ---------- ---------- ---------- ---------- ----------
          ---------- ---------- ---------- ---------- ----------
          ---------- ---------- ---------- ---------- ----------
          ---------- ---------- ---------- ---------- ----------
          ---------- ---------- ---------- ---------- ----------
          -
Pte84c066 ---------- ---------- ---------- ---------- ----------
          ---------- ---------- ---------- ---------- ----------
          ---------- ---------- ---------- ---------- ----------
          ---------- ---------- ---------- ---------- ----------
          ---------- ---------- ---------- ---------- ----------
          ---------- ---------- ---------- ---------- ----------
          ---------- ---------- ---------- ---------- ----------
          ---------- ---------- ---------- ---------- ----------
          ---------- ---------- ---------- ---------- ----------
          ----CCCAGA TGTGCAGTAG CATATTGGGG TAGAAATTGC ATTGTACTAC
          AGTTGTCCCT GTAGTCCTGG ATGCTCCCCT CTGCACCAAG TCTAGATACA
          ATGCTATGAT GTCCATTTAC TCCCTCCCTC TCCCCTTTCC CGACAAACAC
          TATGGGTAGA AATGGCATGG ACTACAGCTA ATGCGCTTGA TG-TCTCCAA
          GTCAACAAAC AAGAGCCAGG AGCCTTGGAG ACCAGTGAAT GCACAGTAGC
          ACTTCGGAAG AGCTTGAACA AGACCAGCTA CTACGCACTC ACTAGTCTCT
          GAAGTTCCTG CCAATTGTTT GCTGATTTGA GGACACTGAG CGCAGAGCTG
          GACCAAATGG TTTTGTTAGC TGTATAAGGA CCTGATGTTC CCCGTACCTG
          CTTTAGTTGG TAATACACAT TGCAGTTCAT GAATTTATCT AGCACTGCAA
          G-TTTTCTAA ATACAATGGA GGTTTACCCA TTGGATTACA GGGAAATAGA
          GCCCACAAAT TCATATGGAA GTATTCTCTT TCTGCAAAG- TGGATGCTGT
          TATATAGATT CTAATGTTTA TGCTTTCATA CACATTAAAA GTAATTCTTT
          ATTTCTAG-- ---------- ---------- ---------- ----------
          ---------- ---------- ---------- ---------- ----------
          ---------- ---------- ---------- ---------- ----------
          ---------- ---------- ---------- ---------- ----------
          ---------- ---------- ---------- ---------- ----------
          ---------- ---------- ---------- ---------- ----------
          ---------- ---------- ---------- ---------- ----------
          ---------- ---------- ---------- ---------- ----------
          ---------- ---------- ---------- ---------- ----------
          ---------- ---------- ---------- ---------- ----------
          ---------- ---------- ---------- ---------- ----------
          ---------- ---------- ---------- ---------- ----------
          ---------- ---------- ---------- ---------- ----------
          ---------- ---------- ---------- ---------- ----------
          ---------- ---------- ---------- ---------- ----------
          ---------- ---------- ---------- ---------- ----------
          ---------- ---------- ---------- ---------- ----------
          ---------- ---------- ---------- ---------- ----------
          ---------- ---------- ---------- ---------- ----------
          ---------- ---------- ---------- ---------- ----------
          -
