# Supplementary material for: On simulated annealing phase transitions in phylogeny reconstruction
Source: Mol Phylogenet Evol. 2016 Aug;101:46–55. doi: 10.1016/j.ympev.2016.05.001 (PMC4912009; doi:10.1016/j.ympev.2016.05.001)
Supplement: Supplementary data 3 [file mmc3.zip › matrices/Camargo_run1.phy]

48 11760
Labau_001 ---------- ---------- ---------- ---------- ----------
          ---------- ---------- ---------- ---------- ----------
          ---------- ---------- ---------- ---------- ----------
          ---------- ---------- ---------- ---------- ----------
          ---------- ---------- ---------- ---------- ----------
          ---------- ---------- ---------- ---------- ----------
          ---------- ---------- ---------- ---------- ----------
          ---------- ---------- ---------- ---------- ----------
          ---------- ---------- ---------- ---------- ----------
          ---------- ---------- ---------- ---------- ----------
          ---------- ---------- ---------- ---------- ----------
          ---------- ---------- ---------- ---------- ----------
          ---------- ---------- ---------- --GCAAGAAA ACCCCCGTTT
          TTTT-CAAGG TAAGTAGAAT TTTGTGTGGG GAGGGCTGGG GAATGACTCT
          GTAGCCAGTC TGTATTGGAG TGACTACAGA GTCATTCTGT CATGCAGGAA
          TGGCCCAAGT GTTGCACTTT T-AGAGTGGA AGTATTCAAA CAAGGACTTG
          AAGRTGTGGG AGCAGAGCTG GGACTAATGT GATCGAAGGC TTGAACTAGG
          TGATGAAGTA ACCAATTTTG CGTATGGGCT CAAAGTTTAG CCTGACACGT
          GGTTTAGCCC AGACTTGAGC GCCTGGTCTC ATTTTCCTTA TCCAATTCCA
          TAGAGCTACA ACTGCCACCC AGCCCAGCAC TGGAAGTCAA CAGGGGAGTC
          ATGACAGAGT ACCCACCTGT ATGT-----G ATGCTGACTC CACTCTTAGA
          GGATGGATTT CCTCCTATGA GCAAACTGGG GTGAGTTTGA AAGGAAGGAA
          TAGCCTTTTC TAAAATGCTA CCTGCAGTTT TTCTCA---- ----------
          ---------- ---------- ---------- ---------- ----------
          ---------- ---------- ---------- ---------- ----------
          ---------- ---------- ---------- ---------- ----------
          ---------- ---------- ---------- ---------- ----------
          ---------- ---------- ---------- ---------- ----------
          ---------- ---------- ---------- ---------- ----------
          ---------- ---------- ---------- ---------- ----------
          ---------- ---------- ---------- ---------- ----------
          ---------- ---------- ---------- ---------- ----------
          ---------- ---------- ---------- ---------- ----------
          ---------- ---------- ---------- ---------- ----------
          ---------- ---------- ---------- ---------- ----------
          ---------- TATGAATAAG TGGAATTCCT TGTACAATAT TTGAATTTAT
          TATTTATTYR TTTATACCTT ACTTTTTATT TTAAATTAAC AAAATAGAAA
          AATGTGAAAA CACAAGCAAC CCCTTTAGAA ACATATTCAA AATGTGTCTG
          AATTGAGGGT TGTTTTTGTT TT-------T TT------GG TACAGTGCTG
          TAGGTGCACT ATTGTTAGTA TAATGTTCTG TTAT------ ACAACTCACC
          TGGGTTGCAA GAAAGGTAGG --AAAAAAGA TTGTTCGTGC TTGATGTCTG
          GAAATGTAGT CTGCTGACTA CACACAGSCT ATTCAACAAT ATTATTCCAT
          TCCTCCAAGG ATCTTTAGGA GGGAACATAC CTTAGAAATG CTGGCTTYTA
          AAATTGTCTG AGCCACAGGG CACTCCTAAT AAGGGATGTG CACCCTTGTC
          CGATTCGAGT ATACCCGATT CGGACCYCTT CCCCCATTTC AGGTATATCT
          GATTYGGGGA TCCTAAGCGG CCTGATTAGG ATCGCTTTGA ATCCTAATCA
          GACCGCTTTG GATCTGACTC GGCCATAGGA AACAATGCAG CCCATTGTTT
          TCTATGGCAA AATAATAATA ATAAAAACCT ACCTC----- ----------
          ---------- ---------- ---------- ---------- ----------
          ---------- ---------- ---------- ---------- ----------
          ---------- ---------- ---------- ---------- ----------
          ---------- ---------- ---------- ---------- ----------
          ---------- ---------- ---------- ---------- ----------
          ---------- ---------- ---------- ---------- ----------
          ---------- ---------- ---------- ---------- ----------
          ---------- ---------- ---------- ---------- ----------
          ---------- ---------- ---------- ---------- ----------
          ---------- ---------- ---------- ---------- --------TG
          ATGGTCAGGT CATCMCCATT GGTAATGAGA GGYTCAGATG CCCAGAAGCC
          YTCTTCCAGC CATCATTTTT GGGTGAGTTT TCTTAGAAGC CTGTTCCTTT
          CACAGCTAGA CAAAACTTGC ACCTGTGAGC AAAGGCCTCC ATGAATTGTT
          TTCATTGTAT GACATTTTGT TCCCCTGGCT CTTCTTACAA AGTGTCCCTT
          GTTACCTCCT GGCAGGTATG GAATCCTGTG GCATCCACGA AACCACCTTC
          AACTCCATCA TGAAGTGCGA TGTGGATATC CGTAAAGATC TGTATGCCAA
          CACTGTCTTG TCTGGCGGTA CYACCRTGTA CCCTGGCATT GCTG-AGGTG
          AAGAAATGCA GTAAGAATAG TTTGGCATCA CGGCAGAGTT TCTGGGCAGA
          ATTAAATGTG GCACATCTTG ACCATAACAA TGTGGTACGT GTTGTTGCTG
          CTAGCACATG TGCCCCTGCC AGTCAGGATA GTTTGGGCAC CATAATTATG
          GAATATGTCG GTAATAGTAC GTTGCACCAT GTTATCTATG GGAATGACTG
          CAAGACAGCG AAGAAAAAGG ATGATGGGCC TGGATGTGGC CATGTGTCTT
          TGAGCATAAC TGAGGCATTA GGCTACTCCT GTGATATTGC AGCAGGTTTA
          ATCTTCCTCC ATTCACATTT GATTGTGCAT TTGGATTTAA AACCTGCTAA
          TGTATTCATC ACAGAACAAA ATGTTTGCAA AATTGGAGAC TTTGGATGCT
          CCCAAAAACT ACAGGATCGT CTATCATCAG GCCCAGTACT TTCTCAACAA
          GGTGGGACAT ACACTCATCG TGCCCCTGAA CTCCTTAAAG GTGAGAGAAT
          CACCCCTAAA GCAGACATNN TATTTCTGCA TGATGAAACT TTGGATCCCT
          CCAAGGACTA TGTCTTATTA TCCAAATCTT AACTGGGCTA TTCCTAGCCA
          TACACTACAC AGCAGACATT ACATCAGCCT TTTCCTCAGT TGCACACATT
          TGCCGAGACG TCCAATATGG CTGACTCATC CGAAATATTC ATGCAAACGG
          AGCTTCAATA TTTTTCATCT GCATTTACCT TCACATTGGA CGCGGACTAT
          ATTATGGCTC CTATCTATAT AAAGAAACCT GAAATATTGG AGTCATTCTA
          TTACTACTTG TGATAGCCAC CGCCTTCGTG GGCTACGTAC TACCATGAGG
          ACAAATGTCA TTCTGAGGCG CAACCGTCAT CACCAACCTA CTATCAGCCG
          TCCCATACAT CGGAACAACC CTAGTCGAAT GAATTTGAGG CGGATTCTCT
          GTAGACAACG CAACACTGAC ACGATTCTTC ACATTTCACT TCTTACTGCC
          ATTCATTATT ATTGGCGCTT CCGCAGTCCA TCTCTTATTT CTTCATGAAA
          CAGGATCCAA CAACCCAACA GGACTTCAAT CAAACCCGGA CAAAATTCCC
          TTTCATCCAT ACTTTTCATA TAAAGACTTA CTAGGGGCAT TACTGATCAT
          TATACTACTA CTCTTACTTG CCCTATTATC ACCAAACCTC CTAGGAGACC
          CAGAAAATTT CACACCCGCT AATCCCCTAA ACTATGAGTC CCAAACCACA
          CATAAGTAAC ATATTTTCAC AGAATGATAC CCCCTTTTTA GAGACCAACA
          ACCCAAACAA CATGTTAATT TCACCCAGTA TTCCACAGTT ACCTCTGCAA
          AGAGAGAATG AGAACCAGAA TCAGAATCCT ATACCTGATG AATCTGAAGA
          CACAATGCTT GACAAATCTG AGATCAAGAA ACTGCAAACT AATGAAGGAC
          CTATGTCACT ATCCAGTGAA ATTAGAAGGC CTTTTACAAA CTTGTGCAAC
          CAGGAATGGA AAAGTCCCAG TCTCAAACAA AGTGATAAAA AAATTGGGAT
          CACGCAGAAT TCAACAGTCA CACTTTCAAA AAAAATAATT CCTAAGGTAC
          WTAATAATCC CCAAGTACAT CAGGAAGGCT TAAAAAATAA CAATCACTCT
          CCTTTCTCAA GAATTAAAGC TGTAGTTCCA AATGAAAATA AAAAAGGGGA
          CAGTAATGTT TCTGAGCCCT TGGTTTTCCC TCTTTCATCT AATAAAAATC
          TCAACCACTC CAATATTGAG ACAGTCCTAA ATCCCAGTAA AACACAACGT
          GAACGRCATT CTTCTGAAAG TTCCTATATA CGAGAACCTC ACGATCCATT
          GGTGTTTGGA AGCAACGTGA TGCGTCCTGT TAATAGATAT AGTCGAAAGT
          TTAAATCATA TTCTGAATTG TTGTCTTGTG ATGAAAATGA GAATTGGGAC
          ACATATGATG GCCGTTGCAG AGCCTTTGGG TCTAGGCGTG TGATGTATCC
          ATCAATTGAG TTTGGTATAT CCAGAGYTCC CCTTGCGTAC AAACGGGAGA
          AAAAAATTCA CCAAAGAAAG TAAAGCTGGG GCTTCAGCAC TCCACCGCAC
          CCGCAGCTTT GTCAAACACC AAGGCCTCCC CACTGCTGTG CCACCCGGGT
          CTCCTCCCTT TCTCTTCCAC CCCAAAAGTA CAGGTCCGCA AAGGGCACTC
          AGGCCCTCAA GATGGGCTTG GCTGCAGCCG CCTAGCCAAA GGCACACTGA
          GGGCAGGAAC CTCCGCCAAG AAGGTGACTG AGGATCCCTC TCTGTCTTCT
          GAGAAGAGGC CTGCTGGGAA GGACTTTGTG GTCAGAACAG CATGTGGCCA
          AAGGGAGCGG CCACACGTCA AGTGCCAGAG AGTGCAGCCT GTGCAAAAAC
          AGCTGGTTCC CAGAGCGGAC TTTTCCCTCG GTGACGCTGA CTGGCCCTCA
          GCCCAGCTGG AGGAAAGCGG GAGGCTCTTT GCGGAGCAGT GTGCGGCCGC
          CTGGATGGGC CTCCCAGCCC TCCAGAAAGA CCGGGAGCAG CACCTCCGCC
          TTTACCACCA GCAATTCCA- ---------- ---------- ----------
          ---------- ---------- ---------- ---------- ----------
          ---------- ---------- ---------- ---------- ----------
          ---------- ---------- ---------- ---------- ----------
          ---------- ---------- ---------- ---------- ----------
          ---------- ---------- ---------- ---------- ----------
          ---------- ---------- ---------- ---------- ----------
          ---------- ---------- ---------- ---------- ----------
          ---------- ---------- ---------- ---------- ----------
          ---------- ---------- ---------- ---------- ----------
          ---------- ---------- ---------- ---------- ----------
          ---------- ---------- ---------- ---------- ----------
          ---------- ---------- ---------- ---------- ----------
          ---------- ---------- ---------- ---------- ----------
          ---------- ---------- ---------- ---------- ----------
          ---------- ---------- ---------- ---------- ----------
          ---------- ---------- ---------- ---------- ----------
          ---------- ---------- ---------- ---------- ----------
          ---------- ---------- ---------- ---------- ----------
          ---------- ---------- ---------- ---------- ----------
          ---------- ---------- ---------- ---------- ----------
          ---------- ---------- ---------- ---------- ----------
          ---------- ---------- ---------- ---------- ----------
          ---------- ---------- ---------- ---------- ----------
          ---------- ---------- ---------- ---------- ----------
          ---------- ---------- ---------- ---------- ----------
          ---------- ---------- ---------- ---------- ----------
          ---------- ---------- ---------- ---------- ----------
          ---------- ---------- ---------- ---------- ----------
          ---------- ---------- ---------- ---------- ----------
          ---------- ---------- ---------- ---------- ----------
          ---------- ---------- ---------- ---------- ----------
          ---------- ---------- ---------- ---------- ----------
          ---------- ---------A CCAGCAACTR ATGCCGAATC ATGAAAAGAA
          TCTTGATTTG ACACACCGGG AGACAGACAG TGACTCAGGA AGAGGAAGTT
          GTGAGAGTCC TTCTCTGTTG TTGGAGAAGC ACAAAGATGC TAGAAATCCA
          CCTGAGCCAA AGACAATGGA TATCCAAGAT GTGCAAAAGA ATAATGATAT
          AAAAAGTACA CCAGAAACTT CAAATACAGA CTGTGGAGGA CAGCTCCCTT
          GGTTCAATAG TGGTGGACCA CGGGCATTCA CATGGCCTGG AGCTCAGCYG
          CCAAATTCTC AGAGTCCTAT TTGTTTAAAT CAGGAAACCA CAAGTGTGTG
          TAAAACAGCA CTCAGTGCCA TGAACGTAAG GAGGAGTGAA GAAACATTTC
          ATCATTCCAA ACATCCTAGA AACACTGAAA CTATAAGCAA AGGAACAACA
          GTCAAATTGG AGGATGGGAC AAATTTATCC TTAAATATTT GCAATGACCA
          AAGGCTATTG TGGTTATTCC CTCTTGAGAA GTTGCCTTCT TTGTCTACAA
          AGCCAATGGA TTAYGTRGAA G-TACTCCCG TGGATCTCTG TTGGAGAAGT
          GTGCAAACAT ATGGCAGAGT CAGCTGCTGG ATTCATCCAC AAGGAGCATT
          TTGATGTGTT TTTCAGATGT TTGCAGGTGA GTTGATGTTA ACTAGAAAAC
          AAATG----- CCATATTCTA GCCTTCTAAT TATGGTAACA TTTTGTATGA
          RAAGGGATTA GTTTTGTGGT ATGTTGCAAG TAGTATATTG CAGGCACTTA
          CCTTATATAC TCGACTATAA GTCGACCTCA TGTATAAGTT GAGGGCAGAT
          TTTGTGTCCA AAATTATGGA TTTTGAGATG ACCTGTGGAT AAGTCGAGGG
          CAAAATTTAG GGGCATGTAG CAATRGATTT AAAGGATGAA ACAAAGGAAA
          ATGATACCAA AGAACTTAGA AAATATTAAT GTGATAAAAT TGCYTGATTT
          TAATTTTTTA AAAAAATCTA ACAAACATAC ACAAATGTCT TTTTCATATG
          CTACAAAGCC CAATTCCTCT TGAATAGACT AAGCACCCTG TATAGTACAA
          GATGGAGTTT AAAGCACAAA ATGGAGTTTT GTAACGAGAC AGCTGCAAAA
          TCATACATGT CTGGCCAAAC TCACTGCAGC TGTGATTCTG AGAGAGTGTT
          TGCT----CA AGGTCAAGCT GAAGTTGTTA TGAGTGTGGT GTGGAAGCAA
          ----CAGACA GGAAAGTGTG AGGCAATTTT CCAGAGTATG GATTAGTCAG
          TAGAGCACCA TGTGAGCAGC AGTGTTTGTT GTATAAAAAG CTCCAACATG
          CATTGTATGC TTGTTGGGGA GTCAAGGAGC TGGAGAGAGT GTGGAGTGTT
          GGAAAGCTGT AAATATTTGT AAATACTTGT CCAGTAAAAC CTCATCAGTT
          TTACCTACTG AACTGTGAAT GCTGTTCCTA TTCTTGAACT GGTACAGCAG
          GAGAGTCAGT GCTGGGTTTG GGT------G AGGTGGGATT TTGGCTGATA
          CACAGAGGGC A--------- ---------- ---------- ----------
          ---------- ---------- ---------- ---------- ----------
          ---------- ---------- ---------- ---------- ----------
          ---------- ---------- ---------- ---------- ----------
          ---------- ---------- ---------- ---------- ----------
          ---------- ---------- ---------- ---------- ----------
          ---------- ---------- ---------- ---------- ----------
          ---------- ---------- ---------- ---------- ----------
          ---------- ---------- ---------- ---------- ----------
          ---------- ---------- ---------- ---------- ----------
          ---------- ---------- ---------- ---------- ----------
          ---------- ---------- ---------- ---------- ----------
          ---------- ---------- ---------- ---------- ----------
          ---------- ---------- ---------- ---------- ----------
          ---------- ---------- ---------- ---------- ----------
          ---------- ---------- ---------- ---------- ----------
          ---------- ---------- ---------- ---------- ----------
          ---------- ---------- ---------- ---------- ----------
          ---------- ---------- ---------- ---------- ----------
          ---------- ---------- ---------- ---------- ----------
          ---------- ---------- ---------- ---------- ----------
          ---------- ---------- ---------- ---------- ----------
          ---------- ---------- ---------- ---------- ----------
          ---------- ---------- ---------- ---------- ----------
          ---------- ---------- ---------- ---------- ----------
          ---------- ---------- ---------- ---------- ----------
          ---------- ---------- ---------- ---------- ----------
          ---------- ---------- ---------- ---------- ----------
          -TTTACTAGA ACAATTCTAG TTGTTTTAAA TTATTTATTA CCAGCTTTCA
          CAGAACACAT GGGGCTCCAC AGTTCTGTAG ACGCCTTCAT TTATTTTCTT
          ATCTGACAAG CAATCTTCAT GTGAAAATAT AAAAATTCTC CTGTTTGAAA
          TTATGTTCCA AGGAGAAAAA AATAGGGTAG CAAACCCCCC TGCTGACCAT
          ATTAACTCAT GAGGCTTGCT GTAAGTTAAA AAGTAAGCTT GACAAGTGAT
          TCATACAAAA TCCAGCACAC CACAGCAATA TTTTATAAAG CAAACAAATG
          CCTCTTTAGA GAGAATGCCA CTGCCACTGT TTTTAAAAAC AAGGAAGAAG
          GGGGAAAACC ATGCTTAGAA AACACACACC TACATACACA ATATTTATTC
          AAAGCTTATT TTACAACCAT GTAAGGCAGA ACAATAGAAC TATTATGCCT
          TCAGCCAATT TGCTTGGTGG CCTGAAGCGT CC----TGTC TTTTCATAAC
          CAGCCAGCCC AGTTTTCAAG ATCTGGATAA CACAGGACTT AGGACTGCCT
          TTCTTGCTAA AAGGATTCAT TGCAG--TCA AGAAAAAGTG GGTAACAAAA
          CAAGTTGAAC TGGAAT---- ---------- ---------- ----------
          ---------- ---------- ---------- ---------- ----------
          ---------- ---------- ---------- ---------- ----------
          ---------- ---------- ---------- ---------- ----------
          ---------- ---------- ---------- ---------- ----------
          ---------- ---------- ---------- ---------- ----------
          ---------- ---------- ---------- ---------- ----------
          ---------- ---------- ---------- ---------- ----------
          ---------- ---------- ---------- ---------- ----------
          ---------- ---------A TCCAATTTTT ATCACTATCC AGATATTGTT
          TCCATACCAG CACCAACTTT GTCCTCTGCT CTGAGAGGTT TTTATTTTAA
          CCCACCAGTC TTTGACTTCA ACAAGACATA TGCATTTTGT GGTAGTTTGA
          TGTATAGCCA ATGCAGCTAC CCSTGAGGTG TATTTAATTT TATTTCCATA
          ACAATGTGAA TGGGTTAATG CACCTTAAAA TCTCCTAAGA ACTGTTAGGG
          CAAAATCTCA TGATTAAGTC TGGCCATGAG GGAAAGTTCT GACTAAGTCG
          GTATTTAGCC
Labau_002 TGGTTGCTCT CCAGAAACCA CTGTTCAGTG GAATGCAGTC ATCACAACTA
          GAAGCCATTG ATATCCATTC TTCTTCTTCG TGGTCTCTGG GACTCACACA
          TCTGGGTTGT ACTGCGCCTG CTCAGTGCAG CTTCGAATCT TCTATAGCTT
          GGATACTTTT TTGGCAGTAG CCCCTCCCC- -----ATTGG TATCCTAGCA
          ATTCTGCTTG CGTTTTTACT AGACTGAATA ATTTGATGTC CATGAACCTG
          GCTGCCTTAT TGTTCACCAC AACTCCAGGT AATTTATAGA CATGTTAAAA
          ACCCTAGGTC CCACCACAAA TTTTCAGAGG AGCTCACTTT CTTATCACCT
          TTCTTTTTTG TGAATTATTC ATTCATTTCT ATTCTCATAT TCATGTTCTT
          TTAAAGGGTT CATGGTGAAG GTTGTTGTTA TCTCCTATCA AGTCA-----
          -ACTT--GG- -ACTT--AGG AGCCACAGTT ATCAACCACC CTGCTCAT--
          --GTCTTACA AGCTCATGGC CATTTCCTTA ATGTAATCAA TTATCCGGTA
          ATGAAATGGT CACCATGTGT TCTTCCTCTT TTTCTTCGTG CTTTCCACTT
          TACTGAGCGT TATCACTTTT TCCAGTAGGT CAGCAAGAAA ACCCCCGTTT
          TTTT-CAAGG TAAGTGGAAT TTTGTGTGGG GAGGGCTGGG GAATGACTCT
          GTAGCCATTC TGTATTGGAG TGACTACAGA GTCATTCTGT CATGCAGGAA
          TGGCCCAAGT GTTGCACTTT T-AGAGTGGA AGTATTCAAA CAAGGACTTG
          AAGGTGTGGG AGCAGAGCTG GGACTAATGT GATCGAAGGC TTGAACTAGG
          TGATGAAGTA ACCAATTTTG CGYATGGGCT CAAAGTTTAG CCTGACACGT
          GGTTTAGCCC AGACTTGAGC GCCTGGTCTC ATTTTCCTTA TCCAATTCCA
          TAGAGCTACA ACTGCCACCC AGCCCAGCAC TGGAAGTCAA CAGGGGAGTC
          ATGACAGAGT ACCCACCTGT ATGT-----G ATGCTGACTC CACTCTTAGA
          GGATGGATTT CCTCCTAYGA GCAAACTGGR GTGAGKTTGA AAGGAAGGAA
          TAGCCTTTTC TAAAATGCTA CCTGCAGTTT TTCTCAACAG CACCTTGAAC
          TGCACACAGA AGTTAATAGG TAGCCTGTGC TGTTGCTGCA GCATGATCTC
          ATGGTTCCCG CCATCCTGCA CCTGACAGAA GGTATTCTGT TGCAGTACGC
          ACTRGCTGAA GCTGTGGTTT TTCAAGGGCA TCCTCACATA AAGTATGTTA
          CATAAGTTGA TTATGGAGGT TACAAAAATA ACAGTGATGG TTGCTCAATT
          TCTGTTTGCC AGATCAGGGC ACAATTGACA AAAAGCACTT CTGGTGATAG
          ACTCATAGAC TAATAGAGCT AGAAAAGACT ACAAGGACTA TCCGATTTAA
          CCCCCTGCCA TGCAGGAATA TTCAATCAAA GGACCCCCAA CAGATGGCCA
          TCCAAACTTG CTATCTCAAA CCAGTTCTAA ATCCAAGATA ACCTTCAGAA
          TATGCATCTA TTTAATGACA AGAAGGATCC CATAATCTCT CAAGTTCAGA
          GTTGATCAAC TGCCACCACT TCTGTCTTCT TTGAATTACC CAAATCT---
          ---ACACAGG AAGCTGCCTT TTATTAACTC AGATCATTGA CCTACACTGA
          TAAGTCTTGG CTCTCCAGGG GTTTAAAGGA GTTTTTCCCA CCCCTGCAGG
          GCACTGAGGC TATGAATAAG TGGAATTCCT TGTACAATAT TTGAATTTMT
          TATTTATTTG TTTATACCTT ACTTTTTATT TTAAATTAAC AAAATAGAAA
          AATGTGAAAA CACAAGCAAC CCCTTTAGAA ACATATTCAA AATGTGTCTG
          AATTGAGGGT TGTTTTTGTT TT-------T TT------GG TACAGTGCTG
          TAGGTGCACT ATTGTTAGTA TAATGTTCTG TTAT------ ACAACTCACC
          TGGGTTGCAA GAAAGGTAGG --AAAAAAGA TTGTTCGTGC TTGATGTCTG
          GAAATGTAGT CTGCTGACTA CACACAGCCT ATTCAACAAT ATTATTCCAT
          TCCTCCAAGG ATCTTTAGGA GGGAACATAC CTTAGAAATG CTGGCTTCTA
          AAATTGTCTG AGCCACAGGG CACTCCTAAT AAGGGATGTG CACCCTTGTC
          CGATTCGAGT ATACCCGATT CGGACCCCTT CCCCCATTTC AGGTATATCT
          GATTCGGGGA TCCTAAGCGG CCTGATTAGG ATCGCTTTGA ATCCTAATCA
          GACCGCTTTG GATCTGACTC GGCCATAGGA AACAATGCAG CCCATTGTTT
          TCTATGGCAA AATAATAATA ATAAAAACCT ACCTCTGTGA GGTTCTGGGT
          GTCCCCAAAA GCAAGCAATG GCTAGGACAG GTTCTCCCTT GACATTCACT
          GGGGTTAGGG GAGCAAGGCC CCTATGAATG TGGCCAAAAA TGCAAATAGG
          AAAAACATTA GCTAAAACCG CACCTTAACT AAAATGACTG CCCCGGCCAT
          TTTAGTTACC TCCCACGGTG GCAACCTTTA ACTAAAATGG CCAGCACACA
          GTTCAAGCCA AGGAAGTATT GTACTATAGT GCCATGGTGT T--GAAAGGG
          GTTGAGGGCC TCCTC--CTC AGACAGTATG ACATTTTGGG TGTCCTCAAA
          AGGTAGCAAT TGTTAGTACA GATACTCCCT TGACAATGAC TGCTGTTAGG
          AGAGCAGGTC ACCCCCAGGA ATGTGGGG-A AAAAATGAGC ATCAGAAAAA
          CATTACCTAA AATGAAAGTG CCCTTAACAA AATGGCTGCC CCTGCCATTT
          CAGATACCTC AAACGG-TGG CAGTACCCTT AACTAAAATG CCCACTAC--
          ---------- ---------- ---------- ---------- ----------
          ---------- ---------- ---------- ---------- ----------
          ---------- ---------- ---------- ---------- ----------
          ---------- ---------- ---------- ---------- ----------
          ---------- ---------- ---------- ---------- ----------
          ---------- ---------- ---------- ---------- ----------
          ---------- ---------- ---------- ---------- -----AGGTG
          AAGAAATGCA GTAAGAATAG TTTGGCATCA CGGCAGAGTT TCTGGGCAGA
          ATTAAATGTG GCACATCTTG ACCATAACAA TGTGGTACGT GTTGTCGCTG
          CTAGCACATG TGCCCCTGCC AGTCAGGATA GTTTGGGCAC CATAATTATG
          GAATATGTCG GTAATAGTAC RTTGCACCAT GTTATCTATG GGAATGACTG
          CAAGACAGCG AAGAAAAAGG ATGATGGGCC TGGATGTGGC CATGTGTCTT
          TGAGCATAAC TGAGGCATTA GGCTACTCCT GTGATATTGC AGCAGGTTTA
          ATCTTCCTCC ATTCACATTT GATTGTGCAT TTGGATTTAA AACCTGCTAA
          TGTATTCATC ACAGAACAAA ATGTTTGCAA AATTGGAGAC TTTGGATGCT
          CCCAAAAACT ACAGGATCGT CTATCATCAG GCCCAGTACT TTCTCAACAA
          GGTGGGACAT ACACTCATCG TGCCCCTGAA CTCCTTAAAG GTGAGAGAAT
          CACCCCTAAA GCAGACATAA TATTTCTGCA TGATGAAACT TTGGATCCCT
          CCTAGGACTA TGTCTTATTA TCCAAATCTT AACTGGGCTA TTCCTAACCA
          TACACTACAC AGCAGACATT ACATCAGCCT TTTCCTCAGT TGCACACATT
          TGCCGAGACG TCCAATATGG CTGACTCATC CGAAATATTC ATGCAAACGG
          AGCTTCAATA TTTTTCATCT GCATTTACCT TCACATTGGA CGCGGACTAT
          ATTATGGCTC CTATCTATAT AAAGAAACCT GAAATATTGG AGTCATTCTA
          TTACTACTTG TGATAGCCAC CGCCTTCGTG GGCTACGTAC TACCATGAGG
          ACAAATGTCA TTCTGAGGCG CAACCGTCAT CACCAACCTA CTATCAGCCG
          TCCCATACAT CGGAACAACC CTAGTTGAAT GAATTTGAGG CGGATTCTCT
          GTAGACAACG CAACACTGAC ACGATTCTTC ACATTTCACT TCTTACTGCC
          ATTCATTATT ATTGGCGCTT CCGCAGTCCA TCTCTTATTT CTTCATGAAA
          CAGGATCCAA CAACCCAACA GGACTTCAAT CAAACCCGGA CAAAATTCCT
          TTTCATCCAT ACTTTTCATA TAAAGACTTA CTAGGGGCAT TATTGATCAT
          TATACTACTA CTCTTACTTG CCCTATTATC ACCAAACCTC CTAGGAGACC
          CAGAAAATTT CACACCCGCT AATCCCCT-- ---------- ----------
          ---------- ---------- ---------- ---------- ----------
          ---------- ---------- ---------- ---------- ----------
          ---------- ---------- ---------- ---------- ----------
          ---------- ---------- ---------- ---------- ----------
          ---------- ---------- ---------- ---------- ----------
          ---------- ---------- ---------- ---------- ----------
          ---------- ---------- ---------- ---------- ----------
          ---------- ---------- ---------- ---------- ----------
          ---------- ---------- ---------- ---------- ----------
          ---------- ---------- ---------- ---------- ----------
          ---------- ---------- ---------- ---------- ----------
          ---------- ---------- ---------- ---------- ----------
          ---------- ---------- ---------- ---------- ----------
          ---------- ---------- ---------- ---------- ----------
          ---------- ---------- ---------- ---------- ----------
          ---------- --------AT CCAGAGCTCC CCTTGCGTAC AAACGGGAGA
          AAAAAATTCA CCAAAGAAAG TAAAGCTGGG GCTTCAGCAC TCCACCGCAC
          CCGCAGCTTT GTCAAACACC AAGGCCTCCC CACTGCTGTG CCACCCGGGT
          CTCCTCCCTT TCTCTTCCAC CCCAAAAGTA CAGGTCCGCA AAGGGCACTC
          AGGCCCTCAA GATGGGCTTG GCTGCAGCCG CCTAGCCAAA GGCACACTGA
          GGGCAGGAAC CTCCGCCAAG AAGGTGACTG AGGATCCCTC TCTGTCTTCT
          GAGAAGAGGC CTGCTGGGAA GGACTTTGTG GTCAGAACAG CATGTGGCCA
          AAGGGAGCGG CCACACGTCA AGTGCCAGAG AGTGCAGCCT GTGCAAAAAC
          AGCTGGTTCC CAGAGCGGAC TTTTCCCTCG GTGACGCTGA CTGGCCCTCA
          GCCCAGCTGG AGGAAAGCGG GAGGCTCTTT GCGGAGCAGT GTGCGGCCGC
          CTGGATGGGC CTCCCAGCCC TCCAGAAAGA CCGGGAGCAG CACCTCCGCC
          TTTACCACCA GCAATTCCAA AAAGTAGTGC TCTCTTTTTC TACCAGAATT
          GCTCAAACAT TTCAGACCCA ACAAAACAGA CAGCAGAGAA GCAGCTGGGT
          TTTGATAGAG CAAGACCAGC ACACAAGGTT TGCTCAGAGT GTAGTAGAAG
          GTTCAGTTAT TCAGCTGAGT TGCAATGTGA AAGCATCAGA AAGTCCTTCT
          ATCAAGTGGT TGCTTCCAGA TGGAACTAAA CTAAAGGCTC CATTCAAAAT
          GGAAGACAGC AGGCATTCTG TCCTTAGCAG TGGTCAGTTA GTCATCAGAT
          CAGTGGCTTA TGCTGACTCA GGCATGTATC ACTGTGTTGC TCAAGTGAGA
          AATGATGTAG ACACAATGTC CTATAGAGTT CAGGTACAGC CTCCAGTCAT
          TCAACCAGCT GAGTCTGAAA TAGTTCATGT TGAAAAAAAT GTGGGAGATC
          CCATATTTTT GCCTTGTAGT GCAGTTGCTG TACCAGATGC ACATCTAAGT
          TGGATACTCC CAAACAGCCA TGTACTTCAT GATTTATCAA ACTCATCCAA
          TGGATACCTG CTGCACAATG GTACACTGTT CATTCCACAC AGTCATGTCA
          AGGACAGTGG TTATTATAGG TGTGTGGCTA TCAATCAACA AGGATCAGAC
          CAATTCTGTG TTAAAGTAAC TGTTAATAAA ATAATATCTG ATAGATCCTC
          AAAAAGGGCA AAATTTAAAA AGCATCCTGG TTCAAGGATC TCTATAAAAG
          CAAGAGAACA GATAATAGAA GATATTCAGG GATCGGGTGA TGAAGAATCT
          GATGATACTC CAAGCAAAAA AATCCATCTG AAGGACCATG AAGTGTCTCT
          TAAACAAAAG AATGACCATG TTTCTGCTGC TCAGAT---- ----------
          ---------- ---------- ---------- ---------- ----------
          ---------- ---------- ---------- ---------- ----------
          ---------- ---------- ---------- ---------- ----------
          ---------- ---------- ---------- ---------- ----------
          ---------- ---------- ---------- ---------- ----------
          ---------- ---------- ---------- ---------- ----------
          ---------- ---------- ---------- ---------- ----------
          ---------- ---------- ---------- ---------- ----------
          ---------- ---------- ---------- ---------- ----------
          ---------- ---------- ---------- ---------- ----------
          ---------- ---------- ---------- ---------- ----------
          ---------- ---------- ---------- ---------- ----------
          ---------- ---------- ---------- ---------- ----------
          ---------- ---------- ---------- ---------- ----------
          ---------- ---------- ---------- ---------- ----------
          ---------- ---------A CCAGCAACTR ATGCCGAATC ATGAAAAGAA
          TCTTGATTTG ACACACCGGG AGACAGACAG TGACTCAGGA AGAGGAAGTT
          GTGAGAGTCC TTCTCTGTTG TTGGAGAAGC ACAAAGATGC TAGAAATCCA
          CCTGARCCAA AGACAATGGA TATCCAAGAT GTGCAAAASA ATAATGRTAT
          AAAAAGTACA CCAGAAACTT CAAATACAGA CTGTGGAGGA CAGCTCCCTT
          GGTTCAATAG TGGTGGACCA CGGGCATTCA CATGGCCTGG AGCTCAGCTG
          CCAAATTCTC AGAGTCCTAT TTGTTTAAAT CAGGAAACCA CAAGTGTGTG
          TAAAACAGCA CTCAGTGCCA TGAACGTAAG GAGGAGTGAA GAAACATTTC
          ATCATTCCAA ACATCCTAGA AACACTGAAA CTATAAGCAA AGGAACAACA
          GTCAAATTGG AGGATGGGAC AAATTTATCC TTAAATATTT GCAATGACCA
          AAGGCTATTG TGGTTATTCC CTCTTGAGAA GTTGCCTTCT TTGTCTACAA
          AGCCAATGGA TTACGTRGAA G--------- ---------- ----------
          ---------- -TGGCAGAGT CAGCTGCTGG ATTCATCCAC AAGGAGCATT
          TTGATGTGTT TTTCAGATGT TTGCAGGTGA GTTGATGTTA ACTAGAAAAC
          AAATG----- CCATATTCTA GCCTTCTAAT TATGGTAACA TTTTGTATGA
          RAAGGGATTA GTTTTGTGGT ATGTTGCAAG TAATATATTG CAGGCACTTA
          CCTTATATAC TCGACTATAA GTCGACCTCA TGTATAAGTT GAGGGCAGAT
          TTTGTGTCCA AAATTATGGA TTTTGAGATG ACCTGTGGAT AAGTCGAGGG
          CAAAATTTAG GGGCATGTAG CAATRGATTT AAAGGATGAA ACAAAGGAAA
          ATGATACCAA AGAACTTAGA AAATATTAAT GTGATAAAAT TGCCTGATTT
          TAATTTTTTA AAAAAATCTA ACAAACATAC ACAAATGTCT TTT-CATATG
          CTACAAAGCC C--------- ---------- --------TG TATAGTACAA
          GATGGAGTTT AAAGCACAAA ATGGAGTTTT GTAACGAGAC AGCTGCAAAA
          TCATACATGT CTGGCCAAAC TCACTGCAGC TGTGATTCTG AGAGAGTGTT
          TGCT----CA AGGTCAAGTT GAAGTTGTTA TGAGTGTGGT GTGGAAGCAA
          ----CAGACA GGAAAGTGTG AGGCAATTTT CCAGAGTATG GATTAGTCAG
          TAGAGCACCA TGTGAGCAGC AGTGTTTGTT GTATAAAAAG CTCCAACATG
          CATTGTATGC TTGTTGGGGA GTCAAGGAGC TGGAGAGAGT GTGGAGTGTT
          GGAAAGCTGT AAATATTTGT AAATACTTGT CCAGTAAAAC CTCATCAGTT
          TTACCTACTG AACTGTGAAT GCTGTTCCTA TTCTTGAACT GGTACAGCAG
          GAGAGTCAGT GCTGGGTTTG GGT------G AGGTGGGATT TTGGCTGATA
          CACAGAGGGC A--------- ---------- ---------- --ATGAAGGA
          GTGGAAGTCA GAAAAAGTGT ATACCCACTA ACGTTTCACA CATGAAAACC
          AGGAAGAAAG TGGTTAAAYA ACMTCAGAGT GTGATCMAGA WGACAAAAGC
          TATTAATGAT GAAGAATGCA TAAGCTAGA- --GGCTGCAG CRGTTTGCTT
          TTGACTGART CYACTGGGAA GGGCAAATTT TTGCTCCCTC CTCTTCCTTT
          GCTTAATTTA NTACMAACTA CTTTTGCACT TTGAACTCMG TTTGAAGCAA
          GTGAAGAAGG CTGARGACAA AGGGAAGARG AGAAAGAAAC TGGGACATTT
          TAAAAGCARA TGAAAAAGTG GCATGGGAGA GGATTCATCA MGCCTCTGCC
          AAATTGGGAG AGCTGGCAAA ---------- ---------- ----------
          ---------- ---------- ---------- ---------- ----------
          ---------- ---------- ---------- ---------- ----------
          ---------- ---------- ---------- ---------- ----------
          ---------- ---------- ---------- ---------- ----------
          ------CTGA TATTCTGAAG A-ATAGCTGT GGCTATGAGT ATCAGGTTTG
          GAAAAGAAGG AAGGACAGTA --CATTTGTC CTACTYGATG GAGCTTTACG
          GTACCTTTTT TTGTTCCAAG ATCTGCTCAG GTTTAAAGTT ATACTAATCT
          CATCCYAGAT TCAATSTGGC AACCRTACTT GTTGGGCATG GTTGTCCTCC
          AGTTATAGGC CCCATTTACT GCCCTCTTCA ACTTGAAGTC TGGTATTTAC
          CCTGGGGCGG GGGTCTCGTT TGGGCAGGAG GGCCTTGTCG CTGTCCAGCT
          TGAGCCGACT GAGCCTGCAG ACAAAAGGAA GCAAACCGAA CCAAAAAGGA
          ATTGAAAAAG AACATTCCCA CCTCCCTCCA TCCCAGAAGC AACACCCCCT
          AATCTTTAGC CACCTCAGCT TACACCAGAG CTGTTGTATT TTACCAATCT
          TCTAGTGAAG TGATATTAGG ATGGTAATAA TAAAGGGGTT TCCAGTCGAT
          AAGTATTGCA ATATCTGGGT TAAGCTGAAT TTCATCATCT TYGCTAGTAT
          CTCCAGTACC ACAGCRCATA GCTCCCCAAA CCCTTCTCCA GCATGGCCAG
          GCTGCTCCTC AGATCCAGTA AAGCCAATGC TGCCCACCAC ATCCARTGCA
          GCCCAAAGCA ATGAATAATG GGTGAATTGT GTAGGGAAGC TGTTGGAAGG
          CCTTACTGGC AACTGGGATA CACG-TGAGG AACCACTGAG CACACCAAAA
          TTTTACTAGA ACAATTCTAG TTGTTTTAAA TTATTTATTA CCAGCTTTCA
          CAGAACACAT GGGGCTCCAC AGTTCTGTAG ACGCCTTCAT TTATTTTCTT
          ATCTGACAAG CAATCTTCAT GTGAAAATAT AAAAATTCTC CTGTTTGAAA
          TTATGTTCCA AGGAGAAAAA AATAGGGTAG CAAACCCCCC TGCTGACCAT
          ATTAACTCAT GAGGCTTGCT GTAAGTTAAA AAGTAAGCTT GACAAGTGAT
          TCATACAAAA TCCAGCACAC CACAGCAATA TTTTATAAAG CAAACAAATG
          CCTCTTTAGA GAGAATGCCA CTGCCACTGT TTTTAAAAAC AAGGAAGAAG
          GGGGAAAACC ATGCTTAGAA AACACACACC TACATACACA ATATTTATTC
          AAAGCTTATT TTACAACCAT GTAAGGCAGA ACAATAGAAC TATTATGCCT
          TCAGCCAATT TGCTTGGTGG CCTGAAGCGT CC----TGTC TTTTCATAAC
          CAGCCAGCCC AGTTTTCAAG ATCTGGATAA CACAGGACTT AGGACTGCCT
          TTCTTGCTAA AAGGATTCAT TGCAG--TCA AGAAAAAGTG GGTAACAAAA
          CAAGTTGAAC TGGAAT---- ---------- ---------- ----------
          ---------- ---------- ---------- ---------- ----------
          ---------- ---------- ---------- ---------- ----------
          ---------- ---------- ---------- ---------- ----------
          ---------- ---------- ---------- ---------- ----------
          ---------- ---------- ---------- ---------- ----------
          ---------- ---------- ---------- ---------- ----------
          ---------- ---------- ---------- ---------- ----------
          ---------- ---------- ---------- ---------- ----------
          ---------- ---------- ---------- ---------- ----------
          ---------- ---------- ---------- ----GAGGTT TTTATTTTAA
          YCCACCAGTC TTTGACTYCA ACAAGACATA TGCATTTTGT KGTAGTTTGA
          TGTATAGCCA ATGCAGCTAC CCCTGAGGTG TATTTAATTT TATTTCCATA
          ACAATGTGAA TGGGTTAATG CACCTTAAAA TYTCCTAAGA ACTGTTAGGG
          CAAAATYTCA TGATTAAGTC TGGCCATGAG GGAAAGTTYT GACTAAGTCG
          GTATTTAGCC
Labau_003 TGGTTGCTCT CCAGAAACCA CTGTTCAGTG GAATGCAGTC ATCACAACTA
          GAAGCCATTG ATATCCATTC TTCTTCTTCG TGGTCTCTGG GACTCACACA
          TCTGGGTTGT ACTGCGCCTG CTCAGTGCAG CTTCGAATCT TCTATAGCTT
          GGATACTTTT TTGGCAGTAG CCCCTCCCC- -----ATTGG TATCCTAGCA
          ATTCTGCTTG CGTTTTTACT AGACTGAATA ATTTGATGTC CATGAACCTG
          GCTGCCTTAT TGTTCACCAC AACTCCAGGT AATTTATAGA CATGTTAAAA
          ACCCTAGGTC CCACCACAAA TTTTCAGAGG AGCTCACTTT CTTATCACCT
          TTCTTTTTTG TGAATTATTC ATTCATTTCT ATTCTCATAT TCATGTTCTT
          TTAAAGGGTT CATGGTGAAG GTTGTTGTTA TCTCCTATCA AGTCA-----
          -ACTT--GG- -ACTT--AGG AGCCACAGTT ATCAACCACC CTGCTCAT--
          --GTCTTRCA AGCTCATGGC CATTTCCTTA ATGTAATCAA TTATCYGGTA
          ATGAAATGGT CACCATGYGT TCTTCCTCTT TTTCTTCGTG CTTTCCACTT
          TACTGASCGT TATCACTTTT TCCAGTAGGT CAGCAAGAAA ACCCCCGTTT
          TTTT-CAAGG TAAGTAGAAT TTTGTGTGGG GAGGGCTRGG GAATGACTCT
          GTAGCCAKTC TGTATTGGAG TGACTACAGA GTCATTCTGT CATGCAGGAA
          TGGCCCAAGT GTTGCACTTT T-AGAGTGGA AGTATTCAAA CAAGGACTTG
          AAGATGTGGG AGCAGAGCTG GGACTAATGT GATCGAAGGC TTGAACTAGG
          TGATGAAGTA ACCAATTTTG CGTATGGGCT CAAAGTTTAG CCTGACACGT
          GGTTTAGCCC AGACTTGAGC GCCTGGTCTC ATTTTCCTTA TCCAATTCCA
          TAGAGCTACA ACTGCCACCC AGCCCAGCAC TGGAAGTCAA CAGGGGAGTC
          ATGACAGAGT ACCCACCTGT ATGT-----G ATGCTGACTC CACTCTTAGA
          GGATGGATTT CCTCCTATGA GCAAACTGGG GTGAGTTTGA AAGGAAGGAA
          TAGCCTTTTC TAAAATGCTA CCTGCAGTTT TTCTCAACAG CACCTTGAAC
          TGCACACAGA AGTTAATAGG TAGCCTGTGC TGTTGCTGCA GCATGATCTC
          ATGGTTCCCG CCATCCTGCA CCTGACAGAA GGTATTCTGT TGCAGTAYGC
          ACTRGCTGAA GCTGTGGTTT TTCAAGGGCA TCCTCACATA AAGTATGTTA
          CATAAGTTGA TTATGGAGGT TACAAAAATA ACAGTGATGG TTGCTCAATT
          TCTGTTTGCC AGATCAGGGC ACAATTGACA AAAAGCACTT CTGGTGATAG
          ACTCATAGAC TAATAGAGCT AGAAAAGACT ACAAGGACTA TCCGATTTAA
          CCCCCTGCCA TGCAGGAATA TTCAATCAAA GGACCCCCAA CAGATGGCCA
          TCCAAACTTG CTATCTCAAA CCAGTTCTAA ATCCAAGATA ACCTTCAGAA
          TRTGCATCTA TTTAATGACA AGAAGGATCC CATAATCTCT CAAGTTCAGA
          GTTGATCAAC TGCCACCACT TCTGTCTTCT TTGAATTACC CAAATCT---
          ---ACACAGG AAGCTGCCTT TTATTAACTC AGATCATTGA CCTACACTGA
          TAAGTCTTGG CTCTCCAGGK GTTTAAAGGA GTTTTTCCCA CCCCTGCAGG
          GCACTGAGGC TATGAATAAG TGGAATTCCT TGTACAATAT TTGAATTTMT
          TATTTATTTG TTTATACCTT ACTTTTTATT TTAAATTAAC AAAATAGAAA
          AATGTGAAAA CACAAGCAAC CCCTTTAGAA ACATATTCAA AATGTGTCTG
          AATTGAGGGT TGTTTTTGTT TT-------T TTN-----GG TACAGTGCTG
          TAGGTGCACT ATTGTTAGTA TAATGTTCTG TTAT------ ACAACTCACC
          TGGGTTGCAA GAAAGGTAGG --AAAAAAGA TTGTTCGTGC TTGATGTCTG
          GAAATGTAGT CTGCTGACTA CACACAGCCT ATTCAACAAT ATTATTCCAT
          TCCTCCAAGG ATCTTTAGGA GGGAACATAC CTTAGAAATG CTGGCTTCTA
          AAATTGTCTG AGCCACAGGG CACTCCTAAT AAGGGATGTG CACCCTTGTC
          CGATTCGAGT ATACCCGATT CGGACCCCTT CCCCCATTTC AGGTATATCT
          GATTCGGGGA TCCTAAGCGG CCTGATTAGG ATCGCTTTGA ATCCTAATCA
          GACCGCTTTG GATCTGACTC GGCCATAGGA AACAATGCAG CCCATTGTTT
          TCTATGGCAA AATAATAATA ATAAAAACCT ACCTCTGTGA GGTTCTGGGT
          GTCCCCAAAA GCAAGCAATG GCTAGGACAG GTTCTCCCTT GACATTCACT
          GGGGTTAGGG GAGCAAGGCC CCTATGAATG TGGCCAAAAA TGCAAATAGG
          AAAAACATTA GCTAAAACCG CACCTTAACT AAAATGACTG CCCCTGCCAT
          TTTAGTTACC TCCCACGGTG GCAACCTTTA ACTAAAATGG CCAGCACACA
          GTTCAAGCCA AGGAAGTATT GTACTATAGT GCCATGGTGT T--GAAAGGG
          GTTGAGGGCC TCCTC--CTC AGACAGTATG ACATTTTGGG TGTCCTCAAA
          AGGTAGCAAT TGTTAGTACA GATACTCCCT TGACAATGAC TGCTGTTAGG
          AGAGCAGGTC ACCCCCGGGA ATGTGGGGGG -AAAATGAGC ATCAGAAAAA
          CATTACCTAA AATGAAAGTG CCCTTAACAA AATGGCTGCC CCTGCCATTT
          CAGATACCTC AAACGG-TGG CAGTACCCTT AACTAAAATG CCCACTAC--
          ---------- ---------- ---------- ---------- --------CC
          CTCTTCCAGC CATCATTTTT GGGTGAGTTT TCTTAGAAGY CTGTTCCTTT
          C-CAGCTAGA CAAAACTTGC ACCTGTGAGC AAAGGCCTCC ATGAATTGTT
          TTCATTGTAT GACATTTTGT TCCCCTGGCT CTTCTTACAA AGTGTCCCTT
          GTTACCTCCT GGCAGGTATG GAATCCTGTG GCATCCACGA AACCACCTTC
          AACTCCATCA TGAAGTGCGA TGTGGATATC CGTAAAGATC TGTATGCCAA
          CACTGYCTTG TCTGGCGGTA CCACCRTGTA CCCTGGCATT GCTG-AGGTG
          AAGAAATGCA GTAAGAATAG TTTGGCATCA CGGCAGAGTT TCTGGGCAGA
          ATTAAATGTG GCACATCTTG ACCATAACAA TGTGGTACGT GTTGTYGCTG
          CTAGCACATG TGCCCCTGCC AGTCAGGATA GTTTGGGCAC CATAATTATG
          GAATATGTCR GTAATAGTAC GTTGCACCAT GTTATCTATG GGAATGACTG
          CAAGACAGCG AAGAAAAAGG ATGATGGGCC TGGATGTGGC CATGTGTCTT
          TGAGCATAAC TGAGGCATTA GGCTACTCCT GTGATATTGC AGCAGGTTTA
          ATCTTCCTCC ATTCACATTT GATTGTGCAT TTGGATTTAA AACCTGCTAA
          TGTATTCATC ACAGAACAAA ATGTTTGCAA AATTGGAGAC TTTGGATGCT
          CCCAAAAACT ACAGGATCGT CTATCATCAG GCCCAGTACT TTCTCAACAA
          GGTGGGACAT ACACTCATCG TGCCCCTGAA CTCCTTAAAG GTGAGAGAAT
          CACCCCTAAA GCAGACATAA TATTTCTGCA TGATGAAACT TTGGATCCCT
          CCTGGGACTA TGTCTTATTA TTCAAATCTT AACCGGGCTA TTCCTAGCCA
          TACACTACAC AGCAGACATT ACATCAGCCT TTTCCTCAGT TGCACACATT
          TGCCGAGACG TCCAATATGG CTGACTCATC CGAAATATTC ATGCAAACGG
          AGCTTCAATA TTTTTCATCT GCATTTACCT TCACATTGGA CGCGGACTAT
          ATTATGGCTC CTATCTATAT AAAGAAACCT GAAATATTGG AGTCATTCTA
          TTACTACTTG TGATAGCCAC CGCCTTCGTG GGCTACGTAC TACCATGAGG
          ACAAATGTCA TTCTGAGGCG CAACCGTCAT CACCAACCTA CTATCAGCCG
          TCCCATACAT CGGAACAACC CTAGTCGAAT GAATTTGAGG CGGATTCTCT
          GTAGACAACG CAACACTGAC ACGATTCTTC ACATTTCACT TCTTACTGCC
          ATTCATTATT ATTGGCGCTT CCGCAGTCCA TCTCTTATTT CTTCATGAAA
          CAGGATCCAA CAACCCAACA GGACTTCAAT CAAACCCGGA CAAAATTCCT
          TTTCATCCAT ACTTTTCATA TAAAGACTTA CTAGGGGCAT TATTGATCAT
          TACACTACTA CTCTTACTTG CCCTATTATC ACCAAACCTC CTAGGAGACC
          CAGAAAACTT CACACCCGCT AATCCCCTAA ACTATGAGTC CCAAACCACA
          CATAAGTAAC ATATTTTCAC AGAATGATAC CCCCTTTTTA GAGACCAACA
          ACCCAAACAA CATGTTAATT TCACCCAGTA TTCCACAGTT ACCTCTGCAA
          AGAGAGAATG AGAACCAGAA TCAGAATCCT ATACCTGATG AATCTGAAGA
          CACAATGCTT GACAAATCTG AGATCAAGAA ACTGCAAACT AATGAAGGAC
          CTATGTCACT ATCCAGTGAA ATTAGAAGGC CTTTTACAAA CTTGTGCAAC
          CAGGAATGGA AAAGTCCCAG TCTCAAACAA AGTGATAAAA AAATTGGGAT
          CACGCAGAAT TCAACAGTCA CACTTTCAAA AAAAATAATT CCTAAGGTAC
          WTAATAATCC CCAAGTACAT CAGGAAGGCT TAAAAAATAA CAATCACTCT
          CCTTTCTCAA GAATTAAAGC TGTAGTTCCA AATGAAAATA AAAAAGGGGA
          CAGTAATGTT TCTGAGCCCT TGGTTTTCCC TCTTTCATCT AATAAAAATC
          TCAACCACTC CAATATTGAG ACAGTCCTAA ATCCCAGTAA AACACAACGT
          GAACGACATT CTTCTGAAAG TTCCTATATA CGAGAACCTC ACGATCCATT
          GGTGTTTGGA AGCAACGTGA TGCGTCCTGT TAATAGATAT AGTCGAAAGT
          TTAAATCATA TTCTGAATTG TTGTCTTGTG ATGAAAATGA GAATTGGGAC
          ACATATGATG GCCGTTGCAG AGCCTTTGGG TCTAGGCGTG TGATGTATCC
          ATCAATTGAG TTTGGTATAT CCAGAGCTCC CCTTGCGTAC AAACGGGAGA
          AAAAAAYTCA CCAAAGAAAG TAAAGCTGGG GCTTCAGCAC TCCACCGCAC
          CCGCAGCTTT GTCAAACACC AAGGCCTCCC CACTGCTGTG CCACCCGGGT
          CTCCTCCCTT TCTCTTCCAC CCCAAAAGTA CAGGTCCGCA AAGGGCACTC
          AGGCCCTCAA GATGGGCTTG GCTGCAGCCG CCTAGCCAAA GGCACACTGA
          GGGCAGGAAC CTCCGCCAAG AAGGTGACTG AGGATCCCTC TCTGTCTTCT
          GAGAAGAGGC CTGCTGGGAA GGACTTTGTG GTCAGAACAG CATGTGGCCA
          AAGGGAGCGG CCACACGTCA AGTGCCAGAG AGTGCAGCCT GTGCAAAAAC
          AGCTGGTTCC CAGAGCGGAC TTTTCCCTCG GTGACGCTGA CTGGCCCTCA
          GCCCAGCTGG AGGAAAGCGG GAGGCTCTTT GCGGAGCAGT GTGCGGCCGC
          CTGGATGGGC CTCCCAGCCC TCCAGAAAGA CCGGGAGCAG CACCTCCGCC
          TTTACCACCA GCAATTCCAA AAAGTAGTGC TCTCTTTTTC TACCAGAATT
          GCTCAAACAT TTCAGACCCA ACAAAACAGA CAGCAGAGAA GCAGCTGGGT
          TTTGATAGAG CAAGACCAGC ACACAAGGTT TGCTCAGAGT GTAGTAGAAG
          GTTCAGTTAT TCAGCTGAGT TGCAATGTGA AAGCATCAGA AAGTCCTTCT
          ATCAAGTGGT TGCTTCCAGA TGGAACTAAA CTAAAGGCTC CATTCAAAAT
          GGAAGACAGC AGGCATTCTG TCCTTAGCAG TGGTMAGTTA GTCATCAGAT
          CAGTGGCTTA TGCTGACTCA GGCATGTATC ACTGTGTTGC TCAAGTGAGA
          AATGATGTAG ACACAATGTC CTATAGAGTT CAGGTACAGC CTCCAGTCAT
          TCAACCAGCT GAGTCTGAAA TAGTTCATGT TGAAAAAAAT GTGGGAGATC
          CCATATTTTT GCCTTGTAGT GCAGTTGCTG TACCAGATGC ACATCTAAGT
          TGGATACTCC CAAACAGCCA TGTACTTCAT GATTTATCAA ACTCATCCAA
          TGGATACCTG CTGCACAATG GTACACTGTT CATTCCACAC AGTCATGTCA
          AGGACAGTGG TTATTATAGG TGTGTGGCTA TCAATCAACA AGGATCAGAC
          CAATTCTGTG TTAAAGTAAC TGTTAATAAA ATAATATCTG ATAGATCCTC
          AAAAAGGGCA AAATTTAAAA AGCATCCTGG TTCAAGGATC TCTATAAAAG
          CAAGAGAACA GATAATAGAA GATATTCAGG GATCGGGTGA TGAAGAATCT
          GATGATACTC CAAGCAAAAA AATCCATCTG AAGGACCATG AAGTGTCTCT
          TAAACAAAAG AATGACCATG TTTCTGCTGC TCAGATTAGG ATCTGGGAAT
          TGCAGAATCG ACATTGGATC CGTCCCACCT CGAATTTTTG CAGATCAAGG
          TAATATTTAA TCTCGTTAAC ATACTCTGGT TTCTTTTCAT ATGGTTTCTT
          CTCTTTTTAA TTTTGTTAAT GATGACATGA AAACATCACT TGTTAGCGCT
          TATATTCATG TTTGGTCCTG CAGTGCTTTT TAGAATAGAG GATATGACAC
          TTAAGTAACA AGACCAAGTT CTGTGCTATA CAGTGAAATA ATTTATAGAG
          ATTATGTTGA ATTGTTTAAT GTTTRTTTTC TGAATAGACA CCC--TATAT
          TTCATCAAAA GGAAGGCATG TCTGTAGCTG AGAGAAAG-- CAGTCTAAAT
          CCTGACTTTA CTCTGTACTT GCAGCTGCAG TGATTGGTGA CTAGGATGAG
          GCAAGAAAAC TTTATTCCTA GTGCTGTTTT AAAGGACTGC AATTGTGTGT
          CTGAAGGCAA ATTCTCTTAG TAATGCAGTG TTCCTCTCAA AAGCTCCTCT
          TAGTCATGCA ATCTTCAGTT GTTTTAACCA TTAACTCCTT TCTCCTTCCT
          CCAGTTTCAT TACATACTCT TGTCTAGCCA ATTGTGTTAA AGATAGATAG
          CATTGTAATA GTCAGT---- TTCCCAAATG AGAGAAAAAC TACACAATTT
          CCCGTAGCCA CTAGTCTTTA GTGTGGGTGG AGTGCTTCAT GATTACCAGT
          ACCTCATTCT CTGGAAAGTG CAAAGAAGCA ACCCCCAATC ATGTGGGACA
          TACCCAAGCC CATACAGCTA CCAGCAACTR ATGCCGAATC ATGAAAAGAA
          TCTTGATTTG ACRCACCGGG AGACAGACAG TGACTCAGGA AGAGGAAGTT
          GTGAGAGTCC TTCTCTGTTG TTGGAGAAGC ACAAAGATGC TAGAAATCCA
          CCTGAGCCAA AGACAATGGA TATCCAAGAT GTGCAAAAGA ATAATGATAT
          AAAAAGTACA CCAGAAACTT CAAATACAGA CTGTGGAGGA CAGCTCCCTT
          GGTTCAATAG TGGTGGACCA CGGGCATTCA CATGGCCTGG AGCTCAGCYG
          CCAAATTCTC AGAGTCCTAT TTGTTTAAAT CAGGAAACCA CAAGTGTGTG
          TAAAACAGCA CTCAGTGCCA TGAACGTAAG GAGGAGTGAA GAAACATTTC
          ATCATTCCAA ACATCCTAGA AACACTGAAA CTATAAGCAA AGGAACAACA
          GTCAAATTGG AGGATGGGAC AAATTTATCC TTAAATATTT GCAATGACCA
          AAGGCTATTG TGGTTATTCC CTCTTGAGAA GTTGCCTTCT TTGTCTACAA
          AGCCAATGGA TTACGTRGAA G-TACTCCCG TGGATCTCTG TTGGAGAAGT
          GTGCAAACAT ATGGCAGAGT CAGCTGCTGG ATTCATCCAC AAGGAGCATT
          TTGATGTGTT TTTCAGATGT TTGCAGGTGA GTTGATGTTA ACTAGAAAAC
          AAAKG----- CCATATTCTA GCCTTCTAAT TATGGTAACA TTTTGTATGA
          RAAGGGATTA GTTTTGTGGT ATGTTGCAAG TAGTATATTG CAGGCACTTA
          CCTTATATAC TCGACTATAA GTCGACCTCA TGTATAAGTT GAGGGCAGAT
          TTTGTGTCCA AAATTATGGA TTTTGAGATG ACCTGTGGAT AAGTCGAGGG
          CAAAATTTAG GGGCATGTAG CAATRGATTT AAAGGATGAA ACAAAGGAAA
          ATGATACCAA AGAACTTAGA AAATATTAAT GTGATAAAAT TGCCTGATTT
          TAATTTTTWA AAAAAATCTA ACAAACATAC ACAAATGTCT TTTTCATATG
          CTACAAAGCC CAATTCCTCT TGAATAGACT AAGCACCCTG TATAGTACAA
          GATGGAGTTT AAAGCACAAA ATGGAGTTTT GTAACAAGAC AGCTGCAAAA
          TCATACATGT CTAGCCAAAC TCACTGCAGC TGTGATTCTG AGAGAGTGTT
          TGCT----CA AGGTCAAGCT GAAGTTGTTA TGAGTGTGGT GTGGAAGCAA
          ----CAGACA GGAAAGTGTG AGGCAATTTT CCAGAGTATG GATTAGTCAG
          TAGAGCACCA TGTGAGCAGC AGTGTTTGTT GTATAAAAAG CTCCAACATG
          CATTGTATGC TTGTTGGGGA GTCAAGGAGC TGGAGAGAGT GTGGAGTGTT
          GGAAAGCTGT AAATATTTGT AAATACTTGT CTAGTAAAAC GTCATCAGTT
          TTACCTACTG AACTGTGAAT GCTGTTCCTA TTCTTGAACT GGTACAGCAG
          GAGAGTCAGT GCTGGGTTTG GGT------G AGGTGGGATT TTGGCTGATA
          CACAGAGGGC A--------- ---------- ---------- ----------
          ---------- ---------- ---------- ---------- ----------
          ---------- ---------- ---------- ---------- ----------
          ---------- ---------- ---------- ---------- ----------
          ---------- ---------- ---------- ---------- ----------
          ---------- ---------- ---------- ---------- ----------
          ---------- ---------- ---------- ---------- ----------
          ---------- ---------- ---------- ---------- ----------
          ---------- ---------- ---------- ---------- ----------
          ---------- ---------- ---------- ---------- ----------
          ---------- ---------- ---------- ---------- ----------
          ---------- ---------- ---------- ---------- ----------
          ---------- ---------- ---------- ---------- ----------
          ---------- ---------- ---------- ---------- ----------
          ---------- ---------- ---------- ---------- ----------
          ---------- ---------- ---------- ---------- ----------
          ---------- ---------- ---------- ---------- ----------
          ---------- ---------- ---------- ---------- ----------
          ---------- ---------- ---------- ---------- ----------
          ---------- ---------- ---------- ---------- ----------
          ---------- ---------- ---------- ---------- ----------
          ---------- ---------- ---------- ---------- ----------
          ---------- ---------- ---------- ---------- ----------
          ---------- ---------- ---------- ---------- ----------
          ---------- ---------- ---------- ---------- ----------
          ---------- ---------- ---------- ---------- ----------
          ---------- ---------- ---------- ---------- ----------
          ---------- ---------- ---------- ---------- ----------
          -TTTACTAGA ACAATTCTAG TTGTTTTAAA TTATTTATTA CCAGCTTTCA
          CAGAACACAT GGGGCTCCAC AGTTCTGTAG ACGCCTTCAT TTATTTTCTT
          ATCTGACAAG CAATCTTCAT GTGAAAATAT AAAAATTCTC CTGTTTGAAA
          TTATGTTCCA AGGAGAAAAA AATAGGGTAG CAAACCCCCC TGCTGACCAT
          ATTAACTCAT GAGGCTTGCT GTAAGTTAAA AAGTAAGCTT GACAAGTGAT
          TCATACAAAA TCCAGCACAC CACAGCAATA TTTTATAAAG CAAACAAATG
          CCTCTTT--A GAGAATGCCA CTGCCACTGT TTTTAAAAAC AAGGAAGAAG
          GGGGAAAACC ATGCTTAGAA AACACACACC TACATACACA ATATTTATTC
          AAAGCTTATT TTACAACCAT GTAAGGCAGA ACAATAGAAC TATTATGCCT
          TCAGCCAATT TGCTTGGTGG CCTGAAGCGT CC----TGTC TTTTCATAAC
          CAGCCAGCCC AGTTTTCAAG ATCTGGATAA CACAGGACTT AGGACTGCCT
          TTCTTGCTAA AAGGATTCAT TGCAG--TCA AGAAAAAGTG GGTAACAAAA
          CAAGTTGAAC TGGAATAAGC YTGAGAGCAA RAAGGAGAAG AAATCTAAAC
          CATTAAATTT TTTGAAGAGC CCTCTAGTTA AGAAGAATAA CAATAACTCT
          CCCAAAAAAG TGATGGAAGT GAAGGAGGAA GTGAAAAATG GGAAGGTAGA
          AGAGCAGCCC TTACAACCCT CAGAAACTAC TGGACATCAA GAAGAGAANN
          NNNNNNNNNN NNNNNNNNNN NNNNNNNNNN NNNNNNNNNN NNNNNNNNNN
          NNNNNNNNNN NNNNNNNNNN NNNNNNNNNN NNNNNNNNNN NNNNNNNNNA
          TCCAAGAATT AACCCTGCCT CTAAGTGGTC AAAAATTAAG ATCGTCACAA
          AGCAAACTGG TACAGAGTGT GTCACAGCGA TTGAGATTGT GGCAGACAAA
          GAACCCAGTT CTACTGTCTT GGCAAACAGC CGTCCAGCTA ATGTGGCCAG
          GAAATTTGCT AGCATTGCC- ---------- ---------- ----------
          ---------- ---------- ---------- ---------- ----------
          ---------- ---------- ---------- ---------- ----------
          ---------- ---------- ---------- ---------- ----------
          ---------- ---------- ---------- ---------- ----------
          ---------- ---------- ---------- ---------- ----------
          ----------
Lalbi_004 TGGTTGCTCT CCAGAAACCA CTGTTCAGTG GAATGCAGTC ATCACAACTA
          GAAGCCATTG ATATCCATTC TTCTTCTTCG TGGTCTCTGG GACTCACACA
          TCTGGRTTGT ACTGCGCCTG CTCAGTGCAG CTTCRAATCT TCTATAGCTT
          GGATACTTTT TTGGCAGTAG CCCCTCCCC- -----ATTGG TATSCTAGCA
          ATTCTGCTTA CGTTTTTACT AGACTGAATA ATTTGATGTC CATGAACCTG
          GCTGCCTTAT TGTTCACCAC AACTCCAGGT AATTTATAGA YATGTTAAAA
          ACCCTAGGTC CCACCACAAA TTTTCAGAGG AGCTCACTTT CTTATCACCT
          TTCTTTTTTG TGAATTATTC ATTCATTTCT ATTCTCATAT TCATGTTCTT
          TTAAAGGGTT CATGGTGAAG GTTGTTGTTA TCTCCTATCA AGTCA-----
          -ACTT--GG- -ACTT--AGG AGCCACAGTT ATCAACCACC CTGCTCAT--
          --GTCTTGCA AGCTCATGGC AATTTCCTTA ATGTAATCAA TTATCTGKTA
          ATGAAATGGT CACCATGCGT TCTTCCTCTT TTTCTTCGTG CTTTCCACTT
          TACTGAGCGT TATCACTTTT TCCAGTAGGT CA-------- ----------
          ---------- --------AT TTTGTGTGGG GAGGGCTGGG GAATGACTCT
          GTAGCCACTC TGTATTGGAG TGACTACAGA GTCATTCTRT CATGCAGGAA
          TGGCCCGAGT GTTGCACTTT T-AGAGTGGA AGTATTCAAA CAAGGACTTG
          AAGGTGTGGG AGCAGAGCTG GGACTAAGGT GATCGAAGGC TTGAACTAGG
          TGATGAAGTA ACCAATTTTG CATATAGGCT CAAAGTTTAG CCTGACACGT
          GGTTTAGCCC AGACTTGAGT GCCTGGTCTC ATTTTCCTTA TCCAATTCCA
          TAGAGCTACA ACTGCCACCC AGCCCAGCAC TGGAAGTCAA CAGGGGAGTC
          GTGACAGAGT ACCCACCTGT ATGT-----G ATGCTGACTC CACTCTTAGA
          GGATGGATTT CCTCCTATGA GCAAACTGGG GTGAGTT--- ----------
          ---------- ---------- ---------- -------CAG CACCTTGAAC
          TGCACACAGA AGTTAATAGG TAGCCTGTGC TGTTGCTGCA GCATGATCTC
          ATGGTTCCCG CCATCCTGCA CCTGACAGAA GGTATTCTGT TGCAGTACGC
          ACTAGCTGAA GCTGTGGTTT TTCAAGGGCA TCCTCACATA AAGTATGTTA
          CATAAGTTGA TTATGGAGGT TACAAAAATA ACAGTGATGG TTGCTCAATT
          TCTGTTTGCC AGATCAGGGC ACAATTGACA AAAAGCACTT CTGGTGATAG
          ACTCATAGAC TAATAGAGCT AGAAAAGACT ACAAGGGCTA TCCGATTTAA
          CCCCCTGCCA TGCAGGAATA TTCAATCAAA GGACCCCCAA CAGATGGCCA
          TCCAAACTTG CTATCTCAAA CCAGTTCTAA ATCCAAGATA ACCTTCAGAA
          TGTGCATCTA TTTAATGACA AGAAGGATCC CTTAATCTCT CACGTTCAGA
          GTTGATCAAC TGCCACTACT TCTGTCTTCT TTGAATTACC CAAATCT---
          ---ACACAGG AAGCTGCCTT TTATTAACTC AGATCTTTGA CATACACTGA
          TAAGTCTTGG CTCTCTAGGG GTTTAAAGGA GTTTTTTCCA CCCCTGCAGG
          GCACTGAGGC TATGAATAAG TGGAATTCCT TGTACAATAT TTGAATTTAT
          TATTTATTCA TTTATACCTT ACTTTTTATT TTAAATTAAC AAAATAGAAA
          AATGTGAAAA CACAAGCAAC CCCTTTAGAA ACATATTCAA AATGTGTCTG
          AACTGAGGGT TGTTTTTGTT TT-------T T-------GG TACAGTGCTG
          TAGGTGCACT ATTGTTAGTA TAATGTTCTG TTAT------ ACAACTCACC
          TGGGTTGCAA GAAAGGTAGG GAAAAAAAGA TTGTTCGTGC TTGATGTCTG
          GAAATGTAGT CTGCTGACTA CACACAGCCT ATTCAACAAT ATTATTCCAT
          TCTTCCAAGG ATCTTTAGGA GGGAACATAC CTTAGAAATG CTGGCTTCTA
          AAATTGTCTG AGCCACAGGG CACTCCTAAT AAGGGATGTG CACCCTTGTC
          TGATTCGAGT ATACCCGATT CGGACCTCTT CCCCCATTTC AGGTATACCT
          GATTCGGGGA TCCTAAGCGG CCTGATTAGG ATCGCTTTG- ----------
          ---------- GATCTGACTC GGCCATAGGA AACAATGCAG CCCATTGTTT
          TCTATGGCAA AATAATAATA ATAAAAACCT ACCTCTGTGA GGTTCTGGGT
          GTCCCCAAAA GCAAGCAATG GCTAGGACAG GTTCTCCCTT GACATTCACT
          GGGGTTAGGG GAGCAAGGCC CCTATGAATG TGGCCAAAAA TGCAAATAGG
          AAAAACATTA GCTAAAACCG CACCTTAACT AAAATGGCTG CCCCTGCCAT
          TTTAGTTACC TCCCACAGTG GCAACCTTTA ACTAACATGG CCAGCACACA
          GTTCAAGCCA AGGAAGTATT GTACTATAGT GTCACGGTGG TGAGAAAGGG
          GTTGAGGGCC TCCTC--CTC AGACAGTATG ACATTTTGGG TGTCCTCAAA
          AGGTAGCAAT TGCTGGTACA GATACTCCCT TGACAATGAC TGC-------
          ---------- -----CGGGA ATGTGGGG-A AAAAATGAGC ATCAGAAAAA
          CATTACCTAA AATGAAAGTG CCCTTAACAA AATGGCTGCC CCTGCCATTT
          CAGATACCTC AAACGG-TGG CAGTGCCCTT AACTAAAATG CCCACTAC--
          ---------- ---------- ---------- ---------- ----------
          ---------- ---------- ---------- ---------- ----------
          ---------- ---------- ---------- ---------- ----------
          ---------- ---------- ---------- ---------- ----------
          ---------- ---------- ---------- ---------- ----------
          ---------- ---------- ---------- ---------- ----------
          ---------- ---------- ---------- ---------- -----AGGTG
          AAGAAATGCA GTAAGAATAG TTTGGCATCA CGGCAGAGTT TCTGGGCAGA
          ATTAAATGTG GCACATCTTG ACCATAACAA TGTGGTACGT GTTGTCGCTG
          CTAGCACATG TGCCCCTGCC ARTCAGGATA GTTTGGGCAC CATAATAATG
          GAATATGTCA GTAATAGTAC GTTGCACCAT GTTATCTATG GGAATGACTG
          CAAGACAGTG AAGAAAAAGG ATGATGGGCC TGGATGTGGC CATGTGTCTT
          TGAGCATAAC TGAGGCATTA GGCTACTCCT GTGATATTGC AGCAGGTTTA
          ATCTTCCTCC ATTCACATTT GATTGTGCAT TTGGATTTAA AACCTGCTAA
          TGTATTCATC ACAGAACAAA ATGTTTGCAA AATTGGAGAC TTTGGATGCT
          CCCAAAAACT ACAGGATCGT CTATCAACAG GCCCAGTACT TTCTCAACAA
          GGTGGGACAT ACACTCATCG TGCCCCTGAA CTCCTTAAAG GTGAGAGAAT
          CACCCCTAAA GCAGACATNN TATTTCTGCA TGATGAAACT TTGGATCCCT
          TCTAGGACTC TGCCTTATTA TTCAAATTCT CACCGGACTC TTCCTAGCCA
          TGCACTATAC AGCAGATATT ACATCAGCCT TTTCCTCAGT TGCACACATT
          TGCCGAGACG TCCAATATGG CTGACTCATT CGAAATATAC ATGCAAACGG
          AGCTTCAATA TTTTTCATCT GCATTTACCT TCATATTGGA CGCGGATTAT
          ATTATGGCTC CTACCTGTAT CAAGAAACCT GAAACATTGG AGTTGTTTTA
          CTTCTACTTG TAATAGCCAC TGCCTTCGTA GGCTACGTAC TACCATGAGG
          ACAAATATCA TTCTGAGGTG CAACTGTCAT TACCAACCTA CTATCAGCGA
          TTCCGTACAT CGGAACAACC CTAGTTGAAT GAATTTGAGG CGGATTCTCT
          GTAGACAATG CAACTCTAAC ACGATTCTTC ACATTTCATT TCCTATTGCC
          ATTTATTATT ATTGGCGCAT CTGCAGTACA TCTCTTATTT CTTCATGAAA
          CAGGATCTAA TAACCCAACA GGACTTCAAT CAAACCCAGA CAAAATTCCT
          TTCCACCCAT ATTTTTCATA CAAAGACCTG CTAGGAGCGC TACTACTAAT
          TATACTACTA CTTTTACTTA CCCTATTATC ACCAAATCTC CTAGGAGACC
          CAGAAAACTT TACACCTGCT AATCCCCTAA ACTATGAGTC CCAAACCACA
          CATAAGTAAC ATATTTTCAC AGAAYGATAC CCCCTTTTTA GAGACCAACA
          ACCCAAACAA CATGTTAATT TCACCCAGTA TTCCACAGTT ACCTCTGCAA
          AGAGAGAATC AGAATCAAAA TC------CT ATACCTGATG AATCTGAAGA
          CACAATGCTT GACAAATCTG AGATCAAGAA ACTGCAAACT AATGAAGGAC
          CTACGTCACT ATCCAGTGAA ATTAGAAGGC CTTTTACAAA CTTGTGCAAC
          CAGGAATGGA AAAGTCCCAG TCCCAAACAA AGTGATAAAA AAATTGGGAT
          CACGCAGAAT TCAACAGTCT CACTTTCAAA AAAAATAATT CCTAAGATAC
          GTAGTAATCC CCAAGTACAT CAGGAAGGCT TAAAAAATAA CAATCACTCT
          CCTTTCTCAA GTATTAAAGC TGTAGTTCCA AATGAAAATA AAAAAGGGGA
          CAATAATGTT TCTGAGCCCT TGGTTTTCCC TCTTTCATCT AATAAAAATC
          TCAACCACTC CAATATTGRG ACAGTCCTAA ATCCCAGTAA AACACAACGT
          GAACGACATT CTTCTGAAAG TTCCTATATA CGAGAACCTC AYGATCCATT
          GGTGTTTGGA AGCAACGTGA TGCGTCCTGT TAATAGATAT AGTCGAAAGT
          TTAAATCATA TTCTGAATTG TTGTCTTGTG ATGAAAATGA GAATTGGGAC
          ACATATGATG GCCGTTGCAG AGCCTTTGGG TCTAGGCGTG TGATGTATCC
          ATCAATTGAG TTTGGTATAT CCAGAGCTCC CCTTGCGCAC AAACGGGAGA
          AAAAAACTCA CCAAAGAAAG TAAAGCTGGG GCTTCAGCAC TCCACCGCAC
          CCGCAGCTTT GTCAAACACC AAGGCCTCCC CACTGCTGTG CCATCCGGGT
          CTCCTCCCTT TCTCTTCCAC CCCAAAAGTA CAGGTCCGCA AAGGGCACTC
          AGGCCCTCAA GATGGGCTTG GCTGCAGCCG CCTAGCCAAA GGCACACTGA
          GGGCAGGAAC CTCCGCCAAG AAGGTGACTG AGGATCCCTC TCTGTCTTCT
          GAGAAGAGGC CTGCTGGGAA GGACTTTGTG GTCAGAACAG CATGTGGCCA
          AAGGGAGCGG CCACACGTCA AGTGCCAGAG AGTGCAGCCT GTGCAGAAAC
          AGCTGGTTCC CAGAGCGGAC TTTTCCCTCG GTGACGCTGA CTGGCCCTCA
          GCCCAGCTGG AGGAAAGCGG GAGGCTCTTT GCGGAGCAGT GTGCGGCCGC
          CTGGATGGGC CTCCCAGCCC TCCAGAAAGA CCGGGAGCAG CACCTCCGCC
          TTTACCACCA GCAATTCCA- ---------- ---------- --CCAGAATT
          GTTCAAACAT TTCAGACCCA ACAAAACAGA CAGCAGAGAA GCAGCTGGGT
          TTTGATAGAG CAAGACCAGC ACACAAGGTT TGCTCAGAGT GTAGTAGAAG
          GTTCAGTTAT TCAGCTGAGT TGCAATGTGA AAGCATCAGA AAGTCCTTCT
          ATCAAGTGGT TGCTTCCAGA TGGAACTAAA CTAAAGGCTC CATTCAAAAT
          GGAAGACAGC AGGCATTTTG TCCTTAGCAG TGGTCAGTTA GTCATCAGAT
          CAGTGGCTTA TGCAGACTCA GGCATGTATC ACTGTGTTGC TCAAGTGAGA
          AATGATGTAG ACACAATGTC CTATAGAGTT CAGGTACAAC CTCCAGTCAT
          TCAACCAGCT GAGTCTGAAA TAGTTCATGT TGAAAAAAAT GTGGGAGATC
          CCATATTTTT GCCTTGTAGT GCAGTTGCTG TACCAGATGC ACATCTAAGT
          TGGATACTCC CAAACAGCCA TGTACTTCAT GATTTATCAA ACTCATCCAA
          TGGATACCTG TTGCACAATG GTACACTGTT CATTCCACAC AGTCATGTCA
          AGGACAGTGG TTATTATAGG TGTGTGGCTA TCAATCAACA AGGATCAGAC
          CAATTCTGTG TTAAAGTAAC TGTTAATAAA ATAATATCTG ATAGATCCTC
          AAAAAGGGCA AAATTTAAAA AGCATCCTGG TTCAAGGATC TCTATAAAAG
          CAAGAGAACA GATAATAGAA GATATTCAGG GATCGGGTGA TGAAGAATCT
          GATGATACTC CAAGCAAAAA AATCCATCTG AAGGACCATG AAGTGTCTCT
          TAAACAAAAG AATGACCATG TTTCTGCTGC TCAGATTAGG ATCTGGGAAT
          TGCGGAATCG ACATTGGATC CGTCCCACCT CGAATTTTTG CAGATCAAGG
          TAATATTTAA TCTCGTTAAC ATACTCTGGT TTCTTTTCAT ATGGTTTCTT
          CTCCTTTTAA TTTTGTTAAT GATGACATGA AAACATCACT TGTTAGCGCT
          TATGTTCATG TTTGGTCCTG CAGTGCTTTT TAGAATAGAG GATATGACAC
          TTGAGTAACA AGACCAAGTT CTGTGCTATA CAGTGAAATA ATTTATAGAG
          ATTATGTTGA ATTGTTTAAT GTTTGTTTTC TGAATAGACA CCC--TATAT
          TTCATCAAAA GGAAGGCATG TCTGTAGCTG AGAGAAAG-- CAGTCTAAAT
          CCTGACTTTA CTCTGTACTT GCGGCTGCAG TGATTGGTGA CTAGGATGAG
          GCAAGAAAAC TTTATTCCTA GTGCTGTTTT AAAGGACTGC AGTTGTGTGT
          CTGAAGGCAA ATTCTCT--- ----GCAGTG TTCCTCTCAA AAGCTCCTCT
          TAGTCATGCA ATCTTCAGTT GTTTTAACGA TTAACTC--- TCTCCTTCCT
          CCAGTTTCAT TACATACTCT TGTCTAGCCA ATTGTGTTAA AGATAGATAG
          CATTGTAATA GTCAGT---- TTCCCAAATG AGAGAAAAAC TACACAGTTT
          CCCGTAGCCA CTAGTCTTTA GTGTGGGTGG AGTGCTTCAT GGTTACCAGT
          ACCTCATTCT CTGGAAAGTG CAAAAAAGCA ACCCCCAATC ATGTGGGACA
          TACCCAAGCC CATACAGCTA CCAGCAACTR ATGCCGAATC ATGAAAAGAA
          TCTTGATTTG ACACACCGGG AGACAGACAG TGACTCAGGA AGAGGAAGTT
          GTGAGAGTCC TTCTCTGTTG TTGGAGAAGC ACAAAGATGC TAGAAATCCA
          CCTGAACCAA AGACAATGGA TATCCAAGAT GTGCAAAAGA ATAATGGTAT
          AAAAAGTACA TCAGAAACTT CAAATACAGA CTGTGGAGGA CAGCTCCCTT
          GGTTCAATAG TGGTGGACCA CGGGCATTCA CATGGCCTGG AGCTCAGTTG
          CCAAATTCTC AGAGTCCTAT TTGTTTAAAT CAGGAAACCA CAAGTATGTG
          TAAAACAGCA CTCAGTGCCA TGAACGTAAG GAGGAGTGAA GAAACATTTC
          ATCATTCCAA ACATCCTAGA AACACTGAAA CTATAAGCAA AGGAACATCA
          GTCAAATTGG AGGATGGGAC AAATTTATCC TTAAATATTT GCAATGACCA
          AAGGCTATTG TGGTTATTCC CTCTTGAGAC GTTGCCTTCT TCGTCTACAA
          AGCCAATGGA TTACGTRGAA G-TACTCCCG TGGATCTCTG TTGGAGAAGT
          GTGCAAACAT ATGGCAGAGT CAGCTGCTGG ATTCATYCAC AAGGAGCATT
          TTGATGTGTT TTTCAGATGT TTGCAGGTGA GTTGATGTTA ACTAGAAAAC
          AAATG----- CCATATTCTA GCCTTCTAAT TATGGTAACA TTTTGTATGA
          GAAGGGATTA GTTTTGTGGT ATGTTGCAAG TAGTATATTG CAGGCTCTTA
          CCTTATATAC TCGACTATAA GTCGACCTCA TGTATAAGTC AAGGGCAGAT
          TTTGGGGCCA AAATTATGGA TTTTGAGATG ACCTGTGGAT AAGTCGAGGG
          CAAAATTTAA GGGCATGTAG CAATGGATTT AAAGGATGAA GCAAAGGAAA
          ATGATACCAA ACAACTTAGA AAATATTAAT GTGATAAAAT TGCCTGATTT
          TAATTTT--- AAAAAATCTA ACAAACATAC ACAAATGTCT TTTTCATATG
          CTACAAAGCC CAATTCCTCT TGAATAGACT AAGCACCCTG TATAGTACAA
          GATGGAGTTT AAAGCACAAA ATGGAGTTTT GTAACGAGAC AGCTGCAAAA
          TCATACGTGT CTGGCCAAAC TCACTGCAGC TGTGATTCTG AGAGAGTGTT
          TGCT----CA AGGTCAAGCT GAAGTTGTTG TGAGTGTGGT GTGGAAGCAA
          ----CAGACA GGAAAGTGTG AGGCAATTTT CCAGAGTATG GATTAGTCAG
          TAGAGCACCA TGTGAGCAGC AGTGTTTGTT GTATAAAAAG CTCCAACATG
          CATTGTATGC TTGTTGGGGG GTCAAGGAGC TGGAGAGAGT GTGGAGTGTT
          GGAAAGCTGT AAATATCTGT AAATACTTGT CCAGTAAAAC CTCATCTGTT
          TTACCTACTG AACTGTGAAT GATGTTCCTG TTCTTGAACT GGTACAGCAG
          GAGAGTCAGT GCTGGGTTTG GGT------G AGGTGGGATT TTGGCTGATA
          CACAGAGGGC AAGGTTAGTG TTATGTTCTT CTCACATTGT AGATGAAGGA
          GTGGAAGTCA GAAAAAGTGT ATACCCACTA ACGTTTCACA CATGAAAACC
          AGGAAGAAAG TGGYTAAACA ACATCAGAGT GTGATCAAGA TGACAAAAGC
          TATTAATGAT GAAGAATGCA TAAGCTAGA- --GGCTGCAG CAGTTTGCTT
          TTGACTGAGT CTACTGGGAA GGGAAAAWTT TTGCTCCCTC CTCTTCCTTT
          GCTTAATTTA GTACAAACTA CTTTTGCACT TTGAACTCAG TTTGAAGCAA
          GTGAAGAARG CTGAGGACAA AGGGAAGAGG AGAAAGAAAC TGGGACATTT
          TAAAAGCAGA TGAAAAAGTG GCATGGGAGA GGATTCATCA AGCCTCTGCC
          AAATTGGGAG AGCTGGCAGA TGTGATCATG C--------C TTCCAGCCTA
          AGTTCTGGAT TAAATTTAGA TTTGTAGTAG CTGTTTTAGG GTTTCCACAC
          TAGGACTTTA ATCCATTATC ACCACAAGTG ATCACAATTG TGCCCCTTCC
          CCTTCCCC-- ----TTGATG TCCAGCCCAT TATTGTCCAG TCAACAGCTG
          TCTCTAACAA CTGTGGGGGA ACCTTGTGCA GTTATCTTTT CAGTCTGTCA
          GCAAGACTGA TATTCTGAAG A-ATAGCTGT GGCTATGAGT ATCAGGTTTG
          G--------- --------YA --CATTTGTC CTACTTGACG GAGCTTTACG
          GTACCTTGTT TTGTTCCAAG ATCTGCTCAG GTTTAAAGTT ATACTAGTCT
          CATCCCAGAT CCAATCTGGC AACCATACTT GTTGGGCATG GTTGTTCTCC
          AGTTATAGGC CCCATTTACT ACCCTCTTCA ACTTGGAGTC TGGTATTTAC
          CCTGGGGCGG GGGTCTCGTT TGGGCAGGAG GGCCTTGTCG CTGTCCAGCT
          TGAGCCGACT GAGCCTGCAG ACAAAAGGAA GCAAACCAAA CCAAAAAGGA
          ATTGAAAAAG AACATTCCCA CCTCCCTCCA TCCCAGAAGC AACACCCCCT
          AATCTTTAGC CACCTCAGCT TACACCAGAG CTGTTGTATT TTACCAATCT
          TCTAGTGAAG TGATATTAGG ATGGTAATAA TAAAGGGGTT TCCAGTCGAT
          AAGTATTGCA ATATCTGGGT TAAGCTGAAT TTCATCATCT TCGCTAGTAT
          CTCCAGTACC ACAGCGCATA GCTCCCCAAA CCCTTCTCCA GCATGGCCAG
          GCTGCTCCTC AGATCCAGTA AAGCCAATGC TGCCCACCAC ATCCAATGCA
          GCCCAAAGCA ATGAATAATG GGTGAATTGT GTAGGGAAGC TGTTGGAAGG
          TCTTACTGGC AACTGGGATA CACG-TGAGG AACCACTGAG CACACCAAAA
          TTTTACTAGA ACAATTCTAG TTGTTTTAAA TTATTTATTA CCAGCTTTTA
          CAGAACACAT GGGGCTCCAC AATTCTGTAG ATGCCTTCAT TTATTTTCTT
          ATCTGACAAG CAATCTTCAT GTGAAAATAT AAAAATTCTC CTGTTTGAAA
          TTATGTTCCA AGAAGAAAAA AA-AAGGTAG CAAACCCCCC TGCTGACCAT
          ATTAACTCAT GAGGCTTGCT GTAAGTTAAA AAGTAAGCTT GACAAGTGAT
          TCATACAAAA TCCAGCACAC CACAGCAATA TTTTATAAAG CAAACAAATG
          CCTCTTT--A GAGAATGCCA CTGCCACTGT TTTTAAAAAC AAGGAAGAAG
          GGGGAAAACC ATGCTTAGAA AACACACACC TACATACACA ATATTTATTC
          AAAGCTTATT TTACAACCAT GTAAGGCAGA ACAATAGAAC TATTATGCCT
          TCAGCCAATT TGCTTGGTGG CCTGAAGCGT CC----TGTC TTTTCATAAC
          CAGCCAGCCC AGTTTTCAAG ATCTGGATAA CACAGGACTT AGGACTGCCT
          TTCTTGCTAA AAGGATTCAT TGCAGAGTCA AGAAAAAGTG GGTAACAAAA
          CAAGTTGAAC TGGAATAAGC YTGAGAGCAA RAAGGAGAAG AAATCTAAAC
          CATTAAATTT TTTGAAGAGC CCTCTAGTTA AGAAGAATAA CAATAACTCT
          CCCAAAAAAG TGAYGGAAGT GAAGGAGGAA GTGAAAAATG GGAAGGTAGA
          AGAGCAGCCC TTACAACCCT CAGAAACTAC TGGACATCAA GAAGAGAAAG
          AGACCTCTAA TGAATCCAGC ACAGTAAGCA TCACCCAGAC AAATAAAGAG
          AAGCAGGCAC TGGAAATTGT GCCACCTGAC CAAGGGCAGA GCCCAGCACA
          TCCAAGAATT AACCCTGCCT CTAAGTGGTC AAAAATTAAG ATCGTCACAA
          AGCAAACTGG TACAGAGTGT GTCACAGCGA TTGAGATTGT GGCAGACAAA
          GAACCCAGTT CTACTGTCTT GGCAAACAGC CGTCCAGCTA ATGTGGCCAG
          GAAATTTGCT AGCATTGCCA TCCAATTTTT ATCACTATCC AGATATTGTT
          TCCATACCAG CACCAACTTT GTCCTCTGCT CTGAGAGGTT TTTATTTTAA
          CCCACYAGTC TTTGACTCCA ACAAGACATA TGCATTTTGT TGTAGTTTGA
          TGTATAGCCA ATGCAGCTAC CCCTGGGGTG TATTTAATTT TATTTCCATA
          ACAATGTGAA TGGGTTAATG CACCTTAAAA TCTCCTAAGA ACTGTTAGGG
          CAAAATCTCA TGATTAAGTC TGGCCATGAG GGAAAGTTCT GACTAAGCCG
          GTATTTAGCC
Lalbi_005 TGGTTGCTCT CCAGAAACCA CTGTTCAGTG GAATGCAGTC ATCACAACTA
          GAAGCCATTG ATATCCATTC TTCTTCTTCG TGGTCTCTGG GACTCACACA
          TCTGGGTTGT ACTGCGCCTG CTCAGTGCAG CTTCGAATCT TCTATAGCTT
          GGATACTTTT TTGGCAGTAG CCCCTCCCC- -----ATTGG TATGCTAGCA
          ATTCTGCTTA CGTTTTTACT AGACTGAATA ATTTGATGTC CATGAACCTG
          GCTGCCTTAT TGTTCACCAC AACTCCAGGT AATTTATAGA CATGTTAAAA
          ACCCTAGGTC CCACCACAAA TTTTCAGAGG AGCTCACTTT CTTATCACCT
          TTCTTTTTTG TGAATTATTC ATTCATTTCT ATTCTCATAT TCATGTTCTT
          TTAAAGGGTT CATGKNGAAG GTTGTTGTTA TCTCCTATCA AGTCA-----
          -ACTT--GG- -ACTT--AGG AGCCACAGTT ATCAACCACC CTGCTCAT--
          --GTCTTGCA AGCTCATGGC AATTTCCTTA ATGTAATCAA TTATCTGGTA
          ATGAAATGGT CACCATGCGT TCTTCCTCTT TTTCTTCGTG CTTTCCACTT
          TACTGAGCGT TATCACTTTT TCCAGTAGGT CA-------- -------TTT
          TTTT-CAAGG TAAGTGGAAT TTTGTGTGGG GAGGGCTGGG GAATGACTCT
          GTAGCCAGTC TGTATTGGAG TGACTACAGA GTCATTCTGT CATGCAGGAA
          TGGCCCGAGT GTTGCACTTT T-AGAGTGGA AGTATTCAAA CAAGGACTTG
          AAGGTGTGGG AGCAGAGCTG GGACTAAGGT GATCGAAGGC TTGAACTAGG
          TGATGAAGTA ACCAATTTTG CATATRGGCT CAAAGTTTAG CYTGACACGT
          GGTTTAGCCC AGACTTGAGT GCCTGGTCTC ATTTTCCTTA TCCAATTCCA
          TAGAGCTACA ACTGCCACCC AGCCCAGCAC TGGAAGTCAA CAGGGGAGTC
          RTGACAGAGT ACCCACCTGT ATGT-----G ATGCTGACTC CACTCTTAGA
          GGATGGATTT CCTCCTATGA GCAAACTGGG GTGAGTT--- ----------
          ---------- ---------- ---------- -------CAG CACCTTGAAC
          TGCACACAGA AGTTAATAGG TAGCCTGTGC TGTTGCTGCA GCATGATCTC
          ATGGTTCCCG CCATCCTGCA CCTGACAGAA GGTATTCTGT TGCAGTACGC
          ACTAGCTGAA GCTGTGGTTT TTCAAGGGCA TCCTCACATA AAGTATGTTA
          CATAAGTTGA TTATGGAGGT TACAAAAATA ACAGTGATGG TTGCTCAATT
          TCTGTTTGCC AGATCAGGGC ACAATTGACA AAAAGCACTT CTGGTGATAG
          ACTCATAGAC TAATAGAGCT AGAAAAGACT ACAAGGGCTA TCCGATTTAA
          CCCCCTGCCA TGCAGGAATA TTCAATCAAA GGACCCCCAA CAGATGGCCA
          TCCAAACTTG CTATCTCAAA CCAGTTCTAA ATCCAAGATA ACCTTCAGAA
          TGTGCATCTA TTTAATGACA AGAAGGATCC CTTAATCTCT CACGTTCAGA
          GTTGATCAAC TGCCACTACT TCTGTCTTCT TTGAATTACC CAAATCT---
          ---ACACAGG AAGCTGCCTT TTATTAACTC AGATCTTTGA CATACACTGA
          TAAGTCTTGG CTCTCTAGGG GTTTAAAGGA GTTTTTTCCA CCCCTGCAGG
          GCACTGAGGC TATGAATAAG TGGAATTCCT TGTACAATAT TTGAATTTAT
          TATTTATTCA TTTATACCTT ACTTTTTATT TTAAATTAAC AAAATAGAAA
          AATGTGAAAA CACAAGCAAC CCCTTTAGAA ACATATTCAA AATGTGTCTG
          AACTGAGGGT TGTTTTTGTT TT-------T T-------GG TACAGTGCTG
          TAGGTGCACT ATTGTTAGTA TAATGTTCTG TTAT------ ACAACTCACC
          TGGGTTGCAA GAAAGGTAGG GAAAAAAAGA TTGTTCGTGC TTGATGTCTG
          GAAATGTAGT CTGCTGACTA CACACAGCCT ATTCAACAAT ATTATTCCAT
          TCTTCCAAGG ATCTTTAGGA GGGAACATAC CTTAGAAATG CTGGCTTCTA
          AAATTGTCTG AGCCACAGGG CACTCCTAAT AAGGGATGTG CACCCTTGTC
          TGATTCGAGT ATACCCGATT CGGACCTCTT CCCCCATTTC AGGTATACCT
          GATTCGGGGA TCCTAAGCGG CCTGATTAGG ATCGCTTTG- ----------
          ---------- GATCTGACTC GGCCATAGGA AACAATGCAG CCCATTGTTT
          TCTATGGCAA AATAATAATA ATAAAAACCT ACCTC----- ----------
          ---------- ---------- ---------- ---------- ----------
          ---------- ---------- ---------- ---------- ----------
          ---------- ---------- ---------- ---------- ----------
          ---------- ---------- ---------- ---------- ----------
          ---------- ---------- ---------- ---------- ----------
          ---------- ---------- ---------- ---------- ----------
          ---------- ---------- ---------- ---------- ----------
          ---------- ---------- ---------- ---------- ----------
          ---------- ---------- ---------- ---------- ----------
          ---------- ---------- ---------- ---------- --------TG
          ATGGTCAGGT CATCACCATT GGTAATGAGA GGTTCAGATG CCCAGAAGCC
          CTCTTCCAGC CATCATTTTT GGGTGAGTTT TCTTAGAAGC CTGTTCCTTT
          CACAGATAGA CAAAACTTGC ACCTGTGAGC AAAGGMMTCC ATGAATTGTT
          TTCATTGTAT GACATTTTGT TYCCCTGGCT CTTCTTACAA ARTGTCCCTT
          GTTACCTCCT GGCAGGTATG GAATCCTGTG GCATCCACGA AACCACCTTT
          AACTCCATCA TGAAGTGCGA TGTGGATATC CGTAAAGATC TGTATGCCAA
          CACTGTCCTG TCTGGCGGTA CCACCRTGTA CCCTGGCATT GCTGAAGGTG
          AAGAAATGCA GTAAGAATAG TTTGGCATCA CGGCAGAGTT TCTGGGCAGA
          ATTAAATGTG GCACATCTTG ACCATAACAA TGTGGTACGT GTTGTCGCTG
          CTAGCACATG TGCCCCTGCC ARTCAGGATA GTTTGGGCAC CATAATAATG
          GAATATGTCA GTAATAGTAC GTTGCACCAT GTTATCTATG GGAATGACTG
          CAAGACAGTG AAGAAAAAGG ATGATGGGCC TGGATGTGGC CATGTGTCTT
          TGAGCATAAC TGAGGCATTA GGCTACTCCT GTGATATTGC AGCAGGTTTA
          ATCTTCCTCC ATTCACATTT GATTGTGCAT TTGGATTTAA AACCTGCTAA
          TGTATTCATC ACAGAACAAA ATGTTTGCAA AATTGGAGAC TTTGGATGCT
          CCCAAAAACT ACAGGATCGT CTATCAACAG GCCCAGTACT TTCTCAACAA
          GGTGGGACAT ACACTCATCG TGCCCCTGAA CTCCTTAAAG GTGAGAGAAT
          CACCCCTAAA GCAGACATNN NNNNNNNNNN NNNNNNNNNN NNNNNNNNNN
          NNNNNGACTC TGCCTTATTA TTCAAATTCT CACCGGACTC TTCCTAGCCA
          TGCACTATAC AGCAGATATT ACATCAGCCT TTTCCTCAGT TGCACACATT
          TGCCGAGACG TCCAATATGG CTGACTCATT CGAAATATAC ATGCAAACGG
          AGCTTCAATA TTTTTCATCT GCATTTACCT TCATATTGGA CGCGGATTAT
          ATTATGGCTC ATACCTGTAT CAAGAAACCT GAAACATCGG AGTTGTTTTA
          CTTCTACTTG TAATAGCCAC TGCCTTCGTA GGCTACGTAC TACCATGAGG
          ACAAATATCA TTCTGAGGTG CAACTGTCAT TACCAACCTA CTATCAGCGA
          TTCCGTACAT CGGAACAACC CTAGTTGAAT GAATTTGAGG CGGATTCTCT
          GTAGACAATG CAACTCTAAC ACGATTCTTC ACATTTCATT TCCTATTGCC
          ATTTATTATT ATTGGCGCAT CTGCAGTACA TCTCTTATTT CTTCATGAAA
          CAGGATCTAA TAACCCAACA GGACTTCAAT CAAACCCAGA CAAAATTCCT
          TTCCACCCAT ATTTTTCATA CAAAGACCTG CTAGGAGCGC TACTACTAAT
          TATACTACTA CTTTTACTTA CCCTATTATC ACCAAATCTC CTAGGAGACC
          CAGAAAACTT TACACCTGCT AATCCCCTAA -CTATGAGTC CCAAACCACA
          CATAAGTAAC ATATTTTCAC AGAACGATAC CCCCTTTTTA GAGACCAACA
          ACCCAAACAA CATGTTAATT TCACCCAGTA TTCCACAGTT ACCTCTGCAA
          AGAGAGAATC AGAATCAAAA TC------CT ATACCTGATG AATCTGAAGA
          CACAATGCTT GACAAATCTG AGATCAAGAA ACTGCAAACT AATGAAGGAC
          CTACGTCACT ATCCAGTGAA ATTAGAAGGC CTTTTACAAA CTTGTGCAAC
          CAGGAATGGA AAAGTCCCAG TCCCAAACAA AGTGATAAAA AAATTGGGAT
          CACGCAGAAT TCAACAGTCT CACTTTCAAA AAAAATAATT CCTAAGATAC
          GTAGTAATCC CCAAGTACAT CAGGAAGGCT TAAAAAATAA CAATCACTCT
          CCTTTCTCAA GTATTAAAGC TGTAGTTCCA AATGAAAATA AAAAAGGGGA
          CAATAATGTT TCTGAGCCCT TGGTTTTCCC TCTTTCATCT AATAAAAATC
          TCAACCACTC CAATATTGAG ACAGTCCTAA ATCCCAGTAA AACACAACGT
          GAACGACATT CTTCTGAAAG TTCCTATATA GGAGAACCTC ACGATCCATT
          GGTGTTTGGA AGCAACGTGA TGCGTCCTGT TAATAGATAT AGTCGAAAGT
          TTAAATCATA TTCTGAATTG TTGTCTTGTG ATGAAAATGA GAATTGGGAC
          ACATATGATG GCCGTTGCAG AGCCTTTGGG TCTAGGCGTG TGATGTATCC
          ATCAATTGAG TTTGGTATAT CCAGAGCTCC CCTTGCGCAC AAASGGGAGA
          AAAAAACTCA CCAAAGAAAG TAAAGCTGGG GCTTCAGCAC TCCACCGCAC
          CCGCAGCTTT GTCAAACACC AAGGCSTCCC CACTGCTGTG CCAYCCGGGT
          CTCCTCCCTT TCTCTTCCAC CCCAAAAGTA CAGGTCCGCA AAGGGCACTC
          AGGCCCTCAA GATGGGCTTG GCTGCAGCCG CCTAGCCAAA GGCACACTGA
          GGGCAGGAAC CTCCGCCAAG AAGGTGACTG AGGATCCCTC TCTGTCTTCT
          GAGAAGAGGC CTGCTGGGAA GGACTTTGTG GTCAGAACAG CATGTGGCCA
          AAGGGAGCGG CCACACGTCA AGTGCCAGAG AGTGCAGCCT GTGCAGAAAC
          AGCTGGTTCC CAGAGCGGAC TTTTCCCTCG GTGACGCTGA CTGGCCCTCA
          GCCCAGCTGG AGGAAAGCGG GAGGCTCTTT GCGGAGCAGT GTGCGGCCGC
          CTGGATGGGC CTCCCAGCCC TCCAGAAAGA CCGGGAGCAG CACCTCCGCC
          TTTACCACCA GCAATTCCAA AAAGTAGTGC TCTCGTTTTC TACCAGAATT
          GCTCAAACAT TTCAGACCCA ACAAA-CAGA CAGCAGAGAA GCAGCTGGGT
          TTTGATAGAG CAAGACCAGC ACACAAGGTT TGCTCAGAGT GTAGTAGAAG
          GTTCAGTTAT TCAGCTGAGT TGCAATGTGA AAGCATCAGA AAGTCCTTCT
          ATCAAGTGGT TGCTTCCAGA TGGAACTAAA CTAAAGGCTC CATTCAAAAT
          GGAAGACAGC AGGCATTTTG TCCTTAGCAG TGGTCAGTTA GTCATCAGAT
          CAGTGGCTTA TGCAGACTCA GGCATGTATC ACTGTGTTGC TCAAGTGAGA
          AATGATGTAG ACACAATGTC CTATAGAGTT CAGGTACAAC CTCCAGTCAT
          TCAACCAGCT GAGTCTGAAA TAGTTCATGT TGAAAAAAAT GTGGGAGATC
          CCATATTTTT GCCTTGTAGT GCAGTTGCTG TACCAGATGC ACATCTAAGT
          TGGATACTCC CAAACAGCCA TGTACTTCAT GATTTATCAA ACTCATCCAA
          TGGATACCTG TTGCACAATG GTACACTGTT CATTCCACAC AGTCATGTCA
          AGGACAGTGG TTATTATAGG TGTGTGGCTA TCAATCAACA AGGATCAGAC
          CAATTCTGTG TTAAAGTAAC TGTTAATAAA ATAATATCTG ATAGATCCTC
          AAAAAGGGCA AAATTTAAAA AGCATCCTGG TTCAAGGATC TCTATAAAAG
          CAAGAGAACA GATAATAGAA GATATTCAGG GATCGGGTGA TGAAGAATCT
          GATGATACTC CAAGCAAAAA AATCCATCTG AAGGACCATG AAGTGTCTCT
          TAAACAAAAG AATGACCATG TTTCTGCTGC TCAGAT---- ----------
          ---------- -----GGATC CGTCCCACCT CGAATTTTTG CAGATCAAGG
          TAATATTTAA TCTCGTTAAC ATACTCTGGT TTCTTTTCAT ATGGTTTCTT
          CTCCTTTTAA TTTTGTTAAT GATGACATGA AAACATCACT TGTTAGCGCT
          TATGTTCATG TTTGGTCCTG CAGTGCTTTT TAGAATAGAG GATATGACAC
          TTSAGTAACA AGACCAAGTT CTGTGCTATA CAGTGAAATA ATTTATAGAG
          ATTATGTTGA ATTGTTTAAT GTTTGTTTTC TGAATAGACA CCC--TATAT
          TTCATCAAAA GGAAGGCATG TCTGTAGCTG AGAGAAAG-- CAGTCTAAAT
          CCTGACTTTA CTCTGTACTT GCGGCTGCAG TGATTGGTGA CTAGGATGAG
          GCAAGAAAAC TTTATTCCTA GTGCTGTTTT AAAGGACTGC AGTTGTGTGT
          CTGAAGGCAA ATTCTCT--- ----GCAGTG TTCCTCTCAA AAGCTCCTCT
          TAGTCATGCA ATCTTCAGTT GTTTTAACGA TTAACTC--- TCTCCTTCCT
          CCAGTTTCAT TACATACTCT TGTCTAGCCA ATTGTGTTAA AGATAGATAG
          CATTGTAATA GTCAGT---- TTCCCAAATG AGAGAAAAAC TACACAGTTT
          CCCGTAGCCA CTAGTCTTTA GTGTGGGTGG AGTGCTTCAT GGTTACCAGT
          ACCTCATTCT CTGGAAAGTG CAAAAAAGCA ACCCCCAATC ATGTGGGACA
          TACCCAAGCC CATACAGCT- ---------- ---------- ----------
          ---------- ------CGGG AGACAGACAG TGACTCAGGA AGAGGAAGTT
          GTGAGAGTCC TTCTCTGTTG TTGGAGAAGC ACAAAGATGC TAGAAATCCA
          CCTGAACCAA AGACAATGGA TATCCAAGAT GTGCAAAAGA ATAATGGTAT
          AAAAAGTACA TCAGAAACTT CAAATACAGA CTGTGGAGGA CAGCTCCCTT
          GGTTCAATAG TGGTGGACCA CGGGCATTCA CATGGCCTGG AGCTCAGTTG
          CCAAATTCTC AGAGTCCTAT TTGTTTAAAT CAGGAAACCA CAAGTATGTG
          TAAAACAGCA CTCAGTGCCA TGAACGTAAG GAGGAGTGAA GAAACATTTC
          ATCATTCCAA ACATCCTAGA AACACTGAAA CTATAAGCAA AGGAACATCA
          GTCAAATTGG AGGATGGGAC AAATTTATCC TTAAATATTT GCAATGACCA
          AAGGCTATTG TGGTTAT-CC CTCTG----- ---------- ----------
          ---------- ---------- --TACTCCCG TGGATCTCTG TTGGAGAAGT
          GTGCAAACAT ATGGCAGAGT CAGCTGCTGG ATTCATTCAC AAGGAGCATT
          TTGATGTGTT TTTCAGATGT TTGCAGGTGA GTTGATGTTA ACTAGAAAAC
          AAATG----- CCATATTCTA GCCTTCTAAT TATGGTAACA TTTTGTATGA
          GAAGGGATTA GTTTTGTGGT ATGTTGCAAG TAGTATATTG CAGGCTCTTA
          CCTTATATAC TCGACTATAA GTCGACCTCA TGTATAAGTC AAGGGCAGAT
          TTTGGGGCCA AAATTATGGA TTTTGAGATG ACCTGTGGAT AAGTCGAGGG
          CAAAATTTAA GGGCATGTAG CAATGGATTT AAAGGATGAA GCAAAGGAAA
          ATGATACCAA ACAACTTAGA AAATATTAAT GTGATAAAAT TGCCTGATTT
          TAATTTT--- AAAAAATCTA ACAAACATAC ACAAATGTCT TTTTCATATG
          CTACAAAGCC CAATTCCTCT TGAATAGACT AAGCACCCTG TATAGTACAA
          GATGGAGTTT AAAGCACAAA ATGGAGTTTT GTAACGAGAC AGCTGCAAAA
          TCATACGTGT CTGGCCAAAC TCACTGCAGC TGTGATTCTG AGAGAGTGTT
          TGCT----CA AGGTCAAGCT GAAGTTGTTG TGAGTGTGGT GTGGAAGCAA
          ----CAGACA GGAAAGTGTG AGGCAATTTT CCAGAGTATG GATTAGTCAG
          TAGAGCACCA TGTGAGCAGC AGTGTTTGTT GTATAAAAAG CTCCAACATG
          CATTGTATGC TTGTTGGGGG GTCAAGGAGC TGGAGAGAGT GTGGAGTGTT
          GGAAAGCTGT AAATATCTGT AAATACTTGT CCAGTAAAAC CTCATCTGTT
          TTACCTACTG AACTGTGAAT GATGTTCCTG TTCTTGAACT GGTACAGCAG
          GAGAGTCAGT GCTGGGTTTG GGT------G AGGTGGGATT TTGGCTGATA
          CACAGAGGGC A--------- ---------- ---------- ----------
          ---------- ---------- ---------- ---------- ----------
          ---------- ---------- ---------- ---------- ----------
          ---------- ---------- ---------- ---------- ----------
          ---------- ---------- ---------- ---------- ----------
          ---------- ---------- ---------- ---------- ----------
          ---------- ---------- ---------- ---------- ----------
          ---------- ---------- ---------- ---------- ----------
          ---------- ---------- ---------- ---------- ----------
          ---------- ---------- ---------- ---------- ----------
          ---------- ---------- ---------- ---------- ----------
          ---------- ---------- ---------- ---------- ----------
          ---------- ---------- ---------- ---------- ----------
          ------CTGA TATTCTGAAG AAATAGCTGT GGCTATGAGT ATCAGGTTTG
          GAAAAGAAGG AAGGACAGTA --CATTTGTC CTACTTGACG GAGCTTTACG
          GTACCTTGTT TTGTTCCAAG ATCTGCTCAG GTTTAAAGTT ATACTAGTCT
          CATCCCAGAT CCAATCTGGC AACCATACTT GTTGGGCATG GTTGTTCTCC
          AGTTATAGGC CCCATTTACT ACCCTCTTCA ACTTGGAGTC TGGTATTTAC
          CCTGGGGCGG GGGTCTCGTT TGGGCAGGAG GGCCTTGTCG CTGTCCAGCT
          TGAGCCGACT GAGCCTGCAG ACAAAAGGAA GCAAACCAAA CCAAAAAGGA
          ATTGAAAAAG AACATTCCCA CCTCCCTCCA TCCCAGAAGC AACACCCCCT
          AATCTTTAGC CACCTCAGCT TACACCAGAG CTGTTGTATT TTACCAATCT
          TCTAGTGAAG TGATAWTAGG ATGGTAATAA TAAAGGGGTT TCCARTCRAT
          AAGTATTGCA ATATCTGGGT TAAGCTGAAT TTCATCATCT TCGCTAGTAT
          CTCCAGTACC ACAGCGCATA GCTCCCCAAA CCCTTCTCCA GCATGGCCAG
          GCTGCTCCTC AGATCCAGTA AAGCCAATGC TGCCCACCAC ATCCAATGCA
          GCCCAAAGCA ATGAATAATG GGTGAATTGT GTAGGGAAGC TGTTGGAAGG
          TCTTACTGGC AACTGGGATA CACG-TGAGG AACCACTGAG CACACCAAAA
          TTTTACTAGA ACAATTCTAG TTGTTTTAAA TTATTTATTA CCAGCTTTYA
          CAGAACACAT GGGGCTCCAC AATTCTGTAG ATGCCTTCAT TTATTTTCTT
          ATCTGACAAG CAATCTTCAT GTGAAAATAT AAAAATTCTC CTGTTTGAAA
          TTATGTTCCA AGAAGAAAAA AA-AAGGTAG CAAACCCCCC TGCTGACCAT
          ATTAACTCAT GAGGCTTGCT GTAAGTTAAA AAGTAAGCTT GACAAGTGAT
          TCATACAAAA TCCAGCACAC CACAGCAATA TTTTATAAAG CAAACAAATG
          CCTCTTT--A GAGAATGCCA CTGCCACTGT TTTTAAAAAC AAGGAAGAAG
          GGGGAAAACC ATGCTTAGAA AACACACACC TACATACACA ATATTTATTC
          AAAGCTTATT TTACAACCAT GTAAGGCAGA ACAATAGAAC TATTATGCCT
          TCAGCCAATT TGCTTGGTGG CCTGAAGCGT CC----TGTC TTTTCATAAC
          CAGCCAGCCC AGTTTTCAAG ATCTGGATAA CACAGGACTT AGGACTGCCT
          TTCTTGCTAA AAGGATTCAT TGCAGAGTCA AGAAAAAGTG GGTAACAAAA
          CAAGTTGAAC TGGAATAAGC YTGAGAGCAA RAAGGAGAAG AAATCTAAAC
          CATTAAATTT TTTGAAGAGC CCTCTAGTTA AGAAGAATAA CAATAACTCT
          CCCAAAAAAG TGATGGAAGT GAAGGAGGAA GTGAAAAATG GGAAGGTAGA
          AGAGCAGCCC TTACAACCCT CAGAAACTAC TGGACATCAA GAAGAGAAAG
          AGACCTCTAA TGAATCCAGC ACAGTAAGCA TCACCCAGAC AAATAAAGAG
          AAGCAGGCAC TGGAAATTGT GCCACCTGAC CAAGGGCAGA GCCCAGCACA
          TCCAAGAATT AACCCTGCCT CTAAGTGGTC AAAAATTAAG ATCGTCACAA
          AGCAAACTGG TACAGAGTGT GTCACAGCGA TTGAGATTGT GGCAGACAAA
          GAACCCAGTT CTACTGTCTT GGCAAACAGC CGTCCAGCTA ATGTGGCCAG
          GAAATTTGCT AGCATTGCCA TCCAATTTTT ATCACTATCC AGATATTGTT
          TCCATACCAG CACCAACTTT GTCCTCTGCT CTGAGAGGTT TTTATTTTAA
          CCCACCAGTC TTTGACTCCA ACAAGACATA TGCATTTTGT TGTAGTTTGA
          TGTATAGCCA ATGCAGCTAC CCCTGAGGTG TATTTAATTT TATTTCCATA
          ACAATGKGAA TGGGTTAATG CACCTTAAAA TCTCCTAAGA ACTGTTAGGG
          CAAAATCTCA TGATTAAGTC TGGCCATGAG GGAAAGTTCT GACTAAGCCG
          GTATTTAGCC
Lalbi_006 ---------- ---------- ---------- ---------- ----------
          ---------- ---------- ---------- ---------- ----------
          ---------- ---------- ---------- ---------- ----------
          ---------- ---------- ---------- ---------- ----------
          ---------- ---------- ---------- ---------- ----------
          ---------- ---------- ---------- ---------- ----------
          ---------- ---------- ---------- ---------- ----------
          ---------- ---------- ---------- ---------- ----------
          ---------- ---------- ---------- ---------- ----------
          ---------- ---------- ---------- ---------- ----------
          ---------- ---------- ---------- ---------- ----------
          ---------- ---------- ---------- ---------- ----------
          ---------- ---------- ---------- ---------- ----------
          ---------- ---------- ---------- ---------- ----------
          ---------- ---------- ---------- ---------- ----------
          ---------- ---------- ---------- ---------- ----------
          ---------- ---------- ---------- ---------- ----------
          ---------- ---------- ---------- ---------- ----------
          ---------- ---------- ---------- ---------- ----------
          ---------- ---------- ---------- ---------- ----------
          ---------- ---------- ---------- ---------- ----------
          ---------- ---------- ---------- ---------- ----------
          ---------- ---------- ---------- ---------- ----------
          ---------- ---------- ---------- ---------- ----------
          ---------- ---------- ---------- ---------- ----------
          ---------- ---------- ---------- ---------- ----------
          ---------- ---------- ---------- ---------- ----------
          ---------- ---------- ---------- ---------- ----------
          ---------- ---------- ---------- ---------- ----------
          ---------- ---------- ---------- ---------- ----------
          ---------- ---------- ---------- ---------- ----------
          ---------- ---------- ---------- ---------- ----------
          ---------- ---------- ---------- ---------- ----------
          ---------- ---------- ---------- ---------- ----------
          ---------- ---------- ---------- ---------- ----------
          ---------- ---------- ---------- ---------- ----------
          ---------- ---------- ---------- ---------- ----------
          ---------- ---------- ---------- ---------- ----------
          ---------- ---------- ---------- ---------- ----------
          ---------- ---------- ---------- ---------- ----------
          ---------- ---------- ---------- ---------- ----------
          ---------- ---------- ---------- ---------- ----------
          ---------- ---------- ---------- ---------- ----------
          ---------- ---------- ---------- ---------- ----------
          ---------- ---------- ---------- ---------- ----------
          ---------- ---------- ---------- ---------- ----------
          ---------- ---------- ---------- ---------- ----------
          ---------- ---------- ---------- ---------- ----------
          ---------- ---------- ---------- ---------- ----------
          ---------- ---------- ---------- ---------- ----------
          ---------- ---------- ---------- ---------- ----------
          ---------- ---------- ---------- ---------- ----------
          ---------- ---------- ---------- ---------- ----------
          ---------- ---------- ---------- ---------- ----------
          ---------- ---------- ---------- ---------- ----------
          ---------- ---------- ---------- ---------- ----------
          ---------- ---------- ---------- ---------- ----------
          ---------- ---------- ---------- ---------- ----------
          ---------- ---------- ---------- ---------- ----------
          ---------- ---------- ---------- ---------- ----------
          ---------- ---------- ---------- ---------- ----------
          ---------- ---------- ---------- ---------- ----------
          ---------- ---------- ---------- ---------- ----------
          ---------- ---------- ---------- ---------- ----------
          ---------- ---------- ---------- ---------- ----------
          ---------- ---------- ---------- ---------- ----------
          ---------- ---------- ---------- ---------- ----------
          ---------- ---------- ---------- ---------- ----------
          ---------- ---------- ---------- ---------- ----------
          ---------- ---------- ---------- ---------- ----------
          ---------- ---------- ---------- ---------- ----------
          ---------- ---------- ---------- ---------- ----------
          ---------- ---------- ---------- ---------- ----------
          ---------- ---------- ---------- ---------- ----------
          ---------- ---------- ---------- ---------- ----------
          ---------- ---------- ---------- ---------- ----------
          ---------- ---------- ---------- ---------- ----------
          ---------- ---------- ---------- ---------- ----------
          ---------- ---------- ---------- ---------- ----------
          ---------- ---------- ---------- ---------- ----------
          ---------- ---------- ---------- ---------- ----------
          ---------- ---------- ---------- ---------- ----------
          ---------- ---------- ---------- ---------- ----------
          ---------- ---------- ---------- ---------- ----------
          ---------- ---------- ---------- ---------- ----------
          ---------- ---------- ---------- ---------- ----------
          ---------- ---------- ---------- ---------- ----------
          ---------- ---------- ---------- ---------- ----------
          ---------- ---------- ---------- ---------- ----------
          ---------- ---------- ---------- ---------- ----------
          ---------- ---------- ---------- ---------- ----------
          ---------- ---------- ---------- ---------- ----------
          ---------- ---------- ---------- ---------- ----------
          ---------- ---------- ---------- ---------- ----------
          ---------- ---------- ---------- ---------- ----------
          ---------- ---------- ---------- ---------- ----------
          ---------- ---------- ---------- ---------- ----------
          ---------- ---------- ---------- ---------- ----------
          ---------- ---------- ---------- ---------- ----------
          ---------- ---------- ---------- ---------- ----------
          ---------- ---------- ---------- ---------- ----------
          ---------- ---------- ---------- ---------- ----------
          ---------- ---------- ---------- ---------- ----------
          ---------- ---------- ---------- ---------- ----------
          ---------- ---------- ---------- ---------- ----------
          ---------- ---------- ---------- ---------- ----------
          ---------- ---------- ---------- ---------- ----------
          ---------- ---------- ---------- ---------- ----------
          ---------- ---------- ---------- ---------- ----------
          ---------- ---------- ---------- ---------- ----------
          ---------- ---------- ---------- ---------- ----------
          ---------- ---------- ---------- ---------- ----------
          ---------- ---------- ---------- ---------- ----------
          ---------- ---------- ---------- ---------- ----------
          ---------- ---------- ---------- ---------- ----------
          ---------- ---------- ---------- ---------- ----------
          ---------- ---------- ---------- ---------- ----------
          ---------- ---------- ---------- ---------- ----------
          ---------- ---------- ---------- ---------- ----------
          ---------- ---------- ---------- ---------- ----------
          ---------- ---------- ---------- ---------- ----------
          ---------- ---------- ---------- ---------- ----------
          ---------- ---------- ---------- ---------- ----------
          ---------- ---------- ---------- ---------- ----------
          ---------- ---------- ---------- ---------- ----------
          ---------- ---------- ---------- ---------- ----------
          ---------- ---------- ---------- ---------- ----------
          ---------- ---------- ---------- ---------- ----------
          ---------- ---------- ---------- ---------- ----------
          ---------- ---------- ---------- ---------- ----------
          ---------- ---------- ---------- ---------- ----------
          ---------- ---------- ---------- ---------- ----------
          ---------- ---------- ---------- ---------- ----------
          ---------- ---------- ---------- ---------- ----------
          ---------- ---------- ---------- ---------- ----------
          ---------- ---------- ---------- ---------- ----------
          ---------- ---------- ---------- ---------- ----------
          ---------- ---------- ---------- ---------- ----------
          ---------- ---------- ---------- ---------- ----------
          ---------- ---------- ---------- ---------- ----------
          ---------- ---------- ---------- ---------- ----------
          ---------- ---------- ---------- ---------- ----------
          ---------- ---------- ---------- ---------- ----------
          ---------- ---------- ---------- ---------- ----------
          ---------- ---------- ---------- ---------- ----------
          ---------- ---------- ---------- ---------- ----------
          ---------- ---------- ---------- ---------- ----------
          ---------- ---------- ---------- ---------- ----------
          ---------- ---------- ---------- ---------- ----------
          ---------- ---------- ---------- ---------- ----------
          ---------- ---------- ---------- ---------- ----------
          ---------- ---------- ---------- ---------- ----------
          ---------- ---------- ---------- ---------- ----------
          ---------- ---------- ---------- ---------- ----------
          ---------- ---------- ---------- ---------- ----------
          ---------- ---------- ---------- ---------- ----------
          ---------- ---------- ---------- ---------- ----------
          ---------- ---------- ---------- ---------- ----------
          ---------- ---------- ---------- ---------- ----------
          ---------- ---------- ---------- ---------- ----------
          ---------- ---------- ---------- ---------- ----------
          ---------- ---------- ---------- ---------- ----------
          ---------- ---------- ---------- ---------- ----------
          ---------- ---------- ---------- ---------- ----------
          ---------- ---------- ---------- ---------- ----------
          ---------- ---------- ---------- ---------- ----------
          ---------- ---------- ---------- ---------- ----------
          ---------- ---------- ---------- ---------- ----------
          ---------- ---------- ---------- ---------- ----------
          ---------- ---------- ---------- ---------- ----------
          ---------- ---------- ---------- ---------- ----------
          ---------- ---------- ---------- ---------- ----------
          ---------- ---------- ---------- ---------- ----------
          ---------- ---------- ---------- ---------- ----------
          ---------- ---------- ---------- ---------- ----------
          ---------- ---------- ---------- ---------- ----------
          ---------- ---------- ---------- ---------- ----------
          ---------- ---------- ---------- ---------- ----------
          ---------- ---------- ---------- ---------- ----------
          ---------- ---------- ---------- ---------- ----------
          ---------- -AGGTTAGTG TTATGTTCTT CTCACATTGT AGATGAAGGA
          GTGGAAGTCA GAAAAAGTGT ATACCCACTA ACGTTTCACA CATGAAAACC
          AGGAAGAAAG TGGCTAAACA ACATCAGAGT GTGATCAAGA TGACAAAAGC
          TATTAATGAT GAAGAATGCA TAAGCTAGA- --GGCTGCAG CAGTTTGCTT
          TTGACTGAGT CTACTGGGAA GGGAAAAATT TTGCTCCCTC CTCTTCCTTT
          GCTTAATTTA GTACAAACTA CTTTTGCACT TTGAACTCAG TTTGAAGCAA
          GTGAAGAAAG CTGAGGACAA AGGGAAGAGG AGAAAGAAAC TGGGACATTT
          TAAAAGCAGA TGAAAAAGTG GCATGGGAGA GGATTCATCA AGCCTCTGCC
          AAATTGGGAG AGCTGGCAGA TGTGATCATG C--------C TTCCAGCCTA
          AGTTCTGGAT TAAATTTAGA TTTGTAGTAG CTGTTTTAGG GTTTCCACAC
          TAGGACTTTA ATCCATTATC ACCACAAGTG ATCACAATTG TGCCCCTTCC
          CCTTCCCC-- ----TTGATG TCCAGCCCAT TATTGTCCAG TCAACAGCTG
          TCTCTAACAA CTGTGGGGGA ACCTTGTGCA GTTATCTTTT CAGTCTGTCA
          GCAAGA---- ---------- ---------- ---------- ----------
          ---------- ---------- ---------- ---------- ----------
          ---------- ---------- ---------- ---------- ----------
          ---------- ---------- ---------- ---------- ----------
          ---------- ---------- ---------- ---------- ----------
          ---------- ---------- ---------- ---------- ----------
          ---------- ---------- ---------- ---------- ----------
          ---------- ---------- ---------- ---------- ----------
          ---------- ---------- ---------- ---------- ----------
          ---------- ---------- ---------- ---------- ----------
          ---------- ---------- ---------- ---------- ----------
          ---------- ---------- ---------- ---------- ----------
          ---------- ---------- ---------- ---------- ----------
          ---------- ---------- ---------- ---------- ----------
          ---------- ---------- ---------- ---------- ----------
          ---------- ---------- ---------- ---------- ----------
          ---------- ---------- ---------- ---------- ----------
          ---------- ---------- ---------- ---------- ----------
          ---------- ---------- ---------- ---------- ----------
          ---------- ---------- ---------- ---------- ----------
          ---------- ---------- ---------- ---------- ----------
          ---------- ---------- ---------- ---------- ----------
          ---------- ---------- ---------- ---------- ----------
          ---------- ---------- ---------- ---------- ----------
          ---------- ---------- ---------- ---------- ----------
          ---------- ---------- ---------- ---------- ----------
          ---------- ---------- ---------- ---------- ----------
          ---------- ---------- ---------- ---------- ----------
          ---------- ---------- ---------- ---------- ----------
          ---------- ---------- ---------- ---------- ----------
          ---------- ---------- ---------- ---------- ----------
          ---------- ---------- ---------- ---------- ----------
          ---------- ---------- ---------- ---------- ----------
          ---------- ---------- ---------- ---------- ----------
          ---------- ---------- ---------- ---------- ----------
          ---------- ---------- ---------- ---------- ----------
          ---------- ---------- ---------- ---------- ----------
          ---------- ---------- ---------- ---------- ----------
          ---------- ---------- ---------- ---------- ----------
          ---------- ---------- ---------- ---------- ----------
          ---------- ---------- ---------- ---------- ----------
          ---------- ---------- ---------- ---------- ----------
          ----------
Lalbi_007 TGGTTGCTCT CCAGAAACCA CTGTTCAGTG GAATGCAGTC ATCACAACTA
          GAAGCCATTG ATATCCATTC TTCTTCTTCG TGGTCTCTGG GACTCACACA
          TCTGGGTTGT ACTGCGCCTG CTCAGTGCAG CTTCGAATCT TCTATAGCTT
          GGATACTTTT TTGGCAGTAG CCCCTCCCC- -----ATTGG TATGCTAGCA
          ATTCTGCTTA CGTTTTTACT AGACTGAATA ATTTGATGTC CATGAACCTG
          GCTGCCTTAT TGTTCACCAC AACTCCAGGT AATTTATAGA CATGTTAAAA
          ACCCTAGGTC CCACCACAAA TTTTCAGAGG AGCTCACTTT CTTATCACCT
          TTCTTTTTTG TGAATTATTC ATTCATTTCT ATTCTCATAT TCATGTTCTT
          TTAAAGGGTT CAT-GTGAAG GTTGTTGTTA TCTCCTATCA AGTCA-----
          -ACTT--GG- -ACTT--AGG AGCCACAGTT ATCAACCACC CTGCTCAT--
          --GTCTTGCA AGCTCATGGC AATTTCCTTA ATGTAATCAA TTATCTGGTA
          ATGAAATGGT CACCATGCGT TCTTCCTCTT TTTCTTCGTG CTTTCCACTT
          TACTGAGCGT TATCACTTTT TCCAGTAGGT CAGCAAGAAA ACCCCCATTT
          TTTT-CAAGG TAAGTGAAAT TTTGTGTGGG GAGGGCTGGG GAATGACTCT
          GTAGCCAGTC TGTATTGGAG TGACTACAGA GTCATTCTGT CATGCAGGAA
          TGGCCCAAGA GTTGCACTTT T-AGAGTGGA AGTATTTAAA CAAGGACTTG
          AAGGTGTGGG AGCAGAGCTG GGACTAAGGT GATTGAAGGC TTGAACTAGG
          TGATGAAATA ACTAATTTTG CATATGGGCT CAAAGTTTAG CTTGACACGT
          GGTTTAGCCC AGACTTGAGT GCCTGGTCTC ATTTTCCTTA TCCAATTCCA
          TAGAGCTACA ACTGCCACCC AGCCCAGCAC TGGAAGTCAA CAGGGGAGTC
          GTGACAGAGT ACCCACCTGT ATGT-----G ATGCTGACTC CACTCTTAGA
          GGATGGATTT CCTCCTATGA GCAAACTGGG GTGAGTTTGA AAGGAAGGAA
          TAGCCTTTTC TAAAATGCTA CCTGCAGTTT TTCTCAACAG CACCTTGAAC
          TGCACACAGA AGTTAATAGG TAGCCTGTGC TGTTGCTGCA GCATGATCTC
          ATGGTTCCCG CCATCCTGCA CCTGACAGAA GGTATTCTGT TGCAGTACGC
          ACTAGCTGAA GCTGTGGTTT TTCAAGGGCA TCCTCACATA AAGTATGTTA
          CATAAGTTGA TTATGGAGGT TACAAAAATA ACAGTGATGG TTGCTCAATT
          TCTGTTTGCC AGATCAGGGC ACAATTGACA AAAAGCACTT CTGGTGATAG
          ACTCATAGAC TAATAGAGCT AGAAAAGACT ACAAGGGCTA TCCGATTTAA
          CCCCCTGCCA TGCAGGAATA TTCAATCAAA GGACCCCCAA CAGATGGCCA
          TCCAAACTTG CTATCTCAAA CCAGTTCTAA ATCCAAGATA ACCTTCAGAA
          TGTGCATCTA TTTAATGACA AGAAGGATCC CTTAATCTCT CACGTTCAGA
          GTTGATCAAC TGCCACTACT TCTGTCTTCT TTGAATTACC CAAATCT---
          ---ACACAGG AAGCTGCCTT TTATTAACTC AGATCTTTGA CATACACTGA
          TAAGTCTTGG CTCTCTAGGG GTTTAAAGGA GTTTTTTCCA CCCCTGCAGG
          GCACTGAGGC TATGAATAAG TGGAATTCCT TGTACAATAT TTGAATTTAT
          TATTTATTCA TTTATACCTT ACTTTTTATT TTAAATTAAC AAAATAGAAA
          AATGTGAAAA CACAAGCAAC CCCTTTAGAA ACATATTCAA AATGTGTCTG
          AACTGAGGGT TGTTTTTGTT TT-------T T-------GG TACAGTGCTG
          TAGGTGCACT ATTGTTAGTA TAATGTTCTG TTAT------ ACAACTCACC
          TGGGTTGCAA GAAAGGTAGG GAAAAAAAGA TTGTTCGTGC TTGATGTCTG
          GAAATGTAGT CTGCTGACTA CACACAGCCT ATTCAACAAT ATTATTCCAT
          TCTTCCAAGG ATCTTTAGGA GGGAACATAC CTTAGAAATG CTGGCTTCTA
          AAATTGTCTG AGCCACAGGG CACTCCTAAT AAGGGATGTG CACCCTTGTC
          TGATTCGAGT ATACCCGATT CGGACCTCTT CCCCCATTTC AGGTATACCT
          GATTCGGGGA TCCTAAGCGG CCTGATTAGG ATCGCTTTG- ----------
          ---------- GATCTGACTC GGCCATAGGA AACAATGCAG CCCATTGTTT
          TCTATGGCAA AATAATAATA ATAAAAACCT ACCTCTGTGA GGTTCTGGGT
          GTCCCCAAAA GCAAGCAATG GCTAGGACAG GTTCTCCCTT GACATTCACT
          GGGGTTAGGG GAGCAAGGCC CCTATGAATG TGGCCAAAAA TGCAAATAGG
          AAAAACATTA GCTAAAACCG CACCTTAACT AAAATGGCTG CCCCTGCCAT
          TTTAGTTACC TCCCACAGTG GCAACCTTTA ACTAACATGG CCAGTACACA
          GTTCAAGCCA AGGAAGTATT GTACTATAGT GTCACGGTGG TGAGAAAGGG
          GTTGAGGGCC TCCTC--CTC AGACAGTATG ACATTTTGGG TGTCCTCAAA
          AGGTAGCAAT TGCTGGTACA GATACTCCCT TGACAATGAC TGC-------
          ---------- -----CGGGA ATGTGGGG-A AAAAATGAGC ATCAGAAAAA
          CATTACCTAA AATGAAAGTG CCCTTAACAA AATGGCTGCC CCTGCCATTT
          CAGATACCTC AAACGG-TGG CAGTGCCCTT AACTAAAATG CCCACTACTG
          ATGGTCAGGT CATCACCATT GGTAATGAGA GGTTCAGATG CCCAGAAGCC
          CTCTTCCAGC CATCATTTTT GGGTGAGTTT TCTTAGAAGC CTGTTCCTTT
          CACAGATAGA CAAAACTTGC ACCTGTGAGC AAAGGAATCC ATGAATTGTT
          TTCATTGTAT GACATTTTGT TCCCCTGGCT CTTCTTACAA AGTGTCCCTT
          GTTACCTCCT GGCAGGTATG GAATCCTGTG GCATCCACGA AACCACCTTT
          AACTCCATCA TGAAGTGCGA TGTGGATATC CGTAAAGATC TGTATGCCAA
          CACTGTCCTG TCTGGCGGTA CCACCATGTA CCCTGGCATT GCTG-AGGTG
          AAGAAATGCA GTAAGAATAG TTTGGCATCA CGGCAGAGTT TCTGGGCAGA
          ATTAAATGTG GCACATCTTG ACCATAACAA TGTGGTACGT GTTGTCGCTG
          CTAGCACATG TGCCCCTGCC AGTCAGGATA GTTTGGGCAC CATAATAATG
          GAATATGTCA GTAATAGTAC GTTGCACCAT GTTATCTATG GGAATGACTG
          CAAGACAGTG AAGAAAAAGG ATGATGGGCC TGGATGTGGC CATGTGTCTT
          TGAGCATAAC TGAGGCATTA GGCTACTCCT GTGATATTGC AGCAGGTTTA
          ATCTTCCTCC ATTCACATTT GATTGTGCAT TTGGATTTAA AACCTGCTAA
          TGTATTCATC ACAGAACAAA ATGTTTGCAA AATTGGAGAC TTTGGATGCT
          CCCAAAAACT ACAGGATCGT CTATCAACAG GCCCAGTACT TTCTCAACAA
          GGTGGGACAT ACACTCATCG TGCCCCTGAA CTCCTTAAAG GTGAGAGAAT
          CACCCCTAAA GCAGACATAA TATTTCTGCA TGATGAAACT TTGGATCCCT
          TCTAGGACTC TGCCTTATTA TTCAAATTCT CACCGGACTC TTCCTAGCCA
          TACACTATAC AGCAGATGTT ACATCAGCCT TTTCCTCAGT TGCACACATT
          TGCCGAGACG TCCAATATGG CTGACTCATT CGAAATATGC ATGCAAACGG
          AGCTTCAATA TTTTTCATCT GCATTTACCT TCATATTGGA CGCGGATTAT
          ATTATGGCTC CTACCTGTAT CAAGAAACCT GAAACATCGG AGTAATTTTA
          CTTCTACTTG TAATAGCCAC CGCCTTCGTA GGCTACGTAC TACCATGAGG
          ACAAATATCA TTCTGAGGTG CAACTGTCAT TACCAACCTA CTATCAGCGA
          TTCCATACAT CGGAACAACC CTAGTTGAAT GAATTTGGGG CGGATTCTCT
          GTAGACAATG CAACTCTAAC ACGATTCTTC ACATTTCATT TCCTATTGCC
          ATTTATTATT ATTGGCGCAT CTGCAGTCCA TCTATTATTT CTTCATGAAA
          CAGGATCTAA TAACCCAACC GGACTTCAAT CAAACCCAGA CAAAATTCCT
          TTCCACCCAT ATTTTTCATA CAAAGACCTG CTAGGAGCGC TACTACTAAT
          CATACTACTA CTTTTACTTA CCATACTATC ACCAAATCTC CTAGGAGATC
          CAGAGAACTT TACACCTGCT AATCCCCTAA ACTATGAGTC CCAAACCACA
          CATAAGTAAC ATATTTTCAC AGAACGATAC CCCCTTTTTA GAGACCAACA
          ACCCAAACAA CATGTTAATT TCACCCAGTA TTCCACAGTT ACCTCTGCAA
          AGAGAGAATC AGAATCAAAA TC------CT ATACCTGATG AATCTGAAGA
          CACAATGCTT GACAAATCTG AGATCAAGAA ACTGCAAACT AATGAAGGAC
          CTACGTCACT ATCCAGTGAA ATTAGAAGGC CTTTTACAAA CTTGTGCAAC
          CAGGAATGGA AAAGTCCCAG TCCCAAACAA AGTGATAAAA AAATTGGGAT
          CACGCAGAAT TCAACAGTCT CACTTTCAAA AAAAATAATT CCTAAGATAC
          GTAGTAATCC CCAAGTACAT CAGGAAGGCT TAAAAAATAA CAATCACTCT
          CCTTTCTCAA GTATTAAAGC TGTAGTTCCA AATGAAAATA AAAAAGGGGA
          CAATAATGTT TCTGAGCCCT TGGTTTTCCC TCTTTCATCT AATAAAAATC
          TCAACCACTC CAATATTGGG ACAGTCCTAA ATCCCAGTAA AACACAACGT
          GAACGACATT CTTCTGAAAG TTCCTATATA CGAGAACCTC ACGATCCATT
          GGTGTTTGGA AGCAACGTGA TGCGTCCTGT TAATAGATAT AGTCGAAAGT
          TTAAATCATA TTCTGAATTG TTGTCTTGTG ATGAAAATGA GAATTGGGAC
          ACATATGATG GCCGTTGCAG AGCCTTTGGG TCTAGGCGTG TGATGTATCC
          ATCAATTGAG TTTGGTATAT CCAGAGCTCC CCTTGCGCAS AAACGGGAGA
          AAAAAACTCA CCAAAGAAAG TAAAGCTGGG GCTTCAGCAC TCCACCGCAC
          CCGCAGCTTT GTCAAACACC AAGGCYTCCC CACTGCTGTG CCATCCGGGT
          CTCCTCCCTT TCTCTTCCAC CCCAAAAGTA CAGGTCCGCA AAGGGCACTC
          AGGCCCTCAA GATGGGCTTG GCTGCAGCCG CCTAGCCAAA GGCACACTGA
          GGGCAGGAAC CTCCGCCAAG AAGGTGACTG AGGATCCCTC TCTGTCTTCT
          GAGAAGAGGC CTGCTGGGAA GGACTTTGTG GTCAGAACAG CATGTGGCCA
          AAGGGAGCGG CCACACGTCA AGTGCCAGAG AGTGCAGCCT GTGCAGAAAC
          AGCTGGTTCC CAGAGCGGAC TTTTCCCTCG GTGACGCTGA CTGGCCCTCA
          GCCCAGCTGG AGGAAAGYGG GAGGCTCTTT GCGGAGCAGT GTGCGGCCGC
          CTGGATGGGC CTCCCAGCCC TCCAGAAAGA CCNGGAGCAG CACCTCCGCC
          TTTACCACCA GCAATTCCAA AAAGTAGTGC TCTCGTTTTC TACCAGAATT
          GCTCAAACAT TTCAGACCCA ACAAAACAGA CAGCAGAGAA GCAGCTGGGT
          TTTGATAGAG CAAGACCAGC ACACAAGGTT TGCTCAGAGT GTAGTAGAAG
          GTTCAGTTAT TCAGCTGAGT TGCAATGTGA AAGCATCAGA AAGTCCTTCT
          ATCAAGTGGT TGCTTCCAGA TGGAACTAAA CTAAAGGCTC CATTCAAAAT
          GGAAGACAGC AGGCATTCTG TCCTTAGCAG TGGTCAGTTA GTCATCAGAT
          CAGTGGCTTA TGCWGACTCA GGCATGTATC ACTGTGTTGC TCAAGTGAGA
          AATGATGTAG ACACAATGTC CTATAGAGTT CAGGTACARC CTCCAGTCAT
          TCAACCAGCT GAGTCTGAAA TAGTTCATGT TGAAAAAAAT GTGGGAGATC
          CCATATTTTT GCCTTGTAGT GCAGTTGCTG TACCAGATGC ACATCTAAGT
          TGGATACTCC CAAACAGCCA TGTACTTCAT GATTTATYAA ACTCATCCAA
          TGGATACCTG TTGCACAATG GTACACTGTT CATTCCACAC AGTCATGTCA
          AGGACAGTGG TTATTATAGG TGTGTGGCTA TCAATCAACA AGGATCAGAC
          CAATTCTGTG TTAAAGTAAC TGTTAATAAA ATAATATCTR ATAGATCCTC
          AAAAAGGGCA AAATTTAAAA AGCATCCTGG TTCAAGRATC TCTATAAAAG
          CAAGAGAACA GATAATAGAA GATATTCAGG GATCGGGTGA TGAAGAATCT
          GATGATACTC CAAGCAAAAA AATCCATCTG AAGGACCATG AAGTGTCTCT
          TAAACAAAAG AATGACCATG TTTCTGCTGC TCAGATTAGG ATCTGGGAAT
          TGCGGAATCG ACATTGGATC CGTCCCACCT CGAATTTTTG CAGATCAAGG
          TAATATTTAA TCTCGTTAAC ATACTCTGGT TTCTTTTCAT ATGGTTTCTT
          CTCCTTTTAA TTTTGTTAAT GATGACATGA AAACATCACT TGTTAGCGCT
          TATGTTCATG TTTGGTCCTG CAGTGCTTTT TAGAATAGAG GATATGACAC
          TTGAGTAACA AGACCAAGTT CTGTGCTATA CAGTGAAATA ATTTATAGAG
          ATTATGTTGA ATTGTTTAAT GTTTGTTTTC TGAATAGACA CCC--TATAT
          TTCATCAAAA GGAAGGCATG TCTGTAGCTG AGAGAAAG-- CAGTCTAAAT
          CCTGACTTTA CTCTGTACTT GCGGCTGCAG TGATTGGTGA CTAGGATGAG
          GCAAGAAAAC TTTATTCCTA GTGCTGTTTT AAAGGACTGC AGTTGTGTGT
          CTGAAGGCAA ATTCTCT--- ----GCAGTG TTCCTCTCAA AAGCTCCTCT
          TAGTCATGCA ATCTTCAGTT GTTTTAACGA TTAACTC--- TCTCCTTCCT
          CCAGTTTCAT TACATACTCT TGTCTAGCCA ATTGTGTTAA AGATAGATAG
          CATTGTAATA GTCAGT---- TTCCCAAATG AGAGAAAAAC TACACAGTTT
          CCCGTAGCCA CTAGTCTTTA GTGTGGGTGG AGTGCTTCAT GGTTACCAGT
          ACCTCATTCT CTGGAAAGTG CAAAAAAGCA ACCCCCAATC ATGTGGGACA
          TACCCAAGCC CATACAGCTA CCAGCAACTR ATGCCGAATC ATGAAAAGAA
          TCTTGATTTG ACACACCGGG AGACAGACAG TGACTCAGGA AGAGGAAGTT
          GTGAGAGTCC TTCTCTGTTG TTGGAGAAGC ACAAAGATGC TAGAAATCCA
          CCTGAACCAA AGACAATGGA TATCCAAGAT GTGCAAAAGA ATAATGGTAT
          AAAAAGTACA TCAGAAACTT CAAATACAGA CTGTGGAGGA CAGCTCCCTT
          GGTTCAATAG TGGTGGACCA CGGGCATTCA CATGGCCTGG AGCTCAGTTG
          CCAAATTCTC AGAGTCCTAT TTGTTTAAAT CAGGAAACCA CAAGTATGTG
          TAAAACAGCA CTCAGTGCCA TGAACATAAG GAGGAGTGAA GAAACATTTC
          ATCATTCCAA ACATCCTAGA AACACTGAAA CTATAAGCAA AGGAACATCA
          GTCAAATTGG AGGATGGCAC AAATTTATCC TTAAATATTT GCAATGACCA
          AAGGCTATTG TGGTTATTCC CTCTTGAGAC GTTGCCTTCT TCGTCTACAA
          AGCCAATGGA TTACGTRGAA G--ACTCCCG TGGATCTCTG TTGGAGAAGT
          GTGCAAACAT ATGGCAGAGT CAGCTGCTGG ATTCATCCAC AAGGAGCATT
          TTGATGTGTT TTTCAGATGT TTGCAGGTGA GTTGATGTTA ACTAGAAAAC
          AAATG----- CCATATTCTA GCCTTCTAAT TATGGTAACA TTTTGTATGA
          GAAGGGATTA GTTTTGTGGT ATGTTGCAAG TAGTATATTG CAGGCTCTTA
          CCTTATATAC TCGACTATAA GTCGACCTCA TGTATAAGTC AAGGGCAGAT
          TTTGGGGCCA AAATTATGGA TTTTGAGATG ACCTGTGGAT AAGTCGAGGG
          CAAAATTTAA GGGCATGTAG CAATGGATTT AAAGGATGAA GCAAAGGAAA
          ATGATACCAA ACAACTTAGA AAATATTAAT GTGATAAAAT TGCCTGATTT
          TAATTTW--- AAAAAATCTA ACAAACATAC ACAAATGTCT TTTTCATATG
          CTACAAAGCC CAATTCCTCT TGAATAGACT AAGCACCCTG TATAGTACAA
          GATGGAGTTT AAAGCACAAA ATGGAGTTTT GTAACGAGAC AGCTGCAAAA
          TCATACGTGT CTGGCCAAAC TCACTGCAGC TGTGATTCTG AGAGAGTGTT
          TGCT----CA AGGTCAAGCT GAAGTTGTTG TGAGTGTGGT GTGGAAGCAA
          ----CAGACA GGAAAGTGTG AGGCAATTTT CCAGAGTATG GATTAGTCAG
          TAGAGCACCA TGTGAGCAGC AGTGTTTGTT GTATAAAAAG CTCCAACATG
          CATTGTATGC TTGTTGGGGG GTCAAGGAGC TGGAGAGAGT GTGGAGTGTT
          GGAAAGCTGT AAATATCTGT AAATACTTGT CCAGTAAAAC CTCATCTGTT
          TTACCTACTG AACTGTGAAT GATGTTCCTG TTCTTGAACT GGTACAGCAG
          GAGAGTCAGT GCTGGGTTTG GGT------G AGGTGGGATT TTGGCTGATA
          CACAGAGGGC AAGGTTAGTG TTATGTTCTT CTCACATTGT AGATGAAGGA
          GTGGAAGTCA GAAAAAGTGT ATACCCACTA ACGTTTCACA CATGAAAACC
          AGGAAGAAAG TGGCTAAACA ACATCAGAGT GTGATCAAGA TGACAAAAGC
          TATTAATGAT GAAGAATGCA TAAGCTAGA- --GGCTGCAG CAGTTTGCTT
          TTGACTGAGT CTACTGGGAA GGGAAAAATT TTGCTCCCTC CTCTTCCTTT
          GCTTAATTTA GTACAAACTA CTTTTGCACT TTGAACTCAG TTTGAAGCAA
          GTGAAGAAAG CTGAGGACAA AGGGAAGAGG AGAAAGAAAC TGGGACATTT
          TAAAAGCAGA TGAAAAAGTG GCATGGGAGA GGATTCATCA AGCCTCTGCC
          AAATTGGGAG AGCTGGCAGA TGTGATCATG C--------C TTCCAGCCTA
          AGTTCTGGAT TAAATTTAGA TTTGTAGTAG CTGTTTTAGG GTTTCCACAC
          TAGGACTTTA ATCCATTATC ACCACAAGTG ATCACAATTG TGCCCCTTCC
          CCTTCCCC-- ----TTGATG TCCAGCCCAT TATTGTCCAG TCAACAGCTG
          TCTCTAACAA CTGTGGGGGA ACCTTGTGCA GTTATCTTTT CAGTCTGTCA
          GCAAGACTGA TATTCTGAAA A-ATAGCTGT GGCTATGAGT ATCAGGTTTG
          GAAAAGAAGG AAGGACAGTA --CATTTGTC CTACTTGACG GAGCTTTACG
          GTACCTTGTT TTGTTCCAAG ATCTGCTCAG GTTTAAAGTT ATACTAGTCT
          CATCCCAGAT CCAATCTGGC AACCATACTT GTTGGGCATG GTTGTTCTCC
          AGTTATAGGC CCCATTTACT ACCCTCTTCA ACTTGGAGTC TGGTATTTAC
          CCTGGGGCGG GGGTCTCGTT TGGGCAGGAG GGCCTTGTCG CTGTCCAGCT
          TGAGCCGACT GAGCCTGCAG ACAAAAGGAA GCAAACCAAA CCAAAAAGGA
          ATTGAAAAAG AACATTCCCA CCTCCCTCCA TCCCAGAAGC AACACCCCCT
          AATCTTTAGC CACCTCAGCT TACACCAGAG CTGTTGTATT TTACCAATCT
          TCTAGTGAAG TGATATTAGG ATGGTAATAA TAAAGGGGTT TCCAGTCGAT
          AAGTATTGCA ATATCTGGGT TAAGCTGAAT TTCATCATCT TCGCTAGTAT
          CTCCAGTACC ACAGCGCATA GCTCCCCAAA CCCTTCTCCA GCATGGCCAG
          GCTGCTCCTC AGATCCAGTA AAGCCAATGC TGCCCACCAC ATCCAATGCA
          GCCCAAAGCA ATGAATAATG GGTGAATTGT GTAGGGAAGC TGTTGGAAGG
          TCTTACTGGC AACTGGGATA CACG-TGAGG AACCACTGAG CACACCAAAA
          TTTTACTAGA ACAATTCTAG TTGTTTTAAA TTATTTATTA CCAGCTTTTA
          CAGAACACAT GGGGCTCCAC AATTCTGTAG ATGCCTTCAT TTATTTTCTT
          ATCTGACAAG CAATCTTCAT GTGAAAATAT AAAAATTCTC CTGTTTGAAA
          TTATGTTCCA AGAAGAAAAA AN-NNGGTAG CAAACCCCCC TGCTGACCAT
          ATTAACTCAT GAGGCTTGCT GTAAGTTAAA AAGTAAGCTT GACAAGTGAT
          TCATACAAAA TCCAGCACAC CACAGCAATA TTTTATAAAG CAAACAAATG
          CCTCTTT--A GAGAATGCCA CTGCCACTGT TTTTAAAAAC AAGGAAGAAG
          GGGGAAAACC ATGCTTAGAA AACACACACC TACATACACA ATATTTATTC
          AAAGCTTATT TTACAACCAT GTAAGGCAGA ACAATAGAAC TATTATGCCT
          TCAGCCAATT TGCTTGGTGG CCTGAAGCGT CC----TGTC TTTTCATAAC
          CAGCCAGCCC AGTTTTCAAG ATCTGGATAA CACAGGACTT AGGACTGCCT
          TTCTTGCTAA AAGGATTCAT TGCAGAGTCA AGAAAAAGTG GGTAACAAAA
          CAAGTTGAAC TGGAAT---- ---------- ---------- ----------
          ---------- ---------- ---------- ---------- ----------
          ---------- ---------- ---------- ---------- ----------
          ---------- ---------- ---------- ---------- ----------
          ---------- ---------- ---------- ---------- ----------
          ---------- ---------- ---------- ---------- ----------
          ---------- ---------- ---------- ---------- ----------
          ---------- ---------- ---------- ---------- ----------
          ---------- ---------- ---------- ---------- ----------
          ---------- ---------A TCCAATTTTT ATCACTATCC AGATATTGTT
          TCCATACCAG CACCAACTTT GTCCTCTGCT CTGAGAGGTT TTTATTTTAA
          CCCACYAGTC TTTGACTCYA ACAAGACATA TGCATTTTGT TGTAGTTTGA
          TGTATAGCCA ATGCAGCTAC CCCTGAGGTG TATTTAATTT TATTTCCATA
          ACAATGTGAA TGGGTTAATG CACCTTAAAA TCTCCTAAGA ACTGTTAGGG
          CAAAATCTCA TGATTAAGTC TGGCCATGAG GGAAAGTTCT GACTAAGCCK
          GTATTTAGCC
Lcalc_008 TGGTTGCTCT CCAGAAACCA CTGTTCAGTG GAATGCAGTC ATCACAACTA
          GAAGCCATTG ATATCCATTC TTCTTCTTCG TGGTCTCTGG GACTCACACA
          TCTGGGTTGT ACTGCGCCTG CTCAGTGCAG CTTCSAATCT TCTATAGCTT
          GGATACTTTT TTGGCAGTAG CCCCTCCCC- -----ATTGG TATCCTAGCA
          ATTCTGCTTA CGTTTTTANN NNNNNNNNNN NNNNNNNNNN NNNNNNNNNN
          NNNNNNNNNN NNNNNNNNNN NNNNNNNNNN NNNNNNNNNN NNNNNNNNNN
          NNNNNNNNNN NNNNNNNNNN NNNNNNNNNN NNNNNNNNNN NNNNNNNNNN
          NNNNNNNNNN NNNNNNNNNN NNNNNNNNNN NNNNNNNNNN NNNNNNNNNN
          NNNNNNNNNN NNNNNNNNNN NNNGTTGTTA TCTCCTATCA AGTCA-----
          -ACTT--GG- -ACTT--AGG AGCCACAGTT ATCAACCACC CTGCTCAT--
          --GTCTTGCA AGCTCATGGC CATTTCCTTA ATGTAATCAA TTATCCGGTA
          ATGAAATGGT CACCATGCGT TCTTCCTCTT TTTCTTCGTG CTTTCCACTT
          TACTGAGCGT TATCACTTTT TCCAGTAGGT CA-------- --CCCCATTT
          TTTT-CAAGG TAAGTGAAAT TTTGTGTGGG GAGGGCTGGG GAATGACTCT
          GTAGCCAGTC TGTATTGGAG TGACTACAGA RTCATTCTGT CATGCAGGAA
          TGGCCCAAGT GTTGCACTTT T-AGAGTGGA AGTATTCAAA CAAGGACTTG
          AAGGTGTGGG AGCAGAGCTG GGACTAAGGT GATCGAAGGC TTGAACTAGG
          TGATGAAGTA ACCAATTTTG CATATGGGCT CAAAGTTTAG CCTGACACAT
          GGTTTAGCCC AGACTTGAGC ACCTGGTCTC ATTTTCCTTA TCCAATTCCA
          TAGAGCTACA ACTGCCACCC AGCCCAGCAC TGGAAGTCAA CAAGGGAGTC
          ATGACAGAGT ACCCACCTGT ATGT-----G ATGCTGACTC CACTCTTAGA
          GGATGGATAT CCTCCTATGA GCAAACTGGG GTGAGTT--- ----------
          ---------- ---------- ---------- -------CAG CACCTTGAAC
          TGCACACAGA AGTTAATAGG TAGCCTGTGC TGTTGCTGCA GCATGATCTC
          ATGGTTCCCG CCATCCTGCA CCTGACAGAA GGTATTCTGT TGCAGTATGC
          ACTAGCTGAA GCTGTAGTTT TTCAAGGGCA TCCTCACATA AAGTATGTTA
          CATAAGTTGA TTATGGAGGT TACAAAAATA ACAGTGATGG TTGCTCAATT
          TCTGTTTGCC AGATCAGGGC ACAATTGACA AAAAGCACTT CTGGTGATAG
          ACTCATAGAC TAATAGAGCT AGAAAAGACT ACAAGGACTA TCCGATTTAA
          CCCCCTGCCA TGCAGGAATA TTCAATCAAA GGACCCCCAA CAGATGGCCA
          TCCAAACTTG CTATCTCAAA CCAGTTCTAA ATCCAAGATA ACCTTCAGAA
          TGTGCATCTA TTTAATGACA ARAAGGATCC CATAATCTCT CACGTTCAGA
          GTTGATCAAC TGCCACCACT TCTGTCTTCT TTGAATTACC CAAATCT---
          ---ACACAGG AAGCTGCCTT TTATTAACTC AGATCTTTGA CCTACACTGA
          TAAGTCTTGG CTCTCTAGGG GTTTGAAGGA GTTTTTCCCA CCCCTGCAGG
          GCACTGAGGC TATGAATAAG TGGAATTCCY TGTACAATAT TTGAATTTAT
          TATTTATTCA TTTATACCTT ACTTTTTATT TTAAATTAAC AAAATAGAAA
          AATGTGAAAA CACAAGCAAC CCCTTTAGAA ACATATTCAA AATGTGTCTA
          AACTGAGGGT TGTTTTTGTT TT-------T T-------GG TACAGTGCTG
          TAGGTGCACT ATTGTTAGTA TAATGTTCTG TTAT------ ACAACTCACC
          TGGGTTGCAA GAAAGGTAGG AAAAAAAAGA TTGTTCGTGC TTGATGTCTG
          GAAATGTAGT CTGCTGACTA CACACAGCCT ATTCAACATT ATTATTCCAT
          TCTTCCAAGG ATCTTTAGGA GGGAACATAC CTTAGAAATG CTGGCTCCTA
          AAATTGTCTG AGCCACAGGG CACTCCTAAT AAGGGATGTG CACCCTTGTC
          CGATTCGAGT ATACCCGATT CGGACCTCTT CCCCCATTTC AGGTATACCT
          GATTCGGGGA TCCTAAGCGG CCTGATTAGG ATCGCTTTG- ----------
          ---------- GATCTGACTC GGCCATAGGA AACAATGCAG CCCATTGTTT
          TCTATGGCAA AATAATAATA ATAAAAACCT ATCTCTGTGA GGTTCTGGGT
          GTCCCCMAAA GCAAGCAGTG GCTAGGACAG GTTCTCCCTT GACATTCACT
          GGGGTTAGGG GAGCAAGGCC CCTATGAATG TGGCCAAAAA TGCAAATTGG
          AAAAACATTA CCTAAAACAG CACCTTAACT AAAATGACTG CCCTGGCCAT
          TTTAGTTACC TCCCACAGTG GCAACCTTTA ACTAAAATGG CCACCACAAA
          GTTCAAGCCG AGGATGTACT GTACTATAGT GCCATGGTGT T--GAAAGGG
          GTTGAGGGCC TCCTC--CTC AGACAGTATG ACATTTTGGG TGTCCTCAAA
          AGGTAGCAAT TGCTGGTACA GATACTCCCT TGACAATGAC TGC-------
          ---------- -----CGGGA ATGTGGGGGG -AAAATGAGC ATCAGAAAAA
          CATTACCTAA AATGAAAGTG CCCTTAACAA AATGGCTGCC CCTGCCATTT
          CAGATACCTC AAACGG-TGG CGGTACCCTT AACTAAAATG CCCACTACTG
          ATGGTCAGGT CATCACCATT GGTAATGAGA GGTTCAGATG CCCAGAAGCC
          CTCTTCCAGC CATCATTTTT GGGTGAGTTT TCTTAGAAGC CTGTTCCTTT
          CACAGATAGA CAAAACTTGC ACCTGTGAGC AAAGGCCTCC ATGAATTGTT
          TTCATTGTAT GACATTTTGT TCCCCTGGCT CTTCTTACAA AGTGTCCCTT
          GTTACCTCCT GGCAGGTATG GAATCCTGTG GCATCCACGA AACCACCTTT
          AACTCCATCA TGAAGTGCGA TGTGGATATC CGTAAAGATC TGTATGCCAA
          CACTGTCCTG TCTGGCGGTA CCACCATGTA CCCTGGCATT GCTG-AGGTG
          AAGAAATGCA GTAAGAATAG TTTGGCATCA CGGCAGAGTT TCTGGGCAGA
          ATTAAATGTG GCACATCTTG ACCATAACAA TGTGGTACGT GTTGTCGCTG
          CTAGCACATG TGCCCCTGCC AGTCAGGATA GTTTGGGCAC CATAATAATG
          GAATATGTCA GTAATAGTAC GTTGCACCAT GTTATCTATG GGAATGACTG
          CAAGACAGTG AAGAAAAAGG ATGATGGGCC TGGATGTGGC CATGTGTCTT
          TGAGCACAAC TGAGGCATTA GGCTACTCCT GTGATATTGC AGCAGGTTTA
          ATCTTCCTCC ATTCACATTT GATTGTGCAT TTGGATTTAA AACCTGCTAA
          TGTATTCATC ACAGAACAAA ATGTTTGCAA AATTGGAGAC TTTGGATGCT
          CCCAAAAACT ACAGGATCGC CTATCATCAG GCCCAGTACT TTCTCAACAA
          GGTGGGACAT ACACTCATCG TGCCCCTGAA CTCCTTAAAG GTGAGAGAAT
          CACCCCTAAA GCAGACATAA TATTTCTGCA TGATGAAACT TTGGATCCCT
          TCTAGGACTA TGCCTTATTA TTCAAATCCT TACCGGACTA TTTCTAGCCA
          TACACTACAC AGCAGATATT ACATCAGCCT TTTCCTCAGT TGCACATATT
          TGCCGGGACG TCCAATATGG CTGACTTATT CGAAATATAC ATGCAAACGG
          AGCTTCAATA TTCTTCATCT GCATTTACCT CCATATTGGA CGCGGACTAT
          ATTATGGCTC TTATCTATAT CAAGAGACCT GAAATATTGG AGTCATTTTA
          CTACTACTTG TAATAGCCAC CGCCTTCGTG GGCTATGTAC TACCATGAGG
          ACAAATATCA TTCTGAGGCG CAACTGTCAT TACCAATCTA CTATCAGCTA
          TCCCGTACAT CGGAACAGCC CTAGTTGAGT GAATTTGAGG CGGATTCTCT
          GTAGACAACG CAACTCTGAC ACGATTCTTC ACATTTCACT TTCTATTACC
          GTTTATTATT ATCGGTGCAT CTGCAGTCCA TCTCTTATTT CTTCATGAAA
          CAGGGTCTAA CAACCCAACG GGACTCCAAT CAAACCCGGA CAAAATCCCC
          TTCCACCCGT ACTTTTCATA CAAAGACCTT CTAGGGGCGC TACTACTAAT
          CATATTACTA CTTTTACTTG CCCTATTGTC ACCAAATCTC TTAGGAGACC
          CAGAAAACTT TACACCTGCT AATCCCCTAA ACTATGAGTC CCAAACCACA
          CATAAGTAAC ATATTTTCAC AGAACGATAC CCCCTTTTTA GAGACCAACA
          ACCCAAACAA CATGTTAATT TCACCCAGTA TTCCACAGTT ACCTCTGCAA
          AGAGAGAATC AGAATCAAAA TC------CT ATACCTGATG AATCTGAAGA
          CACAATGCTT GACAAATCTG AGATCAAGAA ACTGCAAACT AACRAAGGAC
          CTACGTCACT ATCCAGTGAA ATTAGAAGGC CTTTTACAAA CTTGTGCAAC
          CAGGAATGGA AAAGTCCCAG TCCCAAACAA AGTGATAAAA AAATTGGGAT
          CACGCAGAAT TCAACAGTCT CACTTTCAAA AAAAATAATT CCTAAGATAC
          GTAGTAATCC CCAAGTACAT CAGGAAGGCT TAAAAAATAA CAATCACTCT
          CCTTTCTCAA GTATTAAAGC TGTAGTTCCA AATGAAAATA AAAAAGGGGA
          CAATAATGTT TCTGAGCCCT TGGTTTTCCC TCTTTCATCT AATAAAAATC
          TCAACCACTC CAATATTGAG ACAGTCCTAA ATCCCAGTAA AACACAACGT
          GAACGACATT CTTCTGAAAG TTCCTATATA CGAGAACCTC ACGATCCATT
          GGTGTTTGGA AGCAACGTGA TGCGTCCTGT TAATAGATAT AGTCGAAAGT
          TTAAATCATA TTCTGAATTG TTGTCTTGTG ATGAAAATGA GAATTGGGAC
          ACATATGATG GCCGTTGCAG ARCCTTTGGG TCTAGGCGTG TGATGTATCC
          ATCAATTGAG TTTGGTATAT CCAGAGCTCC CCTTGYGCAC AAACGGGAGA
          AAAAAACTCA CCAAAGAAAG TAAAGCTGGG GCTTCAGCAC TCCACCGCAC
          CTGCAGCTTT GTCAAACACC AAGGCCTCCC CACTGCTGTG CCACCCGGGT
          CTCCTCCCTT TCTCTTCCAC CCCAAAAGTA CAGGTCCGCA AAGGACACTC
          AGGCCCTCAA GATGGGCTTG GCTGCAGCCG CCTAGCCAAA GGCACACTGA
          GGGCAGGAAC CTCCGCCAAG AAGGTGACTG AGGATCCCTC TCTGTCTTCT
          GAGAAGAGGC CTGCTGGGAA GGACTTTGTG GTCAGAACAG CATGTGGCCA
          AAGGGAGCGG CCACACGTCA AGTGCCAGAG AGTGCAGCCT GTGCAGAAAC
          AGCTGGTTCC CAGAGCGGAC TTTTCCCTCG GTGACGCTGA CTGGCCCTCA
          GCCCAGCTGG AGGAAAGCGG GAGGCTCTTT GCGAAGCAGT GTGCGGCTGC
          CTGGATGGGC CTCCCAGCCC TCCAGAAAGA CCGGGAGCAG CACCTCCGCC
          TTTACCACCA GCARTTCCAA AAAGTAGTGC TCTCTTTTTC TACCAGAATT
          GCTCAAACAT TTCAGACCCA ACAAAACAGA CAGCAGAGAA GCAGCTGGGT
          TTTGATAGAG CAAGACCAGC ACACAAGGTT TGCTCAGAGT GTAGTAGAAG
          GTTCAGTTAT TCAGCTGAGT TGCAATGTGA AAGCATCAGA AAGTCCTTCT
          ATCAAGTGGT TGCTTCCAGA TGGAACTAAA CTAAAGGCTC CATTCAAAAT
          GGAAGACAGC AGGCATTCTG TCCTTAGCAG TGGTCAGTTA GTCATCAGAT
          CAGTGGCTTA TGCAGACTCA GGCATGTATC ACTGTGTTGC TCAAGTGAGA
          AATGATGTAG ACACAATGTC CTATAGAGTT CAGGTACAAC CTCCAGTCAT
          TCAACCAGCT GAGTCTGAAA TAGTTCATGT TGAAAAAAAT GTGGGAGATC
          CCATATTTTT GCCTTGTAGT GCAGTTGCTG TACCAGATGC ACATCTAAGT
          TGGATACTCC CAAACAGCCA TGTACTTCAT GATTTATCAA ACTCATCCAA
          TGGATACCTG TTGCACAATG GTACACTGTT CATTCCACAC AGTCATGTCA
          AGGACAGTGG TTATTATAGG TGTGTGGCTA TCAATCAACA AGGATCAGAC
          CAATTCTGTG TTAAAGTAAC TGTTAATAAA ATAATATCTG ATAGATCCTC
          AAAAAGGGCA AAATTTAAAA AGCATCCTGG TTCAAGGATC TCTATAAAAG
          TAAGAGAACA GATAATAGAA GATATTCAGG GATCGGGTGA TGAAGAATCT
          GATGATACTC CAAGCAAAAA AATCCATCTG AAGGACCATG AAGTGTCTCT
          TAAACAAAAG AATGACCATA TTTCTGCTGC TCAGAT---- ----------
          ---------- ---TTGGATC CGTCCCACCT CGAATTTTTG CAGATCAAGG
          TAATATTTAA TCTCGTTAAC ATACTCTGGT TTCTTTTCAT ATGGTTTCTT
          CTCCTTTTAA TTTTGTTAAT GATGACATGA AAACATCACT TGTTAGCGCT
          TATGTTCATG TTTGGTCCTG CAGTGCTTTT TAGAATAGAG GATATGACAC
          TTGAGTAACA AGACCAAGTT CTGTGCTATA CAGTGAAATA ATTTATAGAG
          ATTATGTTGA ATTGTTTAAT GTTTGTTTTC TGAATAGACA CCC--TATAT
          TTCATCAAAA GGAAGGCATG TCTGTAGCTA AGAGAAAG-- CAGTCTAAAT
          CCTGACTTTA CTCTGTACAT GCGGCTGCAG TGATTGGTGA CTAGGATGAG
          GCAAGAAAAC TTTATTCCTA GTGCTGTTTT AAAGGACTGC AATTGTGTGT
          CTGAAGGCAA ATTCTCTTAG TAATGCAGTG TTCCTCTCAA AAGCTCCTCT
          TAGTCATGCA ATCTTCASTT GTTTTAACCA TTAACTCCTT TCTCCTTCCT
          CCAGTTTCAT TACATACTCT TGTCTAGCCA ATTGTGTTAA AGATAGATAG
          CATTGTAATA GTCAGT---- TTCCCAAATG AGAGAAAAAC TACACAATTT
          CCTGTAGCCA CTAGTCTTTA GTSTGGGTGG AGTGCTTCAT GGTTACCAGT
          ACCTCATTCT CTGGAAAGTG CAAAGAAGCA ACCCCCAATC ATGTGGGACA
          TACCCAAGCC CATACAGCTA CCAGCAACTR ATGCCRAATC ATGAAAAGAA
          TCTTGATTTG ACACACCGGG AGACAGACAG TGACTCAGGA AGAGGAAGTT
          GTGAGAGTCC TTCTCTGTTG TTGGAGAAGC ACAAAGATGC TAGAAATCCA
          CCTGAACCAA AGACAATGGA TATCCAAGAT GTGCAAAAGA ATAATGGTAT
          AAAAAGTACA TCAGAAACTT CAAATACAGA CTGTGGAGGA CAGCTCCCTT
          GGTTCAATAG TGGTGGACCA CGGGCATTCA CATGGCCTGG AGCTCAGTTG
          CCAAATTCTC AGAGTCCTAT TTGTTTAAAT CAGGAAACCA CAAGTATGTG
          TAAAACAGCA CTCAGTGCCA TGAACGTAAG GAGGAGTGAA GAAACATTTC
          ATCATTCCAA ACATCCTAGA AACACTGAAA CTATAAGCAA AGGAACATCA
          GTCAAATTGG AGGATGGGAC AAATTTATCC TTAAATATTT GCAATGACCA
          AAGGCTATTG TGGTTATTCC CTCTTGAGAC GTTGCCTTCT TCGTCTACAA
          AGCCAATGGA TTACGTRGAA G--------- ---------- ----------
          ---------- ---------- ---------- ---------- ----------
          ---------- ---------- ---------- ---------- ----------
          ---------- ---------- ---------- ---------- ----------
          ---------- ---------- ---------- ---------- ----------
          ---------- ---------- ---------- ---------- ----------
          ---------- ---------- ---------- ---------- ----------
          ---------- ---------- ---------- ---------- ----------
          ---------- ---------- ---------- ---------- ----------
          ---------- ---------- ---------- ---------- ----------
          ---------- ---------- ---------- --------TG TATAGTACAA
          GATGGAGTTT AAAGCACAAA ATGGAGTTTT GTAACGAGAC AGCTGCAAAA
          TCATACGTGT CTGGCCAAAC TCACTGCAGC TGTGATTCTG AGAGAGTGTT
          TGCT----CA AGGTCAAGCT GAAGTTGTTG TGAGTGTAGT GTGGAAGCAA
          ----CAGACA GGAAAGTGTG AGGCAATTTT CCAGAGTATG GATTAGTCAG
          TAGAGCACCA TGTGAGCAGC AGTGTTTGTT GTATAAAAAG CTCCAACATG
          CATTGTATGC TTGTTGGGGG GTCAAGGAGC TGGAGAGAGT GTGGAGTGTT
          GGAAAGCTGT AAATATYTGT AAATACTTGT CCAGTAAAAC CTCATCTGTT
          TTACCTACTG AACTGTGAAT GATGTTCCTG TTCTTGAACT GGTACAGCAG
          GAGAGTCAGT GCTGGGTTTG GGT------G AGGTGGGATT TTGGCTGATA
          CACAGAGGGC A--------- ---------- ---------- -------GGA
          GTGGAAGTCA GAAAAAGTGT ATACCCACTA ACGTTTCACA CRTGAAAACC
          AGGAAGAAAG TGGTTAAACA ACATCAGAGT GTGATCAAGA TGACAAAAGC
          TATTAATGAT GAAGAATGCA TAAGCTAGA- --GGCTGCAG CAGTTTGCTT
          TTGACTGAGT CTACTGGGAA GGGAAAATTT TTGCTYCCTC CTCTTCCTTT
          GCTTAATTTA GTACAAACTA CTTTTGCACT TTGAACTCAG TTTGAAGCAA
          GTGAAGAAGG CTGRGGACAA AGGGAAGAGG AGAAAGAAAC TGGGACATTT
          TAAAAGCAGA TGAAAAAGTG GCATGGGAGA GGATTCATCA AGCCTCTGCC
          AAATTGGGAG AGCTGGCAGA TGTGATCATG C--------C TTCCAGCCTA
          AGTTCTGGAT TAAATTTAGA TTTGTAGTAG CTGTTTTAGG GTTTCCACAC
          TAGGACTTTA ATCCATTATC ACCACAAGTG ATCACAATTG TGCCCCTTCC
          CCTTCCCC-- ----TTGATG TCCAGCCCAT TATTGTCCAG TCAACAGCTG
          TCTCCAACAA CTGTGGGGGA ACCTTGTGCA GTTATCTTTT CAG-------
          ------YWGW WWTWCTRAAK AAATRGCKGT RKCWRTGAGW ATYAKGTWWR
          GRAARGAAGG AMGGAMMGTM --CRTYYKKC CTRMTTGAYG GAGYTYTACG
          GTACCTTGTT WTGTTCSAAG ATCTGCTCAG KTWTAWAGTT ATACYAGTCT
          CATCCCWGAT SCAATCTGGC AACCATACYW GTTGGGCATG GYTGTTMTCC
          AGTTMTAGKC CCCAYTTAYT ACCCTCTTCA WCTKGGAGTY TGSTATTTAC
          CSTGGGGCGG GGGTSKCRTT TGGGCAGGAG GGCCTTGTCG CTGTCCAGST
          TGAGCCGASY GAGCCTRCAG ACAMAAGGAA RCAAAMCAAR CCAAAAAGGA
          AKTGMAAAAG MACATTCCCA CCTCCCTSCA TCCCMGAAGC AACACCCYCT
          AATCTTTAGC CACCTCAGCT TACACCAGAG CTGTTGYATT TTACCAATCT
          TCTAGTGAAG TGATATTAGG ATGGTAATAA TAAAGGGATT TCCAGTNNAG
          CAGTATTGSR ATATCTGGGW TAAKCTGAAT TTYATCATCT TCGCTAGKAT
          CTCCAGTACC ACWGCGCATA GMTCCCCAAA CCCTTCTCCA GCATGGCCAG
          GCTGCTCCTC AGATCCAGTA AAGCCAATGC TGCCCACCAC ATCCAATGCA
          GCCCAAAGAA ATGAATAATG GGTGAATTGT GTAGGGAAGC TGATGGAAGG
          TCTTACTGGC AACTGGGATA CACG-TGAGG AACCACTGAG CACACCAAAA
          TTTTACTAGA ACAATTCTAG TTGTTTTAAA TTATTTATTA CCAGCTTTCA
          CAGAACACAT GGGGCTCCAC AATTCTGTAG ACGCCTTCAT TTATTTTCTT
          ATCTGACAAG CAATCTTCAT GTGAAAATAT AAAAATTCTC CTGTTTGAAA
          TTATGTTCCA AGGAGAAAAA AA-AAGGTAG CAAACCCCCC TGCTGACCAT
          ATTAACTCAT GAGGCTTGCT GTAAGTTAAA AAGTAAGCTT GACAAGTGAT
          TCATACAAAA TCCAGCACAC CACAGCAATA TTTTATAAAG CAAACAAATG
          CCTCTTT--A GAGAATGCCA CTGCCACTGT TTTTAAAAAC AAGGAAGAAG
          GGGGAAAACC ATGCTTAGAA AACACACACC TACATACACA ATATTTATTC
          AAAGCTTATT TTACAACCAT GTAAGGCAGA ACAATAGAAC TATTATGCCT
          TCAGCCAATT TGCTTGGTGG CCTGAAGCGT CC----TGTC TTTTCATAAC
          CAATCAGCCC AGTTTTCAAG ATCTGGATAA CACAGGACTT AGGACTGCCT
          TTCTTGCTAA AAGGATTCAT TGCAGAGTCA AGAAAAAGTG GGTAACAAAA
          CAAGTTGAAC TGGAATAAGC YTGAGAGCAA RAAGGAGAAG AAATCTAAAC
          CATTAAATTT TTTGAAGAGC CCTCTAGTTA AGAAGAATAA CAATAACTCT
          CCCAAAAAAG TGATGGAAGT GAAGGAGGAA GTGAAAAATG GGAAGGTAGA
          AGAGCAGCCC TTACAACCCT CAGAAACTAC TGGACATCAA GAAGAGAAAG
          AGACCTCTAA TGAATCCAGC ACAGTAAGCA TCACCCAGAC AAATAAAGAG
          AAGCAGGCAC TGGAAATTGT GCCACCTGAC CAAGGGCAGA GCCCAGCACA
          TCCAAGAATT AACCCTGCCT CTAAGTGGTC AAAAATTAAG ATCGTCACAA
          AGCAAACTGG TACAGAGTGT GTCACAGCGA TTGAGATTGT GGCAGACAAA
          GAACCCAGTT CTACTGTCTT GGCAAACAGC CGTCCAGCTA ATGTGGCCAG
          GAAATTTGCT AGCATTGCCA TCCAATTTTT ATCACTATCC AGATATTGTT
          TCCATACCAG CACCAACTTT GTCCTATGCT CTGAGAGGTT TTTATTTTAA
          CCCACCAGTC TTTGACTCCA ACAAGACATA TGCATTTTGT TGTAGTTTGA
          TGTATAGCCA ATGCAGCTAC CCCTGAGGTG TATTTAATTT TATTTCCATA
          ACAATGTGAA TGGGTTAATG CACCTTAAAA TCTCCTAAGA ACTGTTAGGG
          CAAAATCTCA TGATTAAGTC TGGCCATGAG GGAAAGTTCT GACTAAGCCG
          GTATTTAGCC
Lcalc_009 ---------- ---------- ---------- ---------- ----------
          ---------- ---------- ---------- ---------- ----------
          ---------- ---------- ---------- ---------- ----------
          ---------- ---------- ---------- ---------- ----------
          ---------- ---------- ---------- ---------- ----------
          ---------- ---------- ---------- ---------- ----------
          ---------- ---------- ---------- ---------- ----------
          ---------- ---------- ---------- ---------- ----------
          ---------- ---------- ---------- ---------- ----------
          ---------- ---------- ---------- ---------- ----------
          ---------- ---------- ---------- ---------- ----------
          ---------- ---------- ---------- ---------- ----------
          ---------- ---------- ---------- ---------- --CCCCATTT
          TTTT-CAAGG TAAGTGAAAT TTTGTGTGGG GAGGGCTGGG GAATGACTCT
          GTAGCCAGTC TGTATTGGAG TGACTACAGA RTCATTCTGT CATGCAGGAA
          TGGCCCAAGT GTTGCACTTT T-AGAGTGGA AGTATTCAAA CAAGGACTTG
          AAGGTGTGGG AGCAGAGCTG GGACTAAGGT GATCGAAGGC TTGAACTAGG
          TGATGAAGTA ACCAATTTTG CATATGGGCT CAAAGTTTAG CCTGACACAT
          GGTTTAGCCC AGACTTGAGC ACCTGGTCTC ATTTTCCTTA TCCAATTCCA
          TAGAGCTACA ACTGCCACCC AGCCCAGCAC TGGAAGTCAA CAAGGGAGTC
          ATGACAGAGT ACCCACCTGT ATGT-----G ATGCTGACTC CACTCTTAGA
          GGATGGATAT CCTCCTATGA GCAAACTGGG GTGAGTT--- ----------
          ---------- ---------- ---------- -------CAG CATCTTGAAC
          TGCACACAGA AGTTAATAGG TAGCCTGTGC TGTTGCTGCA GCATGATCTC
          ATGGTTCCCG CCATCCTGCA CCTGACAGAA GGTATTCTGT TGCAGTATGC
          ACTAGCTGAA GCTGTAGTTT TTCAAGGGCA TCCTCACATA AAGTATGTTA
          CATAAGTTGA TTATGGAGGT TACAAAAATA ACAGTGATGG TTGCTCAATT
          TCTGTTTGCC AGATCAGGGC ACAATTGACA AAAAGCACTT CTGGTGATAG
          ACTCATAGAC TAATAGAGCT AGAAAAGACT ACAAGGACTA TCCGATTTAA
          CCCCCTGCCA TGCAGGAATA TTCAATCAAA GGACCCCCAA CAGATGGCCA
          TCCAAACTTG CTATCTCAAA CCAGTTCTAA ATCCAAGATA ACCTTCAGAA
          TGTGCATCTA TTTAATGACA AGAAGGATCC CATAATCTCT CACGTTCAGA
          GTTGATCAAC TGCCACCACT TCTGTCTTCT TTGAATTACC CAAATCT---
          ---ACACAGG AAGCTGCCTT TTATTAACTC AGATCTTTGA CCTACACTGA
          TAAGTCTTGG CTCTCTAGGG GTTTGAAGGA GTTTTTCCCA CCCCTGCAGG
          GCACTGAGGC ---------- ---------- ---------- ----------
          ---------- ---------- ---------- ---------- ----------
          ---------- ---------- ---------- ---------- ----------
          ---------- ---------- ---------- ---------- ----------
          ---------- ---------- ---------- ---------- ----------
          ---------- ---------- ---------- ---------- ----------
          ---------- ---------- ---------- ---------- ----------
          ---------- ---------- ---------- ---------- ----------
          ---------- ---------- ---------- ---------- ----------
          ---------- ---------- ---------- ---------- ----------
          ---------- ---------- ---------- ---------- ----------
          ---------- ---------- ---------- ---------- ----------
          ---------- ---------- ---------- -----TGTGA GGTTCTGGGT
          GTCCCCAAAA GCAAGCAGTG GCTAGGACAG GTTCTCCCTT GACATTCACT
          GGGGTTAGGG GAGCAAGGCC CCTATGAATG TGGCCAAAAA TGCAAATTGG
          AAAAACATTA CCTAAAACAG CACCTTAACT AAAATGACTG CCCTGGCCAT
          TTTAGTTACC TCCCACAGTG GCAACCTTTA ACTAAAATGG CCACCACAAA
          GTTCAAGCCG AGGATGTACT GTACTATAGT GCCATGGTGT T--GAAAGGG
          GTTGAGGGCC TCCTC--CTC AGACAGTATG ACATTTTGGG TGTCCTCAAA
          AGGTAGCAAT TGCTGGTACA GATACTCCCT TGACAATGAC TGC-------
          ---------- -----CGGGA ATGTGGGGG- RAAAATGAGC ATCAGAAAAA
          CATTACCTAA AATGAAAGTG CCCTTAACAA AATGGCTGCC CCTGCCATTT
          CAGATACCTC AAACGG-TGG CGGTACCCTT AACTAAAATG CCCACTACTG
          ATGGTCAGGT CATCACCATT GGTAATGAGA GGTTCAGATG CCCAGAAGCC
          CTCTTCCAGC CATCATTTTT GGGTGAGTTT TCTTAGAAGC CTGTTCCTTT
          CACAGATAGA CAAAACTTGC ACCTGTGAGC AAAGGCCTCC ATGAATTGTT
          TTCATTGTAT GACATTTTGT TCCCCTGGCT CTTCTTACAA AGTGTCCCTT
          GTTACCTCCT GGCAGGTATG GAATCCTGTG GCATCCACGA AACCACCTTT
          AACTCCATCA TGAAGTGCGA TGTGGATATC CGTAAAGATC TGTATGCCAA
          CACTGTCCTG TCTGGCGGTA CCACCATGTA CCCTGGCATT GCTG-AGGTG
          AAGAAATGCA GTAAGAATAG TTTGGCATCA CGGCAGAGTT TCTGGGCAGA
          ATTAAATGTG GCACATCTTG ACCATAACAA TGTGGTACGT GTTGTCGCTG
          CTAGCACATG TGCCCCTGCC AGTCAGGATA GTTTGGGCAC CATAATAATG
          GAATATGTCA GTAATAGTAC GTTGCACCAT GTTATCTATG GGAATGACTG
          CAAGACAGTG AAGAAAAAGG ATGATGGGCC TGGATGTGGC CATGTGTCTT
          TGAGCACAAC TGAGGCATTA GGCTACTCCT GTGATATTGC AGCAGGTTTA
          ATCTTCCTCC ATTCACATTT GATTGTGCAT TTGGATTTAA AACCTGCTAA
          TGTATTCATC ACAGAACAAA ATGTTTGCAA AATTGGAGAC TTTGGATGCT
          CCCAAAAACT ACAGGATCGC CTATCATCAG GCCCAGTACT TTCTCAACAA
          GGTGGGACAT ACACTCATCG TGCCCCTGAA CTCCTTAAAG GTGAGAGAAT
          CACCCCTAAA GCAGACATAA TATTTCTGCA TGATGAAACT TTGGATCCCT
          TCTAGGACTA TGCCTTATTA TTCAAATCCT TACCGGACTA TTTTTAGCCA
          TACACTACAC AGCAGATATT ACATCAGCCT TTTCCTCAGT TGCACATATT
          TGCCGGGATG TCCAATATGG CTGACTTATT CGAAATATAC ATGCAAACGG
          AGCTTCAATA TTCTTCATCT GCATTTACCT CCATATTGGA CGCGGACTAT
          ATTATGGCTC TTATCTATAT CAAGAGACCT GAAATATTGG AGTCATTTTA
          CTACTACTTG TGATAGCCAC CGCCTTCGTG GGCTATGTAC TACCATGAGG
          ACAAATATCA TTCTGAGGCG CAACTGTCAT TACCAATCTA CTATCAGCTA
          TCCCGTACAT CGGAACAGCT CTAGTTGAGT GAATTTGAGG CGGATTCTCT
          GTAGACAACG CAACTCTGAC ACGATTCTTC ACATTTCACT TTCTATTACC
          ATTTATTATT ATCGGTGCAT CTGCAGTCCA TCTCTTATTT CTTCATGAAA
          CAGGGTCTAA CAACCCAACA GGACTCCAAT CAAACCCGGA CAAAATCCCC
          TTCCACCCGT ACTTTTCATA CAAAGACCTT CTAGGGGCGC TACTACTAAT
          CATATTACTA CTTTTACTTG CCCTATTGTC ACCAAATCTC TTAGGAGACC
          CAGAAAACTT TACACCTGCT AATCCCCTAA ACTATGAGTC CCAAACCACA
          CATAAGTAAC ATATTTTCAC AGAACGATAC CCCCTTTTTA GAGACCAACA
          ACCCAAACAA CATGTTAATT TCACCCAGTA TTCCACAGTT ACCTCTGCAA
          AGAGAGAATC AGAATCAAAA TC------CT ATACCTGATG AATCTGAAGA
          CACAATGCTT GACAAATCTG AGATCAAGAA ACTGCAAACT AACAAAGGAC
          CTACGTCACT ATCCAGTGAA ATTAGAAGGC CTTTTACAAA CTTGTGCAAC
          CAGGAATGGA AAAGTCCCAG TCCCAAACAA AGTGATAAAA AAATTGGGAT
          CAYGCAGAAT TCAACAGTCT CACTTTCAAA AAAAATAATT CCTAAGATAC
          GTAGTAATCC CCAAGTACAT CAGGAAGGCT TAAAAAATAA CAATCACTCT
          CCTTTCTCAA GTATTAAAGC TGTAGTTCCA AATGAAAATA AAAAAGGGGA
          CAATAATGTT TCTRAGCCCT TGGTTTTCCC TCTTTCATCT AATAAAAATC
          TCAACCACTC CAATATTGAG ACAGTCCTAA ATCCCAGTAA AACACAACGT
          GAACGACATT CTTCTGAAAG TTCCTATATA CGAGAACCTC ACGATCCATT
          GGTGTTTGGA AGCAACGTGA TGCGTCCTGT TAATAGATAT AGTCGAAAGT
          TTAAATCATA TTCTGAATTG TTGTCTTGTG ATGAAAATGA GAATTGGGAC
          ACATATGATG GCCGTTGCAG AACCTTTGGG TCTAGGCGTG TGATGTATCC
          ATCAATTGAG TTTGGTATAT CCAGAGCTCC CCTTGCGCAC AAACGGGAGA
          AAAAAACTCA CCAAAGAAAG TAAAGCTGGG GCTTCAGCAC TCCACCGCAC
          CYGCAGCTTT GTCAAACACC AAGGCCTCCC CACTGCTGTG CCACCCGGGT
          CTCCTCCCTT TCTCTTCCAC CCCAAAAGTA CAGGTCCGCA AAGGACACTC
          AGGCCCTCAA GATGGGCTTG GCTGCAGCCG CCTAGCCAAA GGCACACTGA
          GGGCAGGAAC CTCCGCCAAG AAGGTGACTG AGGATCCCTC TCTGTCTTCT
          GAGAAGAGGC CTGCTGGGAA GGACTTTGTG GTCAGAACAG CATGTGGCCA
          AAGGGAGCGG CCACACGTCA AGTGCCAGAG AGTGCAGCCT GTGCAGAAAC
          AGCTGGTTCC CAGAGCGGAC TTTTCCCTCG GTGACGCTGA CTGGSCCTCA
          GCCCAGCTGG AGGAAAGCGG GAGGCTCTTT GCGAAGCAGT GTGCGGCTGC
          CTGGATGGGC CTCCCAGCCC TCCAGAAAGA CCCGGAG--- ----------
          ---------- ---------A AAAGTAGTGC TCTCTTTTTC TACCAGAATT
          GCTCAAACAT TTCAGACCCA ACAAAACAGA CAGCAGAGAA GCAGCTGGGT
          TTTGATAGAG CAAGACCAGC ACACAAGGTT TGCTCAGAGT GTAGTAGAAG
          GTTCAGTTAT TCAGCTGAGT TGCAATGTGA AAGCATCAGA AAGTCCTTCT
          ATCAAGTGGT TGCTTCCAGA TRGAACTAAA CTAAAGGCTC CATTCAAAAT
          GGAAGACAGC AGGCATTCTG TCCTTAGCAG TGGTCAGTTA GTCATCAGAT
          CAGTGGCTTA TGCAGACTCA GGCATGTATC ACTGTGTTGC TCAAGTGAGA
          AATGATGTAG ACACAATGTC CTATAGAGTT CAGGTACAAC CTCCAGTCAT
          TCAACCAGCT GAGTCTGAAA TAGTTCATGT TGAAAAAAAT GTGGGAGATC
          CCATATTTTT GCCTTGTAGT GCAGTTGCTG TACCAGATGC ACATCTAAGT
          TGGATACTCC CAAACAGCCA TGTACTTCAT GATTTATCAA ACTCATCCAA
          TGGATACCTG TTGCACAATG GTACACTGTT CATTCCACAC AGTCATGTCA
          AGGACAGTGG TTATTATAGG TGTGTGGCTA TCAATCAACA AGGATCAGAC
          CAATTCTGTG TTAAAGTAAC TGTTAATAAA ATAATATCTG ATAGATCCTC
          AAAAAGGGCA AAATTTAAAA AGCATCCTGG TTCAAGGATC TCTATAAAAG
          TAAGAGAACA GATAATAGAA GATATTCAGG GATCGGGTGA TGAAGAATCT
          GATGATACTC CAAGCAAAAA AATCCATCTG AAGGACCATG AAGTGTCTCT
          TAAACAAAAG AATGACCATA TTTCTGCTGC TCAGATTAGG ATCTGGGAAT
          TGCGGAATCG ACATTGGATC CGTCCCACCT CGAATTTTTG CAGATCAAGG
          TAATATTTAA TCTCGTTAAC ATACTCTGGT TTCTTTTCAT ATGGTTTCTT
          CTCCTTTTAA TTTTGTTAAT GATGACATGA AAACATCACT TGTTAGCGCT
          TATGTTCATG TTTGGTCCTG CAGTGCTTTT TAGAATAGAG GATATGACAC
          TTGAGTAACA AGACCAAGTT CTGTGCTATA CAGTGAAATA ATTTATAGAG
          ATTATGTTGA ATTGTTTAAT GTTTGTTTTC TGAATAGACA CCC--TATAT
          TTCATCAAAA GGAAGGCATG TCTGTAGCTA AGAGAAAG-- CAGTCTAAAT
          CCTGACTTTA CTCTGTACAT GCGGCTGCAG TGATTGGTGA CTAGGATGAG
          GCAAGAAAAC TTTATTCCTA GTGCTGTTTT AAAGGACTGC AATTGTGTGT
          CTGAAGGCAA ATTCTCTTAG TAATGCAGTG TTCCTCTCAA AAGCTCCTCT
          TAGTCATGCA ATCTTCAGTT GTTTTAACCA TTAACTCCTT TCTCCTTCCT
          CCAGTTTCAT TACATACTCT TGTCTAGCCA ATTGTGTTAA AGATAGATAG
          CATTGTAATA GTCAGT---- TTCCCAAATG AGAGAAAAAC TACACAATTT
          CCTGTAGCCA CTAGTCTTTA GTGTGGGTGG AGTGCTTCAT GGTTACCAGT
          ACCTCATTCT CTGGAAAGTG CAAAGAAGCA ACCCCCAATC ATGTGGGACA
          TACCCAAGCC CATACAGCTA CCAGCAACTR ATGCCRAATC ATGAAAAGAA
          TCTTGATTTG ACACACCGGG AGACAGACAG TGACTCAGGA AGAGGAAGTT
          GTGAGAGTCC TTCTCTGTTG TTGGAGAAGC ACAAAGATGC TAGAAATCCA
          CCTGAACCAA AGACAATGGA TATCCAAGAT GTGCAAAAGA ATAATGGTAT
          AAAAAGTACA TCAGAAACTT CAAATACAGA CTGTGGAGGA CAGCTCCCTT
          GGTTCAATAG TGGTGGACCA CGGGCATTCA CATGGCCTGG AGCTCAGTTG
          CCAAATTCTC AGAGTCCTAT TTGTTTAAAT CAGGAAACCA CARGTATGTG
          TAAAACMGCA CTYAGTGCCA TGAACGTAAG GAGGAGTGAA GAAACATTTC
          ATCATTCCAA ACATCCTAGA AACACTGAAA CTATAAGCAA AGGAACATCA
          GTCAAATTGG AGGATGGGAC AAATTTATCC TTAAATATTT GCAATGACCA
          AAGGCTATTG TGGTTATTCC CTCTTGAGAC GTTGCCTTCT TCGTCTACAA
          AGCCAATGGA TTACGTRGAA G-TACTCCCG TGGATCTCTG TTGGAGAAGT
          GTGCAAACAT ATGGCAGAGT CAGCTGCTGG ATTCATCCAC AAGGAGCATT
          TTGATGTGTT TTTCAGATGT TTGCAGGTGA GTTGATGTTA ACTAGAAAAC
          AAATG----- CCATATTCTA GCCCTCTAAT TATGGTAACA TTTTGTATGA
          GAAGGGATTA GTTTTGTGGT ATGTTGCAAG TAGTATATTG CAGGCACTTA
          CCTTATATAC TCGACTATAA GTCGACCTCA TGTATAAGTT GAGGGCAGAT
          TTTGTGTCCA AAATTATGGA TTTTGAGATG ACCTGTGGAT AAGTCGAGGG
          CAAAATTTAG GGGCATGTAG CAATGGATTT AAAGGATGAA ACAAAGGAAA
          ATGATACCAA AGAACTTAGA AAATATTAAT GTGATAAAAT TGCCTGATTT
          TAATTTTTAA AAAAAATCTA ACAAACATAC ACAAATGTCT TTTTCATATG
          CTACAAAGCC CAATTCCTCT TGAATAGACT AAGCACCCTG TATAGTACAA
          GATGGAGTTT AAAGCACAAA ATGGAGTTTT GTAACGAGAC AGCTGCAAAA
          TCATACKTGT CTGGCCAAAC TCACTGCAGC TGTGATTCTG AGAGAGTGTT
          TGCT----CA AGGTCAAGCT GAAGTTGTTG TGAGTGTGGT GTGGAAGCAA
          ----CAGACA GGAAAGTGTG AGGCAATTTT CCAGAGTATG GATTAGTCAG
          TAGAGCACCA TGTGAGCAGC AGTGTTTGTT GTATAAAAAG CTCCAACATG
          CATTGTATGC TTGTTGGGGG GTCAAGGAGC TGGAGAGAGT GTGGAGTGTT
          GGAAAGCTGT AAATATTTGT AAATACTTGT CCAGTAAAAC CTCATCAGTT
          TTACGTACTG AACTGTGAAT GCTGTTCCTG TTCTTGAACT GGTAAAGCAG
          GAGAGTCAGT GCTGGGTTTG GGTTTGGGTG AGGTGGGATT TTGGCTGATA
          CACAGAGGGC AAGGTTAGTG TTATGTTCTT CTCACATTGT AGATG---GA
          GTGGAAGTCA GAAAAAGTGT ATACCCACTA ACGTTTCACA CATGAAAACC
          AGGAAGAAAG TGGTTAAACA ACATCAGAGT GTGATCAAGA TGACAAAAGC
          TATTAATGAT GAAGAATGCA TAAGCTAGA- --GGCTGCAG CAGTTTGCTT
          TTGACTGAGT CTACTGGGAA GGGAAAATTT TTGCTTCCTC CTCTTCCTTT
          GCTTAATTTA GTACAAACTA CTTTTGCACT TTGAACTCAG TTTGAAGCAA
          GTGAAGAAGG CTGGGGACAA AGGGAAGAGG AGAAAGAAAC TGGGACATTT
          TAAAAGCAGA TGAAAAAGTG GCATGGGAGA GGATTCATCA AGCCTCTGCC
          AAATTGGGAG AGCTGGCAGA TGTGATCATG C--------C TTCCAGCCTA
          AGTTCTGGAT TAAATTTAGA TTTGTAGTAG CTGTTTTAGG GTTTCCACAC
          TAGGACTTTA ATCCATTATC ACCACAAGTG ATCACAATTG TGCCCCTTCC
          CCTTCCCC-- ----TTGATG TCCAGCCCAT TATTGTCCAG TCAACAGCTG
          TCTCCAACAA CWGTGGGGGA ACCTTGTGCA GTTATCTTTT CAGTCTGTCA
          GCATGACTGA TATTCTGAAG AAATAGCTGT GGCTATGAGT ATCAGGTTTG
          GAAAAGAAGG AAGGACAGTA --CATTTGTC CTACTTGACG GAGCTTTACG
          GTACCTTGTT TTGTTCCAAG ATCTGCTCAG GTTTAAAGTT ATACTAGTCT
          CATCCCAGAT CCAATCTGGC AACCATACTT GTTGGGCATG GTTGTTCTCC
          AGTTATAGGC CCCWTTTACT ACCCTCTTCA ACTTGGAGTC TGGTATTTAC
          CCTGGGGCGG GGGTCTCGTT TGGGCAGGAG GGCCTTGTCG CTGTCCAGCT
          TGAGCCGACT GAGCCTGCAG ACAAAAGGAA GCAAACCAAA CCAAAAAGGA
          ATTGAAAAAG AACATTCCCA CCTCCCTCCA TCCCAGAAGC AACACCCCCT
          AATCTTTAGC CACCTCAGCT TACACCAGAG CTGTTGTATT TTACCAATCT
          TCTAGTGAAG TGATATTAGG ATGGTAATAA TAAAGGGATT TCCAGTCGAT
          AAGTATTGCA ATATCTGGGT TAAGCTGAAT TTCATCATCT TCGCTAGTAT
          CTCCAGTACC ACAGCGCATA GCTCCCCAAA CCCTTCTCCA GCATGGCCAG
          GCTGCTCCTC AGATCCAGTA AAGCCAATGC TGCCCACCAC ATCCAATGCA
          GCCCAAAGAA ATGAATAATG GGTGAATTGT GTAGGGAAGC TGATGGAAGG
          TCTTACTGGC AACTGGGATA CACG-TGAGG AACCACTGAG CACACCAAAA
          T--------- ---------- ---------- ---------- ----------
          ---------- ---------- ---------- ---------- ----------
          ---------- ---------- ---------- ---------- ----------
          ---------- ---------- ---------- ---------- ----------
          ---------- ---------- ---------- ---------- ----------
          ---------- ---------- ---------- ---------- ----------
          ---------- ---------- ---------- ---------- ----------
          ---------- ---------- ---------- ---------- ----------
          ---------- ---------- ---------- ---------- ----------
          ---------- ---------- ---------- ---------- ----------
          ---------- ---------- ---------- ---------- ----------
          ---------- ---------- ---------- ---------- ----------
          ---------- ------AAGC YTGAGAGCAA RAAGGAGAAG AAATCTAAAC
          CATTAAATTT TTTGAAGAGC CCTCTAGTTA AGAAGAATAA CAATAACTCT
          CCCAAAAAAG TGATGGAAGT GAAGGAGGAA GTGAAAAATG GGAAGGTAGA
          AGAGCAGCCC TTACAACCCT CAGAAACTAC TGGACATCAA GAAGAGAAAG
          AGACCTCTAA TGAATCCAGC ACAGTAAGCA TCACCCAGAC AAATAAAGAG
          AAGCAGGCAC TGGAAATTGT GCCACCTGAC CAAGGGCAGA GCCCAGCACA
          TCCAAGAATT AACCCTGCCT CTAAGTGGTC AAAAATTAAG ATCGTCACAA
          AGCAAACTGG TACAGAGTGT GTCACAGCGA TTGAGATTGT GGCAGACAAA
          GAACCCAGTT CTACTGTCTT GGCAAACAGC CGTCCAGCTA ATGTGGCCAG
          GAAATTTGCT AGCATTGCCA TCCAATTTTT ATCACTATCC AGATATTGTT
          TCCATACCAG CACCAACTTT GTCCTATGCT CTGAGAGGTT TTTATTTTAA
          CCCACCAGTC TTTGACTCCA ACAAGACATA TGCATTTTGT TGTAGTTTGA
          TGTATAGCCA ATGCAGCTAC CCCTGAGGTG TATTTAATTT TATTTCCATA
          ACAATGTGAA TGGGTTAATG CACCTTAAAA TCTCCTAAGA ACTGTTAGGG
          CAAAATCTCA TGATTAAGTC TGGCCATGAG GGAAAGTTCT GACTAAGCCG
          GTATTTAGCC
Lcalc_010 TGGTTGCTCT CCAGAAACCA CTGTTCAGTG GAATGCAGTC ATCACAACTA
          GAAGCCATTG ATATCCATTC TTCTTCTTCG TGGTCTCTGG GACTCACACA
          TCTGGGTTGT ACTGCGCCTG CTCAGTGCAG CTTCGAATCT TCTATAGCTT
          GGATACTTTT TTGGCAGTAG CCCCTCCCC- -----ATTGG TATCCTAGCA
          ATTCTGCTTA CGTTTTTANN NNNNNNNNNN NNNNNNNNNN NNNNNNNNNN
          NNNNNNNNNN NNNNNNNNNN NNNNNNNNNN NNNNNNNNNN NNNNNNNNNN
          NNNNNNNNNN NNNNNNNNNN NNNNNNNNNN NNNNNNNNNN NNNNNNNNNN
          NNNNNNNNNN NNNNNNNNNN NNNNNNNNNN NNNNNNNNNN NNNNNNNNNN
          NNNNNNNNNN NNNNNNNNNN NNNGTTGTTA TCTCCTATCA AGTCA-----
          -ACTT--GG- -ACTT--AGG AGCCACAGTT ATCAACCACC CTGCTCAT--
          --GTCTTGCA AGCTCATGGC CATTTCCTTA ATGTAATCAA TTATCCGGTA
          ATGAAATGGT CACCATGCGT TCTTCCTCTT TTTCTTCGTG CTTTCCACTT
          TACTGAGYGT TATCACTTTT TCCAGTAGGT CAGCAAGAAA ACCCCCATTT
          TTTT-CAAGG TAAGTGAAAT TTTGTGTGGG GAGGGCTGGG GAATGACTCT
          GTAGCCAGTC TGTATTGGAG TGACTACAGA GTCATTCTGT CATGCAGGAA
          TGGCCCAAGT GTTGCACTTT T-AGAGTGGA AGTATTCAAA CAAGGACTTG
          AAGGTGTGGG AGCAGAGCTG GGACTAAGGT GATCGAAGGC TTGAACTAGG
          TGATGAAGTA ACCAATTTTG CATATGGGCT CAAAGTTTAG CCTGACACAT
          GGTTTAGCCC AGACTTGAGC ACCTGGTCTC ATTTTCCTTA TCCAATTCCA
          TAGAGCTACA ACTGCCACCC AGCCCAGCAC TGGAAGTCAA CAAGGGAGTC
          ATGACAGAGT ACCCACCTGT ATGT-----G ATGCTGACTC CACTCTTAGA
          GGATGGATAT CCTCCTATGA GCAAACTGGG GTGAGTTTGA AAGGAATGAA
          TAGCCTTTTT TAAAATGCTA CCTGCAGTTT TTCTCAACAG CATCTTGAAC
          TGCACACAGA AGTTAATAGG TAGCCTGTGC TGTTGCTGCA GCATGATCTC
          ATGGTTCCCG CCATCCTGCA CCTGACAGAA GGTATTCTGT TGCAGTATGC
          ACTAGCTGAA GCTGTAGTTT TTCAAGGGCA TCCTCACATA AAGTATGTTA
          CATAAGTTGA TTATGGAGGT TACAAAAATA ACAGTGATGG TTGCTCAATT
          TCTGTTTGCC AGATCAGGGC ACAATTGACA AAAAGCACTT CTGGTGATAG
          ACTCATAGAC TAATAGAGCT AGAAAAGACT ACAAGGACTA TCCGATTTAA
          CCCCCTGCCA TGCAGGAATA TTCAATCAAA GGACCCCCAA CAGATGGCCA
          TCCAAACTTG NTATCTCAAA CCAGTTCTAA ATCCAAGATA ACCTTCAGAA
          TGTGCATCTA TTTAATGACA AGAAGGATCC CATAATCTCT CACGTTCAGA
          GTTGATCAAC TGCCACCACT TCTGTCTTCT TTGAATTACC CAAATCT---
          ---ACACAGG AAGCTGCCTT TTATTAACTC AGATCTTTGA CCTACACTGA
          TAAGTCTTGG CTCTCTAGGG GTTTGAAGGA GTTTTTCCCA CCCCTGCAGG
          GCACTGAGGC TATGAATAAG TGGAATTCCT TGTACAATAT TTGAATTTAT
          TATTTATTCA TTTATACCTT ACTTTTTATT TTAAATTAAC AAAATAGAAA
          AATGTGAAAA CACAAGCAAC CCCTTTAGAA ACATATTCAA AATGTGTCTA
          AACTGAGGGT TGTTTTTGTT TT-------T T-------GG TACAGTGCTG
          TAGGTGCACT ATTGTTAGTA TAATGTTCTG TTAT------ ACAACTCACC
          TGGGTTGCAA GAAAGGTAGG GAAAAAAAGA TTGTTCGTGC TTGATGTCTG
          GAAATGTAGT CTGCTGACTA CACACAGCCT ATTCAACATT ATTATTCCAT
          TCTTCCAAGG ATCTTTAGGA GGGAACATAC CTTARAAATG CTGGCTCCTA
          AAATTGTCTG AGCCACAGGG CACTCCTAAT AAGGGATGTG CACCCTTGTC
          CGATTCGAGT ATACCCGATT CGGACCTCTT CCCCCATTTC AGGTATACCT
          GATTCGGGGA TCCTAAGCGG CCTGATTAGG ATCGCTTTG- ----------
          ---------- GATCTGACTC GGCCATAGGA AACAATGCAG CCCATTGTTT
          TCTATGGCAA AATAATAAT- --AAAAACCT ACCTCTGTGA GGTTCTGGGT
          GTCCCCAAAA GCAAGCAGTG GCTAGGACAG GTTCTCCCTT GACATTCACT
          GGGGTTAGGG GAGCAAGGCC CCTATGAATG TGGCCAAAAA TGCAAATTGG
          AAAAACATTA CCTAAAACAG CACCTTAACT AAAATGACTG CCCTGGCCAT
          TTTAGTTACC TCCCACAGTG GCAACCTTTA ACTAAAATGG CCACCACAAA
          GTTCAAGCCG AGGATGTACT GTACTATAGT GCCATGGTGT T--GAAAGGG
          GTTGAGGGCC TCCTC--CTC AGACAGTATG ACATTTTGGG TGTCCTCAAA
          AGGTAGCAAT TGCTGGTACA GATACTCCCT TGACAATGAC TGC-------
          ---------- -----CGGGA ATGTGGGGG- AAAAATGAGC ATCAGAAAAA
          CATTACCTAA AATGAAAGTG CCCTTAACAA AATGGCTGCC CCTGCCATTT
          CAGATACCTC AAACGG-TGG CGRTACCCTT AACTAAAATG CCCACTACTG
          ATGGTCAGGT CATCACCATT GGTAATGAGA GGTTCAGATG CCCAGAAGCC
          CTCTTCCAGC CATCATTTTT GGGTGAGTTT TCTTAGAAGC CTGTTCCTTT
          CACAGATAGA CAAAACTTGC ACCTGTGAGC AAAGGCCTCC ATGAATTGTT
          TTCATTGTAT GACATTTTGT TCCCCTGGCT CTTCTTACAA AGTGTCCCTT
          GTTACCTCCT GGCAGGTATG GAATCCTGTG GCATCCACGA AACCACCTTT
          AACTCCATCA TGAAGTGCGA TGTGGATATC CGTAAAGATC TGTATGCCAA
          CACTGTGCTG TCTGGCGGTA CCACCATGTA CCCTGGCATT GCTG-AGGTG
          AAGAAATGCA GTAAGAATAG TTTGGCATCA CGGCAGAGTT TCTGGGCAGA
          ATTAAATGTG GCACATCTTG ACCATAACAA TGTGGTACGT GTTGTCGCTG
          CTAGCACATG TGCCCCTGCC AGTCAGGATA GTTTGGGCAC CATAATAATG
          GAATATGTCA GTAATAGTAC GTTGCACCAT GTTATCTATG GGAATGACTG
          CAAGACAGTG AAGAAAAAGG ATGATGGGCC TGGATGTGGC CATGTGTCTT
          TGAGCACAAC TGAGGCATTA GGCTACTCCT GTGATATTGC AGCAGGTTTA
          ATCTTCCTCC ATTCACATTT GATTGTGCAT TTGGATTTAA AACCTGCTAA
          TGTATTCATC ACAGAACAAA ATGTTTGCAA AATTGGAGAC TTTGGATGCT
          CCCAAAAACT ACAGGATCGC CTATCATCAG GCCCAGTACT TTCTCAACAA
          GGTGGGACAT ACACTCATCG TGCCCCTGAA CTCCTTAAAG GTGAGAGAAT
          CACCCCTAAA GCAGACATNA TATTTCTGCA TGATGAAACT TTGGATCCCT
          TCTAGGACTA TGCCTTATTA TTCAAATCCT TACCGGACTA TTTCTAGCCA
          TACACTACAC AGCAGATATT ACATCAGCCT TTTCCTCAGT TGCACATATT
          TGCCGGGACG TCCAATATGG CTGACTTATT CGAAATATAC ATGCAAACGG
          AGCTTCAATA TTCTTCATCT GCATTTACCT CCATATTGGA CGCGGATTAT
          ATTATGGCTC TTATCTATAT CAAGAGACCT GAAATATTGG AGTCATTTTA
          CTACTACTTG TGATAGCCAC CGCCTTCGTG GGCTATGTAC TACCATGAGG
          ACAAATATCA TTCTGAGGCG CAACTGTCAT TACCAATCTA CTATCAGCTA
          TCCCGTATAT CGGAACAGCT CTAGTTGAGT GAATTTGAGG CGGATTCTCT
          GTAGACAACG CAACTCTGAC ACGATTCTTC ACATTTCACT TTCTATTACC
          GTTTATTATT ATCGGTGCAT CTGCAGTCCA TCTCTTATTT CTTCATGAAA
          CAGGGTCTAA CAACCCAACA GGACTCCAAT CAAACCCGGA CAAAATCCCC
          TTCCACCCGT ACTTTTCATA CAAAGACCTT CTAGGGGCGC TACTACTAAT
          CATATTACTA CTTTTACTTG CCCTATTGTC ACCAAATCTC TTAGGAGACC
          CAGAAAACTT TACACCTGCT AATCCCCTAA ACTATGAGTC CCAACCCACA
          CATAAGTAAC ATATTTTCAC AGAACGATAC CCCCTTTTTA GAGACCAACA
          ACCCAAACAA CATGTTAATT TCACCCAGTA TTCCACAGTT ACCTCTGCAA
          AGAGAGAATC AGAATCAAAA TC------CT ATACCTGATG AATCTGAAGA
          CACAATGCTT GACAAATCTG AGATCAAGAA ACTGCAAACT AACAAAGGAC
          CTACGTCACT ATCCAGTGAA ATTAGAAGGC CTTTTACAAA CTTGTGCAAC
          CAGGAATGGA AAAGTCCCAG TCCCAAACAA AGTGATAAAA AAATTGGGAT
          CAYGCAGAAT TCAACAGTCT CACTTTCAAA AAAAATAATT CCTAAGATAC
          GTAGTAATCC CCAAGTACAT CAGGAAGGCT TAAAAAATAA CAATCACTYT
          CCTTTCTCAA GTATTAAAGC TGTAGTTCCA AATGAAAATA AAAAAGGGGA
          CAATAATGTT TCTGAGCCCT TGGTTTTCCC TCTTTCATCT AATAAAAATC
          TCAACCACTC CAATATTGAG ACAGTCCTAA ATCCCAGTAA AACACAACGT
          GAACGACATT CTTCTGAAAG TTCCTATATA CGAGAACCTC ACGATCCATT
          GGTGTTTGGA AGCAACGTGA TGCGTCCTGT TAATAGATAT AGTCGAAAGT
          TTAAATCATA TTCTGAATTG TTGTCTTGTG ATGAAAATGA GAATTGGGAC
          ACATATGATG GCCGTTGCAG AACCTTTGGG TCTAGGCGTG TGATGTATCC
          ATCAAT-GAG TTTGGTATAT CCAGAGCTSC CCTTGCGCAC AAACGGGAGA
          AAAAAACTCA CCAAAGAAAG TAAAGCTGGG GCTTCAGCAC TCCACCGCAC
          CTGCAGCTTT GTCAAACACC AAGGCCTCCC CACTGCTGTG CCACCCGGGT
          CTCCTCCCTT TCTCTTCCAC CCCAAAAGTA CAGGTCCGCA AAGGACACTC
          AGGCCCTCAA GATGGGCTTG GCTGCAGCCG CCTAGCCAAA GGCACACTGA
          GGGCAGGAAC CTCCGCCAAG AAGGTGACTG AGGATCCCTC TCTGTCTTCT
          GAGAAGAGGC CTGCTGGGAA GGACTTTGTG GTCAGAACAG CATGTGGCCA
          AAGGGAGCGG CCACACGTCA AGTGCCAGAG AGTGCAGCCT GTGCAGAAAC
          AGCTGGTTCC CAGAGCGGAC TTTTCCCTCG GTGACGCTGA CTGGCCCTCA
          GCCCAGCTGG AGGAAAGCGG GAGGCTCTTT GCGAAGCAGT GTGCGGCTGC
          CTGGATGGGC CTCCCAGCCC TCCAGAAAGA CCGGGAGCAG CACCTCCGCC
          TTTACCACCA GCAATTCCAA AAAGTAGTGC TCTCTTTTTC TACCAGAATT
          GCTCAAACAT TTCAGACCCA ACAAAACAGA CAGCAGAGAA GCAGCTGGGT
          TTTGATAGAG CAAGACCAGC ACACAAGGTT TGCTCAGAGT GTAGTAGAAG
          GTTCAGTTAT TCAGCTGAGT TGCAATGTGA AAGCATCAGA AAGTCCTTCT
          ATCAAGTGGT TGCTTCCAGA TGGAACTAAA CTAAAGGCTC CATTCAAAAT
          GGAAGACAGC AGGCATTCTG TCCTTAGCAG TGGTCAGTTA GTCATCAGAT
          CAGTGGCTTA TGCAGACTCA GGCATGTATC ACTGTGTTGC TCAAGTGAGA
          AATGATGTAG ACACAATGTC CTATAGAGTT CAGGTACAAC CTCCAGTCAT
          TCAACCAGCT GAGTCTGAAA TAGTTCATGT TGAAAAAAAT GTGGGAGATC
          CCATATTTTT GCCTTGTAGT GCAGTTGCTG TACCAGATGC ACATCTAAGT
          TGGATACTCC CAAACAGCCA TGTACTTCAT GATTTATCAA ACTCATCCAA
          TGGATACCTG TTGCACAATG GTACACTGTT CATTCCACAC AGTCATGTCA
          AGGACAGTGG TTATTATAGG TGTGTGGCTA TCAATCAACA AGGATCAGAC
          CAATTCTGTG TTAAAGTAAC TGTTAATAAA ATAATATCTG ATAGATCCTC
          AAAAAGGGCA AAATTTAAAA AGCATCCTGG TTCAAGGATC TCTATAAAAG
          TAAGAGAACA GATAATAGAA GATATTCAGG GATCGGGTGA TGAAGAATCT
          GATGATACTC CAAGCAAAAA AATCCATCTG AAGGACCATG AAGTGTCTCT
          TAAACAAAAG AATGACCATA TTTCTGCTGC TCAGAT---- ----------
          --CGGAATCG ACATTGGATC CGTCCCACCT CGAATTTTTG CAGATCAAGG
          TAATATTTAA TCTCGTTAAC ATACTCTGGT TTCTTTTCAT ATGGTTTCTT
          CTCCTTTTAA TTTTGTTAAT GATGACATGA AAACATCACT TGTTAGCGCT
          TATGTTCATG TTTGGTCCTG CAGTGCTTTT TAGAATAGAG GATATGACAC
          TTGAGTAACA AGACCAAGTT CTGTGCTATA CAGTGAAATA ATTTATAGAG
          ATTATGTTGA ATTGTTTAAT GTTTGTTTTC TGAATAGACA CCC--TATAT
          TTCATCAAAA GGAAGGCATG TCTGTAGCTA AGAGAAAG-- CAGTCTAAAT
          CCTGACTTTA CTCTGTACAT GCGGCTGCAG TGATTGGTGA CTAGGATGAG
          GCAAGAAAAC TTTATTCCTA GTGCTGTTTT AAAGGACTGC AATTGTGTGT
          CTGAAGGCAA ATTCTCTTAG TAATGCAGTG TTCCTCTCAA AAGCTCCTCT
          TAGTCATGCA ATCTTCARTT GTTTTAACCA TTAACTCCTT TCTCCTTCCT
          CCAGTTTCAT TACATACTCT TGTCTAGCCA ATTGTGTTAA AGATAGATAG
          CATTGTAATA GTCAGT---- TTCCCAAATG AGAGAAAAAC TACACAATTT
          CCTGTAGCCA CTAGTCTTTA GTGTGGGTGG AGTGCTTCAT GGTTACCAGT
          ACCTCATTCT CTGGAAAGTG CAAAGAAGCA ACCCCCAATC ATGTGGGACA
          TACCCAAGCC CATACAGCTA CCAGCAACTR ATGCCRAATC ATGAAAAGAA
          TCTTGATTTG ACACACCGGG AGACAGACAG TGACTCAGGA AGAGGAAGTT
          GTGAGAGTCC TTCTCTGTTG TTGGAGAAGC ACAAAGATGC TAGAAATCCA
          CCTGAACCAA AGACAATGGA TATCCAAGAT GTGCAAAAGA ATAATGGTAT
          AAAAAGTACA TCAGAAACTT CAAATACAGA CTGTGGAGGA CAGCTCCCTT
          GGTTCAATAG TGGTGGACCA CGGGCATTCA CATGGCCTGG AGCTCAGTTG
          CCAAATTCTC AGAGTCCTAT TTGTTTAAAT CAGGAAACCA CAAGTATGTG
          TAAAACAGCA CTCAGTGCCA TGAACGTAAG GAGGAGTGAA GAAACATTTC
          ATCATTCCAA ACATCCTAGA AACACTGAAA CTATAAGCAA AGRAACATCA
          RTCAAATTGG AGGATGGGAC AAATTTATCC TTAAATATTT GCAATGACCA
          AAGGCTATTG TGGTTATTCC CTCTTGAGAC GTTGCCTTCT TCGTCTACAA
          AGCCAATGGA TTACGTRGAA G-TACTCCCG TGGATCTCTG TTGGAGAAGT
          GTGCAAACAT ATGGCAGAGT CAGCTGCTGG ATTCATCCAC AAGGAGCATT
          TTGATGTGTT TTTCAGATGT TTGCAGGTGA GTTGATGTTA ACTAGAAAAC
          AAATG----- CCATATTCTA GCCCTCTAAT TATGGTAACA TTTTGTATGA
          GAAGGGATTA GTTTTGTGGT ATGTTGCAAG TAGTATATTG CAGGCACTTA
          CCTTATATAC TCGACTATAA GTCGACCTCA TGTATAAGTT GAGGGCAGAT
          TTTGTGTCCA AAATTATGGA TTTTGAGATG ACCTGTGGAT AAGTCGAGGG
          CAAAATTTAG GGGCATGTAG CAATGGATTT AAAGGATGAA ACAAAGGAAA
          ATGATACCAA AGAACTTAGA AAATATTAAT GTGATAAAAT TGCCTGATTT
          TAATTTTTAA AAAAAATCTA ACAAACATAC ACAAATGTCT TTTTCATATG
          CTACAAAGCC CAATTCCTCT TGAATAGACT AAGCACCCTG TATAGTACAA
          GATGGAGTTT AAAGCACAAA ATGGAGTTTT GTAACGAGAC AGCTGCAAAA
          TCATACGTGT CTGGCCAAAC TCACTGCAGC TGTGATTCTG AGAGAGTGTT
          TGCT----CA AGGTCAAGCT GAAGTTGTTG TGAGTGTGGT GTGGAAGCAA
          ----CAGACA GGAAAGTGTG AGGCAATTTT CCAGAGTATG GATTAGTCAG
          TAGAGCACCA TGTGAGCAGC AGTGTTTGTT GTATAAAAAG CTCCAACATG
          CATTGTATGC TTGTTGGGGG GTCAAGGAGC TGGAGAGAGT GTGGAGTGTT
          GGAAAGCTGT AAATATTTGT AAATACTTGT CCAGTAAAAC CTCATCAGTT
          TTACGTACTG AACTGTGAAT GCTGTTCCTG TTCTTGAACT GGTAAAGCAG
          GAGAGTCAGT GCTGGGTTTG GGTTTGGGTG AGGTGGGATT TTGGCTGATA
          CACAGAGGGC AAGGTTAGTG TTATGTTCTT CTCACATTGT AGATG---GA
          GTGGAAGTCA GAAAAAGTGT ATACCCACTA ACGTTTCACA CRTGAAAACC
          AGGAAGAAAG TGGTTAAACA ACATCAGAGT GTGATCAAGA TGACAAAAGC
          TATTAATGAT GAAGAATGCA TAAGCTAGA- --GGCTGCAG CAGTTTGCTT
          TTGACTGAGT CTACTGGGAA GGGAAAATTT TTGCTTCCTC CTCTTCCTTT
          GCTTAATTTA GTACAAACTA CTTTTGCACT TTGAACTCAG TTTGAAGCAA
          GTGAAGAAGG CTGGGGACAA AGGGAAGAGG AGAAAGAAAC TGGGACATTT
          TAAAAGCAGA TGAAAAAGTG GCATGGGAGA GGATTCATCA AGCCTCTGCC
          AAATTGGGAG AGCTGGCAGA TGTGATCATG C--------C TTCCAGCCTA
          AGTTCTGGAT TAAATTTAGA TTTGTAGTAG CTGTTTTAGG GTTTCCACAC
          TAGGACTTTA ATCCATTATC ACCACAAGTG ATCACAATTG TGCCCCTTCC
          CCTTCCCC-- ----TTGATG TCCAGCCCAT TATTGTCCAG TCAACAGCTG
          TCTCCAACAA CTGTGGGGGA ACCTTGTGCA GTTATCTTTT CAGTCTGTCA
          GCATGACTGA TATTCTGAAG AAATAGCTGT GGCTATGAGT ATCAGGTTTG
          GAAAAGAAGG AAGGACAGTA --CATTTGTC CTACTTGACG GAGCTTTACG
          GTACCTTGTT TTGTTCCAAG ATCTGCTCAG GTTTAAAGTT ATACTAGTCT
          CATCCCAGAT CCAATCTGGC AACCATACTT GTTGGGCATG GTTGTTCTCC
          AGTTATAGGC CCCWTTTACT ACCCTCTTCA ACTTGGAGTC TGGTATTTAC
          CCTGGGGCGG GGGTCTCGTT TGGGCAGGAG GGCCTTGTCG CTGTCCAGCT
          TGAGCCGACT GAGCCTGCAG ACAAAAGGAA GCAAACCAAA CCAAAAAGGA
          ATTGAAAAAG AACATTCCCA CCTCCCTCCA TCCCAGAAGC AACACCCCCT
          AATCTTTAGC CACCTCAGCT TACACCAGAG CTGTTGTATT TTACCAATCT
          TCTAGTGAAG TGATATTAGG ATGGTAATAA TAAAGGGATT TCCAGTCGAT
          AAGTATTGCA ATATCTGGGT TAAGCTGAAT TTCATCATCT TCGCTAGTAT
          CTCCAGTACC ACAGCGCATA GCTCCCCAAA CCCTTCTCCA GCATGGCCAG
          GCTGCTCCTC AGATCCAGTA AAGCCAATGC TGCCCACCAC ATCCAATGCA
          GCCCAAAGAA ATGAATAATG GGTGAATTGT GTAGGGAAGC TGATGGAAGG
          TCTTACTGGC AACTGGGATA CACG-TGAGG AACCACTGAG CACACCAAAA
          T--------- ---------- ---------- ---------- ----------
          ---------- ---------- ---------- ---------- ----------
          ---------- ---------- ---------- ---------- ----------
          ---------- ---------- ---------- ---------- ----------
          ---------- ---------- ---------- ---------- ----------
          ---------- ---------- ---------- ---------- ----------
          ---------- ---------- ---------- ---------- ----------
          ---------- ---------- ---------- ---------- ----------
          ---------- ---------- ---------- ---------- ----------
          ---------- ---------- ---------- ---------- ----------
          ---------- ---------- ---------- ---------- ----------
          ---------- ---------- ---------- ---------- ----------
          ---------- ------AAGC YTGAGAGCAA RAAGGAGAAG AAATCTAAAC
          CATTAAATTT TTTGAAGAGC CCTCTAGTTA AGAAGAATAA CAATAACTCT
          CCCAAAAAAG TGATGGAAGT GAAGGAGGAA GTGAAAAATG GGAAGGTAGA
          AGAGCAGCCC TTACAACCCT CAGAAACTAC TGGACATCAA GAAGAGAAAG
          AGACCTCTAA TGAATCCAGC ACAGTAAGCA TCACCCAGAC AAATAAAGAG
          AAGCAGGCAC TGGAAATTGT GCCACCTGAC CAAGGGCAGA GCCCAGCACA
          TCCAAGAATT AACCCTGCCT CTAAGTGGTC AAAAATTAAG ATCGTCACAA
          AGCAAACTGG TACAGAGTGT GTCACAGCGA TTGAGATTGT GGCAGACAAA
          GAACCCAGTT CTACTGTCTT GGCAAACAGC CGTCCAGCTA ATGTGGCCAG
          GAAATTTGCT AGCATTGCCA TCCAATTTTT ATCACTATCC AGATATTGTT
          TCCATACCAG CACCAACTTT GTCCTATGCT CTGAGAGGTT TTTATTTTAA
          CCCACCAGTC TTTGACTCCA ACAAGACATA TGCATTTTGT TGTAGTTTGA
          TGTATAGCCA ATGCAGCTAC CCCTGAGGTG TATTTAATTT TATTTCCATA
          ACAATGTGAA TGGGTTAATG CACCTTAAAA TCTCCTAAGA ACTGTTAGGG
          CAAAATCTCA TGATTAAGTC TGGCCATGAG GGAAAGTTCT GACTAAGCCG
          GTATTTAGCC
Lchac_011 ---------- ---------- ---------- ---------- ----------
          ---------- ---------- ---------- ---------- ----------
          ---GGGTNGT ACT-CGCCTG CTCAGTGCAG CTTNGAATCT TCTATAGCTN
          GGATACTTTN TTGGCAGTAG CCCCTTCCC- -----ATTGG TATCCTAGCA
          ATTCTGYTTA CGTTTTTACT ASACTGAATA ATTTGATGTC CATGAACCTG
          GCTGCCTTAT TGTTCACCAC AACTCCAGGT AATTTATAGA CATGTTAAAA
          ACCCTAGGTC CCACCACAAA TTTTCAGWGG AGCTCACTTT CTTATCACCT
          TTCTTTTTTG TGAATTATTC ATTCATTTCT ATTCTCATAT TCATGTTCTA
          TTAAAGGGTT CATGGTGAAG GTTGTTGTTA TCTCCTATCA AGTCA-----
          -ACTT--GG- -ACTT--AGG AGCCACAGTT ATCAACCACC CTGCTTAT--
          --GTCTTGCA AGCTCATGGC CATTTCCTTA ATGTAATCAA TTATCCGGTA
          ATGAAATGGT CACCATGCGT TCTTCCTCTT TTTCTTCGTG CTTTCCACTT
          TACTGAGCGT TATCACTTTT TCCAGTAGGT CAGCAAGAAA ACCCCTGTTT
          TTTC-CAAGG TAAGTGGAAT TTTGTGTGGG GAGGGCTGGG GAATGACTCT
          GTAGCCAGTC TGTATTGGAG TGACTACAGA GTCATTCTGT CATGCAGGAA
          TGGCCCAAGT GTTGCACTTT T-A-A-TGGA AGTATTCAAA CAAGGACTTG
          AAGGTGTGGG AGCAGAGCTG GGACTAAGGT GATCAAAGGC TTGAACTAGG
          TGATGAAGTA ACCAATTTTG CATATGGGCT CA--GTTTAG CCTGATACAT
          GGTTTAGCCC AGACTTGAGC GCCTGGTCTC ATTTTCCTTA TCCAATTCCA
          TAGAGCTACA ACTGCCACCC AGCCCAGCAC TGGAAGTCAA CAGGGGAGTC
          ATGACAKAGT ACCCACCTGT ATGT-----G ATGCTGACTC CATTCTTAGA
          GGATGGATAT CCTCCTATGA GCAAACTGGG ATGAGTTTGA AACGAATGAA
          CAGCCTTTTT TAAAATGCTA CCTGCAGTTT TTCTCAACAG CACCTTGAAC
          TGCACACAGA AGTTAATAGG TAGCCTGTGC TGTTGCTGCA GCATGATCTC
          ATGGTTCCCG CCATCCTGCA CCTGACAGAA GGTATTCTGT TGCAGTACGC
          ACTAGCTGAA GCTGTGGTTT TTCAAGGGCA TCCTCACATA AAGTATGTTA
          CATAAGTTGA TTATGGAGGT TACAAAAATA ACAGTGATGG TTGCTCAATT
          TCTGTTTGCC AGATCAGGGC ACAATTGACA AAAAGCACTT CTGGTGACAG
          ACTCATAGAC TAATAGAGCT AGAAAAGACT ACAAGGACTA TCCGATTTAA
          CCCCCTGCCA TGCAGGAATA TTCARTCAAA GGACCCCCAA CAGATGGCCA
          TCCAAACTTG CTATCTCAAA CCAGTTCTAA ATCCAAGATA ACCTTCAGAA
          TGCGCATCTA TTTAATGACA AGAAGGATCC CATAATGTCT CAAGTTCAGA
          GTTGATCAAC TGCCACCACT TCTGTCTTCT TTGAATTACC CAAAWCT---
          ---ACACAGG AAGCTGCCTT TTATTAACTC AGATYACTGA CCTACACTGA
          TAAGTCTTGG CTCTCCAGGG GTTTAAAGGA GTTTTTCCCA CCCCTGCAGG
          GMACTGAGGC TATGAATAAG TGGAATTCCT TGTGCAATAT TTGAATTTAT
          TATTTATTCA TTTATACCTT ACTTTTTATT TTAAATTAAC AAAATAGAAA
          AATGTGAAAA CACAAGCAAC CCCTTTAGAA ACATATTCAA AATGTGTCTG
          AACTGAGGGT TGTTTTTGTT TT-------T --------GG TACAGTGCTG
          TAGGTGCACT ATTGTTAGTA TAATGTTCTG TTAT------ GCAACTCACC
          TGGGTTGCAA GAAAGGTAGG --AAAAAAGA TTGTTCGTGC TTGATGTCTG
          GAAATGTAGT CTGCTGACTA CACACAGCCT ATTCAACAAT ATTATTCCAT
          TCTTCCAAGG GTCTTTAGGA GGAAACA--- ---------- ----------
          ---------- ---------- ---------- ---------- ----------
          ---------- ---------- ---------- ---------- ----------
          ---------- ---------- ---------- ---------- ----------
          ---------- ---------- ---------- ---------- ----------
          ---------- ---------- ---------- -----TGTGA GGTTCTGGGT
          GTCCCCAAAA GTAAGCAGTG GCTAGGACAG GTTCTCCCTT GACATTCACT
          GGGGTTAGGG GAGCAAGGCC CCTATGAATG TGGCCAAAAA TGCAAATAGG
          AAAAACATTA GCTAAAACCG CACCTTAACT AAAATGGCTG CCCTGGCCAT
          TTTAGTTACC TCCCACAGTG GCAACCTTTA ACTAAAATGG CCACCACAAA
          GTTCAAGCCG AGGATGTACT GTACTATAGT GCCATGGTGT T--GAAAGGG
          GTTGAGGGCC TCCTC--CTC AGACAGTATG ACATTTTGGG TGTC-TCAAA
          AGGTAGCAAT TGTTAGTACA GATACTCCCT TGACAATGAC TGCTGTTAGG
          AGAGCAGGTC ACCCCCGGGA ATGTGGGGG- AAAAATGAGC ATCAGAAAAA
          CATTACCTAA AATGAAAGTG CCCTTAACAA AATGGCTGCC CCTGCCATTT
          CAGATACCTC AAACGG-TGG TGGTACCCTT AACTAAAATG CCCACTAC--
          ---------- ---------- ---------- ---------- ----------
          ---------- ---------- ---------- ---------- ----------
          ---------- ---------- ---------- ---------- ----------
          ---------- ---------- ---------- ---------- ----------
          ---------- ---------- ---------- ---------- ----------
          ---------- ---------- ---------- ---------- ----------
          ---------- ---------- ---------- ---------- -----AGGTG
          AAGAAATGCA GTAAGAATAG TTTGGCATCA CGGCAGAGTT TCTGGGCAGA
          ATTAAATGTG GCACATCTTG ACCATAACAA TGTGGTACGT GTTGTCGCTG
          CTAGCACATG TGCCCCTGCC AGTCAGGATA GTTTGGGCAC CATAATTATG
          GAATATGTCG GTAATAGTAC ATTGCACCAT GTTATCTATG GGAATGACTG
          CAAGACAGCA AAGAAAAAGG ATGATGGGCC TGGATGTGGC CATGTGTCTT
          TGAGCATAAC TGAGGCATTA GGCTACTCCT GTGATATTGC AGCAGGTTTA
          ATCTTCCTCC ATTCACATTT GATTGTGCAT TTGGATTTAA AACCTGCTAA
          TGTATTCATC ACAGAACAAA ATGTTTGCAA AATTGGAGAC TTTGGATGCT
          CCCAAAAACT ACAGGATCGT CTATCATCAG GCCCAGTACT TTCTCAACAA
          GGTGGGACAT ACACTCATCG TGCCCCTGAA CTCCTTAAAG GTGAGAGAAT
          CACCCCTAAA GCAGACATAN NNTNTNTNCT TGNTGANATT TTGGATCCCT
          TCNAGGATTA TGCCTAATTA TCCAAATTCT CACTGGACTA TTCTTGGCCA
          TACACTATAC AGCAGACATT ACATCAGCTT TTTCCTCAGT TGCACACATT
          TGCCGAGATG TACAATACGG CTGACTAATT CGAAATATCC ACGCAAACGG
          GGCCTCAATA TTTTTTATMT GCRTCTACCT TCATATCGGA CGCGGACTAT
          ACTATGGCTC CTACTTATAC AAAGAAACCT GAAACATTGG AGTTATTTTA
          TTACTACTCG TAATANCCAC AGCTTTCNTA GGTTACGTTT TGCCATGAGG
          ACAAATATCA TTTTGAGGCG CAACCGTAAT TACCAATCTA TTATCCGCCG
          TCCCMTACAT CGGAAGTACC CTAGTAGAAT GAATCTGAGG GGGGTTTTCT
          GTAGACAACG CAACCCTAAC ACGATTCTTC ACATTTCATT TCCTACTACC
          ATTCGTTATT ATTGGCGCCT CCGCAGTTCA TCTCTTATTT CTTCATGAAA
          CAGGATCTAA CAATCCAACT GGCCTTYMAT CAAACCCAGA CAAAATTCCC
          TTTCACCCGT ACTTCTCATA TAAAGACCTA CTAGGGGCAC TACTAATAAT
          TATGTTATTA CTACTACTTG CCTTATTATC ACCAAACCTA CTANGAGACC
          CAGAAAACTT CNCACCCGCC AACCCTCTAA ACTATGAGTC CCAAACCACA
          CATAAGTAAC ATATTTTCAC AGAACGATAC CCCCTTTTTA GAGACCAACA
          ACCCAAACAA CATGTTAATT TCACCCAGTA TTCCACAGTT ACCTCTGCAA
          AGAGAGAATG AGAATCAGAA TCAAAATT-- -TACCTGATG AATCTGAAGA
          CACAATGCTT GACAAATCTG AGATCAAGAA ACTGCAAACT AATGAAGGGC
          CTACATCACT ATCCAGTGAA ATTAGAAGGC CTTTTACAAA CTTGTGCAAC
          CAGGAATGGA AAAGTCTCAG TCCCAAACAA AGTGATAAAA AAATTGGGAT
          CACGCAGAAT TCAACAGTCT CACTTTCAAA AAAAATAATT CCTAAGATAC
          GTAGTAATCC CCAAGTACAT CAAGAAGGCT TAAAAAATAA CAATCACTCT
          CCTTTCTCAA GTATTAAAGC TGTAGTTCCA AATGAAAATA AAAAAGGGGA
          CAATAATGTT TCTGAGCCCT TGGTTTTCCC TCTTTCATCT AATAAAAATA
          TCAACCACTC CAATATTGAG ACAGTCCTAA ATCCCAGTAA AACACAACGT
          GAACGACATT CTTCTGAAAG TTCCTATATA CGAGAACCTC ACAATCCATT
          GGTGTTTGGA AGCAACGTGA TGCGTCCTGT TAATAGATAT AGTCGAAAGT
          TTAAATCATA TTCTGAATTG TTGTCTTGTG ATGAAAATGA GAATTGGGAC
          ACATATGATG GCCATTGCAG AGCCTTTGGG TCTAGGCGTG TGATGTATCC
          ATCAATTGAG TTTGGTATAT CCAGAGCTCC CCTTGCGTAC AARCGGGAGA
          AAAAAACTCA CCAAAGAAAG TAAAGCTGGG GCTTCAGCAC TCCACCGCAC
          CCGCAGCTTT GTCAAACACC AAGGCCTCCC CACTGCTGTG CCACCCGGGT
          CTCCTCCCTT TCTCTTCCAC CCCAAAAGTA CAGGTCCGCA AAGGGCACTC
          AGGCCCTCAA GATGGGCTTG GCTGCAGCCG CCTAACCAAA GGCACACTGA
          GGGCAGGAAC CTCCGTCAAG AAAGTGACTG AGGATCCCTC TCTGTCTTCT
          GAGAAGAGGC CTGCTGGGAA GGACTTTGTG GTCAGAACAG CATGTGGCCA
          AAGGGAGCGG CCACACGTCA AGTGCCAGAG AGTGCAGCCT GTGCAGAAAC
          AGCTGGTTCC CAGAGCGGAC TTTTCCCTCG GTGACGCTGA CTGGCCCTCA
          GCCCAGCTGG AGGAAAGCGG GAGGCTCTTT GCGGAGCAGT GTGCGGCCGC
          CTGGATGGGC CTCCCAGCCC TYCAGAAAGA CCGGGAGCAG CACCTCCGCC
          TTTACCACCA GCAATTCCAA AAAGTAGTKC TCTCTTTTTC TACCAGAATT
          GCTCAAACAT TTCAGACCCA ACAAAACAGA CAGCAGAAAA GCAGCTGGGT
          TTTGATAGAG CAAGACCAGC ACACAAGGTT TGCTCAGAGT GTAGTAGAAG
          GTTCAGTTAT TCAGCTGAGT TGCAATGTGA AAGCATCAGA AAGTCCTTCT
          ATCAAGTGGT TGCTTCCAGA TGGAACTAAA CTAAAGGCTC CATTCAAAAT
          GGAAGACAGC AGGCATTCTG TCCTTAGCAG TGGTCAGTTA GTCATCAGAT
          CAGTGGCTTA TGCTGACTCA GGCATGTATC ACTGTGTTGC TCAAGTGAGA
          AATGATGTAG ACACAATGTC CTATAGAGTT CAGGTACAGC CTCCAGTCAT
          TCAACCAGCT GAGTCTGAAA TAGTTCATGT TGAAAAAAAT GTGGGAGATC
          CCATATTTTT GCCTTGTAGT GCAGTTGCTG TACCAGATGC ACATCTAAGT
          TGGATACTCC CAAACAGCCA TGTACTTCAT GATTTATCAA ACTCATCCAA
          TGGATACCTG TTGCACAATG GTACACTGTT CATTCCACAC AGCCATGTCA
          AGGACAGTGG TTATTATAGA TGTGTGGCTA TCAATCAACA AGGATCAGAC
          CAATTCTGTG TTAAAGTAAC TGTTAATAAA ATAATATCTG ATAGATCCTC
          AAAAAGGGCA AAATTTAAAA AGCATCCTGG TTCAAGGATC TCTATAAAAG
          CAAGAGAACA GATAATAGAA GATATTCAGG GATCGGGTGA TGAAGAATCT
          GATGATACTC CAAGYAAAAA AATCCATCTG AAGGACCATG AAGTGTCTCT
          TAAACAAAAG AATGGCCATG TTTCTGCTGC TCAGATTAGG ATCTGGGAAT
          TGCGGAATCG ACATTGGATC CGTCCCACCT CAAATTTTTG CAGATCAAGG
          TAATATTTAA TATCGTTAAC ATACTCTGGT TTCTTTTCAT ATGGTTTCTT
          CTCCTTTAAA TTTTGTTAAT GATGACATGA AAACATCACT TGTTAGTGCT
          TATGTTCATG TTTGGTCCTG CAGTGCTTTT TAGAATAGAG GATATGACAC
          TTGAGTAACA AGACCAAGTT CTGTGCTATA CAGTGAAATA ATTTATAGAG
          ATTATGTTGA ATTGTTTAAT GTTTGTTTTC AGAATAGACA CCC--TATAT
          TTCATCAAAA GGAAGGCATG TCTGTAGCTG AGAGAAAG-- CAGTCTAAAT
          CCTGACTTTA CTCTGTACTT GCGGCTGCAG TGATTGGTGA CTATGATGAG
          GCAAGAAAAC TTTATTCCTA GTGCTGTTTT AAAGGACTAC AATTGTGTGT
          CTGAAGGCAA ATTCTCTTAG TAATGGAGTG TTCCTCTCAA AAGTTCCTCT
          TAGTCATGCA ATCTCCAGTT CTTTTAACCA TTAACTCCTT TCTCCTTCCT
          CCAGTTTCAT TACATACTCT TGTCTAGCCA ATTGTGTTAA AGATAGATAG
          CATTGTAATA GTTAGT---- TTCCCAAATG AGAGAAAAAC TACACAATTT
          CCCGTAGCCA CTAGTCTTTA GTGTGGGTGG AGTGCTTCAT GATTACCAGT
          ACCTCATTCT CTGGAAAGTG CAAAGAAGCA ACCCCCAATC ATGTGGGACA
          TACCCAAGCC CATACAGCTA CCAGCAACTR ATGCCAAATC ATGAAAAGAA
          TCTTGATTTG ACACACCGGG AGACAGACAG TGACTCAGGA AGAGGAAGTT
          GTGAGAGTCC TTCTCTGTTG TTGGAGAAGC ACAAAGATGC TAGAAATCCA
          CCTGAGCCAA AGACAATGGA TATCCAAGAT GTGCAAAAGA ATAATGGTAT
          AAAAAGTACA CCAGAAACTT CAAATACAGA CTGTGGAGGA CAGCTCCCTT
          GGTTCAATAG TGGTGGACCA CGGGCCTTCA CATGGCCTGG AGCTCAGCTG
          CCAAATTCTC AAAGTCCTAT TTGTTTAAAT CAGGAAACCA CAAGTGAGTG
          TAAAACAGCA CTCAGTGCCA TGAACGTAAG GAGGAGTGAA GAAACATTTC
          ATCATTCCAA ACATCCTACA AACAATGAAA CTATAAGCAA AGGAACATCA
          GTCAAATTGG AGGATGGGAC AAATTTATCC TTAAATATTT GCAATGACCA
          AAGGCTATTG TGGTTATTCC CTCTTGAGAA GTTGCCTTCT CCATCTACAA
          AACCAATGGA TTACGTRGAA G-TACTCCCG TGGATCTCTG TTGGAGAAGT
          GTGCAAACAT ATGGCAGAGT CAGCTGCTGG ATTCATTCAC AAGGAGCATT
          TTGATGTGTT TTTCAGATGT TTGCAGGTGA GTTGATGTTA ACTAGAAAAC
          AAATG----- CCATATTCTA GCCTTCTAAT TATGGTAACA TTTTGTATGA
          GAAGGGATTA GTTTTGTGGT ATGTTGCAAG TAGTATATTG AAGGCTCTTA
          CCTTATATAC TCGACTATAA GTTGACCTCA TGTATAAGTC AAGGGCAGAT
          TTTGGGGCCA AAATTATGGA TTTTGAGATG ACCTGTGGAT AAGTCGAGGG
          CAAAATTTAA GGGCATGTAG CAATGGATTT AAAGGATGAA GCAAAGGAAA
          ATGATACCAA ACAACTTAGA AAATATTAAT GTGATAAAAT TGCCTGATTT
          TAATTTT--- AAAAAATCTA ACAAACATAC ACAAATGTCT TTTTCATATG
          CTACAAAGCC TAATTCCTCT TGAATAGACT AAGCACCCTG TATAGTACAA
          GATGGAGTTT AAAGCACAAA ATGGAGTTTT GTAACGAGAC AGCTGCAAAA
          TCATACGTGT CTGGCCAAAC TCACTGCAGC TGTGATTCTG AGAGAGTGTT
          TGCT----CA AGGTCAAGCT GAAGTTGTTG TGAGTGTGGT RTGGAAGCAA
          ----CAGACA GGAAAKTGTG AGGCAATTTT CCAGAGTATG GATTAGTCAG
          TAGAGCACCA TGTGAGCAGC AGTGTTTRTT GTATAAAAAG CTCCAACATG
          CATTGTAGGC TTGTTGGGGG GTCAAGGAGC TAGAGAGAGT GTGGAGTGTT
          GGAAAGCTGT AAATATCTGT AAATACTTGT CCAGTAAAAC CTCATSTGTT
          TTACCTACTG AACTGCGAAT GATGTTCCTG TTCTTGAACT GGTACAGCAG
          GAGAGTCAGT GCTGGGTTTG GGT------G AGGWGGGATT TTGGCTGATA
          CACAGAGGGC A-GGTTAGTG TTATGTTCTT CTCATGTTGT AGATGAAGGA
          GTGGAAGTCA GAAAAAGTGT ATACCCACTA ACGTTTCACA CATGAAAACC
          AGGAAGAAAG TGGTTAGACA ACATCAGAGT GTGATGAAGA TGACAAAAGC
          TATTAATGAC GAAGAATGCA TAAGCTAGA- --GGCTGCAG CAGTTTGCTT
          TTGACTGAGT CTACTGGGAA GGGCAAATTT TTGCTCCCTT CTCTTCCTTT
          GCTTAATTTA GTACAAACTA CTTTTGCACT TTGAACTCAG TTTGAAGCAA
          GTGAAGAAGG CTGAGGACAA AGGGAAGAGG AGAAAGAAAC TGGGACATTT
          TAAAAGCAAA TGAAAAAATG GCATGGGAGA GGATTCACCA GGGCTCTGTC
          AAATTGGGAG AGCTGGCAGA TGTGATCATG C--------C TTCCAGCCTA
          AATTCTGGAT TAAATTTAGA TTTGTAGTAG CAGTTTTAGG GTTTCCACAC
          TAGGACTTTA ATCCATTATC ACCACAAGTG ATCACAACTG TGCCCCTTAC
          CCTTACCC-- ----TTGATG TCCAGCCCAT TATTGTCCAG TCAACAGCTG
          TCTCCAACAA CTGTGGGGGG ACCTTGTGCA GTTATCTTTT CAGTCTGTCA
          GCAAGACTGA TATTCTGAAG AAATAGCTGT -GCTATGAGT ATCAGGTTTG
          GAAAAGAAGG AAGGACAGTA --CATTTGTC CTACTTGACG GAGCTTTACG
          GTACCTTGTT TTGTTCCAAG ATCTGCTCAG GTTTAAAGTT ATACTAGTCT
          CATCCCAGAT CCAATCTGGC AACCATACAT GTTGGGCATG GTTGTTCTCC
          AGTTATAGGC CCCATTTACT ACCCTCTTCA ACTTGGAGTC TGGTATTTAC
          CCTGGGGTGG GGGTCTCGTT TGGGCAGGAG GGCCTTGTCG CTGTCCAGCT
          TGAGCCGACT GAGCCTGCAG ACAAAAGGAA GCAAACCAAA CCAAAAAGGA
          ATTGAAAAAG AACATTCCCA CCTCCCTCCA TCCCAGAAGC AACACCCCCT
          AATCTTTAGC CACCTCAGCT TACACCAGAG CTGTTGTATT TTACCAATCT
          TCTAGTGAAG TGATATTTGG ATGGTAATAA TAAAGGGATT TCCAGTCGAT
          AAGTATTGCA ATATCTGGGT TAAGCTGAAT TTCATCATCT TCGCTAGTAT
          CTCCAGTACC ACAGCGCATA GCTCCCCAAA CCCTTCTCCA GCATGGCCAG
          GCTGCTCTTC AGATCCAGTA AAGCCAATGC TGCCCACCAC ATCCAATGCA
          GCCCAAAGCA ATGAATAATG GGTGAATTGT GTAGGGAAGC TGTTGGAAGG
          TCTTACTGGC AACTGGGATA CATG-TGAGG AACCACTGAG CACACCAAAA
          T--------- ---------- ---------- ---------- ----------
          ---------- ---------- ---------- ---------- ----------
          ---------- ---------- ---------- ---------- ----------
          ---------- ---------- ---------- ---------- ----------
          ---------- ---------- ---------- ---------- ----------
          ---------- ---------- ---------- ---------- ----------
          ---------- ---------- ---------- ---------- ----------
          ---------- ---------- ---------- ---------- ----------
          ---------- ---------- ---------- ---------- ----------
          ---------- ---------- ---------- ---------- ----------
          ---------- ---------- ---------- ---------- ----------
          ---------- ---------- ---------- ---------- ----------
          ---------- ------AAGC YTGAGAGCAA RAAGGAGAAG AAATCTAAAC
          CATTAAATTT TTTGAAGAGC CCTCTAGTTA AGAAGAATAA CAATAACTCT
          CCCAAAAAAG TGATGGAAGT GAAGGAGGAA GTGAAAAATG GGAAGGTAGA
          AGAGCAGCRC TTACAACCCT CAGAAACTAC TGGACATCAA GAAGAGAAAG
          MGACCTCTAA TGAATCCAGC ACAGTAAGCA TCACCCAAAC CAATAAAGAG
          AAGCAGGCAC TGGAAATTRT GCCACCTGAC CAAGGGCAGA GCCCAGYACA
          TCCAAGAATT AACCCTGCCT CTAAGTGGTC AAAAATTAAG ATYGTCACAA
          AGCAAACTGG TACAGAGTGT GTCACAGCGA TTGAGATTGT GGCAGACAAA
          GAACCCACTT CTACTGTCTT GGCAAACAGC CGTCCAGCTA ATGTGGCCAG
          GAAATTTGCT AGCATTGCCA TCCAATTTTT ATTACTATCC AGATATTGTT
          TCCATACCAG CACCAACTTT GTCCTCTGCT CTGAGAGGTT TTTATTTTAA
          CCCACCAGTC TTTGACTCCA ACAAGACATA TGCATTTTGT TGTAGTTTGA
          TGTATAGCCA ATGCAGCYAC CCCTGAGGTG TATTTAATTT TATTTCCWTA
          ACAATGKGAA TGGGTTAATG CACCTTAAAA TCTCCTAAGA ATTGTTAGGG
          CAAAATCTCA TGATTAAGTC TGGCCATGAG GGAAAGTTCT GACTAAGCCG
          GTATTTAGCC
Lchac_012 ---------- ---------- ---------- ---------- ----------
          ---------- ---------- ---------- ---------- ----------
          ---------- ---------- ---------- ---------- ----------
          ---------- ---------- ---------- ---------- ----------
          ---------- ---------- ---------- ---------- ----------
          ---------- ---------- ---------- ---------- ----------
          ---------- ---------- ---------- ---------- ----------
          ---------- ---------- ---------- ---------- ----------
          ---------- ---------- ---------- ---------- ----------
          ---------- ---------- ---------- ---------- ----------
          ---------- ---------- ---------- ---------- ----------
          ---------- ---------- ---------- ---------- ----------
          ---------- ---------- ---------- --GCAAGAAA ACCCCTGTTT
          TTTC-CAAGG TAAGTGGAAT TTTGTGTGGG GAGGGCTGGG GAATGACTCT
          GTAGCCAGTC TGTATTGGAG TGACTACAGA GTCATTCTGT CATGCAGGAA
          TGGCCCAAGT GTTGCACTTT T-A-A-TGGA AGTATTCAAA CAAGGACTTG
          AAGGTGTGGG AGCAGAGCTG GGACTAAGGT GATCAAAGGC TTGAACTAGG
          TGATGAAGTA ACCAATTTTG CATATGGGCT CA--GTTTAG CCTGATACAT
          GGTTTAGCCC AGACTTGAGC GCCTGGTCTC ATTTTCCTTA TCCAATTCCA
          TAGAGCTACA ACTGCCACCC AGCCCAGCAC TGGAAGTCAA CAGGGGAGTC
          ATGACATAGT ACCCACCTGT ATGT-----G ATGCTGACTC CATTCTTAGA
          GGATGGATAT CCTCCTATGA GCAAACTGGG ATGAGTTTGA AACGAATGAA
          CAGCCTTTTT TAAAATGCTA CCTGCAGTTT TTCTCAACAG CACCTTGAAC
          TGCACACAGA AGTTAATAGG TAGCCTGTGC TGTTGCTGCA GCATGATCTC
          ATGGTTCCCG CCATCCTGCA CCTGACAGAA GGTATTCTGT TGCAGTACGC
          ACTAGCTGAA GCTGTGGTTT TTCAAGGGCA TCCTCACATA AAGTATGTTA
          CATAAGTTGA TTATGGAGGT TACAAAAATA ACAGTGATGG TTGCTCAATT
          TCTGTTTGCC AGATCAGGGC ACAATTGACA AAAAGCACTT CTGGTGACAG
          ACTCATAGAC TAATAGAGCT AGAAAAGACT AYAAGGACTA TCCGATTTAA
          CCCCCTGCCA TGCAGGAATA TTCAATCAAA GGACCCCCAA CAGATGGCCA
          TCCAAACTTG CTATCTCAAA CCAGTTCTAA ATCCAAGATA ACCTTCAGAA
          TGCRCATCTA TTTAATGACA AGAAGGATCC CATAATGTCT CAAGTTCAGA
          GTTGATCAAC TGCCACCACT TCTGTCTTCT TTGAATTACC CAAATCT---
          ---ACACAGG AAGCTGCCTT TTATTAACTC AGATTACTGA CCTACACTGA
          TAAGTCTTGG CTCTCCAGGG GTTTAAAGGA GTTTTTCCCA CCCCTGCAGG
          GAACTGAGGC ---------- ---------- ---------- ----------
          ---------- ---------- ---------- ---------- ----------
          ---------- ---------- ---------- ---------- ----------
          ---------- ---------- ---------- ---------- ----------
          ---------- ---------- ---------- ---------- ----------
          ---------- ---------- ---------- ---------- ----------
          ---------- ---------- ---------- ---------- ----------
          ---------- ---------- ---------- ---------- ----------
          ---------- ---------- ---------- ---------- ----------
          ---------- ---------- ---------- ---------- ----------
          ---------- ---------- ---------- ---------- ----------
          ---------- ---------- ---------- ---------- ----------
          ---------- ---------- ---------- -----TGTGA GGTTCTGGGT
          GTCCCCAAAA GTAAGCAGTG GCTAGGACAG GTTCTCCCTT GACATTCACT
          GGGGTTAGGG GAGCAAGGCC CCTATGAATG TGGCCAAAAA TGCAAATAGG
          AAAAACATTA GCTAAAACCG CACCTTAACT AAAATGGCTG CCCTGGCCAT
          TTTAGTTACC TCCCACAGTG GCAACCTTTA ACTAAAATGG CCACCACAAA
          GTTCAAGCCG AGGATGTACT GTACTATAGT GCCATGGTGT T--GAAAGGG
          GTTGAGGGCC TCCTC--CTC AGACAGTATG ACATTTTGGG TGTC-TCAAA
          AGGTAGCAAT TGTTAGTACA GATACTCCCT TGACAATGAC TGCTGTTAGG
          AGAGCAGGTC ACCCCCGGGA ATGTGGGGG- AAAAATGAGC ATCAGAAAAA
          CATTACCTAA AATGAAAGTG CCCTTAACAA AATGGCTGCC CCTGCCATTT
          CAGATACCTC AAACGG-TGG TGGTACCCTT AACTAAAATG CCCACTAC--
          ---------- ---------- ---------- ---------- ----------
          ---------- ---------- ---------- ---------- ----------
          ---------- ---------- ---------- ---------- ----------
          ---------- ---------- ---------- ---------- ----------
          ---------- ---------- ---------- ---------- ----------
          ---------- ---------- ---------- ---------- ----------
          ---------- ---------- ---------- ---------- -----AGGTG
          AAGAAATGCA GTAAGAATAG TTTGGCATCA CGGCAGAGTT TCTGGGCAGA
          ATTAAATGTG GCACATCTTG ACCATAACAA TGTGGTACGT GTTGTCGCTG
          CTAGCACATG TGCCCCTGCC AGTCAGGATA GTTTGGGCAC CATAATTATG
          GAATATGTCG GTAATAGTAC ATTGCACCAT GTTATCTATG GGAATGACTG
          CAAGACAGCA AAGAAAAAGG ATGATGGGCC TGGATGTGGC CATGTGTCTT
          TGAGCATAAC TGAGGCATTA GGCTACTCCT GTGATATTGC AGCAGGTTTA
          ATCTTCCTCC ATTCACATTT GATTGTGCAT TTGGATTTAA AACCTGCTAA
          TGTATTCATC ACAGAACAAA ATGTTTGCAA AATTGGAGAC TTTGGATGCT
          CCCAAAAACT ACAGGATCGT CTATCATCAG GCCCAGTACT TTCTCAACAA
          GGTGGGACAT ACACTCATCG TGCCCCTGAA CTCCTTAAAG GTGAGAGAAT
          CACCCCTAAA GCAGACATAA SATCTNTGCA WGATGAAATT TKGGATCCCT
          TCTAGGATTA TGCCTAATCA TTCAAATTCT CACTGGACTA TTCTTGGCCA
          TACACTATAC AGCAGACATT ACATCGGCTT TTTCCTCAGT TGCACACATT
          TGCCGAGATG TACAATACGG CTGACTAATT CGAAATATCC ACGCAAACGG
          GGCCTCAATA TTTTTCATCT GCATCTACCT TCATATCGGA CGCGGACTAT
          ACTATGGCTC CTWCTTATAC AAAGAAACCT GAAACATTGG AGTTATTTTA
          TTACTACTCG TAATAGCCAC AGCTTTCGTA GGCTACGTTT TGCCATGAGG
          ACAAATATCA TTTTGAGGCG CAACCGTAAT TACCAATCTA TTGTCCGCCG
          TCCCATACAT CGGAAGTACC CTAGTAGAAT GAATCTGAGG GGGGTTTTCT
          GWAGACAACG CAACCCTAAC ACGATTCTTC ACATTTCATT TCCTACTACC
          ATTCGTTATT ATTGGCGCCT CCGCAGTTCA TCTCTTATTT CTTCATGAAA
          CAGGATCTAA CAATCCAACT GGCCTTCAAT CAAACCCAGA CAAAATTCCC
          TTTCACCCGT ACTTCTCTTA TAAAGACCTA CTAGGGGCAC TACTAATAAT
          TATGTTATTA CTATTACTTG CCTTATTATC ACCAAACCTA CTAGGAGACC
          CAGAAAACTT CACACCCGCC AACCCTCTAA ACTATGAGTC CCAAACCACA
          CATAAGTAAC ATATTTTCAC AGAACGATAC CCCCTTTTTA GAGACCAACA
          ACCCAAACAA CATGTTAATT TCACCCAGTA TTCCACAGTT ACCTCTGCAA
          AGAGAGAATG AGAATCAGAA TCAAAATTCT ATACCTGATG AATCTGAAGA
          CACAATGCTT GACAAATCTG AGATCAAGAA ACTGCAAACT AATGAAGGGC
          CTACGTCACT ATCCAGTGAA ATTAGAAGGC CTTTTACAAA CTTGTGCAAC
          CAGGAATGGA AAAGTCTCAG TCCCAAACAA AGTGATAAAA AAATTGGGAT
          CACGCAGAAT TCAACAGTCT CACTTTCAAA AAAAATAATT CCTAAGATAC
          GTAGTMATCC CCAAGTACAT CAAGAAGGCT TAAAAAATAA CAATCACTCT
          CCTTTCTCAA GTATTAAAGC TGTAGTTCCA AATGAAAATA AAAAAGGGGA
          CAATAATGTT TCTGAGCCCT TGGTTTTCCC TCTTTCATCT AATAAAAATA
          TCAACCACTC CAATATTGAG ACAGTCCTAA ATCCCAGTAA AACACAACGT
          GAACGACATT CTTCTGAAAG TTCCTATATA CGAGAACCTC ACAATCCATT
          GGTGTTTGGA AGCAAYGTGA TGCGTCCTGT TAATAGATAT AGTCGAAAGT
          TTAAATCATA TTCTGAATTG TTGTCTTGTG ATGAAAATGA GAATTGGGAC
          ACATATGATG GCCGTTGCAG AGCCTTTGGG TCTAGGCGTG TGATGTATCC
          ATCAATTGAG TTTGGTATAT CCAGAGCTCN CTTTGCGKAC AAACGGGAGA
          AAAAAACTCR CCAAAGAAAG TAAAGCTGGG GCTTCAGCAC TCCACCGCAT
          CCGCAGCTTT GTCAAACACC AAGGCCTCCC CACTGCTGTG CCACCCGGGT
          CTCCTCCCTT TCTCTTCCAC CCCAAAAGTA CAGGTCCGCA AAGGGCACTC
          AGGCCCTCAA GATGGGCTTG GCTGCAGCCG CCTAACCAAA GGCACACTGA
          GGGCAGGAAC CTCCGTCAAG AARGTGACTG AGGATYCCTC TCTGTCTTCT
          GAGAAGAGGC CTGSTGGGAA GGACTTTGTG GTCAGAACAG CATGTGGCCA
          AAGGGAGCGG CCACACGTCA AGTGCCAGAG AGTGCAGCCT GTGCAGAAAC
          AGCTGGTTCC CAGAGCGGAC TTTTCCCTCR GTGACGCTGA CTGGCCCTCA
          GCCCAGCTGG AGGAAAGCGG GAGGNTCTTT GCGGAGCAGT GTGCGGCCGC
          CTGGATGGGC CTCCCAGCCC TCCAGAAAGA -MGGGAGCAG CACCTCCGCC
          TTTACCACCA GCAATTCCAA AAAGTAGTGC TCTCTTTTTC TACCAGA-TT
          GCTCAAACAT TTCAGACCCA ACAAAACAGA CAGCAGAAAA GCAGCTGGGT
          TTTGATAGAG CAAGACCAGC ACACAAGGTT TGCTCAGAGT GTAGTAGAAG
          GTTCAGTTAT TCAGCTGAGT TGCAATGTGA AAGCATCAGA AAGTCCTTCT
          ATCAAGTGGT TGCTTCCAGA TGGAACTAAA CTAAAGGCTC CATTCAAAAT
          GGAAGACAGC AGGCATTCTG TCCTTAGCAG TGGTCAGTTA GTCATCAGAT
          CAGTGGCTTA TGCTGACTCA GGCATGTATC ACTGTGTTGC TCAAGTGAGA
          AATGATGTAG ACACAATGTC CTATAGAGTT CAGGTACAGC CTCCAGTCAT
          TCAACCAGCT GAGTCTGAAA TAGTTCATGT TGAAAAAAAT GTGGGAGATC
          CCATATTTTT GCCTTGTAGT GCAGTTGCTG TACCAGATGC ACATCTAAGT
          TGGATACTCC CAAACAGCCA TGTACTTCAT GATTTATCAA ACTCATCCAA
          TGGATACCTG TTGCACAATG GTACACTGTT CATTCCACAC AGCCATGTCA
          AGGACAGTGG TTATTATAGA TGTGTGGCTA TCAATCAACA AGGATCAGAC
          CAATTCTGTG TTAAAGTAAC TGTTAATAAA ATAATATCTG ATAGATCCTC
          AAAAAGGGCA AAATTTAAAA AGCATCCTGG TTCAAGGATC TCTATAAAAG
          CAAGAGAACA GATAATAGAA GATATTCAGG GATCGGGTGA TGAAGAATCT
          GATGATACTC CAAGCAAAAA AATCCATCTG AAGGACCATG AAGTGTCTCT
          TAAACAAAAG AATGGCCATG TTTCTGCTGC TCAGAT---- ATCTGGGAAT
          TGCGGAATCG ACATTGGATC CGTCCCACCT CAAATTTTTG CAGATCAAGG
          TAATATTTAA TATCGTTAAC ATACTCTGGT TTCTTTTCAT ATGGTTTCTT
          CTCCTTTAAA TTTTGTTAAT GATGACATGA AAACATCACT TGTTAGTGCT
          TATGTTCATG TTTGGTCCTG CAGTGCTTTT TAGAATAGAG GATATGACAC
          TTGAGTAACA AGACCAAGTT CTGTGCTATA CAGTGAAATA ATTTATAGAG
          ATTATGTTGA ATTGTTTAAT GTTTGTTTTC AGAATAGACA CCC--TATAT
          TTCATCAAAA GGAAGGCATG TCTGTAGCTG AGAGAAAG-- CAGTCTAAAT
          CCTGACTTTA CTCTGTACTT GCGGCTGCAG TGATTGGTGA CTATGATGAG
          GCAAGAAAAC TTTATTCCTA GTGCTGTTTT AAAGGACTAC AATTGTGTGT
          CTGAAGGCAA ATTCTCTTAG TAATGGAGTG TTCCTCTCAA AAGTTCCTCT
          TAGTCATGCA ATCTCCAGTT CTTTTAACCA TTAACTCCTT TCTCCTTCCT
          CCAGTTTCAT TACATACTCT TGTCTAGCCA ATTGTGTTAA AGATAGATAG
          CATTGTAATA GTTAGT---- TTCCCAAATG AGAGAAAAAC TACACAATTT
          CCCGTAGCCA CTAGTCTTTA GTGTGGGTGG AGTGCTTCAT GATTACCAGT
          ACCTCATTCT CTGGAAAGTG CAAAGAAGCA ACCCCCAATC ATGTGGGACA
          TACCCAAGCC CATACAGCTA CCAGCAACTR ATGCCAAATC ATGAAAAGAA
          TCTTGATTTG ACACACCGGG AGACAGACAG TGACTCAGGA AGAGGAAGTT
          GTGAGAGTCC TTCTCTGTTG TTGGAGAAGC ACAAAGATGC TAGAAATCCA
          CCTGAGCCAA AGACAATGGA TATCCAAGAT GTGCAAAAGA ATAATGGTAT
          AAAAAGTACA CCAGAAACTT CAAATACAGA CTGTGGAGGA CAGCTCCCTT
          GGTTCAATAG TGGTGGACCA CGGGCCTTCA CATGGCCTGG AGCTCAGCTG
          CCAAATTCTC AAAGTCCTAT TTGTTTAAAT CAGGAAACCA CAAGTGAGTG
          TAAAACAGCA CTCAGTGCCA TGAACGTAAG GAGGAGTGAA GAAACATTTC
          ATCATTCCAA ACATCCTACA AACAATGAAA CTATAAGCAA AGGAACATCA
          GTCAAATTGG AGGATGGGAC AAATTTATCC TTAAATATTT GCAATGACCA
          AAGGCTATTG TGGTTATTCC CTCTTGAGAA GTTGCCTTCT CCATCTACAA
          ARCCAATGGA TTACGTRGAA G-TACTCCCG TGGATCTCTG TTGGAGAAGT
          GTKCAAACAT ATGGCAGAGT CAGCTGCTGG ATTCATTCAC AAGGAGCATT
          TTGATGTGTT TTTCAGATGT TTGCAGGTGA GTTGATGTTA ACTAGAAAAC
          AAATG----- CCATATTCTA GCCTTCTAAT TATGGTAACA TTTTGTATGA
          GAAGGGATTA GTTTTGTGGT ATGTTGCAAG TAGTATATTG AAGGCTCTTA
          CCTTATATAC TCGACTATAA GTCGACCTCA TGTATACGTC AAGGGCAGAT
          TTTGGGGCCA AAATTATGGA TTTTGAGATG ACCTGTGGAT AAGTCGAGGG
          CAAAATTTAA GGGCATGTAG CAATGGATTT AAAGGATGAA GCAAAGGAAA
          ATGATACCAA ACAACTTAGA AAATATTAAT GTGATAAAAT TGCCTGGTTT
          TAATTTT--- AAAAAATCTA ATAAACATAC ACAAATGTCT TTTTTATATG
          CTACAAAGCC CAATTCCTCT TGAATAGACT AAGCACCCTG TATAGTACAA
          GATGGAGTTT AAAGCACAAA ATGGAGTTTT GTAACGAGAC AGCTGCAAAA
          TCATACGTGT CTGGCCAAAC TCACTGCAGC TGTGATTCTG AGAGAGTGTT
          TGCT----CA AGGTCAAGCT GAAGTTGTTG TGAGTGTGGT ATGGAAGCAA
          ----CAGACA GGAAATTGTG AGGCAATTTT CCAGAGTATG GATTAGTCAG
          TAGAGCACCA TGTGAGCAGC AGTATTTGTT GTATAAAAAG CTCCAACATC
          CATTGTAGGC TTGTTGGGGG GTCAAGGAGC TAGAGAGAGT GTGGAGTGTT
          GGAAAGCTGT AAATATCTGT AAATACTTGT CCAGTAAAAC CTCATCTGTT
          TTACCTACTG AACTGCGAAT GATGTTCCTG TTCTTGAACT GGTACAGCAG
          GAGAGTCAGT GCTGGGTTTG GGT------G AGGTGGGATT TTGGCTGATA
          CACAGAGGGC A--------- ---------- ---------- ----------
          ---------- ---------- ---------- ---------- ----------
          ---------- ---------- ---------- ---------- ----------
          ---------- ---------- ---------- ---------- ----------
          ---------- ---------- ---------- ---------- ----------
          ---------- ---------- ---------- ---------- ----------
          ---------- ---------- ---------- ---------- ----------
          ---------- ---------- ---------- ---------- ----------
          ---------- ---------- ---------- ---------- ----------
          ---------- ---------- ---------- ---------- ----------
          ---------- ---------- ---------- ---------- ----------
          ---------- ---------- ---------- ---------- ----------
          ---------- ---------- ---------- ---------- ----------
          ------CTGA TATTCTGAAG AAATAGCTGT -GCTATGAGT ATCAGGTTTG
          GAAAAGAAGG AAGGACAGTA --CATTTGTC CTACTTGACG GAGCTTTACG
          GTACCTTGTT TTGTTCCAAG ATCTGCTCAG GTTTAAAGTT ATACTAGTCT
          CATCCCAGAT CCAATCTGGC AACCATACWT GTTGGGCATG GTTGTTYTCC
          AGTTATAGGC CCCATTTACT ACCCTCTTCA ACTTGGAGTC TGGTATTTAC
          CCTGGGGYGG GGGTCTCGTT TGGGCAGGAG GGCCTTGTCG CTGTCCAGCT
          TGAGCCGACT GAGCCTGCAG ACAAAAGGAA GCAAACCAAA CCAAAAAGGA
          ATTGAAAAAG AACATTCCCA CCTCCCTCCA TCCCAGAAGC AACACCCCCT
          AATCTTTAGC CACCTCAGCT TACACCAGAG CTGTTGTATT TTACCAATCT
          TCTAGTGAAG TGATATTTGG ATGGTAATAA TAAAGGGATT TMCAKTCGAT
          AAGTATTGCA ATATCTGGGT TAAGCTGAAT TTCATCATCT TCGCTAGTAT
          CTCCAGTACC ACAGCGCATA GCTCCCCAAA CCCTTCTCCA GCATGGCCAG
          GCTGCTCTTC AGATCCAGTA AAGCCAATGC TGCCCACCAC ATCCAATGCA
          GCCCAAAGCA ATGAATAATG GGTGAATTGT GTAGGGAAGC TGTTGGAAGG
          TCTTACTGGC AACTGGGATA CACG-TGAGG AACCACTGAG CACACCAAAA
          TTTTACTAGA ACAATTCTAG TTGTTTTAAA TTATTTATTA CCAGCTTTCA
          CAGAACACAT GGGGCTCCAC AATTCTGTAG ACGCCTTCAT TTATTTTCTT
          ATCTGACAAG CAATCTTCAT GTGAAAATAT AAAAWTTCTC CTGTTTGAAA
          TTATGTTCCA AGGAG-AAAA AA-ANGGTAG CAAACCCCCC TGCTGACCAT
          ATTAACTCAT GAGGCTTGCT GTAAGTTAAA AAGTAAGCTT GACAAGTGAT
          TCATACAAAA TCCAGCACAC CACAGCAATA TTTTATAAAG CAAACAAATG
          CCTCTTT--A GAGAATGCCA CTGCCACTGT TTTTAAAAAC AAGGAAGAAG
          GGAGAAAACC ATGCTTAGAA AACACACACC TACATACACA ATATTTATTC
          AAAGCTTATT TTACAACCAT GTAAGGCARA ACAATAGAAC TATTATGCCT
          TCAGCCAATT TGCTTGGTGG CCTGAAGCGT CC----TGTC TTTTCATAAC
          CAGCCAGCCC AGTTTTCAAG ATCTGGATAA CACAGGACTT AGGACTGCCT
          TTCTTGCTAA AAGGATTCAT TGCAGAGTCA AGAAAAAGTG GGTAACAAAA
          CAAGTTGAAC TGGAATAAGC YTGAGAGCAA RAAGGAGAAG AAATCTAAAC
          CATTAAATTT TTTGAAGAGC CCTCTAGTTA AGAAGAATAA CAATAACTCT
          CCCAAAAAAG TGATGGAAGT GAAGGAGGAA GTGAAAAATG GGAAGGTAGA
          AGAGCAGCCC TTACAACCCT CAGAAACTAC TGGACATCAA GAAGAGAAAG
          AGACCTCTAA TGAATCCAGC ACAGTAAGCA TCACCCAGAC CAATAAAGAG
          AAGCAGGCAC TGGAAATTAT GCCACCTGAC CAAGGGCAGA GCCCAGCACA
          TCCAAGAATT AACCCTGCCT CTAAGTGGTC AAAAATTAAG ATTGTCACAA
          AGCAAACTGG TACAGAGTGT GTCACAGCGA TTGAGATTGT GGCAGACAAA
          GAACCCACTT CTACTGTCTT GGCAAACAGC CGTCCAGCTA ATGTGGCCAG
          GAAATTTGCT AGCATTGCCA TCCCATTTTT ATTACTATCC AGATATTGTT
          TCCATACCAG CACCAACTTT GTCCTCTGCT CTGAGAGGTT TTTATTTTAA
          CCCACCAGTC TTTGACTCCA ACAAGACATA TGCATTTTGT TGTAGTTTGA
          TGTATAGCCA ATGCAGCTAC CCCTGAGGTG TATTTAATTT TATTTCCATA
          ACAATGTGAA TGGGTTAATG CACCTTAAAA TCTCCTAAGA ATTGTTAGGG
          CAAAATCTCA TGATTAAGTC TGGCCATGAG GGAAAGTTCT GACTAAGCCR
          GTATTTAGCC
Lchac_013 ---------- ---------- ---------- ---------- ----------
          ---------- ---------- ---------- ---------- ----------
          ---------- ---------- ---------- ---------- ----------
          ---------- ---------- ---------- ---------- ----------
          ---------- ---------- ---------- ---------- ----------
          ---------- ---------- ---------- ---------- ----------
          ---------- ---------- ---------- ---------- ----------
          ---------- ---------- ---------- ---------- ----------
          ---------- ---------- ---------- ---------- ----------
          ---------- ---------- ---------- ---------- ----------
          ---------- ---------- ---------- ---------- ----------
          ---------- ---------- ---------- ---------- ----------
          ---------- ---------- ---------- --GCAAGAAA ACCCCTGTTT
          TTTC-CAAGG TAAGTGGAAT TTTGTGTGGG GAGGGCTGGG GAATGACTCT
          GTAGCCAGTC TGTATTGGAG TGACTACAGA GTCATTCTGT CATGCAGGAA
          TGGCCCAAGT GTTGCACTTT T-A-A-TGGA AGTATTCAAA CAAGGACTTG
          AAGGTGTGGG AGCAGAGCTG GGACTAAGGT GATCAAAGGC TTGAACTAGG
          TGATGAAGTA ACCAATTTTG CATATGGGCT CA--GTTTAG CCTGATACAT
          GGTTTAGCCC AGACTTGAGC GCCTGGTCTC ATTTTCCTTA TCCAATTCCA
          TAGAGCTACA ACTGCCACCC AGCCCAGCAC TGGAAGTCAA CAGGGGAGTC
          ATGACATAGT ACCCACCTGT ATGT-----G ATGCTGACTC CATTCTTAGA
          GGATGGATAT CCTCCTATGA GCAAACTGGG ATGAGTTTGA AACGAATGAA
          CAGCCTTTTT TAAAATGCTA CCTGCAGTTT TTCTCAACAG CACCTTGAAC
          TGCACACAGA AGTTAATAGG TAGCCTGTGC TGTTGCTGCA GCATGATCTC
          ATGGTTCCCG CCATCCTGCA CCTGACAGAA GGTATTCTGT TGCAGTACGC
          ACTAGCTGAA GCTGTGGTTT TTCAAGGGCA TCCTCACATA AAGTATGTTA
          CATAAGTTGA TTATGGAGGT TACAAAAATA ACAGTGATGG TTGCTCAATT
          TCTGTTTGCC AGATCAGGGC ACAATTGACA AAAAGCACTT CTGGTGACAG
          ACTCATAGAC TAATAGAGCT AGAAAAGACT ACAAGGACTA TCCGATTTAA
          CCCCCTGCCA TGCAGGAATA TTCAATCAAA GGACCCCCAA CAGATGGCCA
          TCCAAACTTG CTATCTCAAA CCAGTTCTAA ATCCAAGATA ACCTTCAGAA
          TGCRCATCTA TTTAATGACA AGAAGGATCC CATAATGTCT CAAGTTCAGA
          GTTGATCAAC TGCCACCACT TCTGTCTTCT TTGAATTACC CAAATCT---
          ---ACACAGG AAGCTGCCTT TTATTAACTC AGATTACTGA CCTACACTGA
          TAAGTCTTGG CTCTCCAGGG GTTTAAAGGA GTTTTTCCCA CCCCTGCAGG
          GAACTGAGGC ---------- ---------- ---------- ----------
          ---------- ---------- ---------- ---------- ----------
          ---------- ---------- ---------- ---------- ----------
          ---------- ---------- ---------- ---------- ----------
          ---------- ---------- ---------- ---------- ----------
          ---------- ---------- ---------- ---------- ----------
          ---------- ---------- ---------- ---------- ----------
          ---------- ---------- ---------- ---------- ----------
          ---------- ---------- ---------- ---------- ----------
          ---------- ---------- ---------- ---------- ----------
          ---------- ---------- ---------- ---------- ----------
          ---------- ---------- ---------- ---------- ----------
          ---------- ---------- ---------- ---------- ----------
          ---------- ---------- ---------- ---------- ----------
          ---------- ---------- ---------- ---------- ----------
          ---------- ---------- ---------- ---------- ----------
          ---------- ---------- ---------- ---------- ----------
          ---------- ---------- ---------- ---------- ----------
          ---------- ---------- ---------- ---------- ----------
          ---------- ---------- ---------- ---------- ----------
          ---------- ---------- ---------- ---------- ----------
          ---------- ---------- ---------- ---------- ----------
          ---------- ---------- ---------- ---------- --------TG
          ATGGTCAGGT CATCACCATT GGTAATGAGA GGTTCAGATG CCCAGAAGCC
          CTCTTTCAGC CATCATTTTT GGGTGAGTTT TCTTAGAAAC CTGTTCCTTT
          CACAGATAGA CAAAACTTGC ACCTGTGAGC AAAGGCCTCC ATGAATTGTT
          TTCATTGTAT GACATTTTGT TCCCCTGGCT CTTCTTACAA AGTGTCCCTT
          GTTACCTCCT GGCAGGTATG GAATCCTGTG GCATCCACGA AACCACCTTC
          AACTCCATCA TGAAGTGCGA TGTGGATATC CGTAAAGATC TGTATGCCAA
          CACTGTCCTG TCTGGCGGTA CCASCATGTA CCCTGGCATT GCTG-AGGTG
          AAGAAATGCA GTAAGAATAG TTTGGCATCA CGGCAGAGTT TCTGGGCAGA
          ATTAAATGTG GCACATCTTG ACCATAACAA TGTGGTACGT GTTGTCGCTG
          CTAGCACATG TGCCCCTGCC AGTCAGGATA GTTTGGGCAC CATAATTATG
          GAATATGTCG GTAATAGTAC ATTGCACCAT GTTATCTATG GGAATGACTG
          CAAGACAGCA AAGAAAAAGG ATGATGGGCC TGGATGTGGC CATGTGTCTT
          TGAGCATAAC TGAGGCATTA GGCTACTCCT GTGATATTGC AGCAGGTTTA
          ATCTTCCTCC ATTCACATTT GATTGTGCAT TTGGATTTAA AACCTGCTAA
          TGTATTCATC ACAGAACAAA ATGTTTGCAA AATTGGAGAC TTTGGATGCT
          CCCAAAAACT ACAGGATCGT CTATCATCAG GCCCAGTACT TTCTCAACAA
          GGTGGGACAT ACACTCATCG TGCCCCTGAA CTCCTTAAAG GTGAGAGAAT
          CACCCCTAAA GCAGACATAA CATCTCTGCA TGATGAAATT TTGGATCCCT
          TCTAGGATTA TGCCTAATCA TTCAAATTCT CACTGGACTA TTCTTGGCCA
          TACACTATAC AGCAGACATT ACATCGGCTT TTTCCTCAGT TGCACACATT
          TGCCGAGATG TACAATACGG CTGACTAATT CGAAATATCC ACGCAAACGG
          GGCCTCAATA TTTTTCWTCT GCATCTACCT TCATATCGGA CGCGGACTAT
          ACTATGGCTC CTASTTATAC AAAGAAACCT GAAACATTGG AGTTATTTTA
          TTACTACTCG TAATAGCCAC AGCTTTCGTA GGCTACGTTT TGCCATGAGG
          ACAAATATCA TTTTGAGGCG CAACCGTAAT TACCAATCTA TTATCCGCCG
          TYCCATACAT CGGAAGTACC CTAGTAGAAT GAATCTGAGG GGGGTTTTCT
          GTAGACAACG CAACCCTAAC ACGATTCTTC ACATTTCATT TCCTACTACC
          ATTCGTTATT ATTGGCGCCT CCGCAGTTCA TCTCTTATTT CTTCATGAAA
          CAGGATCTAA CAATCCAACT GGCCTTCAAT CAAACCCAGA CAAAAATTCC
          TTTCACCCGT ACTTCTCATA TAAAGACCTA CTAGGGGCAC TACTAATAAT
          TATGTTATTA CTATTACTTG CCTTATTATC ACCAAACCTA CTAGGAGACC
          CAGAAAACTT CACACCCGCC AACCCTCTAA ACTATGAGTC CCAAACCACA
          CATAAGTAAC ATATTTTCAC AGAACGATAC CCCCTTTTTA GAGACCAACA
          ACCCAAACAA CATGTTAATT TCACCCAGTA TTCCACAGTT ACCTCTGCAA
          AGAGAGAATG AGAATCAGAA TCAAAATTCT ATACCTGATG AATCTGAAGA
          CACAATGCTT GACAAATCTG AGATCAAGAA ACTGCAAACT AATGAAGGGC
          CTACGTCACT ATCCAGTGAA ATTAGAAGGC CTTTTACAAA CTTGTGCAAC
          CAGGAATGGA AAAGTCTCAG TCCCAAACAA AGTGATAAAA AAATTGGGAT
          CACGCAGAAT TCAACAGTCT CACTTTCAAA AAAAATAATT CCTAAGATAC
          GTAGTAATCC CCAAGTACAT CAAGAAGGCT TAAAAAATAA CAATCACTCT
          CCTTTCTCAA GTATTAAAGC TGTAGTTCCA AATGAAAATA AAAAAGGGGA
          CAATAATGTT TCTGAGCCCT TGGTTTTCCC TCTTTCATCT AATAAAAATA
          TCAACCACTC CAATATTGAG ACAGTCCTAA ATCCCAGTAA AACACAACGT
          GAACGACATT CTTCTGAAAG TTCCTATATA CGAGAACCTC ACAATCCATT
          GGTGTTTGGA AGCAACGTGA TGCGTCCTGT TAATAGATAT AGTCGAAAGT
          TTAAATCATA TTCTGAATTG TTGTCTTGTG ATGAAAATGA GAATTGGGAC
          ACATATGATG GCCGTTGCAG AGCCTTTGGG TCTAGGCGTG TGATGTATCC
          ATCAATTGAG TTTGGTATAT CCAGAGCTCC CCTTGCGTAC AAACGGGAGA
          AAAAAACTCA CCAAAGAAAG TAAAGCTGGG GCTTCAGCAC TCCACCGCAC
          CCGCAGCTTT GTCAAACACC AAGGCCTCCC CACTGCTGTG CCACCCGGGT
          CTCCTCCCTT TCTCTTCCAC CCCAAAAGTA CAGGTCCGCA AAGGGCACTC
          AGGCCCTCAA GATGGGCTTG GCTGCAGCCG CCTAACCAAA GGCACACTGA
          GGGCAGGAAC CTCCGTCAAG AAAGTGACTG AGGATCCCTC TCTGTCTTCT
          GAGAAGAGGC CTGCTGGGAA GGACTTTGTG GTCAGAACAG CATGTGGCCA
          AAGGGAGCGG CCACACGTCA AGTGCCAGAG AGTGCAGCCT GTGCAGAAAC
          AGCTGGTTCC CAGAGCGGAC TTTTCCCTCG GTGACGCTGA CTGGCCCTCA
          GCCCAGCTGG AGGAAAGCGG GAGGCTCTTT GCGGAGCAGT GTGCGGCCGC
          CTGGATGGGC CTCCCAGCCC TCCAGAAAGA CCGGGAGCAG CACCTCCGCC
          TTTACCACCA GCAATTCCAA AAAGTAGTGC TCTCTTTTTC TACCAGAATT
          GCTCAAACAT TTCAGACCCA ACAAAACAGA CAGCAGAAAA GCAGCTGGGT
          TTTGATAGAG CAAGACCAGC ACACAAGGTT TGCTCAGAGT GTAGTAGAAG
          GTTCAGTTAT TCAGCTGAGT TGCAATGTGA AAGCATCAGA AAGTCCTTCT
          ATCAAGTGGT TGCTTCCAGA TGGAACTAAA CTAAAGGCTC CATTCAAAAT
          GGAAGACAGC AGGCATTCTG TCCTTAGCAG TGGTCAGTTA GTCATCAGAT
          CAGTGGCTTA TGCTGACTCA GGCATGTATC ACTGTGTTGC TCAAGTGAGA
          AATGATGTAG ACACAATGTC CTATAGAGTT CAGGTACAGC CTCCAGTCAT
          TCAACCAGCT GAGTCTGAAA TAGTTCATGT TGAAAAAAAT GTGGGAGATC
          CCATATTTTT GCCTTGTAGT GCAGTTGCTG TACCAGATGC ACATCTAAGT
          TGGATACTCC CAAACAGCCA TGTACTTCAT GATTTATCAA ACTCATCCAA
          TGGATACCTG TTGCACAATG GTACACTGTT CATTCCACAC AGCCATGTCA
          AGGACAGTGG TTATTATAGA TGTGTGGCTA TCAATCAACA AGGATCAGAC
          CAATTCTGTG TTAAAGTAAC TGTTAATAAA ATAATATCTG ATAGATCCTC
          AAAAAGGGCA AAATTTAAAA AGCATCCTGG TTCAAGGATC TCTATAAAAG
          CAAGAGAACA GATAATAGAA GATATTCAGG GATCGGGTGA TGAAGAATCT
          GATGATACTC CAAGCAAAAA AATCCATCTG AAGGACCATG AAGTGTCTCT
          TAAACAAAAG AATGGCCATG TTTCTGCTGC TCAGATTAGG ATCTGGGAAT
          TGCGGAATCG ACATTGGATC CGTCCCACCT CAAATTTTTG CAGATCAAGG
          TAATATTTAA TATCGTTAAC ATACTCTGGT TTCTTTTCAT ATGGTTTCTT
          CTCCTTTAAA TTTTGTTAAT GATGACATGA AAACATCACT TGTTAGTGCT
          TATGTTCATG TTTGGTCCTG CAGTGCTTTT TAGAATAGAG GATATGACAC
          TTGAGTAACA AGACCAAGTT CTGTGCTATA CAGTGAAATA ATTTATAGAG
          ATTATGTTGA ATTGTTTAAT GTTTGTTTTC AGAATAGACA CCC--TATAT
          TTCATCAAAA GGAAGGCATG TCTGTAGCTG AGAGAAAG-- CAGTCTAAAT
          CCTGACTTTA CTCTGTACTT GCGGCTGCAG TGATTGGTGA CTATGATGAG
          GCAAGAAAAC TTTATTCCTA GTGCTGTTTT AAAGGACTAC AATTGTGTGT
          CTGAAGGCAA ATTCTCTTAG TAATGGAGTG TTCCTCTCAA AAGTTCCTCT
          TAGTCATGCA ATCTCCAGTT CTTTTAACCA TTAACTCCTT TCTCCTTCCT
          CCAGTTTCAT TACATACTCT TGTCTAGCCA ATTGTGTTAA AGATAGATAG
          CATTGTAATA GTTAGT---- TTCCCAAATG AGAGAAAAAC TACACAATTT
          CCCGTAGCCA CTAGTCTTTA GTGTGGGTGG AGTGCTTCAT GATTACCAGT
          ACCTCATTCT CTGGAAAGTG CAAAGAAGCA ACCCCCAATC ATGTGGGACA
          TACCCAAGCC CATACAGCTA CCAGCAACTR ATGCCAAATC ATGAAAAGAA
          TCTTGATTTG ACACACCGGG AGACAGACAG TGACTCAGGA AGAGGAAGTT
          GTGAGAGTCC TTCTCTGTTR TTGGAGAAGC ACAAAGATGC TAGAAATCCA
          CCTGAGCCAA AGACAATGGA TATCCAAGAT GTGCAAAAGA ATAATGGTAT
          AAAAAGTACA CCAGAAACTT CAAATACAGA CTGTGGAGGA CAGCTCCCTT
          GGTTCAATAG TGGTGGACCA CGGGCCTTCA CATGGCCTGG AGCTCAGCTG
          CCAAATTCTC AAAGTCCTAT TTGTTTAAAT CAGGAAACCA CAAGTGAGTG
          TAAAACAGCA CTCAGTGCCA TGAACGTAAG GAGGAGTGAA GAAACATTTC
          ATCATTCCAA ACATCCTACA AACAATGAAA CTATAAGCAA AGGAACATCA
          GTCAAATTGG AGGATGGGAC AAATTTATCC TTAAATATTT GCAATGACCA
          AAGGCTATTG TGGTTATTCC CTCTTGAGAA GTTGCCTTCT CCATCTACAA
          ARCCAATGGA TTACGTRGAA G--ACTCCCG TGGGTCTCTG TTGGAGAAGT
          GTGCAAACAT ATGGCAGAGT CAGCTGCTGG ATTCATTCAC AAGGAGCATT
          TTGATGTGTT TTTCAGATGT TTGCAGGTGA GTTGATGTTA ACTAGAAAAC
          AAATG----- CCATATTCTA GCCTTCTAAT TATGGTAACA TTTTGTATGA
          GAAGGGATTA GTTTTGTGGT ATGTTGCAAG TAGTATATTG AAGGCTCTTA
          CCTTATATAC TCGACTATAA GTCGACCTCA TGTATAAGTC AAGGGCAGAT
          TTTGGGGCCA AAATTATGGA TTTTGAGATG ACCTGTGGAT AAGTCGAGGG
          CAAAATTTAA GGGCATGTAG CAATGGATTT AAAGGATGAA GCAAAGGAAA
          ATGATACCAA ACAACTTAGA AAATATTAAT GTGATAA-TG TGCCTGATTT
          TAATTTT--- AAAAAATCTA ATAAACATAC ACAAATGTCT TTTTTATATG
          CTACAAAGCC CAATTCCTCT TG-------- --------TG TATAGTACAA
          GATGGAGTTT AAAGCACAAA ATGGAGTTTT GTAACGAGAC AGCTGCAAAA
          TCATACGTGT CTGGCCAAAC TCACTGCAGC TGTGATTCTG AGAGAGTGTT
          TGCT----CA AGGTCAAGCT GAAGTTGTTG TGAGTGTGGT ATGGAAGCAA
          ----CAGACA GGAAATTGTG AGGCAATTTT CCAGAGTATG GATTAGTCAG
          TAGAGCACCA TGTGAGCAGC AGTATTTGTT GTATAAAAAG CTCCAACATC
          CATTGTAGGC TTGTTGGGGG GTCAAGGAGC TAGAGAGAGT GTGGAGTGTT
          GGAAAGCTGT AAATATCTGT AAATACTTGT CCAGTAAAAC CTCATCTGTT
          TTACCTACTG AACTGCGAAT GATGTTCCTG TTCTTGAACT GGTACAGCAG
          GAGAGTCAGT GCTGGGTTTG GGT------G AGGTGGGATT TTGGCTGATA
          CACAGAGGGC A-GGTTAGTG TTATGTTCTT CTCATGTTGT AGATGAAGGA
          GTGGAAGTCA GAAAAAGTGT ATACCCACTA ACGTTTCACA CATGAAAACC
          AGGAAGAAAG TGGTTAGACA ACATCAGAGT GTGATGAAGA TGACAAAAGC
          TATTAATGAC GAAGAATGCA TAAGCTAGA- --GGCTGCAG CAGTTTGCTT
          TTGACTGAGT CTACTGGGAA GGGCAAATTT TTGCTCCCTT CTCTTCCTTT
          GCTTAATTTA GTACAAACTA CTTTTGCACT TTGAACTMAG TTTGAAGCAA
          GTGAAGAAGG CTGAGGACAA AGGGAAGAGG AGAAAGAAAC TGGGACATTT
          TAAAAGCAAA TGAAAAAATG GCATGGGAGA GGATTCACCA GGGCTCTGTC
          AAATTGGGAG AGCTGGCAGA TGTGATCATG C--------C TTCCAGCCTA
          AATTCTGGAT TAAATTTAGA TTTGTAGTAG CAGTTTTAGG GTTTCCACAC
          TAGGACTTTA ATCCATTATC ACCACAAGTG ATCACAACTG TGCCCCTTAC
          CCTTACCC-- ----TTGATG TCCAGCCCAT TATTGTCCAG TCAACAGCTG
          TCTCCAACAA CTGTGGGGGG ACCTTGTGCA GTTATCTTTT CAGTCTGTCA
          GCAAGACTGA TATTCTGAAG AAATAGCTGT -GCTATGAGT ATCAGGTTTG
          GAAAAGAAGG AAGGACAGTA --CATTTGTC CTACTTGACG GAGCTTTACG
          GTACCTTGTT TTGTTCCAAG ATCTGCTCAG GTTTAAAGTT ATACTAGTCT
          CATCCCAGAT CCAATCTGGC AACCATACAT GTTGGGCATG GTTGTTCTCC
          AGTTATAGGC CCCATTTACT ACCCTCTTCA ACTTGGAGTC TGGTATTTAC
          CCTGGGGTGG GGGTCTCGTT TGGGCAGGAG GGCCTTGTCG CTGTCCAGCT
          TGAGCCGACT GAGCCTGCAG ACAAAAGGAA GCAAACCAAA CCAAAAAGGA
          ATTGAAAAAG AACATTCCCA CCTCCCTCCA TCCCAGAAGC AACACCCCCT
          AATCTTTAGC CACCTCAGCT TACACCAGAG CTGTTGTATT TTACCAATCT
          TCTAGTGAAG TGATATTTGG ATGGTAATAA TAAAGGGATT NCCAGTCGAT
          AAGTATTGCA ATATCTGGGT TAAGCTGAAT TTCATCATCT TCGCTAGTAT
          CTCCAGTACC ACAGCGCATA GCTCCCCAAA CCCTTCTCCA GCATGGCCAG
          GCTGCTCTTC AGATCCAGTA AAGCCAATGC TGCCCACCAC ATCCAATGCA
          GCCCAAAGCA ATGAATAATG GGTGAATTGT GTAGGGAAGC TGTTGGAAGG
          TCTTACTGGC AACTGGGATA CACG-TGAGG AACCACTGAG CACACCAAAA
          T--------- ---------- ---------- ---------- ----------
          ---------- ---------- ---------- ---------- ----------
          ---------- ---------- ---------- ---------- ----------
          ---------- ---------- ---------- ---------- ----------
          ---------- ---------- ---------- ---------- ----------
          ---------- ---------- ---------- ---------- ----------
          ---------- ---------- ---------- ---------- ----------
          ---------- ---------- ---------- ---------- ----------
          ---------- ---------- ---------- ---------- ----------
          ---------- ---------- ---------- ---------- ----------
          ---------- ---------- ---------- ---------- ----------
          ---------- ---------- ---------- ---------- ----------
          ---------- ------AAGC YTGAGAGCAA RAAGGAGAAG AAATCTAAAC
          CATTAAATTT TTTGAAGAGC CCTCTAGTTA AGAAGAATAA CAATAACTCT
          CCCAAAAAAG TGATGGAAGT GAAGGAGGAA GTGAAAAATG GRAAGGTAGA
          AGAGCAGCCC TTACAACCCT CAGAAACTAC TGGACATCAA GAAGAGAAAN
          NNNNNNNNNN NNNNNNNNNN NNNNNNNNNN NNNNNNNNNN NNNNNNNNNN
          NNNNNNNNNN NNNNNNNNNN NNNNNNNNNN NNNNNNNNNN NNNNNNNACA
          TCCAAGAATT AACCCTGCCT CTAAGTGGTC AAAAATTAAG ATYGTCACAA
          AGCAAACTGG TACAGAGTGT GTCACAGCGA TTGAGATTGT GGCAGACAAA
          GAACCCACTT CTACTGTCTT GGCAAACAGC CGTCCAGCTA ATGTGGCCAG
          GAAATTTGCT AGCATTGCCA TCCAATTTTT ATTACTATCC AGATATTGTT
          TCCATACCAG CACCAACTTT GTCCTCTGCT CTGAGAGGTT TTTATTTTAA
          CCCACCAGTC TTTGACTCCA AAAAGACATA TGCATTTTGT TGTAGTTTGA
          TGTATAGCCA ATGCAGCTAC CCCTGAGGTG TATTTAATTT TATTTCCATA
          ACAATGTGAA TGGGTTAATG CACCTTAAAA TCTCCTAAGA ATTGTTAGGG
          CAAAATCTCA TGATTAAGTC TGGCCATGAG GGAAAGTTCT GACTAAGCCA
          GTATTTAGCC
Lcrep_014 TGGTTGCTCT CCAGAAACCA CTGTTCAGTG GAATGCAGTC ATCACAACTA
          GAAGCCATTG ATATCCATTC TTCTTCTTCG TGGTCTCTGG GACTCACACA
          TCTGGGTTGT ACTGCGCCTG CTCAGTGCAG CTTCGAATCT TCTATAGCTT
          GGATACTTTT TTGGCAGTAG CCCCTCCCC- -----ATTGG TATCCTAGCA
          ATTCTGCTTA CGTTTTTACT AGACTGAATA ATTTGATGTC CATGAACCTG
          GCTGCCTTAT TGTTCACCAC AACTCCAGGT AACTTATAGA CATGTTAAAA
          ACCCTAGGTC CCACCACAAA TTTTCAGAGG AGCTCACTTT CTTATCACCT
          TTCTTTTTTG TGAATTATTC ATTCATTTCT ATTCTCATAT TCATGTTCTT
          TTAAAGGGTT CATGGTGAAG GTTGTTGTTA TCTCCTATCA AGTCA-----
          -ACTT--GG- -ACTT--AGG AGCCACAGTT ATCAACCACC CTGCTCAT--
          --GTCTTGCA AGCTCATGGC CATTTCCTTA ATGTAATCAA TTATCCGGTA
          ATGAAATGGT CACCATRCGT TCTTCCTCTT TTTCTTCGTG CTTTCCACTT
          TACTGAGCGT TATCACTTTT TCCAGTAGGT CAGCAAGAAA ACCCCCATTT
          TTTT-CAAGG TAAGTGAAAT TTTGTGTGGG GAGGGCTGGG GAATGACTCT
          GTAGCCAGTC TGTATTGGAG TGACTACAGA GTCATTCTGT CATGCAGGAA
          TGGCCCAAGT GTTGCACTTT T-AGAGTGGA AGTATTCAAA CAAGGACTTG
          AAGGTGTGGG AGCAGAGCTG GGACTAAGGT GATCGAAGGC TTGAACTAGG
          TGATGAAGTA ACCAATTTTG CATATGGGCT CAAAGTTTAG CCTGACACAT
          GGTTTAGCCC AGACTTGAGC ACCTGGTCTC ATTTTCCTTA TCCAATTCCA
          TAGAGCTAGA ACTGCCACCC AGCCCAGCAC TGGAAGTCAA CAGGGGAGTC
          ATGACAGAGT ACCCACCTGT ATGT-----G ATGCTGACTC CACTCTTAGA
          GGATGG---- ---------- GCAAACTGGG GTGAGTTTGA AAGGAATGAA
          TAGCCTTTTT TAAAATGCTA CCTGCAGTTT TTCTCAACAG CACCTTGAAC
          TGCACASAGA AGTTAATAGG TAGCCTGTGC TGTTGCTGCA GCATGATCTC
          ATGGTTCCCG CCATCCTGNA CCTGACAGAA GGTATTCTGT TGCAGTANGC
          ACTAGCTGAA GCTGTNGTTT TTCAAGGGCA TCCTCACATA AAGTATGTTA
          CATAAGTTGA TTATGGAGGT TACAAAAATA ACAGTGATGG TTGCTCAATT
          TCTGTTTGCC AGATCAGGGC ACAATTGACA AAAAGCACTT CTGGTGATAG
          ACTCATAGAC TAATAGAGCT AGAAAAGACT ACAAGGACTA TCCGATTTAA
          CCCCCTGCCA TGCAGGAATA TTCAATCAAA GGACCCCCAA CAGATGGCCA
          TCCAAACTTG CTATCTCAAA CCAGTTCTAA ATCCAAGATA ACCTTCAGAA
          TGTGCATCTA TTTAATGACA AGAAGGATCC CATAATCTCT CACGTTCAGA
          GTTGATCAAC TGCCACCACT TCTGTCTTCT TTGAATTACC CAAATCT---
          ---ACACAGG AAGCTGCCTT TTATTAACTC AGATCTTTGA CCTACACTGA
          TAAGTCTTGG CTCTCTAGGG GTTTAAAGGA G-TTTTCCCA CCCCTGCAGG
          GCACTGAGGC TATGAATAAG TGGAATTCCT TGTACAATAT TTGAATTTAT
          TATTTATTCA TTTATACCTT ACTTTTTATT TTAAATTAAC AAAATAGAAA
          AATGTGAAAA CACAAGCAAC CCCTTTAGAA ACATATTCAA AATGTGTCTG
          AACTGAGGGT TGTTTTTGTT TT-------T T-------GG TACAGTGCTG
          TAGGTGCACT ATTGTTAGTA TAATGTTCTG TTAT------ ACAACTCACC
          TGGGTTGCAA GAAAGGTAGG AAAAAAAAGA TTGTTCGTGC TTGATGTCTG
          GAAATGTAGT CTGCTGACTA CACACAGCCT ATTCAACAAT ATTATTCCAT
          TCTTCCAAGG ATCTTTAGGA GGGAACATAC CTTAGAAATG CTGGCTTCTA
          AAATTGTCTG AGCCACAGGG CACTCCTAAT AAGGGATGTG CACCCTTGTC
          CGATTCGAGT ATACCCGATT CGGACGTCTT CCCCCATTTC AGGTATACCT
          GATTCGGGGA TCCTAAGCGG CCTGATTAGG ATCGCTTTG- ----------
          ---------- GATCTGACTC GGCCATAGGA AACAATGCAK CCCATTGTTT
          TCTATGGCAA AATAATAATA ATAAAAACCT ACCTCTGTGA GGTTCTGGGT
          GTCCCCAAAA GCAAGCAATG GCTAGGACAG GTTCTCCCTT GACATTCACT
          GGGGTTAGGG GAGCAAGGCC CCTATGAATG TGGCCAAAAA TGCAAATAGG
          AAAAACATTA GCTAAAACCG CACCTTAACT AAAATGGCTG CCCCTGCCAT
          TTTAGTTACC TCCCACAGTG GCAACCTTTA ACTAAAATGG CCAGCNNNNN
          NNNNNAGCCA AGGAAGTATT GTACTATAGT GTCACGGTGG TGAGAAAGGG
          GTTGAGGGCC TCCTC--CTC AGACAGTATG ACATTTTGGG TGTCCTCAAA
          AGGTAGCAAT TGCTAGTACA GATACTCCCT TGACAATGAC TGCTGTTAGG
          AGAGCAGGTC ACCCCCGGGA ATGTGGGGAA AAAAATGAGC ATCAGAAAAA
          CATTACCTAA AATGAAAGTG CCCTTAACAA AATGGCTGCC CCTGCCATTT
          CAGATACCTC AAACGG-TGG CGGTGCCCTT AACTAAAATG CCCACTACTG
          ATGGTCAGGT CATCACCATT GGTAATGAGA GGTTCAGATG CCCAGAAGCC
          CTCTTCCAGC CATCATTTTT GGGTGAGTTT TCTTAGAAGC CTGTTCCTTT
          CACAGATAGA CAAAACTTGC ACCTGTGAGC AAAGGCCTCC ATGAATTGTT
          TTCATTGTAT GACATTTTGT TCCCCTGGCT CTTCTTACAA AGTGTCCCTT
          GTTACCTCCT GGCAGGTATG GAATCCTGTG GCATCCACGA AACCACCTTT
          AACTCCATCA TGAAGTGCGA TGTGGATATC CGTAAAGATC TGTATGCCAA
          CACTGTCCTG TCTGGCGGTA CCACCATGTA CCCTGGCATT GCTG-AGGTG
          AAGAAATGCA GTAAGAATAG TTTGGCATCA CGGCAGAGTT TCTGGGCAGA
          ATTAAATGTG GCACATCTTG ACCATAACAA TGTGGTACGT GTTGTCGCTG
          CTAGCACATG TGCCCCTGCC AGTCAGGATA GTTTGGGCAC CATAATAATG
          GAATATGTCA GTAATAGTAC GTTGCACCAT GTTATCTATG GGAATGACTG
          CAAGACAGTG AAGAAAAAGG ATGATGGGCC TGGATGTGGC CATGTGTCTT
          TGAGCATAAC TGAGGCATTA GGCTACTCCT GTGATATTGC AGCAGGTTTA
          ATCTTCCTCC ATTCACATTT GATTGTGCAT TTGGATTTAA AACCTGCTAA
          TGTATTCATC ACAGAACAAA ATGTTTGCAA AATTGGAGAC TTTGGATGCT
          CCCAAAAACT ACAGGATCGT CTATCATCAG GCCCAGTACT TTCTCAACAA
          GGTGGGACAT ACACTCATCG TGCCCCTGAA CTCCTTAAAG GTGAGAGAAT
          CACCCCTAAA GCAGACATAA CATTTCTGCA TGATGAAACT TTGGATCCCT
          TCTAGGACTA TGCCTTATTA TTCAAATCCT CACCGGACTA TTCCTAGCCA
          TACACTACAC AGCAGATATT ACATCAGCCT TTTCCTCAGT TGCACACATT
          TGCCGAGACG TTCAATATGG CTGACTCATT CGAAATATGC ATGCAAACGG
          AGCTTCAATA TTCTTTATCT GTATTTACCT CCATATTGGA CGCGGACTAT
          ACTATGGCTC CTACCTGTAC CAAGAAACCT GAAATATTGG AGTCATTTTA
          CTACTACTTG TAATAGCCAC TGCCTTCGTA GGCTACGTAC TTCCATGAGG
          GCAAATATCA TTCTGAGGTG CAACTGTCAT TACCAACCTA CTATCAGCCA
          TTCCATACAT CGGAACAGCC CTAGTTGAAT GAATTTGAGG CGGATTCTCT
          GTAGACAACG CAACTCTGAC ACGATTCTTC ACATTTCACT TCCTACTACC
          ATTTATTATT ATCGGCGTAT CTGCTGTCCA TCTTTTATTT CTTCATGAAA
          CAGGATCTAA TAATCCAACA GGACTTCAAT CAAACACTGA CAAAATTCCT
          TTCCATCCAT ACTTTTCATA CAAAGACCTA CTAGGAGCAC TACTACTAAT
          TACACTACTA CTTTTACTTG CCCTATTATC ACCAAACCTC CTAGGAGACC
          CAGAAAACTT TACACCCGCT AATCCCTTAA ACTATGAGTC CCAAACCACA
          CATAAGTAAC ATATTTTCAC AGAACGATAC CCCCTTTTTA GAGACCAACA
          ACCCNAACA- --TGTTAATT TCACCCAGTA TTCCACAGTT ACCTCTGCAA
          AGAGAGAATC AGAATCAAAA TC------CT ATACCTGRTG AATCTGAAGA
          CACAATGCTT GACAAATCTG AGATCAAGAA ACTGCAAACT AACGAAGGAC
          CTACGTCACT ATCCAGTGAA ATTAGAAGGC CTTTTACAAA CTTGTGCAAC
          CAGGAATGGA AAAGTCCCAG TCCCAAACAA AGTGATAAAA AAATTGGGAT
          CACGCAGAAT TCAACAGTCT CACTTTCAAA AAAAATAATT CCTAAGATAC
          GTAGTAATCC CCAAGTACAT CAGGAAGGCT TAAAAAATAA CAATCACTCT
          CCTTTCTCAA GTATTAAAGC TGTAGTTCCA AATGAAAATA AAAAAGGGGA
          CAATAATGTT TCTGAGCCCT TGGTTTTCCC TCTTTCATCT AATAAAAATC
          TCAACCAYTC CAATATTGAG ACAGTCCTAA ATCCCAGTAA AACACAACGT
          GAACGACATT CTTCTGAAAG TTCCTATATA CGAGAACCTC ACGATCCATT
          GGTGTTTGGA AGCAACGTGA TGCGTCCTGT TAATAGATAT AGTCGAAAGT
          TTAAATCATA TTCTGAATTG TTGTCTTGTG ATGAAAATGA GAATTGGGAC
          ACATATGATG GCCGTTGCAG AGCCTTTGGG TCTAGGCGTG TGATGTATCC
          ATCAATTGAG TTTGGTATAT CCAGAGCTCC CCTTGCGCAC AAACGGGAGA
          AAAAAACTCA CCAAAGAAAG TAAAGCTGGG GCTTCAGCAC TCCACCRCAC
          CCGCAGCTTT GTCAAACACC AAGGCCTCCC CACTGCTGTG CCACCCGGGT
          CTCCTCCCTT TCTCTTCCAC CCCAAAAGTA CAGGTCCGCA AAGRGCACTC
          AGGCCCTCAA GATGGRCTTG GCTGCAGCCG CCTAGCCAAA GGCACACTGA
          GGGCAGGAAC CTCCGCCAAG AAGGTGACTR AGGATCCCTC TCTGTCTTCT
          GAGAAGAGGC CTGCTGGGAA GGACTTTGTG GTCAGAACAG CATGTGGCCA
          AAGGGAGCRG CCACACGTCA AGTGCCAGAG AGTGCAGCCT GTGCAGAAAC
          AGCTGGTTCC CAGAGCGGAC TTTTCCCTCG GTGACGCTGA CTGGCCCTCA
          GCCCAGCTGG AGGAAAGCGG GAGGCTCTTT GCGGAGCAGT GTGCGGCCGC
          CTGGATGGGC CTCCCAGCCC TCCARAAAGA MCGGGRGCAN CACCTC----
          ---------- ---------- ---------- ---------- ----------
          ---------- ---------- ---------- ---------- ----------
          ---------- ---------- ---------- ---------- ----------
          ---------- ---------- ---------- ---------- ----------
          ---------- ---------- ---------- ---------- ----------
          ---------- ---------- ---------- ---------- ----------
          ---------- ---------- ---------- ---------- ----------
          ---------- ---------- ---------- ---------- ----------
          ---------- ---------- ---------- ---------- ----------
          ---------- ---------- ---------- ---------- ----------
          ---------- ---------- ---------- ---------- ----------
          ---------- ---------- ---------- ---------- ----------
          ---------- ---------- ---------- ---------- ----------
          ---------- ---------- ---------- ---------- ----------
          ---------- ---------- ---------- ---------- ----------
          ---------- ---------- ---------- ---------- ----------
          ---------- ---------- ---------- ---------- ----------
          ---------- ---------- ---------- ------TAGG ATCTGGGAAT
          TGCGGAATCG ACATTGGATC CGTCCCACCT CGAATTTTTG CAGATCAAGG
          TAATATTTAA TCTCGTTAAC ATACTCTGGT TTCTTTTCAT ATGGTTTCTT
          CTCCTTTTAA TTTTGTTAAT GATGACATGA AAACATCACT TGTTAGCGCT
          TATGTTCATG TTTGGTCCTG CAGTGCTTTT TAGAATAGAG GATATGACAC
          TTGAGTAACA AGACCAAGTT CTGTGCTATA CAGTGAAATA ATTTATAGAG
          ATTATGTTGA ATTGTTTAAT GTTTGTTTTC TGAATAGACA CCC--TATAT
          TTCATCAAAA GGAAGGCATG TCTGTAGCTG AGAGAAAG-- CAGTCTAAAT
          CCTGACTTTA CTCTGTACTT GCGGCTGCAG TGATTGGTGA CTAGGATGAG
          GCAAGAAAAC TTTATTCCTA GTGCTGTTTT AAAGGACTGC AATTGTGTGT
          CTGAAGGCAA ATTCTCTTAG TAATGCAGTG TTCCTCTCAA AAGCTCCTCT
          TAGTCATGCA ATCTTCAGTT GTTTTAACCA TTAACTCCTT TCTCCTTCCT
          CCAGTTTCAT TACATACTCT TGTCTAGCCA ATTCTGTTAA AGATAGATAG
          CACTGTAATA GTCAGT---- TTCCCAAATG AGAGAAAAAC TACACAATTT
          CCCGTAGCCA CTAGTCTTTA GTGTGGGTGG AGTGCTTCAT GGTTACCAGT
          ACCTCATTCT CTGGAAAGTG CAAAGAAGCA ACCCCCAATC ATGTGGGACA
          TACCCAAGCC CATACAGCTA CCAGCAACTR ATGCCAAATC ATGAAAAGAA
          TCTTGATTTG ACACACCGGG AGACAGACAG TGACTCAGGA AGAGGAAGTT
          GTGAGAGTCC TTCTCTGTTG TTGGAGAAGC ACAAAGATGC TAGAAATCCA
          CCTGAACCAA AGACAATGGA TATCCAAGAT GTGCAAAAGA ATAATGGTAT
          AAAAAGTACA TCAGAAACTT CAAATACAGA CTGTGGAGGA CAGCTCCCTT
          GGTTCAATAG TGGTGGACCA CGGGCATTCA CATGGCCTGG AGCTCAGTTG
          CCAAATTCTC AGAGTCCTAT TTGTTTAAAT CAGGAAACCA CAAGTATGTG
          TAAAACAGCA CTCAGTGCCA TGAACGTAAG GAGGAGTGAA GAAACATTTC
          ATCATTCCAA ACATCCTAGA AACACTGAAA CTATAAGCAA AGGAACATCA
          GTCAAATTGG AGGATGGGAC AAATTTATCC TTAAATATTT GCAATGACCA
          AAGGCTATTG TGGTTATTCC CTCTTGAGAC GTTGCCTTCT TCGTCTACAA
          AGCCAATGGA TTACGTRGAA G-TACTCCCG TGGATCTCTG TTGGAGAAGT
          GTGCAAACAT ATGGCAGAGT CAGCTGCTGG ATTCATTCAC AAGGAGCATT
          TTGATGTGTT TTTCAGATGT TTGCAGGTGA GTTGATGTTA ACTAGAAAAC
          AAATG----- CCATATTCTA GCCTTCTAAT TATGGTAACA TTTTGTATGA
          GAAGGGATTA GTTTTGTGGT ATGTTGCAAG TAGTATATTG CAGGCTCTTA
          CCTTATATAC TCGACTATAA GTCGACCTCA TGTATAAGTC AAGGGCARAT
          TTTGGGGCCA AAATTATGGA TTTTGAGATG ACCTGTGGAT AAGTCGAGGG
          CAAAATTTAA GGGCATGTAG CAATGGATTT AAAGGATGAA GCAAAGGAAA
          ATGATACCAA ACAACTTARA AAATATTAAT GTGATAAAAT TGCCTGATTT
          TAATTTT--- AAAAAATCTA ACAAACATAC ACAAATGTCT TTTTCATATG
          CTACAAAGCC CAATTCCTCT TGAATAGACT AAGCACCCTG TATAGTACAA
          GATGGAGTTT AAAGCACAAA ATGGAGTTTT GTAACGAGAC AGCTGCAAAA
          TCATACGTGT CTGGCCAAAC TCACTGCAGC TGTGATTCTG AGAGAGTGTT
          TGCT----CA AGGTCAAGCT GAAGTTGTTG TGAGTGTGGT GTGGAAGCAA
          ----CAGACA AGAAAGTGTG AGGCAATTTT CCAGAGTATG GATTAGTCAG
          TAGAGCATCA TGTGAGCAGC AGTGTTTGTT GTATAAAAAG CTCCAACATG
          CATTGTATGC TTGTTGGGG- GTCAAGGAGC TGGAGAGAGT GCGGAGTGTT
          GGAAAGCTGT AAATATCTGT AAATACTTGT CCAGTAAAAC CTCATCTGTT
          TTACCTACTG AACTGTGAAT GATGTTCCTG TTCTTGAACT GGTACAGCAG
          GAGAGTCAGT GCTGGGTTTG GGT------G AGGTGAGATT TTGGCTGATA
          CACATAGGGC AAGGTTAGTG TTATGTTCTT CTCACATTGT AGATGAAGGA
          GTGGAAGTCA GAAAAAGTGT ATGCCCACTA ACGTTTCACA CATGAAAACC
          AGGAAGAAAG TGGTTAAACA ACATCAGAGT GTGATCAAGA TGACAAAAGC
          TATTAATGAT GAAGAATGCA TAAGCTAGA- --GGCTGCAG CAGTTTGCTT
          TTGACTGAGT CTACTGGGAA GGGAAAATTT TTGCTCCCTC CTCTTCCTTT
          GCTTAATTTA GTACAAACTA CTTTTGCACT TTGAACTCAG TTTGAAGCAA
          GTGAAGAAGG CTGGGGACAA AGGGAAGAGG AGAAAGAAAC TGGGACATTT
          TAAAAGCAGA TGAAAAAGTG GCATGGGAGA GGATTCATCA AGCCTCTGCC
          AAATTGGGAG AGCTGGCAGA TGTGATCATT C--------C TTCCATCCTA
          AGTTCTGGAT TAAATTTAGA TTTGTAGTAG CTGTTTTAGG GTTTCCACAC
          TAGGATTTTA ATCCATTATC ACCACAAGTG ATCACAATTG TGCCCCTTCC
          CCTTCCCC-- ----TTGATG TCCAGCCCAT TATTGTCCAG TCAACAGCTG
          TCTCCAACAA CTGTGGGGGA ACCTTGTGCA GTTATATTTT CAGTCTGTCA
          GCAAGACTGA TATTCTGAAG A-ATAGCTGT GGCTATGAGT ATCAGGTTTG
          GAAAAGAAGG AAGGACAGTA --CATTTGTC CTACTTGACG GAGCTTTACG
          GTACCTTGTT TTGTTCCAAG ATCTGCTCAG GTTTAAAGTT ATACTAGTCT
          CATCCCAGAT CCAATCTGGC AACCATACTT GTTGGGCATG GTTGTTCTCC
          AGTTATAGGC CCCATTTACT ACCCTCTTCA ACTTGGAGTC TGGTATTTAC
          CCTGGGGCGG GGGTCTCGTT TGGGCAGGAG GGCCTTGTCG CTGTCCAGCT
          TGAGCCGACT GAGCCTGCAG ACAAAAGGAA GCAAACCAAA CCAAAAAGGA
          ATTGAAAAAG AACATTCCCA CCTCCCTCCA TCCCAGAAGC AACACCCCCT
          AATCTTTAGC CACCTCAGCT TACACCAGAG CTGTTGTATT TTACCAATCT
          TCTAGTGAAG TGATATTAGG ATGGTAATAA TAAAGGGGTT TCCAGTCGAT
          AAGTATTGCA ATATCTGGGT TAAGCTGAAT TTCATCATCT TCGCTAGTAT
          CTCCAGTACC ACAGCGCATA GCTCCCCAAA CCCTTCTCCA GCATGGCCAG
          GCTGCTCCTC AGATCCAGTA AAGCCAATGC TGCCCACCAC ATCCAATGCA
          GCCCAAAGCA ATGAATAATG GGTGAATTGT GTAGGGAAGC TGTTGGAAGG
          TCTTACTGGC AACTGGGATA CACG-TGAGG AACCACTGAG CACACCAAAA
          TTTTACTAGA ACAATTCTAG TTGTTTTAAA TTATTTATTA CCAGCTTTCA
          CAGAACACAT GGGGCTCCAC AATTCTGTAG ACGCCTTCAT TTATTTTCTT
          ATCTGACAAG CAATCTTCAT GTGAAAATAT AAAAATTCTC CTGTTTGAAA
          TTATGTTCCA AGAAGAAAAA AA-AAGGTAG CAAACCCCCC TGCTGACCAT
          ATTAACTCAT GAGGCTTGCT GTAAGTTAAA AAGTAAGCTT GACAAGTGAT
          TCATACAAAA TCCAGCACAC CACAGCAATA TTTTATAAAG CAAACAAATG
          CCTCTTT--A GAGAATGCCA CTGCCACTGT TTTTAAAAAC AAGGAAGAAG
          GGGGAAAACC ATGCTTAGAA AACACACACC TACATACACA ATATTTATTC
          AAAGCTTATT TTACAACCAT GTAAGGCAGA ACAATAGAAC TATTATGCCT
          TCAGCCAATT TGCTTGGTGG CCTGAAGCGT CC----TGTC TTTTCATAAC
          CAGCCAGCCC AGTTTTCAAG ATCTGGATAA CACAGGACTT AGGACTGCCT
          TTCTTGCTAA AAGGATTCAT TGCAGAGTCA AGAAAAAGTG GGTAACAAAA
          CAAGTTGAAC TGGAATAAGC YTGAGAGCAA RAAGGAGAAG AAATNTAAAC
          CATTAAATTT TTTGAAGAGC CCTCTAGTTA AGAAGAATAA CAATAACTCT
          CCCAAAAAAG TGATGGAAGT GAAGGAGGAA GTGAAAAATG GGAAGGTAGA
          AGAGCAGCCC TTACAACCCT CAGAAACTAC TGGACATCAA GAAGAGAAAG
          AGACCTCTAA TGAATCCAGC ACAGTAAGCA TCACCCAGAC AAATAAAGAG
          AAGCAGGCAC TGGAAATTGT GCCACCTGAC CAAGGGCAGA GCCCAGCACA
          TCCAAGAATT AACCCTGCCT CTAAGTGGTC AAAAATTAAG ATCGTCACAA
          AGCAAACTGG TACAGAGTGT GTCACAGCGA TTGAGATTGT GGCAGACAAA
          GAACCCAGTT CTACTGTCTT GGCAAACAGC CGTCCAGCTA ATGTGGCCAG
          GAAATTTGCT AGCATTGCCA TCCAATTTTT ATCACTATCC AGATATTGTT
          TCCATACCAG CACCAACTTT GTCCTCTGCT CTGAGAGGTT TTTATTTTAA
          CCCACCAGTC TTTGACTCCA ACAAGACATA TGCATTTTGT TGTAGTTTGA
          TGTATAGYCA ATGCAGCTAC CCCTGAGGTG TATTTAATTT TATTTCCATA
          ACAATGTGAA TGGRTTAATG CACCTTAAAA TCTCCTAAGA ACTGTTAGGG
          CAAAATCTCA TGATTAAGTC TGGCCATGAG GGAAAGTTCT GACTAAGCCA
          GTATTTAGCC
Lcrep_015 TGGTTGCTCT CCAGAAACCA CTGTTCAGTG GAATGCAGTC ATCACAACTA
          GAAGCCATTG ATATCCATTC TTCTTCTTCG TGGTCTCTGG GACTCACACA
          TCTGGGTTGT ACTGCGCCTG CTCAGTGCAG CTTCGAATCT TCTATAGCTT
          GGATACTTTT TTGGCAGTAG CCCCTCCCC- -----ATTGG TATCCTAGCA
          ATTCTGCTTA CGTTTTTACT AGACTGAATA ATTTGATGTC CATGAACCTG
          GCTGCCTTAT TGTTCACCAC AACTCCAGGT AACTTATAGA CATGTTAAAA
          AYCCTAGGTC CCACCACAAA TTTTCAGAGG AGCTCACTTT CTTATCACCT
          TTCTTTTTTG TGAATTATTC ATTCATTTCT ATTCTCATAT TCATGTTCTT
          TTAAAGGGTT CATGGTGAAG GTTGTTGTTA TCTCCTATCA AGTCA-----
          -ACTT--GG- -ACTT--AGG AGCCACAGTT ATCAACCACC CTGCTCAT--
          --GTCTTGCA AGCTCATGGC CATTTCCTTA ATGTAATCAA TTATCCGGTA
          ATGAAATGGT CACCATGCGT TCTTCCTCTT TTTCTTCGTG CTTTCCACTT
          TACTGAGCGT TATCACTTTT TCCAGTAGGT CAGCAAGAAA ATCCCCATTT
          TTTT-CAAGG TAAGTGAAAT TTTGTGTGGG GAGGGCTGGG GAATGACTCT
          GTAGCCAGTC TGTATTGGAG TGACTACAGA GTCATTCTGT CATGCAGGAA
          TGGCCCAAGT GTTGCACTTT T-AGAGTGGA AGTATTCAAA CAAGGACTTG
          AAGGTGTGGG AGCAGAGCTG GGACTAAGGT GATCGAAGGC TTGAACTAGG
          TGATGAAGTA ACCAATTTTG CATATGGGCT CAAAGTTTAG CCTGACACAT
          GGTTTAGCCC AGACTTGAGC ACCTGATCTC ATTTTCCTTA TCCAATTCCA
          TAGAGCTAGA ACTGCCACCC AGCCCAGCAC TGGAAGTCAA CAGGGGAGTC
          ATGACAGAGT ACCCACCTGT ATGT-----G ATGCTGACTC CACTCTTAGA
          GGATGG---- ---------- GCAAACTGGG GTGAGTTTGA AAGGAATGAA
          TAGCCTTTTT TAAAATGCTA CCTGCAGTTT TTCTCA-CAG CACCTTGAAC
          TGCACASAGA AGTTAATAGG TAGCCTGTGC TGTTGCTGCA GCATGATCTC
          ATGGTTCCCG CCATCCTGCA CCTGACAGAA GGTATTCTGT TGCAGTACGC
          ACTAGCTGAA GCTGTGGTTT TTCAAGGGCA TCCTCACATA AAGTATGTTA
          CATAAGTTGA TTATGGAGGT TACAAAAATA ACAGTGATGG TTGCTCAATT
          TCTGTTTGCC AGATCAGGGC ACAATTGACA AAAAGCACTT CTGGTGATAG
          ACTCATAGAC TAATAGAGCT AGAAAAGACT ACAAGGACTA TCCGATTTAA
          CCCCCTGCCA TGCAGGAATA TTCAATCAAA GGACCCCCAA CAGATGGCCA
          TCCAAACTTG CTATCTCAAA CCAGTTCTAA ATCCAAGATA ACCTTCAGAA
          TGTGCATCTA TTTAATGACA AGAAGGATCC CATAATCTCT CACRTTCAGA
          GTTGATCAAC TGCCACCACT TCTGTCTTCT TTGAATTACC CAAATCT---
          ---ACACAGG AARCTGCCTT TTATTAACTC AGATCTTTGA CCTACACTGA
          TAAGTCTTGG CTCTCTAGGG GTTTAAAGGA GTTTTTCCCA CCCCTGCAGG
          GCACTGAGGC ---------- ---------- ---------- ----------
          ---------- ---------- ---------- ---------- ----------
          ---------- ---------- ---------- ---------- ----------
          ---------- ---------- ---------- ---------- ----------
          ---------- ---------- ---------- ---------- ----------
          ---------- ---------- ---------- ---------- ----------
          ---------- ---------- ---------- ---------- ----------
          ---------- ---------- ---------- ---------- ----------
          ---------- ---------- ---------- ---------- ----------
          ---------- ---------- ---------- ---------- ----------
          ---------- ---------- ---------- ---------- ----------
          ---------- ---------- ---------- ---------- ----------
          ---------- ---------- ---------- -----TGTGA GGTTCTGGGT
          GTCCCCAAAA GCAAGCAATG GCTAGGACAG GTTCTCCCTT GACATTCACT
          GGGGTTAGGG GAGCAAGGCC CCTATGAATG TGGCCAAAAA TGCAAATAGG
          AAAAACATTA GCTAAAACCG CACCTTAACT AAAATGGCTG CCCCTGCCAT
          TTTAGTTACC TCCCACAGTG GCAACCTTTA ACTAAAATGG CCAGCACACA
          GTTCAAGCCA AGGAAGTATT GTACTATAGT GTCACGGTGG TGAGAAAGGG
          GTTRAGGGCC TCCTC--CTC AGACAGTATG ACATTTTGGG TGTCCTCAAA
          AGGTAGCAAT TGCTAGTACA GATACTCCCT TGACAATGAC TGCTGTTAGG
          AGAGCAGGTC ACYCCCGGGA ATGTGGGGAA AAAAATGAGC ATCAKAAAAA
          CATTACCTAA AATGAAAGTG CCCTTAACAA AATGGCTGCC CCTGCCATTT
          CAGATACCTC AAACGG-TGG CGGTGCCCTT AACTAAAATG CCCACTACTG
          ATGGTCAGGT CATCACCATT GGTAATGAGA GGTTCAGATG CCCAGAAGCC
          CTCTTCCAGC CATCATTTTT GGGTGAGTTT TCTTAGAAGC CTGTTCCTTT
          CACAGATAGA CAAAACTTGC ACCTGTGAGC AAAGGCCTCC ATGAATTGTT
          TTCATTGTAT GACATTTTGT TCCCCTGGCT CTTCTTACAA AGTGTCCCTT
          GTTACCTCCT GGCAGGTATG GAATCCTGTG GCATCCACGA AACCACCTTT
          AACTCCATCA TGAAGTGCGA TGTGGATATC CGTAAAGATC TGTATGCCAA
          CACTGTCCTG TCTGGCGGTA CCACCATGTA CCCTGGCATT GCTG------
          ---------- ---------- --TGGCATC- CGGCAGAGTT TCTGGGCAGA
          ATTAAATGTG GCACATCTTG ACCATAACAA TGTGGTACGT GTTGTCGCTG
          CTAGCACATG TGCCCCTGCC AGTCAGGATA GTTTGGGCAC CATAATAATG
          GAATATGTCA GTAATAGTAC GTTGCACCAT GTTATCTATG GGAATGACTG
          CAAGACAGTG AAGAAAAAGG ATGATGGGCC TGGATGTGGC CATGTGTCTT
          TGAGCATAAC TGAGGCATTA GGCTACTCCT GTGATATTGC AGCAGGTTTA
          ATCTTCCTCC ATTCACATTT GATTGTGCAT TTGGATTTAA AACCTGCTAA
          TGTATTCATC ACAGAACAAA ATGTTTGCAA AATTGGAGAC TTTGGATGCT
          CCCAAAAACT ACAGGATCGT CTATCATCAG GCCCAGTACT TTCTCAACAA
          GGTGGGACAT ACACTCATCG TGCCCCTGAA CTCCT----- ----------
          ---------- --------AA CATTTCTGCA TGATGAAACT TTGGATCCCT
          TCTAGGACTG TGCCTTATTA TTCAAATCCT CACCGGACTA TTCCTAGCCA
          TACACTACAC AGCAGATATT ACATCAGCCT TTTCCTCAGT TGCACACATT
          TGCCGAGACG TTCAATATGG CTGACTCATT CGAAATATGC ATGCAAACGG
          AGCTTCAATA TTCTTTATCT GTATTTACCT CCATATTGGA CGCGGACTAT
          ACTATGGCTC CTACCTGTAC CAAGAAACCT GAAATATTGG AGTCATTTTA
          CTACTACTTG TAATAGCCAC TGCCTTCGTA GGCTACGTAC TTCCATGAGG
          GCAAATATCA TTCTGAGGTG CAACTGTCAT TACCAACCTA CTATCAGCCA
          TTCCATACAT CGGAACAGCC CTAGTTGAAT GAATTTGAGG CGGATTCTCT
          GTAGACAACG CAACTCTGAC ACGATTCTTC ACATTTCACT TCCTACTACC
          ATTTATTATT ATCGGCGTAT CTGCTGTCCA CCTTTTATTT CTTCATGAAA
          CAGGATCTAA TAATCCAACA GGGCTTCAAT CAAACACTGA CAAAATTCCT
          TTCCACCCAT ACTTTTCATA CAAAGACCTA CTAGGAGCAC TACTACTAAT
          TATACTACTA CTTTTACTTG CCCTATTATC ACCAAATCTC CTAGGAGACC
          CAGAAAACTT TACACCCGCT AATCCCTTAA ACTATGAGTC CCAAACCACA
          CATAAGTAAC ATATTTTCAC AGAACGATAC CCCCTTTTTA GAGACCAACA
          ACCCAAACA- --TGTTAATT TCACCCAGTA TTCCACAGTT ACCTCTGCAA
          AGAGAGAATC AGAATCAAAA TC------CT ATACCTGATG AATCTGAAGA
          CACAATGCTT GACAAATCTG AGATCAAGAA ACTGCAAACT AACGAAGGAC
          CTACGTCACT ATCCAGTGAA ATTAGAAGGC CTTTTACAAA CTTGTGCAAC
          CAGGAATGGA AAAGTCCAAG TCCCAAACAA AGTGATAAAA AAATTGGGAT
          CACGCAGAAT TCAACAGTCT CACTTTCAAA AAAAATAATT CCTAAGATAC
          GTAGTAATCC CCAAGTACAT CAGGAAGGCT TAAAAAATAA CAATCACTCT
          CCTTTCTCAA GTATTAAAGC TGTAGTTCCA AATGAAAATA AAAAAGGGGA
          CAATAATGTT TCTGAGCCCT TGGTTTTCCC TCTTTCATCT AATAAAAATC
          TCAACCACTC CAATATTGAG ACAGTCCTAA ATCCCAGTAA AACACAACGT
          GAACGACATT CTTCTGAAAG TTCCTATATA CGAGAACCTC ACGATCCATT
          GGTGTTTGGA AGCAACGTGA TGCGTCCTGT TAATAGATAT AGTCGAAAGT
          TTAAATCATA TTCTGAATTG TTGTCTTGTG ATGAAAATGA GAATTGGGAC
          ACATATGATG GCCGTTGCAG AGCCTTTGGG TCTAGGCGTG TGATGTATCC
          ATCAATTGAG TTTGGTATAT CCAGAGCTCC CCTTGCGCAC AAAYGGGAGA
          AAAAAACTCA CCAAAGAAAG TAAAGCTGGG GCTTCAGCAC TCCACCRCAC
          CCGCAGCTTT GTCAAACACC AAGGCCTCCC CACTGCTGTG CCACCCGGGT
          CTCCTCCCTT TCTCTTCCAC CCCAAAAGTA CAGGTCCGCA AAGRGCACTC
          AGGCCCTCAA GATGGRCTTG GCTGCAGCCG CCTAGCCAAA GGCACACTGA
          GGGCAGGAAC CTCCGCCAAG AAGGTGACTR AGGATCCCTC TCTGTCTTCT
          GAGAAGAGGC CTGCTGGGAA GGACTTTGTG GTCAGAACAG CATGTGGCCA
          AAGGGAGCRG CCACACGTCA AGTGCCAGAG AGTGCAGCCT GTGCAGAAAC
          AGCTGGTTCC CAGAGCRGAC TTTTCCCTCG GTGACGCTGA CTGGCCCTCA
          GCCCAGCTGG AGGAAAGCGG GAGGCTCTTT GCGGAGCAGT GTGCGGCCGC
          CTGGATGGGC CTCCCAGCCC TCCAGAAAGA CCGGGAGCAG CACCTCCGCC
          TTTACCACCA GCARTTCCA- ---------- ---------- --CCAGAATT
          GCTCAAACAT TTCAGACCCA ACAAAACAGA CAGCAGAGAA GCAGCTGGGT
          TTTGATAGAG CAAGACCAGC ACACAAGGTT TGCTCAGAGT GTAGTAGAAG
          GTTCAGTTAT TCAGCTGAGT TGCAATGTGA AAGCATCAGA AAGTCCTTCT
          ATCAAGTGGT TGCTTCCAGA TGGAACTAAA CTAAAGGCTC CATTCAAAAT
          GGAAGACAGC AGGCATTCTG TCCTTAGCAG TGGTCAGTTA GTCATCAGAT
          CAGTGGCTTA TGCAGACTCA GGCATGTATC ACTGTGTTGC TCAAGTGAGA
          AATGATGTAG ACACAATGTC CTATAGAGTT CAGGTACAGC CTCCAGTCAT
          TCAACCAGCT GAGTCTGAAA TAGTTCATGT TGAAAAAAAT GTGGGAGATC
          CCATATTTTT GCCTTGTAGT GCAGTTGCTG TACCAGATGC ACATCTAAGT
          TGGATACTCC CAAACAGCCA TGTACTTCAT GATTTATCAA ACTCATCCAA
          TGGATACCTG TTGCACAATG GTACACTGTT CATTCCACAC AGTCATGTCA
          AGGACAGTGG TTATTATAGG TGTGTGGCTA TCAATCAACA AGGATCAGAC
          CAATTCTGTG TTAAAGTAAC TGTTAATAAA ATAATATCTG ATAGATCCTC
          AAAAAGGGCA AAATTTAAAA AGCATCCTGG TTCAAGGATC TCTATAAAAG
          CAAGAGAACA GATAATAGAA GATATTCAGG GATCGGGTGA TGAAGAATCT
          GATGATACTC CAAGCAAAAA AATCCATCTG AAGGACCATG AAGTGTCTCT
          TAAACAAAAG AATGACCATG TTTCTGCTGC TCAGATTAGG ATCTGGGAAT
          TGCGGAATCG ACATTGGATC CGTCCCACCT CGAATTTTTG CAGATCAAGG
          TAATATTTAA TCTCGTTAAC ATACTCTGGT TTCTTTTCAT ATGGTTTCTT
          CTCCTTTTAA TTTTGTTAAT GATGACATGA AAACATCACT TGTTAGCGCT
          TATGTTCATG TTTGGTCCTG CAGTGCTTTT TAGAATAGAG GATATGACAC
          TTGAGTAACA AGACCAAGTT CTGTGCTATA CAGTGAAATA ATTTATAGAG
          ATTATGTTGA ATTGTTTAAT GTTTGTTTTC TGAATAGACA CCC--TATAT
          TTCATCAAAA GGAAGGCATG TCTGTAGCTG AGAGAAAG-- CAGTCTAAAT
          CCTGACTTTA CTCTGTACTT GCGGCTGCAG TGATTGGTGA CTAGGATGAG
          GCAAGAAAAC TTTATTCCTA GTGCTGTTTT AAAGGACTGC AATTGTGTGT
          CTGAAGGCAA ATTCTCTTAG TAATGCAGTG TTCCTCTCAA AAGCTCCTCT
          TAGTCATGCA RTCTTCAGTT GTTTTAACCA TTAACTCCTT TCTCCTTCCT
          CCAGTTTCAT TACATACTCT TGTCTAGCCA ATKSTGTTAA AGATAGATAG
          CAYTGTAATA GTCAGT---- TTCCCAAATG AGAGAAAAAC TACACAATTT
          CCCGTAGCCA CTAGTCTTTA GTGTGGGTGG AGTGCTTCAT GGTTACCAGT
          ACCTCATTCT CTGGAAAGTG CAAAGAAGCA ACCCCCAATC ATGTGGGACA
          TACCCAAGCC CATACAGCTA CCAGCAACTR ATGCCAAATC ATGAAAAGAA
          TCTTGATTTG ACACACCGGG AGACAGACAR TGACTCAGGA AGAGGAAGTT
          GTGAGAGTCC TTCTCTGTTG TTGGAGAAGC ACAAAGATGC TAGAAATCCA
          CCTGAACCAA AGACAATGGA TATCCAAGAT GTGCAAAAGA ATAATGGTAT
          AAAAAGTACA TCAGAAACTT CAAATACAGA CTGTGGAGGA CAGCTCCCTT
          GGTTCAATAG TGGTGGACCA CGGGCATTCA CATGGCCTGG AGCTCAGTTG
          CCAAATTCTC AGAGTCCTAT TTGTTTAAAT CAGGAAACCA CAAGTATGTG
          TAAAACAGCA CTCAGTGCCA TGAACGTAAG GAGGAGTGAA GAAACATTTC
          ATCATTCCAA ACATCCTAGA AACACTGAAA CTATAAGCAA AGGAACATCA
          GTCAAATTGG AGGATGGGAC AAATTTATCC TTAAATATTT GCAATGACCA
          AAGGCTATTG TGGTTATTCC CTCTTGAGAC GTTGCCTTCT TCGTCTACAA
          AGCCAATGGA TTACGTRGAA G-TACTCCCG TGGGTCTCTG TTGGAGAAGT
          GTGCAAACAT ATGGCAGAGT CAGCTGCTGG ATTCATTCAC AAGGAGCATT
          TTGATGTGTT TTTCAGATGT TTGCAGGTGA GTTGATGTTA ACTAGAAAAC
          AAATG----- CCATATTCTA GCCTTCTAAT TATGGTAACA TTTTGTATGA
          GAAGGGATTA GTTTTGTGGT ATGTTGCAAG TAGTATATTG CAGGCTCTTA
          CCTTATATAC TCGACTATAA GTCGACCTCA TGTATAAGTC AAGGGCARAT
          TTTGGGGCCA AAATTATGGA TTTTGAGATG ACCTGTGGAT AAGTCGAGGG
          CAAAATTTAA GGGCATGTAG CAATGGATTT AAAGGATGAA GCAAAGGRAA
          ATGATACCAA ACAACTTARA AAATATTAAT GTGATAAAAT TGCCTGATTT
          TAATTTT--- AAAAAATCTA ACAAACATAC ACAAATGTCT TTTTCATATG
          CTACAAAGCC CAATTCCTCT TGAATAGACT AAGCACCCTG TATAGTACAA
          GATGGAGTTT AAAGCACAAA ATGGAGTTTT GTAACGAGAC AGCTGCAAAA
          TCATACGTGT CTGGCCAAAC TCACTGCAGC TGTGATTCTG AGAGAGTGTT
          TGCT----CA AGGTCAAGCT GAAGTTGTTG TGAGTGTGGT GTGGAAGCAA
          ----CAGACA AGAAAGTGTG AGGCAATTTT CCAGAGTATG GATTAGTCAG
          TAGAGCATCA TGTGAGCAGC AGTGTTTGTT GTATAAAAAG CTCCAACATG
          CATTGTATGC TTGTTGGGG- GTCAAGGAGC TGGAGAGAGT GCGGAGTGTT
          GGAAAGCTGT AAATATCTGT AAATACTTGT CCAGTAAAAC CTCATCTGTT
          TTACCTACTG AACTGTGAAT GATGTTCCTG TTCTTGAACT GGTACAGCAG
          GAGAGTCAGT GCTRGGTTTG GGT------G AGGTGAGATT TTGGCTGATA
          CACATAGGGC A----TAGTG TTATGTTCTT CTCACATTGT AGATGAAGGA
          GTGGAAGTCA GAAAAAGTGT ATRCCCACTA ACGTTTCACA CATGAAAACC
          AGGAAGAAAG TGGTTAAACA ACATCAGAGT GTGATCAAGA TGACAAAAGC
          TATTAATGAT GAAGAATGCA TAAGCTAGA- --GGCTGCAG CAGTTTGCTT
          TTGACTGAGT CTACTGGGAA GGGAAAATTT TTGCTCCCTC CTCTTCCTTT
          GCTTAATTTA GTACAAACTA CTTTTGNNNN NNNNNNNCAG TTTGAAGCAA
          GTGAAGAAGG CTGGGGACAA AGGGAAGAGG AGAAAGAAAC TGGGACATTT
          TAAAAGCAGA TGAAAAAGTG GCATGGGAGA GGATTCATCA AGCCTCTGCC
          AAATTGGGAG AGCTGGCAGA TGTGATCATK C--------C TTCCAKCCTA
          AGTTCTGGAT TAAATTTAGA TTTGTAGTAG CTGTTTTAGG GTTTCCACAC
          TAGGAYTTTA ATCCATTATC ACCACAAGTG ATCACAATTG TGCCCCTTCC
          CCTTCCCC-- ----TTGATG TCCARCCCAT TATTGTCCAG TCAACAGCTG
          TCTCCAACAA CTGTGGGRGA ACCTTGTGCA GTTATMTTTT CAGTC-KTCA
          GCAAGACTGA TATTCTGAAG AAATAGCTGT GGCTATGAGT ATCAGGTTTG
          GAAAAGAAGG AAGGACAGTA --CATTTGTC CTACTTGACG GAGCTTTACG
          GTACCTTGTT TTGTTCCAAG ATCTGCTCAG GTTTAAAGTT ATACTAGTCT
          CATCCCAGAT CCAATCTGGC AACCATACTT GTTGGGCATG GTTGTTCTCC
          AGTTATAGGC CCCATTTACT ACCCTCTTCA ACTTGGAGTC TGGTATTTAC
          CCTGGGGCGG GGGTCTCGTT TGGGCAGGAG GGCCTTGTCG CTGTCCAGCT
          TGAGCCGACT GAGCCTGCAG ACAAAAGGAA GCAAACCAAA CCAAAAAGGA
          ATTGAAAAAG AACATTCCCA CCTCCCTCCA TCCCAGAAGC AACACCCCCT
          AATCTTTAGC CACCTCAGCT TACACCAGAG CTGTTGTATT TTACCAATCT
          TCTAGTGAAG TGATATTAGG ATGGTAATAA TAAAGGGGTT TCCAGTCGAT
          AAGTATTGCA ATATCTGGGT TAAGCTGAAT TTCATCATCT TCGCTAGTAT
          CTCCAGTACC ACAGCGCATA GCTCCCCAAA CCCTTCTCCA GCATGGCCAG
          GCTGCTCCTC AGATCCAGTA AAGCCAATGC TGCCCACCAC ATCCAATGCA
          GCCCAAAGCA ATGAATAATG GGTGAATTGT GTAGGGAAGC TGTTGGAAGG
          TCTTACTGGC AACTGGGATA CACG-TGAGG AACCACTGAG CACACCAAAA
          TTTTACTAGA ACAATTCTAG TTGTTTTAAA TTATTTATTA CCAGCTTTCA
          CAGAACACAT GGGGCTCCAC AATTCTGTAG ACGCCTTCAT TTATTTTCTT
          ATCTGACAAG CAATCTTCAT GTGAAAATAT AAAAATTCTC CTGTTTGAAA
          TTATGTTCCA AGAAGAAAAA AA-AAGGTAG CAAACCCCCC TGCTGACCAT
          ATTAACTCAT GAGGCTTGCT GTAAGTTAAA AAGTAAGCTT GACAAGTGAT
          TCATACAAAA TCCAGCACAC CACAGCAATA TTTTATAAAG CAAACAAATG
          CCTCTTT--A GAGAATGCCA CTGCCACTGT TTTTAAAAAC AAGGAAGAAG
          GGKGAAAACC ATGCTTAGAA AACACACACC TACATACACA ATATTTATTC
          AAAGCTTATT TTACAACCAT GTAAGGCAGA ACAATAGAAC TATTATGCCT
          TCAGCCAATT TGCTTGGTGG CCTGAAGCGT CC----TGTC TTTTCATAAC
          CAGCCAGCCC AGTTTTCAAG ATCTGGATAA CACAGGACTT AGGACTGCCT
          TTCTTGCTAA AAGGATTCAT TGCAGAGTCA AGAAAAAGTG GGTAACAAAA
          CAAGTTGAAC TGGAATAAGC YTGAGAGCAA RAAGGAGAAG AAATCTAAAC
          CATTAAATTT TTTGAAGAGC CCTCTAGTTA AGAAGAATAA CAATAACTCT
          CCCAAAAAAG TRATGGAAGT GAAGGAGGAA GTGAAAAATG GGAAGGTAGA
          AGAGCAGCCC TTACAACCCT CAGAAACTAC TGGACATCAA GAAGAGAAAG
          AGACCTCTAA TGAATCCASC ACAGTAAGCA TCACCCAGAC AAATAAAGAG
          AAGCAGGCAC TGGAAATTGT GCCACCTGAC CAAGGGCAGA GCCCAGCACA
          TCCAAGAATT AACCCTGCCT CTAAGTGGTC AAAAATTAAG ATCGTCACAA
          AGCAAACTGG TACAGAGTGT GTCACAGCGA TTGAGATTGT GGCAGACAAA
          GAACCCAGTT CTACTGTCTT GGCAAACAGC CGTCCAGCTA ATGTGGCCAG
          GAAATTTGCT AGCATTGCCA TCCAATTTTT ATCACTATCC AGATATTGTT
          TCCATACCAG CACCAACTTT GTCCTCTGCT CTGAGAGGTT TTTATTTTAA
          CCCACCAGTC TTTGACTCCA ACAAGACATA TGCATTTTGT TGTAGTTTGA
          TGTATAGCCA ATGCAGCTAC CCCTGAGGTG TATTTAATTT TATTTCCATA
          ACAATGTGAA TGGGTTAATG YACCTTAAAA TCTCCTAAGA ACTGTTAGGG
          CAAAATCTCA TGATTAAGTC TGGCCATGAG GGAAAGTTCT GACTAAGCCA
          GTATTTAGCC
Lcrep_016 TGGTTGCTCT CCAGAAACCA CTGTTCAGTG GAATGCAGTC ATCACAACTA
          GAAGCCATTG ATATCCATTC TTCTTCTTCG TGGTCTCTGG GACTCACACA
          TCTGGGTTGT ACTGCGCCTG CTCAGTGCAG CTTCGAATCT TCTATAGCTT
          GGATACTTTT TTGGCAGTAG CCCCTCCCC- -----ATTGG TATCCTAGCA
          ATTCTGCTTA CGTTTTTACT AGACTGAATA ATTTGATGTC CATGAACCTG
          GCTGCCTTAT TGTTCACCAC AACTCCAGGT AACTTATAGA CATGTTAAAA
          ACCCTAGGTC CCACCACAAA TTTTCAGAGG AGCTCACTTT CTTATCACCT
          TTCTTTTTTG TGAATTATTC ATTCATTTCT ATTCTCATAT TCATGTTCTT
          TTAAAGGGTT CATGGTGAAG GTTGTTGTTA TCTCCTATCA AGTCA-----
          -ACTT--GG- -ACTT--AGG AGCCACAGTT ATCAACCACC CTGCTCAT--
          --GTCTTGCA AGCTCATGGC CATTTCCTTA ATGTAATCAA TTATCCGGTA
          ATGAAATGGT CACCATGCGT TCTTCCTCTT TTTCTTCRTG CTTTCCACTT
          TACTGAGCGT TATCACTTTT TCCAGTAGGT CAGCAAGAAA ACCCCCATTT
          TTTT-CAAGG TAAGTGAAAT TTTGTGTGGG GAGGGCTGGG GAATGACTCT
          GTAGCCAGTC TGTATTGGAG TGACTACAGA GTCATTCTGT CATGCAGGAA
          TGGCCCAAGT GTTGCACTTT T-AGAGTGGA AGTATTCAAA CAAGGACTTG
          AAGGTGTGGG AGCAGAGCTG GGACTAAGGT GATCRAAGGC TTGAACTAGG
          TGATGAAGTA ACCAATTTTG CATATGGGCT CAAAGTTTAG CCTGACACAT
          GGTTTAGCCC AGACTTGAGC ACCTGGTCTC ATTTTCCTTA TCCAATTCCA
          TAGAGCTAGA ACTGCCACCC AGCCCAGCAC TGGAAGTCAA CAGGGGAGTC
          ATGACAGAGT ACCCACCTGT ATGT-----G ATGCTGACTC CACTCTTAGA
          GGATGG---- ---------- GCAAACTGGG GTGAGTTTGA AAGGAATGAA
          TAGCCTTTTT TAAAATGCTA CCTGCAGTTT TTCTCA-CAG CACCTTGAAC
          TGCACASAGA AGTTAATAGG TAGCCTGTGC TGTTGCTGCA GCATGATCTC
          ATGGTTCCCG CCATCCTGYA CCTGACAGAA GGTATTCTGT TGCAGTAYGC
          ACTAGCTGAA GCTGTRGTTT TTCAAGGGCA TCCTCACATA AAGTATGTTA
          CATAAGTTGA TTATGGAGGT TACAAAAATA ACAGTGATGG TTGCTCAATT
          TCTGTTTGCC AGATCAGGGC ACAATTGACA AAAAGCACTT CTGGTGATAG
          ACTCATAGAC TAATAGAGCT AGAAAAGACT ACAAGGACTA TCCGATTTAA
          CCCCCTGCCA TGCAGGAATA TTCAATCAAA GGACCCCCAA CAGATGGCCA
          TCCAAACTTG CTATCTCAAA CCAGTTCTAA ATCCAAGATA ACCTTCAGAA
          TGTGCATCTA TTTAATGACA AGAAGGATCC CATAATCTCT CACGTTCAGA
          GTTGATCAAC TGCCACCACT TCTGTCTTCT TTGAATTACC CAAATCT---
          ---ACACAGG AAGCTGCCTT TTATTAACTC AGATCTTTGA CCTACACTGA
          TAAGTCTTGG CTCTCTAGGG GTTTAAAGGA GTTTTTCCCA CCCCTGCAGG
          GCACTGAGGC TATGAATAAG TGGAATTCCT TGTACAATAT TTGAATTTAT
          TATTTATTCA TTTATACCTT ACTTTTTATT TTAAATTAAC AAAATAGAAA
          AATGTGAAAA CACAAGCAAC CCCTTTAGAA ACATATTCAA AATGTGTCTG
          AACTGAGGGT TGTTTTTGTT TT-------T T-------GG TACAGTGCTG
          TAGGTGCACT ATTGTTAGTA TAATGTTCTG TTAT------ ACAACTCACC
          TGGGTTGCAA GAAAGGTAGG RAAAAAAAGA TTGTTCGTGC TTGATGTCTG
          GAAATGTAGT CTGCTGACTA CACACAGCCT ATTCAACAAT ATTATTCCAT
          TCTTCCAAGG ATCTTTAGGA GGGAACATAC CTTAGAAATG CTGGCTTCTA
          AAATTGTCTG AGCCACAGGG CACTCCTAAT AAGGGATGTG CACCCTTGTC
          CGATTCGAGT ATACCCGATT CGGACGTCTT CCCCCATTTC AGGTATACCT
          GATTCGGGGA TCCTAAGCGG CCTGATTAGG ATCGCTTTG- ----------
          ---------- GATCTGACTC GGCCATAGGA AACAATGCAG CCCATTGTTT
          TCTATGGCAA AATAATAATA ATAAAAACCT ACCTCTGTGA GGTTCTGGGT
          GTCCCCAAAA GCAAGCAATG GCTAGGACAG GTTCTCCCTT GACATTCACT
          GGGGTTAGGG GAGCAAGGCC CCTATGAATG TGGCCAAAAA TGCAAATAGG
          AAAAACATTA GCTAAAACCG CACCTTAACT AAAATGGCTG CCCCTGCCAT
          TTTAGTTACC TCCCACAGTG GCAACCTTTA ACTAAAATGG CCAGCACACA
          GTTCAAGCCA AGGAAGTATT GTACTATAGT GTCACGGTGG TGAGAAAGGG
          GTTRAGGGCC TCCTC--CTC AGACAGTATG ACATTTTGGG TGTCCTCAAA
          AGGTAGCAAT TGCTAGTACA GATACTCCCT TGACAATGAC TGCTGTTAGG
          AGAGCAGGTC ACCCCCGGGA ATGTGGGGAA AAAAATGAGC ATCAGAAAAA
          CATTACCTAA AATGAAAGTG CCCTTAACAA AATGGCTGCC CCTGCCATTT
          CAGATACCTC AAACGG-TGG CGGTGCCCTT AACTAAAATG CCCACTACTG
          ATGGTCAGGT CATCACCATT GGTAATGAGA GGTTCAGATG CCCAGAAGCC
          CTCTTCCAGC CATCATTTTT GGGTGAGTTT TCTTAGAAGC CTGTTCCTTT
          CACAGATAGA CAAAACTTGC ACCTGTGAGC AAAGGCCTCC ATGAATTGTT
          TTCATTGTAT GACATTTTGT TCCCCTGGCT CTTCTTACAA AGTGTCCCTT
          GTTACCTCCT GGCAGGTATG GAATCCTGTG GCATCCACGA AACCACCTTT
          AACTCCATCA TGAAGTGCGA TGTGGATATC CGTAAAGATC TGTATGCCAA
          CAC------- ---------- ---------- ---------- -----AGGTG
          AAGAAATGCA GTAAGAATAG TTTGGCATCA CGGCAGAGTT TCTGGGCAGA
          ATTAAATGTG GCACATCTTG ACCATAACAA TGTGGTACGT GTTGTCGCTG
          CTAGCACATG TGCCCCTGCC AGTCAGGATA GTTTGGGCAC CATAATAATG
          GAATATGTCA GTAATAGTAC GTTGCACCAT GTTATCTATG GGAATGACTG
          CAAGACAGTG AAGAAAAAGG ATGATGGGCC TGGATGTGGC CATGTGTCTT
          TGAGCATAAC TGAGGCATTA GGCTACTCCT GTGATATTGC AGCAGGTTTA
          ATCTTCCTCC ATTCACATTT GATTGTGCAT TTGGATTTAA AACCTGCTAA
          TGTATTCATC ACAGAACAAA ATGTTTGCAA AATTGGAGAC TTTGGATGCT
          CCCAAAAACT ACAGGATCGT CTATCATCAG GCCCAGTACT TTCTCAACAA
          GGTGGGACAT ACACTCATCG TGCCCCTGAA CTCCTTAAAG GTGAGAGAAT
          CACCCCTAAA GCAGACATAA CATTTCTGCA TGATGAAACT TTGGATCCCT
          TCTAGGACTG TGCCTTATTA TTCAAATCCT CACCGGACTA TTCCTAGCCA
          TACACTACAC AGCAGATATT ACATCAGCCT TTTCCTCAGT TGCACACATT
          TGCCGAGACG TTCAATATGG CTGACTCATT CGAAATATGC ATGCAAACGG
          AGCTTCAATA TTCTTTATCT GTATTTACCT CCATATTGGA CGCGGACTAT
          ACTATGGCTC CTACCTGTAC CAAGAAACCT GAAATATTGG AGTCATTTTA
          CTACTACTTG TAATAGCCAC TGCCTTCGTA GGCTACGTAC TTCCATGAGG
          GCAAATATCA TTCTGAGGTG CAACTGTCAT TACCAACCTA CTATCAGCCA
          TTCCATACAT CGGAACAGCC CTAGTTGAAT GAATTTGAGG CGGATTCTCT
          GTAGACAACG CAACTCTGAC ACGATTCTTC ACATTTCACT TCCTACTACC
          ATTTATTATT ATCGGCGTAT CTGCTGTCCA TCTTTTATTT CTTCATGAAA
          CAGGATCTAA TAATCCAACA GGACTTCAAT CAAACACTGA CAAAATTCCT
          TTCCACCCAT ACTTTTCATA CAAAGACCTA CTAGGAGCAC TACTACTAAT
          TACACTACTA CTTTTACTTG CTCTATTATC ACCAAATCTC CTAGGAGACC
          CAGAAAACTT TACACCCGCT AATCCCTTAA ACTATGAGTC CCAAACCACA
          CATAAGTAAC ATATTTTCAC AGAACGATAC CCCCTTTTTA GAGACCAACA
          ACCCAAACAA CATGTTAATT TCACCCAGTA TTCCACAGTT ACCTCTGCAA
          AGAGAGAATC AGAATCAAAA TC------CT ATACCTGGTG AATCTGAAGA
          CACAATGCTT GACAAATCTG AGATCAAGAA ACTGCAAACT AACGAAGGAC
          CTACGTCACT ATCCAGTGAA ATTAGAAGGC CTTTTACAAA CTTGTGCAAC
          CAGGAATGGA AAAGTCCCAG TCCCAAACAA AGTGATAAAA AAATTGGGAT
          CACGCAGAAT TCAACAGTCT CACTTTCAAA AAAAATAATT CCTAAGATAC
          GTAGTAATCC CCAAGTACAT CAGGAAGGCT TAAAAAATAA CAATCACTCT
          CCTTTCTCAA GTATTAAAGC TGTAGTTCCA AATGAAAATA AAAAAGGGGA
          CAATAATGTT TCTGAGCCCT TGGTTTTCCC TCTTTCATCT AATAAAAATC
          TCAACCATTC CAATATTGAG ACAGTCCTAA ATCCCAGTAA AACACAACGT
          GAACGACATT CTTCTGAAAG TTCCTATATA CGAGAACCTC ACRATCCATT
          GGTGTTTGGA AGCAACGTGA TGCGTCCTGT TAATAGATAT AGTCGAAAGT
          TTAAATCATA TTCTGAATTG TTGTCTTGTG ATGAAAATGA GAATTGGGAC
          ACATATGATG GCCGTTGCAG AGCCTTTGGG TCTAGGCGTG TGATGTATCC
          ATCAATTGAG TTTGGTATAT CCAGAGCTCC CCTTGCGCAC AAAYGGGAGA
          AAAAAACTCA CCAAAGAAAG TAAAGCTGGG GCTTCAGCAC TCCACCRCAC
          CCGCAGCTTT GTCAAACACC AAGGCCTCCC CACTGCTGTG CCACCCGGGT
          CTCCTCCCTT TCTCTTCCAC CCCAAAAGTA CAGGTCCGCA AAGRGCACTC
          AGGCCCTCAA GATGGRCTTG GCTGCAGCCG CCTAGCCAAA GGCACACTGA
          GGGCAGGAAC CTCCGCCAAG AAGGTGACTR AGGATCCCTC TCTGTCTTCT
          GAGAAGAGGC CTGCTGGGAA GGACTTTGTG GTCAGAACAG CATGTGGCCA
          AAGGGAGCRG CCACACGTCA AGTGCCAGAG AGTGCAGCCT GTGCAGAAAC
          AGCTGGTTCC CAGAGCRGAC TTTTCCCTCG GTGACGCTGA CTGGCCCTCA
          GCCCAGCTGG AGGAAAGCGG GAGGCTCTTT GCGGAGCAGT GTGCGGCYGC
          CTGGATGGGC CTCCCAGCCC TCCAGAAAGA CCGGGAGCAG CACCTCCGCC
          TTTACCACCA GCARTTCCAA AAAGTAGTGC TCTCTTTTTC TACCAGAATT
          GCTCAAACAT TTCAGACCCA ACAAAACAGA CAGCAGAGAA GCAGCTGGGT
          TTTGATAGAG CAAGACCAGC ACACAAGGTT TGCTCAGAGT GTAGTAGAAG
          GTTCAGTTAT TCAGCTGAGT TGCAATGTGA AAGCATCAGA AAGTCCTTCT
          ATCAAGTGGT TGCTTCCAGA TGGAACTAAA CTAAAGGCTC CATTCAAAAT
          GGAAGACAGC AGGCATTCTG TCCTTAGCAG TGGTCAGTTA GTCATCAGAT
          CAGTGGCTTA TGCTGACTCA GGCATGTATC ACTGTGTTGC TCAAGTGAGA
          AATGATGTAG ACACAATGTC CTATAGAGTT CAGGTACAGC CTCCAGTCAT
          TCAACCAGCT GAGTCTGAAA TAGTTCATGT TRAAAAAAAT GTGGGAGATC
          CCATATTTTT GCCTTGTAGT GCAGTTGCTG TACCAGATGC ACATCTAAGT
          TGGATACTCC CAAACAGTCA TGTACTTCAT GATTTATCAA ACTCATCCAA
          TGGATACCTG TTGCACAATG GTACACTGTT CATTCCACAC AGTCATGTCA
          AGGACAGTGG TTATTATAGG TGTGTGGCTA TCAATCAACA AGGATCAGAC
          CAATTCTGTG TTAAAGTAAC TGTTAATAAA ATAATATATG ATAGATCCTC
          AAAAAGGGCA AAATTTAAAA AGCATCCTGG TTCAAGGATC TCTATAAAAG
          CAAGAGAACA GATAATAGAA GATATTCAGG GATCGGGTGA TGAAGAATCT
          GATGATACTC CAAGCAAAAA AATCCATCTG AAGGACCATG AAGTGTCTCT
          TAAACAAAAG AATGACCATG TTTCTGCTGC TCAGAT---- ----GGGAAT
          TGCGGAATCG ACATTGGATC CGTCCCACCT CRAATTTTTG CAGATCAAGG
          TAATATTTAA TCTCGTTAAC ATACTCTGGT TTCTTTTCAT ATGGTTTCTT
          CTCCTTTTAA TTTTGTTAAT GATGACATGA AAACATCACT TGTTAGCGCT
          TATGTTCATG TTTGGTCCTG CAGTGCTTTT TAGAATAGAG GATATGACAC
          TTGAGTAACA AGACCAAGTT CTGTGCTATA CAGTGAAATA ATTTATAGAG
          ATTATGTTGA ATTGTTTAAT GTTTGTTTTC TGAATAGACA CCC--TATAT
          TTCATCAAAA GGAAGGCATG TCTGTAGCTG AGAGAAAG-- CAGTCTAAAT
          CCTGACTTTA CTCTGTACTT GCGGCTGCAG TGATTGGTGA CTAGGATGAG
          GCAAGAAAAC TTTATTCCTA GTGCTGTTTT AAAGGACTGC AATTGTGTGT
          CTGAAGGCAA ATTCTCTTAG TAATGCAGTG TTCCTCTCAA AAGCTCCTCT
          TAGTCATGCA ATCTTCAGTT GTTTTAAMCA TTAACTCCTT TCTCCTTCCT
          CCAGTTTCAT TACATACTCT TGTCTAGCCA ATTGTGTTAA AGATAGATAG
          CACTGTAATA GTCAGT---- TTCCCAAATG AGAGAAAAAC TACACAATTT
          CCCGTAGCCA CTAGTCTTTA GTGTGGGTGG AGTGCTTCAT GGTTACCAGT
          ACCTCATTCT CTGGAAAGTG CAAAGAAGCA ACCCCCAATC ATGTGGGACA
          TACCCAAGCC CATACAGCTA CCAGCAACTR ATGCCAAATC ATGAAAAGAA
          TCTTGATTTG ACACACCGGG AGACAGACAG TGACTCAGGA AGAGGAAGTT
          GTGAGAGTCC TTCTCTGTTG TTGGAGAAGC ACAAAGATGC TAGAAATCCA
          CCTGAACCAA AGACAATGGA TATCCAAGAT GTGCAAAAGA ATAATGGTAT
          AAAAAGTACA TCAGAAACTT CAAATACAGA CTGTGGAGGA CAGCTCCCTT
          GGTTCAATAG TGGTGGACCA CGGGCATTCA CATGGCCTGG AGCTCAGTTG
          CCAAATTCTC AGAGTCCTAT TTGTTTAAAT CAGGAAACCA CAAGTATGTG
          TAAAACAGCA CTCAGTGCCA TGAACGTAAG GAGGAGTGAA GAAACATTTC
          ATCATTCCAA ACATCCTAGA AACACTGAAA CTATAAGCAA AGGAACATCA
          GTCAAATTGG AGGATGGGAC AAATTTATCC TTAAATATTT GCAATGACCA
          AAGGCTATTG TGGTTATTCC CTCTTGAGAC GTTGCCTTCT TCGTCTACAA
          AGCCAATGGA TTACGTRGAA G-TACTCCCG TGGATCTCTG TTGGAGAAGT
          GTGCAAACAT ATGGCAGAGT CAGCTGCTGG ATTCATTCAC AAGGARCATT
          TTGATGTGTT TTTCAGATGT TTGCAGGTGA GTTGATGTTA ACTAGAAAAC
          AAATG----- CCATATTCTA GCCTTCTAAT TATGGTAACA TTTTGTATGA
          GAAGGGATTA GTTTTGTGGT ATGTTGCAAG TAGTATATTG CAGGCTCTTA
          CCTTATATAC TCGACTATAA GTCGACCTCA TGTATAAGTC AAGGRCAGAT
          TTTGGGGCCA AAATTATGGA TTTTGAGATG ACCTGTGGAT AAGTSGAGGG
          CAAAATTTAA GGGCATGTAG CAATGGATTT AAAGGATGAA GCAAAGGAAA
          ATGATACCAA ACAACTTAGA AAATATTAAT GTGATAAAAT TGCCTGATTT
          TAATTWT--- AAAAAATCTA ACAAACATAC ACAAATGTCT TTTTYATATG
          CTACAAAGCC CAATTCCTCT TGAATAGACT AAGCACCCTG TATAGTACAA
          GATGGAGTTT AAAGCACAAA ATGGAGTTTT GTAACGAGAC AGCTGCAAAA
          TCATACGTGT CTGGCCAAAC TCACTGCAGC TGTGATTCTG AGAGAGTGTT
          TGCT----CA AGGTCAAGCT GAAGTTGTTG TGAGTGTGGT GTGGAAGCAA
          ----CAGACA AGAAAGTGTG AGGCAATTTT CCAGAGTATG GATTAGTCAG
          TAGAGCATCA TGTGAGCAGC AGTGTTTGTT GTATAAAAAG CTCCAACATG
          CATTGTATGC TTGTTGGGG- GTCAAGGAGC TGGAGAGAGT GCGGAGTGTT
          GGAAAGCTGT AAATATCTGT AAATACTTGT CCAGTAAAAC CTCATCTGTT
          TTACCTACTG AACTATGAAT GATGTTCCTG TTCTTGAACT GGTACAGCAG
          GAGAGTCAGT GCTGGGTTTG GGT------G AGGTGAGATT TTGGCTGATA
          CACATAGGGC AAGGTTAGTG TTATGTTCTT CTCACATTGT AGATGAAGGA
          GTGGAAGTCA GAAAAAGTGT ATRCCCACTA ACGTTTCACA CATGAAAACC
          AGGAAGAAAG TGGTTAAACA ACATCAGAGT GTGATCAAGA TGACAAAAGC
          TATTAATGAT GAAGAATGCA TAAGCTAGA- --GGCTGCAG CAGTTTGCTT
          TTGACTGAGT CTACTGGGAA GGGAAAATTT TTGCTCCCTC CTCTTCCTTT
          GCTTAATTTA GTACAAACTA CTTTTGCACT TTGAACTCAG TTTGAAGCAA
          GTGAAGAAGG CTGGGGACAA AGGGAAGAGG AGAAAGAAAC TGGGACATTT
          TAAAAGCAGA TGAAAAAGTG GCATGGGAGA GGATTCATCA AGCCTCTGCC
          AAATTGGGAG AGCTGGCAGA TGTGATCATK C--------C TTCCAKCCTA
          AGTTCTGGAT TAAATTTAGA TTTGTAGTAG CTGTTTTAGG GTTTCCACAC
          TAGGAYTTTA ATCCATTATC ACCACAAGTG ATCACAATTG TGCCCCTTCC
          CCTTCCCC-- ----TTGATG TCCARCCCAT TATTGTCCAG TCAACAGCTG
          TCTCCAACAA CTGTGGGRGA ACCTTGTGCA GTTATMTTTT CAGTCTGTCA
          GCAAGACTGA TATTCTGAAG AAATAGCTGT GGCTATGAGT ATCAGGTTTG
          GAAAAGAAGG AAGGACAGTA --CATTTGTC CTACTTGACG GAGCTTTACG
          GTACCTTGTT TTGTTCCAAG ATCTGCTCAG GTTTAAAGTT ATACTAGTCT
          CATCCCAGAT CCAATCTGGC AACCATACTT GTTGGGCATG GTTGTTCTCC
          AGTTATAGGC CCCATTTACT ACCCTCTTCA ACTTGGAGTC TGGTATTTAC
          CCTGGGGCGG GGGTCTCGTT TGGGCAGGAG GGCCTTGTCG CTGTCCAGCT
          TGAGCCGACT GAGCCTGCAR ACAAAAGGAA GCAAACCAAA CCAAAAAGGA
          ATTGAAAAAG AACATTCCCA CCTCCCTCCA TCCCAGAAGC AACACCCCCT
          AATCTTTAGC CACCTCAGCT TACACCAGAG CTGTTGTATT TTACCAATCT
          TCTAGTGAAG TGATATTAGG ATGGTAATAA TAAAGGGGTT TCCAGTCGAT
          AAGTATTGCA ATATCTGGGT TAAGCTGAAT TTCATCATCT TCGCTAGTAT
          CTCCAGTACC ACAGCGCATA GCTCCCCAAA CCCTTCTCCA GCATGGCCAG
          GCTGCTCCTC AGATCCAGTA AAGCCAATGC TGCCCACCAC ATCCAATGCA
          GCCCAAAGCA ATGAATAATG GGTGAATTGT GTAGGGAAGC TGTTGGAAGG
          TCTTACTGGC AACTGGGATA CACG-TGAGG AACCACTGAG CACACCAAAA
          TTTTACTAGA ACAATTCTAG TTGTTTTAAA TTATTTATTA CCAGCTTTCA
          CAGAACACAT GGGGCTCCAC AATTCTGTAG AMGCCTTCAT TTATTTTCTT
          ATCTGACAAG CAATCTTCAT GTGAAAATAT AAAAATTCTC CTGTTTGAAA
          TTATGTTCCA AGAAGAAAAA AA-AAGGTAG CAAACCCCCC TGCTGACCAT
          ATTAACTCAT GAGGCTTGCT GTAAGTTAAA AAGTAAGCTT GACAAGTGAT
          TCATACAAAA TCCAGCACAC CACAGCAATA TTTTATAAAG CAAACAAATG
          CCTCTTT--A GAGAATGCCA CKGCCACTGT TTTTAAAAAC AAGGAAGAAG
          GGGGAAAACC ATGCTTAGAA AACACACACC TACATACACA ATATTTATTC
          AAAGCTTATT TTACAACCAT GTAAGGCAGA ACAATAGAAC TATTATGCCT
          TCAGCCAATT TGCTTGGTGG CCTGAAGCGT CC----TGTC TTTTCATAAC
          CAGCCAGCCC AGTTTTCAAG ATCTGGATAA CACAGGACTT AGGACTGCCT
          TTCTTGCTAA AAGGATTCAT TGCAGAGTCA AGAAAAAGTG GGTAACAAAA
          CAAGTTGAAC TGGAATAAGC YTGAGAGCAA RAAGGAGAAG AAATCTAAAC
          CATTAAATTT TTTGAAGAGC CCTCTAGTTA AGAAGAATAA CAATAACTCT
          CCCAAAAAAG TRATGGAAGT GAAGGAKGAA GTGAAAAATG GGAAGGTAGA
          AGAGCAGCCC TTACAACCCT CAGAAACTAC TGGACATCAA GAAGAGAAAG
          AGACCTCTAA TGAATCCAGC ACAGTAAGCA TCACCCAGAC AAATAAAGAG
          AAGCAGGCAC TGGAAATTGT GCCACCTGAC CAAGGGCAGA GCCCAGCACA
          TCCAAGAATT AACCCTGCCT CTAAGTGGTC AAAAATTAAG ATCGTCACAA
          AGCAAACTGG TACAGAGTGT GTCACAGCGA TTGAGATTGT GGCAGACAAA
          GAACCCAGTT CTACTGTCTT GGCAAACAGC CGTCCAGCTA ATGTGGCCAG
          GAAATTTGCT AGCATTGCCA TCCAATTTTT ATCACTATCC AGATATTGTT
          TCCATACCAG CACCAACTTT GTCCTSTGCT CTGAGAGGTT TTTATTTTAA
          CCCACCAGTC TTTGACTCCA ACAAGACATA TGCATTTTGT TGTAGTTTGA
          TGTATAGCCA ATGCAGCTAC CCCTGAGGTG TATTTAATTT TATTTCCATA
          ACAATGTGAA TGGGTTAATG YACCTTAAAA TCTCCTAAGA ACTGTTAGGG
          CAAAATCTCA TGATTAAGTC TGGCCATGAG GGAAAGTTCT GACTAAGCCA
          GTATTTAGCC
Ldarw_017 TGGTTGCTCT CCAGAAACCA CTGTTCAGTG GAATGCAGTC ATCACAACTA
          GAAGCCATTC ATATCCATTC TTCTTCTTCG TGGTCTCTGG GACTCACACA
          TCTGGGTTGT ACTGCGCCTG CTCAGTGCAG CTTCGAATCT TCTATAGCTT
          GGATACTTTT TTGGCAGTAG CCCCTCCCC- -----ATTGG TATCCTAGCA
          ATTCTGCTTG CGTTTTTACT AGACTGAATA ATTTGATGTC CATGAACCTG
          GCTGCCTTAT TGTTCACCAC AACTCCAGGT AATTTATAGA CATGTTAAAA
          ACCCTAGGTC CCACCACAAA TTTTCAGAGG AGCTCACTTT CTTATCACCT
          TTCTTTTTTG TGAATTATTC ATTCATTTCT ATTCTCATAT TCATGTTCTT
          TTAAAGGGTT CATGGTGAAG GTTGTTGTTA TCTCCTATCA AGTCA-----
          -ACTT--GG- -ACTT--AGG AGCCACAGTT ATCAACCACC CTGCTCAT--
          --GTCTTGCA AGCTCATGGC CATTTCCTTA ATGTAATCAA TTATCCGGTA
          ATGAAATGGT CACCATGCGT TCTTCCTCTT TTTCTTCGTG CTTTCCACTT
          TACTGAGCGT TATCACTTTT TCCAGTAGGT CAGCAAGAAA ACCCCCGTTT
          TTTT-CAAGG TAAGTGGAAT TTTGTGTGGG GAGGGCTGGG GAATGACTCT
          GTAGCCATTC TGTATTGGAG TGACTACAGA GTCATTCTGT CATTCAGGAA
          TGGCCCAAGT GTTGCACTTT T-AGAGTGGA AGTATTCAAA CAAGGACTTG
          AAGGTGTGGG AGCAGAGCTG GGACTAATGT GATCGAAGGC TTGAACTAGG
          TGATGAAGTA ACCAATTTTG CGTATGGGCT CAAAGTTTAG CCTGACACGT
          GGTTTAGCCC AGACTTGAGC GCCTGGTCTC ATTTTCCTTA TCCAATTCCA
          TAGAGCTACA ACTGCCACCC AGCCCAGCAC TGGAAGTCAA CAGGGGAGTC
          ATGACAGAGT ACCCACCTGT ATGT-----G ATGCTGACTC CACTCTTAGA
          GGATGGATTT CCTCCTATGA GCAAACTGGG GTGAGTTTGA AAGGAAGTAA
          TAGCCTTTTC TAAAATGCTA CCTGCAGTTT TTCTCAACAG CACCTTGAAC
          TGCACACAGA AGTTAATAGG TAGCCTGTGC TGTTGCTGCA GCATGATCTC
          ATGGTTCCCG CCATCCTGCA CCTGACMGAA GGTATTCTGT TGCAGTACGC
          AYTAGCTGAA GCTRTGGTTT TTCAAGGGCA TCCTCACATA AAGTATGTTA
          CATAAGTTGA TTATGGAGGT TACAAAAATA ACAGTGATGG TTGCKCAATT
          TCTGTTTGCC AGATCAGGGC ACAATTGACA AAAAGCACTT CTGGTGATAG
          ACTCATAGAC TAATAGAGCT AGAAAAGACT ACAAGGACTA TCCRATTTAA
          CCCCCTGCCA TGCAGGAATA TTCAATCAAA GGMCCCCCAA CAGATRGCCA
          TCCAAACTTG YTATCTCAMA CCRGTTCTAA ATCCAAGATA ACCTTCAGAA
          TGTGCATCTA TTTAATGACA AGAAGGATCC CATAATCTCT CAAGTTCAGA
          GTTGATCAAC TGCCACCACT TCTGTCTTCT TTGAATTACC CAAATCT---
          ---ACACAGG AAGCTGCCTT TTATTAACTC AGATCATTGA CCTACACTGA
          TAAGTCTTGG CTCTCCAGGG GGTCAAAGGA G-TTTYCCCA CCCCTGCAGG
          GCACTG---- ---------- ---------- ---------- ----------
          ---------- ---------- ---------- ---------- ----------
          ---------- ---------- ---------- ---------- ----------
          ---------- ---------- ---------- ---------- ----------
          ---------- ---------- ---------- ---------- ----------
          ---------- ---------- ---------- ---------- ----------
          ---------- ---------- ---------- ---------- ----------
          ---------- ---------- ---------- ---------- ----------
          ---------- ---------- ---------- ---------- ----------
          ---------- ---------- ---------- ---------- ----------
          ---------- ---------- ---------- ---------- ----------
          ---------- ---------- ---------- ---------- ----------
          ---------- ---------- ---------- -----TGTGA GGTTCTGGGT
          GTCCCCAAAA GCAAGCAGTG GCTAGGACAG GTTCTCCCTT GACATTCACT
          GGGGTTAGGG GAGCAAGGCC CCTATGAATG TGGCCAAAAA TGCAAATAGG
          AAAAACATTA GCTAAAACCG CACCTTAACT AAAATGGCTG CCCCTGCCAT
          TTTAGTTACC TCCCACGGTG ACAACCTTTA ACTAAAATGG CCAGCACACA
          GTTCAAGCCA AGGAAGTATT GTACTATAGT GTCACGGTGG TGAGAAAGGG
          GTTAAGGGCC TCCTC--CTC AGACAGTATG ACATTTTGGG TGTCCTCAAA
          AGGTAGCAAT TGTTAGTACA GATACTCCCT TGACAATGAC TGCTGTTAGG
          AGAGCAGGTC ACCCCCAGGA ATGTGGGG-A AAAAATGAGC ATCAGAAAAA
          CATTACCTAA AATGAAAGTG CCCTTAACAA AATGGCTGCC CCTGCCATTT
          CAGATACCTC AAATGG-TGG CAGTACCCTT AACTAAAATG CCCACTACTG
          ATGGTCAGGT CATCACCATT GGTAATGAGA GGTTCAGATG CCCAGAAGCC
          CTCTTCCAGC CATCATTTTT GGGTGAGTTT TCTTAGAAGT CTCTTCCTTT
          CACAGATAGA CAAAACTTGC ACCTGTGAGC AAAGGCCTCC ATGAATTGTT
          TGCATTGTAT GACATTTTGT TCCCCTGGCT CTTCTTACAA AGTGTCCCTT
          GTTACCTCCT GGCAGGTATG GAATCCTGTG GCATCCACGA AACCACCTTC
          AACTCCATCA TGAAGTGCGA TGTGGATATC CGTAAAGATC TGTATGCCAA
          CACTGTCTTG TCTGGTGGTA CCACCATGTA CCCTGGCRTT GCTG-AGGTG
          AAGAAATCCA GTAAGAATAG TTTGGCATCA CGGCAGAGTT TCTGGGCAGA
          ATTAAATGTG GCACATCTTG ACCATAACAA TGTGGTACGT GTTGTCGCTG
          CTAGCACATG TGCCCCTGCC AGTCAGGATA GTTTGGGCAC CATAATTATG
          GAATATGTCG GTAATAGTAC ATTGCACCAT GTTATCTATG GGAATGACTG
          CAAGACAGCA AAGAAAAAGG ATGATGGGCC TGGATGTGGC CATGTGTCTT
          TGAGCATAAC TGAGGCATTA GGCTACTCCT GTGATATTGC AGCAGGTTTA
          ATCTTCCTCC ATTCACATTT GATTGTGCAT TTGGATTTAA AACCTGCTAA
          TGTATTCATC ACAGAACAAA ATGTTTGCAA AATTGGAGAC TTTGGATGCT
          CCCAAAAACT ACAGGATCGT CTATCATCAG GCCCAGTACT TTCTCAACAA
          GGTGGGACAT ACACTCATCG TGCCCCTGAA CTCCTTAAAG GTGAGAGAAT
          CACCCCTAAA GCAGACATAA CATCTCTGCA TGATGAAATT TTGGATCCCT
          TTTAGGATTA TGCCTCATCA TTCAAATCCT CACCGGATTA TTTCTAGCCA
          TACACTACAC AGCAGACATT ACATCAGCTT TCTCCTCAGT CGCACACATT
          TGCCGAGATG TACAATACGG CTGACTAATC CGAAATATTC ACGCAAACGG
          AGCTTCAATA TTTTTCATCT GCATTTACCT ACACATCGGA CGCGGACTAT
          ACTATGGTTC CTACTTGTAC AAAGAAACCT GAAACATTGG AGTCATTTTA
          CTCCTACTCG TGATAACCAC AGCTTTCGTA GGTTACGTAT TACCATGAGG
          ACAGATATCA TTCTGAGGCG CAACTGTAAT CACCAACCTA CTATCCGCCG
          TCCCATACAT CGGAACAACT CTAGTTGAAT GGATTTGAGG GGGATTCTCT
          GTAGACAACG CTACCCTAAC ACGATTTTTC ACATTCCATT TCCTATTACC
          ATTTGCTATT ATTGGCGCTT CTGCTGTCCA CCTCTTATTT CTCCATGAAA
          CAGGATCTAA TAATCCAACA GGACTTCAAT CAAACCCGGA CAAAATTCCC
          TTCCACCCAT ACTTTTCATA CAAAGACCTA CTAGGGGCAT TACTAGTAAT
          TATACTCTTA CTCTTACTCG CTCTATTATC ACCAAATCTC CTGGGAGACC
          CAGAAAACTT CACACCCGCC AATCCTTTAA ACTATGAGTC CCAAACCACA
          CATAAGTAAC ATATTTTCAC AGAATGATAC CCCCTTTTTA GAGTCCAACA
          ACCCAAACAA CATGTTAATC TCACCCAGTA TTCCACAGTT ACYTCTGCAA
          AGAGAGAATG AGAACCAGAA TCAGAATCCT ATACCTGATG AATCTGAAGA
          CGCAATGCTT GACAAATCTG AGATCAAGAA ACTGCAAACT AATGAAGGAC
          CTATGTCACT ATCCAGTGAA ATTAGAAGGC CTTTTACAAA CTTGTGCAAC
          CAGGAATGGA AAAGTCCCAG TCTCAAACAA AGTGATAAAA AAATTGGGAT
          CACGCAGAAT TCAACAGTCA CACTTTCAAA AAAAATAATT CCTAAGGTAC
          ATAATAATCC CCAAGTACAT CAGGAAGGCT TAAAAAATAA CAATCACTCT
          CCTTTCTCAA GAATTAAAGC TGTAGTTCCA AATGAAAATA AAAAAGGGGA
          CAGTAATGTT TCTGAGCCCT TGGTTTTCCC TCTTTCATCT AATAAAAATC
          TCAACCACTC CAATATTGAG ACAGTCCTAA ATCCCAGTAA AACACAACGT
          GAACGACATT CTTCTGAAAG TTCCTATATA CGAGAACCTC ACGATCCATT
          GGTGTTTGGA AGCAGTGTGA TGCGTCCTGT TAATAGATAC AGTCGAAAGT
          TTAAATCATA TTCTGAATTG TTGTCTTGTG ATGAAAATGA GAATTGGGAC
          ACATATGATG GCCGTTGCAG AGCCTTTGGG TCTAGGCGTG TGATGTATCC
          ATCAATTGAG TTTGGTATAT CCAGAGCTCC CCTTGCGTAC AAACGGGAGA
          AAAAAACTCA CCAAAGAAAG TAAAGCTGGG GCTTCAGCAC TCCACCGCAC
          CSGCAGCTTT GTCAAACACC AAGGCCTCCC CACTGCTGTG CCACCCGGGT
          CTCCTCCCTT TCTCTTCCAC CCCAAAAGTA CAGGTCCGCA AAGGGCACTC
          AGGCCCTCAA GATGGGCTTG GCTGCAGCCG CCTAGCCAAA GGCACACTGA
          GGGCAGGAAC CTCCRCCAAG AAGGTGACTG AGGATCCCTC TCTGTCTTCT
          GAGAAGAGGC CTGCTGGGAA GGACTTTGTG GTCAGAACAG CATGTGGCCA
          AAGGGAGCGG CCACACGTCA AGTGCCAGAG AGTGCAGCCT GTGCAGAAAC
          AGCTGGTTCC CAGAGCGGAC TTTTCCCTCG GTGACGCTGA CTGGCCCTCA
          GCCCAGCTGG AGGAAAGCGG GAGGCTCTTT GCGGAGCAGT GTGCGGCCGC
          CTGGATGGGC CTCCCAGCYC TCCAGAAAGA CCGGGAGCAG CACCTCCGCC
          TTTACCACCA GCAATTCCA- ---------- ---------- ----------
          ---------- ---------- ---------- ---------- ----------
          ---------- ---------- ---------- ---------- ----------
          ---------- ---------- ---------- ---------- ----------
          ---------- ---------- ---------- ---------- ----------
          ---------- ---------- ---------- ---------- ----------
          ---------- ---------- ---------- ---------- ----------
          ---------- ---------- ---------- ---------- ----------
          ---------- ---------- ---------- ---------- ----------
          ---------- ---------- ---------- ---------- ----------
          ---------- ---------- ---------- ---------- ----------
          ---------- ---------- ---------- ---------- ----------
          ---------- ---------- ---------- ---------- ----------
          ---------- ---------- ---------- ---------- ----------
          ---------- ---------- ---------- ---------- ----------
          ---------- ---------- ---------- ---------- ----------
          ---------- ---------- ---------- ---------- ----------
          ---------- ---------- ---------- ---------- ----------
          ---------- ---------- ---------- ---------- ----------
          ---------- ---------- ---------- ---------- ----------
          ---------- ---------- ---------- ---------- ----------
          ---------- ---------- ---------- ---------- ----------
          ---------- ---------- ---------- ---------- ----------
          ---------- ---------- ---------- ---------- ----------
          ---------- ---------- ---------- ---------- ----------
          ---------- ---------- ---------- ---------- ----------
          ---------- ---------- ---------- ---------- ----------
          ---------- ---------- ---------- ---------- ----------
          ---------- ---------- ---------- ---------- ----------
          ---------- ---------- ---------- ---------- ----------
          ---------- ---------- ---------- ---------- ----------
          ---------- ---------- ---------- ---------- ----------
          ---------- ---------- ---------- ---------- ----------
          ---------- ---------A CCAGCAACTR ATGCCGAATC ATGAAAAGAA
          TCTTGATTTG ACACACCGGG AGACAGACAG TGACTCAGGA AGAGGAAGTT
          GTGAGAGTCC TTCTCTGTTG TTGGAGAAGC ACAAAGATGC TAGAAATCCA
          CCTGAACCAA AGACAATGGA TATCCAAGAT GTACAAAAGA ATAATGGTAT
          AAAAAGTACA CCAGAAACTT CAAATACAGA CTGTGGAGGA CAGCTCCCTT
          GGTTCAATAG TGGTGGACCA CGGGCATTCA CATGGCCTGG AGCTCAGCTG
          CCAAATTTTC AGAGTCCTAT TTGTTTAAAT CAGGAAACCA CAAGTGTGTG
          TAAAACAGCA CTCAGTGCCA TGAACGTAAG GAGGAGTGAA GAAACATTTC
          ATCATTCCAA ACATCCTAAA AACACTGAAA CTATAAGCAA AGGAACAACA
          GTCAAATTGG AGGATGGGAC AAATTTATCC TTAAATATTT GCAATGACCA
          AAGGCTATTG TGGTTATTCC CTCTTGAGAA GTTGCCTTCT TTGTCTACAA
          AGCCAATGGA TTACGTRGAA G--------- ---------- ----------
          ---------- -TGGCAGAGT CAGCTGCTGG ATTCATCCAC AAGGAGCATT
          TTGATGTGTT TTTCAGATGT TTGCAGGTGA GTTGATGTTA ACTAGAAAAC
          AAATG----- CCATATTCTA GCCTTCTAAT TATGGTAACA TTTTGTATGA
          GAAGGGATTA GTTTTGTGGT ATGTTGCAAG TAGTATATTG CAGGCACTTA
          CCTTATATAC TCGACTATAA GTCGACCTCA TGTATAAGTT GAGGGCAGAT
          TTTGTGTCCA AAATTATGGA TTTTGAGATG ACCTGTGGAT AAGTCGAGGG
          CAAAATTTAG GGGCATGTAG CAATGGATTT AAAGGATGAA ACAAAGGAAA
          ATGATACCAA AGAACTTAGA AAATATTAAT GTGATAAAAT TGCCTGATTT
          TAATTTTT-A AAAAAATCTA ACAAACATAC ACAAATGTCT TTT-CATATG
          CTACAAAGCC CCAT------ ---------- --------TG TATAGTACAA
          GATGGAGTTT AAAGCACAAA ATGGAGTTTT GTAAYGAGAC AGCTGCAAAA
          TCATACGTST CTGGCCAAAC TCACTGCAGC TGTGATTCTG AGAGAGTGTT
          TGCT----CA AGGTCAAGCT GAAGTTGTTG TGAGTGTGGT GTGGAAGCAA
          ----CAGACA GGAAAGTGTG AGGCAATTTT CCAGAGTATG GATTAGTCAT
          TAGAGCACCA TGTGAGCAGC AGTGTTTGTT GTATAAAAAG CTCCAACATG
          CATTGTATGC TTGTTGGGGA GTCAAGGAGC TGGAGAGAGT GTGGAGTGTT
          GGAAAGCTGT AAATATTTGT AAATACTTGT CCAGTAAAAC CTCATCAGTT
          TTACCTACTG AACTGTGAAT GCTGTTCCTA TTCTTGAACT GGTACAGCAG
          GAGAGTCAGT GCTGGGTTTG GGT------G AGGTGGGATT TTGGCTGATA
          CACAGAGGGC AAGGTTAGTG TTATGTTCTT CTCACATTGT AGATGAAGGA
          GTGGAAGTCA GAAAAAGTGT ATACCCACTA ATGTTTCACA CATGAAAACC
          AGGAAGAAAG TGGTTAAAAA ACATCAGAGT GTGATCAAGA TGACAAAAGC
          TATTAATGAT GAAGAATGCA TAAGCTAGA- --GGCTGCAG CAGTTTGCTT
          TTGACTGAGT CTACTGGGAA GGGAAAATTT TTGCTCCCTC CTCTTCCTTT
          GCTTAATTTA GTACAAACTA CTTTTGCACT TTGAACTCAG TTTGAAGCAA
          GTGAAGAAGG CTGAGGACAA AGGGAAGAGG AGAAAGAAAC TGGGACATTT
          TAAAAGCAGG TGAAAAAGTG GCATGGGAGA GGATTTATCA AGCCTCTGCC
          AAACTGGGAG AGCTGGCAGA TGTGATCATG C--------C TTCCAGCCTA
          AGTTCTGGAT TAAATTTAGA TTTGTAGTAG CTGTTTTAGG GTTTCCACAC
          TAGGACTTTA ATCCATTATC ACCACAAGTG ATCACAACTG TGCCCCTTCC
          CC-------- ----TTGATG TCCAGCCCAT TATTGTCCAG TCAACAGCTG
          TCTCCAACAA CTGTGGGGGA ACCTTGTGCA GTTATCGTTT CAGTCTGTCA
          GCAAGA---- ---------- ---------- ---------- ----------
          ---------- ---------- ---------- ---------- ----------
          ---------- ---------- ---------- ---------- ----------
          ---------- ---------- ---------- ---------- ----------
          ---------- ---------- ---------- ---------- ----------
          ---------- ---------- ---------- ---------- ----------
          ---------- ---------- ---------- ---------- ----------
          ---------- ---------- ---------- ---------- ----------
          ---------- ---------- ---------- ---------- ----------
          ---------- ---------- ---------- ---------- ----------
          ---------- ---------- ---------- ---------- ----------
          ---------- ---------- ---------- ---------- ----------
          ---------- ---------- ---------- ---------- ----------
          ---------- ---------- ---------- ---------- ----------
          ---------- ---------- ---------- ---------- ----------
          -TTTACTAGA ACAATTCTAG TTGTTTTAAA TTATTTATTA CCAGCTTTCA
          CAGAACACAT GGGGCTCCAC AGTTCTGTAG ACGCCTTCAT TTATTTTCTT
          ATCTGACAAG CAATCTTCAT GTGAAAATAT AAAAATTCTC CTGTTTGAAA
          TTATGTTCCA AGGAGAAAAA AATAGGGTAG CAAACCCCCC TGCTGACCAT
          ATTAACTCAT GAGRCTTGCT GTAAGTTAAA AMGTAAGCTT GACAAGTGAT
          TCATACAAAA TCCAGCACAC CACAGCAATA TTTTATAAAG CAAACAAATG
          CCTCTTT--A GAGAATGCCA CTGCCACTGT TTTTAAAAAC AAGGAAGAAG
          GGGGGAAACC ATGCTTAGAA AACACACACC TACATACACA ATATTTATTC
          AAAGCTTATT TTACAACCAT GTAAGGCAGA ACAATAGAAC TATTATGCCT
          TCAGCCAATT TGCTTGGTGG CCTGAAGCGT CC----TGTC TTTTCATAAC
          CAGCCAGCCC AGTTTTCAAG ATCTGGATAA CACAGGACTT AGGACTGCCT
          TTCTTGCTAA AAGGATTCAT TGCAG--TCA AGAAAAAGTG GGTAACAAAA
          CAAGTTGAAC TGGAATAAGC YTGAGAGCAA RAAGGAGAAG AAATCTAAAC
          CATTAAATTT TTTGAAGAGC CCTTTAGTTA AGAAGAATAA CAATAACTCT
          CCCAAAAAAG TGATGGAAGT GAAGGAGGAA GTAAAAAATG GGAAGGTAGA
          AGAGCAGCCC TTACAACCCT CAGAAACTAC TGGACATCAA GAAGAGAAAN
          NNNNNNNNNN NNNNNNNNNN NNNNNNNNNN NNNNNNNNNN NNNNNNNNNN
          NNNNNNNNNN NNNNNNNNNN NNNNNNNNNN NNNNNNNNNN NNNNNNNACA
          TCCAAGAATT AACCCTGCCT CTAAGTGGTC AAAAATTAAG ATCGTCACAA
          AGCAAACTGG TACAGAGTGT GTCACAGCGA TTGAGATTGT GGCAGACAAA
          GAACCCAGTT CTACTGTYTT GGCAAACAGC CGTCCAGCTA ATGTGGCCAG
          GAAATTTGCT AGCATTGCCA TCCAATTTTT ATCACTATCC AGATATTGTT
          TCCATACCAG CACCAACTTT GTCCTCTGCT CTGAGAGGTT TTTATTTTAA
          CCCACCAGTC TTTGACTCCA ACAAGACATA TGCATTTTGT TGTAGTTTGA
          TGTATAGCCA ATGCAGCTAC CCCTGAGGTG TATTTAATTT TATTTCCATA
          ACAATGTGAA TGGGTTAATG CACCTTAAAA TCTCCTAAGA ACTGTTAGGG
          CAAAATCTCA TGATTAAGTC TGGCCATGAG GGAAAGTTCT GACTAAGCCG
          GTATTTAGCC
Ldarw_018 TGGTTGCTCT CCAGAAACCA CTGTTCAGTG GAATGCAGTC ATCACAACTA
          GAAGCCATTC ATATCCATTC TTCTTCTTCG TGGTCTCTGG GACTCACACA
          TCTGGGTTGT ACTGCGCCTG CTCAGTGCAG CTTCGAATCT TCTATAGCTT
          GGATACTTTT TTGGCAGTAG CCCCTCCCC- -----ATTGG TATCCTAGCA
          ATTCTGCTTG CGTTTTTACT AGACTGAATA ATTTGATGTC CATGAACCTG
          GCTGCCTTAT TGTTCACCAC AACTCCAGGT AATTTATAGA CATGTTAAAA
          ACCCTAGGTC CCACCACAAA TTTTCAGAGG AGCTCACTTT CTTATCACCT
          TTCTTTTTTG TGAATTATTC ATTCATTTCT ATTCTCATAT TCATGTTCTT
          TTAAAGGGTT CATGGTGAAG GTTGTTGTTA TCTCCTATCA AGTCA-----
          -ACTT--GG- -ACTT--AGG AGCCACAGTT ATCAACCACC CTGCTCAT--
          --GTCTTGCA AGCTCATGGC CATTTCCTTA ATGTAATCAA TTATCCGGTA
          ATGAAATGGT CACCATGCGT TCTTCCTCTT TTTCTTCGTG CTTTCCACTT
          TACTGAGCGT TATCACTTTT TCCAGTAGGT CAGCAAGAAA ACCCCCGTTT
          TTTT-CAAGG TAAGTGGAAT TTTGTGTGGG GAGGGCTGGG GAATGACTCT
          GTAGCCAGTC TGTATTGGAG TGACTACAGA GTCATTCTGT CATGCAGGAA
          TGGCCCGAGT GTTGCACTTT T-AGAGTGGA AGTATTCAAA CAAGGACTTG
          AAGGTGTGGG AGCAGAGCTG GGACTAAGGT GATCGAAGGC TTGAACTAGG
          TGATGAAGTA ACCAATTTTG CGTATGGGCT CAAAGTTTAG CCTGATACGT
          GGTTTAGCCC AGACTTGAGC GCCTGGTCTC ATTTTCCTTA TCCAATTCCA
          TAGAGCTACA ACTGCCACCC AGCCCAGCAC TGGAAGTCAA GAGGGGAGTC
          ATGACAGAGT ACCCACCTGT ATGT-----G ATGCTGACTC TACTCTTAGA
          GGATGGATTT CCTCCTATGA GCAAACTGGG GTGAGTTTGA AAGGAAGTAA
          TAGCCTTTTC TAAAATGCTA CCTGCAGTTT TTCTCAACAG CACCTTGAAC
          TGCACACAGA AGTTAATAGG TAGCCTGTGC TGTTGCTGCA GCATGATCTC
          ATGGTTCCCG CCATCCTGCA CCTGACAGAA GGTATTCTGT TGCAGTACGC
          ACTAGCTGAA GCTGTGGTTT TTCAAGGGCA TCCTCACATA AAGTATGTTA
          CATAAGTTGA TTATGGAGGT TACAAAAATA ACAGTGATGG TTGCTCAATT
          TCTGTTTGCC AGATCAGGGC ACAATTGACA AAAAGCACTT CTGGTGATAG
          ACTCATAGAC TAATAGAGCT AGAAAAGACT ACAAGAACTA TCCGATTTAA
          CCCCCTGCCA TGCAGGAATA TTCAATCAAA GGACCCCCAA CAAATGGCCA
          TCCAAACTTG CTATCTCAGA CCAGTTCTAA ATCCAAGATA ACCTTCAGAA
          TGTGCATCTA TTTAATGACA AGAAGGATCC CATAATCTCT CAAGTTCAGA
          GTTGATCAAC TGCCACCACT TCTGTCTTCT TTGAATTACC CAAATCT---
          ---ACACAGG AAGCTGCCTT TTATTAACTC AGATCATTGA CCTACACTGA
          TAAGTCTTGG CTCTCCAGGG GTTTAAAGGA GTTTTTCCCA CCCCTGCAGG
          GCACTGAGGC ---------- ---------- ---------- ----------
          ---------- ---------- ---------- ---------- ----------
          ---------- ---------- ---------- ---------- ----------
          ---------- ---------- ---------- ---------- ----------
          ---------- ---------- ---------- ---------- ----------
          ---------- ---------- ---------- ---------- ----------
          ---------- ---------- ---------- ---------- ----------
          ---------- ---------- ---------- ---------- ----------
          ---------- ---------- ---------- ---------- ----------
          ---------- ---------- ---------- ---------- ----------
          ---------- ---------- ---------- ---------- ----------
          ---------- ---------- ---------- ---------- ----------
          ---------- ---------- ---------- -----TGTGA GGTTCTGGGT
          GTCCCCAAAA GCAAGCAGTG GCTAGGACAG GTTCTCCCTT GACATTCACT
          GGGGTTAGGG GAGCAAGGCC CCTATGAATG TGGCCAAAAA TGCAAATAGG
          AAAAACATTA GCTAAAACCG CACCTTAACT AAAATGGCTG CCCCTGCCAT
          TTTAGTTACC TCCCACGGTG ACAACCTTTA ACTAAAATGG CCAGCACACA
          GTTCAAGCCA AGGAAGTATT GTACTATAGT GTCACGGTGG TGAGAAAGGG
          GTTAAGGGCC TCCTC--CTC AGACAGTATG ACATTTTGGG TGTCCTCAAA
          AGGTAGCAAT TGTTAGTACA GATACTCCCT TGACAATGAC TGCTGTTAGG
          AGAGCAGGTC ACCCCCAGGA ATGTGGGG-A AAAAATGAGC ATCAGAAAAA
          CATTACCTAA AATGAAAGTG CCCTTAACAA AATGGCTGCC CCTGCCATTT
          CAGATACCTC AAATGG-TGG CAGTACCCTT AACTAAAATG CCCACTACTG
          ATGGTCAGGT CATCACCATT GGTAATGAGA GGTTCAGATG CCCAGAAGCC
          CTCTTCCAGC CATCATTTTT GGGTGAGTTT TTTTAGAARY CTGTTCCTTT
          CACAGRTAGA CAAAACTTGC ACCTGTGAGC AAAGGCCTCC ATGAATTGTT
          TGCATTGTAT GACATTTTGT TCCCCTGGCT CTTCTTACAA AGTGTCCCTT
          GTTACCTCCT GGCAGGTATG GAATCCTGTG GCATCCACGA AACCACCTTC
          AACTCCATCA TGAAGTGCGA TGTGGATATC CGTAAAGATC TGTATGCCAA
          C--------- ---------- ---------- ---------- -----AGGTG
          AAGAAATCCA GTAAGAATAG TTTGGCATCA CGGCAGAGTT TCTGGGCAGA
          ATTAAATGTG GCACATCTTG ACCATAACAA TGTGGTACGT GTTGTCGCTG
          CTAGCACATG TGCCCCTGCC AGTCAGGATA GTTTGGGCAC CATAATTATG
          GAATATGTCG GTAATAGTAC ATTGCACCAT GTTATCTATG GGAATGACTG
          CAAGACAGCA AAGAAAAAGG ATGATGGGCC TGGATGTGGC CATGTGTCTT
          TGAGCATAAC TGAGGCATTA GGCTACTCCT GTGATATTGC AGCAGGTTTA
          ATCTTCCTCC ATTCACATTT GATTGTGCAT TTGGATTTAA AACCTGCTAA
          TGTATTCATC ACAGAACAAA ATGTTTGCAA AATTGGAGAC TTTGGATGCT
          CCCAAAAACT ACAGGATCGT CTATCATCAG GCCCAGTACT TTCTCAACAA
          GGTGGGACAT ACACTCATCG TGCCCCTGAA CTCCTTAAAG GTGAGAGAAT
          CACCCCTAAA GCAGACATAA CATCTCTGCA TGATGAANTT TTGGATCCCN
          TTTAGGATTA TGCCTCATCA TTCAAATCCT CACCGGATTA TTTCTAGCCA
          TACACTACAC AGCAGACATT ACATCAGCTT TCTCCTCAGT CGCACACATT
          TGCCGAGATG TACAATACGG CTGACTAATC CGAAATATTC ACGCAAACGG
          AGCTTCAATA TTTTTCATCT GCATTTACCT ACACATCGGA CGCGGACTAT
          ACTATGGTTC CTACTTGTAC AAAGAAACCT GAAACATTGG AGTCATTTTA
          CTCCTACTCG TGATAGCCAC AGCTTTCGTA GGTTACGTAT TACCATGAGG
          ACAGATATCA TTCTGAGGCG CAACTGTAAT CACCAACCTA CTATCCGCCG
          TCCCATACAT CGGAACAACT CTAGTTGAAT GGATTTGAGG GGGATTCTCT
          GTAGACAACG CTACCCTAAC ACGATTTTTC ACATTCCATT TCCTATTACC
          ATTTGCTATT ATTGGCGCTT CTGCTGTCCA CCTCTTATTT CTCCATGAAA
          CAGGATCTAA TAATCCAACA GGACTTCAAT CAAACCCGGA CAAAATTCCC
          TTCCACCCAT ACTTTTCATA CAAAGACCTA CTAGGGGCAT TACTAGTAAT
          TATACTCTTA CTCTTACTCG CCCTATTATC ACCAAATCTC CTGGGAGACC
          CAGAAAACTT CACACCCGCC AATCCTTTAA ACTATGAGTC CCAAACCACA
          CATAAGTAAC ATATTTTCAC AGAATGATAC CCCCTTTTTA GAGACCARCA
          ACCCAAACAA CATGTTAATT TCACCCAGTA TTCCACAGTT ACCTCTGCAA
          AGAGASAATG AGAAYCAGAA TCNNNNNNCT ATACCTGATG AATCTGAAGA
          CACAATGCTT GACAAATCTG AGATTAAGAA ACTGCAAACT AATGAAGGAC
          CTATGTCACT ATCAAGTGAA ATTAGAAGGC CTTTTACAAA CTTGTGCAAC
          CAGGAATGGA AAAGTCCCAG TCTCAAACAA AGTGATAAAA AAATTGGGAT
          CACGCAGAAT TCAACAGTYA CACTTTCAAA AAAAATAATT CCTAAAGTAC
          ACAATAATCC CCAAGTACAT CAGGAAGGCT TAAAAAATAA CAATCACTCT
          CCTTTCTCAA GAATTAAAGC TGTAGTTCCA AATGAAAATA AAAAAGGGGA
          CAGWAATGTT TCGGAGCCCT TGGTTTTCCC TCTTTCATCT AATAAAAATC
          TCAACCACTC CAATATTGAG ACAGTCCTAA ATCCCAGTAA AACACAACGT
          GAACGACATT CTTCTGAAAG TTCCTATATA CGAGAACCTC ACGATCCATT
          GGTGTTTGGA AGCARTGTGA TGCGTCCTGT TAATAGATAY AGTCGAAAGT
          TTAAATCATA TTCTGAATTG TTGTCTTGTG ATGAAAATGA GAATTGGGAC
          ACRTATGATG GCCGTTGCAG AGCCTTTGGG TCTAGGCGTG TGATGTATCC
          ATCAATTGAG TTTGGTATAT CCAGAGCTCC CCTTGCGTAC AAACGGGAGA
          AAAAAACTCA CCAAAGAAAG TAAAGCTGGG GCTTCAGCAC TCCACCGCAC
          CSGCAGCTTT GTCAAACACC AAGGCCTCCC CACTGCTGTG CCACCCGGGT
          CTCCTCCCTT TCTCTTCCAC CCCAAAAGTA CAGGTCCGCA AAGGGCACWC
          AGGCCCTCAA GATGGGCTTG GCTGCAGCCG CCTAGCCAAA GGCACACTGA
          GGGCAGGAAC CTCCRCCAAG AAGGTGACTG AGGATCCCTC TCTGTCTTCT
          GAGAAGAGGC CTGCTGGGAA GGACTTTGTG GTCAGAACAG CATGTGGCCA
          AAGGGAGCGG CCACACGTCA AGTGCCAGAG AGTGCAGCCT GTGCAGAAAC
          AGCTGGTTCC CAGAGCGGAC TTTTCCCTCG GTGACGCTGA CTGGCCCTCA
          GCCCAGCTGG AGGAAAGCGG GAGGCTCTTT GCGGAGCAGT GTGCGGCCGC
          CTGGATGGGC CTCCCAGCYC TCCAGAAAGA CCGGGAGCAG CACCTCCGCC
          TTTACCACCA GCAATTCCAA AAAGTAGTGC TCTCTTTTTC TACCAGAATT
          GCTCAAACAT TTCAGACCCA ACAAAACAGA CAGCAGAGAA GCAGCTGGGT
          TTTGATAGAG CAAGACCAGC ACACAAGGTT TGCTCAGAGT GTAGTAGAAG
          GTTCAGATAT TCAGCTRAGT TGCAATGTGA AAGCATCAGA AAGTCCTTCT
          ATCAAGTGGT TGCTTCCAGA TGGAACTAAA CTAAAGGCTC CATTCAAAAT
          GGAAGACAGC AGGCATTCTG TCCTTAGCAG TGGTCAGTTA GTCATCAGAT
          CAGTGGYTTA TGCTGACTCA GGCATGTATC ACTGTGTTGC TCAAGTGAGA
          AATGATGTAG ACACAATGTC CTATAGAGTT CAGGTACAGC CTCCAGTCAT
          TCAACCAGCT GAGTCTGAAA TAGTTCATGT TGAAAAAAAT GTGGGAGATC
          CCATATTTTT GCCTTGTAGT GCAGTTGCTG TACCAGATGC ACATCTAAGT
          TGGATACTCC CAAACAGCCA TGTACTTCAT GATTTATCAA ACTCATCCAA
          TGGATACCTG TTGCACAATG GTACACTGTT CATTCCACAC AGTCATGTCA
          AGGACAGTGG TTATTATAGG TGTGTGGCTA TCAATCAACA AGGATCAGAC
          CAATTCTGTG TTAAAGTAAC TGTTAATAAA ATAATATCTG ATAGATCCTC
          AAAAAGGGCA AAATTTAAAA AGCATCCTGG TTCAAGGATC TCTATAAAAG
          CAAGAGAACA GATAATAGAA GATATTCAGG GATCGGGTGA TGAAGAATCT
          GATGATACTC CAAGCAAAAA AATCCATCTG AAGGACCATG AAGTGTCTCT
          TAAACAAAAG AATGACCATG TTTCTGCTGC TCAGATTAGG ATCTGGGAAT
          TGCAGAATCG ACATTGGATC CGTCCCACCT CGAATTTTTG CAGATCAAGG
          TAATATTTAA TCTCGTTAAC ATACTCTGGT TTCTTTTCAT ATGGTTTCTT
          CTCCTTTTAA TTTTGTTAAT GATGACATGA AAACATCACT TGTTAGCGCT
          TATATTCATG TTTGGTCCTG CAGTGCTTTT TAGAATAGAG GATATGACAC
          TTAAGTAACA AGACCAAGTT CTGTGCTATA CAGTGAAATA ATTTGTAGAG
          ATTATGTTGA ATTGTTTAAT GTTTGTTTTC TGAATAGACA CCC--TATAT
          TTCATCAAAA GGAAGGCATG TCTGTAGCTG AGAGAAAG-- CAGTCTAAAT
          CCTGACTTTA CTCTGTACTT GCGGCTGCAG TGATTGGTGA CTAGGATGAG
          GCAAGAAAAC TTTATTCCTA GTGCTGTTTT AAAGGACTGC AATTGTGTGT
          CTGAAGGCAA ATTCTCTTAG TAATGCAGTG TTCCTCTCAA AAGCTCCTCT
          TAGTCATGCA ATCTTCAGTT GTTTTAACCA TTAACTCCTT TCTCCTTCTT
          CCAGTTTCAT TACATACTCT TGTCTAGCCA ATTGTGTTAA AGATAGATAG
          CATTGTAATA GTCAGT---- TTCCCAAATG AGAGAAAAAC TACACAATTT
          CCCGTAGCCA CTAGTCTTTA GTGTGGATGG AGTGCTTCAT GATTACCGGT
          ACCTCATTCT CTGGAAAGTG CAAAGAAGCA ACCCCCAATC ATGTGGGACA
          TACCCAAGCC CATACAGCTA CCAGCAACTR ATGCCGAATC ATGAAAAGAA
          TCTTGATTTG ACACACCGGG AGACAGACAG TGACTCAGGA AGAGGAAGTT
          GTGAGAGTCC TTCTCTGTTG TTGGAGAAGC ACAAAGATGC TAGAAATCCA
          CCTGAACCAA AGACAATGGA TATCCAAGAT GTACAAAAGA ATAATGGTAT
          AAAAAGTACA CCAGAAACTT CAAATACAGA CTGTGGAGGA CAGCTCCCTT
          GGTTCAATAG TGGTGGACCA CGGGCATTCA CATGGCCTGG AGCTCAGCTG
          CCAAATTCTC AGAGTCCTAT TTGTTTAAAT CAGGAAACCA CAAGTGTGTG
          TAAAACAGCA CTCAGTGCCA TGAACGTAAG GAGGAGTGAA GAAACATTTC
          ATCATTCCAA ACATCCTAGA AACACTGAAA CTATAAGCAA AGGAACAACA
          GTCAAATTGG AGGATGGGAC AAATTTATCC TTAAATATTT GCAATGACCA
          AAGGCTATTG TGGTTATGCC CTCTTGAGAA GTTGCCTTCT TTGTCTACAA
          AGCCAATGGA TTACGTRGAA G--ACTCCCG TGGATCTCTG TTGGAGAAGT
          GTGCAAACAT ATGGCAGAGT CAGCTGCTGG ATTCATCCAC AAGGAGCATT
          TTGATGTGTT TTTCAGATGT TTGCAGGTGA GTTGATGTTA ACTAGAAAAC
          AAATG----- CCATATTCTA GCCTTCTAAT TATGGTAACA TTTTGTATGA
          GAAGGGATTA GTTTTGTGGT ATGTTGCAAG TAGTATATTG CAGGCACTTA
          CCTTATATAC TCGACTATAA GTCGACCTCA TGTATAAGTT GAGGGCAGAT
          TTTGTGTCCA AAATTATGGA TTTTGAGATG ACCTGTGGAT AAGTCGAGGG
          CAAAATTTAG GGGCATGTAG CAATGGATTT AAAGGATGAA ACAAAGGAAA
          ATGATACCAA AGAACTTAGA AAATATTAAT GTGATAAAAT TGCCTGATTT
          TAATTTTT-A AAAAAATCTA ACAAACATAC ACAAATGTCT TTTTCATATG
          CTACAAAGCC CAATTCCTCT TGAATAGACT AAGCACCCTG TATAGTACAA
          GATGGAGTTT AAAGCACAAA ATGGAGTTTT GTAAYGAGAC AGCTGCAAAA
          TCATACGTST CTGGCCAAAC TCACTGCAGC TGTGATTCTG AGAGAGTGTT
          TGCT----CA AGGTCAAGCT GAAGTTGTTG TGAGTGTGGT GTGGAAGCAA
          ----CAGACA GGAAAGTGTG AGGCAATTTT CCAGAGTATG GATTAGTCAT
          TAGAGCACCA TGTGAGCAGC AGTGTTTGTT GTATAAAAAG CTCCAACATG
          CATTGTATGC TTGTTGGGGA GTCAAGGAGC TGGAGAGAGT GTGGAGTGTT
          GGAAAGCTGT AAATATTTGT AAATACTTGT CCAGTAAAAC CTCATCAGTT
          TTACCTACTG AACTGTGAAT GCTGTTCCTA TTCTTGAACT GGTACAGCAG
          GAGAGTCAGT GCTGGGTTTG GGT------G AGGTGGGATT TTGGCTGATA
          CACAGAGGGC AAGGTTAGTG TTATGTTCTT CTCACATTGT AGATGAAGGA
          GTGGAAGTCA GAAAAAGTGT ATACCCACTA ATGTTTCACA CATGAAAACC
          AGGAAGAAAG TGGTTTAAAA ACATCAGAGT GTGATCAAGA TGACAAAAGC
          TATTAATGAT GAAGAATGCA TAAGCTAGA- --GGCTGCAG CAGTTTGCTT
          TTGACTGAGT CTACTGGGAA GGGAAAATTT TTGCTCCCTC CTCTTCCTTT
          GCTTAATTTA GTACAAACTA CTTTTGCACT TTGAACTCAG TTTGAAGCAA
          GTGAAGAAGG CTGAGGACAA AGGGAAGAGG AGAAAGAAAC TGGGACATTT
          TAAAAGCAGG TGAAAAAGTG GCATGGGAGA GGATTTATCA AGCCTCTGCC
          AAACTAGGAG AGCTGGCAGA TGTGATCATG C--------C TTCCAGCCTA
          AGTTCTGGAT TAAATTTAGA TTTGTAGTAG CTGTTTTAGG GTTTCCACAC
          TAGGACTTTA ATCCATTATC ACCACAAGTG ATCACAACTG TGCCCCTTCC
          CC-------- ----TTGATG TCCAGCCCAT TATTGTCCAG TCAACAGCTG
          TCTCCAACAA CTGTGGGGGA ACCTTGTGCA GTTATCGTTT CAGTCTGTCA
          GCAAGACTGA -ATTCTGAAG A-ATAGCTGT GGCTATGAGT ATCAGGTTTG
          GAAAAGAAGG AAGGACAGTA --CATTTGTC CTACTTGATG GAGCTTTACG
          GTACCTTGTT TTGTTCCMAG ATCTGATCAG GTTTAAAGTT RTACTAGTCT
          CWTCCCAGAT TCAATYTGGC AACCATACTT GTTGGGCATG GTTGTTYTCC
          AGTTATAGGC CCCATTTWCT ACCCTCTTCA GCTTGGAGTY TGGTATTTAC
          CCTGGGGCGG GGGTYTCGTT TGGGCAGGAG GGCCTTGTCG CTGTCCAGCT
          TGAGCCGACT GAGCCTGCMG ACAAAAGGAA GCAAACCMAA CCAAAAAGGA
          ATTGAAAAAG AACATTCCCA CCTCCCTCCA TCCCAGAAGT AACACCCCCT
          AATYTTTAGC CMCCTCAGST TACMCCAGAG CTGTTGTATT TTACCAATYT
          TCCMGTGAAG TGACMTTAGG ATGGTAATAA TAAAGGGTTT TACAGYCRAT
          AAGTATTGCA ATATCKGGGT TAAGCTGAAT TTCMYCMTCY YCGCTAGTWT
          CYCCAGTACC ACASCACATA GCTCCCCAAA CCCTTCTCCA GCATGGCCAG
          GCTGCTCCTC AGATCCAGTA AAGCCAATGC TGCCCACCAC ATCCAATGCA
          GCCCAAAGCA ATGAATAATG GGTGAATTGT GTAGGGAAGC TGTTGGAAGG
          TCTTACTGAC AACTGGGATA CACG-TGAGG AACCACTGAG CACACCAAAA
          T--------- ---------- ---------- ---------- ----------
          ---------- ---------- ---------- ---------- ----------
          ---------- ---------- ---------- ---------- ----------
          ---------- ---------- ---------- ---------- ----------
          ---------- ---------- ---------- ---------- ----------
          ---------- ---------- ---------- ---------- ----------
          ---------- ---------- ---------- ---------- ----------
          ---------- ---------- ---------- ---------- ----------
          ---------- ---------- ---------- ---------- ----------
          ---------- ---------- ---------- ---------- ----------
          ---------- ---------- ---------- ---------- ----------
          ---------- ---------- ---------- ---------- ----------
          ---------- ------AAGC YTGAGAGCAA RAAGGAGAAG AAATCTAAAC
          CATTAAATTT TTTGAAGAGC CCTTTAGTTA AGAAGAATAA CAATAACTCT
          CCCAAAAAAG TGATGGAAGT GAAGGAGGAA GTAAAAAATG GGAAGGTAGA
          AGAGCAGCCC TTACAACCCT CAGAAACTAC TGGACATCAA GAAGAGAAAG
          AGACCTCTAA TGAATCCAGC ACAGTAAGCA TCACCCAGAC AAATAAAGAG
          AAGCAGGCAY TGGAAATTGT GCTACCTGAC CAAGGGCAGA GCCCAGCACA
          TCCAAGAATT AACCCTGCCT CTAAGTGGTC AAAAATTAAG ATCGTCACAA
          AGCAAACTGG TACAGAGTGT GTCACAGCGA TTGAGATTGT GGCAGACAAA
          GAACCCAGTT CTACTGTCTT GGCAAACAGC CGTCCAGCTA ATGTGGCCAG
          GAAATTTGCT AGCATTGCCA TCCAATTTTT ATCACTATCC AGATATTGTT
          TCCATACCAG CACCAACTTT GTCCTCTGCT CTGAAAGGTT TTTATTTTAA
          CCCACCAGTC TTTGACTCCA ACAAGACATA TGCATTTTGT TGTAGTTTGA
          TGTATAGCCA ATGCAGCTAC CCCTGAGGTG TATTTAATTT TATTTCCATA
          ACAATGTGAA TGGGTTAATG CACCTTAAAA TCTCCTAAGA ACTGTTAGGG
          CAAAATCTCA TGATTAAGTC TGGCCATGAG GGAAAGTTCT GACTAAGCCG
          GTATTTAGCC
Ldarw_019 TGGTTGCTCT CCAGAAACCA CTGTTCAGTG GAATGCAGTC ATCACAACTA
          GAAGCCATTS ATATCCATTC TTCTTCTTCG TGGTCTCTGG GACTCACACA
          TCTGGGTTGT ACTGCGCCTG CTCAGTGCAG CTTCGAATCT TCTATAGCTT
          GGATACTTTT TTGGCAGTAG CCCCTCCCC- -----ATTGG TATCCTAGCA
          ATTCTGCTTG CGTTTTTACT AGACTGAATA ATTTGATGTC CATGAACCTG
          GCTGCCTTAT TGTTCACCAC AACTCCAGGT AATTTATAGA CATGTTAAAA
          ACCCTAGGTC CCACCACAAA TTTTCAGAGG AGCTCACTTT CTTATCACCT
          TTCTTTTTTG TGAATTATTC ATTCATTTCT RTTCTCATAT TCATGTTCTT
          TTAAAGGGTT CATGGTGAAG GTTGTTGTTA TCTCCTATCA AGTCA-----
          -ACTT--GG- -ACTT--AGG AGCCACAGTT ATCAACYACC CTGCTCAT--
          --GTCTTGCA AGCTCATGGC CATTTCCTTA ATGTAATCAA TTATCCGGTA
          ATGAAATGGT CACCATGCGT TCTTCCTCTT TTTCTTCGTG CTTTCCACTT
          TACTGAGCGT TATCACTTTT TCCAGTAGGT CAGCAAGAAA ACCCCCGTTT
          TTTT-CAAGG TAAGTGGAAT TTTGTGTGGG GAGGGCTGGG GAATGACTCT
          GTAGCCAKTC TGTATTGGAG TGACTACAGA GTCATTCTGT CATKCAGGAA
          TGGCCCRAGT GTTGCACTTT T-AGAGTGGA AGTATTCAAA CAAGGACTTG
          AAGGTGTGGG AGCAGAGCTG GGACTAAGGT GATCGAAGGC TTGAACTAGG
          TGATGAAGTA ACCAATTTTG CGTATGGGCT CAAAGTTTAG CCTGAYACGT
          GGTTTAGCCC AGACTTGAGC GCCTGGTCTC ATTTTCCTTA TCCAATTCCA
          TAGAGCTACA ACTGCCACCC AGCCCAGCAC TGGAAGTCAA SAGGGGAGTC
          ATGACAGAGT ACCCACCTGT ATGT-----G ATGCTGACTC TACTCTTAGA
          GGATGGATTT CCTCCTATGA GCAAACTGGG GTGAGTTTGA AAGGAAGTAA
          TAGCCTTTTC TAAAATGCTA CCTGCAGTTT TTCTCAACAG CACCTTGAAC
          TGCACACAGA AGTTAATAGG TAGCCTGTGC TGTTGCTGCA GCATGATCTC
          ATGGTTCCCG CCATCCTGCA CCTGACAGAA GGTATTCTGT TGCAGTACGC
          ACTAGCTGAA GCTGTGGTTT TTCAAGGGCA TCCTCACATA AAGTATGTTA
          CATAAGTTGA TTATGGAGGT TACAAAAATA ACAGTGATGG TTGCTCAATT
          TCTGTTTGCC AGATCAGGGC ACAATTGACA AAAAGCACTT CTGGTGATAG
          ACTCATAGAC TAATAGAGCT AGAAAAGACT ACAAGGACTA TCCGATTTAA
          CCCCCTGCCA TGCAGGAATA TT---TCAAA GGACCCCCAA CAGATGGCCA
          TCCAAACTTG CTATCTCAGA CCAGTTCTAA ATCCAAGATA ACCTTCAGAA
          TGTGCATCTA TTTAATGACA AGAAGGATCC CATAATCTCT CAAGTTCAGA
          GTTGATCAAC TGCCACCACT TCTGTCTTCT TTGAATTACC CAAATCT---
          ---ACACAGG AAGCTGCCTT TTATTAACTC AGATCATTGA CCTACACTGA
          TAAGTCTTGG CTCTCCAGGG GTTTAAAGGA GTTTTCCCCA CCCCTGCAGG
          GCACTGAGGC TATGAATAAG TGGAATTCCT TGTACAATAT TTGAATTTAT
          TATTTATTCA TTTATACCTT ACTTTTTATT TTAAATTAAC AAAATAGAAA
          AATGTGAAAA CACAAGCAAC CCCTTTAGAA ACATATTCAA AATGTGTCTG
          AATTGAGGGT TGTTTTTGTT TT-------T TT------GG TACAGTGCTG
          TAGGTACACT ATTGTTAGTA TAATGTTCTG TTAT------ ACAACTCACC
          TGGGTTGCAA GAAAGGTAGG --AAAAAAGA TTGTTCGTGC TTGATGTCTG
          GAAATGTAGT CTGCTGACTA CACTCAGCCT ATTCAACAAT ATCATTCCAT
          TCCTCCAAGG ATCTTTAGGA GGGAACATAC CTTAGAAATG CTGGCTTCTA
          AAATTGTCTG AGCCACAGGG CACTCCTAAT AAGGGATGTG CACCCTTGTC
          CGATTCGAGT ATACCCGATT CGGACCCCTT CCCCCATTTC AGGTATATCT
          GATTCGGGGA TCCTAAGCGG CCTGATTAGG ATCGCTTTGA ATCCTAATCA
          GACCACTTTG GATCTGACTC GGCCATAGGA AACAATGCAG CCCATTGTTT
          TCTATGGCAA AATAATAATA ATAAAAACCT ACCTCTGTGA GGTTCTGGGT
          GTCCCCAAAA GCAAGCAGTG GCTAGGACAG GTTCTCCCTT GACATTCACT
          GGGGTTAGGG GAGCAAGGCC CCTATGAATG TGGCCAAAAA TGCAAATAGG
          AAAAACATTA GCTAAAACCG CACCTTAACT AAAATGGCTG CCCCTGCCAT
          TTTAGTTACC TCCCACGGTG ACAACCTTTA ACTAAAATGG CCAGCACACA
          GTTCAAGCCA AGGAAGTATT GTACTATAGT GTCACGGTGG TGAGAAAGGG
          GTTAAGGGCC TCCTC--CTC AGACAGTATG ACATTTTGGG TGTCCTCAAA
          AGGTAGCAAT TGTTAGTACA GATACTCCCT TGACAATGAC TGCTGTTAGG
          AGAGCAGGTC ACCCCCAGGA ATGTGGGG-A AAAAATGAGC ATCAGAAAAA
          CATTACCTAA AATGAAAGTG CCCTTAACAA AATGGCTGCC CCTGCCATTT
          CAGATACCTC AAATGG-TGG CAGTACCCTT AACTAAAATG CCCACTACTG
          ATGGTCAGGT CATCACCATT GGTAATGAGA GGTTCAGATG CCCAGAAGCC
          CTCTTCCAGC CATCATTTTT GGGTGAGTTT TCTTAGAAGT CTCTTCCTTT
          CACAGATAGA CAAAACTTGC ACCTGTGAGC AAAGGCCTCC ATGAATTGTT
          TGCATTGTAT GACATTTTGT TCCCCTGGCT CTTCTTACAA AGTGTCCCTT
          GTTACCTCCT GGCAGGTATG GAATCCTGTG GCATCCACGA AACCACCTTC
          AACTCCATCA TGAAGTGCGA TGTGGATATC CGTAAAGATC TGTATGCCAA
          CACTGTCTTG TCTGGTGGTA CCACCATGTA CCCTGGCATT GCTG-AGGTG
          AAGAAATGCA GTAAGAATAG TTTGGCATCA CGGCAGAGTT TCTGGGCAGA
          ATTAAATGTG GCACATCTTG ACCATAACAA TGTGGTACGT GTTGTCGCTG
          CTAGCACATG TGCCCCTGCC AGTCAGGATA GTTTGGGCAC CATAATTATG
          GAATATGTCA GTAATAGTAC ATTGCACCAT GTTATCTATG GGAATGACTG
          CAAGACAGCA AAGAAAAAGG ATGATGGGCC TGGATGTGGC CATGTGTCTT
          TGAGCATAAC TGAGGCATTA GGCTACTCCT GTGATATTGC AGCAGGTTTA
          ATCTTCCTCC ATTCACATTT GATTGTGCAT TTGGATTTAA AACCTGCTAA
          TGTATTCATC ACAGAACAAA ATGTTTGCAA AATTGGAGAC TTTGGATGCT
          CCCAAAAGCT ACAGGATCGT CTATCATCAG GCCCAGTACT TTCTCAACAA
          GGTGGGACAT ACACTCATCG TGCCCCTGAA CTCCTTAAAG GTGAGAGAAT
          CACCCCTAAA GCAGACATAA CATCTCTGCA TGATGAAATT TTGGATCCCT
          TTTAGGATTA TGCCTCATCA TTCAAATCCT CACCGGATTA TTTCTAGCCA
          TACACTACAC AGCAGACATT ACATCAGCTT TCTCCTCAGT CGCACACATT
          TGCCGAGATG TACAATACGG CTGACTAATC CGAAATATTC ACGCAAACGG
          AGCTTCAACA TTTTTCATCT GCATCTACCT ACACATCGGA CGCGGACTAT
          ACTATGGTTC CTACTTGTAC AAAGAAACCT GAAACATTGG AGTCATTTTA
          CTCCTACTCG TGATAGCCAC AGCTTTCGTA GGTTACGTAT TACCATGAGG
          ACAGATATCA TTCTGAGGCG CAACTGTAAT CACCAATCTA CTATCCGCCG
          TCCCATACAT CGGAACAACT CTAGTTGAAT GGATTTGAGG GGGATTCTCT
          GTAGACAACG CTACCCTAAC ACGATTTTTC ACATTCCATT TCCTATTACC
          ATTTGCTATT ATTGGCGCTT CTGCTGTCCA CCTCTTATTT CTCCATGAAA
          CAGGATCTAA TAATCCAACA GGACTTCAAT CAAACCCGGA CAAAATTCCC
          TTCCACCCTT ACTTTTCATA CAAAGACCTA CTAGGGGCAT TACTAGTAAT
          TATACTCTTA CTCTTACTCG CTCTATTATC ACCAAATCTC CTGGGAGACC
          CAGAAAACTT CACACCCGCC AATCCTTTAA ACTATGAGTC CCAAACCACA
          CATAAGTAAC ATATTTTCAC AGAATGATAC CCCCTTTTTA GAGWCCAACA
          ACCCAAACAA CATGTTAATY TCACCCAGTA TTCCACAGTT ACCTCTGCAA
          AGAGAGAATG AGAAYCAGAA TCNNNNNNCT ATACCTGATG AATCTGAAGA
          CRCAATGCTT GACAAATSTG AGATYAAGAA ACTGCAAACT AATGAAGGAC
          CTATGTCACT ATCMAGTGAA ATTAGAAGGC CTTTTACAAA CTTGTGCAAC
          CAGGAATGGA AAAGTCCCAG TCTCAAACAA AGTGATAAAA AAATTGGGAT
          CACGCAGAAT TCAACAGTYA CACTTTCAAA AAAAATAATT CCTAARGTAC
          AYAATAATCC CCAAGTACAT CAGGAAGGCT TAAAAAATAA CAATCACTCT
          CCTTTCTCAA GAATTAAAGC TGTAGTTCCA AATGAAAATA AAAAAGGGGA
          CAGTAATGTT TCKGAGCCCT TGGTTTTCCC TCTTTCATCT AATAAAAATC
          TCAACCACTC CAATATTGAG ACAGTCCTAA ATCCCAGTAA AACACAACGT
          GAACGACATT CTTCTGAAAG TTCCTATATA CGAGAACCTC ACGATCCATT
          GGTGTTTGGA AGCARTGTGA TGCGTCCTGT TAATAGATAY AGTCGAAAGT
          TTAAATCATA TTCTGAATTG TTGTCTTGTG ATGAAAATGA GAATTGGGAC
          ACRTATGATG GCCGTTGCAG AGCCTTTGGG TCTAGGCGTG TGATGTATCC
          ATCAATTGAG TTTGGTATAT CCAGAGCTCC CNTTGNGTAC AAACGGGAGA
          AAAAAACTCA CCAAAGAAAG TAAAGCTGGG GCTTCAGCAC TCCACCGCAC
          CYGCAGCTTT GTCAAACACC AAGGCCTCCC CACTGCTGTG CCACCCGGGT
          CTCCTCCCTT TCTCTTCCAC CCCAAAAGTA CAGGTCCGCA AAGGGCACTC
          AGGCCCTCAA GATGGGCTTG GCTGCAGCCG CCTAGCCAAA GGCACACTGA
          GGGCAGGAAC CTCCACCAAG AAGGTGACTG AGGATCCCTC TCTGTCTTCT
          GAGAAGAGGC CTGCTGGGAA GGACTTTGTG GTCAGAACAG CATGTGGCCA
          AAGGGAGCGG CCACACGTCA AGTGCCAGAG AGTGCAGCCT GTGCAGAAAC
          AGCTGGTTCC CAGAGCGGAC TTTTCCCTCG GTGACGCTGA CTGGCCCTCA
          GCCCAGCTGG AGGAAAGCGG GAGGCTCTTT GCGGAGCAGT GTGCGGCCGC
          CTGGATGGGC CTCCCAGCCC TCCAGAAAGA YCGGGAGCAG CACCTCCGCC
          TTTACCACCA GCAATTCCA- ---------- ---------- TACCAGAATT
          GCTCAAACAT T-CAGACCCA ACAAAACAGA CAGCAGAGAA GCAGCTGGGT
          T-TGATAGAG CAAGACCAGC ACACAAGGTT TGCTCAGAGT GTAGTAGAAG
          GTTCAGTTAT TCAGCTGAGT TGCAATGTGA AAGCATCAGA AAGTCCTTCT
          ATCAAGTGGT TGCTTCCAGA TGGAACTAAA CTAAAGGCTC CATTCAAAAT
          GGAAGACAGC AGGCATTCTG TCCTTAGCAG TGGTCAGTTA GTCATCAGAT
          CAGTGGCTTA TGCTGACTCA GGCATGTATC ACTGTGTTGC TCAAGTGAGA
          AATGATGTAG ACACAATGTC CTATAGAGTT CAGGTACAGC CTCCAGTCAT
          TCAACCAGCT GAGTCTGAAA TAGTTCATGT TGAAAAAAAT GTGGGAGATC
          CCATATTTTT GCCTTGTAGT GCAGTTGCTG TACCAGATGC ACATCTAAGT
          TGGATACTCC CAAACAGCCA TGTACTTCAT GATTTATCAA ACTCATCCAA
          TGGATACCTG TTGCACAATG GTACACTGTT CATTCCACAC AGTCATGTCA
          AGGACAGTGG TTATTATAGG TGTGTGGCTA TCAATCAGCA AGGATCAGAC
          CAATTCTGTG TTAAAGTAAC TGTTAATAAA ATAATATCTG ATAGATCCTC
          AAAAAGGGCA AAATTTAAAA AGCATCCTGG TTCAAGGATC TCTATAAAAG
          CAAGAGAACA GATAATAGAA GATATTCAGG GATCGGGTGA TGAAGAATCT
          GATGATACTC CAAGCAAAAA AATCCATCTG AAGGACCATG AAGTGTCTCT
          TAAACAAAAG AATGACCATG TTTCTGCTGN TCAGATTAGG ATCTGGGAAT
          TGCAGAATCG ACATTGGATC CGTCCCACCT CGAATTTTTG CAGATCAAGG
          TAATATTTAA TCTCGTTAAC ATACTCTGGT TTCTTTTCAT ATGGTTTCTT
          CTCCTTTTAA TTTTGTTAAT GATGACATGA AAACATCACT TGTTAGCGCT
          TATATTCATG TTTGGTCCTG CAGTGCTTTT TAGAATAGAG GATATGACAC
          TTAAGTAACA AGACCAAGTT CTGTGCTATN CAGTGAAATA ATTTGTAGAG
          ATTATGTTGA ATTGTTTAAT GTTTGTTTTC TGAATAGACA CCC--TATAT
          TTCATCAAAA GGAAGGCATG TCTGTAGCTG AGAGAAAG-- CAGTCTAAAT
          CCTGACTTTA CTCTGTACTT GCGGCTGCAG TGATTGGTGA CTAGGATGAG
          GCAAGAAAAC TTTATTCCTA GTGCTGTTTT AAAGGACTGC AATTGTGTGT
          CTGAAGGCAA ATTCTCTTAG TAATGCAGTG TTCCTCTCAA AAGCTCCTCT
          TAGTCATGCA ATCTTCAGTT GTTTTAACCA TTAACTCCTT TCTCCTTCTT
          CCAGTTTCAT TACATACTCT TGTCTAGCCA ATTGTGTTAA AGATAGATAG
          CATTGTAATA GTCAGT---- TTCCCAAATG AGAGAAAAAC TACACAATTT
          CCCGTAGCCA CTAGTCTTTA GTGTGGATGG AGTGCTTCAT GATTACCGGT
          ACCTCATTCT CTGGAAAGTG CAAAGAAGCA ACCCCCAATC ATGTGGGACA
          TACCCAAGCC CATACAGCTA CCAGCAACTR ATGCCGAATC ATGAAAAGAA
          TCTTGATTTG ACACACCGGG AGACAGACAG TGACTCAGGA AGAGGAAGTT
          GTGAGAGTCC TTCTCTGTTG TTGGAGAAGC ACAAAGATGC TAGAAATCCA
          CCTGAACCAA AGACAATGGA TATCCAAGAT GTACAAAAGA ATAATGGTAT
          AAAAARTACA CCAGAAACTT CAAATACAGA CTGTGGAGGA CAGCTCCCTT
          GGTTCAATAG TGGTGGACCA CGGGCATTCA CATGGCCTGG AGCTCAGCTG
          CCAAATTYTC AGAGTCCTAT TTGTTTAAAT CAGGAAACCA CAAGTGTGTG
          TAAAACAGCA CTCAGTGCCA TGAACGTAAG GAGGAGTGAA GAAACATTTC
          ATCATTCCAA ACATCCTARA AACACTGAAA CTATAAGCAA AGGAACAWCA
          GTCAAATTGG AGGATGGGAC AAATTTATCC TTAAATATTT GCAATGACCA
          AAGGCTATTG TGGTTATTCC CTCTTGAGAM GTTGCCTTCT TYGTCTACAA
          AGCCAATGGA TTACGTRGAA G--------- ---------- ----------
          ---------- -TGGCAGAGT CAGCTGCTGG ATTCATCCAC AAGGAGCATT
          TTGATGTGTT TTTCASATGT TTGCAGGTGA GTTGATGTTA ACTAGAAAAC
          AAATG----- CCATATTCTA GCCTTCTAAT TATGGTAACA TTTTGTATGA
          GAAGGGATTA GTTTTGTGGT ATGTTGCAAG TAGTATATTG CAGGCACTTA
          CCTTATATAC TCGACTATAA GTCGACCTCA TGTATAAGTT GAGGGCAGAT
          TTTGTGTCCA AAATTATGGA TTTTGAGATG ACCTGTGGAT AAGTCGAGGG
          CAAAATTTAG GGGCATGTAG CAATGGATTT AAAGGATGAA ACAAAGGAAA
          ATGATACCAA AGAACTTAGA AAATATTAAT GTGATAAAAT TGCCTGATTT
          TAATTTTT-A AAAAAATCTA ACAAACATAC ACAAATGTCT TTTTCATATG
          CTACAAAGCC C--------- ---------- --------TG TATAGTACAA
          GATGGAGTTT AAAGCACAAA ATGGAGTTTT GTAACGAGAC AGCTGCAAAA
          TCATACGTCT CTGGCCAAAC TCACTGCAGC TGTGATTCTG AGAGAGTGTT
          TGCT----CA AGGTCAAGCT GAAGTTGTTG TGAGTGTGGT GTGGAAGCAA
          ----CAGACA GGAAAGTGTG AGGCAATTTT CCAGAGTATG GATTAGTCAT
          TAGAGCACCA TGTGAGCAGC AGTGTTTGTT GTATAAAAAG CTCCAACATG
          CATTGTATGC TTGTTGGGGA GTCAAGGAGC TGGAGAGAGT GTGGAGTGTT
          GGAAAGCTGT AAATATTTGT AAATACTTGT CCAGTAAAAC CTCATCAGTT
          TTACCTACTG AACTGTGAAT GCTGTTCCTA TTCTTGAACT GGTACAGCAG
          GAGAGTCAGT GCTGGGTTTG GGT------G AGGTGGGATT TTGGCTGATA
          CACAGAGGGC AAGGTTAGTG TTATGTTCTT CTCACATTGT AGATGAAGGA
          GTGGAAGTCA GAAAAAGTGT ATACCCACTA AYGTTTCACA CATGAAAACC
          AGGAAGAAAG TGKTTAAAAA ACATCAGAGT GTGATCAAGA TGACAAAAGC
          TATTAATGAT GAAGAATGCA TAAGCTAGA- --GGCTGCAG CAGTTTGCTT
          TTGACTGAGT CTACTGGGAA GGGAAAAWTT TTGCTCCCTC CTCTTCCTTT
          GCTTAATTTA GTACAAACTA CTTTTGCACT TTGAACTCAG TTTGAAGCAA
          GTGAAGAAGG CTGAGGACAA AGGGAAGAGG AGAAAGAAAC TGGGACATTT
          TAAAAGCAGR TGAAAAAGTG GCATGGGAGA GGATTYATCA RGCCTCTGCC
          AAAYTGGGAG AGCTGKCAGA TGTGATCATG C--------C TTCCAGCCTA
          ARTTCTGGAT TAAATTTAGA TTTGTAGTAG CTGTTTTAGG GTTTCCACAC
          TAGGACTTTA ATCCATTATC ACCACAAGTG ATCACAACTG TGCCCCTTCC
          CCTTNNNN-- ----NNGATG TCCAGCCCAT TATTGTCCAS TCAACAGCTG
          TCTCCAACAA CTGTGGGGGA ACCTTGTGCA GTTATCKTTT CAGTC-KTCA
          GCAAGACTGA TATTCTGAAG AAATAGCTGT GGCTATGAGT ATCAGGTTTG
          GAAAAGAAGG AAGGACAGTA --CATTTGTC CTACTTGATG GAGCTTTACG
          GTACCTTGTT TTGTTCCAAG ATCTGATCAG GTTTAAAGTT ATACTAGTCT
          CATCCCAGAT TCAATCTGGC AACCATACTT GTTGGGCATG GTTGTTCTCC
          AGTTATAGGC CCCATTTACT ACCCTCTTCA GCTTGGAGTC TGGTATTTAC
          CCTGGGGCGG GGGTCTCGTT TGGGCAGSAG GGCCTTGTCG CTGTCCAGCT
          TGAGCCGACT GAGCCTGCAG ACAAAAGGAA GCAAACCAAA CCAAAAAGGA
          ATTGAAAAAG AACATTCCCA CCTCCCTCCA TCCCAGAAGT AACACCCCCT
          AATCTTTAGC CACCTCAGCT TACACCAGAG CTGTTGTATT TTACCAATCT
          TCCAGTGAAG TGACATTAGG ATGGTAATAA TAAAGGGTTT TACAGTCGAT
          AAGTATTGCA ATATCTGGGT TAAGCTGAAT TTCATCATCT TCGCTAGTAT
          CTCCAGTACC ACAGCACATA GCTCCCCAAA CCCTTCTCCA GCATGGCCAG
          GCTGCTCCTC AGATCCAGTA AAGCCAATGC TGCCCACCAC ATCCAATGCA
          GCCCAAAGCA ATGAATAATG GGTGAATTGT GTAGGGAAGC TGTTGGAAGG
          TCTTACTGAC AACTGGGATA CACG-TGAGG AACCACTGAG CACACCAAAA
          T--------- ---------- ---------- ---------- ----------
          ---------- ---------- ---------- ---------- ----------
          ---------- ---------- ---------- ---------- ----------
          --------CA AGGAGAAAAA AATAGGGTAG CAAACCCCCC TGCTGACCAT
          ATTAACTCAT GAGRCTTGCT GTAAGTTAAA AAGTAAGCTT GACAAGTGAT
          TCATACAAAA TCCAGCACAC CACAGCAATA TTTTATAAAG CAAACAAATG
          CCTCTTT--A GAGAATGCCA CTGCCACTGT TTTTAAAAAC AAGGAAGAAG
          GGGGGAAACC ATGCTTAGAA AACACACACC TACATACACA ATATTTATTC
          AAAGCTTATT TTACAACCAT GTAAGGCAGA ACAATAGAAC TATTATGCCT
          TCAGCCAATT TGCTTGGTGG CCTGAAGCGT CC----TGTC TTTTCATAAC
          CAGCCAGCCC AGTTTTCAAG ATCTGGATAA CACAGGACTT AGGACTGCCT
          TTCTTGCTAA AAGGATTCAT TGCAG--TCA AGAAAAAGTG GGTAACAAAA
          CAAGTTGAAC TGGAATAAGC YTGAGAGCAA RAAGGAGAAG AAATCTAAAC
          CATTAAATTT TTTGAAGAGC CCTTTAGTTA AGAAGAATAA CAATAACTCT
          CCCAAAAAAG TGATGGAAGT GAAGGAGGAA GTAAAAAATG GGAAGGTAGA
          AGAGCAGCCC TTACAACCCT CAGAAACTAC TGGACATCAA GAAGAGAAAG
          AGACCTCTAA TGAATCCAGC ACAGTAAGCA TCACCCAGAC AAATAAAGAG
          AAGCAGGCAC TGGAAATTGT GCTACCTGAC CAAGGGCAGA GCCCAGCACA
          TCCAAGAATT AACCCTGCCT CTAAGTGGTC AAAAATTAAG ATCGTCACAA
          AGCAAACTGG TACAGAGTGT GTCACAGCGA TTGAGATTGT GGCAGACAAA
          GAACCCAGTT CTACTGTYTT GGCAAACAGC CGTCCAGCTA ATGTGGCCAG
          GAAATTTGCT AGCATTGCCA TCCAATTTTT ATCACTATCC AGATATTGTT
          TCTATACCAG CACCAACTTT GTCCTCTGCT CTGAGAGGTT TTTATTTTAA
          CCCACCAGTC TTTGACTCCA ACAAGACATA TGCATTTTGT TGTAGTTTGA
          TGTATAGCCA ATGCAGCTAC CCCTGAGGTG TATTTAATTT TATTTCCATA
          ACAATGTGAA TGGGTTAATG CACCTTAAAA TCTCCTAAGA ACTGTTAGGG
          CAAAATCTCA TGATTAAGTC TGGCCATGAG GGAAAGTTCT GACTAAGCCG
          GTATTTAGCC
Lespi_020 ---------- ---------- ---------- ---------- ----------
          ---------- ---------- ---------- ---------- ----------
          ---------- ---------- ---------- ----GAATNT TCTATAGCTT
          GGATACTTTT TTGGCAGTAG CCCCTCCCC- -----ATTGG TATCCTAGCA
          RTTCTGCTTA CGTTTYTACT AGACTGAATA ATTTGATGTC CATGAACCTG
          TCTGCCTTAT TGTTCACCAC AACTCCAGGT AATTTATAGA CATGTTAAAA
          ACCCTAGGTC CCACCACAAA TTTTCAGAGG AGCTCACTTT CTTATCACCT
          TTCTTTTTTG TGAATTATTC ATTCATTTCT ATTCTCATAT TCATGTTCTT
          TTAAAGGGTT CRTGGNGAAG GTTGTTGTTA TCTCCTATCA AGTCA-----
          -ACTT--GG- -ACTT--AGG AGCCACAGTT ATCAACCACC CTGCTCAT--
          --GTCTTGCA AGCTCATGGC CATTTYCTTA ATGTAATCAA TTATCCGGTA
          ANGAAATGGT CACCATGCGT TCTTCCTCTT TTTCTTCRTG CTTTCCACTT
          TACTGAGCGT TATCACTTTT TCCAGTAGGT CAGCAAGAAA ACCCCCGTTT
          TTTT-CAAGG TAAGTGGAAT TTTGTGTGGG GAGGGCTGGG GAATGACTCT
          GTAGCCAGTC TGTATTGGAG TGACTACAGA GTCATTCTGT CATGCAGGAA
          TGGCCCGAGT GTTGAACTTT T-AGAGTGGA AGTATTCAAA CAAGGACTTG
          AAGGTGTGGG AGCAGAGCTG GGACTAAGGT GATCGAAGGC TTGAACTAGG
          TGATGAAGTA ACCAATTTTG CATATGGGCT CAAAGTTTAG CCTGACACGT
          GGTTTAGCCC AGACTTGAGT GCCTGGTCTC ATTTTCCTTA TCCAATTCCA
          TAGAGCTACA ACTGCCACCC AGCCCAGCAC TGGAAGTCAA CAGGGGAGTC
          ATGACAGAGT ACCCACCTGT ATGT-----G ATGCTGACTC CACTCTTAGA
          GGATGGATTT CCTCCTATGA GCAAACTGGG GTGAGTTTGA AAGGAAGGAA
          TAGCTTTTTC TAAAATGCTA CCTGCAGTTT TTCTCAACAG CACCTTGAAC
          TGCACACAGA AGTTAATAGG TAGCCTGTGC TGTTGCTGCA GCATGATCTC
          ATGGTTCCCG CCATCCTGCA CCTGACAGAA GGTATTCTGT TGCAGTACGC
          ACTAGCTGAA GCTGTRGYTT TTCAAGGGCA TCCTCACATA AAGTATGTTA
          CATAAGTTGA TTATGGAGGT TACAAAAATA ACAGKGATGG TTGCTCAATT
          TCTGTTTGCC AGATCAGGGC ACAATTGACA AAAAGCACTT CTGGTGATAG
          ACTCATAGAC TAATAGAGCT AGAAAAGACT ACAAGGACTA TCCRATTTAA
          CCCCCTGCCA TGCAGGAATA TTCAATCAAA GGAYCCCCAA CAGATGGCCA
          TCCAAACTTG CTATCTCAAA CCAGTTCTAA ATCCAAGATA ACYTTCAGAA
          TGTGCATCTA TTTAATGACA AGAAGGATCC CATAATCTYT CACGTTCAGA
          GTTGATCAAC TGCCACCACT TCTGTCTTCT TTGAATTACC CAAATCT---
          ---ACACAGG AAGCTGCCTT TTATTAAYTC AGATCTTTGA CCTACACTGA
          TAAGTCTTGG CTCTCTAGGG GTTTAAAGGA G-TTTTCCCA CCCCTGCAGG
          GCACTGAGGC TATGAATAAG TGGAATTCCT TGTACARTAT TTGAATTTAT
          TATTTATTCA TTTATACCTT ASTTTTTATT TTAAATTAAC AAAATAGAAA
          AATGTGAAAA CACAAGCAAC CCCTTTAGAA ACATATTCWA AATGTGTCTG
          AACTGAGGGT TGTTTTTGTT TT-------T T-------GG TACAGTGCTG
          TAGGTGCACT ATTGTTAGTA TAATGTTCTG TTAT------ ACAACTCACC
          TGGGTTGCAA GAAAGGTAGG --AAAAAAGA TTGTTCGTGC TTGATGTCTG
          GAAATGTAGT CTGCTGACTA CACACAGCCT ATTCAACAAT ATTATTCCAT
          TCTTCCAAGG ATCTTTAGGC GGGAACATAC CTTAGAAATG CTGGCTTCTA
          AAAYTGTCTG AGCCACAGGG CACTCCTAAT AAGGGATRTG CACCCTTGTC
          CGATTCGAGT ATACCCRATT CGGACCCCTT CCCCCATTTC AGGTATACCT
          GATTCGGGGA TCCTAAGCGG CCTGATTAGG ATCGCTTTG- ----------
          ---------- GATCTGACTY GGCCATAGGA AACAATGCAG CCCATTGTTT
          TCTATGGCAA AATAATAATA ATAAAAACCT ACCTCTGTGA GGTTCTGGGT
          GTCCCCAAAA GCAAGCAGTG GCTAGGACAG GTTCTCCCTT GACATTCACT
          GGGGTTAGGG GAGCAAGGCC CCTATGAATG TGGCCAAAAA TGCAAATTRG
          AAAAACATTA CCTAAAACAG CACCTTAACY AAAATGACTG CCCTGGCCAT
          TTTAGTTACC TCCCACAGTG GCAACCTTTA ACTAAAATGG YCACCACAAA
          GTTCAAGCCG AGGATGTACT GTACTATAGT GCCATGGTGT T--GAAAGGG
          GTTGAGGGCC TCCTC--CTC AGACAGTATG ACATTTTGGG TGTCCTCAAA
          AGGTAGCAAT TGCTAGTACA GATACTCCCT TGACAATGAC TGC-------
          ---------- -----CGGGA ATGTGGGGG- RAAAATGAGC ATCAGAAAAA
          CATTACCTAA AATGAAAGTG CCCTTAACAA AATGGCTGCC CCTGCCATTT
          CAGATACCTC AAACGG-TGG CRGTACYCTT AACTAAAATG CCCACTACTG
          ATGGTCAGGT CATCACCATT GGTAATGAGA GGTTCAGATG CCCAGAAGCC
          CTCTTCCAGC CATCGTTTTT GGGTGAGTTT TCTTAGAAGC CTGTTCCTTT
          CACAGATAGA TAAAACTTGC ACTTGTGAGC AAAGGCCTCC ATGAATTGTT
          TTCATTGTAT GACATTTTGT TCCCCTGGCT CTTCTTACAA AGTGTCCCTT
          GTTACCTCCT GGCAGGTATG GAATCCTGTG GCATCCACGA AACCACCTTC
          AACTCCATCA TGAAGTGCGA TGTGGATATC CGTAAAGATC TGTATGCCAA
          CACTGTCYTG TCTGGYGGTA CCACCATGTA CCCTGGCATT GCTG-AGGTG
          AAGAAATGCA GTAAGAATAG TTTGGCATCA CGGCAGAGTT TCTGGGCAGA
          ATTAAATGTG GCACATCTTG ACCATAACAA TGTGGTACGT GTTGTCGCTG
          CTAGCACATG TGCYCCTGCC AGTCAGGATA GTTTGGGCAC CATAATAATG
          GAATATGTCG GTAATAGTAC GTTGCACCAT GTTATCTATG GGAATGACTG
          CAAGACAGCG AAGAAAAAGG ATGATGGGCC TGGATGTGGC CATGTGTCTT
          TGAGCATMAC TGAGGCATTA GGCTACTCCT GTGATATTGC AGCAGGTTTA
          ATCTTCCTCC ATTCACATTT GATTGTGCAT TTGGATTTAA AACCTGCTAA
          TGTATTCATC ACAGAACAAA ATGTTTGCAA AATTGGAGAC TTTGGATGCT
          CCCAAAAMCT ACAGGATCGT CTATCATCAG GCCCAGTACT TTCTCAACAA
          GGTGGGACAT ACACTCATCG TGCCCCTGAA CTCCTTAAAG GTGAGAGAAT
          CACCCCTAAA GCAGACATAA CATCTCTGCA TGATGAAATT TTGGATCCCT
          TCTAGGACTG TGCCTCATTA TTCAAATCCT CACCGGACTA TTCCTAGCCA
          TGCACTATAC AGCAGACATT ACATCAGCCT TTTCCTCAGT TGCACATATC
          TGTCGAGACG TCCAATATGG CTGACTCATT CGAAATATTC ATGCAAACGG
          AGCTTCAATA TTTTTCATCT GCATTTACCT TCACATTGGA CGCGGACTAT
          ACTATGGCTC CTACCTATAT AAAGAAACCT GAAATATTGG CGTCATTTTA
          CTACTACTCG TAATAGCCAC AGCCTTCGTA GGCTATGTCT TACCATGAGG
          ACAAATATCA TTCTGAGGTG CAACCGTCAT CACCAACCTA TTATCAGCTA
          TTCCGTACAT CGGAACAACC CTTGTCGAAT GGATTTGGGG TGGGTTCTCT
          GTAGACAACG CAACTCTGAC ACGATTCTTC ACATTCCACT TCCTATTACC
          ATTTATCATT ATCGGCGCAT CTGCAGTTCA TCTTTTATTT CTTCATGAAA
          CAGGATCTAA CAACCCAACA GGACTTCAAT CAAACCCAGA TAAAATTCCT
          TTCCATCCAT ACTTTACATA CAAAGACCTA CTAGGAGCGC TACTAGTAAT
          TATATTATTA CTCCTACTTG CCCTATTATC ACCAAACCTC CTAGGAGACC
          CAGAAAACTT TACACCTGCC AACCCTCTAA ACTATGAGTC CCAAACCACA
          CATAAGTAAC ATATTTTCAC AGAACGATAC CCCCTTTTTA GAGACCAACA
          ACCCAAACAA CATGTTAATT TCACCCAGTA TTCCACAGTT ACCTCTGCAA
          AGAGAGAATC AGAATCAGAA TCAAAATCCT ATACCTGATG AATCTGAAGA
          CACAATGCTT GACAAATCTG AGATCAAGAA ACTGCAAACT AATGAAGGAC
          CTACGTCACT ATCCAGTGAA ATTAGAAGGC CTTTTACARA CTTGTGCAAC
          CAGGAATGGA AAAGTCCCAG TCCCAAACAA AGTGATAAAA AAATTGGGAT
          CACGCAGAAT TCAACAGTCT CACTTTCAAA AAAAATAATT CCTAAAATAC
          GTAGTAATCC CCAAGTACAT CAGGAAGGCT TAAAAAATAA CAATCACTCT
          CCTTTCTCAA GTATTAAAGC TGTAGTTCCA AATGAAAATA AAAAAGGGGA
          CAATAATGTT TCTGAGCCCT TGGTTTTCCA TCTTTCATCT AATAAAAATC
          TCAACCACTC CAATATTGAG ACAGTCCTAA ATCCCAGTAA AACACAACGT
          GAACGACATT CTTCTGAAAG TTCCTATATA CGAGAACCTC ACGATCCATT
          GGTGTTTGGA AGCAACGTGA TGCGTCCTGT TAATAGATAT AGTCGAAAGT
          TTAAATCATA TTCTGAATTG TTGTCTTGTG ATGAAAATGA GAATTGGGAC
          ACATATGATG GCCGTTGCAG AGCCTTTGGG TCTAGGCGTG TGATGTATCC
          ATCAATTGAG TTTGGTATAT CCAGAGCTCC CCTTGCGYAC AAACGGGAGA
          AAAAAACTCA CCAAAGAAAG TAAAGCTGGG GCTTCAGCAC TCCACCGCAC
          CCGCAGCTTT GTCAAACACC AAGGCCTCCC CACTGCTGTG CCACCCGGGT
          CTCCTTCCTT TCTCTTCCAC CCCAAAAGTA CAGGTCCGCA AGGGGCACTC
          AGGCCCTCAA GATGGGCTTG GCTGCAGCCG CCTAGCCAAA GGCACACTGA
          GGGCAGGAAC CTCCKCCAAG AAGGTGACTG AGGATCCCTC TCTGTCTTCT
          GAGAAGAGGC CTGCTGGGAA GGACTTTGTG GTCAGAACAG CATGTGGCCA
          AAGGGAGCGG CCACACGTCA AGTGCCAGAG AGTGCAGCCT GTGCAGAAAC
          AGCTGGTTCC TAGAGCGGAC TTTTCCCTCG GTGACGCTGA CTGGCCCTCA
          GCCCAGCTGG AGGAAAGYGG GAGGCTCTTT GCGGAGCAGT GTGCGGCCGC
          CTGGATGGGC CTCCCAGCCC TCCAGAAAGA CCGGGAGCAG CACCTCCGCC
          TTTACCACCA GCAATTCCAA AAAGTAGTGC TCTCTTTTTC TACCAGAATT
          GCTCAAACAT TTCAGACCCA ACAAAACAGA CAGCAGAGAA GCAGCTGGGT
          TTTGATAGAG CAAGACCAGC ACACAAGGTT TGCTCAGAGT GTAGTAGAAG
          GTTCAGTTAT TCAGCTGAGT TGCAATGTGA AAGCATCAGA AAGTCCTTCT
          ATCAAGTGGT TGCTTCCAGA TGGAACTAAA CTAAAGGCTC CATTCAAAAT
          GGAAGACAGY AGGYATTCTG TCCTTAGCAG TGGTCAGTTA GTCATCAGAT
          CAGTGGCTTA TGCTGACTCA GGCATGTATC ACTGTGTTGC TCAAGTGAGA
          AATGATGTAG ACACAATGTC CTATAGAGTT CAGGTACAGC CTCCAGTCAT
          TCAACCAGCT GAGTCTGAAA TAGTTCATGT TGAAAAAAAT GTGGGAGATC
          CCATATTTTT GCCTTGTAGT GCAGTTGCTG TACCAGATGC ACATCTAAGT
          TGGATACTCC CAAACAGCCA TGTACTTCAT GATTTATCAA ACTCATCCAA
          TGGATACCTG TTGCACAATG GTACACTGTT CATTCCACAS AGTCATGTCA
          AGGACAGTGG TTATTATAGG TGTGTGGCTA TCAATCAACA AGGATCAGAC
          CAATTCTGTG TTAAAGTAAC TGTYAATAAA ATAATATCTG ATAGATCCTC
          AAAAAGGGCA AAATTTAAAA AGCATCCTGG TTCAAGGATC TCTATAAAAG
          YAAGAGAACA GATMATAGAA GATATTCAGG GATCRGGTGA TGAAGAATCT
          GATGATACTC CAAGYAAAAA AATMCATCTG AARGACCATG AAGTGTCTCT
          TAAACAAAAG AATGACCATG TTTCTGCTGC TCAGATTAGG ATCTGGGAAT
          TGCGGAATCG ACATTGGATC CGTCCCACCT CGAATTTTTG CAGATCAAGG
          TAATATTTAA TCTCGTTAAC ATACTCTGGT TTCTTTTCAT ATGGTTTCTT
          CTCCTTTAAA TTTTGTTAAT GATGACATGA AAACATCACT TGTTAGCGCT
          TATGTTCATG TTTGGTCCTG CAGTGCTTTT TAGAATAGAG GATATGACAC
          TTGAGTAACA AGACCAAATT CTGTGCTATA CAGTGAAATA ATTTATAGAG
          ATTATGTTGA ATTGTTTAAT GTTTGTTTTC TGAATAGACA CCC--TATAT
          TTCATCAAAA GGAAGGCATG TCTGTAGCTG AGAGAAAG-- CAGTCTAAAT
          CCTGACTTTA CTCTGTACTT CCAGCTGCAG TGATTGGTGA CTAGGATGAG
          GCAAGAAAAC TTTATTCCTA GTGCTGTTTT AAAGGACAGC AATTGTGTGT
          CTGAAGGCAA ATTCTCTTAG TAATGCAGTG TTCCTCTCAA AAGCTCCTCT
          TAGTCATGCA ATCTTCAGTT GTTTTAACCA TTAACTCCTT TCTCCTTCCT
          CCAGTTTCAT TACATACTCT TGTCTAGCCA ATTGTGTTAA AGATAGATAG
          CATTGTAATA GTCAGT---- TTCCCAAATG AGAGAAAAAC TACACAATTT
          CCCGTAGCCA CTAGTCTTTA GTGTGGGTGG AGTGCTTCAT GATTACCAGT
          ACCTCATTCT CTGGAAAGTG CAAAGAAGCA ACCCCCAATC ATGTGGGACA
          TACCCAAGCC CATACAGCTA CCAGCAACTR ATGCCGAATC ATGAAAAGAA
          TCTTGATTTG ACACACCGGG AGACAGACAG TGACTCAGGA AGAGGAAGTT
          GTGAGAGTCC TTCTCTGTTG TTGGAGAAGC ACAAAGATGC TAGAAATCCA
          CCTGAACCAA AGACAATGGA TATCCAAGAT GTGCAAAAGA ATAATGGTAT
          AAAAAGTACA YCAGAARCTT CAAATACAGA CTGTGGAGGA CAGCTCCCTT
          GGTTCAATAG TGGTGGACCA CGGGCATTCA CATGGCCTGG AGCTCAGYTG
          CCAAAYTCTC AGAGTCCTAT TTGTTTAAAT CAGGAAACCA CAAGTRWGTG
          TAAAACAGCA CTCAGTGCCA TGAACGTAAG GAGGAGTGAA GAAACATTTC
          ATCATTCCAA ACATCCTASA AACAMTGAAA CTATAAGCAA AGGAACATCA
          GTCAAATTGG AGGATGGGAC AAATTTATCC TTAAATATTT GCAATGACCA
          AAGGCTATTG TGGTTATTCC CTCTTGAKAM GTTGCCTTCT TCGTCTACAA
          AGCCAATGGA TTACGTRGAA G-TACTCCCG TGGATCTCTG TTGGAGAAGT
          GTGCAAACAT ATGGCAGWGT CAGCTKCTGG ATTCATYCAC AAGGAGCATT
          TTGATGTGTT TTTCAGATGT TTGCAGGTRA GTTGATGTTA ACTAGAAAAC
          AAATG----- CCATATTCWA GCCTTCTAAT TATGGTAACA TTTTGTATGA
          GAAGGGATTA GTTTTGTGGY ATGTTGCAAG TAGTATATTG CAGGCTCTTA
          CCTTATATAC TCGACTATAA GTCGACCTCA TGTATAAGTC AAGGGCAGAT
          TTTGGGGCCA AAATTATGGA TTTTGAGATG ACCTGTGGAT AAGTCGAGGG
          CAAAATTTAA GGGCATGTAG CAATGGATTT AAAGGATGAA GCAAAGGAAA
          ATGWTACCAA ACAACTTAGA AAAYATTAAT GTGATAAAAT TGCCTGATTT
          TAATTTT--- AAAAAATCTA ACAAACATAC ACAAATGTCT TTTTCATATG
          CYACAAAGCC CAATTCCTCT TGAATAGACT AAGCACCCTG TATAGTACAA
          GATGGAGTTT AAAGCACAAA ATGGAGTTTT GTAACGAGAC AGCTGCAAAA
          TCATAYGTGT CTGGCCAAAC TCACTGCAGC TRTGATTCTG AGAGAGTGTT
          TGCT----CA ARGTCAAGCT GAAGTTGTTG TGAGTGTGGT GTGGAAGCAA
          ----CAGACA GGRAAGTGTG AGGCAATTTT CCAGAGTATG GATTAGTCAG
          TAGAGCACCA TGTGAGCAGC AGTGTTTGTT GTATAAAAAG CTCCAACATG
          CATTGTATGC TTGTTGGGGA GTCAAGGAGC TGGAGAGAGT GTGGAGTGTT
          GGAAAGCTGT AAATATTTGT AAATACTTGT CCAGTAAAAC CTCATCTGTT
          TTACCTACTG AACTGTGAAT GCTGTTCCTA TTCTTGAACT GGTACAGCAG
          GAGAGTCAGT GCTGGGTTTG GGT------G AGGTGGGATT TTGGCTGATA
          CACAGAGGGC A--------- ---------- ---------- ----------
          ---------- ---------- ---------- ---------- ----------
          ---------- ---------- ---------- ---------- ----------
          ---------- ---------- ---------- ---------- ----------
          ---------- ---------- ---------- ---------- ----------
          ---------- ---------- ---------- ---------- ----------
          ---------- ---------- ---------- ---------- ----------
          ---------- ---------- ---------- ---------- ----------
          ---------- ---------- ---------- ---------- ----------
          ---------- ---------- ---------- ---------- ----------
          ---------- ---------- ---------- ---------- ----------
          ---------- ---------- ---------- ---------- ----------
          ---------- ---------- ---------- ---------- ----------
          ---------- ---------- ---------- ---------- ----------
          ---------- ---------- ---------- ---------- ----------
          ---------- ---------- ---------- ---------- ----------
          ---------- ---------- ---------- ---------- ----------
          ---------- ---------- ---------- ---------- ----------
          ---------- ---------- ---------- ---------- ----------
          ---------- ---------- ---------- ---------- ----------
          ---------- ---------- ---------- ---------- ----------
          ---------- ---------- ---------- ---------- ----------
          ---------- ---------- ---------- ---------- ----------
          ---------- ---------- ---------- ---------- ----------
          ---------- ---------- ---------- ---------- ----------
          ---------- ---------- ---------- ---------- ----------
          ---------- ---------- ---------- ---------- ----------
          ---------- ---------- ---------- ---------- ----------
          ---------- ---------- ---------- ---------- ----------
          ---------- ---------- ---------- ---------- ----------
          ---------- ---------- ---------- ---------- ----------
          ---------- ---------- ---------- ---------- ----------
          ---------- ---------- ---------- ---------- ----------
          ---------- ---------- ---------- ---------- ----------
          ---------- ---------- ---------- ---------- ----------
          ---------- ---------- ---------- ---------- ----------
          ---------- ---------- ---------- ---------- ----------
          ---------- ---------- ---------- ---------- ----------
          ---------- ---------- ---------- ---------- ----------
          ---------- ---------- ---------- ---------- ----------
          ---------- ------AAGC YTGAGAGCAA RAAGGAGAAG AAATCTAAAC
          CATTAAATTT TTTGAAGAGC CCTCTAGTTA AGAAGAATAA CAATAACTCT
          CCCAAAAAAG TGATGGAAGT GAAGGAGGAA GTGAAAAATG GGAAGGTAGA
          AGAGCAGCCC TTACAACCCT CAGAAACTAC TGGACATCAA GAAGAGAAAG
          AGACCTCTAA TGAATCCAGC ACAGTAAGCA TCACCCAGAC GAATAAAGAG
          AAGCAGGCAC TGGAAATTGT GCCACCTGAC CAAGGGCAGA GYCCAGCACA
          TCCAAGAATT AACCCTGCCT CTAAGTGGTC AAAAATTAAG ATCGTCACAA
          AGCAAACTGG TACAGAGTGT GTCACAGCGA TTGAGATTGT GGCAGACAAA
          GAACCCAGTT CTACTGTCTT GGCAAACAGC CGTCCAGCTA ATGTGGCCAG
          GAAATTTGCT AGCATTGCCA TCCAATTTTT ATCACTATCC AGATATTGTT
          TCCATACCAG CACCAACTTT GTCCTCTGCT CTGAGAGGTT TTTATTTTAA
          CCCACCAATC TTTGACTCCA ACAAGACATA TGCATTTTAT TGCAGTTTGA
          TGTATAGCCA ATGCAGCTAC CCCTGAGGTG TATTTAATTT TATTTCCATA
          ACAATGTGAA TGGGTTAATG CACCTTAAAA TCTCCTAAGA ACTGTTAGGG
          CAAAATCTCA TGATTAAGTC TGGCCATGAG GGAAAGTTCT GACTAAGCCG
          GTATTTAGCC
Lespi_021 ---------- ---------- ---------- ---------- ----------
          ---------- ---------- ---------- ---------- ----------
          ---------- ---------- ---------- ---------- ----------
          ---------- ---------- CCCCTCCCC- -----ATTGG TATCCTAGCA
          GTTCTGCNTA CGTTTYTACT AGACTGAATA ATNTGATGTC CATGAACCTG
          TCTRCCTTAT TGTTCACCAC AACTCCAGGT AATTTATAGA CATGTTAAAA
          ACCCTAGGTC CCACCACAAA TTTTCAGAGG AGCTCACTTT CTTATCACCT
          TTCTTTTTTG TGAATTATTC ATTCATTTCT ATTCTCATAT TCATGTTCTT
          TTAAAGGGTT CATGGTGAAG GTTGTTGTTA TCTCCTATCA AGTCA-----
          -ACTT--GG- -ACTT--AGG AGCCACAGTT ATCAACCACC CTGCTCAT--
          --GTCTTGCA AGCTCATGGC CATTTYCTTA ATGTAATCAA TTATCCGGTA
          ATGAAATGGT CACCATGCRT TCTTCCTCTT TTTCTTCRTG CTTTCCACTT
          TACTGAGCGT TATCACTTTT TCCAGTAGGT CAGCAAGAAA ACCCCCGTTT
          TTTT-CAAGG TAAGTGGAAT TTTGTGTGGG GAGGGCTGGG GAATGACTCT
          GTAGCCAGTC TGTATTGGAG TGACTACAGA GTCATTCTGT CATGCAGGAA
          TGGYCCGAGT GTTGMACTTT T-AGAGTGGA AGTATTCAAA CAAGGACTTG
          AAGGTGTGGG AGCAGAGCTG GGACTAAGGT GATCGAAGGC TTGAACTAGG
          TGATGAAGTA ACCAATTTTG CATATGGGCT CAAAGTTTAG CCTGACACRT
          GGTTTAGCCC AGACTTGAGT GCCTGGTCTC ATTTTCCTTA TCCARTTCCA
          TAGAGCTACA RCTGCCACCC AGCCCAGCAC TGGAAGTCAA CAGGGGAGTC
          ATGACAGAGT ACCCACCTGT ATGT-----G ATGCTGACTC CACTCTTAGA
          GGATGGATTT CCTCCTATGA GCAAACTGGG GTGAGTTTGA AAGGAAGGAA
          TAGCYTTTTC TAAAATGCTA CCTGCAGTTT TTCTCAACAG CACCTTGAAC
          TGCACACAGA AGTTAATAGG TAGCCTGTGC TGTTGCTGCA GCATGATCTC
          ATGGTTCCCG CCATCCTGCA CCTGACAGAA GGTATTCTGT TGCAGTACGC
          ACTAGCTGAA GCTGTGGTTT TTCAAGGGCA TCCTCATATA AAGTATGTTA
          CATAAGTTGA TTATGGAGGT TACAAAAATA ACAGTGATGG TTGCTCAATT
          TCTGTTTGCC AGATCAGGGC ACAATTGACA AAAAGCACTT CTGGTGATAG
          ACTCATAGAC TAATAGAGCT AGAAAAGACT ACAAGGACTA TCCGATTTAA
          CCCCCTGCCA TGCAGGAATA TTCAATCAAA GGACCCCCAA CAGATGGCCA
          TCCAAACTTG CTATCTCAAA CCAGTTCTAA ATCCAAGATA ACCTTCAGAA
          TGTGCATCTA TTTAATGACA AGAAGGATCC CATAATCTCT CACGTTCAGA
          GTTGATCAAT TGCCACCACT TCTGTCTTCT TTGAATTACC CAAATCT---
          ---ACACAGG AAGCTGCCTT TTATTAACTC AGATCTTTGA CCTACACTGA
          TAAGTCTTGG CTCTCTAGGG GTTTAAAGGA GTTTTTCCCA CCCCTGCAGG
          GCACTGAGGC TATGAATAAG TGGAATTCCT TGTACAATAT TTGAATTTAT
          TATTTATTCA TTTATACCTT AGTTTTTATT TTAAATTAAC AAAATAGAAA
          AATGTGAAAA CACAAGCAAC CCCTTTAGAA ACATATTCTA AATGTGTCTG
          AACTGAGGGT TGTTTTTGTT TT-------T T-------GG TACAGTGCTG
          TAGGTGCACT ATTGTTAGTA TAATGTTCTG TTAT------ ACAACTCACC
          TGGGTTGCAA GAAAGGTAGG --AAAAAAGA TTGTTCGTGC TTGATGTCTG
          GAAATGTAGT CTGCTGACTA CACACAGCCT ATTCAACAAT ATTATTCCAT
          TCTTCCAAGG ATCTTTAGGC GGGAACATAC CTTAGAAATG CTGGCTTCTA
          AAATTGTCTG AGCCACAGGG CACTCCTAAT AAGGGATGTG CACCCTTGTC
          CGATTCGAGT ATACCCGATT CGGACCCCTT CCCCCATTTC AGGTATACCT
          GATTCGGGGA TCCTAAGCGG CCTGATTAGG ATCGCTTTG- ----------
          ---------- GATCTGACTC GGCCATAGGA AACAATGCAG CCCATTGTTT
          TCTATGGCAA AATAATAATA ATAAAAACCT ACCTCTGTGA GGTTCTGGGT
          GTCCCCAAAA GCAAGCAGTG GCTAGGACAG GTTCTCCCTT GACATTCACT
          GGGGTTAGGG GAGCAAGGCC CCTATGAATG TGGCCAAAAA TGCAAATTGG
          AAAAACATTA CCTAAAACAG CACCTTAACT AAAATGACTG CCCTGGCCAT
          TTTAGTTACC TCCCACAGTG GCAACCTTTA ACTAAAATGG CCACCACAAA
          GTTCAAGCCG AGGATGTACT GTACTATAGT GCCATGGTGT T--GAAAGGG
          GTTGAGGGCC TCCTC--CTC AGACAGTATG ACATTTTGGG TGTCCTCAAA
          AGGTAGCAAT TGCTAGTACA GATACTCCCT TGACAATGAC TGC-------
          ---------- -----CGGGA ATGTGGGGG- AAAAATGAGC ATCAGAAAAA
          CATTACCTAA AATGAAAGTG CCCTTAACAA AATGGCTGCC CCTGCCATTT
          CAGATACCTC AAACGG-TGG CGGTACCCTT AACTWAAATG CCCACTACTG
          ATGGTCAGGT CATCACCATT GGTAATGAGA GGTTCAGATG CCCAGAAGCC
          CTCTTCCAGC CATCGTTTTT GGGTGAGTTT TCTTAGAAGC CTGWTCCTTT
          CACAGATAGA YAAAACTTGC ACTTGTGAGC AAAGGCCTCC ATGAATTGTT
          TTCATTGTAT GACATTTTGT TCCCCTGGCT CTTCTTACAA AGTGTCCCTT
          GTTACCTCCT GGCAGGTATG GAATCCTGTG GCATCCACGA AACCACCTTY
          AACTCCATCA TGAAGTGCGA TGTGGATATC CGTAAAGATC TGTATGCCAA
          CACTGTCCTG TCTGGCGGTA CCACCATGTA CCCTGGCATT GCTG-AGGTG
          AAGAAATGCA GTAAGAATAG TTTGGCATCA CGGCAGAGTT TCTGGGCAGA
          ATTAAATGTG GCACATCTTG ACCATAACAA TGTGGTACGT GTTGTCGCTG
          CTAGCACATG TGCCCCTGCC AGTCAGGATA GTTTGGGCAC CATAATAATG
          GAATATGTCG GTAATAGTAC GTTGCACCAT GTTATCTATG GGAATGACTG
          CAAGACAGCG AAGAAAAAGG ATGATGGGCC TGGATGTGGC CATGTGTCTT
          TGAGCATAAC TGAGGCATTA GGCTACTCCT GTGATATTGC AGCAGGTTTA
          ATCTTCCTCC ATTCACATTT GATTGTGCAT TTGGATTTAA AACCTGCTAA
          TGTATTCATC ACAGAACAAA ATGTTTGCAA AATTGGAGAC TTTGGATGCT
          CCCAAAAACT ACAGGATCGT CTATCATCAG GCCCAGTACT TTCTCAACAA
          GGTGGGACAT ACACTCATCG TGCCCCTGAA CTCCTTAAAG GTGAGAGAAT
          CACCCCTAAA GCAGACATAA CATCTCTGCA TGATGAAACT TTGGATCCCT
          TCTAGGACTG TGCCTCATTA TTCAAATCCT CACCGGACTA TTCCTAGCCA
          TACACTATAC AGCAGACATT ACATCAGCCT TTTCCTCAGT TGCACATATC
          TGTCGAGACG TCCAATATGG CTGACTCATT CGAAATATTC ATGCAAACGG
          AGCTTCAATA TTTTTCATCT GCATTTACCT TCACATTGGA CGCGGACTAT
          ACTATGGCTC CTACCTATAT AAAGAAACCT GAAACATTGG CGTCATTTTA
          CTACTACTCG TAATAGCCAC AGCCTTCGTA GGCTATGTCT TACCATGAGG
          ACAAATATCA TTCTGAGGTG CAACCGTCAT CACCAACCTA TTATCAGCTA
          TTCCCTACAT CGGAACAACC CTTGTCGAAT GGATTTGGGG TGGGTTCTCT
          GTAGACAACG CAACTCTGAC ACGATTCTTC ACATTCCACT TCCTATTACC
          ATTTATCATT ATCGGCGCAT CTGCAGTTCA TCTTTTATTT CTTCATGAAA
          CAGGATCTAA CAACCCAACA GGACTTCAAT CAAATCCAGA TAAAATTCCT
          TTCCATCCAT ACTTTTCATA CAAAGACCTA CTAGGAGCAC TACTAGTAAT
          TATATTATTA CTCCTACTTG CCCTATTATC ACCAAACCTC CTAGGAGACC
          CAGAAAACTT TACACCTGCC AACCCTCTAA ACTATGAGTC CCAAACCGCA
          CATAAGTAAC ATATTTTCAC AGAATGATAC CCCCTTTTTA GAGACCAACA
          ACCCAAACAA CATGTTAATT TCACCCAGTA TTCCACAGTT ACCTCTGCAA
          AGAGAGAATG AGAAYCAGAA TCAGAATCCT ATACCTGATG AATCTGAAGA
          CGCAATGCTT GACAAATCTG AGATCAAGAA ACTGCAAACT AATGAAGGAC
          CTATGTCACT ATCCAGTGAA ATTAGAAGGC CTTTTACAAA CTTGTGCAAC
          CAGGAATGGA AAAGTCCCAG TCTCAAACAA AGTGATAAAA AAATTGGGAT
          CACGCAGAAT TCAACAGTCW CACTTTCAAA AAAAATAATT CCTAARRTAC
          ATAATAATCC CCAAKTACAT CAGGAAGGCT TAAAAAATAA CAATCACTCT
          CCTTTCTCAA GWATTAAAGC TGTAGTTCCA AATGAAAATA AAAAAGGGGA
          CARTAATGTT TCTGAGCCCT TGGTTTTCCC TCTTTCATCT AATAAAAATC
          TCAACCACTC CAATATTGAG ACAGTCCTAA ATCCCAGTAA AACACAACGT
          GAACGACATT CTTCTGAAAG TTCCTATATA CGAGAACCTC ACGATCCATT
          GGTGTTTGGA AGCAGTGTGA TGCGTCCTGT TAATAGATAT AGTCGAAAGT
          TTAAATCATA TTCTGAATTG TTGTCTTGTG ATGAAAATGA GAATTGGGAC
          ACATATGATG GCCGTTGCAG AGCCTTTGGG TCTAGGCGTG TGATGTATCC
          ATCAATTGAG TTTGGTATAT CCAGAGCTCC CCTTGCGYAC AAACGGGAGA
          AAAAAACTCA CCAAAGAAAG TAAAGCTGGG GCTTCAGCAC TCCACCGCAC
          CCGCAGCTTT GTCAAACACC AAGGCCTCCC CACTGCTGTG CCACCCGGGT
          CTCCTTCCTT TCTCTTCCAC CCCAAAAGTA CAGGTCCGCA AGGGGCACTC
          AGGCCCTCAA GATGGGCTTG GCTGCAGCCG CCTAGCCAAA GGCACACTGA
          GGGCAGGAAC CTCCGCCAAG AAGGTGACTG AGGATCCCTC TCTGTCTTCT
          GAGAAGAGGC CTGCTGGGAA GGACTTTGTG GTCAGAACAG CATGTGGCCA
          AAGGGAGCGG CCACACGTCA AGTGCCAGAG AGTGCAGCCT GTGCAGAAAC
          AGCTGGTTCC TAGAGCGGAC TTTTCCCTCG GTGACGCTGA CTGGCCCTCA
          GCCCAGCTGG AGGAAAGCGG GAGGCTCTTT GCGGAGCAGT GTGCGGCCGC
          CTGGATGGGC CTCCCAGCCC TCCAGAAAGA CCGGGAGCAG CACCTCCGCC
          TTTACCACCA GCARTTCCAA AAAGTAGTGC TCTCTTTTTC TACCAGAATT
          GCTCAAACAT TTCAGACCCA ACAAAACAGA CAGCAGAGAA GCAGCTGGGT
          TTTGATAGAG CAAGACCAGC ACACAAGGTT TGCTCAGAGT GTAGTAGAAG
          GTTCAGTTAT TCAGCTGAGT TGCAATGTGA AAGCATCAGA AAGTCCTTCT
          ATCAAGTGGT TGCTTCCAGA TGGAACTAAA CTAAAGGCTC CATTCAAAAT
          GGAAGACARY AGGYATTCTG TCCTTAGCAG TGGTCAGTTA GTCATCAGAT
          CAGTGGCTTA TGCTGACTCA GGCATGTATC ACTGTGTTGC TCAAGTGAGA
          AATGATGTAG ACACAATGTC CTATAGAGTT CAGGTACAGC CTCCAGTCAT
          TCAACCAGCT GAGTCTGAAA TAGTTCATGT TGAAAAAAAT GTGGGAGATC
          CCATATTTTT GCCTTGTAGT GCAGTTGCTG TACCAGATGC ACATCTAAGT
          TGGATACTCC CAAACAGCCA TGTACTTCAT GATTTATCAA ACTCATCCAA
          TGGATACYTG TTGCACAATG GTACACTGTT CATTCCACAC AGTCATGTCA
          AGGACAGTGG TTATTATAGG TGTGTGGCTA TCAATCAACA AGGATCAGAC
          CAATTCTGTG TTAAAGTAAC TGTYAATAAA ATAATATCTG ATAGATCCTC
          AAAAAGGGCA AAATTTAAAA AGCAYCCTGG TTCAAGGATC TCTATAAAAG
          YAAGAGAACA GATMATAGAA GATATTCAGG GATCRGGTGA TGAAGAATCT
          GATGATACTC CAAGYAAAAA AATMCATCTG AARGACCATG AAGTGTCTCT
          TAAACAAAAG AATGACCATG TTTCTGYTGC TCAGATTAGG ATCTGGGAAT
          TGCGGAATCG ACATTGGATC CGTCCCACCT CGAATTTTTG CAGATCAAGG
          TAATATTTAA TCTCGTTAAC ATACTCTGGT TTCTTTTCAT ATGGTTTCTT
          CTCCTTTAAA TTTTGTTAAT GATGACATGA AAACATCACT TGTTAGCGCT
          TAT------G TTTGGTCCTG CAGTGCTTTT TAGAATAGAG GATATGACAC
          TTGAGTAACA AGACCAAATT CTGTGCTATA CAGTGAAATA ATTTATAGAG
          ATTATGTTGA ATTGTTTAAT GTTTGTTTTC TGAATAGACA TCC--TATAT
          TTCATCAAAA GGAAGGCATG TCTGTAGCTG AGAGAAAG-- CAGTCTAAAT
          CCTGACTTTA CTCTGTACTT GCGGCTGCAG TGATTGGTGA CTAGGATGAG
          GCAAGAAAAC TTTATTCCTA GTGCTGTTTT AAAGGACTGC AATTGTGTGT
          CTGAAGGCAA ATTCTCTTAG TAATGCAGTG TTCCTCTCAA AAGCTCCTCT
          TAGTCATGCA ATCTTCAGTT GTTTTAACTA TTAACTCCTT TCTCCTTCCT
          CCAGTTTCAT TACATACTCT TGTCTAGCCA ATTGTGTTAA AGATAGATAG
          CATTGTAATA GTCAGT---- TTCCCAAATG AGAGAAAAAC TACACAATTT
          CCCGTAGCCA CTAGTCTTTA GTGTGGGTGG AGTGCTTCAT GATTACCAGT
          ACCTCATTCT CTGGAAAGTG CAAAGAAGCA ACCTCCAATC ATGTGGGACA
          TACCCAAGCC CATACAGCTA CCAGCAACTR ATGCCGAATC ATGAAAAGAA
          TCTTGATTTG ACACACCGGG AGACAGACAG TGACTCAGGA AGAGGAAGTT
          GTGAGAGTCC TTCTCTGTTG TTGSAGAAGC ACAAAGATGC TAGAAATCCA
          CCTGAACCAA AGACAATGGA TATCCAAGAT GTGCAAAAGA ATAATGGTAT
          AAAAAGTACA YCAGAAACTT CAAATACAGA CTGTGGAGGA CAGCTCCCTT
          GGTTCAATAG TGGTGGACCA CGGGCATTCA CATGGCCTGG AGCTCAGYTG
          CCAAATTCTC AGAGTCCTAT TTGTTTAAAT CAGGAAACCA CAAGTRWGTG
          TAAAACAGCA CTCAGTGCCA TGAACGTAAG GAGGAGTGAA GAAACATTTC
          ATCATTCCAA ACATCCTASA AACAMTGAAA CTATAAGCAA AGGAACATCA
          GTCAAATTGG AGGATGGGAC AAATTTATCC TTAAATATTT GCAATGACCA
          AAGGCTATTG TGGTTATTCC CTCTTGAGAM GTTGCCTTCT TCGTCTACAA
          AGCCAATGGA TTACGTRGAA G-TACTCCCG TGGATCTCTG TTGGAGAAGT
          GTGCAAACAT ATGGCAGAGT CAGCTGCTGG ATTCATCCAC AAGGAGCATT
          TTGATGTGTT TTTCAGATGT TTGCAGGTGA GTTGATGTTA ACTAGAAAAC
          AAATG----- CCATATTCTA GCCTTCTAAT TATGGTAACA TTTTGTATGA
          AAAGGGATTA GTTTTGTGGT ATGTTGCAAG TAGTATATTG CAGGCTCTTA
          CCTTATATAC TCGACTATAA GTCAACCTCA TGTATAAGTC AAGGGCAGAT
          TTTGGGGCCA AAATTATGGA TTTTGAGATG ACCTGTGGAT AAGTCGAGGG
          CAAAATTTAA GGGCATGTAG CAATAGATTT AAAGGATGAA GCAAAGGAAA
          ATGATACTAA ACAACTTAGA AAATATTAAT GTGATAAAAT TGCCTGATTT
          TAATTTT--- AAAAAATCTA ACAAACATAC ACAAATGTCT TTTTCATATG
          CTACAAAGCC CAATTCCTCT TGAATAGACT AAGCACCCTG TATAGTACAA
          GATGGAGTTT AAAGCACAAA ATGGAGTTTT GTAACGAGAC AGCTGCAAAA
          TCATACGTGT CTGGCCAAAC TCACTGCAGC TGTGATTCTG AGAGAGTGTT
          TGCT----CA AGGTCAAGCT GAAGTKGTTG TGAGTGTGGT GTGGAAGCAA
          ----CAGACA GGAAAGTGTG AGGCAATTTT CCAGAGTATG GATTAGTCAG
          TAGAGCACCA TGTGAGCAGC AGTGTTTGTT GTATAAAAAG CTCCAACATG
          CATTGTATGC TTGTTGGGGA GTCAAGGAGC TGGAGAGAGT GTGGAGTGTT
          GGAAAGCTGT AAATATTTGT AAATACTTGT CCAGTAAAAC CTCATCTGTT
          TTACCTACTG AACTGTGAAT GCTGTTCCTA TTCTTGAACT GGTACAGCAG
          GAGAGTCAGT GCTGGGTTTG GGT------G AGGTGGGATT TTGGCTGATA
          CACAGAGGGC AAGGTTAGTG TTATGTTCTT CTCACATTGT AGATGAAGGA
          GTGGAAGTCA GAAAAAGTGT AGACCCACTA ACGTTTCACA CATGAAAACC
          AGGAAGAAAG TGGTTAAACA ACATCAGAGT GTGATCAAGA TGACAAAAGC
          TATTAATGAT GAAGAATGCA TAAGCTAGA- --GGCTRCAG CAGTTTGCTT
          TTGACTGAGT CTACTGGGAA GGGCAAATTT TTGCTCCCTC CTCTTCCTTT
          GCTTAATTTA GTACAAACTA CTTTTGCACT TTGAACTCMG TTTGAAGCAA
          GTGAAGAAGG CTGAGGACAA AGGGAAGAGG AGAAAGAAAC TGGGACANTT
          TAAAAGCAGA TGAAAAAGTG GCATGGGAGA GGATTCATCA GGCCTCTGTC
          AAATTGGGAG AGCTGGCA-A TGTGATCATG C--------C TTCCAGCCTA
          AGTTCTGGAT TAAATTTAGA TTTGTAGTAG CTGTTTTAGG GTTTCCACAC
          TAGGACTTTA ATCCATTATC ACCACAAGTG ATCACAACTG TGCCCCTTCC
          CCTTCCCCTT CCYYTTGATG TCCAGCCCAT TATTGTCCAG TCAACAGCTG
          TCTCCAACAA CTGTGGGGGA ACCTTGTGCA GTTATCTTTT CAGTCTGTCA
          GCAAGA---- ---------- ---------- ---------- ----------
          ---------- ---------- ---------- ---------- ----------
          ---------- ---------- ---------- ---------- ----------
          ---------- ---------- ---------- ---------- ----------
          ---------- ---------- ---------- ---------- ----------
          ---------- ---------- ---------- ---------- ----------
          ---------- ---------- ---------- ---------- ----------
          ---------- ---------- ---------- ---------- ----------
          ---------- ---------- ---------- ---------- ----------
          ---------- ---------- ---------- ---------- ----------
          ---------- ---------- ---------- ---------- ----------
          ---------- ---------- ---------- ---------- ----------
          ---------- ---------- ---------- ---------- ----------
          ---------- ---------- ---------- ---------- ----------
          ---------- ---------- ---------- ---------- ----------
          ---------- ---------- ---------- ---------- ----------
          ---------- ---------- ---------- ---------- ----------
          ---------- ---------- ---------- ---------- ----------
          ---------- ---------- -----GGTAG CAAACCCCCS TGCTGACCAT
          ATTAACTCAT GAGGCTTGCT GTAAGTTAAA AAGTAAGCTT GACAAGTGAT
          TCATACAAAA TCCAGCACAC CACAGCAATA TTTTATAAAG CAAACAAATG
          CCTCTTT--A GAGAATGCCA CTGCCACTGT TTTTAAAAAC AAGGAAGAAG
          GGGGRAAACY ATGCTTAGAA AACACACACC TACATACACA ATATTTATTC
          AAAGCTTATT TTACAACCAT GTAAGGCAGA ACAATAGAAC TATTATGCCT
          TCAGCCAATT TGCTTGGTGG CCTGAAGCGT CC----TGTC TTTTCATAAC
          CAGCCAGCCC AGTTTTCAAG ATCTGGATAA CACAGGACTT AGGACTGCCT
          TTCTTGCTAA AAGGATTCAT TGCAGAGTCA AGAAAAAGTG GGTAASAAAA
          CAAGTTGAAC TGGAATAAGC YTGAGAGCAA RAAGGAGAAG AAATCTAAAC
          CATTAAATTT TTTGAAGAGC CCTCTAGTTA AGAAGAATAA CAATAACTCT
          CCCAAAAAAG TGATGGAAGT GAAGGAGGAA GTGAAAAATG GGAAGGTAGA
          AGAGCAGCCC TTACAACCCT CAGAAACTAC TGGACATCAA GAAGAGAAAN
          NNNNNNNNNN NNNNNNNNNN NNNNNNNNNN NNNNNNNNNN NNNNNNNNNN
          NNNNNNNNNN NNNNNNNNNN NNNNNNNNNN NNNNNNNNNN NNNNNNNACA
          TCCAAGAATT AACCCTGCCT CTAAGTGGTC AAAAATTAAG ATCGTCACAA
          AGCAAACTGG TACAGAGTGT GTCACAGCGA TTGAGATTGT GGCAGACAAA
          GAACCCAGTT CTACTGTCTT GGCAAACAGC CGTCCAGCTA ATGTGGCCAG
          GAAATTTGCT AGCATTGCCA TCCAATTTTT ATCACTATCC AGATATTGTT
          TCCATACCAG CACCAACTTT GTCCTCTGCT CTGAGAGGTT TTTATTTTAA
          CCCACCAGTC TTTGACTCCA ACAAGACATA TGCATTTTAT TGCAGTTTGA
          TGTATAGCCA ATGCAGCTAC CCCTGAGGTG TATTTAATTT TATTTCCATA
          ACAATGTGAA TGGGTTAATG CACCTTAAAA TCTCCTAAGA ACTGTTAGGG
          CAAAATCTCA TGATTAAGTC TGGCCATGAG GGAAAGTTCT GACTAAGCCG
          GTATTTAGCC
Lespi_022 ---------- ---------- ---------- ---------- ----------
          ---------- ---------- ---------- ---------- ----------
          ---------- ---------- ---------- ---------- ----------
          ---------- ---------- ----TCCCC- -----AT-GG TATCCTAGCA
          RTTCTGCTTA CGTTTTTACT AGACTGAATA ATTTGATGTC CATGAACCTG
          KCTRCCTTAT TGTTCACCAC AACTCCAGGT AATTTATAGA CATGTTAAAA
          ACCCTAGGTC CCACCACAAA TTTTCAGAGG AGCTCACTTT CTTATCACCT
          TTCTTTTTTG TGAATTATTC ATTCATTTCT ATTCTCATAT TCATGTTCTT
          TTAAAGGGTT CATGGTGAAG GTTGTTGTTA TCTCCTATCA AGTCA-----
          -ACTT--GG- -ACTT--AGG AGCCACAGTT ATCAACCACC CTGCTCAT--
          --GTCTTGCA AGCTCATGGC CATTTYCTTA ATGTAATCAA TTATCCGGTA
          ATGAAATGGT CACCATGCGT TCTTCCTCTT TTTCTTCGTG CTTTCCACTT
          TACTGAGCGT TATCACTTTT TCCAGTAGGT CAGCAAGAAA ACCCCCGTTT
          TTTT-CAAGG TAAGCGGAAT TTTGTGTGGG GAGGGCTGGG GAATGACTCT
          GTAGCCAGTC TGTATTGGAG TGACTACAGA GTCATTCTGT CATGCAGGAA
          TGGCCCGAGT GTTGCACTTT T-AGAGTGGA AGTATTCAAA CAAGGACTTG
          AAGGTGTGGG AGCAGAGCTG GGACTAAGGT GATCGAAGGC TTGAACTAGG
          TGATGAAGTA ACCAATTTTG CATATGGGCT CAAAGTTTAG CCTGACACGT
          GGTTTAGCCC AGACTTGAGT GCCTGGTCTC ATTTTCCTTA TCCAATTCCA
          TAGAGCTACA ACTGCCACCC AGCCCAGCAC TGGAAGTCAA CAGGGGAGTC
          ATGACAGAGT ACCCACCTGT ATGT-----G ATGCTGACTC CACTCTTAGA
          GGATGGATTT CCTCCTATGA GCAAACTGGG GTGAGTTTGA AAGGAAGGAA
          TAGCCTTTTC TAAAATGCTA CCTGCAGTTT TTCTCAACAG CACCTTGAAC
          TGCACACAGA AGTTAATAGG TAGCCTGTGC TGTTGCTGCA GCATGATCTC
          ATGGTTCCCG CCATCCTGCA CCTGACAGAA GGTATTCTGT TGCAGTACGC
          ACTAGCTGAA GCTGTAGCTT TTCAAGGGCA TCCTCACATA AAGTATGTTA
          CATAAGTTGA TTATGGAGGT TACAAAAATA ACAGTGATGG TTGCTCAATT
          TCTGTTTGCC AGATCAGGGC ACAATTGACA AAAAGCACTT CTGGTGATAG
          ACTCATAGAC TAATAGAGCT AGAAAAGACT ACAAGGACTA TCCAATTTAA
          CCCCCTGCCA TGCAGGAATA TTCAATCAAA GGATCCCCAA CAGATGGCCA
          TCCAAACTTG CTATCTCAAA CCAGTTCTAA ATCCAAGATA ACTTTCAGAA
          TGTGCATCTA TTTAATGACA AGAAGGATCC CATAATCTTT CACGTTCAGA
          GTTGATCAAC TGCCACCACT TCTGTCTTCT TTGAATTACC CAAATCT---
          ---ACACAGG AAGCTGCCTT TTATTAACTC AGATCTTTGA CCTACACTGA
          TAAGTCTTGG CTCTCTAGGG GTTTAAAGGA GTTTTTCCCA CCCCTGCAGG
          GCACTGAGGC TATGAATAAG TGGAATTCCT TGTACARTAT TTGAATTTAT
          TATTTATTCA TTTATACCTT ACTTTTTATT TTAAATTAAC AAAATAGAAA
          AATGTGAAAA CACAAGCAAC CCCTTTAGAA ACATATTCWA AATGTGTCTG
          AACTGAGGGT TGTTTTTGTT TT-------T T-------GG TACAGTGCTG
          TAGGTGCACT ATTGTTAGTA TAATGTTCTG WTAT------ ACAACTCACC
          TGGGTTGCAA GAAAGGTAGG --AAAAAAGA TTGTTCGTGC TTGATGTCTG
          GAAATGTAGT CTGCTGACTA CACACAGCCT ATTCARCAAT ATTATTCCAT
          TCTTCCAAGG ATCTTTAGGC GGGAACATAC CTTAGAAATG CTGGCTTCTA
          AAACTGTCTG AGCCACAGGG CACTCCTAAT AAGGGATGTG CACCCTTGTC
          CGATTYGAGT ATACCCRATT CGSACCCCTT CCCCCATTTC AGGTATACCT
          GATTCGGGGA TCCTAAGCRG CCTRATTAGG ATCGCTTTG- ----------
          ---------- GATCTGACTY GGCCAYAGGA AACAATGCAG CCCATTGTTT
          TCTATGGCAA AATAATAATA ATAAAAACCT ACCTC----- ----------
          ---------- ---------- ---------- ---------- ----------
          ---------- ---------- ---------- ---------- ----------
          ---------- ---------- ---------- ---------- ----------
          ---------- ---------- ---------- ---------- ----------
          ---------- ---------- ---------- ---------- ----------
          ---------- ---------- ---------- ---------- ----------
          ---------- ---------- ---------- ---------- ----------
          ---------- ---------- ---------- ---------- ----------
          ---------- ---------- ---------- ---------- ----------
          ---------- ---------- ---------- ---------- --------TG
          ATGGTCAGGT CATCACCATT GGTAATGAGA GGTTCAGATG CCCAGAAGCC
          CTCTTCCAGC CATCGTTTTT GGGTGAGTTT TCTTAGAAGC CTGTTCCTTT
          CACAGATAGA CAAAACTTGC ACTTGTGAGC AAAGGCCTCC ATGAATTGTT
          TTCATTGTAT GACATTTTGT TCCCCTGGCT CTTCTTACAA AGTGTCCCTT
          GTTACCTCCT GGCAGGTATG GAATCCTGTG GCATCCACGA AACCACCTTC
          AACTCCATCA TGAAGTGCGA TGTGGATATC CGTAAAGATC TGTATGCCAA
          CACTGTCCTG TCTGGCGGTA CCACCATGTA CCCTGGCATT GCTG-AGGTG
          AAGAAATGCA GTAAGAATAG TTTGGCATCA CGGCAGAGTT TCTGGGCAGA
          ATTAAATGTG GCACATCTTG ACCATAACAA TGTGGTACGT GTTGTCGCTG
          CTAGCACATG TGCCCCTGCC AGTCAGGATA GTTTGGGCAC CATAATAATG
          GAATATGTCG GTAATAGTAC GTTGCACCAT GTTATCTATG GGAATGACTG
          CAAGACAGCG AAGAAAAAGG ATGATGGGCC TGGATGTGGC CATGTGTCTT
          TGAGCATAAC TGAGGCATTA GGCTACTCCT GTGATATTGC AGCAGGTTTA
          ATCTTCCTCC ATTCACATTT GATTGTGCAT TTGGATTTAA AACCTGCTAA
          TGTATTCATC ACAGAACAAA ATGTTTGCAA AATTGGAGAC TTTGGATGCT
          CCCAAAAACT ACAGGATCGT CTATCATCAG GCCCAGTACT TTCTCAACAA
          GGTGGGACAT ACACTCATCG TGCCCCTGAA CTCCTTAAAG GTGAGAGAAT
          CACCCCTAAA GCAGACATAA CATCTCTGCA TGATGAAACT TTGGATCCCT
          TCTAGGACTG TGCCTCATTA TTCAAATCCT CACCGGACTA TTCCTAGCCA
          TACACTATAC AGCAGACATT ACATCAGCCT TTTCCTCAGT TGCACATATC
          TGTCGAGACG TCCAATATGG CTGACTCATT CGAAATATTC ATGCAAACGG
          AGCTTCAATA TTTTTCATCT GCATTTACCT TCACATTGGA CGCGGACTAT
          ACTATGGCTC CTACCTATAT AAAGAAACCT GAAATATTGG TGTCATTTTA
          CTACTACTCG TAATAGCCAC AGCCTTCGTA GGCTATGTCT TACCATGAGG
          ACAAATATCA TTCTGAGGTG CAACCGTCAT CACCAACCTA TTATCAGCTA
          TTCCGTACAT CGGAACAACC CTTGTCGAAT GGATTTGGGG TGGGTTCTCT
          GTAGACAACG CAACTCTGAC ACGATTCTTC ACATTCCACT TCCTATTACC
          ATTTATCATT ATAGGCGCAT CTGCAGTTCA TCTTTTATTT CTTCATGAAA
          CAGGATCTAA CAACCCAACA GGACTTCAAT CAAACCCAGA TAAAATTCCT
          TTCCATCCAT ACTTTTCATA CAAAGACCTA CTAGGAGCAC TACTAGTAAT
          TATATTATTA CTCCTACTTG CCCTATTATC ACCAAACCTC CTAGGAGACC
          CAGAAAACTT TACACCTGCC AACCCTCT-- ---------- ----------
          ---------- ---------- ---------- ---------- ----------
          ---------- ---------- ---------- ---------- ----------
          ---------- ---------- ---------- ---------- ----------
          ---------- ---------- ---------- ---------- ----------
          ---------- ---------- ---------- ---------- ----------
          ---------- ---------- ---------- ---------- ----------
          ---------- ---------- ---------- ---------- ----------
          ---------- ---------- ---------- ---------- ----------
          ---------- ---------- ---------- ---------- ----------
          ---------- ---------- ---------- ---------- ----------
          ---------- ---------- ---------- ---------- ----------
          ---------- ---------- ---------- ---------- ----------
          ---------- ---------- ---------- ---------- ----------
          ---------- ---------- ---------- ---------- ----------
          ---------- ---------- ---------- ---------- ----------
          ---------- --------AT CCAGAGCTCC CCTTGCGCAC AAACGGGAGA
          AAAAAACTCA CCAAAGAAAG TAAAGCTGGG GCTTCAGCAC TCCACCGCAC
          CCGCAGCTTT GTCAAACACC AAGGCCTCCC CACTGYTGTG CCACCCGGGT
          CTCCTTCCTT TCTCTTCCAC CCCAAAAGTA CAGGTCCGCA AGGGGCACTC
          AGGCCCTCAA GATGGGCTTG GCTGCAGCCG CCTAGCCAAA GGCACACTGA
          GGGCAGGAAC CTCCGCCAAG AAGGTGACTG AGGATCCCTC TCTGTCTTCT
          GAGAAGAGGC CTGCTGGGAA GGACTTTGTG GTCAGAACAG CATGTGGCCA
          AAGGGAGCGG CCACACGTCA AGTGCCAGAG AGTGCAGCCT GTGCAGAAAC
          AGCTGGTTCC TAGAGCGGAC TTTTCCCTYG GTGACGCTGA CTGGCCCTCA
          GCCCAGCTGG AGGAAAGCGG GAGGCTCTTT GCGGAGCAGT GTGCGGCCGC
          CTGGATGGGC CTCCCAGCCC TCCAGAAAGA CCGGGAGCAG CACCTCCGCC
          TTTACCACCA GCARTTCCAA AAAGTAGTGC TCTCTTTTTC TACCAGAATT
          GCTCAAACAT TTCAGACCCA ACAAAACAGA CAGCAGAGAA GCAGCTGGGT
          TTTGATAGAG CAAGACCAGC ACACAAGGTT TGCTCAGAGT GTAGTAGAAG
          GTTCAGTTAT TCAGCTGAGT TGCAATGTGA AAGCATCAGA AAGTCCTTCT
          ATCAAGTGGT TGCTTCCAGA TGGAACTAAA CTAAAGGCTC CATTCAAAAT
          GGAAGACAMT AGGTATTCTG TCCTTAGCAG TGGTCAGTTA GTCATCAGAT
          CAGTGGCTTA TGCTGACTCA GGCATGTATC ACTGTGTTGC TCAAGTGAGA
          AATGATGTAG ACACAATGTC CTATAGAGTT CAGGTACAGC CTCCAGTCAT
          TCAACCAGCT GAGTCTGAAA TAGTTCATGT TGAAAAAAAT GTGGGAGATC
          CCATATTTTT GCCTTGTAGT GCAGTTGCTG TACCAGATGC ACATCTAAGT
          TGGATACTCC CAAACAGCCA TGTACTTCAT GATTTATCAA ACTCATCCAA
          TGGATACCTG TTGCACAATG GTACACTGTT CATTCCACAS AGTCATGTCA
          AGGACAGTGG TTATTATAGG TGTGTGGCTA TCAATCAACA AGGATCAGAC
          CAATTCTGTG TTAAAGTAAC TGTCAATAAA ATAATATCTG ATAGATCCTC
          AAAAAGGGCA AAATTTAAAA AGCATCCTGG TTCAAGGATC TCTATAAAAG
          CAAGAGAACA GATAATAGAA GATATTCAGG GATCAGGTGA TGAAGAATCT
          GATGATACTC CAAGTAAAAA AATACATCTG AAAGACCATG AAGTGTCTCT
          TAAACAAAAG AATGACCATG TTTCTGCTGC TCAGATTAGG ATCTGGGAAT
          TGCGGAATCG ACATTGGATC CGTCCCACCT CGAATTTTTG CAGATCAAGG
          TAATATTTAA TCTCGTTAAC ATACTCTGGT TTCTTTTCAT ATGGTTTCTT
          CTCCTTTAAA TTTTGTTAAT GATGACATGA AAACATCACT TGTTAGCGCT
          TATGTTCATG TTTGGTCCTG CAGTGCTTTT TAGAATAGAG GATATGACAC
          TTGAGTAACA AGACCAAATT CTGTGCTATA CAGTGAAATA ATTTATAGAG
          ATTATGTTGA ATTGTTTAAT GTTTGTTTTC TGAATAGACA CCC--TATAT
          TTCATCAAAA GGAAGGCATG TCTGTAGCTG AGAGAAAG-- CAGTCTAAAT
          CCTGACTTTA CTCTGTACTT GCGGCTGCAG TGATTGGTGA CTAGGATGAG
          GCAAGAAAAC TTTATTCCTA GTGCTGTTTT AAAGGACTGC AATTGTGTGT
          CTGAAGGCAA ATTCTCTTAG TAATGCAGTG TTCCTCTCAA AAGCTCCTCT
          TAGTCATGCA ATCTTCAGTT GTTTTAACCA TTAACTCCTT TCTCCTTCCT
          CCAGTTTCAT TACATACTCT TGTCTAGCCA ATTGTGTTAA AGATAGATAG
          CATTGTAATA GTCAGT---- TTCCCAAATG AGAGGAAAAC TACACAATTT
          CCCGTAGCCA CTAGTCTTTA GTGTGGGTGG AGTGCTTCAT GATTACCAGT
          ACCTCATTCT CTGGAAAGTG CAAAGAAGCA ACCCCCAATC ATGTGGGACA
          TACCCAAGCC CATACAGCTA CCAGCAACTR ATGCCGAATC ATGAAAAGAA
          TCTTGATTTG ACACACCGGG AGACAGACAG TGACTCAGGA AGAGGAAGTT
          GTGAGAGTCC TTCTCTGTTG TTGGAGAAGC ACAAAGATGC TAGAAATCCA
          CCTGAACCAA AGACAATGGA TATCCAAGAT GTGCAAAAGA ATAATGGTAT
          AAAAAGTACA TCAGAAACTT CAAATACAGA CTGTGGAGGA CAGCTCCCTT
          GGTTCAATAG TGGTGGACCA CGGGCATTCA CATGGCCTGG AGCTCAGTTG
          CCAAATTCTC AGAGTCCTAT TTGTTTAAAT CAGGAAACCA CAAGTATGTG
          TAAAACAGCA CTCAGTGCCA TGAACGTAAG GAGGAGTGAA GAAACATTTC
          ATCATTCCAA ACATCCTAGA AACACTGAAA CTATAAGCAA AGGAACATCA
          GTCAAATTGG AGGATGGGAC AAATTTATCC TTAAATATTT GCAATGACCA
          AAGGCTATTG TGGTTATTCC CTCTTGAGAC GTTGCCTTCT TCGTCTACAA
          AGCCAATGGA TTACGTRGAA G-TACTCCCG TGGATCTCTG TTGGAGAAGT
          GTGCAAACAT ATGGCAGAGT CAGCTGCTGG ATTCATCCAC AAGGAGCATT
          TTGATGTGTT TTTCAGATGT TTGCAGGTGA GTTGATGTTA ACTAGAAAAC
          AAATG----- CCATATTCTA GCCTTCTAAT TATGGTAACA TTTTGTATAA
          AAAGGGATTA GTTTTGTGGT ATGTTGCAAG TAGTATATTG CAGGCTCTTA
          CCTTATATAC TCGACTATAA GTCAACCTCA TGTATAAGTC AAGGGCAGAT
          TTTGGGGCCA AAATTATGGA TTTTGAGATG ACCTGTGGAT AAGTCGAGGG
          CAAAATTTAA GGGCATGTAG CAATAGATTT AAAGGATGAA GCAAAGGAAA
          ATGATACTAA ACAACTTAGA AAATATTAAT GTGATAAAAT TGCCTGATTT
          TAATTTT--- AAAAAATCTA ACAAACATAC ACAAATGTCT TTTTCATATG
          CTACAAAGCC CAATTCCTCT TGAATAGACT AAGCACCCTG TATAGTACAA
          GATGGAGTTT AAAGCACAAA ATGGAGTTTT GTAACRAGAC AGCTGCAAAA
          TCATACGTGT CTGGCCAAAC TCACTGCAGC TRTGATTCTG AGAGAGTGTT
          TGCT----CA ARGTCAAGCT GAAGTTGTTG TGAGTGTGGT GTGGAAGCAA
          ----CAGACA GGRAAGTGTG AGGCAATTTT CCAGAGTATG GATTAGTCAG
          TAGAGCACCA TGTGAGCAGC AGTGTTTGTT GTATAAAAAG CTCCAACATG
          CATTGTATGC TTGTTGGGGA GTCAAGGAGC TGGAGAGAGT GTGGAGTGTT
          GGAAAGCTGT AAATATTTGT AAATACTTGT CCAGTAAAAC CTCATCTGTT
          TTACCTACTG AACTGTGAAT GCTGTTCCTA TTCTTGAACT GGTACAGCAG
          GAGAGTCAGT GCTGGGTTTG GGT------G AGGTGGGATT TTGGCTGATA
          CACAGAGGGC AAGGTTAGTG TTATGTTCTT CTCAYATTGT AGATGAAGGA
          GTGGAAGTCA GAAAAAGTGT AGACCCACTA ACGTTTCACA CATGAAAACC
          AGGAAGAAAG TGGTTAAACA ACATCAGAGT GTGATCAAGA TGACAAAAGC
          TATTAATGAT GAAGAATGCA TAAGCTAGA- --GGCTRCAG CAGTTTGCTT
          TTGACTGAGT CTACTGGGAA GGGCAAATTT TTGCTCCCTC CTCTTCCTTT
          GCTTAATTTA GTACAAACTR CTTTTGCACT TTGAACTCAG TTTGAAGCAA
          GTGAAGAAGG CTGAGGACAA AGGGAAGAGG AGAAAGAAAC TGGGACATTT
          TAAAAGCAGA TGAAAAAGTG GCATGGGAGA GGATTCATCA GGCCTCTGTC
          AAATTGGGAG AGCTGGCA-A TGTGATCATG C--------C TTCCAGCCTA
          AGTTCTGGAT TAAATTTAGA TTTGTAGTAG CTGTTTTAGG GTTTCCACAC
          TAGGACTTTA ATCCATTATC ACCACAAGTG ATCACAACTG TGCCCYTTCC
          CCTTCCCCTT CCCCTTGATG TCCARCCCAT TATTGTCCAG TCAACAGCTG
          TCTCCAACAA CTGTGGGGGA ACCTTGTGCA GTTATCTTTT CAGTCTGTCA
          GCAAGACTGA TATTCTGAAG AAATAGCTGT GGCTATGAGT ATCAGGTTTG
          GAAAAGAAGG AAGGACAGTA --CATTTGTC CTACTTGACG GAGCTTTACG
          GTACCTT--- --GTTCCAAG ATCTGCTCAG GTTTAAAGTT ATACTAGTCT
          CATCCCAGAT CCAATCTGGC AACCATACTT GTTGGGCATG GTTGTTCTCC
          AGTTATAGGC CCCATTTACT ACCCTYTTCA ACTTGGAGTY TGGTATTTAC
          CCTGGGGCGG GGGTYTYGTT TGGGCAGGAG GGCCTTGTCG CTGTCCAGCT
          TGAGCCGACT GAGCCTGCAG ACAAAAGGAA GCAAACCAAA CCAAAAAGGA
          ATTGAAAAAG AACATTCCCA CCTCCNNNNN NNNNNNNNNN NNNNNNNNNN
          NNNNNNNNNN NNNNNNNNNN NNNNNNNNNN NNNNNNNNNN NNNNNNNNNN
          NNNNNNNNNN NNNNNNNNNN NNNNNNNNNN NNNNNNNNNN NCCAGTYGAT
          AAGTATTGCA ATATCTGGGT TAAGCTGAAT TTCWTCRTCT TCRCTAGTAT
          CTCCAGTACC RCAGYGCMTA GCYCCCCAAA CCCTTCTCCA GCATGGCCAG
          GCTGCTCCTC AGATCCAGTA AAGCCAATGC TGCCCACCAC ATCCAATGCA
          GCCCAAAGCA ATGAATAATG GGTGAATTGT GTAGGGAAGC TGTTGGAAGG
          TCTTACTGGC AACTGGGATA CACG-TGAGG AACCACTGAG CACACCAAAA
          TTTTACTAGA ACAATTCTAG TTGTTTTAAA TTATTTATTA CCAGCTTTCA
          CAGAACACAT GGGGCTCCAC ARTTCTGTAG ACGCCTTCAT TTATTTTCTT
          ATCTGACAAG CAATCTTCAT GTGAAAATAT AAAAATTCTC CTGTTTGAAA
          TTATGTTCCA AGGAGAAAAA AAWNNGGTAG CAAACCCCCC TGCTGACCAT
          ATTAACTCAT GAGGCTTGCT GTAAGTTAAA AAGTAAGCTT GACAAGTGAT
          TCATACAAAA TCCAGCACAC CACAGCAATA TTTTATAAAG CAAACAAATG
          CCTCTTT--A GAGAATGCCA CTGCCACTGT TTTTAAAAAC AAGGAAGAAG
          GGGGRAAACY ATGCTTAGAA AACACACACC TACATACACA ATATTTATTC
          AAAGCTTATT TTACAACCAT GTAAGGCAGA ACAATAGAAC TATTATGCCT
          TCAGCCAATT TGCTTGGTGG CCTGAAGCGT CC----TGTC TTTTCATAAC
          CAGCCAGCCC AGTTTTCAAG ATCTGGATAA CACAGGACTT AGRACTGCCT
          TTCTTGCTAA AAGGATTCAT TGCAGAGTCA AGAAAAAGTG GGTAAGAAAA
          CAAGTTGAAC TGGAATAAGC YTGAGAGCAA RAAGGAGAAG AAATCTAAAC
          CATTAAATTT TTTGAAGAGC CCTCTAGTTA AGAAGAATAA CAATAACTCT
          CCCAAAAAAG TGATGGAAGT GAAGGAGGAA GTGAAAAATG GGAAGGTAGA
          AGAGCAGCCC TTACAACCCT CAGAAACTAC TGGACATCAA GAAGAGAAAG
          AGACCTCTAA TGAATCCAGC ACAGTAAGCA TCACCCAGAC AAATAAAGAG
          AAGCAGGCAC TGGAAATTGT GCCACCTGAC CAAGGGCAGA GCCCAGCACA
          TCCAAGAATT AACCCTGCCT CTAAGTGGTC AAAAATTAAG ATCGTCACAA
          AGCAAACTGG TACAGAGTGT GTCACAGCGA TTGAGATTGT GGCAGACAAA
          GAACCCAGTT CTACTGTCTT GGCAAACAGC CGTCCAGCTA ATGTGGCCAG
          GAAATTTGCT AGCATTGCCA TCCAATTTTT ATCACTATCC AGATATTGTT
          TCCATACCAG CACCAACTTT GTCCTCTGCT CTGAGAGGTT TTTATTTTAA
          CCCACCAGTC TTTGACTCCA ACAAGACATA TGCATTTTAT TGCAGTTTGA
          TGTATAGCCA ATGCASCTAC CCCTGAGGTG TATTTAATTT TATTTCCATA
          ACAATGTGAA TGGGTTAATG CACCTTAAAA TCTCCTAAGA ACTGTTAGGG
          CAAAATCTCA TGATTAAGTC TGGCCATGAG GGAAAGTTCT GACTAAGCCG
          GTATTTAGCC
Lgros_023 ---------- ---------- ---------- ---------- ----------
          ---------- ---------- ---------- ---------- ----------
          ---------- ---------- ---------- ---------- ----------
          ---------- ---------- ---------- ---------- ----------
          ---------- ---------- ---------- ---------- ----------
          ---------- ---------- ---------- ---------- ----------
          ---------- ---------- ---------- ---------- ----------
          ---------- ---------- ---------- ---------- ----------
          ---------- ---------- ---------- ---------- ----------
          ---------- ---------- ---------- ---------- ----------
          ---------- ---------- ---------- ---------- ----------
          ---------- ---------- ---------- ---------- ----------
          ---------- ---------- ---------- --GCAAGAAA ACCCCCATTT
          TTTT-CAAGG TAAGTGGAAT TTTGTGTGGG GAGGGCTGGG GAATGACTCT
          GTAGCCAGTC TGTATTGGAG TGACTACAGA GTCATTCTGT CATGCAGGAA
          TGGCCCAAGT GTTGCACTTT T-AGAGTGGA AGTATTCAAA CAAGGACTTG
          AAGGTGTGGG AGCAGAGCTG GGACTAAGGT GATCGAAGGC TTGAACTAGG
          TGATGAAGTA ACCAATTTTG CATATGGGCT CAAAGTTTAG CCTGACACAT
          GGTTTAGCCC AGACTTGAGC GCCTGGTCTC ATTTTCCTTA TCCAATTCCA
          TAGAGCTACA ACTGCCACCC AGCCCAGCAC TGGAAGTCAA CAGGGGAGTC
          ATGACAGAGT ACCCACCTGT ATGT-----G ATGCTGACTC CATTCTTAGA
          GGATGGATAT CCTCCTATGA GCAAACTGGG GTGAGTTTGA AAGGAATGAA
          TAGCCTTTTT TAAAATGCTA CCTGCAGTTT TTCTCAACAG CACCTTGAAC
          TGCACACAGA AGTTAATAGG TAGCCTGTGC TGTTGCTGCA GCATGATCTC
          ATGGTTCCCG CCATCCTGCA CYTGACAGAA GGTATTCTGT TGCAGTACGC
          ACTAGCTGAA GCTGTGGTTT TTCAAGGGCA TCCTCACATA AAGTATGTTA
          CATAAGTTGA TTATGGAGGT TACAAAAATA ACAGTGATGG TTGCTCAATT
          TCTGTTTGCC AGATCAGGGC ACAATTGACA AAAAGCACTT CTGGTGATAG
          GCTCATAGAC TAATAGAGCT AGAAAAGACT ACAAGGACTA TCCGATTTAA
          CCCCCTGCCA TGCAGGAATA TTCAATCAAA GGACCCCCAA CAGATGGCCA
          TCCAAACTTG CTATCTCAAA CCAGTTCTAA ATCCAAGATA ACCTTCAGAA
          TGTGCATCTA TTTAATGACA AGAAGGATCC CATAATCTCT CAAGTTCAGA
          GTTGATCAAC TGCCACCACT TCTGTCTTCT TTGAATTACC CAAATCT---
          ---ACACAGG AAGCTGCCTT TTATTAACTC AGATCATTGA CCTACACTGA
          TAAGTCTTGG CTCTCCAGGG GTTTAAAGGA GTTTTTCCCA CCCCTGCAGG
          GCACTGAGGC --TGAATAAG TGGAATTCCT TGTACAATAT TTGAATTTAT
          TATTTATTCA TTTATACCTT ACTTTTTATT TTAAATTAAC AAAATAGAAA
          AATGTGAAAA CACAAGCAAC CCCTTTAGAA ACATATTCAA AATGTGTCTG
          AATTGAGGGT TGTTTTTGTT TT-------T TTGTTTTTGG TACAGTGCTG
          TAGGTGCAYT ATTGTTAGTA TAATGTTCTG TTAT------ AMAACTCACC
          TGGATTGCAA GAAAGGTAGG --AAAAAAGA TTGTTCGTGC TTGATGTCTG
          GAAATGTAGT CTGCTGACTA YACACAGCCT ATTCAACAAT ATTATTCCAT
          TCTTCCAAGG ATCTTTAGGA GGGAACATAC CTTAGAAATG CTGGCTTCTA
          AAATTGTCTG AGCCACAGGA CACTCCTAAT AAGGGATGTG CACCCTTGTC
          CGATTCGAGT ATACCCGATT CGGACCCCTT CCCCCATTTC AGGTATATCT
          GATTCGGGGA TCCTAAGCRG CCTGATTAGG ATCGCTTTGA ATCCTAATCA
          GACCGCTTTG GATCTGACTC GGCCATAGGA AACAATGCAG CCCATTGTTT
          TCTATGGCAA AATAATAATA ATAAAAACCT ACCTCTGTGA GGTTCTGGGT
          GTCCCCAAAA GCAAGCAGTG GCTAGGACAG GTTCTCCCTT GACATTCACT
          GGGGTTAGGG GAGCAAGGCC CCTATGAATG TGGCCAAAAA TGCAAATAGG
          AAAAACATTA GCTAAAACCG CACCTTAACT AAAATGGCTG CCCCTGCCAT
          TTTAGTTACC TCCCATGGTG GCAACCTTTA ACTAAAATGG CCAGCACACA
          GTTCAAGCCA AGGAAGTATT GTACTATAGT GTCACGGTGG TGAGAAAGGG
          GTTGAGGGCC TCCTC--CTC AGACAGTATG ACATTTTTGG TGTCCTCAAA
          AGGTAGCAAT TGTTAGTACA GATACTCCCT TGACAATGAC TGCTGTTAGG
          AGAGCAGGTC ACCCCCGGGA ATGTGGGG-A AAAAATGAGC ACCAGAAAAA
          CATTACCTAA AATGAAAGTG CCCTTAACAA AATGGCTGCC CCTGCCATTT
          CAGATACCTC AGACGG-TGG CGGTGCCCTT AACTAAAATG CCCACTACTG
          ATGGTCAGGT CATCACCATT GGTAATGAGA GGTTCAGATG CCCAGAAGCC
          CTCTTCCAGC CATCATTTTT GGGTGAGTTT TCTTAGAAGC CTGTTCCTTT
          CACAGATAGA CAAAACTTGC ACCTGTGAGC AAAGGCCTCC ATGAATTGTT
          TGCATTGTAT GACATTTTGT TCCCCTGGCT CTTCTTACAA AGTGTCCCTT
          GTTACCTCCT GGCAGGTATG GAATCCTGTG GCATCCACGA AACCACCTTC
          AACTCCATCA TGAAGTGCGA TGTGGATATC CGTAAAGATC TGTATGCCAA
          CACTGTCCTG TCTGGTGGTA CCACCATGTA CCCTGGCATT GCTG-AGGTG
          AAGAAATGCA GTAAGAATAG TTTGGCATCA CGGCAGAGTT TCTGGGCAGA
          ATTAAATGTG GCACATCTTG ACCATAACAA TGTGGTACGT GTTGTCGCTG
          CTAGCACATG TGCCCCTGCC AGTCAGGATA GTTTGGGCAC CATAATTATG
          GAATATGTCG GTAATAGTAC ATTGCACCAT GTTATCTATG GGAATGACTG
          CAAGACAGCA AAGAAAAAGG ATGATGGGCC TGGATGTGGC CATGTGTCTT
          TGAGCATAAC TGAGGCATTA GGCTACTCCT GTGATATTGC AGCAGGTTTA
          ATCTTCCTCC ATTCACATTT GATTGTGCAT TTGGATTTAA AACCTGCTAA
          TGTATTCATC ACAGAACAAA ATGTTTGCAA AATTGGAGAC TTTGGATGCT
          CCCAAAAACT ACAGGATCGT CTATCATCAG GCCCAGTACT TTCTCAACAA
          GGTGGGACAT ACACTCATCG TGCCCCTGAA CTCCTTAAAG GTGAGAGAAT
          CACCCCTAAA GCAGACATAA CATCTCTGCA TGATGAAATT TTGGATCCCT
          TTTAGGATTA TGCCTCATCA TTCAAATCCT CACCGGATTA TTCCTAGCCA
          TACATTACAC AGCAGACATT ACATCAGCCT TCTCCTCAGT CGCACACATT
          TGCCGAGATG TACAATATGG CTGACTAATC CGAAACATTC ACGCAAACGG
          AGCTTCAATA TTTTTCATCT GCATTTACCT ACATATCGGA CGCGGACTAT
          ACTATGGTTC CTACCTGTAC AAAGAAACCT GAAATATCGG AGTCATCCTA
          CTTCTACTCG TAATGGCCAC AGCTTTCGTA GGTTACGTAT TACCGTGAGG
          ACAGATATCG TTCTGAGGCG CAACTGTAAT CACCAACCTA CTATCCGCCG
          TTCCATACAT CGGAACAACC CTGGTTGAAT GAATTTGAGG GGGATTCTCT
          GTAGACAACG CAACTCTAAC ACGGTTCTTC ACATTTCACT TCCTATTACC
          ATTTATTATT ATTGGCGCTT CCGCAGTCCA CCTCTTATTT CTCCATGAAA
          CAGGATCTAA TAACCCAACA GGACTTCAAT CAAACCCGGA TAAAATTCCT
          TTCCATCCAT ACTTTTCATA TAAAGACCTT CTAGGGGCAT TACTAGTAAT
          TATATTATTA CTCCTACTCG CCCTATTATC ACCAAACCTC CTAGGAGACC
          NNNNNNNNNN NNNNNNNNNN NNNNNNNNAA ACTATGAGTC CCAAACCACA
          CATAAGTAAC ATATTTTCAC AGAATGATAC CCCCTTTTTA GAGACCAACA
          ACCCAAACAA CATGTTAATT TCACCCAGTA TTCCACAGTT ACCTCTGCAA
          AGAGAGAATG AGAACCAGAA TCAGAATCCT ATACYTGATG AATCTGAAGA
          CACAATGCTT GACAAATCTG AGATTAAGAA ACTGCAAACT AATGAAGGAC
          CTATRTCACT ATCAAGTGAA ATTAGAAGGC CTTTTACAAA CTTGTGCAAC
          CAGGAATGGA AAAGTCCCAG TCTCAAACAA AGTGATAAAA AAATTGGGAT
          CACGCAGAAT TCAACAGTCA CACTTTCAAA AAAAATAACT CCTAAAGTAC
          ACAATAATCC CCAAGTACAT CAGGAAGGCT TAAAAAATAA CAATCACTCT
          CCTTTCTCAA GAATTAAAGC TGTAGTTCCA AATGAAAATA AAAAAGGGGA
          CAGTAATGTT TCRGAGCCCT TGGTTTTCCC TCTTTCATCT AATAAAAATC
          TCAACCACTC CAATATTGAG ACAGTCCTAA ATCCCAGTAA AACACAACGT
          GAACGACATT CTTCTGAAAG TTCCTATATA CGAGAACCTC ACGATCCATT
          GGTGTTTGGA AGCAGTGTGA TGCGTCCTGT TAATAGATAC AGTCGAAAGT
          TTAAATCATA TTCTGAATTG TTRTCTTGTG ATGAAAATGA GAATTGGGAC
          AYATATGATG GCCGTTGCAG AGCCTTTGGG TCTAGGCGTG TGATGTATCC
          ATCAATTGAG TTTGGTATAT CCAGAGCTCC CCTTGCGTAC AAACGGGAGA
          AAAAAACTCA CCAAAGAAAG TAAAGCTGGG GCTTCAGCAC TCCACCGCAC
          CTGCAGCTTT GTCAAACACC AAGGCCTCCC CRCTGCTGTG CCACCCGGGT
          CTCCTCCCTT TCTCTTCCAC CCCAAAAGTA CAGGTCCGCA AAGGGCACTC
          AGGCCCTCAA GATGGGCTTG GCTGCAGCCG CCTAGCCAAA GGCACACTGA
          GGGCAGGAAC CTCCGCCAAG AAGGTGACTG AGGATCCCTC TCTGTCTTCT
          GAGAAGAGGC CTGCTGGGAA GGACTTTGTG GTCAGAACAG CATGTGGCCA
          AAGGGAGCGG CCACACGTCA AGTGCCAGAG AGTGCAGCCT GTGCAGAAAC
          AGCTGGTTCC CAGAGCGGAC TTTTCCCTCG GTGAYGCTGA CTGGCCCTCA
          GCCCAGCTGG AGGAAAGCGG GAGGCTCTTT GCGGAGCAGT GTGCAGCCGC
          CTGGATGGGC CTCCCAGCCC TCCAGAAAGA CCGGGAGCAG CACCTCCGCC
          TTTACCACCA GCARTTCCAA AAAGTAGTGC TCTCTTTTTC TACCAGAATT
          GCTCAAACAT TTCAGACCCA ACAAAACAGA CAGCAGAGAA GCAGCTGGGT
          TTTGATAGAG CAAGACCAGC ACACAAGGTT TGCTCAGAGT GTAGTAGAAG
          GTTCAGTTAT TCAGCTRAGT TGCAATGTGA AAGCATCAGA AAGTCCTTCT
          ATCAAGTGGT TGCTTCCAGA TGGAACTAAA CTAAAGGCTC CATTCAAAAT
          GGAAGACAGC AGGCATTCTG TCCTTAGCAG TGGTCAGTTA GTCATCAGAT
          CAGTGGCTTA TGCTGACTCA GGCATGTATC ACTGTGTTGC TCAAGTGAGA
          AATGATGTAG ACACAATGTC CTATAGAGTT CAGGTACAGC CTCCAGTCAT
          TCAACCAGCT GAGTCTGAAA TAGTTCATGT TGAAAAAAAT GTGGGAGATC
          CCATATTTTT GCCTTGTAGT GCAGTTGCTG TACCAGATGC ACATCTAAGT
          TGGATACTCC CWAACAGCCA TGTACTTCAT GATTTATCAA ACTCATCCAA
          TGGATACCTG TTGCACAATG GTACACTGTT CATTCCACAC AGTCATGTCA
          AGGACAGTGG TTATTATAGG TGTGTGGCTA TCAATCARCA AGGATCAGAC
          CAATTCTGTG TTAAAGTAAC TGTTAATAAA ATAATATCTG ATAGATCCTC
          AAAAAGGGCA AAATTTAAAA AGCATCCTGG TTCAAGGATC TCTATAAAAG
          CAAGAGAACA GATAATAGAA GATATTCAGG GATCGGGTGA TGAMGAATCT
          GATGATACTC CAAGCAAAAA AATCCATCTG AAGGACCATG AAGTGTCTCT
          TAAACAAAAG AATGACCATG TTTCTGCTGC TCAGAT---- ----------
          ----GAATCA ACATTGGATC CGCCCCACCT CGAATTTTTG CAGATCAAGG
          TAATATTTAA TCTTGTTAAC ATACTCTGGT TTCTTTTCAT ATGGTTTCTT
          CTCCTTTAAA TTTTGTTAAT GATGACATGA AAACATCACT TGTTAGCGCT
          TATGTTCATG TTTGGTCCTG CAGTGCTTTT TAGAATAGAG GATATGACAC
          TTGAGTAACA AGACCAAGTT CTGTGCTATA CAGTGAAACA ATTTATAGAG
          ATTATGTTGA ATTGTTTAAT GTTTGTTTTC AGAATAGACA CCC--TATAT
          TTCATCAAAA GGAAGGCATG TCTGTAGCTG AGAGAAAG-- CAGTCTAAAT
          CCTTACTTTA CTCTGTACTT GCGGCTGCAG TGATTGGTGA CTAGGATGAG
          GCAAGAAAAC TTTATTCCTA GTGCTGTTTT AAAGGACTGC AATTGTGTGT
          CTGAAGGCAA ATTCTCTTAG TAATGCAGTG TTCCTCTCAA AAGCTCCTCT
          TAGTCATGCC ATCTCCAGTT GTTTTAACCA TTAACTCCTT TCTCCTTCCT
          CCAGTTTCAT TACATACTCT TGTCTAGCCA ATTGTGTTAA AGATAGATAG
          CATTGTAATA GTCAGT---- TTCCCAAATG AGAGAAAAAC TACACAATTT
          CCCGTAGCCA CTAGTCTTTA GTGTGGGTGG AGTGCTTCAT GATTACCAGT
          ACCTCATTCT CTGGAAAGTG CAAAGAAGCA ACCCCCAATC ATGTAGGACA
          TAYCCAAGCC CATACAGCTA CCAGCAACTR ATGCCAAATC ATGAAAAGAA
          TCTTGATTTG ACACACSGGG AGACAGACAG TGACTCAGGA AGAGGAAGTT
          GTGAGAGTCC TTCTCTGTTG TTGGAGAAGC ACAAAGATGC TAGAAATCCA
          CCTGAGCCAA AGACAATGGA TATCCAAGAT GTGCAAAAGA ATAATGGTAT
          AAAAAGTACA CCAGAAACTT CAAATACAGA CTGTGGAGGA CAGCTCCCTT
          GGTTCAGTAG TGGTGGACCA CGGGCATTCA CATGGCCTGG AGCTCAGCTG
          CCAAATTCTC AGAGTCCTAT TTGTTTAAAT CAGGAAACCA CARGTGTGTG
          TAAAACAGCA CTCAGTGCCA TGAACGTAAG GAGGAGTGAA GAAACATTTC
          ATCATTCCAA ACATCCTAGA AACACTGAAA CTATAAGCAA AGGAACATCA
          GTCAAATTGG AGGATGGGAC AAATTTATCC TTAAATATTT GCAATGACCA
          AAAGCTATTG TGGTTATTCC CTCTTGAGAA GTTGCCTTCT TTGTCTACAA
          AGCCAATGGA TTACGTRGAA G-TACTCCCG TGGATCTCTG TTGGAGAAGT
          GTGCAAACAT ATGGCAGAGT CAGCTGCTGG ATTCATCCAC AAGGAGCATT
          TTGATGTGTT TTTCAGATGT TTGCAGGTGA GTTGATGTTA ACTAGAAAAC
          AAATG----- CCATATTCTA GCCTTCTAAT TATGGTAACA TTTTGTATGA
          GAAGGGATTA GTTTTGTGGT ATGTTGCAAG TAGTATATTG CAGGCACTTA
          CCTTATATAC TCGACTATAA GTCGACCTCA TGTATAAGTC AAGGGCAGAT
          TTTGGGGCCA AAATTATGGA TTTTGAGATG ACCTGTGGAT AAGTGAAGGG
          CAAAATTTAA GGGCATGTAG CAATGGATTT AAAGGATGAA GCAAAGGAAA
          ATGATACCAA ACAAATTAGA AAATATTAAT GGGATAAAAT TGCCTGATTT
          TAATTTT--A AAAAAATCTA ACAAACATAC ACAAATGTCT TTTTTATATG
          CTACAAAGCC CAATTCCTCT TGAATAGACT AAGCACCCTG TATAGTACAA
          GATGGAGTTT AAAGCACAAA ATGGAGTTTT GTAACGAGAC AGCTGCAAAA
          TCATACGTGT CTGGCCAAAC TCACTGCAGT TGTGATTCTG AGAGAGTGTT
          TGCT----CA AGGTCAAGCT GAAGTTGTTG TGAGTGTGGT GTGGAAGCAA
          ----CAGACA GGAAAGTGTG AGGCAATTTT CCAGAGTATG GATTAGTCAG
          TAGAGCACCA TGTGAGCAGC AGTGTTTGTT GTATAAAAAG CTCCAACATG
          CATTGTATGC TTGTTGGGGG GTCAAGGAGC TGGAGAGAGT GTGGAGTGTT
          GGAAAGCTGT AAATATTTGT AAATACTTGT CCAGTAAAAC CTCATCTGTT
          TTACCTACTG AACTGTGAAT GCTGTTCCTA TTCTTGAACT GGTACAGCAG
          GAGAGTCAGT GCTGGGTTTG GGT------G AGGTGCGATT TTGGCTGATA
          CACAGAGGGC AAGGTTAGTG TTATGTTCTT CTCACATTGT AGATGAAGGA
          GTGGAAGTCA GAAAAAGTGT ATACCCACTA ACGTTTCACA CATGAAAACC
          AGGGAGAAAG TGGTTAAACA ACATCAGAGT GTGATCAAGA TGACAAAAGT
          TATTAATGAT GAAGAATGCA TAAGCTAGA- --GGCTGCAG CAGTTTGCTT
          TTGACTGAGT CTACTGGGAA GGGCAAATTT TTGCTCCCTC CTCTTCCTTT
          GCTTAATTTC GTACAAACTA CTTTTGCACT TTGAACTCAG TTTGAAGCAA
          GTGAAGAAGG CTGAGGACAA AGGGAAGAGG AGAAAGAAAC TGGGACATTT
          TCAAAGCAGA TGAAAAAGTG GCATGGGAGA GGATTCATCA GGCCTCTGTC
          AAATTGGGAG AGCTGGCAGA TGTGATCATG C--------C TTCCAGCCTA
          AGTTCTGGAT TAAATTTAGA TTTGTAGTAG CAGTTTTAGG GTTTCCACAC
          TAGGACTTTA ATCCATTATC ACCACAAGTG ATCACAACTG TGCCCCTTCC
          CCTTCCCC-- ----TTGATG TCCAGCCCTT TATTGTCTAG TCAACAGCTG
          TCTCCAACAA CTGTGGGGGG ACCTTGTGCA GTTATCTTTT CAGTCTGTCA
          TCAAGACTGA TATTCTGAAG AAATAGCTGT GGCTATGAGT ATCAGGTTTG
          GAAAAGAAGG AAGGACAGTA --CATTTGTC CTACTTGATG GAGCTTTACG
          GTACCTTGTT TTGTTCCAAG ATCTGCTCAG GTTTAAAGTT ATACTAGTCT
          CATCCCAGAT CCAATCTGGC AACCATACTT GTTGGGCATG GTTGTTCTCC
          AGTTATAGGC CCCATTTACT ACCCTCTTCA ACTTGGAGTC TGGTATTTAC
          CCTGGGGCGG GGGTCTCGTT TGGGCAGGAG GRCCTTGTCG CTGTCCAGCT
          TGAGCCGACT GAGCCTGCAG ACAAAAGGAA GCAAACCAAA CCAAAAAGGA
          ATTGAAAAAG AACATTCCCA CCTCCCTCCA TCCCAGAAGC AACACCCCCT
          AATCTTTAGC CACCTCAGCT TACACCAKAG CTGTTGTATT TTACCAATCT
          TCYAGTGAAG TGATATTAGG ATGGTAATAA TAAAGGKKNT TMCAGTCGAT
          AAGTATTGCA ATATCTGGGT TAAGCTGAAT TTCATCATCT TCGCTAGTAT
          CTYCAGTACC ACAGCGCATA GCTCCCCAAA CCCTTCTCCA GCATGGCCAG
          GCTGCTCCTC AGATCCAGTA AAGCCAATGC TGCCCACCAC ATCCAATGCA
          GCCCAAAGCA ATGAATAATG GGTGAATTGT GTAGGGAAGC TGTTGGAAGG
          YCTTACTGGC AACTGGGATA CACG-TGAGG AACCACTGAG CACACCAAAA
          TTTTACTAGA ACAATTCTAG TTGTTTTAAA TTATTTATTA CCAGCTTTCA
          CAGAACACAT GGGGYTCCAC ARTTCTGTAG ACGCCTTCAT TTATTTTCTT
          ATCTGACAAG CAATCTTCAT GTGAAAATAT AAAAATTCTC CTGTTTGAAA
          TTATGTTCCA AGGAG-AAAA AA-AAGGTAG CAAACCCCCN NNNNNNNNNN
          NNNNNNNNNN NNNNNNNNNN NNNNNNNNNN NNNNNNNNNN NNNNAGTGAT
          TCATACAAAA TCCAGCACAC CACAGCAATA TTTTATAAAG CAAACAAATG
          CCTCTTT--A GAGAATGCCA CTGCCACTGT TTTTAAAAAC AAGGAAGAAG
          GGGGRAAACC ATGCTTAGAA AACACACACC TACATACACA ATATTTATTC
          AAAGCTTATT TTACAACCAT GTAAGGCAGA ACAATAGAAC TATTATGCCT
          TCAGCCAATT TGCTTGGTGG CCTGAAGCGT CC----TGTC TTTTCATAAC
          CAGCCAGCCC AGTTTTCAAG ATCTGGATAA CACAGGACTT AGGACTGCCT
          TTCTTGCTAA AAGGATTCAT TGCAGAGTCA AGAAAAAGTG GGTAACAAAA
          CAAGTTGAAC TGGAATAAGC YTGAGAGCAA RAAGGAGAAG AAATCTAAAC
          CATTAAATTT TTTGAAGAGC CCTCTAGTTA AGAAGAATAA CAATAACTCT
          CCCAAAAAAG TGATGGAAGT GAAGGAGGAA GTGAAAAATG GGAAGGTAGA
          AGAGCAGCCC TTACAACCCT CAGAAACTAC TGGACATCAA GAAGAGAAAG
          AGACCTCTAA TGAATCCAGC ACAGTAAGCA TCACCCAGAC AAATAAAGAG
          AAGCAGGCAC TGGAAATTGT GCCACCTGAC CAAGGGCAGA GCCCAGCACA
          TCCAAGAATT AACCCTGCCT CTAAGTGGTC AAAAATTAAG ATCGTCACAA
          AGCAAACTGG TACAGAGTGT GTCACAGCGA TTGAGATTGT GGCAGACAAA
          GAACCCAGTT CTACTGTCTT GGCAAACAGC CGTCCAGCTA ATGTGGCCAG
          GAAATTTGCT AGCATTGCCA TCCAATTTTT ATCACTATCC AGATATTGTT
          TCCATACCAG CACCAACTTT GTCCTCTRCT CTGAGAGGTT TTTATTTTAA
          CCCACCAGTC TTTGACTCCA ACAAGACATA TGCATTTTGT TGTAGTTTGA
          TGTATAGCCA ATGCAGCTAC CCCTGAGGTG TATTTAATTT TATTTCCATA
          ACAATATGAA TGGGTTAATG CACCTTAAAA TCTCCTAAGA ACTGTTAGGG
          CAAAATCTCA TGATTAAGTC TGGCCATGAG GGAAAGTTCT GACTAAGCCG
          GTATTTAGCC
Lgros_024 TGGTTGCTCT CCAGAAACCA CTGTTCAGTG GAATGCAGTC ATCACAACTA
          GAAGCCATTG ATATCCATTC TTCTTCTTTG TGGTCTCTGT GACTCGCACA
          TCTGGGTTGT ACTGTGCCTG CGCAGTGCAG CTTCGAATCT TCTATAGCTT
          GGATACTTTT TTGGCAGTAG CCCCCCCCC- -----ATTGG TATCCTAGCA
          ATTCTGCTTG CGTTTTTACT AGATTGAATA ATTTGATGTC CATGAACTTG
          GCTGCCTTAT TGTTCACCAC AACTCCAGAT AATTTATAGA CATGTTAAAA
          ACCCTAGGTC TCACCACAAA TTTTCAGAGG AGCTCACTTT CTTATCACCT
          TTCTTTTTTG TGAATTATTC ATTCATTTCT ATTCTCATAT TCATGTTCTT
          TTAAAGGATT CATGGTGAAG GTAGTTGTTA TCTTCTATCA AGTCATCTTG
          GATTTACGGT GACTTCCGGG AGCCACAGTT ATCAACAGCC CTGCTCAT--
          --GTCTTGCA AGCTCACGAC CATTTCCTTA ATGTAATCAG TTATCCGGTA
          ATGAAATGGT CACCATGCAT TCTTCTTCTT TATCTTACTG CTTTCCACTT
          TACAGAGCGT TATCACTTTT TCCAGTAGGT CAGCAAGAAA ACCCCCATTT
          TTTT-CAAGG TAAGTGGAAT TTTGTGTGGG GAGGGCTGGG GAATGACTCT
          GTAGCCAGTC TGTATTGGAG TGACTACAGA GTCATTCTGT CATGCAGGAA
          TGGCCCAAGT GTTGCACTTT T-AGAGTGGA AGTATTCAAA CAAGGACTTG
          AAGGTGTGGG AGCAGAGCTG GGACTAAGGT GATCGAAGGC TTGAACTAGG
          TGATGAAGTA ACCAATTTTG CATATGGGCT CAAAGTTTAG CCTGACACAT
          GGTTTAGCCC AGACTTGAGC GCCTGGTCTC ATTTTCCTTA TCCAATTCCA
          TAGAGCTACA ACTGCCACCC AGCCCAGCAC TGGAAGTCAA CAGGGGAGTC
          ATGACAGAGT ACCCACCTGT ATGT-----G ATGCTGACTC CATTCTTAGA
          GGATGGATAT CCTCCTATGA GCAAACTGGG GTGAGTTTGA AAGGAATGAA
          TAGCCTTTTT TAAAATGCTA CCTGCAGTTT TTCTCAACAG CACCTTGAAC
          TGCACACAGA AGTTAATAGG TAGCCTGTGC TGTTGCTGCA GCATGATCTC
          ATGGTTCCCG CCATCCTGCA CCTGACAGAA GGTATTCTGT TGCAGTACGC
          ACTAGCTGAA GCTGTGGTTT TTCAAGGGCA TCCTCACATA AAGTATGTTA
          CATAAGTTGA TTATGGAGGT TACAAAAATA ACAGTGATGG TTGCTCAATT
          TCTGTTTGCC AGATCAGGGC ACAATTGACA AAAAGCACTT CTGGTGATAG
          GCTCATAGAC TAATAGAGCT AGAAAAGACT ACAAGGACTA TCCGATTTAA
          CCCCCTGCCA TGCAGGAATA TTCAATCAAA GGACCCCCAA CAGATGGCCA
          TCCAAACTTG CTATCTCAAA CCAGTTCTAA ATCCAAGATA ACCTTCAGAA
          TGTGCATCTA TTTAATGACA AGAAGGATCC CATAATCTCT CAAGTTCAGA
          GTTGATCAAC TGCCACCACT TCTGTCTTCT TTGAATTACC CAAATCT---
          ---ACACAGG AAGCTGCCTT TTATTAACTC AGATC----- ----------
          ---------- ---------- ---------- ---------- ----------
          ---------- TATGAATAAG TGGCATTCCT TGTACAATAT TTGAATTTAT
          TATTTATTCA TTTATACCTT ACTTTTTATT TTAAATTAAC AAAATAGAAA
          AATGTGAAAA CACAAGCAAC CCCTTTAGAA ACATATTCAA AATGTGTCTG
          AATTGAGGGT TGTTTTTGTT TT-------T TTGTTTTTGG TACAGTGCTG
          TAGGTGCACT ATTGTTAGTA TAATGTTCTG TTAT------ AMAACTCACC
          TGGATTGCAA GAAAGGTAGG --AAAAAAGA TTGTTCGTGC TTGATGTCTG
          GAAATGTAGT CTGCTGACTA CACACAGCCT ATTCAACAAT ATTATTCCAT
          TCTTCCAAGG ATCTTTAGGA GGGAACATAC CTTAGAAATG CTGGCTTCTA
          AAATTGTCTG AGCCACAGGA CACTCCTAAT AAGGGATGTG CACCCTTGTC
          CGATTCGAGT ATACCCGAYT CGGACCCCTT CCCCCATTTC AGGTATATCT
          GATTCGGGGA TCCTAAGCRG CCTGATTAGG ATCGCTTTGA ATCCTAATCA
          GACCGCTTTG GATCTGACTC GGCCATAGGA AACAATGCAG CCCATTGTTT
          TCTATGGCAA AATAATAATA ATAAAAACCT ACCTCTGTGA GGTTCTGGGT
          GTCCCCAAAA GCAAGCARTG GCTAGGACAG GTTCTCCCTT GACATTCACT
          GGGGTTAGGG GAGCAAGGCC CCTATGAATG TGGCCAAAAA TGCAAATAGG
          AAAAACATTA GCTAAAACCG CACCTTAACT AAAATGGCTG CCCCTGCCAT
          TTTAGTTACC TCCCATGGTG GCAACCTTTA ACTAAAATGG CCAGCACACA
          GTTCAAGCCA AGGAAGTATT GTACTATAGT GTCACGGTGG TGAGAAAGGG
          GTTCAGGGCY TCCTC--CTC AGACAGTATG ACATTTTKGG TGTCCTC-AA
          AGGTAGCAAT TGTTAGTACA GATACTCCCT TGACAATGAC TGYTGTTAGG
          AGAGCAGGTC ACCCCCRGGA ATGTGGGG-A AAAAATGAGC AYCAGAAAAA
          CATTACCTAA AATGAAAGTG CCCTTAACAA AATGGCTGCC CCTGCCATTT
          CAGATACCTC ARACGG-TGG CRGTRCCCTT AACTAAAATG CCCACTACTG
          ATGGTCAGGT CATCACCATT GGTAATGAGA GGTTCAGATG CCCAGAAGCC
          CTCTTCCAGC CATCATTTTT GGGTGAGTTT TCTTAGAAGC CTGTTCCTTT
          CACAGATAGA CAAAACTTGC ACCTGTGAGC AAAGGCCTCC ATGAATTGTT
          TGCATTGTAT GACATTTTGT TCCCCTGGCT CTTCTTACAA AGTGTCCCTT
          GTTACCTCCT GGCAGGTATG GAATCCTGTG GCATCCACGA AACCACCTTC
          AACTCCATCA TGAAGTGCGA TGTGGATATC CGTAAAGATC TGTATGCCAA
          CACTGTCCTG TCTGGTGGTA CCACCATGTA CCCTGGCATT GCTG-AGGTG
          AAGAAATGCA GTAAGAATAG TTTGGCATCA CGGCAGAGTT TCTGGGCAGA
          ATTAAATGTG GCACATCTTG ACCATAACAA TGTGGTACGT GTTGTCGCTG
          CTAGCACATG TGCCCCTGCC AGTCAGGATA GTTTGGGCAC CATAATTATG
          GAATATGTCG GTAATAGTAC ATTGCACCAT GTTATCTATG GGAATGACTG
          CAAGACAGCA AAGAAAAAGG ATGATGGGCC TGGATGTGGC CATGTGTCTT
          TGAGCATAAC TGAGGCATTA GGCTACTCCT GTGATATTGC AGCAGGTTTA
          ATCTTCCTCC ATTCACATTT GATTGTGCAT TTGGATTTAA AACCTGCTAA
          TGTATTCATC ACAGAACAAA ATGTTTGCAA AATTGGAGAC TTTGGATGCT
          CCCAAAAACT ACAGGATCGT CTATCATCAG GCCCAGTACT TTCTCAACAA
          GGTGGGACAT ACACTCATCG TGCCCCTGAA CTCCTTAAAG GTGAGAGAAT
          CACCCCTAAA GCAGACATAA CATCTCTGCA TGATGAAATT TTGGATCCCT
          TTTAGGATTG TGCCTCATCA TTCAAATCCT CACCGGATTA TTCCTAGCCA
          TACATTACAC AGCAGACATT ACATCAGCCT TCTCCTCAGT CGCACACATT
          TGCCGAGATG TACAATATGG CTGACTAATC CGAAACATTC ACGCAAACGG
          AGCTTCAATA TTTTTCATCT GCATTTACCT ACATATCGGA CGCGGACTAT
          ACTACGGCTC CTACCTGTAC AAAGAAACCT GAAATATCGG AGTCATTCTA
          CTTCTACTCG TAATGGCCAC AGCTTTCGTA GGTTACGTAT TACCGTGAGG
          ACAGATATCG TTCTGAGGCG CAACTGTAAT CACCAACCTA CTATCCGCCG
          TTCCATACAT CGGAACAACC CTGGTTGAAT GAATTTGAGG GGGATTCTCT
          GTAGACAACA CAACCCTAAC ACGGTTCTTC ACATTTCACT TCCTATTACC
          ATTTATTATT ATTGGCGCTT CTGCAGTCCA CCTCTTATTT CTCCATGAAA
          CAGGATCTAA TAACCCAACA GGACTTCAAT CAAACCCGGA TAAAATCCCT
          TTCCATCCAT ACTTTTCATA TAAAGACCTT CTAGGGGCAT TACTAGTAAT
          TATATTACTA CTCTTACTCG CCCTATTATC ACCAAACCTC CTAGGAGACC
          CAGAAAACTT CACACCTGCC AACCCTTTAA ACTATGAGTC CCAAACCACA
          CATAAGTAAC ATATTTTCAC AGAATGATAC CCCCTTTTTA GAGACCAACA
          ACCCAAACAA CATGTTAATT TCACCCAGTA TTCCACAGTT ACCTCTGCAA
          AGAGAGAATG AGAACCAGAA TCAGAATCCT ATACYTGATG AATCTGAAGA
          CACAATGCTT GACAAATCTG AGATTAAGAA ACTGCAAACT AATGAAGGAC
          CTATGTYACT ATCAAGTGAA ATTAGAAGGC CTTTTACAAA CTTGTGCAAC
          CAGGAATGGA AAAGTCCCAG TCTCAAACAA AGTGATAAAA AAATTGGGAT
          CACGCAGAAT TCAACAGTCA CACTTTCAAA AAAAATAACT CCTAAAGTAC
          ACAATAATCC CCAAGTACAT CAGGAAGGCT TAAAAAATAA CAATCACTCT
          CCTTTCTCAA GAATTAAAGC TGTAGTTCCA AATGAAAATA AAAAAGGGGA
          CAGTAATGTT TCGGAGCCCT TGGTTTTCCC TCTTTCATCT AATAAAAATC
          TCAACCACTC CAATATTGAG ACAGTCCTAA ATCCCAGTAA AACACAACGT
          GAACGACATT CTTCTGAAAG TTCCTATATA CGAGAACCTC ACGATCCATT
          GGTGTTTGGA AGCAGTGTGA TGCGTCCTGT TAATAGATAC AGTCGAAAGT
          TTAAATCATA TTCTGAATTG TTGTCTTGTG ATGAAAATGA GAATTGGGAC
          ACATATGATG GCCGTTGCAG AGCCTTTGGG TCTAGGCGTG TGATGTATCC
          ATCAATTGAG TTTGGTATAT CCAGAGCTCC CCTTGCGTAC AAACGGGAGA
          AAAAAACTCA CCAAAGAAAG TAAAGCTGGG GCTTCAGCAC TCCACCGCAC
          CTGCAGCTTT GTCAAACACC AAGGCCTCCC CACTGCTGTG CCACCCGGGT
          CTCCTCCCTT TCTCTTCCAC CCCAAAAGTA CAGGTCCGCA AAGGGCACTC
          AGGCCCTCAA GATGGGCTTG GCTGCAGCCG CCTAGCCAAA GGCACACTGA
          GGGCAGGAAC CTCCGCCAAG AAGGTGACTG AGGATCCCTC TCTGTCTTCT
          GAGAAGAGGC CTGCTGGGAA GGACTTTGTG GTCAGAACAG CATGTGGCCA
          AAGGGAGCGG CCACACGTCA AGTGCCAGAG AGTGCAGCCT GTGCAGAAAC
          AGCTGGTTCC CAGAGCGGAC TTTTCCCTCG GTGATGCTGA CTGGCCCTCA
          GCCCAGCTGG AGGAAAGCGG GAGGCTCTTT GCGGAGCAGT GTGCAGCCGC
          CTGGATGGGC CTCCCAGCCC TCCAGAAAGA CCGGGAGCAG CACCTCCGCC
          TTTACCACCA GCAATTCCAA AAAGTAGTGC TCTCTTTTTC TACCAGAATT
          GCTCAAACAT TTCAGACCCA ACAAAACAGA CAGCAGAGAA GCAGCTGGGT
          TTTGATAGAG CAAGACCAGC ACACAAGGTT TGCTCAGAGT GTAGTAGAAG
          GTTCAGTTAT TCAGCTRAGT TGCAATGTGA AAGCATCAGA AAGTCCTTCT
          ATCAAGTGGT TGCTTCCAGA TGGAACTAAA CTAAAGGCTC CATTCAAAAT
          GGAAGACAGC AGGCATTCTG TCCTTAGCAG TGGTCAGTTA GTCATCAGAT
          CAGTGGYTTA TGCTGACTCA GGCATGTATC ACTGTGTTGC TCAAGTGAGA
          AATGATGTAG ACACAATGTC CTATAGAGTT CAGGTACAGC CTCCAGTCAT
          TCAACCAGCT GAGTCTGAAA TAGTTCATGT TGAAAAAAAT GTGGGAGATC
          CCATATTTTT GCCTTGTAGT GCAGTTGCTG TACCAGATGC ACATCTAAGT
          TGGATACTCC CAAACAGCCA TGTACTTCAT GATTTATCAA ACTCATCCAA
          TGGATACCTG TTGCACAATG GTACACTGTT CATTCCACAC AGTCATGTCA
          AGGACAGTGG TTATTATAGG TGTGTGGCTA TCAATCARCA AGGATCAGAC
          CAATTCTGTG TTAAAGTAAC TGTTAATAAA ATAATATCTG ATAGATCCTC
          AAAAAGGGCA AAATTTAAAA AGCATCCTGG TTCACGGATC TCTATAAAAG
          CAAGAGAACA GATAATAGAA GATATTCAGG GATCGGGTGA TGAAGAATCT
          GATGATACTC CAAGCAAAAA AATCCATCTG AAGGACCATG AAGTGTCTCT
          TAAACAAAAG AATGACCATG TTTCTGCTGC TCAGAT---- ----------
          ---------- ---TTGGATC CGTCCCACCT CGRATTTTTG CAGATCAAGG
          TAATATTTAA TCTYGTTAAC ATACTCTGGT TTCTTTTCAT ATGGTTTCTT
          CTCCTTTAAA TTTTGTTAAT GATGACATGA AAACATCACT TGTTAGCGCT
          TATGTTCATG TTTGGTCCTG CAGTGCTTTT TAGAATAGAG GATATGACAC
          TTGAGTAACA AGACCAAGTT CTGTGCTATA CAGTGAAACA ATTTATAGAG
          ATTATGTTGA ATTRTTTAAT GTTTGTTTTC AGAATAGMCA CCC--TATAT
          TTCATCAAAA GGAAGGCATG TCTGTAGCTG AGAGAAAG-- CAGTCTAAAT
          CCTKACTTTA CTCTGTACTT GCGGCTGCAG TGATTGGTGA CTAGGATGAG
          GCAAGAAAAC TTTATTCCTA GTGCTGTTTT AAAGGACTGC AATTGTGTGT
          CTGAAGGCAA ATTCTCTTAG TAATGCAGTG TTCCTCTCAA AAGCTCCTYT
          TAGTCATGCM ATCTCCAGTT GTTTTAACCA TTAACTCCTT TCTCCTTCCT
          CCAGTTTCAT TACATACTCT TGTCTAGCCA ATTGTGTTAA AGATAGATAG
          CATTGTAATA GTCAGT---- TTCCCAAATG AGAGAAAAAC TACACAA---
          ---------- -------TTA GTGTGGGTGG AGTGCTTCAT GATTACCAGT
          ACCTCATTCT CTGGAAAGTG CAAAGAAGCA ACCCCCAATC ATGTRGGACA
          TACCCAAGCC CATACAGCTA CCAGCAACTR ATGCCAAATC ATGAAAAGAA
          TCTTGATTTG ACACACCGGG AGACAGACAG TGACTCAGGA AGAGGAAGTT
          GTGAGAGTCC TTCTCTGTTG TTGGAGAAGC ACAAAGATGC TAGAAATCCA
          CCTGAGCCAA AGACAATGGA TATCCAAGAT GTGCAAAAGA ATAATGGTAT
          AAAAAGTACA CCAGAAACTT CAAATACAGA CTGTGGAGGA CAGCTCCCTT
          GGTTCAGTAG TGGTGGACCA CGGGCATTCA CATGGCCTGG AGCTCAGCTG
          CCAAATTCTC AGAGTCCTAT TTGTTTAAAT CAGGAAACCA CAGGTGTGTG
          TAAAACAGCA CTCAGTGCCA TGAACGTAAG GAGGAGTGAA GAAACATTTC
          ATCATTCCAA ACATCCTAGA AACACTGAAA CTATAAGCAA AGGAACATCA
          GTCAAATTGG AGGATGGGAC AAATTTATCC TTAAATATTT GCAATGACCA
          AAAGCTATTG TGGTTATTCC CTCTTGAGAA GTTGCCTTCT TTGTCTACAA
          AGCCAATGGA TTACGTRGAA G--ACTCCCG TGGATCTCTG TTGGAGAAGT
          GTGCAAACAT ATGGCAGAGT CAGCTGCTGG ATTCATCCAC AAGGAACATT
          TTGATGTGTT TTTCAGATGT TTGCAGGTGA GTTGATGTTA ACTAGAAAAC
          AAATGGATTG CCATATCCTA GCCTTCTAAT TATGGTAACA TTTTGTATGA
          GAAGGGATTA GTTTTGTGGT ATGTTGCAAG TAGTATATTG CAGGCACTTA
          CCTTATATAC TTGACTATAA GTCGACCTCG TGTATAAGTT GAGGGCAGAT
          TTTGGGGCCA AAATTATGGA TTTTGAGATG ACGTGTGGAT AAGTCGAGGG
          CAAAATTTAG GGGCATGTAG CAATGGATTT AAAGGATGAA GCAAAAGAAA
          TTGATACCAA AGAACTTAGA AAATATTAAT GTGACAAAAT TGCCTGGTTT
          TAATTTA--- GAAAAATCTA ACAAACATAC ACAAATGTCT TTTTCACATC
          CTACAAAGCC CAATTCCTCT TGAATAGACT AAGCACCCTG TATAGTACAA
          GATGGAGTTT AAAGCACAAA ATGGAGTTTT GTAACGAGAC AGCTGCAAAA
          TCATACGTGT CTGGCCAAAC TCACTGCAGC TGTGATTCTG AGAGAGTGTT
          TGCT----CA AGGTCAAGCT GAAGTTGTTG TGAGTGTGGT GTGGAAGCAA
          ----CAGACA GGAAAGTGTG AGGCAATTTT CCAGAGTATG GATTAGTCAG
          TAGAGCACCA TGTGAGCAGC AGTGTTTGTT GTATAAAAAG CTCCAACATG
          CATTGTATGC TTGTTGGGGA GTCAAGGAGC TGGAGAGAGT GTGGAGTGTT
          GGAAAGCTGT AAATATTTGT AAATACYTGT CCAGTAAAAC CTCATCTGTT
          TTACCTACTG AACTGTGAAT GATGTTCCTG TTCTTGAACT GGTACAGCAG
          GAGAGTCAGT GCTGGGTTTG GGT------G AGGTGGGATT TTGGCTGATA
          CACAGAGGGC A--------- ---------- ---------- ----------
          ------GTCA GAAAAAGTGT ATACCCACTA ACGTTTCACA CATGAAAACC
          AGGGAGAAAG TGGTTAAACA ACATCAGAGT GTGATCAAGA TGACAAAAGT
          TATTAATGAT GAAGAATGCA TAAGCTAGA- --GGCTGCAG CAGTTTGCTT
          TTGACTGAGT CTACTGGGAA GGGCAAATTT TTGCTCCCTC CTCTTCCTTT
          GCTTAATTTC GTACAAACTA CTTTTGCACT TTGAACTCAG TTTGAAGCAA
          GTGAAGAAGG CTGAGGACAA AGGGAAGAGG AGAAAGAAAC TGGGACATTT
          TCAAAGCAGA TGAAAAAGTG GCATGGGAGA GGATTCATCA GGCCTCTGTC
          AAATTGGGAG AGCTGGCAGA TGKRATCATG C--------C TTCCAGCCTA
          AGTTCTGGAT TAAATTTAGA TTTGTAGTAG CAGTTTTAGG GTTTCCACAC
          TAGGACTTTA ATCCATTATC ACCACAAGTG ATCACAACTG TGCCCCTTCC
          CCTTCCCC-- ----TTGATG TCCAGCCCWT TATTGTCTAG TCAACAGCTG
          TCTCCAACAA CTGTGGGGGG ACCTTGTGCA GTTATCTTTT CAGTC-KTCA
          TCAAGACTGA TATTCTGAAG AAATAGCTGT GGCTATGAGT ATCAGGTTTG
          GAAAAGAAGG AAGGACAGTA --CATTTGTC CTACTTGATG GAGCTTTACG
          GTACCTTGTT TTGTTCCAAG ATCTGCTCAG GTTTAAAGTT ATACTAGTCT
          CATCCCAGAT CCAATCTGGC AACCATACTT GTTGGGCATG GTTGTTCTCC
          AGTTATAGGC CCCATTTACT ACCCTCTTCA ACTTGGAGTC TGGTATTTAC
          CCTGGGGCGG GGGTCTCGTT TGGGCAGGAG GGCCTTGTCG CTGTCCAGCT
          TGAGCCGACT GAGCCTGCAG ACAAAAGGAA GCAAACCAAA CCAAAAAGGA
          ATTGAAAAAG AACATTCCCA CCTCCCTCCA TCCCAGAAGC AACACCCCCT
          AATCTTTAGC CACCTCAGCT TACACCATAG CTGTTGTATT TTACCAATCT
          TCTAGTGAAG TGATATTAGR ATGGTAATAA TAAAGGGTTT TCCAGTCGAT
          AAGTATTGCA ATATCTGGGT TAAGCTGAAT TTCATCATCT TCGCTAGTAT
          CTCCAGTACC ACAGCGCATA GCTCCCCAAA CCCTTCTCCA GCATGGCCAG
          GCTGCTCCTC AGATCCAGTA AAGCCAATGC TGCCCACCAC ATCCAATGCA
          GCCCAAAGCA ATGAATAATG GGTGAATTGT GTAGGGAAGC TGTTGGAAGG
          CCTTACTGGC AACTGGGATA CACG-TGAGG AACCACTGAG CACACCAAAA
          TTTTACTAGA ACAATTCTAG TTGTTTTAAA TTATTTATTA CCAGCTTTCA
          CAGAACACAT GGGGYTCCAC ARTTCTGTAG ACGCCTTCAT TTATTTTCTT
          ATCTRACAAG CAATCTTCAT GTGAAAATAT AAAAATTCTC CTGTTTGAAA
          TTATGTTCCA AGGAG-AAAA AA-AAGGTAG CAAACCCCCN NNNNNNNNNN
          NNNNNNNNNN NNNNNNNNNN NNNNNNNNNN NNNNNNNNNN NNNNAGTGAT
          TCATACAAAA TCCAGCACAC CACAGCAATA TTTTATAAAG CAAACAAATG
          CCTCTTT--A GAGAATGCCA CTGCCACTGT TTTTAAAAAC AAGGAAGAAG
          GGGGRAAACC ATGCTTAGAA AACACACACC TACATACACA ATATTTATTC
          AAAGCTTATT TTACAACCAT GTAAGGCAGA ACAATAGAAC TATTATGCCT
          TCAGCCAATT TGCTTGGTGG CCTGAAGCGT CC----TGTC TTTTCATAAC
          CAGCYAGCCC AGTTTTCAAG ATCTGGATAA CACAGGACTT AGGACTGCCT
          TTCTTGCTAA AAGGATTCAT TGCAGAGTCA AGAAAAAGTG GGTAACAAAA
          CAAGTTGAAC TGGAATAAGC YTGAGAGCAA RAAGGAGAAG AAATCTAAAC
          CATTAAATTT TTTGAAGAGC CCTCTAGTTA AGAAGAATAA CAATAACTCT
          CCCAAAAAAG TGATGGAAGT GAAGGAGGAA GTGAAAAATG GGAAGGTAGA
          AGAGCAGCCC TTACAACCCT CAGAAACTAC TGGACATCAA GAAGAGAAAN
          NNNNNNNNNN NNNNNNNNNN NNNNNNNNNN NNNNNNNNNN NNNNNNNNNN
          NNNNNNNNNN NNNNNNNNNN NNNNNNNNNN NNNNNNNNNN NNNNNNNACA
          TCCAAGAATT AACCCTGCCT CTAAGTGGTC AAAAATTAAG ATCGTCACAA
          AGCAAACTGG TACAGAGTGT GTCACAGCGA TTGAGATTGT GGCAGACAAA
          GAACCCAGTT CTACTGTCTT GGCAAACAGC CGTCCAGCTA ATGTGGCCAG
          GAAATTTGCT AGCATTGCCA TCCAATTTTT ATCACTATCC AGATATTGTT
          TCCATACCAG CACCAACTTT GTCCTCTRCT CTGAGAGGTT TTTATTTTAA
          CCCACCAGTC TTTGACTCCA ACAAGACATA TGCATTTTGT TGTAGTTTGA
          TGTATAGCCA ATGCAGCTAC CCCTGAGGTG TATTTAATTT TATTTCCATA
          ACAATATGAA TGGGTTAATG CACCTTAAAA TCTCCTAAGA ACTGTTAGGG
          CAAAATCTCA TGATTAAGTC TGGCCATGAG GGAAAGTTCT GACTAAGCCG
          GTATTTAGCC
Lgros_025 ---------- ---------- ---------- ---------- ----------
          ---------- ---------- ---------- ---------- ----------
          ---------- ---------- ---------- ---------- ----------
          ---------- ---------- ---------- ---------- ----------
          ---------- ---------- ---------- ---------- ----------
          ---------- ---------- ---------- ---------- ----------
          ---------- ---------- ---------- ---------- ----------
          ---------- ---------- ---------- ---------- ----------
          ---------- ---------- ---------- ---------- ----------
          ---------- ---------- ---------- ---------- ----------
          ---------- ---------- ---------- ---------- ----------
          ---------- ---------- ---------- ---------- ----------
          ---------- ---------- ---------- --GCAAGAAA ACCCCCAYTT
          TTTT-CAAGG TAAGTGGAAT TTTGTGTGGG GAGGGCTGGG GAATGACTCT
          GTAGCCAGTC TGTATTGGAG TGACTACAGA GTCATTCTGT CATGCAGGAA
          TGGCCTAAGT GTTGCACTTT T-AGAGTGGA AGTATTCAAA CAAGGACTTG
          AAGGTGTGGG AGCAGAGCTG GGACTAAGGT GATCGAAGGC TTGAACTAGG
          TGATGAAGTA ACCAATTTTG CATATGGGCT CAAAGTTTAG CCTGACACAT
          GGTTTAGCCC AGACTTGAGC GCCTGGTCTC ATTTTCCTTA TCCAATTCCA
          TAGAGCTACA ACTGCCACCC AGCCCAGCAC TGGAAGTCAA CAGGGGAGTC
          ATGACAGAGT ACCCACCTGT ATGT-----G ATGCTGACTC CATTCTTAGA
          GGATGGATAT CCTCCTATGA GCAAACTGGG GTGAGTTTGA AAGGAATGAA
          TAGCCTTTTT TAAAATGCTA CCTGCAGTTT TTCTCAACAG CACCTTGAAC
          TGCACACAGA AGTTAATAGG TAGCCTGTGC TGTTGCTGCA GCATGATCTC
          ATGGTTCCCG CCATCCTGCA CCTGACAGAA GGTATTCTGT TGCAGTACRC
          ACTAGCTGAA GCTGTGGTTT TTCAAGGGCA TCCTCACATA AAGTATGTTA
          CATAAGTTGA TTATGGAGGT TACAAAAATA ACAGTGATGG TTGCTCAATT
          TCTGTTTGCC AGATCAGGGC ACAATTGACA AAAAGCACTT CTGGTGATAG
          GCTCATAGAC TAATAGAGCT AGAAAAGACT ACAAGGACTA TCCGATTTAA
          CCCCCTGCCA TGCAGGAATA TTCAATCAAA GGACCCCCAA CAGATGGCCA
          TCCAAACTTG CTATCTCAAA CCAGTTCTAA ATCCAAGATA ACCTTCAGAA
          TGTGCATCTA TTTAATGACA AGAAGGATCC CATAATCTCT CAAGTTCAGA
          GTTGATCAAC TGCCACCACT TCTGTCTTCT TTGAATTACC CAAATCT---
          ---ACACAGG AAGCTGCCTT TTATTAACTC AGATCATTGA CCTACACTGA
          TAAGTCTTGG CTCTCCAGGG GTTTAAAGGA GTTTTTCCCA CCCCTGCAGG
          GCACTGAGGC TATGAATAAG TGGAATTCCT TGTACAATAT TTGAATTTAT
          TATTTATTCA TTTATACCTT ACTTTTTATT TTAAATTAAC AAAATAGAAA
          AATGTGAAAA CACAAGCAAC CCCTTTAGAA ACATATTCAA AATGTGTCTG
          AATTGAGGGT TGTTTTTGTT TT-------T TTGTTTTTGG TACAGTGCTG
          TAGGTGCAYT ATTGTTAGTA TAATGTTCTG TTAT------ AMAACTCACC
          TGGATTGCAA GAAAGGTAGG --AAAAAAGA TTGTTCGTGC TTGATGTCTG
          GAAATGTAGT CTGCTGACTA CACACAGCCT ATTCAACAAT ATTATTCCAT
          TCTTCCAAGG ATCTTTAGGA GGGAACATAC CTTAGAAATG CTGGCTTCTA
          AAATTGTCTG AGCCACAGGA CACTCCTAAT AAGGGATGTG CACCCTTGTC
          CGATTCGAGT ATACCCGATT CGGACCCCTT CCCCCATTTC AGGTATATCT
          GATTCGGGGA TCCTAAGCRG CCTGATTAGG ATCGCTTTGA ATCCTAATCA
          GACCGCTTTG GATCTGACTC GGCCATAGGA AACAATGCAG CCCATTGTTT
          TCTATGGCAA AATAATAATA ATAAAAACCT ACCTC----- ----------
          ---------- ---------- ---------- ---------- ----------
          ---------- ---------- ---------- ---------- ----------
          ---------- ---------- ---------- ---------- ----------
          ---------- ---------- ---------- ---------- ----------
          ---------- ---------- ---------- ---------- ----------
          ---------- ---------- ---------- ---------- ----------
          ---------- ---------- ---------- ---------- ----------
          ---------- ---------- ---------- ---------- ----------
          ---------- ---------- ---------- ---------- ----------
          ---------- ---------- ---------- ---------- --------TG
          ATGGTCAGGT CATCACCATT GGTAATGAGA GGTTCAGATG CCCAGAAGCC
          CTCTTCCAGC CATCATTTTT GGGTGAGTTT TCTTAGAAGC CTGTTCCTTT
          CACAGATAGA CAAAACTTGC ACCTGTGAGC AAAGGCCTCC ATGAATTGTT
          TGCATTGTAT GACATTTTGT TCCCCTGGCT CTTCTTACAA AGTGTCCCTT
          GTTACCTCCT GGCAGGTATG GAATCCTGTG GCATCCACGA AACCACCTTC
          AACTCCATCA TGAAGTGCGA TGTGGATATC CGTAAAGATC TGTATGCCAA
          CACTGTCCTG TCTGGTGGTA CCACCATGTA CCCTGGCATT GCTG-AGGTG
          AAGAAATGCA GTAAGAATAG TTTGGCATCA CGGCAGAGTT TCTGGGCAGA
          ATTAAATGTG GCACATCTTG ACCATAACAA TGTGGTACGT GTTGTCGCTG
          CTAGCACATG TGCCCCTGCC AGTCAGGATA GTTTGGGCAC CATAATTATG
          GAATATGTCG GTAATAGTAC ATTGCACCAT GTTATCTATG GGAATGACTG
          CAAGACAGCA AAGAAAAAGG ATGATGGGCC TGGATGTGGC CATGTGTCTT
          TGAGCATAAC TGAGGCATTA GGCTACTCCT GTGATATTGC AGCAGGTTTA
          ATCTTCCTCC ATTCACATTT GATTGTGCAT TTGGATTTAA AACCTGCTAA
          TGTATTCATC ACAGAACAAA ATGTTTGCAA AATTGGAGAC TTTGGATGCT
          CCCAAAAACT ACAGGATCGT CTATCATCAG GCCCAGTACT TTCTCAACAA
          GGTGGGACAT ACACTCATCG TGCCCCTGAA CTCCTTAAAG GTGAGAGAAT
          CACCCCTAAA GCAGACATAA CATCTCTGCA TGATGAAATT TTGGATCCCT
          TTTAGGATTA TGCCTCATCA TTCAAATCCT CACCGGATTA TTCCTAGCCA
          TACATTACAC AGCAGACATT ACATCAGCCT TCTCCTCAGT CGCACACATT
          TGCCGAGATG TACAATATGG CTGACTAATC CGAAACATTC ACGCAAACGG
          AGCTTCAATA TTTTTCATCT GCATTTACCT ACATATCGGA CGCGGACTAT
          ACTATGGTTC CTACCTGTAC AAAGAAACCT GAAATATCGG AGTCATTCTA
          CTTCTACTCG TAATGGCCAC AGCTTTCGTA GGTTACGTAT TACCGTGAGG
          ACAGATATCG TTCTGAGGCG CAACTGTAAT TACCAACCTA CTATCCGCCA
          TTCCATACAT CGGGACAACC CTGGTTGAAT GAATTTGAGG GGGATTCTCT
          GTAGACAACG CAACCCTAAC ACGGTTCTTC ACATTTCACT TCCTATTACC
          ATTTGCTATT ATTGGCGCTT CTGCAGTTCA CCTCTTATTC CTCCATGAAA
          CAGGATCTAA TAACCCAACA GGACTTCAAT CAAACCCAGA CAAAATTCCT
          TTCCACCCAT ACTTTTCATA TAAAGACCTT ATAGGGGCAT TACTAGTAAT
          TATATTATTA CTCTTACTCG CCCTACTATC ACCAAACCTC CTGGGAGACC
          CAGAAAACTT CACACCTGCC AACCCTTTAA ACTATGAGTC CCAAACCACA
          CATAAGTAAC ATATTTTCAC AGAATGATAC CCCCTTTTTA GAGACCAACA
          ACCCAAACAA CATGTTAATT TCACCCAGTA TTCCACAGTT ACCTCTRCAA
          AGAGAGAATG AGAACCAGAA TCAGAATCYT ATACYTGATG AATCTGAAGA
          CACAATGCTT GACAAATCTG AGATYAAGAA ACTGCAAACT AATGAAGGAC
          CTATGTCACT ATCAAGTGAA ATTAGAAGGC CTTTTACAAA CTTGTGCAAC
          CAGGAATGGA AAAGTCCCAG TCTCAAACAA AGTGATAAAA AAATTGGGAT
          CACGCAGAAT TCAACAGTCA CACTTTCAAA AAAAATAAYT CCTAAAGTAC
          ACAATAATCC CCAAGTACAT CAGGAAGGCT TAAAAAATAA CAATCACTCT
          CCTTTCTCAA GAATTAAAGC TGTAGTTCCA AATGAAAATA AAAAAKKGGA
          CAGTAATGTT TCKGAGCCCT TGGTTTTCCC TCTTTCATCT AATAAAAATC
          TCAACCACTC CAATATTGAG ACAGTCCTAA ATCCCAGTAA AACACAACGT
          GAACGACATT CTTCTGAAAG TTCCTATATA CGAGAACCTC ACGATCCATT
          GGTGTTTGGA AGCAGTGTGA TGCGTCCTGT TAATAGATAC AGTCGAAAGT
          TTAAATCATA TTCTGAATTG TTGTCTTGTG ATGAAAATGA GAATTGGGAC
          ACATATGATG GCCGTTGCAG AGCCTTTGGG TCTAGGCGTG TGATGTATCC
          ATCAATTGAG TTTGGTATAT CCAGAGCTCC CCTTGCGTTC AAACGGGAGA
          AAAAAACTCA CCAAAGAAAG TAAAGCTGGG GCTTCAGCAC TCCACCGCAC
          CYGCAGCTTT GTCAAACACC AAGGCCTCCC CACTGCTGTG CCACCCGGGT
          CTCCTCCCTT TCTCTTCCAC CCCAAAAGTA CAGGTCCGCA AAGGGCACTC
          AGGCCCTCAA GATGGGCTTG GCTGCAGCCG CCTAGCCAAA GGCACACTGA
          GGGCAGGAAC CTCCGCCAAG AAGGTRACTG AGGATCCCTC TCTGTCTTCT
          GAGAAGAGGC CTGCTGGGAA GGACTTTGTG GTCAGAACAG CATGTGGCCA
          AAGGGAGCGG CCACACGTCA AGTGCCAGAG AGTGCAGCCT GTGCARAAAC
          AGCTGGTTCC CAGAGCGGAC TTTTCCCTCG GTGACGCTGA CTGGCCCTCA
          GCCCAGCTGG AGGAAAGCGG GAGGCTCTTT GCGGAGCAGT GTGCRGCCGC
          CTGGATGGGC CTCCCAGCCC TCCAGAAAGA CCGGGAGCAR CACCTCCGCC
          TTTACCACCA GCARTTCCAA AAAGTAGTGC TCTCTTTTTC TACCAGAATT
          GCTCAAACAT TTCAGACCCA ACAAAACAGA CAGCAGAGAA GCAGCTGGGT
          TTTGATAGAG CAAGACCAGC ACACAAGGTT TGCTCAGAGT GTAGTAGAAG
          GTTCAGTTAT TCAGCTRAGT TGCAATGTGA AAGCATCAGA AAGTCCTTCT
          ATCAAGTGGT TGCTTCCAGA TGGAACTAAA CTAAAGGCTC CATTCAAAAT
          GGAAGACAGC AGGCATTCTG TCCTTAGCAG TGGTCAGTTA GTCATCAGAT
          CAGTGGYTTA TGCTGACTCA GGCATGTATC ACTGTGTTGC TCAAGTGAGA
          AATGATRTAG ACACARTGTC CTATAGAGTT CAGGTACAGC CTCCAGTCAT
          TCAACCAGCT GAGTCTGAAA TAGTTCATGT TGAAAAAAAT GYGGGAGATC
          CCATATTTTT GCCTTGTAGT GCAGTTGCTG TACCAGATGC ACATCTAAGT
          TGGATACTCC CAAACAGCCA TGTACTTCAT GATTTATCAA ACTCATCCAA
          TGGATACCTS TTGCACAATG GTACACTGTT CATTCCACAC AGTCATGTCA
          AGGACAGTGG TTATTATAGG TGTGTGGCTA TCAATCAACA AGGATCAGAC
          CAATTCTGTG TTAAAGTAAC TGTTAATAAA ATAATATCTG ATAGATCCTC
          AAAAAGGGCA AAATTTAAAA AGCATCCTGG TTCAAGGATC TCTATAAAAG
          CAAGAGAACA GATAATAGAA GATATTCAGG GATCGGGTGA TGAAGAATCT
          GATGATACTC CAAKCAAAAA AATCCATCTG AAGGACCATG AAGTGTCTCT
          TAAACAAAAG AATGACCATG TTTCTGCTGC TCAGATTAGG ATCTGGGAAT
          TGCGGAATCA ACATTGGATC CGCCCCACCT CGAATTTTTG CAGATCAAGG
          TAATATTTAA TCTTGTTAAC ATACTCTGGT TTCTTTTCAT ATGGTTTCTT
          CTCCTTTAAA TTTTGTTAAT GATGACATGA AAACATCACT TGTTAGCGCT
          TATGTTCATG TTTGGTCCTG CAGTGCTTTT TAGAATAGAG GATATGACAC
          TTGAGTAACA AGACCAAGTT CTGTGCTATA CAGTGAAACA ATTTATAGAG
          ATTATGTTGA ATTGTTTAAT GTTTGTTTTC AGAATAGACA CCC--TATAT
          TTCATCAAAA GGAAGGCATG TCTGTAGCTG AGAGAAAG-- CAGTCTAAAT
          CCTTACTTTA CTCTGTACTT GCGGCTGCAG TGATTGGTGA CTAGGATGAG
          GCAAGAAAAC TTTATTCCTA GTGCTGTTTT AAAGGACTGC AATTGTGTGT
          CTGAAGGCAA ATTCTCTTAG TAATGCAGTG TTCCTCTCAA AAGCTCCTCT
          TAGTCATGCC ATCTCCAGTT GTTTTAACCA TTAACTCCTT TCTCCTTCCT
          CCAGTTTCAT TACATACTCT TGTCTAGCCA ATTGTGTTAA AGATAGATAG
          CATTGTAATA GTCAGT---- TTCCCAAATG AGAGAAAAAC TACACAATTT
          CCCGTAGCCA CTAGTCTTTA GTGTGGGTGG AGTGCTTCAT GATTACCAGT
          ACCTCATTCT CTGGAAAGTG CAAAGAAGCA ACCCCCAATC ATGTAGGACA
          TACCCAAGCC CATACAGCTA CCAGCAACTR ATGCCAAATC ATGAAAAGAA
          TCTTGATTTG ACACACCGGG AGACAGACAG TGACTCAGGA AGAGGAAGTT
          GTGAGAGTCC TTCTCTGTTG TTGGARAAGC ACAAAGATGC TAGAAATCCA
          CCTGAGCCAA AGACAATGGA TATCCAAGAT GTGCAAAAGA ATAATGGTAT
          AAAAAGTACA CCAGAAACTT CAAATACAGA CTGTGGAGGA CAGCTCCCTT
          GGTTCAGTAG TGGTGGACCA CGGGCATTCA CATGGCCTGG AGCTCAGCTG
          CCAAATTCTC AGAGTCCTAT TTGTTTAAAT CAGGAAACCA CAAGTGTGTG
          TAAAACAGCA CTCAGTGCCA TGAACGTAAG GAGGAGTGAA GAAACATTTC
          ATCATTCCAA ACATCCTAGA AACACTGAAA CTATAAGCAA AGGAACATCA
          GTCAAATTGG AGGATGGGAC AAATTTATCC TTAAATATTT GCAATGACCA
          AAAGCTATTG TGGTTATTCC CTCTTGAGAA GTTGCCTTCT TTGTCTACAA
          AGCCAATGGA TTACGTRGAA G-TACTCCCG TGGATCTCTG TTGGAGAAGT
          GTGCAAACAT ATGGCAGAGT CAGCTGCTGG ATTCATCCAC AAGGAGCATT
          TTGATGTGTT TTTCAGATGT TTGCAGGTGA GTTGATGTTA ACTAGAAAAC
          AAATG----- CCATATTCTA GCCTTCTAAT TATGGTAACA TTTTGTATGA
          GAAGGGATTA GTTTTGTGGT ATGTTGCAAG TAGTATATTG CAGGCACTTA
          CCTTATATAC TCGACTATAA GTCGACCTCA TGTATAAGTC AAGGGCAGAT
          TTTGGGGCCA AAATTATGGA TTTTGAGATG ACCTGTGGAT AAGTGAAGGG
          CAAAATTTAA GGGCATGTAG CAATGGATTT AAAGGATGAA GCAAAGGAAA
          ATGATACCAA ACAAATTAGA AAATATTAAT GGGATAAAAT TGCCTGATTT
          TAATTTT--- AAAAAATCTA ACAAACATAC ACAAATGTCT TTTTTATATG
          CTACAAAGCC CAATTCCTCT TGAATAGACT AAGCACCCTG TATAGTACAA
          GATGGAGTTT AAAGCACAAA ATGGAGTTTT GTAACGAGAC AGCTGCAAAA
          TCATACGTGT CTGGCCAAAC TCACTGCAGY TGTGATTCTG AGAGAGTGTT
          TGCT----CA AGGTCAAGCT GAAGTTGTTG TGAGTGTGGT GTGGAAGCAA
          ----CAGACA GGAAAGTGTG AGGCAATTTT CCAGAGTATG GATTAGTCAG
          TAGAGCACCA TGTGAGCAGC AGTGTTTGTT GTATAAAAAG CTCCAACATG
          CATTGTATGC TTGTTGGGGG GTCAAGGAGC TGGAGAGAGT GTGGAGTGTT
          GGAAAGCTGT AAATATTTGT AAATACTTGT CCAGTAAAAC CTCATCTGTT
          TTACCTACTG AACTGTGAAT GCTGTTCCTA TTCTTGAACT GGTACAGCAG
          GAGAGTCAGT GCTGGGTTTG GGT------G AGGTGCGATT TTGGCTGATA
          CACAGAGGGC A--------- ---------- ---------- ----------
          ---------- ---------- ---------- ---------- ----------
          ---------- ---------- ---------- ---------- ----------
          ---------- ---------- ---------- ---------- ----------
          ---------- ---------- ---------- ---------- ----------
          ---------- ---------- ---------- ---------- ----------
          ---------- ---------- ---------- ---------- ----------
          ---------- ---------- ---------- ---------- ----------
          ---------- ---------- ---------- ---------- ----------
          ---------- ---------- ---------- ---------- ----------
          ---------- ---------- ---------- ---------- ----------
          ---------- ---------- ---------- ---------- ----------
          ---------- ---------- ---------- ---------- ----------
          ---------- ---------- ---------- ---------- ----------
          ---------- ---------- ---------- ---------- ----------
          ---------- ---------- ---------- ---------- ----------
          ---------- ---------- ---------- ---------- ----------
          ---------- ---------- ---------- ---------- ----------
          ---------- ---------- ---------- ---------- ----------
          ---------- ---------- ---------- ---------- ----------
          ---------- ---------- ---------- ---------- ----------
          ---------- ---------- ---------- ---------- ----------
          ---------- ---------- ---------- ---------- ----------
          ---------- ---------- ---------- ---------- ----------
          ---------- ---------- ---------- ---------- ----------
          ---------- ---------- ---------- ---------- ----------
          ---------- ---------- ---------- ---------- ----------
          ---------- ---------- ---------- ---------- ----------
          -TTTACTAGA ACAATTCTAG TTGTTTTAAA TTATTTATTA CCAGCTTTCA
          CAGAACACAT GGGGYTCCAC ARTTCTGTAG ACGCCTTCAT TTATTTTCTT
          ATCTGACAAG CAATCTTCAT GTGAAAATAT AAAAATTCTC CTGTTTGAAA
          TTATGTTCCA AGGAG-AAAA AA-AAGGTAG CAAACCCCCN NNNNNNNNNN
          NNNNNNNNNN NNNNNNNNNN NNNNNNNNNN NNNNNNNNNN NNNNAGTGAT
          TCATACAAAA TCCAGCACAC CACAGCAATA TTTTATAAAG CAAACAAATG
          CCTCTTT--A GAGAATGCCA CTGCCACTGT TTTTAAAAAC AAGGAAGAAG
          GGGGRAAACC ATGCTTAGAA AACACACACC TACATACACA ATATTTATTC
          AAAGCTTATT TTACAACCAT GTAAGGCAGA ACAATAGAAC TATTATGCCT
          TCAGCCAATT TGCTTGGTGG CCTGAAGCGT CC----TGTC TTTTCATAAC
          CAGCCAGCCC AGTTTTCAAG ATCTGGATAA CACAGGACTT AGGAYTGCCT
          TTCTTGCTAA AAGGATTCAT TGCAGAGTCA AGAAAAAGTG GKTAACAAAA
          CAAGTTGAAC TGGAATAAGC YTGAGAGCAA RAAGGAGAAG AAATCTAAAC
          CATTAAATTT TTTGAAGAGC CCTCTAGTTA AGAAGAATAA CAATAACTCT
          CCCAAAAAAG TGATGGAGGT GAAGGAGGAA GTGAAAAATG GGAAGGTAGA
          AGAGCAGCCC TTACAACCCT CAGAAACTAC TGGACATCAA GAAGAGAAAN
          NNNNNNNNNN NNNNNNNNNN NNNNNNNNNN NNNNNNNNNN NNNNNNNNNN
          NNNNNNNNNN NNNNNNNNNN NNNNNNNNNN NNNNNNNNNN NNNNNNNACA
          TCCAAGAATT AACCCTGCCT CTAAGTGGTC AAAAATTAAG ATCGTCACAA
          AGCAAACTGG TACAGAGTGT GTCACAGCGA TTGAGATTGT GGCAGACAAA
          GAACCCAGTT CTACTGTCTT GGCAAACAGC CGTCCAGCTA ATGTGGCCAG
          GAAATTTGCT AGCATTGCCA TCCAATTTTT ATCACTATCC AGATATTGTT
          TCCATACCAG CACCAACTTT GTCCTCTRCT CTGAGAGGTT TTTATTTTAA
          CCCACCAGTC TTTGACTCCA ACAAGACATA TGCATTTTGT TGTAGTTTGA
          TGTATAGCCA ATGCAGCTAC CCCTGAGGTG TATTTAATTT TATTTCCATA
          ACAAYATGAA TGGGTTAATG CACCTTAAAA TCTCCTAAGA ACTGTTAGGG
          CAAAATCTCA TGATTAAGTC TGGCCATGAG GGAAAGTTCT GACTAAGCCG
          GTATTTAGCC
Lirre_026 TGGTTGCTCT CCAGAAACCA CTGTTCAGTG GAATGCAGTC ATCACAACTA
          GAAGCCATTS ATATCCATTC TTCTTCTTCG TGGTCTCTGG GACTCACACA
          TCTGGGTTGT ACTGCGCCTG CTCARTGCAG CTTCGAATCT TCTATAGCTT
          GGATACTTTT TTGGCAGTAG CCCCTCCCC- -----ATTGG TATSCTAGCA
          ATTCTGCTTA CGTTTTTACT AGACTGAATA ATTTGATGTC CATGAACCTG
          GCTGCCTTAT TGTTCACCAC AACTCCAGGT AAYTTATAGA CATGTTAAAA
          ACCCTAGGTC CCACCACAAA TTTTCAGAGG AGCTCACTTT CTTATCACCT
          TTCTTTTTTG TGAATTATTC ATTCATTTCT ATTCTCATAT TCATGTTCTT
          TTAAAGGGTT CATGGTGAAG GTTGTTGTTA TCTCCTATCA AGTCA-----
          -ACTT--GG- -ACTT--AGG AGCCACAGTT ATCAACCACC CTGCTCAT--
          --GTCTTGCA AGCTCATGGC MATTTCCTTA ATGTAATCAA TTATCYGGTA
          ATGAAATGGT CACCATGCGT TCTTCCTCTT TTTCTTMGTG CTTTCCACTT
          TACTGAGCGT TATCACTTTT TCCAGTAGGT CAGCAAGAAA ACCCCCATTT
          TTTT-CAAGG TAAGTGAAAT TTTGTGTGGG GAGGGCTGGG GAATGACTCT
          GTAGCCAGTC TGTATTGGAG TGACTACAGA GTCATTCTGT CATGCAGGAA
          TGGCCCAAGA GTTGCACTTT T-AGAGTGGA AGTATTTAAA CAAGGACTTG
          AAGGTGTGGG AGCAGAGCTG GGACTAAGGT GATTGAAGGC TTGAACTAGG
          TGATGAAATA ACTAATTTTG CATATGGGCT CAAAGTTTAG CTTGACACGT
          GGTTTAGCCC AGACTTGAGT GCCTGGTCTC ATTTTCCTTA TCCAATTCCA
          TAGAGCTACA ACTGCCACCC AGCCCAGCAC TGGAAGTCAA CAGGGGAGTC
          GTGACAGAGT ACCCACCTGT ATGT-----G ATGCTGACTC CACTCTTAGA
          GGATGGATTT CCTCCTATGA GCAAACTGGG GTGAGTTTGA AAGGAAGGAA
          TAGCCTTTTC TAAAATGCTA CCTGCAGTTT TTCTCAACAG CACCTTGAAC
          TGCACACAGA AGTTAATAGG TAGCCTGTGC TGTTGCTGCA GCATGATCTC
          ATGGTTCCCG CCATCCTGCA CCTGACAGAA GGTATTCTGT TGCAGTACGC
          ACTAGCTGAA GCTGTGGTTT TTCAAGGGCA TCCTCACATA AAGTATGTTA
          CATAAGTTGA TTATGGAGGT TACAAAAATA ACAGTGATGG TTGCTCAATT
          TCTGTTTGCC AGATCAGGGC ACAATTGACA AAAAGCACTT CTGGTGATAG
          ACTCATAGAC TAATAGAGCT AGAAAAGACT ACAAGGGCTA TCCGATTTAA
          CCCCCTGCCA TGCAGGAATA TTCAATCAAA GGACCCCCAA CAGATGGCCA
          TCCAAACTTG CTATCTCAAA CCAGTTCTAA ATCCAAGATA ACCTTCAGAA
          TGTGCATCTA TTTAATGACA AGAAGGATCC CWTAATCTCT CACGTTCAGA
          GTTGATCAAC TGCCACTACT TCTGTCTTCT TTGAATTACC CAAATCT---
          ---ACACAGG AAGCTGCCTT TTATTAACTC AGATCTTTGA CATACACTGA
          TAAGTCTTGG CTCTCTAGGG GTTTAAAGGA GTTTTTTCCA CCCCTGCAGG
          GCACTGAGGC TATGAATAAG TGGAATTCCT TGTACAATAT TTGAATTTAT
          TATTTATTCA TTTATACCTT ACTTTTTATT TTAAATTAAC AAAATAGAAA
          AATGTGAAAA CACAAGCAAC CCCTTTAGAA ACATATTCAA AATGTGTCTG
          AACTGAGGGT TGTTTTTGTT TT-------T T-------GG TACAGTGCTG
          TAGGTGCACT ATTGTTAGTA TAATGTTCTG TTAT------ ACAACTCACC
          TGGGTTGCAA GAAAGGTAGG GAAAAAAAGA TTGTTCGTGC TTGATGTCTG
          GAAATGTAGT CTGCTGACTA CACACAGCCT ATTCAACAAT ATTATTCCAT
          TCTTCCAAGG ATCTTTAGGA GGGAACATAC CTTAGAAATG CTGGCTTCTA
          AAATTGTCTG AGCCACAGGG CACTCCTAAT AAGGGATGTG CACCCTTGTC
          TGATTCGAGT ATACCCGATT CGGACCTCTT CCCCCATTTC AGGTATACCT
          GATTCGGGGA TCCTAAGCGG CCTGATTAGG ATCGCTTTG- ----------
          ---------- GATCTGACTC GGCCATAGGA AACAATGCAG CCCATTGTTT
          TCTATGGCAA AATAATAATA ATAAAAACCT ACCTCTGTGA GGTTCTGGGT
          GTCCCCAAAA GCAAGCAATG GCTAGGACAG GTTCTCCCTT GACATTCACT
          GGGGTTAGGG GAGCAAGGCC CCTATGAATG TGGCCAAAAA TGCAAATAGG
          AAAAACATTA GCTAAAACCG CACCTTAACT AAAATGGCTG CCCCTGCCAT
          TTTAGTTACC TCCCACAGTG GCAACCTTTA ACTAACATGG CCAGCACACA
          GTTCAAGCCA AGGAAGTATT GTACTATAGT GTCACGGTGG TGAGAAAGGG
          GTTGAGGGCC TCCTC--CTC AGACAGTATG ACATTTTGGG TGTCCTCAAA
          AGGTAGCAAT TGCTGGTACA GATACTCCCT TGACAATGAC TGC-------
          ---------- -----CGGGA ATGTGGGG-A AAAAATGAGC ATCAGAAAAA
          CATTACCTAA AATGAAAGTG CCCTTAACAA AATGGCTGCC CCTGCCATTT
          CAGATACCTC AAACGG-TGG CAGTGCCCTT AACTAAAATG CCCACTACTG
          ATGGTCAGGT CATCACCATT GGTAATGAGA GGTTCAGATG CCCAGAAGCC
          CTCTTCCAGC CATCATTTTT GGGTGAGTTT TCTTAGAAGC CTGTTCCTTT
          CACAGATAGA CAAAACTTGC ACCTGTGASC AAAGGAATCC ATGAATTGTT
          TTCATTGTAT GACATTTTGT TCCCCTGGCT CTTCTTACAA AGTGTCCCTT
          GTTACCTCCT GGCAGGTATG GAATCCTGTG GCATCCACGA AACCACCTTT
          AACTCCATCA TGAAGTGCGA TGTGGATATC CGTAAAGATC TGTATGCCAA
          CACTGTCCTG TCTGGCGGTA CCACCRTGTA CCCTGGCATT GCT--AGGTG
          AAGAAATGCA GTAAGAATAG TTTGGCATCA CGGCAGAGTT TCTGGGCAGA
          ATTAAATGTG GCACATCTTG ACCATAACAA TGTGGTACGT GTTGTCGCTG
          CTAGCACATG TGCCCCTGCC AGTCAGGATA GTTTGGGCAC CATAATAATG
          GAATATGTCA GTAATAGTAC GTTGCACCAT GTTATCTATG GGAATGACTG
          CAAGACAGTG AAGAAAAAGG ATGATGGGCC TGGATGTGGC CATGTGTCTT
          TGAGCATAAC TGAGGCATTA GGCTACTCCT GTGATATTGC AGCAGGTTTA
          ATCTTCCTCC ATTCACATTT GATTGTGCAT TTGGATTTAA AACCTGCTAA
          TGTATTCATC ACAGAACAAA ATGTTTGCAA AATTGGAGAC TTTGGATGCT
          CCCAAAAACT ACAGGATCGT CTATCAACAG GCCCAGTACT TTCTCAACAA
          GGTGGGACAT ACACTCATCG TGCCCCTGAA CTCCTTAAAG GTGAGAGAAT
          CACCCCTAAA GCAGACATAA TATTTCTGCA TGATGAAACT TTGGATCCCT
          TCTAGGACTC TGCCTTATTA TTCAAATTCT CACCGGACTC TTCCTAGCCA
          TGCACTATAC AGCAGATGTT ACATCAGCCT TTTCCTCAGT TGCACACATT
          TGCCGAGACG TCCAATATGG CTGACTCATT CGAAATATGC ATGCAAACGG
          AGCTTCAATA TTTTTCATCT GCATTTACCT TCATATTGGA CGCGGATTAT
          ATTATGGCTC CTACCTGTAT CAAGAAACCT GAAACATCGG AGTAATTTTA
          CTTCTACTTG TAATAGCCAC CGCCTTCGTA GGCTACGTAC TACCATGAGG
          ACAAATATCA TTCTGAGGTG CAACTGTCAT TACCAACCTA CTATCAGCGA
          TTCCATACAT CGGAACAACC CTAGTTGAAT GAATTTGGGG CGGATTCTCT
          GTAGACAATG CAACTCTAAC ACGATTCTTC ACATTTCATT TCCTATTGCC
          ATTTATTATT ATTGGCGCAT CTGCAGTCCA TCTATTATTT CTTCATGAAA
          CAGGATCTAA TAACCCAACC GGACTTCAAT CAAACCCGGA CAAAATTCCT
          TTCCACCCAT ATTTTTCATA CAAAGACCTG CTAGGAGCGC TACTACTAAT
          CATACTACTA CTTTTACTTA CCCTACTATC ACCAAATCTC CTAGGAGATC
          CAGAGAACTT TACACCTGCT AATCCCCTAA ACTATGAGTC CCAAACCACA
          CATAAGTAAC ATATTTTCAC AGAACGATAC CCCCTTTTTA GAGACCAACA
          ACCCAAACAA CATGTTAATT TCACCCAGTA TTCCACAGTT ACCTCTGCAA
          AGAGAGAATC AGAATCAAAA TC------CT ATACCTGATG AATCTGAAGA
          CACAATGCTT GACAAATCTG AGATCAAGAA ACTGCAAACT AATGAAGGAC
          CTACGTCACT ATCCAGTGAA ATTAGAAGGC CTTTTACAAA CTTGTGCAAC
          CAGGAATGGA AAAGTCCCAG TCCCAAACAA AGTGATAAAA AAATTGGGAT
          CACGCAGAAT TCAACAGTCT CACTTTCAAA AAAAATAATT CCTAAGATAC
          GTAGTAATCC CCAAGTACAT CAGGAAGGCT TAAAAAATAA CAATCACTCT
          CCTTTCTCAA GTATTAAAGC TGTAGTTCCA AATGAAAATA AAAAAGGGGA
          CAATAATGTT TCTGAGCCCT TGGTTTTCCC TCTTTCATCT AATAAAAATC
          TCAACCACTC CAATATTGRG ACAGTCCTAA ATCCCAGTAA AACACAACGT
          GAACGACATT CTTCTGAAAG TTCCTATATA SGAGAACCTC ACGATCCATT
          GGTGTTTGGA AGCAACGTGA TGCGTCCTGT TAATAGATAT AGTCGAAAGT
          TTAAATCATA TTCTGAATTG TTGTCTTGTG ATGAAAATGA GAATTGGGAC
          ACATATGATG GCCGTTGCAG AGCCTTTGGG TCTAGGCGTG TGATGTATCC
          ATCAATTGAG TTTGGTATAT CCAGAGCTCC CCTTGCGCAC AAACGGGAGA
          AAAAAACTCA CCAAAGAAAG TAAAGCTGGG GCTTCAGCAC TCCACCGCAC
          CCGCAGCTTT GTCAAACACC AAGGCCTCCC CACTGCTGTG CCATCCGGGT
          CTCCTCCCTT TCTCTTCCAC CCCAAAAGTA CAGGTCCGCA AAGGGCACTC
          AGGCCCTCAA GATGGGCTTG GCTGCAGCCG CCTAGCCAAA GGCACACTGA
          GGGCAGGAAC CTCCGCCAAG AAGGTGACTG AGGATCCCTC TCTGTCTTCT
          GAGAAGAGGC CTGCTGGGAA GGACTTTGTG GTCAGAACAG CATGTGGCCA
          AAGGGAGCGG CCACACGTCA AGTGCCAGAG AGTGCAGCCT GTGCAGAAAC
          AGCTGGTTCC CAGAGCGGAC TTTTCCCTCG GTGACGCTGA CTGGCCCTCA
          GCCCAGCTGG AGGAAAGCGG GAGGCTCTTT GCGGAGCAGT GTGCGGCCGC
          CTGGATGGGC CTCCCAGCCC TCCAGAAAGA CCGGGAGCAG CACCTCCGCC
          TTTACCACCA GCARTTCCAA AAAGTAGTGC TCTCTTTTTC TACCAGAATT
          GCTCAAACAT TTCAGACCCA ACAAAACAGA CAGCAGAGAA GCAGCTGGGT
          TTTGATAGAG CAAGACCAGC ACACAAGGTT TGCTCAGAGT GTAGTAGAAG
          GTTCAGTTAT TCAGCTGAGT TGCAATGTGA AAGCATCAGA AAGTCCTTCT
          ATCAAGTGGT TGCTTCCAGA TGGAACTAAA CTAAAGGCTC CATTCAAAAT
          GGAAGASAGC AGGCATTYTG TCCTTAGCAG TGGTCAGTTA GTCATCAGAT
          CAGTGGCTTA TGCAGACTCA GGCATGTATC ACTGTGTTGC TCAAGTGAGA
          AATGATGTAG ACACAATGTC CTATAGAGTT CAGGTACAAC CTCCAGTCAT
          TCAACCAGCT GAGTCTGAAA TAGTTCATGT TGAAAAAAAT GTGGGAGATC
          CCATATTTTT GCCTTGTAGT GCAGTTGCTG TACCAGATGC ACATCTAAGT
          TGGATACTCC CAAACAGCCA TGTACTTCAT GATTTATCAA ACTCATCCAA
          TGGATACCTG TTGCACAATG GTACACTGTT CATTCCACAC AGTCATGTCA
          AGGACAGTGG TTATTATAGG TGTGTGGCTA TCAATCAACA AGGATCAGAC
          CAATTCTGTG TTAAAGTAAC TGTTAATAAA ATAATATCTR ATAGATCCTC
          AAAAAGGGCA AAATTTAAAA AGCATCCTGG TTCAAGGATC TCTATAAAAG
          CAAGAGAACA GATAATAGAA GATATTCAGG GATCGGGTGA TGAAGAATCT
          GATGATACTC CAAGCAAAAA AATCCATCTG AAGGACCATG AAGTGTCTCT
          TAAACAAAAG AATGACCATG TTTCTGCTGC TCAGATTAGG ATCTGGGAAT
          TGCGGAATCG ACATTGGATC CGTCCCACCT CGAATTTTTG CAGATCAAGG
          TAATATTTAA TCTCGTTAAC ATACTCTGGT TTCTTTTCAT ATGGTTTCTT
          CTCCTTTTAA TTTTGTTAAT GATGACATGA AAACATCACT TGTTAGCGCT
          TATGTTCATG TTTGGTCCTG CAGTGCTTTT TAGAATAGAG GATATGACAC
          TTGAGTAACA AGACCAAGTT CTGTGCTATA CAGTGAAATA ATTTATAGAG
          ATTATGTTGA ATTGTTTAAT GTTTGTTTTC TGAATAGACA CCC--TATAT
          TTCATCAAAA GGAAGGCATG TCTGTAGCTG AGAGAAAG-- CAGTCTAAAT
          CCTGACTTTA CTCTGTACTT GCGGCTGCAG TGATTGGTGA CTAGGATGAG
          GCAAGAAAAC TTTATTCCTA GTGCTGTTTT AAAGGACTGC AGTTGTGTGT
          CTGAAGGCAA ATTCTCT--- ----GCAGTG TTCCTCTCAA AAGCTCCTCT
          TAGTCATGCA ATCTTCAGTT GTTTTAACGA TTAACTC--- TCTCCTTCCT
          CCAGTTTCAT TACATACTCT TGTCTAGCCA ATTGTGTTAA AGATAGATAG
          CATTGTAATA GTCAGT---- TTCCCAAATG AGAGAAAAAC TACACAGTTT
          CCCGTAGCCA CTAGTCTTTA GTGTGGGTGG AGTGCTTCAT GGTTACCAGT
          ACCTCATTCT CTGGAAAGTG CAAAAAAGCA ACCCCCAATC ATGTGGGACA
          TACCCAAGCC CATACAGCTA CCAGCAACTR ATGCCGAATC ATGAAAAGAA
          TCTTGATTTG ACACACCGGG AGACAGACAG TGACTCAGGA AGAGGAAGTT
          GTGAGAGTCC TTCTCTGTTG TTGGAGAAGC ACAAAGATGC TAGAAATCCA
          CCTGAACCAA AGACAATGGA TATCCAAGAT GTGCAAAAGA ATAATGGTAT
          AAAAAGTACA TCAGAAACTT CAAATACAGA CTGTGGAGGA CAGCTCCCTT
          GGTTCAATAG TGGTGGACCA CGGGCATTCA CATGGCCTGG AGCTCAGTTG
          CCAAATTCTC AGAGTCCTAT TTGTTTAAAT CAGGAAACCA CAAGTATGTG
          TAAAACAGCA CTCAGTGCCA TGAACGTAAG GAGGAGTGAA GAAACATTTC
          ATCATTCCAA ACATCCTAGA AACACTGAAA CTATAAGCAA AGGAACATCA
          GTCAAATTGG AGGATGGGAC AAATTTATCC TTAAATATTT GCAATGACCA
          AAGGCTATTG TGGTTATTCC CTCTTGAGAC GTTGCCTTCT TCGTCTACAA
          AGCCAATGGA TTACGTRGAA G-TACTCCCG TGGATCTCTG TTGGAGAAGT
          GTGCAAACAT ATGGCAGAGT CAGCTGCTGG ATTCATYCAC AAGGAGCATT
          TTGATGTGTT TTTCAGATGT TTGCAGGTGA GTTGATGTTA ACTAGAAAAC
          AAATG----- CCATATTCTA GCCTTCTAAT TATGGTAACA TTTTGTATGA
          GAAGGGATTA GTTTTGTGGT ATGTTGCAAG TAGTATATTG CAGGCTCTTA
          CCTTATATAC TCGACTATAA GTCGACCTCA TGTATAAGTC AAGGGCAGAT
          TTTGGGGCCA AAATTATGGA TTTTGAGATG ACCTGTGGAT AAGTCGAGGG
          CAAAATTTAA GGGCATGTAG CAATGGATTT AAAGGATGAA GCAAAGGAAA
          ATGATACCAA ACAACTTAGA AAATATTAAT GTGATAAAAT TGCCTGATTT
          TAATTTT--- AAAAAATCTA ACAAACATAC ACAAATGTCT TTTTCATATG
          CTACAAAGCC CAATTCCTCT TGAATAGACT AAGCACCCTG TATAGTACAA
          GATGGAGTTT AAAGCACAAA ATGGAGTTTT GTAACRAGAC AGCTGCAAAA
          TCATACGTGT CTGGCCAAAC TCACTGCAGC TGTGATTCTG AGAGAGTGTT
          TGCT----CA AGGTCAAGCT GAAGTTGTTG TGAGTGTGGT GTGGAAGCAA
          ----CAGACA GGAAAGTGTG AGGCAATTTT CCAGAGTATG GATTAGTCAG
          TAGAGCACCA TGTGAGCAGC AGTGTTTGTT GTATAAAAAG CTCCAACATG
          CATTGTATGC TTGTTGGGGG GTCAAGGAGC TGGAGAGAGT GTGGAGTGTT
          GGAAAGCTGT AAATATCTGT AAATACTTGT CCAGTAAAAC CTCATCTGTT
          TTACCTACTG AACTGTGAAT GATGTTCCTG TTCTTGAACT GGTACAGCAG
          GAGAGTCAGT GCTGGGTTTG GGT------G AGGTGGGATT TTGGCTGATA
          CACAGAGGGC A--------- ---------- ---------- ----------
          ---------- ---------- ---------- ---------- ----------
          ---------- ---------- ---------- ---------- ----------
          ---------- ---------- ---------- ---------- ----------
          ---------- ---------- ---------- ---------- ----------
          ---------- ---------- ---------- ---------- ----------
          ---------- ---------- ---------- ---------- ----------
          ---------- ---------- ---------- ---------- ----------
          ---------- ---------- ---------- ---------- ----------
          ---------- ---------- ---------- ---------- ----------
          ---------- ---------- ---------- ---------- ----------
          ---------- ---------- ---------- ---------- ----------
          ---------- ---------- ---------- ---------- ----------
          ---------- ---------- ---------- ---------- ----------
          ---------- ---------- ---------- ---------- ----------
          ---------- ---------- ---------- ---------- ----------
          ---------- ---------- ---------- ---------- ----------
          ---------- ---------- ---------- ---------- ----------
          ---------- ---------- ---------- ---------- ----------
          ---------- ---------- ---------- ---------- ----------
          ---------- ---------- ---------- ---------- ----------
          ---------- ---------- ---------- ---------- ----------
          ---------- ---------- ---------- ---------- ----------
          ---------- ---------- ---------- ---------- ----------
          ---------- ---------- ---------- ---------- ----------
          ---------- ---------- ---------- ---------- ----------
          ---------- ---------- ---------- ---------- ----------
          ---------- ---------- ---------- ---------- ----------
          -TTTACTAGA ACAATTCTAG TTGTTTTAAA TTATTTATTA CCAGCTTTCA
          CAGAACACAT GGGGCTCCAC AATTCTGTAG ATGCCTTCAT TTATTTTCTT
          ATCTGACAAG CAATCTTCAT GTGAAAATAT AAAAATTCTC CTGTTTGAAA
          TTATGTTCCA AGAAGAAAAA AA-AAGGTAG CAAACCCCCC TGCTGACCAT
          ATTAACTCAT GAGGCTTGCT GTAAGTTAAA AAGTAAGCTT GACAAGTGAT
          TCATACAAAA TCCAGCACAC CACAGCAATA TTTTATAAAG CAAACAAATG
          CCTCTTT--A GAGAATGCCA CTGCCACTGT TTTTAAAAAC AAGGAAGAAG
          GGGGAAAACC ATGCTTAGAA AACACACACC TACATACACA ATATTTATTC
          AAAGCTTATT TTACAACCAT GTAAGGCAGA ACAATAGAAC TATTATGCCT
          TCAGCCAATT TGCTTGGTGG CCTGAAGCGT CC----TGTC TTTTCATAAC
          CAGCCAGCCC AGTTTTCAAG ATCTGGATAA CACAGGACTT AGGACTGCCT
          TTCTTGCTAA AAGGATTCAT TGCAGAGTCA AGAAAAAGTG GGTAACAAAA
          CAAGTTGAAC TGGAAT---- ---------- ---------- ----------
          ---------- ---------- ---------- ---------- ----------
          ---------- ---------- ---------- ---------- ----------
          ---------- ---------- ---------- ---------- ----------
          ---------- ---------- ---------- ---------- ----------
          ---------- ---------- ---------- ---------- ----------
          ---------- ---------- ---------- ---------- ----------
          ---------- ---------- ---------- ---------- ----------
          ---------- ---------- ---------- ---------- ----------
          ---------- ---------A TCCAATTTTT ATCACTATCC AGATATTGTT
          TCCATACCAG CACCAACTTT GTCCTCTGCT CTGAGAGGTT TTTATTTTAA
          CCCACYAGTC TTTGACTCYA ACAAGACATA TGCATTTTGT TGTAGTTTGA
          TGTATAGCCA ATGCAGCTAC CCCTGAGGTG TATTTAATTT TATTTCCATA
          ACAATGTGAA TGGGTTAATG CACCTTAAAA TCTCCTAAGA ACTGTTAGGG
          CAAAATCTCA TGATTAAGTC TGGCCATGAG GGAAAGTTCT GACTAAGCCK
          GTATTTAGCC
Lirre_027 TGGTTGCTCT CCAGAAACCA CTGTTCAGTG GAATGCAGTC ATCACAACTA
          GAAGCCATTG ATATCCATTC TTCTTCTTCG TGGTCTCTGG GACTCACACA
          TCTGGGTTGT ACTGCGCCTG CTCAGTGCAG CTTCGAATCT TCTATAGCTT
          GGATACTTTT TTGGCAGTAG CCCCTCCCC- -----ATTGG TATGCTAGCA
          ATTCTGCTTA CGTTTTTACT AGACTGAATA ATTTGATGTC CATGAACCTG
          GCTGCCTTAT TGTTCACCAC AACTCCAGGT AATTTATAGA CATGTTAAAA
          ACCCTAGGTC CCACCACAAA TTTTCAGAGG AGCTCACTTT CTTATCACCT
          TTCTTTTTTG TGAATTATTC ATTCATTTCT ATTCTCATAT TCATGTTCTT
          TTAAAGGGTT CAT-GTGAAG GTTGTTGTTA TCTCCTATCA AGTCA-----
          -ACTT--GG- -ACTT--AGG AGCCACAGTT ATCAACCACC CTGCTCAT--
          --GTCTTGCA AGCTCATGGC AATTTCCTTA ATGTAATCAA TTATCTGGTA
          ATGAAATGGT CACCATGCGT TCTTCCTCTT TTTCTTCGTG CTTTCCACTT
          TACTGAGCGT TATCACTTTT TCCAGTAGGT CAGCAAGAAA ACCCCCATTT
          TTTT-CAAGG TAAGTGAAAT TTTGTGTGGG GAGGGCTGGG GAATGACTCT
          GTAGCCAGTC TGTATTGGAG TGACTACAGA GTCATTCTGT CATGCAGGAA
          TGGCCCAAGA GTTGCACTTT T-AGAGTGGA AGTATTTAAA CAAGGACTTG
          AAGGTGTGGG AGCAGAGCTG GGACTAAGGT GATTGAAGGC TTGAACTAGG
          TGATGAAATA ACTAATTTTG CATATGGGCT CAAAGTTTAG CTTGACACGT
          GGTTTAGCCC AGACTTGAGT GCCTGGTCTC ATTTTCCTTA TCCAATTCCA
          TAGAGCTACA ACTGCCACCC AGCCCAGCAC TGGAGGTCAA CAGGGGAGTC
          GTGACAGAGT ACCCACCTGT ATGT-----G ATGCTGACTC CACTCTTAGA
          GGATGGATTT CCTCCTATGA GCAAACTGGG GTGAGTTTGA AAGGAAGGAA
          TAGCCTTTTC TAAAATGCTA CCTGCAGTTT TTCTCAACAG CACCTTGAAC
          TGCACACAGA AGTTAATAGG TAGCCTGTGC TGTTGCTGCA GCATGATCTC
          ATGGTTCCCG CCATCCTGCA CCTGACAGAA GGTATTCTGT TGCAGTACGC
          ACTAGCTGAA GCTGTGGTTT TTCAAGGGCA TCCTCACATA AAGTATGTTA
          CATAAGTTGA TTATGGAGGT TACAAAAATA ACASTGATGG TTGCTCAATT
          TCTGTTTGCC AGATCAGGGC ACAATTGACA AAAAGCACTT CTGGTGATAG
          ACTCATAGAC TAATAGAGCT AGAAAAGACT ACAAGGRCTA TCCGATTTAA
          CCCCCTGCCA TGCAGGAATA TTCAATCAAA GGACCCCCAA CAGATGGCCA
          TCCAAACTTG CTATCTCAAA CCAGTTCTAA ATCCAAGATA ACCTTCAGAA
          TGTGCATCTA TTTAATGACA AGAAGGATCC CWTAATCTCT CACGTTCAGA
          GTTGATCAAC TGCCACYACT TCTGTCTTCT TTGAATTACC CAAATCT---
          ---ACACAGG AAGCTGCCTT TTATTAACTC AGATCTTTGA CMTACACTGA
          TAAGTCTTGG CTCTCTAGGG GTTTAAAGGA GTTTTTYCCA CCCCTGCAGG
[truncated: 334,238 more chars]
