# Supplementary material for: On simulated annealing phase transitions in phylogeny reconstruction
Source: Mol Phylogenet Evol. 2016 Aug;101:46–55. doi: 10.1016/j.ympev.2016.05.001 (PMC4912009; doi:10.1016/j.ympev.2016.05.001)
Supplement: Supplementary data 3 [file mmc3.zip › matrices/Cettidae_all_MrBayes_relaxed.phy]

97 2863
Abrosc001 NNNNNNNNNN NNGGCATCTG CTTAATCACA CAAATCATCN NAGGNCKCCM
          MCTAGCCATG CACTACACAG CGGATACTTC TTTAGCCTTC GCCTCCGTTA
          CCCACATGTG CCGAAACGTC CAATTTGGCT GACTAATCCG TAACTTACAT
          GCAAACGGTG CCTCCTTCTT TTTCATCTGC ATCTACTTCC ACATTGGCCG
          AGGACTATAC TACGGATCTT ACCTAAACAA AGAAACCTGA AACATCGGAG
          TAATTCTCCT ACTAGCTCTA ATAGCAACTG CCTTCGTAGG ATATGTTCTA
          CCTTGAGGAC AAATATCCTT CTGAGGAGCT ACCGTAATTA CCAACCTATT
          CTCAGCCATC CCATATATCG GCCAAACACT AGTAGAATGA CTATGAGGGG
          GATTCTCAGT AGACAACCCC ACCCTAACCC GATTCTTCGC TATCCACTTC
          CTCCTACCGT TTATCATCGC AGGCCTCACA CTTGTCCATC TTACTTTCCT
          TCATGAAACA GGCTCAAACA ACCCCCTGGG TATTCCATCA GACTGCGACA
          AAATCCCATT CCACCCCTAC TACTCCACAA AAGATATCTT AGGCTTCGCA
          CTTATACTTA TCATCCTTGC TGCCATCGCT CTATTCTCCC CCAACCTACT
          AGGAGATCCA GAAAATTTCA CACCAGCCAA TCCCCTAGCC ACACCCCCAC
          ACATCAAACC CGAATGATAC TTCCTATTCG CCTACGCCAT CCTTCGATCC
          ATCCCAAACA AACTAGGTGG AGTCCTAGCT CTAGCTGCCT CCGTCCTAGT
          TCTGTTCCTC ATTCCACTAC TCCACGTATC CAAACTACGC TCAATAACTT
          TCCGTCCCCT CTCACAAATC CTATTCTGAA CCCTAGTTGC AAACCTCCTC
          GTCCTAACCT GAGTAGGCAG CCAACCAGTA GAACACCCAT TCATCATCAT
          TGGGCAGCTA GCCTCATTCA CATACTTCAC AATTATCCTA GTCCTCTTCC
          CCATTGCATC TATTCTAGAA AACAAGATAC TCAAATTATA A-T--ACTCT
          AATAGTTTAT AAAAA-CATT GGTCTTGTTT CCACCTTT-G ATGCGGGTGC
          TGGCATCGCA CTGAACGACC ATTTTGTCAA GCTGGTTTCC TGGTACGTGC
          AGCCCTGGGG GACACGGGGG GTGGCACAGA CAGGTTACAG ACT-G--TCC
          TCTTGGTTAC TGCTGGTGAT CCAGGTGGAT ACACAGACCT CCATCCTCAC
          TGTGGAGTG- GGATTACTTC TTAGCTGAAA TTACTATAGC TGCCTCCT-C
          CCCCCAGAGG GTGGATGGGA GTTCAGTTGT GTGGGATGGG GCAGAGGAGC
          AGGAAGAATG GAAGAAGGGG TGCAAGAAAT GGCTCAGCCC TGA-CAGCAC
          TTGTTTTCTG TCCCCAGGTA TGATAATGAA TATGGATACA GCAACCGTGT
          TGTGGACTGT ATGGAAAAGG GCAGGGAGTC TTAG--TCTG ATGTGTAGTG
          AATGTATGCA AGACAGCTAT GTGGGAGCTG GGCTTTTATT TATTG-----
          ---------- ---ATGACTA GTTGGACTTC AGTGAGCTCT CCCTCAAGTC
          CAAGGTCTTT GTGTACAAGA AAGGGCTCAC GGTATGCAAA TGGTATGTGA
          ATATCCAAGT TTAGATTTTC CATTCCAACC ATCGCAGTCT GACCAACCCT
          TGACAACAAT AAACCAGCCC ATGCACCCTA TGCGTGCCTG GGAAACTGTA
          TTACATAAGG ACTTTCAGTG ACTGGACACA AGGGACATGC AATTTTAGAG
          TAAACCC-TG GAGGATCCAT TGGAGACCAA GACCCATAAA GCTAAGTGTT
          ATAC-AAACA CAGGGCATGA ATTTGCAGTC TTAATGGATG AGACAGACAA
          AAAGTGGAAA GGGCCATGGT CTACTCAAGG TCATGAAGCA GATCAGTGTC
          AGAGCTAGGA ATAGAGCCCA GTGCTTCTGC CTAGCCCAGG CTCCTTACAC
          ACTAGACCTC ACTGTCTCTC CAGAGGCTGC AGGAAGGCCT ACTGAATTAG
          CTCAGAGATA TTTCCAGGCT CTGCAACCTA TTTCTTAGTC TGGGTTTTCT
          GAAAATAAAC CTTGAGTGTC CCTTCAGTTT TTCTTTCTCT CTTTCCTTCC
          TCTCAGTTCA TTTCTGAGTT TGTCGTCTCA GTGTTAAATT TGGAGCTACA
          CTTAAGACTA GCAGGCTTCT TCTGGAGCGT GCAAAAGAAC TTGACCTTGC
          CATTGTTGGA GTTAGGTAAG CTGACAGTAT CAAAACACAG TTGTATTAAA
          TAAGTTTTCT TTAAATGCTC TACCTGACAA TGCAGATGCA TTTGCATGTG
          ATGACATGAG TTTATACAAA ACTTCTTGCC AAATATCAAC TGATATTTTG
          TATCTTTTT- -GTAGTTTCC ATGTTGGAAG TGGATGTACA GACCCAGARA
          CCTTTGTTCA AGCCATTTCT GATGCCCGCT GTGTGTTTGA TATGGGAGTA
          AGTCTAGTTC TCCTTTATCT GGAACTACTG CTCAACTGTT GGGGCACGAC
          TGTTATGGGG TTAAAAGCTA GCTAAGTCAT TGACTTCATG TTATTGGAAT
          RTTTTAGGTC CTGGTAGCTT ACTTTGACCA GCTTGGCAAT ACTCATCTAC
          AGATGCACTG AAATYGGCAG CTCAAATTCA AATGACTGTT ATTTGAACAT
          GTGTTAGTGC TGTTTCAAGT ATTAATGAAA TGACTTTATA TTACTTTTTA
          AGCTAAAATG ATAAATAATT AACTGATATA ARTTATAAAC TTTTCTTGAC
          AGTGTTCCTG TTAATCTCAT TTTAGGCTGA ACTTGGCTTC AATATGTATC
          TGCTTGATAT TGG
Abrosc002 GGGTCACTCT TAGGCATCTG CTTAATCACA CAAATCATCA CAGGCCTCCT
          ACTAGCCATG CACTACACAG CGGATACTTC CTTAGCCTTC GCCTCCGTTA
          CCCACATGTG CCGAAACGTT CAATTTGGCT GACTAATCCG TAACTTACAT
          GCAAACGGCG CCTCCTTCTT TTTCATCTGC ATCTACTTCC ACATTGGCCG
          AGGACTATAC TACGGATCTT ACCTAAACAA AGAAACCTGA AACATCGGAG
          TAATTCTTCT ACTAGCTCTC ATAGCAACTG CCTTCGTAGG ATATGTTCTA
          CCTTGAGGGC AAATATCCTT CTGAGGAGCT ACCGTAATTA CCAACYTATT
          CTCAGCCATC CCATATATCG GCCAAACACT AGTAGAATGA CTATGAGGGG
          GATTCTCAGT AGACAACCCC ACCCTAACCC GATTCTTCGC TATCCACTTC
          CTCCTACCGT TCATCATTGC AGGACTCACA CTTGTCCATC TTACTTTCCT
          TCATGAAACA GGCTCAAACA ACCCCCTGGG TATTCCATCA GACTGCGACA
          AAATCCCATT CCACCCCTAC TACTCCACAA AAGACATCTT AGGCTTCGCA
          CTTATACTTA TCATCCTTGC TGCCATCGCT CTATTCTCCC CCAACCTACT
          AGGAGATCCA GAAAATTTCA CACCAGCCAA TCCCCTAGCC ACACCCCCAC
          ACATCAAACC CGAATGATAC TTCCTATTCG CCTACGCCAT CCTTCGATCC
          ATCCCAAACA AACTAGGTGG AGTCTTAGCT CTAGCTGCCT CCGTCCTAGT
          TCTGTTCCTC ATTCCACTTC TCCACGTATC CAAACTACGC TCAATAACTT
          TCCGTCCCCT CTCACAAATC TTATTCTGAA CCCTAGTTGC AAACCTCCTC
          GTCCTAACCT GAGTAGGCAG CCAACCAGTA GAACACCCAT TCATCATCAT
          TGGCCAGCTA GCCTCATTCA CATACTTCAC AATTATCCTA GTCCTCTTCC
          CCATTGCATC TATTCTAGAA AACAAGATAC TCAAATTATA A-T--ACTCT
          AATAGTTTAT AAAAA-CATT GGTCKTGTTT CCACCTTT-G ATGCGGGTGC
          TGGCATTGCA CTGAACGACC ATTTTGTCAA GCTGGTTTCC TGGTACGTGC
          AGCCCTGGGG GACACGGGGG GTGGCACAGA CAGGTTACAG ACT-G--TCC
          TCTTGGTTAC TGCTGGTGAT CCAGGTGGAT ACACAGACCT CCATCCTCAC
          TGTGGAGTG- GGATTACTTC TTAGCTGAAA TTACTATAGC TGCCTCCT-C
          CCCCCAGAGG GTGGATGGGA GTTCAGTTGT GTGGGATGGG GCAGAGGAGC
          AGGAAGAAYG GAAGAAGGGG TGCAAGAAAT GGCTCAGCCC TGA-CAGCAC
          TTGTTTTCTG TCCCCAGGTA TGATAATGAA TATGGATACA GCAACCGTGT
          TGTGGACTNN NNNNNNNNNN NNNNNNAGTC TSARTGTSTC ATCTSTGGTG
          AATGTATGCA AGACAGCTAT GTGRDAGYTG GGCTTTYATT TATTG-----
          ---------- ---ATGACTA GYTGGACTTC AGTGAGCTCT CCCTCAAGTC
          CARGGTCTKT GTGTAYAAGA AAGGGCTCAC GGTATGCAAA TGGTATGTGA
          ATATCCAAGT TTAGATTTTC CATTCCAACC ATCGCAGTCT GACCAACCCT
          TGACAACAAT AAACCAGCCC ATGCACCCTA TGCGTGCCTG GGAAACTGTA
          TTACATAAGG ACTTTCAGTG ACTGSACACA AGGGACRTRC AATTTTAGAG
          TAAACCC-TG GAGGATCCAT TGGAGACCAA GACCCATAAA RCTAAGTGTT
          ATAC-AAACA CAGGGCAYGA ATTTGCAGTC TTAATGGATR AGRCAGACAA
          AAAGTGGAAA GGGCCATGGT CTACTCAAGG TCATGAAGCA GAYCAGYGTC
          AGAGCTAGGA ATAGAGCCCA GTGCTTCTGC CTAGCCCAGR CTCCTTRCAY
          ACTAGACCTC ACTGTCTCTC CAGAGGCTGC AGGAAGGCCT ACTGAATTAA
          CTCGGAAATA TTTCCCGGCT CTGCAACCTA TTTCTCAGTC TGGGTTTTCT
          GAAAATAAAC CTTGAGTGTC CCTTCC-TTT TTCTTTCTCT TTTTCCTTCC
          TCCCAGTTCA TTTTTGAGTT TGTCGTCTCA GTGTTAAATT TGGAGCTACA
          CTTAAGACTA GCAGGCTTCT TCTGGAGCGT GCAAAAGAAC TTGACCTTGC
          CATTGTTGGA GTTAGGTAAG CTGACAGTAT CAAAACACAG TTGTATTAAA
          TAAGTTTTCT TTAAATGCTC TACCTGACAA TGCAGATGCA TTTGCATGTG
          ATGACATGAG TTTATACAAA ACTTCTTGCC AAATATCAAC TGATATTTTG
          TATCTTTTT- -GTAGTTTCC ATGTTGGAAG TGGATGTACA GACCCAGAAA
          CCTTTGTTCA AGCCATTTCT GATGCCCGCT GTGTGTTTGA TATGGGAGTA
          AGTCTAGTTC TCCTTTATCT GGAACTACTG CTCAACTGTT GGGGCACGAC
          TGTTATGGGG TTAAAAGCTA GCTAAGTCAT TGACTTCATG TTATTGGAAT
          ATTTTAGGTC CTGGTAGCTT ACTTTGACCA GCTTGGCAAT ACTCATCTAC
          AGATGCACTG AAATCGGCAG CTCAAATTCA AATGACTGTT ATTTGAACAT
          GTGTTAGTGC TGTTTCAAGT ATTAATGAAA TGACTTTATA TTACTTTTTA
          AGCTAAAATG ATAAATAATT AACTGATATA AATTATAAAC TTTTCTTGAC
          AGTGTTCCTG TTAATCTCAT TTTAGGCTGA ACTTGGCTTC AATATGTATC
          TGCTTGATAT TGG
Abrosc003 GGATCACTCT TAGGCATCTG CTTAATCACA CAAATCGTTA CAGGCCTACT
          ACTAGCCATA CACTACACAG CAGACACCTC CCTAGCCTTC GCCTCCGTCA
          CCCACATATG CCGAAACGTT CAATTTGGCT GACTAATCCG CAATTTACAC
          GCAAACGGCG CCTCCTTCTT CTTCATCTGC ATCTACTTCC ACATCGGCCG
          AGGACTATAC TACGGCTCAT ACCTCAACAA AGAAACCTGA AACATCGGAG
          TCATCCTACT ACTAGCTCTC ATAGCAACTG CCTTCGTAGG ATATGTACTA
          CCTTGAGGAC AAATATCATT CTGAGGAGCT ACAGTAATCA CTAACCTATT
          CTCAGCAATC CCATACATCG GCCAAACACT AGTAGAATGA CTATGGGGAG
          GATTCTCAGT AGACAATCCA ACCCTAACCC GATTCTTTGC CATCCACTTC
          CTCCTACCTT TTGTTATTGT AGGCCTCACA CTAGTCCACC TCACCTTCCT
          ACACGAAACA GGCTCAAACA ACCCCCTAGG CATTCCATCA GACTGCGACA
          AAATCCCATT CCACCCCTAC TACTCTACAA AGGACATCCT AGGATTTGCA
          CTTATACTCG CCGCCCTAGC CGCCATCGCC TTATTTTCCC CTAACCTTCT
          AGGGGACCCA GAAAACTTCA CACCGGCCAA CCCACTAGCC ACACCTCCTC
          ACATCAAACC CGAATGATAT TTCCTATTCG CCTACGCTAT CCTCCGATCT
          ATTCCAAACA AACTAGGTGG CGTACTAGCC CTAGCCGCTT CCGTCCTAGT
          CCTATTCCTC ATCCCACTAC TCCACGTATC CAAACTACGT TCAATGACTT
          TCCGCCCCCT CTCCCAAATC CTATTCTGAA CCCTAGTCGC AAACCTACTT
          GTTCTAACCT GAGTAGGTAG CCAGCCAGTA GAACATCCAT TCATCATCAT
          CGGACAATTA GCCTCATTCA CATACTTTAC AATCATCCTA GTCCTCTTCC
          CCCTCGCATC CATTCTAGAA AACAAAATAC TCAAATTAAC -CT--ACTCT
          AATAGTTTAT AAAAA-CATT GGTCTTGTTT CCACCTTT-G ATGCGGGTGC
          TGGCATCGCA CTGAACGACC ATTTTGTCAA GCTGGTTTCC TGGTACGTGC
          AGCCCTGGGG GTCACGGGGG GTGGCACAGA CAGGTTACAG ACTTGGATCC
          TCTTGGTTAC TGCTGGTGAT CCAGGTGGAT ACACAGGCCT CCATCCTCAC
          TGTGGAGTG- GGATTGCTTC TTAGCTGAAA TTACTATAGC TGCCTCCTTC
          CCCCCAGAGG GTGGATGGGA GTTCAGTTGT GTGGGATGGG GCAGAGGAGC
          AGGAAGAATG GAAGAAGAGG TGCAAGAAAT GGCTCAGCCC TGA-CAGCGC
          TTGTTTTCTG TCTCTAGGTA TGATAATGAA TATGGATACA GCAACCGTGT
          TGTGGACTGT ATGGAAAAGG GCAGGGAGTC TTAG--TCTG ATGTGTAGTG
          AATGTGTGCA AGACAGCTAT GTGGGAGCTG GGCTTTTATT TACTG-----
          ---------- ---ATGACTA GTTGGACTTC AGTGAGCTCT CCCTCAAGTC
          CAAGGTCTTT GTGTACAAGA AAGGGCTCAC GGTATGCAAA TGGTATATGA
          ATATCCAAGT TTAGATTTCC CATTCCAACC ACCACAGTCT GACCAACCCT
          TGACAACAAT AAACCAGCCC ATGCAGCCTA TGCGTGCCTG GGAAACTGTA
          TTACATAAGG ACTTTCAGTG ACTGGACACA AGGGATATGC AATTTTAGAG
          TAAACCC-TG GAGGATCCAT TGGAGACCAA GACCCACAAA GCTAAGTGTT
          ATAC-AAACA CAGGGCATGA ATTTGCAGTC TTAATGGATG AGACAGACAA
          AAAGTGGAAA GGACCATGGT CTACTCAAGG TCATGAAGCA GATCAGTGTC
          AGAGCTAGGA ATAGAGCCCA GTGCTTCTGC CTAGCCCAGG CTCCTTACAC
          ACTAGACCTC ACTGTCTCTC CAGAGGCTGC AGGAAGGCCT ACTGAATTAG
          CTCAGAGATA TTTCCAGGCT CTGCAACCTA TTTCTTAGTC TGGGTTTTCT
          GAAAATAAAC CTTGAGTGTC CCTTCAGTTT TTCTTTCTCT CTTTCCTTCC
          TCTCAGTTCA TTTCTGAGTT TGTCGTCTCA GTGTTAAATT TGGAGCTACA
          CTTAAGACTA GCAGGCTTCT TCTGGAGCGT GCAAAAGAAC TTGACCTTGC
          CATTGTTGGA GTTAGGTAAG CTGACGGTAT CAAAACACGG TTGTATTAAA
          TAAGTTTTCT TTAAACGCTC TACCTGACAA TGCAGATGTA TTTGCATGTG
          ATGACATGAG TTTATACAAA ACTTCTTGCC AAATATCAAC TGATATTTTG
          TATCTTTTT- -GTAGTTTCC ATGTTGGAAG TGGATGTACA GACCCAGAGA
          CCTTTGTTCA AGCCATTTCT GATGCCCGCT GTGTGTTTGA TATGGGAGTA
          AGTCTAGTTC TCCTTTATCT GGAACTACTG CTCAGCTGTT GGGACACGAC
          TGTTATGGGG TTAAAAGCTA GCTAAGTCAT TGACTTGATG TTATTGGAAT
          ATTTTAGGTC CTGGTAGCTT ACTTTGACCA GCTTGGCAAT ACTCATCTAC
          AGATGCACTG GAATTGGCAG CTCAAATTCA AATGACTGTT ACTTGAACAY
          GTGTTAGCTC TGTTTCAAGT ATTAATGAAA TGACTTTATA TTACTTTTTA
          AGCTAAAATG ATAAATCATT GACTGATATA AATTATAAAC TTTTCTTGAC
          AGTGTTGCTG TTAATTTCAT TTTAGGCTGA ACTTGGCTTC AGTATGTATC
          TGCTTGATAT TGG
Abrosc004 GGATCACTCT TAGGCATCTG CTTAATCACA CAAATCGTTA CAGGCCTACT
          ACTAGCCATA CACTACACAG CAGACACCTC CCTAGCCTTC GCCTCCGTCA
          CCCACATATG CCGAAACGTT CAATTTGGCT GACTAATCCG CAATTTACAC
          GCAAACGGCG CCTCCTTCTT CTTCATCTGC ATCTACTTCC ACATCGGCCG
          AGGACTATAC TACGGCTCAT ACCTCAACAA AGAAACCTGA AACATCGGAG
          TCATCCTACT ACTAGCTCTC ATAGCAACTG CCTTCGTAGG ATACGTACTA
          CCTTGAGGAC AAATATCATT CTGAGGAGCT ACAGTAATCA CTAACCTATT
          CTCAGCAATC CCATACATCG GCCAAACACT AGTAGAATGA CTATGGGGAG
          GATTCTCAGT AGACAATCCA ACCCTAACCC GATTCTTTGC CATCCACTTC
          CTCCTACCTT TTGTTATTGT AGGCCTCACA CTAGTCCACC TCACCTTCCT
          ACACGAAACA GGCTCAAACA ACCCCCTAGG CATTCCATCA GACTGCGACA
          AAATCCCATT CCACCCCTAC TACTCTACAA AGGACATCCT AGGATTTGCA
          CTTATACTCG CCGCCCTAGC CGCCATCGCC TTATTTTCCC CTAACCTTCT
          AGGGGACCCA GAAAACTTCA CACCGGCCAA CCCACTAGCC ACACCTCCTC
          ACATCAAACC CGAATGATAT TTCCTATTCG CCTACGCTAT CCTCCGATCT
          ATTCCAAACA AACTAGGTGG CGTACTAGCC CTAGCCGCTT CCGTCCTAGT
          CCTATTCCTC ATCCCACTAC TCCACGTATC CAAACTACGT TCAATGACTT
          TCCGCCCCCT CTCCCAAATC CTATTCTGAA CCCTAGTCGC AAACCTACTT
          GTTCTAACCT GAGTAGGTAG CCAGCCAGTA GAACATCCAT TCATCATCAT
          CGGACAATTA GCCTCATTCA CATACTTTAC AATCATCCTA GTCCTCTTCC
          CCCTCGCATC CATTCTAGAA AACAAAATAC TCAAATTAAC -CT--ACTCT
          AATAGTTTAT AAAAA-CATT GGTCTTGTTT CCACCTTT-G ATGCGGGTGC
          TGGCATTGCA CTGAACGACC ATTTTGTCAA GCTGGTTTCC TGGTACGTGC
          AGCCCTGGGG GTCACGGGGG GTGGCACAGA CAGGTTACAG ACTTGGATCC
          TCTTGGTTAC TGCTGGTGAT CCAGGTGGAT ACACAGGCCT CCATCCTCAC
          TGTGGAGTG- GGATTGCTTC TTAGCTGAAA TTACTATAGC TGCCTCCTTC
          CCCCCAGAGG GTGGATGGGA GTTCAGTTGT GTGGGATGGG GCAGAGGAGC
          AGGAAGAATG GAAGAAGAGG TGCAAGAAAT GGCTCACCCC TGA-CAGCGC
          TTGTTTTCTG TCTCTAGGTA TGATAATGAA TATGGATACA GCAACCGTGT
          TGTGGACTNN NNNNNNNNNN NNNNNNNNNN NNNNNNNNNN NNNNNNNNNN
          NNNNNNNNNN NNNNNNNNNN NNNNNNNNNN NNNNNNNNNN NNNNNNNNNN
          NNNNNNNNNN NNNNNNNNNN NNNNNNNNNN NNNNNNNNNN NNNNNNNNNN
          NNNNNNNNNN NNNNNNNNNN NNNNNNNNNN NNNNNNNNNN NNNNNNNNNN
          NNNNNNNNNN NNNNNNNNNN NNNNNNNNNN NNNNNNNNNN NNNNNNNNNN
          NNNNNNNNNN NNNNNNNNNN NNNNNNNNNN NNNNNNNNNN NNNNNNNNNN
          NNNNNNNNNN NNNNNNNNNN NNNNNNNNNN NNNNNNNNNN NNNNNNNNNN
          NNNNNNNNNN NNNNNNNNNN NNNNNNNNNN NNNNNNNNNN NNNNNNNNNN
          NNNNNNNNNN NNNNNNNNNN NNNNNNNNNN NNNNNNNNNN NNNNNNNNNN
          NNNNNNNNNN NNNNNNNNNN NNNNNNNNNN NNNNNNNNNN NNNNNNNNNN
          NNNNNNNNNN NNNNNNNNNN NNNNNNNNNN NNNNNNNNNN NNNNNNNNNN
          NNNNNNNNNN NNNNNNNNNN NNNNNNNNNN NNNNNNNNNN NNNNNNNNNN
          NNNNNNNNNN NNNNNNNNNN NNNNNNNNNN NNNNNNNNNN NNNNNNNNNN
          NNNNNNNNNN NNNNNNNNNN NNNNNNNNNN NNNNNNNNNN NNNNNNNNNN
          NNNNNNNNNN NNNNNNAGTT TGTCGTCTCA GTGTTAAATT TGGAGCTACA
          CTTAAGACTA GCAGGCTTCT TCTGGAGCGT GCAAAAGAAC TTGACCTTGC
          CATTGTTGGA GTTAGGTAAG CTGACGGTAT CAAAACACGG TTGTATTAAA
          TAAGTTTTCT TTAAACGCTC TACCTGACAA TGCAGATGTA TTTGCATGTG
          ATGACATGAG TTTATACAAA ACTTCTTGCC AAATATCAAC TGATATTTTG
          TATCTTTTT- -GTAGTTTCC ATGTTGGAAG TGGATGTACA GACCCAGAGA
          CCTTTGTTCA AGCCATTTCT GATGCCCGCT GTGTGTTTGA TATGGGAGTA
          AGTCTAGTTC TCCTTTATCT GGAACTACTG CTCAGCTGTT GGGACACGAC
          TGTTATGGGG TTAAAAGCTA GCTAAGTCAT TGACTTGATG TTATTGGAAT
          ATTTTAGGTC CTGGTAGCTT ACTTTGACCA GCTTGGCAAT ACTCATCTAC
          AGATGCACTG GAATTGGCAG CTCAAATTCA AATGACTGTT ACTTGAACAC
          GTGTTAGCTC TGTTTCAAGT ATTAATGAAA TGACTTTATA TTACTTTTTA
          AGCTAAAATG ATAAATCATT GACTGATATA AATTATAAAC TTTTCTTGAC
          AGTGTTGCTG TTAATTTCAT TTTAGGCTGA ACTTGGCTTC AGTATGTATC
          TGCTTGATAT TGG
Abrosc005 GGATCACTCT TAGGCATCTG CTTAATCACA CAAATCGTTA CAGGCCTACT
          ACTAGCCATA CACTACACAG CAGACACCTC CCTAGCCTTC GCCTCCGTCA
          CCCACATATG CCGAAACGTT CAATTTGGCT GACTAATCCG CAATTTACAC
          GCAAACGGCG CCTCCTTCTT CTTCATCTGC ATCTACTTCC ACATCGGCCG
          AGGACTATAC TACGGCTCAT ACCTCAACAA AGAAACCTGA AACATCGGAG
          TCATCCTACT ACTAGCTCTC ATAGCAACTG CCTTCGTAGG ATACGTACTA
          CCTTGAGGAC AAATATCATT CTGAGGAGCT ACAGTAATCA CTAACCTATT
          CTCAGCAATC CCATACATCG GCCAAACACT AGTAGAATGA CTATGGGGAG
          GATTCTCAGT AGACAATCCA ACCCTAACCC GATTCTTTGC CATCCACTTC
          CTCCTACCTT TTGTTATTGT AGGCCTCACA CTAGTCCACC TCACCTTCCT
          ACACGAAACA GGCTCAAACA ACCCCCTAGG CATTCCATCA GACTGCGACA
          AAATCCCATT CCACCCCTAC TACTCTACAA AGGACATCCT AGGATTTGCA
          CTTATACTCG CCGCCCTAGC CGCCATCGCC TTATTTTCCC CTAACCTTCT
          AGGGGACCCA GAAAACTTCA CACCGGCCAA CCCACTAGCC ACACCTCCTC
          ACATCAAACC CGAATGATAT TTCCTATTCG CCTACGCTAT CCTCCGATCT
          ATTCCAAACA AACTAGGTGG CGTACTAGCC CTAGCCGCTT CCGTCCTAGT
          CCTATTCCTC ATCCCACTAC TCCACGTATC CAAACTACGT TCAATGACTT
          TCCGCCCCCT CTCCCAAATC CTATTCTGAA CCCTAGTCGC AAACCTACTT
          GTTCTAACCT GAGTAGGTAG CCAGCCAGTA GAACATCCAT TCATCATCAT
          CGGACAATTA GCCTCATTCA CATACTTTAC AATCATCCTA GTCCTCTTCC
          CCCTCGCATC CATTCTAGAA AACAAAATAC TCAAATTAAC -CT--ACTCT
          AATAGTTTAT AAAAA-CATT GGTCTTGTNN NNNNNNNNNN NNNNNNNNNN
          NNNNNNNNNN NNNNNNNNNN NTTTTGTCA- GCTGGTTTCC TGGTACGTGC
          AGCCCTGGGG GTCACGGGGG GTGGCACAGA CAGGTTACAG ACTTGGATCC
          TCTTGGTTAC TGCTGGTGAT CCAGGTGGAT ACACAGGCCT CCATCCTCAC
          TGTGGAGTG- GGATTGCTTC TTAGCTGAAA TTACTATAGC TGCCTCCTTC
          CCCCCAGAGG GTGGATGGGA GTTCAGTTGT GTGGGATGGG GCAGAGGAGC
          AGGAAGAATG GAAGAAGAGG TGCAAGAAAT GGCTCAGCCC TGA-CAGCGC
          TTGTTNTCTG TCTCNNNNNN NNNNNNNNNN NNNNNNNNNN NNNNNNNNNN
          NNNNNNNNNN NNNNNNNNNN NNNNNNNNNN NNNNNNNNNN NNNNNNNNNN
          NNNNNNNNNN NNNNNNNNNN NNNNNNNNNN NNNNNNNNNN NNNNNNNNNN
          NNNNNNNNNN NNNNNNNNNN NNNNNNNNNN NNNNNNNNNN NNNNNNNNNN
          NNNNNNNNNN NNNNNNNNNN NNNNNNNNNN NNNNNNNNNN NNNNNNNNNN
          NNNNNNNNNN NNNNNNNNNN NNNNNNNNNN NNNNNNNNNN NNNNNNNNNN
          NNNNNNNNNN NNNNNNNNNN NNNNNNNNNN NNNNNNNNNN NNNNNNNNNN
          NNNNNNNNNN NNNNNNNNNN NNNNNNNNNN NNNNNNNNNN NNNNNNNNNN
          NNNNNNNNNN NNNNNNNNNN NNNNNNNNNN NNNNNNNNNN NNNNNNNNNN
          NNNNNNNNNN NNNNNNNNNN NNNNNNNNNN NNNNNNNNNN NNNNNNNNNN
          NNNNNNNNNN NNNNNNNNNN NNNNNNNNNN NNNNNNNNNN NNNNNNNNNN
          NNNNNNNNNN NNNNNNNNNN NNNNNNNNNN NNNNNNNNNN NNNNNNNNNN
          NNNNNNNNNN NNNNNNNNNN NNNNNNNNNN NNNNNNNNNN NNNNNNNNNN
          NNNNNNNNNN NNNNNNNNNN NNNNNNNNNN NNNNNNNNNN NNNNNNNNNN
          NNNNNNNNNN NNNNNNNNNN NNNNNNNNNN NNNNNNNNNN NNNNNNNNNN
          NNNNNNNNNN NNNNNNAGTT TGTCGTCTCA GTGTTAAATT TGGAGCTACA
          CTTAAGACTA GCAGGCTTCT TCTGGAGCGT GCAAAAGAAC TTGACCTTGC
          CATTGTTGGA GTTAGGTAAG CTGACGGTAT CAAAACACGG TTGTATTAAA
          TAAGTTTTCT TTAAACGCTC TACCTGACAA TGCAGATGTA TTTGCATGTG
          ATGACATGAG TTTATACAAA ACTTCTTGCC AAATATCAAC TGATATTTTG
          TATCTTTTT- -GTAGTTTCC ATGTTGGAAG TGGATGTACA GACCCAGAGA
          CCTTTGTTCA AGCCATTTCT GATGCCCGCT GTGTGTTTGA TATGGGAGTA
          AGTCTAGTTC TCCTTTATCT GGAACTACTG CTCAGCTGTT GGGACACGAC
          TGTTATGGGG TTAAAAGCTA GCTAAGTCAT TGACTTGATG TTATTGGAAT
          ATTTTAGGTC CTGGTAGCTT ACTTTGACCA GCTTGGCAAT ACTCATCTAC
          AGATGCACTG GAATTGGCAG CTCAAATTCA AATGACTGTT ACTTGAACAT
          GTGTTAGCTC TGTTTCAAGT ATTAATGAAA TGACTTTATA TTACTTTTTA
          AGCTAAAATG ATAAATCATT GACTGATATA AATTATAAAC TTTTCTTGAC
          AGTGTTGCTG TTAATTTCAT TTTAGGCTGA ACTTGGCTTC AGTATGTATC
          TGCTTGATAT TGG
Abrosc006 GGGTCACTCT TAGGTATCTG CTTAATCACA CAAATCATCA CAGGTCTACT
          ACTAGCTATG CACTACACAG CGGACACTTC CCTAGCCTTC GCCTCCGTCA
          CTCACATGTG CCGAAACGTC CAATTTGGTT GACTAATCCG TAATCTACAC
          GCAAACGGAG CTTCCTTCTT CTTTATCTGC ATCTACTTTC ACATCGGCCG
          AGGACTATAC TATGGTTCGT ACTTAAACAA AGAAACCTGG AACGTCGGAG
          TCATCCTACT ACTAGCACTA ATAGCAACTG CTTTCGTAGG ATACGTCCTG
          CCCTGAGGAC AAATGTCTTT CTGAGGAGCT ACAGTGATCA CCAACCTATT
          CTCAGCAATC CCATACATTG GCCAAACACT AGTAGAATGA CTATGAGGCG
          GATTCTCCGT AGACAACCCA ACCCTAACCC GATTTTTCGC TATCCATTTC
          CTACTACCAT TTATCATCGT AGGACTTACA CTAGTCCACC TCACATTCCT
          ACATGAAACA GGCTCAAACA ACCCACTAGG CATCCCATCA GACTGTGACA
          AAATCCCATT CCATCCCTAT TACTCCACAA AAGACATCCT GGGATTCGCA
          TTCATACTCA TCTCCCTCGC CGCCATCGCT CTATTCTCCC CCAACCAACT
          AGGAGACCCA GAAAACTTCA CACCAGCTAA TCCCCTAAGC ACACCTCCTC
          ATATCAAACC TGAATGATAC TTCCTATTCG CCTACGCTAT CCTCCGATCT
          ATCCCAAACA AACTGGGTGG CGTACTGGCA TTAGCCGCTT CCGTTCTAGT
          CTTATTCCTC ATCCCACTAC TTCACACATC CAAACTACGC TCAATAACTT
          TCCGCCCTCT TTCACAAATT CTATTCTGAA CCCTAGTTGC AAACCTGCTC
          GTCCTAACCT GAGTAGGCAG CCAACCAGTA GAACACCCAT TCATCCTCAT
          TGGCCAACTA GCCTCACTCT CATACTTCAC TATCATCCTA GTCCTCTTCC
          CCATCGCATC CATCCTAGAA AACAAGATAC TCAAACTATA ATC-AACTCT
          AATAGTTTAT AAAAA-CATT GGTCTTGTTT CCACCTTT-G ATGCGGGTGC
          TGGCATNGCA CTGAACGACC ATTTTGTCAA GCTGGTTTCC TGGTACGTGC
          AGCCCTGGGG GAWGCGGGGG TTGGCACAGA CAGGTTACAG ACTTGGGTCC
          TCTTGGTTAC TGCTGGTGAT CCAGGTG--- ACACAGACCT CCATCCTCAC
          TGTGGAGTG- GGATTGCTTC TTAGCTGAAA TTACTATAGC TGCCTCCTTC
          CCCCCAGAAG GTGGATGGGA GTTCAGTTGT GTGGGATGGG GCAGAGGAGC
          AGGGAGAATG GAAGAAGGGG TGCAAGAAAT GGCTCAGCCC TGA-C--CGC
          TTGTTTTCTG TCCCCAGGTA TGATAATGAA TATGGATACA GCAACCGTGT
          TGTGGACTGT ATGGAAAAGG GCAGGGAATC TTAG--TCTG ATGTGTAGTG
          AATGTATGTG AGACAGCTAT GTGGGAGCTG GGCTTTTATT TACTG-----
          ---------- ---ATGACTA GTTGGACTTC AGTGAGCTCT CCCTCAAGTC
          CAAGGTCTTT GTGTACAAGA AAGGGCTCAC GGTATGCAAA TGGTATATGA
          ATATCCAAGT TTAGATTTCC CATTCCAGCC ACCACAGTCT GACCAACCCT
          TGACAACAAT AAACCAGCCC ATGCAGCCTA TGCATGCCTG GGAAACTGTA
          TTGTATAAGG ACTTTCAGTG ACTGGACACA AGGGACATGC AATTTTAGAG
          TAAACCC-TG GAGGATCCAT TGGAGACCAA GACCCATAAA GCTAAGTGTT
          ATAC-AAACA CAGGGCATGA ATTTGCAGTC TTAATGGATG AGACAGACAA
          AAAGTGGAAA GGGCCATGGT CTACTCAAGG TCATGAAGCA GATCAGTGTC
          AGAGCTAGGA ATAGAGCCCA GTGCTTCTGC CTAGCCCAGG CTCCTTACAC
          ACTAGACCTC ACTGTCTCTC CAGAGGCTGC AGGAAGGCCT ACTGAATTAG
          CTCAGAGATA TTTCCAGGCT CTGCAACCTA TTTCTTAGTC TGGGTTTTCT
          GAAAATAAAC CTTGAGTGTC CCTTCAGTTT TTCTTTCTCT --TTCCTTCC
          TCTCAGTTCA TTTCTGAGTT TGTCGTCTCA GTGTTAAATT TGGAGCTACA
          CTTAAGACTA GCAGGCTTCT TCTGGAGCGT GCAAAAGAAC TTGACCTTGC
          CATTGTTGGA GTTAGGTAAG CTGACAGTAT CAAAACACAG TTGTATTAAA
          TCAGTTTTCT TTACATGCTC TACCTGACAG TGCAAATACA TTTGCATGTG
          ATGACATGAG TTTATACAAA ACTTCTTGCC AAATATCAAC CGATATTTTG
          TATCTTTTT- -GTAGCTTCC ATGTTGGAAG TGGATGTACA GACCCAGAGA
          CCTTTGTTCA AGCCATTTCT GATGCCCGCT GTGTGTTTGA TATGGGAGTA
          AGTCTAGTTC TCCTTTATCT GGAACTACTG CTCAACTGTT GGGGCACGAC
          TGTTATGGGG TTGAAAGTTA GCTAAGTCAT TGACTTCATG TTGCTGGAAT
          ATTTTAGGTC CTGGTAGCTT ACTTTGACCA GCTTGGCAAT ACTCATCTAC
          AGATGCACTG AAATTGGCAG CTCAAATTCA AATGACTGTT ACTTGAACAT
          GTGTTAGCTT TGTTTCAAGT ATTAATGAAA TGACTTTATA CTACTTCTTA
          AGCTAAAATG ATAAATTATG AACTGATATA AATTATAAAC TTTTCTTGAC
          AGTGTTGCTG TTAATTTCAT TTTAGGCTGA ACTTGGCTTC AGTATGTATC
          TGCTTGATAT TGG
Cettia007 GGATCACTTC TAGGAATTTG CCTGGTTACA CAAATTGTCA CAGGTCTACT
          GCTGGCTATA CACTACACAG CAGACACTTC CCTAGCTTTC GCCTCTGTCA
          CCCACATGTG CCGTAATGTC CAATTTGGCT GACTAATCCG TAACTTACAT
          GCAAACGGAG CCTCCTTCTT CTTCATCTGC ATCTACTTTC ACATCGGCCG
          AGGACTATAC TACGGCTCAT ACCTGAACAA AGAAACCTGA AATATCGGAG
          TAATCCTCCT ACTAGCCCTC ATGGCAACCG CCTTCGTAGG ATATGTCCTA
          CCATGAGGAC AAATATCCTT CTGAGGAGCT ACGGTAATCA CTAACCTATT
          CTCCGCAATC CCATACATCG GCCAGACACT AGTAGAATGA CTATGAGGTG
          GATTCTCAGT AGATAATCCA ACCCTAACCC GATTCTTTGC TATCCACTTT
          CTCCTGCCGT TCATCATCGT AGGACTAACG CTAGTTCACC TCACCTTCCT
          ACACGAAACA GGCTCAAACA ACCCCCTAGG CATCCCATCA GACTGCGACA
          AAATCCCATT CCACCCCTAT TACTCCACAA AAGACATTCT AGGATTCGCA
          TTCATACTTA TCTGTCTCGT CGCCCTCGCC CTATTCTCCC CTAACCTGCT
          AGGAGACCCA GAAAACTTTA CACCAGCCAA TCCCCTGGCC ACACCCCCAC
          ATATTAAACC TGAATGATAC TTCCTATTTG CTTATGCAAT CCTCCGATCT
          ATCCCAAACA AACTAGGCGG AGTACTAGCC CTCGCCGCCT CCGTCCTAGT
          CCTGTTCCTT ATCCCACTTC TACACACATC CAAACTACGT TCAATGACTT
          TCCGCCCTCT ATCACAAATC CTATTCTGAA CCCTAGTTGC CAACCTCCTC
          GTCCTAACCT GAGTAGGCAG CCAACCAGTC GAACACCCAT TCATCATCAT
          CGGCCAACTA GCCTCATTCA CTTACTTCAC AATCATCCTA GTCCTTTTCC
          CCCTCGCATC AATCCTAGAA AACAAGATAC TCAAACTCTA GCC-AACTCT
          AATAGTTTAT AAAAA-CATT GGTCTTGTTT CCACCTTT-G ATGCGGGTGC
          TGGCATCGCA CTGAACGACC ATTTTGTCAA GCTGGTTTCC TGGTACGTGC
          AGCCCTGGGG GACG------ ---GCACAGA CAGGTTACAG ACTTGGGTCC
          TGTGGGTTAC TGCTGGTGAT CCAGGTGGAT ACACAGACCT CCATCCTCAC
          TGGGGAGTG- GGATTGCTTC TTACCTGAAA CTACTATAGC TGCCTCCTTC
          CCCCCAGAGG GTAGATGGGA GCTCAGTTGT GTGGGATGGG GCAGAGGAGC
          AGGAAGAATG GAAGAAGGGG TGCAAGAAAT GGCTCAGCCC TGA-CAGCGC
          TTGTTTTCTG TCCCCAGGTA TGATAATGAA TATGGATACA GCAACCGTGT
          TGTGGACTGT ATGGAAAAGG GSAGGGAGTC TTAGTGTCTG ATGTGTAGTG
          RATGTGTGCA AGACAGCTAT GTGAGAGCTG GGCTTTTATT TACTG-----
          ---------- ---ATGACTA GTTGGACTTC AGTGAGCTCT CCCTCAAGTC
          CAAGGTCTGT GTGTACAAGA AAGGGCTCAT GGTATGCAAA TGGCATGTGA
          ATATCCAAGT TTAGATTTCC CATTCCAACC ACCACAGTCT GACCAACCCT
          TGACAACAAT AAACCAGCCC ATGCAGCCTA AGTGTGCCTG GGAAACTGTA
          TTACATAAGG ACTGTCAGTG ACTGAACACA AGGGACATGC AATTTTAGAG
          TAAACCCCTG GAGGATCCAT TGGAGACAAA GACCCATAAA ACTAAGTGTT
          ATACAAAACA CAGGGCATGA ATTTGCAGTC TTAATGGATG AGACAGACAA
          AAAGTGGAAA GGGCCATGGT CTACTCAAGG TCATGAAGCA GATCAGTGTC
          AGAGCTAGGA ATAGAGCCCA GTGCTTCTGC CTAGTCCAGG CTCCTTACAC
          ACTAGACCTC ACTGTCTCTC CAGAGGCTGC AGGAAGGCCT ACTGAATTAG
          CTCAGAGATA TTTCCAGGCT CTGCAACCTA CTTCTTAGTC TGGGTTTTCT
          GAAAATAAAC CTTGAGTGTC CCTTCCGTTT TTCTTTCTCT TTTTCCTTCC
          TCTCAGTTCA TTTCTGAGTT TGTCGTCTCA GTGTTAAATT TGGAGCTACA
          CTTAAGACTA GCAGGCTTCT TCTGGAGCGT GCAAAAGAAC TTGACCTTGC
          CATTGTTGGA GTTAGGTAAG CTGACAGTAT CAAAACACAR TTGTATCAAA
          TAAGTTTTCT TTAAATGCTC TACCTGACAA TACAGATGCC TTTGGATGTG
          GTGATACGAG TTTATACAAA ACTTCTTGCC AAATATCAAC TGATATTTTG
          TATCTTTTT- -GTAGTTTCC ATGTTGGAAG TGGATGTACG GACCCAGAGA
          CCTTTGTTCA AGCCATTTCT GATGCCCGCT GTGTGTTTGA TATGGGGGTA
          AGTCTAGTTC TCCTTTATCT GGAGCTACTG CTCAACTGTT GGGCCATGAC
          TGTTWYGGGG TTAAAAGCTA GCTAAGTCAT TGACTTCATG TTACTGGAAT
          ATTTTAGGTC CTGGTAGCTT ----TGACCA GCTTAGCAAT ACTCATCTAC
          AGATCCACTA AAATTGGCAG CTCAAATTCA AATGACTGTT ACTTGAACAT
          GTGTTAGCTC TGTTTCAAAT ATTAATGAAA TGACTTTATA TTACTTTTTA
          AGCTAAAATG ATAAATTATG AACTGATACA AA-------C TTTTCTTGAC
          AGTGTTGCTG TTAATCTCAT TTTAGGCTGA ACTTGGCTTC AATATGTATC
          TGCTTGATAT TGG
Cettia008 NNNNNNNNNN NNNNNNNNNN NNNNNNNNNN NNNNNNNNNN NNNNNNNNNN
          NNNNNNNNNN NNNNNNNNNN NNNNNNNNNN NNNNNNNNNN NNNNNNNNNN
          NNNNNNNNNN NNNNNNNNNN NNNNNNNNNN NNNNNNNNNN NNNNNNNNNN
          NNNNNNNNNN NNNNNNNNNN NNNNNNNNNN NNNNNNNNNN NNNNNNNNNN
          NNNNNNNNNN NNNNNNNNNN NNNNNNNNNN NNNNNNNNNN NNNNNNNNNN
          NNNNNNNNNN NNNNNNNNNN NNNNNNNNNN NNNNNNNNNN NNNNNNNNNN
          NNNNNNNNNN NNNNNNNNNN NNNNNNNNNN NNNNNNNNNN NNNNNNNNNN
          NNNNNNNNNN NNNNNNNNNN NNNNNNNNNN NNNNNNNNNN NNNNNNNNNN
          NNNNNNNNNN NNNNNNNNNN NNNNNNNNNN NNNNNNNNNN NNNNNNNNNN
          NNNNNNNNNN NNNNNNNNNN NNNNNNNNNN NNNNNNNNNN NNNNNNNNNN
          NNNNNNNNNN NNNNNNNNNN NNNNNNNNNN NNNNNNNNNN NNNNNNNNNN
          NNNNNNNNNN NNNNNNNNNN NNNNNNNNNN NNNNNNNNNN NNNNNNNNNN
          NNNNNNNNNN NNNNNNNNNN NNNNNNNNNN NNNNNNNNNN NNNNNNNNNN
          NNNNNNNNNN NNNNNNNNNN NNNNNNNNNN NNNNNNNNNN NNNNNNNNNN
          NNNNNNNNNN NNNNNNNNNN NNNNNNNNNN NNNNNNNNNN NNNNNNNNNN
          NNNNNNNNNN NNNNNNNNNN NNNNNNNNNN NNNNNNNNNN NNNNNNNNNN
          NNNNNNNNNN NNNNNNNNNN NNNNNNNNNN NNNNNNNNNN NNNNNNNNNN
          NNNNNNNNNN NNNNNNNNNN NNNNNNNNNN NNNNNNNNNN NNNNNNNNNN
          NNNNNNNNNN NNNNNNNNNN NNNNNNNNNN NNNNNNNNNN NNNNNNNNNN
          NNNNNNNNNN NNNNNNNNNN NNNNNNNNNN NNNNNNNNNN NNNNNNNNNN
          NNNNNNNNNN NNNNNNNNNN NNNNNNNNNN NNNNNNNNNN NNNNNNNNNN
          NNNNNNNNNN NNNNNNNNNN NNNNNNNNNN NNNNNNNNNN NNNNNNNNNN
          NNNNNNNNNN NNNNNNNNNN NNNNNNNNNN NNNNNNNNNN NNNNNNNNNN
          NNNNNNNNNN NNNNNNNNNN NNNNNNNNNN NNNNNNNNNN NNNNNNNNNN
          NNNNNNNNNN NNNNNNNNNN NNNNNNNNNN NNNNNNNNNN NNNNNNNNNN
          NNNNNNNNNN NNNNNNNNNN NNNNNNNNNN NNNNNNNNNN NNNNNNNNNN
          NNNNNNNNNN NNNNNNNNNN NNNNNNNNNN NNNNNNNNNN NNNNNNNNNN
          NNNNNNNNNN NNNNNNNNNN NNNNNNNNNN NNNNNNNNNN NNNNNNNNNN
          NNNNNNNNNN NNNNNNNNNN NNNNNNNNNN NNNNNNNNNN NNNNNNNNNN
          NNNNNNNNNN NNNNNNNNNN NNNNNNNNNN NNNNNNNNNN NNNNNNNNNN
          NNNNNNNNNN NNNNNNNNNN NNNNNNNNNN NNNNNNNNNN NNNNNNNNNN
          NNNNNNNNNN NNNNNNNNNN NNNNNNNNNN NNNNNNNNNN NNNNNNNNNN
          NNNNNNNNNN NNNNNNNNNN NNNNNNNNNN NNNNNNNNNN NNNNNNNNNN
          NNNNNNNNNN NNNNNNNNNN NNNNNNNNNN NNNNNNNNNN NNNNNNNNNN
          NNNNNNNNNN NNNNNNNNNN NNNNNNNNNN NNNNNNNNNN NNNNNNNNNN
          NNNNNNNNNN NNNNNNNNNN NNNNNNNNNN NNNNNNNNNN NNNNNNNNNN
          NNNNNNNNNN NNNNNNNNNN NNNNNNNNNN NNNNNNNNNN NNNNNNNNNN
          NNNNNNNNNN NNNNNNNNNN NNNNNNNNNN NNNNNNNNNN NNNNNNNNNN
          NNNNNNNNNN NNNNNNNNNN NNNNNNNNNN NNNNNNNNNN NNNNNNNNNN
          NNNNNNNNNN NNNNNNNNNN NNNNNNNNNN NNNNNNNNNN NNNNNNNNNN
          NNNNNNNNNN NNNNNNNNNN NNNNNNNNNN NNNNNNNNNN NNNNNNNNNN
          NNNNNNNNNN NNNNNNNNNN NNNNNNNNNN NNNNNNNNNN NNNNNNNNNN
          NNNNNNNNNN NNNNNNNNNN NNNNNNNNNN NNNNNNNNNN NNNNNNNNNN
          NNNNNNNNNN NNNNNNAGTT TGTCGTCTCA GTGTTAAATT TGGAGCTACA
          CTTAAGACTA GCAGGCTTCT TCTGGAGCGT GCAAAAGAAC TTGACCTTGC
          CATTGTTGGA GTTAGGTAAG CTGACAGTAT CAAAACACAR TTGTATCAAA
          TAAGTTTTCT TTAAATGCTC TACCTGACAA TACAGATGCC TTTGGATGTG
          GTGATACGAG TTTATACAAA ACTTCTTGCC AAATATCAAC TGATATTTTG
          TATCTTTTT- -GTAGTTTCC ATGTTGGAAG TGGATGTACG GACCCTGAGA
          CCTTTGTTCA AGCCATTTCT GATGCCCGCT GTGTGTTTGA TATGGGGGTA
          AGTCTAGTTC TCCTTTATCT GGAGCTACTG CTCAACTGTT GGGCCATGAC
          TGTTWCGGGG TTAAAAGCTA GCTAAGTCAT TGACTTCATG TTACTGGAAT
          ATTTTAGGTC CTGGTAGCTT ----TGACCA GCTTAGCAAT ACTCATCTAC
          AGATCCACTA AAATTGGCAG CTCAAATTCA AATGACTGTT ACTTGAACAT
          GTGTTAGCTC TGTTTCAAAT ATTAATGAAA TGACTTTATA TTACTTTTTA
          AGCTAAAATG ATAAATTATG AACTGATACA AA-------C TTTTCTTGAC
          AGTGTTGCTG TTAATCTCAT TTTAGGCTGA ACTTGGCTTC AATATGTATC
          TGCTTGATAT TGG
Cettia009 NNATCACTTC TAGGAATTTG CCTGGTTACA CAAATTGTCA CAGGTCTACT
          GCTAGCTATA CACTACACAG CAGACACTTC CCTAGCTTTC GCCTCTGTCA
          CCCACATGTG CCGTAATGTC CAATTTGGCT GACTAATCCG TAACTTACAT
          GCAAACGGAG CCTCCTTCTT CTTCATCTGC ATCTACTTTC ACATCGGCCG
          AGGACTATAC TACGGCTCAT ACCTGAACAA AGAAACCTGA AATATCGGAG
          TAATCCTCCT ACTAGCCCTC ATGGCAACCG CCTTCGTAGG ATATGTCCTA
          CCATGAGGAC AAATATCCTT CTGAGGAGCT ACGGTAATCA CTAACCTATT
          CTCCGCAATC CCATACATCG GCCAGACACT AGTAGAATGA CTATGAGGTG
          GATTCTCAGT AGATAATCCA ACCCTAACCC GATTCTTTGC TATCCACTTT
          CTCCTGCCGT TCATCATCGT AGGACTAACG CTAGTTCACC TCACCTTCCT
          ACACGAAACA GGCTCAAACA ACCCCCTAGG CATCCCATCA GACTGCGACA
          AAATCCCATT CCACCCCTAT TACTCCACAA AAGACATTCT AGGATTCGCA
          TTCATACTTA TCTGTCTCGT CGCCCTCGCC CTATTCTCCC CTAACCTGCT
          AGGAGACCCA GAAAACTTTA CACCAGCCAA TCCCCTGGCC ACACCCCCAC
          ATAWTAAACC TGAATGATAC TTCCTATTTG CTTATGCAAT CCTCCGATCT
          ATCCCAAACA AACTAGGCGG AGKACTAGCC CTCGCCGCCT CCGTCCTAGT
          CCTGTTCCTT ATCCCACTTC TACACACATC CAAACTACGT TCAATGACTT
          TCCGCCCTCT ATCACAAATC CTATTCTGAA CCCTAGTTGC CAACCTCCTC
          GTCCTAACCT GAGTAGGCAG CCAACCAGTC GAACACCCAT TCATCATCAT
          CGGGCAACTA GCCTCATTCA CTTACTTCAC AATCATCCTA GTCCTTTTCC
          CCCYCGCATC AATCCTAGAA AACAAGATAC TCCAACTCTA GCC-ACCTCT
          AWTAGTTTAT AAAAA-MATT GGTCTTGTTT CCACCTTT-G ATGCGGGTGC
          TGGCATTGCA CTGAACGACC ATTTTGTCAA GCTGGTTTCC TGGTACGTGC
          AGCCCTGGGG GACG------ ---GCACAGA CAGGTTACAG ACTTGGGTCC
          TGTGGGTTAC TGCTGGTGAT CCAGGTGGAT ACACAGACCT CCATCCTCAC
          TGGGGAGTG- GGATTGCTTC TTACCTGAAA CTACTATAGC TGCCTCCTTC
          CCCCCAGAGG GTAGATGGGA GCTCAGTTGT GTGGGATGGG GCAGAGGAGC
          AGGAAGAATG GAAGAAGGGG TGCAAGAAAT GGCTCAGCCC TGA-CAGCGC
          TTGTTTTCTG TCCCCAGGTA TGATAATGAA TAYGGATACA GCAACCGTGT
          TGTGGNNNGT ATGGAAAAGG GCAGGGAGTC TTAGTGTCTG ATGTGTAGTG
          AATGTGTGCA AGACAGCTAT GTGAGAGCTG GGCTTTTATT TACTG-----
          ---------- ---ATGACTA GTTGGACTTC AGTGAGCTCT CCCTCAAGTC
          CAAGGTCTGT GTGTACAAGA AAGGGCTCAC GGTATGCAAA TGGCATGTGA
          ATATCCAAGT TTAGATTTCC CATTCCAACC ACCACAGTCT GACCAACCCT
          TGACAACAAT AAACCAGCCC ATGCAGCCTA AGTGTGCCTG GGAAACTGTA
          TTACATAAGG ACTGTCAGTG ACTGAACACA AGGGACATGC AATTTTAGAG
          TAAACCC-TG GAGGATCCAT TGGAGACAAA GACCCATAAA ACTAAGTGTY
          ATACAAAACA CAGGGCATGA ATTTGCAGTC TTAATGGATG AGACAGACAA
          AAAGTGGAAA GGGCCATGGT CTACTCAAGG TCATGAAGCA GATCAGTGTC
          AGAGCTAGGA ATAGAGCCCA GTGCTTCTGC CTAGTCCAGG CTCCTTACAC
          ACTAGACCTC ACTGTCTCTC CAGAGGCTGC AGGAAGGCCT ACTGAATTAG
          CTCAGAGATA TTTCCAGGCT CTGCAACCTA CTTCTTAGTC TGGGTTTTCT
          GAAAATAAAC CTTGAGTGTC CCTTCAGTTT TTCTTTCTCT NTTTCCTTCC
          TCTCAGTTCA TTTCTGAGTT TGTCGTCTCA GTGTTAAATT TGGAGCTACA
          CTTAAGACTA GCAGGCTTCT TCTGGAGCGT GCAAAAGAAC TTGACCTTGC
          CATTGTTGGA GTTAGGTAAG CTGACAGTAT CAAAACACAG TTGTATCAAA
          TAAGTTTTCT TTAAATGCTC TACCTGACAA TACAGATGCC TTTGGATGTG
          GTGATAYGAG TTTATACAAA ACTTCTTGCC AAATATCAAC TGATATTTTG
          TATCTTTTT- -GTAGTTTCC ATGTTGGAAG TGGATGTACG GACCCWGAGA
          CCTTTGTTCA AGCCATTTCT GATGCCCGCT GTGTGTTTGA TATGGGAGTA
          AGTCTAGTTC TCCTTTATCT GGAGCTACTG CTCAACTGTT GGGCCATGAC
          TGTTACGGGG TTAAAAGCTA GCTAAGTCAT TGACTTCATG TTACTGGAAT
          ATTTTAGGTC CTGGTAGCTT ----TGACCA GCTTAGCAAT ACTCATATAC
          AGATCCACTA AAATTGGCAG CTCGAATTCA AATGACTGTT ACTTGAACAT
          GTGTTAGCTC TGTTTCAAAT ATTAATGAAA TGACTTTATA TTACTTTTTA
          AGCTAAAATG ATAAATTATG AACTGATACA AA-------C TTTTCTTGAC
          AGTGTTGCTG TTAATCTCAT TTTAGGCTGA ACTNNNNNNN NNNNNNNNNN
          NNNNNNNNNN NNN
Cettia010 GGATCACTTC TAGGAATTTG CCTGGTTACA CAAATTGTCA CAGGTCTACT
          GCTGGCTATA CACTACACAG CAGACACTTC CCTAGCTTTC GCCTCTGTCA
          CCCACATGTG CCGTAATGTC CAATTTGGCT GACTAATCCG TAACTTACAT
          GCAAACGGAG CCTCCTTCTT CTTCATCTGC ATCTACTTTC ACATCGGCCG
          AGGACTATAC TACGGCTCAT ACCTGAACAA AGAAACCTGA AATATCGGAG
          TAATCCTCCT ACTAGCCCTC ATGGCAACCG CCTTCGTAGG ATATGTCCTA
          CCATGAGGAC AAATATCCTT CTGAGGAGCT ACGGTAATCA CTAACCNNNN
          NNNNNNNNNN NNNNNNNNNN NNNNNNNNNN NNNNNNNNNN NNNNNNNNNN
          NNNNCTCAGT AGATAATCCA ACCCTAACCC GATTCTTTGC TATCCACTTT
          CTCCTGCCGT TCATCATCGT AGGACTAACG CTAGTTCACC TCACCTTCCT
          ACACGAAACA GGCTCAAACA ACCCCCTAGG CATCCCATCA GACTGCGACA
          AAATCCCATT CCACCCCTAT TACTCCACAA AAGACATTCT AGGATTCGCA
          TTCATACTTA TCTGTCTCGT CGCCCTCGCC CTATTCTCCC CTAACCTGCT
          AGGAGACCCA GAAAACTTTA CACCAGCCAA TCCCCTGGCC ACACCCCCAC
          ATATTAAACC TGAATGATAC TTCCTATGGG CTTATGCAAT CCTCCGATCT
          ATCCCAAACA AACTAGGCGG AGTACTAGCC CTCGCCGCCT CCGTCCTAGT
          CCTGTTCCTT ATCCCACTTC TACACACATC CAAACTACGT TCAATGACTT
          TCCGCCCTCT ATCACAAATC CTATTCTGAA CCCTAGTTGC CAACCTCCTC
          GTCCTAACCT GAGTAGGCAG CCAACCAGTC GAACACCCAT TCATCATCAT
          CGGCCAACTA GCCTCATTCA CTTACTTCAC AATCATCCTA GTCCTTTTCC
          CCCTCGCATC AATCCTAGAA AACAAGATAC TCAAACTCTA GCC-AACTCT
          AATAGTTTAT AAAAA-CATT GGTCTTGTTT CCACCTTT-G ATGCGGGTGC
          TGGCATTGCA CTGAACGACC ATTTTGTCAA GCTGGTTTCC TGGTACGTGC
          AGCCCTGGGG GACG------ ---GCACAGA CAGGTTACAG ACTTGGGTCC
          TGTGGGTTAC TGCTGGTGAT CCAGGTGGAT ACACAGACCT CCATCCTCAC
          TGGGGAGTG- GGATTGCTTC TTACCTGAAA CTACTATAGC TGCCTCCTTC
          CCCCCAGAGG GTAGATGGGA GCTCAGTTGT GTGGGATGGG GCAGAGGAGC
          AGGAAGAATG GAAGAAGGGG TGCAAGAAAT GGCTCAGCCC TGA-CAGCGC
          TTGTTTTCTG TCCCCAGGTA TGATAATGAA TATGGATACA GCAACCGTGT
          TGTGGACTGT ATGGAAAAGG GCAGGGAGTC TTAGTGTCTG ATGTGTAGTG
          AATGTGTGCA AGACAGCTAT GTGAGAGCTG GGCTTTTATT TACTG-----
          ---------- ---ATGACTA GTTGGACTTC AGTGAGCTCT CCCTCAAGTC
          CAAGGTCTGT GTGTACAAGA AAGGGCTCAY GGTATGCAAA TGGCATGTGA
          ATATCCAAGT TTAGATTTCC CATTCCAACC ACCACAGTCT GACCAACCCT
          TGACAACAAT AAACCAGCCC ATGCAGCCTA AGTGTGCCTG GGAAACTGTA
          TTACATAAGG ACTGTCAGTG ACTGAACACA AGGGACATGC AATTTTARAG
          TAAACCC-TG GAGGATCCAT TGGAGACAAA GACCCATAAA ACTAAGTGTT
          ATACAAAACA CAGGGCATGA ATTTGCAGTC TTAATGGATG AGACAGACAA
          AAAGTGGAAA GGGCCATGGT CTACTCAAGG TCATGAAGCA GATCAGTGTC
          AGAGCTAGGA ATAGAGCCCA GTGCTTCTGC CTAGTCCAGG CTCCTTACAC
          ACTAGACCTC ACTGTCTCTC CAGAGGCTGC AGGAAGGCCT ACTGAATTAG
          CTCAGAGATA TTTCCAGGCT CTGCAACCTA CTTCTTAGTC TGGGTTTTCT
          GAAAATAAAC CTTGAGTGTC CCTTCAGTTT TTCTTTCTCT YTTTCCTTCC
          TCTCAGTTCA TTTCTGAGTT TGTCGTCTCA GTGTTAAATT TGGAGCTACA
          CTTAAGACTA GCAGGCTTCT TCTGGAGCGT GCAAAAGAAC TTGACCTTGC
          CATTGTTGGA GTTAGGTAAG CTGACAGTAT CAAAACACAA TTGTATCAAA
          TAAGTTTTCT TTAAATGCTC TACCTGACAA TACAGATGCC TTTGGATGTG
          GTGATACGAG TTTATACAAA ACTTCTTGCC AAATATCAAC TGATATTTTG
          TATCTTTTT- -GTAGTTTCC ATGTTGGAAG TGGATGTACG GACCCAGAGA
          CCTTTGTTCA AGCCATTTCT GATGCCCGCT GTGTGTTTGA TATGGGGGTA
          AGTCTAGTTC TCCTTTATCT GGAGCTACTG CTCAACTGTT GGGCCATGAC
          TGTTTYGGGG TTAAAAGCTA GCTAAGTCAT TGACTTCATG TTACTGGAAT
          ATTTTAGGTC CTGGTAGCTT ----TGACCA GCTTAGCAAT ACTCATCTAC
          AGATCCACTA AAATTGGCAG CTCAAATTCA AATGACTGTT ACTTGAACAT
          GTGTTAGCTC TGTTTCAAAT ATTAATGAAA TGACTTTATA TTACTTTTTA
          AGCTAAAATG ATAAATTATG AACTGATACA AA-------C TTTTCTTGAC
          AGTGTTGCTG TTAATCTCAT TTTAGGCTGA ACTTGGCTTC AATATGTATC
          TGCTTGATAT TGG
Cettia011 GGATCACTTC TAGGAATTTG CCTGGTTACA CAAATTGTCA CAGGTCTACT
          GCTGGCTATA CACTACACAG CAGACACTTC CCTAGCTTTC GCCTCTGTCA
          CCCACATGTG CCGTAATGTC CAATTTGGCT GACTAATCCG TMACTTACAT
          GCAAACGGAG CCTCCTTCTT CTTCATCTGC ATCTACTTTC ACATCGGCCG
          AGGACTATAY TACGGCTCAT ACCTGAACAA AGAAACCTGA AATATCGGAG
          TAATCCTCCT ACTAGCCCTC ATGGCAACCG CCTTCGTAGG ATATGTCCTA
          CCATGAGGAC AAATATCCTT CTGAGGAGCT ACGGTAATCA CTAACCTATT
          CTCCGCAATC CCATACATCG GCCAGACACT AGTAGAATGA CTATGAGGTG
          GATTCTCAGT AGATAATCCA ACCCTAACCC GATTCTTTGC TATCCACTTT
          CTCCTGCCGT TCATCATCGT AGGACTAACG CTAGTTCACC TCACCTTCCT
          ACACGAAACA GGCTCAAACA ACCCCCTAGG CATCCCATCA GACTGCGACA
          AAATCCCATT CCACCCCTAT TACTCCACAA AAGACATTCT AGGATTCGCA
          TWCATACTTA TCTGTCTCGT CGCCCTCGCC CTATTCTCCC CTAACCTGCT
          AGGAGACCCA GAAAACTTTA CACCAGCCAA TCCCCTGGCC ACACCCCCAC
          ATATAAAACC TGAATGATAC TTCCTATKTG CTTATGCAAT CCTCCGATCT
          ATCCCAAACA AACTAGGCGG AGTACTAGCC CTCGCCGCCT CCGTCCTAGT
          CCTGTTCCTT ATCCCACTTC TACACACATC CAAACTACGT TCAATGACTT
          TCCGCCCTCT ATCACAAATC CTATTCTGAA CCCTAGTTGC CAACCTCCTC
          GTCCTAACCT GAGTAGGCAG CCAACCAGTC GAACACCCAT TCATCATCAT
          CGGCCAACTA GCCTCATTCA CTTACTTCAC AATCATCCTA GTCCTTTTCC
          CCCTCGCATC AATCCTAGAA AACAAGATAC TCAAACTCTA GCC-AACTCT
          AATAGTTTAT AAAAA-CATT GGTCTTGTTT CCACCTTT-G ATGCGGGTGC
          TGGCATTGCA CTGAACGACC ATTTTGTCAA GCTGGTTTCC TGGTACGTGC
          AGCCCTGGGG GACG------ ---GCACAGA CAGGTTACAG ACTTGGGTCC
          TGTGGGTTAC TGCTGGTGAT CCAGGTGGAT ACACAGACCT CCATCCTCAC
          TGGGGAGTG- GGATTGCTTC TTACCTGAAA CTACTATAGC TGCCTCCTTC
          CCCCCAGAGG GTAGATGGGW GCTCAGTTGT GTGGGATGGG GCAGAGGAGC
          AGGAAGAATG GAAGAAGGGG TGCAAGAAAT GGCTCAGCCC TGA-CAGCGC
          TTGTTTTCTG TCCCCAGGTA TGATAATGAA TATGGATACA GCAACCGTGT
          TGTGGACTGT ATGGAAAAGG GCAGGGAGTC TTAGTGTCTG ATGTGTAGTG
          AATGTGTGCA AGRCAGCTAT GTGAGAGCTG GGCTTTTATT TACTG-----
          ---------- ---ATGACTA GTTGGACTTC AGTGAGCTCT CCCTCAAGTC
          CAAGGTCTGT GTGTACAAGA AAGGGCTCAY GGTATGCAAA TGGCATGTGA
          ATATCCAAGT TTAGATTTCC CATTCCAACC ACCACAGTCT GACCAACCCT
          TGACAACAAT AAACCAGCCC ATGCAGCCTA AGTGTGCCTG GGAAACTGTA
          TTACATAAGG ACTGTCAGTG ACTGAACACA AGGGACATGC AATTTTAGAG
          TAAACCC-TG GAGGATCCAT TGGAGACAAA GACCCATAAA ACTAAGTGTY
          ATACAAAACA CAGGGCATGA ATTTGCAGTC TTAATGGATG AGACAGACAA
          AAAGTGGAAA GGGCCATGGT CTACTCAAGG TCATGAAGCA GATCAGTGTC
          AGAGCTAGGA ATAGAGCCCA GTGCTTCTGC CTAGTCCAGG CTCCTTACAC
          ACTAGACCTC ACTGTCTCTC CAGAGGCTGC AGGAAGGCCT ACTGAATTAG
          CTCAGAGATA TTTCCAGGCT CTGCAACCTA CTTCTTAGTC TGGGTTTTCT
          GAAAATAAAC CTTGAGTGTC CCTTCAGTTT TTCTTTCTCT TTTTCCTTCC
          TCTCAGTTCA TTTCTGAGTT TGTCGTCTCA GTGTTAAATT TGGAGCTACA
          CTTAAGACTA GCAGGCTTCT TCTGGAGCGT GCAAAAGAAC TTGACCTTGC
          CATTGTTGGA GTTAGGTAAG CTGACAGTAT CAAAACACAR TTGTATCAAA
          TAAGTTTTCT TTAAATGCTC TACCTGACAA TACAGATGCC TTTGGATGTG
          GTGATACGAG TTTATACAAA ACTTCTTGCC AAATATCAAC TGATATTTTG
          TATCTTTTT- -GTAGTTTCC ATGTTGGAAG TGGATGTACG GACCCTGAGA
          CCTTTGTTCA AGCCATTTCT GATGCCCGCT GTGTGTTTGA TATGGGGGTA
          AGTCTAGTTC TCCTTTATCT GGAGCTACTG CTCAACTGTT GGGCCATGAC
          TGTTWCGGGG TTAAAAGCTA GCTAAGTCAT TGACTTCATG TTACTGGAAT
          ATTTTAGGTC CTGGTAGCTT ----TGACCA GCTTAGCAAT ACTCATCTAC
          AGATCCACTA AAATTGGCAG CTCAAATTCA AATGACTGTT ACTTGAACAT
          GTGTTAGCTC TGTTTCAAAT ATTAATGAAA TGACTTTATA TTACTTTTTA
          AGCTAAAATG ATAAATTATG AACTGATACA AA-------C TTTTCTTGAC
          AGTGTTGCTG TTAATCTCAT TTTAGGCTGA ACTTGGCTTC AATATGTATC
          TGCTTGATAT TGG
Cettia012 GGATCACTTC TAGGAATTTG CCTGGTTACA CAAATTGTCA CAGGCCTACT
          GCTGGCTATA CACTACACAG CAGACACTTC CCTAGCTTTC GCCTCTGTCA
          CCCACATGTG CCGTAATGTC CAATTTGGCT GACTAATCCG TAACTTACAT
          GCAAACGGAG CCTCCTTCTT CTTCATCTGC ATCTACTTTC ACATCGGCCG
          AGGACTATAC TACGGCTCAT ACCTGAACAA AGAAACCTGA AATATCGGAG
          TAATCCTCCT ACTAGCCCTC ATGGCAACCG CCTTCGTAGG ATATGTCCTA
          CCATGAGGAC AAATATCCTT CTGAGGAGCT ACGGTAATCA CTAACCTATW
          CTCCGCAATC CCATWCATCG GCCARACACT AGTARAATGA CTATGAGGTG
          GATTCTCAGT AGATAATCCA ACCCTAACCC GATTCTTTGC TATCCACTTT
          CTCCTGCCGT TCATCATCGT AGGACTAACG CTAGTTCACC TCACCTTCCT
          ACACGAAACA GGCTCAAACA ACCCCCTAGG CATCCCATCA GACTGCGACA
          AAATCCCATT CCACCCCTAT TACTCCACAA AAGACATTCT AGGATTCGCA
          TTCATACTTA TCTGTCTCGT CGCCCTCGCC CTATTCTCCC CTAACCTGCT
          AGGAGACCCA GAAAACTTTA CACCAGCCAA TCCCCTGGCC ACACCCCCAC
          ATATTAAACC TGAATGATAC TTCCTATTTG CTTATGCAAT CCTCCGATCT
          ATCCCAAACA AACTAGGCGG AGTACTAGCC CTCGCCGCCT CCGTCCTAGT
          CCTGTTCCTT ATCCCACTTC TACACACATC CAAACTACGT TCAATGACTT
          TCCGCCCTCT ATCACAAATC CTATTCTGAA CCCTAGTTGC CAACCTCCTC
          GTCCTAACCT GAGTAGGCAG CCAACCAGTC GAACACCCAT TCATCATCAT
          CGGCCAACTA GCCTCATTCA CTTACTTCAC AATCATCCTA GTCCTTTTCC
          CCCTCGCATC AATCCTAGAA AACAAGATAC TCAAACTCTA GCC-AACTCT
          AATAGTTTAT AAAAA-CATT GGTCTTGTTT CCACCTTT-G ATGCGGGTGC
          TGGCATYGCA CTGAACGNCC ATTTTGTCAA GCTGGTTTCC TGGTACGTGC
          AGCCCTGGGG GACG------ ---GCACAGA CAGGTTACAG ACTTGGGTCC
          TGTGGGTTAC TGCTGGTGAT CCAGGTGGAT ACACAKACCT CCATCCTCAC
          TGGGGAGTG- GGATTGCTTC TTACCTGAAA CTACTATAGC TGCCTCCTTC
          CCCCCAGAGG GTAGATGGGA GCTCAGTTGT GTGGGATGGG GCAGAGGAGC
          AGGAAGAATG GAAGAAGGGG TGCAAGAAAT GGCTCAGCCC TGA-CAGCGC
          TTGTTTTCTG TCCCCAGGTA TGATAATGAA TAYGGATACA GCAACCGTGT
          TGTGGNNNGT ATGGAAAAGG GCAGGGAGTC TTAGTGTCTG ATGTGTAGTG
          AATGTGTGCA AGACAGCTAT GTGAGAGCTG GGCTTTTATT TACTG-----
          ---------- ---ATGACTA GTTGGACTTC AGTGAGCTCT CCCTCAAGTC
          CAAGGTCTGT GTGTACAAGA AAGGGCTCAC GGTATGCAAA TGGCATGTGA
          ATATCCAAGT TTAGATTTCC CATTCCAACC ACCACAGTCT GACCAACCCT
          TGACAACAAT AAACCAGCCC ATGCAGCCTA AGTGTGCCTG GGAAACTGTA
          TTACATAAGG ACTGTCAGTG ACTGAACACA AGGGACATGC AATTTTAGAG
          TAAACCC-TG GAGGATCCAT TGGAGACAAA GACCCATAAA ACTAAGTGTT
          ATACAAAACA CAGGGCATGA ATTTGCAGTC TTAATGGATG AGACAGACAA
          AAAGTGGAAA GGGCCATGGT CTACTCAAGG TCATGAAGCA GATCAGTGTC
          AGAGCTAGGA ATAGAGCCCA GTGCTTCTGC CTAGTCCAGG CTCCTTACAC
          ACTAGACCTC ACTGTCTCTC CAGAGGCTGC AGGAAGGCCT ACTGAATTAG
          CTCAGAGATA TTTCCAGGCT CTGCAACCTA CTTCTTAGTC TGGGTTTTCT
          GAAAATAAAC CTTGAGTGTC CCTTCAGTTT TTCTTTCTCT CTTTCCTTCC
          TCTCAGTTCA TTTCTGAGTT TGTCGTCTCA GTGTTAAATT TGGAGCTACA
          CTTAAGACTA GCAGGCTTCT TCTGGAGCGT GCAAAAGAAC TTGACCTTGC
          CATTGTTGGA GTTAGGTAAG CTGACAGTAT CAAAACACAA TTGTATCAAA
          TAAGTTTTCT TTAAATGCTC TACCTGACAA TACARATGCC TTTGGATGTG
          GTGATATGAG TTTATACAAA ACTTCTTGCC AAATATCAAC TGATATTTTG
          TATCTTTTT- -GTAGTTTCC ATGTTGGAAG TGGATGTACG GACCCWGAGA
          CCTTTGTTCA AGCCATTTCT GATGCCCGCT GTGTGTTTGA TAYGGGAGTA
          AGTCTAGTTC TCCTTTATCT GGAGCTACTG CTCAACTGTT GGGCCATGAC
          TGTTWCGGGK TTAAAAGCTA GCTAAGTCAT TGACTTCATG TTACTGGAAT
          ATTTTAGGTC CTGGTAGCTT ----TGACCA GCTTAGCAAT ACTCATMTAC
          AGATCCACTA AAATTGGCAG CTCRAATTCA AATGACTGTT ACTTGAACAT
          GTGTTAGCTC TGTTTCAAAC ATTAATGAAA TGACTTTATA TTACTTTTTW
          AGCTAAAATG ATAAATTATG AACTGATACA AA-------C TTTTCTTGAC
          AGTGTTGCTG TTAATCTCAT TTTAGGCTGA ACTTGGCTTC AATATGTATC
          TGCTTGATAT TGG
Cettia013 NNNNNNNNNN NNNNNNNNNN NNNNNNNNNN NNNNNNNNNN NNNNNNNNNN
          NNNNNNNNNN NNNNNNNNNN NNNNCACCTC CCTAGCCTTT GCCTCCGTCA
          CCCACATATG CCGCAACGTC CAATTTGGGT GATTAATCCG TAACCTACAC
          GCAAACGGAG CCTCTTTCTT CTTTATCTGC ATTTACTTTC ACATTGGCCG
          AGGACTATAC TACGGCTCAT ACCTAAACAA AGAAACCTGA AACATCGGAG
          TAATCCTCTT ACTAGCCCTC ATAGCAACTG CTTTCGTAGG TTATGTCCTA
          CCATGAGGAC AAATATCCTT CTGAGGAGCC ACAGTAATCA CCAACCTGTT
          CTCAGCAATC CCATACATCG GCCAAACACT AGTAGAATGA CTATGAGGCG
          GGTTCTCAGT AGATAACCCC ACCCTAACCC GATTCTTCGC TATCCACTTC
          CTACTACCAT TCGTTATCGT AGGACTTACA TTAGTCCACC TCACCTTCCT
          ACACGAAACA GGTTCAAACA ACCCACTAGG TATCCCATCG GACTGCGACA
          AAATCCCATT CCACCCGTAC TACTCCACAA AAGACATCCT AGGATTCGCA
          TTCATACTTA TCTCCCTAGT CGCTCTCGCC CTATTCTCCC CCAATCTGCT
          AGGAGACCCA GAAAACTTCA CACCAGCCAA CCCCCTAGCC ACACCCCCCC
          ACATTAAACC CGAANNNNNN NNNNNNNNNN NNNNNNNNNN NNNNNNNNNN
          NNNNNNNNNN NNNNNNNNNN NNNNNNNNNN NNNNNNNNNN NNNNNNNNNN
          NNNNNNNNNN NNNNNNNNNN NNNNNNNNNN NNNNNNNNNN NNNNNNNNNN
          NNNNNNNNNN NNNNNNNNNN NNNNNNNNNN NNNNNNNNNN NNNNNNNNNN
          NNNNNNNNNN NNNNNNNNNN NNNNNNNNNN NNNNNNNNNN NNNNNNNNNN
          NNNNNNNNNN NNNNNNNNNN NNNNNNNNNN NNNNNNNNNN NNNNNNNNNN
          NNNNNNNNNN NNNNNNNNNN NNNNNNNNNN NNNNNNNNNN NNNNNNNNNN
          NNNNNNNNNN NNNNNNNNNN NNNNNNNNNN NNNNNNNNNN NNNNNNNNNN
          NNNNNNNNNN NNNNNNNNNN NNNNNNNNNN NNNNNNNNNN NNNNNNNNNN
          NNNNNNNNNN NNNNNNNNNN NNNNNNNNNN NNNNNNNNNN NNNNNNNNNN
          NNNNNNNNNN NNNNNNNNNN NNNNNNNNNN NNNNNNNNNN NNNNNNNNNN
          NNNNNNNNNN NNNNNNNNNN NNNNNNNNNN NNNNNNNNNN NNNNNNNNNN
          NNNNNNNNNN NNNNNNNNNN NNNNNNNNNN NNNNNNNNNN NNNNNNNNNN
          NNNNNNNNNN NNNNNNNNNN NNNNNNNNNN NNNNNNNNNN NNNNNNNNNN
          NNNNNNNNNN NNNNNNNNNN NNNNNNNNNN NNNNNNNNNN NNNNNNNNNN
          NNNNNNNNNN NNNNNNNNNN NNNNNNNNNN NNNNNNNNNN NNNNNNNNNN
          NNNNNNNNNN NNNNNNNNNN NNNNNNNNNN NNNNNNNNNN NNNNNNNNNN
          NNNNNNNNNN NNNNNNNNNN NNNNNNNNNN NNNNNNNNNN NNNNNNNNNN
          NNNNNNNNNN NNNNNNNNNN NNNNNNNNNN NNNNNNNNNN NNNNNNNNNN
          NNNNNNNNNN NNNNNNNNNN NNNNNNNNNN NNNNNNNNNN NNNNNNNNNN
          NNNNNNNNNN NNNNNNNNNN NNNNNNNNNN NNNNNNNNNN NNNNNNNNNN
          NNNNNNNNNN NNNNNNNNNN NNNNNNNNNN NNNNNNNNNN NNNNNNNNNN
          NNNNNNNNNN NNNNNNNNNN NNNNNNNNNN NNNNNNNNNN NNNNNNNNNN
          NNNNNNNNNN NNNNNNNNNN NNNNNNNNNN NNNNNNNNNN NNNNNNNNNN
          NNNNNNNNNN NNNNNNNNNN NNNNNNNNNN NNNNNNNNNN NNNNNNNNNN
          NNNNNNNNNN NNNNNNNNNN NNNNNNNNNN NNNNNNNNNN NNNNNNNNNN
          NNNNNNNNNN NNNNNNNNNN NNNNNNNNNN NNNNNNNNNN NNNNNNNNNN
          NNNNNNNNNN NNNNNNNNNN NNNNNNNNNN NNNNNNNNNN NNNNNNNNNN
          NNNNNNNNNN NNNNNNNNNN NNNNNNNNNN NNNNNNNNNN NNNNNNNNNN
          NNNNNNNNNN NNNNNNNNNN NNNNNNNNNN NNNNNNNNNN NNNNNNNNNN
          NNNNNNNNNN NNNNNNNNNN NNNNNNNNNN NNNNNNNNNN NNNNNNNNNN
          NNNNNNNNNN NNNNNNNNNN NNNNNNNNNN NNNNNNNNNN NNNNNNNNNN
          NNNNNNNNNN NNNNNNNNNN NNNNNNNNNN NNNNNNNNNN NNNNNNNNNN
          NNNNNNNNNN NNNNNNNNNN NNNNNNNNNN NNNNNNNNNN NNNNNNNNNN
          NNNNNNNNNN NNNNNNNNNN NNNNNNNNNN NNNNNNNNNN NNNNNNNNNN
          NNNNNNNNNN NNNNNNNNNN NNNNNNNNNN NNNNNNNNNN NNNNNNNNNN
          NNNNNNNNNN NNNNNNNNNN NNNNNNNNNN NNNNNNNNNN NNNNNNNNNN
          NNNNNNNNNN NNNNNNNNNN NNNNNNNNNN NNNNNNNNNN NNNNNNNNNN
          NNNNNNNNNN NNNNNNNNNN NNNNNNNNNN NNNNNNNNNN NNNNNNNNNN
          NNNNNNNNNN NNNNNNNNNN NNNNNNNNNN NNNNNNNNNN NNNNNNNNNN
          NNNNNNNNNN NNNNNNNNNN NNNNNNNNNN NNNNNNNNNN NNNNNNNNNN
          NNNNNNNNNN NNNNNNNNNN NNNNNNNNNN NNNNNNNNNN NNNNNNNNNN
          NNNNNNNNNN NNNNNNNNNN NNNNNNNNNN NNNNNNNNNN NNNNNNNNNN
          NNNNNNNNNN NNN
Cettia014 GGATCACTTC TAGGAATCTG CCTGGTTACA CAAATTGTTA CAGGCCTACT
          ACTGGCCATA CACTACACAG CAGACACTTC CCTAGCTTTC GCCTCTGTCA
          CCCACATGTG CCGTAACGTC CAATTTGGCT GACTAATCCG CAACCTACAT
          GCAAACGGAG CCTCCTTCTT TTTCATCTGC ATCTACTTCC ACATCGGCCG
          AGGACTATAC TACGGCTCAT ACCTAAACAA AGAAACCTGA AACATTGGAG
          TAATCCTCCT ACTAGCCCTC ATAGCAMCCG CCTTCGTAGG ATATGTCTTA
          CCATGAGGAC AAATATCCTT CTGAGGAGCT ACAGTAATCA CTAACCTGTT
          CTCCGCAATC CCATACATCG GCCAAACACT AGTAGAATGA CTATGAGGCG
          GATTCTCAGT AGATAATCCA ACCCTAACCC GATTCTTTGC TATCCACTTC
          CTCCTGCCGT TCATCATCGT AGGACTAACG CTAGTCCACC TCACCTTCCT
          ACACGAAACA GGCTCAAACA ACCCCCTAGG CATCCCATCA GACTGCGACA
          AAATCCCATT CCACCCCTAC TACTCCACAA AGGACATCCT AGGATTTGCA
          TTCATACTCA TCTGCCTCGT CGCCCTCGCC CTATTCTCCC CCAACCTGCT
          AGGAGACCCA GAAAACTTTA CACCAGCCAA CCCCCTAGCC ACACCCCCAC
          ATATCAAACC TGAATGATAC TTCCTATTTG CTTACGCAAT CCTCCGATCC
          ATCCCAAACA AACTAGGCGG AGTACTAGCC CTCGCCGCCT CCGTCCTAGT
          CCTATTCCTT GTCCCACTTC TACACACATC CAAACTACGT TCAATGACCT
          TCCGCCCTCT ATCACAAATC CTATTCTGAA CCCTAGTTGC CAACCTCCTC
          GTCCTCACCT GAGTAGGCAG CCAACCAGTC GAACACCCAT TTATCATCAT
          CGGCCAACTA GCCTCATTCA CCTATTTCAC AATCATCCTA GTCCTTTTCC
          CCCTCGCATC AATCCTAGAA AATAAGATAC TCAAACTCTA GCC-AACTCT
          AATAGTTTAT AAAAA-CATT GGTCTTNNTT CCACCTTT-G ATGCGGGTGC
          TGGCATYGCA CTGAACGACC ATTTTGTCAA GCTGGTTTCC TGGTACGTGC
          AGCCCTGGGG GACG------ ---GCACAGA CAGGTTACAG ACTTGGGTCC
          TGTGGGTTAC TGCTGGTGAT CCAGGTGGAT ACACAGACCT CCATCCTCAC
          TGGGGAGTG- GGATTGCTTC TTACCTGAAA CTACTATAGC TGCCTCCTTC
          CCCCCAGAGG GTAGATGGGA GATCAGTTGT GTGGGATGGG GCAGAGGAGC
          AGGAAGAATG GAAGAAGGGG TGCAAGAAAT GGCTCAGCCC TGA-CAGCGC
          TTGTTTTCTG TCCCCAGGTA TGATAATGAA TATGGATACA GCAACCGTGT
          TGTGGNNNGT ATGGAAAAGG GCAGGGAGTC TTAGTGTCTG ATGTGTAGTG
          AATGTGTGCA AGACAGCTAT GTGAGAGCTG GGCTTTTATT TACTG-----
          ---------- ---ATGACTA GTTGGACTTC AGTGAGCTCT CCCTCAAGTC
          CAAGGTCTGT GTGTACAAGA AAGGGCTCAC GGTATGCAAA TGGCATGTGA
          ATATCCAAGT TTAGGTTTCC CATTCCAACC ACCACAGTCT GACCAACCCT
          TGACAACAAT AAACCAGCCC ATGCAGCCTA AGTGTACCTG GGAAACTGTA
          TTACATAAGG ACTATCAGTG ACTGAACACA AGGGACATGC AATTTTAGAG
          TAAACCC-TG GAGGATCCAT TGGAGACAAA GACCCATAAA ACTAAGTGTT
          ATACAAAACA CAGGGCATGA ATTTGCAGTC TTAATGGATG AGACAGACAA
          AAAGTGGAAA GGGCCATGGT CTACTCAAGG TCATGAAGCA GATCAGTGTC
          AGAGCTAGGA ATAGAGCCCA GTGCTTCTGC CTAGTCCAGG CTCCTTACAC
          ACTAGACCTC ACTGTCTCTC CAGAGGCTGC AGGAAGGCCT ACTGAATTAG
          CTCAGAGATA TTTCCAGGCT CTGCAACCTA CTTCTTAGTC TGGGTTTTCT
          GAAAATAAAC CTTGAGTGTC CCTTCAGTTT TTCTTTCTCT TTTTCCTTCC
          TCTCAGTTCA TTTCTGAGTT TGTCGTCTCA GTGTTAAATT TGGAGCTACA
          CTTAAGACTA GCAGGCTTCT TCTGGAGCGT GCAAAAGAAC TTGACCTTGC
          CATTGTTGGA GTTAGGTAAG CTGACAGTAT CAAAACACAA TTGTATCAAA
          TAAGTTTTCT TTAAATGCTC TACCTGACAA TACAGATGCC TTTGGATGTG
          GTGATACGAG TTTATACAAA ACTTCTTGCC AAATATCAAC TGATATTTTG
          TATCTTTTT- -GTAGTTTCC ATGTTGGAAG TGGATGTACG GACCCAGAGA
          CCTTTGTTCA AGCCATTTCT GATGCCCGCT GTGTGTTTGA TATGGGGGTA
          AGTCTAGTTC TCCTTTATCT GGAGCTACTG CTCAACTGTT GGGCCATGAC
          TGTTATGGGG TTAAAAGCTA GCTAAGTAAT TGACTTCATG TTACTGGAAT
          ATTTTAGGTC CTGGTAGCTT ----TGACCA GCTTAGCAAT ACTCATCTAC
          AGATCCACTA AAATTGGCAG CTCGAATTCA AATGACTGTT ACTTGAACAT
          GTGTTAGCTC TGTTTCAAAT ATTAATGAAA TGACTTTATA TTACTTTTTA
          AGCTAAAATG ATAAATTATG AACTGATACA AA-------C TTTTCTTGAC
          AGTGTTGCTG TTAATCTCAT TTTAGGCTGA ACTTGGCTTC AATATGTATC
          TGCTTGATAT TGG
Cettia015 NGATCACTAC TAGGAATCTG CCTAATCACA CAAATCATCA CAGGTCTCCT
          ACTAGCCATA CACTACACAG CAGACACCTC CCTAGCTTTT GCTTCTGTCA
          CACACATATG CCGAAACGTA CAATTTGGCT GACTAATCCG CAATCTCCAT
          GCAAACGGAG CCTCCTTCTT CTTCATCTGC ATCTACTTCC ACATTGGCCG
          AGGACTATAC TACGGTTCAT ACCTAAATAA AGAAACCTGA AACGTCGGAG
          TAATTCTCCT GCTAGCATTA ATAGCAACCG CCTTCGTAGG ATACGTCCTA
          CCCTGAGGAC AAATATCCTT TTGAGGAGCC ACAGTAATCA CCAACCTATT
          CTCAGCAATC CCATACATTG GCCAAACACT AGTAGAATGA CTATGAGGAG
          GATTCTCAGT AGACAACCCA ACTCTGACCC GATTTTTCGC CATCCACTTC
          CTCCTGCCAT TCGTCATCGT AGGTCTCACA CTAGTCCACC TTACCTTTCT
          ACACGAAACC GGCTCAAACA ACCCCCTTGG AATCCCATCA GACTGCGACA
          AAATCCCATT CCACCCATAC TACTCCACAA AAGACATCCT AGGCTTTGCA
          TTCATACTTG CTTCCCTAGT AGCCCTAGCT CTTTTCTCCC CAAACTCCTT
          AGGAGACCCA GAAAACTTCA CACCAGCCAA CCCACTAGCC ACACCCCCAC
          ACATCAAACC AGAGTGATAT TTCCTATTTG CCTACGCCAT CCTCCGATCT
          ATCCCAAACA AATTAGGAGG AGTACTAGCC CTTGCTGCCT CAGTACTAGT
          TCTATTCCTC ATCCCATTAC TCCACACATC CAAACTACGC TCAATAACTT
          TCCGCCCCAT CTCGCAAATC CTATTCTGAA CCCTAGTTGC AAACCTCCTC
          ATTCTAACCT GAGTAGGTAG CCAGCCAGTC GAACACCCAT TTATCATTAT
          TGGTCAACTG GCCTCATTCA GCTACTTCAC AATCATCCTA GTTCTCTTCC
          CTCTTGCATC CATCCTAGAA AACAAGATTC TTAAACTTTA ACT-AACTCT
          AATAGTTTAT AAAAA-CATT GGTCTTGTTT CCACCTTT-G ATGCGGGTGC
          TGGCATTGCA CTGAACGACC ATTTTGTCAA GCTGGTTTCC TGGTACGTGC
          AGCCCTGGGG GATGTAGGGG TTGGCACAGA CAGGTCACAG GCTTGGGTCC
          TGTCGGTTAC TGCTGRTGAT CCAGGTGGAT ACACAGACCT CCATCCTCAC
          TGGGGAGTGA GGAT------ ---------- TTACTACAGC TGCCTCCTTC
          CCCCCAGAGG GTAGATRGGA GTTCAGTTGT GTGGGATGGG GCAGAGGAGC
          AGGAAGAATG GAAGAAGGGG TGCAAGAAAT GGCTCAGCCC TGA-CAGCGC
          TTGTTTTCTG TCCCCAGGTA TGATAATGAA TATGGATACA GCAACCGTGT
          TGTGGACTGT ATGGAAAAGG GCAGGGAGTC TTAGTGTCTT ATGTGTAGTG
          AATGTGTGCA AGACAGCTAT GTGAGAGCTG GACTTTTATT TACTG-----
          ---------- ---ATGACTA GTTGGACTTC AGGTAGCTCT CCCTCAAGTC
          CAAGGTCTGT GTGTACAAGA AAGGGCTCAT GGTATGCAAA TGGTATGTGA
          ATATCCAAGT TTAGATTTCC CATTCCAACC ACCACAGTCT GGCCAACCCT
          TGATAACAAT AAACCAGCCC ATGCAGCCTA TGCGTACCTG GGAAACTGTA
          TTACATAAGG ACTGTCAGTG ACTAGACACA AGGGACATGC AATTTTAGAG
          TAA-CCC-TG GAGGATCCAC TGGAGACCAA GACCCTTAAA ACTAAGTGTT
          ATAC-AAACA CAGGGCATAA ATTTGCAGTC TTAATGGATG AGACAGACAA
          AAAGTGAAAA GGGCCATGGT CTACTCAAGG TCATGAAGCA GATCAGTGCC
          ACAGCTAGGA ATAGAGCCCA GTGCTTCTGC CTAGCCCAGG CTCCTTGCAC
          ACTAGACCTC AYTGTCTCTC CAGAGGCTGC AGGAAGGCCT ACTGAATTAG
          CTCAGAGATA TTTCCAGGCT CTGCAACCTA TTTCTTAGTC TGGGTTTTCT
          GAAAATAAAC CTTGAGTGTC CCTTCATTTT TTCTTTCTCT CTTTCCTTCC
          TCTCAGTTCA TTTCTGNNNN NNNNNNNNNN NNNTTAAATT TGGAGCTACA
          CTTAAGACTA GCAGGCTTCT TCTGGAGCGT GCAAAAGAAC TTGATCTTGC
          CATTGTTGGA GTTAGGTGAG CTGACAGTAY CAAAACACAG TTGTATTAAA
          TRAGTTTTCT TTAAATGCTC TATCTGACAA TACAGATGCC TTTGCACGTG
          ATGACATGAG TTTATACAAA ACTTCTTGCC AAATATCAAC TGATATTTTG
          TATATTTTTT TGTAGTTTCC ACGTTGGAAG TGGATGTACA GACCCAGAGA
          CCTTTGTTCA AGCCATTTCT GATGCCCGCT GTGTGTTTGA TATGGGAGTA
          AGTCTAGTTC TACTTTATCT GGGACTACTG CTCAACTGTT GGGGCACAAC
          TGTTATGGGG TTAAAAGCTW GCTAAGTCAC TGACTTCATG TTAYTGGAAT
          TTTTTTGGTC CTGGTAGCTT AYTTTGACCA GCTTGGCAAT ACTCATCTAC
          AGATGCACTA AAATTGGCAG CTCAAATTCA AATGACTGTT ACTTGAACAT
          GTGTTAGCTC TGTTTYAAGT ATTAATKAAA TGACTTTATA TTACTTTTTA
          AGCTAAAATG ATAAATTRTA AACTGATATA AATTATAAAC TTTTCTTGAC
          AGTGTTGCTG TTAATCTCAT TTTAGGCTGA ACTTGGCTTC AATATGTATC
          TGCTTGATAT TGG
Cettia016 GGATCACTAC TAGGAATCTG CCTAATCACA CAAATCATCA CAGGTCTCCT
          ACTAGCCATA CACTACACAG CAGACACCTC CCTAGCTTTT GCTTCTGTCA
          CACACATATG CCGAAACGTA CAATTTGGCT GACTAATCCG CAATCTCCAT
          GCAAACGGAG CCTCCTTCTT CTTCATCTGC ATCTACTTCC ACATTGGCCG
          AGGACTATAC TACGGTTCAT ACCTAAATAA AGAAACCTGA AACGTCGGAG
          TAATTCTCCT ACTAGCATTA ATAGCAACCG CCTTCGTAGG ATACGTCCTA
          CCCTGAGGAC AAATATCCTT TTGAGGAGCC ACAGTAATCA CCAACCTATT
          CTCAGCAATC CCATACATTG GCCAAACACT AGTAGAATGA CTATGAGGAG
          GATTCTCAGT AGACAACCCA ACTCTGACCC GATTTTTCGC TATCCACTTC
          CTCCTGCCAT TCGTTATCGT AGGTCTCACA CTAGTCCACC TTACCTTCCT
          ACACGAAACC GGCTCAAACA ACCCCCTTGG AATCCCATCA GACTGCGACA
          AAATCCCATT CCACCCATAC TACTCCACAA AAGACATTCT AGGCTTTGCA
          TTCATACTTG CTTCCCTAGT AGCCCTAGCT CTTTTCTCCC CAAACTCTTT
          AGGGGACCCA GAAAACTTCA CACCAGCCAA CCCACTAGCC ACACCCCCAC
          ACATTAAACC AGAGTGATAT TTCCTATTTG CCTACGCCAT CCTCCGATCT
          ATCCCAAACA AATTAGGAGG AGTACTAGCC CTTGCTGCCT CAGTACTAGT
          TCTATTCCTC ATCCCATTAC TCCACACATC CAAACTACGC TCAATAACTT
          TCCGTCCCAT CTCGCAAATC CTATTCTGAA CCCTAGTTGC AAACCTCCTC
          ATTCTAACCT GAGTAGGTAG CCAGCCAGTT GAACACCCAT TTATCATTAT
          TGGTCAACTG GCCTCATTCA GCTACTTCAC AATCATCCTA GTTCTCTTCC
          CTCTTGCATC CATCCTAGAA AACAAGATTC TTAAACTTTA ACT-AACTCT
          AATAGTTTAT AAAAA-CATT GGTCTTGTTT CCACCTTT-G ATGCGGGTGC
          TGGCATYGCA CTGAACGACC ATTTTGTCAA GCTGGTTTCC TGGTACGTGC
          AGCCCTGGGG GATGTAGGGG TTGGCACAGA CAGGTCACAG GCTTGGGTCC
          TGTCGGTTAC TGCTGGTGAT CCAGGTGGAT ACACAGACCT CCATCCTCAC
          TGGGGAGTGA GGAT------ ---------- TTACTACAGC TGCCTCCTTC
          CCCCCAGAGG GTAGATAGGA GTTCAGTTGT GTGGGATGGG GCAGAGGAGC
          AGGAAGAATG GAAGAAGGGG TGCAAGAAAT GGCTCAGCCC TGA-CAGCGC
          TTGTTTTCTG TCCCCAGGTA TGATAATGAA TATGGATANN NNNNNNNNNN
          NNNNNNNNGT ATGGAAAAGG GCAGGGAGTC TTAGTGTCTT ATGTGTAGTG
          AATGTGTGCA AGACAGCTAT GTGAGAGCTG GACTTTTATT TACTG-----
          ---------- ---ATGACTA GTTGGACTTC AGGTAGCTCT CCCTCAAGTC
          CAAGGTCTGT GTGTACAAGA AAGGGCTCAT GGTATGCAAA TGGTATGTGA
          ATATCCAAGT TTAGATTTCC CATTCCAACC ACCACAGTCT GGCCAACCCT
          TGATAACAAT AAACCAGCCC ATGCAGCCTA TGCGTACCTG GGAAACTGTA
          TTACATAAGG ACTGTCAGTG ACTAGACACA AGGGACATGC AATTTTAGAG
          TAA-CCC-TG GAGGATCCAC TGGAGACCAA GACCCTTAAA ACTAAGTGTT
          ATAC-AAACA CAGGGCATAA ATTTGCAGTC TTAATGGATG AGACAGACAA
          AAAGTGAAAA GGGCCATGGT CTACTCAAGG TCATGAAGCA GATCAGTGCC
          ACAGCTAGGA ATAGAGCCCA GTGCTTCTGC CTAGCCCAGG CTCCTTGCAC
          ACTAGACCTC ACTGTCTCTC CAGAGGCTGC AGGAAGGCCT ACTGAATTAG
          CTCAGAGATA TTTCCAGGCT CTGCAACCTA TTTCTTAGTC TGGGTTTTCT
          GAAAATAAAC CTTGAGTGTC CCTTCATTTT TTCTTTCTCT CTTTCCTTCC
          TCTCAGTTCA TTTNNNNNNN NNNNNNNNNN NNNTTAAATT TGGAGCTACA
          CTTAAGACTA GCAGGCTTCT TCTGGAGCGT GCAAAAGAAC TTGATCTTGC
          CATTGTTGGA GTTAGGTGAG CTGACAGTAT CAAAACACAG TTGTATTAAA
          TAAGTTTTCT TTAAATGCTC TATCTGACAA TACAGATGCC TTTGCACGTG
          ATGACATGAG TTTATACAAA ACTTCTTGCC AAATATCAAC TGATATTTTG
          TATATTTTTT TGTAGTTTCC ACGTTGGAAG TGGATGTACA GACCCAGAGA
          CCTTTGTTCA AGCCATTTCT GATGCCCGCT GTGTGTTTGA TATGGGAGTA
          AGTCTAGTTC TACTTTATCT GGGACTACTG CTCAACTGTT GAGGCACAAC
          TGTTATGGGG TTAAAAGCTT GCTAAGTCAC TGACTTCATG TTATTGGAAT
          TTTTTTGGTC CTGGTAGCTT ACTTTGACCA GCTTGGCAAT ACTCATCTAC
          AGATGCACTA AAATTGGCAG CTCAAATTCA AATGACTGTT ACTTGAACAT
          GTGTTAGCTC TGTTTTAAGT ATTAATGAAA TGACTTTATA TTACTTTTTA
          AGCTAAAATG ATAAATTATA AACTGATATA AATTATAAAC TTTTCTTGAC
          AGTGTTGCTG TTAATCTCAT TTTAGGCTGA ACTTGGCTTC AATATGTATC
          TGCTTGATAT TGG
Cettia017 GGATCCCTCC TAGGAATCTG TCTAGTCACA CAAATCATCA CAGGTCTCCT
          ACTAGCCATA CACTACACAG CAGACACTTC CCTAGCCTTC GCCTCTGTCA
          CCCACATGTG CCGTAACGTC CAATTCGGGT GACTAATCCG CAACCTACAC
          GCAAACGGAG CCTCTTTCTT CTTTATCTGC ATTTACTTCC ACATTGGCCG
          AGGACTATAC TACGGCTCAT ACCTAAACAA AGAGACCTGA AACATCGGAG
          TAATCCTCTT ACTAGCCCTC ATAGCAACTG CTTTCGTAGG TTATGTCCTA
          CCATGAGGAC AAATATCCTT CTGAGGAGCC ACAGTAATCA CAAACCTATT
          CTCAGCAATC CCATATATCG GCCAAACATT AGTAGAATGA CTATGAGGCG
          GATTCTCAGT AGATAACCCC ACCCTAACCC GATTCTTCGC TATCCACTTT
          CTCCTACCAT TCGTTATCGT AGGACTTACA CTAGTCCACC TCACCTTTCT
          ACACGAAACA GGCTCAAACA ACCCACTAGG CATCCCATCA GACTGCGACA
          AAATCCCATT CCACCCATAC TACTCCACAA AAGACATCCT AGGATTCGCA
          TTCATACTTA TCTCCCTAGT CGCTCTCGCT CTATTCTCCC CCAACCTGCT
          AGGGGACCCA GAAAATTTCA CACCAGCCAA CCCCTTAGCC ACACCCCCCC
          ACATCAAACC CGAGTGATAC TTCCTATTTG CCTACGCCAT TCTTCGATCC
          ATCCCAAACA AACTAGGCGG AGTCCTAGCC CTCGCCGCCT CCGTCCTAGT
          CCTATTCCTC ATCCCACTAC TACATACATC CAAACTGCGC TCAATAACTT
          TCCGTCCCCT ATCACAAATC CTATTCTGAA CCCTAGTCGC CAACCTCCTC
          GTCCTAACCT GAGTAGGCAG CCAACCAGTT GAACACCCAT TCATCATCAT
          TGGCCAACTT GCCTCATTCA CCTACTTCAC AATCATCCTA ATCCTATTCC
          CCCTTGCATC CATCCTAGAA AACAAGATAC TTAAACTCTA ACT-AACTCT
          AATAGTTTAT AAAAA-CATT GGTCTTGTTT CCACCTTT-G ATGCGGGTGC
          TGGCATCGCA CTGAACGACC ATTTTGTCAA GCTGGTTTCC TGGTACGTGC
          AGCCCTGGGG GATG------ ---GCACAGA CAGGTTACAC ACTTGGGTC-
          TGTGGGTTAC TGCTGGTGAT CCAGGTGGAT ACACAGACCT CCATCCTCAC
          TGGGGAGTG- GGATTGCTTC TTACCTGAAA TTACTATAGC TGCCTCCTTC
          CCCCCAGAGG GTAGATGGGA GCTCAGTTGT GTGGGATGGG GCAGAGGAGC
          AGGAAGAATG GAAGAAGGGG TGCAAGAAAT GGCTCAGCCC TGA-CAGTGC
          TTGTTTTCTG TCCCCAGGTA TGATAATGAA TATGGATACA GCAACCGTGT
          TGTGGACTGT ATGGAAAAGG GCAGGGAGTC TTAGTGTCTG ATGTGTAGTG
          AATGTGTGCA AGACAGCTAT GTGAGAGCTA GGCTTTTATT TACTG-----
          ---------- ---ATGACTA GTTGGACTTC AGTGAGCTCT CCCTCAAGTC
          CAAGGTCTGT GTGTACAAGA AAGGGCTCAC GGTATGCAAA TGGCATGTGA
          ATATCCAAGT TTAGATTTCC CATTCCAACC ACCACAGTCT GACCAACCCT
          TGACAACAAT AAACCAGCCC ATGCAGCCTA TGTGTGCCTG GGAAACTGTA
          TTACATAAGG ACTGTCAGTG ACTGAACACA AGGGACATGC AATTTTAGAG
          TAAACCC-TG GAGGATCCAT TGGAGACAAA GACCCATAAA ACTAAGTGTT
          ATACAAAACA CAGGGCATGA ATTTGCAGTC TTAATGGATG AGACAGACAA
          AAAGTGGAAA GGGCCATGGT CTACTCAAGG TCATGAAGCA GATCAGTGTC
          AGAGCTAGGA ATAGAGCCCA GTGCTTCTGC CTAGCCCAGG CTCCTTACAC
          ACTAGACCTC ACTGTCTCTC CAGAGGCTGC AGGAAGGCCT ACTGAATTAG
          CTCAGAGATA TTTCCAGGCT CTGCAACCTA CTTCTTAGTC TGGGTTTTCT
          GAAAATAAAC CTTGAGTGTC CCTTCAGTTT TTCTTTCTCT CTTTCCTTCC
          TCTCAGTTCA TTTCTGNNNN NNNNNNNNNN NNNTTAAATT TGGAGCTACG
          CTTAAGACTA GCAGGCTTCT TCTGGAGCGT GCAAAAGAAC TTGACCTTGC
          CATTGTTGGA GTTAGGTAAG CTGACAGTAT CAAAACACAG TTGTATTAAA
          TAAGTTTTCT TTAAATGCTC TACCTGACAA TACAGATGCC TTTGGATGTG
          GTGATACGAG TTTATACAAA ACTTCTTTCC AAATATCAAC TGATATTTTG
          TATCTTTTT- -GTAGTTTCC ATGTTGGAAG TGGATGTACA GACCCAGAGA
          CCTTTGTTCA AGCCATTTCT GATGCCCGCT GTGTGTTTGA TATGGGAGTA
          AGTCTAGTTC TCTTTTATCT GGAACTACTG CTCAACTGTT GGGGCATGGC
          TGTTATGGGG TCAAAAGCTA GCTAAGTCAT TGACTTCATG TTATTGGAAT
          ATTTTAGGTC CTGGTAGCTT ACTTTGACCA GCTTAGCAAT ACTCATCTAC
          AGATCCACTA AAATTGGCAG CTCAAATTCA AATGGCTGTT ACTTGAACAT
          GTGTTAGCTC TGTTTCAAAT ATTAATGAAA TGACTTTATA TTACTTTTTA
          AGGTAAAATG ATAAATTATG AACTGATACA AA-------C TTTTCTTGAC
          AGTGTTGCTA TTAATCTCAT TTTAGGCTGA ACTTGGCTTC AGTATGTATC
          TGCTTGATAT TGG
Cettia018 GGATCGCTAT TAGGCATCTG CTTAATTACA CAAATTGTCA CAGGACTTCT
          ACTAGCCATG CACTATACAG CGGACACTTC TCTAGCCTTT GCCTCCGTCA
          CCCATATGTG CCGAAATGTC CAATTTGGCT GACTAATCCG AAATCTACAT
          GCAAACGGAG CTTCCTTCTT TTTCATCTGC ATCTACTTCC ACATCGGCCG
          AGGCCTATAT TACGGCTCTT ACTTAAACAA AGAAACCTGA AATATCGGAG
          TAGTTCTCCT ATTAGCACTA ATAGCAACTG CCTTTGTAGG TTATGTACTC
          CCTTGAGGGC AAATATCATT CTGAGGAGCT ACAGTAATCA CCAACCTATT
          CTCAGCAATC CCATACATTG GTCAAACCCT AGTAGAGTGA CTATGAGGCG
          GATTCTCGGT TGATAACCCA ACCCTAACCC GATTTTTCGC CATTCATTTC
          CTACTTCCAT TCGTCATCGT AGGACTCACA CTAGTCCATC TCACATTCCT
          ACACGAAACG GGTTCTAACA ACCCCATAGG AATTCCATCA GACTGCGACA
          AAATCCCATT CCATCCATAC TACTCTATTA AAGACATCTT AGGATTTGCA
          TTCATACTCG TCTCCCTCGT TGCCTTAGCC CTATTCTCCC CCAACCTGTT
          AGGAGACCCA GAAAACTTCA CACCAGCCAA TCCCCTAGCC ACACCACCAC
          ACATCAAACC CGAATGATAC TTCCTATTCG CCTACGCCAT CCTTCGATCT
          ATCCCAAACA AACTAGGAGG AGTTCTAGCC CTAGCCGCTT CCGTCCTAGT
          CCTATTCCTC ATCCCACTAC TCCACACATC AAAAGTACGC TCAATAACTT
          TCCGTCCTCT ATCACAAATC CTATTCTGAA CCTTAGTAGC GAACCTCCTA
          GTACTAACTT GAGTAGGCAG CCAACCAGTA GAACACCCAT TCATCATTAT
          TGGCCAACTG GCCTCATTCA CCTACTTCAC AATCATTCTA ATCCTCTTCC
          CCCTTGTCTC CATCCTAGAA AACAAGATTC TTAAACTTTA AAT-AACTCT
          AATAGTTTAT AAAAA-CATT GGTCTTGTTT CCACCTTT-G ATGCGGGTGC
          TGGCATTGCA CTGAACGACC ATTTTGTCAA GCTGGTTTCC TGGTACGTGC
          AGCCCTGGGG GATGCAGGGG TTGGCACAGA CAGGCTACAG GCAGGGGCCC
          TGGCGGTTAC TGCTGGTGGT CCAGGTGGAT ACACAGACCT CCATCCTCAY
          TGGGGAGTG- GGATTGCTTC TTACCTGAAA TTACTACAGC TGCCTCCTTC
          CCCCCAGAGG GTAGATGGGA GTTCAGTTGT ATVGGATGGG GCAGAGSAGC
          AGGAAGAA-- ------GGGG TGCAAGAAAT GRCTCAGCCC TGA-CAGCGC
          TTGTTTTCTG TCCCCAGGTA TGATAATGAA TATGGATACA GCAACCGTGT
          TGTGGACTGT ATGGAAAAGG GCAGGGAGTC TTAGTGTCTG ATGTGTAGTG
          GATGTGTGCA AAACAGCTAT GTGAGAGCTG GGCTTTTATT TACTG-----
          ---------- ---ATGACTA GTTGGACTTC AGGTAGCTCT CCCTCAAGTC
          CAAGGTCTGT GTGTACAAGA AAGGGCTCAC AGTATGCAAA TGGTATGTGA
          ATATCCAAGT TTAGATTTCC CATTCCAACC ACCACAGTCT GACCAACCCT
          TGACAACAAT AAACCAGCCC ATGCAGCCTA TGCGTGCCTG GGAAACTGTA
          TTACATAAGG ACTGTCAGTG ACTGGACACA AGGGACATGC AATTTTAGAG
          TAA-CCC-TG GAGGATCCAT TGGAGACCAA GACCTATAAA -CTAAGTGTT
          ATAC-AAACA CAGGGCATAA ATTTGCAGTC TTAATGGATG AGACAGACAA
          AAAGTAAAAA TGGCTATGGT CTACTCAAGG TCATGAAGCA GATCAGTGTC
          ACAGCTAGGA ATAGAGCCCA GTGCTTCTGC CTAGCCGAGG CTCCTTGCAC
          ACTAGACCTC GCCGTCTCTC CAGAGGCTGC AGGAGGGCCT ACTGAATTAG
          CTCAGAGATA TTTCCAGGCT CTGCAACCTA TTTCTTAGTC TGGGTTTTCT
          GAAAATAAAC CTTGAGTGTC CCTTCAGTTT TTCTTTCTCT CTTTCCTTCC
          TCTCAGTTCA TTTCTGAGTT TGTCGTCTCA GTGTTAAATT TGGAGCTACA
          CTTAAGACTA GCAGGCTTCT TCTGGAGCGT GCAAAAGAAC TTGACCTTGC
          CATTGTTGGA GTTAGGTGAG CTGACRGTAT CAAAACGCAG TTGTATTAAA
          TAGGTTTTCT TTAAATGTTC TACCTGACAA TACAGATGCC TTTGCATGTG
          ATGACATGAG TTTATACAAA ACTTCTTGCC AAACATCAAC TGATATTTTG
          TATTTTTTT- -GTAGTTTCC ATGTTGGAAG TGGATGTACA GACCCAGAGA
          CCTTTGTTCA AGCCATTTCT GATGCCCGCT GTGTGTTTGA TATGGGAGTA
          AGTCTAGTTC TGCTTTATCT GGAACTACTG CTCAACTGTT GGGACACAAC
          TGTTATGGGG TTAAAAGCTA CCTAAGTCAT TGACTTCATG TTATTGGAAT
          TTTTTAGTTC CTGGTAGCTT ACTTTGACCA GCTTGGCAAT ACTCATCTAC
          AGATGCACTA AAATTGGCAG CTCAAATTCA AATGACTGTT ACTTGAACAT
          GTGTTAGCTC TGTTTCAAGT ATTAATGAAA TTACTTTATA TTACTTTTTA
          AGCTAAAATG ATAAATTATG AACTGATATA AATTATAAAT TTTTCTTGAC
          AGTGTTGCTG TTAATCTCAT TTTAGGCTGA GCTTGGCTTC AATATGTATC
          TGCTTGATAT TGG
Cettia019 GGATCGCTAT TAGGCATCTG CTTAGTTACA CAAATTGTCA CAGGACTTCT
          ACTAGCCATG CACTATACAG CGGATACTTC TCTAGCCTTT GCCTCCGTCA
          CCCATATGTG CCGAAATGTC CAATTTGGCT GACTAATCCG AAATCTACAT
          GCAAACGGAG CTTCCTTCTT TTTCATCTGC ATCTACTTCC ACATCGGCCG
          AGGCCTATAT TACGGTTCTT ACTTAAACAA AGAAACCTGA AATATCGGAG
          TAATTCTCCT ATTAGCACTA ATAGCAACTG CCTTTGTAGG TTATGTACTC
          CCCTGAGGGC AAATATCATT CTGAGGAGCT ACAGTAATCA CCAACCTATT
          CTCAGCAATC CCATACATTG GTCAAACCCT AGTAGAGTGA CTATGAGGCG
          GATTCTCGGT TGATAACCCA ACCCTAACTC GATTTTTCGC CATTCATTTC
          CTACTCCCAT TCGTCATCGT AGGACTCACA CTAGTCCATC TCACATTCCT
          ACACGAAACG GGTTCTAACA ACCCCATAGG AATTCCATCA GACTGCGACA
          AAATCCCATT CCATCCATAT TACTCTATTA AAGACATCTT AGGATTTGCA
          TTCATACTCA TCTCCCTCGT TGCCCTAGCC CTATTCTCCC CCAACCTGTT
          AGGAGACCCA GAAAACTTCA CACCAGCCAA TCCCCTAGCC ACACCACCAC
          ATATCAAACC CGAATGATAC TTCCTATTCG CCTACGCCAT CCTTCGATCT
          ATCCCAAACA AACTAGGAGG AGTTCTAGCC CTAGCCGCTT CCGTCCTAGT
          CCTATTCCTC ATCCCACTAC TCCACACATC AAAAGTACGC TCAATAACTT
          TCCGTCCTCT ATCACAAATC CTATTCTGAA CCTTAGTAGC GAACCTCCTA
          GTACTAACTT GAGTAGGCAG CCAACCAGTA GAACACCCAT TCATTATTAT
          TGGCCAACTA GCCTCATTCA CCTACTTCAC AATCATTCTA ATCCTCTTCC
          CCCTTGTCTC CATCCTAGAA AACAAGATTC TTAAACTTTA AAT-AACTCT
          AATAGTTTAT AAAAA-CATT GGTCTTGTNN NNNCCTTT-G ATGCGGGTGC
          TGGCATYGCA CTGAACGDCC ATTTTGTCAA GCTGGTTTCC TGGTACGTGC
          AGCCCTGGGG GATGCAGGGG TTGGCACAGA CAGGCTACAG GCAGGGGCCC
          TGGCGGTTAC TGCTGGTGGT CCAGGTGGAT ACACAGACCT CCATCCTCAC
          TGGGGAGTG- GGATTGCTTC TTACCTGAAA TTACTACAGC TGCCTCCTTC
          CCCCCAGAGG GTAGATGGGA GTTCAGTTGT ATGGGATGGG GCAGAGGAGC
          AGGAAGAA-- ------GGGG TGCAAGAAAT GGCTCAGCCC TGA-CAGCGC
          TTGTTTTCTG TCCCCAGGTA TGATAATGAA TATGGATACA GCAACCGTGT
          TGTGGNNNGT ATGGAAAAGG GCAGGGAGTC TTAGTGTCTG ATGTGTAGTG
          GATGTGTGCA AAACAGCTAT GTGAGAGCTG GGCTTTTATT TACTG-----
          ---------- ---ATGACTA GTTGGACTTC AGGTAGCTCT CCCTCAAGTC
          CAAGGTCTGT GTGTACAAGA AAGGGCTCAC AGTATGCAAA TGGTATGTGA
          ATATCCAAGT TTAGATTTCC CATTCCAACC ACCACAGTCT GACCAACCCT
          TGACAACAAT AAACCAGCCC ATGCAGCCTA TGCGTGCCTG GGAAACTGTA
          TTACATAAGG ACTGTCAGTG ACTGGACACA AGGGACATGC AATTTTAGAG
          TAA-CCC-TG GAGGATCCAT TGGAGACCAA GACCTATAAA -CTAAGTGTT
          ATAC-AAACA CAGGGCATAA ATTTGCAGTC TTAATGGATG AGACAGACAA
          AAAGTAAAAA GGGCTATGGT CTACTCAAGG TCATGAAGCA GATCAGTGTC
          ACAGCTAGGA ATAGAGCCCA GTGCTTCTGC CTAGCCGAGG CTCCTTGCAC
          ACTAGACCTC GCCGTCTCTC CAGAGGCTGC AGGAAGGCCT ACTGAATTAG
          CTCAGAGATA TTTCCAGGCT CTGCAACCTA TTTCTTAGTC TGGGTTTTCT
          GAAAATAAAC CTTGAGTGTC CCTTCAGTTT TTCTTTCTCT CTTTCCTTCC
          TCTCAGTTCA TTTCTGAGTT TGTCGTCTCA GTGTTAAATT TGGAGCTACA
          CTTAAGACTA GCAGGCTTCT TCTGGAGCGT GCAAAAGAAC TTGACCTTGC
          CATTGTTGGA GTTAGGTGAG CTGACRGTAT CAAAACGCAR TTGTATTAAA
          TAGGTTTTCT TTAAATGTTC TACCTGACAA TACAGATGCC TTTGCATGTG
          ATGACATGAG TTTATACAAA ACTTCTTGCC AAACATCAAC TGATATTTTG
          TATTTTTTT- -GTAGTTTCC ATGTTGGAAG TGGATGTACA GACCCAGAGA
          CCTTTGTTCA AGCCATTTCT GATGCCCGCT GTGTGTTTGA TATGGGAGTA
          AGTCTAGTTC TGCTTTATCT GGAACTACTG CTCAACTGTT GGGACACAAC
          TGTTATGGGG TTAAAAGCTA CCTAAGTCAT TGACTTCATG TTATTGGAAT
          TTTTTAGTTC CTGGTAGCTT ACTTTGACCA GCTTGGCAAT ACTCATCTAC
          AGATGCACTA AAATTGGCAG CTCAAATTCA AATGACTGTT ACTTGAACAT
          GTGTTAGCTC TGTTTCAAGT ATTAATGAAA TTACTTTATA TTACTTTTTA
          AGCTAAAATG ATAAATTATG AACTGATATA AATTATAAAT TTTTCTTGAC
          AGTGTTGCTG TTAATCTCAT TTTAGGCTGA GCTTGGCTTC AATATGTATC
          TGCTTGATAT TGG
Cettia020 NNNNNNNNNN NNNNNNNNNN NNNNNNNNNN NNNNNNNNNN NNNNNNNNNN
          NNNNNNNNNN NNNNNNNNNN NNNNNNNNNN NNNNNNNNNN NNNNNNNNNN
          NNNNNNNNNN NNNNNNNNNN NNNNNNNNNN NNNNNNNNNN NNNNNNNNNN
          NNNNNNNNNN NNNNNNNNNN NNNNNNNNNN NNNNNNNNNN NNNNNNNNNN
          NNNNNNNNNN NNNNNNNNNN NNNNNNNNNN NNNNNNNNNN NNNNNNNNNN
          NNNNNNNNNN NNNNNNNNNN NNNNNNNNNN NNNNNNNNNN NNNNNNNNNN
          NNNNNNNNNN NNNNNNNNNN NNNNNNNNNN NNNNNNNNNN NNNNNNNNNN
          NNNNNNNNNN NNNNNNNNNN NNNNNNNNNN NNNNNNNNNN NNNNNNNNNN
          NNNNNNNNNN NNNNNNNNNN NNNNNNNNNN NNNNNNNNNN NNNNNNNNNN
          NNNNNNNNNN NNNNNNNNNN NNNNNNNNNN NNNNNNNNNN NNNNNNNNNN
          NNNNNNNNNN NNNNNNNNNN NNNNNNNNNN NNNNNNNNNN NNNNNNNNNN
          NNNNNNNNNN NNNNNNNNNN NNNNNNNNNN NNNNNNNNNN NNNNNNNNNN
          NNNNNNNNNN NNNNNNNNNN NNNNNNNNNN NNNNNNNNNN NNNNNNNNNN
          NNNNNNNNNN NNNNNNNNNN NNNNNNNNNN NNNNNNNNNN NNNNNNNNNN
          NNNNNNNNNN NNNNNNNNNN NNNNNNNNNN NNNNNNNNNN NNNNNNNNNN
          NNNNNNNNNN NNNNNNNNNN NNNNNNNNNN NNNNNNNNNN NNNNNNNNNN
          NNNNNNNNNN NNNNNNNNNN NNNNNNNNNN NNNNNNNNNN NNNNNNNNNN
          NNNNNNNNNN NNNNNNNNNN NNNNNNNNNN NNNNNNNNNN NNNNNNNNNN
          NNNNNNNNNN NNNNNNNNNN NNNNNNNNNN NNNNNNNNNN NNNNNNNNNN
          NNNNNNNNNN NNNNNNNNNN NNNNNNNNNN NNNNNNNNNN NNNNNNNNNN
          NNNNNNNNNN NNNNNNNNNN NNNNNNNNNN NNNNNNNNNN NNNNNNNNNN
          NNNNNNNNNN NNNNNNNNNN NNNNNNNNNN NNNNNNNNNN NNNNNNNNNN
          NNNNNNNNNN NNNNNNNNNN NNNNNNNNNN NNNNNNNNNN NNNNNNNNNN
          NNNNNNNNNN NNNNNNNNNN NNNNNNNNNN NNNNNNNNNN NNNNNNNNNN
          NNNNNNNNNN NNNNNNNNNN NNNNNNNNNN NNNNNNNNNN NNNNNNNNNN
          NNNNNNNNNN NNNNNNNNNN NNNNNNNNNN NNNNNNNNNN NNNNNNNNNN
          NNNNNNNNNN NNNNNNNNNN NNNNNNNNNN NNNNNNNNNN NNNNNNNNNN
          NNNNNNNNNN NNNNNNNNNN NNNNNNNNNN NNNNNNNNNN NNNNNNNNNN
          NNNNNNNNNN NNNNNNNNNN NNNNNNNNNN NNNNNNNNNN NNNNNNNNNN
          NNNNNNNNGT ATGGAAAAGG GCAGGGAGTC TTAGTGTCTG ATGTGTAGTG
          GATGTGTGCA AAACAGCTAT GTGAGAGCTG GGCTTTTATT TACTG-----
          ---------- ---ATGACTA GTTGGACTTC AGGTAGCTCT CCCTCAAGTC
          CAAGGTCTGT GTGTACAAGA AAGGGCTCAC AGTATGCAAA TGGTATGTGA
          ATATCCAAGT TTAGATTTCC CATTCCAACC ACCACAGTCT GACCAACCCT
          TGACAACAAT AAACCAGCCC ATGCAGCCTA TGCGTGCCTG GGAAACTGTA
          TTACATAAGG ACTGTCAGTG ACTGGACACA AGGGACATGC AATTTTAGAG
          TAA-CCC-TG GAGGATCCAT TGGAGACCAA GACCTATAAA -CTAAGTGTT
          ATAC-AAACA CAGGGCATAA ATTTGCAGTC TTAATGGATG AGACAGACAA
          AAAGTAAAAA GGGCTATGGT CTACTCAAGG TCATGAAGCA GATCAGTGTC
          ACAGCTAGGA ATAGAGCCCA GTGCTTCTGC CTAGCCGAGG CTCCTTGCAC
          ACTAGACCTC GCCGTCTCTC CAGAGGCTGC AGGAAGGCCT ACTGAATTAG
          CTCAGAGATA TTTCCAGGCT CTGCAACCTA TTTCTTAGTC TGGGTTTTCT
          GAAAATAAAC CTTGAGTGTC CCTTCAGTTT TTCTTTCTCT CTTTCCTTCC
          TCTCAGTTCA TTTCTGNNNN NNNNNNNNNN NNNNNNNNNN NNNNNNNNNN
          NNNNNNNNNN NNNNNNNNNN NNNNNNNNNN NNNNNNNNNN NNNNNNNNNN
          NNNNNNNNNN NNNNNNNNNN NNNNNNNNNN NNNNNNNNNN NNNNNNNNNN
          NNNNNNNNNN NNNNNNNNNN NNNNNNNNNN NNNNNNNNNN NNNNNNNNNN
          NNNNNNNNNN NNNNNNNNNN NNNNNNNNNN NNNNNNNNNN NNNNNNNNNN
          NNNNNNNNNN NNNNNNNNNN NNNNNNNNNN NNNNNNNNNN NNNNNNNNNN
          NNNNNNNNNN NNNNNNNNNN NNNNNNNNNN NNNNNNNNNN NNNNNNNNNN
          NNNNNNNNNN NNNNNNNNNN NNNNNNNNNN NNNNNNNNNN NNNNNNNNNN
          NNNNNNNNNN NNNNNNNNNN NNNNNNNNNN NNNNNNNNNN NNNNNNNNNN
          NNNNNNNNNN NNNNNNNNNN NNNNNNNNNN NNNNNNNNNN NNNNNNNNNN
          NNNNNNNNNN NNNNNNNNNN NNNNNNNNNN NNNNNNNNNN NNNNNNNNNN
          NNNNNNNNNN NNNNNNNNNN NNNNNNNNNN NNNNNNNNNN NNNNNNNNNN
          NNNNNNNNNN NNNNNNNNNN NNNNNNNNNN NNNNNNNNNN NNNNNNNNNN
          NNNNNNNNNN NNNNNNNNNN NNNNNNNNNN NNNNNNNNNN NNNNNNNNNN
          NNNNNNNNNN NNN
Cettia021 GGATCGCTAT TAGGCATCTG CTTAATTACA CAAATTGTCA CAGGACTTCT
          ACTAGCCATG CACTATACAG CGGATACTTC TCTAGCCTTT GCCTCCGTCA
          CCCACATGTG CCGAAATGTC CAATTTGGTT GACTAATCCG AAATCTACAT
          GCAAACGGAG CTTCCTTCTT TTTCATCTGC ATCTACTTCC ACATCGGCCG
          AGGCCTATAT TACGGCTCTT ACTTAAACAA AGAAACCTGA AATATCGGAG
          TAATTCTCCT ATTAGCACTA ATAGCAACTG CCTTTGTAGG TTATGTACTC
          CCCTGAGGAC AAATATCATT CTGAGGAGCT ACAGTAATCA CCAACCTATT
          CTCAGCAATC CCATACATTG GTCAAACCCT AGTAGAGTGA CTATGAGGCG
          GATTCTCAGT TGATAACCCA ACCCTAACCC GATTTTTCGC CATTCATTTC
          CTACTTCCAT TCGTCATCGT AGGACTCACA CTAGTCCACC TCACATTCCT
          ACACGAAACG GGTTCTAACA ACCCCATAGG AATTCCATCA GACTGCGACA
          AAATCCCATT CCATCCATAT TACTCTATTA AAGACATCTT AGGATTTGCA
          TTCATACTTG TCTCTCTCGT TGCCCTAGCC CTATTCTCCC CCAACCTGTT
          AGGAGACCCA GAAAACTTCA CACCAGCCAA TCCCCTAGCC ACACCACCAC
          ACATCAAACC CGAATGATAC TTCCTATTCG CCTACGCCAT CCTTCGATCT
          ATCCCAAACA AACTAGGAGG AGTCCTAGCC CTAGCCGCTT CCGTCCTAGT
          CCTATTCCTC ATTCCACTAC TCCACACATC AAAAGTACGC TCAATAACTT
          TCCGTCCTCT TTCACAAATC CTATTCTGAA CCCTAGTAGC GAACCTCCTA
          GTACTAACTT GAGTAGGCAG CCAACCAGTA GAACACCCAT TCATCATTAT
          TGGCCAACTA GCCTCATTCA CCTACTTCAC AATCATTCTA GTCCTCTTCC
          CCCTTGTCTC CATCCTAGAA AACAAAATTC TTAAACTTTA AAT-AACTCT
          AATAGTTTAT AAAAA-CATT GGTCTTGTTT CCACCTTT-G ATGCGGGTGC
          TGGCATYGCA CTGAACGACC ATTTTGTCAA GCTGGTTTCG TGGTATGTGC
          AGCCCTGGGG GATGCAGGGG TTGGCACAGA CAGGCTACAG GCAGGGGCCC
          TGGCGGTTAC TGCTGGTGGT CCAGGTGGAT ACACAGACCT CCATCCTCAC
          TGGGGAGTG- GGATTGCTTC TTACCTGAAA TTACTACAGC TGCCTCCTTC
          CCCCCAGAGG GTAGATGGGA GTTCAGTTGT ATGGGATGGG GCAGAGGAGC
          AGGAAGAA-- ------GGGG TGCAAGAAAT GGCTCAGCCC TGA-CAGCGC
          TTGTTTTCTG TCCCCAGGTA TGATAATGAA TATGGATACA GCAACCGTGT
          TGTGGACTGT ATGGAAAAGG GCAGGGAGTC TTAGTGTCTG ATGTGTAGTG
          GATGTGTGCA AAACAGCTAT GTGAGAGCTG GGCTTTTATT TACTG-----
          ---------- ---ATGACTA GTTGGACTTC AGGTAGCTCT CCCTCAAGTC
          CAAGGTCTGT GTGTACAAGA AAGGGCTCAC AGTATGCAAA TGGTATGTGA
          ATATCCAAGT TTAGATTTCC CATTCCAACC ACCACAGTCT GACCAACCCT
          TGACAACAAT AAACCAGCCC ATGCAGCCTA TGCGTGCCTG GGAAACTGTA
          TTACATAAGG ACTGTCAGTG ACTGGACACA AGGGACATGC AATTTTAGAG
          TAA-CCC-TG GAGGATCCAT TGGAGACCAA GACCTATAAA -CTAAGTGTT
          ATAC-AAACA CAGGGCATAA ATTTGCAGTC TTAATGGATG AGACAGACAA
          AAAGTAAAAA GGGCTATGGT CTACTCAAGG TCATGAAGCA GATCAGTGTC
          ACAGCTAGGA ATAGAGCCCA GTGCTTCTGC CTAGCCGAGG CTCCTTGCAC
          ACTAGACCTC GCCGTCTCTC CAGAGGCTGC AGGAAGGCCT ACTGAATTAG
          CTCAGAGATA TTTCCAGGCT CTGCAACCTA TTTCTTAGTC TGGGTTTTCT
          GAAAATAAAC CTTGAGTGTC CCTTCAGTTT TTCTTTCTCT CTTTCCTTCC
          TCTCAGTTCA TTTCTGAGTT TGTCGTCTCA GTGTTAAATT TGGAGCTACA
          CTTAAGACTA GCAGGCTTCT TCTGGAGCGT GCAAAAGAAC TTGACCTTGC
          CATTGTTGGA GTTAGGTGAG CTGACAGTAT CAAAACGCAA TTGTATTAAA
          TAGGTTTTCT TTAAATGTTC TACCTGACAA TACAGATGCC TTTGCATGTG
          ATGACATGAG TTTATACAAA ACTTCTTGCC AAACATCAAC TGATATTTTG
          TATTTTTTT- -GTAGTTTCC ATGTTGGAAG TGGATGTACA GACCCAGAGA
          CCTTTGTTCA AGCCATTTCT GATGCCCGCT GTGTGTTTGA TATGGGAGTA
          AGTCTAGTTC TGCTTTATCT GGAACTACTG CTCAACTGTT GGGACACAAC
          TGTTATGGGG TTAAAAGCTA GCTAAGTCAT TGACTTCATG TTATTGGAAT
          TTTTTAGTTC CTGGTAGCTT ACTTTGACCA GCTTGGCAAT ACTCATCTAC
          AGATGCACTA AAATTGGCAG CTCAAATTCA AATGACTGTT ACTTGAACAT
          GTGTTAGCTC TGTTTCAAGT ATTAATGAAA TTACTTTATA TTACTTTTTA
          AGCTAAAATG ATAAATTATG AACTGATATA AATTATAAAT TTTTCTTGAC
          AGTGTTGCTG TTAATCTCAT TTTAGGCTGA GCTTGGCTTC AATATGTATC
          TGCTTGATAT TGG
Cettia022 GGATCGCTAT TAGGCATCTG CTTAATTACA CAAATTGTCA CAGGACTTCT
          ACTAGCCATG CACTATACAG CGGATACTTC TCTAGCCTTT GCCTCCGTCA
          CCCACATGTG CCGAAATGTC CAATTTGGTT GACTAATCCG AAATCTACAT
          GCAAACGGAG CTTCCTTCTT TTTCATCTGC ATCTACTTCC ACATCGGCCG
          AGGCCTATAT TACGGCTCTT ACTTAAACAA AGAAACCTGA AATATCGGAG
          TAATTCTCCT ATTAGCACTA ATAGCAACTG CCTTTGTAGG TTATGTACTC
          CCCTGAGGAC AAATATCATT CTGAGGAGCT ACAGTAATCA CCAACCTATT
          CTCAGCAATC CCATACATTG GTCAAACCCT AGTAGAGTGA CTATGAGGCG
          GATTCTCAGT TGATAACCCA ACCCTAACCC GATTTTTCGC CATTCATTTC
          CTACTTCCAT TCGTCATCGT AGGACTCACA CTAGTCCACC TCACATTCCT
          ACACGAAACG GGTTCTAACA ACCCCATAGG AATTCCATCA GACTGCGACA
          AAATCCCATT CCATCCATAT TACTCTATTA AAGACATCTT AGGATTTGCA
          TTCATACTTG TCTCTCTCGT TGCCCTAGCC CTATTCTCCC CCAACCTGTT
          AGGAGACCCA GAAAACTTCA CACCAGCCAA TCCCCTAGCC ACACCACCAC
          ACATCAAACC CGAATGATAC TTCCTATTCG CCTACGCCAT CCTTCGATCT
          ATCCCAAACA AACTAGGAGG AGTTCTAGCC CTAGCCGCTT CCGTCCTAGT
          CCTATTCCTC ATTCCACTAC TCCACACATC AAAAGTACGC TCAATAACTT
          TCCGTCCTCT TTCACAAATC CTATTCTGAA CCCTAGTAGC GAACCTCCTA
          GTACTAACTT GAGTAGGCAG CCAACCAGTA GAACACCCAT TCATCATTAT
          TGGCCAACTA GCCTCATTCA CCTACTTCAC AATCATTCTA GTCCTCTTCC
          CCCTTGTCTC CATCCTAGAA AACAAAATTC TTAAACTTTA AAT-AACTCT
          AATAGTTTAT AAAAA-CATT GGTCTTGTNN NNNNNNNNNN NNNNNNNNNN
          NNNNNNNNNN NNNNNNNNNN NNNNNNNNNN NNNNNNNNNN NNNNNNNNNN
          NNNNNNNNNN NNNNNNNNNN NNNNNNNNNN NNNNNNNNNN NNNNNNNNNN
          NNNNNNNNNN NNNNNNNNNN NNNNNNNNNN NNNNNNNNNN NNNNNNNNNN
          NNNNNNNNNN NNNNNNNNNN NNNNNNNNNN NNNNNNNNNN NNNNNNNNNN
          NNNNNNNNNN NNNNNNNNNN NNNNNNNNNN NNNNNNNNNN NNNNNNNNNN
          NNNNNNNNNN NNNNNNNNNN NNNNNNNNNN NNNNNNNNNN NNNNNNNNNN
          NNNNNNNNNN NNNNNNNNNN NNNNNNNNNN NNNNNNNNNN NNNNNNNNNN
          NNNNNNNNNN NNNNNNNNNN NNNNNNNNNN NNNNNNNNNN NNNNNNNNNN
          NNNNNNNNNN NNNNNNNNNN NNNNNNNNNN NNNNNNNNNN NNNNNNNNNN
          NNNNNNNNNN NNNNNNNNNN NNNNNNNNNN NNNNNNNNNN NNNNNNNNNN
          NNNNNNNNNN NNNNNNNNNN NNNNNNNNNN NNNNNNNNNN NNNNNNNNNN
          NNNNNNNNNN NNNNNNNNNN NNNNNNNNNN NNNNNNNNNN NNNNNNNNNN
          NNNNNNNNNN NNNNNNNNNN NNNNNNNNNN NNNNNNNNNN NNNNNNNNNN
          NNNNNNNNNN NNNNNNNNNN NNNNNNNNNN NNNNNNNNNN NNNNNNNNNN
          NNNNNNNNNN NNNNNNNNNN NNNNNNNNNN NNNNNNNNNN NNNNNNNNNN
          NNNNNNNNNN NNNNNNNNNN NNNNNNNNNN NNNNNNNNNN NNNNNNNNNN
          NNNNNNNNNN NNNNNNNNNN NNNNNNNNNN NNNNNNNNNN NNNNNNNNNN
          NNNNNNNNNN NNNNNNNNNN NNNNNNNNNN NNNNNNNNNN NNNNNNNNNN
          NNNNNNNNNN NNNNNNNNNN NNNNNNNNNN NNNNNNNNNN NNNNNNNNNN
          NNNNNNNNNN NNNNNNNNNN NNNNNNNNNN NNNNNNNNNN NNNNNNNNNN
          NNNNNNNNNN NNNNNNNNNN NNNNNNNNNN NNNNNNNNNN NNNNNNNNNN
          NNNNNNNNNN NNNNNNAGTT TGTCGTCTCA GTGTTAAATT TGGAGCTACA
          CTTAAGACTA GCAGGCTTCT TCTGGAGCGT GCAAAAGAAC TTGACCTTGC
          CATTGTTGGA GTTAGGTGAG CTGACAGTAT CAAAACGCAA TTGTATTAAA
          TAGGTTTTCT TTAAATGTTC TACCTGACAA TACAGATGCC TTTGCATGTG
          ATGACATGAG TTTATACAAA ACTTCTTGCC AAACATCAAC TGATATTTTG
          TATTTTTTT- -GTAGTTTCC ATGTTGGAAG TGGATGTACA GACCCAGAGA
          CCTTTGTTCA AGCCATTTCT GATGCCCGCT GTGTGTTTGA TATGGGAGTA
          AGTCTAGTTC TGCTTTATCT GGAACTACTG CTCAACTGTT GGGACACAAC
          TGTTATGGGG TTAAAAGCTA GCTAAGTCAT TGACTTCATG TTATTGGAAT
          TTTTTAGTTC CTGGTAGCTT ACTTTGACCA GCTTGGCAAT ACTCATCTAC
          AGATGCACTA AAATTGGCAG CTCAAATTCA AATGACTGTT ACTTGAACAT
          GTGTTAGCTC TGTTTCAAGT ATTAATGAAA TTACTTTATA TTACTTTTTA
          AGCTAAAATG ATAAATTATG AACTGATATA AATTATAAAT TTTTCTTGAC
          AGTGTTGCTG TTAATCTCAT TTTAGGCTGA GCTTGGCTTC AATATGTATC
          TGCTTGATAT TGG
Cettia023 GGATCGCTAT TAGGCATCTG CTTAATTACA CAAATTGTCA CAGGACTTCT
          ACTAGCCATG CACTATACAG CGGATACTTC TCTAGCCTTT GCCTCCGTCA
          CCCACATGTG CCGAAATGTC CAATTTGGTT GACTAATCCG AAATCTACAT
          GCAAACGGAG CTTCCTTCTT TTTCATCTGC ATCTACTTCC ACATCGGCCG
          AGGCCTATAT TACGGCTCTT ACTTAAACAA AGAAACCTGA AATATCGGAG
          TAATTCTCCT ATTAGCACTA ATAGCAACTG CCTTTGTAGG TTATGTACTC
          CCCTGAGGAC AAATATCATT CTGAGGAGCT ACAGTAATCA CCAACCTATT
          CTCAGCAATC CCATACATTG GTCAAACCCT AGTAGAGTGA CTATGAGGCG
          GATTCTCAGT TGATAACCCA ACCCTAACCC GATTTTTCGC CATTCATTTC
          CTACTTCCAT TCGTCATCGT AGGACTCACA CTAGTCCACC TCACATTCCT
          ACACGAAACG GGTTCTAACA ACCCCATAGG AATTCCATCA GACTGCGACA
          AAATCCCATT CCATCCATAT TACTCTATTA AAGACATCTT AGGATTTGCA
          TTCATACTTG TCTCTCTCGT TGCCCTAGCC CTATTCTCCC CCAACCTGTT
          AGGAGACCCA GAAAACTTCA CACCAGCCAA TCCCCTAGCC ACACCACCAC
          ACATCAAACC CGAATGATAC TTCCTATTCG CCTACGCCAT CCTTCGATCT
          ATCCCAAACA AACTAGGAGG AGTTCTAGCC CTAGCCGCTT CCGTCCTAGT
          CCTATTCCTC ATTCCACTAC TCCACACATC AAAAGTACGC TCAATAACTT
          TCCGTCCTCT TTCACAAATC CTATTCTGAA CCCTAGTAGC GAACCTCCTA
          GTACTAACTT GAGTAGGCAG CCAACCAGTA GAACACCCAT TCATCATTAT
          TGGCCAACTA GCCTCATTCA CCTACTTCAC AATCATTCTA GTCCTCTTCC
          CCCTTGTCTC CATCCTAGAA AACAAAATTC TTAAACTTTA AAT-AACTCT
          AATAGTTTAT AAAAA-CATT GGTCTTGTTT CCACCTTT-G ATGCGGGTGC
          TGGCATCGCA CTGAACGACC ATTTTGTCAA GCTGGTTTCG TGGTATGTGC
          AGCCCTGGGG GATGCAGGGG TTGGCACAGA CAGGCTACAG GCAGGGGCCC
          TGGCGGTTAC TGCTGGTGGT CCAGGTGGAT ACACAGACCT CCATCCTCAC
          TGGGGAGTG- GGATTGCTTC TTACCTGAAA TTACTACAGC TGCCTCCTTC
          CCCCCAGAGG GTAGATGGGA GTTCAGTTGT ATGGGATGGG GCAGAGGAGC
          AGGAAGAA-- ------GGGG TGCAAGAAAT GGCTCAGCCC TGA-CAGCGC
          TTGTTTTCTG TCCCCAGGTA TGATAATGAA TATGGATACA GCAACCGTGT
          TGTGGACTNN NNNNNNNNNN NNNNNNNNNN NNNNNNNNNN NNNNNNNNNN
          NNNNNNNNNN NNNNNNNNNN NNNNNNNNNN NNNNNNNNNN NNNNNNNNNN
          NNNNNNNNNN NNNNNNNNNN NNNNNNNNNN NNNNNNNNNN NNNNNNNNNN
          NNNNNNNNNN NNNNNNNNNN NNNNNNNNNN NNNNNNNNNN NNNNNNNNNN
          NNNNNNNNNN NNNNNNNNNN NNNNNNNNNN NNNNNNNNNN NNNNNNNNNN
          NNNNNNNNNN NNNNNNNNNN NNNNNNNNNN NNNNNNNNNN NNNNNNNNNN
          NNNNNNNNNN NNNNNNNNNN NNNNNNNNNN NNNNNNNNNN NNNNNNNNNN
          NNNNNNNNNN NNNNNNNNNN NNNNNNNNNN NNNNNNNNNN NNNNNNNNNN
          NNNNNNNNNN NNNNNNNNNN NNNNNNNNNN NNNNNNNNNN NNNNNNNNNN
          NNNNNNNNNN NNNNNNNNNN NNNNNNNNNN NNNNNNNNNN NNNNNNNNNN
          NNNNNNNNNN NNNNNNNNNN NNNNNNNNNN NNNNNNNNNN NNNNNNNNNN
          NNNNNNNNNN NNNNNNNNNN NNNNNNNNNN NNNNNNNNNN NNNNNNNNNN
          NNNNNNNNNN NNNNNNNNNN NNNNNNNNNN NNNNNNNNNN NNNNNNNNNN
          NNNNNNNNNN NNNNNNNNNN NNNNNNNNNN NNNNNNNNNN NNNNNNNNNN
          NNNNNNNNNN NNNNNNAGTT TGTCGTCTCA GTGTTAAATT TGGAGCTACA
          CTTAAGACTA GCAGGCTTCT TCTGGAGCGT GCAAAAGAAC TTGACCTTGC
          CATTGTTGGA GTTAGGTGAG CTGACAGTAT CAAAACGCAA TTGTATTAAA
          TAGGTTTTCT TTAAATGTTC TACCTGACAA TACAGATGCC TTTGCATGTG
          ATGACATGAG TTTATACAAA ACTTCTTGCC AAACATCAAC TGATATTTTG
          TATTTTTTT- -GTAGTTTCC ATGTTGGAAG TGGATGTACA GACCCAGAGA
          CCTTTGTTCA AGCCATTTCT GATGCCCGCT GTGTGTTTGA TATGGGAGTA
          AGTCTAGTTC TGCTTTATCT GGAACTACTG CTCAACTGTT GGGACACAAC
          TGTTATGGGG TTAAAAGCTA GCTAAGTCAT TGACTTCATG TTATTGGAAT
          TTTTTAGTTC CTGGTAGCTT ACTTTGACCA GCTTGGCAAT ACTCATCTAC
          AGATGCACTA AAATTGGCAG CTCAAATTCA AATGACTGTT ACTTGAACAT
          GTGTTAGCTC TGTTTCAAGT ATTAATGAAA TTACTTTATA TTACTTTTTA
          AGCTAAAATG ATAAATTATG AACTGATATA AATTATAAAT TTTTCTTGAC
          AGTGTTGCTG TTAATCTCAT TTTAGGCTGA GCTTGGCTTC AATATGTATC
          TGCTTGATAT TGG
Cettia024 GGATCGCTAT TAGGCATCTG CTTAATTACA CAAATTGTCA CAGGACTTCT
          ACTAGCCATG CACTATACAG CGGATACTTC TCTAGCCTTT GCCTCCGTCA
          CCCACATGTG CCGAAATGTC CAATTTGGTT GACTAATCCG AAATCTACAT
          GCAAACGGAG CTTCCTTCTT TTTCATCTGC ATCTACTTCC ACATCGGCCG
          AGGCCTATAT TACGGCTCTT ACTTAAACAA AGAAACCTGA AATATCGGAG
          TAATTCTCCT ATTAGCACTA ATAGCAACTG CCTTTGTAGG TTATGTACTC
          CCCTGAGGAC AAATATCATT CTGAGGAGCT ACAGTAATCA CCAACCTATT
          CTCAGCAATC CCATACATTG GTCAAACCCT AGTAGAGTGA CTATGAGGCG
          GATTCTCAGT TGATAACCCA ACCCTAACCC GATTTTTCGC CATTCATTTC
          CTACTTCCAT TCGTCATCGT AGGACTCACA CTAGTCCACC TCACATTCCT
          ACACGAAACG GGTTCTAACA ACCCCATAGG AATTCCATCA GACTGCGACA
          AAATCCCATT CCATCCATAT TACTCTATTA AAGACATCTT AGGATTTGCA
          TTCATACTTG TCTCTCTCGT TGCCCTAGCC CTATTCTCCC CCAACCTGTT
          AGGAGACCCA GAAAACTTCA CACCAGCCAA TCCCCTAGCC ACACCACCAC
          ACATCAAACC CGAATGATAC TTCCTATTCG CCTACGCCAT CCTTCGATCT
          ATCCCAAACA AACTAGGAGG AGTTCTAGCC CTAGCCGCTT CCGTCCTAGT
          CCTATTCCTC ATTCCACTAC TCCACACATC AAAAGTACGC TCAATAACTT
          TCCGTCCTCT TTCACAAATC CTATTCTGAA CCCTAGTAGC GAACCTCCTA
          GTACTAACTT GAGTAGGCAG CCAACCAGTA GAACACCCAT TCATCATTAT
          TGGCCAACTA GCCTCATTCA CCTACTTCAC AATCATTCTA GTCCTCTTCC
          CCCTTGTCTC CATCCTAGAA AACAAAATTC TTAAACTTTA AAT-AACTCT
          AATAGTTTAT AAAAA-CATT GGTCTTGTTT CCACCTTT-G ATGCGGGTGC
          TGGCATCGCA CTGAACGACC ATTTTGTCAA GCTGGTTTCG TGGTATGTGC
          AGCCCTGGGG GATGCAGGGG TTGGCACAGA CAGGCTACAG GCAGGGGCCC
          TGGCGGTTAC TGCTGGTGGT CCAGGTGGAT ACACAGACCT CCATCCTCAC
          TGGGGAGTG- GGATTGCTTC TTACCTGAAA TTACTACAGC TGCCTCCTTC
          CCCCCAGAGG GTAGATGGGA GTTCAGTTGT ATGGGATGGG GCAGAGGAGC
          AGGAAGAA-- ------GGGG TGCAAGAAAT GGCTCAGCCC TGA-CAGCGC
          TTGTTTTCTG TCCCCAGGTA TGATAATGAA TATGGATACA GCAACCGTGT
          TGTGGACTGT ATGGAAAAGG GCAGGGAGTC TTAGTGTCTG ATGTGTAGTG
          GATGTGTGCA AAACAGCTAT GTGAGAGCTG GGCTTTTATT TACTG-----
          ---------- ---ATGACTA GTTGGACTTC AGGTAGCTCT CCCTCAAGTC
          CAAGGTCTGT GTGTACAAGA AAGGGCTCAC AGTATGCAAA TGGTATGTGA
          ATATCCAAGT TTAGATTTCC CATTCCAACC ACCACAGTCT GACCAACCCT
          TGACAACAAT AAACCAGCCC ATGCAGCCTA TGCGTGCCTG GGAAACTGTA
          TTACATAAGG ACTGTCAGTG ACTGGACACA AGGGACATGC AATTTTAGAG
          TAA-CCC-TG GAGGATCCAT TGGAGACCAA GACCTATAAA -CTAAGTGTT
          ATAC-AAACA CAGGGCATAA ATTTGCAGTC TTAATGGATG AGACAGACAA
          AAAGTAAAAA GGGCTATGGT CTACTCAAGG TCATGAAGCA GATCAGTGTC
          ACAGCTAGGA ATAGAGCCCA GTGCTTCTGC CTAGCCGAGG CTCCTTGCAC
          ACTAGACCTC GCCGTCTCTC CAGAGGCTGC AGGAAGGCCT ACTGAATTAG
          CTCAGAGATA TTTCCAGGCT CTGCAACCTA TTTCTTAGTC TGGGTTTTCT
          GAAAATAAAC CTTGAGTGTC CCTTCAGTTT TTCTTTCTCT CTTTCCTTCC
          TCTCAGTTCA TTTCTGAGTT TGTCGTCTCA GTGTTAAATT TGGAGCTACA
          CTTAAGACTA GCAGGCTTCT TCTGGAGCGT GCAAAAGAAC TTGACCTTGC
          CATTGTTGGA GTTAGGTGAG CTGACAGTAT CAAAACGCAA TTGTATTAAA
          TAGGTTTTCT TTAAATGTTC TACCTGACAA TACAGATGCC TTTGCATGTG
          ATGACATGAG TTTATACAAA ACTTCTTGCC AAACATCAAC TGATATTTTG
          TATTTTTTT- -GTAGTTTCC ATGTTGGAAG TGGATGTACA GACCCAGAGA
          CCTTTGTTCA AGCCATTTCT GATGCCCGCT GTGTGTTTGA TATGGGAGTA
          AGTCTAGTTC TGCTTTATCT GGAACTACTG CTCAACTGTT GGGACACAAC
          TGTTATGGGG TTAAAAGCTA GCTAAGTCAT TGACTTCATG TTATTGGAAT
          TTTTTAGTTC CTGGTAGCTT ACTTTGACCA GCTTGGCAAT ACTCATCTAC
          AGATGCACTA AAATTGGCAG CTCAAATTCA AATGACTGTT ACTTGAACAT
          GTGTTAGCTC TGTTTCAAGT ATTAATGAAA TTACTTTATA TTACTTTTTA
          AGCTAAAATG ATAAATTATG AACTGATATA AATTATAAAT TTTTCTTGAC
          AGTGTTGCTG TTAATCTCAT TTTAGGCTGA GCTTGGCTTC AATATGTATC
          TGCTTGATAT TGG
Cettia025 GGATCGCTAT TAGGCATCTG CTTAATTACA CAAATTGTCA CAGGACTTCT
          ACTAGCCATG CACTATACAG CGGATACTTC TCTAGCCTTT GCCTCCGTCA
          CCCACATGTG CCGAAATGTC CAATTTGGTT GACTAATCCG AAATCTACAT
          GCAAACGGAG CTTCCTTCTT TTTCATCTGC ATCTACTTCC ACATCGGCCG
          AGGCCTATAT TACGGCTCTT ACTTAAACAA AGAAACCTGA AATATCGGAG
          TAATTCTCCT ATTAGCACTA ATAGCAACTG CCTTTGTAGG TTATGTACTC
          CCCTGAGGAC AAATATCATT CTGAGGAGCT ACAGTAATCA CCAACCTATT
          CTCAGCAATC CCATACATTG GTCAAACCCT AGTAGAGTGA CTATGAGGCG
          GATTCTCAGT TGATAACCCA ACCCTAACCC GATTTTTCGC CATTCATTTC
          CTACTTCCAT TCGTCATCGT AGGACTCACA CTAGTCCACC TCACATTCCT
          ACACGAAACG GGTTCTAACA ACCCCATAGG AATTCCATCA GACTGCGACA
          AAATCCCATT CCATCCATAT TACTCTATTA AAGACATCTT AGGATTTGCA
          TTCATACTTG TCTCTCTCGT TGCCCTAGCC CTATTCTCCC CCAACCTGTT
          AGGAGACCCA GAAAACTTCA CACCAGCCAA TCCCCTAGCC ACACCACCAC
          ACATCAAACC CGAATGATAC TTCCTATTCG CCTACGCCAT CCTTCGATCT
          ATCCCAAACA AACTAGGAGG AGTTCTAGCC CTAGCCGCTT CCGTCCTAGT
          CCTATTCCTC ATTCCACTAC TCCACACATC AAAAGTACGC TCAATAACTT
          TCCGTCCTCT TTCACAAATC CTATTCTGAA CCCTAGTAGC GAACCTCCTA
          GTACTAACTT GAGTAGGCAG CCAACCAGTA GAACACCCAT TCATCATTAT
          TGGCCAACTA GCCTCATTCA CCTACTTCAC AATCATTCTA GTCCTCTTCC
          CCCTTGTCTC CATCCTAGAA AACAAAATTC TTAAACTTTA AAT-AACTCT
          AATAGTTTAT AAAAA-CATT GGTCTTGTTT TCACCTTT-G ATGCGGGTGC
          TGGCATCGCA CTGAACGACC ATTTTGTCAA GCTGGTTTCG TGGTATGTGC
          AGCCCTGGGG GATGCAGGGG TTGGCACAGA CAGGCTACAG GCAGGGGCCC
          TGGCGGTTAC TGCTGGTGGT CCAGGTGGAT ACACAGACCT CCATCCTCAC
          TGGGGAGTG- GGATTGCTTC TTACCTGAAA TTACTACAGC TGCCTCCTTC
          CCCCCAGAGG GTAGATGGGA GTTCAGTTGT ATGGGATGGG GCAGAGGAGC
          AGGAAGAA-- ------GGGG TGCAAGAAAT GGCTCAGCCC TGA-CAGCGC
          TTGTTTTCTG TCCCCAGGTA TGATAATGAA TATGGATACA GCAACCGTGT
          TGTGGACTNN NNNNNNNNNN NNNNNNNNNN NNNNNNNNNN NNNNNNNNNN
          NNNNNNNNNN NNNNNNNNNN NNNNNNNNNN NNNNNNNNNN NNNNNNNNNN
          NNNNNNNNNN NNNNNNNNNN NNNNNNNNNN NNNNNNNNNN NNNNNNNNNN
          NNNNNNNNNN NNNNNNNNNN NNNNNNNNNN NNNNNNNNNN NNNNNNNNNN
          NNNNNNNNNN NNNNNNNNNN NNNNNNNNNN NNNNNNNNNN NNNNNNNNNN
          NNNNNNNNNN NNNNNNNNNN NNNNNNNNNN NNNNNNNNNN NNNNNNNNNN
          NNNNNNNNNN NNNNNNNNNN NNNNNNNNNN NNNNNNNNNN NNNNNNNNNN
          NNNNNNNNNN NNNNNNNNNN NNNNNNNNNN NNNNNNNNNN NNNNNNNNNN
          NNNNNNNNNN NNNNNNNNNN NNNNNNNNNN NNNNNNNNNN NNNNNNNNNN
          NNNNNNNNNN NNNNNNNNNN NNNNNNNNNN NNNNNNNNNN NNNNNNNNNN
          NNNNNNNNNN NNNNNNNNNN NNNNNNNNNN NNNNNNNNNN NNNNNNNNNN
          NNNNNNNNNN NNNNNNNNNN NNNNNNNNNN NNNNNNNNNN NNNNNNNNNN
          NNNNNNNNNN NNNNNNNNNN NNNNNNNNNN NNNNNNNNNN NNNNNNNNNN
          NNNNNNNNNN NNNNNNNNNN NNNNNNNNNN NNNNNNNNNN NNNNNNNNNN
          NNNNNNNNNN NNNNNNAGTT TGTCGTCTCA GTGTTAAATT TGGAGCTACA
          CTTAAGACTA GCAGGCTTCT TCTGGAGCGT GCAAAAGAAC TTGACCTTGC
          CATTGTTGGA GTTAGGTGAG CTGACAGTAT CAAAACGCAA TTGTATTAAA
          TAGGTTTTCT TTAAATGTTC TACCTGACAA TACAGATGCC TTTGCATGTG
          ATGACATGAG TTTATACAAA ACTTCTTGCC AAACATCAAC TGATATTTTG
          TATTTTTTT- -GTAGTTTCC ATGTTGGAAG TGGATGTACA GACCCAGAGA
          CCTTTGTTCA AGCCATTTCT GATGCCCGCT GTGTGTTTGA TATGGGAGTA
          AGTCTAGTTC TGCTTTATCT GGAACTACTG CTCAACTGTT GGGACACAAC
          TGTTATGGGG TTAAAAGCTA GCTAAGTCAT TGACTTCATG TTATTGGAAT
          TTTTTAGTTC CTGGTAGCTT ACTTTGACCA GCTTGGCAAT ACTCATCTAC
          AGATGCACTA AAATTGGCAG CTCAAATTCA AATGACTGTT ACTTGAACAT
          GTGTTAGCTC TGTTTCAAGT ATTAATGAAA TTACTTTATA TTACTTTTTA
          AGCTAAAATG ATAAATTATG AACTGATATA AATTATAAAT TTTTCTTGAC
          AGTGTTGCTG TTAATCTCAT TTTAGGCTGA GCTTGGCTTC AATATGTATC
          TGCTTGATAT TGG
Cettia026 GGATCGCTAT TAGGCATCTG CTTAATTACA CAAATTGTCA CAGGACTTCT
          ACTAGCCATG CACTATACAG CGGACACTTC TCTAGCCTTT GCCTCCGTCA
          CCCATATGTG CCGAAATGTC CAATTTGGCT GACTAATCCG AAATCTACAT
          GCAAACGGAG CTTCCTTCTT TTTCATCTGC ATCTACTTCC ACATCGGCCG
          AGGCCTATAT TACGGCTCTT ACTTGAACAA AGAAACTTGA AATATCGGAG
          TAGTTCTCCT ATTAGCACTA ATAGCAACTG CCTTTGTAGG TTATGTACTC
          CCTTGAGGGC AAATATCATT CTGAGGAGCT ACAGTAATCA CCAACCTATT
          CTCAGCAATC CCATACATTG GTCAAACCCT AGTAGAGTGA CTATGAGGCG
          GATTCTCAGT TGATAACCCA ACCCTAACCC GATTTTTCGC CATTCATTTC
          CTACTTCCAT TCGTCATCGT AGGACTCACA CTAGTCCATC TCACATTCCT
          ACACGAAACG GGTTCTAACA ACCCCATAGG AATTCCATCA GACTGCGACA
          AAATCCCATT CCATCCATAC TACTCTATTA AAGACATCTT AGGATTTGCA
          TTCATACTCG TCTCCCTCGT TGCCCTAGCC CTATTCTCCC CCAASCTGTT
          AGGAGACCCA GAAAACTTCA CACCAGCCAA TCCCCTAGCC ACACCACCAC
          ACATCAAACC CGAAKGATAC TTCCTATTCG CCTACGCCAT CCTTCGATCT
          ATCCCAAACA AACTAGGAGG AGTTCTAGCC CTAGCCGCTT CCGTCCTAGT
          CCTATTCCTC ATCCCACTAC TCCACACATC AAAAGTACGC TCAATAACTT
          TCCGTCCTCT ATCACAAATC CTATTCTGAA CCTTAGTAGC GAACCTCCTA
          GTACTAACTT GAGTAGGAAG CCAACCAGTA GAACACCCAT TCATCATTAT
          TGGCCAACTA GCCTCATTCA CCTACTTCAC AATCATTCTA ATCCTCTTCC
          CCCTTGTCTC CATCCTAGAA AACAAGATTC TTAAACTTTA AAT-AACTCT
          AATAGTTTAT AAAAA-CATT GGTCTTGTTT CCACCTTT-G ATGCGGGTGC
          TGGCATTGCA CTGAACGACC ATTTTGTCAA GCTGGTTTCC TGGTACGTGC
          AGCCCTGGGG GATGCAGGGG TTGGCACAGA CAGGCTACAG GCAGGGGCCC
          TGGCGGTTAC TGCTGGTGGT CCAGGTGGAT ACACAGACCT CCATCCTCAC
          TGGGGAGTG- GGATTGCTTC TTACCTGAAA TTACTACAGC TGCCTCCTTC
          CCCCCAGAGG GTAGATGGGA GTTCAGTTGT ATGGGATGGG GCAGAGGAGC
          AGGAAGAA-- ------GGGG TGCAAGAAAT GGCTCAGCCC TGA-CAGCGC
          TTGTTTTCTG TCCCCAGGTA TGATAATGAA TATGGATACA GCAACCGTGT
          TGTGGACTGT ATGGAAAAGG GCAGGGAGTC TTAGTGTCTG ATGTGTAGTG
          GATGTGTGCA AAACAGCTAT GTGAGAGCTG GGCTTTTATT TACTG-----
          ---------- ---ATGACTA GTTGGACTTC AGGTAGCTCT CCCTCAAGTC
          CAAGGTCTGT GTGTACAAGA AAGGGCTCAC AGTATGCAAA TGGTATGTGA
          ATATCCAAGT TTAGATTTCC CATTCCAACC ACCACAGTCT GACCAACCCT
          TGACAACAAT AAACCAGCCC ATGCAGCCTA TGCGTGCCTG GGAAACTGTA
          TTACATAAGG ACTGTCAGTG ACTGGACACA AGGGACATGC AATTTTAGAG
          TAA-CCC-TG GAGGATCCAT TGGAGACCAA GACCTATAAA -CTAAGTGTT
          ATAC-AAAC- CAGGGCATAA ATTTGCAGTC TTAATGGATG AGACAGACAA
          AAAGTAAAAA GGGCTATGGT CTACTCAAGG TCATGAAGCA GATCAGTGTC
          ACAGCTAGGA ATAGAGCCCA GTGCTTCTGC CTAGCCGAGG CTCCTTGCAC
          ACTAGACCTC GCCGTCTCTC CAGAGGCTGC AGGAAGGCCT ACTGAATTAG
          CTCAGAGATA TTTCCAGGCT CTGCAACCTA TTTCTTAGTC TGGGTTTTCT
          GAAAATAAAC CTTGAGTGTC CCTTCAGTTT TTCTTTCTCT CTTTCCTTCC
          TCTCAGTTCA TTTCTGAGTT TGTCGTCTCA GTGTTAAATT TGGAGCTACA
          CTTAAGACTA GCAGGCTTCT TCTGGAGCGT GCAAAAGAAC TTGACCTTGC
          CATTGTTGGA GTTAGGTGAG CTGACAGTAT CAAAACGCAG TTGTATTAAA
          TAGGTTTTCT TTAAATGTTC TACCTGACAA TACAGATGCC TTTGCATGTG
          ATGACATGAG TTTATACAAA ACTTCTTGCC AAACATCAAC TGATATTTTG
          TATTTTTTT- -GTAGTTTCC ATGTTGGAAG TGGATGTACA GACCCAGAGA
          CCTTTGTTCA AGCCATTTCT GATGCCCGCT GTGTGTTTGA TATGGGAGTA
          AGTCTAGTTC TGCTTTATCT GGAACTACTG CTCAACTGTT GGGACACAAC
          TGTTATGGGG TTAAAAGCTA GCTAAGTCAT TGACTTCATG TTATTGGAAT
          TTTTTAGTTC CTGGTAGCTT ACTTTGACCA GCTTGGCAAT ACTCATCTAC
          AGATGCACTA AAATTGGCAG CTCAAATTCA AATGACTGTT ACTTGAAYAT
          GTGTTAGCTC TGTTTCAAGT ATTAATGAAA TTACTTTATA TTACTTTTTA
          AGCTAAAATG ATAAATTATG AACTGATATA AATTATAAAT TTTTCTTGAC
          AGTGTTGCTG TTAATCTCAT TTTAGGCTGA GCTTGGCTTC AATATGTATC
          TGCTTGATAT TGG
Cettia027 GGATCGCTAT TAGGCATCTG CTTAATTACA CAAATTGTCA CAGGACTTCT
          ACTAGCCATG CACTATACAG CGGACACTTC TCTAGCCTTT GCCTCCGTCA
          CCCATATGTG CCGAAATGTC CAATTTGGCT GACTAATCCG AAATCTACAT
          GCAAACGGAG CTTCCTTCTT TTTCATCTGC ATCTACTTCC ACATCGGCCG
          AGGCCTATAT TACGGCTCTT ACTTGAACAA AGAAACTTGA AATATCGGAG
          TAGTTCTCCT ATTAGCACTA ATAGCAACTG CCTTTGTAGG TTATGTACTC
          CCTTGAGGGC AAATATCATT CTGAGGAGCT ACAGTAATCA CCAACCTATT
          CTCAGCAATC CCATACATTG GTCAAACCCT AGTAGAGTGA CTATGAGGCG
          GATTCTCAGT TGATAACCCA ACCCTAACCC GATTTTTCGC CATTCATTTC
          CTACTTCCAT TCGTCATCGT AGGACTCACA CTAGTCCATC TCACATTCCT
          ACACGAAACG GGTTCTAACA ACCCCATAGG AATTCCATCA GACTGCGACA
          AAATCCCATT CCATCCATAC TACTCTATTA AAGACATCTT AGGATTTGCA
          TTCATACTCG TCTCCCTCGT TGCCCTAGCC CTATTCTCCC CCAACCTGTT
          AGGAGACCCA GAAAACTTCA CACCAGCCAA TCCCCTAGCC ACACCACCAC
          ACATCAAACC CGAATGATAC TTCCTATTCG CCTACGCCAT CCTTCGATCT
          ATCCCAAACA AACTAGGAGG AGTTCTAGCC CTAGCCGCTT CCGTCCTAGT
          CCTATTCCTC ATCCCACTAC TCCACACATC AAAAGTACGC TCAATAACTT
          TCCGTCCTCT ATCACAAATC CTATTCTGAA CCTTAGTAGC GAACCTCCTA
          GTACTAACTT GAGTAGGAAG CCAACCAGTA GAACACCCAT TCATCATTAT
          TGGCCAACTA GCCTCATTCA CCTACTTCAC AATCATTCTA ATCCTCTTCC
          CCCTTGTCTC CATCCTAGAA AACAAGATTC TTAAACTTTA AAT-AACTCT
          AATAGTTTAT AAAAA-CATT GGTCTTGTNN NNNNNNNNNN NNNNNNNNNN
          NNNNNNNNNN NNNNNNNNNN NNNNNNNNNN NNNNNNNNNN NNNNNNNNNN
          NNNNNNNNNN NNNNNNNNNN NNNNNNNNNN NNNNNNNNNN NNNNNNNNNN
          NNNNNNNNNN NNNNNNNNNN NNNNNNNNNN NNNNNNNNNN NNNNNNNNNN
          NNNNNNNNNN NNNNNNNNNN NNNNNNNNNN NNNNNNNNNN NNNNNNNNNN
          NNNNNNNNNN NNNNNNNNNN NNNNNNNNNN NNNNNNNNNN NNNNNNNNNN
          NNNNNNNNNN NNNNNNNNNN NNNNNNNNNN NNNNNNNNNN NNNNNNNNNN
          NNNNNNNNNN NNNNNNNNNN NNNNNNNNNN NNNNNNNNNN NNNNNNNNNN
          NNNNNNNNNN NNNNNNNNNN NNNNNNNNNN NNNNNNNNNN NNNNNNNNNN
          NNNNNNNNNN NNNNNNNNNN NNNNNNNNNN NNNNNNNNNN NNNNNNNNNN
          NNNNNNNNNN NNNNNNNNNN NNNNNNNNNN NNNNNNNNNN NNNNNNNNNN
          NNNNNNNNNN NNNNNNNNNN NNNNNNNNNN NNNNNNNNNN NNNNNNNNNN
          NNNNNNNNNN NNNNNNNNNN NNNNNNNNNN NNNNNNNNNN NNNNNNNNNN
          NNNNNNNNNN NNNNNNNNNN NNNNNNNNNN NNNNNNNNNN NNNNNNNNNN
          NNNNNNNNNN NNNNNNNNNN NNNNNNNNNN NNNNNNNNNN NNNNNNNNNN
          NNNNNNNNNN NNNNNNNNNN NNNNNNNNNN NNNNNNNNNN NNNNNNNNNN
          NNNNNNNNNN NNNNNNNNNN NNNNNNNNNN NNNNNNNNNN NNNNNNNNNN
          NNNNNNNNNN NNNNNNNNNN NNNNNNNNNN NNNNNNNNNN NNNNNNNNNN
          NNNNNNNNNN NNNNNNNNNN NNNNNNNNNN NNNNNNNNNN NNNNNNNNNN
          NNNNNNNNNN NNNNNNNNNN NNNNNNNNNN NNNNNNNNNN NNNNNNNNNN
          NNNNNNNNNN NNNNNNNNNN NNNNNNNNNN NNNNNNNNNN NNNNNNNNNN
          NNNNNNNNNN NNNNNNNNNN NNNNNNNNNN NNNNNNNNNN NNNNNNNNNN
          NNNNNNNNNN NNNNNNNNNN NNNNNNNNNN NNNNNNNNNN NNNNNNNNNN
          NNNNNNNNNN NNNNNNNNNN NNNNNNNNNN NNNNNNNNNN NNNNNNNNNN
          NNNNNNNNNN NNNNNNNNNN NNNNNNNNNN NNNNNNNNNN NNNNNNNNNN
          NNNNNNNNNN NNNNNNNNNN NNNNNNNNNN NNNNNNNNNN NNNNNNNNNN
          NNNNNNNNNN NNNNNNNNNN NNNNNNNNNN NNNNNNNNNN NNNNNNNNNN
          NNNNNNNNNN NNNNNNNNNN NNNNNNNNNN NNNNNNNNNN NNNNNNNNNN
          NNNNNNNNNN NNNNNNNNNN NNNNNNNNNN NNNNNNNNNN NNNNNNNNNN
          NNNNNNNNNN NNNNNNNNNN NNNNNNNNNN NNNNNNNNNN NNNNNNNNNN
          NNNNNNNNNN NNNNNNNNNN NNNNNNNNNN NNNNNNNNNN NNNNNNNNNN
          NNNNNNNNNN NNNNNNNNNN NNNNNNNNNN NNNNNNNNNN NNNNNNNNNN
          NNNNNNNNNN NNNNNNNNNN NNNNNNNNNN NNNNNNNNNN NNNNNNNNNN
          NNNNNNNNNN NNNNNNNNNN NNNNNNNNNN NNNNNNNNNN NNNNNNNNNN
          NNNNNNNNNN NNNNNNNNNN NNNNNNNNNN NNNNNNNNNN NNNNNNNNNN
          NNNNNNNNNN NNNNNNNNNN NNNNNNNNNN NNNNNNNNNN NNNNNNNNNN
          NNNNNNNNNN NNN
Cettia028 GGATCGCTAT TAGGCATCTG CTTAATTACA CAAATTGTCA CAGGACTTCT
          ACTAGCCATG CACTATACAG CGGACACTTC TCTAGCCTTT GCCTCCGTCA
          CCCATATGTG CCGAAATGTC CAATTTGGCT GACTAATCCG AAATCTACAT
          GCAAACGGAG CTTCCTTCTT TTTCATCTGC ATCTACTTCC ACATCGGCCG
          AGGCCTATAT TACGGCTCTT ACTTAAACAA AGAAACCTGA AATATCGGAG
          TAGTTCTCCT ATTAGCACTA ATAGCAACTG CCTTTGTAGG TTATGTACTC
          CCTTGAGGAC AAATATCATT CTGAGGAGCT ACAGTAATCA CCAACCTATT
          CTCAGCAATC CCATACATTG GTCAAACCCT AGTAGAGTGA CTATGAGGCG
          GATTCTCGGT TGATAACCCA ACCCTAACCC GATTTTTCGC CATTCATTTC
          CTACTTCCAT TCGTCATCGT AGGACTCACA CTAGTCCATC TCACATTCCT
          ACACGAAACG GGTTCTAACA ACCCCATAGG AATTCCATCA GACTGCGACA
          AAATCCCATT CCATCCATAC TACTCTATTA AAGACATCTT AGGATTTGCA
          TTCATACTCG TCTCCCTTGT TGCCCTAGCC CTATTCTCCC CCAACCTGTT
          AGGAGACCCA GAAAACTTCA CACCAGCCAA TCCCCTAGCC ACACCACCAC
          ACATCAAACC CGAATGATAC TTCCTATTCG CCTACGCCAT CCTTCGATCT
          ATCCCAAACA AACTAGGAGG AGTTCTAGCC CTAGCCGCTT CCGTCCTAGT
          CCTATTCCTC ATCCCACTAC TCCACACATC AAAAGTACGC TCAATAACTT
          TCCGTCCTCT ATCACAAATC CTATTCTGAA CCTTAGTAGC GAACCTCCTA
          GTACTAACTT GAGTAGGAAG CCAACCAGTA GAACACCCAT TCATCATTAT
          TGGCCAACTA GCCTCATTCA CCTACTTCAC AATCATTCTA ATCCTCTTCC
          CCCTTGTCTC CATCCTAGAA AACAAGATTC TTAAACTTTA AAT-AACTCT
          AATAGTTTAT AAAAA-CATT GGTCTTGTTT CCACCTTT-G ATGCGGGTGC
          TGGCATCGCA CTGAACGACC ATTTTGTCAA GCTGGTTTCC TGGTACGTGC
          AGCCCTGGGG GATGCAGGGG TTGGCACAGA CAGGCTACAG GCAGGGGCCC
          TGGCGGTTAC TGCTGGTGGT CCAGGTGGAT ACACAGACCT CCATCCTCAC
          TGGGGAGTG- GGATTGCTTC TTACCTGAAA TTACTACAGC TGCCTCCTTC
          CCCCCAGAGG GTAGATGGGA GTTCAGTTGT ATGGGATGGG GCAGAGGAGC
          AGGAAGAA-- ------GGGG TGCAAGAAAT GGCTCAGCCC TGA-CAGCGC
          TTGTTTTCTG TCCCCAGGTA TGATAATGAA TATGGATACA GCAACCGTGT
          TGTGGACTNN NNNNNNNNNN NNNNNNNNNN NNNNNNNNNN NNNNNNNNNN
          NNNNNNNNNN NNNNNNNNNN NNNNNNNNNN NNNNNNNNNN NNNNNNNNNN
          NNNNNNNNNN NNNNNNNNNN NNNNNNNNNN NNNNNNNNNN NNNNNNNNNN
          NNNNNNNNNN NNNNNNNNNN NNNNNNNNNN NNNNNNNNNN NNNNNNNNNN
          NNNNNNNNNN NNNNNNNNNN NNNNNNNNNN NNNNNNNNNN NNNNNNNNNN
          NNNNNNNNNN NNNNNNNNNN NNNNNNNNNN NNNNNNNNNN NNNNNNNNNN
          NNNNNNNNNN NNNNNNNNNN NNNNNNNNNN NNNNNNNNNN NNNNNNNNNN
          NNNNNNNNNN NNNNNNNNNN NNNNNNNNNN NNNNNNNNNN NNNNNNNNNN
          NNNNNNNNNN NNNNNNNNNN NNNNNNNNNN NNNNNNNNNN NNNNNNNNNN
          NNNNNNNNNN NNNNNNNNNN NNNNNNNNNN NNNNNNNNNN NNNNNNNNNN
          NNNNNNNNNN NNNNNNNNNN NNNNNNNNNN NNNNNNNNNN NNNNNNNNNN
          NNNNNNNNNN NNNNNNNNNN NNNNNNNNNN NNNNNNNNNN NNNNNNNNNN
          NNNNNNNNNN NNNNNNNNNN NNNNNNNNNN NNNNNNNNNN NNNNNNNNNN
          NNNNNNNNNN NNNNNNNNNN NNNNNNNNNN NNNNNNNNNN NNNNNNNNNN
          NNNNNNNNNN NNNNNNAGTT TGTCGTCTCA GTGTTAAATT TGGAGCTACA
          CTTAAGACTA GCAGGCTTCT TCTGGAGCGT GCAAAAGAAC TTGACCTTGC
          CATTGTTGGA GTTAGGTGAG CTGACAGTAT CAAAACGCAR TTGTATTAAA
          TAGGTTTTCT TTAAATGTTC TACCTGACAA TACAGATGCC TTTGCATGTG
          ATGACATGAG TTTATACAAA ACTTCTTGCC AAACATCAAC TGATATTTTG
          TATTTTTTT- -GTAGTTTCC ATGTTGGAAG TGGATGTACA GACCCAGAGA
          CCTTTGTTCA AGCCATTTCT GATGCCCGCT GTGTGTTTGA TATGGGAGTA
          AGTCTAGTTC TGCTTTATCT GGAACTACTG CTCAACTGTT GGGACACAAC
          TGTTATGGGG TTAAAAGCTA CCTAAGTCAT TGACTTCATG TTATTGGAAT
          TTTTTAGTTC CTGGTAGCTT ACTTTGACCA GCTTGGCAAT ACTCATCTAC
          AGATGCACTA AAATTGGCAG CTCAAATTCA AATGACTGTT ACTTGAACAT
          GTGTTAGCTC TGTTTCAAGT ATTAATGAAA TTACTTTATA TTACTTTTTA
          AGCTAAAATG ATAAATTATG AACTGATATA AATTATAAAT TTTTCTTGAC
          AGTGTTGCTG TTAATCTCAT TTTAGGCTGA GCTTGGCTTC AATATGTATC
          TGCTTGATAT TGG
Cettia029 GGATCACTTC TAGGAATCTG TCTAGTCACA CAAATCGTCA CAGGCCTCCT
          ACTAGCCATG CACTACACAG CAGACACTTC CCTAGCCTTC GCCTCTGTCA
          CCCACATATG CCGCAACGTC CAATTTGGAT GACTAATCCG TAACCTACAC
          GCAAACGGAG CTTCCTTCTT CTTTATCTGC ATTTACTTTC ACATTGGCCG
          AGGACTATAC TACGGCTCAT ACCTAAATAA AGAAACCTGA AATATCGGAG
          TAATCCTCCT ACTAGCCCTC ATAGCAACCG CCTTCGTAGG CTATGTCCTA
          CCATGAGGAC AAATATCCTT CTGAGGAGCC ACAGTAATCA CCAACCTATT
          CTCAGCAATC CCATACATCG GCCAAACATT AGTAGAATGA CTATGAGGCG
          GATTCTCAGT AGACAACCCC ACTCTAACCC GATTCTTCGC TATCCACTTC
          CTCCTACCAT TCGTTATCGT AGGACTTACA TTAGTCCACC TCACCTTCCT
          ACACGAAACA GGCTCAAACA ACCCACTAGG CATCCCATCG GACTGCGACA
          AAATCCCATT CCACCCATAC TACTCCACAA AAGACATCCT AGGATTCGCA
          TTCATGCTCA TCTCCCTAGT CGCTCTTGCT CTATTCTCCC CCAACCTCCT
          GGGAGACCCA GAAAACTTCA CACCAGCCAA CCCCCTGGCC ACACCCCCCC
          ACATCAAACC TGAATGATAC TTCCTATTTG CCTACGCCAT TCTTCGATC-
          ATCCCAAACA AACTAGGCGG AGTACTAGCC CTCGCCGCCT CCGTCCTAGT
          CCTATTCCTC ATCCCACTAC TACACACATC CAAACTACGC TCAATAACCT
          TCCGCCCCCT ATCACAAATC CTATTCTGAA CCCTAGTAGC CAACCTCCTC
          GTCCTAACCT GAGTAGGCAG CCAACCAGTT GAACACCCAT TCATCATCAT
          TGGCCAACTT GCCTCATTCA CCTACTTCAC AATCATTCTA GTCCTATTCC
          CCCTTGCATC CATCCTAGAA AACAAGATAC TTAAACTCTA ACC-AACTCT
          AATAGTTTAT AAAAA-CATT GGTCTTGTTT CCACCTTT-G ATGCGGGTGC
          TGGCATTGCA CTGAACGACC ATTTTGTCAA GCTGGTTTCC TGGTACGTGC
          GGCCCTGGGG GATG------ ---GCACAGA CAGGTTACAG ACTTGGGTCC
          TGTGGGTTAC TGCTGGTGAT CCAGGTGGAT ACACAGACCT CCATCCTCAM
          TGGGGAGTG- GGATTGCTTC TTACCTGAAA TTACTATAGC TGCCTCCTTC
          CCCCCAGAGG GTAGATGGGA GCTCAGTTGT GTGGGATGGG GCAGAGGAGC
          AGGAAGAATG GAAGAAGGGG TGCAAGAAAT GGCTCAGCCC TGA-CAGCGC
          TTGTTTTCTG TCCCCCGGTA TGATAATGAA TATGGATACA GCAACCCTGT
          TGTGGACTGT ATGGAAAAGG GCAGGGAGTC TTAGTGTCTG ATGTGTAGTG
          AATGTGTGCA AGACAGCTAT GTGAGAGCTG GGCTTTTATT TACTG-----
          ---------- ---ATGACTA GTTGGACTTC AGTGAGCTCT CCCTCAAGTC
          CAAGGTCTGT GTGTACAAGA AAGGGCTCAC GGTATGCAAA TGGCATGTGA
          ATATCCAAGT TTAGATTTCC CATTCCAACC ACCACAGTCT GACCAACCCT
          TGACAACAAT AAACCAGCCC ATGCAGCCTA TGTGTGCCTG GGAAACTGTA
          TTACATAAGG ACTGTCAGTG ACTGAACACA AGGGACATGC AATTTTAGAG
          TAAACCC-TG GAGGATCCAT TGGAGACAAA GACCCATAAA ACTAAGTGTT
          ATACAAAACA CAGGGCATGA ATTTGCAGTC TTAATGGATG AGACAGACAA
          AAAGTGGAAA GGGCCATGGT CTACTCAAGG TCATGAAGCA GATCAGTGTC
          AGAGCTAGGA ATAGAGCCCA GTGCTTCTGC CTAGCCCAGG CTCCTTACAC
          ACTAGACCTC ACTGTCTCTC CAGAGGCTGC AGGAAGGCCT ACTGAATTAG
          CTCAGAGATA TTTCCAGGCT CTGCAACCTA CTTCTTAGTC TGGGTTTTCT
          GAAAATAAAC CTTGAGTGTC CCTTCAGTTT TTCTTTCTCT CTTTCCTTCC
          TCTCAGTTCA TTTCTGAGTT TGTCGTCTCA GTGTTAAATT TGGAGCTACA
          CTTAAGACTA GCAGGCTTCT TCTGGAGCGT GCAAAAGAAC TTGACCTTGC
          CATTGTTGGA GTTAGGTAAG CTGACAGTAT CAAAACACAG TTGTGTTAAA
          TAAGTTTTCT TTAAATGCTC TACCTGACAA TGCAGATGCC TTTGGATGTG
          GTGATACGAG TTTATACAAA ACTTCTTGCT AAATATCAAC TGATATTTTG
          TATCTTTTT- -GTAGTTTCC ATGTTGGAAG TGGATGTACA GACCCAGAGA
          CCTTTGTTCA AGCCATTTCT GATGCCCGCT GTGTGTTTGA TATGGGAGTA
          AGTCTAGTTC TCCTTTATCT GGAACTACTG CTCAACTGTT GGGGCATGAC
          TGTTACAGGG TTAAAAGCTA GCTAAGTCAT TGACTTCATG TTATTGGAAT
          ATTTTAGGTC CTGGTAGCTT ACTTTGACCA GCTTAGCAAT ACTCATCTAC
          AGATCCACTA AAATTGGCAG CTCAGATTCA AATGACTGTT ACTTGAACAT
          GTGTTAGCTC TGTTTCAAAT ATTAATGAAA TTACTTTATA TTACTTTTTA
          AGCTAAAATG ATAAATTATG AACTGATATA AA-------C TTTTCTTGAC
          AGTGTTGCTG TTGATCTCAT TTTAGGCTGA ACTTGGCTTC AGTATGTATC
          TGCTTGATAT TGG
Cettia030 GGATCACTTC TAGGAATCTG TCTAGTCACA CAAATCGTCA CAGGCCTCCT
          ACTAGCCATG CACTACACAG CAGACACTTC CCTAGCCTTC GCCTCTGTCA
          CCCACATATG CCGCAACGTC CAATTTGGAT GACTAATCCG TAACCTACAC
          GCAAACGGAG CTTCCTTCTT CTTTATCTGC ATTTACTTTC ACATTGGCCG
          AGGACTATAC TACGGCTCAT ACCTAAATAA AGAAACCTGA AATATCGGAG
          TAATCCTCCT ACTAGCCCTC ATAGCAACTG CCTTCGTAGG CTATGTCCTA
          CCATGAGGAC AAATATCCTT CTGAGGAGCC ACAGTAATCA CCAACCTATT
          CTCAGCAATC CCATACATCG GCCAAACATT AGTAGAATGA CTATGAGGCG
          GATTCTCAGT AGACAACCCC ACTCTAACCC GATTCTTCGC TATCCACTTC
          CTCCTACCGT TCGTTATCGT AGGACTTACA TTAGTCCACC TCACCTTCCT
          ACACGAAACA GGCTCAAACA ACCCACTAGG CATCCCATCG GACTGCGACA
          AAATCCCATT CCACCCATAC TACTCCACAA AAGACATCCT AGGATTCGCA
          TTCATGCTCA TCTCCCTAGT CGCTCTTGCT CTATTCTCCC CCAACCTCCT
          GGGAGACCCA GAAAACTTCA CACCAGCCAA CCCCCTAGCC ACACCCCCCC
          ACATCAAACC TGAATGATAC TTCCTATTTG CCTACGCCAT TCTTCGATCC
          ATCCCAAACA AACTAGGCGG AGTACTAGCC CTCGCCGCCT CCGTCCTAGT
          CCTATTCCTC ATCCCACTAC TACACACATC CAAACTACGC TCAATAACCT
          TCCGCCCCCT ATCACAAATC CTATTCTGAA CCCTAGTAGC CAACCTCCTC
          GTCCTAACCT GAGTAGGCAG CCAACCAGTT GAACACCCAT TCATCATCAT
          TGGCCAACTT GCCTCATTCA CCTACTTCAC AATCATTCTA GTCCTATTCC
          CCCTTGCATC CATCCTAGAA AACAAGATAC TTAAACTCTA ACC-AACTCT
          AATAGTTTAT AAAAA-CATT GGTCTTGTNN NNNNNNNNNN NNNNNNNNNN
          NNNNNNNNNN NNNNNNNNNN NNNNNNNNNN NNNNNNNNNN NNNNNNNNNN
          NNNNNNNNNN NNNNNNNNNN NNNNNNNNNN NNNNNNNNNN NNNNNNNNNN
          NNNNNNNNNN NNNNNNNNNN NNNNNNNNNN NNNNNNNNNN NNNNNNNNNN
          NNNNNNNNNN NNNNNNNNNN NNNNNNNNNN NNNNNNNNNN NNNNNNNNNN
          NNNNNNNNNN NNNNNNNNNN NNNNNNNNNN NNNNNNNNNN NNNNNNNNNN
          NNNNNNNNNN NNNNNNNNNN NNNNNNNNNN NNNNNNNNNN NNNNNNNNNN
          NNNNNNNNNN NNNNNNNNNN NNNNNNNNNN NNNNNNNNNN NNNNNNNNNN
          NNNNNNNNGT ATGGAAAAGG GCAGGGAGTC TTAGTGTCTG ATGTGTAGTG
          AATGTGTGCA AGACAGCTAT GTGAGAGCTG GGCTTTTATT TACTG-----
          ---------- ---ATGACTA GTTGGACTTC AGTGAGCTCT CCCTCAAGTC
          CAAGGTCTGT GTGTACAAGA AAGGGCTCAC GGTATGCAAA TGGCATGTGA
          ATATCCAAGT TTAGATTTCC CATTCCAACC ACCACAGTCT GACCAACCCT
          TGACAACAAT AAACCAGCCC ATGCAGCCTA TGTGTGCCTG GGAAACTGTA
          TTACATAAGG ACTGTCAGTG ACTGAACACA AGGGACATGC AATTTTAGAG
          TAAACCC-TG GAGGATCCAT TGGAGACAAA GACCCATAAA ACTAAGTGTT
          ATACAAAACA CAGGGCATGA ATTTGCAGTC TTAATGGATG AGACAGACAA
          AAAGTGGAAA GGGCCATGGT CTACTCAAGG TCATGAAGCA GATCAGTGTC
          AGAGCTAGGA ATAGAGCCCA GTGCTTCTGC CTAGCCCAGG CTCCTTACAC
          ACTAGACCTC ACTGTCTCTC CAGAGGCTGC AGGAAGGCCT ACTGAATTAG
          CTCAGAGATA TTTCCAGGCT CTGCAACCTA CTTCTTAGTC TGGGTTTTCT
          GAAAATAAAC CTTGAGTGTC CCTTCAGTTT TTCTTTCTCT CTTTCCTTCC
          TCTCAGTTCA TTTCTGAGTT TGTCGTCTCA GTGTTAAATT TGGAGCTACA
          CTTAAGACTA GCAGGCTTCT TCTGGAGCGT GCAAAAGAAC TTGACCTTGC
          CATTGTTGGA GTTAGGTAAG CTGACAGTAT CAAAACACAG TTGTGTTAAA
          TAAGTTTTCT TTAAATGCTC TACCTGACAA TGCAGATGCC TTTGGATGTG
          GTGATACGAG TTTATACAAA ACTTCTTGCT AAATATCAAC TGATATTTTG
          TATCTTTTT- -GTAGTTTCC ATGTTGGAAG TGGATGTACA GACCCAGAGA
          CCTTTGTTCA AGCCATTTCT GATGCCCGCT GTGTGTTTGA TATGGGAGTA
          AGTCTAGTTC TCCTTTATCT GGAACTACTG CTCAACTGTT GGGGCATGAC
          TGTTACAGGG TTAAAAGCTA GCTAAGTCAT TGACTTCATG TTATTGGAAT
          ATTTTAGGTC CTGGTAGCTT ACTTTGACCA GCTTAGCAAT ACTCATCTAC
          AGATCCACTA AAATTGGCAG CTCAGATTCA AATGACTGTT ACTTGAACAT
          GTGTTAGCTC TGTTTCAAAT ATTAATGAAA TTACTTTATA TTACTTTTTA
          AGCTAAAATG ATAAATTATG AACTGATACA AA-------C TTTTCTTGAC
          AGTGTTGCTG TTGATCTCAT TTTAGGCTGA ACTTGGCTTC AATATGTATC
          TGCTTGATAT TGG
Cettia031 GGATCACTTC TAGGAATCTG TCTAGTCACA CAAATCGTCA CAGGCCTCCT
          ACTAGCCATG CACTACACAG CAGACACTTC CCTAGCCTTC GCCTCTGTCA
          CCCACATATG CCGCAACGTC CAATTTGGAT GACTAATCCG TAACCTACAC
          GCAAACGGAG CTTCCTTCTT CTTTATCTGC ATTTACTTTC ACATTGGCCG
          AGGACTATAC TACGGCTCAT ACCTAAATAA AGAAACCTGA AATATCGGAG
          TAATCCTCCT ACTAGCCCTC ATAGCAACTG CCTTCGTAGG CTATGTCCTA
          CCATGAGGAC AAATATCCTT CTGAGGAGCC ACAGTAATCA CCAACCTATT
          CTCAGCAATC CCATACATCG GCCAAACATT AGTAGAATGA CTATGAGGCG
          GATTCTCAGT AGACAACCCC ACTCTAACCC GATTCTTCGC TATCCACTTC
          CTCCTACCGT TCGTTATCGT AGGACTTACA TTAGTCCACC TCACCTTCCT
          ACACGAAACA GGCTCAAACA ACCCACTAGG CATCCCATCG GACTGCGACA
          AAATCCCATT CCACCCATAC TACTCCACAA AAGACATCCT AGGATTCGCA
          TTCATGCTCA TCTCCCTAGT CGCTCTTGCT CTATTCTCCC CCAACCTCCT
          GGGAGACCCA GAAAACTTCA CACCAGCCAA CCCCCTAGCC ACACCCCCCC
          ACATCAAACC TGAATGATAC TTCCTATTTG CCTACGCCAT TCTTCGATCC
          ATCCCAAACA AACTAGGCGG AGTACTAGCC CTCGCCGCCT CCGTCCTAGT
          CCTATTCCTC ATCCCACTAC TACACACATC CAAACTACGC TCAATAACCT
          TCCGCCCCCT ATCACAAATC CTATTCTGAA CCCTAGTAGC CAACCTCCTC
          GTCCTAACCT GAGTAGGCAG CCAACCAGTT GAACACCCAT TCATCATCAT
          TGGCCAACTT GCCTCATTCA CCTACTTCAC AATCATTCTA GTCCTATTCC
          CCCTTGCATC CATCCTAGAA AACAAGATAC TTAAACTCNN NNNNNNNNNN
          NNNNNNNNNN NNNNNNNNNN NNNNNNNNNN NNNNNNNNNN NNNNNNNNNN
          NNNNNNNNNN NNNNNNNNNN NNNNNNNNNN NNNNNNNNNN NNNNNNNNNN
          NNNNNNNNNN NNNNNNNNNN NNNNNNNNNN NNNNNNNNNN NNNNNNNNNN
          NNNNNNNNNN NNNNNNNNNN NNNNNNNNNN NNNNNNNNNN NNNNNNNNNN
          NNNNNNNNNN NNNNNNNNNN NNNNNNNNNN NNNNNNNNNN NNNNNNNNNN
          NNNNNNNNNN NNNNNNNNNN NNNNNNNNNN NNNNNNNNNN NNNNNNNNNN
          NNNNNNNNNN NNNNNNNNNN NNNNNNNNNN NNNNNNNNNN NNNNNNNNNN
          NNNNNNNNNN NNNNNNNNNN NNNNNNNNNN NNNNNNNNNN NNNNNNNNNN
          NNNNNNNNNN NNNNNNNNNN NNNNNNNNNN NNNNNNNNNN NNNNNNNNNN
          NNNNNNNNNN NNNNNNNNNN NNNNNNNNNN NNNNNNNNNN NNNNNNNNNN
          NNNNNNNNNN NNNNNNNNNN NNNNNNNNNN NNNNNNNNNN NNNNNNNNNN
          NNNNNNNNNN NNNNNNNNNN NNNNNNNNNN NNNNNNNNNN NNNNNNNNNN
          NNNNNNNNNN NNNNNNNNNN NNNNNNNNNN NNNNNNNNNN NNNNNNNNNN
          NNNNNNNNNN NNNNNNNNNN NNNNNNNNNN NNNNNNNNNN NNNNNNNNNN
          NNNNNNNNNN NNNNNNNNNN NNNNNNNNNN NNNNNNNNNN NNNNNNNNNN
          NNNNNNNNNN NNNNNNNNNN NNNNNNNNNN NNNNNNNNNN NNNNNNNNNN
          NNNNNNNNNN NNNNNNNNNN NNNNNNNNNN NNNNNNNNNN NNNNNNNNNN
          NNNNNNNNNN NNNNNNNNNN NNNNNNNNNN NNNNNNNNNN NNNNNNNNNN
          NNNNNNNNNN NNNNNNNNNN NNNNNNNNNN NNNNNNNNNN NNNNNNNNNN
          NNNNNNNNNN NNNNNNNNNN NNNNNNNNNN NNNNNNNNNN NNNNNNNNNN
          NNNNNNNNNN NNNNNNNNNN NNNNNNNNNN NNNNNNNNNN NNNNNNNNNN
          NNNNNNNNNN NNNNNNNNNN NNNNNNNNNN NNNNNNNNNN NNNNNNNNNN
          NNNNNNNNNN NNNNNNNNNN NNNNNNNNNN NNNNNNNNNN NNNNNNNNNN
          NNNNNNNNNN NNNNNNNNNN NNNNNNNNNN NNNNNNNNNN NNNNNNNNNN
          NNNNNNNNNN NNNNNNNNNN NNNNNNNNNN NNNNNNNNNN NNNNNNNNNN
          NNNNNNNNNN NNNNNNNNNN NNNNNNNNNN NNNNNNNNNN NNNNNNNNNN
          NNNNNNNNNN NNNNNNNNNN NNNNNNNNNN NNNNNNNNNN NNNNNNNNNN
          NNNNNNNNNN NNNNNNNNNN NNNNNNNNNN NNNNNNNNNN NNNNNNNNNN
          NNNNNNNNNN NNNNNNNNNN NNNNNNNNNN NNNNNNNNNN NNNNNNNNNN
          NNNNNNNNNN NNNNNNNNNN NNNNNNNNNN NNNNNNNNNN NNNNNNNNNN
          NNNNNNNNNN NNNNNNNNNN NNNNNNNNNN NNNNNNNNNN NNNNNNNNNN
          NNNNNNNNNN NNNNNNNNNN NNNNNNNNNN NNNNNNNNNN NNNNNNNNNN
          NNNNNNNNNN NNNNNNNNNN NNNNNNNNNN NNNNNNNNNN NNNNNNNNNN
          NNNNNNNNNN NNNNNNNNNN NNNNNNNNNN NNNNNNNNNN NNNNNNNNNN
          NNNNNNNNNN NNNNNNNNNN NNNNNNNNNN NNNNNNNNNN NNNNNNNNNN
          NNNNNNNNNN NNNNNNNNNN NNNNNNNNNN NNNNNNNNNN NNNNNNNNNN
          NNNNNNNNNN NNN
Cettia032 GGATCACTTC TAGGAATCTG TCTAGTCACA CAAATCGTCA CAGGCCTCCT
          ACTAGCCATG CACTACACAG CAGACACTTC CCTAGCCTTC GCCTCTGTCA
          CCCACATATG CCGCAACGTC CAATTTGGAT GACTAATCCG TAACCTACAC
          GCAAACGGAG CTTCCTTCTT CTTTATCTGC ATTTACTTTC ACATTGGCCG
          AGGACTATAC TACGGCTCAT ACCTAAATAA AGAAACCTGA AATATCGGAG
          TAATCCTCCT ACTAGCCCTC ATAGCAACTG CCTTCGTAGG CTATGTCCTA
          CCATGAGGAC AAATATCCTT CTGAGGAGCC ACAGTAATCA CCAACCTATT
          CTCAGCAATC CCATACATCG GCCAAACATT AGTAGAATGA CTATGAGGCG
          GATTCTCAGT AGACAACCCC ACTCTAACCC GATTCTTCGC TATCCACTTC
          CTCCTACCGT TCGTTATCGT AGGACTTACA TTAGTCCACC TCACCTTCCT
          ACACGAAACA GGCTCAAACA ACCCACTAGG CATCCCATCG GACTGCGACA
          AAATCCCATT CCACCCATAC TACTCCACAA AAGACATCCT AGGATTCGCA
          TTCATGCTCA TCTCCCTAGT CGCTCTTGCT CTATTCTCCC CCAACCTCCT
          GGGAGACCCA GAAAACTTCA CACCAGCCAA CCCCCTAGCC ACACCCCCCC
          ACATCAAACC TGAATGATAC TTCCTATTTG CCTACGCCAT TCTTCGATCC
          ATCCCAAACA AACTAGGCGG AGTACTAGCC CTCGCCGCCT CCGTCCTAGT
          CCTATTCCTC ATCCCACTAC TACACACATC CAAACTACGC TCAATAACCT
          TCCGCCCCCT ATCACAAATC CTATTCTGAA CCCTAGTAGC CAACCTCCTC
          GTCCTAACCT GAGTAGGCAG CCAACCAGTT GAACACCCAT TCATCATCAT
          TGGCCAACTT GCCTCATTCA CCTACTTCAC AATCATTCTA GTCCTATTCC
          CCCTTGCATC CATCCTAGAA AACAAGATAC TTAAACTCNN NNNNNNNNNN
          NNNNNNNNNN NNNNNNNNNN NNNNNNNNNN NNNNNNNNNN NNNNNNNNNN
          NNNNNNNNNN NNNNNNNNNN NNNNNNNNNN NNNNNNNNNN NNNNNNNNNN
          NNNNNNNNNN NNNNNNNNNN NNNNNNNNNN NNNNNNNNNN NNNNNNNNNN
          NNNNNNNNNN NNNNNNNNNN NNNNNNNNNN NNNNNNNNNN NNNNNNNNNN
          NNNNNNNNNN NNNNNNNNNN NNNNNNNNNN NNNNNNNNNN NNNNNNNNNN
          NNNNNNNNNN NNNNNNNNNN NNNNNNNNNN NNNNNNNNNN NNNNNNNNNN
          NNNNNNNNNN NNNNNNNNNN NNNNNNNNNN NNNNNNNNNN NNNNNNNNNN
          NNNNNNNNNN NNNNNNNNNN NNNNNNNNNN NNNNNNNNNN NNNNNNNNNN
          NNNNNNNNNN NNNNNNNNNN NNNNNNNNNN NNNNNNNNNN NNNNNNNNNN
          NNNNNNNNNN NNNNNNNNNN NNNNNNNNNN NNNNNNNNNN NNNNNNNNNN
          NNNNNNNNNN NNNNNNNNNN NNNNNNNNNN NNNNNNNNNN NNNNNNNNNN
          NNNNNNNNNN NNNNNNNNNN NNNNNNNNNN NNNNNNNNNN NNNNNNNNNN
          NNNNNNNNNN NNNNNNNNNN NNNNNNNNNN NNNNNNNNNN NNNNNNNNNN
          NNNNNNNNNN NNNNNNNNNN NNNNNNNNNN NNNNNNNNNN NNNNNNNNNN
          NNNNNNNNNN NNNNNNNNNN NNNNNNNNNN NNNNNNNNNN NNNNNNNNNN
          NNNNNNNNNN NNNNNNNNNN NNNNNNNNNN NNNNNNNNNN NNNNNNNNNN
          NNNNNNNNNN NNNNNNNNNN NNNNNNNNNN NNNNNNNNNN NNNNNNNNNN
          NNNNNNNNNN NNNNNNNNNN NNNNNNNNNN NNNNNNNNNN NNNNNNNNNN
          NNNNNNNNNN NNNNNNNNNN NNNNNNNNNN NNNNNNNNNN NNNNNNNNNN
          NNNNNNNNNN NNNNNNNNNN NNNNNNNNNN NNNNNNNNNN NNNNNNNNNN
          NNNNNNNNNN NNNNNNNNNN NNNNNNNNNN NNNNNNNNNN NNNNNNNNNN
          NNNNNNNNNN NNNNNNNNNN NNNNNNNNNN NNNNNNNNNN NNNNNNNNNN
          NNNNNNNNNN NNNNNNNNNN NNNNNNNNNN NNNNNNNNNN NNNNNNNNNN
          NNNNNNNNNN NNNNNNNNNN NNNNNNNNNN NNNNNNNNNN NNNNNNNNNN
          NNNNNNNNNN NNNNNNNNNN NNNNNNNNNN NNNNNNNNNN NNNNNNNNNN
          NNNNNNNNNN NNNNNNNNNN NNNNNNNNNN NNNNNNNNNN NNNNNNNNNN
          NNNNNNNNNN NNNNNNNNNN NNNNNNNNNN NNNNNNNNNN NNNNNNNNNN
          NNNNNNNNNN NNNNNNNNNN NNNNNNNNNN NNNNNNNNNN NNNNNNNNNN
          NNNNNNNNNN NNNNNNNNNN NNNNNNNNNN NNNNNNNNNN NNNNNNNNNN
          NNNNNNNNNN NNNNNNNNNN NNNNNNNNNN NNNNNNNNNN NNNNNNNNNN
          NNNNNNNNNN NNNNNNNNNN NNNNNNNNNN NNNNNNNNNN NNNNNNNNNN
          NNNNNNNNNN NNNNNNNNNN NNNNNNNNNN NNNNNNNNNN NNNNNNNNNN
          NNNNNNNNNN NNNNNNNNNN NNNNNNNNNN NNNNNNNNNN NNNNNNNNNN
          NNNNNNNNNN NNNNNNNNNN NNNNNNNNNN NNNNNNNNNN NNNNNNNNNN
          NNNNNNNNNN NNNNNNNNNN NNNNNNNNNN NNNNNNNNNN NNNNNNNNNN
          NNNNNNNNNN NNNNNNNNNN NNNNNNNNNN NNNNNNNNNN NNNNNNNNNN
          NNNNNNNNNN NNN
Cettia033 GGATCACTCC TAGGAATCTG TCTAGTCACA CAAATCGTCA CAGGCCTCCT
          ACTAGCCATG CACTACACAG CAGACACCTC CCTAGCCTTC GCCTCCGTCA
          CCCACATATG CCGCAATGTC CAATTTGGGT GACTAATCCG TAACCTACAC
          GCAAACGGAG CTTCCTTCTT CTTTATCTGC ATTTACTTCC ACATTGGCCG
          AGGACTATAC TACGGCTCAT ACCTAAATAA AGAAACCTGA AACATCGGAG
          TAATCCTCTT ACTAGCCCTC ATAGCAACTG CCTTCGTAGG CTATGTCCTA
          CCATGAGGAC AAATATCCTT CTGAGGAGCC ACAGTAATCA CCAACCTATT
          CTCAGCAATC CCATACATCG GCCAAACATT AGTAGAATGA CTATGAGGCG
          GATTCTCGGT AGACAACCCC ACTCTAACCC GATTCTTTGC TATCCACTTC
          CTCCTGCCAT TCGTTATCGC AGGACTTACA TTAGTCCACC TCACCTTCCT
          ACACGAAACA GGCTCAAACA ACCCACTGGG CATCCCATCG GACTGCGACA
          AAATCCCATT CCACCCATAC TACTCCACAA AAGACATCCT AGGGTTCGCA
          TTCATACTCA TCTCCCTAGC CGCTCTTGCC CTATTCTCCC CCAACCTCCT
          GGGAGACCCA GAAAACTTCA CACCAGCCAA CCCCCTAGCC ACGCCCCCCC
          ACATCAAACC CGAATGATAC TTCCTATTTG CCTACGCCAT TCTCCGATCC
          ATCCCAAACA AACTAGGCGG AGTACTAGCC CTCGCCGCCT CCGTCCTAGT
          CCTATTCCTC ATCCCACTAC TACACACATC CAAACTACGC TCAATAACCT
          TCCGCCCCCT ATCACAAATC CTATTCTGAA CCCTAGTCGC CAACCTCCTC
          ATCCTAACCT GAGTAGGCAG CCAACCAGTT GAACACCCAT TCATCATCAT
          TGGCCAACTT GCCTCATTCA CCTACTTCAC AATCATTCTA GTCCTATTCC
          CACTTGCATC CATCCTAGAA AACAAGATAC TTAAACTCNN NNNNNNNNNN
          NNNNNNNNNN NNNNNNNNNN NNNNNNNNNN NNNNNNNNNN NNNNNNNNNN
          NNNNNNNNNN NNNNNNNNNN NNNNNNNNNN NNNNNNNNNN NNNNNNNNNN
          NNNNNNNNNN NNNNNNNNNN NNNNNNNNNN NNNNNNNNNN NNNNNNNNNN
          NNNNNNNNNN NNNNNNNNNN NNNNNNNNNN NNNNNNNNNN NNNNNNNNNN
          NNNNNNNNNN NNNNNNNNNN NNNNNNNNNN NNNNNNNNNN NNNNNNNNNN
          NNNNNNNNNN NNNNNNNNNN NNNNNNNNNN NNNNNNNNNN NNNNNNNNNN
          NNNNNNNNNN NNNNNNNNNN NNNNNNNNNN NNNNNNNNNN NNNNNNNNNN
          NNNNNNNNNN NNNNNNNNNN NNNNNNNNNN NNNNNNNNNN NNNNNNNNNN
          NNNNNNNNNN NNNNNNNNNN NNNNNNNNNN NNNNNNNNNN NNNNNNNNNN
          NNNNNNNNNN NNNNNNNNNN NNNNNNNNNN NNNNNNNNNN NNNNNNNNNN
          NNNNNNNNNN NNNNNNNNNN NNNNNNNNNN NNNNNNNNNN NNNNNNNNNN
          NNNNNNNNNN NNNNNNNNNN NNNNNNNNNN NNNNNNNNNN NNNNNNNNNN
          NNNNNNNNNN NNNNNNNNNN NNNNNNNNNN NNNNNNNNNN NNNNNNNNNN
          NNNNNNNNNN NNNNNNNNNN NNNNNNNNNN NNNNNNNNNN NNNNNNNNNN
          NNNNNNNNNN NNNNNNNNNN NNNNNNNNNN NNNNNNNNNN NNNNNNNNNN
          NNNNNNNNNN NNNNNNNNNN NNNNNNNNNN NNNNNNNNNN NNNNNNNNNN
          NNNNNNNNNN NNNNNNNNNN NNNNNNNNNN NNNNNNNNNN NNNNNNNNNN
          NNNNNNNNNN NNNNNNNNNN NNNNNNNNNN NNNNNNNNNN NNNNNNNNNN
          NNNNNNNNNN NNNNNNNNNN NNNNNNNNNN NNNNNNNNNN NNNNNNNNNN
          NNNNNNNNNN NNNNNNNNNN NNNNNNNNNN NNNNNNNNNN NNNNNNNNNN
          NNNNNNNNNN NNNNNNNNNN NNNNNNNNNN NNNNNNNNNN NNNNNNNNNN
          NNNNNNNNNN NNNNNNNNNN NNNNNNNNNN NNNNNNNNNN NNNNNNNNNN
          NNNNNNNNNN NNNNNNNNNN NNNNNNNNNN NNNNNNNNNN NNNNNNNNNN
          NNNNNNNNNN NNNNNNNNNN NNNNNNNNNN NNNNNNNNNN NNNNNNNNNN
          NNNNNNNNNN NNNNNNNNNN NNNNNNNNNN NNNNNNNNNN NNNNNNNNNN
          NNNNNNNNNN NNNNNNNNNN NNNNNNNNNN NNNNNNNNNN NNNNNNNNNN
          NNNNNNNNNN NNNNNNNNNN NNNNNNNNNN NNNNNNNNNN NNNNNNNNNN
          NNNNNNNNNN NNNNNNNNNN NNNNNNNNNN NNNNNNNNNN NNNNNNNNNN
          NNNNNNNNNN NNNNNNNNNN NNNNNNNNNN NNNNNNNNNN NNNNNNNNNN
          NNNNNNNNNN NNNNNNNNNN NNNNNNNNNN NNNNNNNNNN NNNNNNNNNN
          NNNNNNNNNN NNNNNNNNNN NNNNNNNNNN NNNNNNNNNN NNNNNNNNNN
          NNNNNNNNNN NNNNNNNNNN NNNNNNNNNN NNNNNNNNNN NNNNNNNNNN
          NNNNNNNNNN NNNNNNNNNN NNNNNNNNNN NNNNNNNNNN NNNNNNNNNN
          NNNNNNNNNN NNNNNNNNNN NNNNNNNNNN NNNNNNNNNN NNNNNNNNNN
          NNNNNNNNNN NNNNNNNNNN NNNNNNNNNN NNNNNNNNNN NNNNNNNNNN
          NNNNNNNNNN NNNNNNNNNN NNNNNNNNNN NNNNNNNNNN NNNNNNNNNN
          NNNNNNNNNN NNN
Cettia034 GGATCACTCC TAGGAATCTG TCTAGTCACA CAAATCGTCA CAGGCCTCCT
          ACTAGCCATG CACTACACAG CAGACACCTC CCTAGCCTTT GCCTCCGTCA
          CCCACATATG CCGCAATGTC CAATTTGGGT GACTAATCCG TAACCTACAC
          GCAAACGGAG CTTCCTTCTT CTTTATCTGC ATTTACTTCC ACATTGGCCG
          AGGACTATAC TACGGCTCAT ACCTAAATAA AGAAACCTGA AACATCGGAG
          TAATCCTCTT ACTAGCCCTC ATAGCAACTG CCTTCGTAGG CTATGTCCTA
          CCATGAGGAC AAATATCCTT CTGAGGAGCC ACAGTAATCA CCAACCTATT
          CTCAGCAATC CCATACATCG GCCAAACATT AGTAGAATGA CTATGAGGCG
          GATTCTCGGT AGACAACCCC ACTCTAACCC GATTCTTTGC TATCCACTTC
          CTCCTGCCAT TCGTTATCGC AGGACTTACA TTAGTCCACC TCACCTTCCT
          ACACGAAACA GGCTCAAACA ACCCACTGGG CATCCCATCG GACTGCGACA
          AAATCCCATT CCACCCATAC TACTCCACAA AAGACATCCT AGGGTTCGCA
          TTCATACTCA TCTCCCTAGC CGCTCTTGCC CTATTCTCCC CCAACCTCCT
          GGGAGACCCA GAAAACTTCA CACCAGCCAA CCCCCTAGCC ACGCCCCCCC
          ACATCAAACC CGAATGATAC TTCCTATTTG CCTACGCCAT TCTTCGATCC
          ATCCCAAACA AACTAGGCGG AGTACTAGCC CTCGCCGCCT CCGTCCTAGT
          CCTATTCCTC ATCCCACTAC TACACACATC CAAACTACGC TCAATAACCT
          TCCGCCCCCT ATCACAAATC CTATTCTGAA CCCTAGTCGC CAACCTCCTC
          ATCCTAACCT GAGTAGGCAG CCAACCAGTT GAACACCCAT TCATCATCAT
          TGGCCAACTT GCCTCATTCA CCTACTTCAC AATCATTCTA GTCCTATTCC
          CACTTGCATC CATCCTAGAA AACAAGATAC TTAAACTCNN NNNNNNNNNN
          NNNNNNNNNN NNNNNNNNNN NNNNNNNNNN NNNNNNNNNN NNNNNNNNNN
          NNNNNNNNNN NNNNNNNNNN NNNNNNNNNN NNNNNNNNNN NNNNNNNNNN
          NNNNNNNNNN NNNNNNNNNN NNNNNNNNNN NNNNNNNNNN NNNNNNNNNN
          NNNNNNNNNN NNNNNNNNNN NNNNNNNNNN NNNNNNNNNN NNNNNNNNNN
          NNNNNNNNNN NNNNNNNNNN NNNNNNNNNN NNNNNNNNNN NNNNNNNNNN
          NNNNNNNNNN NNNNNNNNNN NNNNNNNNNN NNNNNNNNNN NNNNNNNNNN
          NNNNNNNNNN NNNNNNNNNN NNNNNNNNNN NNNNNNNNNN NNNNNNNNNN
          NNNNNNNNNN NNNNNNNNNN NNNNNNNNNN NNNNNNNNNN NNNNNNNNNN
          NNNNNNNNNN NNNNNNNNNN NNNNNNNNNN NNNNNNNNNN NNNNNNNNNN
          NNNNNNNNNN NNNNNNNNNN NNNNNNNNNN NNNNNNNNNN NNNNNNNNNN
          NNNNNNNNNN NNNNNNNNNN NNNNNNNNNN NNNNNNNNNN NNNNNNNNNN
          NNNNNNNNNN NNNNNNNNNN NNNNNNNNNN NNNNNNNNNN NNNNNNNNNN
          NNNNNNNNNN NNNNNNNNNN NNNNNNNNNN NNNNNNNNNN NNNNNNNNNN
          NNNNNNNNNN NNNNNNNNNN NNNNNNNNNN NNNNNNNNNN NNNNNNNNNN
          NNNNNNNNNN NNNNNNNNNN NNNNNNNNNN NNNNNNNNNN NNNNNNNNNN
          NNNNNNNNNN NNNNNNNNNN NNNNNNNNNN NNNNNNNNNN NNNNNNNNNN
          NNNNNNNNNN NNNNNNNNNN NNNNNNNNNN NNNNNNNNNN NNNNNNNNNN
          NNNNNNNNNN NNNNNNNNNN NNNNNNNNNN NNNNNNNNNN NNNNNNNNNN
          NNNNNNNNNN NNNNNNNNNN NNNNNNNNNN NNNNNNNNNN NNNNNNNNNN
          NNNNNNNNNN NNNNNNNNNN NNNNNNNNNN NNNNNNNNNN NNNNNNNNNN
          NNNNNNNNNN NNNNNNNNNN NNNNNNNNNN NNNNNNNNNN NNNNNNNNNN
          NNNNNNNNNN NNNNNNNNNN NNNNNNNNNN NNNNNNNNNN NNNNNNNNNN
          NNNNNNNNNN NNNNNNNNNN NNNNNNNNNN NNNNNNNNNN NNNNNNNNNN
          NNNNNNNNNN NNNNNNNNNN NNNNNNNNNN NNNNNNNNNN NNNNNNNNNN
          NNNNNNNNNN NNNNNNNNNN NNNNNNNNNN NNNNNNNNNN NNNNNNNNNN
          NNNNNNNNNN NNNNNNNNNN NNNNNNNNNN NNNNNNNNNN NNNNNNNNNN
          NNNNNNNNNN NNNNNNNNNN NNNNNNNNNN NNNNNNNNNN NNNNNNNNNN
          NNNNNNNNNN NNNNNNNNNN NNNNNNNNNN NNNNNNNNNN NNNNNNNNNN
          NNNNNNNNNN NNNNNNNNNN NNNNNNNNNN NNNNNNNNNN NNNNNNNNNN
          NNNNNNNNNN NNNNNNNNNN NNNNNNNNNN NNNNNNNNNN NNNNNNNNNN
          NNNNNNNNNN NNNNNNNNNN NNNNNNNNNN NNNNNNNNNN NNNNNNNNNN
          NNNNNNNNNN NNNNNNNNNN NNNNNNNNNN NNNNNNNNNN NNNNNNNNNN
          NNNNNNNNNN NNNNNNNNNN NNNNNNNNNN NNNNNNNNNN NNNNNNNNNN
          NNNNNNNNNN NNNNNNNNNN NNNNNNNNNN NNNNNNNNNN NNNNNNNNNN
          NNNNNNNNNN NNNNNNNNNN NNNNNNNNNN NNNNNNNNNN NNNNNNNNNN
          NNNNNNNNNN NNNNNNNNNN NNNNNNNNNN NNNNNNNNNN NNNNNNNNNN
          NNNNNNNNNN NNN
Cettia035 GGATCACTCC TAGGAATCTG TCTAGTCACA CAAATCGTCA CAGGCCTCCT
          ACTAGCCATG CACTACACAG CAGACACCTC CCTAGCCTTC GCCTCCGTCA
          CCCACATATG CCGCAATGTC CAATTTGGGT GACTAATCCG TAACCTACAC
          GCAAACGGAA CTTCCTTCTT CTTTATCTGC ATTTACTTCC ACATTGGCCG
          AGGACTATAC TACGGCTCAT ACCTAAATAA AGAAACCTGA AACATCGGAG
          TAATCCTCTT ACTAGCCCTC ATAGCAACTG CCTTCGTAGG CTATGTCCTA
          CCATGAGGAC AAATATCCTT CTGAGGAGCC ACAGTAATCA CCAACCTATT
          CTCAGCAATC CCATACATCG GCCAAACATT AGTAGAATGA CTATGAGGCG
          GATTCTCGGT AGACAACCCC ACTCTAACCC GATTCTTTGC TATCCACTTC
          CTCCTGCCAT TCGTTATCGC AGGACTTACA TTAGTCCACC TCACCTTCCT
          ACACGAAACA GGCTCAAACA ACCCACTGGG CATCCCATCG GACTGCGACA
          AAATCCCATT CCACCCATAC TACTCCACAA AAGACATCCT AGGGTTCGCA
          TTCATACTCA TCTCCCTAGC CGCTCTTGCC CTATTCTCCC CCAACCTCCT
          GGGAGACCCA GAAAACTTCA CACCAGCCAA CCCCCTAGCC ACGCCCCCCC
          ACATCAAACC CGAATGATAC TTCCTATTTG CCTACGCCAT TCTTCGATCC
          ATCCCAAACA AACTAGGCGG AGTACTAGCC CTCGCCGCCT CCGTCCTAGT
          CCTATTCCTC ATCCCACTAC TACACACATC CAAACTACGC TCAATAACCT
          TCCGCCCCCT ATCACAAATC CTATTCTGAA CCCTAGTCGC CAACCTCCTC
          ATCCTAACCT GAGTAGGCAG CCAACCAGTT GAACACCCAT TCATCATCAT
          TGGCCAACTT GCCTCATTCA CCTACTTCAC AATCATTCTA GTCCTATTCC
          CACTTGCATC CATCCTAGAA AACAAGATAC TTAAACTCTA AAC-AACTCT
          AATAGTTTAT AAAAA-CATT GGTCTTGTTT CCACCTTT-G ATGCGGGTGC
          TGGCATCGCA CTGAACGACC ATTTTGTCAA GCTGGTTTCC TGGTACGTGC
          AGCCCTGGGG GACG------ ---GCACAGA CAGGTTACAG ACTTGGGTCC
          TGTGGGTTAC TGCTGGTGAT CCAGGTGGAT ACACAGACCT CCATCCTCAC
          TGGGGAGTG- GGATTGCTTC TTACCTGAAA TTACTATAGC TGCCTCYTTC
          CCCCCAGAGG GTAGATGGGA GCTCAGTTGT GTGGGATGGG GCAGAGGAGC
          AGGAAGAATG GAAGAAGGGG TGTAAGAAAT GGCTCAGCCC TGA-CAGCGC
          TTGTTTTCTG TCCCCAGGTA TGATAATGAA TATGGATACA GCAACCGTGT
          TGTGGACTGT ATGGAAAAGG GCAGGGAGTC TTAGTGTCTG ATGTGTAGTG
          AATGTGTGCA AGACAGCTAT GTGAGAGCTG GGCTTTTATT TACTG-----
          ---------- ---ATGACTA GTTGGACTTC AGTGAGCTCT CCCTCAAGTC
          CAAGGTCTGT GTGTACAAGA AAGGGCTCAC GGTATGCAAA TGGCATGTGA
          ATATCCAAGT TTAGATTTCC CATTCCAACC ACCACAGTCT GACCAACCCT
          TGACAACAAT AAACCAGCCC ATGCAGCCTA TGTGTGCCTG GGAAACTGTA
          TTACATAAGG ACTGTCAGTG ACTGAACACA AGGGACATGC AATTTTAGAG
          TAAACCCCTG GAGGATCCAT TGGAGACAAA GACCCATAAA ACTAAGTGTT
          ATACAAAACA CAGGGCATGA ATTTGCAGTC TTAATGGATG AGACAGACAA
          AAAGTGGAAA GGGCCATGGT CTAATCAAGG TCATGAAGCA GATCAGTGTC
          AGAGCTAGGA ATAGAGCCCA GTGCTTCTGC CTAGCCCAGG CTCCTTACAC
          ACTAGACCTC ACTGTCTCTC CAGAGGCTGC AGGAAGGCCT ACTGAATTAG
          CTCAGAGATA TTTCCAGGCT CTGCAACCTA CTTCTTAGTC TGGGTTTTCT
          GAAAATAAAC CTTGAGTGTC CCTTCAGTTT TTCTTTCTCT CTTTCCTTCC
          TCTCAGTTCA TTTCTGAGTT TGTCGTCTCA GTGTTAAATT TGGAGCTACA
          CTTAAGACTA GCAGGCTTCT TCTGGAGCGT GCAAAAGAAC TTGACCTTGC
          CATTGTTGGA GTTAGGTAAG CTGACAGTAT CAAAACACAG TTGTATTAAA
          TAAGTTTTCT TTAAATGCTC TACCTGACAA TGCAGATGCC TTTGGATGTG
          GTGATACGAG TTTATACAAA ACTTCTTTCC AAATATCAAC TGATATTTTG
          TATCTTTTT- -GTAGTTTCC ATGTTGGAAG TGGATGTACA GACCCAGAGA
          CCTTTGTTCA AGCCATTTCT GATGCCCGCT GTGTGTTTGA TATGGGMGTA
          AGTCTAGTTC TCCTTTATCT GGAACTACTG CTCAACTGTT GGGGCATGGC
          TGTTATGGGG TTAAAAGCTA GCTAAGTCAT TGACTTCATG TTATTGGAAT
          ATTTTAGGTC CTGGTAGCTT ACTTTGACCA GCTTAGCAAT ACTCATCTAC
          AGATCCACTA AAAYTGGCAG CTCAAATTCA AATGGCTGTT ACTTGAACAT
          GTGTTAGCTC TGTTTCAAAT ATTAATGAAA TGACTTTATA TTACTTTTTA
          AGGTAAAATG ATAAATTATG AACTGATACA AA-------C TTTTCTTGAC
          AGTGTTGCTA TTAATCTCAT TTTAGGCTGA ACTTGGCTTC AATATGTATC
          TGCTTGATAT TGG
Cettia036 GGATCACTCC TAGGAATCTG TCTAGTCACA CAAATCGTCA CAGGCCTCCT
          ACTAGCCATG CACTACACAG YAGACACCTC CCTAGCCTTC GCCTCCGTCA
          CCCACATATG CCGCAACGTC CAATTTGGGT GACTAATCCG TAACCTACAC
          GCAAACGGAG CTTCCTTCTT CTTTATCTGC ATTTACTTCC ACATTGGCCG
          AGGACTATAC TACGGCTCAT ACCTAAATAA AGAAACCTGA AACATCGGAG
          TAATCCTCTT ACTAGCCCTC ATAGCAACTG CCTTCGTAGG CTATGTCCTA
          CCATGAGGAC AAATATCCTT CTGAGGAGCC ACAGTAATCA CCAACCTATT
          CTCAGCAATC CCATACATCG GCCAAACATT AGTAGAATGA CTATGAGGCG
          GATTCTCGGT AGACAACCCC ACTCTAACCC GATTCTTTGC TATCCACTTC
          CTCCTGCCAT TCGTTATCGC AGGACTTACA TTAGTCCACC TCACCTTCCT
          ACACGAAACA GGCTCAAACA ACCCACTGGG CATCCCATCG GACTGCGACA
          AAATCCCATT CCACCCATAC TACTCCACAA AAGACATCCT AGGGTTCGCA
          TTCATACTCA TCTCCCTAGC CGCTCTTGCC CTATTCTCCC CCAACCTCCT
          GGGAGACCCA GAAAACTTCA CACCAGCCAA CCCCCTAGCC ACGCCCCCCC
          ACATCAAACC CGAATGATAC TTCCTATTTG CCTACGCCAT TCTTCGATCC
          ATCCCAAACA AACTAGGCGG AGTACTAGCC CTCGCCGCCT CCGTCCTAGT
          CCTATTCCTC ATCCCACTAC TACACACATC CAAACTACGC TCAATAACCT
          TCCGCCCCCT ATCACAAATC CTATTCTGAA CCCTAGTCGC CAACCTCCTC
          ATCCTAACCT GAGTAGGCAG CCAACCAGTT GAACACCCAT TCATCATCAT
          TGGCCAACTT GCCTCATTCA CCTACTTCAC AATCATTCTA GTCCTATTCC
          CACTTGCATC CATCCTAGAA AACAAGATAC TTAAACTCTA AAC-AACTCT
          AATAGTTTAT AAAAA-CATT GGTCNNNNTT CCACCTTT-G ATGCGGGTGC
          TGGCATYGCA CTGAACGACC ATTTTGTCAA GCTGGTTTCC TGGTACGTGC
          AGCCCTGGGG GACG------ ---GCACAGA CAGGTTACAG ACTTGGGTCC
          TGTGGGTTAC TGCTGKTGAT CCAGGTGGAT ACACAGACCT CCATCCTCAC
          TGGGGAGTG- GGATTGCTTC TTACCTGAAA TTACTATAGC TGCCTCCTTC
          CCCCCAGAGG GTAGATGGGA GCTCAGTTGT GTGGGATGGG GCAGAGGAGC
          AGGAAGAATG GAAGAAGGGG TGTAAGAAAT GGCTCAGCCC TGA-CAGCGC
          TTGTTTTCTG TCCCCAGGTA TGATAATGAA TATGGATACA GCANNNNNNN
          NNNNNNNNGT ATGGAAAAGG GCAGGGAGTC TTAGTGTCTG ATGTGTAGTG
          AATGTGTGCA AGACAGCTAT GTGAGAGCTG GGCTTTTATT TACTG-----
          ---------- ---ATGACTA GTTGGACTTC AGTGAGCTCT CCCTCAAGTC
          CAAGGTCTGT GTGTACAAGA AAGGGCTCAC GGTATGCAAA TGGCATGTGA
          ATATCCAAGT TTAGATTTCC CATTCCAACC ACCACAGTCT GACCAACCCT
          TGACAACAAT AAACCAGCCC ATGCAGCCTA TGTGTGCCTG GGAAACTGTA
          TTACATAAGG ACTGTCAGTG ACTGAACACA AGGGACATGC AATTTTAGAG
          TAAACCC-TG GAGGATCCAT TGGAGACAAA GACCCATAAA ACTAAGTGTT
          ATACAAAACA CAGGGCATGA ATTTGCAGTC TTAATGGATG AGACAGACAA
          AAAGTGGAAA GGGCCATGGT CTAATCAAGG TCATGAAGCA GATCAGTGTC
          AGAGCTAGGA ATAGAGCCCA GTGCTTCTGC CTAGCCCAGG CTCCTTACAC
          ACTAGACCTC ACTGTCTCTC CAGAGGCTGC AGGAAGGCCT ACTGAATTAG
          CTCAGAGATA TTTCCAGGCT CTGCAACCTA CTTCTTAGTC TGGGTTTTCT
          GAAAATAAAC CTTGAGTGTC CCTTCAGTTT TTCTTTCTCT CTTTCCTTCC
          TCTCAGTTCA TTTCTGAGTT TGTCGTCTCA GTGTTAAATT TGGAGCTACA
          CTTAAGACTA GCAGGCTTCT TCTGGAGCGT GCAAAAGAAC TTGACCTTGC
          CATTGTTGGA GTTAGGTAAG CTGACAGTAT CAAAACACAG TTGTATTAAA
          TAAGTTTTCT TTAAATGCTC TACCTGACAA TGCAGATGCC TTTGGATGTG
          GTGATACGAG TTTATACAAA ACTTCTTNCC AAATATCAAC TGATATTTTG
          TATCTTTTT- -GTAGTTTCC ATGTTGGAAG TGGATGTACA GACCCAGAGA
          CCTTTGTTCA AGCCATTTCT GATGCCCGCT GTGTGTTTGA TATGGGAGTA
          AGTCTAGTTC TCCTTTATCT GGAACTACTG CTCAACTGTT GGGGCATGGC
          TGTTACGGGG TTAAAAGCTA GCTAAGTCAT TGACTTCATG TTATTGGAAT
          ATTTTAGGTC CTGGTAGCTT ACTTTGACCA GCTTAGCAAT ACTCATCTAC
          AGATCCACTA AAACTGGCAG CTCAAATTCA AATGNCTGTT ACTTGAACAT
          GTGTTAGCTC TGTTTCAAAT ATTAATGAAA TTACTTTATA TTACTTTTTA
          AGNTAAAATG ATAAATTATG AACTGATACA AA-------C TTTTCTTGAC
          AGTGTTGCTG TTGATCTCAT TTTAGGCTGA ACTTGGCTTC AATATGTATC
          TGCTTGATAT TGG
Cettia037 GGATCACTCC TAGGAATCTG TCTAGTCACA CAAATCGTCA CAGGCCTCCT
          ACTAGCCATG CACTACACAG CAGACACCTC CCTAGCCTTC GCCTCCGTCA
          CCCACATATG CCGCAATGTC CAATTTGGGT GACTAATCCG TAACCTACAC
          GCAAACGGAG CTTCCTTCTT CTTTATCTGC ATTTACTTCC ACATTGGCCG
          AGGACTATAC TACGGCTCAT ACCTAAATAA AGAAACCTGA AACATCGGAG
          TAATCCTCTT ACTAGCCCTC ATAGCAACTG CCTTCGTAGG CTATGTCCTA
          CCATGAGGAC AAATATCCTT CTGAGGAGCC ACAGTAATCA CCAACCTATT
          CTCAGCAATC CCATACATCG GCCAAACATT AGTAGAATGA CTATGAGGCG
          GATTCTCGGT AGACAACCCC ACTCTAACCC GATTCTTTGC TATCCACTTC
          CTCCTGCCAT TCGTTATCGC AGGACTTACA TTAGTCCACC TCACCTTCCT
          ACACGAAACA GGCTCAAACA ACCCACTGGG CATCCCATCG GACTGCGACA
          AAATCCCATT CCACCCATAC TACTCCACAA AAGACATCCT AGGGTTCGCA
          TTCATACTCA TCTCCCTAGC CGCTCTTGCC CTATTCTCCC CCAACCTCCT
          GGGAGACCCA GAAAACTTCA CACCAGCCAA CCCCCTAGCC ACGCCCCCCC
          ACATCAAACC CGAATGATAC TTCCTATTTG CCTACGCCAT TCTTCGATCC
          ATCCCAAACA AACTAGGCGG AGTACTAGCC CTCGCCGCCT CCGTCCTAGT
          CCTATTCCTC ATCCCACTAC TACACACATC CAAACTACGC TCAATAACCT
          TCCGCCCCCT ATCACAAATC CTATTCTGAA CCCTAGTCGC CAACCTCCTC
          ATCCTAACCT GAGTAGGCAG CCAACCAGTT GAACACCCAT TCATCATCAT
          TGGCCAACTT GCCTCATTCA CCTACTTCAC AATCATTCTA GTCCTATTCC
          CACTTGCATC CATCCTAGAA AACAAGATAC TTAAACTCTA AAC-AACTCT
          AATAGTTTAT AAAAA-CATT GGTCTTGTTT CCACCTTT-G ATGCGGGTGC
          TGGCATYGCA CTGAACGACC ATTTTGTCAA GCTGGTTTCC TGGTAYGTGC
          AGCCCTGGGG GAYG------ ---GCACAGA CAGGTTACAG ACTTGGGTCC
          TGTGGGTTAC TGCTGGTGAT CCAGGTGGAT ACACAGACCT CCATCCTCAC
          TGGGGAGTG- GGATTGCTTC TTACCTGAAA TTACTATAGC TGCCTCCTTC
          CCCCCAGAGG GTAGATGGGA GCTCAGTTGT GTGGGATGGG GCAGAGGAGC
          AGGAAGAATG GAAGAAGGGG TGCAAGAAAT GGCTCAGCCC TGA-CAGCGC
          TTGTTTTCTG TCCCCAGGTA TGATAATGAA TATGGATACA GCAACCGTGT
          TGTGGACTGT ATGGAAAAGG GCAGGGAGTC TTAGTGTCTG ATGTGTAGTG
          AATGTGTGCA AGACAGCTAT GTGAGAGCTG GGCTTTTATT TACTG-----
          ---------- ---ATGACTA GTTGGACTTC AGTGAGCTCT CCCTCAAGTC
          CAAGGTCTGT GTGTACAAGA AAGGGCTCAC GGTATGCAAA TGGCATGTGA
          ATATCCAAGT TTAGATTTCC CATTCCAACC ACCACAGTCT GACCAACCCT
          TGACAACAAT AAACCAGCCC ATGCAGCCTA TGTGTGCCTG GGAAACTGTA
          TTACATAAGG ACTGTCAGTG ACTGAACACA AGGGACATGC AATTTTAGAG
          TAAACCC-TG GAGGATCCAT TGGAGACAAA GACCCATAAA ACTAAGTGTT
          ATACAAAACA CAGGGCATGA ATTTGCAGTC TTAATGGATG AGACAGACAA
          AAAGTGGAAA GGGCCATGGT CTACTCAAGG TCATGAAGCA GATCAGTGTC
          AGAGCTAGGA ATAGAGCCCA GTGCTTCTGC CTAGCCCAGG CTCCTTACAC
          ACTAGACCTC ACTGTCTCTC CAGAGGCTGC AGGAAGGCCT ACTGAATTAG
          CTCAGAGATA TTTCCAGGCT CTGCAACCTA CTTCTTAGTC TGGGTTTTCT
          GAAAATAAAC CTTGAGTGTC CCTTCAGTTT TTCTTTCTCT CTTTCCTTCC
          TCTCAGTTCA TTTCTGAGTT TGTCGTCTCA GTGTTAAATT TGGAGCTACR
          CTTAAGACTA GCAGGCTTCT TCTGGAGCGT GCAAAAGAAC TTGACCTTGC
          CATTGTTGGA GTTAGGTAAG CTGACAGTAT CAAAACACAG TTGTATTAAA
          TAAGTTTTCT TTAAATGCTC TACCTGACAA TRCAGATGCC TTTGGATGTG
          GTGATACGAG TTTATACAAA ACTTCTTTCC AAATATCAAC TGATATTTTG
          TATCTTTTT- -GTAGTTTCC ATGTTGGAAG TGGATGTACA GACCCAGAGA
          CCTTTGTTCA AGCCATTTCT GATGCCCGCT GTGTGTTTGA TATGGGAGTA
          AGTCTAGTTC TCCTTTATCT GGAACTACTG CTCAACTGTT GGGGCATGGC
          TGTTATGGGG TTAAAAGCTA GCTAAGTCAT TGACTTCATG TTATTGGAAT
          ATTTTAGGTC CTGGTAGCTT ACTTTGACCA GCTTAGCAAT ACTCATCTAC
          AGATCCACTA AAAYTGGCAG CTCAAATTCA AATGGCTGTT ACTTGAACAT
          GTGTTAGCTC TGTTTCAAAT ATTAATGAAA TGACTTTATA TTACTTTTTC
          AGGTAAAATG ATAAATTATG AACTGATACA AA-------C TTTTCTTGAC
          AGTGTTGCTA TTAATCTCAT TTTAGGCTGA ACTTGGCTTC AATATGTATC
          TGCTTGATAT TGG
Cettia038 GGGTCACTCT TAGGGATCTG CCTAATCACA CAAATTGTCA CAGGCCTCCT
          ATTGGCCATG CACTACACAG CAGACACCTC CCTAGCCTTT GCCTCCGTCA
          CCCATATATG CCGCAACGTC CAATTCGGCT GATTAATCCG TAACCTACAT
          GCAAACGGAG CCTCCTTCTT CTTCATTTGC ATCTACTTTC ACATCGGCCG
          AGGACTATAC TATGGCTCAT ACCTGAACAA AGAAACCTGA AACATTGGAG
          TGGTCCTCCT ACTAGCTCTC ATAGCAACCG CCTTCGTAGG ATACGTCCTG
          CCATGAGGAC AAATATCCTT CTGAGGAGCT ACAGTAATCA CTAACCTATT
          CTCAGCAATC CCTTACATCG GCCAAACACT AGTAGAATGA CTATGAGGCG
          GATTCTCAGT AGATAACCCA ACCCTAACCC GATTCTTTGC CATTCACTTC
          CTCCTCCCAT TCGTCATCGT AGGACTTACA CTAGTCCACC TCACCTTCCT
          ACACGAAACA GGCTCAAACA ATCCACTAGG CATCCCATCA GACTGTGACA
          AAATCCCATT CCACCCCTAC TACTCCACAA AAGACATCCT AGGATTCGCA
          TTCATACTCA TCTCCCTTGT CGCCATTGCT CTCTTCTCAC CTAACTTACT
          AGGAGACCCA GAAAACTTCA CACCAGCCAA CCCCCTGGCC ACTCCCCCCC
          ACATCAAACC CGAATGATAC TTCTTATTTG CCTACGCCAT CCTCCGATCC
          ATCCCAAACA AATTAGGCGG AGTACTGGCC CTCGCTGCTT CCGTTCTAGT
          CCTATTTCTC ATCCCACTAC TACACACATC CAAACTACGC TCAATAACCT
          TTCGCCCTCT GTCACAAATT CTATTCTGAA CCCTAGTCGC CAACCTCCTC
          ATTCTAACCT GAGTGGGCAG CCAACCAGTT GAGCACCCAT TCATCATCAT
          CGGCCAACTA GCCTCATTCA CCTACTTCAC AATCATTCTA ATTCTCTTCC
          CCCTCGCATC CATCCTAGAA AACAAGATAC TTAAACTCTA ACT-AACTCT
          AATAGTTTAT AAAAA-CATT GGTCTTGTTT CCACCTTT-G ATGCGGGTGC
          TGGCATCGCA CTGAACGACC ATTTTGTCAA GCTGGTTTCC TGGTACGTGC
          AGCCCTGGGG GACG------ ---GCACAGA CAGGTTACAG ACTTGGGTCC
          TGTGGGTTAC TGCTGGTGAT CCAGGTGGAT ACACAGACCT CCATCCTCAC
          TGGGGAGTG- GGATTGCTTC TTACCTGAAA TTACTATAGC TGCCTCCTTC
          CCCCCAGAGG GTAGATGGGA GCTCAGTTGT GTGGGATGGG GCAGAGGAGC
          AGGAAGAA-- ------GGGG TGCAAGAAAT GGCTCAGCCC TGA-CAGCGC
          TTGTTTTCTG TCCCCAGGTA TGATAATGAA TATGGATACA GCAACCGTGT
          TGTGGACTGT ATGGAAAAGG GCAGGGAGTC TTAGTGTCTG ATGTGTAGTG
          AATGTGTGCA AGACAGCTAT GTGAGAGCTG GGCTTTTATT TACTG-----
          ---------- ---ATGACTA GTTGGACTTC AGTGAGCTCT CCCTCAAGTC
          CAAGGTCTGT GTGTACAAGA AAGGGCTCAC GGTATGCAAA TGGCATGTGA
          ATATCCAAGT TTAGATTTTC CATTCCAACC ACCACAGTCT GACCAACCCT
          TGACAACAAT AAACCAGCCC ATGCAGCCTA TGTGTGCCTG GGAAACTAAA
          TTACATAAGG ACTGTCAGTG ACTGAACACA AGGGACATGC AATTTTAGAG
          TAAACCC-TG GAGGATCCAT TGGAGACAAA GACCCATAAA ACTAAGTGTT
          ATAC-GAACA CAGGGCATGA ATTTGCAGTC TTAATGGATG AGACAGACAA
          AAAGTGGAAA GGGCCATGGT CTACTCAAGG TCATGAAGCA GATCAGTGTC
          AGAGCTAGGA ATAGAGCCCA GTGCTTCTGC CTAGCCCAGG CTCCTTACAC
          ACTAGACCTC ACTGTCTCTC CAGAGGCTGC AGGAAGGCCT ACTGAATTAG
          CTCAGAGATA TTTCCAGGCT CTGCAACCTA CTTCTTAGTC TGGGTTTTCT
          GAAAATAAAC CTTGAGTGTC CCTTCAGTTT TTCTTTCTCT CTTTCCTTCC
          TCTCAGTTCA TTTCTGAGTT TGTCGTCTCA GTGTTAAATT TGGAGCTACA
          CTTAAGACTA GCAGGCTTCT TCTGGAGCGT GCAAAAGAAC TTGACCTTGC
          CATTGTTGGA GTTAGGTAAG CTGACAGTAT CAAAACACAG TTGTATCAAA
          TAAGTTTTCT TTAAATGCTC TACCTGACAA TACAGATGCC TTTGGATGTG
          GTGATACGAG TTTATACAAA AC---TTGCC AAATATCAAS TGATATTTTG
          TATCTTTTT- -GTAGTTTCC ATGTTGGAAG TGGATGTACG GACCCAGAGA
          CCTTTGTTCA AGCCATTTCT GATGCCCGCT GTGTGTTTGA TATGGGAGTA
          AGTCTAGTTC TCCTTTATCT GGAGCTACTG CTCAACTGTT GGGCCATGAC
          ACTTAYGGGG TTAAAAGCTA GCTAAGTCAT TGACTTCATG TTACTGGAAT
          ATTTTAGGTC CTGGTAGCTT ----TGACCA GCTTAGCAAT ACTCATCTAC
          AGATCCACTA AAATTGGCAG CTCAAATTCA AATGACTGTT ACTTGAACAT
          GTGTTAGCTC TGTTTCAAAT ATTAATGAAA TTACTTTATA TTACTTTTTA
          AGCTAAAATG ATAAATTATG AACTGATACA AA-------C TTTTCTTGAC
          AGTGTTGCTG TTAATCTCAT TTTAGGCTGA ACTTGGCTTC AATATGTATC
          TGCTTGATAT TGG
Cettia039 GGATCACTCT TAGGGATCTG CMTAATTACA CAAATWGTCA CAGGCCTCCT
          ATKGGCCATK CATTACACAG CAGACACCTC CCTAGCCTTT GCCTCCGTCA
          CCCACATATG CCGCAACGTC CAATTCGGCT GATTAATCCG CAACCTACAT
          GCAAACGGAG CCTCCTTCTT CTTCATCTGC ATCTACTTTC ACATCGGCCG
          AGGACTATAC TATGGCTCAT ACCTGAACAA AGAAACCTGA AACATTGGAG
          TGGTCCTCCT ATTAGCTCTC ATAGCAACCG CCTTCGTAGG GTACGTCCTG
          CCATGAGGAC AAATATCCTT CTGAGGAGCT ACGGTAATCA CTAACCTATT
          CTCGGCAATC CCATACATCG GCCAAACATT AGTAGAATGA CTATGAGGCG
          GATTCTCAGT AGACAACCCA ACTCTAACCC GATTCTTTGC CATTCACTTC
          CTCCTTCCAT TCGTCATCGT AGGACTCACA CTAGTCCACC TCACCTTCCT
          ACACGAAACA GGCTCAAACA ACCCGCTAGG CATCCCATCG GACTGTGACA
          AAATCCCATT CCACCCYTAC TACTCCACAA AAGACATCCT AGGATTCGCA
          TTCATACTCA TCTCTCTTGT TGCCATTGCC CTCTTCTCAC CTAAYTTACT
          AGGAGACCCA GAAAACTTCA CACCGSNCAA CCCTCTGSGC ACTNCCCCCC
          ACATCAAACC CGAATGATAC TTCTTATTTG CCTACGCCAT CCTCCGATCC
          ATCCCAAACA AATTAGGCGG AGTACTGGCC CTCGCTGCTT CCGTCCTAGT
          CCTATTCCTC ATCCCACTAT TACACACATC CAAACTACGC TCAATAACCT
          TTCGCCCTCT ATCACAAATC CTATTCTGAA CCCTAGTCGC CAACCTCCTC
          ATTCTAACCT GAGTGGGCAG CCAACCAGTT GAGCACCCAT TCATCATCAT
          CGGCCAACTA GCCTCRTTCA CCTACTTCAC AATCATTCTA ATTCTCTTCC
          CCCTCGCATC CATCCTAGAA AATAAGATAC TTAAACTCTA ACT-AACTCT
          AATAGTTTAT AAAAM-CATT GGKCTTG-NN NNNNNNNNNN NNNNNNNNNN
          NNNNNNNNNN NNNNNNNNNN NNNNNNNNNN NNNNNNNNNN NNNNNNNNNN
          NNNNNNNNNN NNNNNNNNNN NNNNNNNNNN NNNNNNNNNN NNNNNNNNNN
          NNNNNNNNNN NNNNNNNNNN NNNNNNNNNN NNNNNNNNNN NNNNNNNNNN
          NNNNNNNNNN NNNNNNNNNN NNNNNNNNNN NNNNNNNNNN NNNNNNNNNN
          NNNNNNNNNN NNNNNNNNNN NNNNNNNNNN NNNNNNNNNN NNNNNNNNNN
          NNNNNNNNNN NNNNNNNNNN NNNNNNNNNN NNNNNNNNNN NNNNNNNNNN
          NNNNNNNNNN NNNNNNNNNN NNNNNNNNNN NNNNNNNNNN NNNNNNNNNN
          NNNNNNNNNN NNNNNNNNNN NNNNNNNNNN NNNNNNNNNN NNNNNNNNNN
          NNNNNNNNNN NNNNNNNNNN NNNNNNNNNN NNNNNNNNNN NNNNNNNNNN
          NNNNNNNNNN NNNNNNNNNN NNNNNNNNNN NNNNNNNNNN NNNNNNNNNN
          NNNNNNNNNN NNNNNNNNNN NNNNNNNNNN NNNNNNNNNN NNNNNNNNNN
          NNNNNNNNNN NNNNNNNNNN NNNNNNNNNN NNNNNNNNNN NNNNNNNNNN
          NNNNNNNNNN NNNNNNNNNN NNNNNNNNNN NNNNNNNNNN NNNNNNNNNN
          NNNNNNNNNN NNNNNNNNNN NNNNNNNNNN NNNNNNNNNN NNNNNNNNNN
          NNNNNNNNNN NNNNNNNNNN NNNNNNNNNN NNNNNNNNNN NNNNNNNNNN
          NNNNNNNNNN NNNNNNNNNN NNNNNNNNNN NNNNNNNNNN NNNNNNNNNN
          NNNNNNNNNN NNNNNNNNNN NNNNNNNNNN NNNNNNNNNN NNNNNNNNNN
          NNNNNNNNNN NNNNNNNNNN NNNNNNNNNN NNNNNNNNNN NNNNNNNNNN
          NNNNNNNNNN NNNNNNNNNN NNNNNNNNNN NNNNNNNNNN NNNNNNNNNN
          NNNNNNNNNN NNNNNNNNNN NNNNNNNNNN NNNNNNNNNN NNNNNNNNNN
          NNNNNNNNNN NNNNNNNNNN NNNNNNNNNN NNNNNNNNNN NNNNNNNNNN
          NNNNNNNNNN NNNNNNNNNN NNNNNNNNNN NNNNNNNNNN NNNNNNNNNN
          NNNNNNNNNN NNNNNNNNNN NNNNNNNNNN NNNNNNNNNN NNNNNNNNNN
          NNNNNNNNNN NNNNNNNNNN NNNNNNNNNN NNNNNNNNNN NNNNNNNNNN
          NNNNNNNNNN NNNNNNNNNN NNNNNNNNNN NNNNNNNNNN NNNNNNNNNN
          NNNNNNNNNN NNNNNNNNNN NNNNNNNNNN NNNNNNNNNN NNNNNNNNNN
          NNNNNNNNNN NNNNNNNNNN NNNNNNNNNN NNNNNNNNNN NNNNNNNNNN
          NNNNNNNNNN NNNNNNNNNN NNNNNNNNNN NNNNNNNNNN NNNNNNNNNN
          NNNNNNNNNN NNNNNNNNNN NNNNNNNNNN NNNNNNNNNN NNNNNNNNNN
          NNNNNNNNNN NNNNNNNNNN NNNNNNNNNN NNNNNNNNNN NNNNNNNNNN
          NNNNNNNNNN NNNNNNNNNN NNNNNNNNNN NNNNNNNNNN NNNNNNNNNN
          NNNNNNNNNN NNNNNNNNNN NNNNNNNNNN NNNNNNNNNN NNNNNNNNNN
          NNNNNNNNNN NNNNNNNNNN NNNNNNNNNN NNNNNNNNNN NNNNNNNNNN
          NNNNNNNNNN NNNNNNNNNN NNNNNNNNNN NNNNNNNNNN NNNNNNNNNN
          NNNNNNNNNN NNNNNNNNNN NNNNNNNNNN NNNNNNNNNN NNNNNNNNNN
          NNNNNNNNNN NNN
Cettia040 GGATCACTCT TAGGGATCTG CCTAATTACA CAAATTGTCA CAGGCCTCCT
          ATTGGCCATG CACTACACAG CAGACACCTC CCTAGCCTTT GCCTCCGTCA
          CCCACATATG CCGCAACGTC CAATTCGGCT GATTAATCCG CAACCTACAT
          GCAAACGGAG CCTCCTTCTT CTTCATCTGC ATCTACTTTC ACATCGGCCG
          AGGACTATAC TATGGCTCAT ACCTGAACAA AGAAACCTGA AACATTGGAG
          TGGTCCTCCT ATTAGCTCTC ATAGCAACCG CCTTCGTAGG ATACGTCCTG
          CCATGAGGAC AAATATCCTT CTGAGGAGCT ACGGTAATCA CTAACCTATT
          CTCGGCAATC CCATACATCG GCCAAACATT AGTAGAATGA CTATGAGGCG
          GATTCTCAGT AGACAACCCA ACTCTAACCC GATTCTTTGC CATTCACTTC
          CTCCTTCCAT TCGTCATCGT AGGACTCACA CTAGTCCACC TCACCTTCCT
          ACACGAAACA GGCTCAAACA ACCCGCTAGG CATCCCATCG GACTGTGACA
          AAATCCCATT CCACCCCTAC TACTCCACAA AAGACATCCT AGGATTCGCA
          TTCATACTCA TCTCTCTTGT TGCCATTGCC CTCTTCTCAC CTAACTTACT
          AGGAGACCCA GAAAACTTCA CACCGGCCAA CCCTCTGGCC ACTCCCCCCC
          ACATCAAACC CGAATGATAC TTCTTATTTG CCTACGCCAT CCTCCGATCC
          ATCCCAAACA AATTAGGCGG AGTACTGGCC CTCGCTGCTT CCGTCCTAGT
          CCTATTCCTC ATCCCACTAT TACACACATC CAAACTACGC TCAATAACCT
          TTCGCCCTCT ATCACAAATC CTATTCTGAA CCCTAGTCGC CAACCTCCTC
          ATTCTAACCT GAGTGGGCAG CCAACCAGTT GAGCACCCAT TCATCATCAT
          CGGCCAACTA GCCTCATTCA CCTACTTCAC AATCATTCTA ATTCTCTTCC
          CCCTCGCATC CATCCTAGAA AATAAGATAC TTAAACTCTA ACT-AACTCT
          AATAGTTTAT AAAAA-CATT GGTCTTGTNN NNNNNNNNNN NNNNNNNNNN
          NNNNNNNNNN NNNNNNNNNN NNNNNNNNNN NNNNNNNNNN NNNNNNNNNN
          NNNNNNNNNN NNNNNNNNNN NNNNNNNNNN NNNNNNNNNN NNNNNNNNNN
          NNNNNNNNNN NNNNNNNNNN NNNNNNNNNN NNNNNNNNNN NNNNNNNNNN
          NNNNNNNNNN NNNNNNNNNN NNNNNNNNNN NNNNNNNNNN NNNNNNNNNN
          NNNNNNNNNN NNNNNNNNNN NNNNNNNNNN NNNNNNNNNN NNNNNNNNNN
          NNNNNNNNNN NNNNNNNNNN NNNNNNNNNN NNNNNNNNNN NNNNNNNNNN
          NNNNNNNNNN NNNNNNNNNN NNNNNNNNNN NNNNNNNNNN NNNNNNNNNN
          NNNNNNNNNN NNNNNNNNNN NNNNNNNNNN NNNNNNNNNN NNNNNNNNNN
          NNNNNNNNNN NNNNNNNNNN NNNNNNNNNN NNNNNNNNNN NNNNNNNNNN
          NNNNNNNNNN NNNNNNNNNN NNNNNNNNNN NNNNNNNNNN NNNNNNNNNN
          NNNNNNNNNN NNNNNNNNNN NNNNNNNNNN NNNNNNNNNN NNNNNNNNNN
          NNNNNNNNNN NNNNNNNNNN NNNNNNNNNN NNNNNNNNNN NNNNNNNNNN
          NNNNNNNNNN NNNNNNNNNN NNNNNNNNNN NNNNNNNNNN NNNNNNNNNN
          NNNNNNNNNN NNNNNNNNNN NNNNNNNNNN NNNNNNNNNN NNNNNNNNNN
          NNNNNNNNNN NNNNNNNNNN NNNNNNNNNN NNNNNNNNNN NNNNNNNNNN
          NNNNNNNNNN NNNNNNNNNN NNNNNNNNNN NNNNNNNNNN NNNNNNNNNN
          NNNNNNNNNN NNNNNNNNNN NNNNNNNNNN NNNNNNNNNN NNNNNNNNNN
          NNNNNNNNNN NNNNNNNNNN NNNNNNNNNN NNNNNNNNNN NNNNNNNNNN
          NNNNNNNNNN NNNNNNNNNN NNNNNNNNNN NNNNNNNNNN NNNNNNNNNN
          NNNNNNNNNN NNNNNNNNNN NNNNNNNNNN NNNNNNNNNN NNNNNNNNNN
          NNNNNNNNNN NNNNNNNNNN NNNNNNNNNN NNNNNNNNNN NNNNNNNNNN
          NNNNNNNNNN NNNNNNNNNN NNNNNNNNNN NNNNNNNNNN NNNNNNNNNN
          NNNNNNNNNN NNNNNNNNNN NNNNNNNNNN NNNNNNNNNN NNNNNNNNNN
          NNNNNNNNNN NNNNNNNNNN NNNNNNNNNN NNNNNNNNNN NNNNNNNNNN
          NNNNNNNNNN NNNNNNNNNN NNNNNNNNNN NNNNNNNNNN NNNNNNNNNN
          NNNNNNNNNN NNNNNNNNNN NNNNNNNNNN NNNNNNNNNN NNNNNNNNNN
          NNNNNNNNNN NNNNNNNNNN NNNNNNNNNN NNNNNNNNNN NNNNNNNNNN
          NNNNNNNNNN NNNNNNNNNN NNNNNNNNNN NNNNNNNNNN NNNNNNNNNN
          NNNNNNNNNN NNNNNNNNNN NNNNNNNNNN NNNNNNNNNN NNNNNNNNNN
          NNNNNNNNNN NNNNNNNNNN NNNNNNNNNN NNNNNNNNNN NNNNNNNNNN
          NNNNNNNNNN NNNNNNNNNN NNNNNNNNNN NNNNNNNNNN NNNNNNNNNN
          NNNNNNNNNN NNNNNNNNNN NNNNNNNNNN NNNNNNNNNN NNNNNNNNNN
          NNNNNNNNNN NNNNNNNNNN NNNNNNNNNN NNNNNNNNNN NNNNNNNNNN
          NNNNNNNNNN NNNNNNNNNN NNNNNNNNNN NNNNNNNNNN NNNNNNNNNN
          NNNNNNNNNN NNNNNNNNNN NNNNNNNNNN NNNNNNNNNN NNNNNNNNNN
          NNNNNNNNNN NNN
Cettia041 GGATCACTCT TAGGGATCTG CCTAATTACA CAAATTGTCA CAGGCCTCCT
          ATTGGCCATG CACTACACAG CAGACACCTC CCTAGCCTTT GCCTCCGTCA
          CCCACATATG CCGCAACGTC CAATTCGGCT GATTAATCCG CAACCTACAT
          GCAAACGGAG CCTCCTTCTT CTTCATCTGC ATCTACTTTC ACATCGGCCG
          AGGACTATAC TATGGCTCAT ACCTGAACAA AGAAACCTGA AACATTGGAG
          TGGTCCTCCT ATTAGCTCTC ATAGCAACCG CCTTCGTAGG GTACGTCCTG
          CCATGAGGAC AAATATCCTT CTGAGGAGCT ACGGTAATCA CTAACCTATT
          CTCGGCAATC CCATACATCG GCCAAACATT AGTAGAATGA CTATGAGGCG
          GATTCTCAGT AGACAACCCA ACTCTAACCC GATTCTTTGC CATTCACTTC
          CTCCTTCCAT TCGTCATCGT AGGACTCACA CTAGTCCACC TCACCTTCCT
          ACACGAAACA GGCTCAAACA ACCCGCTAGG CATCCCATCG GACTGTGACA
          AAATCCCATT CCACCCCTAC TACTCCACAA AAGACATCCT AGGATTCGCA
          TTCATACTCA TCTCTCTTGT TGCCATTGCC CTCTTCTCAC CTAACTTACT
          AGGAGACCCA GAAAACTTCA CACCGGCCAA CCCTCTGGCC ACTCCCCCCC
          ACATCAAACC CGAATGATAC TTCTTATTTG CCTACGCCAT CCTCCGATCC
          ATCCCAAACA AATTAGGCGG AGTACTGGCC CTCGCTGCTT CCGTCCTAGT
          CCTATTCCTC ATCCCACTAT TACACACATC CAAACTACGC TCAATAACCT
          TTCGCCCTCT ATCACAAATC CTATTCTGAA CCCTAGTCGC CAACCTCCTC
          ATTCTAACCT GAGTGGGCAG CCAACCAGTT GAGCACCCAT TCATCATCAT
          CGGCCAACTA GCCTCATTCA CCTACTTCAC AATCATTCTA ATTCTCTTCC
          CCCTCGCATC CATCCTAGAA AATAAGATAC TTAAACTCTA ACT-AACTCT
          AATAGTTTAT AAAAA-CATT GGTCTTGTNN NNNNNNNNNN NNNNNNNNNN
          NNNNNNNNNN NNNNNNNNNN NNNNNNNNNN NNNNNNNNNN NNNNNNNNNN
          NNNNNNNNNN NNNNNNNNNN NNNNNNNNNN NNNNNNNNNN NNNNNNNNNN
          NNNNNNNNNN NNNNNNNNNN NNNNNNNNNN NNNNNNNNNN NNNNNNNNNN
          NNNNNNNNNN NNNNNNNNNN NNNNNNNNNN NNNNNNNNNN NNNNNNNNNN
          NNNNNNNNNN NNNNNNNNNN NNNNNNNNNN NNNNNNNNNN NNNNNNNNNN
          NNNNNNNNNN NNNNNNNNNN NNNNNNNNNN NNNNNNNNNN NNNNNNNNNN
          NNNNNNNNNN NNNNNNNNNN NNNNNNNNNN NNNNNNNNNN NNNNNNNNNN
          NNNNNNNNNN NNNNNNNNNN NNNNNNNNNN NNNNNNNNNN NNNNNNNNNN
          NNNNNNNNNN NNNNNNNNNN NNNNNNNNNN NNNNNNNNNN NNNNNNNNNN
          NNNNNNNNNN NNNNNNNNNN NNNNNNNNNN NNNNNNNNNN NNNNNNNNNN
          NNNNNNNNNN NNNNNNNNNN NNNNNNNNNN NNNNNNNNNN NNNNNNNNNN
          NNNNNNNNNN NNNNNNNNNN NNNNNNNNNN NNNNNNNNNN NNNNNNNNNN
          NNNNNNNNNN NNNNNNNNNN NNNNNNNNNN NNNNNNNNNN NNNNNNNNNN
          NNNNNNNNNN NNNNNNNNNN NNNNNNNNNN NNNNNNNNNN NNNNNNNNNN
          NNNNNNNNNN NNNNNNNNNN NNNNNNNNNN NNNNNNNNNN NNNNNNNNNN
          NNNNNNNNNN NNNNNNNNNN NNNNNNNNNN NNNNNNNNNN NNNNNNNNNN
          NNNNNNNNNN NNNNNNNNNN NNNNNNNNNN NNNNNNNNNN NNNNNNNNNN
          NNNNNNNNNN NNNNNNNNNN NNNNNNNNNN NNNNNNNNNN NNNNNNNNNN
          NNNNNNNNNN NNNNNNNNNN NNNNNNNNNN NNNNNNNNNN NNNNNNNNNN
          NNNNNNNNNN NNNNNNNNNN NNNNNNNNNN NNNNNNNNNN NNNNNNNNNN
          NNNNNNNNNN NNNNNNNNNN NNNNNNNNNN NNNNNNNNNN NNNNNNNNNN
          NNNNNNNNNN NNNNNNNNNN NNNNNNNNNN NNNNNNNNNN NNNNNNNNNN
          NNNNNNNNNN NNNNNNNNNN NNNNNNNNNN NNNNNNNNNN NNNNNNNNNN
          NNNNNNNNNN NNNNNNNNNN NNNNNNNNNN NNNNNNNNNN NNNNNNNNNN
          NNNNNNNNNN NNNNNNNNNN NNNNNNNNNN NNNNNNNNNN NNNNNNNNNN
          NNNNNNNNNN NNNNNNNNNN NNNNNNNNNN NNNNNNNNNN NNNNNNNNNN
          NNNNNNNNNN NNNNNNNNNN NNNNNNNNNN NNNNNNNNNN NNNNNNNNNN
          NNNNNNNNNN NNNNNNNNNN NNNNNNNNNN NNNNNNNNNN NNNNNNNNNN
          NNNNNNNNNN NNNNNNNNNN NNNNNNNNNN NNNNNNNNNN NNNNNNNNNN
          NNNNNNNNNN NNNNNNNNNN NNNNNNNNNN NNNNNNNNNN NNNNNNNNNN
          NNNNNNNNNN NNNNNNNNNN NNNNNNNNNN NNNNNNNNNN NNNNNNNNNN
          NNNNNNNNNN NNNNNNNNNN NNNNNNNNNN NNNNNNNNNN NNNNNNNNNN
          NNNNNNNNNN NNNNNNNNNN NNNNNNNNNN NNNNNNNNNN NNNNNNNNNN
          NNNNNNNNNN NNNNNNNNNN NNNNNNNNNN NNNNNNNNNN NNNNNNNNNN
          NNNNNNNNNN NNNNNNNNNN NNNNNNNNNN NNNNNNNNNN NNNNNNNNNN
          NNNNNNNNNN NNN
Cettia042 GGATCACTCT TAGGGATCTG CCTAATTACA CAAATTGTCA CAGGCCTCCT
          ATTGGCCATG CACTACACAG CAGACACCTC CCTAGCCTTT GCCTCCGTCA
          CCCACATATG CCGCAACGTC CAATTCGGCT GATTAATCCG CAACCTACAT
          GCAAACGGAG CCTCCTTCTT CTTCATCTGC ATCTACTTTC ACATCGGCCG
          AGGACTATAC TATGGCTCAT ACCTGAACAA AGAAMCCTGA AACATTGGAG
          TGGTCCTCCT ATTAGCTCTC ATAGCAACCG CCTTCGTAGG GTACGTCCTG
          CCATGAGGAC AAATATCCTT CTGAGGAGCT ACGGTAATCA CTAACCTATT
          CTCGGCAATC CCATACATCG GCCAAACATT AGTAGAATGA CTATGAGGCG
          GATTCTCAGT AGACAACCCA ACTCTAACCC GATTCTTTGC CATTCACTTC
          CTCCTTCCAT TCGTCATCGT AGGACTCACA CTAGTCCACC TCACCTTCCT
          ACACGAAACA GGCTCAAACA ACCCGCTAGG CATCCCATCG GACTGTGACA
          AAATCCCATT CCACCCCTAC TACTCCACAA AAGACATCCT AGGATTCGCA
          TTCATACTCA TCTCTCTTGT TGCCATTGCC CTCTTCTCAC CTAACTTACT
          AGGAGACCCA GAAAACTTCA CACCGGCCAA CCCTCTGGCC ACTCCCCCCC
          ACATCAAACC CGAATGATAC TTCTTATTTG CCTACGCCAT CCTCCGATCC
          ATCCCAAACA AATTAGGCGG AGTACTGGCC CTCGCTGCTT CCGTCCTAGT
          CCTATTCCTC ATCCCACTAT TACACACATC CAAACTACGC TCAATAACCT
          TTCGCCCTCT ATCACAAATC CTATTCTGAA CCCTAGTCGC CAACCTCCTC
          ATTCTAACCT GAGTGGGCAG CCAACCAGTT GAGCACCCAT TCATCATCAT
          CGGCCAACTA GCCTCATTCA CCTACTTCAC AATCATTCTA ATTCTCTTCC
          CCCTCGCATC CATCCTAGAA AATAAGATAC TTAAACTCTA ACT-AACTCT
          AATAGTTTAT AAAAA-CATT GGTCTTGTTT CCACCTTT-G ATGCGGGTGC
          TGGCATCGCA CTGAACGACC ATTTTGTCAA GCTGGTTTCC TGGTACGTGC
          AGCCCTGGGG GACG------ ---GCACAGA CAGGTTACAG ACTTGGGTCC
          TGTGGGTTAC TGCTGATGAT CCAGGTGGAT ACACAGACCT CCATCCTCAC
          TGGGGAGTG- GGATTGCTTC TTACCTGAAA TTACTATAGC TGCCTCCTTC
          CCCCCAGAGG GTAGATGGGA GCTCAGTTGT GTGGGATGGG GCAGAGGAGC
          AGGAAGAA-- ------GGGG TGCAAGAAAT GGCTCAGCCC TGA-CAGCGC
          TTGTTTTCTG TCCCCAGGTA TGATAATGAA TATGGATACA GCAACCGTGT
          TGTGGACTGT ATGGAAAAGG GCAGGGAGTC TTAGTGTCTG ATGTGTAGTG
          AATGTGTGCA AGACAGCTAT GTGAGAGCTG GGCTTTTATT TACTG-----
          ---------- ---ATGACTA GTTGGACTTC AGTGAGCTCT CCCTCAAGTC
          CAAGGTCTGT GTGTACAAGA AAGGGCTCAC GGTATGCAAA TGGCATGTGA
          ATATCCAAGT TTAGATTTTC CATTCCAACC ACCACAGTCT GACCAACCCT
          TGACAACAAT AAACCAGCCC ATGCAGCCTA TGTGTGCCTG GGAAACTGTA
          TTACATAAGG ACTGTCAGTG ACTGAACACA AGGGACATGC AATTTTAGAG
          TAAACCC-TG GAGGATCCAT TGGAGACAAA GACCCATAAA ACTAAGTGTT
          ATAC-GAACA CAGGGCATGA ATTTGCAGTC TTAATGGATG AGACTGACAA
          AAAGTGGAAA GGGCCATGGT CTACTCAAGG TCATGAAGCA GATCAGTGTC
          AGAGCTAGGA ATAGAGCCCA GTGCTTCTGC CTAGCCCAGG CTCCTTACAC
          ACTAGACCTC ACTGTCTCTC CAGAGGCTGC AGGAAGGCCT ACTGAATTAG
          CTCAGAGATA TTTCCAGGCT CTGCAACCTA CTTCTTAGTC TGGGTTTTCT
          GAAAATAAAC CTTGAGTGTC CCTTCAGTTT TTCTTTCTCT CTTTCCTTCC
          TCTCAGTTCA TTTCTGAGTT TGTCGTCTCA GTGTTAAATT TGGAGCTACA
          CTTAAGACTA GCAGGCTTCT TCTGGAGCGT GCAAAAGAAC TTGACCTTGC
          CATTGTTGGA GTTAGGTAAG CTGACAGTAT CAAAACACAG TTGTATCAAA
          TAAGTTTTCT TTAAATGCTC TACCTGACAA TACAGATGCC TTTGGATGTG
          GTGATACGAG TTTATACAAA AC---TTGCC AAATATCAAC TGATATTTTG
          TATCTTTTT- -GTAGTTTCC ATGTTGGAAG TGGATGTACG GACCCAGAGA
          CCTTTGTTCA AGCCATTTCT GATGCCCGCT GTGTGTTTGA TATGGGAGTA
          AGTCTAGTTC TCCTTTATCT GGAGCTACTG CTCAACTGTT GGGCCATGAC
          WSTTACGGGG TTAAAAGCTA GCTAAGTCAT TGACTTCATG TTACTGGAAT
          ATTTTAGGTC CTGGTAGCTT ----TGACCA GCTTAGCAAT ACTCATCTAC
          AGATCCACTA AAATTGGCAG CTCAAATTCA AATGACTGTT ACTTGAACAT
          GTGTTAGCTC TGTTTCAAAT ATTAATGAAA TTACTTTATA TTACTTTTTA
          AGCTAAAATG ATAAATTATG AACTGATACA AA-------C TTTTCTTGAC
          AGTGTTGCTG TTAATCTCAT TTTAGGCTGA ACTTGGCTTC AATATGTATC
          TGCTTGATAT TGG
Cettia043 NGNTCVCTTS TAVGGATCTG CBTAATTACA CAAATTGTCA CAGGCCTCCT
          ATTGGCCATK CAGTACACAG CAGACACCTC CCTAGCCTTT GCCTCCGTCA
          CCCACATATG CCGCAACGTC CAATTCGGCT GATTAATCCG CAACCTACAT
          GCAAACGGAG CCTCCTTCTT CTTCATCTGC ATCTACTTTC ACATCGGCCG
          AGGACTATAC TATGGCTCAT ACCTGAACAA AGAAACCTGA AACATTGGAG
          TGGTCCTCCT ATTAGCTCTC ATAGCAACCG CCTTCGTAKK GTACGTCCTG
          CCATGAGGAC AAATATCCHT CTGAGGAGCT ACGGTAATCA CTAACCTATT
          CTCGGCAATC CCATACATCG GCCAAACATT AGTAGAATGA CTATGAGGCG
          GATTCTCAGT AGACAACCCA ACTCTAACCC GATTCTTTGC CATTCACTTC
          CTCCTTCCAT TCGTCATCGT AGGACTCACA CTAGTCCACC TCACCTTCCT
          ACACGAAACA GGCTCAAACA ACCCGCTAGG CATCCCATCG GACTGTGACA
          AAATCCCATT CCACCCCTAC TACTCCACAA AAGACATCCT AGGATTCGCA
          TTCATACTCA TCTCTCTTGT TGCCATTGCC CTCTTCTCAC CTAACTTACT
          AGGAGACCCA GAAAACTTCA CAMCGGSCAA MCCTCTGGC- ACTTCCCCCC
          ACATCAAACC CGRATGATAC TTCTTAATTK GCTAGGC-AT TCTTCGATTC
          ATCCCAAACA AATTAGGCGG AGTACTGGCC CTCGCTGCTT CCGTCCTAGT
          CCTATTCCTC ATCCCACTAT TACACACATC CAAACTACGC TCAATAACCT
          TTCGCCCTCT ATCACAAATC CTATTCTGGA CCCTAGTCGC CAACCTCCTC
          ATTCTAACCT GAGTGGGCAG CCAACCAGTT GAGCACCCAT TCATCATCAT
          CGGCCAACTA GSSTCATTCA CCTACTTCAC AATCATTCTA ATTCTCTTCC
          CCCTCGCATC CATCCTAGAA AATAAGATAC TTAMACTCTA ACT-AACTCT
          AATAGTTTAT AAAAA-CATT GGTCTNNNNN NNNNNNNNNN NNNNNNNNNN
          NNNNNNNNNN NNNNNNNNNN NNNNNNNNNN NNNNNNNNNN NNNNNNNNNN
          NNNNNNNNNN NNNNNNNNNN NNNNNNNNNN NNNNNNNNNN NNNNNNNNNN
          NNNNNNNNNN NNNNNNNNNN NNNNNNNNNN NNNNNNNNNN NNNNNNNNNN
          NNNNNNNNNN NNNNNNNNNN NNNNNNNNNN NNNNNNNNNN NNNNNNNNNN
          NNNNNNNNNN NNNNNNNNNN NNNNNNNNNN NNNNNNNNNN NNNNNNNNNN
          NNNNNNNNNN NNNNNNNNNN NNNNNNNNNN NNNNNNNNNN NNNNNNNNNN
          NNNNNNNNNN NNNNNNNNNN NNNNNNNNNN NNNNNNNNNN NNNNNNNNNN
          NNNNNNNNNN NNNNNNNNNN NNNNNNNNNN NNNNNNNNNN NNNNNNNNNN
          NNNNNNNNNN NNNNNNNNNN NNNNNNNNNN NNNNNNNNNN NNNNNNNNNN
          NNNNNNNNNN NNNNNNNNNN NNNNNNNNNN NNNNNNNNNN NNNNNNNNNN
          NNNNNNNNNN NNNNNNNNNN NNNNNNNNNN NNNNNNNNNN NNNNNNNNNN
          NNNNNNNNNN NNNNNNNNNN NNNNNNNNNN NNNNNNNNNN NNNNNNNNNN
          NNNNNNNNNN NNNNNNNNNN NNNNNNNNNN NNNNNNNNNN NNNNNNNNNN
          NNNNNNNNNN NNNNNNNNNN NNNNNNNNNN NNNNNNNNNN NNNNNNNNNN
          NNNNNNNNNN NNNNNNNNNN NNNNNNNNNN NNNNNNNNNN NNNNNNNNNN
          NNNNNNNNNN NNNNNNNNNN NNNNNNNNNN NNNNNNNNNN NNNNNNNNNN
          NNNNNNNNNN NNNNNNNNNN NNNNNNNNNN NNNNNNNNNN NNNNNNNNNN
          NNNNNNNNNN NNNNNNNNNN NNNNNNNNNN NNNNNNNNNN NNNNNNNNNN
          NNNNNNNNNN NNNNNNNNNN NNNNNNNNNN NNNNNNNNNN NNNNNNNNNN
          NNNNNNNNNN NNNNNNNNNN NNNNNNNNNN NNNNNNNNNN NNNNNNNNNN
          NNNNNNNNNN NNNNNNNNNN NNNNNNNNNN NNNNNNNNNN NNNNNNNNNN
          NNNNNNNNNN NNNNNNNNNN NNNNNNNNNN NNNNNNNNNN NNNNNNNNNN
          NNNNNNNNNN NNNNNNNNNN NNNNNNNNNN NNNNNNNNNN NNNNNNNNNN
          NNNNNNNNNN NNNNNNNNNN NNNNNNNNNN NNNNNNNNNN NNNNNNNNNN
          NNNNNNNNNN NNNNNNNNNN NNNNNNNNNN NNNNNNNNNN NNNNNNNNNN
          NNNNNNNNNN NNNNNNNNNN NNNNNNNNNN NNNNNNNNNN NNNNNNNNNN
          NNNNNNNNNN NNNNNNNNNN NNNNNNNNNN NNNNNNNNNN NNNNNNNNNN
          NNNNNNNNNN NNNNNNNNNN NNNNNNNNNN NNNNNNNNNN NNNNNNNNNN
          NNNNNNNNNN NNNNNNNNNN NNNNNNNNNN NNNNNNNNNN NNNNNNNNNN
          NNNNNNNNNN NNNNNNNNNN NNNNNNNNNN NNNNNNNNNN NNNNNNNNNN
          NNNNNNNNNN NNNNNNNNNN NNNNNNNNNN NNNNNNNNNN NNNNNNNNNN
          NNNNNNNNNN NNNNNNNNNN NNNNNNNNNN NNNNNNNNNN NNNNNNNNNN
          NNNNNNNNNN NNNNNNNNNN NNNNNNNNNN NNNNNNNNNN NNNNNNNNNN
          NNNNNNNNNN NNNNNNNNNN NNNNNNNNNN NNNNNNNNNN NNNNNNNNNN
          NNNNNNNNNN NNNNNNNNNN NNNNNNNNNN NNNNNNNNNN NNNNNNNNNN
          NNNNNNNNNN NNN
Cettia044 GGGTCACTCT TAGGGATCTG CCTAATCACA CAAATTGTCA CAGGCCTCCT
          ATTGGCCATG CACTACACAG CAGACACCTC CCTAGCCTTT GCCTCCGTCA
          CCCATATATG CCGCAACGTC CAATTCGGCT GATTAATCCG TAACCTACAT
          GCAAACGGAG CCTCCTTCTT CTTCATTTGC ATCTACTTTC ACATCGGCCG
          AGGACTATAC TATGGCTCAT ACCTGAACAA AGAAACCTGA AACATTGGAG
          TGGTCCTCCT ACTAGCTCTC ATAGCAACCG CCTTCGTAGG ATACGTCCTG
          CCATGAGGAC AAATATCCTT CTGAGGAGCT ACAGTAATCA CTAACCTATT
          CTCAGCAATC CCTTACATCG GCCAAACACT AGTAGAATGA CTATGAGGCG
          GATTCTCAGT AGATAACCCA ACCCTAACCC GATTCTTTGC CATTCACTTC
          CTCCTCCCAT TCGTCATCGT AGGACTTACA CTAGTCCACC TCACCTTCCT
          ACACGAAACA GGCTCAAACA ATCCACTAGG CATCCCATCA GACTGTGACA
          AAATCCCATT CCACCCCTAC TACTCCACAA AAGACATCCT AGGATTCGCA
          TTCATACTCA TCTCCCTTGT CGCCATTGCT CTCTTCTCAC CTAACTTACT
          AGGAGACCCA GAAAACTTCA CACCAGCCAA CCCCCTGGCC ACTCCCCCCC
          ACATCAAACC CGAATGATAC TTCTTATTTG CCTACGCCAT CCTCCGATCC
          ATCCCAAACA AATTAGGCGG AGTACTGGCC CTCGCTGCTT CCGTTCTAGT
          CCTATTTCTC ATCCCACTAC TACACACATC CAAACTACGC TCAATAACCT
          TTCGCCCTCT GTCACAAATT CTATTCTGAA CCCTAGTCGC CAACCTCCTC
          ATTCTAACCT GAGTGGGCAG CCAACCAGTT GAGCACCCAT TCATCATCAT
          CGGCCAACTA GCCTCATTCA CCTACTTCAC AATCATTCTA ATTCTCTTCC
          CCCTCGCATC CATCCTAGAA AACAAGATAC TTAAACTCTA ACT-AACTCT
          AATAGTTTAT AAAAA-CATT GGTCTTGTTT CCACCTTT-G ATGCGGGTGC
          TGGCATYGCA CTGAACGACC ATTTTGTCAA GCTGGTTTCC TGGTACGTGC
          AGCCCTGGGG GACG------ ---GCACAGA CAGGTTACAG ACTTGGGTCC
          TGTGGGTTAC TGCTGGTGAT CCAGGTGGAT ACACAGACCT CCATCCTCAC
          TGGGGAGTG- GGATTGCTTC TTACCTGAAA TTACTATAGC TGCCTCCTTC
          CCCCCAGAGG GTAGATGGGA GCTCAGTTGT GTGGGATGGG GCAGAGGAGC
          AGGAAGAA-- ------GGGG TGCAAGAAAT GGCTCAGCCC TGA-CAGCGC
          TTGTTTTCTG TCCCCAGGTA TGATAATGAA TATGGATACA GCAACCGTGT
          TGTGGACTGT ATGGAAAAGG GCAGGGAGTC TTAGTGTCTG ATGTGTAGTG
          AATGTGTGCA AGACAGCTAT GTGAGAGCTG GGCTTTTATT TACTG-----
          ---------- ---ATGACTA GTTGGACTTC AGTGAGCTCT CCCTCAAGTC
          CAAGGTCTGT GTGTACAAGA AAGGGCTCAC AGTATGCAAA TGGCATGTGA
          ATATCCAAGT TTAGATTTCC CATTCCAACC ACCACAGTCT GACCAACCCT
          TGACAACAAT AAACCAGCCC ATGCAGCCTA TGTGTGCCTG GGAAACTGTA
          TTACATAAGG ACTGTCAGTG ACTGAACACA AGGGACATGC AATTTTAGAG
          TAAACCC-TG GAGGATCCAT TGGAGACAAA GACCCATAAA ACTAAGTGTT
          ATAC-GAACA CAGGGCATGA ATTTGCAGTC TTAATGGATG AGACAGACAA
          AAAGTGGAAA GGGCCATGGT CTACTCAAGG TCATGAAGCA GATCAGTGTC
          AGAGCTAGGA ATAGAGCCCA GTGCTTCTGC CTAGCCCAGG CTCCTTACAC
          ACTAGACCTC ACTGTCTCTC CAGAGGCTGC AGGAAGGCCT ACTGAATTAG
          CTCAGAGATA TTTCCAGGCT CTGCAACCTA CTTCTTAGTC TGGGTTTTCT
          GAAAATAAAC CTTGAGTGTC CCTTCAGTTT TTCTTTCTCT CTTTCCTTCC
          TCTCAGTTCA TTTCTGAGTT TGTCGTCTCA GTGTTAAATT TGGAGCTACA
          CTTAAGACTA GCAGGCTTCT TCTGGAGCGT GCAAAAGAAC TTGACCTTGC
          CATTGTTGGA GTTAGGTAAG CTGACAGTAT CAAAACACAG TTGTATCAAA
          TAAGTTTTCT TTAAATGCTC TACCTGACAA TACAGATGCC TTTGGATGTG
          GTGATACGAG TTTATACAAA AC---TTGCC AAATATCAAC TGATATTTTG
          TATCTTTTT- -GTAGTTTCC ATGTTGGAAG TGGATGTACG GACCCAGAGA
          CCTTTGTTCA AGCCATTTCT GATGCCCGCT GTGTGTTTGA TATGGGAGTA
          AGTCTAGTTC TCCTTTATCT GGAGCTACTG CTCAACTGTT GGGCCATGAC
          ACTTACGGGG TTAAAAGCTA GCTAAGTCAT TGACTTCATG TTACTGGAAT
          ATTTTAGGTC CTGGTAGCTT ----TGACCA GCTTAGCAAT ACTCATCTAC
          AGATCCACTA AAATTGGCAG CTCAAATTCA AATGACTGTT ACTTGAACAT
          GTGTTAGCTC TGTTTCAAAT ATTAATGAAA TTACTTTATA TTACTTTTTA
          AGCTAAAATG ATAAATTATG AACTGATACA AA-------C TTTTCTTGAC
          AGTGTTGCTG TTAATCTCAT TTTAGGCTGA ACTTGGCTTC AATATGTATC
          TGCTTGATAT TGG
Cettia045 GGGTCACTCT TAGGGATCTG CCTAATCACA CAAATTGTCA CAGGCCTCCT
          ATTGGCCATG CACTACACAG CAGACACCTC CCTAGCCTTT GCCTCCGTCA
          CCCATATATG CCGCAACGTC CAATTCGGCT GATTAATCCG TAACCTACAT
          GCAAACGGAG CCTCCTTCTT CTTCATTTGC ATCTACTTTC ACATCGGCCG
          AGGACTATAC TATGGCTCAT ACCTGAACAA AGAAACCTGA AACATTGGAG
          TGGTCCTCCT ACTAGCTCTC ATAGCAACCG CCTTCGTAGG ATACGTCCTG
          CCATGAGGAC AAATATCCTT CTGAGGAGCT ACAGTAATCA CTAACCTATT
          CTCAGCAATC CCTTACATCG GCCAAACACT AGTAGAATGA CTATGAGGCG
          GATTCTCAGT AGATAACCCA ACCCTAACCC GATTCTTTGC CATTCACTTC
          CTCCTCCCAT TCGTCATCGT AGGACTTACA CTAGTCCACC TCACCTTCCT
          ACACGAAACA GGCTCAAACA ATCCACTAGG CATCCCATCA GACTGTGACA
          AAATCCCATT CCACCCCTAC TACTCCACAA AAGACATCCT AGGATTCGCA
          TTCATACTCA TCTCCCTTGT CGCCATTGCT CTCTTCTCAC CTAACTTACT
          AGGAGACCCA GAAAACTTCA CACCAGCCAA CCCCCTGGCC ACTCCCCCCC
          ACATCAAACC CGAATGATAC TTCTTATTTG CCTACGCCAT CCTCCGATCC
          ATCCCAAACA AATTAGGCGG AGTACTGGCC CTCGCTGCTT CCGTCCTAGT
          CCTATTTCTC ATCCCACTAC TACACACATC CAAACTACGC TCAATAACCT
          TTCGCCCTCT GTCACAAATT CTATTCTGAA CCCTAGTCGC CAACCTCCTC
          ATTCTAACCT GAGTGGGCAG CCAACCAGTT GAGCACCCAT TCATCATCAT
          CGGCCAACTA GCCTCATTCA CCTACTTCAC AATCATTCTA ATTCTCTTCC
          CCCTCGCATC CATCCTAGAA AACAAGATAC TTAAACTCTA ACT-AACTCT
          AATAGTTTAT AAAAA-CATT GGTCTTGTNN NNNNNNNNNN NNNNNNNNNN
          NNNNNNNNNN NNNNNNNNNN NNNNNNNNNN GCTGGTTTCC TGGTACGTGC
          AGCCCTGGGG GACG------ ---GCACAGA CAGGTTACAG ACTTGGGTCC
          TGTGGGTTAC TGCTGGTGAT CCAGGTGGAT ACACAGACCT CCATCCTCAC
          TGGGGAGTG- GGATTGCTTC TTACCTGAAA TTACTATAGC TGCCTCCTTC
          CCCCCAGAGG GTAGATGGGA GCTCAGTTGT GTGGGATGGG GCAGAGGAGC
          AGGAAGAA-- ------RGGG TGCAAGAAAT GGCTCAGCCC TGA-CAGCGC
          TTGTTTNNNN NNNNNNNNNN NNNNNNNNNN NNNNNNNNNN NNNNNNNNNN
          NNNNNNNNGT ATGGAAAAGG GCAGGGAGTC TTAGTGTCTG ATGTGTAGTG
          AATGTGTGCA AGACAGCTAT GTGAGAGCTG GGCTTTTATT TACTG-----
          ---------- ---ATGACTA GTTGGACTTC AGTGAGCTCT CCCTCAAGTC
          CAAGGTCTGT GTGTACAAGA AAGGGCTCAC GGTATGCAAA TGGCATGTGA
          ATATCCAAGT TTAGATTTTC CATTCCAACC ACCACAGTCT GACCAACCCT
          TGACAACAAT AAACCAGCCC ATGCAGCCTA TGTGTGCCTG GGAAACTGTA
          TTACATAAGG ACTGTCAGTG ACTGAACACA AGGGACATGC AATTTTAGAG
          TAAACCC-TG GAGGATCCAT TGGAGACAAA GACCCATAAA ACTAAGTGTT
          ATAC-GAACA CAGGGCATGA ATTTGCAGTC TTAATGGATG AGACTGACAA
          AAAGTGGAAA GGGCCATGGT CTACTCAAGG TCATGAAGCA GATCAGTGTC
          AGAGCTAGGA ATAGAGCCCA GTGCTTCTGC CTAGCCCAGG CTCCTTACAC
          ACTAGACCTC ACTGTCTCTC CAGAGGCTGC AGGAAGGCCT ACTGAATTAG
          CTCAGAGATA TTTCCAGGCT CTGCAACCTA CTTCTTTGTC TGGGTTTTCT
          GAAAATAAAC CTTGAGTGTC CCTTNNNNNN NNNNNNNNNN NNNNNNNNNN
          NNNNNNNNNN NNNNNNAGTT TGTCGTCTCA GTGTTAAATT TGGAGCTACA
          CTTAAGACTA GCAGGCTTCT TCTGGAGCGT GCAAAAGAAC TTGACCTTGC
          CATTGTTGGA GTTAGGTAAG CTGACAGTAT CAAAACACAG TTGTATCAAA
          TAAGTTTTCT TTAAATGCTC TACCTGACAA TACAGATGCC TTTGGATGTG
          GTGATACGAG TTTATACAAA AC---TTGCC AAATATCAAC TGATATTTTG
          TATCTTTTT- -GTAGTTTCC ATGTTGGAAG TGGATGTACG GACCCAGAGA
          CCTTTGTTCA AGCCATTTCT GATGCCCGCT GTGTGTTTGA TATGGGAGTA
          AGTCTAGTTC TCCTTTATCT GGAGCTACTG CTCAACTGTT GGGCCATGAC
          ACTTACGGGG TTAAAAGCTA GCTAAGTCAT TGACTTCATG TTACTGGAAT
          ATTTTAGGTC CTGGTAGCTT ----TGACCA GCTTAGCAAT ACTCATCTAC
          AGATCCACTA AAATTGGCAG CTCAAATTCA AATGACTGTT ACTTGAACAT
          GTGTTAGCTC TGTTTCAAAT ATTAATGAAA TTACTTTATA TTACTTTTTA
          AGCTAAAATG ATAAATTATG AACTGATACA AA-------C TTTTCTTGAC
          AGTGTTGCTG TTAATCTCAT TTTAGGCTGA ACTTGGCTTC AATATGTATC
          TGCTTGATAT TGG
Cettia046 GGGTCACTCT TAGGGATCTG CCTAATCACA CAAATTGTCA CAGGCCTCCT
          ATTGGCCATG CACTACACAG CAGACACCTC CCTAGCCTTT GCCTCCGTCA
          CCCATATATG CCGCAACGTC CAATTCGGCT GATTAATCCG TAACCTACAT
          GCAAACGGAG CCTCCTTCTT CTTCATTTGC ATCTACTTTC ACATCGGCCG
          AGGACTATAC TATGGCTCAT ACCTGAACAA AGAAACCTGA AACATTGGAG
          TGGTCCTCCT ACTAGCTCTC ATAGCAACCG CCTTCGTAGG ATACGTCCTG
          CCATGAGGAC AAATATCCTT CTGAGGAGCT ACAGTAATCA CTAACCTATT
          CTCAGCAATC CCTTACATCG GCCAAACACT AGTAGAATGA CTATGAGGCG
          GATTCTCAGT AGATAACCCA ACCCTAACCC GATTCTTTGC CATTCACTTC
          CTCCTCCCAT TCGTCATCGT AGGACTTACA CTAGTCCACC TCACCTTCCT
          ACACGAAACA GGCTCAAACA ATCCACTAGG CATCCCATCA GACTGTGACA
          AAATCCCATT CCACCCCTAC TACTCCACAA AAGACATCCT AGGATTCGCA
          TTCATACTCA TCTCCCTTGT CGCCATTGCT CTCTTCTCAC CTAACTTACT
          AGGAGACCCA GAAAACTTCA CACCAGCCAA CCCCCTGGCC ACTCCCCCCC
          ACATCAAACC CGAATGATAC TTCTTATTTG CCTACGCCAT CCTCCGATCC
          ATCCCAAACA AATTAGGCGG AGTACTGGCC CTCGCTGCTT CCGTCCTAGT
          CCTATTTCTC ATCCCACTAC TACACACATC CAAACTACGC TCAATAACCT
          TTCGCCCTCT GTCACAAATT CTATTCTGAA CCCTAGTCGC CAACCTCCTC
          ATTCTAACCT GAGTGGGCAG CCAACCAGTT GAGCACCCAT TCATCATCAT
          CGGCCAACTA GCCTCATTCA CCTACTTCAC AATCATTCTA ATTCTCTTCC
          CCCTCGCATC CATCCTAGAA AACAAGATAC TTAAACTCTA ACT-AACTCT
          AATAGTTTAT AAAAA-CATT GGTCTTGTNN NNNNNNNNNN NNNNNNNNNN
          NNNNNNNNNN NNNNNNNNNN NNNNNNNNNN NNNNNNNNNN NNNNNNNNNN
          NNNNNNNNNN NNNNNNNNNN NNNNNNNNNN NNNNNNNNNN NNNNNNNNNN
          NNNNNNNNNN NNNNNNNNNN NNNNNNNNNN NNNNNNNNNN NNNNNNNNNN
          NNNNNNNNNN NNNNNNNNNN NNNNNNNNNN NNNNNNNNNN NNNNNNNNNN
          NNNNNNNNNN NNNNNNNNNN NNNNNNNNNN NNNNNNNNNN NNNNNNNNNN
          NNNNNNNNNN NNNNNNNNNN NNNNNNNNNN NNNNNNNNNN NNNNNNNNNN
          NNNNNNNNNN NNNNNNNNNN NNNNNNNNNN NNNNNNNNNN NNNNNNNNNN
          NNNNNNNNGT ATGGAAAAGG GCAGGGAGTC TTAGTGTCTG ATGTGTAGTG
          AATGTGTGCA AGACAGCTAT GTGAGAGCTG GGCTTTTATT TACTG-----
          ---------- ---ATGACTA GTTGGACTTC AGTGAGCTCT CCCTCAAGTC
          CAAGGTCTGT GTGTACAAGA AAGGGCTCAC GGTATGCAAA TGGCATGTGA
          ATATCCAAGT TTAGATTTTC CATTCCAACC ACCACAGTCT GACCAACCCT
          TGACAACAAT AAACCAGCCC ATGCAGCCTA TGTGTGCCTG GGAAACTAAA
          TTACATAAGG ACTGTCAGTG ACTGAACACA AGGGACATGC AATTTTAGAG
          TAAACCC-TG GAGGATCCAT TGGAGACAAA GACCCATAAA ACTAAGTGTT
          ATAC-GAACA CAGGGCATGA ATTTGCAGTC TTAATGGATG AGACAGACAA
          AAAGTGGAAA GGGCCATGGT CTACTCAAGG TCATGAAGCA GATCAGTGTC
          AGAGCTAGGA ATAGAGCCCA GTGCTTCTGC CTAGCCCAGG CTCCTTACAC
          ACTAGACCTC ACTGTCTCTC CAGAGGCTGC AGGAAGGCCT ACTGAATTAG
          CTCAGAGATA TTTCCAGGCT CTGCAACCTA CTTCTTAGTC TGGGTTTTCT
          GAAAATAAAC CTTGAGTGTC CCTTCAGTTT TTCTTTCTCT CTTTCCTTCC
          TCTCAGTTCA TTTCTGAGTT TGTCGTCTCA GTGTTAAATT TGGAGCTACA
          CTTAAGACTA GCAGGCTTCT TCTGGAGCGT GCAAAAGAAC TTGACCTTGC
          CATTGTTGGA GTTAGGTAAG CTGACAGTAT CAAAACACAG TTGTATCAAA
          TAAGTTTTCT TTAAATGCTC TACCTGACAA TACAGATGCC TTTGGATGTG
          GTGATACGAG TTTATACAAA AC---TTGCC AAATATCAAC TGATATTTTG
          TATCTTTTT- -GTAGTTTCC ATGTTGGAAG TGGATGTACG GACCCAGAGA
          CCTTTGTTCA AGCCATTTCT GATGCCCGCT GTGTGTTTGA TATGGGAGTA
          AGTCTAGTTC TCCTTTATCT GGAGCTACTG CTCAACTGTT GGGCCATGAC
          WGWYACGGGG TTAAAAGCTA GCTAAGTCAT TGACTTCATG TTACTGGAAT
          ATTTTAGGTC CTGGTAGCTT ----TGACCA GCTTAGCAAT ACTCATCTAC
          AGATCCACTA AAATTGGCAG CTCAAATTCA AATGACTGTT ACTTGAACAT
          GTGTTAGCTC TGTTTCAAAT ATTAATGAAA TGACTTTATA TTACTTTTTA
          AGNNNNNNNN NNNNNNNNNN NNNNNNNNNN NNNNNNNNNN NNNNNNNNNN
          NNNNNNNNNN NNNNNNNNNN NNNNNNNNNN NNNNNNNNNN NNNNNNNNNN
          NNNNNNNNNN NNN
Cettia047 GGATCACTCT TAGGGATCTG CCTAATTACA CAAATTGTCA CAGGCCTCCT
          ATTGGCCAWG CACTACACAG CAGACACCTC CCTAGCCTTT GCCTCCGTCA
          CCCACATATG CCGCAACGTC CAATTCGGCT GATTAATCCG CAACCTACAT
          GCAAACGGAG CCTCCTTCTT CTTCATCTGC ATCTACTTTC ACATCGGCCG
          AGGACTATAC TATGGCTCAT ACCTGAACAA AGAAACCTGA AACATTGGAG
          TGGTCCTCCT ATTAGCTCTC ATAGCAACCG CCTTCGTAGG GTACGTCCTG
          CCATGAGGAC AAATATCCTT CTGAGGAGCT ACGGTAATCA CTAACCTATT
          CTCGGCAATC CCATACATCG GCCAAACATT AGTAGAATGA CTATGAGGCG
          GATTCTCAGT AGACAACCCA ACTCTAACCC GATTCTTTGC CATTCACTTC
          CTCCTTCCAT TCGTCATCGT AGGACTCACA CTAGTCCACC TCACCTTCCT
          ACACGAAACA GGCTCAAACA ACCCGCTAGG CATCCCATCG GACTGTGACA
          AAATCCCATT CCACCCCTAC TACTCCACAA AAGACATCCT AGGATTCGCA
          TTCATACTCA TCTCTCTTGT TGCCATTGCC CTCTTCTCAC CTAACTTACT
          AGGAGACCCA GAAAACTTCA CACCGGCCAA CCYTCTGGSC ACTCCCCCCC
          ACATCAAACC CGAATGATAC TTCTTATTTG CCTACGCCAT CCTCCGATCC
          ATCCCAAACA AATTAGGCGG AGTACTGGCC CTCGCTGCTT CCGTCCTAGT
          CCTATTCCTC ATCCCACTAT TACACACATC CAAACTACGC TCAATAACCT
          TTCGCCCTCT ATCACAAATC CTATTCTGAA CCCTAGTCGC CAACCTCCTC
          ATTCTAACCT GAGTGGGCAG CCAACCAGTT GAGCACCCAT TCATCATCAT
          CGGSCAACTA GSCTCATTCA CCTACTTCAC AATCATTCTA ATTCTCTTCC
          CCCTCGCATC CATCCTAGAA AATAAGATAC TTAAACTCTA ACT-AACTCT
          AATAGTTTAT AAAAA-CATT GGTCTTGTNN NNNNNNNNNN NNNNNNNNNN
          NNNNNNNNNN NNNNNNNNNN NNNNNNNNNN NNNNNNNNNN NNNNNNNNNN
          NNNNNNNNNN NNNNNNNNNN NNNNNNNNNN NNNNNNNNNN NNNNNNNNNN
          NNNNNNNNNN NNNNNNNNNN NNNNNNNNNN NNNNNNNNNN NNNNNNNNNN
          NNNNNNNNNN NNNNNNNNNN NNNNNNNNNN NNNNNNNNNN NNNNNNNNNN
          NNNNNNNNNN NNNNNNNNNN NNNNNNNNNN NNNNNNNNNN NNNNNNNNNN
          NNNNNNNNNN NNNNNNNNNN NNNNNNNNNN NNNNNNNNNN NNNNNNNNNN
          NNNNNNNNNN NNNNNNNNNN NNNNNNNNNN NNNNNNNNNN NNNNNNNNNN
          NNNNNNNNNN NNNNNNNNNN NNNNNNNNNN NNNNNNNNNN NNNNNNNNNN
          NNNNNNNNNN NNNNNNNNNN NNNNNNNNNN NNNNNNNNNN NNNNNNNNNN
          NNNNNNNNNN NNNNNNNNNN NNNNNNNNNN NNNNNNNNNN NNNNNNNNNN
          NNNNNNNNNN NNNNNNNNNN NNNNNNNNNN NNNNNNNNNN NNNNNNNNNN
          NNNNNNNNNN NNNNNNNNNN NNNNNNNNNN NNNNNNNNNN NNNNNNNNNN
          NNNNNNNNNN NNNNNNNNNN NNNNNNNNNN NNNNNNNNNN NNNNNNNNNN
          NNNNNNNNNN NNNNNNNNNN NNNNNNNNNN NNNNNNNNNN NNNNNNNNNN
          NNNNNNNNNN NNNNNNNNNN NNNNNNNNNN NNNNNNNNNN NNNNNNNNNN
          NNNNNNNNNN NNNNNNNNNN NNNNNNNNNN NNNNNNNNNN NNNNNNNNNN
          NNNNNNNNNN NNNNNNNNNN NNNNNNNNNN NNNNNNNNNN NNNNNNNNNN
          NNNNNNNNNN NNNNNNNNNN NNNNNNNNNN NNNNNNNNNN NNNNNNNNNN
          NNNNNNNNNN NNNNNNNNNN NNNNNNNNNN NNNNNNNNNN NNNNNNNNNN
          NNNNNNNNNN NNNNNNNNNN NNNNNNNNNN NNNNNNNNNN NNNNNNNNNN
          NNNNNNNNNN NNNNNNNNNN NNNNNNNNNN NNNNNNNNNN NNNNNNNNNN
          NNNNNNNNNN NNNNNNNNNN NNNNNNNNNN NNNNNNNNNN NNNNNNNNNN
          NNNNNNNNNN NNNNNNNNNN NNNNNNNNNN NNNNNNNNNN NNNNNNNNNN
          NNNNNNNNNN NNNNNNNNNN NNNNNNNNNN NNNNNNNNNN NNNNNNNNNN
          NNNNNNNNNN NNNNNNNNNN NNNNNNNNNN NNNNNNNNNN NNNNNNNNNN
          NNNNNNNNNN NNNNNNNNNN NNNNNNNNNN NNNNNNNNNN NNNNNNNNNN
          NNNNNNNNNN NNNNNNNNNN NNNNNNNNNN NNNNNNNNNN NNNNNNNNNN
          NNNNNNNNNN NNNNNNNNNN NNNNNNNNNN NNNNNNNNNN NNNNNNNNNN
          NNNNNNNNNN NNNNNNNNNN NNNNNNNNNN NNNNNNNNNN NNNNNNNNNN
          NNNNNNNNNN NNNNNNNNNN NNNNNNNNNN NNNNNNNNNN NNNNNNNNNN
          NNNNNNNNNN NNNNNNNNNN NNNNNNNNNN NNNNNNNNNN NNNNNNNNNN
          NNNNNNNNNN NNNNNNNNNN NNNNNNNNNN NNNNNNNNNN NNNNNNNNNN
          NNNNNNNNNN NNNNNNNNNN NNNNNNNNNN NNNNNNNNNN NNNNNNNNNN
          NNNNNNNNNN NNNNNNNNNN NNNNNNNNNN NNNNNNNNNN NNNNNNNNNN
          NNNNNNNNNN NNNNNNNNNN NNNNNNNNNN NNNNNNNNNN NNNNNNNNNN
          NNNNNNNNNN NNN
Cettia048 NGATCACTCT TAGGGATCTG CCTAATTMCA CAAATTGTCA CAGGCCTCCT
          ATTGGCCAYG CACTACACAG CAGACACCTC CCTAGCCTTT GCCTCCGTCA
          CCCACATATG CCGCAACGTC CAATTCGGCT GATTAATCCG CAACCTACAT
          GCAAACGGAG CCTCCTTCTT CTTCATCTGC ATCTACTTTC ACATCGGCCG
          AGGACTATAC TAWGGCTCAT ACCTGAACAA AGAAACCTGA AACATTGGAG
          TGGTCCTCCT ATTAGCTCTC ATAGCAACCG CCTTCGTAGG GTACGTCCTG
          CCATGAGGAC AAATATCCTT CTGAGGAGCT ACGGTAATCA CTAACCTATT
          CTCGGCAATC CCATACATCG GCCAAACATT AGTAGAATGA CTATGAGGCG
          GATTCTCAGT AGACAACCCA ACTCTAACCC GATTCTTTGC CATTCACTTC
          CTCCTTCCAT TCGTCATCGT AGGACTCACA CTAGTCCACC TCACCTTCCT
          ACACGAAACA GGCTCAAACA ACCCGCTAGG CATCCCATCG GACTGTGACA
          AAATCCCATT CCACCCCTAC TACTCCACAA AAGACATCCT AGGATTCGCA
          TTCATACTCA TCTCTCTTGT TGCMATTGCC CTCTTCTCAC CTAACTTACT
          ARGAGACCCA GAAAACTTCA CAACGGCCAA CCCTCTGGCM AATCCCCCCC
          ACATCAAACC CGAATGATAC TTCTTAWTTG NCTANGNCAT CCTCCGATCC
          ATCCCAAACA AATTAGGCGG AGTACTGGCC CTCGCTGCTT CCGTCCTAGT
          CCTATTCCTC ATCCCACTAT TACACACATC CAAACTACGC TCAATAACCT
          TTCGCCCTCT ATCACAAATC CTATTCTGAA CCCTAGTCGC CAACCTCCTC
          ATTCTAACCT GAGTGGGCAG CCAACCAGTT GRGCACCCAT TCATCATCAT
          YGGGCAACTA GGCTCATTCA CCTACTTCAC AATCATTCTA ATTCTCTTCC
          CCCYCGSATC CATCCTAGAA AATAAGATAC TTAAACTCTA ACT-AACTCT
          AATAGTTTAT AAAAA-CATT GGTCTTGKNN NNNNNNNNNN NNNNNNNNNN
          NNNNNNNNNN NNNNNNNNNN NNNNNGTCAA GCTGGTTTCC TGGTACGTGC
          AGCCCTGGGG GACG------ ---GCACAGA CAGGTTACAG ACTTGGGTCC
          TGTGGGTTAC TGCTGGTGAT CCAGGTGGAT ACACAGACCT CCATCCTCAC
          TGGGGAGTG- GGATTGCTTC TTACCTGAAA TTACTATAGC TGCCTCCTTC
          CCCCCAGAGG GTAGATG--- ------TTGT GTGGGATGGG GCAGAGGAGC
          AGGAAGAA-- ------AGGG TGCAAGAAAT GGNTCAGCCN TGA-CAGCGC
          TTGTTTNNNN NNNNNNNNNN NNNNNNNNNN NNNNNNNNNN NNNNNNNNNN
          NNNNNNNNNN NNNNNNNNNN NNNNNNNNNN NNNNNNNNNN NNNNNNNNNN
          NNNNNNNNNN NNNNNNNNNN NNNNNNNNNN NNNNNNNNNN NNNNNNNNNN
          NNNNNNNNNN NNNNNNNNNN NNNNNNNNNN NNNNNNNNNN NNNNNNNNNN
          NNNNNNNNNN NNNNNNNNNN NNNNNNNNNN NNNNNNNNNN NNNNNNNNNN
          NNNNNNNNNN NNNNNNNNNN NNNNNNNNNN NNNNNNNNNN NNNNNNNNNN
          NNNNNNNNNN NNNNNNNNNN NNNNNNNNNN NNNNNNNNNN NNNNNNNNNN
          NNNNNNNNNN NNNNNNNNNN NNNNNNNNNN NNNNNNNNNN NNNNNNNNNN
          NNNNNNNNNN NNNNNNNNNN NNNNNNNNNN NNNNNNNNNN NNNNNNNNNN
          NNNNNNNNNN NNNNNNNNNN NNNNNNNNNN NNNNNNNNNN NNNNNNNNNN
          NNNNNNNNNN NNNNNNNNNN NNNNNNNNNN NNNNNNNNNN NNNNNNNNNN
          NNNNNNNNNN NNNNNNNNNN NNNNNNNNNN NNNNNNNNNN NNNNNNNNNN
          NNNNNNNNNN NNNNNNNNNN NNNNNNNNNN NNNNNNNNNN NNNNNNNNNN
          NNNNNNNNNN NNNNNNNNNN NNNNNNNNNN NNNNNNNNNN NNNNNNNNNN
          NNNNNNNNNN NNNNNNNNNN NNNNNNNNNN NNNNNNNNNN NNNNNNNNNN
          NNNNNNNNNN NNNNNNNNNN NNNNNNNNNN NNNNNNNNNN NNNNNNNNNN
          NNNNNNNNNN NNNNNNNNNN NNNNNNNCGT GCAAAAGAAC TTGACCTTGC
          CATTGTTGGA GTTAGGTAAG CTGACAGTAT CAAAACACAG TTGTATCAAA
          TAAGTTTTCT TTAAATGCTC TACCTGACAA TACAGATGCC TTTGGATGTG
          GTGATACGAG TTTATACAAA AC---TTGCC AAATATCAAC TGATATTTTG
          TATCTTTTT- -GTAGTTTCC ATGTTGGAAG TGGATGTACG GACCCAGAGA
          CCTTTGTTCA AGCCATTTCT GATGCCCGCT GTGTGTTTGA TATGGGAGTA
          AGTCTAGTTC TCCTTTATCT GGAGCTACTG CTCAACTGTT GGGCCATGAC
          ACTTACGGGG TTAAAAGCTA GCTAAGTCAT TGACTTCATG TTACTGGAAT
          ATTTTAGGTC CTGGTAGCTT ----TGACCA GCTTAGCAAT ACTCATCTAC
          AGATCCACTA AAATTGGCAG CTCAAATTCA AATGACTGTT ACTTGAACAT
          GTGTTAGCTC TGTTTCAAAT ATTAATGAAA TTACTTTATA TTACTTTTTA
          AGCTAAAATG ATAAATTATG AACTGATACA AA-------C TTTTCTTGAC
          AGTGTTGCTG TTAATCTCAT TTTAGGCTGA ACTTGGCTTC AATATGTATC
          TGCTTGATAT TGG
Cettia049 GGATCACTCT TAGGGATCTG CCTAATCACA CAAATTGTCA CAGGCCTCCT
          ATTGGCCATG CACTACACAG CAGACACTTC CCTAGCCTTT GCTTCTGTCA
          CCCATATATG CCGCAACGTC CAATTCGGCT GATTAATCCG CAACCTACAT
          GCAAATGGAG CCTCCTTCTT CTTCATTTGC ATCTACTTCC ACATCGGCCG
          AGGACTATAC TATGGCTCAT ACCTGAACAA AGAAACCTGA AACATTGGAG
          TGGTTCTCCT ACTRGCTCTC ATAGCAACCG CCTTCGTAGG ATACGTCCTG
          CCATGAGGAC AAATATCCTT CTGAGGAGCT ACRGTAATCA CTAACCTATT
          CTCAGCAATC CCTTACATCG GCCAAACACT AGTAGAATGA CTATGAGGTG
          GATTCTCAGT GGATAACCCA ACCCTAACCC GATTCTTCGC TATTCACTTC
          CTCCTCCCAT TCGTCATCGT AGGACTTACA CTAGTCCACC TCACCTTCCT
          ACACGAAACA GGCTCAAACA ATCCACTAGG CATCCCATCA GACTGTGACA
          AAATCCCATT CCACCCCTAC TACTCCACAA AAGACATCCT AGGATTCGCA
          TTCATACTCA TCTCCCTTGT CGCCATTGCT CTCTTCTCAC CCAACTTACT
          AGGAGACCCA GAAAACTTCA CACCAGCCAA CCCCCTGGCC ACTCCCCCCC
          ACATCAAACC CGAATGATAC TTCTTATTTG CCTACGCCAT CCTCCGATCC
          ATCCCAAACA AATTAGGCGG AGTACTGGCC CTCGCTGCTT CCGTCCTAGT
          CTTATTCCTC ATCCCACTAT TACACACATC CAAACTACGC TCAATAACCT
          TTCGCCCTCT GTCACAAATT CTATTCTGAA CCCTAGTCGC CAACCTCCTC
          ATTCTAACCT GAGTGGGCAG CCAACCAGTT GAGCACCCAT TCATCATCAT
          CGGCCAACTA GCCTCATTCA CCTACTTCAC AATCATTCTA ATTCTCTTCC
          CCCTCGCATC CATCCTAGAA AACAAGATAC TTAAGCTCTA ACT-AACTCT
          AATAGTTTAT AAAAA-CATT GGTCTTGTTT CCACCTTT-G ATGCGGGTGC
          TGGCATCGCA CTGAACGACC ATTTTGTCAA GCTGGTTTCC TGGTACGTGC
          AGCCCTGGGG GACG------ ---GCACAGA CAGGTTACAG ACTTGGGTCC
          TGTGGGTTAC TGCTGGTGAT CCAGGTGGAT ACACAGACCT CCATCCTCAC
          TGGGGAGTG- GGATTGCTTC TTACCTGAAA TTACTATAGC TGCCTCCTTC
          CCCCCAGAGG GTAGATGGGA GCTCAGTTGT GTGGGATGGG GCAGAGGAGC
          AGGAAGAA-- ------GGGG TGCAAGAAAT GGCTCAGCCC TGA-CAGCGC
          TTGTTTTCTG TCCCCAGGTA TGATAATGAA TATGGATACA GCAACCGTGT
          TGTGGACTGT ATGGAAAAGG GCAGGGAGTC TTAGTGTCTG ATGTGTAGTG
          AATGTGTGCA AGACAGCTAT GTGAGAGCTG GGCTTTTATT TACTG-----
          ---------- ---ATGACTA GTTGGACTTC AGTGAGCTCT CCCTCAAGTC
          CAAGGTCTGT GTGTACAAGA AAGGGCTCAC GGTATGCAAA TGGCATGTGA
          ATATCCAAGT TTAGATTTTC CATTCCAACC ACCACAGTCT GACCAACCCT
          TGACAACAAT AAACCAGCCC ATGCAGCCTA TGTGTGCCTG GGAAACTAAA
          TTACATAAGG ACTGTCAGTG ACTGAACACA AGGGACATGC AATTTTAGAG
          TAAACCC-TG GAGGATCCAT TGGAGACAAA GACCCATAAA ACTAAGTGTT
          ATAC-GAACA CAGGGCATGA ATTTGCAGTC TTAATGGATG AGACAGACAA
          AAAGTGGAAA GGGCCATGGT CTACTCAAGG TCATGAAGCA GATCAGTGTC
          AGAGCTAGGA ATAGAGCCCA GTGCTTCTGC CTAGCCCAGG CTCCTTACAC
          ACTAGACCTC ACTGTCTCTC CAGAGGCTGC AGGAAGGCCT ACTGAATTAG
          CTCAGAGATA TTTCCAGGCT CTGCAACCTA CTTCTTAGTC TGGGTTTTCT
          GAAAATAAAC CTTGAGTGTC CCTTCAGTTT TTCTTTCTCT CTTTCCTTCC
          TCTCAGTTCA TTTCTGAGTT TGTCGTCTCA GTGTTAAATT TGGAGCTACA
          CTTAAGACTA GCAGGCTTCT TCTGGAGCGT GCAAAAGAAC TTGACCTTGC
          CATTGTTGGA GTTAGGTAAG CTGACAGTAT CAAAACACAG TTGTATCAAA
          TAAGTTTTCT TTAAATGCTC TACCTGACAA TACAGATGCC TTTGGATGTG
          GTGATACGAG TTTATACAAA AC---TTGCC AAATATCAAC TGATATTTTG
          TATCTTTTT- -GTAGTTTCC ATGTTGGAAG TGGATGTACG GACCCAGAGA
          CCTTTGTTCA AGCCATTTCT GATGCCCGCT GTGTGTTTGA TATGGGAGTA
          AGTCTAGTTC TCCTTTATCT GGAGCTACTG CTCAACTGTT GGGCCATGAC
          ACTTACGGGG TTAAAAGCTA GCTAAGTCAT TGACTTCATG TTACTGGAAT
          ATTTTAGGTC CTGGTAGCTT ----TGACCA GCTTAGCAAT ACTCATCTAC
          AGATCCACTA AAATTGGCAG CTCAAATTCA AATGACTGTT ACTTGAACAT
          GTGTTAGCTC TGTTTCAAAT ATTAATGAAA TTACTTTATA TTACTTTTTA
          AGCTAAAATG ATAAATTATG AACTGATACA AA-------C TTTTCTTGAC
          AGTGTTGCTG TTAATCTCAT TTTAGGCTGA ACTTGGCTTC AATATGTATC
          TGCTTGATAT TGG
Cettia050 GGATCACTTT TAGGAATTTG TCTAGTCACA CAAATTGTCA CAGGCCTCCT
          CCTAGCCATA CACTACACAG CAGACACCTC CCTAGCTTTT GCTTCTGTCA
          CTCACATATG CCGTAATGTC CAATTTGGCT GACTAATCCG AAACCTACAC
          GCAAATGGAG CCTCCTTCTT CTTCATCTGC ATCTACTTCC ACATCGGCCG
          AGGACTATAC TACGGCTCAT ACCTGAACAA AGAAACCTGA AACATCGGAG
          TAATCCTCCT ACTAGCCCTC ATAGCAACCG CCTTCGTAGG ATATGTCCTG
          CCATGAGGAC AAATATCCTT CTGAGGGGCT ACAGTAATCA CCAACCTATT
          CTCAGCAATC CCATACATTG GTCAAACACT AGTAGAATGA CTATGAGGCG
          GATTCTCAGT AGACAACCCA ACCCTAACCC GATTCTTCGC CATCCACTTC
          CTCCTGCCGT TCATTATCGC AGGACTTACG CTAGTCCATC TTACCTTCCT
          ACACGAAACA GGCTCAAACA ACCCACTAGG CATCCCATCA GACTGTGACA
          AAATCCCATT CCACCCTTAC TACTCTACAA AGGACATCTT AGGATTTGCA
          TTCATACTCA TCTCCCTTAC CGCTCTCGCC CTATTTTCCC CCAATCTGCT
          AGGAGACCCA GAAAATTTCA CACCAGCTAA CCCCCTAGCT ACACCCCCAC
          ACATCAAACC CGAATGATAC TTCCTATTCG CCTACGCTAT TCTCCGATCC
          ATCCCAAACA AATTAGGCGG AGTATTAGCC CTCGCTGCCT CTGTCCTAGT
          CCTATTCCTC ATCCCACTAC TACACACATC CAAACTACGA TCAATAACCT
          TCCGCCCTCT ATCCCAAATC CTGTTCTGAA CCCTAGTTGC CAACCTCCTC
          ATTCTAACTT GAGTTGGCAG CCAACCAGTC GAACACCCCT TCATCATCAT
          TGGCCAACTA GCCTCATTCA CCTACTTCAC AATCATCTTA GTCCTCTTCC
          CCCTCGCATC CATCCTAGAA AACAAGATAC TTAAGCTCTA ACT-AACTCT
          AATAGTTTAT AAAAA-CATT GGTCTTGTTT CCACCTTTTG ATGCGGGTGC
          TGGCATTGCA CTGAACGACC ATTTTGTCAA GCTGGTTTCC TGGTACGTGC
          AGCCCTGGGG GACG------ ---GCACAGA CAGGTTACAC ASTTGGGTCC
          TGTAGGTTAC TGCTGGTGAT CCAGGTGGAT ACACAGACCT CCATCCTCAC
          TGGGGAGTG- GGAATGCTTC TTACCTGAAA TTACTATAGC TGCCTCCTTC
          CCCCCAGAGG GTAGATGGGA GCTCAGTTGT GTGGGATGGG GCAGAGGAGC
          AGGAAGAATG GAAGAAGGGG TGCAAGAAAT GGCTCAGCCC TGAACAGCGC
          TTGTTTTCTG TCCCCAGGTA TGATAATGAA TATGGATACA GCAACCGTGT
          TGTGGACTGT ATGGAAAAGG GCAGGGAGTC TTAGTGTCTG ATGTGTAGTG
          AATGTGTGCA AGACAGCTAC GTGAGAGCTG GGCTTTTATT TACTG-----
          ---------- ---ATGACTA GTTGGACTTC AGTGAGCTCT CCCTCAAGTC
          CAAGGTCTGT GTGTACAAGA AAGGGCTCAC GGTATGCAAA TGGCATGTGA
          ATATCCAAGT TTAGATTTCC CATTCCAACC ACCACAGTCT GACCAACCCT
          TGACAACAAT AAACCAGCCC ATGCAGCCTA TGTGTGCCTG GGAAACTGTA
          TTACATAAGG ACTGTCAGTG ACTGAACATA AGGGACATGC AATTTTAGAG
          TAAACCC-TG GAGGATCCAT TGGAGACGAA GACCCATAAA ACTAAGTGTT
          ATACAAAACA CAGGGCATGA ATTTGCAATC TTAATGGATG AGACAGACAA
          AAAGTGGAAA GGGCCATGGT CTACTCAAGG TCATGAAGCA GATCAGTGTC
          AGAGCTAGGA ATAGAGCCCA GTGCTTCTGC CTAGCCCAGG CTCCTTACAC
          ACTAGACCTC ACTGTCTCTC CAGAGGCTGC AGGAAGGCCT ACTGAATTAG
          CTCAGAGATA TTTCCAGGCT CTGCAACCTA CTTCTTAGTC TGGGTTTTCT
          GAAAATAAAC CTTGAGTGTC CCTTCAGTTT TTCTTTCTCT CTTTCCTTCC
          TCTCAGTTCA TTTCTGAGTT TGTCGTCTCA GTGTTAAATT TGGAGCTACA
          CTTAAGACTA GCAGGCTTCT TCTGGAGCGT GCAAAAGAAC TTGACCTTGC
          CATTGTTGGA GTTAGGTAAG CTGACAGTAT CAAAACACAG TTGTATCAAA
          TAAGTTTTCT TTAAATGCTC TACCTGACAA TACAGATGCC TTTGGATGTG
          GTGATASGAG TTTATACAAA ACTTCTTGCC AAATATCAAC TGATATTTTG
          TATCTTTTT- -GTAGTTTCC ATGTTGGAAG TGGATGTACG GACCCAGAGA
          CCTTTGTTCA AGCCATTTCT GATGCCCGCT GTGTGTTTGA TATGGGAGTA
          AGTCTAGTTS TCCTTTATCT GGAACTACTG CTCAACTGTT GGGCCATGAC
          TGTTAYGGGG TTAAAAGCTA GCTAAGTCAT TGACTTSATG TTRTTGGAAT
          ATTTTAGGTC CTGATAGCTT ----TGACCA GCTTAGCAAT ACTCATCTAC
          AGATCCACTA AAATTGGCAG CTCARATTCA AATGACTGTT ACTTGAACAT
          GKGTTAGCTC TGTTTCAMRT ATTAATGAAA TKACTTTATA TTACTTTTTA
          AGATAAAATG ATAAATTATG AASYGATACA AA-------C TTTTCTTGAC
          AGTGTTGCTG TTAATCTCAT TTTAGGCTGA ACTTGGCTTC AATATGTATC
          TGCTTGATAT TGG
Cettia051 NNNNNNNNNN NNNNNNNNNN NNNNNNNNNN NNNNNNNNNN NNNNNNNNNN
          NNNNNNNNNN NNNNNNNNNN NNNNNNNNNN NNNNNNNNNN NNNNNNNNNN
          NNNNNNNNNN NNNNNNNNNN NNNNNNNNNN NNNNNNNNNN NNNNNNNNNN
          NNNNNNNNNN NNNNNNNNNN NNNNNNNNNN NNNNNNNNNN NNNNNNNNNN
          NNNNNNNNNN NNNNNNNNNN NNNNNNNNNN NNNNNNNNNN NNNNNNNNNN
          NNNNNNNNNN NNNNNNNNNN NNNNNNNNNN NNNNNNNNNN NNNNNNNNNN
          NNNNNNNNNN NNNNNNNNNN NNNNNNNNNN NNNNNNNNNN NNNNNNNNNN
          NNNNNNNNNN NNNNNNNNNN NNNNNNNNNN NNNNNNNNNN NNNNNNNNNN
          NNNNNNNNNN NNNNNNNNNN NNNNNNNNNN NNNNNNNNNN NNNNNNNNNN
          NNNNNNNNNN NNNNNNNNNN NNNNNNNNNN NNNNNNNNNN NNNNNNNNNN
          NNNNNNNNNN NNNNNNNNNN NNNNNNNNNN NNNNNNNNNN NNNNNNNNNN
          NNNNNNNNNN NNNNNNNNNN NNNNNNNNNN NNNNNNNNNN NNNNNNNNNN
          NNNNNNNNNN NNNNNNNNNN NNNNNNNNNN NNNNNNNNNN NNNNNNNNNN
          NNNNNNNNNN NNNNNNNNNN NNNNNNNNNN NNNNNNNNNN NNNNNNNNNN
          NNNNNNNNNN NNNNNNNNNN NNNNNNNNNN NNNNNNNNNN NNNNNNNNNN
          NNNNNNNNNN NNNNNNNNNN NNNNNNNNNN NNNNNNNNNN NNNNNNNNNN
          NNNNNNNNNN NNNNNNNNNN NNNNNNNNNN NNNNNNNNNN NNNNNNNNNN
          NNNNNNNNNN NNNNNNNNNN NNNNNNNNNN NNNNNNNNNN NNNNNNNNNN
          NNNNNNNNNN NNNNNNNNNN NNNNNNNNNN NNNNNNNNNN NNNNNNNNNN
          NNNNNNNNNN NNNNNNNNNN NNNNNNNNNN NNNNNNNNNN NNNNNNNNNN
          NNNNNNNNNN NNNNNNNNNN NNNNNNNNNN NNNNNNNNNN NNNNNNNNNN
          NNNNNNNNNN NNNNNNNNNN NNNNNNNNNN NNNNNNNNNN NNNNNNNNNN
          NNNNNNNNNN NNNNNNNNNN NNNNNNNNNN NNNNNNNNNN NNNNNNNNNN
          NNNNNNNNNN NNNNNNNNNN NNNNNNNNNN NNNNNNNNNN NNNNNNNNNN
          NNNNNNNNNN NNNNNNNNNN NNNNNNNNNN NNNNNNNNNN NNNNNNNNNN
          NNNNNNNNNN NNNNNNNNNN NNNNNNNNNN NNNNNNNNNN NNNNNNNNNN
          NNNNNNNNNN NNNNNNNNNN NNNNNNNNNN NNNNNNNNNN NNNNNNNNNN
          NNNNNNNNNN NNNNNNNNNN NNNNNNNNNN NNNNNNNNNN NNNNNNNNNN
          NNNNNNNNNN NNNNNNNNNN NNNNNNNNNN NNNNNNNNNN NNNNNNNNNN
          NNNNNNNNNN NNNNNNNNNN NNNNNNNNNN NNNNNNNNNN NNNNNNNNNN
          NNNNNNNNNN NNNNNNNNNN NNNNNNNNNN NNNNNNNNNN NNNNNNNNNN
          NNNNNNNNNN NNNNNNNNNN NNNNNNNNNN NNNNNNNNNN NNNNNNNNNN
          NNNNNNNNNN NNNNNNNNNN NNNNNNNNNN NNNNNNNNNN NNNNNNNNNN
          NNNNNNNNNN NNNNNNNNNN NNNNNNNNNN NNNNNNNNNN NNNNNNNNNN
          NNNNNNNNNN NNNNNNNNNN NNNNNNNNNN NNNNNNNNNN NNNNNNNNNN
          NNNNNNNNNN NNNNNNNNNN NNNNNNNNNN NNNNNNNNNN NNNNNNNNNN
          NNNNNNNNNN NNNNNNNNNN NNNNNNNNNN NNNNNNNNNN NNNNNNNNNN
          NNNNNNNNNN NNNNNNNNNN NNNNNNNNNN NNNNNNNNNN NNNNNNNNNN
          NNNNNNNNNN NNNNNNNNNN NNNNNNNNNN NNNNNNNNNN NNNNNNNNNN
          NNNNNNNNNN NNNNNNNNNN NNNNNNNNNN NNNNNNNNNN NNNNNNNNNN
          NNNNNNNNNN NNNNNNNNNN NNNNNNNNNN NNNNNNNNNN NNNNNNNNNN
          NNNNNNNNNN NNNNNNNNNN NNNNNNNNNN NNNNNNNNNN NNNNNNNNNN
          NNNNNNNNNN NNNNNNNNNN NNNNNNNNNN NNNNNNNNNN NNNNNNNNNN
          NNNNNNNNNN NNNNNNAGTT TGTCGTCTCA GTGTCAAATT TGGAGCTACA
          CTTAAGACTA GCAGGCTTCT TCTGGAGCGT GCAAAAGAAC TTGACCTTGC
          CATTGTTGGA GTTAGGTAAG CTGACAGTAT CAAAACACAG TTGTATCAAA
          TAAGTTTTCT TTAAATGCTC TACCTGACAA TACAGATGCC TTTGGATGTG
          GTGATACGAG TTTATACAAA ACTTCTTGCC AAATATCAAC TGATATTTTG
          TATCTTTTT- -GTAGTTTCC ATGTTGGAAG TGGATGTACG GACCCAGAGA
          CCTTTGTTCA AGCCATTTCT GATGCCCGCT GTGTGTTTGA TATGGGAGTA
          AGTCTAGTTC TCCTTTATCT GGAACTACTG CTCAACTGTT GGGCCGTGAC
          TGTTATGGGG TTAAAAGCTA GCTAAGTCAT TGACTTCATG TTATTGGAAT
          ATTTTAGGTC CTGATAGCTT ----TGACCA GCTTAGCAAT ACTCATCTAC
          AGATCCACTA AAATTGGCAG CTCAAATTCA AATGACTGTT ACTTGAACAT
          GTGTTAGCTC TGTTTCAAAT ATTAATGAAA TGACTTTATA TTACTTTTTA
          AGGTAAAATG ATAAATTATG AACCGATACA AA-------T TTTTCTTGAC
          AGTGTTGCTG TTAATCTCAT TTTAGGCTGA ACTTGGCTTC AATATGTATC
          TGCTTGATAT TGG
Cettia052 GGATCACTTT TAGGAATTTG TCTAGTCACA CAAATTGTCA CAGGCCTCCT
          CCTAGCCATA CACTACACAG CAGACACCTC CCTAGCTTTT GCTTCTGTCA
          CTCACATATG CCGTAATGTC CAATTTGGCT GACTAATCCG AAACCTACAC
          GCAAATGGAG CCTCCTTCTT CTTCATCTGC ATCTACTTCC ACATCGGCCG
          AGGACTATAC TACGGCTCAT ACCTGAACAA AGAAACCTGA AACATCGGAG
          TAATCCTCCT ACTAGCCCTC ATAGCAACCG CCTTCGTAGG ATATGTCCTG
          CCATGAGGAC AAATATCCTT CTGAGGGGCT ACAGTAATCA CCAACCTATT
          CTCAGCAATC CCATACATTG GTCAAACACT AGTAGAATGA CTATGAGGCG
          GATTCTCAGT AGACAACCCA ACCCTAACCC GATTCTTCGC CATCCACTTC
          CTCCTGCCGT TCATTATCGC AGGACTTACG CTAGTCCATC TTACCTTCCT
          ACACGAAACA GGCTCAAACA ACCCACTAGG CATCCCATCA GACTGTGACA
          AAATCCCATT CCACCCTTAC TACTCTACAA AGGACATCTT AGGATTTGCA
          TTCATACTCA TCTCCCTTAC CGCTCTCGCC CTATTTTCCC CCAATCTGCT
          AGGAGACCCA GAAAATTTTA CACCAGCTAA CCCCCTAGCT ACACCCCCAC
          ACATCAAACC CGAATGATAC TTCCTATTCG CCTACGCTAT CCTCCGATCC
          ATCCCAAACA AATTAGGCGG AGTATTAGCC CTCGCTGCCT CTGTCCTAGT
          CCTATTCCTC ATCCCACTAC TACACACATC CAAACTACGA TCAATAACCT
          TCCGCCCTCT ATCCCAAATC CTGTTCTGAA CCCTAGTTGC CAACCTCCTC
          ATTCTAACCT GAGTTGGCAG CCAACCAGTC GAACACCCCT TCATCATCAT
          TGGCCAACTA GCCTCATTCA CCTACTTCAC AATCATCTTA GTCCTCTTCC
          CCCTCGCATC CATCCTAGAA AACAAGATAC TTAAGCTCTA ACT-AACTCT
          AATAGTTTAT AAAAA-CATT GGTCTTGTTT CCACCTTT-G ATGCGGGTGC
          TGGCATCGCA CTGAACGACC ATTTTGTCAA GCTGGTTTCC TGGTATGTGC
          AGCCCTGGGG GACG------ ---GCACAGA CAGGTTACAG AGTTGGGTCC
          TGTGGGTTAC TGCTGGTGAT CCAGGTGGAT ACACAGACCT CCATCCTCAC
          TGGGGAGTG- GGAATGCTTC TTACCTGAAA TTACTATAGC TGCCTCCTTC
          CCCCCAGAGG GTAGATGGGA GCTCAGTTGT GTGGGATGGG GCAGAGGAGC
          AGGAAGAACG GAAGAAGGGG TGCAAGAAAT GGCTCAGCCC TGAACAGCGC
          TTGTTTTCTG TCCCCAGGTA TGATAATGAA TATGGATACA GCAACCGTGT
          TGTGGACTGT ATGGAAAAGG GCAGGGAGTC TTAGTGTCTG ATGTGTAGTG
          AATGTGTGCA AGACAGCTAT GTGAGAGCTG GGCTTTTATT TACTG-----
          ---------- ---ATGACTA GTTGGACTTC AATGAGCTCT CCCTCAAGTC
          CAAGGTCTGT GTGTACAAGA AAGGGCTCAC GGYATGCAAA TGGCATGTGA
          ATATCCAAGT TTAGATTTCC CATTCCAACC ACCACAGTCT GACCAACCCT
          TGACAACAAT AAACCAGCCC ATGCAGCCTA TGTGTGCCTG GGAAACTGTA
          TTACATAAGG ACTGTCAGTG ACTGAACATA AGGGACATGC AATTTTAGAG
          TAAACCC-TG GAGGATCCAT TGGAGACAAA GACCCATAAA ACTAAGTGTT
          ATACAAAACA CAGGGCATGA ATTTGCAGTC TTAATGGATG AGACAGACAA
          AAAGTGGAAA GGGCCATGGT CTACTCAAGG TCATGAAGCA GATCAGTGTC
          AGAGCTAGGA ATAGAGCCCA GTGCTTCTGC CTAGCCCAGG CTCCTTACAC
          ACTAGACCTC ACTGTCTCTC CAGAGGCTGC AGGAAGGCCT ACTGAATTAG
          CTCAGAGATA TTTCCAGGCT CTGCAACCTA CTTCTTAGTC TGGGTTTTCT
          GAAAATAAAC CTTGAGTGTC CCTTCAGTTT TTCTTTCTCT CTTTCCTTCC
          TCTCAGTTCA TTTCTGAGTT TGTCGTCTCA GTGTTAAATT TGGAGCTACA
          CTTAAGACTA GCAGGCTTCT TCTGGAGCGT GCAAAAGAAC TTGACCTTGC
          CATTGTTGGA GTTAGGTAAG CTGACAGTAT CAAAACACAG TTGTATCAAA
          TAAGTTTTCT TTAAATGCTC TACCTGACAA TACAGATGCC TTTGGATGTG
          GTGATAGGAG TTTATACAAA ACTTCTTGCC AAATATCAAC TGATATTTTG
          TATCTTTTT- -GTAGTTTCC ATGTTGGAAG TGGATGTACG GACCCAGAGA
          CCTTTGTTCA AGCCATTTCT GATGCCCGCT GTGTGTTTGA TATGGGAGTA
          AGTCTAGTTS TCCTTTATCT GGAACTACTG CTCAACTGTT GGGCCATGAC
          TGTTACGGGG TTAAAAGCTA GCTAAGTCAT TSACTTSATG TTATTGGAAT
          ATTTTAGGTC CTGATAGCTT ----TGACCA GCTTAGCAAT ACTCATCTAC
          AGATCCACTA AAATTGGCAG CTCAAATTCA AATGACTGTT ACTTGAACAT
          GTGTTAGCTC TGTTTCAMAT ATTAATGAAA TKACTTTATA TTRCTTTTTA
          AGMTAAAATG ATAAATTATG AAGNNNNNNN NNNNNNNNNN NNNNNNNNNN
          NNNNNNNNNN NNNNNNNNNN NNNNNNNNNN NNNNNNNNNN NNNNNNNNNN
          NNNNNNNNNN NNN
Cettia053 GGATCACTTT TAGGAATTTG TCTAGTCACA CAAATTGTCA CAGGCCTCCT
          CCTAGCCATA CACTACACAG CAGACACCTC CCTAGCTTTT GCTTCTGTCA
          CTCACATATG CCGTAATGTC CAATTTGGCT GACTAATCCG AAACCTACAC
          GCAAATGGAG CCTCCTTCTT CTTCATCTGC ATCTACTTCC ACATCGGCCG
          AGGACTATAC TACGGCTCAT ACCTGAACAA AGAAACCTGA AACATCGGAG
          TAATCCTCCT ACTAGCCCTC ATAGCAACCG CCTTCGTAGG ATATGTCCTG
          CCATGAGGAC AAATATCCTT CTGAGGGGCT ACAGTAATCA CCAACCTATT
          CTCAGCAATC CCATACATTG GTCAAACACT AGTAGAATGA CTATGAGGCG
          GATTCTCAGT AGACAACCCA ACCCTAACCC GATTCTTCGC CATCCACTTC
          CTCCTGCCGT TCATTATCGC AGGACTTACG CTAGTCCATC TTACCTTCCT
          ACACGAAACA GGCTCAAACA ACCCACTAGG CATCCCATCA GACTGTGACA
          AAATCCCATT CCACCCTTAC TACTCTACAA AGGACATCTT AGGATTTGCA
          TTCATACTCA TCTCCCTTAC CGCTCTCGCC CTATTTTCCC CCAATCTGCT
          AGGAGACCCA GAAAATTTCA CACCAGCTAA CCCCCTAGCT ACACCCCCAC
          ACATCAAACC CGAATGATAC TTCCTATTCG CCTACGCTAT TCTCCGATCC
          ATCCCAAACA AATTAGGCGG AGTATTAGCC CTCGCTGCCT CTGTCCTAGT
          CCTATTCCTC ATCCCACTAC TACACACATC CAAACTACGA TCAATAACCT
          TCCGCCCTCT ATCCCAAATC CTGTTCTGAA CCCTAGTTGC CAACCTCCTC
          ATTCTAACCT GAGTTGGCAG CCAACCAGTC GAACACCCCT TCATCATCAT
          TGGCCAACTA GCCTCATTCA CCTACTTCAC AATCATCTTA GTCCTCTTCC
          CCCTCGCATC CATCCTAGAA AACAAGATAC TTAAGCTCTA ACT-AACTCT
          AATAGTTTAT AAAAA-CATT GGTCTTGTTT CCACCTTT-G ATGCGGGTGC
          TGGCATYGCA CTGAACGACC ATTTTGTCAA GCTGGTTTCC TGGTACGTGC
          AGCCCTGGGG GRMS------ ---GSACAGA CAGGTTACAC ASTTGGGTCC
          TGTGGGTTAC TGCTGGTGAT CCAGGTGGAT ACACAGACCT CCATCCTCAC
          TGGGGAGTG- GGAATGCTTC TTACCTGARA TTACTATAGC TGCCTCCTTC
          CCCCCAGAGG GTAGATGGGA GCTCAGTTGT GTGGGATGGG GCAGAGGAGC
          AGGAAGAACG GAAGAAGGGG TGCAAGAAAT GGCTCAGCCC TGAACAGCGC
          TTGTTTTCTG TCCCCAGGTA TGATAATGAA TATGGATACA GCAACCGTGT
          TGTGGACTGT ATGGAAAAGG GCAGGGAGTC TTAGTGTCTG ATGTGTAGTG
          AATGTGTGCA AGACAGCTAT GTGAGAGCTG GGCTTTTATT TACTG-----
          ---------- ---ATGACTA GTTGGACTTC AGTGAGCTCT CCCTCAAGTC
          CAAGGTCTGT GTGTACAAGA AAGGGCTCAC GGTATGCAAA TGGCATGTGA
          ATATCCAAGT TTAGATTTCC CATTCCAACC ACCACAGTCT GACCAACCCT
          TGGCAACAAT AAACCAGCCC ATGCAGCCTA TGTGTGCCTG GGAAACTGTA
          TTACATAAGG ACTGTCAGTG ACTGAACATA AGGGACATGC AATTTTAGAG
          CAAACCC-TG GAGGATCCAT TGGAGACAAA GACCCATAAA ACTAAGTGTT
          ATACAAAACA CAGGGCATGA ATTTGCAATC TTAATGGATG AGACAGACAA
          AAAGTGGAAA GGGCCATGGT CTACTCAAGG TCATGAAGCA GATCAGTGTC
          AGAGCTAGGA ATAGAGCCCA GTGCTTCTGC CTAGCCCAGG CTCCTTACAC
          ACTAGACCTC ACTGTCTCTC CAGAGGCTGC AGGAAGGCCT ACTGAATTAG
          CTCAGAGATA TTTCCAGGCT CTGCAACCTA CTTCTTAGTC TGGGTTTTCT
          GAAAATAAAC CTTGAGTGTC CCTTCAGTTT TTCTTTCTCT CTTTCCTTCC
          TCTCAGTTCA TTTCTGAGTT TGTCGTCTCA GTGTTAAATT TGGAGCTACA
          CTTAAGACTA GCAGGCTTCT TCTGGAGCGT GCAAAAGAAC TTGACCTTGC
          CATTGTTGGA GTTAGGTAAG CTGACAGTAT CAAAACACAG TTGTATCAAA
          TAAGTTTTCT TTAAATGCTC TACCTGACAA TACAGATGCC TTTGGATGTG
          GTGATACGAG TTTATACAAA ACTTCTTGCC AAATATCAAC TGATATTTTG
          TATCTTTTT- -GTAGTTTCC ATGTTGGAAG TGGATGTACG GACCCAGAGA
          CCTTTGTTCA AGCCATTTCT GATGCCCGCT GTGTGTTTGA TATGGGAKTA
          AGTCTABTTC TCCTTTATCT GRAACTACTG CTCAACTGTT GGRCCATGAC
          TGTTATGGGG TTAAAAGCTA GCTAAGTCAT TGACTTGATG TTGTTGGAAT
          ATTTTAGGTC CTGATAGCTT ----TGACCA GCTTAGCAAT ACTAATCTAC
          AGATCCACTA AAATTGGCAG CTCAAATTCA AATGACTGTT ACTTGAACAT
          GGGTTAGCTC TGTTTCAAAT ATTAATGAAA TGACTTTATA TTACTTTTTA
          AGATAAAATG ATAAATTATG AAGCGATACA AA-------C TTTTCTTGAC
          AGTGTTGCTG TTAATCTCAT TTTAGGCTGA ACTTGGCTTC AATATGTATC
          TGCTTGATAT TGG
Cettia054 GGATCACTTT TAGGGATTTG TCTAGTCACA CAAATTGTCA CAGGCCTCCT
          TCTGGCCATA CACTACACAG CAGACACTTC CCTAGCTTTC GCCTCCGTCA
          CTCATATATG CCGTAATGTC CAATTCGGCT GACTAATCCG AAACCTACAC
          GCAAACGGAG CCTCCTTCTT CTTCATCTGC ATCTACTTCC ACATCGGCCG
          AGGACTATAC TACGGCTCAT ACCTAAACAA AGAAACCTGA AACGTCGGGG
          TAATCCTCCT ATTAGCCCTT ATAGCAACCG CCTTCGTAGG ATATGTCCTG
          CCATGAGGAC AAATATCCTT CTGAGGAGCT ACAGTAATCA CCAACCTGTT
          CTCAGCAATC CCGTATATTG GCCAAACACT AGTAGAATGA CTATGAGGCG
          GATTCTCAGT AGACAACCCA ACCCTAACCC GATTTTTCGC CATCCACTTC
          CTCCTGCCGT TCATTATCGC AGGACTTACA CTAGTCCATC TCACCTTCCT
          ACACGAAACA GGCTCAAACA ACCCATTAGG CATTCCATCA GACTGTGACA
          AAATCCCATT TCACCCTTAC TACTCTACAA AGGACATCTT AGGGTTCGCA
          TTCATACTCA TCTCCCTTAC CGCCCTCGCC CTATTCTCCC CCAACCTGCT
          AGGGGACCCA GAAAATTTTA CACCAGCTAA CCCCCTAGCC ACACCCCCAC
          ACATCAAACC CGAATGATAC TTCTTATTTG CCTACGCCAT CCTCCGATCC
          ATCCCAAACA AATTAGGCGG AGTATTAGCC CTCGCTGCCT CCGTCCTAGT
          CCTATTCCTC ATCCCACTGC TACACACATC CAAACTACGA TCAATAACTT
          TCCGCCCTCT ATCCCAAATC CTGTTCTGAA CCCTAGTTGC CAACCTCCTC
          ATTCTAACCT GAGTTGGCAG CCAACCAGTT GAACACCCCT TCATCATCAT
          CGGCCAACTA GCCTCATTCA CCTACTTCAC AATCATCTTA ATCCTCTTCC
          CCCTCGCATC CATCCTAGAA AACAAGATAC TTAAGCTCTA ACT-AACTCT
          AATAGTTTAT AAAAA-CATT GGTCTTGTTT CCCCCTTT-G ATGCGGGTGC
          TGGCATCGCA CTGAACGACC ATTTTGTCAA GCTGGTTTCC TGGTACGTGC
          AGCCCTGGGG GACG------ ---GCACAGA CAGGTTACAC ACTTGGGTCC
          TGTGGGTTAC TGCTGGTGAT CCAGGTGGAT ACACAGACCT CCATCCTCAC
          TGGGGAGTG- GGAATGCTTC TTACCTGAAA CTACTATAGC TGCCTCCTTC
          CCCCCAGAGG GTAGATGGGA GCTCAGTTGT GTGGGATGGG GCAGAGGAGC
          AGGAAGAA-- ------GGGG TGCAAGAAAT GGTTCAGCCC TGA-CAGCGC
          TTGTTTTCTG TCCCCAGGTA TGATAATGAA TATGGATACA GCAACCGTGT
          TGTGGACTGT ATGGAAAAGG GCAGGGAGTC TTAGTGTCTG ATGTGTAGTG
          AATGTGTGCA AGACAGCTAT GTGAGAGCTG GGCTTTTATT TACTG-----
          ---------- ---ATGACTA GTTGGACTTC AGTGAGCTCT CCCTCAAGTC
          CAAGGTCTGT GTGTACAAGA AAGGGCTCAC GGTATGCAAA TGGCATGTGA
          ATATCCAAGT TTAGATTTCC CATTCCAACC ACCACAGTCT GACCAACCCT
          TGACAACAAT AAACCAGCCC ATGCAGCCTA TGTGTGCCTG GGAAACTGTA
          TTACATAAGG ACTGTCAGTG ACTGAACATA AGGGACATGC AATTTTAGAG
          TAAACCC-TG GAGGATCCAT TGGAGACAAA GACCCATAAA ACTAAGTGTT
          ATACAAAACA CAGGGCATGA ATTTGCAGTC TTAATGGATG AGACAGACAA
          AAAGTGGAAA GGGCCATGGT CTACTCAAGG TCATGAAGCA GATCAGTGTC
          AGAGCTAGGA ATAGAGCCCA GTGCTTCTGC CTAGCCCAGT CTCCTTACAC
          ACTAGACCTC ACTGTCTCTC CAGAGGCTGC AGGAAGGCCT ACTGAATTAG
          CTCAGAGATA TTTCCAGGCT CTGCAACCTA CTTCTTAGTC TGGGTTTTCT
          GAAAATAAAT CTTGAGTGTC CCTTCAGTTT TTCTTTCTCT CTTTCCTTCC
          TCTCAGTTCA TTTCTGAGTT TGTCGTCTCA GTGTTAAATT TGGAGCTACA
          CTTAAGACTA GCAGGCTTCT TCTGGAGCGT GCAAAAGAAC TTGACCTTGC
          CATTGTTGGA GTTAGGTAAG CTGACAGTAT CAAAACACAG TTGTATCAAA
          TAAGTTTTCT TTAAATGCTC TACCTGACAA TACAGATGCC TTTGGATGTG
          GTGATACGAG TTTATACAAA ACTTCTTGCC AAATATCAAC TGATATTTTG
          TATCTTTTT- -GTAGTTTCC ATGTTGGAAG TGGATGTACG GACCCAGAGA
          CCTTTGTTCA AGCCATTTCT GATGCCCGCT GTGTGTTTGA TATGGGAGTA
          AGTCNNNNNN NNNNNNNNNN NNNNNNNNNN NNNNNNNNNN NNNNNNNNNN
          NNNNNNNNNN NNNNNNNNNN NNNNNNNNNN NNNNNNNNNN NNNNNNNNNN
          NNNNNNNNNN NNNNNNNNNN NNNNNNNNNN NNNNNNNNNN NNNNNNNNNN
          NNNNNNNNNN NNNNNNNNNN NNNNNNNNNN NNNNNNNNNN NNNNNNNNNN
          NNNNNNNNNC TGTTTCAAAT ATTAATGAAA TTACTTTATA TTACTTTTTA
          AGCTAAAATG ATAAATTATG AAATGATACA AA-------C TTTTCTTGAC
          AGTGTTGCTG TTAATCTCAT TATAGGCNNN NNNNNNNNNN NNNNNNNNNN
          NNNNNNNNNN NNN
Cettia055 GGATCACTTT TAGGGATTTG TCTAGTCACA CAAATTGTCA CAGGCCTTCT
          TCTGGCCATA CACTACACAG CAGACACTTC CCTAGCTTTC GCCTCCGTCA
          CTCATATATG CCGTAATGTC CAATTCGGCT GACTAATCCG AAACCTACAC
          GCAAACGGAG CCTCCTTCTT CTTCATCTGC ATCTACTTCC ACATCGGCCG
          AGGACTATAC TACGGCTCAT ACCTAAACAA AGAAACCTGA AACGTCGGGG
          TAATCCTCCT ATTAGCCCTT ATAGCAACCG CCTTCGTAGG ATATGTCCTG
          CCATGAGGAC AAATATCCTT CTGAGGAGCT ACAGTAATCA CCAACCTGTT
          CTCAGCAATC CCGTATATTG GCCAAACACT AGTAGAATGA CTATGAGGCG
          GATTCTCAGT AGACAACCCA ACCCTAACCC GATTTTTCGC CATCCACTTC
          CTCCTGCCGT TCATTATCGC AGGACTTACA CTAGTCCATC TCACCTTCCT
          ACACGAAACA GGCTCAAACA ACCCATTAGG CATTCCATCA GACTGTGACA
          AAATCCCATT TCACCCTTAC TACTCTACAA AGGACATCTT AGGGTTCGCA
          TTCATACTCA TCTCCCTTAC CGCCCTCGCC CTATTCTCCC CCAACCTGCT
          AGGGGACCCA GAAAATTTTA CACCAGCTAA CCCCCTAGCC ACACCCCCAC
          ACATCAAACC CGAATGATAC TTCTTATTTG CCTACGCCAT CCTCCGATCC
          ATCCCAAACA AATTAGGCGG AGTATTAGCC CTCGCTGCCT CCGTCCTAGT
          CCTATTCCTC ATCCCACTGC TACACACATC CAAACTACGA TCAATAACTT
          TCCGCCCTCT ATCCCAAATC CTGTTCTGAA CCCTAGTTGC CAACCTCCTC
          ATTCTAACCT GAGTTGGCAG CCAACCAGTT GAACACCCCT TCATCATCAT
          CGGCCAACTA GCCTCATTCA CCTACTTCAC AATCATCTTA ATCCTCTTCC
          CCCTCGCATC CATCCTAGAA AACAAGATAC TTAAGCTCTA ACT-AACTCT
          AATAGTTTAT AAAAA-CATT GGTCTTGTNN NNNNNNNNNN NNNNNNNNNN
          NNNNNNNNNN NNNNNNNNNN ATTTTGTCAA GCTGGTTTCC TGGTACGTGC
          AGCCCTGGGG GAYG------ ---GCACAGA CAGGTTACAC ACTTGGGTCC
          TGTGGGTTAC TGCTGGTGAT CCAGGTGGAT ACACAGACCT CCATCCTCAC
          TGGGGAGTG- GGAATGCTTC TTACCTGAAA YTACTATAGC TGCCTCCTTC
          CCCCCAGAGG GTAGATGGGA GCTCAGTTGT GTGGGATGGG GCAGAGGAGC
          AGGAAGAATG GNNNNNNNNN NNNNNNNNNN NNNNNNNNNN NNNNNNNNNN
          NNNNNNNNNN NNNNNNNNNN NNNNNNNNNN NNNNNNNNNN NNNNNNNNNN
          NNNNNNNNGT ATGGAAAAGG GCAGGGAGTC TTAGTGTCTG ATGTGTAGTG
          AATGTGTGCA AGACAGCTAT GTGAGAACTG GGCTTTTATT TACTG-----
          ---------- ---ATGACTA GTTGGACTTC AGTGAGCTCT CCCTCAAGTC
          CAAGGTCTGT GTGTACAAGA AAGGGCTCAC GGTATGCAAA TGGCATGTGA
          ATATCCAAGT TTAGATTTCC CATTCCAACC ACCACAGTCT GACCAACCCT
          TGACAACAAT AAACCAGCCC ATGCAGCCTA TGTGTGCCTG GGAAACTGTA
          TTACATAAGG ACTGTCAGTG ACTGAACATA AGGGACATGC AATTTTAGAG
          TAAACCC-TG GAGGATCCAT TGGAGACAAA GACCCATAAA ACTAAGTGTT
          ATACAAAACA CAGGGCATGA ATTTGCAGTC TTAATGGATG AGACAGACAA
          AAAGTGGAAA GGGCCATGGT CTACTCAAGG TCATGAAGCA GATCAGTGTC
          AGAGCTAGGA ATAGAGCCCA GTGCTTCTGC CTAGCCCAGG CTCCTTACAC
          ACTAGACCTC ACTGTCTCTC CAGAGGCTGC AGGAAGGCCT ACTGAATTAG
          CTCAGAGATA TTTCCAGGCT CTGCAACCTA CTTCTTAGTC TGGGTTTTCT
          GAAAATAAAT CTTGAGTGTC CCTTCAGTTT TTCTTTCTCT CTTTCCTTCC
          TCTCAGTTCA TTTCTGAGTT TGTCGTCTCA GTGTTAAATT TGGAGCTACA
          CTTAAGACTA GCAGGCTTCT TCTGGAGCGT GCAAAAGAAC TTGACCTTGC
          CATTGTTGGA GTTAGGTAAG CTGACAGTAT CAAAACACAG TTGTATCAAA
          TAAGTTTTCT TTAAATGCTC TACCTGACAA TACAGATGCC TTTGGATGTG
          GTGATACGAG TTTATACAAA ACTTCTTGCC AAATATCAAC TGATATTTTG
          TATCTTTTT- -GTAGTTTCC ATGTTGGAAG TGGATGTACG GACCCAGAGA
          CCTTTGTTCA AGCCATTTCT GATGCCCGCT GTGTGTTTGA TATGGGAGTA
          AGTCTAGTTC TCCTTTATCT GGAACTACTG CTCAACTGTT GGGCCATGAC
          TGTTACGGGG TTAAAAGCTA GCTAAGTCAT TGACTTGATG TTATTGGAAT
          ATTTTAGGTC CTGATAGCTT ----TGACCA GCTTAGCAAT ACTCATCTAC
          AGATCCACTA AAATTGGCAG CTCAAATTCA AATGACTGTT ACTTGAACAT
          GTGTTAGCT- -GTTTCAAAT ATTAATGAAA TGACTTTATA TTGCTTTTTA
          AGATAAAATG ATAAATTATG AAGCGATACA AA-------C TTTTCTTGAC
          AGTGTTGCTG TTAATCTCAT TTTAGGCTGA ACTTGGCTTC AATATGTATC
          TGCTTGATAT TGG
Cettia056 GGATCACTCT TAGGGATTTG TCTAATCACA CAAATTGTCA CAGGCCTTCT
          CCTGGCCATA CACTACACAG CAGACACCTC CCTAGCCTTC GCTTCTGTCA
          CTCACATATG CCGCAACGTC CAATTTGGCT GACTAATCCG CAACCTACAT
          GCAAACGGAG CCTCCTTCTT CTTCATCTGC ATCTACTTCC ACATCGGCCG
          AGGACTATAC TACGGCTCAT ACCTGAACAA AGAAACCTGA AACATCGGAG
          TAATCCTCCT ACTAGCCCTT ATAGCAACCG CCTTCGTAGG ATATGTCCTG
          CCATGAGGAC AAATATCCTT CTGAGGGGCT ACAGTAATCA CTAACCTATT
          CTCAGCAATC CCGTACATTG GCCAAACACT GGTAGAATGG CTATGAGGCG
          GATTCTCAGT AGACAACCCA ACCCTAACCC GATTTTTTGC CATCCACTTC
          CTCCTGCCGT TCATCATCGC AGGACTTACA CTAGTCCATC TTACCTTCCT
          ACACGAAACA GGCTCAAACA ACCCACTAGG CATCCCATCA GACTGTGACA
          AAATCCCATT CCACCCCTAT TACTCTACAA AGGACATCTT AGGGTTCGCA
          TTCATACTCA TCTCCCTTAC CGCCCTCGCC CTATTTTCCC CTAACCTGCT
          AGGAGACCCA GAAAATTTCA CACCAGCCAA CCCCCTAGCC ACACCCCCAC
          ATATCAAACC CGAATGATAC TTCTTATTCG CCTACGCTAT CCTCCGATCC
          ATCCCAAACA AACTAGGCGG AGTCCTAGCC CTCGCTGCCT CTGTCCTAGT
          CCTATTCCTC ATCCCACTAC TACACACATC CAAACTACGA TCAATAACCT
          TCCGCCCTCT ATCCCAAATC CTGTTCTGAA CCCTAGTTGC CAACCTCCTC
          ATTCTAACCT GAGTTGGCAG CCAACCAGTC GAACACCCCT TCATCATCAT
          CGGCCAACTA GCCTCATTCA CCTACTTCAC AATCATCCTA ATCCTCTTCC
          CCCTCGCATC CATCCTAGAA AACAAGATAC TTAAGCTCTA ACT-AACTCT
          AATAGTTTAT AAAAA-CATT GGTCTTGTTT TCACCTTT-G ATGCGGGTGC
          TGGCATYGCA CTGAACGACC ATTTTGTCAA GCTGGTTTCC TGGTACGTGC
          AGCCCTGGGG GACG------ ---GCACAGA CAGGTTACAC ACTTGGGTCC
          TGTAGGTTAC TGCTGGTGAT CCAGGTGGAT ACACAGACCT CCATCCTCAC
          TGGGGAGTG- GGAATGCTTC TTACCTGAAA TTACTATAGC TGCCTCCTTC
          CCCCCAGAGG GTAGATGGGA GCTCAGTTGT GTGGGATGGG GCAGAGGAGC
          AGGAAGAATG GAAGAAGGGG TGCAAGAAAT GGCTCACCCC TGAACAACGC
          TTGTTTTCTG TCCCCAGGTA TGATAATGAA TATGGATACC GCAACCGTGT
          TGTGNNNNGT ATGGAAAAGG GCAGGGAGTC TTAGTGTCTG ATGTGTAGTG
          AATGTGTGCA AGACAGCTAT GTGAGAGCTG GGCTTTTATT TACTG-----
          ---------- ---ATGACTA GTTGGACTTC AGTGAGCTCT CCCTCAAGTC
          CAAGGTCTGT GTGTACAAGA AAGGGCTCAC GGTATGCAAA TGGCATGTGA
          ATATCCAAGT TTAGATTTCC CATTCCAACC ACCACAGTCT GACCAACCCT
          TGACAACAAT AAACCAGCCC ATGCAGCCTA TGTGTGCCTG GGAAACTGTA
          TTACATAAGG ACTGTCAGTG ACTGAACATA AGGGACATGC AATTTTAGAG
          TAAACCC-TG GAGGATCCAT TGGAGACAAA GACCCATAAA ACTAAGTGTT
          ATACAAAACA CAGGGCATGA ATTTGCAGTC TTAATGGATG AGACAGACAA
          AAAGTGGAAA GGGCCATGGT CTACTCAAGG TCATGAAGCA GATCAGTGTC
          AGAGCTAGGA ATAGAGCCCA GTGCTTCTGC CTAGCCCAGG CTCCTTACAC
          ACTAGACCTC ACTGTCTCTC CAGAGACTGC AGGAAGGCCT ACTGAATTAG
          CTCAGAGATA TTTCCAGGCT CTGCAACCTA CTTCTTAGTC TGGGTTTTCT
          GAAAATAAAT CTTGAGTGTC CCTTCAGTTT TTCTTTCTCT CTTTCCTTCC
          TCTCAGTTCA TTTCTGAGTT TGTCGTCTCA GTGTTAAATT TGGAGCTACA
          CTTAAGACTA GCAGGCTTCT TCTGGAGCGT GCAAAAGAAC TTGACCTTGC
          CATTGTTGGA GTTAGGTAAG CTGACAGTAT CAAAACACAG TTGTATCAAA
          TAAGTTTTCT TTAAATGCTC TACCTGACAA TACAGATGCC TTTGGATGTG
          GTGATACGAG TTTATACAAA ACTTCTTGCC AAATATCAAC TGATATTTTG
          TATCTTTTT- -GTAGTTTCC ATGTTGGAAG TGGATGTACG GACCCAGAGA
          CCTTTGTTCA AGCCATTTCT GATGCCCGCT GTGTGTTTGA TATGGGAGTA
          AGTCTAGTTC TCCTTTATCT GGAACTACTG CTCAACTGTT GGGCCATGAC
          TGTTACGGGG TTAAAAGCTA GCTAAGTCAT TGACTTGATG TTATTGGAAT
          ATTTTAGGTC CTGATAGCTT ----TGACCA GCTTAGCAAT ACTCATCTAC
          AGGTCCACTA AAATTGGCAG CTCAAATTCA AATGACTGTT ACTTGAACAT
          GTGTTAGCT- -GTTTCAAAT ATTAATGAAA TGACTTTATA TTGCTTTTTA
          AGATAAAATG ATAAATTATG AAGCGATACA AA-------C TTTTCTTGAC
          AGTGTTGCTG TTAATCTCAT TTTAGGCTGA ACTTGGCTTC AATATGTATC
          TGCTTGATAT TGG
Cettia057 GGATCACTCT TAGGGATTTG TCTAATCACA CAAATTGTCA CAGGCCTTCT
          CCTGGCCATA CACTACACAG CAGACACCTC CCTAGCCTTC GCTTCTGTCA
          CTCACATATG CCGCAACGTC CAATTTGGCT GACTAATCCG CAACCTACAT
          GCAAACGGAG CCTCCTTCTT CTTCATCTGC ATCTACTTCC ACATCGGCCG
          AGGACTATAC TACGGCTCAT ACCTGAACAA AGAAACCTGA AACATCGGAG
          TAATCCTCCT ACTAGCCCTT ATAGCAACCG CCTTTGTAGG ATATGTCCTG
          CCATGAGGAC AAATATCCTT CTGAGGGGCT ACAGTAATCA CTAATCTATT
          CTCAGCAATC CCGTACATTG GCCAAACACT GGTAGAATGG CTATGAGGCG
          GATTCTCAGT AGACAACCCA ACCCTAACCC GATTTTTTGC CATCCACTTC
          CTCCTGCCGT TCATCATCGC AGGACTTACA CTAGTCCATC TTACCTTCCT
          ACACGAAACA GGCTCAAACA ACCCACTAGG CATCCCATCA GACTGTGACA
          AAATCCCATT CCACCCCTAT TACTCTACAA AGGACATCTT AGGGTTCGCA
          TTCATACTCA TCTCCCTTAC CGCCCTCGCC CTATTTTCCC CTAACCTGCT
          AGGAGACCCA GAAAATTTCA CACCAGCCAA CCCCCTAGCC ACACCCCCAC
          ATATCAAACC CGAATGATAC TTCTTATTCG CCTACGCTAT CCTCCGATCC
          ATCCCAAACA AACTAGGCGG AGTCCTAGCC CTCGCTGCCT CTGTCCTAGT
          CCTATTCCTC ATCCCACTAC TACACACATC CAAACTACGA TCAATAACCT
          TCCGCCCTCT ATCCCAAATC CTGTTCTGAA CCCTAGTTGC CAACCTCCTC
          ATTCTANNNN NNNNNNNNNN NNNNNNNNNN NNNNNNNNNN NNNNNNNNNN
          NNNNNNNNNN NNNNNNNNNN NNNNNNNNNN NNNNNNNNNN NNNNNNNNNN
          NNNNNNNNNN NNNNNNNNNN NNNNNNNNNN NNNNNNNNNN NNNNNNNNNN
          NNNNNNNNNN NNNNNNNNNN NNNNNNNNNN NNNNNNNNNN NNNNNNNNNN
          NNNNNNNNNN NNNNNNNNNN NNNNNNNNNN NNNNNNNNNN NNNNNNNNNN
          NNNNNNNNNN NNNNNNNNNN NNNNNNNNNN NNNNNNNNNN NNNNNNNNNN
          NNNNNNNNNN NNNNNNNNNN NNNNNNNNNN NNNNNNNNNN NNNNNNNNNN
          NNNNNNNNNN NNNNNNNNNN NNNNNNNNNN NNNNNNNNNN NNNNNNNNNN
          NNNNNNNNNN NNNNNNNNNN NNNNNNNNNN NNNNNNNNNN NNNNNNNNNN
          NNNNNNNNNN NNNNNNNNNN NNNNNNNNNN NNNNNNNNNN NNNNNNNNNN
          NNNNNNNNNN NNNNNNNNNN NNNNNNNNNN NNNNNNNNNN NNNNNNNNNN
          NNNNNNNNNN NNNNNNNNNN NNNNNNNNNN NNNNNNNNNN NNNNNNNNNN
          NNNNNNNNNN NNNNNNNNNN NNNNNNNNNN NNNNNNNNNN NNNNNNNNNN
          NNNNNNNNNN NNNNNNNNNN NNNNNNNNNN NNNNNNNNNN NNNNNNNNNN
          NNNNNNNNNN NNNNNNNNNN NNNNNNNNNN NNNNNNNNNN NNNNNNNNNN
          NNNNNNNNNN NNNNNNNNNN NNNNNNNNNN NNNNNNNNNN NNNNNNNNNN
          NNNNNNNNNN NNNNNNNNNN NNNNNNNNNN NNNNNNNNNN NNNNNNNNNN
          NNNNNNNNNN NNNNNNNNNN NNNNNNNNNN NNNNNNNNNN NNNNNNNNNN
          NNNNNNNNNN NNNNNNNNNN NNNNNNNNNN NNNNNNNNNN NNNNNNNNNN
          NNNNNNNNNN NNNNNNNNNN NNNNNNNNNN NNNNNNNNNN NNNNNNNNNN
          NNNNNNNNNN NNNNNNNNNN NNNNNNNNNN NNNNNNNNNN NNNNNNNNNN
          NNNNNNNNNN NNNNNNNNNN NNNNNNNNNN NNNNNNNNNN NNNNNNNNNN
          NNNNNNNNNN NNNNNNNNNN NNNNNNNNNN NNNNNNNNNN NNNNNNNNNN
          NNNNNNNNNN NNNNNNNNNN NNNNNNNNNN NNNNNNNNNN NNNNNNNNNN
          NNNNNNNNNN NNNNNNNNNN NNNNNNNNNN NNNNNNNNNN NNNNNNNNNN
          NNNNNNNNNN NNNNNNNNNN NNNNNNNNNN NNNNNNNNNN NNNNNNNNNN
          NNNNNNNNNN NNNNNNNNNN NNNNNNNNNN NNNNNNNNNN NNNNNNNNNN
          NNNNNNNNNN NNNNNNNNNN NNNNNNNNNN NNNNNNNNNN NNNNNNNNNN
          NNNNNNNNNN NNNNNNNNNN NNNNNNNNNN NNNNNNNNNN NNNNNNNNNN
          NNNNNNNNNN NNNNNNNNNN NNNNNNNNNN NNNNNNNNNN NNNNNNNNNN
          NNNNNNNNNN NNNNNNNNNN NNNNNNNNNN NNNNNNNNNN NNNNNNNNNN
          NNNNNNNNNN NNNNNNNNNN NNNNNNNNNN NNNNNNNNNN NNNNNNNNNN
          NNNNNNNNNN NNNNNNNNNN NNNNNNNNNN NNNNNNNNNN NNNNNNNNNN
          NNNNNNNNNN NNNNNNNNNN NNNNNNNNNN NNNNNNNNNN NNNNNNNNNN
          NNNNNNNNNN NNNNNNNNNN NNNNNNNNNN NNNNNNNNNN NNNNNNNNNN
          NNNNNNNNNN NNNNNNNNNN NNNNNNNNNN NNNNNNNNNN NNNNNNNNNN
          NNNNNNNNNN NNNNNNNNNN NNNNNNNNNN NNNNNNNNNN NNNNNNNNNN
          NNNNNNNNNN NNNNNNNNNN NNNNNNNNNN NNNNNNNNNN NNNNNNNNNN
          NNNNNNNNNN NNNNNNNNNN NNNNNNNNNN NNNNNNNNNN NNNNNNNNNN
          NNNNNNNNNN NNN
Cettia058 GGATCACTTT TAGGAATTTG TCTAGTCACA CAAATTGTCA CAGGCCTCCT
          CCTAGCCATA CACTACACAG CAGACACCTC CCTAGCTTTT GCTTCTGTCA
          CTCACATATG CCGTAATGTC CAATTTGGCT GACTAATCCG AAACCTACAC
          GCAAATGGAG CCTCCTTCTT CTTCATCTGC ATCTACTTCC ACATCGGCCG
          AGGACTATAC TACGGCTCAT ACCTGAACAA AGAAACCTGA AACATCGGAG
          TAATCCTCCT ACTAGCCCTC ATAGCAACCG CCTTCGTAGG ATATGTCCTG
          CCATGAGGAC AAATATCCTT CTGAGGGGCT ACAGTAATCA CCAACCTATT
          CTCAGCAATC CCATACATTG GTCAAACACT AGTAGAATGA CTATGAGGCG
          GATTCTCAGT AGACAACCCA ACCCTAACCC GATTCTTCGC CATCCACTTC
          CTCCTGCCGT TCATTATCGC AGGACTTACG CTAGTCCATC TTACCTTCCT
          ACACGAAACA GGCTCAAACA ACCCACTAGG CATCCCATCA GACTGTGACA
          AAATCCCATT CCACCCTTAC TACTCTACAA AGGACATCTT AGGATTTGCA
          TTCATACTCA TCTCCCTTAC CGCTCTCGCC CTATTTTCCC CCAATCTACT
          AGGAGACCCA GAAAATTTTA CACCAGCTAA CCCCCTAGCT ACACCCCCAC
          ACATCAAACC CGAATGATAC TTCCTATTCG CCTACGCTAT CCTCCGATCC
          ATCCCAAACA AATTAGGCGG AGTATTAGCC CTCGCTGCCT CTGTCCTAGT
          CCTATTCCTC ATCCCACTAC TACACACATC CAAACTACGA TCAATAACCT
          TCCGCCCTCT ATCCCAAATC CTGTTCTGAA CCCTAGTTGC CAACCTCCTC
          ATTCTAACCT GAGTTGGCAG CCAACCAGTC GAACACCCCT TCATCATCAT
          TGGCCAACTA GCCTCATTTA CCTACTTCAC AATCATCTTA GTCCTCTTCC
          CCCTCGCATC CATCCTAGAA AACAAGATAC TTAAGCTCTA ACT-AACTCT
          AATAGTTTAT AAAAA-CATT GGTCTTGTTT CCACCTTT-G ATGCGGGTGC
          TGGCATCGCA CTGAACGACC ATTTTGTCAA GCTGGTTTCC TGGTACGTGC
          AGCCCTGGGG GACG------ ---GCACAGA CAGGTTACAC ASTTGGGTCC
          TGTGGGTTAC TGCTGGTGAT CCAGGTGGAT ACACAGACCT CCATCCTCAC
          TGGGGAGTG- GGATTGCTTC TTACCTGAAA TTACTATAGC TGCCTCCTTC
          CCCCCAGACG GTAGATGGGA GCTCAGTTGT GTGGGATGGG GCAGAGGAGC
          AGGAAGAATG GAAGAAGGGG TGCAAGAAAT GGCTCAGCCC TGA-CCGGGC
          TTGTTTTCTG TCCCCAGGTA TGATAATGAA TATGGATACA GCAACCGTGT
          TGTGGACTGT ATGGAAAAGG GCAGGGAGTC TTAGTGTCTG ATGTGTAGTG
          AATGTGTGCA AGACAGCTAT GTGAGAGCTG GGCTTTTATT TACTG-----
          ---------- ---ATGACTA GTTGGACTTC AGTGAGCTCT CCCTCAAGTC
          CAAGGTCTGT GTGTACAAGA AAGGGCTCAC GGTATGCAAA TGGCATGTGA
          ATATCCAAGT TTAGATTTCC CATTCCAACC ACCACAGTCT GACCAACCCT
          TGACAACAAT AAACCAGCCC ATGCAGCCTA TGTGTGCCTG GGAAACTGTA
          TTACATAAGG ACTGTCAGTG ACTGAACATA AGGGACATGC AATTTTAGAG
          TAAACCC-TG GAGGATCCAT TGGAGACAAA GACCCATAAA ACTAAGTGTT
          ATACAAAACA CAGGGCATGA ATTTGCAGTC TTAATGGATG AGACAGACAA
          AAAGTGGAAA GGGCCATGGT CTACTCAAGG TCATGAAGCA GATCAGTGTC
          AGAGCTAGGA ATAGAGCCCA GTGCTTCTGC CTAGCCCAGG CTCCTTACAC
          ACTAGACCTC ACTGTCTCTC CAGAGGCTGC AGGAAGGCCT ACTGAATTAG
          CTCAGAGATA TTTCCAGGCT CTGCAACCTA CTTCTTAGTC TGGGTTTTCT
          GAAAATAAAC CTTGAGTGTC CCTTCAGTTT TTCTTTCTCT CTTTCCTTCC
          TCTCAGTTCA TTTCTGAGTT TGTCGTCTCA GTGTYAAATT TGGAGCTACA
          CTTAAGACTA GCAGGCTTCT TCTGGAGCGT GCAAAAGAAC TTGACCTTGC
          CATTGTTGGA GTTAGGTAAG CTGACAGTAT CAAAACACAG TTGTATCAAA
          TAAGTTTTCT TTAAATGCTC TACCTGACAA TACAGATGCC TTTGGATGTG
          GTGATAGGAG TTTATACAAA ACTTCTTGCC AAATATCAAC TGATATTTTG
          TATCTTTTT- -GTAGTTTCC ATGTTGGAAG TGGATGTACG GACCCAGAGA
          CCTTTGTTCA AGCCATTTCT GATGCCCGCT GTGTGTTTGA TATGGGAGTA
          AGTCTAGTTG TCCTTTATCT GGAACTACTG CTCAACTGTT GGGCCRTGAC
          TGTTACGGGG TTAAAAGCTA GCTAAGTCAT TGACTTCATG TTATTGGAAT
          ATTTTAGGTC CTGATAGCTT ----TGACCA GCTTAGCAAT ACTCATCTAC
          AGATCCACTA AAATTGGCAG CTCAAATTCA AATGACTGTT ACTTGAACAT
          GTGTTAGCTC TGTTTCACAT ATTAATGAAA TKACTTTATA TTACTTTTTA
          AGGTAAAATG ATAAATTATG AACYGATACA AA-------Y TTTTCTTGAC
          AGTGTTGCTG TTAATYTCAT TTTAGGCTGA ACTTGGCTTC AATATGTATC
          TGCTTGATAT TGG
Cettia059 GGATCCCTCC TAGGAATCTG TCTAATCACA CAAATCATCA CAGGCCTCCT
          ACTAGCCATG CACTACACAG CAGACACCTC CCTAGCCTTC GCCTCCGTCA
          CCCACATGTG CCGCAACGTC CAATTTGGAT GACTAATCCG TAACCTACAC
          GCAAACGGAG CTTCTTTATT CTTTATCTGC ATTTACTTTC ACATTGGCCG
          AGGACTATAC TACGGCTCAT ACCTAAACAA AGAAACCTGA AACATCGGAG
          TAATCCTCTT ACTAGCCCTC ATAGCAACTG CTTTCGTAGG TTATGTCCTG
          CCATGAGGAC AAATATCCTT CTGAGGAGCC ACAGTAATTA CCAACCTGCT
          CTCAGCAATC CCATACATCG GCCAAACATT AGTAGAATGA CTATGAGGCG
          GATTCTCAGT AGATAACCCC ACTCTAACCC GATTCTTCGC CATCCACTTC
          CTCCTACCAT TCGTCATCGT GGGAATTACA TTAGTACACC TCACCTTCCT
          ACACGAAACA GGTTCAAACA ACCCATTAGG CATCCCATCG GACTGCGACA
          AAATCCCATT CCACCCGTAC TACTCCACAA AAGACATCCT AGGATTCGCG
          TTCATACTTA TCTCCCTAGT CGCTCTTGCT CTATTCTCCC CCAACCTGCT
          AGGGGACCCA GAAAACTTCA CACCAGCCAA CCCCCTAGCC ACACCCCCCC
          ACATCAAACC CGAATGATAC TTCCTATTTG CCTATGCCAT TCTTCGATCT
          ATCCCAAACA AACTAGGTGG AGTACTAGCC CTCGCCGCTT CCGTCCTAGT
          CCTATTCCTC ATTCCACTTC TACATACATC CAAACTGCGC TCAATAACCT
          TCCGCCCCCT ATCACAAATC CTATTCTGAA CCCTAGTCGC CGACCTCCTC
          ATCCTAACCT GAGTAGGCAG CCAACCAGTT GAACACCCAT TCATCATCAT
          TGGCCAACTT GCCTCATTCG CCTACTTCAC AATCATTCTA ATCCTATTCC
          CCCTTGCATC CATCCTAGAA AACAAGATAC TTAAACTCNN NNNNNNNNNN
          NNNNNNNNNN NNNNNNNNNN NNNNNNNNNN NNNNNNNNNN NNNNNNNNNN
          NNNNNNNNNN NNNNNNNNNN NNNNNNNNNN NNNNNNNNNN NNNNNNNNNN
          NNNNNNNNNN NNNNNNNNNN NNNNNNNNNN NNNNNNNNNN NNNNNNNNNN
          NNNNNNNNNN NNNNNNNNNN NNNNNNNNNN NNNNNNNNNN NNNNNNNNNN
          NNNNNNNNNN NNNNNNNNNN NNNNNNNNNN NNNNNNNNNN NNNNNNNNNN
          NNNNNNNNNN NNNNNNNNNN NNNNNNNNNN NNNNNNNNNN NNNNNNNNNN
          NNNNNNNNNN NNNNNNNNNN NNNNNNNNNN NNNNNNNNNN NNNNNNNNNN
          NNNNNNNNNN NNNNNNNNNN NNNNNNNNNN NNNNNNNNNN NNNNNNNNNN
          NNNNNNNNNN NNNNNNNNNN NNNNNNNNNN NNNNNNNNNN NNNNNNNNNN
          NNNNNNNNNN NNNNNNNNNN NNNNNNNNNN NNNNNNNNNN NNNNNNNNNN
          NNNNNNNNNN NNNNNNNNNN NNNNNNNNNN NNNNNNNNNN NNNNNNNNNN
          NNNNNNNNNN NNNNNNNNNN NNNNNNNNNN NNNNNNNNNN NNNNNNNNNN
          NNNNNNNNNN NNNNNNNNNN NNNNNNNNNN NNNNNNNNNN NNNNNNNNNN
          NNNNNNNNNN NNNNNNNNNN NNNNNNNNNN NNNNNNNNNN NNNNNNNNNN
          NNNNNNNNNN NNNNNNNNNN NNNNNNNNNN NNNNNNNNNN NNNNNNNNNN
          NNNNNNNNNN NNNNNNNNNN NNNNNNNNNN NNNNNNNNNN NNNNNNNNNN
          NNNNNNNNNN NNNNNNNNNN NNNNNNNNNN NNNNNNNNNN NNNNNNNNNN
          NNNNNNNNNN NNNNNNNNNN NNNNNNNNNN NNNNNNNNNN NNNNNNNNNN
          NNNNNNNNNN NNNNNNNNNN NNNNNNNNNN NNNNNNNNNN NNNNNNNNNN
          NNNNNNNNNN NNNNNNNNNN NNNNNNNNNN NNNNNNNNNN NNNNNNNNNN
          NNNNNNNNNN NNNNNNNNNN NNNNNNNNNN NNNNNNNNNN NNNNNNNNNN
          NNNNNNNNNN NNNNNNNNNN NNNNNNNNNN NNNNNNNNNN NNNNNNNNNN
          NNNNNNNNNN NNNNNNNNNN NNNNNNNNNN NNNNNNNNNN NNNNNNNNNN
          NNNNNNNNNN NNNNNNNNNN NNNNNNNNNN NNNNNNNNNN NNNNNNNNNN
          NNNNNNNNNN NNNNNNNNNN NNNNNNNNNN NNNNNNNNNN NNNNNNNNNN
          NNNNNNNNNN NNNNNNNNNN NNNNNNNNNN NNNNNNNNNN NNNNNNNNNN
          NNNNNNNNNN NNNNNNNNNN NNNNNNNNNN NNNNNNNNNN NNNNNNNNNN
          NNNNNNNNNN NNNNNNNNNN NNNNNNNNNN NNNNNNNNNN NNNNNNNNNN
          NNNNNNNNNN NNNNNNNNNN NNNNNNNNNN NNNNNNNNNN NNNNNNNNNN
          NNNNNNNNNN NNNNNNNNNN NNNNNNNNNN NNNNNNNNNN NNNNNNNNNN
          NNNNNNNNNN NNNNNNNNNN NNNNNNNNNN NNNNNNNNNN NNNNNNNNNN
          NNNNNNNNNN NNNNNNNNNN NNNNNNNNNN NNNNNNNNNN NNNNNNNNNN
          NNNNNNNNNN NNNNNNNNNN NNNNNNNNNN NNNNNNNNNN NNNNNNNNNN
          NNNNNNNNNN NNNNNNNNNN NNNNNNNNNN NNNNNNNNNN NNNNNNNNNN
          NNNNNNNNNN NNNNNNNNNN NNNNNNNNNN NNNNNNNNNN NNNNNNNNNN
          NNNNNNNNNN NNNNNNNNNN NNNNNNNNNN NNNNNNNNNN NNNNNNNNNN
          NNNNNNNNNN NNN
Cettia060 GGATCGCTCT TAGGTATTTG CTTAATCACA CAAATCATTA CAGGCCTCCT
          ACTAGCTATG CACTATACAG CGGACACCTC CCTAGCTTTC GCCTCCGTTA
          CCCATATGTG CCGAAACGTC CAATTTGGCT GATTAATCCG TAACCTACAC
          GCAAACGGAG CCTCTTTCTT CTTCATCTGC ATCTACTTCC ACATCGGACG
          AGGACTATAC TACGGTTCAT ACCTCAACAA AGAAACCTGA AACATCGGAG
          TAGTTCTTCT ACTAGCACTC ATAGCAACTG CTTTCGTAGG ATATGTCCTG
          CCTTGAGGCC AAATATCCTT CTGAGGAGCT ACAGTAATTA CTAACCTATT
          CTCAGCCATC CCATATATTG GCCAAACATT AGTAGAATGA CTATGAGGCG
          GATTCTCAGT AGACAACCCG ACCCTAACCC GATTCTTCGC CATTCACTTC
          CTCCTACCAT TCGTAATTGT AGGACTTACC CTAGTCCACC TCACCTTTTT
          ACACGAAACA GGCTCAAACA ACCCCCTCGG AATCCCTTCA GACTGCGACA
          AAATCCCATT CCACCCGTAT TACTCCACAA AAGACATCCT AGGCTTTGTA
          TTCATAATCG CTTCCCTCGC TGCTCTAGCC CTATTCTCCC CCAATCTACT
          AGGGGACCCA GAAAATTTCA CACCAGCCAA CCCCCTAGCC ACACCCCCCC
          ACATCAAACC CGAATGATAC TTCCTATTCG CCTATGCCAT CCTTCGATCC
          ATCCCAAATA AACTAGGAGG AGTGCTAGCC CTCGCTGCTT CCGTCCTAGT
          CCTATTCCTA ATCCCATTCC TCCACACGTC CAAACTGCGC TCAATGACCT
          TCCGCCCTCT CTCACAAATC CTATTCTGAA CTCTCGTTGC AAACCTTCTC
          GTCCTAACCT GAGTAGGCAG CCAACCAGTC GAACACCCAT TCATTATCAT
          TGGCCAACTA GCCTCATTCA CCTACTTCAC GATTATCCTA GTCCTATTCC
          CCCTTGTATC CATCCTAGAA AACAAGATTC TCAAACTTTA ACT-AACTCT
          AATAGTTTAT AAAAA-CATT GGTCTTNNTT CCACCTTT-G ATGCGGGTGC
          TGGCATNGCA CTGAACGACC ATTTTGTCAA GCTGGTTTCC TGGTACGTGC
          AGCCCTGGGG GATGTAGGGG TTGGCACAGA CAGGTTA--G ACTTGGGTCC
          TGTCGGTCAC TGCTGGTGAT CCAGGTGGAT ACACAGACCT CCATCCTCAC
          TGGGGAGTG- GGATTGCTTC TTACCTGAAA TTACTACAGC TGCCTCTTTC
          CCCCCAGAGG GTAGATGGGA GTTCAGTTGT GTGGGATGGG GCAAAGGAGC
          AGGAAGAATG GAGGAAGGGG TGCAAGAAAT GGCTCAGCCC TGA-CAGCGC
          TTGTTTTCTG TCCCCAGGTA TGATAATGAA TATGGATACA GCAACCGTGT
          TGTGGACTGT ATGGAAAAGG GCAGGGAGTC TTAGTGTCTG ATGTGTAGTG
          AATGTGTGCA AGACAGCTAT GTGAGAGCTG GGCTTTTATT TACTAGTACT
          ATTTACTACT ATTATGACTA GTTGGACTTC AGGTAGCTCT CCCTCAAGTC
          CAAGGTCTGT GTGTACAAGA AAGGGCTCAY GGTATGCAAA TGCTATGTGA
          ATATCCAAGT CTAGATTTCC CATTCCAACC ACCACAGTCT GACCAACCCT
          TGACAACAAT AAACCAGCCC ATGCAGCCTA TGCGTGCCTG GGAAACTGTA
          TTACATAAGG ACTGTCAGTG ACTGGACACA AGGGACATGC AATTTTAGAG
          TAA-CCC-TG GAGGATC-AT TGGAGACCAA GACCCATAAA ACTAAGTGTT
          ACAC-AAACA CAGGGCATAA ATTTGCAGTC TTAATGGATG AGACAGACAA
          AAAGTGAAAA GGGCTATGGT CTACTCAAGG TCATGAAGCA GATCAGTGTC
          ACAGCTAGGA ATAGAGCCCA GTGCTTCTGC CTAGCCCAGG CTCCTTGCAC
          ACTAGACCTC ACTGTCTCTC CAGAGGCTGC AGGAAGGCCT ACTGAATTAG
          CTCAGAGATA TTTCCAGGCT CTGCAACCTA TTTCTTAGTC TGGCTTTTCT
          GAAAATAAAC CTTGAGTGTC CCTTCAGTTT TTCTTTCTCT CTTTCCTTCC
          TCTCAGTTCA TTTCTGAGTT TGTCGTCTCA GTGTTAAATT TGGAGCTACA
          CTTAAGACTA GCAGGCTTCT TCTGGAGCGT GCAAAAGAAC TTGACCTTGC
          CATTGTTGGA GTTAGGTGAG CTGACAGTAT CAAAACACAG TTGTATTAAA
          TAAGTTTTCT TTAAATGCTC TACCTGACAA TACAGATGCC TTTGCACGTG
          ATGACATGAG TTTATATGAA ACTTCTTGCC AAATATCAAC TGATATTTTG
          CATTTTTTT- -GTAGTTTCC ATGTTGGAAG TGGATGTACG GACCCAGAGA
          CCTTTGTTCA AGCCATTTCT GATGCCCGCT GTGTGTTTGA TATGGGAGTA
          AGTCTAGTTC TACTTTATCT GGAACTGCTG CTCAACTGTT GGGGCACAAC
          TGTTATGGGG TTCAAAGCTA GCTAAGTCAT TGACGTCATG TGATTGGAAT
          TTTTTAGGTC CTGGTAGCTT ACTTTGACCA GCTTGGCAAT ACTTATCTAC
          AGATGAATTA AAGTTGGCTG CTCAAATTCA AATGACTGTT GGTTGAACAT
          GGGTTAGCTC TGTTTCAAGT ATTAATGGAA CGACTTTATA TTACTTTTTA
          AGCTAAAATG ATAAATTATG AACTGATATA AATTATAAAC TTTTCTTGAC
          AGTGTTGCTG TTAATCTCAT TTTAGGCTGA ACTTGGCTTC AATATGTATC
          TGCTTGATAT TGG
Cettia061 GGATCCATCT TAGGTATCTG CCTAGCCACA CAAATCATTA CAGGCCTTCT
          ACTAGCCATG CACTATACGG CGGACACCTC CTTAGCCTTC GCCTCCGTCA
          CCCACATGTG CCGAAACGTC CAATTTGGCT GACTAATCCG TAATCTACAC
          GCAAACGGAG CCTCCTTCTT CTTCATCTGC ATTTACTTCC ACATTGGCCG
          AGGACTCTAC TACGGTTCAT ACCTAAACAA AGAAACCTGG AACATTGGAG
          TTATCCTCCT ACTGGCGCTC ATAGCAACCG CCTTTGTAGG GTACGTCCTA
          CCCTGAGGAC AAATATCTTT CTGAGGAGCT ACAGTAATTA CCAACCTATT
          CTCAGCCATC CCATACATCG GTCAAACACT AGTTGAATGA TTGTGGGGCG
          GATTCTCAGT AGACAACCCA ACCTTAACCC GATTCTTTGC CATTCACTTC
          CTCTTACCAT TCGTTATCGT AGGCCTCACA CTAGTCCACC TTACTTTCCT
          ACACGAAACA GGCTCAAACA ACCCCCTAGG GATTCCATCA GACTGCGACA
          AAATCCCATT CCACCCCTAC TACTCTACAA AAGACATTTT AGGGTTCGCA
          TTCATATTCA CCTCTCTCGC CGCCCTAGCT TTATTCTCCC CTAACCTTCT
          AGGAGACCCA GAAAACTTCA CACCAGCCAA CCCCCTAGCC ACGCCCCCCC
          ACATCAAACC TGAATGATAC TTCCTATTTG CTTACGCCAT TCTCCGATCC
          ATCCCAAACA AACTAGGAGG GGTCCTAGCC CTTGCCGCCT CTGTCCTAGT
          TCTATTCCTC ATCCCACTAC TCCACACATC TAAACTACGC TCAATAACCT
          TCCGCCCTCT ATCACAAATT TTATTCTGAA CTCTAGTCGC AAACCTCCTT
          ATTCTCACCT GAGTTGGCAG CCAACCAGTT GAACACCCAT TCATCATCAT
          TGGSCAACTA GCTTCATTCA CCTACTTCAC AATCATTCTA GTCCTTTTCC
          CCCTTGTATC CATCCTAGAA AACAAGATAC TCAAACTTTA AGT-AACTCT
          AATAGTTTAT AAAAAACATT GGTCTTGTTT CCACCTTT-G ATGCGGGTGC
          TGGCATTGCA CTGAACGACC ATTTTGTCAA GCTGGTTTCC TGGTAGGTGC
          AGCCCTGCGT GATGAAGGGG TTGGCACGGA CAGGTTACAG ACTAGGGTCC
          TGTTGGGTAC TGCTGGTGAT TCGGGTGGAT ATACAGACCT CCATCCTCAC
          TGGGGATTG- GGATTGCTTC TTACTTGAAT TTCCTACAGC TGCCTCCTTC
          CCCTCAGAGG GTGGATGGGA ATTCAGTTGT GTGGGATGGG GCAGAGGAGC
          AGGAAGAACG GAAGAAGGGG TGCAAGAAAT GGCTCAGATC TGA-CAGCNN
          NNNNNNNNNN NNNNNNNNNN NNNNNNNNNN NNNNNNNNNN NNNNNNNNNN
          NNNNNNNNNN NNNNNNNNNN NNNNNNNNNN NNNNNNNNNN NNNNNNNNNN
          NNNNNNNNNN NNNNNNNNNN NNNNNNNNNN NNNNNNNNNN NNNNNNNNNN
          NNNNNNNNNN NNNNNNNNNN NNNNNNNNNN NNNNNNNNNN NNNNNNNNNN
          NNNNNNNNNN NNNNNNNNNN NNNNNNNNNN NNNNNNNNNN NNNNNNNNNN
          NNNNNNNNNN NNNNNNNNNN NNNNNNNNNN NNNNNNNNNN NNNNNNNNNN
          NNNNNNNNNN NNNNNNNNNN NNNNNNNNNN NNNNNNNNNN NNNNNNNNNN
          NNNNNNNNNN NNNNNNNNNN NNNNNNNNNN NNNNNNNNNN NNNNNNNNNN
          NNNNNNNNNN NNNNNNNNNN NNNNNNNNNN NNNNNNNNNN NNNNNNNNNN
          NNNNNNNNNN NNNNNNNNNN NNNNNNNNNN NNNNNNNNNN NNNNNNNNNN
          NNNNNNNNNN NNNNNNNNNN NNNNNNNNNN NNNNNNNNNN NNNNNNNNNN
          NNNNNNNNNN NNNNNNNNNN NNNNNNNNNN NNNNNNNNNN NNNNNNNNNN
          NNNNNNNNNN NNNNNNNNNN NNNNNNNNNN NNNNNNNNNN NNNNNNNNNN
          NNNNNNNNNN NNNNNNNNNN NNNNNNNNNN NNNNNNNNNN NNNNNNNNNN
          NNNNNNNNNN NNNNNNNNNN NNNNNNNNNN NNNNNNNNNN NNNNNNNNNN
          NNNNNNNNNN NNNNNNNNNN NNNNNNNNNN NNNNNNNNNN NNNNNNNNNN
          NNNNNNNNNN NNNNNNNNNN NNNNNNNNNN NNNNNNNNNN NNNNNNNNNN
          NNNNNNNNNN NNNNNNNNNN NNNNNNNNNN NNNNNNNNNN NNNNNNNNNN
          NNNNNNNNNN NNNNNNNNNN NNNNNNNNNN NNNNNNNNNN NNNNNNNNNN
          NNNNNNNNNN NNNNNNNNNN NNNNNNNNNN NNNNNNNNNN NNNNNNNNNN
          NNNNNNNNNN NNNNNNNNNN NNNNNNNNNN NNNNNNNNNN NNNNNNNNNN
          NNNNNNNNNN NNNNNNNNNN NNNNNNNNNN NNNNNNNNNN NNNNNNNNNN
          NNNNNNNNNN NNNNNNNNNN NNNNNNNNNN NNNNNNNNNN NNNNNNNNNN
          NNNNNNNNNN NNNNNNNNNN NNNNNNNNNN NNNNNNNNNN NNNNNNNNNN
          NNNNNNNNNN NNNNNNNNNN NNNNNNNNNN NNNNNNNNNN NNNNNNNNNN
          NNNNNNNNNN NNNNNNNNNN NNNNNNNNNN NNNNNNNNNN NNNNNNNNNN
          NNNNNNNNNN NNNNNNNNNN NNNNNNNNNN NNNNNNNNNN NNNNNNNNNN
          NNNNNNNNNN NNNNNNNNNN NNNNNNNNNN NNNNNNNNNN NNNNNNNNNN
          NNNNNNNNNN NNNNNNNNNN NNNNNNNNNN NNNNNNNNNN NNNNNNNNNN
          NNNNNNNNNN NNN
Cettia062 GGATCCATCT TAGGTATCTG CCTAGCCACA CAAATCATTA CAGGCCTTCT
          ACTAGCCATG CACTATACGG CGGACACCTC CTTAGCCTTC GCCTCCGTCA
          CCCACATGTG CCGAAACGTC CAATTTGGCT GACTAATCCG TAATCTACAC
          GCAAACGGAG CCTCCTTCTT CTTCATCTGC ATTTACTTCC ACATTGGCCG
          AGGACTCTAC TACGGTTCAT ACCTAAACAA AGAAACCTGG AACATTGGAG
          TTATCCTCCT ACTGGCGCTC ATAGCAACCG CCTTTGTAGG GTACGTCCTA
          CCCTGAGGAC AAATATCTTT CTGAGGAGCT ACAGTAATTA CCAACCTATT
          CTCAGCCATC CCATACATCG GTCAAACACT AGTTGAATGA TTGTGGGGCG
          GATTCTCAGT AGACAACCCA ACCTTAACCC GATTCTTTGC CATTCACTTC
          CTCTTACCAT TCGTTATCGT AGGCCTCACA CTAGTCCACC TTACTTTCCT
          ACACGAAACA GGCTCAAACA ACCCCCTAGG GATTCCATCA GACTGCGACA
          AAATCCCATT CCACCCCTAC TACTCTACAA AAGACATTTT AGGGTTCGCA
          TTCATATTCA CCTCTCTCGC CGCCCTAGCT TTATTCTCCC CTAACCTTCT
          AGGAGACCCA GAAAACTTCA CACCAGCCAA CCCCCTAGCC ACGSCCCCC-
          ACATCAAACC TGAATGATAC TTCCTATTTG CTTACGCCAT TCTCCGATCC
          ATCCCAAACA AACTAGGAGG GGTCCTAGCC CTTGCCGCCT CTGTCCTAGT
          TCTATTCCTC ATCCCACTAC TCCACACATC TAAACTACGC TCAATAACCT
          TCCGCCCTCT ATCACAAATT TTATTCTGAA CTCTAGTCGC AAACCTCCTT
          ATTCTCACCT GAGTTGGCAG CCAACCAGTT GAACACCCAT TCATCATCAT
          TGGCCAACTA GCTTCATTCA CCTACTTCAC AATCATTCTA GTCCTTTTCC
          CCCTTGTATC CATCCTAGAA AACAAGATAC TCAAACTTTA AGT-AACTCT
          AATAGTTTAT AAAAAACATT GGTCTTGTTT CCACCTTT-G ATGCGGGTGC
          TGGCATYGCA CTGAACGACC ATTTTGTCAA GCTGGTTTCC TGGTAGGTGC
          AGCCCTGCGG GATGGAGGGG TTGGCACGGA CAGGTTACAG ACTAGGGTCC
          TGTTGGGTAC TGCTGGTGAT TCGGGTGGAT ATACAGACCT CCATCCTCAC
          TGGGGATTG- GGATTGCTTC TTACTTGAAT TTCCTACAGC TGCCTCCTTC
          CCCTCAGAGG GTGGATGGGA ATTCAGTTGT GTGGGATGGG GCAGAGGAGC
          AGGAAGAATG GAAGAAGGGG TGCAAGAAAT GGCTCAGCTC TGA-CAGCGC
          TTGTTTTCTG TCCCCAGGTA TGATAATGAA TATGGATACA GCAACCGTGT
          TGTGGACTGT ATGGAAAAGG GAAGGGAGTC TTAGTGTCTG ATGTGTAGTG
          AATGTGTGCA AGACAGCTAT GTGAGAGCTG GGCTTTTATT TACTG-----
          ---------- ---ATGACTA GTTGGACTTT AGTGAGCTCT CCCTCAAGTC
          CAAGGTCTGT GTGTACAAGA AAGGG-TCAC GGTATGCAAA TGGTATGTGA
          ATATCCAAGT TTAGATTTCC CATTCCAACC ACCACAGTCT GACCAACCCT
          TGACAACAAT AAACCAGCCC ATGCAGCCTA TGCGTGCCTG GGAAACTGTA
          TTACATAAGA ACTGTCAGTG ACTGGACACA AGGGACATGC AATTTTAGAG
          TAAACCC-TG GAGGATCCAT TGGAGACCAA GACCCATAAA ACTAAGTGTT
          ATAC-AAACA CAGGACATGA ATTTGCAGTC TTAATGGATG AGACAGACAA
          AAAGTGAAAA GGGCCATGGT CTACTCAAGG TCATGAAGCA GATCAGTGTT
          ACAGCTAGGA ATAGAGCCCA GTGCTTCTGC CTAGYCCAGG CTCCTTGCAC
          ACTAGACCTC ACTGTCTCTC CAGAGGCTGC AGGAAGGCCT ACTGAATTAG
          CTCAGAGATA TTTCCAGGCT CTGCAACCTA TTTCTTAGTC TGGGTTTTCT
          GAAAATAAAC CTTGAGTGTC CCTTCAGTTT TTCTTTCTCT CTTTCCTTCC
          TCTCAGTTCA TTTCTGAGTT TGTCGTCTCA GTGTTAAATT TGGAGCTACA
          CTTAAGACCA GCAGGCTTCT TCTGGAGCGT GCAAAAGAAC TTGACCTTGC
          CATTGTTGGA GTTAGGTGAG CTGGCAGTAT CAAAACACAG TTGTATTAAA
          TAAGTTTTTT TTAAATGTTC TACCTGAAAA TACAGATGCC TTTTCATGTG
          AGGACATGAG TTTATACAAA ACTTCTTGCC AAATAGCAAC TGATATTTTG
          TATCTTTTT- -GTAGTTTCC ATGTTGGAAG TGGATGTACA GACCCAGAGA
          CCTTTGTTCA AGCCATTTCT GATGCCCGCT GTGTGTTTGA TATGGGAGTA
          AGTCTAGTTC TGCTTTGTCT GGAACTACTG CTCAACTGTT GGGGCATGAC
          TGTTATGGGG TTAAAAGCTA GCTATGTCAT TGACTTGATG TTA-------
          ---------- -------CTT ACATTGACCA GCTTGGCAAT ACTCATCTAC
          AGATGCACTA AAATTGGCAG CTCAAATTCA AATGACTGTT ACTTGAGCAT
          GTGTTAGCTC TGTTTCAAGT ATTAATGAAA TTACTTTATA TTACTTTTTA
          AGCTAAAATG ATAAATTATG AACTGAGATA AATTATGA-G TTTTCTTGAC
          AGTGTTGCTG TTGATTTCAT TTTAGGCTGA ACTTGGCTTC AATATGTATC
          TGCTTGATAT TGG
Cettia063 GGATCCATCT TAGGTATCTG CCTAGCCACA CAAATCATTA CAGGCCTTCT
          ACTAGCCATG CACTATACGG CGGACACCTC CTTAGCCTTC GCCTCCGTCA
          CCCACATGTG CCGAAACGTC CAATTTGGCT GACTAATCCG TAATCTACAC
          GCAAACGGAG CCTCCTTCTT CTTCATCTGC ATTTACTTCC ACATTGGCCG
          AGGACTCTAC TACGGTTCAT ACCTAAACAA AGAAACCTGG AACATTGGAG
          TTATCCTCCT ACTGGCGCTC ATAGCAACCG CCTTTGTAGG GTACGTCCTA
          CCCTGAGGAC AAATATCTTT CTGAGGAGCT ACAGTAATTA CCAACCTATT
          CTCAGCCATC CCATACATCG GTCAGACACT AGTTGAATGA TTGTGGGGCG
          GATTCTCAGT AGACAACCCA ACCTTAACCC GATTCTTTGC CATTCACTTC
          CTCTTACCAT TCGTTATCGT AGGCCTTACA CTAGTCCACC TTACTTTCCT
          ACACGAAACA GGCTCAAACA ACCCCCTAGG GATTCCATCA GACTGCGACA
          AAATCCCATT CCACCCCTAC TACTCTACAA AAGACATTTT AGGGTTCGCA
          TTCATATTCA CCTCTCTCGC CGCCCTAGCT TTATTCTCCC CTAACCTTCT
          AGGGGACCCA GAAAACTTCA CACCAGCCAA CCCCCTAGCC ACGCCCCCCC
          ACATCAAACC TGAATGATAC TTCCTATTTG CTTACGCCAT TCTCCGATCC
          ATCCCAAACA AACTAGGAGG GGTCCTAGCC CTTGCCGCCT CTGTCCTAGT
          TCTATTCCTC ATCCCACTAC TCCACACATC TAAACTACGC TCAATAACCT
          TCCGCCCTCT ATCACAAATT TTATTCTGAA CTCTAGTCGC AAACCTCCTT
          ATTCTCACCT GAGTTGGCAG CCAACCAGTT GAACACCCAT TCATCATCAT
          TGGCCAACTA GCTTCATTCA CCTACTTCAC AATCATTCTA GTCCTTTTCC
          CCCTTGTATC CATCCTAGAA AACAAGATAC TCAAACTTTA AGT-AACTCT
          AATAGTTTAT AAAAAACATT GGTCTTGTTT CCACCTTT-G ATGCGGGTGC
          TGGCATYGCA CTGAACGACC ATTTTGTCAA GCTGGTTTCC TGGTAGGTGC
          AGCCCTGCGG GATGGAGGGG TTGGCACGGA CAGGTTACAG ACTAGGGTCC
          TGTTGGGTAC TGCTGGTGAT TCGGGTGGAT ATACAGACCT CCATCCTCAC
          TGGGGATTG- GGATTGCTTC TTACTTGAAT TTCCTACAGC TGCCTCCTTC
          CCCTCAGAGG GTGGATGGGA ATTCAGTTGT GTGGGATGGG GCAGAGGAGC
          AGGAAGAATG GAAGAAGGGG TGCAAGAAAT GGCTCAGCTC TGA-CAGCGC
          TTGTTTTCTG TCCCCAGGTA TGATAATGAA TATGGATACA GCAACCGTGT
          TGTGGACTGT ATGGAAAAGG GAAGGGAGTC TTAGTGTCTG ATGTGTAGTG
          AATGTGTGCA AGACAGCTAT GTGAGAGCTG GGCTTTTATT TACTG-----
          ---------- ---ATGACTA GTTGGACTTT AGTGAGCTCT CCCTCAAGTC
          CAAGGTCTGT GTGTACAAGA AAGGG-TCAC GGTATGCAAA TGGTATGTGA
          ATATCCAAGT TTAGATTTCC CATTCCAACC ACCACAGTCT GACCAACCCT
          TGACAACAAT AAACCAGCCC ATGCAGCCTA TGCGTGCCTG GGAAACTGTA
          TTACATAAGA ACTGTCAGTG ACTGGACACA AGGGACATGC AATTTTAGAG
          TAAACCC-TG GAGGATCCAT TGGAGACCAA GACCCATAAA ACTAAGTGTT
          ATAC-AAACA CAGGACATGA ATTTGCAGTC TTAATGGATG AGACAGACAA
          AAAGTGAAAA GGGCCATGGT CTACTCAAGG TCATGAAGCA GATCAGTGTT
          ACAGCTAGGA ATAGAGCCCA GTGCTTCTGC CTAGCCCAGG CTCCTTGCAC
          ACTAGACCTC ACTGTCTCTC CAGAGGCTGC AGGAAGGCCT ACTGAATTAG
          CTCAGAGATA TTTCCAGGCT CTGCAACCTA TTTCTTAGTC TGGGTTTTCT
          GAAAATAAAC CTTGAGTGTC CCTTCAGTTT TTCTTTCTCT CTTTCCTTCC
          TCTCAGTTCA TTTCTGAGTT TGTCGTCTCA GTGTTAAATT TGGAGCTACA
          CTTAAGACCA GCAGGCTTCT TCTGGAGCGT GCAAAAGAAC TTGACCTTGC
          CATTGTTGGA GTTAGGTGAG CTGGCAGTAT CAAAACACAG TTGTATTAAA
          TAAGTTTTTT TTAAATGTTC TACCTGAAAA TACAGATGCC TTTTCATGTG
          AGGACATGAG TTTATACAAA ACTTCTTGCC AAATAGCAAC TGATATTTTG
          TATCTTTTT- -GTAGTTTCC ATGTTGGAAG TGGATGTACA GACCCAGAGA
          CCTTTGTTCA AGCCATTTCT GATGCCCGCT GTGTGTTTGA TATGGGAGTA
          AGTCTAGTTC TGCTTTGTCT GGAACTACTG CTCAACTGTT GGGGCATGAC
          TGTTATGGGG TTAAAAGCTA GCTATGTCAT TGACTTGATG TTA-------
          ---------- -------CTT ACRTTGACCA GCTTGGCAAT ACTCATCTAC
          AGATGCACTA AAATTGGCAG CTCAAATTCA AATGACTGTT ACTTGAGCAT
          GTGTTAGCTC TGTTTCAAGT ATTAATGAAA TTACTTTATA TTACTTTTTA
          AGCTAAAATG ATAAATTATG AACTGAGATA AATTATGA-G TTTTCTTGAC
          AGTGTTGCTG TTGATTTCAT TTTAGGCTGA ACTTGGCTTC AATATGTATC
          TGCTTGATAT TGG
Cettia064 NGATCCCTCA TGGGAATCTG CCTAATCACA CAAATCATCA CAGGCCTCCT
          ACTAGCCATA CACTACACGG CAGACACCTC CCTAGCCTTC GCCTCCGTCA
          CCCACATGTG CCGCAACGTC CAATTTGGAT GACTAATCCG TAACCTACAC
          GCAAACGGAG CTTCCCTCTT CTTTATCTGC ATTTACTTCC ACATTGGCCG
          AGGACTATAC TACGGCTCAT ACCTGAACAA AGAGACCTGA AACATCGGAG
          TAATCCTCTT ACTAGCCCTC ATAGCAACTG CTTTCGTAGG TTATGTCCTA
          CCATGAGGAC AAATATCCTT CTGAGGTGCC ACAGTAATCA CCAACCTACT
          CTCAGCAATC CCATACATCG GTCAAACACT AGTAGAATGA CTATGAGGCG
          GATTCTCAGT AGATAACCCC ACCCTAACTC GATTCTTCGC TATCCACTTT
          CTCCTACCAT TCGTTATCGT AGGCCTTACA TTAGTCCACC TCACCTTCCT
          ACACGAAACA GGCTCAAACA ACCCACTAGG CATCCCATCG GACTGCGACA
          AAATCCCATT CCACCCATAC TACTCCACAA AAGACATCCT AGGATTCGCA
          TTCATACTTA TCTCCCTAGT CGCCCTCGCC CTATTCTCCC CCAACCTGCT
          AGGAGACCCA GAAAACTTCA CACCAGCCAA CCCCCTAGCC ACACCCCCTC
          ACATCAAACC CGAATGATAC TTCCTATTTG CCTACGCCAT TCTTCGATCC
          ATCCCAAACA AACTAGGTGG AGTACTAGCC CTTGCCGCCT CCATCCTAGT
          CCTATTCCTC ATTCCACTGC TACATACATC CAAACTGCGC TCAATAACCT
          TCCGCCCCCT ATCACAAATC CTATTCTGAG CCCTAGTCGC CAATCTCCTC
          ATCCTAACCT GAGTAGGCAG CCAACCAGTT GAACACCCAT TCATCATCAT
          TGGCCAACTT GCCTCATTCA CCTACTTCAC AATCATTCTA ATCCTATTCC
          CCCTTGCATC CATCCTAGAA AACAAGATAC TTAAACTCTA ACT-AACTCT
          AATAGTTTAT AAAAA-CATT GGTCTTGTTT CCACCTTT-G ATGCGGGTGC
          TGGCATTGCA CTGAACGACC ATTTTGTCAA GCTGGTTTCC TGGTACGTGC
          AGCCCTGGGG GACG------ ---GCACAGA CAGGTTACAG ACTTGGGTCC
          TGTGGGTTAC TGCTGGTGAT CCAGGTGGAT ACACAGACCT CCATCCTCAC
          TGGGGACTG- GGATTGCTTC TTACCTGAAA TTACTATAGC TGCCTCCTTC
          CCCCCAGAGG GTAGATGGGA GCTCAGTTGT GTGGGATAGG RCAGAGGAGC
          AGGAAGAATG GAAGAAGGGG TGCAAGAAAT GGCTCAGCCC TGA-CAGTGC
          TTGTTTTCTG TCCCCAGGTA TGATAATGAA TATGGATACA GCAACCGTGT
          TGTGGACTGT ATGGAAAAGG GCAGGGAGTC TTAGTGTCTG ATGTGTAGTG
          AATGTGTGCA AGACAGCTAT GTGAGAGCTG GGCTTTTATT TACTG-----
          ---------- ---ATGACTA GTTGGACTTC AGTGAGCTCT CCCTCAAGTC
          CAAGGTCTGT GTGTACAAGA AAGGGCTCAC GGTATGCAAA TGGCATGTGA
          ATATCCAAGT TTAGATTTCT CATTCCAACC ACCACAGTCT GACCAACCCT
          TGACAACAAT AAACCAGCCC ATGCAGCCTA TGCGTGCCTG GGAAACTGTA
          TTACATAAGG ACTGTCAGTG ACTGAACACA AGGGACATGC AATTTTAGAG
          TAAACCC-TG GAGGATCCAT TGGAGACAAA GACCCATAAA ACTAAGTGTT
          ATACAAAACA CAGGGCATGA ATTTGCAGTC TTAATGGATG AGACAGACAA
          AAAGTGGAAA GGGCCATGGT CTACTCAAGG TCATGAAGCA GATCAGTGTC
          AGAGCTAGGA ATAGAGCCCA GTGCTTCTGC CTAGCCCAGG CTCCTTACAC
          ACTAGACCTC ACTGTCTCTC CAGAGGCTGC AGGAAGGCCT ACTGAATTAG
          CTCAGAGATA TTTCCAGGCT CTGCAACCTA CTTCTTAGTC TGGGTTTTCT
          GAAAATAAAC CTTGAGTGTC CCTTCAGTTT TTCTTTCTCT CTTTCCTTCC
          TCTCAGTTCA TTTCTGAGTT TGTCGTCTCA GTGTTAAATT TGGAGCTACG
          CTTAAGACTA GCAGGCTTCT TCTGGAGCGT GCAAAAGAAC TTGACCTTGC
          CATTGTTGGA GTTAGGTAAG CTGACAGTAT CAAAAYACAG TTGTATTAAA
          TAAGTTTTCT TTAAATGCTC TACCTGACAA TACAGATGCC TTTGGATGTG
          GTGATACGAG TTTATACAAA ACTTCTTTCA AAATATCAAC TAATATTTTG
          TATCTTTTT- -GTAGTTTCC ATGTTGGRAG TGGATGTACA GACCCAGAGA
          CCTTTGTTCA AGCCATTTCT GATGCCCGCT GTGTGTTTGA TATGGGAGTA
          AGTCTAGTTC TCCTTTATCT GGAACTACTG CTCAACTGTT GGGGCATGAC
          TGTTATGGGG TTAAAAGCTA GCTAAGTCAT TGACTTCATG TTATTGGAAT
          ATTTTAGGTC CTGGTAGCTT ACTTCAACCA GCTTAGCAAT ACTCATCTAC
          AGATCCACTA AAATTGGCAG CTCAAATTCA AATGGCTGTT ACTTGAACAT
          GTGTTAGCTC TGTTTCAAAT ATTAATGAAA TGACTTTATA TTACTTTTTA
          AGGTAAAATG ATAAATTATG AACTGATACA AA-------C TTTTCTTGAC
          AGTGTTGCTA TTAATCTCAT TTTAGGCTGA ACTTGGCTTC AATATGTATC
          TGCTTGATAT TGG
Cettia065 GGATCCCTCA TAGGAATCTG CCTAATCACA CAAATCATCA CAGGCCTCCT
          ACTAGCCATA CACTACACGG CAGACACCTC CCTAGCCTTC GCCTCCGTCA
          CCCACATGTG CCGCAACGTC CAATTTGGAT GACTAATCCG TAACCTACAC
          GCAAACGGAG CTTCCCTCTT CTTTATCTGC ATTTACTTCC ACATTGGCCG
          AGGACTATAC TACGGCTCAT ACCTGAACAA AGAGACCTGA AACATCGGAG
          TAATCCTCTT GCTAGCCCTC ATAGCAACTG CTTTCGTAGG TTATGTCCTA
          CCATGAGGAC AAATATCCTT CTGAGGTGCC ACAGTAATCA CCAACCTACT
          CTCAGCAATC CCATACATCG GTCAAACACT AGTAGAATGA CTATGAGGCG
          GATTCTCAGT AGATAACCCC ACCCTAACTC GATTCTTCGC TATCCACTTT
          CTCCTACCAT TCGTTATCGT AGGCCTTACA TTAGTCCACC TCACCTTCCT
          ACACGAAACA GGTTCAAACA ACCCACTAGG CATCCCATCG GACTGCGACA
          AAATCCCATT CCACCCATAC TACTCCACAA AAGACATCCT AGGATTCGCA
          TTCATACTTA TCTCCCTAGT CGCCCTCGCC TTATTCTCCC CCAACCTGCT
          AGGAGACCCA GAAAACTTCA CACCAGCCAA CCCCCTAGCC ACACCCCCTC
          ACATCAAACC CGAATGATAC TTCCTATTTG CCTACGCCAT TCTTCGATCC
          ATCCCAAACA AACTAGGTGG AGTACTAGCC CTTGCCGCCT CCATCCTAGT
          CCTATTCCTC ATTCCACTGC TACATACATC CAAACTGCGC TCAATAACCT
          TCCGCCCCCT ATCACAAATC CTATTCTGAG CCCTAGTCGC CAATCTCATC
          ATCCTAACCT GAGTAGGCAG CCAACCAGTT GAACACCCAT TCATCATCAT
          TGGCCAACTT GCCTCATTCA CCTACTTCAC AATCATTCTG ATCCTATTCC
          CCCTTGCATC CATCCTAGAA AACAAGATAC TTAAACTCTA ACT-AACTCT
          AATAGTTTAT AAAAA-CATT GGTCTTGTNN NNNNNNNNNN NNNNNNNNNN
          NNNNNNNNNN NNNNNNNNNN NNNNNNNNNN NNNNNNNNNN NNNNNNNNNN
          NNNNNNNNNN NNNNNNNNNN NNNNNNNNNN NNNNNNNNNN NNNNNNNNNN
          NNNNNNNNNN NNNNNNNNNN NNNNNNNNNN NNNNNNNNNN NNNNNNNNNN
          NNNNNNNNNN NNNNNNNNNN NNNNNNNNNN NNNNNNNNNN NNNNNNNNNN
          NNNNNNNNNN NNNNNNNNNN NNNNNNNNNN NNNNNNNNNN NNNNNNNNNN
          NNNNNNNNNN NNNNNNNNNN NNNNNNNNNN NNNNNNNNNN NNNNNNNNNN
          NNNNNNNNNN NNNNNNNNNN NNNNNNNNNN NNNNNNNNNN NNNNNNNNNN
          NNNNNNNNNN NNNNNNNNNN NNNNNNNNNN NNNNNNNNNN NNNNNNNNNN
          NNNNNNNNNN NNNNNNNNNN NNNNNNNNNN NNNNNNNNNN NNNNNNNNNN
          NNNNNNNNNN NNNNNNNNNN NNNNNNNNNN NNNNNNNNNN NNNNNNNNNN
          NNNNNNNNNN NNNNNNNNNN NNNNNNNNNN NNNNNNNNNN NNNNNNNNNN
          NNNNNNNNNN NNNNNNNNNN NNNNNNNNNN NNNNNNNNNN NNNNNNNNNN
          NNNNNNNNNN NNNNNNNNNN NNNNNNNNNN NNNNNNNNNN NNNNNNNNNN
          NNNNNNNNNN NNNNNNNNNN NNNNNNNNNN NNNNNNNNNN NNNNNNNNNN
          NNNNNNNNNN NNNNNNNNNN NNNNNNNNNN NNNNNNNNNN NNNNNNNNNN
          NNNNNNNNNN NNNNNNNNNN NNNNNNNNNN NNNNNNNNNN NNNNNNNNNN
          NNNNNNNNNN NNNNNNNNNN NNNNNNNNNN NNNNNNNNNN NNNNNNNNNN
          NNNNNNNNNN NNNNNNNNNN NNNNNNNNNN NNNNNNNNNN NNNNNNNNNN
          NNNNNNNNNN NNNNNNNNNN NNNNNNNNNN NNNNNNNNNN NNNNNNNNNN
          NNNNNNNNNN NNNNNNNNNN NNNNNNNNNN NNNNNNNNNN NNNNNNNNNN
          NNNNNNNNNN NNNNNNNNNN NNNNNNNNNN NNNNNNNNNN NNNNNNNNNN
          NNNNNNNNNN NNNNNNAGTT TGTCGTCTCA GTGTTAAATT TGGAGCTACG
          CTTAAGACTA GCAGGCTTCT TCTGGAGCGT GCAAAAGAAC TTGACCTTGC
          CATTGTTGGA GTTAGGTAAG CTGACAGTAT CAAAAYACAG TTGTATTAAA
          TAAGTTTTCT TTAAATGCTC TACCTGACAA TACAGATGCC TTTGGATGTG
          GTGATACGAG TTTATACAAA ACTTCTTTCA AAATATCAAC TAATATTTTG
          TATCTTTTT- -GTAGTTTCC ATGTTGGAAG TGGATGTACA GACCCAGAGA
          CCTTTGTTCA AGCCATTTCT GATGCCCGCT GTGTGTTTGA TATGGGAGTA
          AGTCTAGTTC TCCTTTATCT GGAACTACTG CTCAACTGTT GGGGCATGAC
          TGTTATGGGG TTAAAAGCTA GCTAAGTCAT TGACTTCATG TTATTGGAAT
          ATTTTAGGTC CTGGTAGCTT ACTTCAACCA GCTTAGCAAT ACTCATCTAC
          AGATCCACTA AAATTGGCAG CTCAAATTCA AATGGCTGTT ACTTGAACAT
          GTGTTAGCTC TGTTTCAAAT ATTAATGAAA TGACTTTATA TTACTTTTTA
          AGGTAAAATG ATAAATTATG AACTGATACA AA-------C TTTTCTTGAC
          AGTGTTGCTA TTAATCTCAT TTTAGGCTGA ACTTGGCTTC AATATGTATC
          TGCTTGATAT TGG
Cettia066 NNNNNNNNNN NNNNNNNNNN NNNNNNNNNN NNNNNNNNNN NNNNNNNNNN
          NNNNNNNNNN NNNNNNNNNN NNNNCACCTC CCTAGCCTTC GCCTCCGTCA
          CCCACATGTG CCGCAACGTC CAATTTGGAT GACTAATCCG TAACCTACAC
          GCAAACGGAG CTTCTCTATT CTTTATCTGC ATTTACTTTC ACATCGGCCG
          AGGACTATAC TACGGCTCAT ACCTAAACAA AGAAACCTGA AACATCGGAG
          TAATCCTCTT ACTAGCCCTC ATAGCAACTG CTTTCGTAGG TTATGTCCTA
          CCATGAGGAC AAATATCCTT CTGAGGGGCC ACAGTAATCA CCAACCTACT
          CTCAGCAATC CCATACATCG GCCAAACATT AGTAGAATGA CTATGAGGCG
          GATTCTCAGT AGATAACCCC ACCCTAACCC GATTCTTCGC TATCCACTTT
          CTCCTACCAT TCGTTATCGT AGGACTTACA TTAGTCCACC TCACCTTCCT
          ACACGAAACA GGTTCAAACA ACCCACTAGG CATCCCATCA GATTGCGACA
          AAATCCCATT CCACCCATAC TACTCCACAA AAGACATCCT AGGATTCGCA
          TTCATACTTG TCTCCCTGGT CGCTCTCGCT CTATTCTCCC CCAACCTGCT
          GGGAGACCCA GAAAACTTCA CACCAGCCGA CCCCCTAGCC ACGCCCCCCC
          ACATCAAACC TGAANNNNNN NNNNNNNNNN NNNNNNNNNN NNNNNNNNNN
          NNNNNNNNNN NNNNNNNNNN NNNNNNNNNN NNNNNNNNNN NNNNNNNNNN
          NNNNNNNNNN NNNNNNNNNN NNNNNNNNNN NNNNNNNNNN NNNNNNNNNN
          NNNNNNNNNN NNNNNNNNNN NNNNNNNNNN NNNNNNNNNN NNNNNNNNNN
          NNNNNNNNNN NNNNNNNNNN NNNNNNNNNN NNNNNNNNNN NNNNNNNNNN
          NNNNNNNNNN NNNNNNNNNN NNNNNNNNNN NNNNNNNNNN NNNNNNNNNN
          NNNNNNNNNN NNNNNNNNNN NNNNNNNNNN NNNNNNNNNN NNNNNNNNNN
          NNNNNNNNNN NNNNNNNNNN NNNNNNNNNN NNNNNNNNNN NNNNNNNNNN
          NNNNNNNNNN NNNNNNNNNN NNNNNNNNNN NNNNNNNNNN NNNNNNNNNN
          NNNNNNNNNN NNNNNNNNNN NNNNNNNNNN NNNNNNNNNN NNNNNNNNNN
          NNNNNNNNNN NNNNNNNNNN NNNNNNNNNN NNNNNNNNNN NNNNNNNNNN
          NNNNNNNNNN NNNNNNNNNN NNNNNNNNNN NNNNNNNNNN NNNNNNNNNN
          NNNNNNNNNN NNNNNNNNNN NNNNNNNNNN NNNNNNNNNN NNNNNNNNNN
          NNNNNNNNNN NNNNNNNNNN NNNNNNNNNN NNNNNNNNNN NNNNNNNNNN
          NNNNNNNNNN NNNNNNNNNN NNNNNNNNNN NNNNNNNNNN NNNNNNNNNN
          NNNNNNNNNN NNNNNNNNNN NNNNNNNNNN NNNNNNNNNN NNNNNNNNNN
          NNNNNNNNNN NNNNNNNNNN NNNNNNNNNN NNNNNNNNNN NNNNNNNNNN
          NNNNNNNNNN NNNNNNNNNN NNNNNNNNNN NNNNNNNNNN NNNNNNNNNN
          NNNNNNNNNN NNNNNNNNNN NNNNNNNNNN NNNNNNNNNN NNNNNNNNNN
          NNNNNNNNNN NNNNNNNNNN NNNNNNNNNN NNNNNNNNNN NNNNNNNNNN
          NNNNNNNNNN NNNNNNNNNN NNNNNNNNNN NNNNNNNNNN NNNNNNNNNN
          NNNNNNNNNN NNNNNNNNNN NNNNNNNNNN NNNNNNNNNN NNNNNNNNNN
          NNNNNNNNNN NNNNNNNNNN NNNNNNNNNN NNNNNNNNNN NNNNNNNNNN
          NNNNNNNNNN NNNNNNNNNN NNNNNNNNNN NNNNNNNNNN NNNNNNNNNN
          NNNNNNNNNN NNNNNNNNNN NNNNNNNNNN NNNNNNNNNN NNNNNNNNNN
          NNNNNNNNNN NNNNNNNNNN NNNNNNNNNN NNNNNNNNNN NNNNNNNNNN
          NNNNNNNNNN NNNNNNNNNN NNNNNNNNNN NNNNNNNNNN NNNNNNNNNN
          NNNNNNNNNN NNNNNNNNNN NNNNNNNNNN NNNNNNNNNN NNNNNNNNNN
          NNNNNNNNNN NNNNNNNNNN NNNNNNNNNN NNNNNNNNNN NNNNNNNNNN
          NNNNNNNNNN NNNNNNNNNN NNNNNNNNNN NNNNNNNNNN NNNNNNNNNN
          NNNNNNNNNN NNNNNNNNNN NNNNNNNNNN NNNNNNNNNN NNNNNNNNNN
          NNNNNNNNNN NNNNNNNNNN NNNNNNNNNN NNNNNNNNNN NNNNNNNNNN
          NNNNNNNNNN NNNNNNNNNN NNNNNNNNNN NNNNNNNNNN NNNNNNNNNN
          NNNNNNNNNN NNNNNNNNNN NNNNNNNNNN NNNNNNNNNN NNNNNNNNNN
          NNNNNNNNNN NNNNNNNNNN NNNNNNNNNN NNNNNNNNNN NNNNNNNNNN
          NNNNNNNNNN NNNNNNNNNN NNNNNNNNNN NNNNNNNNNN NNNNNNNNNN
          NNNNNNNNNN NNNNNNNNNN NNNNNNNNNN NNNNNNNNNN NNNNNNNNNN
          NNNNNNNNNN NNNNNNNNNN NNNNNNNNNN NNNNNNNNNN NNNNNNNNNN
          NNNNNNNNNN NNNNNNNNNN NNNNNNNNNN NNNNNNNNNN NNNNNNNNNN
          NNNNNNNNNN NNNNNNNNNN NNNNNNNNNN NNNNNNNNNN NNNNNNNNNN
          NNNNNNNNNN NNNNNNNNNN NNNNNNNNNN NNNNNNNNNN NNNNNNNNNN
          NNNNNNNNNN NNNNNNNNNN NNNNNNNNNN NNNNNNNNNN NNNNNNNNNN
          NNNNNNNNNN NNNNNNNNNN NNNNNNNNNN NNNNNNNNNN NNNNNNNNNN
          NNNNNNNNNN NNN
Cettia067 NNNNNNNNNN NNNNNNNNNN NNNNNNNNNN NNNNNNNNNN NNNNNNNNNN
          NNNNNNNNNN NNNNNNNNNN NNNNCACCTC CCTAGCCTTC GCCTCCGTCA
          CCCACATGTG CCGCAACGTC CAATTTGGAT GACTAATCCG TAACCTACAC
          GCAAACGGAG CTTCTCTATT CTTTATCTGC ATTTACTTTC ACATCGGCCG
          AGGACTATAC TACGGCTCAT ACCTAAACAA AGAAACCTGA AACATCGGAG
          TAATCCTCTT ACTAGCCCTC ATAGCAACTG CTTTCGTAGG TTATGTCCTA
          CCATGAGGAC AAATATCCTT CTGAGGGGCC ACAGTAATCA CCAACCTACT
          CTCAGCAATC CCATACATCG GCCAAACATT AGTAGAATGA CTATGAGGCG
          GATTCTCAGT AGATAACCCC ACCCTAACCC GATTCTTCGC TATCCACTTT
          CTCCTACCAT TCGTTATCGT AGGACTTACA TTAGTCCACC TCACCTTCCT
          ACACGAAACA GGTTCAAACA ACCCACTAGG CATCCCATCA GATTGCGACA
          AAATCCCATT CCACCCATAC TACTCCACAA AAGACATCCT AGGATTCGCA
          TTCATACTTG TCTCCCTGGT CGCTCTCGCT CTATTCTCCC CCAACCTGCT
          AGGAGACCCA GAAAACTTCA CACCAGCCGA CCCCCTAGCC ACGCCCCCCC
          ACATCAAACC TGAANNNNNN NNNNNNNNNN NNNNNNNNNN NNNNNNNNNN
          NNNNNNNNNN NNNNNNNNNN NNNNNNNNNN NNNNNNNNNN NNNNNNNNNN
          NNNNNNNNNN NNNNNNNNNN NNNNNNNNNN NNNNNNNNNN NNNNNNNNNN
          NNNNNNNNNN NNNNNNNNNN NNNNNNNNNN NNNNNNNNNN NNNNNNNNNN
          NNNNNNNNNN NNNNNNNNNN NNNNNNNNNN NNNNNNNNNN NNNNNNNNNN
          NNNNNNNNNN NNNNNNNNNN NNNNNNNNNN NNNNNNNNNN NNNNNNNNNN
          NNNNNNNNNN NNNNNNNNNN NNNNNNNNNN NNNNNNNNNN NNNNNNNNNN
          NNNNNNNNNN NNNNNNNNNN NNNNNNNNNN NNNNNNNNNN NNNNNNNNNN
          NNNNNNNNNN NNNNNNNNNN NNNNNNNNNN NNNNNNNNNN NNNNNNNNNN
          NNNNNNNNNN NNNNNNNNNN NNNNNNNNNN NNNNNNNNNN NNNNNNNNNN
          NNNNNNNNNN NNNNNNNNNN NNNNNNNNNN NNNNNNNNNN NNNNNNNNNN
          NNNNNNNNNN NNNNNNNNNN NNNNNNNNNN NNNNNNNNNN NNNNNNNNNN
          NNNNNNNNNN NNNNNNNNNN NNNNNNNNNN NNNNNNNNNN NNNNNNNNNN
          NNNNNNNNNN NNNNNNNNNN NNNNNNNNNN NNNNNNNNNN NNNNNNNNNN
          NNNNNNNNNN NNNNNNNNNN NNNNNNNNNN NNNNNNNNNN NNNNNNNNNN
          NNNNNNNNNN NNNNNNNNNN NNNNNNNNNN NNNNNNNNNN NNNNNNNNNN
          NNNNNNNNNN NNNNNNNNNN NNNNNNNNNN NNNNNNNNNN NNNNNNNNNN
          NNNNNNNNNN NNNNNNNNNN NNNNNNNNNN NNNNNNNNNN NNNNNNNNNN
          NNNNNNNNNN NNNNNNNNNN NNNNNNNNNN NNNNNNNNNN NNNNNNNNNN
          NNNNNNNNNN NNNNNNNNNN NNNNNNNNNN NNNNNNNNNN NNNNNNNNNN
          NNNNNNNNNN NNNNNNNNNN NNNNNNNNNN NNNNNNNNNN NNNNNNNNNN
          NNNNNNNNNN NNNNNNNNNN NNNNNNNNNN NNNNNNNNNN NNNNNNNNNN
          NNNNNNNNNN NNNNNNNNNN NNNNNNNNNN NNNNNNNNNN NNNNNNNNNN
          NNNNNNNNNN NNNNNNNNNN NNNNNNNNNN NNNNNNNNNN NNNNNNNNNN
          NNNNNNNNNN NNNNNNNNNN NNNNNNNNNN NNNNNNNNNN NNNNNNNNNN
          NNNNNNNNNN NNNNNNNNNN NNNNNNNNNN NNNNNNNNNN NNNNNNNNNN
          NNNNNNNNNN NNNNNNNNNN NNNNNNNNNN NNNNNNNNNN NNNNNNNNNN
          NNNNNNNNNN NNNNNNNNNN NNNNNNNNNN NNNNNNNNNN NNNNNNNNNN
          NNNNNNNNNN NNNNNNNNNN NNNNNNNNNN NNNNNNNNNN NNNNNNNNNN
          NNNNNNNNNN NNNNNNNNNN NNNNNNNNNN NNNNNNNNNN NNNNNNNNNN
          NNNNNNNNNN NNNNNNNNNN NNNNNNNNNN NNNNNNNNNN NNNNNNNNNN
          NNNNNNNNNN NNNNNNNNNN NNNNNNNNNN NNNNNNNNNN NNNNNNNNNN
          NNNNNNNNNN NNNNNNNNNN NNNNNNNNNN NNNNNNNNNN NNNNNNNNNN
          NNNNNNNNNN NNNNNNNNNN NNNNNNNNNN NNNNNNNNNN NNNNNNNNNN
          NNNNNNNNNN NNNNNNNNNN NNNNNNNNNN NNNNNNNNNN NNNNNNNNNN
          NNNNNNNNNN NNNNNNNNNN NNNNNNNNNN NNNNNNNNNN NNNNNNNNNN
          NNNNNNNNNN NNNNNNNNNN NNNNNNNNNN NNNNNNNNNN NNNNNNNNNN
          NNNNNNNNNN NNNNNNNNNN NNNNNNNNNN NNNNNNNNNN NNNNNNNNNN
          NNNNNNNNNN NNNNNNNNNN NNNNNNNNNN NNNNNNNNNN NNNNNNNNNN
          NNNNNNNNNN NNNNNNNNNN NNNNNNNNNN NNNNNNNNNN NNNNNNNNNN
          NNNNNNNNNN NNNNNNNNNN NNNNNNNNNN NNNNNNNNNN NNNNNNNNNN
          NNNNNNNNNN NNNNNNNNNN NNNNNNNNNN NNNNNNNNNN NNNNNNNNNN
          NNNNNNNNNN NNNNNNNNNN NNNNNNNNNN NNNNNNNNNN NNNNNNNNNN
          NNNNNNNNNN NNN
Cettia068 GGATCACTCC TAGGAATCTG CCTAATTACA CAAATCGTCA CAGGCCTCCT
          ACTAGCCATG CACTACACAG CAGACACCTC CTTAGCCTTC GCCTCCGTCA
          CCCACATGTG CCGCAACGTC CAATTTGGGT GACTAATCCG TAACCTACAC
          GCGAACGGAG CCTCTCTCTT CTTTATCTGC ATTTACTTCC ACATTGGCCG
          AGGACTATAC TACGGCTCAT ACCTAAACAA AGAAACCTGA AACATCGGAG
          TAATCCTCTT ACTAGCCCTC ATAGCAACTG CTTTCGTAGG TTATGTCCTG
          CCATGAGGAC AAATATCCTT CTGAGGAGCC ACAGTAATCA CCAACCTATT
          CTCAGCAATC CCATACATCG GCCAAACATT AGTAGAATGA CTATGAGGCG
          GATTCTCAGT AGACAACCCC ACCCTAACCC GATTCTTCGC CATCCACTTT
          CTCCTACCAT TCGTTATCGT AGGACTTACA CTAGTCCACC TCACCTTCCT
          ACACGAAACA GGTTCAAACA ACCCACTAGG CATCCCATCA GATTGCGACA
          AAATCCCATT CCACCCGTAC TACTCCACAA AAGACATCCT AGGATTCGCA
          TTCATACTTA TCTCCCTAGT CGCTCTCGCT CTATTCTCCC CCAACCTGCT
          AGGAGACCCA GAAAACTTCA CACCAGCCAA CCCCCTGGCC ACACCCCCCC
          ACATTAAACC CGAATGATAC TTCCTATTTG CTTACGCCAT TCTTCGATCC
          ATCCCAAACA AACTAGGCGG AGTACTAGCT CTTGCCGCCT CCGTCCTAGT
          CCTATTCCTC ATCCCACTAC TACACACATC CAAACTGCGC TCAATAACCT
          TCCGCCCCTT ATCACAAATC CTATTCTGAA CCCTAGTCGC CAACCTCCTC
          GTCCTAACCT GAGTAGGCAG CCAACCAGTT GAACACCCAT TCATCATCAT
          TGGCCAACTT GCCTCATTCA CCTACTTCAC AATCATTCTA GTCCTATTCC
          CCCTTGCATC CATCCTAGAA AACAAGATAC TTAAACTCTA ACC-AACTCT
          AATAGTTTAT AAAAA-CATT GGTCTTGKTT CCACCTTT-G ATGCGGGTGC
          TGGCATYGCA CTGAACGACC ATTTTGTCAA GCTGGTTTCC TGGTACGTGC
          AGCCCTGGGG GACG------ ---GCACAGA CAGGTTACAG ACTTGGGTCC
          TGTGGGTTAC TGCTGGTGAT CCAGGTGGAT ACACAGACCT CCATCCTCAC
          TGGGGAGTG- GGATTGCTTC TTACCTGAAA TTACTATAGC TGCCTCCTTC
          CCCCCAGAGG GTAGATGGGA GCTCAGTTGT GTGGGATGGG GCAGAGGAGC
          AGGAAGAATG GAAGAAGGGG TGCAAGAAAT GGCTCAGCCC TGAACAGCGC
          TTGTTTTCTG TCCCCAGGTA TGATAATGAA TATGGATACA GCAACCGTGT
          TGTGGACTGT ATGGAAAAGG GCAGGGAGTC YTAGTGTYTG ATGTGTAGTG
          AATGTGTGCA AGACAGCTAT GTGAGAGCTG GGCTTTTATT TACTG-----
          ---------- ---ATGACTA GTTGGACTTC AGTGAGCTCT CCCTCAAGTC
          CAAGGTCTGT GTGTACAAGA AAGGGCTCAC GGTATGCAAA TGGCATGTGA
          ATATCCAAGT TTAGATTTCC CATTCCAACC ACCACAGTCT GACCAACCCT
          TGACAACAAT AAACCAGCCC ATGCAGCCTA TGTGTGCCTG GGAAACTGTA
          TTACATAAGG ACTGTCAGTG ACTGAACACA AGGGACGTGC AATTTTAGAG
          TAAACCC-TG GAGGATCCAT TGGAGACAAA GACCCATAAA ACTAAGTGTT
          ATACAAAACA CAGGGCATGA ATTTGCAGTC TTAATGGATG AGACAGACAA
          AAAGTGGAAA GGGCCATGGT CTACTCAAGG TCATGAAGCA GATCAGTGTC
          AGAGCTAGGA ATAGAGCCCA GTGCTTCTGC CTAGCCCAGG CTCCTTACAC
          ACTAGACCTC ACTGTCTCTC CAGAGGCTGC AGGAAGGCCT ACTGAATTAG
          CTCAGAGATA TTTCCAGGCT CTGCAACCTA CTTCTTAGTC TGGGTTTTCT
          GAAAATAAAC CTTGAGTGTC CCTTCAGTTT TTCTTTCTCT CTTTCCTTCC
          TCTCAGTTCA TTTCTGAGTT TGTCGTCTCA GTGTTAAATT TGGAGCTACG
          CTTAAGACTA GCAGGCTTCT TCTGGAGCGT GCAAAAGAAC TTGACCTTGC
          CATTGTTGGA GTTAGGTAAG CTGACAGTAT CAAAACACAG TTGTATTAAA
          TAAGTTTTCT TTAAATGCTC TACCTGACAA TGCAGATGCC TTTGGATGTG
          GTGATACGAG TTTATACAAA AATTCTTGCT AAATATCAAC TGATATTTTG
          TATCTTTTT- -GTAGTTTCC ATGTTGGAAG TGGATGTACA GACCCAGAGA
          CCTTTGTTCA AGCCATTTCT GATGCCCGCT GTGTGTTTGA TATGGGAGTA
          AGTCTAGTTC TCCTTTATCT GGAACTACTG CTCAACTGTT GGGGCATGAC
          TGTTACGGGG TTAAAAGTTA GCTAAGTCAT TGACTTCATG TTATTGGAAT
          ATTTTAGGTC CTGGTAGCTT ACTTTGACCA GCTTAGCAAT ACTCATCTAC
          AGATCCACTA AAACTGGCAG CTCAGATTCA AATGACTGTT ACTTGAACAT
          GTGTTAGCTC TGTTTCAAAT ATTAATGAAA TTACTTTATA TTACATTTTA
          AGCTAAAATG ATAAATTATG AACTGATGCA AA-------C TTTTCTTGAC
          AGTGTTGCTG TTAATCTCAT TTTAGGCTGA ACTTGGCTTC AATATGTATC
          TGCTTGATAT TGG
Cettia069 GGATCACTCT TAGGGATCTG CCTAATTACA CAAATTGTCA CAGGCCTCCT
          ATTGGCCATG CACTACACAG CAGACACCTC CCTAGCCTTT GCCTCCGTCA
          CCCACATATG CCGCAACGTC CAATTCGGCT GATTAATCCG CAACCTACAT
          GCAAACGGAG CCTCCTTCTT CTTCATCTGC ATCTACTTTC ACATCGGCCG
          AGGACTATAC TATGGCTCAT ACCTGAACAA AGAAACCTGA AACATTGGAG
          TGGTCCTCCT ATTAGCTCTC ATAGCAACCG CCTTCGTAGG GTACGTCCTG
          CCATGAGGAC AAATATCCTT CTGAGGAGCT ACAGTAATCA CTAACCTATT
          CTCGGCAATC CCATACATCG GCCAAACATT AGTAGAATGA CTATGAGGCG
          GATTCTCAGT AGACAACCCA ACTCTAACCC GATTCTTTGC CATTCACTTC
          CTCCTTCCAT TCGTCATCGT AGGACTCACA CTAGTCCACC TCACCTTCCT
          ACACGAAACA GGCTCAAACA ACCCACTAGG CATCCCATCA GACTGTGATA
          AAATCCCATT CCACCCCTAC TACTCCACAA AAGACATCCT AGGATTCGCA
          TTCATACTCA TCTCTCTTGT CGCCATTGCC CTCTTCTCAC CTAACTTACT
          AGGAGACCCA GAAAACTTCA CACCAGCCAA CCCTCTGGCC ACTCCCCCCC
          ACATCAAACC CGAATGATAC TTCTTATTTG CCTACGCCAT CCTCCGATCC
          ATCCCAAACA AATTAGGCGG AGTACTGGCC CTCGCTGCTT CCGTCCTAGT
          CCTATTCCTC ATCCCACTAT TACACACATC CAAACTACGC TCAATAACCT
          TTCGCCCCCT ATCACAAATC CTATTCTGAA CCCTAGTCGC CAACCTCCTC
          ATTCTAACCT GAGTGGGTAG CCAACCAGTT GAGCACCCAT TCATCATCAT
          CGGCCAACTA GCCTCATTCA CCTACTTCAC AATCATTCTA ATTCTCTTCC
          CCCTCGCATC CATCCTAGAA AACAAGATAC TTAAACTCTA ACT-AACTCT
          AATAGTTTAT AAAAA-CATT GGTCTTGTTT CCACCTTT-G ATGCGGGTGC
          TGGCATTGCA CTGAACGACC ATTTTGTCAA GCTGGTTTCC TGGTACGTGC
          AGCCCTGGGG GACG------ ---GCACAGA CAGGTTACAG RCTTGGGTCC
          TGTGGGTTAC TGCTGGTGAT CCAGGTGGAT ACACAGACCT CCATCCTCAC
          TGGGGAGTG- GGATTGCTTC TTACCTGAAA TTACTATAGC TGCCTCCTTC
          CCCCCAGAGG GTAGATGGGA GCTCAGTTGT GTGGGATGGG GCAGAGGAGC
          AGGAAGAA-- ------GGGG TGCAAGAAAT GGCTCAGCCC TGA-CAGCGC
          TTGTTTTCTG TCCCCAGGTA TGATAATGAA TATGGATACA GCAACCGTGT
          TGTGGACTNN NNNNNNNNNN NNNNNNNNNN NNNNNNNNNN NNNNNNNNNN
          NNNNNNNNNN NNNNNNNNNN NNNNNNNNNN NNNNNNNNNN NNNNNNNNNN
          NNNNNNNNNN NNNNNNNNNN NNNNNNNNNN NNNNNNNNNN NNNNNNNNNN
          NNNNNNNNNN NNNNNNNNNN NNNNNNNNNN NNNNNNNNNN NNNNNNNNNN
          NNNNNNNNNN NNNNNNNNNN NNNNNNNNNN NNNNNNNNNN NNNNNNNNNN
          NNNNNNNNNN NNNNNNNNNN NNNNNNNNNN NNNNNNNNNN NNNNNNNNNN
          NNNNNNNNNN NNNNNNNNNN NNNNNNNNNN NNNNNNNNNN NNNNNNNNNN
          NNNNNNNNNN NNNNNNNNNN NNNNNNNNNN NNNNNNNNNN NNNNNNNNNN
          NNNNNNNNNN NNNNNNNNNN NNNNNNNNNN NNNNNNNNNN NNNNNNNNNN
          NNNNNNNNNN NNNNNNNNNN NNNNNNNNNN NNNNNNNNNN NNNNNNNNNN
          NNNNNNNNNN NNNNNNNNNN NNNNNNNNNN NNNNNNNNNN NNNNNNNNNN
          NNNNNNNNNN NNNNNNNNNN NNNNNNNNNN NNNNNNNNNN NNNNNNNNNN
          NNNNNNNNNN NNNNNNNNNN NNNNNNNNNN NNNNNNNNNN NNNNNNNNNN
          NNNNNNNNNN NNNNNNNNNN NNNNNNNNNN NNNNNNNNNN NNNNNNNNNN
          NNNNNNNNNN NNNNNNAGTT TGTCGTCTCA GTGTTAAATT GGGAGCTACA
          CTTAAGACTA GCAGGCTTCT TCTGGAGCGT GCAAAAGAAC TTGACCTTGC
          CATTGTTGGA GTTGGGTAAG CTGACAGTAT CAAAACACAG TTGTATCAAA
          TAAGTTTTCT TTAAATGCTC TACCTGACAA TACAGATGCC TTTGGATGTG
          GTGATACGAG TTTGTACAAA ACTTCTTGCC AAATATCAAC TGCTATTTTG
          TATCTTTTT- -GTAGTTTCC ATGTTGGAAG TGGATGTACG GACCCAGAGA
          CCTTTGTTCA AGCCATTTCT GATGCCCGCT GTGTGTTTGA TATGGGAGTA
          AGTCTAGTTC TCCTTTATCT GGAGCTACTG CTCAACTGTT GGGCCATGAC
          TGTTACGGGG TTAAAAGCTA GCTAAGTCAT TGACTTCATG TTACTGGAAT
          ATTTTAGGTC CTGGTAGCTT ----TGACCA GCTTAGCAAT ACTCATCTAC
          AGATCCACTA AAATTGGCAG CTCAAATTCA AATGACTGTT ACTTGAACAT
          GTGTTAGCTC TGTTTCAAAT ATTAATGAAA TGACTTTATA TTACTTTTTA
          AGCTAAAATG ATAAATTATG AACTGATACA AA-------C TTTTCTTGAC
          AGTGTTGCTG TTAATCTCAT TTTAGGCTGA ACTTGGCTTC AATATGTATC
          TGCTTGATAT TGG
Cettia070 GGATCACTCT TAGGGATCTG CCTAATTACA CAAATTGTCA CAGGCCTCCT
          ATTGGCCATG CACTACACAG CAGACACCTC CCTAGCCTTT GCCTCCGTCA
          CCCACATATG CCGCAACGTC CAATTCGGCT GATTAATCCG CAACCTACAT
          GCAAACGGAG CCTCCTTCTT CTTCATCTGC ATCTACTTTC ACATCGGCCG
          AGGACTATAC TATGGCTCAT ACCTGAACAA AGAAACCTGA AACATTGGAG
          TGGTCCTCCT ATTAGCTCTC ATAGCAACCG CCTTCGTAGG GTACGTCCTG
          CCATGAGGAC AAATATCCTT CTGAGGAGCT ACAGTAATCA CTAACCTATT
          CTCGGCAATC CCATACATCG GCCAAACATT AGTAGAATGA CTATGAGGCG
          GATTCTCAGT AGACAACCCA ACTCTAACCC GATTCTTTGC CATTCACTTC
          CTCCTTCCAT TCGTCATCGT AGGACTCACA CTAGTCCACC TCACCTTCCT
          ACACGAAACA GGCTCAAACA ACCCACTAGG CATCCCATCA GACTGTGATA
          AAATCCCATT CCACCCCTAC TACTCCACAA AAGACATCCT AGGATTCGCA
          TTCATACTCA TCTCTCTTGT CGCCATTGCC CTCTTCTCAC CTAACTTACT
          AGGAGACCCA GAAAACTTCA CACCAGCCAA CCCTCTGGCC ACTCCCCCCC
          ACATCAAACC CGAATGATAC TTCTTATTTG CCTACGCCAT CCTCCGATCC
          ATCCCAAACA AATTAGGCGG AGTACTGGCC CTCGCTGCTT CCGTCCTAGT
          CCTATTCCTC ATCCCACTAT TACACACATC CAAACTACGC TCAATAACCT
          TTCGCCCCCT ATCACAAATC CTATTCTGAA CCCTAGTCGC CAACCTCCTC
          ATTCTAACCT GAGTGGGTAG CCAACCAGTT GAGCACCCAT TCATCATCAT
          CGGCCAACTA GCCTCATTCA CCTACTTCAC AATCATTCTA ATTCTCTTCC
          CCCTCGCATC CATCCTAGAA AACAAGATAC TTAAACTCTA ACT-AACTCT
          AATAGTTTAT AAAAA-CATT GGTCTTGTTT CCACCTTT-G ATGCGGGTGC
          TGGCATTGCA CTGAACGACC ATTTTGTCAA GCTGGTTTCC TGGTACGTGC
          AGCCCTGGGG GACG------ ---GCACAGA CAGGTTACAG ACTTGGGTCC
          TGTGGGTTAC TGCTGGTGAT CCAGGTGGAT ACACAGACCT CCATCCTCAY
          TGGGGAGTG- GGATTGCTTC TTACCTGAAA TTACTATAGC TGCCTCCTTC
          CCCCCAGAGG GTAGATGGGA GCTCAGTTGT GTGGGATGGG GCAGAGGAGC
          AGGAAGAA-- ------GGGG TGCAAGAAAT GGCTCAGCCC TGA-CAGCGC
          TTGTTTTCTG TCCCCNGGTA TGATAATGAA TATGGATACN GCNACCRTGT
          TGTGGACTGT ATGGAAAAGG GCAGGGAGTC TTAGTGTCTG ATGTGTAGTG
          AATGTGTGCA AGACAGCTAT GTGAGAGCTG GGCTTTTATT TACTG-----
          ---------- ---ATGACTA GTTGGACTTC AGTGAGCTCT CCCTCAAGTC
          CAAGGTCTGT GTGTACAAGA AAGGGCTCAC GGTATGCAAA TGGCATGTGG
          ATATCCAAGT TTAGATTTTC CATTCCAACC ACCACAGTCT GACCAACCCT
          TGACAACAAT AAACCAGCCC ATGCAGCCTA TGTGTGCCTG GGAAACTGTA
          TTACATAAGG ACTGTCAGTG ACTGAACACA AGGGACATGC AATTTTAGAG
          TAAACCC-TG GAGGATCCAT TGGAGACAAA GACCCATAAA ACTAAGTGTT
          ATAC-GAACA CAGGGCATGA ATTTGCAGTC TTAATGGATG AGACTGACAA
          AAAGTGGAAA GGGCCATGGT CTACTCAAGG TCATGAAGCA GATCAGTGTC
          AGAGCTAGGA ATAGAGCCCA GTGCTTCTGC CTAGCCCAGG CTCCTTACAC
          ACTAGACCTC ACTGTCTCTC CAGAGGCTGC AGGAAGGCCT ACTGAATTAG
          CTCAGAGATA TTTCCAGGCT CTGCAACCTA CTTCTTAGTC TGGGTTTTCT
          GAAAATAAAC CTTGAGTGTC CCTTCAGTTT TTCTTTCTCT CTTTCCTTCC
          TCTCAGTTCA TTTCTGAGTT TGTCGTCTCA GTGTTAAATT TGGAGCTACA
          CTTAAGACTA GCAGGCTTCT TCTGGAGCGT GCAAAAGAAC TTGACCTTGC
          CATTGTTGGA GTTAGGTAAG CTGACAGTAT CAAAACACAG TTGTATCAAA
          TAAGTTTTCT TTAAATGCTC TACCTGACAA TACAGATGCC TTTGGATGTG
          GTGATACGAG TTTGTACAAA ACTTCTTGCC AAATATCAAC TGATATTTTG
          TATCTTTTT- -GTAGTTTCC ATGTTGGAAG TGGATGTACG GACCCAGAGA
          CCTTTGTTCA AGCCATTTCT GATGCCCGCT GTGTGTTTGA TATGGGAGTA
          AGTCTAGTTC TCCTTTATCT GGAGCTACTG CTCAACTGTT GGGCCATGAC
          TGTTACGGGG TTAAAAGCTA GCTAAGTCAT TGACTTCATG TTACTGGAAT
          ATTTTAGGTC CTGRTAGCTT ----TGACCA GCTTAGCAAT ACTCATCTAC
          AGATCCACTA AAATTGGCAG CTCAAATTCA AATGACTGTT ACTTGAACAT
          GTGTTAGCTC TGTTTCAAAT ATTAATGAAA TGACTTTNNN NNNNNNNNNN
          NNNNNNNNNN NNNNNNNNNN NNNNNNNNNN NNNNNNNNNN NNNNNNNNNN
          NNNNNNNNNN NNNNNNNNNN NNNNNNNNNN NNNNNNNNNN NNNNNNNNNN
          NNNNNNNNNN NNN
Cettia071 GGATCACTCT TAGGGATCTG CCTAATTACA CAAATTGTCA CAGGCCTCCT
          ATTGGCCATG CACTACACAG CAGACACCTC CCTAGCCTTT GCCTCCGTCA
          CCCACATATG CCGCAACGTC CAATTCGGCT GATTAATCCG CAACCTACAT
          GCAAACGGAG CCTCCTTCTT CTTCATCTGC ATCTACTTTC ACATCGGCCG
          AGGACTATAC TATGGCTCAT ACCTGAACAA AGAAACCTGA AACATTGGAG
          TGGTCCTCCT ATTAGCTCTC ATAGCAACCG CCTTCGTAGG GTACGTCCTG
          CCATGAGGAC AAATATCCTT CTGAGGAGCT ACAGTAATCA CTAACCTATT
          CTCGGCAATC CCATACATCG GCCAAACATT AGTAGAATGA CTATGAGGCG
          GATTCTCAGT AGACAACCCA ACTCTAACCC GATTCTTTGC CATTCACTTC
          CTCCTTCCAT TCGTCATCGT AGGACTCACA CTAGTCCACC TCACCTTCCT
          ACACGAAACA GGCTCAAACA ACCCACTAGG CATCCCATCA GACTGTGATA
          AAATCCCATT CCACCCCTAC TACTCCACAA AAGACATCCT AGGATTCGCA
          TTCATACTCA TCTCTCTTGT CGCCATTGCC CTCTTCTCAC CTAACTTACT
          AGGAGACCCA GAAAACTTCA CACCAGCCAA CCCTCTGGCC ACTCCCCCCC
          ACATCAAACC CGAATGATAC TTCTTATTTG CCTACGCCAT CCTCCGATCC
          ATCCCAAACA AATTAGGCGG AGTACTGGCC CTCGCTGCTT CCGTCCTAGT
          CCTATTCCTC ATCCCACTAT TACACACATC CAAACTACGC TCAATAACCT
          TTCGCCCCCT ATCACAAATC CTATTCTGAA CCCTAGTCGC CAACCTCCTC
          ATTCTAACCT GAGTGGGTAG CCAACCAGTT GAGCACCCAT TCATCATCAT
          CGGCCAACTA GCCTCATTCA CCTACTTCAC AATCATTCTA ATTCTCTTCC
          CCCTCGCATC CATCCTAGAA AACAAGATAC TTAAACTCTA ACT-AACTCT
          AATAGTTTAT AAAAA-CATT GGTCTTGTTT CCACCTTT-G ATGCGGGTGC
          TGGCATTGCA CTGAACGACC ATTTTGTCAA GCTGGTTTCC TGGTACGTGC
          AGCCCTGGGG GACG------ ---GCACAGA CAGGTTACAG GCTTGGGTCC
          TGTGGGTTAC TGCTGGTGAT CCAGGTGGAT ACACAGACCT CCATCCTCAC
          TGGGGAGTG- GGATTGCTTC TTACCTGAAA TTACTATAGC TGCCTCCTTC
          CCCCCAGAGG GTAGATGGGA GCTCAGTTGT GTGGGATGGG GCAGAGGAGC
          AGGAAGAA-- ------GGGG TGCAAGAAAT GGCTCAGCCC TGA-CAGCGC
          TTGTTTTCTG TCCCCAGGTA TGATAATGAA TATGGATACA GCAACCGTGT
          TGTGGACTGT ATGGAAAAGG GCAGGGAGTC TTAGTGTCTG ATGTGTAGTG
          AATGTGTGCA AGACAGCTAT GTGAGAGCTG GGCTTTTATT TACTG-----
          ---------- ---ATGACTA GTTGGACTTC AGTGAGCTCT CCCTCAAGTC
          CAAGGTCTGT GTGTACAAGA AAGGGCTCAC GGTATGCAAA TGGCATGTGA
          ATATCCAAGT TTAGATTTTC CATTCCAACC ACCACAGTCT GACCAACCCT
          TGACAACAAT AAACCAGCCC ATGCAGCCTA TGTGTGCCTG GGAAACTGTA
          TTACATAAGG ACTGTCAGTG ACTGAACACA AGGGACATGC AATTTTAGAG
          TAAACCC-TG GAGGATCCAT TGGAGACAAA GACCCATAAA ACTAAGTGTT
          ATAC-GAACA CAGGGCATGA ATTTGCAGTC TTAATGGATG AGACTGACAA
          AAAGTGGAAA GGGCCATGGT CTACTCAAGG TCATGAAGCA GATCAGTGTC
          AGAGCTAGGA ATAGAGCCCA GTGCTTCTGC CTAGCCCAGG CTCCTTACAC
          ACTAGACCTC ACTGTCTCTC CAGAGGCTGC AGGAAGGCCT ACTGAATTAG
          CTCARAGATA TTTCCAGGCT CTGCAACCTA CTTCTTAGTC TGGGTTTTCT
          GAAAATAAAC CTTGAGTGTC CCTTCAGTTT TTCTTTCTCT CTTTCCTTCC
          TCTCAGTTCA TTTCTGAGTT TGTCGTCTCA GTGTTAAATT GGGAGCTMCA
          CTTAAGAYTA SCRGGCTTCT TCKGGAGCGG GCAAAAGAAC TTGACCTTGC
          CATTGTTGGA GTTAGGTAAG CTGACAGTAT CAAAACACAG TTGTATCAAA
          TAAGTTTTCT TTAAATGCTC TACCTGACAA TACAGATGCC TTTGGATGTG
          GTGATACGAG TTTGTACAAA ACTTCTTGCC AAATATCAAC TGATATTTTG
          TATCTTTTT- -GTAGTTTCC ATGTTGGAAG TGGATGTACG GACCCAGAGA
          NNNNNNNNNN NNNNNNNNNN NNNNNNNNNN NNNNNNNNNN NNNNNNNNNN
          NNNNNNNNNN NNNNNNNNNN NNNNNNNNNN NNNNNNNNNN NNNNNNNNNN
          NNTTACGGGG TTAAAAGCTA GCTAAGTCAT TGACTTCATG TTACTGGAAT
          ATTTTAGGTC CTGRTAGCTT ----TGACCA GCTTAGCAAT ACTCATCTAC
          AGATCCACTA AAATTGGCAG CTCAAATTCA AATGACTGTT ACTTGAACAT
          GTGTTAGCTC TGTTTCAAAT ATTAATGAAA TGACTTTNNN NNNNNNNNNN
          NNNNNNNNNN NNNNNNNNNN NNNNNNNNNN NNNNNNNNNN NNNNNNNNNN
          NNNNNNNNNN NNNNNNNNNN NNNNNNNNNN NNNNNNNNNN NNNNNNNNNN
          NNNNNNNNNN NNN
Cettia072 GGATCACTCT TAGGGATCTG CCTAATTACA CAAATTGTCA CAGGCCTCCT
          ATTGGCCATG CACTACACAG CAGACACCTC CCTAGCCTTT GCCTCCGTCA
          CCCACATATG CCGCAACGTC CAATTCGGCT GATTAATCCG CAACCTACAT
          GCAAACGGAG CCTCCTTCTT CTTCATCTGC ATCTACTTTC ACATCGGCCG
          AGGACTATAC TATGGCTCAT ACCTGAACAA AGAAACCTGA AACATTGGAG
          TGGTCCTCCT ATTAGCTCTC ATAGCAACCG CCTTCGTAGG GTACGTCCTG
          CCATGAGGAC AAATATCCTT CTGAGGAGCT ACGGTAATCA CTAACCTATT
          CTCGGCAATC CCATACATCG GCCAAACATT AGTAGAATGA CTATGAGGCG
          GATTCTCAGT AGACAACCCA ACTCTAACCC GATTCTTTGC CATTCACTTC
          CTCCTTCCAT TCGTCATCGT AGGACTCACA CTAGTCCACC TCACCTTCCT
          ACACGAAACA GGCTCAAACA ACCCGCTAGG CATCCCATCA GACTGTGATA
          AAATCCCATT CCACCCCTAC TACTCCACAA AAGACATCCT AGGATTCGCA
          TTCATACTCA TCTCTCTTGT CGCCATTGCC CTCTTCTCAC CTAACTTACT
          AGGAGACCCA GAAAACTTCA CACCAGCCAA CCCTCTGGCC ACTCCCCCCC
          ACATCAAACC CGAATGATAC TTCTTATTTG CCTACGCCAT CCTCCGATCC
          ATCCCAAACA AATTAGGCGG AGTACTGGCC CTCGCTGCTT CCGTCCTAGT
          CCTATTCCTC ATCCCACTAC TACACACATC CAAACTACGC TCAATAACCT
          TTCGCCCTCT ATCACAAATC CTATTCTGAA CCCTAGTCGC CAACCTCCTC
          ATTCTAACCT GAGTGGGCAG CCAACCAGTT GAGCACCCAT TCATCATCAT
          CGGCCAACTA GCCTCATTCA CCTACTTCAC AATCATTCTA ATTCTCTTCC
          CCCTCGCATC CATCCTAGAA AATAAGATAC TTAAACTCTA ACT-AACTCT
          AATAGTTTAT AAAAA-CATT GGTCTTGTTT CCACCTTT-G ATGCGGGTGC
          TGGCATTGCA CTGAACGACC ATTTTGTCAA GCTGGTTTCC TGGTACGTGC
          AGCCCTGGGG GACG------ ---GCACAGA CAGGTTACAG RCTTGGGTCC
          TGTGGGTTAC TGCTGGTGAT CCAGGTGGAT ACACAGACCT CCATCCTCAC
          TGGGGAGTG- GGATTGCTTC TTACCTGAAA TTACTATAGC TGCCTCCTTC
          CCCCCAGAGG GTAGATGGGA GCTCAGTTGT GTGGGATGGG GCAGAGGAGC
          AGGAAGAA-- ------GGGG TGCAAGAAAT GGCTCAGCCC TGA-CAGCGC
          TTGTTTTCTG TCCCCAGGTA TGATAATGAA TATGGATACA GCAACCGTGT
          TGTGGACTGT ATGGAAAAGG GCAGGGAGTC TTAGTGTCTG ATGTGTAGTG
          AATGTGTGCA AGACAGCTAT GTGAGAGCTG GGCTTTTATT TACTG-----
          ---------- ---ATGACTA GTTGGACTTC AGTGAGCTCT CCCTCAAGTC
          CAAGGTCTGT GTGTACAAGA AAGGGCTCAC GGTATGCAAA TGGCATGTGA
          ATATCCAAGT TTAGATTTTC CATTCCAACC ACCACAGTCT GACCAACCCT
          TGACAACAAT AAACCAGCCC ATGCAGCCTA TGTGTGCCTG GGAAACTGTA
          TTACATAAGG ACTGTCAGTG ACTGAACACA AGGGACATGC AATTTTAGAG
          TAAACCC-TG GAGGATCCAT TGGAGACAAA GACCCATAAA ACTAAGTGTT
          ATAC-GAACA CAGGGCATGA ATTTGCAGTC TTAATGGATG AGACWGACAA
          AAAGTGGAAA GGGCCATGGT CTACTCAAGG TCATGAAGCA GATCAGTGTC
          AGAGCTAGGA ATAGAGCCCA GTGCTTCTGC CTAGCCCAGG CTCCTTACAC
          ACTAGACCTC ACTGTCTCTC CAGAGGCTGC AGGAAGGCCT ACTGAATTAG
          CTCAGAGATA TTTCCAGGCT CTGCAACCTA CTTCTTAGTC TGGGTTTTCT
          GAAAATAAAC CTTGAGTGTC CCTTCAGTTT TTCTTTCTCT CTTTCCTTCC
          TCTCAGTTCA TTTCTGNNNN NNNNNNNNNN NNNNNNNNNN NNNNNNNNNN
          NNNNNNNNNN NNNNNNNNNN NNNNNNNNNN NNNNNNNNNN NNNNNCTTGC
          CATTGTTGGA GTTAGGTAAG CTGACAGTAT CAAAACACAG TTGTATCAAA
          TAAGTTTTCT TTAAATGCTC TACCTGACAA TACAGATGCC TTTGGATGTG
          GTGATACGAG TTTGTACAAA ACTTCTTGCC AAATATCAAC TGATATTTTG
          TATCTTTTT- -GTAGTTTCC ATGTTGGAAG TGGATGTACG GACCCAGAGA
          CCTTTGTTCA AGCCATTTCT GATGCCCGCT GTGTGTTTGA TATGGGAGTA
          AGTCTAGTTC TCCTTTATCT GGAGCTACTG CTCAACTGTT GGGCCATGAC
          ASTTACGGGG TTAAAAGCTA GCTAAGTCAT TGACTTCATG TTACTGGAAT
          ATTTTAGGTC CTGGTAGCTT ----TGACCA GCTTAGCAAT ACTCATCTAC
          AGATCCACTA AAATNNNNNN NNNNNNNNNN NNNNNNNNNN NNNNNNNNNN
          NNNNNNNNNN NNNNNNNNNN NNNNNNNNNN NNNNTTTATA TTACTTTTTA
          AGCTAAAATG ATAAATTATG AACTGATACA AA-------C TTTTCTTGAC
          AGTGTTGCTG TTAATCTCAT TTTAGGCTGA ACTTGGCTTC AATATGTATC
          TGCTTGATAT TGG
Cettia073 SATCMACTCT TAGGGATCTG CCTAATTACA CAAATTGTCA CAGGCCTCCT
          ATTGGCCATG CACTACACAG CAGACACCTC CCTAGCCTTT GCCTCCGTCA
          CCCACATATG CCGCAACGTC CAATTCGGCT GATTAATCCG CAACCTACAT
          GCAAACGGAG CCTCCTTCTT CTTCATCTGC ATCTACTTTC ACATCGGCCG
          AGGACTATAC TATGGCTCAT ACCTGAACAA AGAAACCTGA AACATTGGAG
          TGGTCCTCCT ATTAGCCCTC ATAGCAACCG CCTTCGTAGG GTACGTCCTG
          CCATGAGGAC AAATATCCTT CTGAGGAGCT ACGGTAATCA CTAACCTATT
          CTCGGCAATC CCATACATCG GCCAAACATT AGTAGAATGA CTATGAGGCG
          GATTCTCAGT AGACAACCCA ACTCTAACCC GATTCTTTGC CATTCACTTC
          CTCCTTCCAT TCGTCATCGT AGGACTCACA CTAGTCCACC TCACCTTCCT
          ACACGAAACA GGCTCAAACA ACCCGCTAGG CATCCCATCG GACTGTGATA
          AAATCCCATT CCACCCCTAC TACTCCACAA AAGACATCCT AGGATTCGCA
          TTCATACTCA TCTCTCTTGT CGCCATTGCC CTCTTCTCAC CTAACTTACT
          AGGAGACCCA GAAAACTTCA CACCAGCCAA CCCTCTGGCC ACTCCCCCCC
          ACATCAAACC CGAATGATAC TTCTTATTTG CCTACGCCAT CCTCCGATCC
          ATCCCAAACA AATTAGGCGG AGTACTGGCC CTCGCTGCTT CCATCCTAGT
          CCTATTCCTC ATCCCACTAC TACACACATC CAAACTACGC TCAATAACCT
          TTCGCCCTCT ATCACAAATC CTATTCTGAG CCCTAGTCGC CAACCTCCTC
          ATCCTAACCT GAGTGGGCAG CCAACCAGTT GAGCACCCAT TCATCATCAT
          CGGCCAACTA GCCTCATTCA CCTACTTCAC AATCATTCTA ATTCTCTTCC
          CCCTCGCATC CATCCTAGAA AATAAGATAC TTAAACTCTA ACT-AACTCT
          AATAGTTTAT AAAAA-CATT GGTCTTGTTT CCACCTTT-G ATGCGGGTGC
          TGGCATYGCA CTGAACGACC ATTTTGTCAA GCTGGTTTCC TGGTACGTGC
          AGCCCTGGGG GACG------ ---GCACAGA CAGGTTACAG ACTTGGGTCC
          TGTGGGTTAC TGCTGGTGAT CCAGGTGGAT ACACAGACCT CCATCCTCAC
          TGGGGAGTG- GGATTGCTTC TTACCTGAAA TTACTATAGC TGCCTCCTTC
          CCCCCAGAGG GTAGATGGGA GCTCAGTTGT GTGGGATGGG GCAGAGGAGC
          AGGAAGAA-- ------GGGG TGCAAGAAAT GGCTCAGCCC TGA-CAGCGC
          TTGTTTTCTG TCCCCAGGTA TGATAATGAA TATGGATACA GCAACCGTGT
          TGTGGACTGT ATGGAAAAGG GCAGGGAGTC TTAGTGTCTG ATGTGTAGTG
          AATGTGTGCA AGACAGCTAT GTGAGAGCTG GGCTTTTATT TACTG-----
          ---------- ---ATGACTA GTTGGACTTC AGTGAGCTCT CCCTCAAGTC
          CAAGGTCTGT GTGTACAAGA AAGGGCTCAC GGTATGCAAA TGGCATGTGA
          ATATCCAAGT TTAGATTTTC CATTCCAACC ACCACAGTCT GACCAACCCT
          TGACAACAAT AAACCAGCCC ATGCAGCCTA TGTGTGCCTG GGAAACTGTA
          TTACATAAGG ACTGTCAGTG ACTGAACACA AGGGACATGC AATTTTAGAG
          TAAACCC-TG GAGGATCCAT TGGAGACAAA GACCCATAAA ACTAAGTGTT
          ATAC-GAACA CAGGGCATGA ATTTGCAGTC TTAATGGATG AGACTGACAA
          AAAGTGGAAA GGGCCATGGT CTACTCAAGG TCATGAAGCA GATCAGTGTC
          AGAGCTAGGA ATAGAGCCCA GTGCTTCTGC CTAGCCCAGG CTCCTTACAC
          ACTAGACCTC ACTGTCTCTC CAGAGGCTGC AGGAAGGCCT ACTGAATTAG
          CTCAGAGATA TTTCCAGGCT CTGCAACCTA CTTCTTAGTC TGGGTTTTCT
          GAAAATAAAC CTTGAGTGTC CCTTCAGTTT TTCTTTCTCT CTTTCCTTCC
          TCTCAGTTCA TTTCTGAGTT TGTCGTCTCA GTGTTAAATT TGGAGCTACA
          CTTAAGACTA GCAGGCTTCT TCTGGAGCGT GCAAAAGAAC TTGACCTTGC
          CATTGTTGGA GTTAGGTAAG CTGACAGTAT CAAAACACAG TTGTATCAAA
          TAAGTTTTCT TTAAATGCTC TACCTGACAA TACAGATGCC TTTGGATGTG
          GTGATACGAG TTTGTACAAA ACTTCTTGCC AAATATCAAC TGCTATTTTG
          TATCTTTTT- -GTAGTTTCC ATGTTGGAAG TGGATGTACG GACCCAGAGA
          CCTTTGTTCA AGCCATTTCT GATGCCCGCT GTGTGTTTGA TATGGGAGTA
          AGTCTAGTTC TCCTTTATCT GGAGCTACTG CTCAACTGTT GGGCCATGAC
          TGTTACGGGG TTAAAAGCTA GCTAAGTCAT TGACTTCATG TTACTGGAAT
          ATTTTAGGTC CTGGTAGCTT ----TGACCA GCTTAGCAAT ACTCATCTAC
          AGATCCACTA AAATTGGCAG CTCAAATTCA AATGACTGTT ACTTGAACAT
          GTGTTAGCTC TGTTTCAAAT ATTAATGAAA TGACTTTATA TTACTTTTTA
          AGCTAAAATG ATAAATTATG AACTGATACA AA-------C TTTTCTTGAC
          AGTGTTGCTG TTAATCTCAT TTTAGGCTGA ACTTGGCTTC AATATGTATC
          TGCTTGATAT TGN
Hemite074 NNNNNNNNNN NNNNNNNNNN NNNNNNNNNN NNNNNNNNNN NNNNNNNNNN
          NNNNNNNNNN NNNNNCACGG CGGACACCTC CTTAGCCTTC GCCTCCGTCT
          CACACATGTG CCGAAACGTT CAATTTGGCT GACTGATCCG CAACCTACAT
          GCAAACGGAG CCTCCTTCTT CTTCATCTGC ATCTACTTCC ACATTGGCCG
          AGGACTTTAC TACGGCTCAT ACCTAAACAA AGAAACCTGA AACGTTGGAG
          TTGTACTCCT ATTAGCACTC ATAGCAACCG CTTTCGTAGG GTACGTCCTA
          CCCTGAGGAC AGATATCCTT CTGAGGAGCT ACAGTAATCA CCAACCTATT
          CTCAGCAATC CCATACATTG GACAAACGTT AGTCGAATGA TTATGAGGCG
          GATTCTCAGT AGACAACCCA ACCCTGACCC GATTCTTTGC CATCCACTTT
          CTTCTACCAT TCGTCATTGT AGGCTTTACA CTAGTTCACC TAACCTTCCT
          ACATNNNNNN NNNNNNNNNN NCCCCCTGGG AATCCCATCA GATTGTGACA
          AAATCCCATT CCATCCATAC TACTCCACAA AAGACATCTT AGGATTCGCA
          TTTATATTCA CCTCCCTTGC TGCCCTAGCC CTATTCTCCC CCAACCTGCT
          AGGAGACCCA GAAAACTTCA CACCAGCCAA CCCCCTAGCT ACACCTCCAC
          ACATTAAGCC TGAATGATAC TTCCTATTTG CTTACGCCAT CCTCCGATCT
          ATTCCAAACA AATTAGGAGG AGTCCTAGCT CTCGCTGCTT CCGTCCTAGT
          CCTATTCCTC ATCCCACTAC TCCACACATC CAAACTACGA TCAATGACTT
          TCCGCCCTCT ATCACAAATC CTATTCTGAA CCCTAGTTGC AAACCTACTC
          GTTCTCACCT GAGTAGGCAG CCAACCAGTC NNNNNNNNNN NNNNNNNNNN
          NNNNNNNNNN NNNNNNNNNN NNNNNNNNNN NNNNNNNNNN NNNNNNNNNN
          NNNNNNNNNN NNNNNNNNNN NNNNNNNNNN NNNNNNNNNN NNNNNNNNNN
          NNNNNNNNNN NNNNNNNNNN NNNNNNNNNN NNNNNNNNNN NNNNNNNNNN
          NNNNNNNNNN NNNNNNNNNN NNNNNNNNNN NNNNNNNNNN NNGTAGGTGC
          AGCCCTGTGG GATGGAGGGG TTGGCACAGA CAGGTTACAG ACTTGGGTCC
          TGTTGGGTAC TGCTGGTGAT CC-------- --ACAGACCT CCATCCTCAC
          TGGGGAGTG- GGATTGCTTC TTACTTGAAT TTCCTATAGC TGCCTCCTTC
          CCCTCAGAGG GTAGATGGGA GTTCAGTTGT GTGGGATGGG GCAGAGGARC
          AGGAAGAATG GAAGAAGGGG TGCAAGAAAT GGCTCAGCCC TGA-CAGCGC
          TTGTTTTCTG TCCCCAGNNN NNNNNNNNNN NNNNNNNNNN NNNNNNNNNN
          NNNNNNNNNN NNNNNNNNNN NNNNNNNNNN NNNNNGTCTG ATGTGTAGTG
          AATGTGTGCA AGAGCTATGT GAGAG--CTG GGCTTTTATT TACTG-----
          ---------- ---ATGACAA GTTGGACTTC AGTGAGCTCT CCCTCAAGTC
          CAAGGTCTGT GTGTACAAGA AAGGGCTCCC GGTATGCACA TGATATGCGA
          ATATCCAAGT TTAGATTTCC TATTCCAACC ACCACAGTCT GACCAACCCT
          TGACAACAAT AAACCAGCCC ATGCAGCCTA TGTGTGCCTG GGAAACTGTA
          TTACATAAGG ACTGTCAGTG ACTGGACACA AGGGACATGC AATTTTAGAG
          TAAACCC-TG GAGGATCCAT TGGAGACCAA GACCCATAAA ACTAAGTGTT
          ATAC-AAACA CAGGGCAtGA ATTTGCAGTC TTAAtGGATG AGACAGGCAG
          AAAGTGAAAA GGGCCATGGT CTACTCAAGG TCATGAAGCA GATCAGTGTT
          ACAGCTAGGA ATAGAGCCCA GTGCTTCTGC CTAGCCCAGG CTCCTTGCAC
          ACTAGACCTC ACTGTCTCTC CAGAGGCTGC AGGAAGGCCT ATTGAATTAA
          CTCAGAGATA TTTCCAGGCT CTGCAACCTA TTTCTTAGTC TGGGTTTTCT
          GAAAATAAAC CTTGAATGTC CCTTCAGTTT TTCTTTCTCT CTTTCCTTCC
          TCTCAGNNNN NNNNNNNNNN NNNNNNNNNN NNNNNNNNNN NNNNNNNNNN
          NNNNNNNNNN NNNNNNNNNN NNNNNNGCGT GCAAAAGAGC TTGACCTTGC
          CATTGTTGGA GTTAGGTGAG CTGGCAGTAT CAAAACACAG TTGTATTAAA
          TAAGTTTTCT TTAAATGTTC TACCTGAAAA TACAGATGCC TTTTCATGTG
          AGGACATGAG TTTATACAAA ACTTCCTGCC AAATAGCAAC TGATATTTTG
          TATCTTTTT- -GTAGCTTCC ATGTtGGAAG tGGATGTACA GACCCAGAGA
          CCTTTGTTCA AGCCATTNNN NNNNNNNNNN NNNNNNNNNA TATGGGAGTA
          AGTCTAGTTC TGCTT-GTCT GGAACTACTG CTCAACTGTT GAGACATGAG
          TGTTATGGGG TTAAAAGCTA GCTAAGTCAC TGACTTCATG TTA-------
          ---------- -------CTT ATATTGACCA GCTTGGCAAT ACTCATCTAC
          AGATGCACTA AAATTGGCAG CTCAAATTCA AATTACTGTT ACTTGAACAT
          GTGTTAGCTC TGTTTCAAGT AGTAATGAAA TTACTTTATA TTACTTTTTA
          AGCTAAAATG ATAAATTATG AACTGAGATA AATGATGAA- TTTTCTTGAC
          TGTGTTGCTG TTGATTTCAT TTTNNNNNNN NNNNNNNNNN NNNNNNNNNN
          NNNNNNNNNN NNN
Orthot075 GGATCGCTTT TAGGCATCTG CTTAATCACA CAAATCGTCA CAGGTCTCCT
          GCTAGCCATG CACTACACAG CAGACACCTC CTTAGCTTTC GCCTCTGTCA
          CCCATATATG CCGAAACGTC CAATTTGGCT GATTAATCCG CAACCTACAC
          GCAAACGGAG CTTCCTTCTT CTTCATCTGC ATCTATTTCC ACATCGGCCG
          AGGACTATAC TACGGCTCAT ACCTAAATAA AGAAACCTGA AACATCGGAG
          TAATCCTCCT GCTAGCTCTC ATAGCAACTG CTTTCGTAGG ATATGTCCTG
          CCCTGAGGCC AAATATCCTT CTGAGGAGCC ACAGTAATTA CTAACCTGTT
          CTCAGCCATT CCCTATATCG GCCAAACACT AGTAGAGTGA TTATGGGGCG
          GATTCTCGGT AGACAACCCA ACCCTAACCC GATTTTTCGC TATCCACTTC
          CTCCTACCAT TCATCATCGT AGGCCTCACA TTAGTTCACC TCACCTTCCT
          ACACGAGTCA GGCTCAAACA ACCCCCTAGG CATCCCATCA GACTGCGACA
          AAATCCCGTT CCACCCCTAC TACTCCACAA AGGACATCCT GGGATTCGCA
          TTCATACTCA TCTCTCTAGC CGCTATCGCA CTATTCTCCC CCAACCTGCT
          AGGAGACCCA GAAAACTTCA CACCAGCCAA CCCCCTAGCC ACACCTCCCC
          ACATCAAGCC TGAGTGGTAC TTCCTATTTG CTTACGCCAT CCTCCGATCC
          ATCCCAAACA AACTAGGAGG CGTACTAGCC CTCGCTGCTT CCGTTCTAGT
          CCTATTCCTC ATTCCACTAC TACATACATC CAAACTACGC TCAATAACCT
          TCCGCCCTCT ATCACAAATC CTATTCTGAG CCCTAGTTGC CAACCTGSTC
          ATTCTAACTT GAGTAGGTAG CCAGCCRGTT GAACACCCAT TCATTATCAT
          CGGCCAACTA GCCTCATTCA CCTACTTCAC RATTATCCTA GTCCTTTTCC
          CCCTTGCATC TATCCTAGAA AACAAGATAC TTAAACTCTA GCC-AACTCT
          AATAGTTTAT AAAAA-CATT GGTCTTGTTT CCACCTTT-G ATGCCGGTGC
          TGGCATCGCC CTGAACGTCC ATTTTGTCAA GCTGGTTTCC TGGTCCGTGC
          AGCCCTGCGC G-TG------ ---GCACCGA CAGGTTACTG ACTTGATTCC
          TGTGGGTTAC CCCTGGTGAT ---------- ACACAGACCT CCATCCTCAC
          TGTAGAGTG- GGATTGCTTC TTACCTGAAA TTACTATAGC TGCCTCCTTC
          CCCCCAGAGG GTAGATGTGA GCTCAGTTGT GTGGGATGGG GCAGAGGAGC
          AGGACGAATG GAAGAAGGGG T-CAAGAAAT GGCTCAGCCC TGNNNNNNNN
          NNNNNNNNNN NNNNNNNNNN NNNNNNNNNN NNNNNNNNNN NNNNNNNNNN
          NNNNNNNNNN NNNNNNNNNN NNNNNNNNNN NNNNNNNNNN NNNNNNNNNN
          NNNNNNNNNN NNNNNNNNNN NNNNNNNNNN NNNNNNNNNN NNNNNNNNNN
          NNNNNNNNNN NNNNNNNNNN NNNNNNNNNN NNNNNNNNNN NNNNNNNNNN
          NNNNNNNNNN NNNNNNNNNN NNNNNNNNNN NNNNNNNNNN NNNNNNNNNN
          NNNNNNNNNN NNNNNNNNNN NNNNNNNNNN NNNNNNNNNN NNNNNNNNNN
          NNNNNNNNNN NNNNNNNNNN NNNNNNNNNN NNNNNNNNNN NNNNNNNNNN
          NNNNNNNNNN NNNNNNNNNN NNNNNNNNNN NNNNNNNNNN NNNNNNNNNN
          NNNNNNNNNN NNNNNNNNNN NNNNNNNNNN NNNNNNNNNN NNNNNNNNNN
          NNNNNNNNNN NNNNNNNNNN NNNNNNNNNN NNNNNNNNNN NNNNNNNNNN
          NNNNNNNNNN NNNNNNNNNN NNNNNNNNNN NNNNNNNNNN NNNNNNNNNN
          NNNNNNNNNN NNNNNNNNNN NNNNNNNNNN NNNNNNNNNN NNNNNNNNNN
          NNNNNNNNNN NNNNNNNNNN NNNNNNNNNN NNNNNNNNNN NNNNNNNNNN
          NNNNNNNNNN NNNNNNNNNN NNNNNNNNNN NNNNNNNNNN NNNNNNNNNN
          NNNNNNNNNN NNNNNNNNNN NNNNNNNNNN NNNNNNNNNN NNNNNNNNNN
          NNNNNNNNNN NNNNNNAGTT TGTCGTCTCA GTGTTAAATT TGGAGCCACA
          CTTAAGACTA GCAGGCTTCT TCTGGAGCGT GCAAAAGAAC TTGACCTTGC
          CATTGTTGGA GTTAGGTAAG CTGACAGTAT CAAAACACAR TTGTATTAAA
          TAAGTTTTCT TTAAATGCTC TACCTGACAA TACAGATGCC TTTGGATGTG
          ATGAYGTGAG TTTATACAAA ACTTCTTGCC AAATATCAAC TGATATTTTG
          TATCTTTTT- -GTAGTTTCC ATGTTGGAAG TGGATGTACA GACCCAGAGA
          CCTTTGTTCA AGCCATTTCT GATGCCCGCT GTGTGTTTGA TATGGGAGTA
          AGTCTAGTTC TCCTTTATCT GGAACTACTG CTCAGCTGTT GGGGCATGAC
          TGTTATGGGG TTAAAAGCTA GCTAAGTCAT TGATTTCATG TTATTGGAAT
          ATTTTAGGTC CTGGTAGCTT ACTTTGACCA GCTTGTCAGT ACTCATCTAC
          AGACGCACTA AAATTGGCAG CTCAAATTCA AATGACTGTT ACTTGAACAT
          GTGTTAGCTC TGTTTCAAGT ATTAATGAAA TGACTTTATA TTACTTTTTA
          AGCTAAAATG ATAAATTATG AACTGATACA AA-------C TTTTCTTGAC
          AATGTTGCTC TTCATCTCAT TTTAGGCTGA ACTTGGCTTC RATATGTATC
          TGCTTGATAT TGG
Orthot076 GGATCGCTTT TAGGCATCTG CTTAATCACA CAAATCGTCA CAGGTCTCCT
          GCTAGCCATG CACTACACAG CAGACACCTC CTTAGCTTTC GCCTCTGTCA
          CCCATATATG CCGAAACGTC CAATTTGGCT GATTAATCCG CAACCTACAC
          GCAAACGGAG CTTCCTTCTT CTTCATCTGC ATCTATTTCC ACATCGGCCG
          AGGACTATAC TACGGCTCAT ACCTAAATAA AGAAACCTGA AACATCGGAG
          TAATCCTCCT GCTAGCTCTC ATAGCAACTG CTTTCGTAGG ATATGTCCTG
          CCCTGAGGCC AAATATCCTT CTGAGGAGCC ACAGTAATTA CTAACCTGTT
          CTCAGCCATT CCCTATATCG GCCAAACACT AGTAGAGTGA TTATGGGGCG
          GATTCTCGGT GGACAACCCA ACCCTAACCC GATTTTTCGC TATCCACTTC
          CTCCTACCAT TCATCATCGT AGGCCTCACA TTAGTTCACC TCACCTTCCT
          ACACGAGTCA GGCTCAAACA ACCCCCTAGG CATCCCATCA GACTGCGATA
          AAATCCCGTT CCACCCCTAC TACTCCACAA AGGACATCCT GGGATTCGCA
          TTCATACTCA TCTCTCTAGC CGCTATCGCA CTATTCTCCC CCAACCTGCT
          AGGAGACCCA GAAAACTTCA CACCAGCCAA CCCCCTAGCC ACACCTCCCC
          ACATCAAGCC TGAGTGGTAC TTCCTATTTG CTTACGCCAT CCTCCGATCC
          ATCCCAAACA AACTAGGAGG CGTACTAGCC CTCGCTGCTT CCGTTCTAGT
          CCTATTCCTC ATTCCACTAC TACATACATC CAAACTACGC TCAATAACCT
          TCCGCCCTCT ATCACAAATC CTATTCTGAG CCCTAGTTGC CAACCTGCTC
          ATTCTAACTT GAGTAGGTAG CCAGCCAGTT GAACACCCAT TCATTATCAT
          TGGCCAACTA GCCTCATTCA CCTACTTCAC AATTATCCTA GTCCTTTTCC
          CCCTTGCATC TATCCTAGAA AACAAGATAC TTAAACTCTA GCC-AACTCT
          AATAGTTTAT AAAAA-CATT GGTCTTGTNN NNNNNNNNNN NNNNNNNNNN
          NNNNNNNNNN NNNNNNNNNN NNNNNNNNNN NNNNNNNNNN NNNNNNNNNN
          NNNNNNNNNN NNNNNNNNNN NNNNNNNNNN NNNNNNNNNN NNNNNNNNNN
          NNNNNNNNNN NNNNNNNNNN NNNNNNNNNN NNNNNNNNNN NNNNNNNNNN
          NNNNNNNNNN NNNNNNNNNN NNNNNNNNNN NNNNNNNNNN NNNNNNNNNN
          NNNNNNNNNN NNNNNNNNNN NNNNNNNNNN NNNNNNNNNN NNNNNNNNNN
          NNNNNNNNNN NNNNNNNNNN NNNNNNNNNN NNNNNNNNNN NNNNNNNNNN
          NNNNNNNNNN NNNNNNNNNN NNNNNNNNNN NNNNNNNNNN NNNNNNNNNN
          NNNNNNNNNN NNNNNNNNNN NNNNNNNNNN NNNNNNNNNN NNNNNNNNNN
          NNNNNNNNNN NNNNNNNNNN NNNNNNNNNN NNNNNNNNNN NNNNNNNNNN
          NNNNNNNNNN NNNNNNNNNN NNNNNNNNNN NNNNNNNNNN NNNNNNNNNN
          NNNNNNNNNN NNNNNNNNNN NNNNNNNNNN NNNNNNNNNN NNNNNNNNNN
          NNNNNNNNNN NNNNNNNNNN NNNNNNNNNN NNNNNNNNNN NNNNNNNNNN
          NNNNNNNNNN NNNNNNNNNN NNNNNNNNNN NNNNNNNNNN NNNNNNNNNN
          NNNNNNNNNN NNNNNNNNNN NNNNNNNNNN NNNNNNNNNN NNNNNNNNNN
          NNNNNNNNNN NNNNNNNNNN NNNNNNNNNN NNNNNNNNNN NNNNNNNNNN
          NNNNNNNNNN NNNNNNNNNN NNNNNNNNNN NNNNNNNNNN NNNNNNNNNN
          NNNNNNNNNN NNNNNNNNNN NNNNNNNNNN NNNNNNNNNN NNNNNNNNNN
          NNNNNNNNNN NNNNNNNNNN NNNNNNNNNN NNNNNNNNNN NNNNNNNNNN
          NNNNNNNNNN NNNNNNNNNN NNNNNNNNNN NNNNNNNNNN NNNNNNNNNN
          NNNNNNNNNN NNNNNNNNNN NNNNNNNNNN NNNNNNNNNN NNNNNNNNNN
          NNNNNNNNNN NNNNNNNNNN NNNNNNNNNN NNNNNNNNNN NNNNNNNNNN
          NNNNNNNNNN NNNNNNNNNN NNNNNNNNNN NNNNNNNNNN NNNNNNNNNN
          NNNNNNNNNN NNNNNNNNNN NNNNNNNNNN NNNNNNNNNN NNNNNNNNNN
          NNNNNNNNNN NNNNNNNNNN NNNNNNNNNN NNNNNNNNNN NNNNNNNNNN
          NNNNNNNNNN NNNNNNNNNN NNNNNNNNNN NNNNNNNNNN NNNNNNNNNN
          NNNNNNNNNN NNNNNNNNNN NNNNNNNNNN NNNNNNNNNN NNNNNNNNNN
          NNNNNNNNNN NNNNNNNNNN NNNNNNNNNN NNNNNNNNNN NNNNNNNNNN
          NNNNNNNNNN NNNNNNNNNN NNNNNNNNNN NNNNNNNNNN NNNNNNNNNN
          NNNNNNNNNN NNNNNNNNNN NNNNNNNNNN NNNNNNNNNN NNNNNNNNNN
          NNNNNNNNNN NNNNNNNNNN NNNNNNNNNN NNNNNNNNNN NNNNNNNNNN
          NNNNNNNNNN NNNNNNNNNN NNNNNNNNNN NNNNNNNNNN NNNNNNNNNN
          NNNNNNNNNN NNNNNNNNNN NNNNNNNNNN NNNNNNNNNN NNNNNNNNNN
          NNNNNNNNNN NNNNNNNNNN NNNNNNNNNN NNNNNNNNNN NNNNNNNNNN
          NNNNNNNNNN NNNNNNNNNN NNNNNNNNNN NNNNNNNNNN NNNNNNNNNN
          NNNNNNNNNN NNNNNNNNNN NNNNNNNNNN NNNNNNNNNN NNNNNNNNNN
          NNNNNNNNNN NNN
Orthot077 GGATCGCTTT TAGGCATCTG CTTAATCACA CAAATCGTCA CAGGTCTCCT
          GCTAGCCATG CACTACACAG CAGACACCTC CTTYGCTTTC GCCTCTGTCA
          CCCATATGTG CCGAAACGTC CAATTTGGCT GATTAATCCG CAACCTACAC
          GCAAMCGGAG CTTCCTTTTT CTTCATCTGC ATCTATTTCC ACATCGGCCG
          AGGACTATAC TACGGCTCAT ACCTAAATAA AGAAACCTGA AACATCGGAG
          TAATCCTCCT GCTAGCCCTC ATAGCAACTG CTTTCGTAGG ATATGTCCTG
          CCCTGGGGCC AAATATCCTT CTGAGGAGCC ACAGTAATTA CTAACCTATT
          CTCAGCCATT CCCTATATCG GCCAAACACT AGTAGAGTGA TTATGAGGCG
          GATTCTCGGT AGACAACCCA ACCCTAACCC GATTTTTCGC CATCCACTTC
          CTCCTACCAT TCATCATCGT AGGCCTCACA TTAGTTCACC TCACCTTCCT
          ACACGAGTCA GGCTCAAACA ACCCCCTAGG CATCCCATCA GACTGCGATA
          AAATCCCGTT CCACCCCTAC TACTCCACAA AGGACATCCT GGGATTCGCA
          TTCATACTCA TCTCCCTCGC CGCTATCGCA CTATTCTCCC CCAACCTGCT
          AGGAGACCCA GAAAACTTCA CACCAGCCAA CCCCCTAGCC ACACCTCCCC
          ACATCAAGCC TGAGTGGTAC TTCCTATTTG CTTACGCCAT CCTCCGATCC
          ATCCCAAACA AACTAGGAGG CGTACTAGCC CTCGCTGCTT CTATTCTAGT
          CCTATTCCTC ATTCCACTAT TACATACATC CAAACTACGC TCAATAACCT
          TCCGCCCTCT ATCACAAATC CTATTCTGAG CCCTAGTTGC CAACCTGCTC
          ATTCTAACTT GAGTAGGTAG CCAGCCAGTT GAACACCCAT TCATTATCAT
          TGGCCAACTA GCCTCATTCA CCTACTTCAC AATTATCCTA GTCCTTTTCC
          CCCTTGCATC CATCCTAGAA AACAAGATAC TTAAACTCTA GCC-AACTCT
          AATAGTTTAT AAAAA-CATT GGNNNNNNNN NNNNNNNNNN NNNNNNNNNN
          NNNNNNNNNN NNNNNNNNNN NNNNNNNNNN NNNNNNNNNN NNNNNNNNNN
          NNNNNNNNNN NNNNNNNNNN NNNNNNNNNN NNNNNNNNNN NNNNNNNNNN
          NNNNNNNNNN NNNNNNNNNN NNNNNNNNNN NNNNNNNNNN NNNNNNNNNN
          NNNNNNNNNN NNNNNNNNNN NNNNNNNNNN NNNNNNNNNN NNNNNNNNNN
          NNNNNNNNNN NNNNNNNNNN NNNNNNNNNN NNNNNNNNNN NNNNNNNNNN
          NNNNNNNNNN NNNNNNNNNN NNNNNNNNNN NNNNNNNNNN NNNNNNNNNN
          NNNNNNNNNN NNNNNNNNNN NNNNNNNNNN NNNNNNNNNN NNNNNNNNNN
          NNNNNNNNGT ATGGAAAAGG GCAGGGAGTC TTAGCGTCTG ATGTGTAGTG
          AATGTGTGCA AGACAGCTGT GTGAGAGCTG GGCTTTTATT TACTG-----
          ---------- ---ATGACTA GTTGGACTTC AGTGAGCTCT CCCTCAAGTC
          CAAGGTCTGT GTGTACAAGA AAGGGCTCAC GGTATGCAAA TGGCATGTGA
          ATATCCAAGT TTAGATTTCC CATTCCAACC ACCACAGTAT GACCAACCCT
          TGACAACAAT AAACCAGCCC ATGCAGCCTA TGTGTGCCTG GGAAACTGTA
          TTACATAAGG ACTGTCAGTG ACTGAACACA AGGGACATGC AATTTTAGAG
          TAAACCC-TT GAGGATCCAT TGGAGACAAA GACCCATAAA ACTAAGTGTT
          ATAC-AAACA CAGGGCATGA ATTTGCAGTC TTAATGGATG AGACAGACAA
          AGAGTGGAAA GGGCCATGGT CTACTCAAGG TCATGAAGCA GATCAGTG--
          ---------- ---------- ---CTTCTGC CTAGCCCAGG CTCCTTACAC
          ACTAGACCTC ACTGTCTCTC CAGAGGCTGC AGGAAGGCCT ACTGAATTAG
          CTCAGAGATA TTTCCAGGCT GTGCAACCTA CTTCTTAGTC TGGGTTTTCT
          GAAAATAAAC CTTGAGTGTC CCTTCAGTTT TTCTTTCTCT CTTTCCTTCC
          TCTCAGTTCA TTTCTGNNNN NNNNNNNNNN NNNNNNNNNN NNNNNNNNNN
          NNNNNNNNNN NNNNNNNNNN NNNNNNNNNN NNNNNNNNNN NNNNNNNNNN
          NNNNNNNNNN NNNNNNNNNN NNNNNNNNNN NNNNNNNNNN NNNNNNNNNN
          NNNNNNNNNN NNNNNNNNNN NNNNNNNNNN NNNNNNNNNN NNNNNNNNNN
          NNNNNNNNNN NNNNNNNNNN NNNNNNNNNN NNNNNNNNNN NNNNNNNNNN
          NNNNNNNNNN NNNNNNNNNN NNNNNNNNNN NNNNNNNNNN NNNNNNNNNN
          NNNNNNNNNN NNNNNNNNNN NNNNNNNNNN NNNNNNNNNN NNNNNNNNNN
          NNNNNNNNNN NNNNNNNNNN NNNNNNNNNN NNNNNNNNNN NNNNNNNNNN
          NNNNNNNNNN NNNNNNNNNN NNNNNNNNNN NNNNNNNNNN NNNNNNNNNN
          NNNNNNNNNN NNNNNNNNNN NNNNNNNNNN NNNNNNNNNN NNNNNNNNNN
          NNNNNNNNNN NNNNNNNNNN NNNNNNNNNN NNNNNNNNNN NNNNNNNNNN
          NNNNNNNNNN NNNNNNNNNN NNNNNNNNNN NNNNNNNNNN NNNNNNNNNN
          NNNNNNNNNN NNNNNNNNNN NNNNNNNNNN NNNNNNNNNN NNNNNNNNNN
          NNNNNNNNNN NNNNNNNNNN NNNNNNNNNN NNNNNNNNNN NNNNNNNNNN
          NNNNNNNNNN NNN
Orthot078 GGATCGCTTT TAGGCATCTG CTTAATCACA CAAATCGTCA CAGGTCTCCT
          GCTAGCCATG CACTACACAG CAGACACCTC CTTAGCTTTC GCCTCTGTCA
          CCCATATGTG CCGAAACGTC CAATTTGGCT GATTAATCCG CAACCTACAC
          GCAAACGGAG CTTCCTTTTT CTTCATCTGC ATCTATTTCC ACATCGGCCG
          AGGACTATAC TACGGCTCAT ACCTAAATAA AGAAACCTGA AACATCGGAG
          TAATCCTCCT GCTAGCCCTC ATAGCAACTG CTTTCGTAGG ATATGTCCTG
          CCCTGGGGCC AAATATCCTT CTGAGGAGCC ACAGTAATTA CTAACCTATT
          CTCAGCCATC CCCTATATCG GCCAAACACT AGTAGAGTGA TTATGGGGCG
          GATTCTCGGT AGACAACCCA ACCCTAACCC GATTTTTCGC CATCCACTTC
          CTCCTACCAT TCGTCATCGT AGGCCTCACA TTAGTTCACC TCACCTTCCT
          ACACGAGTCA GGCTCAAACA ACCCCCTAGG CATCCCATCA GACTGCGATA
          AAATCCCGTT CCACCCCTAC TACTCCACAA AGGACATCCT GGGATTCGCA
          TTCATACTCA TCTCTCTCGC CGCTATCGCA CTATTCTCCC CCAACCTGCT
          AGGAGACCCA GAAAACTTCA CACCAGCCAA CCCCCTAGCC ACACCTCCCC
          ACATCAAACC TGAGTGATAC TTCCTATTTG CTTACGCCAT CCTCCGATCC
          ATCCCAAACA AACTAGGAGG CGTACTAGCC CTCGCTGCTT CTGTTCTAGT
          CCTATTCCTC ATTCCACTAT TACATACATC CAAACTACGC TCAATAACCT
          TCCGCCCTCT ATCACAAATC CTATTCTGAG CCCTAGTTGC CAACCTGCTC
          ATTCTAACTT GAGTAGGTAG CCAGCCAGTT GAACACCCAT TCATTATCAT
          TGGCCAACTA GCCTCATTCA CCTACTTCAC AATTATCCTA GTCCTTTTCC
          CCCTTGCATC CATCCTAGAA AACAAGATAC TTAAACTCTA GCC-AACTCT
          AATAGTTTAT AAAAA-CATT GGTCBTGTTT CCACCTTT-G ATGCGGGTGC
          TGGCATTGCA CTGAACGACC ATTTTGTCAA GCTGGTTTCC TGGTACGTGC
          AGCCCTGGGG G-TG------ ---GCACAGA CAGGTTACAG ACTTGGGTYC
          TGTGGGTTAC TGCTGGTGAT CCAGGTGGAT ACACACACCT CCATCCTCAC
          TGTGGAGTG- GGATTGCTTC TTACCTGAAA TTACTATAGC TGCCTCCTTC
          CCCCCAGAGG GTAGATGGGA GCTCAGTTGT GTGGGATGGG GCAGAGGARC
          AGGAAGAATG GAAAAAGGGG TGCAAGAAAT GGCTCAGCCC TGA-CAGCGC
          TTGTTTTCTG TCCCCAGGTA TGATAATGAA TATGGATACA GCAACCGTGT
          TGTGGNNNGT ATGGAAAAGG GCAGGGAGTC TTAGCGTCTG ATGTGTAGTG
          AATGTGTGCA AGACAGCTGT GTGAGAGCTG GGCTTTTATT TACTG-----
          ---------- ---ATGACTA GTTGGACTTC AGTGAGCTCT CCCTCAAGTC
          CAAGGTCTGT GTGTACAAGA AAGGGCTCAC GGTATGCAAA TGGCATGTGA
          ATATCCAAGT TTAGATTTCC CATTCCAACC ACCACAGTAT GACCAACCCT
          TGACAACAAT AAACCAGCCC ATGCAGCCTA TGTGTGCCTG GGAAACTGTA
          TTACATAAGG ACTGTCAGTG ACTGAACACA AGGGACATGC AATTTTAGAG
          TAAACCC-TG GAGGATCCAT TGGAGACAAA GACCCATAAA ACTAAGTGTT
          ATAC-AAACA CAGGGCATGA ATTTGCAGTC TTAATGGATG AGACAGACAA
          AGAGTGGAAA GGGCCATGGT CTACTCAAGG TCATGAAGCA GATCAGTG--
          ---------- ---------- ---CTTCTGC CTAGCCCAGG CTCCTTACAC
          ACTAGACCTC ACTGTCTCTC CAGAGGCTGC AGGAAGGCCT ACTGAATTAG
          CTCAGAGATA TTTCCAGGCT GTGCAACCTA CTTCTTAGTC TGGGTTTTCT
          GAAAATAAAC CTTGAGTGTC CCTTCAGTTT TTCTTTCTCT CTTTCCTTCC
          TCTCAGTTCA TTTCTGAGTT TGTCGTCTCA GTGTTAAATT TGGAGCCACA
          CTTAAGACTA GCAGGCTTCT TCTGGAGCGT GCAAAAGAAC TTGACCTTGC
          CATTGTTGGA GTTAGGTAAG CTGACAGTAT CAAAACACAG TTGTATTAAA
          TAAGTTTTCT TTAAATGCTC TACCTGACAA TACAGATGCC TTTGGATGTG
          ATGACGTGAG TTTATACAAA ACTTCTTGCC AAATATCAAC TGATATTTTG
          TATCTTTTT- -GTAGTTTCC ATGTTGGAAG TGGATGTACA GACCCAGAGA
          CCTTTGTTCA AGCCATTTCT GATGCCCGCT GTGTGTTTGA TATGGGAGTA
          AGTCTAGTTC TCCTTTATCT GGAACTACTG CTCAGCTGTT GGGGCATGAC
          TGTTATGGGG TTAAAAGCTA GCTAAGTCAT TGATTTCATG TTATTGGAAT
          ATTTTAGGTC CTGGTAGCTT ACTTTGACCA GCTTGTCAGT ACTCATCTAC
          AGACACACTA AAATTGGCAG CTCAAATTCA AATGACTGTT ACTTGAACAT
          GTGTTAGCTC TGTTTCAAGT ATTAATGAAA TGACTTTATA TTACTTTTTA
          AGCTAAAATG ATAAATTATG AACTGATACA AA-------C TTTTCTTGAC
          AATGTTGCTC TTCATCTCAT TTTAGGCTGA ACTTGGCTTT GATATGTATC
          TGCTTGATAT TGG
Orthot079 GGATCGCTTT TAGGCATCTG CTTAATCACA CAAATCGTCA CAGGTCTCCT
          GCTAGCCATG CACTACACAG CAGACACCTC CTTAGCTTTC GCCTCTGTCA
          CCCATATGTG CCGAAACGTC CAATTTGGCT GATTAATCCG CAACCTACAC
          GCAAACGGAG CTTCCTTTTT CTTCATCTGC ATCTATTTCC ACATCGGCCG
          AGGACTATAC TACGGCTCAT ACCTAAATAA AGAAACCTGA AACATCGGAG
          TAATCCTCCT GCTAGCTCTC ATAGCAACTG CTTTCGTAGG ATATGTCCTG
          CCCTGAGGCC AAATATCCTT CTGAGGAGCC ACAGTAATTA CTAACCTATT
          CTCAGCCATT CCCTATATCG GCCAAACACT AGTAGAGTGA TTATGGGGCG
          GATTCTCGGT AGACAACCCA ACCCTAACCC GATTTTTCGC CATCCACTTC
          CTCCTACCAT TCATCATCGT AGGCCTCACA TTAGTTCACC TCACCTTCCT
          ACACGAGTCA GGCTCAAACA ACCCCCTAGG CATCCCATCA GACTGCGATA
          AAATCCCGTT CCACCCCTAC TACTCCACAA AGGACATCCT GGGATTCGCA
          TTCATACTCA TCTCTCTCGC CGCTATCGCA CTATTCTCCC CCAACCTCCT
          AGGAGACCCA GAAAACTTCA CACCAGCCAA CCCCCTAGCC ACACCTCCCC
          ACATCAAGCC TGAGTGGTAC TTCCTATTTG CTTACGCCAT CCTCCGATCC
          ATCCCAAACA AACTAGGAGG CGTACTAGCC CTCGCTGCTT CTGTCCTAGT
          CCTATTCCTC ATTCCACTAT TACATACATC CAAACTACGC TCAATAACCT
          TCCGCCCCCT ATCACAAATC CTATTCTGAG CCCTAGTTGC CAACCTGCTC
          ATTCTAACTT GAGTAGGTAG CCAGCCAGTT GAACATCCAT TCATCATCAT
          TGGCCAATTA GCCTCATTCA CCTACTTCAC AATCATTCTA GTCCTTTTCC
          CCCTTGCATC CATCCTAGAA AACAAGATAC TTAAACTCTA GCC-AACTCT
          AATAGTTTAT AAAAA-CATT GGTCTTGTTT CCACCTTTTG ATGCGGGTGC
          TGGCATTGCA CTGAACGACC ATTTTGTCAA GCTGGTTTCC TGGTACGTGC
          AGCCCTGGGG G-TG------ ---GCACAGA CAGGTTACAG ACTTGGGTTC
          TGTGGGTAAC TGCTGGTGAT CCAGGTGGAT ACACAGACCT CCATCCTCAC
          TGTGGAGTG- GGATTGCTTC TTACCTGAAA TTACTATAGC TGCCTCCTTC
          CCCCCAGAGG GTAGATGGGA GCTCAGTTGT GTGGGATGGG GCAGAGGAGC
          AGGAAGAATG GAAGAAGGGG TGCAAGAAAT GGCTCAGCCC TGA-CAGCGC
          TTGTTTTCTG TCCCCAGGTA TGATAATGAA TATGGATACA GCAACCGTGT
          TGTGGACTGT ATGGAAAAGG GCAGGGAGTC TTAGCGTCTG ATGTGTAGTG
          AATGTGTGCA AGACAGCTGT GTGAGAGCTG GGCTTTTATT TACTG-----
          ---------- ---ATGACTA GTTGGACTTC AGTGAGCTCT CCCTCAAGTC
          CAAGGTCTGT GTGTACAAGA AAGGGCTCAC GGTATGCAAA TGGCATGTGA
          ATATCCAAGT TTAGATTTCC CATTCCAACC ACCACAGTAT GACCAACCCT
          TGACAACAAT AAACCAGCCC ATGCAGCCTA TGTGTGCCTG GGAAACTGTA
          TTACATAAGG ACTGTCAGTG ACTGAACACA AGGGACATGC AATTTTAGAG
          TAAACCC-TG GAGGATCCAT TGGAGACAAA GACCCATAAA ACTAAGTGTT
          ATAC-AAACA CAGGGCATGA ATTTGCAGTC TTAATGGATG AGACAGACAA
          AGAGTGGAAA GGGCCATGGT CTACTCAAGG TCATGAAGCA GATCAGTG--
          ---------- ---------- ---CTTCTGC CTAGCCCAGG CTCCTTACAC
          ACTAGACCTC ACTGTCTCTC CAGAGGCTGC AGGAAGGCCT ACTGAATTAG
          CTCAGAGATA TTTCCAGGCT GTGCAACCTA CTTCTTAGTC TGGGTTTTCT
          GAAAATAAAC CTTGAGTGTC CCTTCAGTTT TTCTTTCTCT CTTTCCTTCC
          TCTCAGTTCA TTTCTGAGTT TGTCGTCTCA GTGTTAAATT TGGAGCCACA
          CTTAAGACTA GCAGGCTTCT TCTGGAGCGT GCAAAAGAAC TTGACCTTGC
          CATTGTTGGA GTTAGGTAAG CTGACAGTAT CAAAACACAG TTGTATTAAA
          TAAGTTTTCT TTAAATGCTC TACCTGACAA TACAGATGCC TTTGGATGTG
          ATGACGTGAG TTTATACAAA ACTTCTTGCC AAATATCAAC TGATATTTTG
          TATCTTTTT- -GTAGTTTCC ATGTTGGAAG TGGATGTACA GACCCAGAGA
          CCTTTGTTCA AGCCATTTCT GATGCCCGCT GTGTGTTTGA TATGGGAGTA
          AGTCTAGTTC TCCTTTATCT GGAACTACTG CTCAGCTGTT GGGGCATGAC
          TGTTATGGGG TTAAAAGCTA GCTAAGTCAT TGATTTCATG TTATTGGAAT
          ATTTTAGGTC CTGGTAGCTT ACTTTGACCA GCTTGTCAGT ACTCGTCTAC
          AGACGCACTA AAATTGACAG CTCAAATTCA AATGACTGTT ACTTGAACAT
          GTGTTAGCTC TGTTTCAAGT ATTAATGAAA TGACTTTATA TTACTTTTTA
          AGCTAAAATG ATAAATTATG AACTGATACA AA-------C TTTTCTTGAC
          AATGTTGCTC TTCATCTCAT TTTAGGCTGA ACTTGGCTTT GATATGTATC
          TGCTTGATAT TGG
Orthot080 GGATCGCTTT TAGGCATCTG CTTAATCACA CAAATCGTCA CAGGTCTCCT
          GCTAGCCATG CACTACACAG CAGACACCTC CTTAGCTTTC GCCTCTGTCA
          CCCATATGTG CCGAAACGTC CAATTTGGCT GATTAATCCG CAACCTACAC
          GCAAACGGAG CTTCCTTTTT CTTCATCTGC ATCTATTTCC ACATCGGCCG
          AGGACTATAC TACGGCTCAT ACCTAAATAA AGAAACCTGA AACATCGGAG
          TAATCCTCCT GCTAGCTCTC ATAGCAACTG CTTTCGTAGG ATATGTCCTG
          CCCTGAGGCC AAATATCCTT CTGAGGAGCC ACAGTAATCA CTAACCTATT
          CTCAGCCATT CCCTATATCG GCCAAACACT AGTAGAGTGA TTATGGGGCG
          GATTCTCGGT AGACAACCCA ACCCTAACCC GATTTTTCGC CATCCACTTC
          CTCCTACCAT TCATCATCGT AGGCCTCACA TTAGTCCACC TCACCTTCCT
          ACACGAGTCA GGCTCAAACA ACCCCCTAGG CATCCCATCA GACTGCGATA
          AAATCCCGTT CCACCCCTAC TACTCCACAA AGGACATCCT GGGATTCGCA
          TTCATACTCA TCTCTCTCGC CGCTATCGCA CTATTCTCCC CCAACCTGCT
          AGGAGACCCA GAAAACTTCA CACCAGCCAA CCCCCTAGCC ACACCTCCCC
          ACATCAAGCC TGAATGGTAC TTCCTATTTG CTTACGCCAT CCTCCGATCC
          ATCCCAAACA AACTAGGAGG CGTACTAGCC CTCGCTGCTT CTGTTCTAGT
          CCTGTTCCTC ATTCCACTAT TACATACATC CAAACTACGC TCAATAACCT
          TCCGCCCTCT ATCACAAATC CTATTCTGAG CCCTAGTTGC CAACCTGCTC
          ATTCTAACTT GAGTAGGTAG CCAGCCAGTT GAACACCCGT TCATTATCAT
          TGGCCAACTA GCCTCATTCA CCTACTTCAC AATTATCCTA GTCCTTTTCC
          CCCTTGCATC CATCCTAGAA AACAAGATAC TTAAACTCTA GCC-AACTCT
          AATAGTTTAT AAAAA-CATT GGTCTTGTNN NNNNNNNNNN ATGCGGGTGC
          TGGCATCGCA CTGAACGACC ATTTTGTCAA GCTGGTTTCC TGGTACGTGC
          AGCCCTGGGG G-TG------ ---GCACAGA CAGGTTACAG ACTTGGGTCC
          TGTGGGTTAC TGCTGGTGAT CCAGGTGGAT ACACACACCT CCATCCTCAC
          TGTGGAGTG- GGATTGCTTC TTACCTGAAA TTACTATAGC TGCCTCCTTC
          CCCCCAGAGG GTAGATGGGA GCTCAGTTGT GTGGGATGGG GCAGAGGARC
          AGGAAGAATG GAAAAAGGGG TGCAAGAAAT GGCTCAGCCC TGA-CAGCGC
          TTGTTTTCTG TCCCCAGGTA TGATAATGAA TATGGATACA GCAACCGTNN
          NNNNNNNNNN NNNNNNNNNN NNNNNNNNNN NNNNNNNNNN NNNNNNNNNN
          NNNNNNNNNN NNNNNNNNNN NNNNNNNNNN NNNNNNNNNN NNNNNNNNNN
          NNNNNNNNNN NNNNNNNNNN NNNNNNNNNN NNNNNNNNNN NNNNNNNNNN
          NNNNNNNNNN NNNNNNNNNN NNNNNNNNNN NNNNNNNNNN NNNNNNNNNN
          NNNNNNNNNN NNNNNNNNNN NNNNNNNNNN NNNNNNNNNN NNNNNNNNNN
          NNNNNNNNNN NNNNNNNNNN NNNNNNNNNN NNNNNNNNNN NNNNNNNNNN
          NNNNNNNNNN NNNNNNNNNN NNNNNNNNNN NNNNNNNNNN NNNNNNNNNN
          NNNNNNNNNN NNNNNNNNNN NNNNNNNNNN NNNNNNNNNN NNNNNNNNNN
          NNNNNNNNNN NNNNNNNNNN NNNNNNNNNN NNNNNNNNNN NNNNNNNNNN
          NNNNNNNNNN NNNNNNNNNN NNNNNNNNNN NNNNNNNNNN NNNNNNNNNN
          NNNNNNNNNN NNNNNNNNNN NNNNNNNNNN NNNNNNNNNN NNNNNNNNNN
          NNNNNNNNNN NNNNNNNNNN NNNNNNNNNN NNNNNNNNNN NNNNNNNNNN
          NNNNNNNNNN NNNNNNNNNN NNNNNNNNNN NNNNNNNNNN NNNNNNNNNN
          NNNNNNNNNN NNNNNNNNNN NNNNNNNNNN NNNNNNNNNN NNNNNNNNNN
          NNNNNNNNNN NNNNNNNNNN NNNNNNNNNN NNNNNNNNNN NNNNNNNNNN
          NNNNNNNNNN NNNNNNNNNN NNNNNNNNNN NNNNNNNNNN NNNNNNNNNN
          NNNNNNNNNN NNNNNNNNNN NNNNNNNNNN NNNNNNNNNN NNNNNNNNNN
          NNNNNNNNNN NNNNNNNNNN NNNNNNNNNN NNNNNNNNNN NNNNNNNNNN
          NNNNNNNNNN NNNNNNNNNN NNNNNNNNNN NNNNNNNNNN NNNNNNNNNN
          NNNNNNNNNN NNNNNNNNNN NNNNNNNNNN NNNNNNNNNN NNNNNNNNNN
          NNNNNNNNNN NNNNNNNNNN NNNNNNNNNN NNNNNNNNNN NNNNNNNNNN
          NNNNNNNNNN NNNNNNNNNN NNNNNNNNNN NNNNNNNNNN NNNNNNNNNN
          NNNNNNNNNN NNNNNNNNNN NNNNNNNNNN NNNNNNNNNN NNNNNNNNNN
          NNNNNNNNNN NNNNNNNNNN NNNNNNNNNN NNNNNNNNNN NNNNNNNNNN
          NNNNNNNNNN NNNNNNNNNN NNNNNNNNNN NNNNNNNNNN NNNNNNNNNN
          NNNNNNNNNN NNNNNNNNNN NNNNNNNNNN NNNNNNNNNN NNNNNNNNNN
          NNNNNNNNNN NNNNNNNNNN NNNNNNNNNN NNNNNNNNNN NNNNNNNNNN
          NNNNNNNNNN NNNNNNNNNN NNNNNNNNNN NNNNNNNNNN NNNNNNNNNN
          NNNNNNNNNN NNN
Tesia.081 NNNNNNNNNN NNNNNNNNNN NNNNNNNNNN NNNNNNNNNN NNNNNNNNNN
          NNNNNNNNNN NNNNNNNNNN NNNNNNNNNN NNNNNNNNNN NNNTCCGTTA
          CACATATGTG CCGAAATGTC CAATTTGGCT GACTAATCCG TAACCTCCAT
          GCAAATGGAG CTTCCTTCTT CTTCATCTGC ATCTACTTTC ACATCGGTCG
          AGGACTATAC TACGGTTCAT ACCTAAACAA AGAAACATGA AACGTCGGAG
          TAATCCTCCT ACTAGCACTC ATAGCAACCG CCTTCGTAGG ATACGTACTG
          CCTTGAGGAC AAATATCCTT CTGAGGAGCT ACCGTAATCA CCAACTTATT
          CTCAGCAATC CCCTACATTG GCCAAACACT AGTAGAATGA CTATGAGGCG
          GATTCTCAGT AGACAATCCA ACCCTAACTC GATTCTTCGC CATCCATTTC
          CTACTACCAT TCCTCATTGT AGGACTTACA CTAGTCCACC TCACCTTTCT
          ACACGAAACA GGCTCAAACA ACCCCCTTGG AATCCCATCA GACTGTGATA
          AAATCCCATT TCACCCGTAC TACTCCACAA AGGACATTTT AGGATTCGCA
          TTCATACTTG TCTCCCTAGC CGCCCTAGCC CTATTTTCCC CAAATTCACT
          AGGGGACCCA GAAAACTTCA CACCAGCCAA CCCCCTAGCT ACACCACCCC
          ATATCAAACC CGAATGATAC TTCCTATTCG CCTACGCTAT CCTCCGATCT
          ATCCCAAACA AATTAGGAGG AGTATTAGCT CTCGCCGCCT CTGTCCTAGT
          CCTTTTCCTT ATCCCACTAC TCCACACATC CAAACTACGA TCAATAACCT
          TCCGCCCTCT CTCACAAATC CTATTCTGAG CCTTAGTCGC AAACCTCCTC
          ATCCTAACTT GAGTAGGCAG CCAACCAGTT GAACACCCAT TCATCATCAT
          TGGCCAACTA GCCTCATTCA CCTACTTCAC AATCATCCTA GTTCTCTTCC
          CCCTCGCATC CATCCTAGAA AACAAGATGN NNNNNNNNNN NNNNNNNNNN
          NNNNNNNNNN NNNNNNNNNN NNNNNNNNTT CCACCTTTTG ATGCGGGTGC
          TGGCATTGCA CTGAACGACC ATTTTGTCAA GCTGGTTTCC TGGTACGTGC
          AGCCCTGGGG GATGTAGGGG TTGGCACGGA CAGGTTACAG GCTTGGGTCC
          TGTGGGTTAC TGCTGGTGAT CCAGGTGGAT ACACAGACCT CCATCCTCAC
          TGGGGAGTGA GGAT------ ---------- TTACTACAGC TGCCTCCTTC
          CCCYCAGAGG GTAGATGGGA GTTCAGTTGT GTGGGATGGG GCAGAGGAGC
          AGGAAGAATG GAAGAAGGGG TGCAAGAAAT GGCTCAGCCC TGA-CAGCGC
          TTGTTTTCTG TCCCCAGGTA TGATAATGAA TATGGATACA GCAACCGTGT
          TGTGGACTGT ATGGAAAAGG GCAGGGAGTC TTAGTGTCTG ATGTGTAGTG
          AATGTGTGCA AGACAGCTAT GTGAGAGCTG GACTTTTATT TACTG-----
          ---------- ---ATGACTA GTTGGACTTC AGGTAGCTCT CGCTCAAGTC
          CAAGGTCTGT GTGTACAAGA AAGGGCTCAC GGTACGCAAA TGGTATGTGA
          ATATCCATGT TTAGATTTCC CATTCCAACC ACCACAGTCT GGCCAACCCT
          TGATAACAAT AAACCAGCCC ATGCAGCCTG TGCGTACCTG GGAAACTGTA
          TTACATAAGG ACTGTCAGTG ACTAGACACA AGGGACATGC AATTTTAGAG
          TAA-CCC-TG GAGGATCCAT TGGAGACCAA GACCCTTAAA ACTAAGTGTT
          ATAC-AAACA CAGGGCATAA ATTTGCAGTC TTAATGGATG AGACAGACAA
          AAAGTGAAAA GGGCCATGGT CTACTCAAGG TCATGAAGCA GATCAGTGTC
          ACAGCTAGGA ATAGAGCCCA GTGCTTCTGC CTAGCCCAGG CTCCTTGCAC
          ACTAGACCTC ACTGTCTCTC CAGAGGCTGC AGAAAGGCCT ACTGAATTAG
          CTCAGAGATA TTTCCAGGCT CTGCAACCTA TTTCTTAGTC TGGGTTTTCT
          GAAAATAAAC CTTGAGTGTC CCTTCAGTTT TTCTTTCTCT CTTTCCTTCC
          TCTCAGTTCA TTTCTGAGTT TGTCGTCTCA GTGTTAAATT TGGAGCTACA
          CTTAAGACTA GCAGGCTTCT TCTGGAGCGT GCAAAAGAAC TTGACCTTGC
          CATTGTTGGA GTTAGGTGAG CTGACRGTAT CAAAACACAG TTGTATTAAA
          TAAGTTTTCT TTAAATGCTT TACCTGACAA TACAGATGCC TTTGCACATG
          ATGACATGAG TTTATACAAA ATTTCTTGCC AAATATCAAC TGGTATTTTG
          TATTTTTTT- -GTAGTTTCC ACGTTGGAAG TGGATGTACA GACCCAGAGA
          CCTTTGTTCA AGCCATTTCT GATGCCCGCT GTGTGTTTGA TATGGGAGTA
          AGTCTTGTTC TACTTTATCT GGAACTACAA CTCAACTGTT GGGGCACAAC
          TGTTATGGGG TTAAAAGCTA GCTAAGTCAT TGACTTCATG TTACTGGAAT
          TTTTTAGGTC CTGGTAGCTT ACTTTGACCA GCTTGGCAGT ACTCRTCTAT
          AGATGCGCTA AAATTGGCAG CTCAAATTCA AATAACTGTT AYTTGAACAT
          GTGTTAGCTC TGTTTCAAGT ATTAATGAAA TGACTTTATA TTACTTTTTA
          AGATAAAATG CTAAATTATG AACTGATATA AATTATAAAC TTTTCTTGAC
          AGTGTTGCTG TTAATCTCAT TTTAGGCTGA ACTTGGCTTC AGTATGTATC
          TGCTTGATAT TGG
Tesia.082 NNNNNNNNNN NNNNNNNNNN NNNNNNNNNN NNNNNNNNNN NNNNNNNNNN
          NNNNNNNNNN NNNNNNNNNN NNNNNNNNNN NNNNNNNNNN NNNNNNNNNN
          NNNNNNNNNN NNNNNNNNNN NNNNNNNNNN NNNNNNNNNN NNNNNNNNNN
          NNNNNNNNNN NNNNNNNNNN NNNNNNNNNN NNNNNNNNNN NNNNNNNNNN
          NNNNNNNNNN NNNNNNNNNN NNNNNNNNNN NNNNNNNNNN NNNNNNNNNN
          NNNNNNNNNN NNNNNNNNNN NNNNNNNNNN NNNNNNNNNN NNNNNNNNNN
          NNNNNNNNNN NNNNNNNNNN NNNNNNNNNN NNNNNNNNNN NNNNNNNNNN
          NNNNNNNNNN NNNNNNNNNN NNNNNNNNNN NNNNNNNNNN NNNNNNNNNN
          NNNNNNNNNN NNNNNNNNNN NNNNNNNNNN NNNNNNNNNN NNNNNNNNNN
          NNNNNNNNNN NNNNNNNNNN NNNNNNNNNN NNNNNNNNNN NNNNNNNNNN
          NNNNNNNNNN NNNNNNNNNN NNNNNNNNNN NNNNNNNNNN NNNNNNNNNN
          NNNNNNNNNN NNNNNNNNNN NNNNNNNNNN NNNNNNNNNN NNNNNNNNNN
          NNNNNNNNNN NNNNNNNNNN NNNNNNNNNN NNNNNNNNNN NNNNNNNNNN
          NNNNNNNNNN NNNNNNNNNN NNNNNNNNNN NNNNNNNNNN NNNNNNNNNN
          NNNNNNNNNN NNNNNNNNNN NNNNNNNNNN NNNNNNNNNN NNNNNNNNNN
          NNNNNNNNNN NNNNNNNNNN NNNNNNNNNN NNNNNNNNNN NNNNNNNNNN
          NNNNNNNNNN NNNNNNNNNN NNNNNNNNNN NNNNNNNNNN NNNNNNNNNN
          NNNNNNNNNN NNNNNNNNNN NNNNNNNNNN NNNNNNNNNN NNNNNNNNNN
          NNNNNNNNNN NNNNNNNNNN NNNNNNNNNN NNNNNNNNNN NNNNNNNNNN
          NNNNNNNNNN NNNNNNNNNN NNNNNNNNNN NNNNNNNNNN NNNNNNNNNN
          NNNNNNNNNN NNNNNNNNNN NNNNNNNNNN NNNNNNNNNN NNNNNNNNNN
          NNNNNNNNNN NNNNNNNNNN NNNNNNNNTT CCACCTTTTG ATGCGGGTGC
          TGGCATTGCA CTGAACGACC ATTTTGTCAA GCTGGTTTCC TGGTACGTGC
          AGCCCTGGGG GATGTAGGGG TTGGCACGGA CAGGTTACAG GYTTGGGTCC
          TGTGGGTTAS TGSTGGTGAT CCAGGYGGAT ACACAGATCT CCATCCTCAC
          TGGGGAGTGA GGAT------ ---------- TTASTACAGC TGCCTCCTTC
          CCCCCAGAGG GTAKATGGGA GTTCASTTGT GTGGGATGGG GCAGAGBAGC
          AGGAMGAATG GAAGCAGGGG TGCAAGAAAT GGCTCAGCCC TGA-CAGCGC
          TTGTTTTCTG TCCCCAGGTA TGATAATGAA TATGGATACA GCAACCGTGT
          TGTGGACTNN NNNNNNNNNN NNNNNNNNNN NNNNNNNNNN NNNNNNNNNN
          NNNNNNNNNN NNNNNNNNNN NNNNNNNNNN NNNNNNNNNN NNNNNNNNNN
          NNNNNNNNNN NNNNNNNNNN NNNNNNNNNN NNNNNNNNNN NNNNNNNNNN
          NNNNNNNNNN NNNNNNNNNN NNNNNNNNNN NNNNNNNNNN NNNNNNNNNN
          NNNNNNNNNN NNNNNNNNNN NNNNNNNNNN NNNNNNNNNN NNNNNNNNNN
          NNNNNNNNNN NNNNNNNNNN NNNNNNNNNN NNNNNNNNNN NNNNNNNNNN
          NNNNNNNNNN NNNNNNNNNN NNNNNNNNNN NNNNNNNNNN NNNNNNNNNN
          NNNNNNNNNN NNNNNNNNNN NNNNNNNNNN NNNNNNNNNN NNNNNNNNNN
          NNNNNNNNNN NNNNNNNNNN NNNNNNNNNN NNNNNNNNNN NNNNNNNNNN
          NNNNNNNNNN NNNNNNNNNN NNNNNNNNNN NNNNNNNNNN NNNNNNNNNN
          NNNNNNNNNN NNNNNNNNNN NNNNNNNNNN NNNNNNNNNN NNNNNNNNNN
          NNNNNNNNNN NNNNNNNNNN NNNNNNNNNN NNNNNNNNNN NNNNNNNNNN
          NNNNNNNNNN NNNNNNNNNN NNNNNNNNNN NNNNNNNNNN NNNNNNNNNN
          NNNNNNNNNN NNNNNNNNNN NNNNNNNNNN NNNNNNNNNN NNNNNNNNNN
          NNNNNNNNNN NNNNNNNNNN NNNNNNNNNN NNNNNNNNNN NNNNNNNNNN
          NNNNNNNNNN NNNNNNNNNN NNNNNNNNNN NNNNNNNNNN NNNNNNNNNN
          NNNNNNNNNN NNNNNNNNNN NNNNNNNNNN NNNNNNNNNN NNNNNNNNNN
          NNNNNNNNNN NNNNNNNNNN NNNNNNNNNN NNNNNNNNNN NNNNNNNNNN
          NNNNNNNNNN NNNNNNNNNN NNNNNNNNNN NNNNNNNNNN NNNNNNNNNN
          NNNNNNNNNN NNNNNNNNNN NNNNNNNNNN NNNNNNNNNN NNNNNNNNNN
          NNNNNNNNNN NNNNNNNNNN NNNNNNNNNN NNNNNNNNNN NNNNNNNNNN
          NNNNNNNNNN NNNNNNNNNN NNNNNNNNNN NNNNNNNNNN NNNNNNNNNN
          NNNNNNNNNN NNNNNNNNNN NNNNNNNNNN NNNNNNNNNN NNNNNNNNNN
          NNNNNNNNNN NNNNNNNNNN NNNNNNNNNN NNNNNNNNNN NNNNNNNNNN
          NNNNNNNNNN NNNNNNNNNN NNNNNNNNNN NNNNNNNNNN NNNNNNNNNN
          NNNNNNNNNN NNNNNNNNNN NNNNNNNNNN NNNNNNNNNN NNNNNNNNNN
          NNNNNNNNNN NNNNNNNNNN NNNNNNNNNN NNNNNNNNNN NNNNNNNNNN
          NNNNNNNNNN NNNNNNNNNN NNNNNNNNNN NNNNNNNNNN NNNNNNNNNN
          NNNNNNNNNN NNN
Tesia.083 NNNNNNNNNN NNNNNNNNNN NNNNNNNNNN NNNNNNNNNN NNNNNNNNNN
          NNNNNNNNNN NNNNNNNNNN NNNNNNNNNN NNNNNNNNNN NNNNNNNNNN
          NNNNNNNNNN NNNNNNNNNN NNNNNNNNNN NNNNNNNNNN NNNNNNNNNN
          NNNNNNNNNN NNNNNNNNNN NNNNNNNNNN NNNNNNNNNN NNNNNNNNNN
          NNNNNNNNNN NNNNNNNNNN NNNNNNNNNN NNNNNNNNNN NNNNNNNNNN
          NNNNNNNNNN NNNNNNNNNN NNNNNNNNNN NNNNNNNNNN NNNNNNNNNN
          NNNNNNNNNN NNNNNNNNNN NNNNNNNNNN NNNNNNNNNN NNNNNNNNNN
          NNNNNNNNNN NNNNNNNNNN NNNNNNNNNN NNNNNNNNNN NNNNNNNNNN
          NNNNNNNNNN NNNNNNNNNN NNNNNNNNNN NNNNNNNNNN NNNNNNNNNN
          NNNNNNNNNN NNNNNNNNNN NNNNNNNNNN NNNNNNNNNN NNNNNNNNNN
          NNNNNNNNNN NNNNNNNNNN NNNNNNNNNN NNNNNNNNNN NNNNNNNNNN
          NNNNNNNNNN NNNNNNNNNN NNNNNNNNNN NNNNNNNNNN NNNNNNNNNN
          NNNNNNNNNN NNNNNNNNNN NNNNNNNNNN NNNNNNNNNN NNNNNNNNNN
          NNNNNNNNNN NNNNNNNNNN NNNNNNNNNN NNNNNNNNNN NNNNNNNNNN
          NNNNNNNNNN NNNNNNNNNN NNNNNNNNNN NNNNNNNNNN NNNNNNNNNN
          NNNNNNNNNN NNNNNNNNNN NNNNNNNNNN NNNNNNNNNN NNNNNNNNNN
          NNNNNNNNNN NNNNNNNNNN NNNNNNNNNN NNNNNNNNNN NNNNNNNNNN
          NNNNNNNNNN NNNNNNNNNN NNNNNNNNNN NNNNNNNNNN NNNNNNNNNN
          NNNNNNNNNN NNNNNNNNNN NNNNNNNNNN NNNNNNNNNN NNNNNNNNNN
          NNNNNNNNNN NNNNNNNNNN NNNNNNNNNN NNNNNNNNNN NNNNNNNNNN
          NNNNNNNNNN NNNNNNNNNN NNNNNNNNNN NNNNNNNNNN NNNNNNNNNN
          NNNNNNNNNN NNNNNNNNNN NNNNNNNNNN NNNNNNNNNN NNNNNNNNNN
          NNNNNNNNNN NNNNNNNNNN NNNNNNNNNN NNNNNNNNNN NNNNNNNNNN
          NNNNNNNNNN NNNNNNNNNN NNNNNNNNNN NNNNNNNNNN NNNNNNNNNN
          NNNNNNNNNN NNNNNNNNNN NNNNNNNNNN NNNNNNNNNN NNNNNNNNNN
          NNNNNNNNNN NNNNNNNNNN NNNNNNNNNN NNNNNNNNNN NNNNNNNNNN
          NNNNNNNNNN NNNNNNNNNN NNNNNNNNNN NNNNNNNNNN NNNNNNNNNN
          NNNNNNNNNN NNNNNNNNNN NNNNNNNNNN NNNNNNNNNN NNNNNNNNNN
          NNNNNNNNNN NNNNNNNNNN NNNNNNNNNN NNNNNNNNNN NNNNNNNNNN
          NNNNNNNNNN NNNNNNNNNN NNNNNNNNNN NNNNNNNNNN NNNNNNNNNN
          NNNNNNNNNN NNNNNNNNNN NNNNNNNNNN NNNNNNNNNN NNNNNNNNNN
          NNNNNNNNNN NNNNNNNNNN NNNNNNNNNN NNNNNNNNNN NNNNNNNNNN
          NNNNNNNNNN NNNNNNNNNN NNNNNNNNNN NNNNNNNNNN NNNNNNNNNN
          NNNNNNNNNN NNNNNNNNNN NNNNNNNNNN NNNNNNNNNN NNNNNNNNNN
          NNNNNNNNNN NNNNNNNNNN NNNNNNNNNN NNNNNNNNNN NNNNNNNNNN
          NNNNNNNNNN NNNNNNNNNN NNNNNNNNNN NNNNNNNNNN NNNNNNNNNN
          NNNNNNNNNN NNNNNNNNNN NNNNNNNNNN NNNNNNNNNN NNNNNNNNNN
          NNNNNNNNNN NNNNNNNNNN NNNNNNNNNN NNNNNNNNNN NNNNNNNNNN
          NNNNNNNNNN NNNNNNNNNN NNNNNNNNNN NNNNNNNNNN NNNNNNNNNN
          NNNNNNNNNN NNNNNNNNNN NNNNNNNNNN NNNNNNNNNN NNNNNNNNNN
          NNNNNNNNNN NNNNNNNNNN NNNNNNNNNN NNNNNNNNNN NNNNNNNNNN
          NNNNNNNNNN NNNNNNNNNN NNNNNNNNNN NNNNNNNNNN NNNNNNNNNN
          NNNNNNNNNN NNNNNNNNNN NNNNNNNNNN NNNNNNNNNN NNNNNNNNNN
          NNNNNNNNNN NNNNNNAGTT TGTCGTCTCA GTGTTAAATT TGGAGCTACA
          CTTAAGACTA GCAGGCTTCT TCTGGAGCGT GCAAAAGAAC TTGACCTTGC
          CATTGTTGGA GTTAGGTGAG CTGACAGTAT CAAAACACAG TTGTATTAAA
          TAAGTTTTCT TTAAATGCTT TACCTGACAA TACAGATGCC TTTGCACATG
          ATGACATGAG TTTATACAAA ATTTCTTGCC AAATATCAAC TGGTATTTTG
          TATTTTTTT- -GTAGTTTCC ACGTTGGAAG TGGATGTACA GACCCAGAGA
          CCTTTGTTCA AGCCATTTCT GATGCCCGCT GTGTGTTTGA TATGGGAGTA
          AGTCTTGTTC TACTTTATCT GGAACTACAA CTCAACTGTT GGGGCACAAC
          TGTTATGGGG TTAAAAGCTA GCTAAGTCAT TGACTTCATG TTACTGGAAT
          TTTTTAGGTC CTGGTAGCTT ACTTTGACCA GCTTGGCAGT ACTCATCTAT
          AGATGCGCTA AAATTGGCAG CTCAAATTCA AATAACTGTT ACTTGAACAT
          GTGTTAGCTC TGTTTCAAGT ATTAATGAAA TGACTTTATA TTACTTTTTA
          AGCTAAAATG CTAAATTATG AACTGATATA AATTATAAAC TTTTCTTGAC
          AGTGTTGCTG TTAATCTCAT TTTAGGCTGA ACTTGGCTTC AGTATGTATC
          TGCTTGATAT TGG
Tesia.084 GGATCGCTCT TAGGCATTTG CTTAATCACA CAAATCGTCA CAGGTCTCCT
          CCTAGCCATG CACTATACAG CGGATACCTC TCTAGCCTTC GCCTCCGTTA
          CACATATGTG CCGAAATGTC CAATTTGGCT GACTAATCCG TAACCTCCAT
          GCAAATGGAG CTTCCTTCTT CTTCATCTGC ATCTACTTTC ACATCGGTCG
          AGGACTATAC TACGGTTCAT ACCTAAACAA AGAAACATGA AACGTCGGAG
          TAATCCTCCT ACTAGCACTC ATAGCAACCG CCTTCGTAGG ATACGTACTG
          CCTTGAGGAC AAATATCCTT CTGAGGAGCT ACCGTAATCA CCAACTTATT
          CTCAGCAATC CCCTACATTG GCCAAACACT AGTAGAATGA CTATGAGGCG
          GATTCTCAGT AGACAATCCA ACCTTAACTC GATTCTTCGC CATCCATTTC
          CTACTACCAT TCCTCATTGT AGGACTTACA CTAGTCCACC TCACCTTTCT
          ACACGAAACA GGCTCAAACA ACCCCCTTGG AATCCCATCA GACTGTGATA
          AAATCCCATT TCACCCGTAC TACTCCACAA AGGACATTTT AGGATTCGCA
          TTCATACTTG TCTCCCTAGC CGCCCTAGCC CTATTCTCCC CAAACTCACT
          AGGGGACCCA GAAAACTTCA CACCAGCCAA CCCCCTAGCT ACACCACCCC
          ATATCAAACC CGAATGATAC TTCCTATTCG CCTACGCTAT CCTCCGATCT
          ATCCCAAACA AATTAGGAGG AGTATTAGCT CTCGCCGCCT CTGTCCTAGT
          CCTTTTCCTT ATCCCACTAC TCCACACATC CAAACTACGA TCAATAACCT
          TCCGCCCTCT CTCACAAATC CTATTCTGAG CCTTAGTCGC AAACCTCCTC
          ATCCTAACTT GAGTAGGCAG CCAACCAGTT GAACACCCAT TCATCATCAT
          TGGCCAACTA GCCTCATTCA CCTACTTCAC AATCATCCTA GTTCTCTTCC
          CCCTCGCATC CATCCTAGAA AACAAGATGC TTAAGCTCTA ACT-AACTCT
          AATAGTTTAT GAAAA-CATT GGTCTTGTTT CCACCTTTTG ATGCGGGTGC
          TGGCATTGCA CTGAACGACC ATTTTGTCAA GCTGGTTTCC TGGTACGTGC
          AGCCCTGGGG GATGTAGGGG TTGGCACGGA CAGGTTACAG GCTTGGGTCC
          TGTGGGTTAC TGCTGGTGAT CCAGGTGGAT ACACAGATCT CCATCCTCAC
          TGGGGAGTGA GGAT------ ---------- TTACTACAGC TGCCTCCTTC
          CCCCCAGAGG GTAGATGGGA GTTCAGTTGT GTGGGATGGG GCAGAGGAGC
          AGGAAGAATG GAAGCAGGGG TGCAAGAAAT GGCTCAGCCC TGA-CAGCGC
          TTGTTTTCTG TCCCCAGGTA TGATAATGAA TATGGATACA GCAACCGTGT
          TGTGGACTNN NNNNNNNNNN NNNNNNNNNN NNNGTGTCTG ATGTGCAGTG
          AATGTGTGCA AGACAGCTAT GTGAGAGCTG GACTTTTATT TACTG-----
          ---------- ---ATGACTA GTTGGACTTC AGGTAGCTCT CCCTCAAGTC
          CAAGGTCTGT GTGTACAAGA AAGGGCTCAY GGTAYGCAAA TGGTATGTGA
          ATATCCATGT TTAGATTTCC CATTTCAACC ACCACAGTCT GGCCAACCCT
          TGATAACAAT AAACCAGCCC ATGCAGCCTG TGCGTACCTG GGAAACTGTA
          TTACATAAGG ACTGTCAGTG ACTAGACACA AGGGACATGC AATTTTAGAG
          TAA-CCC-TG GAGGATCCAT TGGAGACCAA GACCCTTAAA ACTAAGTGTT
          ATAC-AAACA CAGGGCATAA ATTTGCAGTC TTAATGGATG AGACAGACAA
          AAAGTGAAAA GGGCCATGGT CTACTCAAGG TCATGAAGCA GATCAGTGTC
          ACAGCTAGGA ATAGAGCCCA GTGCTTCTGC CTAGCCCAGG CTCCTTGCAC
          ACTAGACCTC ACTGTCTCTC CAGAGGCTGC AGAAAGGCCT ACTGAATTAG
          CTCAGAGATA TTTCCAGGCT CTGCAACCTA TTTCTTAGTC TGGGTTTTCT
          GAAAATAAAC CTTGAGTGTC CCTTCAGTTT TTCTTTCTCT CTTTCCTTCC
          TCTCAGTTCA TTTCTGAGTT TGTCGTCTCA GTGTTAAATT TGGAGCTACA
          CTTAAGACTA GCAGGCTTCT TCTGGAGCGT GCAAAAGAAC TTGACCTTGC
          CATTGTTGGA GTTAGGTGAG CTGACAGTAT CAAAACACAG TTGTATTAAA
          TAAGTTTTCT TTAAATGCTT TACCTGACAA TACAGATGCC TTTGCACATG
          ATGACATGAG TTTATACAAA ATTTCTTGCC AAATATCAAC TGGTATTTTG
          CATTTTTTT- -GTAGTTTCC ACGTTGGAAG TGGATGTACA GACCCAGAGA
          CCTTTGTTCA AGCCATTTCT GATGCCCGCT GTGTRTTTGA TATGGGAGTA
          AGTCTTGTTC TACTTTATCT GGAACTACAA CTCAACTGTT GGGGCACAAC
          TGTTATGGGG TTAAAAGCTA GCTAAGTCAT TGACTTCATG TTACTGGAAT
          TTTTTAGGTC CTGGTAGCTT ACTTTGACCA GCTTGGCAGT ACTCRTCTAT
          AGATGCGCTA AAATTGGCAG CTCAAATTCA AATAACTGTT ACTTGAACAT
          GTGTTAGCTC TGTTTCAAGT ATTAATGAAA TGACTTTATA TTACTTTTTA
          AGCTAAAATG CTAAATTATG AACTGATATA AATTATAAAC TTTTCTTGAC
          AGTGTTGCTG TTAATCTCAT TTTAGGCTGA ACTTGGCTTC AGTATGTATC
          TGCTTGATAT TGG
Tesia.085 GGATCGCTCT TAGGTATCTG CTTAATCACA CAAATTATCA CAGGACTTCT
          CCTAGCCATG CACTATACAG CGGACACTTC CCTAGCCTTT GCCTCCGTTA
          CCCATATGTG CCGAAACGTT CAGTTTGGTT GACTCATCCG TAACCTACAC
          GCAAACGGAG CTTCCTTCTT CTTCATCTGC ATCTACTTCC ACATTGGCCG
          AGGACTTTAC TACGGCTCAT ACCTAAACAA AGAAACCTGA AACGTCGGAG
          TAATCCTCCT ACTAGCACTT ATAGCAACTG CCTTCGTAGG ATACGTCCTA
          CCTTGAGGAC AAATATCCTT CTGAGGAGCT ACAGTAATTA CCAACCTATT
          TTCAGCAATC CCCTACATCG GCCAAACACT AGTAGAATGA CTATGAGGCG
          GATTCTCCGT AGACAACCCA ACCCTAACTC GATTCTTCGC CATTCACTTC
          CTCCTGCCAT TCGTCATTGT AGGCCTCACC CTAGTTCACC TCACCTTCCT
          CCACGAAACA GGCTCAAACA ACCCCCTCGG AATCCCACCA GACTGCGATA
          AAATCCCATT CCACCCATAC TACTCCACAA AAGACATCCT AGGATTCGCA
          TTCATATTCA TCGCCCTCGC CGCCCTAGCC CTATTCTCCC CTAACCTACT
          AGGAGACCCA GAAAACTTTA CACCAGCCAA CCCTCTAGCT ACACCCCCAC
          ACATCAAACC CGAATGATAC TTCTTATTTG CTTACGCCAT CCTTCGATCA
          ATCCCGAACA AACTAGGAGG GGTCCTAGCC CTCGCCGCCT CCGTCCTAGT
          CCTATTCCTC ATCCCACTAC TCCACACATC CAAGCTACGT TCAATAACTT
          TCCGTCCCCT CTCACAAATC CTATTTTGAA CTCTAGTCGC AAACCTCCTC
          GTTCTAACCT GAGTAGGCAG CCAACCAGTT GAACACCCAT TCATCATCAT
          TGGCCAACTA GCCTCATTCA CCTACTTCAC AATCATCCTA GTCCTATTCC
          CCCTTGTATC CATCCTAGAA AACAAGATAC TTAAGCTCTA ACT-AACTCT
          AATAGTTTAT GAAAA-CATT GGTCTTGTNN NNNNNTTT-G ATGCGGGTGC
          TGGCATYGCA CTGAACGACC ATTTTGTCAA GCTGGTTTCC TGGTACGTGC
          AGCCCTGGGG GATGTAGGGG TTGGCACAGA CAGGTTA--G ACTTGGGTCC
          TGTCGGTTAC TGCTGGTGAT CCAGGTGGAT ACACAGACCT CCATCCTCAC
          TGTGGAGTG- GGATTGCTTC TTACCTGAAA TTACTACAGC TGCCTCCTTC
          CCCCCAGAGG GTAGATGGGA GTTCAGTTGT GTGGGATGGG GCAGAGGAGC
          AGGAAGAATG GAAGAAGAGG TGCAAGAAAT GGCTCAGCCC TGA-CAGCGC
          TTGTTTTCTG TCCCCAGGTA TGATAATGAA TATGGATACA GCAACCGTGT
          TGTGNNNNGT ATGGAAAAGG GCAGGGAGTC TTAGTGTCTG ATGTGTAGTG
          AATGTGTGCA AGACAGCTAT GTGAGAGCTG GGCTTTTATT TACTG-----
          ---------- ---ATGACTA GTTGGACTTC AGTGAGCTCT CCCTCAAGTC
          CAAGGTCTGT GTGTACAAGA AAGGGCTCAC GGTATGCAAA TGGTATGTGA
          ATATCCAAGT TTAGATTTCC CATTCCAACC ACCACAGTCT GACCAGCCCT
          TGACAGCAAT AAACCAGCCC ATGCAGCCTA TGCGTGCATG GGAAACTGTA
          TTACATAAGG ACTGTCAGTG ACTGGACACA AGGGACATGC AATTTTAGAG
          TAAACCC-TG GAGGATCCAT TGGAGACCAA GACCCATAAA ACTAAGTGTT
          ATAC-AAACA CAGGGCATAA ATTTGCAGTC TTAATGGATG AGACAGACAA
          AAAGTGAAAA GGGCCATGGT CTACTCAAGG TCATGAAGCA GATCAGTGTC
          ACAGCTAGGA ATAGAGCCCA GTGCTTCTGC CTAGCCCAGG CTCCTTGCAC
          ACTAGACTTC ACTGTCTCTC CAGAGGCTGC AGGAAGGCCT ACTGAATTAG
          CTCAGAGATA TTTCCAGGCT CTGCAACCTA TTTCTTAGTC TGGGTTTTCT
          GAAAATAAAC CTTGAGTGTC CCTTCAGTTT TTCTTTCTCT CTTTCCTTCC
          TCTCAGTTCA TTTCTGAGTT TGTCGTCTCA GTGTTAAATT TGGAGCTACA
          CTTAAGACTA GCAGGCTTCT TCTGGAGCGT GCAAAAGAAC TGGACCTTGC
          CATTGTTGGA GTTAGGTGAG CTGACAGTAT CAAAACACNG TTGTATTAAA
          TAAGTTTTCT TTAAATGCTC TACCTGACAA TACAGATGCC TTTGCATATG
          ATGACATGAG TTTATACAAA ACTTATTGCC AAATATCAAC TGATATTTTG
          TATTTTTTT- -GTAGTTTTC ACGTTGGAAG TGGATGTACA GACCCAGAGA
          CCTTTGTTCA AGCCATTTCT GATGCCCGCT GTGTGTTTGA TATGGGAGTA
          AGTCTAGTTC TACTTTATCT GGAACTACTG CTCAACTGTT GGGGCACAAC
          TGTTATGGGG TTAAAAGCTA GCTAGGTCAT TGACTTCATG TTATTGGAAT
          TTTTTAGGTC CTGGTAGCTT ACTTTGACCA GCTTGGCAAT ACTCATCTAC
          ATATGCACTA AAATTGGCAG CTCAAATTCA AATGACTGTT ACTTGAACA-
          ---------- -------AGT ATTAATGAAA TGACTTTGTA TTACTTTTTA
          AGNTGAAATG ATAAATTATG AACTGATATA AATTATAAAC TTTTCTTGAC
          AATATTGCTG TTAATCTCAT TTTAGGCTGA ACTTGGCTTC AATATGTATC
          TGCTTGATAT TGG
Tesia.086 GGATCGCTCT TAGGCATTGG CTTAATTACA CAAATTATCA CAGGCCTTCT
          CCTAGCCATG CACTATACAG CGGATACTTC TCTAGCCTTT GCCTCCGTTA
          CCCATATGTG CCGAAACGTC CAATTTGGTT GACTCATCCG TAACCTACAC
          GCAAACGGAG CTTCCTTCTT CTTTATTTGC ATCTACTTCC ACATCGGCCG
          AGGACTATAC TACGGCTCAT ACCTAAACAA AGAGACCTGA AACGTCGGAG
          TAATCCTCTT ACTAGCACTC ATAGCAACTG CCTTCGTAGG ATACGTTCTA
          CCCTGAGGTC AAATATCCTT CTGAGGAGCC ACAGTAATTA CCAACCTATT
          CTCAGCAATC CCCTACATCG GSCAAACACT AGTGGAATGA CTGTGAGGTG
          GATTCTCCGT AGACAACCCA ACTCTAACCC GATTCTTCGC CATCCACTTC
          CTCCTGCCAT TCGTCATTGT AGGCCTCACC CTAGTCCACC TCACCTTCCT
          CCACGAAACA GGCTCAAACA ACCCCCTCGG AATTCCATCG GACTGCGACA
          AAATCCCATT CCACCCATAC TACTCCACAA AAGACATCCT AGGGTTTGCA
          TTCCTATTCG CCTCCCTCGC CGCCCTAGCT CTATTCTCCC CTAACATACT
          AGGGGACCCA GAAAACTTTA CACCAGCCAA CCCCCTAGCT ACACCTCCCC
          ACATCAAGCC TGAATGATAC TTCCTATTTG CTTATGCCAT CCTCCGATCA
          ATCCCAAACA AACTAGGAGG AGTCTTAGCT CTCGCCGCCT CCGTCTTAGT
          CCTATTCCTC ATCCCATTGC TCCACACATC CAAACTGCGA TCCATAACTT
          TTCGCCCTCT CTCACAAATC CTATTCTGAA CCCTAGTCGC AAACCTCCTC
          GTTCTAACCT GAGTGGGCAG CCAGCCAGTC GAACACCCAT TCATTATCAT
          TGGCCAACTA GCCTCATTCA CCTACTTCAC GATCATCCTA GTCCTATTCC
          CCCTTGTATC TATCCTAGAA AACAAGATAC TTAAACTCTA A-----CTCT
          AATAGTTTAT AAAAA-CATT GGTCTTGTTT CCACCTTT-G ATGCGGGTGC
          TGGCATTGCA CTGAACGACC ATTTTGTCAA GCTGGTTTCC TGGTACGTGC
          AGCCCTGGGG GGTGTAGGGG TTGGCACAGA CAGGTTA--G ACTTGGGTCC
          TGTCAGTTAC TGCTGGTGAT CCAGGTGGAT ACACAGACCT TCATCCTCAC
          ACTGGAGTG- GGATTGCTTC TTACCTGAAA TTACTACAGC TGCCTCCTTC
          CCCCCAGAGG GTAGATGRGA GTTCAGTTGT GTGGGATGGG GCAGAGGAGC
          AGGAAGAATG GAAGAAGGGG TGCAAGAAAT GGCTCAGCCC TGA-CAGCRC
          TTGTTTTCTG TCCCCAGGTA TGATAATGAA TATGGATACA GCAACCGTGT
          TGTGGACTGT ATGGAAAAGG GCAGGGAGTC TTAGTGTCTG ATGTGTARTG
          AATGTGTGCA AGACAGCTAT GTGAGAGCTG GGCTTTTATT TACTG-----
          ---------- ---ATGACTA GTTGGACTTC AGTGAGCTCT CCCTCAAGTC
          CAAGGTCTGT GTGTACAAGA AAGGGCTCAC GGTATGCAAA TGSTATGTGA
          ATATCCAAGT TTAGATTTCC CATTCCAACC ACCACAGTCT GACCAGCCCT
          TGACAGCAAT AAACCAGCCC ATGCAGCCTA TGCGTGCATG GGAAACTGTA
          TTACATAAGG ACTGTCAGTG ACTGGACACA AGGGACATGC AATTTTAGAG
          TAAACCC-TG GAGGATCCAT TGGAGACCAA GACCCATAAA ACTAAGYGTT
          ATAC-AAACA CAGGGCATAA ATTTGCAGTC TTAATGGATG AAACAGACAA
          AAAGTGAAAA GGGCCATGGT CTACTCAAGG TCATGAAGCA GATCAGTGTC
          ACAGCTAGGA ATAGAGCCCA GTGCTTCTGC CTAGCCCAGG CTCCTTGCAC
          ACTAGACTTC ACTGTCTCTC CAGAGGCTGC AGGAAGGCCT ACTGAATTAG
          CTCAGAGATA TTTCCAGGCT CTGCAACCTA TTTCTTAGTC TGGGTTTTCT
          GAAAATAAAC CTTGAGTGTC CCTTCAGTTT TTCTTTCTCT CTTTCCTTCC
          TCTCAGTTCA TTTCTGAGTT TGTCGTCTCA GTGTTAAATT TGGAGCTACA
          CTTAAGACTA GCAGGCTGCT TCTGGAGCGT GCAAAAGAAC TTGACCTTGC
          CATTGTTGGA GTTAGGTAAG CTGACAGTAT CAAAACACAG TTGTATTAAA
          TAAGTTTTCT TTAAATGCTC TACCTGACAA TACAGATGCC TTTGCATGTG
          ATGGCATGAG TTTATACAAA ACTTATTGCC AAATATCAAC TGATATTTTG
          TATTTTTTT- -GTAGTTTTC ATGTTGGAAG TGGATGTACA GACCCAGAGA
          CCTTTGTTCA AGCCATTTCT GATGCCCGCT GTGTGTTTGA TATGGGAGTA
          AGTCTAGTTC TACTTTATCT GGAACTACTG CTCAACTGTT GGGGCACAAC
          TGTTATGGGG TTAAAAGCTA GCTAAGTCAT TCACTTCATG TTATTGGAAT
          TTTTTAGGTC CTGGTAGCTT ACTTTGACCA GCTTGGCAAT ACTCATCTAC
          AGATGCACTA AAATTGGCAG CTCAAATTCA AATGACTGTT ACTTGAACAT
          GTGTTAGCTC TGTTTCAAGT ATTAATGAAA TGACTTTATA TTACTTTTTA
          AGCTGAAATG ATAAATTATG AACTGATATA AATTATAAAC TTTTCTTGAC
          AATATTGCTG TTAATCTCAT TTTAGGCTGA ACTTGGCTTC AATATGTATC
          TGCTTGATAT TGG
Tesia.087 GGATCGCTCT TAGGCATCTG CTTAATTACA CAAATTATCA CAGGCCTTCT
          CCTAGCCATG CACTATACAG CGGATACTTC TCTAGCCTTT GCCTCCGTTA
          CCCATATGTG CCGAAACGTC CAATTTGGTT GACTCATCCG TAACCTACAC
          GCAAACGGAG CTTCCTTCTT CTTTATTTGC ATCTACTTCC ACATCGGCCG
          AGGACTATAC TACGGCTCAT ACCTAAACAA AGAGACCTGA AACGTCGGAG
          TAATCCTCTT ACTAGCACTC ATAGCAACTG CCTTCGTAGG ATACGTTCTA
          CCCTGAGGTC AAATATCCTT CTGAGGAGCC ACAGTAATTA CCAACCTATT
          CTCAGCAATC CCCTACATCG GSSAAACACT AGTGGAATGA CTGTGAGGTG
          GATTCTCCGT AGACAACCCA ACTCTAACCC GATTCTTCGC CATCCACTTC
          CTCCTGCCAT TCGTCATTGT AGGCCTCACC CTAGTCCACC TCACCTTCCT
          CCACGAAACA GGCTCAAACA ACCCCCTCGG AATTCCATCG GACTGCGACA
          AAATCCCATT CCACCCATAC TACTCCACAA AAGACATCCT AGGGTTTGCA
          TTCCTATTCG CCTCCCTCGC CGCCCTAGCT CTATTCTCCC CTAACATACT
          AGGGGACCCA GAAAACTTTA CACCAGCCAA CCCCCTAGCT ACACCTCCCC
          ACATCAAGCC TGAATGATAC TTCCTATTTG CTTATGCCAT CCTCCGATCA
          ATCCCAAACA AACTAGGAGG AGTCTTAGCT CTCGCCGCCT CCGTCTTAGT
          CCTATTCCTC ATCCCATTGC TCCACACATC CAAACTGCGA TCCATAACTT
          TTCGCCCTCT CTCACAAATC CTATTCTGAA CCCTAGTCGC AAACCTCCTC
          GTTCTAACCT GAGTGGGCAG CCAGCCAGTC GAACACCCAT TCATTATCAT
          TGGCCAACTA GCCTCATTCA CCTACTTCAC GATCATCCTA GTCCTATTCC
          CCCTTGTATC TATCCTAGAA AACAAGATAC TTAAACTCTA A-----CTCT
          AATAGTTTAT AAAAA-CATT GGTCTTGTTT CCACCTTT-G ATGCGGGTGC
          TGGCATYGCA CTGAACGACC ATTTTGTCAA GCTGGTTTCC TGGTACGTGC
          AGCCCTGGGG GGTGTAGGGG TTGGCACAGA CAGGTTA--G ACTTGGGTCC
          TGTCAGTTAC TGCTGGTGAT CCAGGTGGAT ACACAGACCT TCATCCTCAC
          RCTGGAGTG- GGATTGCTTC TTACCTGAAA TTACTACAGC TGCCTCCTTC
          CCCCCAGAGG GTAGATGGGA GTTCAGTTGT GTGGGATGGG GCAGAGGAGC
          AGGAAGAATG GAAGAAGGGG TGCAAGAAAT GGCTCAGCCC TGA-CAGCGC
          TTGTTTTCTG TCCCCAGGTA TGATAATGAA TATGGATACA GCAACCGTGT
          TGTGGACTGT ATGGAAAAGG GCAGGGAGTC TTAGTGTCTG ATGTGTARTG
          AATGTGTGCA AGACAGCTAT GTGAGAGCTG GGCTTTTATT TACTG-----
          ---------- ---ATGACTA GTTGGACTTC AGTGAGCTCT CCCTCAAGTC
          CAAGGTCTGT GTGTACAAGA AAGGGCTCAC GGTATGCAAA TGSTATGTGA
          ATATCCAAGT TTAGATTTCC CATTCCAACC ACCACAGTCT GACCAGCCCT
          TGACAGCAAT AAACCAGCCC ATGCAGCCTA TGCGTGCATG GGAAACTGTA
          TTACATAAGG ACTGTCAGTG ACTGGACACA AGGGACATGC AATTTTAGAG
          TAAACCC-TG GAGGATCCAT TGGAGACCAA GACCCATAAA ACTAAGYGTT
          ATAC-AAACA CAGGGCATAA ATTTGCAGTC TTAATGGATG AAACAGACAA
          AAAGTGAAAA GGGCCATGGT CTACTCAAGG TCATGAAGCA GATCAGTGTC
          ACAGCTAGGA ATAGAGCCCA GTGCTTCTGC CTAGCCCAGG CTCCTTGCAC
          ACTAGACTTC ACTGTCTCTC CAGAGGCTGC AGGAAGGCCT ACTGAATTAG
          CTCAGAGATA TTTCCAGGCT CTGCAACCTA TTTCTTAGTC TGGGTTTTCT
          GAAAATAAAC CTTGAGTGTC CCTTCAGTTT TTCTTTCTCT CTTTCCTTCC
          TCTCAGTTCA TTTCTGAGTT TGTCGTCTCA GTGTTAAATT TGGAGCTACA
          CTTAAGACTA GCAGGCTGCT TCTGGAGCGT GCAAAAGAAC TTGACCTTGC
          CATTGTTGGA GTTAGGTAAG CTGACAGTAT CAAAACACAG TTGTATTAAA
          TAAGTTTTCT TTAAATGCTC TACCTGACAA TACAGATGCC TTTGCATGTG
          ATGGCATGAG TTTATACAAA ACTTATTGCC AAATATCAAC TGATATTTTG
          TATTTTTTT- -GTAGTTTTC ATGTTGGAAG TGGATGTACA GACCCAGAGA
          CCTTTGTTCA AGCCATTTCT GATGCCCGCT GTGTGTTTGA TATGGGAGTA
          AGTCTAGTTC TACTTTATCT GGAACTACTG CTCAACTGTT GGGGCACAAC
          TGTTATGGGG TTAAAAGCTA GCTAAGTCAT TCACTTCATG TTATTGGAAT
          TTTTTAGGTC CTGGTAGCTT ACTTTGACCA GCTTGGCAAT ACTCATCTAC
          AGATGCACTA AAATTGGCAG CTCAAATTCA AATGACTGTT ACTTGAACAT
          GTGTTAGCTC TGTTTCAAGT ATTAATGAAA TGACTTTATA TTACTTTTTA
          AGCTGAAATG ATAAATTATG AACTGATATA AATTATAAAC TTTTCTTGAC
          AATATTGCTG TTAATCTCAT TTTAGGCTGA ACTTGGCTTC AATATGTATC
          TGCTTGATAT TGG
Tesia.088 GGATCGCTCT TAGGCATCTG CTTAATCACA CAAATCAWTA CAGGTCTTCT
          CCTAGCCATG CACTACACAG CGGACACTTC CTTAGCCTTT GCTTCCGTTA
          CCCATATGTG CCGAAATGTC CAATTTGGTT GACTCATCCG TAACCTACAC
          GCAAACGGAG CTTCTTTCTT CTTCATCTGC ATTTACTTTC ACATCGGCCG
          AGGACTGTAC TACGGCTCAT ACTTAAACAA AGAAACCTGA AACGTCGGAG
          TGATCCTCCT ACTAGCACTT ATAGCAACCG CCTTCGTAGG ATACGTTYTA
          CCCCNNCCCC CGATATCCTT CTSAGGAGCT ACAGTAATTA CCAACCTATT
          TTCAGCAATC CCCTACATCG GCCAAACACT AGTAGAATGA CTATGAGGCG
          GATTCTCTGT AGACAACCCA ACCCTAACCC GATTCTTCGC CATCCACTTC
          CTCCTGCCAT TCGTTATTGT GGGTCTCACC CTAGTCCACC TAACCTTCCT
          CCACGAAACA GGCTCAAACA ACCCCCTCGG AATCCCATCG GACTGCGATA
          AAATCCCATT CCACCCATAC TACTCCACAA AAGACATCCT AGGATTCGCA
          TTTATACTCG CCTCCCTTGC CGCCCTAGCC CTATTCTCCC CTAACCTGCT
          AGGAGACCCA GAAAACTTCA CACCAGCTAA TCCCCTAGCC ACACCCCCTC
          ACATCAAACC CGAATGATAC TTCCTATTTG CCTACGCTAT CCTCCGATCA
          ATCCCAAACA AACTAGGAGG AGTCTTAGCC CTTGCCGCCT CCGTTTTAGT
          CCTATTCCTC ATTCCATTAC TCCACACATC CAAGCTACGC TCAATAACTT
          TCCGTCCCCT CTCACAAATC CTATTCTGAA CCCTAGTCGC AAACCTCCTC
          GTCCTAACCT GAGTAGGCAG CCAACCAGTT GAACATCCAT TCATCATCAT
          TGGCCAACTA GCCTCATTCT CCTACTTCAC GATCATCTTA GTCCTATTCC
          CCCTTGTATC AATCCTAGAA AACAAGATAC TTAAACTCTA ACT-AACTCT
          AATAGTTTAT AAAAA-CATT GGTCTTGTTT CCACCTTT-G ATGCGGGTGC
          TGGCATYGCA CTGAACGACC ATTTTGTCAA GCTGGTTTCC TGGTACGTGC
          AGCCCTGGGG GATGTAGGGG TTGGCACAGG CAGGTTA--G ACTTGRGTCC
          TGTCGGTTAC TGCTGGTGAT CCAGGTGGAT ACACAGACCT CCATCCTCAC
          --TGGAGTG- GGATTGCTTC TTACCTGAAA TTACTACAGC TGCCTCCTTC
          CCCCCAGAGG GTAGATGGGA GTTCAGTTGT GTGGGATGGG GCAGAGGAGC
          AGGAAGAATG GAAGAAGGGG TGCAAGAAAT GGCTCAGCCS TGA-CAGCRC
          TTGTTTTCTG TCCCCAGGTA TGATAATGAA TATGGATACA GCAACCGTGT
          TGTGGACTGT ATGGAAAAGG GCAGGGAGTC TTAGTGTCTG ATGTGTAGTG
          AATGTGTGCA AGACAGCTAT GTGAGAGCTG GGCTTTTATT TACTG-----
          ---------- ---ATGACTA GTTGGACTTC AGTGAGCTCT CCCTCAAGTC
          CAAGGTCTGT GTGTRCAAGA AAGGGCTCAC GGTATGCAAA TGGTATGTGA
          ATATCCAAGT TTAGATTTCC CATTCCAACC ACCACAGTCT GACCAGCCCT
          TGACAGCAAT AAACCAGCCC ATGCAGCCTA TGCGTGCATG GGAAACTGTA
          TTACATAAGG ACTGTCAGTG ACTGGACACA AGGGACATGC AATTTTAGAG
          TAAACCC-TG GAGGATCCAT TGGAGACCAA GACCCATAAA ACTAAGTGTT
          ATAC-AAACA CAGGGCATAA ATTTGCAGTC TTAATGGATG AGACAGACAA
          AAAGTGAAAA GGGCCATGGT CTACTCAAGG TCATGAAGCA GATCAGTGTC
          ACAGCTAGGA ATAGAGCCCA GTGCTTCTGC CTAGCCCAGG CTCCTTGCAC
          ACTAGACTTC ACTGTCTCTC CAGAGGCTGC AGGAAGGCCT ACTGAATTAG
          CTCAGAGATA TTTCCAGGCT CTGCAACCTA TTTCTTAGTC TGGGTTTTCT
          GAAAATAAAC CTTGAGTGTC CCTTCAGTTT TTCTTTCTCT CTTTCCTTCC
          TCTCAGTTCA TTTCTGNNNN NNNNNNNNNN NNNTTAAATT TGGAGCTACA
          CTTAAGACTA GCAGGCTTCT TCTGGAGCGT GCAAAAGAAC TTGACCTTGC
          CATTGTTGGA GTTAGGTGAG CTGACAGTAT CAAAACACAG TTGTATTAAA
          TAAGTTTTCT TTAAGTGCTC TACCTGACAA TACAGATGCC TTTGCATGTG
          ATGACATGAG TTTATACAAA ACTTACTGCC AAATATCAAC TGATATTTTG
          TATTTTTTT- -GTAGTTTTC ATGTTGGAAG TGGATGTACA GACCCAGAGA
          CCTTTGTTCA AGCCATTTCT GATGCCCGCT GTGTGTTTGA TATGGGAGTA
          AGTCTAGTTC TACTTTATCT GGAACTACTG CTCAACTGTT GGGGCACAAC
          TGTTATGGGG TTAAAAGCTA GCTAAGT-AT TGACTTCATG TTATTGGAAT
          TGTTTAGGTC CTGGTAGCTT ACTTTGACCA GCTTGGCAAT ACTCATCTAC
          AGATGCACTA AAATTGGCAT CTCAAATTCA AATGACTGTT ACTTGAACAT
          GTGTTAGCTC TGTTTCAAGT ATTAATGAAA TGACTTTATA TTACTTTTTA
          AGCTGAAATG ATAAATTATG AACTRATATA TATTATAAAC TTTTCTTGAC
          AATATTGCTG TTAATCTCAT TTTAGGCTGA ACTTGGCTTC AATATGTATC
          TGCTTGATAT TGG
Tesia.089 GGATCGCTAT TAGGCATTTG CTTAATCACA CAAATTATCA CAGGCCTTCT
          CCTAGCCATG CACTACACAG CGGACACTTC CCTAGCCTTC GCTTCCGTTG
          CCCACACGTG CCGAAACGTC CAATTTGGTT GACTCATCCG TAATCTACAC
          GCAAACGGAG CTTCCCTCTT CTTCATCTGC ATCTACTTCC ACATCGGCCG
          AGGACTATAC TACGGCTCAT ACCTAAACAA AGAGACCTGA AACGTCGGAG
          TGATCCTCTT ACTAGCACTC ATAGCAACCG CCTTCGTGGG ATACGTCCTA
          CCCTGAGGTC AAATATCCTT CTGAGCAGCC ACAGTAATTA CCAACCTATT
          CTCAGCAATC CCCTACATCG GCCAAACACT AGTAGAATGA CTATGAGGCG
          GATTCTCCGT ATACAACCCA ACTCTAACCC GATTTTTCGC TATCCACTTC
          CTCCTACCAT TTATTATTGT AGGCCTCACC CTAGTACACC TCACCTTCCT
          CCACGAAACA GGCTCAAACA ACCCCCTCGG AATCCCATCG GACTGCGACA
          AAATCCCATT CCACCCATAC TACTCCACAA AAGACATCCT AGGATTTGCA
          TTCATATTCA CTTCCCTCGC CGCTCTGGCC CTATTCTCCC CCAATCTGCT
          AGGAGACCCA GAAAACTTTA CACCAGCCAA TCCCCTAGCT ACACCCCCTC
          ACATCAAACC TGAATGATAC TTCCTATTTG CTTATGCCAT CCTCCGATCA
          ATCCCAAACA AACTAGGAGG AGTCCTAGCC CTCATCGCCT CCATCCTAGT
          CCTATTCCTC GTCCCACTAC TCCATACATC CAAATTACGA TCAATAACCT
          TCCGCCCCCT CTCACAAATC CTATTCTGAA CCCTAGTCGC AAACCTCCTT
          ATCCTAACCT GAGTAGGCAG CCAGCCGGTC GAACACCCAT ACATTATCAT
          TGGCCAACTA GCCTCATTTA CCTACTTCAC GATTATCCTA GTCTTATTCC
          CCCTTGTGTC CATCCTGGAA AACAAGATAC TTAAACTCTA ACT-AACTCT
          AATAGTTTAT GAAAA-CATT GGTCTTGTTT CCACCTTT-G ATGCGGGTGC
          TGGCATCGCA CTGAACGACC ATTTTGTCAA GCTGGTTTCC TGGTACGTGC
          AGCCCTGGGG GATGTAGGGG TTGGCACAGA CAGGTTA--G ACTTGGGTCC
          TGTCAGTTAC TGCTGGTGAT CCAGGTGGAT ACACAGACCT TCATCCTCAC
          ACTGGAGTG- GGATTGCTTC TTACCTGAAA TTACTACAGC TGCCTCCTTC
          CCCCCAGAGG GTAGATGGGA GTTCAGTTGT GTGGGATGGG GCAGAGGAGC
          AGGAAGAATG GAAGAAGGGG TGCAAGAAAT GGCTCAGCCC TGA-CAGCGC
          TTGTTTTCTG TCCCCAGGTA TGATAATGAA TATGGATACA GCAACCGTGT
          TGTGGACTGT ATGGAAAAGG GCAGGGAGTC TTAGTGTCTG ATGTGTAGTG
          AATGTGTGCA AGACAGCTAT GTGAGAGCTG GGCTTTTATT TACTG-----
          ---------- ---ATGACTA GTTGGACTTC AGTGAGCTCT CCCTCAAGTC
          CAAGGTCTGT GTGTACAAGA AAGGGCTCAC GGTATGCAAA TGGTATGTGA
          ATATCCAAGT TTAGATTTCC CATTCCAACC ACCACAGTCT GACCAGCCCT
          TGACAGCAAT AAACCAGCCC ATGCAGCCTA TGCGTGCATG GGAAACTGTA
          TTACATAAGG ACTGTCAGTG ACTGGACACA AGGGACATGC AATTTTAGAG
          TAAACCC-TG GAGGATCCAT TGGAGACCAA GACCCATAAA CCTAAGTGTT
          ATAC-AAACA CAGGGCATAA ATTTGCAGTC TTAATGGATG AGACAGACAA
          AAAGTGAAAA GGGCCATGGT CTACTCAAGG TCATGAAGCA GATCAGTGTC
          ACAGCTAGGA ATAGAGCCCA GTGCTTCTGC CTAGCCCAGG CTCCTTGCAC
          ACTAGACTTC ACTGTCTCTC CAGAGGCTGC AGGAGGGCCT AMTGAATTAG
          CTCAGAGATA TTTCCAGGTT CTGCAACCTA TTTCTTAGTC TGGGTTTTCT
          GAAAATAAAC CTTGAGTGTC CCTTCAGTTT TTCTTTCTCT CTTTCCTTCC
          TCTCAGTTCA TTTCTGAGTT TGTCGTCTCA GTGTTAAATT TGGAGCTACA
          CTTAAGACTA GCAGGCTTCT TCTGGAGCGT GCAAAAGAAC TTGACCTTGC
          CATTGTTGGA GTTAGGTGAG CTGACAGTAT CAAAACACAG TTGTATTAAA
          TAAGTTTTCT TTAAATGCGC TACCTGACAA TACAGATGCC TTTCCATGTG
          ATGACATGAG TTTATACAAA ACTTATTGCC AAATATCAAC TGATATGTTG
          TAATTTTTT- -GTAGTTTTC ATGTTGGAAG TGGATGTACA GACCCAGAGA
          CCTTTGTTCA AGCCATTTCT GATGCCCGCT GTGTGTTTGA TATGGGAGTA
          AGTCTAGTTC TACTTTATCT GGAACTACTG CTCAACTGTT GGGGCACAAC
          TGTTATGGGG TTAAAAGCTA GCTAAGTCAT TGACTTCATG TTATTGGAAT
          TTTTTAGGTC CTGGTAGCTT ACTTTGACCA GCTTGGCAAT ACTCATATAC
          AGATGCACTA AAATTGGCAG CTCAAATTCA AATGACTGTT ACCTGAACAT
          GTGTTAGCTC TGTTTCAAGT ACTAGTGAAA TGACTTTATA TTACTTTTTA
          AGCTAAAATG ATAAATTATG AACTGATATA AATTATAAAC TTTTCTTGAC
          AATATTGCTG TTAATCTCAT TTTAGGCTGA ACTTGGCTTC AATATGTATC
          TGCTTGATAT TGG
Tickel090 GGATCCCTCC TAGGAGTCTG CTTAATCACA CAAATCATCA CAGGCCTCCT
          ACTAGCCATA CACTACACAG CGGACACTTC CCTAGCCTTC GCCTCCGTCA
          CCCACATATG CCGAAACGTC CAATTTGGTT GACTAATTCG CAACCTCCAC
          GCAAATGGAG CCTCCTTCTT CTTCATCTGC ATTTACCTCC ATATCGGCCG
          AGGACTATAC TACGGCTCAT ATTTAAACAA AGAAACCTGA AACGTCGGAG
          TAGTCCTCCT ACTAGCCCTC ATAGCAACCG CTTTTGTAGG GTACGTCCTA
          CCCTGAGGAC AAATATCTTT CTGAGGAGCC ACAGTAATCA CCAACCTATT
          CTCAGCAATC CCGTACATCG GCCAAACACT AGTAGAGTGA CTATGAGGCG
          GATTCTCGGT AGACAACCCA ACCCTAACCC GATTCTTTGC CATCCACTTC
          CTCTTACCAT TCATCATCGT AGGACTCACA TTAGTCCACC TCACCTTCCT
          ACACGAAACA GGCTCAAACA ACCCACTAGG TATCCCATCA GATTGTGACA
          AAATCCCGTT CCACCCATAC TACTCCACAA AAGACATCCT AGGCTTTGCA
          TTCATACTCA TCTCCCTTAC TTCCCTCGCC CTATTTTCCC CCAACCTGCT
          AGGAGACCCA GAAAACTTCA CACCAGCCAA CCCCCTAGCC ACACCCCCTC
          ACATCAAACC CGAATGATAC TTCCTATTCG CCTACGCCAT TCTCCGATCC
          ATTCCAAACA AACTAGGCGG AGTACTAGCC CTTGCCGCCT CTGTCCTAGT
          CCTATTCCTC ATTCCACTTC TACACACATC TAAACTACGC TCAATAACCT
          TCCGTCCCCT ATCACAAATC CTATTCTGAA CCCTAGTCGC CAACCTCCTC
          ATCCTAACCT GAGTAGGCAG CCAACCAGTT GAACACCCAT TCATCATCAT
          TGGCCAATTA GCCTCCTTCA CCTACTTCAC AATCATCCTA ATTCTCTTCC
          CCCTTGCATC CATCCTAGAA AACAAGATAC TCAAACTCTA ACT-AACTCT
          AATAGTTTAT AAAAA-CATT GGTCTTGTNN NCACCTTT-G ATGCGGGTGC
          TGGCATCGCA CTGAACGACC ATTTTGTCAA GCTGGTTTCC TGGTACGTGC
          AGCCCTGGGG GACG------ ---GCACAGA CAGGTTACAG ACTTGGGTCC
          TGTGGGTTAC TGCTGGTGAT CCAGGTGGAT ACACAGACCT CCATCCTCAC
          TGGGGAGTG- GGATTGCTTC TTACCTGAAA TTACTATAGC TGCCTCCTTC
          CCCCCAGAGG GTAGATGGGA GCTCAGTTGT GTGGGATGGG GCAGAGGAGC
          AGGAAGAATG GAGGAAGGGG TGTAAGAAAT GGCTCAGCCC TGA-CAGCGC
          TTGTTTTCTG TCCCCAGGTA TGATAATGAA TATGGATACA GCAACCGTGT
          TGTGNNNNGT ATGGAAAAGG GCAGGGAGTC TTAGTGTCTG ATRTGTAGTG
          AATGTGTGCA AGACAGCTAT GTGAGAGCTG GGCTTTTATT TACTG-----
          ---------- ---ATGACTA GTTGGACTTC AGTGASSTGT CCCTCAAGTC
          CAAGGTCTGT GTGTACAAGA AAGGGCTCAC GGTATGCAAA TGGCTCGCAA
          ATATCCAAGT TTAGATTTCC CATTTCAACC ACCACAGTCT GACCAACCCT
          TGACAACAAT AAACCAGCCC GTGCAGCCTA TGTGTGCCTG GGAAACTGTA
          TTACATAAGG ATTGTCAGTG ACTGAACACA AGGGACATGC AATTTTAGAG
          TAAACCC-TG GAGGATCCAT TGGAGACAAA GACCCATAAA ACTAAGTGTT
          ACAC-GAACA CAGGGCATGA ATTTGCAGTC TTAATGGATG AGACAGACAA
          AAAGTGGAAA GGGCCATAGT CTACTCAAGG TCATGAAGCA GATCAGTGTC
          AGAGCTAGGA ATAGAGCCCA GTGCTTCTGC CTAGCCCAGG CCCCTTACAC
          ACTAGACCTC ACTGTCTCTC CAGAGGCTGC AGGAAGGCCT ACTGAATTAG
          CTCAGAGATA TTTCCAGGCT CTGCAACCTA CTTCTTAGTC TGGGTTTTCT
          GAAAATAAAC CTTGAGTGTC CCTTCAGTTT TTCTTTCTCT CTTTCCTTCC
          TCTCAGTTCA TTTCTGAGTT TGTCGTCTCA GTGTTAAATT TGGAGCTACA
          CTTAAGACTA GCAGGCTTCT TCTGGAGCGT GCAAAAGAAC TTGACCTTGC
          CATTGTTGGA GTTAGGTAAG CTGACAGTAT CAAAACGCAG TTGTATTAAA
          TAAGTTTTCT TTAAATGCTC TACCTGACAA TACAGATGCC TTTGGATGTG
          GTGACCTGAG TTTATACAAA ACTTCTTGCC AAATATCAAC TGATATTTTG
          TATCTTTGT- -GTAGTTTCC ATGTTGGAAG TGGATGTACA GACCCAGAGA
          CCTTTGTTCA AGCCATTTCT GATGCCCGCT GTGTGTTTGA TATGGGAGTA
          AGTCTAGTTC TCCTTTATCT GGAACTACTG CTCAACTGTT GGGGCATGAC
          TGTTATGGGG TTAAAAGCTA GCTAAGTCAT TGACTTCATG TTATTGGAAT
          ATTTTAGGTC CTGGTAGCTT ----TGACCA GCTTAACAAT ACTTACCTAC
          AGATCCACTA AAATTGGCAG CTCAAATTCA AATGACTGTT ACTTGAACAT
          GTGTTAGCTC TGTTTCAAAT ATTAATGAAA TTACTTTATA TTACTTTTTA
          AGGTAAAATG ATAAATTATG AACCGNTACA AA-------C TTTTCTTGAC
          AGTGTTGCTG TTAATCTCAT TTTAGGCTGA ACTCGGCTTC AATATGTATC
          TGCTTGATAT TGG
Urosph091 GGGTCACTCT TAGGAATCTG CTTAATTACA CAAATCGTAA CAGGTCTCTT
          ACTAGCCATA CACTATACAG CGGACACTTC CCTAGCCTTT GCCTCCGTCA
          CCCATATGTG CCGAAACGTC CAATTTGGCT GACTAATCCG TAACCTCCAC
          GCGAACGGAG CCTCCTTCTT CTTCATCTGC ATCTACTTCC ACATTGGCCG
          AGGACTCTAC TACGGCTCAT ACCTAAACAA AGAAACCTGA AATATCGGAG
          TCATCCTACT ACTAGCACTT ATAGCAACTG CCTTCGTAGG ATACGTCCTA
          CCCTGAGGAC AAATATCCTT CTGAGGAGCC ACAGTAATTA CCAACCTATT
          CTCAGCAATC CCCTACATCG GTCAAACACT GGTAGAATGA CTCTGAGGGG
          GATTCTCAGT AGACAACCCA ACCTTAACCC GATTTTTCGC CATTCACTTC
          CTCCTGCCAT TCATCATCGT AGGACTCACA CTAGTCCATC TCACCTTCCT
          ACACGAAACA GGCTCAAACA ACCCCCTAGG AATCCCATCT GACTGCGATA
          AAATCCCATT CCACCCCTAC TACTCCACAA AAGACATCCT AGGATTTGCA
          TTCATACTCA TCTCACTAGC CGCTCTAGCC CTATTCTCCC CTAACCTGCT
          AGGAGACCCA GAAAACTTCA CACCAGCCAA CCCCCTGGCC ACACCCCCTC
          ATATCAAACC TGAATGATAC TTCCTATTTG CCTATGCTAT CCTCCGATCC
          ATCCCAAACA AACTAGGGGG AGTATTAGCC CTTGCTGCCT CCGTTCTAGT
          CCTATTCCTA ATCCCACTAC TCCACACATC CAAATTACGT TCAATAACTT
          TCCGCCCCCT ATCACAAATC CTATTCTGAA CCCTAGTTGC AAACCTCCTT
          ATTCTAACCT GAGTAGGCAG CCAACCAGTA GAACACCCAT TCATCATCAT
          CGGTCAACTA GCCTCATTCA CCTACTTCAC AATCATTCTA ATCCTCTTCC
          CCCTTGTATC CATCCTAGAA AACAAGATAC TTAAACTTNN NNNNNNNNNN
          NNNNNNNNNN NNNNNNNNNN NNNNNNNNNN NNNNNNNNNN NNNNNNNNNN
          NNNNNNNNNN NNNNNNNNNN NNNNNNNNNN NNNNNNNNNN NNNNNNNNNN
          NNNNNNNNNN NNNNNNNNNN NNNNNNNNNN NNNNNNNNNN NNNNNNNNNN
          NNNNNNNNNN NNNNNNNNNN NNNNNNNNNN NNNNNNNNNN NNNNNNNNNN
          NNNNNNNNNN NNNNNNNNNN NNNNNNNNNN NNNNNNNNNN NNNNNNNNNN
          NNNNNNNNNN NNNNNNNNNN NNNNNNNNNN NNNNNNNNNN NNNNNNNNNN
          NNNNNNNNNN NNNNNNNNNN NNNNNNNNNN NNNNNNNNNN NNNNNNNNNN
          NNNNNNNNNN NNNNNNNNNN NNNNNNNNNN NNNNNNNNNN NNNNNNNNNN
          NNNNNNNNNN NNNNNNNNNN NNNNNNNNNN NNNNNNNNNN NNNNNNNNNN
          NNNNNNNNNN NNNNNNNNNN NNNNNNNNNN NNNNNNNNNN NNNNNNNNNN
          NNNNNNNNNN NNNNNNNNNN NNNNNNNNNN NNNNNNNNNN NNNNNNNNNN
          NNNNNNNNNN NNNNNNNNNN NNNNNNNNNN NNNNNNNNNN NNNNNNNNNN
          NNNNNNNNNN NNNNNNNNNN NNNNNNNNNN NNNNNNNNNN NNNNNNNNNN
          NNNNNNNNNN NNNNNNNNNN NNNNNNNNNN NNNNNNNNNN NNNNNNNNNN
          NNNNNNNNNN NNNNNNNNNN NNNNNNNNNN NNNNNNNNNN NNNNNNNNNN
          NNNNNNNNNN NNNNNNNNNN NNNNNNNNNN NNNNNNNNNN NNNNNNNNNN
          NNNNNNNNNN NNNNNNNNNN NNNNNNNNNN NNNNNNNNNN NNNNNNNNNN
          NNNNNNNNNN NNNNNNNNNN NNNNNNNNNN NNNNNNNNNN NNNNNNNNNN
          NNNNNNNNNN NNNNNNNNNN NNNNNNNNNN NNNNNNNNNN NNNNNNNNNN
          NNNNNNNNNN NNNNNNNNNN NNNNNNNNNN NNNNNNNNNN NNNNNNNNNN
          NNNNNNNNNN NNNNNNNNNN NNNNNNNNNN NNNNNNNNNN NNNNNNNNNN
          NNNNNNNNNN NNNNNNNNNN NNNNNNNNNN NNNNNNNNNN NNNNNNNNNN
          NNNNNNNNNN NNNNNNNNNN NNNNNNNNNN NNNNNNNNNN NNNNNNNNNN
          NNNNNNNNNN NNNNNNNNNN NNNNNNNNNN NNNNNNNNNN NNNNNNNNNN
          NNNNNNNNNN NNNNNNNNNN NNNNNNNNNN NNNNNNNNNN NNNNNNNNNN
          NNNNNNNNNN NNNNNNNNNN NNNNNNNNNN NNNNNNNNNN NNNNNNNNNN
          NNNNNNNNNN NNNNNNNNNN NNNNNNNNNN NNNNNNNNNN NNNNNNNNNN
          NNNNNNNNNN NNNNNNNNNN NNNNNNNNNN NNNNNNNNNN NNNNNNNNNN
          NNNNNNNNNN NNNNNNNNNN NNNNNNNNNN NNNNNNNNNN NNNNNNNNNN
          NNNNNNNNNN NNNNNNNNNN NNNNNNNNNN NNNNNNNNNN NNNNNNNNNN
          NNNNNNNNNN NNNNNNNNNN NNNNNNNNNN NNNNNNNNNN NNNNNNNNNN
          NNNNNNNNNN NNNNNNNNNN NNNNNNNNNN NNNNNNNNNN NNNNNNNNNN
          NNNNNNNNNN NNNNNNNNNN NNNNNNNNNN NNNNNNNNNN NNNNNNNNNN
          NNNNNNNNNN NNNNNNNNNN NNNNNNNNNN NNNNNNNNNN NNNNNNNNNN
          NNNNNNNNNN NNNNNNNNNN NNNNNNNNNN NNNNNNNNNN NNNNNNNNNN
          NNNNNNNNNN NNNNNNNNNN NNNNNNNNNN NNNNNNNNNN NNNNNNNNNN
          NNNNNNNNNN NNN
Urosph092 GGGTCACTCT TAGGAATCTG CTTAATTACA CAAATCGTAA CAGGTCTCTT
          ACTAGCCATA CACTATACAG CGGACACTTC CCTAGCCTTT GCCTCCGTCA
          CCCATATGTG CCGAAACGTC CAATTTGGCT GACTAATCCG TAACCTCCAC
          GCGAACGGAG CCTCCTTCTT CTTCATCTGC ATCTACTTCC ACATTGGCCG
          AGGACTCTAC TACGGCTCAT ACCTAAACAA AGAAACCTGA AATATCGGAG
          TCATCCTCCT ACTAGCACTT ATAGCAACTG CCTTCGTAGG ATACGTCCTA
          CCCTGAGGAC AAATATCTTT CTGAGGAGCC ACAGTAATTA CCAACCTATT
          CTCAGCAATC CCCTACATCG GTCAAACACT GGTAGAATGA CTCTGAGGGG
          GATTCTCAGT AGACAACCCA ACCTTAACCC GATTTTTCGC CATTCACTTC
          CTCCTGCCAT TCATCATCGT AGGACTCACA CTAGTCCATC TCACCTTCCT
          ACACGAAACA GGCTCAAACA ACCCCCTAGG AATCCCATCT GACTGCGATA
          AAATCCCATT CCACCCCTAC TACTCCACAA AAGACATCCT AGGATTTGCA
          TTCATACTCA TCTCACTAGC CGCTCTAGCC CTATTCTCCC CTAACCTGCT
          AGGAGACCCA GAAAACTTCA CACCAGCCAA CCCCCTGGCC ACACCCCCTC
          ATATCAAACC TGAATGATAC TTCCTATTTG CCTATGCTAT CCTCCGATCC
          ATCCCAAACA AACTAGGGGG AGTACTAGCC CTTGCTGCCT CCGTTCTAGT
          CCTATTCCTA ATCCCACTAC TCCACACATC CAAATTACGT TCAATAACTT
          TCCGCCCCCT ATCACAAATC CTATTCTGAA CCCTAGTTGC AAACCTCCTT
          ATTCTAACCT GAGTAGGCAG CCAACCAGTA GAACACCCAT TCATCATCAT
          CGGTCAACTA GCCTCATTCA CCTACTTCAC AATCATTCTA ATCCTCTTCC
          CCCTTGTATC CATCCTAGAA AACAAGATAC TTAAACTTNN NNNNNNNNNN
          NNNNNNNNNN NNNNNNNNNN NNNNNNNNNN NNNNNNNNNN NNNNNNNNNN
          NNNNNNNNNN NNNNNNNNNN NNNNNNNNNN NNNNNNNNNN NNNNNNNNNN
          NNNNNNNNNN NNNNNNNNNN NNNNNNNNNN NNNNNNNNNN NNNNNNNNNN
          NNNNNNNNNN NNNNNNNNNN NNNNNNNNNN NNNNNNNNNN NNNNNNNNNN
          NNNNNNNNNN NNNNNNNNNN NNNNNNNNNN NNNNNNNNNN NNNNNNNNNN
          NNNNNNNNNN NNNNNNNNNN NNNNNNNNNN NNNNNNNNNN NNNNNNNNNN
          NNNNNNNNNN NNNNNNNNNN NNNNNNNNNN NNNNNNNNNN NNNNNNNNNN
          NNNNNNNNNN NNNNNNNNNN NNNNNNNNNN NNNNNNNNNN NNNNNNNNNN
          NNNNNNNNNN NNNNNNNNNN NNNNNNNNNN NNNNNNNNNN NNNNNNNNNN
          NNNNNNNNNN NNNNNNNNNN NNNNNNNNNN NNNNNNNNNN NNNNNNNNNN
          NNNNNNNNNN NNNNNNNNNN NNNNNNNNNN NNNNNNNNNN NNNNNNNNNN
          NNNNNNNNNN NNNNNNNNNN NNNNNNNNNN NNNNNNNNNN NNNNNNNNNN
          NNNNNNNNNN NNNNNNNNNN NNNNNNNNNN NNNNNNNNNN NNNNNNNNNN
          NNNNNNNNNN NNNNNNNNNN NNNNNNNNNN NNNNNNNNNN NNNNNNNNNN
          NNNNNNNNNN NNNNNNNNNN NNNNNNNNNN NNNNNNNNNN NNNNNNNNNN
          NNNNNNNNNN NNNNNNNNNN NNNNNNNNNN NNNNNNNNNN NNNNNNNNNN
          NNNNNNNNNN NNNNNNNNNN NNNNNNNNNN NNNNNNNNNN NNNNNNNNNN
          NNNNNNNNNN NNNNNNNNNN NNNNNNNNNN NNNNNNNNNN NNNNNNNNNN
          NNNNNNNNNN NNNNNNNNNN NNNNNNNNNN NNNNNNNNNN NNNNNNNNNN
          NNNNNNNNNN NNNNNNNNNN NNNNNNNNNN NNNNNNNNNN NNNNNNNNNN
          NNNNNNNNNN NNNNNNNNNN NNNNNNNNNN NNNNNNNNNN NNNNNNNNNN
          NNNNNNNNNN NNNNNNNNNN NNNNNNNNNN NNNNNNNNNN NNNNNNNNNN
          NNNNNNNNNN NNNNNNNNNN NNNNNNNNNN NNNNNNNNNN NNNNNNNNNN
          NNNNNNNNNN NNNNNNNNNN NNNNNNNNNN NNNNNNNNNN NNNNNNNNNN
          NNNNNNNNNN NNNNNNNNNN NNNNNNNNNN NNNNNNNNNN NNNNNNNNNN
          NNNNNNNNNN NNNNNNNNNN NNNNNNNNNN NNNNNNNNNN NNNNNNNNNN
          NNNNNNNNNN NNNNNNNNNN NNNNNNNNNN NNNNNNNNNN NNNNNNNNNN
          NNNNNNNNNN NNNNNNNNNN NNNNNNNNNN NNNNNNNNNN NNNNNNNNNN
          NNNNNNNNNN NNNNNNNNNN NNNNNNNNNN NNNNNNNNNN NNNNNNNNNN
          NNNNNNNNNN NNNNNNNNNN NNNNNNNNNN NNNNNNNNNN NNNNNNNNNN
          NNNNNNNNNN NNNNNNNNNN NNNNNNNNNN NNNNNNNNNN NNNNNNNNNN
          NNNNNNNNNN NNNNNNNNNN NNNNNNNNNN NNNNNNNNNN NNNNNNNNNN
          NNNNNNNNNN NNNNNNNNNN NNNNNNNNNN NNNNNNNNNN NNNNNNNNNN
          NNNNNNNNNN NNNNNNNNNN NNNNNNNNNN NNNNNNNNNN NNNNNNNNNN
          NNNNNNNNNN NNNNNNNNNN NNNNNNNNNN NNNNNNNNNN NNNNNNNNNN
          NNNNNNNNNN NNNNNNNNNN NNNNNNNNNN NNNNNNNNNN NNNNNNNNNN
          NNNNNNNNNN NNN
Urosph093 GGGTCACTCT TAGGAATCTG CTTAATTACA CAAATCGTAA CAGGTCTCTT
          ACTAGCCATA CACTATACAG CGGACACTTC CCTAGCCTTT GCCTCCGTCA
          CCCATATGTG CCGAAACGTC CAATTTGGCT GACTAATCCG TAACCTCCAC
          GCAAACGGAG CCTCCTTCTT CTTCATCTGC ATCTACTTCC ACATTGGCCG
          AGGACTCTAC TACGGCTCAT ACTTAAACAA AGAAACCTGA AATATTGGAG
          TCATCCTCCT GCTAGCACTT ATAGCAACTG CCTTCGTAGG ATACGTCCTA
          CCCTGAGGAC AAATATCTTT CTGAGGAGCC ACAGTAATTA CCAACCTATT
          CTCAGCAATC CCCTACATCG GCCAAACACT AGTAGAATGA CTCTGAGGGG
          GATTCTCAGT AGACAACCCA ACCTTAACCC GATTTTTCGC CATTCACTTC
          CTCCTGCCAT TCATCATCGT AGGACTTACA CTAGTCCATC TCACCTTCCT
          ACACGAAACA GGCTCAAACA ACCCCCTAGG AATCCCATCT GACTGCGATA
          AAATCCCATT CCACCCCTAC TACTCCACAA AAGACATTCT AGGATTTGCA
          TTCATACTCA TCTCACTAGC CGCTCTAGCC CTATTCTCCC CTAACCTGCT
          AGGAGACCCA GAAAACTTCA CACCAGCCAA TCCCCTGGCC ACACCCCCTC
          ATATCAAACC TGAATGATAC TTCCTATTTG CCTATGCTAT TCTCCGATCC
          ATTCCAAACA AACTAGGAGG AGTACTAGCC CTCGCTGCCT CCGTTCTAGT
          CCTATTCCTA ATCCCACTCC TCCACACATC CAAATTACGT TCAATAACTT
          TCCGCCCCCT ATCACAAATC CTATTCTGAA CCCTAGTTGC AAACCTCCTT
          ATCCTAACCT GAGTGGGCAG CCAACCAGTA GAACACCCAT TCATCATCAT
          CGGTCAACTA GCCTCATTCA CCTACTTCAC AATCATTCTA ATCCTCTTCC
          CCCTTGTATC CATCCTAGAA AACAAGATAC TTAAACTTTA ACT-AACTCT
          AATAGTTTAT AAAAAACATT GGTCTTGTNN NNNNNNNNNN NNNNNNNNNN
          NNNNNNNNNN NNNNNNNNNN NNNNNNNNNN NNNNNNNNNN NNNNNNNNNN
          NNNNNNNNNN NNNNNNNNNN NNNNNNNNNN NNNNNNNNNN NNNNNNNNNN
          NNNNNNNNNN NNNNNNNNNN NNNNNNNNNN NNNNNNNNNN NNNNNNNNNN
          NNNNNNNNNN NNNNNNNNNN NNNNNNNNNN NNNNNNNNNN NNNNNNNNNN
          NNNNNNNNNN NNNNNNNNNN NNNNNNNNNN NNNNNNNNNN NNNNNNNNNN
          NNNNNNNNNN NNNNNNNNNN NNNNNNNNNN NNNNNNNNNN NNNNNNNNNN
          NNNNNNNNNN NNNNNNNNNN NNNNNNNNNN NNNNNNNNNN NNNNNNNNNN
          NNNNNNNNGT ATGGAAAAGG GCAGGGATTC TTAGTGTCTG ATGTGTAGTG
          AATGTGTGCA AGACAGCTAT RTGAGAGCTG GGCTTTTATT TACTG-----
          ---------- ---ATGACTA GTTGGACTTC TGTGAGCTCT CCCTCAAGTC
          CAAGGTCCGT GTGTACAAGA AAGGGCTCAT GGTATGCAAA TGGTATGTGA
          ATATCCAAGC TTAGATTTCC CATTCCAACC ACCACAGTCT GACCAACCCT
          TGACAAGAAT AAACCAGCCC ATGCAGCCTA TGTGTGCCTG GGAAACTGTA
          TTACATAAGG ACTGTCAGTG ACTGGACACA AGGGACATGC AATTTTAGAG
          TAAACCC-TG GAGGATCCAC TGGAGACCAA GACCCATAAA ACTAAGTGTT
          ATAC-AAACA CAGGGCATGA ATTTGCAGTC TTAATGGATG AGACAGACAA
          AACGTGAGAA GGGCCATGGT CTACTCAAGG TCATGAAGCA GATCAGTGTT
          ACAGCTAGGA ATAGAGCCCA ATGCTTCTGC CTAGTCCAGG CTCCTTGCAC
          ACTAGACCTC ACTGTCTCTC CAGAGGCTGC AGGAAGGCCT ACTGAATTAG
          CTCAGAGATA TTTCCAGGCT CTGCAACCTA TTTCTTAGTC TGGGTTTTCT
          GAAAATAAAC CTTGAGTGTC CCTTCAGTTT TTCTTTCTCT CTTTCCTTCC
          TCTCAGTTCA TTTCTGAGTT TGTCGTCTCA GTGTTAAATT TGGAGCTACA
          CTTAAGACTA GCAGGCTTCT TCTGGAGCGT GCAAAAGAAC TTGACCTTGC
          CATTGTTGGA GTTAGGTGAG CTGGCAGTAT CAAAACACAG TTGTACTAAA
          TAAGTTTTCT TTAAATGTTC TACCTGGCAA TACAGATGCC TTTGCATGGG
          ATGGCATGAG TTTCTACAAA ACTTCTTGCC AAATATCAAC TGATATTTTG
          TGTCTTTTT- -GTAGTTTCC ACGTTGGAAG TGGATGTACA GACCCAGAGA
          CCTTTGTTCA AGCCATTTCT GATGCCCGCT GTGTGTTTGA TATGGGAGTA
          AGTCTNGTTC TGCTTTGTCT GGAACTACTG CTCAGCTGTT GGGGCAAGAC
          TGTTATGGGG TTAACAGCTA GCTAAGTCAT TGACTTCATG TTACTGGAAT
          TTTTTAGGTC CTGGTAGCTT ACATTGACCA GCTTGGCAAT ACTCATCTAC
          AGATGCACTA AAATTGGCAA CTCAAATTCA AATGACTGTT ACTTGAACAT
          GTGTTAGCTC TGTTTCAAGT ATTGATGAAA TTACTTTATA TTACTTTTTG
          AGCTAAAATA GTAAATTATG AACTGATACA AATTATAAAC TTTTCTTGAC
          AGTGTTGCTG TTGATTTCAT TTTAGGCTGA ACTTGGCTTC AGTATGTATC
          TGCTTGATAT TGG
Urosph094 GGGTCACTCT TAGGAATCTG CTTAATTACA CAAATCGTAA CAGGTCTCTT
          ACTAGCCATA CACTATACAG CGGACACTTC CCTAGCCTTT GCCTCCGTCA
          CCCATATGTG TCGAAACGTC CAATTTGGCT GACTAATCCG TAACCTCCAC
          GCGAACGGAG CCTCCTTCTT CTTCATCTGC ATCTACTTCC ACATTGGCCG
          AGGACTCTAC TACGGCTCAT ACCTAAACAA AGAAACCTGA AATATCGGAG
          TCATCCTCCT ACTAGCACTT ATAGCAACTG CCTTCGTAGG ATACGTCCTA
          CCCTGAGGAC AAATATCTTT CTGAGGAGCC ACAGTAATTA CCAACCTATT
          CTCAGCAATC CCCTACATCG GTCAAACACT GGTAGAATGA CTCTGAGGGG
          GATTCTCAGT AGACAACCCA ACCTTAACCC GATTTTTCGC CATTCACTTC
          CTCCTGCCAT TCATCATCGT AGGACTCACA CTAGTCCATC TCACCTTCCT
          ACACGAAACA GGCTCAAACA ACCCCCTAGG AATCCCATCT GACTGCGATA
          AAATCCCATT CCACCCCTAC TACTCCACAA AAGACATCCT AGGATTTGCA
          TTCATACTCA TCTCACTAGC CGCTCTAGCC CTATTCTCCC CCAACCTGCT
          AGGAGACCCA GAAAACTTCA CACCAGCCAA CCCCCTAGCC ACACCCCCTC
          ATATCAAACC TGAATGATAC TTCCTATTTG CCTATGCTAT CCTCCGATCC
          ATCCCAAACA AACTAGGGGG AGTACTAGCC CTTGCTGCCT CCGTTCTAGT
          CCTATTCCTA ATCCCACTAC TCCACACATC CAAATTACGT TCAATAACTT
          TCCGCCCCCT ATCACAAATC CTATTCTGAA CCCTAGTTGC AAACCTCCTT
          ATTCTAACCT GAGTAGGCAG CCAACCAGTA GAACACCCAT TCATCATCAT
          CGGTCAACTA GCCTCATTCA CCTACTTCAC AATCATTCTA ATCCTCTTCC
          CCCTTGTATC CATCCTAGAA AACAAGATAC TTAAACTTNN NNNNNNNNNN
          NNNNNNNNNN NNNNNNNNNN NNNNNNNNNN NNNNNNNNNN NNNNNNNNNN
          NNNNNNNNNN NNNNNNNNNN NNNNNNNNNN NNNNNNNNNN NNNNNNNNNN
          NNNNNNNNNN NNNNNNNNNN NNNNNNNNNN NNNNNNNNNN NNNNNNNNNN
          NNNNNNNNNN NNNNNNNNNN NNNNNNNNNN NNNNNNNNNN NNNNNNNNNN
          NNNNNNNNNN NNNNNNNNNN NNNNNNNNNN NNNNNNNNNN NNNNNNNNNN
          NNNNNNNNNN NNNNNNNNNN NNNNNNNNNN NNNNNNNNNN NNNNNNNNNN
          NNNNNNNNNN NNNNNNNNNN NNNNNNNNNN NNNNNNNNNN NNNNNNNNNN
          NNNNNNNNNN NNNNNNNNNN NNNNNNNNNN NNNNNNNNNN NNNNNNNNNN
          NNNNNNNNNN NNNNNNNNNN NNNNNNNNNN NNNNNNNNNN NNNNNNNNNN
          NNNNNNNNNN NNNNNNNNNN NNNNNNNNNN NNNNNNNNNN NNNNNNNNNN
          NNNNNNNNNN NNNNNNNNNN NNNNNNNNNN NNNNNNNNNN NNNNNNNNNN
          NNNNNNNNNN NNNNNNNNNN NNNNNNNNNN NNNNNNNNNN NNNNNNNNNN
          NNNNNNNNNN NNNNNNNNNN NNNNNNNNNN NNNNNNNNNN NNNNNNNNNN
          NNNNNNNNNN NNNNNNNNNN NNNNNNNNNN NNNNNNNNNN NNNNNNNNNN
          NNNNNNNNNN NNNNNNNNNN NNNNNNNNNN NNNNNNNNNN NNNNNNNNNN
          NNNNNNNNNN NNNNNNNNNN NNNNNNNNNN NNNNNNNNNN NNNNNNNNNN
          NNNNNNNNNN NNNNNNNNNN NNNNNNNNNN NNNNNNNNNN NNNNNNNNNN
          NNNNNNNNNN NNNNNNNNNN NNNNNNNNNN NNNNNNNNNN NNNNNNNNNN
          NNNNNNNNNN NNNNNNNNNN NNNNNNNNNN NNNNNNNNNN NNNNNNNNNN
          NNNNNNNNNN NNNNNNNNNN NNNNNNNNNN NNNNNNNNNN NNNNNNNNNN
          NNNNNNNNNN NNNNNNNNNN NNNNNNNNNN NNNNNNNNNN NNNNNNNNNN
          NNNNNNNNNN NNNNNNNNNN NNNNNNNNNN NNNNNNNNNN NNNNNNNNNN
          NNNNNNNNNN NNNNNNNNNN NNNNNNNNNN NNNNNNNNNN NNNNNNNNNN
          NNNNNNNNNN NNNNNNNNNN NNNNNNNNNN NNNNNNNNNN NNNNNNNNNN
          NNNNNNNNNN NNNNNNNNNN NNNNNNNNNN NNNNNNNNNN NNNNNNNNNN
          NNNNNNNNNN NNNNNNNNNN NNNNNNNNNN NNNNNNNNNN NNNNNNNNNN
          NNNNNNNNNN NNNNNNNNNN NNNNNNNNNN NNNNNNNNNN NNNNNNNNNN
          NNNNNNNNNN NNNNNNNNNN NNNNNNNNNN NNNNNNNNNN NNNNNNNNNN
          NNNNNNNNNN NNNNNNNNNN NNNNNNNNNN NNNNNNNNNN NNNNNNNNNN
          NNNNNNNNNN NNNNNNNNNN NNNNNNNNNN NNNNNNNNNN NNNNNNNNNN
          NNNNNNNNNN NNNNNNNNNN NNNNNNNNNN NNNNNNNNNN NNNNNNNNNN
          NNNNNNNNNN NNNNNNNNNN NNNNNNNNNN NNNNNNNNNN NNNNNNNNNN
          NNNNNNNNNN NNNNNNNNNN NNNNNNNNNN NNNNNNNNNN NNNNNNNNNN
          NNNNNNNNNN NNNNNNNNNN NNNNNNNNNN NNNNNNNNNN NNNNNNNNNN
          NNNNNNNNNN NNNNNNNNNN NNNNNNNNNN NNNNNNNNNN NNNNNNNNNN
          NNNNNNNNNN NNNNNNNNNN NNNNNNNNNN NNNNNNNNNN NNNNNNNNNN
          NNNNNNNNNN NNN
Urosph095 GGGTCACTCT TAGGAATCTG CTTAATTACA CAAATCGTAA CAGGTCTCCT
          ACTAGCCATA CACTATACAG CGGACACTTC CCTAGCCTTT GCCTCCGTCA
          CCCATATGTG CCGAAACGTC CAATTTGGCT GACTAATCCG TAACCTCCAC
          GCGAACGGAG CCTCCTTCTT CTTCATCTGC ATCTACTTCC ACATTGGCCG
          AGGACTCTAC TACGGCTCAT ACCTAAACAA AGAAACCTGA AATATCGGAG
          TCATCCTCCT ACTAGCACTT ATAGCAACTG CCTTCGTAGG ATACGTCCTA
          CCCTGAGGAC AAATATCTTT CTGAGGAGCC ACAGTAATTA CCAACCTATT
          CTCAGCAATC CCCTACATCG GCCAAACACT GGTAGAATGA CTCTGAGGGG
          GATTCTCAGT AGACAACCCA ACCTTAACCC GATTTTTCGC CATTCACTTC
          CTCCTGCCAT TCATCATCGT AGGACTCACA CTAGTCCATC TCACCTTCCT
          ACACGAAACA GGCTCAAACA ACCCCCTAGG AATCCCATCT GACTGCGATA
          AAATCCCATT CCACCCCTAC TACTCCACAA AAGACATCCT AGGATTTGCA
          TTCATACTCA TCTCACTAGC CGCTCTAGCC CTATTCTCCC CTAACCTGCT
          AGGAGACCCA GAAAACTTCA CACCAGCCAA CCCCCTAGCC ACACCCCCTC
          ATATCAAACC TGAATGATAC TTCCTATTTG CCTATGCTAT CCTCCGATCC
          ATCCCAAACA AACTAGGGGG AGTACTAGCC CTTGCTGCCT CCGTTCTAGT
          CCTATTCCTA ATCCCACTAC TCCACACATC CAAATTACGT TCAATAACTT
          TCCGCCCCCT ATCACAAATC CTATTCTGAA CCCTAGTTGC AAACCTCCTT
          ATTCTAACCT GAGTAGGCAG CCAACCAGTA GAACACCCAT TCATCATCAT
          CGGTCAACTA GCCTCATTCA CCTACTTCAC AATCATTCTA ATCCTCTTCC
          CCCTTGTATC CATCCTAGAA AACAAGATGC TTAAACTTTA ACT-AACTCT
          AATAGTTTAT AAAAAACATT GGTCTTGTNN NNNNNNNNNN NNNNNNNNNN
          NNNNNNNNNN NNNNNNNNNC ATTTTGTCAA GCTGGTTTCC TGGTAGGTGC
          AGCCCTGCGG GATGSAGGGG TTGGCACAGA CAGGTCACAG ACYTGGRTCC
          TGTTGGGTCC TGCTGGTGAT CCAGGTGGAT ---------- CCATCCTCAC
          TGGGGAGTG- GGATTGCTTC TTACCTGAAT TTACTGTAGC TGCCTCCTTC
          CCCC-AGAGG GT-GATGGGA GTTCAGTTGT GTGGGATGGG GCAGAGGAGC
          AGGAAGAATG GAAGAAGGGG TGCAAGAAAT GGCTCAGCCC TGA-CAGCAC
          TTGTTTNNNN NNNNNNNNNN NNNNNNNNNN NNNNNNNNNN NNNNNNNNNN
          NNNNNNNNGT ATGGAAAAGG GCAGGGATTC TTAGTGTCTG ATGTGTAGTG
          AATGTGTGCA AGACAGCTAT GTGAGAGCTG GGCTTTTATT TACTG-----
          ---------- ---ATGACTA GTTGGACTTC TGTGAGCTCT CCCTCAAGTC
          CAAGGTCCGT GTGTACAAGA AAGGGCTCAT GGTATGCAAA TGGTATGTGA
          ATATCCAAGC TTAGATTTCC CATTCCAACC ACCACAGTCT GACCAACCCT
          TGACAAGAAT AAACCAGCCC ATGCAGCCTA TGTGTGCCTG GGAAACTGTA
          TTACATAAGG ACTGTCAGTG ACTGGACACA AGGGACATGC AATTTTAGAG
          TAAACCC-TG GAGGATCCAC TGGAGACCAA GACCCATAAA ACTAAGTGTT
          ATAC-AAACA CAGGGCATGA ATTTGCAGTC TTAATGGATG AGACAGACAA
          AACGTGAGAA GGGCCATGGT CTACTCAAGG TCATGAAGCA GATCAGTGTT
          ACAGCTAGGA ATAGAGCCCA ATGCTTCTGC CTAGTCCAGG TTCCTTGCAC
          ACTAGACCTC ACTGTCTCTC CAGAGGCTGC AGGAAGGCCT ACTGAATTAG
          CTCAGAGATA TTTCCAGGCT CTGCAACCTA TTTCTTAGTC TGGGTTTTCT
          GAAAATAAAC CTTGAGTGTC CCTTCAGTTT TTCTTTCTCT CTTTCCTTCC
          TCTCAGTTCA TTTCTGAGTT TGTCGTCTCA GTGTTAAATT TGGAGCTACA
          CTTAAGACTA GCAGGCTTCT TCTGGAGCGT GCAAAAGAAC TTGACCTTGC
          CATTGTTGGA GTTAGGTGAG CTGGCAGTAT CAAAACACAG TTGTACTAAA
          TAAGTTTTCT TTAAATGTTC TACCTGACAA TACAGATGCC TTTGCATGTG
          ATGACATGAG TTTCTACAAA ACTTCTTGCC AAATATCAAC TGATATTTTG
          TGTCTTTTT- -GTAGTTTCC ATGTTGGAAG TGGATGTACA GACCCAGAGA
          CCTTTGTTCA AGCCATTTCT GATGCCCGCT GTGTGTTTGA TATGGGAGTA
          AGTCTAGTTC TGCTTTGTCT GGAACTACTG CTCAGCTGTT GGGGCAAGAC
          TGTTATGGGG TTAACAGCTA GCTAAGTCAT TGACTTCATG TTACTGGAAT
          TTTTTAGGTC CTGGTAGCTT ACATTGACCA GCTTGGCAAT ACTCATCTAC
          AGATGCACTA AAATTGGCAA CTCAAATTCA AATGACTGTT ACTTGAACAT
          GTGTTAGCTC TGTTTCAAGT ATTGATGAAA TTACTTTATA TTACTTTTTA
          AGCTAAAATA GTAAATTATG AACTGATACA AATTATAAAC TTTTCTTGAC
          AGTGTTGCTG TTGATTTCAT TTTAGGCTGA ACTTGGCTTC AGTATGTATC
          TGCTTGATAT TGG
Urosph096 GGGTCACTCT TAGGAATCTG CTTAATTACA CAAATCGTAA CAGGTCTCTT
          ACTAGCCATA CACTATACAG CGGACACTTC CCTAGCCTTT GCCTCCGTCA
          CCCATATGTG CCGAAACGTC CAATTTGGCT GACTAATCCG TAACCTCCAC
          GCGAACGGAG CCTCCTTCTT CTTCATCTGC ATCTACTTCC ACATTGGCCG
          AGGACTCTAC TACGGCTCAT ACCTAAACAA AGAAACCTGA AATATCGGAG
          TCATCCTCCT ACTAGCACTT ATAGCAACTG CCTTCGTAGG ATACGTCCTA
          CCCTGAGGAC AAATATCTTT CTGAGGAGCC ACAGTAATTA CCAACCTATT
          CTCAGCAATC CCCTACATCG GTCAAACACT GGTAGAATGA CTCTGAGGGG
          GATTCTCAGT AGACAACCCA ACCTTAACCC GATTTTTCGC CATTCACTTC
          CTCCTGCCAT TCATCATCGT AGGACTCACA CTAGTCCATC TCACCTTCCT
          ACACGAAACA GGCTCAAACA ACCCCCTAGG AATCCCATCT GACTGCGATA
          AAATCCCATT CCACCCCTAC TACTCCACAA AAGACATCCT AGGATTTGCA
          TTCATACTCA TCTCACTAGC CGCTCTAGCC CTATTCTCCC CTAACCTGCT
          AGGAGACCCA GAAAACTTCA CACCAGCCAA CCCCCTAGCC ACACCCCCTC
          ATATCAAACC TGAATGATAC TTCCTATTTG CCTATGCTAT CCTCCGATCC
          ATCCCAAACA AACTAGGGGG AGTACTAGCC CTTGCTGCCT CCGTTCTAGT
          CCTATTCCTA ATCCCACTAC TCCACACATC CAAATTACGT TCAATAACTT
          TCCGCCCCCT ATCACAAATC CTATTCTGAA CCCTAGTTGC AAACCTCCTT
          ATTCTAACCT GAGTAGGCAG CCAACCAGTA GAACACCCAT TCATCATCAT
          CGGCCAACTA GCCTCATTCA CCTACTTCAC AATCATTCTA ATCCTCTTCC
          CCCTTGTATC CATCCTAGAA AACAAGATAC TTAAACTTTA ACT-AACTCT
          AATAGTTTAT AAAAAACATT GGTCTTGTTT CCACCTTT-G ATGCGGGTGC
          TGGCATCGCA CTGAACGACC ATTTTGTCAA GCTGGTTTCC TGGTAGGTGC
          AGCCCTGCGG GATGCAGGGG TTGGCACAGA GAGGTCACAG ACTTGGGTCC
          TGTTGGGTCC TGCTGGTGAT CCAGGTGGAT ---------- CCATCCTCAC
          TGGGGAGTG- GGATTGCTTC TTACCTGAAT TTACTGTAGC TGCCTCCTTC
          CCCC-AGAGG GT-GATGGGA GTTCAGTTGT GTGGGATGGG GCAGAGGAGC
          AGGAAGAATG GAAGAAGGGG TGCAAGAAAT GGCTCAGCCC TGA-CAATGT
          TTGTTTTCTG TCCCCAGGTA TGATAATGAA TATGGATACA GCAACCGTGT
          TGTGGACTGT ATGGAAAAGG GCAGGGATTC TTAGTGTCTG ATGTGTAGTG
          AATGTGTGCA AGACAGCTAT GTGAGAGCTG GGCTTTTATT TACTG-----
          ---------- ---ATGACTA GTTGGACTTC TGTGAGCTCT CCCTCAAGTC
          CAAGGTCCGT GTGTACAAGA AAGGGCTCAT GGTATGCAAA TGGTATGTGA
          ATATCCAAGC TTAGATTTCC CATTCCAGCC ACCACAGTCT GACCAACCCT
          TGACAAGAAT AAACCAGCCC ATGCAGCCTA TGTGTGCCTG GGAAACTGTA
          TTACATAAGG ACTGTCAGTG ACTGGACACA AGGGACATGC AATTTTAGAG
          TAAACCC-TG GAGGATCCAC TGGAGACCAA GACCCATAAA ACTAAGTGTT
          ATAC-AAACA CAGGGCATGA ATTTGCAGTC TTAATGGATG AGACAGACAA
          AACGTGAGAA GGGCCATGGT CTACTCAAGG TCATGAAGCA GATCAGTGTT
          ACAGCTAGGA ATAGAGCCCA ATGCTTCTGC CTAGTCCAGG CTCCTTGCAC
          ACTAGACCTC ACTGTCTCTC CAGAGGCTGC AGGAAGGCCT ACTGAATTAG
          CTCAGAGATA TTTCCAGGCT CTGCAACCTA TTTCTTAGTC TGGGTTTTCT
          GAAAATAAAC CTTGAGTGTC CCTTCAGTTT TTCTTTCTCT CTTTCCTTCC
          TCTCAGTTCA TTTCTGAGTT TGTCGTCTCA GTGTTAAATT TGGAGCTACA
          CTTAAGACTA GCAGGCTTCT TCTGGAGCGT GCAAAAGAAC TTGACCTTGC
          CATTGTTGGA GTTAGGTGAG CTGGCAGTAT CAAAACACAG TTGTACTAAA
          TAAGTTTTCT TTAAATGTTC TACCTGRCAA TACAGATGCC TTTGCATGTG
          ATGACATGAG TTTCTACAAA ACTTCTTGCC AAATATCAAC TGATATTTTG
          TGTCTTTTT- -GTAGTTTCC ATGTTGGAAG TGGATGTACA GACCCAGAGA
          CCTTTGTTCA AGCCATTTCT GATGCCCGCT GTGTGTTTGA TATGGGAGTA
          AGTCTTGTTC TGCTTTGTCT GGAACTACTG CTCAGCTGTT GGGGCAAGAC
          TGTTATGGGG TTAACAGCTA GCTAAGTCAT TGACTTCATG TTACTGGAAT
          TTTTTAGGTC CTGGTAGCTT ACATTGACCA GCTTGGCAAT ACTCATCTAC
          AGATGCACTA AAATTGGCAA CTCAAATTCA AATGACTGTT ACTTGAACAT
          GTGTTAGCTC TGTTTCAAGT ATTGATGAAA TTACTTTATA TTACTTTTTR
          AGCTAAAATA GTAAATTATG AACTGATACA AATTATAAAC TTTTCTTGAC
          AGTGTTGCTG TTGATTTCAT TTTAGGCTGA ACTTGGCTTC AGTATGTATC
          TGCTTGATAT TGG
Urosph097 NNNNNNNNNN NNNNNNNNNN NNNNNNNNNN NNNNNNNNNN NNNNNNNNNN
          NNNNNNNNNN NNNNNNNNNN NNNNNNNNNN NNNNNNNNNN NNNNNNNNNN
          NNNNNNNNNN NNNNNNNNNN NNNNNNNNNN NNNNNNNNNN NNNNNNNNNN
          NNNNNNNNNN NNNNNNNNNN NNNNNNNNNN NNNNNNNNNN NNNNNNNNNN
          NNNNNNNNNN NNNNNNNNNN NNNNNNNNNN NNNNNNNNNN NNNNNNNNNN
          NNNNNNNNNN NNNNNNNNNN NNNNNNNNNN NNNNNNNNNN NNNNNNNNNN
          NNNNNNNNNN NNNNNNNNNN NNNNNNNNNN NNNNNNNNNN NNNNNNNNNN
          NNNNNNNNNN NNNNNNNNNN NNNNNNNNNN NNNNNNNNNN NNNNNNNNNN
          NNNNNNNNNN NNNNNNNNNN NNNNNNNNNN NNNNNNNNNN NNNNNNNNNN
          NNNNNNNNNN NNNNNNNNNN NNNNNNNNNN NNNNNNNNNN NNNNNNNNNN
          NNNNNNNNNN NNNNNNNNNN NNNNNNNNNN NNNNNNNNNN NNNNNNNNNN
          NNNNNNNNNN NNNNNNNNNN NNNNNNNNNN NNNNNNNNNN NNNNNNNNNN
          NNNNNNNNNN NNNNNNNNNN NNNNNNNNNN NNNNNNNNNN NNNNNNNNNN
          NNNNNNNNNN NNNNNNNNNN NNNNNNNNNN NNNNNNNNNN NNNNNNNNNN
          NNNNNNNNNN NNNNNNNNNN NNNNNNNNNN NNNNNNNNNN NNNNNNNNNN
          NNNNNNNNNN NNNNNNNNNN NNNNNNNNNN NNNNNNNNNN NNNNNNNNNN
          NNNNNNNNNN NNNNNNNNNN NNNNNNNNNN NNNNNNNNNN NNNNNNNNNN
          NNNNNNNNNN NNNNNNNNNN NNNNNNNNNN NNNNNNNNNN NNNNNNNNNN
          NNNNNNNNNN NNNNNNNNNN NNNNNNNNNN NNNNNNNNNN NNNNNNNNNN
          NNNNNNNNNN NNNNNNNNNN NNNNNNNNNN NNNNNNNNNN NNNNNNNNNN
          NNNNNNNNNN NNNNNNNNNN NNNNNNNNNN NNNNNNNNNN NNNNNNNNNN
          NNNNNNNNNN NNNNNNNNNN NNNNNNNNNN NNNNNNNNNN NNNNNNNNNN
          NNNNNNNNNN NNNNNNNNNN NNNNNNNNNN NNNNNNNNNN NNGTAGGTGC
          AGCCCTGCGG GATGGAGGGG TTGGCACAGA CAGGTCACAG GCTTGGGTCC
          TGTTGGGTCC TGCTGGTGAT CCAGGTGGAT ACACAGACCT CYRTCCTCAC
          CGGGGAGTG- GGATTGCTTC TTACCTGAAT TTACTGTAGC TGCCTCCTTC
          CCCC-AGAGG GT-GATGGGA GTTCAGCTGT GTGGGATGGG GCAGAGGAGC
          AGGAAGAATG GAAGAAGGGG TGCAAGAAAT GGCTCAGCCC TGA-CAGCGC
          TTGTTTTCTG TCCCCAGNNN NNNNNNNNNN NNNNNNNNNN NNNNNNNNNN
          NNNNNNNNNN NNNNNNNNNN NNNNNNNNNN NNNNNNNNNN NNNNNNNNNN
          NNNNNNNNNN NNNNNNNNNN NNNNNNNNNN NNNNNNNNNN NNNNNNNNNN
          NNNNNNNNNN NNNNNNNNNN NNNNNNNNNN NNNNNNNNNN NNNNNNNNNN
          NNNNNNNNNN NNNNNNNNNN NNNNNNNNNN NNNNNNNNNN NNNNNNNNNN
          NNNNNNNNNN NNNNNNNNNN NNNNNNNNNN NNNNNNNNNN NNNNNNNNNN
          NNNNNNNNNN NNNNNNNNNN NNNNNNNNNN NNNNNNNNNN NNNNNNNNNN
          NNNNNNNNNN NNNNNNNNNN NNNNNNNNNN NNNNNNNNNN NNNNNNNNNN
          NNNNNNNNNN NNNNNNNNNN NNNNNNNNNN NNNNNNNNNN NNNNNNNNNN
          NNNNNNNNNN NNNNNNNNNN NNNNNNNNNN NNNNNNNNNN NNNNNNNNNN
          NNNNNNNNNN NNNNNNNNNN NNNNNNNNNN NNNNNNNNNN NNNNNNNNNN
          NNNNNNNNNN NNNNNNNNNN NNNNNNNNNN NNNNNNNNNN NNNNNNNNNN
          NNNNNNNNNN NNNNNNNNNN NNNNNNNNNN NNNNNNNNNN NNNNNNNNNN
          NNNNNNNNNN NNNNNNNNNN NNNNNNNNNN NNNNNNNNNN NNNNNNNNNN
          NNNNNNNNNN NNNNNNNNNN NNNNNNNNNN NNNNNNNNNN NNNNNNNNNN
          NNNNNNNNNN NNNNNNNNNN NNNNNNNNNN NNNNNNNNNN TGGAGCTACA
          CTTAAGACTA GCAGGCTTCT TCTGGAGCGT GCAAAAGAAC TTGACCTTGC
          CATTGTTGGA GTTAGGTGAG CTGGCAGTAT CAAAACACAG TTGTATTAAA
          TAAGTTTTCT TTAAATGTTC TACCTGACAA TACAGATGCC TTTGCATGTG
          ATGACATGAG TTTCTACAAA ACTTGTTGCC AAATATCAAC TGATATTTTA
          TATCTTTTT- -GTAGTTTCC ATGTTGGAAG TGGATGTACA GACCCAGAGA
          CCTTTGTTCA AGCCATTTCT GATGCCCGCT GTGTGTTTGA TATGGGAGTA
          AGTCTAGTTC TGCTTTGTTT GGAACTAGTG CTCAGCTGTT GGGGCAAGAC
          TGTTATGGGG TTAAAAGCTA GCTAAGTCAT TGACTTCATG TTACTGGAAT
          TTTTTAGGTC CTGGTAGCTT ACATTGAGCA GCTTGGCAAT ACTCATCTAC
          AGATGCACTA AAATTGGCAG CTCAAATTCA AATAAATGTT ACTTGAACAT
          GTGTTAGCTC TGCTTCAAGT GTTAATGAAA TTACTTTATA TTACTTTTTA
          AGCTAAAATA GTAAATGATG AACTGATATA AATTATAAAC TTTTCTTGAC
          AGTGTTGCTG TTGATTTCAT TTTAGGCTGA ACTTGGCTTC AGTATGTATN
          NNNNNNNNNN NNN
