# Supplementary material for: On simulated annealing phase transitions in phylogeny reconstruction
Source: Mol Phylogenet Evol. 2016 Aug;101:46–55. doi: 10.1016/j.ympev.2016.05.001 (PMC4912009; doi:10.1016/j.ympev.2016.05.001)
Supplement: Supplementary data 3 [file mmc3.zip › matrices/COI_CAD_SystBiol.phy]

435 1434
JW211v1au ACTTTATACTTTATTTTCGGAGCTTGAGCAGGAATAGTAGGTACTTCATTAAGAATCTTAATTCGAGCTGAATTAGGACATCCTGGAGCATTAATTGGTGACGATCAAATTTATAATGTGATTGTAACAGCTCATGCTTTTATTATGATTTTCTTTATAGTAATACCAATTATAATCGGAGGATTTGGAAACTGATTAGTTCCACTAATATTAGGAGCCCCAGACATAGCCTTCCCTCGAATAAATAATATAAGATTTTGACTTCTACCTCCTGCATTAACATTACTTCTAGTAAGTAGTATAGTAGAAAATGGAGCTGGAACAGGATGAACTGTTTATCCACCCTTATCATCTAATATTGCTCATGGAGGAGCTTCTGTTGATTTAGCAATTTTTTCTCTACATTTAGCAGGAATTTCTTCAATTTTAGGAGCAGTAAATTTCATTACAACAGTTATTAATATACGATCAACAGGAATTACATTTGATCGAATACCATTATTTGTTTGATCAGTAGTAATTACAGCTTTACTTTTATTACTTTCTTTGCCTGTACTAGCTGGAGCAATTACTATATTATTAACTGACCGAAATATTAATACTTCATTTTTTGATCCTGCAGGAGGTGGAGATCCAATTCTTTATCAACACTTATTT---GTCGAAGAGAAGGACGAGCATGGTTTGCCTAAACACATGGAATGGCTAGAGGGCATATCTATAGCGGCTTTGGTGGTGGGTGAAAAYTGTGAAACACCCTCCCATTGGCGGTCCAAACAATTGCTATCACAATGGATGGAATCACATAATGTGCCCGGTATTAGTGGAATCGATACCAGAGCTTTAACAAAAAAGATTCGTGAAAATGGTAGCATATTGGGTCGCATTGTATATGAGTATCCTGAAAATATCAAATCCTTAACATTCTCCGATCCCAATCAACGTAATTTGGTAGCCGAGTGTTCGGTAAAGAAACCTATGGTTTTTAATGCCTCCGGTTCGCCTCGTATATGTGCCATAGATTGTGGTTTAAAATTGAATCAGATTAAATGTTTCATTTCACGTGGCGCCCGCGTAGATTTGGTGCCATGGAATTGGCCATTAGATGAATCCACATTCGATGGTTTATTCATTTCCAATGGTCCCGGTGATCCAGTTGTTTGCAAGGAAACAGTTGTGCAAATACAAAAGGTTTTGAAATCRGGCCAGAAACCCGTATTCGGTATTTGTTTGGGTCATCAGTTACTGTCCTCAGCCATAGGCTGTAAGACTTATAAAATGAAATACGGCAACAGAGGCCACAATTTGCCYTGTATACATCATGGCACAGGACGTTGTTTTATGACTTCTCAAAATCATGGTTTTGCCGTAGATACGGACACTTTGCCTATGGATTGGGAGCCTTTGTTCACCAATGCCAATGATAACACCAAT
JW49v2imp ACTTTATACTTCATTTTTGGAGCTTGAGCTGGAATAGTGGGAACTTCCCTAAGAATTCTTATTCGAGCTGAATTAGGTCACCCAGGAGCATTAATTGGAGATGATCAAATCTATAATGTAATTGTTACAGCACATGCTTTTATTATAATTTTCTTTATAGTAATACCAATTATAATTGGAGGATTCGGAAATTGATTAGTGCCTATCATATTAGGAGCCCCAGATATAGCTTTCCCCCGAATAAATAATATAAGTTTTTGACTTTTACCTCCCGCCCTAACACTTCTTCTAGTAAGTAGTATAGTAGAAAATGGGGCTGGAACAGGATGAACTGTTTACCCTCCCTTATCATCAAATATTGCTCACGGAGGAGCTTCAGTTGATTTAGCCATTTTCTCCCTTCATTTAGCAGGAATTTCTTCAATTTTAGGAGCAGTAAATTTTATTACTACAGTTATTAATATACGATCAACAGGTATTACTTTTGACCGAATACCCCTATTTGTTTGATCAGTAGTAATTACAGCTTTACTTTTATTACTTTCTCTACCTGTACTAGCCGGAGCAATTACTATACTATTAACAGATCGAAATATTAATACTTCATTTTTTGATCCTGCAGGAGGAGGAGACCCTATCTTATACCAACACCTATTCGATGTAGAAGAGAAGGACGAAAATGGTTTGCCTAAACACATGGAATGGCTAGAGGGCATATCTATAGCGGCTTTGGTGGTGGGTGAAAATTGTGAAACACCCTCCCATTGGCGTGCCAAACAATTGCTATCACAATGGATGGAATCACACAATGTGCCGGGTATTAGTGGCATCGATACCAGAGCTTTGACAAAAAAGATTCGTGAAAATGGTAGCATATTGGGTCGTATTGTGTATGAGTATCCCGAAAATATCAAATCCTTGACATTCTCCGATCCCAATGAACGTAATTTAGTGGCCGAATGTTCGGTAAAGAAACCAATGGTTTTTAATGCCTCCGGTTCGCCTCGTATTTGTGCCATAGATTGTGGTTTGAAATTGAATCAGATTAAATGTTTCATTTCACGTGGCGCTCGCGTAGATTTGGTACCTTGGAATTGGTCATTGGATGAATCCACATTCGATGGTTTATTCATTTCTAACGGTCCCGGTGATCCAGTCGTTTGCAAGGAAACAGTTGTGCAAATACATAAGGTTTTGAAATCGGGCCAGAAACCCGTGTTCGGTATTTGTTTGGGCCATCAGTTGCTGTCCTCAGCCATAGGTTGTAAAACTTATAAAATGAAATACGGCAACAGAGGCCACAATTTACCTTGTATACATCATGGCACAGGACGTTGTTTTATGACTTCTCAAAATCATGGTTTTGCGGTCGATACGGACACTTTGCCTATGGATTGGGAGCCTTTGTTTACCAATGCCAACGATAACACCAAT
JW188imp  ACTTTATACTTCATTTTTGGAGCTTGAGCTGGAATAGTAGGAACTTCCCTAAGAATTCTTATTCGAGCTGAATTAGGTCACCCAGGAGCATTAATTGGAGATGATCAAATCTATAATGTAATTGTTACAGCACATGCTTTTATTATAATTTTCTTTATAGTAATACCAATTATAATTGGAGGATTCGGAAATTGATTGGTGCCTATCATATTAGGAGCCCCAGATATAGCTTTCCCCCGAATAAATAATATAAGTTTTTGACTTTTACCTCCCGCCCTAACACTTCTTCTAGTAAGTAGTATAGTAGAAAATGGAGCTGGGACAGGATGAACTGTTTACCCTCCCTTATCGTCAAATATTGCTCACGGAGGAGCTTCAGTTGATTTAGCCATTTTCTCCCTTCATTTAGCAGGAATTTCTTCAATTTTAGGAGCAGTAAATTTTATTACTACAGTTATTAATATACGATCAACAGGTATTACTTTTGACCGAATACCCCTATTTGTTTGATCAGTAGTAATTACAGCTTTACTTTTATTACTTTCTCTACCTGTACTAGCCGGAGCAATTACTATACTATTAACAGATCGAAACATTAATACTTCATTTTTTGATCCTGCAGGAGGAGGAGACCCTATCTTATACCAACACCTATTCGATGTAGAAGAGAAGGACGAAAATGGTTTGCCTAAACACATGGAATGGCTAGAGGGCATATCTATAGCGGCTTTGGTGGTGGGTGAAAATTGTGAAACACCCTCCCATTGGCGTGCCAAACAATTGCTATCACAATGGATGGAATCACACAATGTGCCGGGTATTAGTGGCATCGATACCAGAGCTTTGACAAAAAAGATTCGTGAAAATGGTAGCATATTGGGTCGTATTGTGTATGAGTATCCCGAAAATATCAAATCCTTGACATTCTCCGATCCCAATGAACGTAATTTAGTGGCCGAATGTTCGGTAAAGAAACCAATGGTTTTTAATGCCTCCGGTTCGCCTCGTATTTGTGCCATAGATTGTGGTTTGAAATTGAATCAGATTAAATGTTTCATTTCACGTGGCGCTCGCGTAGATTTGGTACCTTGGAATTGGTCATTGGATGAATCCACATTCGATGGTTTATTCATTTCTAACGGTCCCGGTGATCCAGTCGTTTGCAAGGAAACAGTTGTGCAAATACAAAAGNTTTTGAAATCGGGCCAGAAACCCGTGTTCGGTATTTGTTTGGGCCATCAGTTGCTGTCCTCAGCCATAGGTTGTAAAACTTATAAAATGAAATACGGCAACAGAGGCCACAATTTACCTTGTATACATCATGGCACAGGACGTTGTTTTATGACTTCTCAAAATCATGGTTTTGCGGTCGATACGGACACTTTGCCTATGGATTGGGAGCCTTTGTTTACCAATGCCAACGATAACACCAAT
JW197pra  ACTTTATATTTCATTTTTGGAGCTTGAGCTGGAATAGTAGGAACTTCTTTAAGAATTCTTATTCGAGCAGAATTAGGTCATCCAGGAGCCTTAATTGGAGACGACCAAATTTATAATGTAATTGTCACAGCACATGCTTTTATTATAATTTTCTTTATAGTAATACCTATTATAATTGGAGGATTTGGAAATTGACTGGTACCAATTATATTAGGAGCTCCAGATATAGCTTTCCCTCGAATAAATAATATAAGTTTTTGACTTTTACCACCAGCTTTAACCCTTCTTCTAGTAAGTAGTATAGTAGAAAATGGAGCTGGAACAGGATGAACTGTTTACCCTCCCTTATCTTCAAATATTGCCCATGGAGGAGCTTCTGTTGATTTAGCTATTTTTTCTCTACATCTAGCTGGGATTTCTTCAATTTTAGGTGCAGTAAATTTTATTACTACAGTTATTAATATACGATCAACTGGTATTACTTTTGACCGAATACCTTTATTTGTGTGATCAGTAGTAATTACTGCTCTACTTTTATTACTTTCTTTACCTGTACTTGCCGGAGCTATTACAATATTATTAACTGACCGAAATATTAATACCTCATTCTTTGATCCAGCAGGAGGAGGAGACCCTATTTTATACCAACATTTATTT------------------------------------------------------------------------------------------------------------------------CAATTGCTATCACAATGGATGGAATCACACAATGTGCCCGGTATTAGTGGCATCGATACCAGAGCTTTGACAAAAAAGATTCGTGAAAATGGTACCATATTGGGTCGTATTGTGTATGAGTATCCCGAAAATATCAAATCCTTGACATTCTCCGATCCCAATGAACGTAATTTAGTAGCCGAATGTTCGGTAAANAAACCAATGGTTTTTAATGCCTCCGGTTCGCCTCGTATTTGTGCCATAGATTGTGGTTTNAAATTGAATCAGATTAAATGTTTCATTTCACGTGGCGCTCGCGTAGATTTGGTACCTTGGAATTGCTCATTGGATGAGTCCACATTCGATGGTTTATTCATTTCTAACGGTCCCGGTGATCCAGTCGTTTGCAAGGAAACAGTTGTGCAAATACAAAAGGTTTTGAAATCGGGCCAGAAACCCGTGTTCGGTATTTGTTTGGGCCATCAGTTGCTGTCCTCAGCCGTAGGTTGTAAAACTTATAAAATGAAATACGGCAACAGAGGCCACAATTTACCTTGTATACATCAT---------------------------------------------------------------------------------------------------------------
JW198v1cr ACTTTATATTTTATCTTCGGAGCTTGAGCAGGAATAGTAGGAACTTCACTAAGAATTCTTATTCGAGCAGAATTAGGTCATCCTGGTGCATTAATTGGAGATGATCAAATTTATAATGTAATTGTTACAGCTCATGCTTTTATTATAATTTTTTTTATAGTAATACCAATTATGATTGGAGGATTTGGAAACTGATTAGTTCCAATTATACTAGGAGCTCCAGATATAGCCTTTCCTCGAATAAATAATATAAGTTTTTGACTTTTACCCCCGGCATTAACATTGCTTCTAGTAAGTAGTATAGTAGAAAATGGAGCTGGAACGGGGTGAACTGTTTACCCTCCTTTATCTTCTAATATTGCTCATGGAGGAGCTTCTGTTGATTTAGCTATTTTTTCTCTACATTTAGCTGGAATTTCTTCAATTTTAGGAGCAGTAAATTTTATTACTACAGTAATTAATATACGATCTACAGGAATTACCTTTGATCGAATACCTTTATTTGTTTGATCAGTAGTAATTACAGCCCTACTTTTACTTTTATCTTTACCGGTACTTGCAGGAGCTATTACTATATTATTAACTGACCGAAATATTAATACCTCTTTTTTCGACCCAGCAGGAGGAGGAGATCCTATTTTATATCAACACCTATTTGATGTAGAAGAGAAAGACGAAAATGGTTTGCCTAAACACATGGAATGGCTAGAGGGCATATCTATTGCAGCTTTGGTAGTGGGTGAAAATTGCGAAACACCCTCCCATTGGCGTGCCAAACAATTACTGTCACAATGGATGGAATCACATAATGTGCCCGGTATTAGTGGCATCGATACCAGAGCTTTGACAAAAAAGATTCGTGAAAATGGTAGCATATTGGGTCGTATTGTTTATGAGTATCCGAAAAATATCAAATCCTTAACATTCTCCGATCCCAATCAACGTAATTTAGTAGCTGAGTGCTCAGTAAAGAAACCTATGGTTTTCAATGCCTCCGGTTCGCCTCGCATATGTGCCATAGATTGTGGTTTGAAATTGAATCAGATTAAATGTTTCATATCACGTGGCGCTCGCGTAGAATTGGTGCCTTGGAATTATCAATTGGATGAATCCAAATTCGATGGTTTATTCATTTCGAATGGTCCCGGTGATCCAGTTGTTTGCAAGGAAACAGTTGTGCAAATACAAAAGGTTTTGAAATCGGGCCAAAAACCCGTATTCGGTATTTGTTTGGGTCATCAGTTACTGTCCTCAGCCATTGGTTGTAAGACTTATAAAATGAAATACGGCAACAGAGGCCACAATTTACCTTGTATACATCATGGCACAGGACGTTGTTTTATGACTTCCCAAAATCATGGTTTTGCTGTAGATACGGACACTTTGCCTATGGATTGGGAGCCTTTGTTTACCAATGCCAATGATAACACCAAT
JW250v1me ACTTTATACTTTATTTTCGGAGCTTGAGCAGGAATAGTTGGAACATCTTTAAGAATTCTTATTCGGGCAGAATTAGGCCACCCAGGAGCACTAATTGGAGATGACCAAATTTATAATGTAATTGTTACAGCACATGCATTTATTATAATTTTCTTTATAGTTATACCAATTATAATTGGAGGATTTGGAAACTGATTAGTTCCTCTTATACTAGGAGCCCCTGATATAGCTTTCCCACGAATAAATAATATAAGTTTCTGACTTTTACCCCCAGCCTTAACACTTCTTCTAGTCAGTAGTATAGTAGAAAATGGAGCTGGAACAGGATGAACTGTTTATCCCCCATTATCATCAAACATTGCTCACGGAGGGGCTTCCGTAGATTTAGCAATTTTTTCTCTTCACTTAGCTGGAATTTCTTCAATTTTAGGAGCAGTTAATTTTATTACTACAGTTATTAATATACGATCAACAGGTATTACTTTTGATCGAATACCTTTATTTGTTTGATCAGTAGTAATTACAGCTTTACTTCTATTACTTTCTCTACCTGTACTTGCAGGAGCAATTACTATACTATTAACTGATCGAAATATTAATACTTCATTTTTTGACCCTGCAGGAGGAGGAGATCCTATTCTATATCAACATTTATTC---GTAGAAGAGAAGGACGAAAATGGTTTGCCTAAACACATGGAATGGCTAGAGGGCATATCTATAGCGGCTTTGGTTGTGGGTGAAAATTGTGAAACACCCTCCCATTGGCGGGCCAAACAATTGCTATCACAATGGATGGAATCACATAATGTGCCCGGTATTAGTGGCATCGATACCAGAGCTTTGACAAAAAAGATTCGTGAAAATGGTACCATATTGGGTCGTATTGTGTATGAGTTTCCCGAAAATATCAAATCCTTGACATTCTCCGATCCCAATGAACGTAATCTAGTAGCCGAATGTTCGGTAAAGAAACCAATGGTTTTTAATGCCTCCGGTTCGCCTCGTATTTGTGCCATAGATTGTGGTTTGAAATTGAATCAGATTAAATGTTTTATTTCACGTGGCGCTCGCGTAGATTTGGTACCTTGGAATTGGTCATTGGATGAATCCACATTCGATGGTTTATTCATTTCCAACGGTCCCGGTGATCCAGTCATTTGCAAGGAAACAGTTGTGCAAATACAAAAGGTTTTGAAATCGGGCCAGAAACCGGTGTTCGGTATATGTTTGGGCCATCAGTTGCTGTCCTCAGCTATAGGTTGTAAAACTTATAAAATGAAATACGGCAACAGAGGCCACAATTTGCCCTGTATACATCATGGCACAGGACGTTGTTTTATGACTTCTCAAAATCATGGTTTTGCGGTAGATACGGACACTTTACCTATGGATTGGGAGCCTTTGTTTACCAATGCCAACGATAACACCAAT
JW199v1cr ACTTTATATTTTATCTTCGGAGCTTGAGCAGGAATAGTAGGAACTTCACTAAGAATTCTTATTCGAGCAGAATTAGGTCATCCTGGTGCATTAATTGGAGATGATCAAATTTATAATGTAATTGTTACAGCTCATGCTTTTATTATAATTTTTTTTATAGTAATACCAATTATGATTGGAGGATTTGGAAACTGATTAGTTCCAATTATACTAGGAGCTCCAGATATAGCCTTTCCTCGAATAAATAATATAAGTTTTTGACTTTTACCCCCAGCATTAACATTGCTTCTAGTAAGTAGTATAGTAGAAAATGGAGCTGGAACGGGGTGAACTGTTTACCCTCCTTTATCTTCTAATATTGCTCATGGAGGAGCTTCTGTTGATTTAGCTATTTTTTCTCTACATTTAGCTGGAATTTCTTCAATTTTAGGAGCAGTAAATTTTATTACTACAGTAATTAATATACGATCTACAGGAATTACCTTTGATCGAATACCTTTATTTGTTTGATCAGTAGTAATTACAGCCCTACTTTTACTTTTATCTTTACCGGTACTTGCAGGAGCTATTACTATATTATTAACTGACCGAAATATTAATACCTCTTTTTTCGACCCAGCAGGAGGAGGAGATCCTATTTTATACCAACACCTATTTGATGTAGAAGAGAAAGACGAAAATGGTTTGCCTAAACACATGGAATGGCTAGAGGGCATATCTATTGCAGCTTTGGTAGTGGGTGAAAATTGCGAAACACCCTCCCATTGGCGTGCCAAACAATTACTGTCACAATGGATGGAATCACATAATGTGCCCGGTATTAGTGGCATCGATACCAGAGCTTTGACAAAAAAGATTCGTGAAAATGGTAGCATATTGGGTCGTATTGTTTATGAGTATCCGAAAAATATCAAATCCTTAACATTCTCCGATCCCAATCAACGTAATTTAGTAGCTGAGTGCTCAGTAAAGAAACCTATGGTTTTCAATGCCTCCGGTTCGCCTCGCATATGTGCCATAGATTGTGGTTTGAAATTGAATCAGATTAAATGTTTCATATCACGTGGCGCTCGCGTAGAATTGGTGCCTTGGAATTATCAATTGGATGAATCCAAATTCGATGGTTTATTCATTTCGAATGGTCCCGGTGATCCAGTTGTTTGCAAGGAAACAGTTGTGCAAATACAAAAGGTTTTGAAATCGGGCCAAAAACCCGTATTCGGTATTTGTTTGGGTCATCAGTTACTGTCCTCAGCCATTGGTTGTAAGACTTATAAAATGAAATACGGCAACAGAGGCCACAATTTACCTTGTATACATCATGGCACAGGACGTTGTTTTATGACTTCTCAAAATCATGGTTTTGCTGTAGATACGGACACTTTGCCTATGGATTGGGAGCCTTTGTTTACCAATGCCAATGATAACACCAAT
JW200afr  ACTTTATATTTTATTTTCGGAGCTTGAGCAGGTATAGTAGGAACTTCATTAAGAATTCTTATTCGAGCAGAATTAGGTCACCCTGGTGCATTAATTGGTGATGATCAAATTTATAATGTAATTGTTACAGCCCATGCTTTCATTATAATTTTTTTTATAGTAATACCAATTATAATTGGAGGATTTGGAAATTGATTAGTGCCAATTATACTAGGAGCTCCAGATATAGCCTTCCCTCGGATAAACAATATAAGTTTTTGACTTTTACCTCCTGCATTAACATTGCTTCTAGTAAGTAGTATAGTAGAAAATGGAGCTGGAACAGGTTGAACTGTATACCCTCCTTTATCTTCTAATATTGCTCATGGAGGAGCTTCTGTTGATTTAGCTATTTTTTCTCTCCATTTAGCTGGAATTTCTTCAATTCTAGGAGCAGTAAATTTTATTACTACAGTTATTAATATACGATCAACAGGAATCACTTTTGATCGAATACCTTTATTTGTATGATCTGTAGTAATCACAGCCCTACTTTTATTACTTTCTTTACCTGTACTTGCCGGAGCTATTACTATATTATTAACTGATCGAAATATTAATACTTCATTTTTTGACCCGGCAGGAGGAGGAGATCCTATTCTATATCAACATTTATTTGATGTAGAAGAGAAGGACGAAAATGGTTTACCTAAACACATAGAATGGCTAGAGGGCATATCTATAGCCGCTTTGGTAGTGGGTGAAAATTGTGAAACACCCTCCCATTGGCGTGCCAAAAAATTACTATCACAATGGATGGAATCACATAATGTGCCCGGTATTAGTGGCATTGATACTAGAGCTTTGACAAAAAAGATTCGTGAAAATGGTACCATATTGGGACGTATTGTTTATGAGTATCCCGAAAATATCAAATCCTTGACATTCTCCGATCCCAATCAACGTAATTTAGTAGCTGAGTGCTCAGTAAAGAAACCTATGGTTTTCAATGCCACCGGTTCGCCTCGTATCTGTGCCATAGATTGTGGTTTGAAATTGAATCAGATTAAATGTTTCATATCACGTGGTGCTCGCATAGATTTGGTACCTTGGAATTGGCCGTTAGATGAATCTACATTCGATGGTTTATTCATTTCCAATGGTCCAGGTGATCCAGTTGTTTGCAAGGAAACAGTTGTGCAAATACAAAAGGTTTTGAAATCGGGCCAGAAACCCGTATTCGGTATTTGTTTGGGTCATCAGTTACTGTCCTCAGCCATAGGTTGTAAGACTTATAAAATGAAATACGGCAACAGAGGCCACAATTTACCTTGTATACATCATGGCACAGGACGTTGTTTTATGACTTCCCAAAATCATGGTTTTGCGGTAGATACGGACACTTTGCCTATRGATTGGGAGCCTTTGTTTACCAATGCCAATGATAACACCAAT
JW201v2im ACTTTATACTTCATTTTTGGAGCTTGAGCTGGAATAGTGGGAACTTCCCTAAGAATTCTTATTCGAGCTGAATTAGGTCACCCAGGAGCATTAATTGGAGATGATCAAATCTATAATGTAATTGTTACAGCACATGCTTTTATTATAATTTTCTTTATAGTAATACCAATTATAATTGGAGGATTCGGAAATTGATTAGTGCCTATCATATTAGGAGCTCCAGATATAGCTTTCCCCCGAATAAATAATATAAGTTTTTGACTTTTACCTCCCGCCCTAACACTTCTTCTAGTAAGTAGTATAGTAGAAAATGGGGCTGGAACAGGATGAACTGTTTACCCTCCCTTATCGTCAAATATTGCTCACGGAGGAGCTTCAGTTGATTTAGCCATTTTCTCCCTTCATTTAGCAGGAATTTCTTCAATTTTAGGAGCAGTAAATTTTATTACTACAGTTATTAATATACGATCAACAGGTATTACTTTTGACCGAATACCCCTATTTGTTTGATCAGTAGTAATTACAGCTTTACTTTTATTACTTTCTCTACCTGTACTAGCCGGGGCAATTACTATACTATTAACAGATCGAAATATTAATACTTCATTTTTTGACCCTGCAGGAGGAGGAGACCCTATCTTATATCAACACCTATTCGATGTAGAAGAGAAGGACGAAAATGGTTTGCCTAAACACATGGAATGGCTAGAGGGCATATCTATAGCGGCTTTGGTGGTGGGTGAAAATTGTGAAACACCCTCCCATTGGCGTGCCAAACAATTGCTATCACAATGGATGGAATCACACAATGTGCCGGGTATTAGTGGCATCGATACCAGAGCTTTGACAAAAAAGATTCGTGAAAATGGTAGCATATTGGGTCGTATTGTGTATGAGTATCCCGAAAATATCAAATCCTTGACATTCTCCGATCCCAATGAACGTAATTTAGTGGCCGAATGTTCGGTAAAGAAACCAATGGTTTTTAATGCCTCCGGTTCGCCTCGTATTTGTGCCATAGATTGTGGTTTGAAATTGAATCAGATTAAATGTTTCATTTCACGTGGCGCTCGCGTAGATTTGGTACCTTGGAATTGGTCATTGGATGAATCCACATTCGATGGTTTATTCATTTCTAACGGTCCCGGTGATCCAGTCGTTTGCAAGGAAACAGTTGTGCAAATACATAAGGTTTTGAAATCGGGCCAGAAACCCGTGTTCGGTATTTGTTTGGGCCATCAGTTGCTGTCCTCAGCCATAGGTTGTAAAACTTATAAAATGAAATACGGCAACAGAGGCCACAATTTACCTTGTATACATCATGGCACAGGACGTTGTTTTATGACTTCTCAAAATCATGGTTTTGCGGTCGATACGGACACTTTGCCTATGGATTGGGAGCCTTTGTTTACCAATGCCAACGATAACACCAAT
JW202imp  ACTTTATACTTCATTTTTGGAGCTTGAGCTGGAATAGTAGGAACTTCCCTAAGAATTCTTATTCGAGCTGAATTAGGCCACCCAGGAGCATTAATTGGAGATGATCAAATCTATAATGTAATTGTTACAGCACATGCTTTTATTATAATTTTCTTTATAGTAATACCAATTATAATTGGAGGATTCGGAAATTGATTAGTGCCTATCATATTAGGAGCCCCAGATATAGCTTTCCCCCGAATAAATAATATAAGTTTTTGACTTTTACCTCCCGCCCTAACACTTCTTCTAGTAAGTAGTATAGTAGAAAATGGGGCTGGAACAGGATGAACTGTTTACCCTCCCTTATCATCAAATATTGCTCACGGAGGAGCTTCAGTTGATTTAGCCATTTTCTCCCTTCATTTAGCAGGAATTTCCTCAATTTTAGGAGCAGTAAATTTTATTACTACAGTTATTAATATACGATCAACAGGTATTACTTTTGACCGAATACCCCTATTTGTTTGATCAGTAGTAATTACAGCTTTACTTTTATTACTTTCTCTACCTGTACTAGCCGGAGCAATTACTATACTATTAACAGATCGAAATATTAATACTTCATTTTTTGATCCTGCAGGAGGAGGAGACCCTATCTTATATCAACACCTATTCGATGTAGAAGAGAAGGACGAAAATGGTTTGCCTAAACACATGGAATGGCTAGAGGGCATATCTATAGCGGCTTTGGTGGTGGGTGAAAATTGTGAAACACCCTCCCATTGGCGTGCCAAACAATTGCTATCACAATGGATGGAATCACACAATGTGCCGGGTATTAGTGGCATCGATACCAGAGCTTTGACAAAAAAGATTCGTGAAAATGGTAGCATATTGGGTCGTATTGTGTATGAGTATCCCGAAAATATCAAATCCTTGACATTCTCCGATCCCAATGAACGTAATTTAGTGGCCGAATGTTCGGTAAAGAAACCAATGGTTTTTAATGCCTCCGGTTCGCCTCGTATTTGTGCCATAGATTGTGGTTTGAAATTGAATCAGATTAAATGTTTCATTTCACGTGGCGCTCGCGTAGATTTGGTACCTTGGAATTGGTCATTGGATGAATCCACATTCGATGGTTTATTCATTTCTAACGGTCCCGGTGATCCAGTCGTTTGCAAGGAAACAGTTGTRCAAATACAAAAGATTTTGAAATCGGGCCAGAAACCCGTGTTCGGTATTTGTTTGGGCCATCAGTTGCTGTCCTCAGCCATAGGTTGTAAAACTTATAAAATGAAATACGGCAACAGAGGCCACAATTTACCTTGTATACATCATGGCACAGGACGTTGTTTTATGACTTCTCAAAATCATGGTTTTGCGGTCGATACGGACACTTTGCCTATGGATTGGGAGCCTTTGTTTACCAATGCCAACGATAACACCAAT
JW203imp  ACTTTATACTTCATTTTTGGAGCTTGAGCTGGAATAGTAGGAACTTCCCTAAGAATTCTTATTCGAGCTGAATTAGGTCACCCAGGAGCATTAATTGGAGATGATCAAATCTATAATGTAATTGTTACAGCACATGCTTTTATTATAATTTTCTTTATAGTAATACCAATTATAATTGGAGGATTCGGAAATTGATTAGTGCCTATCATATTAGGAGCCCCAGATATAGCTTTCCCCCGAATAAATAATATAAGTTTTTGACTTTTACCCCCCGCCCTAACACTTCTTCTAGTAAGTAGTATAGTAGAAAATGGAGCTGGAACAGGATGAACTGTTTACCCTCCCTTATCGTCAAATATTGCTCACGGAGGAGCTTCAGTTGATTTAGCCATTTTCTCCCTTCATTTAGCAGGAATTTCTTCAATTTTAGGAGCAGTAAATTTTATTACTACAGTTATTAATATACGATCAACAGGTATTACTTTTGACCGAATACCCCTATTTGTTTGATCAGTAGTAATTACAGCTTTACTTTTATTACTTTCTCTACCTGTACTAGCCGGAGCAATTACTATACTATTAACAGATCGAAATATTAATACTTCATTTTTTGATCCTGCAGGAGGAGGAGACCCTATCTTATACCAACACCTATTC------------------------GGTTTGCCTAAACACATGGAATGGCTAGAGGGCATATCTATAGCGGCTTTGGTGGTGGGTGAAAATTGTGAAACACCCTCCCATTGGCGTGCCAAACAATTGCTATCACAATGGATGGAATCACACAATGTGCCGGGTATTAGTGGCATCGATACCAGAGCTTTGACAAAAAAGATTCGTGAAAATGGTAGCATATTGGGTCGTATTGTGTATGAGTATCCCGAAAATATCAAATCCTTGACATTCTCCGATCCCAATGAACGTAATTTAGTGGCCGAATGTTCGGTAAAGAAACCAATGGTTTTTAATGCCTCCGGTTCGCCTCGTATTTGTGCCATAGATTGTGGTTTGAAATTGAATCAGATTAAATGTTTCATTTCACGTGGCGCTCGCGTAGATTTGGTACCTTGGAATTGGTCATTGGATGAATCCACATTCGATGGTTTATTCATTTCTAACGGTCCCGGTGATCCAGTCGTTTGCAAGGAAACAGTTGTGCAAATACAAAAGATTTTGAAATCGGGCCAGAAACCCGTGTTCGGTATTTGTTTGGGCCATCAGTTGCTGTCCTCAGCCATAGGTTGTAAAACTTATAAAATGAAATACGGCAACAGAGGCCACAATTTACCTTGTATACATCATGGCACAGGACGTTGTTTTATGACTTCTCAAAATCATGGTTTTGCGGTCGATACGGACACTTTGCCTATGGATTGGGAGCCTTTGTTTACCAATGCCAACGATAACACCAAT
JW206v1im ---------------------------------------------------------------CGAGCTGAATTAGGTCACCCAGGAGCATTAATTGGAGATGATCAAATCTATAATGTAATTGTTACAGCACATGCTTTTATTATAATTTTCTTTATAGTAATACCAATTATAATTGGAGGATTCGGAAATTGATTAGTGCCTATCATATTAGGAGCCCCAGATATAGCTTTCCCCCGAATAAATAATATAAGTTTTTGACTTTTACCCCCCGCCCTAACACTTCTTCTAGTAAGTAGTATAGTAGAAAATGGAGCTGGAACAGGATGAACTGTTTACCCTCCCTTATCATCAAATATTGCTCACGGAGGAGCTTCAGTTGATTTAGCCATTTTCTCCCTTCATTTAGCAGGAATTTCTTCAATTTTAGGAGCAGTAAATTTTATTACTACAGTTATTAATATACGATCAACAGGTATTACTTTTGACCGAATACCCCTATTTGTTTGATCAGTAGTAATTACAGCTTTACTTTTATTACTTTCTCTACCTGTACTAGCCGGAGCAATTACTATACTATTAACAGATCGAAATATTAATACTTCATTTTTTGATCCTGCAGGAGGAGGAGACCCTATCTTATACCAACACCTATTCGATGTAGAAGAGAAGGACGAAAATGGTTTGCCTAAACACATGGAATGGCTAGAGGGCATATCTATAGCGGCTTTGGTGGTGGGTGAAAATTGTGAAACACCCTCCCATTGGCGTGCCAAACAATTGCTATCACAATGGATGGAATCACACAATGTGCCGGGTATTAGTGGCATCGATACCAGAGCTTTGACAAAAAAGATTCGTGAAAATGGTAGCATATTGGGTCGTATTGTGTATGAGTATCCCGAAAATATCAAATCCTTGACATTCTCCGATCCCAATGAACGTAATTTAGTGGCCGAATGTTCGGTAAAGAAACCAATGGTTTTTAATGCCTCCGGTTCGCCTCGTATTTGTGCCATAGATTGTGGTTTGAAATTGAATCAGATTAAATGTTTCATTTCACGTGGCGCTCGCGTAGATTTGGTACCTTGGAATTGGTCATTGGATGAATCCACATTCGATGGTTTATTCATTTCTAACGGTCCCGGTGATCCAGTCGTTTGCAAGGAAACAGTTGTGCAAATACAAAAGRTTTTGAAATCGGGCCAGAAACCCGTGTTCGGTATTTGTTTGGGCCATCAGTTGCTGTCCTCAGCCATAGGTTGTAAAACTTATAAAATGAAATACGGCAACAGAGGCCACAATTTACCTTGTATACATCATGGCACAGGACGTTGTTTTATGACTTCTCAAAATCATGGTTTTGCGGTCGATACGGACACTTTGCCTATGGATTGGGAGCCTTTGTTTACCAATGCCAACGATAACACCAAT
JW207v2im ACTTTATACTTCATTTTTGGAGCTTGAGCTGGAATAGTGGGAACTTCCCTAAGAATTCTTATTCGAGCTGAATTAGGTCACCCAGGAGCATTAATTGGAGATGATCAAATCTATAATGTAATTGTTACAGCACATGCTTTTATTATAATTTTCTTTATAGTAATACCAATTATAATTGGAGGATTCGGAAATTGATTAGTGCCTATCATATTAGGAGCCCCAGATATAGCTTTCCCCCGAATAAATAATATAAGTTTTTGACTTTTACCTCCCGCCCTAACACTTCTTCTAGTAAGTAGTATAGTAGAAAATGGAGCTGGAACAGGATGAACTGTTTACCCTCCCTTATCATCAAATATTGCTCACGGAGGAGCTTCAGTTGATTTAGCCATTTTCTCCCTTCATTTAGCAGGAATTTCTTCAATTTTAGGAGCAGTAAATTTTATTACTACAGTTATTAATATACGATCAACAGGTATTACTTTTGACCGAATACCCCTATTTGTTTGATCAGTAGTAATTACAGCTTTACTTTTATTACTTTCTCTACCTGTACTAGCCGGAGCAATTACTATACTATTAACAGATCGAAATATTAATACTTCATTTTTTGATCCTGCAGGGGGAGGAGACCCTATCTTATATCAACACCTATTCGATGTAGAAGAGAAGGACGAAAATGGTTTGCCTAAACACATGGAATGGCTAGAGGGCATATCTATAGCGGCTTTGGTGGTGGGTGAAAATTGTGAAACACCCTCCCATTGGCGTGCCAAACAATTGCTATCACAATGGATGGAATCACACAATGTGCCGGGTATTAGTGGCATCGATACCAGAGCTTTGACAAAAAAGATTCGTGAAAATGGTAGCATATTGGGTCGTATTGTGTATGAGTATCCCGAAAATATCAAATYCTTGACATTCTCCGATCCCAATGAACGTAATTTAGTGGCCGAATGTTCGGTAAAGAAACCAATGGTTTTTAATGCCTCCGGTTCGCCTCGTATTTGTGCCATAGATTGTGGTTTGAAATTGAATCAGATTAAATGTTTCATTTCACGTGGCGCTCGCGTAGATTTGGTACCTTGGAATTGGTCATTGGATGAATCCACATTCGATGGTTTATTCATTTCTAACGGTCCCGGTGATCCAGTCGTTTGCAAGGAAACAGTTGTGCAAATACAAAAGRTTTTGAAATCGGGCCAGAAACCCGTGTTCGGTATTTGTTTGGGCCATCAGTTGCTGTCCTCAGCCATAGGTTGTAAAACTTATAAAATGAAATACGGCAACAGAGGCCACAATTTACCTTGTATACATCATGGCACAGGACGTTGTTTTATGACTTCTCAAAATCATGGTTTTGCGGTCGATACGGACACTTTGCCTATGGATTGGGAGCCTTTGTTTACCAATGCCAACGATAACACCAAT
JW209v1pr ACTTTATATTTCATTTTTGGAGCTTGAGCTGGAATAGTAGGAACTTCTTTAAGAATTCTTATTCGAGCAGAATTAGGTCATCCAGGAGCCTTAATTGGAGACGACCAAATTTATAATGTAATTGTCACAGCACATGCTTTTATTATAATTTTCTTTATAGTAATACCTATTATAATTGGAGGATTTGGAAATTGACTGGTACCAATTATATTAGGAGCTCCAGATATAGCTTTCCCTCGAATAAATAATATAAGTTTTTGACTTTTACCACCAGCTTTAACCCTTCTTCTAGTAAGTAGTATAGTAGAAAATGGAGCTGGAACAGGATGAACTGTTTACCCTCCCTTATCTTCAAATATTGCCCATGGAGGAGCTTCTGTTGATTTAGCTATTTTTTCTCTACATCTAGCTGGGATTTCTTCAATTTTAGGTGCAGTAAATTTTATTACTACAGTTATTAATATACGATCAACTGGTATTACTTTTGACCGAATACCTTTATTTGTGTGATCAGTAGTAATTACTGCTCTACTTTTATTACTTTCTTTACCTGTACTTGCCGGAGCTATTACAATATTATTAACTGACCGAAATATTAATACCTCATTCTTTGATCCAGCAGGAGGAGGAGACCCTATTTTATACCAACATTTATTTGATGTAGAAGAGAAGGACGAAAATGGTTTGCCTAAACACATGGAATGGCTAGAGGGCATATCTATAGCGGCTTTRGTGGTGGGTGAAAATTGTGAAACACCCTCTCATTGGCGTGCCAAACAATTGCTATCACAATGGATGGAATCACACAATGTGCCCGGTATTAGTGGCATCGATACCAGAGCTTTGACAAAAAAGATTCGTGAAAATGGTACCATATTGGGTCGTATTGTGTATGAGTATCCCGAAAATATCAAATCCTTGACATTCTCCGATCCCAATGAACGTAATTTAGTAGCCGAATGTTCGGTAAAGAAACCAATGGTTTTTAATGCCTCCGGTTCGCCTCGTATTTGTGCYATAGATTGTGGTTTAAAATTGAATCAGATTAAATGTTTCATTTCRCGTGGCGCTCGCGTAGATTTGGTACCTTGGAATTGGTCATTGGATGAGTCCACATTCGATGGTTTATTCATTTCTAACGGTCCCGGTGATCCAGTCGTTTGYAAGGAAACAGTTGTGCAAATACAAAAGGTTTTGAAATCGGGYCAGAAACCCGTGTTCGGTATTTGTTTRGGCCATCAGTTGCTGTCCTCAGCCGTAGGTTGTAAAACTTATAAAATGAAATACGGCAACAGAGGCCACAATTTACCTTGTATACATCATGGCACAGGACGTTGTTTTATGACTTCTCAAAATCATGGTTTTGCGGTCGATACGGACACTTTGCCTATGGAYTGGGAGCCTTTGTTTACCAATGCCAATGATAACACCAAT
JW212aus  -----------------CGGAGCTTGAGCAGGAATAGTAGGTACTTCATTAAGAATCTTAATTCGAGCTGAATTAGGACATCCTGGAGCATTAATTGGTGACGATCAAATTTATAATGTGATTGTAACAGCTCATGCTTTTATTATGATTTTCTTTATAGTAATACCAATTATAATCGGAGGATTTGGAAACTGATTAGTTCCACTAATATTAGGAGCCCCAGACATAGCCTTCCCTCGAATAAATAATATAAGATTTTGACTTCTACCTCCTGCATTAACATTACTTCTAGTAAGTAGTATAGTAGAAAATGGAGCTGGAACAGGATGAACTGTTTATCCACCCTTATCATCTAATATTGCTCATGGAGGAGCTTCTGTTGATTTAGCAATTTTTTCTCTACATTTAGCAGGAATTTCTTCAATTTTAGGAGCAGTAAATTTCATTACAACAGTTATTAATATACGATCAACAGGAATTACATTTGATCGAATACCATTATTTGTTTGATCAGTAGTAATTACAGCTTTACTTTTATTACTTTCTTTGCCTGTACTAGCTGGAGCAATTACTATATTATTAACTGACCGAAATATTAATACTTCATTTTTTGATCCTGCAGGAGGTGGAGATCCAATTCTTTATCAACACTTATTT------------------------------------------------------------------------------------------TGTGAAACACCCTCCCATTGGCGGTCCAAACAATTGCTATCACAATGGATGGAATCACATAATGTGCCCRGTATTAGTGGMATCGATACCAGAGCTTTAACAAAAAAGATTCGTGAAAATGGTAGCATATTGGGTCGCATTGTATATGAGTATCCTGAAAATATCAAATCCTTAACATTCTCCGATCCCAATCAACGTAATTTGGTAGCCGAGTGTTCGGTAAAGAAACCTATGGTTTTTAATGCCTCCGGTTCGCCTCGTATATGTGCCATAGATTGTGGTTTAAAATTGAATCAGATTAAATGTTTCATTTCACGTGGCGCCCGCGTAGATTTGGTGCCTTGGAATTGGCCATTAGATGAATCCACATTCGATGGTTTATTCATTTCCAATGGTCCCGGTGATCCAGTTGTTTGCAAGGAAACAGTTGTGCAAATACAAAAGGTTTTGAAATCGGGCCAGAAACCCGTATTCGGTATTTGTTTGGGTCATCAGTTACTGTCCTCAGCCATAGGCTGTAAGACTTATAAAATGAAATACGGCAACAGAGGCCACAATTTGCCCTGTATACATCATGGCACAGGACGTTGTTTTATGACTTCTCAAAATCATGGTTTTGCCGTAGATACGGACACTTTGCCTATGGATTGG------------------------------------
JW214v1mi ACTTTATACTTTATTTTCGGAGCTTGAGCAGGTATAGTAGGAACTTCTCTAAGAATTCTTATTCGAGCAGAATTAGGTCATCCTGGTGCATTAATTGGAGATGATCAAATTTATAATGTAATTGTTACAGCTCATGCTTTTATTATAATTTTTTTTATAGTAATACCAATTATAATTGGAGGGTTTGGAAATTGACTAGTGCCAATTATATTAGGAGCTCCAGATATAGCATTTCCTCGAATAAATAATATAAGTTTTTGACTTCTACCTCCAGCATTAACACTACTTCTAGTAAGTTCTATAGTAGAAAATGGAGCTGGAACAGGATGAACTGTTTACCCTCCTTTATCTTCTAATATCGCTCACGGAGGAGCTTCTGTTGATTTAGCTATTTTCTCTTTACATTTAGCTGGAATTTCTTCAATTTTAGGAGCAGTTAATTTTATTACTACAGTTATTAATATACGATCTACAGGTATTACATTTGACCGAATACCTTTATTTGTATGATCAGTAGTAATTACTGCTTTACTTTTATTATTATCTTTACCTGTACTTGCAGGAGCTATTACAATATTATTAACTGATCGAAATATTAATACTTCATTCTTTGATCCAGCTGGAGGAGGAGACCCTATTTTATACCAACATTTATTTGATGTAGAAGAGAAGGATGAAAATGATTTGCCTAAACACATGGAATGGCTAGAGGGCATATCTATAGCGGCTTTAGTAGTGGGTGAAAATTGTGAAACACCCTCCCATTGGCGTTCCAAACAATTGCTRTCACAATGGATGGAATCACATAATGTGCCCGGTATTAGTGGCATTGATACCAGAGCTTTGACAAAAAAGATTCGTGAAAACGGTACCATATTGGGTCGTATTGTTTATGAGTATCCSGCAAATATCAAATCTTTRACATTCTCCGATCCCAATCAACGTAATTTGGTAGCCGAGTGYTCGGTAAAGAAACCGATGGTTTTTAATGCSTCCGGTTCGCCTCRTATATGTGCCATAGATTGTGGTTTGAAATTGAATCAGATTAAATGTTTCATTTCACGTGGCGCTCGTGTCGATTTGGTACCTTGGAATTGGSCATTGGATGAATCCACATTCGATGGTTTATTCATTTCCAATGGTCCCGGTGATCCAGTTGTTTGCAAGGAAACWGTTGTGCAAATACAAAAAGTTCTGAAATCGGGCCAGAAACCCGTCTTCGGTATTTGTTTGGGTCATCAGTTGCTGTCCTCWGCCATAGGCTGTAAGACTTATAAAATGAAATACGGCAACAGAGGCCACAATTTACCTTGTATACATCATGGCACAGGACGTTGTTTTATGACTTCTCAAAATCATGGTTTTGCAGTAGATACGGACACTTTRCCTATGGATTGGGAGCCTTTGTTTACCAATGCCAATGATAACACCAAT
JW215mis  --------------------------------------------TTCTCTAAGAATTCTTATTCGAGCAGAATTAGGTCATCCTGGTGCATTAATTGGAGATGACCAAATTTATAATGTAATTGTTACAGCTCATGCTTTTATTATAATTTTTTTTATAGTAATACCAATTATAATTGGAGGGTTTGGAAATTGACTAGTGCCAATTATATTAGGAGCTCCAGATATAGCATTTCCTCGAATAAATAATATAAGTTTTTGACTTCTACCTCCAGCATTAACACTACTTCTAGTAAGTTCTATAGTAGAAAATGGAGCTGGAACAGGATGAACTGTTTACCCTCCTTTATCTTCTAATATCGCTCACGGAGGAGCTTCTGTTGATTTAGCTATTTTCTCTTTACATTTAGCTGGAATTTCTTCAATTTTAGGAGCAGTTAATTTTATTACTACAGTTATTAATATACGATCTACAGGTATTACATTTGACCGAATACCTTTATTTGTATGATCAGTAGTAATTACTGCTTTACTTTTATTATTATCTTTACCTGTACTTGCAGGAGCTATTACAATATTATTAACTGATCGAAATATTAATACTTCATTCTTTGACCCAGCTGGAGGAGGAGACCCTATTTTATACCAACATTTATTTGATGTAGAMGAAAAGGATGAAAATGATTTGCCTAAACACATGGAATGGCTAGAGGGCATATCTATAGCGGCTTTRGTAGTGGGTGAAAATTGTGAAACACCYTCCCATTGGCGTTCCAAACAATTGCTATCACAATGGATGGAATCACATAATGTGCCCGGTATWAGTGGCATTGATACCAGAGCTTTGACAAAAAAGATTCGTGAAAACGGTACCATATTGGGTCGTATTGTTTATGAGTATCCCGCAAATATCAAATCTTTRACATTCTCCGATCCCAATCAACGTAATTTGGTAGCCGAGTGYTCGGTAAAGAAACCGATGGTTTTTAATGCSTCCGGTTCGCCTCGTATATGTGCCATAGATTGTGGTTTGAAATTGAATCAGATTAAATGYTTCATTTCACGTGGCGCTCGTGTCGAYTTGGTACCTTGGAATTGGSCATTGGATGAATCCACATTCGATGGTTTATTCATTTCCAATGGTCCCGGTGATCCAGTTGTTTGCAAGGAAACWGTTGTGCAAATACAAAAAGTTCTGAAATCGGGCCAGAAACCCGTCTTCGGTATTTGTTTGGGTCATCAGTTGCTGTCCTCWGCCATAGGCTGTAAGACTTATAAAATGAAATAYGGCAACAGAGGCCACAATTTACCTTGTATACATCATGGCACAGGACGTTGTTTTATGACTTCTCAAAATCATGGTTTTGCAGTAGATACGGACACTTTRCCTATGGATTGGGAGCCTTTGTTTACCAATGCCAATGATAACACCAAT
JW217v1du ---TTATACTTTATTTTCGGAGCTTGAGCAGGTATAGTAGGAACTTCACTAAGAATTCTTATTCGAGCAGAATTGGGTCATCCTGGTGCATTAATTGGTGATGATCAAATTTATAATGTAATTGTTACAGCTCATGCCTTTATTATAATTTTTTTTATAGTTATACCAATTATAATTGGAGGATTTGGAAATTGACTAGTACCAATTATACTAGGAGCTCCAGATATAGCATTCCCCCGAATGAATAATATAAGTTTCTGACTTTTACCACCAGCATTAACATTATTACTAGTAAGCAGTATAGTAGAAAATGGAGCTGGAACAGGATGAACTGTTTACCCTCCTTTATCTTCTAATATTGCTCATGGAGGAGCTTCTGTTGATTTAGCTATTTTTTCATTACATTTAGCTGGAATCTCTTCAATTCTAGGAGCAGTAAATTTTATTACTACAGTCATTAATATACGATCAACCGGTATTACATTTGATCGAATACCTTTATTTGTATGATCAGTAGTAATTACTGCATTACTTTTATTATTATCTTTACCTGTATTAGCTGGAGCAATTACTATATTATTAACTGATCGAAATATTAATACTTCATTCTTTGACCCAGCAGGAGGAGGAGATCCTATTTTATATCAACATTTATTT------------------GAACACGGTTTGCCTAAACACTTGGAATGGCTAGAGGGCATATCTATAGCGGCTTTGGTAGTGGGTGAAAATTGTGAAACACCCTCACATTGGCGTGCCAAACAATTACTATCACAATGGATGGAATCACATAATGTGCCCGGTATTTGTGGCATTGATACCAGAGCTTTAACAAAAAAGATTCGTGAAAATGGTACCATATTGGGTCGTATTGTTTATGAGCATCCCGAAAATATCAAAYCCTTGACATTYTCCGATCCCAATCAACGTAATTTAGTAGCTGAGTGCTCGGTAAAGAAACCTATGGTTTTCAATGCCTCCGGTTCGCCTCGTATATGTGCCATAGATTGTGGTTTGAAATTGAATCAGATTAAATGTTTCATATCACGTGGCGCTCGCGTAGATTTGGTACCTTGGAATTGGCCATTGGATGAATCCACATTCGATGGTTTATTCATTTCAAACGGTCCTGGTGATCCAGTTGTTTGCAAGGAAACAGTTGTGCAAATACAAAAGGTTTTGAAATCGGGCCAGAAACCTGTGTTTGGTATTTGTTTGGGTCATCAGTTACTGTCCTCAGCCATAGGTTGTAAGACTTATAAAATGAAATACGGCAACAGAGGCCACAATTTGCCTTGTATACATCATGGCACAGGACGTTGTTTTATGACTTCTCAAAATCATGGTTTTGCGGTAGACACGGACACTTTGCCTATGGATTGGGAGCCTTTGTTTACCAATGCCAATGATAACACTAAT
JW218v1io ACTTTATACTTTATTTTCGGAGCTTGAGCAGGAATAGTAGGAACTTCTCTAAGAATTCTTATTCGAGCAGAATTAGGTCATCCTGGGGCATTAATTGGAGATGACCAAATTTATAACGTAATTGTTACAGCACATGCTTTTATTATAATTTTTTTCATAGTAATGCCAATTATAATTGGAGGATTTGGAAATTGACTAGTACCCATTATATTAGGAGCTCCAGATATGGCTTTTCCTCGAATAAATAATATAAGCTTTTGACTCTTACCTCCAGCATTAACACTACTTCTAGTAAGTAGTATAGTAGAAAATGGGGCTGGAACAGGATGAACTGTTTACCCTCCCCTATCATCTAATATTGCTCACGGAGGAGCTTCTGTTGACTTAGCTATTTTTTCTTTACATTTAGCAGGAATCTCTTCAATTCTAGGAGCCGTAAATTTTATTACAACAGTTATTAATATACGATCTACAGGTATTACATTTGACCGAATACCTTTATTTGTATGATCCGTAGTAATTACAGCTTTACTTTTATTACTTTCTTTACCTGTACTAGCCGGAGCAATTACAATACTATTAACAGACCGAAATATTAATACCTCATTTTTCGACCCGGCAGGAGGAGGAGATCCTATTTTATACCAACACCTATTT------GAAGAGAAGGACGAAAATGGTTTGCCTAAACACATGGAATGGCTAGAGGGCATATCTATAGCTGSTTTGGTAGTGGGTGAAAATTGTGAAACACCCTCGCATTGGCGTGCCAAACAATTGCTATCACAATGGATGGAATCACATAATGTCCCCGGTATTAGTGGCATTGATACCAGAGCTTTGACAAAAAAGATTCGTGAAAATGGTACCATATTGGGTCGTATTGTGTATGAGCATCCCGAAAATATCAAATCCTTGACCTTCTCCGATCCCAATCAACGTAATTTGGTAGCTGAGTGCTCGGTAAAGRAACCCATGGTKTTTAATGCCTCCGGTTCGCCTCGTATATGTGCCATAGATTGTGGTTTGAAATTRAATCAGATTAAATGTTTCATTTCACGTGGAGCTCGCGTAGATTTAGTACCTTGGAATTGGAATTTGGATGAATCCACATTCGATGGTTTATTCATTTCCAATGGTCCCGGAGATCCAGTCGTTTGCAAGGAAACAGTTRTGCAAATACAAAAGGTTTTGAAATCAGGCCAGAAACCCGTGTTCGGTATTTGTTTGGGCCATCAGTTACTGTCCTCAGCCATTGGGTGTAAGACTTATAAAATGAAATACGGCAACAGAGGYCACAATTTACCTTGTATACATCATGGYACAGGACGTTGTTTTATGACTTCTCAAAATCATGGTTTTGCTGTAGATACGGACACTTTGCCTATGGAWTGGGAGCCTTTGTTTACCAATGCCAATGATAACACCAAT
JW221aus  ACTTTATACTTTATTTTCGGAGCTTGAGCAGGAATAGTAGGTACTTCATTAAGAATCTTAATTCGAGCTGAATTAGGACATCCTGGAGCATTAATTGGTGACGATCAAATTTATAATGTGATTGTAACAGCTCATGCTTTTATTATGATTTTCTTTATAGTAATACCAATTATAATCGGAGGATTTGGAAACTGATTAGTTCCACTAATATTAGGAGCCCCAGACATAGCCTTCCCTCGAATAAATAATATAAGATTTTGACTTCTACCTCCTGCATTAACATTACTTCTAGTAAGTAGTATAGTAGAAAATGGAGCTGGAACAGGATGAACTGTTTATCCACCCTTATCATCTAATATTGCTCATGGAGGAGCTTCTGTTGATTTAGCAATTTTTTCTCTACATTTAGCAGGAATTTCTTCAATTTTAGGAGCAGTAAATTTCATTACAACAGTTATTAATATACGATCAACAGGAATTACATTTGATCGAATACCATTATTTGTTTGATCAGTAGTAATTACAGCTTTACTTTTATTACTTTCTTTACCTGTACTAGCTGGAGCAATTACTATATTATTAACTGACCGAAATATTAATACTTCATTTTTTGATCCTGCAGGAGGTGGAGATCCAATTCTTTATCAACACTTATTTGATGTCGAAGAGAAGGACGAGCATGGTTTGCCTAAACACATGGAATGGCTAGAGGGCATATCTATAGCGGCTTTGGTGGTGGGTGAAAACTGTGAAACACCCTCCCATTGGCGGTCCAAACAATTGCTATCACAATGGATGGAATCACATAATGTGCCCGGTATTAGTGGAATCGATACCAGAGCTTTAACAAAAAAGATTCGTGAAAATGGTAGCATATTGGGTCGCATTGTATATGAGTATCCTGAAAATATCAAATCCTTAACATTCTCCGATCCCAATCAACGTAATTTGGTAGCCGAGTGTTCGGTAAAGAAACCTATGGTTTTTAATGCCTCCGGTTCGCCTCGTATATGTGCCATAGATTGTGGTTTAAAATTGAATCAGATTAAATGTTTCATTTCACGTGGCGCCCGCGTAGATTTGGTGCCATGGAATTGGCCATTAGATGAATCCACATTCGATGGTTTATTCATTTCCAATGGTCCCGGTGATCCAGTTGTTTGCAAGGAAACAGTTGTGCAAATACAAAAGGTTTTGAAATCGGGCCAGAAACCCGTATTCGGTATTTGTTTGGGTCATCAGTTACTGTCCTCAGCCATAGGCTGTAAGACTTATAAAATGAAATACGGCAACAGAGGCCACAATTTGCCCTGTATACATCATGGCACAGGACGTTGTTTTATGACTTCTCAAAATCATGGTTTTGCCGTAGATACGGACACTTTGCCTATGGATTGGGAGCCTTTGTTCACCAATGCCAATGATAACACCAAT
JW222v1mi ----------------------------------------------CTCTAAGAATTCTTATTCGAGCAGAATTAGGTCATCCTGGTGCATTAATTGGAGATGATCAAATTTATAATGTAATTGTTACAGCTCATGCTTTTATTATAATTTTTTTTATAGTAATACCAATTATAATTGGAGGGTTTGGAAATTGACTAGTGCCAATTATATTAGGAGCTCCAGATATAGCATTTCCTCGAATAAATAATATAAGTTTTTGACTTCTACCTCCAGCATTAACACTACTTCTAGTAAGTTCTATAGTAGAAAATGGAGCTGGAACAGGATGAACTGTTTACCCTCCTTTATCTTCTAATATCGCTCACGGAGGAGCTTCTGTTGATTTAGCTATTTTCTCTTTACATTTAGCTGGAATTTCTTCAATTTTAGGAGCAGTTAATTTTATTACTACAGTTATTAATATACGATCTACAGGTATTACATTTGACCGAATACCTTTATTTGTATGATCAGTAGTAATTACTGCTTTACTTTTATTATTATCTTTACCTGTACTTGCAGGAGCTATTACAATATTATTAACTGATCGAAATATTAATACTTCATTCTTTGATCCAGCTGGAGGAGGAGACCCTATTTTATACCAACATTTATTTGATGTAGAMGAAAAGGATGAAAATGATTTGCCTAAACACATGGAATGGCTAGAGGGCATATCTATAGCGGCTTTGGTAGTGGGTGAAAATTGTGAAACACCYTCCCATTGGCGTTCCAAACAATTGCTRTCACAATGGATGGAATCACATAATGTGCCCGGTATWAGTGGCATTGATACCAGAGCTTTGACAAAAAAGATTCGTGAAAACGGTACCATATTGGGTCGTATTGTTTATGAGTATCCCGCAAATATCAAATCTTTGACATTCTCCGATCCCAATCAACGTAATTTGGTAGCCGAGTGTTCGGTAAAGAAACCGATGGTTTTTAATGCGTCCGGTTCGCCTCGTATATGTGCCATAGATTGTGGTTTGAAATTGAATCAGATTAAATGYTTCATTTCACGTGGCGCTCGTGTCGAYTTGGTACCTTGGAATTGGCCATTGGATGAATCCACATTCGATGGTTTATTCATTTCCAATGGTCCCGGTGATCCAGTTGTTTGCAAGGAAACAGTTGTGCAAATACAAAAAGTTCTGAAATCGGGCCAGAAACCSGTCTTCGGTATTTGTTTGGGWCATCAGTTGCTGTCCTCWGCCATAGGCTGTAAGACTTATAAAATGAAATACGGCAACAGAGGCCACAATTTACCTTGTATACAYCATGGCACARGACGTTGTTTTATGACTTCTCAAAATCATGGTTTTGCAGTAGATACGGACACTTTGCCTATGGATTGGGAGCCTTTGTTTACCAATGCCAATGATAACACCAAT
JW223zet  ACTTTATATTTTATTTTTGGAGCTTGAGCAGGAATAGTAGGAACTTCATTAAGAATTCTTATTCGAGCAGAATTAGGTCACCCAGGAGCATTAATTGGAGATGACCAAATTTATAATGTAATTGTTACAGCACATGCTTTTATTATAATTTTTTTTATAGTTATACCAATTATAATTGGAGGATTTGGAAATTGACTAGTCCCAATTATACTAGGAGCTCCAGATATAGCTTTCCCTCGAATAAATAATATAAGTTTTTGACTCTTACCTCCAGCATTAACACTTCTTCTAGTAAGCAGTATAGTAGAAAATGGAGCTGGAACAGGATGAACTGTTTACCCTCCTTTATCATCTAATATTGCTCATGGAGGAGCTTCAGTTGATTTAGCTATCTTTTCTCTCCATTTAGCTGGAATCTCGTCAATTTTAGGAGCCGTAAATTTTATCACTACAGTTATTAATATACGATCAACAGGTATTACTTTTGATCGAATACCATTATTTGTTTGATCAGTAGTAATTACAGCTTTACTATTACTACTTTCTTTACCAGTACTTGCTGGAGCAATCACTATATTATTGACCGACCGAAATATTAATACCTCATTTTTTGATCCCGCAGGAGGAGGAGATCCTATTTTATACCAACATTTATTTATAGTAGAAGAGAAGGACGAAAATGGTTTGCCTAAACACTTGGAATGGCTAGAGGGCATATCTATAGCGGCTTTGGTGGTGGGTGAAAATTGTGAAACACCCTCCCATTGGCGTGCCAAAAAATTGCTATCACAATGGATGGAATCACATAAAGTGCCCGGTATTAGTGGCATCGATACCAGAGCTTTGACAAAAAAGATTCGTGAAAATGGTACCATATTGGGTCGTATTGTGTATAAGTATCCCGAAAATATAAAATCCTTGACATTCTCCGATCCCAATGAACGTAATTTGGTAGCCGAATGTTCGGTAAAGAAACCCATGGTTTTTAATGCCTCCGGTTCGCCTCGTATTTGTGCCATAGATTGTGGTTTGAAATTGAATCAAATTAAATGTTTCATTTCACGTGGCGCTCGTGTAGATTTGGTTCCATGGAATTGTCCCTTGGATGAATCCACATTCGACGGTTTATTCATTTCTAACGGTCCCGGTGATCCAGTCGTTTGCAAGGAAACAGTTGTGCAAATACAAAAGGTTTTGAAATCGGGTCAGAAACCCGTGTTCGGTATTTGTTTGGGCCATCAGTTACTGTCGTCAGCCATAGGTTGTAAGACTTATAAAATGAAATACGGCAACAGAGGCCACAATTTACCTTGTATACATCATGGCACAGGACGTTGTTTTATGACTTCTCAAAATCATGGCTTTGCAGTAGATACGGACACCTTGCCTATGGATTGGGAGCCTTTGTTTACCAATGCCAATGACAACACCAAT
JW224fro  ACTTTATACTTTATTTTCGGAGCTTGAGCAGGAATAGTAGGAACTTCTCTAAGAATTCTTATTCGAGCAGAATTAGGTCACCCAGGAGCATTAATTGGAGATGATCAAATTTATAACGTAATTGTTACAGCACATGCCTTTATTATAATTTTCTTTATAGTAATACCAATTATAATTGGGGGATTCGGAAACTGATTAGTGCCAATTATATTAGGAGCACCTGATATAGCTTTCCCCCGAATAAATAATATAAGTTTTTGACTTTTACCTCCAGCATTAACACTTCTTCTAGTAAGTAGTATAGTAGAAAATGGAGCTGGAACTGGATGAACTGTTTATCCACCCCTATCCTCAAATATTGCTCATGGAGGTGCTTCTGTTGATTTAGCTATTTTTTCTCTCCACTTAGCAGGAATTTCTTCAATTTTAGGGGCAGTAAACTTTATCACAACAGTTATTAATATACGATCAACCGGTATCACCTTTGATCGAATACCATTATTTGTTTGATCAGTAGTAATTACAGCCCTACTTTTATTACTTTCTTTACCAGTACTTGCAGGAGCAATTACTATATTATTAACTGACCGAAATATTAATACTTCATTCTTTGACCCAGCTGGAGGAGGAGACCCTATTTTATACCAACATTTATTC------GAAGAGAAGGACGAAAATGGTTTGCCTAAACACATGGAATGGCTAGAGGGCATATCCATAGCGGCTTTGGTGGTGGGTGAAAATTGTGAAACACCCTCCCATTGGCGTGCCAAACAATTGCTATCACAATGGATGGAATCACACAATGTGCCCGGTATTAGTGGCATCGATACTAGRGCTTTGACAAAAAAGATTCGCGAAAATGGTACTATATTGGGTCGTATTGTGTATGAGTATCCCGAAAATATCAAATCCTTGACRTTCTCCGATCCCAATGAACGAAATCTAGTRGCCGAATGTTCGGTAAAGAAACCAATGGTGTTCAATGCSTCCGGTTCGCCTCGTATTTGTGCCATAGATTGTGGTTTGAAATTGAATCAAATTAAATGTTTCATTTCACGTGGCGCTCGCGTAGATTTGGTACCTTGGAATTGGTCATTGGATGAATCCAAATTCGATGGTTTATTCATTTCTAACGGTCCCGGTGATCCRGTCGTTTGCAAGGAAACAGTTGTGCAAATACAAAAGGTTTTGAAATCGGGTCAGAAACCCGTGTTCGGTATTTGTTTGGGCCATCAGTTGCTGTCCTCAGCCGTAGGTTGTAAAACTTATAAAATGAAATACGGCAACAGAGGCCACAATTTACCTTGTATACATCATGGCACAGGACGTTGTTTTATGACTTCTCAAAATCATGGTTTTGCTGTAGATACGGACACTTTGCCTATGGATTGGGAGCCTTTGTTTACCAATGCCAACGATAACACCAAT
JW226v1mi ACTTTATACTTTATTTTCGGAGCTTGAGCAGGTATAGTAGGAACTTCTCTAAGAATTCTTATTCGAGCAGAATTAGGTCATCCTGGTGCATTAATTGGAGATGACCAAATTTATAATGTAATTGTTACAGCTCATGCTTTTATTATAATTTTTTTTATAGTAATACCAATTATAATTGGAGGGTTTGGAAATTGACTAGTGCCAATTATATTAGGAGCTCCAGATATAGCATTTCCTCGAATAAATAATATAAGTTTTTGACTTCTACCTCCAGCATTAACACTACTTCTAGTAAGTTCTATAGTAGAAAATGGAGCTGGAACAGGATGAACTGTTTACCCTCCTTTATCTTCTAATATCGCTCACGGAGGAGCTTCTGTTGATTTAGCTATTTTCTCTTTACATTTAGCTGGAATTTCTTCAATTTTAGGAGCAGTTAATTTTATTACTACAGTTATTAATATACGATCTACAGGTATTACATTTGACCGAATACCTTTATTTGTATGATCAGTAGTAATTACTGCTTTACTTTTATTATTATCTTTACCTGTACTTGCAGGAGCTATTACAATATTATTAACTGATCGAAATATTAATACTTCATTCTTTGATCCAGCTGGAGGAGGAGATCCTATTTTATACCAACATTTATTTGATGTAGAAGAGAAGGATGAAAATGATTTGCCTAAACACATGGAATGGCTAGAGGGCATATCWATAGCGGCTTTRGTAGTGGGTGAAAATTGTGAAACACCCTCCCATTGGCGTTCCAAACAATTGCTRTCACAATGGATGGAATCACATAATGTGCCCGGTATTAGTGGCATTGATACCAGAGCTTTGACAAAAAAGATTCGTGAAAACGGTACCATATTGGGTCGTATTGTTTATGAGTATCCCGCAAATATCAAATCTTTGACATTCTCCGATCCCAATCAACGTAATTTGGTAGCCGAGTGTTCGGTAAAGAAACCGATGGTTTTTAATGCGTCCGGTTCGCCTCGTATATGTGCCATAGATTGTGGTTTGAAATTGAATCAGATTAAATGYTTCATTTCACGTGGCGCTCGTGTCGAYTTGGTACCTTGGAATTGGSCATTGGATGAATCCACATTCGATGGTTTATTCATTTCCAATGGTCCCGGTGATCCAGTTGTTTGCAAGGAAACAGTTGTGCAAATACAAAAAGTTCTGAAATCGGGCCAGAAACCSGTCTTCGGTATTTGTTTGGGACATCAGTTGCTGTCCTCWGCCATAGGCTGTAAGACTTATAAAATGAAATACGGCAACAGAGGCCACAATTTACCTTGTATACATCATGGCACAGGACGTTGTTTTATGACTTCTCAAAATCATGGTTTTGCAGTAGATACGGACACTTTGCCTATGGATTGGGAGCCTTTGTTTACCAATGCCAATGATAACACCAAT
JW227v1au ACTTTATATTTTATTTTCGGGGCTTGAGCAGGTATAGTAGGAACTTCTCTAAGAATTCTTATTCGAGCAGAATTAGGTCATCCTGGTGCTTTAATTGGAGATGACCAAATTTATAACGTAATTGTTACAGCTCATGCTTTTATTATAATTTTTTTTATAGTAATGCCAATTATAATTGGAGGGTTTGGAAACTGATTAGTACCAATTATATTAGGAGCACCAGATATAGCTTTCCCACGAATAAATAATATAAGTTTTTGACTTTTACCCCCAGCATTAACATTACTTCTAGTAAGTAGTATAGTAGAAAATGGAGCTGGAACAGGATGAACTGTTTACCCCCCTTTATCTTCTAATATCGCTCATGGTGGAGCTTCTGTTGATTTAGCTATTTTCTCTCTTCATTTAGCAGGAATTTCTTCAATTTTAGGAGCTGTAAATTTTATTACTACAGTAATTAATATACGATCTACAGGAATTACATTCGATCGAATACCCCTATTTGTTTGATCAGTAGTAATTACTGCCCTACTTTTATTACTTTCTTTACCTGTACTTGCTGGAGCAATTACTATATTATTAACTGACCGAAATATTAATACTTCATTCTTTGACCCTGCGGGAGGAGGAGACCCTATTCTTTATCAACATTTATTC---------GAGAAGGACGAAAATRGTTTGCCTAAACACATGGAATGGCTAGAGGGCATATCTATAGCAGCTTTGGTAGTGGGTGAAAATTGTGAAACACCCTCCCATTGGCGTGCCAAACAGTTGCTATCAGAATGGATGGAATCGCATAATGTGCCCGGTATCAGTGGCATCGATACCAGAGCTTTGACAAAAAAAATTCGAGAAAATGGTACMATATTGGGTCGTATTGTTTATCAGTATCCCGAAAATATCAAATCCTTGACATTCTCCGATCCCAATCAACGTAATTTAGTAGCTGAGTGCTCGGTAAAGAAACCTATGGTTTTTAATGMMTCCGGTTCACCTCGTATATGTGCCGTAGATTGTGGTTTGAAATTGAATCAGATTAAATGTTTCATATCGCGTGGCGCTCGCGTAGATTTGGTACCTTGGAATTGGCCATTGGATGAATCCACATTCGAAGGTTTATTTATTTCTAACGGTCCGGGTGATCCAGTTGTTTGCAAGGAAACTGTTGTGCAAATACAAAAGGTTTTGAAATCGGGTCAGAAACCCGTGTTTGGTATTTGTTTGGGTCATCAGTTACTGTCCTCAGCCATAGGTTGTAAGACTTACAAAATGAAATACGGCAACAGAGGCCACAATTTACCTTGTATACATCATGGCACAGGACGTTGTTTTATGACMTCTCAAAATCATGGTTTTGCGGTAGATACGGACACTTTGCCTATGGATTGGGAGCCTTTGTTTACCAATGCTAACGATAACACCAAT
JW228v1au ACTTTATATTTTATTTTCGGGGCTTGAGCAGGTATAGTAGGAACTTCTCTAAGAATTCTTATTCGAGCAGAATTAGGTCATCCTGGTGCTTTAATTGGAGATGACCAAATTTATAACGTAATTGTTACAGCTCATGCTTTTATTATAATTTTTTTTATAGTAATGCCAATTATAATTGGAGGGTTTGGAAACTGATTAGTACCAATTATATTAGGAGCACCAGATATAGCTTTCCCACGAATAAATAATATAAGTTTTTGACTTTTACCCCCAGCATTAACATTACTTCTAGTAAGTAGTATAGTAGAAAATGGAGCTGGAACAGGATGAACTGTTTACCCCCCTTTATCTTCTAATATCGCTCATGGTGGAGCTTCTGTTGATTTAGCTATTTTCTCTCTTCATTTAGCAGGAATTTCTTCAATTTTAGGAGCTGTAAATTTTATTACTACAGTAATTAATATACGATCTACAGGAATTACATTCGATCGAATACCCCTATTTGTTTGATCAGTAGTAATTACTGCCCTACTTTTATTACTTTCTTTACCTGTACTTGCTGGAGCAATTACTATATTATTAACTGACCGAAATATTAATACTTCATTCTTTGACCCTGCGGGAGGAGGTGACCCTATTCTTTATCAACATTTATTCGATGTAGAAGAGAAGGACGAAAATGGTTTGCCTAAACACATGGAATGGYTAGAGGGCATATCTATAGCGGCTTTGGTAGTGGGTGAAAATTGTGAAACACCCTCCCATTGGCGTGCCAAACAGTTGCTATCAGAATGGATGGAATCGCATAATGTGCCCGGTATCAGTGGCATCGATACCAGAGCTTTGACAAAAAAAATTCGAGAAAATGGYACCATATTGGGTCGTATYGTTTATCAGTATCCCGAAAATATCAAATCCTTGACATTCTCCGATCCCAATCAACGTAATTTAGTAGCTGAGTGCTCGGTAAAGAAACCTATGGTTTTTAATGCCTCCGGTTCACCTCGTATATGTGCCGTAGATTGTGGTTTGAAATTGAATCAGATTAAATGTTTCATATCGCGYGGCGCTCGCGTAGATTTGGTACCTTGGAATTGGCCATTGGATGAATCCACATTCGATGGTTTATTTATTTCTAACGGTCCTGGTGATCCAGTTGTTTGCAAGGAAACTGTTGTGCAAATACAAAAGGTTTTGAAATCGGGTCAGAAACCCGTGTTTGGTATTTGTTTGGGTCATCAGTTACTGTCCTCAGCCATAGGTTGTAAGACTTACAAAATGAAATACGGCAACAGAGGCCACAATTTACCTTGTATACATCATGGCACAGGRCGTTGTTTTATGACTTCTCAAAATCAYGGTTTTGCGGTAGATACGGACACTTTGCCTATGGATTGGGAGCCTTTGTTTACCAATGCTAACGATAACACCAAT
JW229v1va --TTTATACTTTATTTTTGGAGCTTGATCTGGAATAGTAGGAACTTCCCTAAGAATTTTAATTCGAGCAGAATTAGGACACCCAGGTGCCTTAATTGGTGACGACCAAATTTATAATGTAATTGTTACAGCTCATGCTTTTATTATAATTTTTTTTATAGTAATACCAATTATAATTGGAGGATTTGGAAATTGACTAGTCCCAATTATATTAGGAGCCCCAGATATAGCTTTCCCTCGGATAAATAATATAAGTTTTTGACTTCTTCCTCCAGCATTAACTCTTTTACTAGTAAGTAGTATAGTAGAAAATGGAGCTGGAACAGGTTGAACTGTTTACCCTCCCTTATCCTCTAATATTGCCCACGGAGGAGCTTCAGTAGACCTAGCTATTTTTTCTCTTCATTTAGCCGGGATCTCTTCTATCTTAGGGGCTGTAAATTTCATTACTACAGTAATTAATATACGATCTACAGGAATTACTTTTGACCGAATACCTTTATTTGTATGATCTGTAGTAATTACTGCTTTATTATTACTTCTATCTTTACCAGTATTAGCCGGAGCTATTACTATACTTTTAACAGATCGAAATATCAATACTTCATTCTTTGACCCTGCAGGAGGAGGAGACCCTATTCTTTACCAACATTTATTCGATGTAGAAGAGAAGGATGAAAACGGTTTGCCAAAACACTTGGAATGGCTAGAGGGCATATCGATAGCGGCTTTGGTAGTGGGTGAAAACTGTGAAACACCATCCCATTGGCGTTCCAAACAATTGCTATCACAATGGATGGCATCACATAATGTGCCCGGTATTAGTGGCATCGATACCAGAGCTTTAACAAAAAAGATTCGTGAAAACGGCAGCATATTGGGTCGTATCGTATATGAGTATCCAGAAAATATTAAATCTTTAACATTCTCCGATCCTAATCAACGTAATTTGGTGGCCGAGTGTTCGGTGCAGAAACCAATGGTTTTTAATGCCTCCGGTTCGCCACGTATATGTGCCATAGATTGTGGCTTAAAATTGAATCAGATTAAATGTTTCATAGCACGTGGTGCTCGAGTGGATTTGGTACCTTGGAATTGGTCGTTGGATGAAACGACATTTGATGGTTTATTCATTTCCAATGGTCCCGGTGATCCGGTTGTTTGCCAGGAAACAGTACAGCAAATACAAAAAGTTTTGAAATCGGGCCAGAAACCTGTCTTTGGTATTTGTTTGGGTCATCAATTACTAGCCTCGGCCATAGGTTGCAAAACATATAAAATGAAATACGGCAACAGAGGCCACAACTTGCCCTGTATACATCATGGCACAGGACGTTGTTTTATGACTTCCCAAAATCATGGTTTTGCAGTAGATACAGACACTTTGCCTATGGATTGGGAGCCTTTGTTTACCAATGCCAACGATAACACCAAT
JW233dux  ACTTTATACTTTATTTTCGGAGCTTGAGCAGGTATAGTAGGAACTTCACTAAGAATTCTTATTCGAGCAGAATTGGGTCATCCTGGTGCATTAATTGGTGATGATCAAATTTATAATGTAATTGTTACAGCTCATGCCTTTATTATAATTTTTTTTATAGTTATACCAATTATAATTGGAGGATTTGGAAATTGACTAGTACCAATTATACTAGGAGCTCCAGATATAGCATTCCCCCGAATGAATAATATAAGTTTCTGACTTTTACCACCAGCATTAACATTATTACTAGTAAGCAGTATAGTAGAAAATGGAGCTGGAACAGGATGAACTGTTTACCCTCCTTTATCTTCTAATATTGCTCATGGAGGAGCTTCTGTTGATTTAGCTATTTTTTCATTACATTTAGCTGGAATCTCTTCAATTCTAGGAGCAGTAAATTTTATTACTACAGTCATTAATATACGATCAACCGGTATTACATTTGATCGAATACCTTTATTTGTATGATCAGTAGTAATTACTGCATTACTTTTATTATTATCTTTACCTGTATTAGCTGGAGCAATTACTATATTATTAACTGATCGAAATATTAATACTTCATTCTTTGACCCAGCATGAGGAGGAGATCCTATTTTATATCAACATTTATTTGATGTTGAAGAGAAGGACGAACACGGTTTGCCTAAACACTTGGAATGGCTAGAGGGCATATCTATAGCGGCTTTGGTAGTGGGTGAAAATTGTGAAACACCCTCACATTGGCGTGCCAAACAATTACTATCACAATGGATGGAATCACATAATGTGCCCGGTATTTGTGGCATTGATACCAGAGCTTTAACAAAAAAGATTCGTGAAAATGGTACCATATTAGGTCGTATTGTTTATGAGCATCCCGAAAATATCAAATCCTTGACATTCTCCGATCCCAATCAACGTAATTTAGTAGCTGAGTGCTCGGTAAAGAAACCTATGGTTTTCAATGCCTCCGGTTCGCCTCGTATATGTGCCATAGATTGTGGTTTGAAATTGAATCAGATTAAATGTTTCATATCACGTGGCGCTCGCGTAGATTTGGTACCTTGGAATTGGCCATTGGATGAATCCACATTCGATGGTTTATTCATTTCAAACGGTCCTGGTGATCCAGTTGTTTGCAAGGAAACAGTTGTGCAAATACAAAAGGTTTTGAAATCGGGCCAGAAACCTGTGTTTGGTATTTGTTTGGGTCATCAGTTACTGTCCTCAGCCATAGGTTGTAAGACTTATAAAATGAAATACGGCAACAGAGGCCACAATTTGCCTTGTATACATCATGGCACAGGACGTTGTTTTATGACTTCTCAAAATCATGGTTTTGCGGTAGACACGGACACTTTGCCTATGGATTGGGAGCCTTTGTTTACCAATGCCAATGATAACACTAAT
JW234fur  ACTTTATACTTCATTTTCGGAGCTTGAGCAGGAATAGTAGGAACTTCACTAAGAATTCTTATTCGAGCAGAATTAGGTCACCCAGGAGCATTAATTGGAGATGATCAAATTTATAATGTAATTGTTACAGCACATGCTTTTATTATAATTTTCTTTATAGTTATACCTATTATAATTGGAGGATTTGGAAATTGATTAGTACCAATTATACTAGGAGCTCCAGATATAGCCTTCCCTCGTATAAATAATATAAGTTTCTGACTTTTACCTCCAGCATTAACACTTCTTCTAGTAAGTAGTATGGTAGAAAATGGAGCTGGAACAGGATGAACTGTTTACCCCCCCCTATCATCTAACATCGCTCACGGAGGGGCTTCTGTAGACTTAGCTATTTTTTCTCTTCATTTAGCCGGAATTTCTTCAATTTTAGGAGCAGTAAATTTTATTACCACAGTTATTAATATACGATCATCTGGTATTACTTTTGATCGAATACCTTTATTTGTTTGATCCGTAGTAATTACAGCCTTACTTTTATTACTATCTTTACCTGTACTTGCAGGAGCAATTACCATATTATTAACAGACCGAAATATTAATACCTCATTCTTTGACCCCGCAGGAGGAGGAGATCCTATTTTATACCAACATTTATTT---------------------------------------------------------------------GCTTTGGTGGTGGGTGAAAATTGTGAAACACCCTCCCATTGGCGTGCCAAACAATTGCTATCACAATGGATGGMATCACACAATGTGCCCGGTATTAGTGGCATCGATACCAGAGCTTTAACAAAAAAGATTCGTGAAAATGGTACCATATTGGGACGTATTGTGTATGAGTATCCCGAAAATATCAAATCCTTGACATTCTCCGATCCCAATGAACGTAAYTTAGTAGCCGAATGTTCGGTAAAGRAACCYATGGTTTTTAATGCCTCCGGTTCGCCTCGTATTTGTGCCATAGATTGTGGTTTGAAATTGAATCAGATTAAATGTTTCATTTCACGTGGCGCTCGCGTAGATTTGGTACCTTGGAATTGGTCATTGGATGAATCCACATTCGATGGTTTATTCATTTCTAACGGTCCCGGTGATCCAGTCGTTTGCAAGGAAACAGTTGTGCAAATACAAAAGGTTTTGAAATCGGGCCARAAACCCGTGTTCGGTATTTGTTTAGGCCATCAGTTACTGTCCTCAGCCATAGGTTGTAAGACTTATAAAATGAAATAYGGCAACAGAGGCCACAATTTACCTTGTATACATCATGGYACWGGACGTTGTTTTATGACTTCTCAAAATCATGGTTTTGCGGTAGATACGGACACTTTGCCTATGGATTGGGAGCCT------------------------------
JW235v1im ACTTTATACTTCATTTTTGGAGCTTGAGCTGGAATAGTAGGAACTTCCCTAAGAATTCTTATTCGAGCTGAATTAGGTCACCCAGGAGCATTAATTGGAGATGATCAAATCTATAATGTAATTGTTACAGCACATGCTTTTATTATAATTTTCTTTATAGTAATACCAATTATAATTGGAGGATTCGGAAATTGATTAGTGCCTATCATATTAGGAGCCCCAGATATAGCTTTCCCCCGAATAAATAATATAAGTTTTTGACTTTTACCTCCCGCCCTAACACTTCTTCTAGTAAGTAGTATAGTAGAAAATGGAGCTGGAACAGGATGAACTGTTTACCCTCCCTTATCGTCAAATATTGCTCACGGAGGAGCTTCAGTTGATTTAGCCATTTTCTCCCTTCATTTAGCAGGAATTTCTTCAATTTTAGGAGCAGTAAATTTTATTACTACAGTTATTAATATACGATCAACAGGTATTACTTTTGACCGAATACCCCTATTTGTTTGATCAGTAGTAATTACAGCTTTACTTTTATTACTTTCTCTACCTGTACTAGCCGGAGCAATTACTATACTATTAACAGATCGAAATATTAATACTTCATTTTTTGATCCTGCAGGAGGAGGAGACCCTATCTTATACCAACACCTATTCGATGTAGAAGAGAAGGACGAAAATGGTTTGCCTAAACACATGGAATGGCTAGAGGGCATATCTATAGCGGCTTTGGTGGTGGGTGAAAATTGTGAAACACCCTCCCATTGGCGTGCCAAACAATTGCTATCACAATGGATGGAATCACACAATGTGCCGGGTATTAGTGGCATCGATACCAGAGCTTTGACAAAAAAGATTCGTGAAAATGGTAGCATATTGGGTCGTATTGTGTATGAGTATCCCGAAAATATCAAATCCTTGACATTCTCCGATCCCAATGAACGTAATTTAGTGGCCGAATGTTCGGTAAAGAAACCAATGGTTTTTAATGCCTCCGGTTCGCCTCGTATTTGTGCCATAGATTGTGGTTTGAAATTGAATCAGATTAAATGTTTCATTTCACGTGGCGCTCGCGTAGATTTGGTACCTTGGAATTGGTCATTGGATGAATCCACATTCGATGGTTTATTCATTTCTAACGGTCCCGGTGATCCAGTCGTTTGCAAGGAAACAGTTGTGCAAATACAAAAGGTTTTGAAATCGGGCCAGAAACCCGTGTTCGGTATTTGTTTGGGCCATCAGTTGCTGTCCTCAGCCATAGGTTGTAAAACTTATAAAATGAAATACGGCAACAGAGGCCACAATTTACCTTGTATACATCATGGCACAGGACGTTGTTTTATGACTTCTCAAAATCATGGTTTTGCGGTCGATACGGACACTTTGCCTATGGATTGGGAGCCTTTGTTTACCAATGCCAACGATAACACCAAT
JW236v1mi ACTTTATACTTTATTTTCGGAGCTTGAGCAGGTATAGTAGGAACTTCTCTAAGAATTCTTATTCGAGCAGAATTAGGTCATCCTGGTGCATTAATTGGAGATGATCAAATTTATAATGTAATTGTTACAGCTCATGCTTTTATTATAATTTTTTTTATAGTAATACCAATTATAATTGGAGGGTTTGGAAATTGACTAGTGCCAATTATATTAGGAGCTCCAGATATAGCATTTCCTCGAATAAATAATATAAGTTTTTGACTTCTACCTCCAGCATTAACACTACTTCTAGTAAGTTCTATAGTAGAAAATGGAGCTGGAACAGGATGAACTGTTTACCCTCCTTTATCTTCTAATATCGCTCACGGAGGAGCTTCTGTTGATTTAGCTATTTTCTCTTTACATTTAGCTGGAATTTCTTCAATTTTAGGAGCAGTTAATTTTATTACTACAGTTATTAATATACGATCTACAGGTATTACATTTGACCGAATACCTTTATTTGTATGATCAGTAGTAATTACTGCTTTACTTTTATTATTATCTTTACCTGTACTTGCAGGAGCTATTACAATATTATTAACTGATCGAAATATTAATACTTCATTCTTTGATCCAGCTGGAGGAGGAGACCCTATTTTATACCAACATTTATTTGATGTAGAAGAGAAGGATGAAARTGATTTGCCTAAACACATGGAATGGCTAGAGGGCATATCTATAGCGGCTTTAGTAGTGGGTGAAAATTGTGAAACACCCTCCCATTGGCGTTCCAAACAATTGCTGTCACAATGGATGGAATCACATAATGTGCCCGGTATTAGTGGCATTGATACCAGAGCTTTGACAAAAAAGATTCGTGAAAACGGTACCATATTGGGTCGTATTGTTTATGAGTATCCCGCAAATATCAAATCTTTRACATTCTCCGATCCCAATCAACGTAATTTGGTAGCCGAGTGYTCGGTAAAGAAACCGATGGTTTTTAATGCSTCCGGTTCGCCTCGTATATGTGCCATAGATTGTGGTTTGAAATTGAATCAGATTAAATGTTTCATTTCACGTGGCGCTCGTGTCGATTTGGTACCTTGGAATTGGSCATTGGATGAATCCACATTCGATGGTTTATTCATTTCCAATGGTCCCGGTGATCCAGTTGTTTGCAAGGAAACWGTTGTGCAAATACAAAAAGTTCTGAAATCGGGCCAGAAACCCGTCTTCGGTATTTGTTTGGGTCATCAGTTGCTGTCCTCYGCCATAGGCTGTAAGACTTATAAAATGAAATAYGGCAACAGAGGCCACAATTTACCTTGTATACATCATGGCACAGGACGTTGTTTTATGACTTCTCAAAATCATGGTTTTGCAGTAGATACGGACACTTTACCTATGGATTGGGAGCCTTTGTTTACCAATGCCAATGATAACACCAAT
JW237iot  ACTTTATACTTTATTTTCGGAGCTTGAGCAGGAATAGTAGGAACTTCTCTAAGAATTCTTATTCGAGCAGAATTAGGTCATCCTGGGGCATTAATTGGAGATGACCAAATTTATAACGTAATTGTTACAGCACATGCTTTTATTATAATTTTTTTCATAGTAATGCCAATTATAATTGGAGGATTTGGAAATTGACTAGTACCCATTATATTAGGAGCCCCAGATATGGCTTTTCCTCGAATAAATAATATAAGCTTTTGACTCTTACCTCCAGCATTAACACTACTTCTAGTAAGTAGTATAGTAGAAAATGGGGCTGGAACAGGATGAACTGTTTACCCTCCCCTATCATCTAATATTGCTCACGGAGGAGCTTCTGTTGACTTAGCTATTTTTTCTTTACATTTAGCAGGAATCTCTTCAATTCTAGGAGCCGTAAATTTTATTACAACAGTTATTAATATACGATCTACAGGTATTACATTTGACCGAATACCTTTATTTGTATGATCCGTAGTAATTACAGCTTTACTTTTATTACTTTCTTTACCTGTACTAGCCGGAGCAATTACAATACTATTAACGGACCGAAATATTAATACCTCATTTTTCGACCCGGCAGGAGGAGGAGACCCTATTTTATACCAACACCTATTT---GTAGAAGAGAAGGACGAAAATGGTTTGCCTAAACACATGGAATGGYTAGAGGGCATATCTATAGCTGGTTTGGTAGTGGGTGAAAATTGTGAAACACCCTCGCATTGGCGTGCCAAACAATTGCTATCACAATGGATGGAATCACATAATGTCCCCGGTATTAGTGGCATTGATACCAGAGCYTTGACAAARAAGATTCGTGAAAATGGTACCATATTGGGTCGTATTGTGTATGAGCATCCCGAAAATATCAAATCCTTAACATTCTCCGATCCCAATCAACGTAATTTGGTAGCTGAGTGCTCGGTAAAGAAACCCATGGTGTTTAATGCSTCYGGTTCGCCTCGTATATGTGCCATAGATTGTGGTTTGAAATTGAATCAGATTAAATGTTTCATTTCACGTGGTGCTCGCGTAGATTTGGTACCTTGGAATTGGCCATTGGATGAATCCACATTCGATGGTTTATTCATTTCCAATGGTCCYGGYGATCCAGTCGTTTGCAAGGAAACAGTTRTGCARATACAAAAGGTWTTGAAATCRGGCCAGAAACCCGTGTTCGGTATTTGTTTGGGCCATCARTTACTGTCCTCAGCYATCGGKTGTAARACTTATAAAATGAAATACGGCAACAGAGGYCACAATTTACCTTGTATACATCATGGCACAGGACGTTGTTTTATGACTTCTCAAAATCATGGTTTTGCTGTAGATACGGACACTTTGCCTATGGAATGGGAGCCTTTGTTTACCAATGCCAATGATAACACCAAT
JW240v1io ACTTTATACTTTATTTTCGGAGCTTGAGCAGGAATAGTAGGAACTTCTCTAAGAATTCTTATTCGAGCAGAATTAGGTCATCCTGGAGCATTAATTGGAGATGACCAAATTTATAACGTAATTGTTACAGCACATGCTTTTATTATAATTTTTTTCATAGTAATGCCAATTATAATTGGAGGATTTGGAAATTGACTAGTACCCATTATATTAGGAGCCCCAGATATGGCTTTTCCTCGAATAAATAATATAAGCTTTTGACTCTTACCTCCAGCATTAACACTACTTCTAGTAAGTAGTATAGTAGAAAATGGGGCTGGAACAGGATGAACTGTTTACCCTCCCCTATCATCTAATATTGCTCACGGAGGAGCTTCTGTTGACTTAGCTATTTTTTCTTTACATTTAGCAGGAATCTCTTCAATTCTAGGAGCCGTAAATTTTATTACAACAGTTATTAATATACGATCTACAGGTATTACATTTGACCGAATACCTTTATTTGTATGATCCGTAGTAATTACAGCTTTACTTTTATTACTTTCTTTACCTGTACTAGCCGGAGCAATTACAATACTATTAACGGACCGAAATATTAATACCTCATTTTTCGACCCGGCAGGAGGAGGAGATCCTATTTTATACCAACACCTATTTGATGTAGAAGAGAAGGACGAAAATGGTTTGCCTAAACACATGGAATGGCTAGAGGGCATATCTATAGCTGCTTTGGTAGTGGGTGAAAATTGTGAAACACCCTCGCATTGGCGTGCCAARCAATTGCTATCACAATGGATGGAATCACATAATGTTCCCGGTATTAGTGGCATTGATACCAGAGCCTTGACAAAGAAGATTCGTGAAAATGGTACCATATTGGGTCGTATTGTGTATGAGCATCCCGAAAATATTAAATCSTTGACMTTCTCCGATCCCAATCAACGTAATTTGGTAGCTGAGTGCTCGGTAAAGGAACCCATGGTTTTTAATGCCTCCGGTTCGCCTCGTATATGTGCCATAGATTGTGGTTTGAAATTGAATCAGATTAAATGYTTTATTTCACGTGGTGCTCGAGTAGATTTGGTACCTTGGAATTGGAMATTGGATGAATCCACATTCGATGGTTTATTCATTTCCAATGGTCCTGGTGATCCAGTCGTTTGCAAGGAAACAGTTGTGCAAATACAAAAGGTTTTGAAATCAGGCCAGAAACCCGTGTTCGGTATTTGTTTGGGCCATCAGTTACTGTCCTCAGCCATCGGGTGTAAGACTTATAAAATGAAATACGGCAACAGAGGCCACAATTTACCTTGTATACATCATGGYACAGGACGTTGTTTTATGACTTCTCAAAATCATGGTTTTGCTGTAGATACGGACACTTTGCCTATGGATTGGGAGCCTTTGTTTACCAATGCCAATGATAACACCAAT
JW242v1mi ACTTTATACTTTATTTTCGGAGCTTGAGCAGGTATAGTAGGAACTTCTCTAAGAATTCTTATTCGAGCAGAATTAGGTCATCCTGGTGCATTAATTGGAGATGATCAAATTTATAATGTAATTGTTACAGCTCATGCTTTTATTATAATTTTTTTTATAGTAATACCAATTATAATTGGAGGGTTTGGAAATTGACTAGTGCCAATTATATTAGGAGCTCCAGATATAGCATTTCCTCGAATAAATAATATAAGTTTTTGACTTCTACCTCCAGCATTAACACTACTTCTAGTAAGTTCTATAGTAGAAAATGGAGCTGGAACAGGATGAACTGTTTACCCTCCTTTATCTTCTAATATCGCTCACGGAGGAGCTTCTGTTGATTTAGCTATTTTCTCTTTACATTTAGCTGGAATTTCTTCAATTTTAGGAGCAGTTAATTTTATTACTACAGTTATTAATATACGATCTACAGGTATTACATTTGACCGAATACCTTTATTTGTATGATCAGTAGTAATTACTGCTTTACTTTTATTATTATCTTTACCTGTACTTGCAGGAGCTATTACAATATTATTAACTGATCGAAATATTAATACTTCATTCTTTGATCCAGCTGGAGGAGGAGACCCTATTTTATACCAACATTTATTTGATGTAGAAGAGAAGGATGAAAATGATTTGCCTAAACACATGGAATGGCTAGAGGGCATATCTATARCGGCTTTRGTAGTGGGTGAAAATTGTGAAACACCYTCCCATTGGCGTTCCAAACAATTGCTGTCACAATGGATGGAATCACATAATGTGCCCGGTATWARTGGCATTGATACCAGAGCTTTGACAAAAAAGATTCGTGAAAACGGTACCATATTGGGTCGTATTGTTTATGAGTATCCCGCAAATATCAAATCTTTGACATTCTCCGATCCCAATCAACGTAATTTGGTAGCCGAGTGTTCGGTAAAGAARCCGATGGTTTTTAATGCGTCCGGTTCGCCTCGTATATGTGCCATAGATTGTGGTTTGAAATTGAATCAGATTAAATGYTTCATTTCACGTGGCGCTCGTGTCGAYTTGGTACCTTGGAATTGGSCATTGGATGAATCCACATTCGATGGTTTATTCATTTCCAATGGTCCCGGTGATCCAGTTGTTTGCAAGGAAACAGTTGTGCAAATACAAAAAGTTCTGAAATCGGGCCAGAAACCSGTCTTCGGTATTTGTTTGGGWCATCAGTTGCTGTCCTCWGCCATAGGCTGTAAGACTTATAAAATGAAATAYGGCAACAGAGGCCACAATTTACCTTGTATACATCATGGCACAGGACGTTGTTTTATGACTTCTCAAAATCATGGTTTTGCAGTAGATACGGACACTTTRCCTATGGATTGGGAGCCTTTGTTTACCAATGCCAATGATAACACCAAT
JW244fro  ACTTTATACTTTATTTTCGGAGCTTGAGCAGGAATAGTAGGAACTTCTCTAAGAATTCTTATTCGAGCAGAATTAGGTCACCCAGGAGCATTAATTGGAGATGACCAAATTTATAACGTAATTGTTACAGCACATGCCTTTATTATAATTTTCTTTATAGTAATACCAATTATAATTGGGGGATTCGGAAACTGATTAGTACCAATTATATTAGGAGCACCTGATATAGCTTTCCCCCGAATAAATAATATAAGTTTTTGACTTTTACCTCCAGCATTAACACTTCTTCTAGTAAGTAGTATAGTAGAAAATGGAGCTGGAACTGGATGAACTGTTTATCCACCCCTATCCTCAAATATTGCTCATGGAGGTGCTTCTGTTGATTTAGCTATTTTTTCTCTCCACTTAGCAGGAATTTCTTCAATTTTAGGAGCAGTAAACTTTATCACAACAGTTATTAATATACGATCAACCGGTATCACCTTTGATCGAATACCACTATTTGTTTGATCAGTAGTAATTACAGCCCTACTTTTATTACTTTCCCTACCAGTACTTGCAGGAGCAATTACTATATTATTAACTGACCGAAATATTAATACTTCATTCTTTGACCCAGCTGGAGGAGGAGACCCTATTTTATACCAACATTTATTC------------------------------------------------------------------------------------------------------TCCCATTGGCGTGCCAAACAATTGCTATCACAATGGATGGAATCACACAATGTGCCCGGTATTAGTGGCATCGATACTAGAGCTTTGACAAAAAAGATTCGCGAAAATGGTACTATATTGGGTCGTATTGTGTATGAGTATCCCGAAAATATCAAATCCTTGACGTTCTCCGATCCCAATGAACGAAATCTAGTARCCGAATGTTCGGTAAAGAAACCAATGGTGTTCAATGCCTCCGGTTCGCCTCGTATTTGTGCCATAGATTGTGGTTTGAAATTGAATCAAATTAAATGTTTCATTTCACGTGGCGCTCGTGTAGATTTGGTACCTTGGAATTGGTCATTGGATGAATCCAAATTCGATGGTTTATTCATTTCTAACGGTCCCGGTGATCCAGTCGTTTGCAAGGAAACAGTTGTGCAAATACAAAAGGTTTTGAAATCGGGTCAGAAACCSGTGTTCGGTATTTGTTTGGGCCATCAGTTGCTGTCCTCAGCCGTAGGTTGTAAAACTTATAAAATGAAATACGGCAACAGAGGCCACAATTTACCTTGTATACATCATGGCACAGGACGTTGTTTTATGACTTCTCAA---------------------------------------------------------------------------------
JW247v1me ACTTTATACTTTATTTTCGGAGCCTGAGCAGGAATAGTTGGAACATCTTTAAGAATTCTTATTCGAGCAGAATTAGGCCATCCAGGAGCACTAATTGGAGATGACCAAATTTATAATGTAATTGTTACAGCACATGCATTTATTATAATTTTCTTTATAGTAATACCAATTATAATTGGAGGATTTGGAAACTGATTAGTTCCTCTTATACTAGGAGCTCCTGATATAGCTTTCCCACGAATAAATAATATAAGTTTCTGACTTTTACCTCCAGCCTTAACACTTCTTCTAGTCAGCAGTATAGTAGAAAATGGGGCTGGGACAGGATGAACTGTTTATCCTCCATTATCATCAAATATTGCTCACGGAGGAGCTTCCGTAGATTTAGCAATTTTTTCTCTTCACTTAGCTGGAATTTCTTCAATTTTAGGAGCAGTTAATTTTATTACTACAGTTATTAATATACGATCAACAGGTATTACTTTTGATCGAATACCTTTATTTGTTTGATCAGTAATAATTACAGCTTTACTTCTATTACTCTCTCTACCTGTACTTGCAGGAGCAATTACTATACTATTAACTGATCGAAATATTAATACTTCATTTTTTGACCCCGCAGGAGGAGGAGACCCTATTTTATATCAACATTTATTC------GAAGAGAAGGACGAAAATGGTTTGCCTAAACACTTGGAATGGCTAGAGGGCATATCTATAGCGGCTTTGGTCGTGGGTGAAAATTGTGAAACACCCTCCCATTGGCGTGCCAAACAATTGTTATCACAATGGATGGAATCACACAATGTGCCCGGTATTAGTGGCATCGATACCAGAGCTTTGACAAAAAAGATTCGTGAAAATGGTACCATATTGGGTCGTATTGTGTATGAGTTTCCCGAAAATATCAAATCCTTGACATTCTCCGATCCCAATGAACGTAATCTAGTAGCCGAATGTTCGGTAAAGAAACCAATGGTTTTTAATGCCTCCGGTTCGCCTCGTATTTGTGCCATAGATTGTGGTTTGAAATTGAATCAGATTAAATGTTTTATTTCACGTGGCGCTCGCCTAGATTTGGTACCTTGGAATTGGTCATTGGATGAATCCACATTCGATGGTTTATTCATTTCCAACGGTCCCGGTGATCCAGTCGTTTGCAAGGAAACAGTTGTGCAAATACAAAAGGTTTTGAAATCGGGCCAGAAACCGGTGTTCGGTATTTGTTTGGGCCATCAGTTGCTGTCCTCAGCCATAGGTTGTAAAACTTATAAAATGAAATACGGCAACAGAGGCCACAATTTGCCCTGTATACATCATGGCACAGGACGTTGTTTTATGACTTCTCAAAATCATGGTTTTGCGGTAGATACGGACACTTTGCCTATGGATTGGGAGCCTTTGTTTACCAATGCCAACGATAACACCAAT
JW248v1im ACTTTATACTTCATTTTTGGAACTTGAGCTGGAATAGTAGGAACTTCCCTAAGAATTCTTATTCGAGCTGAATTAGGTCACCCAGGAGCATTAATTGGAGATGATCAAATCTATAATGTAATTGTTACAGCACATGCTTTTATTATAATTTTCTTTATAGTAATACCAATTATAATTGGAGGATTCGGAAATTGATTGGTGCCTATCATATTAGGAGCCCCAGATATAGCTTTCCCCCGAATAAATAATATAAGTTTTTGACTTTTACCTCCCGCCCTAACACTTCTTCTAGTAAGTAGTATAGTAGAAAATGGAGCTGGAACAGGATGAACTGTTTACCCTCCCTTATCGTCAAATATTGCTCACGGAGGAGCTTCAGTTGATTTAGCCATTTTCTCCCTTCATTTAGCAGGAATTTCTTCAATTTTAGGAGCAGTAAATTTTATTACTACAGTTATTAATATACGATCAACAGGTATTACTTTTGACCGAATACCCCTATTTGTTTGATCAGTAGTAATTACAGCTTTACTTTTATTACTTTCTCTACCTGTACTAGCCGGAGCAATTACTATACTATTAACAGATCGAAATATTAATACTTCATTTTTTGATCCTGCAGGAGGAGGAGACCCTATCTTATACCAACACCTATTC---GTAGAAGAGAAGGACGAAAATGGTTTGCCTAAACACATGGAATGGCTAGAGGGCATATCTATAGCGGCTTTGGTGGTGGGTGAAAATTGTGAAACACCCTCCCATTGGCGTGCCAAACAATTGCTATCACAATGGATGGAATCACACAATGTGCCGGGTATTAGTGGCATCGATACCAGAGCTTTGACAAAAAAGATTCGTGAAAATGGTAGCATATTGGGTCGTATTGTGTATGAGTATCCCGAAAATATCAAATCCTTGACATTCTCCGATCCCAATGAACGTAATTTAGTRGCCGAATGTTCGGTAAAGAAACCAATGGTTTTTAATGCCTCCGGTTCGCCTCGTATTTGTGCCATAGATTGTGGTTTGAAATTGAATCAGATTAAATGTTTCATTTCACGTGGCGCTCGCGTAGATTTGGTACCTTGGAATTGGTCATTGGATGAATCCACATTCGATGGTTTATTCATTTCTAACGGTCCCGGTGATCCAGTCGTTTGCAAGGAAACAGTTGTRCAAATACAAAAGATTTTGAAATCGGGCCAGAAACCCGTGTTCGGTATTTGTTTGGGCCATCAGTTGCTGTCCTCAGCCATAGGTTGTAAAACTTATAAAATGAAATACGGCAACAGAGGCCACAATTTACCTTGTATACATCATGGCACAGGACGTTGTTTTATGACTTCTCAAAATCATGGTTTTGCGGTCGATACGGACACTTTGCCTATGGATTGGGAGCCTTTGTTTACCAATGCCAACGATAACACCAAT
JW249v1im ACTTTATACTTCATTTTTGGAGCTTGAGCTGGAATAGTAGGAACTTCCCTAAGAATTCTTATTCGAGCTGAATTAGGTCACCCAGGAGCATTAATTGGAGATGATCAAATCTATAATGTAATTGTTACAGCACATGCTTTTATTATAATTTTCTTTATAGTAATACCAATTATAATTGGAGGATTCGGAAATTGATTAGTGCCTATCATATTAGGAGCCCCAGATATAGCTTTCCCCCGAATAAATAATATAAGTTTTTGACTTTTACCCCCCGCCCTAACACTTCTTCTAGTAAGTAGTATAGTAGAAAATGGAGCTGGAACAGGATGAACTGTTTACCCTCCCCTATCGTCAAATATTGCTCACGGAGGAGCTTCAGTTGATTTAGCCATTTTCTCCCTTCATTTAGCAGGAATTTCTTCAATTTTAGGAGCAGTAAATTTTATTACTACAGTTATTAATATACGATCAACAGGTATTACTTTTGACCGAATACCCCTATTTGTTTGATCAGTAGTAATTACAGCTTTACTTTTATTACTTTCTCTACCTGTACTAGCCGGAGCAATTACTATACTATTAACAGATCGAAATATTAATACTTCATTTTTTGATCCTGCAGGAGGAGGAGACCCTATCTTATACCAACACCTATTC------GAAGAGAAGGACGAAAATGGTTTGCCTAAACACATGGAATGGCTAGAGGGCATATCTATAGCGGCTTTGGTGGTGGGTGAAAATTGTGAAACACCCTCCCATTGGCGTGCCAAACAATTGCTATCACAATGGATGGAATCACACAATGTGCCGGGTATTAGTGGCATCGATACCAGAGCTTTGACAAAAAAGATTCGTGAAAATGGTAGCATATTGGGTCGTATTGTGTATGAGTATCCCGAAAATATCAAATCCTTGACATTCTCCGATCCCAATGAACGTAATTTAGTGGCCGAATGTTCGGTAAAGAAACCAATGGTTTTTAATGCCTCCGGTTCGCCTCGTATTTGTGCCATAGATTGTGGTTTGAAATTGAATCAGATTAAATGTTTCATTTCACGTGGCGCTCGCGTAGATTTGGTACCTTGGAATTGGTCATTGGATGAATCCACATTCGATGGTTTATTCATTTCTAACGGTCCCGGTGATCCAGTCGTTTGCAAGGAAACAGTTGTGCAAATACAAAAGRTTTTGAAATCGGGCCAGAAACCCGTGTTCGGTATTTGTTTGGGCCATCAGTTGCTGTCCTCAGCCATAGGTTGTAAAACTTATAAAATGAAATACGGCAACAGAGGCCACAATTTACCTTGTATACATCATGGCACAGGACGTTGTTTTATGACTTCTCAAAATCATGGTTTTGCGGTCGATACGGACACTTTGCCTATGGATTGGGAGCCTTTGTTTACCAATGCCAACGATAACACCAAT
JW208pra  --TTTATATTTCATTTTTGGAGCTTGAGCTGGAATAGTAGGAACTTCTTTAAGAATTCTTATTCGAGCAGAATTAGGTCATCCAGGAGCCTTAATTGGAGACGACCAAATTTATAATGTAATTGTCACAGCACATGCTTTTATTATAATTTTCTTTATAGTAATACCTATTATAATTGGAGGATTTGGAAATTGACTGGTACCAATTATATTAGGAGCTCCAGATATAGCTTTCCCTCGAATAAATAATATAAGTTTTTGACTTTTACCACCAGCTTTAACCCTTCTTCTAGTAAGTAGTATAGTAGAAAATGGAGCTGGAACAGGATGAACTGTTTACCCTCCCTTATCTTCAAATATTGCCCATGGAGGAGCTTCTGTTGATTTAGCTATTTTTTCTCTACATCTAGCTGGGATTTCTTCAATTTTAGGTGCAGTAAATTTTATTACTACAGTTATTAATATGCGATCAACTGGTATTACTTTTGACCGAATACCTTTATTTGTGTGATCAGTAGTAATTACTGCTCTACTTTTATTACTTTCTTTACCTGTACTTGCCGGAGCTATTACAATATTATTAACTGACCGAAATATTAATACCTCATTCTTTGACCCAGCAGGAGGAGGAGACCCTATTTTATACCAACATTTATTT---------------------------TTGCCTAAACACATGGAATGGCTAGAGGGCATATCTATAGCGGCTTTGGTGGTGGGTGAAAATTGTGAAACACCCTCYCATTGGCGTGCYAAACAATTGCTATCACAATGGATGGAATCACACAATGTGCCCGGTATTAGTGGCATCGATACCAGAGCTTTGACAAAAAAGATTCGTGAAAATGGTACCATATTGGGTCGTATTGTGTATGAGTATCCCGAAAATATCAAATCCTTGACATTCTCCGATCCCAATGAACGTAATTTAGTAGCCGAATGTTCGGTAAARAAACCAATGGTTTTTAATGCCTCCGGTTCGCCTCGTATTTGTGCCATAGATTGTGGTTTRAAATTGAATCAGATTAAATGTTTCATTTCACGTGGCGCTCGCGTAGATTTGGTACCTTGGAATTGGTCATTGGATGAGTCCACATTCGATGGTTTATTCATTTCTAACGGTCCCGGTGATCCAGTCGTTTGCAAGGAAACAGTTGTGCAAATACAAAAGGTTTTGAAATCGGGCCAGAAACCCGTGTTCGGTATTTGTTTGGGCCATCAGTTGCTGTCCTCAGCCGTAGGTTGTAAAACTTATAAAATGAAATACGGCAACAGAGGCCACAATTTACCTTGTATACATCATGGCACAGGACGTTGTTTTATGACTTCTCAAAATCATGGTTTTGCGGTCGATACGGACACTTTGCCTATGGATTGGGAGCCTTTGTTTACCAATGCCAATGAT---------
KM045mis  ------------------------------------------------------ATTCTTATTCGAGCAGAATTAGGTCATCCTGGTGCATTAATTGGAGACGATCAAATTTATAATGTAATTGTTACAGCTCATGCTTTTATTATAATTTTTTTTATAGTAATACCAATTATAATTGGAGGGTTTGGAAATTGACTAGTGCCAATTATATTAGGAGCTCCAGATATAGCATTTCCTCGAATAAATAATATAAGTTTTTGACTTCTACCTCCAGCATTAACACTACTTCTAGTAAGTTCTATAGTAGAAAATGGAGCTGGAACAGGATGAACTGTTTACCCTCCTTTATCTTCTAATATCGCTCACGGAGGAGCTTCTGTTGATTTAGCTATTTTCTCTTTACATTTAGCTGGAATTTCTTCAATTTTAGGAGCAGTTAATTTTATTACTACAGTTATTAATATACGATCTACAGGTATTACATTTGACCGAATACCTTTATTTGTATGATCAGTAGTAATTACTGCTTTACTTTTATTATTATCTTTACCTGTACTTGCAGGAGCTATTACAATATTATTAACTGATCGAAATATTAATACTTCATTCTTTGATCCAGCTGGAGGAGGAGACCCTATTTTATATCAACATTTATTTGATGTAGAAGAGAARGATGAAAATGATTTGCCTAAACACATGGAATGGCTAGAGGGCATATCTATAGCGGCTTTGGTAGTGGGTGAAAATTGTGAAACACCCTCCCATTGGCGTTCCAAACAATTGCTRTCACAATGGATGGAATCACATAATGTGCCCGGTATTAGTGGCATTGATACCAGAGCTTTGACAAAAAAGATTCGTGAAAACGGTACCATATTGGGTCGTATTGTTTATGAGTATCCCGMAAATATCAAATCTTTRACATTCTCCGATCCCAATCAACGTAATTTGGTAGCCGAGTGYTCGGTAAAGAAACCGATGGTTTTTAATGCCTCCGGTTCGCCTCGTATATGTGCCATAGATTGTGGTTTGAAATTGAATCAGATTAAATGYTTCATTTCACGTGGCGCTCGTGTCGAYTTGGTACCTTGGAATTGGCCATTGGATGAATCCACATTCGATGGTTTATTCATTTCCAATGGTCCCGGTGATCCAGTTGTTTGCAAGGAAACRGTTGTGCAAATACAAAAAGTTCTGAAATCGGGCCAGAAACCSGTCTTCGGTATTTGTTTGGGACATCAGTTGCTGTCCTCAGCCATAGGCTGTAAGACTTATAAAATGAAATAYGGCAACAGAGGCCACAATTTACCTTGTATACAYCATGGCACAGGACGTTGTTTTATGACTTCTCAAAATCATGGTTTTGCAGTAGATACGGACACTTTRCCTATGGATTGGGAGCCTTTGTTTACCAATGCCAATGATAACACCAAT
KM012dux  ACTTTATACTTTATTTTCGGAGCTTGAGCAGGTATAGTAGGAACTTCACTAAGAATTCTTATTCGAGCAGAATTGGGTCATCCTGGTGCATTAATTGGTGATGATCAAATTTATAATGTAATTGTTACAGCTCATGCCTTTATTATAATTTTTTTTATAGTTATACCAATTATAATTGGAGGATTTGGAAATTGACTAGTACCAATTATACTAGGAGCTCCAGATATAGCATTCCCCCGAATGAATAATATAAGTTTCTGACTTTTACCACCAGCATTAACATTATTACTAGTAAGCAGTATAGTAGAAAATGGAGCTGGAACAGGATGAACTGTTTACCCTCCTTTATCTTCTAATATTGCTCATGGAGGAGCTTCTGTTGATTTAGCTATTTTTTCATTACATTTAGCTGGAATCTCTTCAATTCTAGGAGCAGTAAATTTTATTACTACAGTCATTAATATACGATCAACCGGTATTACATTTGATCGAATACCTTTATTTGTATGATCAGTAGTAATTACTGCATTACTTTTATTATTATCTTTACCTGTATTAGCTGGAGCAATTACTATATTATTAACTGATCGAAATATTAATACTTCATTCTTTGACCCAGCAGGAGGAGGAGATCCTATTTTATATCAACATTTATTTGATGTTGAAGAGAAGGACGAACACGGTTTGCCTAAACACTTGGAATGGCTAGAGGGCATATCTATAGCGGCTTTGGTAGTGGGTGAAAATTGTGAAACACCCTCACATTGGCGTGCCAAACAATTACTATCACAATGGATGGAATCACATAATGTGCCCGGTATTTGTGGCATTGATACCAGAGCTTTAACAAAAAAGATTCGTGAAAATGGTACCATATTRGGTCGTATTGTTTATGAGCATCCCGAAAATATCAAATCCTTGACATTCTCCGATCCCAATCAACGTAATTTAGTAGCTGAGTGCTCGGTAAAGAAACCTATGGTTTTCAATGCCTCCGGTTCGCCTCGTATATGTGCCATAGATTGTGGTTTGAAATTGAATCAGATTAAATGTTTCATATCRCGTGGCGCTCGCGTAGATTTGGTACCTTGGAATTGGCCATTGGATGAATCCACATTCGATGGTTTATTCATTTCAAACGGTCCTGGTGATCCAGTTGTTTGCAAGGAAACAGTTGTGCAAATACAAAAGGTTTTGAAATCGGGCCAGAAACCTGTGTTTGGTATTTGTTTGGGTCATCAGTTACTGTCCTCAGCCATAGGTTGTAAGACTTATAAAATGAAATACGGCAACAGAGGCCACAATTTGCCTTGTATACATCATGGCACAGGACGTTGTTTTATGACTTCTCAAAATCATGGTTTTGCGGTAGACACGGACACTTTGCCTATGGATTGGGAGCCTTTGTTTACCAATGCCAATGATAACACCAAT
KM024imp  ACTTTATACTTCATTTTTGGAGCTTGAGCTGGAATAGTAGGAACTTCCCTAAGAATTCTTATTCGAGCTGAATTAGGTCACCCAGGAGCATTAATTGGAGATGATCAAATCTATAATGTAATTGTTACAGCACATGCTTTTATTATAATTTTCTTTATAGTAATACCAATTATAATTGGAGGATTCGGAAATTGATTAGTGCCTATCATATTAGGAGCCCCAGATATAGCTTTCCCCCGAATAAATAATATAAGTTTTTGACTTTTACCCCCCGCCCTAACACTTCTTCTAGTAAGTAGTATAGTAGAAAATGGAGCTGGAACAGGATGAACTGTTTACCCTCCCTTATCATCAAATATTGCTCACGGAGGAGCTTCAGTTGATTTAGCCATCTTCTCCCTTCATTTAGCAGGAATTTCTTCAATTTTAGGAGCAGTAAATTTTATTACTACAGTTATTAATATACGATCAACAGGTATTACTTTTGACCGAATACCCCTATTTGTTTGATCAGTAGTAATTACAGCTTTACTTTTATTACTTTCTCTACCTGTACTAGCCGGAGCAATTACTATACTATTAACAGATCGAAATATTAATACTTCATTTTTTGATCCTGCAGGAGGAGGAGACCCTATCTTATACCAACACCTATTC------GAAGAGAAGGACGAAAATGGTTTGCCTAAACACATGGAATGGCTAGAGGGCATATCTATAGCGGCTTTGGTGGTGGGTGAAAATTGTGAAACACCCTCCCATTGGCGTGCCAAACAATTGCTATCACAATGGATGGAATCACACAATGTGCCGGGTATTAGTGGCATCGATACCAGAGCTTTGACAAAAAAGATTCGTGAAAATGGTAGCATATTGGGTCGTATTGTGTATGAGTATCCCGAAAATATCAAATCCTTGACATTCTCCGATCCCAATGAACGTAATTTAGTGGCCGAATGTTCGGTAAAGAAACCAATGGTTTTTAATGCCTCCGGTTCGCCTCGTATTTGTGCCATAGATTGTGGTTTGAAATTGAATCAGATTAAATGTTTCATTTCACGTGGCGCTCGCGTAGATTTGGTACCTTGGAATTGGTCATTGGATGAATCCACATTCGATGGTTTATTCATTTCTAACGGTCCCGGTGATCCAGTCGTTTGCAAGGAAACAGTTGTGCAAATACAAAAGGTTTTGAAATCGGGCCAGAAACCCGTGTTCGGTATTTGTTTGGGCCATCAGTTGCTGTCCTCAGCCATAGGTTGTAAAACTTATAAAATGAAATACGGCAACAGAGGCCACAATTTACCTTGTATACATCATGGCACAGGACGTTGTTTTATGACTTCTCAAAATCATGGTTTTGCGGTCGATACGGACACTTTGCCTATGGATTGGGAGCCTTTGTTTACCAATGCCAACGATAACACCAAT
KM039bid  ACTTTATATTTTATCTTCGGAGCTTGAGCAGGAATAGTGGGAACTTCTTTAAGAATTCTTATTCGAGCAGAATTGGGTCACCCAGGAGCATTAATTGGAGATGATCAAATTTATAATGTAATTGTTACAGCACATGCCTTTATTATAATTTTCTTTATAGTAATACCAATTATAATTGGAGGATTTGGAAATTGACTAGTGCCTATCATATTAGGAGCTCCTGATATAGCCTTCCCTCGAATAAATAATATAAGTTTTTGACTTTTACCTCCAGCATTAACACTTCTTCTAGTAAGTAGTATAGTAGAAAACGGAGCTGGAACAGGATGAACTGTTTATCCTCCCTTATCCTCAAATATCGCTCATGGAGGAGCTTCAGTTGATCTAGCTATTTTTTCTCTTCATTTAGCAGGAATCTCTTCCATTTTAGGAGCAGTAAATTTTATTACTACAGTTATTAACATACGATCAACGGGTATTACTTTTGATCGAATACCATTATTTGTATGATCCGTAGTAATTACAGCTTTACTTTTATTACTTTCTTTACCTGTACTTGCAGGAGCAATTACTATACTACTAACAGATCGAAATATTAATACTTCATTTTTTGATCCCGCAGGAGGAGGAGACCCAATTTTATACCAACATCTATTCGATGTAGAAGAGAAGGACGAAAATGGTTTGCCTAAACACATGGAATGGCTAGAGGGCATATCAATAGCGGCTTTGGTGGTGGGTGAAAATTGTGAAACACCCTCCCATTGGCGTGCCAAACAATTGCTATCACAATGGATGGAATCACACAATGTGCCCGGTATTAGTGGCATCGATACCAGAGCTTTGACAAAAAAGATTCGCGAAAATGGTAGCATATTGGGACGTATTGTGTATGAGTATCCCGAAAATATCAAATCCTTGACATTCTCCGATCCCAATGAACGTAATCTAGTAGCCGAATGTTCGGTAAAGAAACCAATGGTTTTTAATGCCACCGGTTCGCCTCGTATTTGTGCCATAGATTGCGGTTTGAAATTGAATCAAATTAAATGTTTCATTTCACGTGGCGCTCGCGTAGATTTGGTACCTTGGAATTGGTCATTGGATGAATCCACATTCGATGGTTTATTCATTTCTAACGGTCCCGGTGATCCAGTCGTTTGCAAGGAAACAGTTATGCAAATACAAAAGGTTTTGAAATCGGGCCAGAAACCCGTATTCGGTATTTGTTTGGGCCATCAGTTGCTGTCCTCAGCCATTGGTTGTAAAACTTATAAAATGAAATACGGCAACAGAGGCCACAATTTACCTTGTATACATCATGGCACAGGACGTTGTTTTATGACTTCTCAAAATCATGGTTTTGCGGTAGATACGGACACTTTGCCTGTGGATTGGGAGCCTTTGTTTACCAATGCCAACGATAACACCAAT
KM040fro  ---TTATACTTTATTTTCGGAGCTTGAGCAGGAATAGTAGGAACTTCTCTAAGAATTCTTATTCGAGCAGAATTAGGTCACCCAGGAGCATTAATTGGAGATGATCAAATTTATAACGTAATTGTTACAGCACATGCCTTTATTATAATTTTCTTTATAGTAATACCAATTATAATTGGGGGATTCGGAAACTGATTAGTACCAATTATATTAGGAGCACCTGATATAGCTTTCCCCCGAATAAATAATATAAGTTTTTGACTTTTACCTCCAGCATTAACGCTTCTTCTAGTAAGTAGTATAGTAGAAAATGGAGCTGGAACTGGATGAACTGTTTATCCACCCCTATCCTCAAATATTGCTCATGGAGGTGCTTCTGTTGATTTAGCTATTTTTTCTCTCCACTTAGCAGGAATTTCTTCAATTTTAGGAGCAGTAAACTTTATCACAACAGTTATTAATATACGATCAACCGGTATCACCTTTGATCGAATACCATTATTTGTTTGATCAGTAGTAATTACAGCCCTACTTTTATTACTTTCCCTACCAGTACTTGCAGGAGCAATTACTATATTATTAACTGACCGAAATATTAATACTTCATTCTTTGACCCAGCTGGAGGAGGAGACCCTATTTTATACCAACATTTATTC------GAAGAGAAGGACGAAAATGGTTTGCCTAAACACATGGAATGGCTAGAGGGCATATCCATAGCGGCTTTGGTGGTGGGTGAAAATTGTGAAACACCCTCCCATTGGCGTGCCAAACAATTGCTATCACAATGGATGGAATCACACAATGTGCCCGGTATTAGTGGCATCGATACTAGRGCTTTGACAAAAAAGATTCGCGAAAATGGTACTATATTGGGTCGTATTGTGTATGAGTATCCCGAAAATATCAAATCCTTGACGTYCTCCGATCCCAATGAACGAAATCTAGTAGCCGAATGTTCGGTAAAGAAACCAATGGTGTTCAATGCCTCCGGTTCGCCTCGTATTTGTGCCATAGATTGTGGTTTGAAATTGAATCAAATTAAATGTTTCATTTCACGTGGCGCTCGYGTAGATTTGGTACCTTGGAATTGGTCATTGGATGAATCCAAATTCGATGGTTTATTCATTTCTAACGGTCCCGGTGATCCRGTCGTTTGCAAGGAAACAGTTGTGCAAATACAAAAGGTTTTGAAATCGGGTCAGAAACCSGTGTTCGGTATTTGTTTGGGCCATCAGTTGCTGTCCTCAGCCGTAGGTTGTAAAACTTATAAAATGAAATACGGCAACAGAGGCCACAATTTACCTTGTATACATCATGGCACAGGACGTTGTTTTATGACTTCTCAAAATCATGGTTTTGCTGTAGATACGGACACTTTGCCTATGGATTGGGAGCCTTTGTTTACCAATGCCAACGATAACACCAAT
KM041pra  ACTTTATATTTCATTTTTGGAGCTTGAGCTGGAATAGTAGGAACTTCTTTAAGAATTCTTATTCGAGCAGAATTAGGTCATCCAGGAGCCTTAATTGGAGACGACCAAATTTATAATGTAATTGTCACAGCACATGCTTTTATTATAATTTTCTTTATAGTAATACCTATTATAATTGGAGGATTTGGAAATTGACTGGTACCAATTATATTAGGAGCTCCAGATATAGCTTTCCCTCGAATAAATAATATAAGTTTTTGACTTTTACCACCAGCTTTAACCCTTCTTCTAGTAAGTAGTATAGTAGAAAATGGAGCTGGAACAGGATGAACTGTTTACCCTCCCTTATCTTCAAATATTGCCCATGGAGGAGCTTCTGTTGATTTAGCTATTTTTTCTCTACATCTAGCTGGGATTTCTTCAATTTTAGGTGCAGTAAATTTTATTACTACAGTTATTAATATGCGATCAACTGGTATTACTTTTGACCGAATACCTTTATTTGTGTGATCAGTAGTAATTACTGCTCTACTTTTATTACTTTCTTTACCTGTACTTGCCGGAGCTATTACAATATTATTAACTGACCGAAATATTAATACCTCATTCTTTGATCCAGCAGGAGGAGGAGACCCTATTTTATACCAACATTTATTT---------------------------------------------------------------------------------------------------------------------AAACAATTGCTATCACAATGGATGGAATCACACAATGTGCCCGGTATTAGTGGCATCGATACCAGAGCTTTGACAAAAAAGATTCGTGAAAATGGTACCATWTTGGGTCGTATTGTGTATGAGTATCCCGAAAATATCAAATCCTTGACATTCTCCGATCCCAATGAACGTAATTTAGTAGCCGAATGTTCGGTAAARAAACCAATGGTTTTTAATGCCTCCGGTTCGCCTCGTATTTGTGCCATAGATTGTGGTTTAAAATTGAATCAGATTAAATGTTTCATTTCACGTGGCGCTCGCGTAGAWTTGGTMCCTTGGAATTGGTCATTGGATGAGTCCACATTCGATGGTTTRTTCATTTCTAACGGTCCCGGTGATCCAGTCGTTTGCAAGGAAACAGTTRTGCAAATACAAAAGGTTTTGAAATCGGGCCAGAAACCCGTGTTCGGTATTTGTTTGGGCCATCAGTTGCTSTCCTCAGCCGTAGGTTGTAAAACTTATAAAATGAAATACGGCAACAGAGGCCACAAYTTACCTTGTATACATCATGGCACAGGACGTTGTTTTATGACTTCTCAAAATCATGGTTTTGCGGTCGATACGGACACTTTGCYTATGGATTGGGAGCCTTTGTTTACCAAYGCCAATGATAACACCAAT
KM042fro  ACTTTATACTTTATTTTCGGAGCTTGAGCAGGAATAGTAGGAACTTCTCTAAGAATTCTTATTCGAGCAGAATTAGGTCACCCAGGAGCATTAATTGGAGATGACCAAATTTATAACGTAATTGTTACAGCACATGCCTTTATTATAATTTTCTTTATAGTAATACCAATTATAATTGGGGGATTCGGAAACTGATTAGTACCAATTATATTAGGAGCACCTGATATAGCTTTCCCCCGAATAAATAATATAAGTTTTTGACTTTTACCTCCAGCATTAACACTTCTTCTAGTAAGTAGTATAGTAGAAAATGGAGCTGGAACTGGATGAACTGTTTATCCACCCCTATCCTCAAATATTGCTCATGGAGGTGCTTCTGTTGATTTAGCTATTTTTTCTCTCCACTTAGCAGGAATTTCTTCAATTTTAGGAGCAGTAAACTTTATCACAACAGTTATTAATATACGATCAACCGGTATTACCTTTGATCGAATACCATTATTTGTTTGATCAGTGGTAATTACAGCCCTACTTTTATTACTTTCCCTACCAGTACTTGCAGGAGCAATTAcTATATTATTAACTGACCGAAATATTAATACTTCATTCTTTGATCCAGCTGGAGGAGGAGACCCTATTTTATACCAACATTTATTC---GTAGAAGAGAAGGACGAAAATGGTTTGCCTAAACACATGGAATGGCTAGAGGGCATATCCATAGCGGCTTTGGTGGTGGGTGAAAATTGTGAAACACCCTCCCATTGGCGTGCCAAACAATTGCTATCACAATGGATGGAATCACACAATGTGCCCGGTATTAGTGGCATCGATACTAGSGCTTTGACAAAAAAGATTCGCGAAAATGGTACTATATTGGGTCGTATTGTGTATGAGTATCCCGAAAATATCAAATCCTTGACGTTCTCCGATCCCAATGAACGAAATCTAGTAGCCGAATGTTCGGTAAAGAAACCAATGGTGTTCAATGCCTCCGGTTCGCCTCGTATTTGTGCCATAGATTGTGGTTTGAAATTGAATCAAATTAAATGTTTCATTTCACGTGGCGCTCGYGTAGATTTGGTACCTTGGAATTGGTCATTGGATGAATCCAAATTCGATGGTTTATTCATTTCTAACGGTCCCGGTGATCCAGTCGTTTGCAAGGAAACAGTTGTGCAAATACAAAAGGTTTTGAAATCGGGTCAGAAACCSGTGTTCGGTATTTGTTTGGGCCATCAGTTGCTGTCCTCAGCCGTAGGTTGTAAAACTTATAAAATGAAATACGGCAACAGAGGCCACAATTTACCTTGTATACATCATGGCACAGGACGTTGTTTTATGACTTCTCAAAATCATGGTTTTGCTGTAGATACGGACACTTTGCCTATGGATTGGGAGCCTTTGTTTACCAATGCCAACGATAACACCAAT
KM046aus  ACTTTATACTTTATTTTCGGAGCTTGAGCAGGAATAGTAGGTACCTCATTAAGAATCTTAATTCGAGCTGAATTAGGACATCCTGGAGCATTAATTGGTGACGAtCAAATTTATAaTGTGATTGTAACAGCtCATGCTTTTATTATAATTTTCTTTATRGTAATACCAATTATaATCGGAGGATTTGGAAACTGATTAGTTCCaCTAATATTAGGAGCCCCaGACATAGCCTTCCCTCGAATAAAtAATATAAGATTTTGACTTCTACCTCCTGCATTAACATTACTTCTAGTAAGTAGTATAGTAGAAAATGGAGCTGGAACAGGATGAACTGTTTATCCACCCTTATCATCTAATATCGCTCATGGAGGAGCTTCTGTTGATTTAGCAATTTTTTCTCTACATTTAGCAGGAATTTCTTCAATTTTAGGAGCAGTAAATTTCATTACAACAGTTATTAATATACGATCAACAGGAATTACATTTGATCGAATACCATTATTTGTTTGATCAGTAGtAATTACAGCTTTACTTTTATTACTTTCTTTGCCTGTACTAGCTGGAGCAATTACTATATTATTAACTGACCGAAATATTaATACTTCATT-------------------------------------------------------GAAGAGAAGGACGAGCATGGTTTGCCTAAACACATGGAATGGCTAGAGGGCATATCTATAGCGGCTTTGGTGGTGGGTGAAAATTGTGAAACACCCTCCCATTGGCGGTCCAAACAATTGCTATCACAATGGATGGAATCACATAATGTGCCCGGTATTAGTGGMATCGATACCAGAGCTTTAACAAAAAAGATTCGTGAAAATGGTAGCATATTGGGTCGCATTGTATATGAGTATCCTGAAAATATCAAATCCTTAACATTCTCCGATCCCAATCAACGTAATTTGGTAGCCGAGTGTTCGGTAAAGAAACCTATGGTTTTTAATGCCTCCGGTTCGCCTCGTATATGTGCCATAGATTGTGGTTTAAAATTGAATCAGATTAAATGTTTCATTTCACGTGGCGCCCGCGTAGATTTGGTGCCATGGAATTGGCCATTAGATGAATCCACATTCGATGGTTTATTCATTTCCAATGGTCCCGGTGATCCAGTTGTTTGCAAGGAAACAGTTGTGCAAATACAAAAGGTTTTGAAATCGGGCCAGAAACCCGTATTCGGTATTTGTTTGGGTCATCAGTTACTGTCCTCAGCCATAGGCTGTAAGACTTATAAAATGAAATACGGCAACAGAGGCCACAATTTGCCCTGTATACATCATGGCACAGGACGTTGTTTTATGACTTCTCAAAATCATGGTTTTGCCGTAGATACGGACACTTTGCCTATGGATTGGGAGCCTTTGTTCACCAATGCCAATGATAACACCAAT
KM048fro  ACTTTATACTTTATTTTCGGAGCTTGAGCAGGAATAGTAGGAACTTCTCTAAGAATTCTTATTCGAGCAGAATTAGGTCACCCAGGAGCATTAATTGGAGATGATCAAATTTATAACGTAATTGTTACAGCACATGCCTTTATTATAATTTTCTTTATAGTAATACCAATTATAATTGGGGGATTCGGAAACTGATTAGTACCAATTATATTAGGAGCACCTGATATAGCTTTCCCCCGAATAAATAATATAAGTTTTTGACTTTTACCTCCAGCATTAACACTTCTTCTAGTAAGTAGTATAGTAGAAAATGGAGCTGGAACTGGATGAACTGTTTATCCACCCCTATCCTCAAATATTGCCCATGGAGGTGCTTCTGTTGATTTGGCTATTTTTTCTCTCCACTTAGCAGGAATTTCTTCAATTTTAGGGGCAGTAAACTTTATCACAACAGTTATTAATATACGATCAACTGGTATCACCTTTGATCGAATACCATTATTTGTTTGATCAGTAGTAATTACAGCCCTACTTTTATTACTTTCCCTACCAGTACTTGCAGGAGCAATTACTATATTATTAACTGATCGAAATATTAATACTTCATTCTTTGATCCAGCTGGAGGGGGAGACCCTATTTTATATCAACATTTATTC---------GAGAAGGACGAAAATGGTTTGCCTAAACACMTGGAATGGCTAGAGGGCATATCCATAGCGGCTTTGGTGGTGGGTGAAAATTGTGAAACACCCTCCCATTGGCGTGCCAAACAATTGCTATCACAATGGATGGAATCACACAATGTGCCCGGTATTAGTGGCATCGATACTAGAGCTTTGACAAAAAAGATTCGCGAAAATGGTACTATATTGGGTCGTATTGTGTATGAGTATCCCGAAAATATCAAATCCTTGACGTTCTCCGATCCCAATGAACGAAATCTAGTAGCCGAATGTTCGGTAAAGAAACCAATGGTGTTCAATGCCTCCGGTTCGCCTCGTATTTGTGCCATAGATTGTGGTTTGAAATTGAATCAAATTAAATGTTTCATTTCACGTGGCGCTCGTGTAGATTTGGTACCTTGGAATTGGTCATTGGATGAATCCAAATTCGATGGTTTATTCATTTCTAACGGTCCCGGTGATCCAGTCGTTTGCAAGGAAACAGTTGTGCAAATACAAAAGGTTTTGAAATCGGGTCAGAAACCSGTGTTCGGTATTTGTTTGGGCCATCAGTTGCTGTCCTCAGCCGTAGGTTGTAAAACTTATAAAATGAAATACGGCAACAGAGGCCACAATTTACCTTGTATACATCATGGCACAGGACGTTGTTTTATGACTTCTCAAAATCATGGTTTTGCKGTAGATACGGACACTTTGCCTATGGATTGGGAGCCTTTGTTTACCAATGCCAACGATAACACCAAT
KM050kap  ACTTTATATTTTATTTTTGGAGCCTGAGCAGGAATAGTAGGAACTTCACTAAGAATTCTTATTCGAGCAGAATTAGGACACCCAGGAGCACTAATTGGTGACGATCAAATTTATAACGTAATTGTTACAGCACACGCTTTTATTATAATTTTTTTTATAGTAATACCAATTATAATTGGAGGATTTGGAAATTGACTAGTTCCAATTATACTTGGAGCCCCAGATATAGCTTTCCCTCGAATAAACAATATAAGTTTTTGACTTTTACCTCCTGCCTTAACTCTATTACTAGTAAGTAGTATAGTGGAAAATGGGGCTGGAACAGGATGAACTGTTTATCCCCCATTATCATCTAACATCGCCCATGGAGGAGCTTCTGTAGATTTAGCTATTTTTTCATTACATTTAGCTGGAATTTCTTCAATTTTAGGAGCAGTAAACTTTATTACTACAGTAATTAACATACGATCTTCAGGTATTACCTTTGATCGAATACCCCTATTTGTTTGATCAGTAGTAATTACAGCCTTACTTCTTCTACTTTCCTTACCTGTTCTTGCTGGAGCAATTACTATATTATTAACTGATCGAAATATTAATACTTCATTTTTTGATCCAGCAGGAGGAGGAGACCCTATTCTATATCAACACCTATTT------GAAGAAAAGGATGAAAATGGTTTGCCTAAACACTTGGAATGGCTAGAAGGCATATCTATAGCGGGTTTGGTAGTGGGTGAAAATTGTGAAACACCCTCACATTGGCGTGCCAAACAATTGCTATCACAATGGATGGAATCCCATAATGTGCCCGGTATTAGYGGCATTGATACCAGAGCTTTGACAAAAAAGATTCGTGAAAATGGTACCATATTGGGTCGTATTGTTTATGAGTATCCCGAAAACATTAAATCCTTGACATTCTCCGATCCCAATCAACGTAATTTGGTAGCTGAGTGTTCGGTAAAGAAACCCATGGTTTTTAATGCCTCYGGYTCGCCTCGTATATGTGCAATAGATTGTGGTTTGAAATTGAAYCAGATTAAATGTTTCATTTCACGTGGCGCTCGCGTAGATTTGGTACCTTGGAATTGGCCTTTGGATGAATCCACATTCGATGGTTTATTCATTTCCAATGGTCCCGGTGATCCAGTTGTTTGCAAGGAAACAGTTGTGCAGATACAAAAGATTTTGAAATCAGGCCAGAAACCCGTCTTCGGTATTTGTTTGGGCCATCAGTTACTGTCTTCAGCCATAGGTTGTAAGACTTATAAAATGAAATACGGYAACAGAGGCCACAATTTGCCTTGTATACATCATGGCACAGGACGTTGTTTTATGACTTCTCAAAATCATGGTTTTGCAGTTGATACGGACACTTTGCCTATGGATTGGGAGCCTTTGTTTACCAATGCCAATGATAACACCAAC
KM051bid  ACTTTATATTTTATCTTCGGAGCTTGAGCAGGAATAGTGGGAACTTCTTTAAGAATTCTTATTCGAGCAGAATTGGGTCACCCAGGAGCATTAATTGGAGATGATCAAATTTATAATGTAATTGTTACAGCACATGCCTTTATTATAATTTTCTTTATAGTAATACCAATTATAATTGGAGGATTTGGAAATTGACTAGTGCCTATCATATTAGGAGCTCCTGATATAGCCTTCCCTCGAATAAATAATATAAGTTTTTGACTTTTACCTCCAGCATTAACACTTCTTCTAGTAAGTAGTATAGTAGAAAACGGAGCTGGAACAGGATGAACTGTTTATCCTCCCTTGTCCTCAAATATCGCTCATGGAGGAGCTTCAGTTGATCTAGCCATTTTTTCTCTTCATTTAGCAGGAATCTCTTCCATTTTAGGAGCAGTAAATTTTATTACTACAGTTATTAACATACGATCAACAGGTATTACTTTTGATCGAATACCATTATTTGTATGATCCGTAGTAATTACAGCTTTACTTTTATTACTTTCTTTACCTGTACTTGCAGGAGCAATTACTATACTACTAACAGATCGAAATATTAATACTTCATTTTTTGATCCCGCAGGAGGAGGAGACCCAATTTTATATCAACATCTATTC------------------GAAAATGGTTTGCCTAAACACATGGAATGGCTAGAGGGCATATCAATAGCGGCTTTGGTGGTGGGTGAAAATTGTGAAACACCCTCCCATTGGCGTGCCAAACAATTGCTATCACAATGGATGGAATCACACAATGTGCCCGGTATTAGTGGCATCGATACCAGAGCTTTGACAAAAAAGATTCGCGAAAATGGTAGCATATTGGGACGTATTGTGTATGAGTATCCCGAAAATATCAAATCCTTGACATTCTCCGATCCCAATGWACGTAATCTAGTAGCCGAATGTTCGGTAAAGAAACCAATGGTTTTTAATGCCACCGGTTCGCCTCGTATTTGTGCCATAGATTGCGGTTTGAAATTGAATCAAATTAAATGTTTCATTTCACGTGGCGCTCGCGTAGATTTGGTACCTTGGAATTGGTCATTGGATGAATCCACATTCGATGGTTTATTCATTTCTAACGGTCCCGGTGATCCAGTCGTTTGCAAGGAAACAGTTRTGCAAATACAAAAGGTTTTGAAATCGGGCCAGAAACCCGTGTTCGGTATTTGTTTGGGCCATCAGTTGCTGTCCTCAGCCATTGGTTGTAAAACTTATAAAATGAAATACGGCAACAGAGGCCACAATTTACCTTGTATACATCATGGCACAGGACGTTGTTTTATGACTTCTCAAAATCATGGTTTTGCGGTAGATACGGACACTTTGCCTGTGGATTGGGAGCCTTTGTTTACCAATGCCAACGATAACACCAAT
KM052dux  ACTTTATACTTTATTTTCGGAGCTTGAGCAGGTATAGTAGGAACTTCACTAAGAATTCTTATTCGAGCAGAATTGGGTCATCCTGGTGCATTAATTGGTGATGATCAAATTTATAATGTAATTGTTACAGCTCATGCCTTTATTATAATTTTTTTTATAGTTATACCAATTATAATTGGAGGATTTGGAAATTGACTAGTACCAATTATACTAGGAGCTCCAGATATAGCATTCCCCCGAATGAATAATATAAGTTTCTGACTTTTACCACCAGCATTAACATTATTACTAGTAAGCAGTATAGTAGAAAATGGAGCTGGAACAGGATGAACTGTTTACCCTCCTTTATCTTCTAATATTGCTCATGGAGGAGCTTCTGTTGATTTAGCTATTTTTTCATTACATTTAGCTGGAATCTCTTCAATTCTAGGAGCAGTAAATTTTATTACTACAGTCATTAATATACGATCAACCGGTATTACATTTGATCGAATACCTTTATTTGTATGATCAGTAGTAATTACTGCATTACTTTTATTATTATCTTTACCTGTATTAGCTGGAGCAATTACTATATTATTAACTGATCGAAATATTAATACTTCATTCTTTGACCCAGCAGGAGGAGGAGATCCTATTTTATATCAACATTTATTT------------AAGGACGAACACGGTTTGCCTAAACACTTGGAATGGCTAGAGGGCATATCTATAGCGGCTTTGGTAGTGGGTGAAAATTGTGAAACACCCTCACATTGGCGTGCCAAACAATTACTATCACAATGGATGGAATCACATAATGTGCCCGGTATTTGTGGCATTGATACCAGAGCTTTAACAAAAAAGATTCGTGAAAATGGTACCATATTRGGTCGTATTGTTTATGAGCATCCCGAAAATATCAAATCCTTGACATTCTCCGATCCCAATCAACGTAATTTAGTAGCTGAGTGCTCGGTAAAGAAACCTATGGTTTTCAATGCCTCCGGTTCGCCTCGTATATGTGCCATAGATTGTGGTTTGAAATTGAATCAGATTAAATGTTTCATATCACGTGGCGCTCGCGTAGATTTGGTACCTTGGAATTGGCCATTGGATGAATCCACATTCGATGGTTTATTCATTTCAAACGGTCCTGGTGATCCAGTTGTTTGCAAGGAAACAGTTGTGCAAATACAAAAGGTTTTGAAATCGGGCCAGAAACCTGTGTTTGGTATTTGTTTGGGTCATCAGTTACTGTCCTCAGCCATAGGTTGTAAGACTTATAAAATGAAATACGGCAACAGAGGCCACAATTTGCCTTGTATACATCATGGCACAGGACGTTGTTTTATGACTTCTCAAAATCATGGTTTTGCGGTAGACACGGACACTTTGCCTATGGATTGGGAGCCTTTGTTTACCAATGCCAATGATAACACTAAT
KM053fro  ACTTTATACTTTATTTTCGGAGCTTGAGCAGGAATAGTAGGAACTTCTCTAAGAATTCTTATTCGAGCAGAATTAGGTCACCCAGGAGCATTAATTGGAGATGATCAAATTTATAACGTAATTGTTACAGCACATGCCTTTATTATAATTTTCTTTATAGTAATACCAATTATAATTGGGGGATTCGGAAACTGATTAGTACCAATTATATTAGGAGCACCTGATATAGCTTTCCCCCGAATAAATAATATAAGTTTTTGACTTTTACCTCCAGCATTAACACTTCTTCTAGTAAGTAGTATAGTAGAAAATGGAGCTGGAACTGGATGAACTGTTTATCCACCCCTATCCTCAAATATTGCTCATGGAGGTGCTTCTGTTGATTTAGCTATTTTTTCTCTCCACTTAGCAGGAATTTCTTCAATTTTAGGAGCAGTAAACTTTATCACAACAGTTATTAATATACGATCAACCGGTATCACCTTTGATCGAATACCACTATTTGTTTGATCAGTAGTAATTACAGCCCTACTTTTATTACTTTCCCTACCAGTACTTGCAGGAGCAATTACTATATTATTAACTGATCGAAATATTAATACTTCATTCTTTGACCCAGCTGGAGGAGGAGACCCTATTTTATACCAACATTTATTC---GTAGAAGAGAAGGACGAAAATGGTTTGCCTAAACACATGGAATGGCTAGAGGGCATATCCATAGCGGCTTTGGTGGTGGGTGAAAATTGTGAAACACCCTCCCATTGGCGTGCCAAACAATTGCTATCACAATGGATGGAATCACACAATGTGCCCGGTATTAGTGGCATCGATACTAGAGCTTTGACAAAAAAGATTCGCGAAAATGGTACTATATTGGGTCGTATTGTGTATGAGTATCCCGAAAATATCAAATCCTTGACGTTCTCCGATCCCAATGAACGAAATCTAGTAGCCGAATGTTCGGTAAAGAAACCAATGGTGTTCAATGCCTCCGGTTCGCCTCGTATTTGTGCCATAGATTGTGGTTTGAAATTGAATCAAATTAAATGTTTCATTTCACGTGGCGCTCGTGTAGATTTGGTACCTTGGAATTGGTCATTGGATGAATCCAAATTCGATGGTTTATTCATTTCTAACGGTCCCGGTGATCCAGTCGTTTGCAAGGAAACAGTTGTGCAAATACAAAAGGTTTTGAAATCGGGTCAGAAACCGGTGTTCGGTATTTGTTTGGGCCATCAGTTGCTGTCCTCAGCCGTAGGTTGTAAAACTTATAAAATGAAATACGGCAACAGAGGCCACAATTTACCTTGTATACATCATGGCACAGGACGTTGTTTTATGACTTCTCAAAATCATGGTTTTGCTGTAGATACGGACACTTTGCCTATGGATTGGGAGCCTTTGTTTACCAATGCCAACGATAACACCAAT
KM054pra  ACTTTATATTTCATTTTTGGAGCTTGAGCTGGAATAGTAGGAACTTCTTTAAGAATTCTTATTCGAGCAGAATTAGGTCATCCAGGAGCCTTAATTGGAGACGACCAAATTTATAATGTAATTGTCACAGCACATGCTTTTATTATAATTTTCTTTATAGTAATACCTATTATAATTGGAGGATTTGGAAATTGACTGGTACCAATTATATTAGGAGCTCCAGATATAGCTTTCCCTCGAATAAATAATATAAGTTTTTGACTTTTACCACCAGCTTTAACCCTTCTTCTAGTAAGTAGTATAGTAGAAAATGGAGCTGGAACAGGATGAACTGTTTACCCTCCCTTATCTTCAAATATTGCCCATGGAGGAGCTTCTGTTGATTTAGCTATTTTTTCTCTACATCTAGCTGGAATTTCTTCAATTTTAGGTGCAGTAAATTTTATTACTACAGTTATTAATATGCGATCAACTGGTATTACTTTTGACCGAATACCTTTATTTGTGTGATCAGTAGTAATTACTGCTCTACTTTTATTACTTTCTTTACCTGTACTTGCCGGAGCTATTACAATATTATTAACTGACCGAAATATTAATACCTCATTCTTTGACCCAGCAGGAGGAGGAGACCCTATTTTATACCAACATTTATTT---------GAGAAGGACGAAAATGGTTTGCCTAAACACATGGAATGGCTAGAGGGCATATCTATAGCGGCTTTGGTGGTGGGTGAAAATTGTGAAACACCCTCYCATTGGCGTGCCAAACAATTGCTATCACAATGGATGGAATCACACAATGTGCCCGGTATTAGTGGCATCGATACCAGAGCTTTGACAAAAAAGATTCGTGAAAATGGTACCATWTTGGGTCGTATTGTGTATGAGTATCCCGAAAATATCAAATCCTTGACATTCTCCGATCCCAATGAACGTAATTTAGTAGCCGAATGTTCGGTAAARAAACCAATGGTTTTTAATGCCTCCGGTTCGCCTCGTATTTGTGCCATAGATTGTGGTTTAAAATTGAATCAGATTAAATGTTTCATTTCACGTGGCGCTCGCGTAGAWTTGGTMCCTTGGAATTGGTCATTGGATGAGTCCACATTCGATGGTTTRTTCATTTCTAACGGTCCCGGTGATCCAGTCGTTTGCAAGGAAACAGTTGTGCAAATACAAAAGGTTTTGAAATCGGGCCAGAAACCCGTGTTCGGTATTTGTTTGGGCCATCAGTTGCTGTCCTCAGCCGTAGGTTGTAAAACTTATAAAATGAAATACGGCAACAGAGGCCACAATTTACCTTGTATACATCATGGCACAGGACGTTGTTTTATGACTTCTCAAAATCATGGTTTTGCGGTCGATACGGACACTTTGCCTATGGATTGGGAGCCTTTGTTTACYRAYGCCAATGATAACACCAAT
KM055pra  ACTTTATATTTCATTTTTGGAGCTTGAGCTGGAATAGTAGGAACTTCTTTAAGAATTCTTATTCGAGCAGAATTAGGTCATCCAGGAGCCTTAATTGGAGACGACCAAATTTATAATGTAATTGTCACAGCACATGCTTTTATTATAATTTTCTTTATAGTAATACCTATTATAATTGGAGGATTTGGAAATTGACTGGTACCAATTATATTAGGAGCTCCAGATATAGCTTTCCCTCGAATAAATAATATAAGTTTTTGACTTTTACCACCAGCTTTAACCCTTCTTCTAGTAAGTAGTATAGTAGAAAATGGAGCTGGAACAGGATGAACTGTTTACCCTCCCTTATCTTCAAATATTGCCCATGGAGGAGCTTCTGTTGATTTAGCTATTTTTTCTCTACATCTAGCTGGGATTTCTTCAATTTTAGGTGCAGTAAATTTTATTACTACAGTTATTAATATGCGATCAACTGGTATTACTTTTGACCGAATACCTTTATTTGTATGATCAGTAGTAATTACTGCTCTACTTTTATTACTTTCTTTACCTGTACTTGCCGGAGCTATTACAATATTATTAACTGACCGAAATATTAATACCTCATTCTTTGATCCAGCAGGAGGAGGAGACCCTATTTTATACCAACATTTATTT------GAAGAGAAGGACGAAAATGGTTTGCCTAAACACATGGAATGGCTAGAGGGCATATCTATAGCGGCTTTGGTGGTGGGTGAAAATTGTGAAACACCCTCTCATTGGCGTGCCAAACAATTGCTATCACAATGGATGGAATCACACAATGTGCCCGGTATTAGTGGCATCGATACCAGAGCTTTGACAAAAAAGATTCGTGAAAATGGTACCATRTTGGGTCGTATTGTGTATGAGTATCCCGAAAATATCAAATCCTTGACATTCTCCGATCCCAATGAACGTAATTTAGTAGCCGAATGTTCGGTAAAGAAACCAATGGTTTTTAATGCCTCCGGTTCGCCTCGTATTTGTGCCATAGATTGTGGTTTAAAATTGAATCAGATTAAATGTTTCATTTCRCGTGGCGCTCGCGTAGAWTTGGTMCCTTGGAATTGGTCATTGGATGAGTCCACATTCGATGGTTTRTTCATTTCTAACGGTCCCGGTGATCCAGTCGTTTGYAAGGAAACAGTTGTGCAAATACAAAAGGTTTTGAAATCGGGCCAGAAACCCGTGTTCGGTATTTGTTTGGGCCATCAGTTGCTGTCCTCAGCCGTAGGTTGTAAAACTTATAAAATGAAATACGGCAACAGAGGCCACAATTTACCTTGTATACATCATGGCACAGGACGTTGTTTTATGACTTCTCAAAATCATGGTTTTGCGGTCGATACGGACACTTTGCCTATGGAYTGGGAGCCTTTGTTTACCAATGCCAATGATAACACCAAT
KM056pra  ------------------------------------------------------ATTCTTATTCGAGCAGAATTAGGTCATCCAGGAGCCTTAATTGGAGACGATCAAATTTATAATGTAATTGTCACAGCACATGCTTTTATTATAATTTTCTTTATAGTAATACCTATTATAATTGGAGGATTTGGAAATTGACTGGTACCAATTATATTAGGAGCTCCAGATATAGCTTTCCCTCGAATAAATAATATAAGTTTTTGACTTTTACCACCAGCTTTAACCCTTCTTCTAGTAAGTAGTATAGTAGAAAATGGAGCTGGAACAGGATGAACTGTTTACCCTCCCTTATCTTCAAATATTGCCCATGGAGGAGCTTCTGTTGATTTAGCTATTTTTTCTCTACATCTAGCTGGAATTTCTTCAATTTTAGGTGCAGTAAATTTTATTACTACAGTTATTAATATGCGATCAACTGGTATTACTTTTGACCGAATACCTTTATTTGTGTGATCAGTAGTAATTACTGCTCTACTTTTATTACTTTCTTTACCTGTACTTGCCGGAGCTATTACAATATTATTAACTGACCGAAATATTAATACCTCATTCTTTGATCCAGCGGGAGGAGGAGACCCTATTTTATACCAACATTTATTT---------GAGAAGGACGAAAATGGTTTGCCTAAACACATGGAATGGCTAGAGGGCATATCTATAGCGGCTTTGGTGGTGGGTGAAAATTGTGAAACACCCTCTCATTGGCGTGCCAAACAATTGCTATCACAATGGATGGAATCACACAATGTGCCCGGTATTAGTGGCATCGATACCAGAGCTTTGACAAAAAAGATTCGTGAAAATGGTACCATWTTGGGTCGTATTGTGTATGAGTATCCCGAAAATATCAAATCCTTGACATTCTCCGATCCCAATGAACGTAATTTAGTAGCCGAATGTTCGGTAAAGAAACCAATGGTTTTTAATGCCTCCGGTTCGCCTCGTATTTGTGCCATAGATTGTGGTTTAAAATTGAATCAGATTAAATGTTTCATTTCRCGTGGCGCTCGCGTAGAWTTGGTMCCTTGGAATTGGTCATTGGATGAGTCCACATTCGATGGTTTRTTCATTTCTAACGGTCCCGGTGATCCAGTCGTTTGYAAGGAAACAGTTGTGCAAATACAAAAGGTTTTGAAATCGGGYCAGAAACCCGTGTTCGGTATTTGTTTRGGCCATCAGTTGCTGTCCTCAGCCGTAGGTTGTAAAACTTATAAAATGAAATACGGCAACAGAGGCCACAATTTACCTTGTATACATCATGGCACAGGACGTTGTTTTATGACTTCTCAAAATCATGGTTTTGCGGTCGATACGGACACTTTGCCTATGGATTGGGAGCCTTTGTTTACCAATGCCAATGATAACACCAAT
KM058lon  ACTTTATACTTTATTTTCGGAGCTTGAGCAGGAATAGTAGGAACTTCTCTAAGAATTCTTATTCGAGCAGAATTAGGTCACCCAGGAGCACTAATTGGAGATGACCAAATTTATAACGTAATTGTTACAGCACATGCTTTTATTATAATTTTTTTTATAGTAATGCCAATTATAATTGGAGGATTTGGAAATTGATTAGTTCCTATTATATTAGGAGCTCCTGATATAGCCTTCCCTCGAATAAATAATATAAGTTTTTGACTTTTACCTCCAGCATTAACACTTCTACTAGTAAGTAGTATAGTAGAAAATGGAGCTGGAACAGGATGAACTGTTTACCCTCCCTTATCATCTAATATCGCTCATGGAGGAGCTTCAGTAGATTTAGCTATTTTTTCCCTCCATTTAGCAGGAATTTCTTCTATTTTAGGAGCAGTAAATTTTATTACTACAGTTATCAATATACGATCAACTGGTATTACTTTTGATCGAATACCTTTATTCGTTTGATCAGTAGTAATTACAGCTCTACTTTTATTACTTTCTTTACCTGTACTTGCTGGAGCAATTACTATATTACTAACTGATCGAAATATTAATACTTCATTTTTTGACCCAGCAGGAGGAGGAGACCCTATTTTATACCAACACTTATTT---------GAGAAGGACGAAAATGGTTTGCCTAAACACATTGAATGGCTTGAGGGCATATCTATAGCGGCTTTGGTGGTGGGTGAAAATTGTGAAACRCCTTCCCATTGGCGTGCCAAACAATTGCTATCACAATGGATGGAATCACACAATGTGCCCGGTATTAGTGGCATCGATACCAGAGCTTTGACAAAAAAGATTCGTGAAAATGGTTCCATATTGGGTCGTATTGTGTATGAGTATCCCGAAAATATCAAATCGTTGACATTCTCCGATCCTAATGAACGTAATTTAGTAGCCGAATGTTCGGTAAAGAAACCAATGGTTTTTAATGCCTCCGGTTCGCCTCGTATTTGTGCCATAGATTGTGGTTTGAAATTGAATCAGATTAAATGTTTCATTTCACGTGGCGCTCGCGTAGATTTGGTACCTTGGAATTGGTCATTGGATGAATCCACATTCGATGGTTTATTCATATCTAACGGTCCCGGTGATCCAGTCGTTTGCAARGAAACAGTTGTGCAAATACAAAAGATTTTGAAATCGGGCCAGAAACCTGTGTTCGGTATTTGTTTGGGCCATCAGTTGCTGTCCTCAGCCATAGGTTGTAAAACTTATAAAATGAAATACGGCAACAGAGGCCACAATTTACCTTGTATACATCATGGCACAGGACGTTGTTTTATGACTTCTCAAAATCATGGTTTTGCAGTAGATACGGATACTTTGCCTATGGATTGGGAGCCTTTGTTTACCAATGCCAATGATAACACCAAT
KM059mil  ACTTTATATTTCATTTTTGGTGCATGATCAGGAATAGTAGGAACTTCATTAAGAATCCTTGTACGAGCAGAATTAGGTCATCCTGGTGCTTTAATCGGAGATGATCAAATTTATAATGTAATTGTTACAGCTCATGCTTTTATTATAATTTTTTTTATAGTAATACCAATTATAATTGGAGGATTTGGAAATTGATTAGTTCCATTAATATTAGGAGCTCCAGACATAGCTTTTCCTCGAATAAATAATATAAGATTCTGACTTTTACCTCCTGCCCTTACACTTTTATTAGTAAGAAGTATAGTAGAAAATGGAGCTGGTACAGGATGAACTGTTTATCCACCTTTATCTTCTAATATTGCTCATGGAGGAGCTTCaGTAGATTTAGCTATTTTTTCTTTACATTTAGCAGGAATCTCTTCAATTTTAGGAGCTGtAAATTTCATTACTACAGTAATTAATATACGATCATCAGGAATTACTTTTGATCGAATACCATTATTTGTATGATCTGTAGCAATTACAGCACTATTACTTTTATTATCTTTACCTGTATTAGCCGGAGCAATTACAATACTATTAACAGATCGAAATATTAATACTTCCTTTtTTGATCCAGCAGGAGGAGGAGATCCAATTCTTTATCAACATCTTTTC---------GAAAAAGACGAATATGATTTGCCTAAACATATAGAATGGCTCGAGGGCATATCAATAGCTGCTTTGGTGGTGGGAGAAAACTGTGAAACTCCTTCCCATTGGCGTTCAAAAGAGACACTCTCCAAATGGATGGAGAAACATAATGTGCCTGGTATAAGTGGCATTGATACAAGAGCTTTAACAAAAAAGATCCGTAAAAATGGTTCTATATTGGGACGCATTGTTTATGAATATCCAGAAAATGTTAGATCGCTATCATTCTCTGATCCTAATCAACGCAATTTAGTAGCCGAATGTTCTGTAAAGGAACCAATGGTTTTTAATCCAAGCGGCTCTCCTCGTATATGTAGCATAGATTGTGGTTTGAAATTAAATCAAATCAAATGCTTTATATCACGTGGTGCTCGAGTAGACTTGGTGCCATGGAATTGGCAATTGGATGAATCCACTTTTGATGGTTTATTTATTTCTAATGGTCCCGGTGATCCAGTTATTTGCAAGGATACCGTGGCTCAAATTAAAAAAGTCCTAAAATCGGGAAAGAAACCTGTATTCGGTATTTGCTTRGGCCATCAGCTATTGTCAACAGCTATAGGTTGTAAAACTTATAAAATGAAATACGGTAATAGAGGTCACAATTTGCCATGCATCCACAATGGCACAGGTCGTTGTTTTATGACCACCCAAAATCATGGATTTGCGGTAGACTCCGACACGTTACCATTGGAATGGGAGCCTTTGTTTACTAATGCCAACGATAACACCAA-
KM060aur  ------------------------------------GTAGGAACTTCTCTAAGAATTCTTATTCGAGCAGAATTAGGTCATCCTGGTGCTTTAATTGGAGATGACCAAATTTATAACGTAATTGTTACAGCTCATGCTTTTATTATAATTTTTTTTATAGTAATGCCAATTATAATTGGAGGGTTTGGAAACTGATTAGTaCCAATTATATTAGGAGCaCCAGATATAGCTTTCCCACGAATAAATAATATAAGTTTTTGACTTTTACCCCCAGCATTAACATTaCTTCTAGTAAGTAGTATAGTAGAAAATGGAGCTGGAACAGGATGAACTGTTTACCCCCCTTTATCTTCTAATATCGCTCATGGtGGGGCTTCTGTTGATTTAGCTATTTTCTCTCTTCATTTAGCAGGAATTTCTTCAATTTTAGGAGCTGTAAATTTTATTACTACAGTAATTAATATACGATCTACAGGAATTACATTCGATCGAATACCCCTATTTGTTTGATCAGTAGTAATTACTGCCCTACTTTTATTACTTTCTTTACCTGTACTTGCTGGAGCAATTACTATATTATTAACTGACCGAAATATTAATA--------------------------------------------------------------GAAGAGAAGGACGAAAATGGTTTGCCTAAACACATGGAATGGCTAGAGGGCATATCYATAGCGGCTTTGGTAGTGGGTGAAAATTGTGAAACACCCTCCCATTGGCGTGCCAAACAGTTGCTATCAGAATGGATGGAATCTCATAATGTGCCCGGTATCAGTGGCATCGATACCAGAGCTTTGACAAAAAAAATTCGAGAAAATGGTACAATATTRGGTCGTATTGTTTATCAGTATCCCGAAAATATCAAATCCTTGACATTCTCCGATCCCAATCAACGTAATTTAGTAGCTGAGTGCTCGGTAAAGAAACCWATGGTTTTTAAYGCCTCCGGTTCACCTCGTATATGTGCCGTAGATTGTGGTTTGAAATTGAATCAGATTAAATGTTTCATATCKCGTGGCGCTCGSGTAGATTTGGTACCTTGGAATTGGCCATTGGATGAATCYACATTCGATGGTTTATTTATTTCTAACGGTCCTGGTGATCCAGTTGTTTGCAAGGAAACTGTTGTGCAAATACAAAAGGTTTTGAAATCGGGTCAGAAACCCGTATTTGGTATTTGTTTGGGTCATCAGTTACTGTCCTCAGCCATAGGTTGTAAAACTTACAAAATGAAATACGGCAACAGAGGCCACAATTTACCTTGTATACATCATGGCACWGGACGTTGTTTTATGACTTCTCAAAATCAYGGTTTTGCGGTAGATACGGAYACTTTGCCTATGGATTGGGAGCCTTTGTTTACCRRTGCCAACGATAACACCAAT
KM066pra  ACTTTATATTTCATTTTTGGAGCTTGAGCTGGAATAGTAGGAACTTCTTTAAGAATTCTKATTCGAGCAGAATTAGGTCATCCAGGAGCCTTAATTGGAGACGACCAAATTTATAATGTAATTGTCACAGCACATGCTTTTATTATAATTTTCTTTATAGTAATACCTATTATAATTGGAGGATTTGGAAATTGACTAGTACCAATTATATTAGGAGCTCCAGATATAGCTTTCCCTCGAATAAATAATATAAGTTTTTGACTTTTACCACCAGCTTTAACCCTTCTTCTAGTAAGTAGTATAGTAGAAAATGGGGCTGGAACAGGATGAACTGTTTACCCTCCCTTATCTTCAAATATTGCCCATGGAGGAGCTTCTGTTGATTTAGCTATTTTTTCTCTACATCTAGCTGGGATTTCTTCAATTTTAGGTGCAGTAAATTTTATTACTACAGTTATTAATATGCGATCAACTGGTATTACTTTTGACCGAATACCTTTATTTGTGTGATCAGTAGTAATTACTGCTCTACTTTTATTACTTTCTTTACCTGTACTTGCCGGAGCTATTACAATATTATTAACTGACCGAAATATTAATACCTCATTCTTTGATCCAGCAGGAGGAGGAGACCCTATTTTATACCAACATTTATTT---------GAGAAGGACGAAAATGGTTTGCCTAAACACATGGAATGGCTAGAGGGCATATCTATAGCGGCTTTGGTGGTGGGTGAAAATTGTGAAACACCCTCYCATTGGCGTGCCAAACAATTGCTATCACAATGGATGGAATCACACAATGTGCCCGGTATTAGTGGCATCGATACCAGAGCTTTGACAAAAAAGATTCGTGAAAATGGWACCATWTTGGGTCGTATTGTGTATRAGTATCCCGAAAATATCAAATCCTTGACATTCTCCGATCCCAATGAACGTAATTTAGTAGCCGAATGTTCGGTAAAGAAACCAATGGTTTTTAATGCCTCCGGTTCGCCTCGTATTTGTGCYATAGATTGTGGTTTAAAATTGAATCAGATTAAATGTTTCATTTCRCGTGGCGCTCGCGTAGATTTGGTACCTTGGAATTGGTCATTGGATGAGTCCACATTCGATGGTTTATTCATTTCTAACGGTCCCGGTGATCCAGTCGTTTGYAAGGAAACAGTTGTGCAAATACAAAAGGTTTTGAAATCGGGYCAGAAACCCGTGTTCGGTATTTGTTTRGGCCATCAGTTGCTGTCCTCAGCCGTAGGTTGTAAAACTTATAAAATGAAATACGGCAACAGAGGCCACAATTTACCTTGTATACATCATGGCACAGGACGTTGTTTTATGACTTCTCAAAATCATGGTTTTGCGGTCGATACGGACACTTTGCCTATGGATTGGGAGCCTTTGTTTAMTAATGCAAATGATAACACCAAT
KM068mis  ACTTTATACTTTATTTTCGGAGCTTGAGCAGGTATAGTAGGAACTTCTCTAAGAATTCTTATTCGAGCAGAATTAGGTCATCCTGGTGCATTAATTGGAGATGATCAAATTTATAATGTAATTGTTACAGCTCATGCTTTTATTATAATTTTTTTTATAGTAATACCAATTATAATTGGAGGGTTTGGAAATTGACTAGTGCCAATTATATTAGGAGCTCCAGATATAGCATTTCCTCGAATAAATAATATAAGTTTTTGACTTCTACCTCCAGCATTAACACTACTTCTAGTAAGTTCTATAGTAGAAAATGGAGCTGGAACAGGATGAACTGTTTACCCTCCTTTATCTTCTAATATCGCTCACGGAGGAGCTTCTGTTGATTTAGCTATTTTCTCTTTACATTTAGCTGGAATTTCTTCAATTTTAGGAGCAGTTAATTTTATTACTACAGTTATTAATATACGATCTACAGGTATTACATTTGACCGAATACCTTTATTTGTATGATCAGTAGTAATTACTGCTTTACTTTTATTATTATCTTTACCTGTACTTGCAGGAGCTATTACAATATTATTAACTGATCGAAATATTAATACTTCATTCTTTGATCCAGCTGGAGGAGGAGACCCTATTTTATACCAACATTTATTT------GAAGAGAAGGATGAAAATGATTTGCCTAAACACATGGAATGGCTAGAGGGCATATCTATAGCGGCTTTGGTAGTGGGTGAAAATTGTGAAACACCCTCCCATTGGCGTTCCAAACAATTGCTRTCACAATGGATGGAATCACATAATGTGCCCGGTATWAGTGGCATTGATACCAGAGCTTTGACAAAAAAGATTCGTGAAAACGGTACCATATTGGGTCGTATTGTTTATGAGTATCCCGCAAATATCAAATCTTTGACATTCTCCGATCCCAATCAACGTAATTTGGTAGCCGAGTGTTCGGTAAAGAARCCGATGGTTTTTAATGCGTCCGGTTCGCCTCGTATATGTGCCATAGATTGTGGTTTGAAATTGAATCAGATTAAATGYTTCATTTCACGTGGCGCTCGTGTCGAYTTGGTACCTTGGAATTGGSCATTGGATGAATCCACATTCGATGGTTTATTCATTTCCAATGGTCCCGGTGATCCAGTTGTTTGCAAGGAAACAGTTGTGCAAATACAAAAAGTTCTGAAATCGGGCCAGAAACCSGTCTTCGGTATTTGTTTGGGTCATCAGTTGCTGTCCTCWGCCATAGGCTGTAAGACTTATAAAATGAAATAYGGCAACAGAGGCCACAATTTACCTTGTATACATCATGGCACAGGACGTTGTTTTATGACTTCTCAAAATCATGGTTTTGCAGTAGATACGGACACTTTRCCTATGGATTGGGAGCCTTTGTTTACCAATGCCAATGATAACACCAAT
KM070bid  ---------------------------------------------------------CTTATTCGAGCAGAATTGGGTCACCCAGGAGCATTAATTGGAGATGATCAAATTTATAATGTAATTGTTACAGCACATGCCTTTATTATAATTTTCTTTATAGTAATACCAATTATAATTGGAGGATTTGGAAATTGACTAGTGCCTATCATATTAGGAGCTCCTGATATAGCCTTCCCTCGAATAAATAATATAAGTTTTTGACTTTTACCTCCAGCATTAACACTTCTTCTAGTAAGTAGTATAGTAGAAAACGGAGCTGGAACAGGATGAACTGTTTATCCTCCCTTGTCCTCAAATATCGCTCATGGAGGAGCTTCAGTTGATCTAGCCATTTTTTCTCTTCATTTAGCAGGAATCTCTTCCATTTTAGGAGCAGTAAATTTTATTACTACAGTTATTAACATACGATCAACAGGTATTACTTTTGATCGAATACCATTATTTGTATGATCCGTAGTAATTACAGCTTTACTTTTATTACTTTCTTTACCTGTACTTGCAGGAGCAATTACTATACTACTAACAGATCGAAATATTAATACTTCATTTTTTGATCCCGCAGGAGGAGGAGACCCAATTTTATATCAACATCTATTC---------GAGAAGGACGAAAATGGTTTGCCTAAACACATGGAATGGCTAGAGGGCATATCAATAGCGGCTTTGGTGGTGGGTGAAAATTGTGAAACACCCTCCCATTGGCGTGCCAAACAATTGCTATCACAATGGATGGAATCACAMAATGTRCCCGGTATTAGTGGCATCGATACCAGAGCTTTGACAAAAAAGATTCGCGAAAATGGTAGCATATTGGGACGTATTGTGTATGAGTATCCCGAWAATATCAAATCCTTGACATTCTCCGATCCCAATGAACGTAATCTAGTAGCCGAATGTTCGGTAAAGAAACCAATGGTYTTTAATGCCACCGGTTCGCCTCGTATTTGTGCCATAGATTGCGGTTTGAAATTGAATCAAATTAAATGTTTCATTTCACGTGGCGCTCGCGTAGATTTGGTACCTTGGAATTGGTCATTGGATGAATCCACATTCGATGGTTTATTCATTTCTAACGGTCCCGGTGATCCAGTCGTTTGCAAGGAAACAGTTATGCAAATACAAAAGGTTTTGAAATCGGGCCAGAAACCCGTGTTCGGTATTTGTTTGGGCCATCAGTTGCTGTCCTCAGCCATTGGTTGTAAAACTTATAAAATGAAATACGGCAACAGAGGCCACAATTTACCTTGTATACATCATGGSACAGGACGTTGTTTTATGACTTCTCAAAATCATGGTTTTGCGGTAGATACGGACACTTTGCCTGTGGATTGGGAGCCTTTGTTTACCAATGCCAACGATAACACCAAT
KM073bid  ---------------------------------------------------AGAATTCTTATTCGAGCAGAATTGGGTCACCCAGGAGCATTAATTGGAGATGATCAAATTTATAATGTAATTGTTACAGCACATGCCTTTATTATAATTTTCTTTATAGTAATACCAATTATAATTGGAGGATTTGGAAATTGACTAGTGCCTATCATATTAGGAGCTCCTGATATAGCCTTCCCTCGAATAAATAATATAAGTTTTTGACTTTTACCTCCAGCATTAACACTTCTTCTAGTAAGTAGTATAGTAGAAAACGGAGCTGGAACAGGATGAACTGTTTATCCTCCCTTATCCTCAAATATCGCTCATGGAGGAGCTTCAGTTGATCTAGCTATTTTTTCTCTTCATTTAGCAGGAATCTCTTCCATTTTAGGAGCAGTAAATTTTATTACTACAGTTATTAACATACGATCAACGGGTATTACTTTTGATCGAATACCATTATTTGTATGATCCGTAGTAATTACAGCTTTACTTTTATTACTTTCTTTACCTGTACTTGCAGGAGCAATTACTATACTACTAACAGATCGAAATATTAATACTTCATTTTTTGATCCCGCAGGAGGAGGAGACCCAATTTTATACCAACATCTATTC------GAAGAGAAGGACGAAAATGGTTTGCCTAAACACATGGAATGGCTAGAGGGCATATCAATAGCGGCTTTGGTGGTGGGTGAAAATTGTGAAACACCCTCCCATTGGCGTGCCAAACAATTGCTATCACAATGGATGGAATCACACAATGTGCCCGGTATTAGTGGCATCGATACCAGAGCTTTGACAAAAAAGATTCGCGAAAATGGTAGCATATTGGGWCGTATTGTGTATGAGTATCCCGAAAATATCAAATCCTTGACATTCTCCGATCCCAATGAACGTAATCTAGTAGCCGAATGTTCGGTAAAGAAACCAATGGTTTTTAATGCCACCGGTTCGCCTCGTATTTGTGCCATAGATTGCGGTTTGAAATTGAATCAAATTAAATGTTTCATTTCACGTGGCGCTCGCGTAGATTTGGTACCTTGGAATTGGTCATTGGATGAATCCACATTCGATGGTTTATTCATTTCTAACGGTCCCGGTGATCCAGTCGTTTGCAAGGAAACAGTTATGCAAATACAAAAGGTTTTGAAATCGGGCCAGAAACCCGTGTTCGGTATTTGTTTGGGCCATCAGTTGCTGTCCTCAGCCATTGGTTGTAAAACTTATAAAATGAAATACGGCAACAGAGGCCACAATTTACCTTGTATACATCATGGCACAGGACGTTGTTTTATGACTTCTCAAAATCATGGTTTTGCGGTAGATACGGACACTTTGCCTGTGGATTGGGAGCCTTTGTTTACCAATGCCAACGATAACACCAAT
KM081pra  ACTTTATATTTCATTTTTGGAGCTTGAGCTGGAATAGTAGGAACTTCTTTAAGAATTCTTATTCGAGCAGAATTAGGTCATCCAGGAGCCTTAATTGGAGACGACCAAATTTATAATGTAATTGTCACAGCACATGCTTTTATTATAATTTTCTTTATAGTAATACCTATTATAATTGGAGGATTTGGAAATTGACTGGTACCAATTATATTAGGAGCTCCAGATATAGCTTTCCCTCGAATAAATAATATAAGTTTTTGACTTTTACCACCAGCTTTAACCCTTCTTCTAGTAAGTAGTATAGTAGAAAATGGAGCTGGAACAGGATGAACTGTTTACCCTCCCTTATCTTCAAATATTGCCCATGGAGGAGCTTCTGTTGATTTAGCTATTTTTTCTCTACATCTAGCTGGGATTTCTTCAATTTTAGGTGCAGTAAATTTTATTACTACAGTTATTAATATGCGATCAACTGGTATTACTTTTGACCGAATACCTTTATTTGTGTGATCAGTAGTAATTACTGCTCTACTTTTATTACTTTCTTTACCTGTACTTGCCGGAGCTATTACAATATTATTAACTGACCGAAATATTAATACCTCATTCTTTGATCCAGCAGGAGGAGGAGACCCTATTTTATACCAACATTTATTT------------------------------------------------------------------------------------------------------------------------------CTATCACAATGGATGGAATCACACAATGTGCCCGGTATTAGTGGCATCGATACCAGAGCTTTGACAAAAAAGATTCGTGAAAATGGTACCATATTGGGTCGTATTGTGTATGAGTATCCCGAAAATATCAAATCCTTGACATTCTCCGATCCCAATGAACGTAATTTAGTAGCCGAATGTTCGGTAAARAAACCAATGGTTTTTAATGCCTCCGGTTCGCCTCGTATTTGTGCYATAGATTGTGGTTTAAAATTGAATCAGATTAAATGTTTCATTTCACGTGGCGCTCGCGTAGATTTGGTACCTTGGAATTGGTCATTGGATGAGTCCACATTCGATGGTTTATTCATTTCTAACGGTCCCGGTGATCCAGTCGTTTGCAAGGAAACAGTTGTGCAAATACAAAAGGTTTTGAAATCGGGCCAGAAACCCGTGTTCGGTATTTGTTTGGGCCATCAGTTGCTSTCCTCAGCCGTAGGTTGTAAAACTTATAAAATGAAATACGGCAACAGAGGCCACAATTTACCTTGTATACATCATGGCACAGGACGTTGTTTTATGACTTCTCAAAATCATGGTTTTGCGGTCGATACGGACACTT--------------------------------------------------
KM086bid  ACTTTATATTTTATCTTCGGAGCTTGAGCAGGAATAGTGGGAACTTCTTTAAGAATTCTTATTCGAGCAGAATTGGGTCACCCAGGAGCATTAATTGGAGATGATCAAATTTATAATGTAATTGTTACAGCACATGCCTTTATTATAATTTTCTTTATAGTAATACCAATTATAATTGGAGGATTTGGAAATTGACTAGTGCCTATCATATTAGGAGCTCCTGATATAGCCTTCCCTCGAATAAATAATATAAGTTTTTGACTTTTACCTCCAGCATTAACACTTCTTCTAGTAAGTAGTATAGTAGAAAACGGAGCTGGAACAGGATGAACTGTTTATCCTCCCTTATCCTCAAATATCGCTCATGGAGGAGCTTCAGTTGATCTAGCTATTTTTTCTCTTCATTTAGCAGGAATCTCTTCCATTTTAGGAGCAGTAAATTTTATTACTACAGTTATTAACATACGATCAACGGGTATTACTTTTGATCGAATACCATTATTTGTATGATCCGTAGTAATTACAGCTTTACTTTTATTACTTTCTTTACCTGTACTTGCAGGAGCAATTACTATACTACTAACAGATCGAAATATTAATACTTCATTTTTTGATCCCGCAGGAGGAGGAGACCCAATTTTATACCAACATCTATTC---------GAGAAGGACGAAAATGGTTTGCCTAAACACATGGAATGGCTAGAGGGCATATCAATAGCGGCTTTGGTKGTGGGTGAAAATTGTGAAACACCCTCMCATTGGCGTGCCAAACAATTGCTATCACAATGGATGGAATCACACAATGTGCCCGGTATTAGTGGCATCGATACCAGAGCTTTGACAAAAAAGATTCGCRAAAATGGTAGCATATTGGGACGTATTGTRTATGAGTATCCCGAAAATATCAAATCSTTGACATTCTCCGATCCCAATGAACGTAATCTAGTAGCCGAATGTTCGGTAAAGAAACCAATGGTTTTTAATGCCACCGGTTCGCCTCGTATTTGTGCCATAGATTGCGGTTTGAAATTGAATCAAATTAAATGTTTCATTTCACGTGGCGCTCGCGTAGATTTRGTACCTTGGAATTGGTCATTGGATGAATCCACATTCGATGGTTTATTCATTTCTAACGGTCCCGGTGATCCAGTCGTTTGCAAGGAAACAGTTATSCAAATACAAAAGGTTTTGAAATCGGGCCAGAAACCCGTMTTCGGTATTTGTTTGGGCCATCAGTTGCTGTCCTCAGCCATTGGTTGTAAAACTTATAAAATGAAATACGGCAACAGAGGCCACAATTTACCTTGTATACATCATGGSACAGGACGTTGTTTTATGACTTCTCAAAATCATGGTTTTGCGGTAGATACGGACACTTTGCCTGTGGATTGGGAGCCTTTGTTTACCAATGCCAACGATAACACCAAT
KM087pra  ACTTTATATTTCATTTTTGGAGCTTGAGCTGGAATAGTAGGAACTTCTTTAAGAATTCTTATTCGAGCAGAATTAGGTCATCCAGGAGCCTTAATTGGAGACGACCAAATTTATAATGTAATTGTCACAGCACATGCTTTTATTATAATTTTCTTTATAGTAATACCTATTATAATTGGAGGATTTGGAAATTGACTGGTACCAATTATATTAGGAGCTCCAGATATAGCTTTCCCTCGAATAAATAATATAAGTTTTTGACTTTTACCACCAGCTTTAACCCTTCTTCTAGTAAGTAGTATAGTAGAAAATGGAGCTGGAACAGGATGAACTGTTTACCCTCCCTTATCTTCAAATATTGCCCATGGAGGAGCTTCTGTTGATTTAGCTATTTTTTCTCTACATCTAGCTGGGATTTCTTCAATTTTAGGTGCAGTAAATTTTATTACTACAGTTATTAATATGCGATCAACTGGTATTACTTTTGACCGAATACCTTTATTTGTGTGATCAGTAGTAATTACTGCTCTACTTTTATTACTTTCTTTACCTGTACTTGCCGGAGCTATTACAATATTATTAACTGACCGAAATATTAATACCTCATTCTTTGATCCAGCAGGAGGAGGAGACCCTATTTTATACCAACATTTATTT------------AAGGACGAAAATGGTTTGCCTAAACACATGGAATGGCTAGAGGGCATATCTATAGCGGCTTTGGTGGTGGGTGAAAATTGTGAAACACCCTCTCATTGGCGTGCCAAACAATTGCTATCACAATGGATGGAATCACACAATGTGCCCGGTATTAGTGGCATCGATACCAGAGCTTTGACAAAAAAGATTCGTGAAAATGGTACCATWTTGGGTCGTATTGTGTATGAGTATCCCGAAAATATCAAATCCTTGACATTCTCCGATCCCAATGAACGTAATTTAGTAGCCGAATGTTCGGTAAAGAAACCAATGGTTTTTAATGCCTCCGGTTCGCCTCGTATTTGTGCTATAGATTGTGGTTTAAAATTGAATCAGATTAAATGTTTCATTTCRCGTGGCGCTCGCGTAGAWTTGGTMCCTTGGAATTGGTCATTGGATGAGTCCACATTCGATGGTTTRTTCATTTCTAACGGTCCCGGTGATCCAGTCGTTTGYAAGGAAACAGTTGTGCAAATACAAAAGGTTTTGAAATCGGGYCAGAAACCCGTGTTCGGTATTTGTTTRGGCCATCAGTTGCTGTCCTCAGCCGTAGGTTGTAAAACTTATAAAATGAAATACGGCAACAGAGGCCACAATTTACCTTGTATACATCATGGCACAGGACGTTGTTTTATGACTTCTCAAAATCATGGTTTTGCGGTCGATACGGACACTTTGCCTATGGATTGGGAGCCTTTGTTTMCYAATGCMAATGATAACACCAAT
KM089kap  ACTTTATATTTTATTTTTGGAGCCTGAGCAGGAATAGTGGGAACTTCACTAAGAATTCTTATTCGAGCAGAATTAGGACACCCAGGAGCACTAATTGGTGACGATCAAATTTATAACGTAATTGTTACAGCACACGCTTTTATTATAATTTTTTTTATAGTAATACCAATTATAATTGGAGGATTTGGAAATTGACTAGTTCCAATTATACTTGGAGCCCCAGATATAGCTTTCCCTCGAATAAACAATATAAGTTTTTGACTTTTACCTCCTGCCTTAACTCTATTACTAGTAAGTAGTATAGTGGAAAATGGGGCTGGAACAGGATGAACTGTTTATCCCCCATTATCATCTAACATCGCCCATGGAGGAGCTTCTGTAGATTTAGCTATTTTTTCATTACATTTAGCTGGAATTTCTTCAATTTTAGGAGCAGTAAACTTTATTACTACAGTAATTAACATACGATCTTCAGGTATTACCTTTGATCGAATACCCCTATTTGTTTGATCAGTAGTAATTACAGCCTTACTTCTTCTACTTTCCTTACCTGTTCTTGCTGGAGCAATTACTATATTATTAACTGATCGAAATATTAATACTTCATTTTTTGATCCAGCAGGAGGAGGGGACCCTATTCTATATCAACACCTATTTGATGTAGAAGAAAAGGATGAAAATGGTTTGCCTAAACACTTRGAATGGCTAGAAGGCATATCTATAGCGGGTTTGGTAGTGGGTGAAAATTGTGAAACACCCTCACATTGGCGTGCCAAACAATTGCTATCACAATGGATGGAATCCCATAATGTGCCCGGTATTAGTGGCATTGATACCAGAGCTTTGACAAAAAAGATTCGTGAAAATGGTACSATATTGGGTCGTATTGTTTATGAGTATCCCGAAAACATTAAATCCTTGACATTCTCYGATCCCAATCAACGTAATTTGGTAGCTGAGTGTTCGGTAAAGAAACCCATGGTTTTTAATGCCTCYGGYTCGCCTCGTATATGTGCAATAGATTGTGGTTTGAAATTGAATCAGATTAAATGTTTCATTTCACGTGGCGCTCGYGTAGATTTRGTACCTTGGAATTGGCCTTTGGATGAATCCACATTCGATGGTTTATTCATTTCCAATGGTCCCGGTGATCCAGTTGTTTGCAAGGAAACAGTTGTGCARATACAAAAGATTTTGAAATCAGGCCAGAAACCCGTCTTCGGTATTTGTTTGGGCCATCAGTTACTGTCTTCAGCCATAGGYTGTAAGACTTATAAAATGAAATACGGCAACAGAGGCCACAATTTGCCTTGTATACATCATGGCACAGGACGTTGTTTTATGACTTCTCAAAATCATGGTTTTGCAGTWGATACGGACACTTTGCCTATGGATTGGGAGCCTTTGTTTACCAATGCCAATGATAACACCAAT
KM090aur  ------------------------------------GTAGGAACTTCTCTAAGAATTCTTATTCGAGCAGAATTAGGTCATCCTGGTGCTTTAATTGGAGATGACCAAATTTATAACGTAATTGTTACAGCTCATGCTTTTATTATAATTTTTTTTATAGTAATGCCAATTATAATTGGAGGATTTGGAAACTGATTAGTACCAATTATATTAGGAGCACCAGATATAGCTTTCCCACGAATAAATAATATAAGTTTTTGACTTTTACCCCCAGCATTAACATTACTTCTAGTAAGTAGTATAGTAGAAAATGGAGCTGGAACAGGATGAACTGTTTACCCCCCTTTATCTTCTAATATCGCTCATGGtGGAGCTTCTGTTGATTTAGCTATtTTCTCTCTTCATTTAGCAGGAATTTCTTCAATTTTAGGAGCTGTAAATTTTATTACTACAGTAATTAATATACGATCTACAGGAATTACATTCGATCGAATACCCCTATTTGTTTGATCAGTAGTAATTACTGCCCTACTTTTATTACTTTCTTTACCTGTACTTGCTGGAGCA---------------------------------------------------------------------------------------------GTAGAAGAGAAGGACGAAAATGGTTTGCCTAAACACATGGAATGGCTAGRGGGCATATCTATAGCGGCTTTGGTAGTGGGTGAAAATTGTGAAACACCCTCCCATTGGCGTGCCAAACAGTTGCTATCAGAATGGATGGAATCGCATAATGTGCCCGGTATCAGTGGCATCGATACCAGAGCTTTGACAAAAAAAATTCGAGAAAATGGTACCATATTGGGTCGTATTGTTTATCAGTATCCCGAAAATATCAAATCCTTGACATTCTCCGATCCCAATCAACGTAATTTAGTAGCTGAGTGCTCGGTAAAGAAACCTATGGTTTTTAATGCCTCCGGTTCACCTCGTATATGTGCCGTAGATTGTGGTTTGAAATTGAATCAGATTAAATGTTTCATATCGCGTGGCGCTCGCGTAGATTTGGTACCTTGGAATTGGCCATTGGATGAATCCACATTCGATGGTTTATTTATTTCTAACGGTCCTGGTGATCCAGTTGTTTGCAAGGAAACTGTTGTGCAAATACAAAAGGTTTTGAAATCGGGCCAGAAACCCGTGTTTGGTATTTGTTTGGGTCATCAGTTACTGTCCTCAGCCATAGGTTGTAAGACTTACAAAATGAAATACGGCAACAGAGGCCACAATTTACCTTGTATACATCATGGCACAGGACGTTGTTTTATGACTTCTCAAAATCACGGTTTTGCGGTAGATACGGACACTTTGCCTATGGATTGGGAGCCTTTGTTTACCAATGCTAACGATAACACCAAT
KM091pra  ACTTTATATtTCATTTTTGGAGCTTGAGCTGGAATAGTAGGAACTTCTTTAAGAATTCTTATTCGAGCAGAATTAGGTCATCCAGGAGCCTTAATTGGAGACGACCAAATTTATAATGTAATTGTCACAGCACATGCTTTTATTATAATTTTCTTTATAGTAATACCTATTATAATTGGAGGATTTGGAAATTGACTGGTACCAATTATATTAGGAGCTCCAGATATAGCTTTCCCTCGAATAAATAATATAAGTTTTTGACTTTTACCACCAGCTTTAACCCTTCTTCTAGTAAGTAGTATAGTAGAAAATGGAGCTGGAACAGGATGAACTGTTTACCCTCCCTTATCTTCAAATATTGCCCATGGAGGAGCTTCTGTTGATTTAGCTATTTTTTCTCTACATCTAGCTGGGATTTCTTCAATTTTAGGTGCAGTAAATTTTATTACTACAGTTATTAATATACGATCAACTGGTATTACTTTTGACCGAATACCTTTATTTGTATGATCAGTAGTAATTACTGCTCTACTTTTATTACTTTCTTTACCTGTACTTGCCGGAGCTATTACAATATTATTAACTGACCGAAATATTAATACCTCATTCTTTGATCCAGCAGGAGGAGGAGACCCTATTTTATACCAACATTTATTT------GAAGAGAAGGACGAAAATGGTTTGCCTAAACACATGGAATGGCTAGAGGGCATATCTATAGCGGCTTTGGTGGTGGGTGAAAATTGTGAAACACCCTCTCATTGGCGTGCYAAACAATTGCTATCACAATGGATGGAATCACACAATGTGCCCGGTATTAGTGGCATCGATACCAGAGCTTTGACAAAAAAGATTCGTGAAAATGGTACCATATTGGGTCGTATTGTGTATGAGTATCCCGAAAATATCAAATCCTTGACATTCTCCGATCCCAATGAACGTAATTTAGTAGCCGAATGTTCGGTAAAGAAACCAATGGTTTTTAATGCCTCCGGTTCGCCTCGTATTTGTGCYATAGATTGTGGTTTRAAATTGAATCAGATTAAATGTTTCATTTCACGTGGCGCTCGCGTAGATTTGGTACCTTGGAATTGGTCATTGGATGAGTCMACATTCGATGGTTTATTCATTTCTAACGGTCCCGGTGATCCAGTCGTTTGCAAGGAAACAGTTGTGCAAATACAAAAGGTTTTGAAATCGGGCCAGAAACCCGTGTTCGGTATTTGTTTGGGCCATCAGTTGCTSTCCTCAGCCGTAGGTTGTAAAACTTATAAAATGAAATACGGCAACAGAGGCCACAATTTACCTTGTATACATCATGGCACAGGACGTTGTTTTATGACTTCTCAAAATCATGGTTTTGCGGTCGATACGGACACTTTGCCTATGGAYTGGGAGCCTTTGTTTACCAATGCCAATGATAACACCAAT
KM092pra  ACTTTATATTTCATTTTTGGAGCTTGAGCTGGAATAGTAGGAACTTCTTTAAGAATTCTTATTCGAGCAGAATTAGGTCATCCAGGAGCCTTAATTGGAGACGACCAAATTTATAATGTAATTGTCACAGCACATGCTTTTATTATAATTTTCTTTATAGTAATACCTATTATAATTGGAGGATTTGGAAATTGACTGGTACCAATTATATTAGGAGCTCCAGATATAGCTTTCCCTCGAATAAATAATATAAGTTTTTGACTTTTACCACCAGCTTTAACCCTTCTTCTAGTAAGTAGTATAGTAGAAAATGGAGCTGGAACAGGATGAACTGTTTACCCTCCCTTATCTTCAAATATTGCCCATGGAGGAGCTTCTGTTGATTTAGCTATTTTTTCTCTACATCTAGCTGGAATTTCTTCAATTTTAGGTGCAGTAAATTTTATTACTACAGTTATTAATATGCGATCAACTGGTATTACTTTTGACCGAATACCTTTATTTGTGTGATCAGTAGTAATTACTGCTCTACTTTTATTACTTTCTTTACCTGTACTTGCCGGAGCTATTACAAT----------------------------------------------------------------------------------------GAAGAGAAGGACGAAAATGGTTTGCCTAAACACATGGAATGGCTAGAGGGCATATCTATAGCGGCTTTGGTGGTGGGTGAAAATTGTGAAACACCCTCYCATTGGCGTGCCAAACAATTGCTATCACAATGGATGGAATCACACAATGTGCCCGGTATTAGTGGCATCGATACCAGAGCTTTGACAAAAAAGATTCGTGAAAATGGTACCATWTTGGGTCGTATTGTGTATGAGTATCCCGAAAATATCAAATCCTTGACATTCTCCGATCCCAATGAACGTAATTTAGTAGCCGAATGTTCGGTAAAGAAACCAATGGTTTTTAATGCCTCCGGTTCGCCTCGTATTTGTGCYATAGATTGTGGTTTAAAATTGAATCAGATTAAATGTTTCATTTCRCGTGGCGCTCGCGTAGATTTGGTACCTTGGAATTGGTCATTGGATGAGTCMACATTCGATGGTTTATTCATTTCTAACGGTCCCGGTGATCCAGTCGTTTGYAAGGAAACAGTTGTGCAAATACAAAAGGTTTTGAAATCGGGYCAGAAACCCGTGTTCGGTATTTGTTTRGGCCATCAGTTGCTGTCCTCAGCCGTAGGTTGTAAAACTTATAAAATGAAATACGGCAACAGAGGCCACAATTTACCTTGTATACATCATGGCACAGGACGTTGTTTTATGACTTCTCAAAATCATGGTTTTGCGGTCGATACGGACACTTTGCCTATGGATTGGGAGCCTTTGTTTACTAAYGCAAATGATAACACCAAT
KM094pra  ACTTTATATTTCATTTTTGGAGCTTGAGCTGGAATAGTAGGAACTTCTTTAAGAATTCTTATTCGAGCAGAATTAGGTCATCCAGGAGCCTTAATTGGAGACGACCAAATTTATAATGTAATTGTCACAGCACATGCTTTTATTATAATTTTCTTTATAGTAATACCTATTATAATTGGAGGATTTGGAAATTGACTGGTACCAATTATATTAGGAGCTCCAGATATAGCTTTCCCTCGAATAAATAATATAAGTTTTTGACTTTTACCACCAGCTTTAACCCTTCTTCTAGTAAGTAGTATAGTAGAAAATGGAGCTGGAACAGGATGAACTGTTTACCCTCCCTTATCTTCAAATATTGCCCATGGAGGAGCTTCTGTTGATTTAGCTATTTTTTCTCTACATCTAGCTGGAATTTCTTCAATTTTAGGTGCAGTAAATTTTATTACTACAGTTATTAATATGCGATCAACTGGTATTACTTTTGACCGAATACCTTTATTTGTGTGATCAGTAGTAATTACTGCTCTACTTTTATTACTTTCTTTACCTGTACTTGCCGGAGCTATTACAATATTATTAACTGACCGAAATATTAATACCTCATTCTTTGATCCAGCAGGAGGAGGAGACCCTATTTTATACCAACATTTATTT------------AAGGACGAAAATGGTTTGCCTAAACACATGGAATGGCTAGAGGGCATATCTATAGCGGCTTTGGTGGTGGGTGAAAATTGTGAAACACCCTCTCATTGGCGTGCCAAACAATTGCTATCACAATGGATGGAATCACACAATGTGCCCGGTATTAGTGGCATCGATACCAGAGCTTTGACAAAAAAGATTCGTGAAAATGGTACCATWTTGGGTCGTATTGTGTATGAGTATCCCGAAAATATCAAATCCTTGACATTCTCCGATCCCAATGAACGTAATTTAGTAGCCGAATGTTCGGTAAAGAAACCAATGGTTTTTAATGCCTCCGGTTCGCCTCGTATTTGTGCYATAGATTGTGGTTTAAAATTGAATCAGATTAAATGTTTCATTTCGCGTGGCGCTCGCGTAGAWTTGGTMCCTTGGAATTGGTCATTGGATGAGTCCACATTCGATGGTTTRTTCATTTCTAACGGTCCCGGTGATCCAGTCGTTTGYAAGGAAACAGTTGTGCAAATACAAAAGGTTTTGAAATCGGGYCAGAAACCCGTGTTCGGTATTTGTTTRGGCCATCAGTTGCTGTCCTCAGCCGTAGGTTGTAAAACTTATAAAATGAAATACGGCAACAGAGGCCACAATTTACCTTGTATACATCATGGCACAGGACGTTGTTTTATGACTTCTCAAAATCATGGTTTTGCGGTCGATACGGACACTTTGCCTATGGATTGGGAGCCTTTGTTTACTAAYGCAAATGATAACACCAAT
KM098bid  ------------------------------------------------------ATTCTTATTCGAGCAGAATTGGGTCACCCAGGAGCATTAATTGGAGATGATCAAATTTATAATGTAATTGTTACAGCACATGCCTTTATTATAATTTTCTTTATAGTAATACCAATTATAATTGGAGGATTTGGAAATTGACTAGTGCCTATCATATTAGGAGCTCCTGATATAGCCTTCCCTCGAATAAATAATATAAGTTTTTGACTTTTACCTCCAGCATTAACACTTCTTCTAGTAAGTAGTATAGTAGAAAACGGAGCTGGAACAGGATGAACTGTTTATCCTCCCTTGTCCTCAAATATCGCTCATGGAGGAGCTTCAGTTGATTTAGCTATTTTTTCTCTTCATTTAGCAGGAATCTCTTCTATTTTAGGAGCAGTAAATTTTATTACTACAGTTATTAACATACGATCAACAGGTATTACTTTTGATCGAATACCATTATTTGTATGATCCGTAGTAATTACAGCTTTACTTTTATTACTTTCTTTACCTGTACTTGCAGGAGCAATTACTATACTACTAACAGATCGAAATATTAATACTTCATTTTTTGACCCCGCAGGAGGAGGAGACCCAATTTTATACCAACATCTATTCGATGTAGAAGAGAAGGACGAAAATGGTTTGCCTAAACACATGGAATGGCTAGAGGGCATATCAATAGCGGCTTTGGTGGTGGGTGAAAATTGTGAAACACCCTCCCATTGGCGTGCCAAACAATTGCTATCACAATGGATGGAATCACACAATGTGCCCGGTATTAGTGGCATCGATACCAGAGCTTTGACAAAAAAGATTCGCGAAAATGGTAGCATATTGGGACGTATTGTGTATGAGTATCCCGAAAATATCAAATCCTTGACATTCTCCGATCCCAATGAACGTAATCTAGTAGCYGAATGTTCGGTAAAGAAACCAATGGTTTTTAATGCCACCGGTTCGCCTCGTATTTGTGCCATAGATTGCGGTTTGAAATTGAATCAAATTAAATGTTTCATTTCACGTGGCGCTCGCGTAGATTTGGTACCTTGGAATTGGTCATTGGATGAATCCACATTCGATGGTTTATTCATTTCTAACGGTCCCGGTGATCCAGTCGTTTGCAAGGAAACAGTTATSCAAATACAAAAGGTTTTGAAATCGGGCCAGAAACCCGTGTTTGGTATTTGTTTGGGCCATCAGTTGCTGTCCTCAGCCATTGGTTGTAAAACTTATAAAATGAAATACGGCAACAGAGGCCACAATTTACCTTGTATACATCATGGCACAGGACGTTGTTTTATGACTTCTCAAAATCATGGTTTTGCKGTAGATACGGACACTTTGCCTGTGGATTGGGAGCCTTTGTTTACCAATGCCAACGATAACACCAAT
KM099aus  ACTTTATACTTTATTTTCGGAGCTTGAGCAGGAATAGTAGGTACTTCATTAAGAATCTTAATTCGAGCTGAATTAGGACATCCTGGAGCATTAATTGGTGACGATCAAATTTATAATGTGATTGTAACAGCTCATGCTTTTATTATGATTTTCTTTATaGTAATACCAATTATaATCGGAGGATTTGGAAACTGATTAGTTCCaCTAATATTAGGAGCCCCAGACATAGCCTTCCCTCGAATAAATAATATAAGATTTTGACTTCTACCTCCTGCATTAACATTACTTCTAGTAAGTAGTATAGTAGAAAATGGAGCTGGAACAGGATGAACTGTTTATCCACCCTTATCATCTAATATTGCTCATGGAGGAGCTTCTGTTGATTTAGCAATTTTTTCTCTACATTTAGCAGGAATTTCTTCAATTTTAGGAGCAGTAAATTTCATTACAACAGTTATTAATATACGATCAACAGGAATTACATTTGATCGAATGCCATTATTTGTTTGATCAGTAGTAATTACAGCTTTACTTTTATTACTTTCTTTGCCTGTACTAGCTGGAGCAATTACTATATTATTAACTGACCGAAATATTAATACTTCATTTTTTGATCCTGCAGGAGGTGGAGATCCAATTCTTTATCAACACTTATTT---------GAGAAGGACGAGCATGGTTTGCCTAAACACATGGAATGGCTAGAGGGCATATCTATAGCGGCTTTRGTGGTGGGTGAAAAYTGTGAAACACCCTCCCATTGGCGKTCCAAACAATTGCTRTCACAATGGATGGAATCACATAATGTGCCCGGTATTAGTGGMATCGATACCAGAGCTTTAACAAAAAAGATTCGTGAAAATGGTAGCATATTGGGTCGCATTGTATATGAGTATCCTGAAAATATCAAATCCTTAACATTCTCCGATCCCAATCAACGTAATTTGGTAGCCGAGTGTTCGGTAAAGAAACCTATGGTTTTTAATGCCTCCGGTTCGCCTCGTATATGTGCCATAGATTGTGGTTTRAAATTGAATCAGATTAAATGTTTCATTTCACGTGGCGCCCGCGTAGATTTGGTGCCWTGGAATTGGCCATTAGATGAATCCACATTCGATGGTTTATTCATTTCCAATGGTCCCGGTGATCCAGTTGTTTGCAAGGAAACAGTTGTGCAAATACAAAAGGTTTTGAAATCGGGCCAGAAACCCGTATTCGGTATTTGTTTGGGTCATCAGTTACTGTCCTCAGCCATAGGCTGTAAGACTTATAAAATGAAATACGGCAACAGAGGCCACAATTTGCCYTGTATACATCATGGCACAGGACGTTGTTTTATGACTTCTCAAAATCATGGTTTTGCCGTAGATACGGACACTTTGCCTATGGATTGGGAGCCTTTGTTTACCAATGCCAATGATAACACCAAT
KM102aus  ACTTTATACTTTATTTTCGGAGCTTGAGCAGGAATAGTAGGTACTTCATTAAGAATCTTAATTCGAGCTGAATTAGGACATCCTGGAGCATTAATTGGTGACGATCAAATTTATAATGTAATTGTAACAGCTCATGCTTTTATTATGATTTTCTTTATAGTAATACCAATTATAATCGGAGGATTTGGAAACTGATTAGTTCCACTAATATTAGGAGCCCCAGACATAGCCTTCCCTCGAATAAATAATATAAGATTTTGACTTCTACCTCCTGCATTAACATTACTTCTAGTAAGTAGTATAGTAGAAAATGGAGCTGGAACAGGATGAACTGTTTATCCACCCTTATCATCTAATATTGCTCATGGAGGAGCTTCTGTTGATTTAGCAATTTTTTCTCTACATTTAGCAGGAATTTCTTCAATTTTAGGAGCAGTAAATTTCATTACAACAGTTATTAATATACGATCAACAGGAATTACATTTGATCGAATACCATTATTTGTTTGATCAGTAGTAATTACAGCTTTACTTTTATTACTTTCTTTGCCTGTACTAGCTGGAGCAATTACTATATTATTAACTGACCGAAATATTAATACTTCATTTTTTGATCCTGCAGGAGGTGGAGATCCAATTCTTTATCAACACTTATTT---------GAGAAGGACGAGCATGGTTTGCCTAAACACTTGGAATGGCTAGAGGGCATATCTATAGCGGCTTTGGTGGTGGGTGAAAACTGTGAAACACCCTCCCATTGGCGGTCCAAACAATTGCTATCACAATGGATGGAATCACATAATGTGCCCGGTATTAGTGGAATCGATACCAGAGCTTTAACAAAAAAGATTCGTGAAAATGGTAGCATATTGGGTCGCATTGTATATGAGTATCCTGAAAATATCAAATCCTTAACATTCTCCGATCCCAATCAACGTAATTTGGTAGCCGAGTGTTCGGTAAAGAAACCTATGGTTTTTAATGCCTCYGGTTCGCCTCGTATATGTGCCATAGATTGTGGTTTAAAATTGAACCAGATTAAATGTTTCATTTCACGTGGCGCCCGCGTAGATTTGGTGCCATGGAATTGGCCATTAGATGAATCCAYATTCGATGGTTTATTCATTTCCAATGGTCCCGGTGATCCAGTTGTTTGCAAGGAAACAGTTRTGCAAATACAAAAGGTTTTGAAATCGGGCCAGAAACCCGTATTCGGTATTTGTTTGGGTCATCAGTTACTGTCCTCAGCCATAGGCTGTAAGACTTATAAAATGAAATACGGCAACAGAGGCCACAATTTGCCCTGTATACATCATGGCACAGGACGTTGTTTTATGACTTCTCAAAATCATGGTTTTGCCGTAGATACGGACACTTTGCCTATGGATTGGGAGCCTTTGTTCACCAATGCCAATGATAACACCAAT
KM106pra  ACTTTATATTTCATTTTTGGAGCTTGAGCTGGAATAGTAGGAACTTCTTTAAGAATTCTTATTCGAGCAGAATTAGGTCATCCAGGAGCCTTAATTGGAGACGACCAAATTTATAATGTAATTGTCACAGCACATGCTTTTATTATAATTTTCTTTATAGTAATACCTATTATAATCGGAGGATTTGGAAATTGACTGGTACCAATTATATTAGGAGCTCCAGATATAGCTTTCCCTCGAATAAATAATATAAGTTTTTGACTTTTACCACCAGCTTTAACCCTTCTTCTAGTAAGTAGTATAGTAGAAAATGGAGCTGGAACAGGATGAACTGTTTACCCTCCCTTATCTTCAAATATTGCCCATGGAGGAGCTTCTGTTGATTTAGCTATTTTTTCTCTACATCTAGCTGGAATTTCTTCAATTTTAGGTGCAGTAAATTTTATTACTACAGTTATTAATATGCGATCAACTGGTATTACTTTTGACCGAATACCTTTATTTGTGTGATCAGTAGTAATTACTGCTCTACTTTTATTACTTTCTTTACCTGTACTTGCCGGAGCTATTACAATATTATTAACTGACCGAAATATTAATACCTCATTCTTTGATcCAGCAGGAGGAGGAGACCCTATTTTATACCAACATTTATTT------GAAGAGAAGGACGAAAATGGTTTGCCTAAACACATGGAATGGCTAGAGGGCATATCTATAGCGGCTTTGGTGGTGGGTGAAAATTGTGAAACACCCTCTCATTGGCGTGCCAAACAATTGCTATCACAATGGATGGAATCACACAATGTGCCCGGTATTAGTGGCATCGATACCAGAGCTTTGACAAAAAAGATTCGTGAAAATGGTACCATATTGGGTCGTATTGTGTATGAGTATCCCGAAAATATCAAATCCTTGACATTCTCCGATCCCAATGAACGTAATTTAGTAGCCGAATGTTCGGTAAAGAAACCAATGGTTTTTAATGCCTCCGGTTCGCCTCGTATTTGTGCCATAGATTGTGGTTTAAAATTGAATCAGATTAAATGTTTCATTTCACGTGGCGCTCGCGTAGAWTTGGTMCCTTGGAATTGGTCATTGGATGAGTCCACATTCGATGGTTTGTTCATTTCTAACGGTCCCGGTGATCCAGTCGTTTGCAAGGAAACAGTTGTGCAAATACAAAAGGTTTTGAAATCGGGCCAGAAACCCGTGTTCGGTATTTGTTTGGGCCATCAGTTGCTGTCCTCAGCCGTAGGTTGTAAAACTTATAAAATGAAATACGGCAACAGAGGCCACAATTTACCTTGTATACATCATGGCACAGGACGTTGTTTTATGACTTCTCAAAATCATGGTTTTGCGGTCGATACGGACACTTTGCCTATGGAYTGGGAGCCTTTGTTTACCAATGCCAATGATAACACCAAT
KM107aus  ACTTTATACTTTATTTTCGGAGCTTGAGCAGGAATAGTAGGTACTTCATTAAGAATCTTAATTCGAGCTGAATTAGGACATCCTGGAGCATTAATTGGTGACGATCAAATTTATAATGTGATTGTAACAGCTCATGCTTTTATTATGATTTTCTTTATAGTAATACCAATTATAATCGGAGGATTTGGAAACTGATTAGTTCCACTAATATTAGGAGCCCCAGACATAGCCTTCCCTCGAATAAATAATATAAGATTTTGACTTCTACCTCCTGCATTAACATTACTTcTAGTAAGTAGTATAGTAGAAAATGGAGCTGGAACAGGATGAACTGTTTATCCACCCTTATCATCTAATATTGCTCATGGAGGAGCTTCTGTTGATTTAGCAATTTTTTCTCTACATTTAGCAGGAATTTCTTCAATTTTAGGAGCAGTAAATTTCATTACAACAGTTATTAATATACGATCAACAGGAATTACATTTGATCGAATACCATTATTTGTTTGATCAGTAGTAATTACAGCTTTACTTTTATTACTTTCTTTGCCTGTACTAGCTGGAGCAATTACTATATTATTAACTGACCGAAATATTAATACTTCATTTTTTGATCCTGCAGGAGGTGGAGATCCAATTCTTTATCAACACTTATTT---------GAGAAGGACGAGCATGGTTTGCCTAAACACATGGAATGGCTAGAGGGCATATCTATAGCGGCTTTGGTGGTGGGTGAAAACTGTGAAACACCCTCCCATTGGCGGTCCAAACAATTGCTATCACAATGGATGGAATCACATAATGTGCCCGGTATTAGTGGAATCGATACCAGAGCTTTAACAAAAAAGATTCGTGAAAATGGTAGCATATTGGGTCGCATTGTATATGAGTATCCTGAAAATATCAAATCCTTAACATTCTCCGATCCCAATCAACGTAATTTGGTAGCCGAGTGTTCGGTAAAGAAACCTATGGTTTTTAATGCCTCCGGTTCGCCTCGTATATGTGCCATAGATTGTGGTTTAAAATTGAAYCAGATTAAATGTTTCATTTCACGTGGCGCCCGCGTAGATTTGGTGCCATGGAATTGGCCATTAGATGAATCCACATTCGATGGTTTATTCATTTCCAATGGTCCCGGTGATCCAGTTGTTTGCAAGGAAACAGTTGTGCAAATACAAAAGGTTTTGAAATCGGGCCAGAAACCCGTATTCGGTATTTGTTTGGGTCATCAGTTACTGTCCTCAGCCATAGGCTGTAAGACTTATAAAATGAAATACGGCAACAGAGGCCACAATTTGCCCTGTATACATCATGGCACAGGACGTTGTTTTATGACTTCTCAAAATCATGGTTTTGCCGTAGATACGGACACTTTGCCTATGGATTGGGAGCCTTTGTTCACCAATGCCAATGATAACACCAAT
KM108pra  ACTTTATATTTCATTTTTGGAGCTTGAGCTGGAATAGTAGGAACTTCTTTAAGAATTCTTATTCGAGCAGAATTAGGTCATCCAGGAGCCTTAATTGGAGACGACCAAATTTATAATGTAATTGTCACAGCACATGCTTTTATTATAATTTTCTTTATAGTAATACCTATTATAATTGGAGGATTTGGAAATTGACTGGTACCAATTATATTAGGAGCTCCAGATATAGCTTTCCCTCGAATAAATAATATAAGTTTTTGACTTTTACCACCAGCTTTAACCCTTCTTCTAGTAAGTAGTATAGTAGAAAATGGAGCTGGAACAGGATGAACTGTTTACCCTCCCTTATCTTCAAATATTGCCCATGGAGGAGCTTCTGTTGATTTAGCTATTTTTTCTCTACATCTAGCTGGAATTTCTTCAATTTTAGGTGCAGTAAATTTTATTACTACAGTTATTAATATGCGATCAACTGGTATTACTTTTGACCGAATACCTTTATTTGTGTGATCAGTAGTAATTACTGCTCTACTTTTATTACTTTCTTTACCTGTACTTGCCGGAGCTATTACAATATTATTAACTGACCGAAATATTAATACCTCATTCTTTGACCCAGCAGGAGGAGGAGACCCTATTTTATACCAACATTTATTT---------GAGAAGGACGAAAATGGTTTGCCTAAACACATGGAATGGCTAGAGGGCATATCTATAGCGGCTTTGGTGGTGGGTGAAAATTGTGAAACACCCTCYCATTGGCGTGCCAAACAATTGCTATCACAATGGATGGAATCACACAATGTGCCCGGTATTAGTGGCATCGATACCAGAGCTTTGACAAAAAAGATTCGTGAAAATGGTACCATWTTGGGTCGTATTGTGTATGAGTATCCCGAAAATATCAAATCCTTGACATTCTCCGATCCCAATGAACGTAATTTAGTAGCCGAATGTTCGGTAAAGAAACCAATGGTTTTTAATGCCTCCGGTTCGCCTCGTATTTGTGCCATAGATTGTGGTTTRAAATTGAATCAGATYAAATGTTTYATTTCRCGTGGCGCTCGCGTAGATTTGGTACCTTGGAATTGGTCATTGGATGAGTCCACATTCGATGGTTTATTCATTTCTAACGGTCCCGGTGATCCAGTCGTTTGYAAGGAAACAGTTGTGCAAATACAAAAGGTTTTGAAATCGGGYCAGAAACCCGTGTTCGGTATTTGTTTRGGCCATCAGTTGCTGTCCTCAGCCGTAGGYTGTAAAACTTATAAAATGAAATACGGCAACAGAGGSCACAATTTACCTTGTATACATCATGGCACAGGACGTTGTTTTATGACTTCTCAAAATCATGGTTTTGCGGTCGATACGGACACTTTGCCTATGGATTGGGAGCCTTTGTTTACTAATGCAAATGATAACACCAAT
KM109mis  ACTTTATACTTTATTTTCGGAGCTTGAGCAGGTATAGTAGGAACTTCTCTAAGAATTCTTATTCGAGCAGAATTAGGTCATCCTGGTGCATTAATTGGAGATGATCAAATTTATAATGTAATTGTTACAGCTCATGCTTTTATTATAATTTTTTTTATAGTAATACCAATTATAATTGGAGGGTTTGGAAATTGACTAGTGCCAATTATATTAGGAGCTCCAGATATAGCATTTCCTCGAATAAATAATATAAGTTTTTGACTTCTACCTCCAGCATTAACACTACTTCTAGTAAGTTCTATAGTAGAAAATGGAGCTGGAACAGGATGAACTGTTTACCCTCCTTTATCTTCTAATATCGCTCACGGAGGAGCTTCTGTTGATTTAGCTATTTTCTCTTTACATTTAGCTGGAATTTCTTCAATTTTAGGAGCAGTTAATTTTATTACTACAGTTATTAATATACGATCTACAGGTATTACATTTGATCGAATACCTTTATTTGTATGATCAGTAGTAATTACTGCTTTACTTTTATTATTATCTTTACCTGTACTTGCAGGAGCTATTACAATATTATTAACTGATCGAAATATTAATACTTCATTCTTTGATCCAGCTGGAGGAGGAGACCCTATTTTATACCAACATTTATTT---GTAGAAGAGAAGGATGAAAATGATTTGCCTAAACACATGGAATGGCTAGAGGGCATATCWATAGCGGCTTTRGTAGTGGGTGAAAATTGTGAAACACCCTCCCATTGGCGTTCYAAACAATTGCTRTCACAATGGATGGAATCACATAATGTGCCCGGTATTAGTGGCATTGATACCAGAGCTTTGACAAAAAAGATTCGTGAAAACGGTACCATATTGGGTCGTATTGTTTATGAGTATCCCGMAAATATCAAATCTTTRACATTCTCCGATCCCAAYCAACGTAATTTGGTAGCCGAGTGTTCGGTAAAGAAGCCGATGGTTTTTAATGCGTCCGGTTCGCCTCGTATATGTGCCATAGATTGTGGTTTGAAATTGAATCAGATTAAATGYTTCATTTCACGTGGCGCTCGTGTCGATTTGGTACCTTGGAATTGGCCATTGGATGAATCCACATTCGATGGTTTATTCATTTCCAATGGTCCCGGTGATCCAGTTGTTTGCAAGGAAACAGTTGTGCAAATACAAAAAGTTCTGAAATCGGGCCAGAAACCGGTCTTCGGTATTTGTTTGGGACATCAGTTGCTGTCCTCAGCCATAGGCTGTAAGACTTATAAAATGAAATAYGGCAACAGAGGCCACAATTTACCTTGTATACACCATGGCACAGGACGTTGTTTTATGACTTCTCAAAATCATGGTTTTGCAGTAGATACGGACACTTTRCCTATGGATTGGGAGCCTTTGTTTACCAATGCCAATGATAACACCAAT
KM110bid  ---------------------------------------------------------CTTATTCGAGCAGAATTGGGTCACCCAGGAGCATTAATTGGAGATGATCAAATTTATAATGTAATTGTTACAGCACATGCCTTTATTATAATTTTCTTTATAGTAATACCAATTATAATTGGAGGATTTGGAAATTGACTAGTGCCTATCATATTAGGAGCTCCTGATATAGCCTTCCCTCGAATAAATAATATAAGTTTTTGACTTTTACCTCCAGCATTAACACTTCTTCTAGTAAGTAGTATAGTAGAAAACGGAGCTGGAACAGGATGAACTGTTTATCCTCCCTTGTCCTCAAATATCGCTCATGGAGGAGCTTCAGTTGATCTAGCCATTTTTTCTCTTCATTTAGCAGGAATCTCTTCCATTTTAGGAGCAGTAAATTTTATTACTACAGTTATTAACATACGATCAACAGGTATTACTTTTGATCGAATACCATTATTTGTATGATCCGTAGTAATTACAGCTTTACTTTTATTACTTTCTTTACCTGTACTTGCAGGAGCAATTACTATACTACTAACAGATCGAAATATTAATACTTCATTTTTTGATCCCGCAGGAGGAGGAGACCCAATTTTATATCAACATCTATTC---------GAGAAGGACGAAARTGGTTTGCCTAAACACATGGAATGGCTAGAGGGCATATCAATAGCGGCTTTGGTKGTGGGTGAAAATTGTGAAACACCCTCCCATTGGCGTGCCAAACAATTGCTATCACAATGGATGGAATCACACAATGTGCCCGGTATTAGTGGCATCGATACCAGAGCTTTGACAAAAAAGATTCGCGAAAATGGTAGCATATTGGGACGTATTGTGTATGAGTATCCCGAAAATATCAAATCCTTGACATTCTCCGATCCCAATGAACGTAATCTAGTAGCCGAATGTTCGGTAAAGAAACCAATGGTTTTTAATGCCACCGGTTCGCCTCGTATTTGTGCCATAGATTGCGGTYTGAAATTGAATCAAATTAAATGTTTCATTTCACGTGGCGCTCGCGTAGATTTGGTACCTTGGAATTGGTCATTGGATGAATCCACATTCGATGGTTTATTCATTTCTAACGGTCCCGGTGATCCAGTCGTTTGYAAGGAAACAGTTATGCAAATACAAAAGGTTTTRAAATCGGGCCAGAAACCYGTGTTCGGTATTTGTTTGGGCCATCAGTTGCTGTCCTCAGCCATTGGTTGTAAAACKTATAAAATGAAATACGGCAACAGAGGCCACAATTTACCTTGTATACATCATGGCACAGGACGTTGYTTTATGACTTCTCAAAATCATGGTTTTGCGGTAGATACGGACACTTTGCCTGTGGATTGGGAGCCTTTGTTTACCAATGCCAACGATAACACCAAT
KM120pra  ACTTTATATTTCATTTTTGGAGCTTGAGCTGGAATAGTAGGAACTTCTTTAAGAATTCTTATTCGAGCAGAATTAGGTCATCCAGGAGCCTTAATTGGAGACGACCAAATTTATAATGTAATTGTCACAGCACATGCTTTTATTATAATTTTCTTTATAGTAATACCTATTATAATTGGAGGATTTGGAAATTGACTGGTACCAATTATATTAGGAGCTCCAGATATAGCTTTCCCTCGAATAAATAATATAAGTTTTTGACTTTTACCACCAGCTTTAACCCTTCTTCTAGTAAGTAGTATAGTAGAAAATGGAGCTGGAACAGGATGAACTGTTTACCCTCCCTTATCTTCAAATATTGCCCATGGAGGAGCTTCTGTTGATTTAGCTATTTTTTCTCTACATCTAGCTGGGATTTCTTCAATTTTAGGTGCAGTAAATTTTATTACTACAGTTATTAATATGCGATCAACTGGTATTACTTTTGACCGAATACCTTTATTTGTGTGATCAGTAGTAATTACTGCTCTACTTTTATTACTTTCTTTACCTGTACTTGCCGGAGCTATTACAATATTATTAACTGACCGAAATATTAATACCTCATTCTTTGATCCAGCAGGAGGAGGAGACCCTATTTTATACCAACATTTATTTGATGTAGAAGAGAAGGACGAAAATGGTTTGCCTAAACACATGGAATGGCTAGAGGGCATATCTATAGCGGCTTTRGTGGTGGGTGAAAATTGTGAAACACCCTCTCATTGGCGTGCCAAACAATTGCTATCACAATGGATGGAATCACACAATGTGCCCGGTATTAGTGGCATCGATACCAGAGCTTTGACAAAAAAGATTCGTGAAAATGGTACCATWTTGGGTCGTATTGTGTATGAGTATCCCGAAAATATCAAATCCTTGACATTCTCCGATCCCAATGAACGTAATTTAGTAGCCGAATGTTCGGTAAAGAAACCAATGGTTTTTAATGCCTCCGGTTCGCCTCGTATTTGTGCYATAGATTGTGGTTTAAAATTGAATCAGATTAAATGTTTCATTTCRCGTGGCGCTCGCGTAGATTTGGTACCTTGGAATTGGTCATTGGATGAGTCCACATTCGATGGTTTATTCATTTCTAACGGTCCCGGTGATCCAGTCGTTTGYAAGGAAACAGTTGTGCAAATACAAAAGGTTTTGAAATCGGGYCAGAAACCCGTGTTCGGTATTTGTTTRGGCCATCAGTTGCTGTCCTCAGCCGTAGGTTGTAAAACTTATAAAATGAAATACGGCAACAGAGGCCACAATTTACCTTGTATACATCATGGCACAGGACGTTGTTTTATGACTTCTCAAAATCATGGTTTTGCGGTCGATACGGACACTTTGCCTATGGATTGGGAGCCTTTGTTTACCAATGCCAATGATAACACCAAT
KM123pra  ACTTTATATTTCATTTTTGGAGCTTGAGCTGGAATAGTAGGAACTTCTTTAAGAATTCTTATTCGAGCAGAATTAGGTCATCCAGGAGCCTTAATTGGAGACGACCAAATTTATAATgTAATTGTCACAGCACATGCTTTTATTATAATTTTCTTTATAGTAATACCTATTATAATTGGGGGATTTGGAAATTGACTGGTACCAATTATATTAGGAGCTCCAGATATAGCTTTCCCTCGAATAAATAATATAAGTTTTTGACTTTTACCACCAGCTTTAACCCTTCTTCTAGTAAGTAGTATAGTAGAAAATGGAGCTGGAACAGGATGAACTGTTTACCCTCCCTTATCTTCAAATATTGCCCATGGAGGAGCTTCTGTTGATTTAGCTATTTTTTCTCTACATCTAGCTGGGATTTCTTCAATTTTAGGTGCAGTAAATTTTATTACTACAGTTATTAATATGCGATCAACTGGTATTACTTTTGACCGAATACCTTTATTTGTGTGATCAGTAGTAATTACTGCTCTACTTTTATTACTTTCTTTACCTGTACTTGCTGGAGCTATTAC----------------------------------------------------------------------------------------GTAGAAGAGAAGGACGAAAATGGTTTGCCTAAACACATGGAATGGCTAGAGGGCATATCTATAGCGGCTTTGGTGGTGGGTGAAAATTGTGAAACACCCTCYCATTGGCGTGCCAAACAATTGCTATCACAATGGATGGAATCACACAATGTGCCCGGTATTAGTGGCATCGATACCAGAGCTTTGACAAAAAAGATTCGTGAAAATGGTACCATWTTGGGTCGTATTGTGTATGAGTATCCCGAAAATATCAAATCCTTGACATTCTCCGATCCCAATGAACGTAATTTAGTAGCCGAATGTTCGGTAAAGAAACCAATGGTTTTTAATGCCTCCGGTTCGCCTCGTATTTGTGCCATAGATTGTGGTTTAAAATTGAATCAGATTAAATGTTTCATTTCACGTGGCGCTCGCGTAGAWTTGGTMCCTTGGAATTGGTCATTGGATGAGTCCACATTCGATGGTTTRTTCATTTCTAACGGTCCCGGTGATCCAGTCGTTTGCAAGGAAACAGTTGTGCAAATACAAAAGGTTTTGAAATCGGGCCAGAAACCCGTGTTCGGTATTTGTTTGGGCCATCAGTTGCTGTCCTCAGCCGTAGGTTGTAAAACTTATAAAATGAAATACGGCAACAGAGGCCACAATTTACCTTGTATACATCATGGCACAGGACGTTGTTTTATGACTTCTCAAAATCATGGTTTTGCGGTCGATACGGACACTTTGCCTATGGATTGGGAGCCTTTGTTTACCAAYGCMAATGATAACACCAAT
KM125bid  ACTTTATATTTTATCTTCGGAGCTTGAGCAGGAATAGTGGGAACTTCTTTAAGAATTCTTATTCGAGCAGAATTGGGTCACCCAGGAGCATTAATTGGAGATGATCAAATTTATAATGTAATTGTTACAGCACATGCCTTTATTATAATTTTCTTTATAGTAATACCAATTATAATTGGAGGATTTGGAAATTGACTAGTGCCTATCATATTAGGAGCTCCTGATATAGCCTTCCCTCGAATAAATAATATAAGTTTTTGACTTTTACCTCCAGCATTAACACTTCTTCTAGTAAGTAGTATAGTAGAAAACGGAGCTGGAACAGGATGAACTGTTTATCCTCCCTTATCCTCAAATATCGCTCATGGAGGAGCTTCAGTTGATCTAGCTATTTTTTCTCTTCATTTAGCAGGAATCTCTTCCATTTTAGGAGCAGTAAATTTTATTACTACAGTTATTAACATACGATCAACGGGTATTACTTTTGATCGAATACCATTATTTGTATGATCCGTAGTAATTACAGCTTTACTTTTATTACTTTCTTTACCTGTACTTGCAGGAGCAATTACTATACTACTAACAGATCGAAATATTAATACTTCATTTTTTGATCCCGCAGGAGGAGGAGACCCAATTTTATACCAACATCTATTC---------------------------------------------------------------------------------------------------------------------AAACAATTGCTATCACAATGGATGAAATCACACAATGTGCCCGGTATTAGTGGCATCGATACCAGAGCTTTGACAAAAAAGATTCGCGAAAATGGTAGCATATTGGGACGTATTGTGTATGAGTATCCCGAAAATATCAAATCCTTGACATTCTCCGATCCCAATGAACGTAATCTAGTAGCCGAATGTTCGGTAAAGAAACCAATGGTTTTTAATGCCACCGGTTCGCCTCGTATTTGTGCCATAGATTGCGGTTTGAAATTGAATCAAATTAAATGTTTCATTTCACGTGGCGCTCGCGTAGATTTGGTACCTTGGAATTGGTCATTGGATGAATCCACATTCGATGGTTTATTCATTTCTAACGGTCCCGGTGATCCAGTCGTTTGCAAGGAAACAGTTATSCAAATACAAAAGGTTTTGAAATCGGGCCAGAAACCCGTSTTCGGTATTTGTTTGGGCCATCAGTTGCTGTCCTCAGCCATTGGTTGTAAAACTTATAAAATGAAATACGGCAACAGAGGCCACAATTTACCTTGTATACATCATG--------------------------------------------------------------------------------------------------------------
KM127bid  ACTTTATATTTTATCTTCGGAGCTTGAGCAGGAATAGTGGGAACTTCTTTAAGAATTCTTATTCGAGCAGAATTGGGTCACCCAGGAGCATTAATTGGAGATGATCAAATTTATAATGTAATTGTTACAGCACATGCCTTTATTATAATTTTCTTTATAGTAATACCAATTATAATTGGAGGATTTGGAAATTGACTAGTGCCTATCATATTAGGAGCTCCTGATATAGCCTTCCCTCGAATAAATAATATAAGTTTTTGACTTTTACCTCCAGCATTAACACTTCTTCTAGTAAGTAGTATAGTAGAAAACGGAGCTGGAACAGGATGAACTGTTTATCCTCCCTTGTCCTCAAATATCGCTCATGGAGGAGCTTCAGTTGATCTAGCCATTTTTTCTCTTCATTTAGCAGGAATCTCTTCCATTTTAGGAGCAGTAAATTTTATTACTACAGTTATTAACATACGATCAACAGGTATTACTTTTGATCGAATACCATTATTTGTATGATCCGTAGTAATTACAGCTTTACTTTTATTACTTTCTTTACCTGTACTTGCAGGAGCAATTACTATACTACTAACAGATCGAAATATTAATACTTCATTTTTTGATCCCGCAGGAGGAGGAGACCCAATTTTATATCAACATCTATTC------GAAGAGAAGGATGRAAATGGTTTGCCTAAACACATGGAATGGCTAGAGGGCATATCAATAGCGGCTTTGGTGGTGGGTGAAAATTGTGAAACACCCTCCCATTGGCGTGCCAAACAATTGCTATCACAATGGATGGAATCACACAATGTGCCCGGTATTAGTGGCATCGATACCAGAGCTTTGACAAAAAAGATTCGCGAAAATGGTAGCATATTGGGACGTATTGTGTATGAGTATCCCGAAAATATCAAATCMTTGACATTCTCCGATCCCAATGAACGTAATCTAGTAGCCGAATGTTCGGTAAAGAAACCAATGGTTTTTAATGCCACYGGTTCGCCTCGTATTTGTGCCATAGATTGCGGTTTGAAATTGAATCAAATTAAATGTTTCATTTCACGTGGCGCTCGCGTAGATTTGGTACCTTGGAATTGGTCATTGGATGAATCCACATTCGATGGTTTATTCATTTCTAACGGTCCCGGTGATCCAGTCGTTTGCAAGGAAACAGTTRTGCAAATACAAAAGGTTTTGAAATCGGGCCAGAAACCCGTGTTCGGTATTTGTTTGGGCCATCAGTTGCTGTCCTCAGCCATTGGTTGTAAAACTTATAAAATGAAATACGGCAACAGAGGCCACAATTTACCTTGTATACATCATGGCACAGGACGTTGYTTTATGACTTCTCAAAATCATGGTTTTGCGGTAGATACGGACACTTTGCCTGTGGATTGGGAGCCTTTGTTTACCAATGCCAACGATAACACCAAT
KM128mis  ACTTTATACTTTATTTTCGGAGCTTGAGCAGGTATAGTAGGAACTTCTCTAAGAATTCTTATTCGAGCAGAATTAGGTCATCCTGGTGCATTAATTGGAGATGATCAAATTTATAATGTAATTGTTACAGCTCATGCTTTTATTATAATTTTTTTTATAGTAATACCAATTATAATTGGAGGGTTTGGAAATTGACTAGTGCCAATTATATTAGGAGCTCCAGATATAGCATTTCCTCGAATAAATAATATAAGTTTTTGACTTCTACCTCCAGCATTAACACTACTTCTAGTAAGTTCTATAGTAGAAAATGGAGCTGGAACAGGATGAACTGTTTACCCTCCTTTATCTTCTAATATCGCTCACGGAGGAGCTTCTGTTGATTTAGCTATTTTCTCTTTACATTTAGCTGGAATTTCTTCAATTTTAGGAGCAGTTAATTTTATTACTACAGTTATTAATATACGATCTACAGGTATTACATTTGACCGAATACCTTTATTTGTATGATCAGTAGTAATTACTGCTTTACTTTTATTATTATCTTTACCTGTACTTGCAGGAGCTATTACAATATTATTAACTGATCGAAATATTAATACTTCATTCTTTGATCCAGCTGGAGGAGGAGACCCTATTTTATATCAACATTTATTT---------GAGAAGGATGAAAATGATTTGCCTAAACACATGGAATGGCTAGAGGGCATATCTATAGCGGCTTTAGTAGTGGGTGAAAATTGTGAAACACCCTCCCATTGGCGTTCCAAACAATTGCTATCACAATGGATGGAATCACATAATGTGCCCGGTATAAGTGGCATTGATACCAGAGCTTTGACAAAAAAGATTCGTGAAAACGGTACCATATTGGGTCGTATTGTTTATGAGTATCCCGCAAATATCAAATCTTTGACATTCTCCGATCCCAATCAACGTAATTTGGTAGCCGAGTGTTCGGTAAAGAAACCGATGGTTTTTAATGCSTCCGGTTCGCCTCGTATATGTGCCATAGATTGTGGTTTGAAATTGAATCAGATTAAATGCTTCATTTCACGTGGCGCTCGTGTCGACTTGGTACCTTGGAATTGGCCATTGGATGAATCCACATTCGATGGTTTATTCATTTCCAATGGTCCCGGTGATCCAGTTGTTTGCAAGGAAACAGTTKTGCAAATACAAAAAGTTCTGAAATCGGGCCAGAAACCGGTCTTCGGTATTTGTTTGGGACATCAGTTGCTGTCCTCAGCCATAGGCTGTAAGACTTATAAAATGAAATACGGCAACAGAGGCCACAATTTACCTTGTATACACCATGGCACAGGACGTTGTTTTATGACTTCTCAAAATCATGGTTTTGCAGTAGATACGGACACTTTGCCTATGGATTGGGAGCCTTTGTTTACCAATGCCAATGATAACACCAAT
KM131pra  ACTTTATATTTCATTTTTGGAGCTTGAGCTGGAATAGTAGGAACTTCTTTAAGAATTCTTATTCGAGCAGAATTAGGTCATCCAGGAGCCTTAATTGGAGACGACCAAATTTATAATGTAATTGTCACAGCACATGCTTTTATTATAATTTTCTTTATAGTAATACCTATTATAATTGGAGGATTTGGAAATTGACTGGTACCAATTATATTAGGAGCTCCAGATATAGCTTTCCCTCGAATAAATAATATAAGTTTTTGACTTTTACCACCAGCTTTAACCCTTCTTCTAGTAAGTAGTATAGTAGAAAATGGAGCTGGAACAGGATGAACTGTTTACCCTCCCTTATCTTCAAATATTGCCCATGGAGGAGCTTCTGTTGATTTAGCTATTTTTTCTCTACATCTAGCTGGGATTTCTTCAATTTTAGGTGCAGTAAATTTTATTACTACAGTTATTAATATGCGATCAACTGGTATTACTTTTGACCGAATACCTTTATTTGTGTGATCAGTAGTAATTACTGCTCTACTTTTATTACTTTCTTTACCTGTACTTGCCGGAGCTATTACAATATTATTAACTGACCGAAATATTAATACCTCATTCTTTGATCCAGCAGGAGGAGGAGACCCTATTTTATACCAACATTTATTT---GTAGAAGAGAAGGACGAAAATGGTTTGCCTAAACACATGGAATGGCTAGAGGGCATATCTATAGCGGCTTTGGTGGTGGGTGAAAATTGTGAAACACCCTCTCATTGGCGTGCYAAACAATTGCTATCACAATGGATGGAATCACACAATGTGCCCGGTATTAGTGGCATCGATACCAGAGCTTTGACAAAAAAGATTCGTGAAAATGGTACCATATTGGGTCGTATTGTGTATGAGTATCCCGAAAATATCAAATCCTTGACATTCTCCGATCCCAATGAACGTAATTTAGTAGCCGAATGTTCGGTAAAGAAACCAATGGTTTTTAATGCCTCCGGTTCGCCTCGTATTTGTGCCATAGATTGTGGTTTGAAATTGAATCAGATTAAATGTTTCATTTCACGTGGCGCTCGCGTAGATTTGGTMCCTTGGAATTGGTCATTGGATGAGTCCACATTCGATGGTTTRTTCATTTCTAACGGTCCCGGTGATCCAGTCGTTTGCAAGGAAACAGTTGTGCAAATACAAAAGGTTTTGAAATCGGGCCAGAAACCCGTGTTCGGTATTTGTTTGGGCCATCAGTTGCTGTCCTCAGCCGTAGGTTGTAAAACTTATAAAATGAAATACGGCAACAGAGGCCACAATTTACCTTGTATACATCATGGCACAGGACGTTGTTTTATGACTTCTCAAAATCATGGTTTTGCGGTCGATACGGACACTTTGCCTATGGATTGGGAGCCTTTGTTTACCAATGCCAATGATAACACCAAT
KM298iot  ACTTTATACTTTATTTTCGGAGCTTGAGCAGGAATAGTAGGAACTTCTCTAAGAATTCTTATTCGAGCAGAATTAGGTCATCCTGGAGCATTAATTGGAGATGACCAAATTTATAACGTAATTGTTACAGCACATGCTTTTATTATAATTTTTTTCATAGTAATGCCAATTATAATTGGAGGATTTGGAAATTGACTAGTACCCATTATATTAGGAGCCCCAGATATGGCTTTTCCTCGAATAAATAATATAAGCTTTTGACTCTTACCTCCAGCATTAACACTACTTCTAGTAAGTAGTATAGTAGAAAATGGGGCTGGAACAGGATGAACTGTTTACCCTCCCCTATCATCTAATATTGCTCACGGAGGAGCTTCTGTTGACTTAGCTATTTTTTCTTTACATTTAGCAGGAATCTCTTCAATTCTAGGAGCCGTAAATTTTATTACAACAGTTATTAATATACGATCTACAGGTATTACATTTGACCGAATACCTTTATTTGTATGATCCGTAGTAATTACAGCTTTACTTTTATTACTTTCTTTACCTGTACTAGCCGGAGCAATTACAATACTATTAACGGACCGAAATATTAATACCTCATTTTTCGACCCAGCAGGAGGAGGAGACCCTATTTTATACCAACACCTATTTGATGTAGAAGAGAAGGACGAAAATGGTTTGCCTAAACACATGGAATGGCTAGAGGGCATATCTATAGCTGSTTTGGTAGTGGGTGAAAATTGTGAAACACCCTCGCATTGGCGTGCCAAACAATTGCTATCACAATGGATGGAATCACATAATGTCCCCGGTATTAGTGGCATTGATACCAGAGCYTTGACAAARAAGATTCGTGAAAATGGTACCATATTGGGTCGTATTGTGTATGAGCATCCCGAAAATATCAAATCCTTAACATTCTCCGATCCCAATCAACGTAATTTGGTAGCTGAGTGCTCGGTAAAGRAACCCATGGTGTTTAATGCCTCCGGTTCGCCTCGTATATGTGCCATAGATTGTGGTTTGAAATTGAATCAGATTAAATGTTTCATTTCACGTGGTGCTCGMGTAGATTTGGTACCTTGGAATTGGMMATTGGATGAATCCACATTCGATGGTTTATTCATTTCCAATGGTCCYGGYGATCCAGTCGTTTGCAAGGAAACAGTTRTGCAAATACAAAAGGTTTTGAAATCGGGCCAGAAACCCGTGTTCGGTATTTGTTTGGGCCATCARTTACTGTCCTCAGCYATYGGGTGTAAGACTTATAAAATGAAATACGGCAACAGAGGYCACAATTTACCTTGTATACATCATGGCACAGGACGTTGTTTTATGACTTCTCAAAATCATGGTTTTGCTGTAGATACGGACACTTTGCCTATGGAWTGGGAGCCTTTGTTTACCAATGCCAATGATAACACCAAT
KM300aus  ACTTTATACTTTATTTTCGGAGCTTGAGCAGGAATAGTAGGTACTTCATTAAGAATCTTAATTCGAGCTGAGTTAGGACATCCTGGAGCATTAATTGGTGACGATCAAATTTATAATGTGATTGTAACAGCTCATGCTTTTATTATGATTTTCTTTATAGTAATACCAATTATAATCGGAGGATTTGGAAACTGATTAGTTCCACTAATATTAGGAGCCCCAGACATAGCCTTCCCTCGAATAAATAATATAAGATTTTGACTTCTACCTCCTGCATTAACATTACTTCTAGTAAGTAGTATAGTAGAAAATGGAGCTGGAACAGGATGAACTGTTTATCCACCCTTATCATCTAATATTGCTCATGGAGGAGCTTCTGTTGATTTAGCAATTTTTTCTCTACATTTAGCAGGAATTTCTTCAATTTTAGGAGCAGTAAATTTCATTACAACAGTTATTAATATACGATCAACAGGAATTACATTTGATCGAATACCATTATTTGTTTGATCAGTAGTAATTACAGCTTTACTTTTATTACTTTCTTTGCCTGTACTAGCTGGAGCAATTACTATATTATTAACTGACCGAAATATTAATACTTCATTTTTTGATCCTGCAGGAGGTGGAGATCCAATTCTTTATCAACACTTATTTGATGTCGAAGAGAAGGACGAGCATGGTTTGCCTAAACACATGGAATGGCTAGAGGGCATATCTATAGCGGCTTTGGTGGTGGGTGAAAACTGTGAAACACCCTCCCATTGGCGGTCCAAACAATTGCTATCACAATGGATGGAATCACATAATGTGCCCGGTATTAGTGGAATCGATACCAGAGCTTTAACAAAAAAGATTCGTGAAAATGGTAGCATATTGGGTCGCATTGTATATGAGTATCCTGAAAATATCAAATCCTTAACATTCTCCGATCCCAATCAACGTAATTTGGTAGCCGAGTGTTCGGTAAAGAAACCTATGGTTTTTAATGCCTSCGGTTCGCCTCGTATATGTGCCATAGATTGTGGTTTAAAATTGAATCAGATTAAATGTTTCATTTCACGTGGCGCCCGCGTAGATTTGGTGCCATGGAATTGGCCATTAGATGAATCCACATTCGATGGTTTATTCATTTCCAATGGTCCCGGTGATCCAGTTGTTTGCAAGGAAACAGTTGTGCAAATACAAAAGGTTTTGAAATCGGGCCAGAAACCCGTATTCGGTATTTGTTTGGGTCATCAGTTACTGTCCTCAGCCATAGGCTGTAAGACTTATAAAATGAAATACGGCAACAGAGGCCACAATTTGCCCTGTATACATCATGGCACAGGACGTTGTTTTATGACTTCTCAAAATCATGGTTTTGCCGTAGATACGGACACTTTGCCTATGGATTGGGAGCCTTTGTTCACCAATGCCAATGATAACACCAAT
KM310iot  ACTTTATACTTTATTTTCGGAGCTTGAGCAGGAATAGTAGGAACTTCTCTAAGAATTCTTATTCGAGCAGAATTAGGTCATCCTGGGGCATTAATTGGAGATGACCAAATTTATAACGTAATTGTTACAGCACATGCTTTTATTATAATTTTTTTCATAGTAATGCCAATTATAATTGGAGGATTTGGAAATTGACTAGTACCCATTATATTAGGAGCCCCAGATATGGCTTTTCCTCGAATAAATAATATAAGCTTTTGACTCTTACCTCCAGCATTAACACTACTTCTAGTAAGTAGTATAGTAGAAAATGGGGCTGGAACAGGATGAACTGTTTACCCTCCCCTATCATCTAATATTGCTCACGGAGGGGCTTCTGTTGACTTAGCTATTTTTTCTTTACATTTAGCAGGAATCTCTTCAATTCTAGGAGCCGTAAATTTTATTACAACAGTTATTAATATACGATCTACAGGTATTACATTTGACCGAATACCTTTATTTGTATGATCCGTAGTAATTACAGCTTTACTTTTATTACTTTCTTTACCTGTACTAGCCGGAGCAATTACAATACTATTAACGGACCGAAATATTAATACCTCATTTTTCGACCCGGCAGGAGGAGGAGATCCTATTTTATACCAACACCTATTTGATGTAGAAGAGAAGGACGAAAATGGTTTGCCTAAACACATGGAATGGCTAGAGGGCATATCTATAGCTGGTTTGGTAGTGGGTGAAAATTGTGAAACACCCTCGCATTGGCGTGCCAAGCAATTGCTATCACAATGGATGGAATCACATAATGTYCCCGGTATTAGTGGCATTGATACCAGAGCYTTGACAAAAAAGATTCGTGAAAATGGTACCATATTGGGTCGTATTGTGTATGAGCATCCCGAAAATATCAAATCCTTAACATTCTCCGATCCCAATCAACGTAATTTGGTAGCTGAGTGCTCGGTAAAGAAACCCATGGTKTTTAATGCSTCYGGTTCGCCTCGTATATGTGCCATAGATTGTGGTTTGAAATTGAATCAGATTAAATGTTTCATTTCACGTGGTGCTCGCGTAGATTTGGTACCTTGGAATTGGCCATTGGATGAATCCACATTCGATGGTTTATTCATTTCCAATGGTCCYGGYGATCCAGTCGTTTGCAAGGAAACAGTTGTGCAAATACAAAAGGTSTTGAAATCAGGCCAGAARCCCGTGTTCGGTATTTGTTTGGGCCATCAGTTACTGTCCTCAGCCATYGGGTGTAAGACTTATAAAATGAAATACGGCAACAGAGGCCACAATTTACCTTGTATACATCATGGCACAGGACGTTGTTTTATGACTTCTCAAAATCATGGTTTTGCWGTAGATACRGACACTTTGCCCATGGATTGGGARCCTTTGTTTACCAATGCCAATGATAACACCAAT
KM312iot  ------------------------------------GTAGGAACTTCTCTAAGAATTCTTATTCGAGCAGAATTAGGTCATCCTGGGGCATTAATTGGAGATGACCAAATTTATAACGTAATTGTTACAGCACATGCTTTTATTATAATTTTTTTCATAGTAATGCCAATTATAATTGGAGGATTTGGAAATTGACTAGTACCCATTATATTAGGAGCCCCAGATATGGCTTTTCCTCGGATAAATAATATAAGCTTTTGACTCTTACCTCCAGCATTAACACTACTTCTAGTAAGTAGTATAGTAGAAAATGGGGCTGGAACAGGATGAACTGTTTACCCTCCCCTATCATCTAATATTGCTCACGGAGGAGCTTCTGTTGACTTAGCTATTTTTTCTTTACATTTAGCAGGAATCTCTTCAATTCTAGGAGCCGTAAATTTTATTACAACAGTTATTAATATACGATCTACAGGTATTACATTTGACCGAATACCTTTATTTGTATGATCCGTAGTAATTACAGCTTTACTTTTATTACTTTCTTTACCTGTACTAGCCGGAGCAATTACAATACTATTAACGGACCGAAATATTAATACCTCATTTTTCGACCCGGCAGGAGGAGGAGATCCTATTTTATACCAACACCTA---GATGTAGAAGAGAAGGACGAAAATGGTTTGCCTAAACACATRGAATGGCTAGAGGGCATATCTATAGCTGGTTTGGTAGTGGGTGAAAATTGTGAAACACCCTCGCATTGGCGTGCCAAACAATTGCTATCACAATGGATGGAATCACATAATGTCCCCGGTATTAGTGGCATCGATACCAGAGCTTTGACAAAAAAGATTCGTGAAAATGGTACCATATTGGGTCGTATTGTGTATGAGCATCCCGAAAATATCCAATCGTTGACATTCTCCGATCCCAATCAACGTAATTTGGTAGCTGAGTGCTCGGTAAAGAAACCCATGGTGTTTAATGCCTCCGGTTCGCCWCGTATATGTGCCATAGATTGTGGTTTGAAATTGAATCAGATTAAATGTTTCATTTCACGTGGTGCTCGCGTAGATTTGGTACCTTGGAATTGGCCATTGGATGAATCCACATTCGATGGTTTATTCATTTCCAATGGTCCYGGYGATCCAGTCGTTTGCAAGGAAACAGTTGTGCAAATACAAAAGGTTTTGAAATCAGGCCAGAAACCCGTGTTCGGTATTTGTTTGGGCCATCAGTTACTGTCCTCAGCCATYGGGTGTAAGACTTATAAAATGAAATACGGCAACAGAGGCCACAATTTACCTTGTATACATCATGGCACAGGACGTTGTTTTATGACTTCTCAAAATCATGGTTTTGCAGTAGATACAGACACTTTGCCTATGGATTGGGAACCTTTGTTTACCWATGCCAATGATAACACCAAT
KM313iot  ACTTTATACTTTATTTTCGGAGCTTGAGCAGGAATAGTAGGAACTTCTCTAAGAATTCTTATTCGAGCAGAATTAGGTCATCCTGGGGCATTAATTGGAGATGACCAAATTTATAACGTAATTGTTACAGCACATGCTTTTATTATAATTTTTTTCATAGTAATGCCAATTATAATTGGAGGATTTGGAAATTGACTAGTACCCATTATATTAGGAGCCCCAGATATGGCTTTTCCTCGAATAAATAATATAAGCTTTTGACTCTTACCTCCAGCATTAACACTACTTCTAGTAAGTAGTATAGTAGAAAATGGGGCTGGAACAGGATGAACTGTTTACCCTCCCCTATCATCTAATATTGCTCACGGAGGAGCTTCTGTTGACTTAGCTATTTTTTCTTTACATTTAGCAGGAATCTCTTCAATTCTAGGAGCCGTAAATTTTATCACAACAGTTATTAATATACGATCTACAGGTATTACATTTGACCGAATACCTTTATTTGTATGATCCGTAGTAATTACAGCTTTACTTTTATTACTTTCTTTACCTGTACTAGCCGGAGCAATTACAATACTATTAACGGACCGAAATATTAATACCTCATTTTTCGACCCGGCAGGAGGAGGAGATCCTATTTTATACCAACACCTATTTGATGTAGAAGAGAAGGACGAAAATGGTTTGCCTAAACACATGGAATGGCTAGAGGGCATATCTATAGCTGGTTTGGTAGTGGGTGAAAATTGTGAAACACCCTCGCATTGGCGTGCCAARCAATTGCTATCACAATGGATGGAATCACATAATGTCCCCGGTATTAGTGGCATTGATACCAGAGCYTTGACAAARAAGATWCGTGAAAATGGTACCATATTGGGTCGTATTGTGTATGAGCATCCCGAAAATATCAAATCCTTRACMTTCTCCGATCCCAATCAACGWAATTTGGTAGCTGAGTGCTCGGTAAAGAAACCCATGGTGTTTAATGCCTCCGGTTCGCCTCGTATATGTGCCATAGATTGTGGTTTGAAATTGAATCAGATTAAATGTTTCATTTCACGTGGTGCTCGCGTAGATTTGGTACCTTGGAATTGGCCATTGGATGAATCCACATTCGATGGTTTATTCATTTCCAATGGTCCTGGTGATCCAGTCGTTTGCAAGGAAACAGTTGTGCAAATACAAAAGGTTTTGAAATCRGGCCAGAAACCCGTGTTCGGTATTTGTTTGGGCCATCARTTAYTGTCCTCAGCCATCGGKTGTAAGACTTATAAAATGAAATACGGCAACAGAGGCCACAATTTACCTTGTATACATCATGGCACAGGACGTTGTTTTATGACTTCTCAAAATCATGGTTTTGCTGTAGATACGGACACTTTGCCWATGGAWTGGGAGCCTTTGTTTACCAATGCYAATGATAACACCAAT
KM315iot  ACTTTATACTTTATTTTCGGAGCTTGAGCAGGAATAGTGGGAACTTCTCTAAGAATTCTTATTCGAGCAGAATTAGGTCATCCTGGAGCATTAATTGGAGATGACCAAATTTATAACGTAATTGTTACAGCACATGCTTTTATTATAATTTTTTTCATAGTAATACCAATTATAATTGGAGGATTTGGAAATTGACTAGTACCCATTATATTAGGAGCCCCAGATATGGCTTTTCCTCGAATAAATAATATAAGCTTTTGACTCTTACCTCCAGCATTAACACTACTTCTAGTAAGTAGTATAGTAGAAAATGGGGCTGGAACAGGATGAACTGTTTACCCTCCCCTATCATCTAATATTGCTCACGGAGGAGCTTCTGTTGACTTAGCTATTTTTTCTTTACATTTAGCAGGAATCTCTTCAATTCTAGGAGCCGTAAATTTTATTACAACAGTTATTAATATACGATCTACAGGTATTACATTTGACCGAATACCTTTATTTGTATGATCCGTAGTAATTACAGCTTTACTTTTATTACTTTCTTTACCTGTACTAGCCGGAGCAATTACAATACTATTAACGGACCGAAATATTAATACCTCATTTTTCGACCCGGCAGGAGGAGGAGATCCTATTTTATACCAACACCTATTTGATGTAGAAGAGAAGGACGAAAATGGTTTGCCTAAACACATGGAATGGCTAGAGGGCATATCTATAGCTGCTTTGGTAGTGGGTGAAAATTGTGAAACACCCTCGCATTGGCGTGCCAAACAATTGCTATCACAATGGATGGAATCACATAATGTCCCCGGTATTAGTGGCATTGATACCAGAGCTTTGACAAAAAAGATTCGTGAAAATGGTACCATATTGGGTCGTATTGTGTATGAGCATCCCGAAAATATCAAATCCTTGACCTTCTCCGATCCCAATCAACGTAATTTGGTAGCTGAGTGCTCGGTAAAGGAACCCATGGTTTTTAATGCCTCCGGTTCGCCTCGTATATGTGCCATAGATTGTGGTTTGAARTTRAATCAGATTAAATGCTTTATTTCACGTGGCGCTCGAGTAGATTTGGTACCTTGGAATTGGAAATTGGATGAATCYACATTCGATGGTTTATTYATTTCCAATGGTCCCGGCGATCCAGTCGTTTGCAAGGAAACAGTTGTGCAAATACAAAAGGTTTTGAAATCAGGCCAGAAACCMGTGTTCGGTATTTGTTTGGGCCATCAGTTACTGTCCTCAGCCATTGGGTGTAAGACTTATAAAATGAAATACGGCAACAGAGGCCACAATTTACCTTGTATACATCATGGCACAGGACGTTGTTTTATGACTTCTCAAAATCATGGTTTTGCWGTAGATACGGACACTTTGCCTATGGATTGGGAGCCTTTGTTTACCAATGCCAATGATAACACCAAT
KM318aus  ACTTTATACTTTATTTTCGGAGCTTGAGCAGGAATAGTAGGTACTTCATTAAGAATCTTAATTCGAGCTGAATTAGGACATCCTGGAGCATTAATTGGTGACGATCAAATTTATAATGTGATTGTAACAGCTCATGCTTTTATTATGATTTTCTTTATAGTAATACCAATTATAATCGGAGGATTTGGAAACTGATTAGTTCCACTAATATTAGGAGCCCCAGACATAGCCTTCCCTCGAATAAATAATATAAGATTTTGACTTCTACCTCCTGCATTAACATTACTTCTAGTAAGTAGTATAGTAGAAAATGGAGCTGGAACAGGATGAACTGTTTATCCACCCTTATCATCTAATATTGCTCATGGAGGAGCTTCTGTTGATTTAGCAATTTTTTCTCTACATTTAGCAGGAATTTCTTCAATTTTAGGAGCAGTAAATTTCATTACAACAGTTATTAATATACGATCAACAGGAATTACATTTGATCGAATACCATTATTTGTTTGATCAGTAGTAATTACAGCTTTACTTTTATTACTTTCTTTGCCTGTACTAGCTGGAGCAATTACTATATTATTAACTGACCGAAATATTAATACTTCATTTTTTGATCCTGCAGGAGGTGGAGATCCAATTCTTTATCAACACTTATTTGATGTCGAAGAGAAGGACGAGCATGGTTTGCCTAAACACATGGAATGGCTAGAGGGCATATCTATAGCGGCTTTAGTGGTGGGTGAAAATTGTGAAACACCCTCCCATTGGCGTTCCAAACAATTGCTGTCACAATGGATGGAATCACATAATGTGCCCGGTATTAGTGGCATCGATACCAGAGCTTTAACAAAAAAGATTCGTGAAAATGGTAGCATATTGGGTCGCATTGTATATGAGTATCCTGAAAATATCAAATCCTTAACATTCTCCGATCCCAATCAACGTAATTTGGTAGCCGAGTGTTCGGTAAAGAAACCTATGGTTTTTAATGCCTCCGGTTCGCCTCGTATATGTGCCATAGATTGTGGTTTAAAATTGAATCAGATTAAATGTTTCATTTCACGTGGCGCCCGCGTAGATTTGGTGCCTTGGAATTGGCCATTAGATGAATCCACATTCGATGGTTTATTCATTTCCAATGGTCCCGGTGATCCAGTTGTTTGCAAGGAAACAGTTGTGCAAATACAAAAGGTTTTGAAATCGGGCCAGAAACCCGTATTCGGTATTTGTTTGGGTCATCAGTTACTGTCCTCAGCCATAGGCTGTAAGACTTATAAAATGAAATACGGCAACAGAGGCCACAATTTGCCTTGTATACATCATGGCACAGGACGTTGTTTTATGACTTCTCAAAATCATGGTTTTGCCGTAGATACGGACACTTTGCCTATGGATTGGGAGCCTTTGTTTACCAATGCCAATGATAACACCAAT
KM320iot  ACTTTATACTTTATTTTCGGAGCTTGAGCAGGAATAGTAGGAACTTCTCTAAGAATTCTTATTCGAGCAGAATTAGGTCATCCTGGAGCATTAATTGGAGATGACCAAATTTATAACGTAATTGTTACAGCACATGCTTTTATTATAATTTTTTTCATAGTAATGCCAATTATAATTGGAGGATTTGGAAATTGACTAGTACCCATTATATTAGGAGCTCCAGATATGGCTTTTCCTCGAATAAATAATATAAGCTTTTGACTCTTACCCCCAGCATTAACACTACTTCTAGTAAGTAGTATAGTAGAAAATGGGGCTGGAACAGGATGAACTGTTTACCCTCCCCTATCATCTAATATTGCTCACGGAGGAGCTTCTGTTGACTTAGCTATTTTTTCTTTACATTTAGCAGGAATCTCTTCAATTCTAGGAGCCGTAAATTTTATTACAACAGTTATTAATATACGATCTACAGGTATTACATTTGACCGAATGCCTTTATTTGTATGATCCGTAGTAATTACAGCTTTACTTTTATTACTTTCTTTACCTGTACTAGCCGGAGCAATTACAATACTATTAACGGACCGAAATATTAATACCTCATTTTTCGACCCGGCAGGAGGAGGAGATCCTATTTTATACCAACACCTATTTGATGTAGAAGAGAAGGACGAAAATGGTTTGCCTAAACACATGGAATGGCTAGAGGGCATATCTATAGCTGGTTTGGTAGTGGGTGAAAATTGTGAAACWCCCTCGCATTGGCGTGCCAARCAATTGCTATCACAATGGATGGAATCACATAATGTYCCCGGTATTAGTGGCATTGATACCAGAGCYTTGACAAARAAGATTCGTGAAAATGGTACCATATTGGGTCGTATTGTGTATGAGCATCCCGAAAATATCAAATCCTTRACMTTCTCCGATCCCAATCAACGTAATTTGGTAGCTGAGTGCTCGGTAAAGRAACCCATGGTTTTTAATGCCTCCGGTTCGCCTCGTATATGTGCCATAGATTGTGGTTTGAAATTGAATCAGATTAAATGYTTYATTTCACGTGGYGCTCGMGTAGATTTGGTACCTTGGAATTGGMMATTGGATGAATCCACATTCGATGGTTTATTCATTTCCAATGGTCCCGGCGATCCAGTCGTTTGCAAGGAAACAGTTGTGCAAATACAAAAGGTTTTGAAATCAGGCCARAAACCCGTGTTCGGTATTTGTTTGGGCCATCAGTTACTGTCCTCAGCCATYGGKTGTAAGACTTATAARATGAAATACGGCAACAGAGGCCACAATTTACCTTGTATACATCATGGCACAGGACGTTGTTTTATGACTTCTCAAAATCATGGTTTTGCTGTAGATACGGACACTTTGCCTATGGATTGGGAGCCTTTGTTTACCAATGCCAATGATAACACCAAT
KM321omi  ACTTTATACTTTATTTTCGGTGCGTGAGCAGGAATAGTAGGAACTTCTTTAAGAATTCTTATTCGAGCAGAATTAGGTCACCCAGGAGCATTAATTGGTGATGATCAAATTTATAATGTAATTGTTACAGCACATGCTTTTATTATAATTTTTTTCATAGTAATACCAATTATAATTGGAGGATTTGGAAATTGATTAGTTCCTATCATATTAGGAGCTCCAGATATGGCTTTCCCTCGAATAAATAATATAAGTTTTTGACTTTTACCTCCAGCATTAACACTTCTTCTAGTAAGTAGTATAGTAGAAAATGGGGCTGGAACAGGATGAACTGTTTACCCCCCCCTATCATCAAACATCGCTCATGGAGGAGCTTCAGTTGATTTAGCTATTTTCTCTCTACACTTAGCTGGAATTTCCTCAATTTTAGGAGCAGTAAATTTTATTACTACAGTTATTAATATACGATCAACTGGTATTACATTTGATCGAATGCCTTTATTTGTGTGATCCGTGGTAATCACAGCTTTACTTTTATTACTTTCTTTACCTGTTCTTGCTGGAGCAATTACTATATTATTAACAGATCGAAATATTAACACTTCATTCTTTGATCCGGCAGGAGGAGGAGATCCTATTTTATACCAACACTTATTTGAYGTAGAAGAGAAGGACGAGAATGGTTTGCCTAAACACATGGAATGGCTAGAGGGCATATCTATAGCGGCTTTGGTGGTGGGTGAAAATTGTGAAACACCCTCCCATTGGCGTGCCAAACAATTGCTATCACAATGGATGGAATCACACAATGTGCCCGGTATTAGTGGYATCGATACCAGAGCTTTGACAAAAAAGATTCGTGAAAATGGTTCCATATTGGGTCGTATTGTGTATGAKTATCCCGAWAATATCAAATCCTTGACATTCTCCGATCCCAATGAACGTAATYTAGTAGCYGAATGTTCGGTAAAGAAACCAATGGTTTTTAATGCCTCCGGTTCGCCTCGTATTTGTGCCATAGATTGTGGTTTGAAATTGAATCAAATTAAATGTTTCATTTCACGTGGCGCTCGCGTAGATTTGGTACCTTGGAATTGGTCATTGGATGAATCCACATTCGATGGTTTATTCATTTCTAACGGTCCCGGTGATCCAGTCGTTTGCAAGGAAACAGTTGTGCAAATACAAAAGGTTTTGAAATCGGGCCAGAAACCYGTRTTCGGTATTTGTTTGGGMCATCAGTTGCTGTCCTCAGCCATWGGTTGTAAAACTTATAAAATGAAATACGGCAACAGAGGCCACAATTTACCTTGTATACATCATGGCACAGGACGTTGTTTTATGACTTCTCAAAATCATGGTTTTGCGGTAGATACGGACACTTTGCCTATGGATTGGGAGCCTTTGTTTACCAATGCCAACGATAACACCAAT
KM324iot  ACTTTATACTTTATTTTCGGAGCTTGAGCAGGAATAGTAGGAACTTCTCTAAGAATTCTTATTCGAGCAGAATTAGGTCATCCTGGGGCATTAATTGGAGATGATCAAATTTATAACGTAATTGTTACAGCACATGCTTTTATTATAATTTTTTTCATGGTAATGCCAATTATAATTGGGGGATTTGGAAATTGACTAGTACCCATTATATTAGGAGCCCCAGATATGGCTTTTCCTCGAATAAATAATATAAGCTTTTGACTCTTACCTCCAGCATTAACACTACTTCTAGTAAGTAGTATAGTAGAAAATGGGGCTGGAACAGGATGAACTGTTTACCCTCCCCTATCATCTAATATTGCTCACGGAGGAGCTTCTGTTGACTTAGCTATTTTTTCTTTACATTTAGCAGGAATCTCTTCAATTCTAGGAGCCGTAAATTTTATTACAACAGTTATTAATATACGATCTACAGGTATTACATTTGACCGAATACCTTTATTTGTATGATCCGTAGTAATTACAGCTTTACTTTTATTACTTTCTTTACCTGTACTAGCCGGAGCAATTACAATACTATTAACGGACCGAAATATTAATACCTCATTTTTCGACCCGGCAGGAGGAGGAGATCCTATTTTATACCAACACCTATTT---GTAGAAGAGAAGGACGAAAATGGTTTGCCTAAACACATGGAATGGCTAGAGGGCATATCTATAGCTGSTTTGGTAGTGGGTGAAAATTGTGAAACACCCTCGCATTGGCGTGCCAARCAATTGCTATCACAATGGATGGAATCACATAATGTCCCCGGTATTAGTGGCATTGATACCAGAGCYTTRACAAARAAGATTCGTGAAAATGGTACCATATTGGGTCGTATTGTGTATGAGCATCCCGAAAATATCAAATCCTTGACCTTCTCCGATCCCAATCAACGTAATTTGGTAGCTGAGTGCTCGGTAAAGGAACCCATGGTTTTTAATGCCTCCGGTTCGCCTCGTATATGTGCCATAGATTGTGGTTTGAAATTGAATCAGATTAAATGYTTYATTTCACGTGGCGCTCGMGTAGATTTGGTACCTTGGAATTGGAAATTGGATGAATCCACATTCGATGGTTTATTCATTTCCAATGGTCCCGGCGATCCAGTCGTTTGCAAGGAAACAGTTGTGCAAATACAAAAGGTTTTGAAATCAGGCCAGAAACCCGTGTTCGGTATTTGTTTGGGCCATCAGTTAYTGTCCTCAGCCATCGGKTGTAAGACTTATAAAATGAAATACGGCAACAGAGGCCACAATTTACCTTGTATACATCATGGTACAGGACGTTGTTTTATGACTTCTCAAAATCATGGTTTTGCTGTWGATACGGACACTTTGCCTATGGATTGGGAGCCKTTGTTTACCAATGCCAATGATAACACCAAT
KM326aus  ACTTTATACTTTATTTTCGGAGCTTGAGCAGGAATAGTAGGTACTTCATTAAGAATCTTAATTCGAGCTGAATTAGGACATCCTGGAGCATTAATTGGTGACGATCAAATTTATAATGTGATTGTAACAGCTCATGCTTTTATTATGATTTTCTTTATAGTAATACCAATTATAATCGGAGGATTTGGAAACTGATTAGTTCCACTAATATTAGGAGCCCCAGACATAGCCTTCCCTCGAATAAATAATATAAGATTTTGACTTCTACCTCCTGCATTAACATTACTTCTAGTAAGTAGTATAGTAGAAAATGGAGCTGGAACAGGATGAACTGTTTATCCACCCTTATCATCTAATATTGCTCATGGAGGAGCTTCTGTTGATTTAGCAATTTTTTCTCTACATTTAGCAGGAATTTCTTCAATTTTAGGAGCAGTAAATTTCATTACAACAGTTATTAATATACGATCAACAGGAATTACATTTGATCGAATGCCATTATTTGTTTGATCAGTAGTAATTACAGCTTTACTTTTATTACTTTCTTTGCCTGTACTAGCTGGAGCAATTACTATATTATTAACTGACCGAAATATTAATACTTCATTTTTTGATCCTGCAGGAGGTGGAGATCCAATTCTTTATCAACACTTATTT------GAAGAGAAGGACGAGCATGGTTTGCCTAAACACATGGAATGGCTAGAGGGCATATCTATAGCGGCKTTSGTGGTGGGAGAAAATTGTGAAACACCCTCCCATTGGCGKTCCAAACAATTGCTRTCACAATGGATGGAATCACATAATGTGCCCGGTATTAGTGGMATCGATACCAGAGCTTTAACAAAAAAGATTCGTGAAAATGGTAGCATATTGGGTCGCATTGTATATGAGTATCCTGAAAATATCAAATCCTTAACATTCTCCGATCCCAATCAACGTAATTTGGTAGCCGAGTGTTCGGTAAAGAAACCTATGGTTTTTAATGCCTCCGGTTCGCCTCGTATATGTGCCATAGATTGTGGTTTRAAATTGAATCAGATTAAATGTTTCATTTCACGTGGCGCCCGCGTAGATTTGGTGCCATGGAATTGGYCATTAGATGAATCCACATTCGATGGTTTATTCATTTCCAATGGTCCCGGTGATCCAGTTGTTTGCAAGGAAACAGTTGTGCAAATACAAAAGGTTTTGAAATCGGGCCAGAAACCCGTATTCGGTATTTGTTTGGGTCATCAGTTACTGTCCTCAGCCATAGGCTGTAAGACTTATAAAATGAAATACGGCAACAGAGGCCACAATTTGCCCTGTATACATCATGGCACAGGACGTTGTTTTATGACTTCTCAAAATCATGGTTTTGCCGTAGATACGGACACTTTGCCTATGGATTGGGAGCCTTTGTTCACCAATGCCAATGATAACACCAAT
KM329iot  ACTTTATACTTTATTTTCGGAGCTTGAGCAGGAATAGTAGGAACTTCTCTAAGAATTCTTATTCGAGCAGAATTAGGTCATCCTGGGGCATTAATTGGAGATGACCAAATTTATAATGTAATTGTTACAGCACATGCTTTTATTATAATTTTTTTCATAGTAATGCCAATTATAATTGGAGGATTTGGAAATTGACTAGTACCCATTATATTAGGAGCCCCAGATATGGCTTTTCCTCGAATAAATAATATAAGCTTTTGACTCTTACCTCCAGCATTAACACTACTTCTAGTAAGTAGTATAGTAGAAAATGGGGCTGGAACAGGATGAACTGTTTACCCTCCCCTATCATCTAATATTGCTCACGGAGGAGCTTCTGTTGACTTAGCTATTTTTTCTTTACATTTAGCAGGAATCTCTTCAATTCTAGGAGCCGTAAATTTTATTACAACAGTTATTAATATACGATCTACAGGCATTACATTTGACCGAATACCTTTATTTGTATGATCCGTAGTAATTACAGCTTTACTTTTATTACTTTCTTTACCTGTACTAGCCGGAGCAATTACAATACTATTAACGGACCGAAATATTAATACCTCATTTTTCGACCCGGCAGGAGGAGGAGATCCTATTTTATACCAACACCTATCT------GAAGAGAAGGACGAAAATGGTTTGCCTAAACACATGGAATGGCTAGAGGGCATATCTATAGCTGGTTTGGTAGTGGGTGAAAATTGTGAAACACCCTCGCATTGGCGTGCCAAGCAATTGCTATCACAATGGATGGAATCACATAATGTCCCCGGTATTAGTGGCATTGATACCAGAGCWTTGACAAARAAGATTCGTGAAAATGGTACCATATTGGGTCGTATTGTGTATGAGCATCCCGAAAATATCAAATCCTTRACMTTCTCCGATCCCAATCAACGTAATTTGGTAGCTGAGTGCTCGGTAAAGGAACCCATGGTTTTTAATGCCTCCGGTTCGCCTCGTATATGTGCCATAGATTGTGGTTTGAAATTGAATCAGATTAAATGCTTTATTTCACGTGGCGCTCGAGTAGATTTGGTACCTTGGAATTGGAAATTGGATGAATCCACATTCGATGGTTTATTCATTTCCAATGGTCCCGGCGATCCAGTCGTTTGCAAGGAAACAGTTGTGCAAATACAAAAGGTTTTGAAATCAGGCCAGAAACCCGTGTTCGGTATTTGTTTGGGCCATCAGTTACTGTCCTCAGCCATTGGGTGTAAGACTTATAAAATGAAATACGGCAACAGAGGCCACAATTTACCTTGTATACATCATGGCACAGGACGTTGTTTTATGACTTCTCAAAATCATGGTTTTGCTGTAGATACGGACACTTTGCCCATGGATTGGGAGCCTTTGTTTACCAATGCCAATGATAACACCAAT
KM334cra  ACTTTATATTTTATCTTCGGAGCTTGAGCAGGAATAGTAGGAACTTCACTAAGAATTCTTATTCGAGCAGAATTAGGTCATCCTGGTGCATTAATTGGAGATGATCAAATTTATAATGTAATTGTTACAGCTCATGCTTTTATTATAATTTTTTTTATAGTAATACCAATTATGATTGGAGGATTTGGAAACTGATTAGTTCCAATTATACTAGGAGCTCCAGATATAGCCTTTCCTCGAATAAATAATATAAGTTTTTGACTTTTACCCCCAGCATTAACATTGCTTCTAGTAAGTAGTATAGTAGAAAATGGAGCTGGAACGGGGTGAACTGTTTACCCTCCTTTATCTTCTAATATTGCTCATGGAGGAGCTTCTGTTGATTTAGCTATTTTTTCTCTACATTTAGCTGGAATTTCTTCAATTTTAGGAGCAGTAAATTTTATTACTACAGTAATTAATATACGATCTACAGGAATTACCTTTGATCGAATACCTTTATTTGTTTGATCAGTAGTAATTACAGCCCTACTTTTACTTTTATCTTTACCGGTACTTGCAGGAGCTATTACTATATTATTAACTGACCGAAATATTAATACCTCTTTTTTCGACCCAGCAGGAGGAGGAGATCCTATTTTATACCAACACCTATTTGATGTAGAAGAGRAAGACGAAAATGGTTTGCCTAAACACATGGAATGGCTAGAGGGCATATCTATTGCAGCTTTGGTAGTGGGTGAAAATTGCGAAACACCCTCCCATTGGCGTGCCAAACAATTACTGTCACAATGGATGGAATCACATAATGTGCCCGGTATTAGTGGCATCGATACCAGAGCTTTGACAAAAAAGATTCGTGAAAATGGTAGCATATTGGGTCGTATTGTTTATGAGTATCCGAAAAATATCAAATCCTTRACATTCTCCGATCCCAATCAACGTAATTTAGTAGCTGAGTGCTCAGTAAAGAARCCTATGGTTTTCAATGCCTCCGGTTCGCCTCGYATATGTGCCATAGATTGTGGTTTGAAATTGAATCAGATTAAATGTTTCATATCACGTGGCGCTCGCGTAGAATTGGTGCCTTGGAATTATCAATTGGATGAATCCAAATTCGATGGTTTATTCATTTCGAATGGTCCCGGTGATCCAGTTGTTTGCAAGGAAACAGTTGTGCAAATACAAAAGGTTTTGAAATCGGGCCAAAAACCCGTATTCGGTATTTGTTTGGGTCATCAGTTACTGTCCTCAGCCATTGGTTGTAAGACTTATAAAATGAAATACGGCAACAGAGGCCACAATTTACCTTGTATACATCATGGCACAGGACGTTGTTTTATGACTTCYCAAAATCATGGTTTTGCTGTAGATACGGACACTTTGCCTATGGATTGGGAGCCTTTGTTTACCAATGCCAATGATAACACCAAT
KM336afr  ACTTTATATTTTATTTTCGGAGCTTGAGCAGGTATAGTAGGAACTTCATTAAGAATTCTTATTCGAGCAGAATTAGGTCACCCTGGTGCATTAATTGGTGATGATCAAATTTATAATGTAATTGTTACAGCCCATGCTTTCATTATAATTTTTTTTATAGTAATACCAATTATAATTGGAGGATTTGGAAATTGATTAGTGCCAATTATACTAGGAGCTCCAGATATAGCCTTCCCTCGGATAAACAATATAAGTTTTTGACTTTTACCTCCTGCATTAACATTGCTTCTAGTAAGTAGTATAGTAGAAAATGGAGCTGGAACAGGTTGAACTGTATACCCTCCTTTATCTTCTAATATTGCTCATGGAGGAGCTTCTGTTGATTTAGCTATTTTTTCTCTCCATTTAGCTGGAATTTCTTCAATTCTAGGAGCAGTAAATTTTATTACTACAGTTATTAATATACGATCAACAGGAATCACTTTTGATCGAATACCTTTATTTGTATGATCTGTAGTAATCACAGCCCTACTTTTATTACTTTCTTTACCTGTACTTGCCGGAGCTATTACTATATTATTAACTGATCGAAATATTAATACTTCATTTTTTGACCCGGCAGGAGGAGGAGATCCTATTCTATATCAACATTTATTTGATGTAGAAGAGAAGGACGAAAATGGTTTACCTAAACACATAGAATGGCTAGAGGGCATATCTATAGCCGCTTTGGTAGTGGGTGAAAATTGTGAAACACCCTCCCATTGGCGTGCCAAAAAATTACTATCACAATGGATGGAATCACATAATGTGCCCGGTATTAGTGGCATTGATACTAGAGCTTTGACAAAAAAGATTCGTGAAAATGGTACCATATTGGGACGTATTGTTTATGAGTATCCCGAAAATATCAAATCCTTGACATTCTCCGATCCCAATCAACGTAATTTAGTAGCTGAGTGCTCAGTAAAGAAACCTATGGTTTTCAATGCCACCGGTTCGCCTCGTATCTGTGCCATAGATTGTGGTTTGAAATTGAATCAGATTAAATGTTTCATATCACGTGGTGCTCGCATAGATTTGGTACCTTGGAATTGGCCGTTAGATGAATCTACATTCGATGGTTTATTCATTTCCAATGGTCCAGGTGATCCAGTTGTTTGCAAGGAAACAGTTGTGCAAATACAAAAGGTTTTGAAATCGGGCCAGAAACCCGTATTCGGTATTTGTTTGGGTCATCAGTTACTGTCCTCAGCCATAGGTTGTAAGACTTATAAAATGAAATACGGCAACAGAGGCCACAATTTACCTTGTATACATCATGGCACAGGACGTTGTTTTATGACTTCCCAAAATCATGGTTTTGCGGTAGATACGGACACTTTGCCTATAGATTGGGAGCCTTTGTTTACCAATGCCAATGATAACACCAAT
KM338dux  ACTTTATACTTTATTTTCGGAGCTTGAGCAGGTATAGTAGGAACTTCACTAAGAATTCTTATTCGAGCAGAATTGGGTCATCCTGGTGCATTAATTGGTGATGATCAAATTTATAATGTAATTGTTACAGCTCATGCCTTTATTATAATTTTTTTTATAGTTATACCAATTATAATTGGAGGATTTGGAAATTGACTAGTACCAATTATACTAGGAGCTCCAGATATAGCATTCCCCCGAATGAATAATATAAGTTTCTGACTTTTACCACCAGCATTAACATTATTACTAGTAAGCAGTATAGTAGAAAATGGAGCTGGAACAGGATGAACTGTTTACCCTCCTTTATCTTCTAATATTGCTCATGGAGGAGCTTCTGTTGATTTAGCTATTTTTTCATTACATTTAGCTGGAATCTCTTCAATTCTAGGAGCAGTAAATTTTATTACTACAGTCATTAATATACGATCAACCGGTATTACATTTGATCGAATACCTTTATTTGTATGATCAGTAGTAATTACTGCATTACTTTTATTATTATCTTTACCTGTATTAGCTGGAGCAATTACTATATTATTAACTGATCGAAATATTAATACTTCATTCTTTGACCCAGCAGGAGGAGGAGATCCTATTTTATATCAACATTTATTTGATGTTGAAGAGAAGGACGAACACGGTTTGCCTAAACACTTGGAATGGCTAGAGGGCATATCTATAGCGGCTTTGGTAGTGGGTGAAAATTGTGAAACACCCTCACATTGGCGTGCCAAACAATTACTATCACAATGGATGGAATCACATAATGTGCCCGGTATTTGTGGCATTGATACCAGAGCTTTAACAAAAAAGATTCGTGAAAATGGTACCATATTGGGTCGTATTGTTTATGAGCATCCCGAAAATATCAAATCCTTGACATTCTCCGATCCCAATCAACGTAATTTAGTAGCTGAGTGCTCGGTAAAGAAACCTATGGTTTTCAATGCCTCCGGTTCGCCTCGTATATGTGCCATAGATTGTGGTTTGAAATTGAATCAGATTAAATGTTTCATATCACGTGGCGCTCGCGTAGATTTGGTACCTTGGAATTGGCCATTGGATGAATCCACATTCGATGGTTTATTCATTTCAAACGGTCCTGGTGATCCAGTTGTTTGCAAGGAAACAGTTGTGCAAATACAAAAGGTTTTGAAATCGKSCCAGAAACCTGTGTTTGGTATTTGTTTGGGTCATCAGTTACTGTCCTCAGCCATAGGTTGTAAGACTTATAAAATGAAATACGGCAACAGAGGCCACAATTTGCCTTGTATACATCATGGCACAGGACGTTGTTTTATGACTTCTCAAAATCATGGTTTTGCGGTAGACACGGACACTTTGCCTATGGATTGGGAGCCTTTGTTTACCAATGCCAATGATAACACTAAT
KM339cra  ACTTTATATTTTATCTTCGGAGCTTGAGCAGGAATAGTAAGAACTTCACTAAGAATTCTTATTCGAGCAGAATTAGGTCATCCTGGTGCATTAATTGGAGATGATCAAATTTATAATGTAATTGTTACAGCTCATGCTTTTATTATAATTTTTTTTATAGTAATACCAATTATGATTGGAGGATTTGGAAACTGATTAGTTCCAATTATACTAGGAGCTCCAGATATAGCCTTTCCTCGAATAAATAATATAAGTTTTTGACTTTTACCCCCAGCATTAACATTGCTTCTAGTAAGTAGTATAGTAGAAAATGGAGCTGGAACGGGGTGAACTGTTTACCCTCCTTTATCTTCTAATATTGCTCATGGAGGAGCTTCTGTTGATTTAGCTATTTTTTCTCTACATTTAGCTGGAATTTCTTCAATTTTAGGAGCAGTAAATTTTATTACTACAGTAATTAATATACGATCTACAGGAATTACCTTTGATCGAATACCTTTATTTGTTTGATCAGTAGTAATTACAGCCCTACTTTTACTTTTATCTTTACCGGTACTTGCAGGAGCTATTACTATATTATTAACTGACCGAAATATTAATACCTCTTTTTTCGACCCAGCAGGAGGAGGAGATCCTATTTTATACCAACACCTATTT------GAAGAGAAAGACGAAAATGGTTTGCCTAAACACHTGGAATGGCTAGAGGGCATATCTATTGCAGCTTTGGTAGTGGGTGAAAATTGYGAAACACCCTCCCATTGGCGTGCCAAACAATTACTRTCACAATGGATGGAATCACATAATGTGCCCGGTATTAGTGGCATCGATACCAGAGCTTTGACAAAAAAGATTCGTGAAAATGGTAGCATATTGGGTCGTATTGTTTATGAGTATCCGAAAAATATCAAATCCTTRAMATTCTCCGATCCCAATCAACGTAATTTAGTAGCTGAGTGCTCAGTAAAGAAACCTATGGTTTTYAATGCCTCCGGTTCRCCTCGCATATGTGCCATAGATTGTGGTTTGAAATTGAATCAGATTAAATGTTTCATATCACGTGGCGCTCGCGTAGAATTGGTGCCTTGGAATTATCMATTGGATGAATCCAAATTCGATGGTTTATTCATTTCGAATGGTCCCGGTGATCCAGTTGTTTGCAAGGAAACAGTTGTGCAAATACAAAAGGTTTTGAAAWCGGGCCAAAAACCCGTATTCGGTATTTGTTTGGGTCATCAGTTACTGTCCTCAGCCATTGGTTGTAAGACTTATAAAATGAAATACGGCAACAGAGGCCACAATTTACCTTGTATACATCATGGCACAGGACGTTGTTTTATGACTTCCCAAAATCATGGTTTTGCTGTAGATACGGACACTTTGCCTATGGATTGGGAGCCTTTGTTTACCAATGCCAATGATAACACCAAT
KM340cra  ACTTTATATTTTATCTTCGGAGCTTGAGCAGGAATAGTAGGAACTTCACTAAGAATTCTTATTCGAGCAGAATTAGGTCATCCTGGTGCATTAATTGGAGATGATCAAATTTATAATGTAATTGTTACAGCTCATGCTTTTATTATAATTTTTTTTATAGTAATACCAATTATGATTGGAGGATTTGGAAACTGATTAGTTCCAATTATACTAGGAGCTCCAGATATAGCCTTTCCTCGAATAAATAATATAAGTTTTTGACTTTTACCCCCAGCATTAACATTGCTTCTAGTAAGTAGTATAGTAGAAAATGGAGCTGGAACGGGGTGAACTGTTTACCCTCCTTTATCTTCTAATATTGCTCATGGAGGAGCTTCTGTTGATTTAGCTATTTTTTCTCTACATTTAGCTGGAATTTCTTCAATTTTAGGAGCAGTAAATTTTATTACTACAGTAATTAATATACGATCTACAGGAATTACCTTTGATCGAATACCTTTATTTGTTTGATCAGTAGTAATTACAGCCCTACTTTTACTTTTATCTTTACCGGTACTTGCAGGAGCTATTACTATATTATTAACTGACCGAAATATTAATACCTCTTTTTTCGACCCAGCAGGAGGAGGAGATCCTATTTTATACCAACACCTATTTGATGTAGAAGAGAAAGACGAAAATGGTTTGCCTAAACACATGGAATGGCTAGAGGGCATATCTATTGCAGCTTTGGTAGTGGGTGAAAATTGYGAAACACCCTCCCATTGGCGTGCCAAACAATTACTGTCACAATGGATGGAATCACATAATGTGCCCGGTATTAGTGGCATCGATACCAGAGCTTTGACAAAAAAGATTCGTGAAAATGGTAGCATATTGGGTCGTATTGTTTATGAGTATCCGAAAAATATCAAATCCTTAACATTCTCCGATCCCAATCAACGTAATTTAGTAGCTGAGTGCTCAGTAAAGAAACCTATGGTTTTCAATGCCTCCGGTTCGCCTCGCATATGTGCCATAGATTGTGGTTTGAAATTGAATCAGATTAAATGTTTCATATCACGTGGCGCTCGCGTAGAATTGGTGCCTTGGAATTATCAATTGGATGAATCCAAATTCGATGGTTTATTCATTTCGAATGGTCCCGGTGATCCAGTTGTTTGCAAGGAAACAGTTGTGCAAATACAAAAGGTTTTGAAATCGGGCCAAAAACCCGTATTCGGTATTTGTTTGGGTCATCAGTTACTGTCCTCAGCCATTGGTTGTAAGACTTATAAAATGAAATACGGCAACAGAGGCCACAATTTACCTTGTATACATCATGGCACAGGACGTTGTTTTATGACTTCCCAAAATCATGGTTTTGCTGTAGATACGGACACTTTGCCTATGGATTGGGAGCCTTTGTTTACCAATGCCAATGATAACACCAAT
KM344mis  ACTTTATACTTTATTTTCGGAGCTTGAGCAGGTATAGTAGGAACTTCTCTAAGAATTCTTATTCGAGCAGAATTAGGTCATCCTGGTGCATTAATTGGAGATGATCAAATTTATAATGTAATTGTTACAGCTCATGCTTTTATTATAATTTTTTTTATAGTAATACCAATTATAATTGGAGGGTTTGGAAATTGACTAGTGCCAATTATATTAGGAGCTCCAGATATAGCATTTCCTCGAATAAATAATATAAGTTTTTGACTTCTACCTCCAGCATTAACACTACTTCTAGTAAGTTCTATAGTAGAAAATGGAGCTGGAACAGGATGAACTGTTTACCCTCCTTTATCTTCTAATATCGCTCACGGAGGAGCTTCTGTTGATTTAGCTATTTTCTCTTTACATTTAGCTGGAATTTCTTCAATTTTAGGAGCAGTTAATTTTATTACTACAGTTATTAATATACGATCTACAGGTATTACATTTGACCGAATACCTTTATTTGTATGATCAGTAGTAATTACTGCTTTACTTTTATTATTATCTTTACCTGTACTTGCAGGAGCTATTACAATATTATTAACTGATCGAAATATTAATACTTCATTCTTTGATCCAGCTGGAGGAGGAGACCCTATTTTATACCAACATTTATTT------GAAGAGAAGGATGAAAATGATTTGCCTAAACACATGGAATGGCTAGAGGGCATATCAATAGCGGCTTTGGTAGTGGGTGAAAATTGTGAAACACCCTCCCATTGGCGTTCYAAACAATTGCTATCACAATGGATGGAATCACATAATGTGCCCGGTATTAGTGGCATTGATACCAGAGCTTTGACAAAAAAGATTCGTGAAAACGGTACCATATTGGGTCGTATTGTTTATGAGTATCCCGAAAATATCAAATCTTTRACATTCTCCGATCCCAATCAACGTAATTTGGTAGCCGAGTGYTCGGTAAAGAAACCGATGGTTTTTAATGCCTCCGGTTCTCCTCGTATATGTGCCATAGATTGTGGTTTGAAATTGAATCAGATTAAATGCTTCATTTCACGTGGCGCTCGTGTCGAYTTGGTACCTTGGAATTGGCCATTGGATGAATCCACATTCGATGGTTTATTCATTTCCAATGGTCCCGGTGATCCAGTTGTTTGCAAGGAAACAGTTGTGCAAATACAAAAAGTTCTGAAATCAGGCCAGAAACCCGTMTTCGGTATTTGTTTGGGTCATCAGTTGCTGTCCTCAGCCATAGGCTGTAAGACTTATAAAATGAAATACGGCAACAGAGGCCACAATTTACCTTGTATACACCATG--------------------------------------------------------------------------------------------------------------
KM346iot  ACTTTATACTTTATTTTCGGAGCTTGAGCAGGAATAGTAGGAACTTCTCTAAGAATTCTTATTCGAGCAGAATTAGGTCATCCTGGGGCATTAATTGGAGATGATCAAATTTATAACGTAATTGTTACAGCACATGCTTTTATTATAATTTTTTTCATAGTAATGCCAATTATAATTGGAGGATTTGGAAATTGACTAGTACCCATTATATTAGGAGCCCCAGATATGGCTTTTCCTCGAATAAATAATATAAGCTTTTGACTCTTACCTCCAGCATTAACACTACTTCTAGTAAGTAGTATAGTAGAAAATGGGGCTGGAACAGGATGAACTGTTTACCCTCCCCTATCATCTAATATTGCTCACGGAGGAGCTTCTGTTGACTTAGCTATTTTTTCTTTACATTTAGCAGGAATCTCTTCAATTCTAGGAGCCGTAAATTTTATTACAACAGTTATTAATATACGATCTACAGGTATTACATTTGACCGAATACCTTTATTTGTATGATCCGTAGTAATTACAGCTTTACTTTTATTACTTTCTTTACCTGTACTAGCCGGAGCAATTACAATACTATTAACGGACCGAAATATTAATACCTCATTTTTCGACCCTGCAGGAGGAGGAGATCCTATTTTATACCAACACCTATCTGATGTAGAAGAGAAGGACGAAAATGGTTTGCCTAAACACATGGAATGGCTAGAGGGCATATCTATAGCTGSTTTGGTAGTGGGTGAAAATTGTGAAACACCCTCGCATTGGCGTGCCAAACAATTGCTATCACAATGGATGGAATCACATAATGTSCCCGGTATTAGTGGCATYGATACCAGAGCTTTGACAAAAAAGATTCGTGAAAATGGTACCATATTGGGWCGTATTGTGTATGAGCATCCCGAAAATATCMAATCSTTGACMTTCTCCGATCCCAATCAACGTAATTTGGTAGCTGAGTGCTCGGTAAAGRAACCCATGGTKTTTAATGCCTCCGGTTCGCCWCGTATATGTGCCATAGATTGTGGTTTGAAATTGAATCAGATTAAATGYTTYATTTCACGTGGYGCTCGMGTAGATTTGGTACCTTGGAATTGGMMATTGGATGAATCCACATTCGATGGTTTATTCATTTCCAATGGTCCCGGCGATCCAGTCGTTTGCAAGGAAACAGTTGTGCAAATACAAAAGGTTTTGAAATCRGGMCAGAAACCCGTGTTCGGTATTTGTTTGGGCCATCAGTTACTGTCCTCAGCCATYGGGTGTAAGACTTATAAAATGAAATACGGCAACAGAGGCCACAATTTACCTTGTATACATCATGGCACAGGACGTTGTTTTATGACTTCTCAAAATCATGGTTTTGCAGTAGATACGGACACYTTGCCYATGGATTGGGAGCCTTTGTTTACCAATGCCAATGATAACACCAAT
KM349iot  ACTTTATACTTTATTTTCGGAGCTTGAGCAGGAATAGTAGGAACTTCTCTAAGAATTCTTATTCGAGCAGAATTAGGTCATCCTGGGGCATTAATTGGAGATGACCAAATTTATAACGTAATTGTTACAGCACATGCTTTTATTATAATTTTTTTCATAGTAATGCCAATTATAATTGGAGGATTTGGAAATTGACTAGTGCCCATTATATTAGGAGCCCCAGATATGGCTTTTCCTCGAATAAATAATATAAGCTTTTGACTCTTACCTCCAGCATTAACACTACTTCTAGTAAGTAGTATAGTAGAAAATGGGGCTGGAACAGGATGAACTGTTTACCCTCCCCTATCATCTAATATTGCTCACGGAGGGGCTTCTGTTGACTTAGCTATTTTTTCTTTACATTTAGCAGGAATCTCTTCAATTCTAGGAGCCGTAAATTTTATTACAACAGTTATTAATATACGATCTACAGGTATTACATTTGACCGAATACCTTTATTTGTATGATCCGTAGTAATTACAGCTTTACTTTTATTACTTTCTTTACCTGTACTAGCCGGAGCAATTACAATACTATTAACGGACCGAAATATTAATACCTCATTTTTCGACCCGGCAGGAGGAGGAGATCCTATTTTATACCAACACCTATTTGATGTAGAAGAGAAGGACGAAAATGGTTTGCCTAAACACATGGAATGGCTAGAGGGYATATCTATAGCTGSTTTGGTAGTGGGTGAAAATTGTGAAACACCCTCGCATTGGCGTGCCAAACAATTGCTATCACAATGGATGGAATCACATAATGTCCCCGGTATTAGTGGCATTGATACCAGAGCCTTGACAAAGAAGATTCGTGAAAATGGTACCATATTGGGTCGTATTGTGTATGAGCATCCCGAAAATATCAAATCCTTRACMTTCTCCGATCCCAATCAACGTAATTTGGTAGCTGAGTGCTCGGTAAAGRAACCCATGGTKTTTAATGCCTCCGGTTCGCCTCGTATATGTGCCATAGATTGTGGTTTGAAATTRAATCAGATTAAATGTTTCATTTCACGTGGCGCTCGCGTAGATTTGGTACCTTGGAATTGGCCATTGGATGAATCCACATTCGATGGTTTATTCATTTCCAATGGTCCCGGTGATCCAGTCGTTTGCAAGGAAACAGTTGTGCAAATACAAAAGGTTTTGAAATCGGGCCAGAAACCCGTGTTCGGTATTTGTTTGGGCCATCAGTTACTGTCCTCAGCCATCGGGTGTAAGACTTATAAAATGAAATACGGCAACAGAGGCCACAATTTACCTTGTATACATCATGGCACAGGACGTTGTTTTATGACTTCTCAAAATCATGGTTTTGCTGTAGATACGGACACTTTGCCTATGGATTGGGAGCCTTTGTTTACCAATGCCAATGATAACACCAAT
KM368iot  ACTTTATACTTTATTTTCGGAGCTTGAGCAGGAATAGTAGGAACTTCTCTAAGAATTCTTATTCGAGCAGAATTAGGTCATCCTGGGGCATTAATTGGAGACGATCAAATTTATAACGTAATTGTTACAGCACATGCTTTTATTATAATTTTTTTCATAGTAATGCCAATTATAATTGGAGGATTTGGAAATTGACTAGTACCCATTATATTAGGAGCCCCAGATATGGCTTTTCCTCGAATAAATAATATAAGCTTTTGACTCTTACCTCCAGCATTAACACTACTTCTAGTAAGTAGTATAGTAGAAAATGGGGCTGGAACAGGATGAACTGTTTACCCTCCCCTATCATCTAATATTGCTCACGGAGGAGCTTCTGTTGACTTAGCTATTTTTTCTTTACATTTAGCAGGAATCTCTTCAATTCTAGGAGCCGTAAATTTTATTACAACAGTTATTAATATACGATCTACAGGTATTACATTTGACCGAATGCCTTTATTTGTATGATCCGTAATAATTACAGCTTTACTTTTATTACTTTCTTTACCTGTACTAGCCGGAGCAATTACAATGCTATTAACGGACCGAAATATTAATACCTCATTTTTCGACCCGGCAGGAGGAGGAGATCCTATTTTATACCAACACCTATTTGATGTAGAAGAGAAGGACGAAAATGGTTTGCCTAAACACATGGAATGGCTAGAGGGCATATCTATAGCTGGTTTGGTAGTGGGTGAAAATTGTGAAACACCCTCGCATTGGCGTGCCAAACAATTGCTATCACAATGGATGGAATCACATAATGTCCCCGGTATTAGTGGCATTGATACCAGAGCTTTGACAAAAAAGATTCGTGAAAATGGTACCATATTGGGTCGTATTGTGTAYGAGCATCCCGAAAATATCAAATCCTTGACMTTCTCCGATCCCAATCAACGTAAYTTGGTAGCTGAGTGCTCGGTAAAGGAACCCATGGTTTTTAATGCCTCCGGTTCGCCTCGTATATGTGCCATAGATTGTGGTTTGAAATTGAATCAGATTAAATGCTTTATTTCACGTGGCGCTCGAGTAGATTTGGTACCTTGGAATTGGMMATTGGATGAATCCACATTCGATGGTTTATTCATTTCCAATGGTCCCGGCGATCCAGTCGTTTGCAAGGAAACAGTTGTGCAAATACAAAAGGTTTTGAAATCAGGCCAGAAACCCGTRTTCGGTATTTGTTTGGGCCATCAGTTACTGTCCTCAGCCATCGGGTGTAAGACTTATAAAATGAAATACGGCAACAGAGGCCACAATTTACCTTGTATACATCATGGCACAGGACGTTGTTTTATGACTTCTCAAAATCATGGTTTTGCAGTAGATACGGACACTTTGCCTATGGATTGGGAGCCTTTGTTTACCAATGCCAATGATAACACCAAT
KM374omi  ACTTTATACTTTATTTTCGGTGCATGAGCAGGAATAGTAGGAACTTCTTTAAGAATTCTTATTCGAGCAGAATTAGGTCACCCAGGAGCATTAATTGGTGATGATCAAATTTATAATGTAATTGTTACAGCACATGCTTTTATTATAATTTTTTTCATAGTAATACCAATTATAATTGGAGGATTTGGAAATTGATTAGTTCCTATCATATTAGGAGCTCCAGATATGGCTTTCCCTCGAATAAATAATATAAGTTTTTGACTTTTACCTCCAGCATTAACACTTCTTCTAGTAAGTAGTATAGTAGAAAATGGAGCTGGAACAGGATGAACTGTTTACCCTCCCCTATCATCAAACATCGCTCATGGAGGAGCTTCAGTTGATTTAGCTATTTTCTCTCTACACTTAGCTGGAATTTCTTCAATTTTAGGAGCAGTAAATTTTATTACTACAGTTATTAATATACGATCAACTGGTATTACATTTGATCGAATGCCTTTATTTGTATGATCCGTGGTAATCACAGCTTTACTTTTATTACTTTCTTTACCTGTTCTTGCTGGAGCAATTACTATACTATTAACAGATCGAAATATTAACACTTCATTCTTTGATCCGGCAGGAGGAGGAGATCCTATTTTATACCAACACTTATTT------GAAGAGAAGGACGARAATGGTYTGCCTAAACACATGGAATGGCTAGAGGGCATMTCWATAGCGGCTTTGGTGGTGGGTGAAAATTGTGAAACACCCTCCCATTGGCGTGCCAAACAATTGCTATCACAATGGATGGAATCACACAATGTGCCCGGTATTAGTGGCATCGATACCAGAGCTTTGACAAAAAAGATTCGTGAAAATGGTACCATATTGGGTCGTATTGTGTATGATTATCCCGAWAATATCAAATCCTTRACATTCTCCGATCCSAATSAACGTAATTTRGTAGCCGARTGTTCGGTAAAGAAACCWATGGTTTTTAATGCCTMCGGTTCGCCTCGTATWTGTGCCATAGATTGTGGTTTRAAATTGAATCAGATTAAATGTTTCATTTCACGTGGCGCYCGCGTAGATTTGGTRCCWTGGAATTGGYCATTRGATGAATCCACATTCGATGGTTTATTCATTTCYAAYGGTCCCGGTGATCCAGTYGTTTGCAAGGAAACWGTTGTGCAAATACAAAAGGTTTTGAAATCGGGCCAGAAACCCGTRTTCGGTATTTGTTTGGGYCATCAGTTRCTGTCCTCAGCCATWGGCTGTAAGACTTATAAAATGAAATACGGCAACAGAGGCCACAATTTGCCCTGTATACATCATGGCACAGGACGTTGTTTTATGACTTCTCAAAATCATGGTTTTGCCGTAGATACGGACACTTTGCCTATGGATTGGGAGCCTTTGTTCACCAATGCCAATGATAACACCAAT
KM381iot  ACTTTATACTTTATTTTCGGAGCTTGAGCAGGAATAGTAGGAACTTCTCTAAGAATTCTTATTCGAGCAGAATTAGGTCATCCTGGGGCATTAATTGGAGATGACCAAATTTATAACGTAATTGTTACAGCACATGCTTTTATTATAATTTTTTTCATAGTAATGCCAATTATAATTGGAGGATTTGGAAATTGACTAGTACCCATTATATTAGGAGCCCCAGATATGGCTTTTCCTCGAATAAATAATATAAGCTTTTGACTCTTACCTCCAGCATTAACACTACTTCTAGTAAGTAGTATAGTAGAAAATGGGGCTGGAACAGGATGAACTGTTTACCCTCCCCTATCATCTAATATTGCTCACGGAGGAGCTTCTGTTGACTTAGCTATTTTTTCTTTACATTTAGCAGGAATCTCTTCAATTCTAGGAGCCGTAAATTTTATTACAACAGTTATTAATATACGATCTACAGGTATTACATTTGACCGAATACCTTTATTTGTATGATCCGTAGTAATTACAGCTTTACTTTTATTACTTTCTTTACCTGTACTAGCCGGAGCAATTACAATACTATTAACGGACCGAAATATTAATACCTCATTTTTCGACCCGGCAGGAGGAGGAGATCCTATTTTATACCAACACCTATTTGATGTAGAAGAGAAGGACGAAAATGGTTTGCCTAAACACATGGAATGGCTAGAGGGCATATCTATAGCTGCTTTGGTAGTGGGTGAAAATTGTGAAACACCCTCGCATTGGCGTGCCAARCAATTGCTATCACAATGGATGGAATCACATAATGTCCCCGGTATTAGTGGCATTGATACCAGAGCTTTGACAAAAAAGATTCGTGAAAATGGTACCATATTGGGTCGTATTGTGTATGAGCATCCCGAAAATATCAAATCCTTGACCTTCTCCGATCCCAATCAACGTAATTTGGTAGCTGAGTGCTCGGTAAAGAAACCCATGGTGTTTAATGCCTCCGGTTCGCCTCGTATATGTGCCATAGATTGTGGTTTGAAATTGAATCAGATTAAATGTTTCATTTCACGTGGYGCTCGCGTAGATTTGGTACCTTGGAATTGGCCATTGGATGAATCCACATTCGATGGTTTATTCATTTCCAATGGTCCYGGTGATCCAGTCGTTTGTAAGGAAACAGTTGTGCAAATACAAAAGGTTTTGAAATCGGGCCAGAAACCCGTGTTCGGTATTTGTTTGGGCCATCAGTTATTGTCCTCAGCCATCGGTTGTAAGACTTATAAAATGAAATACGGCAACAGAGGCCACAATTTWCCTTGTATACATCATGGCACAGGACGTTGTTTTATGACTTCTCAAAATCATGGTTTTGCTGTAGATACGGACACTTTGCCTATGGATTGGGAGCCTTTGTTT------------------------
KM383iot  ------------ATTTTCGGAGCTTGAGCAGGAATAGTAGGAACTTCTCTAAGAATTCTTATTCGAGCAGAATTAGGTCATCCTGGGGCATTAATCGGAGATGATCAAATTTATAACGTAATTGTTACAGCACATGCTTTTATTATAATTTTTTTCATAGTAATGCCAATTATAATTGGAGGATTTGGAAATTGACTAGTACCCATTATATTAGGAGCCCCAGATATAGCTTTTCCTCGAATAAATAATATAAGCTTTTGACTCTTACCTCCAGCATTAACACTACTTCTAGTAAGTAGTATAGTAGAAAATGGGGCTGGAACAGGATGAACTGTTTACCCTCCCCTATCATCTAATATTGCTCACGGAGGAGCTTCTGTTGACTTAGCTATTTTTTCTTTACATTTAGCAGGAATCTCTTCAATTCTAGGAGCCGTAAATTTTATTACAACAGTTATTAATATACGATCTACAGGTATTACATTTGACCGAATACCTCTATTTGTATGATCCGTAGTAATTACAGCTTTACTTTTATTACTTTCTTTACCTGTACTAGCCGGAGCAATTACAATACTATTAACAGACCGAAATATTAATACCTCATTTTTCGACCCGGCAGGAGGAGGAGATCCTATTTTATACCAACACCTATTT---GTAGAAGAGAAGGACGAAAATGGTTTGCCTAAACACATGGAATGGCTAGAGGGCATATCTATAGCTGGTTTGGTAGTGGGTGAAAATTGTGAAACACCCTCGCATTGGCGTGCCAAACAATTGCTATCACAATGGATGGAATCACATAATGTCCCCGGTATTAGTGGCATTGATACCAGAGCTTTGACAAAAAAGATTCGTGAAAATGGTACCATATTGGGTCGTATTGTGTATGAGCATCCCGAAAATATCAAATCCTTRACATTCTCCGATCCCAATCAACGTAATTTGGTAGCTGAGTGCTCGGTAAAGAAACCCATGGTKTTTAATGCCTCCGGTTCGCCTCGTATATGTGCCATAGATTGTGGTTTGAAATTGAATCAGATTAAATGTTTCATTTCACGTGGWGCTCGCGTAGATTTRGTACCTTGGAATTGGAMWTTGGATGAATCCACATTCGATGGTTTATTCATTTCCAATGGTCCYGGAGATCCAGTCGTTTGCAAGGAAACWGTTGTGCAAATACAAAAGGTTTTGAAATCRGGCCAGAAACCCGTGTTCGGTATTTGTTTGGGCCATCARTTACTGTCCTCAGCCATCGGGTGTAAGACTTATAAAATGAAATACGGCAACAGAGGCCACAATTTACCTTGTATACATCATGGCACAGGACGTTGTTTTATGACTTCTCAAAATCATGGTTTTGCWGTAGATACGGACACTTTGCCAATGGATTGGGAGCCTTTGTTTACCAATGCCAATGATAACACCAAT
KM391iot  ACTTTATACTTTATTTTCGGAGCTTGAGCAGGAATAGTAGGAACTTCTCTAAGAATTCTTATTCGAGCAGAATTAGGTCATCCTGGGGCATTAATTGGAGATGACCAAATTTATAACGTAATTGTTACAGCACATGCTTTTATTATAATTTTTTTCATAGTAATGCCAATTATAATTGGAGGATTTGGAAATTGACTAGTACCCATTATATTAGGAGCCCCAGATATGGCTTTTCCTCGAATAAATAATATAAGCTTTTGACTCTTACCTCCAGCATTAACACTACTTCTAGTAAGTAGTATAGTAGAAAATGGAGCTGGAACAGGATGAACTGTTTACCCTCCCCTATCATCTAATATTGCTCACGGAGGAGCTTCTGTTGACTTAGCTATTTTTTCTTTACATTTAGCAGGAATCTCTTCAATTCTAGGAGCCGTAAATTTTATTACAACAGTTATTAATATACGATCTACAGGTATTACATTTGACCGAATACCTTTATTTGTATGATCCGTAGTAATTACAGCTTTACTTTTATTACTTTCTTTACCTGTACTAGCCGGAGCAATTACAATACTATTAACGGACCGAAATATTAATACCTCATTTTTCGACCCGGCGGGAGGAGGAGATCCTATTTTATACCAACACCTATTT---GTAGAAGAGAAGGACGAAAATGGTTTGCCTAAACACATGGAATGGCTAGAGGGCATATCTATAGCTGGTTTGGTAGTGGGTGAAAATTGTGAAACACCCTCGCATTGGCGTGCCAARCAATTGCTATCACAATGGATGGAATCACATAATGTCCCCGGTATTAGTGGCATTGATACCAGAGCYTTGACAAARAAGATTCGTGAAAATGGTACCATATTGGGTCGTATTGTGTATGAGCATCCCGAAAATATYAAATCSTTGACMTTCTCCGATCCCAATCAACGTAATTTGGTAGCTGAGTGCTCGGTAAAGGAACCCATGGTTTTTAATGCCTCCGGTTCGCCTCGTATATGTGCCATAGATTGTGGTTTGAAATTGAATCAGATTAAATGCTTTATTTCACGTGGCGCTCGAGTAGATTTGGTACCTTGGAATTGGAAATTGGATGAATCCACATTCGATGGTTTATTCATTTCCAATGGTCCCGGCGATCCAGTCGTYTGCAAGGAAACAGTTGTSCAAATACAAAAGGTTTTGAAATCAGGMCAGAAACCCGTRTTCGGTATTTGTTTGGGCCATCAGTTACTGTCCTCAGCCATCGGGTGTAAGACTTATAAAATGAAATACGGCAACAGAGGCCACAATTTACCTTGTATACATCATGGCACAGGACGTTGTTTTATGACTTCTCAAAATCATGGTTTTGCTGTAGATACGGACACTTTGCCTATGGATTGGGAGCCKTTGTTTACCAATGCCAATGATAACACCAAT
KM394iot  ACTTTATACTTTATTTTCGGAGCTTGAGCAGGAATAGTAGGAACTTCTCTAAGAATTCTTATTCGAGCAGAATTAGGTCATCCTGGAGCATTAATTGGAGATGACCAAATTTATAACGTAATTGTTACAGCACATGCTTTTATTATAATTTTTTTCATAGTAATGCCAATTATAATTGGAGGATTTGGAAATTGACTAGTACCCATTATATTAGGAGCCCCAGATATGGCTTTTCCTCGAATAAATAATATAAGCTTTTGACTCTTACCTCCAGCATTAACACTACTTCTAGTAAGTAGTATAGTAGAAAATGGGGCTGGAACAGGATGAACTGTTTACCCTCCCCTATCATCTAATATTGCTCACGGAGGAGCTTCTGTTGACTTAGCTATTTTTTCTTTACATTTAGCAGGAATCTCTTCAATTCTAGGGGCCGTAAATTTTATTACAACAGTTATTAATATACGATCTACAGGTATTACATTTGACCGAATACCTTTATTTGTATGATCCGTAGTAATTACAGCTTTACTTTTATTACTTTCTTTACCTGTACTAGCTGGAGCAATTACAATACTATTAACGGACCGAAATATTAATACCTCATTTTTCGACCCGGCAGGAGGAGGAGATCCTATTTTATACCAACACCTATTT---GTAGAAGAGAAGGACGAAAATGGTTTGCCTAAACACATGGAATGGCTAGARGGCATATCTATAGCTGCTTTGGTAGTGGGTGAAAATTGTGAAACACCCTCGCATTGGCGTGCCAAACAATTGCTATCACAATGGATGGAATCACATAATGTYCCCGGTATTAGTGGCATTGATACCAGAGCYTTGACAAARAAGATTCGTGAAAATGGTACCATATTGGGTCGTATTGTGTATGAGCATCCCGAAAATATYAAATCSTTGACMTTCTCCGATCCCAATCAACGTAATTTGGTAGCTGAGTGCTCGGTAAAGGAACCCATGGTTTTTAATGCCTCCGGTTCGCCTCGTATATGTGCCATAGATTGTGGTTTGAAATTGAATCAGATTAAATGCTTTATTTCACGTGGYGCTCGAGTAGATTTGGTACCTTGGAATTGGAAATTGGATGAATCCACATTCGATGGTTTATTCATTTCCAATGGTCCYGGYGATCCAGTCGTTTGCAAGGAAACAGTTGTGCAAATACAAAAGGTTTTGAAATCRGGCCAGAAACCCGTGTTCGGTATTTGTTTGGGCCATCAGTTAYTGTCCTCAGCCATCGGKTGTAAGACTTATAAAATGAAATACGGCAACAGAGGCCACAATTTACCTTGTATACATCATGGYACAGGACGTTGTTTTATGACTTCTCAAAATCATGGTTTTGCTGTAGATACGGACACTTTGCCYATGGATTGGGAGCCTTTGTTTACCAATGCCAATGATAACACCAAT
KM401iot  ACTTTATACTTTATTTTCGGAGCTTGAGCAGGAATAGTAGGAACTTCTCTAAGAATTCTTATTCGAGCAGAATTAGGTCATCCTGGGGCATTAATTGGAGATGATCAAATTTATAACGTAATTGTTACAGCACATGCTTTTATTATAATTTTTTTCATAGTAATGCCAATTATAATTGGAGGATTTGGAAATTGACTAGTACCCATTATATTAGGAGCCCCAGATATGGCTTTCCCTCGAATAAATAATATAAGCTTTTGACTTTTACCTCCAGCATTAACACTACTTCTAGTAAGTAGTATAGTAGAAAATGGGGCTGGAACAGGATGAACTGTTTACCCTCCCCTATCATCTAATATTGCTCACGGAGGAGCTTCTGTTGACTTAGCTATTTTTTCTTTACATTTAGCAGGAATCTCTTCAATTCTAGGGGCCGTAAATTTTATTACAACAGTTATTAATATACGATCTACAGGTATTACATTTGACCGAATACCTTTATTTGTATGATCCGTAGTAATTACAGCTTTACTTTTATTACTTTCTTTACCTGTACTAGCCGGAGCAATTACAATACTATTAACGGACCGAAATATTAATACCTCATTTTTCGATCCGGCAGGAGGAGGAGATCCTATTTTATACCAACACCTATTT---GTAGAAGAGAAGGACGAAAATGGTTTGCCTAAACACATGGAATGGCTAGAGGGCATATCTATAGCTGGYTTGGTAGTGGGTGAAAATTGTGAAACACCCTCGCATTGGCGTGCCAAACAATTGCTATCACAATGGATGGAATCACATAATGTCCCCGGTATTAGTGGYATTGATACCAGAGCCTTGACAAAGAAGATTCGTGAAAATGGTACCATATTGGGTCGTATTGTGTATGAGCATCCCGAAAATATYAAATCSTTRACATTCTCCGATCCCAATCAACGTAATTTGGTAGCTGAGTGCTCGGTAAAGRAACCCATGGTKTTTAATGCCTCCGGTTCGCCTCGTATATGTGCCATAGATTGTGGTTTGAAATTGAATCAGATTAAATGYTTYATTTCACGTGGYGCTCGMGTAGATTTGGTACCTTGGAATTGGMMATTGGATGAATCCACATTCGATGGTTTATTCATTTCCAATGGTCCYGGYGATCCAGTCGTYTGCAAGGAAACAGTTGTGCAAATACAAAAGGTTTTRAAATCRGGCCAGAAACCCGTGTTCGGTATTTGTTTGGGCCATCARTTACTGTCCTCAGCCATYGGGTGTAAGACTTATAAAATGAAATACGGCAACAGAGGCCACAATTTACCTTGTATACATCATGGCACAGGACGTTGTTTTATGACTTCTCAAAATCATGGTTTTGCTGTAGATACGGACACTTTGCCWATGGAWTGGGAGCCTTTGTTTACCAATGCYAATGATAACACCAAT
KM413iot  ACTTTATACTTTATTTTCGGAGCTTGAGCAGGAATAGTAGGAACTTCTCTAAGAATTCTTATTCGAGCAGAATTAGGTCATCCTGGGGCATTAATTGGAGATGACCAAATTTATAACGTAATTGTTACAGCACATGCTTTTATTATAATTTTTTTCATAGTAATGCCAATTATAATTGGAGGATTTGGAAATTGACTAGTACCCATTATATTAGGAGCCCCAGATATGGCTTTCCCTCGAATAAATAATATAAGCTTTTGACTCTTACCTCCAGCATTAACACTACTTCTAGTAAGTAGTATAGTAGAAAATGGGGCTGGAACAGGATGAACTGTTTACCCTCCCCTATCATCTAATATCGCTCACGGAGGAGCTTCTGTTGACTTAGCTATTTTTTCTTTACATTTAGCAGGAATCTCTTCAATTCTAGGAGCCGTAAATTTTATTACAACAGTTATTAATATACGATCTACAGGTATTACATTTGACCGAATACCTTTATTTGTATGATCCGTAGTAATTACAGCTTTACTTTTATTACTTTCTTTGCCTGTACTAGCCGGAGCAATTACAATACTATTAACGGACCGAAATATTAATACCTCATTTTTCGACCCGGCAGGAGGAGGAGATCCTATTTTATACCAACACCTATTTGATGTAGAAGAGAAGGACGAAAATGGTTTGCCTAAACACATGGAATGGCTAGAGGGCATATCTATAGCTGGTTTGGTAGTGGGTGAAAATTGTGAAACACCCTCGCATTGGCGTGCCAAACAATTGCTATCACAATGGATGGAATCRCATAATGTCCCCGGTATTAGTGGCATTGATACCAGAGCTTTGACWAAAAAGATTCGTGAAAATGGTACCATATTGGGTCGTATTGTGTATGAGCATCCCGAAAATATCAAATCCTTGACMTTCTCCGATCCCAATCAACGTAATTTRGTAGCTGAGTGCTCGGTAAAGGAACCCATGGTTTTTAATGCCTCCGGTTCGCCTCGTATATGTGCCATAGATTGTGGTTTGAAATTGAATCAGATTAAATGYTTYATTTCACGTGGCGCTCGAGTAGATTTAGTACCTTGGAATTGGMMATTGGATGAATCCACATTCGATGGTTTATTCATTTCCAATGGTCCYGGYGATCCAGTCGTTTGCAAGGAAACAGTTGTGCAAATACAAAAGGTTTTGAAATCRGGCCAGAAACCCGTGTTCGGTATTTGTTTGGGCCATCAGTTACTGTCCTCAGCCATCGGGTGTAAGACTTATAAAATGAAATACGGCAACAGAGGCCACAATTTACCTTGTATACATCATGGYACAGGACGTTGTTTTATGACTTCTCAAAATCATGGTTTTGCTGTAGATACGGACACTTTGCCTATGGATTGGGAGCCTTTGTTTACC---------------------
KM426aus  ACTTTATACTTTATTTTCGGAGCTTGAGCAGGAATAGTAGGTACTTCATTAAGAATCTTAATTCGAGCTGAATTAGGACATCCTGGAGCATTAATTGGTGACGATCAAATTTATAATGTGATTGTAACAGCTCATGCTTTTATTATGATTTTCTTTATAGTAATACCAATTATAATCGGAGGATTTGGAAACTGATTAGTTCCACTAATATTAGGAGCCCCAGACATAGCCTTCCCTCGAATAAATAATATAAGATTTTGACTTCTACCTCCTGCATTAACATTACTTCTAGTAAGTAGTATAGTAGAAAATGGAGCTGGAACAGGATGAACTGTTTATCCACCCTTATCATCTAATATTGCTCATGGAGGAGCTTCTGTTGATTTAGCAATTTTTTCTCTACATTTAGCAGGAATTTCTTCAATTTTAGGAGCAGTAAATTTCATTACAACAGTTATTAATATACGATCAACAGGAATTACATTTGATCGAATGCCATTATTTGTTTGATCAGTAGTAATTACAGCTTTACTTTTATTACTTTCTTTGCCTGTACTAGCTGGAGCAATTACTATATTATTAACTGACCGAAATATTAATACTTCATTTTTTGATCCTGCAGGAGGTGGAGATCCAATTCTTTATCAACACTTATTTGATGTCGAAGAGAAGGACGAGCATGGTTTGCCTAAACACATGGAATGGCTAGAGGGCATATCTATAGCGGCTTTGGTGGTGGGTGAAAATTGTGAAACACCCTCCCATTGGCGKTCCAAACAATTGCTRTCACAATGGATGGAATCACATAATGTGCCCGGTATTAGTGGCATCGATACCAGAGCTTTAACAAAAAAGATTCGTGAAAATGGTAGCATATTGGGTCGCATTGTATATGAGTATCCTGAAAATATCAAATCCTTAAMATTCTCCGATCCCAATCAACGTAATTTGGTAGCCGAGTGTTCGGTAAAGAAACCTATGGTTTTTAATGCCTCCGGTTCGCCTCGTATATGTGCCATAGATTGTGGTTTRAAATTGAATCAGATTAAATGTTTCATTTCACGTGGCGCCCGCGTAGATTTGGTGCCATGGAATTGGCCATTAGATGAATCCACATTCGATGGTTTATTCATTTCCAATGGTCCCGGTGATCCAGTTGTTTGCAAGGAAACAGTTGTGCAAATACAAAAGGTTTTGAAATCGGGCCAGAAACCCGTATTCGGTATTTGTTTGGGTCATCAGTTACTGTCCTCAGCCATAGGCTGTAAGACTTATAAAATGAAATACGGCAACAGAGGCCACAATTTGCCCTGTATACATCATGGCACAGGACGTTGTTTTATGACTTCTCAAAATCATGGTTTTGCCGTAGATACGGACACTTTGCCTATGGATTGGGAGCCTTTGTTCACCAATGCCAATGATAACACCAAT
KM430iot  ACTTTATACTTTATTTTCGGAGCTTGAGCAGGAATAGTAGGAACTTCTCTAAGAATTCTTATTCGAGCAGAATTAGGTCATCCTGGGGCATTAATTGGAGATGATCAAATTTATAACGTAATTGTTACAGCACATGCTTTTATTATAATTTTTTTCATAGTAATGCCAATTATAATTGGAGGATTTGGAAATTGACTAGTACCCATTATATTAGGGGCCCCAGATATGGCTTTTCCTCGAATAAATAATATAAGCTTTTGACTCTTACCTCCAGCATTAACACTACTTCTAGTAAGTAGTATAGTAGAAAATGGGGCTGGAACAGGATGAACTGTTTACCCTCCCCTATCATCTAATATTGCTCACGGAGGAGCTTCTGTTGACTTAGCTATTTTTTCTTTACATTTAGCAGGAATCTCTTCAATTCTAGGAGCCGTAAATTTTATTACAACAGTTATTAATATACGATCTACAGGTATTACATTTGACCGAATACCTTTATTTGTATGATCCGTAGTAATTACAGCTTTACTTTTATTACTTTCTTTACCTGTACTAGCCGGAGCAATTACAATACTATTAACGGACCGAAATATTAATACCTCATTTTTCGACCCAGCAGGAGGGGGAGATCCTATTTTATACCAACACCTATTT------------AAGGACGAAAATGGTTTGCCTAAACACATSGAATGGCTAGAGGGCATATCTATAGCTGGTTTGGTAGTGGGTGAAAATTGTGAAACACCCTCGCATTGGCGTGCCAAGCAATTGCTATCACAATGGATGGAATCACATAATGTCCCCGGTATTAGTGGCATTGATACCAGAGCTTTGACAAAAAAGATTCGTGAAAATGGTACCATATTGGGTCGTATTGTGTATGAGCATCCCGAAAATATCAAATCCTTGACCTTCTCCGATCCCAATCAACGTAATTTGGTAGCTGAGTGCTCGGTAAAGRAACCCATGGTKTTTAATGCCTCCGGTTCGCCTCGTATATGTGCYATAGATTGTGGTTTGAAATTGAATCAGATTAAATGYTTYATTTCACGTGGYGCTCGMGTAGATTTGGTACCTTGGAATTGGMMATTGGATGAATCCACATTCGATGGTTTATTCATTTCCAATGGTCCYGGYGATCCAGTCGTTTGYAAGGAAACAGTTGTGCAAATACAAAAGGTTTTGAAATCRGGCCAGAAACCCGTRTTCGGTATTTGTTTGGGCCATCAGTTAYTGTCCTCAGCCATCGGKTGTAAGACTTATAAAATGAAATACGGCAACAGAGGCCACAATTTACCTTGTATACATCATGGCACAGGACGTTGTTTTATGACTTCTCAAAATCATGGTTTTGCTGTAGATACGGACACTTTGCCYATGGATTGGGAGCCTTTGTTTACCAATGCCAATGATAACACCAAT
KM431iot  ACTTTATACTTTATTTTCGGAGCTTGAGCAGGAATAGTAGGAACTTCTCTAAGAATTCTTATTCGAGCAGAATTAGGTCATCCTGGGGCATTAATTGGAGATGACCAAATTTATAACGTAATTGTTACAGCACATGCTTTTATTATAATTTTTTTCATAGTAATGCCAATTATAATTGGAGGATTTGGAAATTGACTAGTACCCATTATATTAGGAGCCCCAGATATGGCTTTTCCTCGAATAAATAATATAAGCTTTTGACTCTTACCTCCAGCATTAACACTACTTCTAGTAAGTAGTATAGTAGAAAATGGGGCTGGAACAGGATGAACTGTTTACCCTCCCCTATCATCTAATATTGCTCACGGAGGAGCTTCTGTTGACTTAGCTATTTTTTCTTTACATTTAGCAGGAATCTCTTCAATTCTAGGAGCCGTAAATTTTATTACAACAGTTATTAATATACGATCTACAGGTATTACATTTGACCGAATACCTTTATTTGTATGATCCGTAGTAATTACAGCTTTACTTTTATTACTTTCTTTACCTGTACTAGCCGGAGCAATTACAATACTATTAACGGACCGAAATATTAATACCTCATTTTTCGAYCCGGCAGGAGGAGGAGAYCCTATTTTATACCAACACCTATCT---------GAGAAGGACGAAAATGGTTTGCCTAAACACATGGAATGGCTAGAGGGCATATCTATAGCTGSTTTGGTAGTGGGTGAAAATTGTGAAACACCCTCGCATTGGCGTGCCAAACAATTGCTATCACAATGGATGGAATCACATAATGTYCCCGGTATTAGTGGCATTGATACCAGAGCYTTGACAAARAAGATTCGTGAAAATGGTACCATATTGGGTCGTATTGTGTATGAGCATCCCGAAAATATCAAATCCTTAACATTCTCCGATCCCAATCAACGTAATTTGGTAGCTGAGTGCTCGGTAAAGAAACCCATGGTGTTTAATGCCTCCGGTTCGCCTCGTATATGTGCCATAGATTGTGGTTTGAAATTGAATCAGATTAAATGYTTYATTTCACGTGGYGCTCGMGTAGATTTGGTACCTTGGAATTGGCCATTGGATGAATCCACATTCGATGGTTTATTCATTTCYAATGGTCCYGGYGATCCAGTCGTTTGCAAGGAAACAGTTGTGCAAATACAAAAGGTTTTGAAATCRGGCCAGAAACCCGTGTTCGGTATTTGTTTGGGCCATCAGTTACTGTCCTCAGCCATCGGKTGTAAGACTTATAAAATGAAATACGGCAACAGAGGCCACAATTTACCTTGTATACATCATGGCACAGGACGTTGTTTTATGACTTCTCAAAATCATGGTTTTGCTGTAGATACGGACACTTTGCCYATGGATTGGGAGCCTTTGTTTACCAATGCCAATGATAACACCAAT
KM432iot  ACTTTATACTTTATTTTCGGAGCTTGAGCAGGAATAGTAGGAACTTCTCTAAGAATTCTTATTCGAGCAGAATTAGGTCATCCTGGGGCATTAATTGGAGATGACCAAATTTATAACGTAATTGTTACAGCACATGCTTTTATTATAATTTTTTTCATAGTAATGCCAATTATAATTGGAGGATTTGGAAATTGACTAGTACCCATTATATTAGGAGCCCCAGATATGGCTTTTCCTCGAATAAATAATATAAGCTTTTGACTCTTACCTCCAGCATTAACACTACTTCTAGTAAGTAGTATAGTAGAAAATGGGGCTGGAACAGGATGAACTGTTTACCCTCCCCTATCATCTAATATTGCTCACGGAGGAGCTTCTGTTGACTTAGCTATTTTTTCTTTACATTTAGCAGGAATCTCTTCAATTCTAGGAGCCGTAAATTTTATTACAACAGTTATTAATATACGATCTACAGGTATTACATTTGACCGAATACCTTTATTTGTATGATCCGTAGTAATTACAGCTTTACTTTTATTACTTTCTTTACCTGTACTAGCCGGAGCAATTACAATACTATTAACGGACCGAAATATTAATACCTCATTTTTCGATCCGGCAGGAGGAGGAGATCCTATTTTATACCAACACCTATGT---GTAGAAGAGAAGGACGAAAATGGTTTGCCTAAACACATGGAATGGCTAGAGGGCATATCTATAGCTGCTTTGGTAGTGGGTGAAAATTGTGAAACACCCTCGCATTGGCGTGCCAAACAATTGCTATCACAATGGATGGAATCACATAATGTCCCCGGTATTAGTGGCATTGATACCAGAGCMTTGACAAAGAAGATTCGTGAAAATGGTACYATATTGGGTCGTATTGTGTATGAGCATCCCGAAAATATCAAATCCTTAACATTCTCCGATCCCAATCAACGTAATTTGGTAGCTGAGTGCTCGGTAAAGAAACCCATGGTKTTTAATGCCTCCGGTTCGCCTCGTATATGTGCCATAGATTGTGGTTTGAAATTGAATCAGATTAAATGTTTCATTTCACGTGGTGCTCGCGTAGATTTGGTACCTTGGAATTGGCCATTGGATGAATCCACATTCGATGGTTTATTCATTTCCAATGGTCCTGGTGATCCAGTCGTTTGCAAGGAAACAGTTRTGCAAATACAAAAGGTTTTGAAATCGGGCCAGAAACCCGTGTTCGGTATTTGTTTGGGCCATCARTTAYTGTCCTCAGCYATCGGKTGTAAGACTTATAAAATGAAATACGGCAACAGAGGYCACAATTTACCTTGTATACATCATGGCACAGGACGTTGTTTTATGACTTCTCAAAATCATGGTTTTGCTGTAGATACGGACACTTTGCCTATGGAWTGGGAGCCTTTGTTTACCAATGCCAATGATAACACCAAT
KM433aus  ACTTTATACTTTATTTTCGGAGCTTGAGCAGGAATAGTAGGTACTTCATTAAGAATCTTAATTCGAGCTGAATTAGGACATCCTGGAGCATTAATTGGTGATGATCAAATTTATAATGTGATTGTAACAGCTCATGCTTTTATTATGATTTTCTTTATAGTAATACCAATTATAATCGGAGGATTTGGAAACTGATTAGTTCCACTAATATTAGGAGCCCCAGACATAGCCTTCCCTCGAATAAATAATATAAGATTTTGACTTCTACCTCCTGCATTAACATTACTTCTAGTAAGTAGTATAGTAGAAAATGGAGCTGGAACAGGATGAACTGTTTATCCACCCTTATCATCTAATATTGCTCATGGAGGAGCTTCTGTTGATTTAGCAATTTTTTCTCTACATTTAGCAGGAATTTCTTCAATTTTAGGAGCAGTAAATTTCATTACAACAGTTATTAATATACGATCAACAGGAATTACATTTGATCGAATACCATTATTTGTTTGATCAGTAGTAATTACAGCTTTACTTTTATTACTTTCTTTGCCTGTACTAGCTGGAGCAATTACTATATTATTAACTGACCGAAATATTAATACTTCATTTTTTGATCCTGCAGGAGGTGGAGATCCAATTCTTTATCAACACTTATTT---GTCGAAGAGAAGGACGAGCATGGTTTGCCTAAACACATGGAATGGCTAGAGGGCATATCTATAGCGGCTTTGGTGGTGGGAGAAAACTGTGAAACACCCTCCCATTGGCGGTCCAAACAATTGCTATCACAATGGATGGAATCACATAATGTGCCCGGTATTAGTGGAATCGATACCAGAGCTTTAACAAAAAAGATTCGTGAAAATGGTAGCATATTGGGTCGCATTGTATATGAGTATCCTGAAAATATCAAATCCTTAACATTCTCCGATCCCAATCAACGTAATTTGGTAGCCGAGTGTTCGGTAAAGAAACCTATGGTTTTTAATGCCTSCGGTTCGCCTCGTATATGTGCCATAGATTGTGGTTTAAAATTGAATCAGATTAAATGTTTCATTTCACGTGGCGCCCGCGTAGATTTGGTGCCATGGAATTGGCCATTAGATGAATCCACATTCGATGGTTTATTCATTTCCAATGGTCCCGGTGATCCAGTTGTTTGCAAGGAAACAGTTGTGCAAATACAAAAGGTTTTGAAATCGGGCCAGAAACCCGTATTCGGTATTTGTTTGGGTCATCAGTTACTGTCCTCAGCCATAGGCTGTAAGACTTATAAAATGAAATACGGCAACAGAGGCCACAATTTGCCCTGTATACATCATGGCACAGGACGTTGTTTTATGACTTCTCAAAATCATGGTTTTGCCGTAGATACGGACACTTTGCCTATGGATTGGGAGCCTTTGTTCACCAATGCCAATGATAACACCAAT
KM436fro  ACTTTATACTTTATTTTCGGAGCTTGAGCAGGAATAGTAGGAACTTCTCTAAGAATTCTTATTCGAGCAGAATTAGGTCACCCAGGAGCATTAATTGGAGATGATCAAATTTATAACGTAATTGTTACAGCACATGCCTTTATTATAATTTTCTTTATAGTAATACCAATTATAATTGGGGGATTCGGAAACTGATTAGTACCAATTATATTAGGAGCACCTGATATAGCTTTCCCTCGAATAAATAATATAAGTTTTTGACTTTTACCTCCAGCATTAACACTTCTTCTAGTAAGTAGTATAGTAGAAAATGGAGCTGGAACTGGATGAACTGTTTATCCACCCCTATCCTCAAATATTGCCCATGGAGGTGCTTCTGTTGATTTGGCTATTTTTTCTCTCCACTTAGCAGGAATTTCTTCAATTTTAGGAGCAGTAAACTTTATCACAACAGTTATTAATATGCGATCAACCGGTATCACCTTTGATCGAATACCATTATTTGTTTGATCAGTAGTAATTACAGCCCTACTTTTATTACTTTCCCTACCAGTACTTGCAGGAGCAATTACTATATTATTAACTGACCGAAATATTAATACTTCATTCTTTGATCCGGCTGGAGGGGGAGACCCTATTTTATACCAACATTTATTC---------GAGAAGGACGAAAATGGTTTGCCTAAACACATGGAATGGCTAGAGGGCATATCCATAGCGGCTTTGGTGGTGGGTGAAAATTGTGAAACACCCTCCCATTGGCGTGCCAAACAATTGCTATCACAATGGATGGAATCACACAATGTGCCCGGTATTAGTGGCATCGATACTAGAGCTTTGACAAAAAAGATTCGCGAAAATGGTACTATATTGGGTCGTATTGTGTATGAGTATCCCGAAAATATCAAATCCTTGACGTTCTCCGATCCCAATGAACGAAATCTAGTAGCCGAATGTTCGGTAAAGAAACCAATGGTGTTCAATGCCTCCGGTTCGCCTCGTATTTGTGCCATAGATTGTGGTTTGAAATTGAATCAAATTAAATGTTTCATTTCACGTGGCGCTCGTGTAGATTTGGTACCTTGGAATTGGTCATTGGATGAATCCAAATTCGATGGTTTATTCATTTCTAACGGTCCCGGTGATCCAGTCGTTTGCAAGGAAACAGTTGTGCAAATACAAAAGGTTTTGAAATCGGGTCAGAAACCCGTGTTCGGTATTTGTTTGGGCCATCAGTTGCTGTCCTCAGCCGTAGGTTGTAAAACTTATAAAATGAAATACGGCAACAGAGGCCACAATTTACCTTGTATACATCATGGCACAGGACGTTGTTTTATGACTTCTCAAAATCATGGTTTTGCTGTAGATACGGACACTTTGCCTATGGATTGGGAGCCTTTGTTTACCAATGCCAACGATAACACCAAT
KM443iot  ACTTTATACTTTATTTTCGGAGCTTGAGCAGGAATAGTAGGAACTTCTCTAAGAATTCTTATTCGAGCAGAATTAGGTCATCCTGGAGCATTAATTGGAGATGATCAAATTTATAACGTAATTGTTACAGCACATGCTTTTATTATAATTTTTTTCATAGTAATGCCAATTATAATTGGAGGATTTGGAAATTGACTAGTACCCATTATATTAGGAGCCCCAGATATGGCTTTTCCTCGAATAAATAATATAAGCTTTTGACTCTTACCTCCAGCATTAACACTACTTCTAGTAAGTAGTATAGTAGAAAATGGGGCTGGAACAGGATGAACTGTTTACCCTCCCCTATCATCTAATATTGCTCACGGAGGAGCTTCTGTTGACTTAGCTATTTTTTCTTTACATTTAGCAGGAATCTCTTCAATTCTAGGAGCCGTAAATTTTATTACAACAGTTATTAATATACGATCTACAGGTATTACATTTGACCGAATACCTTTATTTGTATGATCCGTAGTAATTACAGCTTTACTTTTATTACTTTCTTTACCTGTACTAGCCGGAGCAATTACAATACTATTAACGGACCGAAATATTAATACCTCATTTTTCGATCCGGCAGGGGGAGGAGATCCTATTTTATACCAACACCTATTT------GAAGAGAAGGACGAAAATGGTTTGCCTAAACACAYGGAATGGCTAGAGGGCATATCTATAGCTGSTTTGGTAGTGGGTGAAAATTGTGAAACACCCTCGCATTGGCGTGCCAAACAATTGCTATCACAATGGATGGAATCACATAATGTYCCCGGTATTAGTGGCATTGATACCAGAGCCTTGACAAARAAGATTCGTGAAAATGGTACYATATTGGGTCGTATTGTGTATGAGCATCCCGAAAATATCAAATCCTTAACATTCTCCGATCCCAATGAACGTAATTTGGTAGCTGAGTGCTCGGTAAAGAAACCCATGGTKTTTAATGCCTCCGGTTCGCCTCGTATATGTGCCATAGATTGTGGTTTGAAATTGAATCAGATTAAATGYTTYATTTCACGTGGYGCTCGMGTAGATTTGGTACCTTGGAATTGGCCATTGGATGAATCCACATTCGATGGTTTATTCATTTCCAATGGTCCYGGTGATCCAGTCGTTTGCAAGGAAACAGTTGTGCAAATACAAAAGGTTTTGAAATCRGGCCAGAAACCCGTGTTCGGTATTTGTTTGGGCCATCAGTTATTGTCCTCAGCCATCGGTTGTAAGACTTATAAAATGAAATACGGCAACAGAGGCCACAATTTACCTTGTATACATCATGGCACAGGACGTTGTTTTATGACTTCTCAAAATCATGGTTTTGCAGTAGATACGGACACTTTGCCTATGGATTGGGAGCCTTTGTTTACCAATGCCAATGATAACACCAAT
KM446iot  ACTTTATACTTTATTTTCGGAGCTTGAGCAGGAATAGTAGGAACTTCTCTAAGAATTCTTATTCGAGCAGAATTAGGTCATCCTGGGGCATTAATTGGAGATGACCAAATTTATAACGTAATTGTTACAGCACATGCTTTTATTATAATTTTTTTCATAGTAATGCCAATTATAATTGGAGGATTTGGAAATTGACTAGTGCCCATTATATTAGGAGCCCCAGATATGGCTTTTCCTCGAATAAATAATATAAGCTTTTGACTCTTACCTCCAGCATTAACACTACTTCTAGTAAGTAGTATAGTAGAAAATGGAGCTGGAACAGGATGAACTGTTTACCCTCCCCTATCATCTAATATTGCTCACGGAGGGGCTTCTGTTGACTTAGCTATTTTTTCTTTACATTTAGCAGGAATCTCTTCAATTCTAGGAGCCGTAAATTTTATTACAACAGTTATTAATATACGATCTACAGGTATTACATTTGACCGAATACCTTTATTTGTATGATCCGTAGTAATTACAGCTTTACTTTTATTACTTTCTTTACCTGTACTAGCCGGAGCAATTACAATACTATTAACGGACCGAAATATTAATACCTCATTTTTCGACCCGGCAGGAGGAGGAGACCCTATTTTATACCAACACCTATTT---------GAGAAGGACGAAAATGGTTTGCCTAAACACATGGAATGGTTAGAGGGCATATCTATAGCTGGTTTGGTAGTGGGTGAAAATTGTGAAACACCCTCGCATTGGCGTGCCAAACAATTGCTATCACAATGGATGGAATCACATAATGTCCCCGGTATTAGTGGCATTGATACCAGAGCYTTGACAAARAAGATTCGTGAAAATGGTACCATATTGGGTCGTATTGTGTATGAGCATCCCGAAAATATCAAATCCTTRACMTTCTCCGATCCCAATCAACGTAATTTGGTAGCTGAGTGCTCGGTAAAGRAACCCATGGTTTTTAATGCCTCCGGTTCGCCTCGTATATGTGCCATAGATTGTGGTTTGAAATTGAATCAGATTAAATGYTTYATTTCACGTGGYGCTCGMGTAGATTTGGTACCTTGGAATTGGCCAYTGGATGAATCCACATTCGATGGTTTATTCATTTCCAATGGTCCYGGYGATCCAGTCGTTTGCAAGGAAACAGTTRTGCAAATACAAAAGGTWTTGAAATCGGGCCAGAARCCSGTGTTCGGTATTTGTTTGGGCCATCARTTAYTGTCCTCAGCYATCGGKTGTAAGACTTATAAAATGAAATACGGCAACAGAGGYCACAATTTACCTTGTATACATCATGGCACAGGACGTTGTTTTATGACTTCTCAAAATCATGGTTTTGCGGTAGATACGGACACTTTGCCWATGGAWTGGGAGCCTTTGTTTACCAATGCCAATGATAACACCAAT
KM459cra  ACTTTATATTTTATCTTCGGAGCTTGAGCAGGAATAGTAGGAACTTCACTAAGAATTCTTATTCGAGCAGAATTAGGTCATCCTGGTGCATTAATTGGAGATGATCAAATTTATAATGTAATTGTTACAGCTCATGCTTTTATTATAATTTTTTTTATAGTAATACCAATTATGATTGGAGGATTTGGAAACTGATTAGTTCCAATTATACTAGGAGCTCCAGATATAGCCTTTCCTCGAATAAATAATATAAGTTTTTGACTTTTACCCCCGGCATTAACATTGCTTCTAGTAAGTAGTATAGTAGAAAATGGAGCTGGAACGGGGTGAACTGTTTACCCTCCTTTATCTTCTAATATTGCTCATGGAGGAGCTTCTGTTGATTTAGCTATTTTTTCTCTACATTTAGCTGGAATTTCTTCAATTTTAGGAGCAGTAAATTTTATTACTACAGTAATTAATATACGATCTACAGGAATTACCTTTGATCGAATACCTTTATTTGTTTGATCAGTAGTAATTACAGCCCTACTTTTACTTTTATCTTTACCGGTACTTGCAGGAGCTATTACTATATTATTAACTGACCGAAATATTAATACCTCTTTTTTCGACCCAGCAGGAGGAGGAGATCCTATTTTATATCAACACCTATCT---------------------------------------------TGGCTAGAGGGCATATCTATTGCAGCTTTGGTAGTGGGTGAAAATTGYGAAACACCCTCCCATTGGCGTGCCAAACAATTACTGTCACAATGGATGGAATCACATAATGTGCCCGGTATTAGTGGCATCGATACCAGAGCTTTGACAAAAAAGATTCGTGAAAATGGTAGCATATTGGGTCGTATTGTTTATGAGTATCCGAAAAATATCAAATCCTTAACATTCTCCGATCCCAATCAACGTAATTTAGTAGCTGAGTGCTCAGTAAAGAAACCTATGGTTTTCAATGCCTCCGGTTCGCCTCGCATATGTGCCATAGATTGTGGTTTGAAATTGAATCAGATTAAATGTTTCATATCACGTGGCGCTCGCGTAGAATTGGTGCCTTGGAATTATCAATTGGATGAATCCAAATTCGATGGTTTATTCATTTCGAATGGTCCCGGTGATCCAGTTGTTTGCAAGGAAACAGTTGTGCAAATACAAAAGGTTTTGAAATCGGGCCAAAAACCCGTATTCGGTATTTGTTTGGGTCATCAGTTACTGTCCTCAGCCATTGGTTGTAAGACTTATAAAATGAAATACGGCAACAGAGGCCACAATTTACCTTGTATACATCATGGCACAGGACGTTGTTTTATGACTTCYCAAAATCATGGTTTTGCTGTAGATACGGACACTTTGCCTATGGATTGGGAGCCTTTGTTTACCAATGCCAATGATAACACCAAT
KM468afr  ACTTTATATTTTATTTTCGGAGCTTGAGCAGGTATAGTAGGAACTTCATTAAGAATTCTTATTCGAGCAGAATTAGGTCACCCTGGTGCATTAATTGGTGATGATCAAATTTATAATGTAATTGTTACAGCCCATGCTTTCATTATAATTTTTTTTATAGTAATACCAATTATAATTGGAGGATTTGGAAATTGATTAGTGCCAATTATACTAGGAGCTCCAGATATAGCCTTCCCTCGGATAAACAATATAAGTTTTTGACTTTTACCTCCTGCATTAACATTGCTTCTAGTAAGTAGTATAGTAGAAAATGGAGCTGGAACAGGTTGAACTGTATACCCTCCTTTATCTTCTAATATTGCTCATGGAGGAGCTTCTGTTGATTTAGCTATTTTTTCTCTCCATTTAGCTGGAATTTCTTCAATTCTAGGAGCAGTAAATTTTATTACTACAGTTATTAATATACGATCAACAGGAATCACTTTTGATCGAATACCTTTATTTGTATGATCTGTAGTAATCACAGCCCTACTTTTATTACTTTCTTTACCTGTACTTGCCGGAGCTATTACTATATTATTAACTGATCGAAATATTAATACTTCATTTTTTGACCCGGCAGGAGGAGGAGATCCTATTCTATATCAACATTTATTT---------------GACGAAAATGGTTTACCTAAACACATAGAATGGCTAGAGGGCATATCTATAGCCGCTTTGGTAGTGGGTGAAAATTGTGAAACACCCTCCCATTGGCGTGCCAAAAAATTACTATCACAATGGATGGAATCACATAATGTGCCCGGTATTAGTGGCATTGATACTAGAGCTTTGACAAAAAAGATTCGTGAAAATGGTACCATATTGGGACGTATTGTTTATGAGTATCCCGAAAATATCAAATCCTTGACATTCTCCGATCCCAATCAACGTAATTTAGTAGCTGAGTGCTCAGTAAAGAAACCTATGGTTTTCAATGCCACCGGTTCGCCTCGTATCTGTGCCATAGATTGTGGTTTGAAATTGAATCAGATTAAATGTTTCATATCACGTGGTGCTCGCATAGATTTGGTACCTTGGAATTGGCCGTTAGATGAATCTACATTCGATGGTTTATTCATTTCCAATGGTCCAGGTGATCCAGTTGTTTGCAAGGAAACAGTTGTGCAAATACAAAAGGTTTTGAAATCGGGCCAGAAACCCGTATTCGGTATTTGTTTGGGTCATCAGTTACTGTCCTCAGCCATAGGTTGTAAGACTTATAAAATGAAATACGGCAACAGAGGCCACAATTTACCTTGTATACATCATGGCACAGGACGTTGTTTTATGACTTCCCAAAATCATGGTTTTGCGGTAGATACGGACACTTTGCCTATAGATTGGGAGCCTTTGTTTACCAATGCCAATGATAACACCAAT
KM469aus  ACTTTATACTTTATTTTCGGAGCTTGAGCAGGAATAGTAGGTACTTCATTAAGAATCTTAATTCGAGCTGAATTAGGACATCCTGGAGCATTAATTGGTGACGATCAAATTTATAATGTGATTGTAACAGCTCATGCTTTTATTATAATTTTCTTTATAGTAATACCAATTATAATCGGAGGATTTGGAAACTGATTAGTTCCACTAATATTAGGAGCCCCAGACATAGCCTTCCCTCGAATAAATAATATAAGATTTTGACTTCTACCTCCTGCATTAACATTACTCCTAGTAAGTAGTATAGTAGAAAATGGAGCTGGAACAGGATGAACTGTTTATCCACCCTTATCATCTAATATTGCTCATGGAGGAGCTTCTGTTGATTTAGCAATTTTTTCTCTACATTTAGCAGGAATTTCTTCAATTTTAGGAGCAGTAAATTTCATTACAACAGTTATTAATATACGATCAACAGGAATTACATTTGATCGAATACCATTATTTGTTTGATCAGTAGTAATTACAGCTTTACTTTTATTACTTTCTTTGCCTGTACTAGCTGGAGCAATTACTATATTATTAACTGACCGAAATATTAATACTTCATTTTTTGATCCTGCAGGAGGTGGAGATCCAATTCTTTATCAACACTTATTT---------GAGAAGGACGAGCATGGTTTGCCTAAACACATGGAATGGCTAGAGGGCATATCTATAGCGGCTTTGGTGGTGGGTGAAAAYTGTGAAACACCCTCCCATTGGCGGTCCAAACAATTGCTATCACAATGGATGGAATCACATAATGTGCCCGGTATTAGTGGMATCGATACCAGAGCTTTAACAAAAAAGATTCGTGAAAATGGTAGYATATTGGGTCGCATTGTATATGAGTATCCTGAAAATATCAAATCCTTAACATTCTCCGATCCCAATCAACGTAATTTGGTAGCCGAGTGTTCGGTAAAGAAACCTATGGTTTTTAATGCCTYCGGTTCRCCTCGTATATGTGCCATAGATTGTGGTTTRAAATTGAATCAGATTAAATGTTTCATTTCACGTGGCGCCCGCGTAGATTTGGTGCCATGGAATTGGCCATTAGATGAATCCACATTCGATGGTTTATTCATTTCCAATGGTCCCGGTGATCCAGTTGTTTGCAAGGAAACAGTTGTGCAAATACAAAAGGTTTTGAAATCGGGCCAGAAACCCGTATTCGGTATTTGTTTGGGTCATCAGTTACTGTCCTCAGCCATAGGCTGTAAGACTTATAAAATGAAATACGGCAACAGAGGCCACAATTTGCCYTGTATACATCATGGCACAGGACGTTGTTTTATGACTTCTCAAAATCATGGTTTTGCCGTAGATACGGACACTTTGCCTATGGATTGGGAGCCTTTGTTYACCAATGCCAATGATAACACCAAT
KM472iot  ACTTTATACTTTATTTTCGGAGCTTGAGCAGGAATAGTAGGAACTTCTCTAAGAATTCTTATTCGAGCAGAATTAGGTCATCCTGGAGCATTAATTGGAGATGACCAAATTTATAACGTAATTGTTACAGCACATGCTTTTATTATAATTTTTTTCATAGTAATGCCAATTATAATTGGAGGATTTGGAAATTGACTAGTACCCATTATATTAGGAGCCCCAGATATGGCTTTTCCTCGAATAAATAATATAAGCTTTTGACTCTTACCTCCAGCATTAACACTACTTCTAGTAAGTAGTATAGTAGAAAATGGAGCTGGAACAGGATGAACTGTTTACCCTCCCCTATCATCTAATATTGCTCACGGAGGAGCTTCTGTTGACTTAGCTATTTTTTCTTTACATTTAGCAGGAATCTCTTCAATTCTAGGAGCCGTAAATTTTATTACAACAGTTATTAATATACGATCTACAGGTATTACATTTGACCGAATGCCTTTATTTGTATGATCCGTAGTAATTACAGCTTTACTTTTATTACTTTCTTTACCTGTACTAGCCGGAGCAATTACAATACTATTAACGGACCGAAATATTAATACCTCATTTTTCGACCCGGCAGGAGGAGGAGATCCTATTTTATACCAACACCTATTT------GAAGAGAAGGACGAAAATGGTTTGCCTAAACACATGGAATGGCTAGAGGGCATATCTATAGCTGGTTTGGTAGTGGGTGAAAATTGTGAAACACCCTCGCATTGGCGTGCCAAACAATTGCTATCACAATGGATGGAATCACATAATGTCCCCGGTATTAGTGGCATTGATACCAGAGCYTTGACAAAAAAGATTCGTGAAAATGGTACMATATTGGGTCGTATTGTGTATGAGCATCCCGAAAATATCAAATCSTTRACATTCTCCGATCCCAATCAACGTAATTTGGTAGCTGAGTGCTCGGTAAAGRAACCCATGGTKTTTAATGCCTCCGGTTCGCCTCGTATATGTGCCATAGATTGTGGTTTGAAATTGAATCAGATTAAATGYTTYATTTCACGTGGYGCTCGMGTAGATTTGGTACCTTGGAATTGGMMATTGGATGAATCCACATTCGATGGTTTATTCATTTCCAATGGTCCYGGYGATCCAGTCGTTTGCAAGGAAACAGTTRTGCAAATACAAAAGGTTTTGAAATCGGGMCAGAAACCCGTGTTCGGTATTTGTTTGGGCCATCARTTACTGTCCTCAGCYATCGGGTGTAAGACTTATAAAATGAAATACGGCAACAGAGGYCACAATTTACCTTGTATACATCATGGCACAGGACGTTGTTTTATGACTTCTCAAAATCATGGTTTTGCTGTAGATACGGACACTTTGCCTATGGAATGGGAGCCTTTGTTTACCAATGCCAATGATAACACCAAT
KM474iot  ACTTTATACTTTATTTTCGGAGCTTGAGCAGGAATAGTGGGAACTTCTCTAAGAATTCTTATTCGAGCAGAATTAGGTCATCCTGGGGCATTAATTGGAGATGACCAAATTTATAACGTAATTGTTACAGCACATGCTTTTATTATAATTTTTTTCATAGTAATGCCAATTATAATTGGAGGATTTGGAAATTGATTAGTACCCATTATATTAGGAGCCCCAGATATGGCTTTTCCTCGAATAAATAATATAAGCTTTTGACTCTTACCTCCAGCATTAACACTACTTCTAGTAAGTAGTATAGTAGAAAATGGGGCTGGAACAGGATGAACTGTTTACCCTCCCCTATCATCTAATATTGCTCACGGAGGAGCTTCTGTTGACTTAGCTATTTTTTCTTTACATTTAGCAGGAATCTCTTCAATTCTAGGAGCCGTAAATTTTATTACAACAGTTATTAATATACGATCTACAGGTATTACATTTGACCGAATACCTTTATTTGTATGATCCGTAGTAATTACAGCTTTACTTTTATTACTTTCTTTACCTGTACTAGCCGGAGCAATTACAATACTATTAACGGACCGAAATATTAATACCTCATTTTTCGACCCGGCAGGAGGAGGAGATCCTATTTTATACCAACACCTATTT---------GAGAAGGACGAAAATGGTTTGCCTAAACACAYGGAATGGCTAGAGGGCATATCTATAGCTGCTTTGGTAGTGGGTGAAAATTGTGAAACACCCTCGCATTGGCGTGCCAAACAATTGCTATCACAATGGATGGAATCACATAATGTYCCCGGTATTAGTGGCATTGATACCAGAGCYTTGACAAARAAGATTCGTGAAAATGGTACCATATTGGGTCGTATTGTGTATGAGCATCCCGAAAATATCAAATCCTTRACMTTCTCCGATCCCAATCAACGTAATTTGGTWGCTGAGTGCTCGGTAAAGRAACCCATGGTKTTTAATGCCTCCGGTTCGCCTCGTATATGTGCCATAGATTGTGGTTTGAAATTGAATCAGATTAAATGCTTYATTTCACGTGGYGCTCGMGTAGATTTGGTACCTTGGAATTGGCCAYTGGATGAATCCACATTCGATGGTTTATTCATTTCCAATGGTCCYGGYGATCCAGTCGTTTGCAAGGAAACAGTTGTGCAAATACAAAAGGTTTTGAAATCRGGCCAGAAACCCGTRTTCGGTATTTGTTTGGGCCATCAGTTACTGTCCTCAGCCATCGGGTGTAAGACTTATAAAATGAAATACGGCAACAGAGGCCACAATTTACCTTGTATACATCATGGTACAGGACGTTGTTTTATGACTTCTCAAAATCATGGTTTTGCTGTAGATACGGACACTTTGCCTATGGATTGGGAGCCTTTGTTWACCAATGCCAATGATAACACCAAT
KM477iot  ACTTTATACTTTATTTTCGGAGCTTGAGCGGGAATAGTAGGAACTTCTCTAAGAATTCTTATTCGAGCAGAATTAGGTCATCCTGGAGCATTAATTGGAGATGATCAAATTTATAACGTAATTGTTACAGCACATGCTTTTATTATAATTTTTTTCATAGTAATGCCAATTATAATTGGAGGATTTGGAAATTGACTAGTACCCATTATATTAGGAGCCCCAGATATGGCTTTTCCTCGAATAAATAATATAAGCTTTTGACTCTTACCTCCAGCATTAACACTACTTCTAGTAAGTAGTATAGTAGAAAATGGGGCTGGAACAGGATGAACTGTTTACCCTCCCCTATCATCTAATATTGCTCACGGAGGAGCTTCTGTTGACTTAGCTATTTTTTCTTTACATTTAGCAGGAATCTCTTCAATTCTAGGAGCCGTAAATTTTATTACAACAGTTATTAATATACGATCTACAGGTATTACATTTGACCGAATACCTTTATTTGTATGATCCGTAGTAATTACAGCTTTACTTTTATTACTTTCTTTACCCGTACTAGCCGGAGCAATTACAATACTATTAACGGACCGAAATATCAATACCTCATTTTTCGACCCGGCAGGAGGAGGAGATCCTATTTTATACCAACACCTATA-GATGTAGAAGAGAAGGACGAAAATGGTTTGCCTAAACACATGGAATGGCTAGAGGGCATATCTATAGCTGCTTTGGTAGTGGGTGAAAATTGTGAAACACCCTCACATTGGCGTGCCAAGCAATTGCTATCACAATGGATGGAATCACATAATGTSCCCGGTATTAGTGGCATYGATACCAGAGCTTTGACAAAAAAGATTCGTGAAAATGGTACCATATTGGGTCGTATTGTKTATGAGCATCCCGAAAATATCAAATCSYTGACMTTCTCCGATCCCAATCAACGTAATTTGGTAGCTGAGTGCTCGGTAAAGGAACCCATGGTKTTTAATGCCTCCGGTTCGCCTCGTATATGTGCCATAGATTGTGGTTTGAAATTGAATCAGATTAAATGTTTCATTTCACGTGGYGCTCGMGTAGATTTGGTACCTTGGAATTGGAAATTGGATGAATCCACATTCGATGGTTTATTCATTTCCAATGGTCCCGGCGATCCAGTCGTTTGCAAGGAAACAGTTGTGCAAATACAAAAGGTTTTGAAATCRGGCCAGAAACCCGTGTTCGGTATTTGTTTGGGCCATCAGTTACTGTCCTCAGCCATCGGGTGTAAGACTTATAAAATGAAATACGGCAACAGAGGCCACAATTTACCTTGTATACATCATGGCACAGGACGTTGTTTTATGACTTCTCAAAATCATGGTTTTGCTGTAGATACGGACACTTTGCCCATGGATTGGGAGCCTTTGTTTACCAATGCCAATGATAACACCAAT
KM210iot  ---------------------------------------------------------------------------------------GCATTAATTGGAGATGACCAAATTTATAACGTAATTGTTACAGCGCATGCTTTTATTATAATTTTTTTCATAGTAATGCCAATTATAATTGGAGGATTTGGAAATTGACTAGTACCCATTATATTAGGAGCTCCAGATATGGCTTTTCCTCGAATAAATAATATAAGCTTTTGACTCTTACCTCCAGCATTAACACTWCTTCTAGTAAGTAGTATAGTAGAAAATGGGGCTGGAACAGGATGAACTGTTTACCCTCCCCTATCATCTAATATTGCTCACGGAGGAGCTTCTGTTGACTTAGCTATTTTTTCTTTACATTTAGCAGGAATCTCTTCAATTCTAGGAGCCGTAAATTTTATTACAACAGTTATTAATATACGATCTACAGGTATTACATTTGACCGAATACCTTTATTTGTATGATCCGTAGTAATTACAGCTTTACTTTTATTACTTTCTTTACCTGTACTAGCCGGAGCAATTACAATACTATTAACAGACCGAAATATTAATACCTCATTTTTCGACCCGGCAGGAGGAGGAGATCCTATTTTATACCAACACCTATGT------GAAGAGAARGACGAAAATGGTTTGCCTAAACACATGGAATGGCTAGAGGGCATATCTATAGCWGSTTTGGTAGTGGGTGAAAATTGTGAAACACCCTCGCATTGGCGTGCCAAACAATTGCTGTCACAATGGATGGAATCACATAATGTYCCCGGTATTAGTGGCATYGATACCAGAGCTTTGACAAAAAAGATTCGTGAAAATGGTACCATATTGGGTCGTATTGTGTATGAGCATCCCGAAAATATCAAATCCTTGACCTTCTCCGATCCCAATCAACGTAATTTGGTAGCTGAGTGCTCGGTAAAGRAACCCATGGTTTTYAATGCCTCCGGTTCGCCTCGTATATGTGCCATAGATTGTGGTTTGAAATTGAATCAGATTAAATGYTTCATTTCACGTGGMGCTCGMGTAGATTTRGTACCTTGGAATTGGMMWTTGGATGAATCCACATTCGATGGTTTATTCATTTCCAATGGTCCCGGCGATCCAGTCGTTTGCAAGGAAACAGTTGTGCAAATACAAAAGGTTTTGAAATCAGGCCAGAAACCCGTGTTCGGTATTTGTTTGGGCCATCAGTTACTGTCCTCAGCCATCGGKTGTAAGACTTATAAAATGAAATACGGCAACAGAGGCCACAATTTACCTTGTATACATCATGGCACAGGACGTTGTTTTATGACTTCTCAAAATCATGGTTTTGCTGTAGATACGGACACTTTGCCTATGGATTGGGAGCCTTTGTTTACCAATGCCAATGATAACACCAAT
KM221omi  ACTTTATACTTTATTTTCGGTGCGTGAGCAGGAATAGTAGGAACTTCTTTAAGAATTCTTATTCGAGCAGAATTAGGTCACCCAGGAGCATTAATTGGTGATGATCAAATTTATAATGTAATTGTTACAGCACATGCTTTTATTATAATTTTTTTCATAGTAATACCAATTATAATTGGAGGATTTGGAAATTGATTAGTTCCTATCATATTAGGAGCTCCAGATATGGCTTTCCCTCGAATAAATAATATAAGTTTTTGACTTTTACCTCCAGCATTAACACTTCTTCTAGTAAGTAGTATAGTAGAAAATGGAGCTGGAACAGGATGAACTGTTTACCCTCCCCTATCATCAAACATCGCTCATGGAGGAGCTTCAGTTGATTTAGCTATTTTCTCTCTACACTTAGCTGGAATTTCCTCAATTTTAGGGGCAGTAAATTTTATTACTACAGTTATTAATATACGATCAACTGGTATTACATTTGATCGAATGCCTTTATTTGTGTGATCCGTGGTAATCACAGCTTTACTTTTATTACTTTCTTTACCTGTTCTTGCTGGAGCAATTACTATATTATTAACAGATCGAAATATTAACACTTCATTCTTTGATCCGGCAGGAGGAGGAGATCCCATTTTATACCAACACTTATGT---GTAGAAGAGAAGGACGAGAATGGTTTGCCTAAACACATGGAATGGCTAGAGGGAATATCAATAGCGGCTTTGGTGGTGGGTGAAAATTGTGAAACACCCTCCCATTGGCGTGCCAAACAAYTGCTATCACAATGGATGGAATCACACAATGTGCCCGGTATTAGTGGCATCGATACCAGAGCTTTGACAAAAAAGATTCGTGAAAATGGTACCATATTGGGKCGAATTGTGTATGAGTATCCCGAAAATATCAAATCCTTGACATTCTCCGATCCCAATGAACGTAATCTAGTAGCTGAATGTTCGGTAAAGAAACCAATGGTTTTTAATGCCTCCGGTTCGCCTCGTATTTGTGCCATAGATTGTGGTTTGAAATTGAATCARATTAAATGTTTCATTTCACGTGGCGCTCGYGTAGATTTGGTACCTTGGAATTGGTCATTGGATGAATCCACATTCGATGGTTTATTCATTTCTAACGGTCCCGGTGATCCAGTCGTTTGCAAGGAAACAGTTGTGCAAATACAAAAGGTTTTRAAATCGGGCCAGAAACCCGTRTTCGGTATTTGTTTGGGCCATCAGTTGCTGTCCTCAGCCATWGGTTGTAAAACTTATAAAATGAAATACGGCAACAGAGGCCACAATTTACCTTGTATACATCATGGCACAGGACGTTGTTTTATGACTTCTCAAAATCATGGTTTTGCGGTAGATACGGACACTTTGCCTATGGATTGGGAGCCTTTGTTTACCAATGCCAACGATAACACCAAT
KM222iot  ACTTTATACTTTATTTTCGGAGCTTGAGCAGGAATAGTAGGAACTTCTCTAAGAATTCTTATTCGAGCAGAATTAGGTCATCCTGGGGCATTAATTGGAGATGACCAAATTTATAACGTAATTGTTACAGCACATGCTTTTATTATAATTTTTTTCATAGTAATGCCAATTATAATTGGAGGATTTGGAAATTGACTAGTACCCATTATATTAGGAGCCCCAGATATGGCTTTTCCTCGAATAAATAATATAAGCTTTTGACTCTTACCTCCAGCATTAACACTACTTCTAGTAAGTAGTATAGTAGAAAATGGAGCTGGAACAGGATGAACTGTTTACCCTCCCCTATCATCTAATATTGCTCACGGAGGAGCTTCTGTTGACTTAGCTATTTTTTCTTTACATTTAGCAGGAATCTCTTCAATTCTAGGAGCCGTAAATTTTATTACAACAGTTATTAATATACGATCTACAGGTATTACATTTGACCGAATACCTTTATTTGTATGATCCGTAGTAATTACAGCTTtACTTTTATTACTTTCTTTACCTGTACTAGCCGGAGCAATTACAATACTATTAACGGACCGAAATATTAATACCTCATTTTTCGACCCGGCGGGAGGAGGAGATCCTATTTTATACCAACACCTATTTGATGTAKAAGAGAAGGACGAAAATGGTTTGCCTAAACACATGGAATGGCTAGAGGGCATATCTATAGCTGSTTTGGTAGTGGGTGAAAATTGTGAAACACCMTCGCATTGGCGTGCCAAACAATTGCTRTCACAATGGATGGAATCACATAATGTTCCCGGTATTAGTGGCATYGATACCAGAGCCTTGACAAARAAGATTCGTGAAAATGGTACCATATTGGGTCGTATTGTGTATGAGCATCCCGAAAATATCAAATCCTTRACMTTCTCCGATCCCAATCAACGTAATTTGGTAGCTGAGTGCTCGGTAAAGAAACCCATGGTGTTTAATGCCTCCGGTTCGCCTCGTATATGTGCCATAGATTGTGGTTTGAAATTGAATCAGATTAAATGTTTCATTTCACGTGGTGCTCGMGTAGATTTGGTACCTTGGAATTGGMMATTGGATGAATCCACATTCGATGGTTTATTCATTTCCAATGGTCCYGGYGATCCAGTCGTTTGCAAGGAAACAGTTGTGCAAATACAAAAGGTTTTGAAATCAGGYCAGAAACCCGTGTTCGGTATTTGTTTGGGCCATCAGTTAYTGTCCTCAGCCATYGGKTGTAAGACTTATAAAATGAAATACGGCAACAGAGGCCACAATTTACCTTGTATACATCATGGCACAGGACGTTGTTTTATGACTTCTCAAAATCATGGTTTTGCTGTAGATACGGACACTTTGCCCATGGATTGGGAGCCTTTGTTTACCAATGCCAATGATAACACCAAT
KM224aur  ACTTTATATTTTATTTTCGGGGCTTGAGCAGGTATAGTAGGAACTTCTCTAAGAATTCTTATTCGAGCAGAATTAGGTCATCCTGGTGCTTTAATTGGAGATGACCAAATTTATAACGTAATTGTTACAGCTCATGCTTTTATTATAATTTTTTTTATAGTAATGCCAATTATAATTGGAGGGTTTGGAAACTGATTAGTACCAATTATATTAGGAGCACCAGATATAGCTTTCCCACGAATAAATAATATAAGTTTTTGACTTTTACCCCCAGCATTAACATTACTTCTAGTAAGTAGTATAGTAGAAAATGGAGCTGGAACAGGATGAACTGTTTACCCCCCTTTATCTTCTAATATCGCTCATGGTGGAGCTTCTGTTGATTTAGCTATTTTCTCTCTTCATTTAGCAGGAATTTCTTCAATTTTAGGAGCTGTAAATTTTATTACTACAGTAATTAATATACGATCTACAGGAATTACATTCGATCGAATACCCCTATTTGTTTGATCAGTAGTAATTACTGCCCTACTTTTATTACTTTCTTTACCTGTACTTGCTGGAGCAATTACTATATTATTAACTGACCGAAATATTAACACTTCATTCTTTGACCCTGCGGGAGGAGGAGACCCTATTCTTTATCAACATTTATTCGATGTAGAAGAGAAGGACGAAAATGGTTTGCCTAAACACATGGAATGGCTAGAGGGCATATCTATAGCGGCTTTGGTMGTGGGTGAAAATTGTGAAACACCCTCCCATTGGCGTGCCAAACAGTTGCTATCAGAATGGATGGAATCGCATAATGTGCCCGGKATCAGTGGCATCGATACCAGAGCTTTGACAAAAAAGATTCGAGAAAATGGYACMATATTGGGTCGYATTGTTTATCAGTATCCCGAAAATATCAAATCCTTGACATTCTCCGATCCCAATCAACGTAATTTAGTAGCTGAGTGCTCGGTAAAGAAACCTATGGTTTTTAATGCCTCCGGTTCACCTCGTATATGTGCCGTAGATTGTGGTTTGAAATTGAATCAGATTAAATGTTTCATATCGCGYGGCGCTCGCGTAGATTTGGTACCTTGGAATTGGCCATTGGATGAATCCACATTCGATGGTTTATTTATTTCTAACGGTCCTGGTGATCCAGTTGTTTGCAAGGAAACTGTTGTGCAAATACAAAAGGTTTTGAAATCGGGCCAGAAACCCGTGTTTGGTATTTGTTTGGGTCATCAGTTACTGTCCTCAGCCATAGGTTGTAAGACTTACAAAATGAAATACGGCAACAGAGGCCACAATTTACCTTGTATACATCATGGCACAGGRCGTTGTTTTATGACTTCTCAAAATCAYGGTTTTGCGGTAGATACGGACACTTTGCCTATGGATTGGGAGCCTTTGTTTACCAATGCTAACGATAACACCAAT
KM461afr  ACTTTATATTTTATTTTCGGAGCTTGAGCAGGTATAGTAGGAACTTCATTAAGAATTCTTATTCGAGCAGAATTAGGTCACCCTGGTGCATTAATTGGTGATGATCAAATTTATAATGTAATTGTTACAGCCCATGCTTTCATTATAATTTTTTTTATAGTAATACCAATTATAATTGGAGGATTTGGAAATTGATTAGTGCCAATTATACTAGGAGCTCCAGATATAGCCTTCCCTCGGATAAACAATATAAGTTTTTGACTTTTACCTCCTGCATTAACATTGCTTCTAGTAAGTAGTATAGTAGAAAATGGAGCTGGAACAGGTTGAACTGTATACCCTCCTTTATCTTCTAATATTGCTCATGGAGGAGCTTCTGTTGATTTAGCTATTTTTTCTCTCCATTTAGCTGGAATTTCTTCAATTCTAGGAGCAGTAAATTTTATTACTACAGTTATTAATATACGATCAACAGGAATCACTTTTGATCGAATACCTTTATTTGTATGATCTGTAGTAATCACAGCCCTACTTTTATTACTTTCTTTACCTGTACTTGCCGGAGCTATTACTATATTATTAACTGATCGAAATATTAATACTTCATTTTTTGACCCGGCAGGAGGAGGAGATCCTATTCTATATCAACATTTATTTGATGTAGAAGAGAAGGACGAAAATGGTTTGCCTAAACACATGGAATGGCTAGAGGGCATATCTATAGCGGCTTTGGTAGTGGGTGAAAATTGTGAAACACCCTCCCATTGGCGTGCCAAACARTTGCTATCAGAATGGATGGAATCGCATAATGTGCCCGGTATCAGTGGCATCGATACCAGAGCTTTGACAAAAAAAATTCGAGAAAATGGYACCATATTGGGTCGTATYGTTTATCAGTATCCCGAAAATATCAAATCCTTRACATTCTCCGATCCCAATCAACGTAATTTAGTAGCTGAGTGCTCGGTAAAGAAACCTATGGTTTTTAATGCCTCCGGTTCACCTCGTATATGTGCCGTAGATTGTGGTTTGAAATTGAATCAGATTAAATGTTTCATATCGCGTGGCGCTCGCGTAGATTTGGTACCTTGGAATTGGCCATTGGATGAATCYACATTCGATGGTTTATTTATTTCTAACGGTCCTGGTGATCCAGTTGTTTGCAAGGAAACTGTTGTGCAAATACAAAAGGTTTTGAAATCGGGCCAGAAACCCGTRTTTGGTATTTGTTTGGGTCATCAGTTACTGTCCTCAGCYATAGGTTGTAAGACTTACAAAATGAAATACGGCAACAGAGGCCACAATTTACCTTGTATACATCATGGCACWGGACGTTGTTTTATGACTTCTCAAAATCACGGTTTTGCGGTAGATACGGACACTTTGCCTATGGATTGGGAGCCTTTGTTTACCAATGCCAACGATAACACCAAT
KM480aur  ACTTTATATTTTATTTTCGGGGCTTGAGCAGGTATAGTAGGAACTTCTCTAAGAATTCTTATTCGAGCAGAATTAGGTCATCCTGGTGCTTTAATTGGAGATGACCAAATTTATAACGTAATTGTTACAGCTCATGCTTTTATTATAATTTTTTTTATAGTAATGCCAATTATAATTGGAGGGTTTGGAAACTGATTAGTACCAATTATATTAGGAGCACCAGATATAGCTTTCCCACGAATAAATAATATAAGTTTTTGACTTTTACCCCCAGCATTAACATTACTTCTAGTAAGTAGTATAGTAGAAAATGGAGCTGGAACAGGATGAACTGTTTACCCCCCTTTATCTTCTAATATCGCTCATGGTGGAGCTTCTGTTGATTTAGCTATTTTCTCTCTTCATTTAGCAGGAATTTCTTCAATTTTAGGAGCTGTAAATTTTATTACTACAGTAATTAATATACGATCTACAGGAATTACATTCGATCGAATACCCCTATTTGTTTGATCAGTAGTAATTACTGCCCTACTTTTATTACTTTCTTTACCTGTACTTGCTGGAGCAATTACTATATTATTAACTGACCGAAATATTAATACTTCATTCTTTGACCCTGCAGGAGGAGGAGACCCTATTCTTTATCAACATTTATTC---GTAGAAGAGAAGGACGAAAATGGTTTGCCTAAACACATGGAATGGCTAGAGGGCATWTCTATAGCRGCTTTGGTCGTGGGTGAAAATTGTGAAACACCCTCCCATTGGCGTGCCAAACAGTTGCTATCAGAATGGATGGAATCGCATAATGTGCCCGGTATCAGTGGCATCGATACCAGAGCTTTGACAAAAAAAATTCGAGAAAATGGTACAATATTGGGTCGTATTGTTTATCAGTATCCCGAAAATATCAAATCCTTGACATTCTCCGATCCCAATCAACGTAATTTAGTAGCTGAGTGCTCGGTAAAGAAACCWATGGTTTTTAATGMMTCCGGTTCACCTCGTATATGTGCCGTAGATTGTGGTTTGAAATTGAATCAGATTAAATGTTTCATATCGCGTGGCGCYCGCGTAGATTTGGTACCTTGGAATTGGCCATTGGAYGAATCCACATTCGATGGTTTATTTATTTCTAACGGTCCTGGTGATCCAGTTGTTTGCAAGGAAACTGTTGTGCAAATACAAAAGGTTTTGAAATCGGGCCAGAAACCCGTGTTTGGTATTTGTTTGGGTCATCAGTTACTGTCCTCAGCCATAGGTTGTAAGACKTACAAAATGAAATACGGCAACAGAGGCCACAATTTACCTTGTATACATCATGGCACAGGRCGTTGTTTTATGACTTCYCAAAATCACGGTTTTGCGGTAGATACGGACACTTTGCCTATGGATTGGGAGCCTTTGTTTACCAATGCTAAYGATAACACCAAT
KM479mis  ACTTTATACTTTATTTTCGGAGCTTGAGCAGGTATAGTAGGAACTTCTCTAAGAATTCTTATTCGAGCAGAATTAGGTCATCCTGGTGCATTAATTGGAGATGATCAAATTTATAATGTAATTGTTACAGCTCATGCTTTTATTATAATTTTTTTTATAGTAATACCAATTATAATTGGAGGGTTTGGAAATTGACTAGTGCCAATTATATTAGGAGCTCCAGATATAGCATTTCCTCGAATAAATAATATAAGTTTTTGACTTCTACCTCCAGCATTAACACTACTTCTAGTAAGTTCTATAGTAGAAAATGGAGCTGGAACAGGATGAACTGTTTACCCTCCTTTATCTTCTAATATCGCTCACGGAGGAGCTTCTGTTGATTTAGCTATTTTCTCTTTACATTTAGCTGGAATTTCTTCAATTTTAGGAGCAGTTAATTTTATTACTACAGTTATTAATATACGATCTACAGGTATTACATTTGACCGAATACCTTTATTTGTATGATCAGTAGTAATTACTGCTTTACTTTTATTATTATCTTTACCTGTACTTGCAGGAGCTATTACAATATTATTAACTGATCGAAATATTAATACTTCATTCTTTGATCCAGCTGGAGGAGGAGATCCTATTTTATACCAACATTTATTT------------AAGGATGAAAATGATTTGCCTAAACACATGGAATGGCTAGAGGGCATATCAATAGCGGCTTTGGTAGTGGGTGAAAATTGTGAAACACCCTCCCATTGGCGTTCYAAACAATTGCTATCACAATGGATGGAATCACATAATGTGCCCGGTATAAGTGGCATTGATACCAGAGCTTTGACAAAAAAGATTCGTGAAAACGGTACCATATTGGGTCGTATTGTTTATGAGTATCCCGCAAATATCAAATCTTTGACATTCTCCGATCCCAATCAACGTAATTTGGTAGCCGAGTGTTCGGTAAAGAAACCGATGGTTTTTAATGCGTCCGGTTCGCCTCGTATATGTGCCATAGATTGTGGTTTGAAATTGAATCAGATTAAATGTTTCATTTCACGTGGCGCTCGTGTCGAYTTGGTACCTTGGAATTGGCCATTGGATGAATCCACATTCGATGGTTTATTCATTTCCAATGGTCCCGGTGATCCAGTTGTTTGCAAGGAAACAGTTGTGCAAATACAAAAAGTTCTGAAATCRGGCCAGAAACCCGTMTTYGGTATTTGTTTGGGTCATCAGTTGCTGTCCTCAGCCATAGGCTGTAAGACTTATAAAATGAAATATGGCAACAGAGGCCACAATTTACCTTGTATACAYCATGGCACAGGACGTTGTTTTATGACTTCTCAAAATCATGGTTTTGCAGTAGATACGGACACTTTRCCTATGGATTGGGAGCCTTTGTTTACCAATGCCAATGATAACACCAAT
KM488afr  ACTTTATATTTTATTTTCGGAGCTTGAGCAGGTATAGTAGGAACTTCATTAAGAATTCTTATTCGAGCAGAATTAGGTCACCCTGGTGCATTAATTGGTGATGATCAAATTTATAATGTAATTGTTACAGCCCATGCTTTCATTATAATTTTTTTTATAGTAATACCAATTATAATTGGAGGATTTGGAAATTGATTAGTGCCAATTATACTAGGAGCTCCAGATATAGCCTTCCCTCGGATAAACAATATAAGTTTTTGACTTTTACCTCCTGCATTAACATTGCTTCTAGTAAGTAGTATAGTAGAAAATGGAGCTGGAACAGGTTGAACTGTATACCCTCCTTTATCTTCTAATATTGCTCATGGAGGAGCTTCTGTTGATTTAGCTATTTTTTCTCTCCATTTAGCTGGAATTTCTTCAATTCTAGGAGCAGTAAATTTTATTACTACAGTTATTAATATACGATCAACAGGAATCACTTTTGATCGAATACCTTTATTTGTATGATCTGTAGTAATCACAGCCCTACTTTTATTACTTTCTTTACCTGTACTTGCCGGAGCTATTACTATATTATTAACTGATCGAAATATTAATACTTCATTTTTTGACCCGGCAGGAGGAGGAGATCCTATTCTATATCAACATTTATTT------GAAGAGAAGGACGAAAATGGTTTACCTAAACACATAGAATGGCTAGAGGGCATATCTATAGCCGCTTTGGTAGTGGGTGAAAATTGTGAAACACCCTCCCATTGGTGTGCCAAAAAATTACTATCACAATGGATGGAATCACATAATGTGCCCGGTATTAGTGGCATTGATACTAGAGCTTTGACAAAAAAGATTCGTGAAAATGGTACCATATTGGGACGTATTGTTTATGAGTATCCCGAAAATATCAAATCCTTGACATTCTCCGATCCCAATCAACGTAATTTAGTAGCTGAGTGCTCAGTAAAGAAACCTATGGTTTTCAATGCCACCGGTTCGCCTCGTATCTGTGCCATAGATTGTGGTTTGAAATTGAATCAGATTAAATGTTTCATATCACGTGGTGCTCGCATAGATTTGGTACCTTGGAATTGGCCGTTAGATGAATCTACATTCGATGGTTTATTCATTTCCAATGGTCCAGGTGATCCAGTTGTTTGCAAGGAAACAGTTGTGCAAATACAAAAGGTTTTGAAATCGGGCCAGAAACCCGTATTCGGTATTTGTTTGGGTCATCAGTTACTGTCCTCAGCCATAGGTTGTAAGACTTATAAAATGAAATACGGCAACAGAGGCCACAATTTACCTTGTATACATCATGGCACAGGACGTTGTTTTATGACTTCCCAAAATCATGGTTTTGCGGTAGATACGGACACTTTGCCTATAGATTGGGAGCCTTTGTTTACCAATGCCAATGATAACACCAAT
KM491iot  ACTTTATACTTTATTTTCGGAGCTTGAGCAGGAATAGTAGGAACTTCTCTAAGAATTCTTATTCGAGCAGAATTAGGTCATCCTGGGGCATTAATTGGAGATGATCAAATTTATAACGTAATTGTTACAGCACATGCTTTTATTATAATTTTTTTCATAGTAATGCCAATTATAATTGGAGGATTTGGAAATTGACTAGTACCCATTATATTAGGAGCCCCAGATATGGCTTTTCCTCGAATAAATAATATAAGCTTTTGACTCTTACCTCCAGCATTAACACTACTTCTAGTAAGTAGTATAGTAGAAAATGGGGCTGGAACAGGATGAACTGTTTACCCTCCCCTATCATCTAATATTGCTCACGGAGGAGCTTCTGTTGACTTAGCTATTTTTTCTTTACATTTAGCAGGAATCTCTTCAATTCTAGGAGCCGTAAATTTTATTACAACAGTTATTAATATACGATCTACAGGTATTACATTTGACCGAATACCTTTATTTGTATGATCCGTAGTAATTACAGCTTTACTTTTATTACTTTCTTTACCTGTACTAGCCGGAGCAATTACAATACTATTAACGGACCGAAATATTAATACCTCATTTTTCGACCCAGCAGGAGGAGGAGATCCTATTTTATACCAACACCTATTT---------GAGAAGGACGAAAATGGTTTGCCTAAACACATGGAATGGCTAGAGGGCATATCTATAGCTGGTTTGGTAGTGGGTGAAAATTGTGAAACACCCTCGCATTGGCGTGCCAARCAATTGCTRTCACAATGGATGGAATCACATAATGTCCCCGGTATTAGTGGCATTGATACCAGAGCTTTGACAAAAAAGATTCGTGAAAATGGTACCATATTGGGTCGTATTGTGTATGAGCATCCCGAAAATATCAAATCCTTGACCTTCTCCGATCCCAATCAACGWAATTTGGTAGCTGAGTGCTCGGTAAAGGAACCCATGGTTTTTAATGCCTCCGGTTCGCCTCGTATATGTGCCATAGATTGTGGTTTGAAATTGAATCAGATTAAATGCTTTATTTCACGTGGCGCTCGAGTAGATTTGGTACCTTGGAATTGGAAATTGGATGAATCCACATTCGATGGTTTATTCATTTCCAATGGTCCCGGCGATCCAGTCGTTTGCAAGGAAACAGTTGTGCAAATACAAAAGGTTTTGAAATCAGGCCAGAAACCCGTRTTCGGTATTTGTTTGGGCCATCAGTTACTGTCCTCAGCCATCGGGTGTAAGACTTATAAAATGAAATACGGCAACAGAGGCCACAATTTACCTTGTATACATCATGGCACAGGACGTTGTTTTATGACTTCTCAAAATCATGGTTTTGCWGTAGATACGGACACTTTGCCTATGGATTGGGAGCCTTTGTTTACCAATGCCAATGATAACACCAAT
KM494imp  ACTTTATACTTCATTTTTGGAGCTTGAGCTGGAATAGTAGGAACTTCCCTAAGAATTCTTATTCGAGCTGAATTAGGTCACCCAGGAGCATTAATTGGAGATGATCAAATCTATAATGTAATTGTTACAGCACATGCTTTTATTATAATTTTCTTTATAGTAATACCAATTATAATTGGAGGATTCGGAAATTGATTAGTGCCTATCATATTAGGAGCCCCAGATATAGCTTTCCCCCGAATAAATAATATAAGTTTTTGACTTTTACCCCCCGCCCTAACACTTCTTCTAGTAAGTAGTATAGTAGAAAATGGAGCTGGAACAGGATGAACTGTTTACCCTCCCTTATCATCAAATATTGCTCACGGAGGAGCTTCAGTTGATTTAGCCATTTTCTCCCTTCATTTAGCAGGAATTTCTTCAATTTTAGGAGCAGTAAATTTTATTACTACAGTTATTAATATACGATCAACAGGTATTACTTTTGACCGAATACCCCTATTTGTTTGATCAGTAGTAATTACAGCTTTACTTTTATTACTTTCTCTACCTGTACTAGCCGGAGCAATTACTATACTATTAACAGATCGAAATATTAATACTTCATTTTTTGATCCTGCAGGAGGAGGAGATCCTATCTTATACCAACACCTATTCGATGTAGAAGAGAAGGACGAAAATGGTTTGCCTAAACACATGGAATGGCTAGAGGGCATATCTATAGCGGCTTTGGTGGTGGGTGAAAATTGTGAAACACCCTCCCATTGGCGTGCCAAACAATTGCTATCACAATGGATGGAATCACACAATGTGCCGGGTATTAGTGGCATCGATACCAGAGCTTTGACAAAAAAGATTCGTGAAAATGGTAGCATATTGGGTCGTATTGTGTATGAGTATCCCGAAAATATCAAATCCTTGACATTCTCCGATCCCAATGAACGTAATTTAGTRGCCGAATGTTCGGTAAAGAAACCAATGGTTTTTAATGCCTCCGGTTCGCCTCGTATTTGTGCCATAGATTGTGGTTTGAAATTGAATCAGATTAAATGTTTCATTTCACGTGGCGCTCGCGTAGATTTGGTACCTTGGAATTGGTCAYTGGATGAATCCACATTCGATGGTTTATTCATTTCTAACGGTCCCGGTGATCCAGTCGTTTGCAAGGAAACAGTTGTGCAAATACAAAAGGTTTTGAAATCGGGCCAGAAACCCGTGTTCGGTATTTGTTTGGGCCATCAGTTGCTGTCCTCAGCCATAGGTTGTAAAACTTATAAAATGAAATACGGCAACAGAGGCCACAATTTACCTTGTATACATCATGGCACAGGACGTTGTTTTATGACTTCTCAAAATCATGGTTTTGCGGTCGATACGGACACTTTGCCTATGGATTGGGAGCCTTTGTTTACCAATGCCAACGATAACACCAAT
KM495pra  ACTTTATATTTCATTTTTGGAGCTTGAGCTGGAATAGTAGGAACTTCTTTAAGAATTCTTATTCGAGCAGAATTAGGTCATCCAGGAGCCTTAATTGGAGACGACCAAATTTATAATGTAATTGTCACAGCACATGCTTTTATTATAATTTTCTTTATAGTAATACCTATTATAATTGGAGGATTTGGAAATTGACTGGTACCAATTATATTAGGAGCTCCAGATATAGCTTTCCCTCGAATAAATAATATAAGTTTTTGACTTTTACCACCAGCTTTAACCCTTCTTCTAGTAAGTAGTATAGTAGAAAATGGAGCTGGAACAGGATGAACTGTTTACCCTCCCTTATCTTCAAATATTGCCCATGGAGGAGCTTCTGTTGATTTAGCTATTTTTTCTCTACATCTAGCTGGGATTTCTTCAATTTTAGGTGCAGTAAATTTTATTACTACAGTTATTAATATGCGATCAACTGGTATTACTTTTGACCGAATACCTTTATTTGTATGATCAGTAGTAATTACTGCTCTACTTTTATTACTTTCTTTACCTGTACTTGCCGGAGCTATTACAATATTATTAACTGACCGAAATATTAATACCTCATTCTTTGATCCAGCAGGAGGAGGAGACCCTATTTTATACCAACATTTATTTGATGTAGAAGAGAAGGACGAAAATGGTTTGCCTAAACACATGGAATGGYTAGAGGGCATATCTATAGCGGCTTTRGTGGTGGGTGAAAATTGTGAAACACCCTCTCATTGGCGTGCYAAACAATTGCTATCACAATGGATGGAATCACACAATGTGCCCGGTATTAGTGGCATCGATACCAGAGCTTTGACAAAAAAGATTCGTGAAAATGGTACCATATTGGGTCGTATTGTGTATGAGTATCCCGAAAATATCAAATCCTTGACATTCTCCGATCCCAATGAACGTAATTTAGTAGCCGAATGTTCGGTAAAGAAACCAATGGTTTTTAATGCCTCCGGTTCGCCTCGTATTTGTGCTATAGATTGTGGTTTAAAATTGAATCAGATTAAATGTTTCATTTCACGTGGCGCTCGCGTAGATTTGGTACCTTGGAATTGGTCATTGGATGAGTCCACATTCGATGGTTTATTCATTTCTAACGGTCCCGGTGATCCAGTCGTTTGCAAGGAAACAGTTGTGCAAATACAAAAGGTTTTGAAATCGGGCCAGAAACCCGTGTTCGGTATTTGTTTGGGCCATCAGTTGCTGTCCTCAGCCGTAGGTTGTAAAACTTATAAAATGAAATACGGCAACAGAGGCCACAATTTACCTTGTATACATCATGGCACAGGACGTTGTTTTATGACTTCTCAAAATCATGGTTTTGCGGTCGATACGGACACTTTGCCTATGGAYTGGGAGCCTTTGTTTACCAATGCCAATGATAACACCAAT
KM496cra  ACTTTATATTTTATCTTCGGAGCTTGAGCAGGAATAGTAGGAACTTCACTAAGAATTCTTATTCGAGCAGAATTAGGTCATCCTGGTGCATTAATTGGAGATGATCAAATTTATAATGTAATTGTTACAGCTCATGCTTTTATTATAATTTTTTTTATAGTAATACCAATTATGATTGGAGGATTTGGAAACTGATTAGTTCCAATTATACTAGGAGCTCCAGATATAGCCTTTCCTCGAATAAATAATATAAGTTTTTGACTTTTACCCCCAGCATTAACATTGCTTCTAGTAAGTAGTATAGTAGAAAATGGAGCTGGAACGGGGTGAACTGTTTACCCTCCTTTATCTTCTAATATTGCTCATGGAGGAGCTTCTGTTGATTTAGCTATTTTTTCTCTACATTTAGCTGGAATTTCTTCAATTTTAGGAGCAGTAAATTTTATTACTACAGTAATTAATATACGATCTACAGGAATTACCTTTGATCGAATACCTTTATTTGTTTGATCAGTAGTAATTACAGCCCTACTTTTACTTTTATCTTTACCGGTACTTGCAGGAGCTATTACTATATTATTAACTGACCGAAATATTAATACCTCTTTTTTCGACCCAGCAGGAGGAGGAGATCCTATTTTATACCAACACCTATTTGATGTAGAAGAGAAAGACGAAAATGGTTTGCCTAAACACTTGGAATGGCTAGAGGGCATATCTATTGCAGCTTTGGTAGTGGGTGAAAATTGYGAAACACCCTCCCATTGGCGTGCCAAACAATTACTRTCACAATGGATGGAATCACATAATGTGCCCGGTATTAGTGGCATCGATACCAGAGCTTTGACAAAAAAGATTCGTGAAAATGGTAGCATATTGGGTCGTATTGTTTATGAGTATCCGAAAAATATCAAATCCTTRAMATTCTCCGATCCCAATCAACGTAATTTAGTAGCTGAGTGCTCAGTAAAGAAACCTATGGTTTTYAATGCCTCCGGTTCRCCTCGCATATGTGCCATAGATTGTGGTTTGAAATTGAATCAGATTAAATGTTTCATATCACGTGGCGCTCGCGTAGAATTGGTRCCTTGGAATTATCMATTGGATGAATCCAAATTCGATGGTTTATTCATTTCGAATGGTCCCGGTGATCCAGTTGTTTGCAAGGAAACAGTTGTGCAAATACAAAAGGTTTTGAAAWCGGGCCAAAAACCCGTATTCGGTATTTGTTTGGGTCATCAGTTACTGTCCTCAGCCATTGGTTGTAAGACTTATAAAATGAAATACGGCAACAGAGGCCACAATTTACCTTGTATACATCATGGCACAGGACGTTGTTTTATGACTTCCCAAAATCATGGTTTTGCTGTAGATACGGACACTTTGCCTATGGATTGGGAGCCTTTGTTTACCAATGCCAATGATAACACCAAT
KM497imp  ACTTTATACTTCATTTTTGGAGCTTGAGCTGGAATAGTGGGAACTTCCCTAAGAATTCTTATTCGAGCTGAATTAGGTCACCCAGGAGCATTAATTGGAGATGATCAAATCTATAATGTAATTGTTACAGCACATGCTTTTATTATAATTTTCTTTATAGTAATACCAATTATAATTGGAGGATTCGGAAATTGATTAGTGCCTATCATATTAGGAGCCCCAGATATAGCTTTCCCCCGAATAAATAATATAAGTTTTTGACTTTTACCTCCCGCCCTAACACTTCTTCTAGTAAGTAGTATAGTAGAAAATGGGGCTGGAACAGGATGAACTGTTTACCCTCCCTTATCATCAAATATTGCTCACGGAGGAGCTTCAGTTGATTTAGCCATTTTCTCCCTTCATTTAGCAGGAATTTCTTCAATTTTAGGAGCAGTAAATTTTATTACTACAGTTATTAATATACGGTCAACAGGTATTACTTTTGACCGAATACCCCTATTTGTTTGATCAGTAGTAATTACAGCTTTACTTTTATTACTTTCTCTCCCTGTACTAGCCGGAGCAATTACTATACTATTAACAGATCGAAATATTAATACTTCATTTTTTGATCCTGCAGGAGGAGGAGACCCTATCTTATATCAACACCTATTCGATGTAGAAGAGAAGGACGAAAATGGTTTGCCTAARCACATGGAATGGCTAGAGGGCATATCTATAGCGGCTTTGGTGGTGGGTGAAAATTGTGAAACACCCTCCCATTGGCGTGCCAAACAATTGCTATCACAATGGATGGAATCACACAATGTGCCGGGTATTAGTGGGATCGATACCAGAGCTTTGACAAAAAAGATTCGTGAAAATGGTAGCATATTGGGTCGTATTGTGTATGAGTATCCCGAAAATATCAAATCCTTGACATTCTCCGATCCCAATGAACGTAATTTAGTGGCCGAATGTTCGGTAAAGAAACCAATGGTTTTTAATGCCTCCGGTTCGCCTCGTATTTGTGCCATAGATTGTGGTTTGAAATTGAATCAGATTAAATGTTTCATTTCACGTGGCGCTCGCGTAGATTTGGTACCTTGGAATTGGTCATTGGATGAATCCACATTCGATGGTTTATTCATTTCTAACGGTCCCGGTGATCCAGTCGTTTGCAAGGAAACAGTTGTGCAAATACAAAAGATTTTGAAATCGGGCCAGAAACCCGTGTTCGGTATTTGTTTGGGCCATCAGTTGCTGTCCTCAGCCATAGGTTGTAAAACTTATAAAATGAAATACGGCAACAGAGGCCACAATTTACCTTGTATACATCATGGCACAGGACGTTGTTTTATGACTTCTCAAAATCATGGTTTTGCGGTCGATACGGACACTTTGCCTATGGATTGGGAGCCTTTGTTTACCAATGCCAACGATAACACCAAT
KM499aur  ACTTTATATTTTATTTTCGGGGCTTGAGCAGGTATAGTAGGAACTTCTCTAAGAATTCTTATTCGAGCAGAATTAGGTCATCCTGGTGCTTTAATTGGAGATGACCAAATTTATAACGTAATTGTTACAGCTCATGCTTTTATTATAATTTTTTTTATAGTAATGCCAATTATAATTGGAGGATTTGGAAACTGATTAGTACCAATTATATTAGGAGCACCAGATATAGCTTTCCCACGAATAAATAATATAAGTTTTTGACTTTTACCCCCAGCATTAACATTACTTCTAGTAAGTAGTATAGTAGAAAATGGAGCTGGAACAGGATGAACTGTTTACCCCCCTTTATCTTCTAATATCGCTCATGGTGGAGCTTCTGTTGATTTAGCTATTTTCTCTCTTCATTTAGCAGGAATTTCTTCAATTTTAGGAGCTGTAAATTTTATTACTACAGTAATTAATATACGATCTACAGGAATTACATTCGATCGAATACCCCTATTTGTTTGATCAGTAGTAATTACTGCCCTACTTTTATTACTTTCTTTACCTGTACTTGCCGGAGCAATTACTATATTATTAACTGACCGAAATATTAACACTTCATTCTTTGACCCTGCGGGAGGAGGAGACCCTATTCTTTATCAACATTTATTCGATGTAGAAGAGAAGGACGAAAATGGTTTGCCTAAACACHTGGAATGGCTAGAGGGCATATCTATAGCGGCTTTGGTAGTGGGTGAAAATTGTGAAACACCCTCCCATTGGCGAGCCAAACAGTTGCTATCAGAATGGATGGAATCGCATAATGTGCCCGGTATCAGTGGCATCGATACCAGAGCTTTGACAAAAAAAATTCGAGAAAAYGGTACMAKATTGGGTCGTATTGTTTATCAGTATCCCGAAAATATCAAATCCTTRACATTCTCCGATCCCAATCAACGTAATTTAGTAGCTGAGTGCTCGGTAAAGAAACCTATGGTTTTYAATGCCTCCGGTTCACCTCGTATATGTGCCGTAGATTGTGGTTTGAAATTGAATCAGATTAAATGTTTCATATCGCGKGGCGCTCGCGTAGATTTGGTACCTTGGAATTGGCCATTGGATGAATCYACATTCGATGGTTTATTTATTTCTAACGGTCCTGGTGATCCAGTTGTTTGCAAGGAAACTGTTGTGCAAATACAAAAGGTTTTGAAATCGGGYCAGAAACCCGTGTTTGGTATTTGTTTGGGTCATCAGTTACTGTCCTCAGCCATAGGTTGTAAGACTTACAAAATGAAATACGGCAACAGAGGCCACAATTTACCTTGTATACATCATGGCACWGGACGTTGTTTTATGACTTCTCAAAATCACGGTTTTGCGGTAGATACGGACACTTTGCCTATGGATTGGGAGCCTTTGTTTACCAATGCCAACGATAACACCAAT
KM503imp  ACTTTATACTTCATTTTTGGAGCTTGAGCTGGAATAGTGGGAACTTCCCTAAGAATTCTTATTCGAGCTGAATTAGGTCACCCAGGAGCATTAATTGGAGATGATCAAATCTATAATGTAATTGTTACAGCACATGCTTTTATTATAATTTTCTTTATAGTAATACCAATTATAATTGGAGGATTCGGAAATTGATTAGTGCCTATCATACTAGGAGCCCCAGATATAGCTTTCCCCCGAATAAATAATATAAGTTTTTGACTTTTACCCCCCGCCCTAACACTTCTTCTAGTAAGTAGTATAGTAGAAAATGGAGCTGGAACAGGATGAACTGTTTACCCTCCCTTATCATCAAATATTGCTCACGGAGGAGCTTCAGTTGATTTAGCCATTTTCTCCCTTCATTTAGCAGGAATTTCTTCAATTTTAGGAGCAGTAAATTTTATTACTACAGTTATTAATATACGATCAACAGGTATTACTTTTGACCGAATACCCCTATTTGTTTGATCAGTAGTAATTACAGCTTTACTTTTATTACTTTCTCTACCTGTACTAGCAGGAGCAATTACTATACTATTAACAGATCGAAATATTAATACTTCATTTTTTGATCCTGCAGGAGGAGGAGACCCTATCTTATACCAACACCTATTCGATGTAGAAGAGAAGGACGAAAATGGTTTGCCTAAACACATGGAATGGCTAGAGGGCATATCTATAGCGGCTTTGGTGGTGGGTGAAAATTGTGAAACACCCTCCCATTGGCGTGCCAAACAATTGCTATCACAATGGATGGAATCACACAATGTGCCGGGTATTAGTGGCATCGATACCAGAGCTTTGACAAAAAAGATTCGTGAAAATGGTAGCATATTGGGTCGTATTGTGTATGAGTATCCCGAAAATATCAAATCCTTGACATTCTCCGATCCCAATGAACGTAATTTAGTRGCCGAATGTTCGGTAAAGAAACCAATGGTTTTTAATGCCTCCGGTTCGCCTCGTATTTGTGCCATAGATTGTGGTTTGAAATTGAATCAGATTAAATGTTTCATTTCACGTGGCGCTCGCGTAGATTTGGTACCTTGGAATTGGTCATTGGATGAATCCACATTCGATGGTTTATTCATTTCTAACGGTCCCGGTGATCCAGTCGTTTGCAAGGAAACAGTTGTGCAAATACAAAAGRTTTTGAAATCGGGCCAGAAACCCGTGTTCGGTATTTGTTTGGGCCATCAGTTGCTGTCCTCAGCCATAGGTTGTAAAACTTATAAAATGAAATACGGCAACAGAGGCCACAATTTACCTTGTATACATCATGGCACAGGACGTTGTTTTATGACTTCTCAAAATCATGGTTTTGCGGTCGATACGGACACTTTGCCTATGGATTGGGAGCCTTTGTTTACCAATGCCAACGATAACACCAAT
KM504pra  ACTTTATATTTCATTTTTGGAGCTTGAGCTGGAATAGTAGGAACTTCTTTAAGAATTCTTATTCGAGCAGAATTAGGTCATCCAGGAGCCTTAATTGGAGACGACCAAATTTATAATGTAATTGTCACAGCACATGCTTTTATTATAATTTTCTTTATAGTAATACCTATTATAATTGGAGGATTTGGAAATTGACTGGTACCAATTATATTAGGAGCTCCAGATATAGCTTTCCCTCGAATAAATAATATAAGTTTTTGACTTTTACCACCAGCTTTAACCCTTCTTCTAGTAAGTAGTATAGTAGAAAATGGAGCTGGAACAGGATGAACTGTTTACCCTCCCTTATCTTCAAATATTGCCCATGGAGGAGCTTCTGTTGATTTAGCTATTTTTTCTCTACATCTAGCTGGAATTTCTTCAATTTTAGGTGCAGTAAATTTTATTACTACAGTTATTAATATGCGATCAACTGGTATTACTTTTGACCGAATACCTTTATTTGTGTGATCAGTAGTAATTACTGCTCTACTTTTGTTACTTTCTTTACCTGTACTTGCCGGAGCTATTACAATATTATTAACTGACCGAAATATTAATACCTCATTCTTTGATCCAGCAGGAGGAGGAGACCCTATTTTATACCAACATTTATTTGATGTAGAAGAGAAGGACGAAAATGGTTTGCCTAAACACATGGAATGGCTAGAGGGCATATCTATAGCGGCTTTGGTGGTGGGTGAAAATTGTGAAACACCCTCCCATTGGCGTGCCAAACAATTGCTATCACAATGGATGGAATCACACAATGTGCCCGGTATTAGTGGCATCGATACCAGAGCTTTGACAAAAAAGATTCGTGAAAATGGTACCATATTGGGTCGTATTGTGTATGAGTATCCCGAAAATATCAAATCCTTGACATTCTCCGATCCCAATGAACGTAATTTAGTAGCCGAATGTTCGGTAAAGAAACCAATGGTTTTTAATGCCTCCGGTTCGCCTCGTATTTGTGCYATAGATTGTGGTTTRAAATTGAATCAGATTAAATGTTTCATTTCACGTGGCGCTCGCGTAGATTTGGTACCTTGGAATTGGTCATTGGATGAGTCCACATTCGATGGTTTATTCATTTCTAACGGTCCCGGTGATCCAGTCGTTTGCAAGGAAACAGTTGTGCAAATACAAAAGGTTTTGAAATCGGGCCAGAAACCCGTGTTCGGTATTTGTTTGGGCCATCAGTTGCTGTCCTCAGCCGTAGGYTGTAAAACTTATAAAATGAAATACGGCAACAGAGGCCACAATTTACCTTGTATACATCATGGCACAGGACGTTGTTTTATGACTTCTCAAAATCATGGTTTTGCGGTCGATACGGACACTTTGCCTATGGATTGGGAGCCTTTGTTTAMTAATGCAAATGATAACACCAAT
KM506zet  ACTTTATATTTTATTTTTGGAGCTTGAGCAGGAATAGTAGGAACTTCATTAAGAATTCTTATTCGAGCAGAATTAGGTCACCCAGGAGCATTAATTGGAGATGACCAAATTTATAATGTAATTGTTACAGCACATGCTTTTATTATAATTTTTTTTATAGTTATACCAATTATAATTGGAGGATTTGGAAATTGACTAGTCCCAATTATACTAGGAGCTCCAGATATAGCTTTCCCTCGAATAAATAATATAAGTTTTTGACTCTTACCTCCAGCATTAACACTTCTTCTAGTAAGCAGTATAGTAGAAAATGGAGCTGGAACAGGATGAACTGTTTACCCTCCTTTATCATCTAATATTGCTCATGGAGGAGCTTCAGTTGATTTAGCTATCTTTTCTCTCCATTTAGCTGGAATCTCGTCAATTTTAGGAGCCGTAAATTTTATCACTACAGTTATTAATATACGATCAACAGGTATTACTTTTGATCGAATACCATTATTTGTTTGATCAGTAGTAATTACAGCTTTACTATTACTACTTTCTTTACCAGTACTTGCTGGAGCAATCACTATATTATTGACCGACCGAAATATTAATACCTCATTTTTTGATCCCGCAGGAGGAGGAGATCCTATTTTATACCAACATTTATTTGATGTAGAAGAGAAGGACGAAAATGGTTTGCCTAAACACTTGGAATGGCTAGATGGCATATCTATAGCGGCTTTGGTGGTGGGTGAAAATTGTGAAACACCCTCCCATTGGCGTGCCAAACAATTGCTATCACAATGGATGGAATCACATAAAGTGCCCGGTATTAGTGGCATCGATACCAGAGCTTTGACAAAAAAGATTCGTGAAAATGGTACCATATTGGGTCGTATTGTGTATAAGTATCCCGAAAATATAAAATCCTTGACATTCTCCGATCCCAATGAACGTAATTTRGTAGCCGAATGTTCGGTAAAGAAACCCATGGTTTTTAATGCCTCCGGYTCRCCTCGTATTTGTGCCATAGATTGTGGTTTGAAATTGAATCAGATTAAATGTTTCATTTCACGTGGCGCTCGYGTAGATTTGGTWCCWTGGAATTGTCCCTTGGATGAATCCACATTCGATGGTTTATTCATTTCTAACGGTCCCGGTGATCCAGTCGTTTGCAAGGAAACAGTTGTGCAAATACAAAAGGTTTTGAAATCGGGTCARAAACCCGTGTTCGGTATTTGTTTGGGCCATCAGTTACTGTCSTCAGCCATAGGTTGTAAGACTTATAAAATGAAATACGGCAACAGAGGCCACAATTTACCTTGTATACATCATGGCACAGGACGTTGTTTTATGACTTCTCAAAATCATGGCTTTGCAGTAGATACGGACACCTTGCCTATGGATTGGGAGCCTTTGTTTACCAATGCCAATGACAACACCAAT
KM507dux  ACTTTATACTTTATTTTCGGAGCTTGAGCAGGTATAGTAGGAACTTCACTAAGAATTCTTATTCGAGCAGAATTGGGTCATCCTGGTGCATTAATTGGTGATGATCAAATTTATAATGTAATTGTTACAGCTCATGCCTTTATTATAATTTTTTTTATAGTTATACCAATTATAATTGGAGGATTTGGAAATTGACTAGTACCAATTATACTAGGAGCTCCAGATATAGCATTCCCCCGAATGAATAATATAAGTTTCTGACTTTTACCACCAGCATTAACATTATTACTAGTAAGCAGTATAGTAGAAAATGGAGCTGGAACAGGATGAACTGTTTACCCTCCTTTATCTTCTAATATTGCTCATGGAGGAGCTTCTGTTGATTTAGCTATTTTTTCATTACATTTAGCTGGAATCTCTTCAATTCTAGGAGCAGTAAATTTTATTACTACAGTCATTAATATACGATCAACCGGTATTACATTTGATCGAATACCTTTATTTGTATGATCAGTAGTAATTACTGCATTACTTTTATTATTATCTTTACCTGTATTAGCTGGAGCAATTACTATATTATTAACTGATCGAAATATTAATACTTCATTCTTTGACCCAGCAGGAGGAGGAGATCCTATTTTATATCAACATTTATTTGATGTTGAAGAGAAGGACGAACACGGTTTGCCTAAACACTTGGAATGGCTAGAGGGCATATCTATAGCGGCTTTGGTAGTGGGTGAAAATTGTGAAACACCCTCACATTGGCGTGCCAAACAATTACTATCACAATGGATGGAATCACATAATGTGCCCGGTATTTGTGGCATTGATACCAGAGCTTTAACAAAAAAGATTCGTGAAAATGGTACCATATTGGGTCGTATTGTTTATGAGCATCCCGAAAATATCAAATCCTTGACATTCTCCGATCCCAATCAACGTAATTTAGTAGCTGAGTGCTCGGTAAAGAAACCTATGGTTTTCAATGCCTCCGGTTCGCCTCGTATATGTGCCATAGATTGTGGTTTGAAATTGAATCAGATTAAATGTTTCATATCACGTGGCGCTCGCGTAGATTTGGTACCTTGGAATTGGCCATTGGATGAATCCACATTCGATGGTTTATTCATTTCAAACGGTCCTGGTGATCCAGTTGTTTGCAAGGAAACAGTTGTGCAAATACAAAAGGTTTTGAAATCGGGCCAGAAACCTGTGTTTGGTATTTGTTTGGGTCATCAGTTACTGTCCTCAGCCATAGGTTGTAAGACTTATAAAATGAAATACGGCAACAGAGGCCACAATTTGCCTTGTATACATCATGGCACAGGACGTTGTTTTATGACTTCTCAAAATCATGGTTTTGCGGTAGACACGGACACTTTGCCTATGGATTGGGAGCCTTTGTTTACCAATGCCAATGATAACACTAAT
KM510afr  ACTTTATATTTTATTTTCGGAGCTTGAGCAGGTATAGTAGGAACTTCATTAAGAATTCTTATTCGAGCAGAATTAGGTCACCCTGGTGCATTAATTGGTGATGATCAAATTTATAATGTAATTGTTACAGCCCATGCTTTCATTATAATTTTTTTTATAGTAATACCAATTATAATTGGAGGATTTGGAAATTGATTAGTGCCAATTATACTAGGAGCTCCAGATATAGCCTTCCCTCGGATAAACAATATAAGTTTTTGACTTTTACCTCCTGCATTAACATTGCTTCTAGTAAGTAGTATAGTAGAAAATGGAGCTGGAACAGGTTGAACTGTATACCCTCCTTTATCTTCTAATATTGCTCATGGAGGAGCTTCTGTTGATTTAGCTATTTTTTCTCTCCATTTAGCTGGAATTTCTTCAATTCTAGGAGCAGTAAATTTTATTACTACAGTTATTAATATACGATCAACAGGAATCACTTTTGATCGAATACCTTTATTTGTATGATCTGTAGTAATCACAGCCCTACTTTTATTACTTTCTTTACCTGTACTTGCCGGAGCTATTACTATATTATTAACTGATCGAAATATTAATACTTCATTTTTTGACCCGGCAGGAGGAGGAGATCCTATTCTATATCAACATTTATTTGATGTAGAAGAGAAGGACGAAAATGGTTTACCTAAACACATAGAATGGCTAGAGGGCATATCTATAGCCGCTTTGGTAGTGGGTGAAAATTGTGAAACACCCTCCCATTGGTGTGCCAAAAAATTACTATCACAATGGATGGAATCACATAATGTGCCCGGTATTAGTGGCATTGATACTAGAGCTTTGACAAAAAAGATTCGTGAAAATGGTACCATATTGGGACGTATTGTTTATGAGTATCCCGAAAATATCAAATCCTTGACATTCTCCGATCCCAATCAACGTAATTTAGTAGCTGAGTGCTCAGTAAAGAAACCTATGGTTTTCAATGCCACCGGTTCGCCTCGTATCTGTGCCATAGATTGTGGTTTGAAATTGAATCAGATTAAATGTTTCATATCACGTGGTGCTCGCATAGATTTGGTACCTTGGAATTGGCCGTTAGATGAATCTACATTCGATGGTTTATTCATTTCCAATGGTCCAGGTGATCCAGTTGTTTGCAAGGAAACAGTTGTGCAAATACAAAAGGTTTTGAAATCGGGCCAGAAACCCGTATTCGGTATTTGTTTGGGTCATCAGTTACTGTCCTCAGCCATAGGTTGTAAGACTTATAAAATGAAATACGGCAACAGAGGCCACAATTTACCTTGTATACATCATGGCACAGGACGTTGTTTTATGACTTCCCAAAATCATGGTTTTGCGGTAGATACGGACACTTTGCCTATAGATTGGGAGCCTTTGTTTACCAATGCCAATGATAACACCAAT
KM512mis  ACTTTATACTTTATTTTCGGAGCTTGAGCAGGTATAGTAGGAACTTCTCTAAGAATTCTTATTCGAGCAGAATTAGGTCATCCTGGTGCATTAATTGGAGATGATCAAATTTATAATGTAATTGTTACAGCTCATGCTTTTATTATAATTTTTTTTATAGTAATACCAATTATAATTGGAGGGTTTGGAAATTGACTAGTGCCAATTATATTAGGAGCTCCAGATATAGCATTTCCTCGAATAAATAATATAAGTTTTTGACTTCTACCTCCAGCATTAACACTACTTCTAGTAAGTTCTATAGTAGAAAATGGAGCTGGAACAGGATGAACTGTTTACCCTCCTTTATCTTCTAATATCGCTCACGGAGGAGCTTCTGTTGATTTAGCTATTTTCTCTTTACATTTAGCTGGAATTTCTTCAATTTTAGGAGCAGTTAATTTTATTACTACAGTTATTAATATACGATCTACAGGTATTACATTTGACCGAATACCTTTATTTGTATGATCAGTAGTAATTACTGCTTTACTTTTATTATTATCTTTACCTGTACTTGCAGGAGCTATTACAATATTATTAACTGATCGAAATATTAATACTTCATTCTTTGATCCAGCTGGAGGAGGAGACCCTATTTTATACCAACATTTATTT---------------------AATGATTTGCCTAAACACATGGAATGGCTAGAGGGCATATCTATAGCGGCTTTAGTAGTGGGTGAAAATTGTGAAACACCCTCCCATTGGCGTTCCAAACAATTGCTRTCACAATGGATGGAATCACATAATGTGCCCGGTATTAGTGGCATTGATACCAGAGCTTTGACAAAAAAGATTCGTGAAAACGGTACCATATTGGGTCGTATTGTTTATGAGTATCCCGCAAATATCAAATCTTTGACATTCTCCGATCCCAATCAACGTAATTTGGTAGCCGAGTGTTCGGTAAAGAAGCCGATGGTTTTTAATGCSTCCGGTTCGCCTCGTATATGTGCCATAGATTGTGGTTTGAAATTGAATCAGATTAAATGTTTCATTTCACGTGGCGCTCGTGTCGATTTGGTACCTTGGAATTGGSCATTGGATGAATCCACATTCGATGGTTTATTCATTTCCAATGGTCCCGGTGATCCAGTTGTTTGCAAGGAAACWGTTRTGCAAATACAAAAAGTTCTGAAATCGGGCCAGAAACCCGTCTTCGGTATTTGTTTGGGTCATCAGTTGCTGTCCTCWGCCATAGGCTGTAAGACTTATAAAATGAAATAYGGCAACAGAGGCCACAATTTACCTTGTATACATCATGGCACAGGACGTTGTTTTATGACTTCTCAAAATCATGGTTTTGCAGTAGATACGGACACTTTRCCTATGGATTGGGAGCCTTTGTTTACCAATGCCAATGATAACACCAAT
KM513mis  ACTTTATACTTTATTTTCGGAGCTTGAGCAGGTATAGTAGGAACTTCTCTAAGAATTCTTATTCGAGCAGAATTAGGTCATCCTGGTGCATTAATTGGAGATGATCAAATTTATAATGTAATTGTTACAGCTCATGCTTTTATTATAATTTTTTTTATAGTAATACCAATTATAATTGGAGGGTTTGGAAATTGACTAGTGCCAATTATATTAGGAGCTCCAGATATAGCATTTCCTCGAATAAATAATATAAGTTTTTGACTTCTACCTCCAGCATTAACACTACTTCTAGTAAGTTCTATAGTAGAAAATGGAGCTGGAACAGGATGAACTGTTTATCCTCCTTTATCTTCTAATATCGCTCACGGAGGAGCTTCTGTTGATTTAGCTATTTTCTCTTTACATTTAGCTGGAATTTCTTCAATTTTAGGAGCAGTTAATTTTATTACTACAGTTATTAATATACGATCTACAGGTATTACATTTGACCGAATACCTTTATTTGTATGATCAGTAGTAATTACTGCTTTACTTTTATTATTATCTTTACCTGTACTTGCAGGAGCTATTACAATATTATTAACTGATCGAAATATTAATACTTCATTCTTTGATCCAGCTGGAGGAGGAGACCCTATTTTATACCAACATTTATTT------------AAGGATGAAAATGATTTGCCTAAACACATGGAATGGCTAGAGGGCATATCWATAGCGGCTTTGGTAGTGGGTGAAAATTGTGAAACACCYTCCCATTGGCGTTCYAAACAATTGCTATCACAATGGATGGAATCACATAATGTGCCCGGTATWAGTGGCATTGATACCAGAGCTTTGACAAAAAAGATTCGTGAAAACGGTACCATATTGGGTCGTATTGTTTATGAGTATCCCGAAAATATCAAATCTTTRACATTCTCCGATCCCAATCAACGTAATTTGGTAGCCGAGTGTTCGGTAAAGAAACCAATGGTTTTTAATGCCTCCGGTTCKCCTCGTATATGTGCCATAGATTGTGGTTTGAAATTGAATCAGATTAAATGCTTCATTTCACGTGGCGCTCGTGTCGACTTGGTACCTTGGAATTGGCCATTGGATGAATCCACATTCGATGGTTTATTCATTTCCAATGGTCCCGGTGATCCAGTTGTTTGCAAGGAAACAGTTKTGCAAATACAAAAAGTTCTGAAATCGGGCCAGAAACCGGTCTTCGGTATTTGTTTGGGACATCAGTTGCTGTCCTCAGCCATAGGCTGTAAGACTTATAAAATGAAATACGGCAACAGAGGCCACAATTTACCTTGTATACACCATGGCACAGGACGTTGTTTTATGACTTCTCAAAATCATGGTTTTGCAGTAGATACGGACACTTTGCCTATGGATTGGGAGCCTTTGTTTACCAATGCCAATGATAACACCAAT
KM514fro  ACTTTATACTTTATTTTCGGAGCTTGAGCAGGAATAGTAGGAACTTCTCTAAGAATTCTTATTCGAGCAGAATTAGGTCACCCAGGAGCATTAATTGGAGATGATCAAATTTATAACGTAATTGTTACAGCACATGCCTTTATTATAATTTTCTTTATAGTAATACCAATTATAATTGGGGGATTCGGAAACTGATTAGTACCAATTATATTAGGAGCACCTGATATAGCTTTCCCCCGAATAAATAATATAAGTTTTTGACTTTTACCTCCAGCATTAACACTTCTTCTAGTAAGTAGTATAGTAGAAAATGGAGCTGGAACTGGATGAACTGTTTATCCACCCCTATCCTCAAATATTGCCCATGGAGGTGCTTCTGTTGATTTGGCTATTTTTTCTCTCCACTTAGCAGGAATTTCTTCAATTTTAGGGGCAGTAAACTTTATCACAACAGTTATTAATATGCGATCAACCGGTATCACCTTTGATCGAATACCATTATTTGTTTGATCAGTAGTAATTACAGCCCTACTTTTATTACTTTCCCTACCAGTACTTGCAGGAG-----------------------------------------------------------------------------------------------------GAGAAGGACGAAAATGGTTTGCCTAAACACATGGAATGGCTAGAGGGCATATCCATAGCGGCTTTGGTGGTGGGTGAAAATTGTGAAACACCCTCCCATTGGCGTGCCAAACAATTGCTATCACAATGGATGGAATCACACAATGTGCCCGGTATTAGTGGCATCGATACTAGAGCTTTGACAAAAAAGATTCGCGAAAATGGTACTATATTGGGTCGTATTGTGTATGAGTATCCCGAAAATATCAAATCCTTGACGTTCTCCGATCCCAATGAACGAAATCTAGTAGCCGAATGTTCGGTAAAGAAACCAATGGTGTTCAATGCCTCCGGTTCGCCTCGTATTTGTGCCATAGATTGTGGTTTGAAATTGAATCAAATTAAATGTTTCATTTCACGTGGCGCTCGCGTAGATTTGGTACCTTGGAATTGGTCATTGGATGAATCCAAATTCGATGGTTTATTCATTTCTAACGGTCCCGGTGATCCGGTCGTTTGCAAGGAAACAGTTGTGCAAATACAAAAGGTTTTGAAATCGGGTCAGAAACCCGTGTTCGGTATTTGTTTGGGCCATCAGTTGCTGTCCTCAGCCGTAGGTTGTAAAACTTATAAAATGAAATACGGCAACAGAGGCCACAATTTACCTTGTATACATCATGGCACAGGACGTTGTTTTATGACTTCTCAAAATCATGGTTTTGCTGTAGATACGGACACTTTGCCTATGGATTGGGAGCCTTTGTTTACCAATGCCAACGATAACACCAAT
KM517mis  ACTTTATACTTTATTTTCGGAGCTTGAGCAGGTATAGTAGGAACTTCTCTAAGAATTCTTATTCGAGCAGAATTAGGTCATCCTGGTGCATTAATTGGAGATGATCAAATTTATAATGTAATTGTTACAGCTCATGCTTTTATTATAATTTTTTTTATAGTAATACCAATTATAATTGGAGGGTTTGGAAATTGACTAGTGCCAATTATATTAGGAGCTCCAGATATAGCATTTCCTCGAATAAATAATATAAGTTTTTGACTTCTACCTCCAGCATTAACACTACTTCTAGTAAGTTCTATAGTAGAAAATGGAGCTGGAACAGGATGAACTGTTTACCCTCCTTTATCTTCTAATATCGCTCACGGAGGAGCTTCTGTTGATTTAGCTATTTTCTCTTTACATTTAGCTGGAATTTCTTCAATTTTAGGAGCAGTTAATTTTATTACTACAGTTATTAATATACGATCTACAGGTATTACATTTGACCGAATACCTTTATTTGTATGATCAGTAGTAATTACTGCTTTACTTTTATTATTATCTTTACCTGTACTTGCAGGAGCTATTACAATATTATTAACTGATCGAAATATTAATACTTCATTCTTTGATCCAGCTGGAGGAGGAGACCCTATTTTATACCAACATTTATTTGATGTAGAAGAGAAGGATGAAAATGATTTGCCTAAACACATGGAATGGCTAGAGGGCATATCWATAGCGGCTTTGGTAGTGGGTGAAAATTGTGAAACACCCTCCCATTGGCGTTCCAAACAATTGCTATCACAATGGATGGAATCACATAATGTGCCCGGTATTAGTGGCATTGATACCAGAGCTTTGACAAAAAAGATTCGTGAAAACGGTACCATATTGGGTCGTATTGTTTATGAGTATCCCGCAAATATCAAATCTTTRACATTCTCCGATCCCAATCAACGTAATTTGGTAGCCGAGTGYTCGGTAAAGAAACCGATGGTTTTTAATGCSTCCGGTTCGCCTCGTATATGTGCCATAGATTGTGGTTTGAAATTGAATCAGATTAAATGYTTCATTTCACGTGGCGCTCGTGTCGAYTTGGTACCTTGGAATTGGSCATTGGATGAATCCACATTCGATGGTTTATTCATTTCCAATGGTCCCGGTGATCCAGTTGTTTGCAAGGAAACAGTTGTGCAAATACAAAAAGTTCTGAAATCGGGCCAGAAACCSGTCTTCGGTATTTGTTTGGGWCATCAGTTGCTGTCCTCAGCCATAGGCTGTAAGACTTATAAAATGAAATAYGGCAACAGAGGCCACAATTTACCTTGTATACAYCATGGCACAGGACGTTGTTTTATGACTTCTCAAAATCATGGTTTTGCAGTAGATACGGACACTTTRCCTATGGATTGGGAGCCTTTGTTTACCAATGCCAATGATAACACCAAT
KM520pra  ACTTTATATTTCATTTTTGGAGCTTGAGCTGGAATAGTAGGAACTTCTTTAAGAATTCTTATTCGAGCAGAATTAGGTCATCCAGGAGCCTTAATTGGAGACGACCAAATTTATAATGTAATTGTCACAGCACATGCTTTTATTATAATTTTCTTTATAGTAATACCTATTATAATTGGAGGATTTGGAAATTGACTAGTACCAATTATATTAGGAGCTCCAGATATAGCTTTCCCTCGAATAAATAATATAAGTTTTTGACTTTTACCACCAGCTTTAACCCTTCTTCTAGTAAGTAGTATAGTAGAAAATGGAGCTGGAACAGGATGAACTGTTTACCCTCCCTTATCTTCAAATATTGCCCATGGAGGAGCTTCTGTTGATTTAGCTATTTTTTCTCTACATCTAGCTGGGATTTCTTCAATTTTAGGTGCGGTAAATTTTATTACTACAGTTATTAATATGCGATCAACTGGTATTACTTTTGACCGAATACCTTTATTTGTGTGATCAGTAGTAATTACTGCTCTACTTTTATTACTTTCTTTACCTGTACTTGCCGGAGCTATTACAATATTATTAACTGACCGAAATATTAATACCTCATTCTTTGATCCAGCAGGAGGAGGAGACCCTATTTTATACCAACATTTATTTGATGTAGAAGAGAAGGACGAAAATGGTTTGCCTAAACACATGGAATGGCTAGAGGGCATATCTATAGCGGCTTTRGTGGTGGGTGAAAATTGTGAAACACCCTCYCATTGGCGTGCCAAACAATTGCTATCACAATGGATGGAATCACACAATGTGCCCGGTATTAGTGGCATCGATACCAGAGCTTTGACAAAAAAGATTCGTGAAAATGGTACCATWTTGGGTCGTATTGTGTATGAGTATCCCGAAAATATCAAATCCTTGACATTCTCCGATCCCAATGAACGTAATTTAGTAGCCGAATGTTCGGTAAARAAACCAATGGTTTTTAATGCCTCCGGTTCGCCTCGTATTTGTGCCATAGATTGTGGTTTAAAATTGAATCAGATTAAATGTTTCATTTCACGTGGCGCTCGCGTAGATTTGGTACCTTGGAATTGGTCATTGGATGAGTCCACATTCGATGGTTTATTCATTTCTAACGGTCCCGGTGATCCAGTCGTTTGCAAGGAAACAGTTGTGCAAATACAAAAGGTTTTGAAATCGGGCCAGAAACCCGTGTTCGGTATTTGTTTGGGCCATCAGTTGCTGTCCTCAGCCGTAGGTTGTAAAACTTATAAAATGAAATACGGCAACAGAGGCCACAATTTACCTTGTATACATCATGGCACAGGACGTTGTTTTATGACTTCTCAAAATCATGGTTTTGCGGTCGATACGGACACTTTGCCTATGGATTGGGAGCCTTTGTTTAMTAAYGCAAATGATAACACCAAT
KM521fro  ---------------------------------------------------------CTTATTCGAGCAGAATTAGGTCACCCAGGAGCATTAATTGGAGATGATCAAATTTATAACGTAATTGTTACAGCACATGCCTTTATTATAATTTTCTTTATAGTAATACCAATTATAATTGGGGGATTCGGAAACTGATTAGTACCAATTATATTAGGAGCACCTGATATAGCTTTCCCCCGAATAAATAATATAAGTTTTTGACTTTTACCTCCAGCATTAACACTTCTTCTAGTAAGTAGTATAGTAGAAAATGGAGCTGGAACTGGATGAACTGTTTATCCACCCCTATCCTCAAATATTGCTCACGGAGGTGCTTCTGTTGATTTAGCTATTTTTTCTCTCCACTTAGCAGGAATTTCTTCAATTTTAGGAGCAGTAAACTTTATCACAACAGTTATTAATATACGATCAACTGGTATCACCTTTGATCGAATACCATTATTTGTTTGATCAGTAGTAATTACAGCCCTACTTTTATTACTTTCCCTACCAGTACTTGCAGGAGCAATTACTATATTATTAACTGACCGAAATATTAATACTTCATTCTTTGACCCAGCTGGAGGAGGAGACCCTATTTTATACCAACATTTATTCGATGTAGAAGAGAAGGACGAAAATGGTTTGCCTAAACACATGGAATGGCTAGAGGGCATATCCATAGCGGCTTTGGTGGTGGGTGAAAATTGTGAAACACCCTCCCATTGGCGTGCCAAACAATTGCTATCACAATGGATGGAATCACACAATGTGCCCGGTATTAGTGGCATCGATACTAGAGCTTTGACAAAAAAGATTCGCGAAAATGGTACTATATTGGGTCGTATTGTGTATGAGTATCCCGAAAATATCAAATCCTTGACRTTCTCCGATCCCAATGAACGAAATCTAGTRGCCGAATGTTCGGTAAAGAAACCAATGGTGTTCAATGCSTCCGGTTCGCCTCGTATTTGTGCCATAGATTGTGGTTTGAAATTGAATCAAATTAAATGTTTCATTTCACGTGGCGCTCGYGTAGATTTGGTACCTTGGAATTGGTCATTGGATGAATCCAAATTCGATGGTTTATTCATTTCTAACGGTCCCGGTGATCCAGTCGTTTGCAAGGAAACAGTTGTGCAAATACAAAAGGTTTTGAAATCGGGTCAGAAACCGGTGTTCGGTATTTGTTTGGGCCATCAGTTGCTGTCCTCAGCCGTAGGTTGTAAAACTTATAAAATGAAATACGGCAACAGAGGCCACAATTTACCTTGTATACATCATGGCACAGGACGTTGTTTTATGACTTCTCAAAATCATGGTTTTGCTGTAGATACGGACACTTTGCCTATGGATTGGGARCCTTTGTTTACCAATGCCAACGATAACACCAAT
KM526mis  ACTTTATACTTTATTTTCGGAGCTTGAGCAGGTATAGTAGGAACTTCTCTAAGAATTCTTATTCGAGCAGAATTAGGTCATCCTGGTGCATTAATTGGAGATGACCAAATTTATAATGTAATTGTTACAGCTCATGCTTTTATTATAATTTTTTTTATAGTAATACCAATTATAATTGGAGGGTTTGGAAATTGACTAGTGCCAATTATATTAGGAGCTCCAGATATAGCATTTCCTCGAATAAATAATATAAGTTTTTGACTTCTACCTCCAGCATTAACACTACTTCTAGTAAGTTCTATAGTAGAAAATGGAGCTGGAACAGGATGAACTGTTTACCCTCCTTTATCTTCTAATATCGCTCACGGAGGAGCTTCTGTTGATTTAGCTATTTTCTCTTTACATTTAGCTGGAATTTCTTCAATTTTAGGAGCAGTTAATTTTATTACTACAGTTATTAATATACGATCTACAGGTATTACATTTGACCGAATACCTTTATTTGTATGATCAGTAGTAATTACTGCTTTACTTTTATTATTATCTTTACCTGTACTTGCAGGAGCTATTACAATATTATTAACTGATCGAAATATTAATACTTCATTCTTTGATCCAGCTGGAGGAGGAGACCCTATTTTATACCAACATTTATTTGATGTAGAAGAGAAGGATGAAAATGATTTGCCTAAACACATGGAATGGCTAGAGGGCATATCTATAGCGGCTTTRGTAGTGGGTGAAAATTGTGAAACACCYTCCCATTGGCGTTCCAAACAATTGCTGTCACAATGGATGGAATCACATAATGTGCCCGGTATWAGTGGCATTGATACCAGAGCTTTGACAAAAAAGATTCGTGAAAACGGTACCATATTGGGTCGTATTGTTTATGAGTATCCCGCAAATATCAAATCTTTGACATTCTCCGATCCCAATCAACGTAATTTGGTAGCCGAGTGTTCGGTAAAGAARCCGATGGTTTTTAATGCGTCCGGTTCGCCTCGTATATGTGCCATAGATTGTGGTTTGAAATTGAATCAGATTAAATGYTTCATTTCACGTGGCGCTCGTGTCGAYTTGGTACCTTGGAATTGGSCATTGGATGAATCCACATTCGATGGTTTATTCATTTCCAATGGTCCCGGTGATCCAGTTGTTTGCAAGGAAACAGTTGTGCAAATACAAAAAGTTCTGAAATCGGGCCAGAAACCSGTCTTCGGTATTTGTTTGGGWCATCAGTTGCTGTCCTCWGCCATAGGCTGTAAGACTTATAAAATGAAATAYGGCAACAGAGGCCACAATTTACCTTGTATACATCATGGCACAGGACGTTGTTTTATGACTTCTCAAAATCATGGTTTTGCAGTAGATACGGACACTTTRCCTATGGATTGGGAGCCTTTGTTTACCAATGCCAATGATAACACCAAT
KM529pra  ACTTTATATTTCATTTTTGGAGCTTGAGCTGGAATAGTAGGAACTTCTTTAAGAATTCTTATTCGAGCAGAATTAGGTCATCCAGGAGCCTTAATTGGAGACGACCAAATTTATAATGTAATTGTCACAGCACATGCTTTTATTATAATTTTCTTTATAGTAATACCTATTATAATTGGAGGATTTGGAAATTGACTGGTACCAATTATATTAGGAGCTCCAGATATAGCTTTCCCTCGAATAAATAATATAAGTTTTTGACTTTTACCACCAGCTTTAACCCTTCTTCTAGTAAGTAGTATAGTAGAAAATGGAGCTGGAACAGGATGAACTGTTTACCCTCCCTTATCTTCAAATATCGCCCATGGAGGAGCTTCTGTTGATTTAGCTATTTTTTCTCTACATCTAGCTGGGATTTCTTCAATTTTAGGTGCAGTAAATTTTATTACTACAGTTATTAATATGCGATCAACTGGTATTACTTTTGACCGAATACCTTTATTTGTGTGATCAGTAGTAATTACTGCTCTACTTTTATTACTTTCTTTACCTGTACTTGCCGGAGCTATTACAATATTATTAACTGACCGAAATATTAATACCTCATTCTTTGATCCAGCAGGAGGAGGAGACCCTATTTTATACCAACATTTATTTGATGTAGAAGAGAAGGACGAAAATGGTTTGCCTAAACACATGGAATGGCTAGAGGGCATATCTATAGCGGCTTTGGTGGTGGGTGAAAATTGTGAAACACCCTCTCATTGGCGTGCCAAACAATTGCTATCACAATGGATGGAATCACACAATGTGCCCGGTATTAGTGGCATCGATACCAGAGCTTTGACAAAAAAGATTCGTGAAAATGGTACCATTTTGGGTCGTATTGTGTATGAGTATCCCGAAAATATCAAATCCTTGACATTCTCCGATCCCAATGAACGTAATTTAGTAGCCGAATGTTCGGTAAAGAAACCAATGGTTTTTAATGCCTCCGGTTCGCCTCGTATTTGTGCCATAGATTGTGGTTTAAAATTGAATCAGATTAAATGTTTCATTTCGCGTGGCGCTCGCGTAGATTTGGTACCTTGGAATTGGTCATTGGATGAGTCCACATTCGATGGTTTATTCATTTCTAACGGTCCCGGTGATCCAGTCGTTTGTAAGGAAACAGTTGTGCAAATACAAAAGGTTTTGAAATCGGGTCAGAAACCCGTGTTCGGTATTTGTTTAGGCCATCAGTTGCTGTCCTCAGCCGTAGGTTGTAAAACTTATAAAATGAAATACGGCAACAGAGGCCACAATTTACCTTGTATACATCATGGCACAGGACGTTGTTTTATGACTTCTCAAAATCATGGTTTTGCGGTCGATACGGACACTTTGCCTATGGATTGGGAGCCTTTGTTTACTAATGCAAATGATAACACCAAT
KM533mis  ACTTTATACTTTATTTTCGGAGCTTGAGCAGGTATAGTAGGAACTTCTCTAAGAATTCTTATTCGAGCAGAATTAGGTCATCCTGGTGCATTAATTGGAGATGACCAAATTTATAATGTAATTGTTACAGCTCATGCTTTTATTATAATTTTTTTTATAGTAATACCAATTATAATTGGAGGGTTTGGAAATTGACTAGTGCCAATTATATTAGGAGCTCCAGATATAGCATTTCCTCGAATAAATAATATAAGTTTTTGACTTCTACCTCCAGCATTAACACTACTTCTAGTAAGTTCTATAGTAGAAAATGGAGCTGGAACAGGATGAACTGTTTACCCTCCTTTATCTTCTAATATCGCTCACGGAGGAGCTTCTGTTGATTTAGCTATTTTCTCTTTACATTTAGCTGGAATTTCTTCAATTTTAGGAGCAGTTAATTTTATTACTACAGTTATTAATATACGATCTACAGGTATTACATTTGACCGAATACCTTTATTTGTATGATCAGTAGTAATTACTGCTTTACTTTTATTATTATCTTTACCTGTACTTGCAGGAGCTATTACAATATTATTAACTGATCGAAATATTAATACTTCATTCTTTGATCCAGCTGGAGGAGGAGATCCTATTTTATACCAACATTTATTTGATGTAGACGAAAAGGATRAAAATGATTTGCCTAAACACATGGAATGGCTAGAGGGCATATCTATAGCGGCTTTGGTAGTGGGTGAAAATTGTGAAACACCTTCCCATTGGCGTTCCAAACAATTGCTATCACAATGGATGGAATCACATAATGTGCCCGGTATAAGTGGCATTGATACCAGAGCTTTGACAAAAAAGATTCGTGAAAACGGTACCATATTGGGTCGTATTGTTTATGAGTATCCCGMAAATATCAAATCTTTGACATTCTCCGATCCCAATCAACGTAATTTGGTAGCCGAGTGTTCGGTAAAGAAACCRATGGTTTTTAATGCGTCCGGTTCKCCTCGTATATGTGCCATAGATTGTGGTTTGAAATTGAATCAGATTAAATGCTTCATTTCACGTGGCGCTCGTGTCGACTTGGTACCTTGGAATTGGCCATTGRATGAATCCACATTCGATGGTTTATTCATTTCCAATGGTCCCGGTGATCCAGTTGTTTGCAAGGAAACAGTTGTGCAAATACAAAAAGTTCTGAAATCGGGCCAGAAACCGGTCTTCGGTATTTGTTTGGGACATCAGTTGCTGTCCTCAGCCATAGGCTGTAAGACTTATAAAATGAAATACGGCAACAGAGGCCACAATTTACCTTGTATACAYCATGGCACAGGACGTTGTTTTATGACTTCTCAAAATCATGGTTTTGCAGTAGATACGGACACTTTACCTATGGATTGGGAGCCTTTGTTTACCAA-------------------
KM534unF  ACTTTATACTTTATTTTCGGAGCTTGAGCAGGTATAGTAGGAACTTCACTAAGAATTCTTATTCGAGCAGAATTAGGTCATCCTGGTGCATTAATTGGAGATGATCAAATTTATAATGTAATTGTTACAGCTCATGCTTTTATTATAATTTTTTTTATAGTAATACCAATTATAATTGGAGGATTTGGAAATTGACTTGTACCAATTATACTAGGAGCTCCAGATATAGCATTCCCTCGAATAAATAATATAAGTTTTTGACTTTTACCTCCAGCATTAACATTACTTCTAGTAAGTAGTATAGTAGAAAACGGAGCTGGAACAGGATGAACTGTTTACCCTCCTTTATCTTCTAATATTGCTCACGGAGGTGCCTCTGTTGATTTAGCTATCTTCTCTTTACATTTAGCTGGAATTTCTTCTATTTTAGGAGCAGTAAATTTTATTACTACAGTTATTAATATACGATCTACAGGTATCACATTTGATCGAATACCTTTATTTGTATGATCTGTAGTAATTACTGCTTTACTTTTATTATTATCATTACCTGTTCTTGCTGGAGCAATTACAATGCTATTAACAGATCGAAACATTAATACTTCATTTTTTGACCCAGCCGGAGGAGGAGACCCTATTTTATACCAACATTTATTTGATGTAGAAGAAAAGGATGAAAATGGTTTGCCTAAACATATGGAATGGCTAGAGGGCATATCTATAGCGGCTTTGGTAGTGGGTGAAAATTGTGAAACACCCTCCCATTGGCGTGCCAAACAATTGCTRTCACAATGGATGGAATCACATAATGTGCCCGGTATTAGTGGCATTGATACTAGAGCATTGACAAAAAAGATTCGTGAAAACGGTACCATATTGGGTCGTATTGTTTATGAGTATCCCGAAAATATCAAATCTTTGACATTTTCCGATCCCAATCAACGTAATTTGGTAGCCGAGTGTTCGGTAAAGAAACCGATGGTTTTTAATGCCTCCGGTTCGCCTCGTATATGTGCCATAGATTGTGGTTTAAAATTAAATCAAATTAAATGTTTCATTTCACGTGGCGCTCGTGTCGACTTGGTACCTTGGAATTGGCCATTGGATGAATCCACATTTGATGGTTTATTCATTTCCAATGGCCCCGGTGATCCAGTTGTCTGCAAGGAAACAGTTGTGCAAATACAAAAAGTTCTAAAATCGGGCCAGAAACCCGTGTTCGGCATTTGTTTGGGYCATCAGTTGCTGTCCTCAGCCATAGGCTGTAAAACATATAAAATGAAATACGGCAACAGAGGCCATAATTTACCTTGTATACATCATGGTACAGGACGTTGTTTTATGACTTCTCAAAATCATGGTTTTGCAGTAGATACGGATACTTTGCCTATGGATTGGGAGCCTTTGTTTACCAATGCCAATGATAACACCAAT
KM535pra  ACTTTATATTTCATTTTTGGAGCTTGAGCTGGAATAGTAGGAACTTCTTTAAGAATTCTTATTCGAGCAGAATTAGGTCATCCAGGAGCCTTAATTGGAGACGACCAAATTTATAATGTAATTGTCACAGCACATGCTTTTATTATAATTTTCTTTATAGTAATACCTATTATAATTGGAGGATTTGGAAATTGACTGGTACCAATTATATTAGGAGCTCCAGATATAGCTTTCCCTCGAATAAATAATATAAGTTTTTGACTTTTACCACCAGCTTTAACCCTTCTTCTAGTAAGTAGTATAGTAGAAAATGGAGCTGGAACAGGATGAACTGTTTACCCTCCCTTATCTTCAAATATTGCCCATGGAGGAGCTTCTGTTGATTTAGCTATTTTTTCTCTACATCTAGCTGGAATTTCTTCAATTTTAGGTGCAGTAAATTTTATTACTACAGTTATTAATATGCGATCAACTGGTATTACTTTTGACCGAATACCTTTATTTGTGTGATCAGTAGTAATTACTGCTCTACTTTTATTACTTTCTTTACCTGTACTTGCCGGAGCTATTACAATATTATTAACTGACCGAAATATTAATACCTCATTCTTTGATCCAGCAGGAGGAGGAGACCCTATTTTATACCAACATTTATTT---------GAGAAGGACGAAAATGGTTTGCCTAAACACATGGAATGGCTAGAGGGCATATCTATAGCGGCTTTGGTGGTGGGTGAAAATTGTGAAACACCCTCYCATTGGCGTGCCAAACAATTGCTATCACAATGGATGGAATCACACAATGTGCCCGGTATTAGTGGCATCGATACCAGAGCTTTGACAAAAAAGATTCGTGAAAATGGTACCATWTTGGGTCGTATTGTGTATGAGTATCCCGAAAATATCAAATCCTTGACATTCTCCGATCCCAATGAACGTAATTTAGTAGCCGAATGTTCGGTAAAGAAACCAATGGTTTTTAATGCCTCCGGTTCGCCTCGTATTTGTGCTATAGATTGTGGTTTAAAATTGAATCAGATTAAATGTTTCATTTCACGTGGCGCTCGCGTAGAWTTGGTMCCTTGGAATTGGTCATTGGATGAGTCCACATTCGATGGTTTRTTCATTTCTAACGGTCCCGGTGATCCAGTCGTTTGCAAGGAAACAGTTGTGCAAATACAAAAGGTTTTGAAATCGGGCCAGAAACCCGTGTTCGGTATTTGTTTGGGCCATCAGTTGCTGTCCTCAGCCGTAGGTTGTAAAACTTATAAAATGAAATACGGCAACAGAGGCCACAATTTACCTTGTATACATCATGGCACAGGACGTTGTTTTATGACTTCTCAAAATCATGGTTTTGCGGTCGATACGGACACTTTGCCTATGGAYTGGGAGCCTTTGTTTACCAATGCCAATGATAACACCAAT
KM536mis  ACTTTATACTTTATTTTCGGAGCTTGAGCAGGTATAGTAGGAACTTCTCTAAGAATTCTTATTCGAGCAGAATTAGGTCATCCTGGTGCATTAATTGGAGATGATCAAATTTATAATGTAATTGTTACAGCTCATGCTTTTATTATAATTTTTTTTATAGTAATACCAATTATAATTGGAGGGTTTGGAAATTGACTAGTGCCAATTATATTAGGAGCTCCAGATATAGCATTTCCTCGAATAAATAATATAAGTTTTTGACTTCTACCTCCAGCATTAACACTACTTCTAGTAAGTTCTATAGTAGAAAATGGAGCTGGAACAGGATGAACTGTTTACCCTCCTTTATCTTCTAATATCGCTCACGGAGGAGCTTCTGTTGATTTAGCTATTTTCTCTTTACATTTAGCTGGAATTTCTTCAATTTTAGGAGCAGTTAATTTTATTACTACAGTTATTAATATACGATCTACAGGTATTACATTTGACCGAATACCTTTATTTGTATGATCAGTAGTAATTACTGCTTTACTTTTATTATTATCTTTACCTGTACTTGCAGGAGCTATTACAATATTATTAACTGATCGAAATATTAATACTTCATTCTTTGACCCAGCTGGAGGAGGAGACCCTATTTTATACCAACATTTATTTGATGTAGAAGAGAAGGATGAAAATGATTTGCCTAAACACATGGAATGGCTAGAGGGCATATCTATAGCGGCTTTAGTAGTGGGTGAAAATTGTGAAACACCCTCCCATTGGCGTTCCAAACAATTGCTATCACAATGGATGGAATCACATAATGTGCCCGGTATTAGTGGCATTGATACCAGAGCTTTGACAAAAAARATTCGTGAAAACGGTACCATATTGGGTCGTATTGTTTATGAGTATCCCGCAAATATCAAATCTTTRACATTCTCCGATCCCAATCAACGTAATTTGGTAGCCGAGTGYTCGGTAAAGAARCCGATGGTTTTTAATGCCTCCGGTTCGCCTCGTATATGTGCCATAGATTGTGGTTTGAAATTGAATCAGATTAAATGTTTCATTTCACGTGGCGCTCGTGTCGATTTGGTACCTTGGAATTGGCCATTGGATGAATCCACATTCGATGGTTTATTCATTTCCAATGGTCCCGGTGATCCAGTTGTTTGCAAGGAAACTGTTGTGCAAATACAAAAAGTTCTGAAATCGGGCCAGAAACCCGTCTTCGGTATTTGTTTGGGTCATCAGTTGCTGTCCTCAGCCATAGGCTGTAAGACTTATAAAATGAAATATGGCAACAGAGGCCACAATTTACCTTGTATACATCATGGCACAGGACGTTGTTTTATGACTTCTCAAAATCATGGTTTTGCAGTAGATACGGACACTTTACCTATGGATTGGGAGCCTTTGTTTACCAATGCCAATGATAACACCAAT
KM537pra  ACTTTATATTTCATTTTTGGAGCTTGAGCTGGAATAGTAGGAACTTCTTTAAGAATTCTTATTCGAGCAGAATTAGGTCATCCAGGAGCCTTAATTGGAGACGACCAAATTTATAATGTAATTGTCACAGCACATGCTTTTATTATAATTTTCTTTATAGTAATACCTATTATAATTGGAGGATTTGGAAATTGACTGGTACCAATTATATTAGGAGCTCCAGATATAGCTTTCCCTCGAATAAATAATATAAGTTTTTGACTTTTACCACCAGCTTTAACCCTTCTTCTAGTAAGTAGTATAGTAGAAAATGGAGCTGGAACAGGATGAACTGTTTACCCTCCCTTATCTTCAAATATTGCCCATGGAGGAGCTTCTGTTGATTTAGCTATTTTTTCTCTACATCTAGCTGGGATTTCTTCAATTTTAGGTGCAGTAAATTTTATTACTACAGTTATTAATATACGATCAACTGGTATTACTTTTGACCGAATACCTTTATTTGTGTGATCAGTAGTAATTACTGCTCTACTTTTATTACTTTCTTTACCTGTACTTGCCGGAGCTATTACAATATTATTAACTGACCGAAATATTAATACCTCATTCTTTGATCCAGCAGGAGGAGGAGACCCTATTTTATACCAACATTTATTTGATGTAGAAGAGAAGGACGAAAATGGTTTGCCTAAACACATGGAATGGCTAGAGGGCATATCTATAGCGGCTTTGGTGGTGGGTGAAAATTGTGAAACACCCTCTCATTGGCGTGCYAAACAATTGCTATCACAATGGATGGAATCACACAATGTGCCCGGTATTAGTGGCATCGATACCAGAGCTTTGACAAAAAAGATTCGTGAAAATGGTACCATATTGGGTCGTATTGTGTATGAGTATCCCGAAAATATCAAATCCTTGACATTCTCCGATCCCAATGAACGTAATTTAGTAGCCGAATGTTCGGTAAAGAAACCAATGGTTTTTAATGCCTCCGGTTCGCCTCGTATTTGTGCYATAGATTGTGGTTTRAAATTGAATCAGATTAAATGTTTCATTTCACGTGGCGCTCGCGTAGAWTTGGTMCCTTGGAATTGGTCATTGGATGAGTCCACATTCGATGGTTTRTTCATTTCTAACGGTCCCGGTGATCCAGTCGTTTGCAAGGAAACAGTTGTGCAAATACAAAAGGTTTTGAAATCGGGCCAGAAACCCGTGTTCGGTATTTGTTTGGGCCATCAGTTGCTGTCCTCAGCCGTAGGTTGTAAAACTTATAAAATGAAATACGGCAACAGAGGCCACAATTTACCTTGTATACATCATGGCACAGGACGTTGTTTTATGACTTCTCAAAATCATGGTTTTGCGGTCGATACGGACACTTTGCCTATGGATTGGGAGCCTTTGTTTACCAATGCCAATGATAACACCAAT
KM539mis  ACTTTATACTTTATTTTCGGAGCTTGAGCAGGTATAGTAGGAACTTCTCTAAGAATTCTTATTCGAGCAGAATTAGGTCATCCTGGTGCATTAATTGGAGATGACCAAATTTATAATGTAATTGTTACAGCTCATGCTTTTATTATAATTTTTTTTATAGTAATACCAATTATAATTGGAGGGTTTGGAAATTGACTAGTGCCAATTATATTAGGAGCTCCAGATATAGCATTTCCTCGAATAAATAATATAAGTTTTTGACTTCTACCTCCAGCATTAACACTACTTCTAGTAAGTTCTATAGTAGAAAATGGAGCTGGAACAGGATGAACTGTTTACCCTCCTTTATCTTCTAATATCGCTCACGGAGGAGCTTCTGTTGATTTAGCTATTTTCTCTTTACATTTAGCTGGAATTTCTTCAATTTTAGGAGCAGTTAATTTTATTACTACAGTTATTAATATACGATCTACAGGTATTACATTTGACCGAATACCTTTATTTGTATGATCAGTAGTAATTACTGCTTTACTTTTATTATTATCTTTACCTGTACTTGCAGGAGCTATTACAATATTATTAACTGATCGAAATATTAATACTTCATTCTTTGACCCAGCTGGAGGAGGAGATCCTATTTTATACCAACATTTATTTGATGTAGAAGAGAAGGATGAAAATGATTTGCCTAAACACATGGAATGGCTAGAGGGCATATCTATAGCGGCTTTAGTAGTGGGTGAAAATTGTGAAACACCCTCCCATTGGCGTTCCAAACAATTGCTGTCACAATGGATGGAATCACATAATGTGCCCGGTATWAGTGGCATTGATACCAGAGCTTTGACAAAAAAGATTCGTGAAAACGGTACCATATTGGGTCGTATTGTTTATGAGTATCCCGCAAATATCAAATCTTTGACATTCTCCGATCCCAATCAACGTAATTTGGTAGCCGAGTGTTCGGTAAAGAARCCGATGGTTTTTAATGCGTCCGGTTCGCCTCGTATATGTGCCATAGATTGTGGTTTGAAATTGAATCAGATTAAATGYTTCATTTCACGTGGCGCTCGTGTCGAYTTGGTACCTTGGAATTGGCCATTGGATGAATCCACATTCGATGGTTTATTCATTTCCAATGGTCCCGGTGATCCAGTTGTTTGCAAGGAAACAGTTRTGCAAATACAAAAAGTTCTGAAATCGGGCCAGAAACCSGTCTTCGGTATTTGTTTGGGWCATCAGTTGCTGTCCTCAGCCATAGGCTGTAAGACTTATAAAATGAAATACGGCAACAGAGGCCACAATTTACCTTGTATACAYCATGGCACAGGACGTTGTTTTATGACTTCTCAAAATCATGGTTTTGCAGTAGATACGGACACTTTGCCTATGGATTGGGAGCCTTTGTTTACCAATGCCAATGATAACACCAAT
KM541pra  ACTTTATATTTCATTTTTGGAGCTTGAGCTGGAATAGTAGGAACTTCTTTAAGAATTCTTATTCGAGCAGAATTAGGTCATCCAGGAGCCTTAATTGGAGACGACCAAATTTATAATGTAATTGTCACAGCACATGCTTTTATTATAATTTTCTTTATAGTAATACCTATTATAATTGGAGGATTTGGAAATTGACTGGTACCAATTATATTAGGAGCTCCAGATATAGCTTTCCCTCGAATAAATAATATAAGTTTTTGACTTTTACCACCAGCTTTAACCCTTCTTCTAGTAAGTAGTATAGTAGAAAATGGGGCTGGAACAGGATGAACTGTTTACCCTCCCTTATCTTCAAATATTGCCCATGGAGGAGCTTCTGTTGATTTAGCTATTTTTTCTCTACATCTAGCTGGGATTTCTTCAATTTTAGGTGCAGTAAATTTTATTACTACAGTTATTAATATGCGATCAACTGGTATTACTTTTGACCGAATACCTTTATTTGTGTGATCAGTAGTAATTACTGCTCTACTTTTATTACTTTCTTTACCTGTACTTGCCGGAGCTATTACAATATTATTAACTGACCGAAATATTAATACCTCATTCTTTGATCCAGCAGGAGGAGGAGACCCTATTTTATACCAACATTTATTTGATGTAGAAGAGAAGGACGAAAATGGTTTGCCTAAACACATGGAATGGCTAGAGGGCATATCTATAGCGGCTTTGGTGGTGGGTGAAAATTGTGAAACACCCTCCCATTGGCGTGCCAAACAATTGCTATCACAATGGATGGAATCCCACAATGTGCCCGGTATTAGTGGCATCGATACCAGAGCTTTGACAAAAAAGATTCGTGAAAATGGTACCATTTTGGGTCGTATTGTGTATGAGTATCCCGAAAATATCAAATCCTTGACATTCTCCGATCCCAATGAACGTAATTTAGTAGCCGAATGTTCGGTAAARAAACCAATGGTTTTTAATGCCTCCGGTTCGCCTCGTATTTGTGCYATAGATTGTGGTTTAAAATTGAATCAGATTAAATGTTTCATTTCACGTGGCGCTCGCGTAGATTTGGTACCTTGGAATTGGTCATTGGATGAGTCCACATTCGATGGTTTATTCATTTCTAACGGTCCCGGTGATCCAGTCGTTTGCAAGGAAACAGTTGTGCAAATACAAAAGGTTTTGAAATCGGGCCAGAAACCCGTGTTCGGTATTTGTTTGGGCCATCAGTTGCTGTCCTCAGCCGTAGGTTGTAAAACTTATAAAATGAAATACGGCAACAGAGGCCACAATTTACCTTGTATACATCATGGCACAGGACGTTGTTTTATGACTTCTCAAAATCATGGTTTTGCGGTCGATACGGACACTTTGCCTATGGATTGGGAGCCTTTGTTTACCAATGCMAATGATAACACCAAT
KM542pra  ACTTTATATTTCATTTTTGGAGCTTGAGCTGGAATAGTAGGAACTTCTTTAAGAATTCTTATTCGAGCAGAATTAGGTCATCCAGGAGCCTTAATTGGAGACGACCAAATTTATAATGTAATTGTCACAGCACATGCTTTTATTATAATTTTCTTTATAGTAATACCTATTATAATTGGAGGATTTGGAAATTGACTGGTACCAATTATATTAGGAGCTCCAGATATAGCTTTCCCTCGAATAAATAATATAAGTTTTTGACTTTTACCACCAGCTTTAACCCTTCTTCTAGTAAGTAGTATAGTAGAAAATGGAGCTGGAACAGGATGAACTGTTTACCCTCCCTTATCTTCAAATATTGCCCATGGAGGAGCTTCTGTTGATTTAGCTATTTTTTCTCTACATCTAGCTGGGATTTCTTCAATTTTAGGTGCAGTAAATTTTATTACTACAGTTATTAATATGCGATCAACTGGTATTACTTTTGACCGAATACCTTTATTTGTGTGATCAGTAGTAATTACTGCTCTACTTTTATTACTTTCTTTACCTGTACTTGCCGGAGCTATTACAATATTATTAACTGACCGAAATATTAATACCTCATTCTTTGATCCAGCAGGAGGAGGAGACCCTATTTTATACCAACATTTATTT---GTAGAAGAGAAGGACGAAAATGGTTTGCCTAAACACATGGAATGGCTAGAGGGCATATCTATAGCGGCTTTGGTGGTGGGTGAAAATTGTGAAACACCCTCYCATTGGCGTGCCAAACAATTGCTATCACAATGGATGGAATCACACAATGTGCCCGGTATTAGTGGSATCGATACCAGAGCTTTGACAAAAAAGATTCGTGAAAATGGTACCATTTTGGGTCGTATTGTGTATGAGTATCCCGAAAATATCAAATCCTTGACATTCTCCGATCCCAATGAACGTAATTTAGTAGCCGAATGTTCGGTAAAGAAACCAATGGTTTTTAATGCCTCCGGTTCGCCTCGTATTTGTGCYATAGATTGTGGTTTAAAATTGAATCAGATTAAATGTTTCATTTCRCGTGGCGCTCGCGTAGATTTGGTACCTTGGAATTGGTCATTGGATGAGTCCACATTCGATGGTTTATTCATTTCTAACGGTCCCGGTGATCCAGTCGTTTGYAAGGAAACAGTTGTGCAAATACAAAAGGTTTTGAAATCGGGYCAGAAACCCGTGTTCGGTATTTGTTTRGGCCATCAGTTGCTGTCCTCAGCCGTAGGTTGTAAAACTTATAAAATGAAATACGGCAACAGAGGCCACAATTTACCTTGTATACATCATGGCACAGGACGTTGTTTTATGACTTCTCAAAATCATGGTTTTGCGGTCGATACGGACACTTTGCCTATGGATTGGGAGCCTTTGTTTACTAATGCAAATGATAACACCAAT
KM544pra  ACTTTATATTTCATTTTTGGAGCTTGAGCTGGAATAGTAGGAACTTCTTTAAGAATTCTTATTCGAGCAGAATTAGGTCATCCAGGAGCCTTAATTGGAGACGACCAAATTTATAATGTAATTGTCACAGCACATGCTTTTATTATAATTTTCTTTATAGTAATACCTATTATAATTGGAGGATTTGGAAATTGACTGGTACCAATTATATTAGGAGCTCCAGATATAGCTTTCCCTCGAATAAATAATATAAGTTTTTGACTTTTACCACCAGCTTTAACCCTTCTTCTAGTAAGTAGTATAGTAGAAAATGGAGCTGGAACAGGATGAACTGTTTACCCTCCCTTATCTTCAAATATTGCCCATGGAGGAGCTTCTGTTGATTTAGCTATTTTTTCTCTACATCTAGCTGGGATTTCTTCAATTTTAGGTGCAGTAAATTTTATTACTACAGTTATTAATATGCGATCAACCGGTATTACTTTTGATCGAATACCTTTATTTGTGTGATCAGTAGTAATTACTGCTCTACTTTTATTACTTTCTTTACCTGTACTTGCCGGAGCTATTACAATATTATTAACTGACCGAAATATTAATACCTCATTCTTTGATCCAGCAGGAGGAGGAGACCCTATTTTATACCAACATTTATTTGATGTAGAAGAGAAGGACGAAAATGGTTTGCCTAAACACATGGAATGGCTAGAGGGCATATCTATAGCGGCTTTAGTGGTGGGTGAAAATTGTGAAACACCCTCTCATTGGCGTGCCAAACAATTGCTATCACAATGGATGGAATCACACAATGTGCCCGGTATTAGTGGCATCGATACCAGAGCTTTGACAAAAAAGATTCGTGAAAATGGTACCATATTGGGTCGTATTGTGTATRAGTATCCCGAAAATATCAAATCCTTGACATTCTCCGATCCCAATGAACGTAATTTAGTAGCCGAATGTTCGGTAAAGAAACCAATGGTTTTTAATGCCTCCGGTTCGCCTCGTATTTGTGCYATAGATTGTGGTTTRAAATTGAATCAGATTAAATGTTTCATTTCACGTGGCGCTCGCGTAGATTTGGTACCTTGGAATTGGTCATTGGATGAGTCCACATTCGATGGTTTATTCATTTCTAACGGTCCCGGTGATCCAGTCGTTTGCAAGGAAACAGTTGTGCAAATACAAAAGGTTTTGAAATCGGGCCAGAAACCCGTGTTCGGTATTTGTTTGGGCCATCAGTTGCTGTCCTCAGCCGTAGGTTGTAAAACTTATAAAATGAAATACGGCAACAGAGGCCACAATYTACCTTGTATACATCATGGCACAGGACGTTGTTTTATGACTTCTCAAAATCATGGTTTTGCGGTCGATACGGACACTTTGCCTATGGACTGGGAGCCTTTGTTTACCAATGCCAATGATAACACCAAT
KM547bif  ACTTTATACTTTATTTTCGGAGCTTGAGCGGGAATAGTGGGAACTTCTCTAAGAATTCTTATTCGAGCAGAATTAGGTCATCCAGGAGCATTAATTGGAGATGATCAAATTTATAATGTAATTGTTACTGCACACGCCTTTATTATAATTTTCTTTATAGTAATACCAATTATAATTGGAGGATTTGGAAATTGACTGGTACCTATTATATTGGGAGCTCCCGATATAGCTTTCCCTCGAATAAATAATATAAGTTTCTGACTTTTACCTCCAGCATTAACACTTCTTCTAGTAAGTAGTATAGTAGAAAATGGAGCTGGAACAGGATGAACTGTTTATCCTCCCTTATCATCAAACATTGCCCATGGAGGAGCTTCTGTCGATTTAGCTATTTTTTCCCTTCACTTAGCTGGAATTTCTTCAATTTTAGGGGCTGTAAACTTTATTACTACAGTTATTAATATACGATCAACTGGTATTACTTTTGACCGAATACCCCTATTTGTTTGATCAGTAGTAATTACAGCTTTACTTTTACTGCTTTCTTTACCTGTACTTGCTGGAGCAATTACTATACTATTAACTGATCGAAATATTAATACATCATTCTTTGATCCTGCAGGAGGAGGAGACCCAATTTTATATCAACACTTATTT---------------------------------------------------------------------------------------------------------CATTGGCGTGCCAAACAATTGCTATCCCAATGGATGGAATTACACAATGTGCCCGGTATTAGTGGCATCGATACCAGAGCTTTGACAAAAAAGATTCGTGAAAATGGTACCATATTGGGTCGTATTGTGTATGAGTATCCCGAAAATTTCAAATCCTTGACATTCTCCGATCCCAATGAACGTAATCTAGTAGCCGAATGTTCGGTAAAGAAACCAATGGTTTTTAATGCCTCCGGTTCGCCTCGTATTTGTGCCATAGATTGTGGTTTGAAATTGAATCAGATTAAATGTTTCATTTCACGTGGCGCTCGCGTAGATTTGGTACCTTGGAATTGGTCATTGGATGAATCCACATTCGATGGTTTATTCATTTCCAACGGTCCCGGTGATCCAGTCGTTTGCAAGGAAACAGTTGTGCAAATACAAAAGGTTTTGAAATCGGGCCAGAAACCCGTGTTCGGTATTTGTTTGGGYCATCAGTTGCTGTCSTCAGCCATAGGTTGTAAAACTTATAAAATGAAATACGGCAACAGAGGCCACAATTTGCCCTGYATACATCATGGCACAGGACGTTGTTT----------------------------------------------------------------------------------------------
KM549pra  ACTTTATATTTCATTTTTGGAGCTTGAGCTGGAATAGTAGGAACTTCTTTAAGAATTCTTATTCGAGCAGAATTAGGTCATCCAGGAGCCTTAATTGGAGACGACCAAATTTATAATGTAATTGTCACAGCACATGCTTTTATTATAATTTTCTTTATAGTAATACCTATTATAATTGGAGGATTTGGAAATTGACTGGTACCAATTATATTAGGAGCTCCAGATATAGCTTTCCCTCGAATAAATAATATAAGTTTTTGACTTTTACCACCAGCTTTAACCCTTCTTCTAGTAAGTAGTATAGTAGAAAATGGAGCTGGAACAGGATGAACTGTTTACCCTCCCTTATCTTCAAATATTGCCCATGGAGGAGCTTCTGTTGATTTAGCTATTTTTTCTCTACATCTAGCTGGGATTTCTTCAATTTTAGGTGCAGTAAATTTTATTACTACAGTTATTAATATGCGATCAACTGGTATTACTTTTGACCGAATACCTTTATTTGTGTGATCAGTAGTAATTACTGCTCTACTTTTATTACTTTCTTTACCTGTACTTGCCGGAGCTATTACAATATTATTAACTGACCGAAATATTAATACCTCATTCTTTGATCCAGCAGGAGGAGGAGACCCTATTTTATACCAACATTTATTTGATGTAGAAGAGAAGGAMGAAAATGGTTTGCCTAAACACATGGAATGGCTAGAGGGCATATCTATAGCGGCTTTGGTGGTGGGTGAAAATTGTGAAACACCCTCYCATTGGCGTGCCAAACAATTGCTATCACAATGGATGGAATCACACAATGTGCCCGGTATTAGTGGCATCGATACCAGAGCTTTGACAAAAAAGATTCGTGAAAATGGTACCATWTTGGGTCGTATTGTGTATGAGTATCCCGAAAATATCAAATCCTTGACATTCTCCGATCCCAATGAACGTAATTTAGTAGCCGAATGTTCGGTAAAGAAACCAATGGTTTTTAATGCCTCCGGTTCGCCTCGTATTTGTGCCATAGATTGTGGTTTRAAATTGAATCAGATYAAATGTTTYATTTCRCGTGGCGCTCGCGTAGATTTGGTACCTTGGAATTGGTCATTGGATGAGTCCACATTCGATGGTTTATTCATTTCTAACGGTCCCGGTGATCCAGTCGTTTGYAAGGAAACAGTTGTGCAAATACAAAAGGTTTTGAAATCGGGYCAGAAACCCGTGTTCGGTATTTGTTTRGGCCATCAGTTGCTGTCCTCAGCCGTAGGYTGTAAAACTTATAAAATGAAATACGGCAACAGAGGCCACAATTTACCTTGTATACATCATGGCACAGGACGTTGTTTTATGACTTCTCAAAATCATGGTTTTGCGGTCGATACGGACACTTTGCCTATGGATTGGGAGCCTTTGTTTACTAATGCAAATGATAACACCAAT
KM133pra  ACTTTATATTTCATTTTTGGAGCTTGAGCTGGAATAGTAGGAACTTCTTTAAGAATTCTTATTCGAGCAGAATTAGGTCATCCAGGAGCCTTAATTGGAGACGACCAAATTTATAATGTAATTGTCACAGCACATGCTTTTATTATAATTTTCTTTATAGTAATACCTATTATAATTGGAGGATTTGGAAATTGACTGGTACCAATTATATTAGGAGCTCCAGATATAGCTTTCCCTCGAATAAATAATATAAGTTTTTGACTTTTACCACCAGCTTTAACCCTTCTTCTAGTAAGTAGTATAGTAGAAAATGGAGCTGGAACAGGATGAACTGTTTACCCTCCCTTATCTTCAAATATTGCCCATGGAGGAGCTTCTGTTGATTTAGCTATTTTTTCTCTACATCTAGCTGGGATTTCTTCAATTTTAGGTGCAGTAAATTTTATTACTACAGTTATTAATATGCGATCAACTGGTATTACTTTTGACCGAATACCTTTATTTGTGTGATCAGTAGTAATTACTGCTCTACTTTTATTACTTTCTTTACCTGTACTTGCCGGAGCTATTACAATATTATTAACTGACCGAAATATTAATACCTCATTCTTTGATCCAGCAGGAGGAGGAGACCCTATTTTATACCAACATTTATTT---GTAGAAGAGAAGGACGAAAATGGTTTGCCTAAACACATGGAATGGCTAGAGGGCATATCTATAGCGGCTTTRGTGGTGGGTGAAAATTGTGAAACACCCTCYCATTGGCGTGCCAAACAATTGCTATCACAATGGATGGAATCACACAATGTGCCCGGTATTAGTGGCATCGATACCAGAGCTTTGACAAAAAAGATTCGTGAAAATGGTACCATATTGGGTCGTATTGTGTATGAGTATCCCGAAAATATCAAATCCTTGACATTCTCCGATCCCAATGAACGTAATTTAGTAGCCGAATGTTCGGTAAAGAAACCAATGGTTTTTAATGCCTCCGGTTCGCCTCGTATTTGTGCYATAGATTGTGGTTTAAAATTGAATCAGATTAAATGTTTCATTTCACGTGGCGCTCGCGTAGATTTRGTACCTTGGAATTGGTCATTGGATGAGTCCACATTCGATGGTTTATTCATTTCTAACGGTCCCGGTGATCCAGTCGTTTGCAAGGAAACAGTTGTGCAAATACAAAAGGTTTTGAAATCGGGCCAGAAACCCGTGTTCGGTATTTGTTTGGGCCATCAGTTGCTGTCCTCAGCCGTAGGTTGTAAAACTTATAAAATGAAATACGGCAACAGAGGCCACAATTTACCTTGTATACATCATGGCACAGGACGTTGTTTTATGACTTCTCAAAATCATGGTTTTGCGGTCGATACGGACACTTTGCCTATGGAYTGGGAGCCTTTGTTTACCAATGCCAATGATAACACCAAT
KM136unF  ACTTTATACTTTATTTTCGGAGCTTGAGCAGGTATAGTAGGAACTTCACTAAGAATTCTTATTCGAGCAGAATTAGGTCATCCTgGTGCATTAATTGGAGATGATCAAATTTATAATGTAATTGTTACAGCTCATGCTTTTATTATAATTTTTTTTATAGTAATACCAATTATAATTGGAGGATTTGGAAATTGACTTGTACCAATTATACTAGGAGCTCCAGATATAGCATTCCCTCGAATAAATAATATAAGTTTTTGACTTTTACCTCCAGCATTAACATTACTTCTAGTAAGTAGTATAGTAGAAAACGGAGCTGGAACAGGATGAACTGTTTACCCTCCTTTATCTTCTAATATTGCTCACGGAGGTGCTTCTGTTGATTTAGCTATCTTCTCTTTACATTTAGCTGGAATTTCTTCTATTTTAGGAGCAGTAAATTTTATTACTACAGTTATTAATATACGATCTACAGGTATCACATTTGATCGAATACCTTTATTTGTATGATCTGTAGTAATTACTGCTTTACTTTTATTATTATCATTACCTGTTCTTGCTGGAGCAATTACAATGCTATTAACAGATCGAAACATTAATACTTCATTTTTTGACCCAGCCGGAGGAGGAGACCCTATTTTATATCAAC-----------GTAGAAGAAAAGGATGAAAATGGTTTGCCTAAACATATGGAATGGCTAGAGGGCATATCTATAGCGGCTTTGGTAGTGGGTGAAAATTGTGAAACACCCTCCCATTGGCGTGCCAAACAATTGCTRTCACAATGGATGGAATCACATAATGTGCCCGGTATTAGTGGYATTGATACYAGAGCATTGACAAAAAAGATTCGTGAAAACGGTACCATATTGGGTCGTATTGTTTATGAGTATCCCGAAAATATCAAATCTTTGACATTTTCCGATCCCAATCAACGTAATTTGGTAGCCGAGTGTTCGGTAAAGAAACCGATGGTTTTTAATGCCTCCGGTTCGCCTCGTATATGTGCCATAGATTGTGGTTTAAAATTAAATCAAATTAAATGTTTCATTTCACGTGGCGCTCGTGTCGACTTGGTACCTTGGAATTGGCCATTGGATGAATCCACATTTGATGGTTTATTCATTTCCAATGGCCCCGGTGATCCAGTTGTCTGCAAGGAAACAGTTGTGCAAATACAAAAAGTTCTAAAATCGGGCCAGAAACCCGTGTTCGGCATTTGTTTGGGTCATCAGTTGCTGTCCTCAGCCATAGGCTGTAAAACATATAAAATGAAATACGGCAACAGAGGCCATAATTTACCTTGTATACATCATGGTACAGGACGTTGTTTTATGACTTCTCAAAATCATGGTTTTGCAGTAGATACGGATACTTTGCCTATGGATTGGGAGCCTTTGTTTACCAATGCCAATGATAACACCAAT
KM137ruf  ACTTTATATTTTATCTTCGGAGCTTGAGCAGGAATAGTAGGAACTTCACTAAGAATTCTTATTCGAGCAGAATTAGGTCATCCTGGTGCATTAATTGGAGATGACCAAATTTATAATGTAATTGTTACAGCTCATGCTTTTATTATAATTTTTTTTATAGTAATACCAATTATAATTGGAGGATTTGGAAACTGACTAGTTCCAATTATATTAGGAGCTCCAGATATAGCTTTTCCTCGAATAAATAATATAAGTTTTTGACTTTTACCTCCAGCATTAACATTACTTCTAGTAAGTAGCATAGTAGAAAACGGAGCTGGAACAGGATGAACTGTTTACCCTCCTTTATCATCTAATATTGCTCATGGAGGAGCTTCTGTTGATTTAGCTATTTTTTCTCTTCATTTAGCCGGAATTTCTTCAATTTTAGGAGCAGTAAATTTTATTACTACAGTAATTAATATACGATCTACAGGAATTACCTTTGATCGAATACCTTTATTTGTTTGATCAGTAGTAATTACAGCTCTACTTTTACTTTTATCTTTACCTGTACTTGCAGGAGCTATTACTATATTATTAACTGACCGAAATATTAACACTTCCTTCTTTGACCCAGCAGGAGGAGGAGACCCTATTTTATACCAACACTTATTT------------------------------------------------------------------------------------------------------------------------------------------------------------------------------------------------------ATTCGTGAAAATGGTAGCATATTGGGTCGTATTGTTTATGAKTATCCCAAAAATATCAAATCTTTGACATTCTCCGATCCCAATCAACGTAATTTAGTAGCTGAGTGCTCAGTAAAGAAGCCTATGGTTTTCAATGAYTCCGGTTCGCCTCGCATATGTGCCATAGATTGTGGTTTGAAATTGAATCAGATTAAATGTTTCATATCACGTGGCGCTCGCGTAGAATTGGTACCTTGGAATTGGCCATTGGATGAATCCAAATTCGATGGTTTATTCATTTCGAATGGTCCCGGTGATCCAGTTGTTTGCAAGGAAACAGTTGTGCAAATACAAAAGGTTTTGAAATCGGGCCAAAAACCCGTATTCGGTATTTGTTTGGGTCATCAGTTACTGTCYTCAGCCATTGGTTGTAAGACTTATAAAATGAAATACGGCAACAGAGGCCACAATTTACCTTGTATACATCATGGCACAGGACGTTGTTTTATGACTTCCCAAAATCATGGTT-----------------------------------------------------------------------
KM138ruf  ACTTTATATTTTATCTTCGGAGCTTGAGCAGGAATAGTAGGAACTTCACTAAGAATTCTTATTCGAGCAGAATTAGGTCATCCTGGTGCATTAATTGGAGATGACCAAATTTATAATGTAATTGTTACAGCTCATGCTTTTATTATAATTTTTTTTATAGTAATACCAATTATAATTGGAGGATTTGGAAACTGACTAGTTCCAATTATATTAGGAGCTCCAGATATAGCTTTTCCTCGAATAAATAATATAAGTTTTTGACTTTTACCTCCAGCATTAACATTACTTCTAGTAAGTAGCATAGTAGAAAACGGAGCTGGAACAGGATGAACTGTTTACCCTCCTTTATCATCTAATATTGCTCATGGAGGAGCTTCTGTTGATTTAGCTATTTTTTCTCTTCATTTAGCCGGAATTTCTTCAATTTTAGGAGCAGTAAATTTTATTACTACAGTAATTAATATACGATCTACAGGAATTACCTTTGATCGAATACCTTTATTTGTTTGATCAGTAGTAATTACAGCTCTACTTTTACTTTTATCTTTACCTGTACTTGCAGGAGCTATTACTATATTATTAACTGACCGAAATATTAACACTTCCTTCTTTGACCCAGCAGGAGGAGGAGACCCTATTTTATACCAACACTTATTT------------------------------------------------------------------------------------------------------------------------------CTATCACAATGGATGGAATCACATAATGTGCCCGGTATTAGTGGCATCGATACCAGAGCTTTGACAAAAAAGATTCGTGAAAATGGTAGCATATTGGGTCGTATTGTTTATGAGTATCCCAAAAATATCAAATCTTTGACATTCTCCGATCCCAATCAACGTAATTTAGTARCTGAGTGCTCAGTAAAGAAGCCTATGGTTTTCAATGATTCCGGTTCGCCTCGCATATGTGCCATAGATTGTGGTTTGAAATTGAATCAGATTAAATGTTTCATATCACGTGGCGCTCGCGTAGAATTGGTACCTTGGAATTGGCCATTGGATGAATCCAAATTCGATGGTTTATTCATTTCGAATGGTCCCGGTGATCCAGTTGTTTGCAAGGAAACAGTTGTGCAAATACAAAAGGTTTTGAAATCGGGCCAAAAACCCGTATTCGGTATTTGTTTGGGTCATCAGTTACTGTCTTCAG-----------------------------------------------------------------------------------------------------------------------------------------------------------------------------------
KM140aus  ACTTTATACTTTATTTTCGGAGCTTGAGCAGGAATAGTAGGTACTTCATTAAGAATCTTAATTCGAGCTGAATTAGGACATCCTGGAGCATTAATTGGTGACGATCAAATTTATAATGTGATTGTAACAGCTCATGCTTTTATTATGATTTTCTTTATAGTAATACCAATTATAATCGGAGGATTTGGAAACTGATTAGTTCCACTAATATTAGGAGCCCCAGACATAGCCTTCCCTCGAATAAATAATATAAGATTTTGACTTCTACCTCCTGCATTAACATTACTTCTAGTAAGTAGTATAGTAGAAAATGGAGCTGGAACAGGATGAACTGTTTATCCACCCTTATCATCTAATATTGCTCATGGAGGAGCTTCTGTTGATTTAGCAATTTTTTCTCTACATTTAGCAGGAATTTCTTCAATTTTAGGAGCAGTAAATTTCATTACAACAGTTATTAATATACGATCAACAGGAATTACATTTGATCGAATGCCATTATTTGTTTGATCAGTAGTAATTACAGCTTTACTTTTATTACTTTCTTTGCCTGTATTAGCTGGAGCAATTACTATATTATTAACTGACCGAAATATTAATACTTCATTTTTTGATCCTGCAGGAGGTGGAGATCCAATTCTTTATCAACACTTATTT---GTCGAAGAGAAGGACGAGCATGGTTTGCCTAAACACATGGAATGGCTAGARSGCATATCTATAGCGGCTTTRGTGGTGGGTGAAAATTGTGAAACACCCTCCCATTGGCGKTCCAAACAATTGCTRTCACAATGGATGGAATCACATAATGTGCCCGGTATTAGTGGCATCGATACCAGAGCTTTAACAAAAAAGATTCGTGAAAATGGTAGYATATTGGGTCGCATTGTATATGAGTATCCTGAAAATATCAAATCCTTAACATTCTCCGATCCCAATCAACGTAATTTGGTAGCCGAGTGTTCGGTAAAGAAACCTATGGTTTTTAATGCCTYCGGTTCRCCTCGTATATGTGCCATAGATTGTGGTTTRAAATTGAATCAGATTAAATGTTTCATTTCACGTGGCGCCCGCGTAGATTTGGTGCCWTGGAATTGGCCATTAGATGAATCCACATTCGATGGTTTATTCATTTCCAATGGTCCCGGTGATCCAGTTGTTTGCAAGGAAACAGTTGTGCAAATACAAAAGGTTTTGAAATCGGGCCAGAAACCCGTATTCGGTATTTGTTTGGGTCATCAGTTACTGTCCTCAGCCATAGGCTGTAAGACTTATAAAATGAAATACGGCAACAGAGGCCACAATTTGCCTTGTATACATCATGGCACAGGACGTTGTTTTATGACTTCTCAAAATCATGGTTTTGCCGTAGATACGGACACTTTGCCTATGGATTGGGAGCCTTTGTTTACCAATGCCAATGATAACACCAAT
KM143pra  ACTTTATATTTCATTTTTGGAGCTTGAGCTGGAATAGTAGGAACTTCTTTAAGAATTCTTATTCGAGCAGAATTAGGTCATCCAGGAGCCTTAATTGGAGACGACCAAATTTATAATGTAATTGTCACAGCACATGCTTTTATTATAATTTTCTTTATAGTAATACCTATTATAATTGGAGGATTTGGAAATTGACTGGTACCAATTATATTAGGAGCTCCAGATATAGCTTTCCCTCGAATAAATAATATAAGTTTTTGACTTTTACCACCAGCTTTAACCCTTCTTCTAGTAAGTAGTATAGTAGAAAATGGAGCTGGAACAGGATGAACTGTTTACCCTCCCTTATCTTCAAATATTGCCCATGGAGGAGCTTCTGTTGATTTAGCTATTTTTTCTCTACATCTAGCTGGGATTTCTTCAATTTTAGGTGCAGTAAATTTTATTACTACAGTTATTAATATACGATCAACTGGTATTACTTTTGACCGAATACCTTTATTTGTGTGATCAGTAGTAATTACTGCTCTACTTTTATTACTTTCTTTACCTGTACTTGCCGGAGCTATTACAATATTATTAACTGACCGAAATATTAATACCTCATTCTTTGATCCAGCAGGAGGAGGAGACCCTATTTTATACCAACATTTATTT---GTAGAASASAAGGAMGAAAATGGTTTGCCTAAACACATGGAATGGCTAGAGGGCATATCTATAGCGGCTTTGGTGGTGGGTGAAAATTGTGAAACACCCTCYCATTGGCGTGCYAAACAATTGCTATCACAATGGATGGAATCACACAATGTGCCCGGTATTAGTGGCATCGATACCAGAGCTTTGACAAAAAAGATTCGTGAAAATGGTACCATATTGGGTCGTATTGTGTATGAGTATCCCGAAAATATCAAATCCTTGACATTCTCCGATCCCAATGAACGTAATTTAGTAGCCGAATGTTCGGTAAAGAAACCAATGGTTTTTAATGCCTCCGGTTCGCCTCGTATTTGTGCCATAGATTGTGGTTTGAAATTGAATCAGATYAAATGTTTYATTTCACGTGGCGCTCGCGTAGATTTGGTACCTTGGAATTGGTCATTGGATGAGTCCACATTCGATGGTTTATTCATTTCTAACGGTCCCGGTGATCCAGTCGTTTGCAAGGAAACAGTTGTGCAAATACAAAAGGTTTTGAAATCGGGCCAGAAACCYGTGTTCGGTATTTGTTTGGGCCATCAGTTGCTGTCCTCAGCCGTAGGYTGTAAAACTTATAAAATGAAATACGGCAACAGAGGSCACAATTTACCTTGTATACATCATGGCACAGGACGTTGTTTTATGACTTCTCAAAATCATGGTTTTGCGGTCGATACGGACACTTTGCCTATGGATTGGGAGCCTTTGTTTACCAATGCCAATGATAACACCAAT
KM146unF  ACTTTATACTTTATTTTCGGAGCTTGAGCAGGTATAGTAGGAACTTCACTAAGAATTCTTATTCGAGCAGAATTAGGTCATCCTGGCGCATTAATTGGAGATGATCAAATTTATAATGTAATTGTTACAGCTCATGCTTTTATTATAATTTTTTTTATAGTAATACCAATTATAATTGGAGGATTTGGAAATTGACTTGTACCAATTATACTAGGAGCTCCAGATATAGCATTCCCTCGAATAAATAATATAAGTTTTTGACTTTTACCTCCAGCATTAACATTACTTCTAGTAAGTAGTATAGTAGAAAACGGAGCTGGAACAGGATGAACTGTTTACCCTCCTTTATCTTCTAATATTGCTCACGGAGGTGCTTCTGTTGATTTAGCTATCTTCTCTTTACATTTAGCTGGaATTTCTTCTATTTTAGGAGCAGTAAATTTTATTACTACAGTTATTAATATACGATCTACAGGTATCACATTTGATCGAATACCTTTATTTGTATGATCTGTAGTAATTACTGCTTTACTTTTATTATTATCATTACCTGTTCTTGCTGGAGCAATTACAATACTATTAACAGATCGAAACATTAATAC----------------------------------------------------------GTAGAAGAAAAGGATGAAAATGGTTTGCCTAAACATATGGAATGGCTAGAGGGCATATCTATAGCGGCTTTGGTAGTGGGTGAAAATTGTGAAACACCCTCCCATTGGCGTGCCAAACAATTGCTATCACAATGGATGGAATCACATAATGTGCCCGGTATTAGTGGCATTGATACTAGAGCATTGACAAAAAAGATTCGTGAAAACGGTACCATATTGGGTCGTATTGTTTATGAGTATCCCGAAAATATCAAATCTTTGACATTTTCCGATCCCAATCAACGTAATTTGGTAGCCGAGTGTTCGGTAAAGAAACCGATGGTTTTTAATGCCTCCGGTTCGCCTCGTATATGTGCCATAGATTGTGGYTTAAAATTAAATCAAATTAAATGTTTCATTTCACGTGGCGCTCGTGTCGACTTGGTACCTTGGAATTGGCCATTGGATGAATCCACATTTGATGGTTTATTCATTTCCAATGGCCCCGGTGATCCAGTTGTCTGCAAGGAAACAGTTGTGCAAATACAAAAAGTTCTAAAATCGGGCCAGAAACCCGTGTTCGGCATTTGTTTGGGTCATCAGTTGCTGTCCTCAGCCATAGGCTGTAAAACATATAAAATGAAATACGGCAACAGAGGCCATAATTTACCTTGTATACATCATGGTACAGGACGTTGTTTTATGACTTCTCAAAATCATGGTTTTGCAGTAGATACGGATACTTTGCCTATGGATTGGGAGCCTTTGTTTACCAATGCCAATGATAACACCAAT
KM150unF  ACTTTATACTTTATTTTCGGAGCTTGAGCAGGTATAGTAGGAACTTCACTAAGAATTCTTATTCGAGCAGAATTAGGTCATCCTGGTGCATTAATTGGAGATGATCAAATTTATAATGTAATTGTTACAGCTCATGCTTTTATTATAATTTTTTTTATAGTAATACCAATTATAATTGGAGGATTTGGAAATTGACTTGTACCAATTATACTAGGAGCTCCAGATATAGCATTCCCTCGAATAAATAATATAAGTTTTTGACTTTTACCTCCAGCATTAACATTACTTCTAGTAAGTAGTATAGTAGAAAAYGGAGCTGGAACAGGATGAACTGTTTACCCTCCTTTATCTTCTAATATTGCTCACGGAGGTGCTTCTGTTGATTTAGCTATCTTCTCTTTACATTTAGCTGGAATTTCTTCTATTTTAGGAGCAGTAAATTTTATTACTACAGTTATTAATATACGATCTACAGGTATCACATTTGATCGAATACCTTTATTTGTATGATCTGTAGTAATTACTGCTTTACTTTTATTATTATCATTACCTGTTCTTGCTGGAGCAATTACAATRCTATTAACAGATCGAAACATTAATACTTCATTTTTTGACCCAGCCGGAGGAGGAGACCCTATTTTATATCAACATTTATTTGATGTAGAAGAAAAGGATGAAAATGGTTTGCCTAAACACATGGAATGGCTAGAGGGCATATCTATAGCGGCTTTGGTAGTGGGTGAAAATTGTGAAACACCCTCCCATTGGCGTGCCAAACAATTGCTRTCACAATGGATGGAATCACATAATGTGCCCGGTATTAGTGGCATTGATACYAGAGCATTGACAAAAAAGATTCGTGAAAACGGTACCATATTGGGTCGTATTGTTTATGAGTATCCCGAAAATATCAAATCTTTGACATTTTCCGATCCCAATCAACGTAATTTGGTAGCCGAGTGTTCGGTAAAGAAACCGATGGTTTTTAATGCCTCCGGTTCGCCTCGTATATGTGCCATAGATTGTGGTTTAAAATTAAATCAAATTAAATGTTTCATTTCACGTGGCGCTCGTGTCGACTTGGTACCTTGGAATTGGCCATTGGATGAATCCACATTTGATGGTTTATTCATTTCCAATGGCCCCGGTGATCCAGTTGTCTGCAAGGAAACAGTTGTGCAAATACAAAAAGTTCTAAAATCGGGCCAGAAACCCGTGTTCGGCATTTGTTTGGGTCATCAGTTGCTGTCCTCAGCCATAGGCTGTAARACATATAAAATGAAATACGGCAACAGAGGCCATAATTTACCTTGTATACATCATGGTACAGGACGTTGTTTTATGACTTCTCAAAATCATGGTTTTGCAGTAGATACGGATACTTTGCCTATGGATTGGGAGCCTTTGTTTACCAATGCCAATGATAACACCAAT
KM151bid  ACTTTATATTTTATCTTCGGAGCTTGAGCAGGAATAGTGGGAACTTCTTTAAGAATTCTTATTCGAGCAGAATTGGGTCACCCAGGAGCATTAATTGGAGATGATCAAATTTATAATGTAATTGTTACAGCACATGCCTTTATTATAATTTTCTTTATAGTAATACCAATTATAATTGGAGGATTTGGAAATTGACTAGTGCCTATCATATTAGGAGCTCCTGATATAGCCTTCCCTCGAATAAATAATATAAGTTTTTGACTTTTACCTCCAGCATTAACACTTCTTCTAGTAAGTAGTATAGTAGAAAACGGAGCTGGAACAGGATGAACTGTTTATCCTCCCTTGTCCTCAAATATCGCTCATGGAGGAGCTTCAGTTGATCTAGCCATTTTTTCTCTTCATTTAGCAGGAATCTCTTCCATTTTAGGAGCAGTAAATTTTATTACTACAGTTATTAACATACGATCAACAGGTATTACTTTTGATCGAATACCATTATTTGTATGATCCGTAGTAATTACAGCTTTACTTTTATTACTTTCTTTACCTGTACTTGCAGGAGCAATTACTATACTACTAACAGATCGAAATATTAATAC----------------------------------------------------------GTAGAAGAGAAGGACGAAAATGGTTTGCCTAAACACWTGGAATGGCTAGAGGGCATATCAATAGCGGCTTTGGTGGTGGGTGAAAATTGTGAAACACCYTCCCATTGGCGTGCCAAACAATTGCTATCACAATGGATGGAATCACACAATGTGCCCGGTATTAGTGGCATCGATACCAGAGCTTTGACAAAAAAGATTCGCGAAAATGGTAGCATATTGGGACGTATTGTRTATGAGTATCCCGAAAATATCAAATCCTTGACATTYTCCGATCCCAATGAACGTAATCTAGTAGCCGAATGTTCGGTAAAGAAACCAATGGTTTTTAATGCCACCGGTTCGCCTCGTATTTGTGCCATAGATTGCGGTTTRAAATTGAATCAAATTAAATGTTTCATTTCACGTGGCGCTCGCGTAGATTTGGTACCTTGGAATTGGTCATTGGATGAATCCACATTCGATGGTTTATTCATTTCTAACGGTCCCGGTGATCCAGTCGTTTGCAAGGAAACAGTTATGCAAATACAAAAGGTTTTGAAATCGGGCCAGAAACCCGTGTTYGGTATTTGTTTGGGCCATCAGTTGCTGTCCTCAGCCATTGGTTGTAAAACTTATAAAATGAAATACGGCAACAGAGGCCACAATTTACCTTGTATACATCATGGCACAGGACGTTGTTTTATGACTTCTCAAAATCATGGTTTTGCGGTAGATACGGACACTTTGCCTGTGGATTGGGAGCCTTTGTTTACCAATGCCAACGATAACACCAAT
KM153aus  ACTTTATACTTTATTTTCGGAGCTTGAGCAGGAATAGTAGGTACTTCATTAAGAATCTTAATTCGAGCTGAATTAGGACATCCTGGAGCATTAATTGGTGACGATCAAATTTATAATGTGATTGTAACAGCTCATGCTTTTATTATGATTTTCTTTATAGTAATACCAATTATAATCGGAGGATTTGGAAACTGATTAGTTCCACTAATATTAGGAGCCCCAGACATAGCCTTCCCTCGAATAAATAATATAAGATTTTGACTTCTACCTCCTGCATTAACATTACTTCTAGTAAGTAGTATAGTAGAAAATGGAGCTGGAACAGGATGAACTGTTTATCCACCCTTATCATCTAATATTGCCCATGGAGGAGCTTCTGTTGATTTAGCAATTTTTTCTCTACATTTAGCAGGAATTTCTTCAATTTTAGGAGCAGTAAATTTCATTACAACAGTTATTAATATACGATCAACAGGAATTACATTTGATCGAATACCATTATTTGTTTGATCAGTAGTAATTACAGCTTTACTTTTATTACTTTCTTTGCCTGTACTAGCTGGAGCAATTACTATATTATTAACTGACCGAAATATTAATACTTCATTTTTTGATCCTGCAGGAGGTGGAGATCCAATTCTTTATCAGCACTTATTT---GTCGAAGAGAAGGACGAGCATGGTTTGCCTAAACACATGGAATGGCTAGAGGGCATATCTATAGCGGCTTTGGTGGTGGGTGAAAAYTGTGAAACACCCTCCCATTGGCGGTCCAAACAATTGCTATCACAATGGATGGAATCACATAATGTGCCCGGTATTAGTGGMATCGATACCAGAGCTTTAACAAAAAAGATTCGTGAAAATGGTAGCATATTGGGTCGCATTGTATATGAGTATCCTGAAAATATCAAATCCTTAACATTCTCCGATCCCAATCAACGTAATTTGGTAGCCGAGTGTTCGGTAAAGAAACCTATGGTTTTTAATGCCTCCGGTTCGCCTCGTATATGTGCCATAGATTGTGGTTTAAAATTGAATCAGATTAAATGTTTCATTTCACGTGGCGCCCGCGTAGATTTGGTGCCATGGAATTGGCCATTAGATGAATCCACATTCGATGGTTTATTCATTTCCAATGGTCCCGGTGATCCAGTTGTTTGCAAGGAAACAGTTGTGCAAATACAAAAGGTTTTGAAATCGGGCCAGAAACCCGTATTCGGTATTTGTTTGGGTCATCAGTTACTGTCCTCAGCCATAGGCTGTAAGACTTATAAAATGAAATACGGCAACAGAGGCCACAATTTGCCCTGTATACATCATGGCACAGGACGTTGTTTTATGACTTCTCAAAATCATGGTTTTGCCGTAGATACGGACACTTTGCCTATGGATTGGGAGCCTTTGTTCACCAATGCCAATGATAACACCAAT
KM155kap  ACTTTATATTTTATTTTTGGAGCCTGAGCAGGAATAGTGGGAACTTCACTAAGAATTCTTATTCGAGCAGAATTAGGACACCCAGGAGCACTAATTGGTGACGATCAAATTTATAAtGTAATTGTTACAGCACACGCTTTTATTATAATTTTTTTTATAGTAATACCAATTATAATTGGAGGATTTGGAAATTGACTAGTTCCAATTATACTTGGAGCCCCAGATATAGCTTTCCCTCGAATAAACAATATAAGTTTTTGACTTTTACCTCCTGCCTTAACTCTATTACTAGTAAGTAGTATAGTGGAAAATGGGGCTGGAACAGGATGAACTGTTTATCCCCCATTATCATCTAACATCGCCCATGGAGGAGCTTCTGTAGATTTAGCTATTTTTTCTTTACATTTAGCtGGAATTTCTTCAATTTTAGGAGCAGTAAAcTTTATTACTACAGTAATTAACATACGATCTTCAGGTATTACCTTTGATCGAATACCCCTATTTGTTTGATCAGTAGTAATTACAGCCTTACTTCTTCTACTTTCCTTACCTGTTCTTGCTGGAGCAATTACTATATTATTAACTGATCGAAATATTAATACTTCATTTTTTGATCCAGCAGGAGGAGGGGACCCTATTCTATATCAACACCTATTT---GTAGAAGAAAAGGATGAAAATGGTTTGCCTAAACACTTRGAATGGCTAGAAGGCATATCTATAGCGGGTTTGGTAGTGGGTGAAAATTGTGAAACACCCTCACATTGGCGTGCCAAACAATTGCTATCRCAATGGATGGAATCCCATAATGTGCCCGGTATTAGTGGCATTGATACCAGAGCYTTGACAAAAAAGATTCGTGAAAATGGTACCATATTGGGTCGTATTGTTTATGAGTATCCCGAAAACATTAAATCCTTGACATTCTCYGATCCCAATCAACGTAATTTGGTAGCTGAGTGTTCGGTAAAGAAACCCATGGTTTTYAATGCCTCYGGYTCGCCTCGTATATGTGCAATAGATTGTGGTTTGAAATTGAATCAGATTAAATGTTTCATTTCACGTGGCGCTCGYGTAGATTTAGTACCTTGGAATTGGCCTTTGGATGAATCCACATTCGATGGTTTATTCATTTCCAATGGTCCCGGTGATCCAGTTGTTTGCAAGGAAACAGTTGTGCARATACAAAAGATTTTGAAATCAGGCCAGAAACCCGTCTTCGGTATTTGTTTGGGCCATCAGTTACTGTCTTCAGCCATAGGYTGTAAGACTTATAAAATGAAATACGGCAACAGAGGCCACAATTTGCCTTGTATACATCATGGCACAGGACGTTGTTTTATGACTTCTCAAAATCATGGTTTTGCAGTAGATACGGACACTTTGCCTATGGATTGGGAGCCWTTGTTTACCAATGCCAATGATAACACC---
KM156pra  ACTTTATATTTCATTTTTGGAGCTTGAGCTGGAATAGTAGGAACTTCTTTAAGAATTCTTATTCGAGCAGAATTAGGTCATCCAGGAGCCTTAATTGGAGACGACCAAATTTATAATGTAATTGTCACAGCACATGCTTTTATTATAATTTTCTTTATAGTAATACCTATTATAATTGGAGGATTTGGAAATTGACTGGTACCAATTATATTAGGAGCTCCAGATATAGCTTTCCCTCGAATAAATAATATAAGTTTTTGACTTTTACCACCAGCTTTAACCCTTCTTCTAGTAAGTAGTATAGTAGAAAATGGAGCTGGAACAGGATGAACTGTTTACCCTCCCTTATCTTCAAATATTGCCCATGGAGGAGCTTCTGTTGATTTAGCTATTTTTTCTCTACATCTAGCTGGGATTTCTTCAATTTTAGGTGCAGTAAATTTTATTACTACAGTTATTAATATGCGATCAACTGGTATTACTTTTGACCGAATACCTTTATTTGTGTGATCAGTAGTAATTACTGCTCTACTTTTATTACTTTCTTTACCTGTACTTGCCGGAGCTATTACAATATTATTAACTGACCGAAATATTAATACCTCATTCTTTGATCCAGCAGGAGGAGGAGACCCTATTTTATACCAACATTTATTTGATGTAGAAGAGAAGGACGAAAATGGTTTGCCTAAACACATGGAATGGCTAGAGGGCATATCTATAGCGGCTTTGGTGGTGGGTGAAAATTGTGAAACACCCTCYCATTGGCGTGCCAAACAATTGCTATCACAATGGATGGAATCACACAATGTGCCCGGTATTAGTGGCATCGATACCAGAGCTTTGACAAAAAAGATTCGTGAAAATGGTACCATTTTGGGTCGTATTGTGTATGAGTATCCCGAAAATATCAAATCCTTGACATTCTCCGATCCCAATGAACGTAATTTAGTAGCCGAATGTTCGGTAAARAAACCAATGGTTTTTAATGCCTCCGGTTCGCCTCGTATTTGTGCCATAGATTGTGGTTTAAAATTGAATCAGATTAAATGTTTCATTTCRCGTGGCGCTCGCGTAGATTTGGTACCTTGGAATTGGTCATTGGATGAGTCCACATTCGATGGTTTATTCATTTCTAACGGTCCCGGTGATCCAGTCGTTTGYAAGGAAACAGTTGTGCAAATACAAAAGGTTTTGAAATCGGGYCAGAAACCCGTGTTCGGTATTTGTTTRGGCCATCAGTTGCTGTCCTCAGCCGTAGGTTGTAAAACTTATAAAATGAAATACGGCAACAGAGGCCACAATTTACCTTGTATACATCATGGCACAGGACGTTGTTTTATGACTTCTCAAAATCATGGTTTTGCGGTCGATACGGACACTTTGCCTATGGATTGGGAGCCTTTGTTTACTAACGCAAATGATAACACCAAT
KM157pra  ACTTTATATTTCATTTTTGGAGCTTGAGCTGGAATAGTAGGAACTTCTTTAAGAATTCTTATTCGAGCAGAATTAGGTCATCCAGGAGCCTTAATTGGAGACGACCAAATTTATAATGTAATTGTCACAGCACATGCTTTTATTATAATTTTCTTTATAGTAATACCTATTATAATTGGAGGATTTGGAAATTGACTGGTACCAATTATATTAGGAGCTCCAGATATAGCTTTCCCTCGAATAAATAATATAAGTTTTTGACTTTTACCACCAGCTTTAACCCTTCTTCTAGTAAGTAGTATAGTAGAAAATGGAGCTGGAACAGGATGAACTGTTTACCCTCCCTTATCTTCAAATATTGCCCATGGAGGAGCTTCTGTTGATTTAGCTATTTTTTCTCTACATCTAGCTGGAATTTCTTCAATTTTAGGTGCAGTAAATTTTATTACTACAGTTATTAATATGCGATCAACTGGTATTACTTTTGACCGAATACCTTTATTTGTGTGATCAGTAGTAATTACTGCTCTACTTTTATTACTTTCTTTACCTGTACTTGCCGGAGCTATTACAATATTATTAACTGACCGAAATATTAATACCTCATTCTTTGATCCAGCAGGAGGAGGAGACCCTATTTTATACCAACATTTATTT---------------------------------------------------------------------------------------------------------------------AAACAATTGCTATCACAATGGATGGAATCACACAATGTGCCCGGTATTAGTGGCATCGATACCAGAGCTTTGACAAAAAAGATTCGTGAAAATGGTACCATWTTGGGTCGTATTGTGTATGAGTATCCCGAAAATATCAAATCCTTGACATTCTCCGATCCCAATGAACGTAATTTAGTAGCCGAATGTTCGGTAAAGAAACCAATGGTTTTTAATGCCTCCGGTTCGCCTCGTATTTGTGCYATAGATTGTGGTTTAAAATTGAATCAGATTAAATGTTTCATTTCRCGTGGCGCTCGCGTAGATTTGGTACCTTGGAATTGGTCATTGGATGAGTCCACATTCGATGGTTTATTCATTTCTAACGGTCCCGGTGATCCAGTCGTTTGYAAGGAAACAGTTGTGCAAATACAAAAGGTTTTGAAATCGGGYCAGAAACCCGTGTTCGGTATTTGTTTRGGCCATCAGTTGCTGTCCTCAGCCGTAGGTTGTAAAACTTATAAAATGAAATACGGCAACAGAGGCCACAATTTACCTTGTATACATCATGGCACAG--------------------------------------------------------------------------------------------------------
KM158dux  ACTTTATACTTTATTTTCGGAGCTTGAGCAGGTATAGTAGGAACTTCACTAAGAATTCTTATTCGAGCAGAATTGGGTCATCCTGGTGCATTAATTGGTGATGATCAAATTTATAATGTAATTGTTACAGCTCATGCCTTTATTATAATTTTTTTTATAGTTATACCAATTATAATTGGAGGATTTGGAAATTGACTAGTACCAATTATACTAGGAGCTCCAGATATAGCATTCCCCCGAATGAATAATATAAGTTTCTGACTTTTACCACCAGCATTAACATTATTACTAGTAAGCAGTATAGTAGAAAATGGAGCTGGAACAGGATGAACTGTTTACCCTCCTTTATCTTCTAATATTGCTCATGGAGGAGCTTCTGTTGATTTAGCTATTTTTTCATTACATTTAGCTGGAATCTCTTCAATTCTAGGAGCAGTAAATTTTATTACTACAGTCATTAATATACGATCAACCGGTATTACATTTGATCGAATACCTTTATTTGTATGATCAGTAGTAATTACTGCATTACTTTTATTATTATCTTTACCTGTATTAGCTGGAGCAATTACTATATTATTAACTGATCGAAATATTAATACTTCATTCTTTGACCCAGCAGGAGGAGGAGATCCTATTTTATATCAACATTTATTT------GAAGAGAAGGACGAACACGGTTTGCCTAAACACTTGGAATGGCTAGAGGGCATATCTATAGCGGCTTTGGTAGTGGGTGAAAATTGTGAAACACCCTCACATTGGCGTGCCAAACAATTACTATCACAATGGATGGAATCACAYAATGTGCCCGGTATTTGTGGCATTGATACCAGAGCTTTAACAAAAAAGATTCGTGAAAATGGTACCATATTGGGTCGTATTGTTTATGAGCATCCCGAAAATATCAAATCCTTGACATTCTCCGATCCCAATCAACGTAATTTAGTAGCTGAGTGCTCGGTAAAGAAACCTATGGTTTTCAATGCCTCCGGTTCGCCTCGTATATGTGCCATAGATTGTGGTTTGAAATTGAATCAGATTAAATGTTTCATATCACGTGGCGCTCGCGTAGATTTGGTACCTTGGAATTGGCCATTGGATGAATCCACATTCGATGGTTTATTCATTTCAAACGGTCCTGGTGATCCAGTTGTTTGCAAGGAAACAGTTGTGCAAATACAAAAGGTTTTGAAATCGGGCCAGAAACCTGTGTTTGGTATTTGTTTGGGTCATCAGTTACTGTCCTCAGCCATAGGTTGTAAGACTTATAAAATGAAATACGGCAACAGAGGCCACAATTTGCCTTGTATACATCATGGCACAGGACGTTGTTTTATGACTTCTCAAAATCATGGTTTTGCGGTAGACACGGACACTTTGCCTATGGATTGGGAGCCTTTGTTTACCAATGCCAATGATAACACTAAT
KM166pra  ACTTTATATTTCATTTTTGGAGCTTGAGCTGGAATAGTAGGAACTTCTTTAAGAATTCTTATTCGAGCAGAATTAGGTCATCCAGGAGCCTTAATTGGAGACGACCAAATTTATAACGTAATTGTCACAGCACATGCTTTTATTATAATTTTCTTTATAGTAATACCTATTATAATTGGAGGATTTGGAAATTGACTGGTACCAATTATATTAGGAGCTCCAGATATAGCTTTCCCTCGAATAAATAATATAAGTTTTTGACTTTTACCACCAGCTTTAACCCTTCTTCTAGTAAGTAGTATAGTAGAAAATGGAGCTGGAACAGGATGAACTGTTTACCCTCCCTTATCTTCAAATATTGCCCATGGAGGAGCTTCTGTTGATTTAGCTATTTTTTCTCTACATCTAGCTGGAATTTCTTCAATTTTAGGTGCAGTAAATTTTATTACTACAGTTATTAATATGCGATCAACTGGTATTACTTTTGACCGAATACCTTTATTTGTGTGATCAGTAGTAATTACTGCTCTACTTTTATTACTTTCTTTACCTGTACTTGCCGGAGCTATTACAATATTATTAACTGACCGAAATATTAATACCTCATTCTTTGATCCAGCAGGAGGAGGAGACCCTATTTTATACCAACATTTATTTGATGTAGAAGAGAAGGACGAAAATGGTTTGCCTAAACACATGGAATGGCTAGAGGGCATATCTATAGCGGCTTTGGTGGTGGGTGAAAATTGTGAAACACCCTCCCATTGGCGTGCCAAACAATTGCTATCACAATGGATGGAATCACACAATGTGCCCGGTATTAGTGGCATCGATACCAGAGCTTTGACAAAAAAGATTCGTGAAAATGGTACCATWTTGGGTCGTATTGTGTATGAGTATCCCGAAAATATCAAATCCTTGACATTCTCCGATCCCAATGAACGTAATTTAGTAGCCGAATGTTCGGTAAARAAACCAATGGTTTTTAATGCCTCCGGTTCGCCTCGTATTTGTGCCATAGATTGTGGTTTAAAATTGAATCAGATTAAATGTTTCATTTCACGTGGCGCTCGCGTAGATTTGGTACCTTGGAATTGGTCATTGGATGAGTCCACATTCGATGGTTTATTCATTTCTAACGGTCCCGGTGATCCAGTCGTTTGCAAGGAAACAGTTGTGCAAATACAAAAGGTTTTGAAATCGGGCCAGAAACCCGTGTTCGGTATTTGTTTGGGCCATCAGTTGCTGTCCTCAGCCGTAGGTTGTAAAACTTATAAAATGAAATACGGCAACAGAGGCCACAATTTACCTTGTATACATCATGGCACAGGACGTTGTTTTATGACTTCTCAAAATCATGGTTTTGCGGTCGATACGGACACTTTGCCTATGGAYTGGGAGCCTTTGTTTACCAATGCCAATGATAACACCAAT
KM168aus  ACTTTATACTTTATTTTCGGAGCTTGAGCAGGAATAGTAGGTACTTCATTAAGAATCTTAATTCGAGCTGAATTAGGACATCCTGGAGCATTAATTGGTGACGATCAAATTTATAATGTGATTGTAACAGCTCATGCTTTTATTATGATTTTCTTTATAGTAATACCAATTATAATCGGAGGATTTGGAAACTGATTAGTTCCACTAATATTAGGAGCCCCAGACATAGCCTTCCCTCGAATAAATAATATAAGATTTTGACTTCTACCTCCTGCATTAACATTACTTCTAGTAAGTAGTATAGTAGAAAATGGAGCTGGAACAGGATGAACTGTTTATCCACCCTTATCATCTAATATTGCTCATGGAGGAGCTTCTGTTGATTTAGCAATTTTTTCTCTACATTTAGCAGGAATTTCTTCAATTTTAGGAGCAGTAAATTTCATTACAACAGTTATTAATATACGATCAACAGGAATTACATTTGATCGAATACCATTATTTGTTTGATCAGTAGTAATTACAGCTTTACTTTTATTACTTTCTTTACCTGTACTAGCTGGAGCAATTACTATATTATTAACTGACCGAAATATTAATACTTCATTTTTTGATCCTGCAGGAGGTGGAGATCCAATTCTTTATCAACACTTATTTGATGTCGAAGAGAAGGACGAGCATGGTTTGCCTAAACACATGGAATGGCTAGAGGGCATATCTATAGCGGCTTTGGTGGTGGGTGAAAAYTGTGAAACACCCTCCCATTGGCGGTCCAAACAATTGCTATCACAATGGATGGAATCACATAATGTGCCCGGTATTAGTGGMATCGATACCAGAGCTTTAACAAAAAAGATTCGTGAAAATGGTAGCATATTGGGTCGCATTGTATATGAGTATCCTGAAAATATCAAATCCTTAAMATTCTCCGATCCCAATCAACGTAATTTGGTAGCCGAGTGTTCGGTAAAGAAACCTATGGTTTTTAATGCCTCCGGTTCGCCTCGTATATGTGCCATAGATTGTGGTTTRAAATTGAAYCAGATTAAATGTTTCATTTCACGTGGCGCCCGCGTAGATTTGGTGCCATGGAATTGGCCATTAGATGAATCCACATTCGATGGTTTATTCATTTCCAATGGTCCCGGTGATCCAGTTGTTTGCAAGGAAACAGTTGTGCAAATACAAAAGGTTTTGAAATCGGGCCAGAAACCCGTATTCGGTATTTGTTTGGGTCATCAGTTACTGTCCTCAGCCATAGGCTGTAAGACTTATAAAATGAAATACGGCAACAGAGGCCACAATTTGCCCTGTATACATCATGGCACAGGACGTTGTTTTATGACTTCTCAAAATCATGGTTTTGCCGTAGATACGGACACTTTGCCTATGGATTGGGAGCCTTTGTTCACCAATGCCAATGATAACACCAAT
KM172pra  ACTTTATATTTCATTTTTGGAGCTTGAGCTGGAATAGTAGGAACTTCTTTAAGAATTCTTATTCGAGCAGAATTAGGTCATCCAGGAGCCTTAATTGGAGACGACCAAATTTATAATGTAATTGTCACAGCACATGCTTTTATTATAATTTTCTTTATAGTAATACCTATTATAATTGGAGGATTTGGAAATTGACTGGTACCAATTATATTAGGAGCTCCAGATATAGCTTTCCCTCGAATAAATAATATAAGTTTTTGACTTTTACCACCAGCTTTAACCCTTCTTCTAGTAAGTAGTATAGTAGAAAATGGAGCTGGAACAGGATGAACTGTTTACCCTCCCTTATCTTCAAATATCGCCCATGGAGGAGCTTCTGTTGATTTAGCTATTTTTTCTCTACATCTAGCTGGGATTTCTTCAATTTTAGGTGCAGTAAATTTTATTACTACAGTTATTAATATGCGATCAACTGGTATTACTTTTGACCGAATACCTTTATTTGTGTGATCAGTAGTAATTACTGCTCTACTTTTATTACTTTCTTTACCTGTACTTGCCGGAGCTATTACAATATTATTAACTGACCGAAATATTAATACCTCATTCTTTGATCCAGCAGGAGGAGGAGACCCTATTTTATACCAACATTTATTTGATGTAGAAGAGAAGGACGAAAATGGTTTGCCTAAACACATGGAATGGCTAGAGGGCATATCTATAGCGGCTTTGGTGGTGGGTGAAAATTGTGAAACACCCTCYCATTGGCGTGCCAAACAATTGCTATCACAATGGATGGAATCACACAATGTGCCCGGTATTAGTGGCATCGATACCAGAGCTTTGACAAAAAAGATTCGTGAAAATGGTACCATTTTGGGTCGTATTGTGTATGAGTATCCCGAAAATATCAAATCCTTGACATTCTCCGATCCCAATGAACGTAATTTAGTAGCCGAATGTTCGGTAAAGAAACCAATGGTTTTYAATGCCTCCGGTTCGCCTCGTATTTGTGCCATAGATTGTGGTTTAAAATTGAATCAGATTAAATGTTTCATTTCRCGTGGCGCTCGCGTAGATTTGGTACCTTGGAATTGGTCATTGGATGAGTCCACATTCGATGGTTTATTCATTTCTAACGGTCCCGGTGATCCAGTCGTTTGYAAGGAAACAGTTGTGCAAATACAAAAGGTTTTGAAATCGGGCCAGAAACCCGTGTTCGGTATTTGTTTGGGCCATCAGTTGCTGTCCTCAGCCGTAGGTTGTAAAACTTATAAAATGAAATACGGCAACAGAGGCCACAATTTACCTTGTATACATCATGGCACAGGACGTTGTTTTATGACTTCTCAAAATCATGGTTTTGCGGTCGATACGGACACTTTGCCTATGGAYTGGGAGCCTTTGTTTACCAAYGCCAATGATAACACCAAT
KM178kap  ACTTTATATTTTATTTTTGGAGCCTGAGCAGGAATAGTGGGAACTTCACTAAGAATTCTTATTCGAGCAGAATTAGGACACCCAGGAGCACTAATTGGTGACGATCAAATTTATAACGTAATTGTTACAGCACACGCTTTTATTATAATTTTTTTTATAGTAATACCAATTATAATTGGAGGATTTGGAAATTGATTAGTTCCAATTATACTTGGAGCCCCAGATATAGCTTTCCCTCGAATAAACAATATAAGTTTTTGACTTTTACCTCCTGCCTTAACTCTATTATTAGTAAGTAGTATAGTGGAAAATGGGGCTGGAACAGGATGAACTGTTTATCCCCCATTATCATCTAACATCGCCCATGGAGGAGCTTCTGTAGATTTGGCTATTTTTTCATTACATTTAGCTGGAATTTCTTCAATTTTAGGAGCAGTAAACTTTATTACTACAGTAATTAACATACGATCTTCAGGTATTACCTTTGATCGAATACCCCTATTTGTTTGATCAGTAGTAATTACAGCCTTACTTCTTCTACTTTCCTTACCTGTTCTTGCTGGAGCAATTACTATATTATTAACTGATCGAAATATTAATACTTCATTTTTTGATCCAGCAGGAGGAGGGGACCCTATTCTATATCAACACCTATTT---GTAGAAGAAAAGGATGAAAATGGTTTGCCTAAACACTTGGAATGGCTAGAAGGCATATCTATAGCGGGTTTGGTAGTGGGTGAAAATTGTGAAACACCCTCACATTGGCGTGCCAAACAATTGCTATCACAATGGATGGAATCCCATAATGTGCCCGGTATTAGTGGCATTGATACCAGAGCTTTGACAAAAAAGATTCGTGAAAATGGTACCATATTGGGTCGTATTGTTTATGAGTATCCCGAAAACATTAAATCCTTGACATTCTCCGATCCCAATCAACGTAATTTGGTAGCTGAGTGTTCGGTAAAGAAACCCATGGTTTTTAATGCCTCCGGTTCGCCTYGTATATGTGCAATAGATTGTGGTTTGAAATTGAATCAGATTAAATGTTTCATTTCACGTGGCGCTCGCGTAGATTTGGTACCTTGGAATTGGCCTTTGGATGAATCCACATTCGATGGTTTATTCATTTCCAATGGTCCCGGTGATCCAGTTGTTTGCAAGGAAACAGTTGTGCAAATACAAAAGATTTTGAAATCAGGCCAGAAACCCGTYTTCGGTATTTGTTTGGGCCATCAGTTACTGTCTTCAGCCATTGGTTGTAAGACTTATAAAATGAAATACGGCAACAGAGGCCMCAATTTGCCTTGTWTWCMTCMTGGCMCMGGRCGKTGTTTTATGRCTTTTYAAAATCAWGGTTTTGCMGTAGATACGGACMCTTTGCCTWTGGATTGGGAGCCATTGTTTACCAATGCCAATGATAACACCAAT
KM194fro  ACTTTATACTTTATTTTCGGAGCTTGAGCAGGAATAGTAGGAACTTCTCTAAGAATTCTTATTCGAGCAGAATTAGGTCACCCAGGAGCATTAATTGGAGATGACCAAATTTATAACGTAATTGTTACAGCACATGCCTTTATTATAATTTTCTTTATAGTAATACCAATTATAATTGGGGGATTCGGAAACTGATTAGTACCAATTATATTAGGAGCACCTGATATAGCTTTCCCCCGAATAAATAATATAAGTTTTTGACTTTTACCCCCAGCATTAACACTTCTTCTAGTAAGTAGTATAGTAGAAAATGGAGCTGGAACTGGATGAACTGTTTATCCACCCCTATCCTCAAATATTGCTCATGGAGGTGCTTCTGTTGATTTAGCTATTTTTTCTCTCCACTTAACAGGAATTTCTTCAATTTTAGGAGCAGTAAACTTTATCACAACAGTTATTAATATACGATCAACCGGTATTACCTTTGATCGAATGCCATTATTTGTTTGATCAGTAGTAATTACAGCCCTACTTTTATTACTTTCCCTACCAGTACTTGCAGGAGCAATTACTATATTATTAACTGACCGAAATATTAATACTTCATTCTTTGACCCAGCTGGAGGAGGAGACCCTATTTTATACCAACATTTATTC------------------------------------------------CTAGAGGGCATATCCATAGCGGCTTTGGTGGTGGGTGAAAATTGTGAAAMACCCTCCCATTGGCGTGCCAAACAATTGCTATCACAATGGATGGAATCACACAATGTGCCCGGTATTAGTGGCATCGATACTAGRGCTTTGACAAAAAAGATTCGCGAAAATGGTACTATATTGGGTCGTATTGTGTATGAGTATCCCGAAAATATCAAATCCTTGACGTTCTCCGATCCCAATGAACGAAATCTAGTAGCCGAATGTTCGGTAAAGAAACCAATGGTGTTCAATGCSTCCGGTTCGCCTCGTATTTGTGCCATAGATTGTGGTTTGAAATTGAATCAAATTAAATGTTTCATTTCACGTGGCGCTCGYGTAGATTTGGTACCTTGGAATTGGTCATTGGATGAATCCAAATTCGATGGTTTATTCATTTCTAACGGTCCCGGTGATCCRGTCGTTTGCAAGGAAACAGTTGTGCAAATACAAAAGGTTTTGAAATCGGGTCAGAAACCSGTGTTCGGTATTTGTTTGGGCCATCAGTTGCTGTCCTCAGCCGTAGGTTGTAAAACTTATAAAATGAAATACGGCAACAGAGGCCACAATTTACCTTGTATACATCATGGCACAGGACGTTGTTTTATGACTTCTCAAAWTCATGGTTTTGCTGTAGATACGGACACTTTGCCTATGGATTGGGAGCCTTTGTTTACCAATGCCAACGATAACACCAAT
KM234iot  ---------------------------------------------------------------------------------------GCATTAATTGGAGATGACCAAATTTATAACGTAATTGTTACAGCACATGCTTTTATTATAATTTTTTTCATAGTAATGCCAATTATAATTGGAGGATTTGGAAATTGACTAGTACCTATTATATTAGGAGCTCCAGATATGGCTTTTCCTCGAATAAATAATATAAGCTTTTGACTCTTACCCCCAGCATTAACACTACTTCTAGTAAGTAGTATAGTAGAAAATGGGGCTGGAACAGGATGAACTGTTTACCCTCCCCTATCATCTAATATTGCTCACGGAGGAGCTTCTGTTGACTTAGCTATTTTTTCTTTACATTTAGCAGGAATCTCTTCAATTCTAGGAGCCGTAAATTTTATTACAACAGTTATTAATATACGATCTACAGGTATTACATTTGACCGAATGCCTTTATTTGTATGATCCGTAGTAATTACAGCTTTACTTTTATTACTTTCTTTACCTGTACTAGCCGGAGCAATTACAATACTATTAACGGACCGAAATATTAATACCTCATTTTTCGACCCGGCAGGAGGAGGAGATCCTATTTTATACCAACACCTATGTGATGTAGAAGAGAAGGACGAAAATGGTTTGCCTAAACACATGGAATGGCTAGAGGGCATATCTATAGCTGGTTTGGTAGTGGGTGAAAATTGTGAAACACCCTCGCATTGGCGTGCCAAACAATTGCTATCACAATGGATGGAATCACATAATGTCCCCGGTATTAGTGGCATYGATACCAGAGCTTTGACAAAAAAGATTCGTGAAAATGGTACCATATTGGGTCGTATTGTGTATGAGCATCCCGAAAATATCAAATCCTTRACMTTCTCYGATCCCAATCAACGTAATTTGGTAGCTGAGTGCTCGGTAAAGRAACCCATGGTGTTTAATGCCTCCGGTTCGCCTCGTATATGTGCCATAGATTGTGGTTTGAAATTGAATCAGATTAAATGTTTCATTTCACGTGGYGCTCGMGTAGATTTGGTACCTTGGAATTGGMMATTGGATGAATCCACATTCGATGGTTTATTCATTTCCAATGGTCCYGGYGATCCAGTCGTTTGCAAGGAAACAGTTRTGCAAATACAAAAGGTTTTGAAATCRGGCCAGAAACCCGTRTTCGGTATTTGTTTGGGCCATCARTTACTGTCCTCAGCYATYGGGTGTAAGACTTATAAAATGAAATACGGCAACAGAGGYCACAATTTACCTTGTATACATCATGGCACAGGACGTTGTTTTATGACTTCTCAAAATCATGGTTTTGCTGTAGATACGGACACTTTGCCTATGGAWTGGGAGCCTTTGTTTACCAATGCCAATGATAACACCAAT
KM235mis  ACTTTATACTTTATTTTCGGAGCTTGAGCAGGTATAGTAGGAACTTCTCTAAGAATTCTTATTCGAGCAGAATTAGGTCATCCTGGTGCATTAATTGGAGATGATCAAATTTATAATGTAATTGTTACAGCTCATGCTTTTATTATAATTTTTTTTATAGTAATACCAATTATAATTGGAGGGTTTGGAAATTGACTAGTGCCAATTATATTAGGAGCTCCAGATATAGCATTTCCTCGAATAAATAATATAAGTTTTTGACTTCTTCCTCCAGCATTAACACTACTTCTAGTAAGTTCTATAGTAGAAAATGGAGCTGGAACAGGATGAACTGTTTACCCTCCTTTATCTTCTAATATCGCTCACGGAGGAGCTTCTGTTGATTTAGCTATTTTCTCTTTACATTTAGCTGGAATTTCTTCAATTTTAGGAGCAGTTAATTTTATTACTACAGTTATTAATATACGATCTACAGGTATTACATTTGACCGAATACCTTTATTTGTATGATCAGTAGTAATTACTGCTTTACTTTTATTATTATCTTTACCTGTACTTGCAGGAGCTATTACAATATTATTAACTGATCGAAATATTAATACTTCATTCTTTGATCCAGCTGGAGGAGGAGACCCTATTTTATACCAACATTTATTT---GTAGATGAGAAGGACGAGAATGGTYTGCCTAAACACATGGAATGGCTAGAGGGCATATCWATAGCGGCTTTGGTGGTGGGTGAAAATTGTGAAACACCCTCCCATTGGCGTGCCAAACAAYTGCTATCACAATGGATGGAATCRCACAATGTGCCCGGTATTAGTGGCATCGATACCAGAGCTTTGACAAAAAAGATTCGYGAAAATGGTACCATATTGGGYCGTATTGTGTATGAGTATCCCRAAAATATCAAATCCTTGACATTCTCCGATCCSAATGAACGTAATYTAGTAGCYGAATGTTCGGTAAAGAAACCAATGGTTTTTAATGCCTCCGGTTCGCCTCGTATTTGTGCCATAGATTGTGGTTTGAAATTGAATCARATTAAATGTTTCATTTCACGTGGCGCTCGCGTAGATTTGGTACCTTGGAATTGGTCATTGGATGAATCCACATTCGATGGTTTATTCATTTCTAACGGTCCCGGTGATCCAGTCGTTTGCAAGGAAACAGTTGTGCAAATACAAAAGGTTTTGAAATCGGGCCAGAAACCCGTGTTCGGTATTTGTTTGGGCCATCAGTTGCTGTCCTCAGCCATTGGTTGTAAAACTTATAAAATGAAATACGGCAACAGAGGCCACAATTTACCTTGTATACATCATGGCACAGGACGTTGTTTTATGACTTCTCAAAATCATGGTTTTGCGGTAGATACGGACACTTTGCCTATGGATTGGGAGCCTTTGTTTACCAATGCCAACGATAACACCAAT
KM242mis  ACTTTATACTTTATTTTCGGAGCTTGAGCAGGTATAGTAGGAACTTCTCTAAGAATTCTTATTCGAGCAGAATTAGGTCATCCTGGTGCATTAATTGGAGATGATCAAATTTATAATGTAATTGTTACAGCTCATGCTTTTATTATAATTTTTTTTATAGTAATACCAATTATAATTGGAGGGTTTGGAAATTGACTAGTGCCAATTATATTAGGAGCTCCAGATATAGCATTTCCTCGAATAAATAATATAAGTTTTTGACTTCTACCTCCAGCATTAACACTACTTCTAGTAAGTTCTATAGTAGAAAATGGAGCTGGAACAGGATGAACTGTTTATCCTCCTTTATCTTCTAATATTGCTCACGGAGGAGCTTCTGTTGATTTAGCTATTTTCTCTTTACATTTAGCTGGAATTTCTTCAATTTTAGGAGCAGTTAATTTTATTACTACAGTTATTAATATACGATCTACAGGTATTACATTTGACCGAATACCTTTATTTGTATGATCAGTAGTAATTACTGCTTTACTTTTATTATTATCTTTACCTGTACTTGCAGGAGCTATTACAATATTATTAACTGATCGAAATATTAATACTTCATTCTTTGATCCAGCTGGAGGAGGAGACCCTATTTTATACCAACATTTATTT---GTAGAAGAAAAGGATGAAAATGATTTGCCTAAACACATGGAATGGCTAGAGGGCATATCTATAGCGGCTTTRGTAGTGGGTGAAAATTGTGAAACACCYTCCCATTGGCGTTCCAAACAATTGCTRTCACAATGGATGGAATCACATAATGTGCCCGGTATWAGTGGCATTGATACCAGAGCTTTGACAAAAAAGATTCGTGAAAACGGTACCATATTGGGTCGTATTGTTTATGAGTATCCCGMAAATATCAAATCTTTRACATTCTCYGATCCCAATCAACGTAATTTGGTAGCCGAGTGTTCGGTAAAGAARCCGATGGTTTTTAATGCSTCCGGTTCGCCTCGTATATGTGCCATAGATTGTGGTTTGAAATTGAATCAGATTAAATGYTTCATTTCACGTGGCGCTCGTGTCGAYTTGGTACCTTGGAATTGGSCATTGGATGAATCCACATTCGATGGTTTATTCATTTCCAATGGTCCCGGTGATCCAGTTGTTTGCAAGGAAACAGTTGTGCAAATACAAAAAGTTCTGAAATCGGGCCAGAAACCCGTCTTCGGTATTTGTTTGGGTCATCAGTTGCTGTCCTCWGCCATAGGCTGTAAGACTTATAAAATGAAATAYGGCAACAGAGGCCACAATTTACCTTGTATACAYCATGGCACAGGACGTTGTTTTATGACTTCTCAAAATCATGGTTTTGCAGTAGATACGGACACTTTGCCTATGGATTGGGAGCCTTTGTTTACCAATGCCAATGATAACACCAAT
KM249mis  ACTTTATACTTTATTTTCGGAGCTTGAGCAGGTATAGTAGGAACTTCTCTAAGAATTCTTATTCGAGCAGAATTAGGTCATCCTGGTGCATTAATTGGAGATGACCAAATTTATAATGTAATTGTTACAGCTCATGCTTTTATTATAATTTTTTTTATAGTAATACCAATTATAATTGGAGGGTTTGGAAATTGACTAGTGCCAATTATATTAGGAGCTCCAGATATAGCATTTCCTCGAATAAATAATATAAGTTTTTGACTTCTACCTCCAGCATTAACACTACTTCTAGTAAGTTCTATAGTAGAAAATGGAGCTGGAACAGGATGAACTGTTTACCCTCCTTTATCTTCTAATATCGCTCACGGAGGAGCTTCTGTTGATTTAGCTATTTTCTCTTTACATTTAGCTGGAATTTCTTCAATTTTAGGAGCAGTTAATTTTATTACTACAGTTATTAATATACGATCTACAGGTATTACATTTGACCGAATACCTTTATTTGTATGATCAGTAGTAATTACTGCTTTACTTTTATTATTATCTTTACCTGTACTTGCAGGAGCTATTACAATATTATTAACTGATCGAAATATTAATACTTCATTCTTTGATCCAGCTGGAGGAGGAGACCCTATTTTATACCAACATTTATTT---GTAGAAGAGAAGGATGAAAATGATTTGCCTAAACACATGGAATGGCTAGAGGGCATATCWATAGCGGCTTTGGTAGTGGGTGAAAATTGTGAAACACCYTCCCATTGGCGTTCYAAACAATTGCTATCACAATGGATGGAATCACATAATGTGCCCGGTATWAGTGGCATTGATACCAGAGCTTTGACAAAAAAGATTCGTGAAAACGGTACCATATTGGGTCGTATTGTTTATGAGTATCCCGMAAATATCAAATCTTTRACATTCTCCGATCCCAATCAACGTAATTTGGTAGCCGAGTGTTCGGTAAARAAACCRATGGTTTTTAATGCSTCCGGTTCTCCTCGTATATGTGCCATAGATTGTGGTTTGAAATTGAATCAGATTAAATGCTTCATTTCACGTGGCGCTCGTGTCGACTTGGTACCTTGGAATTGGCCATTGGATGAATCCACATTCGATGGTTTATTCATTTCCAATGGTCCCGGTGATCCAGTTGTTTGCAAGGAAACAGTTGTGCAAATACAAAAAGTTCTGAAATCGGGCCAGAAACCGGTCTTCGGTATTTGTTTGGGACATCAGTTGCTGTCCTCAGCCATAGGCTGTAAGACTTATAAAATGAAATACGGCAACAGAGGCCACAATTTACCTTGTATACATCATGGCACAGGACGTTGTTTTATGACTTCTCAAAATCATGGTTTTGCAGTAGATACGGACACTTTGCCTATGGATTGGGAGCCTTTGTTTACCAATGCCAATGATAACACCAAT
KM250iot  ACTTTATACTTTATTTTCGGAGCTTGAGCAGGAATAGTGGGAACTTCTCTAAGAATTCTTATTCGAGCAGAATTAGGTCATCCTGGGGCATTAATTGGAGATGATCAAATTTATAACGTAATTGTTACAGCACATGCTTTTATTATAATTTTTTTCATAGTAATACCAATTATAATTGGAGGATTTGGAAATTGACTAGTACCCATTATATTAGGAGCCCCAGATATGGCTTTTCCTCGAATAAATAATATAAGCTTTTGACTCTTACCTCCAGCATTAACACTACTTCTAGTAAGTAGTATAGTAGAAAATGGGGCTGGAACAGGATGAACTGTTTACCCTCCCCTATCATCTAATATTGCTCACGGAGGAGCTTCTGTTGACTTAGCTATTTTTTCTTTACATTTAGCAGGAATCTCTTCAATTCTAGGAGCCGTAAATTTTATTACAACAGTTATTAATATACGATCTACAGGTATTACATTTGACCGAATACCTTTATTTGTATGATCCGTAGTAATTACAGCTTTACTGTTATTACTTTCTTTACCTGTACTAGCCGGAGCAATTACAATACTATTAACGGACCGAAATATTAATACCTCATTTTTCGACCCGGCAGGAGGAGGAGATCCTATTTTATACCAACACCTAT--GATGTAGAAGAGAAGGACGAAAATGGTTTGCCTAAACACATGGAATGGCTAGAGGGCATATCTATAGCTGGTTTGGTAGTGGGTGAAAATTGTGAAACACCCTCGCATTGGCGTGCCAAWCAATTGCTATCACAATGGATGGAATCACATAATGTYCCCGGTATTAGTGGCATTGATACCAGAGCCTTGACAAAGAAGATTCGTGAAAATGGTACCATATTGGGTCGTATTGTGTATGAGCATCCMGAAAATATCAAATCSTTRACATTCTCYGATCCCAATCAACGTAATTTRGTAGCTGAGTGCTCGGTAAAGAAACCCATGGTKTTTAATGCCTCCGGTTCGCCTCGTATATGTGCCATAGATTGTGGTTTGAAATTGAATCAGATTAAATGCTTTATTTCACGTGGCGCTCGAGTAGATTTGGTACCTTGGAATTGGMMATTGGATGAATCCACATTCGATGGTTTATTCATTTCCAATGGTCCCGGYGATCCAGTCGTTTGCAAGGAAACRGTTGTGCAAATACAAAAGGTTTTGAAATCRGGMCAGAAACCCGTGTTCGGTATTTGTTTGGGCCATCAGTTAYTGTCCTCAGCCATCGGKTGTAAGACTTATAAAATGAAATACGGCAACAGAGGCCACAATTTACCTTGTATACATCATGGCACAGGACGTTGTTTTATGACTTCTCAAAATCATGGTTTTGCGGTAGATACGGACACTTTGCCWATGGATTGGGAGCCTTTGTTTACCAATGCCAATGATAACACCAAT
KM270fro  ACTTTATACTTTATTTTCGGAGCTTGAGCAGGAATAGTAGGAACTTCTCTAAGAATTCTTATTCGAGCAGAATTAGGTCACCCAGGAGCATTAATTGGAGATGATCAAATTTATAACGTAATTGTTACAGCACATGCCTTTATTATAATTTTCTTTATAGTAATACCAATTATAATTGGGGGATTCGGAAACTGATTAGTACCAATTATATTAGGAGCACCTGATATAGCTTTCCCTCGAATAAATAATATAAGTTTTTGACTTTTACCTCCAGCATTAACACTTCTTCTAGTAAGTAGTATAGTAGAAAATGGAGCTGGAACTGGATGAACTGTTTATCCACCCCTATCCTCAAATATTGCCCATGGAGGTGCTTCTGTTGATTTGGCTATTTTTTCTCTCCACTTAGCAGGAATTTCTTCAATTTTAGGAGCAGTAAACTTTATCACAACAGTTATTAATATGCGATCAACCGGTATCACCTTTGATCGAATACCATTATTTGTTTGATCAGTAGTAATTACAGCCCTACTTTTATTACTTTCCCTACCAGTACTTGCAGGAGCAATTACTATATTATTAACTGACCGAAATATTAATACTTCATTCTTTGATCCAGCTGGAGGGGGAGACCCTATTTTATACCAACATTTATTC---GTAGAAGAGAAGGACGAAAATGGTTTGCCTAAACACATGGAATGGYTAGAGGGCATATCCATAGCGGCTTTGGTGGTGGGTGAAAATTGTGAAACACCCTCCCATTGGCGTGCCAAACAATTGCTATCACAATGGATGGAATCACACAATGTGCCCGGTATTAGTGGCATCGATACTAGRGCTTTGACAAAAAAGATTCGCGAAAATGGTACTATATTGGGTCGTATTGTGTATGAGTATCCCGAAAATATCAAATCCTTGACGTTCTCCGATCCCAATRAACGAAATCTAGTAGCCGAATGTTCGGTAAAGAAACCAATGGTGTTCAATGCCTCCGGTTCGCCTCGTATTTGTGCCATAGATTGTGGTTTGAAATTGAATCAAATTAAATGTTTCATTTCACGTGGCGCTCGYGTAGATTTGGTACCTTGGAATTGGTCATTGGATGAATCCAAATTCGATGGTTTATTCATTTCTAACGGTCCCGGTGATCCRGTCGTTTGCAAGGAAACAGTTGTGCAAATACAAAAGGTTTTGAAATCGGGTCAGAAACCSGTGTTCGGTATTTGTTTGGGCCATCAGTTGCTGTCCTCAGCCGTAGGTTGTAAAACTTATAAAATGAAATACGGCAACAGAGGCCACAATTTACCTTGTATACATCATGGCACAGGACGTTGTTTTATGACTTCTCAAAATCATGGTTTTGCTGTAGATACGGACACTTTGCCTATGGATTGGGAGCCTTTGTTTACCAATGCYAACGATAACACCAAT
KM272fro  ACTTTATACTTTATTTTCGGAGCTTGAGCAGGAATAGTAGGAACTTCTCTAAGAATTCTTATTCGAGCAGAATTAGGTCACCCAGGAGCATTAATTGGAGATGATCAAATTTATAACGTAATTGTTACAGCACATGCCTTTATTATAATTTTCTTTATAGTAATACCAATTATAATTGGGGGATTCGGAAACTGATTAGTACCAATTATATTAGGAGCACCTGATATAGCTTTCCCCCGAATAAATAATATAAGTTTTTGACTTTTACCTCCAGCATTAACACTTCTTCTAGTAAGTAGTATAGTAGAAAATGGAGCTGGAACTGGATGAACTGTTTATCCACCCCTATCCTCAAATATTGCTCATGGAGGTGCTTCTGTTGATTTAGCTATTTTTTCTCTCCACTTAGCAGGAATTTCTTCAATTTTAGGAGCAGTAAACTTTATCACAACAGTTATTAATATACGATCAACCGGTATCACCTTTGATCGAATACCATTATTTGTTTGATCAGTAGTAATTACAGCCCTACTTTTATTACTTTCCCTGCCAGTACTTGCAGGAGCAATTACTATATTATTAACTGACCGAAATATTAATACTTCATTCTTTGATCCAGCTGGAGGAGGAGACCCTATTTTATACCAACATTTATTC------GAAGAGAAGGACGAAAATGGTTTGCCTAAACACATGGAATGGCTAGAGGGCATATCCATAGCGGCTTTGGTGGTGGGTGAAAATTGTGAAACACCCTCCCATTGGCGTGCCAAACAATTGCTATCACAATGGATGGAATCACACAATGTGCCCGGTATTAGTGGCATCGATACTAGAGCTTTGACAAAAAAGATTCGCGAAAATGGTACTATATTGGGTCGTATTGTGTATGAGTATCCCGAAAATATCAAATCCTTGACGTTCTCCGATCCCAATGAACGAAATCTAGTAGCCGAATGTTCGGTAAAGAAACCAATGGTGTTCAATGCSTCCGGTTCGCCTCGTATTTGTGCCATAGATTGTGGTTTGAAATTGAATCAAATTAAATGTTTCATTTCACGTGGCGCTCGYGTAGATTTGGTACCTTGGAATTGGTCATTGGATGAATCCAAATTCGATGGTTTATTCATTTCTAACGGTCCCGGTGATCCAGTCGTTTGCAAGGAAACAGTTGTGCAAATACAAAAGGTTTTGAAATCGGGTCAGAAACCSGTGTTCGGTATTTGTTTGGGCCATCAGTTGCTGTCCTCAGCCGTAGGTTGTAAAACTTATAAAATGAAATACGGCAACAGAGGCCACAATTTACCTTGTATACATCATGGCACAGGACGTTGTTTTATGACTTCTCAAAATCATGGTTTTGCTGTAGATACGGACACTTTGCCTATGGATTGGGAGCCTTTGTTTACCAATGCCAACGATAACACCAAT
KM273spg  ACTTTATACTTTATTTTCGGAGCTTGAGCAGGAATAGTGGGAACATCACTAAGAATTCTTATTCGAGCAGAATTAGGGCACCCAGGGGCATTAATTGGAGATGATCAAATTTATAATGTAATTGTTACAGCACATGCTTTTATCATAATTTTCTTTATAGTAATGCCAATTATAATCGGAGGATTTGGTAATTGACTAGTACCTATTATATTAGGAGCCCCTGATATAGCTTTCCCTCGAATAAATAATATAAGTTTTTGACTTTTACCCCCAGCATTAACACTTCTTCTAGTAAGTAGCATAGTAGAAAACGGAGCTGGAACAGGATGAACTGTTTACCCTCCCTTATCTTCAAACATTGCTCATGGGGGAGCTTCTGTTGATTTAGCTATTTTTTCTCTTCATTTAGCCGGAATCTCTTCAATTTTAGGAGCGGTAAATTTCATTACTACAGTTATTAATATACGATCAACTGGTATTACTTTTGACCGAATACCGCTATTTGTTTGATCAGTAGTAATTACAGCTTTACTTTTATTACTTTCTTTACCTGTACTTGCCGGAGCAATTACTATACTATTAACAGACCGAAATATTAATACTTCATTCTTTGACCCAGCTGGAGGAGGAGACCCTATTTTATATCAACATTTATTT------------------------------------------------------------------GCGGCTTTGGTGGTGGGTGAAAATTGWGAAACGCCCTCCCATTGGCGTGCCAAACAATTGCTATCACAATGGATGGAATCACACAATGTGCCCGGTATTAGTGGCATCGATACCAGAGCTTTGACAAAAAAGATTCGTGAAAATGGTTCCATATTGGGTCGTATTGTGTATGAGTATCCCGAAAATATCAAATCCTTRACATTYTCCGATCCCAATGAACGTAATCTAGTAGCCGAATGTTCGGTAAAGAAACCAATGGTTTTTAATGCCTCCGGTTCGCCTCGTATTTGTGCCATAGATTGTGGTTTGAAAYTGAATCAGATTAAATGTTTYATTTCACGTGGCGCTCGCGTAGATTTGGTACCTTGGAATTGGTCATTGGATGAATCCAAATTCGATGGTTTATTCATTTCTAACGGTCCCGGTGATCCAGTYGTTTGCAAGGAAACAGTTGTGCAAATACAAAAGGTTTTGAAATCGGGCCAGAAACCCGTGTTCGGTATTTGTTTGGGCCATCAGTTACTGTCCTCAGCCATTGGCTGTAAAACTTATAAAATGAAATACGGCAACAGAGGYCACAATTTACCYTGTATACATCATGGCACAGGACGTTGTTTTATGACTTCTCAAAATCATGGTTTTGCGGTAGATACGGACACTTTGCCTATGGATTGGGAGCCTTTGTTTACCAATGCCAAHGATAACACCAAT
KM279fro  ACTTTATACTTTATTTTCGGAGCTTGAGCAGGAATAGTAGGAACTTCTCTAAGAATTCTTATTCGAGCAGAATTAGGTCACCCAGGGGCATTAATTGGAGATGATCAAATTTATAACGTAATTGTTACAGCACATGCCTTTATTATAATTTTCTTTATAGTAATACCAATTATAATTGGGGGATTCGGAAACTGATTAGTACCAATTATATTAGGAGCACCTGATATAGCTTTCCCCCGAATAAATAATATAAGTTTTTGACTTTTACCTCCAGCATTAACACTTCTTCTAGTAAGTAGTATAGTAGAAAATGGAGCTGGAACTGGATGAACTGTTTATCCACCCCTATCCTCAAATATTGCTCATGGAGGTGCTTCTGTTGATTTAGCTATTTTTTCTCTCCACTTAGCAGGAATTTCTTCAATTTTAGGAGCAGTAAACTTTATCACAACAGTTATTAATATACGATCAACCGGTATCACCTTTGATCGAATACCATTATTTGTTTGATCAGTAGTAATTACAGCCCTACTTTTATTACTTTCCCTGCCAGTACTTGCAGGAGCAATTACTATATTATTAACTGACCGAAATATTAATACTTCATTCTTTGACCCAGCTGGAGGAGGAGACCCTATTTTATATCAACATTTATTC------------------------------------------------------------------------------------------------------------------------------------CAATGGATGGAATCACACAATGTGCCCGGTATTAGTGGCATCGATACTAGAGCTTTGACAAAAAAGATTCGCGAAAATGGTACTATATTGGGTCGTATTGTGTATGAGTATCCCGAAAATATCAAATCCTTGACGTTCTCCGATCCCAATGAACGAAATCTAGTAGCCGAATGTTCGGTAAAGAAACCAATGGTGTTCAATGCCTCCGGTTCGCCTCGTATTTGTGCCATAGATTGTGGTTTGAAATTGAATCAAATTAAATGTTTCATTTCACGTGGCGCTCGYGTAGATTTGGTACCTTGGAATTGGTCATTGGATGAATCCAAATTCGATGGTTTATTCATTTCTAACGGTCCCGGTGATCCRGTCGTTTGCAAGGAAACAGTTGTGCAAATACAAAAGGTTTTGAAATCGGGTCAGAAACCCGTGTTCGGTATTTGTTTGGGCCATCAGTTGCTGTCCTCAGCCGTAGGTTGTAAAACTTATAAAATGAAATACGGCAACAGAGGCCACAATTTACCTTGTATACATCATG--------------------------------------------------------------------------------------------------------------
KM281iot  ACTTTATACTTTATTTTCGGAGCTTGAGCAGGAATAGTAGGAACTTCTCTAAGAATTCTTATTCGAGCAGAATTAGGTCATCCTGGAGCATTAATTGGAGATGATCAAATTTATAACGTAATTGTTACAGCACATGCTTTTATTATAATTTTTTTCATAGTAATGCCAATTATAATTGGAGGATTTGGAAATTGACTAGTACCCATTATATTAGGAGCCCCAGATATGGCTTTTCCTCGAATAAATAATATAAGCTTTTGACTCTTACCCCCAGCATTAACACTACTTCTAGTAAGTAGTATAGTAGAAAATGGGGCTGGAACAGGATGAACTGTTTACCCTCCCCTATCATCTAATATTGCTCACGGAGGAGCTTCTGTTGACTTAGCTATTTTTTCTTTACATTTAGCAGGAATCTCTTCAATTCTAGGAGCCGTAAATTTTATTACAACAGTTATTAATATACGATCTACAGGTATTACATTTGACCGAATACCTTTATTTGTATGATCCGTAGTAATTACAGCTTTACTTTTATTACTTTCTTTACCTGTACTAGCCGGAGCAATTACAATACTATTAACGGACCGAAATATTAATACCTCATTTTTCGACCCGGCAGGAGGAGGAGATCCTATTTTATACCAACACCTATTT--------------GGACGAAAATGGTTTGCCTAAACACATGGAATGGCTAGAGGGCATATCTATAGCTGGTTTGGTAGTGGGTGAAAATTGTGAAACACCCTCGCATTGGCGTGCCAAACAATTGCTATCACAATGGATGGAATCACATAATGTCCCCGGTATTAGTGGCATTGATACCAGAGCYTTGACAAAGAAGATTCGTGAAAATGGTACCATATTGGGTCGTATTGTGTATGAGCATCCCGAAAATATCAAATCCTTAACATTCTCCGATCCCAATCAACGTAATTTGGTAGCTGAGTGCTCGGTAAAGAAACCCATGGTATTTAATGCCTCCGGTTCGCCTCGTATATGTGCCATAGATTGTGGTTTGAAATTGAATCAGATTAAATGTTTCATTTCACGTGGTGCTCGCGTAGATTTGGTACCTTGGAATTGGCCAYTGGATGAATCCACATTCGATGGTTTATTCATTTCCAATGGTCCTGGTGATCCAGTCGTTTGCAAGGAAACAGTTGTGCAAATACAAAAGGTTTTGAAATCAGGCCAGAAACCCGTGTTCGGTATTTGTTTGGGCCATCARTTACTGTCCTCAGCYATCGGGTGTAAGACTTATAAAATGAAATACGGCAACAGAGGYCACAATTTACCTTGTATACATCATGGCACAGGACGTTGTTTTATGACTTCTCAAAATCATGGTTTTGCTGTAGATACGGACACTTTGCCTATGGATTGGGAGCCTTTGTTTACCAATGCCAATGATAACACCAAT
KM296dux  ---------------------------------------------------------CTTATTCGAGCAGAATTGGGTCATCCTGGTGCATTAATTGGTGATGATCAAATTTATAATGTAATTGTTACAGCTCATGCCTTTATTATAATTTTTTTTATAGTTATACCAATTATAATTGGAGGATTTGGAAATTGACTAGTACCAATTATACTAGGAGCTCCAGATATAGCATTCCCCCGAATGAATAATATAAGTTTCTGACTTTTACCACCAGCATTAACATTATTACTAGTAAGCAGTATAGTAGAAAATGGAGCTGGAACAGGATGAACTGTTTACCCTCCTTTATCTTCTAATATTGCTCATGGAGGAGCTTCTGTTGATTTAGCTATTTTTTCATTACATTTAGCTGGAATCTCTTCAATTCTAGGAGCAGTAAATTTTATTACTACAGTCATTAATATACGATCAACCGGTATTACATTTGATCGAATACCTTTATTTGTATGATCAGTAGTAATTACTGCATTACTTTTATTATTATCTTTACCTGTATTAGCTGGAGCAATTACTATATTATTAACTGATCGAAATATTAATACTTCATTCTTTGACCCAGCAGGAGGAGGAGATCCTATTTTATATCAACATTTATTT---GTTGAAGAGAAGGACGAACACGGTTTGCCTAAACACTTGGAATGGCTAGAGGGCATATCTATAGCGGCTTTGGTAGTGGGTGAAAATTGTGAAACACCCTCACATTGGCGTGCCAAACAATTACTATCACAATGGATGGAATCACATAATGTGCCCGGTATTTGTGGCATTGATACCAGAGCTTTAACAAAAAAGATTCGTGAAAATGGTACCATATTRGGTCGTATTGTTTATGAGCATCCCGAAAATATCAAATCCTTGACATTCTCCGATCCCAATCAACGTAATTTAGTAGCTGAGTGCTCGGTAAAGAAACCTATGGTTTTCAATGCCTCCGGTTCGCCTCGTATATGTGCCATAGATTGTGGTTTGAAATTGAATCAGATTAAATGTTTCATATCACGTGGCGCTCGCGTAGATTTGGTACCTTGGAATTGGCCATTGGATGAATCCACATTCGATGGTTTATTCATTTCAAACGGTCCTGGTGATCCAGTTGTTTGCAAGGAAACAGTTGTGCAAATACAAAAGGTTTTGAAATCGGGCCAGAAACCTGTGTTTGGTATTTGTTTGGGTCATCAGTTACTGTCCTCAGCCATAGGTTGTAAGACTTATAAAATGAAATACGGCAACAGAGGCCACAATTTGCCTTGTATACATCATGGCACAGGACGTTGTTTTATGACTTCTCAAAATCATGGTTTTGCGGTAGACACGGACACTTTGCCTATGGATTGGGAGCCTTTGTTTACCAATGCCAATGATAACACTAAT
KM333dux  ACTTTATACTTTATTTTCGGAGCTTGAGCAGGTATAGTAGGAACTTCACTAAGAATTCTTATTCGAGCAGAATTGGGTCATCCTGGTGCATTAATTGGTGATGATCAAATTTATAATGTAATTGTTACAGCTCATGCCTTTATTATAATTTTTTTTATAGTTATACCAATTATAATTGGAGGATTTGGAAATTGACTAGTACCAATTATACTAGGAGCTCCAGATATAGCATTCCCCCGAATGAATAATATAAGTTTCTGACTTTTACCACCAGCATTAACATTATTACTAGTAAGCAGTATAGTAGAAAATGGAGCTGGAACAGGATGAACTGTTTACCCTCCTTTATCTTCTAATATTGCTCATGGAGGAGCTTCTGTTGATTTAGCTATTTTTTCATTACATTTAGCTGGAATCTCTTCAATTCTAGGAGCAGTAAATTTTATTACTACAGTCATTAATATACGATCAACCGGTATTACATTTGATCGAATACCTTTATTTGTATGATCAGTAGTAATTACTGCATTACTTTTATTATTATCTTTACCTGTATTAGCTGGAGCAATTACTATATTATTAACTGATCGAAATATTAATACTTCATTCTTTGACCCAGCAGGAGGAGGAGATCCTATTTTATATCAACATTTATTT------------------GAACACGGTTTGCCTAAACACTTGGAATGGCTAGAGGGCATATCTATAGCGGCTTTGGTAGTGGGTGAAAATTGTGAAACACCCTCACATTGGCGTGCCAAACAATTACTATCACAATGGATGGAATCACATAATGTGCCCGGTATTTGTGGCATTGATACCAGAGCTTTAACAAAAAAGATTCGTGAAAATGGTACCATATTGGGTCGTATTGTTTATGAGCATCCCGAAAATATCAAATCCTTGACATTCTCCGATCCCAATCAACGTAATTTAGTAGCTGAGTGCTCGGTAAAGAAACCTATGGTTTTCAATGCCTCCGGTTCGCCTCGTATATGTGCCATAGATTGTGGTTTGAAATTGAATCAGATTAAATGTTTCATATCACGTGGCGCTCGCGTAGATTTGGTACCTTGGAATTGGCCATTGGATGAATCCACATTCGATGGTTTATTCATTTCAAACGGTCCTGGTGATCCAGTTGTTTGCAAGGAAACAGTTGTGCAAATACAAAAGGTTTTGAAATCGGGCCAGAAACCTGTGTTTGGTATTTGTTTGGGTCATCAGTTACTGTCCTCAGCCATAGGTTGTAAGACTTATAAAATGAAATACGGCAACAGAGGCCACAATTTGCCTTGTATACATCATGGCACAGGACGTTGTTTTATGACTTCTCAAAATCATGGTTTTGCGGTAGACACGGACACTTTGCCTATGGATTGGGAGCCTTTGTTTACCAATGCCAATGATAACACTAAT
KM352cra  ACTTTATATTTTATCTTCGGAGCTTGAGCAGGAATAGTAGGAACTTCACTAAGAATTCTTATTCGAGCAGAATTAGGTCATCCTGGTGCATTAATTGGAGATGATCAAATTTATAATGTAATTGTTACAGCTCATGCTTTTATTATAATTTTTTTTATAGTAATACCAATTATGATTGGAGGATTTGGAAACTGATTAGTTCCAATTATACTAGGAGCTCCAGATATAGCCTTTCCTCGAATAAATAATATAAGTTTTTGACTTTTACCCCCAGCATTAACATTGCTTCTAGTAAGTAGTATAGTAGAAAATGGAGCTGGAACGGGGTGAACTGTTTACCCTCCTTTATCTTCTAATATTGCTCATGGAGGAGCTTCTGTTGATTTAGCTATTTTTTCTCTACATTTAGCTGGAATTTCTTCAATTTTAGGAGCAGTAAATTTTATTACTACAGTAATTAATATACGATCTACAGGAATTACCTTTGATCGAATACCTTTATTTGTTTGATCAGTAGTAATTACAGCCCTACTTTTACTTTTATCTTTACCGGTACTTGCAGGAGCTATTACTATATTATTAACTGACCGAAATATTAATACCTCTTTTTTCGACCCAGCAGGAGGAGGAGATCCTATTTTATACCAACACCTATTTGATGTAGAAGAGAAAGACGAAAATGGTTTGCCTAAACACATGGAATGGCTAGAGGGCATATCTATTGCAGCTTTGGTAGTGGGTGAAAATTGYGAAACACCCTCCCATTGGCGTGCCAAACAATTACTGTCACAATGGATGGAATCACATAATGTGCCCGGTATTAGTGGCATCGATACCAGAGCTTTGACAAAAAAGATTCGTGAAAATGGTAGCATATTGGGTCGTATTGTTTATGAGTATCCGAAAAATATCAAATCCTTAACATTCTCCGATCCCAATCAACGTAATTTAGTAGCTGAGTGCTCAGTAAAGAAACCTATGGTTTTCAATGCCTCCGGTTCGCCTCGCATATGTGCCATAGATTGTGGTTTGAAATTGAATCAGATTAAATGTTTCATATCACGTGGCGCTCGCGTAGAATTGGTGCCTTGGAATTATCAATTGGATGAATCCAAATTCGATGGTTTATTCATTTCGAATGGTCCCGGTGATCCAGTTGTTTGCAAGGAAACAGTTGTGCAAATACAAAAGGTTTTGAAATCGGGCCAAAAACCCGTATTCGGTATTTGTTTGGGTCATCAGTTACTGTCCTCAGCCATTGGTTGTAAGACTTATAAAATGAAATACGGCAACAGAGGCCACAATTTACCTTGTATACATCATGGCACAGGACGTTGTTTTATGACTTCCCAAAATCATGGTTTTGCTGTAGATACGGACACTTTGCCTATGGATTGGGAGCCTTTGTTTACCAATGCCAATGATAACACCAAT
KM358iot  ACTTTATACTTTATTTTCGGAGCTTGAGCAGGAATAGTAGGAACTTCTCTAAGAATTCTTATTCGAGCAGAATTAGGTCATCCTGGAGCATTAATTGGAGATGACCAAATTTATAACGTAATTGTTACAGCACATGCTTTTATTATAATTTTTTTCATAGTAATGCCAATTATAATTGGAGGATTTGGAAATTGACTAGTACCCATTATATTAGGAGCCCCAGATATGGCTTTTCCTCGAATAAATAATATAAGCTTTTGACTCTTACCTCCAGCATTAACACTACTTCTAGTAAGTAGTATAGTAGAAAATGGGGCTGGAACAGGATGAACTGTTTACCCTCCCCTATCATCTAATATTGCCCACGGAGGAGCTTCTGTTGACTTAGCTATTTTTTCTTTACATTTAGCAGGGATCTCTTCAATTCTAGGAGCCGTAAATTTTATTACAACAGTTATTAATATACGATCTACAGGTATTACATTTGACCGAATACCTTTATTTGTATGATCCGTAGTAATTACAGCTTTACTTTTATTACTTTCTTTACCTGTACTAGCCGGAGCAATTACAATACTATTAACGGACCGAAATATTAATACCTCATTTTTCGACCCAGCAGGAGGAGGAGATCCTATTTTATACCAACACCTATTTGATGTAGAAGAGAAGGACGAAAATGGTTTGCCTAAACACATGGAATGGCTAGAGGGCATATCTATAGCTGSTTTGGTAGTGGGTGAAAATTGTGAAACACCCTCGCATTGGCGTGCCAAACAATTGCTATCACAATGGATGGAATCRCATAATGTCCCCGGTATTAGTGGCATTGATACCAGAGCTTTGACAAARAAGATTCGTGAAAATGGKACCATATTGGGTCGTATTGTGTATGAGCATCCCGAAAATATCAAATCCTTGACCTTCTCCGATCCCAATCAACGTAATTTGGTAGCTGAGTGCTCGGTAAAGGAACCCATGGTTTTTAATGCCTCCGGTTCGCCTCGTATATGTGCCATAGATTGTGGTTTGAAATTGAATCAGATTAAATGCTTTATTTCACGTGGCGCTCGAGTAGATTTRGTACCTTGGAATTGGAAATTGGATGAATCCACATTCGATGGTTTATTCATTTCCAATGGTCCCGGCGATCCAGTCGTTTGCAAGGAAACAGTTGTGCAAATACAAAAGGTTTTGAAATCAGGCCAGAAACCCGTRTTCGGTATTTGTTTGGGCCATCAGTTACTGTCCTCAGCCATYGGGTGTAAGACTTATAAAATGAAATACGGCAACAGAGGCCACAATTTACCTTGTATACATCATGGYACAGGACGTTGTTTTATGACTTCTCAAAATCATGGTTTTGCWGTAGATACGGACACTTTGCCWATGGATTGGGAGCCTTTGTTTACSAATGCCAATGATAACACCAAT
KM359iot  CTTTTATACTTTATTTTCGGAGCTTGAGCAGGAATAGTAGGAACTTCTCTAAGAATTCTTATTCGAGCAGAATTAGGTCATCCTGGGGCATTAATTGGAGATGACCAAATTTATAACGTAATTGTTACAGCACATGCTTTTATTATAATTTTTTTCATAGTAATGCCAATTATAATTGGAGGATTTGGAAATTGACTAGTACCCATTATATTAGGAGCCCCAGATATGGCTTTTCCTCGAATAAATAATATAAGCTTTTGACTCTTACCTCCAGCATTAACACTACTTCTAGTAAGTAGTATAGTAGAAAATGGAGCTGGAACAGGATGAACTGTTTACCCTCCCCTATCATCTAATATTGCTCACGGAGGAGCTTCTGTTGACTTAGCTATTTTTTCTTTACATTTAGCAGGAATCTCTTCAATTCTAGGAGCCGTAAATTTTATTACAACAGTTATTAATATACGATCTACAGGTATTACATTTGACCGAATACCTTTATTTGTATGATCCGTAGTAATTACAGCTTTACTTTTATTACTTTCTTTACCTGTACTAGCCGGAGCAATTACAATACTATTAACGGACCGAAATATTAATACCTCATTTTTCGACCCGGCGGGAGGAGGAGATCCTATTTTATACCAACACCTATTTGATGTAGAAGAGAAGGACGAAAATGGTTTGCCTAAACACATGGAATGGCTAGAGGGCATATCTATAGCTGGTTTGGTAGTGGGTGAAAATTGTGAAACWCCCTCGCATTGGCGTGCCAAACAATTGCTATCACAATGGATGGAATCACATAATGTYCCCGGTATTAGTGGYATTGATACCAGAGCCTTGACAAAGAAGATTCGTGAAAATGGTACCATATTGGGTCGTATTGTGTATGAGCATCCCGAAAATATCAAATCCTTAACATTCTCCGATCCCAATCAACGTAATTTGGTAGCTGAGTGCTCGGTAAAGAAACCCATGGTKTTTAATGCCTCCGGTTCGCCTCGTATATGTGCCMTAGATTGTGGTTTGAAATTGAATCAGATTAAATGTTTCATTTCACGTGGTGCTCGCGTAGATTTGGTACCTTGGAATTGGCCATTGGATGAATCCACATTCGATGGTTTATTYATTTCCAATGGTCCCGGCGATCCAGTCGTTTGCAAGGAAACAGTTGTGCAAATACAAAAGGTTTTGAAATCAGGSCARAAACCMGTGTTCGGTATTTGTTTGGGCCATCAGTTACTGTCCTCAGCCATTGGGTGTAAGACTTATAAAATGAAATACGGCAACAGAGGCCACAATTTACCTTGTATACATCATGGCACAGGACGTTGTTTTATGACTTCTCAAAATCATGGTTTTGCTGTAGATACGGACACTTTGCCTATGGARTGGGAGCCTTTGTTTACCAATGCYAATGATAACACCAAT
KM360iot  ACTTTATACTTTATTTTCGGAGCTTGAGCAGGAATAGTAGGAACTTCTCTAAGAATTCTTATTCGAGCAGAATTAGGTCATCCTGGGGCATTAATTGGAGATGATCAAATTTATAACGTAATTGTTACAGCACATGCTTTTATTATAATTTTTTTCATAGTAATGCCAATTATAATTGGAGGATTTGGAAATTGACTAGTACCCATTATATTAGGAGCCCCAGATATGGCTTTTCCTCGAATAAATAATATAAGCTTTTGACTCTTACCTCCAGCATTAACACTACTTCTAGTAAGTAGTATAGTAGAAAATGGGGCTGGAACAGGATGAACTGTTTACCCTCCCCTATCATCTAATATTGCTCACGGAGGAGCTTCTGTTGACTTAGCTATTTTTTCTTTACATTTAGCAGGAATCTCTTCAATTCTAGGAGCCGTAAATTTTATTACAACAGTTATTAATATACGATCTACAGGTATTACATTTGACCGAATACCTTTATTTGTATGATCCGTAGTAATTACAGCTTTACTTTTATTACTTTCTTTACCTGTACTAGCCGGAGCAATTACAATACTATTAACGGACCGAAATATTAATACCTCATTTTTCGACCCTGCAGGAGGAGGAGATCCTATTTTATACCAACACCTATTTGATGTAGAAGAGAAGGACGAAAATGGTTTGCCTAAACACATGGAATGGCTAGAGGGCATATCTATAGCTGSTTTGGTAGTGGGTGAAAATTGTGAAACACCCTCGCATTGGCGTGCCAAACAATTGCTATCACAATGGATGGAATCACATAATGTYCCCGGTATTAGTGGCATYGATACCAGAGCTTTGACAAAAAAGATTCGTGAAAATGGTACCATATTGGGTCGTATTGTGTATGAGCATCCCGAAAATATCAAATCCTTRACCTTCTCCGATCCCAATCAACGTAATTTGGTAGCTGAGTGCTCGGTAAAGRAACCCATGGTKTTTAATGCCTCCGGTTCGCCTCGTATATGTGCCATAGATTGTGGTTTGAAATTGAATCAGATTAAATGYTTYATTTCACGTGGYGCTCGMGTAGATTTGGTACCTTGGAATTGGMMATTGGATGAATCCACATTCGATGGTTTATTCATTTCCAATGGTCCYGGTGATCCAGTCGTTTGCAAGGAAACRGTTRTGCAAATACAAAAGGTTTTGAAATCGGGCCAGAAACCCGTGTTCGGTATTTGTTTGGGCCATCARTTACTGTCCTCAGCYATCGGGTGTAAGACTTATAAAATGAAATACGGCAACAGAGGYCACAATTTACCTTGTATACATCATGGCACAGGACGTTGTTTTATGACTTCTCAAAATCATGGTTTTGCTGTRGATACGGACACTTTGCCWATGGAATGGGAGCCTTTGTTTACCAATGCCAATGATAACACCAAT
KM566pra  ACTTTATATTTCATTTTTGGAGCTTGAGCTGGAATAGTAGGAACTTCTTTAAGAATTCTTATTCGAGCAGAATTAGGTCATCCAGGAGCCTTAATTGGAGACGACCAAATTTATAATGTAATTGTCACAGCACATGCTTTTATTATAATTTTCTTTATAGTAATACCTATTATAATTGGAGGATTTGGAAATTGACTGGTACCAATTATATTAGGAGCTCCAGATATAGCTTTCCCTCGAATAAATAATATAAGTTTTTGACTTTTACCACCAGCTTTAACCCTTCTTCTAGTAAGTAGTATAGTAGAAAATGGAGCTGGAACAGGATGAACTGTTTACCCTCCCTTATCTTCAAATATTGCCCATGGAGGAGCTTCTGTTGATTTAGCTATTTTTTCTCTACATCTAGCTGGGATTTCTTCAATTTTAGGTGCAGTAAATTTTATTACTACAGTTATTAATATGCGATCAACTGGTATTACTTTTGACCGAATACCTTTATTTGTGTGATCAGTAGTAATTACTGCTCTACTTTTATTACTTTCTTTACCTGTACTTGCCGGAGCTATTACAATATTATTAACTGACCGAAATATTAATACCTCATTCTTTGACCCAGCAGGAGGAGGAGATCCTATTTTATACCAACATTTATTTGATGTAGAAGAGAAGGACGAAAATGGTTTGCCTAAACACATGGAATGGCTAGAGGGCATATCTATAGCGGCTTTRGTGGTGGGTGAAAATTGTGAAACACCCTCTCATTGGCGTGCYAAACAATTGCTATCACAATGGATGGAATCACACAATGTGCCCGGTATTAGTGGCATCGATACCAGAGCTTTGACAAAAAAGATTCGTGAAAATGGTACCATATTGGGTCGTATTGTGTATGAGTATCCCGAAAATATCAAATCCTTGACATTCTCCGATCCCAATGAACGTAATTTAGTAGCCGAATGTTCGGTAAAGAAACCAATGGTTTTTAATGCCTCCGGTTCGCCTCGTATTTGTGCTATAGATTGTGGTTTAAAATTGAATCAGATTAAATGTTTCATTTCACGTGGCGCTCGCGTAGATTTGGTACCTTGGAATTGGTCATTGGATGAGTCCACATTCGATGGTTTATTCATTTCTAACGGTCCCGGTGATCCAGTCGTTTGCAAGGAAACAGTTGTGCAAATACAAAAGGTTTTGAAATCGGGCCAGAAACCCGTGTTCGGTATTTGTTTGGGCCATCAGTTGCTGTCCTCAGCCGTAGGTTGTAAAACTTATAAAATGAAATACGGCAACAGAGGCCACAATTTACCTTGTATACATCATGGCACAGGACGTTGTTTTATGACTTCTCAAAATCATGGTTTTGCGGTCGATACGGACACTTTGCCTATGGACTGGGAGCCTTTGTTTACCAATGCCAATGATAACACCAAT
KM580zet  ACTTTATATTTTATTTTTGGAGCTTGAGCAGGAATAGTAGGAACTTCATTAAGAATTCTTATTCGAGCAGAATTAGGTCACCCAGGAGCATTAATTGGAGATGACCAAATTTATAATGTAATTGTTACAGCACATGCTTTTATTATAATTTTTTTTATAGTTATACCAATTATAATTGGAGGATTTGGAAATTGACTAGTCCCAATTATACTAGGAGCTCCAGATATAGCTTTCCCTCGAATAAATAATATAAGTTTTTGACTCTTACCTCCAGCATTAACACTTCTTCTAGTAAGCAGTATAGTAGAAAATGGAGCTGGAACAGGATGAACTGTTTACCCTCCTTTATCATCTAATATTGCTCATGGAGGAGCTTCAGTTGATTTAGCTATCTTTTCTCTCCATTTAGCTGGAATCTCGTCAATTTTAGGAGCCGTAAATTTTATCACTACAGTTATTAATATACGATCAACAGGTATTACTTTTGATCGAATACCATTATTTGTTTGATCAGTAGTAATTACAGCTTTACTATTACTACTTTCTTTACCAGTACTTGCTGGAGCAATCACTATATTATTGACCGACCGAAATATTAATACCTCATTTTTTGATCCCGCAGGAGGAGGAGATCCTATTTTATACCAACATTTATTTGATGTAGAAGAGAAGGACGAAAATGGTTTGCCTAAACACTTGGAATGGCTAGAGGGCATATCTATAGCGGCTTTGGTGGTGGGTGAAAATTGTGAAACACCCTCCCATTGGCGTGCCAAACAATTACTATCACAATGGATGGAATCACATAAAGTGCCCGGTATTAGTGGCATCGATACCAGAGCTTTGACAAAAAAGATTCGTGAAAATGGTACCATATTGGGTCGTATTGTGTATAAGTATCCCGAAAATATAAAATCCTTGACATTCTCCGATCCCAATGAACGTAATTTAGTAGCCGAATGTTCGGTAAAGAAACCCATGGTTTTTAATGCCTCCGGTTCACCTCGTATTTGTGCCATAGATTGTGGTTTGAAATTGAATCAGATTAAATGTTTCATTTCACGTGGCGCTCGYGTAGATTTGGTACCWTKKAATTGTCCCTTGGATGAATCCACATTCGATGGTTTATTCATTTCTAACGGTCCCGGTGATCCAGTCGTTTGCAAGGAAACAGTTGTGCAAATACAAAAGGTTTTGAAATCGGGYCARAAACCCGTGTTCGGTATTTGTTTGGGYCATCAGTTACTGTCSTCAGCCATAGGTTGTAAGACTTATAAAATGAAATACGGCAACAGAGGCCACAATTTACCKTGTATACATCATGGCACAGGACGTTGTTTTATGACTTCTCAAAATCATGGCTTTGCAGTAGATACGGACACCTTGCCTATGGATTGGGAGCCTTTGTTTACCAATGCCAATGATAACACCAAT
KM581mis  ACTTTATACTTTATTTTCGGAGCTTGAGCAGGTATAGTAGGAACTTCTCTAAGAATTCTTATTCGAGCAGAATTAGGTCATCCTGGTGCATTAATTGGAGATGACCAAATTTATAATGTAATTGTTACAGCTCATGCTTTTATTATAATTTTTTTTATAGTAATACCAATTATAATTGGAGGGTTTGGAAATTGACTAGTGCCAATTATATTAGGAGCTCCAGATATAGCATTTCCTCGAATAAATAATATAAGTTTTTGACTTCTACCTCCAGCATTAACACTACTTCTAGTAAGTTCTATAGTAGAAAATGGAGCTGGAACAGGATGAACTGTTTACCCTCCTTTATCTTCTAATATCGCTCACGGAGGAGCTTCTGTTGATTTAGCTATTTTCTCTTTACATTTAGCTGGAATTTCTTCAATTTTAGGAGCAGTTAATTTTATTACTACAGTTATTAATATACGATCTACAGGTATTACATTTGACCGAATACCTTTATTTGTATGATCAGTAGTAATTACTGCTTTACTTTTATTATTATCTTTACCTGTACTTGCAGGAGCTATTACAATATTATTAACTGATCGAAATATTAATACTTCATTCTTTGACCCAGCTGGAGGAGGAGATCCTATTTTATACCAACATTTAT-----GTAGAAGAGAAGGATGAAARTGATTTGCCTAAACACATGGAATGGCTAGAGGGCATATCTATAGCGGCTTTRGTAGTGGGTGAAAATTGTGAAACACCCTCCCATTGGCGTTCCAAACAATTGCTATCACAATGGATGGAATCACATAATGTGCCCGGTATWAGTGGCATTGATACCAGAGCTTTGACAAAAAAGATTCGTGAAAAYGGTACCATATTGGGTCGTATTGTTTATGAGTATCCCGCAAATATCAAATCTTTRACATTCTCCGATCCCAATCAACGTAATTTGGTAGCCGAGTGYTCGGTAAAGAAACCGATGGTTTTTAATGCSTCCGGTTCRCCTCGTATATGTGCCATAGATTGTGGTTTGAAATTGAATCAGATTAAATGYTTCATTWCACGTGGCGCTCGTGTCGAYTTGGTACCTTGGAATTGGCCATTGGATGAATCCACATTCGATGGTTTATTCATTTCCAATGGTCCCGGTGATCCAGTTGTTTGCAAGGAAACAGTTGTGCAAATACAAAAAGTTCTGAAATCGGGCCAGAAACCGGTCTTCGGTATTTGTTTGGGACATCAGTTGCTGTCCTCMGCCATAGGCTGTAAGACTTATAAAATGAAATATGGCAACAGAGGCCACAATTTACCTTGTATACATCATG--------------------------------------------------------------------------------------------------------------
KM590koh  ACTTTATACTTTATTTTTGGAGCTTGAGCAGGTATAGTAGGAACTTCATTAAGAATTCTAATTCGAGCAGAATTAGGTCATCCTGGTGCATTAATTGGAGATGATCAAATTTATAATGTCATTGTAACAGCACATGCTTTTATTATAATTTTTTTTATAGTAATACCTATTATAATTGGAGGATTTGGAAATTGATTAGTACCAATTATGTTAGGAGCTCCAGATATGGCTTTCCCACGAATAAATAATATAAGCTTTTGACTTTTACCTCCAGCACTAACACTTCTTCTGGTAAGAAGTATAGTAGAAAATGGGGCCGGAACAGGATGAACTGTTTACCCTCCCTTATCATCTAACATTGCTCACGGAGGAGCTTCTGTTGACTTAGCAATTTTCTCTCTTCATTTAGCCGGAATTTCATCAATTTTAGGAGCAGTAAATTTTATTACTACAGTTATTAATATACGAGCGATAGGAATTACCTTTGACCGAATACCTTTATTTGTTTGATCCGTAGTAATTACAGCTCTTTTATTATTACTTTCTTTACCTGTATTAGCAGGAGCAATTACTATATTATTAACAGACCGAAATATTAATACTTCCTTTTTTGATCCCGCAGGAGGGGGAGATCCTATTTTATATCAACATTTATTTGATGTGGAACAGAAGGACGTAAATGGTTTGCCCAAACACATGGAATGGCTAGAGGGCATATCTATAGCGGCTTTGGTAGTGGGTGAAAATTGTGAAACTCCCTCGCATTGGCGTGCCAAACAATTGCTATCACAATGGATGGAATCACACAATGTGCCCGGTATTAGTGGCATCGATACCAGAGCTTTGACAAAAAAGATTCGTGAAAATGGTACCATACTGGGTCGTATTGTTTATGAGTATCCCGAAAATATCAAATCCTTAACATTCTCCGATCCCAATCAACGTAATTTGGTAGCCGAGTGTTCGGTAAAGAAATCTATGGTTTTTAATGCCTCCGGTTCTCCTCGTATATGTGCCATAGATTGTGGTTTGAAATTGAATCAGATTAAATGTTTCATTTCACGTGGCGCTCGCGTAGATTTGGTACCTTGGAATTGGCCATTGGATGAATCCACATTCGATGGTTTATTCATTTCTAACGGTCCTGGTGATCCAGTTGTTTGTAAGGAAACAGTTGTGCAAATACAAAAGGTTTTGAAATCGGGCCAGAAACCCGTGTTCGGCATTTGTTTGGGTCATCAGTTACTGTCTTCAGCCATAGGTTGTAAAACTTATAAAATGAAATACGGTAACAGAGGCCATAATTTACCTTGTATACATCATGGCACAGGACGTTGTTTTATGACTTCCCAAAATCATGGTTTTGCGGTAGATACGGACACTTTGCCTATGGATTGGGAGCCTTTGTTTACCAATGCCAACGATAACACCAAT
KM592koh  ACTTTATACTTTATTTTCGGAGCTTGAGCAGGTATAGTAGGAACTTCTCTAAGAATTCTTATTCGAGCAGAATTAGGTCATCCTGGTGCATTAATTGGAGATGACCAAATTTATAATGTAATTGTTACAGCTCATGCTTTTATTATAATTTTTTTTATAGTAATACCAATTATAATTGGAGGGTTTGGAAATTGACTAGTGCCAATTATGTTAGGAGCTCCAGATATAGCATTTCCTCGAATAAATAATATAAGTTTTTGACTTCTACCTCCAGCATTAACACTACTTCTAGTAAGTTCTATAGTAGAAAATGGAGCTGGAACAGGATGAACTGTTTACCCTCCTTTATCTTCTAATATCGCTCACGGAGGAGCTTCTGTTGATTTAGCTATTTTCTCTTTACATTTAGCTGGAATTTCTTCAATTTTAGGAGCAGTTAATTTTATTACTACAGTTATTAATATACGATCTACAGGTATTACATTTGACCGAATACCTTTATTTGTATGATCAGTAGTAATTACTGCTTTACTTTTATTATTATCTTTACCTGTACTTGCAGGAGCTATTACAATATTATTAACTGATCGAAATATTAATACTTCATTCTTTGATCCAGCTGGAGGAGGAGATCCTATTTTATACCAACATTTATTTGATGTAGAAGAGAAGGATGAAAATGATTTGCCTAAACACATGGAATGGCTAGAGGGCATATCTATAGCGGCTTTRGTAGTGGGTGAAAATTGTGAAACACCYTCCCATTGGCGTTCCAAACAATTGCTRTCACAATGGATGGAATCACATAATGTGCCCGGTATWAGTGGCATTGATACCAGAGCTTTGACAAAAAAGATTCGTGAAAACGGTACCATATTGGGTCGTATTGTTTATGAGTATCCCGCAAATATCAAATCTTTGACATTCTCCGATCCCAATCAACGTAATTTGGTAGCCGAGTGTTCGGTAAAGAARCCGATGGTTTTTAATGCGTCCGGTTCGCCTCGTATATGTGCCATAGATTGTGGTTTGAAATTGAATCAGATTAAATGYTTCATTTCACGTGGCGCTCGTGTCGAYTTGGTACCTTGGAATTGGCCATTGGATGAATCCACATTCGATGGTTTATTCATTTCCAATGGTCCCGGTGATCCAGTTGTTTGCAAGGAAACAGTTRTGCAAATACAAAAAGTTCTGAAATCGGGCCAGAAACCSGTCTTCGGTATTTGTTTGGGWCATCAGTTGCTGTCCTCAGCCATAGGCTGTAAGACTTATAAAATGAAATAYGGCAACAGAGGCCACAATTTACCTTGTATACATCATGGCACAGGACGTTGTTTTATGACTTCTCAAAATCATGGTTTTGCAGTAGATACGGACACTTTACCTATGGATTGGGAGCCTTTGTTTACCAATGCCAATGATAACACCAAT
KM593mis  ACTTTATACTTTATTTTCGGAGCTTGAGCAGGTATAGTAGGAACTTCTCTAAGAATTCTTATTCGAGCAGAATTAGGTCATCCTGGTGCATTAATTGGAGATGATCAAATTTATAATGTAATTGTTACAGCTCATGCTTTTATTATAATTTTTTTTATAGTAATACCAATTATAATTGGAGGGTTTGGAAATTGACTAGTGCCAATTATATTAGGAGCTCCAGATATAGCATTTCCTCGAATAAATAATATAAGTTTTTGACTTCTACCTCCAGCATTAACACTACTTCTAGTAAGTTCTATAGTAGAAAATGGAGCTGGAACAGGATGAACTGTTTACCCTCCTTTATCTTCTAATATCGCTCACGGAGGAGCTTCTGTTGATTTAGCTATTTTCTCTTTACATTTAGCTGGAATTTCTTCAATTTTAGGAGCAGTTAATTTTATTACTACAGTTATTAATATACGATCTACAGGTATTACATTTGACCGAATACCTTTATTTGTATGATCAGTAGTAATTACTGCTTTACTTTTATTATTATCTTTACCTGTACTTGCAGGAGCTATTACAATATTATTAACTGATCGAAATATTAATACTTCATTCTTTGATCCAGCTGGAGGAGGAGACCCTATTTTATATCAACATTTATTTGATGTAGAAGAGAAGGATGAAAATGATTTGCCTAAACACATGGAATGGCTAGAGGGCATATCWATAGCGGCTTTRGTAGTGGGTGAAAATTGTGAAACACCCTCCCATTGGCGTTCYAAACAATTGCTATCACAATGGATGGAATCACATAATGTGCCCGGTATTAGTGGCATTGATACCAGAGCTTTGACAAAAAAGATTCGTGAAAACGGTACCATATTGGGTCGTATTGTTTATGAGTATCCCGMAAATATCAAATCTTTAACATTCTCCGATCCCAATCAACGTAATTTGGTAGCCGAGTGTTCGGTAAAGAAACCRATGGTTTTTAATGCCTCCGGTTCKCCTCGTATATGTGCCATAGATTGTGGTTTGAAATTGAATCAGATTAAATGCTTCATTTCACGTGGCGCTCGTGTCGACTTGGTACCTTGGAATTGGCCATTGGATGAATCCACATTCGATGGTTTATTCATTTCCAATGGTCCCGGTGATCCAGTTGTTTGCAAGGAAACAGTTGTGCAAATACAAAAAGTTCTGAAATCGGGCCAGAAACCSGTCTTCGGTATTTGTTTGGGWCATCAGTTGCTGTCCTCWGCCATAGGCTGTAAGACTTATAAAATGAAATACGGCAACAGAGGCCACAATTTACCTTGTATACAYCATGGCACAGGACGTTGTTTTATGACTTCTCAAAATCATGGTTTTGCAGTAGATACGGACACTTTGCCTATGGATTGGGAGCCTTTGTTTACCAATGCCAATGATAACACCAAT
KM595pra  ACTTTATATTTCATTTTTGGAGCTTGAGCTGGAATAGTAGGAACTTCTTTAAGAATTCTTATTCGAGCAGAATTAGGTCATCCAGGAGCCTTAATTGGAGACGACCAAATTTATAATGTAATTGTCACAGCACATGCTTTTATTATAATTTTCTTTATAGTAATACCTATTATAATTGGAGGATTTGGAAATTGACTGGTACCAATTATATTAGGAGCTCCAGATATAGCTTTCCCTCGAATAAATAATATAAGTTTTTGACTTTTACCACCAGCTTTAACCCTTCTTCTAGTAAGTAGTATAGTAGAAAATGGAGCTGGAACAGGATGAACTGTTTACCCTCCCTTATCTTCAAATATTGCCCATGGAGGAGCTTCTGTTGATTTAGCTATTTTTTCTCTACATCTAGCTGGGATTTCTTCAATTTTAGGTGCAGTAAATTTTATTACTACAGTTATTAATATGCGATCAACTGGTATTACTTTTGATCGAATACCTTTATTTGTGTGATCAGTAGTAATTACTGCTCTACTTTTATTACTTTCTTTACCTGTACTTGCCGGAGCTATTACAATATTATTAACTGACCGAAATATTAATACCTCATTCTTTGATCCAGCAGGAGGAGGAGACCCTATTTTATACCAACATTTATTTGATGTAGAAGAGAAGGACGAAAATGGTTTGCCTAAACACATGGAATGGCTAGAGGGCATATCTATAGCGGCTTTRGTGGTGGGTGAAAATTGTGAAACACCCTCYCATTGGCGTGCCAAACAATTGCTATCACAATGGATGGAATCACACAATGTGCCCGGTATTAGTGGCATCGATACCAGAGCTTTGACAAAAAAGATTCGTGAAAATGGTACCATWTTGGGTCGTATTGTGTATGAGTATCCCGAAAATATCAAATCCTTGACATTCTCCGATCCCAATGAACGTAATTTAGTAGCCGAATGTTCGGTAAAGAAACCAATGGTTTTTAATGCCTCCGGTTCGCCTCGTATTTGTGCTATAGATTGTGGTTTAAAATTGAATCAGATTAAATGTTTCATTTCRCGTGGCGCTCGCGTAGATTTGGTACCTTGGAATTGGTCATTGGATGAGTCCACATTCGATGGTTTATTCATTTCTAACGGTCCCGGTGATCCAGTCGTTTGCAAGGAAACAGTTGTGCAAATACAAAAGGTTTTGAAATCGGGCCAGAAACCCGTGTTCGGTATTTGTTTGGGCCATCAGTTGCTGTCCTCAGCCGTAGGTTGTAAAACTTATAAAATGAAATACGGCAACAGAGGCCACAATTTACCTTGTATACATCATGGCACAGGACGTTGTTTTATGACTTCTCAAAATCATGGTTTTGCGGTCGATACGGACACTTTGCCTATGGAYTGGGAGCCTTTGTTTACYAATGCMAATGATAACACCAAT
KM599imp  ACTTTATACTTCATTTTTGGAGCTTGAGCTGGAATAGTGGGAACTTCCCTAAGAATTCTTATTCGAGCTGAATTAGGTCACCCAGGAGCATTAATTGGAGATGATCAAATCTATAATGTAATTGTTACAGCACATGCTTTTATTATAATTTTCTTTATAGTAATACCAATTATAATTGGAGGATTCGGAAATTGATTAGTGCCTATCATATTAGGAGCTCCAGATATAGCTTTCCCCCGAATAAATAATATAAGTTTTTGACTTTTACCTCCCGCCCTAACACTTCTTCTAGTAAGTAGTATAGTAGAAAATGGGGCTGGAACAGGATGAACTGTTTACCCTCCCTTATCGTCAAATATTGCTCACGGAGGAGCTTCAGTTGATTTAGCCATTTTCTCCCTTCATTTAGCAGGAATTTCTTCAATTTTAGGAGCAGTAAATTTTATTACTACAGTTATTAATATACGATCAACAGGTATTACTTTTGACCGAATACCCCTATTTGTTTGATCAGTAGTAATTACAGCTTTACTTTTATTACTTTCTCTACCTGTACTAGCCGGGGCAATTACTATACTATTAACAGATCGAAATATTAATACTTCATTTTTTGATCCTGCAGGAGGAGGAGACCCTATCTTATATCAACACCTATTCGATGTAGAAGAGAAGGACGAAAATGGTTTGCCTAAACACATGGAATGGCTAGAGGGCATATCTATAGCGGCTTTGGTGGTGGGTGAAAATTGTGAAACACCCTCCCATTGGCGTGCCAAACAATTGCTATCACAATGGATGGAATCACACAATGTGCCGGGTATTAGTGGCATCGATACCAGAGCTTTGACAAAAAAGATTCGTGAAAATGGTAGCATATTGGGTCGTATTGTGTATGAGTATCCCGAAAATATCAAATCCTTGACATTCTCCGATCCCAATGAACGTAATTTAGTGGCCGAATGTTCGGTAAAGAAACCAATGGTTTTTAATGCCTCCGGTTCGCCTCGTATTTGTGCCATAGATTGTGGTTTGAAATTGAATCAGATTAAATGTTTCATTTCACGTGGCGCTCGCGTAGATTTGGTACCTTGGAATTGGTCATTGGATGAATCCACATTCGATGGTTTATTCATTTCTAACGGTCCCGGTGATCCAGTCGTTTGCAAGGAAACAGTTGTGCAAATACAAAAGGTTTTGAAATCGGGCCAGAAACCCGTGTTCGGTATTTGTTTGGGCCATCAGTTGCTGTCCTCAGCCATAGGTTGTAAAACTTATAAAATGAAATACGGCAACAGAGGCCACAATTTACCTTGTATACATCATGGCACAGGACGTTGTTTTATGACTTCTCAAAATCATGGTTTTGCGGTCGATACGGACACTTTGCCTATGGATTGGGAGCCTTTGTTTACCAATGCCAACGATAACACCAAT
KM604pra  ACTTTATATTTCATTTTTGGAGCTTGAGCTGGAATAGTAGGAACTTCTTTAAGAATTCTTATTCGAGCAGAATTAGGTCATCCAGGAGCCTTAATTGGAGACGACCAAATTTATAATGTAATTGTCACAGCACATGCTTTTATTATAATTTTCTTTATAGTAATACCTATTATAATTGGAGGATTTGGAAATTGACTGGTACCAATTATATTAGGAGCTCCAGATATAGCTTTCCCTCGAATAAATAATATAAGTTTTTGACTTTTACCACCAGCTTTAACCCTTCTTCTAGTAAGTAGTATAGTAGAAAATGGAGCTGGAACAGGATGAACTGTTTACCCTCCCTTATCTTCAAATATTGCCCATGGAGGAGCTTCTGTTGATTTAGCTATTTTTTCTCTACATCTAGCTGGGATTTCTTCAATTTTAGGTGCAGTAAATTTTATTACTACAGTTATTAATATGCGATCAACTGGTATTACTTTTGACCGAATACCTTTATTTGTGTGATCAGTAGTAATTACTGCTCTACTTTTATTACTTTCTTTACCTGTACTTGCCGGAGCTATTACAATATTATTAACTGACCGAAATATTAATACCTCATTCTTTGATCCAGCAGGAGGAGGAGATCCTATTTTATACCAACATTTATTT------GAAGAGAAGGACGAAAATGGTTTGCCTAAACACATGGAATGGCTAGAGGGCATATCTATAGCGGCTTTGGTGGTGGGTGAAAATTGTGAAACACCCTCYCATTGGCGTGCCAAACAATTGCTATCACAATGGATGGAATCACACAATGTGCCCGGTATTAGTGGSATCGATACCAGAGCTTTGACAAAAAAGATTCGTGAAAATGGTACCATWTTGGGTCGTATTGTGTATRAGTATCCCGAAAATATCAAATCCTTGACATTCTCCGATCCCAATGAACGTAATTTAGTAGCCGAATGTTCGGTAAAGAAACCAATGGTTTTTAATGCCTCCGGTTCGCCTCGTATTTGTGCYATAGATTGTGGTTTRAAATTGAATCAGATTAAATGTTTCATTTCACGTGGCGCTCGCGTAGATTTGGTACCTTGGAATTGGTCATTGGATGAGTCCACATTCGATGGTTTATTCATTTCTAACGGTCCCGGTGATCCAGTCGTTTGCAAGGAAACAGTTGTGCAAATACAAAAGGTTTTGAAATCGGGCCAGAAACCCGTGTTCGGTATTTGTTTGGGCCATCAGTTGCTGTCCTCAGCCGTAGGTTGTAAAACTTATAAAATGAAATACGGCAACAGAGGCCACAATTTACCTTGTATACATCATGGCACAGGACGTTGTTTTATGACTTCTCAAAATCATGGTTTTGCGGTCGATACGGACACTTTGCCTATGGATTGGGAGCCTTTGTTTACTAAYGCAAATGATAACACCAAT
KM608imp  ACTTTATACTTCATTTTTGGAGCTTGAGCTGGAATAGTGGGAACTTCCCTAAGAATTCTTATTCGAGCTGAATTAGGTCACCCAGGAGCATTAATTGGAGATGATCAAATCTATAATGTAATTGTTACAGCACATGCTTTTATTATAATTTTCTTTATAGTAATACCAATTATAATTGGAGGATTCGGAAATTGATTAGTGCCTATCATACTAGGAGCCCCAGATATAGCTTTCCCCCGAATAAATAATATAAGTTTTTGACTTTTACCTCCCGCCCTAACACTTCTTCTAGTAAGTAGTATAGTAGAAAATGGAGCTGGAACAGGATGAACTGTTTACCCTCCCTTATCATCAAATATTGCTCACGGAGGAGCTTCAGTTGATTTAGCCATTTTCTCCCTTCATTTAGCAGGAATTTCTTCAATTTTAGGAGCAGTAAATTTTATTACTACAGTTATTAATATACGATCAACAGGTATTACTTTTGACCGAATGCCCCTATTTGTTTGATCAGTAGTAATTACAGCTTTACTTTTATTACTTTCTCTCCCTGTACTAGCCGGAGCAATTACTATACTATTAACAGATCGAAATATTAATACTTCATTTTTTGATCCTGCAGGAGGAGGAGACCCTATCTTATATCAACACCTATTCGATGTAGAAGAGAAGGACGAAAATGGTTTGCCTAAACACATGGAATGGCTAGAGGGCATATCTATAGCGGCTTTGGTGGTGGGTGAAAATTGTGAAACACCCTCCCATTGGCGTGCCAAACAATTGCTATCACAATGGATGGAATCACACAATGTGCCGGGTATTAGTGGCATCGATACCAGAGCTTTGACAAAAAAGATTCGTGAAAATGGTAGCATATTGGGTCGTATTGTGTATGAGTATCCCGAAAATATCAAATCCTTGACATTCTCCGATCCCAATGAACGTAATTTAGTRGCCGAATGTTCGGTAAAGAAACCAATGGTTTTTAATGCCTCCGGTTCGCCTCGTATTTGTGCCATAGATTGTGGTTTGAAATTGAATCAGATTAAATGTTTCATTTCACGTGGCGCTCGCGTAGATTTGGTACCTTGGAATTGGTCATTGGATGAATCCACATTCGATGGTTTATTCATTTCTAACGGTCCCGGTGATCCAGTCGTTTGCAAGGAAACAGTTGTGCAAATACAAAAGRTTTTGAAATCGGGCCAGAAACCCGTGTTCGGTATTTGTTTGGGCCATCAGTTGCTGTCCTCAGCCATAGGTTGTAAAACTTATAAAATGAAATACGGCAACAGAGGCCACAATTTACCTTGTATACATCATGGCACAGGACGTTGTTTTATGACTTCTCAAAATCATGGTTTTGCGGTCGATACGGACACTTTGCCTATGGATTGGGAGCCTTTGTTTACCAATGCCAACGATAACACCAAT
KM609pra  ACTTTATATTTCATTTTTGGAGCTTGAGCTGGAATAGTAGGAACTTCTTTAAGAATTCTTATTCGAGCAGAATTAGGTCATCCAGGAGCCTTAATTGGAGACGACCAAATTTATAATGTAATTGTCACAGCACATGCTTTTATTATAATTTTCTTTATAGTAATACCTATTATAATTGGAGGATTTGGAAATTGACTGGTACCAATTATATTAGGAGCTCCAGATATAGCTTTCCCTCGAATAAATAATATAAGTTTTTGACTTTTACCACCAGCTTTAACCCTTCTTCTAGTAAGTAGTATAGTAGAAAATGGAGCTGGAACAGGATGAACTGTTTACCCTCCCTTATCTTCAAATATTGCCCATGGAGGAGCTTCTGTTGATTTAGCTATTTTTTCTCTACATCTAGCTGGGATTTCTTCAATTTTAGGTGCAGTAAATTTTATTACTACAGTTATTAATATACGATCAACTGGTATTACTTTTGACCGAATACCTTTATTTGTGTGATCAGTAGTAATTACTGCTCTACTTTTATTACTTTCTTTACCTGTACTTGCCGGAGCTATTACAATATTATTAACTGACCGAAATATTAATACATCATTCTTTGATCCAGCAGGAGGAGGAGACCCTATTTTATACCAACATTTATTTGATGTAGAAGAGAAGGACGAAAATGGTTTGCCTAAACACATGGAATGGCTAGAGGGCATATCTATAGCGGCTTTRGTGGTGGGTGAAAATTGTGAAACACCCTCTCATTGGCGTGCYAAACAATTGCTATCACAATGGATGGAATCACACAATGTGCCCGGTATTAGTGGCATCGATACCAGAGCTTTGACAAAAAAGATTCGTGAAAATGGTACCATATTGGGTCGTATTGTGTATGAGTATCCCGAAAATATCAAATCCTTGACATTCTCCGATCCCAATGAACGTAATTTAGTAGCCGAATGTTCGGTAAAGAAACCAATGGTTTTTAATGCCTCCGGTTCGCCTCGTATTTGTGCYATAGATTGTGGTTTRAAATTGAATCAGATTAAATGTTTCATTTCACGTGGCGCTCGCGTAGATTTGGTACCTTGGAATTGGTCATTGGATGAGTCCACATTCGATGGTTTATTCATTTCTAACGGTCCCGGTGATCCAGTCGTTTGCAAGGAAACAGTTGTGCAAATACAAAAGGTTTTGAAATCGGGCCAGAAACCCGTGTTCGGTATTTGTTTGGGCCATCAGTTGCTGTCCTCAGCCGTAGGTTGTAAAACTTATAAAATGAAATACGGCAACAGAGGCCACAATYTACCTTGTATACATCATGGCACAGGACGTTGTTTTATGACTTCTCAAAATCATGGTTTTGCGGTCGATACGGACACTTTGCCTATGGAYTGGGAGCCTTTGTTTACCAATGCCAATGATAACACCAAT
KM610dux  ACTTTATACTTTATTTTCGGAGCTTGAGCAGGTATAGTAGGAACTTCACTAAGAATTCTTATTCGAGCAGAATTGGGTCATCCTGGTGCATTAATTGGTGATGATCAAATTTATAATGTAATTGTTACAGCTCATGCCTTTATTATAATTTTTTTTATAGTTATACCAATTATAATTGGAGGATTTGGAAATTGACTAGTACCAATTATACTAGGAGCTCCAGATATAGCATTCCCCCGAATGAATAATATAAGTTTCTGACTTTTACCACCAGCATTAACATTATTACTAGTAAGCAGTATAGTAGAAAATGGAGCTGGAACAGGATGAACTGTTTACCCTCCTTTATCTTCTAATATTGCTCATGGAGGAGCTTCTGTTGATTTAGCTATTTTTTCATTACATTTAGCTGGAATCTCTTCAATTCTAGGAGCAGTAAATTTTATTACTACAGTCATTAATATACGATCAACCGGTATTACATTTGATCGAATACCTTTATTTGTATGATCAGTAGTAATTACTGCATTACTTTTATTATTATCTTTACCTGTATTAGCTGGAGCAATTACTATATTATTAACTGATCGAAATATTAATACTTCATTCTTTGACCCAGCAGGAGGAGGAGATCCTATTTTATATCAACATTTATTTGATGTTGAAGAGAAGGACGAACACGGTTTGCCTAAACACTTGGAATGGCTAGAGGGCATATCTATAGCGGCTTTGGTAGTGGGTGAAAATTGTGAAACACCCTCACATTGGCGTGCCAAACAATTACTATCACAATGGATGGAATCACATAATGTGCCCGGTATTTGTGGCATTGATACCAGAGCTTTAACAAAAAAGATTCGTGAAAATGGTACCATATTAGGTCGTATTGTTTATGAGCATCCCGAAAATATCAAATCCTTGACATTCTCCGATCCCAATCAACGTAATTTAGTAGCTGAGTGCTCGGTAAAGAAACCTATGGTTTTCAATGCCTCCGGTTCGCCTYGTATATGTGCCATAGATTGTGGTTTGAAATTGAATCAGATTAAATGTTTCATATCACGTGGCGCTCGCGTAGATTTGGTACCTTGGAATTGGCCATTGGATGAATCCACATTCGATGGTTTATTCATTTCAAACGGTCCTGGTGATCCAGTTGTTTGCAAGGAAACAGTTGTGCAAATACAAAAGGTTTTGAAATCGGGCCAGAAACCTGTGTTTGGTATTTGTTTGGGTCATCAGTTACTGTCCTCAGCCATAGGTTGTAAGACTTATAAAATGAAATACGGCAACAGAGGCCACAATTTGCCTTGTATACATCATGGCACAGGACGTTGTTTTATGACTTCTCAAAATCATGGTTTTGCGGTAGACACGGACACTTTGCCTATGGATTGGGAGCCTTTGTTTACCAATGCCAATGATAACACTAAT
KM613unF  ACTTTATACTTTATTTTCGGAGCTTGAGCAGGTATAGTAGGAACTTCACTAAGAATTCTTATTCGAGCAGAATTAGGTCATCCTGGTGCATTAATTGGAGATGATCAAATTTATAATGTAATTGTTACAGCTCATGCTTTTATTATAATTTTTTTTATAGTAATACCAATTATAATTGGAGGATTTGGAAATTGACTTGTACCAATTATACTAGGAGCTCCAGATATAGCATTCCCTCGAATAAATAATATAAGTTTTTGACTTTTACCTCCAGCATTAACATTACTTCTAGTAAGTAGTATAGTAGAAAACGGAGCTGGAACAGGATGAACTGTTTACCCTCCTTTATCTTCTAATATTGCTCACGGAGGTGCTTCTGTTGATTTAGCTATCTTCTCTTTACATTTAGCTGGAATTTCTTCTATTTTAGGAGCAGTAAATTTTATTACTACAGTTATTAATATACGATCTACAGGTATCACATTTGATCGAATACCTTTATTTGTATGATCTGTAGTAATTACTGCTTTACTTTTATTATTATCATTACCTGTTCTTGCTGGAGCAATTACAATGCTATTAACAGATCGAAACATTAATACTTCATTTTTTGACCCAGCCGGAGGAGGAGACCCTATTTTATATCAACATTTATTTGATGTAGAAGAAAAGGATGAAAATGGTTTGCCTAAACACATGGAATGGCTAGAGGGCATATCTATAGCGGCTTTGGTAGTGGGTGAAAATTGTGAAACACCCTCCCATTGGCGTGCCAAACAATTGCTATCACAATGGATGGAATCACATAATGTGCCCGGTATTAGTGGSATTGATACTAGAGCATTGACAAAAAAGATTCGTGAAAACGGTACYATATTGGGTCGTATTGTTTATGAGTATCCCGAAAATATCAAATCTTTGACATTTTCCGATCCCAATCAACGTAATTTGGTAGCCGAGTGTTCGGTAAAGAAACCGATGGTTTTTAATGCCTCCGGTTCGCCTCGTATATGTGCCATAGATTGTGGTTTAAAATTAAATCAAATTAAATGTTTCATTTCACGTGGCGCTCGTGTCGACTTGGTACCTTGGAATTGGCCATTGGATGAATCCACATTTGATGGTTTATTCATTTCCAATGGCCCCGGTGATCCAGTTGTCTGCAAGGAAACAGTTGTGCAAATACAAAAAGTTCTAAAATCGGGCCAGAAACCCGTGTTCGGCATTTGTTTGGGTCATCAGTTGCTGTCCTCAGCCATAGGCTGTAAAACATATAAAATGAAATACGGCAACAGAGGCCATAATTTACCTTGTATACATCATGGTACAGGACGTTGTTTTATGACTTCTCAAAATCATGGTTTTGCAGTAGATACGGATACTTTGCCTATGGATTGGGAGCCTTTGTTTACCAATGCCAATGATAACACCAAT
KM620pra  ACTTTATATTTCATTTTTGGAGCTTGAGCTGGAATAGTAGGAACTTCTTTAAGAATTCTTATTCGAGCAGAATTAGGTCATCCAGGAGCCTTAATTGGAGACGACCAAATTTATAATGTAATTGTCACAGCACATGCTTTTATTATAATTTTCTTTATAGTAATACCTATTATAATTGGAGGATTTGGAAATTGACTGGTACCAATTATATTAGGAGCTCCAGATATAGCTTTCCCTCGAATAAATAATATAAGTTTTTGACTTTTACCACCAGCTTTAACCCTTCTTCTAGTAAGTAGTATAGTAGAAAATGGAGCTGGAACAGGATGAACTGTTTACCCTCCCTTATCTTCAAATATTGCCCATGGAGGAGCTTCTGTTGATTTAGCTATTTTTTCTCTACATCTAGCTGGAATTTCTTCAATTTTAGGTGCAGTAAATTTTATTACTACAGTTATTAATATGCGATCAACTGGTATTACTTTTGACCGAATACCTTTATTTGTGTGATCAGTAGTAATTACTGCTCTACTTTTATTACTTTCTTTACCTGTACTTGCCGGAGCTATTACAATATTATTAACTGACCGAAATATTAATACCTCATTCTTTGATCCAGCAGGAGGAGGAGACCCTATTTTATACCAACATTTATTTGATGTAGAAGAGAAGGACGAAAATGGTTTGCCTAAACACATGGAATGGCTAGAGGGCATATCTATAGCGGCTTTRGTGGTGGGTGAAAATTGTGAAACACCCTCYCATTGGCGTGCCAAACAATTGCTATCACAATGGATGGAATCACACAATGTGCCCGGTATTAGTGGCATCGATACCAGAGCTTTGACAAAAAAGATTCGTGAAAATGGTACCATATTGGGTCGTATTGTGTATGAGTATCCCGAAAATATCAAATCCTTGACATTCTCCGATCCCAATGAACGTAATTTAGTAGCCGAATGTTCGGTAAAGAAACCAATGGTTTTTAATGCCTCCGGTTCGCCTCGTATTTGTGCYATAGATTGTGGTTTRAAATTGAATCAGATTAAATGTTTCATTTCACGTGGCGCTCGCGTAGATTTGGTACCTTGGAATTGGTCATTGGATGAGTCCACATTCGATGGTTTATTCATTTCTAACGGTCCCGGTGATCCAGTCGTTTGYAAGGAAACAGTTGTGCAAATACAAAAGGTTTTGAAATCGGGYCAGAAACCCGTGTTCGGTATTTGTTTRGGCCATCAGTTGCTGTCCTCAGCCGTAGGTTGTAAAACTTATAAAATGAAATACGGCAACAGAGGCCACAATYTACCTTGTATWCATCATGGCACAGGACGTTGTTTTATGACTTCTCAAAATCATGGTTTTGCGGTCGATACGGACACTTTGCCTATGGAYTGGGAGCCTTTGTTTACYAATGCMAATGATAACACCAAT
KM621unE  ACTTTATATTTTATTTTCGGAGCTTGAGCAGGTATAGTAGGAACTTCATTAAGAATTCTTATTCGAGCAGAATTAGGTCATCCTGGAGCATTAATTGGAGATGATCAAATTTATAATGTAATTGTTACAGCTCATGCTTTTATTATAATTTTCTTTATAGTAATACCTATTATAATTGGAGGATTCGGAAACTGATTAGTACCAATTATATTAGGAGCCCCAGATATAGCTTTCCCTCGAATAAATAATATAAGTTTTTGACTTTTACCCCCAGCATTAACATTACTACTAGTCAGTAGTATAGTAGAAAATGGAGCTGGAACAGGATGAACTGTTTACCCTCCTTTATCTTCTAATATCGCTCATGGAGGAGCTTCTGTTGACTTAGCTATTTTTTCTTTACATTTAGCCGGAATTTCTTCAATTTTAGGAGCTGTAAATTTTATTACTACAGTAATTAATATACGATCAACTGGTATTACATTTGACCGAATACCATTATTTGTATGATCAGTAGTAATTACAGCTTTACTTTTATTACTATCTTTACCTGTACTTGCTGGAGCAATTACTATATTATTAACTGATCGAAATATTAATACTTCATTCTTTGACCCAGCAGGAGGAGGAGATCCTATTTTATATCAACATTTATTT---GTCGAAGAGAAGGACGAACACGGTTTGCCTAAACACTTGGAATGGCTAGAGGGCATATCTATAGCGGCTTTGGTAGTGGGTGAAAATTGTGAAACACCCTCCCATTGGCGTGCCAAACAATTACTATCACAATGGATGGATTCACACAATGTGCCCGGTATTAGTGGCATCGATACCAGAGCTTTAACAAAAAAGATTCGTGAAAATGGTACCATATTGGGTCGTATTGTTTATGAACATCCCGAAAATATCAAATCCTTGACATTCTCTGATCCCAATCAACGTAATTTAGTAGCTGAGTGCTCGGTAAAGAAACCTATGGTTTTCAATGCCTCCGGTTCGCCTCGTATATGTGCCATAGATTGTGGTTTGAAATTGAATCAGATTAAATGTTTCATTTCACGTGGCGCTCGCGTAGATTTGGTACCTTGGAATTGGCCATTGGATGAATCCACATTCGATGGTTTATTCATTTCAAACGGTCCTGGTGATCCAGTTGTTTGCAAGGAAACAGTTGTGCAAATACAAAAGGTTTTGAAATCGGGACAGAAACCCGTGTTTGGTATTTGTTTGGGTCATCAGCTACTGTCCTCAGCCATAGGTTGTAAGACTTATAAAATGAAATACGGCAACAGAGGCCACAATTTACCTTGTATACATCATGGCACAGGACGTTGTTTTATGACTTCTCAAAATCATGGTTTTGCGGTAGATACGGACACTTTGCCTATGGATTGGGAGCCTTTGTTCACAAATGCCAATGATAACACCAAT
KM623imp  ACTTTATACTTCATTTTTGGAGCTTGAGCTGGAATAGTAGGAACTTCCCTAAGAATTCTTATTCGAGCTGAATTAGGTCACCCAGGAGCATTAATTGGAGATGATCAAATCTATAATGTAATTGTTACAGCACATGCTTTTATTATAATTTTCTTTATAGTAATACCAATTATAATTGGAGGATTCGGAAATTGATTAGTGCCTATCATATTAGGAGCCCCAGATATAGCTTTCCCCCGAATAAATAATATAAGTTTTTGACTTTTACCTCCCGCCCTAACACTTCTTCTAGTAAGTAGTATAGTAGAAAATGGGGCTGGAACAGGATGAACTGTTTACCCTCCCTTATCGTCAAATATTGCTCACGGAGGAGCTTCAGTTGATTTAGCTATTTTCTCCCTTCATTTAGCAGGAATTTCTTCAATTTTAGGAGCAGTAAATTTTATTACTACAGTTATTAATATACGATCAACAGGTATTACTTTTGACCGAATACCCCTATTTGTTTGATCAGTAGTAATTACAGCTTTACTTTTATTACTTTCTCTACCTGTACTAGCCGGGGCAATTACTATACTATTAACAGATCGAAATATTAATACTTCATTTTTTGATCCTGCAGGAGGAGGAGACCCTATCTTATATCAACACCTATTCGATGTAGAAGAGAAGGACGAAAATGGTTTGCCTAAACACATGGAATGGCTAGAGGGCATATCTATAGCGGCTTTGGTGGTGGGTGAAAATTGTGAAACACCCTCCCATTGGCGTGCCAAACAATTGCTATCACAATGGATGGAATCACACAATGTGCCGGGTATTAGTGGCATCGATACCAGAGCTTTGACAAAAAAGATTCGTGAAAATGGTAGCATATTGGGTCGTATTGTGTATGAGTATCCCGAAAATATCAAATCCTTGACATTCTCCGATCCCAATGAACGTAATTTAGTGGCCGAATGTTCGGTAAAGAAACCAATGGTTTTTAATGCCTCCGGTTCGCCTCGTATTTGTGCCATAGATTGTGGTTTGAAATTGAATCAGATTAAATGTTTCATTTCACGTGGCGCTCGCGTAGATTTGGTACCTTGGAATTGGTCATTGGATGAATCCACATTCGATGGTTTATTCATTTCTAACGGTCCCGGTGATCCAGTCGTTTGCAAGGAAACAGTTGTGCAAATACAAAAGATTTTGAAATCGGGCCAGAAACCCGTGTTCGGTATTTGTTTGGGCCATCAGTTGCTGTCCTCAGCCATAGGTTGTAAAACTTATAAAATGAAATACGGCAACAGAGGCCACAATTTACCTTGTATACATCATGGCACAGGACGTTGTTTTATGACTTCTCAAAATCATGGTTTTGCGGTCGATACGGACACTTTGCCTATGGATTGGGAGCCTTTGTTTACCAATGCCAACGATAACACCAAT
KM624mul  ACTTTATACTTTATTTTTGGAGCTTGAGCAGGTATAGTAGGAACTTCACTAAGAATTCTTATTCGAGCAGAATTAGGTCATCCTGGTGCATTAATTGGAGACGATCAAATTTATAATGTAATTGTTACAGCTCATGCTTTTATTATAATTTTCTTTATAGTAATACCTATTATAATTGGAGGGTTCGGAAATTGACTGGTGCCAATTATACTAGGAGCCCCAGACATAGCATTCCCTCGAATAAATAATATAAGTTTTTGACTTTTACCTCCAGCATTAACACTACTTCTAGTAAGTAGTATAGTAGAAAACGGAGCTGGAACAGGATGAACTGTTTACCCTCCTTTATCTTCTAATATTGCTCATGGAGGAGCCTCTGTTGATTTAGCTATTTTCTCTTTACATTTAGCTGGAATTTCTTCAATTTTAGGAGCAGTAAATTTTATTACTACAGTTATTAATATACGATCTACAGGTATTACATTTGATCGAATACCTTTATTTGTGTGATCAGTAGTAATTACTGCTCTACTTTTATTATTATCTTTACCTGTACTTGCAGGAGCAATTACAATATTATTAACTGACCGAAATATTAATACTTCATTTTTCGATCCAGCTGGAGGAGGAGACCCAATTTTATATCAACATTTATTT---GTAGAAGAGAAGGACGAAAATGGTTTGCCTAAACACATGGAATGGCTAGAGGGCATATCTATAGCGGCTTTGGTAGTGGGCGAAAATTGTGAAACACCCTCCCATTGGCGTTCCAAACAATTGCTATCACAATGGATGGAATCACATAATGTGCCCGGTATCAGTGGTATTGATACCAGAGCTTTGACAAAAAAGATTCGTGAAAACGGTAGCATATTGGGTCGCATTGTTTATGAGTATCCCGAAAATATCAAATCTTTGACATTCTCCGATCCCAATCAACGTAATTTGGTAGCCGAGTGTTCGGTAAAGAAACCGATGGTTTTTAATGCCTCCGGTTCGCCTCGTATATGTGCCATAGATTGTGGTTTGAAATTGAATCAGATTAAATGTTTCATTTCACGTGGCGCTCGTGTCGACTTGGTACCTTGGAATTGGCCATTGGATRAATCCACATTCGATGGTTTATTCATTTCCAATGGTCCCGGTGATCCAGTTGTTTGCAAGGAAACAGTTGTGCAAATACAAAAAGTTCTGAAATCGGGTCAAAAACCGGTATTCGGCATTTGTTTGGGACATCAGTTGCTGTCCTCAGCCATAGGCTGTAAGACTTATAAAATGAAATACGGCAACAGAGGCCACAATTTACCTTGTATACATCATGGCACAGGACGTTGTTTTATGACTTCTCAAAATCATGGTTTTGCAGTAGATACGGACACTTTGCCTATGGATTGGGAGCCTTTGTTTACCAATGCTAATGATAACACCAAT
KM626pra  ACTTTATATTTCATTTTTGGAGCTTGAGCTGGAATAGTAGGAACTTCTTTAAGAATTCTTATTCGAGCAGAATTAGGTCATCCAGGAGCCTTAATTGGAGACGACCAAATTTATAATGTAATTGTCACAGCACATGCTTTTATTATAATTTTCTTTATAGTAATACCTATTATAATTGGAGGATTTGGAAATTGACTGGTACCAATTATATTAGGAGCTCCAGATATAGCTTTCCCTCGAATAAATAATATAAGTTTTTGACTTTTACCACCAGCTTTAACCCTTCTTCTAGTAAGTAGTATAGTAGAAAATGGAGCTGGAACAGGATGAACTGTTTACCCTCCCTTATCTTCAAATATTGCCCATGGAGGAGCTTCTGTTGATTTAGCTATTTTTTCTCTACATCTAGCTGGGATTTCTTCAATTTTAGGTGCAGTAAATTTTATTACTACAGTTATTAATATGCGATCAACTGGTATTACTTTTGACCGAATACCTTTATTTGTGTGATCAGTAGTAATTACTGCTCTACTTTTATTACTTTCTTTACCTGTACTTGCCGGAGCTATTACAATATTATTAACTGACCGAAATATTAATACCTCATTCTTTGATCCAGCAGGAGGAGGAGACCCTATTTTATACCAACATTTATTT---GTAGAAGAGAAGGACGAAAATGGTTTGCCTAAACACATGGAATGGCTAGAGGGCATATCTATAGCGGCTTTRGTGGTGGGTGAAAATTGTGAAACACCCTCYCATTGGCGTGCCAAACAATTGCTATCACAATGGATGGAATCMCACAATGTGCCCGGTATTAGTGGCATCGATACCAGAGCTTTGACAAAAAAGATTCGTGAAAATGGTACCATWTTGGGTCGTATTGTGTATGAGTATCCCGAAAATATCAAATCCTTGACATTCTCCGATCCCAATGAACGTAATTTAGTAGCCGAATGTTCGGTAAARAAACCAATGGTTTTTAATGCCTCCGGTTCGCCTCGTATTTGTGCYATAGATTGTGGTTTAAAATTGAATCAGATTAAATGTTTCATTTCACGTGGCGCTCGCGTAGATTTGGTACCTTGGAATTGGTCATTGGATGAGTCCACATTCGATGGTTTATTCATTTCTAACGGTCCCGGTGATCCAGTCGTTTGCAAGGAAACAGTTGTGCAAATACAAAAGGTTTTGAAATCGGGCCAGAAACCCGTGTTCGGTATTTGTTTGGGCCATCAGTTGCTGTCCTCAGCCGTAGGTTGTAAAACTTATAAAATGAAATACGGCAACAGAGGCCACAATTTACCTTGTATACATCATGGCACAGGACGTTGTTTTATGACTTCTCAAAATCATGGTTTTGCGGTCGATACGGACACTTTGCCTATGGAYTGGGAGCCTTTGTTTACCAATGCMAATGATAACACCAAT
KM627dux  ------------------------------------------------------ATTCTTATTCGAGCAGAATTGGGTCATCCTGGTGCATTAATTGGTGATGATCAAATTTATAATGTAATTGTTACAGCTCATGCCTTTATTATAATTTTTTTTATAGTTATACCAATTATAATTGGAGGATTTGGAAATTGACTAGTACCAATTATACTAGGAGCTCCAGATATAGCATTCCCCCGAATGAATAATATAAGTTTCTGACTTTTACCACCAGCATTAACATTATTACTAGTAAGCAGTATAGTAGAAAATGGAGCTGGAACAGGATGAACTGTTTACCCTCCTTTATCTTCTAATATTGCTCATGGAGGAGCTTCTGTTGATTTAGCTATTTTTTCATTACATTTAGCTGGAATCTCTTCAATTCTAGGAGCAGTAAATTTTATTACTACAGTCATTAATATACGATCAACCGGTATTACATTTGATCGAATACCTTTATTTGTATGATCAGTAGTAATTACTGCATTACTTTTATTATTATCTTTACCTGTATTAGCTGGAGCAATTACTATATTATTAACTGATCGAAATATTAATACTTCATTCTTTGACCCAGCAGGAGGAGGAGATCCTATTTTATATCAACATTTATTT---------------------CACGGTTTGCCTAAACACTTGGAATGGCTAGAGGGCATATCTATAGCGGCTTTGGTAGTGGGTGAAAATTGTGAAACACCCTCACATTGGCGTGCCAAACAATTACTATCACAATGGATGGAATCACATAATGTGCCCGGTATTTGTGGCATTGATACCAGAGCTTTAACAAAAAAGATTCGTGAAAATGGTACCATATTGGGTCGTATTGTTTATGAGCATCCCGAAAATATCAAAYCCTTGACATTCTCCGATCCCAATCAACGTAATTTAGTAGCTGAGTGCTCGGTAAAGAAACCTATGGTTTTCAATGCCTCCGGTTCGCCTCGTATATGTGCCATAGATTGTGGTTTGAAATTGAATCAGATTAAATGTTTCATATCACGTGGCGCTCGCGTAGATTTGGTACCTTGGAATTGGCCATTGGATGAATCCACATTCGATGGTTTATTCATTTCAAACGGTCCTGGTGATCCAGTTGTTTGCAAGGAAACAGTTGTGCAAATACAAAAGGTTTTGAAATCGGGCCAGAAACCTGTGTTTGGTATTTGTTTGGGTCATCAGTTACTGTCCTCAGCCATAGGTTGTAAGACTTATAAAATGAAATACGGCAACAGAGGCCACAATTTGCCTTGTATACATCATGGCACAGGACGTTGTTTTATGACTTCTCAAAATCATGGTTTTGCGGTAGACACGGACACTTTGCCTATGGATTGGGAGCCTTTGTTTACCAATGCCAATGATAACACTAAT
KM628dux  ACTTTATACTTTATTTTCGGAGCTTGAGCAGGTATAGTAGGAACTTCACTAAGAATTCTTATTCGAGCAGAATTGGGTCATCCTGGTGCATTAATTGGTGATGATCAAATTTATAATGTAATTGTTACAGCTCATGCCTTTATTATAATTTTTTTTATAGTTATACCAATTATAATTGGAGGATTTGGAAATTGACTAGTACCAATTATACTAGGAGCTCCAGATATAGCATTCCCCCGAATGAATAATATAAGTTTCTGACTTTTACCACCAGCATTAACATTATTACTAGTAAGCAGTATAGTAGAAAATGGAGCTGGAACAGGATGAACTGTTTACCCTCCTTTATCTTCTAATATTGCTCATGGAGGAGCTTCTGTTGATTTAGCTATTTTTTCATTACATTTAGCTGGAATCTCTTCAATTCTAGGAGCAGTAAATTTTATTACTACAGTCATTAATATACGATCAACCGGTATTACATTTGATCGAATACCTTTATTTGTATGATCAGTAGTAATTACTGCATTACTTTTATTATTATCTTTACCTGTATTAGCTGGAGCAATTACTATATTATTAACTGATCGAAATATTAATACTTCATTCTTTGACCCAGCAGGAGGAGGAGATCCTATTTTATATCAACATTTATTT---GTTGAAGAGAAGGACGAACACGGTTTGCCTAAACACTTGGAATGGCTAGAGGGCATATCTATAGCGGCTTTGGTAGTGGGTGAAAATTGTGAAACACCCTCACATTGGCGTGCCAAACAATTACTATCACAATGGATGGAATCACATAATGTGCCCGGTATTTGTGGCATTGATACCAGAGCTTTAACAAAAAAGATTCGTGAAAATGGTACCATATTGGGTCGTATTGTTTATGAGCATCCCGAAAATATCAAATCCTTGACATTCTCCGATCCCAATCAACGTAATTTAGTAGCTGAGTGCTCGGTAAAGAAACCTATGGTTTTCAATGCCTCCGGTTCGCCTCGTATATGTGCCATAGATTGTGGTTTGAAATTGAATCAGATTAAATGTTTCATATCACGTGGCGCTCGCGTAGATTTGGTACCTTGGAATTGGCCATTGGATGAATCCACATTCGATGGTTTATTCATTTCAAACGGTCCTGGTGATCCAGTTGTTTGCAAGGAAACAGTTGTGCAAATACAAAAGGTTTTGAAATCGGGCCAGAAACCTGTGTTTGGTATTTGTTTGGGTCATCAGTTACTGTCCTCAGCCATAGGTTGTAAGACTTATAAAATGAAATACGGCAACAGAGGCCACAATTTGCCTTGTATACATCATGGCACAGGACGTTGTTTTATGACTTCTCAAAATCATGGTTTTGCGGTAGACACGGACACTTTGCCTATGGATTGGGAGCCTTTGTTTACCAATGCCAATGATAACACTAAT
KM629fro  ACTTTATACTTTATTTTCGGAGCTTGAGCAGGAATAGTAGGAACTTCTCTAAGAATCCTTATTCGAGCAGAATTAGGTCACCCAGGAGCATTAATTGGAGATGATCAAATTTATAACGTAATTGTTACAGCACATGCCTTTATTATAATTTTCTTTATAGTAATACCAATTATAATTGGGGGATTCGGAAACTGATTAGTACCAATTATATTAGGAGCACCTGATATAGCTTTCCCCCGAATAAATAATATAAGTTTTTGACTTTTACCTCCAGCATTAACACTTCTTCTAGTAAGTAGTATAGTAGAAAATGGAGCTGGAACTGGATGAACTGTTTATCCACCCCTATCCTCAAATATTGCTCATGGAGGTGCTTCTGTTGATTTAGCTATTTTTTCTCTCCACTTAGCAGGAATTTCCTCAATTTTAGGAGCAGTAAACTTTATCACAACAGTTATTAATATACGATCAACCGGTATCACCTTTGATCGAATACCACTATTTGTTTGATCAGTAGTAATTACAGCCCTACTTTTATTACTTTCCCTACCAGTACTTGCAGGAGCAATTACTATATTATTAACTGACCGAAATATTAATACTTCATTCTTTGACCCAGCTGGAGGAGGAGACCCTATTTTATACCAACATTTATTC------GAAGAGAAGGACGAAAATGGTTTGCCTAAACACATGGAATGGCTAGAGGGCATATCCATAGCGGCTTTGGTGGTGGGTGAAAATTGTGAAACACCCTCCCATTGGCGTGCCAAACAATTGCTATCACAATGGATGGAATCACACAATGTGCCCGGTATTAGTGGCATCGATACTAGGGCTTTGACAAAAAAGATTCGCGAAAATGGTACTATATTGGGTCGTATTGTGTATSAGTATCCCGAAAATATCAAATCCTTGACGTTCTCCGATCCCAATGAACGAAATCTAGTAGCCGAATGTTCGGTAAAGAAACCAATGGTGTTCAATGCGTCCGGTTCGCCTCGTATTTGTGCCATAGATTGTGGTTTGAAATTGAATCAAATTAAATGTTTCATTTCACGTGGCGCTCGCGTAGATTTGGTACCTTGGAATTGGTCATTGGATGAATYCAAATTCGATGGTTTATTCATTTCTAACGGTCCCGGTGATCCGGTCGTTTGCAAGGAAACAGTTGTGCAAATACAAAAGGTTTTGAAATCGGGTCAGAAACCCGTGTTCGGTATTTGTTTGGGCCATCAGTTGCTGTCCTCAGCCGTAGGTTGTAAAACTTATAAAATGAAATACGGCAACAGAGGCCACAATTTACCTTGTATACATCATGGCACAGGACGTTGTTTTATGACTTCTCAAAATCATGGTTTTGCTGTAGATACGGACACTTTGCCTATGGATTGGGAGCCTTTGTTTACCAATGCCAACGATAACACCAAT
KM632pra  ACTTTATATTTCATTTTTGGAGCTTGAGCTGGAATAGTAGGAACTTCTTTAAGAATTCTTATTCGAGCAGAATTAGGTCATCCAGGAGCCTTAATTGGAGACGACCAAATTTATAATGTAATTGTCACAGCACATGCTTTTATTATAATTTTCTTTATAGTAATACCTATTATAATTGGAGGATTTGGAAATTGACTGGTACCAATTATATTAGGAGCTCCAGATATAGCTTTCCCTCGAATAAATAATATAAGTTTTTGACTTTTACCACCAGCTTTAACCCTTCTTCTAGTAAGTAGTATAGTAGAAAATGGAGCTGGAACAGGATGAACTGTTTACCCTCCCTTATCTTCAAATATTGCCCATGGAGGAGCTTCTGTTGATTTAGCTATTTTTTCTCTACATCTAGCTGGGATTTCTTCAATTTTAGGTGCAGTAAATTTTATTACTACAGTTATTAATATGCGATCAACTGGTATTACTTTTGACCGAATACCTTTATTTGTATGATCAGTAGTAATTACTGCTCTACTTTTATTACTTTCTTTACCTGTACTTGCCGGAGCTATTACAATATTATTAACTGACCGAAATATTAATACATCATTCTTTGATCCAGCAGGAGGAGGAGACCCTATTTTATACCAACATTTATTT------GAAGAGAAGGACGAAAATGGTTTGCCTAAACACATGGAATGGCTAGAGGGCATATCTATAGCGGCTTTGGTGGTGGGTGAAAATTGTGAAACACCCTCTCATTGGCGTGCCAAACAATTGCTATCACAATGGATGGAATCACACAATGTGCCCGGTATTAGTGGCATCGATACCAGAGCTTTGACAAAAAAGATTCGTGAAAATGGTACCATWTTGGGTCGTATTGTGTATGAGTATCCCGAAAATATCAAATCCTTGACATTCTCCGATCCCAATGAACGTAATTTAGTAGCCGAATGTTCGGTAAAGAAACCAATGGTTTTTAATGCCTCCGGTTCGCCTCGTATTTGTGCCATAGATTGTGGTTTAAAATTGAATCAGATTAAATGTTTCATTTCRCGTGGCGCTCGCGTAGAWTTGGTMCCTTGGAATTGGTCATTGGATGAGTCCACATTCGATGGTTTRTTCATTTCTAACGGTCCCGGTGATCCAGTCGTTTGYAAGGAAACAGTTGTGCAAATACAAAAGGTTTTGAAATCGGGYCAGAAACCCGTGTTCGGTATTTGTTTRGGCCATCAGTTGCTGTCCTCAGCCGTAGGTTGTAAAACTTATAAAATGAAATACGGCAACAGAGGCCACAATTTACCTTGTATACATCATGGCACAGGACGTTGTTTTATGACTTCTCAAAATCATGGTTTTGCGGTCGATACGGACACTTTGCCTATGGATTGGGAGCCTTTGTTTACYAATGCMAATGATAACACCAAT
KM634mis  ACTTTATACTTTATTTTCGGAGCTTGAGCAGGTATAGTAGGAACTTCTCTAAGAATTCTTATTCGAGCAGAATTAGGTCATCCTGGTGCATTAATTGGAGATGACCAAATTTATAATGTAATTGTTACAGCTCATGCTTTTATTATAATTTTTTTTATAGTAATACCAATTATAATTGGAGGGTTTGGAAATTGACTAGTGCCAATTATATTAGGAGCTCCAGATATAGCATTTCCTCGAATAAATAATATAAGTTTTTGACTTCTACCTCCAGCATTAACACTACTTCTAGTAAGTTCTATAGTAGAAAATGGAGCTGGAACAGGATGAACTGTTTACCCTCCTTTATCTTCTAATATCGCTCACGGAGGAGCTTCTGTTGATTTAGCTATTTTCTCTTTACATTTAGCTGGAATTTCTTCAATTTTAGGAGCAGTTAATTTTATTACTACAGTTATTAATATACGATCTACAGGTATTACATTTGACCGAATACCTTTATTTGTATGATCAGTAGTAATTACTGCTTTACTTTTATTATTATCTTTACCTGTACTTGCAGGAGCTATTACAATATTATTAACTGATCGAAATATTAATACTTCATTCTTTGATCCAGCTGGAGGAGGAGACCCTATTTTATACCAACATTTATTT---------------GATGAAAATGATTTGCCTAAACACATGGAATGGCTAGAGGGCATATCWATAGCGGCTTTRGTAGTGGGTGAAAATTGTGAAACACCCTCCCATTGGCGTTCCAAACAATTGCTRTCACAATGGATGGAATCACATAATGTGCCCGGTATTAGTGGCATTGATACCAGAGCTTTGACAAAAAAGATTCGTGAAAAYGGTACCATATTGGGTCGTATTGTTTATGAGTATCCCGCAAATATCAAATCTTTRACATTCTCCGATCCCAATCAACGTAATTTGGTAGCCGAGTGYTCGGTAAAGAARCCGATGGTTTTTAATGCSTCCGGTTCRCCTCGTATWTGTGCCATAGATTGTGGTTTGAAATTGAATCAGATTAAATGTTTCATTWCACGTGGCGCTCGTGTCGATTTGGTACCTTGGAATTGGSCATTGGATGAATCCACATTCGATGGTTTATTCATTTCCAATGGTCCCGGTGATCCAGTTGTTTGCAAGGAAACWGTTGTGCAAATACAAAAAGTTCTGAAATCGGGCCAGAAACCSGTCTTCGGTATTTGTTTGGGWCATCAGTTGCTGTCCTCWGCCATAGGCTGTAAGACTTATAAAATGAAATACGGCAACAGAGGCCACAATTTACCTTGTATACAYCATGGCACAGGACGTTGTTTTATGACTTCTCAAAATCATGGTTTTGCAGTAGATACGGACACTTTRCCTATGGATTGGGAGCCTTTGTTTACCAATGCCAATGATAACACCAAT
KM635mis  ACTTTATACTTTATTTTCGGAGCTTGAGCAGGTATAGTAGGAACTTCTCTAAGAATTCTTATTCGAGCAGAATTAGGTCATCCTGGTGCATTAATTGGAGATGATCAAATTTATAATGTAATTGTTACAGCTCATGCTTTTATTATAATTTTTTTTATAGTAATACCAATTATAATTGGAGGGTTTGGAAATTGACTAGTGCCAATTATATTAGGAGCTCCAGATATAGCATTTCCTCGAATAAATAATATAAGTTTTTGACTTCTACCTCCAGCATTAACACTACTTCTAGTAAGTTCTATAGTAGAAAATGGAGCTGGAACAGGATGAACTGTTTACCCTCCTTTATCTTCTAATATCGCTCACGGAGGAGCTTCTGTTGATTTAGCTATTTTCTCTTTACATTTAGCTGGAATTTCTTCAATTTTAGGAGCAGTTAATTTTATTACTACAGTTATTAATATACGATCTACAGGTATTACATTTGACCGAATGCCTTTATTTGTATGATCAGTAGTAATTACTGCTTTACTTTTATTATTATCTTTACCTGTACTTGCAGGAGCTATTACAATATTATTAACTGATCGAAATATTAATACTTCATTCTTTGATCCAGCTGGAGGAGGAGACCCTATTTTATACCAACATTTATTT------GAAGAGAAGGATGAAAATGATTTGCCTAAACACATGGAATGGCTAGAGGGCATATCTATAGCGGCTTTRGTAGTGGGTGAAAATTGTGAAACACCYTCCCATTGGCGTTCCAAACAATTGCTATCACAATGGATGGAATCACATAATGTGCCCGGTATWAGTGGCATTGATACCAGAGCTTTGACAAAAAAGATTCGTGAAAACGGTACCATATTGGGTCGTATTGTTTATGAGTATCCCGCAAATATCAAATCTTTGACATTCTCCGATCCCAATCAACGTAATTTGGTAGCCGAGTGTTCGGTAAAGAARCCGATGGTTTTTAATGCGTCCGGTTCGCCTCGTATATGTGCCATAGATTGTGGTTTGAAATTGAATCAGATTAAATGYTTCATTTCACGTGGCGCTCGTGTCGAYTTGGTACCTTGGAATTGGCCATTGGATGAATCCACATTCGATGGTTTATTCATTTCCAATGGTCCCGGTGATCCAGTTGTTTGCAAGGAAACWGTTGTGCAAATACAAAAAGTTCTGAAATCGGGCCAGAAACCSGTCTTCGGTATTTGTTTGGGWCATCAGTTGCTGTCCTCAGCCATAGGCTGTAAGACTTATAAAATGAAATAYGGCAACAGAGGCCACAATTTACCTTGTATACAYCATGGCACAGGACGTTGTTTTATGACTTCTCAAAATCATGGTTTTGCAGTAGATACGGACACTTTRCCTATGGATTGGGAGCCTTTGTTTACCAATGCCAATGATAACACCAAT
KM636unF  ACTTTATACTTTATTTTCGGAGCTTGAGCAGGTATAGTAGGAACTTCACTAAGAATTCTTATTCGAGCAGAATTAGGTCATCCTGGTGCATTAATTGGAGATGATCAAATTTATAATGTAATTGTTACAGCTCATGCTTTTATTATAATTTTTTTTATAGTAATACCAATTATAATTGGAGGATTTGGAAATTGACTTGTACCAATTATACTAGGAGCTCCAGATATAGCATTCCCTCGAATAAATAATATAAGTTTTTGACTTTTACCTCCAGCATTAACATTACTTCTAGTAAGTAGTATAGTAGAAAACGGAGCTGGAACAGGATGAACTGTTTACCCTCCTTTATCTTCTAATATTGCTCACGGAGGTGCCTCTGTTGATTTAGCTATCTTCTCTTTACATTTAGCTGGAATTTCTTCTATTTTAGGAGCAGTAAATTTTATTACTACAGTTATTAATATACGATCTACAGGTATCACATTTGATCGAATACCTTTATTTGTATGATCTGTAGTAATTACTGCTTTACTTTTATTATTATCATTACCTGTTCTTGCTGGAGCAATTACAATGCTATTAACAGATCGAAACATTAATACTTCATTTTTTGACCCAGCCGGAGGAGGAGACCCTATTTTATACCAACATTTATTT------GAAGAAAAGGATGAAAATGGTTTGCCTAAACACATGGAATGGCTAGAGGGCATATCTATAGCGGCTTTGGTAGTGGGTGAAAATTGTGAAACACCCTCCCATTGGCGTGCCAAACAATTGCTATCACAATGGATGGAATCACATAATGTGCCCGGTATTAGTGGSATTGATACTAGAGCATTGACAAAAAAGATTCGTGAAAACGGTACTATATTGGGTCGTATTGTTTATGAGTATCCCGAAAATATCAARTCTTTGACATTTTCCGATCCCAATCAACGTAATTTGGTAGCCGAGTGTTCGGTAAAGAAACCGATGGTTTTTAATGCCTCCGGTTCGCYTCGTATATGTGYCATAGATTGTGGTTTAAAATTAAATCAAATTAAATGTTTCATTTCACGTGGCGCTCGTGTCGACTTGGTACCTTGGAATTGGCCATTGGATGAATCCACATTTGATGGTTTATTCATTTCCAATGGCCCCGGTGATCCAGTTGTCTGCAAGGAAACAGTTGTGCAAATACAAAAAGTTCTAAAATCGGGCCAGAAACCCGTGTTCGGCATTTGTTTGGGTCATCAGTTGCTGTCCTCAGCCATAGGCTGTAAAACATATAAAATGAAATACGGCAACAGAGGCCATAATTTACCTTGTATACATCATGGTACAGGACGTTGTTTTATGACTTCTCAAAATCATGGTTTTGCAGTAGATACGGATACTTTGCCTATGGATTGGGAGCCTTTGTTTACCAATGCCAATGATAACACCAAT
KM637mis  ACTTTATACTTTATTTTCGGAGCTTGAGCAGGTATAGTAGGAACTTCTCTAAGAATTCTTATTCGAGCAGAATTAGGTCATCCTGGTGCATTAATTGGAGATGATCAAATTTATAATGTAATTGTTACAGCTCATGCTTTTATTATAATTTTTTTTATAGTAATACCAATTATAATTGGAGGGTTTGGAAATTGACTAGTGCCAATTATATTAGGAGCTCCAGATATAGCATTTCCTCGAATAAATAATATAAGTTTTTGACTTCTACCTCCAGCATTAACACTACTTCTAGTAAGTTCTATAGTAGAAAATGGAGCTGGAACAGGATGAACTGTTTACCCTCCTTTATCTTCTAATATCGCTCACGGAGGAGCTTCTGTTGATTTAGCTATTTTCTCTTTACATTTAGCTGGAATTTCTTCAATTTTAGGAGCAGTTAATTTTATTACTACAGTTATTAATATACGATCTACAGGTATTACATTTGACCGAATACCTTTATTTGTATGATCAGTAGTAATTACTGCTTTACTTTTATTATTATCTTTACCTGTACTTGCAGGAGCTATTACAATATTATTAACTGATCGAAATATTAATACTTCATTCTTTGATCCAGCTGGAGGAGGAGACCCTATTTTATACCAACATTTATTT---GTAGAAGAGAAGGATGAAAATRATTTGCCTAAACACATGGAATGGCTAGAGGGCATATCTATAGCGGCTTTAGTAGTGGGTGAAAATTGTGAAACACCCTCCCATTGGCGTTCCAAACAATTGCTRTCACAATGGATGGAATCACATAATGTGCCCGGTATTAGTGGCATTGATACCAGAGCTTTGACAAAAAAGATTCGTGAAAACGGTACCATATTGGGTCGTATTGTTTATGAGTATCCCGCAAATATCAAATCTTTRACATTCTCCGATCCCAATCAACGTAATTTGGTAGCCGAGTGYTCGGTAAAGAARCCGATGGTTTTTAATGCCTCCGGTTCGCCTCGTATATGTGCCATAGATTGTGGTTTGAAATTGAATCAGATTAAATGTTTCATTTCACGTGGCGCTCGTGTCGATTTGGTACCTTGGAATTGGCCATTGGATGAATCCACATTCGATGGTTTATTCATTTCCAATGGTCCCGGTGATCCAGTTGTTTGCAAGGAAACWGTTGTGCAAATACAAAAAGTTCTGAAATCGGGCCAGAAACCSGTCTTCGGTATTTGTTTGGGTCATCAGTTGCTGTCCTCAGCCATAGGCTGTAAGACTTATAAAATGAAATATGGCAACAGAGGCCACAATTTACCTTGTATACATCATGGCACAGGACGTTGTTTTATGACTTCTCAAAATCATGGTTTTGCAGTAGATACGGACACTTTACCTATGGATTGGGAGCCTTTGTTTACCAATGCCAATGATAACACCAAT
KM640dux  ACTTTATACTTTATTTTCGGAGCTTGAGCAGGTATAGTAGGAACTTCACTAAGAATTCTTATTCGAGCAGAATTGGGTCATCCTGGTGCATTAATTGGTGATGATCAAATTTATAATGTAATTGTTACAGCTCATGCCTTTATTATAATTTTTTTTATAGTTATACCAATTATAATTGGAGGATTTGGAAATTGACTAGTACCAATTATACTAGGAGCTCCAGATATAGCATTCCCCCGAATGAATAATATAAGTTTCTGACTTTTACCACCAGCATTAACATTATTACTAGTAAGCAGTATAGTAGAAAATGGAGCTGGAACAGGATGAACTGTTTACCCTCCTTTATCTTCTAATATTGCTCATGGAGGAGCTTCTGTTGATTTAGCTATTTTTTCATTACATTTAGCTGGAATCTCTTCAATTCTAGGAGCAGTAAATTTTATTACTACAGTCATTAATATACGATCAACCGGTATTACATTTGATCGAATACCTTTATTTGTATGATCAGTAGTAATTACTGCATTACTTTTATTATTATCTTTACCTGTATTAGCTGGAGCAATTACTATATTATTAACTGATCGAAATATTAATACTTCATTCTTTGACCCAGCAGGAGGAGGAGATCCTATTTTATATCAACATTTATTT------GAAGAGAAGGACGAACACGGTTTGCCTAAACACTTGGAATGGCTAGAGGGCATATCTATAGCGGCTTTGGTAGTGGGTGAAAATTGTGAAACACCCTCACATTGGCGTGCCAAACAATTACTATCACAATGGATGGAATCACATAATGTGCCCGGTATTTGTGGCATTGATACCAGAGCTTTAACAAAAAAGATTCGTGAAAATGGTACCATATTGGGTCGTATTGTTTATGAGCATCCCGAAAATATCAAATCCTTGACATTCTCCGATCCCAATCAACGTAATTTAGTAGCTGAGTGCTCGGTAAAGAAACCTATGGTTTTCAATGCCTCCGGTTCGCCTCGTATATGTGCCATAGATTGTGGTTTGAAATTGAATCAGATTAAATGTTTCATATCACGTGGCGCTCGCGTAGATTTGGTACCTTGGAATTGGCCATTGGATGAATCCACATTCGATGGTTTATTCATTTCAAACGGTCCTGGTGATCCAGTTGTTTGCAAGGAAACAGTTGTGCAAATACAAAAGGTTTTGAAATCGGGCCAGAAACCTGTGTTTGGTATTTGTTTGGGTCATCAGTTACTGTCCTCAGCCATAGGTTGTAARACTTATAAAATGAAATACGGCAACAGAGGCCACAATTTGCCTTGTATACATCATGGCACAGGACGTTGTTTTATGACTTCTCAAAATCATGGTTTTGCGGTAGACACGGACACTTTGCCTATGGATTGGGAGCCTTTGTTTACCAATGCCAATGATAACACTAAT
KM642aur  ACTTTATATTTTATTTTCGGGGCTTGAGCAGGTATAGTAGGAACTTCTCTAAGAATTCTTATTCGAGCGGAATTAGGTCATCCTGGTGCTTTAATTGGAGATGACCAAATTTATAACGTAATTGTTACAGCTCATGCTTTTATTATAATTTTTTTTATAGTAATGCCAATTATAATTGGAGGGTTTGGAAACTGATTAGTACCAATTATATTAGGAGCACCAGATATAGCTTTCCCACGAATAAATAATATAAGTTTTTGACTTTTACCCCCAGCATTAACATTACTTCTAGTAAGTAGTATAGTAGAAAATGGAGCTGGAACAGGATGAACTGTTTACCCCCCTTTATCTTCTAATATCGCTCATGGTGGAGCCTCTGTTGATTTAGCTATTTTCTCTCTTCATTTAGCAGGAATTTCTTCAATTTTAGGAGCTGTAAATTTTATCACTACAGTAATTAATATACGATCTACAGGAATTACATTCGATCGAATACCCCTATTTGTTTGATCAGTAGTAATTACTGCCCTACTTTTATTACTTTCTTTACCTGTACTTGCTGGAGCAATTACTATATTATTAACTGACCGAAATATTAACACTTCATTCTTTGACCCTGCGGGAGGAGGAGACCCTATTCTTTATCAACATTTATTC------GAAGAGAAGGACGAAAATGGTTTRCCTAAACACATGGAATGGCTAGAGGGCATATCTATAGCGGCTTTGGTAGTGGGTGAAAATTGTGAAACACCCTCCCATTGGCGTGCCAAACAGTTGCTATCAGAATGGATGGAATCGCATAATGTGCCCGGTATCAGTGGCATCGATACCAGAGCTTTGACAAAAAARATTCGAGAAAATGGTACAATATTGGGTCGTATTGTTTATCAGTATCCCGAAAATATCAAATCCTTGACATTCTCCGATCCCAATCAACGTAATTTAGTAGCTGAGTGCTCGGTAAAGAAACCTATGGTTTTTAATGCCTCCGGTTCWCCTCGTATATGTGCCGTAGATTGTGGTTTGAAATTGAATCAGATTAAATGTTTCATATCGCGTGGCGCTCGCGTAGATTTGGTACCTTGGAATTGGCCATTGGATGAATCCACATTCGATGGTTTATTTATTTCTAACGGTCCTGGTGATCCAGTTGTTTGCAAGGAAACTGTTGTGCAAATACAAAAGGTTTTGAAATCGGGYCAGAAACCCGTGTTTGGTATTTGTTTGGGTCATCAGTTACTGTCCTCAGCCATAGGTTGTAAGACTTACAAAATGAAATACGGCAACAGAGGCCACAATTTACCTTGTATACATCATGGCACAGGACGTTGTTTTATGACTTCYCAAAATCAYGGTTTTGCGGTAGATACGGACACTTTGCCTATGGATTGGGAGCCTTTGTTTACCAATGCTAACGATAACACCAAT
KM643mul  ACTTTATACTTTATTTTTGGAGCTTGAGCAGGTATAGTAGGAACTTCACTAAGAATTCTTATTCGAGCAGAATTAGGTCATCCTGGTGCATTAATTGGAGACGATCAAATTTATAATGTAATTGTTACAGCTCATGCTTTTATTATAATTTTCTTTATAGTAATACCTATTATAATTGGAGGGTTCGGAAATTGACTGGTGCCAATTATACTAGGAGCCCCAGACATAGCATTCCCTCGAATAAATAATATAAGTTTTTGACTTTTACCTCCAGCATTAACACTACTTCTAGTAAGTAGTATAGTAGAAAACGGAGCTGGAACAGGATGAACTGTTTACCCTCCTTTATCTTCTAATATTGCTCATGGAGGAGCCTCTGTTGATTTAGCTATTTTCTCTTTACATTTAGCTGGAATTTCTTCAATTTTAGGAGCAGTAAATTTTATTACTACAGTTATTAATATACGATCTACAGGTATTACATTTGATCGAATACCTTTATTTGTGTGATCAGTAGTAATTACTGCTCTACTTTTATTATTATCTTTACCTGTACTTGCAGGAGCAATTACAATATTATTAACTGACCGAAATATTAATACTTCATTTTTCGATCCAGCTGGAGGAGGAGACCCAATTTTATATCAACATTTATTTTATGTAGAAGAGAAGGACGAAAATGGTTTGCCTAAACACGTGGAATGGCTAGAGGGCATATCTATAGCGGCTTTGGTAGTGGGCGAAAATTGTGAAACACCCTCCCATTGGCGTTCCAAACAATTGGTATCACAATGGATGGAATCACATAATGTGCCCGGTATCAGTGGTATTGATACCAGAGCTTTGACAAAAAAGATTCGTGAAAACGGTAGCATATTGGGTCGCATTGTTTATGAGTATCCCGAAAATATCAAATCTTTGACATTCTCCGATCCCAATCAACGTAATTTGGTAGCCGAGTGTTCGGTAAAGAAACCGATGGTTTTTAATGCCTCCGGTTCGCCTCGTATATGTGCCATAGATTGTGGTTTGAAATTGAATCAGATTAAATGTTTCATTTCACGTGGCGCTCGTGTCGACTTGGTACCTTGGAATTGGCCATTGGATGAATCCACATTCGATGGTTTATTCATTTCCAATGGTCCCGGTGATCCAGTTGTTTGCAAGGAAACAGTTGTGCAAATACAAAAAGTTCTGAAATCGGGTCAAAAACCGGTATTCGGCATTTGTTTGGGACATCAGTTGCTGTCCTCAGCCATAGGCTGTAAGACTTATAAAATGAAATACGGCAACAGAGGCCACAATTTACCTTGTATACATCATGGCACAGGACGTTGTTTTATGACTTCTCAAAATCATGGTTTTGCAGTAGATACGGACACTTTGCCTATGGATTGGGAGCCTTTGTTTACCAATGCTAATGATAACACCAAT
KM645unF  ACTTTATACTTTATTTTCGGAGCTTGAGCAGGTATAGTAGGAACTTCACTAAGAATTCTTATTCGAGCAGAATTAGGTCATCCTGGTGCATTAATTGGAGATGATCAAATTTATAATGTAATTGTTACAGCTCATGCTTTTATTATAATTTTTTTTATAGTAATACCAATTATAATTGGAGGATTTGGAAATTGACTTGTACCAATTATACTAGGAGCTCCAGATATAGCATTCCCTCGAATAAATAATATAAGTTTTTGACTTTTACCTCCAGCATTAACATTACTTCTAGTAAGTAGTATAGTAGAAAACGGAGCTGGAACAGGATGAACTGTTTACCCTCCTTTATCTTCTAATATTGCCCACGGAGGTGCTTCTGTTGATTTAGCTATCTTCTCTTTACATTTAGCTGGAATTTCTTCTATTTTAGGAGCAGTAAATTTTATTACTACAGTTATTAATATACGATCTACAGGTATCACATTTGATCGAATACCTTTATTTGTATGATCTGTAGTAATTACTGCTTTACTTTTATTATTATCATTACCTGTTCTTGCTGGAGCAATTACAATGCTATTAACAGATCGAAACATTAATACTTCATTTTTTGACCCAGCCGGAGGAGGAGACCCTATTTTATATCAACATTTATTT---GTAGAAGAAAAGGATGAAAATGGTTTGCCTAAACACATGGAATGGCTAGAGGGCATATCTATAGCGGCTTTGGTAGTGGGTGAAAATTGTGAAACACCCTCCCATTGGCGTGCCAAACAATTGCTRTCACAATGGATGGAATCACATAATGTGCCCGGTATTAGTGGSATTGATACTAGAGCATTGACAAAAAAGATTCGTGAAAACGGTACYATATTGGGTCGTATTGTTTATGAGTATCCCGAAAATATCAAATCTTTGACATTTTCCGATCCCAATCAACGTAATTTGGTAGCCGAGTGTTCGGTAAAGAAACCGATGGTTTTTAATGCCTCCGGTTCGCCTCGTATATGTGCCATAGATTGTGGTTTAAAATTAAATCAAATTAAATGTTTCATTTCACGYGGCGCTCGTGTCGACTTGGTACCTTGGAATTGGCCATTGGATGAATCCACATTTGATGGTTTATTCATTTCCAATGGCCCCGGTGATCCAGTTGTCTGCAAGGAAACAGTTGTGCAAATACAAAAAGTTCTAAAATCGGGCCAGAAACCCGTGTTCGGCATTTGTTTGGGTCATCAGTTGCTGTCCTCAGCCATAGGCTGTAAAACATATAAAATGAAATACGGCAACAGAGGCCATAATTTACCTTGTATACATCATGGTACAGGACGTTGTTTTATGACTTCTCAAAATCATGGTTTTGCAGTAGATACGGATACTTTGCCTATGGATTGGGAGCCTTTGTTTACCAATGCCAATGATAACACCAAT
KM653pra  ACTTTATATTTCATTTTTGGAGCTTGAGCTGGAATAGTAGGAACTTCTTTAAGAATTCTTATTCGAGCAGAATTAGGTCATCCAGGAGCCTTAATTGGAGACGATCAAATTTATAATGTAATTGTCACAGCACATGCTTTTATTATAATTTTCTTTATAGTAATACCTATTATAATTGGAGGATTTGGAAATTGACTGGTACCAATTATATTAGGAGCTCCAGATATAGCTTTCCCTCGAATAAATAATATAAGTTTTTGACTTTTACCACCAGCTTTAACCCTTCTTCTAGTAAGTAGTATAGTAGAAAATGGAGCTGGAACAGGATGAACTGTTTACCCTCCCTTATCTTCAAATATTGCCCATGGAGGAGCTTCTGTTGATTTAGCTATTTTTTCTCTACATCTAGCTGGGATTTCTTCAATTTTAGGTGCAGTAAATTTTATTACTACAGTTATTAATATGCGATCAACTGGTATTACTTTTGACCGAATACCTTTATTTGTATGATCAGTAGTAATTACTGCTCTACTTTTATTACTTTCTTTACCTGTACTTGCCGGAGCTATTACAATATTATTAACTGACCGAAATATTAATACCTCATTCTTTGATCCAGCAGGAGGAGGAGACCCTATTTTATACCAACATTTATTT------GAAGAGAAGGACGAAAATGGTTTGCCTAAACACATGGAATGGCTAGAGGGCATATCTATAGCGGCTTTGGTGGTGGGTGAAAATTGTGAAACACCCTCCCATTGGCGTGCCAAACAATTGCTATCACAATGGATGGAATCMCACAATGTGCCCGGTATTAGTGGCATCGATACCAGAGCTTTGACAAAAAAGATTCGTGAAAATGGTACCATTTTGGGTCGTATTGTGTATGAGTATCCCGAAAATATCAAATCCTTGACATTCTCCGATCCCAATGAACGTAATTTAGTAGCCGAATGTTCGGTAAAAAAACCAATGGTTTTTAATGCCTCCGGTTCGCCTCGTATTTGTGCCATAGATTGTGGTTTAAAATTGAATCAGATTAAATGTTTCATTTCACGTGGCGCTCGCGTAGATTTGGTACCTTGGAATTGGTCATTGGATGAGTCCACATTCGATGGTTTATTCATTTCTAACGGTCCCGGTGATCCAGTCGTTTGCAAGGAAACAGTTGTGCAAATACAAAAGGTTTTGAAATCGGGCCAGAAACCCGTGTTCGGTATTTGTTTGGGCCATCAGTTGCTGTCCTCAGCCGTAGGYTGTAAAACTTATAAAATGAAATACGGCAACAGAGGCCACAATTTACCTTGTATACATCATGGCACAGGACGTTGTTTTATGACTTCTCAAAATCATGGTTTTGCGGTCGATACGGACACTTTGCCTATGGATTGGGAGCCTTTGTTTACCAATGCAAATGATAACACCAAT
KM655unF  ACTTTATACTTTATTTTCGGAGCTTGAGCAGGTATAGTAGGAACTTCACTAAGAATTCTTATTCGAGCAGAATTAGGTCATCCTGGTGCATTAATTGGAGATGATCAAATTTATAATGTAATTGTTACAGCTCATGCTTTTATTATAATTTTTTTTATAGTAATACCAATTATAATTGGAGGATTTGGAAATTGACTTGTACCAATTATACTAGGAGCTCCAGATATAGCATTCCCTCGAATAAATAATATAAGTTTTTGACTTTTACCTCCAGCATTAACATTACTTCTAGTAAGTAGTATAGTAGAAAATGGAGCTGGAACAGGATGAACTGTTTACCCTCCTTTATCTTCTAATATTGCTCACGGAGGTGCTTCTGTTGATTTAGCTATCTTCTCTTTACATTTAGCTGGAATTTCTTCTATTTTAGGAGCAGTAAATTTTATTACTACAGTTATTAATATACGATCTACAGGTATCACATTTGATCGAATACCTTTATTTGTATGATCTGTAGTAATTACTGCTTTACTTTTATTATTATCATTACCTGTTCTTGCTGGAGCAATTACAATGCTATTAACAGATCGAAACATTAATACTTCATTTTTTGACCCAGCCGGAGGAGGAGACCCTATTTTATATCAACATTTATTT------GAAGAAAAGGATGAAAATGGTTTGCCTAAACACATGGAATGGCTAGAGGGCATATCTATAGCGGCTTTGGTAGTGGGTGAAAATTGTGAAACACCCTCCCATTGGCGTGCCAAACAATTGCTATCACAATGGATGGAATCACATAATGTGCCCGGTATTAGTGGCATTGATACTAGAGCATTGACAAAAAAGATTCGTGAAAACGGTACCATATTGGGTCGTATTGTTTATGAGTATCCCGAAAATATCAAATCTTTGACATTTTCCGATCCCAATCAACGTAATTTGGTAGCCGAGTGTTCGGTAAAGAAACCGATGGTTTTTAATGCCTCCGGTTCGCCTCGTATATGTGCCATAGATTGTGGTTTAAAATTAAATCAAATTAAATGTTTCATTTCACGTGGCGCTCGTGTCGACTTGGTACCTTGGAATTGGCCATTGGATGAATCCACATTTGATGGTTTATTCATTTCCAATGGCCCCGGTGATCCAGTTGTCTGCAAGGAAACAGTTGTGCAAATACAAAAAGTTCTAAAATCGGGCCAGAAACCCGTGTTCGGCATTTGTTTGGGTCATCAGTTGCTGTCCTCAGCCATAGGCTGTAAAACATATAAAATGAAATACGGCAACAGAGGCCATAATTTACCTTGTATACATCATGGTACAGGACGTTGTTTTATGACTTCTCAAAATCATGGTTTTGCAGTAGATACGGATACTTTGCCTATGGATTGGGAGCCTTTGTTTACCAATGCCAATGATAACACCAAT
KM657alc  ACTTTATACTTCATTTTTGGTGCTTGAGCCGGAATAGTGGGAACTTCCCTAAGAATTCTTATCCGAGCAGAATTAGGCCACCCAGGAGCATTAATCGGAGATGATCAAATTTATAACGTAATTGTTACAGCCCATGCTTTTATTATAATTTTTTTTATAGTAATACCTATTATAATTGGAGGGTTTGGAAATTGATTAGTGCCGATTATATTGGGAGCCCCAGATATAGCCTTCCCTCGAATAAATAATATAAGTTTTTGACTCTTACCACCAGCATTAACACTTCTTCTAGTAAGCAGTATAGTAGAAAACGGAGCTGGAACAGGGTGAACTGTTTACCCTCCCTTATCGTCAAACATCGCCCATGGAGGAGCTTCTGTCGACTTAGCTATCTTTTCTTTGCATTTAGCTGGAATTTCCTCAATTTTAGGGGCAGTAAATTTTATCACTACAGTTATTAATATACGGTCATCCGGTATTACTTTTGATCGAATACCCCTATTTGTTTGATCTGTAGTAATCACAGCCTTACTTTTATTACTTTCTTTACCTGTACTTGCTGGAGCAATTACTATATTATTAACTGACCGAAATATTAATACTTCATTCTTTGACCCTGCCGGAGGAGGCGACCCTATTTTATACCAACATTTATTT------GAAGAGAAGGACGAAAATGGTTTGCCTAAACACATGGAATGGCTAGAGGGCATATCTATAGCGGCTTTGGTGGTGGGTGAAAATTGTGAAACACCCTCCCATTGGCGTGCCAAACAATTGYTATCACAATGGATGGAATCACACAATGTGCCCGGTATTAGTGGCATCGATACCAGAGCTTTAACAAAAAAGATTCGTGAAAATGGTACCATATTGGGACGTATTGTGTATGAGTATCCCGAAAATATCAAATCCTTGACATTCTCCGATCCCAATSAACGTAATTTAGTAGCCGAATGTTCSGTAAAGAAACCTATGGTTTTTAATGCCTCCGGTTCGCCTCGKATTTGTGCCATAGATTGTGGTTTGAAATTGAATCAGATTAAATGTTTCATTTCACGTGGCGCTCGCGTAGATTTGGTACCTTGGAAYTGGTCATTGGATGAATCCACATTCGATGGTTTATTCATTTCTAAYGGTCCCGGTGATCCAGTCGTTTGCAAGGAAACAGTTGTGCARATACAAAAGGTTTTGAAATCGGSMCAGAAACCCGTRTTCGGTATTTGTTTGGGCCATCAGTTACTGTCCTCAGCCATAGGWTGTAARACGTATAAAATGAAATACGGCAACAGAGGCCACAATTTACCTTGTATACATCATGGCACWGGACGTTGTTTTATGACTTCTCAAAATCATGGTTTTGCGGTAGATACGGACACTTTGCCTATGGATTGGGAGCCTTTGTTTACCAATGCCAATGATAACACCAAT
KM664unF  ACTTTATACTTTATTTTCGGAGCTTGAGCAGGTATAGTAGGAACTTCACTAAGAATTCTTATTCGAGCAGAATTAGGTCATCCTGGTGCATTAATTGGAGATGATCAAATTTATAATGTAATTGTTACAGCTCATGCTTTTATTATAATTTTTTTTATAGTAATACCAATTATAATTGGAGGATTTGGAAATTGACTTGTACCAATTATACTAGGAGCTCCAGATATGGCATTCCCTCGAATAAATAATATAAGTTTTTGACTTTTACCTCCAGCATTAACATTACTTCTAGTAAGTAGTATAGTAGAAAACGGAGCTGGAACAGGATGAACTGTTTACCCTCCTTTATCTTCTAATATTGCTCATGGAGGAGCTTCTGTTGATTTAGCTATCTTCTCTTTACATTTAGCTGGAATTTCTTCTATTTTAGGAGCAGTAAATTTTATTACTACAGTTATTAATATACGATCTACAGGTATCACATTTGATCGAATACCTTTATTTGTATGATCTGTAGTAATTACTGCTTTACTTTTATTATTATCATTACCTGTTCTTGCTGGAGCAATTACAATGCTATTAACAGATCGAAACATTAATACTTCATTTTTTGACCCAGCCGGAGGAGGAGACCCTATTTTATATCAACATTTATTTGATGTAGAAGAAAAGGATGAAAATGRTTTGCCTAAACAYATGGAATGGCTAGAGGGCATATCTATAGCGGCTTTGGTAGTGGGTGAAAATTGTGAAACACCCTCCCATTGGCGTGCCAAACAATTGCTRTCACAATGGATGGAATCACATAATGTGCCCGGTATTAGTGGCATTGATACYAGAGCATTGACAAAAAAGATTCGTGAAAACGGTACCATATTGGGTCGTATTGTTTATGAGTATCCCGAAAATATCAAATCTTTGACATTTTCCGATCCCAATCAACGTAATTTGGTAGCCGAGTGTTCGGTAAAGAAACCGATGGTTTTTAATGCCTCCGGTTCGCCTCGTATATGTGCCATAGATTGTGGTTTAAAATTAAATCAAATTAAATGTTTCATTTCACGTGGCGCTCGTGTCGAYTTGGTACCTTGGAATTGGCCATTGGATGAATCCACATTTGATGGTTTATTCATTTCCAATGGCCCCGGTGATCCAGTTGTCTGCAAGGAAACAGTTGTGCAAATACAAAAAGTTCTAAAATCGGGCCAGAAACCCGTGTTCGGCATTTGTTTGGGTCATCAGTTGCTGTCCTCAGCCATAGGCTGTAAAACATATAAAATGAAATACGGCAACAGAGGCCATAATTTACCTTGTATACATCATGGTACAGGACGTTGTTTTATGACTTCTCAAAATCATGGTTTTGCAGTAGATACGGATACTTTGCCTATGGATTGGGAGCCTTTGTTTACCAATGCCAATGATAACACCAAT
KM667unF  ACTTTATACTTTATTTTCGGAGCTTGAGCAGGTATAGTAGGAACTTCACTAAGAATTCTTATTCGAGCAGAATTAGGTCATCCTGGTGCATTAATTGGAGATGATCAAATTTATAATGTAATTGTTACAGCTCATGCTTTTATTATAATTTTTTTTATAGTAATACCAATTATAATTGGAGGATTTGGAAATTGACTTGTACCAATTATACTAGGAGCTCCAGATATGGCATTCCCTCGAATAAATAATATAAGTTTTTGACTTTTACCTCCAGCATTAACATTACTTCTAGTAAGTAGTATAGTAGAAAACGGAGCTGGAACAGGATGAACTGTTTACCCTCCTTTATCTTCTAATATTGCTCACGGAGGTGCTTCTGTTGATTTAGCTATCTTCTCTTTACATTTAGCTGGAATTTCTTCTATTTTAGGAGCAGTAAATTTTATTACTACAGTTATTAATATACGATCTACAGGTATCACATTTGATCGAATACCTTTATTTGTATGATCTGTAGTAATTACTGCTTTACTTTTATTATTATCATTACCTGTTCTTGCTGGAGCAATTACAATGCTATTAACAGATCGAAATATTAATACTTCATTTTTTGACCCAGCCGGAGGAGGAGACCCTATTTTATATCAACATTTATTTGATGTAGAAGAAAAGGATGAAAATGGTTTGCCTAAACAYATGGAATGGCTAGAGGGCATATCTATAGCGGCTTTGGTAGTGGGTGAAAATTGTGAAACACCCTCCCATTGGCGTGCCAAACAATTGCTGTCACAATGGATGGAATCACATAATGTGCCCGGTATTAGTGGCATTGATACTAGAGCATTGACAAAAAAGATTCGTGAAAACGGTACCATATTGGGTCGTATTGTTTATGAGTATCCCGAAAATATCAAATCTTTGACATTTTCYGATCCCAATCAACGTAATTTGGTAGCCGAGTGTTCGGTAAAGAAACCGATGGTTTTTAATGCCTCCGGTTCGCCTCGTATATGTGCCATAGATTGTGGTTTAAAATTAAATCAAATTAAATGTTTCATTTCACGTGGCGCTCGTGTCGACTTGGTACCTTGGAATTGGCCATTGGATGAATCCACATTTGATGGTTTATTYATTTCCAATGGCCCCGGTGATCCAGTTGTCTGCAAGGAAACAGTTGTGCAAATACAAAAAGTTCTGAAGTCGGGCCAGAAACCCGTGTTCGGCATTTGTTTGGGTCATCAGTTGCTGTCCTCAGCCATAGGCTGTAAAACATATAAAATGAAATACGGCAACAGAGGCCATAATTTACCTTGTATACATCATGGTACAGGACGTTGTTTTATGACTTCTCAAAATCATGGTTTTGCAGTAGATACGGATACTTTGCCTATGGATTGGGAGCCTTTGTTTACCAATGCCAATGATAACACCAAT
KM670har  ACTTTATACTTCATTTTCGGAGCATGAGCCGGAATAGTAGGTACTTCGCTAAGAATTCTTATTCGAGCAGAATTAGGTCACCCAGGAGCATTAATTGGAGACGATCAAATTTATAATGTAATTGTAACAGCACATGCTTTTATTATAATTTTCTTTATAGTAATACCTATTATAATTGGAGGATTTGGAAATTGATTAGTACCAATTATACTAGGAGCTCCAGATATAGCTTTCCCCCGTATAAATAATATAAGTTTCTGACTTTTACCTCCAGCATTAACACTCCTTCTAGTAAGTAGTATAGTAGAAAATGGAGCTGGAACAGGATGAACTGTTTACCCTCCCTTATCATCTAATATTGCTCATGGTGGAGCTTCTGTTGATTTAGCTATTTTTTCTCTTCATTTAGCTGGGATTTCTTCAATTTTAGGGGCAGTAAATTTTATTACTACAGTTATTAATATACGATCATCTGGTATTACTTTTGATCGAATACCTTTATTTGTTTGATCAGTAGTAATTACAGCTCTACTTTTACTACTTTCTCTACCTGTACTTGCTGGAGCAATCACTATATTATTAACAGACCGAAATATTAATACCTCATTCTTTGATCCTGCTGGAGGAGGAGATCCAATTTTATATCAACATTTATTC------GAAGAGAAGGACGAAAATGGTTTGCCCAAACATATGGAATGGCTAGAGGGCATATCTATAGCGGCTTTGGTGGTGGGTGAAAATTGTGAAACACCCTCCCATTGGCGTGCCAAACAATTGCTATCACAATGGATGGAATCACACAATGTGCCCGGTATTAGTGGCATCGATACCAGAGCTTTAACAAAAAAGATTCGTGAAAATGGTACCATATTGGGTCGTATTGTGTATGAGTATCCCGAAAATATCAAATCCTTGACATTCTCCGATCCCAATGAACGTAATTTAGTAGCCGAATGTTCGGTAAAGAAACCCATGGTTTTTAATGCCTCCGGTTCGCCTCGTATTTGTGCCATAGATTGTGGTTTGAAATTGAATCAGATTAAATGTTTCATTTCACGTGGCGCTCGCGTAGATTTGGTACCTTGGAATTGGTCATTGGATGAATCCACATTCGATGGCTTATTCATTTCTAACGGTCCCGGTGATCCAGTCGTTTGCAAGGAAACAGTTGTGCAAATACAAAAGGTTTTGAAATCGGGCCATAAACCCGTGTTCGGTATTTGTTTAGGCCATCAGTTACTGTCCTCAGCCATAGGTTGTAAGACTTATAAAATGAAATACGGCAACAGAGGCCACAATTTACCTTGTATACATCATGGTACAGGACGTTGTTTTATGACTTCTCAAAATCATGGTTTTGCGGTAGATACGGACACTTTGCCTATGGATTGGGAGCCTTTGTTTACCAATGCCAATGACAGCACCAAT
KM680har  ACTTTATACTTCATTTTCGGAGCATGAGCCGGAATAGTAGGTACTTCGCTAAGAATTCTTATTCGAGCAGAATTAGGTCACCCAGGAGCATTAATTGGAGACGATCAAATTTATAATGTAATTGTAACAGCACATGCTTTTATTATAATTTTCTTTATAGTAATACCTATTATAATTGGAGGATTTGGAAATTGATTAGTACCAATTATACTAGGAGCTCCAGATATAGCTTTCCCCCGTATAAATAATATAAGTTTCTGACTTTTACCTCCAGCATTAACACTCCTTCTAGTAAGTAGTATAGTAGAAAATGGAGCTGGAACAGGATGAACTGTTTACCCTCCCTTATCATCTAATATTGCTCATGGTGGAGCTTCTGTTGATTTAGCTATTTTTTCTCTTCATTTAGCTGGGATTTCTTCAATTTTAGGGGCAGTAAATTTTATTACTACAGTTATTAATATACGATCATCTGGTATTACTTTTGATCGAATACCTTTATTTGTTTGATCAGTAGTAATTACAGCTCTACTTTTACTACTTTCTCTACCTGTACTTGCTGGAGCAATCACTATATTATTAACAGACCGAAATATTAATACCTCATTCT-----------------------------------------------GATGTAGAAGAGAAGGACGAAAATGGTTTGCCCAAACATATGGAATGGCTAGAGGGCATATCTATAGCGGCTTTGGTGGTGGGTGAAAATTGTGAAACACCCTCCCATTGGCGTGCCAAACAATTGCTATCACAATGGATGGAATCACACAATGTGCCCGGTATTAGTGGCATCGATACCAGAGCTTTAACAAAAAAGATTCGTGAAAATGGTACCATATTGGGTCGTATTGTGTATGAGTATCCCGAAAATATCAAATCCTTGACATTCTCCGATCCCAATGAACGTAATTTAGTAGCCGAATGTTCGGTAAAGAAACCCATGGTTTTTAATGCCTCCGGTTCGCCTCGTATTTGTGCCATAGATTGTGGTTTGAAATTGAATCAGATTAAATGTTTCATTTCACGTGGCGCTCGCGTAGATTTGGTACCTTGGAATTGGTCATTGGATGAATCCACATTCGATGGCTTATTCATTTCTAACGGTCCCGGTGATCCAGTCGTTTGCAAGGAAACAGTTGTGCAAATACAAAAGGTTTTGAAATCGGGCCATAAACCCGTGTTCGGTATTTGTTTAGGCCATCAGTTACTGTCCTCAGCCATAGGTTGTAAGACTTATAAAATGAAATACGGCAACAGAGGCCACAATTTACCTTGTATACATCATGGTACAGGACGTTGTTTTATGACTTCTCAAAATCATGGTTTTGCGGTAGATACGGACACTTTGCCTATGGATTGGGAGCCTTTGTTTACCAATGCCAATGACAGCACCAAT
KM885cra  ACTTTATATTTTATCTTCGGAGCTTGAGCAGGAATAGTAGGAACTTCACTAAGAATTTTTATTCGAGCAGAATTAGGTCATCCTGGTGCATTAATTGGAGATGATCAAATTTATAATGTAATTGTTACAGCTCATGCTTTTATTATAATTTTTTTTATAGTAATACCAATTATGATTGGAGGATTTGGAAACTGATTAGTTCCAATTATACTAGGAGCTCCAGATATAGCCTTTCCTCGAATAAATAATATAAGTTTTTGACTTTTACCCCCAGCATTAACATTGCTTCTAGTAAGTAGTATAGTAGAAAATGGAGCTGGAACGGGGTGAACTGTTTACCCTCCTTTATCTTCTAATATTGCTCATGGAGGAGCTTCTGTTGATTTAGCTATTTTTTCTCTACATTTAGCTGGAATTTCTTCAATTTTAGGAGCAGTAAATTTTATTACTACAGTAATTAATATACGATCTACAGGAATTACCTTTGATCGAATACCTTTATTTGTTTGATCAGTAGTAATTACAGCCCTACTTTTACTTTTATCTTTACCGGTACTTGCAGGAGCTATTACTATATTATTAACTGACCGAAATATTAATACCTCTTTTTTCGACCCAGCAGGAGGAGGAGATCCTATTTTATACCAACACCTATTT------GAAGAGRAAGACGAAAATGGTTTGCCTAAACACATGGAATGGCTAGAGGGCATATCTATTGCAGCTTTGGTAGTGGGTGAAAATTGCGAAACACCCTCCCATTGGCGTGCCAAACAATTACTGTCACAATGGATGGAATCACATAATGTGCCCGGTATTAGTGGCATCGATACCAGAGCTTTGACAAAAAAGATTCGTGAAAATGGTAGCATATTGGGTCGTATTGTTTATGAGTATCCGAAAAATATCAAATCCTTRACATTCTCCGATCCCAATCAACGTAATTTAGTAGCTGAGTGCTCAGTAAAGAARCCTATGGTTTTCAATGCCTCCGGTTCGCCTCGYATATGTGCCATAGATTGTGGTTTGAAATTGAATCAGATTAAATGTTTCATATCACGTGGCGCTCGCGTAGAATTGGTGCCTTGGAATTATCAATTGGATGAATCCAAATTCGATGGTTTATTCATTTCGAATGGTCCCGGTGATCCAGTTGTTTGCAAGGAAACAGTTGTGCAAATACAAAAGGTTTTGAAATCGGGCCAAAAACCCGTATTCGGTATTTGTTTGGGTCATCAGTTACTGTCCTCAGCCATTGGTTGTAAGACTTATAAAATGAAATACGGCAACAGAGGCCACAATTTACCTTGTATACATCATGGCACAGGACGTTGTTTTATGACTTCYCAAAATCATGGTTTTGCTGTAGATACGGACACTTTGCCTATGGATTGGGAGCCTTTGTTTACCAATGCCAATGATAACACCAAT
KM659dux  ACTTTATACTTTATTTTCGGAGCTTGAGCAGGTATAGTAGGAACTTCACTAAGAATTCTTATTCGAGCAGAATTGGGTCATCCTGGTGCATTAATTGGTGATGATCAAATTTATAATGTAATTGTTACAGCTCATGCCTTTATTATAATTTTTTTTATAGTTATACCAATTATAATTGGAGGATTTGGAAATTGACTAGTACCAATTATACTAGGAGCTCCAGATATAGCATTCCCCCGAATGAATAATATAAGTTTCTGACTTTTACCACCAGCATTAACATTATTACTAGTAAGCAGTATAGTAGAAAATGGAGCTGGAACAGGATGAACTGTTTACCCTCCTTTATCTTCTAATATTGCTCATGGAGGAGCTTCTGTTGATTTAGCTATTTTTTCATTACATTTAGCTGGAATCTCTTCAATTCTAGGAGCAGTAAATTTTATTACTACAGTCATTAATATACGATCAACCGGTATTACATTTGATCGAATACCTTTATTTGTATGATCAGTAGTAATTACTGCATTACTTTTATTATTATCTTTACCTGTATTAGCTGGAGCAATTACTATATTATTAACTGATCGAAATATTAATACTTCATTCTTTGACCCAGCAGGAGGAGGAGATCCTATTTTATATCAACATTTATTT---GTTGAAGAGAAGGACGAACACGGTTTGCCTAAACACTTGGAATGGCTAGAGGGCATATCTATAGCGGCTTTGGTAGTGGGTGAAAATTGTGAAACACCCTCACATTGGCGTGCCAAACAATTACTATCACAATGGATGGAATCACATAATGTGCCCGGTATTTGTGGCATTGATACCAGAGCTTTAACAAAAAAGATTCGTGAAAATGGTACCATATTGGGTCGTATTGTTTATGAGCATCCCGAAAATATCAAATCCTTGACATTCTCCGATCCCAATCAACGTAATTTAGTAGCTGAGTGCTCGGTAAAGAAACCTATGGTTTTCAATGCCTCCGGTTCGCCTCGTATATGTGCCATAGATTGTGGTTTGAAATTGAATCAGATTAAATGTTTCATATCACGTGGCGCTCGCGTAGATTTGGTACCTTGGAATTGGCCATTGGATGAATCCACATTCGATGGTTTATTCATTTCAAACGGTCCTGGTGATCCAGTTGTTTGCAAGGAAACAGTTGTGCAAATACAAAAGGTTTTGAAATCGGGCCAGAAACCTGTGTTTGGTATTTGTTTGGGTCATCAGTTACTGTCCTCAGCCATAGGTTGTAAGACTTATAAAATGAAATACGGCAACAGAGGCCACAATTTGCCTTGTATACATCATGGCACAGGACGTTGTTTTATGACTTCTCAAAATCATGGTTTTGCGGTAGACACGGACACTTTGCCTATGGATTGGGAGCCTTTGTTTACCAATGCCAATGATAACACTAAT
KM661dux  ACTTTATACTTTATTTTCGGAGCTTGAGCAGGTATAGTAGGAACTTCACTAAGAATTCTTATTCGAGCAGAATTGGGTCATCCTGGTGCATTAATTGGTGATGATCAAATTTATAATGTAATTGTTACAGCTCATGCCTTTATTATAATTTTTTTTATAGTTATACCAATTATAATTGGAGGATTTGGAAATTGACTAGTACCAATTATACTAGGAGCTCCAGATATAGCATTCCCCCGAATGAATAATATAAGTTTCTGACTTTTACCACCAGCATTAACATTATTACTAGTAAGCAGTATAGTAGAAAATGGAGCTGGAACAGGATGAACTGTTTACCCTCCTTTATCTTCTAATATTGCTCATGGAGGAGCTTCTGTTGATTTAGCTATTTTTTCATTACATTTAGCTGGAATCTCTTCAATTCTAGGAGCAGTAAATTTTATTACTACAGTCATTAATATACGATCAACCGGTATTACATTTGATCGAATACCTTTATTTGTATGATCAGTAGTAATTACTGCATTACTTTTATTATTATCTTTACCTGTATTAGCTGGAGCAATTACTATATTATTAACTGATCGAAATATTAATACTTCATTCTTTGACCCAGCAGGAGGAGGAGATCCTATTTTATATCAACATTTATTT---GTTGAAGAGAAGGACGAACACGGTTTGCCTAAACACTTGGAATGGCTAGAGGGCATATCTATAGCGGCTTTGGTAGTGGGTGAAAATTGTGAAACACCCTCACATTGGCGTGCCAAACAATTACTATCACAATGGATGGAATCACATAATGTGCCCGGTATTTGTGGCATTGATACCAGAGCTTTAACAAAAAAGATTCGTGAAAATGGTACCATATTGGGTCGTATTGTTTATGAGCATCCCGAAAATATCAAATCCTTGACATTCTCCGATCCCAATCAACGTAATTTAGTAGCTGAGTGCTCGGTAAAGAAACCTATGGTTTTCAATGCCTCCGGTTCGCCTCGTATATGTGCCATAGATTGTGGTTTGAAATTGAATCAGATTAAATGTTTCATATCACGTGGCGCTCGCGTAGATTTGGTACCTTGGAATTGGCCATTGGATGAATCCACATTCGATGGTTTATTCATTTCAAACGGTCCTGGTGATCCAGTTGTTTGCAAGGAAACAGTTGTGCAAATACAAAAGGTTTTGAAATCGGGCCAGAAACCTGTGTTTGGTATTTGTTTGGGTCATCAGTTACTGTCCTCAGCCATAGGTTGTAAGACTTATAAAATGAAATACGGCAACAGAGGCCACAATTTGCCTTGTATACATCATGGCACAGGACGTTGTTTTATGACTTCTCAAAATCATGGTTTTGCGGTAGACACGGACACTTTGCCTATGGATTGGGAGCCTTTGTTTACCAATGCCAATGATAACACTAAT
KM671imp  ACTTTATACTTCATTTTTGGAGCTTGAGCTGGAATAGTGGGAACTTCCCTAAGAATTCTTATTCGAGCTGAATTAGGTCACCCAGGAGCATTAATTGGAGATGATCAAATCTATAATGTAATTGTTACAGCACATGCTTTTATTATAATTTTCTTTATAGTAATACCAATTATAATTGGAGGATTCGGAAATTGATTAGTGCCTATCATATTAGGAGCTCCAGATATAGCTTTCCCCCGAATAAATAATATAAGTTTTTGACTTTTACCTCCCGCCCTAACACTTCTTCTAGTAAGTAGTATAGTAGAAAATGGGGCTGGAACAGGATGAACTGTTTACCCTCCCTTATCGTCAAATATTGCTCACGGAGGAGCTTCAGTTGATTTAGCCATTTTCTCCCTTCATTTAGCAGGAATTTCTTCAATTTTAGGAGCAGTAAATTTTATTACTACAGTTATTAATATACGATCAACAGGTATTACTTTTGACCGAATACCCCTATTTGTTTGATCAGTAGTAATTACAGCTTTACTTTTATTACTTTCTCTACCTGTACTAGCCGGGGCAATTACTATACTATTAACAGATCGAAATATTAATACTTCATTTTTTGATCCTGCAGGAGGAGGAGACCCTATCTTATATCAACACCTATTC------GAAGAGAAGGACGAAAATGGTTTGCCTAAACACATGGAATGGCTAGAGGGCATATCTATAGCGGCTTTGGTGGTGGGTGAAAATTGTGAAACACCCTCCCATTGGCGTGCCAAACAATTGCTATCACAATGGATGGAATCACACAATGTGCCGGGTATTAGTGGCATCGATACCAGAGCTTTGACAAAAAAGATTCGTGAAAATGGTAGCATATTGGGTCGTATTGTGTATGAGTATCCCGAAAATATCAAATCCTTGACATTCTCCGATCCCAATGAACGTAATTTAGTGGCCGAATGTTCGGTAAAGAAACCAATGGTTTTTAATGCCTCCGGTTCGCCTCGTATTTGTGCCATAGATTGTGGTTTGAAATTGAATCAGATTAAATGTTTCATTTCACGTGGCGCTCGCGTAGATTTGGTACCTTGGAATTGGTCATTGGATGAATCCACATTCGATGGTTTATTCATTTCTAACGGTCCCGGTGATCCAGTCGTTTGCAAGGAAACAGTTGTGCAAATACAAAAGRTTTTGAAATCGGGCCAGAAACCCGTGTTCGGTATTTGTTTGGGCCATCAGTTGCTGTCCTCAGCCATAGGTTGTAAAACTTATAAAATGAAATACGGCAACAGAGGCCACAATTTACCTTGTATACATCATGGCACAGGACGTTGTTTTATGACTTCTCAAAATCATGGTTTTGCGGTCGATACGGACACTTTGCCTATGGATTGGGAGCCTTTGTTTACCAATGCCAACGATAACACCAAT
KM672har  ACTTTATACTTCATTTTCGGAGCATGAGCCGGAATAGTAGGTACTTCGCTAAGAATTCTTATTCGAGCAGAATTAGGTCACCCAGGAGCATTAATTGGAGACGATCAAATTTATAATGTAATTGTAACAGCACATGCTTTTATTATAATTTTCTTTATAGTAATACCTATTATAATTGGAGGATTTGGAAATTGATTAGTACCAATTATACTAGGAGCTCCAGATATAGCTTTCCCCCGTATAAATAATATAAGTTTCTGACTTTTACCTCCAGCATTAACACTCCTTCTAGTAAGTAGTATAGTGGAAAATGGAGCTGGAACAGGATGAACTGTTTACCCTCCCTTATCATCTAATATTGCTCATGGTGGAGCTTCTGTTGATTTAGCTATTTTTTCTCTTCATTTAGCTGGGATTTCTTCAATTTTAGGGGCAGTAAATTTTATTACTACAGTTATTAATATACGATCATCTGGTATTACTTTTGATCGAATACCTTTATTTGTTTGATCAGTAGTAATTACAGCTCTACTTTTACTACTTTCTCTACCTGTACTTGCTGGAGCAATCACTATACTATTAACAGACCGAAATATTAATACCTCATTCTTTGATCCTGCTGGAGGAGGAGATCCAAT-------------------------------AAGGACGAAAATGGTTTGCCCAAACATATGGAATGGCTAGAGGGCATATCTATAGCGGCTTTGGTGGTGGGTGAAAATTGTGAAACACCCTCCCATTGGCGTGCSAAACAATTGCTATCACAATGGATGGAATCACACAATGTGCCCGGTATTAGTGGCATCGATACCAGAGCTTTAACAAAAAAGATTCGTGAAAATGGTACCATATTGGGTCGTATTGTGTATGAGTATCCCGAAAATATCAAATCCTTGACATTCTCCGATCCCAATGAACGTAATTTAGTAGCCGAATGTTCGGTAAAGAAACCCATGGTTTTTAATGCCTCCGGTTCGCCTCGTATTTGTGCCATAGATTGTGGTTTGAAATTGAATCAGATTAAATGTTTCATTTCACGTGGCGCTCGCGTAGATTTGGTACCTTGGAATTGGTCATTGGATGAATCCACATTCGATGGCTTATTCATTTCTAACGGTCCCGGTGATCCAGTCGTTTGCAAGGAAACAGTTGTGCAAATACAAAAGGTTTTGAAATCGGGCCAGAAACCCGTGTTCGGTATTTGTTTAGGCCATCAGTTACTGTCCTCAGCCATAGGTTGTAAAACTTATAAAATGAAATACGGCAACAGAGGCCACAATTTACCTTGTATACATCATGGTACAGGACGTTGTTTTATGACTTCTCAAAATCATGGTTTTGCGGTAGATACSGACACTTTGCCTATGGATTGGGAGCCTTTGTTTACCAATGCCAATGACAGCACCAAT
KM673aus  ACTTTATACTTTATTTTCGGAGCTTGAGCAGGAATAGTAGGTACTTCATTAAGAATTTTAATTCGAGCTGAATTAGGTCATCCTGGAGCATTAATTGGTGATGATCAAATTTATAATGTAATTGTAACAGCTCATGCTTTTATTATAATTTTCTTTATAGTAATACCAATTATAATTGGAGGATTTGGAAACTGATTAGTTCCATTAATATTAGGAGCCCCAGATATAGCCTTTCCTCGAATAAATAATATAAGATTTTGACTTTTACCTCCTGCATTAACACTACTTCTAGTAAGTAGTATAGTAGAAAATGGAGCTGGAACAGGATGAACTGTTTATCCTCCCTTATCATCTAATATTGCTCATGGAGGAGCTTCTGTTGATTTAGCAATTTTTTCACTACATTTAGCAGGAATTTCTTCAATTTTAGGAGCAGTAAATTTCATCACAACAGTCATTAATATACGATCAACAGGAATTACATTCGATCGAATACCATTATTTGTTTGATCAGTAGTAATTACAGCTTTACTCTTATTACTTTCTTTACCTGTATTAGCTGGAGCAATTACTATACTATTAACTGACCGAAATATTAATACTTCATTTTTTGATCCAGCAGGAGGTGGTGACCCAATTCTTTATCAACACTTATTT---GTCGAAGAGAAGGACGAGCATGGTTTGCCTAAACACATGGAATGGCTAGAGGGCATATCTATAGCGGCTTTAGTGGTAGGTGAAAATTGTGAAACACCTTCCCATTGGCGTTCCAAACAATTGCTATCACAATGGATGGAATCACATAATGTGCCCGGTATTAGTGGCATCGATACCAGAGCTTTAACAAAAAAGATTCGTGAAAATGGTAGCATATTGGGTCGCATTGTATATGAGTATCCTGAAAATGTCAAATCCTTAACATTCTCCGATCCCAATCAACGTAATTTGGTAGCCGAGTGTTCGGTAAAGAAACCTATGGTTTTTAATGCCTCCGGTTCGCCTCGTATATGTGCCATAGATTGTGGTTTAAAATTGAATCAGATTAAATGTTTCATTTCACGTGGCGCTCGCGTAGATTTGGTGCCTTGGAATTGGCCATTAGATGAATCCACATTCGATGGTTTATTCATTTCCAATGGTCCCGGTGATCCAGTTGTTTGCAAGGAAACAGTTGTGCAAATACAAAAGGTTTTGAAATCGGGCCAGAAACCCGTATTCGGTATTTGTTTGGGTCATCAGTTACTGTCCTCAGCCATAGGCTGTAAGACTTATAAAATGAAATACGGTAACAGAGGCCACAATTTACCTTGTATACATCATGGCACAGGACGTTGTTTTATGACTTCTCAAAATCATGGTTTTGCCGTAGATACGGACACTTTGCCTATGGATTGGGAGCCTTTGTTTACCAATGCCAATGATAGCACCAAT
KM674imp  ACTTTATACTTCATTTTTGGAGCTTGAGCTGGAATAGTGGGAACTTCCCTAAGAATTCTTATTCGAGCTGAATTAGGTCACCCAGGAGCATTAATTGGAGATGATCAAATCTATAATGTAATTGTTACAGCACATGCTTTTATTATAATTTTCTTTATAGTAATACCAATTATAATTGGAGGATTCGGAAATTGATTAGTGCCTATCATATTAGGAGCYCCAGATATAGCTTTCCCCCGAATAAATAATATAAGTTTTTGACTTTTACCTCCCGCCCTAACACTTCTTCTAGTAAGTAGTATAGTAGAAAATGGGGCTGGAACAGGATGAACTGTTTACCCTCCCTTATCGTCAAATATTGCTCACGGAGGAGCTTCAGTTGATTTAGCCATTTTCTCCCTTCATTTAGCAGGAATTTCTTCAATTTTAGGAGCAGTAAATTTTATTACTACAGTTATTAATATACGATCAACAGGTATTACTTTTGACCGAATACCCCTATTTGTTTGATCAGTAGTAATTACAGCTTTACTTTTATTACTTTCTCTACCTGTACTAGCCGGGGCAATTACTATACTATTAACAGATCGAAATATTAATACTTCATTTTTTGATCCTGCAGGAGGAGGAGACCCTATCTTATATCAACACCTATTC---GTAGAAGAGAAGGACGAAAATGGTTTGCCTAAACACATGGAATGGCTAGAGGGCATATCTATAGCGGCTTTGGTGGTGGGTGAAAATTGTGAAACACCCTCCCATTGGCGTGCCAAACAATTGCTATCACAATGGATGGAATCACACAATGTGCCGGGTATTAGTGGCATCGATACCAGAGCTTTGACAAAAAAGATTCGTGAAAATGGTAGCATATTGGGTCGTATTGTGTATGAGTATCCCGAAAATATCAAATCCTTGACATTCTCCGATCCCAATGAACGTAATTTAGTGGCCGAATGTTCGGTAAAGAAACCAATGGTTTTTAATGCCTCCGGTTCGCCTCGTATTTGTGCCATAGATTGTGGTTTGAAATTGAATCAGATTAAATGTTTCATTTCACGTGGCGCTCGCGTAGATTTGGTACCTTGGAATTGGTCATTGGATGAATCCACATTCGATGGTTTATTCATTTCTAACGGTCCCGGTGATCCAGTCGTTTGCAAGGAAACAGTTGTGCAARTACAAAAGGTTTTGAAATCGGGCCAGAAACCCGTGTTCGGTATTTGTTTGGGCCATCAGTTGCTGTCCTCAGCCATAGGTTGTAAAACTTATAAAATGAAATACGGCAACAGAGGCCACAATTTRCCTTGTATACATCATGGCACAGGACGTTGTTTTATGACTTCTCAAAATCATGGTTTTGCGGTCGATACGGACACTTTGCCTATGGATTGGGAGCCTTTGTTTACCAATGCCAACGATAACACCAAT
KM678alc  ACTTTATACTTCATTTTCGGTGCTTGAGCCGGAATAGTGGGAACTTCCCTAAGAATTCTTATCCGAGCAGAATTAGGCCACCCAGGAGCATTAATCGGAGATGATCAAATTTATAACGTAATTGTTACAGCCCATGCTTTTATTATAATTTTTTTTATAGTAATACCTATTATAATTGGAGGGTTTGGAAATTGATTAGTGCCGATTATATTGGGAGCCCCAGATATAGCCTTCCCTCGAATAAATAATATAAGTTTTTGACTCTTACCACCAGCATTAACACTTCTTCTAGTAAGCAGTATAGTAGAAAACGGAGCTGGAACAGGGTGAACTGTTTACCCTCCCTTATCGTCAAACATCGCCCATGGAGGAGCTTCTGTCGACTTAGCTATCTTTTCTTTGCATTTAGCTGGAATTTCCTCAATTTTAGGAGCAGTAAATTTTATCACTACAGTTATTAATATACGGTCATCCGGTATTACTTTTGATCGAATACCCCTATTTGTTTGATCTGTAGTAATCACAGCCTTACTTTTATTACTTTCTTTACCTGTACTTGCTGGAGCAATTACTATATTATTAACTGACCGAAATATTAATACTTCATTCTTTGACCCTGCCGGAGGAGGTGACCCTATTTTATACCAACATTTATTT---GTAGAAGAGAAGGACGAAAATGGTTTGCCTAAACACATGGAATGGCTAGAGGGCATATCTATAGCGGCTTTGGTGGTGGGTGAAAATTGTGAAACACCCTCCCATTGGCGTGCCAAACAATTGCTATCACAATGGATGGAATCACACAATGTGCCCGGTATTAGTGGCATCGATACCAGAGCTTTAACAAAAAAGATTCGTGAAAATGGTACCATATTGGGWCGTATTGTGTATGAGTATCCCGAAAATATCAAATCCTTGAMATTCTCCGATCCCAAYGAACGTAATTTAGTAGCCGAATGTTCRGTAAAGAAACCTATGGTTTTTAATGCCTCCGGTTCGCCTCGTATTTGTGCCATAGATTGTGGTTTGAAATTGAATCARATTAAATGTTTCATTTCACGTGGCGCTCGCGTAGATTTGGTACCTTGGAAYTGGTCATTGGATGARTCCACATTCGATGGTTTATTCATTTCTAACGGTCCCGGTGATCCAGTCGTTTGCAAGGAAACAGTTGTGCAAATACAAAAGGTTTTGAAATCGGGCCAGAAACCCGTGTTYGGTATTTGTTTGGGCCATCAGTTACTGTCCTCAGCCATAGGWTGTAAGACGTATAAAATGAAATACGGCAACAGAGGCCACAATTTACCTTGTATACATCATGGCACTGGACGTTGTTTTATGACTTCTCAAAATCATGGTTTTGCGGTAGATACGGACACTTTGCCTATGGATTGGGAGCCTTTGTTTACCAATGCCAATGATAACACCAAT
KM681unF  ACTTTATACTTTATTTTCGGAGCTTGAGCAGGTATAGTAGGAACTTCACTAAGAATTCTTATTCGAGCAGAATTAGGTCATCCTGGTGCATTAATTGGAGATGATCAAATTTATAATGTAATTGTTACAGCTCATGCTTTTATTATAATTTTTTTTATAGTAATACCAATTATAATTGGAGGATTTGGAAATTGACTTGTACCAATTATACTAGGAGCTCCAGATATAGCATTCCCTCGAATAAATAATATAAGTTTTTGACTTTTACCTCCAGCATTAACATTACTTCTAGTAAGTAGTATAGTAGAAAACGGAGCTGGAACAGGATGAACTGTTTACCCTCCTTTATCTTCTAATATTGCTCACGGAGGTGCTTCTGTTGATTTAGCTATCTTCTCTTTACATTTAGCTGGAATTTCTTCTATTTTAGGAGCAGTAAATTTTATTACTACAGTTATTAATATACGATCTACAGGTATCACATTTGATCGAATACCTTTATTTGTATGATCTGTAGTAATTACTGCTTTACTTTTATTATTATCATTACCTGTTCTTGCTGGAGCAATTACAATGCTATTAACAGATCGAAACATTAATACTTCATTTTTTGACCCAGCCGGAGGAGGAGACCCTATTTTATATCAACATTTATTT------GAAGAAAAGGATGAAAATGGTTTGCCTAAACAYATGGAATGGCTAGAGGGCATATCTATAGCGGCTTTGGTAGTGGGTGAAAATTGTGAAACACCCTCCCATTGGCGTGCCAAACAATTGCTRTCACAATGGATGGAATCACATAATGTGCCCGGTATTAGTGGSATTGATACTAGAGCATTGACAAAAAAGATTCGTGAAAACGGTACYATATTGGGTCGTATTGTTTATGAGTATCCCGAAAATATCAAATCTTTGACATTTTCCGATCCCAATCAACGTAATTTGGTAGCCGAGTGTTCGGTAAAGAAACCGATGGTTTTTAATGCCTCCGGTTCGCCTCGTATATGTGCCATAGATTGTGGTTTAAAATTAAATCAAATTAAATGTTTCATTTCACGTGGCGCTCGTGTCGACTTGGTACCTTGGAATTGGCCATTGGATGAATCCACATTTGATGGTTTATTCATTTCCAATGGCCCCGGTGATCCAGTTGTCTGCAAGGAAACAGTTGTGCAAATACAAAAAGTTCTAAAATCGGGCCAGAAACCCGTGTTCGGCATTTGTTTGGGTCATCAGTTGCTGTCCTCAGCCATAGGCTGTAAAACATATAAAATGAAATACGGCAACAGAGGCCATAATTTACCTTGTATACATCATGGTACAGGACGTTGTTTTATGACTTCTCAAAATCATGGTTTTGCAGTAGATACGGATACTTTGCCTATGGATTGGGAGCCTTTGTTTACCAATGCCAATGATAACACCAAT
KM683unF  ACTTTATACTTTATTTTCGGAGCTTGAGCAGGTATAGTAGGAACTTCACTAAGAATTCTTATTCGAGCAGAATTAGGTCATCCTGGTGCATTAATTGGAGATGATCAAATTTATAATGTAATTGTTACAGCTCATGCTTTTATTATAATTTTTTTTATAGTAATACCAATTATAATTGGAGGATTTGGAAATTGACTTGTACCAATTATACTAGGAGCTCCAGATATAGCATTCCCTCGAATAAATAATATAAGTTTTTGACTTTTACCTCCAACATTAACATTACTTCTAGTAAGTAGTATAGTAGAAAACGGAGCTGGAACAGGATGAACTGTTTACCCTCCTTTATCTTCTAATATTGCTCACGGAGGTGCCTCTGTTGATTTAGCTATCTTCTCTTTACATTTAGCTGGAATTTCTTCTATTTTAGGAGCAGTAAATTTTATTACTACAGTTATTAATATACGATCTACAGGTATCACATTTGATCGAATACCTTTATTTGTATGATCTGTAGTAATTACTGCTTTACTTTTATTATTATCATTACCTGTTCTTGCTGGAGCAATTACAATGCTATTAACAGATCGAAACATTAATACTTCATTTTTTGACCCAGCCGGAGGAGGAGACCCTATTTTATACCAACATTTATTT------GAAGAAAAGGATGAAAATGRTTTGCCTAAACACATGGAATGGCTAGAGGGCATATCTATAGCGGCTTTGGTAGTGGGTGAAAATTGTGAAACACCCTCCCATTGGCGTGCCAAACAATTGCTATCACAATGGATGGAATCACATAATGTGCCCGGTATTAGTGGCATTGATACYAGAGCATTGACAAAAAAGATTCGTGAAAACGGTACCATATTGGGTCGTATTGTTTATGAGTATCCCGAAAATATCAAATCTTTGACATTTTCCGATCCCAATCAACGTAATTTGGTAGCCGAGTGTTCGGTAAAGAAACCGATGGTTTTTAATGCCTCCGGTTCGCCTCGTATATGTGCCATAGATTGTGGTTTAAAATTAAATCAAATTAAATGTTTCATTTCACGTGGCGCTCGTGTCGACTTGGTACCTTGGAATTGGCCATTGGATGAATCCACATTTGATGGTTTATTCATTTCCAATGGCCCCGGTGATCCAGTTGTCTGCAAGGAAACAGTTGTGCAAATACAAAAAGTTCTAAAATCGGGCCAGAAACCCGTGTTCGGCATTTGTTTGGGTCATCAGTTGCTGTCCTCAGCCATAGGCTGTAAAACATATAAAATGAAATACGGCAACAGAGGCCATAATTTACCTTGTATACATCATGGTACAGGACGTTGTTTTATGACTTCTCAAAATCATGGTTTTGCAGTAGATACGGATACTTTGCCTATGGATTGGGAGCCTTTGTTTACCAATGCCAATGATAACACCAAT
KM687unF  ACTTTATACTTTATTTTCGGAGCTTGAGCAGGTATAGTAGGAACTTCACTAAGAATTCTTATTCGAGCAGAATTAGGTCATCCTGGTGCATTAATTGGAGATGATCAAATTTATAATGTAATTGTTACAGCTCATGCTTTTATTATAATTTTTTTTATAGTAATACCAATTATAATTGGAGGATTTGGAAATTGACTTGTACCAATTATACTAGGAGCTCCAGATATAGCATTCCCTCGAATAAATAATATAAGTTTTTGACTTTTACCTCCAGCATTAACATTACTTCTAGTAAGTAGTATAGTAGAAAACGGAGCTGGAACAGGATGAACTGTTTACCCTCCTTTATCTTCTAATATTGCTCACGGAGGTGCTTCTGTTGATTTAGCTATCTTCTCTTTACATTTAGCTGGAATTTCTTCTATTTTAGGAGCAGTAAATTTTATTACTACAGTTATTAATATACGATCTACAGGTATCACATTTGATCGAATACCTTTATTTGTATGATCTGTAGTAATTACTGCTTTACTTTTATTATTATCATTACCTGTTCTTGCTGGAGCAA-----------------------------------------------------------------------------------------------GAAGAAAAGGATGAAAATGGTTTGCCTAAACAYATGGAATGGCTAGAGGGCATATCTATAGCGGCTTTGGTAGTGGGTGAAAATTGTGAAACACCCTCCCATTGGCGTGCCAAACAATTGCTRTCACAATGGATGGAATCACATAATGTGCCCGGTATTAGTGGSATTGATACTAGAGCATTGACAAAAAAGATTCGTGAAAACGGTACCATATTGGGTCGTATTGTTTATGAGTATCCCGAAAATATCAAATCTTTGACATTTTCCGATCCCAATCAACGTAATTTGGTAGCCGAGTGTTCGGTAAAGAAACCGATGGTTTTTAATGCCTCCGGTTCGCCTCGTATATGTGCCATAGATTGTGGTTTAAAATTAAATCAAATTAAATGTTTCATTTCACGTGGCGCTCGTGTCGACTTGGTACCTTGGAATTGGCCATTGGATGAATCCACATTTGATGGTTTATTCATTTCCAATGGCCCCGGTGATCCAGTTGTCTGCAAGGAAACAGTTGTGCAAATACAAAAAGTTCTAAAATCGGGCCAGAAACCCGTGTTCGGCATTTGTTTGGGTCATCAGTTGCTGTCCTCAGCCATAGGCTGTAAAACATATAAAATGAAATACGGCAACAGAGGCCATAATTTACCTTGTATACATCATGGTACAGGACGTTGTTTTATGACTTCTCAAAATCATGGTTTTGCAGTAGATACGGATACTTTGCCTATGGATTGGGAGCCTTTGTTTACCAATGCCAATGATAACACCAAT
KM688unF  ACTTTATACTTTATTTTCGGAGCTTGAGCAGGTATAGTAGGAACTTCACTAAGAATTCTTATTCGAGCAGAATTAGGTCATCCTGGTGCATTAATTGGAGATGATCAAATTTATAATGTAATTGTTACAGCTCATGCTTTTATTATAATTTTTTTTATAGTAATACCAATTATAATTGGAGGATTTGGAAATTGACTTGTACCAATTATACTAGGAGCTCCAGATATAGCATTCCCTCGAATAAATAATATAAGTTTTTGACTTTTACCTCCAGCATTAACATTACTTCTAGTAAGTAGTATAGTAGAAAACGGAGCTGGAACAGGATGAACTGTTTACCCTCCTTTATCTTCTAATATTGCTCACGGAGGTGCTTCTGTTGATTTAGCTATCTTCTCTTTACATTTAGCTGGAATTTCTTCTATTTTAGGAGCAGTAAATTTTATTACTACAGTTATTAATATACGATCTACAGGTATCACATTTGATCGAATACCTTTATTTGTATGATCTGTAGTAATTACTGCTTTACTTTTATTATTATCATTACCTGTTCTTGCTGGAGCAATTACAATGCTATTAACAGATCGAAACATTAATACTTCATTTTTTGACCCAGCCGGAGGAGGAGACCCTATTTTATACCAACATTTATTT------GAAGAAAAGGATGAAAATGGTTTGCCTAAACAYATGGAATGGCTAGAGGGCATATCTATAGCGGCTTTGGTAGTGGGTGAAAATTGTGAAACACCCTCCCATTGGCGTGCCAAACAATTGCTGTCACAATGGATGGAATCACATAATGTGCCCGGTATTAGTGGCATTGATACTAGAGCATTGACAAAAAAGATTCGTGAAAACGGTACCATATTGGGTCGTATTGTTTATGAGTATCCCGAAAATATCAAATCTTTGACATTTTCCGATCCCAATCAACGTAATTTGGTAGCCGAGTGTTCGGTAAAGAAACCGATGGTTTTTAATGCCTCCGGTTCGCCTCGTATATGTGCCATAGATTGTGGTTTAAAATTAAATCAAATTAAATGTTTCATTTCACGTGGCGCTCGTGTCGACTTGGTACCTTGGAATTGGCCATTGGATGAATCCACATTTGATGGTTTATTCATTTCCAATGGCCCCGGTGATCCAGTYGTCTGCAAGGAAACAGTTGTGCAAATACAAAAAGTTCTRAARTCGGGCCAGAAACCCGTGTTCGGCATTTGTTTGGGTCATCAGTTGCTGTCCTCAGCCATAGGCTGTAAAACATATAAAATGAAATACGGCAACAGAGGCCATAATTTACCTTGTATACATCATGGTACAGGACGTTGTTTTATGACTTCTCAAAATCATGGTTTTGCAGTAGATACGGATACTTTGCCTATGGATTGGGAGCCTTTGTTTACCAATGCCAATGATAACACCAAT
KM690unF  ACTTTATACTTCATTTTCGGAGCTTGAGCAGGTATAGTAGGAACTTCACTAAGAATTCTTATTCGAGCAGAATTAGGTCATCCTGGTGCATTAATTGGAGATGATCAAATTTATAATGTAATTGTTACAGCTCATGCTTTTATTATAATTTTTTTTATAGTAATACCAATTATAATTGGAGGATTTGGAAATTGACTTGTACCAATTATACTAGGAGCTCCAGATATAGCATTCCCTCGAATAAATAATATAAGTTTTTGACTTTTACCTCCAGCATTAACATTACTTCTAGTAAGTAGTATAGTAGAAAACGGAGCTGGAACAGGATGAACTGTTTACCCTCCTTTATCTTCTAATATTGCTCACGGAGGTGCCTCTGTTGATTTAGCTATCTTCTCTTTACATTTAGCTGGAATTTCTTCTATTTTAGGAGCAGTAAATTTTATTACTACAGTTATTAATATACGATCTACAGGTATCACATTTGATCGAATACCTTTATTTGTATGATCTGTAGTAATTACTGCTTTACTTTTATTATTATCATTACCTGTTCTTGCTGGAGCAATTACAATGCTATTAACAGATCGAAACATTAATACTTCATTTTTTGACCCAGCCGGAGGAGGAGACCCTATTTTATACCAACATTTATTT------GAAGAAAAGGATGAAAATGGTTTGCCTAAACATATGGAATGGCTAGAGGGCATATCTATAGCGGCTTTGGTAGTGGGTGAAAATTGTGAAACACCCTCCCATTGGCGTGCCAAACAATTGCTGTCACAATGGATGGAATCACATAATGTGCCCGGTATTAGTGGCATTGATACTAGAGCATTGACAAAAAAGATTCGTGAAAACGGTACCATATTGGGTCGTATTGTTTATGAGTATCCCGAAAATATCAAATCTTTGACATTTTCCGATCCCAATCAACGTAATTTGGTAGCCGAGTGTTCGGTWAAGAAACCGATGGTTTTTAATGCCTCCGGTTCGCCTCGTATATGTGCCATAGATTGTGGTTTAAAATTAAATCAAATTAAATGTTTCATTTCACGTGGCGCTCGTGTCGACTTGGTACCTTGGAATTGGCCATTGGATGAATCCACATTTGATGGTTTATTCATTTCCAATGGCCCCGGTGATCCAGTTGTCTGCAAGGAAACAGTTGTGCAAATACAAAAAGTTCTAAAATCGGGCCAGAAACCCGTGTTCGGCATTTGTTTGGGTCATCAGTTGCTGTCCTCAGCCATAGGCTGTAAAACATATAAAATGAAATACGGCAACAGAGGCCATAATTTACCTTGTATACATCATGGTACAGGACGTTGTTTTATGACTTCTCAAAATCATGGTTTTGCAGTAGATACGGATACTTTGCCTATGGATTGGGAGCCTTTGTTTACCAATGCCAATGATAACACCAAT
KM692aur  ACTTTATATTTTATTTTCGGGGCTTGAGCAGGTATAGTAGGAACTTCTCTAAGAATTCTTATTCGAGCAGAATTAGGTCATCCTGGTGCTTTAATTGGAGATGACCAAATTTATAACGTAATTGTTACAGCTCATGCTTTTATTATAATTTTTTTTATAGTAATGCCAATTATAATTGGAGGGTTTGGAAACTGATTAGTACCAATTATATTAGGAGCACCAGATATAGCTTTCCCACGAATAAATAATATAAGTTTTTGACTTTTACCCCCAGCATTAACATTACTTCTAGTAAGTAGTATAGTAGAAAATGGAACTGGAACAGGATGAACTGTTTACCCCCCTTTATCTTCTAATATCGCTCATGGTGGAGCTTCTGTTGATTTAGCTATTTTCTCTCTTCATTTAGCAGGAATTTCTTCAATTTTAGGAGCTGTAAATTTTATTACTACAGTAATTAATATACGATCTACAGGAATTACATTCGATCGAATACCCCTATTTGTTTGATCAGTAGTAATTACTGCCCTACTTTTATTACTTTCTTTACCTGTACTTGCTGGGGCAATTACTATATTATTAACTGACCGAAATATTAATACTTCATTCGTTGACCCTGCGGGAGGAGGAGACCCTATTCTTTATCAACATTTATTC------------AAGGACGAAAATGGTTTGCCTAAACACATGGAATGGCTAGAGGGCATATCTATAGCGGCTTTGGTAGTGGGTGAAAATTGTGAAACACCCTCCCATTGGCGTGCCAAACAGTTGCTATCAGAATGGATGGAATCGCATAATGTGCCCGGTATCAGTGGCATCGATACCAGAGCTTTGACAAAAAAAATTCGAGAAAATGGTACAATATTGGGTCGTATTGTTTATCAGTATCCCGAAAATATCAAATCCTTGACATTCTCCGATCCCAATCAACGTAATTTAGTAGCTGAGTGCTCGGTAAAGAAACCTATGGTTTTTAATGCCTCCGGTTCWCCTCGTATATGTGCCGTAGATTGTGGTTTGAAATTGAATCAGATTAAATGTTTYATATCGCGTGGCGCTCGCGTAGATTTGGTACCTTGGAATTGGCCATTGGATGAATCYACATTCGATGGTTTATTTATTTCTAACGGTCCTGGTGATCCAGTTGTTTGCAAGGAAACTGTTGTGCAAATACAAAAGGTTTTGAAATCKGGTCAGAAACCCGTATTTGGYATTTGTTTGGGTCATCAGTTACTGTCCTCAGCYATAGGTTGTAAGACTTACAAAATGAAATACGGCAACAGAGGCCACAATTTACCTTGTATACATCATGGCACAGGACGTTGTTTTATGACTTCTCAAAATCATGGTTTTGCGGTAGATACGGACACTTTGCCTATGGATTGGGAGCCTTTGTTTACCAATGCCAACGATAACACCAAT
KM693unF  ACTTTATACTTTATTTTCGGAGCTTGAGCAGGTATAGTAGGAACTTCACTAAGAATTCTTATTCGAGCAGAATTAGGTCATCCTGGTGCATTAATTGGAGATGATCAAATTTATAATGTAATTGTTACAGCTCATGCTTTTATTATAATTTTTTTTATAGTAATACCAATTATAATTGGAGGATTTGGAAATTGACTTGTACCAATTATACTAGGAGCTCCAGATATAGCATTCCCTCGAATAAATAATATAAGTTTTTGACTTTTACCTCCAGCATTAACATTACTTCTAGTAAGTAGTATAGTAGAAAATGGAGCTGGAACAGGATGAACTGTTTACCCTCCTTTATCTTCTAATATTGCTCACGGAGGTGCTTCTGTTGATTTAGCTATCTTCTCTTTACATTTAGCTGGAATTTCTTCTATTTTAGGAGCAGTAAATTTTATTACTACAGTTATTAATATACGATCTACAGGTATCACATTTGATCGAATACCTTTATTTGTATGATCTGTAGTAATTACTGCTTTACTTTTATTATTATCATTACCTGTTCTTGCTGGAGCAATTACAATGCTATTAACAGATCGAAACATTAATACTTCATTTTTTGACCCAGCCGGAGGAGGAGACCCTATTTTATATCAACATTTATTT---------GAAAAGGATGAAAATGGTTTGCCTAAACAYATGGAATGGCTAGAGGGCATATCTATAGCGGCTTTGGTAGTGGGTGAAAATTGTGAAACACCCTCCCATTGGCGTGCCAAACAATTGCTATCACAATGGATGGAATCACATAATGTGCCCGGTATTAGTGGCATTGATACTAGAGCATTGACAAAAAAGATTCGTGAAAACGGTACYATATTGGGTCGTATTGTTTATGAGTATCCCGAAAATATCAAATCTTTGACATTTTCCGATCCCAATCAACGTAATTTGGTAGCCGAGTGTTCGGTAAAGAAACCGATGGTTTTTAATGCCTCCGGTTCGCCTCGTATATGTGCCATAGATTGTGGTTTAAAATTAAATCAAATTAAATGTTTCATTTCACGTGGCGCTCGTGTCGACTTGGTACCTTGGAATTGGCCATTGGATGAATCCACATTTGATGGTTTATTCATTTCCAATGGCCCCGGTGATCCAGTTGTCTGCAAGGAAACAGTTGTGCAAATACAAAAAGTTCTAAAATCGGGCCAGAAACCCGTGTTCGGCATTTGTTTGGGYCATCAGTTGCTGTCCTCAGCCATAGGCTGTAAAACATATAAAATGAAATACGGCAACAGAGGCCATAATTTACCTTGTATACATCATGGTACAGGACGTTGTTTTATGACTTCTCAAAATCATGGTTTTGCAGTAGATACGGATACTTTGCCTATGGATTGGGASCCTTTGTTTACCAATGCCAATGATAACACCAAT
KM695imp  ACTTTATACTTCATTTTTGGAGCTTGAGCTGGAATAGTAGGAACTTCCCTAAGAATTCTTATTCGAGCTGAATTAGGTCACCCAGGAGCATTAATTGGAGATGATCAAATCTATAATGTAATTGTTACAGCACATGCTTTTATTATAATTTTCTTTATAGTAATACCAATTATAATTGGAGGATTCGGAAATTGATTAGTGCCTATCATATTAGGAGCTCCAGATATAGCTTTCCCCCGAATAAATAATATAAGTTTTTGACTTTTACCTCCCGCCCTAACACTTCTTCTAGTAAGTAGTATAGTAGAAAATGGGGCTGGAACAGGATGAACTGTTTACCCTCCCTTATCGTCAAATATTGCTCACGGAGGAGCTTCAGTTGATTTAGCCATTTTCTCCCTTCATTTAGCAGGAATTTCTTCAATTTTAGGAGCAGTAAATTTTATTACTACAGTTATTAATATACGATCAACAGGTATTACTTTTGACCGAATACCCCTATTTGTTTGATCAGTAGTAATTACAGCTTTACTTTTATTACTTTCTCTACCTGTACTAGCCGGGGCAATTACTATACTATTAACAGATCGAAATATTAATACTTCATTTTTTGATCCTGCAGGAGGAGGAGACCCTATCTTATATCAACACCTATTC------------AAGGACGAAAATGGTTTGCCTAARCACATGGAATGGCTAGAGGGCATATCTATAGCGGCTTTGGTGGTGGGTGAAAATTGTGAAACACCCTCCCATTGGCGTGCCAAACAATTGCTATCACAATGGATGGAATCACACAATGTGCCGGGTATTAGTGGCATCGATACCAGAGCTTTGACAAAAAAGATTCGTGAAAATGGTAGCATATTGGGTCGTATTGTGTATGAGTATCCCGAAAATATCAAATCCTTGACATTCTCCGATCCCAATGAACGTAATTTAGTAGCCGAATGTTCGGTAAAGAAACCAATGGTTTTTAATGCCTCCGGTTCGCCTCGTATTTGTGCCATAGATTGTGGTTTGAAATTGAATCAGATTAAATGTTTCATTTCACGTGGCGCTCGCGTAGATTTGGTACCTTGGAATTGGTCATTGGATGAATCCACATTCGATGGTTTATTCATTTCTAACGGTCCCGGTGATCCAGTCGTTTGCAAGGAAACAGTTGTGCAAATACAAAAGGTTTTGAAATCGGGCCAGAAACCCGTGTTCGGTATTTGTTTGGGCCATCAGTTGCTGTCCTCAGCCATAGGTTGTAAAACTTATAAAATGAAATACGGCAACAGAGGCCACAATTTACCTTGTATACATCATGGCACAGGACGTTGTTTTATGACTTCTCAAAATCATGGTTTTGCGGTCGATACGGACACTTTGCCTATGGATTGGGAGCCTTTGTTTACCAATGCCAACGATAACACCAAT
KM696unF  ACTTTATACTTTATTTTCGGAGCTTGAGCAGGTATAGTAGGAACTTCACTAAGAATTCTTATTCGAGCAGAATTAGGTCATCCTGGTGCATTAATTGGAGATGATCAAATTTATAATGTAATTGTTACAGCTCATGCTTTTATTATAATTTTTTTTATAGTAATACCAATTATAATTGGAGGATTTGGAAATTGACTTGTACCAATTATACTAGGAGCTCCAGATATAGCATTCCCTCGAATAAATAATATAAGTTTTTGACTTTTACCTCCAGCATTAACATTACTTCTAGTAAGTAGTATAGTAGAAAACGGAGCTGGAACAGGATGAACTGTTTACCCTCCTTTATCTTCTAATATTGCTCACGGAGGTGCCTCTGTTGATTTAGCTATCTTCTCTTTACATTTAGCTGGAATTTCTTCTATTTTAGGAGCAGTAAATTTTATTACTACAGTTATTAATATACGATCTACAGGTATCACATTTGATCGAATACCTTTATTTGTATGATCTGTAGTAATTACTGCTTTACTTTTATTATTATCATTACCTGTTCTTGCTGGAGCAATTACAATGCTATTAACAGATCGAAACATTAATACTTCATTTTTTGACCCAGCCGGAGGAGGAGACCCTATTTTATACCAACATTTATTT------GAAGAAAAGGATGAAAATGRTTTGCCTAAACACATGGAATGGCTAGAGGGCATATCTATAGCGGCTTTGGTAGTKGGTGAAAATTGTGAAACACCCTCCCATTGGCGTGCCAAACAATTGCTRTCACAATGGATGGAATCACATAATGTGCCCGGTATTAGTGGCATTGATACYAGAGCATTRACAAAAAAGATTCGTGAAAACGGTACCATATTGGGTCGTATTGTTTATGAGTATCCCGAAAATATCAAATCTWTGACATTTTCCGATYCCAATCAACGTAATTTGGTAGCCGAGTGTTCGGTAAAGAAACCGATGGTTTTTAATGCCTCCGGTTCGCCTCGTATATGTGCCATAGATTGTGGTTTAAAATTAAATCAAATTAAATGTTTCATTTCACGTGGCGCTCGTGTCGACTTGGTACCTTGGAATTGGCCATTGGATGAATCCACATTTGATGGTTTATTCATTTCCAATGGCCCCGGTGATCCAGTTGTCTGCAAGGAAACAGTTGTGCAAATACAAAAAGTTCTAAAATCGGGCCAGAAACCCGTGTTCGGCATTTGTTTGGGTCATCAGTTGCTGTCCTCAGCCATAGGCTGTAAAACATATAAAATGAAATACGGCAACAGAGGCCATAATTTACCTTGTATACATCATGGTACAGGACGTTGTTTTATGACTTCTCAAAATCATGGTTTTGCAGTAGATACGGATACTTTGCCTATGGATTGGGAGCCTTTGTTTACCAATGCCAATGATAACACCAAT
KM698unF  ACTTTATACTTTATTTTCGGAGCTTGAGCAGGTATAGTAGGAACTTCACTAAGAATTCTTATTCGAGCAGAATTAGGTCATCCTGGTGCATTAATTGGAGATGATCAAATTTATAATGTAATTGTTACAGCTCATGCTTTTATTATAATTTTTTTTATAGTAATACCAATTATAATTGGAGGATTTGGAAATTGACTTGTACCAATTATACTAGGAGCTCCAGATATAGCATTCCCTCGAATAAATAATATAAGTTTTTGACTTTTACCTCCAGCATTAACATTACTTCTAGTAAGTAGTATAGTAGAAAACGGAGCTGGAACAGGATGAACTGTTTACCCTCCTTTATCTTCTAATATTGCTCACGGAGGTGCCTCTGTTGATTTAGCTATCTTCTCTTTACATTTAGCTGGAATTTCTTCTATTTTAGGAGCAGTAAATTTTATTACTACAGTTATTAATATACGATCTACAGGTATCACATTTGATCGAATACCTTTATTTGTATGATCTGTAGTAATTACTGCTTTACTTTTATTATTATCATTACCTGTTCTTGCTGGAGCAATTACAATGCTATTAACAGATCGAAACATTAATACTTCATTTTTTGACCCAGCCGGAGGAGGAGACCCTATTTTATACCAACATTTATTT------GAAGAAAAGGATGAAAATGGTTTGCCTAAACACATGGAATGGCTAGAGGGCATATCTATAGCGGCTTTGGTAGTGGGTGAAAATTGTGAAACACCCTCCCATTGGCGTGCCAAACAATTGCTATCACAATGGATGGAATCACATAATGTGCCCGGTATTAGTGGSATTGATACYAGAGCATTGACAAAAAAGATTCGTRAAAACGGTACYATATTGGGTCGTATTGTTTATGAGTATCCCGAAAATATCAAATCTTTGACATTTTCCGATCCCAATCAACGTAATTTGGTAGCCGAGTGTTCGGTAAAGAAACCGATGGTTTTTAATGCCTCCGGTTCGCCTCGTATATGTGCCATAGATTGTGGTTTAAAATTAAATCAAATTAAATGTTTCATTTCACGTGGCGCTCGTGTCGACTTGGTACCTTGGAATTGGCCATTGGATGAATCCACATTTGATGGTTTATTCATTTCCAATGGCCCCGGTGATCCAGTTGTCTGCAAGGAAACAGTTGTGCAAATACAAAAAGTTCTRAARTCGGGCCAGAAACCCGTGTTCGGCATTTGTTTGGGTCATCAGTTGCTGTCCTCAGCCATAGGCTGTAAAACATATAAAATGAAATACGGCAACAGAGGCCATAATTTACCTTGTATACATCATGGTACAGGACGTTGTTTTATGACTTCTCAAAATCATGGTTTTGCAGTAGATACGGATACTTTGCCTATGGATTGGGAGCCTTTGTTTACCAATGCCAATGATAACACCAAT
KM699unF  ACTTTATACTTTATTTTCGGAGCTTGAGCAGGTATAGTAGGAACTTCACTAAGAATTCTTATTCGAGCAGAATTAGGTCATCCTGGTGCATTAATTGGAGATGATCAAATTTATAATGTAATTGTTACAGCTCATGCTTTTATTATAATTTTTTTTATAGTAATACCAATTATAATTGGAGGATTTGGAAATTGACTTGTACCAATTATACTAGGAGCTCCAGATATAGCATTCCCTCGAATAAATAATATAAGTTTTTGACTTTTACCTCCAGCATTAACATTACTTCTAGTAAGTAGTATAGTAGAAAACGGAGCTGGAACAGGATGAACTGTTTACCCTCCTTTATCTTCTAATATTGCTCACGGAGGTGCTTCTGTTGATTTAGCTATCTTCTCTTTACATTTAGCTGGAATTTCTTCTATTTTAGGAGCAGTAAATTTTATTACTACAGTTATTAATATACGATCTACAGGTATCACATTTGATCGAATACCTTTATTTGTATGATCTGTAGTAATTACTGCTTTACTTTTATTATTATCATTACCTGTTCTTGCTGGAGCAATTACAATGCTATTAACAGATCGAAACATTAATACTTCATTTTTTGACCCAGCCGGAGGAGGAGACCCTATTTTATACCAACATTTATTT------GAAGAAAAGGATGAAAATGGTTTGCCTAAACAYATGGAATGGCTAGAGGGCATATCTATAGCGGCTTTGGTAGTGGGTGAAAATTGTGAAACACCCTCCCATTGGCGTGCCAAACAATTGCTGTCACAATGGATGGAATCACATAATGTGCCCGGTATTAGTGGCATTGATACTAGAGCATTGACAAAAAAGATTCGTGAAAACGGTACCATATTGGGTCGTATTGTTTATGAGTATCCCGAAAATATCAAATCTTTGACATTTTCCGATCCCAATCAACGTAATTTGGTAGCCGAGTGTTCGGTAAAGAAACCGATGGTTTTTAATGCCTCCGGTTCGCCTCGTATATGTGCCATAGATTGTGGTTTAAAATTAAATCAAATTAAATGTTTCATTTCACGTGGCGCTCGTGTCGACTTGGTACCTTGGAATTGGCCATTGGATGAATCCACATTTGATGGTTTATTCATTTCCAATGGCCCCGGTGATCCAGTTGTCTGCAAGGAAACAGTTGTGCAAATACAAAAAGTTCTAAAATCGGGCCAGAAACCCGTGTTCGGCATTTGTTTGGGTCATCAGTTGCTGTCCTCAGCCATAGGCTGTAAAACATATAAAATGAAATACGGCAACAGAGGCCATAATTTACCTTGTATACATCATGGTACAGGACGTTGTTTTATGACTTCTCAAAATCATGGTTTTGCAGTAGATACGGATACTTTGCCTATGGATTGGGAGCCTTTGTTTACCAATGCCAATGATAACACCAAT
KM700unF  ACTTTATACTTTATTTTCGGAGCTTGAGCAGGTATAGTAGGAACTTCACTAAGAATTCTTATTCGAGCAGAATTAGGTCATCCTGGTGCATTAATTGGAGATGATCAAATTTATAATGTAATTGTTACAGCTCATGCTTTTATTATAATTTTTTTTATAGTAATACCAATTATAATTGGAGGATTTGGAAATTGACTTGTACCAATTATACTAGGAGCTCCAGATATAGCATTCCCTCGAATAAATAATATAAGTTTTTGACTTTTACCTCCAGCATTAACATTACTTCTAGTAAGTAGTATAGTAGAAAATGGAGCTGGAACAGGATGAACTGTTTACCCTCCTTTATCTTCTAATATTGCTCACGGAGGTGCTTCTGTTGATTTAGCTATCTTCTCTTTACATTTAGCTGGAATTTCTTCTATTTTAGGAGCAGTAAATTTTATTACTACAGTTATTAATATACGATCTACAGGTATCACATTTGATCGAATACCTTTATTTGTATGATCTGTAGTAATTACTGCTTTACTTTTATTATTATCATTACCTGTTCTTGCTGGAGCAATTACAATACTATTAACAGATCGAAACATTAATACTTCATTTTTTGACCCAGCCGGAGGAGGAGACCCTATTTTATATCAACATTTATTT------GAAGAAAAGGATGAAAATGGTTTGCCTAAACAYATGGAATGGCTAGAGGGCATATCTATAGCGGCTTTGGTAGTGGGTGAAAATTGTGAAACACCCTCCCATTGGCGTGCCAAACAATTGCTRTCACAATGGATGGAATCACATAATGTGCCCGGTATTAGTGGSATTGATACTAGAGCATTGACAAAAAAGATTCGTRAAAACGGTACYATATTGGGTCGTATTGTTTATGAGTATCCCGAAAATATCAAATCTTTGACATTTTCCGATCCCAATCAACGTAATTTGGTAGCCGAGTGTTCGGTAAAGAAACCGATGGTTTTTAATGCCTCCGGTTCGCCTCGTATATGTGCCATAGATTGTGGTTTAAAATTAAATCAAATTAAATGTTTCATTTCACGTGGCGCTCGTGTCGACTTGGTACCTTGGAATTGGCCATTGGATGAATCCACATTTGATGGTTTATTCATTTCCAATGGCCCCGGTGATCCAGTTGTCTGCAAGGAAACAGTTGTGCAAATACAAAAAGTTCTAAAATCGGGCCAGAAACCCGTGTTCGGCATTTGTTTGGGTCATCAGTTGCTGTCCTCAGCCATAGGCTGTAAAACATATAAAATGAAATACGGCAACAGAGGCCATAATTTACCTTGTATACATCATGGTACAGGACGTTGTTTTATGACTTCTCAAAATCATGGTTTTGCAGTAGATACGGATACTTTGCCTATGGATTGGGAGCCTTTGTTTACCAATGCCAATGATAACACCAAT
KM704imp  ACTTTATACTTCATTTTTGGAGCTTGAGCTGGAATAGTGGGAACTTCCCTAAGAATTCTTATTCGAGCTGAATTAGGTCACCCAGGAGCATTAATTGGAGATGATCAAATCTATAATGTAATTGTTACAGCACATGCTTTTATTATAATTTTCTTTATAGTAATACCAATTATAATTGGAGGATTCGGAAATTGATTAGTGCCTATCATATTAGGAGCCCCAGATATAGCTTTCCCCCGAATAAATAATATAAGTTTTTGACTTTTACCTCCCGCCCTAACACTTCTTCTAGTAAGTAGTATAGTAGAAAATGGGGCTGGAACAGGATGAACTGTTTACCCTCCCTTATCGTCAAATATTGCTCACGGAGGAGCTTCAGTTGATTTAGCCATTTTCTCCCTTCATTTAGCAGGAATTTCTTCAATTTTAGGAGCAGTAAATTTTATTACTACAGTTATTAATATACGATCAACAGGTATTACTTTTGACCGAATACCCCTATTTGTTTGATCAGTAGTAATTACAGCTTTACTTTTATTACTTTCTCTACCTGTACTAGCCGGGGCAATTACTATACTATTAACAGATCGAAATATTAATACTTCATTTTTTGATCCTGCAGGAGGAGGAGACCCTATCTTATATCAACACCTATTC------GAAGAGAAGGACGAAAATGGTTTGCCTAAACACATGGAATGGCTAGAGGGCATATCTATAGCGGCTTTGGTGGTGGGTGAAAATTGTGAAACACCCTCCCATTGGCGTGCCAAACAATTGCTATCACAATGGATGGAATCACACAATGTGCCGGGTATTAGTGGCATCGATACCAGAGCTTTGACAAAAAAGATTCGTGAAAATGGTAGCATATTGGGTCGTATTGTGTATGAGTATCCCGAAAATATCAAATCCTTGACATTCTCCGATCCCAATGAACGTAATTTAGTGGCCGAATGTTCGGTAAAGAAACCAATGGTTTTTAATGCCTCCGGTTCGCCTCGTATTTGTGCCATAGATTGTGGTTTGAAATTGAATCAGATTAAATGTTTCATTTCACGTGGCGCTCGCGTAGATTTGGTACCTTGGAATTGGTCATTGGATGAATCCACATTCGATGGTTTATTCATTTCTAACGGTCCCGGTGATCCAGTCGTTTGCAAGGAAACAGTTGTGCAAATACAAAAGGTTTTGAAATCGGGCCAGAAACCCGTGTTCGGTATTTGTTTGGGCCATCAGTTGCTGTCCTCAGCCATAGGTTGTAAAACTTATAAAATGAAATACGGCAACAGAGGCCACAATTTACCTTGTATACATCATGGCACAGGACGTTGTTTTATGACTTCTCAAAATCATGGTTTTGCGGTCGATACGGACACTTTGCCTATGGATTGGGAGCCTTTGTTTACCAATGCCAACGATAACACCAAT
KM705dux  ACTTTATACTTTATTTTCGGAGCTTGAGCAGGTATAGTAGGAACTTCACTAAGAATTCTTATTCGAGCAGAATTGGGTCATCCTGGTGCATTAATTGGTGATGATCAAATTTATAATGTAATTGTTACAGCTCATGCCTTTATTATAATTTTTTTTATAGTTATACCAATTATAATTGGAGGATTTGGAAATTGACTAGTACCAATTATACTAGGAGCTCCAGATATAGCATTCCCCCGAATGAATAATATAAGTTTCTGACTTTTACCACCAGCATTAACATTATTACTAGTAAGCAGTATAGTAGAAAATGGAGCTGGAACAGGATGAACTGTTTACCCTCCTTTATCTTCTAATATTGCTCATGGAGGAGCTTCTGTTGATTTAGCTATTTTTTCATTACATTTAGCTGGAATCTCTTCAATTCTAGGAGCAGTAAATTTTATTACTACAGTCATTAATATACGATCAACCGGTATTACATTTGATCGAATACCTTTATTTGTATGATCAGTAGTAATTACTGCATTACTTTTATTATTATCTTTACCTGTATTAGCTGGAGCAATTACTATATTATTAACTGATCGAAATATTAATACTTCATTCTTTGACCCAGCAGGAGGAGGAGATCCTATTTTATATCAACATTTATTT------GAAGAGAAGGACGAACACGGTTTGCCTAAACACTTGGAATGGCTAGAGGGCATATCTATAGCGGCTTTGGTAGTGGGTGAAAATTGTGAAACACCCTCACATTGGCGTGCCAAACAATTACTATCACAATGGATGGAATCACATAATGTGCCCGGTATTTGTGGCATTGATACCAGAGCTTTAACAAAAAAGATTCGTGAAAATGGTACCATATTRGGTCGTATTGTTTATGAGCATCCCGAAAATATCAAATCCTTGACATTCTCCGATCCCAATCAACGTAATTTAGTAGCTGAGTGCTCGGTAAAGAAACCTATGGTTTTCAATGCCTCCGGTTCGCCTCGTATATGTGCCATAGATTGTGGTTTGAAATTGAATCAGATTAAATGTTTCATATCACGTGGCGCTCGCGTAGATTTGGTACCTTGGAATTGGCCATTGGATGAATCCACATTCGATGGTTTATTCATTTCAAACGGTCCTGGTGATCCAGTTGTTTGCAAGGAAACAGTTGTGCAAATACAAAAGGTTTTGAAATCGGGCCAGAAACCTGTGTTTGGTATTTGTTTGGGTCATCAGTTACTGTCCTCAGCCATAGGTTGTAAGACWTATAAAATGAAATACGGCAACAGAGGCCACAATTTGCCTTGTATACATCATGGCACAGGACGTTGTTTTATGACTTCTCAAAATCATGGTTTTGCGGTAGACACGGACACTTTGCCTATGGATTGGGAGCCTTTGTTTACCAATGCCAATGATAACACTAAT
KM706unF  ACTTTATACTTTATTTTCGGAGCTTGAGCAGGTATAGTAGGAACTTCACTAAGAATTCTTATTCGAGCAGAATTAGGTCATCCTGGTGCATTAATTGGAGATGATCAAATTTATAATGTAATTGTTACAGCTCATGCTTTTATTATAATTTTTTTTATAGTAATACCAATTATAATTGGAGGATTTGGAAATTGACTTGTACCAATTATACTAGGAGCTCCAGATATAGCATTCCCTCGAATAAATAATATAAGTTTTTGACTTTTACCTCCAGCATTAACATTACTTCTAGTAAGTAGTATAGTAGAAAACGGAGCTGGAACAGGATGAACTGTTTACCCTCCTTTATCTTCTAATATTGCTCACGGAGGTGCTTCTGTTGATTTAGCTATCTTCTCTTTACATTTAGCTGGAATTTCTTCTATTTTAGGAGCAGTAAATTTTATTACTACAGTTATTAATATACGATCTACAGGTATCACATTTGATCGAATACCTTTATTTGTATGATCTGTAGTAATTACTGCTTTACTTTTATTATTATCATTACCTGTTCTTGCTGGAGCAATTACAATGCTATTAACAGATCGAAACATTAATACTTCATTTTTTGACCCAGCCGGAGGAGGAGACCCTATTTTATACCAACATTTATTT------GAAGAAAAGGATGAAAATGGTTTGCCTAAACAYATGGAATGGCTAGAGGGCATATCTATAGCGGCTTTGGTAGTGGGTGAAAATTGTGAAACACCCTCCCATTGGCGTGCCAAACAATTGCTATCACAATGGATGGAATCACATAATGTGCCCGGTATTAGTGGSATTGATACTAGAGCATTGACAAAAAAGATTCGTGAAAACGGTACYATATTGGGTCGTATTGTTTATGAGTATCCCGAAAATATCAAATCTTTGACATTTTCCGATCCCAATCAACGTAATTTGGTAGCCGAGTGTTCGGTAAAGAAACCGATGGTTTTTAATGCCTCCGGTTCGCCTCGTATATGTGCCATAGATTGTGGTTTAAAATTAAATCAAATTAAATGTTTCATTTCACGTGGCGCTCGTGTCGACTTGGTACCTTGGAATTGGCCATTGRATGAATCCACATTTGATGGTTTATTCATTTCCAATGGCCCCGGTGATCCAGTTGTCTGCAAGGAAACAGTTGTGCAAATACAAAAAGTTCTAAAATCGGGCCAGAAACCCGTGTTCGGCATTTGTTTGGGTCATCAGTTGCTGTCCTCAGCCATAGGCTGTAAAACATATAAAATGAAATACGGCAACAGAGGCCATAATTTACCTTGTATACATCATGGTACAGGACGTTGTTTTATGACTTCTCAAAATCATGGTTTTGCAGTAGATACGGATACTTTGCCTATGGATTGGGAGCCTTTGTTTACCAATGCCAATGATAACACCAAT
KM712imp  ACTTTATACTTCATTTTTGGAGCTTGAGCTGGAATAGTGGGAACTTCCCTAAGAATTCTTATTCGAGCTGAATTAGGTCACCCAGGAGCATTAATTGGAGATGATCAAATCTATAATGTAATTGTTACAGCACATGCTTTTATTATAATTTTCTTTATAGTAATACCAATTATAATTGGAGGATTCGGAAATTGATTAGTGCCTATCATATTAGGAGCCCCAGATATAGCTTTCCCCCGAATAAATAATATAAGTTTTTGACTTTTGCCTCCCGCCCTAACACTTCTTCTAGTAAGTAGTATAGTAGAAAATGGGGCTGGAACAGGATGAACTGTTTACCCTCCCTTATCGTCAAATATTGCTCACGGAGGAGCTTCAGTTGATTTAGCCATTTTCTCCCTTCATTTAGCAGGAATTTCTTCAATTTTAGGAGCAGTAAATTTTATTACTACAGTTATTAATATACGATCAACAGGTATTACTTTTGACCGAATACCCCTATTTGTTTGATCAGTAGTAATTACAGCTTTACTTTTATTACTTTCTCTACCTGTACTAGCCGGGGCAATTACTATACTATTAACAGATCGAAATATTAATACTTCATTTTTTGATCCTGCAGGAGGAGGAGACCCTATCTTATATCAACACCTATTC------GAAGAGAAGGACGAAAATGGTTTGCCTAAACACATGGAATGGCTAGAGGGCATATCTATAGCGGCTTTGGTGGTGGGTGAAAATTGTGAAACACCCTCCCATTGGCGTGCCAAACAATTGCTATCACAATGGATGGAATCACACAATGTGCCGGGTATTAGTGGCATCGATACCAGAGCTTTGACAAAAAAGATTCGTGAAAATGGTAGCATATTGGGTCGTATTGTGTATGAGTATCCCGAAAATATCAAATCCTTGACATTCTCCGATCCCAATGAACGKAATTTAGTRGCCGAATGTTCGGTAAAGAAACCAATGGTTTTTAATGCCTCCGGTTCGCCTCGTATTTGTGCCATAGATTGTGGTTTGAAATTGAATCAGATTAAATGTTTCATTTCACGTGGCGCTCGCGTAGATTTGGTACCTTGGAATTGGTCATTGGATGAATCCACATTCGATGGTTTATTCATTTCTAACGGTCCCGGTGATCCAGTCGTTTGCAAGGAAACAGTTGTGCAAATACAAAAGGTTTTGAAATCGGGCCAGAAACCCGTGTTCGGTATTTGTTTGGGCCATCAGTTGCTGTCCTCAGCCATAGGTTGTAAAACTTATAAAATGAAATACGGCAACAGAGGCCACAATTTACCTTGTATACATCATGGCACAGGACGTTGTTTTATGACTTCTCAAAATCATGGTTTTGCGGTCGATACGGACACTTTGCCTATGGATTGGGAGCCTTTGTTTACCAATGCCAACGATAACACCAAT
KM713mis  ACTTTATACTTTATTTTCGGAGCTTGAGCAGGTATAGTAGGAACTTCTTTAAGAATTCTTATTCGAGCAGAATTAGGTCATCCTGGTGCATTAATTGGAGATGATCAAATTTATAATGTAATTGTTACAGCTCATGCTTTTATTATAATTTTTTTTATAGTAATACCAATTATAATTGGAGGGTTTGGAAATTGACTAGTGCCAATTATATTAGGAGCTCCAGATATAGCATTTCCTCGAATAAATAATATAAGTTTTTGACTTCTACCTCCAGCATTAACACTACTTCTAGTAAGTTCTATAGTAGAAAATGGAGCTGGAACAGGATGAACTGTTTACCCTCCTTTATCTTCTAATATCGCTCACGGAGGAGCTTCTGTTGATTTAGCTATTTTCTCTTTACATTTAGCTGGAATTTCTTCAATTTTAGGAGCAGTTAATTTTATTACTACAGTTATTAATATACGATCTACAGGTATTACATTTGACCGAATACCTTTATTTGTATGATCAGTAGTAATTACTGCTTTACTTTTATTATTATCTTTACCTGTACTTGCAGGAGCTATTACAATATTATTAACTGATCGAAATATTAATACTTCATTCTTTGATCCAGCTGGAGGAGGAGACCCTATTTTATACCAACATTTATTT---------GAGAAGGATGAAAATGATTTGCCTAAACACATGGAATGGCTAGAGGGCATATCTATAGCGGCTTTRGTAGTGGGTGAAAATTGTGAAACACCCTCCCATTGGCGTTCCAAACAATTGCTATCACAATGGATGGAATCACATAATGTGCCCGGTATTAGTGGCATTGATACCAGAGCTTTGACAAAAAARATTCGTGAAAACGGTACCATATTGGGTCGTATTGTTTATGAGTATCCCGCAAATATCAAATCTTTGACATTCTCCGATCCCAATCAACGTAATTTGGTAGCCGAGTGTTCGGTAAAGAARCCGATGGTTTTTAATGCCTCCGGTTCRCCTCGTATWTGTGCCATAGATTGTGGTTTGAAATTGAATCAGATTAAATGTTTCATTTCACGTGGCGCTCGTGTCGATTTGGTACCTTGGAATTGGCCATTGGATGAATCCACATTCGATGGTTTATTCATTTCCAATGGTCCCGGTGATCCAGTTGTTTGCAAGGAAACTGTTGWGCAAATACAAAAAGTTCTGAAATCGGGCCAGAAACCCGTCTTCGGTATTTGTTTGGGTCATCAGTTGCTGTCCTCAGCCATAGGCTGTAAGACTTATAAAATGAAATAKGGCAACAGAGGCCACAATTTACCTTGTATACATCATGGCACAGGACGTTGTTTTATGACTTCTCAAAATCATGGTTTTGCAGTAGATACGGACACTTTACCTATGGATTGGGASCCTT-----------------------------
KM714unC  ACTTTATACTTTATTTTCGGAGCTTGAGCAGGTATAGTAGGAACTTCATTAAGAATTCTTATTCGAGCAGAATTAGGTCACCCTGGTGCATTAATTGGAGATGACCAAATTTATAACGTAATTGTTACAGCTCATGCCTTTATTATAATTTTTTTTATAGTAATGCCAATTATAATTGGAGGATTTGGAAATTGACTGGTACCAATTATACTAGGAGCCCCAGATATAGCTTTTCCTCGAATAAATAATATAAGTTTTTGACTTTTACCTCCAGCATTAACACTACTTCTAGTAAGCAGCATAGTAGAAAATGGAGCTGGAACAGGATGAACTGTTTACCCTCCTTTATCTTCTAATATTGCCCATGGAGGTGCTTCTGTTGATTTAGCTATCTTCTCCCTTCATTTAGCTGGAATTTCATCAATTTTAGGGGCAGTAAATTTTATTACTACAGTTATTAATATACGATCTTCTGGTATTACATTTGATCGAATGCCTTTATTTGTATGATCAGTAGTAATTACAGCTTTACTTTTATTACTTTCTTTACCCGTTCTTGCCGGAGCAATTACAATATTATTAACTGATCGAAATATTAATACTTCATTTTTTGATCCTGCAGGAGGAGGAGACCCAATTCTATACCAACATCTAT--------------AAGGACGAAAATGGTTTGCCTAAACACATGGAATGGCTAGAGGGCATATCWATAGCGGCTTTGGTAGTGGGTGAAAATTGTGAAACACCCTCCCATTGGCGTTCAAAACAATTGYTATCACAATGGATGGAATCACATAATGTGCCYGGTATTAGTGGCATTGATACCAGAGCTTTAACAAAAAAAATTCGTGAAAATGGTTCCATATTGGGTCGTATTGTTTATGAGTATCCTGAAAATATCAAATCCTTGACATWCTCCGATCCCAATCAACGTAATTTGGTAGCCGAGTGTTCGGTAAAGAAACCTATGGTTTTCAATGCCTCCGGTTCGCCTCGTATATGTGCCATWGATTGTGGTTTGAAATTRAATCAGATTAAATGTTTCATTTCACGTGGTGCTCGCGTAGATTTGGTACCTTGGAATTGGCCATTGGATGAATCCACATTCGATGGTTTATTCATTTCAAACGGTCCTGGTGATCCAGTTGTTTGCAAGGACACTGTTGGGCAAATACAAAAGGTTTTGAAATCGGGCCAGAAACCCATATTCGGTATTTGTTTGGGTCATCAGTTATTGTCCTCAGCCATCGGTTGTAAGACTTATAAAATGAAATACGGCAACAGAGGYCACAATTTACCTTGTATACATCATGGTACAGGACGTTGTTTTATGACTTCCCAAAATCATGGTTTTGCAGTAGATACGGACACTTTGCCTATGGATTGGGAGCCTTTGTTTACCAATGCCAACGATAACACCAAT
KM717unE  ACTTTATATTTTATTTTCGGAGCTTGAGCAGGTATAGTAGGAACTTCATTAAGAATTCTTATTCGAGCAGAATTAGGTCATCCTGGAGCATTAATTGGAGATGATCAAATTTATAATGTAATTGTTACAGCTCATGCTTTTATTATAATTTTCTTTATGGTAATACCTATTATAATTGGAGGATTCGGAAACTGATTAGTACCAATTATATTAGGAGCCCCAGATATAGCTTTCCCTCGAATAAATAATATAAGTTTTTGACTTTTACCCCCAGCATTAACATTACTACTAGTCAGTAGTATAGTAGAAAATGGAGCTGGAACAGGATGAACTGTTTACCCTCCTTTATCTTCTAATATCGCTCATGGAGGAGCTTCTGTTGACTTAGCTATTTTTTCTTTACATTTAGCCGGAATTTCTTCAATTTTAGGAGCTGTAAATTTTATTACTACAGTAATTAATATACGATCAACTGGTATTACATTTGACCGAATACCATTATTTGTATGATCAGTAGTAATTACAGCTTTACTTTTATTACTATCTTTACCTGTACTTGCTGGAGCAATTACTATATTATTAACTGATCGAAATATTAATACTTCATTCTTTGACCCAGCAGGAGGAGGAGATCCTATTTTATATCAACATTTATTT---------GAGAAGGACGAACACGGTTTGCCTAAACACTTGGAATGGCTAGAGGGCATATCTATAGCGGCTTTGGTAGTGGGTGAAAATTGTGAAACACCCTCCCATTGGCGTGCCAAACAATTACTATCACAATGGATGGAATCACACAATGTGCCCGGTATTAGTGGCATCGATACCAGAGCTTTAACAAAAAAGATYCGTGAAAATGGTACCATATTGGGTCGTATTGTTTATGARCATCCCGAAAATATCAAATCCTTGACATTCTCYGATCCCAATCAACGTAATTTAGTAGCTGAGTGCTCGGTAAAGAAACCTATGGTTTTCAATGCCTCCGGTTCGCCTCGTATATGTGCCATAGATTGTGGTTTGAAATTGAATCAGATTAAATGTTTCATTTCACGTGGCGCTCGCGTAGATTTGGTACCTTGGAATTGGCCATTGGATGAATCCACATTCGATGGTTTATTCATTTCAAACGGTCCTGGTGATCCAGTTGTTTGCAAGGAAACAGTTGTGCAAATACAAAAGGTTTTGAAATCGGGACAGAAACCCGTGTTTGGTATTTGTTTGGGTCATCAGCTACTGTCCTCAGCCATAGGTTGTAAGACTTATAAAATGAAATACGGCAACAGAGGCCACAATTTACCTTGTATACATCATGGCACAGGACGTTGTTTTATGACTTCTCAAAATCATGGTTTTGCGGTAGATACGCACACTTTGCCTATGGATTGGGAGCCTTTGTTCACAAATGCCAATGATAACACCAAT
KM720aus  ACTTTATACTTTATTTTCGGAGCTTGAGCAGGAATAGTAGGTACTTCATTAAGAATCTTAATTCGAGCTGAATTAGGACATCCTGGAGCATTAATTGGTGACGATCAAATTTATAATGTGATTGTAACAGCTCATGCTTTTATTATAATTTTCTTTATAGTAATACCAATTATAATTGGAGGATTTGGAAACTGATTAGTTCCACTAATATTAGGAGCCCCAGACATAGCCTTCCCTCGAATAAATAATATAAGATTTTGACTTCTACCTCCTGCATTAACATTACTTCTAGTAAGTAGTATAGTAGAAAATGGAGCTGGAACAGGATGAACTGTTTATCCACCCTTATCATCTAATATTGCTCATGGAGGAGCTTCTGTTGATTTAGCAATTTTTTCTCTACATTTAGCAGGAATTTCTTCAATTTTAGGAGCAGTAAATTTCATTACAACAGTTATTAATATACGATCAACAGGAATTACATTTGATCGAATACCATTATTTGTTTGATCAGTAGTAATTACAGCTTTACTTTTATTACTTTCTTTGCCTGTACTAGCTGGAGCAATTACTATATTATTAACTGACCGAAATATTAATACTTCATTTTTTGATCCTGCAGGGGGTGGAGATCCAATTCTTTATCAACACTTATTT---------GAGAAGGACGAGCATGGTTTGCCTAAACACATGGAATGGCTAGAGGGCATATCTATAGCGGCTTTRGTGGTGGGTGAAAATTGTGAAACACCCTCCCATTGGCGKTCCAAACAATTGCTATCACAATGGATGGAATCACATAATGTGCCCGGTATTAGTGGCATCGATACCAGAGCTTTAACAAAAAAGATTCGTGAAAATGGTAGYATATTGGGTCGCATTGTATATGAGTATCCTGAAAATATCAAATCCTTAACATTCTCCGATCCCAATCAACGTAATTTGGTAGCCGAGTGTTCGGTAAAGAAACCTATGGTTTTTAATGCCTYCGGTTCRCCTCGTATATGTGCCATAGATTGTGGTTTRAAATTGAATCAGATTAAATGTTTCATTTCACGTGGCGCCCGCGTAGATTTGGTGCCATGGAATTGGCCATTAGATGAATCCACATTCGATGGTTTATTCATTTCCAATGGTCCCGGTGATCCAGTTGTTTGCAAGGAAACAGTTGTGCAAATACAAAAGGTTTTGAAATCGGGCCAGAAACCCGTATTCGGTATTTGTTTGGGTCATCAGTTACTGTCCTCAGCCATAGGCTGTAAGACTTATAAAATGAAATACGGCAACAGAGGCCACAATTTGCCYTGTATACATCATGGCACAGGACGTTGTTTTATGACTTCTCAAAATCATGGTTTTGCCGTAGATACGGACACTTTGCCTATGGATTGGGAGCCTTTGTTCACCAATGCCAATGATAACACCAAT
KM730aur  ACTTTATATTTTATTTTCGGGGCTTGAGCAGGTATAGTAGGAACTTCTCTAAGAATTCTTATTCGAGCAGAATTAGGTCATCCTGGTGCTTTAATTGGAGATGACCAAATTTATAACGTAATTGTTACAGCTCATGCTTTTATTATAATTTTTTTTATAGTAATGCCAATTATAATTGGAGGGTTTGGAAACTGATTAGTACCAATTATATTAGGAGCACCAGATATAGCTTTCCCACGAATAAATAATATAAGTTTTTGACTTTTACCCCCAGCATTAACATTACTTCTAGTAAGTAGTATAGTAGAAAATGGAGCTGGAACAGGATGAACTGTTTACCCCCCTTTATCTTCTAATATCGCTCATGGTGGAGCTTCTGTTGATTTAGCTATTTTCTCTCTTCATTTAGCAGGAATTTCTTCAATTTTAGGAGCTGTAAATTTTATTACTACAGTAATTAATATACGATCTACAGGAATTACATTCGATCGAATACCCCTATTTGTTTGATCAGTAGTAATTACTGCCCTACTTTTATTACTTTCTTTACCTGTACTTGCTGGAGCAATTACTATATTATTAACTGACCGAAATATTAATACTTCATTCTTTGACCCTGCGGGAGGAGGAGATCCTATTCTTTATCAACATTTATT-------GAAGAGAAGGACGAAAATGGTTTGCCTAAACACATGGAATGGCTAGAGGGCATATCTATAGCGGCTTTGGTAGTGGGTGAAAATTGTGAAACACCCTCCCATTGGCGTGCCAAACAGTTGCTATCAGAATGGATGGAATCGCATAATGTGCCCGGTATCAGTGGCATCGATACCAGAGCTTTGACAAAAAAAATTCGAGAAAATGGTACAATATTGGGTCGTATTGTTTATCAGTATCCCGAAAATATCAAATCCTTGACATTCTCCGATCCCAATCAACGTAATTTAGTAGCTGAGTGYTCGGTAAAGAAACCTATGGTTTTTAATGCCTCCGGTTCACCTCGTATATGTGCCGTAGATTGTGGTTTGAAATTGAATCAGATTAAATGTTTCAYATCGCGTGGCGCYCGCGTAGATTTGGTACCTTGGAATTGGCCATTGGATGAATCCACATTCGATGGTTTATTTATTTCTAACGGTCCTGGTGATCCAGTTGTTTGCAAGGAAACTGTTGTGCAAATACAAAAGGTTTTGAAATCGGGCCAGAARCCCGTGTTYGGTATTTGTTTGGGTCATCAGTTACTGTCCTCAGCCATAGGTTGTAAGACTTACAAAATGAAATACGGCAACAGAGGCCACAATTTACCTTGTATACATCATGGCACAGGACGTTGTTTTATGACTTCYCAAAATCACGGTTTTGCGGTAGATACGGACACTTTRCCTATGGATTGGGAGCCTTTGTTTACCAATGCTAACGATAACACCAAT
KM734var  ACTTTATACTTTATTTTTGGAGCTTGATCTGGAATAGTAGGAACTTCCCTAAGAATTTTAATTCGAGCAGAATTAGGACACCCAGGTGCCTTAATTGGTGACGACCAAATTTATAATGTAATTGTTACAGCTCATGCTTTTATTATAATTTTTTTTATAGTAATACCAATTATAATTGGAGGATTTGGAAATTGACTAGTCCCAATTATATTAGGAGCCCCAGATATAGCTTTCCCTCGGATAAATAATATAAGTTTTTGACTTCTTCCTCCAGCATTAACTCTTTTACTAGTAAGTAGTATAGTAGAAAATGGAGCTGGAACAGGTTGAACTGTTTACCCTCCCTTATCCTCTAATATTGCCCACGGAGGAGCTTCAGTAGACCTAGCTATTTTTTCTCTTCATTTAGCCGGGATCTCTTCTATCTTAGGGGCTGTAAATTTCATTACTACAGTAATTAATATACGATCTACAGGAATTACTTTTGACCGAATACCTTTATTTGTATGATCTGTAGTAATTACTGCTTTATTATTACTTCTATCTTTACCAGTATTAGCCGGAGCTATTACTATACTTTTAACAGATCGAAATATCAATACTTCATTCTTTGACCCTGCAGGAGGAGGAGACCCTATTCTTTACCAACATTTATTC------GAAGAGAAGGATGAAAACGGTTTGCCAAAACACTTGGAATGGCTAGAGGGCATATCGATAGCGGCTTTGGTAGTGGGTGAAAACTGTGAAACACCATCCCATTGGCGTTCCAAACAATTGCTATCACAATGGATGGCATCACATAATGTGCCCGGTATTAGTGGCATCGATACCAGAGCTTTAACAAAAAAGATTCGTGAAAACGGCAGCATATTGGGTCGTATCGTATATGAGTATCCAGAAAATATTAAATCTTTAACATTCTCCGATCCTAATCAACGTAATTTGGTGGCCGAGTGTTCGGTGCAGAAACCAATGGTTTTTAATGCCTCCGGTTCGCCACGTATATGTGCCATAGATTGTGGCTTAAAATTGAATCAGATTAAATGTTTCATAGCACGTGGTGCTCGAGTGGATTTGGTACCTTGGAATTGGTCGTTGGATGAAACGACATTTGATGGTTTATTCATTTCCAATGGTCCCGGTGATCCGGTTGTTTGCCAGGAAACAGTACAGCAAATACAAAAAGTTTTGAAATCGGGCCAGAAACCTGTCTTTGGTATTTGTTTGGGTCATCAATTACTAGCCTCGGCCATAGGTTGCAAAACATATAAAATGAAATACGGCAACAGAGGCCACAACTTGCCCTGTATACATCATGGCACAGGACGTTGTTTTATGACTTCCCAAAATCATGGTTTTGCAGTAGATACAGACACTTTGCCTATGGATTGGGAGCCTTTGTTTACCAATGCCAACGATAACACCAAT
KM745var  ------------------GGAGCTTGATCTGGAATAGTAGGAACTTCCCTAAGAATTTTAATTCGAGCAGAATTAGGACACCCAGGTGCCTTAATTGGTGACGACCAAATTTATAATGTAATTGTTACAGCTCATGCTTTTATTATAATTTTTTTTATAGTAATACCAATTATAATTGGAGGATTTGGAAATTGACTAGTCCCAATTATATTAGGAGCCCCAGATATAGCTTTCCCTCGGATAAATAATATAAGTTTTTGACTTCTTCCTCCAGCATTAACTCTTTTACTAGTAAGTAGTATAGTAGAAAATGGAGCTGGAACAGGTTGAACTGTTTACCCTCCCTTATCCTCTAATATTGCCCACGGAGGAGCTTCAGTAGACCTAGCTATTTTTTCTCTTCATTTAGCCGGGATCTCTTCTATCTTAGGGGCTGTAAATTTCATTACTACAGTAATTAATATACGATCTACAGGAATTACTTTTGACCGAATACCTTTATTTGTATGATCTGTAGTAATTACTGCTTTATTATTACTTCTATCTTTACCAGTATTAGCCGGAGCTATTACTATACTTTTAACAGATCGAAATATCAATACTTCATTCTTTGACCCTGCAGGAGGAGGAGACCCTATTCTTTACCAACATTTATTC------GAAGAGAAGGATGAAAACGGTTTGCCAAAACACTTGGAATGGCTAGAGGGCATATCGATAGCGGCTTTGGTAGTGGGTGAAAACTGTGAAACACCATCCCATTGGCGTTCCAAACAATTGCTATCACAATGGATGGCATCACATAATGTGCCCGGTATTAGTGGCATCGATACCAGAGCTTTAACAAAAAAGATTCGTGAAAACGGCAGCATATTGGGTCGTATCGTATATGAGTATCCAGAAAATATTAAATCTTTAACATTCTCCGATCCTAATCAACGTAATTTGGTGGCCGAGTGTTCGGTGCAGAAACCAATGGTTTTTAATGCCTCCGGTTCGCCACGTATATGTGCCATAGATTGTGGCTTAAAATTGAATCAGATTAAATGTTTCATAGCACGTGGTGCTCGAGTGGATTTGGTACCTTGGAATTGGTCGTTGGATGAAACGACATTTGATGGTTTATTCATTTCCAATGGTCCCGGTGATCCGGTTGTTTGCCAGGAAACAGTACAGCAAATACAAAAAGTTTTGAAATCGGGCCAGAAACCTGTCTTTGGTATTTGTTTGGGTCATCAATTACTAGCCTCGGCCATAGGTTGCAAAACATATAAAATGAAATACGGCAACAGAGGCCACAACTTGCCCTGTATACATCATGGCACAGGACGTTGTTTTATGACTTCCCAAAATCATGGTTTTGCAGTAGATACAGACACTTTGCCTATGGATTGGGAGCCTTTGTTTACCAATGCCAACGATAACACCAAT
KM758iot  ACTTTATACTTTATTTTCGGAGCTTGAGCAGGAATAGTAGGAACTTCTCTAAGAATTCTTATTCGAGCAGAATTAGGCCATCCTGGGGCATTAATTGGAGATGACCAAATTTATAACGTAATTGTTACAGCACATGCTTTTATTATAATTTTTTTCATAGTAATGCCAATTATAATTGGAGGATTTGGAAATTGACTAGTACCCATTATATTAGGAGCCCCAGATATGGCTTTTCCTCGAATAAATAATATAAGCTTTTGACTCTTACCTCCAGCATTAACACTACTTCTAGTAAGTAGTATAGTAGAAAATGGGGCTGGAACAGGATGAACTGTTTACCCTCCCCTATCATCTAATATTGCTCACGGAGGAGCTTCTGTTGACTTAGCTATTTTTTCTTTACATTTAGCAGGAATCTCTTCAATTCTAGGAGCCGTAAATTTTATTACAACAGTTATTAATATACGATCTACAGGTATTACATTTGACCGAATACCTTTATTTGTATGATCCGTAGTAATTACAGCTTTACTTTTATTACTTTCTTTACCTGTACTAGCCGGAGCAATTACAATACTATTAACGGACCGAAATATTAATACCTCATTTTTCGACCCGGCAGGAGGAGGAGATCCTATTTTATACCAACACCTATTT------GAAGAGAAGGACGAAAATGGTTTGCCTAAACACATGGAATGGCTAGAGGGCATATCTATAGCTGCTTTGGTAGTGGGTGAAAATTGTGAAACACCCTCRCATTGGCGTGCCAARCAATTGCTATCACAATGGATGGAATCACATAATGTGCCCGGTATTAGTGGCATYGATACCAGAGCTTTGACAAAAAAGATTCGTGAAAATGGTACCATATTGGGTCGTATTGTKTATGAGCATCCCGAAAATATCMAATCGYTGACATTCTCCGATCCCAATCAACGTAATTTGGTAGCTGAGTGCTCGGTAAAGRAACCCATGGTKTTTAATGCCTCCGGTTCGCCTCGTATATGTGCCATAGATTGTGGTTTGAAATTGAATCAGATTAAATGTTTCATTTCACGTGGCGCTCGMGTAGATTTGGTACCTTGGAATTGGMMATTGGATGAATCCACATTCGATGGTTTATTCATTTCCAATGGTCCCGGCGATCCAGTCGTTTGCAAGGAAACAGTTGTGCAAATACAAAAGGTTTTGAAATCRGGCCAGAAACCCGTGTTCGGTATTTGTTTGGGCCATCAGTTAYTGTCCTCAGCCATCGGGTGTAAGACTTATAAAATGAAATACGGCAACAGAGGCCACAATTTACCTTGTATACATCATGGCACAGGACGTTGTTTTATGACTTCTCAAAATCATGGTTTTGCWGTAGATACGGACACTTTGCCCATGGATTGGGAGCCTTTGTTTACCAATGCCAATGATAACACCAAT
KM759iot  ACTTTATACTTTATTTTCGGAGCTTGAGCAGGAATAGTAGGAACTTCTCTAAGAATTCTTATTCGAGCAGAATTAGGTCATCCTGGGGCATTAATTGGAGATGATCAAATTTATAACGTAATTGTTACAGCACATGCTTTTATTATAATTTTTTTCATAGTAATGCCAATTATAATTGGAGGATTTGGAAATTGACTAGTACCCATTATATTAGGAGCCCCAGATATGGCTTTTCCTCGAATAAATAATATAAGCTTTTGACTCTTACCTCCAGCATTAACACTACTTCTAGTAAGTAGTATAGTAGAAAATGGGGCTGGAACAGGATGAACTGTTTACCCTCCCCTATCATCTAATATTGCTCACGGAGGAGCTTCTGTTGACTTAGCTATTTTTTCTTTACATTTAGCAGGAATCTCTTCAATTCTAGGAGCCGTAAATTTTATTACAACAGTTATTAATATACGATCTACAGGTATTACATTTGACCGAATACCTTTATTTGTATGATCCGTAGTAATTACAGCTTTACTTTTATTACTTTCTTTACCTGTACTAGCCGGAGCAATTACAATACTATTAACGGACCGAAATATTAATACCTCATTTTTCGACCCGGCAGGAGGAGGAGATCCTATTTTATACCAACACCTAT--------GAAGAGAAGGACGAAAATGGTTTGCCTAAACACATGGAATGGCTAGAGGGCATATCTATAGCTGGTTTGGTAGTGGGTGAAAATTGTGAAACACCCTCGCATTGGCGTGCCAARCAATTGCTATCACAATGGATGGAATCACATAATGTCCCCGGTATTAGTGGCATTGATACCAGAGCTTTGACAAAAAAGATTCGTGAAAATGGTACCATATTGGGTCGTATTGTGTATGAGCATCCCGAAAATATCAAATCCTTRACMTTCTCCGATCCCAATCAACGTAATTTGGTAGCTGAGTGCTCGGTAAAGRAACCCATGGTKTTTAATGCCTCCGGTTCGCCTCGTATATGTGCCATAGATTGTGGTTTGAAATTGAATCAGATTAAATGYTTYATTTCACGTGGCGCTCGAGTAGATTTGGTACCTTGGAATTGGAMATTGGATGAATCCACATTCGATGGTTTATTCATTTCCAATGGTCCCGGYGATCCAGTCGTTTGCAAGGAAACAGTTGTGCAAATACAAAAGGTTTTGAAATCGGGCCAGAAACCCGTGTTCGGTATTTGTTTGGGCCATCAGTTACTGTCCTCAGCCATYGGGTGTAAGACTTATAAAATGAAATACGGCAACAGAGGCCACAATTTACCTTGTATACATCATGGCACAGGACGTTGTTTTATGACTTCTCAAAATCATGGTTTTGCTGTAGATACGGACACTTTGCCWATGGAWTGGGAGCCTTTGTTTACCAATGCCAATGATAACACCAAT
KM760fro  ACTTTATACTTTATTTTCGGAGCTTGAGCAGGAATAGTAGGAACTTCTCTAAGAATTCTTATTCGAGCAGAATTAGGTCACCCAGGGGCATTAATTGGAGATGATCAAATTTATAACGTAATTGTTACAGCACATGCCTTTATTATAATTTTCTTTATAGTAATACCAATTATAATTGGGGGATTCGGAAACTGATTAGTACCAATTATATTAGGAGCACCTGATATAGCTTTCCCCCGAATAAATAATATAAGTTTTTGACTTTTACCTCCAGCATTAACACTTCTTCTAGTAAGTAGTATAGTAGAAAATGGAGCTGGAACTGGATGAACTGTTTATCCACCCCTATCCTCAAATATTGCTCATGGAGGTGCTTCTGTTGATTTAGCTATTTTTTCTCTCCACTTAGCAGGAATTTCTTCAATTTTAGGAGCAGTAAACTTTATCACAACAGTTATTAATATACGATCAACCGGTATCACCTTTGATCGAATACCATTATTTGTTTGATCAGTAGTAATTACAGCCCTACTTTTATTACTTTCCCTGCCAGTACTTGCAGGAGCAATTACTATATTATTAACTGACCGAAATATTAATACTTCATTCTTTGACCCAGCTGGAGGAGGAGACCCTATTTTATACCAACATTTATTC------------------------------------------------------------------------------------------TGTGAAACACCCTCCCATTGGCGTGCCAAACAATTGCTATCACAATGGATGGAATCACACAATGTGCCCGGTATTAGTGGCATCGATACTAGRGCTTTGACAAAAAAGATTCGCGAAAATGGTACTATATTGGGTCGTATTGTGTATGAGTATCCCGAAAATATCAAATCCTTGACGTTCTCCGATCCCAATGAACGAAATCTAGTAGCCGAATGTTCGGTAAAGAAACCAATGGTGTTCAATGCCTCCGGTTCGCCTCGTATTTGTGCCATAGATTGTGGTTTGAAATTGAATCAAATTAAATGTTTCATTTCACGTGGCGCTCGYGTAGATTTGGTACCTTGGAATTGGTCATTGGATGAATCCAAATTCGATGGTTTATTCATTTCTAACGGTCCCGGTGATCCRGTCGTTTGCAAGGAAACAGTTGTGCAAATACAAAAGGTTTTGAAATCGGGTCAGAAACCSGTGTTCGGTATTTGTTTGGGCCATCAGTTGCTGTCCTCAGCCGTAGGTTGTAAAACTTATAAAATGAAATACGGCAACAGAGGCCACAATTTACCTTGTATACATCATGGCACAGG-------------------------------------------------------------------------------------------------------
KM761aur  ACTTTATATTTTATTTTCGGGGCTTGAGCAGGTATAGTAGGAACTTCTCTAAGAATTCTTATTCGAGCAGAATTAGGTCATCCTGGTGCTTTAATTGGAGATGACCAAATTTATAACGTAATTGTTACAGCTCATGCTTTTATTATAATTTTTTTTATAGTAATGCCAATTATAATTGGAGGGTTTGGAAACTGATTAGTACCAATTATATTAGGAGCACCAGATATAGCTTTCCCACGAATAAATAATATAAGTTTTTGACTTTTACCCCCAGCATTAACATTACTTCTAGTAAGTAGTATAGTAGAAAATGGAGCTGGAACAGGATGAACTGTTTACCCCCCTTTATCTTCTAATATCGCTCATGGTGGAGCTTCTGTTGATTTAGCTATTTTCTCTCTTCATTTAGCAGGAATTTCTTCAATTTTAGGAGCTGTAAATTTTATTACTACAGTAATTAATATACGATCTACAGGAATTACATTCGATCGAATACCCCTATTTGTTTGATCAGTAGTAATTACTGCCCTACTTTTATTACTTTCTTTACCTGTACTTGCTGGAGCAATTACTATATTATTAACTGACCGAAATATTAACACTTCATTCTTTGACCCTGCGGGAGGAGGAGACCCTATTCTTTATCAACATTTATTC---------GAGAAGGACGAAAATGGTTTGCCTAAACACATGGAATGGCTAGAGGGCATATCTATAGCGGCTTTGGTAGTGGGTGAAAATTGTGAAACACCCTCCCATTGGCGTGCCAAACAGTTGCTATCAGAATGGATGGAATCGCATAATGTGCCCGGTATCAGTGGCATCGATACCAGAGCTTTGACAAAAAARATTCGAGAAAAYGGTACAATATTGGGTCGTATTGTTTATCAGTATCCCGAAAATATCAAATCCTTGACATTCTCCGATCCCAATCAACGTAATTTAGTAGCTGAGTGCTCGGTAAAGAAACCTATGGTTTTTAATGCCTCCGGTTCACCTCGTATATGTGCCGTAGATTGTGGTTTGAAATTGAATCAGATTAAATGTTTCATATCGCGTGGCGCTCGAGTAGATTTGGTACCTTGGAATTGGCCATTGGATGAATCCACATTCGATGGTTTATTTATTTCTAACGGTCCTGGTGATCCAGTTGTTTGCAAGGAAACTGTTGTGCAAATACAAAAGGTTTTGAAATCGGGCCAGAAACCCGTGTTTGGTATTTGTTTGGGTCATCAGTTACTGTCCTCAGCCATAGGTTGTAAGACTTACAAAATGAAATACGGCAACAGAGGCCACAATTTACCTTGTATACATCATGGCACAGGACGTTGTTTTATGACTTCTCAAAATCAYGGTTTTGCGGTAGATACGGACACTTTGCCTATGGATTGGGAGCCTTTGTTTACCAATGCTAACGATAACACCAAT
KM834omi  ACTTTATACTTTATTTTCGGTGCGTGAGCAGGAATAGTAGGAACTTCTTTAAGAATTCTTATTCGAGCAGAATTAGGTCACCCAGGAGCATTAATTGGTGATGATCAAATTTATAATGTAATTGTTACAGCACATGCTTTTATTATAATTTTTTTCATAGTAATACCAATTATAATTGGAGGATTTGGAAATTGATTAGTTCCTATCATATTAGGAGCTCCAGATATGGCTTTCCCTCGAATAAATAATATAAGTTTTTGACTTTTACCCCCAGCATTAACACTTCTTCTAGTAAGTAGTATAGTAGAAAATGGAGCTGGAACAGGATGAACTGTTTACCCTCCCCTATCATCAAACATCGCTCATGGAGGAGCTTCAGTTGATTTAGCTATTTTCTCTCTACACTTAGCTGGAATTTCCTCAATTTTAGGAGCAGTAAATTTTATTACTACAGTTATTAATATACGATCAACTGGTATTACATTTGATCGAATGCCTTTATTTGTGTGATCCGTGGTAATCACAGCTTTACTTTTATTACTTTCTTTACCTGTTCTTGCTGGAGCAATTACTATATTATTAACAGATCGAAATATTAACACTTCATTCTTTGATCCGGCAGGAGGAGGAGATCCTATTTTATACCAACACTTATTT------GAAGAGAAGGACGAGAATGGTCTGCCTAAACACATGGAATGGCTAGAGGGCATATCTATAGCGGCTTTGGTGGTGGGTGAAAATTGTGAAACACCYTCCCATTGGCGTGCCAAACAATTGCTATCACAATGGATGGAATCACACAATGTGCCCGGTATTAGTGGYATCGATACCAGAGCTTTGACAAAAAAGATTCGYGAAAATGGTACCATATTGGGTCGWATTGTGTATGAGTATCCCGAAAATATYAAATCCTTGACATTCTCCGATCCCAATGAACGTAATCTAGTAGCCGAATGTTCGGTAAAGAAACCAATGGTTTTTAATGCCTCSGGTTCRCCTCGTATTTGTGCCATAGATTGTGGTTTGAAATTGAATCAGATTAAATGTTTCATTTCACGTGGCGCTCGCGTAGATTTRGTACCTTGGAATTGGTCATTGGATGAATCCACATTCGATGGTTTATTYATTTCTAACGGTCCCGGTGATCCAGTCGTTTGCAAGGAAACAGTTGTGCAAATACAAAAGGTTTTGAAATCGGGCCAGAAACCYGTGTTCGGTATTTGTTTGGGCCATCAGTTGCTGTCSTCAGCCATTGGCTGTAAAACTTATAAAATGAAATACGGCAACAGAGGCCACAATTTACCTTGTATACATCATGGCACAGGWCGTTGTTTTATGACTTCTCAAAATCATGGTTTTGCKGTAGATACGGACACTTTGCCTATGGATTGGGAGCCTTTGTTTACCAATGCCAACGATAACACCAAT
KM835iot  ACTTTATACTTTATTTTCGGAGCTTGAGCAGGAATAGTAGGAACTTCTCTAAGAATTCTTATTCGAGCAGAATTAGGTCATCCTGGGGCATTAATTGGAGATGATCAAATTTATAACGTAATTGTTACAGCACATGCTTTTATTATAATTTTTTTCATAGTAATGCCAATTATAATTGGAGGATTTGGAAATTGACTAGTACCCATTATATTAGGAGCCCCAGATATGGCTTTTCCTCGAATAAATAATATAAGCTTTTGACTCTTACCTCCAGCATTAACACTACTTCTAGTAAGTAGTATAGTAGAAAATGGGGCTGGAACAGGATGAACTGTTTACCCTCCCCTATCATCTAATATTGCTCACGGAGGGGCTTCTGTTGACTTAGCTATTTTTTCTTTACATTTAGCAGGAATCTCTTCAATTCTAGGAGCCGTAAATTTTATTACAACAGTTATTAATATACGATCTACAGGTATTACATTTGACCGAATACCTTTATTTGTATGATCCGTAGTAATTACAGCTTTACTTTTATTACTTTCTTTACCTGTACTAGCCGGAGCAATTACAATACTATTAACGGACCGAAATATTAATACCTCATTTTTCGACCCGGCAGGGGGAGGAGATCCTATTTTATACCAACACCTATTT---GTAGAAGAGAAGGACGAAAATGGTTTGCCTAAACACATGGAATGGCTAGAGGGCATATCTATAGCTGSTTTGGTAGTGGGTGAAAATTGTGAAACACCCTCGCATTGGCGTGCCAAACAATTGCTRTCACAATGGATGGAATCACATAATGTYCCCGGTATTAGTGGCATTGATACCAGAGCYTTGACAAARAAGATTCGTGAAAATGGTACCATATTGGGWCGTATTGTGTATGAGCATCCCGAAAATATCAAATCCTTGACCTTCTCCGATCCCAATCAACGTAATTTGGTAGCTGAGTGCTCGGTAAAGGAACCCATGGTTTTTAATGCCTCCGGTTCGCCTCGTATATGTGCCATAGATTGTGGTTTGAAATTGAATCAGATTAAATGYTTYATTTCACGTGGCGCTCGAGTAGATTTGGTACCTTGGAATTGGMMATTGGATGAATCCACATTCGATGGTTTATTCATTTCCAATGGTCCCGGYGATCCAGTCGTTTGCAAGGAAACAGTTGTGCAAATACAAAAGGTTTTGAAATCGGGMCAGAAACCCGTGTTCGGTATTTGTTTGGGCCATCAGTTACTGTCCTCAGCCATYGGGTGTAAGACTTATAAAATGAAATACGGCAACAGAGGCCACAATTTACCTTGTATACATCATGGCACAGGACGTTGTTTTATGACTTCTCAAAATCATGGTTTTGCTGTAGATACGGACACTTTGCCCATGGATTGGGAGCCTTTGTTTACCAATGCCAATGATAACACCAAT
KM265spg  ACTTTATACTTTATTTTCGGAGCTTGAGCAGGAATAGTGGGAACATCACTAAGAATTCTTATTCGAGCAGAATTAGGGCACCCAGGGGCATTAATTGGAGATGATCAAATTTATAATGTAATTGTTACAGCACATGCTTTTATCATAATTTTCTTTATAGTAATGCCAATTATAATCGGAGGATTTGGTAATTGACTAGTACCTATTATATTAGGAGCCCCTGATATAGCTTTCCCTCGAATAAATAATATAAGTTTTTGACTTTTACCCCCAGCATTAACACTTCTTCTAGTAAGTAGCATAGTAGAAAACGGAGCTGGAACAGGATGAACTGTTTACCCTCCCTTATCTTCAAACATTGCTCATGGGGGAGCTTCTGTTGATTTAGCTATTTTTTCTCTTCATTTAGCCGGAATCTCTTCAATTTTAGGAGCGGTAAATTTCATTACTACAGTTATTAATATACGATCAACTGGTATTACTTTTGACCGAATACCGCTATTTGTTTGATCAGTAGTAATTACAGCTTTACTTTTATTACTTTCTTTACCTGTACTTGCCGGAGCAATTACTATACTATTAACAGACCGAAATATTAATACTTCATTCTTTGACCCAGCTGGAGGAGGAGACCCTATTTTATATCAACATTTATTT------GAAGAGAAGGACGAAAATGGTTTGCCTAAACACATGGAATGGCTAGAGGGCATATCCATAGCGGCTTTGGTGGTGGGTGAAAATTGTGAAACACCCTCCCATTGGCGTGCCAAACAATTRCTRTCACAATGGATGGAATCACACAATGTGCCCGGTATTAGTGGCATCGATACCAGAGCTTTGACAAAAAAGATTCGTGAAAATGGTTCCATATTGGGTCGTATTGTGTATGAGTATCCCGARAATATCAAATCCTTRACATTCTCCGATCCCAATGAACGTAATCTAGTAGCCGAATGTTCGGTAAAGAAACCAATGGTTTTTAATGCCTCCGGTTCGCCTCGTATTTGTGCCATAGATTGTGGTTTRAARTTGAATCARATTAAATGTTTCATTTCACGTGGMGCTCGCGTAGATTTGGTACCTTGGAATTGGTCATTGGATGAATCCAAATTCGATGGTTTATTCATTTCTAAYGGTCCYGGTGATCCAGTCGTTTGCAAGGAAACAGTTGTGCAAATACAAAAGGTTTTRAAATCGGGCCAGAAACCCGTGTTCGGTATTTGTTTGGGCCATCAGTTRCTGTCCTCAGCCATTGGYTGTAAAACTTATAAAATGAAATACGGCAACAGAGGTCACAATTTACCTTGTATACATCATGGCACAGGACGTTGTTTTATGACTTCTCAAAATCATGGTTTTGCTGTAGATACGGACACTTTGCCTATGGATTGGGAGCCTTTGTTTACCAATGCCAACGATAACACCAAT
KM289spg  ACTTTATACTTTATTTTCGGAGCTTGAGCAGGAATAGTGGGAACATCACTAAGAATTCTTATTCGAGCAGAATTAGGGCACCCAGGGGCATTAATTGGAGATGATCAAATTTATAATGTAATTGTTACAGCACATGCTTTTATCATAATTTTCTTTATAGTAATGCCAATTATAATCGGAGGATTTGGTAATTGACTAGTACCTATTATATTAGGAGCCCCTGATATAGCTTTCCCTCGAATAAATAATATAAGTTTTTGACTTTTACCCCCAGCATTAACACTTCTTCTAGTAAGTAGCATAGTAGAAAACGGAGCTGGAACAGGATGAACTGTTTACCCTCCCTTATCTTCAAACATTGCTCATGGGGGAGCTTCTGTTGATTTAGCTATTTTTTCTCTTCATTTAGCCGGAATCTCTTCAATTTTAGGAGCGGTAAATTTCATTACTACAGTTATTAATATACGATCAACTGGTATTACTTTTGACCGAATACCGCTATTTGTTTGATCAGTAGTAATTACAGCTTTACTTTTATTACTTTCTTTACCTGTACTTGCCGGAGCAATTACTATACTATTAACAGACCGAAATATTAATACTTCATTCTTTGACCCAGCTGGAGGAGGAGACCCTATTTTATATCAACATTTATTT---GTAGAAGAGAAGGACGAAAATGGTTTGCCYAAACACATGGAATGGCTAGAGGGCATATCCATAGCGGCTTTGGTGGTGGGTGAAAATTGTGAAACRCCCTCCCATTGGCGTGCCMAACAATTGCTWTCACAATGGATGGAATCACACAATGTGCCCGGTATTAGTGGCATCGATACCAGAGCTTTGACAAAAAAGATTCGYGAAAATGGTWCCATATTGGGTCGTATTGTGTATGAGTATCCCGAGAATATCAAATCCTTGACATTCTCCGATCCCAATGAACGTAATCTAGTAGCCGAATGTTCGGTAAAGAAACCAATGGTTTTTAATGCCTCCGGTTCGCCTCGTATTTGTGCCATAGATTGYGGTTTRAAAYTGAATCAGATTAAATGTTTYATTTCACGTGGCGCTCGYGTAGATTTGGTACCTTGGAATTGGTCATTGGATGAATCCAAATTCGATGGTTTATTCATTTCTAACGGTCCCGGTGATCCAGTCGTTTGCAAGGAAACAGTTGTGCAAATACAAAAGGTTTTRAAATCGGGCCAGAAACCCGTGTTCGGTATTTGTTTGGGCCATCAGTTRCTGTCCTCAGCCATTGGCTGTAAAACTTATAAAATGAAATACGGCAACAGAGGTCACAAYTTACCTTGTATACATCATGGCACAGGACGTTGTTTTATGACTTCTCAAAATCATGGTTTTGCGGTAGATACGGACACTTTGCCTATGGATTGGGAGCCTTTGTTTACCAATGCCAACGATAACACCAAT
KM293spg  ACTTTATACTTTATTTTCGGAGCTTGAGCAGGAATAGTGGGAACATCACTAAGAATTCTTATTCGAGCAGAATTAGGGCACCCAGGGGCATTAATTGGAGATGATCAAATTTATAATGTAATTGTTACAGCACATGCTTTTATCATAATTTTCTTTATAGTAATGCCAATTATAATCGGAGGATTTGGTAATTGACTAGTACCTATTATATTAGGAGCCCCTGATATAGCTTTCCCTCGAATAAATAATATAAGTTTTTGACTTTTACCCCCAGCATTAACACTTCTTCTAGTAAGTAGCATAGTAGAAAACGGAGCTGGAACAGGATGAACTGTTTACCCTCCCTTATCTTCAAACATTGCTCATGGGGGAGCTTCTGTTGATTTAGCTATTTTTTCTCTTCATTTAGCCGGAATCTCTTCAATTTTAGGAGCGGTAAATTTCATTACTACAGTTATTAATATACGATCAACTGGTATTACTTTTGACCGAATACCGCTATTTGTTTGATCAGTAGTAATTACAGCTTTACTTTTATTACTTTCTTTACCTGTACTTGCCGGAGCAATTACTATACTATTAACAGACCGAAATATTAATACTTCATTCTTTGACCCAGCTGGAGGAGGAGACCCTATTTTATATCAACATTTATTT------GAAGAGAAGGACGAAAATGGTTTGCCTAAACACATGGAATGGCTAGAGGGCATATCCATAGCGGCTTTGGTGGTGGGTGAAAATTGTGAAACRCCCTCCCATTGGCGTKCCAAACAATTGCTATCACAATGGATGGAATCACACAATGTGCCCGGTATTAGTGGCATCGATACCAGAGCTTTGACAAAAAAGATTCGYGAAAATGGTWCCATATTGGGTCGTATTGTGTATGAGTATCCCGAGAATATCAAATCCTTRACATTCTCCGATCCCAATGAACGTAATCTAGTAGCCGAATGTTCGGTAAAGAAACCAATGGTTTTTAATGCCTCCGGTTCGCCTCGTATTTGTGCCATAGATTGYGGTTTRAAAYTGAATCAGATTAAATGTTTYATTTCACGTGGCGCTCGYGTAGATTTGGTACCTTGGAATTGGTCATTGGATGAATCCAAATTCGATGGTTTATTCATTTCTAACGGTCCCGGTGATCCAGTCGTTTGCAAGGAAACAGTTGTGCAAATACAAAAGGTTTTAAAATCGGGCCAGAAACCCGTGTTCGGTATTTGTTTGGGCCATCAGTTACTGTCCTCAGCCATTGGCTGTAAAACTTATAAAATGAAATACGGCAACAGAGGYCACAATTTACCTTGTATACATCATGGCACAGGACGTTGTTTTATGACTTCTCAAAATCATGGTTTYGCTGTAGATACGGACACTTTGCCTATGGATTGGGAGCCTTTGTTTACCAATGCCAA-------------
[truncated: 229,756 more chars]
