# Supplementary material for: On simulated annealing phase transitions in phylogeny reconstruction
Source: Mol Phylogenet Evol. 2016 Aug;101:46–55. doi: 10.1016/j.ympev.2016.05.001 (PMC4912009; doi:10.1016/j.ympev.2016.05.001)
Supplement: Supplementary data 3 [file mmc3.zip › matrices/herpystichum.run1.phy]

18 10288
S_ance001 TTGTTTCTTC TTTCAGGCGA GGCATTGCTT ATGGGAGTGA CAAAATGCAT
          GTGCTTCGGA AGACCTTTAT CTCCTGGTTC AAATCGTGCA TGGGCCATTA
          TATACTTCAT ATCATCATGG TGCGAGTCTC ATCATTACAC TTCTTTACCA
          CATTTATTGA TTTATGTAGA AGTAAAAGTC CCTTATGAAC TACATTATTA
          T--GGTAATC CGGTCAACAA TCAGCATCAA ACTATCTTCT GCTGG-CATA
          TATAGATATG CATGGTTCTG TCCACAGAC- ATGTTAATAT ATTTTGAAAA
          GCAAATCAGA TCACATGTTT GTTATTCTGG AAAAGAAGTT CCATTTATCT
          AAACGCTTGT CTCAATTTAG AATGCTCGAT GGTGTATAAT CATTAAACAT
          TTGCACTCTT CACATTCTCT TTGCTCCTTG TACACTAATT TGTTATCAAG
          TTATTGCAAT CACCAGC--- -AAATCATTT CTTAATATTA ATGCTTAGAT
          ACCTTTCGAA ------CTTC ATTTTGGGGG T---GATCCA CATGATCTAT
          AAGCAGTATC CTAAGATTTT ACTTTTTTTT T--------- -CTGTRACGA
          CACGCGAAGA CATCTTTAAA GGATTCATCC TACGATATAC TAAACATTTA
          TATCTGCAGG CTGACATTCC TGGTTGCTGA GGCATGTGTT GTTGCTGGAG
          CAAAGAAAAA TGCTTACCAC ACCAAGTATC -AACGTAATG CTCATAACTT
          CCCTCTAGAC CTAGCTGCTA TCGAAGCTCC ATCTACAAAT GGATAAGATC
          CTAGCCTAGT CTATAGGAGG TTTTGAAAAG AAAGGAGCAA TAATAATTTT
          CTTGTTCTAT CAAGAGGGTG CTATTGCTCC TTTCTTTTTT T------CTT
          TTTCTTTATT AATTTACTAG TATTTTACTG ACATAGACTT TTTTTTTTAC
          ATTATCGAAA AAGAA---GG AAAGGGTATT TGCCTGCATT TATTCATGAT
          ---------- ---TGAGTAT TCGAT-TTTT ATTTTCTATT TATTTAAAAT
          TGTAGAAATA TAACTTGTTC CTCTTGTTGC TAATGTTACT ATATCTTTTT
          TATTTCATTT AAAAAAAAA- -TATAATTTT GACTTCATAT TCTTATCTTT
          GAAATAA-TA AT---CGAAA TAATAATATC ATTGAAATAA GAAAGAAGAG
          AAATATTAGA ACTTGAATCT TTTGTTTTCG AATTTAAATA ATGTAAAAAT
          GGAATGT-AA GTAGGCGAGG GGGCGGATGT AGCCAAGTGG ATCAAGGCAG
          TGGATTTGTG AATCCTGTGG ATAAATTTGG TAACAAATAT TATGAGAAGC
          TAGGCGATAC GCAATATGGT TGGTACAGCT GCCTCATGCT TTCGTGCGTC
          TTAATCAGTT TGCCTTGTAC ATCTCACTTG TCGTTTATCT TGTTTAATAC
          GAGTGCCACA GAATGTATCT TCAAGGTTGT GGGTTTCYTC GAGTATCGCC
          TAAAAGTTGA GGGTTCTATC ATTTGGTTGT ATAGTCTTAT GCTGTGT-TA
          TTTTCCCCTT AAGGTGATCA CAGGAAAGGC TTTATGTAGC CACATATAAG
          AAT-GSTTAT ATTCCCCTTG TTCTAGGTAA AAGAGCAAAG GTCTCTTG--
          ---------- ---------- ---------- -CTCTTTATT CACTGAGTAG
          GTTATATTTT CCTTGTTCTT GGTAAAAGAG CAAAGGTCTC TTGCTCTTTA
          TTCACTGAGT AGTTGTTGCC GTTGCTACTT TGTCAAGACT TATACTTTAT
          GGTGACAGAA CTTAGTGCGG TTTAATTGAT TTGCTTGAGT ATGTGTACTC
          TACTAATCTC TCTTGGTAGA GGGTGTT-AA CTTTACTGGA CGCTTATTTG
          TTTCACTGTG TGAAATAATA GTTTTGGCGT AGTTAAACAT GCTTTCTAGG
          TTGTATTGGG AAGCTTGACT ACATTTTCAA ATTCTAGAGA TATGTTAATC
          TTGTTTAATA CACTAACTGG ATAA-CCTTA AGAGTGATGG TTTGGAGTCT
          CATCGTCCTT AATCYCCAAG TATAGTGGAA TGCAGTGATG CCTGTAAACC
          AAATTTGGGA GACCTTTGAC CTCAGTGATT TATTTGTTTA TTTTATTTTT
          ATGATTGCTC AAGTAAAA-G AATCTTTTTT TTACATGATT ATGTAGGAAG
          ACACCGGTGG GTGGAGTATG CACAGAAGAA TCG-CCCCTC GTTATGACCA
          ATACAAAGAT GCGTGGGATA CTAGTGTTGC GGTTGAGGTA CTCCTATCTT
          ATTA------ --TAAAATAT A---TCTCTT CCATTCCCTC ATTCAAGCAT
          ATTCTGATCC -CTACTTTAT TTGCAGGTCA AAGTTGGAGA CACCATTGAA
          ATTGTTCGTT TCTTTCACTG CTATAAACGT GGGGTTGATC GTGTTTTTGT
          TGACCACCCA ATGTTCTTGG AGAAAGTAAG CACATTCTCA ACCCTTAGGG
          ATAT------ ---------- ---------- ---------- ----------
          ---------- ---------- ---------- ---------- ----------
          ---------- ---------- ---------- ---------- ----------
          ---------- ---------- ---------- ---------- ----------
          ---------- ---------- ---------- ---------- ----------
          ---------- ---------- ---------- ---------- ----------
          ---------- ---------- ---------- ---------- ----------
          ---------- ---------- ---------- ---------- ----------
          -------ATA CTACAATGTG AATA------ ---------- TTGAATTTCT
          TTTGACTCTA CCGCTGCTTT TACCCTTTTA AGGTCTGGGG CAAAACTGGT
          TCAAAAATCT ATGGCCCCAA ATCTGGACAA GATTATTTAG ACAATGAACT
          TAGGTTCAGC TTGTTGTGTC AAGTAAGTTA CTT----GTT GTACTGTTGT
          CTTGA--CTT TATGTGGCAT TTTACT-TTT GTCTTTAATC GTTTTTT-AA
          CCTTGTTTTC TTTGTCACTC TCAGGCAGCG CTCGAGGTAC CTAGAGTTCT
          GAGTTTGAAC TGCAGCAAAT ACTTCTCAGG ACCATATGGT AA-CWCATCC
          CAGTTTCAGA AAA-CTCCTT AGAAATCATA GTATATCCTT ATATGTAATC
          ATCTTTATTT TGCCAATTTC TGCAGGAGAG GATGTTCTCT TCATTGCCAA
          TGATTGGCAC ACAGCTCTCA TTCCCTGCTA CTTGAAGTCA ATGTACCAGT
          CAAGAGGAAT CTATTTGAAT GCCAAGGTAA AATCTTTTTG TATTCACTTG
          ATTGCACTTT TACCCTGCAA ATCAACAAGG TTGTATTAAT ATAT--GATA
          AATTTCACAT TGCCTCCAGG TCGCTTTCTG CATCCATAAC ATTGCCTATC
          AAGGCCGATT TGCTTTCTCT GACTTCCGTC TTCTCAATCT TCCTGATGAA
          TTCAGGGGTT CTTTTGATTT CATTGATGGG TATGAATTTA ATGCTTGAAA
          TCAGACCACC AACTTTAGAA GCTCTTTTGA TGCTAGTAAA TTGAGTTTTT
          TAAATGTTGC AGATATGAAA AGCCTATTAA GGGTAGGAAA ATCAACTGGA
          TGAAGGCTGG GATATTAGAA TCACACAGGG TGGTTACAGT GAGCCCATAC
          TATGCCCAAG AACTTGTCTC TGGTGTTGAC AAGGGTGTTG AATTGGATAA
          TGTCCTTCGT AAGACTTGCA TAACTGGGAT TGTGAATGGC ATGGATACAC
          AAGAGTGGAA CCCAGCAACT GACAAATACA CAGATGTCAA ATACGATATA
          ACCACTGTAA GATAAGATTT TTCTG-ACTT CAGTATATAC TAAAATATTT
          TGTATGTTTA TGAAATTAAA GAGTT-CTTG CTAATCAAAA TCTCTATACA
          GGTCATGGAC GCAAAACCTT TACTAAAGGA GGCTCTTCAA GCAGCAGTTG
          GCTTGCCTGT TGACAGGAAG ATCCCTTTGA TTGGCTTCAT TGGCAGACTT
          GAGGAGCAGA AAGGTTCAGA TATTCTTGTT GCTGCAATTC ACAAGTTCAT
          CGGATTGGAT GTTCAAATTG TAGTCCTTGT ATGTACCAAA TGGACTCATG
          GTATCTT--- ----TCTTGT TGTGTTTACT TGTGCCAAGA CTGGA-TTGA
          CCTGCTACTC GTCCTATGCA TCAGGGAACT GGCAAAAAGG AGTTTGAGCA
          GGAGATTGAA CAGCTCGAAG TGTTGTACCC TAACAAAGCT AAAGGAGTGG
          CAAAATTCAA TGTCCCTTTG GCTCACATGA TC-------- ----------
          ---------- ---------- ---------- ---------- --ACACAGAA
          ATCTTATATG CATAGTAATT GACTAAACTA CTGGAATTGG AATCTTAGTT
          ATTAACTAGT CAATATTCTA TTGAATATTC TAGAGCAT-A AGGATTAATA
          TAGCGATCTA GAATTTCGAT TTATCACAAT TCTAATACTA ATATTATTAA
          ATAGTGATTG TAAATATTGT TAATATTCTT TGATTTTCAA TTTGAATTGA
          ATGGTAAATA TTCTTTTT-- ----CATTTC TTTTTTTGGC ATTTGAAATA
          CTTTTTATTA CAGTTCTATA TTTGATTCTA T--------- ----------
          -ATTATATAT ATCTCTCATT CTATATTTAT TTCAAATTAT AATTGTTTAA
          TGGAATGGTT AGTTATAACT AATGAGACAT TCCTCCGCTT TCAGGGGAAA
          GTGAAGATAA AAAACAAGAA TCGATCGTTC AAGTATTCCA AATTGAATGG
          CAAAATGACG GGAAGCGAGA CATATGGGTC GGGTATATAT CCATCTATAT
          TGAATTGCGG ATTCCGAAAT GATAAAATCA TTTTAGATTG GACAAAAAAA
          GGGTCTCCTA TAGAAGATAG TTAAGAAAAT AAAAGAGGAG AAAACACGTT
          TTCGAGAGAG GAATCGGTAT CTAATGAATT CAATGGTTCC AGTATAAATG
          AAAGAAAAA- -----GGAAT GACATCACAA CGAGATTCTA ATCTCAAAAC
          AAAAAGAAAG GGGGATATGG CGAAATTGGT AGACGCTACG GACTTAATTG
          GATTGAGCCT TGGTATGGAA ACTTACTAAG TGATCACTTT CAAATTCAGA
          GAAACCCTGG AATTAACAAA AATGGGCAAT CCTGAGCCAA ATCCCGTTTT
          CTGAAAACAA ACAAAGGTTC AGAAAAAAAG GATAGGTGCA GAGACTCAAT
          GGAAGCTATT CTAACAAATG GAGTTAAATG CGTTGGTAGA GGACTCTTTA
          CATCGAAACT TCAGAAAGAA AAAGAATGAA GTGAAGGATA AACGTATATA
          CATACGTATT GAATACTATA TCAAATGATT AATGACGACC CGAATCCGTA
          GTTTTTCTAT AAAAAATCGA AGAATTGGTG TGAATCCATT CTACATTGAA
          GAAAGAATCG AATATTCGTT GATCAAATCA TTCACTCCAT AGTCTGATAG
          ATCTTTTGAA GAACTGATTA ATCGGATGAG AATAAAGATA GAGTCCCGTT
          CTACATGTCA ATACCGGCAA CAATGAAATT TATAGTAAAA GGAAAATCCG
          TCGACTTTAA AAATCGTGAG GGTTCAAGTC CCTCTATCCC CAAAAAGACT
          ATTTAACTCC CCAACTATTT ATCCGACCCC CTTTACTTAG CGGTTCCAAA
          TTCCTTATCT TTCTCATTCA CTCTATTC-- ---------- ----------
          ---TTTTAGA AATGGATTTT TTTT-CTAAG TGTAAATGGC TTTCTCTTAT
          CACAAGTCTT TTGATATCTA TGATACACAT AGAAATGAAC ATCTTTGAGC
          AAGGAATCCC TAGTTGAATG ATTCCCGATC AATACAATAT CATTACTCAT
          ACTGAAACTT ACAAAGTAAT CTTTTTGAAG ATCGAAGAAA TTCCCCGGCT
          TTGATAAAAT TTTTTAATCG ACTTTTGTCC TT-TTAATTG ACATAGACCC
          CAGTTATATG ATAAAATGAG GATACCACGG AAAGGACTGT AAATCCTCAT
          GTGGATCATT GTCGAAACCT GCAGT-GCAG AACGACCCGC GGACCTGTTT
          -GAACACTCG GGGG-AG-CC GCGCG-TCCG GGGGTGCT-- ---CAGGC-C
          CCCCCGCCCG CGCGTCTCCC TCCCGTCCCC GGCGCGCGCG CCCGCGCGCA
          CGCCGGGCGA CTAACGAA-- --CCCCGGCG CGGAAAGCGC CAAGGAATAC
          A-AAATTGAC AGCC-CGCCA CCCGCGCCCC GTCTGCGGAG CGCGCGGGGG
          GACGCGTGCT TCTTTCGA-- --AACACAAA CGACTCTCGG CAACGGATAT
          CTCGGCTCTC GCATCGATGA AGAACGTAGC GAAATGCGAT ACTTGGTGTG
          AATTGCAGAA TCCCGTGAAC CATCGAGTTT TTGAACGCAA GTTGCGCCCG
          AAGCCATTAG GCCAAGGGCA CGTCTGCCTG GGCGTCACGC ATCGCGTCGC
          CCCTCC---- -GCACGCCGC GAGGCGT--C GCGCGGGGG- -CGGAAGCTG
          GCCTCCCGTG CGCCCC-GAG CGCGCGGCTG GCCTAAATGC GAGTCCACGT
          CGACGGACGT CGCGGCAAGT GGTGGTTGAA ACTCAACTCT CT-CTGTTGT
          CGCGGCTACA GCCCGTCGCG CGTCGGCACT CCCGGACCCT GTTCGCG-CC
          T--------- TGGGCGCTCC GACCGCGACC CCAGGTCAGT AAGTTCTTTA
          TCAGTACACG TTCATAGGTT CTTGAAATAA AGTT-CTGCA ACATTCTTAT
          TTGCCTGCGA CATGCTACTG TGTTTATTAT ---GTGTTTG TTAGATTATA
          GGCTCTTCCA GTTCCAGACC TCACTTCTGA GATT-CACTG GGTATGTTG-
          ---------- ----TTGTAG ATAATAGGCT CTTGTTTCAA CAAATTAATT
          AA-CTCCTGT CCAGAGACTT GGTTCTTGGG GTAAAATTTG CATTAGTTGT
          CAACTTAACC CGATGGTGTA AAATCTTTAG ACGTTATTAG TACACAAAAC
          TTAAA-CTTG AGGTTCAATA TTTCCGAAGA ACTATGAGGT AAAAGTTGAT
          GAAAAAGAGC CAACAAAAAT GTGTTTTCAT TTTGTGTGTG TATATGATT-
          ------ACCA CATAAAGTAA GCTAAC---- ---------- ----------
          ---------- ---------- ---------- ---------- ----------
          ---------- ---------- ---------A ATTCCATCTG AATTGGATTC
          TTAAGTTAGA AATGTCCATA TAAACAATAA CACTAGGTGA TTTCTTCTTT
          TCTGCCCAAG TCTGGGTGAA CATAGTTACT CGGAAGCTGT GC-TGAGGAA
          TTACAAATTG ACCCGAACAT CACGGCTATT TAAAAAAAA- -G-TCCATCA
          AGCCAATTAC TTATT-GATT TTTT-GTAAA TCCAGTTTAA GTGATCTATT
          GTCCAAATAT TGTAATGATC TTAAGCTATG TAATGTGTGG CACCTTCCAA
          CTCTGTTATT GAATGTGATT TTGATTCACT TT----CCAG AAAGAAGCAC
          CTAAGGAGGA GGTAGAGAGG CTAATACTTC AAGCAGGCGG AGTAAAAACT
          CTCATTGGCT GCTTACATGG AGTTTCAGAC ATGCACAAAG CCAAAAAGGA
          AATCAAAGAA TCTGCCAAAG CTGTTAGTCT TGATGCAAAA CAGACTAGAG
          GACCTTGTCC TATACCAGCC CTTATCTGCA ACACATCTTC AATCTCCAAG
          AACAATTCCC TCTCTTTTCC CAYTTCAACA TCTTTTCCAA AGGTACACTG
          AACTCCCTTT TCTTTTCTTG AAA-TTTTTC TGTAACCAAA CATGGGGTTT
          CCTGAAGTTT ACATTTTT-G GTCTTTTTAG AGTAGGAATT GGAATGGGTT
          TTGTTTCTTT CCCCACCCCT GCATCTTTTC TTGAAATTTT ---CTTAGTA
          GCCAAACATG GGGTTT---- ---------- ---------- ----------
          ---------- ---------- ---------- ---------- ----------
          ---------- ----TGCTGA AGTTTTCTCC TTTT-GAGCT GGAATTGAAT
          TKGGG-TTGC TGAATTTTCA ATTTTTCTGA GTTTTTTGAG TTGGGGTTGC
          TGAATTTTCA ATTTTTTGGA CTTTCTT-GA GTTGGAATTA AATTGGRTTT
          TGCTGAATTT TCCATTTTTT CTGAC----- ---------- ----------
          ---------- ---------- ---------- ---------- ----------
          ---------- ---------- -------TGT TTTTGAGTTT GAACTGAAAT
          GAGTTTTGTG TAGAATGGAG GTTTGATTAT AAAGTGTGTG CGTGTGGGAG
          GAGTGGAAGT TCCAAGGACA AAGAGCTTAA GCGTCTGGTG GTTGAAACCA
          CTGCAAATCA GGTGATTGAT GCATGTTCTA TTTATCCTAT ATTAATAGAT
          AGATATGTTC TATTTATCCT AAATTAATAG ATTGCTGATC GTCATCGTCA
          ACAAGTGAAG TTGATTTCTC CACTTTGTTG CCTTAACTCA GAGGTTATTA
          T---CCAATA AAGCGCAAAA AGAAAATGTG GAAGACTGCT AATTT-CTTG
          ATCGCCTAGA AGTCTTAAAG CTGTAGACTA AATAATCTGA CCTTTCATTC
          ATTATTAGCT GCCACAATTG AGAGATGCAT TTTTTATGTT AATTGATGTT
          GTCTTTGCAC CAGCTGAG-- ------TTCT CCCCTT-AGG TTAATGAACT
          TCTTTGACCG ATCCTTTAGG ATTATTT-GC ATTTCCCCAC CTCCTTCGTC
          AGTCAGCATT CTGTAGTCTA CACCATACCG CGCAGGCTTC AATCATAGAT
          AGGTCTTTAT TTTTGTCTTT TTTGGCAATC CTTTTTT--- ---ATATA--
          GGGGATTGCA ATTTGCATAA -GAAAGTTGG CATATGTTTC TATAATTGTT
          GCTTGTCAGG TTGCCTAATG AATTATGAAA GGGATCATTT TTGCGATTAT
          TTTGTTCTTG C-AGGACCCT TTGGTTTCTA AAGGAGCAAA TTTGGTACCT
          CTTCTGGGTA TAGACGTTTG GGAACACGCA TTGTAGTCTA CACCATACCG
          CGCAGGCTTC AATCATAGAT AGGTCTTTAT TTTTGTCTTT TTTGGCAATC
          CTTTTTT--- ---ATATA-- GGGGATTGCA ATTTGCATAA -GAAAGTTGG
          CATATGTTTC TATAATTGTT GCTTGTCAGG TTGCCTAATG AATTATGAAA
          GGGATCATTT TTGCGATTAT TTTGTTCTTG C-AGGACCCT TTGGTTTCTA
          AAGGAGCAAA TTTGGTACCT CTTCTGGGTA TAGACGTTTG GGAACACGCA
          TTCCACTCAG CCATCTCTCC CAATTGAAAA AGATAATTAC TACATGAGAT
          AGCACAT-AA GATAAAGGAA AGAATCTTTC TTTCTCTCTT TTCTTCTTTC
          TATATTATAT AGATATGTAC AACTTT-ATC ATCAATTTCC TTTATCTCTT
          GATCT-AAAG TAAAGGAAGG GCTCAGAAGA GCCAAGAATA TCAAGAAAAA
          TAAAGAAGAC CTCGTTTCTT TGTCTTGATT TTGTTCGAAA GGACCCTCTT
          ATTCTCATGG CCTGGTCTGG TCAATACCCA GCCGGGCCTC TTTTGTTACA
          ACGAATTTG- -----AAAAT AAAAATGTCT GTTATAGTTG TAATATTTCA
          TTTTAATTGA ATAGTTAATA TTCAAGCAAC AAGAAAAAAT TCCCATTTTT
          T--------A TA-------A AAGTAAAATA AAA-TATATG AAATAGAAAA
          TTAGATCAAA ATAAAAGTCT CATTTCTCTT TCTGCTTTTT GGTTTTATGT
          TTAACACCTT GCTGGACTAA AAAAAAGAAG CTTTCGAGTA TTCCACAATG
          CATTTTTATG TTATGATTTT AGTCGTTTTG ACGACCCTAT CTTATCCTAT
          CTTAATTACC ACAATTCCCC TGTTCGACAA AAGTTGCATT TGTATACAAT
          AATCGGATTG TAGCGGGTAT AGTTTAGTGG TAAAAGTG
S_ance002 --GTTTCTTC TTTCAGGCGA GGCATTGCTT ATGGGAGTGA CAAAATGCAT
          GTGCTTCGGA AGACCTTTAT CTCCTGGTTC AAATCGTGCA TGGGCCATTA
          TATACTTCAT ATCATCATGG TGCGAGTCTC ATCATTACAC TTCTTTACCA
          CATTTATTGA TTTATGTAGA AGTAAAAGTC CCATATGAAC TACATTATTA
          T--GGTAATC CAGTCAACAA TTAACATCAA ACTATCTTCT GCTGG-CATA
          TATAGATATG CATGGTTCTG TCCAGAGAC- ATGTTATTAT ATTTTGAAAA
          GCAAATCAGA TCACATGTTT GTTATTCTGG AAAAGAAGTT CCATTTATCT
          AAACGCTTGT CTCAATTTAG AATGCTCGAT GTTGTATAAT CATTAAACAT
          TTGCACTCTT CACATTCTCT TTGCTCCTTG TACACTAATT TGTTATCAAG
          TTATTGCAAT CACCAGC--- -AAATCATTT GTTAATATTA ATGCTTAGAT
          ACCTTTCGAA ------CTTC ATTTTGGTGG T---GATCCA CATGATCTTT
          AAGCAGTATC CTGAGATTTT ACTTTTTGTT T--------- -CTGTGACTA
          CACGCGAAGA CATCTTTAAA GGATTCATCC TACGATATAC TAAACATTTA
          TATCTGCAGG CTGACATTCC TGGTTGCTGA GGCATGTGTT GTTGCTGGAG
          CAAAGAAAAA TGCTTACCAC ACCAAGTATC ----GTAATG CTCATAACTT
          CCCTCTAGAC CTAGCTGCTA TCGAAGCTCC ATCTACAAAT GGATAAGATC
          CTAGCCTAGT CTATAGGAGG TTTTGAAAAG AAAGGAGCAA TAATAATTTT
          CTTGTTCTAT CAAGAGGGTG CTATTGCTCC TTTCTTTTTT T------CTT
          TTTCTTTATT AATTTACTAG TATTTTACTG ACATAGACTT TTTTTTTTAC
          ATTATCGAAA AAGAA---GG AAAGGGTATT TGCCTGCATT TATTCATGAT
          ---------- ---TGAGTAT TCGAT-TTTT ATTTTCTATT TATTTAAAAT
          TGTAGAAATA TAACTTGTTC CTCTTGTTGC TAATGTTACT ATATCTTTTT
          TATTTCATTT CAAAAAAAAA ATATAATTTT GACTTCATAT TCTTATCTTT
          GAAATAA-TA AT---CGAAA TAATAATATC ATTGAAATAA GAAAGAAGAG
          AAATATTAGA ACTTGAATCT TTTGTTTTCG AATTTAAATA ATGTAAAAAT
          GGAATGT-AA GTAGGCGAGG GGGCGGATGT AGCCAAGTGG ATCAAGGCAG
          TGGATTTGTG AA---TGTGG ATAAATTTGG TAACAAATAT TATGAGAAGC
          TAGGCGATAC GCAATATGGT TGGTACAGCT GCCTCATGCT TTCGTGCGTC
          TTAATCAGTT TGCCTTGTAC ATCTCACTTG TCGTT-ATCT TGTTTAATAC
          GAGTGCCACA GAATGTATCT TCAAGGTTGT GGGTTTCCTC GAGTATCGCC
          TAAAAGTTGA GAGTTCTATC ATTTGGTTGT ATAGTCTTAT GCTGTGA-TA
          TTTTCCCCTT AAGGTGATCA CAGGAAAGGC TTTATGTAGC CACATATAAG
          AAT-GGTTAT ATTCCCCTTG TTCTAGGTAA AAGAGCAAAG GTCTCTTG--
          ---------- ---------- ---------- -CTCTTTATT CACTGAGTAG
          GTTATATTTY CCTTGTTCTT GGTAAAAGAG CAAAGGTCTC TTGCTCTTTA
          TTCACTGAGT AGTTGTTGCC RTTGCTACTT TGTCAAGACT TATACTTTAT
          GGTGACAGAA CTTAGTGCGG TTYAATTGAT TTRCTTSAGT ATGTGTAYTC
          TACTAATCTC TCTTGGTAGA GGGTGTT-AA CTTTACTGGA SGCTTATTTG
          TTTCACTGTG TGAAATAATA RTTTTGGCGT AGTTAAACAT GCTTTCTAGG
          TYGTATTGGG AAGCTKGACT ACATTTTCAA ATTCTAGAGA TATGTTAATC
          TTGTTTAATA CACTAACTGG ATAA-CCTTA AGAGTGATGG TTTGGAGTCT
          CATCGTCCTT AATCCCCAAG TATAGTGGAA TGCAGTGATG CCTGTAAACC
          AAATTTGGGA GACCTTTGAC CTCAGTGATT TATTTGTTTA TTTTATTTTT
          ATGATTGCTC AAGTAAAA-G AATCTTTTTT TTACATGATT ATGTAGGAAG
          ACACCGGTGG GTGGAGTATG CACAGAAGAA TCG--CCCTC GTTATGACCA
          ATACAAAGAT GCGTGGGATA CTAGTGTTGC GGTTGAGGTA CTCCTATCTT
          ATTA------ --TAAAATAT A---TCTCTT CCATTCCCTC ATTCAAGCAT
          ATTCTGATCC -CTACTTTAT TTGCAGGTCA AAGTTGGAGA CACCATTGAA
          ATTGTTCGTT TCTTTCACTG CTATAAACGT GGGGTTGATC GTGTTTTTGT
          TGACCACCCA ATGTTCTTGG AGAAAGTAAG CACATTCTCA ACCCTTAGGG
          ATAT------ ---------- ---------- ---------- ----------
          ---------- ---------- ---------- ---------- ----------
          ---------- ---------- ---------- ---------- ----------
          ---------- ---------- ---------- ---------- ----------
          ---------- ---------- ---------- ---------- ----------
          ---------- ---------- ---------- ---------- ----------
          ---------- ---------- ---------- ---------- ----------
          ---------- ---------- ---------- ---------- ----------
          -------ATA CTACAATGTG AATA------ ---------- TTGAATTTCT
          TTTGACTCTA CCGCTGCTTT TACCCTTTTA AGGTCTGGGG CAAAACTGGT
          TCAAAAATCT ATGGCCCCAA ATCTGGACAA GATTATTTAG ACAATGAACT
          TAGGTTCAGC TTGTTGTGTC AAGTAAGTTA CTT----GTT GTACTGTTGT
          CTTGA--CTT TATGTGGCAT TTTACT-TTT GTCTTTAATC GTTTTTT-AA
          CCTTGTTTTC TTTTTCACTC TCAGGCAGCG CTCGAGGTAC CTAGAGTTCT
          GAGTTTGAAC TGCAGCAAAT ACTTCTCAGG ACCATATGGT AA-CACATCC
          CAGTTTCAGA AAA-CTCCTT AGAAATCATA GTATATCCTT ATATGTAATC
          ATCTTTATTT TGCCAATTTC TGCAGGAGAG GATGTTCTCT TCATTGCCAA
          TGATTGGCAC ACAGCTCTCA TTCCCTGCTA CTTGAAGTCA ATGTACCAGT
          CAAGAGGAAT CTATTTGAAT GCCAAGGTAA AATCTTTTTG TATTCACTTG
          ATTGCACTTT TACCCTGCAA ATCAACAAGG TTGTATTAAT ATAT--GATA
          AATTTCACAT TGCCTCCAGG TCGCTTTCTG CATCCATAAC ATTGCCTATC
          AAGGCCGATT TGCTTTCTCT GACTTCCCTC TTCTCAATCT TCCTGATGAA
          TTCAGGGGTT CTTTTGATTT CATTGATGGG TATGAATTTA ATGCTTGAAA
          TCAGACCACC AACTTTAGAA GCTCTTTTGA TGCTAGTAAA TTGAGTTTTT
          TAAATTTTGC AGATATGAAA AGCCTATTAA GGGTAGGAAA ATCAACTGGA
          TGAAGGCTGG GATATTAGAA TCACACAGGG TGGTTACAGT GAGCCCATAC
          TATGCCCAAG AACTTGTCTC TGGTGTTGAC AAGGGTGTTG AATTGGATAA
          TGTCCTTCGT AAGACTTGCA TAACTGGGAT TGTGAATGGC ATGGATACAC
          AAGAGTGGAA CCCAGCAACT GACAAATACA CAGATGTCAA ATACGATATA
          ACCACTGTAA GATAAGATTT TTCTG-ACTT CAGTATATAC TAAAATATTT
          TGTATGTTTA TGAAATTAAA GAGTT-CTTG CTAATCAAAA TCTCTATACA
          GGTCATGGAC GCAAAACCTT TACTAAAGGA GGCTCTTCAA GCAGCAGTTG
          GCTTGCCTGT TGACAGGAAG ATCCCTTTGA TTGGCTTCAT TGGCAGACTT
          GAGGAGCAGA AAGGTTCAGA TATTCTTGTT GCTGCAATTC ACAAGTTCAT
          CGGATTGGAT GTTCAAATTG TAGTCCTTGT ATGTACCAAA TGGACTCATG
          GTATCTT--- ----TCTTGT TGTGTTTACT TGTGCCAAGA CTGGA-TTGA
          CCTGCTACTC GTCCTATGCA TCAGGGAACT GGCAAAAAGG AGTTTGAGCA
          GGAGATTGAA CAGCTCGAAG TGTTGTACCC TAACAAAGCT AAAGGAGTGG
          CAAAATTCAA TGTCCCTTTG GCTCACATGA TCACTGCTGG TGCTGATTTT
          ATGTTGGTTC CAAGCATAAC CCCTGAGCTA AGCGGGCCCA CATCACAGAA
          ATCTTATATG CATAGTAATT GACTAAACTA CTGGAATTGG AATCTTAGTT
          ATTAACTAGT CAATATTCTA TTGAATATTC TAGAGCAT-A AGGATTAATA
          TAGCGATCTA GAATTTCGAT TTATCACAAT TCTAATACTA ATATTATTAA
          ATAGTGATTG TAAATATTGT TAATATTCTT TGATTTTCAA TTTGAATTGA
          ATGGTAAATA TTCTTTTT-- ----CATTTC TTTTTTTGGC ATTTGAAATA
          CTTTTTATTA CAGTTCTATA TTTGATTCTA T--------- ----------
          -ATTATATAT ATCTCTCATT CTATATTTAT TTCAAATTAT AATTGTTTAA
          TGGAATGGTT AGTTATAACT AATGAGACAT TCCTCCGCTT TCAGGGGAAA
          GTGAAGATAA AAAACAAGAA TCGATCGTTC AAGTATTCCA AATTGAATGG
          CAAAATGACG GGAAGCGAGA CATATGGGTC GGGTATATAT CCATCTATAT
          TGAATTGCGG ATTCCGAAAT GATAAAATCA TTTTAGATTG GACAAAAAAA
          GGGTCTCCTA TAGAAGATAG TTAAGAAAAT AAAAGAGGAG AAAACACGTT
          TTCGAGAGAG GAATCGGTAT CTAATGAATT CAATGGTTCC AGTATAAATG
          AAAGAAAAA- -----GGAAT GACATCACAA CGAGATTCTA ATCTCAAAAC
          AAAAAGAAAG GGGGATATGG CGAAATTGGT AGACGCTACG GACTTAATTG
          GATTGAGCCT TGGTATGGAA ACTTACTAAG TGATCACTTT CAAATTCAGA
          GAAACCCTGG AATTAACAAA AATGGGCAAT CCTGAGCCAA ATCCCGTTTT
          CTGAAAACAA ACAAAGGTTC AGAAAAAAAG GATAGGTGCA GAGACTCAAT
          GGAAGCTATT CTAACAAATG GAGTTAAATG CGTTGGTAGA GGACTCTTTA
          CATCGAAACT TCAGAAAGAA AAAGAATGAA GTGAAGGATA AACGTATATA
          CATACGTATT GAATACTATA TCAAATGATT AATGACGACC CGAATCCGTA
          GTTTTTCTAT AAAAAATCGA AGAATTGGTG TGAATCCATT CTACATTGAA
          GAAAGAATCG AATATTCGTT GATCAAATCA TTCACTCCAT AGTCTGATAG
          ATCTTTTGAA GAACTGATTA ATCGGATGAG AATAAAGATA GAGTCCCGTT
          CTACATGTCA ATACCGGCAA CAATGAAATT TATAGTAAAA GGAAAATCCG
          TCGACTTTAA AAATCGTGAG GGTTCAAGTC CCTCTATCCC CAAAAAGACT
          ATTTAACTCC CCAACTATTT ATCCGACCCC CTTTACTTAG CGGTTCCAAA
          TTCCTTATCT TTCTCATTCA CTCTATTC-- ---------- ----------
          ---TTTTAGA AATGGATTTT TTTT-ATAAG TGTAAATGGC TTTCTCTTAT
          CACAAGTCTT TTGATATCTA TGATACACAT AGAAATGAAC ATCTTTGAGC
          AAGGAATCCC TAGTTGAATG ATTCCCGATC AATACAATAT CATTACTCAT
          ACTGAAACTT ACAAAGTAAT CTTTTTGAAG ATCGAAGAAA TTCCCCGGCT
          TTGATAAAAT TTTTTAATCG ACTTTTGTCC TT-TTAATTG ACATAGACCC
          CAGTTATATG ATAAAATGAG GATACCACGG AAAGGACTGT AAATCCTCAT
          GTGGATCATT GTCGAAACCT GCAGT-GCAG AACGACCCGC GGACTTGTTT
          -GAACACTCG GGGG-AG-CC GCGCTACN-G TNTGTNNN-- ---NNNNN-N
          NNNNNGYMYG CGCGTCTCCC TCCCGTCCCC GGCGCGCGCG CCCGCGTGCA
          CGCCGGGCGA CTAACGAA-- --CCCCGGCG CGGAAAGCGC CAAGGAATAC
          T-AAATTGAC AGCC-CGCCA CCCGCGCCCC GTCTGCGGAG CGCGCGGGGG
          GACGCGTGCT TCTTTCGA-- --AACACAAA CGACTCTCGG CAACGGATAT
          CTCGGCTCTC GCATCGATGA AGAACGTAGC GAAATGCGAT ACTTGGTGTG
          AATTGCAGAA TCCCGTGAAC CATCGAGTTT TTGAACGCAA GTTGCGCCCG
          AAGCCATTAG GCCGAGGGCA CGTCTGCCTG GGCGTCACGC ATCGCGTCGC
          CCCTCC---- -GCACGCCGC GAGGCGT--C GCGCGGGGG- -CGGAAGCTG
          GCCTCCCGTG CGCCCC-GAG CGCGCGGCTG GCCTAAATAC GAGTCCACGT
          CGACGGACGT CGCGGCAAGT GGTGGTTGAA ACTCAACTCT CT-CTGTTGT
          CGCGGCTACA GCCCGTCGCG CGTCGGCACT CCCGGACCCT GTTCGCG-CC
          T--------- TGGGCGCTCC GACCGCGACC CCAGGTCAGT AAGTTCTTTA
          TCAGTACACG TTCATAGGTT CTTGAAATAA AGTT-CTGCG ACATTCTTAT
          TTGCCTGCGA CATGCTACTG TGTTTATTAT ---GTGTTTG TTAGATTATA
          GGCTCTTCCA GTTCCAGACC TCACTTCTGA GATT-CACTG GGTATGTTG-
          ---------- ----CTGTAG ATAATAGGCT CTTGTTTCAA CAAATTAATT
          AA-CTCCTGT CCAGAGACTT GGTTCTTGGG GTAAAATTTG CATTAGTTGT
          CAACTTAACC CGATGGTGTA AAATCTTTAG ACGTTATTAG TACACAAAAC
          TTAAA-CTCG AGGTTCAATA TTTCCGAAGA ACTATGAGGT AAAAGTTGAT
          GAAAAAGAGC CAACAAAAAT GTGTTTTCAT TTTGTGTGTG TATATGATT-
          ------ACCA CATAAAGTAA GCTAAC---- ---------- ----------
          ---------- ---------- ---------- ---------- ----------
          ---------- ---------- ---------A ATTCCATCTG AATTGGATTC
          TTAAGTTAGA AATGTCCATA TAAACAATAA CACTAGGTGA TTTCTTCTTT
          TCTGCCCAAG TCTGGGTGAA CATAGTTACT CGGAAGCTGT GC-TGAGGAA
          TTACAAATTG ACCCGAACTT CACGGCTATT TAAGAAAAA- -G-TCCATCA
          AGCCAATTAC TTATT-GATT TTTT-GTAAA TCCAGTTTAA GTGATCTATT
          GTCCAAATAT TGTAATGATC TTAAGCTATG TAATGTGTGG TACCTTCCAA
          CTCTGTTATT GAATGTGATT TTGATTCACT TT----CCAG AAAGAAGCAC
          CTAAGGAGGA GGTAGAGAGG CTAATACTTC AAGCAGGCGG AGTAAAAACT
          CTCATTGGCT GCTTACATGG AGTTTCAGAC ATGCACAAAG CCAAAAAGGA
          AATCAAAGAA TCTGCCAAAG CTGTTAGTCT TGATGCAAAA CAGACTAGAG
          GACCTTGTCC TATACCAGCC CTTATCTGCA ACACATCTTC AATCTCCAAG
          AACAATTCCC TCTCTTTTCC CACTTCAACA TCTTTTCCAA AGGTACACTG
          AACTCCCTTT TCTTTTCTTG AAA-TTTTTC TGTWACCAAA CATGGGGTTT
          CCTGAAGTTT ACATTTTT-G GTCTTTTTAG AGTAGGAATY GGAATGGGTT
          TTGTTTCTTT CCCCACCCCT GCATCTTTTC TTGAAATTTT ---CTYAGTA
          RCCAAACATG GKGTTT---- ---------- ---------- ----------
          ---------- ---------- ---------- ---------- ----------
          ---------- ----TRCTGA AGTTTTCTCC TTTT-GAGCT GGAATTGAAT
          TGGGG-TTGC TGAATTTTCA ATTTTTCTGA GTTTTTTGAG TTGGGGTTGC
          TGAATTTTCA AWTTTTTGGA CTTTCTT-GA GTTGGAATTA AATTGGGTTT
          TGCTGAATTT TCCATTTTTT CTGAC----- ---------- ----------
          ---------- ---------- ---------- ---------- ----------
          ---------- ---------- -------TGT TTTTGAGTTT GAACTGAAAT
          GAGTTTTGTG TAGAATGGAG GTTTGATTAT AAAGTGTGTG CGTGTGGGAG
          GAGTGGAAGT TCCAAGGACA AAGAGCTTAA GCGTCTGGTG GTTGAAACCA
          CTGCAAATCA GGTGATTGAT GCATGTTCTA TTTATCCTAT ATTAATAGAT
          AGATATGTTC TATTTATCCT AAATTAATAG ATAGCTGAGC GTCATCTTCA
          ACAAGTGAAG TTGATTTCTC CACTTTGTTG CCTTAACTCA GAGGTTATTA
          T---CCAATA AAGCGCAAAA AGAAAATGTG GAAGACTGCT AATTT-CTTG
          ATCGCCTAGA AGTCTTAAAG CTGTAGACTA AATAATCTGA CCTTTCATTC
          ATTATTAGCT GCCACAATTG AGAGATGCAT TTTTTATGTT AATTGATGTT
          GTCTTTGCAC CAGCTGAG-- ------TTTT CCCCTT-AGG TTAATGAACT
          TCTTTGACCG GTCTTTTTGG ATTATTT-GC ATTTCCCCAC CTTCTTGGTC
          AGTCAGCATT CTGTAGTCTA CACCATACCG CGCAGGCTTC AACCGTAGAT
          AGGTTTTTAT TTTTTTATTT TTTGGCAATC CTTTTTT--- ---ATATA--
          GGGGATTGCA ATTTGCATAA -GAAAGTTGG CATATGTTTC TATAATTGTT
          GCTTGTCAGG TTGCCTTATG AATTATGAAA GGGATCATTT TTGCGATTAT
          TTTGTTCTTG C-AGGACCCT TTGGTTTCTA AAGGAGCAAA TTTGGTACCT
          CTTCTGGGTA TAGACGTTTG GGAACACGCA TTGTAGTCTA CACCATACCG
          CGCAGGCTTC AACCGTAGAT AGGTTTTTAT TTTTTTATTT TTTGGCAATC
          CTTTTTT--- ---ATATA-- GGGGATTGCA ATTTGCATAA -GAAAGTTGG
          CATATGTTTC TATAATTGTT GCTTGTCAGG TTGCCTTATG AATTATGAAA
          GGGATCATTT TTGCGATTAT TTTGTTCTTG C-AGGACCCT TTGGTTTCTA
          AAGGAGCAAA TTTGGTACCT CTTCTGGGTA TAGACGTTTG GGAACACGCA
          TTCCACTCAG CCATCTCTCC CAATTGAAAA AGATAATTAC TACATGAGAT
          AGCACAT-AA GATAAAGGAA AGAATCTTTC TTTCTCTCTT TTCTTCTTTC
          TATATTATAT AGATATGTAC AACTTT-ATC ATCAATTTCC TTTATCTCTT
          GATCT-AAAG TAAAGGAAGG GCTCAGAAGA GCCAAGAATA TCAAGAAAAA
          TAAAGAAGAC CTCGTTTCTT TGTCTTGATT TTGTTCGAAA GGACCCTCTT
          ATTCTCATGG CCTGGTCTGG TCAATACCCA GCCGGGCCTC TTTTGTTACA
          ACGAATTTG- -----AAAAC AAAAATGTCT GTTATAGTTG TAATATTTCA
          TTTTAATTGA ATAGTTAATA TTCAAGCAAC AAGAAAAAAT TCCCATTTTT
          T--------C TA-------A AAGTCAAATA AAA-TATATG AAATAGAAAA
          TTAGATCAAA ATAAAAGTCT CATTTCTCTT TCTGCTTTTT GGTTTTATGT
          TTAACAACTT GCTGGACTAA AAAAAAGAAG CTTTCGAGTA TTCCACAATG
          CATTTTTATG TTATGATTTT AGTCGTTTTG ACGACCCTAT CTTATCCTAT
          CTTAATTACC ACAATTCCCC TGTTCGACAA AAGTTGCATT TGTATACAAT
          AATCGGATTG TAGCGGGTAT AGTTTAGTGG TAAAAGTG
S_bulb003 TTGTTTCTTC TTTCAGGCGA GGCATTGCTT ATGGGAGTGA CAAAATGCAT
          GTGCTTCGGA AGACCTTTAT CTCCTGGTTC AAATCGTGCA TGGACCATTA
          TATACTTCGT ATCATCATGG TGCGAGTCTC ATCATTACAC TTCTTTACCA
          CATTTATTTA CATA-----A AGTAAAAGTC CCATATGAAC TACATTATTA
          T--GGTAATC CATTTAACAA CCAGCATCAA ACTATCTTCT GCTGGGCATA
          TATAGATGTG CATGGTTCTG TCCTCAGAC- ATGTTATTAT ATTTTGAAAA
          GAAAATCAGA TCACATG-TT ATTATTCTGG AAAAGAGGTT CCATTTATCC
          AAATGCTTGT CTCAATTTAG AATGCTCCAT GGTGTATGAT CATTAAACAT
          TTGCACTCTT CACATTGTCT TTGCTCCTTG TACACTAATT TGTTATCAAG
          TTATTGCAAT CACCATCTTG CAAATCATTT CTTAATATTA ATGCTAAGAT
          ACCTTTTGAA ------CTTC ATTTTGGGGG T---GATCCA CATGATCTAT
          AAGCAGTATC CTGAGATTTT RCTTTTTTTT T--------- -CTGTTACTA
          CACGCAAAGA CATCTTACAA GGATTCATCC TACGATACAC TAAACATTTA
          TATCTGCAGG CTGACATTCC TGGTTGCTGA GGCATGTGTT GTTGCTGGAG
          CAAAGCAAAA TGCTTACCAC ACCAAGTATC GAACGTAATG CTCATAACTT
          CCCTCTAGAC CTAGCTGCTA TCGGAGCTCC ATCTACAAAT GGATAAGATC
          CCAGCCTAGT CTATAGGAGG TTTTGAAAAG AAAGGAGCAA TAATCATTTT
          CTTGTTCTGT CAAGAGGGTG CTATTGCTCC TTTCTTT--- --------TT
          TTTCTTTATT AATTTCCTAG TATTTTACTG ACATAGACTT TTTTGTTTAC
          ATTATCGAAA AAGAA---AG AGAGGGTATT TGCTTGCATT TATTCATGAT
          ---------- ---TGAGTAT TCGAT-TTTT ATTTTCTATT TATTTAAAAT
          TGTAGAAATA TAACTTGTTC CTCTTGTTGC TAATGTTACT ATATCTTTTT
          TATTTCATTT CACAAAAAA- -TACAATTTT TACTTCATAT TCTTATCTTT
          GAAATAA-TA AT---CAAAA TAATAATATC ATTGAAATAA GAAAGAAGAT
          AAATATTCGA ACTTGAATCT TTTGTTTTCG AATTTAAATA ATGTAAAAAT
          GGAATGT-AA GTAGGCGGGG GGGCGGATGT AGCCAAGTGG ATCAAGGCAG
          TGGATTTGTG AATCCTGTGG ATAAATTTGG TAACAAATAT TATGAGAAGC
          TAGGCGATAC ACAATATGGT TGGTACAGTT GCTTCATGCT TTTGTGTGTC
          TTAATTAGTT TCCCTTGTAC ATCTCACTTG TCGTT-ATCT TGTTTAGTAC
          TAGTGCCACA AAATGTATCT TCAAGGTTGT GGGTTTCCTC GTGTATCGCC
          TAAAAGTTGA GGGTTCTATC ATTTGGTTGT ATAATCTTAT GCTCTGA-TA
          TTTTCCCCTT AAGGTGATCA GAGGAAAGGC TTTATGTAGC CACATATAAG
          AAA-GGTTAT ATTTCCCTTG TTCTAGGTAA AAGAGCAAAG ATTTCTTG--
          ---------- ---------- ---------- -CTCTTTATT CAATGAGTAG
          GTTATATTTT CCTTGTTCTA TGTAAAAGAG CAAAGGTCTC TTGCTCTTTA
          TTCACTGAGC AGTTGTTGCC GTTGCTACTT TGTCAAGACT TATACTTCAT
          GGTGACAGAA CTTAGTGCGG TTCAATTGAT CTGCTTCAGT ATGTGTACTC
          TACTAATCTC TCTTGGTAGA GTATATT-AA CTTTACTGGA GGCTTATTAG
          TTTCCTTGTG TGAAATAATA GTTTTKGCCT AGTTAAACAT GCTTTCTAGG
          TCGTATTGTG AAGCTTGACT ACATTTTCAA ATTCTAGAGA TGTGTTAATC
          TTGTTTAAGA CATTAAATGG ATAA-CCTTA AGGTTAATAG TTTGGAGTCT
          CATCGCCCTT AATCTCCTAG TATATTGGAA TGCAGTGATG CCTGTAACCC
          AAATTTGGGA GACCTTAGAC CTCAGTGATT TATTTGCTTA TTTTATTTTT
          ATGATTGCTC AAGTAAAAAG CATCTTTTTT TGACATGATT ATGTAGGAAG
          ACACCGGTGG GTGGAGTATG CACAGAAGAA TCG------- GTTATGACCA
          ATACAAAGAT GCTTGGGATA CTAGCGTTGC GGTTGAGGTA CATCT-TCCT
          ATATTGATAC A--ACAACAT -TGTTCTCTT CCATTTCCTG ATTCAAGAAT
          GT---GATCC GCTACTTTAT CTGCAGGTCA AAGTTGGAGA CAGCATTGAA
          ATTGTTCGTT TCTTTCACTG CTACAAACGT GGGGTTGATC GKGTTTTTGT
          TGACCACCCA ATGTTCTTGG AGAGAGTAAG CATATTATGA T--TATGAAT
          CCGTCCTGAG GG-------- ---------- ---------- ----------
          ---------- ---------- ---------- ---------- ----------
          ---------- ---------- ---------- ---------- ----------
          ---------- ---------- ---------- ---------- ----------
          ---------- ---------- ---------- ---------- ----------
          ---------- ---------- ---------- ---------- ----------
          ---------- ---------- ---------- ---------- ----------
          ---------- ---------- ---------- ---------- ----------
          -------ATA CTACAATGTG AATACGCA-- ---------- -------TCC
          TTTAACTCTA CTGGTGCTTT TACTCTTTTA AGGTTTGGGG CAAAACTGGT
          TCAAAAATCT ATGGCCCCAA AGCTGGACTA GATTATCTGG ACAATGAACT
          TAGGTTCAGC TTGTTGTGTC AAGTAAGTTA GTTACTTGTT ATACTGTTGT
          CTTGA--TTT ---GTGGCAT TTTACTTTTT GTCTTTAATC GTTTTTTTAA
          CCTTGTTTTC T--------- -CAGGCAGCC CTAGAGGCAC CTAGAGTTTT
          GAATTTGAAC AGTAGCAACT ACTTCTCAGG ACCATATGGT AA-CACATCC
          TAGTTTCAGA AAA-CTCC-- -------TTA GTATATCATT GTAGGTAATC
          ATCTTTAGTT TGCCTATTCC TGCAGGAGAG GATGTTCTCT TCATTGCCAA
          TGATTGGCAC ACAGCTCTCA TTCCCTGCTA CTTGAAGTCA ATGTACCAGT
          CTAGAGGAAT CTATTTGAAT GCCAAGGTAA AATCTCTTTG TATTCACTTG
          ATAGCACTTT -ACCCTGCAA ATCAATCAGG TTGTATTAAT ATAT--GATA
          AATTTCACAT TGTCTCTAGG TCGCTTTCTG CATCCATAAC ATTGCCTACC
          AAGGCCGATT TTCTTTCTCT GACTTCCCTC TTCTCAATCT TCCTGATGAA
          TTCAGGGGTT CTTTTGATTT CATTGAYGGG TATGTATTTA ATGCTTCAAA
          TCAGACCACC AACTTTTGAA GCTCTTTTGA TACTAGAAAA TTGAGTTTTT
          AAAATTTTGC AGATATGAAA AGCCTGTTAA GGGTAGGAAA ATCAACTGGA
          TGAAGGCTGG GATATTAGAA TCACATAGGG TGGTTACAGT GAGCCCATAC
          TATGCCCAAG AACTTGTCTC TGCTGTTGAC AAGGGTGTTG AATTGGACAA
          TGTCCTTCGT AAGACTTGCA TAACTGGGAT TGTGAATGGC ATGGATACAC
          AAGAGTGGAA CCCAGCGACT GACAAATACA CAGATGTCAA ATACGATATA
          ACCACTGTAA GATAAGATTT TTCTG-ACTT CAGTATATAC TAAATTATTT
          TGTATGTTTA TGAAATTAAA GAGTT-CTTG CTAATCAAAA TCTCTATACA
          GGTCATGGAC GCAAAACCTT TACTAAAGGA GGCTCTTCAA GCAGCAGTTG
          GCTTGCCTGT TGACAAGAAG ATCCCTTTGA TTGGCTTCAT CGGCAGACTT
          GAGGAGCAGA AAGGTTCAGA TATTCTTGTT GCTGCAATTC ACAAGTTCAT
          CGGATTGGAT GTTCAAATTG TAGTCCTTGT AAGTACCAAA TGGACTCATG
          GTATCTT--- ----TCTTGT TGAGTTTACT TGTGCCGAAA CTGAAATTGA
          CCTGCTACTC ATCCTATGCA TCAGGGAACT GGCAAAAAGG AGTTTGAGCA
          GGAGATTGAA CAGCTCGAAG TGTTGTACCC TAACAAAGCT AAAGGAGTGG
          CAAAATTCAA TGTCCCTTTG GCTCACATGA TCACTGCTGG TGCTGATTTT
          ATGTTGGTTC ------TAAC CTCTGAGCTA AGCGGGCCCA CATCACAGAA
          ATCTTATATG CATAGTAATT GACTAAACTA CTGGAATTGG AATCTTAGTT
          ATTAACTAGT CAATATTCTA TTGAATATTC TAGAGCAT-A AGGATTAATA
          TAGCGATCTA GAATTTCGAT TTATCACAAT TCTAATACTA ATATTATTAA
          ATAGTGATTG TAAATATTGT TAATATTCTT TGATTTTCAA TTTGAATTGA
          ATGGTAAATA TTCTTTTT-- ----CATTTC TTTTTTTGGC ATTTGAAATA
          CTTTTTATTA CAGTTCTATA TTATATTCTA T--------- --------TA
          TA---TATAT ATCTCTCATT CTATATTTAT TTCAAATTCT AATTGTTTAA
          TGGAATGGTT AGTTATAACT AATGAGACAT TCCTCCGCTT TCAGGGGAAA
          GTGAAGATAA AAAACAAGAA TCGATCGTTC AAGTATTCCA AATTGAATGG
          CAAAATGACA GGAAGCGAGA CATATAGATC GGGTATATAT CCATCTATAT
          TGAATTGCGT ATTCCGAAAT GATAAAATCA TTTTTGATTG GACAAAAAAA
          GGGTCTCCTA TAGAAGATAG TTAAGAAAAT CAAAGAGGAG AAAACGCGTT
          TTCGAGATAG GAATCGGTAT CTAATGAATT CAATGGTTCC AGTATAAATG
          AAAGAAAAAT AAAAAGGAAT GAAATCACAA CGAGATCCTA ATCTCAAAAT
          AAAAAGAAAG GGGGATATGG CGAAATTGGT AGACGCTACG GACTTAATTG
          GATTGAGCCT TGGTATGGAA ACTTACTAAG TGATCACTTT CAAATTCAGA
          GAAACCCTGG AATTAACAAA AATGGGCAAT CCTGAGCCAA ATCCTGTTTT
          CTGAAAACAA ACAAAGGTTC AGAAAAAAAG GATAGGTGCA GAGACTCAAT
          GGAAGCTATT CTAACAAATG GAGTTAAATG CGTTGGTAGA GGACTCTTTA
          CATCGAAACT TCAGAAAGAA AAAGAATGAA GTCAAGGATA AACGTATATA
          CATACGTATT GAATACTATA TCAAATGATT AATGACGACC CGAATCCGTA
          GTTTTTCTAT AAAAAATCGA AGAATTGGTG TGAATCCATT CTACATTGAA
          GAAAGAATCG AATATTCATT GATCAAATCA TTCACTCCAT AGTCTGATAG
          ATCTTTTGAA GAACTGATTA ATCGGACGAG AATAAAGATA GAGTCCCGTT
          CTACATGTCA ATACCGGCAA CAATGAAATT TATAGTAAAA GGAAAATCCG
          TCGACTTTAA AAATCGTGAG GGTTCAAGTC CCTCTATCCC CAAAAAGACT
          ATTTAACTCC CCAACTATTT ATCCGACCCC CTTTCCTTAG CGGTTCCAAA
          TTCCTTATCT TTCTCATTCA CTCTATTC-- ---------- ----------
          ---TTTTAGA AATGGATTTT TTTT-CTAAG CGTAAATGGC TTTCTCTTAT
          CACAA----T TTGATATCTA TGATACACAT AGAAATGAAC ATCTTTGAGC
          AAGGAATCCC TGGTTGAATG ATTCCCGATC AATACAATAT CATTACTCAT
          ACTGAAACTT ACAAAGTCAT CTTTTTGAAG ATCGAAGAAA TTCCCCGGCT
          TTGATAAAAT TTTTTAATCG ACTTTTGTCC TT-TTAATTG ACATAGACCC
          CAGTTATATG ATAAAATGAG GATACTACGG AAAGGACTGT AAATCCTCAT
          GT----CATT GTCGAAACCT GCACA-GCAG AACGACCCGC GAACGCGTTT
          TAAACACTTG GGGG-CG-GC GCGCGCTC-- GCCGCGC--- ------GC-C
          YCCC----CT CCCGTCCCC- GGCGTGCGCG CCC--GCGCG CTCG------
          -TTCGGGCGA CCAACGAA-- --CCCCGGCG CGGAAAGCGC CAAGGAATAC
          TGAAATCGAC GGCCCTCCCC -TCGCGCCCC GTTCGCGGAG CGCGCGGGGG
          GACGCGTGCT GCTCTTTA-- --AACACGAA CGACTCTCGG CAACGGATAT
          CTCGGCTCTC GCATCGATGA AGAACGTAGC GAAATGCGAT ACTTGGTGTG
          AATTGCAGAA TCCCGTGAAC CATCGAGTCT TTGAACGCAA GTTGCGCCCG
          AAGCCATTAG GCCGAGGGCA CGTCTGCCTG GGCGTCACGC ATCGCGTCGC
          CCCCCC---- -GCACGCCGC GAGGCGC--T GCGCGGGGG- -CGGAAGCTG
          GCCTCCCGTG CGCCCC-GAG CGCGCGGCTG GCCTAAATGC GAGTCCACGT
          CGACGGACGT CGCGGCAGGT GGTGGTTGAA RCTCAACTCT CTCTTGCTGT
          CGCGGCTACG GCCCGTCGTG CGTCCGGACT CCCAGACCCT GACCGCG-CC
          AGCCGA--AA GCGGCGCTCC GACC------ --------GT AAGTTCTTTA
          TCAGCACACA GTCATAGGTT CTTCAAATAA AATT-CTGCA ACAATCTTAT
          TTGCCTGCAA CATGCTATTG TATTTATTAT ---GTGTT-G TTAGATAATA
          GGTTTTTCCA CTT-GTGA-- --------GC TT--ACACTG GATATGTTGT
          TGT------- ---------- ---------- -------CAA CAAATTAGCT
          GATCCCCTGT CCAGAGACTG GGTTATTGCG GTAAAATTTG CATTAGTTGT
          CAACTTAATC TGATGGTGTA AAACATCTAG ACGTTATTAG TGCACACAAG
          TTAAA-CTCG AGGTTCAATA TTTCCTAGGA ACTATGAGGT AAAAGTTGAT
          GAAAAAGAGC TAACAAAAAT GTGTTTTCAT T--GTGTGTG TATGACG---
          ------ACCA CATAAAATAA GCTGACTTTG TTTGCAAGCT ATTGCACAGG
          AGTGGGATTT TACCCCGTGC GCACCCAAAG GGTAGCGACT GCTGGTTTCC
          CTTGTCATCA AAAAACAAAA GTAAGCTGAC AATTCATCTG AATTGTATTC
          TTAAGCTAGA AATTTCCATA TAAACAATAA CACTAGGTGA TTTCTTCTTG
          TCTATCCAAG TCTGAGTGGA AATAGGTGCT CGGCAGCTAT GC-TGAGGAA
          TTACAAATTG ACTTGGACAT CATGGTTATT TAAGAAAAA- -G-TTTATCA
          AGCCAATTAC TTATT-GATT TTTT-GTAAA TCCAGTTTAA GTGATCTATT
          GTCCAAATAT TGTAATGATC TTAAGCTATG TTATGTGTAG CACCTTCCTA
          CTCTGTTATT GAAAGGGATT TTGATTTTCT TT----CCAG AAAGAATCAC
          CTAAGGAGGA GGTAGAGAGG CTAATACTTC AAGCAGGGGG AGTGAAAACT
          CTCATTGGCT GCTTACATGG AGTTTCAGAC ATGCACAAAG CCAAAAAGGA
          AAGCAAAGAA TCAGCCAAAG CTGTTAATCT TGATGCACAA CGGGCAAGAG
          GACCTTGTCC TATACCAGCC CTTATCTGCA ACACATCTTC CATCTCCAAG
          CACAGTTCCC TCTCTTTTTC CACTCCCACA TCTTATCCAA AGGTACACTT
          CACTCTCTTC TCTTTTCTTG AAATTTTTGC AGTAACCAAA CATGGAGTTT
          ACTGAAGTTT ACATTTTTTG ACCTTTTTCG AGTAGGAATT GGAATGGGGT
          TTG------- ---------- ---TCTTTTC TTGCAATTTT ---CTCAGTA
          ACCAAACATG GGATTTGCTA AAGATTACAT TTTTTTTAAC CTTTTTCGAG
          TAGGAATTGG AATGAGTTTT GTCTTTTCTT GAAGTTCTCT CAGTAACCCA
          ACATGGGG-- TTTTTGCTAA AATTTTCGCT TTTT-GAGCG GAAATTGAAT
          TGGGG-TAGC TTAATTTTC- ---------- ---------- ----------
          ---------A TATTTTTGGA CTTTCTT-GA GTTGTCATTG AATTTAGTTT
          -GCTGAATTT TCCATTTTT- CCGATTG--- ---------- ----------
          ---------- ---------- ---------- ---------- ----------
          ---------- ---------- ---------- --TTGAGTTT GAACTGAAAT
          GAGTTTAGTG TAGACTGGAG GTTTGGTTAT AAAGTGTGTG CGTGTGGGAG
          GAGTGGAAGT TCCAAGGACA AAGAGCTTAA GCGCCTGGTG GTTGAAACCA
          CTGCAAATCA GGTGATTGAT GCATGTTCTA TTTATCCTAG ATGAATAGAT
          AGATATGTTC TATTTATCCT AAATTAATAG ATAGCTGAGC ATCATCTTCA
          ACAAGTGAAG TTGATTCCTC CACTTTGTTG CCTTGACTTA GAGGTTAATA
          CTATCCAAGA AAGCGTGAAA AGAAAATGCA TAAGACTGCT AATTT-CTTG
          ATTGCTTAGA AGTCTTTAAG TTGTAGACTA AATAATTTGA C-TTCCATTT
          CTTATTAGCT GCCATGATTG AGAGATGTAT TTTTTATGTT AATTGATGCT
          GTCTTTGCAC GGTCTGAG-- ------TTTT CCTCTTT-GG TTAATGAACT
          TCTCTAACCG GTCCTTTAGA ATTATTT-GC ATTTCCCCAC CTCCTTGGTC
          TGTCAGCATT CTGCAGTCTA CATCATAYGG CCCAGGCTTC AACTGTAGAT
          AGGTCTT-AT TTTTGTCTAT TTTGACAATC CTTTTT---- ---ATATGT-
          -GGGATTGC- ------ATAA -GAACGTTGG CATATGCTTT TGCAATAGTT
          GCTTGTCAGG TTGTCTTATG AATTATGGTA GGGATCATTT TTGGGATTAT
          TTTGTTCTTG C-AGGACCCT TTGGTTTCTA AAGGAGCAAA TTTGGTACCT
          CTTATGGGTA TAGACGTTTG GGAACACGCA TTGCAGTCTA CATCATAYGG
          CCCAGGCTTC AACTGTAGAT AGGTCTT-AT TTTTGTCTAT TTTGACAATC
          CTTTTT---- ---ATATGT- -GGGATTGC- ------ATAA -GAACGTTGG
          CATATGCTTT TGCAATAGTT GCTTGTCAGG TTGTCTTATG AATTATGGTA
          GGGATCATTT TTGGGATTAT TTTGTTCTTG C-AGGACCCT TTGGTTTCTA
          AAGGAGCAAA TTTGGTACCT CTTATGGGTA TAGACGTTTG GGAACACGCA
          TTCCACTCAG CCATCTCTCC CAATTGAAAA AGATAATTAA TACATGAGAT
          AGCACATTAA GATAAAGGAA AGAATCTTTC TTTCTCTCTT TTCTTCTTTC
          TATATTATAT AGATATGTAC AACTTTTATC ATCAATTTCC TTTATCTCTT
          TATCT-AAAG TAAAGGAAGG GCTCAGAAGA GCCAAGAATC TCAAGAAAAA
          TAAAGAAGAC CTCTTTTCTT TGTCTTGATT TTGTTCGAAA GGACCCTCTT
          ATTCTCATGG CCTGGTCTGG TCAGTACCCA GCCGGGCCTC TTTTGTTCCA
          ATGAATTTGA ATTTGAAAAC AAAAATGTCT GTTATAGTTG TAATATTTCA
          TTTTAATTGA ATAGTTAATA TTCAAGCAAC AAGAAAAAAT TCCCATTTTT
          T--------A TAT------A AAGTCAAATA AAA-TATATG AAATAGAAAA
          TTCGATCAAA AAAAAAGTCT CATTTCTCTT TCTGCTTTTT GATTTTATGT
          TTACCATCTT GCTGGACTAA AAAAAAGAAG CTTTCGAGTA TTCCACAA--
          --TTTTTATG TTATGATTTT AGTCGTTTTG ACGACCCTAT CTTATCCTAT
          CTTAATTACC ACAATTCCCC TGTTCGACAA AAGTTGCATT TGTATACAAT
          AATCGGATTG TAGCGGGTAT AGTTTAGTGG TAAAAGTG
S_cari004 ---------- ---------- ---------- ---------- ---AATGCAT
          GTGCTTCGGA AGACCTTTAT CTCCTGGTTC AAATCGTGCA TGGGCCATTA
          TATACTTCAT ATCATCATGG TGCGAGTCTC GTCATTACAC TTCTTTACCG
          CA---TTTTA TTTTCGTAGA AGTAAAAGTC CCATATGAAC TACATTGTTA
          T--GGTAATC CAGTTAACAA TCAGCATCAA ACTATCTTCT GGTGG-CATA
          TATAGATATG CATGGTTCTG -CCACAGAC- ATGTTATTAT ATTTTGAAAA
          TAAAATCAGA TCACATGCTT GTTATTCTGG AAAAGAAGTT CCATTTATCG
          AAACGCTTAT CTCAATTTAG AATGCTCGAT GGTGTATAAT CATTAAGCAT
          TTGCACTCTT CACATTGTCT TT-------- ---------- ----------
          ----TGCAGT CACCATCTTT CAAATCATTT CTCAAAACTA ATGCTTAGAT
          ACCTTTCSAA ------CTTC ATTTTAGGGG T---GATCCC CATGATCTAT
          AAGCAGTATC CTAAGATTTT ACTTTCTTTT TTTTC----- -CTGTCACGA
          CATGCAAAGA TATCTTAAAA GGATTCATCC TACGATATAC TAAACATTGA
          TATCTGCAGG CTGACATTCC TGGTTGCTGA GGCATGTGTK GT--------
          ---------- ---------- ---------- -AACGTAATG CTCATAACTT
          CCCTCTAGAC CTAGCTGCTA TCGAAGCTCC ATCTACAAAT GGATAAGATC
          CCAGCCTAGT TTATAGGAGG TTTTGAAAAG AAAGGAGCAA TAATCATTTT
          CTTGTTCTGT CAAGAGGGTG CTATTGCTCC TTTCTTTTTT TTTTTTTATT
          TTTCTTTATT AATTTCCTAG TATTTTACTG ACATAGACTT TTTTGTTTAC
          ATTATCGAAA AATAAAAAGG AAAGGGTATT TGCCTGCATT TATTCATGAT
          ---------- ---TGAGTAT TCGAT-TTTT ATTTTCTATT TATTTAAAAT
          TGTAGAAATA GAACTTGTTC CTCTTGTTGC TAATGTTACT ATATCTTTTT
          TATTTCATTT CACAAAAAA- -TACAATTTT TACTTCATAT TCTTATCTTT
          GAAAGAAATA ATAATCAAAA TAATAATCTC ATTGAAATAA GAAAGAAGAG
          AAATATTAGA ACTTGAATCT TTTGTTTTCG AATTTAAATA ATGTAAAAAT
          GGAATGT-AA GTAGGCGAGG GGGCGGATGT AGCCAAGTGG ATCAAGGCAG
          TGGATTTGTA AATCC----- ---------- ------ATAT TATGAGA-GC
          TAGGCGATAC GCAATATGGT TGGTACAGCT GCTTCATGCT TTCGTGTGTC
          TTAATCAGTT TGCCTTGTTC ATCTCACTTG TCGTT-ATCT TGTTTAATAT
          GAGTGCCACA GAATSTATCT TCAAGGTTGT GGGTTCCCTC GAGTATCGCC
          TAAAAGTTGA GGGTTCTATC ATTTGGTTGT ATAGTCTTAT GCTCTGA-TA
          TTTTCCCCTT AAGGTGATCA AAGGAAAGGC TTTATGTGGC CACATATAAG
          AAT-GGTTAT ATTCCCCTTG TTCTAGGTAA AAGAGCAAAG GTTTCTTG--
          ---------- ---------- ---------- -CTCTGTATT GACTGAGTAG
          GTTATATTTC CCTTGTTCTA GGTAAAAGAG CAAAGGTCTC TTTCTCGTTA
          TTCACCGAGT AGTTGTTGCA GTTGCTACTT TGTCAAGACT TGTATTTTAT
          GGTGACAGAA CTTAGTGTGG TTCAATTGAT CTGCTTTAGT ATGTGTACTC
          TACTAATCTC TGTTGGTAGA GGATGTTTAA CTTTACTGGA GGCT-GTGTG
          TTTCACTGTG TGAAATAATA GTTTTGGCCT AAGTAAACAT GCTTTCTAGG
          TCATATTGGG AAGCTTGACT ACATTTTCAA ATTCTAGAGA CATGTTAATC
          TTGTTTAAGA CACTAACTGG ATTAACCTTA AGAGTGAGAG TTTGGAGTCT
          CATCGC---- ---------- ---------- ---AGTGATG CCTGTAACCC
          AAATTTGAGA GACCTTTG-C CTCAATGATT TATTTGTTTA TTTTATTTTC
          TTGATTGCTC AAGTGAAA-G CATCTGTTTT TGACATGATT ATGTAGGAAG
          ACACCGGTGG GTGGAGTATG CACAGAAGAA TCG------- ----------
          ---------- ---TGGGATA CTAGCGTTGC GGTTGAGGTA CTCCTATCTT
          AACTACTTAT GATACAGTAT A---TCTCTT CCATTTCCTG ATTCAAGAAT
          GT---GATCT -CTACTTTAT CTGCAGGTCA AAATTGGAGA TAGCATTGAA
          ATTGTTCGTT TCTTTCACTG TTATAAACGT GGGGTTGATC GTGTTTTTGT
          TGACCACCCA ATCTTCTTGG AGAAAGTAAG CATATTATGA ATCCTTAGAG
          AGATCCTGAG G--------- ---------- ---------- ----------
          ---------- ---------- ---------- ---------- ----------
          ---------- ---------- ---------- ---------- ----------
          ---------- ---------- ---------- ---------- ----------
          ---------- ---------- ---------- ---------- ----------
          ---------- ---------- ---------- ---------- ----------
          ---------- ---------- ---------- ---------- ----------
          ---------- ---------- ---------- ---------- ----------
          ------GATA CTACAATGTG CATACGCAGA AAACATCATT TTAAATTTCT
          TTTAACTCTA CTGCTGCTTT -ACCCTTT-A AGGTTTGGGG CAAAACTGGT
          TCAAAAATCT ATGGCCCCAA AGCTGGACAA GATTATTTGG ACAATGAACT
          TAGGTTCAGC TTGTTGTGTC AAGTAAGTTA CTT----ATT GT--------
          CTTGA--TTT TATGTGGCAT TTTACT-TTT GTCTTTAATC GTTTTTTTAA
          CCTTGTTTTC TTTGTCACTC TCAGGCAGCC CTAGAGGCAC CTAGAGTTCT
          GAATTTGAAC TGTAGCAAAT ACTTCTCAGG ACCATATGGT AA-CACATCC
          CAGTTTCAGA AAA-CTCCTT AGCAATTATA GTATATCATT GTAGGTAATC
          ATCTTTATTT TGCTTATTTC TGCAGGAGAG GATGTTCTCT TCATTGCCAA
          TGATTGGCAC ACAGCTCTCA TTCCCTGCTA CTTGAAGTCA ATGTACCAGT
          CAAAAGGAAT CTATTTGAAT GCCAAGGTAA AATCTCTTTG TATTCACTTG
          ATTGCACTTT -AGCCTGCAA ATCAACAAGG TTGTATTAAT ATAT--GATA
          AATTTCACAT TGCCTCCAGG TTGCTTTCTG CATCCACAAC ATTGCCTACC
          AAGGACGATT TTCTTTCTCC GACTTCCCTC TTCTCAATCT TCCTGATGAA
          TTCAGGGGTT CTTTTGATTT CATTGATGGG TATGAATTTA ATGCTTGAA-
          TCAGACCACC AACTTTTGAA GCTCTTTTGA TGCTAGTAAA TTGAGTTTTC
          TAAATTTTGC AGATATGAAA AGCCTGTTAA GGGTAGGAAA ATCAACTGGA
          TGAAGGCTGG GATGTTGGAA TCACATAGGG TGGTTACAGT GAGCCCATAC
          TATGCCCAAG AACTTGTCTC CGCTGTTGAC AAGGGTGTTG AATTGGATAA
          TGTCCTTCGT AAGACTGGCA TAACTGGGAT TGTGAATGGC ATGGATACAC
          AAGAGTGGAA CCCAGCAACT GACAAATACA CAGATGTCAA ATACGATATA
          ACCACGGTAA GATAAGATTT TTCTG-ACTT CAGTATATAC TAAAATATTT
          TGTATGTTTA TGAAATTAAA GAGTT-CTTG ATAATCAAAA TCTCTATACA
          GGTCATGGAT GCAAAACCTT TACTAAAGGA GGCTCTTCAA GCAGCAGTTG
          GCTTGCCTGT TGACAAGAAG ATCCCTTTGA TTGGCTTCAT CGGCAGACTT
          GAGGAGCAGA AAGGTTCAGA TATTCTTGTT GCTGCAATTC ACAAGTTCAT
          TGGATTGGAT GTTCAAATTG TAGTCCTTGT AAGTACCAAA T-AACTCATG
          GTATCTT--- ----TCTTGT TGTGTTTACT TGTGCCAAAA CTGAAATTGA
          CCTGCTAATC GTCCTATGCA TCAGGGAACT GGCAAAAAGG AGTTTGAGCA
          GGAGATTGAA CAGCTCGAAG TGTTGTACCC TAACAAAGCT AAAGGAGTAG
          CAAAATTCAA TGTCCCTTTG GCTCACATGA TCACTGCTGG TGCTGATTTT
          ATGTTGGTTC CAAGCATAAC CTCTGAGCTA AGCGGGCCCA CATCACAGAA
          ATCTTATATG CATAGTAATT GACTAAACTA CTGGAATTGG AATCTTAGTT
          ATTAACTAGT CAATATTCTA TTGAATATTC TAGAGCAT-A AGGATTAATA
          TAGCGATCTA TAATTTCGAT TTATCACTAT TCTAATACTA ATATTATTAA
          ATAGTGATTG TAAATATTGT TAATATTCTT TGATTTGCAA TTTGAATTGA
          ATGGTAAATA TTCTTTTT-- ----CATTTC TTTTTTTGGC ATTTGAAATA
          CTTTTTATTA CAGTTCTATA TTTGATTCTA T--------- ----------
          -ATTATATAT ATCTCTCATT CTATATTTAT TTCAAATTCG AATTGTTTAA
          TGGAATGGTT AGTTATAACT AATGAGACAT TCCTCCGCTT TCAGGGGAAA
          GTGAAGATAA AAAACAAGAA TCGATCGTTC AAGTATTCCA AATTGAATGG
          CAAAATGACA GGAAGCGAGA CATATGGATC GGGTGTATAT CCATCTATAT
          TGAATTGCGG ATTCCGAAAT GATAAAATCA TTTTTGATTG GACAAAAAAA
          GGGTCTCCTA TAGAAGATAG TTAAGAAAAT CAAAAAGGAG AAAACACGTT
          TTAGAGATAG GAATCGGTAT CTAATGAATT CAATGGTTCC CGTATAAATG
          AAAGAAAAAT AAAAAGGAAT GAAATCACAA CGAGATCCTA ATCTCAAAAC
          AAAAAGAAAG GGGGATATGG CGAAATTGGT AGACGCTACG GACTTAATTG
          GATTGAGCCT TGGTATGGAA ACTTACTAAG TGATCACTTT CAAATTCAGA
          GAAACCCTGG AATTAACAAA AATGGGCAAT CCTGAGCCAA ATCCTGTTTT
          CTGAAAACAA ACAAAGGTTC AGAAAAAAAG GATAGGTGCA GAGACTCAAT
          GGAAGCTATT CTAACAAATG GAGTTAAATG CGTTGGTAGA GGACTCTTTA
          CATCGAAACT TCAGAAAGAA AAAGAATGAA GTGAAGGATA AACGTATATA
          CATACGTATT GAATACTATA TCAAATGATT AATGACGACC CGAATCCGTA
          GTTTTTCTAT AAAAAATCGA AGAATTGGTG TGAATCCATT CTACATTGAA
          GAAAGAATCG AATATTCATT GATCAAATCA TTCACCCCAT AGTCTGATAG
          ATCTTTTGAA GAAGTGATTA ATCGGACGAG AATAAAGATA GAGTCCCATT
          CTACATGTCA ATACCGGCAA CAATGAAATT TATAGTAAAA GGAAAATCCG
          TCGACTTTAA AAATCGTGAG GGTTCAAGTC CCTCTATCCC CAAAAAGACT
          ATTTAACTCC CCAACTATTT ATCCGACCCC CTTTCCTTAG CGGTTCCAAA
          TTCCTTATCT TTCTCATTCA CTCTATTC-- ---------- ----------
          ---TTTTAGA AATGGATTTT TTTTTCTAAG CGTAAATGGC TTTCTCTTAT
          CACAA----T TTGATATCTA TGATACACAT AGAAATGAAC ATCTTTGAGC
          AAGGAATCCC TAGTTGAATG ATTCCCGATC AATACAATAT CATTACTCAT
          ACTGAAACTT ACAAAGTCAT CTTTTTGAAG ATCGAAGAAA TTCCCCGGCT
          TTGATAAAAT TTTTTAATCG ACTTTTGTCC TTATTAATTG ACATAGACCC
          CAGTTATATG CTAAAATGAA GATACCACGA AAAGGATTCG AAATCCTCGT
          GCGGATCATT GTCGAAACCT GCAAA-GCAG AACGACCCGC GAACGCGTTT
          -CAACACTTG AGGG-AG-CC GCGCGGCT-G GGGG-GCCGA AGCTTCGT-C
          CCCCCGCCCG TGCGTCCCCC TCCCGTCCCC GCCGCGCGCG CCCGCGTGCG
          CGTCGGGCGA CAAACGAA-- --CCCCGGCG CGGAAAGCGC CAAGGACTAC
          T-AAACTAGC AGCCCTCCCC -TCGCGCCCC GTCCGCGGAG CGTGCGTGGG
          GATGCGTGCT TCTTTTAA-- --AACACGAA CGACTCTCGG CAACGGATAT
          CTCGGCTCTC GCATCGATGA AGAACGTAGC GAAATGCGAT ACTTGGTGTG
          AATTGCAGAA TCCCGTGAAC CATCGAGTCT TTGAACGCAA GTTGCGCCCG
          AAGCCATTAG GCCGAGGGCA CGTCTGCCTG GGCGTCACGC ATCGCGTCGC
          CCCCC----- -GCACGCCGC TAGGCGT--C GTGGGG---- -CGGAAGCTG
          GCCTCCCGTG CGCCTC-CAG CGCGCGGCTG GCCTAAATGC GAGTCCACGC
          CGACGGACGT CGCGGCAATC GGTGGTTGAA ACTCAACTCT CT-TTGTCGT
          CGCGGCTACA GCCCGTCGCG CGTTCGGACT CCCAGACCCT CCGTGCG-CC
          TCCTAAATCG AAGGCGCTCC GACCGCGACC CCAGGTCAGT AAGTTCTTTA
          TCAGTA-AC- ---------- -----AATAA AATT-CTGCA ACATTCTTAT
          TTGCCTGCGA CATGCTACTG TATTTATTAT ---GTGTT-G TTAGATAATA
          GGTTTTTCCA GTTTCAGAC- --------GA GT--ACACTG GATATGTTGT
          TGT------- ---------- ---------- -------CAA CAAATTAACC
          AA-CCCTTGT CCAGAGACTG GGTTCTTGGG GTAAAATTTG CATTAGTTGT
          CAGCTTAACC CAATTGTGTA AAATATCTAG ACGTTATTAG TACAGAAAAC
          TTAAAACTCG AGGTTCAATA TTTCCTAGGA ACTATGAGGT AAAAGTTGAT
          GAAAAAGAGC TAACAAGAAT GTGTTTTCAT T--GTGTGTG TATATGATG-
          ------CCCA CATAAAGTAA GCTAAC---- ---------- ----------
          ---------- ---------- ---------- ---------- ----------
          ---------- ---------- ---------A A----GTTAG AAATGTATTC
          TTAAGTTAGA AATGTCCATG TAAACAATAA CACTAGGTGA TTTCTTCTTG
          TCTACCCAAG TCTGGGTGGA CATAGTTAAT CAGCAGCTCT GC-TGAGGAA
          TTACAAATTG ACCTGGACAT CACGGTTATT AAAGAGAAA- -G-TTCATTA
          AGCCAATTAC TTATT-GATT TTTT-TCAAA TCCAGTTTAA GTGATCTATT
          GTCCAAATAT TGTAATGATC TTAAGTTATG TAATATGTGG CACCTTCCAA
          CTCTGTTATT GAATGTGATT TTGATTCACT TT----CCAG AAAGAAGCAC
          CTAAGGAGGA GGTAGAGAGG CTAATACTTC AAGCAGGGGG TGTAAGAACT
          CTCATTGGCT GCTTACATGG AGTTTCAGAC ATGCACAAAG CCAAAAAGGA
          AAGCAAAGAA TCAGCCAAAG CTGTTAATCT TGATGCACAA CGGGCAAGAG
          GACCTTGTCC TGTACCAGCC CTTATCTGCA ACACATCTTC CATCTCCAAG
          CACAATTCCC TTTCTTTTCC CACTTCCACA TCTTTGCCAA AGGTACACTG
          AACTCCCTTC TGTTTTCTTG AAA-TTTTGC AGTAACCAAA CATGGAGTTT
          GCTAAAGTTT ACATTTTTTG GTCTTTTTAG AGTAGGAATT AGAATGGGTA
          TTTTTTCTTT CCCCACCCCT GCATCTTTTC TTGAAATTAT TTTCTCAGTA
          ACCAAACATG GGGTTT---- ---------- ---------- ----------
          ---------- ---------- ---------- ---------- ----------
          ---------- ---TTGCTAA AGTTCTCTCT TTTT-GAGCT GGTATTGAAA
          TGGAG-TTGC TGAATTTTTT ---------- ---------- ----------
          ---------T AAAAAAATGA CTTTTTT-GA GTTGGAATTG AATTGGGGTT
          -GCTTAATTT TCATATTTT- TGGACTTTCT TGAGTTGGAA TTGAATTTGG
          TTTGCTGAAT TTTCCATTT- ---------- ---------- ----------
          ---------- ---------- -TCTGATTG- TTTTGTGTTT GAACTGAAAT
          GAGTTTTGTG TAGATTGGAG GTTTGGTTAT AAAGTGTGTG CGTGTGGGAG
          GAGTGGAAGT TCCAA----- ---------- ---------- ----------
          ---------- ---TATTGAT GCATGTTCTG TTTATCCTAT ATTCGTAGAT
          AGATATGTTT TATTTATCCT AGATTAGTAG AAAGCTGAGT GTCATCTTCA
          ACAAGTG--- ---------- --------TG CCTTAACTTA AAGGTTATTA
          T---CCAAGG AAGCGCGAAA ACAAAATGCG TAAGACTGCT AATTT-CTTG
          ATCAGTTAGA AGCNTTAAAG CTATTGACTA AATAATCTGA CCTTCCATTC
          ATTATTAGCT GCCATAATTG AGAGATGTAT TTTTTATGTT AATTGATCTT
          GTCTTTGCAC CATCTGAG-- ------TTTT CCTCTTT-GG TTAATGAACT
          TCTCTGACCG GTCCTTTAGG ATTATTT-GC GTTTCCCCAC CTCCTTGGTC
          TGTCAGCATT CTGCAGTCTA CACCATACGG CTCAGGCTTC AACTGTAGAT
          AGGTCTTTAT TTTTGTCTTC TTTGGCAATC CTTTTT---- ---ATATA--
          GGGGATTGC- ------ATAA -GAAAGTTGG CATATGTTTC CGTAGTTGTT
          GCTTGTCAGG TTGCCTTATG AATAATGATA GGGATCATTT TTGGGATTAT
          TTTGTTCTTG C-AGGACCCT TTGGTTTCTA AAGGAGCAAA TCTGGTACCT
          CT-------- ---------- ---------- -TGCAGTCTA CACCATACGG
          CTCAGGCTTC AACTGTAGAT AGGTCTTTAT TTTTGTCTTC TTTGGCAATC
          CTTTTT---- ---ATATA-- GGGGATTGC- ------ATAA -GAAAGTTGG
          CATATGTTTC CGTAGTTGTT GCTTGTCAGG TTGCCTTATG AATAATGATA
          GGGATCATTT TTGGGATTAT TTTGTTCTTG C-AGGACCCT TTGGTTTCTA
          AAGGAGCAAA TCTGGTACCT CT-------- ---------- ----------
          --CCACTCAG CCATCTCTCC CAATTGAAAA AGATAATTAA TACATGAGAT
          AGCACAT-AA GATAAAGGAA AGAATCTTTC TTTCTCTCTT TTCTTCTTTC
          TATATTATAT TGATATGTAC AACTTTTATC ATCAATTTCC TTTATCTCTT
          TATCT-AAAG TAAAGAAAGG GCTCAGAAGA GCCAAGAATA GCAAGAAAAA
          TAAAGAAGAC CTCTTTTCTT TGTCTTGATT TTGTTTGAAA GGACCCTCTT
          ATTCTCATGG CCTGGTCTGG TCAGTACCCA GCCGGGCCTC TTTTGTTCCA
          ACGAATTTGA ATTTGAAAAC AAAAATGTCT GTTATAGTTG TAATATTTCA
          TTTTAATTGA ATAGTTAATA TTCAAGCAAC AAGAAAAAAT TCCCATTTTT
          T--------A TAT------A AAGTCAAATA AAA-TATATG AAATAGAAAA
          TTAGATCAAA ATAAAAGTCT CATTTCTCTT TCTGCTTTTT GATTTTATGT
          TTACCATCTT GCTGGACTAA AAAAAAGAAG CTTTCGAGTA TTCCACAATG
          CATTTTTATG TTATGATTTT AGTCGTTTTG ACGACCCTAT CTTATCCTAT
          CTTAATTACC ACAATTCCCC TGTTCGACAA AAGTTGCATT TGTATACAAT
          AATCGGATTG TAGCGGGTAT AGTTTAGTGG TAAAAGTG
S_cras005 TTGTTTCTTC TTTCAGGCGA AGCATTGCTT ATGGGAGTGA CAAAATGCAT
          GTGCTTCGGA AGACCTTTAT CTCCTGGTTC AAATCGTGCA TGGGCCATTA
          TATACTTCAT ATCATCATGG TGCGAGTCTC ATCATTACAC TTCTTTACCA
          CATTTATTTA TTTATGTAGA AGTAAAAGTT CCATATGAAC TACATTATTA
          T--GGTAATC CAGTCAACAA TCAGCATCAA ACTATCTTCT GCTGG-CATA
          TATAGATATG CATGGTTCTG TCCACAGAC- ATGTTATTAT ATTTTGAAAA
          GAAAATCAGA TCATCTGCTT GTTATTCTGG AAAAGAAGTT CCATTTATCT
          AAACTCTTGT CTCAATTTAG AATGCTTGAT GGTGTATTAG CATTAAACAT
          TTGCACTCTT CACATTGTCT TTGCTCCTTG TACACTAATT TGTTATCAAG
          TTATTGCAAT CACCAGC--- -AAATCATTT CTTAATATTA ATGCTTAGAT
          ACCTTTCGAA ------CTTC ATTTTGGGGG TGGTGATCCA CATGATCTAT
          AAGCAGTATC CTGAGATTTT ACTTTTTTTT T--------- -CTGTGACTA
          CATGCGAAGA CATCTTTAAG GGATTCATCC TTCGATATAC AAAACATTTA
          TATCTGCAGG CTGACATTCC TGGTTGCTGA GGCATGTGTT GTTGCTGGAG
          CAAAGAAAAA TGCTTACCAC ACCAAGTATC GAACGTAATG CTCATAACTT
          CCCTCTAGAC CTAGCTGCTA TCGAAGCTCC ATCTACAAAT GGATAAGATC
          CCAGCCTAGT CTATAGGAGG TTTTGAAAAG AAAGGAGCAA TAATCATTTT
          CTTGTTCTAT CAAGAAGGTG CTATTGCTCC TTTCTTTTTT T------CTT
          TTTCTTTATT AATTTACTAG TATTTTACTG ACATAGACTT TTTTGTTTAC
          ATTATCGAAA AAGAA---GT AAAGGGTATT TGCCTGCATT TATTCATGAT
          ---------- ---TGAGTAT TCGAT-TTTT ATTTTCTATT TATTGAAAAT
          TGTCGAAATA TAACTTGTTC CTCTTGTTGC TAATGTTACT ATATCTTTTT
          TATTTCATTT CACAAAAAA- -TAGAATTTT GACTTCATAT TCTTATCTTT
          GAAATAA-TA AT---CGAAA TAATAATATC ATTGAAATAA GAAAGAATCG
          AAATATTCGA ACTTGAATCT TTTGTTTTTG AATTTAAATA ATGTAAAAAT
          GGAATAT-AA GTAGGCGAGG GGGCGGATGT AGCCAAGTGG ATCAAGGCAG
          TGGATTTGTG AATCC----- ---------- ------ATAT TATGAGAAGC
          TAGGCGATAC GCAATATGGT TGGTACATCT GCTTCATGCT TTCATGTGTC
          TTAATCAGTT TGCATTGCAC ATCTCACTTG TCGTT-ATCT TGTTTAATAC
          GAGTGCCACA GAATGTATTT TCAAGGTTGT GGGTTCCCTC GAGTATCGCC
          TAAAAGTTGA GGGTTCTATC ATTTGGTTGT MTAGTCTTAT GSTCTGA-TA
          TTTTCCCCTT AAGGTGATCA GAGGAAAGGC TTTATGTAGC CACATAKAAG
          AAT-GGTTAT ATTCCCCTTG TTCTAGGTAA AAGAGCAAAG ATYTCTTG--
          ---------- ---------- ---------- -CTCTATAGT TACTGAG---
          -TTATATTTC CCTTGTTCTA GGTAAAAGAG CTAAGGTTTC TTGCTCCTTA
          TTCACTGAGT AGTTGTTGCT GTTGCTACTT TGTCAAGACT T-TACTTTAT
          GGTGACAGAA CTTAGTGTGG TTCAATTGAT TTGTTTCAGT ATGTGTACTC
          TACTAATCTC TCTTGGTAGA TGATGTTTAA CTTTACTGGA GGCT-ATTTG
          TTTCACTGTG TGAAATAATT GTTTTTGCCT AGGTAAACAT GCTTTCTAGG
          TCGTATTGGG AAGCTTGACT ACATTTTCAA ATTCTACAGA TATGTTAATC
          TTGTTTAAGA CACTAACTGG ATAA-CCTTA AGAGTGATAG TTTGGAGTYT
          CATCGCCTTT AATCCCCAAG TATAGTGGAA TGCAGTGATG CCTGTAAYCC
          AAATTTGGGA GWCCTTTGAC CTCAGTGATT TATTTGTTCA TTTTATTTGT
          ATGATTGCTC AAGTAAAA-G TATCTTTTTT TGACATGATT ATGTAGGAAG
          ACACCGGTGG GTGGAGTATG CACAGAAGAA TCG-CCCCTC GTTATGACCA
          ATACAAAGAT GCTTGGGATA CTAGTGTTGC GGTTGAGGTA CTCCTATCTT
          ATCA------ --TACAATAT A---TCTCTT CTATTCCCTC ATTCAAGCAT
          ATTCTGATCC -CTACTTTTT CTGCAGGTCA AAGTTGGAGA CACCATTGAA
          ATTGTCCGTT TCTTTCACTG CTATAAACGT GGGGTTGATC GTGTTTTTGT
          TGACCACCCA ATGTTCTTGG AGAAAGTAAG CATATTCTCA ACCCTTAGGG
          ATAT------ ---------- ---------- ---------- ----------
          ---------- ---------- ---------- ---------- ----------
          ---------- ---------- ---------- ---------- ----------
          ---------- ---------- ---------- ---------- ----------
          ---------- ---------- ---------- ---------- ----------
          ---------- ---------- ---------- ---------- ----------
          ---------- ---------- ---------- ---------- ----------
          ---------- ---------- ---------- ---------- ----------
          -------ATA CTACAATGTG AATA------ ---------- TTGAATTTCT
          TTTGACTCTA CTGCTGCTTT TACCCTTTTA AGGTTTGGGG CAAAACTGGT
          TCAAAAATCT ATGGCCCCAA AGCTGGACAA GATTATTTAG ACAATGAACT
          TAGGTTCAGC TTGTTGTGTC AAGTAAGTTA CTT----GTT GTACTGTTGT
          CTTGA--CTT TATGTGGCAG TTTACT-TTT GTCTTTAATC CTTTTTT-AA
          CCTTGTTTTC TTTGTCACTC TCAGGCAGCC CTAGAGGCAC CTAGAGTTCT
          GAATTTGAAC TGCAGCAAAT ACTTCTCAGG ACCATATGGT AA-TACATCC
          CAGTTTCAGA AAA-CTCCTT AGAAATCATA GTATATCCTT GTAGGTAATC
          ATCTTTATTT TGCCAATTAC TGCAGGAGAG GATGTTCTCT TCATTGCCAA
          TGATTGGCAC ACAGCTCTCA TACCCTGCTA CTTGAAGTCA ATGTACCAGT
          CAAGGGGAAT CTATTTGAAT GCGAAGGTAA AATCTTTTTG TATTCACTTG
          ATTGCACTTT -ACCCTGCAA ATCAACAAGG TTGTATTAAT ATAT--GATA
          AATTCCACAT TGCCTCCAGG TCGCTTTCTG CATCCATAAC ATTGCCTATC
          AAGGCCGATT TGCTTTCTCT GACTTCCCKC TTCTCAATCT TCCTGATGAA
          TTCAGGGGTT CTTTTGATTT CATTGATGGG TATGAATTTA ATGCTTGAAA
          TCAGACCTCC AACTTTAGAA GCTCTTTTGA TGCTAGTAAA TTGAGTTTTT
          TAAATTTTGC AGATATGAAA AGCCTATTAA GGGTAGGAAA ATCAACTGGA
          TGAAGGCTGG GATATTAGAA TCACACAGGG TGGTTACAGT GAGCCCATAC
          TATGCCCAAG AACTTGTCTC TGGTATTGAC AAGGGTGTTG AATTGGATAA
          TGTCCTTCGT AAGACTTGCA TAACTGGGAT TGTGAATGGC NNNGATACCC
          AAGAGTGGAA CCCAGCAACT GACAAATACA CAGATGTCAA ATATGATATA
          ACCACTGTAA GATAAGATTT TTCTG-ACTT CAGTATGTAC TAAAATATTT
          TGTATGTTTA TGAAATTAAA GAGTT-CTTG CTAATCAAAA TCTCTATACA
          GGTAATGGAT GCAAAACCTT TACTAAAGGA GGCTCTTCAA GCAGCAGTTG
          GCTTGCCTGT TGACAGGAAG ATCCCTTTGA TTGGCTTCAT CGGCAGACTT
          GAGGAGCAGA AAGGTTCAGA TATTCTTGTT GCTGCAATTC ACAAGTTCAT
          CGGATTGGAT GTTCAAATTG TAGTCCTTGT ATGTACCAAA TGGACTCATG
          GTATCTT--- ----TCTTGT TGTGTTTACT TGTGCCAAGA TTGAA-TTGA
          CCTGCTACTC ATCCTATGCA TCAGGGAACT GGCAAAAAGG AGTTTGAGCA
          GGAGATTGAA CAGCTCGAAT TGTTGTACCC TAACAAAGCT AAAGGAGTGG
          CAAAATTTAA TGTCCCTTTG GCTCACATGA TCACTGCCGG TGCTGATTTT
          ATGTTGGTTC CCAGTA---- ---------- ---------- CATCACAGAA
          ATCTTATATG CATAGTAATT GACTAAACTA CTGGAATTGG AATCTTAGTT
          ATTAACTAGT CAATATTCTA TTGAATATTC TAGAGCAT-A AGGATTAATA
          TAGCGATCTA GAATTTCGAT TTATCACAAT TCTAATACTA ATATTATTAA
          ATAGTGATTG TAAATATTGT TAATATTCTT TGATTTTCAA TTTGAATTGA
          ATGGTAAATA TTCTTTTT-- ----CATTTC TTTTTTTGGC ATTTGAAATA
          CTTTTTATTA CAGTTCTATA TTTGATTCTA T--------- ----------
          -ATTATATAT ATCTCTCATT CTATATTTAT TTCAAATTCT AATTGTTTAA
          TGGAATGGTT AGTTATAACT AATGAGACAT TCCTCCGCTT TCAGGGGAAA
          GTGAAGATAA AAAACAAGAA TCGATCGTTC AAGTATTCCA AATTGAATGG
          CAAAATGACA GGAAGCGAGA CATATGGGTC GGGTATATAT CCATCTATAT
          TGAATTGCGG ATTCCGAAAT GATAAAATCA TTTTAGATTG GACAAAAAAA
          GGGTCTCCTA TAGAAGATAG TTAAGAAAAT CAAAGAGGAG AAAACACGTT
          TTCGAGAGAG GAATCGGTAT CTAATGAATT CAATGGTTCC AGTATAAATG
          AAAGAAAAA- -----GGAAT GACATCACAA CGAGATTCTA ATCTCAAAAT
          AAAAAGAAAG GGGGATATGG CGAAATTGGT AGACGCTACG GACTTAATTG
          GATTGAGCCT TGGTATGGAA ACTTACTAAG TGATCACTTT CAAATTCAGA
          GAAACCCTGG AATTAACAAA AATGGGCAAT CCTGAGCCAA ATCCTGTTTT
          CTGAAAACAA ACAAAGGTTC AAAAAAAAAG GATAGGTGCA GAGACTCAAT
          GGAAGCTATT CTAACAAATG GAGTTAAATG CGTTGGTAGA GGACTCTTTA
          CATCGAAACT TCAGAAAGAA AAAGAATGAA GTGAAGGATA AACGTATATA
          CATACGTATT GAATACTATA TCAAATGATT AATGACGACC CGAATCCGTA
          GTTTTTCTAT AAAAAATCGA AGAATTGGTG TGAATCCATT CTACATTGAA
          GAAAGAATCG AATATTCATT GATCAAATCA TTCACTCCAT AGTCTGATAG
          ATCTTTTGAA GACCTGATTA ATCGGACGAG AATAAAGATA GAGTCCCGTT
          CTACATGTCA ATACCGGCAA CAATGAAATT TATAGTAAAA GGAAAATCCG
          TCGACTTTAA AAATCGTGAG GGTTCAAGTC CCTCTATCCC CAAAAAGACT
          ATTTAACTCC CCAACTATTT ATCCGACCCC CTTTCCTTAG CGGTTCCAAA
          TTCCTTATCT TTCTCATTCA CTCTATTC-- ---------- ----------
          ---TTTTAGA AATGGATTTT TTTT-CTAAG TGTAAATGGC TTTCTCTTAT
          CACA-----T TTGATATCTA TGATACACAT AGAAATGAAC ATCTTTGAGC
          AAGGAATCCC TAGTTGAATG ATTCCCGATC AATACAATAT CATTACTCAT
          ACTGAAACTT ACAAAGTCAT CTTTTTGAAG ATCGAAGAAA TTCCCCGGCT
          TTGATAAAAT TTTTGAATCG ACTTTTGTCC TT-TTAATTG ACATAGACCC
          CAGTTATATG ATAAAATGAG GATACCACGG AAAGGACTGT AAATCCTCAC
          GG----CATT GTCGAAGCCT GCGAA-GCGG AACGACCCGT GAACTAGTTT
          -GAACACTCG GGGG-AG-CG GCGCGGCC-G GGGGTGCTCA GG-CCCCC-C
          CGCCCGGCCG CGCGTCTCCC TCGCGTCCCC GGCGCGCGCG CCCGCGCGCG
          CGTCGGGCGA CWAACGAA-- --CCCCGGCG CGGAAAGCGC CAAGGAATAC
          T-GAATCGGC AGCCC----- -TCCCCCCC- ---------- -GCGCGGGGG
          GACGCGYGCT GCTTTCGA-- --AACACGAA CGACTCTCGG CAACGGATAT
          CTCGGCTCTC GCATCGATGA AGAACGTAGC GAAATGCGAT ACTTGGTGTG
          AATTGCAGAA TCCCGTGAAC CATCGAGTTT TTGAACGCAA GTTGCGCCCG
          AAGCCATTAG GCCGAGGGCA CGTCTGCCTG GGCGTCACGC ATCGCGTCGC
          CCCCCAC--- -GCACGCCGC GAGGCGTCGC GCGCGGGGG- -CGGAAGCTG
          GCCTCCCGTG CGCCCCCGAG CGCGCGGCTG GCCTAAATGC GAGTCCACGT
          CGACGGACGT CGCGGCGAGT GGTGGTTGGA ACTCAACTCT CT-CTGTCGT
          CGCTGT---- GGCCGTCGCG CGTGCGGACT CCCCGGCCCT CTTCGCG-CC
          T--------- CGCGCGCTCC GACCGCGACC CCAGGTCAGT AAGTTCTTTA
          TCACTTCACA TTCATAGGTT CTTGAAATAG AGTT-CTGCA ACATTCTTAT
          TTGCCTGCGA CATGCTACTG TGTTTATTAT ---GTGTTTG TTAGATTATA
          GGCTCTTCCA GTTCCAGACC TCACTTCTGA GATT-CACTG GTTATGTTGT
          TGTAG----- ---------- ATAATAGGCT CTTGTTTCAA CAAATTAATT
          AA-CTCCTGT CCAGAGACTT GGTTCTTGGG GTAAAATTTG CATTAGTTGT
          CAGCTTAACC CGATGGTGTA AAATCTTTAG ACGTTATTAG TACACAAAAC
          TTAAA-CTCG AGGTTCAATA TTTCCGAAGA ACTATGAGGT AAAAGTTGAT
          GAAAAAGAGC TAACAAAAAT GTGTTTTCAT TTTGTGTGTG TATATGATTG
          CCATTTACCA CATAAAGTAA GCTAAC---- ---------- ----------
          ---------- ---------- ---------- ---------- ----------
          ---------- ---------- ---------A ATTCCATCTG AATTGGATTC
          TTAAGTTAGA AATGTCCATA TAAACAATAA CACTGGGTGA TTTCTTCCTG
          TCTGCCCAAG TCTGGGTGGA CATAGTTACT CGGCAGCTGT GC-TGAGGAA
          TTACAAATTG ACCCGAACAT CACAGCTATT TGAAAAAAA- -G-TCCATCA
          AGCCAATTAC TTATT-GATT TTTTTGTAAA TCCAGTTTAA GTGATCTATT
          GTCCAAATAT TGTAATGATC TTAAGCTATG TAATGTGTGG CACCTTCCAA
          TTTTGTTATT GAATGTGATT TTGATTCACT TT----CCAG AAAGAAGCAC
          CTAAGGAGGA GGTAGAGAGG CTAATACTTC AAGCAGGCGG AGTAAAAACT
          CTCATTGGCT GCTTACATGG AGTTTCAGAC ATGCACAAAG CCAAAAAGGA
          AATCAAAGAA TCTGCCAAAG CTGTTAATCT TGATGCAAAA GAGGCAAGAG
          GACCTTTTTC TATACCAGCC CTTATCTGCA ACACATCTTC AATCTCCAAG
          CACAATTCCC TCTCTTTTCC CACTTCCACA TCTTTTCCAA AGGTACACTT
          CGTTCCCTTC TCTTTTCTTG AAA-CTTCGC AGTAAACAAA CATGGGGTTT
          GCTAAATTTC ACATTTTATG ACCTTTTCAG AGTAGGGATT GGAATGGGTT
          TTGTTTCTTT CCCCACCCC- GCATCTTTTC TTGAAATTTT ---CTTAGTA
          GCCAAACATG GGGTTT---- ---------- ---------- ----------
          ---------- ---------- ---------- ---------- ----------
          ---------- ----TGCTGA AGTTTTCTAT TTTT-GAGCT GGAATTGAAA
          TGGGG-TTGC TGAATTTTCA ATTTCTCTGA GTTTTTTCAG TTTGGGTTGC
          TGAATTTTCA AATTTTTGGA TTTTCTT-GA GTTGGAATTG AATTGGGTTT
          -GCTGAATTT TCCATTTTT- CTGAT----- ---------- ----------
          ---------- ---------- ---------- ---------- ----------
          ---------- ---------- -------TGT TTTTGAGTTT GAACTGAAAT
          GAGTTTTGTG TAGACTGGAG GTTTGATTAT AAAGTGTGTT CGTGTGGGAG
          GAGTGGAAGT TCCAAGGACA AAGAGCTTAA GCGCCTGGTG GTTGAAACCA
          CTTCAAATCA GGTGATTGAT GCATGTTCTA TTTATCCTAT ATTAATATAT
          AGATATGTTC TATTTATCCT AAATTAATAG ATAGCTGAGC ATCATCTTCA
          ACAAGTGAAG TTGATTCCTC CACTTTGTTG TCTTAACTCA GAGGTTATTA
          T---CCAATA AAGCGCAAAA AGAAAATGTG GAAGACTGCT AATTT-CTTG
          ATCGCCTAGA AGTCTTAAAG CTGTAGATTA AATAATCTGA CCTTTCATTC
          ATTATTAGCT GCCACAATTG AGAGATGCGT TTTTTATGTT AATTGATGTT
          GTCTTTGCAC CAGTTGAG-- ------TTTT CCCCTT-AGG TTAATGAACT
          TCTTTGACCA RTCCTTTAGG ATTATTT-GC ATTTCCCCAC CTCCTTGGTC
          AGTCAGCATT CTGTAGTCTA CACCATACCG TGCAGGCTTC AACTGTAGAT
          AGGTCTTTAT TTTTGTCTTT TTTGGCAATC CTTTTTT--- ---ATCTA--
          GGGGATTGC- ------ATAA -GAAAGTTGG CATATGTTTC TGTAATTGTT
          GCTTGTCAGG TTGCCTTATG AATTATGAGA GGGATCATTT TTCGAATTAT
          TTTGTTCTTG C-AGGACCCT TTGGTTTCTA AAGGAGCAAA TTTGGTACCT
          CTTCTGGGTA TAGACGTTTG GGAACACGCA TTGTAGTCTA CACCATACCG
          TGCAGGCTTC AACTGTAGAT AGGTCTTTAT TTTTGTCTTT TTTGGCAATC
          CTTTTTT--- ---ATCTA-- GGGGATTGC- ------ATAA -GAAAGTTGG
          CATATGTTTC TGTAATTGTT GCTTGTCAGG TTGCCTTATG AATTATGAGA
          GGGATCATTT TTCGAATTAT TTTGTTCTTG C-AGGACCCT TTGGTTTCTA
          AAGGAGCAAA TTTGGTACCT CTTCTGGGTA TAGACGTTTG GGAACACGCA
          TTCCACTCAG CCATCTCTCC CAATTGAAAA AGATAATTAC TACATGAGAT
          AGCACAT-AA GATAAAGGAA AGAATCTTTC TTTCTCTCTT TTCTTCTTTC
          TATATTATAT AGATATGTAC AACTTTTATC ATCAATTTCC TTTATCTCTT
          GATCT-AAAG TAAAGGAAGG GCTCAGAAGA GCCAAGAATA TCAAGAAAAA
          TAAAGAAGAC CTCTTTTCTT TGTCTTGATT TTGTTCGAAA GGACCCTCTT
          ATTCTCATGG CCTGGTCTGG TCAATACCCA GCCGGGCCTC TTTTGTTCCA
          ACGAATTTG- -----AAAAC AAAAATGTCT GTTATAGTTG TAATATTTCA
          TTTTAATTGA ATAGTTAATA TTCAAGCAAC AAGAAAAAAT TCCCATTTTT
          T--------A GA-------A AAGTAAAATA AAA-TATATG AAATCGAAAA
          TTCGATCAAA ATAAAAGTCT CATTTCTCTT TCTGCTTTTT GATTTTATGT
          TTAACACCTT GCTGGACTAA AAAAAAGAAG CTTTCGAGTA TTCCACAATG
          CATTTTTATG TTATGATTTT AGTCGTTTTG ACGACCCTAT CTTATCCTAT
          CTTAATTACC ACAATTCCCC TGTTCGACAA AAGTTGCATT TGTATACAAT
          AATCGGATTG TAGCGGGTAT AGTTTAGTGG TAAAAGTG
S_dali006 TTGTTTCTTC TTTCAGGCGA AGCATTGCTT ATGGGAGTGA CAAAATGTAT
          GTGCTTCGGA AGACCTTTAT CTCCTGGTTC AAATCGTGCA TGGGCCATTA
          TATACTTCAT ATCATCATGG TGCGAGTCTC ATCGTTACAC TACTTTACCA
          CATTTATTTA TTTATGTAGA AGTAAAAGTC CCATATGAAC TACATTATTA
          T--GGTAATC CAGTCAACAA TMAGCATCAA ACTATCTTCT GCTGG-CATA
          TATAGATATG CATGGTTCTG TCCACAGAC- ATGTTATTAT ATTTTGGAAA
          GAAAATCAGA TCACATGTTT ATTATTCTGG AAAAGAAGTT CCATTTATCA
          AAACGCTTGT CTCAATTTAG AATGCTCGAT GGTGTATAAT CATTAAACAT
          TTGCACTCTT CACATTGTCT TTTCTCCTTG TACACTAATT TGTTATCAAG
          TTATTGCAAT CACCATCTTG CAAATCATTT CTTAATATTA ATGCTTAGAT
          ACCTTTCGAA ------CTTC ATTTTGGGGG T---GATCCA CATGATCTAT
          AAGCAGTATC CTGAGATTTT ACCTTTTTT- ---------- -CTGTTACTA
          GACGTGAAGA CATCTTAAAA GGATTCATCC TAYGATATAC TAAACATTTA
          TATCTGCAGG CTGACATTCC TGGTTGCTGA GGCATGTGTT GTTGCTGGAG
          CAAAGAAAAA TGCTTACCAC ACCAAGTATC GAACGTAATG CTCATAACTT
          CCCTCTAGAC CTAGCTGCTA TCGAAGCTCC ATCTACAAAT GGATAAGATC
          CCAGCCTAGT CTATAGGAGG TTTTGAAAAG AAAGGAGCAA TAATCATTTT
          CTTGTTCTAT CAAGAAGGTG CTATTGCTCC TTTCTTTTTT T------CTT
          TTTCTTTATT AATTTACTAG TATTTTACTG ACATAGACTT TTTTGTTTAC
          ATTATCGAAA AAGAA---GG AAAGGGTATT TGCCTGCATC TATTCATGAT
          ---------- ---TGAGTAT TCGAT-TTTG ATTTTCTATT TATTTAAAAT
          TGTAGAAATA TAACTTGTTC CTCTTGTTGC TAATGTTACT ATATCTTTTT
          TATTTCATTT CACAAAAAA- -TATAATTTT TACTTCATAT TCTTATCTTT
          GAAATAA-TA AT---CGAAA TAATAATATC ATTGAAATAA GAAAGAATAG
          AAATATTCGA ACTTGAATCT TTTGTTTTCG AATTTAAATA ATGTAAAAAT
          GGAATAT-AA GTAGGCGAGG GGGCGGATGT AGCCAAGTGG ATCAAGGCAG
          TGGATTTGTG AATCCTGTGG ATAAATTTGG TAACAAATAT TATGAGAAGC
          TAGGCGATAC GCAATATGGT TGGTACATCT GCTTCATGCT TTCATGTGTC
          TTAATCAGTT TGCATTGCAC ATCTCACTTG TCGTT-ATCT TGTTTAATAC
          GAGTGCCACG GAATGTATTT TCAAGGTTGT GGGTTCCCTC GAGTATCGCC
          TAAAAGTTGA GGGTTCTATC ATTTGGTTGT ATAGTCTTAT GCGGTGA---
          ---------- -------TCA GAGGAAAGGC TTTATGTAGC CACATATAAG
          AAT-GGTTAT ATTCCCATTG TTCTAGGTAA AAGATCAAAG ATCTCTTG--
          ---------- ---------- ---------- -CTCTTTATT CACTGAGTAG
          GTTATATTTC CCTTGTTCTA GGTAAAAGAG CTAAGGTTTC TTGCTCCTTA
          TTCACTGAGT AGTTGTTGCT GTTGCTACTT TGTCAAGACT TGTACTTTAT
          GGTGACAGAA CTTAGTGTGG TTCAATTGAT CTGCTTCAGT ATGCGTACTC
          TACTAATCTC TCTTGGTAGA TGATGTTTAA CTTTACTGGA GGCT-ATTTG
          TTTGACAATG TGAAATAATA GTTTTCGCCT AGGTAAACAT GCTTTCTAGG
          TCGTATTGGG AAGCTTGACT ACATTTTCAA ATTCTACAGA TATGTTAATC
          TTGTTTAAGA CACTAACTGG ATAA-CCTTA AGAGTGATAG TTTGGAGTCT
          CATCGCCTTT AATCCCCAAG TATAGTGGAA TGCAGTGATG CCTGTAACCC
          AAATTTGGGA GACCTTTGAC CTCAGTGATT TATTTGTTCA TTTTATTTTT
          ATGATTGCTC AAGTAAAA-G TATCTTTTTT TGACATGATT ATGTAGGAAG
          ACACCGGTGG GTGGAGTATG CACAGAAGAA TCG------- ----------
          ---------- ---------- ------TTGC GGTTGAGGTA CTCCTATCTT
          ATCA------ --TACAATAT A---TCTCTT CCATTCCCTC ATTCAAGCAT
          ATTCTGATCC -CTACTTTAT CTGCAGGTCA AAGTTGGAGA CACCATTGAA
          ATTGTTCGTT TCTTTCACTG CTATAAACGT GGGGTTGATC GTGTTTTTGT
          TGACCACCCA ATGTTCTTGG AGAAAGTAAG CATATTCTCA ACCCTTAGGG
          ATAT------ ---------- ---------- ---------- ----------
          ---------- ---------- ---------- ---------- ----------
          ---------- ---------- ---------- ---------- ----------
          ---------- ---------- ---------- ---------- ----------
          ---------- ---------- ---------- ---------- ----------
          ---------- ---------- ---------- ---------- ----------
          ---------- ---------- ---------- ---------- ----------
          ---------- ---------- ---------- ---------- ----------
          -------ATA CTACAATGTG AATA------ ---------- TTGAATTTCT
          TTTGACTCTA CTGCTGCTTT TACCCTTTTC AGGTTTGGGG CAAAACTGCT
          TCAAAAATCT ATGGCCCCAA AGCTGGACAA GATTATTTAG ACAATGAACT
          TAGGTTCAGC TTGTTGTGTC AAGTAAGTTA CTT----GTT GTACTGTTGT
          CTTAA--CTT TATGTGGCAT TTTACT-TTT GTCTTTAATC CTTTTTT-AA
          TCTTGTTTTC TTTGTCACTC TCAGGCAGCC CTAGAGGCAC CTAGAGTTCT
          GAATTTGAAC TGCAGCAAAT ACTTCTCAGG ACCATATGGT AA-CACATCC
          CAGTTTCAGA AAA-CTCCTT AGAAATCATA GTATATCCTT GTAGGTAATC
          ATCTTTATTT TGCCAATTTC TGCAGGAGAG GATGTTCTCT TCATTGCCAA
          TGATTGGCAC ACAGCTCTCA TTCCCTGCTA CTTGAAGTCA ATGTACCAGT
          CAAGAGGAAT CTATTTGAAT GCCAAGGTAA AATCTTTTTG TATTCACTTG
          ATTGCACTTT -ACCCTGCAA ATCAACAAGG CTGTATTAAT ATAT--GATA
          AATTTCACAT TGCCTCCAGG TCGCTTTCTG CATCCATAAC ATTGCCTATC
          AAGGCCGATT TGCTTTCTCT GACTTCCCTC TTCTCAATCT TCCTGATGAA
          TTCAGGGGTT CTTTTGATTT CATTGATGGG TATGAATTTA ATGCTTGAAA
          TCAGACCACC AACTTTAGAA GCTCTTTTGA TGCTAGTAAA TTGAGTTTTT
          TAAATTTTGC AGATATGAAA AGCCTATTAA GGGCAGGAAA ATCAACTGGA
          TGAAGGCTGG GATATTAGAA TCACACAGGG TGGTTACAGT GAGCCCATAC
          TATGCCCAAG AACTTGTGTC TGGTGTTGAC AAGGGTGTTG AATTGGATAA
          TGCCCTTCGT AAGACTTGCA TAACTGGGAT TGTGAATGGC NNNGATACCC
          AAGAGTGGAA CCCAGCAACT GACAAATACA CAGATGTCAA ATACGATATA
          ACCACTGTAA GATAAAAATT TTCTG-ACTT CAGTATATAC TAAAATATTT
          TGTATGTTTA TGAAATTAAA GAGTT-CTTG CTAATCAAAA TCTCTATACA
          GGTAATGGAC GCAAAACCTT TACTAAAGGA GGCTCTTCAA GCAGCAGTTG
          GCTTGCCTGT TGACAGGAAG ATCCCTTTGA TTGGCTTCAT CGGCAGACTT
          GAGGAGCAGA AAGGTTCAGA TATTCTTGTT GCTGCAATTC ACAAGTTCAT
          CGGATTGGAT GTTCAAATTG TAGTCCTTGT ACGTACCAAA TGGACTCATG
          GTATCTT--- ----TCTTGT TCTGTTTACT TGTGCCAAGA CTGAA-TTGA
          CCTGCTACTC ATCCTATGCA TCAGGGAACC GGCAAAAAGG AGTTTGAGCA
          GGAGATTGAA CAGCTCGAAG TGTTGTACCC TAACAAAGCT AAAGGAGTGG
          CAAAATTTAA TGTCCCTTTG GCTCACATGA TCACTGCTGG TGCTGATTTT
          ATGTTGGTTC CAAGTA---- ---------- ---------- ---CACAGAA
          ATCTTATATG CATAGTAATT GACTAAACTA CTGGAATTGG AATCTTAGTT
          ATTAACCAGT CAATATTCTA TTGAATATTC TAGAGCAT-A AGGATTAATA
          TAGCGATCTA GAATTTCGAT TTATCACAAT TCTAATACTA ATATTATTAA
          ATAGTGATTG TAAATATTGT TAATATTCTT TGATTTTCAA TTTGAATTGA
          ATGGTAAATA TTCTTTTT-- ----CATTTC TTTTTTTGGC ATTTGAAATA
          CTTT------ ---------- ---------- ---------- ----------
          -ATTATATAT ATCTCTCATT CTATATTTAT TTCAAATTCT AATTGTTTAA
          TGGAATGGTT AGTTATAACT AATGAGACAT TCCTCCGCTT TCAGGGGAAA
          GTGAAGATAA AAAACAAGAA TCGATCGTTC AAGTATTCCA AATTGAATGG
          CAAAATGACA GGAAGCGAGA CATATGGGTC GGGTATATAT CCATCTATAT
          TGAATTGCGG ATTCCGAAAT GATAAAATCA TTTTAGATTG GACAAAAAAA
          GGGTCTCCTA TAGAAGATAG TTAAGAAAAT CAAAGAGGAG AAAACACGTT
          TTCGAGAGAG GAATCGGTAT CTAATGAATT CAATGGTTCC AGTATAAATG
          AAAGAAAAA- -----GGAAT GACATCACAA CGAGATTCTA ATCTCAAAAC
          AAAAAGAAAG GGGGATATGG CGAAATTGGT AGACGCTACG GACTTAATTG
          GATTGAGCCT TGGTATGGAA ACTTACTAAG TGATCACTTT CAAATTCAGA
          GAAACCCTGG AATTAACAAA AATGGGCAAT CCTNNNNNNN NNNNNNNNNN
          NNNNNNNNNN NNNNNNNNNN NNNNNNNNNN NNNNNNNNNN NNNNNNNNNN
          NNNNNNNNNN NNNNNNNNNN NNNNNNNNNN NNNNNNNNNN NNNNNNNNNN
          NNNNNNNNNN NNNNNNNNNN NNNNNNNNNN NNNNNNNNNN NNNNNNNNNN
          NNNNNNNNNN NNNNNNNNNN NNNNNNNNNN NNNNNNNNNN NNNNNNNNNN
          NNNNNNNNNN NNNNNNNNNN NNNNNNNNNN NNNNNNNNNN NNNNNNNNNN
          NNNNNNNNNN NNNNNNNNNN NNNNNNNNNN NNNNNNNNNN NNNNNNNNNN
          NNNNNNNNNN NNNNNNNNNN NNNNNNNNNN NNNNNNNNNN NNNNNNNNNN
          NNNNNNNNNN NNNNNNNNNN NNNNNNNNNN NNNNNNNNNN NNNNNNNNNN
          NNNNNNNNNN NNNNNNNNNN NNNNNNNNNC CCTCTATCCC CAAAAAGACT
          ATTTAACTCC CCAACTATTT ATCCGACCCC CTTTCCTTAG CGGTTCCAAA
          TTCCTTATCT TTCTCATTCA CTCTATTC-- ---------- ----------
          ---TTTTAGA AATGGATTTT TTTT-CTAAG TGTAAATGGC TTTCTCTTAT
          CACAAGCCTT TTGATATCTA TGATACACAT AGAAATGAAC ATCTTTGAGC
          AAGGAATCCC TAGTTGAATG ATTCCCGATC AATACAATAT CATTACTCAT
          ACTGAAACTT ACAAAGTCAT CTTTTTGAAG ATCGAAGAAA TTCCGCGGCT
          TTGATAAAAT TTTTTAATCG ACTTTTGTCC TT-TTAATTG ACATAGACCC
          CAGTTATATG ATAAAATGAG GATACCACGG AAAGGACTGT AAATCCTCAT
          GTGGATCATT GTCGAAACCT GCGAA-GCGG AACGACCCGT GAACGTGTTT
          -GAACACTCG GGGG-AG-CC GCGCCTTAGC CGGCGCGTCT CCCTCTACGT
          CCCCGGCGGG CGGG------ ---------- --CGCGCCCG CGCGCGCGCA
          CGTCGGGCGA CTAACTAACG AACCCCGGCG CGGAAAGCGC CAAGGAATAC
          T-AAATTGGC AGCCCTCCCC -CCGCGCGC- -TCC-----G CGCGCGGAGG
          GACGTGTGCT TCTTTTGA-- --AACACAAA CGACTCTCGG CAACGGATAT
          CTCGGCTCTC GCATCGATGA AGAACGTAGC GAAATGCGAT ACTTGGTGTG
          AATTGCAGAA TCCCGTGAAC CATCGAGTTT TTGAACGCAA GTTGCGCCCG
          AAGCCATTAG GCCGAGGGCA CGTCTGCCTG GGCGTCACGC ATCGCGTCGC
          CCCCCTC--- -GCACGCCGC AGGGCGT--G GCGCGGGGGG -CGGAAGCTG
          GCCTCCCGTG CGCCCC-GAG CGCGCGGCTG GCCTAAACGC GAGTCCACGT
          CGACGGACGT CGCGGCAAGT GGTGGTTGAA ACTCAACTCT CT-TTGCTGC
          CGCGGCCACA GCCCGTCGCG CGTCCGGACT CCCGGGCCCT ATCTGCG-CC
          G-----CGTG CGCGCGCTCC GACCGCGACC CCAGGTCA-- ----------
          ---------- ------GTTC CTTGAAATAA AGTT-CTGCA ACATTCTTAT
          TTGCCTGCGA CATGCTACTG TGTTTATTAT ---GTGTTTG TTAGATTATA
          GGCTCTTCCA GTTCCAGACC TCACTTTTGA GATT-CACTG GGTATGTTGT
          TATAGGGTAT GTTGTTGTAG ATAATAGGCT CTTGTTTCAA CAAATTAATT
          AA-CTCCTGT CCAGAGACTT GGTTCTTGGG GTAAAATTTG CATTAGATGT
          CAACTTAACC CGATGGTGTA AAATCTTTAG ATGTTATTAG TACACAAAAC
          TTAAA-CTCG AGGTTCAATA TTTCTGAAGA ACTATGAGGT AAAAGTTGAT
          GAAAAAGAGC TAACAAAAAT GTGTTTTCAT TTTGTGTGT- -ATATGATT-
          ------ACCA CATAAAGTAA GCTAAC---- ---------- ----------
          ---------- ---------- ---------- ---------- ----------
          ---------- ---------- ---------A ATTCCATCTG AATTGGATTC
          TTAAGTTAGA AATGTCCATA TAAACAATAA CCCTAGGTGA TTTCTTCTTG
          TCTGCCCAAG TCTGGGTGGA CATAGTTACT CGGCAGCTGT GC-TGAGGAA
          TTACAAATTG ACCTGAACAT CACGGCTATT TAAAAAAAAA -GGTCCATCA
          AGCCAATTAC TTACT-GATT TTTT-GTAAA TTCAGTTTAA GTGATCTATT
          GTCCAAATAT TGTAATGATC TTGAGCTATG TAATGTGTGG CACCTTCCAA
          CTCTGTTATT GAATGTGATT TTGAT-CACT TT----CCAG AAAGAAGCAC
          CTAAGGAGGA GGTGGAGAGG CTAATACTTC AAGCAGGCGG AGTAAAAACT
          CTCATTGGCT GCTTACATGG AGTTTCAGAT ATGCACAAAG TCAAAAAGGA
          AATTAAAGAA TCTGCCAAAG CTGTTAATCT ---------- ----------
          ---------- ---------C CTTATCTGCA ACACATCTTC AATCTCCAAG
          CACAATTCCC TCTCTTTTCC AACTTCCACA TCTTTTCCAA AGGTACACTT
          CGTTCCCTTM TCTTTTCTTA AAA-TTTCGC AGTAAACAAA CATGGGGTTT
          GCTAAAGATT ACATTTTTTG ACCTTTTTCG AGTAGGAATT GGAATGGGTT
          TTGTTTCTTT CCCCACCCC- GCATCTTTTC TTGAAATTTT ---CTCAGTA
          GCCAAACATG GGGTTT---- ---------- ---------- ----------
          ---------- ---------- ---------- ---------- ----------
          ---------- ----TGCTGA AGTTTTCTAT TTTT-GAGCT GGAATTGAAA
          TGGAG-TTAC TGAATTTTCA ATGTCTCTGA GTTTTTTGAG TTGGGGTTGC
          TGAATTTTCA AATTTTTGGA TTTTCTT-GA GTTGGAATTG AACTGGGTTT
          -GCTGAATTT TCCATTTTT- CCGAC----- ---------- ----------
          ---------- ---------- ---------- ---------- ----------
          ---------- ---------- -------TGT TTTTGAGTTT GAACTGAAAT
          GAGTTTTGTG TAGACTGGAG GTTTGATTAT AAAGTGTGTT CGTGTGGGAG
          GAGTGGAA-- -----GGACA AAGAGCTTAA GCGCCTGGTG GTTGAAACCA
          CTGCAAATCA GGTGATTGAT GCATGTTCTA TTTATCCTAT ATTAATTGAT
          GGATATGTTC TATTTATCCT AAATTAATAG ATAGCTGAGC GTCATCTTCA
          ACAAGTGAAG TTGATTACTG CACTTTGTTG CCTTAACTTA GAGGTTATTA
          T---CCAAGA AAGCGCGAAA AGAAAATGTG GAAGACTGCT AATTT-CTTG
          ATCGCCTAGA AATCTTAAAG CTGTAGACTA AATAATCTGA CCTTTCATTC
          ATTATCGGTA GCCATAATTG AGAGATGTAT TTTTTATGTT AATTGATGCT
          GTCTCTACAC CAGCTGAG-- ------TTTT CCTCTT-AGG TTAATGAACT
          ACTCTGACCG GTCCTTTAGG ATTATTT-GC ATTTCCCCAC CTCCTTGGTC
          TGTCAGCATT CTGCAGTCTA CACCATATGG ACCAGGCTTC AACTGTAGAT
          AGGTCTTTAT TTTTGTCTTT TTTGGCAATC C-TTTTT--- ---ATATAGA
          GGGGATTGC- ------ATAA -GAAAGTTGG CATATGTTCC CGTAATTGTT
          GTTTGTCAGG TTGCCTTGTG AATTATGGTG GGGATCATTT TTGGGATTAT
          TTTGTTCTTG C-AGGACCCT TTGGTTTCTA AAGGAGCAAA TTTGGTACCT
          CTTCTGGGTA TAGATGTTTG GGAACACGCA TTGCAGTCTA CACCATATGG
          ACCAGGCTTC AACTGTAGAT AGGTCTTTAT TTTTGTCTTT TTTGGCAATC
          C-TTTTT--- ---ATATAGA GGGGATTGC- ------ATAA -GAAAGTTGG
          CATATGTTCC CGTAATTGTT GTTTGTCAGG TTGCCTTGTG AATTATGGTG
          GGGATCATTT TTGGGATTAT TTTGTTCTTG C-AGGACCCT TTGGTTTCTA
          AAGGAGCAAA TTTGGTACCT CTTCTGGGTA TAGATGTTTG GGAACACGCA
          TTCCACTCAG CCATCTCTCC CAATTGAAAA AGATAATTAC TACATGAGAT
          AGCACAT-AA GATAAAGGAA AGAATCTTTC TTTCTCTCTT TTCTTCTTTC
          TATATTATAT AGATATGTAC AACTTTTATC ATCAATTTCC TTTATCTCTT
          GATCT-AAAG TAAAGGAAGG GCTCAGAAGA GCCAAGAATA TCAAGAAAAA
          TAAAGAAGAC CTCTTTTCTT TGTCTTGATT TTGTTCGAAA GGACCCTCTT
          ATTCTCATGG CCTGGTCTGG TCAATACCCA GCCGGGCCTC TTTTGTTCCA
          ACGAATTTG- -----AAAAC AAAAATGTCT GTTATAGTTG TAATATTTCA
          TTTTAATTGA ATAGTTAATA TTCAAGCAAC AAGAAAAAAT TCCCATTTTT
          T--------A TA-------A AAGTAAAATA AAA-TATATG AAATAGAAAA
          TTCGATCAAA ATAAAAGTCT CATTTCTCTT TCTGCTTTTT GATTTTATGT
          TTAACACCTT GCTGGACTAA AAAAAAGAAG CTTTCGAGTA TTCCACAATG
          CATTTTTTTG TTATGATTTT AGTCGTTTTG ACGACCCTAT CTTATCCTAT
          CTTAATTACC ACAATTCCCC TGTTCGACAA AAGTTGCATT TGTATACAAT
          AATCGGATTG TAGCGGGTAT AGTTTAGTGG TAAAAGTG
S_evol007 TTGTTTCTTC TTTCAGGCGA AGCATTGCTT ATGGGAGTGA CAAAATGCAT
          GTGCTTTGGA AGACCTTTAT CTCCTGGTTC AAATCGTGCA TGGGCCATTA
          TATACTTCAT ATCATCATGG TGCGAGTCTC ATCATTACAC TTCTTTACCA
          CATTTATTTA TTTATGTAGA AGTAAAAGTT CCATATGAAC TACATTATTA
          T--GGTAATC CAGTCAACAA TCAGCATCAA ACTATCTTCT GCTGG-CATA
          TATAGATATG CATGGTTCTG CCCACAGAC- AYGTTATTAT ATTTTGAAAA
          GAAAATCAGA TCACATGTTT GTTATTCTAG AAAAGAAGTT CCATTTATCT
          AAATGCTTGT CTCAATTTAG AATGCTTGGT GGTGTATAAT CATTAAACAT
          TTGCACTCTT CACATTGTCT TTGCTCCTTG TACACTAATT TGTTATCAAG
          TTATTGCAAT CACCAGC--- -AAATCATTT CTTAATATTA ATGCTTATAT
          ACCTTTCGAA ------CTGC ATTTTGGGGG T---GATCCA CATGATCTAT
          AAGCAGTATC CTGAGATATT ACTTTTTTTT T--------- -CTGTGACTA
          CATGAGAAGA CATCTTTAAA GGATTCATCC TACGATATAC AAAACATTTA
          TATCTGCAGG CTGACATTTC TGGTTGCTGA GGCATGTGTT GTTGCTGGAG
          CAAAGAAAAA TGCTTACCAC ACCAAGTATC GAACGTAATG CTCATAACTT
          CCCTCTAGAC CTAGCTGCTA TCGAAGCTCC ATCTACAAAT GGATAAGATC
          CCAGCCTAGT CTATAGGAGG TTTTGAAAAG AAAGGAGCAA TAATCATTTT
          CTTGTTCTAT CAAGAAGGTG CTATTGCTCC TTTCTTTTTT T------CTT
          TTTCTTTATT AATTTACTAG TATTTTACTG ACATAGACTT TTTTGTTTAC
          ATTATCGAAA AAGAA---GT AAAGGGTATT TGCCTGCATT TATTCATGAT
          ---------- ---TGAGTAT TCGAT-TTTG ATTTTCTATT TATTGAAAAT
          TGTCGAAATA TAACTTGTTC CTCTTGTTGC TAATGTTACT ATATCTTTTT
          TATTTCATTT CACAAAAAA- -TCGAATTTT GACTTCATAT TCTTATCTTT
          GAAATAA-TA AT---CGAAA TAATAATATC ATTGAAATAA GAAAGAATAG
          AAATATTCGA ACTTGAATCT TTTGTTTTTG AATTTAAATA ATGTAAAAAT
          GGAATAT-AA GTAGGCGAGG GGGCGGATGT AGCCAAGTGG ATCAAGGCAG
          TGGATTTGTG AATCCTGTGG ATAAATTTGG TAACAAATAT TATGAGAAGC
          TAGGCGATAC GCAATATGGT TGGTACATCT GCTTCATGCT TTCATGTGTC
          TTAATCATTT TGCATTGCAC ATCTCACTTG TGGTT-ATCT TGTTTAATAC
          GAGTGCCACA GAATGTATTT TCAAGGTTGT GGGTTCCCTC GAGTATCGCC
          TAAAAGTTGA GGGTTCTATC ATTTGGTTGT CTAGTCTTAT ACTCTGA-TA
          TTTCCCCCTT AAGGTGATCA GAGGAAAGGC TTTATGTAGC CACATAGAAG
          AAT-GGTTAT ATTCCCCTTG TTCTAGGTAA AAGAGCAAAG ATCTCTTG--
          ---------- ---------- ---------- -CTCTATATT TACTGAG---
          -TTATATTTC CCTTGTTCTA GGTAAAAGAG CTAAGGTTTC TTGCTCCTTA
          TTCACTGAGT AGTTGTTGCT GTTGCTACTT TGTCAAGACT T-TACTTTAT
          GGTGACAGAA CTTAGTGTGG TTCAATTGAT TTGTTTCAGT ATGTGTACTC
          TACTAATCTC TCTTGGTAGA TGATGTTTAA CTTTACTGGA GGCT-ATTTG
          TTTCACTGTG TGAAATAATA GTTTTCGCCT AGGTAAACAT GCTTTCTAGG
          TCGTATTGGG GAGCTTGACT ACATTTTCAA ATTCTACAGA TATGTTAATC
          TTGTTTAAGA CACTAATTGG ATAA-CCTTA AGAGTGATAG TTTGGAGTCT
          CATCGCCTTT AATCCCCAAG TATAGTGGAA TGCAGTGATG CCTGTAACCC
          AAATTTGGGA GACCTTTGAC CTCAGTGATT TATTTGTTCA TTTTATTTGT
          ATGATTGCTC AAGTAAAA-G TATCTTTTTT TGACCTGATT ATGTAGGAAG
          ACACCGGTGG GTGGAGTATG CACAGAAGAA TCG-CCCCTC GTTATGACCA
          ATACAAAGAT GCTTGGGATA CTAGTGTTGC GGTTGAGGTA CTCCTATCTT
          ATCA------ --TACAATAT A---TCTCTT CCATTCCCTC ATTCAAGCAT
          ATTCTGATCC -CTACTTTTT CTGCAGGTCA AAGTTGGAGA CACCATTGAA
          ATTGTTCGTT TCTTTCACTG CTATAAACGT GGGGTTGATC GTGTTTTTGT
          TGACCACCCA ATGTTCTTGG AGAAAGTAAG CATATTCTCA ACCCTTAGGG
          ATAT------ ---------- ---------- ---------- ----------
          ---------- ---------- ---------- ---------- ----------
          ---------- ---------- ---------- ---------- ----------
          ---------- ---------- ---------- ---------- ----------
          ---------- ---------- ---------- ---------- ----------
          ---------- ---------- ---------- ---------- ----------
          ---------- ---------- ---------- ---------- ----------
          ---------- ---------- ---------- ---------- ----------
          -------ATA CTACAATGTG AATA------ ---------- TTGAATTTCT
          TTTGACTCTA CTGTTGCTTT TACCCTTTTA AGGTTTGGGG CAAAACTGGT
          TCAAAAATCT ATGGCCCCAA AGCTGGACGA GATTATTTAG ACAATGAACT
          TAGGTTCAGC TTGTTGTGTC AAGTAAGTTA CTT----GTT GTACTGTGGT
          CTTGA--CTT TATGTGGCAT TTTACT-TTT GTCTTTAATC CTTTTTT-AA
          CCTTGTTTTC TTTGTCACTC TCAGGCAGCC CTAGAGGCAC CTAGAGTTCT
          GAATTTGAAC TGCAGCAAAT ACTTCTCAGG ACCATATGGT AA-CACATCC
          CAGTTTCAGA AAA-CTCCTT AGAAATCATA GTATATCCTT GTAGGTAATC
          ATCTTTATTT TGCCAATTTC TGCAGGAGAG GATGTTCTCT TCATTGCCAA
          TGATTGGCAC ACAGCTCTCA TTCCCTGCTA CTTGAAGTCA ATGTACCAGT
          CAAGGGGAAT CTATTTGAAT GCCAAGGTAA AATCTTTTTG TATTCACTTG
          ATTGCACTTT -ACCCTGCAA ATCAACAAGG TTGTATTAAT ATAT--GATA
          AATTTCACAT TGCCTCCAGG TCGCTTTCTG CATCCATAAC ATTGCCTATC
          AAGGCCGATT TGCTTTCTCT GACTTCCCTC TTCTCAATCT TCCTGATGAA
          TTCAGGGGTT CTTTTGATTT CATTGATGGG TATGAATTTA ATGCTTGAAA
          TCAGACCACC AACTTTAGAA GCTCTTTTGA TGCTAGTAAA TTGAGTTTTT
          AAAATTTTGC AGATATGAAA AGCCTATTAA GGGTAGGAAA ATCAACTGGA
          TGAAGGCTGG GATATTAGAA TCACACAGGG TGGTTACAGT GAGCCCATAC
          TATGCCCAAG AACTTGTCTC TGGTGTTGAC AAGGGTGTTG AATTGGATAA
          TGTCCTTCGT AAGACTTGCA TAACTGGGAT TGTGAATGGC ATGGATACAC
          AAGAGTGGAA CCCAGCAACT GACAAATACA CAGATGTCAA ATACGATATA
          ACCACTGTAA GATAAGATTT TTCTG-ACTT CAGTATATAC TAAAATATTT
          TGTATGTTTA TGAAATTAAA GAGTT-CTTG CTAATCAAAA TCTCTATACA
          GGTAATGGAC GCAAAACCTT TACTAAAGGA GGCTCTTCAA GCAGCAGTTG
          GCTTGCCTGT TGACAGGAAG ATCCCTTTGA TTGGCTTCAT CGGCAGACTT
          GAGGAGCAGA AAGGTTCAGA TATTCTTGTT GCTGCAATTC ACAAGTTCAT
          CGGATTGGAT GTTCAAATTG TAGTCCTTGT ATGTACCAAA TGGACTCATG
          GTATCTT--- ----TCTTGT TGTGTTTACT TGTGCCAAGA TTGAA-TTGA
          CCTGCTACTC ATCCTATGCA TCAGGGAACT GGCAAAAAGG AGTTTGAGCA
          GGAGATTGAA CAGCTCGAAT TGTTGTACCC TAACAAAGCT AAAGGAGTGG
          CAAAATTTAA TGTCCCTTTG GCTCACATGA TCACTGCTGG TGCTGATTTT
          ATGTTGGTTC CAAGTA---- ---------- ---------- ---CACAGAA
          ATCTTATATG CATAGTAATT GACTAAACTA CTGGAATTGG AATCTTAGTT
          ATTAACTAGT CAATATTCTA TTGAATATTC TAGAGCAT-A AGGATTAATA
          TAGCGATCTA GAATTTCGAT TTATCACAAT TCTAATACTA ATATTATTAA
          ATAGTGATTG TAAATATTGT TAATATTCTT TGATTTTCAA TTTGAATTGA
          ATGGTAAATA TTCTTTTT-- ----CATTTC TTTTTTTGGC ATTTGAAATA
          CTTTTTATTA CAGTTCTATA TTTGATTCTA T--------- ----------
          -ATTATATAT ATCTCTCATT CTATATTTAT TTCAAATTCT AATTGTTTAA
          TGGAATGGTT AGTTATAACT AATGAGACAT TCCTCCGCTT TCAGGGGAAA
          GTGAAGATAA AAAACAAGAA TCGATCGTTC AAGTATTCCA AATTGAATGG
          CAAAATGACA GGAAGCGAGA CATATGGGTC GGGTATATAT CCATCTATAT
          TGAATTGCGG ATTCCGAAAT GATAAAATCA TTTTAGATTG GACAAAAAAA
          GGGTCTCCTA TAGAAGATAG TTAAGAAAAT CAAAGAGGAG AAAACACGTT
          TTCGAGAGAG GAATCGGTAT CTAATGAATT CAATGGTTCC AGTATAAATG
          AAAGAAAAA- -----GGAAT GACATCACAA CGAGATTCTA ATCTCAAAAC
          AAAAAGAAAG GGGGATATGG CGAAATTGGT AGACGCTACG GACTTAATTG
          GATTGAGCCT TGGTATGGAA ACTTACTAAG TGATCACTTT CAAATTCAGA
          GAAACCCTGG AATTAACAAA AATGGGCAAT CCTGAGCCAA ATCCTGTTTT
          CTGAAAACAA ACAAAGGTTC AAAAAAAAAG GATAGGTGCA GAGACTCAAT
          GGAAGCTATT CTAACAAATG GAGTTAAATG CGTTGGTAGA GGACTCTTTA
          CATCGAAACT TCAGAAAGAA AAAGAATGAA GTGAAGGATA AACGTATATA
          CATACGTATT GAATACTATA TCAAATGATT AATGACGACC CGAATCCGTA
          GTTTTTCTAT AAAAAATCGA AGAATTGGTG TGAATCCATT CTACATTGAA
          GAAAGAATCG AATATTCATT GATCAAATCA TTCACTCCAT AGTCTGATAG
          ATCTTTTGAA GACCTGATTA ATCGGACGAG AATAAAGATA GAGTCCCGTT
          CTACATGTCA ATACCGGCAA CAATGAAATT TATAGTAAAA GGAAAATCCG
          TCGACTTTAA AAATCGTGAG GGTTCAAGTC CCTCTATCCC CAAAAAGACT
          ATTTAACTCC CCAACTATTT ATCCGACCCC CTTTCCTTAG CGGTTCCAAA
          TTCCTTATCT TTCTCATTCA CTCTATTC-- ---------- ----------
          ---TTTTAGA AATGGATTTT TTTT-CTAAG TGTAAATGGC TTTCTCTTAT
          CACA-----T TTGATATCTA TGATACACAT AGAAATGAAC ATCTTTGAGC
          AAGGAATCCC TAGTTGAATG ATTCCCGATC AATACAATAT CATTACTCAT
          ACTGAAACTT ACAAAGTCAT CTTTTTGAAG ATCGAAGAAA TTCCCCGGCT
          TTGATAAAAT TTTTGAATCG ACTTTTGTCC TT-TTAATTG ACATAGACCC
          CAGTTATATG ATAAAATGAG GATACCACGG AAAGGACTGT AAATCCTCAC
          GGGGATCATT GTCGAAGCCT GCGAA-GCGG AACGACCCGT GAACTAGTTC
          -GAACACTCG GGGG-AG-CC GCGCGGCC-G GGGGTGCTCA GG-CCCCC-C
          CGGCCGGGCG SGCGCCCCCC TSGCGTCCCC GGCGCGCGCT TCCGYGCGCG
          CGTYGGGCGA CCAACGAA-- --CCCCGGCG CGGAAAGCGC CAAGGAATAC
          T-KAATYGGC AGCCC----- -TYCCCCCCC ---------- -GCGCGGGGG
          GACGCGTGCT GCTTTCGA-- --AACACGAA CGACTCTCGG CAACGGATAT
          CTCGGCTCTC GCATCGATGA AGAACGTAGC GAAATGCGAT ACTTGGTGTG
          AATTGCAGAA TCCCGTGAAC CATCGAGTTT TTGAACGCAA GTTGCGCCCG
          AAGCCATTAG GCCGAGGGCA CGTCTGCCTG GGCGTCACGC ATCGCGTCKC
          CCCCCCAC-- -GCGCGCCGC GAGGCGTCGC GCGCGGGGG- -CGGAAGCTG
          GCCTCCCGTG CGCCCC-GAG CGCGCGGCCG GCCTAAATGC GAGTCCACGT
          CGACGGACGT CGCGGCGAGT GGTGGTTGGA ACTCAACTCT CT-CTGTCGT
          CGCTGT---- GTCCGTCGCG CGTGCGGGCT CCAAGGCCCT CTTCGCG-CC
          T--------- GGCGCGCTCC GACCGCGACC CCAGGTCA-- ----------
          ---------- ---------- -------TAA AGTT-CTGCA ACATTCTTAT
          TTGCCTGCGA CATGCTACTG TGTTTATTAT ---GTGTTTG TTAGATTATA
          GGCTCTTCCA GTTCCAGCCC TCACTTCTGA GATT-CACTG GTTATGTTGT
          TGTAGGGTAT GTTGTTGTAG ATAATAGGCT CTTGTTTCAA CAAATTAATT
          AA-CTCCTGT CCAGAGACTT GGTTCTTGGG GTAAAATTTG CATTAGTTGT
          CAGCTTAACC CGATGGTGTA AAATCTTTAG ACGTTTTTAG TACACAAAAC
          TTAAA-CTCG AGGTTCAATA TTTCCGAAGA ACTATGAGGT AAAAGTTGAT
          GAAAAAGAGC TAACAAAAAT GTGTTTTCAT TTTGTGTGTG TAAATGATTG
          CCATTTACCA CATAAAGTAA GCTAAC---- ---------- ----------
          ---------- ---------- ---------- ---------- ----------
          ---------- ---------- ---------A ATTCCATCTG AATTGGATTC
          TTAAGTTAGA AATGTCCATA TAAACAATAA CACTAGGTGA TTTCTTCCTG
          TCTGCCCAAG TTTGGGTGGA CATAGTTACT CGGCAGCTGT GC-TGAGGAA
          TTACAAATTG ACTCGAACAT CACAACTATT TAAAAAAAA- -G-TCCATCA
          AGCCAATTAC TTATT-GATT TTTTTAAAAA TCCAGTTTAA GTGATCTATT
          GTCCAAATAT TGTAATGATC TTAAGCTATG TAATGTGTGG CTCCTTCCAA
          TTTTGTTATT GAATGTGATT TTGATTCACT TT----CCAG AAAGAAGCAC
          CTAAGGAGGA GGTAGAGAGG CTAATACTTC AAGCAGGCGG AGTAAAAACT
          CTCATTGGCT GCTTACATGG AGTTTTAGAC ATGCACAAAG GCAAAAAGGA
          AATCAAAGAA TCTGCCAAAG CTGTTAATC- ---------- ----------
          ---------- --------CC CTTATCTGCA ACACATCTTC AATCTCCAAG
          CACAATTCCC TCTCTTTTCC CACTTCCACA TCTTTTCCAA AGGTACACTT
          CGTTCCCTTC TCTTTTCTTG AAA-CTTCGC AGTAAACAAA CATGGGGTTT
          GCTAAAGTTC ACATTTTTTG ACCTTTTCAG AGTAGGGATT GGAATGGGTT
          TTGTTTCTTT CCCCACCCC- GCATCTTTTC TTGAAATTTT ---CTCAGTA
          GCCAAACATG GGGTTT---- ---------- ---------- ----------
          ---------- ---------- ---------- ---------- ----------
          ---------- ----TGCTGA AGTTTTCTAT TTTT-GAGCT GGAATTGAAA
          TGGGG-YTGC TGAATTTTCA ATTTCTCTGA GTTTTTTGAG TTTGGGTTGC
          TGAATTTTCA AWTTTTTGGA TTTTCTT-GA GTTGGAATTG AATTGGGTTT
          -GCTGAATTT TCCATTTTT- CTGAC----- ---------- ----------
          ---------- ---------- ---------- ---------- ----------
          ---------- ---------- -------TGT TTTTGAGTTT GAACTGAAAT
          GARTTTTGTG TAGACTGGAG GTTTGATTAT AAAGTGTGTT CGTGTGGGAG
          GAGTGGAAGT TCCAAGGACA AAGAGCTTAA GCGCCTGGTG GTTGAAACCA
          CTTCAAATCA GGTGATTGAT GCATGTTCTA TTTATCCTAT ATTAATATAT
          AGATATGTTC TATTTATCCT AAATTAATAG ATAGCTGAGC ATCATCTTCA
          ACAAGTGAAG TTGATTCCTC CACTTTGTTG TCTTAACTCA GAGGTTATTA
          T---CCAATA AAGCGCAAAA AGAAAATGTG GAAGACTGCT AATTT-CTTG
          ATCGCCTAGA AGTCTTAAAG CTGTAGATTA AATAATCTGA CCTTTCATTC
          ATTATTAGCT GCCACAATTG AGAGATGCAT TTTTTATGTT AATTGATGTT
          GTCTTTGCAC CAGCTGAG-- ------TTTT CCCCTT-AGG TTAATGAACT
          TCTTTGACCG GTCCTTTAGG ATTATTT-GC ATTTCCCCAC CTACTTGGTC
          AGTCAGCATT CTGTAGTCTA CACCATACCG TGCAGGCTTC AACTGTAGAT
          AGGTCTTTAT TTTTGTCTTT TTTGGCAATC CTTTTTT--- ---ATATA--
          GGGGATTGC- ------ATAA -GAAAGTTGG CATATGTTTC TGTAATTCTT
          GCTTGTCAGG TTGCCTTATG AATTATGAGA GGGATCATTT TTCGGATTAT
          ATTGTTCTTG C-AGGACCCT TTGGTTTCTA AAGGAGCAAA TTTGGTACCT
          CTTCTGGGTA TAGACGTTTG GGAACACGCA TTGTAGTCTA CACCATACCG
          TGCAGGCTTC AACTGTAGAT AGGTCTTTAT TTTTGTCTTT TTTGGCAATC
          CTTTTTT--- ---ATATA-- GGGGATTGC- ------ATAA -GAAAGTTGG
          CATATGTTTC TGTAATTCTT GCTTGTCAGG TTGCCTTATG AATTATGAGA
          GGGATCATTT TTCGGATTAT ATTGTTCTTG C-AGGACCCT TTGGTTTCTA
          AAGGAGCAAA TTTGGTACCT CTTCTGGGTA TAGACGTTTG GGAACACGCA
          T-CCACTCAG CCATCTCTCC CAATTGAAAA AGATAATTAC TACATGAGAT
          AGCACAT-AA GATAAAGGAA AGAATCTTTC TTTCTCTCTT TTCTTCTTTC
          TATATTATAT AGATATGTAC AACTTTTATC ATCAATTTCC TTTATCTCTT
          GATCT-AAAG TAAAGGAAGG GCTCAGAAGA GCCAAGAATA TCAAGAAAAA
          TAAAGAAGAC CTCTTTTCTT TGTCTTGATT TTGTTCGAAA GGACCCTCTT
          ATTCTCATGG CCTGGTCTGG TCAATACCCA GCCGGGCCTC TTTTGTTCCA
          ACGAATTTG- -----AAAAC AAAAATGTCT GTTATAGTTG TAATATTTCA
          TTTTAATTGA ATAGTTAATA TTCAAGCAAC AAGAAAAAAT TCCCATTTTT
          T--------A GA-------A AAGTAAAATA AAA-TATATG AAATCGAAAA
          TTCGATCAAA ATAAAAGTCT CATTTCTCTT TCTGCTTTTT GATTTTATGT
          TTAACACCTT GCTGGACTAA AAAAAAGAAG CTTTCGAGTA TTCCACAATG
          CATTTTTATG TTATGATTTT AGTCGTTTTG ACGACCCTAT CTTATCCTAT
          CTTAATTACC ACAATTCCCC TGTTCGACAA AAGTTGCATT TGTATACAAT
          AATCGGATTG TAGCGGGTAT AGTTTAGTGG TAAAAGTG
S_evol008 TTGTTTCTTC TTTCAGGCGA AGCATTGCTT ATGGGAGTGA CAAAATGCAT
          GTGCTTCGGA AGACCTTTAT CTCCTGGTTC AAATCGTGCA TGGGCCATTA
          TATACTTCAT ATCATCATGG TGCGAGTCTC ATCATTACAC TTCTTTACCA
          CATTTATTTA TATATGTAGA AGTAAAAGTT CCATATGAAC TACATTATTC
          T--GGTAATC CAGTCAACAA TCAGCATCAA AATATCTTCT GCTGG-CATA
          TATAGATATG CATGGTTCTG TCCACAGAC- ATGTTATTAT ATTTTGRAAA
          GAAAATCAGA TCATCTGCTT GTTATTCTGG AAAAGAAGTT CCATTTATCT
          AAACGCTTGT CTCAATTTAG AATGCTTGAT GGTGTATTAG CATTAAACAT
          TTGCACTCTT CACATTGTCT TTGCTCCTTG TACACTAATT TGTTATCAAG
          TTATTGCAAT CACCAGC--- -AAATCATAT CTTAATATTA ATGCTTAGAY
          ACCTTTCGAA ------CTTC ATTTTGGGGG T---GATCCA CATGATCAAT
          AAGCAGTATC CTGAGATTTT ACTTTTTTTT T--------- -CTGTGACTA
          CATGCGAAGA CATCTTAAAA GGATTCATCC TACGATATAC AAAACATTTA
          TATCTGCAGG CTGACATTCC TGGTTGCTGA GGCATGTGTT GTTGCTGGAG
          CAAAGAAAAA TGCTTACCAC ACCAAGTATC GAACGTAATG CTCATAACTT
          CCCTCTAGAC CTAGCTGCTA TCGAAGCTCC ATCTACAAAT GGATAAGATC
          CCAGCCTAGT CTATAGGAGG TTTTGAAAAG AAAGGAGCAA TAATCATTTT
          CTTGTTCTAT CAAGAAGGTG CTATTGCTCC TTTCTTTTTT T------CTT
          TTTCTTTATT AATTTACTAG TATTTTACTG ACATAGACTT TTTTGTTTAC
          ATTATCGAAA AAGAA---GT AAAGGGTATT TGCCTGCATT TATTCATGAT
          ---------- ---TGAGTAT TCGAT-TTTT ATTTTCTATT TATTGAAAAT
          TGTCGAAATA TAACTTGTTC CTCTTGTTGC TAATGTTACT ATATCTTTTT
          TATTTCATTT CACAAAAAA- -TCGAATTTT GACTTCATAT TCTTATCTTT
          GAAATAA-TA AT---CGAAA TAATAATATC ATTGAAATAA GAAAGAATCG
          AAATATTCGA ACTTGAATCT TTTGTTTTTG AATTTAAATA ATGTAAAAAT
          GGAATAT-AA GTAGGCGAGG GGGCGGATGT AGCCAAGTGG ATCAAGGCAG
          TGGATTTGTG AATCCTGTGG ATAAATTTGG TAACAAATAT TATGAGAAGC
          TAGGCGATAC GCAATATGGT TGGTACATCT GCTTCATGCT TTCATGTGTC
          TTAATCAGTT TGCATTGCAC ATCTCACTTG TCGTT-ATCT TGTTTAATAC
          GAGTACCACA GAATGTATTT TCAAGGTTGT GGGTTCCCTC GAGTATCGCC
          TAAAAGTTAA GGGTTCTATC ATTTGGTTGT CTAGTCTTAT GCTCTGA-TA
          TTTTCCCCTT AAGGTGATCA GAGGAAAGGC TTTATGTAGC CACATAGAAG
          AAT-GGTTAT ATTCCCCTTG TTCTAGGTAA AAGAGCAAAG ATCTGTTG--
          ---------- ---------- ---------- -CTCTATATT TACTGAG---
          -TTATATTTC CCTTGTTCTA GGTAAAAGAG CTAAGGTTTC TTGCTCCTTA
          TTCACTGAGT AGTTGTTGCT GTTGCTACTT TGTCAAGACT T-TACTTTAT
          GGTGACAGAA CTTAGTGCGG TTCAATTGAT TTGTTTCAGT ATGTGTACTC
          TACTAATCTC TCTTGGTAGA TGATGTTTAA CTTTACTGGA GGCT-ATTTG
          TTTCACTGTG TGAAATAATA GTTTTCGCCT CGGTAAACAT GCTTTCTAGG
          TCGTATTGGG AAGCTTGACT ACATTTTCAA ATTCTACAGA TATGTTAATC
          TTGTTTAAGA CACTAACTGG ATAA-CCTTA AGAGTGATAG TTTGGAGTCT
          CATCGCCTTT AATCCCCAAG TATAGTGGAA TGCAGTGATG CCTGTAACCC
          AAATTTGGGA GTCCTTTGAA CTCAGTGATT TATTTGTTCA TTTTATTTTT
          ATGATTGCTC AAGTAAAA-G TATCTTTTTT TGACATGATT ATGTAGGAAG
          ACACCGGTGG GTGGAGTATG CACAGAAGAA TCG-CCCCTC GTTATGACCA
          ATACAAAGAT GCTTGGGATA CTAGTGTTGC GGTTGAGGTA CTCCTATCTT
          ATCA------ --TACAATAT A---TCTCTT CCATTCCCTC ATTCAAGCAT
          ATTCTGATCC -CTACTTTAT CTGCAGGTCA AAGTTGGAGA CACCGTTGAA
          ATTGTTCGTT TCTTTCACTG CTATAAACGT GGGGTTGATC GTGTTTTTGT
          TGACCACCCA ATGTTCTTGG AGAAAGTAAG AATATTCTCA ACCCTTAGGG
          ATAT------ ---------- ---------- ---------- ----------
          ---------- ---------- ---------- ---------- ----------
          ---------- ---------- ---------- ---------- ----------
          ---------- ---------- ---------- ---------- ----------
          ---------- ---------- ---------- ---------- ----------
          ---------- ---------- ---------- ---------- ----------
          ---------- ---------- ---------- ---------- ----------
          ---------- ---------- ---------- ---------- ----------
          -------ATA CTACAATGTG AATA------ ---------- TTGAATTTCT
          TTTGACTCTA CTGCTGCTTT TACCCTTTTA AGGTTTGGGG CAAAACTGGT
          TCAAAAATCT ATGGCCCCAA AGCTGGACAA GATTATTTAG ACAATGAACT
          TAGGTTCAGC TTGTTGTGTC AAGTAAGTTA CTT----GTT GTACTGTTGT
          CTTGA--CTT TATGTGGCGT TTTACT---T GTCTTTAATC CTTTTTT-AA
          CCTTGTTTTC TTTATCACTC TCAGGCAGCC CTAGAGGCAC CTAGAGTTCT
          GAATTTGAAC TGCAGCAAAT ACTTCTCAGG ACCATATGGT AA-CACATCC
          CAGTTTCAGA AAA-CTCCTT AGAAATCATA GTATATCCTT GTAGGTAATC
          ATCTTTATTT TGCCAATTTC TGCAGGAGAG GATGTTCTYT TCATTGCCAA
          TGATTGGCAC ACAGCTCTCA TTCCCTGCTA CTTGAAGTCA ATGTTCCAGT
          CAAGGGGAAT CTATTTGAAT GCCAAGGTAA AATCTTTTTG TATTCACTTG
          ATTGCACTTT -ACCCTGCAA ATCAACAAGG TTGTATTAAT ATAT--GATA
          AATTTCACAT TGCCTCCAGG TCGCTTTCTG CATCCATAAC ATTGCCTATC
          AAGGCCGATT TGCTTTCTCT GACTTCCCTC TTCTCAATCT TCCTGATGAA
          TTCAGGGGTT CTTTTGATTT CAKTGATGGG TATGAATTTA ATGCTTGAAA
          TCAGACCACC AACTTTAGAA GCTCTTTTAA TGCTAGTAAA TTGAGTTTTT
          TAAATTTTGC AGATATGAAA AGCCTATTAA GGGTAGGAAA ATCAACTGGA
          TGAAGGCTGG GATATTAGAA TCACACAGGG TGGTTACAGT GAGCCCATAC
          TATGCCCAAG AACTTGTCTC TGGTGTTGAC AAGGGTGTTG AATTGGATAA
          TGTCCTTCGT AAGACTTGCA TAACTGGGAT GNNNNNNNNN NNNNNNNNNN
          NNNAGTGGAA CCCAGCAACT GACAAATACA CAGATGTCAA ATACGATATA
          ACCACTGTAA GATAAGATTT TTCTG-GCTT CAGTATGTAC TAAAATATTT
          TGTATGTTTA TGAAATTAAA GAGTT-CTTG CTAATCAAAA TCTCTATACA
          GGTAATGGAY GCAAAACCTT TACTAAAGGA GGCTCTTCAA GCAGCAGTTG
          GCTTGCCTGT TGACAGGAAG ATCCCTTTGA TTGGCTTCAT CGGCAGACTT
          GAGGAGCAGA AAGGTTCAGA TATTCTTGTT GCTGCAATTC ACAAGTTCAT
          CGGATTGGAT GTTCAAATTG TAGTCCTTGT ATGTACCAAA TGGACTCATG
          GTATCTT--- ----TCTTGT TGTGTTTACT TGTGCCAAGA TTGAA-TTGA
          CCTGCTACTC ATCCTATGCA TCAGGGAACT GGCAAAAAGG AGTTTGAGCA
          GGAGATTGAA CAGCTCGAAT TGTTGTACCC TAACAAAGCT AAAGGAGTGG
          CAAAATTTAA TGTCCCTTTG GCTCACATGA TCACTGCTGG TGCTGATTTT
          ATGTTGGYTC CAAGTA---- ---------- ---------- ---CACAGAA
          ATCTTATATG CATAGTAATT GACTAAACTA CTGGAATTGG AATCTTAGTT
          ATTAACTAGT CAATATTCTA TTGAATATTC TAGAGCAT-A AGGATTAATA
          TAGCGATCTA GAATTTCGAT TTATCACAAT TCTAATACTA ATATTATTAA
          ATAGTGATTG TAAATATTGT TAATATTCTT TGATTTTCAA TTTGAATTGA
          ATGGTAAATA TTCTTTTT-- ----CATTTC TTTTTTTGGC ATTTGAAATA
          CTTTTTATTA CAGTTCTATA TTTGATTCTA T--------- ----------
          -ATTATATAT ATCTCTCATT CTATATTTAT TTCAAATTCT AATTGTTTAA
          TGGAATGGTT AGTTATAACT AATGAGACAT TCCTCCGCTT TCAGGGGAAA
          GTGAAGATAA AAAACAAGAA TCGATCGTTC AAGTATTCCA AATTGAATGG
          CAAAATGACA GGAAGCGAGA CATATGGGTC GGGTATATAT CCATCTATAT
          TGAATTGCGG ATTCCGAAAT GATAAAATCA TTTTAGATTG GACAAAAAAA
          GGGTCTCCTA TAGAAGATAG TTAAGAAAAT CAAAGAGGAG AAAACACGTT
          TTCGAGAGAG GAATCGGTAT CTAATGAATT CAATGGTTCC AGTATAAATG
          AAAGAAAAA- -----GGAAT GACATCACAA CGAGATTCTA ATCTCAAAAT
          AAAAAGAAAG GGGGATATGG CGAAATTGGT AGACGCTACG GACTTAATTG
          GATTGAGCCT TGGTATGGAA ACTTACTAAG TGATCACTTT CAAATTCAGA
          GAAACCCTGG AATTAACAAA AATGGGCAAT CCTGAGCCAA ATCCTGTTTT
          CTGAAAACAA ACAAAGGTTC AAAAAAAAAG GATAGGTGCA GAGACTCAAT
          GGAAGCTATT CTAACAAATG GAGTTAAATG CGTTGGTAGA GGACTCTTTA
          CATCGAAACT TCAGAAAGAA AAAGAATGAA GTGAAGGATA AACGTATATA
          CATACGTATT GAATACTATA TCAAATGATT AATGACGACC CGAATCCGTA
          GTTTTTCTAT AAAAAATAGA AGAATTGGTG TGAATCCATT CTACATTGAA
          GAAAGAATCG AATATTCATT GATCAAATCA TTCACTCCAT AGTCTGATAG
          ATCTTTTGAA GACCTGATTA ATCGGACGAG AATAAAGATA GAGTCCCGTT
          CTACATGTCA ATACCGGCAA CAATGAAATT TATAGTAAAA GGAAAATCCG
          TCGACTTTAA AAATCGTGAG GGTTCAAGTC CCTCTATCCC CAAAAAGACT
          ATTTAACTCC CCAACTATTT ATCCGACCCC CTTTCCTTAG CGGTTCCAAA
          TTCCTTATCT TTCTCATTCA CTCTATTC-- ---------- ----------
          ---TTTTAGA AATGGATTTT TTTT-CTAAG TGTAAATGGC TTTCTCTTAT
          CACA-----T TTGATATCTA TGATACACAT AGAAATGAAC ATCTTTGAGC
          AAGGAATCCC TAGTTGAATG ATTCCCGATC AATACAATAT CATTACTCAT
          ACTGAAACTT ACAAAGTCAT CTTTTTGAAG ATCGAAGAAA TTCCCCGGCT
          TTGATAAAAT TTTTGAATCG ACTTTTGTCC TT-TTAATTG ACATAGACCC
          CAGTTATATG ATAAAATGAG GATACCACGG AAAGGACTGT AAATCCTCAC
          GGGGATCATT GTCGAAGCCA GCAAA-GCGG AACGACCCAT GAACGTGTTT
          -GAACACTCG GGGG-AG-CC GCGCGGCC-G GGGGTGCTTA GG-CCCCC-C
          CTCCCAGCCG CGC------- ----ATCCTT AATAAGAGCA CCCGTGCGCG
          CGTCGGGCGA GTAACAAA-- --TCCCAGCG CGAAAAGCGC ACAGGAATAC
          T-GAATCGAT AGCCC----- -TCCCCC--- -TGCGCCGCG TGCGCGGGGG
          GACGTGTGCT ACTTTTGA-- --AACACAAA CGACTCTCGG TAACGGATAT
          CTCGGCTCTC GCATCGATGA AGAATGTAGA GAAATGCGAT ACTTGGTGTG
          AATTGCAGAA TATCGTGAAC CATCGAGTTT TTGAATGCAA GTTACGCCAG
          AAGCCATTAG GCCGAGGGCA TGACTGCTTG GGCGTCACGC ATCACGTCGC
          CCCCCA---- -GCACGCCGT GACGCGTCGC ACACGGGGG- -CGAAAGTTG
          GCCTCCTGTG CGCCCC-GAG CGCGCGGCTG GCCTAAATAC GAGTCCATGT
          CGACGGACGT CGTGGCGAGT AGTGGTTGAA ACTCAACTCT CT-TTGTCAT
          CGCGRCCACT GGCCGTCGCG CGTCCAAACT GCCCGGCCCT TTTTGTG-CC
          T--------- CGCGCGTTTC GAYCGCCACC CCAGGTCAGT AAGTTCTTTA
          TCACTTCACA TTCAAAGGTT CTTGAAATAA AGTT-CTGCA ACATTCTTAT
          TTGCCTGCGA CATGCTACTG TGTTTATTAT ---GTGTTTG TTAGATTATA
          GGCTCTTCCA GTTCCAGACC TCACTTCTGA GATT-CACTG GTTATGTTGT
          TGTAG----- ---------- ATAATAGGCT CTTGTTTCAA CAAATTAATT
          AA-CTCCTGT CCAGAGACTT GGTTCTTGGG GTAAAATTTG CATTAGTTGT
          CAGCTTAACC CGATGGTGTA AAATCTTTAG ACGTTATTAG TACACAAAAC
          TTAAA-CTCG AGGTTCAATA TTTCCGAAGA ACTATGAGGT AAAAGTTGAT
          GAAAAAGAGC TAACAAAAAT GTGTTTTCAT TTTGTGTGTG TATATGATTG
          CCATTTACCA CATAAAGTAA GCTAAC---- ---------- ----------
          ---------- ---------- ---------- ---------- ----------
          ---------- ---------- ---------A ATTCCATCTG AATTGGATTC
          TTAAGTTAGA AATGTCCATA TAAACAATAA CACTAGGTGA TTTCTTTCCG
          TCTGCCCAAG TCTGGGTGGA CAGAGTTACT CGGCAGCTGT GC-TGAGGAA
          TTACAAATTG ACCCGAACAT CACAACTATT TTWAAAAAA- -G-TCCATCA
          AGCCAATTAC TTTTT-GATT TTTTTGTAAA TCCAGTTTAA GTGATCTATT
          GTCCAAATAT TGTAATGATC TTAAGCTATG TAATGTGTGG CACCTTCCAA
          TTTTGTTATT GAATGTGATT TTGATTCACT TT----CCAG AAAGAAGCAC
          CTAAGGAGGA GGTAGAGAGG CTAATACTTC AAGCAGGCGG AGTAAAAACT
          CTCATTGGCT GCTTACATGG AGTTTCAGAC ATGCACAAAG CCAAAAAGGA
          AATCAAAGAA TCTGCCAAAG CTGTTAATCT TGATGCAAAA GAGGCAAGAG
          GACCTTGTTC TATACCAGCC CTTATCTGCA ACACATCTTC AATCTCCAAG
          CACAATTCCC TCTCTTTTCC CACTTCCACA TCTTTTCCAA AGGTACACTT
          CGTTCCCTTC TCTTTTCTTG AAA-TTTCGC AGTAAACAAA CATGGGGTTT
          GCTAAAGTTT ACTTTTTTTG ACCTTTTCAS AGTAGGGATT GAAATGGGTT
          TTGTTTCTTT CCCCACGCC- GCATCTTTTC TTGAAATTTT ---CTCAGTA
          ACCAAACATG GGGTTT---- ---------- ---------- ----------
          ---------- ---------- ---------- ---------- ----------
          ---------- ----TGCTGA AGTTTTCTAT TTTT-GAGCT GTAATTGAAA
          TGGGG-TTGC TGAATTTTCA ATTTCTCTGA GTTTTTTGAG TTGGGGTTGC
          TGATTATTCA AATTTTTGGA TTTTCTT-GA GTTGGAATTG AATTGGGTTT
          -GCTGAATTT TCCATTTTT- CTGAC----- ---------- ----------
          ---------- ---------- ---------- ---------- ----------
          ---------- ---------- -------TGT TTTTGAGTTT GAACTGAAAT
          GATTTTTGTG TAGACTGGAG GTTTGATTAT AAAGTGTGTT CGTGTGGGAG
          GAGTGGAAGT TCCAA----- ---------- ---------- --------CA
          CTTCAAATCA GGTGATTGAT GCATGCTCTA TTTATCCTAT ATTAATAGAT
          AG-------- ---------- ---------- ----CTGAGC ATCATCTTCA
          ACAAGTGAAG TTGATTCCTC CACTTTGTTG TCTTAACTCA GAGGTTATTA
          T---CCAATA AAACGCAAAA AGAAAATGTG GAAGACTGCT AATTT-CTTG
          ATCGCCTAGA AGTCTTAAAG CTGTAGATTA AATAATCTGA CCTT-CATTC
          ATTATTAGCT GCCACAATTG AGAGATGCAT TTTTTATGTT AATTGATGTT
          GTCTTTGCAC CAGTTGAG-- ------TTTT CCCCTT-AGG TTAATGAACT
          TCTTTGACCA GTCCTTTAGG ATTATTT-GC ATTTCCC-AC CTCCTTGGTC
          AGTCAGCATT CTGTAGTCTA CACCATACCG TGCAGGCTTC AACTGTAGAT
          AGGTCTTTAT TTTTGTCTTT TTTGGCAATC CTTTTTT--- ---ATATA--
          GGGGATTGC- ------ATAA -GAAAGTTGG CATATGTTTC TGTAATTGTT
          GCTTGTCAGG TTGCCTTATG AATTATGAGA GGGATCATTT TTCGGATTAT
          TTTGTTCTTG C-AGGACCCT TTGGTTTCTA AAGGAGCAAA TTTGGTACCT
          CTTCTGGGT- ---------- ---------- -TGTAGTCTA CACCATACCG
          TGCAGGCTTC AACTGTAGAT AGGTCTTTAT TTTTGTCTTT TTTGGCAATC
          CTTTTTT--- ---ATATA-- GGGGATTGC- ------ATAA -GAAAGTTGG
          CATATGTTTC TGTAATTGTT GCTTGTCAGG TTGCCTTATG AATTATGAGA
          GGGATCATTT TTCGGATTAT TTTGTTCTTG C-AGGACCCT TTGGTTTCTA
          AAGGAGCAAA TTTGGTACCT CTTCTGGGT- ---------- ----------
          -TCCACTCAG CCATCTCTCC CAATTGAAAA AGATAATTAC TACATGAGAT
          AGCACAT-AA GATAAAGGAA AGAATCTTTC TTTCTCTCTT TTCTTCTTTC
          TATATTATAT AGATATGTAC AACTTTTATC ATCAATTTCC TTTATCTCTT
          GATCT-AAAG TAAAGGAAGG GCTCAGAAGA GCCAAGAATA TCAAGAAAAA
          TAAAGAAGAC CTCTTTTCTT TGTCTTGATT TTGTTCGAAA GGACCCTCTT
          ATTCTCATGG CCTGGTCTGG TCAATACCCA GCCGGGCCTC TTTTGTTCCA
          ACGAATTTG- -----AAAAC AAAAATGTCT GTTATAGTTG TAATATTTCA
          TTTTAATTGA ATAGTTAATA TTCAAGCAAC AAGAAAAAAT TCCCATTTTT
          T--------A GA-------A AAGTAAAATA AAA-TATATG AAATCGAAAA
          TTCGATCAAA ATAAAAGTCT CATTTCTCTT TCTGCTTTTT GATTTTATGT
          TTAACACCTT GCTGGACTAA AAAAAAGAAG CTTTCGAGTA TTCCACAATG
          CATTTTTATG TTATGATTTT AGTCGTTTTG ACGACCCTAT CTTATCCTAT
          CTTAATTACC ACAATTCCCC TGTTCGACAA AAGTTGCATT TGTATACAAT
          AATCGGATTG TAGCGGGTAT AGTTTAGTGG TAAAAGTG
S_evol009 TTGTTTCTTC TTTCAGGCGA AGCATTGCTT ATGGGAGTGA CAAAATGCAT
          GTGCTTCGGA AGACCTTTAT CTCCTGGTTC AAATCGTGCA TGGGCCATTA
          TATACTTCAT ATCATCATGG TGCGAGTCTC ATCATTACAC TTCTTTACCA
          CATTTATTTA TATATGTAGA AGTAAAAGTT CCATATGAAC TACATTATTC
          T--GGTAATC CAGTCAACAA TCAGCATCAA AATATCTTCT GCTGG-CATA
          TATAGATATG CATGGTTCTG TCCACAGAC- ATGTTATTAT ATTTTGAAAA
          GAAAATCAGA TCATCTGCTT GTTATTCTGG AAAAGAAGTT CCATTTATCT
          AAACGCTTGT CTCAATTTAG AATGCTTGAT GGTGTATTAG CATTAAACAT
          TTGCACTCTT CACATTGTCT TTGCTCCTTG TACACTAATT TGTTATCAAG
          TTATTGCAAT CACCAGC--- -AAATCATAT CTTAGTATTA ATGCTTAGAT
          ACCTTTCGAA ------CTTC ATTTTGGGGG T---GATCCA CATGATCAAT
          AAGCAGTATC CTGAGATTTT ACTTTTTTTT T--------- -CTGTGACTA
          CATGCGAAGA CATCTGAAAA AGATTCATCC TACGATATAC AAAACATTTA
          TATCTGCAGG CTGACATTCC TGGTTGCTGA GGCATGTGTT GTTGCTGGAG
          CAAAGAAAAA TGCTTACCAC ACCAAGTATC G--------- ----------
          ---------- ----CTGCTA TCGGAGCTCC ATCTACAAAT GGATAAGATC
          CCAGCCTAGT CTATAGGAGG TTTTGAAAAG AAAGGAGCAA TAATCATTTT
          CTTGTTCTAT CAAGAAGGTG CTATTGCTCC TTTCTTTTTT T------CTT
          TTTCTTTATT AATTTACTAG TATTTTACTG ACATAGACTT TTTTGTTTAC
          ATTATCGAAA AAGAA---GT AAAGGGTATT TGCCTGCATT TATTCATGAT
          ---------- ---TGAGTAT TCGAT-TTTT ATTTTCTATT TATTGAAAAT
          TGTCGAAATA TAACTTGTTC CTCTTGTTGC TAATGTTACT ATATCTTTTT
          TATTTCATTT CACAAAAAA- -TAGAATTTT GACTTCATAT TCTTATCTTT
          GAAATAA-TA AT---CGAAA TAATAATATC ATTGAAATAA GAAAGAATCG
          AAATATTCGA ACTTGAATCT TTTGTTTTTG AATTTAAATA ATGTAAAAAT
          GGAATAT-AA GTAGGCGAGG GGGCGGATGT AGCCAAGTGG ATCAAGGCAG
          TG-------- ---------- ---------- ---------- ----------
          ---------- ---------T TGGTACATCT GCTTCATGCT TTCATGTGTC
          TTAATCAGTT TGCATTGCAC ATCTCACTTG TCGTT-ATCT TGTTTAATAC
          GAGTACCACA GAATGTATTT TCAAGGTTGT GGGTTCCCTC GAGTATCGCC
          TAAAAGTTAA GGGTTCTATC ATTTGGTTGT CTAGTCTTAT GCTCTGA-TA
          TTTTCCCCTT AAGGTGATCA GAGGAAAGGC TTTATGTAGC CACATAGAAG
          AAT-GGTTAT ATTCCCCTTG TTCTAGGTAA AAGAGCAAAG ATCTGTTG--
          ---------- ---------- ---------- -CTCTATATT TACTGAG---
          -TTATATTTC CCTTGTTCTA GGTAAAAGAG CTAAGGTTTC TTGCTCCTTA
          TTCACTGAGT AGTTGTTGCT GTTGCTACTT TGTCAAGACT T-TACTTTAT
          GGTGACAGAA CTTAGTGCGG TTCAATTGAT TTGTTTCAGT ATGTGTACTC
          TACTAATCTC TCTTGGTAGA TGATGTTTAA CTTTACTGGA GGCT-ATTTG
          TTTCACTGTG TGAAATAATA GTTTTCGCCT CGGTAAACAT GCTTTCTAGG
          TCGTATTGGG AAGCTTGACT ACATTTTCAA ATTCTACAGA TATGTTAATC
          TTGTTTAAGA CACTAACTGG ATAA-CCTTA AGAGTGATAG TTTGGAGTCT
          CATCGCCTNN NNNNNNNNNN NNNNNNNNNN NNNNNNNNTG CCTGTAACCC
          AAATTTGGGA GTCCTTTGAA CTCAGTGATT TATTTGTTCA TTTTATTTTT
          ATGATTGCTC AAGTAAAA-G TATCTTTTTT TGACATGATT ATGTAGGAAG
          ACACCGGTGG GTGGAGTATG CACAGAAGAA TCG-CCCCTC GTTATGACCA
          ATACAAAGAT GCTTGGGATA CTAGTGTTGC GGTTGAGGTA CTCCTATCTT
          ATCA------ --TACAATAT A---TCTCTT CCATTCCCTC ATTCAAGCAT
          ATTCTGATCC -CTACTTTAT CTGCAGGTCA AAGTTGGAGA CACCGTTGAA
          ATTGTTCGTT TCTTTCACTG CTATAAACGT GGGGTTGATC GTGTTTTTGT
          TGACCACCCA ATGTTCTTGG AGAAAGTAAG AATATTCTCA ACCCTTAGGG
          ATAT------ ---------- ---------- ---------- ----------
          ---------- ---------- ---------- ---------- ----------
          ---------- ---------- ---------- ---------- ----------
          ---------- ---------- ---------- ---------- ----------
          ---------- ---------- ---------- ---------- ----------
          ---------- ---------- ---------- ---------- ----------
          ---------- ---------- ---------- ---------- ----------
          ---------- ---------- ---------- ---------- ----------
          -------ATA CTACAATGTG AATA------ ---------- TTGAATTTCT
          ATTGACTCTA CTGCTGCTTT TACCCTTTTA AGGTTTGGGG CAAAACTGGT
          TCAAAAATCT ATGGCCCCAA AGCTGGACAA GATTATTTAG ACAATGAACT
          TAGGTTCAGC TTGTTGTGTC AAGTAAGTTA CTT----GTT GTACTGTTGT
          CTTGA--CTT TATGTGGCGT TTTACT---T GTCTTTAATC CTTTTTT-AA
          CCTTGTTTTC TTTATCACTC TCAGGCAGCC CTAGAGGCAC CTAGAGTTCT
          GAATTTGAAC TGCAGCAAAT ACTTCTCAGG ACCATATGGT AA-CACATCC
          CAGTTTCAGA AAA-CTCCTT AGAAATCATA GTATATCCTT GTAGRTAATC
          ATCTTTATTT TGCCAATTTC TGCAGGAGAG GATGTTCTCT TCATTGCCAA
          TGATTGGCAC ACAGCTCTCA TTCCCTGCTA CTTGAAGTCA ATGTTCCAGT
          CAAGGGGAAT CTATTTGAAT GCCAAGGTAA AATCTTTTTG TATTCACTTG
          ATTGCACTTT -ACCCTGCAA ATCAACAAGG TTGTATTAAT ATAT--GATA
          AATTTCACAT TGCCTCCAGG TCGCTTTCTG CATCCATAAC ATTGCCTATC
          AAGGCCGATT TGCTTTCTCT GACTTCCCTC TTCTCAATCT TCCTGATGAA
          TTCAGGGGTT CTTTTGATTT CATTGATGGG TATGAATTTA ATGCTTGAAA
          TCAGACCACC AACTTTAGAA GCTCTTTTAA TGCTAGTAAA TTGAGTTTTT
          TAAATTTTGC AGATATGAAA AGCCTATTAA GGGTAGGAAA ATCAACTGGA
          TGAAGGCTGG GATATTAGAA TCACACAGGG TGGTTACAGT GAGCCCATAC
          TATGCCCAAG AACTTGTCTC TGGTGTTGAC AAGGGTGTTG AATTGGATAA
          TGTCCTTCGT AAGACTTGCA TAACTGGGAT TGTGAATGGT ATGGATACAC
          AAGAGTGGAA CCCAGCAACT GACAAATACA CAGATGTCAA ATACGATATA
          ACCACTGTAA GATAAGATTT TTCTG-GCTT CAGTATGTAC TAAAATATTT
          TGTATGTTTA TGAAATTAAA GAGTT-CTTG CTAATCAAAA TCTCTATACA
          GGTAATGGAC GCAAAACCTT TACTAAAGGA GGCTCTTCAA GCAGCAGTTG
          GCTTGCCTGT TGACAGGAAG ATCCCTTTGA TTGGCTTCAT CGGCAGACTT
          GAGGAGCAGA AAGGTTCAGA TATTCTTGTT GCTGCAATTC ACAAGTTCAT
          CGGATTGGAT GTTCAAATTG TAGTCCTTGT ATGTACCAAA TGGACTCATG
          GTATCTT--- ----TCTTGT TGTGTTTACT TGTRCCAAGA TTGAA-TTGA
          CCTGCTACTC ATCCTATGCA TCAGGGAACT GGCAAAAAGG AGTTTGAGCA
          GGAGATTGAA CAGCTCGAAT TGTTGTACCC TAACAAAGCT AAAGGAGTGG
          CAAAA----- ---------- ---------- ---------- ----------
          ---------- ---------- ---------- ---------- ---CACAGAA
          ATCTTATATG CATAGTAATT GACTAAACTA CTGGAATTGG AATCTTAGTT
          ATTAACTAGT CAATATTCTA TTGAATATTC TAGAGCAT-A AGGATTAATA
          TAGCGATCTA GAATTTCGAT TTATCACAAT TCTAATACTA ATATTATTAA
          ATAGTGATTG TAAATATTGT TAATATTCTT TGATTTTCAA TTTGAATTGA
          ATGGTAAATA TTCTTTTT-- ----CATTTC TTTTTTTGGC ATTTGAAATA
          CTTTTTATTA CAGTTCTATA TTTGATTCTA T--------- ----------
          -ATTATATAT ATCTCTCATT CTATATTTAT TTCAAATTCT AATTGTTTAA
          TGGAATGGTT AGTTATAACT AATGAGACAT TCCTCCGCTT TCAGGGGAAA
          GTGAAGATAA AAAACAAGAA TCGATCGTTC AAGTATTCCA AATTGAATGG
          CAAAATGACA GGAAGCGAGA CATATGGGTC GGGTATATAT CCATCTATAT
          TGAATTGCGG ATTCCGAAAT GATAAAATCA TTTTAGATTG GACAAAAAAA
          GGGTCTCCTA TAGAAGATAG TTAAGAAAAT CAAAGAGGAG AAAACACGTT
          TTCGAGAGAG GAATCGGTAT CTAATGAATT CAATGGTTCC AGTATAAATG
          AAAGAAAAA- -----GGAAT GACATCACAA CGAGATTCTA ATCTCAAAAT
          AAAAAGAAAG GGGGATATGG CGAAATTGGT AGACGCTACG GACTTAATTG
          GATTGAGCCT TGGTATGGAA ACTTACTAAG TGATCACTTT CAAATTCAGA
          GAAACCCTGG AATTAACAAA AATGGGCAAT CCTGAGCCAA ATCCTGTTTT
          CTGAAAACAA ACAAAGGTTC AAAAAAAAAG GATAGGTGCA GAGACTCAAT
          GGAAGCTATT CTAACAAATG GAGTTAAATG CGTTGGTAGA GGACTCTTTA
          CATCGAAACT TCAGAAAGAA AAAGAATGAA GTGAAGGATA AACGTATATA
          CATACGTATT GAATACTATA TCAAATGATT AATGACGACC CGAATCCGTA
          GTTTTTCTAT AAAAAATAGA AGAATTGGTG TGAATCCATT CTACATTGAA
          GAAAGAATCG AATATTCATT GATCAAATCA TTCACTCCAT AGTCTGATAG
          ATCTTTTGAA GACCTGATTA ATCGGACGAG AATAAAGATA GAGTCCCGTT
          CTACATGTCA ATACCGGCAA CAATGAAATT TATAGTAAAA GGAAAATCCG
          TCGACTTTAA AAATCGTGAG GGTTCAAGTC CCTCTATCCC CAAAAAGACT
          ATTTAACTCC CCAACTATTT ATCCGACCCC CTTTCCTTAG CGGTTCCAAA
          TTCCTTATCT TTCTCATTCA CTCTATTC-- ---------- ----------
          ---TTTTAGA AATGGATTTT TTTT-CTAAG TGTAAATGGC TTTCTCTTAT
          CACA-----T TTGATATCTA TGATACACAT AGAAATGAAC ATCTTTGAGC
          AAGGAATCCC TAGTTGAATG ATTCCCGATC AATACAATAT CATTACTCAT
          ACTGAAACTT ACAAAGTCAT CTTTTTGAAG ATCGAAGAAA TTCCCCGGCT
          TTGATAAAAT TTTTGAATCG ACTTTTGTCC TT-TTAATTG ACATAGACCC
          CAGTTATATG ATAAAATGAG GATACCACGG AAAGGACTGT AAATCCTCAC
          GGGGATCATT GTCGAAGCCT GCGAA-GCGG AACGACCCGT GAACTTGTTT
          -GAACAACTC GGGGGAG-CG GCGCGGCC-G GGGGTGCTCA GG-CCCCC-C
          CGCCCGGCCG CGCGTCTCCC TCGCGTCCCC GGCGCGCGCG CCCGCGCGCG
          CGCCGGGCGA CTAACGAA-- --CCCCGGCG CGGAAAGCGC CAAGGAATAC
          T-GAATGGGC AGCCC----- -TCCCCCCC- ---------- -GCGCGGGGG
          GACGCGCGCT GCTTTCGATC GAAACACGAA CGACTCTCGG CAACGGATAT
          CTCGGCTCTC GCATCGATGA AGAACGCAGC GAAATGCGAT ACTTGGTGTG
          AATTGCAGAA TCCCGTGAAC CATCGAGTTT TTGAACGCAA GTTGCGCCCG
          AAGCCATTAG GCCGAGGGCA CGTCTGCCTG GGCGTCAAGC ATCGCGTCGC
          CCCCCCC--- -GCACGCCGC GAGGCGTCGC GCGCGGGGG- -CGGAAGCTG
          GCCTCCCGCG CGGCCC-GAG CGCGCGGCTG GCCTAAATGC GAGTCCACGT
          CGACGGACGT CGCGGCGAGT GGTGGTTGGA ACTCAACTCT CT-CTGTCGT
          CGCTGC---- GGCCGTCGCG CGTGCGGACT CCCCGGCCCT CTTCGCG-CC
          T--------- CGCGCGCTCC GACTGCGACC CCAGGTCA-- ----------
          ---------- -----AGGTT CTTGAAATAA AGTT-CTGCA ACATTCTTAT
          TTGCCTGCGA CATGCTACTG TGTTTATTAT ---GTGTTTG TTAGATTATA
          GGCTCTTCCA GTTCCAGACC TCACTTCTGA GATT-CACTG GTTATGTTGT
          TGTAG----- ---------- ATAATAGGCT CTTGTTTCAA CAAATTAATT
          AA-CTCCTGT CCAGAGACTT GGTTCTTGGG GTAAAATTTG CATTAGTTGT
          CAGCTTAACC CGATGGTGTA AAATCTTTAG ACGTTATTAG TACACAAAAC
          TTAAA-CTCG AGGTTCAATA TTTCCGAAGA ACTATGAGGT AAAAGTTGAT
          GAAAAAGAGC TAACAAAACT GTGTTTTCAT TTTGTGTGTG TATATGATTG
          CCATTTACCA CATAAAGTAA GCTAAC---- ---------- ----------
          ---------- ---------- ---------- ---------- ----------
          ---------- ---------- ---------A ATTCCATCTG AATTGGATTC
          TTAAGTTAGA AATGTCCATA --AACAATAA CACTAGGTGA TTTCTTTCCG
          TCTGCCCAAG TCTGGGTGGA CAGAGTTACT CGGCAGCTGT GC-TGAGGAA
          TTACAAATTG ACCCGAACAT CACAACTATT TTAAAAAAA- -G-TCCATCA
          AGCCAATTAC TTTTT-GATT TTTTTGTAAA TCCAGTTTAA GTGATCTATT
          GTCCAAATAT TGTAATGATC TTAAGCTATG TAATGTGTGG CACCTTCCAA
          TTTTGTTATT GAATGTGATT TTGATTCACT TT----CCAG AAAGAAGCAC
          CTAAGGAGGA GGTAGAGAGG CTAATACTTC AAGCAGGYGG AGTAAAAACT
          CTCATTGGCT GCTTACATGG AGTTTCAGAC ATGCACAAAG CCAAAAAGGA
          AATCAAAGAA TCTGCCAAAG CTGTTAATC- ---------- ----------
          ---------- --------CC CTTATCTGCA ACACATCTTC AATCTCCAAG
          CACAATTCCC TCTCTTTTCC CACTTCCACA TCTTTTCCAA AGGTACACTT
          CGTTCCCTTC TCTTTTCTTG AAA-TTTCGC AGTAAACAAA CATGGGGTTT
          GCTAAAGTTT ACTTTTTTTG ACCTTTTCAG AGTAGGGATT GAAATGGGTT
          TTGTTTCTTT CCCCACGCY- GCATCTTTTC TTGAAATTTT ---CTCAGTA
          ACCAAACATG GGGTTT---- ---------- ---------- ----------
          ---------- ---------- ---------- ---------- ----------
          ---------- ----TGCTGA AGTTTTCTAT TTTT-GAGCT GTAATTGAAA
          TGGGG-TTGC TGAATTTTCA ATTTCTCTGA GTTTTTTGAG TTGGGGTTGC
          TGATTATTCA AATTTTTGGA TTTTCTT-GA GTTGGAATTG AATTGGGTTT
          -GCTGAATTT TCCATTTTT- CTGAC----- ---------- ----------
          ---------- ---------- ---------- ---------- ----------
          ---------- ---------- -------TGT TTTTGAGTTT GAACTGAAAT
          GATTTTTGTG TAGACTGGAG GTTTGATTAT AAAGTGTGTT CGTGTGGGAG
          GAGTGGAA-- ---------- ---------- ---------- ----------
          -----AATCA GGTGATTGAT GCATGCTCTA TTTATCCTAT ATTAATATAT
          AGATATGTTC TATTTATCCT AAATTAATAG ATAGCTGAGC ATCATCTTCA
          ACAAGTGAAG TTGATTCCTC CACTTTGTTG TCTTAACTCA GAGGTTATTA
          T---CCAATA AAGCGCAAAA AGAAAATGTG GAAGACTGCT AATTT-CTTG
          ATCGCCTAGA AGTCTTAAAG CTGTAGATTA AATAATCTGA CCTT-CATTC
          ATTAYTAGCT GCCACAATTG AGAGATGCAT TTTTTATGTT AATTGATGTT
          GTCTTTGCAC CAGTTGAG-- ------TTTT CCCCTT-AGG TTAATGAACT
          TCTTTGACCA GTCCTTTAGG ATTATTT-GC ATTTCCC-AC CTCCTTGGTC
          AGTCAGCATT CTGTAGTCTA CACCATACCG TGCAGGCTTC AACTGTAGAT
          AGGTCTTTAT TTTTGTCTTT TTTGGCAATC CTTTTTT--- ---ATATA--
          GGGGATTGC- ------ATAA -GAAAGTTGG CATATGTTTC TGTAATTGTT
          GCTTGTCAGG TTGCCTTATG AATTATGAGA GGGATCATTT TTCGGATTAT
          TTTGTTCTTG C-AGGACCCT TTGGTTTCTA AAGGAGCAAA TTTGGTACCT
          CTTCTGGGTA TAGACGTTTG GGAACACGCA TTGTAGTCTA CACCATACCG
          TGCAGGCTTC AACTGTAGAT AGGTCTTTAT TTTTGTCTTT TTTGGCAATC
          CTTTTTT--- ---ATATA-- GGGGATTGC- ------ATAA -GAAAGTTGG
          CATATGTTTC TGTAATTGTT GCTTGTCAGG TTGCCTTATG AATTATGAGA
          GGGATCATTT TTCGGATTAT TTTGTTCTTG C-AGGACCCT TTGGTTTCTA
          AAGGAGCAAA TTTGGTACCT CTTCTGGGTA TAGACGTTTG GGAACACGCA
          TTCCACTCAG CCATCTCTCC CAATTGAAAA AGATAATTAC TACATGAGAT
          AGCACAT-AA GATAAAGGAA AGAATCTTTC TTTCTCTCTT TTCTTCTTTC
          TATATTATAT AGATATGTAC AACTTTTATC ATCAATTTCC TTTATCTCTT
          GATCT-AAAG TAAAGGAAGG GCTCAGAAGA GCCAAGAATA TCAAGAAAAA
          TAAAGAAGAC CTCTTTTCTT TGTCTTGATT TTGTTCGAAA GGACCCTCTT
          ATTCTCATGG CCTGGTCTGG TCAATACCCA GCCGGGCCTC TTTTGTTCCA
          ACGAATTTG- -----AAAAC AAAAATGTCT GTTATAGTTG TAATATTTCA
          TTTTAATTGA ATAGTTAATA TTCAAGCAAC AAGAAAAAAT TCCCATTTTT
          T--------A GA-------A AAGTAAAATA AAA-TATATG AAATCGAAAA
          TTCGATCAAA ATAAAAGTCT CATTTCTCTT TCTGCTTTTT GATTTTATGT
          TTAACACCTT GCTGGACTAA AAAAAAGAAG CTTTCGAGTA TTCCACAATG
          CATTTTTATG TTATGATTTT AGTCGTTTTG ACGACCCTAT CTTATCCTAT
          CTTAATTACC ACAATTCCCC TGTTCGACAA AAGTTGCATT TGTATACAAT
          AATCGGATTG TAGCGGGTAT AGTTTAGTGG TAAAAGTG
S_evol010 -TGTTTCTTC TTTCAGGCGA AGCATTGCTT ATGGGAGTGA CAAAATGCAT
          GTGCTTTGGA AGACCTTTAT CTCCTGGTTC AAATCGTGCA TGGGCCATTA
          TATACTTCAT ATCATCATGG TGCGAGTCTC ATCATTACAC TTCTTTACCA
          CATTTATTTA TTTATGTAGA AGTAAAAGTT CCATATGAWY TACATTATTA
          T--GGTAATC CAGTCAACAA TCAGCATCAA ACTATCTTCT GCTGG-CATA
          TATAGATATG CATGGTTCTG CCCACAGAC- ATGTTATTAT ATTTTGAAAA
          GAAAATCAGA TCACATGTTT GTTATTCTAG AAAAGAAGTT CCATTTATCT
          AAATGCTTGT CTCAATTTAG AATGCTTGGT GGTGTATAAT CATTAAACAT
          TTGCACTCTT CACATTGTCT TTGCTCCTTG TACACTAATT TGTTATCAAG
          TTATTGCAAT CACCAGC--- -AAATCATTT CTTAATATTA ATGCTTATAT
          ACCTTTCGAA ------CTGC ATTTTGGGGG T---GATCCA CATGATCTAT
          AAGCAGTATC CTGAGATATT ACTTTTTTTT T--------- -CTGTGACTA
          CATGAGAAGA CATCTTTAAA GGATTCATCC TACGATATAC AAAACATTTA
          TATCTGCAGG CTGACATTTC TGGTTGCTGA GGCATGTGTT GTTGCTGGAG
          CAAAGAAAAA TGCTTACCAC ACCAAGTATC GAACGTAATG CTCATAACTT
          CCCTCTAGAC CTAGCTGCTA TCGAAGCTCC ATCTACAAAT GGATAAGATC
          CCAGCCTAGT CTATAGGAGG TTTTGAAAAG AAAGGAGCAA TAATCATTTT
          CTTGTTCTAT CAAGAAGGTG CTATTGCTCC TTTCTTTTTT T------CTT
          TTTCTTTATT AATTTACTAG TATTTTACTG ACATAGACTT TTTTGTTTAC
          ATTATCGAAA AAGAA---GT AAAGGGTATT TGCCTGCATT TATTCATGAT
          ---------- ---TGAGTAT TCGAT-TTTG ATTTTCTATT TATTGAAAAT
          TGTCGAAATA TAACTTGTTC CTCTTGTTGC TAATGTTACT ATATCTTTTT
          TATTTCATTT CACAAAAAA- -TCGAATTTT GACTTCATAT TCTTATCTTT
          GAAATAA-TA AT---CGAAA TAATAATATC ATTGAAATAA GAAAGAATAG
          AAATATTCGA ACTTGAATCT TTTGTTTTTG AATTTAAATA ATGTAAAAAT
          GGAATAT-AA GTAGGCGAGG GGGCGGATGT AGCCAAGTGG ATCAAGGCAG
          TGGATTTGTG AATCCTGTGG ATAAATTTGG TAACAAATAT TATGAGAAGC
          TAGGCGATAC GCAATATGGT TGGTACATCT GCTTCATGCT TTCATGTGTC
          TTAATCATTT TGCATTGCAC ATCTCACTCG TGGTT-ATCT TGTTTAATAC
          GAGTGCCACA GAATGTATTT TCAAGGTTGT GGGTTCCCTC GAGTATCGCC
          TAAAAGTTGA GGGTTCTATC ATTTGGTTGT CTAGTCTTAT ACTCTGA-TA
          TTTCCCCCTT AAGGTGATCA GAGGAA-GGC TTTATGTAGC CACATAGAAG
          AAT-GGTTAT ATTCCCCTTG TTCTAGGTAA AAGAGCAAAA ATCTCTTG--
          ---------- ---------- ---------- -CTCTATATT TACTGAG---
          -TTATATTTC CCTTGTTCTA GGTAAAAGAG CTAAGGTTTC TTGCTCCTTA
          TTCACTGAGT AGTTGTTGCT GTTGCTACTT TGTCAAGACT T-TACTTTAT
          GGTGACAGAA CTTAGTGTGG TTCAATTGAT TTGTTTCAGT ATGTGTACTC
          TACTAATCTC TCTTGGTAGA TGATGTTTAA CTTTACTGGA GGCT-ATTTG
          TTTCACTGTG TGAAATAATA GTTTTCGCCT AGGTAAACAT GCTTTCTAGG
          TCATATTGGG GAGCTTGACT ACATTTTCAA ATTCTACAGA TATGTTAATC
          TTGTTTAAGA CACTAATTGG ATAA-CCTTA AGAGTGATAG TTTGGAGTCT
          CATCGCCTTT AATCCCCAAG TATAGTGGAA TGCAGTGATG CCTGTAACCC
          AAATTTGGGA GACCTTTGAC CTCAGTGATT TATTTGTTCA TTTTATTTGT
          ATGATTGCTC AAGTAAAA-G TATCTTTTTT TGACCTGATT ATGTAGGAAG
          ACACCGGTGG GTGGAGTATG CACAGAAGAA TCG-CCCCTC GTTATGACCA
          ATACAAAGAT GCTTGGGATA CTAGTGTTGC GGTTGAGGTA CTCCTATCTT
          ATCA------ --TACAATAT A---TCTCTT CCATTCCCTC ATTCAAGCAT
          ATTCTGATCC -CTACTTTTT CTGCAGGTCA AAGTTGGAGA CACCATTGAA
          ATTGTTCGTT TCTTTCACTG CTATAAACGT GGGGTTGATC GTGTTTTTGT
          TGACCACCCA ATGTTCTTGG AGAAAGTAAG CATATTCTCA ACCCTTAGGG
          ATAT------ ---------- ---------- ---------- ----------
          ---------- ---------- ---------- ---------- ----------
          ---------- ---------- ---------- ---------- ----------
          ---------- ---------- ---------- ---------- ----------
          ---------- ---------- ---------- ---------- ----------
          ---------- ---------- ---------- ---------- ----------
          ---------- ---------- ---------- ---------- ----------
          ---------- ---------- ---------- ---------- ----------
          -------ATA CTACAATGTG AATA------ ---------- TTGAATTTCT
          TTTGACTCTA CTGTTGCTTT TACCCTTTTA AGGTTTGGGG CAAAACTGGT
          TCAAAAATCT ATGGCCCCAA AGCTGGACGA GATTATTTAG ACAATGAACT
          TAGGTTCAGC TTGTTGTGTC AAGTAAGTTA CTT----GTT GTACTGTGGT
          CTTGA--CTT TATGTGGCAT TTTACT-TTT GTCTTTAATC CTTTTTT-AA
          CCTTGTTTTC TTTGTCACTC TCAGGCAGCC CTAGAGGCAC CTAGAGTTCT
          GAATTTGAAC TGCAGCAAAT ACTTCTCAGG ACCATATGGT AA-CACATCC
          CAGTTTCAGA AAA-CTCCTT AGAAATCATA GTATATCCTT GTAGGTAATC
          ATCTTTATTT TGCCAATTTC TGCAGGAGAG GATGTTCTCT TCATTGCCAA
          TGATTGGCAC ACAGCTCTCA TTCCCTGCTA CTTGAAGTCA ATGTACCAGT
          CAAGGGGAAT CTATTTGAAT GCCAAGGTAA AATCTTTTTG TATTCACTTG
          ATTGCACTTT -ACCCTGCAA ATCAACAAGG TTGTATTAAT ATAT--GATA
          AATTTCACAT TGCCTCCAGG TCGCTTTCTG CATCCATAAC ATTGCCTATC
          AAGGCCGATT TGCTTTCTCT GACTTCCCTC TTCTCAATCT TCCTGATGAA
          TTCAGGGGTT CTTTTGATTT CATTGATGGG TATGAATTTA ATGCTTGAAA
          TCAGACCACC AACTTTAGAA GCTCTTTTGA TGCTAGTAAA TTGAGTTTTT
          AAAATTTTGC AGATATGAAA AGCCTATTAA GGGTAGGAAA ATCAACTGGA
          TGAAGGCTGG GATATTAGAA TCACACAGGG TGGTTACAGT GAGCCCATAC
          TATGCCCAAG AACTTGTCTC TGGTGTTGAC AAGGGTGTTG AATTGGATAA
          TGTCCTTCGT AAGACTTGCA TAACTGGGAT TGTGAATGGC ATGGATACAC
          AAGAGTGGAA CCCAGCAACT GACAAATACA CAGATGTCAA ATACGATATA
          ACCACTGTAA GATAAGATTT TTCTG-ACTT CAGTATATAC TAAAATATTT
          TGTATGTTTA TGAAATTAAA GAGTT-CTTG CTAATCAAAA TCTCTATACA
          GGTAATGGAC GCAAAACCTT TACTAAAGGA GGCTCTTCAA GCAGCAGTTG
          GCTTGCCTGT TGACAGGAAG ATCCCTTTGA TTGGCTTCAT CGGCAGACTT
          GAGGAGCAGA AAGGTTCAGA TATTCTTGTT GCTGCAATTC ACAAGTTCAT
          CGGATTGGAT GTTCAAATTG TAGTCCTTGT ATGTACCAAA TGGACTCATG
          GTATCTT--- ----TCTTGT TGTGTTTACT TGTGCCAAGA TTGAA-TTGA
          CCTGCTACTC ATCCTATGCA TCAGGGAACT GGCAAAAAGG AGTTTGAGCA
          GGAGATTGAA CAGCTCGAAT TGTTGTACCC TAACAAAGCT AAAGGAGTGG
          CAAAATTTAA TGTCCCTTTG GCTCACATGA TCACTGCTGG TGCTGATTTT
          ATGTTGGTTC CAAGTATAAC CTCTGAGCTA AGCGGGCCCA CATCACAGAA
          ATCTTATATG CATAGTAATT GACTAAACTA CTGGAATTGG AATCTTAGTT
          ATTAACTAGT CAATATTCTA TTGAATATTC TAGAGCAT-A AGGATTAATA
          TAGCGATCTA GAATTTCGAT TTATCACAAT TCTAATACTA ATATTATTAA
          ATAGTGATTG TAAATATTGT TAATATTCTT TGATTTTCAA TTTGAATTGA
          ATGGTAAATA TTCTTTTT-- ----CATTTC TTTTTTTGGC ATTTGAAATA
          CTTTTTATTA CAGTTCTATA TTTGATTCTA T--------- ----------
          -ATTATATAT ATCTCTCATT CTATATTTAT TTCAAATTCT AATTGTTTAA
          TGGAATGGTT AGTTATAACT AATGAGACAT TCCTCCGCTT TCAGGGGAAA
          GTGAAGATAA AAAACAAGAA TCGATCGTTC AAGTATTCCA AATTGAATGG
          CAAAATGACA GGAAGCGAGA CATATGGGTC GGGTATATAT CCATCTATAT
          TGAATTGCGG ATTCCGAAAT GATAAAATCA TTTTAGATTG GACAAAAAAA
          GGGTCTCCTA TAGAAGATAG TTAAGAAAAT CAAAGAGGAG AAAACACGTT
          TTCGAGAGAG GAATCGGTAT CTAATGAATT CAATGGTTCC AGTATAAATG
          AAAGAAAAA- -----GGAAT GACATCACAA CGAGATTCTA ATCTCAAAAC
          AAAAAGAAAG GGGGATATGG CGAAATTGGT AGACGCTACG GACTTAATTG
          GATTGAGCCT TGGTATGGAA ACTTACTAAG TGATCACTTT CAAATTCAGA
          GAAACCCTGG AATTAACAAA AATGGGCAAT CCTGAGCCAA ATCCTGTTTT
          CTGAAAACAA ACAAAGGTTC AAAAAAAAAG GATAGGTGCA GAGACTCAAT
          GGAAGCTATT CTAACAAATG GAGTTAAATG CGTTGGTAGA GGACTCTTTA
          CATCGAAACT TCAGAAAGAA AAAGACTGAA GTGAAGGATA AACGTATATA
          CATACGTATT GAATACTATA TCAAATGATT AATGACGACC CGAATCCGTA
          GTTTTTCTAT AAAAAATCGA AGAATTGGTG TGAATCCATT CTACATTGAA
          GAAAGAATCG AATATTCATT GATCAAATCA TTCACTCCAT AGTCTGATAG
          ATCTTTTGAA GACCTGATTA ATCGGACGAG AATAAAGATA GAGTCCCGTT
          CTACATGTCA ATACCGGCAA CAATGAAATT TATAGTAAAA GGAAAATCCG
          TCGACTTTAA AAATCGTGAG GGTTCAAGTC CCTCTATCCC CAAAAAGACT
          ATTTAACTCC CCAACTATTT ATCCGACCCC CTTTCCTTAG CGGTTCCAAA
          TTCCTTATCT TTCTCATTCA CTCTATTC-- ---------- ----------
          ---TTTTAGA AATGGATTTT TTTT-CTAAG TGTAAATGGC TTTCTCTTAT
          CACA-----T TTGATATCTA TGATACACAT AGAAATGAAC ATCTTTGAGC
          AAGGAATCCC TAGTTGAATG ATTCCCGATC AATACAATAT CATTACTCAT
          ACTGAAACTT ACAAAGTCAT CTTTTTGAAG ATCGAAGAAA TTCCCCGGCT
          TTGATAAAAT TTTTGAATCG ACTTTTGTCC TT-TTAATTG ACATAGACCC
          CAGTTATATG ATAAAATGAG GATACCACGG AAAGGACTGT AAATCCTCAC
          GGGGATCATT GTCGAAGCCT GCGAA-GCGG AACGACCCGT GAACTAGTTC
          -GAACACTCG GGGG-AG-CC GCGCGGCC-G GGGGTGCTCA GG-CCCCC-C
          CGGCCGGGCG SGCGCCCCCC TSGCGTCCCC GGCGCGCGCT TCCGYGCGCG
          CGTYGGGCGA CCAACGAA-- --CCCCGGCG CGGAAAGCGC CAAGGAATAC
          T-KAATYGGC AGCCC----- -TYCCCCCCC ---------- -GCGCGGGGG
          GACGCGTGCT GCTTTCGA-- --AACACGAA CGACTCTCGG CAACGGATAT
          CTCGGCTCTC GCATCGATGA AGAACGTAGC GAAATGCGAT ACTTGGTGTG
          AATTGCAGAA TCCCGTGAAC CATCGAGTTT TTGAACGCAA GTTGCGCCCG
          AAGCCATTAG GCCGAGGGCA CGTCTGCCTG GGCGTCACGC ATCGCGTCKC
          CCCCCCAC-- -GCGCGCCGC GAGGCGTCGC GCGCGGGGG- -CGGAAGCTG
          GCCTCCCGTG CGCCCC-GAG CGCGCGGCCG GCCTAAATGC GAGTCCACGT
          CGACGGACGT CGCGGCGAGT GGTGGTTGGA ACTCAACTCT CT-CTGTCGT
          CGCTGT---- GTCCGTCGCG CGTGCGGGCT CCAAGGCCCT CTTCGCG-CC
          T--------- GGCGCGCTCC GACCGCGACC CCAGGTCAGT AAGTTCTTTA
          TCACTTCACA TTCATAGGTT CTTGAAATAA AGTT-CTGCA ACATTCTTAT
          TTGCCTGCGA CATGCTACTG TGTTTATTAT ---GTGTTTG TTAGATTATA
          GGCTCTTCCA GTTCCAGACC TCACTTCTGA GATT-CACTG GTTATGTTGT
          TGTAGGGTAT GTTGTTGTAG ATAATAGGCT CTTGTTTCAA CAAATTAATT
          AA-CTCCTGT CCAGAGACTT GGTTCTTGGG GTAAAATTTG CATTAGTTGT
          CAGCTTAACC CGATGGTGTA AAATCTTTAG ACGTTTTTAG TACACAAAAC
          TTAAA-CTCG AGGTTCAATA TTTCCGAAGA ACTATGAGGT AAAAGTTGAT
          GAAAAAGAGC TAACAAAAAT GTGTTTTCAT TTTGTGTGTG TAAATGATTG
          CCATTTACCA CATAAAGTAA GCTAAC---- ---------- ----------
          ---------- ---------- ---------- ---------- ----------
          ---------- ---------- ---------A ATTCCATCTG AATTGGATTC
          TTAAGTTAGA AATGTCCATA TAAACAATAA CACTAGGTGA TTTCTTCCTG
          TCTGCCCAAG TCTGGGTGGA CATAGTTACT CGGCAGCTGT GC-TGAGGAA
          TTACAAATTG ACTCGAACAT CACAACTATT TAAAAAAAA- -G-TCCATCA
          AGCCAATTAY TTATT-GATT TTTTTAAAAA TCCAGTTTAA GTGATCTATT
          GTCCAAATAT TGTAATGATC TTAAGCTATG TAATGTGTGG CACCTTCCAA
          TTTTGTTATT GAATGTGATT TTGATTCACT TT----CCAG AAAGAAGCAC
          CTAAGGAGGA GGTAGAGAGG CTAATACTTC AAGCAGGCGG AGTAAAAACT
          CTCATTGGCT GCTTACATGG AGTTTTAGAC ATGCACAAAG GCAAAAAGGA
          AATCAAAGAA TCTGCCAAAG CTGTTAATCT TGATGCAAAA GAGGCAACAG
          GACCTTGTTC TATACCAGCC CTTATCTGCA ACACATCTTC AATCTCCAAG
          CACAATTCCC TCTCTTTTCC CACTTCCACA TCTTTTCCAA AGGTACACTT
          CGTTCCCTTC TCTTTTCTTG AAA-CTTCGC AGTAAACAAA CATGGGGTTT
          GCTAAAGTTC ACATTTTTTG ACCTTTTCAG AGTAGGGATT GGAATGGGTT
          TTGTTTCTTT CCCCACCCC- GCATCTTTTC TTGAAATTTT ---CTCAGTA
          GCCAAACATG GGGTTT---- ---------- ---------- ----------
          ---------- ---------- ---------- ---------- ----------
          ---------- ----TGCTGA AGTTTTCTAT TTTT-GAGCT GGAATTGAAA
          TGGGG-TTGC TGAATTTTCA ATTTCTCTGA GTTTTTTGAG TTTGGGTTGC
          TGAATTTTCA AATTTTTGGA TTTTCTT-GA GTTGGAATTG AATTGGGTTT
          -GCTGAATTT TCCATTTTT- CTGAC----- ---------- ----------
          ---------- ---------- ---------- ---------- ----------
          ---------- ---------- -------TGT TTTTGAGTTT GAACTGAAAT
          GAGTTTTGTG TAGACTGGAG GTTTGATTAT AAAGTGTGTT CGTGTGGGAG
          GAGTGGAAGT TCCAAGGACA AAGAGCTTAA GCGCCTGGTG GTTGAAACCA
          CTTCAAATCA GGTGATTGAT GCATGTTCTA TTTATCCTAT ATTAATATAT
          AGATATGTTC TATTTATCCT AAATTAATAG ATAGCTGAGC ATCATCTTCA
          ACAAGTGAAG TTGATTCCTC CACTTTGTTG TCTTAACTCA GAGGTTATTA
          T---CCAATA AAGCGCAAAA AGAAAATGTG GAAGACTGCT AATTT-CTTG
          ATCGCCTAGA AGTCTTAAAG CTGTAGATTA AATAATCTGA CCTTTCATTC
          ATTATTAGCT GCCACAATTG AGAGATGCAT TTTTTATGTT AATTGATGTT
          GTCTTTGCAC CAGCTGAG-- ------TTTT CCCCTT-AGG TTAATGAACT
          TCTTTGACCG GTCCTTTAGG ATTATTT-GC ATTTCCCCAC CTACTTGGTC
          AGTCAGCATT CTGTAGTCTA CACCATACCG TGCAGGCTTC AACTGTAGAT
          AGGTCTTTAT TTTTGTCTTT TTTGGCAATC CTTTTTT--- ---ATATA--
          GGGGATTGC- ------ATAA -GAAAGTTGG CATATGTTTC TGTAATTCTT
          GCTTGTCAGG TTGCCTTATG AATTATGAGA GGGATCATTT TTCGGATTAT
          ATTGTTCTTG C-AGGACCCT TTGGTTTCTA AAGGAGCAAA TTTGGTACCT
          CTTCTGGGTA TAGACGTTTG GGAACACGCA TTGTAGTCTA CACCATACCG
          TGCAGGCTTC AACTGTAGAT AGGTCTTTAT TTTTGTCTTT TTTGGCAATC
          CTTTTTT--- ---ATATA-- GGGGATTGC- ------ATAA -GAAAGTTGG
          CATATGTTTC TGTAATTCTT GCTTGTCAGG TTGCCTTATG AATTATGAGA
          GGGATCATTT TTCGGATTAT ATTGTTCTTG C-AGGACCCT TTGGTTTCTA
          AAGGAGCAAA TTTGGTACCT CTTCTGGGTA TAGACGTTTG GGAACACGCA
          TTCCACTCAG CCATCTCTCC CAATTGAAAA AGATAATTAC TACATGAGAT
          AGCACAT-AA GATAAAGGAA AGAATCTTTC TTTCTCTCTT TTCTTCTTTC
          TATATTATAT AGATATGTAC AACTTTTATC ATCAATTTCC TTTATCTCTT
          GATCT-AAAG TAAAGGAAGG GCTCAGAAGA GCCAAGAATA TCAAGAAAAA
          TAAAGAAGAC CTCTTTTCTT TGTCTTGATT TTGTTCGAAA GGACCCTCTT
          ATTCTCATGG CCTGGTCTGG TCAATACCCA GCCGGGCCTC TTTTGTTCCA
          ACGAATTTG- -----AAAAC AAAAATGTCT GTTATAGTTG TAATATTTCA
          TTTTAATTGA ATAGTTAATA TTCAAGCAAC AAGAAAAAAT TCCCATTTTT
          T--------A GA-------A AAGTAAAATA AAA-TATATG AAATCGAAAA
          TTCGATCAAA ATAAAAGTCT CATTTCTCTT TCTGCTTTTT GATTTTATGT
          TTAACACCTT GCTGGACTAA AAAAAAGAAG CTTTCGAGTA TTCCACAATG
          CATTTTTATG TTATGATTTT AGTCGTTTTG ACGACCCTAT CTTATCCTAT
          CTTAATTACC ACAATTCCCC TGTTCGACAA AAGTTGCATT TGTATACAAT
          AATCGGATTG TAGCGGGTAT AGTTTAGTGG TAAAAGTG
S_limo011 TTGTTTCTTC TTTCAGGCGA GGCTTTGCTT ATGGGAGTGA CAAAATGCAT
          GTGCTTCGGA AGACCTTTAT CTCCTGGTTC AAATCGTGCA TGGGCCATTA
          TATACTTCAT ATCATCATGG TGCGAGTCTC ATCATTACAC TGCTTTACCA
          CATTTATTTA ----TATAGA TGTAAAAGTC CCATATGAAC TACATTATTA
          T--GGTAATC CAGTCAACAA TCAGCATCAA ACTATCTTCT GCTGG-CATA
          TATAGATATG CATGGTT--G TCCACAGACT ATGTTATTAT GTTTTGAAAA
          GAAATTCAGA TCACATGTTT GTTATTCTGG AAAAGAATTT CCATTTATCC
          AAATGCTTGT CTCAATTTAG AATGCTCGAT GGTGGATAAT CATTAAACAT
          TTGCACTCTT CACCTTGACT TTGT------ -GCACTAATT TTTTATCAAG
          TTATTGCAAT CACTATCTTG CAAATCATTT CTTAATATTA ATGCTTAGAT
          ACCTTTCGAG ------CTTC ATTTTGCAGG T---GATTCA CATGATCTGT
          AAGCAGTATC CTGAAATTTT ACTTTTTTTA ---------- -CTGT----A
          CACGCGAAGA CATCTTAAAA GGATTAATCC TACGATATAC TAAACATTTA
          TATCTGCAGG CTGACATTCC TGGTTGCTGA GGCATGTGTT GTTGCTGGAG
          CAAAGAAAAA TGCTTACCAC ACCAAGTATC GAACGTAATG CTCATAACTT
          CCCTCTAGAC CTAGCTGCTA TCGAAGCTCC ATCTACAAAT GGATAAGATC
          CCAGCCTAGT CTATAGGAGG TTTTGAAAAG AAAGGAGCAA TAATCATTTT
          CTTGTTCTAT CAAGAGGGTG CTATTGCTCC TTTCTTTTTT T------CTT
          TTTCTTTATT AATTTACTAG TATTTTACTG ACATAGACTT TTTTGTTTAC
          ATTATCGAAA AAGAA---GG AAAGGTTATT TGCCTGCATT TATTCATGAT
          ---------- ---TGAGTAT TCGAT-TTTT ATTTTCTATT TATTTAAAAT
          TGTAGAAATA TAACTTGTTC CTCTTGTTGC TAATGTTACT ATATCTTTTT
          TATTTCATTT CACAAAAAA- -TATAATTTT GACCTCATAT TCTTATCTTT
          GAAATAA-TA AT---CGAAA TAATAATATC ATTGAAATAA GAAAGAAGAG
          AAATATTCGA ACTTGAACCT TTTGTTTTCG AATTTAAATA ATGTAAAAAT
          GGAATGT-AA GTAGGCGAGG GGGCGGATGT AGCCAAGTGG ATCAAGGCAG
          TGGATTTGTG AATCCTGTGG ATAAATTTGG TAACAAATAT TATGAGAAGC
          TAGGCGATAC GCAATATGGT TGGTACATCT GCTTCATGCT TTCATGTGTA
          TTAATCAGTT TGCATTGCAC ATCTCACTTG TCGTT-ATCT TGTTTAATAC
          GAGTGCCACA GAATGTATTT TCAAGGTTGT GGGTTCCCTC GAGTATCGCC
          TAAA-GTTGA GGGTTCTATC ATTTGGTTGT --AGTCTTAT GCTCTGA-TA
          TTTTTCCCTT AAGGTGATCA GAGGAAAGGC TTTATGTAGC CACATATAAG
          AAT-GGTTAT ATTCCCCTTG TTCTAGGTAA AAGAGCAAAG ATCTCTTG--
          ---------- ---------- ---------- -CTCTTTATT CTCTGAGTAG
          GTTATATTTC CCTTGTTCTA GGTAAAAGAG CAAAGGTTTC TTGCTCCTTA
          TTCACTGAGT AGTTGTTGCA GTTGTTACTT TGTCAAGACT TGTACTTTAT
          GGTGACAGGA CTTAGTGTGG TTCAATTGAT CTGCTTCAGT ATGTGTACTC
          TACTAATCTC TCTTGGTAGA TGATGTTTAA CTTTACTGGA GGCT-ATTTG
          TTTCACTGTG TGAAATAATA GTTTTCGCCT AGGTAAACAT GCTTTCTAGG
          TCGTATTGGG AAGCTTGACT ACATTTTCAA ATTCTAGAGA TATGGTAATC
          TTGTTTAAGA CACTAACTGG ATAA-CCTTA AGAGTGATAG TTTGGAGTCT
          CATTGCCTTT AATCCCCAAG TATAGTGGAA TGCAGTGATG CCTGTAACCC
          AAATTTGGGA GACCTTTGAC CTCAGTGATT TATTTGTTCA TTTTATTTTT
          ATGATTGCTC AAGTAAAA-G TATCTTTTTT TGACATGATT ATGTAGGAAG
          ACACCGGTGG GTGGAGTATG CACAGAAGAA TCG------- ----------
          ---------- GCTTGGGATA CTAGTATTGC GGTTGAGGTA CTCCTACCTT
          ATCA------ --TTCAATAT A---TCTCTT CCATTCCCTC ATTCAAGCAT
          ATTCTGATCC -CTACTTCAT CTGCAGGTCA AAGTTGGAGA CACCATTGAA
          ATTGTTCGTT TCTTTCACTG CTATAAACGT GGGGTTGATC GTGTTTTTGT
          TGACCACCCA ATGTTCTTGG AGAAAGTAGG CATATTCTCA ACCCTTAGGG
          ATAT------ ---------- ---------- ---------- ----------
          ---------- ---------- ---------- ---------- ----------
          ---------- ---------- ---------- ---------- ----------
          ---------- ---------- ---------- ---------- ----------
          ---------- ---------- ---------- ---------- ----------
          ---------- ---------- ---------- ---------- ----------
          ---------- ---------- ---------- ---------- ----------
          ---------- ---------- ---------- ---------- ----------
          -------ATA CTACAATGTG AATA------ ---------- TTGAATTTCT
          TTTGACTCTA CTGCTGCTTT TACCCTTTAA AGGTTTGGGG CAAAACTGGT
          TCAAAAATCT ATGGCCCCAA AGCTGGACAA GATTATTTAG ACAATGAACT
          TAGGTTCAGC TTGTTGTGCC AAGTAAGTCA CTT----GTT GTACTGTTGT
          CTTGA--CTC TATGTGGCAT TTTACT-TTT GTCTTTAATC CTTTTTT-AA
          CCTTGTTTTC TTTGTCACTC TCAGGCAGCC CTCGAGGCAC CTAGAGTTCT
          GAATTTGAAC TGCAGCAAAT ACTTCTCAGG ACCATATGGT AA-AACATCC
          CAGTTTCAGA AAA-CTCCTT AGAAATCATA GTATATCCTT GTAGGTAATC
          ATCTTTATTT TGCCAATTTC TGCAGGAGAG GATGTTCTCT TCATTGCCAA
          TGATTGGCAC ACAGCTCTCA TTCCCTGCTA CTTGAAGTCA ATGTACCAGT
          CAAGAGGAAT CTATTTGAAT GCCAAGGTAA AATCTTTTTG TATTCACTTG
          CTTGCACTTT -ACCCTGCAA ATCAACAAGG TTGTATTAAT ATAT--GATA
          AATTTCACAT TGCCTCCAGG TCGCTTTCTG CATCCATAAC ATTGCCTATC
          AAGGCCGATT TGCTTTCTCT GACTTCCCTC TTCTCAATCT TCCTGATGAA
          TTCAGGGGCT CTTTTGATTT CATTGATGGG TATGAATTTA ATGCTTGAAA
          TCAGACCACC AACTTTAGAA GCTCTTTTGA TGCTAGTAAA TTGAGTTTTT
          TAAATTTTGC AGATATGAAA AGCCTGTTAA GGGTAGGAAA ATCAACTGGA
          TGAAGGCTGG GATATTAGAA TCACACAGGG TGGTTACAGT GAGCCCATAC
          TATGCCCAAG AACTTGTCTC TGGTGTTGAC AAGGGTGTTG AATTGGATAA
          TGTCCTTCGT AAGACTTGCA TAACTGGGAT TGTGAATGGC NNNGATACCC
          AAGAGTGGAA CCCAGCAACT GACAAATACA CAGATGTCAA ATACGATATA
          ACCACTGTAA GATAAGATTT TTCTG-ACTT CAGTATGTAC TAAAATATTT
          TGTATGTTTA TGAAATTAAA GAGTT-CTTG CTAATCAAAA TCTCTTTACA
          GGTCATGGAC GCAAAACCTT TACTAAAGGA GGCTCTTCAA GCAGCAGTTG
          GCTTGCCTGT TGACAGGAAG ATCCCTTTGA TTGGCTTCAT CGGCAGACTT
          GAGGAGCAGA AAGGTTCAGA TATTCTTGTT GCTGCAATTC ACAAGTTCAT
          CAGATTGGAT GTTCAAATTG TAGTCCTTGT ATGTACCAAA TGGACTCATG
          GTATCTT--- ----TCTTAT TGTGTTTACT TGTGCCAAGA CTGAA-TTGA
          CCTGCTACTC GTCCTATGCA TCAGGGAACT GGCAAAAAGG AGTTTGAGCA
          GGAGATTGAA CAGCTCGAAG TGTTGTACCC TAACAAAGCT AAAGGAGTGG
          CAAAATTCAA TGTCCCTTTG GCTCACATGA TCACTGCTGG TGCTGATTTT
          ATGTTGGTTC CAAGCA---- ---------- ---------- CA-CACAGAA
          ATCTTATATG CATAGTAATT GACTAAACTA CTGGAATTGG AATCTTAGTT
          ATTAACTAGT CAATATTCTA TTGAATATTC TAGAGCAT-A AGGATTAATA
          TAGCGATCTA GAATTTCGAT TTATCACAAT TCTAATACTA ATATTATTAA
          ATAGTGATTG TAAATATTGT TAATATTCTT TGATTTTCAA TTTGAATTGA
          ATGGTAAATA TTCTTTTT-- ----CATTTC TTTTTTTGGC ATTTGAAATA
          CTTTTTATTA CAGTTCTATA TTTGATTCTA T--------- ----------
          -ATTATATAT ATCTCTCATT CTATATTTAT TTCAAATTCT AATTGTTTAA
          TGGAATGGTT AGTTATAACT AATGAGACAT TCCTCCGCTT TCAGGGGAAA
          GTGAAGATAA AAAACAAGAA TCGATCGTTC AAGTATTCCA AATTGAATGG
          CAAAATGACA GGAAGCGAGA CATATGGGTC GGGTATATAT CCATCTATAT
          TGAATTGCGG ATTCCGAAAT GATAAAATCA TTTTAGATTG GACAAAAAAA
          GGGTCTCCTA TAGAAGATAG TTAAGAAAAT CAAAGAGGAG AAAACACGTT
          TTCGAGAGAG GAATCGGTAT CTAATGAATT CAATGGTTCC AGTATAAATG
          AAAGAAAAA- -----GGAAT GACATCACAA CGAGATTCTA ATCTCAAAAC
          AAAAAGAAAG GGGGATATGG CGAAATTGGT AGACGCTACG GACTTAATTG
          GATTGAGCCT TGGTATGGAA ACTTACTAAG TGATCACTTT CAAATTCAGA
          GAAACCCTGG AATTAACAAA AATGGGCAAT CCTGAG---- ----------
          ---------- ---------- ---------- ---------- ----------
          ---------- ---------- ---------- ---------- ----------
          ---------- ---------- ---------- ---------- ----------
          ---------- ---------- ---------- ---------- ----------
          ---------- ---------- ---------- ---------- ----------
          ---------- ---------- ---------- ---------- ----------
          ---------- ---------- ---------- ---------- ----------
          ---------- ---------- ---------- ---------- ----------
          ---------- ---------- ---------- ---------- ----------
          ---------- ---------- ---------- ---------- ----------
          ---------- ---------- ---------- ---------- ----------
          ---------- ---------- ---------- ---------- ----------
          ---------- ---------- ---------- ---------- ----------
          ---------- ---------- ---------- ---------- ----------
          ---------- ---------- ---------- ---------- ----------
          ---------- ---------- ---------- ---------- ----------
          ---------- ---------- ---------- ---------- ----------
          --GGATCATT GTCGAAACCT GCAAA-GCAG CACGACCCGC GAACGCGTTT
          -GAACACTCG GGGG-AG-CC GCGCGGCC-G GGGGTGCTCG GG-CGCCC--
          ---CCGCCCG CGCGTCTCCC TCCCGTCCCC GGCGCGCGCG CCCGCGCGCA
          CGTCGGGCGA CTAACGAA-- --CCCCGGCG CGGAAAGCGC CAAGGAATAC
          T-AAATTGAC AGCCCGCCCC -CCGCGCCCC GTCCGCGGAG CGCGCGGGGG
          GACGTGTGCT TCTTTTGA-- --AACGCAAA CGACTCTCGG CAACGGATAT
          CTCGGCTCTC GCATCGATGA AGAACGTAGC GAAATGCGAT ACTTGGTGTG
          AATTGCAGAA TCCCGTGAAC CATCGAGTTT TTGAACGCAA GTTGCGCCCG
          AAGCCATTAG GCCGAGGGCA CGTCTGCCTG GGCGTCACGC ATCGCGTCGC
          CCCCCCC--- -GCACGCCGC GAGGCGT--C GCGCGGGG-- -CGGAAGCTG
          GCCTCCCGTG CGCCCC-GAG CGCGCGGCTG GCCTAAATGC GAGTCCACGT
          CGACGGACGT CGCGGCAAGT GGTGGTTGAA ACTCAACTCT CT-TTGCTGT
          CGCGGCTACG GCCCGTCGCG CGTCCGGACT CCCAGACCCT ATTCGCG-CC
          T--------- CAGGCGCTCC GACCGCGACC CCAGGTCAGT AAGTTCTTTA
          TCAGTACTCA TTCATAGGTT CTTGAAATAA AGTT-CTGCA ACATTCTTAT
          TTGCCTGCGA CATGCTACTG TGTTTATTAC TACGTGTTTG TTAGATTATA
          GGCTCTTCCA GTTCCAGACA TCACTTCTGC GATT-CACTG GGTATGTTGT
          TGTAGGGTAT GCTGTTGTAG ATAATAGGCT CTTGTTTCAA CAGATTAATT
          AA-CTCCTGT CCATAGACTT GGTTCTTGGG GTAAAATTTG CCTTAGTTGT
          CAACTTAACC CGATGGTGTA AAATCTTTAG ATGTTATTAG TACACAAAAC
          TTAAA-CTGG AGGTTCAATA TTTCCAAAGA ACTATGAGGT AAAAGTTGAT
          GAAAAAGAGC TAACAAAAAT GTGTTTTCAT TGTGTGTGTG TATATGATT-
          ------ACCA CATAAAGTAA GCTAAC---- ---------- ----------
          ---------- ---------- ---------- ---------- ----------
          ---------- ---------- ---------A ATTCCATCTG AATTGGATTC
          TTAAGTTAGA AATGTCCATA TAAACAATAA CACTAGGTGA TTTCTTCTTG
          TCTGCCCAAG TCTGGGTGGA CATAGTTACT CGGCAGCTGT GC-TGAGAAA
          TTACAAATTG ACCCGAACAT CACGGCTATT TTAAAAAAA- -G-TCCATCA
          AGCCAATTAC TTATT-GATT TTTT-GTAAA TCCAGTTTAA GTGATCTATT
          GTCCAAATAT TGTAATGATC TTAAGCTATG TAATGTGTGG CACCTTCCAA
          CTCTGTTATT GAATGTGATT TTGGTTCACT TT----CCAG AAAGAAGCAC
          CTAAGGAGGA GGTAGAGAGG CTAATACTTC AAGCAGGCGG AGTAAAAACT
          CTCATTGGCT GCTTACATGG AGTTTCAGAC ATGCATAAAG CCAAAAAGGA
          AATCAAAGCG TCTGCCAAAG CTGTTAATCT TGATGCAAAA CAGGC-----
          ---------- --------CC CTTATCTGCA ACACATCTTC AATCTCCAAG
          CACAATTCCC TCTCTTTTCC AACTCCCACA TCTTTTCCAA AGGTACACTT
          CGTTCCCTTC TCTTTTGTTG AAA-TTTCCC AGTAAACAAA CATGGGGTTT
          GCTAAATATT ACATTTT--G ACCTTTTTAT AGTAGGAATT GGAATGGGTT
          TTGTTTCTTT CCCCACCCCT GCATCTTTTC TTGAAATTTT ---CTCAGTA
          ACCAAACATG GGGTTT---- ---------- ---------- ----------
          ---------- ---------- ---------- ---------- ----------
          ---------- ----TGCTGA AGTTTTCTCT TTTT-GAGCT GGTATTGAAA
          TGGGG-TTGC TGAATTTT-- ---------- ---------- ----------
          ------TTTT TAAAAATTGA CTTTTTT-GA GTTGGAATTG AATTGGGGTT
          -GCTGAAATT TCAATTTT-- CTGA------ -----GTTTT TTGAGTTGGG
          GTTGCTGAAT TTTCAATTTA CTGGACTTTC TTGAGTTGGA ATTGAATTGA
          GGTTGCTGCA TTTTCCATTT TTCTGACTG- TTTTGAGTTT GAACTGAAAT
          GAGTTTTGTG TAGACTGGAG GTTTGACTAT AAAGTGTGTG CGTGTGGGAG
          GAGTGGAAGT TCCAAGGACA AAGAGCTTAA GCGCCTGGTG GTTGAAACCA
          CTGCAAATCA GGTGATTGAT GC-------- ---------- ----------
          ----ATGTTC TATTTATCCT AAATTAATAG ATAGCTGAGC ATCATCTTCA
          ACAAGTGAAG TTGATTCCTA CACTTTGTTG CCTTTACTCG GGGGTTATTA
          T---CCAATA AAGCGCGAAA AGAAAATGTG GAAGACTACT AATTT-CTTG
          ATTGCCTAGA AGTCTTAAAG CTGTAGACTA GATAATCTGA CCTTT-ATTC
          ATTATTAGCT GCCATAATTG AGAGATGTAT TTTTTATGTT AATTGATGTT
          TTCTTAGCAC CAGCTGAG-- ------TTAT CCTCTTTAGG TTAATGAACT
          TCTTTGACCG GTCCTT-AGG ATTATTT-GC ATTTTCCCAC CTCCTTGGTC
          TGGCAGCATT CTGCAGTCTA CACCATACGG CCCAGGCTTC AACTGTAGAT
          AGGTCTTTAT GTTTGTCTTT TTTGGCAATC CTTTTTT--- ---ATATA--
          GGGGATTGC- ------ATAA -GAAAGTTGG CATATGTTTC TGTAATTGTT
          GCTTGTCAGG T------ATG AATTATGAGA GGGATCATTT TTGGGATTAT
          TTTGTTCTTG C-AGGACCCT TTGGTTTCTA AAGGAGCAAA TTTGGTACCT
          CTTCTGGGTA TAGACGTTTG GGAACACGCA TTGCAGTCTA CACCATACGG
          CCCAGGCTTC AACTGTAGAT AGGTCTTTAT GTTTGTCTTT TTTGGCAATC
          CTTTTTT--- ---ATATA-- GGGGATTGC- ------ATAA -GAAAGTTGG
          CATATGTTTC TGTAATTGTT GCTTGTCAGG T------ATG AATTATGAGA
          GGGATCATTT TTGGGATTAT TTTGTTCTTG C-AGGACCCT TTGGTTTCTA
          AAGGAGCAAA TTTGGTACCT CTTCTGGGTA TAGACGTTTG GGAACACGCA
          TTCCACTCAG CCATCTCTCC CAATTGAAAA AGATAATTAC TACATGAGAT
          AGCACAT-AA GATAAAGGAA AGAATCTTTC TTTCTCTCTT TTCTTCTTTC
          TATATTATAT AGATATGTAC AACTTTTATC ATCAACTTCC TTTATCTCTT
          GATCT-AAAG TAAAGGAAGG GCTCAGAAGA GCCAAGAATA TCAAGAAAAA
          TAAAGAAGAC CTCTTTTCTT TGTCTTGATT TTGTTCGAAA GGACCCTCTT
          ATTCTCATGG CCTGGTCTGG TCAATACCCA GCCGGGCCTC TTTTGTTCCA
          ACGAATT--- ------AAAA AAAAATGTCT GTTATAGTTT TAATATTTCA
          TTTTAATTGA ATAGTTAATA TTCAAGCAAC AAGAAAAAAT TCCCATT---
          ---------- ---------- ---------- ---------- ----------
          ---------- ---------- ---------- ---------- ----------
          ---------- GCTGGACTAA AAAAAAGAAA CTTTCGAGTA TTCCACAATG
          CATTTTTATG TTATGATTTT AGTCGTTTTG ACGACCCTAT CTTATCCTAT
          CTTAATTACC ACAATTCCCC TGTTCGACAA AAGTTGCATT TGTATACAAT
          AATCGGATTG TAGCGGGTAT AGTTTAGTGG TAAAAGTG
S_limo012 TTGTTTCTTC TTTCAGGCGA GGCTTTGCTT ATGGGAGTGA CAAAATGCAT
          GTGCTTCGGA AGACCTTTAT CTCCTGGTTC AAATCGTGCA TGGGCCATTA
          TATACTTCAT ATCATCATGG TGCGAGTCTC ATCATTACAC TGCTTTACCA
          CATTTATTTA ----TATAGA TGTAAAAGTC CCATATGAAC TACATTATTA
          T--GGTAATC CAGTCAACAA TCAGCATCAA ACTATCTTCT GCTGG-CATA
          TATAGATATG CATGGTT--G TCCACAGACT ATGTTATTAT GTTTTGAAAA
          GAAATTCAGA TCACATGTTT GTTATTCTGG AAAAGAATTT CCATTTATCC
          AAATGCTTGT CTCAATTTAG AATGCTCGAT GGTGGATAAT CATTAAACAT
          TTGCACTCTT CACCTTGACT TTGT------ -GCACTAATT TTTTATCAAG
          TTATTGCAAT CACTATCTTG CAAATCATTT CTTAATATTA ATGCTTAGAT
          ACCTTTCGAG ------CTTC ATTTTGCAGG T---GATTCA CATGATCTGT
          AAGCAGTATC CTGAAATTTT ACTTTTTTTA ---------- -CTGT----A
          CACGCGAAGA CATCTTAAAA GGATTAATCC TACGATATAC TAAACATTTA
          TATCTGCAGG CTGACATTCC TGGTTGCTGA GGCATGTGTT GTTGCTGGAG
          CAAAGAAAAA TGCTTACCAC ACCAAGTATC GAACGTAATG CTCATAACTT
          CCCTCTAGAC CTAGCTGCTA TCGAAGCTCC ATCTACAAAT GGATAAGATC
          CCAGCCTAGT CTATAGGAGG TTTTGAAAAG AAAGGAGCAA TAATCATTTT
          CTTGTTCTAT CAAGAGGGTG CTATTGCTCC TTTCTTTTTT T------CTT
          TTTCTTTATT AATTTACTAG TATTTTACTG ACATAGACTT TTTTGTTTAC
          ATTATCGAAA AAGAA---GG AAAGGTTATT TGCCTGCATT TATTCATGAT
          ---------- ---TGAGTAT TCGAT-TTTT ATTTTCTATT TATTTAAAAT
          TGTAGAAATA TAACTTGTTC CTCTTGTTGC TAATGTTACT ATATCTTTTT
          TATTTCATTT CACAAAAAA- -TATAATTTT GACCTCATAT TCTTATCTTT
          GAAATAA-TA AT---CGAAA TAATAATATC ATTGAAATAA GAAAGAAGAG
          AAATATTCGA ACTTGAACCT TTTGTTTTCG AATTTAAATA ATGTAAAAAT
          GGAATGT-AA GTAGGCGAGG GGGCGGATGT AGCCAAGTGG ATCAAGGCAG
          TGGATTTGTG AATCCTGSGG ATAAATTTGG TAACAAATAT TATGAGAAGC
          TAGGCGATAC GCAATATGGT TGGTACATCT GCTTCATGCT TTCATGTGTA
          TTAATCAGTT TGCATTGCAC ATCTCACTTG TCGTT-ATCT TGTTTAATAC
          GAGTGCCACA GAATGTATTT TCAAGGTTGT GGGTTCCCTC GAGTATCGCC
          TAAA-GTTGA GGGTTCTATC ATTTGGTTGT --AGTCTTAT GCTCTGA-TA
          TTTTTCCCTT AAGGTGATCA GAGGAAAGGC TTTATGTAGC CACATATAAG
          AAT-GGTTAT ATTCCCCTTG TTCTAGGTAA AAGAGCAAAG ATCTCTTG--
          ---------- ---------- ---------- -CTCTTTATT CTCTGAGTAG
          GTTATATTTC CCTTGTTCTA GGTAAAAGAG CAAAGGTTTC TTGCTCCTTA
          TTCACTGAGT AGTTGTTGCA GTTGTTACTT TGTCAAGACT TGTACTTTAT
          GGTGACAGGA CTTAGTGTGG TTCAATTGAT CTGCTTCAGT ATGTGTACTC
          TACTAATCTC TCTTGGTAGA TGATGTTTAA CTTTACTGGA GGCT-ATTTG
          TTTCACTGTG TGAAATAATA GTTTTCGCCT AGGTAAACAT GCTTTCTAGG
          TCGTATTGGG AAGCTTGACT ACATTTTCAA ATTCTAGAGA TATGGTAATC
          TTGTTTAAGA CACTAACTGG ATAA-CCTTA AGAGTGATAG TTTGGAGTCT
          CATTGCCTTT AATCCCCAAG TATAGTGGAA TGCAGTGATG CCTGTAACCC
          AAATTTGGGA GACCTTTGAC CTCAGTGATT TATTTGTTCA TTTTATTTTT
          ATGATTGCTC AAGTAAAA-G TATCTTTTTT TGACATGATT ATGTAGGAAG
          ACACCGGTGG GTGGAGTATG CACAGAAGAA TCG------- ----------
          ---------- -----GGATA CTAGTATTGC GGTTGAGGTA CTCCTACCTT
          ATCA------ --TTCAATAT A---TCTCTT CCATTCCCTC ATTCAAGCAT
          ATTCTGATCC -CTACTTCAT CTGCAGGTCA AAGTTGGAGA CACCATTGAA
          ATTGTTCGTT TCTTTCACTG CTATAAACGT GGGGTTGATC GTGTTTTTGT
          TGACCACCCA ATGTTCTTGG AGAAAGTAGG CATATTCTCA ACCCTTAGGG
          ATAT------ ---------- ---------- ---------- ----------
          ---------- ---------- ---------- ---------- ----------
          ---------- ---------- ---------- ---------- ----------
          ---------- ---------- ---------- ---------- ----------
          ---------- ---------- ---------- ---------- ----------
          ---------- ---------- ---------- ---------- ----------
          ---------- ---------- ---------- ---------- ----------
          ---------- ---------- ---------- ---------- ----------
          -------ATA CTACAATGTG AATA------ ---------- TTGAATTTCT
          TTTGACTCTA CTGCTGCTTT TACCCTTTAA AGGTTTGGGG CAAAACTGGT
          TCAAAAATCT ATGGCCCCAA AGCTGGACAA GATTATTTAG ACAATGAACT
          TAGGTTCAGC TTGTTGTGCC AAGTAAGTCA CTT----GTT GTACTGTTGT
          CTTGA--CTC TATGTGGCAT TTTACT-TTT GTCTTTAATC CTTTTTT-AA
          CCTTGTTTTC TTTGTCACTC TCAGGCAGCC CTCGAGGCAC CTAGAGTTCT
          GAATTTGAAC TGCAGCAAAT ACTTCTCAGG ACCATATGGT AA-AACATCC
          CAGTTTCAGA AAA-CTCCTT AGAAATCATA GTATATCCTT GTAGGTAATC
          ATCTTTATTT TGCCAATTTC TGCAGGAGAG GATGTTCTCT TCATTGCCAA
          TGATTGGCAC ACAGCTCTCA TTCCCTGCTA CTTGAAGTCA ATGTACCAGT
          CAAGAGGAAT CTATTTGAAT GCCAAGGTAA AATCTTTTTG TATTCACTTG
          CTTGCACTTT -ACCCTGCAA ATCAACAAGG TTGTATTAAT ATAT--GATA
          AATTTCACAT TGCCTCCAGG TCGCTTTCTG CATCCATAAC ATTGCCTATC
          AAGGCCGATT TGCTTTCTCT GACTTCCCTC TTCTCAATCT TCCTGATGAA
          TTCAGGGGCT CTTTTGATTT CATTGATGGG TATGAATTTA ATGCTTGAAA
          TCAGACCACC AACTTTAGAA GCTCTTTTGA TGCTAGTAAA TTGAGTTTTT
          TAAATTTTGC AGATATGAAA AGCCTGTTAA GGGTAGGAAA ATCAACTGGA
          TGAAGGCTGG GATATTAGAA TCACACAGGG TGGTTACAGT GAGCCCATAC
          TATGCCCAAG AACTTGTCTC TGGTGTTGAC AAGGGTGTTG AATTGGATAA
          TGTCCTTCGT AAGACTTGCA TAACTGGGAT TGTGAATGGC NNNGATACCC
          AAGAGTGGAA CCCAGCAACT GACAAATACA CAGATGTCAA ATACGATATA
          ACCACTGTAA GATAAGATTT TTCTG-GCTT CAGTATGTAC TAAAATATTT
          TGTATGTTTA TGAAATTAAA GAGTT-CTTG CTAATCAAAA TCTCTATACA
          GGTAATGGAK GCAAAACCTT TACTAAAGGA GGCTCTTCAA GCAGCAGTTG
          GCTTGCCTGT TGACAGGAAG ATCCCTTTGA TTGGCTTCAT CGGCAGACTT
          GAGGAGCAGA AAGGTTCAGA TATTCTTGTT GCTGCAATTC ACAAGTTCAT
          CGGATTGGAT GTTCAAATTG TAGTCCTTGT ATGTACCAAA TGGACTCATG
          GTATCTT--- ----TCTTGT TGTGTTTACT TGTGCCAAGA TTGAA-TTGA
          CCTGCTACTC ATCCTATGCA TCAGGGAACT GGCAAAAAGG AGTTTGAGCA
          GGAGATTGAA CAGCTCGAAT TGTTGTACCC TAACAAAGCT AAAGGAGTGG
          CMAAATTYAA TGTCCCTTTG GCTCACATGA TCACTGCTGG YGCTGATTTT
          ATGTTGGTTC CAAGTA---- ---------- ---------- ------AGAA
          ATCTTATATG CATAGTAATT GACTAAACTA CTGGAATTGG AATCTTAGTT
          ATTAACTAGT CAATATTCTA TTGAATATTC TAGAGCAT-A AGGATTAATA
          TAGCGATCTA GAATTTCGAT TTATCACAAT TCTAATACTA ATATTATTAA
          ATAGTGATTG TAAATATTGT TAATATTCTT TGATTTTCAA TTTGAATTGA
          ATGGTAAATA TTCTTTTT-- ----CATTTC TTTTTTTGGC ATTTGAAATA
          CTTTTTATTA CAGTTCTATA TTTGATTCTA T--------- ----------
          -ATTATATAT ATCTCTCATT CTATATTTAT TTCAAATTCT AATTGTTTAA
          TGGAATGGTT AGTTATAACT AATGAGACAT TCCTCCGCTT TCAGGGGAAA
          GTGAAGATAA AAAACAAGAA TCGATCGTTC AAGTATTCCA AATTGAATGG
          CAAAATGACA GGAAGCGAGA CATATGGGTC GGGTATATAT CCATCTATAT
          TGAATTGCGG ATTCCGAAAT GATAAAATCA TTTTAGATTG GACAAAAAAA
          GGGTCTCCTA TAGAAGATAG TTAAGAAAAT CAAAGAGGAG AAAACACGTT
          TTCGAGAGAG GAATCGGTAT CTAATGAATT CAATGGTTCC AGTATAAATG
          AAAGAAAAA- -----GGAAT GACATCACAA CGAGATTCTA ATCTCAAAAC
          AAAAAGAAAG GGGGATATGG CGAAATTGGT AGACGCTACG GACTTAATTG
          GATTGAGCCT TGGTATGGAA ACTTACTAAG TGATCACTTT CAAATTCAGA
          GAAACCCTGG AATTAACAAA AATGGGCAAT CCTGAGCCAA ATCCTGTTTT
          CTGAAAACAA ACAAAGGTTC AGAAAAAAAG GATAGGTGCA GAGACTCAAT
          GGAAGCTATT CTAACAAATG GAGTTAAATG CGTTGGTAGA GGACTCTTTA
          CATCGAAACT TCAGAAAGAA AAAGAATGAA GTGAAGGATA AACGTATATA
          CATACGTATT GAATACTATA TCAAATGATT AATGACGACC CGAATCCGTA
          GTTTTTCTAT AAAAAATCGA AGAATTGGTG TGAATCCATT CTACATTGAA
          GAAAGAATCG AATATTCATT GATCAAATCA TTCACTCCAT AGTCTGATAG
          ATCTTTTGAA GAACTGATTA ATCGGACGAG AATAAAGATA GAGTCCCGTT
          CTACATGCCA ATACCGGCAA CAATTAAATT TATAGTAAAA GGAAAATCCG
          TCGACTTTAA AAATCGTGAG GGTTCAAGTC CCTCTATCCC CAAAAAGACT
          ATTTAACTCC CCAACTATTT ATCCGACCCC CTTTCCTTAG CGGTTCCAAA
          TTCCTTATCT TTCTCATTCA CTCTATTC-- ---------- ----------
          ---TTTTAGA AATGGATTTT TTTT-CTAAG TGTAAATGGC TTTCTCTTAT
          CACAAGCCTT TTGATATCTA TGATACACAT AGAAATGAAC ATCTTTGAGC
          AAGGAATCCC TAGTTGAATG ATTCCCGATC AATACAATAT CATTACTCAT
          ACTGAAACTT ACAAAGTCAT CTTTTTGAAG ATCGAAGAAA TTCCCCGGCT
          TTGATAAAAT TTTTTAATCG ACTTTTGTCC TT-TTAATTG ACATAGACCC
          CAGTTATATG ATAAAATGAG GATACCACGG AAAGGACTGT AAATCCTCAT
          GTGGATCATT GTCGAAACCT GCAAA-GCAG CACGACCCGC GAACGCGTTT
          -GAACACTCG GGGG-AG-CC GCGCGGCC-G GGGGTGCTCG GG-CGCCC--
          ---CCGCCCG CGCGTCTCCC TCCCGTCCCC GGCGCGCGCG CCCGCGCGCA
          CGTCGGGCGA CTAACGAA-- --CCCCGGCG CGGAAAGCGC CAAGGAATAC
          T-AAATTGAC AGCCCGCCCC -CCGCGCCCC GTCCGCGGAG CGCGCGGGGG
          GACGTGTGCT TCTTTTGA-- --AACGCAAA CGACTCTCGG CAACGGATAT
          CTCGGCTCTC GCATCGATGA AGAACGTAGC GAAATGCGAT ACTTGGTGTG
          AATTGCAGAA TCCCGTGAAC CATCGAGTTT TTGAACGCAA GTTGCGCCCG
          AAGCCATTAG GCCGAGGGCA CGTCTGCCTG GGCGTCACGC ATCGCGTCGC
          CCCCCCC--- -GCACGCCGC GAGGCGT--C GCGCGGGG-- -CGGAAGCTG
          GCCTCCCGTG CGCCCC-GAG CGCGCGGCTG GCCTAAATGC GAGTCCACGT
          CGACGGACGT CGCGGCAAGT GGTGGTTGAA ACTCAACTCT CT-TTGCTGT
          CGCGGCTACG GCCCGTCGCG CGTCCGGACT CCCAGACCCT ATTCGCG-CC
          T--------- CAGGCGCTCC GACCGCGACC CCAGGTCAGT AAGTTCTTTA
          TCAGTACTCA TTCATAGGTT CTTGAAATAA AGTT-CTGCA ACATTCTTAT
          TTGCCTGCGA CATGCTACTG TGTTTATTAC TACGTGTTTG TTAGATTATA
          GGCTCTTCCA GTTCCAGACA TCACTTCTGC GATT-CACTG GGTATGTTGT
          TGTAGGGTAT GCTGTTGTAG ATAATAGGCT CTTGTTTCAA CAGATTAATT
          AA-CTCCTGT CCATAGACTT GGTTCTTGGG GTAAAATTTG CCTTAGTTGT
          CAACTTAACC CGATGGTGTA AAATCTTTAG ATGTTATTAG TACACAAAAC
          TTAAA-CTGG AGGTTCAATA TTTCCAAAGA ACTATGAGGT AAAAGTTGAT
          GAAAAAGAGC TAACAAAAAT GTGTTTTCAT TGTGTGTGTG TATATGATT-
          ------ACCA CATAAAGTAA GCTAAC---- ---------- ----------
          ---------- ---------- ---------- ---------- ----------
          ---------- ---------- ---------A ATTCCATCTG AATTGGATTC
          TTAAGTTAGA AATGTCCATA TAAACAATAA CACTAGGTGA TTTCTTCTTG
          TCTGCCCAAG TCTGGGTGGA CATAGTTACT CGGCAGCTGT GC-TGAGAAA
          TTACAAATTG ACCCGAACAT CACGGCTATT TTAAAAAAA- -G-TCCATCA
          AGCCAATTAC TTATT-GATT TTTT-GTAAA TCCAGTTTAA GTGATCTATT
          GTCCAAATAT TGTAATGATC TTAAGCTATG TAATGTGTGG CACCTTCCAA
          CTCTGTTATT GAATGTGATT TTGGTTCACT TT----CCAG AAAGAAGCAC
          CTAAGGAGGA GGTAGAGAGG CTAATACTTC AAGCAGGCGG AGTAAAAACT
          CTCATTGGCT GCTTACATGG AGTTTCAGAC ATGCATAAAG CCAAAAAGGA
          AATCAAAGCG TCTGCCAAAG CTGTTAATCT TGATGCAAAA CAGGCAAGAG
          GACCTTGTCC TATACCAGCC CTTATCTGCA ACACATCTTC AATCTCCAAG
          CACAATTCCC TCTCTTTTCC AACTCCCACA TCTTTTCCAA AGGTACACTT
          CGTTCCCTTC TCTTTTGTTG AAA-TTTCCC AGTAAACAAA CATGGGGTTT
          GCTAAATATT ACATTTT--G ACCTTTTTAT AGTAGGAATT GGAATGGGTT
          TTGTTTCTTT CCCCACCCCT GCATCTTTTC TTGAAATTTT ---CTCAGTA
          ACCAAACATG GGGTTT---- ---------- ---------- ----------
          ---------- ---------- ---------- ---------- ----------
          ---------- ----TGCTGA AGTTTTCTCT TTTT-GAGCT GGTATTGAAA
          TGGGG-TTGC TGAATTTT-- ---------- ---------- ----------
          ------TTTT TAAAAATTGA CTTTTTT-GA GTTGGAATTG AATTGGGGTT
          -GCTGAAATT TCAATTTT-- CTGA------ -----GTTTT TTGAGTTGGG
          GTTGCTGAAT TTTCAATTTA CTGGACTTTC TTGAGTTGGA ATTGAATTGA
          GGTTGCTGCA TTTTCCATTT TTCTGACTG- TTTTGAGTTT GAACTGAAAT
          GAGTTTTGTG TAGACTGGAG GTTTGACTAT AAAGTGTGTG CGTGTGGGAG
          GAGTGGAAGT TCCAAGGACA AAGAGCTTAA GCGCCTGGTG GTTGAAACCA
          CTGCAAATCA GGTGATTGAT GC-------- ---------- ----------
          ----ATGTTC TATTTATCCT AAATTAATAG ATAGCTGAGC ATCATCTTCA
          ACAAGTGAAG TTGATTCCTA CACTTTGTTG CCTTTACTCG GGGGTTATTA
          T---CCAATA AAGCGCGAAA AGAAAATGTG GAAGACTACT AATTT-CTTG
          ATTGCCTAGA AGTCTTAAAG CTGTAGACTA GATAATCTGA CCTTT-ATTC
          ATTATTAGCT GCCATAATTG AGAGATGTAT TTTTTATGTT AATTGATGTT
          TTCTTAGCAC CAGCTGAG-- ------TTAT CCTCTTTAGG TTAATGAACT
          TCTTTGACCG GTCCTT-AGG ATTATTT-GC ATTTTCCCAC CTCCTTGGTC
          TGGCAGCATT CTGCAGTCTA CACCATACGG CCCAGGCTTC AACTGTAGAT
          AGGTCTTTAT GTTTGTCTTT TTTGGCAATC CTTTTTT--- ---ATATA--
          GGGGATTGC- ------ATAA -GAAAGTTGG CATATGTTTC TGTAATTGTT
          GCTTGTCAGG T------ATG AATTATGAGA GGGATCATTT TTGGGATTAT
          TTTGTTCTTG C-AGGACCCT TTGGTTTCTA AAGGAGCAAA TTTGGTACCT
          CTTCTGGGTA TAGACGTTTG GGAACACGCA TTGCAGTCTA CACCATACGG
          CCCAGGCTTC AACTGTAGAT AGGTCTTTAT GTTTGTCTTT TTTGGCAATC
          CTTTTTT--- ---ATATA-- GGGGATTGC- ------ATAA -GAAAGTTGG
          CATATGTTTC TGTAATTGTT GCTTGTCAGG T------ATG AATTATGAGA
          GGGATCATTT TTGGGATTAT TTTGTTCTTG C-AGGACCCT TTGGTTTCTA
          AAGGAGCAAA TTTGGTACCT CTTCTGGGTA TAGACGTTTG GGAACACGCA
          TTCCACTCAG CCATCTCTCC CAATTGAAAA AGATAATTAC TACATGAGAT
          AGCACAT-AA GATAAAGGAA AGAATCTTTC TTTCTCTCTT TTCTTCTTTC
          TATATTATAT AGATATGTAC AACTTTTATC ATCAACTTCC TTTATCTCTT
          GATCT-AAAG TAAAGGAAGG GCTCAGAAGA GCCAAGAATA TCAAGAAAAA
          TAAAGAAGAC CTCTTTTCTT TGTCTTGATT TTGTTCGAAA GGACCCTCTT
          ATTCTCATGG CCTGGTCTGG TCAATACCCA GCCGGGCCTC TTTTGTTCCA
          ACGAATT--- ------AAAA AAAAATGTCT GTTATAGTTT TAATATTTCA
          TTTTAATTGA ATAGTTAATA TTCAAGCAAC AAGAAAAAAT TCCCATT---
          ---------- ---------- ---------- ---------- ----------
          ---------- ---------- ---------- ---------- ----------
          ---------- GCTGGACTAA AAAAAAGAAA CTTTCGAGTA TTCCACAATG
          CATTTTTATG TTATGATTTT AGTCGTTTTG ACGACCCTAT CTTATCCTAT
          CTTAATTACC ACAATTCCCC TGTTCGACAA AAGTTGCATT TGTATACAAT
          AATCGGATTG TAGCGGGTAT AGTTTAGTGG TAAAAGTG
S_loxo013 TTGTTTCTTC TTTCAGGCGA AGCATTGCTT ATGGGAGTGA CAAAATGCAT
          GTGCTTCGGA AGACCTTTAT CTCCTGGTTC AAATCGYGCA TGGGCCATTA
          TATACTTCAT ATCATCATGG TGCGAGTCTC ATCATTACAC TTCTTTACCA
          CATTTATTTA TTTATGTAGA AGTAAAAGTT CCATATGAAC TACATTATTC
          T--GGTAATC CAGTCAACAA TCAGCATCAA AATATCTTCT GCTGG-CATA
          TATAGATATG CATGGTTCTG TCCATAGAC- ATGTTATTAT ATTTTGAAAA
          GAAAATCAGA TCATCTGCTT GTTATTCTGG AAAAGAAGTT CCATTTATCT
          AAACGCTTGT CTCAATTTAG AATGCGTGAT GGTGTATTAG CATTAAACAT
          TTGCACTCTT CACATTGTCT TTGCTCCTTG TACACTAATT TGTTATCAAG
          TTATTGCAAT CACCAGC--- -AAATCATTT CTTAATATTA GTGCTTAGAT
          ACCTTTCGAA ------CTTC ATTTGGGGGG T---GATCCA CATGATCTAT
          AAGCAGTATC CTGAGATTTT ACTGTTTTTT T--------- -CTGTGACTA
          CATGCGAAGA CATCTTTAAA GGATTCATCC TACGATATAC AAAACATTTA
          TATCTGCAGG CTGACATTCC TGGTTGCTGA GGCATGTGTT GTTGCTGGAG
          CAAAGAAAAA TGCTTACCAC ACCAAGTATC GAACGTAATG CTCATAACTT
          CCCTCTAGAC CTAGCTGCTA TCGAAGCTCC ATCTACAAAT GGATAAGATC
          CCAGCCTAGT CTATAGGAGG TTTTGAAAAG AAAGGAGCAA TAATCATTTT
          CTTGTTCTAT CAAGAAGGTG CTATTGCTCC TTTCTTTTTT T------CTT
          TTTCTTTATT AATTTACTAG TATTTTACTG ACATAGACTT TTTTGTTTAC
          ATTATCGAAA AAGAA---GT AAAGGGTATT TGCCTTCATT TATTCATGAT
          ---------- ---TGAGTAT TCGAT-TTTG ATTTTCTATT TATTGAAAAT
          TGTCGAAATA TAACTTGTTC CTCTTGTTGC TAATGTTACT ATATCTTTTT
          TATTTCATTT CACAAAAAA- -TCGAATTTT GACTTCATAT TCTTATCTTT
          GAAATAA-TA AT---CGAAA TAATAATATC ATTGAAATAA GAAAGAATCG
          AAATATTCGA ACTTGAATCT TTTGTTTTTG AATTTAAATA ATGTAAAAAT
          GGAATAT-AA GTAGGCGAGG GGGCGGATGT AGCCAAGTGG ATCAAGGCAG
          TGGATTTGTG AATCC----- ---------- -AACAAATTA TGAGAG---C
          TAGGCGATAC GCAATATGGT TGGTACATCT GCTTCATGCT TTCATGTGTC
          TTAATCAGTT TGCATTGCAC ATCTCACTTG TCGTT-ATCT TGTTTAATAC
          GAGTGCCACA GAATGTATTT TCAAGGTTGT GGGTTCCCTC GAGTATCGCC
          TAAAAGCTGA GGGTTCTATC ATTTGGTTGT YTAATCTTAT GCTCTGA-TA
          TTTTCCCCTT AAGGTGATCA GAGGAAAGGC TTTATGTAGC CACATAKAAG
          AAT-GGTTAT ATTCCCCTTG TTCTAGGTAA AAGAGCAAAG ATYTCTTG--
          ---------- ---------- ---------- -CTCTATATT TACTGAG---
          -TTATATTTC CCTTGTTCTA GGTAAAAGAG CTAAGGTTTC TTGCTCCTTA
          TTCACTGAGT AGTTGTTGCT GTTGCTACTT TGTCAAGACT T-TACTTTAT
          GGTGACAGAA CTTAGTGTGG TTCAATTGAT TTGYTTCAGT ATGTGTACTC
          TACTAATCTC TCTTGGTAGA TGATGTTTAA CTTTACTGGA GGCT-ATTTG
          TTTCACTGTG TGAAATAATA GTTTTTGCCT AGGTAAACAT GCTTTCTAGG
          TCGTATTGGG AAGCTTGACT ACATTTTCAA ATTCTACAGA TATGTTAATC
          TTGTTTAAGA CACTAACTGG ATAA-CCTTA AGAGTGATAG TTTGGAGTCT
          CATCGCCTTT AATCCCCAAG TATAGTGGAA TGCAGTGATG YCTGTAACCC
          AAATTTGGGA GWCCTTTGAC CTCAGTGATT TATTTGTTCA TTTTATTTTT
          ATGATTGCTC AAGTAAAA-G TATCTTTTTT TGACATGATT ATGTAGGAAG
          ACACCGGTGG GTGGAGTATG CACAGAAGAA TCG-CCCCTC GTTATGACCA
          ATACAAAGAT GCTTGGGATA CTAGTGTTGC GGTTGAGGTA CTCCTATCTT
          ATCA------ --TACAATAT A---TCTCTT CCATTCCCTC ATTCAAGCAT
          ATTCTGATCC -CTACTTTTT CTGCAGGTCA AAGTTGGAGA CACCATTGAA
          ATTGTTCGTT TCTTTCACTG CTATAAACGT GGGGTTGATC GTGTTTTTGT
          TGACCACCCW ATGTTCTTGG AGAAAGTAAG CATATTCTCA ACCCTTAGGG
          ATAT------ ---------- ---------- ---------- ----------
          ---------- ---------- ---------- ---------- ----------
          ---------- ---------- ---------- ---------- ----------
          ---------- ---------- ---------- ---------- ----------
          ---------- ---------- ---------- ---------- ----------
          ---------- ---------- ---------- ---------- ----------
          ---------- ---------- ---------- ---------- ----------
          ---------- ---------- ---------- ---------- ----------
          -------ATA CTACAATGTG AATA------ ---------- TTGAATTTCT
          TTTGMCTCTA CTGCTGCTTT GACCCTTTTA AGGTTTGGGG CAAAACTGGT
          TCAAAAATCT ATGGCCCCAA AGCTGGACAA GATTATTTAG ACAATGAACT
          TAGGTTCAGC TTGTTGTGTC AAGTAAGTTA CTT----GTT GTACTGTTGT
          CTTGA--CTT TATGTGGCAT TTTACT-TTT GTCTTTAATC CTTTTTT-AA
          CCTTGTTTTC TTTGTCACTC TCAGGCAGCC CTAGAGGCAC CTAGAGTTCT
          GAATTTGAAC TGCAGCAAAT ACTTCTCAGG ACCATATGGT AA-TACATCC
          CAGTTTCAGA AAA-CTCCTT AGAAGTCATA GTATATCCTT GTAGGTAATC
          ATCCTTATTT TGCCAATTGC TGCAGGAGAG GATGTTCTCT TCATTGCCAA
          TGATTGGCAC ACAGCTCTCA TACCCTGCTA CTTGAAGTCA ATGTACCAGT
          CAAGGGGAAT CTATTTGAAT GCGAAGGTAA AATCTTTTTG TATTCACTTG
          ATTGCACTTT -ACCCTGCAA ATCAACAAGG TTGTATTAAT AGAT--GATA
          AATTTCACAT TGCCTCCAGG TCGCTTTCTG CATCCATAAC ATTGCCTATC
          AAGGCCGATT TGCTTTCTCT GACTTCCCTC TTCTCAATCT TCCTGATGAA
          TTCAGGGGTT CTTTTGATTT CATTGATGGG TATGAATTTA ATGCT-----
          -------ACC AACTTTAGAA GCTCTTTTGA TGCTAGTAAA TTGAGTTTTT
          TAAATTTTGC AGATATGAAA AGCCTATTAA GGGTAGGAAA ATCAACTGGA
          TGAAGGCTGG GATATTAGAA TCACACAGGG TGGTTACAGT GAGTCCATAC
          TATGCCCAAG AACTTGTCTC TGGTGTTGAC AAGGGTGTTG AATTGGATAA
          TGTCCTTCAT AAKACTTGCM TAACTGGKAT TGTGAATGGC NNNGATACCC
          AAGAGTGGAA CCCAGCAACT GACAAATACA CAGATGTCAA ATACGATATA
          ACCACTGTAA GATAAGATTT TTCTG-ACTT CAGTATGTAC TAAAATATTT
          TGTATGTTTA TGAAATTAAA GAGTT-CTTG CTAATCAAAA TCTCTATACA
          GGTAATGGAC GCAAAACCTT TACTAAAGGA GGCTCTTCAA GCAGCAGTTG
          GCTTGCCTGT TGACAGGAAG ATCCCTTTGA TTGGCTTCAT CGGCAGACTT
          GAGGAGCAGA AAGGTTCAGA TATTCTTGTT GCTGCAATTC ACAAGTTCAT
          CGGATTGGAT GTTCAAATTG TAGTCCTTGT ATGTACCAAA TGGACTCATG
          GTATCTT--- ----TCTTGT TGTGTTTACT TGTGCCAAGA TTGAA-TTGA
          CCTGCTACTC ATCCTATGCA TCAGGGAACT GGCAAAAAGG AGTTTGAGCA
          GGAGATTGAA CAGCTCGAAT TGTTGTACCC TAACAAAGCT AACGGAGTGG
          CAAAATTTAA TGTCCCTTTG GCTCACATGA TCACTGCTGG TGCTGATTTT
          ATGTTGGTTC CCAGTA---- ---------- ---------- CA-CACAGAA
          ATCTTATATG CATAGTAATT GACTAAACTA CTGGAATTGG AATCTTAGTT
          ATTAACTAGT CAATATTCTA TTGAATATTC TAGAGCAT-A AGGATTAATA
          TAGCGATCTA GAATTTCGAT TTATCACAAT TCTAATACTA ATATTATTAA
          ATAGTGATTG TAAATATTGT TAATATTCTT TGATTTTCAA TTTGAATTGA
          ATGGTAAATA TTCTTTTT-- ----CATTTC TTTTTTTGGC ATTTGAAATA
          CTTTTTATTA CAGTTCTATA TTTGATTCTA T--------- ----------
          -ATTATATAT ATCTCTCATT CTATATTTAT TTCAAATTCT AATTGTTTAA
          TGGAATGGTT AGTTATAACT AATGAGACAT TCCTCCGCTT TCAGGGGAAA
          GTGAAGATAA AAAACAAGAA TCGATCGTTC AAGTATTCCA AATTGAATGG
          CAAAATGACA GGAAGCGAGA CATATGGGTC GGGTATATAT CCATCTATAT
          TGAATTGCGG ATTCCGAAAT GATAAAATCA TTTTAGATTG GACAAAAAAA
          GGGTCTCCTA TAGAAGATAG TTAAGAAAAT CAAAGAGGAG AAAACACGTT
          TTCGAGAGAG GAATCGGTAT CTAATGAATT CAATGGTTCC AGTATAAATG
          AAAGAAAAA- -----GGAAT GACATCACAA CGAGATTCTA ATCTCAAAAT
          AAAAAGAAAG GGGGATATGG CGAAATTGGT AGACGCTACG GACTTAATTG
          GATTGAGCCT TGGTATGGAA ACTTACTAAG TGATCACTTT CAAATTCAGA
          GAAACCCTGG AATTAACAAA AATGGGCAAT CCTGAGCCAA ATCCTGTTTT
          CTGAAAACAA ACAAAGGTTC AAAAAAAAAG GATAGGTGCA GAGACTCAAT
          GGAAGCTATT CTAACAAATG GAGTTAAATG CGTTGGTAGA GGACTCTTTA
          CATCGAAACT TCAGAAAGAA AAAGAATGAA GTGAAGGATA AACGTATATA
          CATACGTATT GAATACTATA TCAAATGATT AATGACGACC CGAATCCGTA
          GTTTTTCTAT AAAAAATCGA AGAATTGGTG TGAATCCATT CTACATTGAA
          GAAAGAATCG AATATTCATT GATCAAATCA TTCACTCCAT AGTCTGATAG
          ATCTTTTGAA GACCTGATTA ATCGGACGAG AATAAAGATA GAGTCCCGTT
          CTACATGTCA ATACCGGCAA CAATGAAATT TATAGTAAAA GGAAAATCCG
          TCGACTTTAA AAATCGTGAG GGTTCAAGTC CCTCTATCCC CAAAAAGACT
          ATTTAACTCC CCAACTATTT ATCCGACCCC CTTTCCTTAG CGGTTCCAAA
          TTCCTTATCT TTCTCATTCA CTCTATTC-- ---------- ----------
          ---TTTTAGA AATGGATTTT TTTT-CTAAG TGTAAATGGC TTTCTCTTAT
          CACA-----T TTGATATCTA TGATACACAT AGAAATGAAC ATCTTTGAGC
          AAGGAATCCC TAGTTGAATG ATTCCCGATC AATACAATAT CATTACTCAT
          ACTGAAACTT ACAAAGTCAT CTTTTTGAAG ATCGAAGAAA TTCCCCGGCT
          TTGAGAAAAT TTTTGAATCG ACTTTTGTCC TT-TTAATTG ACATAGACCC
          CAGTTATATG ATAAAATGAG GATACCACGG AAAGGACTGT AAATCCTCAC
          GGGGATCATT GTCGAAGCCT GCGAA-GCGG AACGACCCGT GAACCAGTTT
          -GAACACACG GGGG-AG-CG GCGCGGCC-G GGGGTGCTCA GG-CCCCC-C
          CGCCCGGCCG CGCGTCTCCC TCGCGTCCCC GGCGCGCGCG CCCGCGCGCG
          CGCCGGGCGA CCAACGAA-- --CCCCGGCG CGGAAAGCGC CAAGGAATAC
          T-GAATGGGC GGCCC----- -TCCCCCC-- -------GCG CGCGCGGGGG
          GACGCGTGCT GCTTTCGA-- --AACGCGAA CGACTCTCGG CAACGGATAT
          CTCGGCTCTC GCATCGATGA AGAACGTAGC GAAATGCGAT ACTTGGTGTG
          AATTGCAGAA TCCCGTGAAC CATCGAGTTT TTGAACGCAA GTTGCGCCCG
          AAGCCATTAG GCCGAGGGCA CGTCTGCCTG GGCGTCACGC ATCGCGTCGC
          CCCCCCCACC CGCACGCCGC GAGGCGTCGC GCGCGGGGGG GCGGAAGCTG
          GCCTCCCGTG CGCCCC-GAG CGCGCGGCCG GCCTAAATGC GAGTCCACGT
          CGACGGACGT CGCGGCGAGT GGTGGTTGGA ACTCAACTCT CT-CTGTCGT
          CGCTGT---- GGCCGTCGCG CGTGCGGACT CCCCGGCCCT CTTCGCG-CC
          T--------- CGCGCGCTCC GACCGCGACC CCAGGTCAGT AAGTTCTTTA
          TCACTTCACA TTCATAGGTT CTTGAAATAG AGTT-CTGCA ACATTCTTAT
          TTGCCTGCGA CATGCTACTG TGTTTATTAT ---GTGTTTG TTAGATTATA
          GGCTCTTCCA GTTCCAGACC TCACTTCTGA GATT-CACTG GTTATGTTGT
          TGTAGGGTAT GTTGTTGTAG ATAATAGGCT CTTGTTTCAA CAAATTAATT
          AA-CTCCTGT CCAGAGACTT GGTTCTTGGG GTAAAATTTG CATTAGTTGT
          CAGCTTAACC CGATGGTGTA AAATCTTTAG ACGTTATTAG TACACAAAAC
          TTAAA-CTCG AGGTTCAATA TTTCCGAAGA ACTATGAGGT AAAAGTTGAT
          GAAAAAGAGC TAACAAAAAT GTGTTTTCAT TTTGTGTGTG TATATGATTG
          CCATTTACCA CATAAAGTAA GCTAAC---- ---------- ----------
          ---------- ---------- ---------- ---------- ----------
          ---------- ---------- ---------A ATTCCATCTG AATTGGATTC
          TTAAGTTAGA AATGTCCATA TAAACAATAA CACTGGGTGA TTTCTTCCTG
          TCTGCCCAAG TCTGGGTGGA CATAGTTACT CGGCAGCTGT GC-TGAGGAA
          TTACAAATTG ACCCGAACAT CACAGCTATT TAAAAAAAA- -G-TCCATCA
          AGCCAATTAC TTATT-GATT TTTTTGTAAA TCCAGTTTAA GTGATCTATT
          GTCCAAATAT TGTAATGATC TTAAGCTATG TAATGTGTGG CACCTTCCAA
          TTTTGTTATT GAATGTGATT TTGATTCACT TT----CCAG AAAGAAGCAC
          CTAAGGAGGA GGTAGAGAGG CTAATACTTC AAGCAGGCGG AGTAAAAACT
          CTCATTGGCT GCTTACATGG AGTTTCAGAC ATGCACAAAG CCAAAAAGGA
          AATCAAAGAA TCTGCCAAAG CTGTTAATCT TGATGCAAAA GAGGCAAGAG
          GACCTTTTTC TATACCAGCC CTTATCTGCA ACACATCTTC AATCTCCAAG
          CACAATTCCC TCTCTTTTCC CACTTCCACA TCTTTTCCAA AGGTACACTT
          CGTTCCCTTC TCTTTTCTTG AAA-TTTCGC AGTAAACAAA CATGGGGTTT
          GCTAAAGTTT AATTTTTTTG ACCTTTTCAG AGTAGGGATT GGAATGGGTT
          TTGTTTCTTT CCCCACGCC- GCATCTTTTC TTGAAATTTT ---CTCAGTA
          GCCAAACATG GGGTTT---- ---------- ---------- ----------
          ---------- ---------- ---------- ---------- ----------
          ---------- ----TGCTGA AGTTTTCTAT TTTT-GAGCT GGAATTGAAA
          TGGGG-TTGC TGAATTTTCA ATTTCTCTGA GTTTTTTGAG TTGGGGTTGC
          TGAATATTCA AATTTTTGGA TTTTCTT-GA GTTGGAATTG AATTGGGTTT
          -GCTGAATTT TCCATTTT-- CTGAC----- ---------- ----------
          ---------- ---------- ---------- ---------- ----------
          ---------- ---------- -------TGT TTTTGAGTTT G-----AAAT
          GAGTTTTGTG TAGACTGGAG GTTTGATTAT AAAGTGTGTT CGTGTGGGAG
          GAGTGGAAGT TCCAAGGACA AAGAGCTTAA GCGCCTGGTG GTTGAAACCA
          CTTCAAATCA GGTGATTGAT GCATGTTCTA TTTATCCTAT ATTAATATAT
          AGATATGTTC TATTTATCCT AAATTAATAG ATAGCTGAGC ATCATCTTCA
          ACAAGTGAAG TTGATTCCTC CACTTTGTTG TCTTAACTCA GAGGTTATTA
          T---CCAATA AAGCGCAAAA AGAAAATGTG GAAGACTGCT AATTT-CTTG
          ATCGGCTAGA AGTCTTAAAG CTGTAGATTA AATAATCTGA CCTTTCATTC
          ATTATTAGCT GCCACAATTG AGAGATGCAT TTTTTATGTT GATTGATGTT
          GTCTTTGCAC CAGTTGAG-- ------TTTT CCCCTT-AGG TTAATGAACT
          TCTTTAACCA GTCCTTTAGG ATTATTT-GC ATTTCCCCAC CTCCTTGGTC
          AGTCAGCAT- CTGTAGTCTA CACCATACCG TGCAGGCTTC AACTGTAGAT
          AGGTCTTTAT TTTTGTCTTT TTTGGCAATC CTTTTTT--- ---ATATA--
          GGGGATTGC- ------ATAA -GAAAGTTGG CATATGTTTC TGTAATTGTT
          GCTTGTCAGG TTGCCTTATG AATTATGAGA GGGATCATTT TTCGGATTAT
          TTTGTTCTTG C-AGGACCCT TTGGTTTCTA AAGGAGCAAA TTTGGTACCT
          CTTCTGGGTA TAGACGTTTG GGAACACGCA TTGTAGTCTA CACCATACCG
          TGCAGGCTTC AACTGTAGAT AGGTCTTTAT TTTTGTCTTT TTTGGCAATC
          CTTTTTT--- ---ATATA-- GGGGATTGC- ------ATAA -GAAAGTTGG
          CATATGTTTC TGTAATTGTT GCTTGTCAGG TTGCCTTATG AATTATGAGA
          GGGATCATTT TTCGGATTAT TTTGTTCTTG C-AGGACCCT TTGGTTTCTA
          AAGGAGCAAA TTTGGTACCT CTTCTGGGTA TAGACGTTTG GGAACACGCA
          T--------- ---------- ---------- ------TTAC TACATGAGAT
          AGCACAT-AA GATAAAGGAA AGAATCTTTC TTTCTCTCTT TTCTTCTTTC
          TATATTATAT AGATATGTAC AACTTTTATC ATCAATTTCC TTTATCTCTT
          GATCT-AAAG TAAAGGAAGG GCTCAGAAGA GCCAAGAATA TCAAGAAAAA
          TAAAGAAGAC CTCTTTTCTT TGTCTTGATT TTGTTCGAAA GGACCCTCTT
          ATTCTCATGG CCTGGTCTGG TCAATACCCA GCCGGGCCTC TTTTGTTCCA
          ACGAATTTG- -----AAAAC AAAAATGTCT GTTATAGTTG TAATATTTCA
          TTTTAATTGA ATAGTTAATA TTCAAGCAAC AAGAAAAAAT TCCCATTTTT
          T--------A GA-------A AAGTAAAATA AAA-TATATG AAATCGAAAA
          TTCGATCAAA ATAAAAGCCT CATTTCTCTT TCTGCTTTTT GATTTTATGT
          TTAACACCTT GCTGGACTAA AAAAAAGAAG CTTTCGAGTA TTCCACAATG
          CATTTTTATG TTATGATTTT AGTCGTTTTG ACGACCCTAT CTTATCCTAT
          CTTAATTACC ACAATTCCCC TGTTCGACAA AAGTTGCATT TGTATA----
          ---------- ---------- ---------- --------
S_loxo014 TTGTTTCTTC TTTCAGGCGA AGCATTGCTT ATGGGAGTGA CAAAATGCAT
          GTGCTTCGGA AGACCTTTGT CTCCTGGTTC AAATCGTGCA TGGGCCATTA
          TATACTTCAT ATCATCATGG TGCGAGTCTC ATCATTACAC TTCTTTACCA
          CATTTATTTA TTTATGTAGA AGTAAAAGTC CCATATGAAC TACATTATTA
          T--GGTAATC CAGTCACCAA TCAGCATCAA ACTATCTTCT GCTGG-CATA
          TATAGATATG GATGGTTCTG TCCACAGAC- ATGTTATTAT ATTTTGAAAA
          GAAAATCAGA TCACATGTTT GTTATTCTGG AAAAGAAGTT CCATTTATCT
          AAACGCTTGT CTCAATTTAG AATGCTTGAT GGTGTATTAG CATTAAACAT
          TTGCACTCTT CACATTGTCT TTGCTCCTTG TACACTAATT TGTTATCAAA
          TTATTGCAAT CACCAGC--- -AAATCATTT CTTAATATTG ATGCTTAGAT
          ACCTTTCGAA ------CTTC ATTTTGGGGG T---GATCCA CATGATCTAT
          AAGCAGTATC CTGAGATTTT ACTTTTTTTT T--------- -CTGTGACTA
          CATGCGAAGA CATCTTAAAA GGATTCATCC TACGATATAC AAAACATTTG
          TATCTGCAGG CTGACATTCC TGGTTGCTGA GGCATGTGTT GTTGCTGGAG
          CAAAGAAAAA TGCTTACCAC ACCAAGTATC GAACGTAATG CTCATAACTT
          CCCTCTAGAC CTAGCTGCTA TCGAAGCTCC ATCTACAAAT GGATAAGATC
          CCAGCCTAGT CTATAGGAGG TTTTGAAAAG AAAGGAGCAA TAATCATTTT
          CTTGTTCTAT CAAGAAGGTG CTATTGCTCC TTTCTTTTTT T------CTT
          TTTCTTTATT AATTTACTAG TATTTTACTG ACATAGACTT TTTTGTTTAC
          ATTATCGAAA AAGAA---GT AAAGGGTATT TGCCTTCATT TATTCATGAT
          ---------- ---TGAGTAT TCGAT-TTTG ATTTTCTATT TATTGAAAAT
          TGTCGAAATA TAACTTGTTC CTCTTGTTGC TAATGTTACT ATATCTTTTT
          TATTTCATTT CACAAAAAA- -TCGAATTTT GACTTCATAT TCTTATCTTT
          GAAATAA-TA AT---CGAAA TAATAATATC ATTGAAATAA GAAAGAATCG
          AAATATTCGA ACTTGAATCT TTTGTTTTTG AATTTAAATA ATGTAAAAAT
          GGAATAT-AA GTAGGCGAGG GGGCGGATGT AGCCAAGTGG ATCAAGGCAG
          TGGATTTGTG AATCC----- ---------- ---------- ----------
          ---------- ---------- TGGTACATCT GCTTCATGCT TTCATGTGTC
          TTAATCAGTT TGCATTGCAC ATCTCACTTG TCGTT-ATCT TGTTTAATAC
          GAGTGCCACA GAATGTATTT TCAAGGTTGT GGGTTCCCTC GAGTATCGCC
          TAAAAGTTGA GGGTTCTATC ATTTGGTTGT ATAGTCTTAT GCTCTGA-TA
          TTTTCCCCTT AAGGTGATCA GAGGAAAGGC TTTATGTAGC CACATATAAG
          AAT-GGTTAT ATTCCCCTTG TTCTAGGTAA AAGAGCAAAG ATGTCTTG--
          ---------- ---------- ---------- -CTCTATATT TACTGAG---
          -TTATATTTC CCTTGTTCTA GGTAAAAGAG CTAAGGTTTC TTGCTCCTTA
          TTCACTGAGT AGTTGTTGCT GTTGCTACTT TGTCAAGACT T-TACTTTAT
          GGTGACAGAA CTTAGTGTGG TTCAATTGAT TTGYTTCAGT ATGTGTACTC
          TACTAATCTC TCTTGGTAGA TGATGTTTAA CTTTACTGGA GGCT-ATTTG
          TTTCACTGTG TGAAATAATA GTTTTTGCCT AGGTAAACAT GCTTTCTAGG
          TCGTATTGGG AAGCTTGACT ACATTTTCAA ATTCTACAGA TATGTTAATC
          TTGTTTAAGA CACTAACTGG ATAA-CCTTA AGAGTGATAG TTTGGAGTCT
          CATCGCCTTT AATCCCCAAG TATAGTGGAA TGCAGTGATG CCTGTAACCC
          AAATTTGGGA GTCCTTTGAC CTCAGTGATT TATTTGTTCA TTTTATTTTT
          ATGATTGCTC AAGTAAAA-G TATCTTTTTT TGACATGATT ATGTAGGAAG
          ACACCGGTGG GTGGAGTA-G CACAGAAGAA TCG------- ----------
          ---------- ---------- CTAGTGTTGC GGTTGAGGTA CTCCTATCTT
          ATCA------ --TACAATAT A---TCTCTT CCATTCCCTC ATTCAAGCAT
          ATTCTGATCC -CTACTTTTT CTGCAGGTCA AAGTTGGAGA CACCATTGAA
          ATTGTTCGTT TCTTTCACTG CTATAAACGT GGGGTTGATC GTGTTTTTGT
          TGACCACCCA ATGTTCTTGG AGAAAGTAAG CATATTCTCA ACCCTTAGGG
          ATAT------ ---------- ---------- ---------- ----------
          ---------- ---------- ---------- ---------- ----------
          ---------- ---------- ---------- ---------- ----------
          ---------- ---------- ---------- ---------- ----------
          ---------- ---------- ---------- ---------- ----------
          ---------- ---------- ---------- ---------- ----------
          ---------- ---------- ---------- ---------- ----------
          ---------- ---------- ---------- ---------- ----------
          -------ATA CTACAATGTG AATA------ ---------- TTGAATTTCT
          TTTGACTCTA CTGCTGCTTT TACCCTTTTA AGGTTTGGGG CAAAACTGGT
          TCAAAAATCT ATGGCCCCAA AGCTGGACAA GATTATTTAG ACAATGAACT
          TAGGTTCAGC TTGTTGTGTC AAGTAAGTTA CTT----GTT GTACTGTTGT
          CTTGA--CTT TATGTGGCAT TTTACT-TTT GTCTTTAATC CTTTTTT-AA
          CCTTGCTTTC TTTGTCACTC TCAGGCAGCC CTAGAGGCAC CTAGAGTTCT
          GAATTTGAAC TGCAGCAAAT ACTTCTCAGG ACCATATGGT AA-TACATCC
          CAGTTTCAGA AAA-CTCCTT AGAAGTCATA GTATATCCTT GTAGGTAATC
          ATCTTTATTT TGCCAATTTC TGCAGGAGAG GATGTTCTCT TCATTGCCAA
          TGATTGGCAC ACAGCTCTCA TACCCTGCTA CTTGAAGTCA ATGTACCAGT
          CAAGGGGAAT CTATTTGAAT GCGAAGGTAA AATCTTTTTG TATTCACTTG
          ATTGCACTTT -ACCCTGCAA ATCAACAAGG TTGTATTAAT ATAT--GATA
          AATTTCACAT TGCCTCCAGG TCGCTTTCTG CATCCATAAC ATTGCCTATC
          AAGGCCGATT TGCTTTCTCT GACTTCCCTC TTCTCAATCT TCCTGATGAA
          TTCAGGGGTT CTTTTGATTT CATTGATGGG TATGAATTTA ATGCTTGAAA
          TCAGACCACC AACTTTAGAA GCTCTTTTGA TGCTAGTAAA TTGAGTTTTT
          TAAATTTTGC AGATATGAAA AGCCTATTAA GGGTAGGAAA ATCAACTGGA
          TGAAGGCTGG GATATTAGAA TCACACAGGG TGGTTACAGT GAGTCCATAC
          TATGCCCAAG AACTTGTCTC TGGTGTTGAC AAGGGTGTTG AATTGGATAA
          TGTCCTTCGT AAGACTTGCA TAACTGGGAT TGTGAATGGC ATGGATACAC
          AAGAGTGGAA CCCAGCAACT GACAAATACA CAGATGTCAA ATACGATATA
          ACCACTGTAA GATAAGATTT TTCTG-ACTT CAGTATGTAC TAAAATATTT
          TGTATGTT-A TGAAATTAAA GAGTT-CTTG CTAATCAAAA TCTCTATACA
          GGTAATGGAC GCAAAACCTT TATTAAAGGA GGCTCTTCAA GCAGCAGTTG
          GCTTGCCTGT TGACAGGAAG ATCCCTTTGA TTGGCTTCAT CGGCAGACTT
          GAGGAGCAGA AAGGTTCAGA TATTCTTGTT GCTGCAATTC ACAAGTTCAT
          CGGATTGGAT GTTCAAATTG TAGTCCTTGT ATGTACCAAA TGGACTCATG
          GTATCTT--- ----TCTTGT TGTGTTTACT TGTGCCAAGA TTGAA-TTGA
          CCTGCTACTC ATCCTATGCA TCAGGGAACT GGCAAAAAGG AGTTTGAGCA
          GGAGATTGAA CAGCTCGAAT TGTTGTACCC TAACAAAGCT AAAGGA----
          ---------- ---------- ---------- ---------- ----------
          ---------- ---------- ---------- ---------- ---CACAGAA
          ATCTTATATG CATAGTAATT GACTAAACTA CTGGAATTGG AATCTTAGTT
          ATTAACTAGT CAATATTCTA TTGAATATTC TAGAGCAT-A AGGATTAATA
          TAGCGATCTA GAATTTCGAT TTATCACAAT TCTAATACTA ATATTATTAA
          ATAGTGATTG TAAATATTGT TAATATTCTT TGATTTTCAA TTTGAATTGA
          ATGGTAAATA TTCTTTTT-- ----CATTTC TTTTTTTGGC ATTTGAAATA
          CTTTTTATTA CAGTTCTATA TTTGATTCTA T--------- ----------
          -ATTATATAT ATCTCTCATT CTATATTTAT TTCAAATTCT AATTGTTTAA
          TGGAATGGTT AGTTATAACT AATGAGACAT TCCTCCGCTT TCAGGGGAAA
          GTGAAGATAA AAAACAAGAA TCGATCGTTC AAGTATTCCA AATTGAATGG
          CAAAATGACA GGAAGCGAGA CATATGGGTC GGGTATATAT CCATCTATAT
          TGAATTGCGG ATTCCGAAAT GATAAAATCA TTTTAGATTG GACAAAAAAA
          GGGTCTCCTA TAGAAGATAG TTAAGAAAAT CAAAGAGGAG AAAACACGTT
          TTCGAGAGAG GAATCGGTAT CTAATGAATT CAATGGTTCC AGTATAAATG
          AAAGAAAAA- -----GGAAT GACATCACAA CGAGATTCTA ATCTCAAAAT
          AAAAAGAAAG GGGGATATGG CGAAATTGGT AGACGCTACG GACTTAATTG
          GATTGAGCCT TGGTATGGAA ACTTACTAAG TGATCACTTT CAAATTCAGA
          GAAACCCTGG AATTAACAAA AATGGGCAAT CCTGAGCCAA ATCCTGTTTT
          CTGAAAACAA ACAAAGGTTC AAAAAAAAAG GATAGGTGCA GAGACTCAAT
          GGAAGCTATT CTAACAAATG GAGTTAAATG CGTTGGTAGA GGACTCTTTA
          CATCGAAACT TCAGAAAGAA AAAGAATGAA GTGAAGGATA AACGTATATA
          CATACGTATT GAATACTATA TCAAATGATT AATGACGACC CGAATCCGTA
          GTTTTTCTAT AAAAAATCGA AGAATTGGTG TGAATCCATT CTACATTGAA
          GAAAGAATCG AATATTCATT GATCAAATCA TTCACTCCAT AGTCTGATAG
          ATCTTTTGAA GACCTGATTA ATCGGACGAG AATAAAGATA GAGTCCCGTT
          CTACATGTCA ATACCGGCAA CAATGAAATT TATAGTAAAA GGAAAATCCG
          TCGACTTTAA AAATCGTGAG GGTTCAAGTC CCTCTATCCC CAAAAAGACT
          ATTTAACTCC CCAACTATTT ATCCGACCCC CTTTCCTTAG CGGTTCCAAA
          TTCCTTATCT TTCTCATTCA CTCTATTC-- ---------- ----------
          ---TTTTAGA AATGGATTTT TTTT-CTAAG TGTAAATGGC TTTCTCTTAT
          CACA-----T TTGATATCTA TGATACACAT AGAAATGAAC ATCTTTGAGC
          AAGGAATCCC TAGTTGAATG ATTCCCGATC AATACAATAT CATTACTCAT
          ACTGAAACTT ACAAAGTCAT CTTTTTGAAG ATCGAAGAAA TTCCCCGGCT
          TTGAGAAAAT TTTTGAATCG ACTTTTGTCC TT-TTAATTG ACATAGACCC
          CAGTTATATG ATAAAATGAG GATACCACGG AAAGGACTGT AAATCCTCAC
          GGGGATCATT GTCGAAGCCT GCGAA-GCGG AACGACCCGT GAACCCGTTT
          -TAACACACG GGGG-AG-CG GCGCGGCC-G GGGGTGCTCA GG-CCCCC-C
          CGCCCGGCCG CGCGTCTCCC TCGCGTCCCC GGCGCGCGCG CCCGCGCGCG
          CGCCGGGCGA CCAACGAA-- --CCCCGGCG CGGAAAGCGC CAAGGAATAC
          T-GAATGGGC GGCCC----- -TCCCCCC-- -------GCG CGCGCGGGGG
          GACGCGTGCT GCTTTCGA-- --AACGCGAA CGACTCTCGG CAACGGATAT
          CTCGGCTCTC GCATCGATGA AGAACGCAGC GAAATGCGAT ACTTGGTGTG
          AATTGCAGAA TCCCGTGAAC CATCGAGTTT TTGAACGCAA GTTGCGCCCG
          AAGCCATTAG GCCGAGGGCA CGTCTGCCTG GGCGTCACGC ATCGCGTCGC
          CCCCCC-ACC CGCACGCCGC GAGGCGTCGC GCGCGGGGGG GCGGAAGCTG
          GCCTCCCGTG CGCCCC-GAG CGCGCGGCCG GCCTAAATGC GAGTCCACGT
          CGACGGACGT CGCGGCGAGT GGTGGTTGGA ACTCAACTCT CT-CTGTCGT
          CGCTGT---- GGCCGTCGCG CGTGCGGACT CCCCGGCCCT CTTCGCG-CC
          T--------- CGCGCGCTCC GACCGCGACC CCAGGTCA-- ----------
          ---------- ---------- ---------- ---------- ACATTCTTAT
          TTGCCTGCGA CATGCTACTG TGTTTATTAT ---GTGTTTG TTAGATTATA
          GGCTCTTCCA GTTCCAGACC TCACTTCTGA GATT-CACTG GTTATGTTGT
          TGTAGGGTAT GTTGTTGTAG ATAATAGGCT CTTGTTTCAA CAAATTAATT
          AA-CTCCTGT CCAGAGACTT GGTTCTTGGG GTAAAATTTG CATTAGTTGT
          CAGCTTAACC CGATGGTGTA AAATCTTTAG ACGTTATTAG TACACAAAAC
          TTAAA-CTCG AGGTTCAATA TTTCCGAAGA ACTATGAGGT AAAAGTTGAT
          GAAAAAGAGC TAACAAAAAT GTGTTTTCAT TTTGTGTGTG TATATGATTG
          CCATTTACCR CATAAAGTAA GCTAAC---- ---------- ----------
          ---------- ---------- ---------- ---------- ----------
          ---------- ---------- ---------A ATTCCATCTG AATTGGATTC
          TTAAGTTAGA AATGTCCATA TAAACAATAA CACTGGGTGA TTTCTTCCTG
          TCTGCCCAAG TCTGGGTGGA CATAGTTACT CGGCAGCTGT GC-TGAGGAA
          TTACAAATTG ACCCGAACAT CACAGCTATT TAAAAAAAA- -G-TCCATCA
          AGCCAATTAC TTAGT-GATT TTTTTGTAAA TCCAGTTTAA GTGATCTATT
          GTCCAAATAT TGTAATGATC TTAAGCTATG TAATGTGTGG CACCTTCCAA
          TTTTGTTATT GAATGTGATT TTGATTCACT TT----CCAG AAAGAAGCAC
          CTAAGGAGGA GGTAGAGAGG CTAATACTTC AAGCAGGCGG AGTAAAAACT
          CTCATTGGCT GCTTACATGG AGTTTCAGAC ATGCACAAAG CCAAAAAGGA
          AATCAAAGAA TCTGCCAAAG CTGTTAATCT ---------- ----------
          ---------- --------CC CTTATCTGCA ACACATCTTC AATCTCCAAG
          CACAATTCCC TCTCTTTTCC CACTTCCACA TCTTTTCCAA AGGTACACTT
          CGTTCCCTTC TCTTTTCTTG AAA-TTTCGC AGTAAACAAA CATGAGGTTT
          GCTAAAGTTC ACATTTTTTG ACCTTTTCAG AGTAGGGATT GGAATGGGTT
          TTGTTTCTTT CCCCACGCC- GCATCTTGTC TTGAAATTTT ---CTCAGTA
          GCCAAACATG GGGTTT---- ---------- ---------- ----------
          ---------- ---------- ---------- ---------- ----------
          ---------- ----TGCTGA AGTTTTCTAT TTTT-GAGCT GGAATTGAAA
          TGGGG-TTGC TGAATTTTCA ATTTCTCTGA GTTTTTTGAG TTGGGGTTGC
          TGAATTTTCA AATTTTTGGA TTTTCTT-GA GATGGAATTG AATTGGGTTT
          -GCTGAATTT TCCATTTTT- CTGAC----- ---------- ----------
          ---------- ---------- ---------- ---------- ----------
          ---------- ---------- -------TGT TTTTGAGTTT GAACTGAAAT
          GAGTTTTGTG TAGACTGGAG GTTTGATTAT AAAGTGTGTT CGTGTGGGAG
          GAGTGGAAGT TCCA-GGACA AAGAGCTTAA GCGCCTGGTG GTTGAAACCA
          CTTCAAATCA GGTGATTGAT GCATGTTCTA TTTATCCTAT ATTAATATAT
          AGATATGTTC TATTTATCCT AAATTAATAG ATAGCTGAGC ATCATCTTCA
          ACAAGTGAAG TTGATTCCTC CACTTTGTTG TCTTAACTCA GAGGTTATTA
          T---CCAATA AAGCGCAAAA AGAAAATGTG GAAGACTGCT AATTT-CTTG
          ATCGGCTAGA AGTCTTAAAG CTGTAGATTA AATAATCTGA CCTTTCATTC
          ATTATTAGCT GCCACAATTG AGAGATGCAT TTTTTATGTT GATTGATGTT
          GTCTTTGCAC CAG-TGAG-- ------TTTT CCCCTT-AGG TTAATGAACT
          TCTTTAACCA GTCCTTTAGG ATTATTT-GC ATTTCCCCAC CTCCTTGGTC
          AGTCAGCAT- CTGTAGTCTA CACCATACCG TGCAGGCTTC AACTGTAGAT
          AGGTCTTTAT TTTTGTCTTT TTTGGCAATC CTTTTTT--- ---ATATA--
          GGGGATTGC- ------ATAA -GAAAGTTGG CATATGTTTC TGTAATTGTT
          GCTTGTCAGG TTGCCTTATG AATTATGAGA GGGATCATTT TTCGGATTAT
          TTTGTTCTTG C-AGGACCCT TTGGTTTCTA AAGGAGCAAA TTTGGTACCT
          CTTCTGGGTA TAGACGTTTG GGAACACGCA TTGTAGTCTA CACCATACCG
          TGCAGGCTTC AACTGTAGAT AGGTCTTTAT TTTTGTCTTT TTTGGCAATC
          CTTTTTT--- ---ATATA-- GGGGATTGC- ------ATAA -GAAAGTTGG
          CATATGTTTC TGTAATTGTT GCTTGTCAGG TTGCCTTATG AATTATGAGA
          GGGATCATTT TTCGGATTAT TTTGTTCTTG C-AGGACCCT TTGGTTTCTA
          AAGGAGCAAA TTTGGTACCT CTTCTGGGTA TAGACGTTTG GGAACACGCA
          T--CACTCAG CCATCTCTCC CAATTGAAAA AGATAATTAC TACATGAGAT
          AGCACAT-AA GATAAAGGAA AGAATCTTTC TTTCTCTCTT TTCTTCTTTC
          TATATTATAT AGATATGTAC AACTTTTATC ATCAATTTCC TTTATCTCTT
          GATCT-AAAG TAAAGGAAGG GCTCAGAAGA GCCAAGAATA TCAAGAAAAA
          TAAAGAAGAC CTCTTTTCTT TGTCTTGATT TTGTTCGAAA GGACCCTCTT
          ATTCTCATGG CCTGGTCTGG TCAATACCCA GCCGGGCCTC TTTTGTTCCA
          ACGAATTTG- -----AAAAC AAAAATGTCT GTTATAGTTG TAATATTTCA
          TTTTAATTGA ATAGTTAATA TTCAAGCAAC AAGAAAAAAT TCCCATTTTT
          T--------A GA-------A AAGTAAAATA AAA-TATATG AAATCGAAAA
          TTCGATCAAA ATAAAAGCCT CATTTCTCTT TCTGCTTTTT GATTTTATGT
          TTAACACCTT GCTGGACTAA AAAAAAGAAG CTTTCGAGTA TTCCACAATG
          CATTTTTATG TTATGATTTT AGTCGTTTTG ACGACCCTAT CTTATCCTAT
          CTTAATTACC ACAATTCCCC TGTTCGACAA AAGTTGCATT TGTATACAAT
          AATCGGATTG TAGCGGGTAT AGTTTAGTGG TAAAAGTG
S_lyco015 TTGTTTCTTC TTTCAGGTGA GGCATTGCTT ATGGGAGTGA CAAAATGCAT
          GTGCTTCGGA AGACCTTTAT CTCCTGGTTC AAATCGTGCA TGGACCATTA
          TATACTTCGT ATCATCATGG TGCGAGTCTC ATCATTAAAC TTCTTTACCA
          CATTTACATA T----GTAGA AGTAAAAGTC CCATATGAAC TACATTATTA
          T--GTTAATC CAATCAACAA TCTGCATCAA ACTATCTTCT GCTGG-CATA
          TACAGATGTG CATGATTCTG TCCTCTGAC- ATATTATTAT ATTTTGAAAA
          GAAAATCAGA TCACATGTTT GTTATTGTGG AAAAGAAATT CCATTAATCT
          AAACCCTTGT CTCAACTTAG AATGCTCCAT GGTGTATGAT CATTAAATAT
          TTACACTCTT CACATTGTCT TTGCTCTTTG TACACTAATT TGTTATCGAG
          TTATTGCAAT CACCATCTTG CAAATCATTT CTTAATAGTA ATGCTAAGAT
          ACCTTTTGAA TGAAAACTTC ATTTTGGGGA T---GATGCA GATGATCTAT
          AAGCAGTATC CTGAGATTTA ACTTTTTTAT TTTATTTTTT TCTGTTACTA
          CACACGAAGA CATCTTAAAA GGATTCATCG TACGATATAC TAAACATTGA
          TATCTGCAGG TTGACATTCC TGGTTGCTGA GGCATGTGTT ATTGCTGGAG
          CAAAGCAAAA TGCGTACCAC ACCAAGTATC ---------- ----------
          ---------- ---------- -----GCTCC ATCTACAAAT GGATAAGATC
          CTAGCCTAGT CTATAGGAGG TTTTGAAAAG AAAGGAGCAA TAATCATTTT
          CTTGTTCTGT CAAGAGGGTG CTATTGCTCC TTTCTTTTTT T------TTT
          TTTCTTTACT AATTTCCTAG TATTTTACTG ACATAGACTT TTTTGTTTAC
          ATTATCGAAA AAGAA---AG AGAGGGTATT TGCTTGCATT TATTCATGAT
          ATTTATTCAT GATTGAGTAT TCTATGTTTT ATTTTCTATT TATTGAAAAT
          TGTAGAAATA TAACGTGTTC CTCTTGTTAC TAATGTTACT ATATCTTTTT
          TATTTCATTT CACAAAAAA- -TAAAATTTT GACTTCATAT TCTTATTTTT
          GAAATAA-TA AT---CAAAA TAATAATATC ATTGAACTAA GAAAGAAGAG
          AAATATTCGA ACTTGAATCT TTTGTTTTCT AATTTAAATA ATGTAAAAAT
          GGAATGT-AA GTAGGCGAGG GG-------- ---------- ----------
          ---------- -----TGTGG ATAAATTTGG TAACAAATAT TATGAGAAGC
          TAGGCGATAC ACAATATGGT TGGTACAGCT GCTTCATGCT TTTGTGTGTC
          TTAATCAGTT TCCCTTGTAC ATATCACTTC TCGTT-ATCT TGTTTGATAC
          TAGTGCCACA AAATGTATCT TCAAGGTTGT GGGTTCCTTC ATGTATCGCC
          TAAAAGTTGA GGGTTCTATC ATTTGGTTGT ATTATCTTAT GCTCTGAATA
          TTTTCCCCT- AAGGTGATCA AAGGAAAGGC TTTATGTAGC CACATATAAG
          AAAAGGTTAT ATTTCCCTTG TTCTAGGTAA AAGAG-AAGG ATTTCTTG--
          ---------- ---------- ---------- -TTCTTTATT CACGGAGTAG
          GTTATATTTT TCTTGTTCTA TGTAAAAGAG TAAAGGTCTC TTGCTCTTTA
          TTCAC----- ---------- ---------- ---------- ----------
          ---------- ---AGTGTGG TTCAATTGAT CTGCTTCAGT CTGTG-ACTC
          TACTAATCTC TCTTGGTAGA GGATATT-AA CTTTACTGGT GGCTTATTTG
          TTTCATTGTG TGAAATAATA GTTTTGGCCT AGTTAAACAT GCTTTCTAGG
          TCGTATTGTG AAGCTTGACT ACATTTTCAA CTTCTAGAGA TATGTTAATA
          TTCTTTAAGA CATTAAATGG ATAA-CCTTA AGGTTAATAG TTTGGAGTCT
          CATCGCCCTT AATCTCCAAG TATAGTGGAA TGAAGTAATG CCTGTAACCC
          AAATTTGGGA GACCTTAGAC CTCAGTGATT TATTTGCTTA TTTTGTTTTG
          ATGATTGCTC AAGTAAAA-G CCTCTTTTTT TGACATGATT ATGTAGGAAG
          ACACCGGTGG GTGGAGTATG CACAGAAGAA TCG--CCCCC GTTATGACCA
          ATACAAAGAT GCTTGGGATA CTAGCGTTGC CCTTGAGGTA CTCCT-TCCT
          ATATATACTT TTCA---TAC -----ATACA ACAATATAT- ATTCAACAAT
          GT-------- ------TTAT CTGCAGGTCA AAGTTGGAGA CAGCATTGAA
          ATTGTTCGCT TCTTTCACTG CTATAAACGT GGGGTTGATC GTGTTTTTGT
          TGACCACCCA ATGTTCTTGG AGAAAGTAAG CAAGC-AT-A T--TATGATT
          ATG------- ---------- ---------- ---------- ----------
          ---------- ---------- ---------- ---------- ----------
          ---------- ---------- ---------- ---------- ----------
          ---------- ---------- ---------- ---------- ----------
          ---------- ---------- ---------- ---------- ----------
          ---------- ---------- ---------- ---------- ----------
          ---------- ---------- ---------- ---------- ----------
          ---------- ---------- ---------- ---------- ----------
          -------AAT A--CATTTTG AACA------ ---------- -------TCT
          TTTAACTCTA CTGGTGCTTT TA-------- AGGTTTGGGG CAAAACTGGT
          TCAAAAATCT ACGGCCCCAA AGCTGGACTG GATTATCTGG ACAATGAACT
          TAGGTTCAGC TTGTTGTGTC AAGTAAGTTA CTT----GTT ATACTGTTGT
          CTTGGAATTT TATGTGGCAT TTTACTTTTT GTCTTTAATC GTTTTCTCAA
          CCTTATTTTC T--------- -CAGGCAGCC CTAGAGGCAC CTAGAGTTTT
          GAATTTGAAC AGTAGCAACT ACTTCTCAGG ACCATATGGT AA-CACATCC
          TAGTTTCACT AGC-AACC-- -------ATA GTATATCATT GTAGGTAATC
          AAC------- -GCCTATTCC TGCAGGAGAG GATGTTCTCT TCATTGCCAA
          TGATTGGCAC ACAGCTCTAA TTCCCTGCTA CTTAAAGTCA ATGTACCAGT
          CCAGAGGAAT CTATTTGAAT GCCAAGGTAA AATTTATTTG TATACACTTG
          ATTGCACTTT -ACCCTTCAT ATCAGTAAGG TTGTATTAAT ATAT--GATA
          AATTTCACAT TGCCTCCAGG TCGCTTTCTG CATCCATAAC ATTGCCTACC
          AAGGCAGATT TTCTTTCTCT GACTTCCCTC TTCTCAATCT TCCTGATGAA
          TTCAGGGGTT CTTTTGATTT CATTGATGGG TATGTATTTA ATGCTTGAAA
          TCAGACCACC AACTTTTGA- ---------- TGCTAGTAAA TTCAGTTCTT
          AAAATTTTGC AGATATGAGA AACCTGTTAA GGGTAGGAAA ATCAACTGGA
          TGAAGGCTGG GATATTAGAA TCACATAGGG TGGTTACAGT AAGCCCATAC
          TATGCCCAAG AACTTGTCTC TGCTGTTGAC AAGGGTGTTG AATTGGACAG
          TGTCCTTCGT AAGACTTGCA TAACTGGGAT TGTGAATGGC ATGGATACAC
          AAGAGTGGAA CCCAGCGACT GACAAATACA CAGATGTCAA ATACGATATA
          ACCACTGTAA GATAAGATTT TTCCCCACTC CAGTATATAC TAAATTATTT
          TGTATGTTTA TGAAATTAAA GAGTTTCTTG CTGATCAAAA TCTCCATACA
          GGTCATGGAC GCAAAACCTT TACTAAAGGA GGCTCTTCAA GCAGCAGTTG
          GCTTGCCTGT TGACAAGAAG ATCCCCTTGA TTGGCTTCAT CGGCAGACTT
          GAGGAGCAGA AAGGTTCAGA TATTCTTGTT GCTGCAATTC ACAAGTTTAT
          CGAATTGGAT GTTCAAATTG TAGTCCTTGT AAGTACCAAA TGGAATCATT
          CTATCTT--- ----TCTTGT TGAGTTTACT TGTGCTGAAA CTGAAATTGA
          CCTGCTGCTC ATCCTATGCA TCAGGGAACT GGCAAAAAGG AGTTTGAGCA
          GGAGATTGAA CAGCTCGAAG TGTTGTACCC TAATAAAGCT AAAGGAGTGG
          CAAAATTCAA TGTCCCTTTG GCTCACATGA TCACTGCTGG TGCTGATTTT
          ATGTTGGTCC CAAGCATAAC CTCTGAGCTA AGCGGGCCCA CATCACAGAA
          ATCTTATATG CATAGTAATT GACTAAACTA CTGGAATTGG AATCTTAGTT
          ATTAACTAGT CAATATTCTA TTGAATATTC TAGAGCAT-A AGGATTAATA
          TAGCGATCTA GAATTTCGAT TTATCACAAT TCTAATACTA ATATTATTAA
          ATAGTGATTG TAAATATTGT TAATATTCTT TGATTTTCAA TTTGAATTGA
          ATGGTAAATA TTCTTTTTTT TTTTCATTTC TTTTTTTGGC ATTTGAAATA
          CTTTTTATTA CAGTTCTATA TTATATTCTA TATTTGTATA TTATATTCTA
          TATTATATAT ATCTCTCATT CTATATTTAT TTCAAATTCT AATTGTTTAA
          TGGAATGGTT AGTTATAACT AATGAGACAT TCCTCGGCTT TCAGGGGAAA
          GTGAAGATAA AAAACAAGAA TCGATCGTTC AAGTATTCCA AATTGAATGG
          CAAAATGACA GGAAGCGAGA CATATAGATC GGGTATATAT CCATCTATAT
          TGAATTGCGG ATTCCGAAAT GATAAAATCA TTTTTGATTG GACAAAAAAA
          GGGTCTCCTA TAGAAGATAG TTAATAAAAT CAAAGAGGAG AAAACGCGTT
          TTCGAGATAG GAATCGGTAT CTAATGAATT CAATGGTTCC AGTATAAATG
          AAAGAAAAAT AAAAAGGAAT GAAATCACAA CGAGATCCTA ATCTCAAAAC
          AAAAAGAAAG GGGGATATGG CGAAATTGGT AGACGCTACG GACTTAATTG
          GATTGAGCCT TGGTATGGAA ACTTACTAAG TGATCACTTT CAAATTCAGA
          GAAACCCTGG AATTAACAAA AATGGGCAAT CCTGAGCCAA ATCCTGTTTT
          CTGAAAACAA ACCAAGGTTC AGAAAAAAAG GATAGGTGCA GAGACTCAAT
          GGAAGCTATT CTAACAAATG GAGTTAAATG CGTTCGTAGA GGACTCTTTA
          CATCGAAACT TCAGAAAGAA AAAGAATGAA GTGAAGGATA AACGTATATA
          CATACGTATT GAATACTATA TCAAATGATT AATGACGACC CGAATCCGTA
          GTTTTTCTAT AAAAAATCGA AGAATTGGTG TGAATCCATT CTACATTGAA
          GAAAGAATCG AATATTCATT GATCAAATCA TTCACTCCAT AGTCTGATAG
          ATCTTTTGAA GAACTGATTA ATCGGACGAG AATAAAGATA GAGTCCCGTT
          CTACATGTCA ATACCGGCAA CAATGAAATT TATAGTAAAA GGAAAATCCG
          TCGACTTTAA AAATCGTGAG GGTTCAAGTC CCTCTATCCC CAAAAAGACT
          ATTTAACTCC CCAACTATTT ATCCGACCCC CTTTCCTTAG CGGTTCCAAA
          TTCCTTATCT TTCTCATTCA CTCTATTC-- ---------- ----------
          ---TTTTAGA AATGGATTTT TTTT-CTAAG CGTAAATGGC TTTCTCTTAT
          CACAA----T TTGATATCTA TGATACACAT AGAAATGAAC ATCTTTGAGC
          AAGGAATCCC TAGTTGAATG ATTCCCGATC AATACAATAT CATTACTCAT
          ACTGAAACTT ACAAAGTCAT CTTTTTGAAG ATCGAAGAAA TCCCCCGGCT
          TTGATAAAAT TTTTTAATCG ACTTTTGTCC TT-TTAATTG ACATAGACCC
          CAGTTATATG ATAAAATGAG GATACTACGG AAAGGACTCT AAATCCTCAT
          GTGGATCATT GTCGAAACCT GCACA-GCAG AACGACCCGC GAACTCGTTT
          TAAACAC-CG GGGG-CG-GC GCTCGCTC-- GTCGCGC--- ------GC-C
          TCCC------ CCCGTCGCCC GAGGCGC--- -----GCAAG CTCT------
          --TCGGGCGA CCAACGAA-- --CCCCGGCG CGGAAAGCGC CAAGGAATAC
          TACAATCGAC AGCCCTCCCC CTCGCGCCCC GTTCGCGGAT CGTGCGGGGG
          GAAGCGCGCT GCTCTGTT-- --AACACAAA CGACTCTCGG CAACGGATAT
          CTCGGCTCTC GCATCGATGA AGAACGTAGC GAAATGCGAT ACTTGGTGTG
          AATTGCAGAA TCCCGTGAAC CATCGAGTCT TTGAACGCAA GTTGCGCCCG
          AAGCCATTTG GCCGAGGGCA CGTCTGCCTG GGCGTCACGC ATCGCGTCGC
          CCCCTC---- -GCACGCCGC AAGGCTTT-A GCGCGGGGG- -CGGAAGCTG
          GCCTCCCGTG CGCCCC-GAG CGCGCGGCCG GCCTAAATGC GAGTCCACGT
          CGACGGACGT CGCGGCAAGT GGTGGTTGAA ACTCAACTCT CTCTTGTTGT
          CGCGGCTACA GCCCGTCGCG CGTCCGGACT CCCCGACCCT CACCGCG-CC
          ------TCAC CAGGCGCTCC GACCGCGACC CCAGGTCAGT AAGTTCTTTA
          TCAGCAC--- -------GTT CTTCAAATAA AAATTATGTA GCATTCTTAT
          TTGGCCGTGA CATGCTACTG TATT-ATTAT ---GTGTT-G TTAGATAATA
          GGGTTTTCCA GTTTCAGACC TCACTTGCGA GATTACACTG AATATGTTGT
          TGTAGATG-- ---------- ---------- ---------- --AATTAATT
          AA-------- ---------- ---------- ---------- ----------
          ---------- ---------- ---CCTTTGG ACGTTATTAG TACAGAAAAC
          TTAAAACTCG AGGTTCAATA TTTCCTTGGA ACTATGAGGT AGAAGTTGAT
          GAAAAAGAGC TAACAAAAAT GTGTTTTCAT T--GTGTGTG TATGACA---
          ------ACCA CATATAGTAA GCTAAC---- ---------- ----------
          ---------- ---------- ---------- ---------- ----------
          ---------- ---------- ---------A ATTACATCTG AATTGTATAC
          TTAAGTTAGA AATGTCCATA TAAACAATAG CACTAGGTGA TTTCTTCTTG
          TCTACCCAAG TCTTGGTTAA CATAGTTACT TGACAGCTGC GCCTGAGGAA
          TTTCAAATTG ACCTGGACAT CACAGTTATT AAAGAAAAA- -G-TTCATCA
          AGCCAATTAT TTGTT-GTAT TTTTTGTAAA TCCAGTTTAA GTGATCTATT
          GTCCAGATAT TGTAATGATC TTAAGCTATA TTATGCGTAG CACCTTCCTA
          CTGTGTTATT GAAAGGGATT TTGATTTTCT TTCTTTCCAG AAAGAAGCAC
          CTAAGGAGGA GGTAGAGAGG CTAATACTTC AAGCAGGGGG AGTGAAAACT
          CTCATTGGCT GCTTACATGG AGTTTCAGAC ATGCACAAAG CCAAAAAGGA
          AAGCAAAGAA TCAGCCAAAC CTGTCAATCT TGATGCACAA CGGGCAGAGG
          GACTGTGTTC TATACCAGCC CTTATTTGCA ACACATTTTC CATYTCCAAG
          CACAGTTCCC TCTCTTTTTC TACTCCCACA TCTTTTCCAA AGGTACACTT
          CACTCCCTTC TCTT-----G AAA--TTTGC AGTAATCAAA CATGGAGTTT
          GCTGAAGTTT ACATTTTTTG ACCTTTTTCG TGTAGGAATT GGAATGGGGT
          TTGTCTTT-- ---------- ---TTTTTTC TCGCAATTTT ---CTCAGTA
          ACCAAACATG GGTTTTGCTA AAGATTACTT TTTTTTTTAC CT-----GAG
          TAGGAATTGG AATGAGTTTT TGGATTTTTC GAAATTTTCT CAGTAACCCA
          ACATGAGTTT TTTTTGCTAA AGTTTCCGTT TTTTTGAGGT GGGATTGAAT
          TGAGGTTTGC TTATTTTTC- ---------- ---------- ----------
          ---------A TATTTTTGGA CTTTTTT-GA GTTGGAATTA AATTGGGTTT
          TGCTAAATTT TCCAT----- --GATT---- ---------- ----------
          ---------- ---------- ---------- ---------- ----------
          ---------- ---------- ---------- --TTGAGTTT GAACTGAAAT
          GAGTTTTGTG TAGACTGCAG GTTTG----- ---------- ----------
          ---------- -----GGACA AAGAGCTTAA GCGCCTGGTG GTTGAAACCA
          CTGCAAATCA GGTGATTGAT GC-------- ---------- ----------
          ----ATGTTC TGTTTATCCT AAATTAATAG ATAGCTGAGC ATCATCTTCA
          ACAAGTGAAG CTGATGCCTC CACTTTGTTG CCTTGACTTA GAGGTTAATA
          TTACCCAAGA AAGTGTGAAA ACAAAATACA TAAAACTGCT AAATT-CTTG
          ATTGCTTACA AGTCTTAGAG CTGTAGACTA AATAATCTGA C-TTCCATTT
          ATTATTAGCT GCCATAATTG ATAGATGTAT TTTTTATGTT AATTGATGCT
          GTCTTTGCTC GGTCTGAGAC TCTGAGTTTT CCTCTTT-GG TTAATGAACT
          TCTCTAACCG GTCCTTTAGG ATTATTT-GC ATTTCCCGAC CTCCTTGGTC
          TGTCAGTATT CTGCAGTCTA CATCATACTG TCC-GGCTTT AACTGTAGAT
          GGGTCTTATT TTTTATCTTT TTTGACAATC CTTTTT---- ---ATAC--A
          GAGGAATGT- ------ATAA -GAATGTTGG CATATGCTTT CGCAATAGTT
          GCTTGTCAGG TTGTCTTATG AATTATGATA GGGCTCATTT TTGGGATTAT
          TTTGTTCTTG C-AGGACCCT TTGGTTTCTA AAGGAGCAAA TTTGGTACCT
          CTTCTGGGTA TAGACGTTTG GGAACACGCA TTGCAGTCTA CATCATACTG
          TCC-GGCTTT AACTGTAGAT GGGTCTTATT TTTTATCTTT TTTGACAATC
          CTTTTT---- ---ATAC--A GAGGAATGT- ------ATAA -GAATGTTGG
          CATATGCTTT CGCAATAGTT GCTTGTCAGG TTGTCTTATG AATTATGATA
          GGGCTCATTT TTGGGATTAT TTTGTTCTTG C-AGGACCCT TTGGTTTCTA
          AAGGAGCAAA TTTGGTACCT CTTCTGGGTA TAGACGTTTG GGAACACGCA
          T-CCACTCAG CCATCTCTCC CAATTGAAAA AGATAATTAA TACATGAGAT
          AGCACATTAA GATAAAGGAA AGAATCTTTC TTTCTCTCTT TTCTTCTTTC
          TATATTATAT AGATATGTAC AACTTTTATC ATCAATTTCC TTTATCTCTT
          TATCT-AAAG TAAAGGAAGG GCTCAGAAGA GCCAAGAATC TCAAGAAAAA
          TAAAGAAGAC CTCTTTTCTT TGTCTTGATT TTGTTCGAAA GGACCCTCTT
          ATTCTCATGG CCTGGTCTGG TCAGTACCCA GCCGGGCCTC TTTTGTTCCA
          ATTAATTTG- -----AAAAC AAAAATGTTT GTTATAGTTG TAATATTTCA
          TTTTAATTGA ATAGTTAATA TTCAAGCAAC AAGAAAAAAT TCCCATTTTT
          TATATTTTTA TAT------A AAGTAAAATA AAA-TATATG AAATAGAAAA
          TTCGATCAAA AAAAAAGTCT CATTTCTCTT TCTGCTTTTT GATTTTATGT
          TTACCATCTT GCTGGACTAA AAAAAAGAAG CTTTCGAGTA TTCCACAATG
          CATTTTTATG TTATGATTTT AGTCGTTTTG ACGACCCTAT CTTATCCTAT
          CTTAATTACC ACAATTCCCC TGTTCGACAA AAGTTGTATT TGTATACAAT
          AATCGGATTG TAGCGGGTAT AGTTTAGTGG TAAAAGTG
S_paci016 -TGTTTCWTC TKTCAGGCGA AGCATTGCTT ATGGGAGTGA CAAAATGCAT
          GTGCTTCGGA AGACCTTTAT CTCCTGGTTC AAATCGTGCA TGGGCCATTA
          TATACTTCAT ATCATCATGG TGCGAGTCTC ATCATTACAC TTCTTTACCA
          CATTTATTTA TTTATGTAGA ---------- ---------- ----------
          ---------- ---------- ---------- ---------- ----------
          ------WATG CAWGGTTCTG TCCACGGAC- ATGTTATTAT ATTTTGAAAA
          GAAAATCAGA TCACATGTTT GTTATTCTGG AAAAGAAGTT CCATTTATCT
          AAACGCTTGT CTCAATTTAG AATGCTTGAT GGTGTATAGC CATTAAACAT
          TTGCACTCTT CACATTATCT TTGCTCCTTG TACACTAATT TGTTATCAAG
          TTATTGCAAT CACCAGC--- -AAATCATTT CTTAATATTA ATGCTTAGAT
          ACCTTTCGAA ------CTTC ATTTTGGGGG T---GATCCA CATGATCTAT
          AAGCAGTATG CTGAGATTTT ACTCTTTTTT T--------- -CTGTGACTA
          CATGCGAAGA CATCTTTAAA GGATTGATCC TACGATATAC AAAACATTTA
          TATCTGCAGG CTGACATTCC TGGTTGCTGA GGCATGTGTT GTTGCTGGAG
          CAAAGAAAAA TGCTTACCAC ACCAAGTATC -AACGTAATG CTCATAACTT
          CCCTCTAGAC CTAGCTGCTA TCGAAGCTCC ATCTACAAAT GGATAAGATC
          CCAGCCTAGT CTATAGGAGG TTTTGGAAAG AAAGGAGCAA TAATCATTTT
          CTTGTTCTAT CAAGAAGGTG CTATTGCTCC TTTCTTTTTT T------CTT
          TTTCTTTATT AATTTACTAG TATTTTACTG ACATAGACTT TTTTGTTTAC
          ATTATCGAAA AAGAA---GG AAAGGGTATT TGCCTGCATT TATTCATGAT
          ---------- ---TGAGTAT TCGAT-TTTG ATTTTCTATT TATTTCAAAT
          TGTAGAAATA TAACTTGTTC CTCTTGTTGC TAGTGTTACT ATATCTTTTT
          TATTTCATTT CACAAAAAA- -TATAATTTT GACTTCATAT TCTTATCTTT
          GAAATAA-TA AT---CGAAA TAATAATATC ATTGAAATAA GAAAGAATAG
          AAATATTCGA ACTTGAATCT TTTGTTTTCG AATTTAAATA ATGTAAAAAT
          GGAATATTAA GTAGGCGAGG GGGCGGATGT AGCCAAGTGG ATCAAGGCAG
          TGGATTTGTG AATCCTGTGG ATAAATTTGG TAACAAATAT TATGAGAAGC
          TAGGCGATAC GCAATATGGT TGGTACATCT GCTTCATGCT TTCATGTGTC
          TTAATCAGTT TGCATTGCAC ATCTTACTTG TCGTT-ATCT TGTTTAATAC
          GAGTGCCACA GAATGTATTT TCAAGGTTGT GGGTTCCCTC AAGTATCGCC
          TAAAAGTTGA GGGTGCTATC ATTTGGTTGT ATAGTCTTAT GCTCTGA-TA
          TTTTCCCCTT AAGGTGATCA GAGGAAAGGC TTTATGTAGC CACATATAAG
          AAT-GGTTAT ATTCCCCATG TTCTAGGTAA AAGAGAAAAG ATCTCTTG--
          ---------- ---------- ---------- -CTCTATATT TACTGAGTAG
          GTTATATTTC CCTTGTTCTA GGTAAAAGAG CTAAGGTTTC TTGCTCCTTG
          TTCACTGAAT AGTTGTTGCT GTTGCTACTT TGTCAAGACT TGTACTTTAT
          GGTGACAGAA CTTAGTGTGG TTCAATTGAT TTGCTTAAGT ATGTGTACTC
          TACTAATCTC TCTTGGTAGA TGATGTTTAA CTTTACTGGA GGCT-ATTTG
          TTTCACTGTG TGAAATAATA GTTTTTGCCT AGGTAAACAT GCTTTCTAGG
          TCGCATTGGG AAGCTTGACT ACATTTTCAA ATTCTACAGA TATGTTAATC
          TTGTTTAAGA CACTAACTGG ATAA-CCTTA AGAGTGATAG TTTGGAGTCT
          CATCGCCTTT AATCCCCAAG TATAGTGGAA TGCAGTGATG CCTGTAACCC
          AAATTTGGGA GACCTTTGAC CTCAGTGATT TATTTGTTCA TTTTATTTTT
          ATGATTGCTC AAGTAAAA-G TATCTTTTTT TGACATGATT ATGTAGGAAG
          ACACCGGTGG GTGGAGTATG CACAGAAGAA TCG-CCCCTC GTTATGACCA
          ATACAAAGAT GCTTGGGATA CTAGTGTTGC GGTTGAGGTA CTCCTATCTT
          ATCA------ --TACAATAT A---TCTCTT CCATTCCCTC ATTCAAGCAT
          ATTCTGATCC -CTACTTTAT CTGCAGGTCA AAGTTGGAGA CACCATTGAA
          ATTGTTCGTT TCTTTCACTG CTATAAACGT GGGGTTGATC GTGTTTTTGT
          TGACCACCCA ATGTTCTTGG AGAAAGTAAG CATATTCTCA ACCCTTAGGG
          ATAT------ ---------- ---------- ---------- ----------
          ---------- ---------- ---------- ---------- ----------
          ---------- ---------- ---------- ---------- ----------
          ---------- ---------- ---------- ---------- ----------
          ---------- ---------- ---------- ---------- ----------
          ---------- ---------- ---------- ---------- ----------
          ---------- ---------- ---------- ---------- ----------
          ---------- ---------- ---------- ---------- ----------
          -------ATA CTACAACGTG AATA------ ---------- TTGAATTTCT
          TTTGACTCTA CTGCTGCTTT TACCCTTTTA AGGTTTGGGG CAAAACTGGT
          TCAAAAATCT ATGGCCCCAA AGCTGGACAA GATTATTTAG ACAATGAACT
          TAGGTTCAGC TTGTTGTGTC AAGTAAGTTA CTT----GTT GTACTGTTGT
          CTTGA--CTT TATGTGGCAT TTTACT-TTT GTCTTTAATC CTTTTTT-AA
          CCTTGTTTTC TTTGTCACTC TCAGGCAGCC CTAGAGGCAC CTAGAGTTCT
          GAATTTGAAC TGCAGCAAAT ACTTCTCAGG ACCATATGGT AA-CACATCC
          CAGTTTCAGA AAA-CTCCTT AGAAATCATA GTATATCCTT GTAAGTAATC
          ATCTTTATTT TGCCAATTTC TGCAGGAGAG GATGTTCTCT TCATTGCCAA
          TGATTGGCAC ACAGCTCTCA TTCCCTGCTA CTTGAAGTCA ATGTACCAGT
          CAAGAGGAAT CTATTTGAAT GCCAAGGTAA AATCTTTTTG TATTCACTTG
          ATTGCACTTT -ACCCTGCAA ATCAACAAGG TTGTATTAAT ATAT--GATA
          AATTTCACAT TGCCTCCAGG TCGCTTTCTG CATCCATAAC ATTGCCTATC
          AAGGCCGATT TGCTTTCTCT GACTTCCCTC TTCTCAATCT TCCTGATGAA
          TTCAGGGGTT CTTTTGATTT CATTGATGGG TATGAATTTA ATGCTTGAAA
          TCAGACCACC AACCTTAGAA GCTCTTTTGA TGCTAATAAA TTGAGGTTTT
          TAAATTTTGC AGATATGAAA AGCCTATTAA GGGTAGGAAA ATCAACTGGA
          TGAAGGCTGG GATATTAGAA TCACACAGGG TGGTTACAGT GAGCCCATGC
          TATGCCCAAG AACTTGTCTC TGGTGTTGAC AAGGGTGTTG AATTGGATAA
          TGTCCTTCGT AAGACTTGCA TAACTGGGAT TGTGAATGGC NNNGATACCC
          AAGAGTGGAA CCCAGCAACT GACAAATACA CAGATGTCAA ATACGATATA
          ACCACTGTAA GATAAGATTT TTCTA-ACTT CAGTATATAC TAAAATATTT
          TGTATGTTTA TGAAATTAAA GAGTT-CTTG CTAATCAAAA TCTCTATACA
          GGTAATGGAC GCAAAACGTT TACTAAAGGA GGCTCTTCAA GCAGCAGTTG
          GCTTGCCTGT TGACAGGAAG ATCCCTTTGA TTGGCTTCAT CGGCAGACTT
          GAGGAGCAGA AAGGTTCAGA TATTCTTGTT GCTGCAATTC ACAAGTTCAT
          TGGATTGGAT GTTCAAATTG TAGTCCTTGT ATGTACCAAA TGGACTCATG
          GTATCTT--- ----TCTTGT TGTGTTTACT TGTGCCAAGA TTGAA-TTGA
          CCTGCTACTC ATCCTATGCA TCAGGGAACT GGCAAAAAGG AGTTTGAGCA
          GGAGATTGAA CAGCTCGAAT TGTTGTACCC TAACAAAGCT AAAGGAGTGG
          CAAAATTTAA TGTCCCTTTG GCTCACATGA TCACTGCTGG TGCTGATTTT
          ATGTTGGTTC CAAGTA---- ---------- ---------- CATCACAGAA
          ATCTTATATG CATAGTAATT GACTAAACTA CTGGAATTGG AATCTTAGTT
          ATTAACTAGT CAATATTCTA TTGAATATTC TAGAGCAT-A AGGATTAATA
          TAGCGATCTA GAATTTCGAT TTATCACAAT TCTAATACTA ATATTATTAA
          ATAGTGATTG TAAATATTGT TAATATTCTT TGATTTTCAA TTTGAATTGA
          ATGGTAAATA TTCTTTTT-- ----CATTTC TTTTTTTGGC ATTTGAAATA
          CTTTTTATTA CAGTTCTATA TTTGATTCTA T--------- ----------
          -ATTATATAT ATCTCTCATT CTATATTTAT TTCAAATTCT AATTGTTTAA
          TGGAATGGTT AGTTATAACT AATGAGACAT TCCTCCGCTT TCAGGGGAAA
          GTGAAGATAA AAAACAAGAA TCGATCGTTC AAGTATTACA AATTGAATGG
          CAAAATGACA GGAAGCGAGA CATATGGGTC GGGTATATAT CCATCTATAT
          TGAATTGCGG ATTCCGAAAT GATAAAATCA TTTTAGATTG GACAAAAAAA
          GGGTCTCCTA TAGAAGATAG TTAAGAAAAT CAAAGAGGAG AAAACACGTT
          TTCGAGAGAG GAATCGGTAT CTAATGAATT CAATGGTTCC AGTATAAATG
          AAAGAAAAA- -----GGAAT GACATCACAA CGAGATTCTA ATCTCAAAAC
          AAAAAGAAAG GGGGATATGG CGAAATTGGT AGACGCTACG GACTTAATTG
          GATTGAGCCT TGGTATGGAA ACTTACTAAG TGATCACTTT CAAATTCAGA
          GAAACCCTGG AATTAACAAA AATGGGCAAT CCTGAGCCAA ATCCTGTTTT
          CTGAAAACAA ACAAAGGTTC A-AAAAAAAG GATAGGTGCA GAGACTCAAT
          GGAAGCTATT CTAACAAATG GAGTTAAATG CGTTGGTAGA GGACTCTTTA
          CATCGAAACT TCAGAAAGAA AAAGAATGAA GTGAAGGATA AACGTATATA
          CATACGTATT GAATACTATA TCAAATGATT AATGACGACC CGAATCCGTA
          GTTTTTCTAT AAAAAATCGA AGAATTGGTG TGAATCCATT CTACATTGAA
          GAAAGAATCG AATATTCATT GATCAAATCA TTCACTCCAT AGTCTGATAG
          ATCTTTTGAA GACCTGATTA ATCGGACGAG AATAAAGATA GAGTCCCGTT
          CTACATGTCA ATACCGGCAA CAATGAAATT TATAGTAAAA GGAAAATCCG
          TCGACTTTAA AAATCGTGAG GGTTCAAGTC CCTCTATCCC CAAAAAGACT
          ATTTAACTCC CCAACTATTT ATCCGACCCC CTTTCCTTAG CGGTTCCAAA
          TTCCTTATCT TTCTCATTCA CTCTATTC-- ---------- ----------
          ---TTTTAGA AATGGATTTT TTT--CTAAG TGTAAATGGC TTTCTCTTAT
          CACAAGCCTT TTGATATCTA TGATACACAT AGAAATGAAC ATCTTTGAGC
          AAGGAATCCC TAGTTGAATG ATTCCCGATC AATACAATAT CATTACTCAT
          A-TGAAACTT ACAAAGTCAT CTTTTTGAAG ATCGAAGAAA TTCCCCGGCT
          TTGATAAAAT TTTTGAATCG ACTTTTGTCC TT-TTAATTG ACATAGACCC
          CAGTTATATG ATAAAATGCG GATACCACGG AAAGGACTGT AAATCCTCAT
          GTGGATCATT GTCGAAACCT GCGAA-GCGG AACGACCCGT GAACGTGTTT
          -GAACACTCG GGGG-CG-CC GCGCGGCC-G GGGGTGCTTA GG-CCCCC-C
          CGCCCGGCCG CGCGTCTCCC TCGCGTCCCC GGCGCGCGC- ---GTGCGCG
          CGTCGGGCGA CTAACGAA-- --CCCCGGCG CGGAAAGCGC CAAGGAATAC
          C-GAATCGGC AGCCC----- -TCCTG---- ---------- --CGC-GGGG
          GGCTAGTGCT GCTTTTGA-- --AACACAAA CGACTCTCGG CAACGGATAT
          CTCGGCTCTC GCATCGATGA AGAACGTAGC GAAATGCGAT ACTTGGTGTG
          AATTGCAGAA TCCCGTGAAC CATCGAGTCT TTGAACGCAA GTTGCGCCCG
          AAGCCATTAG GCCGAGGGCA CGTCTGCCTG GGCGTCACGC ATCGCGTCGC
          CCCCCCTGC- -GCACGCCGC GAGGCGTCGC GCGCGGGGG- -CGGAATCTG
          GCCTCCCGTG CGCCCC-GAG CGCGCGGCTG GCCTAAATGC GAGTCCACGT
          CGACGGACGT CGCGGCGAGT GGTGGTTGAA ACTCAACTCT CT-CCGTCGT
          CGCGGCCTCA GGCCGTCGCG CGTCCGGACC CCCCGACCCT TTCCGCG-CC
          T--------- CGTGCGCTCC GACCGCGACC CCAGGTCAGT AAGTTCTTTA
          TCAGTACACA TTCATAGGTT CTTGAAATAA AGTT-CTGCA GCATTCTTAT
          TTGCCGGCGA CATGCTACTG TGTTTATTAT ---GTGTTTG TTAGCTTATA
          GGCTCTTCCA GTTCTAGACC TCACTTTTGA GATT-CACTG GGTATGTTGT
          TGTAGGGTAT GTTCTTGGAG ATAATAGGCT CTTGTTTCAA CAAATTAATC
          AA-CTCCTGT CCAGAGACTT GGTTCTTGGG GTAAAATTTG CATTAGTTGT
          CAACTTAACC CGATGGTGTA AAATCTTTAG ACGATATTAG TACCGAAAAC
          TTAAA-CTCG AGGTTCAATA TTTCTGAAGA ACTATGAGGT AAAAGTTGAT
          CAAAAAGAGC TAACAAAAAT GTGTTTTCAT TTTGTGTGTG TATATGATT-
          ------ACCA CATAAAGTAA GCTAAC---- ---------- ----------
          ---------- ---------- ---------- ---------- ----------
          ---------- ---------- ---------A ATTCCATCTG AATTGGATTC
          TTAAGTTAGA AATGTCCATA TAAACAATAA CAGTGGGTGA TTTCTTCCTG
          TCTGCCCAAG TCTGGGTGGA CATAGTTACT CGGCAGCTGT GC-TGAGGAA
          TTACAAATTG ACCCGAACAG CACAACTATT TAAAAAAAA- -G-TCCATCA
          AGCCAATTAC TTATT-GATT TTTTCGTAAA TCCAGTTTAA GTGATCTATT
          GTCCAAATAT TGTAATGATC TTAAGCTATG TAATGTGTGG CACCTTCCAA
          CTCTGTTATT GAATGTGATT TTGATTCACT TT----CCAG AAAGAAGCAC
          CTAAGGAGGA GGTAGAGAGG CTAATACTTC AAGCAGGCGG AGTAAAAACT
          CTCATTGGCT GCTTACATGG AGTTTCAGAC ATGCACAAAG CCAAAAAGGA
          AATCAAAGAA TCTGCCAAAG CTGTTAATCT TGATGCAAAA GAGGCAAGAG
          GACCTTGTCC TATACCAGCC CTTATCTGCA ACACATCTTC AATCTCCAAG
          AACAATTCCC TCTCTTTTCC CACTTCCACA TCTTTTCCAA AGGTACACTT
          CGTTCCCTTC TCTTTTCTTG AAA-TTTCGC AGTAAACAAA CATGGGGTTT
          GCTAAAGTTC ACATTTTTTG ACCTTTTCAG AGTAGGGATT GGAATGGGTT
          TTGTTTCTTT CCCCACCCT- GGATCTTTTC TTGAAATTTT ---CTCAGTA
          GCCAAACATG GGATTT---- ---------- ---------- ----------
          ---------- ---------- ---------- ---------- ----------
          ---------- ----TGCTGA AGTTTTCTAT TTTT-GAGCT GGAATTGAAA
          TGGGG-TTGC TGAATTTTCA ATTTCTCTGA GTTTTTTGAG TTGGGGTTGC
          TGAATTTTCA AATTTTTGGA TTTTCTT-GT GTTGGAATTG AATTGGGTTT
          -GCTGAATTT TCCATTTTG- CTGAC----- ---------- ----------
          ---------- ---------- ---------- ---------- ----------
          ---------- ---------- -------TGT TTTTGAGTTT GAACTGAAAT
          GAGTTTTGTG TAGACTGGAG GTTTGATTAT AAAGTGTGTT CGTGTGGGAG
          GAGTGGAAGT TCCAAGGACA AAGAGCTTAA GCGCCTGGTG GTTGAAACCA
          CTTCAAATCA GGTGATTGAT GCATGCTCTA TTTATCCTAT ATTAATATAC
          AGATATGTTC TATTTATCCT AAATTAATAG ATAGCTGAGC ATCATCTTCA
          ACAAGTGAAG TTGATTCCTC CACTTTGTTG TCTTAACTCA GAGGTTATTA
          T---CCAATA AAGCGCAAAA AGAAAATGTG GAAGACTGCT AATTT-CTTG
          ATCGCCTAGA AGTCTTAAAG CTGTAGATTA AATAATCTGA CCTTTCATTC
          ATTATTAGCT GCCACAATTG AGAGATGCAT TTTTTATGTT AATTGATGTT
          GTCTTTGCAC CAGCTGAG-- ------TTTT CCCCTT-AGG TTAATGAACT
          TCTTTGACCA GTCCTTTAGG ATTATTTTGC ATTTCCCCAC CTCCTTGGTC
          AGTCAGCATT CTGTAGTCTA CACCATACCG TGCAGGCTTC AACTGTAGAT
          AGGTCTTTAT TTTTGTCTTT TTTGGCAATC TTTTTTT--- ---ATATA--
          GGGGATTGC- ------ATAA -GAAAGTTGG CATATGTTTC TGTAATTGTT
          GCTTGTCAGG TTGCCTTATG AATTATGAGA GGGATCATTT TTGGGATTGT
          TTTGTTCTTG C-AGGACCCT TTGGTTTCTA AAGGAGCAAA TTTGGTACCT
          CTTCTGGGTA TAGACGTTTG GGAACACGCA TTGTAGTCTA CACCATACCG
          TGCAGGCTTC AACTGTAGAT AGGTCTTTAT TTTTGTCTTT TTTGGCAATC
          TTTTTTT--- ---ATATA-- GGGGATTGC- ------ATAA -GAAAGTTGG
          CATATGTTTC TGTAATTGTT GCTTGTCAGG TTGCCTTATG AATTATGAGA
          GGGATCATTT TTGGGATTGT TTTGTTCTTG C-AGGACCCT TTGGTTTCTA
          AAGGAGCAAA TTTGGTACCT CTTCTGGGTA TAGACGTTTG GGAACACGCA
          TTCCACTCAG CCATCTCTCC CAATTGAAAA AGATAATTAC TACATGAGAT
          AGCACAT-AA GATAAAGGAA AGAATCTTTC TTTCTCTCTT TTCTTCTTTC
          TATATTATAT AGATATGTAC AACTTTTATC ATTAATTTCC TTTATCTCTT
          GATCT-AAAG TAAAGGAAGG GCTCAGAAGA GCCAAGAATA TCAAGAAAAA
          TAAAGAAGAC CTCTTTTCTT TGTCTTGATT TTGTTCGAAA GGACCCTCTT
          ATTCTCATGG CCTGGTCTGG TCAATACCCA GCCGGGCCTC TTTTGTTCCA
          ACGAATTTG- -----AAAAC AAAAATGTCT GTTATAGTTG TAATATTTCA
          TTTTAATTGA ATAGTTAATA TTCAAGCAAC AAGAAAAAAT TCCCATTTTT
          T--------A GA-------A AAGTAAAATA AAA-TATATG AAATAGAAAA
          TTCGATCAAA ATAAAAGTCT CATTTCTCTT TCTGCTTTTT GATTTTATGT
          TTAACACCTT GCTGGACTAA AAAAAAGAAG CTTTCGAGTA TTCCACAATG
          CATTTTTATG TTATGATTTT AGTCGTTTTG ACGACCCTAT CTTATCCTAT
          CTTAATTACC ACAATTCCCC TGTTCGACAA AAGTTGCATT TGTATACAAT
          AATCGGATTG TAGCGGGTAT AGTTTAGTGG TAAAAGTG
S_phas017 -TGTTTCTTC TTTCAGGCGA GGCATTGCTT ATGGGAGTGA CAAAATGCAT
          GTGCTTTGGT AGACCTTTAT CTCCTGGTTC AAATCGTGCA TGGGCCATTA
          TATACTTCAT ATCATCATGG TGCGAGTCTC ATCATTACAC TTCTTTACCA
          CATTTATTTA ----TGTAGA AGTAAAAATC CCATATGAAC TACATTATTA
          TATGGTAATC CAGTCAACAA TCAGCATCAA ACTATCTTCT GCTGG-CATA
          TATAGATATG CATGGTTCTG TCCACAGAC- ATGTTATTAT ATTTTGAAAA
          GAAAATCAGA TCACATGTTT GTTATTCTGG AAAAGAATTT CCATTTATCC
          AAACGCTTGT CTCAATTTAG AATGCTCGAT GGTGGATAAT CATTAAACAT
          TTGCACTCTT CATCTTGTCT TTG------- TACACTAATT TTTTATCAAG
          TTATTGCAAT CACAATCTTG TAAATCATTT CTTAATATTA ATGCTTAGAT
          ACCTTTCGAG ------CTTC ATTTTGCAGG T---GATCCA CATGATCTGT
          AAGCAGTATC CTGAGATTTT ACTTTTTTTT T--------- -CTGTGATTA
          CACGCGAAGA CATCTTAAAA GGATTCATCC TACGATATAC TAAACATTTA
          TATCTGCAGG CTGACATTCC TGGTTGCTGA GGCATGTGTT GTTGCTGGAG
          CAAAGAAAAA TGCTTACCAC ACCAAGTATC GAACGTAATG CTCATAACTT
          CCCTCTAGAC CTAGCTGCTA TCGAAGCTCC ATCTACAAAT GGATAAGATC
          CCAGCCTAGT CTATAGGAGG TTTTGAAAAG AAAGGAGCAA TAATCATTTT
          CTTGTTCTAT CAAGAGGGTG CTATTGCTCC TTTCTTTTTT T------CTT
          TTTCTTTATT AATTTACTAG TATTTTACTG ACATAGACTT TTTTGTTTAC
          ATTATCGAAA AAGAA---GG AAAGGGTATT TGCCTGCATT TATTCATGAT
          ---------- ---TGAGTAT TCGAT-TTTG ATTTTCTATT TATTTCAAAT
          TGTAGAAATA TAACTTGTTC CTCTTGTTGC TAATGTTACT ATATCTTTTT
          TATTTCATTT CACAAAAAA- -TAGAATTTT GACTTCATAT TCTTATCTTT
          GAAATAA-TA AT---CGAAA TAATAATATC ATTGAAATAA GAAAGAAGAG
          AAATATTCGA ACTTGAATCT TTTGTTTTCG AATTTAAATA ATGTAAAAAT
          GGAATGT-AA GTAGGCGAGG GGGCGGATGT AGCCAAGTGG ATCAAGGCAG
          TGGATTTGTG AATCCTGTGG ATAAATTTGG TAACAAATAT TATGAGAAGC
          TAGGCGATAC GCAATATGGT TAGTACATCT GCTTCATGCT TTCATGTGTC
          TTAATCAGTT TGCATTGCAC ATCTCACTTG TCGTT-ATCT TGTTTAATAC
          GAGTGCCACA GAATGTATTT TCAAGGTTGT GGGTTCCCTC GAGTATCGCC
          TAAAAGTTGA GGGTTCTATC ATTTGGTTGT ATAGTCTTAT GCTCTGA-TA
          TTTTCCCCTT AAGGTGATCA GAGGAAAGGC TTTATGTAGC CACATATAA-
          ATT-GGTTAT ATTCTTCTTG TTCTAGGTAA AAGAGCAAAG ATCTCTTG--
          ---------- ---------- ---------- -CTCTTTATT CACTGAGTAG
          GTTATATTTC CCTTGTTCTA GGTGAAAGAG CCAAGGTTTC TTGCTCCTTA
          TTCACTGAGT AGTTGTTGCT GTTGCTACTT TGTCAAGACT TGTGCTTTAT
          GGTGACAGAA CTTAGTGTGG TTCAATTGAT CTGCTTCAGT ATGTGTACTC
          TACTAATCTC TCTTGGTAGA TGATGTTTAA CTTTACTAGA GGCT-ATTTG
          TTTCACTGTG TGAAATAATA GTTTTTGCCT AGGTAAACAT GCTTTCTAGG
          TCGTATTGGG AAGCTTGACT ACATTTTCAA ATTCTACAGA TATGTTAATC
          TTGTTTAAGA CACTAACTGG ATAA-CCTTA AGAGTGATAG TTTGGAGTCT
          CGTCGCCTTT AATCCCCAAG TATAGTGGAA TGCAGTGATG CCTGTAACCC
          AAATTTGGGA GACCTTTGAC CTCAGTAATT TATTTGTTCA TTTTGTTTTT
          ATGATTGCTC AAGTAAAA-G TATCTTTTTT TGACATGATT ATGTAGGAAG
          ACACCGGTGG GTGGAGTATG CACAGAAGAA TCG------- ----------
          ---------- GCTTGGGATA CTAGTGTTGC GGTTGAGGTA CTCCTATCTT
          ATCA------ --TACAATAT A---TCTCTT CCATTCCCTC ATTCAAGCAT
          ATTCTGATCC -CTACTTTAT CTGCAGGTCA AAGTTGGAGA CACCATTGAA
          ATTGTTCGTT TCTTTCACTG CTACAAACGT GGGGTTGATC GTGTTTTTGT
          TGACCACCCA ATGTTCTTGG AGAAAGTAAG CATATTCTCA ACTCTTAGGG
          ---------- --TCGTTTGG TGCGAAGGAT AAACACAAAT AGTCCTCGGA
          TAATATTTTA GTGGCACTTA ATTTATTGTT TGGTTGGGAA GCTTGGTATA
          ACTTATCCCG GGATTAATAA TTAGTACCGG GATAAGTTAT TCCTCCCAAG
          GGGTGGTATA GTGATCCCGG GATAAGTTAT CCCGGGATAA AATATGTAAA
          TGACAAAGAT ATCGCTTTTA ACCCTTTTTA TACATCACTT TTCACATTTA
          TGAAGGATAT TTTTGTAAAC AAACAACTTA TTCTTAAAAT TTATCCAATG
          CATATTATTT TGAATACAAC AAACCAAACA CTCAATAAAA AATAATCTAA
          GCATAACTTA TCCCATCATA ACTTGTATTC AAACCAAACG ACACCTTAGG
          GATAT--ATA CTACAATGTG AATA------ ---------- TTGAATTTCT
          TTTGACTCTA CTGCTGCTTT TACCCTTTTA AGGTTTGGGG CAAAACTGGT
          TCAAAAATCT ATGGCCCCAA AGCTGGACAA GATTATTTAG ACAATGAACT
          TAGGTTCAGC TTGTTGTGTC AAGTAAGTTA CTT----GTT GTACTGTTGT
          CTTGA--CTT TATGTGGCAT TTTACT-TTT GTCTTTAATC CTTTTTT-AA
          CCTTGTTTTC TTTGTCACTC TCAGGCAGCC CTAGAGGCAC CTAGAGTTCT
          GAATTTGAAC TGCAGCAAAT ACTTCTCAGG ACCATATGGT AA-CACATCC
          CAGTTTCAGA AAA-CTCCTT AGAAATCATA GTATATCCTT GTAGGTAATC
          ATCTTTATTT TGCCAATTTC TGCAGGAGAG GATGTTCTCT TCATTGCCAA
          TGATTGGCAC ACAGCTCTCA TTCCCTGCTA CTTGAAGTCA ATGTACCAGT
          CAAGAGGAAT CTATTTGAAT GCCAAGGTAA AGTCTTTTTG TATTCACTTG
          ATTGCACTTT -ACCCTGCAA ATCAACAAGG TTGTATTAAT ATATATGATA
          AATTTCACAT TGCCTCCAGG TCGCTTTCTG CATCCATAAC ATTGCCTATC
          AAGGCCGATT TGCTTTCTCT GACTTCCCTC TTCTCAATCT TCCTGATGAA
          TTCAGGGGTT CTTTTGATTT CATCGATGGG TATGAATTTA ATGCTTGAAA
          TCAGACCACC AACTTTGGAA GCT-TTTTGA TGCTAATAAA TTGAGTTTTT
          TAAATTTTGC AGATATGAAA AGCCTGTTAA GGGTAGGAAA ATCAACTGGA
          TGAAGGCTGG GATATTAGAA TCACACAGGG TGGTTACAGT GAGCCCATAC
          TATGCCCAAG AACTTGTCTC TGGTGTTGAC AAGGGTGTTG AATTGGATAA
          TGTCCTTCGT AAGACTTGCA TAACTGGGAT TGTGAATGGC ATGGATACAC
          AAGAGTGGAA CCCAGCAACT GACAAATACA CAGATGTCAA ATACGATATA
          ACCACTGTAA GATAAGATTT TTCTG-ACTT CAGTATATAC TAAAATATTT
          TGGATGTTTA TGAAATTAAA GAGTT-CTTG CTAATCAAAA TCTCTATACA
          GGTCATGGAC GCAAAACCTT TACTAAAGGA GGCTCTTCAA GCAGCAGTTG
          GCTTGCCTGT TGACAGGAAG ATTCCTTTGA TTGGCTTCAT TGGCAGACTT
          GAGGAGCAGA AAGGTTCAGA TATTCTTGTT GCTGCAATTC ACAAGTTCAT
          CGGATTGGAT GTTCAAATTG TAGTCCTTGT ATGTACCAAA TGGGCTCATG
          GTATCTT--- ----TCTTGT TGTGTTTACT TGTGCCAAGA CTGAA-TTGA
          CCTGCTACTC GTCGTATGCA TCAGGGAACT GGCAAAAAGG AGTTTGAGCA
          GGAGATTGAA CAGCTCGAAG TGTTGTACCC TAACAAAGCT AAAGGAGTGG
          CAAAATTCAA TGTCCCTTTG GCTCACATGA TCACTGCTGG TGCTGATTTT
          ATGTTGGTTC CAAGCATAAC CTCTGAGCTA AGCGGGCCCA CATCACAGAA
          ATCTTATATG CATAGTAATT GACTAAACTA CTGGAATTGG AATCTTAGTT
          ATTAACTAGT CAATATTCTA TTGAATATTC TAGAGCAT-A AGGATTAATA
          TAGCGATCTA GAATTTCGAT TTATCACAAT TCTAATACTA ATATTATTAA
          ATAGTGATTG TAAATATTGT TAATATTCTT TGATTTTCAA TTTGAATTGA
          ATGGTGAATA TTCTTTTT-- ----CATTTC TTTTTTTGGC ATTTGAAATA
          CTTTTTATTA CAGTTCTATA TTTGATTCTA T--------- ----------
          -ATTATATAT ATCTCTCATT CTATATTTAG TTCAAATTCT AATTGTTTAA
          TGGAATGGTT AGTTATAACT AATGAGACAT TCCTCCGCTT TCAGGGGAAA
          GTGAAGATAA AAAACAAGAA TCGATCGTTC AAGTATTCCA AATTGAATGG
          CAAAATGACA GGAAGCGAGA CATATGGGTC GGGTATATAT CCATCTATAT
          TGAATTGCGG ATTCCGAAAT GATAAAATCA TTTTAGATTG GACAAAAAAA
          GGGTCTCCTA TAGAAGATAG TTAAGAAAAT CAAAGAGGAG AAAACACGTT
          TTCGAGAGAG GAATCGGTAT CTAATGAATT CAATGGTTCC AGTATAAATG
          AAAGAAAAA- -----GGAAT GACATCACAA CGAGATTCTA ATCTCAAAAC
          AAAAAGAAAG GGGGATATGG CGAAATYGGT AGACGCTACG GACTTAATTG
          GATTGAGCCT TGGTATGGAA ACTTACTAAG TGATCACTTT CAAATTCAGA
          GAAACCCTGG AATTAACAAA AATGGGCAAT CCTGAGCCAA ATCCTGTTTT
          CTGAAAACAA ACAAAGGTTC AGAAAAAAAG GATAGGTGCA GAGACTCAAT
          GGAAGCTATT CTAACAAATG GAGTTAAATG CGTTGGTAGA GGACTCTTTA
          CATCGAAACT TCAGAAAGAA AAAGAATGAA GTGAAGGATA AACGTATATA
          CATACGTATT GAATACTATA TCAAATGATT AATGACGACC CGAATCCGTC
          GTTTTTCTAT AAAAAATCGA AGAATTGGTG TGAATCCATT CTACATTGAA
          GAAAGAATCG AATATTCATT GATCAAATCA TTCACTCCAT AGTCTGATAG
          ATCTTTTGAA GAACTGATTA ATCGGACGAG AATAAAGATA GAGTCCCGTT
          CTACATGTCA ATACCGGCAA CAATGAAATT TATAGTAAAA GGAAAATCCG
          TCGACTTTAA AAATCGTGAG GGTTCAAGTC CCTCTATCCC CAAAAAGACT
          ATTTAACTCC CCAACTATTT ATCCGACCCC CTTTCCTTAG CGGTTCCAAA
          TTCCTTATCT TTCTCATTCA CCCTATTCCT TATCTTTCTC ATTCACTCTA
          TTCTTTTAGA AATGGATTTT TTTTTCTAAG TGTAAATGGC TTTCTCTTAT
          CACAAGCCTT TTGATATCTA TGATACACAT AGAAATGAAC ATCTTTGAGC
          AAGGAATCCC TAGTTGAATG ATTCCCGATC AATACAATAT CATTACTCAT
          ACTGAAACTT ACAAAGTCAT CTTTTTGAAG ATCGAAGAAA TTCCCCGGCT
          TTGATAAAAT TTTTTAATCG ACTTTTGTCC TT-TTAATTG ACATAGACCC
          CAGTTATATG ATAAAATGAG GATACCGCGG AAAGTACCGT AAATCCTCAT
          GTGGATCATT GTCGAGAAC- -------CCG AACGACCCGC GAACGTGTTT
          -GAACACTCG GGGG-GG-GC GCGGGGGC-G GGGG------ ----------
          ---CCGCCCG CGCGCCTCCC TCCCGTCCCC GGCGCGCGC- ---GCGCGCG
          AGTCGGGCGA CGAACGAA-- --CCCCGGCG CGGAAAGCGC CAAGGAATAC
          T-AAATTGAC GG-------- --CGCGCCCC -TC------- --CGCGGAGG
          GACGCG--CT TCTCTGGA-- --AACGCAAA CGACTCTCGG CAACGGATAT
          CTCGGCTCTC GCATCGATGA AGAACGTAGC GAAATGCGAT ACTTGGTGTG
          AATTGCAGAA TCCCGTGAAC CATCGAGTTT TTGAACGCAA GTTGCGCCCG
          AAGCCATTAG GCCGAGGGCA CGTCTGCCTG GGCGTCACGC ATCGCGTCGC
          CCCTCC---- -GCACGCCGC GAGGCGT--C GCGCGGGGGG GCGGGAGGTG
          GCCTCCCGTG CGCCCC-GAG CGCGCGGCTG GCCTAAATGC GAGTCCACGT
          CGACGGGCGT CGCGGCAAGT GGTGGTTGAA ACTCAACTCT CT-TTGCTGT
          CGCGGCCGCA GGCCGTCGCG CGTCCGGACT CCCGGACCCT ATTCGCG-CC
          G--------- CAGGCGCTCC GACCGCGACC CCAGGTCAGT AAGTTCTTTA
          TCAGTACACA TTCATAGGTT CTTGAAATAA AGTT-CTGCA ACATTCTTAT
          TTGCCTGCGA CATGCTACTG TGTTTATTAT ---GTGTTTG TTAGATTATA
          GGCTCTTCCA GTTCCAGACC TCACTTTTGA GATT-CACTG GGTATGTTGT
          TATAGGGTAT GTTGTTGTAG ATAATAGGCT C--GTTTCAA CAAATTAATT
          AA-CTCCTGT CCAGAGACTA GGTTCTTGGG GTAAAATTTG CATTAGTTGT
          CAACTTAACC CGATGGTGTA AAATCTTTAG ACGTTATTAG TACACAAAAC
          TTAAA-CTCG AGGTTCAATA TTTCTGAAGA ACTGTGAGGT AAAAGTTGAT
          GAAAAAGAGC TAACAAAAAT GTGTTTTCAT TTTGTGTGTG TATATCATT-
          ------ACCA CATAAAGTAA GCTAAC---- ---------- ----------
          ---------- ---------- ---------- ---------- ----------
          ---------- ---------- ---------A ATTCCATCTG AATTGGATTC
          TTAAGTTAGA AATGTCCATA TAAACAATAA CACTAGGTGA TTTCTTCTTG
          TCTGCCCAGG TCTGGGTGGA CATAGTTACT TGGCAGCTGT GC-TGAGGAA
          TTACAAATTG ACCCGAACAT CACGGCTATT TAAAAAAAAA AGATCCATCA
          AGCCAATTAC TTATTTGATT TTT-TGTAAA TCCAGTTTAA GTGATCTATT
          GTCCAAATAT TGTAATGATC TTAAGCTATG TAATGTGTGG CACCTTCCAA
          CTCTGTTATT GAATGTGATT TTGATTCACT TT----CCAG AAAGAAGCAC
          CTAAGGAGGA GGTGGAGAGG CTAATACTTC AAGCAGGCGG AGTAAAAACT
          CTCATTGGCT GCTTACATGG AGTTTCAGAC ATGCACAAAG TCAAAAAGGA
          AATCAAAGAA TCTGCCAAAG CTGTTAATCT TGATGCAAAA CAGGC-----
          ---------- --------CC CTTATCTGCA ACACATCTTC AATCTCCAAG
          CACAATTCCC TCTCTTTTCC CACTTCCACA TCTTTTCCAA AGGTACACTT
          CTTTCCTTTC TCTTTTCTTG AAA-TTTCGC AGTAAACAAA TATGGGGTTT
          GCTAAAGTTC ACATTTTTTG ACCTTTTCAG AGTAGGGATT GGAATGGGTT
          TTGTTTCTTT CCCCACCCC- GCATCTTTTC TTGAAATTTT ---CTCAGTA
          GCCAAACATG GGGTTT---- ---------- ---------- ----------
          ---------- ---------- ---------- ---------- ----------
          ---------- ----TGCTGA AGTTTTCTAT TTTT-GAGCT GGAATTGAAA
          TGGGG-TTCC TGAATTTTCA ATGTCTCTGA GTTTTTTGAG TTGGGGTTGC
          TGAATTTTCA AATTTTTGGA TTTTCTT-GA GTTGGAATTG AATTGGGTTT
          -GCTGAATTT TCCATTTTT- CTGAC----- ---------- ----------
          ---------- ---------- ---------- ---------- ----------
          ---------- ---------- -------TGT TTTTGAGTTT GAACTGAAAT
          GAGTTTTGTG TAGACTGGAG GTTTGATTAT AAAGTGTGTT CGTGTGGGAG
          GAGTGGAAGT TCCAA----- ---------- ---------- ---------A
          CTGCAAATCA GGTGATTGAT GCATGTTTTA TTTATCCTAA ATTAATAGAT
          AGAT------ ---------- ---------- ------GGGT GTCATCTTCA
          ACAAGTGAAG TTGATTCCTA CACTATTTTG CCTCAACTTG GAGGCTATTA
          TTATCCAATA AATTGCAAAA AGAAAGTGTG GAAGATTGCT AATTT-CTTG
          ATTGCCTAGA AATCT----- ---------A AATAATCCAA CCTTTCTTTC
          ATTTTTAGCT GCTACAATTG AGCGATC--T TTTTTATCTT AATTGATTTT
          GTCTTTGCAC CAGCTGAG-- ------TTTT CCTCTT-AGG TTAAGGAACT
          TGTTTGACCT GTCCTT-GGG ATTATTT-GC ATTTCCCCAC CTCCCCGGTC
          TGTCAGCATT CTGCCATCTA CACCATATGG CCCAGGCTTC ATCTGTAGAT
          AGGTCCTTAT TTTTGTCTCT TTTGGCAATC ---TTTT--- ---ATATA--
          AAGGATTGC- ------ATAA AGAAAGTTGA TGTGTATTTC CGTAATTGTT
          GCTTGTCAGG TTGCCTAATG AATTATGATA GGGATCATTT TTGGGATTAT
          TTTGTTTTTG C-AGGACCCT TTGGTTTCTA AAGGAGCAAA TT--------
          ---------- ---------- ---------- -TGCCATCTA CACCATATGG
          CCCAGGCTTC ATCTGTAGAT AGGTCCTTAT TTTTGTCTCT TTTGGCAATC
          ---TTTT--- ---ATATA-- AAGGATTGC- ------ATAA AGAAAGTTGA
          TGTGTATTTC CGTAATTGTT GCTTGTCAGG TTGCCTAATG AATTATGATA
          GGGATCATTT TTGGGATTAT TTTGTTTTTG C-AGGACCCT TTGGTTTCTA
          AAGGAGCAAA TT-------- ---------- ---------- ----------
          -TCCACTCAG CCATCTCTCC CAATTGAAAA AGATAATTAC TACATGAGAT
          AGCACAT-AA GATAAAGGAA AGAATCTTTC TTTCTCTCTT TTCTTCTTTC
          TATATTATAT AGATATGTAC AACTTTTATC ATCAACTTCC TTTA-CTTTA
          GATCA-AGAG TAAAGGAAGG GCTCAGAAGA GCCAAGAATA TCAAGCAAAA
          TAAAGAAGAC CTCTTTTCTT TGTCTTGATT TTGTTCGAAA GGACCCTCTT
          ATTCTCATGG CCTGGTCTGG TCAATACCCA GCCGGGCCTC CTTTGTTCCA
          ACGAATTTG- -----AAAAC AAAAATGTCT GTTATAGTTG TAATATTTCA
          TTTTAATTGA ATAGTTAATA TTCAAGCAAC AAGAAAAAAT TCCCATTTTT
          TATATTTT-A TA-------A AAGTAAAATA AAA-TATATG AAATAGAAAA
          TTCGATCAAA ATAAAAGTCT CATTTCTCTT TCTGCTTTTT GATTTTATGT
          TTAACACCTT GCTGGACTAA AAAAAAGAAA CTTTCGAGTA TTCCACAATG
          CATTTTTATG TTATGATTTT AGTCGTTTTG ACGACCCTAT CTTATCCTAT
          CTTAATTACC ACAATTCCCC TGTTCGACAA AAGTTGCATT TGTATACAAT
          AATCGGAT-- ---------- ---------- --------
S_trif018 TTGTTTCTTC TTTCAGGCGA GGCATTGCTT ATGGGAGTGA CAAAATGCAT
          GTGCTTCGGA AGACCCTTAT CTCCTGGTTC AAATCGTGCA TGGGCCATTA
          TATACTTCAT ATCATCATGG TGCGAGTCTC ATCATTACAC TTTTTTACCA
          CATTTATTAA ----TGTAGA AGTAAAAATC CCATATGGAC TACATTATTA
          T--GGTAATC CAGTCAACAA TCAGCATCAA ACTATCTTCT GCTGG-CATA
          TATAGATATG CATGGTTCTG TACACAGAC- ATGTTATTAT ATTTTGAAAA
          GAAAATCAGA TCACATGTTT GTTATTCTGG AAAAGAATTT CCATTTATCC
          GAACGCTTGT CTCAATTTAG AATGCTCGAT GGTGGATAAT CATTAAACAT
          TTGCACTCTT CGCCTTGTCT TTGT------ -ACACTAATT TTTTATCAAG
          TTATTGCAAT CACCATCTTG CAAATCATTT CTTAATATTA ATGCTTAGAT
          ACCTTTCGAG ------CTTC ATTTTGCAGG T---GATCCA CGTGATCTGT
          AAGCAGTATC CTGAGATTTT ACTTTTTTTC ---------- -CTGTGATTA
          CACGCGAAGA CATCTTAAAA GGATTCATCC TACGATATAC TAAACATTTA
          TATCTGCAGG CTGACATTCC TGGTTGCTGA GGCATGTGTT GTTGCTGGAG
          CAAAGAAAAA TGCTTACCAC ACCAAGTATC GAACGTAATG CTCATAACTT
          CCCTCTAGAC CTAGCTGCTA TCGAAGCTCC ATCTACAAAT GGATAAGATC
          CCAGCCTAGT CTATAGGAGG TTTTGAAAAG AAAGGAGCAA TAATCATTTT
          CTTGTTCTAT CAAGAGGGTG CTATTGCTCC TTTCTTTTTT T------CTT
          TTTCTTTATT AATTTACTAG TATTTTACTG ACATAGACTT TTTTGTTTAC
          ATTATCGAAA AAGAA---GG AAAGGGTATT TGCCTGCATT TATTCATGAT
          ---------- ---TGAGTAT TCGAT-TTTT ATTTTCTATT TATTTCAAAT
          TGTAGAAATA TAACTTGTTC CTCTTGTTGC TAATGTTACT ATATCTTTTT
          TATTTCATTT CACAAAAAA- -TATAATTTT TATTTCATAT TCTTATCTTT
          TAAATAA-TA AT-------- -------ATC ATTGAAATAA GAAAGAAGAG
          AAATATTCGA ACTTGAATCT TTTGTTTTCG AATTTAAATA ATGTAAAAAT
          GGAATGT-AA GTAGGCGAGG GGGCGGATGT AGCCAAGTGG ATCAAGGCAG
          TGGATTTGTG AATCCTGTGG ATAAATTTGG TAACAAATAT TATGAGAAGC
          TCGGCGATAC GCAATATGGT TGGTACATCT GCTTCATGCT TCCATGTGTC
          TTAATCAGTT TGCATTGCAC ATCTCACTTG TCGTT-ATCT TGTTTAATAC
          GAGTGCCACA GAATGTATTT TCAAGGTTGT GGGTTCCCTC GAGTATCGCC
          TAAAAGTTGA GGGTTCTATC ATTTGGTTGT ATAGTCTTAT GCGGTGA---
          ---------- -------TCA GAGGAAAGGC TTTATGTAGC CACATATAAG
          AAT-GGTTAT ATTCCCCTTG TTCTAGGTAA AAGAGCAAAG ATCTCTTG--
          ---------- ---------- ---------- -CTCTTTATT CACTGAGTAG
          GTTATATTTC CCTTGTTCTA GGTAAAAGAG CTAAGGTTTC TTGCTCCTTA
          TTCACCGAGT AGTTGTTGCT GTTGCTACTT TGTCAAGACT TGTACTTTAT
          GGTGACAGAA CTTAGTGTGG TTCAATTGAT CTCCTTCAGT ATGTGTACTC
          TACTAATCTC TCTTGGTAGA TGATGTTTAA CTTTACTGGA GGCT-ATTTG
          TTTCACGGTG TGAAATAATA GTTTTCACCT AGGTAAACAT GCTTTCTAGG
          TCGTATTGGG AAGCTTGACG ACATTTTCAA ATTCTAGAGA TAGGTTAATC
          TTGTTTAAGA CACTAACTGG ATAA-CCTTA AGAGTGGTAG TTTGGAGTCT
          CATCGCCTTT AATCCCCAAG TATAGTGGAA TGCAGTGATG CCTGTAACCC
          AAATTTGGGA GACCTTTGAC CTCAGTGATT TATTT--TCA TTTTATTTTT
          GTGATTGCTC AAGTAAAA-G TATGTTTTTT TGACATGATT ATGTAGGAAG
          ACACCGGTGG GTGGAGTATG CACAGAAGAA TCG-CCCCTC GTTATGACCA
          ATACAAAGAT GCTTGGGATA CTAGTGTTGC GGTTGAGGTA CTCCTATCTT
          ATCA------ --TACAATAT A---TCTCTT CCATTCCCTC ATTCAAGCAT
          ATTCTGATCC -CTACTTTAT CTGCAGGTCA AAGTTGGAGA CACCATTGAA
          ATTGTTCGTT TCTTTCACTG CTATAAACGT GGGGTTGATC GTGTTTTTGT
          TGACCACCCA ATGTTCTTGG AGAAAGTAAG CATATTCTCA ACCCTTAGGG
          ATAT------ ---------- ---------- ---------- ----------
          ---------- ---------- ---------- ---------- ----------
          ---------- ---------- ---------- ---------- ----------
          ---------- ---------- ---------- ---------- ----------
          ---------- ---------- ---------- ---------- ----------
          ---------- ---------- ---------- ---------- ----------
          ---------- ---------- ---------- ---------- ----------
          ---------- ---------- ---------- ---------- ----------
          -------ATA CTACAATGTG AATA------ ---------- TTGAATTTCT
          TTTGACTCTA CTGCTGCTTT TACCCTTTTA AGGTTTGGGG CAAAACGGGT
          TCAAAAATAT ATGGCCCCAA AGCTGGACAA GATTATTTAG ACAATGAACT
          TAGGTTCAGC TTGTTGTGTC AAGTAAGTTA CTT----GTT GTACTGTTGT
          CTTGA--CTT TATGTGGCAT TTTACTTTTT GTCTTTAATC CTTTTTT-AA
          CCTTGTTTTC TTTGTTACTC TCAGGCAGCC CTAGAGGCAC CTAGAGTTCT
          GAATTTGAAC TGCAGCAAAT ACTACTCAGG ACCATATGGT AA-CACATCC
          CAGTTTCAGA AAA-CTCCTT AGAAATCATA GTATATCCTT GTAGGTAATC
          ATCTTTATTT TGCCAATTTC TGCAGGAGAG GATGTTCTCT TCATTGCCAA
          TGATTGGCAC ACAGCTCTCA TTCCCTGCTA CTTGAAGTCA ATGTACCAGT
          CAAGAGGAAT CTATTTGAAT GCCAAGGTAA AGTCTTTTTG TATTCACTTG
          ATTGCACTTT -ACCCTGCAA ATCAACAAGG TTGTATTAAT ATAT--GATA
          AATTTCACAT TGCCTCCAGG TCGCTTTCTG CATCCATAAC ATCGCCTATC
          AAGGCCGATT TGCTTTCTCT GACTTCCCTC TTCTCAATCT TCCTGATGAA
          TTCAGGGGTT CTTTTGATTT CATTGATGGG TATGAATTTA ATGCTTGAAA
          TCAGACCACC AACTTTAGAA GCTCTTTTGA TGCTAGTAAA TTGAGTTTTT
          TAAATTTTGC AGATATGAAA AGCCTATTAA GGGTAGGAAA ATCAACTGGA
          TGAAGGCTGG GATATTAGAA TCACACAGGG TGGTTACAGT GAGCCCATAC
          TATGCCCAAG AACTTGTCTC TGGTGTTGAC ATGGGTGTTG AATTGGATAA
          TGTCCTTCGT AAGACTTGCA TAACTGGGAT TGTGAATGGC ATGGATACAC
          AAGAGTGGAA CCCAGCAACT GACAAATACA CAGATGTCAA ATACGATATA
          GCCACTGTAA GATAAGATTT TTCTG-ACT- CAGTATATAC TAAAATATTT
          TGTATGTTTA TGAAATTAAA GAGTT-CTTG CTAATCAAAA TCTCTATACA
          GGTAATGGAC GCAAAACCTT TACTAAAGGA GGCTCTTCAA GCAGCAGTTG
          GCTTGCCTGT TGACAGGAAG ATCCCTTTGA TTGGCTTCAT CGGCAGACTT
          GAGGAGCAGA AAGGTTCAGA TATTCTTGTT GCTGCAATTC ACAAGTTCGT
          CGGATTGGAT GTTCAAATTG TAGTCCTTGT ATGTACCAAA TGGACTCATG
          GTATCTT--- ----TCTTCT TGTGTTTACT TGTGCCAAGA CTGAA-TTGA
          CCTGCTACTC GTCCTATGCA TCAGGGAACT GGCAAAAAGG AGTTTGAGCA
          GGAGATTGAA CAGCTCGAAG TGTTGTACCC TAACAAAGCT AAAGGAGTGG
          CAAAATTTAA TGTCCCTTTG GCTCACATGA TCNCTGCTGG TGCTGA----
          ---------- ---------- ---------- ---------- CA-CACAGAA
          ATCTTATATG CATAGTAATT GACTAAACTA CTGGAATTGG AATCTTAGTT
          ATTAACTAGT CAATATTCTA TTGAATATTC TAGAGCAT-A AGGATTAATA
          TAGCGATCTA GAATTTCGAT TTATCACAAT TCTAATACTA ATATTATTAA
          ATAGTGATTG TAAATATTGT TAATATTTTT TTATTTTCAA TTTGAATTGA
          ATGGTAAATA TTCTTTTT-- ----CATTTC TTTTTTTGGC AGTTGAAATA
          CTTTTTATTA CAGTTCTATA TTTGATTCTA T--------- ----------
          -ATTATATAT --CTCTCATT CTATATTTAT TTCAAATTCT AATTGTTTAA
          TGGAATGGTT AGTTATAACT AATGAGACAT TCCTCCGCTT TCAGGGGAAA
          GTGAAGATAA AAAACAAGAA TCGATCGTTC AAGTATTCCA AATTGAATGA
          CAAAATGACA GGAAGCGAGA CATATGGGTC GGGTATATAT CCATCTATAT
          TGAATTGCGG ATTCCGAAAT GATAAAATCA TTTTAGATTG GACAAAAAAA
          GGGTCTCCTA TAGAAGATAG TTAAGAAAAT CAAAGAGGAG AAAACACGTT
          TTCGAGAGAG GAATCGGTAT CTAATGAATT CAATGGTTCC AGTATAAATG
          AAAGAAAAA- -----GGAAT GACATCACAA CGAGATTCTA ATCTCAAAAC
          AAAAAGAAAG GGGGATATGG CGAAATTGGT AGACGCTACG GACTTAATTG
          GATTGAGCCT TGGTATGGAA ACTTACTAAG TGATCACTTT CAAATTCAGA
          GAAACCCTGG AATTAACAAA AATGGGCAAT CCTGAGCCAA ATCCTGTTTT
          CTGAAAACAA ACAAAGGTTC AGAAAAAAAG GATAGGTGCA GAGACTCAAT
          GGAAGCTATT CTAACAAATG GAGTTAAATG CGTTGGTAGA GGACTTCTTA
          CATCGAAACT TCAGAAAGAA AAAGAATGAA GTGAAGGATA AACGTATATA
          CATACGTATT GAATACTATA TCAAATGATT AATGACGACC CGAATCCGTA
          GTTTTTCTAT AAAAAATCGA AGAATTGGTG TGAATCCATT CTACATTGAA
          GAAAGAATCG AATATTCGTT GATCAAATCA TTCACTCCAT AGTCTGATAG
          ATCTTTTGAA GAACTGATTA ATCGGACGAG AATAAAGATA GAGTCCCGTT
          CTACATGTCA ATACCGGCAA CAATGAAATT TATAGTAAAA GGAAAATCCG
          TCGACTTTAA AAATCGTGAG GGTTCAAGTC CCTCTATCCC CAAAAAGACT
          ATTTAACTCC CCAACTATTT ATCCGACCCC CTTTCCTTAG CGGTTCCAAA
          TTCCTTATCT TTCTCATTCA CTCTATTC-- ---------- ----------
          ---TTTTAGA AATGGATTTT TTTT-CTAAG TGTAAATGGC TTTCTCTTAT
          CACAAGCCTT TTGATATCTA TGATACACAT AGAAATGAAC ATCTTTGAGC
          AAGGAATCCC TAGTTGAATG ATTCCCGATC AATACAATAT CATTACTCAT
          ACTGAAACTT ACAAAGTCAT CTTTTTGGAG ATCGAAGAAA TTCCCCGGCT
          TTGATAAAAT TTTTTAATCG ACTTTTGTCC TT-TTAATT- ----------
          ---------- ---------- ---------- ---------- ----------
          --GGATCATT GTCGAGACCT GCAAG-GCAG AACCACCCGC GAACGTGTTT
          -GAACACT-G GGGG-AG-CC ---------- ---------- ----------
          ---------- ---TTCTCCC TCCCGTCCCC GGCGCGCGCG CCCGCGCTTG
          CGTCGGGCGA CCAACGAA-- --CCCCGGCG CGGAAAGCGC CAAGGAATAC
          C-GAATCGAC AGCTCGCCCC -CCGCGCCCC GTCCGCGGAG CGCGCGGGGG
          GACGCGTTG- AAACACGA-- --AA--CAAA CGACTCTCGG CAACGGATAT
          CTCGGCTCTC GCATCGATGA AGAACGTAGC GAAATGCGAT ACTTGGTGTG
          AATTGCAGAA TCCCGTGAAC CATCGAGTTT TTGAACGCAA GTTGCGCCCG
          AAGCCATTAG GCCGAGGGCA CGTCTGCCTG GGCGTCACGC ATCGCGTCGC
          CCCTAC---- -GCACGCCGC GAGGCGT--C GCGCGGGGG- -CGGAAGCTG
          GCCTCCCGTG CGCCCC-GAG CGCGCGGCTG GCCTAAATGC GAGTCCACGT
          CGACGGACGT CGCGGCAGGT GGTGGTTGAA GCTCAACTCT CT-CTGCTGT
          CGCGGCCACA GCCCGTCGCG CGTGCGGACT CCCCGACCCT GTTCGCG-CC
          T--------- --GGCGCTCC GACCGCGACC CCAGGTCAGT AAGTTCTTTA
          TCAGTACACA TTCATAGGTT CTTGAAATAA AGTT-CTACA ACATTCTTAT
          TTGCCTGCGA CATGCTACTG TGTTTATTAT ---ATGTGTG TTAAATTATA
          GGCTCTTCCA GTTTCAGACC TCACTTCTGA GATT-CACTG GGTGTGTTAT
          TGTAGGGTAT GTTGTTGTAG ATAATAGGCT CTTGTTTCAA CAAATTAATT
          AA-CTCCTGT CCAGAGACTT GGTTCTTGGG TTAAAATTTG CATTAGTTGT
          CAACTTAACC CGATGGTGTA AAATCTTTAG ACGTTATTAG TACACAAAAC
          TTAAA-CTCG AGGTTCAATA TTTCCGAAGA ACTATGAGGT AAAAGTTGAT
          GAAAAAGAGC TAACAAAAAT GTGTTTTCAT TTTGTGTGTG TATATGATT-
          ------ACCG CATAAAGTAA GCTAAC---- ---------- ----------
          ---------- ---------- ---------- ---------- ----------
          ---------- ---------- ---------A ATTCCATCTG AATTGGATTC
          TTAAGTTAGA AATGTCCATA TAAACAATAA CACTAGGTGA TTTCTTCTTG
          TCTGCCCAAG TCTGGGTGGA CATAGTTACT CGGCAGCTGT GC-TGAGGAA
          TTACAAATTG ACCCGAACAT CACGGCTATT TTAAAAAAA- -G-TCCATCA
          AGCCAATTAC TTATT-GATT TTT-GGTAAA TCCAGTTTAA GTGATCTATT
          GTCCAAATAT TGTAATGATC TTAAGCTATG TAATGTGTAG CACCTTCCAA
          CTCTGTTATT GAATGTGATT TTGATTCACT TT----CCAG AAAGAAGCAC
          CTAAGGAGGA GGTAGAGAGG CTAATACTTC AAGCAGGCGG AGTAAAAACT
          CTCATTGGCT GCTTACATGG AGTTTCAGAC ATGCACAAAG CCAAAAAGGA
          AATCAAAGAA TCTGCCAAAG CTGTTAATCT TGATGCAAAA CAGGCAAGAG
          GACCTTGTCC TATACCAGCC CTTATCTGCA ACACATCTTC AATCTCCAAG
          CACAATTCTC TCTCTTTTCC CACTTCCACA TCTTTTCCAA AGGTACACTT
          CGTTCCCTTC TCTTTTCTTG AAA-TTTCGC AGTAAACAAA CATGGGGTTT
          GCTAAAGATT ACATTTTTTG ACCTTTTTCG AGTAGGAATT GGAATGGGTT
          TTG------- ---------- ---TCTTTTT TTGAAATTTT ---CTCAGTA
          ACCAAACATG GGGGTT---- ---------- ---------- ----------
          ---------- ---------- ---------- ---------- ----------
          ---------- ---TTGCTAA AGTTTTCGCT TTTT-GAGCT GGAATTGAAT
          TGGGG-TTGC TTAATTTTCA ATTTTTTGGA CTTTCTTG-- ----------
          ---------- ---------- ---------A GTTGGAATTG AATTGGGTTT
          -GCTGAATTT TCCATTTTT- CTGTC----- ---------- ----------
          ---------- ---------- ---------- ---------- ----------
          ---------- ---------- -------TGT TTTTGAGTTT GAACTGAAAT
          GAGTTTTGTG TAGAATGGAG GTTTGATTAT AAAGTGTGTG CGTGTGGGAG
          GAGTGGAAGT TCCAAGGACA AAGAGCTTAA GCGTCTGGTG GTTGAAACCA
          CTGCAAATCA GGTGATTGAT GCATGTTCTA TTTATCCTAT ATTACTAGAT
          AGATATGTTC TGTTTATCCT AAATTAATAG ATAGCTGAGC GTCATCTTCA
          ACGAGTGAAG TTGATTCCTA CACTTTGCTG CCTTAACTCG GAGGTTATTA
          T---CCAATA AAGCGCGAAA AGAAAATGTG GAAGACCGCT AATTTTCTTG
          AT-GCCTAGA AGTCTTAAAG CTGTAGGCTA AATAATCTGA CCTTTCATTC
          ATTATTAGCT GCCACAATAG AGAGA----T TTTTTATGTT AGTTGATGTT
          GTCTTTGCAC CAGTTGAG-- ------TTTT CCTCTT-AGG TTAATGAACT
          TCTTTGACTG GTCCTT-CGG ATTATAT-GC ATT-CCCAAC CTCCTTCGTG
          TGTCAGCATT CTGCAGTCTA CACCATACGG CCCAGGCTTC AACTGTAGAT
          AGGTCTTTAT TTTTGTC--- TTTGGGAATC C-TTTTT--- ---ATATA--
          GGGGGTTGC- ------ATAA -GAAAGTTGG CATATGTTTC CGTAATTGTT
          GCTTGTCAGC TGGCCTTATG AATTATGATA GGGATCATTT TTGGGATT-T
          TTTTTTCTTG C-AGGACCCT TTGGTTTCTA GAGGAGCAAA TTTGGTACCT
          CTTCTGGGTA TAGACGTTTG GGAACACGCA TTGCAGTCTA CACCATACGG
          CCCAGGCTTC AACTGTAGAT AGGTCTTTAT TTTTGTC--- TTTGGGAATC
          C-TTTTT--- ---ATATA-- GGGGGTTGC- ------ATAA -GAAAGTTGG
          CATATGTTTC CGTAATTGTT GCTTGTCAGC TGGCCTTATG AATTATGATA
          GGGATCATTT TTGGGATT-T TTTTTTCTTG C-AGGACCCT TTGGTTTCTA
          GAGGAGCAAA TTTGGTACCT CTTCTGGGTA TAGACGTTTG GGAACACGCA
          TTCCACTCAG CCATCTCTCC CAATTGAAAA AGATAATTAC TACATGAGAT
          AGCACAT-AA GATAAAGGAA AGAATCTTTC TTTCTCTCTT TTCTTCTTTC
          TATATTATAT AGATATGTAC AACTTTTATC ATCAATTTCC TTTATCTCTT
          GATCT-AAAG TAAAGGAAGG GCTCAGAAGA GCCAAGAATA TCAAGAAAAA
          TAAAGAAGAC CTCGTTTCTT TGTCTTGATT TTGTTCGAAA GGACCCTCTT
          ATTCTCATGG CCTGGTCTGG TCAATACCCA GCCGGGCCTC TTTTGTTCCA
          ACGAATTTT- -----AAAAC AAAAATGTCT GTTATAATTG TAATATTTCA
          TTTTAATTGA ATAGTTAATA TTCAAGCAAC AAGAAAAAAT TCCCATTTTT
          T--------A TA-------A AAGTAAAATA AAA-TATATG AAATAGAAAA
          TTCGATCAAA ATAAAAGTCT CATTTCTCTT TCTGCTTTTT GATTTTATGT
          TTAACACCTT GCTGGACTAA AAAAAAGAAG CTTTCGAGTA TTCCACAATG
          CATTTTTATG TTATGATTTT AGTCGTTTTG ACGACCCTAT CTTATCCTAT
          CTTAATTACC ACAATTCCCC TGTTCGACAA AAGTTGCATT TGTATACAAT
          AATCGGATTG TAGCGGGTAT AGTTTAGTGG TAAAAGTG
