# Supplementary material for: On simulated annealing phase transitions in phylogeny reconstruction
Source: Mol Phylogenet Evol. 2016 Aug;101:46–55. doi: 10.1016/j.ympev.2016.05.001 (PMC4912009; doi:10.1016/j.ympev.2016.05.001)
Supplement: Supplementary data 3 [file mmc3.zip › matrices/Joseph200_4.smh.phy]

27 4395
Agapor001 GATCAACTCT GCCTCCTGCA GCCTCTTGGC TCYGGGGGCT TCGGTTCTGT
          CTACAAAGCC ACCTACCATG GTGCCACTGT GGCTGTGAAG CAGGTGAAGA
          AGAGCAGCAA AAACCGGCTG GCATCACGGC AGAGCTTCTG GGCTGAGCTG
          AATGTAGCTT GGCTACAGCA TAATAATGTG GTACGTGTGG TGGCTGCCAG
          CACCTGTGCC CCAGCCAGCC AGAACAGCCT GGGCACCATC ATTATGGAGT
          ATGTGGGCAA CATCACCCTG CACCATGTAA TCTATGGCAC TGGAGGTGTG
          TGGAGACAGG GTGAAGATGA TGGAGGATGT GAAGGGAAGG CCCTGAGCAT
          GGAGGAGACT GTGTGCTATT CTTGTGACAT TGTGACTGGC TTAGCCTTTC
          TTCATGCACA GGGCATTGTG CACCTGGACC TGAAGCCTGC AAATGTCTTC
          ATCACTGAGC AGGGAGTGTG CAAGATTGGA GACTTTGGGT GCTCCCAGAA
          GCTGGAGGAG GGCTTGTCCC AGAGCCCCCA TGTTTGCCAG CAGGGGGGCA
          CATACACACA CCGGGCCCCT GAGCTCCTCA AGGGCGAGAG GGCCACTGCC
          CCTCCCAGGA TTTGGAATCA TCTCCCACGT AGTAGCATAC TACTCTGGCA
          AAAAGGAGCC CTTTGGCTAC ATGGGCATAG TATGGGCCAT GCTGTCAATC
          GGATTCCTAG GATTTATCGT ATGAGCTCAC CACATATTCA CAGTAGGAAT
          GGACGTAGAC ACTCGAGCAT ACTTCACCTC CGCCACAATA ATCATTGCAA
          TCCCAACCGG AATTAAAGTC TTCAGCTGAT TAGCCACCCT GCACGGAGGC
          ACCATCAAAT GAGACCCCCC AATACTATGA GCCCTGGGGT TTATCTTCCT
          ATTTACCATC GGAGGCCTAA CAGGAATCGT CCTAGCAAAC TCCTCACTAG
          ACATCGCCCT GCACGACACC TACTACGTAG TCGCACACTT CCACTACGTC
          CTCTCAATAG GCGCCGTCTT TGCCATCCTG GCAGGGCTCA CCCACTGATT
          CCCCCTATTC ACCGGATACA CCCTAAACCA AACATGAGCC AAAGCCCACT
          TCGGAGTCAT GTTCACAGGA GTAAACCTAA CCTTCTTCCC CCAACACTTC
          CTAGGACTAG CAGGCATACC ATGAGCCCCT TCACAAAACT CATCTCCATC
          ATAAGCCTAG CCCTAGGAAC CACAATCACA ATTACAAGCA ACCATTGAAT
          AATAGCTTGA ACAGGCCTAG AAATCAACAC CCTAGCCATC ATCCCACTAA
          TCTCAAAACC CCATCACCCA CGAGCCATCG AAGCCGCGAC CAAGTATTTC
          CTAACACAAG CAGCCGCCTC AGCCCTAGTA CTCTTCTCAA GCATCACCAA
          CGCACTGGCC TCCGGACAGT GAGACCTCAC CCAACTTAAC CACCCTCTAT
          CCAGCCTTCT ACTGACTACT GCAATTGCCA TCAAACTCGG TCTAGTCCCC
          TTTCACTTCT GATTTCCAGA GACACTCCAA GGAGCCCCCC TTACCACAGC
          CCTTCTTCTC TCAACAGTAA TAAAACTCCC TCCTCTCTCA ATCCTCTTAC
          TCACATCCCA CATACTTAAC CCCACCCTAA TCAACACCCT GTCCATCATA
          TCCATTGCTT TAGGAGGCTG AATAGGCCTC AATCAAACAC AAACCCGCAA
          AATCCTAGCC TTCTCATCCA TCTCCCACCT AGGCTGAATA GTCATCATCA
          TCATCTACAA CCCAAAACTG ACCCTACTGA CCTTCTACAT CTATGTCCTA
          ATAACAGCCT CCATCTTCCT CGCCCTAAAC ACGACCAACA CCCTAAACCT
          TCACACACTA ATCACCACAT GAACTAAAGC CCCCTCACTA AACACAACCC
          TAATACTAAC CCTCCTATCA CTAGCAGGCC TTCCACCCCT TACAGGATTC
          CTACCAAAAT GACTCACCAT CCAAGAACTT GTTAAACAAG AAGCCACCCC
          AACAGCCACA ATCATCGCCA TACTCTCACT CCTAGGACTT TTCTTCTACC
          TCCGCCTAGC TTACTGCTCA ACAATCACAC TACCTCCAAA CTCATCCAAC
          AAGATAAAAC AATGATCCTC TAAAAAACCA ACCGCCACTC TAACCCCCGC
          ACTCACCTCC TTATCCATCA CACTCTTACC ACTCTCCCCA ATAATCCTAG
          CCACCATCTA ATCCTTGATA AACTGCGTAT AAAATGCACT GTAAAGGAAT
          GTGAGGAAGA GATCTCACAT GAAAAATATG GTCAACACCT CTCCAGCCAC
          AAGGAGATGA AAGACAGAGG ATTTTAGGAC CACATGTTCT CGGGATTTGG
          GGTGGGAGGT GAAGAAAGTG ACAAATGGCA CACCCTGTTT TAGCTGCTCG
          GTACCCAGGG AACAGCTCAG CAGTGAAAAG CAGCTAACCA GCCGCAGATT
          CAGCAGTTTT GCACATCTCT TGGCTTGCTT TCTGACTTGA GAGGTGACAG
          ATTTGTTCTT CCTGTTGTGT GGAGCCGAGT CTGCCATGGG CTCTGCTGCC
          GCCTGTGGTC TGGCAGAGCT GCCTCTCCCC CGTGCCAGCC AGGCCTGGAG
          TAAGCAGATG TTAAATAAAA CTAAAAATGT TCTCCTCCAT TCATCTCTGG
          CTTCAGCCAT AACCTGAAGT GGTTCTGGTT TGGTCCTTGG TGCACAAGTT
          TCTTGGGAAA ATCCTGGGAT GGGCTTGCAA GTGCTGTCTG GGATGCGTGG
          TAGCATCCAG CCACAAAATA CCGCAGCAAA GTGGTTACTG TGGTTGAGGA
          GGTGTCTCAT GCCCTCTTAC TGCATCTGCG CTTGGCCTCT TTCCCGGCTG
          TTGGTGGAGA TTATTCTGCT GCCAGGGGGA GCACCAGCCC GAAGGGGCCT
          CGACACAGTA GTACCAGCTT GTGAGGTGTA ATGCTGTTGC TTATAATGTT
          TCTTTATGGT TGGCATGTAT ACAGAGCTTG CATCCTCAAG GGTCTATGAG
          TAGCAGGTAT CTGCTCAGCA GACAGTGGCC GATTGCAGCC TTAGAAAGCA
          GAAACTGAGT TCTATCTGGG ATGATTCCCA GGATCATCAG CCCATAATGA
          AAGCCGTATT ATTGCCTCTG TTCTGCTCAC CTAAGAAGCC ACTCAGTAGG
          ACCTGGAGAA AAACACTGGT CCTCCAGGGA AACCATTAAC AAGTCCTGCC
          ATGTCTTACA AGCTACTGTT TTTGTGATGT TTGTGAGTTC CTGGGACTCA
          GACCTGCCTG CCTGCAAAGC ATTATTCAGG GAGCAAGCAA AGTTTCTAGG
          TTTACCTGCA ACCCAAGGTC TTTCAGCTTC CATAGCCGAT TAGCTCACTC
          AGTAGTAACT AATAGCCCTT GCTACGCTCT TTCCTTGCAT CTTGCTTTGG
          TGGTTTTCTT TGGTCTCTTT TTTGTTTATT CATTTTTACC TTTAAAACTG
          ATCTCTTATG CAGCCAAAAA GAAGCTGAAC TGTCTCACGT GCAAAGGCTG
          TGTAAACATT TCTGTGTAAG CCAATGGTTG TTGTCTTAAT GTACACTTGA
          AATGAATTTG GCATCGCAAA GAGTTGCTTT CAGTCTGATG GATTCAGCTG
          CTTTTGAGGC CATTCTTTTG CTCTTTAATT GTTTCATTTT TCTCTATCTT
          TCCCCCCTGT TTTCTCCTTT CTTTTGCTTG ACTGAATCTT CCATCCGCCC
          TTTCCTGCCC TCCTTCCCAA CTTTTCCCAA TTCCAGTGCT GACATTTTCC
          CTGAACCACC AACCCAGTCC TTTCCCAACC CCTCTGGAGC CCCCATCCAG
          TATCCACCTC CAGCTTACCC GACTGCTAAA ACCAACTTTC AGGTGCCAAT
          GATCCCGGAT TACCTGTTCC CTCAGCAACA GGGTGAAGCT GACCAGAAGC
          CCTTTCCAGC CCTTGAGACC AGAGCACAGC AGCCCTCCCT CACACCGCTA
          TCCACTATTA AGGCATTTGC TACTCAGACT GGCTCCCAAG AGTTGAAACC
          CTCAACACTA ACTATCAGTC CCAGCTGATC AAACCCAGCA GGATGAGGAA
          ATACCCAAAC CGTCCCAGCA AGACCCCTCC TCATGAGCGA CCCTATGCCT
          GCCCAGTGGA ATCCTGTGAC CGGAGGTTCT CACGGTCTGA TGAGTTAACC
          GGCACATCCG CATCCACACT GGACAGAAAC CTTTCCAGTG CCGCATTTGC
          ATGCGGAACT TCAGCAGGAG CGACCACTTG ACTACACACA TCCGCACACA
          CACAGGAGAG AAGCCATTTG CCTGTGACAT TTGTGGCAGA AAGTTTGCCA
          GAAGTGATGA GAGGAAGAGA CACACTAAAA TTCCTTAGGC AAAAGGACAA
          GAAAGTAGAA AAGGCAGCTC CGGTCTCAAC TGCTTCCCCA GTTTC
Aliste002 GATCAGCTCT GCCTCCTGCA GCCTCTTGGC TCCGGGGGCT TTGGTTCTGT
          CTACAAAGCC ACCTACCATG GTGCCACTGT GGCTGTGAAG CAGGTGAAGA
          AGAGCAGCAA AAACCGGCTG GCGTCACGGC AGAGCTTCTG GGCTGAGCTG
          AACGTAGCCT GGCTACAGCA CAATAATGTG GTACGTGTGG TGGCTGCCAG
          CACGTGTGCC CCAGCCAGCC AGAACAGCCT GGGCACCATC ATCATGGAGT
          ATGTGGGCAA CATCACCCTG CACCATGTAA TCTATGGCAC TGGAGGTGTG
          TGGAGACAGG GTGAAGATGA TGGAGGATGT GGAGGGAAGG CGCTGAGCAT
          GGAGGAGACT GTGTGCTATT CTTGTGACAT TGTGACTGGC TTAGCCTTTC
          TTCACGCACA GGGCATTGTG CACTTGGACC TGAAGCCTGC AAATGTCTTC
          ATCACTGAGC AGGGAGTGTG CAAGATTGGA GACTTTGGGT GCTCCCAGAA
          GCTGGAGGAG GGCTTGTCCC AGAGCCTCCA TGTTTGCCAG CAGGGGGGCA
          CATACACACA CCGTGCCCCT GAGCTCCTCA AGGGTGAGAG GGTCACTGCC
          CCTCCCGGGA TTTGGAATCA TCTCTCATGT AGTAGCATAT CACGCAGGTA
          AAAAAGAACC ATTTGGCTAC ATAGGCATAG TATGAGCCAT ACTATCAATT
          GGATTCCTAG GATTCATCGT ATGAGCCCAT CACATATTTA CAGTAGGAAT
          AGACGTAGAC ACCCGAGCAT ATTTTACATC CGCCACCATA ATCATTGCCA
          TTCCAACCGG AATTAAAGTC TTCAGCTGAT TAGCCACACT ACACGGAGGA
          ACTATCAAAT GAAATCCTCC CATACTATGA GCCCTCGGAT TCATCTTCCT
          ATTTACCATC GGAGGTCTTA CAGGAATTGT CCTAGCAAAC TCCTCATTAG
          ACATTGCCTT ACATGACACA TACTATGTAG TAGCACACTT CCACTATGTC
          CTCTCAATGG GTGCCGTCTT CGCCATCCTA GCAGGACTCA CTCACTGATT
          TCCCCTATTC ACCGGATATA CACTAAACCA AACATGAGCT AAAGCCCACT
          TCGGAGTCAT ATTTACAGGT GTAAACCTAA CCTTCTTCCC CCAACACTTC
          CTAGGACTGG CAGGCATACC ATGAGTCCCC TTACAAAACT TATTCTAACC
          ACAAGCCTAC TCACAGGAAC AACAATCACA ATTACAAGCA ACCACTGACT
          AATAGCCTGA ACTGGACTAG AAATCAACAC CCTAACCATC ATCCCCCTAA
          TCTCAAAATC CCACCACCCT CGAGCCATTG AAGCAGCAAC CAAATACTTC
          CTAGTACAAG CAGCTGCATC AACGCTAGTA CTTTTCTCAA GCATAATAAA
          TGCATGATTT ACCGGACAAT GAGACATCAC CCAACTCACC TACCCCCCAT
          CATCCCTCCT AATAACTACC GCAATCGCCA TTAAACTAGG CCTAACCCCA
          TTCCACTTCT GATTTCCAGA AGTACTCCAA GGATCATCCC TCACCACCGC
          TCTCCTTCTC TCAACAGTAA TAAAACTCCC ACCAACTACT ATTCTTTTAC
          TCACATCACA CTCACTAAAC CCAACACTAC TCACCACCAT ATCTATCATA
          TCCATTGCCC TAGGTGGATG AATGGGGCTT AACCAAACAC AAACCCGAAA
          AATCTTAGCC TTCTCATCCA TCTCACACTT AGGCTGAATA ACTACCATCC
          TTATCTACAA CCCAAAACTA ACCCTACTCA CCTTCCTCAC CTACACCCTA
          ATAACAACCT CCATTTTCCT CACCATAAAC ACAACTAACA TCCTAAAACT
          ACCAACACTA ATAACCTCCT GAACCAAAAC CCCCGCCCTA AACACAACCC
          TCATACTAAC CCTCCTCTCA CTAGCTGGCC TTCCCCCACT AACAGGCTTC
          TTACCCAAAT GGCTCATTAT CCAAGAACTT ACTAAACAGG AAATAACCAC
          AACAGCCACA ATCATCTCTA TACTCTCACT TCTAGGACTA TTCTTCTACC
          TACGTCTAGC ATACTGCTCA ACAATCACAT TACCCCCAAA CCCCTCAAAC
          AAAATAAAAC AATGATCACC TAAAAAACCA ACCAACATTC TAATCCCCAC
          ATCCACCTCA CTATCTACCT CACTCCTACC ACTCTCCCCT ATAATCCTCG
          CCACCATTTA ATCCTTGATA ATCTGGGTAT AAGATGCACT GTAAAGGAAT
          GTGAGGAAGA GATCACGCAT GTAAAATATG GTCAACACCT CTCCAGCCAC
          AAGGAGATGA AAGATAGAGG AGTTTAGGAC CAGATGTTCT CAGGATTCGG
          GGTGGGAGGT GAAGAAAGTG ACAAATGGCA CACCGTATTT TAGCTGCTCA
          GTACCCAGAG AACAGCTCAG CAACGAAAAG CAAGCGACCG GCAGCAGATT
          TAGCAGTTTT GCACATCTCT TGGCTTGCTT TCTGACTTGA GAGGTGACAG
          ATTTGTTCTT CCTGTGTTGT GGAGCCGAGT CTGCCATGGG CTCTGGTGCC
          ATGCGTGGTC TGGCAAAGCT GCCTCTCCCC CGTGCCAGCC AGGCCTGGAC
          TTAGCAGATG TTAAATAAAA CTAAAAACGT TCTCCTCCAT TCAGCTCTGS
          CTTCGGCCAT AGCCTGAAGT GGTTCTGGTT TGGTCCTTGG GGCACAGGTT
          TCCTGGGAAA ATCCTGGGAT GGGCTTGCAA GTGCTGTCTG GGATGTGTGG
          CAGCATCCAG CCACAAAATA CCACAGCGAA GTGGTTACTG TGGTTGAGGA
          GGTGTCTCAA GCCTTCCTAC TGCATCTGCA CTTGGCCTCT TTCCCAGCCA
          TTGGTGGAGA TTTACCTGCT GCCAGGGGGA ACAACAGCCC GATGGGGCCT
          CGACTCAGTA GTGCCAGCTT GTGAGGTGTA ATGCTGTTGC TTATGATGTT
          TCTTTACGGT TGGCATGTAT ACAGAGCTTG CACCCTCAGG GGTCTATGTG
          CAGCAGGTAT CTGCCCAGCA GACAGTGGCA GATTGTGGCC TTAGAAAGCA
          GAAGATGAGT TCTACCTGGG ATGATTCCCA GACTCATCAG TCCATAATGA
          CAGCCAAATT ATTGCCTCTG TTCTGCTCAC CTGAGAGGCC ACTTAGTAGG
          ACCTGGAGAA AAACACTGGT CCTCCAGGGA ACCCATTAAC AAGTCCTGCC
          ATGTCTTATA AGCTACTGTT TACATGATGT TTGTGAATTC TTGGGACTCA
          GACCTGCCTG CCTGCAAAGC ATCATTCAGG GAGCAAGCAA AGTTTCTAGG
          TTTAACTGCA ACCCAAGGTC TTTCAGCTTC CATAGCCAAT TAGCTCACTC
          AGTAGTAACA AATAGTCCTC GCTACACTCT TTCCTTGCAT CTTGCTTTGG
          TGGTTTTCTT TGGTCTCTTT TTTGTTTATT CATTTTTACC TTTAAAACTG
          ATCTCTTATG CAGCCAAAAA GAAGCTGAAC TGTCTCACGT GTAAAGGCTG
          TGTAAACGTT TCTGTGTAAG CCAATGGTTG TCGTCTTAAT GTACACTTGA
          AATGAATTTG GCATCGCAAA GAGTTGCTTT CAGTCTGATG GATTCAGCTG
          CTTTTGAGGC CGTTCTTTTG CTCTTTAATT GTTTCATTTT TCTCTATCTT
          TTCCCCCTGT TTTCTCCTTT CTTTTGCTTG ACTGAATCTT CCATCCACCC
          TTTCCTGCCC TCCTTCCCAA CTTTTCCCAA TTCCAGCGCT GACATTTTCC
          CTGAACCACC AACCCAGTCC TTTTCCAACC CCTCTGGAGC CACCATCCAG
          TATCCACCTC CAGCTTATCC GACTGCTAAA ACCAACTTTC AGGTGCCAAT
          GATCCCGGAT TACCTGTTCC CTCAGCAACA GGGTGAGGCT GACCAGAAAC
          CCTTCCCAGC CCTTGAGACC AGAGCACAGC AGCCCTCYCT CACACCACTG
          TCCACTATTA AGGCGTTTGC TACTCAGACT GGCTCCCAAG AGTTGAAACC
          CTCAACACTA ACTATCAGTC CCAGCTGATC AAACCCAGCA GGATGAGGAA
          ATACCCAAAC CGTCCCAGCA AGACCCCTCC TCATGAGCGA CCCTATGCCT
          GCCCGGTGGA ATCCTGTGAC CGGAGGTTCT CCCGGTCTGA TGAGTTAACC
          GGCACATCCG CATCCACACT GGACAGAAAC CTTTCCAGTG CCGCATTTGC
          ATGCGGAACT TCAGCAGGAG CGACCACTTG ACTACACACA TCCGCACACA
          CACAGGAGAG AAGCCATTTG CCTGTGACAT TTGTGGCAGA AAGTTTGCCA
          GAAGTGATGA GAGGAAGAGA CACACTAAAA TTCCTTAGGC AAAAGGACAA
          GAAAGTAGAA AAGGCAGCTC CGGTCTCAAC TGCTTCCCCA GTTTC
Aprosm003 GATCAGCTCT GCCTTCTGCA GCCTCTTGGC TCCGGGGGCT TTGGTTCTGT
          CTACAAAGCC ACCTACCATG GTGCCACTGT GGCTGTGAAG CAGGTGAAGA
          AGAGCAGCAA AAACCGGCTG GCTTCACGGC AGAGCTTCTG GGCTGAGCTG
          AACGTAGCCT GGCTACAGCA CAATAATGTG GTACGTGTGG TGGCTGCCAG
          CACGTGTGCC CCCGCCAGCC AGAACAGCTT GGGCACCATC ATCATGGAGT
          ATGTGGGCAA CATCACCCTG CACCATGTAA TCTATGGCAC TGGAGGTGTG
          TGGAGACAGG GTGAAGATGA TGGAGGATGT GGAGGGAAGG CGCTGAGCAT
          GGAGGAGACT GTGTGCTATT CTTGTGACAT TGTGACTGGC TTAGCCTTTC
          TTCACGCACA GGGCATTGTG CACTTGGACC TGAAGCCTGC AAATGTCTTC
          ATCACTGAGC AGGGAGTGTG CAAGATTGGA GACTTTGGGT GCTCCCAGAA
          GCTGGAGGAG GGCTTGTCCC AGAGCCCCCA TGTTTGCCAG CAGGGGGGCA
          CATACACACA CCGTGCCCCT GAGCTCCTCA AGGGTGAGAG GGTCACTGCC
          CCTTCCAGGC TTTGGAATCA TCTCCCACGT AGTAGCATAC CATGCAGGTA
          AGAAAGAACC ATTTGGCTAC ATAGGCATAG TATGGGCCAT AYTATCAATC
          GGATTCCTAG GATTCATCGT ATGGGCCCAY CACATATTTA CAGTAGGAAT
          AGACGTAGAY ACCCGAGCAT ACTTCACATC CGCAACCATA ATCATYGCTA
          TYCCAACCGG AATTAAAGTC TTCAGCTGAY TAGCCACACT GCACGGAGGG
          ACTATCAAAT GAGACCCCCC CATGCTATGA GCTCTCGGAT TCATCTTCCT
          ATTCACCATC GGAGGTCTTA CAGGAATTGT CCTAGCAAAC TCCTCATTAG
          ACATTGCCCT ACACGACACA TACTATGTAG TAGCACACTT YCACTACGTC
          CTCTCAATAG GCGCAGTYTT CGCCATTCTA GCAGGACTCA CCCACTGATT
          TCCTCTATTT ACYGGTTACA CACTAAACCA AACATGAGCC AAAGCCCACT
          TCGGGGTTAT ATTCACAGGC GTAAACCTAA CCTTCTTTCC CCAACACTTC
          CTAGGACTAG CAGGYATACC ATGAGTCCCC TTACAAAACT TATTTTAACC
          ATAAGCCTAC TCACAGGAAC AACTATCACA ATTACAAGCA ACCACTGACT
          AATAGCCTGA ACCGGACTAG AAATCAACAC CCTAACCATC ATCCCCCTAA
          TCTCAAAATC CCACCACCCA CGAGCCATTG AAGCCGCAAC CAAATATTTC
          CTAGTACAAG CAGCCGCCTC AGCGCTAGTA CTCTTCTCAA GTATAATAAA
          TGCATGATTT ACTGGGCAGT GAGACATTAC CCAACTCTCC TACCCCCCTT
          CATCCCTCCT ACTAACCACT GCAATCGCCA TCAAACTAGG CCTAACCCCA
          TTCCACTTCT GATTCCCAGA AGTACTCCAA GGGTCGTCCC TAACCACAGC
          CCTTCTTCTC TCAACAGTAT TAAAACTCCC ACCAACTACC ATCCTCTTGC
          TCACATCACA CTCACTAAAT CCAACACTAC TAACCACCAT ATCCATCATA
          TCCATTGCCC TAGGNGGATG AATAGGACTT AACCAAACGC AAACCCGAAA
          AATCCTAGCC TTCTCATCCA TTTCGCACCT AGGCTGAATA ACCATCATCA
          TTATCTACAA CCCAAAACTA ACCCTACTAA CCTTCTTCAC CTATATCTTA
          ATGACAACTT CCATCTTCCT CACCATAAAC ACAACTAGCA CCCTAAAACT
          ATCAACACTC ATAACCTCCT GAACCAAAAC CCCCACTCTA AACACAACCC
          TCATACTAAC CCTACTCTCA CTAGCTGGCC TTCCCCCACT AACGGGCTTT
          CTACCCAAAT GACTCATCAT TCAAGAACTC ACCAAACAAG AAATAACCAC
          AACAGCCACA ATCATCTCCA TACTCTCACT CCTAGGACTA TTCTTTTACC
          TACGCCTGGC ATACTGCTCA ACAATCACAC TACCCCCAAA CCCCTCAAAC
          AAAATAAAAC AATGATCCCC TAAAAAACCA ACCAACATTC TAATCTCTAC
          ATCCACCTCC CTATCTACCT CACTCCTACC ACTCTCCCCT ATAATTCTCG
          CCACCATTTA ATCCTTGATA ATCTGGGTAT AAGATGCACT GTAAAGGAAT
          GTGAGGAAGA GATCACGCAT GTAAAATATG GTCAACACCT CTCCAGCCAC
          AAGGAGATGA AAGATAGAGG AGTTTAGGAC CAGATGTTCT CAGGATTCGG
          GGTGGGAGGT GAAGAAAGTG ACAAATGGCA CACCGTATTT TAGCTGCTCA
          GTACCCAGAG AACAGCTCAG CAACGAAAAG CAAGCGACCG GCAGCAGATT
          TAGCAGTTTT GCACATCTCT TGGCTTGCTT TCTGACTTGA GAGGTGACAG
          ATTTGTTCTT CCTGTGTTGT GGAGCTGAGT CTGCCATGGG CTCTGGTGCC
          ATGCGTGGTC TGGCAAAGCT GCCTCTCCCC CGTGCCAGCC AGGCCTGGRC
          TTAGCAGATG TTAAATAAAA CTAAAAATGT TCTCCTCCAT TCAGCTCTGG
          CTTCGGCCRT AGCCTGAAGT GGTTCTGGTT TGGTCCTTGG GGCACAGGTT
          TCCTGGGAAA ATCCTGGGAT GGGCTTGCAA GTGCTGTCTG GGATGTGTGG
          TAGCATCCAG CCACAAAACA CCACAGCGAA GCGGTTACTG TGGTTGAGGA
          GGTGTCTCAA GCCTTCCTAC TGCATCTGCA CTTGGCCTCT TTCCCAGCCA
          TTGGTGGAGA TTTACCTGCT GCCAGTGGGA ACAACAGCCC GATGGGGCCT
          CGACTCAGTA GTGCCAGTTT GTGAGGTGTA ATGCTGTTGC TTATGATGTT
          TCTTTACGGT TGGCATGTAT ACAGAGCTTG CACCCTCAGG GGTCTATGTG
          CAGCAGGTAT CTGCCCAGCA GACAGTGGCA GATTGTGGCC TTAGAAAGCA
          GAAGCTGAGT TCTACCTGGG ATGATTCCCA GACTCATCAG CCCATAATGA
          CAGCCAAATT ATCGCCTCTG TTCTGCTCAC CTGAGAGGCC ACTTAGTAGG
          ACCTGGAGAA AAACACTGGT CCTCCAGGGA AACCATTAAC AAGTCCTGCC
          ATGTCTTATA AGCTACTGTT TACATGATGT TTGTGAGTTC TTGGGACTCA
          GACCTGCCTG CCTGCAAAGC ATCAGTCAGG GAGCAAGCAA AGTTTCTAGG
          TTTAACTGCA ACCCAAGGTC TTTCAGCTTC CATAGCCAAT TAGCTCACTC
          AGTAGTAACA AATAGTCCTC GCTACGCTCT TTCCTTGCAT CTTGCTTTGG
          TGGTTTTCTT TGGTCTCTTT TTTGTTTATT CATTTTTACC TTTAAAACTG
          ATCTCTTATG CAGCCAAAAA GAAGCTGAAC TGTCTCACGT GTAAAGGCTG
          TGTAAAAATT TCTGTGTAAG CCAATGGTTG TCGTCTTAAT GTACACTTGA
          AATGAATTTG GCATCGCAAA GAGTTGCTTT CAGTCTGATG GATTCAGCTG
          CTTTTGAGGC CGTTCTTTTG CTCTTTAATT GTTTCATTTT TCTCTGTCTT
          TTCCCCCTGT TTTCTCCTTT CTTTTGCTTG ACTGAATCTT CCATCCACCC
          TTTCCTGCCC TCCTTCCCAA CTTTTCCCAA TTCCAGCGCT GACGTTTTCC
          CTGAACCACC AACCCAGTCC TTTTCCAACC CCTCTGGAGC CCCCATCCAG
          TATCCACCTC CAGCTTATCC GACTGCTAAA ACCAACTTTC AGGTGCCAAT
          GATCCCGGAT TACCTGTTCC CTCAGCAACA GGGTGAGGCT GACCAGAAGC
          CCTTCCCAGC CCTTGAGACC AGAGCACAGC AGCCCTCCCT CACACCGCTG
          TCCACTATTA AGGCGTTTGC TACTCAGACT GGCTCCCAAG AGTTGAAACC
          CTCAACACTA ACTATCAGTC CCAGCTGATC AAACCCAGCA GGATGAGGAA
          ATACCCAAAC CGTCCCAGCA AGACCCCTCC TCATGAGCGA CCCTATGCCT
          GCCCAGTGGA ATCCTGTGAC CGGAGGTTCT CCCGGTCTGA TGAGTTAACC
          GGCACATCCG CATCCACACT GGACAGAAAC CTTTCCAGTG CCGCATTTGC
          ATGCGGAACT TCAGCAGGAG CGACCACTTG ACTACACACA TCCGCACACA
          CACAGGAGAG AAGCCATTTG CCTGTGACAT TTGTGGCAGA AAGTTTGCCA
          GAAGTGATGA GAGGAAGAGA CACACTAAAA TTCCTTAGGC AAAAGGACAA
          GAAAGTAGAA AAGGCAGCTC CGGTCTCAAC TGCTTCCCCA GTTTC
Calypt004 GATCAGCTCT GCCTCCTGCA GCCTCTTGGC TCCGGGGGCT TTGGTTCTGT
          CTACAAAGCC ACCTATCATG GTACCACTGT GGCTGTGAAG CAGGTGAAGA
          AGAGCAGCAA AAACCGACTG GCATCAAGGC AGAGCTTCTG GGCTGAGCTG
          AACGTAGCCT GGCTACAGCA CAATAATGTG GTACGTGTGG TGGCTGCTAG
          CACGTGTGCC CCAGCCAGCC AGAACAGCCT GGGCACCATC ATTATGGAGT
          ACGTGGGCAA CATCACCCTG CACCATGTAA TCTATGGCAC TGGAGGTGTG
          TGGAGACAGG GTGAAGATGA TGGAGGATGT GGAGGGAAGG CCCTGAGCAT
          GGAGGAGACT GCGTGCTATT CTTGTGACAT TGCGACAGGC TTAGCCTTTC
          TTCACGCACA GGGCATTGTG CACTTGGACC TGAAGCCTGC AAACGTCTTC
          ATCACTGAGC AGGGAGTGTG CAAGATTGGA GACTTTGGGT GCTCCCAGAA
          GCTGGAGGAG GGCTTGTCCC AGAGCCCCCA TGTTTGCCAG CAGGGGGGCA
          CATACACACA CCGTGCCCCT GAGCTCCTCA AGGGTGAGCG GGTCACTGCC
          TCTACCCGGA TTCGGAATCA TCTCACATGT GGTAGCCTAC TATGCAGGTA
          AAAAGGAACC TTTCGGCTAC ATAGGCATAG TATGAGCCAT ACTATCAATT
          GGATTCCTAG GATTTATCGT ATGAGCACAC CACATATTTA CAGTAGGAAT
          GGACGTAGAC ACCCGAGCAT ACTTTACATC CGCTACCATA ATTATCGCCA
          TCCCAACCGG AATCAAAGTA TTCAGCTGAC TAGCTACCCT GCATGGAGGA
          GCCATCAAAT GAGAACCCCC CATGCTATGG GCCCTAGGCT TTATTTTTCT
          ATTCACTATC GGAGGCCTAA CAGGAATCGT CCTGGCAAAT TCCTCATTAG
          ACATTGCCCT ACATGACACA TACTATGTAG TGGCACACTT CCACTACGTC
          CTTTCAATAG GAGCCGTATT TGCTATCTTA GCAGGACTCA CCCACTGATT
          CCCACTATTC ACTGGATTCA CCTTACACCA GACATGAACC AAAGCACACT
          TCGGGGTCAT ATTCATTGGC GTAAACCTAA CCTTCTTCCC CCAACACTTC
          CTAGGATTAG CAGGCATACC ATGAGCCCCC TCACAAAACT AACCCTAACA
          CTCAGCCTAA CCCTAGGGAC TACAACCACA ATCACAAGCA GCCACTGAGT
          AATAGCCTGA ATCGGGCTAG AAATCAATAC CCTAGCTATA ATCCCCCTAA
          TCTCAAAATC TCACCACCCC CGAGCCACCG AAGCAGCAAC CAAGTACTTC
          CTAGTACAAG CAACTGCTTC AACACTGATA CTCTTCTCGA GCATAACCAA
          TGCATGGTCC TCCGGACAAT GAGACATCAC CCAACTCACC AACCCCCCAT
          CATGCATCCT ACTAACTACT GCAATTGCCA TTAAACTAGG ACTAACCCCA
          TTTCACTTCT GATTCCCAGA AGTCCTACAA GGCTCATCCC TCATTACAGC
          CCTACTACTC TCAACAGCAA TAAAACTCCC ACCAATTACC ATCCTCCTCC
          TCACATCACA CTCACTAAAC CCCACACTAC TTACCATCCT AGCTGTCATA
          TCCATTGCTC TAGGTGGTTG AATAGGACTT AACCAAACAC AAACCCGAAA
          AATCCTAGCC TTTTCATCCA TCTCACACTT AGGCTGAATA ACTATCATTA
          TTGTCTACAA CCCAAAGCTA ACCCTATTAA CCTTCTACCT TTACACCCTA
          ATAACAGCAT CCATCTTCCT CTCTATAAAC TCAATCAACA TCCTAAAACT
          ATCAACACTA ATAACCTCAT GAACTAAAAC CCCCATACTA AACGCAGTCC
          TTATACTAAC CCTCCTATCA CTAGCAGGCC TCCCCCCACT TACAGGCTTC
          CTACCAAAAT GACTCATCAT CCAAGAACTC ACCAAACAGG AAATAACCAC
          AACAGCCACA ACCATCTCCA TACTCTCACT CCTAGGGCTT TTCTTCTACC
          TACGCCTGGC ATACTGCTCA ACAATCACAC TTCCTCCCAA CTCCCCAAAT
          AAAATGAAAC AATGGTCCAC TAAAAAACCA ATCAACACTC TAACCCCCGC
          ACTCACTCTC CTATCCCTCT CCCTCCTACC ACTCTCCCCC ATAATCCTCA
          CCACCACTTA ATCCTTGATA ATCTGGGTAT AAGGTGCACT GTAAAGGAGT
          GTGATGAAGA GATCTTGCAT GAAAAATATG GTCAACACCT CTCCAGCCAC
          AAGGAGATGA AAGACAGAGG ATTTTAGGAC CAGATGTTCT CAGGATTCAG
          GGTGGGAGGT GAAGAAAGTG ACAAATGGCA CACCATATTT TAGCTGCTCA
          GTATCCAGAG AACAGCTCAG CAATGAAAAG CAACCAACCA GCAGCAGGTT
          TAGCAGTTTT GCACATCTCT TGGCTTGCTT TCTGACTTGA GAGGTGACAG
          ATTTGTTCTT CCTAATTTGT GGAGCCGAGT CTGCCATGGG CTCTGATGCC
          ATGCGTGGTC TGGCAAAGCT GCCTCTCCCC CCTGCCAGCC AGGCCTGGAC
          TAAGCAGATG TTAAATAAAA CTAAAAATGT TCTCCTCCAT TCAGCTCTGG
          CTTCAGCCAT AGGCTGAAGT GGTTCTGGTT TGGTCCTTGT GGCACAAGTT
          TCCTGGGAAA ATCCTGGGTT GGGCTTGCAA GTGCTGCCTG GGATGCGTGG
          TAGCATCCAG CCACAAAATA CCACAGCAAA GTGGTTACTG TGGTTGAGGA
          GGCGTCTCAT GCCTTCCTAC TGCATCTGCG CTTGGCCTCT TTCCCAGCCA
          TTCGTGGAGA TTTACCTGCT GCCAGGGGGA ACAACAGCCC AAGGGGGCCT
          CGACTCAGTA GTACCAGCCT GTGAGGTATA ATGCTGTTGC TTACGATGTT
          TCTTTACGGT TGGCATGTAT ACAGAGCTCA CACCCTCAGG GGTCTATGTG
          CAGCAGGTAT CTGCCCAGCA GACAGTGGCA GATTGTGGCC TTAGAAAGCA
          GAAGCTGAGT TCTATCTGGG ATGATTCCCA GACTCGTCAG CCCATAATGA
          CAGCCAAATT ATTGCCTCTG TTCTGCTCAC CTGAGAGGCC ACTCAGTAGG
          ACCTGGAGAA AAATACTGGT CCTTCAGGGA AACCATTAAC AAGTCCTGCC
          ATGTCTTGTA AGCTACTGTT TATGTGATGG TTGTGAGTTC TTGGGACTCA
          GACATGCCTG CCTGCAAAGC GTCATTCAGG GAGCAAGCAA AGTTTCTAGG
          TTTAACTGCA ACCCAAGGTC TTTCAGCTTC CATAGCCGAT TAGCTCACTC
          GTTAGTAACA AATAGTCATA GCTACGCTCT TTCCTTGCAT CTTGCTTTGG
          TGGTTTTCTT TGGTCTCTTT TTTGTTTGTT CATTTTTACC TTTAAAACTG
          ATCTCTTATG CAGCCAAAAA GAAGCTGAAC TGTCTCACGT GTAAAGGCTG
          TGTAAATATT TCTGTGTAAG CCAATGGTTG TCATCTTCAT GTACACTTGA
          AATGAATTTG GCATCGTAAA GAGTTGATTT CAGTCTGATG GATTCAGCTG
          CTTTTGAGGC CGTTCTTTTG CTCCTTAATT GTTTCATTTT TCTCTATCTT
          TTCCCCCTGT TTTCTCCTTT CTTTTGCTTG ACTGAATCTT CCATCCGCCC
          TTTCCTGCCC TCCTTCCCAA CTTTTCCCAA TGCCAGCGCT GACATTTTCC
          CTGAACCACC AACCCAGTCC TTTCCCAACC CCTCTGGAGC CCCCATCCAG
          TATCCACCTC CAGCTTATCC AACTGCTAAA ACCAACTTTC AGGTGCCAGT
          GATCCCGGAT TACCTGTTCC CTCAGCAACA GGGTGAGGCT GACCAGAAGC
          CCTTCCCAGC CCTTGAGACC AGAGCACAGC AGCCTTCCCT CACACCGCTG
          TCCACTATTA AGGCGTTTGC TACTCAGACT GGGTCCCAAG AGTTGAAACC
          CTCAACACTA ACTATCAGTC CCAGCTGATC AAACCCAGCA GGATAAGGAA
          ATACCCAAAC CGTCCCAGCA AGACCCCTCC TCATGAGCGA CCCTATGCCT
          GCCCAGTGGA ATCCTGTGAC CGGAGGTTCT CACGGTCTGA TGAGTTAACC
          GGCACATCCG CATCCACACT GGACAGAAAC CTTTCCAGTG CCGCATTTGC
          ATGCGGAACT TCAGCAGGAG CGACCACTTG ACTACACACA TCCGCACACA
          CACAGGAGAG AAGCCATTTG CCTGTGACAT TTGTGGGAGA AAATTTGCCA
          GAAGTGATGA GAGGAAGAGA CACACTAAAA TTCCTTAGGC AAAAGGACAA
          GAAAATAGAA AAGGCAGCTC CGGTCTCAAC TGCTTCCCTA GTTCC
Chalco005 GATCAGCTCT GCCTCCTGCA GCCTCTTGGC TCTGGGGGCT TTGGTTCTGT
          CTACAAAGCC ACCTACCATG GTGCCACTGT GGCTGTGAAG CAGGTGAAGA
          AGAGCAGCAA AAACCGGCTG GCATCACGGC AGAGCTTCTG GGCTGAGCTG
          AACGTCGCCT GGCTACAGCA TAATAATGTG GTACGTGTGG TGGCTGCCAG
          CACGTGTGCC CCAGCCAGCC AGAACAGCCT GGGCACCATC ATTATGGAGT
          ACGTGGGCAA CATCACCCTG CACCATGTAA TCTATGGCAC TGGAGGTGTG
          TGGGGACAGG GTGAAGATGA TGGAGGATGT GGAGGGAAGG ACCTCAGCAT
          GGTGGAGACT GTGTGCTATT CTTGTGACAT TGTGACTGGC TTAGCCTTTC
          TTCACGCACA GGGCATTGTG CACCTGGACC TGAAGCCTGC AAATGTCTTC
          ATCACTGAGC AGGGAGTGTG CAAGATTGGA GACTTTGGGT GCTCCCAGAG
          GCTGGAGGAG GGCTTGTCCC AGAGCTCCTG TGTTTGCCAG CAGGGGGGCA
          CGTACACACA TCGTGCCCCT GAGCTCCTCA AGGGCGAGAG GGTCACTGCC
          CCTCCCAGGA TTTGGAATTA TCTCACACGT CGTAGCCTAC CATGCAGGAA
          AAAAAGAACC ATTTGGTTAC ATAGGAATAG TATGGGCCAT ACTATCAATC
          GGATTCCTAG GATTCATCGT ATGGGCCCAC CACATATTCA CAGTAGGAAT
          AGACGTAGAC ACCCGAGCAT ACTTCACATC CGCTACCATA ATCATCGCCA
          TCCCAACCGG AATCAAAGTG TTCAGTTGAC TAGCCACACT ACACGGAGGA
          ACCATCAAAT GAGACCCCCC CATACTATGA GCCCTCGGAT TTATCTTCCT
          ATTTACCATT GGGGGACTCA CAGGAATTGT CCTAGCCAAC TCTTCACTAG
          ACATCGCCCT GCACGACACA TACTACGTAG TAGCACACTT CCACTATGTC
          CTATCAATAG GCGCTGTCTT CGCCATCCTA GCAGGGTTCA CCCACTGATT
          CCCCCTATTT ACCGGATATA CCCTAAACCA AACATGAGCC AAAGCCCACT
          TCGGGGTCAT ATTCACAGGT GTAAACCTAA CCTTCTTCCC CCAACACTTC
          CTAGGACTAG CGGGCATACC ATGAGTCCAC TCACAAACCT CATCTCTGCC
          GCAAGCCTAC TCCTCGGAAC AACAATCACA ATCACAAGTA ACCACTGAAT
          AATAGCCTGA ACAGGACTAG AACTCAACAC CCTAGCCATC ATCCCCCTAA
          TCTCAAAATC CCACCACCCA CGAGCTATCG AAGCCTCAAC CAAATATTTC
          CTAACACAAG CAGCCGCCTC AGCACTAGTA CTATTTTCAA GCACAGCCAA
          CGCACAGTAC ACCGGACAAT GGGACATCAC TCAGCTCACC TACCCCCCAT
          CCCAACTCCT ACTAACCACC GCAATCGCCA TCAAACTGGG CCTAACCCCA
          TTCCACTTCT GATTCCCCGA AGTACTTCAA GGATCATCCA TCACCACAGC
          CCTACTCCTT TCAACATTAA TAAAACTCCC ACCAACCGCC ATCCTCCTAC
          TAACATCACA CTCAACAAAC CCAACACTAC TCACTACCAT GTCCATCATA
          TCCATTGCCC TAGGTGGCTG AATAGGCCTC AACCAAACAC AAACCCGAAA
          AATCCTAGCC TTCTCATCCA TCTCCCACCT AGGCTGAATA ACCATTATCG
          TCATCTACAA CCCAAAACTA ACCCTACTAG CCTTCTACAC ATATGTCCTA
          ATAACAACCT CAATCTTCCT CACCCTAAGC ACAACCAACA CCCTAAAACT
          ACCAACACTA ATAACCTCAT GAACCAAAAC CCCAATACTA AACACAACCC
          TCCTCCTAAC ACTCCTATCA CTAGCAGGCC TTCCCCCCCT AACAGGCTTC
          CTACCAAAAT GACTCATCAT CCAAGAACTC ACCAAACAGG AAATAACCCC
          AGCAGCCACA GCCATCTCTA TACTCTCACT CCTAGGACTT TTCTTCTACC
          TACGCCTAGC ATACTGCTCA ACAATCACAC TCCCCCCCAA CCCCTCAAAC
          AAAATAAAAC AATGATCCCC TAAAAAACCG GTCAACATCC TAATCCCTAC
          ACTCACCTCT CTATCTATCT CACTCCTGCC ACTCTCCCCA ATAATCCTCA
          CCACCATTTA ATCCTTGATC ATCTGGGTAT AAGATGCACT GTAAAGGAAT
          GTGAGGAAGA GATTTTGCAT GAAAAATATG GTCAGCACCT CTCCAGCCAC
          AAGGAGATGA AAGACAGAGG CTTTTAGGAC CAGATGTTCT CAGGATTCGG
          GGTGGGAGGT GAAGAAAGTG ACAAATGGCA CACCATATTT TAGCTGCTCG
          GTACCCAGAG AACAGCTCAG CAGTGAAAAG CAACCAAGCA GCAGCAGATT
          CAGCAGTTTT GCACATCTCT TGGCTTGCTT TCTGACTTGA GAGGTGACAG
          ATTTGTTCTT CCTGTTTTGT GGAGCTGAGT CTGCCATGGG CTCTGCTGCC
          ATGCGTGGTC TGGCAAAGCT GCCTCTCCCC CGTGCCAGCC AGGCCTGGAC
          TGAGCCTATG TTAAATAAAA CTAAAAATGT TCTCCTCCAT TCAGCTCTGG
          CTTCAACCTT AGCCTGAAGT GGTTCTGGTT TGGTCCTTGG GGCACAAGTT
          TCCTGGGAAA ATCCTGGGAT GGGCTTGCAA GTGCTGCCTG GGATGTGTGG
          TAGCATCCAG CCACAAAATA CCACAGTGCA GTGGTGACTG TGGTTGAGGA
          GGTGTCTCAT GCCTTCCTAC TGCATCTGCA CTTGGCCTCT TTCCCAGCCA
          TTGGTGGAGA TTTACCTACT GCCAGGGTGA ACAACAGCCC GAGGGGGCCT
          TGACTCAGTA GTACCAGTCT GTGAGGTGTA ATGCTGTTGC TTATAATGTT
          TCTTTATGGT TGGCATGTAT ACAGAGSTTG CATCCTCAGG GGTCTATGTG
          CAGCAGGTAT CTGCCCAGCA GACAGTGGCA GATTGTGGCC TTAGAAAGCA
          GAAGCTGAGC TCTATCTGGG ATGATTCCCA GACTCATCAG CYCATAATGA
          CAGCCAAATT ATCACCTCTG TTCTACTCAC CTAAGAGGCC ACTCAGTAGG
          ACCTGGAGAA AAACACTGGT CCTCCAGGGA AACCATTAAC AAGTCCTGCC
          ATGTCTTATA AGCTACTGGT TTTGTGATGT TTGTGAGTTC CTGGGACTCA
          GACCTGCCTG CCTGCAAAGC ATCATTCAGG GAGCAAGCAA AGTTTCTAGG
          TTTAACTGCA ACCCAAGGTC TTTCAGCTTC CATAGCCAAT TAGCTCACTC
          AGTAGTAACA AATAGTCCTC GCTACGCTCT TTCCTTGCGT CTTGCTTTGG
          TGGTTTTCTT TGGTCTCTTT TTTGTTTATT CATTTTTACC TTTAAAACTG
          ATCTCTTATG CAGCCAAAAA GAAGCTGAAC TGTCTCACGT GTAAAGGCTG
          TGTAAACGTT TCTGTGTAAG CCAATGGTTG TTGTCTTAAC GTACATTTGA
          AATGAATTTG GCATCGCAAA GAGTTGCTTT CAGTCTGATG GATTCAGCTG
          CTTTTGAGGC CATTCTTTTG CTCTTTAATT GTTTCATTTT TCTCTATCTT
          TTCCCCCTGT TTTCTCCTTT CTTTTGCTTG ACTGAATCTT CCATCCGCCC
          TTTCCTGCCC TCCTTCCCAA CTTTTCCCAA TTCCAGCGCT GACATTTTCC
          CTGAACCACC AACCCAGTCC TTTCCCAACC CCTCTGGAGC CCCCATCCAG
          TATCCACCTC CAGCTTATCC AACTGCTAAA ACCAACTTTC AGGTGCCAAT
          GATCCCGGAT TACATGTTCC CTCAGCAACA GGGTGAGGCT GACCAGAAGC
          CCTTCACAGC CCTTGAGACC AGAGCACAGC AGCCCTCCCT CACACCGCTC
          TCCACTATTA AGGCATTTGC TACTCAGACT GGCTCCCAAG AGTTGAAACC
          CTCAACACTA ACTATCAGTC CCAGCTGATC AAACCCAGCA GGATGAGGAA
          ATACCCAAAC CGTCCCAGCA AGACCCCTCC TCATGAGCGA CCCTATGCCT
          GCCCAGTGGA ATCCTGTGAC CGGAGGTTCT CACGATCTGA TGAGTTAACC
          GGCACATCCG CATCCACACG GGACAGAAAC CTTTCCAGTG CCGCATTTGC
          ATGCGGAACT TCAGCAGGAG CGACCACTTG ACTACACACA TCCGCACACA
          CACAGGAGAG AAGCCATTTG CCTGTGACAT TTGTGGCAGA AAGTTTGCCA
          GAAGTGATGA GAGGAAGAGA CACACTAAAA TTCCTTAGGC AAAAGGACAA
          GAAAGTAGAA AAGGCAGCTC CGGTCTCAAC TGCTTCCCCA GTTTC
Coraco006 GATCAGCTCT GCCTCCTGCA GCCTCTTGGC TCCGGGGGCT TCGGTTCTGT
          CTACAAAGCC ACCTACCATG GTGCCACTGT GGCTGTGAAG CAGGTGAAGA
          AGAGCAGCAA AAACCGGCTG GCATCACGGC AGAGCTTCTG GGCTGAGYTG
          AACGTAGCCT GGCTACAGCA TAATAATGTG GTACGTGTGG TGGCTGCCAG
          CACATGTGCC CCAGCCAGCC AGAACAGCCT GGGCACCATC ATTATGGAGT
          ACGTGGGCAA CATCACCCTG CACCATGTAA TCTATGGCAC TGGAGGTGTG
          TGGAGACAGG GTGAAGATGA TGGAGGATGT GGAGGGAAGG CCCTGAGCAT
          GGAGGAGACT GTGTGCTATT CTTGTGACAT TGTGACTGGC TTAGCCTTTC
          TTCAYGCACA GGGCATTGTG CACTTGGACC TGAAGCCTGC AAATGTCTTC
          ATCACTGAGC AGGGAGTGTG CAAGATTGGA GACTTTGGGT GCTCCCAGAA
          GCTGGAGGAG GGCTTGTCCC AGAGCCCCCA TGTTTGCCAG CAGGGGGGCA
          CGTACACACA TCGTGCCCCT GAGCTCCTCA AGGGCGAGAG GGTCACTGCC
          CCTCCCAGGA TTTGGAATCA TCTCACACGT AGTAGCCTAC TACGCAGGCA
          AAAAAGAACC ATTCGGCTAC ATAGGCATAG TATGAGCCAT ACTGTCAATT
          GGATTCCTAG GGTTCATCGT ATGAGCTCAT CACATATTCA CCGTAGGGAT
          GGACGTGGAT ACTCGGGCAT ACTTCACATC CGCTACCATA ATCATTGCCA
          TCCCAACTGG AATCAAGGTC TTCAGCTGAC TGGCCACACT ACACGGGGGG
          ACTATCAAAT GGGACCCACC CATACTATGA GCCTTAGGAT TCATCTTCCT
          ATTCACCATC GGAGGACTTA CAGGTATTGT CCTAGCAAAC TCCTCACTAG
          ACATTGCCCT ACACGACACA TACTACGTAG TAGCCCACTT CCACTACGTT
          CTCTCAATAG GTGCCGTCTT TGCCATTTTA GCAGGATTTA CTCATTGATT
          CCCCCTATTC ACCGGATACA CCCTAAACCA AACATGGGCC AAAGCCCATT
          TTGGAGTCAT ATTCACAGGC GTAAACCTAA CCTTCTTCCC CCAACATTTC
          CTGGGACTAG CAGGCATACC ATGAGTCCCC TTACAAAACT CACCCTGGCC
          CTAAGCCTAC TCCTAGGCAC AACAATTACA ATCACAAGCA ATCACTGAAT
          AATAGCGTGA ACTGGACTAG AAATTAACAC CCTAGCTATC ATCCCTATAA
          TCTCAAAATC CCACCATCCA CGAGCTATTG AAGCAGCAAC AAAATACTTC
          CTAGTACAAG CCGCTGCCTC AACACTAGTA CTCTTCTCGA GCATAATTAA
          CGCACAAACT ACCGGACAGT GAGATATCAC CCAACTTACA CACCCTACAT
          CATGCCTCCT ACTAACTACC GCAATCGCTA TCAAACTAGG CCTAACCCCA
          TTCCACTTTT GATTCCCAGA AGTGCTCCAA GGATCATCCC TCACTACAGC
          ACTACTTCTC TCAACAGTAA TAAAACTCCC ACCAATCTCC ATCCTTCTCC
          TCACATCCCA CTCACTAAAC CCCACACTAC TCACCATCAT ATCCACTATA
          TCCATTGCCT TGGGGGGTTG AATAGGACTC AACCAAACAC AAACCCGAAA
          AATCCTAGCT TTCTCATCCA TCTCCCACCT AGGTTGAATA GCCATAATCA
          TCATCCATAA CCCAAAATTA ACACTACTAG CCTTTTACAT CTACATCATC
          ATAACAACCC CCATCTTCCT CACCATAAAT ACAACCAACA CCCTAAAACT
          ACCAACACTA ATGGTCTCAT GAACCAAAGC CCCTATGCTA AATACAATCT
          TCATACTAAC ACTCCTATCA CTAGCAGGCC TCCCCCCACT AACAGGCTTC
          CTGCCCAAGT GACTTATTAT CCAAGAGCTC ACCAAACAAG AAATAACCAC
          AACAGCCACC GTAATCTCCA TACTTTCACT CCTAGGGCTC TTCTTCTACC
          TACGCCTGGC ATACTGTTCA ACAATCACAC TTCCCCCTAA CCCCTCAAAC
          AAGATAAAAC AATGGTCTAC TAAAAAACCA ACCAACATCC TAATTCCCAC
          ATTCACCTCC CTATCTATCT CCCTCCTACC ACTCTCCCCC ATAATCCTCA
          CCACCATCTA ATCCTTGATA ATCTGAGTAT AAGATGCACT GTAAAGGAAT
          GTGATGAAGA GATCTTGCAT GAAAAATATG GTCAACACCT CTCCAGCCAC
          AAGGAGATGA AAGATAGA-- ---------- ---------- ----------
          ---------- ---------- ---------- ---------- ----------
          ---------- ---------- ---------- ---------- ----------
          ---------- ---------- ---------- ---------- ----------
          ---------- ---------- ---------- ---------- ----------
          ---------- ---------- ---------- ---------- ----------
          ---------- ---------- ---------- ---------- ----------
          ---------- ---------- ---------- ---------- ----------
          ---------- ---------- ---------- ---------- ----------
          ---------- ---------- ---------- ---------- ----------
          ---------- ---------- ---------- ---------- ----------
          ---------- ---------- ---------- ---------- ----------
          --ACTCAGTA GTACCACTCT GTAAGGTGTA ATGCTGTTGC TTATGATGTT
          TCTTTATGAT TGGCGTGTAT ACAGAGCTTG CACCCTCAAG GGTCTATGTG
          CAGCAGGTAT CTGCCCAGCA GACAGTGGCA GATTGTGGCC TTCGAAAGCA
          GAATCTGAGT TCTATCTGGG ATGATTCCCA GACTCATCAG CCCATAATGA
          CAGCCAAATT ATCGCCTCTG TTCTGCTCAC CTGAGTGGCC GCTCAGTAGG
          ACCTGGAGAA AAACACTGGT GCTCCAGGGA AACCATTAAC AAGTCCTGCC
          ATGTCTTATA AGCTACTGTT TATGTGATGT TTGTGAGTTC TCGTGACTCA
          GACCTGCCTG CCTGCAAAGC ATCATTCAGG GAGCAAGCAA AGTTTCTAGG
          TTTAACTGCA ACCCAAGGTC TTTCAGCTTC CATAGCTGAT TAGCTCACTC
          AGTAGTAACA AATAGTCCTC GCTACGCTCT TTCCTTGCAT CTTGCTTTGG
          TGGTTTTCTT TGGTCTCTTT TTTGTTTATT CATTTTTACC TTTAAAACTT
          ATCTCTTATG CAGCCAAAAA GAAGCTGAAC TGTCTCACGT GTAAAGGCTG
          TGTAAACATT TCTGTGTAAG CCAATGGTTG TCGTCTTAAT GTACACTTGA
          AATGAATTTG GCATCGCAAA GAGTTGCTTT CAGTCTGATG GATTCAGCTG
          CTTTTGAGGC CGTTCTTTTG CTCTTTAATT GTTTCATTTT TCTCTATCTT
          TTCCCCCTGT TTTCTCCTTT CTTTTGCTTG ACTGAATCTT CCATCCGCCC
          TTTCCTGCCC TCCTTCCCAA CTTTTCCCAA TTCCAGCGCT GACATTTTCC
          CTGAACCACC AACCCAGTCC TTTCCCAACC CCTCTGGAGC CCCCATCCAG
          TATCCACCTC CAGCTTATCC GACTGCTAAA ACCAACTTTC AGGTGCCAAT
          GATCCCGGAT TACCTGTTCC CTCAGCAACA GAGTGAGGCT GACCAGAAGC
          CCTTCCCAGC CCTTGAGACC AGAGCACAGC AGCCCTCCCT CACACCGCTG
          TCCACTATTA AGGCGTTTGC TACTCAGACT GGCTCCCAAG AGTTGAAACC
          CTCAACACTA ACTATCAGTC CCAGCTGATC AAACCCAGCA GGATGAGGAA
          ATACCCAAAC CGTCCCAGCA AGACCCCTCC TCATGAGCGA CCCTATGCCT
          GCCCAGTGGA ATCCTGTGAC CGGAGGTTCT CACGGTCTGA TGAGTTAACC
          GGCACATCCG CATCCACACT GGACAGAAAC CTTTCCAGTG CCGCATCTGC
          ATGCGAAACT TCAGCAGGAG CGACCACTTG ACTACACACA TCCGCACACA
          CACAGGAGAG AAGCCATTTG CCTGTGATAT TTGTGGCAGA AAGTTTGCCA
          GAAGTGATGA GAGGAAGAGA CACACTAAAA TTCCTTAGGC AAAAGGACAA
          GAAAGTAGAA AAGGCAGCTC CGGTCTCAAC TGCTTCCCCA GTTTC
Cyanor007 GATCAGCTCT GCCTCCTGCA GCCTCTTGGC TCCGGGGGCT TTGGTTCTGT
          CTACAAAGCC ACCTACCATG GTGCCACTGT GGCTGTGAAG CAGGTGAAGA
          AGAGCAGCAA AAACCGGCTG GCATCACGGC AGAGCTTCTG GGCTGAGCTG
          AATGTAGCCT GGCTACAGCA TAATAATGTG GTACGTGTGG TGGCTGCCAG
          CACGTGTGCC CCGGCCAGCC AGAACAGCCT GGGCACCATC ATTATGGAGT
          ACGTGGGCAA CATCACCCTG CACCATGTAA TCTATGGCAC CGGAGGTGTG
          TGGAGACAGG ATGAAGATGA TGGAGGATGT GGAGGGAAGG CCCTGAGCAT
          GGAGGAGACT GTGTGCTATT CTTGTGACAT TGTGACTGGC TTAGCCTTTC
          TTCACGCGCA GGGCATTGTG CACTTGGATC TGAAGCCTGC AAACGTCTTC
          ATCACTGAGC AGGGAGTGTG CAAGATTGGA GACTTTGGGT GCTCCCAGAA
          GCTGGAGGAG GGCTTGTCCC AGAGCCCCCA TGTTTGCCAG CAGGGGGGCA
          CGTACACACA CCGTGCCCCT GAGCTCCTCA AGGGCGAGAG GGTCACTGCC
          CCTTCCAGGA TTTGGAATTA TTTCGCACGT AGTAGCCTAC TACGCAGGTA
          AAAAAGAACC ATTCGGCTAC ATAGGCATAG TATGAGCCAT ATTATCTATT
          GGCTTCCTGG GATTTATCGT ATGAGCCCAC CACATATTCA CCGTCGGAAT
          AGACGTAGAC ACCCGAGCAT ACTTCACATC TGCCACCATA ATCATCGCTA
          TCCCTACAGG GATCAAAGTC TTCAGCTGAT TAGCCACACT ACATGGCGGA
          ACCATCAAAT GAGACCCCCC GATACTATGA GCCCTAGGAT TCATCTTCCT
          ATTCACAATC GGAGGTCTCA CAGGTATTGT CCTAGCAAAC TCTTCGCTAG
          ACATCGCCCT ACATGATACA TACTACGTAG TAGCACACTT CCACTATGTC
          CTTTCAATAG GAGCCGTCTT TGCCATCCTA GCAGGATTTA CCCACTGATT
          CCCCCTATTC ACAGGATACA CCCTAAACCA AACATGAGCT AAAGCCCACT
          TCGGAGTCAT ATTTACTGGC GTAAACCTAA CCTTCTTCCC CCAGCACTTC
          CTAGGACTTG CAGGAATACC NNNNNNCCCT TCGCAAAGCT TATTTCAATC
          ACAAGTCTAG CCCTAGGAAC CACAATCACA ATCACAAGTA ACCACTGAGC
          AATAGCCTGA ACAGGACTAG AAATTAACAC CCTAGCCATT CTCCCCATAA
          TCTCAAAATC CCACCACCCA CGAGCTATTG AAGCAACAAC CAAATACTTC
          CTAACACAAG CGGCTGCCTC AACACTGCTA CTTTTCTCAA GCATAATCAA
          TGCATGATTT ACTGGACAAT GAGACATCAC CCAACTCACC TACCCCCCAT
          CATGCCTCCT CCTAACCACT GCAATTGCCA TTAAGCTAGG ACTAACTCCC
          TTCCACTTCT GATTTCCAGA AGTACTTCAA GGATCTTCCC TCACTACAGC
          CCTCCTCCTC TCTACCCTTA TAAAACTACC ACCAACCACC ATCCTACTCC
          TCACATCTCA CTCACTAAAC CCCACACTAC TTACTACTAT ATCAATAATA
          TCTATTGCCC TAGGCGGCTG AATAGGACTA AACCAAACAC AAACCCGAAA
          AATCCTCGCC TTCTCATCTA TCTCCCACTT AGGATGAATA ACTATAATCA
          TCATCTACAA CCCAAAATTA ACTCTACTAA CATTCTACAT ATATACCCTA
          ATAACAACCT CAATCTTCCT CACCCTAAGC ACAACCAATA CCCTTAAACT
          ATCAACACTA ATAACTTCAT GAACTAAAAC CCCAACACTA AACACAACCC
          TCATGATCAC CCTACTATCG CTAGCAGGCC TCCCCCCACT AACCGGCTTC
          CTACCCAAAT GACTCATCAT CCAAGAACTA ACAAAACAAG AAATAACTAC
          AACAGCCACA ATCGCAGCTC TTCTCTCACT CCTAGGATTA TTCTTCTACC
          TACGCCTAGC ATACTGCTCA ACAATCACCC TCCCCCCAAA CCCATCAAAC
          AAGATAAAAC AATGAACCAT CAAAAAACCA ATTAACACCC TAACCCCCCC
          ACTCACCTCC CTGTCTATCC TACTCCTACC ACTCTCCCCC ATAATTCTTC
          TCACCACTTA ATCCTTGATA ATCTGGGTAT AAGATGCACT GTAAAGGAAT
          GTGAGGAAGA GATCTTGCAT GAAAAATATG GTCAACACCT CTCCAGCCAC
          AAGGAGATGA AAGATAGAGG ATTTTAGGAC CGGATGTTCT CAGGCTTCGG
          GGTGGGAGGT GAAGAAAGTG GCAAATGGCA CACCATATTT CAGCTGCTCA
          GTACCCAGAG AACAGCTCAG CAATGAAAAG CAACCGACCA GCAGCAGATT
          CAGCAGTTTT GCACATCTCT TGGCTTGCTT TCTGACTTGA GAGGTGACAG
          ATTTGCTCTT CCCGTTCTGT GGAGCTGAGT CTGCCATGGG CTCTGCTGCC
          GTGCGTGGTC TGGCAAAGCT GCCTCTCCCC CGTGCCAGCC AGGCCTGCAC
          TAAGCAGATG TTCAATAAAA CTAAAAATGT TCTCCTCCAT CCAGCTCTGC
          CTTCAGCCAT AGCCTCAAGT GGCTCTGGGT TGGTCCTCTG GGCACAAGTT
          TCCTGGGAAA CCCCTGGGAT GGGCTTGCAA GTGCTGCCTG GGATGCATGG
          TAGCATCCAG CCACAAAATG CCACAGCAAA GTGGTTACTG TGGTTGAGGA
          GGGGTCTCGT GCCTTCCTAC TGCATCTGCG CTCGGCCTCT TTCCCAGCCA
          CTGGGGGAGA TTCACCTGCT GCCGGGGGGA ACAACAGCCC GAGGGGGCCT
          CGACTCAGTA GTACCAGTCT GTGAGGTGTA ATGCTGTTGC TTATAATGTT
          TCTTTACAGT TGGCATGTAT ACAGAGCTTG CATCCTAAAG GGTCTATGTG
          CAGCAGGTAT CTGCCCAGCA GACAGTGGCA GATTGTGGCC TTAGAAAGCA
          GAAGCTSAGT TCTATCTGGG ATGATTCCCA GACTCATCAG CCCATAATGA
          CAGCCAAATT ATCACCTCTG TTCTGCTCAC CTAAGAGGCC ACTCAGTATG
          ACCTGGAGAA AAACACTGGT CCTCCAGGGA AACCATTAAC AAGTCCTGCC
          ATGTCTTATA AGCTACTGTT TTTGTGATGT TTGCGAGTTC CTGGGACTCA
          GACCTGCCTG CCTGCAAAGC ATCATTCAGG GAGCAAGCAA AGTTTCTAGG
          TTTAACTGCA ACCCAAGGTC TTTCAGCTTC CATAGCCGAT TAGCTCACTC
          AGTAGTAACA AATAGTCCTY GCTACGCTCT TTCCTTGCAT CTTGCTTTGG
          TGGTTTTCTT TGGTCTCTTT TTTGTTTATT CATTTTTACC TTTAAAACTG
          ATCTCTTATG CAGCCRAAAA GAAGCTGAAC TGTCTCACGT GTAAAGGCTG
          TGTAAATATT TCTGTGTAAG CCAATGGTCG TTGTCTTAAT GTACACTTAA
          AATGAATTTG GCATCGCAAA GAGTTGCTTT CAGTCTGATG GATTCAGCTG
          CTTTTGAGGC CGTTCTTTTG CTCTTTAATT GTTTCATTTT TCTCTATCTT
          TTCCCCCTGT TTTCTCCTTT CTTTTGCTTG ACTGAATCTT CCACCCGCCC
          TTTCCTGCCC TCCTTCCCAA CTTTTCCCAA TTCCAGCGCT GACATTTTCC
          CTGAACCACC AACCCAGTCC TTTCCCAACC CCTCTGGAGC CTCCATCCAG
          TATCCACCTC CAGCTTATCC GACTGCTAAA ACCAACTTTC AGGTGCCAAT
          GATCCCGGAT TACCTGTTCC CTCAGCAACA GGGTGAGGCT GACCAGAAGC
          CCTTCCCAGC CCTTGAGACC AGAGCACAGC AGCCCTCCCT CACACCGCTG
          TCCACTATTA AGGCGTTTGC TACTCAGACT GGCTCCCAAG AGTTGAAACC
          CTCAACACTA ACTATCAGTC CCAGCTGATC AAACCCAGCA GGATGAGGAA
          ATACCCAAAC CGTCCCAGCA AGACCCCTCC TCATGAGCGA CCCTATGCCT
          GCCCAGTGGA ATCCTGTGAC CGGAGGTTCT CACGGTCCGA TGAGTTAACC
          GGCACATCCG CATCCACACT GGACAGAAAC CTTTCCAGTG CCGCATTTGC
          ATGCGGAACT TCAGCAGGAG CGACCACTTG ACTACACACA TCCGCACACA
          CACAGGAGAG AAGCCATTTG CCTGTGACAT TTGTGGCAGA AAGTTTGCTA
          GAAGTGATGA GAGGAAGAGA CACACTAAAA TTCCTTAGGC AAAAGGACAA
          GAAAGTAGAA AAGGCAGCTC CGGTCTCAAC TGCTTCCCCA GTTTC
Eclect008 GATCAGCTCT GCCTCCTGCA GCCTCTTGGC TCCGGGGGCT TTGGTTCTGT
          CTACAAAGCC ACCTACCATG GTGCCACTGT GGCTGTGAAG CAGGTGAAGA
          AGAGCAGCAA AAACCGGCTG GCATCACGGC AGAGCTTCTG GGCTGAGCTG
          AATGTAGCCT GGCTACAGCA CAATAATGTG GTACGTGTGG TGGCTGCCAG
          CACGTGTGCT CCAGCCAGCC AGAACAGCCT GGGCACCATC ATTATGGAGT
          ATGTGGGCAA CATCACCCTG CACCATGTAA TCTATGGCAC TGGAAATGTG
          TGGAGACAGG GTGAAGATGA TGGAGGATGT GGAGGGAAGG CCCTGAGCAT
          GGAGGAGACT GTGTGCTATT CTTGTGACAT TGTGACTGGC TTAGCCTTTC
          TTCATGCACA GGGCATTGTG CACTTGGACC TGAAGCCTGC AAATGTCTTC
          ATCACTGAGC AAGGAGTGTG CAAGATTGGA GACTTTGGGT GCTCTCAGAA
          GCTGGAGGAG GGCTTGTCCC AGAGCCTCCA TGTTTGCCAG CAGGGGGGCA
          CATACACACA CCGTGCCCCT GAGCTCCTCA AGGGCGAGAG GGTCACTGCC
          CCTCCCAGGA TTTGGAATCA TCTCCCATGT GGTAGCCTAC TACGCAGGTA
          AAAAAGAACC CTTCGGCTAC ATAGGAATAG TATGAGCCAT ACTATCGATC
          GGATTCTTAG GGTTTATTGT ATGAGCCCAC CACATATTCA CAGTAGGAAT
          AGACGTAGAC ACACGAGCAT ACTTCACATC AGCCACCATA ATCATCGCCA
          TCCCAACAGG AATTAAAGTT TTCAGCTGAC TAGCTACACT ACATGGAGGG
          ACCATCAAAT GAGACCCCCC CATACTATGA GCTCTAGGAT TTATCTTCCT
          CTTTACCATC GGAGGCCTCA CAGGAATCGT CCTAGCAAAC TCCTCACTAG
          ACATTGCCCT ACACGACACA TACTACGTAG TAGCACACTT CCACTATGTC
          CTCTCAATAG GCGCCGTCTT CGCCATCCTA GCAGGATTCA CCCATTGATT
          CCCCCTATTC ACCGGATACA CCCTAAACCA AACATGAGCT AAAGCTCACT
          TCGGGGTCAT ATTCACAGGA GTAAACCTAA CCTTCTTCCC CCAGCACTTC
          CTAGGACTAG CAGGCATACC ATGAGCCCCA TCACAAAGCT TATATCAACC
          ACAAGCCTTC TCCTAGGGAC AACAATCACA ATTACAAGCA ACCACTGAAC
          AATAGCCTGA ACTGGACTAG AAATCAACAC TCTAGCTATC ATCCCACTAA
          TTTCAAAATC CCACCACCCA CGAGCCATCG AGGCAACAAC CAAATATTTC
          CTAGTACAAG CAGCCGCCTC CGCACTAGTA CTCCTATCAA GCATAATCAA
          CGCTTGAGCC ACTGGACAAT GAGACATCAC CCAGCTCACC TACCCCCCAT
          CATGTACCCT ACTAACCACC GCAATCGCCA TCAAACTAGG CTTAGCCCCC
          TTCCACTTCT GATTCCCAGA AGTCCTCCAA GGATCCCCCC TCACCACAGC
          CCTACTCCTA TCAACAATAA TGAAACTCCC ACCAACCTCT ATCCTCCTAA
          TAACATCACA CTCACTAAAC CCCACACTAC TAACCGTCCT ATCTATCACA
          TCCATTGCCC TAGGTGGTTG AATAGGACTT AACCAAACAC AAACTCGAAA
          AATCCTAGCC TTCTCATCCA TCTCCCATTT AGGCTGAATA ATCATTATCA
          TCATCTACAA CCCCAAACTT ACTCTACTAA CCTTCTACAT CTACGTCCTC
          ATAACAGCCT CCATCTTCCT AACTATAAAC ACAACCAACA CCCTAAAACT
          ACCAACCCTA ATAGCCTCAT GAACCAAAAC CCCCACACTA AACACAACCC
          TCATACTAAC ACTCCTATCA CTAGCAGGTC TCCCCCCACT AACAGGCTTC
          CTACCCAAAT GACTCATTAT CCAAGAACTC ACCAAACAAG AGATAACTAC
          AACAGCCACA ACAATCTCCA TACTCTCACT CCTAGGACTC TTCTTCTACC
          TACGCCTAGC ATACTGCTCA ACAATCACAC TCCCCCCTAA CTCCTCAAAC
          AAAATAAAAC AATGATCCAC TAAAAAACCA ACAAACATCC TAATCTCCAC
          ACTTACATCA CTCTCCATCT CACTCCTACC ACTCTCCCCT ATAATCCTCA
          CCACCATTTA ATCCTTGATA ATCTGGGTAT AAGATGCACT GTAAAGGAAT
          GTGAGGAAGA GATCATGCAT GTAAAATATG GTCAACACCT CTCCAGCCAC
          AAGGAGATGA AAGATAGAGG ATTTTAGGAC CAGATGTTCT CAGGATTCGG
          GGTGGGAGGT GAAGAAAGTG ACAAATGGCA CACCATGTTT TAGCTGCTCG
          GTACCCAGAG AACAGCTCAG CAATGAAAAG CAACCGACCA GCAGCAGATT
          TAGCAGTTTT GCACATCTCT TGGCTCGCTT TCTGACTTGA GAGGTGACAG
          ATTTGTTCTT CCTGTTTTGT GGAGCTGAGT CTGCCATGGG CTCTGATGCC
          ATGCGTGGTC TGGCAAAGCT GCCTCTCCCC TGTGCCAGCC AGGCCTGGAC
          TTAGCAGATG TTAAATAAAA CTAAAAATGT TCTCCTCCAT TCAGCTCTGG
          CTTCAGCCAT AGCCTGAAGT GGTTCTGGTT TGGTCCCTGG GGCACAAGTT
          TCCTGGGAAA ATCCTGGGAT GGGCTTGCAA GTGCTGGCTG GAATGCATGG
          TAGCATCCAG CCACAAAATA CCACAGTGAA GTGGTTACTG TGGTTGAGGA
          GGTGTCTCAT GCCTTCCTAC TGCATCTGCA CTTGGCCTCT TTCCCAGCCA
          TTGGTGGAGA TTTACCTGCT GCCAGGGGGA ACAACAGCCC AATGGGGCCT
          TGACTCAGTA GTACCAGTCT GTGAGGTGTA ATGCTGTTGC TTATGATGTT
          TCTTTACAGT TGGCATGTAT ACAGAGCTTG CACCCTCAGA GGTCTATGTG
          CAGCAGGTAT CTGCCCAGCA GACAGTGGCA GATTGTGGCC TTAGAAAGCA
          GAAGCTGAGT TCTATCTGGG ATGATTCCCA GACTCATCAG CCCATAATGA
          CAGCCAAATT ATCACCTCTG TTCTGCTCAC CTGAGAGGCC ACTTAGTAGG
          ACCTGGAGAA AAACACTGGT CCTCCAGGGA AACCATTAAC AAGTCCTGCC
          ATGTCTTATA AGCTACTGTT TATATGATGT TTGTGAGTTC TTGGGACTCA
          GACCTGCCTG CCTGCAAAGC ATCATTCAGG GAGCAAGCAA AGTTTCTAGG
          TTTAACTGCA ACCCAAGGTC TTTCAGCTTC CATAGCCAAT TAGCTCACTC
          AGTAGTAACA AATAGTCCTC GCTACGCTCT TTCCTTGCAT CTTGCTTTGG
          TGGTTTTCTT TGGTCTCTTT TTTGTTTATT CATTTTTACC TTTAAAACTG
          ATCTCTTATG CAGCCAAAAA GAAGCTGAAC TGTCTCACGT GTAAAGGCTG
          TGTAAACATT TCTGTGTAAG CCAATGGTTG TCGTCTTAAT GTACAGTTGA
          AATGAATTTG GCATCACAAG GAGTTGCTTT CAGTCTGATG GATTCAGCTG
          CTTTTGAGGC CATTCTTTTG CTCTTTAATT GTTTCATTTT TCTCTATCTT
          TTCCCCCTGT TTTCTCCTTT CTTTTGCTTG ACTGAATCTT CCATCCACCC
          TTTCCTGCCC TCCTTCCCAA CTTTTCCCAA TTCCAGCGCT GACATTTTCC
          CTGAACCACC AACCCAGTCC TTTCCCAACC CCTCTGGAGC CCCCATCCAG
          TATCCACCTC CAGCTTATCC GACTGCTAAA ACCAACTTTC AGGTGCCAAT
          GATCCCGGAT TACCTGTTCC CTCAGCAACA GGGTGAGGCT GACCAGAAGC
          CCTTCCCAGC CCTTGAGACC AGAGCACAGC AGCCCTCCCT CACCCCGCTG
          TCCACTATTA AGGCATTTGC TACTCAGACT GGCTCCCAAG AGTTGAAACC
          CTCAACACTA ACTATCAGTC CCAGCTGATC AAACCCAGCA GGATGAGGAA
          ATACCCAAAC CGTCCCAGCA AGACCCCTCC TCATGAGCGA CCCTATGCCT
          GCCCAGTGGA ATCCTGCGAC CGGAGGTTCT CACGGTCTGA TGAGTTAACC
          GGCACATCCG CATCCACACT GGACAGAAAC CTTTCCAGTG CCGCATTTGC
          ATGCGGAACT TCAGCAGGAG CGACCACTTG ACTACACACA TCCGCACACA
          CACAGGAGAG AAGCCATTTG CCTGTGACAT TTGTGGCAGA AAGTTTGCCA
          GAAGTGATGA GAGGAAGAGA CACACTAAAA TTCCTTAGGC AAAAGGACAA
          GAAAGTAGAA AAGGCAGCTC CAGTCTCAAC TGCTTCCCCA GTTTC
Geoffr009 GATCAGCTCT GCCTCCTGCA GCCTCTTGGC TCCGGGGGCT TTGGTTCTGT
          CTACAAAGCC ACCTACCATG GTGCCACTGT GGCTGTGAAG CAGGTGAAGA
          AGAGCAGCAA AAACCGGCTG GCATCACGGC AGAGCTTCTG GGCTGAGCTG
          AATGTAGCCT GGCTACAGCA CAATAATGTG GTACGTGTGG TGGCTGCCAG
          CACGTGTGCT CCAGCCAGCC AGAACAGCCT GGGCACCATC ATTATGGAGT
          ATGTGGGCAA CATCACCCTG CACCATGTAA TCTATGGCAC TGGAAGTGTG
          TGGAGACAGG GTGAAGATGA TGGAGGATGT GGAGGGAAGG CCCTGAGCAT
          GGAGGAGACT GTGTGCTATT CTTGTGACAT TGTGACTGGC TTAGCCTTTC
          TTCACGCACA GGGCATTGTG CACTTGGACC TGAAGCCTGC AAATGTCTTC
          ATCACTGAGC AGGGAGTGTG CAAGATTGGA GACTTTGGGT GCTCTCAGAA
          GCTGGAGGAG GGCTTGTCCC AGAGCCCCCA TGTTTGCCAG CAAGGGGGCA
          CATACACACA CCGTGCCCCT GAGCTCCTCA AGGGCGAGAG GGTCACTGCC
          TCTCCCAGGA TTTGGAATTA TCTCCCACGT AGTAGCTTAC CACGCAGGTA
          AAAAAGAGCC ATTTGGCTAC ATAGGAATAG TATGAGCTAT ACTATCAATC
          GGATTCTTAG GATTTATTGT ATGAGCCCAC CATATATTCA CAGTGGGAAT
          AGACGTAGAC ACACGAGCAT ACTTCACATC CGCTACTATA ATCATCGCCA
          TCCCAACAGG AATTAAAGTC TTTAGCTGAC TAGCCACACT ACATGGAGGA
          ACCATCAAAT GAGATCCCCC CATACTATGA GCTCTTGGAT TTATCTTCCT
          ATTCACCATT GGAGGTCTCA CAGGGATTGT CCTAGCAAAC TCCTCATTAG
          ACATCGCCCT ACACGACACA TACTACGTAG TAGCACACTT CCACTACGTT
          CTCTCAATGG GCGCTGTCTT CGCCATCCTA GCAGGATTCA CCCATTGATT
          CCCTCTATTC ACTGGATACA CCTTAAACCA AACATGAGCC AAAGCCCACT
          TTGGAGTCAT ATTCACAGGC GTAAACCTAA CCTTCTTCCC TCAGCACTTC
          CTAGGACTAG CAGGCATACC ATGAGCCCCA CCACAAAACT TATATCAACC
          ACAAGCCTAC TCCTAGGGAC AACAATCACA ATTACAAGTA ACCACTGAAT
          AATAGCCTGA ACAGGGCTAG AAATCAACAC CTTAGCCATC ATCCCCTTAA
          TCTCAAAATC CCACCACCCA CGAGCCATCG AAGCAACAAC CAAATACTTC
          CTAGTACAAG CAGCCGCCTC CGCATTAGTA CTCCTCTCAA GCATAACCAA
          TGCCTGATCT ACCGGACAAT GAGACATTAC TCAACTCACA TACCCCCCAT
          CATGTAACCT ACTAACCACT GCAATTGCCA TCAAACTAGG CCTAGCCCCC
          TTCCACTTCT GATTCCCAGA AGTCCTCCAA GGATCATCCC TTACTACAGC
          CCTACTCCTA TCAACAGTAA TGAAACTCCC ACCAACCTCC ATTCTCCTGC
          TCACATCACA CTCACTAAAC CCCACACTAT TAACCACCCT ATCCATCATA
          TCTATCACCC TTGGTGGTTG AATGGGACTC AACCAAACAC AGACCCGAAA
          AATCCTAGCT TTCTCATCCA TCTCACACAT GGGCTGAATA ACCATTATCA
          TCATCCACAA CCCAAAACTA ACCCTACTAA CCTTCTACAT CTATGTCCTT
          ATAACAACTT CCATCTTCCT AACCATAAAC ACAACCAACA CCCTAAAGCT
          ACCAACACTA ATAACCTCAT GAACCAAAGC CCCAACATTA AACACAACCC
          TCATACTAAC ACTCCTATCA CTAGCAGGCC TTCCACCACT AACAGGCTTT
          CTACCAAAAT GATCCATCAT CCAAGAACTC ATTAAACAAG AGATAACCAC
          AGCAGCCACA ACAATCTCCA TACTTTCACT CCTAGGGCTC TTCTTTTACC
          TACGCCTAGC ATACTGCTCA ACAATCACAC TTCCCCCCAA CCCATCAAAT
          AAAATAAAAC TATGATCCAC TAAAAAACCA ACCAACACCC TAATCTCCAC
          ATTCACATCA CTATCCATCT CACTCCTACC ACTCTCCCCT ATAATCCTCA
          CCACCATTTA ATCCTTGATA ATCTGGGTAT AAGATGCACT GTAAAGGAAT
          GTGAGGAAGA GATCATGCAT GTAAAATATG GTCAACACCT CTCCAGCCAC
          AAGGAGATGA AAGATAGAGG ATTTTAGGAC CAGATGTTCT CAGGATTTGG
          GGTGGGAGGT GAAGAAAGTG ACAAATGGCA CACCATGTTT TAGCTGCTCG
          GTACCCAGAG AACAGCTCAG CAATGAAAAG CAACCGACCA GCAGCAGATT
          TAGCAGTTTT GCACATCTCT TGGCTTGCTT TCTGACTTGA GAGATGACAG
          ATTTGTTCTT CCTGTTTTGT GGAGCTGAGT CTGCCATGGG CTCTGATGCC
          ATGCGTGGTC TGGCAAAGCT GCCTCTCCCC TGTGCCAGCC AGGCCTGGAC
          TTAGCAGATG TTAAATAAAA CTAAAAATGT TCTCCTCCGT TCAGCTCTGG
          CTTCAGCCAT AGCCTGAAGT GGTTCTGGTT TGGTCCTTGG GGCACAAGTT
          TCCTGGGAAA ATCCTGGGAT GGGCTTGCAA GTGCTGTCTG GGAGGCATGG
          TAGCATCCAG CCACAAAATA CCACAGTGAA GTGGTTACTG TGGTTGAGGA
          GGTGTCTCAT GCCTTCCTAC TGCATCTGCC CTTGGCCTCT TTCCCAGCCA
          TTGGTGGAGA TTTACCTGCT GCCAGGGGGA ACAACAGCCC GATGGGGCCT
          CGACTCAGTA GTACCAGTTT GTGAGGTGTA ATGCTGTTGC TTATGATGTT
          TCTTTACAGT TGGCATGTAT ACAGAGCTTG CACCCTCAGG GGTCTATGTG
          CAGCAGGTAT CTGCCCAGCA GACAGTGGCA GATTGTGGCC TTAGAAAGCA
          GAAGCTGAGT TCTATCTGGG ATGATTCCCA GACTCATCAG CCCATAATGA
          CAGCCAAATT ATCGCCTCTG TTCTGCTCAC CTGAGAGGCC ACTTAGTAGG
          ACCTGGAGAA AAACACTGGT CCTCCAGGGA AACCATTAAC AAGTCCTGCC
          GTGTCTTATA AGCTACTGTT TATATGATGT TTGTGAGTTC TTGGGACTCA
          GACCTGCCTG CCTGCAAAGC ATCATTCAGG GAGCAAGCAA AGTTTCTAGG
          TTTAACTGCA ACCCAAGGTC TTTCAGCTTC CATAGCCAAT TAGCTCACTC
          AGTAGTAACA AATAGTCCTC GCCACGCTCT TTCCTTGCAT CTTGCTTTGG
          TGGTTTTCTT TGGTCTCTTT TTTGTTTATT CATTTTTACC TTTAAAACTG
          ATCTCTTATG CAGCCAAAAA GAAGCTGAAC TGTCTCACGT GTAAAGGCTG
          TGTAAACATT TCTGTGTAAG CCAATGGTTG TCGTCTTAAT GTACAGTTGA
          AATGAATTTG GCATCACAAA GAGTTGCTTT CAGTCTGATG GATTCAGCTG
          CTTTTGAGGC CATTCTTTTG CTCTTCAATT GTTTCATTTT TCTCTATCTT
          TTCCCCCTGT TTTCTCCTTT CTTTTGCTTG ACTGAATCTT CCATCCACCC
          TTTCCTGCCC TCCTTCCCAA CTTTTCCCAA TTCCAGCGCT GACATTTTCC
          CTGAACCACC AACCCAGTCC TTTCCCAACC CCTCTGGAGC CCCCATCCAG
          TATCCACCTC CAGCTTATCC AACTGCTAAA ACCAACTTTC AGGTGCCAAT
          GATCCCGGAT TACCTGTTCC CTCAGCAACA GGGTGAGGCT GACCAGAAGC
          CCTTCCCAGC CCTTGAGACC AGAGCACAGC AGCCCTCCCT CACCCCGCTG
          TCCACTATTA AGGCATTTGC TACTCAGACT GGCTCCCAAG AGTTGAAACC
          CTCAACACTA ACTATCAGTC CCAGCTGATC AAACCCAGCA GGATGAGGAA
          ATACCCAAAC CGTCCCAGCA AGACCCCTCC TCATGAGCGA CCCTATGCCT
          GCCCAGTGGA ATCCTGCGAC CGGAGGTTCT CACGGTCTGA TGAGTTAACC
          GGCACATCCG CATCCACACT GGACAGAAAC CTTTCCAGTG CCGCATTTGC
          ATGCGGAACT TCAGCAGGAG CGACCACTTG ACTACACACA TCCGCACACA
          CACAGGAGAG AAGCCATTTG CCTGTGACAT TTGTGGCAGA AAGTTTGCCA
          GAAGTGATGA GAGGAAGAGA CACACTAAAA TTCCTTAGGC AAAAGGACAA
          GAAAGTAGAA AAGGCAGCTC CAGTCTCAAC TGCTTCCCCA GTTTC
Latham010 GATCAGCTCT GCCTCCTGCA GCCTCTTGGC TCCGGGGGCT TTGGTTCTGT
          CTACAAAGCC ACCTACCATG GCGCCACTGT GGCTGTGAAG CAGGTGAAGA
          AGAGCAGCAA AAACCGGCTG GCATCACGGC AGAGCTTCTG GGCTGAGCTG
          AACGTAGCCT GGCTACAGCA TAATAATGTG GTACGTGTGG TGGCTGCCAG
          CACGTGTGCC CCAGCCAGCC AGAACAGCCT GGGCACCATC ATTATGGAGT
          ACGTGGGCAA CATCACCCTG CACCATGTAA TCTATGGCAC YGGAGGTGTG
          TGGAGACAGG ATGAAGATGA TGGAGGATGT GGAGGGAAGG CCCTGAGCAT
          GGAGGAGACT GTGTGCTATT CTTGTGACAT TGTGACTGGC TTAGCCTTTC
          TTCACGCGCA GGGCATTGTG CACTTGGATC TGAAGCCTGC AAACGTCTTC
          ATCACTGAGC AGGGAGTGTG CAAGATTGGG GACTTCGGGT GCTCCCAGAA
          GCTGGAGGAG GGCTTGTCCC AGAGCCCCCA TGTTTGCCAG CAGGGGGGCA
          CGTACACACA CCGTGCCCCT GAGCTCCTCA AGGGCGAGAG GGTCACTGCC
          CCTCCCAGGA TTTGGAATCA TCTCGCATGT AGTAGCCTAC TATGCGGGCA
          AAAAAGAACC ATTTGGCTAC ATAGGCATAG TATGAGCTAT ATTATCAATT
          GGCTTCCTAG GATTCATTGT ATGAGCCCAC CATATATTCA CCGTGGGAAT
          GGATGTAGAC ACTCGAGCAT ACTTCACATC CGCCACCATA ATCATTGCCA
          TCCCAACAGG AATCAAAGTC TTCAGCTGAT TAGCCACATT ACACGGAGGG
          ACTATTAAAT GAGACCCCCC TATACTATGA GCCCTAGGGT TCATCTTCCT
          ATTTACCATT GGAGGCCTTA CAGGTATCAT CCTAGCAAAC TCATCACTGG
          ACATCGCCCT ACACGACACA TACTATGTAG TAGCACACTT CCACTATGTC
          CTCTCAATAG GAGCCGTCTT CGCCATCCTA GCAGGATTCA CCCACTGATT
          CCCCCTATTT ACAGGATACA CCCTAAACCA AACATGAGCT AAAGCCCATT
          TCGGAGTCAT ATTTACCGGT GTAAACCTAA CCTTCTTTCC CCAACACTTC
          CTTGGACTAG CAGGAATACC ATGAGTCCCC TTACAAAACT TATCTCAATC
          ACAAGTTTAG CCCTAGGAAC CACAATTACA ATCACAAGCA ACCACTGAGC
          AATAGCTTGG ACGGGACTAG AAATTAACAC CCTAGCTATT ATCCCCATAA
          TCTCAAAATC CCACCACCCA CGAGCCATCG AAGCAACAAC CAAATACTTC
          TTAACACAAG CGGCTGCCTC AACATTACTA CTCTTCTCAA GCATAACTAA
          TGCATGATTT ACTGGACAAT GAGACATTAC CCAACTCACC TACCCCCCAT
          CATGCCTCCT TCTAACCACT GCAATTGCTA TCAAATTAGG ATTAACCCCC
          TTCCACTTCT GATTCCCTGA AGTACTTCAA GGATCCTCCC TCACCACAGC
          TCTCCTCCTC TCAACCCTCA TAAAACTACC CCCAACCACC ATCCTACTCC
          TCACATCCCA CTCACTAAAT CCCACACTAC TCACTACAAT ATCCATAATA
          TCCATCGCCC TAGGCGGCTG AATAGGACTT AACCAAACAC AAACCCGCAA
          AATCCTAGCC TTCTCATCCN NNNNNNNNNN NNNNNNNNNN NNNNNNNNNN
          NNNNNNNNNN NNNNNNNCTA ACCCTACTAA CCTTCTACAT ATACACCTTA
          ATAACAACCT CAATCTTCCT CACTCTATAC ACAACCAACA CCCTAAAACT
          ATCAACACTA ATAACCTCAT GAACTAAAAC CCCCACACTA AACACAACCC
          TTATGGTCAC ACTCCTATCA CTAGCAGGCC TCCCCCCACT GACCGGCTTC
          CTACCAAAAT GGCTCATCAT TCAAGAACTT ACCAAACAAG AGATAACCAC
          AACAGCCACA ATCATAGCCC TACTCTCACT CCTCGGACTC TTCTTCTACC
          TACGTCTAGC ATACTGCTCA ACAATCACCC TCCCTCCAAA CCCATCAAAC
          AAAATAAAAC AATGATCTAT TAAAAAGCCA ATCAATACCT TAGCCTCCCC
          ACTCACCTCT CTATCTATCC TACTCTTACC ACTCTCCCCT ATAATCCTCT
          CCACCATTTA ATCCTTGATA ATCTGGGTAT AAGATGCACT GTAAAGGAAT
          GTGAGGAAGA GATCTTGCAT GAAAAATATG GTCAACACCT CTCCAGCCAC
          AAGGAGATGA GAGATAGACG ATTTTAGGAC CGGATGTTCT CAGGATTCGG
          GGTGGGAGGT GAAGAAAGTG ACAAATGGCA CACCATATTT TAGCTGCTCA
          GTACCCAGAG AACAGCTCAG CAATGAAAAG CAACCGACCA GCAGCAGATT
          CAGCAGTTTT GCACATCTCT TGGCTTGCTT TCTGACTTGA GAGGTGACAG
          ATTTGTTCTT CCCGTTTTGT GGAGCTGAGT CTGCCATGGG CTCTGCTGCC
          ATGCGTGGTC TGGCAAAGCT GCCTCTCCCC CGTGCCAGCC AGGCCTGGAC
          TAAGCAGATG TTAAATAAAA CTAAAAATGT TCTCCTCCAT CCAGCTCTGC
          CTTCAGCCAT AGCCTCAAGT GGCTCTGGGT TGGTCCTCGG GGCACAAGTT
          TCCTGGGAAA ACCCTGGGAT GGGCTTGCAA GTGCTGCCTG GGATGCATGG
          TAGCATCCAG CCACAAAATG CCACAGCAAA GTGGTTCCTG TGGTTGAGGA
          GGGGTCTCGT GCCTTCCCAC TGCATCTGCG CTTGGCCTCT TTCCCAGCCA
          CTGGGGGAGA TTCACCTGCT GCCAGGGGGA GCAACAGCCC GAGGGGGCCT
          CGACTCAGTA GTACCAGTCT GTGAGGTGTA ATGCTGTTGC TTATAATGTT
          TCTTTACAGT TGGCATGTAT ACAGAGCTTG CATCCTAAGG GGTCTATGTG
          CAGCAGGTAT CTGCCCAGCA GACAGTGGCA GATTGTGGCC TTAGAAAGCA
          GAAGCTGAGT TCTATCTGGG ATGATTCCCA GACTCATCAG CCCATAATGA
          CAGCCAAATT ATCGCCTCTG TTCTGCTCAC CTAAGAGGCC ACTCAGTATG
          ACCTGGAGAA AAACACTGGT CCTCCAGGGA AACCATTAAC AAGTCCTGCC
          ATGTCTTATA AGCTACTGTT TTTGTGATGT TTGCGAGTTC CTGGGACTCA
          TACCTGCCTG CCTGCAAAGC ATCATTCAGG GAGCAAGCAA AGTTTCTAGG
          TTTAACTGCA ACCCAAGGTC TTTCAGCTTC CATAGCCGAT TAGCTCACTC
          AGTAGTAACA AATAGTCCTC GCTACGCTCT TTCCTTGCAT CTTGCTTTGG
          TGGTTTTCTT TGGTCTCTTT TTTGTTTATT CATTTTTACC TTTAAAACTG
          ATCTCTTATG CAGCCGAAAA GAAGCTGAAC TGTCTCACCT GTAAAGGCTG
          TGTAAATATT TCTGTGTAAG CCAATGGTTG TTGTCTTAAT GTACACTTAA
          AATGAATTTG GCATCACAAA GAGTTGCTTT CAGTCTGATG GATTCAGCTG
          CTTTTGAGGC CGTTCTTTTG CTCTTTAATT GTTTCATTTT TCTCTATCTT
          TTCCCCCTGT TTTCTCCTTT CTTTTGCTTG ACTGAATCTT CCACCCGCCC
          TTTCCTGCCC TCCTTCCCAA CTTTTCCCAA TTCCAGCGCT GACATTTTCC
          CTGAACCACC AACCCAGTCC TTTCCCAACC CCTCTGGAGC CTCCATCCAG
          TATCCACCTC CAGCTTATCC GACTGCTAAA ACCAACTTTC AGGTGCCAAT
          GATCCCGGAT TACCTGTTCC CTCAGCAACA GGGTGAGGCT GACCAGAAGC
          CCTTCCCAGC CCTTGAGACC AGAGCACAGC AGCCCTCCCT CACACCGCTG
          TCCACTATTA AGGCGTTTGC TACTCAGACT GGCTCCCAAG AGTTGAAACC
          CTCAACACTA ACTATCAGTC CCAGCTGATC AAACCCAGCA GGATGAGGAA
          ATACCCAAAC CGTCCCAGCA AGACCCCTCC TCATGAGCGA CCCTATGCCT
          GCCCAGTGGA ATCCTGTGAC CGGAGGTTCT CACGGTCTGA TGAGTTAACC
          GGCACATCCG CATCCACACG GGACAGAAAC CTTTCCAGTG CCGCATCTGC
          ATGCGGAACT TCAGCAGGAG CGACCACTTG ACTACACACA TCCGCACACA
          CACAGGAGAG AAGCCATTTG CCTGTGACAT TTGTGGCAGA AAGTTTGCTA
          GAAGCGATGA GAGGAAGAGA CACACTAAAA TTCCTTAGGC AAAAGGACAA
          GAAAGTAGAA AAGGCAGCTC CGGTCTCAAC TGCTTCCCCA GTTTC
Loricu011 GATCAGCTCT GCCTCCTGCA GCCTCTTGGC TCCGGGGGCT TTGGTTCTGT
          CTACAAAGCC ACCTACCATG GTGCCACTGT GGCTGTGAAG CAGGTGAAGA
          AGAGCAGCAA AAACCGGCTG GCATCACGGC AGAGCTTCTG GGCTGAGCTG
          AACGTAGCCT GGCTACAGCA TAATAATGTG GTACGTGTGG TGGCTGCCAG
          CACATGTGCC CCAGCCAGCC AGAACAGCCT GGGCACCATC ATTATGGAGT
          ACGTGGGCAA CATCACCCTG CACCATGTAA TCTATGGCAC TGGAGGTGTG
          TGGAGACAGG GTGAAGAAGA TGGAGGATGC GAGGGGAAGG CCCTGAGCAT
          GGAGGAGACT GTGTGCTATT CTTGTGACAT TGTGACTGGC TTAGCCTTTC
          TTCACGCACA GGGCATTGTG CACCTGGAYC TGAAGCCTGC GAATGTCTTC
          ATCACTGAGC AGGGGGTGTG CAAGATTGGA GACTTTGGGT GCTCCCAGAA
          GCTGGAGGAG GGCTTGTCCC AGAGCCCCCA TGTTTGCCAG CAGGGGGGCA
          CRTACACACA CCGAGCCCCT GAGCTCCTCA AGGGCGAGAA GGTCACTGCC
          CCTCCCAGGA TTTGGAATCA TCTCTCACGT CGTAGCCTAC CATGCAGGAA
          AAAAAGAACC ATTTGGCTAC ATGGGCATAG TCTGGGCCAT ACTATCCATC
          GGATTCTTAG GATTCATCGT ATGAGCTCAC CACATATTCA CAGTGGGAAT
          AGATGTAGAC ACCCGAGCAT ACTTCACATC CGCCACCATA ATCATTGCCA
          TCCCAACAGG AATTAAAGTC TTCAGCTGAC TGGCCACACT ACACGGGGGG
          ACAATCAAAT GAGACCCCCC CATACTATGA GCCATAGGAT TCATTTTCCT
          ATTTACCATT GGCGGCCTAA CTGGAATCAT CCTAGCAAAC TCCTCACTAG
          ACATTGCCCT ACACGACACA TACTACGTAG TTGCACACTT CCATTACGTC
          CTTTCAATGG GAGCTGTCTT CGCCATCCTA GCAGGGTTCA CCCACTGATT
          CCCCCTGTTC ACCGGATACA CCCTAAATCA AACATGAGCC AAAGCCCACT
          TCGGAGTCAT ATTCACAGGC GTAAACCTAA CATTCTTCCC CCAACACTTC
          CTAGGACTAG CAGGCATACC ATGAGTCCTC TCACAAAATT TATCACTACT
          GCAAGCCTAC TACTAGGAAC AACCATCGCA ACCACCAGCA ACCACTGAAT
          AATAGCCTGA ACCGGACTAG AAATTAACAC CTTGGCCATC ATCCCACTAA
          TCTCAAAACC CCACCACCCA CGAGCCATTG AAGCAGCAAC CAAATACTTC
          CTAGTACAAG CAGCCGCTTC AGCACTAGTA CTATTCTCAA GCATAACTAA
          CGCATGATCC ACCGGACAGT GAGACATCAC CCAACTCACT CACCCCACAT
          CATGCCTCCT ACTAACCACC GCAATCGCCA TCAAGCTGGG CCTAACCCCA
          TTCCACTTCT GATTCCCCGA AGTACTCCAA GGATCCCCCC TCATCACTGC
          CCTACTCCTC TCAACAGTAA TAAAACTCCC ACCAACCGCC ATCCTCCTAC
          TCACATCCCA CGCACTCAAC CCCACACTAC TCACCATTAT ATCCACCATA
          TCCATTGCCC TCGGGGGCTG AATAGGACTT AACCAAACAC AAACCCGAAA
          AATCCTAGCT TTCTCATCAA TCGCCCACTT AGGCTGAATA ACCATCATCA
          TCACCTATAA CCCTAAGCTC ACCCTCCTGG GCTTCTACAC ATACACCCTA
          ATAACAAGCT CTATCTTCCT CTCCCTAAAT ACAACTAACA CCACCAAACT
          ACAAACACTA ATAACCTCAT GAACCAAAAC ACCCACACTA AACACCACCC
          TCATATTAAC CCTTCTATCA CTAGCAGGCC TCCCCCCACT TACAGGATTC
          CTTCCAAAAT GACTAATCAT CCAAGAACTC ACCCAACAAG GGATAACAAC
          AACAGCCACA ATCATCTCCC TACTCTCACT CCTAGGGCTA TTCTTCTACC
          TACGCCTAGC GTACTGTTCA ACAATCACAC TCCCACCCAA CCCCTCCAAT
          AAAATAAAAT TATGAGCGAT CAAAAAACCA ACCAACATCC TAGTCTCTAC
          ACTCACCCCC CCCTCCCTCT CCCTTCTCCC ACTCTCCCCT ATAATTCTCG
          CCACCATTTA ATCCTTGATA ATCTGGGTAT AAAATGCACT GTAAAGGAAT
          GTGAGAAAGA GATCTCGCAT GAAAAATATG GTCAACACCT CTCCAGCCAC
          AAGGAGATGA AAGACAGAAG ATTTTAGGAC CAGATGTTCT CAGAATTCAG
          GGTGGGAGGT GAAGAAAGTG ACAAATGGCA CACCCTATTT TAGCTGCTCA
          GTACCCAGGG AACAGCTCAG CAGTGAAAAG CAACCAACCA GCAGCAGATT
          CAGCAGTTTT GCACATCTCT TGGCTTGCTT TCTGACTTGA GAGGTGACAG
          ATTTGTTCTT CCTGTTTTGT GGAGCTGAGT CTGCCATGGG CTCTGCTGCC
          ATGTGTGATC TGGCAAAGCT GCCTCTTCCC CATGCCAGCC AGGCCTGGAC
          TAAGCAGATG TTAAATAAAA CTAAAAATGT TCTCCTCCAT TCAGCTTTGG
          CTTCAGCCAT AGCCTGAAGT GGTTCTGGTT TGGTCCTTGG TGCACAACTT
          TCCTGGGAAA ATCCTGGGAT GGCCTTGCAA GTGCTGTCTG GGATGTGTGA
          TAGCATCCAG CCACAAAATA ACACAGCAAA GTGGTTACTG TGGTTGAGGA
          GGTGTCTCAT GCCCTCCTAC TGCATCTGCG CTTGGCCTCT TTCCCGGCCG
          TCGGTGGAGA TTTACCTGCT GCCAGGGGGA ACATCAGCCT GAGGGGGCCT
          CGACACAGTA GTACCAGTCT GTGAGGTGTA ATGCTGTTGC TTATAATGTT
          TCTTTACAGT TGGCATGTAT ACAGAGCTTG CATCCTCAGG GGTCWATGGG
          CAGCAGGTAT CTGCCCAGCA GACAGTGGCA GATTGTGGCC TTAGGAAGCA
          GAAGCTGAGT TCTRTCTGGG ATGATTCCCA GACTCRTCAG CCCATAATGA
          CAGCCAAATT ATTGCCCCTA TTCTGCTCAC CTAAGAGGCC ACTCAGTAGA
          ACCTGGAGAA AAACACTGGT CCTCCAGGGA AACCATTACC AAGTCCTGCC
          ATGTCTTATA AGTTCCTGGT TTTGTGATGT TTGTGAGTTC CTGGGACTCA
          GACATGCCTG CCTGCGAAGC ATCATTCAGG GAGCAAGCAA AGTTTCTAGG
          TTTGACTGCA ACCCAAGGTC TTTCAGCTTC CATAGCTGAT TAGCTCACTC
          AGTAGTAACA AATAGTCCTT GCTACGCTCT TTCCTTGCAT CTTGCTTTGG
          TGGTTTTCTT TGGWCTCTTT TTTGTTTATT CATTTTTACC TTTAAAACTG
          ATCTCTTATG CAGCCAAAAA GAAGCTGAAC TGTCTCACGT GTAAAGGCTG
          TGTAAACATT TCTGTGTAAG CCAATGATTG TTGTSTTAAT GTACACTTGA
          AATGAATTTG GCATCGCAAA GAGTTGCTTT CAGTCTGATG GATTCAGCTG
          CTTTTGAGGC CGTTCTTTTG CTCTTTAATT GTTTCATTTT TCTCTATCTT
          TTCCCCCTGT TTTTTCCTTT CTTTTGCTTG ACTGAATCTT CCATCCGCCC
          TTTCCTGCCC TCCTTCCCAA CTTTTCCCAA TTCCAGCGCT GACATTTTTC
          CTGAACCATC AACCCAGTCC TTTTCCCACC CCTCTGGAGC CCCCATCCAG
          TATCCACCTC CAGCTTATCC GACTGCTAAA ACCAACTTTC AGGTGCCAAT
          GATCCCGGAT TACCTGTTCC CTCAGCAACA GGGTGAAGCT GACCAGAAGC
          CCTTCCCAGC CCTTGAGACC AGAGCACAGC AGCCCTCCCT CACACCACTA
          TCCACTATTA AGGCATTTGC TACTCAGACT GGCTCCCAAG AGTTGAAACC
          CTCAACACTA ACTATCAGTC CCAGCTGATC AAACCCAGCA GGATGAGGAA
          ATACCCAAAC CGTCCCAGCA AGACCCCTCC TCATGAGCGA CCCTATGCCT
          GCCCAGTGGA ATCCTGTGAC CGGAGGTTCT CACGGTCTGA TGAGTTAACC
          GGCACATCCG CATCCACACT GGACAGAAAC CTTTCCAGTG CCGCATTTGC
          ATGCGGAACT TCAGCAGGAG CGACCACTTG ACTACACACA TCCGCACACA
          CACAGGAGAG AAGCCATTTG CCTGTGACAT TTGTGGCAGA AAGTTTGCCA
          GAAGTGATGA GAGGAAGAGA CACACTAAAA TTCCTTAGGC AAAAGGACAA
          GAAAGTAGAA AAGGCAGCTC CGGTCTCAAC TGCTTCCCCA GTTTC
Melops012 ---------- ---------- ---------- ---------- ----------
          ---------- ---------- ---------- ---------- ----------
          ---------- ---------- ---------- ---------- ----------
          ---------- ---------- ---------- ---------- ----------
          ---------- ---------- ---------- ---------- ----------
          ---------- ---------- ---------- ---------- ----------
          ---------- ---------- ---------- ---------- ----------
          ---------- ---------- ---------- ---------- ----------
          ---------- ---------- ---------- ---------- ----------
          ---------- ---------- ---------- ---------- ----------
          ---------- ---------- ---------- ---------- ----------
          ---------- ---------- ---------- ---------- ----------
          TCTCCCAGGA TTTGGAATCA TCTCCCATGT CGTAGCTTAC TATGCTGGAA
          AAAAAGAACC ATTCGGCTAC ATAGGAATAG TATGAGCCAT ATTATCAATC
          GGCTTCCTAG GATTTATCGT ATGAGCCCAC CACATATTCA CCGTAGGAAT
          AGACGTAGAT ACCCGAGCAT ACTTTACATC CGCCACTATA ATCATCGCCA
          TCCCAACAGG AATTAAAGTA TTCAGCTGAC TAGCCACACT CCACGGAGGA
          ACCATCAAAT GAGACCCCCC CATACTATGA GCTCTAGGAT TCATCTTCCT
          ATTCACCATT GGTGGCCTCA CAGGTATCGT CCTAGCCAAC TCTTCACTAG
          ACATCGCCCT ACATGACACA TACTACGTAG TAGCACACTT CCACTACGTC
          CTTTCAATAG GCGCTGTCTT CGCCATCCTA GCAGGATTCA CCCACTGATT
          CCCCCTATTC ACCGGGTATA CCCTAAACCA AACATGAGCT AAAACCCACT
          TTGGAGTTAT ATTCACAGGC GTAAACCTAA CATTCTTCCC TCAACACTTC
          CTAGGACTAG CAGGAATACC ATGAATCCAC TCACAAACCT TATCGTAACT
          ACTAGTCTAC TCATAGGCAC AACAATCACA ATCACAAGTA ACCACTGAAT
          AATAGCCTGA ACAGGACTAG AAATCAACAC CCTAGCCATC ATCCCCATAA
          TCTCAAAATC CCACCACCCT CGAGCCATCG AAGCCGCCAC CAAATACTTT
          CTAACACAAG CAGCCGCCTC AGCATTAGTA CTATTTTCAA GCACAACCAA
          CGCATGATTT ACCGGACAAT GAGACATTAC CCAACTTACC CACCCCCCAT
          CCCAACTCCT ACTAACCACC GCAATCGCCA TCAAACTAGG CCTCACCCCA
          TTCCACTTCT GATTCCCAGA AGTACTTCAA GGATCCTCCC TCATTACAGC
          CCTAACCCTC TCAACACTAA TAAAACTCCC ACCCACCACC ATCCTATTCC
          TAACATCACA CTCACTAAAC TCAACCCTAC TCACCACCAT ATCCATCATA
          TCTATCGCCC TAGGCGGCTG AATAGGACTC AACCAAACAC AAATCCGAAA
          AATCCTAGCC TTCTCATCCA TCTCCCACCT AGGCTGAATA ACTATCATCA
          TCATTTACAA CCCAAAACTA ACCTTACTAA CATTCTACCT ATACATCCTA
          ATAACAACCT CAATCTTCCT CACCCTAAAT ACAACCAACA CCCTAAAACT
          ATCAACATTA ATAACTTCAT GAACCAAAAC CCCCATACTA AACACAACCC
          TCATACTAAC ACTCCTATCA CTAGCAGGCC TCCCCCCTCT AACAGGCTTC
          CTACCAAAGT GGCTCATTAT CCAAGAACTC ACCAAACAAG AAATAACCCC
          AACAGCCACA ATCATCTCCA CACTCTCACT CCTAGGACTT TTCTTCTACC
          TACGCCTAGC ATACTGCTCA ACAATTACAC TCCCCCCAAA CCCCTCCAAC
          AAAATAAAAC AATGATCTCC TAAAAAACCA ACTAACACTC TAATTCCCAT
          ACTCACTTCC CTATCTATCT CACTCCTACC ACTCTCCCCT ATAATCCCCG
          CCACCATTTA ATCCTTGATA ATCTGGGTAT AAGATGCACT STAAAGGAAT
          GTGAGGAAGA GATTTTGCAC AAAAAATACG GTCAGCACCT CTCCAGCCAC
          AAGGAGATGA AAGACAGAGG TTTTTAGGAC CAGATGTTCT CAGGATTCGG
          GGTGGGAGGT GAAGAAAGTA ACAAATGGCA CACCATATTT TAGCTGCTCA
          GTACCCAGAG AACAGCTCRG CAGTGAAAAG CAGCCAACCA GCAGCAGATT
          CAGCAGTTTT GCACATCTCT GGGCTTGCTT TCCGACTTGA GAGATGACAG
          ATTTGTTCTT CCYGYTTTGT GGAGCTGAGT CTGCCATAGG CTCTGCTGCC
          ATGTGTGGTC TGGCAAAGCT GCCTCTCCCC CGTGCCAGCC AGGCCTGGAC
          TAAGCAGATG TTAAATAAAA CTAAAAATGT TCTCCTCCAT TCAGCTCTGG
          CTTCAGCCTT AGCCTGAAGT GGTTCTGGTT TGGTCCTTGG GGCACAAGTT
          TCCTGGGAAA ATCTTGGGAT GGGCTTGCAA GTGCTGCCTG GGATGTGTGG
          TAGCATCCAG CCACAAAATA CCACAGTGCA GTGGTTGCTG TGGTTGAGGA
          GGTGTCTCAT GCCTTCCTAC TGCATCTGCA CTTGGCCTCT TTCCCAGCCA
          TTGGTGGAGA TTTACCTACT GCCAGGGGGA ACAACGGCCC AAGGGGGCCT
          TGACTCAGTA GTACCAGTCT GTGAGGTGTA ATGCTGTTAC TTACAATATT
          TCTTTATGGT TGGCATGTAT ACAGAGCTTG CATCCTCAGG GGTCTATGTG
          CAGCAGGTAT CTCCCCAGCA GACAGTGGCA GATTGTGGCC TTAGAAAGCA
          GAAGCTGAGT TCTATCTGGG ATGATTYCCA GACTCATCAG CCCATAATGA
          CAGACAAATT ATCACCTCTG TTCTACTCAC CTAAGAGGCC ACTCAGTAGG
          ACCTGGAGAA AAACACTGGT CCTCCAGGGA AACCATTAAC AAGTCCTGCC
          ATGTCCTATA AGCTACTGTT TTTGTGATGT TTGTGAGTTC CTGGGACTCA
          GACCTGTCTG CCTGCAAAGC ATCATTCAGG GAGCAAGCAA AGTTTCTAGG
          TTTAACTGCA CCCCAAGGTC TTTCAGCTTC CATAGCCAAT TAGCTCACTC
          AGTAGTAACA AATAGTCCTC GCTACGCTCT TTCCTTGCAC TTTGCTTTGG
          TGGTTTTCTT TGGTCTCTTT TTTGTTTATT CATTTTTACC TTTAAAACTG
          ATCTCTTATG CAGCCAAAAA GAAGCTGAAC TGTCTCACGT GTAAAGGCTG
          TGTAAATGTT TCTGTGTAAG CCAATGGTTG TTGTCTTAAC GTACATTTGA
          AATGAATTTG GCATCGCAAA GAGTTGCTTT CAGTCTGATG GATTCAGCTG
          CTTTTGAGGC CRTTCTTTTG CTCTTTAATT GTTTCATTTT TCTCTATCTT
          TTCCCCCTGT TTTCTCCTTT CTTTTGCTTG ACTGAATCTT CCATCCACCC
          TTTCCTGCCC TCCTTCCCAA CTTTTCCCAA TTCCAGCGCT GACATTTTCC
          CTGAACCATC AACCCAGTCC TTTCCCAACC CCTCTGGAAC CCCCATCCAG
          TATCCACCTC CAGCTTATCC GACTGCTAAA ACCAACTTTC AGGTGCCAAT
          GATCCCGGAT TACATGTTCC CTCAGCAACA GGGTGAGGCT GACCAGAAGC
          CCTTCACAGC CCTTGAGACC AGAGCACAGC AGCCCTCCCT CACACCGCTC
          TCCACTATTA AGGCATTCGC TACTCAGACC GGCTCCCAAG AGTTGAAACC
          CTCAACACTA ACTATCAGTC ACAGCTGATC AAACCCAGCA GGATGAGGAA
          ATACCCAAAC CGTCCCAGCA AGACCCCTCC TCATGAGCGA CCCTATGCCT
          GCCCAGTGGA ATCCTGTGAC CGGAGGTTCT CACGGTCTGA TGAGTTAACC
          GGCACATCCG CATCCACACT GGACAGAAAC CTTTCCAGTG CCGCATTTGC
          ATGCGGAACT TCAGCAGGAG CGACCACTTG ACTACACACA TCCGCACACA
          CACAGGAGAG AAGCCATTTG CCTGTGACAT TTGTGGCAGA AAGTTTGCCA
          GAAGTGATGA GAGGAAGAGA CACACTAAAA TTCCTTAGGC AAAAGGACAA
          GAAAGTAGAA AAGGCAGCTC CGGTCTCAAC TGCTTCCCCA GTTTC
Microp013 GATCAGCTCT GCCTCCTGCA GCCTCTTGGC TCCGGGGGCT TTGGTTCTGT
          CTACAAAGCC ACCTACCATG GTGCCACTGT GGCTGTGAAG CAGGTGAAGA
          AAAGCAGCAA AAACCGGCTG GCATCACGGC AGAGCTTCTG GGCTGAGCTG
          AACGTAGCCT GGCTACAGCA CAACAATGTG GTACGTGTGG TGGCTGCCAG
          CACGTGTGCC CCAGCCAGCC AGAACAGCCT GGGCACCATC ATTATGGAGT
          ATGTGGGCAA CACCACCCTG CACCATGTAA TCTATGGCAC TGGAGGTGTG
          TGGAGACAGG GTGAAGATGA TGGAGGATGT GGAGGGAATG TCCTGAGCAT
          GGAGGAGACT GTGTGCTATT CGTGTGACAT TGTGACTGGC TTAGCCTTTC
          TTCACGCACA GGGCATTGTG CACTTGGACC TGAAGCCTGC AAATGTCTTC
          ATTACTGAGC AGGGAGTGTG CAAGATTGGA GACTTCGGGT GCTCCCAGAA
          GCTGGAGGAG GGCTTGTCCC AGAGCCCCCA TGTTTGCCAG CAGGGGGGCA
          CATACACACA CCGTGCCCCT GAGCTCCTCA AGGGCGAGAG GGCCACTGCC
          CCTCCCAGGA TTCGGAATCA TTTCCCACGT AGTAGCTTAC CATGCAGGCA
          AAAAAGAACC ATTCGGCTAC ATAGGCATAG TATGAGCCAT GCTATCAATC
          GGATTTCTAG GATTCATCGT ATGAGCCCAT CACATGTTCA CCGTAGGAAT
          AGACGTAGAC ACCCGAGCAT ACTTCACATC CGCCACTATA ATCATCGCCA
          TCCCAACCGG AATTAAAGTC TTCAGCTGAT TAGCCACACT ACACGGAGGA
          ACTATCAAAT GAGACCCCCC CATACTATGA GCTCTAGGAT TCATCTTCCT
          ATTTACCATT GGAGGCCTTA CAGGAATCAT CCTAGCAAAC TCTTCACTTG
          ACATCGCCCT ACACGACACA TACTACGTAG TAGCACACTT CCACTACGTC
          CTCTCAATAG GAGCTGTCTT CGCCATCTTA GCAGGATTTA CACACTGATT
          CCCCCTATTC ACCGGATACA CACTACACCA AACATGAGCC AAAACCCACT
          TCGGAGTTAT ATTTACAGGC GTAAACCTAA CCTTCTTTCC ACAACACTTC
          CTAGGACTCG CAGGCATGCC ATGAATCCCC TTACAAAATT TATTTCAACC
          ACAAGCCTAC TATTAGGAAC AACAATCACA ATTACAAGCA ACCACTGAAT
          AATAGCCTGA ACAGGACTAG AAATCAACAC CCTAGCTATC ATCCCCCATA
          TCTCAAAATC ACACCACCCA CGAGCCATTG AAGCAACAAC CAAATACTTC
          CTAGTACAAG CAACCGCCTC AGCACTTATA CTCTTCTCAA GCATAATTAA
          TGCCCAACTT ACCGGACAAT GAGACATTAC CCAACTCACC TACCCCCCGT
          CATGCCTCCT ACTAACCACC GCAATCGCCA TCAAATTAGG TCTCGCCCCA
          TTCCACTTCT GATTCCCAGA CGTACTCCAA GGATCACCCC TCACCACAGC
          CTTACTCCTC TCAACATTAA TAAAACTCCC ACCCACCACC ATCCTACTAC
          TCACATCACA CTCACTAAAC CCCACACTAC TCACTACCAT ATCCATTACA
          TCTATCGCTC TAGGTGGATG AATAGGACTT AACCAAACAC AAACCCGAAA
          AATCCTAGCC TTCTCATCTA TCTCCCACCT AGGCTGAATA ACTGTCATCA
          CCACCTACAA CCCTAAACTA GCCCTCCTAA CCTTCTACAC CTACACCCTA
          ATAACAACAT CCATCTTCCT CACCATAAAC ACAACCAACA CCCTTAAACT
          ATCCACATTA ATAACTTCAT GAACCAAAAC ACCCACACTA AACACAACCC
          TCATACTAAC TCTCCTATCA CTAGCAGGCC TCCCCCCACT AACCGGATTC
          CTACCAAAGT GACTTATCAT CCAAGAACTC ACTAAACAAG AAATAACCAC
          AACAGCTACA ATCATCTCCC TACTCTCACT CCTAGGACTA TTCTTCTACC
          TACGCCTAAC ATACTGCTCA ACAATCACCC TCCCCCCAAA CCCCTCAAAC
          AAAATAAAAC AATGATCCAC TAAAAAACCA ACCAACAACC TTACCCCCAC
          ACTCACCTCA CTATCCACTT TACTCCTACC ACTATCCCCA ACAATCCTCG
          CCACCATTTA ATCCTTGATA ATCTGCGTAT AAGATGCACT GTAAAGGAAT
          GTGAGGAAGA GATCTTGCAT GAAAAATATG GTCAACACCT CTCCAGACAC
          AAGGAGATGA AAGATAGAGG ATTTTAGGAC CAGATGTTCT CAGGATTTGG
          GGTGGGAGGT GAAGAAAGTG ACAAATGGCA CACCATATTT TAGCTGCTCA
          GTACCCAGAG CACAGCTCAG CAATGAAAAG CAAGCGACCG GCAGCAGATT
          TAGCGGTTTT GCACATCTCT TGGCTTGCTT TCTGACATGA GAGGTGACAG
          ATTTGTTCTT CCTGTTTTGT GGAGCTGAGT CTGCCATGGG CTCTGATGCC
          ATGCGTGGTC TGGCAAAGCT GCCTCTTGCC TGTGCCAGCC AGGCCTGGAC
          TTAGCAGATG TTAAATAAAA CTAAAAATGT TCTCCTCCAT TCAGCTCCGG
          CTTCAGCCGT AGCCTGAAGT GGTTCTGGTT TGATCCATGG GGCACAAGTT
          TCCTGGGAAA ATCCTAGGAT GGGCTTGCAA GTGCTGTCTG GGGTGTGTGG
          TAGCATCCAG CCACAAAATA CCACAGCAAA GTGGTTCCTG TTGTTGAGGA
          GGTGTCTCAT GCCTTCCTAC TGCATCTGCA CTTGGCCTCT TTCCCAGCCA
          ATGGTGGAGA TTTACTTGCT GCCAGGGGGA ACAACAGCCC GATGGGGCCT
          CGACTCAGTA GTACCAGTTT GTGAGATGTA ATGCTGTTGC TTATGATGTT
          TCTTTACGGT TGACATGTAT ACAGAGCTTG CACCCTCAGG GGTCTATGTG
          CAGCAGGTAT CTGCCCAGCA GACAGTGGCA GATTGTGGCC TTAGAAAGCA
          GAAGCTGACT TCTATCTGGG ATGATTCCCA GACTCATCAG CCCATAATGA
          CAGCCAAATT ATCACCTCTG TTCTACTCAC CTGAGAGGCC ACTCAGTAAG
          ACCTGGAGAA AAACACTGGT CCTCCAGGGA AACCATTAAC AAGTCCTGCC
          ATGTCCTATA AGCTACTGTT TATGTGATGT TTGTGAGTTC TTGGGACTTA
          GACCTGCCTG CCTGCAAAGC ATCATTCAGG GAGCAAGAAA AGTTTCTAGG
          TTTAACTGCA ACCCAAGGTC TTTCAGCTTC CATAGCCAAT TAGCTCACTC
          AGTAGTAACA AATAGTCCTC GCTACGCTCT TTCCTTGCAT CTTGCTTTGG
          TGGTTTTCTT TGTTCTTTTT TATGTTTTTT CATTTTTACC TTTAAAACTG
          ATCTCTTATG CAGCCAAAAA GAAGCTGAAC TGTCTCACAT GTAAAGGCTG
          TGTAAACATT TCTGTGTAAG CCAATGGTTG TCGTCTTAAT GTACACTTGA
          AATGAATTTG GCATTGCAAA GAGTTGCTTT CAGTCTGATG GATTCAGCTG
          CTTTTGAGGC CGTTCTTTTG CTCTTTAATT GTTTCATTTT TCTCTATCTT
          TTCCCCCTGT TTTCTCCTTT CTTTTGCTTG ACTGAATCTT CCATCCGCCC
          TTTCCTGCCC TCCTTCCCAA CTTTTCCCAA TTCCAGCGCT GACATTTTCC
          CTGAACCACC AACCCAGTCC TTTCCCAACC CCTCTGGAGC CCACATCCAG
          TATCCACCTC CAGCTTATCC GACTGCTAAA ACCAACTTTC AGGTGCCAAT
          GATCCCGGAT TACCTGTTCC CTCAGCAACA GGGTGAGGCT GACCAGAAGC
          CCTTCCCAGC CCTTGAGACC AGAGCACAGC AGCCTTCCCT CACACCGCTG
          TCCACTATTA AGGCGTTTGC TACTCAGACT GGCTCCCAAG AGTTGAAACC
          CTCAACACTA ACTATCAGTC CCAGCTGATC AAACCCAGCA GGATGAGGAA
          ATACCCAAAC CGTCCCAGCA AGACCCCTCC TCATGAGCGA CCCTATGCCT
          GCCCAGTGGA ATCCTGTGAC CGGAGGTTCT CACGGTCTGA TGAGTTAACC
          GGCACATCCG CATCCACACT GGACAGAAAC CTTTCCAGTG CCGCATTTGC
          ATGCGGAACT TCAGCAGGAG CGACCACTTG ACTACACACA TCCGCACACA
          CACAGGAGAG AAGCCATTTG CCTGTGACAT TTGTGGCAGA AAGTTTGCCA
          GAAGTGATGA GAGGAAGAGA CACACTAAAA TTCCTTAGGC AAAAGGACAA
          GAAAGTAGAA AAGGCAGCTC CGGTCTCAAC TGCTTCCCCA GTTTC
Neophe014 GATCAGCTCT GCCTCCTGCA GCCTCTTGGC TCTGGGGGCT TTGGTTCTGT
          CTACAAAGCC ACCTACCATG GTGCCACTGT GGCTGTGAAG CAGGTGAAGA
          AGAGCAGCAA AAACCGGCTG GCATCACGGC AGAGCTTCTG GGCTGAGCTG
          AACGTAGCCT GGCTACAACA TAATAATGTG GTACGTGTGG TGGCTGCCAG
          CACGTGCGCC CCAGCCAGCC AGAACAGCCT GGGCACCATC ATTATGGAGT
          ACGTGGGCAG CATCACCCTG CACCATGTAA TCTATGGCAC TGGAGGTGTG
          TGGAGAGAGG GTGAAGATGA TGGAGGATGT GGAGGGAAGG CCCTGAGCAT
          GGAGGAGACT GTGTGCTATT CTTGTGACAT TGTGACTGGC TTAGCCTTTC
          TTCACACACA GGGCATTGTG CACTTGGACC TGAAGCCTGC AAATGTCTTC
          ATCACTGAGC AGGGAGTGTG CAAGATTGGA GACTTTGGGT GCTCCCAGAA
          GCTGGAGGAG GGCTTGTCCC AGACCCCCCA TGTTTGCCAG CAGGGGGGCA
          CGTACACACA CCGTGCCCCT GAGCTCCTCA AGGGNNNNNN NNNNNNNNNN
          CCTCCCAGGA TTTGGGATTA TTTCTCACGT AGTAGCCTAT TATGCTGGAA
          AAAAAGAACC TTTCGGCTAC ATAGGCATAG TATGGGCTAT ATTATCAATC
          GGATTCTTAG GGTTCATCGT ATGAGCCCAC CACATGTTTA CCGTAGGGAT
          GGATGTAGAC ACCCGGGCAT ACTTCACATC TGCCACTATA ATCATTGCTA
          TCCCAACCGG AATCAAAGTC TTCAGCTGAT TGGCCACACT GCATGGAGGG
          ACCATCAAAT GAGACCCCCC TATACTATGG GCCCTAGGAT TTATTTTCCT
          ATTCACAGTT GGAGGCCTCA CAGGAATCGT CCTGGCAAAC TCCTCCCTAG
          ACATCGCCCT ACACGACACA TACTACGTAG TTGCCCACTT CCACTACGTC
          TTATCAATGG GAGCAGTCTT TGCCATTCTA GCGGGATTTA CCCACTGATT
          TCCCCTATTC ACAGGATATA CCCTAAACCA AACATGGGCC AAAGCCCATT
          TCGGAGTCAT ATTCACGGGC GTAAACTTAA CCTTCTTCCC ACAGCACTTC
          CTAGGGCTCG CCGGAATACC ATGAGCCCCT CCACAAAATT AATCTCAGTC
          ACAAGCCTGC TCCTAGGAAC CACCATTACA ACCACAAGCA ACCACTGAGT
          AATAGCCTGA ACAGGGTTAG AAATTAACAC CCTAGCCATC ATTCCCATAA
          TCTCCAAACC ACACCACCCA CGGGCTATCG AAGCAGCCAC CAAATACTTC
          CTAGTACAAG CAGCCGCCTC CACCCTAGTA CTCTTCTCAA GCATATTAAA
          CGCATGATCC ACTGGACAAT GAGATATTAC CCAACTCAGC TACCCCCCAT
          CACACCTCCT ACTAACCACC GCAATCGCCA TAAAACTAGG CCTAGCCCCC
          TTCCACTTCT GATTCCCAGA AGTTCTCCAA GGAACAACCC TAACCACAGC
          ACTCCTCCTC TCAACAATAA TAAAACTTCC ACCAATCACC ATCCTCCTTC
          TTACATCCCA CTCACTAAAC CCCATCCTAC TCACCACCAT ATCCATCTCA
          TCCATCGCCC TAGGTGGCTG GATAGGACTC AACCAAACAC AAACCCGAAA
          AATCTTAGCC TTCTCATCAA TCTCCCACCT AGGCTGAATA ACCACCGTCA
          TCATCTACAA CCCCAAGCTA GCCCTCCTGG CCTTCTACAC CTATGTCTTA
          ATAACAACCA CCATCTTCCT GACCATAAAC ACAAACAACA CCCTCAAACT
          ATCAACACTA ATATCCTCAT GAACCAAGAC CCCCGCACTA AGCACAACCC
          TCATGCTAAC ACTGCTATCA CTAGCAGGCC TTCCCCCCCT AACTGGATTC
          CTGCCTAAAT GACTAATTAT CCAAGAACTT ACTAAACAAG AAATAACCAC
          AACAGCCACA ATCATCTCTA TGCTATCTCT CTTGGGGCTC TTCTTCTATC
          TACGGCTAAC ATACTGCTCA ACAATCACAC TCCCCCCCAA TCCAACAAAC
          AAGATAAAAC AATGATCCCC TAAAAAACCA ATCAACACAC TAATCCCCAC
          ACTCACCTCC CTGTCCATTT CACTCCTCCC CCTCTCCCCC ATAATTCTCA
          CCGCCATCTA ATCCTTGATA ATCTGGGTAT AAGATGCACT GTAAAGGAAT
          GTGAGGAAGA GATCCTGCAT GAAAAATATG GTCAACACCT CTCCAGCCAC
          AAGGAGATGA AAGATAGAGG ATTTTAGGAC CAGATGTTCT CAGGATTCGG
          GGTGGGAGGT GAAGAAAGTG ACAAATGGCA CACCATATTT TAGCTGCTCA
          GTACCCAGAG AACAGCTCAG CAATGAAAAG CAACCAACCA GCGGCAGATT
          CAGCAGTTTT GCACATCTCT TGGCTTGCTT TCTGACTTGA GAGGTGACAG
          ATTGGTTCTT CCTGTTTTGT GGAGCTGAGT CTGCCATGGG CTCTGCTGCC
          ATGCATGGTC TGGCAAAGCT GCCTCTCCCC CGTGCCAGCC GGGCCTGGAC
          TAAGCAGATG TTAAATAAAA CTATAAATGT TCTCCTCCGT TCAGCTCTGG
          CTTCAGCCAT AGCCTGGAGT GGTTCTGGTT TGGTCCTTGG GGCACAAGTT
          TCCTGGGAAA ATCCTGGGAT GGGCTTGCAA GTGCTGTCTG GGGTGTGTGG
          TAGCATCCAG CCACAAGATA CCACAGCAAA GTGGTTACTG TGGTTAAGGA
          GGTGTCTCAT GCCTTCCTAC TGCATCTGCG CTTGGCCTCT TTCCCAGCCA
          TTGGGGGACA TTTACCTGCT GCCAGGGGGA ACAACAGCCY GMGGGGGCCT
          GGACTCAGTA GTACCAGTCT GTGAGGTCTA ATGCTGTTGC TTATAATGTT
          TCTTTACAGT TGGCATGTAT ACAGAGCTTG CATCCTCAGG GGTCTATGTG
          CAGCAGGTAT CTGCCCAGCA GACAGTGGCA GATTGTAGCC TTAGAAAGTA
          GAAGCTGAGT TTTATCTGGG ATGATTCCCA GACTCATCAG TCCATAATGA
          CAGCCAAATT ATTGCCTCTG TTCTGCTCAC CTAAGAGGCC ATGCAGTAGG
          ACCTGGAGAA AAACACTGGT CCTCCAGGGA AACCATTAAC AAGTCCTGCC
          ATGTCTCATA AGGTACTGTT TTTGTGGTGT TTGTGAGTTC CTGGGACTCA
          GACCTGCCTG CCTGCAAAGC ATCATTCAGG GAGCAAGCAA AGTTTCTAGG
          TTTAACTGCA ACCCAAGGTC TTTCAGCTTC CATAGCCGAT TAGCTCACTC
          AGTAGTAACA AATAGTCCTT GCTACGCTCT TTCCTTGCAT CTTGCTTTGG
          TGATTTTCTT TGGTCTCTTT TTTGTTTATT CATTTTTACC TTTAAAACTG
          ATCTCTTATG CAGCCAAAAA GAAGCTGAAC TGTCTCACAT GTAAAGGCTG
          TGTAAACATT TCTGTGTAAG CCAATGGTTG TTGTCTTAAT GTACGCTTGA
          AATGAATTTG GCATCGCAAA GAGTTGCTTT CAGTCTGATG GATTCAGCTG
          CTTTTGAGGC CAGTCTTTTG CTCTTTAATT GTTTCATTTT TCTCTATCTT
          TTCCCCCTGT TTTCTCCTTT CTTTTGCTTG ACTGAATCTT CCATCCGCCC
          TTTCCTGCCC TCCTTCCCAA CTTTTCCCAA TTCCAGCGCT GACATTTTCC
          CTGAACCATC AACCCAGTCC TTTCCCAACC CCTCTGGAGC CCCCATCCAG
          TATCCACCTC CAGCTTATCC GACTGCTAAA ACCAACTTTC AGGTGCCAAT
          GATCCCGGAT TACCTCTTCC CTCAGCAACA GGGTGAGACT GACCAGAAGC
          CCTTCCCAGC CCTTGAGACC AGAGCACAGC AGCCCTCCCT CACACCGCTG
          TCCACTATTA AGGCGTTTGC TACTCAGACT GGCTCCCAAG AGTTGAAACC
          CTCAACACTA ACTATCAGTC CCAGCTGATC AAACCCAGCA GGATGAGGAA
          ATACCCAAAC CGTCCCAGCA AGACCCCTCC TCATGAGCGA CCCTATGCCT
          GCCCAGTTGA ATCCTGTGAC CGGAGGTTCT CACGGTCTGA TGAGTTAACC
          GGCACATCCG CATCCACACT GGACAGAAAC CTTTCCAGTG CCGCATTTGC
          ATGCGGAACT TCAGCAGGAG CGACCACTTG ACTACACACA TCCGCACACA
          CACAGGAGAG AAGCCATTTG CCTGTGACAT TTGTGGCAGA AAGTTTGCCA
          GAAGTGATGA GAGGAAGAGA CACACTAAAA TCCCTTAGGC AAAAGGACAA
          GAAAGTAGAA AAGGCAGCTC CGGTCTCAAC TGCTTCCCCA GTTTC
Neopse015 GATCAGCTCT GCCTCCTGCA GCCTCTTGGC TCTGGGGGCT TTGGTTCTGT
          CTACAAAGCC ACCTACCATG GTGCCACTGT GGCTGTGAAG CAGGTGAAGA
          AGAGCAGCAA AAACCGGCTG GCATCACGGC AGAGCTTCTG GGCTGAGCTG
          AACGTAGCCT GGCTACAACA NAATAATGTG GTACGTGTGG TGGCTGCCAG
          CACGTGTGCC CCAGCCAGCC AGAACAGCCT GGGCACCATC ATTATGGAGT
          ACGTGGGCAA CATCACCCTG CACCATGTAA TCTATGGCAC TGGAGGTGTG
          TGGAGAGAGG GTGAAGATGA CGGAGGATGT GGAGGGAAGG YCCTGAGCAT
          GGAGGAGACT GTGTGCTATT CTTGTGACAT TGTGACTGGC TTAGCCTTTC
          TTCACACRCA GGGCATTGTG CACTTGGACC TGAAGCCTGC AAATGTCTTC
          ATCACTGAGC AGGGAGTGTG CAAGATTGGA GACTTTGGGT GCTCCCAGAA
          GCTGGAGGAG GGCTTGTCCC AGAGCCCCCA TGTTTGCCAG CAGGGGGGCA
          CGTACACACA CCGTGCCCCT GAGCTCCTCA AGGGTGAGAG GGTCACTGCC
          TCTCCCAGGA TTTGGAATCA TCTCACATGT AGTAGCCTAC TACGCAGGAA
          AAAAAGAACC ATTCGGCTAC ATAGGCATAG TATGAGCCAT ATTATCTATT
          GGATTCCTAG GATTTATTGT ATGAGCCCAT CACATATTTA CCGTCGGAAT
          AGACGTAGAC ACCCGAGCAT ACTTTACATC CGCCACCATA ATTATCGCCA
          TCCCAACCGG AATTAAAGTC TTTAGCTGAC TAGCCACACT ACACGGAGGA
          GCCATCAAAT GAGACCCACC CATACTATGA GCTCTAGGGT TCATCTTCCT
          ATTCACCATT GGAGGTCTAA CTGGAATCGT CCTAGCAAAC TCCTCCCTAG
          ACATTGCCCT ACACGACACA TACTACGTAG TAGCACACTT CCATTACGTT
          CTATCAATAG GTGCTGTCTT TGCCATCCTA GCAGGATTTA CCCACTGATT
          CCCCCTATTC ACTGGATACA CTCTAAACCA AACATGAGCT AAAGCCCACT
          TCGGAGTTAT ATTCACAGGT GTAAACCTAA CCTTCTTCCC CCAACACTTC
          TTAGGACTAG CAGGCATACC ATGAGTCCCT TTACAAAACT AATCTCAGCC
          ACAAGCCTCC TCCTAGGAAC AATAATCACA ATCACAAGCA ACCACTGAGT
          AATAGCCTGA ACAGGATTAG AAATTAATAC CCTAGCCATT ATCCCCCTAA
          TCTCCAAATC CCATCACCCA CGAGCCATCG AAGCAGCAAC CAAATACTTC
          TTAGTACAGG CAACCGCCTC CGCACTAGTT CTCCTCTCAA GCACAATTAA
          TGCATGATTT ACAGGACAAT GAGACATCAC CCAGCTCACT CACCCTCCAT
          CACGCCTCCT ACTAACCATA GCCATTGCTA TCAAATTAGG CCTAACCCCA
          TTCCACTTCT GATTCCCAGA GGTTCTCCAA GGATCAACCC TCACCACAGC
          TCTACTCCTT TCAACAATAA TAAAACTCCC ACCAATAGCC ATTCTACTCC
          TCACATCACA CTCACTAAAC CCCACACTAC TCACCACCAT ATCCATCATA
          TCCATTGCCC TTGGCGGCTG AACAGGACTT AATCAAACAC AAACCCGAAA
          AATCCTAGCC CTATCATCAA TCTCACACCT AGGCTGAATA ACCATCATCA
          TCATCTACAA CCCAAAACTA ACCCTCCTAA CCTTCTACAT CTACACCCTA
          ACAACAACCT CCATCTTTCT AACCATAAAT ACAACAAACA CCCTAAAACT
          ATCAACACTA ATATCCTCAT GAACTAAAAC CCCTACACTA AACACAATTC
          TTATACTAAT ACTCCTATCA TTAGCTGGCC TCCCACCACT AACAGGATTC
          TTACCCAAAT GACTAATCAT CCAAGAACTC ACTAAACAAG AAATAACCAC
          AACAGCCACA ATCATCTCCA TACTATCACT CCTAGGACTA TTCTTCTATC
          TACGCCTAGC ATACTGCTCA ACAATCACAC TTCCCCCCAA CCCATCAAAC
          AAAATAAAGC AATGATCCAC TAAAAAACCA ATAAACACCC TAATCCCCGT
          ACTCGCCTCT CTATCCATCT CACTTCTACC ACTCTCCCCC ATAATCCTCA
          CCACCACTTA ATCCTTGATA ATCTGGGTAT AAGATGCACT GTAAAGGAAT
          GTGAGGAAGA GATCTTGCAT GAAAAATATG GTCAACACCT CTCCAGCCAC
          AAGGAGATGA AAGATAGAGG ATTTTAAGAC CAGATGTTCT CAGGATTCGG
          GGTGGGAGGT GAAGAAAGTG ACAAATGGCA CGCCATATTT TAGCTGCTCA
          GTACCCAGAG AACAGCTCAG CAATGRAAAG CAACCAACCA GCGGCAGATT
          CAGCAGTTTT GCACATCTCT TGGCTTGCTT TCTGACTTGA GAGGTGACAG
          ATTTGCTCTT CCTGTTTTGT GGAGCTGTGT CTGCCATGGG CTCTGCTGCC
          ATGCATGGTC TGGCAAAGCT GCCTCTCCCC CGTGCCAGGC GGGCCAGGAC
          TAAGCAGATG TTAAATAAAA CTAAAAGTGT TCTCCTCCAT TCAGCTCTGG
          CTTCAGCCAT AGCCTGAAGT GGTTCTGGTT TGGTCCTTGG GGCACAAGTT
          TCCTGGGAAA ATCCTGGGAT GGGCTTGCAA GTGCTGTCTG GGATGTGTGG
          TAGCATCCAG CCACAAAACA GCACAGCAAA GTGGTTACTG TGGTTAAGGA
          GGTGTCTCAT GCCTTCCTCC TGCATCTGCG CTTGCCCTCT TTCCCAGCCA
          TTGGTGGACA TTTACCTGCT GCCAGGGGGA ACAACAGCCC GAGGGGGCCT
          GGACTCAGTA GTACCACTCT GTGAGGTGTA ATGCTGTTGC TTATAATGTT
          TCTTTATGGT TGGCATGTAT ACAGAGCTTG CATCCTCAGG GGTCTATGTT
          TAGCAGGTAT CTGCCCAACA GACAGTGGCA GATTGTGGCC TTAGAAAGCA
          GAAGCTGAGT TTTATCTGGG ATGATTCCCA GACTCATCAG CCCATAATGA
          CAGCCAAATT ATCGCCTCTG TTCTGCTCAC CTAAGAGGCC ACTCAGTAGG
          ACCTGGAGAA AAACACTAGT CCTCCAGGGA AACCATTAAC AAGTCCTGCC
          ATGTCTCATA AGCTACTGTT TTTGTGATGT TTGTGAGTTC CTGGGACTCA
          GACCTGCCTG CCTGCAAAGC ATCATTCAGG GAGCAAGCAA AGTTTCTAGG
          TTTAACTGCA ACCCAAGGTC TTTCAGCTTC CATAGCCGAT TAGTTCACTC
          AGTAGTAACA AATAGTCCTT GCTACACTCT TTCCTTGCAT CTTGCTTTGG
          TGATTTTCTT TGGTCTCTTT TTTGTTTATT CATTTTTACC TTTAAAACTG
          ATCTCTTATG CAGCCAAAAA GAAGCTGAAC TGTCTCACGT GTAAAGGCTG
          TGTAAACATT TCTGTGTAAG CCAATGGTTG TTGTCTTAAT GTACACTTGA
          AATGAATTTG GCATCGCAAA GAGTTGCTTT CAGTCTGATG GATTCAGCTG
          CTTTTGAGGC CRTTCTTTTG CTCTTTAATT GTTTCATTTT TCTCTATCTT
          TTCCCCCTGT TTTCTCCTTT CTTTTGCTTG ACTGAATCTT CCATCCGCCC
          TTTCCTGCCC TCCTTCCCAA CTTTTCCCAG TTCCAGTGCT GACATTTTCC
          CTGAACCATC AACCCAGTCC TTTCCCAACC CCTCTGGAGC CCCCATCCAG
          TATCCACCTC CAGCTTATCC GACTGCTAAA ACCAACTTTC AGGTGCCAAT
          GATCCCGGAT TACCTGTTCC CTCAGCAACA GGGTGAGACT GACCAGAAGC
          CCTTCCCAGC CCTTGAGACC AGAGCACAGC AGCCCTCCCT CACACCGCTG
          TCCACTATTA AGGCGTTTGC TACTCAGACT GGCTCCCAAG AGTTGAAACC
          CTCAACACTA ACTATCAGTC CCAGCTGATC AAACCCAGCA GGATGAGGAA
          ATACCCAAAC CGTCCCAGCA AGACCCCTCC TCATGAGCGA CCCTATGCCT
          GCCCAGTGGA ATCCTGTGAC CGGAGGTTCT CACGGTCTGA TGAGTTAACC
          GGCACATCCG CATCCACACT GGACAGAAAC CTTTTCAGTG CCKCATTTGC
          ATGCGGAACT TCAGCAGGAG CGACCACTTG ACTACACATA TCCGCACACA
          CACAGGAGAG AAGCCATTTG CCTGTGACAT TTGTGGCAGA AAGTTTGCCA
          GAAGTGATGA GAGGAAGAGA CACACTAAAA TTCCTTAGGC AAAAGGACAA
          GAAAGTAGAA AAGGCAGCTC CGGTCTCAAC TGCTTCCCCA GTTTC
Pezopo016 GATCAGCTCC GCCTCCTGCA GCCTCTTGGT TCTGGGGGCT TTGGTTCTGT
          CTACAAAGCC ACCTACCATG GTGCCACTGT GGCTGTGAAG CAGGTGAAGA
          AGAGCAGCAA AAACCGGCTG GCATCACGGC AGAGCTTCTG GGCTGAGCTG
          AATGTAGCCT GGCTACAGCA TAATAATGTG GTACGTGTGG TGGCTGCCAG
          CACATGTGCC CCAGCCAGCC AGAACAGCCT GGGGACCATC ATTATGGAGT
          ACGTGGGCAA CATCACCCTG CACCATGTAA TCTAYGGCAC TGGAGGTGTG
          TGGAGACAGG GTGAAGATGA TGGAGGATGT GGAGGGAAGG CCCTGAGCAT
          GGAGGAGACT GTGTGCTATT CTTGTGACAT TGTGACTGGC TTAGCCTTTC
          TTCACACACA GGGCATTGTG CACTTGGACC TGAAGCCTGC AAATGTCTTC
          ATCACTGAGC AGGGAGTGTG CAAGATTGGA GACTTTGGAT GCTCCCAGAA
          GCTGGAGGAG GGCTTGTCCC AGAGCCCCCA TGTTTGCCAG CAGGGGGGCA
          CGTACACACA CCGTGCCCCT GAGCTCCTGA AGGGCGAGAG GGTCACTGCC
          CCTACCAGGA TTTGGAATCA TCTCACATGT AGTAGCCTAC TACGCAGGCA
          AAAAAGAACC CTTCGGCTAC ATGGGCATAG TATGGGCCAT ACTATCAATC
          GGATTCCTAG GGTTCATCGT ATGAGCCCAC CACATATTTA CCGTAGGAAT
          AGACGTAGAC ACCCGAGCAT ACTTCACATC AGCCACTATA ATCATCGCCA
          TCCCAACCGG AATCAAAGTT TTCAGCTGAC TTGCTACACT ACACGGAGGA
          ACAATCAAAT GAGACCCTCC AATACTATGA GCCCTCGGGT TCATTTTCTT
          ATTCACCATC GGAGGCCTTA CAGGAATTGT CCTAGCAAAC TCCTCACTAG
          ATATTGCCCT ACACGACACA TACTATGTAG TAGCACACTT CCACTATGTT
          CTCTCAATAG GCGCTGTCTT CGCCATCCTA GCAGGATTCA CTCACTGATT
          CCCCCTATTC ACCGGATACA CCCTAAACCA AACATGGGCC AAAGCTCACT
          TCGGAGTCAT ATTCACAGGC GTCAACCTAA CTTTCTTCCC CCAACACTTC
          CTAGGACTAG CAGGTATACC ATGAGTCCCC TCACAAAACT TATCTCAATC
          ACAAGTCTAC TCCTAGGGAC AACAATCACC GTCACAAGCA ACCACTGAAT
          AATAGCCTGA ACAGGATTAG AAATTAACAC CCTAGCCATC ATCCCCCTAA
          TCTCCAAACC CCATCACCCA CGAGCCATTG AAGCCGCAAC TAAATACTTC
          CTCGTACAAG CAGCCGCCTC CGCACTATTA CTCTTCTCAA GCATAATCAA
          CGCACAATCC ACCGGACAAT GAGACATCAC TCAACTCACC CACCCACCCT
          CACAACTTCT ACTAACCACT GCAATTGCCA CCAAACTAGG CCTAACCCCA
          TTCCATTTCT GATTCCCAGA AGTACTCCAA GGATCCTCCC TCATCACAGC
          CCTCCTCCTA TCAACAGCAA TAAAACTCCC ACCCACCTCC CTCCTACTTC
          TAACATCACA CTCACTAAAC CCCACACTAC TCATCACCAT ATCCATCATA
          TCCATTGCCC TGGGCGGCTG AATGGGACTC AACCAAACAC AAACCCGAAA
          AATCATAGCC TTCTCTTCCA TCTCCCACTT AGGCTGAATA ACCATCATTA
          TTATCTACAA CCCAAAACTA ACCCTACTAG CCTTCCTCAT CTACACCTTA
          ATAACAACTT CCATCTTCCT CACCATAAAC ACAACCAACA CCTTGAAACT
          ACCAACACTA ATATCTTCAT GAACCAAAGC CCCCACGCTA AACACAACCC
          TCATACTTAC CCTCCTATCA CTAGCAGGCC TCCCTCCACT AACAGGGTTC
          CTACCCAAAT GACTCATCAT CCAAGAACTC ACCAAACAAG AAATAACCAC
          AACAGCCACA ATCATCTCCA TGCTATCACT CCTAGGACTA TTCTTCTACC
          TACGTCTAGC ATACTGCTCA ACCATTACAC TTCCCCCCAA CCCATCAAAC
          AAAATAAAAC AATGGTCCAC TAAAAAACCA ACCAACATTT TAACTCCCAT
          ACTCACCTCC ATATCCACCC TACTCCTACC ACTCTCCCCC ATAATCCTCA
          CCACCACATA ATCCTTGATA ATCTGGGTAT AAGATGCACT GTAAAGGAAT
          GTGAGGAAGA GATCTTGCAT GAAAAATATG GTCAACACCT CTCCAGCCAC
          AAGGAGACGA AAGACAGA-- ---------- ---------- ----------
          ---------- ---------- ---------- ---------- ----------
          ---------- ---------- ---------- ---------- ----------
          ---------- ---------- ---------- ---------- ----------
          ---------- ---------- ---------- ---------- ----------
          ---------- ---------- ---------- ---------- ----------
          ---------- ---------- ---------- ---------- ----------
          ---------- ---------- ---------- ---------- ----------
          ---------- ---------- ---------- ---------- ----------
          ---------- ---------- ---------- ---------- ----------
          ---------- ---------- ---------- ---------- ----------
          ---------- ---------- ---------- ---------- ----------
          --ACTCAGTA GTACCAGTCT GTGAGGTGTA ATGCTGTTGC TTATAATGTT
          TCTTTACGGT TGGCATGTAT ACAGAGCTTG CATCCTCAGG GGTCTATGTG
          CAGCAAGTAT CTGCCCAGCA GACAGTGGCA GATTGTGGCC TTAGAAAGCA
          GAAGCTGAGT TCTATCTGGG ATGATTCCCA GACTCATCAG CCCATAATGA
          CAGCCAAATT ATCGCCTCTG TTCTGCTCAC CTAAGAGGCC ACTCAGTAGG
          TCCTGGAGAA AAACACTGGT CCTCCAGGGA AACCATTAAC AAGTCCTGCC
          ATGTCTCATA AGCTACTGTT TTTGTGATGT TTGTGAGTTC CTGGGACTCA
          GACCTGCCTG CCTGCAAAGC ATCATTCAGA GAGCAAGCAA AGTTTCTAGG
          TTTAACTGCA ACCCAAGGTC TTTCAGCTTC CATAGCTGAT TAGCTCACTC
          AGTAGTAACA AATAGTCCTT GCTACGCTCT TTCCTTGCAT CTTGCTTTGG
          TGGTTTTCTT TGGTCTCTTT TTTGTTTATT CATTTTTACC TTTAAAACTG
          ATCTCTTATG CAGCCAAAAA GAAGCTGAAC TGTCTCACGT GTAAAGGCTG
          TGTAAACATT TCTGTGTAAG CCAATGGTTG TTGTCTTAAT GTACACTTGA
          AATGAATCTG GCATCCCAAA GAGTTGCTTT CAGTCTGATG GATTCAGCTG
          CTTTTGAGGC CGTTCTTTTG CTCTTTAATT GTTTCATTTT TCTCTATCTT
          TTCCCCCTGT TTTCTCCTTT CTTTTGCTTG ACTGAATCTT CCATCCGCCC
          TTTCCTGCCC TCCTTCCCAA CTTTTCCCAA TTCCAGCGCT GACATTTTCC
          CTGAACCATC AACCCAGTCC TTTCCCAACC CCTCTGGAGC CCCCATCCAG
          TATCCACCTC CAGCTTATCC GACTGCTAAA ACCAACTTTC AGGTGCCAAT
          GATCCCGGAT TACCTGTTCC CTCAGCAACA GGGTGAGACT GACCAGAAGC
          CCTTCCCAGC CCTTGAGACC AGAGCACAGC AGCCCTCCCT CACACCGCTG
          TCCACTATTA AGGCGTTTGC TACTCAGACT GGCTCCCAAG AGTTGAAACC
          CTCAACACTA ACTATCAGTC CCAGCTGATC AAACCCAGCA GAATGAGGAA
          ATACCCAAAC CGTCCCAGCA AGACCCCTCC TCATGAGCGA CCCTATGCCT
          GCCCAGTGGA ATCCTGTGAC CGGAGATTCT CACGGTCTGA TGAGTTAACC
          GGCACATCCG CATCCACACT GGACAGAAAC CTTTCCAGTG CCGCATTTGC
          ATGCGGAACT TCAGCAGGAG CGACCACTTG ACTACACACA TCCGCACACA
          CACAGGAGAG AAGCCATTTG CCTGTGACAT TTGTGGCAGA AAGTTTGCCA
          GAAGTGATGA GAGGAAGAGA CACACTAAAA TTCCTTAGGC AAAAGGACAA
          GAAAGTAGAA AAGGCAGCTC CGGTCTCAAC TGCTTCCCCA GTTTC
Pezopo017 GATCAGCTCC GCCTCCTGCA GCCTCTTGGC TCTGGGGGTT TTGGTTCTGT
          CTACAAAGCC ACCTACCATG GTGCCACTGT GGCTGTGAAG CAGGTGAAGA
          AGAGCAGCAA AAACCGGCTG GCGTCACGGC AGAGCTTCTG GGCTGAGCTG
          AATGTAGCCT GGCTACAGCA TAATAATGTG GTACGTGTGG TGGCTGCCAG
          CACGTGTGCC CCAGCCAGCC AGAACAGCCT GGGCACCATC ATTATGGAGT
          ATGTGGGCAA CATCACCCTG CACCATGTAA TCTATGGCAC TGGAGGTGTG
          TGGAGACAGG GTGAAGATGA TGGAGGATGT GGAGGGAAGG CCCTGAGCAT
          GGAGGAGACT GTGTGCTATT CTTGTGACAT TGTGACTGGC TTAGCCTTTC
          TTCACACACA GGGCATTGTG CACTTGGACC TGAAGCCTGC AAATGTCTTC
          ATCACTGAGC AGGGAGTGTG CAAGATTGGA GACTTTGGAT GCTCCCAGAA
          GCTGGAGGAG GGCTTGTCCC AGAGCCCCCA TGTTTGCCAG CAGGGGGGCA
          CATACACACA CCGTGCCCCT GAGCTCCTGA AGGGCGAGAG GGTCACTGCC
          CCTACCAGGA TTTGGAATCA TCTCACATGT AGTGACCTAC TACGCAGGTA
          AAAAAGAACC CTTCGGCTAC ATAGGCATAG TATGAGCCAT ACTATCAATC
          GGATTCCTTG GATTCATCGT ATGAGCCCAC CACATATTTA CCGTAGGAAT
          AGACGTAGAC ACTCGAGCAT ACTTCACATC AGCCACCATA ATCATCGCCA
          TCCCAACCGG AATCAAAGTC TTCAGCTGAC TAGCCACACT ACACGGAGGG
          ACAATTAAAT GAGACCCCCC AATACTATGA GCCCTCGGGT TCATTTTCTT
          ATTCACTATT GGGGGCCTCA CAGGAATCGT CCTAGCAAAC TCCTCACTAG
          ACATCGCCCT ACACGACACA TACTATGTAG TAGCACACTT CCACTACGTC
          CTCTCAATAG GCGCTGTCTT CGCCATCCTA GCAGGGTTTA CCCACTGATT
          CCCCCTATTC ACCGGATATA CCCTAAACCA AACATGAGCT AAAGCCCACT
          TCGGAGTCAT ATTCACAGGC GTCAACCTAA CTTTCTTCCC CCAACACTTC
          CTAGGACTAG CGGGCATACC ATGAGTCCTC TCACAAAACT TATATCAATC
          ACAAGCTTAC NNNNAGGAAC AACAATCACA ATCACAAGCA ACCACTGAAT
          AATAGCTTGA ACAGGATTAG AAATCAACAC CCTAGCCATC ATCCCCCTAA
          TCTCCAAGCC CCACCACCCA CGAGCCATCG AAGCTGCAAC CAAATACTTC
          CTAGTACAAG CAACTGCTTC CGCACTACTA CTCTTCTCAA GCATAATCAA
          TGCACAATCC ACCGGACAAT GAGACATCAC CCAACTCACC CACCCACCCT
          CACAACTCCT ACTGACCACC GCAATCGCCA CCAAATTAGG ACTAACCCCA
          TTCCACTTCT GATTCCCAGA AGTACTCCAA GGATCCTCCC TCATCACAGC
          CCTCCTCCTA TCAACAGCAA TAAAACTCCC ACCCACCTCC CTCCTACTCC
          TAACATCACA CTCACTAAAC CCCACACTAC TAACCATCAT ATCCATCATA
          TCCATTGCCC TTGGTGGCTG AATAGGACTC AACCAAACAC AAACCCGAAA
          AATCATAGCT TTCTCTTCCA TTTCTCACCT AGGCTGAATA ACTATCATCA
          TCATCTACAA CCCAAAACTA ACCCTACTAA CCTTCCTCAT CTACACCTTA
          ATAACAACCT CCATCTTCCT CACCATAAAC ACAACCAACA CCCTGAAACT
          ACCAACACTA ATATCTTCAT GAACTAAAAC CCCCACACTA AACACAACCC
          TCATACTCAC CCTTCTATCA CTAGCAGGCC TCCCCCCACT AACAGGATTC
          CTACCCAAAT GACTCATCAT CCAAGAACTC ACCAAACAAG AACTAACCAC
          AACAGCCACA ATCATCTCCA TACTATCACT CCTAGGACTA TTCTTCTACC
          TACGCCTAGC ATACTGTTCA ACCATTACAC TCCCCCCCAA CCCATCAAAC
          AAAATAAAAC AATGATCCAC TAAAAAACCA ATCAGCGTTC TAACTCCCAT
          ACTCACCTCC ATATCCACCC TACTCCTACC ACTCTCCCCC ATAATCCTCA
          CCACCACATA ATCCTTGATA ATCTGGGTAT AAGATGCACT GTAAAGGAAT
          GTGAGGAAGA GATCTTGCAT GAAAAATATG GTCAACACCT CTCCAGCCAC
          AAGGAGACGA AAGATAGAGG ATTTTAGGAC CAGATGTTCT CAGGATTTAG
          GGTGGGAAGT GAAGAAAGTG ACAAATGGCA CACCATATTT TAGCTGCTCA
          GTACCCAGAG AACAGCTCAG CAATGAAAAG CAACCAACCG GCAGCAGATT
          CAGCAGTTTT GCACATCTCT TGGCTTGCTT TCTGACTTGA GAGGTGACAG
          ATTTGTTCTT CCTGTTTTGT GGAGCTGAGT CTGCCATGGG CTCTGCTGCC
          ATGCGTGGTC TGGCAAAGCT GCCTCTCCCC TGTGCCAGCC AGGCCTGGAC
          TAAGCAGATG TTAAATAAAA CTAAAAATGT TCTCCTCCAT TCAGCTCTGG
          CTTCAGCCAT AGCCTGAAGT GGTTCTGGTT TGGYCCTTGG GGCACAAGTT
          TCCTGGGAAA ATCCTGGGAT GGGCTTGCAA GTGCTGTCTG GGATGTGTGG
          TAGCATCTAG CCATAAAATA CCACAGCAAA GTGGTTACTG TGGTCAAGGA
          GGTGTCTCAT GYCTTCCTAC TGCATCTGGG CTTGGCCTCT TTCCCAGCCA
          TTGGCGGACG TTTACCTGCT GCCAGGGGGA ACAACAGCCC AAGGGGGCCT
          CGACTCAGTA GTACCAGTCT GTGAGGTGTA ATGCTGTTGC TTATAATGTT
          TCTTTACGGT TGGCATGTAT ACAGAGCTTG CATCCTCAGG GGTCTATGTG
          CAGCAGGTAT CTGCCCAGCA GACAGTGGCA GATTGTGGCC TTAGAAAGCA
          GAAGCTGAGT TCTATCTGGG ATGATTCCCA GACTCATCAG CCCATAATGA
          CAGCCAAATT ATCGCCTCTG TTCTGCTCAC CTAAGAGGCC ACTCAGTAGG
          TCCCGGAGAA AAACACTGGT CCTCCAGGGA AACCATTAAC AAGTCCTGCC
          ATGTCTCATA AGCTACTGTT TTTGTGATGT TTGTGAGTTC CTGGGACTCA
          GACCTGCCTG CCTGCAAAGC ATCATTCAGA GAGCAAGCAA AGTTTCTAGG
          TTTAACTGCA ACCCAAGGTC TTTCAGCTTC CATAGCCGAT TAGCTCACTC
          AGTAGTAACA AATAGTCCTT GCTACGCTCT TTCCTTGCAT CTTGCTTTGG
          TGGTTTTCTT TGGTCTCTTT TTTGTTTATT CATTTTTACC TTTAAAACTG
          ATCTCTTATG CAGCCAAAAA GAAGCTGAAC TGTCTCACGT GTAAAGGCTG
          TGTAAACATT TCTGTGTAAG CCAATGGTTG TTGTCTTAAT GTACACTTGA
          AATGAATTTG GCATCACAAA GAGTTGCTTT CAGTCTGATG GATTCAGCTG
          CTTTTGAGGC CGTTCTTTTG CTCTTTAATT GTTTCATTTT TCTCTATCTT
          TTCCCCCTGT TTTCTCCTTT CTTTTGCTTG ACTGAATCTT CCATCCGCCC
          TTTCCTGCCC TCCTTCCCAA CTTTTCCCAA TTCCAGCGCT GACATTTTCC
          CTGAACCATC AACCCAGTCC TTTCCCAACC CCTCTGGAGC CCCCATCCAG
          TATCCACCTC CAGCTTATCC GACTGCTAAA ACCAACTTTC AGGTGCCAAT
          GATCCCGGAT TACCTGTTCC CTCAGCAACA GGGTGAGACT GACCAGAAGC
          CCTTCCCAGC CCTTGAGACC AGAGCACAGC AGCCCTCCCT CACACCGCTG
          TCCACTATTA AGGCATTTGC TACTCAGACT GGCTCCCAAG AGTTGAAACC
          CTCAACACTA ACTATCAGTC CCAGCTGATC AAACCCAGCA GGATGAGGAA
          ATACCCAAAC CGTCCCAGCA AGACCCCTCC TCATGAGCGA CCCTATGCCT
          GCCCAGTGGA ATCCTGTGAC CGGAGATTCT CACGGTCTGA TGAGTTAACC
          GGCACATCCG CATCCACACT GGACAGAAAC CTTTCCAGTG CCGCATTTGC
          ATGCGGAACT TCAGCAGGAG CGACCACTTG ACTACACACA TCCGCACACA
          CACAGGAGAG AAGCCATTTG CTTGTGACAT TTGTGGCAGA AAGTTTGCCA
          GAAGTGATGA GAGGAAGAGA CACACTAAAA TTCCTTAGGC AAAAGGACAA
          GAAAGTAGAA AAGGCAGCTC CAGTCTCAAC TGCTTCCCCA GTTTC
Pezopo018 GATCAGCTCC GCCTCCTGCA GCCTCTTGGC TCTGGGGGTT TTGGTTCTGT
          CTACAAAGCC ACCTACCATG GTGCCACTGT GGCTGTGAAG CAGGTGAAGA
          AGAGCAGCAA AAACCGGCTG GCGTCACGGC AGAGCTTCTG GGCTGAGCTG
          AATGTAGCCT GGCTACAGCA TAATAATGTG GTACGTGTGG TGGCTGCCAG
          CACGTGTGCC CCAGCCAGCC AGAACAGCCT GGGCACCATC ATTATGGAGT
          ATGTGGGCAA CATCACCCTG CACCATGTAA TCTATGGCAC TGGAGGTGTG
          TGGAGACAGG GTGAAGATGA TGGAGGATGT GGAGGGAAGG CCCTGAGCAT
          GGAGGAGACT GTGTGCTATT CTTGTGACAT TGTGACTGGC TTAGCCTTTC
          TTCACACACA GGGCATTGTG CACTTGGACC TGAAGCCTGC AAATGTCTTC
          ATCACTGAGC AGGGAGTGTG CAAGATTGGA GACTTTGGAT GCTCCCAGAA
          GCTGGAGGAG GGCTTGTCCC AGAGCCCCCA TGTTTGCCAG CAGGGGGGCA
          CATACACACA CCGTGCCCCT GAGCTCCTGA AGGGCGAGAG GGTCACTGCC
          CCTACCAGGA TTTGGAATCA TCTCACATGT AGTAACCTAC TACGCAGGCA
          AAAAAGAACC CTTCGGCTAC ATAGGCATAG TATGAGCCAT ACTATCAATC
          GGATTCCTAG GGTTCATCGT ATGAGCCCAC CACATATTTA CCGTAGGAAT
          AGACGTAGAC ACTCGAGCAT ACTTCACATC AGCCACCATA ATCATCGCCA
          TCCCAACAGG AATCAAAGTC TTCAGCTGAT TAGCCACACT ACACGGAGGG
          ACAATCAAAT GAGACCCCCC AATACTATGA GCCCTCGGGT TCATTTTCTT
          ATTCACTATC GGGGGCCTTA CAGGAATCGT CCTAGCAAAC TCCTCCCTAG
          ACATCGCCCT ACACGACACA TACTATGTAG TAGCACACTT CCACTACGTC
          CTCTCAATAG GTGCTGTCTT CGCTATCCTA GCGGGGTTTA CCCACTGATT
          CCCCCTATTC ACCGGATATA CTCTAAACCA AACATGAGCT AAAGCCCACT
          TTGGAGTCAT ATTCACAGGC GTCAACCTAA CTTTCTTCCC CCAACACTTC
          TTAGGACTAG CGGGCATACC ATGAGTCCTC TCACAAAACT TTTATCAATC
          ACAAGCTTAC TCCTAGGAAC AACAATCACA ATCACAAGCA ACCACTGAAT
          AATAGCTTGA ACAGGATTAG AAATCAACAC CCTAGCCATC ATCCCCCTGA
          TCTCCAAACC CCACCACCCA CGAGCCATCG AAGCTGCAAC CAAATATTTC
          CTAGTACAAG CAACTGCTTC CGCACTATTA CTCTTCTCAA GCACAATCAA
          TGCACATTCC ACCGGACAAT GAGACATCAC CCAACTCACC CACCCACCCT
          CACAGCTCCT ACTGACCACC GCAATCGCCA CTAAACTAGG CCTAACCCCA
          TTCCACTTCT GATTCCCAGA AGTACTCCAA GGATCCTCCC TCATCACAGC
          CCTTCTTCTA TCAACAGCAA TAAAACTCCC ACCCATCTCC CTCCTACTCC
          TAACATCACA TTCACTAAAC CCCACACTAC TCATCATCAT ATCCATCATA
          TCTATTGCCC TCGGTGGCTG AATAGGACTC AACCAAACAC AAACCCGAAA
          AATCCTAGCC TTCTCTTCCA TCTCTCACTT AGGCTGAATA ACAATCATCA
          TCATCTACAA CCCAAAACTA ACCCTACTAA CCTTTCTCAT CTACACCTTA
          ATAACAACCT CCATCTTCCT CACCATAAAC ACAACCAACA CCCTGAAACT
          ACCAACACTA ATATCTTCAT GGACTAAAAC CCCCACACTA AACACAACCC
          TCATACTCAC CCTTCTATCA CTAGCAGGCC TCCCCCCACT AACAGGATTC
          CTACCCAAAT GACTCATCAT CCAAGAACTC ACCAAACAAG AAATAACCAC
          AACAGCCACA ATCATCTCCA TACTATCACT CCTAGGACTA TTCTTCTACC
          TACGTCTAGC ATACTGTTCA ACCATTACAC TCCCCCCCAA CCCATCAAAC
          AAAATAAAAC AATGATCCGC TAAAAAACCA ACCAGCATTC TAACTCCTAT
          ACTCACCTCC ATATCCACCC TACTCCTACC ACTCTCCCCC ATAATCCTCA
          CCACCACATA ATCCTTGATA ATCTGGGTAT AAGATGCACT GTAAAGGAAT
          GTGAGGAAGA GATCTTGCAT GAAAAATATG GTCAACACCT CTCCAGCCAC
          AAGGAGACGA AAGATAGAGG ATTTTAGGAC CAGATGTTCT CAGGATTTAG
          GGTGGGAAGT GAAGAAAGTG ACAAATGGCA CACCATATTT TAGCTGCTCA
          GTACCCAGAG AACAGCTCAG CAATGAAAAG CAACCAACCG GCAGCAGATT
          CAGCAGTTTT GCACATCTCT TGGCTTGCTT TCTGACTTGA GAGGTGACAG
          ATTTGTTCTT CCTGTTTTGT GGAGCTGAGT CTGCCATGGG CTCTGCTGCC
          ATGCGTGGTC TGGCAAAGCT GCCTCTCCCC TGTGCCAGCC AGGCCTGGAC
          TAAGCAGATG TTAAATAAAA CTAAAAATGT TCTCCTCCAT TCAGCTCTGG
          CTTCAGCCAT AGCCTAAAGT GGTTCTGGTT TGGTCCTTGG GGCACAAGTT
          TCCTGGGAAA ATCCTGGGAT GGGCTTGCAA GTGCTGTCTG GGATGTGTGG
          TAGGATCTAG CCATAAAATA CCACAGCAAA GTGGTTACTG TGGTCAAGGA
          GGTGTCTCAT GCCTTCCTAC TGCATCTGGG CTTGGCCTCT TTCCCAGCCA
          TTGGCGGACG TTTACCTGCT GCCAGGGGGA ACAACAGCCC AAGGGGGCCT
          CGACTCAGTA GTACCAGTCT GTGAGGTGTA ATGCTGTTGC TTATCATGTT
          TCTTTACGGT TGGCATGTAT ACAGAGCTTG CATCCTCAGG GGTCTATGTG
          CAGCAGGTAT CTGCCCAGCA GACAGTGGCA GATTGTGGCC TTAGAAAGCA
          GAAGCTGAGT TCTATCTGGG ATGATTCCCA GACTCATCAG CCCATAATGA
          CAGACAAATT ATCGCCTCTG TTCTGCTCAC CTAAGAGGCC ACTCAGTAGG
          TCCCGGAGAA AAACACTGGT CCTCCAGGGA AACCATTAAC AAGTCCTGCC
          ATGTCTCATA AGCTACTGTT TTTGTGATGT TTGTGAGTTC CTGGGACTCA
          GACCTGCCTG CCTGCAAAGC ATCATTCAGA GAGCAAGCAA AGTTTCTAGG
          TTTAACTGCA ACCCAAGGTC TTTCAGCTTC CATAGCCGAT TAGCTCACTC
          AGTAGTAACA AATAGTCCTT GCTACGCTCT TTCCTTGCAT CTTGCTTTGG
          TGGTTTTCTT TGGTCTCTTT TTTGTTTATT CATTTTTACC TTTAAAACTG
          ATCTCTTATG CAGCCAAAAA GAAGCTGAAC TGTCTCACGT GTAAAGGCTG
          TGTAAACATT TCTGTGTAAG CCAATGGTTG TTGTCTTAAT GTACACTTGA
          AATGAATTTG GCATCACAAA GAGTTGCTTT CAGTCTGATG GATTCAGCTG
          CTTTTGAGGC CGTTCTTTTG CTCTTTAATT GTTTCATTTT TCTCTATCTT
          TTCCCCCTGT TTTCTCCTTT CTTTTGCTTG ACTGAATCTT CCATCCGCCC
          TTTCCTGCCC TCCTTCCCAA CTTTTCCCAA TTCCAGCGCT GACATTTTCC
          CTGAACCATC AACCCAGTCC TTTCCCAACC CCTCTGGAGC CCCCATCCAG
          TATCCACCTC CAGCTTATCC GACTGCTAAA ACCAACTTTC AGGTGCCAAT
          GATCCCGGAT TACCTGTTCC CTCAGCAACA GGGTGAGACT GACCAGAAGC
          CCTTCCCAGC CCTTGAGACC AGAGCACAGC AGCCCTCCCT CACACCGCTG
          TCCACTATTA AGGCATTTGC TACTCAGACT GGCTCCCAAG AGTTGAAACC
          CTCAACACTA ACTATCAGTC CCAGCTGATC AAACCCAGCA GGATGAGGAA
          ATACCCAAAC CGTCCCAGCA AGACCCCTCC TCATGAGCGA CCCTATGCCT
          GCCCAGTGGA ATCCTGTGAC CGGAGATTCT CACGGTCTGA TGAGTTAACC
          GGCACATCCG CATCCACACT GGACAGAAAC CTTTCCAGTG CCGCATTTGC
          ATGCGGAACT TCAGCAGGAG CGACCACTTG ACTACACACA TCCGCACACA
          CACAGGAGAG AAGCCATTTG CTTGTGACAT TTGTGGCAGA AAGTTTGCCA
          GAAGTGATGA GAGGAAGAGA CACACTAAAA TTCCTTAGGC AAAAGGACAA
          GAAAGTAGAA AAGGCAGCTC CAGTCTCAAC TGCTTCCCCA GTTTC
Platyc019 GATCAGCTCT GCCTCCTGCA GCCTCTTGGC TCCGGGGGCT TTGGTTCTGT
          CTACAAAGCC ACCTACCATG GTGCCACTGT GGCTGTGAAG CAGGTGAAGA
          AGAGCAGCAA AAACCGGCTG GCATCACGGC AGAGCTTCTG GGCTGAGCTG
          AATGTAGCCT GGCTACAGCA TAATAATGTG GTACGTGTGG TGGCTGCCAG
          CACGTGTGCC CCAGCCAGCC AGAACAGCCT GGGCACCATC ATTATGGAGT
          ACGTGGGCAA CATCACCCTG CACCATGTAA TCTATGGCAC CGGAGGTGTG
          TGGAGACAGG ATGAAGATGA TGGAGGATGT GGAGGGAAGG CCCTGAGCAT
          GGAGGAGACT GCGTGCTATT CTTGTGACAT TGTGACTGGC TTAGCCTTTC
          TTCACGCACA GGGCATTGTG CACTTGGATC TGAAGCCTGC GAATGTCTTC
          ATCACTGAGC AGGGAGTGTG CAAGATTGGA GACTTCGGGT GCTCCCAGAA
          GCTGGAGGAG GGCTTGTCCC AGAGCCCCCA TGTTTGCCAG CAGGGGGGCA
          CGTACACACA CCGTGCCCCT GAGCTCCTCA AGGGCGAGAG GGTCACTGCC
          TCTCCCAGGA TTTGGAATCA TCTCACACGT AGTAGCATAC TATGCGGGTA
          AAAAAGAACC ATTTGGCTAC ATGGGTATGG TATGAGCCAT ACTATCAATC
          GGCTTCTTAG GGTTTATCGT ATGAGCACAC CACATATTTA CCGTCGGAAT
          AGACGTGGAC ACCCGAGCAT ACTTTACATC CGCCACCATA ATCATTGCCA
          TCCCGACAGG AATTAAAGTT TTTAGCTGAT TAGCTACGCT ACACGGAGGA
          ACCATTAAAT GAGATCCCCC AATACTATGA GCCTTAGGAT TTATCTTTCT
          ATTTACCATC GGAGGCCTTA CAGGGATCGT CCTAGCAAAC TCTTCACTAG
          ACATCGCCCT GCACGATACA TACTATGTAG TAGCACATTT CCACTACGTC
          CTATCAATAG GTGCCGTTTT CGCTATCCTA GCAGGATTCA CCCACTGATT
          CCCCCTATTC ACTGGATATA CCCTAAACCA AACATGAGCC AAAGCTCACT
          TTGGAGTCAT ATTCACAGGT GTAAACCTAA CCTTCTTCCC TCAACACTTC
          CTAGGGTTAG CAGGAATACC ATGGGTCCAT TCACAAAACT CATTTCAATT
          ACAAGCCTAA TCCTAGGAAC CACAATCACA ATCACAAGCA ACCATTGAAC
          AATAGCCTGA ACAGGACTAG AAATCAATAC CCTAGCCATC ATCCCCCTAA
          TCTCTAAATC TCATCACCCA CGAGCCATCG AAGCAACAAC CAAATACTTC
          TTAACACAAG CAGCCGCTTC AACATTATTA CTCTTCTCAA GCATAACAAA
          CGCATGATTT ACTGGACAAT GAGACATCTC TCAACTCACC TACCCCCCAT
          CATGCCTCCT ACTAACCACT GCAATCGCCA TCAAATTAGG CCTGGCCCCC
          TTTCACTTCT GATTCCCAGA AGTCCTTCAA GGGTCCTCCA TCACCACAGC
          CCTTCTCCTC TCAACCCTAA TAAAACTTCC ACCAACCACC ATCCTATTTC
          TCGTATCCCA CTCACTAAAC CCAACACTAC TCACCACAAT ATCCATTATA
          TCAATTGCCC TAGGTGGCTG AATAGGACTA AACCAAACAC AAACCCGAAA
          AATCCTAGCC TTTTCATCCA TCTCTCACCT AGGCTGAATA ACCATAATTA
          TCATTTATAA CCCTAAACTA ACTCTACTTA CCTTCTACAT GTACACCCTA
          ATAACAACCT CCGCCTTCCT TATCCTAAAC ACAACTAATA CCCTTAAACT
          ATCTACACTA CTATCCTCAT GAACCAAAAC TCCCATACTA AACACAACCC
          TCATAATAAC CCTCCTATCA CTAGCAGGCC TCCCCCCACT AACAGGCTTT
          CTACCCAAGT GACTTATCAT CCAAGAACTC ACCAAACAAG AAATAACTAC
          AACAGCCACA ACCATTGCTT TACTCTCACT CCTCGGACTC TTCTTCTACC
          TACGCCTAGC ATACTGCTCA ACCATCACCC TACCCCCCAA CCCATCCAAC
          AAAATGAAAC AATGATCTAT TAAAAAACCA ACCAACACTT TGACCCCCTC
          AATCACCTCC TTGTCCATCC TCCTTCTACC ACTCTCCCCT ATAATCCTCA
          CCACCACTTA ATCCTTGATA ATCTGGGTAT AAGATGCACT GTAAAGGAAT
          GTGAGGAAGA GATCTTGCAT GAAAAATATG GTCAACACCT CTCCAGCCAC
          AAGGAGATGA AAGATAGAGG ATTTTAGGAC CAGATGTTCT CAGGATTGGG
          GGTGGGAGGT GAAGAAAGTG ACAAACGGCA CACCATATTT TAGCTGCTCA
          GTACCCAGAG AACAGCTCAG CAATGAAAAG CAACCGACCA GCAGCAGATT
          CAGCAGTTTT GCACATCTCT TGGCTTGCTT TCTGACTTGA GAGGTGACAG
          ATTTGTTCTT CCTGCTTTGT GGAGCTGAGT CTGCCATGGG CTCTGCTGCC
          ATGCATGGTC TGGCAAAGCT GCCTCTCCCC CGTGCCAGCC AGGCCTGGAC
          TAAGCAGATG TTAAATAAAA CTAAAAATGT TCTCCTCCAT TCAGCTCTGC
          CTTCAGCCAT AGCCTCAAGT GGCTCTGGGT TGGTCCTTGG GGCACAAGTT
          TCCTGGGAAA GCCCTGGGAT GGGCTTGCAA GTGCTGTCTG GGATGCATGG
          TAGCATCCAG CCACAAAATG CCACAGCAAA GTGGTTACTG GGGTTGAGGA
          GGGGTCTCGT GCCTTCCTAC TGCATCTGCG CTTGGCCTCT TTCCCAGCCA
          TTGGGGGAGA TTCACCTGCT GCCAGGGGGA ACAACAGCCC RAGGGGGCCT
          CGACTCAGTA GTACCAGTCT GTGAGGTGTA ATGCTGTTGC TTATAATGTT
          TCTTTACAGT TGGCATGTAT ACAGAGCTTG CATCCTAAAG GGTCTATGTG
          CAGCAGGTAT CTGCCCAGCA GACAGTGGCA GATTGTGGCC TTAGAAAGCA
          GAAGCTGAGT TCTATCTGGG ATGATTCCCA GACTTGTCAG CCCATAATGA
          CAGCCAAATT ATCGCCTCTG TTCTGCTTAC CTAAGAGGCC ACTCAGTACG
          ACCTGGAGAA AAACACTGGT CCTCCAGGGA AACCATTAAC AAGTCCTGCC
          ATGTCTTATA AGCTACTGTT TTTGTGATGT TTGCAAGTTC CTGGGACTCA
          GACCTGCCTG CCTGCAAAGC ATCATTCAGG GAGCAAGCAA AGTTTCTAGG
          TTTAACTGCA ACCCAAGGTC TTTCAGCTTC CATAGCCGAT TAGCTCACTC
          AGTAGTAACA AATAGTCCTC GCTACGCTCT TTCCTTGCAT CTTGCTTTGG
          TGGTTTTCTT TGGTCTCTTT TTTGTTTATT CATTTTTACC TTTAAAACTG
          ATCTCTTATG CAGCCAAAAA GAAGCTGAAC TGTCTCACGT GTAAAGGCTG
          TGTAAATATT TCTGTGTAAG CCAATGGTTG TTGTCTTAAT GTACACTTAA
          AATGAATTTG GCATCGCAAA GAGTTGCTTT CAGTCTGATG GATTCAGCTG
          CTTTTGAGGC CGTTCTTTTG CTCTTTAATT GTTTCATTTT TCTCTATCTT
          TTCCCCCTGT TTTCTCCTTT CTTTTGCTTG ACTGAATCTT CCACCCGCCC
          TTTCCTGCCC TCCTTCTCAA CTTTTCCCAA TTCCAGCGCT GACATTTTCC
          CTGAACCACC AACCCAGTCC TTTCCCAGTC CCTCTGGAGC CTCCATCCAG
          TATCCACCTC CAGCTTATCC GACTGCTAAA ACCAACTTTC AGGTGCCAAT
          GATCCCGGAT TACCTGTTCT CTCAGCAACA GGGTGAGGCT GACCAGAAGC
          CCTTCCCAGC CCTTGAGACC AGAGCACAGC AGCCCTCCCT CACACCGCTG
          TCCACTATTA AGGCGTTTGC TACTCAGACT GGCTCCCAAG AGTTGAAACT
          CTCAACACTA ACTATCAGTC CCAGCTGATC AAACCCAGCA GGATGAGGAA
          ATACCCAAAC CGTCCCAGCA AGACCCCTCC TCATGAGCGA CCCTATGCCT
          GCCCAGTGGA ATCCTGTGAC CGGAGGTTCT CACGGTCTGA TGAGTTAACC
          GGCACATCCG CATCCACACT GGACAGAAAC CTTTCCAGTG CCGCATTTGC
          ATGCGGAACT TCAGCAGGAG CGACCACTTG ACTACACACA TCCGCACACA
          CACAGGAGAG AAGCCATTTG CCTGTGACAT TTGTGGCAGA AAGTTTGCCA
          GAAGTGATGA GAGGAAGAGA CACACTAAAA TTCCTTAGGC AAAAGGACAA
          GAAAGTAGAA AAGGCAGCTC CGATCTCAAC TGCTTCCCCA GTTTC
Polyte020 NNNNNNNNNT GCCTCCTGCA GCCTCTCGGC TCCGGGGGCT TTGGTTCTGT
          CTACAAAGCC ACCTACCATG GTGCCACTGT GGCTGTGAAG CAAGTGAAGA
          AGAGCAGCAA AAACCGGTTG GCATCACGGC AGAGCTTCTG GGCTGAGCTG
          AACGTAGCCT GGCTACAGCA CAATAATGTG GTACGTGTGG TGGCTGCCAG
          CACATGTGCC CCAGCCAGCC AGARCAGCCT GGGCACCATC ATTATGGAGT
          ATGTGGGCAA CATCACCCTG CACCATGTAA TCTATGGCAC TGGAGGTGTG
          TGGAGACAGG GTGAAGATGA TGGAGGATGT GGAGGGAAGG TGCTGAGCAT
          GGAGGAGACT GTGTGCTATT CTTGTGACAT TGTGACTGGC TTAGCCTTTC
          TTCACGCACA GGGCATTGTG CACTTRGACC TGAAGCCTGC AAATGTCTTC
          ATCACTGAGC AGGGAGTGTG CAAGATTGGA GACTTTGGGT GCTCCCAGAA
          GCTGGAGGAG GGCTTGTCCC AGAGCCCCCA TGTTTGCCAG CAGGGGGGCA
          CATACACACA CCGTGCCCCT GAGCTCCTCA AGGGTGAGAG GGTCACTGCC
          TCTTCCAGGA TTCGGAATCA TCTCCCACGT AGTAGCATAC CACGCAGGTA
          AAAAAGAACC ATTCGGCTAC ATAGGCATAG TATGGGCCAT ACTATCAATC
          GGATTCCTAG GATTCATTGT ATGAGCCCAC CACATATTCA CAGTAGGAAT
          GGACGTAGAC ACCCGAGCAT ACTTCACATC CGCCACTATA ATTATCGCCA
          TCCCGACCGG AATTAAAGTC TTTAGCTGAC TAGCCACACT GCACGGAGGG
          ACTATCAAAT GAGACCCCCC CATACTATGA GCCCTTGGAT TCATCTTCCT
          GTTTACCATT GGAGGCCTTA CAGGAATTGT CCTAGCGAAC TCCTCACTAG
          ACATTGCCCT ACATGATACG TACTACGTAG TAGCACACTT CCACTATGTC
          CTATCAATAG GCGCTGTTTT CGCCATCCTA GCAGGACTCA CTCACTGATT
          TCCCCTATTC ACTGGATATA CACTAAACCA AACATGAGCC AAAGCCCATT
          TCGGAGTAAT ATTCACAGGC GTAAACCTAA CCTTCTTCCC CCAACATTTC
          CTAGGACTAG CAGGCATACC ATGAGTCCCC TTACAAAACT TATTTTAATC
          ACAAGCCTAC TCATAGGAAC AACAATCACA ATCACAAGCA ACCACTGACT
          AATAGCCTGA ACCGGACTAG AAATCAACAC CCTAACCATC ATCCCCCTAA
          TCTCAAAATC CCACCACCCA CGAGCCATTG AAGCTGCAAC CAAATACTTC
          CTAGTACAAG CAGCCGCCTC AGCATTAGTA CTCTTCTCAA GCATAATAAA
          CGCATGATCT ACCGGACAGT GAGACATTAC CCAACTCACC CACCCCCCAT
          CATCCCTCCT ACTAACCACT GCAATCGCCA TTAAACTAGG CCTAACCCCA
          TTCCACTTCT GATTTCCAGA AGTACTCCAA GGATCATCCC TCACTACAGC
          CCTCCTCCTC TCAACAATAA TAAAACTCCC ACCAACCACC ATTCTCTTAC
          TTACATCACA CTCACTAAAC CCAACACTGC TCACCACAAT GTCCATCATA
          TCTATTGCCC TAGGTGGATG AATAGGACTT AACCAAACAC AAACCCGAAA
          AATCCTAGCA TTCTCATCCA TTTCACACCT AGGCTGAATA ACCATCATCA
          TCATCTACAA CCCAAAACTA ACCCTACTTA CCTTCCTCAT CTACACCCTA
          ATAACAACCT CCATCTTCCT TACTATAAAC ACAACCAACA CCCTAAAGCT
          ACCAACACTA ATAACCTCTT GAACCAAAAC CCCTGCCCTA AACACAACCC
          TCATGCTAAC CCTCCTCTCA CTAGCCGGCC TTCCTCCACT AACAGGCTTC
          TTACCCAAAT GACTTATCAT CCAAGAACTC ACCAAACAAG AAATAACCAC
          AACAGCCACA ATCATCTCCA TACTCTCACT CCTAGGACTA TTCTTCTACC
          TACGTCTAGC ATACTGCTCA ACAATCACAC TACCTCCAAA CCCCTCAAAC
          AAAATAAAAC AATGATCCCC TAAAAAACCA ACCAACATTC TAATCTCTAC
          ATCTACCTCA CTATCCACCT CACTCCTACC ACTCTCACCT ATAATCCTCG
          CCACCATTTA ATCCTTGATA ATCTGGGTAT AAGATGCACT GTAAAGGAAT
          GTGAGGAAGA GATCACGCAT GTAAAATATG GTCAACACCT CTCCAGCCAC
          AAGGAGATGA AAGATAGAGG MGTTTAGGAC CAGATGTTCT CAGGATTCGG
          GGTGGGAGGT GAAGAAAGTG ACAAATGGCA CACCGTATTT TAGCTGCTCA
          GCACCCAGAG AACAGCTCAG CAACGAAAAG CAAGCGACYG GCAGCAGATT
          TAGCAGTTTT GCACATCTCT TGGCTTGCTT TCTGACTTRA GAGGTGACAG
          ATTTGTTCTT CCTGTGTTGT GGAGCTGAGY CTGCCGTGGG CTCTGCTGCC
          ATGCGTGGTC TGGCAAAGCT GCCTCTCCCC YGTGCCAGCC AGGCCTGGAC
          TTAGCAGATG TTAAATAAAA CTAAAAATGT TCTCCTCCAT TCAGCTCTGG
          CTTCGGCCAT AGCCTGAAGT GGTTCTGGTT TGGTCCTTGG GGCACAGGTT
          TCCTGGGAAA ATCCTGGGAT GGGCTTGCAA GTGCTGTCTG GGATGTGTGG
          TAGCATCCAG CCACAAAATA CCACAGCGAA GTGGTTACTG TGGTTGAGGA
          GGTGTCTCAA GCCTTCCTAC TGCATCTGCA CTTGGCCTCT TTCCCAGCCA
          TTGGTGGAGA TTTACCTGCT GCCAGGGGGA ACAACAGCCC GATGGGGCCT
          CGACTCAGTA GTGCCAGTTT GTGAGGTGTA ATGCTGTTGC TTATGATGTT
          TCTTTACGGT TGGCATGTAT ACAGAGCTTG CACCCCCAGG GGTCTATGTG
          CAGCAGGTAT CTGCCCAGCA GACAGTGGCA GATTGTGGCC TTAGAAAGCA
          GAAGCTGAGT TCTACCTGGG ATGATTCCCA GACTCATCAG CCGATAATGA
          CAGCCAAATT ATCGCCTCTG TTCTGCTCAC CTGAGAGGCC ACTTAGTAGG
          ACCTGGAGAA AAACACTGGT CCCCCAGGGA AACCATTAAC AAGTCCTGCC
          ATGTCTTATA AGCTACTGTT TACATGATGT TTGTGAGTTC TTGGGACTCA
          GACCTGCCTG CCTGCAAAGC ATCATTCAGG GAGCAAGCAA AGTTTCTAGG
          TTTAACTGCA ACCCAAGGTC TTTCAGCTTC CATAGCCAAT TAGCTCACTC
          AGTAGTAACA AATAGTCCTC GCTACGCTCT TTCCTTGCAT CTTGCTTTGG
          TGGTTTTCTT TGGTCTCTTT TTTGTTTATT CATTTTTACC TTTAAAACTG
          ATCTCTTATG CAGCCAAAAA GAAGCTGAAC TGTCTCACGT GTAAAGGCTG
          TGTAAACATT TCTGTGTAAG CCAATGGTTG TTGTCTTAAT GTACACTTGA
          AATGAATTTG GCATCGCAAA GAGTTGCTTT CAGTCTGATG GATTCAGCTG
          CTTTTGAGGC CGTTCTTTTG CTCTTTAATT GTTTCATTTT TCTCTATCTT
          TTCCCCCTGT TTTCTCCTTT CTTTTGCTTG ACTGAATCTT CCATCCACCC
          TTTCCTGCCC TCCTTCCCAA CTTTTCCCAA TTCCAGCGCT GACATTTTCC
          CTGAACCACC AACCCAGTCC TTTTCCAACC CCTCCGGAGC CCCCATCCAG
          TATCCACCTC CAGCTTATCC GACTGCTAAA ACCAACTTTC AGGTGCCAAT
          GATCCCGGAT TACCTGTTCC CTCAGCAACA GGGTGAGGCT GACCAGAAGC
          CCTTCCCAGC CCTTGAGACC AGAGCACAGC AGCCCTCCCT CACACCGCTG
          TCCACTATTA AGGCGTTTGC TACTCAGACT GGCTCCCAAG AGTTGAAACC
          CTCAACACTA ACTATCAGTC CCAGCTGATC AAACCCAGCA GGATGAGGAA
          ATACCCAAAC CGTCCCAGCA AGACCCCTCC TCATGAGCGA CCCTATGCCT
          GCCCAGTGGA ATCCTGTGAC CGGAGGTTCT CCCGGTCTGA TGAGTTAACC
          GGCACATCCG CATCCACACT GGACAGAAAC CTTTCCAGTG CCGCATCTGC
          ATGCGGAACT TCAGCAGGAG CGACCACTTG ACCACACACA TCCGCACACA
          CACAGGAGAG AAGCCATTTG CCTGTGACAT TTGTGGCAGA AAGTTTGCCA
          GAAGTGATGA GAGGAAGAGA CACACTAAAA TTCCTTAGGC AAAAGGACAA
          GAAAGTAGAA AAGGCAGCTC CGGTCTCAAC TGCTTCCCCA GTTTC
Prioni021 GATCAACTCT GCCTCCTGCA GCCTCTTGGC TCCGGGGGCT TTGGTTCTGT
          CTACAAAGCC ACCTACCATG GTGCCACTGT GGCTGTGAAG CAGGTGAAGA
          AGAGCAGCAA AAACCGGCTG GCATCACGGC AGAGCTTCTG GGCTGAGCTG
          AATGTAGCCT GGCTACAGCA CAATAATGTG GTACGTGTGG TGGCTGCCAG
          CACRTGTGCC CCAGCCAGCC AGAACAGCCT GGGCACCATC ATTATGGAGT
          ACGTGGGSAA CATCACCCTG CACCATGTAA TCTATGGCAC TGGAAGTGTG
          TGGAGACAGG GTGAAGATGA TGGAGGATGT GGAGGGAAGG CCCTGAGCAT
          GGAGGAGACT GTGTGCTATT CTTGTGACAT TGTGACTGGC TTAGCCTTTC
          TTCACGCACA GGGCATTGTG CACTTGGACT TGAARCCTGC AAATGTCTTT
          ATCACTGAGC AGGGAGTGTG CAAGATTGGA GACTTTGGAT GCTCCCAGAA
          GCTGGAGGAG GGCTTGTCCC AGAGCCCCCA TGTTTGCCAG CAGGGGGGCA
          CATACACACA CCGTGCCCCT GAGCTCCTCA AGGGCGAGAG GGTCACTGCC
          TCTCCCAGGA TTCGGAATTA TTTCCCACGT AGTAGCCTAC TACGCAGGTA
          AAAAAGAACC CTTTGGCTAC ATAGGTATAG TATGAGCCAT ACTATCCATC
          GGATTTCTAG GATTCATTGT ATGAGCCCAC CACATATTCA CAGTAGGAAT
          AGACGTAGAC ACCCGAGCAT ACTTCACATC CGCTACTATA ATCATCGCCA
          TCCCAACCGG AATCAAAGTC TTCAGCTGAC TAGCCACACT ACATGGAGGA
          ACCATCAAAT GAGATCCCCC CCTACTATGA GCCCTTGGAT TCATCTTCCT
          CTTCACCATC GGAGGCCTCA CAGGAATCGT CCTAGCAAAC TCCTCACTAG
          ATATTGCCCT ACACGACACA TACTACGTAG TAGCACACTT CCACTACGTC
          CTCTCGATGG GCGCTGTCTT CGCCATCCTA GCAGGATTCA CCCACTGATT
          CCCCCTATTC ACCGGATACA CCCTCAACCA AACATGAACC AAAGCCCACT
          TTGGGGTTAT ATTCACAGGC GTAAACCTAA CCTTCTTCCC TCAACACTTC
          CTAGGACTAG CAGGCATGCC ATGAGCCCCC TCACAAAACT TATCCTAACC
          ACAAGTCTAC TCCTAGGTAC AACAATCACA ATCACAAGCA ATCACTGAAT
          GATAGCCTGA ACCGGACTAG AAATCAACAC CCTAGCCATC ATCCCCCTAA
          TCTCAAAATC CCACCACCCA CGAGCCACCG AAGCAGCAAT TAAATACTTC
          CTAACACAAG CAGCTGCCTC TACATTAGTA CTCTTCTCAA GCATAATCAA
          TGCATGATTC ACCGGACAAT GAGACATCAC CCAACTCACC CACCCCCCAT
          CATGCACCCT GTTAACTACC GCAATCGCCA TCAAACTAGG CCTAACCCCC
          TTCCACTTCT GATTCCCAGA AGTCCTTCAA GGATCATCCC TCCCCACTGC
          CCTGCTCCTA TCAACAGTAA TAAAACTACC ACCAACCTCC ATCCTACTCC
          TCACATCACA CTCACTAAAC CCCACACTAC TCACCACCAT ATCCATCATA
          TCTATTGCCC TTGGCGGCTG AATAGGCCTC AACCAAACAC AAACCCGAAA
          AATCATGGCC TTCTCATCCA TCTCACACCT AGGCTGAATA ACTATCATCA
          TCATCTACAA TCCCAAACTA ACCCTACTAA CCTTCTACAT CTACATTCTA
          ATAACAACAT CCATCTTCCT CACCATAAAC ACAACAAACA CGCTAAAACT
          ATCCACACTA ATAACCTCAT GAACCAAAAC CCCAACACTA AACACAACCC
          TTATACTAAC ACTCCTATCA CTAGCAGGCC TCCCCCCACT AACAGGCTTC
          CTACCCAAAT GGCTCATCAT CCAAGAACTC ACCAAACAAA ACATAACCAC
          AGCAGCCACA ACCATCTCTA TACTCTCACT CCTAGGACTC TTCTTCTACC
          TACGCCTAGC ATACTGTTCA ACAATCACAC TCCCCCCCAA CCCCTCAAAC
          AAGATAAAAC AATGATCTCC TAAAAAATCA ACCAACATCC TAATCTCCAT
          ACTCACCTCA CTATCCACCT CACTCCTACC ACTCTCCCCT ATAATCCTCT
          CCACCATCTA ATCCTTGATA ATCTGGGTAT AAGATGCACT GTAAAGGAAT
          GTGAGGAAGA GATCATGCAT GTAAAATATG GCCAACACCT CTCCAGCCAC
          AAGGAGATGA AAGATAGAGG ATTTTAGGAC CAGATGTTCT CAGGATTCGG
          GGTGGGAGGT GAAGCAAGTG ACAAATGGCA CACCATATTT TAAATGCTCA
          GTACCCAGAG AACAGCTCAG CAACGAAAAG CAACCGACCA GCAGCAGATT
          TAGCAGTTTT GCACATCTCT TGGCTTGCTT TCTGACTTGA GAGGTGACAG
          ATTTGCTCTT CCTGTTTTGT GGAGCTGAGT CTGCCATGGG CTCTGATGCC
          ATGCGTGGTC TGGCAAAGCT GCCTCTCCCC TGTGCCAGGC AGGCCTGGAC
          TTAGCAGATG TTAAATAAAA CTAAAAATGT TCTCCTCCAT TCAGCTCTGG
          CTTCAGCCAT AGCCTGAAGT GGTTCTGGTT TGGTCCTTGG GGCACAAGTT
          TCCTGGGAAA ATCCTGGGAT GGGCTTTTGA GTGCCATCTG GGATGTGTGG
          TAGCATCCAG CCACAAAATA CCATGGCAAA GTGGTTGCTG TGGTTGAGGA
          GGTGTCTCGT GCCTTCCTAC TGCATCTGCA CTTGGCCTCT TTCCCAGCCA
          TGGGTGGAGA TTTACCTGCT GCCAGGGGGA ACAGCAGCCG GATGGGGCCT
          CGACTCAGTA GTACCAGTTT GTGAGGTGTA ATGCTGTTGC TTATGATGTT
          TCTTTACGGT TGGCATGTAT ACAGAGCTTG CACCCTCAGG GGTCTGTGTG
          CAGCAGGTAT CTGCCCAGCA GACAGTGGCA GATTGTGGCC TTAGAAAGCA
          GAAGCTGGGT TCTCTCTGGG ATGATTCCCA GACTCATCAG CCCATAATGA
          CAGCCAAATT GTCGCCTCTG TTCTGCTCAC CTGAGAGGCC ACTTAGTAGG
          ACCTGGAGAA AAACAGTGGT CCTCCAGGGA AACCATTAAC AAGTCCTGCC
          ATGTCTTATA AGCTACTGTT TATATGATGT TTGTGAGTTC TTGGGACTCA
          GACCTGCCTG CCTGCAAAGC ATCATTCAGG GAGCAAGCAA AGTTTCTAGG
          TTTAACTGCA ACCCAAGGTC TTTCAGCTTC CATAGCCAAT TAGCTCACTC
          AGTAGTAACA AATAGGCCTT GCTGCGCTCT TTCCTTGCAT CTTGCTTTGG
          TGGTTTTCTT TGGTCTCTTT TTTGTTTATT CATTTTTACC TTTAAAACTG
          ATCTCTTATG CAGCCAAAAA GAAGCTGAAC TGTCTCACGT GTAAAGGCTG
          TGTAAACATT TCTGTGTAAG CCAATGGTTG TCGTCTTAAT GTACACTTGA
          AATGAATTTG GCATCGCAAA GAGTTGCTTT CAGTCTGATG GATTCAGCTG
          CTTTTGAGGC CATTCTTTTG CTCTTTAATT GTTTCATTTT TCTCTATCTT
          TTCCCCCTGT TTTCTCCTTT CTTTTGCTTG ACTGAATCTT CCATCCACCC
          TTTCCTGCCC TCCTTCTCAA CTTTTCCCAA TTCCAACGCT GACATTTTCC
          CTGAACCACC AACCCAGTCC TTTCCCAACC CCTCTGGAGC CCCCATCCAG
          TATCCACCTC CAGCTTATCC GACTGCTAAA ACCAACTTTC AGGTGCCAAT
          GATCCCGGAT TACCTGTTCC CTCAGCAACA GGGTGAGGCT GACCAGAAGC
          CCTTCCCAGC CCTTGAGACC AGAGCACAGC AGCCCTCCCT CACACCGCTG
          TCCACTATTA AGGCATTTGC TACTCAGACT GGCTCCCAAG AGTTGAAACC
          CTCAACACTA ACTATCAGTC CCAGCTGATC AAACCCAGCA GGATGAGGAA
          ATACCCAAAC CGTCCCAGCA AGACCCCTCC TCATGAGCGA CCCTATGCCT
          GCCCAGTGGA ATCCTGTGAC CGGAGGTTCT CACGGTCTGA TGAGTTAACC
          GGCACATCCG CATCCACACT GGACAGAAAC CTTTCCAGTG CCGCATTTGC
          ATGCGGAACT TCAGCAGGAG CGACCACTTG ACTACACACA TCCGCACACA
          CACAGGAGAG AAGCCATTTG CCTGTGACAT TTGTGGCAGA AAGTTTGCCA
          GAAGTGATGA GAGGAAGAGA CACACTAAAA TTCCTTAGGC AAAAGGACAA
          GAAAATAGAA AAGGCAGCTC CGGTCTCAAC TGCTTCCCCA GTTTC
Psepho022 NNNNNNNNNN NNNNNNTGCA GCCTCTTGGC TCCGGGGGCT TTGGTTCTGT
          CTACAAAGCC ACCTACCATG GTGCCACTGT GGCTGTGAAG CAGGTGAAGA
          AGAGCAGCAA AAACCGGCTG GCATCACGGC AGAGCTTCTG GGCTGAGCTG
          AATGTAGCCT GGCTACAGCA TAATAATGTG GTACGTGTGG TGGCTGCCAG
          CACGTGTGCC CCAGCCAGCC AGAACAGCCT GGGCACCATC ATTATGGAGT
          ACGTGGGCAA CATCACCCTG CACCATGTAA TCTATGGCAC TGGAGGTGTG
          TGGAGACAGG ATGAAGATGA TGGAGGATGT GGAGGGAAGG CCCTGAGCAT
          GGAGGAGACT GTATGCTATT CTTGTGACAT TGTGACTGGC TTAGCCTTTC
          TTCACGCACA GGGCATTGTG CACTTGGATC TGAAGCCTGC AAATGTCTTC
          ATCACTGAGC AGGGAGTGTG CAAGATTGGA GACTTTGGGT GCTCCCAGAA
          GCTGGAGGAG GGCTTGTCCC AGAGCCCCCA TGTTTGCCAG CAGGGGGGCA
          CGTACACACA CCGTGCCCCT GAGCTCCTCA AGGGCGAGAG GGTCACTGCC
          CCTCCCAGGA TTTGGAATCA TCTCACATGT AGTAGCATAC TATGCAGGCA
          AAAAAGAACC ATTTGGTTAT ATAGGTATGG TATGGGCTAT ATTATCAATC
          GGCTTCCTAG GGTTCATTGT ATGAGCACAC CACATATTTA CCGTAGGAAT
          AGACGTGGAT ACCCGAGCAT ACTTTACATC CGCCACCATA ATCATTGCCA
          TCCCCACAGG AATTAAAGTT TTCAGCTGAT TAGCCACACT ACATGGAGGA
          ACCATCAAAT GAGACCCCCC CATACTATGA GCCTTAGGAT TTATCTTCCT
          ATTCACTATC GGAGGCCTTA CAGGAATTGT CCTAGCAAAC TCTTCACTAG
          ACATCGCCCT ACATGACACA TACTACGTAG TAGCACATTT CCACTATGTC
          CTATCAATAG GTGCCGTCTT TGCTATCTTA GCAGGATTTA CCCACTGATT
          CCCCCTATTC ACCGGATACA CCCTAAACCA AACATGAGCC AAAGCTCACT
          TCGGAGTCAT ATTTACAGGT GTAAACCTAA CCTTTTTTCC ACAGCACTTC
          TTGGGACTAG CAGGAATACC ATGGGTCCAT TCACGAAACT CATATCAACC
          ACAAGCCTAA TCCTAGGGAC TACAATTACA ATTACAAGCA ACCATTGAGC
          AATAGCCTGA ACAGGACTAG AAATCAATAC CCTTGCCATC ATTCCCCTAA
          TCTCAAAATC TCACCATCCA CGAGCTATCG AAGCAACAAC CAAATACTTC
          TTAACACAAG CAGCCGCCTC AACATTACTA CTCTTCTCAA GTATAATAAA
          TGCATGATCT ACCGGACAAT GAGATATCTC TCAACTTACC TACCCCCCCT
          CATGCCTTCT ACTAACCACT GCAATCGCCA TTAAATTAGG CCTAGCCCCC
          TTCCACTTCT GATTCCCAGA AGTCCTCCAA GGGTCCTCTC TCACCACAGC
          CCTCCTCCTC TCAACCCTCA TAAAACTCCC ACCAACCACC ATCCTACTTC
          TTACATCCCA CTCACTTAAT CCAACACTAC TAACTACAAT ATCCATCATA
          TCCATTGCCC TAGGTGGCTG GATAGGACTT AACCAAACAC AAACCCGCAA
          AATCCTAGCC TTCTCCTCTA NNNCTCACCT AGGATGAATA GCCACAATTA
          TCATCTACAA CCCTAAACTA ACCCTACTAA CTTTCTACAT GTATATTCTA
          ATAACAACCT CTATTTTCCT TATCCTAAAC ACAACCAACA CCCTAAAACT
          GTCAACACTA CTAACCTCAT GAACCAAGAC CCCTATACTA AACACAACCC
          TTATAATAGC CCTCCTATCA CTAGCAGGCC TCCCCCCACT AACCGGCTTC
          CTACCAAAAT GACTCATCAT CCAAGAACTC ACCAAACAAG AAATAACTGC
          AACAGCCACA GCCATTGCCT TACTCTCACT CCTAGGACTC TTCTTCTACC
          TACGCCTAGC ATACTGCTCA ACTATCACCC TCCCCCCTAA CCCATCAAAC
          AAAATAAAAC AATGATCCAT TAAAAAACCA ACCAACACTC TAACCCCCTC
          AATCACCTCC TTATCCATCC TTCTCCTACC ACTCTCCCCC ATGATCCTCA
          CCACCACTTA ATCCTTGATA ATCTGGGTAT AAGATGCACT GTAAAGGAAT
          GTGAGGAAGA GATCTTGCAT GAAAAATATG GTCAACACCT CTCCAGCCAC
          AAGGAGATGA AAGATAGA-- ---------- ---------- ----------
          ---------- ---------- ---------- ---------- ----------
          ---------- ---------- ---------- ---------- ----------
          ---------- ---------- ---------- ---------- ----------
          ---------- ---------- ---------- ---------- ----------
          ---------- ---------- ---------- ---------- ----------
          ---------- ---------- ---------- ---------- ----------
          ---------- ---------- ---------- ---------- ----------
          ---------- ---------- ---------- ---------- ----------
          ---------- ---------- ---------- ---------- ----------
          ---------- ---------- ---------- ---------- ----------
          ---------- ---------- ---------- ---------- ----------
          --ACTCAGTA GTACCAGCCT GTGAGGTGTA ATGCTGTTGC TTATAATGTT
          TCTTTACAGT TGGCATGTAT ACAGAGCTTG CATCCTAAGG GGTCTATGTG
          CAGCAGGTAT CTGCCCAGCA GACAGTGGCA GATTGTGACC TTAGAAAGCA
          GAAGCTGAGT TCTATCTGGG ATGATTCCCA GACTCGTCAG CCCATAATGA
          CAGCCAAATT ATTGCCTCTG TTCTGCTCAC CTAAGAGGCC ACTCAGTACG
          ACCTGGAGAA AAACACTGGT CCTCCAGGGA AGCCATTAAC AAGTCCTGCC
          ATGTCTTATA AGCTACTGTT TTTGTGATGT TTGCGAGTTC CTGGGACTCA
          GACCTGCCTG CCTGCAAAGC ATCATTCAGG GARCAAGCAA AGTTTCTAGG
          TTTAACTGCA ACCCAAGGTC TTTCAGCTTC CATAGCCGAT TAGCTCACTC
          AGTAGTAACA AATAGTCCTC GCTACGCTCT TTCCTTGCAT CTTGCTTTGG
          TGGTTTTCTT TGGTCTCTTT TTTGTTTATT CATTTTTACC TTTAAAACTG
          ATCTCTTATG CAGCCRAAAA GAAGCTGAAC TGTCTTACGT GTAAAGGCTA
          TGTAAATATT TCTGTGTAAG CCAATGGTTG TTGTCTTAAT GTACACTTAA
          AATGAATTTG GCATCGCAAA GAGTTGCTTT CAGTCTGATG GATTCAGCTG
          CTTTTGAGGC CGTTCTTTTG CTCTTTAATT GTTTCATTTT TCTCTATCTT
          TTCCCCCTGT TTTCTCCTTT CTTTTGCTTG ACTGAATCTT CCACCCGCCC
          TTTCCTGCCC TCCTTCCCAA CTTTTCCCAA TTCCAGCGCT GACATTTTCC
          CTGAACCACC AACCCAGTCC TTTCCCAACC CCTCTGGAGC CTCCATCCAG
          TATCCACCTC CAGCTTATCC GACTGCTAAG ACCAACTTTC AGGTGCCAAT
          GATCCCGGAT TACCTGTTCC CTCAGCAACA GGGTGAGACT GACCAGAAGC
          CCTTCCCAGC CCTTGAGACC AGAGCACAGC AGCCCTCCCT CACACCGCTG
          TCCACTATTA AGGCGTTTGC TACTCAGACT GGCTCCCAAG AGTTGAAACT
          CTCAACACTA ACTATCAGTC YCAGCTGATC AAACCCAGCA GGATGAGGAA
          ATACCCAAAC CGTCCCAGCA AGACCCCTCC TCATGAGCGA CCCTATGCCT
          GCCCAGTGGA ATCCTGTGAC CGGAGGTTCT CACGGTCTGA TGAGTTAACC
          GGCACATCCG CATCCACACT GGACAGAAAC CTTTCCAGTG CCGCATTTGC
          ATGCGGAACT TCAGCAGGAG CGACCACTTG ACTACACACA TCCGCACACA
          CACAGGAGAG AAGCCATTTG CCTGTGACAT TTGTGGCAGA AAGTTTGCCA
          GAAGTGATGA GAGGAAGAGA CACACTAAAA TTCCTTAGGC AAAAGGACAA
          GAAAGTAGAA AAGGCAGCTC CGATCTCAAC TGCTTCCCCA GTTTC
Psitta023 GATCAGCTCT GCCTCCTGCA GCCTCTTGGC TCCGGGGGCT TTGGTTCTGT
          CTACAAAGCC ACCTACCATG GTGCCACTGT GGCTGTGAAG CAGGTGAAGA
          AGAGCAGCAA AAACCGGCTG GCATCACGGC AGAGCTTCTG GGCTGAGCTG
          AACGTAGCCT GGCTACAGCA TAATAATGTG GTACGTGTGG TGGCTGCCAG
          CACGTGTGCC CCAGCCAGCC AGAACAGCCT GGGCACCATC ATTATGGAGT
          ACGTGGGCAA CATCACCCTG CACCATGTAA TCTATGGCAC TGGAGGTGTG
          TGGAGACAGG GTGAAGATGA TGGAGGATGT GGAGGGAAGG CCCTGAGCAT
          GGAGGAGACT GTGTGCTATT CTTGTGACAT TGTGACTGGC TTAGCCTTTC
          TTCACGCACA GGGCATTGTG CACTTGGACC TGAAGCCTGC AAATGTCTTC
          ATCACTGARC AGGGAGTGTG CAAGATTGGA GACTTTGGGT GCTCCCAGAA
          GCTGGAGGAG GGCTTGTCCC AGAGCCCCCA TGTTTTCCAG CAGGGGGGCA
          CGTACACACA CCGTGCCCCT GAGCTCCTCA AGGGCGAGAG GGTCACTGCC
          CCTCCCAGGA TTCGGAATCA TCTCACACGT AGTAGCCTAC TATGCAGGCA
          AAAAAGAACC ATTCGGCTAC ATAGGCATGG TCTGAGCTAT ACTATCAATC
          GGATTCCTAG GGTTTATCGT ATGAGCCCAC CACATATTCA CCGTGGGAAT
          GGACGTAGAC ACCCGAGCAT ACTTTACATC TGCCACTATA ATCATCGCCA
          TCCCAACCGG AATTAAAGTA TTCAGCTGAT TAGCCACATT ACACGGAGGT
          ACCATCAAAT GAAACCCCCC AATACTATGG GCCCTAGGAT TCATCTTCCT
          ATTTACTATT GGAGGCCTCA CAGGAATCGT CCTAGCAAAC TCCTCACTAG
          ACATCGCCCT ACACGACACA TACTACGTAG TAGCACACTT CCACTACGTC
          CTGTCAATAG GAGCCGTCTT CGCTATCCTA GCAGGATTCA CCCACTGATT
          CCCCCTATTC ACAGGATACA CCCTAAACCA AACATGGGCT AAAGCCCACT
          TTGGAGTTAT GTTCACAGGT GTGAACTTAA CCTTCTTCCC CCAACACTTC
          CTAGGACTAG CAGGCATACC ATGAGTCCCC TCACAAAACT CATCTCAACC
          ACAAGCCTAC TCCTAGGAAC AACAATCACA ATTACAAGCA ACCACTGAAT
          AATAGCCTGA ACCGGACTAG AAATCAACAC CCTAGCTATC ATCCCCCTAA
          TCTCTAAACC CCACCACCCC CGAGCCATCG AAGCAGCAAT CAAATACTTC
          CTAGTACAAG CAGCCGCCTC AGCACTAGTA CTCTTCTCAA GTGTATCTAA
          TGCATGATCC ACCGGACAAT GAGACATCAC CCAACTCACC CACCCCCCCT
          CATGCATCTT ATTAACCACC GCAATTGCTA TCAAACTAGG CCTAGCCCCA
          TTCCACTTCT GATTCCCCGA AGTACTTCAA GGATCCTCCC TCACTACAGC
          CCTACTCCTC TCAACAGTAA TAAAACTCCC ACCCACCATC ATCCTAGTCC
          TCACATCACA CTCACTAAAC CCAACACTAC TCACCACTAT ATCCGTTACA
          TCCATTGCCC TAGGAGGCTG AATAGGACTC AACCAAACCC AAACTCGAAA
          AATCCTAGCC TTCTCATCCA TCTCCCACCT AGGCTGAATA ACCACCATCA
          TCATATTTAA CCCCAAACTA ACCCTACTAA CCTTCTATAT ATACACTCTA
          ATAACATCCT CCATCTTCCT CACCATAATT ACAACTAATG CCCTAAAACT
          GCCAACACTA ATGACCTCAT GAACTAAAAC CCCCGCACTA AATACAACCC
          TCATACTAAC ACTCCTGTCG CTCGCAGGCC TGCCCCCACT AACGGGCTTC
          CTGCCCAAAT GACTCATCAT CCAAGAACTC ACCAAACAAG AAATAGCCAT
          AACAGCCACC ACCATCTCCC TGCTCTCACT CCTAGGACTT TTCTTCTACA
          TACGCTTAAC ATACTGTTCA ACAATTACAC TCCCCCCTAA CCCCTCAAAC
          AAAATAAAAC AATGAGCCCC TAAAAAACCA ACCAGCACCC TAACCTCCAC
          ACTCACCTCC CTATCCACCT CACTCCTGCC ACTCTCCCCC ATAATCCTCA
          CCGCCATCTA ATCCTTGATA ATCTGCGTAT AAGATGCACT GTAAAGGAAT
          GTGAGGAAGA GATCTTGCAT GAAAAATATG GTCAACACCT CTCCAGCCAC
          AAGGAGATGA AAGATAGAGG ATTTTAGGAC CAGATGTTCT CAGGATTTGG
          GGTAGGAGGT GAAGAAAGTG ACAAATGGCA CACCATATTT TAGCTGCTCA
          GTACCCAGAG AACAGCTCAG CAATGCAAAG CAACCGACCA GCAGCAGATT
          CAGCAGTTTT GCACATCTCT TGGCTTGCTT TCTGATTTGA GAGGTGACAG
          ATTTGTTCTT CCTGTTTTGT GGAGCTGAGT CTGCCATGGG CTCTGATGCC
          ATGCGTGGTC TGGCAAAGCT GCCTCTCCCC TGTGCCAGCC AGGCCTGGGC
          TAAGCAGACG TTAAATAAAA CTAAAAATGT TCTCCTCCAT TCAGCTCTGG
          CTTCAGCCAT AGCCTGAAGT GGTTCTGGTT TGGTCCTTGG GGCACAAGTT
          TCCTGGGAAA ATCCTGCGAT GGGCTTGCAA GTGCTGTGTG GGATGTGTGG
          TAGCATCCAG CCACAAAATA CCACAGCAAA GTGGTTACTG TGGTTGAGGA
          GGTGTCTCAT GCCTTCCTAC TGCATCTGCA CTTGGCCTCT TTCCCAGCTG
          TTGGTGGAGA TTTACCTGCT GCCAGGGAGA ACAACAGCCC AAGGGGGCCT
          CGACTCAGTA GTACCAGTCT GTGAGGTGTA ATGCTGTTGC TTATAATGTT
          TCTTTACGGT TGGCATGTAT ACAGAGCTTG CACCCTCAAG GGTCTATGGG
          CAGCAGGAAT CTGCCCAGCA GACAGTGGCA GATTGTGGCC TTAGAAAGCA
          GAAGCTGAGT TCTATCTGGG ATGATTCCCA GACTCATCAG CCCATAATGA
          CAGCCACATT ATCGCCTCTG TTCTGCTCAC CTAAGAGGCC ACTCAGTAGG
          ACCTGGAGAA AAACACTGGT CCTGCAGGGA AACCATTAAC AAGTCCTGCC
          ATGTCTTATA AGCTACCGTT TTTGTGATGT TTGTGAGTTC CTGGGACTCA
          GACCTGCCTG CCTGCAAAGC ATCATTCAGG GAGCAAGCAA AGTTTCTAGG
          TTTAACTGCA ACTCAAGGTC TTTCAGCTTC CATAGCCGAT TAGCTCACTC
          AGTAGTAACA AATAGTCCTT GCTACGCTCT TTCCTTGCAT CTTGCTTTGG
          TGGTTTTCTT TGGTCTCTTT TTTGTTTATT CATTTTTACC TTTAAAACTG
          ATCTCTTATG CAGCCAAAAA GAAGCTGAAC TGTCCGACGT GTAAAGGCTG
          TGTAAACATT TCTGTGTAAG CCAATGGTTG TTGTCTTAAT CTACACTTGA
          AATGAATTTG GCATTGCAAA GAGTTGCTTT CAGTCTGATG GATTCAGCTG
          CTTTTCAGGC CATTCTTTTG CTCTTTAATT GTTTCATTTT TCTCTATCTT
          TTCCCCCTGT TTTCTCCTTT CTTTTGCTTG ACTGAATCTT CCATCCGCCC
          TTTCCTGCCC TCCTTCCCAA CTTTTCCCAA TTCCAGCGCT GACATTTTCC
          CTGAACCATC AACCCAGTCC TTTCCCAACC CCTCTGGAGC CCCCATCCAG
          TATCCACCTC CAGCTTATCC GACCACTAAA ACCAACTTTC AGGTGCCAAT
          GATCCCGGAT TACCTGTTCC CTCAGCAACA GGGTGAGGCT GACCAGAAGC
          CCTTCCCAGC CCTTGAGACC AGAGCACAGC AGCCCTCCCT CACACCGCTG
          TCCACTATTA AGGCATTTGC TACTCAGACT GGCTCCCAAG AGTTGAAACC
          CTCAACACTA ACTATCAGTC CCAGCTGATC AAACCCAGCA GGATGAGGAA
          ATACCCAAAC CGTCCCAGCA AGACCCCTCC TCATGAGCGA CCCTATGCCT
          GCCCAGTGGA ATCCTGTGAC CGGAGGTTCT CACGGTCTGA TGAGTTAACC
          GGCACATCCG CATCCACACT GGACAGAAAC CTTTCCAGTG CCGCATTTGC
          ATGCGGAACT TCAGCAGGAG CGACCACTTG ACTACACACA TCCGCACACA
          CACAGGAGAG AAGCCATTTG CCTGTGACAT TTGTGGCAGA AAGTTTGCCA
          GAAGTGATGA GAGGAAGAGA CACACTAAAA TTCCTTAGGC AAAAGGACAA
          GAAAGTAGAA AAGGCAGCTC CGGTCTCAAC TTCTTCCCCA GTTTC
Psitta024 GATCAGCTCT GCCTCCTGCA GCCTCTTGGC TCTGGGGGCT TTGGTTCTGT
          CTACAAAGCC ACCTACCATG GTGCCACTGT GGCTGTGAAG CAGGTGAAGA
          AGAGCAGCAA AAACCGGCTG GCATCACGGC AGAGCTTCTG GGCTGAGCTG
          AAYGTAGCCT GGCTACAGCA TAATAATGTG GTACGTGTGG TGGCTGCCAG
          CACATGTGCC CCAGCCAGCC AGAACAGCCT GGGCACCATC ATTATGGAGT
          ACGTGGGCAA CATCACCCTG CACCATGTAA TCTATGGCAC TGGAGGTGTG
          TGGAGACAGG GTGAAGATGA TGGAGGATGT GGAGGGAAGG CCCTGAGCAT
          GGAGGAGACT GTGTGCTATT CTTGTGACAT TGTGACTGGC TTAGCCTTTC
          TTCACGCACA GGGCATTGTG CACTTGGACC TGAAGCCTGC AAATGTCTTC
          ATCACTGAGC AGGGAGTGTG CAAGATTGGA GACTTTGGGT GCTCCCAGAA
          GCTGGAGGAG GGCTTGTCCC AGAGCCCCCA TGTTTTCCAG CAGGGGGGCA
          CGTACACACA CCGTGCCCCT GAGCTCCTCA AGGGCGAGAG GGTCACTGCC
          TCTCCCAGGA TTCGGAATCA TCTCACACGT AGTAGCCTAC TACGCAGGCA
          AACAAGAACC ATTCGGCTAC ATGGGTATGG TTTGAGCTAT ACTATCAATC
          GGATTCCTGG GATTTATCGT ATGAGCCCAC CACATATTCA CCGTAGGAAT
          GGATGTAGAC ACCCGAGCAT ACTTTACATC TGCCACTATA ATCATTGCCA
          TCCCAACCGG GATCAAGGTA TTCAGCTGAC TAGCCACACT ACACGGAGGT
          GCCATCAAAT GAGACCCCCC AATACTATGA GCCTTAGGAT TTATCTTCCT
          ATTTACCATT GGAGGCCTTA CAGGAATCAT CCTAGCAAAC TCCTCACTAG
          ACATCGCCCT GCACGACACA TACTACGTAG TAGCACACTT CCACTATGTC
          CTATCAATAG GAGCTGTCTT CGCCATCCTA GCAGGGTTCA CCCACTGATT
          CCCCCTATTC ACAGGATACA CCCTCAACCA AACATGGGCT AAAGCTCACT
          TCGGGGTCAT ATTCACAGGT GTAAACTTAA CCTTCTTTCC CCAACACTTC
          CTAGGACTAG CAGGCATGCC ATGAGCCCCT TCACAAAACT CATCTCAACC
          ACAAGCCTAC TCCTAGGAAC AACAATCACA GTCACAAGCA ACCACTGAAT
          AATAGCCTGA ACCGGACTAG AAATCAACAC CCTAGCCATC ATCCCCCTAA
          TCTCTAAATC CCACCACCCT CGGGCCATCG AAGCGGCAAT CAAGTACTTC
          CTAGTACAAG CAACCGCCTC AGCACTAGTA CTTTTCTCTA GCATAACCAA
          CGCACGGTCT ACCGGACAAT GAGACATCAC TCAACTCACC CATCCACCTT
          CATGCATCCT ACTAACCACC GCAATTGCTA TCAAACTAGG CCTAGCTCCA
          TTCCACTTCT GATTCCCTGA AGTACTTCAA GGATCCTCCC TTACCACAGC
          CCTGCTCCTC TCAACAGCAA TAAAATTCCC ACCCACTGCT ATCCTAATCC
          TTACATCACA CTCACTAAAC CCAACACTAC TTACCACCAT GTCCATTACA
          TCCATTGCTC TGGGGGGTTG AATAGGACTC AACCAAACCC AAACTCGAAA
          AATCCTAGCT TTTTCCTCCA TCTCCCATCT AGGCTGAATA GCTACCATCA
          TCACCTTTAA CCCCAAACTA ACCCTCCTAA CCTTTTACAC ATACACCCTA
          ATAACAACCG CTGTTTTCCT TACCATAAAC ACAACTAATG CCCTAAAACT
          ACCAACACTA ATGACCTCAT GAACTAAAAC CCCCGCACTA AACACAGCTT
          TCATGCTAAC ACTCCTCTCA CTCGCAGGCC TACCCCCACT AACAGGCTTC
          CTGCCTAAGT GACTCATCAT CCAAGAACTC ACCACGCAAG AAATAGCCAC
          AACAGCCACC ACCATCTCTC TCCTCTCGCT CTTAGGACTC TTCTTCTACA
          TACGCTTAGC ATACTGCTCA ACAATCACAC TCCCCCCCAA CCCCTCAAAC
          AAAATAAAAC AGTGAGTTAC TAAAAAACCA GCCAACGCCC TAACCTCCAT
          GCTCACCTCC CTGTCCGCCT CGCTCCTGCC ACTCTCCCCT ATAATCCTCT
          CCACCATCTA ATCCTTGATA ATCTGCGTAT AAGATGCACT GTAAAGGAAT
          GTGAGGAAGA GATCTTGCAT GAAAAATATG CTCAACACCT CTCCAGCCAC
          AAGGAGATGA AAGATAGA-- ---------- ---------- ----------
          ---------- ---------- ---------- ---------- ----------
          ---------- ---------- ---------- ---------- ----------
          ---------- ---------- ---------- ---------- ----------
          ---------- ---------- ---------- ---------- ----------
          ---------- ---------- ---------- ---------- ----------
          ---------- ---------- ---------- ---------- ----------
          ---------- ---------- ---------- ---------- ----------
          ---------- ---------- ---------- ---------- ----------
          ---------- ---------- ---------- ---------- ----------
          ---------- ---------- ---------- ---------- ----------
          ---------- ---------- ---------- ---------- ----------
          --ACTCAGTA GTACCAGTCT GTGAGGTGTA ATGCTGTTGC TTATTATGTT
          TCTTTACGGT TGGCATGTAT ACAGAGCTTG CACCCTCAGG GATCTATGGG
          CAGCAGGTAT CTGCCCAGCA GACAGTGGCA GATTGTGGCC TTAGAAAGCA
          GAAGCTGAGT TCTATCTGGG ATGATTCCCA GACTCATCAG CCCATAATGA
          CAGCCAAATT ATCACCTCTG TTCTGCTCAC CTAAGAGGCC ACTCAGTAGG
          ACCTGGAGAA AAACACTGGT CCTGCAGGGA AACCATTAAC AAGTCCTGCC
          ATGTCTTATA AGCTACTGTT TTTGTGATGT TTGTGAGTTT CTGGGGCTCA
          GACCTGCCTG CCTGCAAAGC ATCATTCAGG GATCAAGCAA AGTTTCTAGG
          TTTAACTGCA ACTCAAGGTC TTTCAGCTTC CATAGCCGAT TAGCTCACTC
          AGTAGTAACA AATAGTCCTT GCTGCGCTCT TTCCTTGCAT CTTGCTTTGG
          TGGTTTTCTT TGGTCTCTTT TTTGTTTATT CATTTTTACC TTTAAAACTG
          ATTTCTTATG CAGCCAAAAA GAAGCTGAAC TGTCCCACGT GTAAAGGCTG
          TGTAAACATT TCTGTGTAAG CCAATGGTTG TTGTCTTAAT GTACACTTGA
          AATGAATTTG GCATTGCAAA GAGTTGCTTT CAGTCTGATG GATTCAGCTG
          CTTTTGAGGC CATTCTTTTG CTCTTTAATT GTTTCATTTT TCTCTATCTT
          TTCCCCCTGT TTTCTCCTTT CTTTTGCTTG ACTGAATCTT CCATCCGCCC
          TTTCCTGCCC TCCTTCCCAA CTTTTCCCAA TTCCAGCGCT GACATTTTCC
          CTGAACCACC AACCCAGTCC TTTCCCAACC CCTCTGGAGC CCCCATCCAG
          TATCCACCTC CAGCTTATCC GACCGCTAAA ACCAACTTTC AGGTGCCAAT
          GATCCCCGAC TACCTGTTCC CTCAGCAACA GGGTGAGGCT GACCAGAAGC
          CCTTCCCAGC CCTTGAGACC AGAGCACAGC AGCCCTCCCT CACACCGCTG
          TCCACTATTA AGGCATTTGC TACTCAGACT GGCTCCCAAG AGTTGAAACC
          CTCAACACTA ACTATCAGTC CCAGCTGATC AAACCCAGCA GGATGAGGAA
          ATACCCAAAC CGTCCCAGCA AGACCCCTCC TCATGAGCGA CCCTATGCCT
          GCCCAGTGGA ATCCTGTGAC CGGAGGTTCT CACGGTCTGA TGAGTTAACC
          GACACATCCG CATCCACACT GGACAGAAAC CTTTCCAGTG CCGCATTTGC
          ATGCGGAACT TCAGCAGGAG CGACCACTTG ACTACACACA TCCGCACACA
          CACAGGAGAG AAGCCATTTG CCTGTGACAT TTGTGGCAGA AAGTTTGCCA
          GAAGTGATGA GAGGAAGAGA CACACTAAAA TTCCTTAGGC AAAAGGACAA
          GAAAGTAGAA AAGGCAGCTC CGGTCTCAAC TTCTTCCCCA GTTTC
Psitta025 NNNNNNNNNN NNNNNNTGCA GCCTCTTGGC TCTGGGGGCT TTGGTTCTGT
          CTACAAAGCC ACCTACCATG GTGCCACTGT GGCTGTGAAG CAGGTGAAGA
          AGAGCAGCAA AAACCGACTG GCATCACGGC AGAGCTTCTG GGCTGAGCTG
          AACGTCGCCT GGCTACAGCA TAATAATGTG GTACGTGTGG TGGCTGCCAG
          CACGTGTGCC CCAGCCAGCC AGAACAGCCT GGGCACCATC ATTATGGAGT
          ACGTGGGCAA CACCACCCTG CACCATGTAA TCTATGGCAC TGGAGGTGTG
          TGGGGACAGG GTGAAGATGA TGGAGGATGT GGAGGGAAGG CCCTCAGCAT
          GGTGGAGACT GTGTGCTATT CTTGTGACAT TGTGACTGGC TTAGCCTTTC
          TTCACGCACA GGGCATTGTG CACCTGGACC TGAAGCCTGC AAATGTCTTC
          ATCACTGAGC AGGGAGTGTG CAAGATTGGA GACTTTGGCT GCTCCCAGAG
          GCTGGAGGAG GGCTTGTCCC AGAGCCCCCA TGTTTGCCAG CAGGGGGGCA
          CATACACACA CCGTGCCCCT GAGCTCCTCA AGGGCGAGAG GGTCACTGCC
          CCTGCCAGGA TTCGGAATTA TCTCACATGT TGTAGCCTAC CATGCAGGAA
          AAAAAGAACC ATTCGGCTAC ATAGGAATAG TATGAGCCAT ACTATCTATT
          GGATTCTTAG GATTCATCGT ATGAGCCCAC CATATATTCA CAGTGGGAAT
          GGATGTAGAC ACCCGAGCAT ACTTCACATC CGCCACCATA ATCATTGCCA
          TTCCAACTGG AATTAAAGTA TTCAGCTGAC TGGCTACCCT ACACGGAGGG
          ACCATCAAAT GAGACCCCCC CATACTATGA GCTCTTGGAT TTATCTTCCT
          ATTTACCATC GGCGGCCTCA CAGGAATCGT CCTAGCCAAC TCTTCACTGG
          ACATTGCCCT ACACGACACA TACTACGTAG TAGCACACTT CCACTACGTC
          CTATCAATAG GCGCCGTCTT TGCCATCTTA GCAGGATTTA CTCACTGGTT
          CCCCCTATTC ACCGGATATA CCCTAAACCA AACATGAGCC AAAGCTCACT
          TCGGAGTCAT ATTTACCGGC GTCAACCTAA CTTTCTTCCC ACAACACTTC
          CTAGGACTAG CAGGCATGCC ATGAGTCCAT TCACAACCCT CATCTCAACC
          ACAAGCCTAC TCCTAGGGAC AACAATTACA ACTACAAGCA ACCACTGAGT
          GATAGCCTGA GTGGGATTAG AAATCAACAC CCTAGCCATC ATCCCCCTAA
          TCTCAAAATC CCACCACCCA CGAGCCATCG AAGCAACGAC TAAGTACTTC
          TTAACCCAAG CAGCTGCCTC AGCATTAGTA CTATTCTCAA GCATAACTAA
          CGCACAATTC ACCGGACAGT GAGACATTAC TCAACTCACT CACTCCCCAT
          CCCAACTCTT ACTAACCACC GCAATCGCCA TTAAACTAGG CCTAACCCCG
          TTCCACTTCT GATTCCCAGA AGTACTTCAA GGATCCACCC TCACCACAGC
          CCTACTCCTC TCAACAGTAA TGAAACTCCC ACCCACCGCC ATCCTCCTCC
          TCACATCACA CTCACTAAAC CCCACACTAC TAACCACCAT ATCCATCATA
          TCCATCGCCC TTGGCGGCTG GATAGGACTC AACCAAACAC AAGCCCGAAA
          AATCCTAGCT TTCTCATCCA TCTCTCACCT GGGCTGAATA ACTATCATTA
          TTATCCACAA CCCAAAACTA ACCTTACTAA CCTTCTACAC ATACATCCTA
          ATAACAACCT CTATCTTTCT CACCTTAAAC ACAACCAACA CCCTAAAACT
          ACCAACACTA ATAACCTCAT GAACTAAAAC CCCCATACTT AACACAACTC
          TCATACTAAC ACTCCTCTCA CTAGCAGGCC TTCCCCCCCT AACAGGCTTC
          CTACCAAAAT GACTCATCAT CCAAGAACTC ACCAAGCAAG AAATAGCCCC
          AACAGCCACA ATCATCTCCA CGCTTTCACT CCTAGGACTC TTCTTCTACC
          TACGCCTAGC ATATTGCTCA ACAATCACAC TCCCCCCCAA CCCCTCAAAT
          AAGATAAAAC AATGATCCCC TAAAAAACCA GCCAATACCC TAATCTCCAC
          ACTCACCTCT CTATCCATCT CACTCCTACC ACTCTCCCCT ATAATCCTCG
          CCACCATTTA ATCCTTGATA ATCTGGGTAT AAGATGCACT GTAAAGGAAT
          GTGAGGAAGA GATTTTGCAT GAAAAATATG GTCAGCACCT CTCCAGCCAC
          AAGGAGATGA AAGACAGAGG CTTTTAGGAC CAGATGTTCT CAGGATTCAG
          GGTGGGAGGT GAAGAAAGTG ACAAATGGCA CACCATATTT TAGCTGCTCA
          GTACCCAGAG AACAGCTCAG CAGTGAAAAG CAACCAACCG GCAGCAGATT
          CAGCAGTTTT GCACATCTCT TGGCTTGCTT TCTGACTTGA GAGGTGACAG
          ATTTGTTCCT CCTGTTTTGT GGAGCTGAGT CTGCCATGGG CTCTGCTGCC
          ATGCGTGGTC TGGCAAAGCT GCCTCTCCCC CGTGCCAGCC AGGCCTGGGC
          TAAGCAGATG TTAAATAAAA CTAAAAATGT TCTCMTCCAG TCAGCTCTGG
          CTTCAGCCTT AGCCTGAAGT GGTTCTGGTT TGGTCCTTGG GGCACAAGTT
          TCCTGGGAAA ATCCTGGGAT GGGCTTACAA GTGTTGTCTG GGATGTGTGG
          TAGCATCCAG CCACAAAATA CCACAGTGCA GTGGTTATTG TGGTTGAGGA
          GGTGTCTCAT GCCTTCCAAC TGCATCTGCA CTTGGCCTCT TTCCCAGCCA
          TTGGTGGAGA TTTACCTTCT GCCAGGGGGA ACAACAGCCC CAGGGGGCCT
          TGACTCAGTA GTACCAGTCT GTGAGGTGTA ATGCTGTTGC TTATAACGTT
          TCTTTACGGT TGGCATGTAT ACAGAGCTTG CATCCTCAGG GGTCTATGTG
          CAGCAGGTAT CTGCCCAGCA GACAGTGGCA GATTGTGGCC TTAGAAAGCA
          GAAGCTGAGT TCTATCTGGG ATGATTCCCA GACTCATCAG CCCATAATGA
          CAGCCAAATT ATCACCTCTG TTCTACTCAC CTAAGAGGCC ACTCAGTAGG
          ACCTGGAGAA AAACACTGGT CCTCCAGGGA AACCATTAAC AAGTCCTGCC
          ATGTCTTATA AGCTACTGTT TTTGTGGTGT TTRTGAGTTC CTGGGACTCA
          GACCTGCCTG CCTGCAAAGC ATCATTCAGG GAGCAAACAA AGTTTCTAGG
          TTTAACTGCA ACCCAAGGTC TTTCAGCTTC CATAGCCAAT TAGCTCACTC
          AGTAGTAACA AATAGTCCTC GCTACGCTCT TTCCTTGCAT CTTGCTTTGG
          TGGTTTTCTT TGGTCTCTTT TTTGTTTATT CATTTTTACC TTTAAAACTG
          ATCTCTTATG CAGCCAAAAA GAAGCTGAAC TGTCTCACGT GTAAAGGCTG
          TGTAAACGTT TCTGTGTAAG CCAATGGTTG TTGTCTTAAC ATACATTTGA
          GATGAATTTG GCTTCGCAAA GAGTTGCTTT CAGTCTGATG GATTCAGCTG
          CTTTTGAGGC TGTTCTTTTG CTCTTTAATT GTTTCATTTT TCTCTATCTT
          TTCCCCCTGT TTTCTCCTTT CTTTTGCTTG ACTGAATCTT CCATCCGCCC
          TTTCCTGCCC TCCTTCCCAA CTTTTCCCAA TTCCAGCGCT GACATTTTCC
          CTGAGCCACC AACCCAGTCC TTTCCCAACC CCTCTGGAGC CCCCATCCAG
          TATCCACCTC CAGCTTATCC GACTGCTAAA ACCAACTTTC AGGTGCCAAT
          GATCCCGGAT TACATGTTCC CTCAGCAACA GGGTGAGGCT GACCAGAAGC
          CCTTCACAGC CCTTGAGACC AGAGCACAGC AGCCCTCCCT CACACCGCTC
          TCCACTATTA AGGCATTTGC TACTCAGACT GGCTCCCAAG AGTTGAAACC
          CTCAACACTA ACTATCAGTC CCAGCTGATC AAACCCAGCA GGATGAGGAA
          ATACCCAAAC CGTCCCAGCA AGACCCCTCC TCATGAGCGA CCCTATGCCT
          GCCCAGTGGA ATCCTGTGAC AGGAGGTTCT CACGGTCTGA TGAGTTAACC
          GGCACATCCG CATCCACACT GGACAGAAAC CTTTCCAGTG CCGCATTTGC
          ATGCGGAACT TCAGCAGGAG CGACCACTTG ACTACACACA TCCGCACACA
          CACAGGAGAG AAGCCATTTG CCTGTGACAT TTGTGGCAGA AAGTTTGCCA
          GAAGTGATGA GAGGAAGAGA CACACTAAAA TTCCTTAGGC AAAAGGACAA
          GAAAGTAGAA AAGGCAGCTC CGGTCTCAAC CGCTTCCCCA GTTTC
Psitta026 GATCAGCTCT GCCTCCTGCA GCCTCTTGGC TCTGGAGGCT TTGGTTCTGT
          CTACAAAGCC ACCTACCATG GTGCCACTGT GGCTGTGAAG CAGGTGAAGA
          AGAGCAGCAA AAACCGGCTG GCATCACGGC AAAGCTTCTG GGCTGAGCTG
          AATGTAGCCT GGCTACAGCA CAATAATGTG GTACGTGTGG TGGCTGCCAG
          CACATGTGCC CCAGCCAGCC AGAACAGCCT GGGCACCATC ATTATGGAGT
          ATGTAGGAAA CATCACGCTG CACCATGTAA TCTATGGCAC TGGAGGTGTG
          TGGAAACAGG GTGAAGATGA TGGAGGATGT GGAGGGAAGG TCCTGAGCAT
          AGAGGAGACT GTGTGCTATT CTTGTGACAT TGTGACCGGC TTAGCCTTTC
          TTCATGCACA GGGCATTGTG CACTTGGACC TGAAGCCTGC AAATGTCTTC
          ATCACTGAGC AGGGAGTGTG CAAGATTGGA GACTTTGGGT GCTCCCAGAA
          GCTGGAGGAG GGCTTGTCCC AGAGCCTCCA TGTTTGCCAG CAGGGGGGCA
          CATACACACA CCGTGCCCCT GAGCTTCTCA AGGGGGAGAG GGTCACTGCC
          CCTCCCAGGA TTCGGAATTA TCTCACACGT AGTAGCCTAT TACGCAGGCA
          AAAAGGAACC CTTCGGATAC ATAGGTATAG TATGAGCCAT ACTATCAATC
          GGATTCCTAG GATTTATCGT ATGAGCACAC CACATATTCA CAGTAGGGAT
          AGATGTAGAC ACCCGAGCAT ACTTCACATC CGCCACCATA ATCATTGCTA
          TCCCAACCGG AATCAAAGTC TTTAGCTGAC TAGCTACGCT ACACGGAGGA
          ACTATCAAGT GAGATCCTCC AATACTATGG GCTCTAGGGT TTATCTTCCT
          TTTCACCATT GGAGGCCTCA CAGGGATTAT CCTAGCAAAC TCCTCACTAG
          ACATTGCCCT ACACGACACA TACTATGTAG TAGCACACTT CCACTACGTA
          CTATCAATAG GAGCTGTATT TGCTATCTTA GCAGGGATCA CCCACTGATT
          CCCCCTATTC ACAGGATACA CCTTAAACCA ATCATGAGCT AAGGCCCACT
          TTGGGGTTAT ATTTACAGGC GTAAATCTAA CCTTCTTCCC CCAACATTTC
          CTGGGACTAG CTGGCATACC ATGAGCCCCC TTGCAAAACT CATCTCCACT
          ACAAGCCTCC TACTAGGGAC CACAATCACA ATCACAAGCA ACCACTGAGC
          CATAGCCTGA ACCGGACTAG AAATCAACAC CCTTGCTATC ATCCCCCTAA
          TCTCAAAGTC CCACCACCCA CGGGCTATCG AAGCTACAAC CAAATACTTC
          CTAGTACAAG CAGCCGCCTC AACACTAGTC CTGTTCTCAA GCATAACCAA
          CGCATGAGCC ACCGGACAAT GAGACATTAC CCAGCTCACC CACCCACCGT
          CATGTCTACT ACTAACCACT GCCATTGCCA TTAAACTAGG CCTAACCCCA
          TTCCACTTCT GATTTCCAGA GGTATTACAA GGATCCTCCC TCACCACCGC
          CCTGCTCCTC TCAACACTAA TAAAACTTCC ACCAACCACT ATCCTACTCC
          TCACATCACA CTCACTAAGC CCCACACTAC TCACCGCCAT AGCAATCATA
          TCCATCGGCC TAGGCGGCTG AATAGGACTC AACCAAACAC AAATCCGAAA
          AATCATAGCC TTCTCATCCA TTTCACACCT AGGTTGAATA ACCACTATCA
          TTATCTACAA CCCCAAACTA ACTCTACTAA CCTTCTACAT CTACAGCCTA
          ATAACTACCT CCATCTTCCT CACCCTAGAC ACAGCCAAGA CCTTAAAACT
          AACCACACTA ATAACCTCAT GAACCAAAAT CCCTATACTA ACCACAACCC
          TTATACTGGC ACTCCTATCG CTCGCAGGCC TCCCTCCACT AACAGGCTTT
          CTACCCAAGT GGCTCATCAT TCAAGAACTC ACAAAGCAAG AGATAATCGT
          AACAGCTACA ATTATCTCCC TACTCTCATT GCTAGGGCTC TTCTTCTACC
          TACGCCTAGC ATACTGCTCA ACAGTCACCC TCCCTCCGAA CTCCTCAAAC
          AAAATAAAAC AGTGATCCAC CAAAAACCCA ACCAACACTC TAATTCCCAT
          ACTCACCTCT CTATCTACCC TACTTCTACC TCTCTCCCCT ATAATCCCCA
          CCATCACTTA ATCCTTGATA ATCTGGGTAT AAGATGCACT GTAAAGGAAT
          GTGATGAAGA GATCTTGCAT GAAAAATATG GTCAACACCT CTCCAGCCAC
          AAGGAGATGA AAGATAGA-- ---------- ---------- ----------
          ---------- ---------- ---------- ---------- ----------
          ---------- ---------- ---------- ---------- ----------
          ---------- ---------- ---------- ---------- ----------
          ---------- ---------- ---------- ---------- ----------
          ---------- ---------- ---------- ---------- ----------
          ---------- ---------- ---------- ---------- ----------
          ---------- ---------- ---------- ---------- ----------
          ---------- ---------- ---------- ---------- ----------
          ---------- ---------- ---------- ---------- ----------
          ---------- ---------- ---------- ---------- ----------
          ---------- ---------- ---------- ---------- ----------
          --ACTCAGTA GTACCAGTCT GTGAGGTGTA ATGCTGTTGC TTATGATGTT
          TCTTTACGGT TGGCATGTAT ACAGAGCTTG CACCCTCAGG GGTCTATGTG
          CAGCAGGCAT CTGCCCAGCA GACAGTGCCA GATTGTGGCC TTAGAAGGCA
          GAAGTTGAGT TCTATCTGGG ATGATTCCCA GACTCATCAG CCCATAATGA
          CAGCCAAATT ATCGCCTCTG TTCTGCTCAC CTGAGAGGCC ACTCAGTAGG
          ACCTGGAGAA AAACACTGGT CCTCCAGGGA AACCATTAAC AAGCCCTGCG
          ACATCTTATA AGCTACTGTT TATGTGATGT TTGTGAGTTC TTGGGACTCA
          AACCTACCTG CCTGCAAAGC ATCATTCAGG GAGCAAGCAA AGTTTCTAGG
          TTTAACTGCA ACCCGAGGTC TTTCAGCTTC CATAGCTGAT TAGCTCACTC
          AGTAGTAACA AATAGTCCTT GCTACGCTCT TTCCTTGCAT CTTGCTTTGG
          TGGTTTTCTT TGGTCTCTTT TTTGTTTATT CATTTTTACC TTTAAAACTG
          ATCTCTTATG CAGCCAAAAA GAAGCTGAAC TGTCTCATGT GTAAAGGCTG
          TGTAAACATT TCTGTGTAAG CCAATGGTTG TTGTCTTAAT GTACACTTGA
          AATGAATTTG GCATCGCAAA GAGTTGCTTT CAATCTGATG GATTCAGCTG
          CTTTTGAGGC CATCCTTTTG CTCTTTAATT GTTTCATTTT TCTCTATCTT
          TTCCCCCTGT TTTCTCCTTT CTTTTGCTTG ACTGAATCTT CCATCCGCCC
          TTTCCTGCCC TCCTTCTCAA CTTTTCCCAA TTCCAGCGCT GACATTTTCC
          TTGAACCACC AACCCAGTCC TTTCCCAACC CCGCTGGAGC CCCCATCCAG
          TATCCACCTC CAGCTTATGC AGCTGCTAAA ACCAACTTTC AGGTGCCAAT
          GATCCCGGAT TACCTGTTCC CTCAGCAACA GGGTGAGGCT GACCAGAAGC
          CCTTCCCAGC CCTTGAGACC AGAGCACAGC AGCCCTCCCT CACACCGCTA
          TCCACTATTA AGGCATTTGC TACTCAGACT GGCTCCCAAG AGTTGAAACC
          CTCAACACTA ACTATCAGTC CCAGCTGATC AAACCCAGCA GGATGCGGAA
          ATATCCAAAC CGTCCCAGCA AGACCCCTCC TCACGAGCGA CCCTATGCCT
          GCCCAGTGGA ATCCTGTGAC CGGAGATTCT CACGGTCTGA TGAATTAACC
          GGCACATCCG CATCCACACT GGACAGAAAC CTTTCCAGTG CCGCATTTGC
          ATGCGGAACT TCAGCAGGAG CGACCACTTG ACTACACACA TCCGCACGCA
          CACAGGAGAG AAGCCATTTG CCTGTGACAT TTGTGGCAGA AAGTTTGCCA
          GAAGTGATGA GAGGAAGAGA CACACTAAAT TCACTTAGGC AAAAGGACAA
          GAAAGTAGAA AAGGCAGCTC CAGTCTCAAC TGCTTCCCAG TTTCC
Psittr027 GATCAGCTCT GCCTCCTGCA GCCTCTTGGC TCCGGGGGCT TTGGTTCTGT
          CTACAAAGCC ACCTACCATG GTGCCACTGT GGCTGTGAAG CAGGTGAAGA
          AGAGCAGCAA AAACCGGCTG GCATCACGGC AGAGCTTCTG GGCTGAGCTG
          AACGTAGCCT GGCTACAGCA TAATAATGTG GTACGTGTGG TGGCTGCCAG
          CACATGTGCC CCAGCCAGCC AGAACAGCCT GGGCACCATC ATTATGGAGT
          ACGTGGGCAA CACCACCCTG CACCATGTAA TCTATGGCAC TGGAGGTGTG
          TGGAGACAGG ATGAAGATGA TGGAGGATGT GGAGGGAAGG CCCTGAGCAT
          GGAGGAGACT GTGTGCTATT CTTGTGACAT TGTGACTGGC TTAGCATTTC
          TTCATGCACA GGGTATTGTG CACTTGGACC TGAAGCCTGC AAATGTCTTC
          ATCACTGAGC AGGGAGTGTG CAAGATTGGA GACTTTGGGT GCTCCCAGAA
          GCTGGAGGAG GGCTTGTCCC AGAGCCCCCA TGTTTGCCAG CAGGGGGGCA
          CATACACACA CCGTGCCCCT GAGCTTCTCA AGGGCGAGAG GGTCACTGCC
          TCTCCCAGGA TTTGGAATCA TCTCACACGT AGTAGCATAC TATGCAGGCA
          AAAAAGAACC ATTTGGCTAC ATAGGCATAG TCTGAGCCAT ACTATCAATC
          GGATTCCTAG GATTCATCGT ATGAGCCCAC CATATATTCA CCGTAGGAAT
          AGACGTAGAC ACCCGAGCAT ATTTCACATC CGCCACCATA ATTATTGCCA
          TCCCAACCGG AATCAAAGTC TTCAGCTGAT TAGCTACACT ACACGGAGGA
          ACCATCAAAT GAGATCCCCC CCTACTATGA GCCCTAGGAT TTATCTTCCT
          ATTTACTATC GGAGGCCTCA CAGGCATCGT ACTAGCAAAC TCCTCACTAG
          ACATTGCCCT ACACGATACA TACTACGTAG TAGCACACTT CCACTATGTA
          CTATCAATAG GCGCCGTCTT CGCCATCCTA GCAGGACTCA CCCACTGATT
          CCCCCTATTT ACCGGGTACA CTCTAAACCA AACATGAGCC AAAGCCCACT
          TCGGAGTTAT ATTCACAGGC GTAAATCTAA CCTTCTTCCC CCAACACTTC
          TTAGGATTAG CAGGCATACC ATGAGCCCCC TCACAAAACT AATCTCAACC
          CTAAGCCTAC TCCTAGGAAC AACAATCACA ATCACAAGCA ACCATTGAAT
          AATAGCCTGA ACCGGACTAG AAATCAACAC CCTAGCCATT ATCCCCCTAA
          TCTCAAAACC CCACCACCCA CGAGCCATCG AAGCTGCAAC CAAATACTTC
          CTAGTACAAG CAACTGCCTC AGCACTAATA CTCTTTTCAA GCATAACCAA
          CGCACAGTTC ACTGGACAAT GAGACATCAC CCAACTCACC CACCCCCCAT
          CATGCCTCTT ACTAACCACT GCAATTGCCA TCAAACTAGG CCTAACCCCA
          TTCCACTTCT GATTCCCAGA AGTACTTCAA GGATCACCCC TCACTACAGC
          ACTACTCTTA TCAACAGCAA TAAAACTCCC ACCAACCGCC ATCCTACTCC
          TCACATCACA CTCACTAAAC CCCACACTAC TTACCACCCT ATCCATTATA
          TCCATCGCCC TAGGCGGATG AATAGGCCTC AACCAAACAC AGACCCGCAA
          AATCCTAGCC TTTTCATCCA TCTCTCACCT GGGCTGAATA ACTGCCATCA
          TCATCTACAA CCCAAAACTA ACCCTACTAA CCTTCTACAC CTACATCCTA
          ATAACAACCT CCATCTTCCT CACCATAAAC ACAACCAACA CCCTAAAACT
          ATCAACTCTC ATAACCTCAT GAACTAAAAC CCCTATACTA AACACAACCC
          TCATACTAAC ACTCCTATCA CTAGCAGGCC TCCCTCCACT AACAGGCTTC
          CTACCCAAAT GACTCATCAT TCAAGAACTC ACTAAACAAG AAACAACCAC
          AGTAGCCACC ATTATCTCCA TACTCTCACT CCTAAGCCTA TTTTTCTACC
          TACGCCTAGC ATACTGCTCA ACAATCACAC TTCCCCCCAA CCCCTCAAAC
          AAAATAAAAC AATGACCCAC TAAAAAACCA ACCAACACCC TAATTCCCAT
          ACTTACCTCC CTATCCATCC TACTCCTGCC ACTCTCCCCC ATAATCCTCA
          CTACCATCTA ATCCTTGATA ATCTGGGTAT ACGATGCACG GTAAAGGAAT
          GTGATGAAGA GATCTTGCAT GAGAAATATA ACCAACACCT CTCCAGCCAC
          AAGGAGACGA AAGATAGAGG ATTTTAGGAC CAGATGTTCT CAGGATTCAG
          GGTGGGAGGT GGAGAAAGTG ACCAATGGCA CACCATATTT TAGCTGCTCA
          GTACCCAGAG AACAGCTCAG CAATGAAAAG CAACCAACCA GCAGCAGATT
          GAGCAGTTTT GCACATCTCT TGGCTCGCTT TCTGACTTGA GAGGTGACAG
          ATTTGTTCTT CCTATTTTGT GGAGCTGAGT CTGCCATGGG CTCTGATGCC
          ATGCGTGGTC TGGCAAAGCT GCCTCTCTCC CACGCCAGCC AGGCCTGGAC
          TAAGCAGATG TTAAATAAAA CTAAAAATGT TTTCCTCCAT GCAGCTCTGG
          CTTCAGCCAT AGGCAGAAGT GGGTCTGGTT TGGTCCTTGT GGCACAAGTT
          TCCTAGGAAA ATCCTGGGAT GGGCTTGCAA GTGCTGTCCG GGATGCGTGG
          TAGCATCCAG CCACAACATA CCGCAGCGAA GTGGTTACTG TGGTTGAGGA
          GGTGTCTCAT GCCTTCCTAC TGCATCTGCA CTTGGCCTCT TTCCCAGCCA
          TTGGTGGAGA TTTACCTGCT GCCAGGGGGA ACAGCAGCCS GAGGGGGCCT
          CGACTCAGTA GTACCAGTCT GTGAGGTGTA ATGCTGTTGC TTATGATGTT
          TCTTTATGGT TGGCATGTAT ACAGAGCTTG CACCCTCAGG GGTCTATGTG
          CAGCAGGTAT CTGCCCAGCA GACAGTGGCA GATTGTGGCC TTAGAAAGCA
          GAAGCTGAGT TCTATCTGGG ATGATTCCCA GACTCATCAG CCCATAATGA
          CAGCCAAATT ATCGCTTGTG TTCTGCTCAC CTGAGAGGCC ACTCAGTAGG
          ACCTGGARAA AAACACTGGT CCTCCAGGGA AACCATTAAC AAGTCCTGCC
          ATGTCTTATA AGCTACTGTT TATGTGATGT TTGCGAGTTC TTGGGACTCA
          GACCTGCCTG CCTGCAAAGC ATCATTCAGG GAGCAAGCAA AGTTTCTAGG
          TTTAACTGCA ACCCAAGGTC TTTCAGCTTC CGTAGCCGAT TAGCTCACTC
          AGTAGTAACA AATAGTCCTT GCTACGCTCT TTCCTTGCAT CTTGCTTTGG
          TGGTTTTCTT TGGTCTCTTT TTTGTTTATT CATTTTTACC TTTAAAACTG
          ATCTCTTATG CAGCCAAAAA GAAGCTGAAC TGTCTCACGT GTAAAGGCTG
          TGTAAACATT TCTGTGTAAG CCAATGGTTG TCGTCTTAAT GTACACTTGA
          AATGAATTTG GCATCGCAAA GAGTTGCTTT CAGTCTGATG GATTCAGCTG
          CTTTTGAGGC CGTTCTTTTG CTCTTTAATT GTTTCATTTT TCTCTATCTT
          TTCCCCCTGT TTTCTCCTTT CTTTTGCTTG ACTGAATCTT CCATCCACCC
          TTTCCTGCCC TCCTTCCCAA CTTTTCCCAA TTCCAGCGCT GACATTTTCC
          CTGAACCACC AACCCAGTCC TTTCCCAACC CCTCTGGAGC CCCCATCCAG
          TATCCACCTC CAGCTTATCC GACTGCTAAA ACCAACTTTC AGGTGCCAAT
          GATCCCGGAT TACCTGTTCC CTCAGCAACA GGGTGAGACT GACCAGAAGC
          CCTTCCCAGC CCTTGAGACC AGAGCACAGC AGCCCTCCCT CACACCGCTG
          TCCACTATTA AGGCGTTTGC TACTCAGACT GGCTCCCAAG AGTTGAAACC
          CTCAACACTA ACTATCAGTC CCAGCTGATC AAACCCAGCA GGATGAGGAA
          ATACCCAAAC CGTCCCAGCA AGACCCCTCC TCATGAGCGA CCCTATGCCT
          GCCCAGTGGA ATCCTGTGAC CGGAGGTTCT CACGGTCTGA TGAGTTAACC
          GGCACATCCG CATCCACACT GGACAGAAAC CTTTCCAGTG CCGCATTTGC
          ATGCGGAACT TCAGCAGGAG TGACCACTTG ACTACACACA TCCGCACACA
          CACAGGAGAG AAGCCATTTG CCTGTGACAT TTGTGGCAGA AAGTTTGCCA
          GAAGTGATGA GAGGAAGAGA CACACTAAAA TTCCTTAGGC AAAAGGACAA
          GAAAGTAGAA AAGGCAGCTC CAGTCTCAAC TGCTTCCCCA GTTTC
