# Supplementary material for: On simulated annealing phase transitions in phylogeny reconstruction
Source: Mol Phylogenet Evol. 2016 Aug;101:46–55. doi: 10.1016/j.ympev.2016.05.001 (PMC4912009; doi:10.1016/j.ympev.2016.05.001)
Supplement: Supplementary data 3 [file mmc3.zip › matrices/malurus.run1.phy]

85 7327
A_ball001 CTCCAGCCAT GGGACAGAAC AAAAGTTGCA ACAGTGATGA TGCTTTATCT
          TCCACAACTT ACTCCAGCAA CACTTCCGTG GATGCCAATA ATGAAATCTG
          CTTCAAAGAG GCCTGAAAAG AAGATTTTTC TCTTTTCAAA TTCTGAGTCA
          CTGATTTTGA AATTG----- ---------- ---------- ----------
          --GCTAACTC ATTGCATTTG TGACTGTGGT TTAACTAAAA CCACCTAAGG
          CTGATAATGT CATCATGAAC TCTCACATTC AAAA-TGAAG CTAAAACCTT
          AGCTAAGCCC CTTGTCTGAA TGCAGCTTTC CAGTTCATTC AGAGCAGCAT
          AGCACTCAGC ATTTTCCCTC CAACAACAGG GAGAAAGAAA AAGAAAACCC
          CTTTCTGGCC TCCCAGAATA TTGCTGCATG GAATACACTG TCACTCCTAC
          TGCAAACTTT TTTAAGAGAC AATAGGAGCC AAGGGCAAGG TTGGTGGGCG
          CTGGAAGTAA AGAAGCAGGC AGGATGGCCT TTAGTGGTGT GCTGAACCCC
          TGCTGGTCTC CTCTTTCCTC CTTCACCGAT CACTTGTGTT CTCATGCCTT
          GATGTTAACA AAAATCACAT CAGCCTGGAT TGGCTATTGC TGCTGCTTTT
          ---CTTCCTG GAGGGGTCTG GTGGCTTCCT CAGTCAAGGG G-AAGCAAGT
          TCCCTGTGGA ACTGGGATGA CTCCTTGCTG GCATCTTCAA TTCCTGCTGA
          GCATGTCCCT TATCCCCCTG ATATGAGTTG GCACGACATA TGCAGGAGTT
          CACTCAGGTT CACATGAGAA TGATGGCTCA GAGTTTTCAG AATATCAGTG
          TTACTGCTGC AAATCCAGTA CCCTTCATCA ATGGCCTACC CTTTGAGCCT
          GCCCTCTTCT CACACGTGTC ACATGCTGCA TATGACTGCA ATCCAGAAGT
          GGAAAACTTC AAGGAAACTA TTCAGCAGTT GGAAGGTCGC CTGGTAAGAC
          AGGATCACCA AATCAGGGAA CTCATCGCTA AAATGGAGAC TCAGAACACT
          CACATGGCGG AACTCAGACG TACTATCCGA AATTTGGAGG GAAAGGTTAC
          GGAAATGGAG GCCCAGCAGT GTAACGGTAT TTATATCTGG AAGATTGAGA
          ACTTCAGCGG ACTGCAGAAA GCCCAGGAAG AAGAGAGACC CGTAGTGATG
          CACAGCCCTG GCTTCTATAC GGGGAAGCCT GGCTACAAGC TGTGCCTGCG
          CCTGCATATC CAGTTACCAA ATGCTCAGCG CTGCGCTAAT TTTATCCAGT
          TACCTCCCTG GTCTCCTCGT GGAGGGTGTG AAAGGTGCTT CTTTCTTCTG
          CTTTGGATTT TCTTGGATCA TTCTAGCACT GCCAGTGCTT TCTCGAAGAC
          ATTTGAGTAA CTTTCCAATT GTACTATAAA ACTGTGCTGC GCTCAATTGG
          AAGATTGAAC ATTTGCTGTG TGGTG----T GAGGAACCAT CTGATGGTCC
          CCTCTGGAGG AGAAAGAAGA TTCTTT---- ---------A GAGAGACATT
          TTTAGATGCA GTCATTGACT TTTAGAATTC TACTTCTTTT GGGTTTTTGG
          ATTTTTGT-- -CCCTCCAAA GGTGGAGAAA CCACCATCCA AGGTAAGGAG
          AGATCTAAGG AGCCTAAGCT ATGGCTCGTG CAGCAAAAGC CATAGGGTGA
          CTCACCTGAG ATACAGCCTT GGCTGGAGTC ACCGTACTTT CCAGAGCTCT
          CTGCTGAAGA GCAGCTCTCA GTGAAGCATT GTTCTCCCTC TGCAGGGCTG
          GATGGACTGG CTGAGCGCTG TGCCCACCGT AAGTGTACAT GTATCTTCAT
          AAACGCAGAG CACCAATGTT ACATTGCAAT ATTAAGGTTG CATGTGGCAA
          AAGTCCA-GC CTCATTTCCC TCCAAATCCT ATCATTATGT CCCACATACA
          CTAAGAGCCG TAAGCAAAAT AAATGTATTT TTGAGAGCCC ACTACACAAC
          ACAAGGTGTC AGTT--CAGT CTCAATCTGT CATTTTATTA CTAAAACAGA
          ATGATATAAC ATTGTACAGG TTGGCAGTAC CCCAGTACTT TTCCACTCGA
          CTGAGACTCC CTTTAAAAGC TCTTAGAAAA TAAA---TAC TTAGACCTGT
          ACA-TACAAA TCTTAAAGTG AGACACAGAG AAATCATATC ACACTTAAGC
          ACTACTTGAG CAGCCAAGCA GCTCATGCTA CCTCTTC-AG ATACATTCTA
          CCATGCCATC ATGGGTGTTG CCTTCTCCTG GATCATGGCC TTGGCGTGTG
          CAGCTCCCCC ACTTTTTGGC TGGTCCAGGT AGGGAAGGCA CTGG-CCCAA
          CATCAGAGTG -GGGGAGCCT GGCTGTTGGC TCAGCTGTGG CTTCCAGCCA
          GTCTCCTCTG CTGGGTGCTG AT-CACTGGG CTCACCTTGC AGGTACATCC
          CCGAGGGCAT GCAGTGCTCA TGCGGGATTG ACTATTACAC TCTGAAGCCA
          GAGGTCCTAG ATGCTGCCTA TTGTTTTAGG TAATTATGCC TCCACATTCA
          ATATTCTTTC GC-GTCCTAC CATCCTGGGA GGTGTCATGC AGTTGTTTGT
          CATGTTTCTT TACAGTTGGC ATTTACACAG AACGCAGACC CTCGCTCTCA
          GAGCCAGGGG G--TGTGTGC AG-AGGTTGC TGCGTGGCAG TCTCCAGTCC
          C--AGAGA-- --------TT GCTGTGACCT TAGA--GCAG AAGCTCAGTT
          CCATCTGGGA TGGTTACCAG ATGCATTAGC CCCATAGTTA TGGCCAAATT
          AT-CACCTTC ACTTTGCTCA CCTACTCAGG GAGTCTCCTC TGTAGGACCT
          GGAGAAAAGC ACTTGACTAG TCCTCCATGG AAACTGTTCA CTTT----GT
          ATGAGCAAGT CCTGCCATGT CTAAGCATCC AGTTTCACTT GCAGCATAAG
          CTACTACTGA TTTGATTTTG TTGAGAATTT TTATGACTCA GACTTGCCTG
          CCTGTAAAGG ATCATTCAGG GAGCAAGCAC CTGGATTATT TTTATTCCCT
          GTGTTGTCAA TGTTGAGTTG AGTGAATGTG CAGTTAGGAA AAGAAGGGTG
          ATGGGAGGGA ATTTTATGAC TGTTGATAGG AGGAGGCTAG TAGTTAGTGA
          AGTTCCTTGA AGAACCTCAG GAAATCAAAA GTGGAATGGG GCTAGGCCTA
          GTTTGATTGC GATAGCTGTG GTTAGTACTA TGGATGAGAC TGGATGGGTT
          AGTTGGGTAA TATCTCATTG TCCAGTGTGT CATGCATTGG TCATGCTGGA
          GAATAGTATT AGGGCTGAGG CGGCTGCTTG GACTAGGAAG TATTTAGTTG
          CCGCCTCGAT TGCTCGGGGA TGGTGGGATT TTGAGATTAG GGGGATGATG
          GCTAGTGTGT TAATTTCGAG GCCGGCTCAG GCTATAGCCC AGTGGTTACT
          TGAAATTGTA ATGGTTGTTC CTAGGATAAG ACTGGTGGTG AAAATTAGTT
          TTGCCTTGGA GACTGAGGAT CATTAATGGG ACTGGATCTG TTTCTGGTGC
          CCCAGGTGGC CTCCTCCTTG CTGTGCTTCT AAGAACTGCA TTTTGTTCTC
          TGGAAGACAG CATTAAATTT TTCCCTTTTT TTGAACTAGT TGGTTGACAC
          AG-------- -----TCCAA ATGTGCGCCA GAGGATGAAC CTTGCTGTCT
          GGCACCAGTA ACTGGCAACA AGGAGAAATC TCTCCCCATT TCCCTCATAC
          ATTGGAGAAT ATGAAGGAGC TTAACCCCAC TGAACCATGC TCTTATTCTA
          ATTCTT-ATC TACAAAACCT CAAACATCAA GAAAACAGAA GCTTGGGGTG
          TTTTACAGTT TCAGATTGCA AGTGGAATTT GGGAATCACT TTTCAGCTTG
          CTGGTATCTC CCATAACTAA GAAGGTTGTA GCAGTGCAAA CAACCTGG-A
          AAAACACAGA CTACATTTTC AACCCCACTT CTTCAAAAAG GTTTTCTCAT
          TTACATTGCT TTCACTCGAG CCTAATTCTC TATGCAACCT GCCATGAGAC
          TTTCCCTTAC CAACACTTCC TGGGATTTAT TTTCTT-ACT CCTCCACTGC
          TACCCT--AC CCCTACCTTG CTCAGCAAGA GTATTCATCA CCCCCATCCC
          GGATCAGAAT CTTTATTACT CACCGGAACA TGAAGAACTT TGAC-TTAAA
          CATCCATCTG GAACCTCAGT ACTGACAAAT TCTGGAAATG CATTTTGCAT
          TTTTGAAGTG GAGAGAAGAA GCAAAGTAAT GAAAAACATG CAACAGAAGA
          AAAGGTCTCA GCTGCAGAAG AGGGACACGA GAGACATCTT GCTGTATCCT
          CATTGGTCTG CCTCCCAAAC GGGAACAGTT TTGCATTCCT CTTGGGAAGG
          GGACACGGGG AAGGGCTCAG GGGAGCAAGC AGAGATGCCC TCGCGTACAA
          AACCCCTCAG GGGGGCTGCA CAGGCAGCCC CAGTGAAACA CCTTGGGCGA
          AG-CAGCGGA GGGAGCGCAC CCCGCCCGTG CCATGGCCAT GCACACAACA
          TGTGCATGTC ACAACCATTT GTCTGCATGA ATGAGAACAC A-GAGCACGA
          GCCAGCGGTG AAGGTGAAAA GAACACACCC AGAGGGAAGA GCGTGCTCTT
          CGGACCAGTT CTGAGAAACA ACGGAGGAAA ATATTAAAAC AAACTACCCG
          TCAAAAAA-C CTCCAAAGGA CCACCCCTGC AGAAAGCAAA CCACCACGTA
          CTCCAGGGAA TCCAGGCTGG CCAGGGGGAC CACGTTCTCC TTTCAAGCCA
          GCTGTACCCT AATTTTTGGA AAGTATAAGT GTACTTCTTG CCTGGCTGGC
          AAGACAGAAC ACATCATCCT CTCTGAATAT TTTGTAACTG GGATTTAGCA
          CAGGTATCTG TCATGTTGAC GAAAGTGGAT TATTTCTACT GAGTTCAATG
          GAAACAGAAC TAGGTTCCTT GTGGAATAGC ACATGGAAAT CACAGCTAGT
          GTGCA-TGCA GCTAACTGGA ACATGTGGGC CATGTTTCCA GTAGTGGATC
          TGGGAGCAGA TGTGAGCTCC ACATTCAGCT CTGTACCCAG ACCGGCTAAA
          CTCTTATCAG TGCAAGGTTT TGAAGCATTA GTTTCCAGAA GAGGACAAAG
          ATGCTGCAAC AGACTTGAAT CTTGTCTTAA CCATGTCCAC TTGGATAACT
          GTGCAGCTGA AGATTATATT TCCAACTACG GCATAGGATT TGACCCGGCA
          GAGAATGAAT TTGACTATGG CTTATGCAAT GAAGTAGTTA ACGTAGTCTG
          CTCGCCTAAA CCTGATGCTT TCAACCCATG TGAAGATATC ATGGGATACA
          ACGTTCTGAG AGTCCTGATA TGGTTCATCA ACATCCTCGC TATTACTGGG
          AACACCGTGG TCCTCATTAT TTTAATAAGC AGCCAGTACA AGCTCACTGT
          TCCTCGCTTT CTCATGTGCA ATCTGGCCTT TGCAGACCTC TGCATCGGGA
          TCTACCTGCT GCTCATCGCC TCGGTGGACG CCCGCACCAG CGGGCACTAC
          TACAACCACG CCATAGACTG GCAAGGAAGA ATGTCTTTAT AGCATGTGCC
          AAACGGTTTT AAATCTTGTC CTAAACTAAT TGGTATCGTA CCGGGTTCCG
          TCGTTCACTG ACCAAATGTA AGCTGTGTAA GTTCCAGTGC TTGCTGATTT
          TAGGTGATTA TGGATA---- TTCTTTCTTA ATGAAAATAT CACTGCGTGG
          GGGG------ TCGGCCCCTG GCTTGTTTGA ACTTTATCAA GACTCTTTGT
          AAATCGTTGG TACTTCAATC ATGCTTTCCC TGAGCTCCCC CGGGCTCGGG
          ATCGGGATGC TCCGAGCCCG TCTGTGAGCA TGCTTTGCTG CTGCCCAGCT
          GTACCCGAAA GTTAGGCCTC CTGGCTCCAA TGTTGCTGTT GTCTAGAGAT
          CTCTCTCTCT ----GCAGGT TACCACCAAT CCTAACACCA TCTCCCCCAT
          CAGCTTATCC AACAGTCACT ACGGTGTGGC AGGACAATGA CAGATACCAT
          CCAAAGCCAG TTTTGCACAT GGTTTCATCA GAGCATTCAA CAGACCTCAA
          TGAGAATTAT AATAAATCAA CAGAACCTTC AGGGAAGAAC GAACCCAGCG
          AACACGCGGA GAAGAGGCTG GAGCGCAACT TAAGTTTTGA GATCAAGAAG
          GTACCTCTTC AGGAGGGACC ACGAAGCTTT GATGGGAACT CCCTGTTGAA
          CAGGGGACAT GCAATTAAAA TTAAGCCTGT GTCATCCTGT GTAATTGATA
          AGAGCTTTAA GCCACAGGAA CAGATTTCAG GGGATTCATT TGTAGATACT
          TCTCAAAACT CATGTGTGGA ATACAGCGTG CCACAGTCTA ACACAGCCTT
          AATACCTTCA CCAGAAAGTC TGCAGAGCCA GCAGGTGTCT GATACCCCAC
          CCAGACCAGA TCGTCTGCCT TTGACAGAGA AGGGACATGC CACGTGGTCA
          CTACATGGGC CTGAAAATGC ACTGCGTACG TCCGTGTCTG AAGAGTTGTC
          TTCAGACACC TTGTGTCACG GTGTTCAAAC TCTCTCTCTA GCATCAAACA
          CCCCAGTTGA ACATCCTTCC AGTGATAATG TTGATCCTTC TCCTCTTTCT
          GTTCGAGCAC CCCTCTGTTT TACTAATCCT CTCCATTCAG ATGATTCTGA
          CACGGATGAG ATGAACTTTG ACGGAGCCAT GAGCAAAAGC GCGTCCAATG
          TGTCAACCGC AAGTGCCACA GTCTCTGCTG CCGTTTACAG ACAAAGATTC
          TAATGTCAGA GGAGCAGCTG TTCACCTGCT GCAGTTCTTG GCTTCAAAAA
          TAAAAGCGGA ACAGATTGCT CCATTTTTTC CTTTGGTAAG TGCCCATCTC
          TCTAGTGCCA TGACTCATAT CAGTGAGGGA ATTCAGGAAG ATTCATTGAA
          AATCTTGGAC GTTTTATTGG AAGCATACCC AGCTCTTCTT ACAGACCGCA
          GCGTTATATT GTTGAAGAAT TTTGTAGAGC TTATTTCTCA CCAGCAACTC
          TCAAAAAGAC TGAAAAGCAG GGACAAACTT TCCTGGATGC TCTCTGTTAA
          CCCGAATCGC AGAGTAACTT CTCAGCAGTG GAGGTTGAAT GTACTTACCA
          GGCTCAAGAA GTTTCTCCAA GCAGTGGTAG ATGGATCCAG TGGTACAGAA
          GATGAAGGGC TTCAAGAGCA GAAGGACAAC TCTCATTCTG TGAGGAACCC
          AATATGTATT AGTTGGAAGC TCCATGCAAA TAATCAGCAA CATATACAAC
          TGTTTGAAAG TGGTGGCTTA CGACCAA
A_ball002 CTCCAGCCAT GGGACAGAAC AAAAGTTGCA ACAGTGATGA TGCTTTATCT
          TCCACAACTT ACTCCAGCAA CACTTCCGTG GATGCCAATA ATGAAATCTG
          CTTCAAAGAG GCCTGAAAAG AAGATTTTTC TCTTTTCAAA TTCTGAGTCA
          CTGATTTTGA AATTG----- ---------- ---------- ----------
          --GCTAACTC ATTGCATTTG TGACTGTGGT TTAACTAAAA CCACCTAAGG
          CTGATAATGT CATCATGAAC TCTCACATTC AAAA-TGAAG CTAAAACCTT
          AGCTAAGCCC CTTGTCTGAA TGCAGCTTTC CAGTTCATTC AGAGCAGCAT
          AGCACTCAGC ATTTTCCCTC CAACAACAGG GAGAAAGAAA AAGAAAACCC
          CTTTCTGGCC TCCCAGAATA TTGCTGCATG GAATACACTG TCACTCCTAC
          TGCAAACTTT TTTAAGAGAC AATAGGAGCC AAGGGCAAGG TTGGTGGGCG
          CTGGAAGTAA AGAAGCAGGC AGGATGGCCT TTAGTGGTGT GCTGAACCCC
          TGCTGGTCTC CTCTTTCCTC CTTCACCGAT CACTTGTGTT CTCATGCCTT
          GATGTTAACA AAAATCACAT CAGCCTGGAT TGGCTATTGC TGCTGCTTTT
          ---CTTCCTG GAGGGGTCTG GTGGCTTCCT CAGTCAAGGG G-AAGCAAGT
          TCCCTGTGGA ACTGGGATGA CTCCTTGCTG GCATCTTCAA TTCCTGCTGA
          GCATGTCCCT TATCCCCCTG ATATGAGCTG GCACGACATA TGCAGGAGTT
          CACTCAGGTT CACATGAGAA TGATGGCTCA GAGTTTTCAG AATATCAGTG
          TTACTGCTGC AAATCCAGTA CCCTTCATCA ATGGCCTACC CTTTGAGCCT
          GCCCTCTTCT CACACGTGTC ACATGCTGCA TATGACTGCA ATCCAGAAGT
          GGAAAACTTC AAGGAAACTA TTCAGCAGTT GGAAGGTCGC CTGGTAAGAC
          AGGATCACCA AATCAGGGAA CTCATCGCTA AAATGGAGAC TCAGAACACT
          CACATGGCGG AACTCAGACG TACTATCCGA AATTTGGAGG GAAAGGTTAC
          GGAAATGGAG GCCCAGCAGT GTAACGGTAT TTATATCTGG AAGATTGAGA
          ACTTCAGCGG ACTGCAGAAA GCCCAGGAAG AAGAGAGACC CGTAGTGATG
          CACAGCCCTG GCTTCTATAC GGGGAAGCCT GGCTACAAGC TGTGCCTGCG
          CCTGCATATC CAGTTACCAA ATGCTCAGCG CTGCGCTAAT TTTATCCAGT
          TACCTCCCTG GTCTCCTCGT GGAGGGTGTG AAAGGTGCTT CTTTCTTCTG
          CTTTGGATTT TCTTGGATCA TTCTAGCACT GCCAGTGCTT TCTCGAAGAC
          ATTTGAGTAA CTTTCCAATT GTACTATAAA ACTGTGCTGC GCTCAATTGG
          AAGATTGAAC ATTTGCTGTG TGGTG----T GAGGAACCAT CTGATGGTCC
          CGTCTGGAGG AGAAAGAAGA TTCTTT---- ---------A GAGAGACATT
          TTTAGATGCA GTCATTGACT TTTAGAATTC TACTTCTTTT GGGTTTTTGG
          ATTTTTGT-- -CCCTCCAAA GGTGGAGAAA CCACCATCCA AGGTAAGGAG
          AGATCTAAGG AGCCTAAGCT ATGGCTCGTG CAGCAAAAGC CATAGGGTGA
          CTCACCTGAG ATACAGCCTT GGCTGGAGTC ACCGTACTTT CCAGAGCTCT
          CTGCTGAAGA GCAGCTCTCA GTGAAGCATT GTTCTCCCTC TGCAGGGCTG
          GATGGACTGG CTGAGCGCTG TGCCCACCGT AAGTGTACAT GTATCTTCAT
          AAACGCAGAG CACCAATGTT ACATTGCAAT ATTAAGGTTG CATGTGGCAA
          AAGTCCA-GC CTCATTTCCC TCCAAATCCT ATCATTATGT CCCACATACA
          CTAAGAGCCG TAAGCAAAAT AAATGTATTT TTGAGAGCCC ACTACACAAC
          ACAAGGTGTC AGTT--CAGT CTCAATCTGT CATTTTATTA CTAAAACAGA
          ATGATATAAC ATTGTACAGG TTGGCAGTAC CCCAGTACTT TTCCACTCGA
          CTGAGACTCC CTTTAAAAGC TCTTAGAAAA TAAA---TAC TTAGACCTGT
          ACA-TACAAA TCTTAAAGTG AGACACAGAG AAATCATATC ACACTTAAGC
          ACTACTTGAG CAGCCAAGCA GCTCATGCTA CCTCTTC-AG ATACATTCTA
          CCATGCCATC ATGGGTGTTG CCTTCTCCTG GATCATGGCC TTGGCGTGTG
          CAGCTCCCCC ACTTTTTGGC TGGTCCAGGT AGGGAAGGCA CTGG-CCCAA
          CATCGGAGTG -GGGGAGCCT GGCTGTTGGC TCAGCTGTGG CTTCCAGCCA
          GTCTCCTCTG CTGGGTGCTG AT-CACTGGG CTCACCTTGC AGGTACATCC
          CCGAGGGCAT GCAGTGCTCA TGCGGGATTG ACTATTACAC TCTGAAGCCA
          GAGGTCCTAG ATGCTGCCTA TTGTTTTAGG TAATTATGCC TCCACATTCA
          ATATTCTTTC GC-GTCCTAC CATCCTGGGA GGTGTCATGC AGTTGTTTGT
          CATGTTTCTT TACAGTTGGC ATTTACACAG AACGCAGACC CTCGCTCTCA
          GAGCCAGGGG G--TGTGTGC AG-AGGTTGC TGCGTGGCAG TCTCCAGTCC
          C--AGAGA-- --------TT GCTGTGACCT TAGA--GCAG AAGCTCAGTT
          CCATCTGGGA TGGTTACCAG ATGCATTAGC CCCATAGTTA TGGCCAAATT
          AT-CACCTTC ACTTTGCTCA CCTACTCAGG GAGTCTCCTC TGTAGGACCT
          GGAGAAAAGC ACTTGACTAG TCCTCCATGG AAACTGTTCA CTTT----GT
          ATGAGCAAGT CCTGCCATGT CTAAGCATCC AGTTTCACTT GCAGCATAAG
          CTACTACTGA TTTGATTTTG TTGAGAATTT TTATGACTCA GACTTGCCTG
          CCTGTAAAGG ATCATTCAGG GAGCAAGCAC CTGGATTATT TTTATTCCCT
          GTGTTGTCAA TGTTGAGTTG AGTGAATGTG CAGTTAGGAA AAGAAGGGTG
          ATGGGAGGGA ATTTTATGAC TGTTGATAGG AGGAGGCTAG TAGTTAGTGA
          AGTTCCTTGA AGAACCTCAG GAAATCAAAA GTGGAATGGG GCTAGGCCTA
          GTTTGATTGC GATAGCTGTG GTTAGTACTA TGGATGAGAC TGGATGGGTT
          AGTTGGGTAA TATCTCATTG TCCAGTGTGT CATGCATTGG TCATGCTGGA
          GAATAGTATT AGGGCTGAGG CGGCTGCTTG GACTAGGAAG TATTTAGTTG
          CCGCCTCGAT TGCTCGGGGA TGGTGGGATT TTGAGATTAG GGGGATGATG
          GCTAGTGTGT TAATTTCGAG GCCGGCTCAG GCTATAGCCC AGTGGTTACT
          TGAAATTGTA ATGGTTGTTC CTAGGATAAG ACTGGTGGTG AAAATTAGTT
          TTGCCTTGGA GACTGAGGAT CATTAATGGG ACTGGATCTG TTTCTGGTGC
          CCCAGGTGGC CTCCTCCTTG CTGTGCTTCT AAGAACTGCA TTTTGTTCTC
          TGGAAGACAG CATTAATTTT TTCCCTTTTT TTGAACTAGT TGGTTGACAC
          AG-------- -----TCCAA ATGTGCGCCA GAGGCTGAAC CTTGCTGTCT
          GGCATCAGTA ACTGGCAACA AGGAGAAATC TCTCCCCATT TCCCTCATAC
          ATTGGAGAAT ATGAAGGAGC TTAACCCCAC TGAACCATGC TCTTATTCTA
          ATTCTT-ATC TACAAAACCT CAAACATCAA GAAAACAGAA GCTTGGGGTG
          TTTTACAGTT TCAGATTGCA AGTGGAATTT GGGAATCACT TTTCAGCTTG
          CTGGTATCTC CCATAACTAA GAAGGTTGTA GCAGTGCAAA CAACCTGG-A
          AAAACACAGA CTACATTTTC AACCCCACTT CTTCAAAAAG GTTTTCTCAT
          TTACATTGCT TTCACTCGAG CCTAATTCTC TATGCAACCT GCCATGAGAC
          TTTCCCTTAC CAACACTTCC TGGGATTTAT TTTCTT-ACT CCTCCACTGC
          TACCCT--AC CCCTACCTTG CTCAGCAAGA GTATTCATCA CCCCCATCCC
          GGATCAGAAT CTTTATTACT CACCGGAACA TGAAGAACTT TGAC-TTAAA
          CATCCATCTG GAACCTCAGT ACTGACAAAT TCTGGAAATG CATTTTGCAT
          TTTTGAAGTG GAGAGAAGAA GCAAAGTAAT GAAAAACATG CAACAGAAGA
          AAAGGTCTCA GCTGCAGAAG AGGGACACGA GAGACATCTT GCTGTATCCT
          CATTGGTCTG CCTCCCAAAC GGGAACAGTT TTGCATTCCT CTTGGGAAGG
          GGACACGGGG AAGGGCTCAG GGGAGCAAGC AGAGATGCCC TCGCGTACAA
          AACCCCTCAG GGGGGCTGCA CAGGCAGCCC CAGTGAAACA CCTTGGGCGA
          AG-CAGCGGA GGGAGCGCAC CCCGCCCGTG CCATGGCCAT GCACACAACA
          TGTGCATGTC ACAACCATTT GTCTGCATGA ATGAGAACAC A-GAGCACGA
          GCCAGCGGTG AAGGTGAAAA GAACACACCC AGAGGGAAGA GCGTGCTCTT
          CGGATCAGTT CTGAGAAACA ACGGAGGAAA ATATTAAAAC AATCTACCCG
          TCAAAAAA-C CTCCAAAGGA CCACCCCTGC AGAAAGCAAA CCACCACGTA
          CTCCAGGGAA TCCAGGCTGG CCAGGGGGAC CACGTTCTCC TTTCAAGCCA
          GCTGTACCCT AATTTTTGGA AAGTATAAGT GTACTTCTTG CCTGGCTGGC
          AAGACAGAAC ACATCATCCT CTCTGAATAT TTTGTAACTG GGATTTAGCA
          CAGGTATCTG TCATGTTGAC GAAAGTGGAT TATTTCTACT GAGTTCAATG
          GAAACAGAAC TAGGTTCCTT GTGGAATAGC ACATGGAAAT CACAGCTAGT
          GTGCA-TGCA GCTAACTGGA ACATGTGGGC CATGTTTCCA GTAGTGGATC
          TGGGAGCAGA TGTGAGCTCC ACATTCAGCT CTGTACCCAG ACCGGCTAAA
          CTCTTATCAG TGCAAGGTTT TGAAGCATTA GTTTCCAGAA GAGGACAAAG
          ATGCTGCAAC AGACTTGAAT CTTGTCTTAA CCATGTCCAC TTGGATAACT
          GTGCAGCTGA AGATTATATT TCCAACTACG GCATAGGATT TGACCCGGCA
          GAGAATGAAT TTGACTATGG CTTATGCAAT GAAGTAGTTA ACGTAGTCTG
          CTCGCCTAAA CCTGATGCTT TCAACCCATG TGAAGATATC ATGGGATACA
          ACGTTCTGAG AGTCCTGATA TGGTTCATCA ACATCCTCGC TATTACTGGG
          AACACCGTGG TCCTCATTAT TTTAATAAGC AGCCAGTACA AGCTCACTGT
          TCCTCGCTTT CTCATGTGCA ATCTGGCCTT TGCAGACCTC TGCATCGGGA
          TCTACCTGCT GCTCATCGCC TCGGTGGACG CCCGCACCAG CGGGCACTAC
          TACAACCACG CCATAGACTG GCAAGGAAGA ATGTCTTTAT AGCATGTGCC
          AAACGGTTTT AAATCTTGTC CTAAACTAAT TGGTATCGTA CCGGGTTCCG
          TCGTTCACTG ACCAAATGTA AGCTGTGTAA ATTCCAGTGC TTGCTGATTT
          TAGGTGATTA TGGATA---- TTCTTTCTTA ATGAAAATAT CACTGCGTGG
          GGGC------ TCGGCCCCTG GCTTGTTTGA ACTTTATCAA GACTCTTTGT
          AAATCGTTGG TACTTCAATC ATGCTTTCCC TGAGCTCCCC CGGGCTCGGG
          ATCGGGATGC TCCGAGCCCG TCTGTGAGCA TGCTTTGCTG CTGCCCAGCT
          GTACCCGAAA GTTAGGCCTC CTGGCTCCAA TGTTGCTGTT GTCTAGAGAT
          CTCTCTCTCT ----GCAGGT TACCACCAAT CCTAACACCA TCTCCCCCAT
          CAGCTTATCC AACAGTCACT ACGGTGTGGC AGGACAATGA CAGATACCAT
          CCAAAGCCAG TTTTGCACAT GGTTTCATCA GAGCATTCAA CAGACCTCAA
          TGAGAATTAT AATAAATCAA CAGAACCTTC AGGGAAGAAC GAACCCAGCG
          AACACGCGGA GAAGAGGCTG GAGCGCAACT TAAGTTTTGA GATCAAGAAG
          GTACCTCTTC AGGAGGGACC ACGAAGCTTT GATGGGAACT CCCTGTTGAA
          CAGGGGACAT GCAATTAAAA TTAAGCCTGT GTCATCCTGT GTAATTGATA
          AGAGCTTTAA GCCACAGGAA CAGATTTCAG GGGATTCATT TGTAGATACT
          TCTCAAAACT CATGTGTGGA ATACAGCGTG CCACAGTCTA ACACAGCCTT
          AATACCTTCA CCAGAAAGTC TGCAGAGCCA GCAGGTGTCT GATACCCCAC
          CCAGACCAGA TCGTCTGCCT TTGACAGAGA AGGGACATGC CACGTGGTCA
          CTACATGGGC CTGAAAATGC ACTGCGTACG TCCGTGTCTG AAGAGTTGTC
          TTCAGACACC TTGTGTCACG GTGTTCAAAC TCTCTCTCTA GCATCAAACA
          CCCCAGTTGA ACATCCTTCC AGTGATAATG TTGATCCTTC TCCTCTTTCT
          GTTCGAGCAC CCCTCTGTTT TACTAATCCT CTCCATTCAG ATGATTCTGA
          CACGGATGAG ATGAACTTTG ACGGAGCCAT GAGCAAAAGC GCGTCCAATG
          TGTCAACCGC AAGTGCCACA GTCTCTGCTG CCGTTTACAG ACAAAGATTC
          TAATGTCAGA GGAGCAGCTG TTCACCTGCT GCAGTTCTTG GCTTCAAAAA
          TAAAAGCGGA ACAGATTGCT CCATTTTTTC CTTTGGTAAG TGCCCATCTC
          TCTAGTGCCA TGACTCATAT CAGTGAGGGA ATTCAGGAAG ATTCATTGAA
          AATCTTGGAC GTTTTATTGG AAGCATACCC AGCTCTTCTT ACAGACCGCA
          GCGTTATATT GTTGAAGAAT TTTGTAGAGC TTATTTCTCA CCAGCAACTC
          TCAAAAAGAC TGAAAAGCAG GGACAAACTT TCCTGGATGC TCTCTGTTAA
          CCCGAATCGC AGAGTAACTT CTCAGCAGTG GAGGTTGAAT GTACTTACCA
          GGCTCAAGAA GTTTCTCCAA GCAGTGGTAG ATGGATCCAG TGGTACAGAA
          GATGAAGGAC TTCAAGAGCA GAAGGACAAC TCTCATTCTG TGAGGAACCC
          AATATGTATT AGTTGGAAGC TCCATGCAAA TAATCAGCAA CATATACAAC
          TGTTTGAAAG TGGTGGCTTA CGACCAA
A_ball003 CTCCAGCCAT GGGACAGAAC AAAAGTTGCA ACAGTGATGA TGCTTTATCT
          TCCACAACTT ACTCCAGCAA CACTTCCGTG GATGCCAATA ATGAAATCTG
          CTTCAAAGAG GCCTGAAAAG AAGATTTTTC TCTTTTCAAA TTCTGAGTCA
          CTGATTTTGA AATTG----- ---------- ---------- ----------
          --GCTAACTC ATTGCATTTG TGACTGTGGT TTAACTAAAA CCACCTAAGG
          CTGATAATGT CATCATGAAC TCTCACATTC AAAA-TGAAG CTAAAACCTT
          AGCTAAGCCC CTTGTCTGAA TGCAGCTTTC CAGTTCATTC AGAGCAGCAT
          AGCACTCAGC ATTTTCCCTC CAACAACAGG GAGAAAGAAA AAGAAAACCC
          CTTTCTGGCC TCCCAGAATA TTGCTGCATG GAATACACTG TCACTCCTAC
          TGCAAACTTT TTTAAGAGAC AATAGGAGCC AAGGGCAAGG TTGGTGGGCG
          CTGGAAGTAA AGAAGCAGGC AGGATGGCCT TTAGTGGTGT GCTGAACCCC
          TGCTGGTCTC CTCTTTCCTC CTTCACCGAT CACTTGTGTT CTCATGCCTT
          GATGTTAACA AAAATCACAT CAGCCTGGAT TGGCTATTGC TGCTGCTTTT
          ---CTTCCTG GAGGGGTCTG GTGGCTTCCT CAGTCAAGGG G-AAGCAAGT
          TCCCTGTGGA ACTGGGATGA CTCCTTGCTG GCATCTTCAA TTCCTGCTGA
          GCATGTCCCT TATCCCCCTG ATATGAGTTG GCACGACATA TGCAGGAGTT
          CACTCAGGTT CACATGAGAA TGATGGCTCA GAGTTTTCAG AATATCAGTG
          TTACTGCTGC AAATCCAGTA CCCTTCATCA ATGGCCTACC CTTTGAGCCT
          GCCCTCTTCT CACACGTGTC ACATGCTGCA TATGACTGCA ATCCAGAAGT
          GGAAAACTTC AAGGAAACTA TTCAGCAGTT GGAAGGTCGC CTGGTAAGAC
          AGGATCACCA AATCAGGGAA CTCATCGCTA AAATGGAGAC TCAGAACACT
          CACATGGCGG AACTCAGACG TACTATCCGA AATTTGGAGG GAAAGGTTAC
          GGAAATGGAG GCCCAGCAGT GTAACGGTAT TTATATCTGG AAGATTGAGA
          ACTTCAGCGG ACTGCAGAAA GCCCAGGAAG AAGAGAGACC CGTAGTGATG
          CACAGCCCTG GCTTCTATAC GGGGAAGCCT GGCTACAAGC TGTGCCTGCG
          CCTGCATATC CAGTTACCAA ATGCTCAGCG CTGCGCTAAT TTTATCCAGT
          TACCTCCCTG GTCTCCTCGT GGAGGGTGTG AAAGGTGCTT CTTTCTTCTG
          CTTTGGATTT TCTTGGATCA TTCTAGCACT GCCAGTGCTT TCTCGAAGAC
          ATTTGAGTAA CTTTCCAATT GTACTATAAA ACTGTGCTGC GCTCAATTGG
          AAGATTGAAC ATTTGCTGTG TGGTG----T GAGGAACCAT CTGATGGTCC
          CCTCTGGAGG AGAAAGAAGA TTCTTT---- ---------A GAGAGACATT
          TTTAGATGCA GTCATTGACT TTTAGAATTC TACTTCTTTT GGGTTTTTGG
          ATTTTTGT-- -CCCTCCAAA GGTGGAGAAA CCACCATCCA AGGTAAGGAG
          AGATCTAAGG AGCCTAAGCT ATGGCTCGTG CAGCAAAAGC CATAGGGTGA
          CTCACCTGAG ATACAGCCTT GGCTGGAGTC ACCGTACTTT CCAGAGCTCT
          CTGCTGAAGA GCAGCTCTCA GTGAAGCATT GTTCTCCCTC TGCAGGGCTG
          GATGGACTGG CTGAGCGCTG TGCCCACCGT AAGTGTACAT GTATCTTCAT
          AAACGCAGAG CACCAATGTT ACATTGCAAT ATTAAGGTTG CATGTGGCAA
          AAGTCCA-GC CTCATTTCCC TCCAAATCCT ATCATTATGT CCCACATACA
          CTAAGAGCCG TAAGCAAAAT AAATGTATTT TTGAGAGCCC ACTACACAAC
          ACAAGGTGTC AGTT--CAGT CTCAATCTGT CATTTTATTA CTAAAACAGA
          ATGATATAAC ATTGTACAGG TTGGCAGTAC CCCAGTACTT TTCCACTCGA
          CTGAGACTCC CTTTAAAAGC TCTTAGAAAA TAAA---TAC TTAGACCTGT
          ACA-TACAAA TCTTAAAGTG AGACACAGAG AAATCATATC ACACTTAAGC
          ACTACTTGAG CAGCCAAGCA GCTCATGCTA CCTCTTC-AG ATACATTCTA
          CCATGCCATC ATGGGTGTTG CCTTCTCCTG GATCATGGCC TTGGCGTGTG
          CAGCTCCCCC ACTTTTTGGC TGGTCCAGGT AGGGAAGGCA CTGG-CCCAA
          CATCAGAGTG -GGGGAGCCT GGCTGTTGGC TCAGCTGTGG CTTCCAGCCA
          GTCTCCTCTG CTGGGTGCTG AT-CACTGGG CTCACCTTGC AGGTACATCC
          CCGAGGGCAT GCAGTGCTCA TGCGGGATTG ACTATTACAC TCTGAAGCCA
          GAGGTCCTAG ATGCTGCCTA TTGTTTTAGG TAATTATGCC TCCACATTCA
          ATATTCTTTC GC-GTCCTAC CATCCTGGGA GGTGTCATGC AGTTGTTTGT
          CATGTTTCTT TACAGTTGGC ATTTACACAG AACGCAGACC CTCGCTCTCA
          GAGCCAGGGG G--TGTGTGC AG-AGGTTGC TGCGTGGCAG TCTCCAGTCC
          C--AGAGA-- --------TT GCTGTGACCT TAGA--GCAG AAGCTCAGTT
          CCATCTGGGA TGGTTACCAG ATGCATTAGC CCCATAGTTA TGGCCAAATT
          AT-CACCTTC ACTTTGCTCA CCTACTCAGG GAGTCTCCTC TGTAGGACCT
          GGAGAAAAGC ACTTGACTAG TCCTCCATGG AAACTGTTCA CTTT----GT
          ATGAGCAAGT CCTGCCATGT CTAAGCATCC AGTTTCACTT GCAGCATAAG
          CTACTACTGA TTTGATTTTG TTGAGAATTT TTATGACTCA GACTTGCCTG
          CCTGTAAAGG ATCATTCAGG GAGCAAGCAC CTGGATTATT TTTATTCCCT
          GTGTTGTCAA TGTTGAGTTG AGTGAATGTG CAGTTAGGAA AAGAAGGGTG
          ATGGGAGGGA ATTTTATGAC TGTTGATAGG AGGAGGCTAG TAGTTAGTGA
          AGTTCCTTGA AGAACCTCAG GAAATCAAAA GTGGAATGGG GCTAGGCCTA
          GTTTGATTGC GATAGCTGTG GTTAGTACTA TGGATGAGAC TGGATGGGTT
          AGTTGGGTAA TATCTCATTG TCCAGTGTGT CATGCATTGG TTATGCTGGA
          GAATAGTATT AGGGCTGAGG CGGCTGCTTG GACTAGGAAG TATTTAGTTG
          CCGCCTCGAT TGCTCGGGGA TGGTGGGATT TTGAGATTAG GGGGATGATG
          GCTAGTGTGT TAATTTCGAG GCCGGCTCAA GCTATAGCCC AGTGGTTACT
          TGAAATTGTA ATGGTTGTTC CTAGGATAAG ACTGGTGGTG AAAATTAGTT
          TTGCCTTGGA GACTGAGGAT CATTAATGGG ACTGGATCTG TTTCTGGTGC
          CCCAGGTGGC CTCCTCCTTG CTGTGCTTCT AAGAACTGCA TTTTGTTCTC
          TGGAAGACAG CATTAAATTT TTCCCTTTTT TTGAACTAGT TGGTTGACAC
          AG-------- -----TCCAA ATGTGCGCCA GAGGATGAAC CTTGCTGTCT
          GGCACCAGTA ACTGGCAACA AGGAGAAATC TCTCCCCATT TCCCTCATAC
          ATTGGAGAAT ATGAAGGAGC TTAACCCCAC TGAACCATGC TCTTATTCTA
          ATTCTT-ATC TACAAAACCT CAAACATCAA GAAAACAGAA GCTTGGGGTG
          TTTTACAGTT TCAGATTGCA AGTGGAATTT GGGAATCACT TTTCAGCTTG
          CTGGTATCTC CCATAACTAA GAAGGTTGTA GCAGTGCAAA CAACCTGG-A
          AAAACACAGA CTACATTTTC AACCCCACTT CTTCAAAAAG GTTTTCTCAT
          TTACATTGCT TTCACTCGAG CCTAATTCTC TATGCAACCT GCCATGAGAC
          TTTCCCTTAC CAACACTTCC TGGGATTTAT TTTCTT-ACT CCTCCACTGC
          TACCCT--AC CCCTACCTTG CTCAGCAAGA GTATTCATCA CCCCCATCCC
          GGATCAGAAT CTTTATTACT CACCGGAACA TGAAGAACTT TGAC-TTAAA
          CATCCATCTG GAACCTCAGT ACTGACAAAT TCTGGAAATG CATTTTGCAT
          TTTTGAAGTG GAGAGAAGAA GCAAAGTAAT GAAAAACATG CAACAGAAGA
          AAAGGTCTCA GCTGCAGAAG AGGGACACGA GAGACATCTT GCTGTATCCT
          CATTGGTCTG CCTCCCAAAC GGGAACAGTT TTGCATTCCT CTTGGGAAGG
          GGACACGGGG AAGGGCTCAG GGGAGCAAGC AGAGATGCCC TCGCGTACAA
          AACCCCTCAG GGGGGCTGCA CAGGCAGCCC CAGTGAAACA CCTTGGGCGA
          AG-CAGCGGA GGGAGCGCAC CCCGCCCGTG CCATGGCCAT GCACACAACA
          TGTGCATGTC ACAACCATTT GTCTGCATGA ATGAGAACAC A-GAGCACGA
          GCCAGCGGTG AAGGTGAAAA GAACACACCC AGAGGGAAGA GCGTGCTCTT
          CGGATCAGTT CTGAGAAACA ACGGAGGAAA ATATTAAAAC AATCTACCCG
          TCATAAAA-C CTCCAAAGGA CCACCCCTGC AGAAAGCAAA CCACCACGTA
          CTCCAGGGAA TCCAGGCTGG CCAGGGGGAC CACGTTCTCC TTTCAAGCCA
          GCTGTACCCT AATTTTTGGA AAGTATAAGT GTACTTCTTG CCTGGCTGGC
          AAGACAGAAC ACATCATCCT CTCTGAATAT TTTGTAACTG GGATTTAGCA
          CAGGTATCTG TCATGTTGAC GAAAGTGGAT TATTTCTACT GAGTTCAATG
          GAAACAGAAC TAGGTTCCTT GTGGAATAGC ACATGGAAAT CACAGCTAGT
          GTGCA-TGCA GCTAACTGGA ACATGTGGGC CATGTTTCCA GTAGTGGATC
          TGGGAGCAGA TGTGAGCTCC ACATTCAGCT CTGTACCCAG ACCGGCTAAA
          CTCTTATCAG TGCAAGGTTT AGAAGCATTA GTTTCCAGAA GAGGACAAAG
          ATGCTGCAAC AGACTTGAAT CTTGTCTTAA CCATGTCCAC TTGGATAACT
          GTGCAGCTGA AGATTATATT TCCAACTACG GCATAGGATT TGACCCGGCA
          GAGAATGAAT TTGACTATGG CTTATGCAAT GAAGTAGTTA ACGTAGTCTG
          CTCGCCTAAA CCTGATGCTT TCAACCCATG TGAAGATATC ATGGGATACA
          ACGTTCTGAG AGTCCTGATA TGGTTCATCA ACATCCTCGC TATTACAGGG
          AACACCGTGG TCCTCATTAT TTTAATAAGC AGCCAGTACA AGCTCACTGT
          TCCTCGCTTT CTCATGTGCA ATCTGGCCTT TGCAGACCTC TGCATCGGGA
          TCTACCTGCT GCTCATCGCC TCGGTGGACG CCCGCACCAG CGGGCACTAC
          TACAACCACG CCATAGACTG GCAAGGAAGA ATGTCTTTAT AGCATGTGCC
          AAACGGTTTT AAATCTTGTC CTAAACTAAT TGGTATCGTA CCGGGTTCCG
          TCGTTCACTG ACCAAATGTA AGCTGTGTAA GTTCCAGTGC TTGCTGATTT
          TAGGTGATTA TGGATA---- TTCTTTCTTA ATGAAAATAT CACTGCGTGG
          GGGC------ TCGGCCCCTG GCTTGTTTGA ACTTTATCAA GACTCTTTGT
          AAATCGTTGG TACTTCAATC ATGCTTTCCC TGAGCTCCCC CGGGCTCGGG
          ATCGGGATGC TCCGAGCCCG TCTGTGAGCA TGCTTTGCTG CTGCCCAGCT
          GTACCCGAAA GTTAGGCCTC CTGGCTCCAA TGTTGCTGTT GTCTAGAGAT
          CTCTCTCTCT ----GCAGGT TACCACCAAT CCTAACACCA TCTCCCCCAT
          CAGCTTATCC AACAGTCACT ACGGTGTGGC AGGACAATGA CAGATACCAT
          CCAAAGCCAG TTTTGCACAT GGTTTCATCA GAGCATTCAA CAGACCTCAA
          TGAGAATTAT AATAAATCAA CAGAACCTTC AGGGAAGAAC GAACCCAGCG
          AACACGCGGA GAAGAGGCTG GAGCGCAACT TAAGTTTTGA GATCAAGAAG
          GTACCTCTTC AGGAGGGACC ACGAAGCTTT GATGGGAACT CCCTGTTGAA
          CAGGGGACAT GCAATTAAAA TTAAGCCTGT GTCATCCTGT GTAATTGATA
          AGAGCTTTAA GCCACAGGAA CAGATTTCAG GGGATTCATT TGTAGATACT
          TCTCAAAACT CATGTGTGGA ATACAGCGTG CCACAGTCTA ACACAGCCTT
          AATACCTTCA CCAGAAAGTC TGCAGAGCCA GCAGGTGTCT GATACCCCAC
          CCAGACCAGA TCGTCTGCCT TTGACAGAGA AGGGACATGC CACGTGGTCA
          CTACATGGGC CTGAAAATGC ACTGCGTACG TCCGTGTCTG AAGAGTTGTC
          TTCAGACACC TTGTGTCACG GTGTTCAAAC TCTCTCTCTA GCATCAAACA
          CCCCAGTTGA ACATCCTTCC AGTGATAATG TTGATCCTTC TCCTCTTTCT
          GTTCGAGCAC CCCTCTGTTT TACTAATCCT CTCCATTCAG ATGATTCTGA
          CACGGATGAG ATGAACTTTG ACGGAGCCAT GAGCAAAAGC GCGTCCAATG
          TGTCAACCGC AAGTGCCACA GTCTCTGCTG CCGTTTACAG ACAAAGATTC
          TAATGTCAGA GGAGCAGCTG TTCACCTGCT GCAGTTCTTG GCTTCAAAAA
          TAAAAGCGGA ACAGATTGCT CCATTTTTTC CTTTGGTAAG TGCCCATCTC
          TCTAGTGCCA TGACTCATAT CAGTGAGGGA ATTCAGGAAG ATTCATTGAA
          AATCTTGGAC GTTTTATTGG AAGCATACCC AGCTCTTCTT ACAGACCGCA
          GCGTTATATT GTTGAAGAAT TTTGTAGAGC TTATTTCTCA CCAGCAACTC
          TCAAAAAGAC TGAAAAGCAG GGACAAACTT TCCTGGATGC TCTCTGTTAA
          CCCGAATCGC AGAGTAACTT CTCAGCAGTG GAGGTTGAAT GTACTTACCA
          GGCTCAAGAA GTTTCTCCAA GCAGTGGTAG ATGGATCCAG TGGTACAGAA
          GATGAAGGGC TTCAAGAGCA GAAGGACAAC TCTCATTCTG TGAGGAACCC
          AATATGTATT AGTTGGAAGC TCCATGCAAA TAATCAGCAA CATATACAAC
          TGTTTGAAAG TGGTGGCTTA CGACCAA
A_ball004 CTCCAGCCAT GGGACAGAAC AAAAGTTGCA ACAGTGATGA TGCTTTATCT
          TCCACAACTT ACTCCAGCAA CACTTCCGTG GATGCCAATA ATGAAATCTG
          CTTCAAAGAG GCCTGAAAAG AAGATTTTTC TCTTTTCAAA TTCTGAGTCA
          CTGATTTTGA AATTG----- ---------- ---------- ----------
          --GCTAACTC ATTGCATTTG TGACTGTGGT TTAACTAAAA CCACCTAAGG
          CTGATAATGT CATCATGAAC TCTCACATTC AAAA-TGAAG CTAAAACCTT
          AGCTAAGCCC CTTGTCTGAA TGCAGCTTTC CAGTTCATTC AGAGCAGCAT
          AGCACTCAGC ATTTTCCCTC CAACAACAGG GAGAAAGAAA AAGAAAACCC
          CTTTCTGGCC TCCCAGAATA TTGCTGCATG GAATACACTG TCACTCCTAC
          TGCAAACTTT TTTAAGAGAC AATAGGAGCC AAGGGCAAGG TTGGTGGGCG
          CTGGAAGTAA AGAAGCAGGC AGGATGGCCT TTAGTGGTGT GCTGAACCCC
          TGCTGGTCTC CTCTTTCCTC CTTCACCGAT CACTTGTGTT CTCATGCCTT
          GATGTTAACA AAAATCACAT CAGCCTGGAT TGGCTATTGC TGCTGCTTTT
          ---CTTCCTG GAGGGGTCTG GTGGCTTCCT CAGTCAAGGG G-AAGCAAGT
          TCCCTGTGGA ACTGGGATGA CTCCTTGCTG GCATCTTCAA TTCCTGCTGA
          GCATGTCCCT TATCCCCCTG ATATGAGTTG GCACGACATA TGCAGGAGTT
          CACTCAGGTT CACATGAGAA TGATGGCTCA GAGTTTTCAG AATATCAGTG
          TTACTGCTGC AAATCCAGTA CCCTTCATCA ATGGCCTACC CTTTGAGCCT
          GCCCTCTTCT CACACGTGTC ACATGCTGCA TATGACTGCA ATCCAGAAGT
          GGAAAACTTC AAGGAAACTA TTCAGCAGTT GGAAGGTCGC CTGGTAAGAC
          AGGATCACCA AATCAGGGAA CTCATCGCTA AAATGGAGAC TCAGAACACT
          CACATGGCGG AACTCAGACG TACTATCCGA AATTTGGAGG GAAAGGTTAC
          GGAAATGGAG GCCCAGCAGT GTAACGGTAT TTATATCTGG AAGATTGAGA
          ACTTCAGCGG ACTGCAGAAA GCCCAGGAAG AAGAGAGACC CGTAGTGATG
          CACAGCCCTG GCTTCTATAC GGGGAAGCCT GGCTACAAGC TGTGCCTGCG
          CCTGCATATC CAGTTACCAA ATGCTCAGCG CTGCGCTAAT TTTATCCAGT
          TACCTCCCTG GTCTCCTCGT GGAGGGTGTG AAAGGTGCTT CTTTCTTCTG
          CTTTGGATTT TCTTGGATCA TTCTAGCACT GCCAGTGCTT TCTCGAAGAC
          ATTTGAGTAA CTTTCCAATT GTACTATAAA ACTGTGCTGC GCTCAATTGG
          AAGATTGAAC ATTTGCTGTG TGGTG----T GAGGAACCAT CTGATGGTCC
          CGTCTGGAGG AGAAAGAAGA TTCTTT---- ---------A GAGAGACATT
          TTTAGATGCA GTCATTGACT TTTAGAATTC TACTTCTTTT GGGTTTTTGG
          ATTTTTGT-- -CCCTCCAAA GGTGGAGAAA CCACCATCCA AGGTAAGGAG
          AGATCTAAGG AGCCTAAGCT ATGGCTCGTG CAGCAAAAGC CATAGGGTGA
          CTCACCTGAG ATACAGCCTT GGCTGGAGTC ACCGTACTTT CCAGAGCTCT
          CTGCTGAAGA GCAGCTCTCA GTGAAGCATT GTTCTCCCTC TGCAGGGCTG
          GATGGACTGG CTGAGCGCTG TGCCCACCGT AAGTGTACAT GTATCTTCAT
          AAACGCAGAG CACCAATGTT ACATTGCAAT ATTAAGGTTG CATGTGGCAA
          AAGTCCA-GC CTCATTTCCC TCCAAATCCT ATCATTATGT CCCACATACA
          CTAAGAGCCG TAAGCAAAAT AAATGTATTT TTGAGAGCCC ACTACACAAC
          ACAAGGTGTC AGTT--CAGT CTCAATCTGT CATTTTATTA CTAAAACAGA
          ATGATATAAC ATTGTACAGG TTGGCAGTAC CCCAGTACTT TTCCACTCGA
          CTGAGACTCC CTTTAAAAGC TCTTAGAAAA TAAA---TAC TTAGACCTGT
          ACA-TACAAA TCTTAAAGTG AGACACAGAG AAATCATATC ACACTTAAGC
          ACTACTTGAG CAGCCAAGCA GCTCATGCTA CCTCTTC-AG ATACATTCTA
          CCATGCCATC ATGGGTGTTG CCTTCTCCTG GATCATGGCC TTGGCGTGTG
          CAGCTCCCCC ACTTTTTGGC TGGTCCAGGT AGGGAAGGCA CTGG-CCCAA
          CATCGGAGTG -GGGGAGCCT GGCTGTTGGC TCAGCTGTGG CTTCCAGCCA
          GTCTCCTCTG CTGGGTGCTG AT-CACTGGG CTCACCTTGC AGGTACATCC
          CCGAGGGCAT GCAGTGCTCA TGCGGGATTG ACTATTACAC TCTGAAGCCA
          GAGGTCCTAG ATGCTGCCTA TTGTTTTAGG TAATTATGCC TCCACATTCA
          ATATTCTTTC GC-GTCCTAC CATCCTGGGA GGTGTCATGC AGTTGTTTGT
          CATGTTTCTT TACAGTTGGC ATTTACACAG AACGCAGACC CTCGCTCTCA
          GAGCCAGGGG G--TGTGTGC AG-AGGTTGC TGCGTGGCAG TCTCCAGTCC
          C--AGAGA-- --------TT GCTGTGACCT TAGA--GCAG AAGCTCAGTT
          CCATCTGGGA TGGTTACCAG ATGCATTAGC CCCATAGTTA TGGCCAAATT
          AT-CACCTTC ACTTTGCTCA CCTACTCAGG GAGTCTCCTC TGTAGGACCT
          GGAGAAAAGC ACTTGACTAG TCCTCCATGG AAACTGTTCA CTTT----GT
          ATGAGCAAGT CCTGCCATGT CTAAGCATCC AGTTTCACTT GCAGCATAAG
          CTACTACTGA TTTGATTTTG TTGAGAATTT TTATGACTCA GACTTGCCTG
          CCTGTAAAGG ATCATTCAGG GAGCAAGCAC CTGGATTATT TTTATTCCCT
          GTGTTGTCAA TGTTGAGTTG AGTGAATGTG CAGTTAGGAA AAGAAGGGTG
          ATGGGAGGGA ATTTTATGAC TGTTGATAGG AGGAGGCTAG TAGTTAGTGA
          AGTTCCTTGA AGAACCTCAG GAAATCAAAA GTGGAATGGG GCTAGGCCTA
          GTTTGATTGC GATAGCTGTG GTTAGTACTA TGGATGAGAC TGGATGGGTT
          AGTTGGGTAA TATCTCATTG TCCAGTGTGT CATGCATTGG TTATGCTGGA
          GAATAGTATT AGGGCTGAGG CGGCTGCTTG GACTAGGAAG TATTTAGTTG
          CCGCCTCGAT TGCTCGGGGA TGGTGGGATT TTGAGATTAG GGGGATGATG
          GCTAGTGTGT TAATTTCGAG GCCGGCTCAA GCTATAGCCC AGTGGTTACT
          TGAAATTGTA ATGGTTGTTC CTAGGATAAG ACTGGTGGTG AAAATTAGTT
          TTGCCTTGGA GACTGAGGAT CATTAATGGG ACTGGATCTG TTTCTGGTGC
          CCCAGGTGGC CTCCTCCTTG CTGTGCTTCT AAGAACTGCA TTTTGTTCTC
          TGGAAGACAG CATTAATTTT TTCCCTTTTT TTGAACTAGT TGGTTGACAC
          AG-------- -----TCCAA ATGTGCGCCA GAGGATGAAC CTTGCTGTCT
          GGCATCAGTA ACTGGCAACA AGGAGAAATC TCTCCCCATT TCCCTCATAC
          ATTGGAGAAT ATGAAGGAGC TTAACCCCAC TGAACCATGC TCTTATTCTA
          ATTCTT-ATC TACAAAACCT CAAACATCAA GAAAACAGAA GCTTGGGGTG
          TTTTACAGTT TCAGATTGCA AGTGGAATTT GGGAATCACT TTTCAGCTTG
          CTGGTATCTC CCATAACTAA GAAGGTTGTA GCAGTGCAAA CAACCTGG-A
          AAAACACAGA CTACATTTTC AACCCCACTT CTTCAAAAAG GTTTTCTCAT
          TTACATTGCT TTCACTCGAG CCTAATTCTC TATGCAACCT GCCATGAGAC
          TTTCCCTTAC CAACACTTCC TGGGATTTAT TTTCTT-ACT CCTCCACTGC
          TACCCT--AC CCCTACCTTG CTCAGCAAGA GTATTCATCA CCCCCATCCC
          GGATCAGAAT CTTTATTACT CACCGGAACA TGAAGAACTT TGAC-TTAAA
          CATCCATCTG GAACCTCAGT ACTGACAAAT TCTGGAAATG CATTTTGCAT
          TTTTGAAGTG GAGAGAAGAA GCAAAGTAAT GAAAAACATG CAACAGAAGA
          AAAGGTCTCA GCTGCAGAAG AGGGACACGA GAGACATCTT GCTGTATCCT
          CATTGGTCTG CCTCCCAAAC GGGAACAGTT TTGCATTCCT CTTGGGAAGG
          GGA-ACAGGG AAGGGCTCAG GGGAGCAAGC AGAGATGCCC TCGCATACAA
          AACCCCTCAG GGGGGCTGCA CAGGCAGCCC CAGTGAAACA CCTTGGGCGA
          AG-CAGCGGA GGGAGCGCAC CCCGCCCGTG CCATGGCCAT GCACGAAACA
          TGTGCATGTC ACAACCATTT GTCTGCATGA ATGAGAACAC A-GAGCACGA
          GCCAGCGGTG AAGGTGAAAA GAACACACCC AGAGGGAAGA GCGTGCTCTT
          CGGATCAGTT CTGAGAAACA ACGGAGGAAA ATATTAAAAC AATCTACCCG
          TCATAAAA-C CTCCAAAGGA CCACCCCTGC AGAAAGCAAA CCACCACGTA
          CTCCAGGGAA TCCAGGCTGG CCAGGGGGAC CACGTTCTCC TTTCAAGCCA
          GCTGTACCCT AATTTTTGGA AAGTATAAGT GTACTTCTTG CCTGGCTGGC
          AAGACAGAAC ACATCATCCT CTCTGAATAT TTTGTAACTG GGATTTAGCA
          CAGGTATCTG TCATGTTGAG GAAAGTGGAT TATTTCTACT GAGTTCAATG
          GAAACAGAAC TAGGTTCCTT GTGGAATAGC ACATGGAAAT CACAGCTAGT
          GTGCA-TGCA GCTAACTGGA ACATGTGGGC CATGTTTCCA GTAGTGGATC
          TGGGAGCAGA TGTGAGCTCC ACATTCAGCT CTGTACCCAG ACCGGCTAAA
          CTCTTATCAG TGCAAGGTTT AGAAGCATTA GTTTCCAGAA GAGGACAAAG
          ATGCTGCAAT AGACTTGAAT CTTGTCTTAA CCATGTCCAC TTGGATAACT
          GTGCAGCTGA AGATTATATT TCCAACTACG GCATAGGATT TGACCCGGCA
          GAGAATGAAT TTGACTATGG CTTATGCAAT GAAGTAGTTA ACGTAGTCTG
          CTCGCCTAAA CCTGATGCTT TCAACCCATG TGAAGATATC ATGGGATACA
          ACGTTCTGAG AGTCCTGATA TGGTTCATCA ACATCCTCGC TATTACAGGG
          AACACCGTGG TCCTCATTAT TTTAATAAGC AGCCAGTACA AGCTCACTGT
          TCCTCGCTTT CTCATGTGCA ATCTGGCCTT TGCAGACCTC TGCATCGGGA
          TCTACCTGCT GCTCATCGCC TCGGTGGACG CCCGCACCAG CGGGCACTAC
          TACAACCACG CCATAGACTG GCAAGGAAGA ATGTCTTTAT AGCATGTGCC
          AAACGGTTTT AAATCTTGTC CTAAACTAAT TGGTATCGTA CCGGGTTCTG
          TCGTTCACTG ACCAAATGTA AGCTGTGTAA GTTCCAGTGC TTGCTGATTT
          TAGGTGATTA TGGATA---- TTCTTTCTTA ATGAAAATAT CACTGCGTGG
          GGGG------ TCGGCCCCTG GCTTGTTTGA ACTTTATCAA GACTCTTTGT
          AAATCGTTGG TACTTCAATC ATGCTTTCCC TGAGCTCCCC CGGGCTCGGG
          ATCGGGATGC TCCGAGCCTG TCTGTGAGCA TGCTTTGCTG CTGCCCAGCT
          GTACCCGAAA GTTAGGCCTC CTGGCTCCAA TGTTGCTGTT GTCTAGAGAT
          CTCTCTCTCT ----GCAGGT TACCACCAAT CCTAACACCA TCTCCCCCAT
          CAGCTTATCC AACAGTCACT ACGGTGTGGC AGGACAATGA CAGATACCAT
          CCAAAGCCAG TTTTGCACAT GGTTTCATCA GAGCATTCAA CAGACCTCAA
          TGAGAATTAT AATAAATCAA CAGAACCTTC AGGGAAGAAC GAACCCAGCG
          AACACGCGGA GAAGAGGCTG GAGCGCAACT TAAGTTTTGA GATCAAGAAG
          GTACCTCTTC AGGAGGGACC ACGAAGCTTT GATGGGAACT CCCTGTTGAA
          CAGGGGACAT GCAATTAAAA TTAAGCCTGT GTCATCCTGT GTAATTGATA
          AGAGCTTTAA GCCACAGGAA CAGATTTCAG GGGATTCATT TGTAGATACT
          TCTCAAAACT CATGTGTGGA ATACAGCGTG CCACAGTCTA ACACAGCCTT
          AATACCTTCA CCAGAAAGTC TGCAGAGCCA GCAGGTGTCT GATACCCCAC
          CCAGACCAGA TCGTCTGCCT TTGACAGAGA AGGGACATGC CACGTGGTCA
          CTACATGGGC CTGAAAATGC ACTGCGTACG TCCGTGTCTG AAGAGTTGTC
          TTCAGACACC TTGTGTCACG GTGTTCAAAC TCTCTCTCTA GCATCAAACA
          CCCCAGTTGA ACATCCTTCC AGTGATAATG TTGATCCTTC TCCTCTTTCT
          GTTCGAGCAC CCCTCTGTTT TACTAATCCT CTCCATTCAG ATGATTCTGA
          CACGGATGAG ATGAACTTTG ACGGAGCCAT GAGCAAAAGC GCGTCCAATG
          TGTCAACCGC AAGTGCCACA GTCTCTGCTG CCGTTTACAG ACAAAGATTC
          TAATGTCAGA GGAGCAGCTG TTCACCTGCT GCAGTTCTTG GCTTCAAAAA
          TAAAAGCGGA ACAGATTGCT CCATTTTTTC CTTTGGTAAG TGCCCATCTC
          TCTAGTGCCA TGACTCATAT CAGTGAGGGA ATTCAGGAAG ATTCATTGAA
          AATCTTGGAC GTTTTATTGG AAGCATACCC AGCTCTTCTT ACAGACCGCA
          GCGTTATATT GTTGAAGAAT TTTGTAGAGC TTATTTCTCA CCAGCAACTC
          TCAAAAAGAC TGAAAAGCAG GGACAAACTT TCCTGGATGC TCTCTGTTAA
          CCCGAATCGC AGAGTAACTT CTCAGCAGTG GAGGTTGAAT GTACTTACCA
          GGCTCAAGAA GTTTCTCCAA GCAGTGGTAG ATGGATCCAG TGGTACAGAA
          GATGAAGGAC TTCAAGAGCA GAAGGACAAC TCTCATTCTG TGAGGAACCC
          AATATGTATT AGTTGGAAGC TCCATGCAAA TAATCAGCAA CATATACAAC
          TGTTTGAAAG TGGTGGCTTA CGACCAA
A_ball005 CTCCAGCCAT GGGACAGAAC AAAAGTTGCA ACAGTGATGA TGCTTTATCT
          TCCACAACTT ACTCCAGCAA CACTTCCGTG GATGCCAATA ATGAAATCTG
          CTTCAAAGAG GCCTGAAAAG AAGATTTTTC TCTTTTCAAA TTCTGAGTCA
          CTGATTTTGA AATTG----- ---------- ---------- ----------
          --GCTAACTC ATTGCATTTG TGACTGTGGT TTAACTAAAA CCACCTAAGG
          CTGATAATGT CATCATGAAC TCTCACATTC AAAA-TGAAG CTAAAACCTT
          AGCTAAGCCC CTTGTCTGAA TGCAGCTTTC CAGTTCATTC AGAGCAGCAT
          AGCACTCAGC ATTTTCCCTC CAACAACAGG GAGAAAGAAA AAGAAAACCC
          CTTTCTGGCC TCCCAGAATA TTGCTGCATG GAATACACTG TCACTCCTAC
          TGCAAACTTT TTTAAGAGAC AATAGGAGCC AAGGGCAAGG TTGGTGGGCG
          CTGGAAGTAA AGAAGCAGGC AGGATGGCCT TTAGTGGTGT GCTGAACCCC
          TGCTGGTCTC CTCTTTCCTC CTTCACCGAT CACTTGTGTT CTCATGCCTT
          GATGTTAACA AAAATCACAT CAGCCTGGAT TGGCTATTGC TGCTGCTTTT
          ---CTTCCTG GAGGGGTCTG GTGGCTTCCT CAGTCAAGGG G-AAGCAAGT
          TCCCTGTGGA ACTGGGATGA CTCCTTGCTG GCATCTTCAA TTCCTGCTGA
          GCATGTCCCT TATCCCCCTG ATATGAGTTG GCACGACATA TGCAGGAGTT
          CACTCAGGTT CACATGAGAA TGATGGCTCA GAGTTTTCAG AATATCAGTG
          TTACTGCTGC AAATCCAGTA CCCTTCATCA ATGGCCTACC CTTTGAGCCT
          GCCCTCTTCT CACACGTGTC ACATGCTGCA TATGACTGCA ATCCAGAAGT
          GGAAAACTTC AAGGAAACTA TTCAGCAGTT GGAAGGTCGC CTGGTAAGAC
          AGGATCACCA AATCAGGGAA CTCATCGCTA AAATGGAGAC TCAGAACACT
          CACATGGCGG AACTCAGACG TACTATCCGA AATTTGGAGG GAAAGGTTAC
          GGAAATGGAG GCCCAGCAGT GTAACGGTAT TTATATCTGG AAGATTGAGA
          ACTTCAGCGG ACTGCAGAAA GCCCAGGAAG AAGAGAGACC CGTAGTGATG
          CACAGCCCTG GCTTCTATAC GGGGAAGCCT GGCTACAAGC TGTGCCTGCG
          CCTGCATATC CAGTTACCAA ATGCTCAGCG CTGCGCTAAT TTTATCCAGT
          TACCTCCCTG GTCTCCTCGT GGAGGGTGTG AAAGGTGCTT CTTTCTTCTG
          CTTTGGATTT TCTTGGATCA TTCTAGCACT GCCAGTGCTT TCTCGAAGAC
          ATTTGAGTAA CTTTCCAATT GTACTATAAA ACTGTGCTGC GCTCAATTGG
          AAGATTGAAC ATTTGCTGTG TGGTG----T GAGGAACCAT CTGATGGTCC
          CCTCTGGAGG AGAAAGAAGA TTCTTT---- ---------A GAGAGACATT
          TTTAGATGCA GTCATTGACT TTTAGAATTC TACTTCTTTT GGGTTTTTGG
          ATTTTTGT-- -CCCTCCAAA GGTGGAGAAA CCACCATCCA AGGTAAGGAG
          AGATCTAAGG AGCCTAAGCT ATGGCTCGTG CAGCAAAAGC CATAGGGTGA
          CTCACCTGAG ATACAGCCTT GGCTGGAGTC ACCGTACTTT CCAGAGCTCT
          CTGCTGAAGA GCAGCTCTCA GTGAAGCATT GTTCTCCCTC TGCAGGGCTG
          GATGGACTGG CTGAGCGCTG TGCCCACCGT AAGTGTACAT GTATCTTCAT
          AAACGCAGAG CACCAATGTT ACATTGCAAT ATTAAGGTTG CATGTGGCAA
          AAGTCCA-GC CTCATTTCCC TCCAAATCCT ATCATTATGT CCCACATACA
          CTAAGAGCCG TAAGCAAAAT AAATGTATTT TTGAGAGCCC ACTACACAAC
          ACAAGGTGTC AGTT--CAGT CTCAATCTGT CATTTTATTA CTAAAACAGA
          ATGATATAAC ATTGTACAGG TTGGCAGTAC CCCAGTACTT TTCCACTCGA
          CTGAGACTCC CTTTAAAAGC TCTTAGAAAA TAAA---TAC TTAGACCTGT
          ACA-TACAAA TCTTAAAGTG AGACACAGAG AAATCATATC ACACTTAAGC
          ACTACTTGAG CAGCCAAGCA GCTCATGCTA CCTCTTC-AG ATACATTCTA
          CCATGCCATC ATGGGTGTTG CCTTCTCCTG GATCATGGCC TTGGCGTGTG
          CAGCTCCCCC ACTTTTTGGC TGGTCCAGGT AGGGAAGGCA CTGG-CCCAA
          CATCAGAGTG -GGGGAGCCT GGCTGTTGGC TCAGCTGTGG CTTCCAGCCA
          GTCTCCTCTG CTGGGTGCTG AT-CACTGGG CTCACCTTGC AGGTACATCC
          CCGAGGGCAT GCAGTGCTCA TGCGGGATTG ACTATTACAC TCTGAAGCCA
          GAGGTCCTAG ATGCTGCCTA TTGTTTTAGG TAATTATGCC TCCACATTCA
          ATATTCTTTC GC-GTCCTAC CATCCTGGGA GGTGTCATGC AGTTGTTTGT
          CATGTTTCTT TACAGTTGGC ATTTACACAG AACGCAGACC CTCGCTCTCA
          GAGCCAGGGG G--TGTGTGC AG-AGGTTGC TGCGTGGCAG TCTCCAGTCC
          C--AGAGA-- --------TT GCTGTGACCT TAGA--GCAG AAGCTCAGTT
          CCATCTGGGA TGGTTACCAG ATGCATTAGC CCCATAGTTA TGGCCAAATT
          AT-CACCTTC ACTTTGCTCA CCTACTCAGG GAGTCTCCTC TGTAGGACCT
          GGAGAAAAGC ACTTGACTAG TCCTCCATGG AAACTGTTCA CTTT----GT
          ATGAGCAAGT CCTGCCATGT CTAAGCATCC AGTTTCACTT GCAGCATAAG
          CTACTACTGA TTTGATTTTG TTGAGAATTT TTATGACTCA GACTTGCCTG
          CCTGTAAAGG ATCATTCAGG GAGCAAGCAC CTGGATTATT TTTATTCCCT
          GTGTTGTCAA TGTTGAGTTG AGTGAATGTG CAGTTAGGAA AAGAAGGGTG
          ATGGGAGGGA ATTTTATGAC TGTTGATAGG AGGAGGCTAG TAGTTAGTGA
          AGTTCCTTGA AGAACCTCAG GAAATCAAAA GTGGAATGGG GCTAGGCCTA
          GTTTGATTGC GATAGCTGTG GTTAGTACTA TGGATGAGAC TGGATGGGTT
          AGTTGGGTAA TATCTCATTG TCCAGTGTGT CATGCATTGG TCATGCTGGA
          GAATAGTATT AGGGCTGAGG CGGCTGCTTG GACTAGGAAG TATTTAGTTG
          CCGCCTCGAT TGCTCGGGGA TGGTGGGATT TTGAGATTAG GGGGATGATG
          GCTAGTGTGT TAATTTCGAG GCCGGCTCTG GCTATAGCCC AGTGGTTACT
          TGAAATTGTA ATGGTTGTTC CTAGGATAAG ACTGGTGGTG AAAATTAGTT
          TTGCCTTGGA GACTGAGGAT CATTAATGGG ACTGGATCTG TTTCTGGTGC
          CCCAGGTGGC CTCCTCCTTG CTGTGCTTCT AAGAACTGCA TTTTGTTCTC
          TGGAAGACAG CATTAAATTT TTCCCTTTTT TTGAACTAGT TGGTTGACAC
          AG-------- -----TCCAA ATGTGCGCCA GAGGATGAAC CTTGCTGTCT
          GGCACCAGTA ACTGGCAACA AGGAGAAATC TCTCCCCATT TCCCTCATAC
          ATTGGAGAAT ATGAAGGAGC TTAACCCCAC TGAACCATGC TCTTATTCTA
          ATTCTT-ATC TACAAAACCT CAAACATCAA GAAAACAGAA GCTTGGGGTG
          TTTTACAGTT TCAGATTGCA AGTGGAATTT GGGAATCACT TTTCAGCTTG
          CTGGTATCTC CCATAACTAA GAAGGTTGTA GCAGTGCAAA CAACCTGG-A
          AAAACACAGA CTACATTTTC AACCCCACTT CTTCAAAAAG GTTTTCTCAT
          TTACATTGCT TTCACTCGAG CCTAATTCTC TATGCAACCT GCCATGAGAC
          TTTCCCTTAC CAACACTTCC TGGGATTTAT TTTCTT-ACT CCTCCACTGC
          TACCCT--AC CCCTACCTTG CTCAGCAAGA GTATTCATCA CCCCCATCCC
          GGATCAGAAT CTTTATTACT CACCGGAACA TGAAGAACTT TGAC-TTAAA
          CATCCATCTG GAACCTCAGT ACTGACAAAT TCTGGAAATG CATTTTGCAT
          TTTTGAAGTG GAGAGAAGAA GCAAAGTAAT GAAAAACATG CAACAGAAGA
          AAAGGTCTCA GCTGCAGAAG AGGGACACGA GAGACATCTT GCTGTATCCT
          CATTGGTCTG CCTCCCAAAC GGGAACAGTT TTGCATTCCT CTTGGGAAGG
          GGACACGGGG AAGGGCTCAG GGGAGCAAGC AGAGATGCCC TCGCGTACAA
          AACCCCTCAG GGGGGCTGCA CAGGCAGCCC CAGTGAAACA CCTTGGGCGA
          AG-CAGCGGA GGGAGCGCAC CCCGCCCGTG CCATGGCCAT GCACACAACA
          TGTGCATGTC ACAACCATTT GTCTGCATGA ATGAGAACAC A-GAGCACGA
          GCCAGCGGTG AAGGTGAAAA GAACACACCC AGAGGGAAGA GCGTGCTCTT
          CGGATCAGTT CTGAGAAACA ACGGAGGAAA ATATTAAAAC AAACTACCCG
          TCATAAAA-C CTCCAAAGGA CCACCCCTGC AGAAAGCAAA CCACCACGTA
          CTCCAGGGAA TCCAGGCTGG CCAGGGGGAC CACGTTCTCC TTTCAAGCCA
          GCTGTACCCT AATTTTTGGA AAGTATAAGT GTACTTCTTG CCTGGCTGGC
          AAGACAGAAC ACATCATCCT CTCTGAATAT TTTGTAACTG GGATTTAGCA
          CAGGTATCTG TCATGTTGAC GAAAGTGGAT TATTTCTACT GAGTTCAATG
          GAAACAGAAC TAGGTTCCTT GTGGAATAGC ACATGGAAAT CACAGCTAGT
          GTGCA-TGCA GCTAACTGGA ACATGTGGGC CATGTTTCCA GTAGTGGATC
          TGGGAGCAGA TGTGAGCTCC ACATTCAGCT CTGTACCCAG ACCGGCTAAA
          CTCTTATCAG TGCAAGGTTT TGAAGCATTA GTTTCCAGAA GAGGACAAAG
          ATGCTGCAAC AGACTTGAAT CTTGTCTTAA CCATGTCCAC TTGGATAACT
          GTGCAGCTGA AGATTATATT TCCAACTACG GCATAGGATT TGACCCGGCA
          GAGAATGAAT TTGACTATGG CTTATGCAAT GAAGTAGTTA ACGTAGTCTG
          CTCGCCTAAA CCTGATGCTT TCAACCCATG TGAAGATATC ATGGGATACA
          ACGTTCTGAG AGTCCTGATA TGGTTCATCA ACATCCTCGC TATTACTGGG
          AACACCGTGG TCCTCATTAT TTTAATAAGC AGCCAGTACA AGCTCACTGT
          TCCTCGCTTT CTCATGTGCA ATCTGGCCTT TGCAGACCTC TGCATCGGGA
          TCTACCTGCT GCTCATCGCC TCGGTGGACG CCCGCACCAG CGGGCACTAC
          TACAACCACG CCATAGACTG GCAAGGAAGA ATGTCTTTAT AGCATGTGCC
          AAACGGTTTT AAATCTTGTC CTAAACTAAT TGGTATCGTA CCGGGTTCCG
          TCGTTCACTG ACCAAATGTA AGCTGTGTAA GTTCCAGTGC TTGCTGATTT
          TAGGTGATTA TGGATA---- TTCTTTCTTA ATGAAAATAT CACTGCGTGG
          GGGG------ TCGGCCCCTG GCTTGTTTGA ACTTTATCAA GACTCTTTGT
          AAATCGTTGG TACTTCAATC ATGCTTTCCC TGAGCTCCCC CGGGCTCGGG
          ATCGGGATGC TCCGAGCGCG TCTGTGAGCA TGCTTTGCTG CTGCCCAGCT
          GTACCCGAAA GTTAGGCCTC CTGGCTCCAA TGTTGCTGTT GTCTAGAGAT
          CTCTCTCTCT ----GCAGGT TACCACCAAT CCTAACACCA TCTCCCCCAT
          CAGCTTATCC AACAGTCACT ACGGTGTGGC AGGACAATGA CAGATACCAT
          CCAAAGCCAG TTTTGCACAT GGTTTCATCA GAGCATTCAA CAGACCTCAA
          TGAGAATTAT AATAAATCAA CAGAACCTTC AGGGAAGAAC GAACCCAGCG
          AACACGCGGA GAAGAGGCTG GAGCGCAACT TAAGTTTTGA GATCAAGAAG
          GTACCTCTTC AGGAGGGACC ACGAAGCTTT GATGGGAACT CCCTGTTGAA
          CAGGGGACAT GCAATTAAAA TTAAGCCTGT GTCATCCTGT GTAATTGATA
          AGAGCTTTAA GCCACAGGAA CAGATTTCAG GGGATTCATT TGTAGATACT
          TCTCAAAACT CATGTGTGGA ATACAGCGTG CCACAGTCTA ACACAGCCTT
          AATACCTTCA CCAGAAAGTC TGCAGAGCCA GCAGGTGTCT GATACCCCAC
          CCAGACCAGA TCGTCTGCCT TTGACAGAGA AGGGACATGC CACGTGGTCA
          CTACATGGGC CTGAAAATGC ACTGCGTACG TCCGTGTCTG AAGAGTTGTC
          TTCAGACACC TTGTGTCACG GTGTTCAAAC TCTCTCTCTA GCATCAAACA
          CCCCAGTTGA ACATCCTTCC AGTGATAATG TTGATCCTTC TCCTCTTTCT
          GTTCGAGCAC CCCTCTGTTT TACTAATCCT CTCCATTCAG ATGATTCTGA
          CACGGATGAG ATGAACTTTG ACGGAGCCAT GAGCAAAAGC GCGTCCAATG
          TGTCAACCGC AAGTGCCACA GTCTCTGCTG CCGTTTACAG ACAAAGATTC
          TAATGTCAGA GGAGCAGCTG TTCACCTGCT GCAGTTCTTG GCTTCAAAAA
          TAAAAGCGGA ACAGATTGCT CCATTTTTTC CTTTGGTAAG TGCCCATCTC
          TCTAGTGCCA TGACTCATAT CAGTGAGGGA ATTCAGGAAG ATTCATTGAA
          AATCTTGGAC GTTTTATTGG AAGCATACCC AGCTCTTCTT ACAGACCGCA
          GCGTTATATT GTTGAAGAAT TTTGTAGAGC TTATTTCTCA CCAGCAACTC
          TCAAAAAGAC TGAAAAGCAG GGACAAACTT TCCTGGATGC TCTCTGTTAA
          CCCGAATCGC AGAGTAACTT CTCAGCAGTG GAGGTTGAAT GTACTTACCA
          GGCTCAAGAA GTTTCTCCAA GCAGTGGTAG ATGGATCCAG TGGTACAGAA
          GATGAAGGGC TTCAAGAGCA GAAGGACAAC TCTCATTCTG TGAGGAACCC
          AATATGTATT AGTTGGAAGC TCCATGCAAA TAATCAGCAA CATATACAAC
          TGTTTGAAAG TGGTGGCTTA CGACCAA
A_ball006 CTCCAGCCAT GGGACAGAAC AAAAGTTGCA ACAGTGATGA TGCTTTATCT
          TCCACAACTT ACTCCAGCAA CACTTCCGTG GATGCCAATA ATGAAATCTG
          CTTCAAAGAG GCCTGAAAAG AAGATTTTTC TCTTTTCAAA TTCTGAGTCA
          CTGATTTTGA AATTG----- ---------- ---------- ----------
          --GCTAACTC ATTGCATTTG TGACTGTGGT TTAACTAAAA CCACCTAAGG
          CTGATAATGT CATCATGAAC TCTCACATTC AAAA-TGAAG CTAAAACCTT
          AGCTAAGCCC CTTGTCTGAA TGCAGCTTTC CAGTTCATTC AGAGCAGCAT
          AGCACTCAGC ATTTTCCCTC CAACAACAGG GAGAAAGAAA AAGAAAACCC
          CTTTCTGGCC TCCCAGAATA TTGCTGCATG GAATACACTG TCACTCCTAC
          TGCAAACTTT TTTAAGAGAC AATAGGAGCC AAGGGCAAGG TTGGTGGGCG
          CTGGAAGTAA AGAAGCAGGC AGGATGGCCT TTAGTGGTGT GCTGAACCCC
          TGCTGGTCTC CTCTTTCCTC CTTCACCGAT CACTTGTGTT CTCATGCCTT
          GATGTTAACA AAAATCACAT CAGCCTGGAT TGGCTATTGC TGCTGCTTTT
          ---CTTCCTG GAGGGGTCTG GTGGCTTCCT CAGTCAAGGG G-AAGCAAGT
          TCCCTGTGGA ACTGGGATGA CTCCTTGCTG GCATCTTCAA TTCCTGCTGA
          GCATGTCCCT TATCCCCCTG ATATGAGTTG GCACGACATA TGCAGGAGTT
          CACTCAGGTT CACATGAGAA TGATGGCTCA GAGTTTTCAG AATATCAGTG
          TTACTGCTGC AAATCCAGTA CCCTTCATCA ATGGCCTACC CTTTGAGCCT
          GCCCTCTTCT CACACGTGTC ACATGCTGCA TATGACTGCA ATCCAGAAGT
          GGAAAACTTC AAGGAAACTA TTCAGCAGTT GGAAGGTCGC CTGGTAAGAC
          AGGATCACCA AATCAGGGAA CTCATCGCTA AAATGGAGAC TCAGAACACT
          CACATGGCGG AACTCAGACG TACTATCCGA AATTTGGAGG GAAAGGTTAC
          GGAAATGGAG GCCCAGCAGT GTAACGGTAT TTATATCTGG AAGATTGAGA
          ACTTCAGCGG ACTGCAGAAA GCCCAGGAAG AAGAGAGACC CGTAGTGATG
          CACAGCCCTG GCTTCTATAC GGGGAAGCCT GGCTACAAGC TGTGCCTGCG
          CCTGCATATC CAGTTACCAA ATGCTCAGCG CTGCGCTAAT TTTATCCAGT
          TACCTCCCTG GTCTCCTCGT GGAGGGTGTG AAAGGTGCTT CTTTCTTCTG
          CTTTGGATTT TCTTGGATCA TTCTAGCACT GCCAGTGCTT TCTCGAAGAC
          ATTTGAGTAA CTTTCCAATT GTACTATAAA ACTGTGCTGC GCTCAATTGG
          AAGATTGAAC ATTTGCTGTG TGGTG----T GAGGAACCAT CTGATGGTCC
          CGTCTGGAGG AGAAAGAAGA TTCTTT---- ---------A GAGAGACATT
          TTTAGATGCA GTCATTGACT TTTAGAATTC TACTTCTTTT GGGTTTTTGG
          ATTTTTGT-- -CCCTCCAAA GGTGGAGAAA CCACCATCCA AGGTAAGGAG
          AGATCTAAGG AGCCTAAGCT ATGGCTCGTG CAGCAAAAGC CATAGGGTGA
          CTCACCTGAG ATACAGCCTT GGCTGGAGTC ACCGTACTTT CCAGAGCTCT
          CTGCTGAAGA GCAGCTCTCA GTGAAGCATT GTTCTCCCTC TGCAGGGCTG
          GATGGACTGG CTGAGCGCTG TGCCCACCGT AAGTGTACAT GTATCTTCAT
          AAACGCAGAG CACCAATGTT ACATTGCAAT ATTAAGGTTG CATGTGGCAA
          AAGTCCA-GC CTCATTTCCC TCCAAATCCT ATCATTATGT CCCACATACA
          CTAAGAGCCG TAAGCAAAAT AAATGTATTT TTGAGAGCCC ACTACACAAC
          ACAAGGTGTC AGTT--CAGT CTCAATCTGT CATTTTATTA CTAAAACAGA
          ATGATATAAC ATTGTACAGG TTGGCAGTAC CCCAGTACTT TTCCACTCGA
          CTGAGACTCC CTTTAAAAGC TCTTAGAAAA TAAA---TAC TTAGACCTGT
          ACA-TACAAA TCTTAAAGTG AGACACAGAG AAATCATATC ACACTTAAGC
          ACTACTTGAG CAGCCAAGCA GCTCATGCTA CCTCTTC-AG ATACATTCTA
          CCATGCCATC ATGGGTGTTG CCTTCTCCTG GATCATGGCC TTGGCGTGTG
          CAGCTCCCCC ACTTTTTGGC TGGTCCAGGT AGGGAAGGCA CTGG-CCCAA
          CATCGGAGTG -GGGGAGCCT GGCTGTTGGC TCAGCTGTGG CTTCCAGCCA
          GTCTCCTCTG CTGGGTGCTG AT-CACTGGG CTCACCTTGC AGGTACATCC
          CCGAGGGCAT GCAGTGCTCA TGCGGGATTG ACTATTACAC TCTGAAGCCA
          GAGGTCCTAG ATGCTGCCTA TTGTTTTAGG TAATTATGCC TCCACATTCA
          ATATTCTTTC GC-GTCCTAC CATCCTGGGA GGTGTCATGC AGTTGTTTGT
          CATGTTTCTT TACAGTTGGC ATTTACACAG AACGCAGACC CTCGCTCTCA
          GAGCCAGGGG G--TGTGTGC AG-AGGTTGC TGCGTGGCAG TCTCCAGTCC
          C--AGAGA-- --------TT GCTGTGACCT TAGA--GCAG AAGCTCAGTT
          CCATCTGGGA TGGTTACCAG ATGCATTAGC CCCATAGTTA TGGCCAAATT
          AT-CACCTTC ACTTTGCTCA CCTACTCAGG GAGTCTCCTC TGTAGGACCT
          GGAGAAAAGC ACTTGACTAG TCCTCCATGG AAACTGTTCA CTTT----GT
          ATGAGCAAGT CCTGCCATGT CTAAGCATCC AGTTTCACTT GCAGCATAAG
          CTACTACTGA TTTGATTTTG TTGAGAATTT TTATGACTCA GACTTGCCTG
          CCTGTAAAGG ATCATTCAGG GAGCAAGCAC CTGGATTATT TTTATTCCCT
          GTGTTGTCAA TGTTGAGTTG AGTGAATGTG CAGTTAGGAA AAGAAGGGTG
          ATGGGAGGGA ATTTTATGAC TGTTGATAGG AGGAGGCTAG TAGTTAGTGA
          AGTTCCTTGA AGAACCTCAG GAAATCAAAA GTGGAATGGG GCTAGGCCTA
          GTTTGATTGC GATAGCTGTG GTTAGTACTA TGGATGAGAC TGGATGGGTT
          AGTTGGGTAA TATCTCATTG TCCAGTGTGT CATGCATTGG TCATGCTGGA
          GAATAGTATT AGGGCTGAGG CGGCTGCTTG GACTAGGAAG TATTTAGTTG
          CCGCCTCGAT TGCTCGGGGA TGGTGGGATT TTGAGATTAG GGGGATGATG
          GCTAGTGTGT TAATTTCGAG GCCGGCTCTG GCTATAGCCC AGTGGTTACT
          TGAAATTGTA ATGGTTGTTC CTAGGATAAG ACTGGTGGTG AAAATTAGTT
          TTGCCTTGGA GACTGAGGAT CATTAATGGG ACTGGATCTG TTTCTGGTGC
          CCCAGGTGGC CTCCTCCTTG CTGTGCTTCT AAGAACTGCA TTTTGTTCTC
          TGGAAGACAG CATTAATTTT TTCCCTTTTT TTGAACTAGT TGGTTGACAC
          AG-------- -----TCCAA ATGTGCGCCA GAGGCTGAAC CTTGCTGTCT
          GGCATCAGTA ACTGGCAACA AGGAGAAATC TCTCCCCATT TCCCTCATAC
          ATTGGAGAAT ATGAAGGAGC TTAACCCCAC TGAACCATGC TCTTATTCTA
          ATTCTT-ATC TACAAAACCT CAAACATCAA GAAAACAGAA GCTTGGGGTG
          TTTTACAGTT TCAGATTGCA AGTGGAATTT GGGAATCACT TTTCAGCTTG
          CTGGTATCTC CCATAACTAA GAAGGTTGTA GCAGTGCAAA CAACCTGG-A
          AAAACACAGA CTACATTTTC AACCCCACTT CTTCAAAAAG GTTTTCTCAT
          TTACATTGCT TTCACTCGAG CCTAATTCTC TATGCAACCT GCCATGAGAC
          TTTCCCTTAC CAACACTTCC TGGGATTTAT TTTCTT-ACT CCTCCACTGC
          TACCCT--AC CCCTACCTTG CTCAGCAAGA GTATTCATCA CCCCCATCCC
          GGATCAGAAT CTTTATTACT CACCGGAACA TGAAGAACTT TGAC-TTAAA
          CATCCATCTG GAACCTCAGT ACTGACAAAT TCTGGAAATG CATTTTGCAT
          TTTTGAAGTG GAGAGAAGAA GCAAAGTAAT GAAAAACATG CAACAGAAGA
          AAAGGTCTCA GCTGCAGAAG AGGGACACGA GAGACATCTT GCTGTATCCT
          CATTGGTCTG CCTCCCAAAC GGGAACAGTT TTGCATTCCT CTTGGGAAGG
          GGA-ACAGGG AAGGGCTCAG GGGAGCAAGC AGAGATGCCC TCGCGTACAA
          AACCCCTCAG GGGGGCTGCA CAGGCAGCCC CAGTGAAACA CCTTGGGCGA
          AG-CAGCGGA GGGAGCGCAC CCCGCCCGTG CCATGGCCAT GCACGAAACA
          TGTGCATGTC ACAACCATTT GTCTGCATGA ATGAGAACAC A-GAGCACGA
          GCCAGCGGTG AAGGTGAAAA GAACACACCC AGAGGGAAGA GCGTGCTCTT
          CGGATCAGTT CTGAGAAACA ACGGAGGAAA ATATTAAAAC AAACTACCCG
          TCATAAAA-C CTCCAAAGGA CCACCCCTGC AGAAAGCAAA CCACCACGTA
          CTCCAGGGAA TCCAGGCTGG CCAGGGGGAC CACGTTCTCC TTTCAAGCCA
          GCTGTACCCT AATTTTTGGA AAGTATAAGT GTACTTCTTG CCTGGCTGGC
          AAGACAGAAC ACATCATCCT CTCTGAATAT TTTGTAACTG GGATTTAGCA
          CAGGTATCTG TCATGTTGAC GAAAGTGGAT TATTTCTACT GAGTTCAATG
          GAAACAGAAC TAGGTTCCTT GTGGAATAGC ACATGGAAAT CACAGCTAGT
          GTGCA-TGCA GCTAACTGGA ACATGTGGGC CATGTTTCCA GTAGTGGATC
          TGGGAGCAGA TGTGAGCTCC ACATTCAGCT CTGTACCCAG ACCGGCTAAA
          CTCTTGTCAG TGCAAGGTTT TGAAGCATTA GTTTCCAGAA GAGGACAAAG
          ATGCTGCAAC AGACTTGAAT CTTGTCTTAA CCATGTCCAC TTGGATAACT
          GTGCAGCTGA AGATTATATT TCCAACTACG GCATAGGATT TGACCCGGCA
          GAGAATGAAT TTGACTATGG CTTATGCAAT GAAGTAGTTA ACGTAGTCTG
          CTCGCCTAAA CCTGATGCTT TCAACCCATG TGAAGATATC ATGGGATACA
          ACGTTCTGAG AGTCCTGATA TGGTTCATCA ACATCCTCGC TATTACTGGG
          AACACCGTGG TCCTCATTAT TTTAATAAGC AGCCAGTACA AGCTCACTGT
          TCCTCGCTTT CTCATGTGCA ATCTGGCCTT TGCAGACCTC TGCATCGGGA
          TCTACCTGCT GCTCATCGCC TCGGTGGACG CCCGCACCAG CGGGCACTAC
          TACAACCACG CCATAGACTG GCAAGGAAGA ATGTCTTTAT AGCATGTGCC
          AAACGGTTTT AAATCTTGTC CTAAACTAAT TGGTATCGTA CCGGGTTCCG
          TCGTTCACTG ACCAAATGTA AGCTGTGTAA ATTCCAGTGC TTGCTGATTT
          TAGGTGATTA TGGATA---- TTCTTTCTTA ATGAAAATAT CACTGCGTGG
          GGGC------ TCGGCCCCTG GCTTGTTTGA ACTTTATCAA GACTCTTTGT
          AAATCGTTGG TACTTCAATC ATGCTTTCCC TGAGCTCCCC CGGGCTCGGG
          ATCGGGATGC TCCGAGCCCG TCTGTGAGCA TGCTTTGCTG CTGCCCAGCT
          GTACCCGAAA GTTAGGCCTC CTGGCTCCAA TGTTGCTGTT GTCTAGAGAT
          CTCTCTCTCT ----GCAGGT TACCACCAAT CCTAACACCA TCTCCCCCAT
          CAGCTTATCC AACAGTCACT ACGGTGTGGC AGGACAATGA CAGATACCAT
          CCAAAGCCAG TTTTGCACAT GGTTTCATCA GAGCATTCAA CAGACCTCAA
          TGAGAATTAT AATAAATCAA CAGAACCTTC AGGGAAGAAC GAACCCAGCG
          AACACGCGGA GAAGAGGCTG GAGCGCAACT TAAGTTTTGA GATCAAGAAG
          GTACCTCTTC AGGAGGGACC ACGAAGCTTT GATGGGAACT CCCTGTTGAA
          CAGGGGACAT GCAATTAAAA TTAAGCCTGT GTCATCCTGT GTAATTGATA
          AGAGCTTTAA GCCACAGGAA CAGATTTCAG GGGATTCATT TGTAGATACT
          TCTCAAAACT CATGTGTGGA ATACAGCGTG CCACAGTCTA ACACAGCCTT
          AATACCTTCA CCAGAAAGTC TGCAGAGCCA GCAGGTGTCT GATACCCCAC
          CCAGACCAGA TCGTCTGCCT TTGACAGAGA AGGGACATGC CACGTGGTCA
          CTACATGGGC CTGAAAATGC ACTGCGTACG TCCGTGTCTG AAGAGTTGTC
          TTCAGACACC TTGTGTCACG GTGTTCAAAC TCTCTCTCTA GCATCAAACA
          CCCCAGTTGA ACATCCTTCC AGTGATAATG TTGATCCTTC TCCTCTTTCT
          GTTCGAGCAC CCCTCTGTTT TACTAATCCT CTCCATTCAG ATGATTCTGA
          CACGGATGAG ATGAACTTTG ACGGAGCCAT GAGCAAAAGC GCGTCCAATG
          TGTCAACCGC AAGTGCCACA GTCTCTGCTG CCGTTTACAG ACAAAGATTC
          TAATGTCAGA GGAGCAGCTG TTCACCTGCT GCAGTTCTTG GCTTCAAAAA
          TAAAAGCGGA ACAGATTGCT CCATTTTTTC CTTTGGTAAG TGCCCATCTC
          TCTAGTGCCA TGACTCATAT CAGTGAGGGA ATTCAGGAAG ATTCATTGAA
          AATCTTGGAC GTTTTATTGG AAGCATACCC AGCTCTTCTT ACAGACCGCA
          GCATTATATT GTTGAAGAAT TTTGTAGAGC TTATTTCTCA CCAGCAACTC
          TCAAAAAGAC TGAAAAGCAG GGACAAACTT TCCTGGATGC TCTCTGTTAA
          CCCGAATCGC AGAGTAACTT CTCAGCAGTG GAGGTTGAAT GTACTTACCA
          GGCTCAAGAA GTTTCTCCAA GCAGTGGTAG ATGGATCCAG TGGTACAGAA
          GATGAAGGGC TTCAAGAGCA GAAGGACAAC TCTCATTCTG TGAGGAACCC
          AATATGTATT AGTTGGAAGC TCCATGCAAA TAATCAGCAA CATATACAAC
          TGTTTGAAAG TGGTGGCTTA CGACCAA
A_barb007 CTCCAGCCAC GGGACAGAAC AAAAGTTGCA ACAGTGATGA TGCTTTATCT
          TCCACAACTT ACTCTAGCAA CACTTCCGTG GATGCCAATA ATGAAATCTG
          CTTCAAAGAG GCCTGAAAAG AAGATTTTTC TCTTTTCAAA TTCTGAGTCA
          CTGATTTTGA AACTG----- ---------- ---------- ----------
          --GCCAACTC ATTGCATTTG TGACTGTGGT TTAATTAAAA CCACCTAAGG
          CTGATAATGT CATCATGAAC TCTCACATTC AAAA-TGAAG CTAAAACCTT
          AGCTAAGCCC CATGTCTGAA TGCAGCTTTC CAGTTCATTC AGAGCAGCAT
          AGCACTCAGC ATTTTCCCTC CAACAACA-- ---------- --GAAAACCC
          CTTTCTGGCC TCCCGGAACA TTGCTGCATG GAATACACTG TCACTCCTAC
          TGCAAACTTA TTTAAGAGAC AATAGGAGCC AAGGGCAAGG TTGGTGGGCG
          CTGGAAGTAA AGAAGCAGGC AGGATGGCCT TTAGTGGTGT GCTGAACCCC
          TGCTGGTCTC CTTTTTCCTC CTTCACCGAT CACTTGTGTT CTCATGCCTT
          GATGATAACA AAAATCGCAT CAGCCTGGAT TGGCTATTGC TGCTGCTTTT
          ---CTTCCTG GAGGGGTCTG GTGGCTTCCT CAGTCAAGGG G-AAGCAAGT
          TCCCTGTGGA ACTGGGATGA CTCCTTGCTG GCATCTTCAA TTCCTGCTGA
          GCATGTCCCT TATCCCCCTA ATATGAGTTG GCACGACATA TGCAGGAATT
          CACTCAGGTT CACATGAGAA TGATGGCTCA GAGTTTTCAG AATATCAGTG
          TTACTGCTGC AAATCCAGTA CCCTTCATCA ATGGCCTACC CTTTGAGCCT
          GCCCTCTTCT CACACGTGTC ACATGCTGCA TATAACTGCA ATCCAGAAGT
          GGAAAACTTC AAGGAAACTA TTCAGCAGTT GGAAGGTCGC CTGGTAAGAC
          AGGATCACCA AATCAGGGAA CTCATCGCTA AAATGGAGAC TCAGAACACT
          CACATGGCAG AGCTCAGACG TACTATCCGA AATTTGGAGG GAAAGATTAC
          GGAAATGGAG GCCCAGCAAT GTAACGGTAT TTATATCTGG AAGATTGAGA
          ACTTCAGCGG ACTGCAGAAA GCCCAGGAAG AAGAGAGACC CGTAGTGATG
          CACAGCCCTG GCTTTTATAC GGGGAAGCCT GGCTACAAGC TGTGCCTGCG
          CCTGCATATC CAGTTACCAA ATGCTCAGCG CTGCGCTAAT TTTATCCAGT
          TACCTCCCTG GTCTCCTCGT GGAGGGTGTG AAAGGTGCTT CTTTCTTCTG
          CTTTGGATTT ACTTGGATCA TTCTGGCACT GCCAGTGCTT TCTGGAAGAC
          GTTTGAGTAA CTTTCCAATT GTACTATAAA ACTGTGCTGC GCTCAGTTGG
          AGGATTGAAC ATTTGCTGTG TGGTGAGTGT GAGGAACCAT CTGATGGTCC
          CCTCTGGAGG AGAAAGAAGA TTCTTT---- ---------A GAGAGACATT
          TTTAGATGGA GTCATTGACT TTTAGAATTC TACTTCTTTT GGGTTTTTGG
          ATTTTTTT-- -CCCTCCAAA GGTGGAGAAA CCACCATCCA AGGTAAGGAG
          AGATCTAAGG AGCCTAAGCT ATGGCTCCTG CAGCAAAAGC CATAGGGTGA
          CTCACCTGAG ATACAGCCTT GGCTGGAGTC ACCATACTTT CCAGAGCTCT
          GTGCTGAAGA GCAGCTCTCA GTGAAGCATT GTTCTCCCTC TGCAGGGCTG
          GATGGACTGG CTGAGCGCTG TGCCCGCCGT AAGTGTACAT GTATCTTCAT
          AAATGCAGAG CACCAATGTT ATATTGCAAT GTTAAGGTTG CATTTGGTAA
          AAGTCCATGC CTCATTTCCC TCCAAATCCT ATCATTATGT CCCACATACA
          CTAAGAGCCG TAAGCAAAAT AAATGTATTT TTGAGAGCCC ACT-----AC
          ACAAGGTGTC AGTT--CAGT CTCAATCTGT CATTTTATTA CTAAAACAGA
          ACGATATAAC ATTGTACAGG TTGGCAGTAC CAAAGTACTT TTCCTCTTGA
          CTGAGACTCC CTTTAAAAGC TCTTAGAAAA TAAA---TAC TTAGACCTGC
          ACA-TACAAA TCTTAAAGTG AGACACAGAG AAATCATATC ACACTTAAGC
          ACTACTTGAG CAGCCAAGCA GCTCATGCTA CCTCTTCCAG ATACATTCTA
          CCATGCCATC ATGGGTGTTG CCTTCTCCTG GATCATGGCC TTGGCGTGTG
          CAGCTCCCCC ACTTTTTGGC TGGTCCAGGT AGGGAAGGCA CTGG-TCCAA
          CATCGGAGTG -GGGGAGCCT GGCTGTTGGC TCAGCTGTGG CTTCCAGCCG
          GTCTCCTCTG CTGAGTGCTG AT-TGCTGGG CTCACCTTGC AGGTACATCC
          CCGAGGGCAT GCAGTGCTCA TGCGGGATTG ACTATTACAC TCTGAAGCCA
          GAGATCCTAG ATGCTGCCTA TTGTTTTAGG TAATTATGCC TCCACATTCA
          ATATTCTTTC AC-GTCCTAC CATCCTGGGA GGTGTCATGC AGTTGTTTGT
          CATGTTTCTT TACAGTTGGC ATTCACACAG AACGCAGACC CTCGCTCTCA
          AAGCCAGGGG G--TGTGTGC AG-AGCTTGC TGCGTGGCAG TCTCCAGTCC
          C--AGAGA-G GGGACAGATT GCTGTGACCT TAGA--GCAG AAGCTCAGTT
          CCATCTGGGA TGATTACGAG ATCCATTAGC CCCATAGTTA CAGCCAAATT
          GT-CACCTTC ACTTTGCTCA CCTACTCAGA GAGTCTCCTC TGTAGGATCT
          GGAGAAAAGC ACTTGACTAG TCCTCCAGGG AAACTGTTCA CTTT----GT
          ATGAGCAAGT CCTGCCATGT CTAAGCATCC AATTTCACTT GCAGCATAAG
          CTACTACTGA TTTGATTTTG TTGAGAATTT TTGTGACTCA GACCT-----
          CCTGTAAAGG ATCATTCAGG GAGCAAGCAC CTGGATTATT TTTATTCCCT
          GTGTTTTCAG TGTAGGGTTT AGTGAGTGTG CGGTTAGGAA GAGTAGAGTG
          ATGGGGGGAA ATTTTATGAC TGTTGTTAGG AGGAGGCTGG TAGTTAGTGA
          GGATCCTTGG AGGACTTCTG GAAATCAAAA GTGGAATGGG ACTAGGCCTA
          GTTTAATCGC GATGGCTGTG GTTAATACTG TAGACGAGAT TGGGTGAGTT
          AATTGGGTGA TGTCCCATTG TCCGGTGTGT CATGCATTAG TTATGCTGGA
          GAATAGTAGT AGGGTTGAGG CGGTTGCTTG TACCAGGAAG TACTTGGTTG
          CTGCTTCGAT TGCTCGGGGG TGGTGGGATT TTGAGATTAG TGGGAGAATA
          GCTAGTGTGT TGATTTCAAG GCCGGTTCAG GCTATGACTC AATGGTTGCT
          TGAGATTGTG ATGGTTGTTC CTAGAATTAA GCTGATGGTG AAGATTAGTT
          TTGCTTTGGA GACTGAGGAT CATTAATGGG ATTGGGTCTG TTTCTGGTGC
          CCCAGGTGGC CTCTTCCTTG CTGTGCTTCT AAGAACTGCA TTTTGTTCTC
          AGGAAGACAG CATTAAATTT TTCCCTTTTT T-GAACTGGT TGGTTGACAC
          AG-------- -----TCTAA ATGTGCGCCA GAGGATGAAC CTTGCTGTCT
          GGCACCAGTA ACTGGCTCCA AGGAGAAGTC TCGCCCCATT TCCCTCATAC
          ACTGGAGAAT ATGAAGGAGC TTAACCCCAC TGAACCATGC TCTTATTCTA
          ATTCTT-ATC TACAAGACCT CAAACATCAA GAAAGCAGGA GCTTGGGGTG
          TTTTACAGTT TCTGATTGCA AGTGGAATTT GGGAATCACT TTTCAGCTTG
          CTGGTATCTC CCATAACTAA GAAGGTTGTA GCAGTGCAAA CAACCTGG-A
          AAAACACAGA CCACATTTTC AACCCCACTT CTTCAAAAAG GTTTTCTCAT
          TTACATTGCT TTCACTCGAG CCTAATTCTC TATGCAACCT GTCATGAGAC
          TTTCCCTTAC CGACACTTCC TGGGATTTAT TTTCTT-ACT CCTCCACTGC
          TACCCT--AC CCTTACCTTG CTCAGCCATA GTATTCATCA CCCCCATCCC
          AGAGCAGAAT CTTTACTACT CACCAGAACA TGAAGAACTT TGAC-TTAAA
          CATCCATCTG GAACCTCAGT ACTGACACAT TCTGGAAATG CATTTTGCAT
          TTTTGAAGTG GAGAGAAGAA GCAAAGTAAT GAAAAACATG CAACAGAAGA
          AAAGGTCTCA GCTGCAGAAG AGGGACACGA GA--CATCTT GCTGTATCCT
          CATTGGTCTG CCTCCCAAAC GGGAACAGTT TTACATTCCT CTTGGGAAGG
          GGACACGGGG AAGGGCTCAG GGGAACAAGC AGAGATGCCC TCGCATACAA
          AACCCCTCAG GGGGGCTGCA CAGGCAGCCC CAGTGAAACA CCTTGGGCGA
          AGGCAGCGGA GGGAGCACAC CCCGCCCGTG CCCTGGCCAT GCACACAACA
          TGTGCATGTC ACAACCATTT GTCTGCATGA ATGAGAACAC A-GAGCACGA
          GCCAGCGGTG AAGGTGAAAA GAACACACCC AGAGGGAAGA GCGTGCTCTT
          CAGATCAGTT CTGAGAAACA ACAGAGGAAA ATATTAAAAC AAACTCCCCA
          TCAAAAAA-C CTCCAAAGGA TCACCCCTGC AGAAAGCAAA CCACCACGTA
          CTCCAGGGAA TCCAGGCTGG CCAGGGGGAC CACGTTCTCC TTTCAAGCCA
          GCTGTACCCT AATTTTTGGA AAGTATAAGT GTACTTCTTG CCTGGCTGGC
          AAGACAGAAC ACATCATCTT CTCTGAATAT TTTGTAACTG GGATTTAGCA
          CAGGTATCTG TCAGGTTGAC GAAAGTGGAT TATTTCTACT GAGTTCAATG
          GAAACAGAAC TAAGTTCCTT GTGGAATAGC ACATGGAAAT CACAGCTAGT
          GTGCA-TGCA GCTGACTGGA ACATGTGGGC CATGTTTCCA GTAGTGGATC
          TGGGAGCAGA TGTGAGCTCC ACATTCAGCT CTGTACCCAG ACCGGCTGAA
          CTCTTATCAG TGCAAGGTTT TGAAGCATTA GTTTCCACAA GAGAAGAAAG
          ATGCTGCAAC AGACTTGAAT CTTGTCTTAA CCATTTCCAC TTGGATAACT
          GTGCAGCTGA AGATTATATT TCCAACTACG GCATAGGATT TGACCCGGCA
          GAGAATGAAT TTGACTATGG CTTATGCAAT GAAGTAGTTA ACGTAGCCTG
          CTCGCCTAAA CCTGATGCTT TCAACCCATG TGAAGATATC ATGGGATACA
          ATGTTCTGAG AGTCCTGATA TGGTTCATCA ACATCCTCGC TATTACTGGG
          AACACTGTGG TCCTCATTAT TTTAATAAGC AGCCAATACA AGCTCACTGT
          TCCTCGCTTT CTCATGTGCA ATCTGGCCTT TGCAGACCTC TGCATCGGGA
          TCTACCTGCT GCTCATCGCC TCGGTGGACG CCCGCACCAG CGGGCACTAC
          TACAACCACG CCATAGACTG GCAAGGAAGA ATGTCTTTAT AGCATGTGCC
          AAACGGTTTT AAATCTCGTC CTAAACTAAT TGGTATCGTA CCGGGTTCCG
          TCGTTCACTG ACCAAATGTA AGCTGTGTAA GTTCCAGTGC TTGCTGATTT
          TAGGTGATTA TGGATA---- TTCTTTCTTA ATGAAAATAT CACTGCGTGG
          GGGGGG---- TCGGCCCCTG GCTTGTTTGA ACTTTATCAA GACTCTTTGT
          AAATCGTTGG TACTTCAATC ATGCTTTCCC TGAGCTCCCC CGGGCTCGGG
          ATCGGGATGC TCCGAGCCCG TCTGTGAGCA TGCTTTGCTG CTGCCCAGCT
          GTACCCGAAA GTTAGGCCTC CTGGCTCCAA TGTTGCTGTT GTCTAGAGAT
          CTCTCTCTCT ----GCAGGT TACCACCAAT CCTAACACCA TCTCCCCCAT
          CAGCTTATCC AACAGTCACT ACGGTGTGGC AGGACAATGA CAGATACCAT
          CCAAAGCCAG TTTTGCACAT GGTTTCATCA GAGCATTCAA CAGACCTCAA
          TGAGAATTAT AATAAATCAA CAGAACCTTC AGGGAAGAAC GAACCCAGCG
          AACACGCGGA GAAGAGGCTG GAGCGCAACT TAAGTTTTGA GATCAAGAAG
          GTACCTCTTC AGGAGGGACC ACGAAGCTTT GATGGGAACT CCCTGTTGAA
          CAGGGGACAT GCAATTAAAA TTAAGCCTGT GTCATCCTGT GTAATTGATA
          AGAGCTTTAA GCCACAGGAA CAGATTTCAG GGGATTCATT TGTAGATGCT
          TCTCAAAACT CATGTATGGA ATACAGCGTG CCACAGTCTA ACACAGCCTT
          AATACCTTCA CCAGAAAGTC TGGAGAGCCA GCAGGTGTCT GATACCCCAC
          CCAGACCAGA TCGTCTGCCT CTGACAGAGA AGGGACACGC CACGTGGTCA
          CTACATGGGC CTGAAAATGC ACTGCGTACG TCCGTGTCTG AAGAGTTGTC
          TTCAGACACC TTGTGTCACG GTGTTCAAAC TCTCTCTCTA GCATCAAACA
          CCCCAGTTGA ACATCCTTCC AGTGATAATG TTGATCATAC TCCTCTTTCT
          GTTCGAGCAC CCCTCTGTTT TACTAATCCT CTCCATTCAG ATGATTCTGA
          CACGGATGAG ATGAACTTTG ACGGAGCCAT GAGCAAAAGC GCGTCCAATG
          TGTCAACCGC AAGTGCCACA GTCTCTGCTG CCGTTTACAG ACAAAGATTC
          TAATGTCAGA GGAGCAGCTG TTCACCTGCT GCAGTTCTTG GCTTCAAAAA
          TAAAAGCGGA ACAGATTGCT CCATTTTTTC CTTTGGTAAG TGCCCATCTC
          TCTAGTGCCA TGACTCATAT CAGTGAGGGA ATTCAGGAAG ATTCATTGAA
          AATCTTGGAC GTTTTATTGG AAGCATACCC AGCTCTTCTT ACAGACCGCA
          GCGTTATATT GTTGAAGAAT TTTGTAGAGC TTATTTCTCA CCAGCAACTC
          TCAAAAAGAC TGAAAAGCAG GGACAAACTT TCCTGGATGC TCTCTGTTAA
          CCCGAATCGC AGAGTAACTT CTCAGCAGTG GAGGTTGAAT GTACTTACCA
          GGCTCAAGAA GTTTCTCCAA GCAGTGGTAG ATGGATCCAG TGGTATGGAG
          GATGAAGGGC TTCAAGAGCA GAAGGACAAC TCTCATTCTG TGAGGAACCC
          GATATGTATT AGTTGGAAGC TCCATGCAAA TAATCAGCAA CATATACAAC
          TGTTTGAAAG TGGTGGCTTA CGACCAA
A_barb008 CTCCAGCCAC GGGACAGAAC AAAAGTTGCA ACAGTGATGA TGCTTTATCT
          TCCACAACTT ACTCTAGCAA CACTTCCGTG GATGCCAATA ATGAAATCTG
          CTTCA--GAG GCCTGAAAAG AAGATTTTTC TCTTTTCAAA TTCTGAGTCA
          CTGATTTTGA AACTG----- ---------- ---------- ----------
          --GCCAACTC ATTGCATTTG TGACTGTGGT TTAATTAAAA CCACCTAAGG
          CTGATAATGT CATCATGAAC TCTCACATTC AAAA-TGAAG CTAAAACCTT
          AGCTAAGCCC CATGTCTGAA TGCAGCTTTC CAGTTCATTC AGAGCAGCAT
          AGCACTCAGC ATTTTCCCTC CAACAACA-- ---------- --GAAAACCC
          CTTTCTGGCC TCCCGGAACA TTGCTGCATG GAATACACTG TCACTCCTAC
          TGCAAACTTA TTTAAGAGAC AATAGGAGCC AAGGGCAAGG TTGGTGGGCG
          CTGGAAGTAA AGAAGCAGGC AGGATGGCCT TTAGTGGTGT GCTGAACCCC
          TGCTGGTCTC CTTTTTCCTC CTTCACCGAT CACTTGTGTT CTCATGCCTT
          GATGATAACA AAAATCGCAT CAGCCTGGAT TGGCTATTGC TGCTGCTTTT
          ---CTTCCTG GAGGGGTCTG GTGGCTTCCT CAGTCAAGGG G-AAGCAAGT
          TCCCTGTGGA ACTGGGATGA CTCCTTGCTG GCATCTTCAA TTCCTGCTGA
          GCATGTCCCT TATCCCCCTA ATATGAGTTG GCACGACATA TGCAGGAATT
          CACTCAGGTT CACATGAGAA TGATGGCTCA GAGTTTTCAG AATATCAGTG
          TTACTGCTGC AAATCCAGTA CCCTTCATCA ATGGCCTACC CTTTGAGCCT
          GCCCTCTTCT CACACGTGTC ACATGCTGCA TATAACTGCA ATCCAGAAGT
          GGAAAACTTC AAGGAAACTA TTCAGCAGTT GGAAGGTCGC CTGGTAAGAC
          AGGATCACCA AATCAGGGAA CTCATCGCTA AAATGGAGAC TCAGAACACT
          CACATGGCAG AGCTCAGACG TACTATCCGA AATTTAGAGG GAAAGATTAC
          GGAAATGGAG GCCCAGCAAT GTAACGGTAT TTATATCTGG AAGATTGAGA
          ACTTCAGCGG ACTGCAGAAA GCCCAGGAAG AAGAGAGACC CGTAGTGATG
          CACAGCCCTG GCTTCTATAC GGGGAAGCCT GGCTACAAGC TGTGCCTGCG
          CCTGCATATC CAGTTACCAA ATGCTCAGCG CTGCGCTAAT TTTATCCAGT
          TACCTCCCTG GTCTCCTCGT GGAGGATGTG AAAGGTGCTT CTTTCTTCTG
          CTTTGGATTT ACTTGGATCA TTCTAGCACT GCCAGTGCTT TCTCGAAGAC
          GTTTGAGTAA CTTTCCAATT GTACTATAAA ACTGTGCTGC GCTCAATTGG
          AGGATTGAAC ATTTGCTGTG TGGTGAGTGT GAGGAACCAT CTGATGGTCC
          CCTCTGGAGG AGAAAGAAGA TTCTTT---- ---------A GAGAGACATT
          TTTAGATGGA GTCATTGACT TCTAGAATTC TACTTCTTTT GGGTTTTTGG
          ATTTTTTT-- -CCCTCCAAA GGTGGAGAAA CCACCATCCA AGGTAAGGAG
          AGATCTAAGG AGCCTAAGCT ATGGCTCCTG CAGCAAAAGC CATAGGGTGA
          CTCACCTGAG ATACAGCCTT GGCTGGAGTC ACCATACTTT CCAGAGCTCT
          GTGCTGAAGA GCAGCTCTCA GTGAAGCATT GTTCTCCCTC TGCAGGGCTG
          GATGGACTGG CTGAGCGCTG TGCCCGCCGT AAGTGTACAT GTATCTTCAT
          AAATGCAGAG CACCAATGTT ATATTGCAAT GTTAAGGTTG CATTTGGTAA
          AAGTCCATGC CTCATTTCCC TCCAAATCCT ATCATTATGT CCCACATACA
          CTAAGAGCTG TAAGCAAAAT AAATGTATTT TTGAGAGCCC ACT-----AC
          ACAAGGTGTC AGTT--CAGT CTCAATCTGT CATTTTATTA CTAAAACAGA
          ACGATATAAC ATTGTACAGG TTGGCAGTAC CACAGTACTT TTCCTCTTGA
          CTGAGACTCC CTTTAAAAGC TCTTAGAAAA TAAA---TAC TTAGACCTGC
          ACA-TACAAA TCTTAAAGTG AGACACAGAG AAATCATATC ACACTTAAGC
          ACTACTTGAG CAGCCAAGCA GCTCATGCTA CCTCTTCCAG ATACATTCTA
          CCATGCCATC ATGGGTGTTG CCTTCTCCTG GATCATGGCC TTGGCGTGTG
          CAGCTCCCCC ACTTTTTGGC TGGTCCAGGT AGGGAAGGCA CTGG-TCCAA
          CATCGGAGTG -GGGGAGCCT GGCTGTTGGC TCAGCTGTGG CTTCCAGCCG
          GTCTCCTCTG CTGAGTGCTG AT-TGCTGGG CTCACCTTGC AGGTACATCC
          CCGAGGGCAT GCAGTGCTCA TGCGGGATTG ACTATTACAC TCTGAAGCCA
          GAGATCCTAG ATGCTGCCTA TTGTTTTAGG TAATTATGCC TCCACATTCA
          ATATTCTTTC AC-GTCCTAC CATCCTGGGA GGTGTCATGC AGTTGTTTGT
          CATGTTTCTT TACAGTTGGC ATTCACACAG AACGCAGACC CTCGCTCTCA
          AAGCCAGGGG G--TGTGTGC AG-AGCTTGC TGCGTGGCAG TCTCCAGTCC
          C--AGAGA-G GGGACAGATT GCTGTGACCT TAGA--GCAG AAGCTCAGTT
          CCATCTGGGA TGATTACGAG ATCCATTAGC CCCATAGTTA CAGCCAAATT
          GT-CACCTTC ACTTTGCTCA CCTACTCAGA GAGTCTCCTC TGTAGGATCT
          GGAGAAAAGC ACTTGACTAG TCCTCCAGGG AAACTGTTCA CTTT----GT
          ATGAGCAAGT CCTGCCATGT CTAAGCATCC AATTTCACTT GCAGCATAAG
          CTACTACTGA TTTGATTTTG TTGAGAATTT TTGTGACTCA GACCG-----
          CCTGTAAAGG ATCATTCAGG GAGCAAGCAC CTGGATTATT TTTATTCCCT
          GTGTTTTCAG TGTAGGGTTT AGTGAGTGTG CGGTTAGGAA GAGTAGAGTG
          ATGGGGGGAA ATTTTATGAC TGTTGTTAGG AGGAGGCTGG TAGTTAGTGA
          GGATCCTTGG AGGACTTCTG GAAATCAAAA GTGGAATGGG ACTAGGCCTA
          GTTTAATCGC GATGGCTGTG GTTAATACTG TAGACGAGAT TGGGTGAGTT
          AATTGGGTGA TGTCCCATTG TCCGGTGTGT CATGCATTAG TTATGCTGGA
          GAATAGTAGT AGGGTTGAGG CGGTTGCTTG TACCAGGAAG TACTTGGTTG
          CTGCTTCGAT TGCTCGGGGG TGGTGGGATT TTGAGATTAG TGGGAGAATA
          GCTAGTGTGT TGATTTCAAG GCCGGTTCAG GCTATGACTC AATGGTTGCT
          TGAGATTGTG ATGGTTGTTC CTAGAATTAA GCTGATGGTG AAGATTAGTT
          TTGCTTTGGA GACTGAGGAT CATTAATGGG ATTGGGTCTG TTTCTGGTGC
          CCCAGGTGGC CTCTTCCTTG CTGTGCTTCT AAGAACTGCA TTTTGTTCTC
          AGGAAGACAG CATTAAATTT TTCCCTTTTT T-GAACTGGT TGGTTGACAC
          AG-------- -----TCTAA ATGTGCACCA GAGGACGAAC CTTGCTGTCT
          GGCACCAGTA ACTGGCTCCA AGGAGAAGTC TCGCCCCATT TCCCTCACAC
          ACTGGAGAAT ATGAAGGAGC TTAACCCCAC TGAACCATGC TCTTATTCTA
          ATTCTT-ATC TACAAGACCT CAAACATCAA GAAAGCAGGA GCTTGGGGTG
          TTTTACAGTT TCAGATTGCA AGTGGAATTT GGGAATCACT TTTCAGCTTG
          CTGGTATCTC CCATAACTAA GAAGGTTGTA GCAGTGCAAA CAACCTGG-A
          AAAACACAGA CCACATTTTC AACCCCACTT CTTCAAAAAG GTTTTCTCAT
          TTACATTGCT TTCACTCGAG CCTAATTCTC TATGCAACCT GTCATGAGAC
          TTTCCCTTAC CGACACTTCC TGGGATTTAT TTTCTT-ACT CCTCCACTGC
          TACCCT--AC CCTTACCTTG CTCAGCCATA GTATTCATCA CCCCCATCCC
          AGAGCAGAAT CTTTACTACT CACCAGAACA TGAAGAACTT TGAC-TTAAA
          CATCCATCTG GAACCTCAGT ACTGACACAT TCTGGAAATG CATTTTGCAT
          TTTTGAAGTG GAGAGAAGAA GCAAAGTAAT GAAAAACATG CAACAGAAGA
          AAAGGTCTCA GCTGCAGAAG AGGGACACGA GA--CATCTT GCTGTATCCT
          CATTGGTCTG CCTCCCAAAC GGGAACAGTT TTACATTCCT CTTGGGAAGG
          GGACACGGGG AAGGGCTCAG GGGAACAAGC AGAGATGCCC TCGCATACAA
          AACCCCTCAG GGGGGCTGCA CAGGCAGCCC CAGTGAAACA CCTTGGGCGA
          AGGCAGCGGA GGGAGCACAC CCCGCCCGTG CCCTGGCCAT GCACACAACA
          TGTGCATGTC ACAACCATTT GTCTGCATGA ATGAGAACAC A-GAGCACGA
          GCCAGCGGTG AAGGTGAAAA GAACACACCC AGAGGGAAGA GCGTGCTCTT
          CAGATCAGTT CTGAGAAACA ACAGAGGAAA ATATTAAAAC AAACTCCCCA
          TCAAAAAA-C CTCCAAAGGA TCACCCCTGC AGAAAGCAAA CCACCACGTA
          CTCCAGGGAA TCCAGGCTGG CCAGGGGGAC CACGTTCTCC TTTCAAGCCA
          GCTGTACCCT AATTTTTGGA AAGTATAAGT GTACTTCTTG CCTGGCTGGC
          AAGACAGAAC ACATCATCTT CTCTGAATAT TTTGTAACTG GGATTTAGCA
          CAGGTATCTG TCAGGTTGAC GAAAGTGGAT TATTTCTACT GAGTTCAATG
          GAAACAGAAC TAAGTTCCTT GTGGAATAGC ACATGGAAAT CACAGCTAGT
          GTGCA-TGCA GCTGACTGGA ACATGTGGGC CATGTTTCCA GTAGTGGATC
          TGGGAGCAGA TGTGAGCTCC ACATTCAGCT CTGTACCCAG ACCGGCTGAA
          CTCTTATCAG TGCAAGGTTT TGAAGCATTA GTTTCCACAA GAGAAGAAAG
          ATGCTGCAAC AGACTTGAAT CTTGTCTTAA CCATTTCCAC TTGGATAACT
          GTGCAGCTGA AGATTATATT TCCAACTACG GCATAGGATT TGACCCGGCA
          GAGAATGAAT TTGACTATGG CTTATGCAAT GAAGTAGTTA ACGTAGCCTG
          CTCACCTAAA CCTGATGCTT TCAACCCATG TGAAGATATC ATGGGATACA
          ATGTTCTGAG AGTCCTGATA TGGTTCATCA ACATCCTCGC TATTACTGGG
          AACACCGTGG TCCTCATTAT TTTAATAAGC AGCCAATACA AGCTCACTGT
          TCCTCGCTTT CTCATGTGCA ATCTGGCCTT TGCAGACCTC TGCATCGGGA
          TCTACCTGCT GCTCATCGCC TCGGTGGACG CCCGCACCAG CGGGCACTAC
          TACAACCACG CCATAGACTG GCAAGGAAGA ATGTCTTTAT AGCATGTGCC
          AAACGGTTTT AAATCTCGTC CTAAACTAAT TGGTATCGTA CCGGGTTCCG
          TCGTTCACTG ACCAAATGTA AGCTGTGTAA GTTCCAGTGC TTGCTGATTT
          TAGGTGATTA TGGATA---- TTCTTTCTTA ATGAAAATAT CACTGCGTGG
          GGGG------ TCGGCCCCTG GCTTGTTTGA ACTTTATCAA GACTCTTTGT
          AAATCGTTGG TACTTCAATC ATGCTTTCCC TGAGCTCCCC CGGGCTCGGG
          ATCGGGATGC TCCGAGCCCG TCTGTGAGCA TGCTTTGCTG CTGCCCAGCT
          GTACCCGAAA GTTAGGCCTC CTGGCTCCAA TGTTGCTGTT GTCTAGAGAT
          CTCTCTCTCT ----GCAGGT TACCACCAAT CCTAACACCA TCTCCCCCAT
          CAGCTTATCC AACAGTCACT ACGGTGTGGC AGGACAATGA CAGATACCAT
          CCAAAGCCAG TTTTGCACAT GGTTTCATCA GAGCATTCAA CAGACCTCAA
          TGAGAATTAT AATAAATCAA CAGAACCTTC AGGGAAGAAC GAACCCAGCG
          AACACGCGGA GAAGAGGCTG GAGCGCAACT TAAGTTTTGA GATCAAGAAG
          GTACCTCTTC AGGAGGGACC ACGAAGCTTT GATGGGAACT CCCTGTTGAA
          CAGGGGACAT GCAATTAAAA TTAAGCCTGT GTCATCCTGT GTAATCGATA
          AGAGCTTTAA GCCACAGGAA CAGATTTCAG GGGATTCATT TGTAGATGCT
          TCTCAAAACT CATGTATGGA ATACAGCGTG CCACAGTCTA ACACAGCCTT
          AATACCTTCA CCAGAAAGTC TGGAGAGCCA GCAGGTGTCT GATACCCCAC
          CCAGACCAGA TCGTCTGCCT CTGACAGAGA AGGGACACGC CACGTGGTCA
          CTACATGGGC CTGAAAATGC ACTGCGTACG TCCGTGTCTG AAGAGTTGTC
          TTCAGACACC TTGTGTCACG GTGTTCAAAC TCTCTCTCTA GCATCAAACA
          CCCCAGTTGA ACATCCTTCC AGTGATAATG TTGATCATAC TCCTCTTTCT
          GTTCGAGCAC CCCTCTGTTT TACTAATCCT CTCCATTCAG ATGATTCTGA
          CACGGATGAG ATGAACTTTG ACGGAGCCAT GAGCAAAAGC GCGTCCAATG
          TGTCAACCGC AAGTGCCACA GTCTCTGCTG CCGTTTACAG ACAAAGATTC
          TAATGTCAGA GGAGCAGCTG TTCACCTGCT GCAGTTCTTG GCTTCAAAAA
          TAAAAGCGGA ACAGATTGCT CCATTTTTTC CTTTGGTAAG TGCCCATCTC
          TCTAGTGCCA TGACTCATAT CAGTGAGGGA ATTCAGGAAG ATTCATTGAA
          AATCTTGGAC GTTTTATTGG AAGCATACCC AGCTCTTCTT ACAGACCGCA
          GCGTTATATT GTTGAAGAAT TTTGTAGAGC TTATTTCTCA CCAGCAACTC
          TCAAAAAGAC TGAAAAGCAG GGACAAACTT TCCTGGATGC TCTCTGTTAA
          CCCGAATCGC AGAGTAACTT CTCAGCAGTG GAGGTTGAAT GTACTTACCA
          GGCTCAAGAA GTTTCTCCAA GCAGTGGTAG ATGGATCCAG TGGTATGGAG
          GATGAAGGGC TTCAAGAGCA GAAGGACAAC TCTCATTCTG TGAGGAACCC
          GATATGTATT AGTTGGAAGC TCCATGCAAA TAATCAGCAA CATATACAGC
          TGTTTGAAAG TGGTGGCTTA CGACCAA
A_barb009 CTCCAGCCAC GGGACAGAAC AAAAGTTGCA ACAGTGATGA TGCTTTATCT
          TCCACAACTT ACTCTAGCAA CACTTCCGTG GATGCCAATA ATGAAATCTG
          CTTCAAAGAG GCCTGAAAAG AAGATTTTTC TCTTTTCAAA TTCTGAGTCA
          CTGATTTTGA AACTG----- ---------- ---------- ----------
          --GCCAACTC ATTGCATTTG TGACTGTGGT TTAATTAAAA CCACCTAAGG
          CTGATAATGT CATCATGAAC TCTCACATTC AAAA-TGAAG CTAAAACCTT
          AGCTAAGCCC CATGTCTGAA TGCAGCTTTC CAGTTCATTC AGAGCAGCAT
          AGCACTCAGC ATTTTCCCTC CAACAACA-- ---------- --GAAAACCC
          CTTTCTGGCC TCCCGGAACA TTGCTGCATG GAATACACTG TCACTCCTAC
          TGCAAACTTA TTTAAGAGAC AATAGGAGCC AAGGGCAAGG TTGGTGGGCG
          CTGGAAGTAA AGAAGCAGGC AGGATGGCCT TTAGTGGTGT GCTGAACCCC
          TGCTGGTCTC CTCTTTCCTC CTTCACCGAT CACTTGTGTT CTCATGCCTT
          GATGATAACA AAAATCGCAT CAGCCTGGAT TGGCTATTGC TGCTGCTTTT
          ---CTTCCTG GAGGGGTCTG GTGGCTTCCT CAGTCAAGGG G-AAGCAAGT
          TCCCTGTGGA ACTGGGATGA CTCCTTGCTG GCATCTTCAA TTCCTGCTGA
          GCATGTCCCT TATCCCCCTA ATATGAGTTG GCACGACATA TGCAGGAATT
          CACTCAGGTT CACATGAGAA TGATGGCTCA GAGTTTTCAG AATATCAGTG
          TTACTGCTGC AAATCCAGTA CCCTTCATCA ATGGCCTACC CTTTGAGCCT
          GCCCTCTTCT CACACGTGTC ACATGCTGCA TATAACTGCA ATCCAGAAGT
          GGAAAACTTC AAGGAAACCA TTCAGCAGTT GGAAGGTCGC CTGGTAAGAC
          AGGATCACCA AATCAGGGAA CTCATCGCTA AAATGGAGAC TCAGAACACT
          CACATGGCAG AGCTCAGACG TACTATCCGA AATTTGGAGG GAAAGATTAC
          GGAAATGGAG GCCCAGCAAT GTAACGGTAT TTATATCTGG AAGATTGAGA
          ACTTCAGCGG ACTGCAGAAA GCCCAGGAAG AAGAGAGACC CGTAGTGATG
          CACAGCCCTG GCTTCTATAC GGGGAAGCCT GGCTACAAGC TGTGCCTGCG
          CCTGCATATC CAGTTACCAA ATGCTCAGCG CTGCGCTAAT TTTATCCAGT
          TACCTCCCTG GTCTCCTCGT GGAGGGTGTG AAAGGTGCTT CTTTCTTCTG
          CTTTGGATTT ACTTGGATCA TTCTGGCACT GCCAGTGCTT TCTGGAAGAC
          GTTTGAGTAA CTTTCCAATT GTACTATAAA ACTGTGCTGC GCTCAGTTGG
          AGGATTGAAC ATTTGCTGTG TGGTGAGTGT GAGGAACCAT CTGATGGTCC
          CCTCTGGAGG AGAAAGAAGA TTCTTT---- ---------A GAGAGACATT
          TTTAGATGGA GTCATTGACT TTTAGAATTC TACTTCTTTT GGGTTTTTGG
          ATTTTTTT-- -CCCTCCAAA GGTGGAGAAA CCACCATCCA AGGTAAGGAG
          AGATCTAAGG AGCCTAAGCT ATGGCTCCTG CAGCAAAAGC CATAGGGTGA
          CTCACCTGAG ATACAGCCTT GGCTGGAGTC ACCATACTTT CCAGAGCTCT
          GTGCTGAAGA GCAGCTCTCA GTGAAGCATT GTTCTCCCTC TGCAGGGCTG
          GATGGACTGG CTGAGCGCTG TGCCCGCCGT AAGTGTACAT GTATCTTCAT
          AAATGCAGAG CACCAATGTT ATATTGCAAC GTTAAGGTTG CATTTGGTAA
          AAGTCCATGC CTCATTTCCC TCCAAATCCT ATCATTATGT CCCACATACA
          CTAAGAGCCT TAAGCAAAAT AAATGTATTT TTGAGAGCCC ACTACACAAC
          ACAAGGTGTC AGTT--CAGT CTCAATCTGT CATTTTATTA CTAAAACAGA
          ACGATATAAC ATTGTACAGG TTGGCAGTAC CACAGTAATT TTCCACTTGA
          CTGAGACTCC CTTTAAAAGC TCTTAGAAAA TAAA---TAC TTAGACCTGC
          ACA-TACAAA TCTTAAAGTG AGACACAGAG AAATCATATC ACACTTAAGC
          ACTACTTGAG CAGCCAAGCA GGTCATGCTA CCTCTTCCAG ATACATTCTA
          CCATGCCATC ATGGGTGTTG CCTTCTCCTG GATCATGGCC TTGGCGTGTG
          CAGCTCCCCC ACTTTTTGGC TGGTCCAGGT AGGGAAGGCA CTGG-TCCAA
          CATCGGAGTG -GGGGAGCCT GGCTGTTGGC TCAGCTGTGG CTTCCAGCCG
          GTCTCCTCTG CTGAGTGCTG AT-TGCTGGG CTCACCTTGC AGGTACATCC
          CCGAGGGCAT GCAGTGCTCA TGCGGGATTG ACTATTACAC TCTGAAGCCA
          GAGATCCTAG ATGCTGCCTA TTGTTTTAGG TAATTATGCC TCCACATTCA
          ATATTCTTTC AC-GTCCTAC CATCCTGGGA GGTGTCATGC AGTTGTTTGT
          CATGTTTCTT TACAGTTGGC ATTCACACAG AACGCAGACC CTCGCTCTCA
          GAGCCAGGGG G--TGTGTGC AG-AGCTTGC TGCGTGGCAG TCTCCAGTCC
          C--AGAGA-G GGGACAGATT GCTGTGACCT TAGA--GCAG AAGCTCAGTT
          CCATCTGGGA TGATTACGAG ATCCATTAGC CCCATAGTTA CAGCCAAATT
          GT-CACCTTC ACTTTGCTCA CCTACTCAGA GAGTCTCCTC TGTAGGATCT
          GGAGAAAAGC ACTTGACTAG TCCTCCAGGG AAACTGTTCA CTTT----GT
          ATGAGCAAGT CCTGCCATGT CTAAGCATCC AATTTCACTT GCAGCATAAG
          CTACTACTGA TTTGATTTTG TTGAGAATTT TTGTGACTCA GACCT-----
          CCTGTAAAGG ATCATTCAGG GAGCAAGCAC CTGGATTATT TTTATTCCCT
          GTGTTTTCAG TGTAGGGTTT AGTGAGTGTG CGGTCAGGAA GAGTAGAGTG
          ATGGGGGGAA ATTTTATGAT TGTTGTTAGG AGGAGGCTGG TAGTTAGTGA
          GGATCCTTGG AGGACTTCTG GAAATCAAAA GTGGAATGGG ACTAGGCCTA
          GTTTAATCGC GATGGCTGTG GTTAATACTG TAGACGAGAT TGGGTGAGTT
          AATTGGGTGA TGTCCCATTG TCCGGTGTGT CATGCATTAG TTATGCTGGA
          GAATAGTAGT AGGGTTGAGG CGGTTGCTTG TACCAGGAAG TATTTGGTTG
          CTGCTTCGAT TGCTCGGGGG TGGTGGGATT TTGAGATTAG TGGGAGAATA
          GCTAGTGTGT TGATTTCAAG GCCGGTTCAG GCTATGACTC AATGGTTGCT
          TGAGATTGTG ATGGTTGTTC CTAGAATTAA GCTGATGGTG AAGATTAGTT
          TTGCTTTGGA GACTGAGGAT CATTAATGGG ATTGGGTCTG TTTCTGGTGC
          CCCAGGTGGC CTCTTCCTTG CTGTGCTTCT AAGAACTGCA TTTTGTTCTC
          AGGAAGACAG CATTAAATTT TTCCCTTTTT T-GAACTGGT TGGTTGACAC
          AG-------- -----TCTAA ATGTGCGCCA GAGGACGAAC CTTGCTGTCT
          GGCACCAGTA ACTGGCTCCA AGGAGAAGTC TCGCCCCATT TCCCTCATAC
          ACTGGAGAAT ATGAAGGAGC TTAACCCCAC TGAACCATGC TCTTATTCTA
          ATTCTT-ATC TACAAGACCT CAAACATCAA GAAAGCAGGA GCTTGGGGTG
          TTTTACAGTT TCAGATTGCA AGTGGAATTT GGGAATCACT TTTCAGCTTG
          CTGGTATCTC CCATAACTAA GAAGGTTGTA GCAGTGCAAA CAACCTGG-A
          AAAACACAGA CCACATTTTC AACCCCACTT CTTCAAAAAG GTTTTCTCAT
          TTACATTGCT TTCACTCGAG CCTAATTCTC TATGCAACCT GTCATGAGAC
          TTTCCCTTAC CGACACTTCC TGGGATTTAT TTTCTT-ACT CCTCCACTGC
          TACCCT--AC CCTTACCTTG CTCAGCCATA GTATTCATCA CCCCCATCCC
          AGAGCAGAAT CTTTACTACT CACCAGAACA TGAAGAACTT TGAC-TTAAA
          CATCCATCTG GAACCTCAGT ACTGACACAT TCTGGAAATG CATTTTGCAT
          TTTTGAAGTG GAGAGAAGAA GCAAAGTAAT GAAAAACATG CAACAGAAGA
          AAAGGTCTCA GCTGCAGAAG AGGGACACGA GA--CATCTT GCTGTATCCT
          CATTGGTCTG CCTCCCAAAC GGGAACAGTT TTACATTCCT CTTGGGAAGG
          GGACACGGGG AAGGGCTCAG GGGAGCAAGC AGAGATGCCC TCGCATACAA
          AACCCCTCAG GGGGGCTGCA CAGGCAGCCC CAGTGAAACA CCTTGGGCGA
          AGGCAGCGGA GGGAGCACAC CCCGCCCGTG CCCTGGCCAT GCACACAACA
          TGTGCATGTC ACAACCATTT GTCTGCATGA ATGAGAACAC A-GAGCACGA
          GCCAGCGGTG AAGGTGAAAA GAACACACCC AGAGGGAAGA GCGTGCTCTT
          CAGATCAGTT CTGAGAAACA ACAGAGGAAA ATATTAAAAC AAACTCCCCA
          TCAAAAAA-C CTCCAAAGGA TCACCCCTGC AGAAAGCAAA CCACCACGTA
          CTCCAGGGAA TCCAGGCTGG CCAGGGGGAC CACGTTCTCC TTTCAAGCCA
          GCTGTACCCT AATTTTTGGA AAGTATAAGT GTACTTCTTG CCTGGCTGGC
          AAGACAGAAC ACATCATCTT CTCTGAATAT TTTGTAACTG GGATTTAGCA
          CAGGTATCTG TCAGATTGAC GAAAGTGGAT TATTTCTACT GAGTTCAATG
          GAAACAGAAC TAAGTTCCTT GTGGAACAGC ACATGGAAAT CACAGCTAGT
          GTGCA-TGCA GCTGACTGGA ACATGTGGGC CATGTTTCCA GTAGTGGATC
          TGGGAGCAGA TGTGAGCTCC ACATTCAGCT CTGTACCCAG ACTGGCTGAA
          CTCTTATCAG TGCAAGGTTT TGAAGCATTA GTTTCCACAA GAGGAGAAAG
          ATGCTGCAAC AGACTTGAAT CTTGTCTTAA CCATTTCCAC TTGGATAACT
          GTGCAGCTGA AGATTATATT TCCAACTACG GCATAGGATT TGACCCGGCA
          GAGAATGAAT TTGACTATGG CTTATGCAAT GAAGTAGTTA ACGTAGCCTG
          CTCGCCTAAA CCTGATGCTT TCAACCCATG TGAAGATATC ATGGGATACA
          ATGTTCTGAG AGTCCTGATA TGGTTCATCA ACATCCTCGC TATTACTGGG
          AACACCGTGG TCCTCATTAT TTTAATAAGC AGCCAATACA AGCTCACTGT
          TCCTCGCTTT CTCATGTGCA ATCTGGCCTT TGCAGACCTC TGCATCGGGA
          TCTACCTGCT GCTCATCGCC TCGGTGGACG CCCGCACCAG CGGGCACTAC
          TACAACCACG CCATAGACTG GCAAGGAAGA ATGTCTTTAT AGCATGTGCC
          AAACGGTTTT AAATCTCGTC CTAAACTAAT TGGTATCGTA CCGGGTTCCG
          TCGTTCACTG ACCAAATGTA AGCTGTGTAA GTTCCAGTGC TTGCTGATTT
          TAGGTGATTA TGGATA---- TTCTTTCTTA ATGAAAATAT CACTGCGTGG
          GGGGG----- TCGGCCCCTG GCTTGTTTGA ACTTTATCAA GACTCTTTGT
          AAATCGTTGG TACTTCAATC ATGCTTTCCC TGAGCTCCCC CGGGCTCGGG
          ATCGGGATGC TCCGAGCCCG TCTGTGAGCA TGCTTTGCTG CTGCCCAGCT
          GTACCCGAAA GTTAGGCCTC CTGGCTCCAA TGTTGCTGTT GTCTAGAGAT
          CTCTCTCTCT ----GCAGGT TACCACCAAT CCTAACACCA TCTCCCCCAT
          CAGCTTATCC AACAGTCACT ACGGTGTGGC AGGACAATGA CAGATACCAT
          CCAAAGCCAG TTTTGCACAT GGTTTCATCA GAGCATTCAA CAGACCTCAA
          TGAGAATTAT AATAAATCAA CAGAACCTTC AGGGAAGAAC GAACCCAGCG
          AACACGCGGA GAAGAGGCTG GAGCGCAACT TAAGTTTTGA GATCAAGAAG
          GTACCTCTTC AGGAGGGACC ACGAAGCTTT GATGGGAACT CCCTGTTGAA
          CAGGGGACAT GCAATTAAAA TTAAGCCTGT GTCATCCTGT GTAATTGATA
          AGAGCTTTAA GCCACAGGAA CAGATTTCAG GGGATTCATT TGTAGATGCT
          TCTCAAAACT CATGTATGGA ATACAGCGTG CCACAGTCTA ACACAGCCTT
          AATACCTTCA CCAGAAAGTC TGGAGAGCCA GCAGGTGTCT GATACCCCAC
          CCAGACCAGA TCGTCTGCCT CTGACAGAGA AGGGACACGC CACGTGGTCA
          CTACATGGGC CTGAAAATGC ACTGCGTACG TCCGTGTCTG AAGAGTTGTC
          TTCAGACACC TTGTGTCACG GTGTTCAAAC TCTCTCTCTA GCATCAAACA
          CCCCAGTTGA ACATCCTTCC AGTGATAATG TTGATCATAC TCCTCTTTCT
          GTTCGAGCAC CCCTCTGTTT TACTAATCCT CTCCATTCAG ATGATTCTGA
          CACGGATGAG ATGAACTTTG ACGGAGCCAT GAGCAAAAGC GCGTCCAATG
          TGTCAACCGC AAGTGCCACA GTCTCTGCTG CCGTTTACAG ACAAAGATTC
          TAATGTCAGA GGAGCAGCTG TTCACCTGCT GCAGTTCTTG GCTTCAAAAA
          TAAAAGCGGA ACAGATTGCT CCATTTTTTC CTTTGGTAAG TGCCCATCTC
          TCTAGTGCCA TGACTCATAT CAGTGAGGGA ATTCAGGAAG ATTCATTGAA
          AATCTTGGAC GTTTTATTGG AAGCATACCC AGCTCTTCTT ACAGACCGCA
          GCGTTATATT GTTGAAGAAT TTTGTAGAGC TTATTTCTCA CCAGCAACTC
          TCAAAAAGAC TGAAAAGCAG GGACAAACTT TCCTGGATGC TCTCTGTTAA
          CCCGAATCGC AGAGTAACTT CTCAGCAGTG GAGGTTGAAT GTACTTACCA
          GGCTCAAGAA GTTTCTCCAA GCAGTGGTAG ATGGATCCAG TGGTACGGAG
          GATGAAGGGC TTCAAGAGCA GAAGGACAAC TCTCATTCTG TGAGGAACCC
          AATATGTATT AGTTGGAAGC TCCATGCAAA TAATCAGCAA CATATACAAC
          TGTTTGAAAG TGGTGGCTTA CGACCAA
A_barb010 CTCCAGCCAC GGGACAGAAC AAAAGTTGCA ACAGTGATGA TGCTTTATCT
          TCCACAACTT ACTCTAGCAA CACTTCCGCG GATGCCAATA ATGAAATCTG
          CTTCAAAGAG GCCTGAAAAG AAGATTTTTC TCTTTTCAAA TTCTGAGTCA
          CTGATTTTGA AACTG----- ---------- ---------- ----------
          --GCCAACTC ATTGCATTTG TGACTGTGGT TTAATTAAAA CCACCTAAGG
          CTGATAATGT CATCATGAAC TCTCACATTC AAAA-TGAAG CTAAAACCTT
          AGCTAAGCCC CATGTCTGAA TGCAGCTTTC CAGTTCATTC AGAGCAGCAT
          AGCACTCAGC ATTTTCCCTC CAACAACA-- ---------- --GAAAACCC
          CTTTCTGGCC TCCCGGAACA TTGCTGCATG GAATACACTG TCACTCCTAC
          TGCAAACTTA TTTAAGAGAC AATAGGAGCC AAGGGCAAGG TTGGTGGGCG
          CTGGAAGTAA AGAAGCAGGC AGGATGGCCT TTAGTGGTGT GCTGAACCCC
          TGCTGGTCTC CTCTTTCCTC CTTCACCGAT CACTTGTGTT CTCATGCCTT
          GATGATAACA AAAATCGCAT CAGCCTGGAT TGGCTATTGC TGCTGCTTTT
          ---CTTCCTG GAGGGGTCTG GTGGCTTCCT CAGTCAAGGG G-AAGCAAGT
          TCCCTGTGGA ACTGGGATGA CTCCTTGCTG GCATCTTCAA TTCCTGCTGA
          GCATGTCCCT TATCCCCCTA ATATGAGTTG GCACGACATA TGCAGGAATT
          CACTCAGGTT CACATGAGAA TGATGGCTCA GAGTTTTCAG AATATCAGTG
          TTACTGCTGC AAATCCAGTA CCCTTCATCA ATGGCCTACC CTTTGAGCCT
          GCTCTCTTCT CACACGTGTC ACATGCTGCA TATAACTGCA ATCCAGAAGT
          GGAAAACTTC AAGGAAACTA TTCAGCAGTT GGAAGGTCGC CTGGTAAGAC
          AGGATCACCA AATCAGGGAA CTCATCGCTA AAATGGAGAC TCAGAACACT
          CACATGGCAG AGCTCAGACG TACTATCCGA AATTTGGAGG GAAAGATTAC
          GGAAATGGAG GCCCAGCAAT GTAACGGTAT TTATATCTGG AAGATTGAGA
          ACTTCAGCGG ACTGCAGAAA GCCCAGGAAG AAGAGAGACC CGTAGTGATG
          CACAGCCCTG GCTTCTATAC GGGGAAGCCT GGCTACAAGC TGTGCCTGCG
          CCTGCATATC CAGTTACCAA ATGCTCAGCG CTGCGCTAAT TTTATCCAGT
          TACCTCCCTG GTCTCCTCGT GGAGGATGTG AAAGGTGCTT CTTTCTTCTG
          CTTTGGATTT ACTTGGATCA TTCTAGCACT GCCAGTGCTT TCTCGAAGAC
          GTTTGAGTAA CTTTCCAATT GTACTATAAA ACTGTGCTGC GCTCAATTGG
          AGGATTGAAC ATTTGCTGTG TGGTGAGTGT GAGGAACCAT CTGATGGTCC
          CCTCTGGAGG AGAAAGAAGA TTCTTT---- ---------A GAGAGACATT
          TTTAGATGGA GTCATTGACT TCTAGAATTC TACTTCTTTT GGGTTTTTGG
          ATTTTTTT-- -CCCTCCAAA GGTGGAGAAA CCACCATCCA AGGTAAGGAG
          AGATCTAAGG AGCCTAAGCT ATGGCTCCTG CAGCAAAAGC CATAGGGTGA
          CTCACCTGAG ATACAGCCTT GGCTGGAGTC ACCATACTTT CCAGAGCTCT
          GTGCTGAAGA GCAGCTCTCA GTGAAGCATT GTTCTCCCTC TGCAGGGCTG
          GATGGACTGG CTGAGCGCTG TGCCCGCCGT AAGTGTACAT GTATCTTCAT
          AAATGCAGAG CACCAATGTT ATATTGCAAC GTTAAGGTTG CATTTGGTAA
          AAGTCCATGC CTCATTTCCC TCCAAATCCT ATCATTATGT CCCACATACA
          CTAAGAGCCT TAAGCAAAAT AAATGTATTT TTGAGAGCCC ACTACACAAC
          ACAAGGTGTC AGTT--CAGT CTCAATCTGT CATTTTATTA CTAAAACAGA
          ACGATATAAC ATTGTACAGG TTGGCAGTAC CACAGTAATT TTCCACTTGA
          CTGAGACTCC CTTTAAAAGC TCTTAGAAAA TAAA---TAC TTAGACCTGC
          ACA-TACAAA TCTTAAAGTG AGACACAGAG AAATCATATC ACACTTAAGC
          ACTACTTGAG CAGCCAAGCA GGTCATGCTA CCTCTTCCAG ATACATTCTA
          CCATGCCATC ATGGGTGTTG CCTTCTCCTG GATCATGGCC TTGGCGTGTG
          CAGCTCCCCC ACTTTTTGGC TGGTCCAGGT AGGGAAGGCA CTGG-TCCAA
          CATCGGAGTG -GGGGAGCCT GGCTGTTGGC TCAGCTGTGG CTTCCAGCCG
          GTCTCCTCTG CTGAGTGCTG AT-TGCTGGG CTCACCTTGC AGGTACATCC
          CCGAGGGCAT GCAGTGCTCA TGCGGGATTG ACTATTACAC TCTGAAGCCA
          GAGATCCTAG ATGCTGCCTA TTGTTTTAGG TAATTATGCC TCCACATTCA
          ATATTCTTTC AC-GTCCTAC CATCCTGGGA GGTGTCATGC AGTTGTTTGT
          CATGTTTCTT TACAGTTGGC ATTCACACAG AACGCAGACC CTCGCTCTCA
          GAGCCAGGGG G--TGTGTGC AG-AGCTTGC TGCGTGGCAG TCTCCAGTCC
          C--AGAGA-G GGGACAGATT GCTGTGACCT TAGA--GCAG AAGCTCAGTT
          CCATCTGGGA TGATTACGAG ATCCATTAGC CCCATAGTTA CAGCCAAATT
          GT-CACCTTC ACTTTGCTCA CCTACTCAGA GAGTCTCCTC TGTAGGATCT
          GGAGAAAAGC ACTTGACTAG TCCTCCAGGG AAACTGTTCA CTTT----GT
          ATGAGCAAGT CCTGCCATGT CTAAGCATCC AATTTCACTT GCAGCATAAG
          CTACTACTGA TTTGATTTTG TTGAGAATTT TTGTGACTCA GACCG-----
          CCTGTAAAGG ATCATTCAGG GAGCAAGCAC CTGGATTATT TTTATTCCCT
          GTGTTTTCAG TGTAGGGTTT AGTGAGTGTG CGGTCAGGAA GAGTAGAGTG
          ATGGGGGGAA ATTTTATGAT TGTTGTTAGG AGGAGGCTGG TAGTTAGTGA
          GGATCCTTGG AGGACTTCTG GAAATCAAAA GTGGAATGGG ACTAGGCCTA
          GTTTAATCGC GATGGCTGTG GTTAATACTG TAGACGAGAT TGGGTGAGTT
          AATTGGGTGA TGTCCCATTG TCCGGTGTGT CATGCATTAG TTATGCTGGA
          GAATAGTAGT AGGGTTGAGG CGGTTGCTTG TACCAGGAAG TATTTGGTTG
          CTGCTTCGAT TGCTCGGGGG TGGTGGGATT TTGAGATTAG TGGGAGAATA
          GCTAGTGTGT TGATTTCAAG GCCGGTTCAG GCTATGACTC AATGGTTGCT
          TGAGATTGTG ATGGTTGTTC CTAGAATTAA GCTGATGGTG AAGATTAGTT
          TTGCTTTGGA GACTGAGGAT CATTAATGGG ATTGGGTCTG TTTCTGGTGC
          CCCAGGTGGC CTCTTCCTTG CTGTGCTTCT AAGAACTGCA TTTTGTTCTC
          AGGAAGACAG CATTAAATTT TTCCCTTTTT T-GAACTGGT TGGTTGACAC
          AG-------- -----TCTAA ATGTGCGCCA GAGGACGAAC CTTGCTGTCT
          GGCACCAGTA ACTGGCTCCA AGGAGAAGTC TCGCCCCATT TCCCTCATAC
          ACTGGAGAAT ATGAAGGAGC TTAACCCCAC TGAACCATGC TCTTATTCTA
          ATTCTT-ATC TACAAGACCT CAAACATCAA GAAAGCAGGA GCTTGGGGTG
          TTTTACAGTT TCAGATTGCA AGTGGAATTT GGGAATCACT TTTCAGCTTG
          CTGGTATCTC CCATAACTAA GAAGGTTGTA GCAGTGCAAA CAACCTGG-A
          AAAACACAGA CCACATTTTC AACCCCACTT CTTCAAAAAG GTTTTCTCAT
          TTACATTGCT TTCACTCGAG CCTAATTCTC TATGCAACCT GTCATGAGAC
          TTTCCCTTAC CGACACTTCC TGGGATTTAT TTTCTT-ACT CCTCCACTGC
          TACCCT--AC CCTTACCT-G CTCAGCCATA GTATTCATCA CCCCCATCCC
          AGAGCAGAAT CTTTACTACT CACCAGAACA TGAAGAACTT TGAC-TTAAA
          CATCCATCTG GAACCTCAGT ACTGACACAT TCTGGAAATG CATTTTGCAT
          TTTTGAAGTG GAGAGAAGAA GCAAAGTAAT GAAAAACATG CAACAGAAGA
          AAAGGTCTCA GCTGCAGAAG AGGGACACGA GA--CATCTT GCTGTATCCT
          CATTGGTCTG CCTCCCAAAC GGGAACAGTT TTACATTCCT CTTGGGAAGG
          GGACACGGGG AAGGGCTCAG GGGAACAAGC AGAGATGCCC TCGCATACAA
          AACCCCTCAG GGGGGCTGCA CAGGCAGCCC CAGTGAAACA CCTTGGGCGA
          AGGCAGCGGA GGGAGCACAC CCCGCCCGTG CCCTGGCCAT GCACACAACA
          TGTGCATGTC ACAACCATTT GTCTGCATGA ATGAGAACAC A-GAGCACGA
          GCCAGCGGTG AAGGTGAAAA GAACACACCC AGAGGGAAGA GCGTGCTCTT
          CAGATCAGTT CTGAGAAACA ACAGAGGAAA ATATTAAAAC AAACTCCCCA
          TCAAAAAA-C CTCCAAAGGA CCACCCCTGC AGAAAGCAAA CCACCACGTA
          CTCCAGGGAA TCCAGGCTGG CCAGGGGGAC CACGTTCTCC TTTCAAGCCA
          GCTGTACCCT AATTTTTGGA AAGTATAAGT GTACTTCTTG CCTGGCTGGC
          AAGACAGAAC ACATCGTCTT CTCTGAATAT TTTGTAACTG GGATTTAGCA
          CAGGTATCTG TCAGATTGAC GAAAGTGGAT TATTTCTACT GAGTTCAATG
          GAAACAGAAC TAAGTTCCTT GTGGAACAGC ACATGGAAAT CACAGCTAGT
          GTGCA-TGCA GCTGACTGGA ACATGTGGGC CATGTTTCCA GTGGTGGATC
          TGGGAGCAGA TGTGAGCTCC ACATTCAGCT CTGTACCCAG ACTGGCTGAA
          CTCTTATCAG TGCAAGGTTT TGAAGCATTA GTTTCCACAA GAGGAGAAAG
          ATGCTGCAAC AGACTTGAAT CTTGTCTTAA CCATTTCCAC TTGGATAACT
          GTGCAGCTGA AGATTATATT TCCAACTACG GCATAGGATT TGACCCGGCA
          GAGAATGAAT TTGACTATGG CTTATGCAAT GAAGTAGTTA ACGTAGCCTG
          CTCACCTAAA CCTGATGCTT TCAACCCATG TGAAGATATC ATGGGATACA
          ATGTTCTGAG AGTCCTGATA TGGTTCATCA ACATCCTCGC TATTACTGGG
          AACACCGTGG TCCTCATTAT TTTAATAAGC AGCCAATACA AGCTCACTGT
          TCCTCGCTTT CTCATGTGCA ATCTGGCCTT TGCAGACCTC TGCATCGGGA
          TCTACCTGCT GCTCATCGCC TCGGTGGACG CCCGCACCAG CGGGCACTAC
          TACAACCACG CCATAGACTG GCAAGGAAGA ATGTCTTTAT AGCATGTGCC
          AAACGGTTTT AAATCTCGTC CTAAACTAAT TGGTATCGTA CCGGGTTCCG
          TCGTTCACTG ACCAAATGTA AGCTGTGTAA GTTCCAGTGC TTGCTGATTT
          TAGGTGATTA TGGATA---- TTCTTTCTTA ATGAAAATAT CACTGCGTGG
          GGGG------ TCGGCCCCTG GCTTGTTTGA ACTTTATCAA GACTCTTTGT
          AAATCGTTGG TACTTCAATC ATGCTTTCCC TGAGCTCCCC CGGGCTCGGG
          ATCGGGATGC TCCGAGCCCG TCTGTGAGCA TGCTTTGCTG CTGCCCAGCT
          GTACCCGAAA GTTAGGCCTC CTGGCTCCAA TGTTGCTGTT GTCTAGAGAT
          CTCTCTCTCT ----GCAGGT TACCACCAAT CCTAACACCA TCTCCCCCAT
          CAGCTTATCC AACAGTCACT ACGGTGTGGC AGGACAATGA CAGATACCAT
          CCAAAGCCAG TTTTGCACAT GGTTTCATCA GAGCATTCAA CAGACCTCAA
          TGAGAATTAT AATAAATCAA CAGAACCTTC AGGGAAGAAC GAACCCAGCG
          AACACGCGGA GAAGAGGCTG GAGCGCAACT TAAGTTTTGA GATCAAGAAG
          GTACCTCTTC AGGAGGGACC ACGAAGCTTT GATGGGAACT CCCTGTTGAA
          CAGGGGACAT GCAATTAAAA TTAAGCCTGT GTCATCCTGT GTAATTGATA
          AGAGCTTTAA GCCACAGGAA CAGATTTCAG GGGATTCATT TGTAGATGCT
          TCTCAAAACT CATGTATGGA ATACAGCGTG CCACAGTCTA ACACAGCCTT
          AATACCTTCA CCAGAAAGTC TGGAGAGCCA GCAGGTGTCT GATACCCCAC
          CCAGACCAGA TCGTCTGCCT CTGACAGAGA AGGGACACGC CACGTGGTCA
          CTACATGGGC CTGAAAATGC ACTGCGTACG TCCGTGTCTG AAGAGTTGTC
          TTCAGACACC TTGTGTCACG GTGTTCAAAC TCTCTCTCTA GCATCAAACA
          CCCCAGTTGA ACATCCTTCC AGTGATAATG TTGATCATAC TCCTCTTTCT
          GTTCGAGCAC CCCTCTGTTT TACTAATCCT CTCCATTCAG ATGATTCTGA
          CACGGATGAG ATGAACTTTG ACGGAGCCAT GAGCAAAAGC GCGTCCAATG
          TGTCAACCGC AAGTGCCACA GTCTCTGCTG CCGTTTACAG ACAAAGATTC
          TAATGTCAGA GGAGCAGCTG TTCACCTGCT GCAGTTCTTG GCTTCAAAAA
          TAAAAGCGGA ACAGATTGCT CCATTTTTTC CTTTGGTAAG TGCCCATCTC
          TCTAGTGCCA TGACTCATAT CAGTGAGGGA ATTCAGGAAG ATTCATTGAA
          AATCTTGGAC GTTTTATTGG AAGCATACCC AGCTCTTCTT ACAGACCGCA
          GCGTTATATT GTTGAAGAAT TTTGTAGAGC TTATTTCTCA CCAGCAACTC
          TCAAAAAGAC TGAAAAGCAG GGACAAACTT TCCTGGATGC TCTCTGTTAA
          CCCGAATCGC AGAGTAACTT CTCAGCAGTG GAGGTTGAAT GTACTTACCA
          GGCTCAAGAA GTTTCTCCAA GCAGTGGTAG ATGGATCCAG TGGTATGGAG
          GATGAAGGGC TTCAAGAGCA GAAGGACAAC TCTCATTCTG TGAGGAACCC
          GATATGTATT AGTTGGAAGC TCCATGCAAA TAATCAGCAA CATATACAAC
          TGTTTGAAAG TGGTGGCTTA CGACCAA
A_doro011 CTCCAGCCAC GGGACAGAAC AAAAGTTGCA ACAGTGATGA TGCTTTATCT
          TCCACAATTT ACTCCAGCAA CACTTCCGTG GATGCCAATA ATGAAATCTG
          CTTCAAAGAG GCCTGAAAAG AAGATTTTTC TCTTTTCAAA TTCTGAGTCA
          CTGATTTTGA AACTG----- ---------- ---------- ----------
          --GCCAACTC ATTGCATTTG TGACTGTGGT TTAACTAAAA CCACCTAAGG
          CTGATAATGT CATCATGAAC TCTCACATTC AAAA-TGAAG CTAAAACCTT
          AGCTAAGCCC CATGTCTGAA TGCAGCTTTC CAGTTCATTC AGAGCAGCAC
          AGCACTCAGC ATTTTCCCTC CAACAACA-- ---------- --GAAAACCC
          CTTTCTGGCC TCCCGGAACA TTGCTGCATG GAATACACTG TCACTCCTAC
          TGCAAACTTA TTTAAGAGAC AATAGGAGCC AAGGGCAAGG TTGGTGGGCG
          CTGGAAGTAA AGAAGCGGGC AGGATGGCCT TTAGTGGTGT GCTGAACCCC
          TGCTGGTCTC CTCTTTCCTC CTTCACCGAT CACTTGTGTT CTCATGCCTT
          GATGATAACA AAAATCGCAT CAGCCTGGAT TGGCTATTGC TGCTGCTTTT
          ---CTTCCTG GAGGGGTCTG GTGGCTTCCT CAGTCAAGGG G-AAGCAAGT
          TCCCTGTGGA ACTGGGATGA CTCCTTGCTG GCATCTTCAA TTCCTGCTGA
          GCATGTCCCT TATCCCCCTA ATATGAGTTG GCACGACATA TGCAGGAGTT
          CACTCAGGTT CACATGAGGA TGATGGCTCA GAGTTTTCAG AATATCAGTG
          TTACTGCTGC AAATCCAGTA CCCTTCATCA ATGGCCTACC CTTTGAGCCT
          GCCCTCTTCT CACACGTGTC ACATGCTGCA TATGACTGCA ATCCAGAAGT
          GGAAAACTTC AAGGAAACTA TTCAGCAGTT GGAAGGTCGC CTGGTAAGAC
          AGGATCACCA AATCAGGGAA CTCATCGCTA AAATGGAGAC TCAGAACACT
          CACATGGCGG AACTCAGACG TACTATCCGA AATTTGGAGG GAAAGATTAC
          GGAAATGGAG GCCCAGCAAT GTAACGGTAT TTATATCTGG AAGATTGAGA
          ACTTCAGCGG ACTGCAGAAA GCCCAGGAAG AAGAGAGACC CGTAGTGATG
          CACAGCCCTG GCTTCTATAC GGGGAAGCCT GGCTACAAGC TGTGCCTGCG
          CCTGCATATC CAGTTACCAA ATGCTCAGCG CTGCGCTAAT TTTATCCAGT
          TACCTCCCTG GTCTCCTCTT GGAGGGTGTG AAAGGTGCTT CTTTCTTCTG
          CTTTGGATTT ACTTGGATCA TTCTAGCACT GCCAGTGCTT TCTCGAAGAT
          GTTTGAGTAA CTTTCCAATT GTACTATAAA ACTGTGCTGT GCTCAATTGG
          AGGATTGAAC ATTTGCTGTG TGGTG----T GAGGAACCAT CTGATGGTCC
          CCTCTGGAGG AGAAAGAAGA TTCTTT---- ---------A GAGAGACATT
          TTTAGATGCA GTCATTGACT TTTAGAATTC TACTTCTTTT GGGTTTTTGG
          ATTTTTTT-- -CCCTCCAAA GGTGGAGAAA CCACCATCCA AGGTAAGGAG
          AGATCTAAGG AGCCTAAGCT ATGGCTCGTG CAGCAAAAGC CATAGGGTGA
          CTCACCTGAG ATACAGCCTT GGCTGGAGTC ACCGTACTTT CCAGAGCTCT
          GTGCTGAAGA GCAGCTCTCA GTGAAGCATT GTTCTCCCTC TGCAGGGCTG
          GATGGACTGG CTGAGCGCTG TGCCCACCGT AAGTGTACAT GTATCTTCAT
          AAATGCAGAG CACCAATGTT ATATTGCAAT ATTAAGGTTG CATTTGGTAA
          AAGTCCATGC CTCATTTCCC TCCAGTTCCT ATCATTATGT CCCACATACA
          CTAAGAGCCG TAAGCAAAAT AAATGTATTT TTGAGAGCCC ACTACACAAC
          ACAAGGTGTC AGTT--CAGT CTCAATCTGT CATTTTATAA CTAAAACAGA
          ACGATATAAC ATTGTACAGG TTGGCAGTAC CACAGTACTT TTCCACTCGA
          CTGAGACTCC CTTTAAAAGC TCTTAGAAAA TAAA---TAC TTAGACCTGT
          ACA-TACAAA TCATAAAGTG AGACACAGAG AAATCATATC ACACTTAAGC
          ACTACTTGAG CAGCCAAGCA GCTCATGCTG CCTCTTCCAG ATACATTTTA
          CCATGCCATC ATGGGTGTTG CCTTCTCTTG GATCATGGCC TTGGCGTGTG
          CAGCTCCCCC ACTTTTTGGC TGGTCCAGGT AGGGAAGGCA CTGG-CCCAA
          CATCGGAGTG -GGGGAGCCT GGCTGTTGGC TCAGCTGTGG CTTCCAGCCG
          GTCTCCTCTG CTGGGTGCTG AT-CGCTGGG CTCACCTTGC AGGTACATTC
          CCGAGGGCAT GCAGTGCTCA TGCGGGATTG ACTATTACAC TCTGAAGCCA
          GAGGTCCTAG ATGCTGCCTA TTGTTTTAGG TAATTATGCC TCCACATTCA
          ATATTCTTTC AC-GTCCTAC CGTCCTGGGA GGTGTCATGC AGTTGTATGT
          CATGTTTCTT TACAGTTGGC ATTTACACAG AATGCAGACC CTCGCTCTCA
          GAG------- ---------- -----GTTGC TGCGTGGCAG TCTCCAGTCC
          CACAGAGA-G GGGGCAGATT GCTGTGACCT TAGA--GCAG AAGCTCAGTT
          CCATCTGGGA TGGTTACCAG ATGCATCAGC CCCATACTTA CGGCCAAATT
          AT-CACCTTC ACTTTGCTCA CCTACTCAGA GAGTCTGCTC TGTAGGACCT
          GGAGAAAAGC ACTTGACTAG TCCTCCAGGG AAACTGTTCA CTTT----CT
          ATGAGCATGT CCTGCCATGT CTAAGCATCC AATTTCAGTT GCAGCATAAG
          CTACTACTGA TTTGATTTTG TTGAGAATTT TTGTGCCTCA GACTTGCCTG
          CCTGTAAAGG ATCATTCAGG GAGCAAGCGC CTGGATTATT TTTATTCCCT
          GTGTTGTCAG TGTTGGGTTA AGTGAATGTG CGGTTAGGAA GAGTAGGGTG
          ATGGGAGGGA ATTTTATGAC TGTTGAAAGG AGGAGGCTGG TGGTTAGCGA
          GGATCCTTGA AGAACTTCTG GGAATCAGAA GTGGAATGGG GCTAGGCCTA
          GTTTGATTGC AATAGCTGTG GTTAATACTG TGGATGAGAT GGGGTGAGTT
          AATTGGGTGA TATCTCATTG TCCGGTGTGT CATGCGTTGG TTATGCTGGA
          GAATAGTACC AGGGTTGAGG CGGTTGCTTG GACTAGGAAG TACTTAGTTG
          CTGCTTCAAT TGCTCGGGGA TGGTGAGATT TTGAGATTAG AGGGAGGATG
          GCTAGTGTGT TGATTTCAAG GCCAGTTCAG GCTATAACTC AGTGGTTGCT
          TGAGATTGTA ATGGTTGTTC CTAGAATTAG GCTAATGGTG AAGATTAGTT
          TTGCCTTGGA GACTGAGGAT CATTAATGGG ACTGGGTCTG TTTCTGGTGC
          CCCAGGTGGC CTCTTCCTTG CTGTGCTTCT AAGAACTGCA TTTTGTTCTC
          TGGAAGACAG CATTAAATTT TTCCCTTTTT T-GAACTGGT TGGTTGACAC
          AG-------- -----TCTAA ATGTGCGCCA GAGGATGAAC CTTGCTGTCT
          GGCACCAGTA ACTGGCTCCA AGGAGAAGTC TCACCCCATT TCCCTCATAC
          ATTGGAGAAT ATGAAGGAGC TTAACCCCAC TGAACCAGGC TCTTATTCTA
          ATTCTT-ATC TACAAGACCT CAAACATCAA GAAAGCAGGA GCTTGGGGTG
          TTTTACAGTT TCAGATTGCA AGTGGAATTT GGGAATCACT TTTCAGCTTG
          ATGGTATCTC CCATAACTAA GAAGGTTGTA GCAGTGCAAA CAACCTGG-A
          AAAACAGAGA CCACATTTTC AACCCCACTT CTTCAAAAAG GTTTTCTCAT
          TTACATTGCG TTCACTCAAG CCTAATTCTC TGTGCAACCT GTCACGAGAC
          TTTCCCTTAC CGACACTTCC TGGGATTTAT TTTCTT-ACT CCTCCACTGC
          TACCCT--AC CCCTAACTTG CTCAGCAAGA GTATTCATCA CCCCCATCCC
          AGATCAGAAT CTTTATTACT CACCGGAACA TGAAGAACTT TGAC-TTAAA
          CATCCATCTG GAACCTCAGT ACTGACAAAT TCTGGAAATG CATTTTGCAT
          TTTTGAAGTG GAGACAAGAA GCAAAGTAAT AAAAAACATG CAACAGAAGA
          AAAGGTCTCA GTTGCAGAAG AGGGACACGA GAGACATCTT GCTGTATCCT
          CATTGGTCTG CCTCCCAAAT GGGAACAGTT TTTCATTCCT CTTGGGAAGG
          GGACACAGGG AAGGGCTCAG GGGAGCAAGC AGAGATGCCC TCGCGTACAA
          AACCCCTCAG GGGGGCTGCA GAGGCAGCCC CAGTGAAACA CCTTGGGCGA
          AGGCAGCGGA GGGAGCGCAC CCCGACCATG CCCTGGCCAT GCGCACAACA
          TGTGCATGTC ACAACCATTT GTCTGCATGA ATGAGAACAC A-GAGCACGA
          GCCAGCGGTG AAGGTGAAAA GAACACACCC AGAGGGAAAA GCGTGCTCTT
          CGGATCAGTT CTGAGAAACA ACAGAGGAAA ATATTAAAAC AAACTACCCA
          TCAAAAAA-C CTCCAAAGGA CCACCCCTGC AGAAAGCAAA CCACCACGTA
          CTCCAGGGAA TCCAGGCTGG CCAGGGGGAC CACGTTCTCC TTTCAAGCCA
          GCTGTACCCT AATTTTTGGA AAGTATAAGT GTACTTCTTG CCTGGCTGGC
          AAGACAGAAC ACATCATCCT CTCTGAATAT TTTGTAACTG GGATTTAGCA
          CAGGTATCTG TCATGTTGAC GAAAGTGGAT TATTTCTACT GAGTTCAATG
          GAAACAGAAC TAGGTTCCTT GTGGAATAGC ACATGGAAAT CACAGCTACC
          GTGCAATGCA GCTGACTGGA ACATGTGGGC CATGTTTCCA GTAGTGGATC
          TGGGAGCAGA TGTGAGCTCC ACATTCAGCT CTGTACCCAG ACCAGCTGAA
          CTCTTATCAG TGCAAGGTTT TGAAGCATTA GTTTCCACAA GAGGAGAAAG
          ATGCTGCAAC AGACTTAAAT CTTGTCTTAA CCATTTCCAC TTGGATGACT
          GTGCAGCTGA AGATTATATT TCCAACTACG GCATAGGATT TGACCCGGCA
          GAGAATGAAT TTGACTATGG CTTATGCAAT GAAGTAGTTA ACGTAGTCTG
          CTCACCTAAA CCTGATGCTT TCAACCCATG CGAAGATATC ATGGGATACA
          ACGTTCTGAG AGTCCTGATA TGGTTCATCA ACATCCTCGC TATTACTGGG
          AACACCGTGG TCCTCATTAT TTTAATAAGC AGCCAGTACA AGCTCACTGT
          TCCTCGCTTT CTCATGTGCA ATCTGGCCTT TGCAGACCTC TGCATCGGGA
          TCTACCTGCT GCTCATCGCC TCGGTGGACG CCCGCACCAG CGGGCACTAC
          TACAACCACG CCATAGACTG GCAAGGAAGA ATGTCTTTAT AGCATGTGCC
          AAACGGTTTT AAATCTCGTC CTAAACTAAT TGGTATCGTA CCGGGTTCCG
          TCGTTCACTG ACCAAATGTA AGCTGTGTAA GTTCCAGTGC TTGCTGATTT
          TAGGTGATTA TGGATA---- TTCTTTCTTA ATGAAAATAT CGCTGCGTGG
          GGGGGGG--- TTGGCCCCTG GCTTGTTTGA ACTTTATCAA GACTCTTTGT
          AAATCGTTGG TACTTCAATC ATGCTTTCCC TGAGCTCCCC CGGGCTCGGG
          ATCGGGATGC TCCGAGCCCG TCTGTGAGCA TGCTTTGCTG CTGCCCAGCT
          GTACCCGAAA GTTAGGCCTC CTGGCTCCAA TGTTGCTGTT GTCTAGAGAT
          CTCTCTCTCT ----GCAGGT TACCACCAAT CCTAACACCA TCTCCCCCAT
          CAGCTTATCC AACAGTCACT ACGGTGTGGC AGGACAATGA CAGATACCAT
          CCAAAGCCAG TTTTGCACAT GGTTTCATCA GAGCATTCAA CAGACCTCAA
          TGAGAATTAT AATAAATCAA CAGAACCTTC AGGGAAGAAT GAACCCAGCG
          AACACGCGGA GAAGAGGCTG GAGCGCAACT TAAGTTTTGA GATCAAGAAG
          GTACCTCTTC AGGAGGGACC ACGAAGCTTT GATGGGAACT CCCTGTTGAA
          CAGGGGACAT GCAATTAAAA TTAAGCCTGT GTCATCCTGT GTAATTGATA
          AGAGCTTTAA GCCCCAGGAA CAGATTTCAG GGGATTCATT TGTAGATGCT
          TCTCAAAACT CATGTATGGA ATACAGCGTG CCACAGTCTA ACACAGCCTT
          AATACCTTCA CCAGAAAGTC TGCAGAGTCA GCAGGTGTCT GATACCCCAC
          CCAGACCAGA TCGTCTGCCT CTGACAGAGA AGGGACACGC CACGTGGTCA
          CTACATGGGC CTGAAAATGC ACTGCGTACG TCCGTGTCTG AAGAGTTGTC
          TTCAGACACC TTGTGTCACG GTGTTCAAAC TCTCTCTCTA GCATCAAACA
          CCCCAGTTGA ACATCCTTCC AGTGATAATG TTGATCATAC TCCTCTTTCT
          GTTCGAGCAC CCCTCTGTTT TACTAATCCT CTCCATTCAG ATGATTCTGA
          CACGGATGAG ATGAACTTTG ATGGAGCCAT GAGCAAAAGC GCGTCCAATG
          TGTCAACCGC AAGTGCCACA GTCTCTGCTG CCGTTTACAG ACAAAGATTC
          TAATGTCAGA GGAGCAGCTG TTCACCTGCT GCAGTTCTTG GCTTCAAAAA
          TAAAAGCGGA ACAGATTGCT CCATTTTTTC CTTTGGTAAG TGCCCATCTC
          TCTAGTGCCA TGACTCATAT CAGTGAGGGA ATTCAGGAAG ATTCATTGAA
          AATCTTGGAC GTTTTATTGG AAGCATACCC AGCTCTTCTT ACAGACCGCA
          GCGTTATATT GTTGAAGAAT TTTGTAGAGC TTATTTCTCA CCAGCAACTC
          TCAAAAAGAC TGAAAAGCAG GGACAAACTT TCCTGGATGC TCTCTGTTAA
          CCCGAATCGC AGAGTAACTT CTCAGCAGTG GAGGTTGAAT GTACTTACCA
          GGCTCAAGAA GTTTCTCCAA GCAGTGGTTG ACGGATGCAG TGGTACAGAG
          GATGAAGGGC TTCAAGAGCA GAAGGACAAC TCTCATTCTG TGAGGAACCC
          AATATGTATT AGTTGGAAGC TCCATGCAAA TAATCAGCAA CATATACAAC
          TGTTTGAAAG TGGTGGCTTA CGACCAA
A_doro012 CTCCAGCCAC GGGACAGAAC AAAAGTTGCA ACAGTGATGA TGCTTTATCT
          TCCACAATTT ACTCCAGCAA CACTTCCGTG GATGCCAATA ATGAAATCTG
          CTTCAAAGAG GCCTGAAAAG AAGATTTTTC TCTTTTCAAA TTCTGAGTCA
          CTGATTTTGA AACTG----- ---------- ---------- ----------
          --GCCAACTC ATTGCATTTG TGACTGTGGT TTAACTAAAA CCACCTAAGG
          CTGATAATGT CATCATGAAC TCTCACATTC AAAA-TGAAG CTAAAACCTT
          AGCTAAGCCC CATGTCTGAA TGCAGCTTTC CAGTTCATTC AGAGCAGCAC
          AGCACTCAGC ATTTTCCCTC CAACAACA-- ---------- --GAAAACCC
          CTTTCTGGCC TCCCGGAACA TTGCTGCATG GAATACACTG TCACTCCTAC
          TGCAAACTTA TTTAAGAGAC AATAGGAGCC AAGGGCAAGG TTGGTGGGCG
          CTGGAAGTAA AGAAGCGGGC AGGATGGCCT TTAGTGGTGT GCTGAACCCC
          TGCTGGTCTC CTCTTTCCTC CTTCACCGAT CACTTGTGTT CTCATGCCTT
          GATGATAACA AAAATCGCAT CAGCCTGGAT TGGCTATTGC TGCTGCTTTT
          ---CTTCCTG GAGGGGTCTG GTGGCTTCCT CAGTCAAGGG G-AAGCAAGT
          TCCCTGTGGA ACTGGGATGA CTCCTTGCTG GCATCTTCAA TTCCTGCTGA
          GCATGTCCCT TATCCCCCTA ATATGAGTTG GCACGACATA TGCAGGAGTT
          CACTCAGGTT CACATGAGGA TGATGGCTCA GAGTTTTCAG AATATCAGTG
          TTACTGCTGC AAATCCAGTA CCCTTCATCA ATGGCCTACC CTTTGAGCCT
          GCCCTCTTCT CACACGTGTC ACATGCTGCA TATGACTGCA ATCCAGAAGT
          GGAAAACTTC AAGGAAACTA TTCAGCAGTT GGAAGGTCGC CTGGTAAGAC
          AGGATCACCA AATCAGGGAA CTCATCGCTA AAATGGAGAC TCAGAACACT
          CACATGGCGG AACTCAGACG TACTATCCGA AATTTGGAGG GAAAGATTAC
          AGAAATGGAG GCCCAGCAAT GTAACGGTAT TTATATCTGG AAGATTGAGA
          ACTTCAGCGG ACTGCAGAAA GCCCAGGAAG AAGAGAGACC CGTAGTGATG
          CACAGCCCTG GCTTCTATAC GGGGAAGCCT GGCTACAAGC TGTGCCTGCG
          CCTGCATATC CAGTTACCAA ATGCTCAGCG CTGCGCTAAT TTTATCCAGT
          TACCTCCCTG GTCTCCTCTT GGAGGGTGTG AAAGGTGCTT CTTTCTTCTG
          CTTTGGATTT ACTTGGATCA TTCTAGCACT GCCAGTGCTT TCTCGAAGAT
          GTTTGAGTAA CTTTCCAATT GTACTATAAA ACTGTGCTGT GCTCAATTGG
          AGGATTGAAC ATTTGCTGTG TGGTG----T GAGGAACCAT CTGATGGTCC
          CCTCTGGAGG AGAAAGAAGA TTCTTT---- ---------A GAGAGACATT
          TTTAGATGCA GTCATTGACT TTTAGAATTC TACTTCTTTT GGGTTTTTGG
          ATTTTTTT-- -CCCTCCAAA GGTGGAGAAA CCACCATCCA AGGTAAGGAG
          AGATCTAAGG AGCCTAAGCT ATGGCTCGTG CAGCAAAAGC CATAGGGTGA
          CTCACCTGAG ATACAGCCTT GGCTGGAGTC ACCGTACTTT CCAGAGCTCT
          GTGCTGAAGA GCAGCTCTCA GTGAAGCATT GTTCTCCCTC TGCAGGGCTG
          GATGGACTGG CTGAGCGCTG TGCCCACCGT AAGTGTACAT GTATCTTCAT
          AAATGCAGAG CACCAATGTT ATATTGCAGT GTTAAGGTTG CATTTGGTAA
          AAGTCCATGC CTCATTTCCC TCCAGTTCCT ATCATTATGT CCCACATACA
          CTAAGAGCCG TAAGCAAAAT AAATGTATTT TTGAGAGCCC ACTACACAAC
          ACAAGGTGTC AGTT--CAGT CTCAATCTGT CATTTTATAA CTAAAACAGA
          ACGATATAAC ATTGTACAGG TTGGCAGTAC CACAGTACTT TTCCACTCGA
          CTGAGACTCC CTTTAAAAGC TCTTAGAAAA TAAA---TAC TTAGACCTGT
          ACA-TACAAA TCTTAAAGTG AGACACAGAG AAATCATATC ACACTTAAGC
          ACTACTTGAG CAGCCAAGCA GCTCATGCTG CCTCTTCCAG ATACATTTTA
          CCATGCCATC ATGGGTGTTG CCTTCTCTTG GATCATGGCC TTGGCGTGTG
          CAGCTCCCCC ACTTTTTGGC TGGTCCAGGT AGGGAAGGCA CTGG-CCCAA
          CATCGGAGTG -GGGGAGCCT GGCTGTTGGC TCAGCTGTGG CTTCCAGCCG
          GTCTCCTCTG CTGGGTGCTG AT-CGCTGGG CTCACCTTGC AGGTACATTC
          CCGAGGGCAT GCAGTGCTCA TGCGGGATTG ACTATTACAC TCTGAAGCCA
          GAGGTCCTAG ATGCTGCCTA TTGTTTTAGG TAATTATGCC TCCACATTCA
          ATATTCTTTC AC-GTCCTAC CGTCCTGGGA GGTGTCATGC AGTTGTATGT
          CATGTTTCTT TACAGTTGGC ATTTACACAG AATGCAGACC CTCGCTCTCA
          GAG------- ---------- -----GTTGC TGCGTGGCAG TCTCCAGTCC
          CACAGAGA-G GGGGCAGATT GCTGTGACCT TAGA--GCAG AAGCTCAGTT
          CCATCTGGGA TGGTTACCAG ATGCATCAGC CCCATACTTA CGGCCAAATT
          AT-CACCTTC ACTTTGCTCA CCTACTCAGA GAGTCTGCTC TGTAGGACCT
          GGAGAAAAGC ACTTGACTAG TCCTCCAGGG AAACTGTTCA CTTT----CT
          ATGAGCATGT CCTGCCATGT CTAAGCATCC AATTTCAGTT GCAGCATAAG
          CTACTACTGA TTTGATTTTG TTGAGAATTT TTGTGCCTCA GACTTGCCTG
          CCTGTAAAGG ATCACTCAGG GAGCAAGCGC CTGGATTATT TTTATTCCCT
          GTGTTGTCAG TGTTGGGTTA AGTGAATGTG CGGTTAGGAA GAGTAGGGTG
          ATGGGAGGGA ATTTTATGAC TGTTGAAAGG AGGAGGCTGG TGGTTAGCGA
          GGATCCTTGA AGAACTTCTG GGAATCAGAA GTGGAATGGG GCTAGGCCTA
          GTTTGATTGC AATAGCTGTG GTTAATACTG TGGATGAGAT GGGGTGAGTT
          AATTGGGTGA TATCTCATTG TCCGGTGTGT CATGCGTTGG TTATGCTGGA
          GAATAGTACC AGGGTTGAGG CGGTTGCTTG GACTAGGAAG TACTTAGTTG
          CTGCTTCAAT TGCTCGGGGA TGGTGAGATT TTGAGATTAG AGGGAGGATG
          GCTAGTGTGT TGATTTCAAG GCCAGTTCAG GCTATAACTC AGTGGTTGCT
          TGAGATTGTA ATGGTTGTTC CTAGAATTAG GCTAATGGTG AAGATTAGTT
          TTGCCTTGGA GACTGAGGAT CATTAATGGG ACTGGGTCTG TTTCTGGTGC
          CCCAGGTGGC CTCTTCCTTG CTGTGCTTCT AAGAACTGCA TTTTGTTCTC
          TGGAAGACAG CATTAAATTT TTCCCTTTTT T-GAACTGGT TGGTTGACAC
          AG-------- -----TCTAA ATGTGCGCCA GAGGATGAAC CTTGCTGTCT
          GGCACCAGTA ACTGGCTCCA AGGAGAAGTC TCACCCCATT TCCCTCATAC
          ATTGGAGAAT ATGAAGGAGC TTAACCCCAC TGAACCAGGC TCTTATTCTA
          ATTCTT-ATC TACAAGACCT CAAACATCAA GAAAGCAGGA GCTTGGGGTG
          TTTTACAGTT TCAGATTGCA AGTGGAATTT GGGAATCACT TTTCAGCTTG
          ATGGTATCTC CCATAACTAA GAAGGTTGTA GCAGTGCAAA CAACCTGG-A
          AAAACAGAGA CCACATTTTC AACCCCACTT CTTCAAAAAG GTTTTCTCAT
          TTACATTGCG TTCACTCGAG CCTAATTCTC TGTGCAACCT GTCACGAGAC
          TTTCCCTTAC CGACACTTCC TGGGATTTAT TTTCTT-ACT CCTCCACTGC
          TACCCT--AC CCCTAACTTG CTCAGCAAGA GTATTCATCA CCCCCATCCC
          AGATCAGAAT CTTTATTACT CACCGGAACA TGAAGAACTT TGAC-TTAAA
          CATCCATCTG GAACCTCAGT ACTGACAAAT TCTGGAAATG CATTTTGCAT
          TTTTGAAGTG GAGACAAGAA GCAAAGTAAT AAAAAACATG CAACAGAAGA
          AAAGGTCTCA GTTGCAGAAG AGGGACACGA GAGACATCTT GCTGTATCCT
          CATTGGTCTG CCTCCCAAAT GGGAACAGTT TTTCATTCCT CTTGGGAAGG
          GGACACGGGG AAGGGCTCAG GGGAGCAAGC AGAGATGCCC TCGCGTACAA
          AACCCCTCAG GGGGGCTGCA GAGGCAGCCC CAGTGAAACA CCTTGGGCGA
          AGGCAGCGGA GGGAGCGCAC CCCGACCATG CCCTGGCCAT GCGCACAACA
          TGTGCATGTC ACAACCATTT GTCTGCATGA ATGAGAACAC A-GAGCACGA
          GCCAGCGGTG AAGGTGAAAA GAACACACCC AGAGGGAAAA GCGTGCTCTT
          CGGATCAGTT CTGAGAAACA ACGGAGGAAA ATATTAAAAC AAACTACCCA
          TCAAAAAA-C CTCCAAAGGA CCACCCCTGC AGAAAGCAAA CCACCACGTA
          CTCCAGGGAA TCCAGGCTGG CCAGGGGGAC CACGTTCTCC TTTCAAGCCA
          GCTGTACCCT AATTTTTGGA AAGTATAAGT GTACTTCTTG CCTGGCTGGC
          AAGACAGAAC ACATCATCCT CTCTGAATAT TTTGTAACTG GGATTTAGCA
          CAGGTATCTG TCATGTTGAC GAAAGTGGAT TATTTCTACT GAGTTCAATG
          GAAACAGAAC TAGGTTCCTT GTGGAATAGC ACATGGAAAT CACAGCTACC
          GTGCAATGCA GCTGACTGGA ACATGTGGGC CATGTTTCCA GTAGTGGATC
          TGGGAGCAGA TGTGAGCTCC ACATTCAGCT CTGTACCCAG ACCAGCTGAA
          CTCTTATCAG TGCAAGGTTT TGAAGCATTA GTTTCCACAA GAGGAGAAAG
          ATGCTGCAAC AGACTTAAAT CTTGTCTTAA CCATTTCCAC TTGGATGACT
          GTGCAGCTGA AGATTATATT TCCAACTACG GCATAGGATT TGACCCGGCA
          GAGAATGAAT TTGACTATGG CTTATGCAAT GAAGTAGTTA ACGTAGTCTG
          CTCACCTAAA CCTGATGCTT TCAACCCATG CGAAGATATC ATGGGATACA
          ACGTTCTGAG AGTCCTGATA TGGTTCATCA ACATCCTCGC TATTACTGGG
          AACACCGTGG TCCTCATTAT TTTAATAAGC AGCCAGTACA AGCTCACTGT
          TCCTCGCTTT CTCATGTGCA ATCTGGCCTT TGCAGACCTC TGCATCGGGA
          TCTACCTGCT GCTCATCGCC TCGGTGGACG CCCGCACCAG CGGGCACTAC
          TACAACCACG CCATAGACTG GCAAGGAAGA ATGTCTTTAT AGCATGTGCC
          AAACGGTTTT AAATCTCGTC CTAAACTAAT TGGTATCGTA CCGGGTTCCG
          TCGTTCACTG ACCAAATGTA AGCTGTGTAA GTTCCAGTGC TTGCTGATTT
          TAGGTGATTA TGGATA---- TTCTTTCTTA ATGAAAATAT CGCTGCGTGA
          GGGGGGG--- TTGGCCCCTG GCTTGTTTGA ACTTTATCAA GACTCTTTGT
          AAATCGTTGG TACTTCAATC ATGCTTTCCC TGAGCTCCCC CGGGCTCGGG
          ATCGGGATGC TCCGAGCCCG TCTGTGAGCA TGCTTTGCTG CTGCCCAGCT
          GTACCCGAAA GTTAGGCCTC CTGGCTCCAA TGTTGCTGTT GTCTAGAGAT
          CTCTCTCTCT ----GCAGGT TACCACCAAT CCTAACACCA TCTCCCCCAT
          CAGCTTATCC AACAGTCACT ACGGTGTGGC AGGACAATGA CAGATACCAT
          CCAAAGCCAG TTTTGCACAT GGTTTCATCA GAGCATTCAA CAGACCTCAA
          TGAGAATTAT AATAAATCAA CAGAACCTTC AGGGAAGAAT GAACCCAGCG
          AACACGCGGA GAAGAGGCTG GAGCGCAACT TAAGTTTTGA GATCAAGAAG
          GTACCTCTTC AGGAGGGACC ACGAAGCTTT GATGGGAACT CCCTGTTGAA
          CAGGGGACAT GCAATTAAAA TTAAGCCTGT GTCATCCTGT GTAATTGATA
          AGAGCTTTAA GCCCCAGGAA CAGATTTCAG GGGATTCATT TGTAGATGCT
          TCTCAAAACT CATGTATGGA ATACAGCGTG CCACAGTCTA ACACAGCCTT
          AATACCTTCA CCAGAAAGTC TGCAGAGTCA GCAGGTGTCT GATACCCCAC
          CCAGACCAGA TCGTCTGCCT CTGACAGAGA AGGGACACGC CACGTGGTCA
          CTACATGGGC CTGAAAATGC ACTGCATACG TCCGTGTCTG AAGAGTTGTC
          TTCAGACACC TTGTGTCACG GTGTTCAAAC TCTCTCTCTA GCATCAAACA
          CCCCAGTTGA ACATCCTTCC AGTGATAATG TTGATCATAC TCCTCTTTCT
          GTTCGAGCAC CCCTCTGTTT TACTAATCCT CTCCATTCAG ATGATTCTGA
          CACGGATGAG ATGAACTTTG ATGGAGCCAT GAGCAAAAGC GCGTCCAATG
          TGTCAACCGC AAGTGCCACA GTCTCTGCTG CCGTTTACAG ACAAAGATTC
          TAATGTCAGA GGAGCAGCTG TTCACCTGCT GCAGTTCTTG GCTTCAAAAA
          TAAAAGCGGA ACAGATTGCT CCATTTTTTC CTTTGGTAAG TGCCCATCTC
          TCTAGTGCCA TGACTCATAT CAGTGAGGGA ATTCAGGAAG ATTCATTGAA
          AATCTTGGAC GTTTTATTGG AAGCATACCC AGCTCTTCTT ACAGACCGCA
          GCGTTATATT GTTGAAAAAT TTTGTAGAGC TTATTTCTCA CCAGCAACTC
          TCAAAAAGAC TGAAAAGCAG GGACAAACTT TCCTGGATGC TCTCTGTTAA
          CCCGAATCGC AGAGTAACTT CTCAGCAGTG GAGGTTGAAT GTACTTACCA
          GGCTCAAGAA GTTTCTCCAA GCAGTGGTTG ACGGATGCAG TGGTACAGAG
          GATGAAGGGC TTCAAGAGCA GAAGGACAAC TCTCATTCTG TGAGGAACCC
          AATATGTATT AGTTGGAAGC TCCATGCAAA TAATCAGCAA CATATACAAC
          TGTTTGAAAG TGGTGGCTTA CGACCAA
A_goyd013 CTCCAGCCGT GGGACAGAAC AAAAGTTGCA ACAGTGATGA TGCTTTATCT
          TCCACAACTT ACTCCAGCAA CACTTCCGTG GATGCCAATA ATGAAATCTG
          CTTCAAAGAG GCCTGAAAAG AAGATTTTTC TCTTTTCAAA TTCTGAGTCA
          CTGATTTTGA AATTG----- ---------- ---------- ----------
          --GCTAACTC ATTGCATTTG TGACTGTGGT TTAACTAAAA CCACCTAAGG
          CTGATAATGT CATCATGAAC TCTCACATTC AAAA-TGAAG CTAAAACCTT
          AGCTAAGCCC CTTGTCTGAA TGCAGCTTTC CAGTTCATTC AGAGCAGCAT
          AGCACTCAGC ATTTTCCCTC CAACAACAGG GAGAAAGAAA AAGAAAACCC
          CTTTCTGGCC TCCCAGAATA TTGCTGCATG GAATACACTG TCACTCCTAC
          TGCAAACTTA TTTAAGAGAC AATAGGAGCC AAGGGCAAGG TTGGTGGGCG
          CTGGAAGTAA AGAAGCAGGC AGGATGGCGT TTAGTGGTGT GCTGAACCCC
          TGCTGGTCTC CTCTTTCCTC CTTCATCGAT CACTTGTGTT CTCATGCCTT
          GATGTTAACA AAAATCGCAT CAGCCTGGAT TGGCTATTGC TGCTGCTTTT
          ---TTTCCTG GAGGGGTCTG CTGGCTTCCT CAGTCAAGGG G-AAGCAAGT
          TCCCTGTGGA ACTGGGATGA CTCCTTGCTG GCATCTTCAA TTCTTGCTGA
          GCATGTCCCT TATCCCCCTG ATATGAGTTG GCACGACATA TGCAGGAGTT
          CACTCAGGTT CACATGAGAA TGATGGCTCA GAGTTTTCAG AATATCAGTG
          TTACTGCTGC AAATCCAGTA CCCTTCATCA ATGGCCTACC CTTTGAGCCT
          GCCCTCTTCT CACACGTGTC ACATGCTGCA TATGACTGCA ATCCAGAAGT
          GGAAAACTTC AAGGAAACTA TTCAGCAGTT GGAAGGTCGC CTGGTAAGAC
          AGGATCACCA AATCAGGGAA CTCATCGCTA AAATGGAGAC TCAGAACACT
          CACATGGCAG AACTCAGACG TACTATCCGA AATTTGGAGG GAAAGATTAC
          GGAAATGGAG GCCCAGCAGT GTAACGGTAT TTATATCTGG AAGATTGAGA
          ACTTCAGCGG ACTGCAGAAA GCCCAGGAAG AAGAGAGACC CGTAGTGATG
          CACAGCCCTG GCTTCTATAC GGGGAAGCCT GGCTACAAGC TGTGCCTGCG
          CTTGCATATC CAGTTACCAA ATGCTCAGCG CTGCGCTAAT TTTATCCAGT
          TACCTCCCTG GTCTCCTCGT GGAGGGTGTG AAAGGTGCTT CTTTCTTCTG
          CTTTGGATTT TCTTGGATCA TTCTAGCACT GTCAGTGCTT TCTCGAAGAC
          ATTTGAGTAA CTTTCCAATT GTACTATAAA ACTGTGCTGC GCTCAATTGG
          AAGATTGAAC ATTTGCTGTG TGGTGAGTGT GAGGAACCAT CTGATGGTCC
          CCTCTGGAGG AGAAAGAAGA TTCTTT---- ---------A GAGAGACATT
          TTTAGATGCA GTCATTGAAT TTTAGAATTC TACTTCTTTT GGGTTTTTGG
          ATTTTTGT-- -CCCTCCAAA GGTGGAGAAA CCACCATCCA AGGTAAGGAG
          AGATCTAAGG AGCCTAAGCT ATGGCTCGTG CAGCAAAAGC CATAGGGTGA
          CTCACCTGAG ATACAGCCTT GGCTGGAGTC ACCGTACTTT CCAGAGCTCT
          CTGCTGAAGA GCAGCTCTCA GTGAAGCATT GTTCTCCCTC TGCAGGGCTG
          GATGGACTGG CTGAGCGCTG TGCCCACCGT AAGTGTACAT GTATCTTCAT
          AAATGCAGAG CACCAATGTT ACATTGCAAT ATTAAGGTTG CATGTGGCAG
          AAGTCCA-GC CTCATTTCCC TCCAAATCCT ATCATTATGT CCCACATACA
          CTAAGAGCCG TAAGCAAAAT AAATGTATTT TTGAGAGCCC ACTACACAAC
          ACAAGCTGTC AGTT--CAGT CTCAATCTGT CATTTTATTA CTAAAACAGA
          ATGATATAAC ATTGTACAGG TTGGCAGTAC CCCAGTACTT TTCCACTCGA
          CTGAGACTCC CTTTAAAAGC TCTTAGAAAA TAAA---TAC TTAGACCTGT
          ACA-TACAAA TCTTAAAGTG AGACACAGAG AAATCATATC ACACTTAAGC
          ACTACTTGAG CAGCCAAGCA GCTCATGCTA CCTTTTCCAG ATACATTCTA
          CCATGCCATC ATGGGTGTTG CCTTCTCCTG GATCATGGCC TTGGCGTGTG
          CAGCTCCCCC ACTTTTTGGC TGGTCCAGGT AGGGAAGGCA CTGG-CCCAA
          CATCGGAGTG -GGGGAGCCT GGCTGTTGGC TCAGCTGTGG CTTCCAGCCA
          GTCTCCTCTG CTGGGTGCTG AT-CGCTTGG CTCACCTTGC AGGTACATCC
          CCGAGGGCAT GCAGTGCTCA TGCGGGATTG ACTATTACAC TCTGAAGCCA
          GAGGTCCTAG ATGCTGCCTA TTGTTTTAGG TAATTATGCC TCCACATTCA
          ATATTCTTTC GC-GTCCTAC CATCCTGGGA GGTGTCATGC AGTTGTTTGT
          CATGTTTCTT TACAGTTGGC ATTTACACAG AACGCAGACC CTCGCTCTCA
          GAGCCAGGGG G--TGTGTGC AG-AGGTTGC TGCGTGGCAG TCTCCAGTCC
          C--AGAGA-- --------TT GCTGTGACCT TAGA--GCAG AAGCTCAGTT
          CCATCTGGGA TGGTTACCAG ATGCATTAGC CCCATAGTTA TGGCCAAATT
          AT-CACCTTC ACTTTGCTCA CCTACTCAGG GAGTCTCCTC TGTAGGACCT
          GGAGAAAAGC ACTTGACTAG TCCTCCATGG AAACTGTTCA CTTT----GT
          ATGAGCAAGT CCTGCCATGT CTAAGCATCC AGTTTCACTT GCAGCATAAG
          CTACTACTGA TTTGATTTTG TTGAGAATTT TTATGACTCA GACTTGCCTG
          CCTGTAAAGG ATCATTCAGG GAGCAAGCAC CTGGATTATT TTTATTCCCT
          GTGTTGTCAG TGTAGGGTTA AGTGAATGGG CGGTTAGGAA AAGGAGGGTA
          ATGGGAGGGA ATTTTATGAC TGTTGATAGG AGGAGGCTGG TAGTTAGTGA
          GGTTCCTTGA AGGACTTCGG GAAATCAAAA GTGGAATGGG GCTAGGCCTA
          GTTTGATTGC AATAGCTGTG GTCAGTACTG TGGATGAGAT TGGGTGGGTT
          AGTTGGGTGA TGTCTCATTG TCCGGTGTGT CATGCATTGG TTATGCTGGA
          GAATAGCACT AGAGTTGAGG CGGTTGCTTG GACTAGAAAG TATTTAGTTG
          CTGCTTCGAT TGCTCGGGGA TGGTGGGATT TTGAGATTAG GGGGAGAATG
          GCTAGTGTGT TAATTTCAAG GCCGGCTCAG GCTAAGGCTC AGTGGTTGCT
          TGAAATTGTG ATGGTTGTTC CTAGGAATAG ACTGGTGATG AAGATTAGTT
          TTGCTTTGGA GACTGAGGAT CATTAATGGG ACTGGGTCTG TTTCTGGTGC
          CCCAGGTGGC CTCCTCCTTG CTGTGCTTCT AAGAACTGCA TTTTGTTCTC
          TGGAAGACAG CATTAAATTT TTCCCTATTT T-GAACTAGT TGGTTGACAC
          AG-------- -----TCCAA ATGTGCGCCA GAGGATGAAC CTTGCTGTCT
          GGCACCAGTA ACTGGCTCCA AGAAGAAATC TCTCCCCATT TCCCTCATAC
          ATTGGAGAAT ATGAAGGAGC TCAACCCCAC TGAACCATGT TCTTATTCTA
          ATTCTT-ATC TACAAGACCT CAAACATCAA GAAAGCAGGA GCTTGGGGTG
          TTTTACAGTT TCAGATTGCA AGTGGAATTT GGGAATCACT TTTCAGCTTG
          CTGGTATCTC CCATAACTAA GAAGGTTGTA GCAGTGCAAA CAACCTGG-A
          AAAACACAGA CTACATTTTC AACCCCACTT CTTCAAAAAG GTTTTCTCAT
          TTACATTGCT TTCACTCGAG CCTAATTCTC TATGCAACCT GCCACGAGAC
          TTTCCCTTAC CAACACTTTC TGGGATTTAT TTTCTT-ACT CCTCCACTGC
          TACCCT--AC CCCTACCTTG CTCAGCAAGA GTATTCATCA CCCCCATCCC
          GGATCAGAAT CTTTATTACT CACCGGAACA TGAAGAACTT TGAC-TTAAA
          CATCCATCTG GAACCTCAGT ACTGACAAAT TCTGGAAATG CATTTTGCAT
          TTTTGAAGTG GAGAGAAGAA GCAAAGTAAT GAAAAACATG CAACAGAAGA
          AAAGGTCTCA GCTGCAGAAG AGGGACACGA GAGACATCTT GCTGTATCCT
          CATTGGTCTG CCTCCCAAAC GGGAACAGTT TTGCATTCCT CTTGGGAAGG
          GGA-ACGGGG AAGGGCTCAG GGGAGCAAGC AGAGATGCCC TCGCGTACAA
          AACCCCTCAG GGGGGCTGCA CAGGCAGCCC CAGTGAAACA CCTTGGGCAA
          AG-CA----- ------GCAC CCCGCCCGTG CCCTGGCCAC GCACACAACA
          TGTGCATGTC ACAACCATTT GTCTGCATGA ATGAGAACAC A-GAGCACGA
          GCCAGCGGTG AAGGTGAAAA GAACACACCC AGAGGGAAGA GCGTGCTCTT
          CGGATCAGTT CTGAGAAACA ACAGAGGAAA ATATTAAAAC AAACTACCCA
          TCAAAAAA-C CTCCAAAGGA CCACCCCTGC AGAAAGCAAA CCACCACGTA
          CTCCAGGGAA TCCAGGCTGG CCAGGGGGAC CACGTTCTCC TTTCAAGCCA
          GCTGTACCCT AATTTTTGGA AAGTATAAGT GTACTCCTTG CCTGGCTGGC
          AAGACAGAAC ACATCATCCT CTCTGAATAT TTTGTAACTA GGATTTAAAA
          CAGGTATCTG TCATGTTGAC GAAAGTGGAT TATTTCTACT GAGTTCAATG
          GAAACAGAAC TAGGTTCCTT GTGGAATAGC ACATGGAAAT CACAGCTAGT
          GTGCA-TGCA GCTAACTGGA ACATGTGGGC CATGTT-CCA GTAGTGGATC
          TGGGAGCAGA TGTGAGCTCC ACATTCAGCT CTGTACCCAG ACCGGCTGAA
          CTCTTATCAG TGCAAGGTTT TGAAGCATTA GTTTCCACAA GAGGACAAAG
          ATGCTGCAAC AGACTTGAAT CTTGTCTTAA CCATTTCCAC TTGGATAACT
          GTGCAGCTGA AGATTATATT TCCAACTACG GCATAGGATT TGACCCGGCA
          GAGAATGAAT TTGACTATGG CTTATGCAAT GAAGTAGTTA ACGTAGTCTG
          CTCGCCTAAA CCTGATGCTT TCAACCCATG TGAAGATATC ATGGGATACA
          ACGTTCTGAG AGTCCTGATA TGGTTCATCA ACATCCTCGC TATTACTGGG
          AACACCGTGG TCCTCATTAT TTTAATAAGC AGCCAGTACA AGCTCACTGT
          TCCTCGCTTT CTCATGTGCA ATCTGGCCTT TGCAGACCTC TGCATCGGGA
          TCTACCTGCT TCTCATCGCC TCGGTGGACG CCCGCACCAG CGGGCACTAC
          TACAACCACG CCATAGACTG GCAAGGAAGA ATGTCTTTAT AGCATGTGCC
          AAACGGTTTT AAATCTCGTC CTAAACTAAT TGGTATCGTA CTGGGTTCCG
          TCGTTCACTG ACCAAATGTA AGCTGTGTAA GTTCCAGTGC TTGCTGATTT
          TAGGTGATTA TGGATA---- TTCTTTCTTA ATGAAAATAT CACTGCGTGG
          GGGG------ TCGGCCCCTG GCTTGTTTGA ACTTTATCAA GACTCTTTGT
          AAATCGTTGG TACTTCAATC ATGCTTTCCC TGAGCTCCCC CGGGCTCGGG
          ATCGGGATGC TCCGAGCCCG TCTGTGAGCA TGCTTTGCTG CTGCCCAGCT
          GTACCCGAAA GTTAGGCCTC CTGGCTCCAA TGTTGCTGTT GTCTAGAGAT
          CTCTCTCTCT ----GCAGGT TACCACCAAT CCTAACACCA TCTCCCCCAT
          CAGCTTATCC AACAGTCACT ACGGTGTGGC AGGACAATGA CAGATACCAT
          CCAAAGCCAG TTTTGCACAT GGTTTCATCA GAGCATTCAA CAGACCTCAA
          TGAGAATTAT AATAAATCAG CAGAACCTTC AGGGAAGAAC GAACCCAACG
          AACACGCGGA GAAGAGGCTG GAGCGCAACT TAAGTTTTGA GATCAAGAAG
          GTACCTCTTC AGGAGGGACC ACGAAGCTTT GATGGGAACT CCCTGTTGAA
          CAGGGGACAT GCAATTAAAA TTAAGCCCGT GTCATCCTGT GTAATTGATA
          AGAGCTTTAA GCCACAGGAA CAGATTTCAG GGGATTCATT TGTAGATACT
          TCTCAAAACT CATGTGTGGA ACACAGCGTG CCACAGTCTA ACACAGCCTT
          AATACCTTCA CCAGAAAGTC TGCAGAGCCA GCAGGTGTCT GATACCCCAC
          CCAGACCAGA TCGTCTGCCT CTTACAGAGA AGGGACACGC CACGTGGTCA
          CTACATGGGC CTGAAAATGC ACTGCGTACG TCCGTGTCTG AAGAGTTGTC
          TTCAGACACC TTGTGTCACG GTGTTCAAAC TCTCTCTCTA GCATCAAACA
          CCCCAGCTGA ACATCCTTCC AGTGATAATG TTGATCATAC TCCTCTTTCT
          GTTCGAGCAC CCCTCTGTTT TACTAATCCT CTCCATTCAG ATGATTCTGA
          CACGGATGAG ATGAACTTTG ACGGAGCCAT GAGCAAAAGC GCGTCCAATG
          TGTCAACCGC AAGTGCCACA GTCTCTGCTG CCGTTTACAG ACAAAGATTC
          TAATGTCAGA GGAGCAGCTG TTCACCTGCT GCAGTTCTTG GCTTCAAAAA
          TAAAAGCGGA ACAGATTGCT CCATTTTTTC CTTTGGTAAG TGCCCATCTC
          TCTAGTGCCA TGACTCATAT CAGTGAGGGA ATTCAGGAAG ATTCATTGAA
          AATCTTGGAC GTTTTATTGG AAGCATACCC AGCTCTTCTT ACAGACCGCA
          GCGTTATATT GTTGAAGAAT TTTGTAGAGC TTATTTCTCA CCAGCAACTC
          TCAAAAAGAC TGAAAAGCAG GGATAAACTT TCCTGGATGC TCTCTGTTAA
          CCCGAATCGC AGAGTAACTT CTCAGCAGTG GAGGTTGAAT GTACTTACCA
          GGCTCAAGAA GTTTCTCCAA GCAGTGGTAG ATGGATCCAG TGGTACAGAG
          GATGAAGGGC TTCAAGAGCA GAAGGACAAC TCTCATTCTG TGAGGAACCC
          AATATGTATT AGTTGGAAGC TCCATGCAAA TAATCAGCAA CATATACAAC
          TGTTTGAAAG TGGTGGCTTA CGACCAA
A_goyd014 CTCCAGCCGT GGGACAGAAC AAAAGTTGCA ACAGTGATGA TGCTTTATCT
          TCCACAACTT ACTCCAGCAA CACTTCCGTG GATGCCAATA ATGAAATCTG
          CTTCAAAGAG GCCTGAAAAG AAGATTTTTC TCTTTTCAAA TTCTGAGTCA
          CTGATTTTGA AATTG----- ---------- ---------- ----------
          --GCTAACTC ATTGCATTTG TGACTGTGGT TTAACTAAAA CCACCTAAGG
          CTGATAATGT CATCATGAAC TCTCACATTC AAAA-TGAAG CTAAAACCTT
          AGCTAAGCCC CTTGTCTGAA TGCAGCTTTC CAGTTCATTC AGAGCAGCAT
          AGCACTCAGC ATTTTCCCTC CAACAACAGG GAGAAAGAAA AAGAAAACCC
          CTTTCTGGCC TCCCAGAATA TTGCTGCATG GAATACACTG TCACTCCTAC
          TGCAAACTTA TTTAAGAGAC AATAGGAGCC AAGGGCAAGG TTGGTGGCCG
          CTGGAAGTAA AGAAGCAGGC AGGATGGCCT TTAGTGGTGT GCTGAACCCC
          TGCTGGTCTC CTCTTTCCTC CTTCACCGAT CACTTGTGTT CTCATGCCTT
          GATGTTAACA AAAATCGCAT CAGCCTGGAT TGGCTATTGC TGCTGCTTTT
          ---CTTCCTG GAGGGGTCTG CTGGCTTCCT CAGTCAAGGG G-AAGCAAGT
          TCCCTGTGGA ACTGGGATGA CTCCTTGCTG GCATCTTCAA TTCCTGCTGA
          GCATGTCCCT TATCCCCCTG ATATGAGTTG GCACGACATA TGCAGGAGTT
          CACTCAGGTT CACATGAGAA TGATGGCTCA GAGTTTTCAG AATATCAGTG
          TTACTGCTGC AAATCCAGTA CCCTTCATCA ATGGCCTACC CTTTGAGCCT
          GCCCTCTTCT CACACGTGTC ACATGCTGCA TATGACTGCA ATCCAGAAGT
          GGAAAACTTC AAGGAAACTA TTCAGCAGTT GGAAGGTCGC CTGGTAAGAC
          AGGATCACCA AATCAGGGAA CTCATCGCTA AAATGGAGAC TCAGAACACT
          CACATGGCAG AACTCAGACG TACTATCCGA AATTTGGAGG GAAAGATTAC
          AGAAATGGAG GCCCAGCAGT GTAACGGTAT TTATATCTGG AAGATTGAGA
          ACTTCAGCGG ACTGCAGAAA GCCCAGGAAG AAGAGAGACC CGTAGTGATG
          CACAGCCCTG GCTTCTATAC GGGGAAGCCT GGCTACAAGC TGTGCCTGCG
          CCTGCATATC CAGTTACCAA ATGCTCAGCG CTGCGCTAAT TTTATCCAGT
          TACCTCCCTG GTCTCCTCGT GGAGGGTGTG AAAGGTGCTT CTTTCTTCTG
          CTTTGGATTT TCTTGGATCA TTCTAGCACT GTCAGTGCTT TCTCAAAGAC
          ATTTGAGTAA CTTTCCAATT GTACTATAAA ACTGTGCTGC GCTCAATTGG
          AAGATTGAAC ATTTGCTGTG TGGTGAGTGT GAGGAACCAT CTGATGGTCC
          CCTCTGGAGG AGAAAGAAGA TTCTTT---- ---------A GAGAGACATT
          TTTAGATGCA GTCATTGAAT TTTAGAATTC TACTTCTTTT GGGTTTTTGG
          ATTTTTGT-- -CCCTCCAAA GGTGGAGAAA CCACCATCCA AGGTAAGGAG
          AGATCTAAGG AGCCTAAGCT ATGGCTCGTG CAGCAAAAGC CATAGGGTGA
          CTCACCTGAG ATACAGCCTT GGCTGGAGTC ACCGTACTTT CCAGAGCTCT
          CTGCTGAAGA GCAGCTCTCA GTGAAGCATT GTTCTCCCTC TGCAGGGCTG
          GATGGACTGG CTGAGCGCTG TGCCCACCGT AAGTGTACAT GTATCTTCAT
          AAATGCAGAG CACCAATGTT ACATTGCAAT ATTAAGGTTG CATGTGGCAG
          AAGTCCA-GC CTCATTTCCC TCCAAATCCT ATCATTATGT CCCACATACA
          CTAAGAGCCG TAAGCAAAAT AAATGTATTT TTGAGAGCCC ACTACACAAC
          ACAAGCTGTC AGTT--CAGT CTCAATCTGT CATTTTATTA CTAAAACAGA
          ATGATATAAC ATTGTACAGG TTGGCAGTAC CCCAGTACTT TTCCACTCGA
          GTGAGACTCC CTTTAAAAGC TCTTAGAAAA TAAA---TAC TTAGACCTGT
          ACA-TACAAA TCTTAAAGTG AGACACAGAG AAATCATATC ACACTTAAGC
          ACTACTTGAG CAGCCAAGCA GCTCATGCTA CCTTTTCCAG ATACATTCTA
          CCATGCCATC ATGGGTGTTG CCTTCTCCTG GATCATGGCC TTGGCGTGTG
          CAGCTCCCCC ACTTTTTGGC TGGTCCAGGT AGGGAAGGCA CTGG-CCCAA
          CATCGGAGTG -GGGGAGCCT GGCTGTTGGC TCAGCTGTGG CTTCCAGCCG
          GTCTCCTCTG CTGGGTGCTG AT-CGCTTGG CTCACCTTGC AGGTACATCC
          CCGAGGGCAT GCAGTGCTCA TGCGGGATTG ACTATTACAC TCTGAAGCCA
          GAGGTCCTAG ATGCTGCCTA TTGTTTTAGG TAATTATGCC TCCACATTCA
          ATATTCTTTT GC-GTCCTAC CATCCTGGGA GGTGTCATGC AGTTGTTTGT
          CATGTTTCTT TACAGTTGGC ATTTACACAG AACGCAGACC CTCGCTCTCA
          GAGCCAGGGG G--TGTGTGC AG-AGGTTGC TGCGTGGCAG TCTCCAGTCC
          C--AGAGA-- --------TT GCTGTGACCT TAGA--GCAG AAGCTCAGTT
          CCATCTGGGA TGGTTACCAG ATGCATTAGC CCCATAGTTA TGGCCAAATT
          AT-CACCTTC ACTTTGCTCA CCTACTCAGG GAGTCTCCTC TGTAGGACCT
          GGAGAAAAGC ACTTGACTAG TCCTCCATGG AAACTGTTCA CTTT----GT
          ATGAGCAAGT CCTGCCATGT CTAAGCATCC AGTTTCACTT GCAGCATAAG
          CTACTACTGA TTTGATTTTG TTGAGAATTT TTATGACTCA GACTTGCCTG
          CCTGTAAAGG ATCATTCAGG GAGCAAGCAC CTGGATTATT TTTATTCCCT
          GTGTTGTCAG TGTAGGGTTA AGTGAATGGG CGGTTAGGAA AAGGAGGGTA
          ATGGGAGGGA ATTTTATGAC TGTTGATAGG AGGAGGCTGG TAGTTAGTGA
          GGTTCCTTGA AGGACTTCGG GAAATCAAAA GTGGAATGGG GCTAGGCCTA
          GTTTGATTGC AATAGCTGTG GTCAGTACTG TGGATGAGAT TGGGTGGGTT
          AGTTGGGTGA TGTCTCATTG TCCGGTGTGT CATGCATTGG TTATGCTGGA
          GAATAGCACT AGAGTTGAGG CGGTTGCTTG GACTAGAAAG TATTTAGTTG
          CTGCTTCGAT TGCTCGGGGA TGGTGGGATT TTGAGATTAG GGGGAGAATG
          GCTAGTGTGT TAATTTCAAG GCCGGCTCAG GCTAAGGCTC AGTGGTTGCT
          TGAAATTGTG ATGGTTGTTC CTAGGAATAG ACTGGTGATG AAGATTAGTT
          TTGCTTTGGA GACTGAGGAT CATTAATGGG ACTGGGTCTG TTTCTGGTGC
          CCCAGGTGGC CTCCTCCTTG CTGTGCTTCT AAGAACTGCA TTTTGTTCTC
          TGGAAGACAG CATTAAATTT TTCCCTTTTT T-GAACTAGT TGGTTGACAC
          AG-------- -----TCCAA ATGTGCGCCA GAGGATGAAC CTTGCTGTCT
          GGCACCAGTA ACTGGCTCCA AGAAGAAATC TCTCCCCATT TCCCTCATAC
          ATTGGAGAAT ATGAAGGAGC TTAACCCCAC TGAACCATGT TCTTATTCTA
          ATTCTT-ATC TACAAGACCT CAAACATCAA GAAAGCAGGA GCTTGGGGTG
          TTTTACAGTT TCAGATTGCA AGTGGAATTT GGGAATCACT TTTCAGCTTG
          CTGGTATCTC CCATAACTAA GAAGGTTGTA GCAGTGCAAA CAACCTGG-A
          AAAACACAGA CTACATTTTC AACCCCACTT CTTCAAAAAG GTTTTCTCAT
          TTACATTGCT TTCACTCGAG CCTAATTCTC TATGCAACCT GCCACGAGAC
          TTTCCCTTAC CAACACTTTC TGGGATTTAT TTTCTT-ACT CCTCCACTGC
          TACCCT--AC CCCTACCTTG CTCAGCAAGA GTATTCATCA CCCCCATCCC
          GGATCAGAAT CTTTATTACT CACCGGAACA TGAAGAACTT TGAC-TTAAA
          CATCCATCTG GAACCTCAGT ACTGACAAAT TCTGGAAATG CATTTTGCAT
          TTTTGAAGTG GAGAGAAGAA GCAAAGTAAT GAAAAACATG CAACAGAAGA
          AAAGGTCTCA GCTGCAGAAG AGGGACACGA GAGACATCTT GCTGTATCCT
          CATTGGTCTG CCTCCCAAAC GGGAACAGTT TTGCATTCCT CTTGGGAAGG
          GGA-ACGGGG AAGGGCTCAG GGGAGCAAGC AGAGATGCCC TCGCGTACAA
          AACCCCTCAG GGGGGCTGCA CAGGCAGCCC CAGTGAAACA CCTTGGGCAA
          AG-CA----- ------GCAC CCCGCCCGTG CCCTGGCCAC GCACACAACA
          TGTGCATGTC ACAACCATTT GTCTGCATGA ATGAGAACAC A-GAGCACGA
          GCCAGCGGTG AAGGTGAAAA GAACACACCC AGAGGGAAGA GCGTGCTCTT
          TGGATCAGTT CTGAGAAACA ACAGAGGAAA ATATTAAAAC AAACTACCCA
          TCAAAAAA-C CTCCAAAGGA CCACCCCTGC AGAAAGCAAA CCACCACGTA
          CTCCAGGGAA TCCAGGCTGG CCAGGGGGAC CACGTTCTCC TTTCAAGCCA
          GCTGTACCCT AATTTTTGGA AAGTATAAGT GTACTCCTTG CCTGGCTGGC
          AAGACAGAAC ACATCATCCT CTCTGAATAT TTTGTAACTA GGATTTAAAA
          CAGGTATCTG TCATGTTGAC GAAAGTGGAT TATTTCTACT GAGTTCAATG
          GAAACAGAAC TAGGTTCCTT GTGGAATAGC ACATGGAAAT CACAGCTAGT
          GTGCA-TGCA GCTAACTGGA ACATGTGGGC CATGTT-CCA GTAGTGGATC
          TGGGAGCAGA TGTGAGCTCC ACATTCAGCT CTGTACCCAG ACCGGCTGAA
          CTCTTATCAG TGCAAGGTTT TGAAGCATTA GTTTCCACAA GAGGACAAAG
          ATGCTGCAAC AGACTTGAAT CTTGTCTTAA CCATTTCCAC TTGGATAACT
          GTGCAGCTGA AGATTATATT TCCAACTACG GCATAGGATT TGACCCGGCA
          GAGAATGAAT TTGACTATGG CTTATGCAAT GAAGTAGTTA GCGTAGTCTG
          CTCGCCTAAA CCTGATGCTT TCAACCCATG TGAAGATATC ATGGGATACA
          ACGTTCTGAG AGTCCTGATA TGGTTCATCA ACATCCTCGC TATTACTGGG
          AACACCGTGG TCCTCATTAT TTTAATAAGC AGCCAGTACA AGCTCACTGT
          TCCTCGCTTT CTCATGTGCA ATCTGGCCTT TGCAGACCTC TGCATCGGGA
          TCTACCTGCT TCTCATTGCC TCGGTGGACG CCCGCACTAG CGGGCACTAC
          TACAACCACG CCATAGACTG GCAAGGAAGA ATGTCTTTAT AGCATGTGCC
          AAACGGTTTT AAATCTCGTC CTAAACTAAT TGGTATCGTA CTGGGTTCCG
          TCGTTCACTG ACCAAATGTA AGCTGTGTAA GTTCCAGTGC TTGCTGATTT
          TAGGTGATTG TGGATA---- TTCTTTCTTA ATGAAAATAT CACTGCGTGG
          GGGG------ TCGGCCCCTG GCTTGTTTGA ACTTTATCAA GACTCTTTGT
          AAATCGTTGG TACTTCAATC ATGCTTTCCC TGAGCTCCCC CGGGCTCGGG
          ATCGGGATGC TCCGAGCCCG TCTGTGAGCA TGCTTTGCTG CTGCCCAGCT
          GTACCCGAAA GTTAGGCCTC CTGGCTCCAA TGTTGCTGTT GTCTAGAGAT
          CTCTCTCTCT ----GCAGGT TACCACCAAT CCTAACACCA TCTCCCCCAT
          CAGCTTATCC AACAGTCACT ACGGTGTGGC AGGACAATGA CAGATACCAT
          CCAAAGCCAG TTTTGCACAT GGTTTCATCA GAGCATTCAA CAGACCTCAA
          TGAGAATTAT AATAAATCAG CAGAACCTTC AGGGAAGAAC GAACCCAACG
          AACACGCGGA GAAGAGGCTG GAGCGCAACT TAAGTTTTGA GATCAAGAAG
          GTACCTCTTC AGGAGGGACC ACGAAGCTTT GATGGGAACT CCCTGTTGAA
          CAGGGGACAT GCAATTAAAA TTAAGCCCGT GTCATCCTGT GTAATTGATA
          AGAGCTTTAA GCCACAGGAA CAGATTTCAG GGGATTCATT TGTAGATACT
          TCTCAAAACT CATGTGTGGA ACACAGCGTG CCACAGTCTA ACACAGCCTT
          AATACCTTCA CCAGAAAGTC TGCAGAGCCA GCAGGTGTCT GATACCCCAC
          CCAGACCAGA TCGTCTGCCT CTTACAGAGA AGGGACACGC CACGTGGTCA
          CTACATGGGC CTGAAAATGC ACTGCGTACG TCCGTGTCTG AAGAGTTGTC
          TTCAGACACC TTGTGTCACG GTGTTCAAAC TCTCTCTCTA GCATCAAACA
          CCCCAGCTGA ACATCCTTCC AGTGATAATG TTGATCATAC TCCTCTTTCT
          GTTCGAGCAC CCCTCTGTTT TACTAATCCT CTCCATTCAG ATGATTCTGA
          CACGGATGAG ATGAACTTTG ACGGAGCCAT GAGCAAAAGC GCGTCCAATG
          TGTCAACCGC AAGTGCCACA GTCTCTGCTG CCGTTTACAG ACAAAGATTC
          CAATGTCAGA GGAGCAGCTG TTCACCTGCT GCAGTTCTTG GCTTCAAAAA
          TAAAAGCGGA ACAGATTGCT CCATTTTTTC CTTTGGTAAG TGCCCATCTC
          TCTAGTGCCA TGACTCATAT CAGTGAGGGA ATTCAGGAAG ATTCATTGAA
          AATCTTGGAC GTTTTATTGG AAGCATACCC AGCTCTTCTT ACAGACCGCA
          GCGTTATATT GTTGAAGAAT TTTGTAGAGC TTATTTCTCA CCAGCAACTC
          TCAAAAAGAC TGAAAAGCAG GGACAAACTT TCCTGGATGC TCTCTGTTAA
          CCCGAATCGC AGAGTAACTT CTCAGCAGTG GAGGTTGAAT GTACTTACCA
          GGCTCAAGAA GTTTCTCCAA GCAGTGGTAG ATGGATCCAG TGGTACAGAG
          GATGAAGGGC TTCAAGAGCA GAAGGACAAC TCTCATTCTG TGAGGAACCC
          AATATGTATT AGTTGGAAGC TCCATGCAAA TAATCAGCAA CATATACAAC
          TGTTTGAAAG TGGTGGCTTA CGACCAA
A_goyd015 CTCCAGCCGT GGGACAGAAC AAAAGTTGCA ACAGTGATGA TGCTTTATCT
          TCCACAACTT ACTCCAGCAA CACTTCCGTG GATGCCAATA ATGAAATCTG
          CTTCAAAGAG GCCTGAAAAG AAGATTTTTC TCTTTTCAAA TTCTGAGTCA
          CTGATTTTGA AATTG----- ---------- ---------- ----------
          --GCTAACTC ATTGCATTTG TGACTGTGGT TTAACTAAAA CCACCTAAGG
          CTGATAATGT CATCATGAAC TCTCACATTC AAAA-TGAAG CTAAAACCTT
          AGCTAAGCCC CTTGTCTGAA TGCAGCTTTC CAGTTCATTC AGAGCAGCAT
          AGCACTCAGC ATTTTCCCTC CAACAACAGG G-GAAAGAAA AAGAAAACCC
          CTTTCTGGCC TCCCAGAATA TTGCTGCATG GAATACACTG TCACTCCTAC
          TGCAAACTTA TTTAAGAGAC AATAGGAGCC AAGGGCAAGG TTGGTGGGCG
          CTGGAAGTAA AGAAGCAGGC AGGATGGCCT TTAGTGGTGT GCTGAACCCC
          TGCTGGTCTC CTCTTTCCTC CTTCACCGAT CACTTGTGTT CTCATGCCTT
          GATGTTAACA AAAATCGCAT CAGCCTGGAT TGGCTATTGC TGCTGCTTTT
          ---CTTCCTG GAGGGGTCTG CTGGCTTCCT CAGTCAAGGG G-AAGCAAGT
          TCCCTGTGGA ACTGGGATGA CTCCTTGCTG GCATCTTCAA TTCCTGCTGA
          GCATGTCCCT TATCCCCCTG ATATGAGTTG GCACGACATA TGCAGGAGTT
          CACTCAGGTT CACATGAGAA TGATGGCTCA GAGTTTTCAG AATATCAGTG
          TTACTGCTGC AAATCCAGTA CCCTTCATCA ATGGCCTACC CTTTGAGCCT
          GCCCTCTTTT CACACGTGTC ACATGCTGCA TATGACTGCA ATCCAGACGT
          GGAAAACTTC AAGGAAACTA TTCAGCAGTT GGAAGGTCGC CTGGTAAGAC
          AGGATCACCA AATCAGGGAA CTCATCGCTA AAATGGAGAC TCAGAACACT
          CACATGGCAG AACTCAGACG TACTATCCGA AATTTGGAGG GAAAGATTAC
          GGAAATGGAG GCCCAGCAGT GTAACGGTAT TTATATCTGG AAGATTGAGA
          ACTTCAGCGG ACTGCAGAAA GCGCAGGAAG AAGAGAGACC CGTAGTGATG
          CACAGCCCTG GCTTCTATAC GGGGAAGCCT GGCTACAAGC TGTGCCTGCG
          CCTGCATATC CAGTTACCAA ATGCTCAGCG CTGCGCTAAT TTTATCCAGT
          TACCTCCCTG GTCTCCTCGT GGAGGGTGTG AAAGGTGCTT CTTTCTTCTG
          CTTTGGATTT TCTTGGATCA TTCTAGCACT GTCAGTGCTT TCTCGAAGAC
          ATTTGAGTAA CTTTCCAATT GTACTATAAA ACTGTGCTGC GCTCAATTGG
          AAGATTGAAC ATTTGCTGTG TGGTGAGTGT GAGGAACCAT CTGATGGTCC
          CCTCTGGAGG AGAAAGAAGA TTCTTT---- ---------A GAGAGACATT
          TTTAGATGCA GTCATTGAAT TTTAGAATTC TACTTCTTTT GGGTTTTTGG
          ATTTTTGT-- -CCCTCCAAA GGTGGAGAAA CCACCATCCA AGGTAAGGAG
          AGATCTAAGG AGCCTAAGCT ATGGCTCGTG CAGCAAAAGC CATAGGGTGA
          CTCACCTGAG ATACAGCCTT GGCTGGAGTC ACCGTACTTT CCAGAGCTCT
          CTGCTGAAGA GCAGCTCTCA GTGAAGCATT GTTCTCCCTC TGCAGGGCTG
          GATGGACTGG CTGAGCGCTG TGCCCACCGT AAGTGTACAT GTATCTTCAT
          AAATGCAGAG CACCAATGTT ACATTGCAAT ATTAAGGTTG CATGTGGCAA
          AAGTCCA-GC CTCATTTCCC TCCAAATCCT GTCATTATGT CCCACATACA
          CTAAGAGCCG TAAGCAAAAT AAATGTATTT TTGAGAGCCC ACTATACAAC
          ACAAGGTGTC AGTT--CAGT CTCAATCTGT CATTTTATTA CTAAAACAGA
          ATGATATAAC ATTGTACAGG TTGGCAGTAC CCCAGTACTT TTCCACTCAA
          CTGAGACTCC CTTTAAAAGC TCTTAGAAAA TAAA---TAC TTAGACCTGT
          ACA-TACAAA TCTTAAAGTG AGACACAGAG AAATCATATC ACACATAAGC
          ACTACTTGAG CAGCCAAGCA GCTCATGCTA CCTTTTCCAG ATACATTCTA
          CCATGCCATC ATGGGTGTTG CCTTCTCCTG GATCATGGCC TTGGCGTGTG
          CAGCTCCCCC ACTTTTTGGC TGGTCCAGGT AGGGAAGGCA CTGG-CCCAA
          CATCGGAGTG -GGGGAGCCT GGCTGTTGGC TCAGCTGTGG CTTCCAGCCA
          GTCTCCTCTG CTGGGTGCTG AT-CGCTTGG CTCACCTTGC AGGTACATCC
          CCGAGGGCAT GCAGTGCTCA TGCGGGATTG ACTATTACAC TCTGAAGCCA
          GAGGTCCTAG ATGCTGCCTA TTGTTTTAGG TAATTATGCC TCCACATTCA
          ATATTCTTTC GC-GTCCTAC CATCCTGGGA GGTGTCATGC AGTTGTTTGT
          CATGTTTCTT TACAGTTGGC ATTTACACAG AACGCAGACC CTCGCTCTCA
          GAGCCAGGGG G--TGTGTGC AG-AGGTTGC TGCGTGGCAG TCTCCAGTCC
          C--AGAGA-- --------TT GCTGTGACCT TAGA--GCAG AAGCTCAGTT
          CCATCTGGGA TGGTTACCAG ATGCATTAGC CCCATAGTTA TGGCCAAATT
          AT-CACCTTC ACTTTGCTCA CCTACTCAGG GAGTCTCCTC TGTAGGACCT
          GGAGAAAAGC ACTTGACTAG TCCTCCATGG AAACTGTTCA CTTT----GT
          ATGAGCAAGT CCTGCCATGT CTAAGCATCC AGTTTCACTT GCAGCATAAG
          CTACTACTGA TTTGATTTTG TTGAGAATTT TTATGACTCA GACTTGCCTG
          CCTGTAAAGG ATCATTCAGG GAGCAAGCAC CTGGATTATT TTTATTCCCT
          GTGTTGTCAG TGTAGGGTTA AGTGAATGGG CGGTTAGGAA AAGGAGGGTA
          ATGGGAGGGA ATTTTATGAC TGTTGATAGG AGGAGGCTGG TAGTTAGTGA
          GGTTCCTTGA AGGACTTCGG GAAATCAAAA GTGGAATGGG GCTAGGCCTA
          GTTTGATTGC AATAGCTGTG GTCAGTACTG TGGATGAGAT TGGGTGGGTT
          AGTTGGGTGA TGTCTCATTG TCCGGTGTGT CATGCATTGG TTATGCTGGA
          GAATAGCACT AGAGTTGAGG CGGTTGCTTG GACTAGAAAG TATTTAGTTG
          CTGCTTCGAT TGCTCGGGGA TGGTGGGATT TTGAGATTAG GGGGAGAATG
          GCTAGTGTGT TAATTTCAAG GCCGGCTCAG GCTAAGGCTC AGTGGTTGCT
          TGAAATTGTG ATGGTTGTTC CTAGGAATAG ACTGGTGATG AAGATTAGTT
          TTGCTTTGGA GACTGAGGAT CATTAATGGG ACTGGGTCTG TTTCTGGTGC
          CCCAGGTGGC CTCCTCCTTG CTGTGCTTCT AAGAACTGCA TTTTGTTCTC
          TGGAAGACAG CATTAAATTT TTCCCTATTT G-GAACTAGT TGGTTGACAC
          AG-------- -----TCCAA ATGTGCGCCA GAGGATGAAC CTTGCTGTCT
          GGCACCAGTA ACTGGCAACA AGAAGAAATC TCTCCCCATT TCCCTCATAC
          ATTGGAGAAT AGGAAGGAGC TTAACCCCAC TGAACCATGC TCTTATTCTA
          ATTCTT-ATC TACAAGACCT CAAACATCAA GAAAGCAGGA GCTTGGGGTG
          TTTTACAGTT TCAGATTGCA AGTGGAATTT GGGAATCACT TTTCAGCTTG
          CTGGTATCTC CCATAACTAA GAAGGTTGTA GCAGTGCAAA CAACCTGG-A
          AAAACACAGA CTACATTTTC AACCCCACTT CTTCAAAAAG GTTTTCTCAT
          TTACATTGCT TTCACTCGAG CCTAATTCTC TATGCAACCT GCCACGAGAC
          TTTCCCTTAC CAACACTTCC TGGGATTTAT TTTCTT-ACT CCTCCACTGC
          TACCCT--AC CCCTACCTTG CTCAGCAAGA GTATTCATCA CCCCCATCCC
          GGATCAGAAT CTTTATTACT CACCGGAACA TGAAGAACTT TGAC-TTAAA
          CATCCATCTG GAACCTCAGT ACTGACAAAT TCTGGAAATG CATTTTGCAT
          TTTTGAAGTG GAGAGAAGAA GCAAAGTAAT GAAAAACATG CAACAGAAGA
          AAAGGTCTCA GCTGCAGAAG AGGGACACGA GAGACATCTT GCTGTATCCT
          CATTGGTCTG CCTCCCAAAC GGGAACAGTT TTGCATTCCT CTTGGGAAGG
          GGA-ACGGGG AAGGGCTCAG GGGAGCAAGC AGAGATGCCC TCGCGTACAA
          AACCCCTCAG GGGGGCTGCA CAGGCAGCCC CAGTGAAACA CCTTGGGCGA
          AG-CAGCGGA GGGAGCGCAC CCCGCCCGTG CCCTGGCCAT GCACACAACA
          TGTGCATGTC ACAACCATTT GTTTGCATGA ATGAGAACAC A-GAGCACGA
          GCCAGCAGTG AAGGTGAAAA GAACAAACCC AGAGGGAAGA GCGTGCTCTT
          CGGATCAGTT CTGAGAAACA ACGGAGGAAA ATATTAAAAC AAACTACCCA
          TCAAAAAA-C CTCCAAAGGA CCACCCCTGC AGAAAGCAAA CCACCACGTA
          CTCCAGGGAA TCCAGGCTGG CCAGGGGGAC CACGTTCTCC TTTCAAGCCA
          GCTGTACCCT AATTTTTGGA AAGTATAAGT GTACTTCTTG CCTGGCTGGC
          AAGACAGAAC ACATCATCCT CTCTGAATAT TTTGTAACTA GGATTTAAAA
          CAGGTATCTG TCATGTTGAC GAAAGTGGAT TATTTCTACT GAGTTCAATG
          AAAACAGAAC TAGGTTCCTT GTGGAATAGC ACATGGAAAT CACAGCTAGT
          GTGCA-TGCA GCTAACTGGA ACATGTGGGC CATGTT-CCA GTAGTGGATC
          TGGGAGCAGA TGTGAGCTCC ACATTCAGCT CTGTACCCAG ACCGGCTGAA
          CTCTTATCAG TGCAAGGTTT TGAAGCATTA GTTTCCACAA GAGGACAAAG
          ATGCTGCAAC AGACTTGAAT CTTGTCTTAA CCATTTCCAC TTGGATAACT
          GTGCAGCTGA AGATTATATT TCCAACTACG GCATAGGATT TGACCCGGCA
          GAGAATGAAT TTGACTATGG CTTATGCAAT GAAGTAGTTA ACGTAGTCTG
          CTCGCCTAAA CCTGATGCTT TCAACCCATG TGAAGATATC ATGGGATACA
          ACGTTCTGAG AGTCCTGATA TGGTTCATCA ACATCCTCGC TATTACTGGG
          AACACCGTGG TCCTCATTAT TTTAATAAGC AGCCAGTACA AGCTCACTGT
          TCCTCGCTTT CTCATGTGCA ATCTGGCCTT TGCAGACCTC TGCATCGGGA
          TCTACCTGCT GCTCATCGCC TCGGTGGACG CCCGCACCAG CGGGCACTAC
          TACAACCACG CCATAGACTG GCAAGGAAGA ATGTCTTTAT AGCATGTGCC
          AAACGGTTTT AAATCTCGTC CTAAACTAAT TGGTATCGTA CTGGGTTCCG
          TCGTTCACTG ACCAAATGTA AGCTGTGTAA GTTCCAGTGC TTGCTGATTT
          TAGGTGATTA TGGATA---- TTCTTTCTTA ATGAAAATAT CACTGCGTGG
          GGGG------ TCGGCCCCTG GCTTGTTTGA ACTTTATCAA GACTCTTTGT
          AAATCGTTGG TACTTCAATC ATGCTTTCCT TGAGCTCCCC CGGGCTCGGG
          ATCGGGATGC TCCGAGCCCG TCTGTGAGCA TGCTTTGCTG CTGCCCAGCT
          GTACCCGAAA GTTAGGCCTC CTGGCTCCAA TGTTGCTGTT GTCTAGAGAT
          CTCTCTCTCT ----GCAGGT TACCACCAAT CCTAACACCA TCTCCCCCAT
          CAGCTTATCC AACAGTCACT ACGGTGTGGC AGGACAATGA CAGATACCAT
          CCAAAGCCAG TTTTGCACAT GGTTTCATCA GAGCATTCAA CAGACCTCAA
          TGAGAATTAT AATAAATCAG CAGAACCTTC AGGGAAGAAC GAACCCAACG
          AACACGCGGA GAAGAGGCTG GAGCGCAACT TAAGTTTTGA GATCAAGAAG
          GTACCTCTTC AGGAGGGACC ACGAAGCTTT GATGGGAACT CCCTGTTGAA
          CAGGGGACAT GCAATTAAAA TTAAGCCCGT GTCATCCTGT GTAATTGATA
          AGAGCTTTAA GCCACAGGAA CAGATTTCAG GGGATTCATT TGTAGATACT
          TCTCAAAACT CATGTGTGGA ACACAGCGTG CCACAGTCTA ACACAGCCTT
          AATACCTTCA CCAGAAAGTC TGCAGAGCCA GCAGGTGTCT GATACCCCAC
          CCAGACCAGA TCGTCTGCCT CTGACAGAGA AGGGACACGC CACGTGGTCA
          CTACATGGGC CTGAAAATGC ACTGCGTACG TCCGTGTCTG AAGAGTTGTC
          TTCAGACACC TTGTGTCACG GTGTTCAAAC TCTCTCTCTA GCATCAAACA
          CCCCAGTTGA ACATCCTTCC AGTGATAATG TTGATCATAC TCCTCTTTCT
          GTTCGAGCAC CCCTCTGTTT TACTAATCCT CTCCATTCAG ATGATTCTGA
          CACGGATGAG ATGAACTTTG ACGGAGCCAT GAGCAAAAGC GCGTCCAATG
          TGTCAACCGC AAGTGCCACA GTCTCTGCTG CCGTTTACAG ACAAAGATTC
          TAATGTCAGA GGAGCAGCTG TTCACCTGCT GCAGTTCTTG GCTTCAAAAA
          TAAAAGCGGA ACAGATTGCT CCATTTTTTC CTTTGGTAAG TGCCCATCTC
          TCTAGTGCCA TGACTCATAT CAGTGAGGGA ATTCAGGAAG ATTCATTGAA
          AATCTTGGAC GTTTTATTGG AAGCATACCC AGCTCTTCTT ACAGACCGCA
          GCGTTATATT GTTGAAGAAT TTTGTAGAGC TTATTTCTCA CCAGCAACTC
          TCAAAAAGAC TGAAAAGCAG GGACAAACTT TCCTGGATGC TCTCTGTTAA
          CCCGAATCGC AGAGTAACTT CTCAGCAGTG GAGGTTGAAT GTACTTACCA
          GGCTCAAGAA GTTTCTCCAA GCAGTGGTAG ATGGATCCAG TGGTACAGAG
          GATGAAGGGC TTCAAGAGCA GAAGGACAAC TCTCATTCTG TGAGGAACCC
          AATATGTATT AGTTGGAAGC TCCATGCAAA TAATCAGCAA CATATACAAC
          TGTTTGAAAG TGGTGGCTTA CGACCAA
A_goyd016 CTCCAGCCGT GGGACAGAAC AAAAGTTGCA ACAGTGATGA TGCTTTATCT
          TCCACAACTT ACTCCAGCAA CACTTCCGTG GATGCCAATA ATGAAATCTG
          CTTCAAAGAG GCCTGAAAAG AAGATTTTTC TCTTTTCAAA TTCTGAGTCA
          CTGATTTTGA AATTG----- ---------- ---------- ----------
          --GCTAACTC ATTGCATTTG TGACTGTGGT TTAACTAAAA CCACCTAAGG
          CTGATAATGT CATCATGAAC TCTCACATTC AAAA-TGAAG CTAAAACCTT
          AGCTAAGCCC CTTGTCTGAA TGCAGCTTTC CAGTTCATTC AGAGCAGCAT
          AGCACTCAGC ATTTTCCCTC CAACAACAGG G-GAAAGAAA AAGAAAACCC
          CTTTCTGGCC TCCCAGAATA TTGCTGCATG GAATACACTG TCACTCCTAC
          TGCAAACTTA TTTAAGAGAC AATAGGAGCC AAGGGCAAGG TTGGTGGGCG
          CTGGAAGTAA AGAAGCAGGC AGGATGGCCT TTAGTGGTGT GCTGAACCCC
          TGCTGGTCTC CTCTTTCCTC CTTCACCGAT CACTTGTGTT CTCATGCCTT
          GATGTTAACA AAAATCGCAT CAGCCTGGAT TGGCTATTGC TGCTGCTTTT
          ---CTTCCTG GAGGGGTCTG CTGGCTTCCT CAGTCAAGGG G-AAGCAAGT
          TCCCTGTGGA ACTGGGATGA CTCCTTGCTG GCATCTTCAA TTCCTGCTGA
          GCATGTCCCT TATCCCCCTG ATATGAATTG GCACGACATA TGCAGGAGTT
          CACTCAGGTT CACATGAGAA TGATGGCTCA GAGTTTTCAG AATATCAGTG
          TTACTGCTGC AAATCCAGTA CCCTTCATCA ATGGCCTACC CTTTGAGCCT
          GCCCTCTTCT CACACGTGTC ACATGCTGCA TATGACTGCA ATCCAGAAGT
          GGAAAACTTC AAGGAAACTA TTCAGCAGTT GGAAGGTCGC CTGGTAAGAC
          AGGATCACCA AATCAGGGAA CTCATCGCTA AAATGGAGAC TCAGAACACT
          CACATGGCAG AACTCAGACG TACTATCCGA AATTTGGAGG GAAAGATTAC
          GGAAATGGAG GCCCAGCAGT GTAACGGTAT TTATATCTGG AAGATTGAGA
          ACTTCAGCGG ACTGCAGAAA GCCCAGGAAG AAGAGAGACC CGTAGTGATG
          CACAGCCCTG GCTTCTATAC GGGGAAGCCT GGCTACAAGC TGTGCCTGCG
          CCTGCATATC CAGTTACCAA ATGCTCAGCG CTGCGCTAAT TTTATCCAGT
          TACCTCCCTG GTCTCCTCGT GGAGGGTGTG AAAGGTGCTT CTTTCTTCTG
          CTTTGGATTT TCTTGGATCA TTCTAGCACT GTCAGTGCTT TCTCGAAGAC
          ATTTGAGTAA CTTTCCAATT GTACTATAAA ACTGTGCTGC GCTCAATTGG
          AAGATTGAAC ATTTGCTGTG TGGTGAGTGT GAGGAACCAT CTGATGGTCC
          CCTCTGGAGG AGAAAGAAGA TTCTTT---- ---------A GAGAGACATT
          TTTAGATGCA GTCATTGAAT TTTAGAATTC TACTTCTTTT GGGTTTTTGG
          ATTTTTGT-- -CCCTCCAAA GGTGGAGAAA CCCCCATCCA AGGTAAGGAG
          AGATCTAAGG AGCCTAAGCT ATGGCTCGTG CAGCAAAAGC CATAGGGTGA
          CTCACCTGAG ATACAGCCTT GGCTGGAGTC ACCGTACTTT CCAGAGCTCT
          CTGCTGAAGA GCAGCTCTCA GTGAAGCATT GTTCTCCCTC TGCAGGGCTG
          GATGGACTGG CTGAGCGCTG TGCCCACCGT AAGTGTACAT GTATCTTCTT
          AAATGCAGAG CACCAATGTT ACGTTGCAAT ATTAAGGTTG CATGTGGCAA
          AAGTCCA-GC CTCATTTCCC TCCAAATCCT GTCATTATGT CCCACATACA
          CTAAGAGCCG TAAGCAAAAT AAATGTATTT TTGAGAGCCC ACTATACAAC
          ACAAGGTGTC AGTT--CAGT CTCAATCTGT CATTTTATTA CTAAAACAGA
          ATGATATAAC ATTGTACAGG TTGGCAGTAC CCCAGTACTT TTCCACTCGA
          CTGAGACTCC CTTTAAAAGC TCTTAGAAAA TAAA---TAC TTAGACCTGT
          ACA-TACGAA TCTTAAAGTG AGACACAGAG AAATCATATC ACACTTAAGC
          ACTACTTGAG CAGCCAAGCA GCTCATGCTA CCTTTTCCAG ATACATTCTA
          CCATGCCATC ATGGGTGTTG CCTTCTCCTG GATCATGGCC TTGGCGTGTG
          CAGCTCCCCC ACTTTTTGGC TGGTCCAGGT AGGGAAGGCA CTGG-CCCAA
          CATCGGAGTG -GGGGAGCCT GGCTGTTGGC TCAGCTGTGG CTTCCAGCCA
          GTCTCCTCTG CTGGGTGCTG AT-CGCTTGG CTCACCTTGC AGGTACATCC
          CCGAGGGCAT GCAGTGCTCA TGCGGGATTG ACTATTACAC TCTGAAGCCA
          GAGGTCCTAG ATGCTGCCTA TTGTTTTAGG TAATTATGCC TCCACATTCA
          ATATTCTTTC GC-GTCCTAC CATCCTGGGA GGTGTCATGC AGTTGTTTGT
          CATGTTTCTT TACAGTTGGC ATTTACACAG AACGCAGACC CTCGCTCTCA
          GAGCCAGGGG G--TGTGTGC AG-AGGTTGC TGCGTGGCAG TCTCCAGTCC
          C--AGAGA-- --------TT GCTGTGACCT TAGA--GCAG AAGCTCAGTT
          CCATCTGGGA TGGTTACCAG ATGCATTAGC CCCATAGTTA TGGCCAAATT
          AT-CACCTTC ACTTTGCTCA CCTACTCAGG GAGTCTCCTC TGTAGGACCT
          GGAGAAAAGC ACTTGACTAG TCCTCCATGG AAACTGTTCA CTTT----GT
          ATGAGCAAGT CCTGCCATGT CTAAGCATCC AGTTTCACTT GCAGCATAAG
          CTACTACTGA TTTGATTTTG TTGAGAATTT TTATGACTCA GACTTGCCTG
          CCTGTAAAGG ATCATTCAGG GAGCAAGCAC CTGGATTATT TTTATTCCCT
          GTGTTGTCAG TGTAGGGTTA AGTGAATGGG CGGTTAGGAA AAGGAGGGTA
          ATGGGAGGGA ATTTTATGAC TGTTGATAGG AGGAGGCTGG TAGTTAGTGA
          GGTTCCTTGA AGGACTTCGG GAAATCAAAA GTGGAATGGG GCTAGGCCTA
          GTTTGATTGC AATAGCTGTG GTCAGTACTG TGGATGAGAT TGGGTGGGTT
          AGTTGGGTGA TGTCTCATTG TCCGGTGTGT CATGCATTGG TTATGCTGGA
          GAATAGCACT AGAGTTGAGG CGGTTGCTTG GACTAGAAAG TATTTAGTTG
          CTGCTTCGAT TGCTCGGGGA TGGTGGGATT TTGAGATTAG GGGGAGAATG
          GCTAGTGTGT TAATTTCAAG GCCGGCTCAG GCTAAGGCTC AGTGGTTGCT
          TGAAATTGTG ATGGTTGTTC CTAGGAATAG ACTGGTGATG AAGATTAGTT
          TTGCTTTGGA GACTGAGGAT CATTAATGGG ACTGGGTCTG TTTCTGGTGC
          CCCAGGTGGC CTCCTCCTTG CTGTGCTTCT AAGAACTGCA TTTTGTTCTC
          TGGAAGACAG CATTAAATTT TTCCCTTTTT T-GAACTTGT TTGTTGACAC
          AG-------- -----TCCAA ATGTGCGCCA GAGGATGAAC CTTGCTGTCT
          GGCACCAGTA ACTGGCTCCA AGAAGAAATC TCTCCCCATT TCCCTCATAC
          ATTGGAGAAT ATGAAGGAGC TTAACCCCAC TGAACCATGT TCTTATTCTA
          ATTCTT-ATC TACAAGACCT CAAACATCAA GAAAGCAGGA GCTTGGGGTG
          TTTTACAGTT TCAGATTGCA AGTGGAATTT GGGAATCACT TTTCAGCTTG
          CTGGTATCTC CCATAACTAA GAAGGTTGTA GCAGTGCAAA CAACCTGG-A
          AAAACACAGA CTACATTTTC AACCCCACTT CTTCAAAAAG GTTTTCTCAT
          TTACTTTGCT TTCACTTGAG CCTAATTCTC TATGCAACCT GCCACGAGAC
          TTTCCCTTAC CAACACTTTC TGGGATTTAT TTTCTT-ACT CCTCCACTGC
          TACCCT--AC CCCTACCTTG CTCAGCAAGA GTATTCATCA CCCCCATCCC
          GGATCAGAAT CTTTATTACT CACCGGAACA TGAAGAACTT TGAC-TTAAA
          CATCCATCTG GAACCTCAGT ACTGACAAAT TCTGGAAATG CATTTTGCAT
          TTTTGAAGTG GAGAGAAGAA GCAAAGTAAT GAAAAACATG CAACAGAAGA
          AAAGGTCTCA GCTGCAGAAG AGGGACACGA GAGACATCTT GCTGTATCCT
          CATTGGTCTG CCTCCCAAAC GGGAACAGTT TTGCATTCCT CTTGGGAAGG
          GGA-ACGGGG AAGGGCTCAG GGGAGCAAGC AGAGATGCCC TCGCGTACAA
          AACCCCTCAG GGGGGCTGCA GAGGCAGCCC CAGTGAAACA CCTTGGGCGA
          AGGCAGCGGA GGGAGCGCAC CCCGCCCGTG CCCTGGCCAT GCACACAACA
          TGTGCATGTC ACAACCATTT GTTTGCATGA ATGAGAACAC A-GAGCACGA
          GCCAGCGGTG AAGGTGAAAA GAACACACCC AGAGGGAAGA GCGTGCTCTT
          CGGATCAGTT CTGAGAAACA ACAGAGGAAA ATATTAAAAC AAACTACCCA
          TCAAAAAA-C CTCCAAAGGA CCACCCCTGC AGAAAGCAAA CCACCACGTA
          CTCCAGGGAA TCCAGGCTGG CCAGGGGGAC CACGTTCTCC TTTCAAGCCA
          GCTGTACCCT AATTTTTGGA AAGTATAAGT GTACTTCTTG CCTGGCTGGC
          AAGACAGAAC ACATCATTCT CTCTGAATAT TTTGTAACTA GGATTTAAAA
          CAGGTATCTG TCATGTTGAC GAAAGTGGAT TATTTCTACT GAGTTCAATG
          AAAACAGAAC TAGGTTCCTT GTGGAATAGC ACATGGAAAT CACAGCTAGT
          GTGCAATGCA GCTAACTGGA ACATGTGGGC CATGTT-CCA GTAGTGGATC
          TGGGAGCAGA TGTGAGCTCC ACATTCAGCT CTGTACCCAG ACCGGCTGAA
          CTCTTATCAG TGCAAGGTTT TGAAGCATTA GTTTCCACAA GAGGACAAAG
          ATGCTGCAAC AGACTTGAAT CTTGTCTTAA CCATTTCCAC TTGGATAACT
          GTGCAGCTGA AGATTATATT TCCAACTACG GCATAGGATT TGACCCGGCA
          GAGAATGAAT TTGACTATGG CTTATGCAAT GAAGTAGTTA ACGTAGTCTG
          CTCGCCTAAA CCTGATGCTT TCAACCCATG TGAAGATATC ATGGGATACA
          ACGTTCTGAG AGTCCTGATA TGGTTCATCA ACATCCTCGC TATTACTGGG
          AACACCGTGG TCCTCATTAT TTTAATAAGC AGCCAGTACA AGCTCACTGT
          TCCTCGCTTT CTCATGTGCA ATCTGGCCTT TGCAGACCTC TGCATCGGGA
          TCTACCTGCT TCTCATCGCC TCGGTGGACG CCCGCACCAG CGGGCACTAC
          TACAACCACG CCATAGACTG GCAAGGAAGA ATGTCTTTAT AGCATGTGCC
          AAACGGTTTT AAATCTCGTC CTAAACTAAT TGGTATCGTA CTGGGTTCCG
          TCGTTCACTG ACCAAATGTA AGCTGTGTAA GTTCCAGTGC TTGCTGATTT
          TAGGTGATTA TGGATA---- TTCTTTCTTA ATGAAAATAT CACTGCGTGG
          GGGG------ TCGGCCCCTG GCTTGTTTGA ACTTTATCAA GACTCTTTGT
          AAATCGTTGG TACTTCAATC ATGCTTTCCT TGAGCTCCCC CGGGCTCGGG
          ATCGGGATGC TCCGAGCCCG TCTGTGAGCA TGCTTTGCTG CTGCCCAGCT
          GTACCCGAAA GTTAGGCCTC CTGGCTCCAA TGTTGCTGTT GTCTAGAGAT
          CTCTCTCTCT ----GCAGGT TACCACCAAT CCTAACACCA TCTCCCCCAT
          CAGCTTATCC AACAGTCACT ACGGTGTGGC AGGACAATGA CAGATACCAT
          CCAAAGCCAG TTTTGCACAT GGTTTCATCA GAGCATTCAA CAGACCTCAA
          TGAGAATTAT AATAAATCAG CAGAACCTTC AGGGAAGAAC GAACCCAACG
          AACACGCGGA GAAGAGGCTG GAGCGCAACT TAAGTTTTGA GATCAAGAAG
          GTACCTCTTC AGGAGGGACC ACGAAGCTTT GATGGGAACT CCCTGTTGAA
          CAGGGGACAT GCAATTAAAA TTAAGCCCGT GTCATCCTGT GTAATTGATA
          AGAGCTTTAA GCCACAGGAA CAGATTTCAG GGGATTCATT TGTAGATACT
          TCTCAAAACT CATGTGTGGA ACACAGCGTG CCACAGTCTA ACACAGCCTT
          AATACCTTCA CCAGAAAGTC TGCAGAGCCA GCAGGTGTCT GATACCCCAC
          CCAGACCAGA TCGTCTGCCT CTGACAGAGA AGGGACACGC CACGTGGTCA
          CTACATGGGC CTGAAAATGC ACTGCGTACG TCCGTGTCTG AAGAGTTGTC
          TTCAGACACC TTGTGTCACG GTGTTCAAAC TCTCTCTCTA GCATCAAACA
          CCCCAGTTGA ACATCCTTCC AGTGATAATG TTGATCATAC TCCTCTTTCT
          GTTCGAGCAC CCCTCTGTTT TACTAATCCT CTCCATTCAG ATGATTCTGA
          CACGGATGAG ATGAACTTTG ACGGAGCCAT GAGCAAAAGC GCGTCCAATG
          TGTCAACCGC AAGTGCCACA GTCTCTGCTG CCGTTTACAG ACAAAGATTC
          CAATGTCAGA GGAGCAGCTG TTCACCTGCT GCAGTTCTTG GCTTCAAAAA
          TAAAAGCAGA ACAGATTGCT CCATTTTTTC CTTTGGTAAG TGCCCATCTC
          TCTAGTGCCA TGACTCATAT CAGTGAGGGA ATTCAGGAAG ATTCATTGAA
          AATCTTGGAC GTTTTATTGG AAGCATACCC AGCTCTTCTT ACAGACCGCA
          GCGTTATATT GTTGAAGAAT TTTGTAGAGC TTATTTCTCA CCAGCAACTC
          TCAAAAAGAC TGAAAAGCAG GGACAAACTT TCCTGGATGC TCTCTGTTAA
          CCCGAATCGC AGAGTAACTT CTCAGCAGTG GAGGTTGAAT GTACTTACCA
          GGCTCAAGAA GTTTCTCCAA GCAGTGGTAG ATGGATCCAG TGGTACAGAG
          GATGAAGGGC TTCAAGAGCA GAAGGACAAC TCTCATTCTG TGAGGAACCC
          AATATGTATT AGTTGGAAGC TCCATGCAAA TAATCAGCAA CATATACAAC
          TGTTTGAAAG TGGTGGCTTA CGACCAA
A_hous017 CTCCAGCCAC GGGACAGAAC AAAAGTTGCA ACAGTGATGA TGCTTTATCT
          TCCACAACTT ACTCCAGCAA CACTTCCGTG GATGCCAATA ATGAAATCTG
          CTTCAAAGAG GCCTGAAAAG AAGATTTTTC TCTTTTCAAA TTCTGAGTCA
          CTGATTTTGA AATTG----- ---------- ---------- ----------
          --GCTAACTC ATTGCATTTG TGACTGTGGT TTAACTAAAA CCACCTAAGG
          CTGATAATGT CATCATGAAC TCTCACATTC AAAA-TGAAG CTAAAACCTT
          AGCTAAGCCC CTTGTCTGAA TGCAGCTTTC CAGTTCATTC AGAGCAGCAT
          AGCACTCAGC ATTTTCCCTC CAACAACAGG GAGAAAGAAA AAGAAAACCC
          CTTTCTGGCC TCCCAGAATA TTGCTGCATG GAATACACTG TCACTCCTAC
          TGCAAACTTA TTTAAGAGAC AATAGGAGCC AAGGGCAAGG TTGGTGGGCG
          CTGGAAGTAA AGAAGCAGGC AGGATGGCCT TTAGTGGTGT GCTGAACCCC
          TGCTGGTCTC CTCTTTCCTC CTTCACCGAT CACTTGTGTT CTCATGCCTT
          GATGTTAACA AAAATCGCAT CAGCCTGGAT TGGCTATTGC TGCTGCTTTT
          ---CTTCCTG GAGGGGTCTG GTGGCTTCCT CAGTCAAGGG A-AAGCAAGT
          TCCCTGTGGA ACTGGGATGA CTCCTTGCTG GCATCTTCAA TTCCTGCTGA
          GCATGTCCCT TATCCCCCTG ATATGAGTTG GCACGACATA TGCAGGAGTT
          CACTCAGGTT CACATGAGAA TGATGGCTCA GAGTTTTCAG AATATCAGTG
          TTACTGCTGC AAATCCAGTA CCATTCATCA ATGGCCTACC CTTTGAGCCT
          GCCCTATTCT CACACGTGTC ACATGCTGCA TATGACTGCA ATCCAGAAGT
          GGAAAACTTC AAGGAAACTA TTCAGCAGTT GGAAGGTCGC CTGGTAAGAC
          AGGATCACCA AATCAGGGAA CTCATCGCTA AAATGGAGAC TCAGAACACT
          CACATGGCAG AACTCAGACG TACTATCCGA AATTTGGAGG GAAAGATTAC
          GGAAATGGAG GCCCAGCAGT GTAACGGTAT TTATATCTGG AAGATTGAGA
          ACTTCAGCGG ACTGCAGAAA GCCCAGGAAG AAGAGAGACC CGTGGTGATG
          CACAGCCCTG GCTTCTATAC GGGGAAGCCT GGCTACAAGC TGTGCCTGCG
          CCTGCATATC CAGTTACCAA ATGCTCAGCG CTGCGCTAAT TTTATCCAGT
          TACCTCCCTG GTCTCCTCGT GGAGGGTGTG AAAGGTGCTT CTTTCTTCTG
          CTTTGGATTT TCTTGGATCA TTCTAGCACT GCCAGTGCTT TCTCGAAGAC
          ATTTGAGTAA CTTTCCAATT GTACTATAAA ACTGTGCTGC GCTCGATTGG
          AAGATTGAAC ATTTGCTGTG TGGTG----T GAGGAACCAT CTGATGGTCC
          CCTCTGGAGG AGAAAGAAGA TTCTTT---- ---------A GAGAGACATT
          TTTTGATGCA GTCATTGAAT TTTAGAATTC TACTTCTTTT GGGTTTTTGG
          ATTTTTGT-- -CCCTCCAAA GGTGGAGAAA CCACCATCCA AGGTAAGGAG
          AGATCTAAGG AGCCTAAGCT ATGGCTCGTG CAGCAAAAGC CATAGGGTGA
          CTCACTTGAG ATACAGCCTT GGCTGGAGTC ACCGTACTTT CCAGAGCTCT
          CTGCTGAAGA GCAGCTCTCA GTGAAGCATT GTTCTCCCTC TGCAGGGCTG
          GATGGACTGG CTGAGCGCTG TGCCCACCGT AAGTGTACAT GTATCTTCAT
          AAATGCAGAG CACCAATGTT ACATTGCAAT ATTAAGGTTG CATGTGGCAA
          AAGCCTA-GC CTCATTTCCC TCCAAATCCT ATCATTATGT CCCACATATA
          TTAAGAGCCG TAAGCAAAAT AAATGTATTT TTGAGAGCCC ACTACACAAC
          ACAAGGTGTC AGTT--CAGT CTCAATCTGT CATTTTATTA CTAAAACAGA
          ATGATATAAC ATTGTACAGG TTGGCAGTAC CCCAGTACTT TTCCACTCGA
          CTGAGACTCC CTTTAAAAGC TCTTAGAAAA TAAA---TAC TTAGACCTGT
          ACA-TACAAA TCTTAAAGTG AGACACAGAG AAATCATATC ACACTTAAGC
          ACTACTTGAG CAGCCAAGCA GCTCATGCTA CCTCTTC-AG ATACATTCTA
          CCATGCCATC ATGGGTGTTG CCTTCTCCTG GATCATGGCC TTGGCGTGTG
          CAGCTCCCCC ACTTTTTGGC TGGTCCAGGT AGGGAAGGCA CTGG-CCCAA
          CATCGGAGTG -GGGGAGCCT GGCTGTTGGC TCAGCTGTGG CTTCCAGCCA
          GTCTCCTCTG CTGGGTGCTG AT-CGCTGGG CTCACCTTGC AGGTACATCC
          CCGAGGGCAT GCAGTGCTCA TGCGGGATTG ACTATTACAC TCTGAAGCCA
          GAGGTCCTAG ATGCTGCCTA TTGTTTTAGG TAATTATGCG TCCACATTCA
          ATATTCTTTT AC-GTCCTAC CATCCTGGGA GGTGTCATGC AGTTGTTTGT
          CATGTTTCTT TACAGTTGGC ATTTACACAG AACGCAGACC CTCGCTCTCA
          GAGCCAGGGG G--TGTGTGC AG-AGGTTGC TGCGTGGCAG TCTCCAGTCC
          C--AGAGA-- --------TT GCTGTGACCT TAGA--GCAG AAGCTCAGTT
          CCATCTGGGA TGGTTACCAG ATGCATTAGC CCCATAGTTA TGGCCAAATT
          AT-CACCTTC ACTTTGCTCA CCTACTCAGG GAGTCTCCTC TGTAGGACCT
          GGAGAAAAGC ACTTGACTAG TCCTCCATGG AAACTGTTCA CTTT----GT
          ATGAGCAAGT CCTGCCATGT CTAAGCATCC AATTTCACTT GCAGCATAAG
          CTACTACTGA TTTGATTTTG TTGAGAATTT TTGTGACTCA GGCTTGCCTG
          CCTGTAAAGG ATCATTCAGG GAGCAAGCAC CTGGATTATT TTTATTCCCT
          GTGTTGTCAG TGTTGAGTTG AGTGAATGTG CAGTTAGGAA AAGTAGGGTG
          ATGGGAGGGA ATTTTATGAC TGTTGATAGG AGGAGGCCAG TAGTTAGTGA
          GGTCCCTTGA AGGACTTCGG GGAATCAAAA GTGGAATGGG GCTAGGCCCA
          GTTTGATTGC AATAGCTGTA GTTAGTACTG TGGATGAGAT TGGGTGGGTT
          AGCTGGGTGA TGTCCCATTG TCCAGTGTGT CATGCATTGG TTATGCTGGA
          GAATAGGACT AGGGTTGAGG CGGCTGCTTG GACTAGAAAG TACTTAGTTG
          CTGCTTCAAT TGCTCGGGGA TGGTGGGATT TTGAGATTAG GGGGAGAATG
          GCTAGTGTGT TAATTTCAAG GCCGGCTCAG GCCAGAGCTC AGTGGTTACT
          TGAGATTGTG ATGGTTGTTC CTAGCACTAA ACTGATGGTG AAAGTTAGTT
          TTGCCTTGGA GACTGAGGAT CATTAATGGG ACTGGGTCTG TTTCTTGTGC
          CCCAGGTGGC CTCCTCCTTG CTGTGCTTCT AAGAACTGCA TTTTGTTCTC
          TGGAAGACAG CATTAAATTT TTCCCTTTTT T-GAACTAGT TGGTTGACAC
          AG-------- -----TCCAA ATGTGCGCCA GAGGATGAAC CTTGCTGTCT
          GGCACCAGTA ACTGGCAACA AGGAGAAATC TCTCCCCATT TCCCTCATAC
          ATTGGAGAAT ATGAAGGAGC TTAACCCCAC TGAACCATGC TCTTATTGTA
          ATTCTT-ATC TACAAAACCT CAAACATCAA GAAAACAGAA GCTTGGGGTG
          TTTTACAGTT TCAGATTGCA AGTGGAATTT GGGAATCACT TTTCAGCTTG
          CTGGTATCTC CCATAACTAA GAAGGTTGTA GCAGTGCAAA CAACCTGG-A
          AAAACACAGA CTACATTTTC AACCCCACTT CTTCAAAAAG GTTTTCTCAT
          TTACATTGCT TTCACTCGAG CCTAATTCTC TATGCAACCT GCCACGAGAC
          TTTCCCTTAC CAACACTTCC TGGGATTTAT TTTCTT-ACT CCTCCACTGC
          TACCCT--AC CCCTACCTTG CTCAGCAAGA GTATTCATCA CCCCCATCCC
          GGATCAGAGT CTTTATTACT CACCAGAACA TGAAGAACTT TGAC-TTAAA
          CATCCATCTG GAACCTCAGT ACTGACAAAT TCTGGAAATG CATTTTGCAT
          TTTTGAAGTG GAGAGAAGAA GCAAAGTAAT GAAAAACATG CAACAGAAGA
          AAAGGTCTCA GCTGCAGAAG AGGGACACGA GAGACATCTT GCTGTATCCT
          CACTGGTCTG CCTCCCAAAC GGGAATAGTT TTGCATTCCT CTTGGGAAGG
          GGA-ACGGGG AAGGGCTCAG GGGAGCAAGC AGAGATGCCC TCGCGTACAA
          AACCCCTCAG GGGGGCTGCA CAGGCAGCCC CAGTGAAACA CCTTGGGCGA
          AG-CAGCGGA GGGAGCACAC CCCACCCGTG CCCTGGCCAT GTACACAACA
          TGTGCATGTC ACAACCATTT GTCTGCATGA ATGAGAACAC A-GAGCAGGA
          GCCAGCGGTG AAGGTGAAAA GAACACACCC AGAGGGAAGA GCGTGCTCTT
          CGGATCAGTT CTGAGAAACA ACGGAGGAAA ATATTAAAAC AATCTACCCA
          TCAAAAAA-C CTCCAAAGGA CCACCCCTGC AGAAAGCAAA CCACCACGTA
          CTCCAGGGAA TCCAGGCTGG CCAGGGGGAC CACGTTCTCC TTTCAAGCCA
          GCTGTACCCT AATTTTTGGA AAGGATAAGA GTACTTCTTG CCTGGCTGGC
          AAGACAGAAC ACATCATCCT CTCTGAATAT TTTGTAACTG GGATTTAGCA
          CAGGTATCTG TCATGTTGAC GAAAGTGGAT TATTTCTACT GAGTTCAATG
          GAAACAGAAC TAGGTTCCTT GTGGAATAGC ACATGGAAAT CACAGCTAGT
          GTGCG-TGCA GCTAACTGGA ACATGTGGGC CATGTTTCCA GTAGTGGATC
          TGGGAGCAGA TGTGAGCTCC ACATTCAGCT CTGTACCCAG ACCAGCTGAA
          CTCTTATCAG TGCAAGGTTT TGAAGCATTA GTTTGCACAA GAGGAGAAAG
          ATGCTGCAAC AGACTTGAAT CTTGTCTTAA CCATTTCCAC TTGGATAACT
          GTGCAGCTGA AGATTATATT TCCAACTACG GCATAGGATT TGACCCGGCA
          GAGAATGAAT TTGACTATGG CTTATGCAAT GAAGTAGTTA ACGTAGTCTG
          CTCGCCTAAA CCTGATGCTT TCAACCCATG TGAAGATATC ATGGGATACA
          ACGTTCTGAG AGTCCTGATA TGGTTCATCA ACATCCTCGC TATTACTGGG
          AACACCGTGG TCCTCATTAT TTTAATAAGC AGCCAGTACA AGCTCACTGT
          TCCTCGCTTC CTCATGTGCA ATCTGGCCTT TGCAGACCTC TGCATCGGGA
          TCTACCTGCT GCTCATCGCC TCGGTGGACG CCCGCACCAG CGGGCACTAC
          TACAACCACG CCATAGACTG GCAAGGAAGA ATGTCTTTAT AGCATGTGCC
          AAACGGTTTT AAATCTCGTC CTAAACTAAT TGGTATCGTA CTGGGTTCCG
          TCGTTCACTG ACCAAATGTA AGCTGTGTAA GTTCCAGTGC TTGCTGATTT
          TAGGTGATTA TGGATA---- TTCTTTCTTA ATGAAAATAT CACTGCGTGG
          GGGG------ TCGGCCCCTG GCTTGTTTGA ACTTTATCAA GACTCTTTGT
          AAATCGTTGG TACTTCAATC ATGCTTTCCC TGAGCTCCCC CGGGCTCGGG
          ATCGGGATGC TCCGAGCCCG TCTGTGAGCA TGCTTTGCTG CTGCCCAGCT
          GTACCCGAAA GTTAGGCCTC CTGGCTCCAA TGTTGCTGTT GTCTAGAGAT
          CTCTCTCTTT ----GCAGGT TACCACCAAT CCTAACACCA TCTCCCCCAT
          CAGCTTATCC AACAGTCACT ACGGTGTGGC AGGACAATGA CAGATACCAT
          CCAAAGCCAG TTTTGCACAT GGTTTCATCA GAGCATTCAA CAGACCTCAA
          TGAGAATTAT AATAAATCAG CAGAACCTTC AGGGAAGAAC GAACCCAGCG
          AACACGCGGA GAAGAGGCTG GAGCGCAACT TAAGTTTTGA GATCAAGAAG
          GTACCTCTTC AGGAGGGACC ACGAAGCTTT GATGGGAACT CCCTGTTGAA
          CAGGGGACAT GCAATTAAAA TTAAGCCCGT GTCATCCTGT GTAATTGATA
          AGAGCTTTAA GCCACAGGAA CAGATTTTAG GGGATTCATT TGTAGATACT
          TCTCAAAACT CATGTGTGGA ATACAGCGTG CCACAGTCTA ACACAGCCTT
          AATACCTTCA CCAGAAAGTC TGCAGAGCCA GCAGGTGTCT GATACCCCAC
          CCAGACCAGA TCGTCTGCCT CTGACAGAGA AGGGACACGC CACGTGGTCA
          CTACATGGGC CTGAAAATGC ACTGTGTACG TCCGTGTCTG ACGAGTTGTC
          TTCAGACACC TTGTGTCACG GTGTTCAAAC TCTCTCTCTA GCATCAAACA
          CCCCAGTTGA ACATCCTTCC AGTGATAATG TTGATCATAC TCCTCTTTCT
          GTTCGAGCAC CCCTCTGTTT TACTAATCCT CTCCATTCAG ATGATTCTGA
          CACGGATGAG ATGAACTTTG ACGGAGCCAT GAGCAAAAGC GCGTCCAATG
          TGTCAACCGC AAGTGCCACA GTCTCTGCTG CCGTTTACAG ACAAAGATTC
          TAATGTCAGA GGAGCAGCTG TTCACCTGCT GCAGTTCTTG GCTTCAAAAA
          TAAAAGCGGA ACAGATTGCT CCATTTTTTC CTTTGGTAAG TGCCCATCTC
          TCTAGTGCCA TGACTCATAT CAGTGAGGGA ATTCAGGAAG ATTCATTGAA
          AATCTTGGAC GTTTTATTGG AAGCATACCC AGCTCTTCTT ACAGACCGCA
          GCGTTATATT GTTGAAGAAT TTTGTAGAGC TTATTTCTCA CCAGCAACTC
          TCAAAAAGAC TGAAAAGCAA GGACAAACTT TCCTGGATGC TCTCTGTTAA
          CCCGAATCGC AGAGTAACTT CTCAGCAGTG GAGGTTGAAT GTACTTACCA
          GGCTCAAGAA GTTTCTCCAA GCAGTGGTAG ATGGATCCAG TGGTACAGAG
          GATGAAGGGC TTCAAGAGCA GAAGGACAAC TCTCATTCTG TGAGGAACCC
          AATATGTATT AGTTGGAAGC TCCATGCAAA TAATCAGCAA CATATACAAC
          TGTTTGAAAG TGGTGGCTTA CGACCAA
A_hous018 CTCCAGCCAC AGGACAGAAC AAAAGTTGCA ACAGTGATGA TGCTTTATCT
          TCCACAACTT ACTCCAGCAA CACTTCCGTG GATGCCAATA ATGAAATCTG
          CTTCAAAGAG GCCTGAAAAG AAGATTTTTC TCTTTTCAAA TTCTGAGTCA
          CTGATTTTGA AATTG----- ---------- ---------- ----------
          --GCTAACTC ATTGCATTTG TGACTGTGGT TTAACTAAAA CCACCTAAGG
          CTGATAATGT CATCATGAAC TCTCACATTC AAAA-TGAAG CTAAAACCTT
          AGCTAAGCCC CTTGTCTGAA TGCAGCTTTC CAGTTCATTC AGAGCAGCAT
          AGCACTCAGC ATTTTCCCTC CAACAACAGG GAGAAAGAAA AAGAAAACCC
          CTTTCTGGCC TCCCAGAATA TTGCTGCATG GAATACACTG TCACTCCTAC
          TGCAAACTTA TTTAAGAGAC AATAGGAGCC AAGGGCAAGG TTGGTGGGCG
          CTGGAAGTAA AGAAGCAGGC AGGATGGCCT TTAGTGGTGT GCTGAACCCC
          TGCTGGTCTC CTCTTTCCTC CTTCACCGAT CACTTGTGTT CTCATGCCTT
          GATGTTAACA AAAATCGCAT CAGCCTGGAT TGGCTATTGC TGCTGCTTTT
          ---CTTCCTG GAGGGGTCTG GTGGCTTCCT CAGTCAAGGG A-AAGCAAGT
          TCCCTGTGGA ACTGGGATGA CTCCTTGCTG GCATCTTCAA TTCCTGCTGA
          GCATGTCCCT TATCCCCCTG ATATGAGTTG GCACGACATA TGCAGGAGTT
          CACTCAGGTT CACATGAGAA TGATGGCTCA GAGTTTTCAG AATATCAGTG
          TTACTGCTGC AAATCCAGTA CCATTCATCA ATGGCCTACC CTTTGAGCCT
          GCCCTATTCT CACACGTGTC ACATGCTGCA TATGACTGCA ATCCAGAAGT
          GGAAAACTTC AAGGAAACTA TTCAGCAGTT GGAAGGTCGC CTGGTAAGAC
          AGGATCACCA AATCAGGGAA CTCATCGCTA AAATGGAGAC TCAGAACACT
          CACATGGCAG AACTCAGACG TACTATCCGA AATTTGGAGG GAAAGATTAC
          GGAAATGGAG GCCCAGCAGT GTAACGGTAT TTATATCTGG AAGATTGAGA
          ACTTCAGCGG ACTGCAGAAA GCCCAGGAAG AAGAGAGACC CGTGGTGATG
          CACAGCCCTG GCTTCTATAC GGGGAAGCCT GGCTACAAGC TGTGCCTGCG
          CCTGCATATC CAGTTACCAA ATGCTCAGCG CTGCGCTAAT TTTATCCAGT
          TACCTCCCTG GTCTCCTCGT GGAGGGTGTG AAAGGTGCTT CTTTCTTCTG
          CTTTGGATTT TCTTGGATCA TTCTAGCACT GCCAGTGCTT TCTCGAAGAC
          ATTTGAGTAA CTTTCCAATT GTACTATAAA ACTGTGCTGC GCTCGATTGG
          AAGATTGAAC ATTTGCTGTG TGGTG----T GAGGAACCAT CTGATGGTCC
          CCTCTGGAGG AGAAAGAAGA TTCTTT---- ---------A GAGAGACATT
          TTTTGATGCA GTCATTGAAT TTTAGAATTC TACTTCTTTT GGGTTTTTGG
          ATTTGTGT-- -CCCTCCAAA GGTGGAGAAA CCACCATCCA AGGTAAGGAG
          AGATCTAAGG AGCCTAAGCT ATGGCTCGTG CAGCAAAAGC CATAGGGTGA
          CTCACTTGAG ATACAGCCTT GGCTGGAGTC ACCGTACTTT CCAGAGCTCT
          CTGCTGAAGA GCAGCTCTCA GTGAAGCATT GTTCTCCCTC TGCAGGGCTG
          GATGGACTGG CTGAGCGCTG TGCCCACCGT AAGTGTACAT GTATCTTCAT
          AAATGCAGAG CACTAATGTT ACATTGCAAT ATTAAGGTTG CATGTGGCAA
          AAGCCTA-GC CTCATTTCCC TCCAAATCCT ATCATTATGT CCCACATATA
          TTAAGAGCCG TAAGCAAAAT AAATGTATTT TTGAGAGCCC ACTACACAAC
          ACAAGGTGTC AGTT--CAGT CTCAATCTGT CATTTTATTA CTAAAACAGA
          ATGATATAAC ATTGTACAGG TTGGCAGTAC CCCAGTACTT TTCCACTCGA
          CTGAGACTCC CTTTAAAAGC TCTTAGAAAA TAAA---TAC TTAGACCTGT
          ACA-TACAAA TCTTAAAGTG AGACACAGAG AAATCATATC ACACTTAAGC
          ACTACTTGAG CAGCCAAGCA GCTCATGCTA CCTCTTC-AG ATACATTCTA
          CCATGCCATC ATGGGTGTTG CCTTCTCCTG GATCATGGCC TTGGCGTGTG
          CAGCTCCCCC ACTTTTTGGC TGGTCCAGGT AGGGAAGGCA CTGG-CCCAA
          CATCGGAGTG -GGGGAGCCT GGCTGTTGGC TCAGCTGTGG CTTCCAGCCA
          GTCTCCTCTG CTGGGTGCTG AT-CGCTGGG CTCACCTTGC AGGTACATCC
          CCGAGGGCAT GCAGTGCTCA TGCGGGATTG ACTATTACAC TCTGAAGCCA
          GAGGTCCTAG ATGCTGCCTA TTGTTTTAGG TAATTATGCG TCCACATTCA
          ATATTCTTTT AC-GTCCTAC CATCCTGGGA GGTGTCATGC AGTTGTTTGT
          CATGTTTCTT TACAGTTGGC ATTTACACAG AACGCAGACC CTCGCTCTCA
          GAGCCAGGGG G--TGTGTGC AG-AGGTTGC TGCGTGGCAG TCTCCAGTCC
          C--AGAGA-- --------TT GCTGTGACCT TAGA--GCAG AAGCTCAGTT
          CCATCTGGGA TGGTTACCAG ATGCATTAGC CCCATAGTTA TGGCCAAATT
          AT-CACCTTC ACTTTGCTCA CCTACTCAGG GAGTCTCCTC TGTAGGACCT
          GGAGAAAAGC ACTTGACTAG TCCTCCATGG AAACTGTTCA CTTT----GT
          ATGAGCAAGT CCTGCCATGT CTAAGCATCC AATTTCACTT GCAGCATAAG
          CTACTACTGA TTTGATTTTG TTGAGAATTT TTGTGACTCA GGCTTGCCTG
          CCTGTAAAGG ATCATTCAGG GAGCAAGCAC CTGGATTATT TTTATTCCCT
          GTGTTGTCAG TGTTGAGTTG AGTGAATGTG CAGTTAGGAA AAGTAGGGTG
          ATGGGAGGGA ATTTTATGAC TGTTGATAGG AGGAGGCCAG TAGTTAGTGA
          GGTCCCTTGA AGGACTTCGG GGAATCAAAA GTGGAATGGG GCTAGGCCCA
          GTTTGATTGC AATAGCTGTA GTTAGTACTG TGGATGAGAT TGGGTGGGTT
          AGCTGGGTGA TGTCCCATTG TCCAGTGTGT CATGCATTGG TTATGCTGGA
          GAATAGGACT AGGGTTGAGG CGGCTGCTTG GACTAGAAAG TACTTAGTTG
          CTGCTTCAAT TGCTCGGGGA TGGTGGGATT TTGAGATTAG GGGGAGAATG
          GCTAGTGTGT TAATTTCAAG GCCGGCTCAG GCCAGAGCTC AGTGGTTACT
          TGAGATTGTG ATGGTTGTTC CTAGCACTAA ACTGATGGTG AAAGTTAGTT
          TTGCCTTGGA GACTGAGGAT CATTAATGGG ACTGGGTCTG TTTCTTGTGC
          CCCAGGTGGC CTCCTCCTTG CTGTGCTTCT AAGAACTGCA TTTTGTTCTC
          TGGAAGACAG CATTAAATTT TTCCCTTTTT T-GAACTAGT TGGTTGACAC
          AG-------- -----TCCAA ATGTGCGCCA GAGGATGAAC CTTGCTGTCT
          GGCACCAGTA ACTGGCAACA AGGAGAAATC TCTCCCCATT TCCCTCATAC
          ATTGGAGAAT ATGAAGGAGC TTAACCCCAC TGAACCATGC TCTTATTGTA
          ATTCTT-ATC TACAAAACCT CAAACATCAA GAAAACAGAA GCTTGGGGTG
          TTTTACAGTT TCAGATTGCA AGTGGAATTT GGGAATCACT TTTCAGCTTG
          CTGGTATCTC CCATAACTAA GAAGGTTGTA GCAGTGCAAA CAACCTGG-A
          AAAACACAGA CTACATTTTC AACCCCACTT CTTCAAAAAG GTTTTCTCAT
          TTACATTGCT TTCACTCGAG CCTAATTCTC TATGCAACCT GCCACGAGAC
          TTTCCCTTAC CAACACTTCC TGGGATTTAT TTTCTT-ACT CCTCCACTGC
          TACCCT--AC CCCTACCTTG CTCAGCAAGA GTATTCATCA CCCCCATCCC
          GGATCAGAGT CTTTATTACT CACCAGAACA TGAAGAACTT TGAC-TTAAA
          CATCCATCTG GAACCTCAGT ACTGACAAAT TCTGGAAATG CATTTTGCAT
          TTTTGAAGTG GAGAGAAGAA GCAAAGTAAT GAAAAACATG CAACAGAAGA
          AAAGGTCTCA GCTGCAGAAG AGGGACACGA GAGACATCTT GCTGTATCCT
          CACTGGTCTG CCTCCCAAAC GGGAATAGTT TTGCATTCCT CTTGGGAAGG
          GGA-ACGGGG AAGGGCTCAG GGGAGCAAGC AGAGATGCCC TCGCGTACAA
          AACCCCTCAG GGGGGCTGCA CAGGCAGCCC CAGTGAAACA CCTTGGGCGA
          AG-CAGCGGA GGGAGCACAC CCCGCCCGTG CCCTGGCCAT GTACACAACA
          TGTGCATGTC ACAACCATTT GTCTGCATGA ATGAGAACAC A-GAGCAGGA
          GCCAGCGGTG AAGGTGAAAA GAACACACCC AGAGGGAAGA GCGTGCTCTT
          CGGATCAGTT CTGAGAAACA ACGGAGGAAA ATATTAAAAC AATCTACCCA
          TCAAAAAA-C CTCCAAAGGA CCACCCCTGC AGAAAGCAAA CCACCACGTA
          CTCCAGGGAA TCCAGGCTGG CCAGGGGGAC CACGTTCTCC TTTCAAGCCA
          GCTGTACCCT AATTTTTGGA AAGGATAAGA GTACTTCTTG CCTGGCTGGC
          AAGACAGAAC ACATCATCCT CTCTGAATAT TTTGTAACTG GGATTTAGCA
          CAGGTATCTG TCATGTTGAC GAAAGTGGAT TATTTCTACT GAGTTCAATG
          GAAACAGAAC TAGGTTCCTT GTGGAATAGC ACATGGAAAT CACAGCTAGT
          GTGCG-TGCA GCTAACTGGA ACATGTGGGC CATGTTTCCA GTAGTGGATC
          TGGGAGCAGA TGTGAGCTCC ACATTCAGCT CTGTACCCAG ACCAGCTGAA
          CTCTTATCAG TGCAAGGTTT TGAAGCATTA GTTTGCACAA GAGGAGAAAG
          ATGCTGCAAC AGACTTGAAT CTTGTCTTAA CCATTTCCAC TTGGATAACT
          GTGCAGCTGA AGATTATATT TCCAACTACG GCATAGGATT TGACCCGGCA
          GAGAATGAAT TTGACTATGG CTTATGCAAT GAAGTAGTTA ACGTAGTCTG
          CTCGCCTAAA CCTGATGCTT TCAACCCATG TGAAGATATC ATGGGATACA
          ACGTTCTGAG AGTCCTGATA TGGTTCATCA ACATCCTCGC TATTACTGGG
          AACACCGTGG TCCTCATTAT TTTAATAAGC AGCCAGTACA AGCTCACTGT
          TCCTCGCTTC CTCATGTGCA ATCTGGCCTT TGCAGACCTC TGCATCGGGA
          TCTACCTGCT GCTCATCGCC TCGGTGGACG CCCGCACCAG CGGGCACTAC
          TACAACCACG CCATAGACTG GCAAGGAAGA ATGTCTTTAT AGCATGTGCC
          AAACGGTTTT AAATCTCGTC CTAAACTAAT TGGTATCGTA CTGGGTTCCG
          TCGTTCACTG ACCAAATGTA AGCTGTGTAA GTTCCAGTGC TTGCTGATTT
          TAGGTGATTA TGGATA---- TTCTTTCTTA ATGAAAATAT CACTGCGTGG
          GGGG------ TCGGCCCCTG GCTTGTTTGA ACTTTATCAA GACTCTTTGT
          AAATCGTTGG TACTTCAATC ATGCTTTCCC TGAGCTCCCC CGGGCTCGGG
          ATCGGGATGC TCCGAGCCCG TCTGTGAGCA TGCTTTGCTG CTGCCCAGCT
          GTACCCGAAA GTTAGGCCTC CTGGCTCCAA TGTTGCTGTT GTCTAGAGAT
          CTCTCTCTTT ----GCAGGT TACCACCAAT CCTAACACCA TCTCCCCCAT
          CAGCTTATCC AACAGTCACT ACGGTGTGGC AGGACAATGA CAGATACCAT
          CCAAAGCCAG TTTTGCACAT GGTTTCATCA GAGCATTCAA CAGACCTCAA
          TGAGAATTAT AATAAATCAG CAGAACCTTC AGGGAAGAAC GAACCCAGCG
          AACACGCGGA GAAGAGGCTG GAGCGCAACT TAAGTTTTGA GATCAAGAAG
          GTACCTCTTC AGGAGGGACC ACGAAGCTTT GATGGGAACT CCCTGTTGAA
          CAGGGGACAT GCAATTAAAA TTAAGCCCGT GTCATCCTGT GTAATTGATA
          AGAGCTTTAA GCCACAGGAA CAGATTTTAG GGGATTCATT TGTAGATACT
          TCTCAAAACT CATGTGTGGA ATACAGCGTG CCACAGTCTA ACACAGCCTT
          AATACCTTCA CCAGAAAGTC TGCAGAGCCA GCAGGTGTCT GATACCCCAC
          CCAGACCAGA TCGTCTGCCT CTGACAGAGA AGGGACACGC CACGTGGTCA
          CTACATGGGC CTGAAAATGC ACTGTGTACG TCCGTGTCTG ACGAGTTGTC
          TTCAGACACC TTGTGTCACG GTGTTCAAAC TCTCTCTCTA GCATCAAACA
          CCCCAGTTGA ACATCCTTCC AGTGATAATG TTGATCATAC TCCTCTTTCT
          GTTCGAGCAC CCCTCTGTTT TACTAATCCT CTCCATTCAG ATGATTCTGA
          CACGGATGAG ATGAACTTTG ACGGAGCCAT GAGCAAAAGC GCGTCCAATG
          TGTCAACCGC AAGTGCCACA GTCTCTGCTG CCGTTTACAG ACAAAGATTC
          TAATGTCAGA GGAGCAGCTG TTCACCTGCT GCAGTTCTTG GCTTCAAAAA
          TAAAAGCGGA ACAGATTGCT CCATTTTTTC CTTTGGTAAG TGCCCATCTC
          TCTAGTGCCA TGACTCATAT CAGTGAGGGA ATTCAGGAAG ATTCATTGAA
          AATCTTGGAC GTTTTATTGG AAGCATACCC AGCTCTTCTT ACAGACCGCA
          GCGTTATATT GTTGAAGAAT TTTGTAGAGC TTATTTCTCA CCAGCAACTC
          TCAAAAAGAC TGAAAAGCAA GGACAAACTT TCCTGGATGC TCTCTGTTAA
          CCCGAATCGC AGAGTAACTT CTCAGCAGTG GAGGTTGAAT GTACTTACCA
          GGCTCAAGAA GTTTCTCCAA GCAGTGGTAG ATGGATCCAG TGGTACAGAG
          GATGAAGGGC TTCAAGAGCA GAAGGACAAC TCTCATTCTG TGAGGAACCC
          AATATGTATT AGTTGGAAGC TCCATGCAAA TAATCAGCAA CATATACAAC
          TGTTTGAAAG TGGTGGCTTA CGACCAA
A_hous019 CTCCAGCCAC GGGACAGAAC AAAAGTTGCA ACAGTGATGA TGCTTTATCT
          TCCACAACTT ACTCCAGCAA CACTTCCGTG GATGCCAATA ATGAAATCTG
          CTTCAAAGAG GCCTGAAAAG AAGATTTTTC TCTTTTCAAA TTCTGAGTCA
          CTGATTTTGA AATTG----- ---------- ---------- ----------
          --GCTAACTC ATTGCATTTG TGACTGTGGT TTAACTAAAA CCACCTAAGG
          CTGATAATGT CATCATGAAC TCTCACATTC AAAA-TGAAG CTAAAACCTT
          AGCTAAGCCC CTTGTCTGAA TGCAGCTTTC CAGTTCATTC AGAGCAGCAT
          AGCACTCAGC ATTTTCCCTC CAACAACAGG GAGAAAGAAA AAGAAAACCC
          CTTTCTGGCC TCCCAGAATA TTGCTGCATG GAATACACTG TCACTCCTAC
          TGCAAACTTA TTTAAGAGAC AATAGGAGCC AAGGGCAAGG TTGGTGGGCG
          CTGGAAGTAA AGAAGCAGGC AGGATGGCCT TTAGTGGTGT GCTGAACCCC
          TGCTGGTCTC CTCTTTCCTC CTTCACCGAT CACTTGTGTT CTCATGCCTT
          GATGTTAACA AAAATCGCAT CAGCCTGGAT TGGCTATTGC TGCTGCTTTT
          ---CTTCCTG GAGGGGTCTG GTGGCTTCCT CAGTCAAGGG A-AAGCAAGT
          TCCCTGTGGA ACTGGGATGA CTCCTTGCTG GCATCTTCAA TTCCTGCTGA
          GCATGTCCCT TATCCCCCTG ATATGAGTTG GCACGACATA TGCAGGAGTT
          CACTCAGGTT CACATGAGAA TGATGGCTCA GAGTTTTCAG AATATCAGTG
          TTACTGCTGC AAATCCAGTA CCATTCATCA ATGGCCTACC CTTTGAGCCT
          GCCCTATTCT CACACGTGTC ACATGCTGCA TATGACTGCA ATCCAGAAGT
          GGAAAACTTC AAGGAAACTA TTCAGCAGTT GGAAGGTCGC CTGGTAAGAC
          AGGATCACCA AATCAGGGAA CTCATCGCTA AAATGGAGAC TCAGAACACT
          CACATGGCAG AACTCAGACG TACTATCCGA AATTTGGAGG GAAAGATTAC
          GGAAATGGAG GCCCAGCAGT GTAACGGTAT TTATATCTGG AAGATTGAGA
          ACTTCAGCGG ACTGCAGAAA GCCCAGGAAG AAGAGAGACC CGTGGTGATG
          CACAGCCCTG GCTTCTATAC GGGGAAGCCT GGCTACAAGC TGTGCCTGCG
          CCTGCATATC CAGTTACCAA ATGCTCAGCG CTGCGCTAAT TTTATCCAGT
          TACCTCCCTG GTCTCCTCGT GGAGGGTGTG AAAGGTGCTT CTTTCTTCTG
          CTTTGGATTT TCTTGGATCA TTCTAGCACT GCCAGTGCTT TCTCGAAGAC
          ATTTGAGTAA CTTTCCAATT GTACTATAAA ACTGTGCTGC GCTCGATTGG
          AAGATTGAAC ATTTGCTGTG TGGTG----T GAGGAACCAT CTGATGGTCC
          CCTCTGGAGG AGAAAGAAGA TTCTTT---- ---------A GAGAGACATT
          TTTTGATGCA GTCATTGAAT TTTAGAATTC TACTTCTTTT GGGTTTTTGG
          ATTTTTGT-- -CCCTCCAAA GGTGGAGAAA CCACCATCCA AGGTAAGGAG
          AGATCTAAGG AGCCTAAGCT ATGGCTCGTG CAGCAAAAGC CATAGGGTGA
          CTCACTTGAG ATACAGCCTT GGCTGGAGTC ACCGTACTTT CCAGAGCTCT
          CTGCTGAAGA GCAGCTCTCA GTGAAGCATT GTTCTCCCTC TGCAGGGCTG
          GATGGACTGG CTGAGCGCTG TGCCCACCGT AAGTGTACAT GTATCTTCAT
          AAATGCAGAG CACCAATGTT ACATTGCAAT ATTAAGGTTG CATGTGGCAA
          AAGCCTA-GC CTCATTTCCC TCCAAATCCT ATCATTATGT CCCACATATA
          TTAAGAGCCG TAAGCAAAAT AAATGTATTT TTGAGAGCCC ACTACACAAC
          ACAAGGTGTC AGTT--CAGT CTCAATCTGT CATTTTATTA CTAAAACAGA
          ATGATATAAC ATTGTACAGG TTGGCAGTAC CCCAGTACTT TTCCACTCGA
          CTGAGACTCC CTTTAAAAGC TCTTAGAAAA TAAA---TAC TTAGACCTGT
          ACA-TACAAA TCTTAAAGTG AGACACAGAG AAATCATATC ACACTTAAGC
          ACTACTTGAG CAGCCAAGCA GCTCATGCTA CCTCTTC-AG ATACATTCTA
          CCATGCCATC ATGGGTGTTG CCTTCTCCTG GATCATGGCC TTGGCGTGTG
          CAGCTCCCCC ACTTTTTGGC TGGTCCAGGT AGGGAAGGCA CTGG-CCCAA
          CATCGGAGTG -GGGGAGCCT GGCTGTTGGC TCAGCTGTGG CTTCCAGCCA
          GTCTCCTCTG CTGGGTGCTG AT-CGCTGGG CTCACCTTGC AGGTACATCC
          CCGAGGGCAT GCAGTGCTCA TGCGGGATTG ACTATTACAC TCTGAAGCCA
          GAGGTCCTAG ATGCTGCCTA TTGTTTTAGG TAATTATGCG TCCACATTCA
          ATATTCTTTT AC-GTCCTAC CATCCTGGGA GGTGTCATGC AGTTGTTTGT
          CATGTTTCTT TACAGTTGGC ATTTACACAG AACGCAGACC CTCGCTCTCA
          GAGCCAGGGG G--TGTGTGC AG-AGGTTGC TGCGTGGCAG TCTCCAGTCC
          C--AGAGA-- --------TT GCTGTGACCT TAGA--GCAG AAGCTCAGTT
          CCATCTGGGA TGGTTACCAG ATGCATTAGC CCCATAGTTA TGGCCAAATT
          AT-CACCTTC ACTTTGCTCA CCTACTCAGG GAGTCTCCTC TGTAGGACCT
          GGAGAAAAGC ACTTGACTAG TCCTCCATGG AAACTGTTCA CTTT----GT
          ATGAGCAAGT CCTGCCATGT CTAAGCATCC AATTTCACTT GCAGCATAAG
          CTACTACTGA TTTGATTTTG TTGAGAATTT TTGTGACTCA GACTTGCCTG
          CCTGTAAAGG ATCATTCAGG GAGCAAGCAC CTGGATTATT TTTATTCCCT
          GTGTTGTCAG TGTTGAGTTG AGTGAATGTG CAGTTAGGAA AAGTAGGGTG
          ATGGGAGGGA ATTTTATGAC TGTTGATAGG AGGAGGCCAG TAGTTAGTGA
          GGTCCCTTGA AGGACTTCGG GGAATCAAAA GTGGAATGGG GCTAGGCCCA
          GTTTGATTGC AATAGCTGTA GTTAGTACTG TGGATGAGAT TGGGTGGGTT
          AGCTGGGTGA TGTCCCATTG TCCAGTGTGT CATGCATTGG TTATGCTAGA
          GAATAGGACT AGGGTTGAGG CGGCTGCTTG GACTAGAAAG TACTTAGTTG
          CTGCTTCAAT TGCTCGGGGA TGGTGGGATT TTGAGATTAG GGGGAGAATG
          GCTAGTGTGT TAATTTCAAG GCCGGCTCAG GCCAGAGCTC AGTGGTTACT
          TGAGATTGTG ATGGTTGTTC CTAGCACTAA ACTGATGGTG AAAGTTAGTT
          TTGCCTTGGA GACTGAGGAT CATTAATGGG ACTGGGTCTG TTTCTTGTGC
          CCCAGGTGGC CTCCTCCTTG CTGTGCTTCT AAGAACTGCA TTTTGTTCTC
          TGGAAGACAG CATTAAATTT TTCCCTTTTT T-GAACTAGT TGGTTGACAC
          AG-------- -----TCCAA ATGTGCGCCA GAGGATGAAC CTTGCTGTCT
          GGCACCAGTA ACTGGCAACA AGGAGAAATC TCTCCCCATT TCCCTCATAC
          ATTGGAGAAT ATGAAGGAGC TTAACCCCAC TGAACCATGC TCTTATTGTA
          ATTCTT-ATC TACAAAACCT CAAACATCAA GAAAACAGAA GCTTGGGGTG
          TTTTACAGTT TCAGATTGCA AGTGGAATTT GGGAATCACT TTTCAGCTTG
          CTGGTATCTC CCATAACTAA GAAGGTTGTA GCAGTGCAAA CAACCTGG-A
          AAAACACAGA CTACATTTTC AACCCCACTT CTTCAAAAAG GTTTTCTCAT
          TTACATTGCT TTCACTCGAG CCTAATTCTC TATGCAACCT GCCACGAGAC
          TTTCCCTTAC CAACACTTCC TGGGATTTAT TTTCTT-ACT CCTCCACTGC
          TACCCT--AC CCCTACCTTG CTCAGCAAGA GTATTCATCA CCCCCATCCC
          GGATCAGAGT CTTTATTACT CACCAGAACA TGAAGAACTT TGAC-TTAAA
          CATCCATCTG GAACCTCAGT ACTGACAAAT TCTGGAAATG CATTTTGCAT
          TTTTGAAGTG GAGAGAAGAA GCAAAGTAAT GAAAAACATG CAACAGAAGA
          AAAGGTCTCA GCTGCAGAAG AGGGACACGA GAGACATCTT GCTGTATCCT
          CACTGGTCTG CCTCCCAAAC GGGAATAGTT TTGCATTCCT CTTGGGAAGG
          GGA-ACGGGG AAGGGCTCAG GGGAGCAAGC AGAGATGCCC TCGCATACAA
          AACCCCTCAG GGGGGCTGCA CAGGCAGCCC CAGTGAAACA CCTTGGGCGA
          AG-CAGCGGA GGGAGCACAC CCCGCCCGTG CCCTGGCCAT GTACACAACA
          TGTGCATGTC ACAACCATTT GTCTGCATGA ATGAGAACAC A-GAGCAGGA
          GCCAGCGGTG AAGGTGAAAA GAACACACCC AGAGGGAAGA GCGTGCTCTT
          CGGATCAGTT CTGAGAAACA ACGGAGGAAA ATATTAAAAC AAACTAGCCA
          TCAAAAAA-C CTCCAAAGGA CCACCCCTGC AGAAAGCAAA CCACCACGTA
          CTCCAGGGAA TCCAGGCTGG CCAGGGGGAC CACGTTCTCC TTTCAAGCCA
          GCTGTACCCT AATTTTTGGA AAGGATAAGA GTACTTCTTG CCTGGCTGGC
          AAGACAGAAC ACATCATCCT CTCTGAATAT TTTGTAACTG GGATTTAGCA
          CAGGTATCTG TCATGTTGAC GAAAGTGGAT TATTTCTACT GAGTTCAATG
          GAAACAGAAC TAGGTTCCTT GTGGAATAGC ACATGGAAAT CACAGCTAGT
          GTGCA-TGCA GCTAACTGGA ACATGTGGGC CATGTTTCCA GTAGTGGATC
          TGGGAGCAGA TGTGAGCTCC ACATTCAGCT CTGTACCCAG ACCAGCTGAA
          CTCTTATCAG TGCAAGGTTT TGAAGCATTA GTTTGCACAA GAGGAGAAAG
          ATGCTGCAAC AGACTTGAAT CTTGTCTTAA CCATTTCCAC TTGGATAACT
          GTGCAGCTGA AGATTATATT TCCAACTACG GCATAGGATT TGACCCGGCA
          GAGAATGAAT TTGACTATGG CTTATGCAAT GAAGTAGTTA ACGTAGTCTG
          CTCGCCTAAA CCTGATGCTT TCAACCCATG TGAAGATATC ATGGGATACA
          ACGTTCTGAG AGTCCTGATA TGGTTCATCA ACATCCTCGC TATTACTGGG
          AACACCGTGG TCCTCATTAT TTTAATAAGC AGCCAGTACA AGCTCACTGT
          TCCTCGCTTC CTCATGTGCA ATCTGGCCTT TGCAGACCTC TGCATCGGGA
          TCTACCTGCT GCTCATCGCC TCGGTGGACG CCCGCACCAG CGGGCACTAC
          TACAACCACG CCATAGACTG GCAAGGAAGA ATGTCTTTAT AGCATGTGCC
          AAACGGTTTT AAATCTCGTC CTAAACTAAT TGGTATCGTA CTGGGTTCCG
          TCGTTCACTG ACCAAATGTA AGCTGTGTAA GTTCCAGTGC TTGCTGATTT
          TAGGTGATTA TGGATA---- TTCTTTCTTA ATGAAAATAT CACTGCGTGG
          GGGG------ TCGGCCCCTG GCTTGTTTGA ACTTTATCAA GACTCTTTGT
          AAATCGTTGG TACTTCAATC ATGCTTTCCC TGAGCTCCCC CGGGCTCGGG
          ATCGGGATGC TCCGAGCCCG TCTGTGAGCA TGCTTTGCTG CTGCCCAGCT
          GTACCCGAAA GTTAGGCCTC CTGGCTCCAA TGTTGCTGTT GTCTAGAGAT
          CTCTCTCTTT ----GCAGGT TACCACCAAT CCTAACACCA TCTCCCCCAT
          CAGCTTATCC AACAGTCACT ACGGTGTGGC AGGACAATGA CAGATACCAT
          CCAAAGCCAG TTTTGCACAT GGTTTCATCA GAGCATTCAA CAGACCTCAA
          TGAGAATTAT AATAAATCAG CAGAACCTTC AGGGAAGAAC GAACCCAGCG
          AACACGCGGA GAAGAGGCTG GAGCGCAACT TAAGTTTTGA GATCAAGAAG
          GTACCTCTTC AGGAGGGACC ACGAAGCTTT GATGGGAACT CCCTGTTGAA
          CAGGGGACAT GCAATTAAAA TTAAGCCCGT GTCATCCTGT GTAATTGATA
          AGAGCTTTAA GCCACAGGAA CAGATTTTAG GGGATTCATT TGTAGATACT
          TCTCAAAACT CATGTGTGGA ATACAGCGTG CCACAGTCTA ACACAGCCTT
          AATACCTTCA CCAGAAAGTC TGCAGAGCCA GCAGGTGTCT GATACCCCAC
          CCAGACCAGA TCGTCTGCCT CTGACAGAGA AGGGACACGC CACGTGGTCA
          CTACATGGGC CTGAAAATGC ACTGTGTACG TCCGTGTCTG ACGAGTTGTC
          TTCAGACACC TTGTGTCACG GTGTTCAAAC TCTCTCTCTA GCATCAAACA
          CCCCAGTTGA ACATCCTTCC AGTGATAATG TTGATCATAC TCCTCTTTCT
          GTTCGAGCAC CCCTCTGTTT TACTAATCCT CTCCATTCAG ATGATTCTGA
          CACGGATGAG ATGAACTTTG ACGGAGCCAT GAGCAAAAGC GCGTCCAATG
          TGTCAACCGC AAGTGCCACA GTCTCTGCTG CCGTTTACAG ACAAAGATTC
          TAATGTCAGA GGAGCAGCTG TTCACCTGCT GCAGTTCTTG GCTTCAAAAA
          TAAAAGCGGA ACAGATTGCT CCATTTTTTC CTTTGGTAAG TGCCCATCTC
          TCTAGTGCCA TGACTCATAT CAGTGAGGGA ATTCAGGAAG ATTCATTGAA
          AATCTTGGAC GTTTTATTGG AAGCATACCC AGCTCTTCTT ACAGACCGCA
          GCGTTATATT GTTGAAGAAT TTTGTAGAGC TTATTTCTCA CCAGCAACTC
          TCAAAAAGAC TGAAAAGCAA GGACAAACTT TCCTGGATGC TCTCTGTTAA
          CCCGAATCGC AGAGTAACTT CTCAGCAGTG GAGGTTGAAT GTACTTACCA
          GGCTCAAGAA GTTTCTCCAA GCAGTGGTAG ATGGATCCAG TGGTACAGAG
          GATGAAGGGC TTCAAGAGCA GAAGGACAAC TCTCATTCTG TGAGGAACCC
          AATATGTATT AGTTGGAAGC TCCATGCAAA TAATCAGCAA CATATACAAC
          TGTTTGAAAG TGGTGGCTTA CGACCAA
A_hous020 CTCCAGCCAC GGGACAGAAC AAAAGTTGCA ACAGTGATGA TGCTTTATCT
          TCCACAACTT ACTCCAGCAA CACTTCCGTG GATGCCAATA ATGAAATCTG
          CTTCAAAGAG GCCTGAAAAG AAGATTTTTC TCTTTTCAAA TTCTGAGTCA
          CTGATTTTGA AATTG----- ---------- ---------- ----------
          --GCTAACTC ATTGCATTTG TGACTGTGGT TTAACTAAAA CCACCTAAGG
          CTGATAATGT CATCATGAAC TCTCACATTC AAAA-TGAAG CTAAAACCTT
          AGCTAAGCCC CTTGTCTGAA TGCAGCTTTC CAGTTCATTC AGAGCAGCAT
          AGCACTCAGC ATTTTCCCTC CAACAACAGG GAGAAAGAAA AAGAAAACCC
          CTTTCTGGCC TCCCAGAATA TTGCTGCATG GAATACACTG TCACTCCTAC
          TGCAAACTTA TTTAAGAGAC AATAGGAGCC AAGGGCAAGG TTGGTGGGCG
          CTGGAAGTAA AGAAGCAGGC AGGATGGCCT TTAGTGGTGT GCTGAACCCC
          TGCTGGTCTC CTCTTTCCTC CTTCACCGAT CACTTGTGTT CTCATGCCTT
          GATGTTAACA AAAATCGCAT CAGCCTGGAT TGGCTATTGC TGCTGCTTTT
          ---CTTCCTG GAGGGGTCTG GTGGCTTCCT CAGTCAAGGG A-AAGCAAGT
          TCCCTGTGGA ACTGGGATGA CTCCTTGCTG GCATCTTCAA TTCCTGCTGA
          GCATGTCCCT TATCCCCCTG ATATGAGTTG GCACGACATA TGCAGGAGTT
          CACTCAGGTT CACATGAGAA TGATGGCTCA GAGTTTTCAG AATATCAGTG
          TTACTGCTGC AAATCCAGTA CCATTCATCA ATGGCCTACC CTTTGAGCCT
          GCCCTATTCT CACACGTGTC ACATGCTGCA TATGACTGCA ATCCAGAAGT
          GGAAAACTTC AAGGAAACTA TTCAGCAGTT GGAAGGTCGC CTGGTAAGAC
          AGGATCACCA AATCAGGGAA CTCATCGCTA AAATGGAGAC TCAGAACACT
          CACATGGCAG AACTCAGACG TACTATCCGA AATTTGGAGG GAAAGATTAC
          GGAAATGGAG GCCCAGCAGT GTAACGGTAT TTATATCTGG AAGATTGAGA
          ACTTCAGCGG ACTGCAGAAA GCCCAGGAAG AAGAGAGACC CGTGGTGATG
          CACAGCCCTG GCTTCTATAC GGGGAAGCCT GGCTACAAGC TGTGCCTGCG
          CCTGCATATC CAGTTACCAA ATGCTCAGCG CTGCGCTAAT TTTATCCAGT
          TACCTCCCTG GTCTCCTCGT GGAGGGTGTG AAAGGTGCTT CTTTCTTCTG
          CTTTGGATTT TCTTGGATCA TTCTAGCACT GCCAGTGCTT TCTCGAAGAC
          ATTTGAGTAA CTTTCCAATT GTACTATAAA ACTGTGCTGC GCTCGATTGG
          AAGATTGAAC ATTTGCTGTG TGGTG----T GAGGAACCAT CTGATGGTCC
          CCTCTGGAGG AGAAAGAAGA TTCTTT---- ---------A GAGAGACATT
          TTTTGATGCA GTCATTGAAT TTTAGAATTC TACTTCTTTT GGGTTTTTGG
          ATTTGTGT-- -CCCTCCAAA GGTGGAGAAA CCCCCATCCA AGGTAAGGAG
          AGATCTAAGG AGCCTAAGCT ATGGCTCGTG CAGCAAAAGC CATAGGGTGA
          CTCACTTGAG ATACAGCCTT GGCTGGAGTC ACCGTACTTT CCAGAGCTCT
          CTGCTGAAGA GCAGCTCTCA GTGAAGCATT GTTCTCCCTC TGCAGGGCTG
          GATGGACTGG CTGAGCGCTG TGCCCACCGT AAGTGTACAT GTATCTTCAT
          AAATGCAGAG CACCAATGTT ACATTGCAAT ATTAAGGTTG CATGTGGCAA
          AAGCCTA-GC CTCATTTCCC TCCAAATCCT ATCATTATGT CCCACATATA
          TTAAGAGCCG TAAGCAAAAT AAATGTATTT TTGAGAGCCC ACTACACAAC
          ACAAGGTGTC AGTT--CAGT CTCAATCTGT CATTTTATTA CTAAAACAGA
          ATGATATAAC ATTGTACAGG TTGGCAGTAC CCCAGTACTT TTCCACTCGA
          CTGAGACTCC CTTTAAAAGC TCTTAGAAAA TAAA---TAC TTAGACCTGT
          ACA-TACAAA TCTTAAAGTG AGACACAGAG AAATCATATC ACACTTAAGC
          ACTACTTGAG CAGCCAAGCA GCTCATGCTA CCTCTTC-AG ATACATTCTA
          CCATGCCATC ATGGGTGTTG CCTTCTCCTG GATCATGGCC TTGGCGTGTG
          CAGCTCCCCC ACTTTTTGGC TGGTCCAGGT AGGGAAGGCA CTGG-CCCAA
          CATCGGAGTG -GGGGAGCCT GGCTGTTGGC TCAGCTGTGG CTTCCAGCCA
          GTCTCCTCTG CTGGGTGCTG AT-CGCTGGG CTCACCTTGC AGGTACATCC
          CCGAGGGCAT GCAGTGCTCA TGCGGGATTG ACTATTACAC TCTGAAGCCA
          GAGGTCCTAG ATGCTGCCTA TTGTTTTAGG TAATTATGCG TCCACATTCA
          ATATTCTTTT AC-GTCCTAC CATCCTGGGA GGTGTCATGC AGTTGTTTGT
          CATGTTTCTT TACAGTTGGC ATTTACACAG AACGCAGACC CTCGCTCTCA
          GAGCCAGGGG G--TGTGTGC AG-AGGTTGC TGCGTGGCAG TCTCCAGTCC
          C--AGAGA-- --------TT GCTGTGACCT TAGA--GCAG AAGCTCAGTT
          CCATCTGGGA TGGTTACCAG ATGCATTAGC CCCATAGTTA TGGCCAAATT
          AT-CACCTTC ACTTTGCTCA CCTACTCAGG GAGTCTCCTC TGTAGGACCT
          GGAGAAAAGC ACTTGACTAG TCCTCCATGG AAACTGTTCA CTTT----GT
          ATGAGCAAGT CCTGCCATGT CTAAGCATCC AATTTCACTT GCAGCATAAG
          CTACTACTGA TTTGATTTTG TTGAGAATTT TTGTGACTCA GACTTGCCTG
          CCTGTAAAGG ATCATTCAGG GAGCAAGCAC CTGGATTATT TTTATTCCCT
          GTGTTGTCAG TGTTGAGTTG AGTGAATGTG CAGTTAGGAA AAGTAGGGTG
          ATGGGAGGGA ATTTTATGAC TGTTGATAGG AGGAGGCCAG TAGTTAGTGA
          GGTCCCTTGA AGGACTTCGG GGAATCAAAA GTGGAATGGG GCTAGGCCCA
          GTTTGATTGC AATAGCTGTA GTTAGTACTG TGGATGAGAT TGGGTGGGTT
          AGCTGGGTGA TGTCCCATTG TCCAGTGTGT CATGCATTGG TTATGCTAGA
          GAATAGGACT AGGGTTGAGG CGGCTGCTTG GACTAGAAAG TACTTAGTTG
          CTGCTTCAAT TGCTCGGGGA TGGTGGGATT TTGAGATTAG GGGGAGAATG
          GCTAGTGTGT TAATTTCAAG GCCGGCTCAG GCCAGAGCTC AGTGGTTACT
          TGAGATTGTG ATGGTTGTTC CTAGCACTAA ACTGATGGTG AAAGTTAGTT
          TTGCCTTGGA GACTGAGGAT CATTAATGGG ACTGGGTCTG TTTCTTGTGC
          CCCAGGTGGC CTCCTCCTTG CTGTGCTTCT AAGAACTGCA TTTTGTTCTC
          TGGAAGACAG CATTAAATTT TTCCCTTTTT T-GAACTAGT TGGTTGACAC
          AG-------- -----TCCAA ATGTGCGCCA GAGGATGAAC CTTGCTGTCT
          GGCACCAGTA ACTGGCAACA AGGAGAAATC TCTCCCCATT TCCCTCATAC
          ATTGGAGAAT ATGAAGGAGC TTAACCCCAC TGAACCATGC TCTTATTGTA
          ATTCTT-ATC TACAAAACCT CAAACATCAA GAAAACAGAA GCTTGGGGTG
          TTTTACAGTT TCAGATTGCA AGTGGAATTT GGGAATCACT TTTCAGCTTG
          CTGGTATCTC CCATAACTAA GAAGGTTGTA GCAGTGCAAA CAACCTGG-A
          AAAACACAGA CTACATTTTC AACCCCACTT CTTCAAAAAG GTTTTCTCAT
          TTACATTGCT TTCACTCGAG CCTAATTCTC TATGCAACCT GCCACGAGAC
          TTTCCCTTAC CAACACTTCC TGGGATTTAT TTTCTT-ACT CCTCCACTGC
          TACCCT--AC CCCTACCTTG CTCAGCAAGA GTATTCATCA CCCCCATCCC
          GGATCAGAGT CTTTATTACT CACCAGAACA TGAAGAACTT TGAC-TTAAA
          CATCCATCTG GAACCTCAGT ACTGACAAAT TCTGGAAATG CATTTTGCAT
          TTTTGAAGTG GAGAGAAGAA GCAAAGTAAT GAAAAACATG CAACAGAAGA
          AAAGGTCTCA GCTGCAGAAG AGGGACACGA GAGACATCTT GCTGTATCCT
          CACTGGTCTG CCTCCCAAAC GGGAATAGTT TTGCATTCCT CTTGGGAAGG
          GGA-ACGGGG AAGGGCTCAG GGGAGCAAGC AGAGATGCCC TCGCGTACAA
          AACCCCTCAG GGGGGCTGCA CAGGCAGCCC CAGTGAAACA CCTTGGGCGA
          AG-CAGCGGA GGGAGCACAC CCCGCCCGTG CCCTGGCCAT GTACACAACA
          TGTTCATGTC ACAACCATTT GTCTGCATGA ATGAGAACAC A-GAGCAGGA
          GCCAGCGGTG AAGGTGAAAA GAACACACCC AGAGGGAAGA GCGTGCTCTT
          CGGATCAGTT CTGAGAAACA ACGGAGGAAA ATATTAAAAC AAACTAGCCA
          TCAAAAAA-C CTCCAAAGGA CCACCCCTGC AGAAAGCAAA CCACCACGTA
          CTCCAGGGAA TCCAGGCTGG CCAGGGGGAC CACGTTCTCC TTTCAAGCCA
          GCTGTACCCT AATTTTTGGA AAGGATAAGA GTACTTCTTG CCTGGCTGGC
          AAGACAGAAC ACATCATCCT CTCTGAATAT TTTGTAACTG GGATTTAGCA
          CAGGTATCTG TCATGTTGAC GAAAGTGGAT TATTTCTACT GAGTTCAATG
          GAAACAGAAC TAGGTTCCTT GTGGAATAGC ACATGGAAAT CACAGCTAGT
          GTGCG-TGCA GCTAACTGGA ACATGTGGGC CATGTTTCCA GTAGTGGATC
          TGGGAGCAGA TGTGAGCTCC ACATTCAGCT CTGTACCCAG ACCAGCTGAA
          CTCTTATCAG TGCAAGGTTT TGAAGCATTA GTTTGCACAA GAGGAGAAAG
          ATGCTGCAAC AGACTTGAAT CTTGTCTTAA CCATTTCCAC TTGGATAACT
          GTGCAGCTGA AGATTATATT TCCAACTACG GCATAGGATT TGACCCGGCA
          GAGAATGAAT TTGACTATGG CTTATGCAAT GAAGTAGTTA ACGTAGTCTG
          CTCGCCTAAA CCTGATGCTT TCAACCCATG TGAAGATATC ATGGGATACA
          ACGTTCTGAG AGTCCTGATA TGGTTCATCA ACATCCTCGC TATTACTGGG
          AACACCGTGG TCCTCATTAT TTTAATAAGC AGCCAGTACA AGCTCACTGT
          TCCTCGCTTC CTCATGTGCA ATCTGGCCTT TGCAGACCTC TGCATCGGGA
          TCTACCTGCT GCTCATCGCC TCGGTGGACG CCCGCACCAG CGGGCACTAC
          TACAACCACG CCATAGACTG GCAAGGAAGA ATGTCTTTAT AGCATGTGCC
          AAACGGTTTT AAATCTCGTC CTAAACTAAT TGGTATCGTA CTGGGTTCCG
          TCGTTCACTG ACCAAATGTA AGCTGTGTAA GTTCCAGTGC TTGCTGATTT
          TAGGTGATTA TGGATA---- TTCTTTCTTA ATGAAAATAT CACTGCGTGG
          GGGG------ TCGGCCCCTG GCTTGTTTGA ACTTTATCAA GACTCTTTGT
          AAATCGTTGG TACTTCAATC ATGCTTTCCC TGAGCTCCCC CGGGCTCGGG
          ATCGGGATGC TCCGAGCCCG TCTGTGAGCA TGCTTTGCTG CTGCCCAGCT
          GTACCCGAAA GTTAGGCCTC CTGGCTCCAA TGTTGCTGTT GTCTAGAGAT
          CTCTCTCTTT ----GCAGGT TACCACCAAT CCTAACACCA TCTCCCCCAT
          CAGCTTATCC AACAGTCACT ACGGTGTGGC AGGACAATGA CAGATACCAT
          CCAAAGCCAG TTTTGCACAT GGTTTCATCA GAGCATTCAA CAGACCTCAA
          TGAGAATTAT AATAAATCAG CAGAACCTTC AGGGAAGAAC GAACCCAGCG
          AACACGCGGA GAAGAGGCTG GAGCGCAACT TAAGTTTTGA GATCAAGAAG
          GTACCTCTTC AGGAGGGACC ACGAAGCTTT GATGGGAACT CCCTGTTGAA
          CAGGGGACAT GCAATTAAAA TTAAGCCCGT GTCATCCTGT GTAATTGATA
          AGAGCTTTAA GCCACAGGAA CAGATTTTAG GGGATTCATT TGTAGATACT
          TCTCAAAACT CATGTGTGGA ATACAGCGTG CCACAGTCTA ACACAGCCTT
          AATACCTTCA CCAGAAAGTC TGCAGAGCCA GCAGGTGTCT GATACCCCAC
          CCAGACCAGA TCGTCTGCCT CTGACAGAGA AGGGACACGC CACGTGGTCA
          CTACATGGGC CTGAAAATGC ACTGTGTACG TCCGTGTCTG ACGAGTTGTC
          TTCAGACACC TTGTGTCACG GTGTTCAAAC TCTCTCTCTA GCATCAAACA
          CCCCAGTTGA ACATCCTTCC AGTGATAATG TTGATCATAC TCCTCTTTCT
          GTTCGAGCAC CCCTCTGTTT TACTAATCCT CTCCATTCAG ATGATTCTGA
          CACGGATGAG ATGAACTTTG ACGGAGCCAT GAGCAAAAGC GCGTCCAATG
          TGTCAACCGC AAGTGCCACA GTCTCTGCTG CCGTTTACAG ACAAAGATTC
          TAATGTCAGA GGAGCAGCTG TTCACCTGCT GCAGTTCTTG GCTTCAAAAA
          TAAAAGCGGA ACAGATTGCT CCATTTTTTC CTTTGGTAAG TGCCCATCTC
          TCTAGTGCCA TGACTCATAT CAGTGAGGGA ATTCAGGAAG ATTCATTGAA
          AATCTTGGAC GTTTTATTGG AAGCATACCC AGCTCTTCTT ACAGACCGCA
          GCGTTATATT GTTGAAGAAT TTTGTAGAGC TTATTTCTCA CCAGCAACTC
          TCAAAAAGAC TGAAAAGCAA GGACAAACTT TCCTGGATGC TCTCTGTTAA
          CCCGAATCGC AGAGTAACTT CTCAGCAGTG GAGGTTGAAT GTACTTACCA
          GGCTCAAGAA GTTTCTCCAA GCAGTGGTAG ATGGATCCAG TGGTACAGAG
          GATGAAGGGC TTCAAGAGCA GAAGGACAAC TCTCATTCTG TGAGGAACCC
          AATATGTATT AGTTGGAAGC TCCATGCAAA TAATCAGCAA CATATACAAC
          TGTTTGAAAG TGGTGGCTTA CGACCAA
A_hous021 CTCCAGCCAC GGGACAGAAC AAAAGTTGCA ACAGTGATGA TGCTTTATCT
          TCCACAACTT ACTCCAGCAA CACTTCCGTG GATGCCAATA ATGAAATCTG
          CTTCAAAGAG GCCTGAAAAG AAGATTTTTC TCTTTTCAAA TTCTGAGTCA
          CTGATTTTGA AATTG----- ---------- ---------- ----------
          --GCTAACTC ATTGCATTTG TGACTGTGGT TTAACTAAAA CCACCTAAGG
          CTGATAATGT CATCATGAAC TCTCACATTC AAAA-TGAAG CTAAAACCTT
          AGCTAAGCCC CTTGTCTGAA TGCAGCTTTC CAGTTCATTC AGAGCAGCAT
          AGCACTCAGC ATTTTCCCTC CAACAACAGG GAGAAAGAAA AAGAAAACCC
          CTTTCTGGCC TCCCAGAATA TTGCTGCATG GAATACACTG TCACTCCTAC
          TGCAAACTTA TTTAAGAGAC AATAGGAGCC AAGGGCAAGG TTGGTGGGCG
          CTGGAAGTAA AGAAGCAGGC AGGATGGCCT TTAGTGGTGT GCTGAACCCC
          TGCTGGTCTC CTCTTTCCTC CTTCACCGAT CACTTGTGTT CTCATGCCTT
          GATGTTAACA AAAATCGCAT CAGCCTGGAT TGGCTATTGC TGCTGCTTTT
          ---CTTCCTG GAGGGGTCTG GTGGCTTCCT CAGTCAAGGG A-AAGCAAGT
          TCCCTGTGGA ACTGGGATGA CTCCTTGCTG GCATCTTCAA TTCCTGCTGA
          GCATGTCCCT TATCCCCCTA ATATGAGTTG GCACGACATA TGCAGGAGTT
          CACTCAGGTT CACATGAGAA TGATGGCTCA GAGTTTTCAG AATATCAGTG
          TTACTGCTGC AAATCCAGTA CCATTCATCA ATGGCCTACC CTTTGAGCCT
          GCCCTATTCT CACACGTGTC ACATGCTGCA TATGACTGCA ATCCAGAAGT
          GGAAAACTTC AAGGAAACTA TTCAGCAGTT GGAAGGTCGC CTGGTAAGAC
          AGGATCACCA AATCAGGGAA CTCATCGCTA AAATGGAGAC TCAGAACACT
          CACATGGCAG AACTCAGACG TACTATCCGA AATTTGGAGG GAAAGATTAC
          GGAAATGGAG GCCCAGCAGT GTAACGGTAT TTATATCTGG AAGATTGAGA
          ACTTCAGCGG ACTGCAGAAA GCCCAGGAAG AAGAGAGACC CGTGGTGATG
          CACAGCCCTG GCTTCTATAC GGGGAAGCCT GGCTACAAGC TGTGCCTGCG
          CCTGCATATC CAGTTACCAA ATGCTCAGCG CTGCGCTAAT TTTATCCAGT
          TACCTCCCTG GTCTCCTCGT GGAGGGTGTG AAAGGTGCTT CTTTCTTCTG
          CTTTGGATTT TCTTGGATCA TTCTAGCACT GCCAGTGCTT TCTCGAAGAC
          ATTTGAGTAA CTTTCCAATT GTACTATAAA ACTGTGCTGC GCTCGATTGG
          AAGATTGAAC ATTTGCTGTG TGGTG----T GAGGAACCAT CTGATGGTCC
          CCTCTGGAGG AGAAAGAAGA TTCTTT---- ---------A GAGAGACATT
          TTTTGATGCA GTCATTGAAT TTTAGAATTC TACTTCTTTT GGGTTTTTGG
          ATTTTTGT-- -CCCTCCAAA GGTGGAGAAA CCACCATCCA AGGTAAGGAG
          AGATCTAAGG AGCCTAAGCT ATGGCTCGTG CAGCAAAAGC CATAGGGTGA
          CTCACTTGAG ATACAGCCTT GGCTGGAGTC ACCGTACTTT CCAGAGCTCT
          CTGCTGAAGA GCAGCTCTCA GTGAAGCATT GTTCTCCCTC TGCAGGGCTG
          GATGGACTGG CTGAGCGCTG TGCCCACCGT AAGTGTACAT GTATCTTCAT
          AAATGCAGAG CACCAATGTT ACATTGCAAT ATTAAGGTTG CATGTGGCAA
          AAGCCTA-GC CTCATTTCCC TCCAAATCCT ATCATTATGT CCCACATATA
          TTAAGAGCCG TAAGCAAAAT AAATGTATTT TTGAGAGCCC ACTACACAAC
          ACAAGGTGTC AGTT--CAGT CTCAATCTGT CATTTTATTA CTAAAACAGA
          ATGATATAAC ATTGTACAGG TTGGCAGTAC CCCAGTACTT TTCCACTCGA
          CTGAGACTCC CTTTAAAAGC TCTTAGAAAA TAAA---TAC TTAGACCTGT
          ACA-TACAAA TCTTAAAGTG AGACACAGAG AAATCATATC ACACTTAAGC
          ACTACTTGAG CAGCCAAGCA GCTCATGCTA CCTCTTC-AG ATACATTCTA
          CCATGCCATC ATGGGTGTTG CCTTCTCCTG GATCATGGCC TTGGCGTGTG
          CAGCTCCCCC ACTTTTTGGC TGGTCCAGGT AGGGAAGGCA CTGG-CCCAA
          CATCGGAGTG -GGGGAGCCT GGCTGTTGGC TCAGCTGTGG CTTCCAGCCA
          GTCTCCTCTG CTGGGTGCTG AT-CGCTGGG CTCACCTTGC AGGTACATCC
          CCGAGGGCAT GCAGTGCTCA TGCGGGATTG ACTATTACAC TCTGAAGCCA
          GAGGTCCTAG ATGCTGCCTA TTGTTTTAGG TAATTATGCG TCCACATTCA
          ATATTCTTTT AC-GTCCTAC CATCCTGGGA GGTGTCATGC AGTTGTTTGT
          CATGTTTCTT TACAGTTGGC ATTTACACAG AACGCAGACC CTCGCTCTCA
          GAGCCAGGGG G--TGTGTGC AG-AGGTTGC TGCGTGGCAG TCTCCAGTCC
          C--AGAGA-- --------TT GCTGTGACCT TAGA--GCAG AAGCTCAGTT
          CCATCTGGGA TGGTTACCAG ATGCATTAGC CCCATAGTTA TGGCCAAATT
          AT-CACCTTC ACTTTGCTCA CCTACTCAGG GAGTCTCCTC TGTAGGACCT
          GGAGAAAAGC ACTTGACTAG TCCTCCATGG AAACTGTTCA CTTT----GT
          ATGAGCAAGT CCTGCCATGT CTAAGCATCC AATTTCACTT GCAGCATAAG
          CTACTACTGA TTTGATTTTG TTGAGAATTT TTGTGACTCA GACTTGCCTG
          CCTGTAAAGG ATCATTCAGG GAGCAAGCAC CTGGATTATT TTTATTCCCT
          GTGTTGTCAG TGTTGAGTTG AGTGAATGTG CAGTTAGGAA AAGTAGGGTG
          ATGGGAGGGA ATTTTATGAC TGTTGATAGG AGGAGGCCAG TAGTTAGTGA
          GGTCCCTTGA AGGACTTCGG GGAATCAAAA GTGGAATGGG GCTAGGCCCA
          GTTTGATTGC AATAGCTGTA GTTAGTACTG TGGATGAGAT TGGGTGGGTT
          AGCTGGGTGA TGTCCCATTG TCCAGTGTGT CATGCATTGG TTATGCTAGA
          GAATAGGACT AGGGTTGAGG CGGCTGCTTG GACTAGAAAG TACTTAGTTG
          CTGCTTCAAT TGCTCGGGGA TGGTGGGATT TTGAGATTAG GGGGAGAATG
          GCTAGTGTGT TAATTTCAAG GCCGGCTCAG GCCAGAGCTC AGTGGTTACT
          TGAGATTGTG ATGGTTGTTC CTAGCACTAA ACTGATGGTG AAAGTTAGTT
          TTGCCTTGGA GACTGAGGAT CATTAATGGG ACTGGGTCTG TTTCTTGTGC
          CCCAGGTGGC CTCCTCCTTG CTGTGCTTCT AAGAACTGCA TTTTGTTCTC
          TGGAAGACAG CATTAAATTT TTCCCTTTTT T-GAACTAGT TGGTTGACAC
          AG-------- -----TCCAA ATGTGCGCCA GAGGATGAAC CTTGCTGTCT
          GGCACCAGTA ACTGGCAACA AGGAGAAATC TCTCCCCATT TCCCTCATAC
          ATTGGAGAAT ATGAAGGAGC TTAACCCCAC TGAACCATGC TCTTATTGTA
          ATTCTT-ATC TACAAAACCT CAAACATCAA GAAAACAGAA GCTTGGGGTG
          TTTTACAGTT TCAGATTGCA AGTGGAATTT GGGAATCACT TTTCAGCTTG
          CTGGTATCTC CCATAACTAA GAAGGTTGTA GCAGTGCAAA CAACCTGG-A
          AAAACACAGA CTACATTTTC AACCCCACTT CTTCAAAAAG GTTTTCTCAT
          TTACATTGCT TTCACTCGAG CCTAATTCTC TATGCAACCT GCCACGAGAC
          TTTCCCTTAC CAACACTTCC TGGGATTTAT TTTCTT-ACT CCTCCACTGC
          TACCCT--AC CCCTACCTTG CTCAGCAAGA GTATTCATCA CCCCCATCCC
          GGATCAGAGT CTTTATTACT CACCAGAACA TGAAGAACTT TGAC-TTAAA
          CATCCATCTG GAACCTCAGT ACTGACAAAT TCTGGAAATG CATTTTGCAT
          TTTTGAAGTG GAGAGAAGAA GCAAAGTAAT GAAAAACATG CAACAGAAGA
          AAAGGTCTCA GCTGCAGAAG AGGGACACGA GAGACATCTT GCTGTATCCT
          CACTGGTCTG CCTCCCAAAC GGGAATAGTT TTGCATTCCT CTTGGGAAGG
          GGA-ACGGGG AAGGGCTCAG GGGAGCAAGC AGAGATGCCC TCGCATACAA
          AACCCCTCAG GGGGGCTGCA CAGGCAGCCC CAGTGAAACA CCTTGGGCGA
          AG-CAGCGGA GGGAGCACAC CCCGCCCGTG CCCTGGCCAT GTACACAACA
          TGTGCATGTC ACAACCATTT GTCTGCATGA ATGAGAACAC A-GAGCAGGA
          GCCAGCGGTG AAGGTGAAAA GAACACACCC AGAGGGAAGA GCGTGCTCTT
          CGGATCAGTT CTGAGAAACA ACGGAGGAAA ATATTAAAAC AAACTAGCCA
          TCAAAAAA-C CTCCAAAGGA CCACCCCTGC AGAAAGCAAA CCACCACGTA
          CTCCAGGGAA TCCAGGCTGG CCAGGGGGAC CACGTTCTCC TTTCAAGCCA
          GCTGTACCCT AATTTTTGGA AAGGATAAGA GTACTTCTTG CCTGGCTGGC
          AAGACAGAAC ACATCATCCT CTCTGAATAT TTTGTAACTG GGATTTAGCA
          CAGGTATCTG TCATGTTGAC GAAAGTGGAT TATTTCTACT GAGTTCAATG
          GAAACAGAAC TAGGTTCCTT GTGGAATAGC ACATGGAAAT CACAGCTAGT
          GTGCG-TGCA GCTAACTGGA ACATGTGGGC CATGTTTCCA GTAGTGGATC
          TGGGAGCAGA TGTGAGCTCC ACATTCAGCT CTGTACCCAG ACCAGCTGAA
          CTCTTATCAG TGCAAGGTTT TGAAGCATTA GTTTGCACAA GAGGAGAAAG
          ATGCTGCAAC AGACTTGAAT CTTGTCTTAA CCATTTCCAC TTGGATAACT
          GTGCAGCTGA AGATTATATT TCCAACTACG GCATAGGATT TGACCCGGCA
          GAGAATGAAT TTGACTATGG CTTATGCAAT GAAGTAGTTA ACGTAGTCTG
          CTCGCCTAAA CCTGATGCTT TCAACCCATG TGAAGATATC ATGGGATACA
          ACGTTCTGAG AGTCCTGATA TGGTTCATCA ACATCCTCGC TATTACTGGG
          AACACCGTGG TCCTCATTAT TTTAATAAGC AGCCAGTACA AGCTCACTGT
          TCCTCGCTTC CTCATGTGCA ATCTGGCCTT TGCAGACCTC TGCATCGGGA
          TCTACCTGCT GCTCATCGCC TCGGTGGACG CCCGCACCAG CGGGCACTAC
          TACAACCACG CCATAGACTG GCAAGGAAGA ATGTCTTTAT AGCATGTGCC
          AAACGGTTTT AAATCTCGTC CTAAACTAAT TGGTATCGTA CTGGGTTCCG
          TCGTTCACTG ACCAAATGTA AGCTGTGTAA GTTCCAGTGC TTGCTGATTT
          TAGGTGATTA TGGATA---- TTCTTTCTTA ATGAAAATAT CACTGCGTGG
          GGGG------ TCGGCCCCTG GCTTGTTTGA ACTTTATCAA GACTCTTTGT
          AAATCGTTGG TACTTCAATC ATGCTTTCCC TGAGCTCCCC CGGGCTCGGG
          ATCGGGATGC TCCGAGCCCG TCTGTGAGCA TGCTTTGCTG CTGCCCAGCT
          GTACCCGAAA GTTAGGCCTC CTGGCTCCAA TGTTGCTGTT GTCTAGAGAT
          CTCTCTCTTT ----GCAGGT TACCACCAAT CCTAACACCA TCTCCCCCAT
          CAGCTTATCC AACAGTCACT ACGGTGTGGC AGGACAATGA CAGATACCAT
          CCAAAGCCAG TTTTGCACAT GGTTTCATCA GAGCATTCAA CAGACCTCAA
          TGAGAATTAT AATAAATCAG CAGAACCTTC AGGGAAGAAC GAACCCAGCG
          AACACGCGGA GAAGAGGCTG GAGCGCAACT TAAGTTTTGA GATCAAGAAG
          GTACCTCTTC AGGAGGGACC ACGAAGCTTT GATGGGAACT CCCTGTTGAA
          CAGGGGACAT GCAATTAAAA TTAAGCCCGT GTCATCCTGT GTAATTGATA
          AGAGCTTTAA GCCACAGGAA CAGATTTTAG GGGATTCATT TGTAGATACT
          TCTCAAAACT CATGTGTGGA ATACAGCGTG CCACAGTCTA ACACAGCCTT
          AATACCTTCA CCAGAAAGTC TGCAGAGCCA GCAGGTGTCT GATACCCCAC
          CCAGACCAGA TCGTCTGCCT CTGACAGAGA AGGGACACGC CACGTGGTCA
          CTACATGGGC CTGAAAATGC ACTGTGTACG TCCGTGTCTG ACGAGTTGTC
          TTCAGACACC TTGTGTCACG GTGTTCAAAC TCTCTCTCTA GCATCAAACA
          CCCCAGTTGA ACATCCTTCC AGTGATAATG TTGATCATAC TCCTCTTTCT
          GTTCGAGCAC CCCTCTGTTT TACTAATCCT CTCCATTCAG ATGATTCTGA
          CACGGATGAG ATGAACTTTG ACGGAGCCAT GAGCAAAAGC GCGTCCAATG
          TGTCAACCGC AAGTGCCACA GTCTCTGCTG CCGTTTACAG ACAAAGATTC
          TAATGTCAGA GGAGCAGCTG TTCACCTGCT GCAGTTCTTG GCTTCAAAAA
          TAAAAGCGGA ACAGATTGCT CCATTTTTTC CTTTGGTAAG TGCCCATCTC
          TCTAGTGCCA TGACTCATAT CAGTGAGGGA ATTCAGGAAG ATTCATTGAA
          AATCTTGGAC GTTTTATTGG AAGCATACCC AGCTCTTCTT ACAGACCGCA
          GCGTTATATT GTTGAAGAAT TTTGTAGAGC TTATTTCTCA CCAGCAACTC
          TCAAAAAGAC TGAAAAGCAA GGACAAACTT TCCTGGATGC TCTCTGTTAA
          CCCGAATCGC AGAGTAACTT CTCAGCAGTG GAGGTTGAAT GTACTTACCA
          GGCTCAAGAA GTTTCTCCAA GCAGTGGTAG ATGGATCCAG TGGTACAGAG
          GATGAAGGGC TTCAAGAGCA GAAGGACAAC TCTCATTCTG TGAGGAACCC
          AATATGTATT AGTTGGAAGC TCCATGCAAA TAATCAGCAA CATATACAAC
          TGTTTGAAAG TGGTGGCTTA CGACCAA
A_hous022 CTCCAGCCAC AGGACAGAAC AAAAGTTGCA ACAGTGATGA TGCTTTATCT
          TCCACAACTT ACTCCAGCAA CACTTCCGTG GATGCCAATA ATGAAATCTG
          CTTCAAAGAG GCCTGAAAAG AAGATTTTTC TCTTTTCAAA TTCTGAGTCA
          CTGATTTTGA AATTG----- ---------- ---------- ----------
          --GCTAACTC ATTGCATTTG TGACTGTGGT TTAACTAAAA CCACCTAAGG
          CTGATAATGT CATCATGAAC TCTCACATTC AAAA-TGAAG CTAAAACCTT
          AGCTAAGCCC CTTGTCTGAA TGCAGCTTTC CAGTTCATTC AGAGCAGCAT
          AGCACTCAGC ATTTTCCCTC CAACAACAGG GAGAAAGAAA AAGAAAACCC
          CTTTCTGGCC TCCCAGAATA TTGCTGCATG GAATACACTG TCACTCCTAC
          TGCAAACTTA TTTAAGAGAC AATAGGAGCC AAGGGCAAGG TTGGTGGGCG
          CTGGAAGTAA AGAAGCAGGC AGGATGGCCT TTAGTGGTGT GCTGAACCCC
          TGCTGGTCTC CTCTTTCCTC CTTCACCGAT CACTTGTGTT CTCATGCCTT
          GATGTTAACA AAAATCGCAT CAGCCTGGAT TGGCTATTGC TGCTGCTTTT
          ---CTTCCTG GAGGGGTCTG GTGGCTTCCT CAGTCAAGGG A-AAGCAAGT
          TCCCTGTGGA ACTGGGATGA CTCCTTGCTG GCATCTTCAA TTCCTGCTGA
          GCATGTCCCT TATCCCCCTA ATATGAGTTG GCACGACATA TGCAGGAGTT
          CACTCAGGTT CACATGAGAA TGATGGCTCA GAGTTTTCAG AATATCAGTG
          TTACTGCTGC AAATCCAGTA CCATTCATCA ATGGCCTACC CTTTGAGCCT
          GCCCTATTCT CACACGTGTC ACATGCTGCA TATGACTGCA ATCCAGAAGT
          GGAAAACTTC AAGGAAACTA TTCAGCAGTT GGAAGGTCGC CTGGTAAGAC
          AGGATCACCA AATCAGGGAA CTCATCGCTA AAATGGAGAC TCAGAACACT
          CACATGGCAG AACTCAGACG TACTATCCGA AATTTGGAGG GAAAGATTAC
          GGAAATGGAG GCCCAGCAGT GTAACGGTAT TTATATCTGG AAGATTGAGA
          ACTTCAGCGG ACTGCAGAAA GCCCAGGAAG AAGAGAGACC CGTGGTGATG
          CACAGCCCTG GCTTCTATAC GGGGAAGCCT GGCTACAAGC TGTGCCTGCG
          CCTGCATATC CAGTTACCAA ATGCTCAGCG CTGCGCTAAT TTTATCCAGT
          TACCTCCCTG GTCTCCTCGT GGAGGGTGTG AAAGGTGCTT CTTTCTTCTG
          CTTTGGATTT TCTTGGATCA TTCTAGCACT GCCAGTGCTT TCTCGAAGAC
          ATTTGAGTAA CTTTCCAATT GTACTATAAA ACTGTGCTGC GCTCGATTGG
          AAGATTGAAC ATTTGCTGTG TGGTG----T GAGGAACCAT CTGATGGTCC
          CCTCTGGAGG AGAAAGAAGA TTCTTT---- ---------A GAGAGACATT
          TTTTGATGCA GTCATTGAAT TTTAGAATTC TACTTCTTTT GGGTTTTTGG
          ATTTGTGT-- -CCCTCCAAA GGTGGAGAAA CCCCCATCCA AGGTAAGGAG
          AGATCTAAGG AGCCTAAGCT ATGGCTCGTG CAGCAAAAGC CATAGGGTGA
          CTCACTTGAG ATACAGCCTT GGCTGGAGTC ACCGTACTTT CCAGAGCTCT
          CTGCTGAAGA GCAGCTCTCA GTGAAGCATT GTTCTCCCTC TGCAGGGCTG
          GATGGACTGG CTGAGCGCTG TGCCCACCGT AAGTGTACAT GTATCTTCAT
          AAATGCAGAG CACTAATGTT ACATTGCAAT ATTAAGGTTG CATGTGGCAA
          AAGCCTA-GC CTCATTTCCC TCCAAATCCT ATCATTATGT CCCACATATA
          TTAAGAGCCG TAAGCAAAAT AAATGTATTT TTGAGAGCCC ACTACACAAC
          ACAAGGTGTC AGTT--CAGT CTCAATCTGT CATTTTATTA CTAAAACAGA
          ATGATATAAC ATTGTACAGG TTGGCAGTAC CCCAGTACTT TTCCACTCGA
          CTGAGACTCC CTTTAAAAGC TCTTAGAAAA TAAA---TAC TTAGACCTGT
          ACA-TACAAA TCTTAAAGTG AGACACAGAG AAATCATATC ACACTTAAGC
          ACTACTTGAG CAGCCAAGCA GCTCATGCTA CCTCTTC-AG ATACATTCTA
          CCATGCCATC ATGGGTGTTG CCTTCTCCTG GATCATGGCC TTGGCGTGTG
          CAGCTCCCCC ACTTTTTGGC TGGTCCAGGT AGGGAAGGCA CTGG-CCCAA
          CATCGGAGTG -GGGGAGCCT GGCTGTTGGC TCAGCTGTGG CTTCCAGCCA
          GTCTCCTCTG CTGGGTGCTG AT-CGCTGGG CTCACCTTGC AGGTACATCC
          CCGAGGGCAT GCAGTGCTCA TGCGGGATTG ACTATTACAC TCTGAAGCCA
          GAGGTCCTAG ATGCTGCCTA TTGTTTTAGG TAATTATGCG TCCACATTCA
          ATATTCTTTT AC-GTCCTAC CATCCTGGGA GGTGTCATGC AGTTGTTTGT
          CATGTTTCTT TACAGTTGGC ATTTACACAG AACGCAGACC CTCGCTCTCA
          GAGCCAGGGG G--TGTGTGC AG-AGGTTGC TGCGTGGCAG TCTCCAGTCC
          C--AGAGA-- --------TT GCTGTGACCT TAGA--GCAG AAGCTCAGTT
          CCATCTGGGA TGGTTACCAG ATGCATTAGC CCCATAGTTA TGGCCAAATT
          AT-CACCTTC ACTTTGCTCA CCTACTCAGG GAGTCTCCTC TGTAGGACCT
          GGAGAAAAGC ACTTGACTAG TCCTCCATGG AAACTGTTCA CTTT----GT
          ATGAGCAAGT CCTGCCATGT CTAAGCATCC AATTTCACTT GCAGCATAAG
          CTACTACTGA TTTGATTTTG TTGAGAATTT TTGTGACTCA GGCTTGCCTG
          CCTGTAAAGG ATCATTCAGG GAGCAAGCAC CTGGATTATT TTTATTCCCT
          GTGTTGTCAG TGTTGAGTTG AGTGAATGTG CAGTTAGGAA AAGTAGGGTG
          ATGGGAGGGA ATTTTATGAC TGTTGATAGG AGGAGGCCAG TAGTTAGTGA
          GGTCCCTTGA AGGACTTCGG GGAATCAAAA GTGGAATGGG GCTAGGCCCA
          GTTTGATTGC AATAGCTGTA GTTAGTACTG TGGATGAGAT TGGGTGGGTT
          AGCTGGGTGA TGTCCCATTG TCCAGTGTGT CATGCATTGG TTATGCTAGA
          GAATAGGACT AGGGTTGAGG CGGCTGCTTG GACTAGAAAG TACTTAGTTG
          CTGCTTCAAT TGCTCGGGGA TGGTGGGATT TTGAGATTAG GGGGAGAATG
          GCTAGTGTGT TAATTTCAAG GCCGGCTCAG GCCAGAGCTC AGTGGTTACT
          TGAGATTGTG ATGGTTGTTC CTAGCACTAA ACTGATGGTG AAAGTTAGTT
          TTGCCTTGGA GACTGAGGAT CATTAATGGG ACTGGGTCTG TTTCTTGTGC
          CCCAGGTGGC CTCCTCCTTG CTGTGCTTCT AAGAACTGCA TTTTGTTCTC
          TGGAAGACAG CATTAAATTT TTCCCTTTTT T-GAACTAGT TGGTTGACAC
          AG-------- -----TCCAA ATGTGCGCCA GAGGATGAAC CTTGCTGTCT
          GGCACCAGTA ACTGGCAACA AGGAGAAATC TCTCCCCATT TCCCTCATAC
          ATTGGAGAAT ATGAAGGAGC TTAACCCCAC TGAACCATGC TCTTATTGTA
          ATTCTT-ATC TACAAAACCT CAAACATCAA GAAAACAGAA GCTTGGGGTG
          TTTTACAGTT TCAGATTGCA AGTGGAATTT GGGAATCACT TTTCAGCTTG
          CTGGTATCTC CCATAACTAA GAAGGTTGTA GCAGTGCAAA CAACCTGG-A
          AAAACACAGA CTACATTTTC AACCCCACTT CTTCAAAAAG GTTTTCTCAT
          TTACATTGCT TTCACTCGAG CCTAATTCTC TATGCAACCT GCCACGAGAC
          TTTCCCTTAC CAACACTTCC TGGGATTTAT TTTCTT-ACT CCTCCACTGC
          TACCCT--AC CCCTACCTTG CTCAGCAAGA GTATTCATCA CCCCCATCCC
          GGATCAGAGT CTTTATTACT CACCAGAACA TGAAGAACTT TGAC-TTAAA
          CATCCATCTG GAACCTCAGT ACTGACAAAT TCTGGAAATG CATTTTGCAT
          TTTTGAAGTG GAGAGAAGAA GCAAAGTAAT GAAAAACATG CAACAGAAGA
          AAAGGTCTCA GCTGCAGAAG AGGGACACGA GAGACATCTT GCTGTATCCT
          CACTGGTCTG CCTCCCAAAC GGGAATAGTT TTGCATTCCT CTTGGGAAGG
          GGA-ACGGGG AAGGGCTCAG GGGAGCAAGC AGAGATGCCC TCGCGTACAA
          AACCCCTCAG GGGGGCTGCA CAGGCAGCCC CAGTGAAACA CCTTGGGCGA
          AG-CAGCGGA GGGAGCACAC CCCGCCCGTG CCCTGGCCAT GTACACAACA
          TGTTCATGTC ACAACCATTT GTCTGCATGA ATGAGAACAC A-GAGCAGGA
          GCCAGCGGTG AAGGTGAAAA GAACACACCC AGAGGGAAGA GCGTGCTCTT
          CGGATCAGTT CTGAGAAACA ACGGAGGAAA ATATTAAAAC AAACTAGCCA
          TCAAAAAA-C CTCCAAAGGA CCACCCCTGC AGAAAGCAAA CCACCACGTA
          CTCCAGGGAA TCCAGGCTGG CCAGGGGGAC CACGTTCTCC TTTCAAGCCA
          GCTGTACCCT AATTTTTGGA AAGGATAAGA GTACTTCTTG CCTGGCTGGC
          AAGACAGAAC ACATCATCCT CTCTGAATAT TTTGTAACTG GGATTTAGCA
          CAGGTATCTG TCATGTTGAC GAAAGTGGAT TATTTCTACT GAGTTCAATG
          GAAACAGAAC TAGGTTCCTT GTGGAATAGC ACATGGAAAT CACAGCTAGT
          GTGCG-TGCA GCTAACTGGA ACATGTGGGC CATGTTTCCA GTAGTGGATC
          TGGGAGCAGA TGTGAGCTCC ACATTCAGCT CTGTACCCAG ACCAGCTGAA
          CTCTTATCAG TGCAAGGTTT TGAAGCATTA GTTTGCACAA GAGGAGAAAG
          ATGCTGCAAC AGACTTGAAT CTTGTCTTAA CCATTTCCAC TTGGATAACT
          GTGCAGCTGA AGATTATATT TCCAACTACG GCATAGGATT TGACCCGGCA
          GAGAATGAAT TTGACTATGG CTTATGCAAT GAAGTAGTTA ACGTAGTCTG
          CTCGCCTAAA CCTGATGCTT TCAACCCATG TGAAGATATC ATGGGATACA
          ACGTTCTGAG AGTCCTGATA TGGTTCATCA ACATCCTCGC TATTACTGGG
          AACACCGTGG TCCTCATTAT TTTAATAAGC AGCCAGTACA AGCTCACTGT
          TCCTCGCTTC CTCATGTGCA ATCTGGCCTT TGCAGACCTC TGCATCGGGA
          TCTACCTGCT GCTCATCGCC TCGGTGGACG CCCGCACCAG CGGGCACTAC
          TACAACCACG CCATAGACTG GCAAGGAAGA ATGTCTTTAT AGCATGTGCC
          AAACGGTTTT AAATCTCGTC CTAAACTAAT TGGTATCGTA CTGGGTTCCG
          TCGTTCACTG ACCAAATGTA AGCTGTGTAA GTTCCAGTGC TTGCTGATTT
          TAGGTGATTA TGGATA---- TTCTTTCTTA ATGAAAATAT CACTGCGTGG
          GGGG------ TCGGCCCCTG GCTTGTTTGA ACTTTATCAA GACTCTTTGT
          AAATCGTTGG TACTTCAATC ATGCTTTCCC TGAGCTCCCC CGGGCTCGGG
          ATCGGGATGC TCCGAGCCCG TCTGTGAGCA TGCTTTGCTG CTGCCCAGCT
          GTACCCGAAA GTTAGGCCTC CTGGCTCCAA TGTTGCTGTT GTCTAGAGAT
          CTCTCTCTTT ----GCAGGT TACCACCAAT CCTAACACCA TCTCCCCCAT
          CAGCTTATCC AACAGTCACT ACGGTGTGGC AGGACAATGA CAGATACCAT
          CCAAAGCCAG TTTTGCACAT GGTTTCATCA GAGCATTCAA CAGACCTCAA
          TGAGAATTAT AATAAATCAG CAGAACCTTC AGGGAAGAAC GAACCCAGCG
          AACACGCGGA GAAGAGGCTG GAGCGCAACT TAAGTTTTGA GATCAAGAAG
          GTACCTCTTC AGGAGGGACC ACGAAGCTTT GATGGGAACT CCCTGTTGAA
          CAGGGGACAT GCAATTAAAA TTAAGCCCGT GTCATCCTGT GTAATTGATA
          AGAGCTTTAA GCCACAGGAA CAGATTTTAG GGGATTCATT TGTAGATACT
          TCTCAAAACT CATGTGTGGA ATACAGCGTG CCACAGTCTA ACACAGCCTT
          AATACCTTCA CCAGAAAGTC TGCAGAGCCA GCAGGTGTCT GATACCCCAC
          CCAGACCAGA TCGTCTGCCT CTGACAGAGA AGGGACACGC CACGTGGTCA
          CTACATGGGC CTGAAAATGC ACTGTGTACG TCCGTGTCTG ACGAGTTGTC
          TTCAGACACC TTGTGTCACG GTGTTCAAAC TCTCTCTCTA GCATCAAACA
          CCCCAGTTGA ACATCCTTCC AGTGATAATG TTGATCATAC TCCTCTTTCT
          GTTCGAGCAC CCCTCTGTTT TACTAATCCT CTCCATTCAG ATGATTCTGA
          CACGGATGAG ATGAACTTTG ATGGAGCCAT GAGCAAAAGC GCGTCCAATG
          TGTCAACCGC AAGTGCCACA GTCTCTGCTG CCGTTTACAG ACAAAGATTC
          TAATGTCAGA GGAGCAGCTG TTCACCTGCT GCAGTTCTTG GCTTCAAAAA
          TAAAAGCGGA ACAGATTGCT CCATTTTTTC CTTTGGTAAG TGCCCATCTC
          TCTAGTGCCA TGACTCATAT CAGTGAGGGA ATTCAGGAAG ATTCATTGAA
          AATCTTGGAC GTTTTATTGG AAGCATACCC AGCTCTTCTT ACAGACCGCA
          GCGTTATATT GTTGAAGAAT TTTGTAGAGC TTATTTCTCA CCAGCAACTC
          TCAAAAAGAC TGAAAAGCAA GGACAAACTT TCCTGGATGC TCTCTGTTAA
          CCCGAATCGC AGAGTAACTT CTCAGCAGTG GAGGTTGAAT GTACTTACCA
          GGCTCAAGAA GTTTCTCCAA GCAGTGGTAG ATGGATCCAG TGGTACAGAG
          GATGAAGGGC TTCAAGAGCA GAAGGACAAC TCTCATTCTG TGAGGAACCC
          AATATGTATT AGTTGGAAGC TCCATGCAAA TAATCAGCAA CATATACAAC
          TGTTTGAAAG TGGTGGCTTA CGACCAA
A_merr023 CTCCAGCCAC GGGACAGAAC ATAAGGTGCA ACAGTGATGA TGCTTTATCT
          TCCACAACTT ACTCTAGCAA CACTTCCGTG GATGCCAATA ATGAAATCTG
          CTTCAAAGAG GCCTGAAAAG AAGATTTTTC TCTTTTCAAA TTCTGAGTCA
          CTGATTTTGA AACTG----- ---------- ---------- ----------
          --GCCAACTC ATTGCATTTG TGACTGTGGT TTAACTAAAA CCACCTAAGG
          CTGATAATGT CATCATGAGC TCTCACATTC AAAA-TAAAG CTAAAACCTT
          AGCTAAGCCC CATGTCTGAA TGCAGCTTTC CAGTTCATTC AGAGCAGCAT
          AGCACTCAGC ATTTTCCCTC CAACAACA-- ---------- --GAAAACCC
          CTTTCTGGCC TCCCGGAACA TTGCTGCATG GAATACACTG TCACTCCTAC
          TGCAAACTTA TTTAAGAGAC AATAGGAGCC AAGGGCAAGG TTGGTGGGCG
          CTGGAAGTAA AGAAGCAGGC AGGATGGCCT TTAGTGGTGT GCTGAACCCC
          TGCTGGTCTC CTCTTTCCTC CTTCACCTAT CATTTGTGTT CTCATGCCTT
          GATGATAACA AAAATCGCAT CAGCCTGGAT TGGCTATTGC TGCTGCTTTT
          ---CTTCCTG GAGGGGTCTG GTGGCTTCCT CAGTCAAGGG G-AAGCAAGT
          TCCCTGTGGA ACTGGGATGA CTCCTTGCTG GCATCTTCTA TTCCTGCTGA
          GCATGTCCCT TATCCCCCTG ATATGAGTTG GCACGACATA TGCAGGAGTT
          CACTCAGGTT CACATGAGAA TGATGGCTCA GAGTTTTCAG AATATCAGTG
          TTACTGCTGC AAATCCAGTA CCCTTCATCA ATGGCCTAGC CTTTGAGCCT
          GCCCTCTTCT CACACGTGTC ACATGCTGCA TATGACTGCA ATCCAGAAGT
          GGAAAACTTC AAGGAAACTA TTCAGCAGTT GGAAGGTCGC CTGGTAAGAC
          AGGACCACCA AATCAGGGAA CTCATCGCTA AAATGGAGAC TCAGAACACT
          CACATGGCGG AACTCAGACG TACAATCCGA AATTTGGAGG GAAAGATTAC
          GGAAATGGAG GCCCAGCAGT GTAACGGTAT TTATATCTGG AAGATTGAGA
          ACTTCAGCGG ACTGCAGAAA GCCCAGGAAG AAGAGAGACC CGTAGTGATG
          CACAGCCCTG GCTTCTATAC GGGGAAGCCT GGCTACAAGC TGTGCCTGCG
          CCTGCATATC CAGTTACCAA ATGCTCAGCG CTGCGCTAAT TTTATCCAGT
          TACCTCCCTG GTCTCCTCTT GGAGGGTGTG AAAGGTGCTT CTTTCTTCTG
          CTTTGGATTT ACTTGGATCA TTCTAGCACT GCCAGTGCTT TCTTGAAGAC
          GTTTGAGTAA CTTTCCAATT GTACTATAAA ACTGTGCTGT GCTCAATTGG
          AAGATTGAAC ATTTGCTGTG TGGTGAGTGT GAGGAATCAT CTGATGGTCC
          CCTCTGGAGG AGAAAGAAGA TTCTTT---- ---------A GAGAGACATT
          TTTAGATGCA GTCATTGACT TTTAGAATTC TACTTCTTTT GGGTTTTTGG
          ATTTTTGT-- -CCCTCCAAA GGTGGAGAAA CCACCATCCA AGGTAAGGAG
          AGATCTAAGG AGCCTAAGAT ATGGCTCGTG CAGCAAAAGC CATAGGGTGA
          CTCACCTGAG ATACAGCCTT GGCTGGAGTC ACCATACTTT CCAGAGCTCT
          GTGCTGAAGA GCAGCTCTCA ATGAAGCATT CTTCTCCCTC TGCAGGGCTG
          GATGGACTGG CTGAGCGCTG TGCCCACTGT AAGTGTACAT GTATCTTCAT
          AAATGCAGAG CACCAATGTT ACATTGCAAT ATTAAGGTTG CATGTGGCAA
          AAGTCCA-GC CTCATTTTCC TCCAAATCCT ATCATTATGT CCCACATACA
          CTAAGAGCCG TAAGCAAAAT AAATGTACTT TTGAGAGCCC ACTACACAAC
          ACAAG----- -GTT--CAGT CTCAATCTGT CATTTTGTTA CTAAAACAGA
          ACGATATAAC ATTGTACAGG TTGGCAGTAC CACAGTACTT TTCCACTCGA
          CTGAGACTCC CTTTAAAAGC TCTTAGAAAA TAAA---TAC TTAGACCTGC
          ACATTACAAA TCCTAAAGTG AGACACAGAG AAATCATATC ACACTTAAGC
          ACTACTTGAG CAGCCAAGCA GCTCATGCTA CCTCTTCCAG ATACATTCTA
          CCATGCCATC ATGGGTGTTG CCTTCTCCTG GATCATGGCC TTGGCGTGTG
          CAGCTCCCCC ACTTTTTGGC TGGTCCAGGT AGGGAAGGCA CTGG-CCCAA
          CATCGGAGTG -GGGGAGCCT GGCTGTTGTC TCAGCTGTGG CTTCCAGCCA
          GTCTCCTCTG CTGGGTGCTG AT-CGCTGGG CTCACCTTGC AGGTACATCC
          CCGAGGGCAT GCAGTGCTCA TGCGGGATTG ACTATTACAC TCTGAAGCCA
          GAGGTCCTAG ATGCTGCCTA TTGTTTTAGG TAATTATGCC TCCACATTCA
          ATATTCTTTC AC-GTCCTAC CATCCCGGGA GGTGTCATGC AGTTGTTTGT
          CATGTTTCTT TACAGTTGGC ATTTACACAG AATGCAGACC CTCGCTCTCA
          GAGCCAGGGG G--TGTGTGC AG-AGGCTGC TGCGTGGCAG TCTCCAGTCC
          CAGAGAGA-G GGGACAGATT GCTGTGACCT TAGA--GCAG AAGCTCATTT
          CCATCTGGAA TGGTTACCAG ATGCATTAGC CCCATAGTTA CAGCCATATT
          AT-CACCTTC ACTTTGCTCA CCTACTCAGG GAGTCTCCTC TGTAGGACTT
          GGACAAAAGC ACTTGACTAG TCCTCCATGG AAACTGTTCA CTTT----GT
          ATGAGCATGT CCTGCCA-GT CTAAGCATCC AATTTCACTT GCAGCATAAG
          CTACTACTGA TTTGATTTTG TTGAGAATTT TTGTGACTCA GACTTGCCTG
          CCTGTAAAGG ATCATTCAGG GAGCAAGCAC CTGGATTATT TTTATTCCCT
          GTGTTGTCAA TGTTGGGTTA AGTGAGTGTG CGGTTAGGAA GAGTAGGGTG
          ATGGGGGGTA GTTTTATGAC TGTTGACAGG AGGAGGCTGG TGATTAGGGA
          GGATCCTTGG AGGACTTCTG GGAATCAGAA GTGGAATGGG GCTAGGCCTA
          GTTTGATTGC AAGGGCTGTG GTTAGTACTG TGGATGAGGT TGGATGAGTC
          AATTGGGTGA TGTCTCATTG TCCGGTGTGC CATGCATTGG TCATGCTGGA
          GAACAGCACT AGGGCGGAGG CGGTTGCTTG GACTAGGAAG TACTTAGTTG
          CTGCTTCAAT TGCTCGCGGG TGGTGGGATT TTGAGATTAG GGGGAGGATA
          GCCAGCGTGT TGATTTCAAG GCCAGTTCAG GCCATGACTC AGTGGTTGCT
          GGAAATTGTG ATAGTTGTTC CTAGAATTAG ACTTATGGTG AAGACTAGTT
          TTGCCTTGGA GACTGAGGAT CATTAATGGG ACTGGGTCTG TTTCTGGTGC
          CCCAGGTGGC CTCTTCCTTG CTGTGCTTCT AAGAACTGCA TTTTGTTCTC
          TGGAAGACAG CATTAAATTT TTCCCTTTTT T-GAACTTGT TGGTTGACAC
          AG-------- -----TCTAA ATGTGCGCCA GAGGATGAAC CTTGCTGTCT
          GGCACCAGTA ACTGGCTCCA AGGAGAAGTC TCTCCCCATT TCCCTCATAC
          ATTGGAGAAT ATGAAGGAGC TTAACCCCAC TGAACCATGC TCTTATTCTA
          ATTCTT-ATC TACAAGACCT CAAACATCAA GAAAACAGGA GCTTGGGGTG
          TTTTACAGTT TCAGATTGCA AGTAGAATTT GGGAATCACT TTTCAGCTTG
          CTGGTATCTC CCATAACTAA GAAGGTTGTA GCAGTGCAAA CAACCTGG-A
          AAAACACAGA CCACATTTTC AACCCCACTT CTTGAAAAAG GTTTTCTCAT
          TTACATTGCG TTCACTCAAG CCTAATTCTC TATGCAACCT GCCACGAGAC
          TTTCCCTTAC CAACACTTCC TGGGATTTAT TTTCTT-ACT CCTCCACTGC
          TACCCT--AC CCCTACCTTG CTCAGCAAGA GTATTCATCA CCCCCATCCC
          AGATCAGAAT CTTTATTACT CACCAGAACA TGAAGAACTT TGAC-TTAAA
          CATCCATCTG GAACCTCAGT ACCGACAAAT TCTGGAAATG CATTTTGCAT
          TTTTGAAGTG GAGAGAAGAA GCAAAGTAAT GAAAAACATG CAACAGAAGA
          AAAGGTCTCA GCTGCAGAAG AGGGACACGA GAGACATCTT GCTGTATCCT
          CATTGATCTG CCTCCCAAAC GGGAACAGTT TTACATTCCT CTTGGGAAGG
          GGACACGGGG AAGGGCTCAG GGGAGCAAGC AGAGATGCCC TCGCATACAA
          AACCCCTCAG GGTGGCTGCA GAGGCAGCCC CAGTGAAACA CCTTGGGCGA
          AGGCAGCGGA GGGAGCGCAC CCCGCCCGTG CCCTGGCCAT GCACACAACA
          TGTGCATGTC ACAACCATTT GTCTGCATGA ATGAGAACAC A-GAGCACGA
          GCCAGCGGTG AAGGTGAAAA GAACACACCC AGAGGGAAGA GCGTGCTCTT
          CGGATCAGTT CTGAGCAACA ACAGAGGAAA ATATTAAAAC AAACTACCCG
          TCAAAAAA-C CTCCAAAGGA CCACCCCTGC AGAAAGCAAA CCACCACGTA
          CTCCAGGGAA TCCAGGCTGG CCAGGCGGAC CACGTTCTCC TTTCAAGCCA
          GCTGTACCCT AATTTTTGGA AAGTATAAGT GTACTTCTTG CCTGGCTGAC
          AAGACAGAAC ACATCATCCT CTCTGAATAT TTTGTTACTG GGATTTAGCA
          CAGGTATCTG TCATGTTGAC GAAAGTGGAT TATTTCTACT GAGTTCAATG
          GAAACAGAAC TAGGTTCCTT GTGGAATAGC ACATGGAAAT CACAGCTAGT
          GTGTA-TGCA GCTGACTGGA ACATGTGGGC CATGTTTCCA GTAGTGGATC
          TAGGAGCAGA TGTGAGCTCC ACATTCAGCT CTGTACCCAG ACCAGCTGAA
          CTCTTATCAG TGCAAGGTTT TGAAGCATTA CTTTCCACAA GAGGAGAAAC
          AGACTGCAAC AGACTTGAAT CTTGTCTTAA CCATTTCCAC TTGGATAACT
          GTGCAGCTGA AGATTATATT TCCAACTACG GCGTAGGATT TGACCCGGCA
          GAGAATGAAT TTGACTATGG CTTATGCAAT GAAGTAGTTA ACGTAGTCTG
          CTCGCCTAAA CCTGATGCTT TCAACCCATG TGAAGATATC ATGGGATACA
          ACGTTCTGAG AGTCCTGATA TGGTTCATCA ACATCCTCGC TATTACTGGG
          AACACCGTGG TCCTCATTAT TTTATTAAGC AGCCAGTACA AGCTCACTGT
          TCCTCGCTTT CTCATGTGCA ATCTGGCTTT TGCAGACCTC TGCATCGGGA
          TCTACCTGCT GCTCATCGCC TCGGTGGACG CCCGCACCAG CGGGCAGTAC
          TACAACCACG CCATAGACTG GCAAGGAAGA ATGTCTTTAT AGCATGTGCC
          AAACGGTTTT AAATCTCGTC CTAAACTAAT TGGTATTGTA CCGGGTTCCG
          TCGTTCACTG ACCAAATGTA AGCTGTGTAA GTTCCAGTGC TTGCTGATTT
          TAGGTGATTA TGGATA---- TTCTTTCTTA ATGAAAATAT CACTGCGTGG
          GGGGG----- TCAGCCCCTG GCTTGTTTGA ACTTTATCAA GACTCTTTGT
          AAATCGTTGG TACTTCAATC ATGCTTTCCC TGAGCTCCCC CGGGCTCGGG
          ATCGGGATGC TCCGAGCCCG TCCGTGAGCA TGCTTTGCTG CTGCCCAGCT
          GTACCCGAAA GTTAGGCCTC CTGGCTCCAA TGTTGCTGTT GTCTAGAGAT
          CTCTCTCTCT ----GCAGGT TACCACCAAT CCTAACACCA TCTCCCCCAT
          CAGCTTATCC AACAGTCACT ACCGTGTGGC AGGACAATGA CAGATACCAT
          CCAAAGCCAG TTTTGCACAT GGTTTCATCA GAGCATTCAA CAGACCTCAA
          TGAGAATTAT AATAAATCAA CAGAACCTTC AGGGAAGAAC GAACCCAGCG
          AACACGCGGA GAAGAGGCTG GAGCGCAACT TAAGTTTTGA GATCAAGAAG
          GTACCTCTTC AGGAGGGACC ACGAAGCTTT GATGGGAACT CCCTGTTGAA
          CAGGGGACAT GCAATTAAAA TTAAGCCTGT GTCATCCTGT GTAATTGATA
          AGAGCTTTAA GCCACAGGAA CAGATTTCAG GGGATTCATT TGTAGATGCT
          TCTCAAAACT CATGTATGGA ATACAGCGTG CCACAGTCTA ACACAGCCTT
          AATACCTTCA CCAGAAAGTC TGCAGAGCCA GCAGGTGTCT GATACCCCAC
          CCAGACCAGA TCGTCTGCCT CTGACAGAGA AGGGACACGC CACGTGGTCA
          CTACATGGGC CTGAAAATGC ACTGCGTACG TCCGTGTCTG AAGAGCTGTC
          TTCAGACACC TTGTGTCACA GTGTTCAAAC TCTCTCTCTA GCATCAAACA
          CCCCAGTTGA ACATCCTTCC AGTGATAATG TTGATCATAC TCCTCTTTCT
          GTTCGAGCAC CCCTCTGTTT TACTAATCCT CTCCATTCAG ATGATTCTGA
          CACGGATGAG ATGAACTTTG ACGGAGCCAT GAGCAAAAGC GCGTCCAATG
          TGTCAACCGC AAGTGCCACA GTCTCTGCTG CCGTTTACAG ACAAAGATTC
          TAATGTCAGA GGAGCAGCTG TTCACCTGCT GCAGTTCTTG GCTTCAAAAA
          TAAAAGCAGA ACAGATTGCT CCATTTTTTC CTTTGGTAAG TGCCCATCTC
          TCTAGTGCCA TGACTCATAT CAGTGAGGGA ATTCAGGAAG ATTCATTGAA
          AATCTTGGAC GTTTTATTGG AAGCATACCC AGCTCTTCTT ACAGACCGCA
          GCGTTATATT GTTGAAGAAT TTTGTAGAGC TTATTTCTCA CCAGCAACTC
          TCAAAAAGAC TGAAAAGCAG GGACAAACTT TCCTGGATGC TCTCTGTTAA
          CCCAAATCGC AGAGTAACTT CTCAGCAGTG GAGGCTGAAT GTACTTACCA
          GGCTCAAGAA GTTTCTCCAA GCAGTGGTAG ATGGATCCAG TGGTACAGAG
          GATGAAGGGC TTCAAGAGCA GAAGGACAAC TCTCATTCTG TGAGGACCCC
          AATATGTATT AGTTGGAAGC TCCATGCAAA TAATCAGCAA CATATACAAC
          TGTTTGAAAG TGGTGGCTTA CGACCAA
A_merr024 CTCCAGCCAC GGGACAGAAC ATAAGGTGCA ACAGTGATGA TGCTTTATCT
          TCCACAACTT ACTCTAGCAA CACTTCCGTG GATGCCAATA ATGAAATCTG
          CTTCAAAGAG GCCTGAAAAG AAGATTTTTC TCTTTTCAAA TTCTGAGTCA
          CTGATTTTGA AACTG----- -------GCC AACTCATTGC ATTTTGAAAC
          TGGCCAACTC ATTGCATTTG TGACTGTGGT TTAACTAAAA CCACCTAAGG
          CTGATAATGT CATCATGAGC TCTCACATTC AAAA-TAAAG CTAAAACCTT
          AGCTAAGCCC CATGTCTGAA TGCAGCTTTC CAGTTCATTC AGAGCAGCAT
          AGCACTCAGC ATTTTCCCTC CAACAACA-- ---------- --GAAAACCC
          CTTTCTGGCC TCCCGGAACA TTGCTGCATG GAATACACTG TCACTCCTAC
          TGCAAACTTA TTTAAGAGAC AATAGGAGCC AAGGGCAAGG TTGGTGGGCG
          CTGGAAGTAA AGAAGCAGGC AGGATGGCCT TTAGTGGTGT GCTGAACCCC
          TGCTGGTCTC CTCTTTCCTC CTTCACCTAT CATTTGTGTT CTCATGCCTT
          GATGATAACA AAAATCGCAT CAGCCTGGAT TGGCTATTGC TGCTGCTTTT
          ---CTTCCTG GAGGGGTCTG GTGGCTTCCT CAGTCAAGGG G-AAGCAAGT
          TCCCTGTGGA ACTGGGATGA CTCCTTGCTG GCATCTTCTA TTCCTGCTGA
          GCATGTCCCT TATCCCCCTG ATATGAGTTG GCACGACATA TGCAGGAGTT
          CACTCAGGTT CACATGAGAA TGATGGCTCA GAGTTTTCAG AATATCAGTG
          TTACTGCTGC AAATCCAGTA CCCTTCATCA ATGGCCTAGC CTTTGAGCCT
          GCCCTCTTCT CACACGTGTC ACATGCTGCA TATGACTGCA ATCCAGAAGT
          GGAAAACTTC AAGGAAACTA TTCAGCAGTT GGAAGGTCGC CTGGTAAGAC
          AGGACCACCA AATCAGGGAA CTCATCGCTA AAATGGAGAC TCAGAACACT
          CACATGGCGG AACTCAGACG TACAATCCGA AATTTGGAGG GAAAGATTAC
          GGAAATGGAG GCCCAGCAGT GTAACGGTAT TTATATCTGG AAGATTGAGA
          ACTTCAGCGG ACTGCAGAAA GCCCAGGAAG AAGAGAGACC CGTAGTGATG
          CACAGCCCTG GCTTCTATAC GGGGAAGCCT GGCTACAAGC TGTGCCTGCG
          CCTGCATATC CAGTTACCAA ATGCTCAGCG CTGCGCTAAT TTTATCCAGT
          TACCTCCCTG GTCTCCTCTT GGAGGGTGTG AAAGGTGCTT CTTTCTTCTG
          CTTTGGATTT ACTTGGATCA TTCTAGCACT GCCAGTGCTT TCTTGAAGAC
          GTTTGAGTAA CTTTCCAATT GTACTATAAA ACTGTGCTGT GCTCAATTGG
          AAGATTGAAC ATTTGCTATG TGGTGAGTGT GAGGAATCAT CTGATGGTCC
          CCTCTGGAGG AGAAAGAAGA TTCTTT---- ---------A GAGAGACATT
          TTTAGATGCA GTCATTGACT TTTAGAATTC TACTTCTTTT GGGTTTTTGG
          ATTTTTGT-- -CCCTCCAAA GGTGGAGAAA CCACCATCCA AGGTAAGGAG
          AGATCTAAGG AGCCTAAGAT ATGGCTCGTG CAGCAAAAGC CATAGGGTGA
          CTCACCTGAG ATACAGCCTT GGCTGGAGTC ACCATACTTT CCAGAGCTCT
          GTGCTGAAGA GCAGCTCTCA ATGAAGCATT CTTCTCCCTC TGCAGGGCTG
          GATGGACTGG CTGAGCGCTG TGCCCACTGT AAGTGTACAT GTATCTTCAT
          AAATGCAGAG CACCAATGTT ACATTGCAAT ATTAAGGTTG CATGTGGCAA
          AAGTCCA-GC CTCATTTTCC TCCAAATCCT ATCATTATGT CCCACATACA
          CTAAGAGCCG TAAGCAAAAT AAATGTACTT TTGAGAGCCC ACTACACAAC
          ACAAG----- -GTT--CAGT CTCAATCTGT CATTTTGTTA CTAAAACAGA
          ACGATATAAC ATTGTACAGG TTGGCAGTAC CACAGTACTT TTCCACTCGA
          CTGAGACTCC CTTTAAAAGC TCTTAGAAAA TAAA---TAC TTAGACCTGC
          ACATTACAAA TCCTAAAGTG AGACACAGAG AAATCATATC ACACTTAAGC
          ACTACTTGAG CAGCCAAGCA GCTCATGCTA CCTCTTCCAG ATACATTCTA
          CCATGCCATC ATGGGTGTTG CCTTCTCCTG GATCATGGCC TTGGCGTGTG
          CAGCTCCCCC ACTTTTTGGC TGGTCCAGGT AGGGAAGGCA CTGG-CCCAA
          CATCGGAGTG -GGGGAGCCT GGCTGTTGTC TCAGCTGTGG CTTCCAGCCA
          GTCTCCTCTG CTGGGTGCTG AT-CGCTGGG CTCACCTTGC AGGTACATCC
          CCGAGGGCAT GCAGTGCTCA TGCGGGATTG ACTATTACAC TCTGAAGCCA
          GAGGTCCTAG ATGCTGCCTA TTGTTTTAGG TAATTATGCC TCCACATTCA
          ATATTCTTTC AC-GTCCTAC CATCCCGGGA GGTGTCATGC AGTTGTTTGT
          CATGTTTCTT TACAGTTGGC ATTTACACAG AATGCAGACC CTCGCTCTCA
          GAGCCAGGGG G--TGTGTGC AG-AGGCTGC TGCGTGGCAG TCTCCAGTCC
          CAGAGAGA-G GGGACAGATT GCTGTGACCT TAGA--GCAG AAGCTCATTT
          CCATCTGGAA TGGTTACCAG ATGCATTAGC CCCATAGTTA CAGCCATATT
          AT-CACCTTC ACTTTGCTCA CCTACTCAGG GAGTCTCCTC TGTAGGACTT
          GGACAAAAGC ACTTGACTAG TCCTCCATGG AAACTGTTCA CTTT----GT
          ATGAGCATGT CCTGCCA-GT CTAAGCATCC AATTTCACTT GCAGCATAAG
          CTACTACTGA TTTGATTTTG TTGAGAATTT TTGTGACTCA GACTTGCCTG
          CCTGTAAAGG ATCATTCAGG GAGCAAGCAC CTGGATTATT TTTATTCCCT
          GTGTTGTCAA TGTTGGGTTA AGTGAGTGTG CGGTTAGGAA GAGTAGGGTG
          ATGGGGGGTA GTTTTATGAC TGTTGACAGG AGGAGGCTGG TGATTAGGGA
          GGATCCTTGG AGGACTTCTG GGAATCAGAA GTGGAATGGG GCTAGGCCTA
          GTTTGATTGC AAGGGCTGTG GTTAGTACTG TGGATGAGGT TGGATGAGTC
          AATTGGGTGA TGTCTCATTG TCCGGTGTGC CATGCATTGG TCATGCTGGA
          GAACAGCACT AGGGCGGAGG CGGTTGCTTG GACTAGGAAG TACTTAGTTG
          CTGCTTCAAT TGCTCGCGGG TGGTGGGATT TTGAGATTAG GGGGAGGATA
          GCCAGCGTGT TGATTTCAAG GCCAGTTCAG GCCATGACTC AGTGGTTGCT
          GGAAATTGTG ATAGTTGTTC CTAGAATTAG ACTTATGGTG AAGACTAGTT
          TTGCCTTGGA GACTGAGGAT CATTAATGGG ACTGGGTCTG TTTCTGGTGC
          CCCAGGTGGC CTCTTCCTTG CTGTGCTTCT AAGAACTGCA TTTTGTTCTC
          TGGAAGACAG CATTAAATTT TTCCCTTTTT T-GAACTTGT TGGTTGACAC
          AG-------- -----TCTAA ATGTGCGCCA GAGGATGAAC CTTGCTGTCT
          GGCACCAGTA ACTGGCTCCA AGGAGAAGTC TCTCCCCATT TCCCTCATAC
          ATTGGAGAAT ATGAAGGAGC TTAACCCCAC TGAACCATGC TCTTATTCTA
          ATTCTT-ATC TACAAGACCT CAAACATCAA GAAAACAGGA GCTTGGGGTG
          TTTTACAGTT TCAGATTGCA AGTAGAATTT GGGAATCACT TTTCAGCTTG
          CTGGTATCTC CCATAACTAA GAAGGTTGTA GCAGTGCAAA CAACCTGG-A
          AAAACACAGA CCACATTTTC AACCCCACTT CTTGAAAAAG GTTTTCTCAT
          TTACATTGCG TTCACTCAAG CCTAATTCTC TATGCAACCT GCCACGAGAC
          TTTCCCTTAC CAACACTTCC TGGGATTTAT TTTCTT-ACT CCTCCACTGC
          TACCCT--AC CCCTACCTTG CTCAGCAAGA GTATTCATCA CCCCCATCCC
          AGATCAGAAT CTTTATTACT CACCAGAACA TGAAGAACTT TGAC-TTAAA
          CATCCATCTG GAACCTCAGT ACCGACAAAT TCTGGAAATG CATTTTGCAT
          TTTTGAAGTG GAGAGAAGAA GCAAAGTAAT GAAAAACATG CAACAGAAGA
          AAAGGTCTCA GCTGCAGAAG AGGGACACGA GAGACATCTT GCTGTATCCT
          CATTGATCTG CCTCCCAAAC GGGAACAGTT TTACATTCCT CTTGGGAAGG
          GGACACGGGG AAGGGCTCAG GGGAGCAAGC AGAGATGCCC TCGCATACAA
          AACCCCTCAG GGTGGCTGCA GAGGCAGCCC CAGTGAAACA CCTTGGGCGA
          AGGCAGCGGA GGGAGCGCAC CCCGCCCGTG CCCTGGCCAT GCACACAACA
          TGTGCATGTC ACAACCATTT GTCTGCATGA ATGAGAACAC A-GAGCACGA
          GCCAGCGGTG AAGGTGAAAA GAACACACCC AGAGGGAAGA GCGTGCTCTT
          CGGATCAGTT CTGAGCAACA ACAGAGGAAA ATATTAAAAC AAACTACCCG
          TCAAAAAA-C CTCCAAAGGA CCACCCCTGC AGAAAGCAAA CCACCACGTA
          CTCCAGGGAA TCCAGGCTGG CCAGGCGGAC CACGTTCTCC TTTCAAGCCA
          GCTGTACCCT AATTTTTGGA AAGTATAAGT GTACTTCTTG CCTGGCTGAC
          AAGACAGAAC ACATCATCCT CTCTGAATAT TTTGTTACTG GGATTTAGCA
          CAGGTATCTG TCATGTTGAC GAAAGTGGAT TATTTCTACT GAGTTCAATG
          GAAACAGAAC TAGGTTCCTT GTGGAATAGC ACATGGAAAT CACAGCTAGT
          GTGTA-TGCA GCTGACTGGA ACATGTGGGC CATGTTTCCA GTAGTGGATC
          TAGGAGCAGA TGTGAGCTCC ACATTCAGCT CTGTACCCAG ACCAGCTGAA
          CTCTTATCAG TGCAAGGTTT TGAAGCATTA CTTTCCACAA GAGGAGAAAC
          AGACTGCAAC AGACTTGAAT CTTGTCTTAA CCATTTCCAC TTGGATAACT
          GTGCAGCTGA AGATTATATT TCCAACTACG GCGTAGGATT TGACCCGGCA
          GAGAATGAAT TTGACTATGG CTTATGCAAT GAAGTAGTTA ACGTAGTCTG
          CTCGCCTAAA CCTGATGCTT TCAACCCATG TGAAGATATC ATGGGATACA
          ACGTTCTGAG AGTCCTGATA TGGTTCATCA ACATCCTCGC TATTACTGGG
          AACACCGTGG TCCTCATTAT TTTATTAAGC AGCCAGTACA AGCTCACTGT
          TCCTCGCTTT CTCATGTGCA ATCTGGCTTT TGCAGACCTC TGCATCGGGA
          TCTACCTGCT GCTCATCGCC TCGGTGGACG CCCGCACCAG CGGGCAGTAC
          TACAACCACG CCATAGACTG GCAAGGAAGA ATGTCTTTAT AGCATGTGCC
          AAACGGTTTT AAATCTCGTC CTAAACTAAT TGGTATTGTA CCGGGTTCCG
          TCGTTCACTG ACCAAATGTA AGCTGTGTAA GTTCCAGTGC TTGCTGATTT
          TAGGTGATTA TGGATA---- TTCTTTCTTA ATGAAAATAT CACTGCGTGG
          GGGGG----- TCAGCCCCTG GCTTGTTTGA ACTTTATCAA GACTCTTTGT
          AAATCGTTGG TACTTCAATC ATGCTTTCCC TGAGCTCCCC CGGGCTCGGG
          ATCGGGATGC TCCGAGCCCG TCCGTGAGCA TGCTTTGCTG CTGCCCAGCT
          GTACCCGAAA GTTAGGCCTC CTGGCTCCAA TGTTGCTGTT GTCTAGAGAT
          CTCTCTCTCT ----GCAGGT TACCACCAAT CCTAACACCA TCTCCCCCAT
          CAGCTTATCC AACAGTCACT ACCGTGTGGC AGGACAATGA CAGATACCAT
          CCAAAGCCAG TTTTGCACAT GGTTTCATCA GAGCATTCAA CAGACCTCAA
          TGAGAATTAT AATAAATCAA CAGAACCTTC AGGGAAGAAC GAACCCAGCG
          AACACGCGGA GAAGAGGCTG GAGCGCAACT TAAGTTTTGA GATCAAGAAG
          GTACCTCTTC AGGAGGGACC ACGAAGCTTT GATGGGAACT CCCTGTTGAC
          CAGGGGACAT GCAATTAAAA TTAAGCCTGT GTCATCCTGT GTAATTGATA
          AGAGCTTTAA GCCACAGGAA CAGATTTCAG GGGATTCATT TGTAGATGCT
          TCTCAAAACT CATGTATGGA ATACAGCGTG CCACAGTCTA ACACAGCCTT
          AATACCTTCA CCAGAAAGTC TGCAGAGCCA GCAGGTGTCT GATACCCCAC
          CCAGACCAGA TCGTCTGCCT CTGACAGAGA AGGGACACGC CACGTGGTCA
          CTACATGGGC CTGAAAATGC ACTGCGTACG TCCGTGTCTG AAGAGCTGTC
          TTCAGACACC TTGTGTCACA GTGTTCAAAC TCTCTCTCTA GCATCAAACA
          CCCCAGTTGA ACATCCTTCC AGTGATAATG TTGATCATAC TCCTCTTTCT
          GTTCGAGCAC CCCTCTGTTT TACTAATCCT CTCCATTCAG ATGATTCTGA
          CACGGATGAG ATGAACTTTG ACGGAGCCAT GAGCAAAAGC GCGTCCAATG
          TGTCAACCGC AAGTGCCTCA GTCTCTGCTG CCGTTTACAG ACAAAGATTC
          TAATGTCAGA GGAGCAGCTG TTCACCTGCT GCAGTTCTTG GCTTCAAAAA
          TAAAAGCAGA ACAGATTGCT CCATTTTTTC CTTTGGTAAG TGCCCATCTC
          TCTAGTGCCA TGACTCATAT CAGTGAGGGA ATTCAGGAAG ATTCATTGAA
          AATCTTGGAC GTTTTATTGG AAGCATACCC AGCTCTTCTT ACAGACCGCA
          GCGTTATATT GTTGAAGAAT TTTGTAGAGC TTATTTCTCA CCAGCAACTC
          TCAAAAAGAC TGAAAAGCAG GGACAAACTT TCCTGGATGC TCTCTGTTAA
          CCCAAATCGC AGAGTAACTT CTCAGCAGTG GAGGCTGAAT GTACTTACCA
          GGCTCAAGAA GTTTCTCCAA GCAGTGGTAG ATGGATCCAG TGGTACAGAG
          GATGAAGGGC TTCAAGAGCA GAAGGACAAC TCTCATTCTG TGAGGACCCC
          AATATGTATT AGTTGGAAGC TCCATGCAAA TAATCAGCAA CATATACAAC
          TGTTTGAAAG TGGTGGCTTA CGACCAA
A_merr025 CTCCAGCCAC GGGACAGAAC ATAAGTTGCA ACAGTGATGA TGCTTTATCT
          TCCACAACTT ACTCTAGCAA CACTTCCGTG GATGCCAATA ATGAAATCTG
          CTTCAAAGAG GCCTGAAAAG AAGATTTTTC TCTTTTCAAA TTCTGAGTCA
          CTGATTTTGA AACTG----- ---------- ---------- ----------
          --GCCAACTC ATTGCATTTG TGACTGTGGT TTAACTAAAA CCACCTAAGG
          CTGATAATGT CATCATGAGC TCTCACATTC AAAA-TAAAG CTAAAACCTT
          AGCTAAGCCC CATGTCTGAA TGCAGCTTTC CAGTTCATTC AGAGCAGCAT
          AGCACTCAGC ATTTTCCCTC CAACAACA-- ---------- --GAAAACCC
          CTTTCTGGCC TCCCGGAACA TTGCTGCATG GAATACACTG TCACTCCTAC
          TGCAAACTTA TTTAAGAGAC AATAGGAGCC AAGGGCAAGG TTGGTGGGCG
          CTGGAAGTAA AGAAGCAGGC AGGATGGCCT TTAGTGGTGT GCTGAACCCC
          TGCTGGTCTC CTCTTTCCTC CTTCACCTAT CATTTGTGTT CTCATGCCTT
          GATGATAACA AAAATCGCAT CAGCCTGGAT TGGCTATTGC TGCTGCTTTT
          ---CTTCCTG GAGGGGTCTG GTGGCTTCCT CAGTCAAGGG G-AAGCAAGT
          TCCCTGTGGA ACTGGGATGA CTCCTTGCTG GCATCTTCTA TTCCTGCTGA
          GCATGTCCCT TATCCCCCTG ATATGAGTTG GCACGACATA TGCAGGAGTT
          CACTCAGGTT CACATGAGAA TGATGGCTCA GAGTTTTCAG AATATCAGTG
          TTACTGCTGC AAATCCAGTA CCCTTCATCA ATGGCCTAGC CTTTGAGCCT
          GCCCTCTTCT CACACGTGTC ACATGCTGCA TATGACTGCA ATCCAGAAGT
          GGAAAACTTC AAGGAAACTA TTCAGCAGTT GGAAGGTCGC CTGGTAAGAC
          AGGACCACCA AATCAGGGAA CTCATCGCTA AAATGGAGAC TCAGAACACT
          CACATGGCGG AACTCAGACG TACAATCCGA AATTTGGAGG GAAAGATTAC
          GGAAATGGAG GCCCAGCAGT GTAACGGTAT TTATATCTGG AAGATTGAGA
          ACTTCAGCGG ACTGCAGAAA GCCCAGGAAG AAGAGAGACC CGTAGTGATG
          CACAGCCCTG GCTTCTATAC GGGGAAGCCT GGCTACAAGC TGTGCCTGCG
          CCTGCATATC CAGTTACCAA ATGCTCAGCG CTGCGCTAAT TTTATCCAGT
          TACCTCCCTG GTCTCCTCTT GGAGGGTGTG AAAGGTGCTT CTTTCTTCTG
          CTTTGGATTT ACTTGGATCA TTCTAGCACT GCCAGTGCTT TCTTGAAGAC
          GTTTGAGTAA CTTTCCAATT GTACTATAAA ACTGTGCTGT GCTCAATTGG
          AAGATTGAAC ATTTGCTGTG TGGTGAGTGT GAGGAATCAT CTGATGGTCC
          CCTCTGGAGG AGAAAGAAGA TTCTTT---- ---------A GAGAGACATT
          TTTAGATGCA GTCATTGACT TTTAGAATTC TACTTCTTTT GGGTTTTTGG
          ATTTTTGT-- -CCCTCCAAA GGTGGAGAAA CCACCATCCA AGGTAAGGAG
          AGATCTAAGG AGCCTAAGAT ATGGCTCGTG CAGCAAAAGC CATAGGGTGA
          CTCACCTGAG ATACAGCCTT GGCTGGAGTC ACCATACTTT CCAGAGCTCT
          GTGCTGAAGA GCAGCTCTCA ATGAAGCATT CTTCTCCCTC TGCAGGGCTG
          GATGGACTGG CTGAGCGCTG TGCCCACTGT AAGTGTACAT GTATCTTCAT
          AAATGCAGAG CACCAATGTT ACATTGCAAT ATTAAGGTTG CATGTGGCAA
          AAGTCCA-GC CTCATTTTCC TCCAAATCCT ATCATTATGT CCCACATACA
          CTAAGAGCCG TAAGCAAAAT AAATGTACTT TTGAGAGCCC ACTACACAAC
          ACAAG----- -GTT--CAGT CTCAATCTGT CATTTTGTTA CTAAAACAGA
          ACGATATAAC ATTGTACAGG TTGGCAGTAC CACAGTACTT TTCCACTCGA
          CTGAGACTCC CTTTAAAAGC TCTTAGAAAA TAAA---TAC TTAGACCTGC
          ACATTACAAA TCCTAAAGTG AGACACAGAG AAATCATATC ACACTTAAGC
          ACTACTTGAG CAGCCAAGCA GCTCATGCTA CCTCTTCCAG ATACATTCTA
          CCATGCCATC ATGGGTGTTG CCTTCTCCTG GATCATGGCC TTGGCGTGTG
          CAGCTCCCCC ACTTTTTGGC TGGTCCAGGT AGGGAAGGCA CTGG-CCCAA
          CATCGGAGTG -GGGGAGCCT GGCTGTTGTC TCAGCTGTGG CTTCTAGCCA
          GTCTCCTCTG CTGGGTGCTG AT-CGCTGGG CTCACCTTGC AGGTACATCC
          CCGAGGGCAT GCAGTGCTCA TGCGGGATTG ACTATTACAC TCTGAAGCCA
          GAGGTCCTAG ATGCTGCCTA TTGTTTTAGG TAATTATGCC TCCACATTCA
          ATATTCTTTC AC-GTCCTAC CATCCCGGGA GGTGTCATGC AGTTGTTTGT
          CATGTTTCTT TACAGTTGGC ATTTACACAG AATGCAGACC CTCGCTCTCA
          GAGCCAGGGG G--TGTGTGC AG-AGGCTGC TGCATGGCAG TCTCCAGTCC
          CAGAGAGA-G GGGACAGATT GCTGTGACCT TAGA--GCAG AAGCTCATTT
          CCATCTGGAA TGGTTACCAG ATGCATTAGC CCCATAGTTA CAGCCATATT
          AT-CACCTTC ACTTTGCTCA CCTACTCAGG GAGTCTCCTC TGTAGGACTT
          GGACAAAAGC ACTTGACTAG TCCTCCATGG AAACTGTTCA CTTT----GT
          ATGAGCATGT CCTGCCA-GT CTAAGCATCC AATTTCACTT GCAGCATAAG
          CTACTACTGA TTTGATTTTG TTGAGAATTT TTGTGACTCA GACTTGCCTG
          CCTGTAAAGG ATCATTCAGG GAGCAAGCAC CTGGATTATT TTTATTCCCT
          GTGTTGTCAA TGTTGGGTTA AGTGAGTGTG CGGTTAGGAA GAGTAGGGTG
          ATGGGGGGTA GTTTTATGAC TGTTGACAGG AGGAGGCTGG TGATTAGGGA
          GGATCCTTGG AGGACTTCTG GGAATCAGAA GTGGAATGGG GCTAGGCCTA
          GTTTGATTGC AAGGGCTGCG GTTAGTACTG TGGATGAGGT TGGATGAGTC
          AATTGGGTGA TGTCTCATTG TCCGGTGTGC CATGCATTGG TCATGCTGGA
          GAACAGCACT AGGGCGGAGG CGGTTGCTTG GACTAGGAAG TACTTAGTTG
          CTGCTTCAAT TGCTCGCGGG TGGTGGGATT TTGAGATTAG GGGGAGGATA
          GCCAGCGTGT TGATTTCAAG GCCAGTTCAG GCCATGACTC AGTGGTTGCT
          GGAAATTGTG ATAGTTGTTC CTAGAATTAG ACTTATGGTG AAGACTAGTT
          TTGCCTTGGA GACTGAGGAT CATTAATGGG ACTGGGTCTG TTTCTGGTGC
          CCCAGGTGGC CTCTTCCTTG CTGTGCTTCT AAGAACTGCA TTTTGTTCTC
          TGGAAGACAG CATTAAATTT TTCCCTTTTT T-GAACTTGT TGGTTGACAC
          AG-------- -----TCTAA ATGTGCGCCA GAGGATGAAC CTTGCTGTCT
          GGCACCAGTA ACTGGCTCCA AGGAGAAGTC TCTCCCCATT TCCCTCATAC
          ATTGGAGAAT ATGAAGGAGC TTAACCCCAC TGAACCATGC TCTTATTCTA
          ATTCTT-ATC TACAAGACCT CAAACATCAA GAAAACAGGA GCTTGGGGTG
          TTTTACAGTT TCAGATTGCA AGTAGAATTT GGGAATCACT TTTCAGCTTG
          CTGGTATCTC CCATAACTAA GAAGGTTGTA GCAGTGCAAA CAACCTGG-A
          AAAACACAGA CCACATTTTC AACCCCACTT CTTGAAAAAG GTTTTCTCAT
          TTACATTGCG TTCACTCAAG CCTAATTCTC TATGCAACCT GCCACGAGAC
          TTTCCCTTAC CAACACTTCC TGGGATTTAT TTTCTT-ACT CCTCCACTGC
          TACCCT--AC CCCTACCTTG CTCAGCAAGA GTATTCATCA CCCCCATCCC
          AGATCAGAAT CTTTATTACT CACCAGAACA TGAAGAACTT TGAC-TTAAA
          CATCCATCTG GAACCTCAGT ACCGACAAAT TCTGGAAATG CATTTTGCAT
          TTTTGAAGTG GAGAGAAGAA GCAAAGTAAT GAAAAACATG CAACAGAAGA
          AAAGGTCTCA GCTGCAGAAG AGGGACACGA GAGACATCTT GCTGTATCCT
          CATTGATCTG CCTCCCAAAC GGGAACAGTT TTACATTCCT CTTGGGAAGG
          GGACACGGGG AAGGGCTCAG GGGAGCAAGC AGAGATGCCC TCGCATACAA
          AACCCCTCAG GGTGGCTGCA GAGGCAGCCC CAGTGAAACA CCTTGGGCGA
          AGGCAGCGGA GGGAGCGCAC CCCGCCCGTG CCCTGGCCAT GCACACAACA
          TGTGCATGTC ACAACCATTT GTCTGCATGA ATGAGAACAC A-GAGCACGA
          GCCAGCGGTG AAGGTGAAAA GAACACACCC AGAGGGAAGA GCGTGCTCTT
          CGGATCAGTT CTGAGCAACA ACAGAGGAAA ATATTAAAAC AAACTACCCG
          TCAAAAAA-C CTCCAAAGGA CCACCCCTGC AGAAAGCAAA CCACCACGTA
          CTCCAGGGAA TCCAGGCTGG CCAGGCGGAC CACGTTCTCC TTTCAAGCCA
          GCTGTACCCT AATTTTTGGA AAGTATAAGT GTACTTCTTG CCTGGCTGAC
          AAGACAGAAC ACATCATCCT CTCTGAATAT TTTGTTACTG GGATTTAGCA
          CAGGTATCTG TCATGTTGAC GAAAGTGGAT TATTTCTACT GAGTTCAATG
          GAAACAGAAC TAGGTTCCTT GTGGAATAGC ACATGGAAAT CACAGCTAGT
          GTGTA-TGCA GCTGACTGGA ACATGTGGGC CATGTTTCCA GTAGTGGATC
          TAGGAGCAGA TGTGAGCTCC ACATTCAGCT CTGTACCCAG ACCAGCTGAA
          CTCTTATCAG TGCAAGGTTT TGAAGCATTA CTTTCCACAA GAGGAGAAAC
          AGACTGCAAC AGACTTGAAT CTTGTCTTAA CCATTTCCAC TTGGATAACT
          GTGCAGCTGA AGATTATATT TCCAACTACG GCGTAGGATT TGACCCGGCA
          GAGAATGAAT TTGACTATGG CTTATGCAAT GAAGTAGTTA ACGTAGTCTG
          CTCGCCTAAA CCTGATGCTT TCAACCCATG TGAAGATATC ATGGGATACA
          ACGTTCTGAG AGTCCTGATA TGGTTCATCA ACATCCTCGC TATTACTGGG
          AACACCGTGG TCCTCATTAT TTTATTAAGC AGCCAGTACA AGCTCACTGT
          TCCTCGCTTT CTCATGTGCA ATCTGGCTTT TGCAGACCTC TGCATCGGGA
          TCTACCTGCT GCTCATCGCC TCGGTGGACG CCCGCACCAG CGGGCAGTAC
          TACAACCACG CCATAGACTG GCAAGGAAGA ATGTCTTTAT AGCATGTGCC
          AAACGGTTTT AAATCTCGTC CTAAACTAAT TGGTATTGTA CCGGGTTCCG
          TCGTTCACTG ACCAAATGTA AGCTGTGTAA GTTCCAGTGC TTGCTGATTT
          TAGGTGATTA TGGATA---- TTCTTTCTTA ATGAAAATAT CACTGCGTGG
          GGGGG----- TCAGCCCCTG GCTTGTTTGA ACTTTATCAA GACTCTTTGT
          AAATCGTTGG TACTTCAATC ATGCTTTCCC TGAGCTCCCC CGGGCTCGGG
          ATCGGGATGC TCCGAGCCCG TCCGTGAGCA TGCTTTGCTG CTGCCCAGCT
          GTACCCGAAA GTTAGGCCTC CTGGCTCCAA TGTTGCTGTT GTCTAGAGAT
          CTCTCTCTCT ----GCAGGT TACCACCAAT CCTAACACCA TCTCCCCCAT
          CAGCTTATCC AACAGTCACT ACCGTGTGGC AGGACAATGA CAGATACCAT
          CCAAAGCCAG TTTTGCACAT GGTTTCATCA GAGCATTCAA CAGACCTCAA
          TGAGAATTAT AATAAATCAA CAGAACCTTC AGGGAAGAAC GAACCCAGCG
          AACACGCGGA GAAGAGGCTG GAGCGCAACT TAAGTTTTGA GATCAAGAAG
          GTACCTCTTC AGGAGGGACC ACGAAGCTTT GATGGGAACT CCCTGTTGAA
          CAGGGGACAT GCAATTAAAA TTAAGCCTGT GTCATCCTGT GTAATTGATA
          AGAGCTTTAA GCCACAGGAA CAGATTTCAG GGGATTCATT TGTAGATGCT
          TCTCAAAACT CATGTATGGA ATACAGCGTG CCACAGTCTA ACACAGCCTT
          AATACCTTCA CCAGAAAGTC TGCAGAGCCA GCAGGTGTCT GATACCCCAC
          CCAGACCAGA TCGTCTGCCT CTGACAGAGA AGGGACACGC CACGTGGTCA
          CTACATGGGC CTGAAAATGC ACTGCGTACG TCCGTGTCTG AAGAGCTGTC
          TTCAGACACC TTGTGTCACA GTGTTCAAAC TCTCTCTCTA GCATCAAACA
          CCCCAGTTGA ACATCCTTCC AGTGATAATG TTGATCATAC TCCTCTTTCT
          GTTCGAGCAC CCCTCTGTTT TACTAATCCT CTCCATTCAG ATGATTCTGA
          CACGGATGAG ATGAACTTTG ACGGAGCCAT GAGCAAAAGC GCGTCCAATG
          TGTCAACCGC AAGTGCCACA GTCTCTGCTG CCGTTTACAG ACAAAGATTC
          TAATGTCAGA GGAGCAGCTG TTCACCTGCT GCAGTTCTTG GCTTCAAAAA
          TAAAAGCGGA ACAGATTGCT CCATTTTTTC CTTTGGTAAG TGCCCATCTC
          TCTAGTGCCA TGACTCATAT CAGTGAGGGA ATTCAGGAAG ATTCATTGAA
          AATCTTGGAC GTTTTATTGG AAGCATACCC AGCTCTTCTT ACAGACCGCA
          GCGTTATATT GTTGAAGAAT TTTGTAGAGC TTATTTCTCA CCAGCAACTC
          TCAAAAAGAC TGAAAAGCAG GGACAAACTT TCCTGGATGC TCTCTGTTAA
          CCCAAATCGC AGAGTAACTT CTCAGCAGTG GAGGCTGAAT GTACTTACCA
          GGCTCAAGAA GTTTCTCCAA GCAGTGGTAG ATGGATCCAG TGGTACAGAG
          GATGAAGGGC TTCAAGAGCA GAAGGACAAC TCTCATTCTG TGAGGACCCC
          AATATGTATT AGTTGGAAGC TCCATGCAAA TAATCAGCAA CATATACAAC
          TGTTTGAAAG TGGTGGCTTA CGACCAA
A_merr026 CTCCAGCCAC GGGACAGAAC ATAAGTTGCA ACAGTGATGA TGCTTTATCT
          TCCACAACTT ACTCTAGCAA CACTTCCGTG GATGCCAATA ATGAAATCTG
          CTTCAAAGAG GCCTGAAAAG AAGATTTTTC TCTTTTCAAA TTCTGAGTCA
          CTGATTTTGA AACTG----- ---------- ---------- ----------
          --GCCAACTC ATTGCATTTG TGACTGTGGT TTAACTAAAA CCACCTAAGG
          CTGATAATGT CATCATGAGC TCTCACATTC AAAA-TAAAG CTAAAACCTT
          AGCTAAGCCC CATGTCTGAA TGCAGCTTTC CAGTTCATTC AGAGCAGCAT
          AACACTCAGT ATTTTCCCTC CAACAACA-- ---------- --GAAAACCC
          CTTTCTGGCC TCCCGGAACA TTGCTGCATG GAATACACTG TCACTCCTAC
          TGCAAACTTA TTTAAGAGAC AATAGGAGCC AAGGGCAAGG TTGGTGGGCG
          CTGGAAGTAA AGAAGCAGGC AGGATGGCCT TTAGTGGTGT GCTGAACCCC
          TGCTGGTCTC CTCTTTCCTC CTTCACCTAT CATTTGTGTT CTCATGCCTT
          GATGATAACA AAAATCGCAT CAGCCTGGAT TGGCTATTGC TGCTGCTTTT
          ---CTTCCTG GAGGGGTCTG GTGGCTTCCT CAGTCAAGGG G-AAGCAAGT
          TCCCTGTGGA ACTGGGATGA CTCCTTGCTG GCATCTTCTA TTCCTGCTGA
          GCATGTCCCT TATCCCCCTG ATATGAGTTG GCACGACATA TGCAGGAGTT
          CACTCAGGTT CACATGAGAA TGATGGCTCA GAGTTTTCAG AATATCAGTG
          TTACTGCTGC AAATCCAGTA CCCTTCATCA ATGGCCTAGC CTTTGAGCCT
          GCCCTCTTCT CACACGTGTC ACATGCTGCA TATGACTGCA ATCCAGAAGT
          GGAAAACTTC AAGGAAACTA TTCAGCAGTT GGAAGGTCGC CTGGTAAGAC
          AGGACCACCA AATCAGGGAA CTCATCGCTA AAATGGAGAC TCAGAACACT
          CACATGGCGG AACTCAGACG TACAATCCGA AATTTGGAGG GAAAGATTAC
          GGAAATGGAG GCCCAGCAGT GTAACGGTAT TTATATCTGG AAGATTGAGA
          ACTTCAGCGG ACTGCAGAAA GCCCAGGAAG AAGAGAGACC CGTAGTGATG
          CACAGCCCTG GCTTCTATAC GGGGAAGCCT GGCTACAAGC TGTGCCTGCG
          CCTGCATATC CAGTTACCAA ATGCTCAGCG CTGCGCTAAT TTTATCCAGT
          TACCTCCCTG GTCTCCTCTT GGAGGGTGTG AAAGGTGCTT CTTTCTTCTG
          CTTTGGATTT ACTTGGATCA TTCTAGCACT GCCAGTGCTT TCTTGAAGAC
          ATTTGAGTAA CTTTCCAATT GTACTATAAA ACTGTGCTGT GCTCAATTGG
          AAGATTGAAC ATTTGCTGTG TGGTGAGTGT GAGGAACCAT CTGATGGTCC
          CCTCTGGAGG AGAAAGAAGA TTCTTT---- ---------A GAGAGACATT
          TTTAGATGCA GTCATTGACT TTTAGAATTC TACTTCTTTT GGGTTTTTGG
          ATTTTTGT-- -CCCTCCAAA GGTGGAGAAA CCCCCATCCA AGGTAAGGAG
          AGATCTAAGG AGCCTAAGAT ATGGCTCGTG CAGCAAAAGC CATAGGGTGA
          CTCACCTGAG ATACAGCCTT GGCTGGAGTC ACCATACTTT CCAGAGCTCT
          GTGCTGAAGA GCAGCTCTCA ATGAAGCATT CTTCTCCCTC TGCAGGGCTG
          GATGGACTGG CTGAGCGCTG TGCCCACTGT AAGTGTACAT GTATCTTCAT
          AAATGCAGAG CACCAATGTT ACATTGCAAT ATTAAGGTTG CATGTGGCAA
          AAGTCCA-GC CTCATTTTCC TCCAAATCCT ATCATTATGT CCCACATACA
          CTAAGAGCCG TAAGCAAAAT AAATGTACTT TTGAGAGCCC ACTACACAAC
          ACAAG----- -GTT--CAGT CTCAATCTGT CATTTTGTTA CTAAAACAGA
          ACGATATAAC ATTGTACAGG TTGGCAGTAC CACAGTACTT TTCCACTCGA
          CTGAGACTCC CTTTAAAAGC TCTTAGAAAA TAAA---TAC TTAGACCTGC
          ACATTACAAA TCCTAAAGTG AGACACAGAG AAATCATATC ACACTTAAGC
          ACTACTTGAG CAGCCAAGCA GCTCATGCTA CCTCTTCCAG ATACATTCTA
          CCATGCCATC ATGGGTGTTG CCTTCTCCTG GATCATGGCC TTGGCGTGTG
          CAGCTCCCCC ACTTTTTGGC TGGTCCAGGT AGGGAAGGCA CTGG-CCCAA
          CATCGGAGTG -GGGGAGCCT GGCTGTTGTC TCAGCTGTGG CTTCTAGCCA
          GTCTCCTCTG CTGGGTGCTG AT-CGCTGGG CTCACCTTGC AGGTACATCC
          CCGAGGGCAT GCAGTGCTCA TGCGGGATTG ACTATTACAC TCTGAAGCCA
          GAGGTCCTAG ATGCTGCCTA TTGTTTTAGG TAATTATGCC TCCACATTCA
          ATATTCTTTC AC-GTCCTAC CATCCCGGGA GGTGTCATGC AGTTGTTTGT
          CATGTTTCTT TACAGTTGGC ATTTACACAG AATGCAGACC CTCGCTCTCA
          GAGCCAGGGG G--TGTGTGC AG-AGGCTGC TGCATGGCAG TCTCCAGTCC
          CAGAGAGA-G GGGACAGATT GCTGTGACCT TAGA--GCAG AAGCTCATTT
          CCATCTGGAA TGGTTACCAG ATGCATTAGC CCCATAGTTA CAGCCATATT
          AT-CACCTTC ACTTTGCTCA CCTACTCAGG GAGTCTCCTC TGTAGGACTT
          GGACAAAAGC ACTTGACTAG TCCTCCATGG AAACTGTTCA CTTT----GT
          ATGAGCATGT CCTGCCA-GT CTAAGCATCC AATTTCACTT GCAGCATAAG
          CTACTACTGA TTTGATTTTG TTGAGAATTT TTGTGACTCA GACTTGCCTG
          CCTGTAAAGG ATCATTCAGG GAGCAAGCAC CTGGATTATT TTTATTCCCT
          GTGTTGTCAA TGTTGGGTTA AGTGAGTGTG CGGTTAGGAA GAGTAGGGTG
          ATGGGGGGTA GTTTTATGAC TGTTGACAGG AGGAGGCTGG TGATTAGGGA
          GGATCCTTGG AGGACTTCTG GGAATCAGAA GTGGAATGGG GCTAGGCCTA
          GTTTGATTGC AAGGGCTGCG GTTAGTACTG TGGATGAGGT TGGATGAGTC
          AATTGGGTGA TGTCTCATTG TCCGGTGTGC CATGCATTGG TCATGCTGGA
          GAACAGCACT AGGGCGGAGG CGGTTGCTTG GACTAGGAAG TACTTAGTTG
          CTGCTTCAAT TGCTCGCGGG TGGTGGGATT TTGAGATTAG GGGGAGGATA
          GCCAGCGTGT TGATTTCAAG GCCAGTTCAG GCCATGACTC AGTGGTTGCT
          GGAAATTGTG ATAGTTGTTC CTAGAATTAG ACTTATGGTG AAGACTAGTT
          TTGCCTTGGA GACTGAGGAT CATTAATGGG ACTGGGTCTG TTTCTGGTGC
          CCCAGGTGGC CTCTTCCTTG CTGTGCTTCT AAGAACTGCA TTTTGTTCTC
          TGGAAGACAG CATTAAATTT TTCCCTTTTT T-GAACTTGT TGGTTGACAC
          AG-------- -----TCTAA ATGTGCGCCA GAGGATGAAC CTTGCTGTCT
          GGCACCAGTA ACTGGCTCCA AGGAGAAGTC TCTCCCCATT TCCCTCATAC
          ATTGGAGAAT ATGAAGGAGC TTAACCCCAC TGAACCATGC TCTTATTCTA
          ATTCTT-ATC TACAAGACCT CAAACATCAA GAAAACAGGA GCTTGGGGTG
          TTTTACAGTT TCAGATTGCA AGTAGAATTT GGGAATCACT TTTCAGCTTG
          CTGGTATCTC CCATAACTAA GAAGGTTGTA GCAGTGCAAA CAACCTGG-A
          AAAACACAGA CCACATTTTC AACCCCACTT CTTGAAAAAG GTTTTCTCAT
          TTACATTGCG TTCACTCAAG CCTAATTCTC TATGCAACCT GCCACGAGAC
          TTTCCCTTAC CAACACTTCC TGGGATTTAT TTTCTT-ACT CCTCCACTGC
          TACCCT--AC CCCTACCTTG CTCAGCAAGA GTATTCATCA CCCCCATCCC
          AGATCAGAAT CTTTATTACT CACCAGAACA TGAAGAACTT TGAC-TTAAA
          CATCCATCTG GAACCTCAGT ACCGACAAAT TCTGGAAATG CATTTTGCAT
          TTTTGAAGTG GAGAGAAGAA GCAAAGTAAT GAAAAACATG CAACAGAAGA
          AAAGGTCTCA GCTGCAGAAG AGGGACACGA GAGACATCTT GCTGTATCCT
          CATTGATCTG CCTCCCAAAC GGGAACAGTT TTACATTCCT CTTGGGAAGG
          GGACACGGGG AAGGGCTCAG GGGAGCAAGC AGAGATGCCC TCGCATACAA
          AACCCCTCAG GGTGGCTGCA GAGGCAGCCC CAGTGAAACA CCTTGGGCGA
          AGGCAGCGGA GGGAGCGCAC CCCGCCCGTG CCCTGGCCAT GCACACAACA
          TGTGCATGTC ACAACCATTT GTCTGCATGA ATGAGAACAC A-GAGCACGA
          GCCAGCGGTG AAGGTGAAAA GAACACACCC AGAGGGAAGA GCGTGCTCTT
          CGGATCAGTT CTGAGCAACA ACAGAGGAAA ATATTAAAAC AAACTACCCG
          TCAAAAAA-C CTCCAAAGGA CCACCCCTGC AGAAAGCAAA CCACCACGTA
          CTCCAGGGAA TCCAGGCTGG CCAGGCGGAC CACGTTCTCC TTTCAAGCCA
          GCTGTACCCT AATTTTTGGA AAGTATAAGT GTACTTCTTG CCTGGCTGAC
          AAGACAGAAC ACATCATCCT CTCTGAATAT TTTGTTACTG GGATTTAGCA
          CAGGTATCTG TCATGTTGAC GAAAGTGGAT TATTTCTACT GAGTTCAATG
          GAAACAGAAC TAGGTTCCTT GTGGAATAGC ACATGGAAAT CACAGCTAGT
          GTGTA-TGCA GCTGACTGGA ACATGTGGGC CATGTTTCCA GTAGTGGATC
          TAGGAGCAGA TGTGAGCTCC ACATTCAGCT CTGTACCCAG ACCAGCTGAA
          CTCTTATCAG TGCAAGGTTT TGAAGCATTA CTTTCCACAA GAGGAGAAAC
          AGACTGCAAC AGACTTGAAT CTTGTCTTAA CCATTTCCAC TTGGATAACT
          GTGCAGCTGA AGATTATATT TCCAACTACG GCGTAGGATT TGACCCGGCA
          GAGAATGAAT TTGACTATGG CTTATGCAAT GAAGTAGTTA ACGTAGTCTG
          CTCGCCTAAA CCTGATGCTT TCAACCCATG TGAAGATATC ATGGGATACA
          ACGTTCTGAG AGTCCTGATA TGGTTCATCA ACATCCTCGC TATTACTGGG
          AACACCGTGG TCCTCATTAT TTTATTAAGC AGCCAGTACA AGCTCACTGT
          TCCTCGCTTT CTCATGTGCA ATCTGGCTTT TGCAGACCTC TGCATCGGGA
          TCTACCTGCT GCTCATCGCC TCGGTGGACG CCCGCACCAG CGGGCAGTAC
          TACAACCACG CCATAGACTG GCAAGGAAGA ATGTCTTTAT AGCATGTGCC
          AAACGGTTTT AAATCTCGTC CTAAACTAAT TGGTATTGTA CCGGGTTCCG
          TCGTTCACTG ACCAAATGTA AGCTGTGTAA GTTCCAGTGC TTGCTGATTT
          TAGGTGATTA TGGATA---- TTCTTTCTTA ATGAAAATAT CACTGCGTGG
          GGGGG----- TCAGCCCCTG GCTTGTTTGA ACTTTATCAA GACTCTTTGT
          AAATCGTTGG TACTTCAATC ATGCTTTCCC TGAGCTCCCC CGGGCTCGGG
          ATCGGGATGC TCCGAGCCCG TCCGTGAGCA TGCTTTGCTG CTGCCCAGCT
          GTACCCGAAA GTTAGGCCTC CTGGCTCCAA TGTTGCTGTT GTCTAGAGAT
          CTCTCTCTCT ----GCAGGT TACCACCAAT CCTAACACCA TCTCCCCCAT
          CAGCTTATCC AACAGTCACT ACCGTGTGGC AGGACAATGA CAGATACCAT
          CCAAAGCCAG TTTTGCACAT GGTTTCATCA GAGCATTCAA CAGACCTCAA
          TGAGAATTAT AATAAATCAA CAGAACCTTC AGGGAAGAAC GAACCCAGCG
          AACACGCGGA GAAGAGGCTG GAGCGCAACT TAAGTTTTGA GATCAAGAAG
          GTACCTCTTC AGGAGGGACC ACGAAGCTTT GATGGGAACT CCCTGTTGAA
          CAGGGGACAT GCAATTAAAA TTAAGCCTGT GTCATCCTGT GTAATTGATA
          AGAGCTTTAA GCCACAGGAA CAGATTTCAG GGGATTCATT TGTAGATGCT
          TCTCAAAACT CATGTATGGA ATACAGCGTG CCACAGTCTA ACACAGCCTT
          AATACCTTCA CCAGAAAGTC TGCAGAGCCA GCAGGTGTCT GATACCCCAC
          CCAGACCAGA TCGTCTGCCT CTGACAGAGA AGGGACACGC CACATGGTCA
          CTACATGGGC CTGAAAATGC ACTGCGTACG TCCGTGTCTG AAGAGCTGTC
          TTCAGACACC TTGTGTCACA GTGTTCAAAC TCTCTCTCTA GCATCAAACA
          CCCCAGTTGA ACATCCTTCC AGTGATAATG TTGATCATAC TCCTCTTTCT
          GTTCGAGCAC CCCTCTGTTT TACTAATCCT CTCCATTCAG ATGATTCTGA
          CACGGATGAG ATGAACTTTG ACGGAGCCAT GAGCAAAAGC GCGTCCAATG
          TGTCAACCGC AAGTGCCACA GTCTCTGCTG CCGTTTACAG ACAAAGATTC
          TAATGTCAGA GGAGCAGCTG TTCACCTGCT GCAGTTCTTG GCTTCAAAAA
          TAAAAGCGGA ACAGATTGCT CCATTTTTTC CTTTGGTAAG TGCCCATCTC
          TCTAGTGCCA TGACTCATAT CAGTGAGGGA ATTCAGGAAG ATTCATTGAA
          AATCTTGGAC GTTTTATTGG AAGCATACCC AGCTCTTCTT ACAGACCGCA
          GCGTTATATT GTTGAAGAAT TTTGTAGAGC TTATTTCTCA CCAGCAACTC
          TCAAAAAGAC TGAAAAGCAG GGACAAACTT TCCTGGATGC TCTCTGTTAA
          CCCAAATCGC AGAGTAACTT CTCAGCAGTG GAGGCTGAAT GTACTTACCA
          GGCTCAAGAA GTTTCTCCAA GCAGTGGTAG ATGGATCCAG TGGTACAGAG
          GATGAAGGGC TTCAAGAGCA GAAGGACAAC TCTCATTCTG TGAGGACCCC
          AATATGTATT AGTTGGAAGC TCCATGCAAA TAATCAGCAA CATATACAAC
          TGTTTGAAAG TGGTGGCTTA CGACCAA
A_purn027 CTCCAGCCAT GGGACAGAAC AAAAGTTGCA ACAGTGATGA TGCTTTATCT
          TCCACAACTT ACTCCAGCAA CACTTCCGTG GATGCCAATA ATGAAATCTG
          CTTCAAAGAG GCCTGAAAAG AAGATTTTTC TCTTTTCAAA TTCTGAGTCA
          CTGATTTTGA AATTG----- ---------- ---------- ----------
          --GCTAACTC ATTGCATTTG TGACTGTGGT TTAACTAAAA CCACCTAAGG
          CTGATAATGT CATCATGAAC TCTCACATTC AAAA-TGAAG CTAAAACCTT
          AGCTAAGCCC CTTGTCTGAA TGCAGCTTTC CAGTTCATTC AGAGCAGCAT
          AGCACTCAGC ATTTTCCCTC CAACAACAGG GAGAAAGAAA AAGAAAACCC
          CTTTCTGGCC TCCCAGAATA TTGCTGCATG GAATACACTG TCACTCCTAC
          TGCAAACTTA TTTAAGAGAC AATAGGAGCC AAGGGCAAGG TTGGTGGGCG
          CTGGAAGTAA AGAAGCAGGC AGGATGGCCT TTAGTGGTGT GCTGAACCCC
          TGCTGGTCTC CTCTTTCCTC CTTCACCGAT CACTTGTGTT CTCATGCCTT
          GATGTTAACA AAAATCGCAT CAGCCTGGAT TGGCTATTGC TGCTGCTTTT
          ---CTTCCTG GAGGGGTCTG GTGGCTTCCT CAGTCAAGGG G-AAGCAAGT
          TCCCTGTGGA ACTGGGATGA CTCCTTGCTG GCATCTTCAA TTCCTGCTGA
          GCATGTCCCT TATCCCCCTG ATATGAGTTG GCACGACATA TGCAGGAGTT
          CACTCAGGTT CACATGAGAA TGATGGCTCA GAGTTTTCAG AATATCAGTG
          TTACTGCTGC AAATCCAGTA CCCTTCATCA ATGGCCTACC CTTTGAGCCT
          GCCCTCTTCT CACACGTGTC ACATGCTGCA TATGACTGCA ATCCAGAAGT
          GGAAAACTTC AAGGAAACTA TTCAGCAGTT GGAAGGTCGC CTGGTAAGAC
          AGGATCACCA AATCAGGGAA CTCATCGCTA AAATGGAGAC TCAGAACACT
          CACATGGCGG AACTCAGACG TACTATCCGA AATTTGGAGG GAAAGATTAC
          GGAAATGGAG GCCCAGCAGT GTAACGGTAT TTATATCTGG AAGATTGAGA
          ACTTCAGCGG ACTGCAGAAA GCCCAGGAAG AAGAGAGACC CGTAGTGATG
          CACAGCCCTG GCTTCTATAC GGGGAAGCCT GGCTACAAGC TGTGCCTGCG
          CCTGCATATC CAGTTACCAA ATGCTCAGCG CTGCGCTAAT TTTATCCAGT
          TACCTCCCTG GTCTCCTCGT GGAGGGTGTG AAAGGTGCTT CCTTCTTCTG
          CTTTGGATTT TCTTGGATCA TTCTAGCACT GCCAGTGCTT TCTCGAAGAC
          ATTTGAGTAA CTTTCCAATT GTACTATAAA ACTGTGCTGC GCTCAATTGG
          AAGATTGAAC ATTTGCTGTG TGGTG----T GAGGAACCAT CTGATGGTCC
          CCTCTGGAGG AGAAGGAAGA TTCTTT---- ---------A GAGAGACATT
          TTTAGATGCA GTCATTGACT TTTAGAATTC TACTTCTTTT GGGTTTTTGG
          ATTTTTGT-- -CCCTCCAAA GGTGGAGAAA CCACCATCCA AGGTAAGGAG
          AGATCTAAGG AGCCTAAGCT ATGGCTCGTG CAGCAAAAGC CATAGGGTGA
          CTCACCTGAG ATACAGCCTT GGCTGGAGTC ACCGTACTTT CCAGAGCTCT
          CTGCTGAAGA GCAGCTCTCA GTGAAGCATT GTTCTCCCTC TGCAGGGCTG
          GATGGACTGG CTGAGCGCTG TGCCCACCGT AAGTGTACAT GTATCTTCAT
          AAATGCAGAG CACCAATGTT ACATTGCAAT ATTAAGGTTG CATGTGGCAA
          AAGTCCA-GC CTCATTTCCC TCCAAATCCT ATCATTATGT CCCACATACA
          CTAAGAGCCG TAAGCAAAAT AAATGTATTT TTGAGAGCCC ACTACACAAC
          ACAAGGTGTC AGTT--CAGT CTCAATCTGT CATTTTATTA CTAAAACGGA
          ATGATATAAC ATTGTACAGG TTGGCAGTAC CCCAGTACTT TTCCACTCGA
          CTGAGACTCC CTTTAAAAGC TCTTAGAAAA TAAA---TAC TTAGACCTGT
          ACA-TACAAA TCTTAAAGTG AGACACAGAG AAATCATATC ACACTTAAGC
          ACTACTTGAG CAGCCAAGCA GCTCATGCTA CCTCTTC-AG ATACATTCTA
          CCATGCCATC ATGGGTGTTG CCTTCTCCTG GATCATGGCC TTGGCGTGTG
          CAGCTCCCCC ACTTTTTGGC TGGTCCAGGT AGGGAAGGCA CTGG-CCCAA
          CATCGGAGTG -GGGGAGCCT GGCTGTTGGC TCAGCTGTGG CTTCCAGCCA
          GTCTCCTCTG CTGGGTGCTG AT-CACTGGG CTCACCTTGC AGGTACATCC
          CCGAGGGCAT GCAGTGCTCA TGCGGGATTG ACTATTACAC TCTGAAGCCA
          GAGGTCCTAG ATGCTGCCTA TTGTTTTAGG TAATTATGCC TCCACATTCA
          ATATTCTTTC GC-GTCCTAC CATCCTGGGA GGTGTCATGC AGTTGTTTGT
          CATGTTTCTT TACAGTTGGC ATTTACACAG AACGCAGACC CTCGCTCTCA
          GAGCCAGGGG G--TGTGTGC AG-AGGTTGC TGCGTGGCAG TCTCCAGTCC
          C--AGAGA-- --------TT GCTGTGACCT TAGA--GCAG AAGCTCAGTT
          CCATCTGGGA TGGTTACCAG ATGCATTAGC CCCATAGTTA TGGCCAAATT
          AT-CACCTTC ACTTTGCTCA CCTACTCAGG GAGTCTCCTC TGTAGGACCT
          GGAGAAAAGC ACTTGACTAG TCCTCCATGG AAACTGTTCA CTTT----GT
          ATGAGCAAGT CCTGCCATGT CTAAGCATCC AGTTTCACTT GCAGCATAAG
          CTACTACTGA TTTGATTTTG TTGAGAATTT TTATGACTCA GACTTGCCTG
          CCTGTAAAGG ATCATTCAGG GAGCAAGCAC CTGGATTATT TTTATTCCCT
          GTGTTGTCAG TGTTGAGTTG AGTGAATGTG CAGTTAGGAA GAGAAGGGTG
          ATGGGAGGGA ATTTTATGAC TGTTGATAGG AGGAGGCTAG TAGTTAGTGA
          GGTTCCTTGA AGGACTTCAG GAAATCAAAA GTGGAATGGG GCTAGGCCCA
          GTTTGATTGC GATAGCTGTG GTTAGTACTG TGGCTGAGAT TGGGTGGGTT
          AGTTGGGTGA TATCTCATTG TCCAGTGTGT CATGCATTGG TTATGCTGGA
          GAATAGTACT AGGGTCGAGG CAGTTGCTTG GACTAGGAAG TATTTAGTTG
          CCGCTTCAAT TGCTCGGGGG TGGTGAGATT TTGAGATTAG GGGGAGGATG
          GCTAGTGTGT TAATTTCGAG GCCGGCTCAG GCTATGGCTC AGTGGTTGCT
          CGAAATTGTG ATGGTTGTTC CTAGGATTAG GCTGATGGTG AAAATTAGTT
          TTGCCTTGGA GACTGAGGAT CATTAATGGG ACTGGATTTG TTTCTGGTGC
          CCCAGGTGGC CTCCTCCTTG CTGTGCTTCT AAGAACTGCA TTTTGTTCTC
          TGGAAGACAG CATTAAATTT TTCCCTTTTT TTGAACTAGT TGGTTGACAC
          AG-------- -----TCCAA ATGTGCGCCA GAGGATGAAC CTTGCTGTCT
          GGCACCAGTA ACTGGCAACA AGGAGAAATC TCTCCCCATT TCCCTCATAC
          ATTGGAGAAT ATGAAGGAGC TTAACCCCAC TGAACCATGC TCTTATTCTA
          ATTCTT-ATT TACAAAACCT CAAACATCAA GAAAACAGAA GCTTGGGGTG
          TTTTACAGTT TCAGATTGCA AGTGGAATTT GGGAATCACT TTTCAGCTTG
          CTGGTATCTC CCATAACTAA GAAGGTTGTA GCAGTGCAAA CAACCTGG-A
          AAAACACAGA CTACATTTTC AACCCCACTT CTTCAAAAAG GTTTTCTCAT
          TTACATTGCT TTCACTCGAG CCTAATTCTC TATGCAACCT GCCATGAGAC
          TTTCCCTTAC CAACACTTCC TGGGATTTAT TTTCTT-ACT CCTCCACTGC
          TACCCT--AC CCCTACCTTG CTCAGCAAGA GTATTCATCA CCCCCATCCC
          GGATCAGAAT CTTTATTACT CACCGGAACA TGAAGAACTT TGAC-TTAAA
          CATCCATCTG GAACCTCAGT ACTGACAAAT TCTGGAAATG CATTTTGCAT
          TTTTGAAGTG GAGAGAAGAA GCAAAGTAAT GAAAAACATG CAACAGAAGA
          AAAGGTCTCA GCTGCAGAAG AGGGACACGA GAGACATCTT GCTGTATCCT
          CATTGGTCTG CCTCCCAAAC GGGAACAGTT TTGCATTCCT CTTGGGAAGG
          GGACACAGGG AAGGGCTCAG GGGAGCAAGC AGAGATGCCC TCTCGTACAA
          AACCCCTCAG GGGGGCTGCA CAGGCAGCCC CAGTGAAACA CCTTGGGCGA
          AG-CA----- ------GCAC CCCGCCCGTG CCCTGGCCAT GCACACAACA
          TGTGCATGTC ACAACCATTT GTCTGCATGA ATGAGAACAC A-GAGCACGA
          GCCAGCGGTG AAGGTGAAAA GAACACACCC AGAGGGAAGA GCGTGCTCTT
          CGGATCAGTT CTGAGAAACA ACGGAGGAAA ATATTAAAAC AAACTACCCG
          TCAAAAAA-C CTCCAAAGGA CCACCCCTGC AGAAAGCAAA CCACCACGTA
          CTCCAGGGAA TCCAGGCTGG CCAGGGGGAC CACGTTCTCC TTTCAAGCCA
          GCTGTACCCT AATTTTTGGA AAGTATAAGT GTACTTCTTG CCTGGCTGGC
          AAGACAGAAC ACATCATCCT CTCTGAATAT TTTGTAACTA GGATTTAAAA
          CAGGTATCTG TCATGTTGAC GAAAGTGGAT TATTTCTACT GAGTTCAATG
          GAAACAGAAC TAGGTTCCTT GTGGAATAGC ACATGGAAAT CACAGCTAGT
          GTGCA-TGCA GCTAACTGGA ACATGTGGGC CATGTT-CCA GTAGTGGATC
          TGGGAGCAGA TGTGAGCTCC ACATTCAGCT CTGTACCCAG ACCGGCTGAA
          CTCTTATCAG TGCAAGGTTT TGAAGCATTA GTTTCCACAA GAGGACAAAG
          ATGCTGCAAC AGACTTGAAT CTTCTCTTAA CCATTTCCAC TTGGATAACT
          GTGCAGCTGA AGATTATATT TCCAACTACG GCATAGGATT TGACCCGGCA
          GAGAATGAAT TTGACTATGG CTTATGCAAT GAAGTAGTTA ACGTAGTCTG
          CTCGCCTAAA CCTGATGCTT TCAACCCATG TGAAGATATC ATGGGATACA
          ACGTTCTGAG AGTCCTGATA TGGTTCATCA ACATCCTCGC TATTACTGGG
          AACACCGTGG TCCTCATTAT TTTAATAAGC AGCCAGTACA AGCTCACTGT
          TCCTCGCTTT CTCATGTGCA ATCTGGCCTT TGCAGACCTC TGCATCGGGA
          TCTACCTGCT GCTCATCGCC TCTGTGGACG CCCGCACCAG CGGGCACTAC
          TACAACCACG CCATAGACTG GCAAGGAAGA ATGTCTTTAT AGCATGTGCC
          AAACGGTTTT AAATCTCGTC CTAAACTAAT TGGTATCGTA CCGGGTTCCG
          TCGTTCACTG ACCAAATGTA AGCTGTGTAA GTTCCAGTGC TTGCTGATTT
          TAGGTGATTA TGGATA---- TTCTTTCTTA ATGAAAATAT CACTGCGTGG
          GGGG------ TCGGCCCCTG GCTTGTTTGA ACTTTATCAA GACTCTTTGT
          AAATCGTTGG TACTTCAATC ATGCTTTCCC TGAGCTCCCC CGGGCTCGGG
          ATCGGGATGC TCCGAGCCCG TCTGTGAGCA TGCTTTGCTG CTGCCCAGCT
          GTACCCGAAA GTTAGGCCTC CTGGCTCCAA TGTTGCTGTT GTCTAGAGAT
          CTCTCTCTCT ----GCAGGT TACCACCAAT CCTAACACCA TCTCCCCCAT
          CAGCTTATCC AACAGTCACT ACGGTGTGGC AGGACAATGA CAGATACCAT
          CCAAAGCCAG TTTTGCACAT GGTTTCATCA GAGCATTCAA CAGACCTCAA
          TGAGAATTAT AATAAATCAA CAGAACCTTC AGGGAAGAAC GAACCCAGCG
          AACACGCGGA GAAGAGGCTG GAGCGCAACT TAAGTTTTGA GATCAAGAAG
          GTACCTCTTC AGGAGGGACC ACGAAGCTTT GATGGGAACT CCCTGTTGAA
          CAGGGGACAT GCAATTAAAA TTAAGCCTGT GTCATCCTGT GTAATTGATA
          AGAGCTTTAA GACACAGGAA CAGATTTCAG GGGATTCATT TGTAGATACT
          TCTCAAAACT CATGTGTGGA ATACAGCGTG CCACAGTCTA ACACAGCCTT
          AATACCTTCA CCAGAAAGTC TGCAGAGCCA GCAGGTGTCT GATACCCCAC
          CCAGACCAGA TCGTCTGCCT TTGACAGAGA AGGGACATGC CACGTGGTCA
          CTACATGGGC CTGAAAATGC ACTGCGTATG TCCGTGTCTG AAGAGTTGTC
          TTCAGACACC TTGTGTCACG GTGTTCAAAC TCTCTCTCTA GCATCAAACA
          CCCCAGTTGA ACATCCTTCC AGTGATAATG TTGATCCTTC TCCTCTTTCT
          GTTCGAGCAC CCCTCTGTTT TACTAATCCT CTCCATTCAG ATGATTCTGA
          CACGGATGAG ATGAACTTTG ACGGAGCCAT GAGCAAAAGC GCGTCCAATG
          TGTCAACCGC AAGTGCCACA GTCTCTGCTG CCGTTTACAG ACAAAGATTC
          TAATGTCAGA GGAGCAGCTG TTCACCTGCT GCAGTTCTTG GCTTCAAAAA
          TAAAAGCGGA ACAGATTGCT CCATTTTTTC CTTTGGTAAG TGCCCATCTC
          TCTAGTGCCA TGACTCATAT CAGTGAGGGA ATTCAGGAAG ATTCATTGAA
          AATCTTGGAC GTTTTATTGG AAGCATACCC AGCTCTTCTT ACAGACCGCA
          GCGTTATATT GTTGAAGAAT TTTGTAGAGC TTATTTCTCA CCAGCAACTC
          TCAAAAAGAC TGAAAAGCAG GGACAAACTT TCCTGGATGC TCTCTGTTAA
          CCCGAATCGC AGAGTAACTT CTCAGCAGTG GAGGTTGAAT GTACTTACCA
          GGCTCAAGAA GTTTCTCCAA GCAGTGGTAG ATGGATCCAG TGGTACAGAA
          GATGAAGGGC TTCAAGAGCA GAAGGACAAC TCTCATTCTG TGAGGAACCC
          AATATGTATT AGTTGGAAGC TCCATGCAAA TAATCAGCAA CATATACAAC
          TGTTTGAAAG TGGTGGCTTA CGACCAA
A_purn028 CTCCAGCCAT GGGACAGAAC AAAAGTTGCA ACAGTGATGA TGCTTTATCT
          TCCACAACTT ACTCCAGCAA CACTTCCGTG GATGCCAATA ATGAAATCTG
          CTTCAAAGAG GCCTGAAAAG AAGATTTTTC TCTTTTCAAA TTCTGAGTCA
          CTGATTTTGA AATTG----- ---------- ---------- ----------
          --GCTAACTC ATTGCATTTG TGACTGTGGT TTAACTAAAA CCACCTAAGG
          CTGATAATGT CATCATGAAC TCTCACATTC AAAA-TGAAG CTAAAACCTT
          AGCTAAGCCC CTTGTCTGAA TGCAGCTTTC CAGTTCATTC AGAGCAGCAT
          AGCACTCAGC ATTTTCCCTC CAACAACAGG GAGAAAGAAA AAGAAAACCC
          CTTTCTGGCC TCCCAGAATA TTGCTGCATG GAATACACTG TCACTCCTAC
          TGCAAACTTA TTTAAGAGAC AATAGGAGCC AAGGGCAAGG TTGGTGGGCG
          CTGGAAGTAA AGAAGCAGGC AGGATGGCCT TTAGTGGTGT GCTGAACCCC
          TGCTGGTCTC CTCTTTCCTC CTTCACCGAT CACTTGTGTT CTCATGCCTT
          GATGTTAACA AAAATCGCAT CAGCCTGGAT TGGCTATTGC TGCTGCTTTT
          ---CTTCCTG GAGGGGTCTG GTGGCTTCCT CAGTCAAGGG G-AAGCAAGT
          TCCCTGTGGA ACTGGGATGA CTCCTTGCTG GCATTTTCAA TTCCTGCTGA
          GCATGTCCCT TATCCCCCTG ATATGAGTTG GCACGACATA TGCAGGAGTT
          CACTCAGGTT CACATGAGAA TGATGGCTCA GAGTTTTCAG AATATCAGTG
          TTACTGCTGC AAATCCAGTA CCCTTCATCA ATGGCCTACC CTTTGAGCCT
          GCCCTCTTCT CACACGTGTC ACATGCTGCA TATGACTGCA ATCCAGAAGT
          GGAAAACTTC AAGGAAACTA TTCAGCAGTT GGAAGGTCGC CTGGTAAGAC
          AGGATCACCA AATCAGGGAA CTCATCGCTA AAATGGAGAC TCAGAACACT
          CACATGGCGG AACTCAGACG TACTATCCGA AATTTGGAGG GAAAGATTAC
          GGAAATGGAG GCCCAGCAGT GTAACGGTAT TTATATCTGG AAGATTGAGA
          ACTTCAGCGG ACTGCAGAAA GCCCAGGAAG AAGAGAGACC CGTAGTGATG
          CACAGCCCTG GCTTCTATAC GGGGAAGCCT GGCTACAAGC TGTGCCTGCG
          CCTGCATATC CAGTTACCAA ATGCTCAGCG CTGCGCTAAT TTTATCCAGT
          TACCTCCCTG GTCTCCTCGT GGAGGGTGTG AAAGGTGCTT CCTTCTTCTG
          CTTTGGATTT TCTTGGATCA TTCTAGCACT GCCAGTGCTT TCTCGAAGAC
          ATTTGAGTAA CTTTCCAATT GTACTATAAA ACTGTGCTGC GCTCAATTGG
          AAGATTGAAC ATTTGCTGTG TGGTG----T GAGGAACCAT CTGATGGTCC
          CCTCTGGAGG AGAAGGAAGA TTCTTT---- ---------A GAGAGACATT
          TTTAGATGCA GTCATTGACT TTTAGAATTC TACTTCTTTT GGGTTTTTGG
          ATTTTTGT-- -CCCTCCAAA GGTGGAGAAA CCCCCATCCA AGGTAAGGAG
          AGATCTAAGG AGCCTAAGCT ATGGCTCGTG CAGCAAAAGC CATAGGGTGA
          CTCACCTGAG ATACAGCCTT GGCTGGAGTC ACCGTACTTT CCAGAGCTCT
          CTGCTGAAGA GCAGCTCTCA GTGAAGCATT GTTCTCCCTC TGCAGGGCTG
          GATGGACTGG CTGAGCGCTG TGCCCACCGT AAGTGTACAT GTATCTTCAT
          AAATGCAGAG CACCAATGTT ACATTGCAAT ATTAAGGTTG CATGTGGCAA
          AAGTCCA-GC CTCATTTCCC TCCAAATCCT ATCATTATGT CCCACATACA
          CTAAGAGCCG TAAGCAAAAT AAATGTATTT TTGAGAGCCC ACTACACAAC
          ACAAGGTGTC AGTT--CAGT CTCAATCTGT CATTTTATTA CTAAAACGGA
          ATGATATAAC ATTGTACAGG TTGGCAGTAC CCCAGTACTT TTCCACTCGA
          CTGAGACTCC CTTTAAAAGC TCTTAGAAAA TAAA---TAC TTAGACCTGT
          ACA-TACAAA TCTTAAAGTG AGACACAGAG AAATCATATC ACACTTAAGC
          ACTACTTGAG CAGCCAAGCA GCTCATGCTA CCTCTTC-AG ATACATTCTA
          CCATGCCATC ATGGGTGTTG CCTTCTCCTG GATCATGGCC TTGGCGTGTG
          CAGCTCCCCC ACTTTTTGGC TGGTCCAGGT AGGGAAGGCA CTGG-CCCAA
          CATCGGAGTG -GGGGAGCCT GGCTGTTGGC TCAGCTGTGG CTTCCAGCCA
          GTCTCCTCTG CTGGGTGCTG AT-CACTGGG CTCACCTTGC AGGTACATCC
          CCGAGGGCAT GCAGTGCTCA TGCGGGATTG ACTATTACAC TCTGAAGCCA
          GAGGTCCTAG ATGCTGCCTA TTGTTTTAGG TAATTATGCC TCCACATTCA
          ATATTCTTTC GC-GTCCTAC CATCCTGGGA GGTGTCATGC AGTTGTTTGT
          CATGTTTCTT TACAGTTGGC ATTTACACAG AACGCAGACC CTCGCTCTCA
          GAGCCAGGGG G--TGTGTGC AG-AGGTTGC TGCGTGGCAG TCTCCAGTCC
          C--AGAGA-- --------TT GCTGTGACCT TAGA--GCAG AAGCTCAGTT
          CCATCTGGGA TGGTTACCAG ATGCATTAGC CCCATAGTTA TGGCCAAATT
          AT-CACCTTC ACTTTGCTCA CCTACTCAGG GAGTCTCCTC TGTAGGACCT
          GGAGAAAAGC ACTTGACTAG TCCTCCATGG AAACTGTTCA CTTT----GT
          ATGAGCAAGT CCTGCCATGT CTAAGCATCC AGTTTCACTT GCAGCATAAG
          CTACTACTGA TTTGATTTTG TTGAGAATTT TTATGACTCA GACTTGCCTG
          CCTGTAAAGG ATCATTCAGG GAGCAAGCAC CTGGATTATT TTTATTCCCT
          GTGTTGTCAG TGTTGAGTTG AGTGAATGTG CAGTTAGGAA GAGAAGGGTG
          ATGGGAGGGA ATTTTATGAC TGTTGATAGG AGGAGGCTAG TAGTTAGTGA
          GGTTCCTTGA AGGACTTCAG GAAATCAAAA GTGGAATGGG GCTAGGCCCA
          GTTTGATTGC GATAGCTGTG GTTAGTACTG TGGCTGAGAT TGGGTGGGTT
          AGTTGGGTGA TATCTCATTG TCCAGTGTGT CATGCATTGG TTATGCTGGA
          GAATAGTACT AGGGTCGAGG CAGTTGCTTG GACTAGGAAG TATTTAGTTG
          CCGCTTCAAT TGCTCGGGGG TGGTGAGATT TTGAGATTAG GGGGAGGATG
          GCTAGTGTGT TAATTTCGAG GCCGGCTCAG GCTATGGCTC AGTGGTTGCT
          CGAAATTGTG ATGGTTGTTC CTAGGATTAG GCTGATGGTG AAAATTAGTT
          TTGCCTTGGA GACTGAGGAT CATTAATGGG ACTGGATTTG TTTCTGGTGC
          CCCAGGTGGC CTCCTCCTTG CTGTGCTTCT AAGAACTGCA TTTTGTTCTC
          TGGAAGACAG CATTAAATTT TTCCCTTTTT TTGAACTAGT TGGTTGACAC
          AG-------- -----TCCAA ATATGCGCCA GAGGATGAAC CTTGCTGTCT
          GGCACCAGTA ACTGGCAACA AGGAGAAATC TCTCCCCATT TCCCTCATAC
          ATTGGAGAAT ATGAAGGAGC TTAACCCCAC TGAACCATGC TCTTATTCTA
          ATTCTT-ATT TACAAAACCT CAAACATCAA GAAAACAGAA GCTTGGGGTG
          TTTTACAGTT TCAGATTGCA AGTGGAATTT GGGAATCACT TTTCAGCTTG
          CTGGTATCTC CCATAACTAA GAAGGTTGTA GCAGTGCAAA CAACCTGG-A
          AAAACACAGA CTACATTTTC AACCCCACTT CTTCAAAAAG GTTTTCTCAT
          TTACATTGCT TTCACTCGAG CCTAATTCTC TATGCAACCT GCCATGAGAC
          TTTCCCTTAC CAACACTTCC TGGGATTTAT TTTCTT-ACT CCTCCACTGC
          TACCCT--AC CCCTACCTTG CTCAGCAAGA GTATTCATCA CCCCAATCCC
          GGATCAGAAT CTTTATTACT CACCGGAACA TGAAGAACTT TGAC-TTAAA
          CATCCATCTG GAACCTCAGT ACTGACAAAT TCTGGAAATG CATTTTGCAT
          TTTTGAAGTG GAGAGAAGAA GCAAAGTAAT GAAAAACATG CAACAGAAGA
          AAAGGTCTCA GCTGCAGAAG AGGGACACGA GAGACATCTT GCTGTATCCT
          CATTGGTCTG CCTCCCAAAC GGGAACAGTT TTGCATTCCT CTTGGGAAGG
          GGA-ACGGGG AAGGGCTCAG GGGAGCAAGC AGAGATGCCC TCGCGTACAA
          AACCCCTCAG GGGGGCTGCA CAGGCAGCCC CAGTGAAACA CCTCGGGCGA
          AG-CA----- ------GCAC CCCGCCCGTG CCCTGGCCAT GCACACAACA
          TGTGCATGTC ACAACCATTT GTCTGCATGA ATGAGAACAC A-GAGCACGA
          GCCAGCGGTG AAGGTGAAAA GAACACACCC AGAGGGAAGA GCGTGCTCTT
          CGGATCAGTT CTGAGAAACA ACGGAGGAAA ATATTAAAAC AAACTACCCG
          TCAAAAAA-C CTCCAAAGGA CCACCCCTGC AGAAAGCAAA CCACCACGTA
          CTCCAGGGAA TCCAGGCTGG CCAGGGGGAC CACGTTCTCC TTTCAAGCCA
          GCTGTACCCT AATTTTTGGA AAGTATAAGT GTACTTCTTG CCTGGCTGGC
          AAGACAGAAC ACATCATCCT CTCTGAATAT TTTGTAACTA GGATTTAAAA
          CAGGTATCTG TCATGTTGAC GAAAGTGGAT TATTTCTACT GAGTTCAATG
          GAAACAGAAC TAGGTTCCTT GTGGAATAGC ACATGGAAAT CACAGCTAGT
          GTGCA-TGCA GCTAACTGGA ACATGTGGGC CATGTT-CCA GTAGTGGATC
          TGGGAGCAGA TGTGAGCTCC ACATTCAGCT CTGTACCCAG ACCGGCTGAA
          CTCTTATCAG TGCAAGGTTT TGAAGCATTA GTTTCCACAA GAGGACAAAG
          ATGCTGCAAC AGACTTGAAT CTTCTCTTAA CCATTTCCAC TTGGATAACT
          GTGCAGCTGA AGATTATATT TCCAACTACG GCATAGGATT TGACCCGGCA
          GAGAATGAAT TTGACTATGG CTTATGCAAT GAAGTAGTTA ACGTAGTCTG
          CTCGCCTAAA CCTGATGCTT TCAACCCATG TGAAGATATC ATGGGATACA
          ACGTTCTGAG AGTCCTGATA TGGTTCATCA ACATCCTCGC TATTACTGGG
          AACACCGTGG TCCTCATTAT TTTAATAAGC AGCCAGTACA AGCTCACTGT
          TCCTCGCTTT CTCATGTGCA ATCTGGCCTT TGCAGACCTC TGCATCGGGA
          TCTACCTGCT GCTCATCGCC TCTGTGGACG CCCGCACCAG CGGGCACTAC
          TACAACCACG CCATAGACTG GCAAGGAAGA ATGTCTTTAT AGCATGTGCC
          AAACGGTTTT AAATCTCGTC CTAAACTAAT TGGTATCGTA CCGGGTTCCG
          TCGTTCACTG ACCAAATGTA AGCTGTGTAA GTTCCAGTGC TTGCTGATTT
          TAGGTGATTA TGGATA---- TTCTTTCTTA ATGAAAATAT CACTGCGTGG
          GGGG------ TCGGCCCCTG GCTTGTTTGA ACTTTATCAA GACTCTTTGT
          AAATCGTTGG TACTTCAATC ATGCTTTCCC TGAGCTCCCC CGGGCTCGGG
          ATCGGGATGC TCCGAGCCCG TCTGTGAGCA TGCTTTGCTG CTGCCCAGCT
          GTACCCGAAA GTTAGGCCTC CTGGCTCCAA TGTTGCTGTT GTCTAGAGAT
          CTCTCTCTCT ----GCAGGT TACCACCAAT CCTAACACCA TCTCCCCCAT
          CAGCTTATCC AACAGTCACT ACGGTGTGGC AGGACAATGA CAGATACCAT
          CCAAAGCCAG TTTTGCACAT GGTTTCATCA GAGCATTCAA CAGACCTCAA
          TGAGAATTAT AATAAATCAA CAGAACCTTC AGGGAAGAAC GAACCCAGCG
          AACACACGGA GAAGAGGCTG GAGCGCAACT TAAGTTTTGA GATCAAGAAG
          GTACCTCTTC AGGAGGGACC ACGAAGCTTT GATGGGAACT CCCTGTTGAA
          CAGGGGACAT GCAATTAAAA TTAAGCCTGT GTCATCCTGT GTAATTGATA
          AGAGCTTTAA GACACAGGAA CAGATTTCAG GGGATTCATT TGTAGATACT
          TCTCAAAACT CATGTGTGGA ATACAGCGTG CCACAGTCTA ACACAGCCTT
          AATACCTTCA CCAGAAAGTC TGCAGAGCCA GCAGGTGTCT GATAACCCAC
          CCAGACCAGA TCGTCTGCCT TTGACAGAGA AGGGACACGC CACGTGGTCA
          CTACATGGGC CTGAAAATGC ACTGCGTACG TCCGTGTCTG AAGAGTTGTC
          TTCAGACACC TTGTGTCACG GTGTTCAAAC TCTCTCTCTA GCATCAAACA
          CCCCAGTTGA ACATCCTTCC AGTGATAATG TTGATCCTTC TCCTCTTTCT
          GTTCGAGCAC CCCTCTGTTT TACTAATCCT CTCCATTCAG ATGATTCTGA
          CACGGATGAG ATGAACTTTG ACGGAGCCAT GAGCAAAAGC GCGTCCAATG
          TGTCAACCGC AAGTGCCACA GTCTCTGCTG CCGTTTACAG ACAAAGATTC
          TAATGTCAGA GGAGCAGCTG TTCACCTGCT GCAGTTCTTG GCTTCAAAAA
          TAAAAGCGGA ACAGATTGCT CCATTTTTTC CTTTGGTAAG TGCCCATCTC
          TCTAGTGCCA TGACTCATAT CAGTGAGGGA ATTCAGGAAG ATTCATTGAG
          AATCTTGGAC GTTTTATTGG AAGCATACCC AGCTCTTCTT ACAGACCGCA
          GCGTTATATT GTTGAAGAAT TTTGTAGAGC TTATTTCTCA CCAGCAACTC
          TCAAAAAGAC TGAAAAGCAG GGACAAACTT TCCTGGATGC TCTCTGTTAA
          CCCGAATCGC AGAGTAACTT CTCAGCAGTG GAGGTTGAAT GTACTTACCA
          GGCTCAAGAA GTTTCTCCAA GCCGTGGTAG ATGGATCCAG TGGTACAGAA
          GATGAAGGGC TTCAAGAGCA GAAGGACAAC TCTCATTCTG TGAGGAACCC
          AATATGTATT AGTTGGAAGC TCCATGCAAA TAATCAGCAA CATATACAAC
          TGTTTGAAAG TGGTGGCTTA CGACCAA
A_purn029 CTCCAGCCAT GGGACAGAAC AAAAGTTGCA ACAGTGATGA TGCTTTATCT
          TCCACAACTT ACTCCAGCAA CACTTCCGTG GATGCCAATA ATGAAATCTG
          CTTCAAAGAG GCCTGAAAAG AAGATTTTTC TCTTTTCAAA TTCTGAGTCA
          CTGATTTTGA AATTG----- ---------- ---------- ----------
          --GCTAACTC ATTGCATTTG TGACTGTGGT TTAACTAAAA CCGTCTAAGG
          CTGATAATGT CATCATGAAC TCTCACATTC AAAA-TGAAG CTAAAACCTT
          AGCTAAGCCC CTTGTCTGAA TGCAGCTTTC CAGTTCATTC AGAGCAGCAT
          AGCACTCAGC ATTTTCCCTC CAACAACAGG GAGAAAGAAA AAGAAAACCC
          CTTTCTGGCC TCCCAGAATA TTGCTGCATG GAATACACTG TCACTCCTAC
          TGCAAACTTA TTTAAGAGAC AATAGGAGCC AAGGGCAAGG TTGGTGGGCG
          CTGGAAGTAA AGAAGCAGGC AGGATGGCCT TTAGTGGTGT GCTGAACCCC
          TGCTGGTCTC CTCTTTCCTC CTTCACCGAT CACTTGTGTT CTCATGCCTT
          GATGTTAACA AAAATCGCAT CAGCCTGGAT TGGCTATTGC TGCTGCTTTT
          ---CTTCCTG GAGGGGTCTG GTGGCTTCCT CAGTCAAGGG G-AAGCAAGT
          TCCCTGTGGA ACTGGGATGA CTCCTTGCTG GCATCTTCAA TTCCTGCTGA
          GCATGTCCCT TATCCCCCTG ATATGAGTTG GCACGACATA TGCAGGAGTT
          CACTCAGGTT CACATGAGAA TGATGGCTCA GAGTTTTCAG AATATCAGTG
          TTACTGCTGC AAATCCAGTA CCCTTCATCA ATGGCCTACC CTTTGAGCCT
          GCCCTCTTCT CACACGTGTC ACATGCTGCA TATGACTGCA ATCCAGAAGT
          GGAAAACTTC AAGGAAACTA TTCAGCAGTT GGAAGGTCGC CTGGTAAGAC
          AGGATCACCA AATCAGGGAA CTCATCGCTA AAATGGAGAC TCAGAACACT
          CACATGGCGG AACTCAGACG TACTATCCGA AATTTGGAGG GAAAGATTAC
          GGAAATGGAG GCCCAGCAGT GTAACGGTAT TTATATCTGG AAGATTGAGA
          ACTTCAGCGG ACTGCAGAAA GCCCAGGAAG AAGAGAGACC CGTAGTGATG
          CACAGCCCTG GCTTCTATAC GGGGAAGCCT GGCTACAAGC TGTGCCTGCG
          CCTGCATATC CAGTTACCAA ATGCTCAGCG CTGCGCTAAT TTTATCCAGT
          TACCTCCCTG GTCTCCTCGT GGAGGGTGTG AAAGGTGCTT CTTTCTTCTG
          CTTTGGATTT TCTTGGATCA TTCTAGCACT GCCAGTGCTT TCTCGAAGAC
          ATTTGAGTAA CTTTCCAATT GTACTATAAA ACTGTGCTGC GCTCAATTGG
          AAGATTGAAC ATTTGCTGTG TGGTG----T GAGGAACCAT CTGATGGTCC
          CCTCTGGAGG AGAAAGAAGA TTCTTT---- ---------A GAGAGACATT
          TTTAGATGCA GTCATTGACT TTTAGAATTC TACTTCTTTT GGGTTTTTGG
          ATTTTTGT-- -CCCTCCAAA GGTGGAGAAA CCACCATCCA AGGTAAGGAG
          AGATCTAAGG AGCCTAAGCT ATGGCTCGTG CAGCAAAAGC CATAGGGTGA
          CTCACCTGAG ATACAGCCTT GGCTGGAGTC ACCGTACTTT CCAGAGCTCT
          CTGCTGAAGA GCAGCTCTCA GTGAAGCATT GTTCTCCCTC TGCAGGGCTG
          GATGGACTGG CTGAGCGCTG TGCCCACCGT AAGTGTACAT GTATCTTCAT
          AAATGCAGAG CACCAATGTT ACATTGCAAT ATTAAGGTTG CATGTGGCAA
          AAGTCCA-GC CTCATTTCCC TCCAAATCCT ATCATTATGT CCCACATACA
          CTAAGAGCCG TAAGCAAAAT AAATGTATTT TTGAGAGCCC ACTACACAAC
          ACAAGGTGTC AGTT--CAGT CTCAATCTGT CATTTTATTA CTAAAACAGA
          ATGATATAAC ATTGTACAGG TTGGCAGTAC CCCAGTACTT TTCCACTCGA
          CTGAGACTCC CTTTAAAAGC TCTTAGAAAA TAAA---TAC TTAGACCTGT
          ACA-TACAAA TCTTAAAGTG AGACACAGAG AAATCATATC ACACTTAAGC
          ACTACTTGAG CAGCCAAGCA GCTCATGCTA CCTCTTC-AG ATACATTCTA
          CCATGCCATC ATGGGTGTTG CCTTCTCCTG GATCATGGCC TTGGCGTGTG
          CAGCTCCCCC ACTTTTTGGC TGGTCCAGGT AGGGAAGGCA CTGG-CCCAA
          CATCGGAGTG -GGGGAGCCT GGCTGTTGGC TCAGCTGTGG CTTCCAGCCA
          GTCTCCTCTG CTGGGTGCTG AT-CACTGGG CTCACCTTGC AGGTACATCC
          CCGAGGGCAT GCAGTGCTCA TGCGGGATTG ACTATTACAC TCTGAAGCCA
          GAGGTCCTAG ATGCTGCCTA TTGTTTTAGG TAATTATGCC TCCACATTCA
          ATATTCTTTC GC-GTCCTAC CATCCTGGGA GGTGTCATGC AGTTGTTTGT
          CATGTTTCTT TACAGTTGGC ATTTACACAG AACGCAGACC CTCGTTCTCA
          GAGCCAGGGG G--TGTGTGC AG-AGGTTGC TGCGTGGCAG TCTCCAGTCC
          C--AGAGA-- --------TT GCTGTGACCT TAGA--GCAG AAGCTCAGTT
          CCATCTGGGA TGGTTACCAG ATGCATTAGC CCCATAGTTA TGGCCAAATT
          AT-CACCTTC ACTTTGCTCA CCTACTCAGG GAGTCTCCTC TGTAGGACCT
          GGAGAAAAGC ACTTGACTAG TCCTCCATGG AAACTGTTCA CTTT----GT
          ATGAGCAAGT CCTGCCATGT CTAAGCATCC AGTTTCACTT GCAGCATAAG
          CTACTACTGA TTTGATTTTG TTGAGAATTT TTATGACTCA GACTTGCCTG
          CCTGTAAAGG ATCATTCAGG GAGCAAGCAC CTGGATTATT TTTATTCCCT
          GTGTTGTCAG TGTTGAGTTG AGTGAATGTG CAGTTAGGAA GAGAAGGGTG
          ATGGGAGGGA ATTTTATGAC TGTTGATAGG AGGAGGCTAG TAGTTAGTGA
          GGTTCCTTGA AGGACTTCAG GAAATCAAAA GTGGAATGGG GCTAGGCCCA
          GTTTGATTGC GATAGCTGTG GTTAGTACTG TGGCTGAGAT TGGGTGGGTT
          AGCTGGGTGA TATCTCATTG TCCAGTGTGT CATGCATTGG TTATGCTGGA
          GAATAGTACT AGGGTCGAGG CAGTTGCTTG GACTAGGAAG TATTTAGTTG
          CCGCTTCAAT TGCTCGGGGG TGGTGAGATT TTGAGATTAG GGGGAGGATG
          GCTAGTGTGT TAATTTCGAG GCCGGCTCTG GCTATGGCTC AGTGGTTGCT
          CGAAATTGTG ATGGTTGTTC CTAGGATTAG GCTGATGGTG AAAATTAGTT
          TTGCCTTGGA GACTGAGGAT CATTAATGGG ACTGGATCTG TTTCTGGTGC
          CCCAGGTGGC CTCCTCCTTG CTGTGCTTCT AAGAACTGCA TTTTGTTCTC
          TGGAAGACAG CATTAAATTT TTCCCTTTTT TTGAACTAGT TGGTTGACAC
          AG-------- -----TCCAA ATGTGCGCCA GAGGATGAAC CTTGCTGTCT
          GGCACCAGTA ACTGGCAACA AGGAGAAATC TCTCCCCATT TCCCTCATAC
          ATTGGAGAAT ATGAAGGAGC TTAACCCCAC TGAACCATGC TCTTATTCTA
          ATTCTT-ATC TACAAAACCT CAAACATCAA GAAAACAGAA GCTTGGGGTG
          TTTTACAGTT TCAGATTGCA AGTGGAATTT GGGAATCACT TTTCAGCTTG
          CTGGTATCTC CCATAACTAA GAAGGTTGTA GCAGTGCAAA CAACCTGG-A
          AAAACACAGA CTACATTTTC AACCCCACTT CTTCAAAAAG GTTTTCTCAT
          TTACATTGCT TTCACTCGAG CCTAATTCTC TATGCAACCT GCCATGAGAC
          TTTCCCTTAC CAACACTTCC TGGGATTTAT TTTCTT-ACT CCTCCACTGC
          TACCCT--AC CCCTACCTTG CTCAGCAAGA GTATTCATCA CCCCCATCCC
          GGATCAGAAT CTTTATTACT CACCGGAACA TGAAGAACTT TGAC-TTAAA
          CATCCATCTG GAACCTCAGT ACTGACAAAT TCTGGAAATG CATTTTGCAT
          TTTTGAAGTG GAGAGAAGAA GCAAAGTAAT GAAAAACATG CAACAGAAGA
          AAAGGTCTCA GCTGCAGAAG AGGGACACGA GAGACATCTT GCTGTATCCT
          CATTGGTCTG CCTCCCAAAC GGGAACAGTT TTGCATTCCT CTTGGGAAGG
          GGACACAGGG AAGGGCTCAG GGGAGCAAGC AGAGATGCCC TCGCGTACAA
          AACCCCTCAG GGGGGCTGCA CAGGCAGCCC CAGTGAAACA CCTCGGGCGA
          AG-CA----- ------GCAC CCCGCCCGTG CCCTGGCCAT GCACACAACA
          TGTGCATGTC ACAACCATTT GTCTGCATGA ATGAGAACAC A-GAGCACGA
          GCCAGCGGTG AAGGTGAAAA GAACACACCC AGAGGGAAGA GCGTGCTCTT
          CGGATCAGTT CTGAGAAACA ACGGAGGAAA ATATTAAAAC AAACTACCCG
          TCAAAAAA-C CTCCAAAGGA CCACCCCTGC AGAAAGCAAA CCACCACGTA
          CTCCAGGGAA TCCAGGCTGG CCAGGGGGAC CACGTTCTCC TTTCAAGCCA
          GCTGTACCCT AATTTTTGGA AAGTATAAGT GTACTTCTTG CCTGGCTGGC
          AAGACAGAAC ACATCATCCT CTCTGAATAT TTTGTAACTA GGATTTAAAA
          CAGGTATCTG TCATGTTGAC GAAAGTGGAT TATTTCTACT GAGTTCAATG
          GAAACAGAAC TAGGTTCCTT GTGGAATAGC ACATGGAAAT CACAGCTAGT
          GTGCA-TGCA GCTAACTGGA ACATGTGGGC CATGTT-CCA GTAGTGGATC
          TGGGAGCAGA TGTGAGCTCC ACATTCAGCT CTGTACCCAG ACCGGCTGAA
          CTCTTATCAG TGCAAGGTTT TGAAGCATTA GTTTCCACAA GAGGACAAAG
          ATGCTGCAAC AGACTTGAAT CTTCTCTTAA CCATTTCCAC TTGAATAACT
          GTGCAGCTGA AGATTATATT TCCAACTACG GCATAGGATT TGACCCGGCA
          GAGAATGAAT TTGACTATGG CTTATGCAAT GAAGTAGTTA ACGTAGTCTG
          CTCGCCTAAA CCTGATGCTT TCAACCCATG TGAAGATATC ATGGGATACA
          ACGTTCTGAG AGTCCTGATA TGGTTCATCA ACATCCTCGC TATTACTGGG
          AACACCGTGG TCCTCATTAT TTTAATAAGC AGCCAGTACA AGCTCACTGT
          TCCTCGCTTT CTCATGTGCA ATCTGGCCTT TGCAGACCTC TGCATCGGGA
          TCTACCTGCT GCTCATCGCC TCTGTGGACG CCCGCACCAG CGGGCACTAC
          TACAACCACG CCATAGACTG GCAAGGAAGA ATGTCTTTAT AGCATGTGCC
          AAACGGTTTT AAATCTCGTC CTAAACTAAT TGGTATCGTA CCGGGTTCCG
          TCGTTCACTG ACCAAATGTA AGCTGTGTAA GTTCCAGTGC TTGCTGATTT
          TAGGTGATTA TGGATA---- TTCTTTCTTA ATGAAAATAT CACTGCGTGG
          GGGG------ TCGGCCCCTG GCTTGTTTGA ACTTTATCAA GACTCTTTGT
          AAATCGTTGG TACTTCAATC ATGCTTTCCC TGAGCTCCCC CGGGCTCGGG
          ATCGGGATGC TCCGAGCCCG TCTGTGAGCA TGCTTTGCTG CTGCCCAGCT
          GTACCCGAAA GTTAGGCCTC CTGGCTCCAA TGTTGCTGTT GTCTAGAGAT
          CTCTCTCTCT ----GCAGGT TACCACCAAT CCTAACACCA TCTCCCCCAT
          CAGCTTATCC AACAGTCACT ACGGTGTGGC AGGACAATGA CAGATACCAT
          CCAAAGCCAG TTTTGCACAT GGTTTCATCA GAGCATTCAA CAGACCTCAA
          TGAGAATTAT AATAAATCAA CAGAACCTTC AGGGAAGAAC GAACCCAGCG
          AACACGCGGA GAAGAGGCTG GAGCGCAACT TAAGTTTTGA GATCAAGAAG
          GTACCTCTTC AGGAGGGACC ACGAAGCTTT GATGGGAACT CCCTGTTGAA
          CAGGGGACAT GCAATTAAAA TTAAGCCTGT GTCATCCTGT GTAATTGATA
          AGAGCTTTAA GACACAGGAA CAGATTTCAG GGGATTCATT TGTAGATACT
          TCTCAAAACT CATGTGTGGA ATACAGCGTG CCACAGTCTA ACACAGCCTT
          AATACCTTCA CCAGAAAGTC TGCAGAGCCA GCAGGTGTCT GATACCCCAC
          CCAGACCAGA TCGTCTGCCT TTGACAGAGA AGGGACATGC CACGTGGTCA
          CTACATGGGC CTGAAAATGC ACTGCGTACG TCCGTGTCTG AAGAGTTGTC
          TTCAGACACC TTGTGTCACG GTGTTCAAAC TCTCTCTCTA GCATCAAACA
          CCCCAGTTGA ACATCCTTCC AGTGATAATG TTGATCCTTC TCCTCTTTCT
          GTTCGAGCAC CCCTCTGTTT TACTAATCCT CTCCATTCAG ATGATTCTGA
          CACGGATGAG ATGAACTTTG ACGGAGCCAT GAGCAAAAGC GCGTCCAATG
          TGTCAACCGC AAGTGCCACA GTCTCTGCTG CCGTTTACAG ACAAAGATTC
          TAATGTCAGA GGAGCAGCTG TTCACCTGCT GCAGTTCTTG GCTTCAAAAA
          TAAAAGCGGA ACAGATTGCT CCATTTTTTC CTTTGGTAAG TGCCCATCTC
          TCTAGTGCCA TGACTCATAT CAGTGAGGGA ATTCAGGAAG ATTCATTGAA
          AATCTTGGAC GTTTTATTGG AAGCATACCC AGCTCTTCTT ACAGACCGCA
          GCGTTATATT GTTGAAGAAT TTTGTAGAGC TTATTTCTCA CCAGCAACTC
          TCAAAAAGAC TGAAAAGCAG GGACAAACTT TCCTGGATGC TCTCTGTTAA
          CCCGAATCGC AGAGTAACTT CTCAGCAGTG GAGGTTGAAT GTACTTACCA
          GGCTCAAGAA GTTTCTCCAA GCAGTGGTAG ATGGATCCAG TGGTACAGAA
          GATGAAGGGC TTCAAGAGCA GAAGGACAAC TCTCATTCTG TGAGGAACCC
          AATATGTATT AGTTGGAAGC TCCATGCAAA TAATCAGCAA CATATACAAC
          TGTTTGAAAG TGGTGGCTTA CGACCAA
A_purn030 CTCCAGCCAT GGGACAGAAC AAAAGTTGCA ACAGTGATGA TGCTTTATCT
          TCCACAACTT ACTCCAGCAA CACTTCCGTG GATGCCAATA ATGAAATCTG
          CTTCAAAGAG GCCTGAAAAG AAGATTTTTC TCTTTTCAAA TTCTGAGTCA
          CTGATTTTGA AATTG----- ---------- ---------- ----------
          --GCTAACTC ATTGCATTTG TGACTGTGGT TTAACTAAAA CCGTCTAAGG
          CTGATAATGT CATCATGAAC TCTCACATTC AAAA-TGAAG CTAAAACCTT
          AGCTAAGCCC CTTGTCTGAA TGCAGCTTTC CAGTTCATTC AGAGCAGCAT
          AGCACTCAGC ATTTTCCCTC CAACAACAGG GAGAAAGAAA AAGAAAACCC
          CTTTCTGGCC TCCCAGAATA TTGCTGCATG GAATACACTG TCACTCCTAC
          TGCAAACTTA TTTAAGAGAC AATAGGAGCC AAGGGCAAGG TTGGTGGGCG
          CTGGAAGTAA AGAAGCAGGC AGGATGGCCT TTAGTGGTGT GCTGAACCCC
          TGCTGGTCTC CTCTTTCCTC CTTCACCGAT CACTTGTGTT CTCATGCCTT
          GATGTTAACA AAAATCGCAT CAGCCTGGAT TGGCTATTGC TGCTGCTTTT
          ---CTTCCTG GAGGGGTCTG GTGGCTTCCT CAGTCAAGGG G-AAGCAAGT
          TCCCTGTGGA ACTGGGATGA CTCCTTGCTG GCATCTTCAA TTCCTGCTGA
          GCATGTCCCT TATCCCCCTG ATATGAGTTG GCACGACATA TGCAGGAGTT
          CACTCAGGTT CACATGAGAA TGATGGCTCA GAGTTTTCAG AATATCAGTG
          TTACTGCTGC AAATCCAGTA CCCTTCATCA ATGGCCTACC CTTTGAGCCT
          GCCCTCTTCT CACACGTGTC ACATGCTGCA TATGACTGCA ATCCAGAAGT
          GGAAAACTTC AAGGAAACTA TTCAGCAGTT GGAAGGTCGC CTGGTAAGAC
          AGGATCACCA AATCAGGGAA CTCATCGCTA AAATGGAGAC TCAGAACACT
          CACATGGCAG AACTCAGACG TACTATCCGA AATTTGGAGG GAAAGATTAC
          GGAAATGGAG GCCCAGCAGT GTAACGGTAT TTATATCTGG AAGATTGAGA
          ACTTCAGCGG ACTGCAGAAA GCCCAGGAAG AAGAGAGACC CGTAGTGATG
          CACAGCCCTG GCTTCTATAC GGGGAAGCCT GGCTACAAGC TGTGCCTGCG
          CCTGCATATC CAGTTACCAA ATGCTCAGCG CTGCGCTAAT TTTATCCAGT
          TACCTCCCTG GTCTCCTCGT GGAGGGTGTG AAAGGTGCTT CTTTCTTCTG
          CTTTGGATTT TCTTGGATCA TTCTAGCACT GCCAGTGCTT TCTCGAAGAC
          ATTTGAGTAA CTTTCCAATT GTACTATAAA ACTGTGCTGC GCTCAATTGG
          AAGATTGAAC ATTTGCTGTG TGGTG----T GAGGAACCAT CTGATGGTCC
          CCTCTGGAGG AGAAAGAAGA TTCTTT---- ---------A GAGAGACATT
          TTTAGATGCA GTCATTGACT TTTAGAATTC TGCTTCTTTT GGGTTTTTGG
          ATTTTTGT-- -CCCTCCAAA GGTGGAGAAA CCCCCATCCA AGGTAAGGAG
          AGATCTAAGG AGCCTAAGCT ATGGCTCGTG CAGCAAAAGC CATAGGGTGA
          CTCACCTGAG ATACAGCCTT GGCTGGAGTC ACCGTACTTT CCAGAGCTCT
          CTGCTGAAGA GCAGCTCTCA GTGAAGCATT GTTCTCCCTC TGCAGGGCTG
          GATGGACTGG CTGAGCGCTG TGCCCACCGT AAGTGTACAT GTATCTTCAT
          AAATGCAGAG CACCAATGTT ACATTGCAAT ATTAAGGTTG CATGTGGCAA
          AAGTCCA-GC CTCATTTCCC TCCAAATCCT ATCATTATGT CCCACATACA
          CTAAGAGCCG TAAGCAAAAT AAATGTATTT TTGAGAGCCC ACTACACAAC
          ACAAGGTGTC AGTT--CAGT CTCAATCTGT CATTTTATTA CTAAAACGGA
          ATGATATAAC ATTGTACAGG TTGGCAGTAC CCCAGTACTT TTCCACTCGA
          CTGAGACTCC CTTTAAAAGC TCTTAGAAAA TAAA---TAC TTAGACCTGT
          ACA-TACAAA TCTTAAAGTG AGACACAGAG AAATCATATC ACACTTAAGC
          ACTACTTGAG CAGCCAAGCA GCTCATGCTA CCTCTTC-AG ATACATTCTA
          CCATGCCATC ATGGGTGTTG CCTTCTCCTG GATCATGGCC TTGGCGTGTG
          CAGCTCCCCC ACTTTTTGGC TGGTCCAGGT AGGGAAGGCA CTGG-CCCAA
          CATCGGAGTG -GGGGAGCCT GGCTGTTGGC TCAGCTGTGG CTTCCAGCCA
          GTCTCCTCTG CTGGGTGCTG AT-CACTGGG CTCACCTTGC AGGTACATCC
          CCGAGGGCAT GCAGTGCTCA TGCGGGATTG ACTATTACAC TCTGAAGCCA
          GAGGTCCTAG ATGCTGCCTA TTGTTTTAGG TAATTATGCC TCCACATTCA
          ATATTCTTTC GC-ATCCTAC CATCCTGGGA GGTGTCATGC AGTTGTTTGT
          CATGTTTCTT TACAGTTGGC ATTTACACAG AACGCAGACC CTCGCTCTCA
          GAGCCAGGGG G--TGTGTGC AG-AGGTTGC TGCGTGGCAG TCTCCAGTCC
          C--AGAGA-- --------TT GCTGTGACCT TAGA--GCAG AAGCTCAGTT
          CCATCTGGGA TGGTTACCAG ATGCATTAGC CCCATAGTTA TGGCCAAATT
          AT-CACCTTC ACTTTGCTCA CCTACTCAGG GAGTCTCCTC TGTAGGACCT
          GGAGAAAAGC ACTTGACTAG TCCTCCATGG AAACTGTTCA CTTT----GT
          ATGAGCAAGT CCTGCCATGT CTAAGCATCC AGTTTCACTT GCAGCATAAG
          CTACTACTGA TTTGATTTTG TTGAGAATTT TTATGACTCA GACTTGCCTG
          CCTGTAAAGG ATCATTCAGG GAGCAAGCAC CTGGATTATT TTTATTCCCT
          GTGTTGTCAG TGTTGAGTTG AGTGAATGTG CAGTTAGGAA GAGAAGGGTG
          ATGGGAGGGA ATTTTATGAC TGTTGATAGG AGGAGGCTAG TAGTTAGTGA
          GGTTCCTTGA AGGACTTCAG GAAATCAAAA GTGGAATGGG GCTAGGCCCA
          GTTTGATTGC GATAGCTGTG GTTAGTACTG TGGCTGAGAT TGGGTGGGTT
          AGCTGGGTGA TATCTCATTG TCCAGTGTGT CATGCATTGG TTATGCTGGA
          GAATAGTACT AGGGTCGAGG CAGTTGCTTG GACTAGGAAG TATTTAGTTG
          CCGCTTCAAT TGCTCGGGGG TGGTGAGATT TTGAGATTAG GGGGAGGATG
          GCTAGTGTGT TAATTTCGAG GCCGGCTCTG GCTATGGCTC AGTGGTTGCT
          CGAAATTGTG ATGGTTGTTC CTAGGATTAG GCTGATGGTG AAAATTAGTT
          TTGCCTTGGA GACTGAGGAT CATTAATGGG ACTGGATCTG TTTCTGGTGC
          CCCAGGTGGC CTCCTCCTTG CTGTGCTTCT AAGAACTGCA TTTTGTTCTC
          TGGAAGACAG CATTAAATTT TTCCCTTTTT TTGAACTAGT TGGTTGACAC
          AG-------- -----TCCAA ATGTGCGCCA GAGGATGAAC CTTGCTGTCT
          GGCACCAGTA ACTGGCAACA AGGAGAAATC TCTCCCCATT TCCCTCATAC
          ATTGGAGAAT ATGAAGGAGC TTAACCCCAC TGAACCATGC TCTTATTCTA
          ATTCTT-ATC TACAAAACCT CAAACATCAA GAAAACAGAA GCTTGGGGTG
          TTTTACAGTT TCAGATTGCA AGTGGAATTT GGGAATCACT TTTCAGCTTG
          CTGGTATCTC CCATAACTAA GAAGGTTGTA GCAGTGCAAA CAACCTGG-A
          AAAACACAGA CTACATTTTC AACCCCACTT CTTCAAAAAG GTTTTCTCAT
          TTACATTGCT TTCACTCGAG CCTAATTCTC TATGCAACCT GCCATGAGAC
          TTTCCCTTAC CAACACTTCC TGGGATTTAT TTTCTT-ACT CCTCCACTGC
          TACCCT--AC CCCTACCTTG CTCAGCAAGA GTATTCATCA CCCCAATCCC
          GGATCAGAAT CTTTATTACT CACCGGAACA TGAAGAACTT TGAC-TTAAA
          CATCCATCTG GAACCTCAGT ACTGACAAAT TCTGGAAATG CATTTTGCAT
          TTTTGAAGTG GAGAGAAGAA GCAAAGTAAT GAAAAACATG CAACAGAAGA
          AAAGGTCTCA GCTGCAGAAG AGGGACACGA GAGACATCTT GCTGTATCCT
          CATTGGTCTG CCTCCCAAAC GGGAACAGTT TTGCATTCCT CTTGGGAAGG
          GGA-ACGGCG AAGGGCTCAG GGGAGCAAGC AGAGATGCCC TCGCGTACAA
          AACCCCTCAG GGGGGCTGCA CAGGCAGCCC CAGTGAAACA CCTTGGGCGA
          AG-CA----- ------GCAC CCCGCCCGTG CCCTGGCCAT GCACACAACA
          TGTGCATGTC ACAACCATTT GTCTGCATGA ATGAGAACAC A-GAGCACGA
          GCCAGCGGTG AAGGTGAAAA GAACACACCC AGAGGGAAGA GCGTGCTCTT
          CGGATCAGTT CTGAGAAACA ACAGAGGAAA ATATTAAAAC AAACTACCCA
          TCAAAAAA-C CTCCAAAGGA CCACCCTTGC AGAAAGCAAA CCACCACGTA
          CTCCAGGGAA TCCAGGCTGG CCAGGGGGAC CACGTTCTCC TTTCAAGCCA
          GCTGTACCCT AATTTTTGGA AAGTATAAGT GTACTTCTTG CCTGGCTGGC
          AAGACAGAAC ACATCATCCT CTGTGAATAT TTTGTAACTA GGATTTAAAA
          CAGGTATCTG TCATGTTGAC GAAAGTGGAT TATTTCTACT GAGTTCAATG
          GAAACCGAAC TAGGTTCCTT GTGGAATAGC ACATGGAAAT CACAGCTAGT
          GTGCA-TGCA GCTAACTGGA ACATGTGGGC CATGTT-CCA GTAGTGGATC
          TGGGAGCAGA TGTGAGCTCC ACATTCAGCT CTGTACCCAG ACCGGCTGAA
          CTCTTATCAG TGCAAGGTTT TGAAGCATTA GTTTCCACAA GAGGACAAAG
          ATGCTGCAAC AGACTTGAAT CTTCTCTTAA CCATTTCCAC TTGAATAACT
          GTGCAGCTGA AGATTATATT TCCAACTACG GCATAGGATT TGACCCGGCA
          GAGAATGAAT TTGACTATGG CTTATGCAAT GAAGTAGTTA ACGTAGTCTG
          CTCGCCTAAA CCTGATGCTT TCAACCCATG TGAAGATATC ATGGGATACA
          ACGTTCTGAG AGTCCTGATA TGGTTCATCA ACATCCTCGC TATTACTGGG
          AACACCGTGG TCCTCATTAT TTTAATAAGC AGCCAGTACA AGCTCACTGT
          TCCTCGCTTT CTCATGTGCA ATCTGGCCTT TGCAGACCTC TGCATCGGGA
          TCTACCTGCT GCTCATCGCC TCTGTGGACG CCCGCACCAG CGGGCACTAC
          TACAACCACG CCATAGACTG GCAAGGAAGA ATGTCTTTAT AGCATGTGCC
          AAACGGTTTT AAATCTCGTC CTAAACTAAT TGGTATCGTA CCGGGTTCCG
          TCGTTCACTG ACCAAATGTA AGCTGTGTAA GTTCCAGTGC TTGCTGATTT
          TAGGTGATTA TGGATA---- TTCTTTCTTA ATGAAAATAT CACTGCGTGG
          GGGG------ TCGGCCCCTG GCTTGTTTGA ACTTTATCAA GACTCTTTGT
          AAATCGTTGG TACTTCAATC ATGCTTTCCC TGAGCTCCCC CGGGCTCGGG
          ATCGGGATGC TCCGAGCCCG TCTGTGAGCA TGCTTTGCTG CTGCCCAGCT
          GTACCCGAAA GTTAGGCCTC CTGGCTCCAA TGTTGCTGTT GTCTAGAGAT
          CTCTCTCTCT ----GCAGGT TACCACCAAT CCTAACACCA TCTCCCCCAT
          CAGCTTATCC AACAGTCACT ACGGTGTGGC AGGACAATGA CAGATACCAT
          CCAAAGCCAG TTTTGCACAT GGTTTCATCA GAGCATTCAA CAGACCTCAA
          TGAGAATTAT AATAAATCAA CAGAACCTTC AGGGAAGAAC GAACCCAGCG
          AACACACGGA GAAGAGGCTG GAGCGCAACT TAAGTTTTGA GATCAAGAAG
          GTACCTCTTC AGGAGGGACC ACGAAGCTTT GATGGGAACT CCCTGTTGAA
          CAGGGGACAT GCAATTAAAA TTAAGCCTGT GTCATCCTGT GTAATTGATA
          AGAGCTTTAA GACACAGGAA CAGATTTCAG GGGATTCATT TGTAGATACT
          TCTCAAAACT CATGTGTGGA ATACAGCGTG CCACAGTCTA ACACAGCCTT
          AATACCTTCA CCAGAAAGTC TGCAGAGCCA GCAGGTGTCT GATACCCCAC
          CCAGACCAGA TCGTCTGCCT TTGACAGAGA AGGGACACGC CACATGGTCA
          CTACATGGGC CTGAAAATGC ACTGCGTACG TCCGTGTCTG AAGAGTTGTC
          TTCAGACACC TTGTGTCACG GTGTTCAAAC TCTCTCTCTA GCATCAAACA
          CCCCAGTTGA ACATCCTTCC AGTGATAATA TTGATCATTC TCCTCTTTCT
          GTTCGAGCAC CCCTCTGTTT TACTAATCCT CTCCATTCAG ATGATTCTGA
          CACGGATGAG ATGAACTTTG ACGGAGCCAT GAGCAAAAGC GCGTCCAATG
          TGTCAACCGC AAGTGCCACA GTCTCTGCTG CCGTTTACAG ACAAAGATTC
          TAATGTCAGA GGAGCAGCTG TTCACCTGCT GCAGTTCTTG GCTTCAAAAA
          TAAAAGCGGA ACAGATTGCT CCATTTTTTC CTTTGGTAAG TGCCCATCTC
          TCTAGTGCCA TGACTCATAT CAGTGAGGGA ATTCAGGAAG ATTCTTTGAA
          AATCTTGGAC GTTTTATTGG AAGCATACCC AGCTCTTCTT ACAGACCGCA
          GCGTTATATT GTTGAAGAAT TTTGTAGAGC TTATTTCTCA CCAGCAACTC
          TCAAAAAGAC TGAAAAGCAG GGACAAACTT TCCTGGATGC TCTCTGTTAA
          CCCGAATCGC AGAGTAACTT CTCAGCAGTG GAGGTTGAAT GTACTTACCA
          GGCTCAAGAA GTTTCTCCAA GCCGTGGTAG ATGGATCCAG TGGTACAGAA
          GATGAAGGGC TTCAAGAGCA GAAGGACAAC TCTCATTCTG TGAGGAACCC
          AATATGTATT AGTTGGAAGC TCCATGCAAA TAATCAGCAA CATATACAAC
          TGTTTGAAAG TGGTGGCTTA CGACCAA
A_stri031 CTCCAGCCAC GGGACAGAAC AAAAGTTGCA ACAGTGATGA TGCTTTATCT
          TCCACAATTT ACTCCAGCAA CACTTCCGTG GATGCCAATA ATGAAATCTG
          CTTCAAAGAG GCCTGAAAAG AAGATTTTTC TCTTTTCAAA TTCTGAGTCA
          CTGATTTTGA AACTG----- ---------- ---------- ----------
          --GCCAACTC ATTGCATTTG TGAGTGTGGT TTAACTAAAA CCACCTAAGG
          CTGATAATGT CATCATGAAC TCTCACATTC AAAA-TGAAG CTAAAACCTT
          AGCTAAGCCC CATGTCTGAA TGCAGCTTTC CAGTTCATTC AGAGCAGCAT
          AGCACTCAGC ATTTTCCCTC CAACAACA-- ---------- --GAAAACCC
          CTTTCTGGCC TCCCGGAACA TTGCTGCATG GAATACACTG TCAATCCTAC
          TGCAAACTTA TTTAAGAGAC AATAGGAGCC AAGGGCAAGG TTGGTGGGCG
          CTGGAAGTAA AGAAGCGGGC AGGATGGCCT TTAGTGGTGT GCTGAACCCC
          TGCTGGTCTC CTCTCTCCTC CTTCACCGAT CACTTGTGTT CTCATGCCTT
          GATGATAACA AAAATCGCAT CAGCCTGGAT TGGCTATTGC TGCTGCTTTT
          ---CTTCCTG GAGGGGTCTG GTGGCTTCCT CAGTCAAGGG G-AAGCAAGT
          TCCCTGTGGA ACTGGGATGA CTCCTTGCTG GCATCTTCAA TTCCTGCTGA
          GCATGTCCCT TATCCCCCTT ATATGAGTTG GCACGACATA TGCAGGAGTT
          CACTCAGGTT CACATGAGAA TGATGGCTCA GAGTTTTCAG AATATCAGTG
          TTACTGCTGC AAATCCAGTA CCCTTCATCA ATGGCCTACC CTTTGAGCCT
          GCCCTCTTCT CACACGTGTC ACATGCTGCA TATGACTGCA ATCCAGAAGT
          GGAAAACTTC AAGGAAACTA TTCAGCAGTT GGAAGGTCGC CTGGTAAGAC
          AGGATCACCA AATCAGGGAA CTCATCGCTA AAATGGAGAC TCAGAACACT
          CACATGGCGG AACTCAGACG TACTATCCGA AATTTGGAGG GAAAGATTAC
          GGAAATGGAG GCCCAGCAAT GTAACGGTAT TTATATCTGG AAGATTGAGA
          ACTTCAGCGG ACTGCAGAAA GCCCAGGAAG AAGAGAGACC CGTAGTGATG
          CACAGCCCTG GCTTCTATAC GGGGAAGCCT GGCTACAAGC TGTGCCTGCG
          CCTGCATATC CAGTTACCAA ATGCTCAGCG CTGCGCTAAT TTTATCCAGT
          TACCTCCCTG GTCTCCTCTT GGAGGGTGTG AAAGGTGCTT CTTTCTTCTG
          CTTTGGATTT ACTTGGATCA TTCTAGCACT GCCAGTGCTT TCTCGAAGAT
          GTTTGAGTAA CTTTCCAATT GTACTATAAA ACTGTGCTGT GCTCAATTGG
          AGGATTGAAC ATTTGCTGTG TGGTG----T GAGGAACCAT CTGATGGTCC
          CCTCTGGAGG AGAAAGAAGA TTATTT---- ---------A GACAGACATT
          TTTAGATGCA GTCATTGACG TTTAGAATTC TACTTCTTTT GGGTTTTTGG
          ATTTTTTTT- -CCCTCCAAA GGTGGAGAAA CCACCATCCA AGGTAAGGAG
          AGATCTAAGG AGCCTAAGCT ATGGCTCGTG CAGCAAAAGC TATAGGGTGA
          CTCACCTGAG ATACAGCCTT AGCTGGAGTC ACCGTACTTT CCAGAGCTCT
          GTGCTGAAGA GCAGCTCTCA GTGAAGCATT GTTCTCCCTC TGCAGGGCTG
          GATGGACTGG CTGAGCGCTG TGCCCTCCGT AAGTGTACAT GTATCTTCAT
          AAATGCAGAG CACCAATGTT ATATTGCAAT GTTAAGGTTG CATTTGGTAA
          AAGTCCATGC CTCATTTCCC TCCAAATCCT ATCATTATGT CCCACATACA
          CTAAGAGCCG TAAGCAAAAT AAATGTATTT TTGAGAGCCC ACTACACAAC
          ACAAGGTGTC AGTT--CAGT CTCAATCTGT GATTTTATTA CTAAAACAGA
          ACAATATAAC ATTGTACAGG TTGGCAGTAC CACAGTACTT TTCCGCTCGA
          CTGAGGCTCC CTTTAAAAGC TCTTTGAAAA TAAA---TAC TTAGACCTGT
          ACA-TACAAA TCCTAAAGTG AGACACAGAG AAATCATATC ACACTTAAGC
          ACTACTTGAG CAGCCAAGCA GCTCATGCTA CCTCTTCCAG ATACATTTTA
          CCATGCCATC ATGGGTGTTG CCTTCTCTTG GATCATGGCC TTGGCGTGTG
          CAGCTCCCCC ACTTTTTGGC TGGTCCAGGT AGGGAAGGCA CTGG-CCCAA
          CATCGGAGTG -GGGGAGCCT GGCTGTTGGC TCAGCTGTGG CTTCCAGCCG
          GTCTCCTCTG CTGGGTGCTG AT-CGCTGGG CTCACCTTGC AGGTACATCC
          CCGAGGGCAT GCAGTGCTCA TGCGGGATTG ACTATTACAC TCTGAAGCCA
          GAGGTCCTAG ATGCTGCCTA TTGTTTTAGG TAATTATGCC TCCACATTCA
          ATATTCTTTC AC-GTCCTAC CATCCTGGGA GGTGTCATGC AGTTGTTTGT
          CATGTTTCTT TACAGTTGGC ATTTACACAG AATGCAGACC CTCGCTCTCA
          GAG------- ---------- -----GTTGC TGCGTGGCAG TCTCCAGTCC
          CACAGAGA-G GGGGCAGATT GCTGTGACCT TAGA--GCAG AAGCTCAGTT
          CCATCTGGGA TGGTTACCAG ATGCATCAGC CCCATACTTA CGGCCAAATT
          AT-CACCTTC ACTTTGCTCA CCTACTCAGA GAGTCTCCTC CGTAGGACCT
          GGAGAAAAGC ACTTGACTAG TCCTCCAGGG AAACTGTTCA CTTT----GT
          ATGAGCATGT CCTGCCATGT CTAAGCATCC AATTTCAGTT GCAGCTTAAG
          CTACTACTGA TTTGATTTTG TTGAGAATTT TTGTGCCTCA GACTTGCCTG
          CCTGTAAAGG ATCATTCAGG GAGCAAGCGC CTGGATTATT TTTATTCCCT
          GTGTTGTCAG TGTTGGGTTA AGTGAGTGTG CGGTTAGGAA GAGTAGGGTG
          ATGGGGGGGA ATTTTATGAC TGTTGACAGG AGGAGACTGG TGGTTAGTGA
          GGATCCTTGA AGGACCTCTG GGAATCAAAA GTGGAATGGG GCTAAGCCTA
          GTTTGATTGC AATAGCTGTG GTTAGTACTG TGGATGAGGC TGGGTGTGTT
          AGCTGGGTGA TATCTCACTG TCCGGTGTGT CATGCGTTGG TTATGCTGGA
          GAATAGTACT AGGGTTGAGG CGGCTGCTTG GACTAGGAAG TATTTAGTTG
          CTGCCTCGAT TGCTCGGGGG TGATGGGATT TTGAGATTAG GGGGAGAATG
          GCTAGTGTGT TGATTTCAAG GCCAGTTCAG GCTATAACTC AGTGGTTGCT
          TGAAATTGTA ATGGTTGTTC CTAGAATTAG GCTAATGGTG AAGATTAGTT
          TTGCTTTGGA GACTGAGGAT CATTAATGGG ACTGGGTCTG TTTCTGGTGC
          CCCAGGTGGC CTCTTCCTTG CTGTGCTTCT AAGAACTGCA TTTTGTACTC
          TGGAAGACAG CATTAAATTT TTCCCTTTTT T-GAACTGGT TGGTTGACAC
          AG-------- -----TCTAA ATGTGCGCCA GAGGATGAAC CTTGCTGTCT
          GGCACCAGTA ACTGGCTCCA AGGAGAAGTC TCACCCCATT TCCCTCATAC
          ATTGGAGAAT ATGAAGGAGC TTAACCCCAC TGAACCAGGC TCTTATTCTA
          ATTCTT-ATC TACAAGACCT CAAACATCAA GAAAGCAGGA GCTTGGGGTG
          TTTTACAGTT TCAGATTGCA AGTGGAATTT GGGTATCACT TTTCAGCTTG
          ATGGTATCTC CCATAACTAA GAAGGTTGTA GCAGTGCAAA CAACCTGG-A
          AAAACAGAGA CCACATTTTC AACCCCACTT CTTCAAAAAG GTTTTCTCAT
          TTACATTGTG TTCACTCGAG CCTAATTCTC TATGCAACCT GTCACGAGAC
          TTTCCCTTAC CGACACTTCC TGGGATTTAT TTTCTT-ACT CCTCCACTGC
          TACCCT--AC CCCTACCTTG CTCAGCAAGA GTATTCATCA CCCCCATCCC
          AGATCAGAAT CTTTATTACT CACCGGAACA TGAAGAACTT TGAC-TTAAA
          CATCCATCTG GAACCTCAGT ACTGACAAAT TCTGGAAATG CATTTTGCAT
          TTTTGAAGTG GAGACAAGAA GCAAAGTAAT GAAAAACATG CAACAGAAGA
          AAAGGTCTCA GTTGCAGAAG AGGGACACGA GAGACATCTT GCTGTATCCT
          CATTGGTCTG CCTCCCAAAT GGGAACAGTT TTTCATTCCT CTTGGGAAGG
          GGACACGGGG AAGGGCTCAG GGGAGCAAGC AGAGATGCCC TCGCGTACAA
          AACCCCTCAG GGGGGCTGCA GAGGCAGCCC CAGTGAAACA CCTTGGGCGA
          AGGCAGCGGA GGGAGCGCAT CC-GCCCGTG CCCTGGCCAT GCACACAACA
          TGTGCATGTC ACAACCATTT GTCTGCATGA ATGAGAACAC A-GAGCATGA
          GCCAGCGGTG AAGGTGAAAA GAACACACCC AGAGGGAAGA GCGTGCTCTT
          CGGATCAGTT CTGAGAAACA ACGGAGGAAA ATATTAAAAC AAACTACCCA
          TCAAAAAA-C CTCCAAAGGA CCACCCCTGC AGAAAGCAAA CCACCACGTA
          CTCCAGGGAA TCCAGGCTGG CCAGGGGGAC CACGTTCTCC TTTCAAGCCA
          GCTGTACCCT AATTTTTGGA AAGTATAAGT GTACTTCTTG CCTGGCTGGC
          AAGACAGAAC ACATCATCCT CTCTGAATAT TTTGTAACTG GGATTTAGCA
          CAGGTATCTG TCATGTTGAC GAAAGTGGAT TATTTCTACT GAGTTCAATG
          GAAACAAAAC TAGGTTCCTT GTGGAATAGC ACATGGAAAT CACAGCTACC
          GTGCAATGCA GCTGACTGGA ACATGTGGGC CATGTTTCCA GTAGTGGATC
          TGGGAGCAGA TGTGAGCTCC ACATTCAGCT CTGTACCCAG ACCTGCTGAA
          CTCTTATCAG TGCAAGGTTT TGAAGCATTA GTTTCCACAA GAGGAGAAAG
          ATGCTGCAAC AGACTTGAAT CTTGTCTTAA CCATTTCCAC TTGGATGACT
          GTGCAGCTGA AGATTATATT TCCAACTACG GCATAGGATT TGACCCGGCA
          GAGAATGAAT TTGACTATGG CTTATGCAAT GAAGTAGTTA ACGTAGTCTG
          CTCGCCTAAA CCTGATGCTT TCAACCCATG CGAAGATATC ATGGGATACA
          ACGTTCTGAG AGTCCTGATA TGGTTCATCA ACATCCTCGC TATTACTGGG
          AACACCGTGG TCCTCATTAT TTTAATAAGC AGCCAGTACA AGCTCACTGT
          TCCTCGCTTT CTCATGTGCA ATCTGGCCTT TGCAGACCTC TGCATCGGGA
          TCTACCTGCT GCTCATCGCC TCGGTGGACG CCCGCACCAG CGGGCACTAC
          TACAACCACG CCATAGACTG GCAAGGAAGA ATGTCTTTAT AGCATGTGCC
          AAACGGTTTT AAATCTCGTC CTAAACTAAT TGGTATCGTA CCGGGTTCCG
          TCGTTCACTG ACCAAATGTA AGCTGTGTAA GTTCCAGTGC TTGCTGATTT
          TAGGTGATTA TGGATA---- TTCTTTCTTA ATGAAAATAT CGCTGCGTGG
          GGGGGG-GGG TTGGCCCCTG GCTTGTTTGA ACTTTATCAA GACTCTTTGT
          AAATCGTTGG TACTTCAATC ATGCTTTCCC TGAGCTCCCC CGGGCTCGGG
          ATCGGGATGC TCCGAGCCCG TCTGTGAGCA TGCTTTGCTG CTGCCCAGCT
          GTACCCGAAA GTTAGGCCTC CTGGCTCCAA TGTTGCTGTT GTCTAGAGAT
          CTCTCTCTCT ----GCAGGT TACCACCAAT CCTAACACCA TCTCCCCCAT
          CAGCTTATCC AACAGTCACT ACGGTGTGGC AGGACAATGA CAGATACCAT
          CCAAAGCCAG TTTTGCACAT GGTTTCATCA GAGCATTCAA CAGACCTCAA
          TGAGAATTAT AATAAATCAA CAGAACCTTC AGGGAAGAAT GAACCCAGCG
          AACACGCGGA GAAGAGGCTG GAGCGCAACT TAAGTTTTGA GATCAAGAAG
          GTACCTCTTC AGGAGGGACC ACGAAGCTTT GATGGGAACT CCCTGTTGAA
          CAGGGGACAT GCAATTAAAA TTAAGCCTGT GTCATCCTGT GTAATTGATA
          AGAGCTTTAA ACCACAGGAA CAGATTTCAG GGGATTCATT TGTAGATGCT
          TCTCAAAACT CATGTATGGA ATACAGCGTG CCACAGTCTA ACACAGCCTT
          AATACCTTCA CCAGAAAGTC TGCAGAGTCA GCAGGTGTCT GATACCCCAC
          CCAGACCAGA TCGTCTGCCT CTGACAGAGA AGGGACACGC CACGTGGTCA
          CTACATGGGC CTGAAAATGC ACTGCGTACG TCCGTGTCTG AAGAGTTGTC
          TTCAGACACC TTGTGTCACG GTGTTCAAAC TCTCTCTCTA GCATCAAACA
          CCCCAGTTGA ACATCCTTCC AGTGATAATG TTGATCATAC TCCTCTTTCT
          GTTCGAGCAC CCCTCTGTTT TACTAATCCT CTCCATTCAG ATGATTCTGA
          CACGGATGAG ATGAACTTTG ACGGAGCCAT GAGCAAAAGC GCATCCAATG
          TGTCAACCGC AAGTGCCACA GTCTCTGCTG CCGTTTACAG ACAAAGATTC
          TAATGTCAGA GGAGCAGCTG TTCACCTGCT GCAGTTCTTG GCTTCAAAAA
          TAAAAGCGGA ACAGATTGCT CCATTTTTTC CTTTGGTAAG TGCCCATCTC
          TCTAGTGCCA TGACTCATAT CAGTGAGGGA ATTCAGGAAG ATTCATTGAA
          AATCTTGGAC GTTTTATTGG AAGCATACCC AGCTCTTCTT ACAGACCGCA
          GCGTTATATT GTTGAAGAAT TTTGTAGAGC TTATTTCTCA CCAGCAACTC
          TCAAAAAGAC TGAAAAGCAG GGACAAACTT TCCTGGATGC TCTCTGTTAA
          CCCGAATCGC AGAGTAACTT CTCAGCAGTG GAGGTTGAAT GTACTTACCA
          GGCTCAAGAA GTTTCTCCAA GCAGTGGTTG ACGGATCCAG TGGTACAGAG
          GATGAAGGGC TTCAAGAGCA GAAGGACAAC TCTCATTCTG TGAGGAACCC
          AATATGTATT AGTTGGAAGC TCCATGCAAA TAATCAGCAA CATATACAAC
          TGTTTGAAAG TGGTGGCTTA CGACCAA
A_stri032 CTCCAGCCAC GGGACAGAAC AAAAGTTGCA ACAGTGATGA TGCTTTATCT
          TCCACAATTT ACTCCAGCAA CACTTCCGTG GATGCCAATA ATGAAATCTG
          CTTCAAAGAG GCCTGAAAAG AAGATTTTTC TCTTTTCAAA TTCTGAGTCA
          CTGATTTTGA AACTG----- ---------- ---------- ----------
          --GCCAACTC ATTGCATTTG TGAGTGTGGT TTAACTAAAA CCACCTAAGG
          CTGATAATGT CATCATGAAC TCTCACATTC AAAA-TGAAG CTAAAACCTT
          AGCTAAGCCC CATGTCTGAA TGCAGCTTTC CAGTTCATTC AGAGCAGCAT
          AGCACTCAGC ATTTTCCCTC CAACAACA-- ---------- --GAAAACCC
          CTTTCTGGCC TCCCGGAACA TTGCTGCATG GAATACACTG TCACTCCTAC
          TGCAAACTTA TTTAAGAGAC AATAGGAGCC AAGGGCAAGG TTGGTGGGCG
          CTGGAAGTAA AGAAGCGGGC AGGATGGCCT TTAGTGGTGT GCTGAACCCC
          TGCTGGTCTC CTCTCTCCTC CTTCACCGAT CACTTGTGTT CTCATGCCTT
          GATGATAACA AAAATCGCAT CAGCCTGGAT TGGCTATTGC TGCTGCTTTT
          ---CTTCCTG GAGGGGTCTG GTGGCTTCCT CAGTCAAGGG G-AAGCAAGT
          TCCCTGTGGA ACTGGGATGA CTCCTTGCTG GCATCTTCAA TTCCTGCTGA
          GCATGTCCCT TATCCCCCTT ATATGAGTTG GCACGACATA TGCAGGAGTT
          CACTCAGGTT CACATGAGAA TGATGGCTCA GAGTTTTCAG AATATCAGTG
          TTACTGCTGC AAATCCAGTA CCCTTCATCA ATGGCCTACC CTTTGAGCCT
          GCCCTCTTCT CACATGTGTC ACATGCTGCA TATGACTGCA ATCCAGAAGT
          GGAAAACTTC AAGGAAACTA TTCAGCAGTT GGAAGGTCGC CTGGTAAGAC
          AGGATCACCA AATCAGGGAA CTCATCGCTA AAATGGAGAC TCAGAACACT
          CACATGGCGG AACTCAGACG TACTATCCGA AATTTGGAGG GAAAGATTAC
          GGAAATGGAG GCCCAGCAAT GTAACGGTAT TTATATCTGG AAGATTGAGA
          ACTTCAGCGG ACTGCAGAAA GCCCAGGAAG AAGAGAGGCC CGTAGTGATG
          CACAGCCCTG GCTTCTATAC GGGGAAGCCT GGCTACAAGC TGTGCCTGCG
          CCTGCATATC CAGTTACCAA ATGCTCAGCG CTGCGCTAAT TTTATCCAGT
          TACCTCCCTG GTCTCCTCTT GGAGGGTGTG AAAGGTGCTT CTTTCTTCTG
          CTTTGGATTT ACTTGGATCA TTCTAGCACT GCCAGTGCTT TCTCGAAGAT
          GTTTGAGTAA CTTTCCAATT GTACTATAAA ACTGTGCTGT GCTCAATTGG
          AGGATTGAAC ATTTGCTGTG TGGTGAGTGT GAGGAACCAT CTGATGGTCC
          CCTCTGGAGG AGAAAGAAGA TTCTTT---- ---------A GAGAGACATT
          TTTAGATGCA GTCATTGACT TTTAGAATTC TACTTCTTTT GGGTTTTTGG
          ATTTTTGT-- -CCCTCCAAA GGTGGAGAAA CCCCCATCCA AGGTAAGGAG
          AGATCTAAGG AGCCTAAGCT ATGGCTCGTG CAGCAAAAGC TATAGGGTGA
          CTCACCTGAG ATACAGCCTT AGCTGGAGTC ACCGTACTTT CCAGAGCTCT
          GTGCTGAAGA GCAGCTCTCA GTGAAGCATT GTTCTCCCTC TGCAGGGCTG
          GATGGACTGG CTGAGCGCTG TGCCCTCCGT AAGTGTACAT GTATCTTCAT
          AAATGCAGAG CACCGATGTT ATATTGCAAT GTTAAGGTTG CATTTGGTAA
          AAGTCCATGC CTCATTTCCC TCCAAATCCT ATCATTATGT CCCACATACA
          CTAAGAGCCG TAAGCAAAAT AAATGTATTT TTGAGAGCCC ACTACACAAC
          ACAAGGTGTC AGTT--CAGT CTCAATCTGT GATTTTATTA CTAAAACAGA
          ACGATATAAC ATTGTACAGG TTGGCAGTAC CACAGTACTT TTCCGCTCGA
          CTGAGGCTCC CTTTAAAAGC TCTTTGAAAA TAAA---TAC TTAGACCTGT
          ACG-TACAAA TCCTAAAGTG AGACACAGAG AAATCATATC ACACTTAAGC
          ACTACTTGAG CAGCCAAGCA GCTCATGCTA CCTCTTCCAG ATCCATTTTA
          CCATGCCATC ATGGGTGTTG CCTTCTCTTG GATCATGGCC TTGGCGTGTG
          CAGCTCCCCC ACTTTTTGGC TGGTCCAGGT AGGGAAGGCA CTGG-CCCAA
          CATCGGAGTG -GGGGAGCCT GGCTGTTGGC TCAGCTGTGG CTTCCAGCCG
          GTCTCCTCTG CTGGGTGCTG AT-CGCTGGG CTCACCTTGC AGGTACATTC
          CCGAGGGCAT GCAGTGCTCA TGCGGGATTG ACTATTACAC TCTGAAGCCA
          GAGGTCCTAG ATGCTGCCTA TTGTTTTAGG TAATTATGCC TCCACATTTA
          ATATTCTTTC AC-GTCCTAC CGTCCTGGGA GGTGTCATGC AGTTGTTTGT
          CATGTTTCTT TACAGTTGGC ATTTACACAG AATGCAGACC CTCGCTCTCA
          GAG------- ---------- -----GTTGC TGCGTGGCAG TCTCCAGTCC
          CACAGAGA-G GGGGCAGATT GCTGTGACCT TAGA--GCAG AAGCTCAGTT
          CCATCTGGGA TGGTTACCAG ATGCATCAGC CCCATACTTA CGGCCAAATT
          AT-CACCTTC ACTTTGCTCA CCTACTCAGA GAGTCTCCTC CGTAGGACCT
          GGAGAAAAGC ACTTGACTAG TCCTCCAGGG AAACTGTTCA CTTT----GT
          ATGAGCATGT CCTGCCATGT CTAAGCATCC GATTTCAGTT GCAGCTTAAG
          CTACTACTTA TGTGATTTTG TTGAGAATTT TTGTGCCTCA GACTTGCCTG
          CCTGTAAAGG ATCATTCAGG GAGCAAGCGC CTGGATTATT TTTATTCCCT
          GTGTTGTCAG TGTTGGGTTA AGTGAGTGTG CGGTTAGGAA GAGTAGGGTG
          ATGGGGGGGA ATTTTATGAC TGTTGACAGG AGGAGACTGG TGGTTAGTGA
          GGATCCTTGA AGGACCTCTG GGAATCAAAA GTGGAATGGG GCTAAGCCTA
          GTTTGATTGC AATAGCTGTG GTTAGTACTG TGGATGAGGC TGGGTGTGTT
          AGCTGGGTGA TATCTCACTG TCCGGTGTGT CATGCGTTGG TTATGCTGGA
          GAATAGTACT AGGGTTGAGG CGGCTGCTTG GACTAGGAAG TATTTAGTTG
          CTGCCTCGAT TGCTCGGGGG TGATGGGATT TTGAGATTAG GGGGAGAATG
          GCTAGTGTGT TGATTTCAAG GCCAGTTCAG GCTATAACTC AGTGGTTGCT
          TGAAATTGTA ATGGTTGTTC CTAGAATTAG GCTAATGGTG AAGATTAGTT
          TTGCTTTGGA GACTGAGGAT CATTAATGGG ACTGGGTCTG TTTCTGGTGC
          CCCAGGTGGC CTCTTCCTTG CTGTGCTTCT AAGAACTGCA TTTTGTACTC
          TGGAAGACAG CATTAAATT- ---------- --GAACTGGT TGGTTGACAC
          AG-------- -----TCTAA ATGTGCGCCA GAGGATGAAC CTTGCTGTCT
          GGCAC-AGTA ACTGGCTCCA AGGAGAAGTC TCACCCCATT TCCCTCATAC
          ATTGGAGAAT ATGAAGGAGC TTAACCCCAC TGAACCAGGC TCTTATTCTA
          ATTCTT-ATC TACAAGACCT CAAACATCAA GAAAGCAGGA GCTTGGGGTG
          TTTTACAGTT TCAGATTGCA AGTGGAATTT GGGTATCACT TTTCAGCTTG
          ATGGTATCTC CCATAACTAA GAAGGTTGTA GCAGTGCAAA CAACCTGG-A
          AAAACAGAGA CCACATTTTC AACCCCACTT CTTCAAAAAG GTTTTCTCAT
          TTACATTGTG TTCACTCGAG CCTAATTCTC TATGCAACCT GTCACGAGAC
          TTTCCCTTAC CGACACTTCC TGGGATTTAT TTTCTT-ACT CCTCCACTGC
          TACCCT--AC CCCTACCTTG CTCAGCAAGA GTATTCATCA CCCCCATCCC
          AGATCAGAAT CTTTATTACT CACCGGAACA TGAAGAACTT TGAC-TTAAA
          CATCCATCTG GAACCTCAGT ACTGACAAAT TCTGGAAATG CATTTTGCAT
          TTTTGAAGTG GAGACAAGAA GCAAAGTAAT GAAAAACATG CAACAGAAGA
          AAAGGTCTCA GTTGCAGAAG AGGGACACGA GAGACATCTT GCTGTATCCT
          CATTGGTCTG CCTCCCAAAT GGGAACAGTT TTTCATTCCT CTTGGGAAGG
          GGACACGGGG AAGGGCTCAG GGGAGCAAGC AGAGATGCCC TCGCGTACAA
          AACCCCTCAG GGGGGCTGCA GAGGCAGCCC CAGTGAAACA CCTTGGGCGA
          AGGCAGCGGA GGGAGCGCAT CC-GCCCGTG CCCTGGCCAT GCACACAACA
          TGTGCATGTC ACAACCATTT GTCTGCATGA ATGAGAACAC A-GAGCATGA
          GCCAGCGGTG AAGGTGAAAA GAACACACCC AGAGGGAAGA GCGTGCTCTT
          CGGATCAGTT CTGAGAAACA ACGGAGGAAA ATATTAAAAC AAACTACCCA
          TCAAAAAA-C CTCCAAAGGA CCACCCCTGC AGAAAGCAAA CCACCACGTA
          CTCCAGGGAA TCCAGGCTGG CCGGGGGGAC CACGTTCTCC TTTCAAGCCA
          GCTGTACCCT AATTTTTGGA AAGTATAAGT GTACTTCTTG CCTGGCTGGC
          AAGACAGAAC ACATCATCCT CTCTGAATAT TTTGTAACTG GGATTTAGCA
          CAGGTATCTG TCATGTTGAC GAAAGTGGAT TATTTCTACT GAGTTCAATG
          GAAACAGAAC TAGGTTCCTT GTGGAATAGC ACATGGAAAT CACAGCTACC
          GTGCAATGCA GCTGACTGGA ACATGTGGGC CATGTTTCCA GTAGTGGATC
          TGGGAGCAGA TGTGAGCTCC ACATTCAGCT CTGTACCCAG ACCAGCTGAA
          CTCTTATCAG TGCAAGGTTT TGAAGCATTA GTTTCCACAA GAGCAGAAAG
          ATGCTGCAAC AGACTTGAAT CTTGTCTTAA CCATTTCCAC TTGGATGACT
          GTGCAGCTGA AGATTATATT TCCAACTACG GCATAGGATT TGACCCGGCA
          GAGAATGAAT TTGACTATGG CTTATGCAAT GAAGTAGTTA ACGTAGTCTG
          CTCGCCTAAA CCTGATGCTT TCAACCCATG CGAAGATATC ATGGGATACA
          ACGTTCTGAG AGTCCTGATA TGGTTCATCA ACATCCTCGC TATTACTGGG
          AACACCGTGG TCCTCATTAT TTTAATAAGC AGCCAGTACA AGCTCACTGT
          TCCTCGCTTT CTCATGTGCA ATCTGGCCTT TGCAGACCTC TGCATCGGGA
          TCTACCTGCT GCTCATCGCC TCGGTGGACG CCCGCACCAG CGGGCACTAC
          TACAACCACG CCATAGACTG GCAAGGAAGA ATGTCTTTAT AGCATGTGCC
          AAACGGTTTT AAATCTCGTC CTAAACTAAT TGGTATCGTA CCGGGTTCCG
          TCGTTCACTG ACCAAATGTA AGCTGTGTAA GTTCCAGTGC TTGCTGATTT
          TAGGTGATTA TGGATA---- TTCTTTCTTA ATGAAAATAT CGCTGCGTGG
          GGGGGGG--- TTGGCCCCTG GCTTGTTTGA ACTTTATCAA GACTCTTTGT
          AAATCGTTGG TACTTCAATC ATGCTTTCCC TGAGCTCCCC CGGGCTCGGG
          ATCGGGATGC TCCGAGCCCG TCTGTGAGCA TGCTTTGCTG CTGCCCAGCT
          GTACCCGAAA GTTAGGCCTC CTGGCTCCAA TGTTGCTGTT GTCTAGAGAT
          CTCTCTCTCT ----GCAGGT TACCACCAAT CCTAACACCA TCTCCCCCAT
          CAGCTTATCC AACAGTCACT ACGGTGTGGC AGGACAATGA CAGATACCAT
          CCAAAGCCAG TTTTGCACAT GGTTTCATCA GAGCATTCAA CAGACCTCAA
          TGAGAATTAT AATAAATCAA CAGAACCTTC AGGGAAGAAT GAACCCAGCG
          AACACGCGGA GAAGAGGCTG GAGCGCAACT TAAGTTTTGA GATCAAGAAG
          GTACCTCTTC AGGAGGGACC ACGAAGCTTT GATGGGAACT CCCTGTTGAA
          CAGGGGACAT GCAATTAAAA TTAAGCCTGT GTCATCCTGT GTAATTGATA
          AGAGCTTTAA ACCACAGGAA CAGATTTCAG GGGATTCATT TGTAGATGCT
          TCTCAAAACT CATGTATGGA ATACAGCGTG CCACAGTCTA ACACAGCCTT
          AATACCTTCA CCAGAAAGTC TGCAGAGTCA GCAGGTGTCT GATACCCCAC
          CCAGACCAGA TCGTCTGCCT CTGACAGAGA AGGGACACGC CACGTGGTCA
          CTACATGGGC CTGAAAATGC ACTGCGTACG TCCGTGTCTG AAGAGTTGTC
          TTCAGACACC TTGTGTCATG GTGTTCAAAC TCTCTCTCTA GCATCAAACA
          CCCCAGTTGA ACATCCTTCC AGTGATAATG TTGATCATAC TCCTCTTTCT
          GTTCGAGCAC CCCTCTGTTT TACTAATCCT CTCCATTCAG ATGATTCTGA
          CACGGATGAG ATGAACTTTG ACGGAGCCAT GAGCAAAAGC GCGTCCAATG
          TGTCAACCTC AAGTGCCACA GTCTCTGCTG CCGTTTACAG ACAAAGATTC
          TAATGTCAGA GGAGCAGCTG TTCACCTGCT GCAGTTCTTG GCTTCAAAAA
          TAAAAGCGGA ACAGATTGCT CCATTTTTTC CTTTGGTAAG TGCCCATCTC
          TCTAGTGCCA TGACTCATAT CAGTGAGGGA ATTCAGGAAG ATTCATTGAA
          AATCTTGGAC GTTTTATTGG AAGCATACCC AGCTCTTCTT ACAGACCGCA
          GCGTTATATT GTTGAAGAAT TTTGTAGAGC TTATTTCTCA CCAGCAACTC
          TCAAAAAGAC TGAAAAGCAG GGACAAACTT TCCTGGATGC TCTCTGTTAA
          CCCGAATCGC AGAGTAACTT CTCAGCAGTG GAGGTTGAAT GTACTTACCA
          GGCTCAAGAA GTTTCTCCAA GCAGTGGTTG ACGGATCCAG TGGTACAGAG
          GATGAAGGGC TTCAAGAGCA GAAGGACAAC TCTCATTCTG TGAGGAACCC
          AATATGTATT AGTTGGAAGT TCCATGCAAA TAATCAGCAA CATATACAAC
          TGTTTGAAAG TGGTGGCTTA CGACCAA
A_stri033 CTCCAGCCAC GGGACAGAAC AAAAGTTGCA ACAGTGATGA TGCTTTATCT
          TCCACAATTT ACTCCAGCAA CACTTCCGTG GATGCCAATA ATGAAATCTG
          CTTCAAAGAG GCCTGAAAAG AAGATTTTTC TCTTTTCAAA TTCTGAGTCA
          CTGATTTTGA AACTG----- ---------- ---------- ----------
          --GCCAACTC ATTGCATTTG TGAGTGTGGT TTAACTAAAA CCACCTAAGG
          CTGATAATGT CATCATGAAC TCTCACATTC AAAA-TGAAG CTAAAACCTT
          AGCTAAGCCC CATGTCTGAA TGCAGCTTTC CAGTTCATTC AGAGCAGCAT
          AGCACTCAGC ATTTTCCCTC CAACAACA-- ---------- --GAAAACCC
          CTTTCTGGCC TCCCGGAACA TTGCTGCATG GAATACACTG TCAATCCTAC
          TGCAAACTTA TTTAAGAGAC AATAGGAGCC AAGGGCAAGG TTGGTGGGCG
          CTGGAAGTAA AGAAGCAGGC AGGATGGCCT TTAGTGGTGT GCTGAACCCC
          TGCTGGTCTC CTCTTTCCTC CTTCACCGAT CACTTGTGTT CTCATGCCTT
          GATGATAACA AAAATCGCAT CAGCCTGGAT TGGCTATTGC TGCTGCTTTT
          ---CTTCCTG GAGGGGTCTG GTGGCTTCCT CAGTCAAGGG G-AAGCAAGT
          TCCCTGTGGA ACTGGGATGA CTCCTTGCTG GCATCTTCAA TTCCTGCTGA
          GCATGTACCT TATCCCCCTT ATATGAGTTG GCACGACATA TGCAGGAGTT
          CACTCAGGTT CACATGAGAA TGATGGCTCA GAGTTTTCAG AATATCAGTG
          TTACTGCTGC AAATCCAGTA CCCTTCATCA ATGGCCTACC CTTTGAGCCT
          GCCCTCTTCT CACACGTGTC ACATGCTGCA TATGACTGCA ATCCAGAAGT
          GGAAAACTTC AAGGAAACTA TTCAGCAGTT GGAAGGTCGC CTGGTAAGAC
          AGGATCACCA AATCAGGGAA CTCATCGCTA AAATGGAGAC TCAGAACACT
          CACATGGCGG AACTCAGACG TACTATCCGA AATTTGGAGG GAAAGATTAC
          GGAAATGGAG GCCCAGCAAT GTAACGGTAT TTATATCTGG AAGATTGAGA
          ACTTCAGCGG ACTGCAGAAA GCCCAGGAAG AAGAGAGACC CGTAGTGATG
          CACAGCCCTG GCTTCTATAC GGGGAAGCCT GGCTACAAGC TGTGCCTGCG
          CCTGCATATC CAGTTACCAA ATGCTCAGCG CTGCGCTAAT TTTATCCAGT
          TACCTCCCTG GTCTCCTCTT GGAGGGTGTG AAAGGTGCTT CTTTCTTCTG
          CTTTGGATTT ACTTGGATCA TTCTAGCACT GCCAGTGCTT TCTCGAAGAT
          GTTTGAGTAA CTTTCCAATT GTACTATAAA ACTGTGCTGT GCTCAATTGG
          AGGATTGAAC ATTTGCTGTG TGGTGAGTGT GAGGAACCAT CTGATGGTCC
          CCTCTGGAGG AGAAAGAAGA TTCTTT---- ---------A GAGAGACATT
          TTTAGATGCA GTCATTGACT TTTAGAATTC TACTTCTTTT GGGTTTTTGG
          ATTTTTGT-- -CCCTCCAAA GGTGGAGAAA CCACCATCCA AGGTAAGGAG
          AGATCTAAGG AGCCTAAGCT ATGGCTCGTG CAGCAAAAGC TATAGGGTGA
          CTCACCTGAG ATACAGCCTT AGCTGGAGTC ACCGTACTTT CCAGAGCTCT
          GTGCTGAAGA GCAGCTCTCA GTGAAGCATT GTTCTCCCTC TGCAGGGCTG
          GATGGACTGG CTGAGCGCTG TGCCCACCCT AAGTGTACAT GTATCTTCAT
          AAATGCAGAG CACCAATGTT ATATTGCAAT GTTAAGGTTG CATTTGGTAA
          AAGTCCATGC CTCATTTCCC TCCAAATCCT ATCATTATGT CCCACATACA
          CTAAGAGCCG TAAGCAAAAT AAATGTATTT TTGAGAGCCC ACTACACAAC
          ACAAGGTGTC AGTT--CAAT CTCAATCTGT GATTTTATTA CTAAAACAGA
          ACAATACAAC ATTGTACAGG TTGGCAGTAC CACAGTACTT TTCCGCTCGA
          CTGAGGCTCC CTTTAAAAGC TCTTTGAAAA TAAA---TAC TTAGACCTGT
          ACA-TACAAA TCCTAAAGTG AGACACAGAG AAATCATATC ACACTTAAGC
          ACTACTTGAG CAGCCAAGCA GCTCATGCTA CCTCTTCCAG ATACATTTTA
          CCATGCCATC ATGGGTGTTG CCTTCTCTTG GATCATGGCC TTGGCGTGTG
          CAGCTCCCCC ACTTTTTGGC TGGTCCAGGT AGGGAAGGCA CTGG-CCCAA
          CATCGGAGTC -GGGGAGCCT GGCTGTTGGC TCAGCTGTGG CTTCCAGCCG
          GTCTCCTCTG CTGGGTGCTG AT-CGCTGGG CTCACCTTGC AGGTACATTC
          CCGAGGGCAT GCAGTGCTCA TGCGGGATTG ACTATTACAC TCTGAAGCCA
          GAGGTCCTAG ATGCTGCCTA TTGTTTTAGG TAATTATGCC TCCACATTCA
          ATATTCTTTC AC-GTCCTAC CGTCCTGGGA GGTGTCATGC AGTTGTTTGT
          CATGTTTCTT TACAGTTGGC ATTTACACAG AATGCAGACC CTCGCTCTCA
          GAG------- ---------- -----GTTGC TGCGTGGCAG TCTCCAGTCC
          CACAGAGA-G GGGGCAGATT GCTGTGACCT TAGA--GCAG AAGCTCAGTT
          CCATCTGGGA TGGTTACCAG ATGCATCAGC CCCATACTTA CGGCCAAATT
          AT-CACTTTC ACTTTGCTCA CCTACTCAGA GAGTCTCCTC TGTAGGACCT
          GGAGAAAAGC ACTTGACTAG TCCTCCAGGG AAACTGTTCA CTTT----GT
          ATGAGCATGT CCTGCCATGT CTAAGCATCC AATTTCAGTT GCAGCATAAG
          CTACTACTGA TTTGATTTTG TTGAGAATTT TTGTGCCTCA GACTTGCCTG
          CCTGTAAAGG ATCATTCAGG GAGCAAGCGC CTGGATTATT TTTATTCCCT
          GTGTTGTCAG TGTTGGGTTA AGTGAGTGTG CGGTTAGGAA GAGTAGGGTG
          ATGGGGGGGA ATTTTATGAC TGTTGACAGG AGGAGACTGG TGGTTAGTGA
          GGATCCTTGA AGGACCTCTG GGAATCAAAA GTGGAATGGG GCTAAGCCTA
          GTTTGATTGC AATAGCTGTG GTTAGTACTG TGGATGAGGC TGGGTGTGTT
          AGCTGGGTGA TATCTCACTG TCCGGTGTGT CATGCGTTGG TTATGCTGGA
          GAATAGTACT AGGGTTGAGG CGGCTGCTTG GACTAGGAAG TATTTAGTTG
          CTGCCTCGAT TGCTCGGGGG TGATGGGATT TTGAGATTAG GGGGAGAATG
          GCTAGTGTGT TGATTTCAAG GCCAGTTCAG GCCATAACTC AGTGGTTGCT
          TGAAATTGTA ATGGTTGTTC CTAGAATTAG GCTAATGGTG AAGATTAGTT
          TTGCTTTGGA GACTGAGGAT CATTAATGGG ACTGGGTCTG TTTCTGGTGC
          CCCAGGTGGC CTCTTCCTTG CTGTGCTTCT AAGAACTGCA TTTTGTACTC
          TGGAAGACAG CATTAAATTT TTCCCTTTTT T-GAACTGGT TGGTTGACAC
          AG-------- -----TCTAA ATGTGCGCCA GAGGATGAAC CTTGCTGTCT
          GGCACCAGTA ACTGGCTCCA AGGAGAAGTC TCACCCCATT TCCCTCATAC
          ATTGGAGAAT ATGAAGGAGC TTAACCCCAC TGAACCAGGC TCTTATTCTA
          ATTCTT-ATC TACAAGACCT CAAACATCAA GAAAGCAGGA GCTTGGGGTG
          TTTTACAGTT TCAGATTGCA AGTGGAATTT GGGTATCACT TTTCAGCTTG
          ATGGTATCTC CCATAACTAA GAAGGTTGTA GCAGTGCAAA CAACCTGG-A
          AAAACAGAGA CCACATTTGC AACCCCACTT CTTCAAAAAG GTTTTCTCAT
          TTACATTGCG TTCACTCGAG CCTAATTCTC TATGCAACCT GTCACAAGAC
          TTTCCCTTAC CGACACTTCC TGGGATTTAT TTTCTT-ACT CCTCCACTGC
          TACCCT--AC CCCTACCTTG CTCGGCAAGA GTATTCATCA CCCCCATCCC
          AGATCAGAAT CTTTATTACT CACCGGAACA TGAAGAACTT TGAC-TTAAA
          CATCCATCTG GAACCTCAGT ACTGACAAAT TCTGGAAATG CATTTTGCAT
          TTTTGAAGTG GAGACAAGAA GCAAAGTGAT GAAAAACATG CAACAGAAGA
          AAAGGCCTCA GTTGCAGAAG AGGGACACGA GAGACATCTT GCTGTATCCT
          CACTGGTCTG CCTCCCAAAC GGGAACAGTT TTACATTCCT CTTGGGAAGG
          GGACACGGGG AAGGGCTCAG GGGAGCAAGC AGAGATGCCC TCGCGTACAA
          AACCCCTCAG GGGGGCTGCA GAGGCAGCCC CAGTGAAACA CCTTGGGCGA
          AGGCAGCGGA GGGAGCGCAT CCCGCCCGTG CCCTGGCCAT GCACACAACA
          TGTGCATGTC ACAACCATTT GTCTGCATGA ATGAGAACAC A-GAGCACGA
          GCCAGCGGTG AAGGTGAAAA GTACACACCC AGAGGGAAGA GCGTGCTCTT
          CGGATCAGTT CTGAGAAACA ACGGAGGAAA ACATTAAAAC AAACTACCCA
          TCAAAAAA-C CTCCAAAGGA CCACCCCTGC AGAAAGCAAA CCACCACGTA
          CTCCAGGGAA TCCAGGCTGG CCAGGGGGAC CACGTTCTCC TTTCAAGCCA
          GCTGTACCCT AATTTTTGGA AAGTATAAGT GTACTTCTTG CCTGGCTGGC
          AAGACAGAAC ACATCATCCT CTCTGAATAT TTTGTAACTG GGATTTAGCA
          CAGGTATCTG TCATGTTGAC GAAAGTGGAT TATTTCTACT GAGTTCAATG
          GAAACAAAAC TAGGTTCCTT GTGGAATAGC ACATGGAAAT CACAGCTACC
          GTGCAATGCA GCTGACTGGA ACATGTGGGC CATGTTTCCA GTAGTGGATC
          TGGGAGCAGA TGTGAGCTCC ACATTCAGCT CTGTACCCAG ACCAGCTGAA
          CTCTTATCAG TGCAAGGTTT TGAAGCATTA GTTTCCACAA GAGGAGAAAG
          A---CGCAAC AGACTTGAAT CTTGTCTTAA CCATTTCCAC TTGGATGACT
          GTGCAGCTGA AGATTATATT TCCAACTACG GCATAGGATT TGACCCGGCA
          GAGAATGAAT TTGACTATGG CTTATGCAAT GAAGTAGTTA ACGTAGTCTG
          CTCGCCTAAA CCTGATGCTT TCAACCCATG CGAAGATATC ATGGGATACA
          ACGTTCTGAG AGTCCTGATA TGGTTCATCA ACATCCTCGC TATTACTGGG
          AACACCGTGG TCCTCATTAT TTTAATAAGC AGCCAGTACA AGCTCACTGT
          TCCTCGCTTT CTCATGTGCA ATCTGGCCTT TGCAGACCTC TGCATCGGGA
          TCTACCTGCT GCTCATCGCC TCGGTGGACG CCCGCACCAG CGGGCACTAC
          TACAACCACG CCATAGACTG GCAAGGAAGA ATGTCTTTAT AGCATGTGCC
          AAACGGTTTT AAATCTCGTC CTAAACTAAT TGGTATCGTA CCGGGTTCCG
          TCGTTCACTG ACCAAATGTA AGCTGTGTAA GTTCCAGTGC TTGCTGATTT
          TAGGTGATTA TGGATA---- TTCTTTCTTA ATGAAAATAT CGCTGCGTGG
          GGGGGGG--- TTGGCCCCTG GCTTGTTTGA ACTTTATCAA GACTCTTTGT
          AAATCGTTGG TACTTCAATC ATGCTTTCCC TGAGCTCCCC CGGGCTCGGG
          ATCGGGATGC TCCGAGCCCG TCTGTGAGCA TGCTTTGCTG CTGCCCAGCT
          GTACCCGAAA GTTAGGCCTC CTGGCTCCAA TGTTGCTGTT GTCTAGAGAT
          CTCTCTCTCT ----GCAGGT TACCACCAAT CCTAACACCA TCTCCCCCAT
          CAGCTTATCC AACAGTCACT ACGGTGTGGC AGGACAATGA CAGATACCAT
          CCAAAGCCAG TTTTGCACAT GGTTTCATCA GAGCATTCAA CAGACCTCAA
          TGAGAATTAT AATAAATCAA CAGAACCTTC AGGGAAGAAT GAACCCAGCG
          AACACGCGGA GAAGAGGCTG GAGCGCAACT TAAGTTTTGA GATCAAGAAG
          GTACCTCTTC AGGAGGGACC ACGAAGCTTT GATGGGAACT CCCTGTTGAA
          CAGGGGACAT GCAATTAAAA TTAAGCCTGT GTCATCCTGT GTAATTGATA
          AGAGCTTTAA ACCACAGGAA CAGATTTCAG GGGATTCATT TGTAGATGCT
          TCTCAAAACT CATGTATGGA ATACAGCGTG CCACAGTCTA ACACAGCCTT
          AATACCTTCA CCAGAAAGTC TGCAGAGTCA GCAGGTGTCT GATACCCCAC
          CCAGACCAGA TCGTCTGCCT CTGACAGAGA AGGGACACGC CACGTGGTCA
          CTACATGGGC CTGAAAATGC ACTGCGTACG TCCGTGTCTG AAGAGTTGTC
          TTCAGACACC TTGTGTCACG GTGTTCAAAC TCTCTCTCTA GCATCAAACA
          CCCCAGTTGA ACATCCTTCC AGTGATAATG TTGATCATAC TCCTCTTTCT
          GTTCGAGCAC CCCTCTGTTT TACTAATCCT CTCCATTCAG ATGATTCTGA
          CACGGATGAG ATGAACTTTG ACGGAGCCAT GAGCAAAAGC GCGTCCAATG
          TGTCAACCGC AAGTGCCACA GTCTCTGCTG CCGTTTACAG ACAAAGATTC
          TAATGTCAGA GGAGCAGCTG TTCACCTGCT GCAGTTCTTG GCTTCAAAAA
          TAAAAGCGGA ACAGATTGCT CCATTTTTTC CTTTGGTAAG TGCCCATCTC
          TCTAGTGCCA TGACTCATAT CAGTGAGGGA ATTCAGGAAG ATTCATTGAA
          AATCTTGGAC GTTTTATTGG AAGCATACCC AGCTCTTCTT ACAGACCGCA
          GCGTTATATT GTTGAAGAAT TTTGTAGAGC TTATTTCTCA CCAGCAACTC
          TCAAAAAGAC TGAAAAGCAG GGACAAACTT TCCTGGATGC TCTCTGTTAA
          CCCGAATCGC AGAGTAACTT CTCAGCAGTG GAGGTTGAAT GTACTTACCA
          GGCTCAAGAA GTTTCTCCAA GCAGTGGTTG ACGGATCCAG TGGTACAGAG
          GATGAAGGGC TTCAAGAGCA GAAGGACAAC TCTCATTCTG TGAGGAACCC
          AATATGTATT AGTTGGAAGC TCCATGCAAA TAATCAGCAA CATATACAAC
          TGTTTGAAAG TGGTGGCTTA CGACCAA
A_stri034 CTCCAGCTAC GGGACAGAAC AAAAGTTGCA ACAGTGATGA TGCTTTATCT
          TCCACAATTT ACTCCAGCAA CACTTCCGTG GATGCCAATA ATGAAATCTG
          CTTCAAAGAG GCCTGAAAAG AAGATTTTTC TCTTTTCAAA TTCTGAGTCA
          CTGATTTTGA AACTG----- ---------- ---------- ----------
          --GCCAACTC ATTGCATTTG TGACTGTGGT TTAACTAAAA CCACCTAAGG
          CTGATAATGT CATCATGAAC TCTCACATTC AAAA-TGAAG CTAAAACCTT
          AGCTAAGCCC CATGTCTGAA TGCAGCTTTC CAGTTCATTC AGAGCAGCAT
          AGCACTCAGC ATTTTCCCTC CAACAACA-- ---------- --GAAAACCC
          CTTTCTGGCC TCCCGGAACA TTGCTGCATG GAATACACTG TCACTCCTAC
          TGCAAACTTA TTTAAGAGAC AATAGGAGCC AAGGGCAAGG TTGGTGGGCG
          CTGGAAGTAA AGAAGCGGGC AGGATGGCCT TTAGTGGTGT GCTGAACCCC
          TGCTGGTCTC CTCTTTCCTC CTTCACCGAT CACTTGTGTT CTCATGCCTT
          GATGATAACA AAAATCGCAT CAGCCTGGAT TGGCTATTGC TGCTGCTTTT
          ---CTTCCTG GAGGGGTCTG GTGGCTTCCT CAGTCAAGGG G-AAGCAAGT
          TCCCTGTGGA ACTGGGATGA CTCCTTGCTG GCATCTTCAA TTCCTGCTGA
          GCATGTCCCT TATCCCCCTT ATATGAGTTG GCACGACATA TGCAGGAGTT
          CACTCAGGTT CACATGAGAA TGATGGCTCA GAGTTTTCAG AATATCAGTG
          TTACTGCTGC AAATCCAGTA CCCTTCATCA ATGGCCTACC CTTTGAGCCT
          GCCCTCTTCT CACACGTGTC ACATGCTGCA TATGACTGCA ATCCAGAAGT
          GGAAAACTTC AAGGAAACTA TTCAGCAGTT GGAAGGTCGC CTGGTAAGAC
          AGGATCACCA AATCAGGGAA CTCATCGCTA AAATGGAGAC TCAGAACACT
          CACATGGCGG AACTCAGACG TACTATCCGA AATTTGGAGG GAAAGATTAC
          GGAAATGGAG GCCCAGCAAT GTAACGGTAT TTATATCTGG AAGATTGAGA
          ACTTCAGCGG ACTGCAGAAA GCCCAGGAAG AAGAGAGACC CGTAGTGATG
          CACAGCCCTG GCTTCTATAC GGGGAAGCCT GGCTACAAGC TGTGCCTGCG
          CCTGCATATC CAGTTACCAA ATGCTCAGCG CTGCGCTAAT TTTATCCAGT
          TACCTCCCTG GTCTCCTCTT GGAGGGTGTG AAAGGTGCTT CTTTCTTCTG
          CTTTGGATTT ACTTGGATCA TTCTAGCACT GCCAGTGCTT TCTCGAAGAT
          GTTTGAGTAA CTTTCCAATT GTACTATAAA ACTGTGCTGT GCTCAATTGG
          AGGATTGAAC ATTTGCTGTG TGGTGAGTGT GAGGAACCAT CTGATGGTCC
          CCTCTGGAGG AGAAAGAAGA TTCTTT---- ---------A GAGAGACATT
          TTTAGATGCA GTCATTGACT TTTAGAATTC TACTTCTTTT GGGTTTTTGG
          ATTTTTGT-- -CCCTCCAAA GGTGGAGAAA CCACCATCCA AGGTAAGGAG
          AGATCTAAGG AGCCTAAGCT ATGGCTCGTG CAGCAAAAGC TATAGGGTGA
          CTCACCTGAG ATACAGCCTT AGCTGGAGTC ACCGTACTTT CCAGAGCTCT
          GTGCTGAAGA GCAGCTCTCA GTGAAGCATT GTTCTCCCTC TGCAGGGCTG
          GATGGACTGG CTGAGCGCTG TGCCCACCGT AAGTGTACAT GTATCTTCAT
          AAATGCAGAG CACCAATGTT ATATTGCAAT GTTAAGGTTG CCTTTGGTAA
          AAGTCCATGC CTCATTTCCC TCCAATTCCT ATCATTATGT CCCACATACA
          CTAAGAGCTG TAAGCAAAAT AAATGTATTT TTGAGAGCCC ACTACACAAC
          ACAAGGTGTC AGTT--CAGT CTCAATCTGT GATTTTATTA CTAAAACAGA
          ACAATATAAC ATTGTACAGG TTGGCAGTAC CACAGTACTT TTCCGCTCGA
          CTGAGGCTCC CTTTAAAAGC TCTTTGAAAA TAAA---TAC TTAGACCTGT
          ACA-TACAAA TCCTAAAGTG AGACACAGAG AAATCATATC ACACTTAAGC
          ACTACTTGAG CAGCCAAGCA GCTCATGCTA CCTCTTCCAG ATCCATTTTA
          CCATGCCATC ATGGGTGTTG CCTTCTCTTG GATCATGGCC TTGGCGTGTG
          CAGCTCCCCC ACTTTTTGGC TGGTCCAGGT AGGGAAGGCA CTGG-CCCAA
          CATCGGAGTG -GGGGAGCCT GGCTGTTGGC TCAGCTGTGG CTTCCAGCCG
          GTCTCCTCTG CTGGGTGCTG AT-CGCTGGG CTCACCTTGC AGGTACATTC
          CCGAGGGCAT GCAGTGCTCA TGCGGGATTG ACTATTACAC TCTGAAGCCA
          GAGGTCCTAG ATGCTGCCTA TTGTTTTAGG TAATTATGCC TCCACATTCA
          ATATTCTTTC AC-ATCCTAC CGTCCTGGGA GGTGTCATGC AGTTGTTTGT
          CATGTTTCTT TACAGTTGGC ATTTACACAG AATGCAGACC CTCGCTCTCA
          GAG------- ---------- -----GTTGC TGCGTGGCAG TTTCCAGTCC
          CACAGAGA-G GGGGCAGATT GCTGTGACCT TAGA--GCAG AAGCTCAGTT
          CCATCTGGGA TGGTTACCAG ATGCATCAGC CCCATACTTA CGGCCAAATT
          AT-CACTTTC ACTTTGCTCA CCTACTCAGA GAGTCTCCTC TGTAGGACCT
          GGAGAAAAGC ACTTGACTAG TCCTCCAGGG AAACTGTTCA CTTT----GT
          ACGAGCATGT CCTGCCATGT CTAAGCATCC AATTTCAGTT GCAGCATAAG
          CTACTACTTA TGTGATTTTG TTGAGAATTT TTGTGCCTCA GACTTGCCTG
          CCTGTAAAGG ATCATTCAGG GAGCAAGCGC CTGGATTATT TTTATTCCCT
          GTGTTGTCAG TGTTGGGTTA AGTGAGTGTG CGGTTAGGAA GAGTAGGGTG
          ATGGGGGGGA ATTTTATGAC TGTTGACAGG AGGAGACTGG TGGTTAGTGA
          GGATCCTTGA AGGACCTCTG GGAATCAAAA GTGGAATGGG GCTAAGCCTA
          GTTTGATTGC AATAGCTGTG GTTAGTACTG TGGATGAGGC TGGGTGTGTT
          AGCTGGGTGA TATCTCACTG TCCGGTGTGT CATGCGTTGG TTATGCTGGA
          GAATAGTACT AGGGTTGAGG CGGCTGCTTG GACTAGGAAG TATTTAGTTG
          CTGCCTCGAT TGCTCGGGGG TGATGGGATT TTGAGATTAG GGGGAGAATG
          GCTAGTGTGT TGATTTCAAG GCCAGTTCAG GCCATAACTC AGTGGTTGCT
          TGAAATTGTA ATGGTTGTTC CTAGAATTAG GCTAATGGTG AAGATTAGTT
          TTGCTTTGGA GACTGAGGAT CATTAATGGG ACTGGGTCTG TTTCTGGTGC
          CCCAGGTGGC CTCTTCCTTG CTGTGCTTCT AAGAACTGCA TTTTGTACTC
          TGGAAGACAG CATTAAATTT TTCCCTTTTT T-GAACTGGT TGGTTGACAC
          AG-------- -----TCTAA ATGTGCGCCA GAGGATGAAC CTTGCTGTCT
          GGCACCAGTA ACTGGCTCCA AGGAGAAGTC TCACCCCATT TCCCTCATAC
          ATTGGAGAAT ATGAAGGAGC TTAACCCCAC TGAACCAGGC TCTTATTCTA
          ATTCTT-ATC TACAAGACCT CAAACATCAA GAAAGCAGGA GCTTGGGGTG
          TTTTACAGTT TCAGATTGCA AGTGGAATTT GGGTATCACT TTTCAGCTTG
          ATGGTATCTC CCATAACTAA GAAGGTTGTA GCAGTGCAAA CAACCTGG-A
          AAAACAGAGA CCACATTTGC AACCCCACTT CTTCAAAAAG GTTTTCTCAT
          TTACATTGCG TTCACTCGAG CCTAATTCTC TATGCAACCT GTCACAAGAC
          TTTCCCTTAC CGACACTTCC TGGGATTTAT TTTCTT-ACT CCTCCACTGC
          TACCCT--AC CCCTACCTTG CTCGGCAAGA GTATTCATCA CCCCCATCCC
          AGATCAGAAT CTTTATTACT CACCGGAACA TGAAGAACTT TGAC-TTAAA
          CATCCATCTG GAACCTCAGT ACTGACAAAT TCTGGAAATG CATTTTGCAT
          TTTTGAAGTG GAGACAAGAA GCAAAGTGAT GAAAAACATG CAACAGAAGA
          AAAGGCCTCA GTTGCAGAAG AGGGACACGA GAGACATCTT GCTGTATCCT
          CACTGGTCTG CCTCCCAAAC GGGAACAGTT TTACATTCCT CTTGGGAAGG
          GGACACGGGG AAGGGCTCAG GGGAGCAAGC AGAGATGCCC TCGCGTACAA
          AACCCCTCAG GGGGGCTGCA GAGGCAGCCC CAGTGAAACA CCTTGGGCGA
          AGGCAGCGGA GGGAGCGCAT CCCGCCCGTG CCCTGGCCAT GCACACAACA
          TGTGCATGTC ACAACCATTT GTCTGCATGA ATGAGAACAC A-GAGCACGA
          GCCAGCGGTG AAGGTGAAAA GTACACACCC AGAGGGAAGA GCGTGCTCTT
          CGGATCAGTT CTGAGAAACA ACGGAGGAAA ACATTAAAAC AAACTACCCA
          TCAAAAAA-C CTCCAAAGGA CCACCCCTGC AGAAAGCAAA CCACCACGTA
          CTCCAGGGAA TCCAGGCTGG CCGGGGGGAC CACGTTCTCC TTTCAAGCCA
          GCTGTACCCT AATTTTTGGA AAGTATAAGT GTACTTCTTG CCTGGCTGGC
          AAGACAGAAC ACATCATCCT CTCTGAATAT TTTGTAACTG GGATTTAGCA
          CAGGTATCTG TCATGTTGAC GAAAGTGGAT TATTTCTACT GAGTTCAATG
          GAAACAGAAC TAGGTTCCTT GTGGAATAGC ACATGGAAAT CACAGCTACC
          GTGCAATGCA GCTGACTGGA ACATGTGGGC CATGTTTCCA GTAGTGGATC
          TGGGAGCAGA TGTGAGCTCC ACATTCAGCT CTGTACCCAG ACCAGCTGAA
          TTCTTATCAG TGCAAGGTTT TGAAGCATTA GTTTCCACAA GAGGAGAAAG
          ATGCTGCAAC AAACTTCAAT CTTGTCTTAA CCATTTCCAC TTGGATGACT
          GTGCAGCTGA AGATTATATT TCCAACTACG GCATAGGATT TGACCCGGCA
          GAGAATGAAT TTGACTATGG CTTATGCAAT GAAGTAGTTA ACGTAGTCTG
          CTCGCCTAAA CCTGATGCTT TCAACCCATG CGAAGATATC ATGGGATACA
          ACGTTCTGAG AGTCCTGATA TGGTTCATCA ACATCCTCGC TATTACTGGG
          AACACCGTGG TCCTCATTAT TTTAATAAGC AGCCAGTACA AGCTCACTGT
          TCCTCGCTTT CTCATGTGCA ATCTGGCCTT TGCAGACCTC TGCATCGGGA
          TCTACCTGCT GCTCATCGCC TCGGTGGACG CCCGCACCAG CGGGCACTAC
          TACAACCACG CCATAGACTG GCAAGGAAGA ATGTCTTTAT AGCATGTGCC
          AAACGGTTTT AAATCTCGTC CTAAACTAAT TGGTATCGTA CCGGGTTCCG
          TCGTTCACTG ACCAAATGTA AGCTGTGTAA GTTCCAGTGC TTGCTGATTT
          TAGGTGATTA TGGATA---- TTCTTTCTTA ATGAAAATAT CGCTGCGTGG
          GGGGGGGGG- TTGGCCCCTG GCTTGTTTGA ACTTTATCAA GACTCTTTGT
          AAATCGTTGG TACTTCAATC ATGCTTTCCC TGAGCTCCCC CGGGCTCGGG
          ATCGGGATGC TCCGAGCCCG TCTGTGAGCA TGCTTTGCTG CTGCCCAGCT
          GTACCCGAAA GTTAGGCCTC CTGGCTCCAA TGTTGCTGTT GTCTAGAGAT
          CTCTCTCTCT ----GCAGGT TACCACCAAT CCTAACACCA TCTCCCCCAT
          CAGCTTATCC AACAGTCACT ACGGTGTGGC AGGACAATGA CAGATACCAT
          CCAAAGCCAG TTTTGCACAT GGTTTCATCA GAGCATTCAA CAGACCTCAA
          TGAGAATTAT AATAAATCAA CAGAACCTTC AGGGAAGAAT GAACCCAGCG
          AACACGCGGA GAAGAGGCTG GAGCGCAACT TAAGTTTTGA GATCAAGAAG
          GTACCTCTTC AGGAGGGACC ACGAAGCTTT GATGGGAACT CCCTGTTGAA
          CAGGGGACAT GCAATTAAAA TTAAGCCTGT GTCATCCTGT GTAATTGATA
          AGAGCTTTAA ACCACAGGAA CAGATTTCAG GGGATTCATT TGTAGATGCT
          TCTCAAAACT CATGTATGGA ATACAGCGTG CCACAGTCTA ACACAGCCTT
          AATACCTTCA CCAGAAAGTC TGCAGAGTCA GCAGGTGTCT GATACCCCAC
          CCAGACCAGA TCGTCTGCCT CTGACAGAGA AGGGACACGC CACGTGGTCA
          CTACATGGGC CTGAAAATGC ACTGCGTACG TCCGTGTCTG AAGAGTTGTC
          TTCAGACACC TTGTGTCACG GTGTTCAAAC TCTCTCTCTA GCATCAAACA
          CCCCAGTTGA ACATCCTTCC AGTGATAATG TTGATCATAC TCCTCTTTCT
          GTTCGAGCAC CCCTCTGTTT TACTAATCCT CTCCATTCAG ATGATTCTGA
          CACGGATGAG ATGAACTTTG ACGGAGCCAT GAGCAAAAGC GCGTCCAATG
          TGTCAACCGC AAGTGCCACA GTCTCTGCTG CCGTTTACAG ACAAAGATTC
          TAATGTCAGA GGAGCAGCTG TTCACCTGCT GCAGTTCTTG GCTTCAAAAA
          TAAAAGCGGA ACAGATTGCT CCATTTTTTC CTTTGGTAAG TGCCCATCTC
          TCTAGTGCCA TGACTCATAT CAGTGAGGGA ATTCAGGAAG ATTCATTGAA
          AATCTTGGAC GTTTTATTGG AAGCATACCC AGCTCTTCTT ACAGACCGCA
          GCGTTATATT GTTGAAGAAT TTTGTAGAGC TTATTTCTCA CCAGCAACTC
          TCAAAAAGAC TGAAAAGCAG GGACAAACTT TCCTGGATGC TCTCTGTTAA
          CCCGAATCGC AGAGTAACTT CTCAGCAGTG GAGGTTGAAT GTACTTACCA
          GGCTCAAGAA GTTTCTCCAA GCAGTGGTTG ACGGATCCAG TGGTACAGAG
          GATGAAGGGC TTCAAGAGCA GAAGGACAAC TCTCATTCTG TGAGGAACCC
          AATATGTATT AGTTGGAAGC TCCATGCAAA TAATCAGCAA CATATACAAC
          TGTTTGAAAG TGGTGGCTTA CGACCAA
A_text035 CTCCAGCCAC GGGACAGAAC AAAAGTTGCA ACAGTGATGA TGCTTTATCT
          TCCACAACTT ACTCCAGCAA CACTTCCGTG GATGCCAATA ATGAAATCTG
          CTTCAAAGAG GCCTGAAAAG ATGATTTTTA TTTTTTCAAA TTCTGAGTCA
          CTGATTTTGA AACTG----- ---------- ---------- ----------
          --GCCAACTC ATTGCATTTG TGACTGTGGT TTAACTAAAA CCACCTAAGG
          CTGATAATGT CATCATGAAC TCTCACATTC AAAA-TGAAG CTAAAACCTT
          AGCTAAGCCC CATGTCTGAA TGCAGCTTTC CAGTTCATTC AGAGCAGCAT
          AGCACTCAGC ATTTTCCCTC CAACAACA-- ---------- --GAAAACCC
          CTTTCTGGCC TCCCAGAACA TTGCTGCATG GAATACACTG TCACTCCTAC
          TGCAAACTTA TTTAAGAGAC AATAGGAGCC AAGGGCAAGG TTGGTGGGCG
          CTGGAAGTAA AGAAGCAGGC AGGATGGCCT TTAGTGGTGT GCTGAACCCC
          TGCTGGTCTC CTCTTTCCTC CTTCACCGAT CACTTGTGTT CTCATGCCTT
          GATGATAACA AAAATCGCAT CAGCCTGGAT TGGCTATTGC TGCTGCTTTT
          ---CTTCCTG GAGGGGTCTG GTGGCTTCCT CAGTCAAGGG G-AAGCAAGT
          TCCCTGTGGA ACTGGGATGA CTCCTTGCTG GCATCTTCAA TTCCTGCTGA
          GCATGTCCCT TATCCCCCTG ATATGAGTTG GCACGACATA TGCAGGAGTT
          CACTCAGGTT CACATGAGAA TGATGGCTCA GAGTTTTCAG AATATCAGTG
          TTACTGCTGC AAATCCAGTA CCCTTCATCA ATGGCCTACC CTTTGAGCCT
          GCCCTCTTCT CACACGTGTC ACATGCTGCA TATGACTGCA ATCCAGAAGT
          GGAAAACTTC AAGGAAACTA TTCAGCAGTT GGAAGGTCGC CTGGTAAGAC
          AGGATCACCA AATCAGGGAA CTCATCGCTA AAATGGAGAC TCAGAACACT
          CACATGGCGG AACTCAGACG TACTATCCGA AATTTGGAGG GAAAGATTAC
          GGAAATGGAG GCCCAGCAGT GTAACGGTAT TTATATCTGG AAGATTGAGA
          ACTTCAGCGG ACTGCAGAAA GCCCAGGAAG AAGAGAGACC GGTAGTGATG
          CACAGCCCTG GCTTCTATAC GGGGAAGCCT GGGTACAAGC TGTGCCTGCG
          CCTGCATATC CAGTTACCAA ATGCTCAGCG CTGCGCTAAT TTTATCCAGT
          TACCTCCCTG GTCTCCTCGT GGAGGGTGTG AAAGGTGCTT CTTTCTTCTG
          CTTTGGATTT ACTTGGATCA TTCTAGCACT GCCAGTGCTT TCTTGAAGAC
          ATTTGAGTAA CTTTCCAATT GTACTATAAA ACTGTGCTGC GCTCAATTGG
          AAGATTGAAC ATTTGCTGTG TGGTGAGTGT GAGGAACCAT TTGATGGTCC
          CCTCTGGAGG AGGAAGAAGA TTCTTT---- ---------A GAGAGACATT
          TTTAGATGCA GTCATTGACT TTTAGAATTC TACTCCTTTT GGGTTTTTGG
          ATTTTTGT-- -CCCTCCAAA GGTGGAGAAA CCACCATCCA AGGTAAGGAG
          AGATCTAAGG AGCCTAAGCT ATGGCTCGTG CAGCAAAAGC CATAGAGTGA
          CTCACCTGAG ATACAGCCTT GGCTGGAGTC ACCGTACTTT CCAGAGCTCT
          CTGCTGAAGA GCAGCTCTCA ATGAAGCATT GTTCTCCCTC TGCAGGGCTG
          GATGGACTGG CTGAGCGCTG TGCCCACCCT AAGTGTACAT GTATCTTCAT
          AAATGCAGAG CACCAATGTT ACATTGCAAT GTTAAGGTTG CATTTGGTAA
          AAGTCCATGC CTCATTTCCC TCCAAATCCT ATCATTATGT CCCACATACA
          CTTAGAGCCG TAAGCAAAAT AAATCTATTT TTGAGAGCCC ACT-----AC
          ACAAGGTGTC AGTT--CAGT CTCAATCTGT CATTTTATTA CTAAAACAGA
          ACGATATAAC ATCGTACAGG TTGGCAGTAC CACAGTACTT TTCCGCTCGA
          CTGAGAATCC CTTTAAAAGC TCTTAGAAAA TAAA---TAC TTAGACCTGT
          ACA-TACAAA TCCTAAAGTG AGACAC-GAG AAATCATATC ACACTTAAGC
          ACTACTTGAG CAGCCAAGCA GCTCATGCTA CCTCTTCCAG ATACATTTTA
          CCATGCCATC ATGGGTGTTG CCTTCTCCTG GATCATGGCC TTGGCGTGTG
          CAGCTCCCCC ACTTTTTGGC TGGTCCAGGT AGGGAAGGCA CTGG-CCCAA
          CATCGGAGTG -GGGGAGCCT GGCCGTTGGC TCAGCTGTGG CTTCCAGCCA
          GTCTCCTCTG CTGGGTGCTG AT-TGCTGGG CTCACCTTGC AGGTACATCC
          CCGAGGGCAT GCAGTGCTCA TGCGGGATTG ACTATTACAC TCTGAAGCCA
          GAGGTCCTAG ATGCTGCCTA TTGTTTTAGG TAATTATGCC TCCACATTCA
          ATATTCTTTC AC-GTCCTAC CATCCTGGGA GGTGTCATGC AGTTGTTTGT
          CATGTTTCTT TACAGTGGGC ATTTACACAG AACGCAGACC CTCGCTCTCA
          GAGCCAGGGG G--TGTGTGC AG-AGGTTGC TGCGTGGCAG TCTCCAGTCC
          C--AGAGA-- --------TT GCTGTGACCT TAGA--GCAG AAGCTCAGTT
          CCATCTGGGA TGGTTACCAG ATGCATTAGC CCCATAGTTA TGGCCAAATT
          AT-CACCTTC ACTTTGCTCA CCTACTCAGG GAGTCTCCTC TGTAGGACCT
          GGAGAAAAGC ACTTGACTAG TCCTCCATGG AAACCGTTCA CTTT----GT
          ATGAGCAAGT CCTGCCATGT CTAAGCATCC AATTTCACTT GCAGCATAAG
          CTACTACTGA TTTGATTTTG TTGAGAATTT TTGTGATTCA GACTTGCCTG
          CCTGTAAAGG ATCATTCAGG GAGGAAGCAC CTGGATTATT TTTATTCCCT
          GTGTTGTCAG TGTTGGGTTG AGTGAGTGTG CAGTTAGGTA GAGTAGGGTG
          ATAGGGGGGA ATTTTATAAG TGTTGACAGG AGGAGGCTAG TGGTTAATGA
          GGACCCTTGA AGTACTTCTG GGAATCAGAA ATGGAATGGG GCTAGACCTA
          GTTTGATTGC AATAGCTGTG GTTAGTACTG TGGACGAGAT TGGGTGAGCT
          AGTTGGGTGA TGTCTCATTG TCCGGTGTGT CATGCGTTGG TTATGCTGGA
          GAATAGTACT AGGGCTGAAG CGGATGCTTG AACTAGGAAG TACTTAGTTG
          CTGCTTCAAT TGCCCGGGGA TGGTGGGATT TTGAGATTAG GGGGAGAATG
          GCTAGTGTGT TAATTTCAAG GCCGGCCCAA GCCATAGCTC AGTGGTTGCT
          TGAAATTGTG ATGGTTGTCC CTAAAATTAG GCTGATGGTA AAGATCAGTT
          TTGCCTTGGA GACTGAGGAT CATTAATGGG ACTGGGTCTG TTTCTGGTGC
          CCCAGGTGGC CTCCTCCTTG CTGTGCTTCT AAGAACTGCA TTTTGTTCTC
          TGGAAGACAG CATTAAATTT TTCCCTTTTT T-GAACTAGT TGGTTGACAC
          AG-------- -----TCTAA ATGTGCGCCA GAGGATGAAC CTTGCTGTCT
          GGCACCAGTA ACTGGCTCCA AGGAGAAATC TCTCCCCATT TCCCTCATGC
          ATTGGAGAAT ATGAAGGAGC TTAACCCCAC TGAACCATGC TCTTATTCTA
          ATTCTT-ATC TACAAGACCT CAAACATCAA GAAAGCAGGA GCTTGGGGTG
          TTTTACAGTT TGAGATTGCA AGTGGAATTT GGGAATCACT TTTCAGCTTG
          CTGGTATCTC CCATAACTAA GAAGGTTGTA GCAGTGCAAA CAACCTGG-A
          AAAACACAGA CCACATTTTC AACCCCACTT CTTCAAAAAG ATTTTCTCAT
          TTACATTGCA TTCACTCGAG CCTAATTCTC TATGCAACCT GTCACAAGAT
          TTTCCCTTAC CAACACTTCC TGGGATTTAT TTTCTT-ACT CCTCCACTGC
          TACGCT--AC CCCTACCTTG CTCAGCAAGA GTATTCATCA CCCCCATCCC
          AGATCAGAAT CTTTATTACT CACCGGAACA TGAAGAACTT TGAC-TTAAA
          CATCCATCTG GAACCTCAGT ACTGACAAAT TCTGGAAATG CATTTTGCAT
          TTTTGAAGTG GAAAGAAGAA CCAAAGTAAT GAAAAACATG CAACAGAAGA
          AAAGGTCTCA GCTGCAGAAG AGGGACACGA GAGACATCTT GCTGTATCCT
          CATTGGTCTG CCTCCCAAAC GGGAACAGTT TTACATTCCT CTTGGGAAGG
          GGA-ACGGGG AAGGGCTCAG GGGAGCAAGC AGAGATGGCC TCCCATACAA
          AACCCCTCAG GGTGGCTGCA GAGGCAGCCC CAGTGAAACA CCTTGGGCGA
          AGGCAGCGGA GGGAGCACAC CCCGCCCGTG CCCTGGCCAT GCACACAACA
          TGTGCATGTC ACAACCATTT GTCTGCATGA ATGAGAACAC A-GAGCACGA
          GCCAGCTGTG AAGGTGAAAA GAAGACACCC AGAGGGAAGA GCGTGCTCTT
          TGGATCACTT CTGAGAAACA ACAGAGGAAA ACATTAAAAC AAACTACCCA
          TCAAAAAA-C CTCCAAAGGA CCACCCCTGA AGAAAGCAAA CCACCACGTA
          CTCCAGGGAA TCCAGGCTGG CCAGGGGGAC CACGTTCTCC TTTCAAGCCA
          GCTGTACCCT AATTTTTGGA AAGTATAAGT GTACTTCTTG CCTGGCTGGC
          AAGACAGAAC ACATCATCCT CTCTGAATAT TTTGTAACTA GGATTTAAAA
          CAGGTATCTG TCATGTTGAC AAAAGTGGAT TATTTCTACT GAGTTCAATG
          GAAACAGAAC TAGGTTCCTT GTGGAATAGC ACATGGAAAT CACAGCTAGT
          GTGCA-TGCA GCTAACTGGA ACATGTGGGC CATGTTTCCA GTAGTGGATC
          TGGGAGCAGA TGTGAGCTCC ACATTCAGCT CTGTACCCAG ACCAGCTGAA
          CTCTTATCAG TGCAAGGTTT TGAAACATTA GTTTCCACAA GAGGAGAAAG
          ATGCTGCAAC AGACTTGAAT CTTGTCTTAA CCATGTCCAC TTGGATAACT
          GTGCAGCTGA AGATTATATT TCCAACTACG GCATAGGATT TGACCCGGCA
          GAGAATGAAT TTGACTATGG CTTATGCAAT GAAGTAGTTA ACGTAGTCTG
          CTCGCCTAAA CCTGATGCTT TCAACCCATG TGAAGATATC ATGGGATACA
          ACATTCTGAG AGTCCTGATA TGGTTCATCA ACATCCTCGC TATTACTGGG
          AACACCGTGG TCCTCATTAT TTTAATAAGC AGCCAGTACA AGCTCACTGT
          TCCTCGCTTT CTCATGTGCA ATCTGGCCTT TGCAGACCTC TGCATCGGGA
          TCTACCTGCT GCTCATCGCC TCGGTGGACG CCCGCACCAG CGGGCACTAC
          TACAACCACG CCATAGACTG GCAAGGAAGA ATGTCTTTAT AGCATGTGCC
          AAACGGTTTT AAATCTCGTC CTAAACTAAT TGGTATCGTA CCGGGTTCCG
          TCGTTCACTG ACCAAATGTA AGCTGTGTAA GTTCCAGTGC TTGCTGATTT
          TAGGTGATTA TGGATA---- TTCTTTCTTA ATGAAAATAT CACTGCGTGG
          GGGGG----- TCGGCCCCTG GCTTGTTTGA ACTTTATCAA GACTCTTTGT
          AAATCGTTGG TACTTCAATC ATGCTTTCCC TGAGCTCCCC CGGGCTCGGG
          ATCGGGATGC TCCGAGCCCG TCTGTGAGCA TGCTTTGCTG CTGCCCAGCT
          GTACCCGAAA GTTAGGCCTC CTGGCTCCAA TGTTGCTGTT GTCTAGAGAT
          CTCTCTCTCT ----GCAGGT TACCACCAAT CCTAACACCA TCTCCCCCAT
          CAGCTTATCC AACAGTCACT ACGGTGTGGC AGGACAATGA CAGATACCAT
          CCAAAGCCAG TTTTGCACAT GGTTTCATCA GAGCATTCAA CAGACCTCAA
          TGAGAATTAT AATAAATCAA CAGAACCTTC AGGGAAGAAC GAACCCAGCG
          AACACGCGGA GAAGAGGCTG GAGCGCAACT TAAGTTTTGA GATTAAGAAG
          GTACCTCTTC AGGAGGGACC ACGAAGCTTT GATGGGAACT CCCTGTTGAA
          CAGGGGACAT GCAATTAAAA TTAAGCCTGT GTCATCCTGT GTAATTGATA
          AGAGCTTTAA GCCACAGGAA CAGATTTCAG GGGATTCATT TGTAGATGCT
          TCTCAAAACT CATGTGTGGA ATACAGCGTG CCACAGTCTA ACACAGCCTT
          AATACCTTCA CCAGAAAGTC TGCAGAGTCA GCAGGTGTCT GATACCCCAC
          CCAGACCAGA TCGTCTGCCT CTGACAGAGA AGGGACACGC CACGTGGTCA
          CTACATGGGC CTGAAAATGC ACTGCGTACG TCCGTGTCTG AAGAGTTGTC
          TTCAGACACC TTGTGTCACG GTGTTCAAAC TCTCTCTCTA GCATCAAACA
          CCCCAGTTGA ACATCCTTCC AGTGATAATG TTGATCATAG TCCTCTTTCT
          GTTCGAGCAC CCCTCTGTTT TACTAATCCT CTCCATTCAG ATGATTCTGA
          CACGGATGAG ATGAACTTTG ACGGAGCCAT GAGCAAAAGC GCGTCCAATG
          TGTCAACCGC AAGTGCCACA GTCTCTGCTG CCGTTTACAG ACAAAGATTC
          CAATGTCAGA GGAGCAGCTG TTCACCTGCT GCAGTTCTTG GCTTCAAAAA
          TAAAAGCGGA ACAGATTGCT CCATTTTTTC CTTTGGTAAG TGCCCATCTC
          TCTAGTGCCA TGACTCATAT CAGTGAGGGA ATTCAGGAAG ATTCATTGAA
          AATCTTGGAC GTTTTATTGG AAGCATACCC AGCTCTTCTT ACAGACCGCA
          GCGTTATATT GTTGAAGAAT TTTGTAGAGC TTATTTCTCA CCAGCAACTC
          TCAAAAAGAC TGAAAAGCAG GGACAAACTT TCCTGGATGC TCTCTGTTAA
          CCCGAATCGC AGAGTAACTT CTCAGCAGTG GAGGCTGAAT GTACTTACCA
          GGCTCAAGAA GTTTCTCCAA GCAGTGGTAG ATGGATCCAG TGGTACAGAG
          GATGAAGGGC TTCAAGAGCA GAAGGACAAC TCTCATTCTG TGAGGAACCC
          AATATGTATT AGTTGGAAGC TCCATGCAAA TAATCAGCAA CATATACAAC
          TGTTTGAAAG TGGTGGCTTA CGACCAA
A_text036 CTCCAGCCAC GGGACAGAAC AAAAGTTGCA ACAGTGATGA TGCTTTATCT
          TCCACAACTT ACTCCAGCAA CACTTCCGTG GATGCCAATA ATGAAATCTG
          CTTCAAAGAG GCCTGAAAAG ATGATTTTTC TTTTTTCAAA TTCTGAGTCA
          CTGATTTTGA AACTG----- ---------- ---------- ----------
          --GCCAACTC ATTGCATTTG TGACTGTGGT TTAACTAAAA CCACCTAAGG
          CTGATAATGT CATCATGAAC TCTCACATTC AAAA-TGAAG CTAAAACCTT
          AGCTAAGCCC CATGTCTGAA TGCAGCTTTC CAGTTCATTC AGAGCAGCAT
          AGCACTCAGC ATTTTCCCTC CAACAACA-- ---------- --GAAAACCC
          CTTTCTGGCC TCCCAGAACA TTGCTGCATG GAATACACTG TCACTCCTAC
          TGCAAACTTA TTTAAGAGAC AATAGGAGCC AAGGGCAAGG TTGGTGGGCG
          CTGGAAGTAA AGAAGCAGGC AGGATGGCCT TTAGTGGTGT GCTGAACCCC
          TGCTGGTCTC CTCTTTCCTC CTTCACCGAT CACTTGTGTT CTCATGCCTT
          GATGATAACA AAAATCGCAT CAGCCTGGAT TGGCTATTGC TGCTGCTTTT
          ---CTTCCTG GAGGGGTCTG GTGGCTTCCT CAGTCAAGGG G-AAGCAAGT
          TCCCTGTGGA ACTGGGATGA CTCCTTGCTG GCATCTTCAA TTTCTGCTGA
          GCATGTCCCT TATCCCCCTG ATATGAGTTG GCACGACATA TGCAGGAGTT
          CACTCAGGTT CACATGAGAA TGATGGCTCA GAGTTTTCAG AATATCAGTG
          TTACTGCTGC AAATCCAGTA CCCTTCATCA ATGGCCTACC CTTTGAGCCT
          GCCCTATTCT CACACGTGTC ACATGCTGCA TATGACTGCA ATCCAGAAGT
          GGAAAACTTC AAGGAAACTA TTCAGCAGTT GGAAGGTCGC CTGGTAAGAC
          AGGATCACCA AATCAGGGAA CTCATCGCTA AAATGGAGAC TCAGAACACT
          CACATGGCGG AACTCAGACG TACTATCCGA AATTTGGAGG GAAAGATTAC
          GGAAATGGAG GCCCAGCAGT GTAACGGTAT TTATATCTGG AAGATTGAGA
          ACTTCAGCGG ACTGCAGAAA GCCCAGGAAG AAGAGAGACC CGTAGTGATG
          CACAGCCCTG GCTTCTATAC GGGGAAGCCT GGGTACAAGC TGTGCCTGCG
          CCTGCATATC CAGTTACCAA ATGCTCAGCG CTGCGCTAAT TTTATCCAGT
          TACCTCCCTG GTCTCCTCGT GGAGGGTGTG AAAGGTGCTT CTTTCTTCTG
          CTTTGGATTT ACTTGGATCA TTCTAGCACT GCCAGTGCTT TCTTGAAGAC
          ATTTGAGTAA CTTTCCAATT GTACTATAAA ACTGTGCTGC ACTCAATTGG
          AAGATTGAAC ATTTGCTGTG TGGTGAGTGT GAGGAACCAT TTGATGGTCC
          CCTCTGGAGG AGAAAGAAGA TTCTTT---- ---------A GAGAGACATT
          TTTAGATGCA GTCATTGACT TTTAGAATTC TACTCCTTTT GGGTTTTTGG
          ATTTTTGT-- -CCCTCCAAA GGTGGAGAAA CCACCATCCA AGGTAAGGAG
          AGATCTAAGG AGCCTAAGCT ATGGCTCGTG CAGCAAAAGC CATAGAGTGA
          CTCACCTGAG ATACAGCCTT GGCTGGAGTC ACCGTACTTT CCAGAGCTCT
          CTGCTGAAGA GCAGCTCTCA ATGAAGCATT GTTCTCCCTC TGCAGGGCTG
          GATGGACTGG CTGAGCGCTG TGCCCACCCT AAGTGTACAT GTATCTTCAT
          AAATGCAGAG CACCAATGTT ACATTGCAAT GTTAAGGTTG CATTTGGTAA
          AAGTCCATGC CTCATTTCCC TCCAAATCCT ATCATTATGT CCCACATACA
          CTTAGAGCCG TAAGCAAAAT AAATCTATTT TTGAGAGCCC ACT-----AC
          ACAAGGTGTC AGTT--CAGT CTCAATCTGT CATTTTATTA CTAAAACAGA
          ACGATGTAAC ATCGTACAGG TTGGCAGTAC CACAGTACTT TTCCGCTCGA
          CTGAGATTCC CTTTAAAAGC TCTTAGAAAA TAAA---TAC TTAGACCTGT
          ACA-TACAAA TCCTAAAGTG AGACAC-GAG AAATCATATC ACACTTAAGC
          ACTACTTGAG CAGCCAAGCA GCTCATGCTA CCTCTTCCAG ATACATTTTA
          CCATGCCATC ATGGGTGTTG CCTTCTCCTG GATCATGGCC TTGGCGTGTG
          CAGCTCCCCC ACTTTTTGGC TGGTCCAGGT AGGGAAGGCA CTGG-CCCAA
          CATCGGAGTG -GGGGAGCCT GGCCGTTGGC TCAGCTGTGG CTTCCAGCCA
          GTCTCCTCTG CTGGGTGCTG AT-TGCTGGG CTCACCTTGC AGGTACATCC
          CCGAGGGCAT GCAGTGCTCA TGCGGGATTG ACTATTACAC TCTGAAGCCA
          GAGGTCCTAG ATGCTGCCTA TTGTTTTAGG TAATTATGCC TCCACATTCA
          ATATTCTTTC AC-GTCCTAC CATCCTGGGA GGTGTCATGC AGTTGTTTGT
          CATGTTTCTT TACAGTGGGC ATTTACACAG AACGCAGACC CTCGCTCTCA
          GAGCCAGGGG G--TGTGTGC AG-AGGTTGC TGCGTGGCAG TCTCCAGTCC
          C--AGAGA-- --------TT GCTGTGACCT TAGA--GCAG AAGCTCAGTT
          CCATCTGGGA TGGTTACCAG ATGCATTAGC CCCATAGTTA TGGCCAAATT
          AT-CACCTTC ACTTTGCTCA CCTACTCAGG GAGTCTCCTC TGTAGGACCT
          GGAGAAAAGC ACTTGACTAG TCCTCCATGG AAACCGTTCA CTTT----GT
          ATGAGCAAGT CCTGCCATGT CTAAGCATCC AATTTCACTT GCAGCATAAG
          CTACTACTGA TTTGATTTTG TTGAGAATTT TTGTGATTCA GACTTGCCTG
          CCTGTAAAGG ATCATTCAGG GAGGAAGCAC CTGGATTATT TTTATTCCCT
          GTGTTGTCAG TGTTGGGTTG AGTGAGTGTG CAGTTAGGTA GAGTAGGGTG
          ATAGGGGGGA ATTTTATAAG TGTTGACAGG AGGAGGCTAG TGGTTAATGA
          GGACCCTTGA AGTACTTCTG GGAATCAGAA ATGGAATGGG GCTAGACCTA
          GTTTGATTGC AATAGCTGTG GTTAGTACTG TGGACGAGAT TGGGTGAGCT
          AGTTGGGTGA TGTCTCATTG TCCGGTGTGT CATGCGTTGG TTATGCTGGA
          GAATAGTACT AGGGCTGAAG CGGATGCTTG AACTAGGAAG TACTTAGTTG
          CTGCTTCAAT TGCCCGGGGA TGGTGGGATT TTGAGATTAG GGGGAGAATG
          GCTAGTGTGT TAATTTCAAG GCCGGCCCAA GCCATAGCTC AGTGGTTGCT
          TGAAATTGTG ATGGTTGTCC CTAAAATTAG GCTGATGGTA AAGATCAGTT
          TTGCCTTGGA GACTGAGGAT CATTAATGGG ACTGGGTCTG TTTCTGGTGC
          CCCAGGTGGC CTCCTCCTTG CTGTGCTTCT AAGAACTGCA TTTTGTTCTC
          TGGAAGACAG CATTAAATTT TTCCCTTTTT T-GAACTAGT TGGTTGACAC
          AG-------- -----TCTAA ATGTGCGCCA GAGGATGAAC CTTGCTGTCT
          GGCACCAGTA ACTGGCTCCA AGGAGAAATC TCTCCCCATT TCCCTCATGC
          ATTGGAGAAT ATGAAGGAGC TTAACCCCAC TGAACCATGC TCTTATTCTA
          ATTCTT-ATC TACAAGACCT CAAACATCAA GAAAGCAGGA GCTTGGGGTG
          TTTTACAGTT TGAGATTGCA AGTGGAATTT GGGAATCACT TTTCAGCTTG
          CTGGTATCTC CCATAACTAA GAAGGTTGTA GCAGTGCAAA CAACCTGG-A
          AAAACACAGA CCACATTTTC AACCCCACTT CTTCAAAAAG ATTTTCTCAT
          TTACATTGCA TTCACTCGAG CCTAATTCTC TATGCAACCT GTCACAAGAT
          TTTCCCTTAC CAACACTTCC TGGGATTTAT TTTCTT-ACT CCTCCACTGC
          TACGCT--AC CCCTACCTTG CTCAGCAAGA GTATTCATCA CCCCCATCCC
          AGATCAGAAT CTTTATTACT CACCGGAACA TGAAGAACTT TGAC-TTAAA
          CATCCATCTG GAACCTCAGT ACTGACAAAT TCTGGAAATG CATTTTGCAT
          TTTTGAAGTG GAAAGAAGAA CCAAAGTAAT GAAAAACATG CAACAGAAGA
          AAAGGTCTCA GCTGCAGAAG AGGGACACGA GAGACATCTT GCTGTATCCT
          CATTGGTCTG CCTCCCAAAC GGGAACAGTT TTACATTCCT CTTGGGAAGG
          GGA-ACGGGG AAGGGCTCAG GGGAGCAAGC AGAGATGGCC TCCCATACAA
          AACCCCTCAG GGTGGCTGCA GAGGCAGCCC CAGTGAAACA CCTTGGGCGA
          AGGCAGCGGA GGGAGCACAC CCCGCCCGTG CCCTGGCCAT GCACACAACA
          TGTGCATGTC ACAACCATTT GTCTGCATGA ATGAGAACAC A-GAGCACGA
          GCCAGCTGTG AAGGTGAAAA GAAGACACCC AGAGGGAAGA GCGTGCTCTT
          TGGATCACTT CTGAGAAACA ACAGAGGAAA ACATTAAAAC AAACTACCCA
          TCAAAAAA-C CTCCAAAGGA CCACCCCTGA AGAAAGCAAA CCACCACGTA
          CTCCAGGGAA TCCAGGCTGG CCAGGGGGAC CACGTTCTCC TTTCAAGCCA
          GCTGCACCCT AATTTTTGGA AAGTATAAGT GTACTTCTTG CCTGGCTGGC
          AAGACAAAAC ACATCATCCT CTCTGAATAT TTTGTAACTA GGATTTAAAA
          CAGGTATCTG TCATGTTGAC AAAAGTGGAT TATTTCTACT GAGTTCAATG
          GAAACAGAAC TAGGTTCCTT GCGGAACAGC ACATGGAAAT CACAGCTAGT
          GTGCA-TGCA GCTGACTGGA ACATGTGGGC CATGTTTCCA GTAGTGGATC
          TGGGAGCAGA TGTGAGCTCC ACATTCAGCT CTGTACCCAG ACTAGCTGAA
          CTCTTATCAG TGCAAGGTTT TGAAACATTA GTTTCCACAA GAGGAGAAAG
          ATGCTGCAAC ATACTTGAAT CTTGTCTTAA CCATGTCCAC TTGGATAACT
          GTGCAGCTGA AGATTATATT TCCAACTACG GCATAGGGTT TGACCCGGCA
          GAGAATGAAT TTGACTATGG CTTATGCAAT GAAGTAGTTA ACGTAGTCTG
          CTCGCCTAAA CCTGATGCTT TCAACCCATG TGAAGATATC ATGGGATACA
          ACGTTCTGAG AGTCCTGATA TGGTTCATCA ACATCCTCGC TATTACTGGG
          AACACCGTGG TCCTCATTAT TTTAATAAGC AGCCAGTACA AGCTCACTGT
          TCCTCGCTTT CTCATGTGCA ATCTGGCCTT TGCGGACCTC TGCATCGGGA
          TCTACCTGCT TCTCATCGCC TCGGTGGACG CCCGCACCAG CGGGCACTAC
          TACAACCACG CCATAGACTG GCAAGGAAGA ATGTCTTTAT AGCATGTGCC
          AAACGGTTTT AAATCTCGTC CTAAACTAAT TGGTATCGTA CCGGGTTCCG
          TCGTTCACTG ACCAAATGTA AGCTGTGTAA GTTCCAGTGC TTGCTGATTT
          TAGGTGATTA TGGATA---- TTCTTTCTTA ATGAAAATAT CACTGCGTGG
          GGGGG----- TCGGCCCCTG GCTTGTTTGA ACTTTATCAA GACTCTTTGT
          AAATCGTTGG TACTTCAATC ATGCTTTCCC TGAGCTCCCC CGGGCTCGGG
          ATCGGGATGC TCCGAGCCCG TCTGTGAGCA TGCTTTGCTG CTGCCCAGCT
          GTACCCGAAA GTTAGGCCTC CTGGCTCCAA TGTTGCTGTT GTCTAGAGAT
          CTCTCTCTCT ----GCAGGT TACCACCAAT CCTAACACCA TCTCCCCCAT
          CAGCTTATCC AACAGTCACT ACGGTGTGGC AGGACAATGA CAGATACCAT
          CCAAAGCCAG TTTTGCACAT GGTTTCATCA GAGCATTCAA CAGACCTCAA
          TGAGAATTAT AATAAATCAA CAGAACCTTC AGGGAAGAAC GAACCCAGCG
          AACACGCGGA GAAGAGGCTG GAACGCAACT TAAGTTTTGA GATTAAGAAG
          GTACCTCTTC AGGAGGGACC ACGAAGCTTT GATGGGAACT CCCTGTTGAA
          CAGGGGACAT GCAATTAAAA TTAAGCCTGT GTCATCCTGT GTAATTGATA
          AGAGCTTTAA GCCACAGGAA CAGATTTCAG GGGATTCATT TGTAGATGCT
          TCTCAAAACT CATGCGTGGA ATACAGCGTG CCACAGTCTA ACACAGCCTT
          AATACCTTCA CCAGAAAGTC TGCAGAGTCA GCAGGTGTCT GATACCCCAC
          CCAGACCAGA TCGTCTGCCT CTGACAGAGA AGGGACACGC CACGTGGTCA
          CTACATGGGC CTGAAAATGC ACTGCGTACG TCCGTGTCTG AAGAGTTGTC
          TTCAGACACC TTGTGTCACG GTGTTCAAAC TCTCTCTCTA GCATCAAACA
          CCCCAGTTGA ACATCCTTCC AGTGATAATG TTGATCATAG TCCTCTTTCT
          GTTCGAGCAC CCCTCTGTTT TACTAATCCT CTCCATTCAG ATGATTCTGA
          CACGGATGAG ATGAACTTTG ACGGAGCCAT GAGCAAAAGC GCGTCCAATG
          TGTCAACCGC AAGTGCCACA GTCTCTGCTG CCGTTTACAG ACAAAGATTC
          CAATGTCAGA GGAGCAGCTG TTCACCTGCT GCAGTTCTTG GCTTCAAAAA
          TAAAAGCGGA ACAGATTGCT CCATTTTTTC CTTTGGTAAG TGCCCATCTC
          TCTAGTGCCA TGACTCATAT CAGTGAGGGA ATTCAGGAAG ATTCATTGAA
          AATCTTGGAT GTTTTATTGG AAGCATACCC AGCTCTTCTT ACAGACCGCA
          GCGTTATATT GTTGAAGAAT TTTGTAGAGC TTATTTCTCA CCAGCAACTC
          TCAAAAAGAC TGAAAAGCAG GGACAAACTT TCCTGGATGC TCTCTGTTAA
          CCCGAATCGC AGAGTAACTT CTCAGCAGTG GAGGTTGAAT GTACTTACCA
          GGCTCAAGAA GTTTCTCCAA GCAGTGGTAG ATGGATCCAG TGGTACAGAG
          GATGAAGGGC TTCAAGAGCA GAAGGACAAC TCTCATTCTG TGAGGAACCC
          AATATGTATT AGTTGGAAGC TCCATGCAAA TAATCAGCAA CATATACAAC
          TGTTTGAAAG TGGTGGCTTA CGACCAA
C_insi037 CTCCAGCTAT GGGGCAGAAC AAAAGTTGCA ACAGTGATGA TGCTTTATCT
          TCCACAACTT ACTCCAGCAA CACTTCCATG GATGCCAATA ATGAAATCTG
          CTTCAAAGAG ACCTGAAAAG AAGATTTTTC TCTTTTCAAA TTCTGAGTCA
          CTGATTTTGA GACTGACACA ACTCATT--- ---------- ----------
          --GCCAACTC ATTGCATTTG TGACTGTGGT TTAACTAAAA CCACCTAAGG
          CTGATAATGT CATCATGAAC TCTCACATTC AAAAATGAAG TTAAAACCTT
          AGCTAAGCCC CATGTCTGAA TGCAGCTTTC CAGTTCATTC AGAGCAGCAT
          AGCACTCAGC ATATTCCCTC CAACAACA-- ---------- --GAAAGCCC
          CTTTCTGGCC TCCCAGAACA TTGCTGCATG GAATACACTG TCAGTCCTAC
          TGCAAACTTA TTTAAGAGAC AATAGGAGCC AAGGGCAAGG TTGGTGGGCG
          CTGGAAGTAA AGAACCGGGC AGGATGGCCT TTAGTGGTGT GCTGAACCCC
          TGCTGGTCTC CTCTTTCCTC CTTCACTGAT CACTTGTGTT CTCATGCCTC
          AATGATAACA AAAATCGCAT CAGCCTGCAT TGGCTATTGC TGCTGCTTTT
          CTTCTTTCTG GAGGGGTCTG GTGGCTTCCT CAGTCAAGGG G-AAGCAGGT
          TCCCTGTGAA ACTGGGATGA CTCCTTGCTG GCATCTTCAA TTCCTGCTAA
          GCATGTCCCT TATCCCCCTA ATATGAGTTG GCACGACATA TGCAGGAGTT
          CACTCAGGTT CACATGAGAA TGATGGGTCA GAGTTTTCAG AATATCAGTG
          TTACTGCTGC AAATCCTGTA CCCTTCATCA ATGGCTTACG CTTTGAGCCT
          GCCCTCTTCT CACATGTGTC ACATGCTGCA TATGACTGCA ATCCAGAAGT
          GGAAAACTTC AAGGAAACTA TTCAGCAGTT GGAAGGTCGT CTGGTAAGAC
          AGGATCATCA AATCAGGGAA CTCATCGCTA AAATGGAGAC TCAGAACACT
          CACATGGCAG AACTCAGACG TACTATCCGA AATTTGGAGG GAAAGATTAC
          GGAAATGGAG GCCCAGCAAT GTAATGGTAT TTATATCTGG AAGATTGAGA
          ACTTCAGTGG ACTGCAGAAA GCCCAGGAAG AAGAGAGACC CGTAGTGATG
          CACAGCCCTG GCTTCTATAC GGGGAAGCCT GGCTACAAGC TGTGCCTGCG
          CCTGCATATC CAGTTACCAA ACGCTCAGCG CTGTGCTAAT TTTATCCAGT
          TACCTCCCTG GTCTCCCCGT GGAGGGTGTG AAAGGTGCTT CTTTCTTCTG
          CTTTGGATTT ACCTGGATCA TTCTAGCACT GCCAGTGCTT TCTTGAAGAC
          ATTTGAGTAA CTTTCCAATT GTACTATGAA AGTGTGCTAC ACTCAGTTGG
          AGGGTTGAAC ATTTGCTGTG TGGTGAGTGT GAGGAACCAC CTGATGTTCC
          CCTCTGGAGG AGAAGGAAGA CTCTTTTAGA GTCTTTAGAA GAGAGACATT
          TTTAGATGCA GTCATTGACT TTTAGAATTC TACTTCTTTT GGGTTTTTGG
          ATTTTTTTT- -CCCTCCAAA GGTGGAGAAA CCACCATCCA AGGTAAGGAG
          AGATCTAAGG AGCCTAAGCT ATGATGCGTG CAGCAAAAGC CATAGGGTGA
          CTCACCTGAG ATGCAGCCTT GGCTGGAGTC ACGGTACTTT CCAGAGCTGT
          GTGCTGAAGA GCAGCTCTCA GTGAAGCATT GTTCTCCCTC GGCAGGGCTG
          GATGGACTGG CTGAGCGCTG TGCCCACCAT AAGTGTACAT GTATTTTCAT
          AAATGCAGAG CACCAATTTT ACATTTGAAT GTTAAGGCTG CATTTGGTAA
          AAGTCCATGC CTCATTTCCC TCCAAATCCT ATCATTATGT CCCACACA--
          --TAGAGAC- ---------- ---------- ---------- ---AAAAAGC
          -CAAGCTGTC AGTTCACTGC CTCCATCTGT CATTTTATTA CTAAAACAGA
          AGGATATAAC ATTGTACAGG TTGGCAGTAC CACAGTACTT TTCTGCTCAA
          CTGAGATTCC CTTTAAAAGC TCTTAGAAAA AAAA---TGG TTAGACCTGC
          ATATCACAAA TCCTAAAATG AGACACAGAG AAATCGTATC ACACTTAAGC
          ACTACTTGAG CAGCCAAGCA GCTCATGCTA CCTCTTCCAA ATACACCCCA
          CCATGCCATC ATGGGCGTTG CCTTCTCCTG GATCATGGCC TTGGCGTGTG
          CGGCTCCCCC ACTTTTTGGC TGGTCCAGGT AGGGAAAGCC CTGGGCCCGG
          CGTTGGGGGA -TGGGAGCCT GGCTGTTGGC TCATCTGTGG CTTCCAGCCG
          GTCTCCTCTG CGGGGTGCTG ACCTGCTGGG CTCACCTTGC AGGTACATCC
          CCGAGGGCAT GCAGTGCTCC TGCGGGATTG ACTATTACAC TCTGAAGCCA
          GAGGTCCTAG ATGCTGCCTA TTGTTTTAGG TAATTATGCC TACACATCCA
          ATATTCCTAC AC-ATCTTAC CAGCCTGGGA GGTGTCATGC AGTTGTTTGT
          CATGTTTCTT TACAGTTGGC ATTTATAGAG AGTGCAGACC CTCACTCTCA
          GAGCCAGGGG G--TGTGTGC AG-AGGTCTC TGTCTGGCAG TCTCCAGTCC
          CACAGAGA-C AGGGCAGATT GCTGTGACCT TAGACAGCAG AAGCTCAGTT
          CCATCTGGGA TGGTTGCCAG ATGCATTAGC CCCATACTTA CAGCCAAATT
          AT-CACCTTC CCTTTGCTCA CCTACTCAGA GAGTCCCCTC TGTAGGACCT
          GGAGAAAAGC ATTTGACTAG TCCTCCAGGG AAACCATTCA CTTT----GT
          ATGAGCAAGT CCTGCCATGT CTAAGCATCC AGTTTCAGTT ACAGCATAAG
          CTACTACTGA TTTGATTTTG TTGAGAATTT TTGTGACTCA GACTTGCCTG
          CCTGTAAAGG ATCATTCAGG GAGCAAGCAC CTGGATTATT TTTATTCCCT
          GTGTTGTCAG GGTGGGGTTA AGTGAGTGGG AGGTTAGGAA GAGGAGGGTC
          AGTGGGGGGA ATTTTATGGC TGTCGAGAGG AAAAGACCAG TAGTTAATGA
          GGATCCTTGA AGGACTTCTG GGAATCAGAA GTGGAATGGG ACTAGTCCTA
          GTTTCATTGC AATGGCTGAG GTCAGTAGTA GGGATGAGGT TGGGTGAGTT
          AATTGGGCGA TGTCTCATTG TCCGGTGTGC CATGCGTTTA TTATGCTTGA
          GAATAGGATT AGGGCGGAAG CGGCTGCTTG GACTAAAAAG TATTTGGTTG
          CCGCTTCAAT TGCTCGGGGG TGGTGGGATT TTGCGATGAG TGGGAGGATG
          GCTAGTGTGT TGATTTCAAG GCCGGTTCAG GCTATAATTC AATGGTTGCT
          TGAGATTGTG AGGGTTGTTC CTAAGATTAA ACTGATGATA AAAATTAGCT
          TTGCTTTGGA GACTG-GGAT CAATAATGGG ACTGGGTCTG TTTGTGGTGC
          CCCAGGTGGC CTCTTCCTTG CTGTGCTTCT AAGAACTGCA TTTTGTTCTC
          AGGAAGACAG CATTCAATTT TTCTCTTTTT T-GAACTGAT TGGTTGACAC
          AG-------- -----TCTAA ATAGATGCCA GAGGATGAGC CCTGCTGTCT
          GGCACCAGTA ACTGCCTTCA AGGAGAAGTC TCTCCCCATT TCCCTCATAC
          ATTGGAGAAT ATGAAGGATC TTTACCCCAC TGAACTAAGC TCTTATCCTA
          ATTCTT-ATC TACAAGACCT CAAACATCAA GAAAACAGGA GCTTGAGGTG
          TTTTACAGTT TCACATTGCA GCTGGAATTT GGGCATCATT TTTCAGCTTG
          CTGGTATCTC CCATAAGTAA GAATGTTGCA GGAGTGCAAA CAACCTGG-A
          AAAACACAGA CCGCATTTTC AGCGCCACTT CTTCAAAGAG GTTTTCTCAT
          TAATATTGCA TCCACTCGAG CCTAATTCTG TGTGCAACCT GCCACGAGAC
          TTTGCCTTAC CAACACTTCC TGGGATTTAT TTTTTT-ACT CCTTCACTGC
          TACTCT--AC CCCTACCTTG CTCAGCAAGA GCGTTCATCA CCCCAATCCC
          ATATCAGAAT CTTTATTACT CACCAGAACA TGAAGAACTT TGACCTTAAA
          CATCCAGCTA GAACCTCAGT ACTGACAAAT TCTGGAAAAG CATTTTGCAT
          TTTTGAAGTG GAAAGAAGAA GCACAGTAAT GAAAATCATG CAACAGAAGA
          AAAGGTCTCA GCTGCAGAAG GGGGACAGGA GAGACTTCTT GCTGTATCCT
          CATTAGTCTG CCTCCCAAAT GGGAACAGTT TTACATTCCT CTTGGGAAGG
          GGACAC---- --------AG GGGAGGAAGC AGAGATGCCC TCACACACAA
          AACCCCTCAG GGTGGCTGCA CAGGCAGCCC CAGCCAAAAA CCATGGGCGA
          AGGCAGCGGA GGGCGCGCGC CC-GGCCGTG CCCTGGCCAT GCACACATCA
          TGTACATGTC ACAACCATTT GTCTGCATGA ATGAGAACAC A-GAGCACGA
          GCCAACGGTG AAGGTGAAAA GAACACACCC AGAGGGAAGA GCGTGCTCTT
          CGGATCAGTT CTGAGAAACA ATAGAGGAAA ATACTAAAAC AAAATACCCT
          TCAGAAAA-C CTCCCAAGGA CCACCCCCGC AGAAAGCAAA CCACCACGTA
          CTCCAGGGAA TCCAGGCTGG CCAGGGGGAC CACGTTCTCC TTTCAAGCCA
          GCTGTACCCT AATTTTTGGA AAGTATAATT GTATTTCTTG CCTGGCTGGC
          AAGACAGAAC ACATCATCCT CTCTGAATAT TATGTAACTG GGATTTAGCA
          CAGGTATCTG TAATGTTGAA GAAAGTGGAT TATTTCTACT GAGCTCAATG
          GAAACAGAAC TAGGTTCCAT GTGGAACAGC ACATGGAAAT CAAAGCTAGT
          GTGCAATGCA GCTAACTGGA ACACATGGGC CACATTTCCA GTAGTGGATG
          TGGGAGCAGA TGTGAGCTCC ACGTTCAGCT CGGTATCCAT ACCAGCTGAA
          CTCTTATCAG TGCAAGGTTT TGAAGCATGA GTTTCCACAA GAAGAGAAAG
          ATGCTGCAAC AGACTTGAAT CTTGTTTTAA CAATTTCCAC TTGCATAACT
          GTGCAGCTGA AGATTATATT TCCAGCTATG GCGTAGGATA TGACCCAGCA
          GGAAATGAAT TTGACTATGG CTTATGCAAT GAAGTAGTTA ACGTAGCCTG
          CTCACCTAAA CCTGATGCTT TCAACCCATG TGAAGATATC ATGGGATACA
          ATGTTCTGAG AGTCCTGATA TGGTTCATCA GCATCCTAGC TATTACTGGG
          AACACCGTGG TCCTCATTAT TTTAATAAGC AGCCAATACA AACTCACTGT
          TCCTCGCTTT CTAATGTGCA ATCTGGCCTT TGCAGACCTC TGCATAGGGA
          TCTACCTGCT GCTGATCGCC TCCGTGGACG CCCAGAGCAG CGGGCAGTAC
          TACAACCACG CCATAGACTG GCAAGGAAGA ATGTCTTTAT AGCATGTGCC
          AAACGGTTTT AAATCTCGTC CTAAACTAAT TGGTATCGTA CCGGGTTCCG
          TCGTTCACTG ACCAAATGTA AGCTGTGTAA GTTCCAGTGC TTGCTGATTT
          TAGGTGATTA TGGATA---- TTCTTTCTTA ATGAAAATAT CACTGCGTGG
          GGGG------ TCGGCCCCTG GCTTGTTTGA ACTTTATCAA GACTCTTTGT
          AAATCGTTGG TACTTCAATC ATGCTTTCCC TGAGCTCCCC CGGGCTCGGG
          ATCGGGATGC TCCGAGCCTG TCTGTGAGCA TGCTTTGCTG CTGCCCAGCT
          GTACCCGAAA GTTAGGCCTC CTGGCTCCAA TGTTGCTGTT GTCTAGAGAT
          CTCTCTCTCT CT--GCAGGT TACCACCAAT CCTAACACCA TCTCCCCCAT
          CAGCTTATCC AACAGTCACT ACGGTGTGGC AGGACAATGA CAGATACCAT
          CCAAAGCCAG TTTTGCACAT GGTTTCATCA GAGCATTCAA CAGACCTCAA
          TGAAAATTAT AATAAATCAA CAGAACATTC AGGGAAGAAC GAACCCAGTG
          AACATGCAGA GAAGAGGCTG GAGCGTAACT TAAGTTTTGA GATCAAGAAG
          GTACCTCTTC AGGAGGGACC ACGAAGTTTT GATGGGAACT CCCTGTTGAA
          CAGGGGACAT GCAATTAAAA TTAAGCCTGT GTCATCCTGT GTAATTGATA
          AGAGCTTTAA GCCACAGGAA CAGATTTCAG GGGATTCATT TGTAGATGCT
          TCTCAAAACT CATGTATGGA ATACAGCGTG CCACAGTCTA ACACAGCCTT
          AATACCTTCA CCAGAAAGTC TGCAGAGTCA GCAGGTGTCT GATACCCCAC
          CAAGACCAGA TTGTCTGCCT CTGACAGAGA AGGGACACGC CACATGGTCA
          CTACATGGGC CTGAAAATGC ACTGCGTCCG TCCGTGTCTG AAGAGTTGTC
          TTCCGACACC TTGTGTCACG GTGTTAAAAC TCTCTCTCTA GCATCAAACA
          CCCCAGTTGA ACATCCTTCC AGTGATAATG TTGATCATAC TCCTCTTTCT
          GTTCGAGCAC CCCTCTGTTT TACTAATCCT CTCCATTCAG ATGATTCTGA
          CACTGATGAG ATGAACTTTG ACGGAGCCAT GAGCAAAAGC GCGTCCAATG
          TGTCAACCGC AAGTGCCACA GTCTCTGCTG CCGTTTACAG ACAAAGATTC
          TAGTGTCAGA GAAGCAGCTG TTCACCTGCT GCAGTTTTTG GCTTCAAAAA
          TAAGAGCGGA ACAGATTGCT CCATTTTTTC CTTTGGTAAG TGCCCATCTC
          TCTAGTGCCA TGACTCATAT CAGTGAGGGA ATTCAGGAAG ATTCATTGAA
          AGTCTTGGAC GTTTTATTGG AGGCATATCC AGCTCTTCTT ACAGACCGCA
          GCGTTATATT GTTGAAGAAT TTTGTAGAGC TTATTTCACA CCAGCAACTC
          TCAAAAAGAC TGAAGAGCAG GGACAAACTT TCCTGGATGC TCTCTGTTAA
          CCCAAATCGC AGAGTAACTT CTCAGCAGTG GAGGTTGAAT GTGCTTACCA
          GGCTCAAGAA GTTTCTCCAA GCAGTGGTAG ATGGATCCAG TGATACAGAG
          GATGAAGGGC TTCAAGAGCA GAAAGACAAC TCTCATTCTG TGAGGAACCC
          AATATGTATT AGTTGGAAGC TCCATGCAAA TAATCAGCAG CATATACAAC
          TGTTTGAAAG TGGTGGCTTA CGACCAA
C_insi038 CTCCAGCTAT GGGGCAGAAC AAAAGTTGCA ACAGTGATGA TGCTTTATCT
          TCCACAACTT ACTCCAGCAA CACTTCCATG GATGCCAATA ATGAAATCTG
          CTTCAAAGAG ACCTGAAAAG AAGATTTTTC TCTTTTCAAA TTCTGAGTCA
          CTGATTTTGA GACTGACACA ACTCATT--- ---------- ----------
          --GCCAACTC ATTGCATTTG TGACTGTGGT TTAACTAAAA CCACCTAAGG
          CTGATAATGT CATCATGAAC TCTCACATTC AAAAATGAAG TTAAAACCTT
          AGCTAAGCCC CATGTCTGAA TGCAGCTTTC CAGTTCATTC AGAGCAGCAT
          AGCACTCAGC ATATTCCCTC CAACAACA-- ---------- --GAAAGCCC
          CTTTCTGGCC TCCCAGAACA TTGCTGCATG GAATACACTG TCAGTCCTAC
          TGCAAACTTA TTTAAGAGAC AATAGGAGCC AAGGGCAAGG TTGGTGGGCG
          CTGGAAGTAA AGAACCGGGC AGGATGGCCT TTAGTGGTGT GCTGAACCCC
          TGCTGGTCTC CTCTTTCCTC CTTCACTGAT CACTTGTGTT CTCATGCCTC
          AATGATAACA AAAATCGCAT CAGCCTGCAT TGGCTATTGC TGCTGCTTTT
          CTTCTTTCTG GAGGGGTCTG GTGGCTTCCT CAGTCAAGGG G-AAGCAGGT
          TCCCTGTGAA ACTGGGATGA CTCCTTGCTG GCATCTTCAA TTCCTGCTAA
          GCATGTCCCT TATCCCCCTA ATATGAGTTG GCACGACATA TGCAGGAGTT
          CACTCAGGTT CACATGAGAA TGATGGGTCA GAGTTTTCAG AATATCAGTG
          TTACTGCTGC AAATCCTGTA CCCTTCATCA ATGGCTTACG CTTTGAGCCT
          GCCCTCTTCT CACATGTGTC ACATGCTGCA TATGACTGCA ATCCAGAAGT
          GGAAAACTTC AAGGAAACTA TTCAGCAGTT GGAAGGTCGT CTGGTAAGAC
          AGGATCATCA AATCAGGGAA CTCATCGCTA AAATGGAGAC TCAGAACACT
          CACATGGCAG AACTCAGACG TACTATCCGA AATTTGGAGG GAAAGAATAC
          GGAAATGGAG GCCCAGCAAT GTAATGGTAT TTATATCTGG AAGATTGAGA
          ACTTCAGTGG ACTGCAGAAA GCCCAGGAAG AAGAGAGACC CGTAGTGATG
          CACAGCCCTG GCTTCTATAC GGGGAAGCCT GGCTACAAGC TGTGCCTGCG
          CCTGCATATC CAGTTACCAA ACGCTCAGCG CTGTGCTAAT TTTATCCAGT
          TACCTCCCTG GTCTCCCCGT GGAGGGTGTG AAAGGTGCTT CTTTCTTCTG
          CTTTGGATTT ACCTGGATCA TTCTAGCACT GCCAGTGCTT TCTTGAAGAC
          ATTTGAGTAA CTTTCCAATT GTACTATGAA AGTGTGCTAC ACTCAGTTGG
          AGGGTTGAAC ATTTGCTGTG TGGTGAGTGT GAGGAACCAC CTGATGTTCC
          CCTCTGGAGG AGAAGGAAGA CTCTTTTAGA GTCTTTAGAA GAGAGACATT
          TTTAGATGCA GTCATTGACT TTTAGAATTC TACTTCTTTT GGGTTTTTGG
          ATTTTTTTT- -CCCTCCAAA GGTGGAGAAA CCCCCATCCA AGGTAAGGAG
          AGATCTAAGG AGCCTAAGCT ATGATGCGTG CAGCAAAAGC CATAGGGTGA
          CTCACCTGAG ATGCAGCCTT GGCTGGAGTC ACGGTACTTT CCAGAGCTGT
          GTGCTGAAGA GCAGCTCTCA GTGAAGCATT GTTCTCCCTC GGCAGGGCTG
          GATGGACTGG CTGAGCGCTG TGCCCACCAT AAGTGTATAT GTATTTTCAT
          AAATGCAGAG CACCAATTTT ACATTTGAAT GTTAAGGCTG CATTTGGTAA
          AAGTCCATGC CTCATTTCCC TCCAAATCCT ATCATTATGT CCCACACA--
          --TAGAGAC- ---------- ---------- ---------- ---AAAAAGC
          -CAAGCTGTC AGTTCACTGC CTCCATCTGT CATTTTATTA CTAAAACAGA
          AGGATATAAC ATTGTACAGG TTGGCAGTAC CACAGTACTT TTCTGCTCAA
          CTGAGATTCC CTTTAAAAGC TCTTAGAAAA AAAA---TGG TTAGACCTGC
          ATATCACAAA TCCTAAAATG AGACACAGAG AAATCGTATC ACACTTAAGC
          ACTACTTGAG CAGCCAAGCA GCTCATGCTA CCTCTTCCAA ATACACCCCA
          CCATGCCATC ATGGGCGTTG CCTTCTCCTG GACCATGGCC TTGGCGTGTG
          CGGCTCCCCC ACTTTTTGGC TGGTCCAGGT AGGGAAAGCC CTGGGCCCGA
          CATCGGGGGA -TGGGAGCCT GGCTGTTGGC TCATCTGTGG CTTCCAGCCA
          GTCTCCTCTG CGGGGTGCTG ACCTGCTGGG CTCACCTTGC AGGTACATCC
          CCGAGGGCAT GCAGTGCTCC TGCGGGATTG ACTATTACAC TCTGAAGCCA
          GAGGTCCTAG ATGCTGCCTA TTGTTTTAGG TAATTATGCC TACACATCCA
          ATATTCCTAC AC-ATCTTAC CAGCCTGGGA GGTGTCATGC AGTTGTTTGT
          CATGTTTCTT TACAGTTGGC ATTTATAGAG AGTGCAGACC CTCACTCTCA
          GAGCCAGGGG G--TGTGTGC AG-AGGTCTC TGTCTGGCAG TCTCCAGTCC
          CACAGAGA-C GGGGCAGATT GCTGTGACCT TAGACAGCAG AAGCTCAGTT
          CCATCTGGGA TGGTTGCCAG ATGCATTAGC CCCATACTTA CAGCCAAATT
          AT-CACCTTC CCTTTGCTCA CCTACTCAGA GAGTCCCCTC TGTAGGACCT
          GGAGAAAAGC ATTTGACTAG TCCTCCAGGG AAACCATTCA CTTT----GT
          ATGAGCAAGT CCTGCCATGT CTAAGCATCC AGTTTCAGTT ACAGCATAAG
          CTACTACTGA TTTGATTTTG TTGAGAATTT TTGTGACTCA GACTTGCCTG
          CCTGTAAAGG ATCATTCAGG GAGCAAGCAC CTGGATTATT TTTATTCCCT
          GTGTTGTCAG GGTGGGGTTA AGTGAGTGGG AGGTTAGGAA GAGGAGGGTC
          AGTGGGGGGA ATTTTATGGC TGTCGAGAGG AAAAGACCAG TAGTTAATGA
          GGATCCTTGA AGGACTTCTG GGAATCAGAA GTGGAATGGG ACTAGTCCTA
          GTTTCATTGC AATGGCTGAG GTCAGTAGTA GGGATGAGGT TGGGTGAGTT
          AATTGGGCGA TGTCTCATTG TCCGGTGTGC CATGCGTTTA TTATGCTTGA
          GAATAGGATT AGGGCGGAAG CGGCTGCTTG GACTAAAAAG TATTTGGTTG
          CCGCTTCAAT TGCTCGGGGG TGGTGGGATT TTGCGATGAG TGGGAGGATG
          GCTAGTGTGT TGATTTCAAG GCCGGTTCAG GCTATAATTC AATGGTTGCT
          TGAGATTGTG AGGGTTGTTC CTAAGATTAA ACTGATGATA AAAATTAGCT
          TTGCTTTGGA GACTG-GGAT CAATAATGGG ACTGGGTCTG TTTGTGGTGC
          CCCAGGTGGC CTCTTCCTTG CTGTGCTTCT AAGAACTGCA TTTTGTTCTC
          AGGAAGACAG CATTCAATTT TTCTCTTTTT T-GAACTGAT TGGTTGACAC
          AG-------- -----TCTAA ATAGATGCCA GAGGATGAGC CCTGCTGTCT
          GGCACCAGTA ACTGCCTTCA AGGAGAAGTC TCTCCCCATT TCCCTCATAC
          ATTGGAGAAT ATGAAGGATC TTTACCCCAC TGAACTAAGC TCTTATCCTA
          ATTCTT-ATC TACAAGACCT CAAACATCAA GAAAACAGGA GCTTGAGGTG
          TTTTACAGTT TCACATTGCA GCTGGAATTT GGGCATCATT TTTCAGCTTG
          CTGGTATCTC CCATAAGTAA GAATGTTGCA GGAGTGCAAA CAACCTGG-A
          AAAACACAGA CGGCATTTTC AGCGCCACTT CTTCAAAGAG GTTTTCTCAT
          TAATATTGCA TCCACTCGAG CCTAATTCTG TGTGCAACCT GCCACGAGAC
          TTTGCCTTAC CAACACTTCC TGGGATTTAT TTTTTT-ACT CCTTCACTGC
          TACTCT--AC CCCTACCTTG CTCAGCAAGA GCGTTCATCA CCCCAATCCC
          ATATCAGAAT CTTTATTACT CACCAGAACA TGAAGAACTT TGACCTTAAA
          CATCCAGCTA GAACCTCAGT ACTGACAAAT TCTGGAAAAG CATTTTGCAT
          TTTTGAAGTG GAAAGAAGAA GCACAGTAAT GAAAATCATG CAACAGAAGA
          AAAGGTCTCA GCTGCAGAAG GGGGACAGGA GAGACTTCTT GCTGTATCCT
          CATTAGTCTG CCTCCCAAAT GGGAACAGTT TTACATTCCT CTTGGGAAGG
          GGACAC---- --------AG GGGAGGAAGC AGAGATGCCC TCACACACAA
          AACCCCTCAG GGTGGCTGCA CAGGCAGCCC CAGCCAAAAA CCATGGGCGA
          AGGCAGCGGA GGGCGCGCGC CC-GGCCGTG CCCTGGCCAT GCACACATCA
          TGTACATGTC ACAACCATTT GTCTGCATGA ATGAGAACAC A-GAGCACGA
          GCCAACGGTG AAGGTGAAAA GAACACACCC AGAGGGAAGA GCGTGCTCTT
          CGGATCAGTT CTGAGAAACA ATAGAGGAAA ATACTAAAAC AAAATACCCT
          TCAGAAAA-C CTCCCAAGGA CCACCCCCGC AGAAAGCAAA CCACCACGTA
          CTCCAGGGAA TCCAGGCTGG CCAGGGGGAC CACGTTCTCC TTTCAAGCCA
          GCTGTACCCT AATTTTTGGA AAGTATAATT GTATTTCTTG CCTGGCTGGC
          AAGACAGAAC ACATCATCCT CTCTGAATAT TATGTAACTG GGATTTAGCA
          CAGGTATCTG TAATGTTGAA GAAAGTGGAT TATTTCTACT GAGCTCAATG
          GAAACAGAAC TAGGTTCCAT GTGGAACAGC ACATGGAAAT CACAGCTAGT
          GTGCAATGCA GCTAACTGGA ACACATGGGC CACATTTCCA GTAGTGGATG
          TGGGAGCAGA TGTGAGCTCC ACGTTCAGCT CTGTATCCAT ACCAGCTGAA
          CTCTTATCAG TGCAAGGTTT TGAAGCATGA GTTTCCACAA GAAGAGAAAG
          ATGCTGCAAC AGACTTGAAT CTTGTTTTAA CAATTTCCAC TTGCATAACT
          GTGCAGCTGA AGATTATATT TCCAGCTATG GCGTAGGATA TGACCCAGCA
          GGAAATGAAT TTGACTATGG CTTATGCAAT GAAGTAGTTA ACGTAGCCTG
          CTCACCTAAA CCTGATGCTT TCAACCCATG TGAAGATATC ATGGGATACA
          ATGTTCTGAG AGTCCTGATA TGGTTCATCA GCATCCTAGC TATTACTGGG
          AACACCGTGG TCCTCATTAT TTTAATAAGC AGCCAATACA AACTCACTGT
          TCCTCGCTTT CTAATGTGCA ATCTGGCCTT TGCAGACCTC TGCATAGGGA
          TCTACCTGCT GCTGATCGCC TCCGTGGACG CCCAGAGCAG CGGGCAGTAC
          TACAACCACG CCATAGACTG GCAAGGAAGA ATGTCTTTAT AGCATGTGCC
          AAACGGTTTT AAATCTCGTC CTAAACTAAT TGGTATCGTA CCGGGTTCCG
          TCGTTCACTG ACCAAATGTA AGCTGTGTAA GTTCCAGTGC TTGCTGATTT
          TAGGTGATTA TGGATA---- TTCTTTCTTA ATGAAAATAT CACTGCGTGG
          GGGG------ TCGGCCCCTG GCTTGTTTGA ACTTTATCAA GACTCTTTGT
          AAATCGTTGG TACTTCAATC ATGCTTTCCC TGAGCTCCCC CGGGCTCGGG
          ATCGGGATGC TCCGAGCCTG TCTGTGAGCA TGCTTTGCTG CTGCCCAGCT
          GTACCCGAAA GTTAGGCCTC CTGGCTCCAA TGTTGCTGTT GTCTAGAGAT
          CTCTCTCTCT CT--GCAGGT TACCACCAAT CCTAACACCA TCTCCCCCAT
          CAGCTTATCC AACAGTCACT ACGGTGTGGC AGGACAATGA CAGATACCAT
          CCAAAGCCAG TTTTGCACAT GGTTTCATCA GAGCATTCAA CAGACCTCAA
          TGAAAATTAT AATAAATCAA CAGAACATTC AGGGAAGAAC GAACCCAGTG
          AACATGCAGA GAAGAGGCTG GAGCGTAACT TAAGTTTTGA GATCAAGAAG
          GTACCTCTTC AGGAGGGACC ACGAAGTTTT GATGGGAACT CCCTGTTGAA
          CAGGGGACAT GCAATTAAAA TTAAGCCTGT GTCATCCTGT GTAATTGATA
          AGAGCTTTAA GCCACAGGAA CAGATTTCAG GGGATTCATT TGTAGATGCT
          TCTCAAAACT CATGTATGGA ATACAGCGTG CCACAGTCTA ACACAGCCTT
          AATACCTTCA CCAGAAAGTC TGCAGAGTCA GCAGGTGTCT GATACCCCAC
          CAAGACCAGA TTGTCTGCCT CTGACAGAGA AGGGACACGC CACATGGTCA
          CTACATGGGC CTGAAAATGC ACTGCGTCCG TCCGTGTCTG AAGAGTTGTC
          TTCCGACACC TTGTGTCACG GTGTTAAAAC TCTCTCTCTA GCATCAAACA
          CCCCAGTTGA ACATCCTTCC AGTGATAATG TTGATCATAC TCCTCTTTCT
          GTTCGAGCAC CCCTCTGTTT TACTAATCCT CTCCATTCAG ATGATTCTGA
          CACGGATGAG ATGAACTTTG ACGGAGCCAT GAGCAAAAGC GCGTCCAATG
          TGTCAACCGC AAGTGCCACA GTCTCTGCTG CCGTTTACAG ACAAAGATTC
          TAGTGTCAGA GAAGCAGCTG TTCACCTGCT GCAGTTTTTG GCTTCAAAAA
          TAAGAGCGGA ACAGATTGCT CCATTTTTTC CTTTGGTAAG TGCCCATCTC
          TCTAGTGCCA TGACTCATAT CAGTGAGGGA ATTCAGGAAG ATTCATTGAA
          AGTCTTGGAC GTTTTATTGG AGGCATATCC AGCTCTTCTT ACAGACCGCA
          GCGTTATATT GTTGAAGAAT TTTGTAGAGC TTATTTCACA CCAGCAACTC
          TCAAAAAGAC TGAAGAGCAG GGACAAACTT TCCTGGATGC TCTCTGTTAA
          CCCAAATCGC AGAGTAACTT CTCAGCAGTG GAGGTTGAAT GTGCTTACCA
          GGCTCAAGAA GTTTCTCCAA GCAGTGGTAG ATGGATCCAG TGATACAGAG
          GATGAAGGGC TTCAAGAGCA GAAAGACAAC TCTCATTCTG TGAGGAACCC
          AATATGTATT AGTTGGAAGC TCCATGCAAA TAATCAGCAG CATATACAAC
          TGTTTGAAAG TGGTGGCTTA CGACCAA
M_albo039 CTCCAGCTAT GGGACAGAAC AAAAGTTGCA ACAGTGATGA TGCTTTATCT
          TCCACAACTT ACTCCAGCAA CACTTCCTTG GATGCCAATA ATGAAATCTG
          CTTCAAAGAG GCCTGAAAAG AAGATTTTTC TCGTTTCAAA TTCTGAGTCA
          CTGATTTTGA GACTGACACA ACTCTTT--- ---------- ----------
          --GCCAACTC ATTGCATTTG TGACTGTGGT TTAACTAAAA CCACCTAAGG
          CTGATAATGT CATCATGAAC TCTCACATTC AAAAATGAAG TTGAAACCTT
          AGCTAAGCCC CATGTCTGAA TGCAGCTTTC CAGTTCATTC AGAGCAGCAT
          AGCACTCAGC ATTTTCCCTC CAACAACA-- ---------- --GAAAGCCC
          CTTTCTGGCC TCCCGGAACA TTGCTGCATG GAATACACTG TCAGTCCTAC
          TGCAAACTTA TTTAAGAGAC AATAGGAGCC AAGGGCAAGG TTGGTGGGCG
          CTGGAAGTAA AGAACCGGGC AGGATGGCCT TTAGTGGTGT GCTCAACCCC
          TGCTGGTCTC CTCTTTCCTC CTTCACTCAT CACTTGTGTT CTCATGCCTC
          AATGATAACA AAAATCGCAC CAGCCTGGAT TGGCTATTGC TGCTGCTTTT
          CTTCTTTCTG GAGGGGTCTG GTGGCTTCCT CAGTCAAGGG G-AAGCAGGT
          TCCCTGTGGA ACTGGGATGA CTCCTTGCTG GCATCTTCAA TTCCTGCTGA
          GCATGTCCCT TATCCCCCTA ACATGAGTTG GCACGACATA TGCAGGAGTT
          CACTCAGGTT CACATGAGAA TGATGGCTCA GAGTTTTCAG AATATCAGTG
          TTACTGCTGC AAATCCTGTA CCCTTCCTCA ATGGCCTACG CTTTGAGCCT
          ACCCTCTTCT CACATGTGTC ACATGCTGCA TATGACTGCA ATCCGGAAGT
          GGAAAACTTC AAGGAAACAA TTCAGCAGTT GGAAGGTCGT CTGGTAAGAC
          AGGATCATCA AATCAGGGAA CTCATCGCTA AAATGGAGAC TCAGAACACT
          CACATGGCAG AACTCAGACG TACTATCCGA AATTTGGAGG GAAAGATTAC
          AGAAATGGAG GCCCAGCAAT GTAACGGTAT TTATATCTGG AAGATTGAGA
          ACTTCAGTGG ACTGCAGAAA GCCCAGGAAG AAGAGAGACC CGTGGTGATG
          CACAGCCCTG GCTTCTACAC GGGGAAGCCT GGCTACAAGC TGTGCCTGCG
          CCTGCATATC CAGTTACCAA ACGCTCAGCG CTGTGCTAAT TTTATCCAGT
          TACCTCCCTG GTCTCCCCGT GGAGGGTGTG AAAGGTGCTT CTTTCTTCTG
          CTTTGGATTT ACCTGGATCA TTCTAGCACT GCCAGTGCTT TCTTGAAGAC
          ATTTGAGTAA CTTTCCAATT GTACTATGAA AGTGTGCTAC ACTCAGTTGG
          AGGGTTGAAC ATTTGCTGTG TGGTGAGTGT GAGGAAACAC CTGATGTTCC
          CCTCTGGAGG AGAAGGAAGA CTCTTT-AGA GTCTTTAGAA GAGAGACATT
          TTTAGATGCA GTCATTGACT TTTAGAATTC TACTTCTTTT GGTTTTTTGG
          ATTTTTTTT- -CCCTCCAAA GGTGGAGAAA CCACCATCCA GGGTAAGGAG
          AGATCTAAGG AGCCTATGCT ATGATGCGTG CAGCAAAAGC CATAGGGTGA
          CTCACCTGAG ATGCAGCCTT GGCTGGAGTC ACGGTACTTT CCAGAGCTGT
          GTGCTGAAGA GCAGCTCTCA GTGAAGCATT GTTCTCCCTT GGCAGGGCTG
          GATGGACTGG CTGAGCGCTG TGCCCGCCAT AAGTGTACAT GTATTTTCAT
          AAATGCAAAA CACCAATTTT ACATTTCAAT GTTAAGGCTG CATTTGGTAA
          AAGTCCATGC TTCATTTCCC TCCCAATCCT ATCATTATGT CCCACACACA
          --TAGAGAC- ---------- ---------- ---------- ---AAAGAGC
          -CAAGCTGTC AGTTCACAGC CTCAATTTGT CATTTTATTA CTAAAACAGA
          AGGATATAAC ATTGTACAGG TTGGCAGTAC CACAGTACTT TTCTGCTCGA
          CTGAGATCCC CTTTAAAAGC TCTTAGAAAA AAAA---TGG TTAGACCTGC
          GTATCACAAA TCCTAAAATG AGACTTAGAG AAATCGTATC ACACTTAAGC
          ACTACTTGAG CAGCCAAGCA GCTCATGTTA CCTCTTCCAA ATACACCCTA
          CCATGCTGTC ATGGGCGTTG GCTTCTCCTG GATCATGGCC TTGGCGTGTG
          CTGCTCCCCC ACTTTTTGGC TGGTCCAGGT AGGGAAAGCC CTGGGCCCGG
          CGTTGGGGGG -TGGGAGCCT GGCTGTTGGC TCATCTGTGG CTTCCAGCCA
          GTCTCCTCTG CGGGGTGCTG ACCTGCTGGG CTCACCTTGC AGGTACATCC
          CCGAGGGCAT GCAGTGCTCC TGCGGGATTG ACTATTACAC TCTGAAGCCA
          GAGGTCCTAG ATGCTGCCTA TTGTTTTAGG TAATTATGCC TACTCATCCA
          ATATTCCTAC AC-ATCCTAC CAGCCTGGGA GGTGTCATGC AGTTGTTTGT
          CATCTTTCTT TACAGTTGGC ATGTATAGAG AGCGCAGACC CTCACTCTCA
          GAGCCAGGGG G--TGTGTGC AG-AGGTCTC TGCCTGGCAG TCTCTGGTCC
          CACAGAGA-T GGGGCAGATT GCTGTGACCT TAGACAGCAG AAGCTCAGAT
          GCATCTGGGA CGATTGCCAG ATGCATTAGC CCCATACTTA CAGCCAAATT
          AT-CACCTTC CCTTTGCTCA CCTACTCAGA GAGTCCCCTC TGTAGGACCT
          GGAGGAAAGC ATTTGACTGG TCCTCCAAGG AAACCATTCA CTTT----GT
          ATGAGCCAGT CCTGCCATAT CTAAGCATCC AGTTTCAGTT ACAACATAAT
          ---CTACTGA TTTGATTTTG TTGAGAATTT TTGTGACTCA GACTTGCCTG
          CCTGTAAAGG ATCATTCAGG GAGCAAGCAC CTGGATTATT TTTATTCCCT
          CTGTTGCCAG GGTGGGATTT AGGGAGTGGG AGGTTAGGAA GAGGAGTGTC
          AGTGGAGGAA ATTTTATGGC TGTTGAAAGG AGAAGGCCGG TGGGTAGTGA
          GGATCCTTGG AGAACCTCTG GAAATCAGAA GTGAAATGGA ACTAATCCTA
          ATTTTATTGC AATAGCTGAA GTTAAAATTA AGGAGGAGGT CGGGTGGGTT
          AGTTGGTTGA TGTCCCATTG CCCGGTATGT CATGCGTTGG TTATGCTTGA
          AAATAGCACT AGAGCTGAGG CGGCTGCTTG AACTAAAAAG TATTTAGTTG
          CTGCCTCGAT TGCTCGGGGG TGATGGGATT TTGCGATTAA AGGGAGGATG
          GCTAGTGTAT TGATTTCAAG GCCGGTTCAG GCTATGATTC AATGGTTGCT
          TGAAATTGTG AGGGTTGTTC CTAGGGCTAG GCTAATGGTG AAAATTAGTT
          TTGCTTTGGA GACTG-GGAT CAGTAATGGG AATGGGTATG TTTGTGGTGC
          CCCAGGTGGC CTCTTCCTTG CTGTGCTTCT AAGAACTGCA TTTTGTTCTC
          TGGAAGACAG CATTCAATTT TTCTCTTTTT T-GAATTGAT TGGTTGACAC
          AG-------- -----TCTAA ATGGGTGCCA GAGGATGAGC CTTGCTGTCT
          GGAACCAGTA AATGGCTCCA GGGAGAAGTC TCTCCCCATT TCCCTCATGC
          ACTGGAGAAT ATGAAGGATC TTTACCCCAC TGAACTAAGC TCTTATCCCA
          ATTCCT-ATC TACAAGACCT CAAACAACAA GAAAGCAGGA GCTTCAGGTG
          TTTTACTGTT TCACATTGCA GCTGGATTTT GGGCATCACT TTTCAGCTTG
          CTGGTATCTC CCATAAGTAA GAACATTGCA GGAGTGCAAG CAACCTGG-A
          AAAACACAGA CCACATTTTC AGCCCCACTT CTTCAAAAAT ATTTTCTCAT
          TAATGTTGCA TCCACTCGAG CCTAATTCTG TGTGCAACCT GCCACGAGAC
          TTTCCCTTAC CAACACTTCC TGGGATTTAT TTTTTT-ACT CCTCCACTA-
          --CTCT--AC CCCTACCTTG CTCAGCAAGA ACATTCATCA CCCCAATCCC
          AGATCAGAAT CTTTATTACT CACTAGAACA TGAAGAACTT TGACCTTAAG
          CATCCAGCTG GAACCTCAGT ACTGACAAAT TCTGGAAAAG CATTTTGAAT
          TTTTGAAGTG GAGAGAAGAA GCACAGTAAT GAAAAACATG CAACAGAACA
          AAAGGTCTCA GCTGCAGAAG GTGGACAGGA GAGACTTCTT GCTGTATCCT
          CATCCGTCTG CCTCCCAAAT GGGAACAGTT TTACATTCCT CTTGGGAAGG
          GGACAC---- --------AG GGGAGGAAGC AGAGATGCCT TTGCACACAA
          AACCCCTCAG GGTGGCTGCA CAGGCAGCCC CAGCCAAAAA CCGTGGGCGA
          AG-------- ---------- ----GCCGTG CCCTGGCCAT GCACACATCA
          TGTACATGTC ACAACCATTT GTCTGCATGA ATGGGAACAC A-GAGCACGA
          GCCAACGGTG AAGGTGAAAA GAACACACCC AGAGGGAAGA GCGTGCTCTT
          CGGATCAGTT CTGAGAAACA ATAGAGGAAG ATACTAAAAC AAAATACCCA
          TCAAAAAA-C CTCCCAAGGA CCACCCCTGC AGAAAGCAAA CCACCACGTA
          CTCCAGGGAA TCCAGGCTGG CCAGGGGGAC CACGTTCTCC TTTCAAGCCA
          GCTGTACCCT AATTTTTGGA AAGTATAAGT GTACTTCTTG CCTGGCTGGC
          AAGACAGAAC ACATCATCCT CTCTGAATAT TTTATAACTG GAATTTAGCA
          CAGGTATCTG TAATGTTGAA GAAAGTAGAT TATTTCTACT GAGCTCAATG
          GAAACAGAAC TAGGTTCCAT GTGGAACAGC ACATGGAAAT CTCAGCTAGT
          GTGCAATGCA GCTAACTGGA ACACACAGGC CACATTTCCA GTAGTGGATG
          TAGGAGCAGA TGTGAGCTCC ACATTCAGCT CTGTACCCAT ACCAGCTGAA
          CTCTTATCAG TGCAAGGTTT TGAAGCATTA GTTTCCACAA GAAGAGAAAG
          ATGCTGCAAC AGACTTGAAT CTTGTTTTAA CAATTTCCAC TTGGATAACT
          GTGCAGCTGA AGATTATATT TCCAACTATG GCGTAGGATT TGGCCCAGCA
          GGAAATGAAT TTGACTATGG CTTATGCAAT GAAGTAGTTA ACGTAGCCTG
          CTCACCTAAA CCTGATGCTT TCAACCCATG TGAAGATATC ATGGGATACA
          ATGTTCTGAG AGTCCTGATA TGGTTCATCA GCATCCTAGC TATTACTGGG
          AACACCGTGG TCCTCATTAT TTTAATAAGC AGCCAATACA AACTCACTGT
          TCCTCGCTTT CTAATGTGCA ATCTGGCCTT TGCAGACCTC TGCATAGGCA
          TCTACCTGCT GCTGATCGCC TCGGTGGACG CGCAGACCAG CGGGCAGTAC
          TACAACCACG CCATAGACTG GCAAGGAAGA ATGTCTTTAT AGCATGTGCC
          AAACGGTTTT AAATCTCGTC CTAAACTAAT TGGTATCGTA CCGGGTTCCG
          TCGTTCACTG ACCAAATGTA AGCTGTGTAA GTTCCAGTGC TTGCTGATTT
          TAGGTGATTA TGGATA---- TTCTTTCTTA ATGAAAATAT CACTGCGTGG
          GGGGG----- TCGGCCCCTG GCTTGTTTGA ACTTTATCAA GACTCTTTGT
          AAATCGTTGG TACTTCAATC ATGCTTTCCC TGAGCTCCCC CGGGCTCGGG
          ATTGGGATGC TCCGAGCCTG TCTGTGAGCA TGCTTTGCTG CTGCCCAGCT
          GTACCCGAAA GTTAGGCCTC CTGGCTCCAA TGTTGCTGTT GTCTAGAGAT
          CTCTCTCTCT CT--GCAGGT TACCACCAAT CCTAACACCA TCTCCCCCAT
          CAGCTTATCC AACAGTCACT ACGGTGTGGC AGGACAATGA CAGATACCAT
          CCAAAGCCAG TTTTGCACAT GGTTTCATCA GAGCATTCAA CAGACCTCAA
          TGAGAATTAT AATAAATCAA CAGAACATTC AGGGAAGAAC GAACCCAGCG
          AACACACGGA GAAGAGGCTG GAGCGTAACT TAAGTTTTGA GATCAAGAAG
          GTACCTCTTC AGGAGGGACC ACGAAGCTTT GATGGGAACT CCCTGTTGAA
          CAGGGGACAT GCAATTAAAA TTAAGCCTGT GTCATCCTGT GTAATTGATA
          AGAGCTTTAA GCCACAGGAA CAGATTTCAG GGGATTCATT TGTAGATGCT
          TCTCAAAACT CATGTATGGA ATACAGCGTG CCACAGTCTA ACACAGCCTT
          AATACCTTCA CCAGAAAGTC TGCAGAGTCT GGAGGTGTCT GATACCCCAC
          CAAGACCAGA TCGTCTGCCT CTGACAGAGA AGGGACACGC CACGTGGTCA
          CTACATGGGC CTGAAAATGC ACTGCGTACG TCCGTGTCTG AAGAGTTGTC
          TTCAGACACC TTGTGTCACG GTGTTAAAAC TCTCTCTCTA GCATCAAACA
          CCCCAGTTGA ACATCCTTCC TGTGATAATG TTGATCATAC TCCTCTTTCT
          GTTCGGGCAC CCCTCTGTTT TACTAATCCT CTCCATTCAG ATGATTCTGA
          CACGGATGAG ATGAACTTTG ACGGAGCCAT GAGCAAAAGC GCGTCCAATG
          TGTCAACCGC AAGTGCCACA GTCTCTGCTG CCGTTTACAG ACAAAGATTC
          TAGTGTCAGA GGAGCAGCTG TTCACCTGCT GCAGTTTTTG GCTTCAAAAA
          TAAGAGCGGA ACAGATTGCT CCATTTTTTC CTTTGGTAAG TGCCCATCTC
          TCTAGTGCCA TGACTCATAT CAGTGAGGGA ATTCAGGAAG ATTCTTTGAA
          AGTCTTGGAC GTTTTATTGG AGGCATATCC AGCTCTTCTT ACAGACCGCA
          GCGTTATATT GTTGAAGAAT TTTGTAGAGC TTATTTCACA CCAGCAACTC
          TCAAAAAGAC TGAAGAGCAG GGACAAACTT TCCTGGATGC TCTCTGTTAA
          CCCAAATCGC AGAGTAACTT CTCAGCAGTG GAGGTTGAAT GTGCTTACCA
          GGCTCAAGAA GTTTCTCCAA GCAGTGGTAG ATGGATCCAG TGATACAGAG
          GATGAAGGGC TTCAAGAGCA GAAAGACAGC TCTCATTCTG TGAGGAACCC
          AGTATGTATT AGTTGGAAGC TCCATGCAAA TAATCAGCAG CATATACAAC
          TGTTTGAAAG TGGTGGCTTA CGACCAA
M_albo040 CTCCAGCTAT GGGACAGAAC AAAAGTTGCA ACAGTGATGA TGCTTTATCT
          TCCACAACTT ACTCCAGCAA CACTTCCTTG GATGCCAATA ATGAAATCTG
          CTTCAAAGAG GCCTGAAAAG AAGATTTTTC TCGTTTCAAA TTCTGAGTCA
          CTGATTTTGA GACTGACACA ACTCTTT--- ---------- ----------
          --GCCAACTC ATTGCATTTG TGACTGTGGT TTAACTAAAA CCACCTAAGG
          CTGATAATGT CATCATGAAC TCTCACATTC AAAAATGAAG TTGAAACCTT
          AGCTAAGCCC CATGTCTGAA TGCAGCTTTC CAGTTCATTC AGAGCAGCAT
          AGCACTCAGC ATTTTCCCTC CAACAACA-- ---------- --GAAAGCCC
          CTTTCTGGCC TCCCGGAACA TTGCTGCATG GAATACACTG TCAGTCCTAC
          TGCAAACTTA TTTAAGAGAC AATAGGAGCC AAGGGCAAGG TTGGTGGGCG
          CTGGAAGTAA AGAACCGGGC AGGATGGCCT TTAGTGGTGT GCTCAACCCC
          TGCTGGTCTC CTCTTTCCTC CTTCACTCAT CACTTGTGTT CTCATGCCTC
          AATGATAACA AAAATCGCAC CAGCCTGGAT TGGCTATTGC TGCTGCTTTT
          CTTCTTTCTG GAGGGGTCTG GTGGCTTCCT CAGTCAAGGG G-AAGCAGGT
          TCCCTGTGGA ACTGGGATGA CTCCTTGCTG GCATCTTCAA TTCCTGCTGA
          GCATGTCCCT TATCCCCCTA ACATGAGTTG GCACGACATA TGCAGGAGTT
          CACTCAGGTT CACATGAGAA TGATGGCTCA GAGTTTTCAG AATATCAGTG
          TTACTGCTGC AAATCCTGTA CCCTTCCTCA ATGGCCTACG CTTTGAGCCT
          ACCCTCTTCT CACATGTGTC ACATGCTGCA TATGACTGCA ATCCGGAAGT
          GGAAAACTTC AAGGAAACAA TTCAGCAGTT GGAAGGTCGT CTGGTAAGAC
          AGGATCATCA AATCAGGGAA CTCATCGCTA AAATGGAGAC TCAGAACACT
          CACATGGCAG AACTCAGACG TACTATCCGA AATTTGGAGG GAAAGATTAC
          AGAAATGGAG GCCCAGCAAT GTAACGGTAT TTATATCTGG AAGATTGAGA
          ACTTCAGTGG ACTGCAGAAA GCCCAGGAAG AAGAGAGACC CGTGGTGATG
          CACAGCCCTG GCTTCTACAC GGGGAAGCCT GGCTACAAGC TGTGCCTGCG
          CCTGCATATC CAGTTACCAA ACGCTCAGCG CTGTGCTAAT TTTATCCAGT
          TACCTCCCTG GTCTCCCCGT GGAGGGTGTG AAAGGTGCTT CTTTCTTCTG
          CTTTGGATTT ACCTGGATCA TTCTAGCACT GCCAGTGCTT TCTTGAAGAC
          ATTTGAGTAA CTTTCCAATT GTACTATGAA AGTGTGCTAC ACTCAGTTGG
          AGGGTTGAAC ATTTGCTGTG TGGTGAGTGT GAGGAAACAC CTGATGTTCC
          CCTCTGGAGG AGAAGGAAGA CTCTTT-AGA GTCTTTAGAA GAGAGACATT
          TTTAGATGCA GTCATTGACT TTTAGAATTC TACTTCTTTT GGTTTTTTGG
          ATTTTTTTT- -CCCTCCAAA GGTGGAGAAA CCACCATCCA GGGTAAGGAG
          AGATCTAAGG AGCCTATGCT ATGATGCGTG CAGCAAAAGC CATAGGGTGA
          CTCACCTGAG ATGCAGCCTT GGCTGGAGTC ACGGTACTTT CCAGAGCTGT
          GTGCTGAAGA GCAGCTCTCA GTGAAGCATT GTTCTCCCTT GGCAGGGCTG
          GATGGACTGG CTGAGCGCTG TGCCCGCCAT AAGTGTACAT GTATTTTCAT
          AAATGCAAAA CACCAATTTT ACATTTCAAT GTTAAGGCTG CATTTGGTAA
          AAGTCCATGC TTCATTTCCC TCCCAATCCT ATCATTATGT CCCACACACA
          --TAGAGAC- ---------- ---------- ---------- ---AAAGAGC
          -CAAGCTGTC AGTTCACAGC CTCAATTTGT CATTTTATTA CTAAAACAGA
          AGGATATAAC ATTGTACAGG TTGGCAGTAC CACAGTACTT TTCTGCTCGA
          CTGAGATCCC CTTTAAAAGC TCTTAGAAAA AAAA---TGG TTAGACCTGC
          GTATCACAAA TCCTAAAATG AGACTTAGAG AAATCGTATC ACACTTAAGC
          ACTACTTGAG CAGCCAAGCA GCTCATGTTA CCTCTTCCAA ATACACCCTA
          CCATGCTGTC ATGGGCGTTG GCTTCTCCTG GATCATGGCC TTGGCGTGTG
          CTGCTCCCCC ACTTTTTGGC TGGTCCAGGT AGGGAAAGCC CTGGGCCCGG
          CGTTGGGGGG -TGGGAGCCT GGCTGTTGGC TCATCTGTGG CTTCCAGCCA
          GTCTCCTCTG CGGGGTGCTG ACCTGCTGGG CTCACCTTGC AGGTACATCC
          CCGAGGGCAT GCAGTGCTCC TGCGGGATTG ACTATTACAC TCTGAAGCCA
          GAGGTCCTAG ATGCTGCCTA TTGTTTTAGG TAATTATGCC TACTCATCCA
          ATATTCCTAC AC-ATCCTAC CAGCCTGGGA GGTGTCATGC AGTTGTTTGT
          CATCTTTCTT TACAGTTGGC ATGTATAGAG AGCGCAGACC CTCACTCTCA
          GAGCCAGGGG G--TGTGTGC AG-AGGTCTC TGCCTGGCAG TCTCTGGTCC
          CACAGAGA-T GGGGCAGATT GCTGTGACCT TAGACAGCAG AAGCTCAGAT
          GCATCTGGGA CGATTGCCAG ATGCATTAGC CCCATACTTA CAGCCAAATT
          AT-CACCTTC CCTTTGCTCA CCTACTCAGA GAGTCCCCTC TGTAGGACCT
          GGAGGAAAGC ATTTGACTGG TCCTCCAAGG AAACCATTCA CTTT----GT
          ATGAGCCAGT CCTGCCATAT CTAAGCATCC AGTTTCAGTT ACAACATAAT
          ---CTACTGA TTTGATTTTG TTGAGAATTT TTGTGACTCA GACTTGCCTG
          CCTGTAAAGG ATCATTCAGG GAGCAAGCAC CTGGATTATT TTTATTCCCT
          CTGTTGCCAG GGTGGGATTT AGGGAGTGGG AGGTTAGGAA GAGGAGTGTC
          AGTGGAGGAA ATTTTATGGC TGTTGAAAGG AGAAGGCCGG TGGGTAGTGA
          GGATCCTTGG AGAACCTCTG GAAATCAGAA GTGAAATGGA ACTAATCCTA
          ATTTTATTGC AATAGCTGAA GTTAAAATTA AGGAGGAGGT CGGGTGGGTT
          AGTTGGTTGA TGTCCCATTG CCCGGTATGT CATGCGTTGG TTATGCTTGA
          AAATAGCACT AGAGCTGAGG CGGCTGCTTG AACTAAAAAG TATTTAGTTG
          CTGCCTCGAT TGCTCGGGGG TGATGGGATT TTGCGATTAA AGGGAGGATG
          GCTAGTGTAT TGATTTCAAG GCCGGTTCAG GCTATGATTC AATGGTTGCT
          TGAAATTGTG AGGGTTGTTC CTAGGGCTAG GCTAATGGTG AAAATTAGTT
          TTGCTTTGGA GACTG-GGAT CAGTAATGGG AATGGGTCTG TTTGTGGTGC
          CCCAGGTGGC CTCTTCCTTG CTGTGCTTCT AAGAACTGCA TTTTGTTCTC
          TGGAAGACAG CATTCAATTT TTCTCTTTTT T-GAATTGAT TGGTTGACAC
          AG-------- -----TCTAA ATGGGTGCCA GAGGATGAGC CTTGCTGTCT
          GGAACCAGTA AATGGCTCCA GGGAGAAGTC TCTCCCCATT TCCCTCATGC
          ACTGGAGAAT ATGAAGGATC TTTACCCCAC TGAACTAAGC TCTTATCCCA
          ATTCCT-ATC TACAAGACCT CAAACAACAA GAAAGCAGGA GCTTCAGGTG
          TTTTACTGTT TCACATTGCA GCTGGATTTT GGGCATCACT TTTCAGCTTG
          CTGGTATCTC CCATAAGTAA GAACATTGCA GGAGTGCAAG CAACCTGG-A
          AAAACACAGA CCACATTTTC AGCCCCACTT CTTCAAAAAT ATTTTCTCAT
          TAATGTTGCA TCCACTCGAG CCTAATTCTG TGTGCAACCT GCCACGAGAC
          TTTCCCTTAC CAACACTTCC TGGGATTTAT TTTTTT-ACT CCTCCACTA-
          --CTCT--AC CCCTACCTTG CTCAGCAAGA ACGTTCATCA CCCCAATCCC
          AGATCAGAAT CTTTATTACT CACTAGAACA TGAAGAACTT TGACCTTAAG
          CATCCAGCTG GAACCTCAGT ACTGACAAAT TCTGGAAAAG CATTTTGAAT
          TTTTGAAGTG GAGAGAAGAA GCACAGTAAT GAAAAACATG CAACAGAACA
          AAAGGTCTCA GCTGCAGAAG GTGGACAGGA GAGACTTCTT GCTGTATCCT
          CATCCGTCTG CCTCCCAAAT GGGAACAGTT TTACATTCCT CTTGGGAAGG
          GGACAC---- --------AG GGGAGGAAGC AGAGATGCCT TTGCACACAA
          AACCCCTCAG GGTGGCTGCA CAGGCAGCCC CAGCCAAAAA CCGTGGGCGA
          AG-------- ---------- ----GCCGTG CCCTGGCCAT GCACACATCA
          TGTACATGTC ACAACCATTT GTCTGCATGA ATGGGAACAC A-GAGCACGA
          GCCAACGGTG AAGGTGAAAA GAACACACCC AGAGGGAAGA GCGTGCTCTT
          CGGATCAGTT CTGAGAAACA ATAGAGGAAG ATACTAAAAC AAAATACCCA
          TCAAAAAA-C CTCCCAAGGA CCACCCCTGC AGAAAGCAAA CCACCACGTA
          CTCCAGGGAA TCCAGGCTGG CCAGGGGGAC CACGTTCTCC TTTCAAGCCA
          GCTGTACCCT AATTTTTGGA AAGTATAAGT GTACTTCTTG CCTGGCTGGC
          AAGACAGAAC ACATCATCCT CTCTGAATAT TTTATAACTG GAATTTAGCA
          CAGGTATCTG TAATGTTGAA GAAAGTAGAT TATTTCTACT GAGCTCAATG
          GAAACAGAAC TAGGTTCCAT GTGGAACAGC ACATGGAAAT CTCAGCTAGT
          GTGCAATGCA GCTAACTGGA ACACACAGGC CACATTTCCA GTAGTGGATG
          TAGGAGCAGA TGTGAGCTCC ACATTCAGCT CTGTACCCAT ACCAGCTGAA
          CTCTTATCAG TGCAAGGTTT TGAAGCATTA GTTTCCACAA GAAGAGAAAG
          ATGCTGCAAC AGACTTGAAT CTTGTTTTAA CAATTTCCAC TTGGATAACT
          GTGCAGCTGA AGATTATATT TCCAACTATG GCGTAGGATT TGGCCCAGCA
          GGAAATGAAT TTGACTATGG CTTATGCAAT GAAGTAGTTA ACGTAGCCTG
          CTCACCTAAA CCTGATGCTT TCAACCCATG TGAAGATATC ATGGGATACA
          ATGTTCTGAG AGTCCTGATA TGGTTCATCA GCATCCTAGC TATTACTGGG
          AACACCGTGG TCCTCATTAT TTTAATAAGC AGCCAATACA AACTCACTGT
          TCCTCGCTTT CTAATGTGCA ATCTGGCCTT TGCAGACCTC TGCATAGGCA
          TCTACCTGCT GCTGATCGCC TCGGTGGACG CGCAGACCAG CGGGCAGTAC
          TACAACCACG CCATAGACTG GCAAGGAAGA ATGTCTTTAT AGCATGTGCC
          AAACGGTTTT AAATCTCGTC CTAAACTAAT TGGTATCGTA CCGGGTTCCG
          TCGTTCACTG ACCAAATGTA AGCTGTGTAA GTTCCAGTGC TTGCTGATTT
          TAGGTGATTA TGGATA---- TTCTTTCTTA ATGAAAATAT CACTGCGTGG
          GGGGG----- TCGGCCCCTG GCTTGTTTGA ACTTTATCAA GACTCTTTGT
          AAATCGTTGG TACTTCAATC ATGCTTTCCC TGAGCTCCCC CGGGCTCGGG
          ATTGGGATGC TCCGAGCCTG TCTGTGAGCA TGCTTTGCTG CTGCCCAGCT
          GTACCCGAAA GTTAGGCCTC CTGGCTCCAA TGTTGCTGTT GTCTAGAGAT
          CTCTCTCTCT CT--GCAGGT TACCACCAAT CCTAACACCA TCTCCCCCAT
          CAGCTTATCC AACAGTCACT ACGGTGTGGC AGGACAATGA CAGATACCAT
          CCAAAGCCAG TTTTGCACAT GGTTTCATCA GAGCATTCAA CAGACCTCAA
          TGAGAATTAT AATAAATCAA CAGAACATTC AGGGAAGAAC GAACCCAGCG
          AACACACGGA GAAGAGGCTG GAGCGTAACT TAAGTTTTGA GATCAAGAAG
          GTACCTCTTC AGGAGGGACC ACGAAGCTTT GATGGGAACT CCCTGTTGAA
          CAGGGGACAT GCAATTAAAA TTAAGCCTGT GTCATCCTGT GTAATTGATA
          AGAGCTTTAA GCCACAGGAA CAGATTTCAG GGGATTCATT TGTAGATGCT
          TCTCAAAACT CATGTATGGA ATACAGCGTG CCACAGTCTA ACACAGCCTT
          AATACCTTCA CCAGAAAGTC TGCAGAGTCT GGAGGTGTCT GATACCCCAC
          CAAGACCAGA TCGTCTGCCT CTGACAGAGA AGGGACACGC CACGTGGTCA
          CTACATGGGC CTGAAAATGC ACTGCGTACG TCCGTGTCTG AAGAGTTGTC
          TTCAGACACC TTGTGTCACG GTGTTAAAAC TCTCTCTCTA GCATCAAACA
          CCCCAGTTGA ACATCCTTCC TGTGATAATG TTGATCATAC TCCTCTTTCT
          GTTCGGGCAC CCCTCTGTTT TACTAATCCT CTCCATTCAG ATGATTCTGA
          CACGGATGAG ATGAACTTTG ACGGAGCCAT GAGCAAAAGC GCGTCCAATG
          TGTCAACCGC AAGTGCCACA GTCTCTGCTG CCGTTTACAG ACAAAGATTC
          TAGTGTCAGA GGAGCAGCTG TTCACCTGCT GCAGTTTTTG GCTTCAAAAA
          TAAGAGCGGA ACAGATTGCT CCATTTTTTC CTTTGGTAAG TGCCCATCTC
          TCTAGTGCCA TGACTCATAT CAGTGAGGGA ATTCAGGAAG ATTCTTTGAA
          AGTCTTGGAC GTTTTATTGG AGGCATATCC AGCTCTTCTT ACAGACCGCA
          GCGTTATATT GTTGAAGAAT TTTGTAGAGC TTATTTCACA CCAGCAACTC
          TCAAAAAGAC TGAAGAGCAG GGACAAACTT TCCTGGATGC TCTCTGTTAA
          CCCAAATCGC AGAGTAACTT CTCAGCAGTG GAGGTTGAAT GTGCTTACCA
          GGCTCAAGAA GTTTCTCCAA GCAGTGGTAG ATGGATCCAG TGATACAGAG
          GATGAAGGGC TTCAAGAGCA GAAAGACAGC TCTCATTCTG TGAGGAACCC
          AGTATGTATT AGTTGGAAGC TCCATGCAAA TAATCAGCAG CATATACAAC
          TGTTTGAAAG TGGTGGCTTA CGACCAA
M_albo041 CTCCAGCTAT GGGACAGAAC AAAAGTTGCA ACAGTGATGA TGCTTTATCT
          TCCACAACTT ACTCCAGCAA CACTTCCTTG GATGCCAATA ATGAAATCTG
          CTTCAAAGAG GCCTGAAAAG AAGATTTTTC TCGTTTCAAA TTCTGAGTCA
          CTGATTTTGA GACTGACACA ACTCTTT--- ---------- ----------
          --GCCAACTC ATTGCATTTG TGACTGTGGT TTAACTAAAA CCACCTAAGG
          CTGATAATGT CATCATGAAC TCTCACATTC AAAAATGAAG TTGAAACCTT
          AGCTAAGCCC CATGTCTGAA TGCAGCTTTC CAGTTCATTC AGAGCAGCAT
          AGCACTCAGC ATTTTCCCTC CAACAACA-- ---------- --GAAAGCCC
          CTTTCTGGCC TCCCGGAACA TTGCTGCATG GAATACACTG TCAGTCCTAC
          TGCAAACTTA TTTAAGAGAC AATAGGAGCC AAGGGCAAGG TTGGTGGGCG
          CTGGAAGTAA AGAACCGGGC AGGATGGCCT TTAGTGGTGT GCTCAACCCC
          TGCTGGTCTC CTCTTTCCTC CTTCACTCAT CACTTGTGTT CTCATGCCTC
          AATGATAACA AAAATCGCAC CAGCCTGGAT TGGCTATTGC TGCTGCTTTT
          CTTCTTTCTG GAGGGGTCTG GTGGCTTCCT CAGTCAAGGG G-AAGCAGGT
          TCCCTGTGGA ACTGGGATGA CTCCTTGCTG GCATCTTCAA TTCCTGCTGA
          GCATGTCCCT TATCCCCCTA ACATGAGTTG GCACGACATA TGCAGGAGTT
          CACTCAGGTT CACATGAGAA TGATGGCTCA GAGTTTTCAG AATATCAGTG
          TTACTGCTGC AAATCCTGTA CCCTTCCTCA ATGGCCTACG CTTTGAGCCT
          ACCCTCTTCT CACATGTGTC ACATGCTGCA TATGACTGCA ATCCGGAAGT
          GGAAAACTTC AAGGAAACAA TTCAGCAGTT GGAAGGTCGT CTGGTAAGAC
          AGGATCATCA AATCAGGGAA CTCATCGCTA AAATGGAGAC TCAGAACACT
          CACATGGCAG AACTCAGACG TACTATCCGA AATTTGGAGG GAAAGATTAC
          AGAAATGGAG GCCCAGCAAT GTAACGGTAT TTATATCTGG AAGATTGAGA
          ACTTCAGTGG ACTGCAGAAA GCCCAGGAAG AAGAGAGACC CGTGGTGATG
          CACAGCCCTG GCTTCTACAC GGGGAAGCCT GGCTACAAGC TGTGCCTGCG
          CCTGCATATC CAGTTACCAA ACGCTCAGCG CTGTGCTAAT TTTATCCAGT
          TACCTCCCTG GTCTCCCCGT GGAGGGTGTG AAAGGTGCTT CTTTCTTCTG
          CTTTGGATTT ACCTGGATCA TTCTAGCACT GCCAGTGCTT TCTTGAAGAC
          ATTTGAGTAA CTTTCCAATT GTACTATGAA AGTGTGCTAC ACTCAGTTGG
          AGGGTTGAAC ATTTGCTGTG TGGTGAGTGT GAGGAAACAC CTGATGTTCC
          CCTCTGGAGG AGAAGGAAGA CTCTTT-AGA GTCTTTAGAA GAGAGACATT
          TTTAGATGCA GTCATTGACT TTTAGAATTC TACTTCTTTT GGTTTTTTGG
          ATTTTTTTT- -CCCTCCAAA GGTGGAGAAA CCACCATCCA GGGTAAGGAG
          AGATCTAAGG AGCCTATGCT ATGATGCGTG CAGCAAAAGC CATAGGGTGA
          CTCACCTGAG ATGCAGCCTT GGCTGGAGTC ACGGTACTTT CCAGAGCTGT
          GTGCTGAAGA GCAGCTCTCA GTGAAGCATT GTTCTCCCTT GGCAGGGCTG
          GATGGACTGG CTGAGCGCTG TGCCCGCCAT AAGTGTACAT GTATTTTCAT
          AAATGCAAAA CACCAATTTT ACATTTCAAT GTTAAGGCTG CATTTGGTAA
          AAGTCCATGC TTCATTTCCC TCCCAATCCT ATCATTATGT CCCACACACA
          --TAGAGAC- ---------- ---------- ---------- ---AAAGAGC
          -CAAGCTGTC AGTTCACAGC CTCAATTTGT CATTTTATTA CTAAAACAGA
          AGGATATAAC ATTGTACAGG TTGGCAGTAC CACAGTACTT TTCTGCTCGA
          CTGAGATCCC CTTTCAAAGC TCTTAGAAAA AAAA---TGG TTAGACCTGC
          GTATCACAAA TCCTAAAATG AGACTTAGAG AAATCGTATC ACACTTAAGC
          ACTACTTGAG CAGCCAAGCA GCTCATGTTA CCTCTTCCAA ATACACCCTA
          CCATGCTGTC ATGGGCGTTG GCTTCTCCTG GATCATGGCC TTGGCGTGTG
          CTGCTCCCCC ACTTTTTGGC TGGTCCAGGT AGGGAAAGCC CTGGGCCCGG
          CGTTGGGGGG -TGGGAGCCT GGCTGTTGGC TCATCTGTGG CTTCCAGCCA
          GTCTCCTCTG CGGGGTGCTG ACCTGCTGGG CTCACCTTGC AGGTACATCC
          CCGAGGGCAT GCAGTGCTCC TGCGGGATTG ACTATTACAC TCTGAAGCCA
          GAGGTCCTAG ATGCTGCCTA TTGTTTTAGG TAATTATGCC TACTCATCCA
          ATATTCCTAC AC-ATCCTAC CAGCCTGGGA GGTGTCATGC AGTTGTTTGT
          CATGTTTCTT TACAGTTGGC ATGTATAGAG AGCGCAGACC CTCACTCTCA
          GAGCCAG--- ---------- ---------- ---------- ----------
          ---AGAGA-- GGGGCAGATT GCTGTGACCT TAGACAGCAG AAGCTCAGAT
          GCATCTGGGA CGATTGCCAG ATGCATTAGC CCCATACTTA CAGCCAAATT
          AT-CACCTTC CCTTTGCTCA CCTACTCAGA GAGTCCCCTC TGTAGGACCT
          GGAGGAAAGC ATTTGACTGG TCCTCCAGGG AAACCATTCA CTTT----GT
          ATGAGCCAGT CCTGCCATAT CTAAGCATCC AGTTTCAGTT ACAACATAAT
          ---CTACTGA TTTGATTTTG TTGAGAATTT TTGTGACTCA GACTTGCCTG
          CCTGTAAAGG ATCATTCAGG GAGCAAGCAC CTGGATTATT TTTATTCCCT
          CTGTTGCCAG GGTGGGATTT AGGGAGTGGG AGGTTAGGAA GAGGAGTGTC
          AGTGGAGGAA ATTTTATGGC TGTTGAAAGG AGAAGGCCGG TGGGTAGTGA
          GGATCCTTGG AGAACCTCTG GAAATCAGAA GTGAAATGGA ACTAATCCTA
          ATTTTATTGC AATAGCTGAA GTTAAAATTA AGGAGGAGGT CGGGTGGGTT
          AGTTGGTTGA TGTCCCATTG CCCGGTATGT CATGCGTTGG TTATGCTTGA
          AAATAGCACT AGAGCTGAGG CGGCTGCTTG AACTAAAAAG TATTTAGTTG
          CTGCCTCGAT TGCTCGGGGG TGATGGGATT TTGCGATTAA AGGGAGGATG
          GCTAGTGTAT TGATTTCAAG GCCGGTTCAG GCTATGATTC AATGGTTGCT
          TGAAATTGTG AGGGTTGTTC CTAGGGCTAG GCTAATGGTG AAAATTAGTT
          TTGCTTTGGA GACTG-GGAT CAGTAATGGG ACTGGGTCTG TTTGTGGTGC
          CCCAGGTGGC CTCTTCCTTG CTGTGCTTCT AAGAACTGCA TTTTGTTCTC
          TGGAAGACAG CATTCAATTT TTCTCTTTTT T-GAATTGAT TGGTTGACAC
          AG-------- -----TCTAA ATGGGTGCCA GAGGATGAGC CTTGCTGTCT
          GGAACCAGTA AATGGCTCCA GGGAGAAGTC TCTCCCCATT TCCCTCATGC
          ACTGGAGAAT ATGAAGGATC TTTACCCCAC TGAACTAAGC TCTTATCCCA
          ATTCCT-ATC TACAAGACCT CAAACAACAA GAAAGCAGGA GCTTCAGGTG
          TTTTACTGTT TCACATTGCA GCTGGATTTT GGGCATCACT TTTCAGCTTG
          CTGGTATCTC CCATAAGTAA GAACATTGCA GGAGTGCAAG CAACCTGG-A
          AAAACACAGA CCACATTTTC AGCCCCACTT CTTCAAAAAT ATTTTCTCAT
          TAATGTTGCA TCCACTCGAG CCTAATTCTG TGTGCAACCT GCCACGAGAC
          TTTCCCTTAC CAACACTTCC TGGGATTTAT TTTTTT-ACT CCTCCACTA-
          --CTCT--AC CCCTACCTTG CTCAGCAAGA ACGTTCATCA CGCCAATCCC
          AGATCAGAAT CTTTATTACT CACTAGAACA TGAAGAACTT TGACCTTAAG
          CATCCAGCTG GAACCTCAGT ACTGACAAAT TCTGGAAAAG CATTTTGAAT
          TTTTGAAGTG GAGAGAAGAA GCACAGTAAT GAAAAACATG CAACAGAACA
          AAAGGTCTCA GCTGCAGAAG GTGGACAGGA GAGACTTCTT GCTGTATCCT
          CATCCGTCTG CCTCCCAAAT GGGAACAGTT TTACATTCCT CTTGGGAAGG
          GGACAC---- --------AG GGGAGGAAGC AGAGATGCCT TTGCACACAA
          AACCCCTCAG GGTGGCTGCA CAGGCAGCCC CAGCCAAAAA CCGTGGGCGA
          AG-------- ---------- ----GCCGTG CCCTGGCCAT GCACACATCA
          TGTACATGTC ACAACCATTT GTCTGCATGA ATGGGAACAC A-GAGCACGA
          GCCAACGGTG AAGGTGAAAA GAACACACCC AGAGGGAAGA GCGTGCTCTT
          CGGATCAGTT CTGAGAAACA ATAGAGGAAG ATACTAAAAC AAAATACCCA
          TCAAAAAA-C CTCCCAAGGA CCACCCCTGC AGAAAGCAAA CCACCACGTA
          CTCCAGGGAA TCCAGGCTGG CCAGGGGGAC CACGTTCTCC TTTCAAGCCA
          GCTGTACCCT AATTTTTGGA AAGTATAAGT GTACTTCTTG CCTGGCTGGC
          AAGACAGAAC ACATCATCCT CTCTGAATAT TTTATAACTG GAATTTAGCA
          CAGGTATCTG TAATGTTGAA GAAAGTAGAT TATTTCTACT GAGCTCAATG
          GAAACAGAAC TAGGTTCCAT GTGGAACAGC ACATGGAAAT CTCAGCTAGT
          GTGCAATGCA GCTAACTGGA ACACACAGGC CACATTTCCA GTAGTGGATG
          TAGGAGCAGA TGTGAGCTCC ACATTCAGCT CTGTACCCAT ACCAGCTGAA
          CTCTTATCAG TGCAAGGTTT TGAAGCATTA GTTTCCACAA GAAGAGAAAG
          ATGCTGCAAC AGACTTGAAT CTTGTTTTAA CAATTTCCAC TTGGATAACT
          GTGCAGCTGA AGATTATATT TCCAACTATG GCGTAGGATT TGGCCCAGCA
          GGAAATGAAT TTGACTATGG CTTATGCAAT GAAGTAGTTA ACGTAGCCTG
          CTCACCTAAA CCTGATGCTT TCAACCCATG TGAAGATATC ATGGGATACA
          ATGTTCTGAG AGTCCTGATA TGGTTCATCA GCATCCTAGC TATTACTGGG
          AACACCGTGG TCCTCATTAT TTTAATAAGC AGCCAATACA AACTCACTGT
          TCCTCGCTTT CTAATGTGCA ATCTGGCCTT TGCAGACCTC TGCATAGGCA
          TCTACCTGCT GCTGATCGCC TCGGTGGACG CGCAGACCAG CGGGCAGTAC
          TACAACCACG CCATAGACTG GCAAGGAAGA ATGTCTTTAT AGCATGTGCC
          AAACGGTTTT AAATCTCGTC CTAAACTAAT TGGTATCGTA CCGGGTTCCG
          TCGTTCACTG ACCAAATGTA AGCTGTGTAA GTTCCAGTGC TTGCTGATTT
          TAGGTGATTA TGGATA---- TTCTTTCTTA ATGAAAATAT CACTGCGTGG
          GGGGG----- TCGGCCCCTG GCTTGTTTGA ACTTTATCAA GACTCTTTGT
          AAATCGTTGG TACTTCAATC ATGCTTTCCC TGAGCTCCCC CGGGCTCGGG
          ATCGGGATGC TCCGAGCCTG TCTGTGAGCA TGCTTTGCTG CTGCCCAGCT
          GTACCCGAAA GTTAGGCCTC CTGGCTCCAA TGTTGCTGTT GTCTAGAGAT
          CTCTCTCTCT AT--GCAGGT TACCACCAAT CCTAACACCA TCTCCCCCAT
          CAGCTTATCC AACAGTCACT ACGGTGTGGC AGGACAATGA CAGATACCAT
          CCAAAGCCAG TTTTGCACAT GGTTTCATCA GAGCATTCAA CAGACCTCAA
          TGAGAATTAT AATAAATCAA CAGAACATTC AGGGAAGAAC GAACCCAGCG
          AACACACGGA GAAGAGGCTG GAGCGTAACT TAAGTTTTGA GATCAAGAAG
          GTACCTCTTC AGGAGGGACC ACGAAGCTTT GATGGGAACT CCCTGTTGAA
          CAGGGGACAT GCAATTAAAA TTAAGCCTGT GTCATCCTGT GTAATTGATA
          AGAGCTTTAA GCCACAGGAA CAGATTTCAG GGGATTCATT TGTAGATGCT
          TCTCAAAACT CATGTATGGA ATACAGCGTG CCACAGTCTA ACACAGCCTT
          AATACCTTCA CCAGAAAGTC TGCAGAGTCT GGAGGTGTCT GATACCCCAC
          CAAGACCAGA TCGTCTGCCT CTGACAGAGA AGGGACACGC CACGTGGTCA
          CTACATGGGC CTGAAAATGC ACTGCGTACG TCCGTGTCTG AAGAGTTGTC
          TTCAGACACC TTGTGTCACG GTGTTAAAAC TCTCTCTCTA GCATCAAACA
          CCCCAGTTGA ACATCCTTCC TGTGATAATG TTGATCATAC TCCTCTTTCT
          GTTCGGGCAC CCCTCTGTTT TACTAATCCT CTCCATTCAG ATGATTCTGA
          CACGGATGAG ATGAACTTTG ACGGAGCCAT GAGCAAAAGC GCGTCCAATG
          TGTCAACCGC AAGTGCCACA GTCTCTGCTG CCGTTTACAG ACAAAGATTC
          TAGTGTCAGA GGAGCAGCTG TTCACCTGCT GCAGTTTTTG GCTTCAAAAA
          TAAGAGCGGA ACAGATTGCT CCATTTTTTC CTTTGGTAAG TGCCCATCTC
          TCTAGTGCCA TGACTCATAT CAGTGAGGGA ATTCAGGAAG ATTCTTTGAA
          AGTCTTGGAC GTTTTATTGG AGGCATATCC AGCTCTTCTT ACAGACCGCA
          GCGTTATATT GTTGAAGAAT TTTGTAGAGC TTATTTCACA CCAGCAACTC
          TCAAAAAGAC TGAAGAGCAG GGACAAACTT TCCTGGATGC TCTCTGTTAA
          CCCAAATCGC AGAGTAACTT CTCAGCAGTG GAGGTTGAAT GTGCTTACCA
          GGCTCAAGAA GTTTCTCCAA GCAGTGGTAG ATGGATCCAG TGATACAGAG
          GATGAAGGGC TTCAAGAGCA GAAAGACAGC TCTCATTCTG TGAGGAACCC
          AGTATGTATT AGTTGGAAGC TCCATGCAAA TAATCAGCAG CATATACAAC
          TGTTTGAAAG TGGTGGCTTA CGACCAA
M_albo042 CTCCAGCTAT GGGACAGAAC AAAAGTTGCA ACAGTGATGA TGCTTTATCT
          TCCACAACTT ACTCCAGCAA CACTTCCTTG GATGCCAATA ATGAAATCTG
          CTTCAAAGAG GCCTGAAAAG AAGATTTTTC TCGTTTCAAA TTCTGAGTCA
          CTGATTTTGA GACTGACACA ACTCTTT--- ---------- ----------
          --GCCAACTC ATTGCATTTG TGACTGTGGT TTAACTAAAA CCACCTAAGG
          CTGATAATGT CATCATGAAC TCTCACATTC AAAAATGAAG TTGAAACCTT
          AGCTAAGCCC CATGTCTGAA TGCAGCTTTC CAGTTCATTC AGAGCAGCAT
          AGCACTCAGC ATTTTCCCTC CAACAACA-- ---------- --GAAAGCCC
          CTTTCTGGCC TCCCGGAACA TTGCTGCATG GAATACACTG TCAGTCCTAC
          TGCAAACTTA TTTAAGAGAC AATAGGAGCC AAGGGCAAGG TTGGTGGGCG
          CTGGAAGTAA AGAACCGGGC AGGATGGCCT TTAGTGGTGT GCTCAACCCC
          TGCTGGTCTC CTCTTTCCTC CTTCACTCAT CACTTGTGTT CTCATGCCTC
          AATGATAACA AAAATCGCAC CAGCCTGGAT TGGCTATTGC TGCTGCTTTT
          CTTCTTTCTG GAGGGGTCTG GTGGCTTCCT CAGTCAAGGG G-AAGCAGGT
          TCCCTGTGGA ACTGGGATGA CTCCTTGCTG GCATCTTCAA TTCCTGCTGA
          GCATGTCCCT TATCCCCCTA ACATGAGTTG GCACGACATA TGCAGGAGTT
          CACTCAGGTT CACATGAGAA TGATGGCTCA GAGTTTTCAG AATATCAGTG
          TTACTGCTGC AAATCCTGTA CCCTTCCTCA ATGGCCTACG CTTTGAGCCT
          ACCCTCTTCT CACATGTGTC ACATGCTGCA TATGACTGCA ATCCGGAAGT
          GGAAAACTTC AAGGAAACAA TTCAGCAGTT GGAAGGTCGT CTGGTAAGAC
          AGGATCATCA AATCAGGGAA CTCATCGCTA AAATGGAGAC TCAGAACACT
          CACATGGCAG AACTCAGACG TACTATCCGA AATTTGGAGG GAAAGATTAC
          AGAAATGGAG GCCCAGCAAT GTAACGGTAT TTATATCTGG AAGATTGAGA
          ACTTCAGTGG ACTGCAGAAA GCCCAGGAAG AAGAGAGACC CGTGGTGATG
          CACAGCCCTG GCTTCTACAC GGGGAAGCCT GGCTACAAGC TGTGCCTGCG
          CCTGCATATC CAGTTACCAA ACGCTCAGCG CTGTGCTAAT TTTATCCAGT
          TACCTCCCTG GTCTCCCCGT GGAGGGTGTG AAAGGTGCTT CTTTCTTCTG
          CTTTGGATTT ACCTGGATCA TTCTAGCACT GCCAGTGCTT TCTTGAAGAC
          ATTTGAGTAA CTTTCCAATT GTACTATGAA AGTGTGCTAC ACTCAGTTGG
          AGGGTTGAAC ATTTGCTGTG TGGTGAGTGT GAGGAAACAC CTGATGTTCC
          CCTCTGGAGG AGAAGGAAGA CTCTTT-AGA GTCTTTAGAA GAGAGACATT
          TTTAGATGCA GTCATTGACT TTTAGAATTC TACTTCTTTT GGTTTTTTGG
          ATTTTTTTT- -CCCTCCAAA GGTGGAGAAA CCACCATCCA GGGTAAGGAG
          AGATCTAAGG AGCCTATGCT ATGATGCGTG CAGCAAAAGC CATAGGGTGA
          CTCACCTGAG ATGCAGCCTT GGCTGGAGTC ACGGTACTTT CCAGAGCTGT
          GTGCTGAAGA GCAGCTCTCA GTGAAGCATT GTTCTCCCTT GGCAGGGCTG
          GATGGACTGG CTGAGCGCTG TGCCCGCCAT AAGTGTACAT GTATTTTCAT
          AAATGCAAAA CACCAATTTT ACATTTCAAC GTTAAGGCTG CATTTGGTAA
          AAGTCCATGC TTCATTTCCC TCCAAATCCT ATCATTATGT CCCACACACA
          --TAGAGAC- ---------- ---------- ---------- ---AAAGAGC
          -CAAGCTGTC AGTTCACAGC CTCAATCTGT CATTTTATTA CTAAAACAGA
          AGGATATAAC ATTGTACAGG TTGGCAGTAC CACAGTACTT TTCTGCTCGA
          CTGAGATCCC CTTTAAAAGC TCTTAGAAAA AAAA---TGG TTAGACCTGC
          GTATCACAAA TCCTAAAATG AGACATAGAG AAATCGTATC ACACTTAAGC
          ACTACTTGAG CAGCCAAGCA GCTCATGTTA CCTCTTCCAA ATACACCCTA
          CCATGCTGTC ATGGGCGTTG GCTTCTCCTG GATCATGGCC TTGGCGTGTG
          CTGCTCCCCC ACTTTTTGGC TGGTCCAGGT AGGGAAAGCC CTGGGCCCGG
          CGTTGGGGGG -TGGGAGCCT GGCTGTTGGC TCATCTGTGG CTTCCAGCCA
          GTCTCCTCTG CGGGGTGCTG ACCTGCTGGG CTCACCTTGC AGGTACATCC
          CCGAGGGCAT GCAGTGCTCC TGCGGGATTG ACTATTACAC TCTGAAGCCA
          GAGGTCCTAG ATGCTGCCTA TTGTTTTAGG TAATTATGCC TACTCATCCA
          ATATTCCTAC AC-ATCCTAC CAGCCTGGGA GGTGTCATGC AGTTGTTTGT
          CATGTTTCTT TACAGTTGGC ATGTATAGAG AGCGCAGACC CTCACTCTCA
          GAGCCAG--- ---------- ---------- ---------- ----------
          ---AGAGA-- GGGGCAGATT GCTGTGACCT TAGACAGCAG AAGCTCAGAT
          GCATCTGGGA CGATTGCCAG ATGCATTAGC CCCATACTTA CAGCCAAATT
          AT-CACCTTC CCTTTGCTCA CCTACTCAGA GAGTCCCCTC TGTAGGACCT
          GGAGGAAAGC ATTTGACTGG TCCTCCAGGG AAACCATTCA CTTT----GT
          ATGAGCCAGT CCTGCCATAT CTAAGCATCC AGTTTCAGTT ACAACATAAT
          ---CTACTGA TTTGATTTTG TTGAGAATTT TTGTGACTCA GACTTGCCTG
          CCTGTAAAGG ATCATTCAGG GAGCAAGCAC CTGGATTATT TTTATTCCCT
          CTGTTGCCAG GGTGGGATTT AGGGAGTGGG AGGTTAGGAA GAGGAGTGTC
          AGTGGAGGAA ATTTTATGGC TGTTGAAAGG AGAAGGCCGG TGGGTAGTGA
          GGATCCTTGG AGAACCTCTG GAAATCAGAA GTGAAATGGA ACTAATCCTA
          ATTTTATTGC AATAGCTGAA GTTAAAATTA AGGAGGAGGT CGGGTGGGTT
          AGTTGGTTGA TGTCCCATTG CCCGGTATGT CATGCGTTGG TTATGCTTGA
          AAATAGCACT AGAGCTGAGG CGGCTGCTTG AACTAAAAAG TATTTAGTTG
          CTGCCTCGAT TGCTCGGGGG TGATGGGATT TTGCGATTAA AGGGAGGATG
          GCTAGTGTAT TGATTTCAAG GCCGGTTCAG GCTATGATTC AATGGTTGCT
          TGAAATTGTG AGGGTTGTTC CTAGGGCTAG GCTAATGGTG AAAATTAGTT
          TTGCTTTGGA GACTG-GGAT CAGTAATGGG ACTGGGTCTG TTTGTGGTGC
          CCCAGGTGGC CTCTTCCTTG CTGTGCTTCT AAGAACTGCA TTTTGTTCTC
          TGGAAGACAG CATTCAATTT TTCTCTTTTT T-GAATTGAT TGGTTGACAC
          AG-------- -----TCTAA ATGGGTGCCA GAGGATGAGC CTTGCTGTCT
          GGAACCAGTA AATGGCTCCA GGGAGAAGTC TCTCCCCATT TCCCTCATGC
          ACTGGAGAAT ATGAAGGATC TTTACCCCAC TGAACTAAGC TCTTATCCCA
          ATTCCT-ATC TACAAGACCT CAAACAACAA GAAAGCAGGA GCTTCAGGTG
          TTTTACTGTT TCACATTGCA GCTGGATTTT GGGCATCACT TTTCAGCTTG
          CTGGTATCTC CCATAAGTAA GAACATTGCA GGAGTGCAAG CAACCTGG-A
          AAAACACAGA CCACATTTTC AGCCCCACTT CTTCAAAAAT ATTTTCTCAT
          TAATGTTGCA TCCACTCGAG CCTAATTCTG TGTGCAACCT GCCACGAGAC
          TTTCCCTTAC CAACACTTCC TGGGATTTAT TTTTTT-ACT CCTCCACTA-
          --CTCT--AC CCCTACCTTG CTCAGCAAGA ACGTTCATCA CGCCAATCCC
          AGATCAGAAT CTTTATTACT CACTAGAACA TGAAGAACTT TGACCTTAAG
          CATCCAGCTG GAACCTCAGT ACTGACAAAT TCTGGAAAAG CATTTTGAAT
          TTTTGAAGTG GAGAGAAGAA GCACAGTAAT GAAAAACATG CAACAGAACA
          AAAGGTCTCA GCTGCAGAAG GTGGACAGGA GAGACTTCTT GCTGTATCCT
          CATCCGTCTG CCTCCCAAAT GGGAACAGTT TTACATTCCT CTTGGGAAGG
          GGACAC---- --------AG GGGAGGAAGC AGAGATGCCT TTGCACACAA
          AACCCCTCAG GGTGGCTGCA CAGGCAGCCC CAGCCAAAAA CCGTGGGCGA
          AG-------- ---------- ----GCCGTG CCCTGGCCAT GCACACATCA
          TGTACATGTC ACAACCATTT GTCTGCATGA ATGGGAACAC A-GAGCACGA
          GCCAACGGTG AAGGTGAAAA GAACACACCC AGAGGGAAGA GCGTGCTCTT
          CGGATCAGTT CTGAGAAACA ATAGAGGAAG ATACTAAAAC AAAATACCCA
          TCAAAAAA-C CTCCCAAGGA CCACCCCTGC AGAAAGCAAA CCACCACGTA
          CTCCAGGGAA TCCAGGCTGG CCAGGGGGAC CACGTTCTCC TTTCAAGCCA
          GCTGTACCCT AATTTTTGGA AAGTATAAGT GTACTTCTTG CCTGGCTGGC
          AAGACAGAAC ACATCATCCT CTCTGAATAT TTTATAACTG GAATTTAGCA
          CAGGTATCTG TAATGTTGAA GAAAGTAGAT TATTTCTACT GAGCTCAATG
          GAAACAGAAC TAGGTTCCAT GTGGAACAGC ACATGGAAAT CTCAGCTAGT
          GTGCAATGCA GCTAACTGGA ACACACAGGC CACATTTCCA GTAGTGGATG
          TAGGAGCAGA TGTGAGCTCC ACATTCAGCT CTGTACCCAT ACCAGCTGAA
          CTCTTATCAG TGCAAGGTTT TGAAGCATTA GTTTCCACAA GAAGAGAAAG
          ATGCTGCAAC AGACTTGAAT CTTGTTTTAA CAATTTCCAC TTGGATAACT
          GTGCAGCTGA AGATTATATT TCCAACTATG GCGTAGGATT TGGCCCAGCA
          GGAAATGAAT TTGACTATGG CTTATGCAAT GAAGTAGTTA ACGTAGCCTG
          CTCACCTAAA CCTGATGCTT TCAACCCATG TGAAGATATC ATGGGATACA
          ATGTTCTGAG AGTCCTGATA TGGTTCATCA GCATCCTAGC TATTACTGGG
          AACACCGTGG TCCTCATTAT TTTAATAAGC AGCCAATACA AACTCACTGT
          TCCTCGCTTT CTAATGTGCA ATCTGGCCTT TGCAGACCTC TGCATAGGCA
          TCTACCTGCT GCTGATCGCC TCGGTGGACG CGCAGACCAG CGGGCAGTAC
          TACAACCACG CCATAGACTG GCAAGGAAGA ATGTCTTTAT AGCATGTGCC
          AAACGGTTTT AAATCTCGTC CTAAACTAAT TGGTATCGTA CCGGGTTCCG
          TCGTTCACTG ACCAAATGTA AGCTGTGTAA GTTCCAGTGC TTGCTGATTT
          TAGGTGATTA TGGATA---- TTCTTTCTTA ATGAAAATAT CACTGCGTGG
          GGGGG----- TCGGCCCCTG GCTTGTTTGA ACTTTATCAA GACTCTTTGT
          AAATCGTTGG TACTTCAATC ATGCTTTCCC TGAGCTCCCC CGGGCTCGGG
          ATTGGGATGC TCCGAGCCTG TCTGTGAGCA TGCTTTGCTG CTGCCCAGCT
          GTACCCGAAA GTTAGGCCTC CTGGCTCCAA TGTTGCTGTT GTCTAGAGAT
          CTCTCTCTCT CT--GCAGGT TACCACCAAT CCTAACACCA TCTCCCCCAT
          CAGCTTATCC AACAGTCACT ACGGTGTGGC AGGACAATGA CAGATACCAT
          CCAAAGCCAG TTTTGCACAT GGTTTCATCA GAGCATTCAA CAGACCTCAA
          TGAGAATTAT AATAAATCAA CAGAACATTC AGGGAAGAAC GAACCCAGCG
          AACACACGGA GAAGAGGCTG GAGCGTAACT TAAGTTTTGA GATCAAGAAG
          GTACCTCTTC AGGAGGGACC ACGAAGCTTT GATGGGAACT CCCTGTTGAA
          CAGGGGACAT GCAATTAAAA TTAAGCCTGT GTCATCCTGT GTAATTGATA
          AGAGCTTTAA GCCACAGGAA CAGATTTCAG GGGATTCATT TGTAGATGCT
          TCTCAAAACT CATGTATGGA ATACAGCGTG CCACAGTCTA ACACAGCCTT
          AATACCTTCA CCAGAAAGTC TGCAGAGTCT GGAGGTGTCT GATACCCCAC
          CAAGACCAGA TCGTCTGCCT CTGACAGAGA AGGGACACGC CACGTGGTCA
          CTACATGGGC CTGAAAATGC ACTGCGTACG TCCGTGTCTG AAGAGTTGTC
          TTCAGACACC TTGTGTCACG GTGTTAAAAC TCTCTCTCTA GCATCAAACA
          CCCCAGTTGA ACATCCTTCC TGTGATAATG TTGATCATAC TCCTCTTTCT
          GTTCGGGCAC CCCTCTGTTT TACTAATCCT CTCCATTCAG ATGATTCTGA
          CACGGATGAG ATGAACTTTG ACGGAGCCAT GAGCAAAAGC GCGTCCAATG
          TGTCAACCGC AAGTGCCACA GTCTCTGCTG CCGTTTACAG ACAAAGATTC
          TAGTGTCAGA GGAGCAGCTG TTCACCTGCT GCAGTTTTTG GCTTCAAAAA
          TAAGAGCGGA ACAGATTGCT CCATTTTTTC CTTTGGTAAG TGCCCATCTC
          TCTAGTGCCA TGACTCATAT CAGTGAGGGA ATTCAGGAAG ATTCTTTGAA
          AGTCTTGGAC GTTTTATTGG AGGCATATCC AGCTCTTCTT ACAGACCGCA
          GCGTTATATT GTTGAAGAAT TTTGTAGAGC TTATTTCACA CCAGCAACTC
          TCAAAAAGAC TGAAGAGCAG GGACAAACTT TCCTGGATGC TCTCTGTTAA
[truncated: 410,091 more chars]
