# Supplementary material for: On simulated annealing phase transitions in phylogeny reconstruction
Source: Mol Phylogenet Evol. 2016 Aug;101:46–55. doi: 10.1016/j.ympev.2016.05.001 (PMC4912009; doi:10.1016/j.ympev.2016.05.001)
Supplement: Supplementary data 3 [file mmc3.zip › matrices/manacus_brumfield_run1.phy]

47 1927
Agalea001 CTTGTTGCCC CC-AATGTTC CTTATGTGAT GGGTGACCTG GAGACCATGG
          CAGTACCATT ACTGCTTGTC TGTAGCAAGG ---------- ----------
          ---------- ---------- ---------- ------GATT TGGG-AGAAT
          TGACCAGGAG CCATGGCTCT GTAGTGCCTT CCCGCTGGAG GAGCTGCTGG
          TCCCCTGATT GCCCATAGTA GCTTCTCAGG CTTCCTTGGC TGTGTCTTAG
          TCCTTGCTGA CTTGAGACTT CTTTTTCCTC CCAGGTATGG AGTCCTGTGG
          TATCCATGAA ACTACCTTCA ACTCCATCAT GAAGTGCGAT GTGGATATCC
          GTAAGGACCT CTATGCCAAC ACAGTGCTTG GCAGCGGTTG TACCACCATC
          CACCACCATC TTCTTTGGAG CACTGTTTTC TTGGGTCTGC AGTTAACCTG
          ATGAGGGGGA AAAAATGTGT TGAGAGTAAC AGATATCATA TAAG------
          ---CAACAGA GTACATATAC CTGCCCATAT ACTGAAATTT TCAAACCATA
          ATAAACATTT AAACTCCTCT CTGAACTTTC TGTAAAAGCT TGACCATCTC
          AAGTGTGTGC TACACAGTGC ACTTGGAAGG TGAAGCAGCT AAGAAAAAAT
          AGTCAGATTC TAGCTGCATC TCCTTGGGAA TGTCATTTTA GTTTATTGAT
          TGATAACTAC AATTACTTGC AGTTCATAAT GATAATTACA ATATCAATGA
          AATTTAAAGA TAGAAAGCAA TGAGAAATGT ATGTCTAATC TAAACAATTC
          CTTTATTCAT GACTATGTAA TCAGGCATTA AGCAGAGTTT AGAGATACGG
          TGCTCAATTA TGTACTTTAC AACTGAGCTC CTGTCTTCTG AGTAGGCAGA
          ACTTTGTCTC TTAAATGGAC ATGCTACATG TCTCTTTCTT CAGGAACCAT
          TACAGGTTAC TGGAGAGAGC ACCAATATTC CTACTTAGCA AGACAGTGTC
          CTCAGCACTG CTGGAGTTTA TACAAGACTT CTTGACTAAT TTGCCAAGTA
          GCAACTGATA TTTTGTATCT CTTCACAGTT TCCATGTTGG AAGTGGATGT
          ACAGACCCAG AGACCTTTGT TCAAGCCATT TCTGATGCCC GCTGTGTGTT
          TGATATGGGA GTAAGTCTAA TTCTGCTTTC TCTGGAACTA CTGATCAACT
          GTTGTGGCAA AAGTTAATCA AGTGTGAATG TGTTATTGGG TTAAAAAAGC
          TGGCTAAGTC ACTGATTTCA TGTTGGAATT TTTGAGGGCT TGATGGCTTA
          CTTTGACCAG TTTGGCAAAA CTCATCTACA GATGCACTAA AATTGCCAGC
          TCATAGTGAA GTGACTATTA CTTGAATATG ATGAGTTATC TCTGTTCCAA
          ATATTAATGA AATGACTTCA CATTACCTTT TAAGCTAAAA TGATAAATTA
          ACAACTGATT TCTTGACCGT GTTGCCAATA ATCTCATTTT AGGCTGAAAA
          GCCCATGAGC AACTTCCGCT TCGGGGAGAA CCACGCCATC ATGGGTGTTG
          CCTTCTCCTG GATCATGGCC TTGGCGTGTG CGGCTCCCCC GCTCTTCGGC
          TGGTCCAGGT AGGGGGGGCA CCAGGCCCAG CGCAGGGGGC GTGGGACCCT
          GGCTGGCGGC TTGGCTGTGT CTTCCAGCCT ATCTCCTCTG CTGGGCACTG
          ACCTGCTGGG CTCACCTTGC AGGTACATCC CCGAGGGCAT GCAGTGCTCA
          TGTGGGATCG ACTATTACAC TCTGAAGCCA GAGGTCAACA ATGAATCTTT
          CGTCATCTAC ATGGAACTCA TCCCCTCATT TGCAGACCCA TGGGGTCTGT
          GCAGCAGGTG TCTGCCCAGT GGTCTCCAAT CCCGCAGAGA CAGTGGCAGA
          TGAGAGAGGT TGTGACCTTG GGCAGCA
Cleuco002 CTTTTTGCCC CCCAATGTTC CTTATGTGAC GGGTGACCTG GAGACCATGG
          CAGTACCATT ACTGCTTGTC TGTAGCAAGG TTTATGCTGT CCCACCAGTC
          AACCTCACTT CCCACACAGC CTAAAGCTGT TGAAGGGATT TGGGGAGAAT
          TGACCAGGAG CCATGGCTCG GTAGTGCCTT CCTGCTGGAG GAGCTGCTGG
          TCCCCTGGTT GCCCATAGTA GCTTCTCAGG CTTCCTTGGC TGTGTCTTAG
          CCCTTGCTGA CTTGAGACTG CTTTTTCCTC ACAGGTATGG AGTCCTGTGG
          TATCCATGAA ACTACCTTCA ACTCCATCAT GAAGTGCGAT GTGGATATCC
          GTAAGGACCT CTATGCCAAC ACAGTGCTTG GCAGCGGTTG TACCACCATC
          CACCACCATC TTCTTTGGAG CACTGTTTTC TTGGGTCTGC ATTTAACCTG
          ATGAGGGGG- AAAAATGTGT TGAGAGTAAC AGATATCATA TAAGCAAACA
          GATCAACAGA GTACATATAC CTGCCCATAT ACTGAAATTT TCAAACCATA
          ATAAACATTT AAACTCCTCT CTGAACTTTC TGTAAAAGCT TGACCATCTC
          AAATGTGTGT TCTACAGTGC ACTTGGAAGG TGAAGCAGCT AAGAAAAAAT
          AGTCAAATTC TAGCTGCATC TCCTTGGGAA TGTCATTTTA GTTTATTGAT
          TGATAACTAC AATTACTTGC AGTTCATAAT GATAATTACA ATATCAATGA
          AATTTAAAGA TAGAAAACAA TGAGAAATGT ATGTCTAATC TAAACAATTC
          CTTTATTCAT GACTATGTAA TCAGGTATTA AGCAGAGTTT AGAGATACGG
          TGCTCAATTA TGTACTTTAC AACCAAGCTC CTGTCTTCTG AGTAGGCAGA
          ACTTTGTCTC TTAAATGGAC ATGCTACCTG TCTCTTTCCT CAGGAACCAT
          TACAGGTTAC TGGAGAGAGC ACCAATATTC CTACTTAGCA AGACAGTGTC
          CTCAGCACTG CTGGAGTTTA TACAAGACTT CTTGACTAAT TTGCCAAGTA
          GCAACTGATA TTTTGTATCT CTTCACAGTT TCCATGTTGG AAGTGGATGT
          ACAGACCCAG AGACCTTTGT TCAAGCCATT TCTGATGCCC GCTGTGTGTT
          TGATATGGGA GTAAGTCTAA TTCTGCTTTC TCTGGAACTG CTGATCAACT
          GTTGTGGCAA AAGTTAATCA AGTTTGAATG TGTTATGGGG TTAAAAAAGC
          TGACTAAGTC ACTGATTTCA TGCTGGAATT TTTGAGGGCT TGATGGCTTA
          CTTTGACCAG TTTGGCAAAA CTCATCTACA GATGCACTAA AATTGGCAGC
          TCATGCTGAA GTGACTATTA CTTGAATATG ATGAGTTATC TCTGTTCCAA
          ATATTAATGA AATGACTTCA CATTACCTTT TAAGCTAAAA TGATAAATTA
          ACAACTGATT TCTTGACCAT GTTGCCAATA ATCTCATTTT AGGCTGAAAA
          GCCCATGAGC AACTTCCGCT TCGGGGAGAA CCACGCCATC ATGGGTGTAG
          CCTTCTCCTG GATCATGGCC TTGGCATGCG CGGCTCCCCC GCTCTTCGGC
          TGGTCCAGGT AGGGGGGGCA CCAGGCCCAG TGCAGGGGGC GTGGGAGCCT
          GGCTGGCAGC TTGGTTGTGT CTTCCAGTCT ATCTCCTCTG CTGGGCACTG
          ACCTGCTGGG CTCACCTTGC AGGTACATCC CCGAGGGCAT GCAGTGCTCA
          TGTGGGATCG ACTATTACAC TCTGAAGCCA GAGGTCAACA ATGAATCTTT
          CGTCATCTAC ATGGAACTCA TCCCCTCATT TGCAGACCCA CGGGGTCTGT
          GCAGCAGGTG TCTGCCCAGT GGTCTCCAAT CCCGCAGAGA CAGTGGCAGA
          TGAGAGAGGT TGTGACCTTA GGCAGCA
Cpareo003 CTTGTTGCCC CC-AATGTTC CTTATGTGAT GGGTGACCTG GAGACCATGG
          CAGT-CCATT ACTGCTTGTC TGTAGCAAGG ---------- ----------
          ---------- ---------- ---------- ------GATT TGGG-AGAAT
          TGACCAGGAG CCATGGCTCT KTAGTGMCTT CCCRCTGGAG GAGCTGCTGG
          TCCCCTGRTT GCCCATAGTA GCTTCTCAGG CTTCCTTGGC TGTGTCTTAG
          TCCTTGCTGA CTTGAGACTT CTTTTTCCTC CCAGGTATGG AGTCCTGTGG
          TATCCATGAA ACTACCTTCA ACTCCATCAT GAAGTGCGAT GTGGATATCC
          GTAAGGACCT CTATGCCAAC ACAGTGCTTG GCAGCGGTTG TACCACCATC
          CACCACCATC TTCTTTGGAG CACTGTTTTC TTGGGTCTGC AGTTGACCTG
          ATGAGGGGGA AAAAATGTGT TGAGAGTAAC AGATATCATA TAAG------
          ---CCACAGA GTACATATAC CTGCCCATAT ACTGAAATTT TCAAACCATA
          ATAAACATTT AAACTCCTCT CTGAACTTTC TGTAAAAGCT TGACCATCTC
          AAGTGTGTGC TACMCAGTGC ACTTGGAAGG TGAAGCAGCT AAGAAAAAAT
          AGTCAAATTC TAGCTGCATC TCCTTGGGAA CGTCATTTTA GTTTATTGAT
          TGATAACTAC AATTACTTGC AGTTCATAAT GATAATTACA ATATCAATGA
          AATTTAAAGA TAGAAAACAA TGAGAAATGT ATGTCTAATC TAAACAATTC
          CTTTATTCAT GACTATGTAA TCAGGTATTA AGCAGAGTTT AGAGATACGG
          TGCTCAGTTA TGTACTTTAC AACTGAGATC CTGTCTTCTG AGTAGGCAGA
          ACTTTGTCTC TTAAATGGAC ATGCTACCTG TCTCTTTCTT CAGGAACCAT
          TACAGGTTAC TGGAGAGAGC ACCAATATTC CTACTTAGCA AGACAGTGTC
          CTCAGCACTG CTGGAGTTTA TACAAGACTT CTTGACTAAT TTGCCAAGTA
          GCAACTGATA TTTTGTATCT CTTCACAGTT TCCATGTTGG AAGTGGATGT
          ACAGACCCAG AGACCTTTGT TCAAGCCATT TCTGATGCCC GCTGTGTGTT
          TGATATGGGA GTAAGTCTAA TTCTGCTTTC TCTGGAACTA CTGATCAACC
          GTTGTGGCAA AAGTTAATCA AGTGTGAATG TGTTATGGGG TTAAAAAAGC
          TGGCTAAGTC ACTGATTTCA TGTTGGAATT TTTGAGGGCT TGATGGCTTA
          CTTTGACCAG TTTGGCAAAA CTCATCTACA GATGCACTAA AATTGGCAGC
          TCGTACTGAA GTGACTATTA CTTGAATATG ATGAGTTATC TCTGTTCCAA
          ATATTAATGA AATGACTTCA CATTACCTTT TAAGCTAAAA TGATAAATTA
          ACAACTGATT TCTTGACCGT GTTGCCAATA ATCTCATTTT AGGCTGAAAA
          GCCCATGAGC AACTTCCGCT TCGGGGAGAA CCACGCCATC ATGGGTGTTG
          CCTTCTCCTG GATCATGGCC TTGGCGTGCG CGGCTCCCCC GCTCTTCGGC
          TGGTCCAGGT AGGGGGGGCA CCAGGCCCAG CGCAGGGGGC GTGGGAGCCT
          GGCTGGCGGC TTGGCTGTGT CTTCCAGCCT ATCTCCTCTG CTGGGCACTG
          ACCTGCTGGG CTCACCTTGC AGGTACATCC CCGAGGGCAT GCAGTGCTCA
          TGTGGGATCG ACTATTACAC TCTGAAGCCA GAGGTCAACA ATGAATCTTT
          CGTCATCTAC ATGGAACTCA TCCCCTCATT TGCAGACCCA YGGGGTCTGT
          GCAGCAGGTG TCTGCCCAGT GGTCTCCAAT CCCRCAGAGA CAGTGGCAGA
          TGAGAGAGGT TGTGACCTTG GGCAGCA
Dpipra004 CTTGTG---- -------TTC CTTATGTGAA GGGTGACCTG GAGACCATGG
          CAGTACCATT ACTGCTTGTC TTTAGCAAGG TTTATGCTGT CCCACCAGTC
          AGTCTCACTT CCCACACAGC CTACAGCTGT TGAAGGGATT TGGG-AGAAC
          TGAGCAGGAG CCATGGCTCT GTAGCGCCTT CCTGCTGGTG GAGCTGCTGG
          TCCCCTGGTT GCCCATAGTA TCTTCTCAGG CTTCCTTGGC TGTGTCTTAG
          CCCTTGCTGA CTTGAGACTG CTTTTTCCTC ACAGGTATGG AGTCCTGTGG
          TATCCATGAA ACTACCTTCA ACTCCATCAT GAAGTGCGAT GTGGATATCC
          GTAAGGACCT CTATGCCAAC ACGGTGCTTG GCAGCGGTTG TACCACCATC
          CACCACCATC TTCTTTGGAG CACTGTTTTC TTGGGTCTGC AGTTAACCTG
          ATGAGGGGGA AAAAATGTGT TGAGAGTAAC AGATATCATA TAAGCAAACA
          GATCAACAGA GTACATACAC CTGCCCGTAT ACTGAAATTT TCAAACCATA
          ATAAACATTT AAACTCCTCT CTGAACTTTC TGTAAAAGCT TGACCATCTC
          AAGTGTGTGC TACACAGTGC ACTTGGAAGG TGAAGCAGCT AAGAAAAAAT
          AGTCAAATTC TAGCTGCATC TCTTTGGGAA TGTCATTTTA GTTTATTGAT
          TGGTAACTAC AATTACTTGC AGTTCATAAT GATAATTACA ATATCAGTGA
          AATTTAAAGA CAGAAAACAA TGAGAAATGT AYGTCTAATC TAAACAATTC
          CTTTATTCAT GACTATGTAA TCAGGTACTA AGCAGAGTTT AGAGATACRG
          TGCTCAATTA TGTACTTTAC AACCGAGCTC CTGTCTTCTG AGTAGGAAGA
          ACTTTGTCTC TTCAATGGAC ATGCTACCWG TCTCTTTCTT CAGGAACCAT
          TATACRTTAC TGGAGAGAGC ACCAATATTC CTACTTAGCA AGACAGTGTC
          CTCAGCACTG CTGGAGTTTA TACAAGACTT CTTGACTAAT TTGCCAAGTA
          GCAACTGATA TTTTGTATCT TTTCACAGTT TCCATGTTGG AAGTGGATGT
          ACAGACCCAG AGACCTTTGT TCAAGCCATT TCTGATGCCC GCTGTGTGTT
          TGATATGGGA GTAAGTCTAA TTCTACTTTC TCTGGAACTA CTGATCAACT
          GTTGTGGCAA AAGTTAATCA AGTGTGAATG TGTTACGAGG TTAAAAAAGC
          TGGCTAAGTC ACTGATTTCA TGCTGGAATT TTTGAGGGCT TGATGGCTTA
          CTTTGACCAA TTTGGCAAAA CTCATCTACA GATGCACTAA AATTGGCAGC
          TCCTACTGAA GTGACTATTA CTTGAATATG ATGAGTTATC TCTGTTCCAA
          ATATTAATGA AATGACTTCA YATTACCTTT TAAGCTAAAA TGATAAATTA
          ACAACTGATT TCTTGACCAT GTTGCCAATA ATCTCATTTT AGGCTGAAAA
          GCCCATGAGC AACTTCCGTT TTGGGGAGAA CCACGCCATC ATGGGGGTTG
          CCTTCTCCTG GATCATGGCC TTGGCATGTG CGGCTCCCCC GCTCTTCGGC
          TGGTCCAGGT AGGGGGGGCA CCAGGCCCAG YGCAGGGRGC GTGGGAGCCT
          GGCTGGCGGC TTGGCTGTGT CTTCCAGCCT ATCTCCTCTG CTGGGCAYTG
          ACCTGCTGGG CTCACCTTGY AGGTACATCC CCGAGGGCAT GCAGTGCTCA
          TGTGGGATCG ACTATTACAC TCTGAAGCCA GAGGTCAACA ACGAATCTTT
          CGTCATCTAC ATGGAACTCA TCCCCTCATT TGCAGACCCA CRGGGTCTGT
          GCAGCAGGTG TCTGCCCAGT GGTCTCCAAT CCCGCAGAGA CAGTGGCAGA
          TGAGAGAGGT TGTGACTTTA GGCAGCA
Lsuavi005 CTTGTGCCTT CC-AGTGTTC CTTATGTGAA GGGCAACCTG GAGACCATGG
          CAGTACCATT ACTGCTTGTC TTTAGCGAGG TTTATGCTGT CCCACCAGTC
          AGCCTCACTT CCCACACAGC CTACAGCTGT TAAAGGGATT TGGG-AGAAT
          TGAGCAGGAG CCATGGCTCT GTAGCGCCTT CCTGCTGGTG GAGCTGCTGG
          TCCCCTGGTT GCCCATAGTA GCTTCTCAGG CTTCCTTGGC TGTGTCTTAG
          CCCTTGCTGA CTTGAGACTG CTTTTTCCTC ACAGGTATGG AGTCCTGTGG
          TATCCATGAA ACTACCTTCA ACTCCATCAT GAAGTGTGAT GTGGATATCC
          GTAAGGACCT CTATGCCAAC ACGGTGCTTG GCAGCGGTTG TACCACCATC
          CACCACCATC TTCTTTGGAG CACTGTTTTC TTGGGTCTGC AGTTAACCTG
          ATKAGGGGGA AAAAATGTGT TGAGAGAAAC AGATATCATA TAAGCAAACA
          GATCAACAGA GTACATACAY CTGCCCATAT ACTGAAATTT TCAAACCATA
          ATAAACATTT AAACTCCTCT CTGAACTTTY TGTAAAAGCT TGACCATCTC
          AAGTGTGTGC TACACAGTGC ACTTGGAAGG TGAAGCAGCT AAGAAAAAAT
          AGTCAAATTC TAGCTGCATC TCTTTGGGAA TGTCATTTTA GTTTATTGAT
          TGATAACTAC AATTACTTGC AGTTCATAAT GATAATTACA ATATCAATGA
          AATTTAAAGA TAGAAAACAA TGAGAAATGT ATGTCTAATC TAAACAATTC
          CTTTACTCAT GACTATGTAA TCAGGTACTA AGCAGAGTTT AGAGATACGG
          TGCTCAATTA TGTACTTTAC AACAGAGCTC CTGTCTTCTG AGTAGGCAGA
          ACTTTGTCTC TTCAATGGAC ATGCTACCTG TCTCTTTCTT CAGGAACCAT
          TATACATTAC TGGAGAGAGC ATCAATATTC CTACTTAGCA AGACAGTGTC
          CTCAGCACTG CCGGAGTTTA TACAAGGCTT CTTGACTAAT TTGCCAAGTA
          GCAACTGATA TTTTGTATCT TTTCACAGTT TCCATGTTGG AAGTGGATGT
          ACAGACCCAG AGACCTTTGT TCAAGCCATT TCTGATGCCC GCTGTGTGTT
          TGATATGGGA GTAAGTCTAA TTCTGCTTTC TCTGGAACTA CTGATCAACT
          GTTGTGGCAA AAGTTAATCA AGTGTGAATG TGTTACGGGG TTAAAAAAGC
          TGGCTAAGTC ACTGATTTCA TGTTGGAATT TTTGAGGGCT TGATAGCTTA
          CTTTGACCAA TTTGGCAAAA CTCATCTACA GATGCACTAA AATTGGCAGC
          TCCTACTGAA GTGACTATTA CTTGAATATG ATGAGTTATC TCTGTTCCAG
          ATATTAATGA AATGACTTCA CATTACCTTT TAAGCTAAAA TGATAAATGA
          ACAACTGATT TCTTGACCGT GTTGCCAATA ATCTCATTTT AGGCTGAAAA
          GCCCATGAGC AACTTCCGTT TCGGGGAGAA CCACGCCATC ATGGGTGTTG
          CCTTCTCCTG GATCATGGCC TTGGCATGTG CGGCTCCCCC GCTCTTCGGC
          TGGTCCAGGT AGGGGGGGGA CCAGGCCCAG CGCAGGGGGC GTGGGAGCCT
          GGCTGGCGGC TTGGCTGTGT CTTCCAGCCT ATCTCCTCTG CTGGGCACTG
          ACCTGCTGAG CTCACCTTGC AGGTACATCC CCGAGGGCAT GCAGTGCTCA
          TGTGGGATCG ACTATTACAC TCTGAAGCCA GAGGTCAACA ACGAATCTTT
          CGTCATCTAC ATGGAACTCA TCCCCTCATT TGCAGACCCA CGGGGCCTGT
          GCAGCAGGTG TCTGCCCAGT GGTCTCCAAT CCCGCAGAGA CAGTGGCAGA
          TGAGAGAGGT TGTGACTTTA GGCAGCA
Maur23006 CTTGTGCCTC CC-ACTGTTC CTTATGTGAA GGGTGACCTG GAGACCATGG
          CAGTACCATT ACTGCTTGTC TTTAGCAAGG TTTATGCTGT CCCACCAGTC
          AGCCTCACTT CCCACACAGC CTACAGCTGT TGAAGGGATT TGGG-AGAAT
          TGAGCAGGAG CCATGGCTCT GTAGCGCCTT CCTGCTGGTG GAGCTGCTGG
          TCCCCTGGTT GCCCACAGTA GCTTCTCAGG CTTCCTTGGC TGTGTCTTAG
          CCCTTGCTGA TTTGAGACTG CTTTTTCCTC ACAGGTATGG AGTCCTGTGG
          TATCCATGAA ACTACCTTCA ACTCCATCAT GAAGTGCGAT GTGGATATCC
          GTAAGGACCT CTATGCCAAC ACGGTGCTTG GCAGCGGTTG TACCACCATC
          CACCACCATC TTCTTTGGAG CACTGTTTTC TTGGGTCTGC AGTTGACCTG
          ATGAGGGGGA AAAAATGTGT TGAGAGTAAC AGATATCATA TAAGCAAACA
          GATCAACACA GTACAGACAC CTGCCCATAT ACTGAAATTT TCAAACCATA
          ATAAACATTT AAACTCCTCT CTGAACTTTC TGTAAAAGCT TGACCATCTC
          AAGTGTATGC TACACAGTGC ACTTGGAAGG TGAAGCAGCT AAGAAAAAAT
          AGTTAAATTC TAGCTGCATC TCTTTGGGAA TGTCATTTTA GTTTATTGAT
          TGATAACTAC AATTACTTGC AGTTCATAAC GATAATTACA ATATCAATGA
          AATTTAAAGA TAGAAAACAA TGAGAAATGT ATGTCTAATC TAAACAATTC
          CTTTATTCAT GACTATGTAA TTAGGTACTA AGCAGAGTTT AGAGATATGG
          TGCTCAATTA TGTACTTTAC AACTGAGTTC CTGTCTTCTG AGTAGGCAGA
          ACTTTGTCTC TTCAATGGAC ATGCTACCTG TCTCTTTCTT CAGGAACCAT
          TATAGGTTAC TGGAGAGAGC ATCAATATTC CTACTTAGCA AGACAGTGTC
          CTCAGCACTG CCGGAGTTTA TACAAGGCTT CTTGACTAAT TTGCCAAGTA
          GCAACTGATA TTTTTTATCT TTTCACAGTT TCCATGTTGG AAGTGGATGT
          ACAGACCCAG AGACCTTTGT TCAAGCCATT TCTGATGCCC GCTGTGTGTT
          TGATATGGGA GTAAGTCTAA TTCTACTTTC TCTGGAACTA CTGATCAGCT
          GTTGTGGCAA AAGTTAATCA AGTGTGAATG TGTTACGGGG TTAAAAAAGC
          TGGCTAAGTC ACTGATTTCA TGTTGGAATT TTTGAGGGCT TGATGGCTTA
          CTTTGACCAA TTTGGTAAAA CTCATCTACA GATGCACTAA AATTGGCAGC
          TCCTACTGAA GTGACTATTA CTTGAATATG ATGAGTTATC TCTGTTCCAA
          ATATTAATGA AATGACTTCA CATTACCTTT TAAGCTAAAA TGATAAATTA
          ACAACTGATT TCTTGACCAT GTTGCCAATA ATCTCATTTT AGGCTGAAAA
          GCCCATGAGC AACTTCCGTT TCGGGGAGAA CCACGCCATC ATGGGTGTTG
          CCTTCTCCTG GATCATGGCC TTGGCATGTG CGGCTCCCCC GCTCTTCGGC
          TGGTCCAGGT AGGGGGGGCA CCAGGCCCAG CGCAGGGGGC GTGGGAGCCT
          GGCTGGCGGC TTGGCTGTGT CTTCCAGCCT ATCTCCTCTG CTGGGCACTG
          ACCTGCTGGG CTCACCTTGC AGGTACATCC CCGAGGGCAT GCAGTGCTCA
          TGTGGGATCG ACTATTACAC TCTGAAGCCA GAGGTCAACA ACGAATCTTT
          TGTCATCTAC ATGGAACTCA TCCCCTCATT TGCAGACCCA TGGGGTCTGT
          GCAGCAGGTG TCTGCCCAGT GGTCTCCAAT CCCACAGAGA CAGTGGCAGA
          TGAGAGCGGT TGTGACTTTA GGCAGCA
Maur23007 CTTGTGCCTC CC-ACTGTTC CTTATGTGAA GGGTGACCTG GAGACCATGG
          CAGTACCATT ACTGCTTGTC TTTAGCAAGG TTTATGCTGT CCCACCAGTC
          AGCCTCACTT CCCACACAGC CTACAGCTGT TGAAGGGATT TGGG-AGAAT
          TGAGCAGGAG CCATGGCTCT GTAGCGCCTT CCTGCTGGTG GAGCTGCTGG
          TCCCCTGGTT GCCCACAGTA GCTTCTCAGG CTTCCTTGGC TGTGTCTTAG
          CCCTTGCTGA TTTGAGACTG CTTTTTCCTC ACAGGTATGG AGTCCTGTGG
          TATCCATGAA ACTACCTTCA ACTCCATCAT GAAGTGCGAT GTGGATATCC
          GTAAGGACCT CTATGCCAAC ACGGTGCTTG GCAGCGGTTG TACCACCATC
          CACCACCATC TTCTTTGGAG CACTGTTTTC TTGGGTCTGC AGTTGACCTG
          ATGAGGGGGA AAAAATGTGT TGAGAGTAAC AGATATCATA TAAGCAAACA
          GATCAACACA GTACAGACAC CTGCCCATAT ACTGAAATTT TCAAACCATA
          ATAAACATTT AAACTCCTCT CTGAACTTTC TGTAAAAGCT TGACCATCTC
          AAGTGTATGC TACACAGTGC ACTTGGAAGG TGAAGCAGCT AAGAAAAAAT
          AGTTAAATTC TAGCTGCATC TCTTTGGGAA TGTCATTTTA GTTTATTGAT
          TGATAACTAC AATTACTTGC AGTTCATAAC GATAATTACA ATATCAATGA
          AATTTAAAGA TAGAAAACAA TGAGAAATGT ATGTCTAATC TAAACAATTC
          CTTTATTCAT GACTATGTAA TTAGGTACTA AGCAGAGTTT AGAGATATGG
          TGCTCAATTA TGTACTTTAC AACTGAGTTC CTGTCTTCTG AGTAGGCAGA
          ACTTTGTCTC TTCAATGGAC ATGCTACCTG TCTCTTTCTT CAGGAACCAT
          TATAGGTTAC TGGAGAGAGC ATCAATATTC CTACTTAGCA AGACAGTGTC
          CTCAGCACTG CCGGAGTTTA TACAAGGCTT CTTGACTAAT TTGCCAAGTA
          GCAACTGATA TTTTTTATCT TTTCACAGTT TCCATGTTGG AAGTGGATGT
          ACAGACCCAG AGACCTTTGT TCAAGCCATT TCTGATGCCC GCTGTGTGTT
          TGATATGGGA GTAAGTCTAA TTCTACTTTC TCTGGAACTA CTGATCAGCT
          GTTGTGGCAA AAGTTAATCA AGTGTGAATG TGTTACGGGG TTAAAAAAGC
          TGGCTAAGTC ACTGATTTCA TGTTGGAATT TTTGAGGGCT TGATGGCTTA
          CTTTGACCAA TTTGGTAAAA CTCATCTACA GATGCACTAA AATTGGCAGC
          TCCTACTGAA GTGACTATTA CTTGAATATG ATGAGTTATC TCTGTTCCAA
          ATATTAATGA AATGACTTCA CATTACCTTT TAAGCTAAAA TGATAAATTA
          ACAACTGATT TCTTGACCAT GTTGCCAATA ATCTCATTTT AGGCTGAAAA
          GCCCATGAGC AACTTCCGTT TCGGGGAGAA CCACGCCATC ATGGGTGTTG
          CCTTCTCCTG GATCATGGCC TTGGCATGTG CGGCTCCCCC GCTCTTCGGC
          TGGTCCAGGT AGGGGGGGCA CCAGGCCCAG CGCAGGGGGC GTGGGAGCCT
          GGCTGGCGGC TTGGCTGTGT CTTCCAGCCT ATCTCCTCTG CTGGGCACTG
          ACCTGCTGGG CTCACCTTGC AGGTACATCC CCGAGGGCAT GCAGTGCTCA
          TGTGGGATCG ACTATTACAC TCTGAAGCCA GAGGTCAACA ACGAATCTTT
          TGTCATCTAC ATGGAACTCA TCCCCTCATT TGCAGACCCA TGGGGTCTGT
          GCAGCAGGTG TCTGCCCAGT GGTCTCCAAT CCCACAGAGA CAGTGGCAGA
          TGAGAGCGGT TGTGACTTTA GGCAGCA
Maur23008 CTTGTGCCTC CC-ACTGTTC CTTATGTGAA GGGTGACCTG GAGACCATGG
          CAGTACCATT ACTGCTTGTC TTTAGCAAGG TTTATGCTGT CCCACCAGTC
          AGCCTCACTT CCCACACAGC CTACAGCTGT TGAAGGGATT TGGG-AGAAT
          TGAGCAGGAG CCATGGCTCT GTAGCGCCTT CCTGCTGGTG GAGCTGCTGG
          TCCCCTGGTT GCCCACAGTA GCTTCTCAGG CTTCCTTGGC TGTGTCTTAG
          CCCTTGCTGA TTTGAGACTG CTTTTTCCTC ACAGGTATGG AGTCCTGTGG
          TATCCATGAA ACTACCTTCA ACTCCATCAT GAAGTGCGAT GTGGATATCC
          GTAAGGACCT CTATGCCAAC ACGGTGCTTG GCAGCGGTTG TACCACCATC
          CACCACCATC TTCTTTGGAG CACTGTTTTC TTGGGTCTGC AGTTGACCTG
          ATGAGGGGGA AAAAATGTGT TGAGAGTAAC AGATATCATA TAAGCAAACA
          GATCAACACA GTACAGACAC CTGCCCATAT ACTGAAATTT TCAAACCATA
          ATAAACATTT AAACTCCTCT CTGAACTTTC TGTAAAAGCT TGACCATCTC
          AAGTGTATGC TACACAGTGC ACTTGGAAGG TGAAGCAGCT AAGAAAAAAT
          AGTTAAATTC TAGCTGCATC TCTTTGGGAA TGTCATTTTA GTTTATTGAT
          TGATAACTAC AATTACTTGC AGTTCATAAC GATAATTACA ATATCAATGA
          AATTTAAAGA TAGAAAACAA TGAGAAATGT ATGTCTAATC TAAACAATTC
          CTTTATTCAT GACTATGTAA TTAGGTACTA AGCAGAGTTT AGAGATATGG
          TGCTCAATTA TGTACTTTAC AACTGAGTTC CTGTCTTCTG AGTAGGCAGA
          ACTTTGTCTC TTCAATGGAC ATGCTACCTG TCTCTTTCTT CAGGAACCAT
          TATAGGTTAC TGGAGAGAGC ATCAATATTC CTACTTAGCA AGACAGTGTC
          CTCAGCACTG CCGGAGTTTA TACAAGGCTT CTTGACTAAT TTGCCAAGTA
          GCAACTGATA TTTTTTATCT TTTCACAGTT TCCATGTTGG AAGTGGATGT
          ACAGACCCAG AGACCTTTGT TCAAGCCATT TCTGATGCCC GCTGTGTGTT
          TGATATGGGA GTAAGTCTAA TTCTACTTTC TCTGGAACTA CTGATCAGCT
          GTTGTGGCAA AAGTTAATCA AGTGTGAATG TGTTACGGGG TTAAAAAAGC
          TGGCTAAGTC ACTGATTTCA TGTTGGAATT TTTGAGGGCT TGATGGCTTA
          CTTTGACCAA TTTGGTAAAA CTCATCTACA GATGCACTAA AATTGGCAGC
          TCCTACTGAA GTGACTATTA CTTGAATATG ATGAGTTATC TCTGTTCCAA
          ATATTAATGA AATGACTTCA CATTACCTTT TAAGCTAAAA TGATAAATTA
          ACAACTGATT TCTTGACCAT GTTGCCAATA ATCTCATTTT AGGCTGAAAA
          GCCCATGAGC AACTTCCGTT TCGGGGAGAA CCACGCCATC ATGGGTGTTG
          CCTTCTCCTG GATCATGGCC TTGGCATGTG CGGCTCCCCC GCTCTTCGGC
          TGGTCCAGGT AGGGGGGGCA CCAGGCCCAG CGCAGGGGGC GTGGGAGCCT
          GGCTGGCGGC TTGGCTGTGT CTTCCAGCCT ATCTCCTCTG CTGGGCACTG
          ACCTGCTGGG CTCACCTTGC AGGTACATCC CCGAGGGCAT GCAGTGCTCA
          TGTGGGATCG ACTATTACAC TCTGAAGCCA GAGGTCAACA ACGAATCTTT
          TGTCATCTAC ATGGAACTCA TCCCCTCATT TGCAGACCCA TGGGGTCTGT
          GCAGCAGGTG TCTGCCCAGT GGTCTCCAAT CCCACAGAGA CAGTGGCAGA
          TGAGAGCGGT TGTGACTTTA GGCAGCA
Maur23009 CTTGTGCCTC CC-ACTGTTC CTTATGTGAA GGGTGACCTG GAGACCATGG
          CAGTACCATT ACTGCTTGTC TTTAGCAAGG TTTATGCTGT CCCACCAGTC
          AGCCTCACTT CCCACACAGC CTACAGCTGT TGAAGGGATT TGGG-AGAAT
          TGAGCAGGAG CCATGGCTCT GTAGCGCCTT CCTGCTGGTG GAGCTGCTGG
          TCCCCTGGTT GCCCACAGTA GCTTCTCAGG CTTCCTTGGC TGTGTCTTAG
          CCCTTGCTGA TTTGAGACTA CTTTTTCCTC ACAGGTATGG AGTCCTGTGG
          TATCCATGAA ACTACCTTCA ACTCCATCAT GAAGTGCGAT GTGGATATCC
          GTAAGGACCT CTATGCCAAC ACGGTGCTTG GCAGCGGTTG TACCACCATC
          CACCACCATC TTCTTTGGAG CACTGTTTTC TTGGGTCTGC AGTTGACCTG
          ATGAGGGGGA AAAAATGTGT TGAGAGTAAC AGATATCATA TAAGCAAACA
          GATCAACACA GTACAGACAC CTGCCCATAT ACTGAAATTT TCAAACCATA
          ATAAACATTT AAACTCCTCT CTGAACTTTC TGTAAAAGCT TGACCATCTC
          AAGTGTATGC TACACAGTGC ACTTGGAAGG TGAAGCAGCT AAGAAAAAAT
          AGTTAAATTC TAGCTGCATC TCTTTGGGAA TGTCATTTTA GTTTATTGAT
          TGATAACTAC AATTACTTGC AGTTCATAAC GATAATTACA ATATCAATGA
          AATTTAAAGA TAGAAAACAA TGAGAAATGT ATGTCTAATC TAAACAATTC
          CTTTATTCAT GACTATGTAA TTAGGTACTA AGCAGAGTTT AGAGATATGG
          TGCTCAATTA TGTACTTTAC AACTGAGTTC CTGTCTTCTG AGTAGGCAGA
          ACTTTGTCTC TTCAATGGAC ATGCTACCTG TCTCTTTCTT CAGGAACCAT
          TATAGGTTAC TGGAGAGAGC ATCAATATTC CTACTTAGCA AGACAGTGTC
          CTCAGCACTG CCGGAGTTTA TACAAGGCTT CTTGACTAAT TTGCCAAGTA
          GCAACTGATA TTTTTTATCT TTTCACAGTT TCCATGTTGG AAGTGGATGT
          ACAGACCCAG AGACCTTTGT TCAAGCCATT TCTGATGCCC GCTGTGTGTT
          TGATATGGGA GTAAGTCTAA TTCTACTTTC TCTGGAACTA CTGATCAGCT
          GTTGTGGCAA AAGTTAATCA AGTGTGAATG TGTTACGGGG TTAAAAAAGC
          TGGCTAAGTC ACTGATTTCA TGTTGGAATT TTTGAGGGCT TGATGGCTTA
          CTTTGACCAA TTTGGTAAAA CTCATCTACA GATGCACTAA AATTGGCAGC
          TCCTACTGAA GTGACTATTA CTTGAATATG ATGAGTTATC TCTGTTCCAA
          ATATTAATGA AATGACTTCA CATTACCTTT TAAGCTAAAA TGATAAATTA
          ACAACTGATT TCTTGACCAT GTTGCCAATA ATCTCATTTT AGGCTGAAAA
          GCCCATGAGC AACTTCCGTT TCGGGGAGAA CCACGCCATC ATGGGTGTTG
          CCTTCTCCTG GATCATGGCC TTGGCATGTG CGGCTCCCCC GCTCTTCGGC
          TGGTCCAGGT AGGGGGGGCA CCAGGCCCAG CGCAGGGGGC GTGGGAGCCT
          GGCTGGCGGC TTGGCTGTGT CTTCCAGCCT ATCTCCTCTG CTGGGCACTG
          ACCTGCTGGG CTCACCTTGC AGGTACATCC CCGAGGGCAT GCAGTGCTCA
          TGTGGGATCG ACTATTACAC TCTGAAGCCA GAGGTCAACA ACGAATCTTT
          TGTCATCTAC ATGGAACTCA TCCCCTCATT TGCAGACCCA TGGGGTCTGT
          GCAGCAGGTG TCTGCCCAGT GGTCTCCAAT CCCACAGAGA CAGTGGCAGA
          TGAGAGCGGT TGTGACTTTA GGCAGCA
Mcan16010 CTTGTGCCTC CC-ACTGTTC CTTATGTGAA GGGTGACCTG GAGACCATGG
          CAGTACCATT ACTGCTTGTC TTTAGCAAGG TTTATGCTGT CCCACCAGTC
          AGCCTCACTT CCCACACAGC CTACAGCTGT TGAAGGGATT TGGG-AGAAT
          TGAGCAGGAG CCATGGCTCT GTAGCGCCTT CCTGCTGGTG GAGCTGCTGG
          TCCCCTGGTT GCCCACAGTA GCTTCTCAGG CTTCCTTGGC TGTGTCTTAG
          CCCTTGCTGA TTTGAGACTA CTTTTTCCTC ACAGGTATGG AGTCCTGTGG
          TATCCATGAA ACTACCTTCA ACTCCATCAT GAAGTGCGAT GTGGATATCC
          GTAAGGACCT CTATGCCAAC ACGGTGCTTG GCAGCGGTTG TACCACCATC
          CACCACCATC TTCTTTGGAG CACTGTTTTC TTGGGTCTGC AGTTGACCTG
          ATGAGGGGGA AAAAATGTGT TGAGAGTAAC AGATATCATA TAAGCAAACA
          GATCAACACA GTACAGACAC CTGCCCATAT ACTGAAATTT TCAAACCATA
          ATAAACATTT AAACTCCTCT CTGAACTTTC TGTAAAAGCT TGACCATCTC
          AAGTGTATGC TACACAGTGC ACTTGGAAGG TGAAGCAGCT AAGAAAAAAT
          AGTTAAATTC TAGCTGCATC TCTTTGGGAA TGTCATTTTA GTTTATTGAT
          TGATAACTAC AATTACTTGC AGTTCATAAC GATAATTACA ATATCAATGA
          AATTTAAAGA TAGAAAACAA TGAGAAATGT ATGTCTAATC TAAACAATTC
          CTTTATTCAT GACTATGTAA TTAGGTACTA AGCAGAGTTT AGAGATATGG
          TGCTCAATTA TGTACTTTAC AACTGAGTTC CTGTCTTCTG AGTAGGCAGA
          ACTTTGTCTC TTCAATGGAC ATGCTACCTG TCTCTTTCTT CAGGAACCAT
          TATAGGTTAC TGGAGAGAGC ATCAATATTC CTACTTAGCA AGACAGTGTC
          CTCAGCACTG CCGGAGTTTA TACAAGACTT CTTGACTAAT TTGCCAAGTA
          GCAACTGATA TTTTTTATCT TTTCACAGTT TCCATGTTGG AAGTGGATGT
          ACAGACCCAG AGACCTTTGT TCAAGCCATT TCTGATGCCC GCTGTGTGTT
          TGATATGGGA GTAAGTCTAA TTCTACTTTC TCTGGAATTA CTGATCAACT
          GTTGTGGCAA AAGTTAATCA AGTGTGAATG TGTTACAGGG TTAAAAAAGC
          TGGCTAAGTC ACTGATTTCA TGTTGGAATT TTTGAGGGCT TGATGGCTTA
          CTTTGACCAA TTTGGTAAAA CTCATCTACA GATGGACTAA AATTGGCAGC
          TCCTACTGAA GTGACTATTA CTTGAATATG ATGAGTTATC TCTGTTCCAA
          ATATTAATGA AATGACTTCA CATTACCTTT TAAGCTAAAA TGATAAATTA
          ACAACTGATT TCTTGACCAT ATTGCCAATA ATCTCATTTT AGGCTGAAAA
          GCCCATGAGC AACTTCCGTT TCGGGGAGAA CCACGCCATC ATGGGTGTTG
          CCTTCTCCTG GATCATGGCC TTGGCATGTG CGGCTCCCCC GCTCTTCGGC
          TGGTCCAGGT AGGGGGGGCA CCAGGCCCAG CGCAGGGGGC GTGGGAGCCT
          GGCTGGCGGC TTGGCTGTGT CTTCCAGCCT ATCTCCTCTG CTGGGCACTG
          ACCTGCTGGG CTCACCTTGC AGGTACATCC CCGAGGGCAT GCAGTGCTCA
          TGTGGGATCG ACTATTACAC TCTGAAGCCA GAGGTCAACA ACGAATCTTT
          TGTCATCTAC ATGGAACTCA TCCCCTCATT TGCAGACCCA CGGGGTCTGT
          GCAGCAGGTG TCTGCCCAGT GGTCTCCAAT CCCGCAGAGA CAGTGGCAGA
          TGAGAGAGGT TGTGACTTTA GGCAGCA
Mcan16011 CTTGTGCCTC CC-ACTGTTC CTTATGTGAA GGGTGACCTG GAGACCATGG
          CAGTACCATT ACTGCTTGTC TTTAGCAAGG TTTATGCTGT CCCACCAGTC
          AGCCTCACTT CCCACACAGC CTACAGCTGT TGAAGGGATT TGGG-AGAAT
          TGAGCAGGAG CCATGGCTCT GTAGCGCCTT CCTGCTGGTG GAGCTGCTGG
          TCCCCTGGTT GCCCACAGTA GCTTCTCAGG CTTCCTTGGC TGTGTCTTAG
          CCCTTGCTGA TTTGAGACTA CTTTTTCCTC ACAGGTATGG AGTCCTGTGG
          TATCCATGAA ACTACCTTCA ACTCCATCAT GAAGTGCGAT GTGGATATCC
          GTAAGGACCT CTATGCCAAC ACGGTGCTTG GCAGCGGTTG TACCACCATC
          CACCACCATC TTCTTTGGAG CACTGTTTTC TTGGGTCTGC AGTTGACCTG
          ATGAGGGGGA AAAAATGTGT TGAGAGTAAC AGATATCATA TAAGCAAACA
          GATCAACACA GTACAGACAC CTGCCCATAT ACTGAAATTT TCAAACCATA
          ATAAACATTT AAACTCCTCT CTGAACTTTC TGTAAAAGCT TGACCATCTC
          AAGTGTATGC TACACAGTGC ACTTGGAAGG TGAAGCAGCT AAGAAAAAAT
          AGTTAAATTC TAGCTGCATC TCTTTGGGAA TGTCATTTTA GTTTATTGAT
          TGATAACTAC AATTACTTGC AGTTCATAAC GATAATTACA ATATCAATGA
          AATTTAAAGA TAGAAAACAA TGAGAAACGT ATGTCTAATC TAAACAATTC
          CTTTATTCAT GACTATGTAA TTAGGTACTA AGCAGAGTTT AGAGATATGG
          TGCTCAATTA TGTACTTTAC AACTGAGTTC CTGTCTTCTG AGTAGGCAGA
          ACTTTGTCTC TTCAATGGAC ATGCTACCTG TCTCTTTCTT CAGGAACCAT
          TATACGTTAC TGGAGAGAGC ATCAATATTC CTACTTAGCA AGACAGTGTC
          CTCAGCACTG CCGGAGTTTA TACAAGACTT CTTGACTAAT TTGCCAAGTA
          GCAACTGATA TTTTTTATCT TTTCACAGTT TCCATGTTGG AAGTGGATGT
          ACAGACCCAG AGACCTTTGT TCAAGCCATT TCTGATGCCC GCTGTGTGTT
          TGATATGGGA GTAAGTCTAA TTCTACTTTC TCTGGAATTA CTGATCAACT
          GTTGTGGCAA AAGTTAATCA AGTGTGAATG TGTTACAGGG TTAAAAAAGC
          TGGCTAAGTC ACTGATTTCA TGTTGGAATT TTTGAGGGCT TGATGGCTTA
          CTTTGACCAA TTTGGTAAAA CTCATCTACA GATGGACTAA AATTGGCAGC
          TCCTACTGAA GTGACTATTA CTTGAATATG ATGAGTTATC TCTGTTCCAA
          ATATTAATGA AATGACTTCA CATTACCTTT TAAGCTAAAA TGATAAATTA
          ACAACTGATT TCTTGACCAT ATTGCCAATA ATCTCATTTT AGGCTGAAAA
          GCCCATGAGC AACTTCCGTT TCGGGGAGAA CCACGCCATC ATGGGTGTTG
          CCTTCTCCTG GATCATGGCC TTGGCATGCG CGGCTCCCCC GCTCTTCGGC
          TGGTCCAGGT AGGGGGGGCA CCAGGCCCAG CGCAGGGGGC GTGGGAGCCT
          GGCTGGCGGC TTGGCTGTGT CTTCCAGCCT ATCTCCTCTG CTGGGCACTG
          ACCTGCTGGG CTCACCTTGC AGGTACATCC CCGAGGGCAT GCAGTGCTCA
          TGTGGGATCG ACTATTACAC TCTGAAGCCA GAGGTCAACA ACGAATCTTT
          TGTCATCTAC ATGGAACTCA TCCCCTCATT TGCAGACCCA CGGGGTCTGT
          GCAGCAGGTG TCTGCCCAGT GGTCTCCAAT CCCGCAGAGA CAGTGGCAGA
          TGAGAGAGGT TGTGACTTTA GGCAGCA
Mcan16012 CTTGTGCCTC CC-ACTGTTC CTTATGTGAA GGGTGACCTG GAGACCATGG
          CAGTACCATT ACTGCTTGTC TTTAGCAAGG TTTATGCTGT CCCACCAGTC
          AGCCTCACTT CCCACACAGC CTACAGCTGT TGAAGGGATT TGGG-AGAAT
          TGAGCAGGAG CCATGGCTCT GTAGCGCCTT CCTGCTGGTG GAGCTGCTGG
          TCCCCTGGTT GCCCACAGTA GCTTCTCAGG CTTCCTTGGC TGTGTCTTAG
          CCCTTGCTGA TTTGAGACTA CTTTTTCCTC ACAGGTATGG AGTCCTGTGG
          TATCCATGAA ACTACCTTCA ACTCCATCAT GAAGTGCGAT GTGGATATCC
          GTAAGGACCT CTATGCCAAC ACGGTGCTTG GCAGCGGTTG TACCACCATC
          CACCACCATC TTCTTTGGAG CACTGTTTTC TTGGGTCTGC AGTTGACCTG
          ATGAGGGGGA AAAAATGTGT TGAGAGTAAC AGATATCATA TAAGCAAACA
          GATCAACACA GTACAGACAC CTGCCCATAT ACTGAAATTT TCAAACCATA
          ATAAACATTT AAACTCCTCT CTGAACTTTC TGTAAAAGCT TGACCATCTC
          AAGTGTATGC TACACAGTGC ACTTGGAAGG TGAAGCAGCT AAGAAAAAAT
          AGTTAAATTC TAGCTGCATC TCTTTGGGAA TGTCATTTTA GTTTATTGAT
          TGATAACTAC AATTACTTGC AGTTCATAAC GATAATTACA ATATCAATGA
          AATTTAAAGA TAGAAAACAA TGAGAAATGT ATGTCTAATC TAAACAATTC
          CTTTATTCAT GACTATGTAA TTAGGTACTA AGCAGAGTTT AGAGATATGG
          TGCTCAATTA TGTACTTTAC AACTGAGTTC CTGTCTTCTG AGTAGGCAGA
          ACTTTGTCTC TTCAATGGAC ATGCTACCTG TCTCTTTCTT CAGGAACCAT
          TATAGGTTAC TGGAGAGAGC ATCAATATTC CTACTTAGCA AGACAGTGTC
          CTCAGCACTG CCGGAGTTTA TACAAGGCTT CTTGACTAAT TTGCCAAGTA
          GCAACTGATA TTTTTTATCT TTTCACAGTT TCCATGTTGG AAGTGGATGT
          ACAGACCCAG AGACCTTTGT TCAAGCCATT TCTGATGCCC GCTGTGTGTT
          TGATATGGGA GTAAGTCTAA TTCTACTTTC TCTGGAACTA CTGATCAGCT
          GTTGTGGCAA AAGTTAATCA AGTGTGAATG TGTTACGGGG TTAAAAAAGC
          TGGCTAAGTC ACTGATTTCA TGTTGGAATT TTTGAGGGCT TGATGGCTTA
          CTTTGACCAA TTTGGTAAAA CTCATCTACA GATGCACTAA AATTGGCAGC
          TCCTACTGAA GTGACTATTA CTTGAATATG ATGAGTTATC TCTGTTCCAA
          ATATTAATGA AATGACTTCA CATTACCTTT TAAGCTAAAA TGATAAATTA
          ACAACTGATT TCTTGACCAT GTTGCCAATA ATCTCATTTT AGGCTGAAAA
          GCCCATGAGC AACTTCCGTT TCGGGGAGAA CCACGCCATC ATGGGTGTTG
          CCTTCTCCTG GATCATGGCC TTGGCATGCG CGGCTCCCCC GCTCTTCGGC
          TGGTCCAGGT AGGGGGGGCA CCAGGCCCAG CGCAGGGGGC GTGGGAGCCT
          GGCTGGCGGC TTGGCTGTGT CTTCCAGCCT ATCTCCTCTG CTGGGCACTG
          ACCTGCTGGG CTCACCTTGC AGGTACATCC CCGAGGGCAT GCAGTGCTCA
          TGTGGGATCG ACTATTACAC TCTGAAGCCA GAGGTCAACA ACGAATCTTT
          TGTCATCTAC ATGGAACTCA TCCCCTCATT TGCAGACCCA CGGGGTCTGT
          GCAGCAGGTG TCTGCCCAGT GGTCTCCAAT CCCGCAGAGA CAGTGGCAGA
          TGAGAGAGGT TGTGACTTTA GGCAGCA
Mcan16013 CTTGTGCCTC CC-ACTGTTC CTTATGTGAA GGGTGACCTG GAGACCATGG
          CAGTACCATT ACTGCTTGTC TTTAGCAAGG TTTATGCTGT CCCACCAGTC
          AGCCTCACTT CCCACACAGC CTACAGCTGT TGAAGGGATT TGGG-AGAAT
          TGAGCAGGAG CCATGGCTCT GTAGCGCCTT CCTGCTGGTG GAGCTGCTGG
          TCCCCTGGTT GCCCACAGTA GCTTCTCAGG CTTCCTTGGC TGTGTCTTAG
          CCCTTGCTGA TTTGAGACTA CTTTTTCCTC ACAGGTATGG AGTCCTGTGG
          TATCCATGAA ACTACCTTCA ACTCCATCAT GAAGTGCGAT GTGGATATCC
          GTAAGGACCT CTATGCCAAC ACGGTGCTTG GCAGCGGTTG TACCACCATC
          CACCACCATC TTCTTTGGAG CACTGTTTTC TTGGGTCTGC AGTTGACCTG
          ATGAGGGGGA AAAAATGTGT TGAGAGTAAC AGATATCATA TAAGCAAACA
          GATCAACACA GTACAGACAC CTGCCCATAT ACTGAAATTT TCAAACCATA
          ATAAACATTT AAACTCCTCT CTGAACTTTC TGTAAAAGCT TGACCATCTC
          AAGTGTATGC TACACAGTGC ACTTGGAAGG TGAAGCAGCT AAGAAAAAAT
          AGTTAAATTC TAGCTGCATC TCTTTGGGAA TGTCATTTTA GTTTATTGAT
          TGATAACTAC AATTACTTGC AGTTCATAAC GATAATTACA ATATCAATGA
          AATTTAAAGA TAGAAAACAA TGAGAAATGT ATGTCTAATC TAAACAATTC
          CTTTATTCAT GACTATGTAA TTAGGTACTA AGCAGAGTTT AGAGATATGG
          TGCTCAATTA TGTACTTTAC AACTGAGTTC CTGTCTTCTG AGTAGGCAGA
          ACTTTGTCTC TTCAATGGAC ATGCTACCTG TCTCTTTCTT CAGGAACCAT
          TATAGGTTAC TGGAGAGAGC ATCAATATTC CTACTTAGCA AGACAGTGTC
          CTCAGCACTG CCGGAGTTTA TACAAGGCTT CTTGACTAAT TTGCCAAGTA
          GCAACTGATA TTTTTTATCT TTTCACAGTT TCCATGTTGG AAGTGGATGT
          ACAGACCCAG AGACCTTTGT TCAAGCCATT TCTGATGCCC GCTGTGTGTT
          TGATATGGGA GTAAGTCTAA TTCTACTTTC TCTGGAACTA CTGATCAGCT
          GTTGTGGCAA AAGTTAATCA AGTGTGAATG TGTTACGGGG TTAAAAAAGC
          TGGCTAAGTC ACTGATTTCA TGTTGGAATT TTTGAGGGCT TGATGGCTTA
          CTTTGACCAA TTTGGTAAAA CTCATCTACA GATGCACTAA AATTGGCAGC
          TCCTACTGAA GTGACTATTA CTTGAATATG ATGAGTTATC TCTGTTCCAA
          ATATTAATGA AATGACTTCA CATTACCTTT TAAGCTAAAA TGATAAATTA
          ACAACTGATT TCTTGACCAT GTTGCCAATA ATCTCATTTT AGGCTGAAAA
          GCCCATGAGC AACTTCCGTT TCGGGGAGAA CCACGCCATC ATGGGTGTTG
          CCTTCTCCTG GATCATGGCC TTGGCATGCG CGGCTCCCCC GCTCTTCGGC
          TGGTCCAGGT AGGGGGGGCA CCAGGCCCAG CGCAGGGGGC GTGGGAGCCT
          GGCTGGCGGC TTGGCTGTGT CTTCCAGCCT ATCTCCTCTG CTGGGCACTG
          ACCTGCTGGG CTCACCTTGC AGGTACATCC CCGAGGGCAT GCAGTGCTCA
          TGTGGGATCG ACTATTACAC TCTGAAGCCA GAGGTCAACA ACGAATCTTT
          TGTCATCTAC ATGGAACTCA TCCCCTCATT TGCAGACCCA CGGGGTCTGT
          GCAGCAGGTG TCTGCCCAGT GGTCTCCAAT CCCGCAGAGA CAGTGGCAGA
          TGAGAGAGGT TGTGACTTTA GGCAGCA
Mcan19014 CTTGTGCCTC CC-ACTGTTC CTTATGTGAA GGGTGACCTG GAGACCATGG
          CAGTACCATT ACTGCTTGTC TTTAGCAAGG TTTATGCTGT CCCACCAGTC
          AGCCTCACTT CCCACACAGC CTACAGCTGT TGAAGGGATT TGGG-AGAAT
          TGAGCAGGAG CCATGGCTCT GTAGCGCCTT CCTGCTGGTG GAGCTGCTGG
          TCCCCTGGTT GCCCACAGTA GCTTCTCAGG CTTCCTTGGC TGTGTCTTAG
          CCCTTGCTGA TTTGAGACTA CTTTTTCCTC ACAGGTATGG AGTCCTGTGG
          TATCCATGAA ACTACCTTCA ACTCCATCAT GAAGTGCGAT GTGGATATCC
          GTAAGGACCT CTATGCCAAC ACGGTGCTTG GCAGCGGTTG TACCACCATC
          CACCACCATC TTCTTTGGAG CACTGTTTTC TTGGGTCTGC AGTTGACCTG
          ATGAGGGGGA AAAAATGTGT TGAGAGTAAC AGATATCATA TAAGCAAACA
          GATCAACACA GTACAGACAC CTGCCCATAT ACTGAAATTT TCAAACCATA
          ATAAACATTT AAACTCCTCT CTGAACTTTC TGTAAAAGCT TGACCATCTC
          AAGTGTATGC TACACAGTGC ACTTGGAAGG TGAAGCAGCT AAGAAAAAAT
          AGTTAAATTC TAGCTGCATC TCTTTGGGAA TGTCATTTTA GTTTATTGAT
          TGATAACTAC AATTACTTGC AGTTCATAAC GATAATTACA ATATCAATGA
          AATTTAAAGA TAGAAAACAA TGAGAAATGT ATGTCTAATC TAAACAATTC
          CTTTATTCAT GACTATGTAA TTAGGTACTA AGCAGAGTTT AGAGATATGG
          TGCTCAATTA TGTACTTTAC AACTGAGTTC CTGTCTTCTG AGTAGGCAGA
          ACTTTGTCTC TTCAATGGAC ATGCTACCTG TCTCTTTCTT CAGGAACCAT
          TATACGTTAC TGGAGAGAGC ATCAATATTC CTACTTAGCA AGACAGTGTC
          CTCAGCACTG CCGGAGTTTA TACAAGACTT CTTGACTAAT TTGCCAAGTA
          GCAACTGATA TTTTTTATCT TTTCACAGTT TCCATGTTGG AAGTGGATGT
          ACAGACCCAG AGACCTTTGT TCAAGCCATT TCTGATGCCC GCTGTGTGTT
          TGATATGGGA GTAAGTCTAA TTCTACTTTC TCTGGAATTA CTGATCAACT
          GTTGTGGCAA AAGTTAATCA AGTGTGAATG TGTTACAGGG TTAAAAAAGC
          TGGCTAAGTC ACTGATTTCA TGTTGGAATT TTTGAGGGCT TGATGGCTTA
          CTTTGACCAA TTTGGTAAAA CTCATCTACA GATGGACTAA AATTGGCAGC
          TCCTACTGAA GTGACTATTA CTTGAATATG ATGAGTTATC TCTGTTCCAA
          ATATTAATGA AATGACTTCA CATTACCTTT TAAGCTAAAA TGATAAATTA
          ACAACTGATT TCTTGACCAT ATTGCCAATA ATCTCATTTT AGGCTGAAAA
          GCCCATGAGC AACTTCCGTT TCGGGGAGAA CCACGCCATC ATGGGTGTTG
          CCTTCTCCTG GATCATGGCC TTGGCATGCG CGGCTCCCCC GCTCTTCGGC
          TGGTCCAGGT AGGGGGGGCA CCAGGCCCAG CGCAGGGGGC GTGGGAGCCT
          GGCTGGCGGC TTGGCTGTGT CTTCCAGCCT ATCTCCTCTG CTGGGCACTG
          ACCTGCTGGG CTCACCTTGC AGGTACATCC CCGAGGGCAT GCAGTGCTCA
          TGTGGGATCG ACTATTACAC TCTGAAGCCA GAGGTCAACA ACGAATCTTT
          TGTCATCTAC ATGGAACTCA TCCCCTCATT TGCAGACCCA CGGGGTCTGT
          GCAGCAGGTG TCTGCCCAGT GGTCTCCAAT CCCGCAGAGA CAGTGGCAGA
          TGAGAGAGGT TGTGACTTTA GGCAGCA
Mcan19015 CTTGTGCCTC CC-ACTGTTC CTTATGTGAA GGGTGACCTG GAGACCATGG
          CAGTACCATT ACTGCTTGTC TTTAGCAAGG TTTATGCTGT CCCACCAGTC
          AGCCTCACTT CCCACACAGC CTACAGCTGT TGAAGGGATT TGGG-AGAAT
          TGAGCAGGAG CCATGGCTCT GTAGCGCCTT CCTGCTGGTG GAGCTGCTGG
          TCCCCTGGTT GCCCACAGTA GCTTCTCAGG CTTCCTTGGC TGTGTCTTAG
          CCCTTGCTGA TTTGAGACTA CTTTTTCCTC ACAGGTATGG AGTCCTGTGG
          TATCCATGAA ACTACCTTCA ACTCCATCAT GAAGTGCGAT GTGGATATCC
          GTAAGGACCT CTATGCCAAC ACGGTGCTTG GCAGCGGTTG TACCACCATC
          CACCACCATC TTCTTTGGAG CACTGTTTTC TTGGGTCTGC AGTTGACCTG
          ATGAGGGGGA AAAAATGTGT TGAGAGTAAC AGATATCATA TAAGCAAACA
          GATCAACACA GTACAGACAC CTGCCCATAT ACTGAAATTT TCAAACCATA
          ATAAACATTT AAACTCCTCT CTGAACTTTC TGTAAAAGCT TGACCATCTC
          AAGTGTATGC TACACAGTGC ACTTGGAAGG TGAAGCAGCT AAGAAAAAAT
          AGTTAAATTC TAGCTGCATC TCTTTGGGAA TGTCATTTTA GTTTATTGAT
          TGATAACTAC AATTACTTGC AGTTCATAAC GATAATTACA ATATCAATGA
          AATTTAAAGA TAGAAAACAA TGAGAAACGT ATGTCTAATC TAAACAATTC
          CTTTATTCAT GACTATGTAA TTAGGTACTA AGCAGAGTTT AGAGATATGG
          TGCTCAATTA TGTACTTTAC AACTGAGTTC CTGTCTTCTG AGTAGGCAGA
          ACTTTGTCTC TTCAATGGAC ATGCTACCTG TCTCTTTCTT CAGGAACCAT
          TATACGTTAC TGGAGAGAGC ATCAATATTC CTACTTAGCA AGACAGTGTC
          CTCAGCACTG CCGGAGTTTA TACAAGACTT CTTGACTAAT TTGCCAAGTA
          GCAACTGATA TTTTTTATCT TTTCACAGTT TCCATGTTGG AAGTGGATGT
          ACAGACCCAG AGACCTTTGT TCAAGCCATT TCTGATGCCC GCTGTGTGTT
          TGATATGGGA GTAAGTCTAA TTCTACTTTC TCTGGAATTA CTGATCAACT
          GTTGTGGCAA AAGTTAATCA AGTGTGAATG TGTTACAGGG TTAAAAAAGC
          TGGCTAAGTC ACTGATTTCA TGTTGGAATT TTTGAGGGCT TGATGGCTTA
          CTTTGACCAA TTTGGTAAAA CTCATCTACA GATGGACTAA AATTGGCAGC
          TCCTACTGAA GTGACTATTA CTTGAATATG ATGAGTTATC TCTGTTCCAA
          ATATTAATGA AATGACTTCA CATTACCTTT TAAGCTAAAA TGATAAATTA
          ACAACTGATT TCTTGACCAT ATTGCCAATA ATCTCATTTT AGGCTGAAAA
          GCCCATGAGC AACTTCCGTT TCGGGGAGAA CCACGCCATC ATGGGTGTTG
          CCTTCTCCTG GATCATGGCC TTGGCATGCG CGGCTCCCCC GCTCTTCGGC
          TGGTCCAGGT AGGGGGGGCA CCAGGCCCAG CGCAGGGGGC GTGGGAGCCT
          GGCTGGCGGC TTGGCTGTGT CTTCCAGCCT ATCTCCTCTG CTGGGCACTG
          ACCTGCTGGG CTCACCTTGC AGGTACATCC CCGAGGGCAT GCAGTGCTCA
          TGTGGGATCG ACTATTACAC TCTGAAGCCA GAGGTCAACA ACGAATCTTT
          TGTCATCTAC ATGGAACTCA TCCCCTCATT TGCAGACCCA CGGGGTCTGT
          GCAGCAGGTG TCTGCCCAGT GGTCTCCAAT CCCGCAGAGA CAGTGGCAGA
          TGAGAGAGGT TGTGACTTTA GGCAGCA
Mcan19016 CTTGTGCCTC CC-ACTGTTC CTTATGTGAA GGGTGACCTG GAGACCATGG
          CAGTACCATT ACTGCTTGTC TTTAGCAAGG TTTATGCTGT CCCACCAGTC
          AGCCTCACTT CCCACACAGC CTACAGCTGT TGAAGGGATT TGGG-AGAAT
          TGAGCAGGAG CCATGGCTCT GTAGCGCCTT CCTGCTGGTG GAGCTGCTGG
          TCCCCTGGTT GCCCACAGTA GCTTCTCAGG CTTCCTTGGC TGTGTCTTAG
          CCCTTGCTGA TTTGAGACTA CTTTTTCCTC ACAGGTATGG AGTCCTGTGG
          TATCCATGAA ACTACCTTCA ACTCCATCAT GAAGTGCGAT GTGGATATCC
          GTAAGGACCT CTATGCCAAC ACGGTGCTTG GCAGCGGTTG TACCACCATC
          CACCACCATC TTCTTTGGAG CACTGTTTTC TTGGGTCTGC AGTTGACCTG
          ATGAGGGGGA AAAAATGTGT TGAGAGTAAC AGATATCATA TAAGCAAACA
          GATCAACACA GTACAGACAC CTGCCCATAT ACTGAAATTT TCAAACCATA
          ATAAACATTT AAACTCCTCT CTGAACTTTC TGTAAAAGCT TGACCATCTC
          AAGTGTATGC TACACAGTGC ACTTGGAAGG TGAAGCAGCT AAGAAAAAAT
          AGTTAAATTC TAGCTGCATC TCTTTGGGAA TGTCATTTTA GTTTATTGAT
          TGATAACTAC AATTACTTGC AGTTCATAAC GATAATTACA ATATCAATGA
          AATTTAAAGA TAGAAAACAA TGAGAAATGT ATGTCTAATC TAAACAATTC
          CTTTATTCAT GACTATGTAA TTAGGTACTA AGCAGAGTTT AGAGATATGG
          TGCTCAATTA TGTACTTTAC AACTGAGTTC CTGTCTTCTG AGTAGGCAGA
          ACTTTGTCTC TTCAATGGAC ATGCTACCTG TCTCTTTCTT CAGGAACCAT
          TATACGTTAC TGGAGAGAGC ATCAATATTC CTACTTAGCA AGACAGTGTC
          CTCAGCACTG CCGGAGTTTA TACAAGACTT CTTGACTAAT TTGCCAAGTA
          GCAACTGATA TTTTTTATCT TTTCACAGTT TCCATGTTGG AAGTGGATGT
          ACAGACCCAG AGACCTTTGT TCAAGCCATT TCTGATGCCC GCTGTGTGTT
          TGATATGGGA GTAAGTCTAA TTCTACTTTC TCTGGAATTA CTGATCAACT
          GTTGTGGCAA AAGTTAATCA AGTGTGAATG TGTTACAGGG TTAAAAAAGC
          TGGCTAAGTC ACTGATTTCA TGTTGGAATT TTTGAGGGCT TGATGGCTTA
          CTTTGACCAA TTTGGTAAAA CTCATCTACA GATGGACTAA AATTGGCAGC
          TCCTACTGAA GTGACTATTA CTTGAATATG ATGAGTTATC TCTGTTCCAA
          ATATTAATGA AATGACTTCA CATTACCTTT TAAGCTAAAA TGATAAATTA
          ACAACTGATT TCTTGACCAT ATTGCCAATA ATCTCATTTT AGGCTGAAAA
          GCCCATGAGC AACTTCCGTT TCGGGGAGAA CCACGCCATC ATGGGTGTTG
          CCTTCTCCTG GATCATGGCC TTGGCATGCG CGGCTCCCCC GCTCTTCGGC
          TGGTCCAGGT AGGGGGGGCA CCAGGCCCAG CGCAGGGGGC GTGGGAGCCT
          GGCTGGCGGC TTGGCTGTGT CTTCCAGCCT ATCTCCTCTG CTGGGCACTG
          ACCTGCTGGG CTCACCTTGC AGGTACATCC CCGAGGGCAT GCAGTGCTCA
          TGTGGGATCG ACTATTACAC TCTGAAGCCA GAGGTCAACA ACGAATCTTT
          TGTCATCTAC ATGGAACTCA TCCCCTCATT TGCAGACCCA CGGGGTCTGT
          GCAGCAGGTG TCTGCCCAGT GGTCTCCAAT CCCGCAGAGA CAGTGGCAGA
          TGAGAGAGGT TGTGACTTTA GGCAGCA
Mcan19017 CTTGTGCCTC CC-ACTGTTC CTTATGTGAA GGGTGACCTG GAGACCATGG
          CAGTACCATT ACTGCTTGTC TTTAGCAAGG TTTATGCTGT CCCACCAGTC
          AGCCTCACTT CCCACACAGC CTACAGCTGT TGAAGGGATT TGGG-AGAAT
          TGAGCAGGAG CCATGGCTCT GTAGCGCCTT CCTGCTGGTG GAGCTGCTGG
          TCCCCTGGTT GCCCACAGTA GCTTCTCAGG CTTCCTTGGC TGTGTCTTAG
          CCCTTGCTGA TTTGAGACTA CTTTTTCCTC ACAGGTATGG AGTCCTGTGG
          TATCCATGAA ACTACCTTCA ACTCCATCAT GAAGTGCGAT GTGGATATCC
          GTAAGGACCT CTATGCCAAC ACGGTGCTTG GCAGCGGTTG TACCACCATC
          CACCACCATC TTCTTTGGAG CACTGTTTTC TTGGGTCTGC AGTTGACCTG
          ATGAGGGGGA AAAAATGTGT TGAGAGTAAC AGATATCATA TAAGCAAACA
          GATCAACACA GTACAGACAC CTGCCCATAT ACTGAAATTT TCAAACCATA
          ATAAACATTT AAACTCCTCT CTGAACTTTC TGTAAAAGCT TGACCATCTC
          AAGTGTATGC TACACAGTGC ACTTGGAAGG TGAAGCAGCT AAGAAAAAAT
          AGTTAAATTC TAGCTGCATC TCTTTGGGAA TGTCATTTTA GTTTATTGAT
          TGATAACTAC AATTACTTGC AGTTCATAAC GATAATTACA ATATCAATGA
          AATTTAAAGA TAGAAAACAA TGAGAAACGT ATGTCTAATC TAAACAATTC
          CTTTATTCAT GACTATGTAA TTAGGTACTA AGCAGAGTTT AGAGATATGG
          TGCTCAATTA TGTACTTTAC AACTGAGTTC CTGTCTTCTG AGTAGGCAGA
          ACTTTGTCTC TTCAATGGAC ATGCTACCTG TCTCTTTCTT CAGGAACCAT
          TATACGTTAC TGGAGAGAGC ATCAATATTC CTACTTAGCA AGACAGTGTC
          CTCAGCACTG CCGGAGTTTA TACAAGACTT CTTGACTAAT TTGCCAAGTA
          GCAACTGATA TTTTTTATCT TTTCACAGTT TCCATGTTGG AAGTGGATGT
          ACAGACCCAG AGACCTTTGT TCAAGCCATT TCTGATGCCC GCTGTGTGTT
          TGATATGGGA GTAAGTCTAA TTCTACTTTC TCTGGAATTA CTGATCAACT
          GTTGTGGCAA AAGTTAATCA AGTGTGAATG TGTTACAGGG TTAAAAAAGC
          TGGCTAAGTC ACTGATTTCA TGTTGGAATT TTTGAGGGCT TGATGGCTTA
          CTTTGACCAA TTTGGTAAAA CTCATCTACA GATGGACTAA AATTGGCAGC
          TCCTACTGAA GTGACTATTA CTTGAATATG ATGAGTTATC TCTGTTCCAA
          ATATTAATGA AATGACTTCA CATTACCTTT TAAGCTAAAA TGATAAATTA
          ACAACTGATT TCTTGACCAT ATTGCCAATA ATCTCATTTT AGGCTGAAAA
          GCCCATGAGC AACTTCCGTT TCGGGGAGAA CCACGCCATC ATGGGTGTTG
          CCTTCTCCTG GATCATGGCC TTGGCATGCG CGGCTCCCCC GCTCTTCGGC
          TGGTCCAGGT AGGGGGGGCA CCAGGCCCAG CGCAGGGGGC GTGGGAGCCT
          GGCTGGCGGC TTGGCTGTGT CTTCCAGCCT ATCTCCTCTG CTGGGCACTG
          ACCTGCTGGG CTCACCTTGC AGGTACATCC CCGAGGGCAT GCAGTGCTCA
          TGTGGGATCG ACTATTACAC TCTGAAGCCA GAGGTCAACA ACGAATCTTT
          TGTCATCTAC ATGGAACTCA TCCCCTCATT TGCAGACCCA CGGGGTCTGT
          GCAGCAGGTG TCTGCCCAGT GGTCTCCAAT CCCGCAGAGA CAGTGGCAGA
          TGAGAGAGGT TGTGACTTTA GGCAGCA
Mman11018 CTTGTGCCTC CC-ACTGTTC CTTATGTGAA GGGTGACCTG GAGACCATGG
          CAGTACCATT ACTGCTTGTC TTTAGCAAGG TTTATGCTGT CCCACCAGTC
          AGCCTCACTT CCCACACAGC CTACAGCTGT TGAAGGGATT TGGG-AGAAT
          TGAGCAGGAG CCATGGCTCT GTAGCGCCTT CCTGCTGGTG GAGCTGCTGG
          TCCCCTGGTT GCCCACAGTA GCTTCTCAGG CTTCCTTGGC TGTGTCTTAG
          CCCTTGCTGA CTTGAGACTG CTTTTTCCTC ACAGGTATGG AGTCCTGTGG
          TATCCATGAA ACTACCTTCA ACTCCATCAT GAAGTGCGAT GTGGATATCC
          GTAAGGACCT CTATGCCAAC ACGGTGCTTG GCAGCGGTTG TACCACCATC
          CACCACCATC TTCTTTGGAG CACTGTTTTC TTGGGTCTGC AGTTGACCTG
          ATGAGGGGGA AAAAATGTGT TGAGAGTAAC AGATATCATA TAAGCAAACA
          GATCAACACA GTACAGACAC CTGCCCATAT ACTGAAATTT TCAAACCATA
          ATAAACATTT AAACTCCTCT CTGAACTTTC TGTAAAAGCT TGACCATCTC
          AAGTGTATGC TACACAGTGC ACTTGGAAGG TGAAGCAGCT AAGAAAAAAT
          AGTTAAATTC TAGCTGCATC TCTTTGGGAA TGTCATTTTA GTTTATTGAT
          TGATAACTAC AATTACTTGC AGTTCATAAC GATAATTACA ATATCAATGA
          AATTTAAAGA TAGAAAACAA TGAGAAATGT ATGTCTAATC TAAACAATTC
          CTTTATTCAT GACTATGTAA TTAGGTACTA AGCAGAGTTT AGAGATATGG
          TGCTCAATTA TGTACTTTAC AACTGAGTTC CTGTCTTCTG AGTAGGCAGA
          ACTTTGTCTC TTCAATGGAC ATGCTACCTG TCTCTTTCTT CAGGAACCAT
          TATACGTTAC TGGAGAGAGC ATCAATATTC CTACTTAGCA AGACAGTGTC
          CTCAGCACTG CCGGAGTTTA TACAAGACTT CTTGACTAAT TTGCCAAGTA
          GCAACTGATA TTTTTTATCT TTTCACAGTT TCCATGTTGG AAGTGGATGT
          ACAGACCCAG AGACCTTTGT TCAAGCCATT TCTGATGCCC GCTGTGTGTT
          TGATATGGGA GTAAGTCTAA TTCTACTTTC TCTGGAATTA CTGATCAACT
          GTTGTGGCAA AAGTTAATCA AGTGTGAATG TGTTACGGGG TTAAAAAAGC
          TGGCTAAGTC ACTGATTTCA TGTTGGAATT TTTGAGGACT TGATGGCTTA
          CTTTGACCAA TTTGGTAAAA CTCATCTACA GATGGACTAA AATTGGCAGC
          TCCTACTGAA GTGACTATTA CTTGAATATG ATGAGTTATC TCTGTTCCAA
          ATATTAATGA AATGACTTCA TATTACCTTT TAAGCTAAAA TGATAAATTA
          ACAACTGATT TCTTGACCAT GTTGCCAATA ATCTCATTTT AGGCTGAAAA
          GCCCATGAGC AACTTCCGTT TCGGGGAGAA CCACGCCATC ATGGGTGTTG
          CCTTCTCCTG GATCATGGCC TTGGCATGTG CGGCTCCCCC GCTCTTCGGC
          TGGTCCAGGT AGGGGGGGCA CCAGGCCCAG CGCAGGGGGC GTGGGAGCCT
          GGCTGGCGGC TTGGCTGTGT CTTCCAGCCT ATCTCCTCTG CTGGGCACTG
          ACCTGCTGGG CTCACCTTGC AGGTACATCC CCGAGGGCAT GCAGTGCTCA
          TGTGGGATCG ACTATTACAC TCTGAAGCCA GAGGTCAACA ACGAATCTTT
          TGTCATCTAC ATGGAACTCA TCCCCTCATT TGCAGACCCA CGGGGTCTGT
          GCAGCAGGTG TCTGCCCAGT GGTCTCCAAT CCCGCAGAGA CAGTGGCAGA
          TGAGAGAGGT TGTGACTTTA GGCAGCA
Mman11019 CTTGTGCCTC CC-ACTGTTC CTTATGTGAA GGGTGACCTG GAGACCATGG
          CAGTACCATT ACTGCTTGTC TTTAGCAAGG TTTATGCTGT CCCACCAGTC
          AGCCTCACTT CCCACACAGC CTACAGCTGT TGAAGGGATT TGGG-AGAAT
          TGAGCAGGAG CCATGGCTCT GTAGCGCCTT CCTGCTGGTG GAGCTGCTGG
          TCCCCTGGTT GCCCACAGTA GCTTCTCAGG CTTCCTTGGC TGTGTCTTAG
          CCCTTGCTGA CTTGAGACTG CTTTTTCCTC ACAGGTATGG AGTCCTGTGG
          TATCCATGAA ACTACCTTCA ACTCCATCAT GAAGTGCGAT GTGGATATCC
          GTAAGGACCT CTATGCCAAC ACGGTGCTTG GCAGCGGTTG TACCACCATC
          CACCACCATC TTCTTTGGAG CACTGTTTTC TTGGGTCTGC AGTTGACCTG
          ATGAGGGGGA AAAAATGTGT TGAGAGTAAC AGATATCATA TAAGCAAACA
          GATCAACAGA GTACAGACAC CTGCCCATAT ACTGAAATTT TCAAACCATA
          ATAAACATTT AAACTCCTCT CTGAACTTTC TGTAAAAGCT TGACCATCTC
          AAGTGTATGC TACACAGTGC ACTTGGAAGG TGAAGTAGCT AAGAAAAAAT
          AGTTAAATTC TAGCTGCATC TCTTTGGGAA TGTCATTTTA GTTTATTGAT
          TGATAACTAC AATTACTTGC AGTTCATAAC GATAATTACA ATATCAATGA
          AATTTAAAGA TAGAAAACAA TGAGAAATGT ATGTCTAATC TAAACAATTC
          CTTTATTCAT GACTATGTAA TTAGGTACTA AGCAGAGTTT AGAGATATGG
          TGCTCAATTA TGTACTTTAC AACTGAGTTC CTGTCTTCTG AGTAGGCAGA
          ACTTTGTCTC TTCAATGGAC ATGCTACCTG TCTCTTTCTT CAGGAACCAT
          TATACGTTAC TGGAGAGAGC ATCAATATTC CTACTTAGCA AGACAGTGTC
          CTCAGCACTG CCGGAGTTTA TACAAGACTT CTTGACTAAT TTACCAAGTA
          GCAACTGATA TTTTTTATCT TTTCACAGTT TCCATGTTGG AAGTGGATGT
          ACAGACCCAG AGACCTTTGT TCAAGCCATT TCTGATGCCC GCTGTGTGTT
          TGATATGGGA GTAAGTCTAA TTCTACTTTC TCTGGAATTA CTGATCAACT
          GTTGTGGCAA AAGTTAATCA AGTGTGAATG TGTTACGGGG TTAAAAAAGC
          TGACTAAGTC ACTGATTTCA TGTTGGAATT TTTGAGGGCT TGATGGCTTA
          CTTTGACCAA TTTGGTAAAA CTCATCTACA GATGGACTAA AATTGGCAGC
          TCCTACTGAA GTGACTATTA CTTGAATATG ATGAGTTATC TCTGTTCCAA
          ATATTAATGA AATGACTTCA CATTACCTTT TAAGCTAAAA TGATAAATTA
          ACAACTGATT TCTTGACCAT GTTGCCAATA ATCTCATTTT AGGCTGAAAA
          GCCCATGAGC AACTTCCGTT TCGGGGAGAA CCACGCCATC ATGGGTGTTG
          CCTTCTCCTG GATCATGGCC TTGGCATGTG CGGCTCCCCC GCTCTTCGGC
          TGGTCCAGGT AGGGGGGGCA CCAGGCCCAG CGCAGGGGGC GTGGGAGCCT
          GGCTGGCGGC TTGGCTGTGT CTTCCAGCCT ATCTCCTCTG CTGGGCACTG
          ACCTGCTGGG CTCACCTTGC AGGTACATCC CCGAGGGCAT GCAGTGCTCA
          TGTGGGATCG ACTATTACAC TCTGAAGCCA GAGGTCAACA ACGAATCTTT
          TGTCATCTAC ATGGAACTCA TCCCCTCATT TGCAGACCCA CGGGGTCTGT
          GCAGCAGATG TCTGCCCAGT GGTCTCCAAT CCCGCAGAGA CAGTGGCAGA
          TGAGAGAGGT TGTGACTTTA GGCAGCA
Mman12020 CTTGTGCCTC CC-ACTGTTC CTTATGTGAA GGGTGACCTG GAGACCATGG
          CAGTACCATT ACTGCTTGTC TTTAGCAAGG TTTATGCTGT CCCACCAGTC
          AGCCTCACTT CCCACACAGC CTACAGCTGT TGAAGGGATT TGGG-AGAAT
          TGAGCAGGAG CCATGGCTCT GTAGCGCCTT CCTGCTGGTG GAGCTGCTGG
          TCCCCTGGTT GCCCACAGTA GCTTCTCAGG CTTCCTTGGC TGTGTCTTAG
          CCCTTGCTGA TTTGAGACTA CTTTTTCCTC ACAGGTATGG AGTCCTGTGG
          TATCCATGAA ACTACCTTCA ACTCCATCAT GAAGTGCGAT GTGGATATCC
          GTAAGGACCT CTATGCCAAC ACGGTGCTTG GCAGCGGTTG TACCACCATC
          CACCACCATC TTCTTTGGAG CACTGTTTTC TTGGGTCTGC AGTTGACCTG
          ATGAGGGGGA AAAAATGTGT TGAGAGTAAC AGATATCATA TAAGCAAACA
          GATCAACAGA GTACAGACAC CTGCCCATAT ACTGAAATTT TCAAACCATA
          ATAAACATTT AAACTCCTCT CTGAACTTTC TGTAAAAGCT TGACCATCTC
          AAGTGTATGC TACACAGTGC ACTTGGAAGG TGAAGCAGCT AAGAAAAAAT
          AGTTAAATTC TAGCTGCATC TCTTTGGGAA TGTCATTTTA GTTTATTGAT
          TGATAACTAC AATTACTTGC AGTTCATAAC GATAATTACA ATATCAATGA
          AATTTAAAGA TAGAAAACAA TGAGAAATGT ATGTCTAATC TAAACAATTC
          CTTTATTCAT GACTATGTAA TTAGGTACTA AGCAGAGTTT AGAGATACGG
          TGCTCAATTA TGTACTTTAC AACTGAGTTC CTGTCTTCTG AGTAGGCAGA
          ACTTTGTCTC TTCAATGGAC ATGCTACCTG TCTCTTTCTT CAGGAACCAT
          TATACGTTAC TGGAGAGAGC ATCAATATTC CTACTTAGCA AGACAGTGTC
          CTCAGCACTG CCGGAGTTTA TACAAGGCTT CTTGACTAAT TTGCCAAGTA
          GCAACTGATA TTTTTTATCT TTTCACAGTT TCCATGTTGG AAGTGGATGT
          ACAGACCCAG AGACCTTTGT TCAAGCCATT TCTGATGCCC GCTGTGTGTT
          TGATATGGGA GTAAGTCTAA TTCTACTTTC TCTGGAACTA CTGATCAGCT
          GTTGTGGCAA AAGTTAATCA AGTGTGAATG TGTTACGGGG TTAAAAAAGC
          TGGCTAAGTC ACTGATTTCA TGTTGGAATT TTTGAGGGCT TGATGGCTTA
          CTTTGACCAA TTTGGTAAAA CTCATCTACA GATGCACTAA AATTGGCAGC
          TCCTACTGAA GTGACTATTA CTTGAATATG ATGAGTTATC TCTGTTCCAA
          ATATTAATGA AATGACTTCA CATTACCTTT TAAGCTAAAA TGATAAATTA
          ACAACTGATT TCTTGACCAT GTTGCCAATA ATCTCATTTT AGGCTGAAAA
          GCCCATGAGC AACTTCCGTT TCGGGGAGAA CCACGCCATC ATGGGTGTTG
          CCTTCTCCTG GATCATGGCC TTGGCATGTG CGGCTCCCCC GCTCTTCGGC
          TGGTCCAGGT AGGGGGGGCA CCAGGCCCAG CGCAGGGGGC GTGGGAGCCT
          GGCTGGCGGC TTGGCTGTGT CTTCCAGCCT ATCTCCTCTG CTGGGCACTG
          ACCTGCTGGG CTCACCTTGC AGGTACATCC CCGAGGGCAT GCAGTGCTCA
          TGTGGGATCG ACTATTACAC TCTGAAGCCA GAGGTCAACA ACGAATCTTT
          TGTCATCTAC ATGGAACTCA TCCCCTCATT TGCAGACCCA CGGGGTCTGT
          GCAGCAGGTG TCTGCCCAGT GGTCTCCAAT CCCGCAGAGA CAGTGGCAGA
          TGAGAGAGGT TGTGACTTTA GGCAGCA
Mman12021 CTTGTGCCTC CC-ACTGTTC CTTATGTGAA GGGTGACCTG GAGACCATGG
          CAGTACCATT ACTGCTTGTC TTTAGCAAGG TTTATGCTGT CCCACCAGTC
          AGCCTCACTT CCCACACAGC CTACAGCTGT TGAAGGGATT TGGG-AGAAT
          TGAGCAGGAG CCATGGCTCT GTAGTGCCTT CCTGCTGGTG GAGCTGCTGG
          TCCCCTGGTT GCCCACAGTA GCTTCTCAGG CTTCCTTGGC TGTGTCTTAG
          CCCTTGCTGA TTTGAGACTA CTTTTTCCTC ACAGGTATGG AGTCCTGTGG
          TATCCATGAA ACTACCTTCA ACTCCATCAT GAAGTGCGAT GTGGATATCC
          GTAAGGACCT CTATGCCAAC ACGGTGCTTG GCAGCGGTTG TACCACCATC
          CACCACCATC TTCTTTGGAG CACTGTTTTC TTGGGTCTGC AGTTGACCTG
          ATGAGGGGGA AAAAATGTGT TGAGAGTAAC AGATATCATA TAAGCAAACA
          GATCAACAGA GTACAGACAC CTGCCCATAT ACTGAAATTT TCAAACCATA
          ATAAACATTT AAACTCCTCT CTGAACTTTC TGTAAAAGCT TGACCATCTC
          AAGTGTATGC TACACAGTGC ACTTGGAAGG TGAAGCAGCT AAGAAAAAAT
          AGTTAAATTC TAGCTGCATC TCTTTGGGAA TGTCATTTTA GTTTATTGAT
          TGATAACTAC AATTACTTGC AGTTCATAAC GATAATTACA ATATCAATGA
          AATTTAAAGA TAGAAAACAA TGAGAAATGT ATGTCTAATC TAAACAATTC
          CTTTATTCAT GACTATGTAA TTAGGTACTA AGCAGAGTTT AGAGATACGG
          TGCTCAATTA TGTACTTTAC AACTGAGTTC CTGTCTTCTG AGTAGGCAGA
          ACTTTGTCTC TTCAATGGAC ATGCTACCTG TCTCTTTCTT CAGGAACCAT
          TATACGTTAC TGGAGAGAGC ATCAATATTC CTACTTAGCA AGACAGTGTC
          CTCAGCACTG CCGGAGTTTA TACAAGACTT CTTGACTAAT TTGCCAAGTA
          GCAACTGATA TTTTTTATCT TTTCACAGTT TCCATGTTGG AAGTGGATGT
          ACAGACCCAG AGACCTTTGT TCAAGCCATT TCTGATGCCC GCTGTGTGTT
          TGATATGGGA GTAAGTCTAA TTCTACTTTC TCTGGAATTA CTGATCAACT
          GTTGTGGCAA AAGTTAATCA AGTGTGAATG TGTTACAGGG TTAAAAAAGC
          TGGCTAAGTC ACTGATTTCA TGTTGGAATT TTTGAGGGCT TGATGGCTTA
          CTTTGACCAA TTTGGTAAAA CTCATCTACA GATGGACTAA AATTGGCAGC
          TCCTACTGAA GTGACTATTA CTTGAATATG ATGAGTTATC TCTGTTCCAA
          ATATTAATGA AATGACTTCA CATTACCTTT TAAGCTAAAA TGATAAATTA
          ACAACTGATT TCTTGACCAT ATTGCCAATA ATCTCATTTT AGGCTGAAAA
          GCCCATGAGC AACTTCCGTT TCGGGGAGAA CCACGCCATC ATGGGTGTTG
          CCTTCTCCTG GATCATGGCC TTGGCATGTG CGGCTCCCCC GCTCTTCGGC
          TGGTCCAGGT AGGGGGGGCA CCAGGCCCAG CGCAGGGGGC GTGGGAGCCT
          GGCTGGCGGC TTGGCTGTGT CTTCCAGCCT ATCTCCTCTG CTGGGCACTG
          ACCTGCTGGG CTCACCTTGC AGGTACATCC CCGAGGGCAT GCAGTGCTCA
          TGTGGGATCG ACTATTACAC TCTGAAGCCA GAGGTCAACA ACGAATCTTT
          TGTCATCTAC ATGGAACTCA TCCCCTCATT TGCAGACCCA CGGGGTCTGT
          GCAGCAGGTG TCTGCCCAGT GGTCTCCAAT CCCGCAGAGA CAGTGGCAGA
          TGAGAGAGGT TGTGACTTTA GGCAGCA
Mman12022 CTTGTGCCTC CC-ACTGTTC CTTATGTGAA GGGTGACCTG GAGACCATGG
          CAGTACCATT ACTGCTTGTC TTTAGCAAGG TTTATGCTGT CCCACCAGTC
          AGCCTCACTT CCCACACAGC CTACAGCTGT TGAAGGGATT TGGG-AGAAT
          TGAGCAGGAG CCATGGCTCT GTAGCGCCTT CCTGCTGGTG GAGCTGCTGG
          TCCCCTGGTT GCCCACAGTA GCTTCTCAGG CTTCCTTGGC TGTGTCTTAG
          CCCTTGCTGA CTTGAGACTG CTTTTTCCTC ACAGGTATGG AGTCCTGTGG
          TATCCATGAA ACTACCTTCA ACTCCATCAT GAAGTGCGAT GTGGATATCC
          GTAAGGACCT CTATGCCAAC ACGGTGCTTG GCAGCGGTTG TACCACCATC
          CACCACCATC TTCTTTGGAG CACTGTTTTC TTGGGTCTGC AGTTGACCTG
          ATGAGGGGGA AAAAATGTGT TGAGAGTAAC AGATATCATA TAAGCAAACA
          GATCAACAGA GTACAGACAC CTGCCCATAT ACTGAAATTT TCAAACCATA
          ATAAACATTT AAACTCCTCT CTGAACTTTC TGTAAAAGCT TGACCATCTC
          AAGTGTATGC TACACAGTGC ACTTGGAAGG TGAAGCAGCT AAGAAAAAAT
          AGTTAAATTC TAGCTGCATC TCTTTGGGAA TGTCATTTTA GTTTATTGAT
          TGATAACTAC AATTACTTGC AGTTCATAAC GATAATTACA ATATCAATGA
          AATTTAAAGA TAGAAAACAA TGAGAAATGT ATGTCTAATC TAAACAATTC
          CTTTATTCAT GACTATGTAA TTAGGTACTA AGCAGAGTTT AGAGATACGG
          TGCTCAATTA TGTACTTTAC AACTGAGTTC CTGTCTTCTG AGTAGGCAGA
          ACTTTGTCTC TTCAATGGAC ATGCTACCTG TCTCTTTCTT CAGGAACCAT
          TATACGTTAC TGGAGAGAGC ATCAATATTC CTACTTAGCA AGACAGTGTC
          CTCAGCACTG CCGGAGTTTA TACAAGACTT CTTGACTAAT TTGCCAAGTA
          GCAACTGATA TTTTTTATCT TTTCACAGTT TCCATGTTGG AAGTGGATGT
          ACAGACCCAG AGACCTTTGT TCAAGCCATT TCTGATGCCC GCTGTGTGTT
          TGATATGGGA GTAAGTCTAA TTCTACTTTC TCTGGAATTA CTGATCAACT
          GTTGTGGCAA AAGTTAATCA AGTGTGAATG TGTTACAGGG TTAAAAAAGC
          TGGCTAAGTC ACTGATTTCA TGTTGGAATT TTTGAGGGCT TGATGGCTTA
          CTTTGACCAA TTTGGTAAAA CTCATCTACA GATGGACTAA AATTGGCAGC
          TCCTACTGAA GTGACTATTA CTTGAATATG ATGAGTTATC TCTGTTCCAA
          ATATTAATGA AATGACTTCA CATTACCTTT TAAGCTAAAA TGATAAATTA
          ACAACTGATT TCTTGACCAT ATTGCCAATA ATCTCATTTT AGGCTGAAAA
          GCCCATGAGC AACTTCCGTT TCGGGGAGAA CCACGCCATC ATGGGTGTTG
          CCTTCTCCTG GATCATGGCC TTGGCATGTG CGGCTCCCCC GCTCTTCGGC
          TGGTCCAGGT AGGGGGGGCA CCAGGCCCAG CGCAGGGGGC GTGGGAGCCT
          GGCTGGCGGC TTGGCTGTGT CTTCCAGCCT ATCTCCTCTG CTGGGCACTG
          ACCTGCTGGG CTCACCTTGC AGGTACATCC CCGAGGGCAT GCAGTGCTCA
          TGTGGGATCG ACTATTACAC TCTGAAGCCA GAGGTCAACA ACGAATCTTT
          TGTCATCTAC ATGGAACTCA TCCCCTCATT TGCAGACCCA CGGGGTCTGT
          GCAGCAGGTG TCTGCCCAGT GGTCTCCAAT CCCGCAGAGA CAGTGGCAGA
          TGAGAGAGGT TGTGACTTTA GGCAGCA
Mman12023 CTTGTGCCTC CC-ACTGTTC CTTATGTGAA GGGTGACCTG GAGACCATGG
          CAGTACCATT ACTGCTTGTC TTTAGCAAGG TTTATGCTGT CCCACCAGTC
          AGCCTCACTT CCCACACAGC CTACAGCTGT TGAAGGGATT TGGG-AGAAT
          TGAGCAGGAG CCATGGCTCT GTAGCGCCTT CCTGCTGGTG GAGCTGCTGG
          TCCCCTGGTT GCCCACAGTA GCTTCTCAGG CTTTCTTGGC TGTGTCTTAG
          CCCTTGCTGA CTTGAGACTG CTTTTTCCTC ACAGGTATGG AGTCCTGTGG
          TATCCATGAA ACTACCTTCA ACTCCATCAT GAAGTGCGAT GTGGATATCC
          GTAAGGACCT CTATGCCAAC ACGGTGCTTG GCAGCGGTTG TACCACCATC
          CACCACCATC TTCTTTGGAG CACTGTTTTC TTGGGTCTGC AGTTGACCTG
          ATGAGGGGGA AAAAATGTGT TGAGAGTAAC AGATATCATA TAAGCAAACA
          GATCAACAGA GTACAGACAC CTGCCCATAT ACTGAAATTT TCAAACCATA
          ATAAACATTT AAACTCCTCT CTGAACTTTC TGTAAAAGCT TGACCATCTC
          AAGTGTATGC TACACAGTGC ACTTGGAAGG TGAAGCAGCT AAGAAAAAAT
          AGTTAAATTC TAGCTGCATC TCTTTGGGAA TGTCATTTTA GTTTATTGAT
          TGATAACTAC AATTACTTGC AGTTCATAAC GATAATTACA ATATCAATGA
          AATTTAAAGA TAGAAAACAA TGAGAAATGT ATGTCTAATC TAAACAATTC
          CTTTATTCAT GACTATGTAA TTAGGTACTA AGCAGAGTTT AGAGATACGG
          TGCTCAATTA TGTACTTTAC AACTGAGTTC CTGTCTTCTG AGTAGGCAGA
          ACTTTGTCTC TTCAATGGAC ATGCTACCTG TCTCTTTCTT CAGGAACCAT
          TATACGTTAC TGGAGAGAGC ATCAATATTC CTACTTAGCA AGACAGTGTC
          CTCAGCACTG CCGGAGTTTA TACAAGACTT CTTGACTAAT TTGCCAAGTA
          GCAACTGATA TTTTTTATCT TTTCACAGTT TCCATGTTGG AAGTGGATGT
          ACAGACCCAG AGACCTTTGT TCAAGCCATT TCTGATGCCC GCTGTGTGTT
          TGATATGGGA GTAAGTCTAA TTCTACTTTC TCTGGAATTA CTGATCAACT
          GTTGTGGCAA AAGTTAATCA AGTGTGAATG TGTTACAGGG TTAAAAAAGC
          TGGCTAAGTC ACTGATTTCA TGTTGGAATT TTTGAGGGCT TGATGGCTTA
          CTTTGACCAA TTTGGTAAAA CTCATCTACA GATGGACTAA AATTGGCAGC
          TCCTACTGAA GTGACTATTA CTTGAATATG ATGAGTTATC TCTGTTCCAA
          ATATTAATGA AATGACTTCA CATTACCTTT TAAGCTAAAA TGATAAATTA
          ACAACTGATT TCTTGACCAT ATTGCCAATA ATCTCATTTT AGGCTGAAAA
          GCCCATGAGC AACTTCCGTT TCGGGGAGAA CCACGCCATC ATGGGTGTTG
          CCTTCTCCTG GATCATGGCC TTGGCATGTG CGGCTCCCCC GCTCTTCGGC
          TGGTCCAGGT AGGGGGGGCA CCAGGCCCAG CGCAGGGGGC GTGGGAGCCT
          GGCTGGCGGC TTGGCTGTGT CTTCCAGCCT ATCTCCTCTG CTGGGCACTG
          ACCTGCTGGG CTCACCTTGC AGGTACATCC CCGAGGGCAT GCAGTGCTCA
          TGTGGGATCG ACTATTACAC TCTGAAGCCA GAGGTCAACA ACGAATCTTT
          TGTCATCTAC ATGGAACTCA TCCCCTCATT TGCAGACCCA CGGGGTCTGT
          GCAGCAGGTG TCTGCCCAGT GGTCTCCAAT CCCGCAGAGA CAGTGGCAGA
          TGAGAGAGGT TGTGACTTTA GGCAGCA
Mman23024 CTTGTGCCTC CC-ACTGTTC CTTATGTGAA GGGTGACCTG GAGACCATGG
          CAGTACCATT ACTGCTTGTC TTTAGCAAGG TTTATGCTGT CCCACCAGTC
          AGCCTCACTT CCCACACAGC CTACAGCTGT TGAAGGGATT TGGG-AGAAT
          TGAGCAGGAG CCATGGCTCT GTAGCGCCTT CCTGCTGGTG GAGCTGCTGG
          TCCCCTGGTT GCCCACAGTA GCTTCTCAGG CTTCCTTGGC TGTGTCTTAG
          CCCTTGCTGA TTTGAGACTA CTTTTTCCTC ACAGGTATGG AGTCCTGTGG
          TATCCATGAA ACTACCTTCA ACTCCATCAT GAAGTGCGAT GTGGATATCC
          GTAAGGACCT CTATGCCAAC ACGGTGCTTG GCAGCGGTTG TACCACCATC
          CACCACCATC TTCTTTGGAG CACTGTTTTC TTGGGTCTGC AGTTGACCTG
          ATGAGGGGGA AAAAATGTGT TGAGAGTAAC AGATATCATA TAAGCAAACA
          GATCAACAGA GTACAGACAC CTGCCCATAT ACTGAAATTT TCAAACCATA
          ATAAACATTT AAACTCCTCT CTGAACTTTC TGTAAAAGCT TGACCATCTC
          AAGTGTATGC TACACAGTGC ACTTGGAAGG TGAAGCAGCT AAGAAAAAAT
          AGTTAAATTC TAGCTGCATC TCTTTGGGAA TGTCATTTTA GTTTATTGAT
          TGATAACTAC AATTACTTGC AGTTCATAAC GATAATTACA ATATCAATGA
          AATTTAAAGA TAGAAAACAA TGAGAAATGT ATGTCTAATC TAAACAATTC
          CTTTATTCAT GACTATGTAA TTAGGTACTA AGCAGAGTTT AGAGATACGG
          TGCTCAATTA TGTACTTTAC AACTGAGTTC CTGTCTTCTG AGTAGGCAGA
          ACTTTGTCTC TTCAATGGAC ATGCTACCTG TCTCTTTCTT CAGGAACCAT
          TATACGTTAC TGGAGAGAGC ATCAATATTC CTACTTAGCA AGACAGTGTC
          CTCAGCACTG CCGGAGTTTA TACAAGGCTT CTTGACTAAT TTGCCAAGTA
          GCAACTGATA TTTTTTATCT TTTCACAGTT TCCATGTTGG AAGTGGATGT
          ACAGACCCAG AGACCTTTGT TCAAGCCATT TCTGATGCCC GCTGTGTGTT
          TGATATGGGA GTAAGTCTAA TTCTACTTTC TCTGGAACTA CTGATCAGCT
          GTTGTGGCAA AAGTTAATCA AGTGTGAATG TGTTACGGGG TTAAAAAAGC
          TGGCTAAGTC ACTGATTTCA TGTTGGAATT TTTGAGGGCT TGATGGCTTA
          CTTTGACCAA TTTGGTAAAA CTCATCTACA GATGCACTAA AATTGGCAGC
          TCCTACTGAA GTGACTATTA CTTGAATATG ATGAGTTATC TCTGTTCCAA
          ATATTAATGA AATGACTTCA CATTACCTTT TAAGCTAAAA TGATAAATTA
          ACAACTGATT TCTTGACCAT GTTGCCAATA ATCTCATTTT AGGCTGAAAA
          GCCCATGAGC AACTTCCGTT TCGGGGAGAA CCACGCCATC ATGGGTGTTG
          CCTTCTCCTG GATCATGGCC TTGGCATGTG CGGCTCCCCC GCTCTTCGGC
          TGGTCCAGGT AGGGGGGGCA CCAGGCCCAG CGCAGGGGGC GTGGGAGCCT
          GGCTGGCGGC TTGGCTGTGT CTTCCAGCCT ATCTCCTCTG CTGGGCACTG
          ACCTGCTGGG CTCACCTTGC AGGTACATCC CCGAGGGCAT GCAGTGCTCA
          TGTGGGATCG ACTATTACAC TCTGAAGCCA GAGGTCAACA ACGAATCTTT
          TGTCATCTAC ATGGAACTCA TCCCCTCATT TGCAGACCCA CGGGGTCTGT
          GCAGCAGGTG TCTGCCCAGT GGTCTCCAAT CCCGCAGAGA CAGTGGCAGA
          TGAGAGAGGT TGTGACTTTA GGCAGCA
Mman23025 CTTGTGCCTC CC-ACTGTTC CTTATGTGAA GGGTGACCTG GAGACCATGG
          CAGTACCATT ACTGCTTGTC TTTAGCAAGG TTTATGCTGT CCCACCAGTC
          AGCCTCACTT CCCACACAGC CTACAGCTGT TGAAGGGATT TGGG-AGAAT
          TGAGCAGGAG CCATGGCTCT GTAGCGCCTT CCTGCTGGTG GAGCTGCTGG
          TCCCCTGGTT GCCCACAGTA GCTTCTCAGG CTTTCTTGGC TGTGTCTTAG
          CCCTTGCTGA CTTGAGACTG CTTTTTCCTC ACAGGTATGG AGTCCTGTGG
          TATCCATGAA ACTACCTTCA ACTCCATCAT GAAGTGCGAT GTGGATATCC
          GTAAGGACCT CTATGCCAAC ACGGTGCTTG GCAGCGGTTG TACCACCATC
          CACCACCATC TTCTTTGGAG CACTGTTTTC TTGGGTCTGC AGTTGACCTG
          ATGAGGGGGA AAAAATGTGT TGAGAGTAAC AGATATCATA TAAGCAAACA
          GATCAACAGA GTACAGACAC CTGCCCATAT ACTGAAATTT TCAAACCATA
          ATAAACATTT AAACTCCTCT CTGAACTTTC TGTAAAAGCT TGACCATCTC
          AAGTGTATGC TACACAGTGC ACTTGGAAGG TGAAGCAGCT AAGAAAAAAT
          AGTTAAATTC TAGCTGCATC TCTTTGGGAA TGTCATTTTA GTTTATTGAT
          TGATAACTAC AATTACTTGC AGTTCATAAC GATAATTACA ATATCAATGA
          AATTTAAAGA TAGAAAACAA TGAGAAATGT ATGTCTAATC TAAACAATTC
          CTTTATTCAT GACTATGTAA TTAGGTACTA AGCAGAGTTT AGAGATACGG
          TGCTCAATTA TGTACTTTAC AACTGAGTTC CTGTCTTCTG AGTAGGCAGA
          ACTTTGTCTC TTCAATGGAC ATGCTACCTG TCTCTTTCTT CAGGAACCAT
          TATACGTTAC TGGAGAGAGC ATCAATATTC CTACTTAGCA AGACAGTGTC
          CTCAGCACTG CCGGAGTTTA TACAAGACTT CTTGACTAAT TTGCCAAGTA
          GCAACTGATA TTTTTTATCT TTTCACAGTT TCCATGTTGG AAGTGGATGT
          ACAGACCCAG AGACCTTTGT TCAAGCCATT TCTGATGCCC GCTGTGTGTT
          TGATATGGGA GTAAGTCTAA TTCTACTTTC TCTGGAATTA CTGATCAACT
          GTTGTGGCAA AAGTTAATCA AGTGTGAATG TGTTACAGGG TTAAAAAAGC
          TGGCTAAGTC ACTGATTTCA TGTTGGAATT TTTGAGGGCT TGATGGCTTA
          CTTTGACCAA TTTGGTAAAA CTCATCTACA GATGGACTAA AATTGGCAGC
          TCCTACTGAA GTGACTATTA CTTGAATATG ATGAGTTATC TCTGTTCCAA
          ATATTAATGA AATGACTTCA CATTACCTTT TAAGCTAAAA TGATAAATTA
          ACAACTGATT TCTTGACCAT ATTGCCAATA ATCTCATTTT AGGCTGAAAA
          GCCCATGAGC AACTTCCGTT TCGGGGAGAA CCACGCCATC ATGGGTGTTG
          CCTTCTCCTG GATCATGGCC TTGGCATGTG CGGCTCCCCC GCTCTTCGGC
          TGGTCCAGGT AGGGGGGGCA CCAGGCCCAG CGCAGGGGGC GTGGGAGCCT
          GGCTGGCGGC TTGGCTGTGT CTTCCAGCCT ATCTCCTCTG CTGGGCACTG
          ACCTGCTGGG CTCACCTTGC AGGTACATCC CCGAGGGCAT GCAGTGCTCA
          TGTGGGATCG ACTATTACAC TCTGAAGCCA GAGGTCAACA ACGAATCTTT
          TGTCATCTAC ATGGAACTCA TCCCCTCATT TGCAGACCCA CGGGGTCTGT
          GCAGCAGGTG TCTGCCCAGT GGTCTCCAAT CCCGCAGAGA CAGTGGCAGA
          TGAGAGAGGT TGTGACTTTA GGCAGCA
Mman24026 CTTGTGCCTC CC-ACTGTTC CTTATGTGAA GGGTGACCTG GAGACCATGG
          CAGTACCATT ACTGCTTGTC TTTAGCAAGG TTTATGCTGT CCCACCAGTC
          AGCCTCACTT CCCACACAGC CTACAGCTGT TGAAGGGATT TGGG-AGAAT
          TGAGCAGGAG CCATGGCTCT GTAGTGCCTT CCTGCTGGTG GAGCTGCTGG
          TCCCCTGGTT GCCCACAGTA GCTTCTCAGG CTTCCTTGGC TGTGTCTTAG
          CCCTTGCTGA TTTGAGACTA CTTTTTCCTC ACAGGTATGG AGTCCTGTGG
          TATCCATGAA ACTACCTTCA ACTCCATCAT GAAGTGCGAT GTGGATATCC
          GTAAGGACCT CTATGCCAAC ACGGTGCTTG GCAGCGGTTG TACCACCATC
          CACCACCATC TTCTTTGGAG CACTGTTTTC TTGGGTCTGC AGTTGACCTG
          ATGAGGGGGA AAAAATGTGT TGAGAGTAAC AGATATCATA TAAGCAAACA
          GATCAACAGA GTACAGACAC CTGCCCATAT ACTGAAATTT TCAAACCATA
          ATAAACATTT AAACTCCTCT CTGAACTTTC TGTAAAAGCT TGACCATCTC
          AAGTGTATGC TACACAGTGC ACTTGGAAGG TGAAGCAGCT AAGAAAAAAT
          AGTTAAATTC TAGCTGCATC TCTTTGGGAA TGTCATTTTA GTTTATTGAT
          TGATAACTAC AATTACTTGC AGTTCATAAC GATAATTACA ATATCAATGA
          AATTTAAAGA TAGAAAACAA TGAGAAATGT ATGTCTAATC TAAACAATTC
          CTTTATTCAT GACTATGTAA TTAGGTACTA AGCAGAGTTT AGAGATACGG
          TGCTCAATTA TGTACTTTAC AACTGAGTTC CTGTCTTCTG AGTAGGCAGA
          ACTTTGTCTC TTCAATGGAC ATGCTACCTG TCTCTTTCTT CAGGAACCAT
          TATACGTTAC TGGAGAGAGC ATCAATATTC CTACTTAGCA AGACAGTGTC
          CTCAGCACTG CCGGAGTTTA TACAAGGCTT CTTGACTAAT TTGCCAAGTA
          GCAACTGATA TTTTTTATCT TTTCACAGTT TCCATGTTGG AAGTGGATGT
          ACAGACCCAG AGACCTTTGT TCAAGCCATT TCTGATGCCC GCTGTGTGTT
          TGATATGGGA GTAAGTCTAA TTCTACTTTC TCTGGAACTA CTGATCAGCT
          GTTGTGGCAA AAGTTAATCA AGTGTGAATG TGTTACGGGG TTAAAAAAGC
          TGGCTAAGTC ACTGATTTCA TGTTGGAATT TTTGAGGGCT TGATGGCTTA
          CTTTGACCAA TTTGGTAAAA CTCATCTACA GATGCACTAA AATTGGCAGC
          TCCTACTGAA GTGACTATTA CTTGAATATG ATGAGTTATC TCTGTTCCAA
          ATATTAATGA AATGACTTCA CATTACCTTT TAAGCTAAAA TGATAAATTA
          ACAACTGATT TCTTGACCAT GTTGCCAATA ATCTCATTTT AGGCTGAAAA
          GCCCATGAGC AACTTCCGTT TCGGGGAGAA CCACGCCATC ATGGGTGTTG
          CCTTCTCCTG GATCATGGCC TTGGCATGTG CGGCTCCCCC GCTCTTCGGC
          TGGTCCAGGT AGGGGGGGCA CCAGGCCCAG CGCAGGGGGC GTGGGAGCCT
          GGCTGGCGGC TTGGCTGTGT CTTCCAGCCT ATCTCCTCTG CTGGGCACTG
          ACCTGCTGGG CTCACCTTGC AGGTACATCC CCGAGGGCAT GCAGTGCTCA
          TGTGGGATCG ACTATTACAC TCTGAAGCCA GAGGTCAACA ACGAATCTTT
          TGTCATCTAC ATGGAACTCA TCCCCTCATT TGCAGACCCA CGGGGTCTGT
          GCAGCAGGTG TCTGCCCAGT GGTCTCCAAT CCCACAGAGA CAGTGGCAGA
          TGAGAGAGGT TGTGACTTTA GGCAGCA
Mman24027 CTTGTGCCTC CC-ACTGTTC CTTATGTGAA GGGTGACCTG GAGACCATGG
          CAGTACCATT ACTGCTTGTC TTTAGCAAGG TTTATGCTGT CCCACCAGTC
          AGCCTCACTT CCCACACAGC CTACAGCTGT TGAAGGGATT TGGG-AGAAT
          TGAGCAGGAG CCATGGCTCT GTAGTGCCTT CCTGCTGGTG GAGCTGCTGG
          TCCCCTGGTT GCCCACAGTA GCTTCTCAGG CTTCCTTGGC TGTGTCTTAG
          CCCTTGCTGA TTTGAGACTA CTTTTTCCTC ACAGGTATGG AGTCCTGTGG
          TATCCATGAA ACTACCTTCA ACTCCATCAT GAAGTGCGAT GTGGATATCC
          GTAAGGACCT CTATGCCAAC ACGGTGCTTG GCAGCGGTTG TACCACCATC
          CACCACCATC TTCTTTGGAG CACTGTTTTC TTGGGTCTGC AGTTGACCTG
          ATGAGGGGGA AAAAATGTGT TGAGAGTAAC AGATATCATA TAAGCAAACA
          GATCAACAGA GTACAGACAC CTGCCCATAT ACTGAAATTT TCAAACCATA
          ATAAACATTT AAACTCCTCT CTGAACTTTC TGTAAAAGCT TGACCATCTC
          AAGTGTATGC TACACAGTGC ACTTGGAAGG TGAAGCAGCT AAGAAAAAAT
          AGTTAAATTC TAGCTGCATC TCTTTGGGAA TGTCATTTTA GTTTATTGAT
          TGATAACTAC AATTACTTGC AGTTCATAAC GATAATTACA ATATCAATGA
          AATTTAAAGA TAGAAAACAA TGAGAAATGT ATGTCTAATC TAAACAATTC
          CTTTATTCAT GACTATGTAA TTAGGTACTA AGCAGAGTTT AGAGATACGG
          TGCTCAATTA TGTACTTTAC AACTGAGTTC CTGTCTTCTG AGTAGGCAGA
          ACTTTGTCTC TTCAATGGAC ATGCTACCTG TCTCTTTCTT CAGGAACCAT
          TATACGTTAC TGGAGAGAGC ATCAATATTC CTACTTAGCA AGACAGTGTC
          CTCAGCACTG CCGGAGTTTA TACAAGACTT CTTGACTAAT TTGCCAAGTA
          GCAACTGATA TTTTTTATCT TTTCACAGTT TCCATGTTGG AAGTGGATGT
          ACAGACCCAG AGACCTTTGT TCAAGCCATT TCTGATGCCC GCTGTGTGTT
          TGATATGGGA GTAAGTCTAA TTCTACTTTC TCTGGAATTA CTGATCAACT
          GTTGTGGCAA AAGTTAATCA AGTGTGAATG TGTTACAGGG TTAAAAAAGC
          TGGCTAAGTC ACTGATTTCA TGTTGGAATT TTTGAGGGCT TGATGGCTTA
          CTTTGACCAA TTTGGTAAAA CTCATCTACA GATGGACTAA AATTGGCAGC
          TCCTACTGAA GTGACTATTA CTTGAATATG ATGAGTTATC TCTGTTCCAA
          ATATTAATGA AATGACTTCA CATTACCTTT TAAGCTAAAA TGATAAATTA
          ACAACTGATT TCTTGACCAT ATTGCCAATA ATCTCATTTT AGGCTGAAAA
          GCCCATGAGC AACTTCCGTT TCGGGGAGAA CCACGCCATC ATGGGTGTTG
          CCTTCTCCTG GATCATGGCC TTGGCATGTG CGGCTCCCCC GCTCTTCGGC
          TGGTCCAGGT AGGGGGGGCA CCAGGCCCAG CGCAGGGGGC GTGGGAGCCT
          GGCTGGCGGC TTGGCTGTGT CTTCCAGCCT ATCTCCTCTG CTGGGCACTG
          ACCTGCTGGG CTCACCTTGC AGGTACATCC CCGAGGGCAT GCAGTGCTCA
          TGTGGGATCG ACTATTACAC TCTGAAGCCA GAGGTCAACA ACGAATCTTT
          TGTCATCTAC ATGGAACTCA TCCCCTCATT TGCAGACCCA CGGGGTCTGT
          GCAGCAGGTG TCTGCCCAGT GGTCTCCAAT CCCGCAGAGA CAGTGGCAGA
          TGAGAGAGGT TGTGACTTTA GGCAGCA
Mman25028 CTTGTGCCTC CC-ACTGTTC CTTATGTGAA GGGTGACCTG GAGACCATGG
          CAGTACCATT ACTGCTTGTC TTTAGCAAGG TTTATGCTGT CCCACCAGTC
          AGCCTCACTT CCCACACAGC CTACAGCTGT TGAAGGGATT TGGG-AGAAT
          TGAGCAGGAG CCATGGCTCT GTAGCGCCTT CCTGCTGGTG GAGCTGCTGG
          TCCCCTGGTT GCCCACAGTA GCTTCTCAGG CTTCCTTGGC TGTGTCTTAG
          CCCTTGCTGA CTTGAGACTG CTTTTTCCTC ACAGGTATGG AGTCCTGTGG
          TATCCATGAA ACTACCTTCA ACTCCATCAT GAAGTGCGAT GTGGATATCC
          GTAAGGACCT CTATGCCAAC ACGGTGCTTG GCAGCGGTTG TACCACCATC
          CACCACCATC TTCTTTGGAG CACTGTTTTC TTGGGTCTGC AGTTGACCTG
          ATGAGGGGGA AAAAATGTGT TGAGAGTAAC AGATATCATA TAAGCAAACA
          GATCAACAGA GTACAGACAC CTGCCCATAT ACTGAAATTT TCAAACCATA
          ATAAACATTT AAACTCCTCT CTGAACTTTC TGTAAAAGCT TGACCATCTC
          AAGTGTATGC TACACAGTGC ACTTGGAAGG TGAAGCAGCT AAGAAAAAAT
          AGTTAAATTC TAGCTGCATC TCTTTGGGAA TGTCATTTTA GTTTATTGAT
          TGATAACTAC AATTACTTGC AGTTCATAAC GATAATTACA ATATCAATGA
          AATTTAAAGA TAGAAAACAA TGAGAAATGT ATGTCTAATC TAAACAATTC
          CTTTATTCAT GACTATGTAA TTAGGTACTA AGCAGAGTTT AGAGATATGG
          TGCTCAATTA TGTACTTTAC AACTGAGTTC CTGTCTTCTG AGTAGGCAGA
          ACTTTGTCTC TTCAATGGAC ATGCTACCTG TCTCTTTCTT CAGGAACCAT
          TATACGTTAC TGGAGAGAGC ATCAATATTG CTACTTAGCA AGACAGTGTC
          CTCAGCACTG CCGGAGTTTA TACAAGACTT CTTGACTAAT TTGCCAAGTA
          GCAACTGATA TTTTTTATCT TTTCACAGTT TCCATGTTGG AAGTGGATGT
          ACAGACCCAG AGACCTTTGT TCAAGCCATT TCTGATGCCC GCTGTGTGTT
          TGATATGGGA GTAAGTCTAA TTCTACTTTC TCTGGAATTA CTGATCAACT
          GTTGTGGCAA AAGTTAATCA AGTGTGAATG TGTTACGGGG TTAAAAAAGC
          TGGCTAAGTC ACTGATTTCA TGTTGGAATT TTTGAGGGCT TGATGGCTTA
          CTTTGACCAA TTTGGTAAAA CTCATCTACA GATGGACTAA AATTGGCAGC
          TCCTACTGAA GTGACTATTA CTTGAATATG ATGAGTTATC TCTGTTCCAA
          ATATTAATGA AATGACTTCA CATTACCTTT TAAGCTAAAA TGATAAATTA
          ACAACTGATT TCTTGACCAT GTTGCCAATA ATCTCATTTT AGGCTGAAAA
          GCCCATGAGC AACTTCCGTT TCGGGGAGAA CCACGCCATC ATGGGTGTTG
          CCTTCTCCTG GATCATGGCC TTGGCATGCG CGGCTCCCCC GCTCTTCGGC
          TGGTCCAGGT AGGGGGGGCA CCAGGCCCAG CGCAGGGGGC GTGGGAGCCT
          GGCTGGCGGC TTGGCTGTGT CTTCCAGCCT ATCTCCTCTG CTGGGCACTG
          ACCTGCTGGG CTCACCTTGC AGGTACATCC CCGAGGGCAT GCAGTGCTCA
          TGTGGGATCG ACTATTACAC TCTGAAGCCA GAGGTCAACA ACGAATCTTT
          TGTCATCTAC ATGGAACTCA TCCCCTCATT TGCAGACCCA CGGGGTCTGT
          GCAGCAGGTG TCTGCCCAGT GGTCTCCAAT CCCGCAGAGA CAGTGGCAGA
          TGAGAGAGGT TGTGACTTTA GGCAGCA
Mman25029 CTTGTGCCTC CC-ACTGTTC CTTATGTGAA GGGTGACCTG GAGACCATGG
          CAGTACCATT ACTGCTTGTC TTTAGCAAGG TTTATGCTGT CCCACCAGTC
          AGCCTCACTT CCCACACAGC CTACAGCTGT TGAAGGGATT TGGG-AGAAT
          TGAGCAGGAG CCATGGCTCT GTAGCGCCTT CCTGCTGGTG GAGCTGCTGG
          TCCCCTGGTT GCCCACAGTA GCTTCTCAGG TTTCCTTGGC TGTGTCTTAG
          CCCTTGCTGA CTTGAGACTG CTTTTTCCTC ACAGGTATGG AGTCCTGTGG
          TATCCATGAA ACTACCTTCA ACTCCATCAT GAAGTGCGAT GTGGATATCC
          GTAAGGACCT CTATGCCAAC ACGGTGCTTG GCAGCGGTTG TACCACCATC
          CACCACCATC TTCTTTGGAG CACTGTTTTC TTGGGTCTGC AGTTGACCTG
          ATGAGGGGGA AAAAATGTGT TGAGAGTAAC AGATATCATA TAAGCAAACA
          GATCAACAGA GTACAGACAC CTGCCCATAT ACTGAAATTT TCAAACCATA
          ATAAACATTT AAACTCCTCT CTGAACTTTC TGTAAAAGCT TGACCATCTC
          AAGTGTATGC TACACAGTGC ACTTGGAAGG TGAAGCAGCT AAGAAAAAAT
          AGTTAAATTC TAGCTGCATC TCTTTGGGAA TGTCATTTTA GTTTATTGAT
          TGATAACTAC AATTACTTGC AGTTCATAAC GATAATTACA ATATCAATGA
          AATTTAAAGA TAGAAAACAA TGAGAAATGT ATGTCTAATC TAAACAATTC
          CTTTATTCAT GACTATGTAA TTAGGTACTA AGCAGAGTTT AGAGATACGG
          TGCTCAATTA TGTACTTTAC AACTGAGTTC CTGTCTTCTG AGTAGGCAGA
          ACTTTGTCTC TTCAATGGAC ATGCTACCTG TCTCTTTCTT CAGGAACCAT
          TATACGTTAC TGGAGAGAGC ATCAATATTC CTACTTAGCA AGACAGTGTC
          CTCAGCACTG CCGGAGTTTA TACAAGACTT CTTGACTAAT TTGCCAAGTA
          GCAACTGATA TTTTTTATCT TTTCACAGTT TCCATGTTGG AAGTGGATGT
          ACAGACCCAG AGACCTTTGT TCAAGCCATT TCTGATGCCC GCTGTGTGTT
          TGATATGGGA GTAAGTCTAA TTCTACTTTC TCTGGAATTA CTGATCAACT
          GTTGTGGCAA AAGTTAATCA AGTGTGAATG TGTTACGGGG TTAAAAAAGC
          TGGCTAAGTC ACTGATTTCA TGTTGGAATT TTTGAGGGCT TGATGGCTTA
          CTTTGACCAA TTTGGTAAAA CTCATCTACA GATGGACTAA AATTGGCAGC
          TCCTACTGAA GTGACTATTA CTTGAATATG ATGAGTTATC TCTGTTCCAA
          ATATTAATGA AATGACTTCA CATTACCTTT TAAGCTAAAA TGATAAATTA
          ACAACTGATT TCTTGACCAT GTTGCCAATA ATCTCATTTT AGGCTGAAAA
          GCCCATGAGC AACTTCCGTT TCGGGGAGAA CCACGCCATC ATGGGTGTTG
          CCTTCTCCTG GATCATGGCC TTGGCATGCG CGGCTCCCCC GCTCTTCGGC
          TGGTCCAGGT AGGGGGGGCA CCAGGCCCAG CGCAGGGGGC GTGGGAGCCT
          GGCTGGCGGC TTGGCTGTGT CTTCCAGCCT ATCTCCTCTG CTGGGCACTG
          ACCTGCTGGG CTCACCTTGC AGGTACATCC CCGAGGGCAT GCAGTGCTCA
          TGTGGGATCG ACTATTACAC TCTGAAGCCA GAGGTCAACA ACGAATCTTT
          TGTCATCTAC ATGGAACTCA TCCCCTCATT TGCAGACCCA CGGGGTCTGT
          GCAGCAGGTG TCTGCCCAGT GGTCTCCAAT CCCGCAGAGA CAGTGGCAGA
          TGAGAGAGGT TGTGACTTTA GGCAGCA
Mman26030 CTTGTGCCTC CC-ACTGTTC CTTATGTGAA GGGTGACCTG GAGACCATGG
          CAGTACCATT ACTGCTTGTC TTTAGCAAGG TTTATGCTGT CCCACCAGTC
          AGCCTCACTT CCCACACAGC CTACAGCTGT TGAAGGGATT TGGG-AGAAT
          TGAGCAGGAG CCATGGCTCT GTAGCGCCTT CCTGCTGGTG GAGCTGCTGG
          TCCCCTGGTT GCCCACAGTA GCTTCTCAGG CTTCCTTGGC TGTGTCTTAG
          CCCTTGCTGA CTTGAGACTG CTTTTTCCTC ACAGGTATGG AGTCCTGTGG
          TATCCATGAA ACTACCTTCA ACTCCATCAT GAAGTGCGAT GTGGATATCC
          GTAAGGACCT CTATGCCAAC ACGGTGCTTG GCAGCGGTTG TACCACCATC
          CACCACCATC TTCTTTGGAG CACTGTTTTC TTGGGTCTGC AGTTGACCTG
          ATGAGGGGGA AAAAATGTGT TGAGAGTAAC AGATATCATA TAAGCAAACA
          GATCAACAGA GTACAGACAC CTGCCCATAT ACTGAAATTT TCAAACCATA
          ATAAACATTT AAACTCCTCT CTGAACTTTC TGTAAAAGCT TGACCATCTC
          AAGTGTATGC TACACAGTGC ACTTGGAAGG TGAAGCAGCT AAGAAAAAAT
          AGTTAAATTC TAGCTGCATC TCTTTGGGAA TGTCATTTTA GTTTATTGAT
          TGATAACTAC AATTACTTGC AGTTCATAAC GATAATTACA ATATCAATGA
          AATTTAAAGA TAGAAAACAA TGAGAAATGT ATGTCTAATC TAAACAATTC
          CTTTATTCAT GACTATGTAA TTAGGTACTA AGCAGAGTTT AGAGATATGG
          TGCTCAATTA TGTACTTTAC AACTGAGTTC CTGTCTTCTG AGTAGGCAGA
          ACTTTGTCTC TTCAATGGAC ATGCTACCTG TCTCTTTCTT CAGGAACCAT
          TATACGTTAC TGGAGAGAGC ATCAATATTG CTACTTAGCA AGACAGTGTC
          CTCAGCACTG CCGGAGTTTA TACAAGACTT CTTGACTAAT TTGCCAAGTA
          GCAACTGATA TTTTTTATCT TTTCACAGTT TCCATGTTGG AAGTGGATGT
          ACAGACCCAG AGACCTTTGT TCAAGCCATT TCTGATGCCC GCTGTGTGTT
          TGATATGGGA GTAAGTCTAA TTCTACTTTC TCTGGAATTA CTGATCAACT
          GTTGTGGCAA AAGTTAATCA AGTGTGAATG TGTTACGGGG TTAAAAAAGC
          TGGCTAAGTC ACTGATTTCA TGTTGGAATT TTTGAGGGCT TGATGGCTTA
          CTTTGACCAA TTTGGTAAAA CTCATCTACA GATGGACTAA AATTGGCAGC
          TCCTACTGAA GTGACTATTA CTTGAATATG ATGAGTTATC TCTGTTCCAA
          ATATTAATGA AATGACTTCA CATTACCTTT TAAGCTAAAA TGATAAATTA
          ACAACTGATT TCTTGACCAT GTTGCCAATA ATCTCATTTT AGGCTGAAAA
          GCCCATGAGC AACTTCCGTT TCGGGGAGAA CCACGCCATC ATGGGTGTTG
          CCTTCTCCTG GATCATGGCC TTGGCATGTG CGGCTCCCCC GCTCTTCGGC
          TGGTCCAGGT AGGGGGGGCA CCAGGCCCAG CGCAGGGGGC GTGGGAGCCT
          GGCTGGCGGC TTGGCTGTGT CTTCCAGCCT ATCTCCTCTG CTGGGCACTG
          ACCTGCTGGG CTCACCTTGC AGGTACATCC CCGAGGGCAT GCAGTGCTCA
          TGTGGGATCG ACTATTACAC TCTGAAGCCA GAGGTCAACA ACGAATCTTT
          TGTCATCTAC ATGGAACTCA TCCCCTCATT TGCAGACCCA CGGGGTCTGT
          GCAGCAGGTG TCTGCCCAGT GGTCTCCAAT CCCGCAGAGA CAGTGGCAGA
          TGAGAGAGGT TGTGACTTTA GGCAGCA
Mman26031 CTTGTGCCTC CC-ACTGTTC CTTATGTGAA GGGTGACCTG GAGACCATGG
          CAGTACCATT ACTGCTTGTC TTTAGCAAGG TTTATGCTGT CCCACCAGTC
          AGCCTCACTT CCCACACAGC CTACAGCTGT TGAAGGGATT TGGG-AGAAT
          TGAGCAGGAG CCATGGCTCT GTAGCGCCTT CCTGCTGGTG GAGCTGCTGG
          TCCCCTGGTT GCCCACAGTA GCTTCTCAGG CTTCCTTGGC TGTGTCTTAG
          CCCTTGCTGA CTTGAGACTG CTTTTTCCTC ACAGGTATGG AGTCCTGTGG
          TATCCATGAA ACTACCTTCA ACTCCATCAT GAAGTGCGAT GTGGATATCC
          GTAAGGACCT CTATGCCAAC ACGGTGCTTG GCAGCGGTTG TACCACCATC
          CACCACCATC TTCTTTGGAG CACTGTTTTC TTGGGTCTGC AGTTGACCTG
          ATGAGCGGGA AAAAATGTGT TGAGAGTAAC AGATATCATA TAAGCAAACA
          GATCAACACA GTACAGACAC CTGCCCATAT ACTGAAATTT TCAAACCATA
          ATAAACATTT AAACTCCTCT CTGAACTTTC TGTAAAAGCT TGACCATCTC
          AAGTGTATGC TACACAGTGC ACTTGGAAGG TGAAGCAGCT AAGAAAAAAT
          AGTTAAATTC TAGCTGCATC TCTTTGGGAA TGTCATTTTA GTTTATTGAT
          TGATAACTAC AATTACTTGC AGTTCATAAC GATAATTACA ATATCAATGA
          AATTTAAAGA TAGAAAACAA TGAGAAATGT ATGTCTAATC TAAACAATTC
          CTTTATTCAT GACTATGTAA TTAGGTACTA AGCAGAGTTT AGAGATATGG
          TGCTCAATTA TGTACTTTAC AACTGAGTTC CTGTCTTCTG AGTAGGCAGA
          ACTTTGTCTC TTCAATGGAC ATGCTACCTG TCTCTTTCTT CAGGAACCAT
          TATACGTTAC TGGAGAGAGC ATCAATATTC CTACTTAGCA AGACAGTGTC
          CTCAGCACTG CCGGAGTTTA TACAAGACTT CTTGACTAAT TTGCCAAGTA
          GCAACTGATA TTTTTTATCT TTTCACAGTT TCCATGTTGG AAGTGGATGT
          ACAGACCCAG AGACCTTTGT TCAAGCCATT TCTGATGCCC GCTGTGTGTT
          TGATATGGGA GTAAGTCTAA TTCTACTTTC TCTGGAATTA CTGATCAACT
          GTTGTGGCAA AAGTTAATCA AGTGTGAATG TGTTACGGGG TTAAAAAAGC
          TGGCTAAGTC ACTGATTTCA TGTTGGAATT TTTGAGGGCT TGATGGCTTA
          CTTTGACCAA TTTGGTAAAA CTCATCTACA GATGGACTAA AATTGGCAGC
          TCCTACTGAA GTGACTATTA CTTGAATATG ATGAGTTATC TCTGTTCCAA
          ATATTAATGA AATGACTTCA CATTACCTTT TAAGCTAAAA TGATAAATTA
          ACAACTGATT TCTTGACCAT GTTGCCAATA ATCTCATTTT AGGCTGAAAA
          GCCCATGAGC AACTTCCGTT TCGGGGAGAA CCACGCCATC ATGGGTGTTG
          CCTTCTCCTG GATCATGGCC TTGGCATGTG CGGCTCCCCC GCTCTTCGGC
          TGGTCCAGGT AGGGGGGGCA CCAGGCCCAG CGCAGAGGGC GTGGGAGCCT
          GGCTGGCGGC TTGGCTGTGT CTTCCAGCCT ATCTCCTCTG CTGGGCACTG
          ACCTGCTGGG CTCACCTTGC AGGTACATCC CCGAGGGCAT GCAGTGCTCA
          TGTGGGATCG ACTATTACAC TCTGAAGCCA GAGGTCAACA ACGAATCTTT
          TGTCATCTAC ATGGAACTCA TCCCCTCATT TGCAGACCCA CGGGGTCTGT
          GCAGCAGGTG TCTGCCCAGT GGTCTCCAAT CCCGCAGAGA CAGTGGCAGA
          TGAGAGAGGT TGTGACTTTA GGCAGCA
Mman49032 CTTGTGCCTC CC-ACTGTTC CTTATGTGAA GGGTGACCTG GAGACCATGG
          CAGTACCATT ACTGCTTGTC TTTAGCAAGG TTTATGCTGT CCCACCAGTC
          AGCCTCACTT CCCACACAGC CTACAGCTGT TGAAGGGATT TGGG-AGAAT
          TGAGCAGGAG CCATGGCTCT GTAGCGCCTT CCTGCTGGTG GAGCTGCTGG
          TCCCCTGGTT GCCCACAGTA GCTTCTCAGG CTTTCTTGGC TGTGTCTTAG
          CCCTTGCTGA CTTGAGACTG CTTTTTCCTC ACAGGTATGG AGTCCTGTGG
          TATCCATGAA ACTACCTTCA ACTCCATCAT GAAGTGCGAT GTGGATATCC
          GTAAGGACCT CTATGCCAAC ACGGTGCTTG GCAGCGGTTG TACCACCATC
          CACCACCATC TTCTTTGGAG CACTGTTTTC TTGGGTCTGC AGTTGACCTG
          ATGAGGGGGA AAAAATGTGT TGAGAGTAAC AGATATCATA TAAGCAAACA
          GATCAACAGA GTACAGACAC CTGCCCATAT ACTGAAATTT TCAAACCATA
          ATAAACATTT AAACTCCTCT CTGAACTTTC TGTAAAAGCT TGACCATCTC
          AAGTGTATGC TACACAGTGC ACTTGGAAGG TGAAGCAGCT AAGAAAAAAT
          AGTTAAATTC TAGCTGCATC TCTTTGGGAA TGTCATTTTA GTTTATTGAT
          TGATAACTAC AATTACTTGC AGTTCATAAC GATAATTACA ATATCAATGA
          AATTTAAAGA TAGAAAACAA TGAGAAATGT ATGTCTAATC TAAACAATTC
          CTTTATTCAT GACTATGTAA TTAGGTACTA AGCAGAGTTT AGAGATATGG
          TGCTCAATTA TGTACTTTAC AACTGAGTTC CTGTCTTCTG AGTAGGCAGA
          ACTTTGTCTC TTCAATGGAC ATGCTACCTG TCTCTTTCTT CAGGAACCAT
          TATACGTTAC TGGAGAGAGC ATCAATATTC CTACTTAGCA AGACAGTGTC
          CTCAGCACTG CCGGAGTTTA TACAAGACTT CTTGACTAAT TTGCCAAGTA
          GCAACTGATA TTTTTTATCT TTTCACAGTT TCCATGTTGG AAGTGGATGT
          ACAGACCCAG AGACCTTTGT TCAAGCCATT TCTGATGCCC GCTGTGTGTT
          TGATATGGGA GTAAGTCTAA TTCTACTTTC TCTGGAATTA CTGATCAACT
          GTTGTGGCAA AAGTTAATCA AGTGTGAATG TGTTACGGGG TTAAAAAAGC
          TGGCTAAGTC ACTGATTTCA TGTTGGAATT TTTGAGGGCT TGATGGCTTA
          CTTTGACCAA TTTGGTAAAA CTCATCTACA GATGGACTAA AATTGGCAGC
          TCCTACTGAA GTGACTATTA CTTGAATATG AGGAGTTATC TCTGTTCCAA
          ATATTAATGA AATGACTTCA CATTACCTTT TAAGCTAAAA TGATAAATTA
          ACAACTGATT TCTTGACCAT GTTGCCAATA ATCTCATTTT AGGCTGAAAA
          GCCCATGAGC AACTTCCGTT TCGGGGAGAA CCACGCCATC ATGGGTGTTG
          CCTTCTCCTG GATCATGGCC TTGGCATGTG CGGCTCCCCC GCTCTTCGGC
          TGGTCCAGGT AGGGGGGGCA CCAGGCCCAG CGCAGGGGGC GTGGGAGCCT
          GGCTGGCGGC TTGGCTGTGT CTTCCAGCCT ATCTCCTCTG CTGGGCACTG
          ACCTGCTGGG CTCACCTTGC AGGTACATCC CCGAGGGCAT GCAGTGCTCA
          TGTGGGATCG ACTATTACAC TCTGAAGCCA GAGGTCAACA ACGAATCTTT
          TGTCATCTAC ATGGAACTCA TCCCCTCATT TGCAGACCCA CGGGGTCTGT
          GCAGCAGGTG TCTGCCCAGT GGTCTCCAAT CCCACAGAGA CAGTGGCAGA
          TGAGAGAGGT TGTGACTTTA GGCAGCA
Mman49033 CTTGTGCCTC CC-ACTGTTC CTTATGTGAA GGGTGACCTG GAGACCATGG
          CAGTACCATT ACTGCTTGTC TTTAGCAAGG TTTATGCTGT CCCACCAGTC
          AGCCTCACTT CCCACACAGC CTACAGCTGT TGAAGGGATT TGGG-AGAAT
          TGAGCAGGAG CCATGGCTCT GTAGCGCCTT CCTGCTGGTG GAGCTGCTGG
          TCCCCTGGTT GCCCACAGTA GCTTCTCAGG CTTTCTTGGC TGTGTCTTAG
          CCCTTGCTGA CTTGAGACTG CTTTTTCCTC ACAGGTATGG AGTCCTGTGG
          TATCCATGAA ACTACCTTCA ACTCCATCAT GAAGTGCGAT GTGGATATCC
          GTAAGGACCT CTATGCCAAC ACGGTGCTTG GCAGCGGTTG TACCACCATC
          CACCACCATC TTCTTTGGAG CACTGTTTTC TTGGGTCTGC AGTTGACCTG
          ATGAGGGGGA AAAAATGTGT TGAGAGTAAC AGATATCATA TAAGCAAACA
          GATCAACAGA GTACAGACAC CTGCCCATAT ACTGAAATTT TCAAACCATA
          ATAAACATTT AAACTCCTCT CTGAACTTTC TGTAAAAGCT TGACCATCTC
          AAGTGTATGC TACACAGTGC ACTTGGAAGG TGAAGCAGCT AAGAAAAAAT
          AGTTAAATTC TAGCTGCATC TCTTTGGGAA TGTCATTTTA GTTTATTGAT
          TGATAACTAC AATTACTTGC AGTTCATAAC GATAATTACA ATATCAATGA
          AATTTAAAGA TAGAAAACAA TGAGAAATGT ATGTCTAATC TAAACAATTC
          CTTTATTCAT GACTATGTAA TTAGGTACTA AGCAGAGTTT AGAGATATGG
          TGCTCAATTA TGTACTTTAC AACTGAGTTC CTGTCTTCTG AGTAGGCAGA
          ACTTTGTCTC TTCAATGGAC ATGCTACCTG TCTCTTTCTT CAGGAACCAT
          TATACGTTAC TGGAGAGAGC ATCAATATTG CTACTTAGCA AGACAGTGTC
          CTCAGCACTG CCGGAGTTTA TACAAGACTT CTTGACTAAT TTGCCAAGTA
          GCAACTGATA TTTTTTATCT TTTCACAGTT TCCATGTTGG AAGTGGATGT
          ACAGACCCAG AGACCTTTGT TCAAGCCATT TCTGATGCCC GCTGTGTGTT
          TGATATGGGA GTAAGTCTAA TTCTACTTTC TCTGGAATTA CTGATCAACT
          GTTGTGGCAA AAGTTAATCA AGTGTGAATG TGTTACGGGG TTAAAAAAGC
          TGGCTAAGTC ACTGATTTCA TGTTGGAATT TTTGAGGGCT TGATGGCTTA
          CTTTGACCAA TTTGGTAAAA CTCATCTACA GATGGACTAA AATTGGCAGC
          TCCTACTGAA GTGACTATTA CTTGAATATG AGGAGTTATC TCTGTTCCAA
          ATATTAATGA AATGACTTCA CATTACCTTT TAAGCTAAAA TGATAAATTA
          ACAACTGATT TCTTGACCAT GTTGCCAATA ATCTCATTTT AGGCTGAAAA
          GCCCATGAGC AACTTCCGTT TCGGGGAGAA CCACGCCATC ATGGGTGTTG
          CCTTCTCCTG GATCATGGCC TTGGCATGTG CGGCTCCCCC GCTCTTCGGC
          TGGTCCAGGT AGGGGGGGCA CCAGGCCCAG CGCAGGGGGC GTGGGAGCCT
          GGCTGGCGGC TTGGCTGTGT CTTCCAGCCT ATCTCCTCTG CTGGGCACTG
          ACCTGCTGGG CTCACCTTGC AGGTACATCC CCGAGGGCAT GCAGTGCTCA
          TGTGGGATCG ACTATTACAC TCTGAAGCCA GAGGTCAACA ACGAATCTTT
          TGTCATCTAC ATGGAACTCA TCCCCTCATT TGCAGACCCA CGGGGTCTGT
          GCAGCAGGTG TCTGCCCAGT GGTCTCCAAT CCCACAGAGA CAGTGGCAGA
          TGAGAGAGGT TGTGACTTTA GGCAGCA
Mman91034 CTTGTGCCTC CC-ACTGTTC CTTATGTGAA GGGTGACCTG GAGACCATGG
          CAGTACCATT ACTGCTTGTC TTTAGCAAGG TTTATGCTGT CCCACCAGTC
          AGCCTCACTT CCCACACAGC CTACAGCTGT TGAAGGGATT TGGG-AGAAT
          TGAGCAGGAG CCATGGCTCT GTAGCGCCTT CCTGCTGGTG GAGCTGCTGG
          TCCCCTGGTT GCCCACAGTA GCTTCTCAGG CTTCCTTGGC TGTGTCTTAG
          CCCTTGCTGA CTTGAGACTG CTTTTTCCTC ACAGGTATGG AGTCCTGTGG
          TATCCATGAA ACTACCTTCA ACTCCATCAT GAAGTGCGAT GTGGATATCC
          GTAAGGACCT CTATGCCAAC ACGGTGCTTG GCAGCGGTTG TACCACCATC
          CACCACCATC TTCTTTGGAG CACTGTTTTC TTGGGTCTGC AGTTGACCTG
          ATGAGGGGGA AAAAATGTGT TGAGAGTAAC AGATATCATA TAAGCAAACA
          GATCAACAGA GTACAGACAC CTGCCCATAT ACTGAAATTT TCAAACCATA
          ATAAACATTT AAACTCCTCT CTGAACTTTC TGTAAAAGCT TGACCATCTC
          AAGTGTATGC TACACAGTGC ACTTGGAAGG TGAAGCAGCT AAGAAAAAAT
          AGTTAAATTC TAGCTGCATC TCTTTGGGAA TGTCATTTTA GTTTATTGAT
          TGATAACTAC AATTACTTGC AGTTCATAAC GATAATTACA ATATCAATGA
          AATTTAAAGA TAGAAAACAA TGAGAAATGT ATGTCTAATC TAAACAATTC
          CTTTATTCAT GACTATGTAA TTAGGTACTA AGCAGAGTTT AGAGATATGG
          TGCTCAATTA TGTACTTTAC AACTGAGTTC CTGTCTTCTG AGTAGGCAGA
          ACTTTGTCTC TTCAATGGAC ATGCTACCTG TCTCTTTCTT CAGGAACCAT
          TATACGTTAC TGGAGAGAGC ATCAATATTC CTACTTAGCA AGACAGTGTC
          CTCAGCACTG CCGGAGTTTA TACAAGACTT CTTGACTAAT TTGCCAAGTA
          GCAACTGATA TTTTTTATCT TTTCACAGTT TCCATGTTGG AAGTGGATGT
          ACAGACCCAG AGACCTTTGT TCAAGCCATT TCTGATGCCC GCTGTGTGTT
          TGATATGGGA GTAAGTCTAA TTCTACTTTC TCTGGAATTA CTGATCAACT
          GTTGTGGCAA AAGTTAATCA AGTGTGAATG TGTTACGGGG TTAAAAAAGC
          TGGCTAAGTC ACTGATTTCA TGTTGGAATT TTTGAGGGCT TGATGGCTTA
          CTTTGACCAA TTTGGTAAAA CTCATCTACA GATGGACTAA AATTGGCAGC
          TCCTACTGAA GTGACTATTA CTTGAATATG ACGAGTTATC TCTGTTCCAA
          ATATTAATGA AATGACTTCA CATTACCTTT TAAGCTAAAA TGATAAATTA
          ACAACTGATT TCTTGACCAT GTTGCCAATA ATCTCATTTT AGGCTGAAAA
          GCCCATGAGC AACTTCCGTT TCGGGGAGAA CCACGCCATC ATGGGTGTTG
          CCTTCTCCTG GATCATGGCC TTGGCATGTG CGGCTCCCCC ACTCTTCGGC
          TGGTCCAGGT AGGGGGGGCA CCAGGCCCAG CGCAGGGGGC GTGGGAGCCT
          GGCTGGCGGC TTGGCTGTGT CTTCCAGCCT ATCTCCTCTG CTGGGCACTG
          ACCTGCTGGG CTCACCTTGC AGGTACATCC CCGAGGGCAT GCAGTGCTCA
          TGTGGGATCG ACTATTACAC TCTGAAGCCA GAGGTCAACA ACGAATCTTT
          TGTCATCTAC ATGGAACTCA TCCCCTCATT TGCAGACCCA CGGGGTCTGT
          GCAGCAGGTG TCTGCCCAGT GGTCTCCAAT CCCGCAGAGA CAGTGGCAGA
          TGAGAGAGGT TGTGACTTTA GGCAGCA
Mman91035 CTTGTGCCTC CC-ACTGTTC CTTATGTGAA GGGTGACCTG GAGACCATGG
          CAGTACCATT ACTGCTTGTC TTTAGCAAGG TTTATGCTGT CCCACCAGTC
          AGCCTCACTT CCCACACAGC CTACAGCTGT TGAAGGGATT TGGG-AGAAT
          TGAGCAGGAG CCATGGCTCT GTAGCGCCTT CCTGCTGGTG GAGCTGCTGG
          TCCCCTGGTT GCCCACAGTA GCTTCTCAGG CTTCCTTGGC TGTGTCTTAG
          CCCTTGCTGA CTTGAGACTG CTTTTTCCTC ACAGGTATGG AGTCCTGTGG
          TATCCATGAA ACTACCTTCA ACTCCATCAT GAAGTGCGAT GTGGATATCC
          GTAAGGACCT CTATGCCAAC ACGGTGCTTG GCAGCGGTTG TACCACCATC
          CACCACCATC TTCTTTGGAG CACTGTTTTC TTGGGTCTGC AGTTGACCTG
          ATGAGGGGGA AAAAATGTGT TGAGAGTAAC AGATATCATA TAAGCAAACA
          GATCAACAGA GTACAGACAC CTGCCCATAT ACTGAAATTT TCAAACCATA
          ATAAACATTT AAACTCCTCT CTGAACTTTC TGTAAAAGCT TGACCATCTC
          AAGTGTATGC TACACAGTGC ACTTGGAAGG TGAAGCAGCT AAGAAAAAAT
          AGTTAAATTC TAGCTGCATC TCTTTGGGAA TGTCATTTTA GTTTATTGAT
          TGATAACTAC AATTACTTGC AGTTCATAAC GATAATTACA ATATCAATGA
          AATTTAAAGA TAGAAAACAA TGAGAAATGT ATGTCTAATC TAAACAATTC
          CTTTATTCAT GACTATGTAA TTAGGTACTA AGCAGAGTTT AGAGATATGG
          TGCTCAATTA TGTACTTTAC AACTGAGTTC CTGTCTTCTG AGTAGGCAGA
          ACTTTGTCTC TTCAATGGAC ATGCTACCTG TCTCTTTCTT CAGGAACCAT
          TATACGTTAC TGGAGAGAGC ATCAATATTC CTACTTAGCA AGACAGTGTC
          CTCAGCACTG CCGGAGTTTA TACAAGACTT CTTGACTAAT TTGCCAAGTA
          GCAACTGATA TTTTTTATCT TTTCACAGTT TCCATGTTGG AAGTGGATGT
          ACAGACCCAG AGACCTTTGT TCAAGCCATT TCTGATGCCC GCTGTGTGTT
          TGATATGGGA GTAAGTCTAA TTCTACTTTC TCTGGAATTA CTGATCAACT
          GTTGTGGCAA AAGTTAATCA AGTGTGAATG TGTTACGGGG TTAAAAAAGC
          TGGCTAAGTC ACTGATTTCA TGTTGGAATT TTTGAGGGCT TGATGGCTTA
          CTTTGACCAA TTTGGTAAAA CTCATCTACA GATGGACTAA AATTGGCAGC
          TCCTACTGAA GTGACTATTA CTTGAATATG ACGAGTTATC TCTGTTCCAA
          ATATTAATGA AATGACTTCA CATTACCTTT TAAGCTAAAA TGATAAATTA
          ACAACTGATT TCTTGACCAT GTTGCCAATA ATCTCATTTT AGGCTGAAAA
          GCCCATGAGC AACTTCCGTT TCGGGGAGAA CCACGCCATC ATGGGTGTTG
          CCTTCTCCTG GATCATGGCC TTGGCATGTG CGGCTCCCCC ACTCTTCGGC
          TGGTCCAGGT AGGGGGGGCA CCAGGCCCAG CGCAGGGGGC GTGGGAGCCT
          GGCTGGCGGC TTGGCTGTGT CTTCCAGCCT ATCTCCTCTG CTGGGCACTG
          ACCTGCTGGG CTCACCTTGC AGGTACATCC CCGAGGGCAT GCAGTGCTCA
          TGTGGGATCG ACTATTACAC TCTGAAGCCA GAGGTCAACA ACGAATCTTT
          TGTCATCTAC ATGGAACTCA TCCCCTCATT TGCAGACCCA CGGGGTCTGT
          GCAGCAGGTG TCTGCCCAGT GGTCTCCAAT CCCGCAGAGA CAGTGGCAGA
          TGAGAGAGGT TGTGACTTTA GGCAGCA
Mman97036 CTTGTGCCTC CC-ACTGTTC CTTATGTGAA GGGTGACCTG GAGACCATGG
          CAGTACCATT ACTGCTTGTC TTTAGCAAGG TTTATGCTGT CCCACCAGTC
          AGCCTCACTT CCCACACAGC CTACAGCTGT TGAAGGGATT TGGG-AGAAT
          TGAGCAGGAG CCATGGCTCT GTAGCGCCTT CCTGCTGGTG GAGCTGCTGG
          TCCCCTGGTT GCCCACAGTA GCTTCTCAGG TTTCCTTTGC TGTGTCTTAG
          CCCTTGCTGA CTTGAGACTG CTTTTTCCTC ACAGGTATGG AGTCCTGTGG
          TATCCATGAA ACTACCTTCA ACTCCATCAT GAAGTGCGAT GTGGATATCC
          GTAAGGACCT CTATGCCAAC ACGGTGCTTG GCAGCGGTTG TACCACCATC
          CACCACCATC TTCTTTGGAG CACTGTTTTC TTGGGTCTGC AGTTGACCTG
          ATGAGGGGGA AAAAATGTGT TGAGAGTAAC AGATATCATA TAAGCAAACA
          GATCAACAGA GTACAGACAC CTGCCCATAT ACTGAAATTT TCAAACCATA
          ATAAACATTT AAACTCCTCT CTGAACTTTC TGTAAAAGCT TGACCATCTC
          AAGTGTATGC TACACAGTGC ACTTGGAAGG TGAAGCAGCT AAGAAAAAAT
          AGTTAAATTC TAGCTGCATC TCTTTGGGAA TGTCATTTTA GTTTATTGAT
          TGATAACTAC AATTACTTGC AGTTCATAAC GATAATTACA ATATCAATGA
          AATTTAAAGA TAGAAAACAA TGAGAAATGT ATGTCTAATC TAAACAATTC
          CTTTATTCAT GACTATGTAA TTAGGTACTA AGCAGAGTTT AGAGATATGG
          TGCTCAATTA TGTACTTTAC AACTGAGTTC CTGTCTTCTG AGTAGGCAGA
          ACTTTGTCTC TTCAATGGAC ATGCTACCTG TCTCTTTCTT CAGGAACCAT
          TATACGTTAC TGGAGAGAGC ATCAATATTC CTACTTAGCA AGACAGTGTC
          CTCAGCACTG CCGGAGTTTA TACAAGACTT CTTGACTAAT TTGCCAAGTA
          GCAACTGATA TTTTTTATCT TTTCACAGTT TCCATGTTGG AAGTGGATGT
          ACAGACCCAG AGACCTTTGT TCAAGCCATT TCTGATGCCC GCTGTGTGTT
          TGATATGGGA GTAAGTCTAA TTCTACTTTC TCTGGAATTA CTGATCAACT
          GTTGTGGCAA AAGTTAATCA AGTGTGAATG TGTTACGGGG TTAAAAAAGC
          TGGCTAAGTC ACTGATTTCA TGTTGGAATT TTTGAGGGCT TGATGGCTTA
          CTTTGACCAA TTTGGTAAAA CTCATCTACA GATGGACTAA AATTGGCAGC
          TCCTACTGAA GTGACTATTA CTTGAATATG ATGAGTTATC TCTGTTCCAA
          ATATTAATGA AATGACTTCA CATTACCTTT TAAGCTAAAA TGATAAATTA
          ACAACTGATT TCTTGACCAT GTTGCCAATA ATCTCATTTT AGGCTGAAAA
          GCCCATGAGC AACTTCCGTT TCGGGGAGAA CCACGCCATC ATGGGTGTTG
          CCTTCTCCTG GATCATGGCC TTGGCATGTG CGGCTCCCCC GCTCTTCGGC
          TGGTCCAGGT AGGGGGGGCA CCAGGCCCAG CGCAGGGGGC GTGGGAGCCT
          GGCTGGCGGC TTGGCTGTGT CTTCCAGCCT ATCTCCTCTG CTGGGCACTG
          ACCTGCTGGG CTCACCTTGC AGGTACATCC CCGAGGGCAT GCAGTGCTCA
          TGTGGGATCG ACTATTACAC TCTGAAGCCA GAGGTCAACA ACGAATCTTT
          TGTCATCTAC ATGGAACTCA TCCCCTCATT TGCAGACCCA CGGGGTCTGT
          GCAGCAGGTG TCTGCCCAGT GGTCTCCAAT CCCGCAGAGA CAGTGGCAGA
          TGAGAGAGGT TGTGACTTTA GGCAGCA
Mman97037 CTTGTGCCTC CC-ACTGTTC CTTATGTGAA GGGTGACCTG GAGACCATGG
          CAGTACCATT ACTGCTTGTC TTTAGCAAGG TTTATGCTGT CCCACCAGTC
          AGCCTCACTT CCCACACAGC CTACAGCTGT TGAAGGGATT TGGG-AGAAT
          TGAGCAGGAG CCATGGCTCT GTAGCGCCTT CCTGCTGGTG GAGCTGCTGG
          TCCCCTGGTT GCCCACAGTA GCTTCTCAGG TTTCCTTTGC TGTGTCTTAG
          CCCTTGCTGA CTTGAGACTG CTTTTTCCTC ACAGGTATGG AGTCCTGTGG
          TATCCATGAA ACTACCTTCA ACTCCATCAT GAAGTGCGAT GTGGATATCC
          GTAAGGACCT CTATGCCAAC ACGGTGCTTG GCAGCGGTTG TACCACCATC
          CACCACCATC TTCTTTGGAG CACTGTTTTC TTGGGTCTGC AGTTGACCTG
          ATGAGGGGGA AAAAATGTGT TGAGAGTAAC AGATATCATA TAAGCAAACA
          GATCAACAGA GTACAGACAC CTGCCCATAT ACTGAAATTT TCAAACCATA
          ATAAACATTT AAACTCCTCT CTGAACTTTC TGTAAAAGCT TGACCATCTC
          AAGTGTATGC TACACAGTGC ACTTGGAAGG TGAAGCAGCT AAGAAAAAAT
          AGTTAAATTC TAGCTGCATC TCTTTGGGAA TGTCATTTTA GTTTATTGAT
          TGATAACTAC AATTACTTGC AGTTCATAAC GATAATTACA ATATCAATGA
          AATTTAAAGA TAGAAAACAA TGAGAAATGT ATGTCTAATC TAAACAATTC
          CTTTATTCAT GACTATGTAA TTAGGTACTA AGCAGAGTTT AGAGATATGG
          TGCTCAATTA TGTACTTTAC AACTGAGTTC CTGTCTTCTG AGTAGGCAGA
          ACTTTGTCTC TTCAATGGAC ATGCTACCTG TCTCTTTCTT CAGGAACCAT
          TATACGTTAC TGGAGAGAGC ATCAATATTC CTACTTAGCA AGACAGTGTC
          CTCAGCACTG CCGGAGTTTA TACAAGACTT CTTGACTAAT TTGCCAAGTA
          GCAACTGATA TTTTTTATCT TTTCACAGTT TCCATGTTGG AAGTGGATGT
          ACAGACCCAG AGACCTTTGT TCAAGCCATT TCTGATGCCC GCTGTGTGTT
          TGATATGGGA GTAAGTCTAA TTCTACTTTC TCTGGAATTA CTGATCAACT
          GTTGTGGCAA AAGTTAATCA AGTGTGAATG TGTTACGGGG TTAAAAAAGC
          TGGCTAAGTC ACTGATTTCA TGTTGGAATT TTTGAGGGCT TGATGGCTTA
          CTTTGACCAA TTTGGTAAAA CTCATCTACA GATGGACTAA AATTGGCAGC
          TCCTACTGAA GTGACTATTA CTTGAATATG ATGAGTTATC TCTGTTCCAA
          ATATTAATGA AATGACTTCA CATTACCTTT TAAGCTAAAA TGATAAATTA
          ACAACTGATT TCTTGACCAT GTTGCCAATA ATCTCATTTT AGGCTGAAAA
          GCCCATGAGC AACTTCCGTT TCGGGGAGAA CCACGCCATC ATGGGTGTTG
          CCTTCTCCTG GATCATGGCC TTGGCATGTG CGGCTCCCCC ACTCTTCGGC
          TGGTCCAGGT AGGGGGGGCA CCAGGCCCAG CGCAGGGGGC GTGGGAGCCT
          GGCTGGCGGC TTGGCTGTGT CTTCCAGCCT ATCTCCTCTG CTGGGCACTG
          ACCTGCTGGG CTCACCTTGC AGGTACATCC CCGAGGGCAT GCAGTGCTCA
          TGTGGGATCG ACTATTACAC TCTGAAGCCA GAGGTCAACA ACGAATCTTT
          TGTCATCTAC ATGGAACTCA TCCCCTCATT TGCAGACCCA CGGGGTCTGT
          GCAGCAGGTG TCTGCCCAGT GGTCTCCAAT CCAGCAGAGA CAGTGGCAGA
          TGAGAGAGGT TGTGACTTTA GGCAGCA
Mman97038 CTTGTGCCTC CC-ACTGTTC CTTATGTGAA GGGTGACCTG GAGACCATGG
          CAGTACCATT ACTGCTTGTC TTTAGCAAGG TTTATGCTGT CCCACCAGTC
          AGCCTCACTT CCCACACAGC CTACAGCTGT TGAAGGGATT TGGG-AGAAT
          TGAGCAGGAG CCATGGCTCT GTAGCGCCTT CCTGCTGGTG GAGCTGCTGG
          TCCCCTGGTT GCCCACAGTA GCTTCTCAGG CTTCCTTGGC TGTGTCTTAG
          CCCTTGCTGA CTTGAGACTG CTTTTTCCTC ACAGGTATGG AGTCCTGTGG
          TATCCATGAA ACTACCTTCA ACTCCATCAT GAAGTGCGAT GTGGATATCC
          GTAAGGACCT CTATGCCAAC ACGGTGCTTG GCAGCGGTTG TACCACCATC
          CACCACCATC TTCTTTGGAG CACTGTTTTC TTGGGTCTGC AGTTGACCTG
          ATGAGGGGGA AAAAATGTGT TGAGAGTAAC AGATATCATA TAAGCAAACA
          GATCAACAGA GTACAGACAC CTGCCCATAT ACTGAAATTT TCAAACCATA
          ATAAACATTT AAACTCCTCT CTGAACTTTC TGTAAAAGCT TGACCATCTC
          AAGTGTATGC TACACAGTGC ACTTGGAAGG TGAAGCAGCT AAGAAAAAAT
          AGTTAAATTC TAGCTGCATC TCTTTGGGAA TGTCATTTTA GTTTATTGAT
          TGATAACTAC AATTACTTGC AGTTCATAAC GATAATTACA ATATCAATGA
          AATTTAAAGA TAGAAAACAA TGAGAAATGT ATGTCTAATC TAAACAATTC
          CTTTATTCAT GACTATGTAA TTAGGTACTA AGCAGAGTTT AGAGATATGG
          TGCTCAATTA TGTACTTTAC AACTGAGTTC CTGTCTTCTG AGTAGGCAGA
          ACTTTGTCTC TTCAATGGAC ATGCTACCTG TCTCTTTCTT CAGGAACCAT
          TATACGTTAC TGGAGAGAGC ATCAATATTC CTACTTAGCA AGACAGTGTC
          CTCAGCACTG CCGGAGTTTA TACAAGACTT CTTGACTAAT TTGCCAAGTA
          GCAACTGATA TTTTTTATCT TTTCACAGTT TCCATGTTGG AAGTGGATGT
          ACAGACCCAG AGACCTTTGT TCAAGCCATT TCTGATGCCC GCTGTGTGTT
          TGATATGGGA GTAAGTCTAA TTCTACTTTC TCTGGAATTA CTGATCAACT
          GTTGTGGCAA AAGTTAATCA AGTGTGAATG TGTTACGGGG TTAAAAAAGC
          TGGCTAAGTC ACTGATTTCA TGTTGGAATT TTTGAGGGCT TGATGGCTTA
          CTTTGACCAA TTTGGTAAAA CTCATCTACA GATGGACTAA AATTGGCAGC
          TCCTACTGAA GTGACTATTA CTTGAATATG ATGAGTTATC TCTGTTCCAA
          ATATTAATGA AATGACTTCA CATTACCTTT TAAGCTAAAA TGATAAATTA
          ACAACTGATT TCTTGACCAT GTTGCCAATA ATCTCATTTT AGGCTGAAAA
          GCCCATGAGC AACTTCCGTT TCGGGGAGAA CCACGCCATC ATGGGTGTTG
          CCTTCTCCTG GATCATGGCC TTGGCATGTG CGGCTCCCCC GCTCTTCGGC
          TGGTCCAGGT AGGGGGGGCA CCAGGCCCAG CGCAGGGGGC GTGGGAGCCT
          GGCTGGCGGC TTGGCTGTGT CTTCCAGCCT ATCTCCTCTG CTGGGCACTG
          ACCTGCTGGG CTCACCTTGC AGGTACATCC CCGAGGGCAT GCAGTGCTCA
          TGTGGGATCG ACTATTACAC TCTGAAGCCA GAGGTCAACA ACGAATCTTT
          TGTCATCTAC ATGGAACTCA TCCCCTCATT TGCAGACCCA CGGGGTCTGT
          GCAGCAGGTG TCTGCCCAGT GGTCTCCAAT CCAGCAGAGA CAGTGGCAGA
          TGAGAGAGGT TGTGACTTTA GGCAGCA
Mman97039 CTTGTGCCTC CC-ACTGTTC CTTATGTGAA GGGTGACCTG GAGACCATGG
          CAGTACCATT ACTGCTTGTC TTTAGCAAGG TTTATGCTGT CCCACCAGTC
          AGCCTCACTT CCCACACAGC CTACAGCTGT TGAAGGGATT TGGG-AGAAT
          TGAGCAGGAG CCATGGCTCT GTAGCGCCTT CCTGCTGGTG GAGCTGCTGG
          TCCCCTGGTT GCCCACAGTA GCTTCTCAGG CTTCCTTGGC TGTGTCTTAG
          CCCTTGCTGA CTTGAGACTG CTTTTTCCTC ACAGGTATGG AGTCCTGTGG
          TATCCATGAA ACTACCTTCA ACTCCATCAT GAAGTGCGAT GTGGATATCC
          GTAAGGACCT CTATGCCAAC ACGGTGCTTG GCAGCGGTTG TACCACCATC
          CACCACCATC TTCTTTGGAG CACTGTTTTC TTGGGTCTGC AGTTGACCTG
          ATGAGGGGGA AAAAATGTGT TGAGAGCAAC AGATATCATA TAAGCAAACA
          GATCAACAGA GTACAGACAC CTGCCCATAT ACTGAAATTT TCAAACCATA
          ATAAACATTT AAACTCCTCT CTGAACTTTC TGTAAAAGCT TGACCATCTC
          AAGTGTATGC TATACAGTGC ACTTGGAAGG TGAAGCAGCT AAGAAAAAAT
          AGTTAAATTC TAGCTACATC TCTTTGGGAA TGTCATTTTA GTTTATTGAT
          TGATAACTAC AATTACTTGC AGTTCATAAC GATAATTACA ATATCAATGA
          AATTTAAAGA TAGAAAACAA TGAGAAATGT ATGTCCAATC TAAACAATTC
          CTTTATTCAT GACTATGTAA TCAGGTACTA AGCAGAGTTT AGAGATACGG
          TGCTCAATTA TGTACTTTAC AACTGAGCTC CTGTCTTCTG AGTAGGCAGA
          ACTTTGTCTC TTCAATGGAC ATGCTACCTG TCTCTTTCTT CAGGAACCAT
          TATACGTTAC TGGAGAGAGC ATCAATATTC CTACTTAGCA AGACAGTGTC
          CTCAGCACTG CCGGAGTTTA TACAAGACTT CTTGACTAAT TTGCCAAGTA
          GCAACTGATA TTTTTTATCT TTTCACAGTT TCCATGTTGG AAGTGGATGT
          ACAGACCCAG AGACCTTTGT TCAAGCCATT TCTGATGCCC GCTGTGTGTT
          TGATATGGGA GTAAGTCTAA TTCTACTTTC TCTGGAATTA CTGATCAACT
          GTTGTGGCAA AAGTTAATCA AGTGTGAATG TGTTATGGGG TTAAAAAAGC
          TGGCTAAGTC ACTGATTTCA TGTTGGAATT TTTGAGGGCT TGATGGCTTA
          CTTTGACCAA TTTGGTAAAA CTCATCTACA GATGGACTAA AATTGGCAGC
          TCCTACTGAA GTGACTATTA CTTGAATATG ATGAGTTATC TCTGTTCCAA
          ATATTAATGA AATGACTTCA CATTACCTTT TAAGCTAAAA TGATAAATTA
          ACAACTGATT TCTTGACCAT GTTGCCAATA ATCTCATTTT AGGCTGAAAA
          GCCCATGAGC AACTTCCGTT TCGGGGAGAA CCACGCCATC ATGGGTGTTG
          CCTTCTCCTG GATCATGGCC TTGGCATGTG CGGCTCCCCC GCTCTTCGGC
          TGGTCCAGGT AGGGGGGGCA CCAGGCCCAG CGCAGGGGGC GTGGGAGCCT
          GGCTGGCGGC TTGGCTGTGT CTTCCAGCCT ATCTCCTCTG CTGGGCACTG
          ACCTGCTGGG CTCACCTTGC AGGTACATCC CCGAGGGCAT GCAGTGCTCA
          TGTGGGATCG ACTATTACAC TCTGAAGCCA GAGGTCAACA ACGAATCTTT
          TGTCATCTAC ATGGAACTCA TCCCCTCATT TGCAGACCCA CGGGGTCTGT
          GCAGCAGGTG TCTGCCCAGT GGTCTCCAAT CCAGCAGAGA CAGTGGCAGA
          TGAGAGAGGT TGTGACTTTA GGCAGCA
Mvit12040 CTTGTGCCTC CC-ACTGTTC CTTATGTGAA GGGTGACCTG GAGACCATGG
          CAGTACCATT ACTGCTTGTC TTTAGCAAGG TTTATGCTGT CCCACCAGTC
          AGCCTCACTT CCCACACAGC CTACAGCTGT TGAAGGGATT TGGG-AGAAT
          TGAGCAGGAG CCATGGCTCT GTAGCGCCTT CCTGCTGGTG GAGCTGCTGG
          TCCCCTGGTT GCCCACAGTA GCTTCTCAGG CTTCCTTGGC TGTGTCTTAG
          CCCTTGCTGA TTTGAGACTA CTTTTTCCTC ACAGGTATGG AGTCCTGTGG
          TATCCATGAA ACTACCTTCA ACTCCATCAT GAAGTGCGAT GTGGATATCC
          GTAAGGACCT CTATGCCAAC ACGGTGCTTG GCAGCGGTTG TACCACCATC
          CACCACCATC TTCTTTGGAG CACTGTTTTC TTGGGTCTGC AGTTGACCTG
          ATGAGGGGGA AAAAATGTGT TGAGAGTAAC AGATATCATA TAAGCAAACA
          GATCAACAGA GTACAGACAC CTGCCCATAT ACTGAAATTT TCAAACCATA
          ATAAACATTT AAACTCCTCT CTGAACTTTC TGTAAAAGCT TGACCATCTC
          AAGTGTATGC TACACAGTGC ACTTGGAAGG TGAAGCAGCT AAGAAAAAAT
          AGTTAAATTC TAGCTGCATC TCTTTGGGAA TGTCATTTTA GTTTATTGAT
          TGATAACTAC AATTACTTGC AGTTCATAAC GATAATTACA ATATCAATGA
          AATTTAAAGA TAGAAAACAA TGAGAAATGT ATGTCTAATC TAAACAATTC
          CTTTATTCAT GACTATGTAA TTAGGTACTA AGCAGAGTTT AGAGATACGG
          TGCTCAATTA TGTACTTTAC AACTGAGTTC CTGTCTTCTG AGTAGGCAGA
          ACTTTGTCTC TTCAATGGAC ATGCTACCTG TCTCTTTCTT CAGGAACCAT
          TATACGTTAC TGGAGAGAGC ATCAATATTC CTACTTAGCA AGACAGTGTC
          CTCAGCACTG CCGGAGTTTA TACAAGGCTT CTTGACTAAT TTGCCAAGTA
          GCAACTGATA TTTTTTATCT TTTCACAGTT TCCATGTTGG AAGTGGATGT
          ACAGACCCAG AGACCTTTGT TCAAGCCATT TCTGATGCCC GCTGTGTGTT
          TGATATGGGA GTAAGTCTAA TTCTACTTTC TCTGGAACTA CTGATCAGCT
          GTTGTGGCAA AAGTTAATCA AGTGTGAATG TGTTACGGGG TTAAAAAAGC
          TGGCTAAGTC ACTGATTTCA TGTTGGAATT TTTGAGGGCT TGATGGCTTA
          CTTTGACCAA TTTGGTAAAA CTCATCTACA GATGCACTAA AATTGGCAGC
          TCCTACTGAA GTGACTATTA CTTGAATATG ATGAGTTATC TCTGTTCCAA
          ATATTAATGA AATGACTTCA CATTACCTTT TAAGCTAAAA TGATAAATTA
          ACAACTGATT TCTTGACCAT GTTGCCAATA ATCTCATTTT AGGCTGAAAA
          GCCCATGAGC AACTTCCGTT TCGGGGAGAA CCACGCCATC ATGGGTGTTG
          CCTTCTCCTG GATCATGGCC TTGGCATGTG CGGCTCCCCC GCTCTTCGGC
          TGGTCCAGGT AGGGGGGGCA CCAGGCCCAG CGCAGGGGGC GTGGGAGCCT
          GGCTGGCGGC TTGGCTGTGT CTTCCAGCCT ATCTCCTCTG CTGGGCACTG
          ACCTGCTGGG CTCACCTTGC AGGTACATCC CCGAGGGCAT GCAGTGCTCA
          TGTGGGATCG ACTATTACAC TCTGAAGCCA GAGGTCAACA ACGAATCTTT
          TGTCATCTAC ATGGAACTCA TCCCCTCATT TGCAGACCCA CGGGGTCTGT
          GCAGCAGGTG TCTGCCCAGT GGTCTCCAAT CCCGCAGAGA CAGTGGCAGA
          TGAGAGAGGT TGTGACTTTA GGCAGCA
Mvit12041 CTTGTGCCTC CC-ACTGTTC CTTATGTGAA GGGTGACCTG GAGACCATGG
          CAGTACCATT ACTGCTTGTC TTTAGCAAGG TTTATGCTGT CCCACCAGTC
          AGCCTCACTT CCCACACAGC CTACAGCTGT TGAAGGGATT TGGG-AGAAT
          TGAGCAGGAG CCATGGCTCT GTAGCGCCTT CCTGCTGGTG GAGCTGCTGG
          TCCCCTGGTT GCCCACAGTA GCTTCTCAGG CTTTCTTGGC TGTGTCTTAG
          CCCTTGCTGA CTTGAGACTG CTTTTTCCTC ACAGGTATGG AGTCCTGTGG
          TATCCATGAA ACTACCTTCA ACTCCATCAT GAAGTGCGAT GTGGATATCC
          GTAAGGACCT CTATGCCAAC ACGGTGCTTG GCAGCGGTTG TACCACCATC
          CACCACCATC TTCTTTGGAG CACTGTTTTC TTGGGTCTGC AGTTGACCTG
          ATGAGGGGGA AAAAATGTGT TGAGAGTAAC AGATATCATA TAAGCAAACA
          GATCAACAGA GTACAGACAC CTGCCCATAT ACTGAAATTT TCAAACCATA
          ATAAACATTT AAACTCCTCT CTGAACTTTC TGTAAAAGCT TGACCATCTC
          AAGTGTATGC TACACAGTGC ACTTGGAAGG TGAAGCAGCT AAGAAAAAAT
          AGTTAAATTC TAGCTGCATC TCTTTGGGAA TGTCATTTTA GTTTATTGAT
          TGATAACTAC AATTACTTGC AGTTCATAAC GATAATTACA ATATCAATGA
          AATTTAAAGA TAGAAAACAA TGAGAAATGT ATGTCTAATC TAAACAATTC
          CTTTATTCAT GACTATGTAA TTAGGTACTA AGCAGAGTTT AGAGATACGG
          TGCTCAATTA TGTACTTTAC AACTGAGTTC CTGTCTTCTG AGTAGGCAGA
          ACTTTGTCTC TTCAATGGAC ATGCTACCTG TCTCTTTCTT CAGGAACCAT
          TATACGTTAC TGGAGAGAGC ATCAATATTC CTACTTAGCA AGACAGTGTC
          CTCAGCACTG CCGGAGTTTA TACAAGACTT CTTGACTAAT TTGCCAAGTA
          GCAACTGATA TTTTTTATCT TTTCACAGTT TCCATGTTGG AAGTGGATGT
          ACAGACCCAG AGACCTTTGT TCAAGCCATT TCTGATGCCC GCTGTGTGTT
          TGATATGGGA GTAAGTCTAA TTCTACTTTC TCTGGAATTA CTGATCAACT
          GTTGTGGCAA AAGTTAATCA AGTGTGAATG TGTTACAGGG TTAAAAAAGC
          TGGCTAAGTC ACTGATTTCA TGTTGGAATT TTTGAGGGCT TGATGGCTTA
          CTTTGACCAA TTTGGTAAAA CTCATCTACA GATGGACTAA AATTGGCAGC
          TCCTACTGAA GTGACTATTA CTTGAATATG ATGAGTTATC TCTGTTCCAA
          ATATTAATGA AATGACTTCA CATTACCTTT TAAGCTAAAA TGATAAATTA
          ACAACTGATT TCTTGACCAT ATTGCCAATA ATCTCATTTT AGGCTGAAAA
          GCCCATGAGC AACTTCCGTT TCGGGGAGAA CCACGCCATC ATGGGTGTTG
          CCTTCTCCTG GATCATGGCC TTGGCATGTG CGGCTCCCCC GCTCTTCGGC
          TGGTCCAGGT AGGGGGGGCA CCAGGCCCAG CGCAGGGGGC GTGGGAGCCT
          GGCTGGCGGC TTGGCTGTGT CTTCCAGCCT ATCTCCTCTG CTGGGCACTG
          ACCTGCTGGG CTCACCTTGC AGGTACATCC CCGAGGGCAT GCAGTGCTCA
          TGTGGGATCG ACTATTACAC TCTGAAGCCA GAGGTCAACA ACGAATCTTT
          TGTCATCTAC ATGGAACTCA TCCCCTCATT TGCAGACCCA CGGGGTCTGT
          GCAGCAGGTG TCTGCCCAGT GGTCTCCAAT CCCGCAGAGA CAGTGGCAGA
          TGAGAGAGGT TGTGACTTTA GGCAGCA
Mvit18042 CTTGTGCCTC CC-ACTGTTC CTTATGTGAA GGGTGACCTG GAGACCATGG
          CAGTACCATT ACTGCTTGTC TTTAGCAAGG TTTATGCTGT CCCACCAGTC
          AGCCTCACTT CCCACACAGC CTACAGCTGT TGAAGGGATT TGGG-AGAAT
          TGAGCAGGAG CCATGGCTCT GTAGCGCCTT CCTGCTGGTG GAGCTGCTGG
          TCCCCTGGTT GCCCACAGTA GCTTCTCAGG CTTTCTTGGC TGTGTCTTAG
          CCCTTGCTGA CTTGAGACTG CTTTTTCCTC ACAGGTATGG AGTCCTGTGG
          TATCCATGAA ACTACCTTCA ACTCCATCAT GAAGTGCGAT GTGGATATCC
          GTAAGGACCT CTATGCCAAC ACGGTGCTTG GCAGCGGTTG TACCACCATC
          CACCACCATC TTCTTTGGAG CACTGTTTTC TTGGGTCTGC AGTTGACCTG
          ATGAGGGGGA AAAAATGTGT TGAGAGTAAC AGATATCATA TAAGCAAACA
          GATCAACAGA GTACAGACAC CTGCCCATAT ACTGAAATTT TCAAACCATA
          ATAAACATTT AAACTCCTCT CTGAACTTTC TGTAAAAGCT TGACCATCTC
          AAGTGTATGC TACACAGTGC ACTTGGAAGG TGAAGCAGCT AAGAAAAAAT
          AGTTAAATTC TAGCTGCATC TCTTTGGGAA TGTCATTTTA GTTTATTGAT
          TGATAACTAC AATTACTTGC AGTTCATAAC GATAATTACA ATATCAATGA
          AATTTAAAGA TAGAAAACAA TGAGAAATGT ATGTCTAATC TAAACAATTC
          CTTTATTCAT GACTATGTAA TTAGGTACTA AGCAGAGTTT AGAGATACGG
          TGCTCAATTA TGTACTTTAC AACTGAGTTC CTGTCTTCTG AGTAGGCAGA
          ACTTTGTCTC TTCAATGGAC ATGCTACCTG TCTCTTTCTT CAGGAACCAT
          TATACGTTAC TGGAGAGAGC ATCAATATTC CTACTTAGCA AGACAGTGTC
          CTCAGCACTG CCGGAGTTTA TACAAGGCTT CTTGACTAAT TTGCCAAGTA
          GCAACTGATA TTTTTTATCT TTTCACAGTT TCCATGTTGG AAGTGGATGT
          ACAGACCCAG AGACCTTTGT TCAAGCCATT TCTGATGCCC GCTGTGTGTT
          TGATATGGGA GTAAGTCTAA TTCTACTTTC TCTGGAACTA CTGATCAGCT
          GTTGTGGCAA AAGTTAATCA AGTGTGAATG TGTTACGGGG TTAAAAAAGC
          TGGCTAAGTC ACTGATTTCA TGTTGGAATT TTTGAGGGCT TGATGGCTTA
          CTTTGACCAA TTTGGTAAAA CTCATCTACA GATGCACTAA AATTGGCAGC
          TCCTACTGAA GTGACTATTA CTTGAATATG ATGAGTTATC TCTGTTCCAA
          ATATTAATGA AATGACTTCA CATTACCTTT TAAGCTAAAA TGATAAATTA
          ACAACTGATT TCTTGACCAT GTTGCCAATA ATCTCATTTT AGGCTGAAAA
          GCCCATGAGC AACTTCCGTT TCGGGGAGAA CCACGCCATC ATGGGTGTTG
          CCTTCTCCTG GATCATGGCC TTGGCATGTG CGGCTCCCCC GCTCTTCGGC
          TGGTCCAGGT AGGGGGGGCA CCAGGCCCAG CGCAGGGGGC GTGGGAGCCT
          GGCTGGCGGC TTGGCTGTGT CTTCCAGCCT ATCTCCTCTG CTGGGCACTG
          ACCTGCTGGG CTCACCTTGC AGGTACATCC CCGAGGGCAT GCAGTGCTCA
          TGTGGGATCG ACTATTACAC TCTGAAGCCA GAGGTCAACA ACGAATCTTT
          TGTCATCTAC ATGGAACTCA TCCCCTCATT TGCAGACCCA CGGGGTCTGT
          GCAGCAGGTG TCTGCCCAGT GGTCTCCAAT CCCGCAGAGA CAGTGGCAGA
          TGAGAGAGGT TGTGACTTTA GGCAGCA
Mvit18043 CTTGTGCCTC CC-ACTGTTC CTTATGTGAA GGGTGACCTG GAGACCATGG
          CAGTACCATT ACTGCTTGTC TTTAGCAAGG TTTATGCTGT CCCACCAGTC
          AGCCTCACTT CCCACACAGC CTACAGCTGT TGAAGGGATT TGGG-AGAAT
          TGAGCAGGAG CCATGGCTCT GTAGTGCCTT CCTGCTGGTG GAGCTGCTGG
          TCCCCTGGTT GCCCACAGTA GCTTCTCAGG CTTCCTTGGC TGTGTCTTAG
          CCCTTGCTGA TTTGAGACTA CTTTTTCCTC ACAGGTATGG AGTCCTGTGG
          TATCCATGAA ACTACCTTCA ACTCCATCAT GAAGTGCGAT GTGGATATCC
          GTAAGGACCT CTATGCCAAC ACGGTGCTTG GCAGCGGTTG TACCACCATC
          CACCACCATC TTCTTTGGAG CACTGTTTTC TTGGGTCTGC AGTTGACCTG
          ATGAGGGGGA AAAAATGTGT TGAGAGTAAC AGATATCATA TAAGCAAACA
          GATCAACAGA GTACAGACAC CTGCCCATAT ACTGAAATTT TCAAACCATA
          ATAAACATTT AAACTCCTCT CTGAACTTTC TGTAAAAGCT TGACCATCTC
          AAGTGTATGC TACACAGTGC ACTTGGAAGG TGAAGCAGCT AAGAAAAAAT
          AGTTAAATTC TAGCTGCATC TCTTTGGGAA TGTCATTTTA GTTTATTGAT
          TGATAACTAC AATTACTTGC AGTTCATAAC GATAATTACA ATATCAATGA
          AATTTAAAGA TAGAAAACAA TGAGAAATGT ATGTCTAATC TAAACAATTC
          CTTTATTCAT GACTATGTAA TTAGGTACTA AGCAGAGTTT AGAGATACGG
          TGCTCAATTA TGTACTTTAC AACTGAGTTC CTGTCTTCTG AGTAGGCAGA
          ACTTTGTCTC TTCAATGGAC ATGCTACCTG TCTCTTTCTT CAGGAACCAT
          TATACGTTAC TGGAGAGAGC ATCAATATTC CTACTTAGCA AGACAGTGTC
          CTCAGCACTG CCGGAGTTTA TACAAGACTT CTTGACTAAT TTGCCAAGTA
          GCAACTGATA TTTTTTATCT TTTCACAGTT TCCATGTTGG AAGTGGATGT
          ACAGACCCAG AGACCTTTGT TCAAGCCATT TCTGATGCCC GCTGTGTGTT
          TGATATGGGA GTAAGTCTAA TTCTACTTTC TCTGGAATTA CTGATCAACT
          GTTGTGGCAA AAGTTAATCA AGTGTGAATG TGTTACAGGG TTAAAAAAGC
          TGGCTAAGTC ACTGATTTCA TGTTGGAATT TTTGAGGGCT TGATGGCTTA
          CTTTGACCAA TTTGGTAAAA CTCATCTACA GATGGACTAA AATTGGCAGC
          TCCTACTGAA GTGACTATTA CTTGAATATG ATGAGTTATC TCTGTTCCAA
          ATATTAATGA AATGACTTCA CATTACCTTT TAAGCTAAAA TGATAAATTA
          ACAACTGATT TCTTGACCAT ATTGCCAATA ATCTCATTTT AGGCTGAAAA
          GCCCATGAGC AACTTCCGTT TCGGGGAGAA CCACGCCATC ATGGGTGTTG
          CCTTCTCCTG GATCATGGCC TTGGCATGTG CGGCTCCCCC GCTCTTCGGC
          TGGTCCAGGT AGGGGGGGCA CCAGGCCCAG CGCAGGGGGC GTGGGAGCCT
          GGCTGGCGGC TTGGCTGTGT CTTCCAGCCT ATCTCCTCTG CTGGGCACTG
          ACCTGCTGGG CTCACCTTGC AGGTACATCC CCGAGGGCAT GCAGTGCTCA
          TGTGGGATCG ACTATTACAC TCTGAAGCCA GAGGTCAACA ACGAATCTTT
          TGTCATCTAC ATGGAACTCA TCCCCTCATT TGCAGACCCA CGGGGTCTGT
          GCAGCAGGTG TCTGCCCAGT GGTCTCCAAT CCCGCAGAGA CAGTGGCAGA
          TGAGAGAGGT TGTGACTTTA GGCAGCA
Mvit18044 CTTGTGCCTC CC-ACTGTTC CTTATGTGAA GGGTGACCTG GAGACCATGG
          CAGTACCATT ACTGCTTGTC TTTAGCAAGG TTTATGCTGT CCCACCAGTC
          AGCCTCACTT CCCACACAGC CTACAGCTGT TGAAGGGATT TGGG-AGAAT
          TGAGCAGGAG CCATGGCTCT GTAGCGCCTT CCTGCTGGTG GAGCTGCTGG
          TCCCCTGGTT GCCCACAGTA GCTTCTCAGG CTTCCTTGGC TGTGTCTTAG
          CCCTTGCTGA TTTGAGACTA CTTTTTCCTC ACAGGTATGG AGTCCTGTGG
          TATCCATGAA ACTACCTTCA ACTCCATCAT GAAGTGCGAT GTGGATATCC
          GTAAGGACCT CTATGCCAAC ACGGTGCTTG GCAGCGGTTG TACCACCATC
          CACCACCATC TTCTTTGGAG CACTGTTTTC TTGGGTCTGC AGTTGACCTG
          ATGAGGGGGA AAAAATGTGT TGAGAGTAAC AGATATCATA TAAGCAAACA
          GATCAACAGA GTACAGACAC CTGCCCATAT ACTGAAATTT TCAAACCATA
          ATAAACATTT AAACTCCTCT CTGAACTTTC TGTAAAAGCT TGACCATCTC
          AAGTGTATGC TACACAGTGC ACTTGGAAGG TGAAGCAGCT AAGAAAAAAT
          AGTTAAATTC TAGCTGCATC TCTTTGGGAA TGTCATTTTA GTTTATTGAT
          TGATAACTAC AATTACTTGC AGTTCATAAC GATAATTACA ATATCAATGA
          AATTTAAAGA TAGAAAACAA TGAGAAATGT ATGTCTAATC TAAACAATTC
          CTTTATTCAT GACTATGTAA TTAGGTACTA AGCAGAGTTT AGAGATACGG
          TGCTCAATTA TGTACTTTAC AACTGAGTTC CTGTCTTCTG AGTAGGCAGA
          ACTTTGTCTC TTCAATGGAC ATGCTACCTG TCTCTTTCTT CAGGAACCAT
          TATACGTTAC TGGAGAGAGC ATCAATATTC CTACTTAGCA AGACAGTGTC
          CTCAGCACTG CCGGAGTTTA TACAAGGCTT CTTGACTAAT TTGCCAAGTA
          GCAACTGATA TTTTTTATCT TTTCACAGTT TCCATGTTGG AAGTGGATGT
          ACAGACCCAG AGACCTTTGT TCAAGCCATT TCTGATGCCC GCTGTGTGTT
          TGATATGGGA GTAAGTCTAA TTCTACTTTC TCTGGAACTA CTGATCAGCT
          GTTGTGGCAA AAGTTAATCA AGTGTGAATG TGTTACGGGG TTAAAAAAGC
          TGGCTAAGTC ACTGATTTCA TGTTGGAATT TTTGAGGGCT TGATGGCTTA
          CTTTGACCAA TTTGGTAAAA CTCATCTACA GATGCACTAA AATTGGCAGC
          TCCTACTGAA GTGACTATTA CTTGAATATG ATGAGTTATC TCTGTTCCAA
          ATATTAATGA AATGACTTCA CATTACCTTT TAAGCTAAAA TGATAAATTA
          ACAACTGATT TCTTGACCAT GTTGCCAATA ATCTCATTTT AGGCTGAAAA
          GCCCATGAGC AACTTCCGTT TCGGGGAGAA CCACGCCATC ATGGGTGTTG
          CCTTCTCCTG GATCATGGCC TTGGCATGTG CGGCTCCCCC GCTCTTCGGC
          TGGTCCAGGT AGGGGGGGCA CCAGGCCCAG CGCAGGGGGC GTGGGAGCCT
          GGCTGGCGGC TTGGCTGTGT CTTCCAGCCT ATCTCCTCTG CTGGGCACTG
          ACCTGCTGGG CTCACCTTGC AGGTACATCC CCGAGGGCAT GCAGTGCTCA
          TGTGGGATCG ACTATTACAC TCTGAAGCCA GAGGTCAACA ACGAATCTTT
          TGTCATCTAC ATGGAACTCA TCCCCTCATT TGCAGACCCA CGGGGTCTGT
          GCAGCAGGTG TCTGCCCAGT GGTCTCCAAT CCCGCAGAGA CAGTGGCAGA
          TGAGAGAGGT TGTGACTTTA GGCAGCA
Mvit18045 CTTGTGCCTC CC-ACTGTTC CTTATGTGAA GGGTGACCTG GAGACCATGG
          CAGTACCATT ACTGCTTGTC TTTAGCAAGG TTTATGCTGT CCCACCAGTC
          AGCCTCACTT CCCACACAGC CTACAGCTGT TGAAGGGATT TGGG-AGAAT
          TGAGCAGGAG CCATGGCTCT GTAGCGCCTT CCTGCTGGTG GAGCTGCTGG
          TCCCCTGGTT GCCCACAGTA GCTTCTCAGG CTTTCTTGGC TGTGTCTTAG
          CCCTTGCTGA CTTGAGACTG CTTTTTCCTC ACAGGTATGG AGTCCTGTGG
          TATCCATGAA ACTACCTTCA ACTCCATCAT GAAGTGCGAT GTGGATATCC
          GTAAGGACCT CTATGCCAAC ACGGTGCTTG GCAGCGGTTG TACCACCATC
          CACCACCATC TTCTTTGGAG CACTGTTTTC TTGGGTCTGC AGTTGACCTG
          ATGAGGGGGA AAAAATGTGT TGAGAGTAAC AGATATCATA TAAGCAAACA
          GATCAACAGA GTACAGACAC CTGCCCATAT ACTGAAATTT TCAAACCATA
          ATAAACATTT AAACTCCTCT CTGAACTTTC TGTAAAAGCT TGACCATCTC
          AAGTGTATGC TACACAGTGC ACTTGGAAGG TGAAGCAGCT AAGAAAAAAT
          AGTTAAATTC TAGCTGCATC TCTTTGGGAA TGTCATTTTA GTTTATTGAT
          TGATAACTAC AATTACTTGC AGTTCATAAC GATAATTACA ATATCAATGA
          AATTTAAAGA TAGAAAACAA TGAGAAATGT ATGTCTAATC TAAACAATTC
          CTTTATTCAT GACTATGTAA TTAGGTACTA AGCAGAGTTT AGAGATACGG
          TGCTCAATTA TGTACTTTAC AACTGAGTTC CTGTCTTCTG AGTAGGCAGA
          ACTTTGTCTC TTCAATGGAC ATGCTACCTG TCTCTTTCTT CAGGAACCAT
          TATACGTTAC TGGAGAGAGC ATCAATATTC CTACTTAGCA AGACAGTGTC
          CTCAGCACTG CCGGAGTTTA TACAAGGCTT CTTGACTAAT TTGCCAAGTA
          GCAACTGATA TTTTTTATCT TTTCACAGTT TCCATGTTGG AAGTGGATGT
          ACAGACCCAG AGACCTTTGT TCAAGCCATT TCTGATGCCC GCTGTGTGTT
          TGATATGGGA GTAAGTCTAA TTCTACTTTC TCTGGAACTA CTGATCAGCT
          GTTGTGGCAA AAGTTAATCA AGTGTGAATG TGTTACGGGG TTAAAAAAGC
          TGGCTAAGTC ACTGATTTCA TGTTGGAATT TTTGAGGGCT TGATGGCTTA
          CTTTGACCAA TTTGGTAAAA CTCATCTACA GATGCACTAA AATTGGCAGC
          TCCTACTGAA GTGACTATTA CTTGAATATG ATGAGTTATC TCTGTTCCAA
          ATATTAATGA AATGACTTCA CATTACCTTT TAAGCTAAAA TGATAAATTA
          ACAACTGATT TCTTGACCAT GTTGCCAATA ATCTCATTTT AGGCTGAAAA
          GCCCATGAGC AACTTCCGTT TCGGGGAGAA CCACGCCATC ATGGGTGTTG
          CCTTCTCCTG GATCATGGCC TTGGCATGTG CGGCTCCCCC GCTCTTCGGC
          TGGTCCAGGT AGGGGGGGCA CCAGGCCCAG CGCAGGGGGC GTGGGAGCCT
          GGCTGGCGGC TTGGCTGTGT CTTCCAGCCT ATCTCCTCTG CTGGGCACTG
          ACCTGCTGGG CTCACCTTGC AGGTACATCC CCGAGGGCAT GCAGTGCTCA
          TGTGGGATCG ACTATTACAC TCTGAAGCCA GAGGTCAACA ACGAATCTTT
          TGTCATCTAC ATGGAACTCA TCCCCTCATT TGCAGACCCA CGGGGTCTGT
          GCAGCAGGTG TCTGCCCAGT GGTCTCCAAT CCCGCAGAGA CAGTGGCAGA
          TGAGAGAGGT TGTGACTTTA GGCAGCA
Pfasci046 CTTGTGCCTC CC-AGTGTTC CTTATGTGAA GGGTGACCTG GAGACCATGG
          CAGTACYATT ACTGCTTGTC TTTAGCAAGG TTTATGCTGT CCCACCAGTC
          AGCCTCACTT CCCACACAGC CTACAGCTGT TGAAGGGATT TGGG-AGAAT
          TGAGCAGGAG CCATGGCTCT GTAGCGCCTT CCTGCTGGTG GAGCTGCTGG
          TCCCCTGGTT GCCCATAGTA RCTTCTCAGG CTTCCTTGGC TGTGTCTTAG
          CCCTTGCTGA CTTGAGACTG CTTTTTCCTC ACAGGTATGG AGTCCTGTGG
          TATCCATGAA ACTACCTTCA ACTCCATCAT GAAGTGCGAT GTGGATATCC
          GTAAGGACCT CTATGCCAAC ACGGTGCTTG GCAGCGGTTG TACCACCATC
          CACCACCATC TTCTTTGGAG CACTGTTTTC TTGGGTCTGC AGTTAACCTG
          ATGAGGGGGA AAAAATGTGT TGAGAGTAAC AGACATCATA TAAGCAAACA
          GATCAACAGA GTACATACAC CTGCCCATAT ACTGAAATTT TCAAACCATA
          ATAAACATTT AAACTCCTCT CTGAACTYTC TGTAAAAGCT TGACCATCTC
          AAGTGTGTGC TACACAGTGC ACTTGGAAGG TGAAGCAGCT AAGAAAAAAY
          AGTCAAATTC TAGCTGCATC TCYTTGRGAA TGTCATTTTA GTTTATTGAT
          TGATAACTAC AATTACTTGC ASTTCATAAT GATAATTACA ATATCAATGA
          AATTTAAAGA YAGAAAACAA TGAGAAATGT ATGTCTAATC TAAACAATTC
          CTTTATTCAT GACTGTGTAA TCAGGTACTA AGCAGAGTTT AGAGATACGG
          TGCTCAATTA TGTACTTTAC AACCGAGCTC CTGTCTTCTG AGTAGGCAGA
          ACTTTGTCTC TTCCATGGAC ATGCTACCTG TCTCTTTCTT CAGGAACGTA
          ACTAYGTTAC TGCAGAGAGC ATCAATATTC CTACTTAGCA AGACAGTGTC
          CTCAGCACTG CCGGAGTTTA TACAAGACTG CTTGACTAAT TTGCCAAGTA
          GCAACTGATA TTTTGTATCT TTTCACAGTT TCCATGTTGG AAGTGGATGT
          ACAGACCCAG AGACCTTTGT TCAAGCCATT TCTGATGCCC GCTGTGTGTT
          TGATATGGGA GTAAGTCTAA TTCTRCTTTC TCTGGAACTA CTGGTCAGCT
          GTTGTGGCAA AAGTTAATYA AGTGTGAATG TGTTACAGGG TTAAAAAAGC
          TGGCTAAGTC ACTGATTTCA TGTTGGAATT TTTGAGGGCT TGATGGCTTA
          CTTTGACCAA TTTGGCAAAA CTCATCTACA GATGCACTAA AATTGGCAGC
          TCTTACTGAA GTGACTATTA CTTGAATATG ATGAGTTATC TCTGTTCCAA
          ATATTAATGA AATGACTTCG CATTACCTTT TAAGCTAAAA TGATAAATTA
          ACAACTGATT TCTTGACCAT GTTGCCAATA ATCTCATTTT AGGCTGAAAA
          GCCCATGAGC AACTTCCGTT TCGGGGAGAA CCACGCCATC ATGGGGGTTG
          CCTTCTCCTG GATCATGGCC TTGGCATGTG CGGCTCCCCC GCTCTTCGGC
          TGGTCCAGGT AGGGGGGGCA CCAGGCCCAG CGCAGGGGGC GTGGGAGCCT
          GGCTGGCGGC TTGGCTGTGT CTTCCAGCCT ATCTCCTCTG CTGGGCACTG
          ACCTGCTGGG CTCACCTTGC AGGTACATCC CCGAGGGCAT GCAGTGCTCA
          TGTGGGATCG ACTATTACAC TCTGAAGCCA GAGGTCAACA ACGAATCTTT
          CGTCATCTAC ATGGAACTCA TCCCCTCATT TGCAGACCCA CGGGGTCTGT
          GCAGCAGGTG TCTGCCCAGT GGTCTCCAAT CCCACAGAGA CAGTGGCAGA
          TGAGAGAGGT TGTGACTTTA GGCAGCA
Pmenta047 CTTGTGCCTC CC-AGTGTTC CTTATGTGAA GGGTGACCTG GAGACCATGG
          CAGTACCATT ACTGCTTGTC TTTAGCAAGG TTTATGCTGT CCCACCAGTC
          AGCCTCACTT CCCACACAGC CTACAGCTGT TGAAGGGATT TGGG-AGAAT
          TGAGCAGGAG CCATGGCTCT GTAGCGCCTT CCTGCTGGTG GAACTGCTGG
          TCCCCTGGTT GCCCATAGTA CCTTCTCAGG CTTCCTTGGC TGTGTCTTAG
          CCCTTGCTGA CTTGAGACTG CTTTTTCCTC ACAGGTATGG AGTCCTGTGG
          TATCCATGAA ACTACCTTCA ACTCTATCAT GAAGTGCGAT GTGGATATCC
          GTAAGGACCT CTATGCCAAC ACGGTGCTTG GCAGCGGTTG TACCACCATC
          CACCACCATC TTCTTTGGAG CACTGTTTTC TTGGGTCTGC AGTTAACCTG
          ATGAGGGGGA AAAAATGTGT TGAGAGTAAC AGATATCATA TAAGCAAACA
          GATCAACAGA GTACATACAC CTGCCCATAT ACTGAAATTT TCAAACCATA
          ATAAACATTT AAACTCCTTT CTGAACTTTC TGTAAAAGCT TGACCATCTC
          AAGTGTGTGC TACACAGTGC ACTTGGAAGG TGAAGCAGCT AAGAAAAAAT
          AGTCAAATTC TAGCTGCATG TCTTTGGGAA TGTCATTTTA GTTTATTGAT
          TGATAACTAC AATTACTTGC AGTTCATAAT GATAATTACA ATATCAATGA
          AATTTAAAGA TAGAAAACAA TGAGAAATGT ATGTCTAATC TAAACAATTC
          CTTTATTCAT GACTATGTAA TCAGGTACTA AGCAGAGTTA AGAGATATGG
          TGCTCAATTA TGTACTTTAC AACCGAGCTC CTGTCTTCTG AGTAGGCAGA
          ACTTTGTCTC TTCAATGGAC ATGCTACCTG TCTCTTTCTT CAGGAACCAT
          TATACGTTAC TGGAGAGAGC ACCAATATTC CTACTTAGCA AGACAGTGTC
          CTCAGTACTG CTGGAGTTTA TACAAGACTT CTTGACTAAT TTGCCAAGTA
          GCAACTGATA TTTTGTATCT TTTCACAGTT TCCATGTTGG AAGTGGATGT
          ACAGACCCAG AGACCTTTGT TCAAGCCATT TCTGATGCCC GCTGTGTGTT
          TGATATGGGA GTAAGTCTAA TTCTGCTTTC TCTGGAACTA CTGATCAGCT
          GTTGTGGCAA AAGTTAATCA AGTGTGAATG TGTTACGGGG TTAAAAAAGC
          TGGCTAAGTC ACTGATTTCA TGCTGGAATT TTTGAGGGCT TGATGGCTTA
          CTTTGACCAA TTTGGCAAAA CTCATCTACA GATGCACTAA AATTGGCAGC
          TCTTACTGAA GTGACTATTA CTTGAATATG ATGAGTTATC TCTGTTCCAA
          ATATTAATGA AATGACTTCA CATTACCTTT TAAGCTAAAA TGATAAATTA
          ACAACTGATT TCTTGACCAT GTTGCTAATA ATCTCATTTT AGGCTGAAAA
          GCCCATGAGC AACTTCCGTT TCGGGGAGAA CCACGCCATC ATGGGGGTTG
          CCTTCTCCTG GATCATGGCC TTGGCATGTG CGGCTCCCCC GCTCTTCGGC
          TGGTCCAGGT AGGGGGGGCA CCAGGCCCAG CGCAGGGGGT GTGGGAGCCT
          GGCTGGCAGC TTGGCTGTGT CTTCCAGCCT ATCTCCTCTG CTGGGCACTG
          ACCTCCTGGG CTCACCTTGC AGGTACATCC CCGAGGGCAT GCAATGCTCA
          TGTGGGATCG ACTATTACAC TCTGAAGCCA GAGGTCAACA ACGAATCTTT
          CGTCATCTAC ATGGAACTCA TCCCCTCATT TGCAAACCCA CGGGGTCTGT
          GCAGCAGGTG TCTGCCCAGT GGTCTCCAAT CCTGCAGAGA CAGTGGCAGA
          TGAGAGAGGT TGTGACTTTA GGCAGCA
