# Supplementary material for: On simulated annealing phase transitions in phylogeny reconstruction
Source: Mol Phylogenet Evol. 2016 Aug;101:46–55. doi: 10.1016/j.ympev.2016.05.001 (PMC4912009; doi:10.1016/j.ympev.2016.05.001)
Supplement: Supplementary data 3 [file mmc3.zip › matrices/Manthey200_1.smh.phy]

141 4891
10dco7001 CGCCTCCGGC TCCGCAGAGC CTCCGGCGCA GGAAGGCAGC CCCGCCTGAG
          CTGCTCTGGC CTTGCTTTCC AGCGGGACCT CCAGGCGAAG CTGCAGCTGC
          GCTACGAGGA GATCGCTAAG AGGTGCCAGG GCCGGGCCGG GCCGGGTGGC
          GGGCGGGGCG CTGAGTCTCC CCCACCCCGG CCCCGCCGTT GACACTCGGG
          TTGTTCTCTG CTTAGGACCA GGTTTAGAGG ATGCAAGGAC ACTGCCAAAC
          ACTTCACACT CACCCATGTG CTGCTTACAT GCTTTGGCAT TGAGAGCCAA
          CAATCTTTTC CAGTCTTTCA GGAAATCTAT CATGCTTGTC AACTTTTAAA
          ATTCAGAAGT GGACCCTGCC TCTCTAGCTG CCGTTTTTTG GGCAAAAAGA
          AATATCTACC AGAGGATTCT GACGATTACC AGGGACTCCA AAACAAACAC
          AAATAATGTG GGATTTGCTG TGCGAGTGCA GATTCTGACA TGATGGCTTT
          GGTTTTCAAA GGGAGCTCTT TGGGACTCTG TGAGGCTGTC AAAANAAAAT
          GTCAACAGTT ACAGTGTGAA GGGTAANATT TTTCCAACAA CATTATCCTG
          TTTGGCTGGG GGGCCATGAN ACACAGTAAA CATATAATCT CACCATCACC
          AAGGTGTTCC TGTCTATTCT C-----TCTC TCTGCCTTGT CCTTTGGTCT
          TCCTGCACTG AATGTAATTC TATTGTATTT ATCCAGATTT TCAATAATAG
          AGAAACAGAA GACATCACCT TGGGACAGAA GATGTCACAA GGAAAGACAG
          TTAGTAAAAG CTCTCTGTTA TTGACCTTGG CTTTTTATTT TTTAAAAGGG
          AACTGCTTAG TAGTTGCTGA TAAAATGAAA TAATACAATG TGTTAAAGGA
          TATAAAAAAT GCAATGGTCT GCATGGAACC AAAATTAAGA CATCCATGAA
          GACACTGCAT CAAATAAACC CTCGTCACCT GCCAGAAGTC TTCCAGAAGC
          TTTGGTTGCT CCTGTTCTGT AAGTTGATGA ATGGTTGGAA ATTTCAGTGC
          TGAAGATGTT TATGCCTGCA TATATGGAAC AGAATAAATG GGTGGCAGAG
          AGACAGAAAT AACAGCTAGA CACTGTTTAT TTATTTTTAC ATAATACTTT
          AAAAAGCTTC AGTGCATACA TTTAGCTATA ATCTGCAAGA ACTGGCATCT
          AATACAGTTC CAAACCCCAC ACATAATATC TAAGTCCCTA CTGCACTTTG
          TGTGCCCTCC CAGACACACA TGGCTCATAA CAGACACTGC TATTAAGAAA
          TCTTTCCATG GGTCACTAAA GTAACTTTCA CTTGATTTTA CCCTGATATG
          TCAAAGTCAG TCCTGTATTT CACTCATTAT TTTACTGTAG ATGATGCTCT
          GTTTGAAGGC CACTCTGCTT CATACTACCA GTGTCAGAGA TGGGCTGGGC
          AGCCCAAAAA TGATTACGAG GGAATGATCA CCTCAGCACC CAGGAGGGTT
          AGCAGAGTGG TCTGATTCAG TAACATCACA CAGCAGGAAC TCCCCAT-AA
          GTTCACATTT TAAATCTGCA GAGAACAGAT TGTCCAAGTC TCTTGCCCAC
          TGTTCAGACT GGTTTCTCTA ACTAATCCAT GACAACCAGG GAGGAAGCAG
          GTGACAANGT GTTGTGTGGC GTTGCAGGTG TGTCTGCAGA GCGGACTTCT
          CCAGCTCCTG GGCTGGATGC TGCACGCCAG CATGGCTCCC ATCACAGGGG
          TGAGTAGTGT GTCCCTGCTG ACCCCACAGG CTCAGCACTG GATTTGTGGA
          TCCCTCCTGA NAAATGGAAC TATGTTACTC TCAGCTCCTC CAACAGGAAT
          GAANAAAACT ACAGNACAGA ANACAGCCCA TGAGCCATCC GAACTCATGA
          GGCATTTAAG ATTACGGAAG AGGTAACTAT TTCTATAATT CACCGACTTC
          AAAAGTATGT TTGACATTAT TGTCGGGAAA ATTATGTTAA CCATGGATTA
          CTGTTACAAT CAAAGTATGT AGTGAGAAGT CAAGAGGCTT AGTAGTAAAT
          TTTCAAAGCG GTGCGTGGGG ATTTACCCGT TTGACTCCCA TTAACGGCAA
          TGGGAGGCGC GCGGCGAAGT CCCCGCACGC TGCTTTGAAA ACTGACCCCT
          GCGTGCTCAC GGACCCTGCT CTAAGGACTT CCAGATGACC ATGCAATCCT
          CTCTTCCTCA GGATCCTTCT TATTAATTAC CTATTCTTTG GCAATTGTCT
          CAACTAAGGA GGATGATGGG GAGAGATGGC ATAGTCTAGC TTCCTAACTG
          GGCCAAATAA TATTTGGCCT ACATGGGCTA AATCAGCTAA AGTCAGGGCA
          GAAGTCTCTA CTGGCAATTA GAGAATGCAT TTGTTAATGT CATTCTTTGC
          AGCATTTGAT TCCAGTGAAA ATTTTGTCCC ATTGCACTAT GGAGATCAGA
          TTTGTTTGTT TTTCCCCAAT AAAGTCTATT TTTAAAAAAT TTAATCTCCA
          AACTGAGCAT TAAAATAANA GTTTTGAGGG TATTCATCTA TGGTTGTGTT
          AAGCTATAGT AAATGTTCCT CCATTACGGC TTTTGATTGA TAACATACAT
          GGCAAANAAA GTTNATGAGG AAGTAAGTGA CGTGTCTGTT ANATGCAAAA
          ATCTGGGAAG TCATTTTCAC AGCTCCCTGA AAACAAGCCC ACTTTTCATT
          TGTACCAAGT GGCTTCACAA GAAGTAGGTA CTTGTAGCAA GTGAAATCAC
          ATCTGTCTGA ACTTGTGCAA AGACATATTT GTTCCATGTT CAAAGGAAGC
          CTCACTAATT TTCTCTTCTT TGATTGTGAT TTTCTGCATA TAGACACAGG
          TTCAGCCCCA ACATGACTGA AAGGGAAGCT GCAACTTTCA ATAAATATGC
          TTACTTTCTC TCCTCCTCTG CTGTTACAAT CCCTGATCAG CTTTGGCTGG
          GAGGTAGCTG ACCAGCCAGA GGTGAAACAG GGTCACTTTG AGATTCAGCT
          TCTCATGGCA GTATGCCACA TTTTGCAAGC TTGGAATTCA CTGAGTGGAG
          GGAAGTCCAC ACCTTTTTCA GGACGTCTGG AGCACAGGCC ATTGCTATGC
          TAATTTAGAC AAGAAGTTTT ACTGCAGCAA AGAGGTTTTA CATCACTCGG
          TGAAGTCACT TGTTGTGCAC GACAAAGGTA CAAGTGTCAC CAGCTGGCAC
          AGTCTG---- TGTTCTCAGC TGGCATTCTG TTCATCCCCC TCCCTAACAC
          AGCTGGCAGG ACATGAAACT TGGAAAAGTT TTCATGGTGA AACTGTAATG
          TTCAATTGAA CTGCAGCTGT AAACTTACAC TGGGAAACCC AATTTTGTAA
          TAATGTTGTA ATATTGTGAT AATGTTACTG CAGTCATGTT GATCTAAAGA
          CATAACTCAC CAAGTTATTT TCCTGACCGT GAGCTCTTCT TGTATATATG
          GAAAAAAA-G ACAGGTAGGA GAATGAAGTA TAATTATTAA AAACATGCTC
          CCCAAAATTG AAAAATCAAG CTAATTTCGA ACAGACCAAG CTGATAAGGA
          TTTCTGTGGG GGTAAAGAAA AGAAAAATCA CCTGTAAACA GTCATCTGCA
          AAGGAAGAAC TCATTTCAAG AGTTCATTGA CAGCCAAAGC CTCAATTTCA
          GGGTCCTTTG GGTCTTTTTA GTGAAATGCA GTGGTCAGCA GTCTGTGAAC
          TGCATCATGC CCACAATGTG TTATCCAAAA ATTTCACCTG ACCATCTGTA
          CTTGCTCACT GTCCTCCCAA GCATGTGCCG TCATTATTAA AACACTGACC
          ATTTGTGTGA CCAGAGAAAT ACTAGCATTT TATTTAACCT CATTGTTCAT
          GTGCCTCCAG GCCTTATTTG CTGTGCGTGG CCCAGGCTGT GCTCTGGAGG
          CAGGATTACT CATTTCCTCT CAGGCCTGTT CCCCACGCTC ATTACTCAGG
          CTCTCTCTAC TCTCTGTAGT TAGATAATTT ATTTCTACAA CATCCATATG
          AGGTGAAATA TTGTCCCCAC AATATTGAGT GGGGACCCTT GAGTCAGAAG
          GAGCCATGAG GCATGATTGC CCACGCTGGG ACCACTAAGC TCCTATGGGA
          ATTTTATAAG CAAAGCTGAA TGCTTGTTAT GTTCATCGGG ATGCCAGCAT
          CTGGCCTGCT GTCACTGCAG ATGCCAACGT GTGCTTGCAG TCTTTGTGAA
          AGCAGGTTCT CAGTGTTTTC CCACCTCTTT AGGATTTTCT AACAGCTGTG
          TGAACAAGGG ATATGGCACA GGGGAAGGCC TAATTCTGAG ATGCTCTAGA
          AAAGCAAATG ACCAGAGGCC CTCATACATG GGATATTTTG CATCAGTAGT
          TTGGTGAGAG AGCCAGGGAC CTCACTTCTC AGGTTTTCAC CCTGGAAAGA
          GACTCTTTGC ATTTATTTTT TTAAAACAGA CAACCAAAAC CTCAGAAACC
          AAAGCAAGAA AGCTTGAAAA ATTTGACATG AATGATGAAA AACAATGAAA
          AATATTGCTT ATACCATTGT TTACACAGAA TCTTTTTATA CAATTCTGTA
          AAAAA-TAAC TATTAATGTT ATTTAGAAAT GTATGTTGAG ACAGAGGGAT
          GCTGAGCAAG TTTATACAAT GGGCAACATC TTGGCTATGT AGCTGCCTCA
          GGTGATACCC AGGCTCCAGA TCTGCTCCTT TGGGGCAGGA TGGAGTCCTG
          GCTGTCTCTG GATTGATGTG CAATTTCCAT ATATAATTAT TTCTCTTCAT
          GTGTGTGTGC CTGTGTTTTT ATTTCTCTGG TTCCCTGAAA CTTTGGCCAA
          TTGTTCCTTA TTCTGCCAGC AGCATCCCAG GATCCTTGGG GTCGATCTCA
          CAGCAATGTG CTGGACATGC AGCATCCCTG ATTCCCCGTT G
10dco7002 CGCCTCCGGC TCCGCAGAGC CTCCGGCGCA GGAAGGCAGC CCCGCCTGAG
          CTGCTCTGGC CTTGCTTTCC AGCGGGACCT CCAGGCGAAG CTGCAGCTGC
          GCTACGAGGA GATCGCTAAG AGGTGCCAGG GCCGGGCCGG GCCGGGTGGC
          GGGCGGGGCG CTGAGTCTCC CCCACCCCGG CCCCGCCGTT GACGCTCGGG
          TCGTTCTCTG CTTAGGACCA GGTTTAGAGG ATGCAAGGAC ACTGCCAAAC
          ACTTCACACT CACCCATGTG CTGCTTACAT GCTTTGGCAT TGAGAGCCAA
          CAATCTTTTC CAGTCTTTCA GGAAATCTAT CATGCTTGTC AACTTTTAAA
          ATTCAGAAGT GGACCCTGCC TCTCTAGCTG CCGTTTTTTG GGCAAAAAGA
          AATATCTACC AGAGGATTCT GACGATTACC AGGGACTCCA AAACAAACAC
          AAATAATGTG GGATTTGCTG TGCGAGTGCA GATTCTGACA TGATGGCTTT
          GGTTTTCAAA GGGAGCTCTT TGGGACTCTG TGAGGCTGTC AAAANAAAAT
          GTCAACAGTT ACAGTGTGAA GGGTAANATT TTTCCAACAA CATTATCCTG
          TTTGGCTGGG GGGCCATGAN ACACAGTAAA CATATAATCT CACCATCACC
          AAGGTGTTCC TGTCTATTCT C-----TCTC TCTGCCTTGT CCTTTGGTCT
          TCCTGCACTG AATGTAATTC TATTGTATTT ATCCAGATTT TCAATAATAG
          AGAAACAGAA GACATCACCT TGGGACAGAA GATGTCACAA GGAAAGACAG
          TTAGTAAAAG CTCTCTGTTA TTGACCTTGG CTTTTTATTT TTTAAAAGGG
          AACTGCTTAG TAGTTGCTGA TAAAATGAAA TAATACAATG TGTTAAAGGA
          TATAAAAAAT GCAATGGTCT GCATGGAACC AAAATTAAGA CATCCATGAA
          GACACTGCAT CAAATAAACC CTCGTCACCT GCCAGAAGTC TTCCAGAAGC
          TTTGGTTGCT CCTGTTCTGT AAGTTGATGA ATGGTTGGAA ATTTCAGTGC
          TGAAGATGTT TATGCCTGCA TATATGGAAC AGAATAAATG GGTGGCAGAG
          AGACAGAAAT AACAGCTAGA CACTGTTTAT TTATTTTTAC ATAATACTTT
          AAAAAGCTTC AGTGCATACA TTTAGCTATA ATCTGCAAGA ACTGGCATCT
          AATACAGTTC CAAACCCCAC ACATAATATC TAAGTCCCTA CTGCACTTTG
          TGTGCCCTCC CAGACACACA TGGCTCATAA CAGACACTGC TATTAAGAAA
          TCTTTCCATG GGTCACTAAA GTAACTTTCA CTTGATTTTA CCCTGATATG
          TCAAAGTCAG TCCTGTATTT CACTCATTAT TTTACTGTAG ATGATGCTCT
          GTTTGAAGGC CACTCTGCTT CATACTACCA GTGTCAGAGA TGGGCTGGGC
          AGCCCAAAAA TGATTACGAG GGAATGATCA CCTCAGCACC CAGGAGGGTT
          AGCAGAGTGG TCTGATTCAG TAACATCACA CAGCAGGAAC TCCCCAT-AA
          GTTCACATTT TAAATCTGCA GAGAACAGAT TGTCCAAGTC TCTTGCCCAC
          TGTTCAGACT GGTTTCTCTA ACTAATCCAT GACAACCAGG GAGGAAGCAG
          GTGACAANGT GTTGTGTGGC GTTGCAGGTG TGTCTGCAGA GCGGACTTCT
          CCAGCTCCTG GGCTGGATGC TGCACGCCAG CATGGCTCCC ATCACAGGGG
          TGAGTAGTGT GTCCCTGCTG ACCCCACAGG CTCAGCACTG GATTTGTGGA
          TCCCTCCTGA NAAATGGAAC TATGTTACTC TCAGCTCCTC CAACAGGAAT
          GAANAAAACT ACAGNACAGA ANACAGCCCA TGAGCCATCC GAACTCATGA
          GGCATTTAAG ATTACGGAAG AGGTAACTAT TTCTATAATT CACCGACTTC
          AAAAGTATGT TTGACATTAT TGTCGGGAAA ATTATGTTAA CCATGGATTA
          CTGTTACAAT CAAAGTATGT AGTGAGAAGT CAAGAGGCTT AGTAGTAAAT
          TTTCAAAGCG GTGCGTGGGG ATTTACCCGT TTGACTCCCA TTAACGGCAA
          TGGGAGGCGC GCGGCGAAGT CCCCGCACGC TGCTTTGAAA ACTGACCCCT
          GCGTGCTCAC GGACCCTGCT CTAAGGACTT CCAGATGACC ATGCAATCCT
          CTCTTCCTCA GGATCCTTCT TATTAATTAC CTATTCTTTG GCAATTGTCT
          CAACTAAGGA GGATGATGGG GAGAGATGGC ATAGTCTAGC TTCCTAACTG
          GGCCAAATAA TATTTGGCCT ACATGGGCTA AATCAGCTAA AGTCAGGGCA
          GAAGTCTCTA CTGGCAATTA GAGAATGCAT TTGTTAATGT CATTCTTTGC
          AGCATTTGAT TCCAGTGAAA ATTTTGTCCC ATTGCACTAT GGAGATCAGA
          TTTGTTTGTT TTTCCCCAAT AAAGTCTATT TTTAAAAAAT TTAATCTCCA
          AACTGAGCAT TAAAATAANA GTTTTGAGGG TATTCATCTA TGGTTGTGTT
          AAGCTATAGT AAATGTTCCT CCATTACGGC TTTTGATTGA TAACATACAT
          GGCAAANAAA GTTNATGAGG AAGTAAGTGA CGTGTCTGTT ANATGCAAAA
          ATCTGGGAAG TCATTTTCAC AGCTCCCTGA AAACAAGCCC ACTTTTCATT
          TGTACCAAGT GGCTTCACAA GAAGTAGGTA CTTGTAGCAA GTGAAATCAC
          ATCTGTCTGA ACTTGTGCAA AGACATATTT GTTCCATGTT CAAAGGAAGC
          CTCACTTATT TTCTCTTCTT TTATTGTGAT TTTCTGCATA TAGACACAGG
          TTCAGCCCCA ACATGACTGA AAGGGAAGCT GCAACTTTCA ATAAATATGC
          TTACTTTCTC TCCTCCTCTG CTGTTACAAT CCCTGATCAG CTTTGGCTGG
          GAGGTAGCTG ACCAGCCAGA GGTGAAACAG GGTCACTTTG AGATTCAGCT
          TCTCATGGCA GTATGCCACA TTTTGCAAGC TTGGAATTCA CTGAGTGGAG
          GGAAGTCCAC ACCTTTTTCA GGACGTCTGG AGCACAGGCC ATTGCTATGC
          TAATTTAGAC AAGAAGTTTT ACTGCAGCAA AGAGGTTTTA CATCACTCGG
          TGAAGTCACT TGTTGTGCAC GACAAAGGTA CAAGTGTCAC CAGCTGGCAC
          AGTCTG---- TGTTCTCAGC TGGCATTCTG TTCATCCCCC TCCCTAACAC
          AGCTGGCAGG ACATGAAACT TGGAAAAGTT TTCATGGTGA AACTGTAATG
          TTCAATTGAA CTGCAGCTGT AAACTTACAC TGGGAAACCC AATTTTGTAA
          TAATATTGTA ATATTATGAT AATGTTACTG CAGTCATGTT GATCTAAAGA
          CATAACTCAC CAAGTTATTT TCCTGACCAT GAGCTCTTCT TGTATATATG
          GAAAAAAA-G ACAGGTAGGA GAATGAAGTA TAATTATTAA AAACATGCTC
          CCCAAAATTG AAAAATCAAG CTCATTTCGA ACAGACCAAG CTGATAAGGA
          TTTCTGTGGG GGTAAAGAAA AGAAAAATCA CCTGTAAACA GTCATCTGCA
          AAGGAAGAAC TCATTTCAAG AGTTCATTGA CAGCCAAAGC CTCAATTTCA
          GGGTCCTTTG GGTCTTTTTA GTGAAATGCA GTGGTCAGCA GTCTGTGAAC
          TGCATCATGC CCACAATGTG TTATCCAAAA ATTTCACCTG ACCATCTGTA
          CTTGCTCACT GTCCTCCCAA GCATGTGCCG TCATTATTAA AACACTGACC
          ATTTGTGTGA CCAGAGAAAT ACTAGCATTT TATTTAACCT CATTGTTCAT
          GTGCCTCCAG GCCTTATTTG CTGTGCGTGG CCCAGGCTGT GCTCTGGAGG
          CAGGATTACT CATTTCCTCT CAGGCCTGTT CCCCACGCTC ATTACTCAGG
          CTCTCTCTAC TCTCTGTAGT TAGATAATTT ATTTCTACAA CATCCATATG
          AGGTGAAATA TTGTCCCCAC AATATTGAGT GGGGACCCTT GAGTCAGAAG
          GAGCCATGAG GCATGATTGC CCACGCTGGG ACCACTAAGC TCCTATGGGA
          ATTTTATAAG CAAAGCTGAA TGCTTGTTAT GTTCATCGGG ATGCCAGCAT
          CTGGCGTGCT GTCACTGCAG ATGCCAACGT GTGCTTGCAG TCTTTGTGAA
          AGCAGGTTCT CAGTGTTTTC CCACCTCTTT AGGATTTTCT AACAGCTGTG
          TGAACAAGGG ATATGGCACA GGGGAAGGCC TAATTCTGAG ATGCTCTAGA
          AAAGCAAATG ACCAGAGGCC CTCATACATG GGATATTTTG CATCAGTAGT
          TTGGTGAGAG AGCCAGGGAC CTCACTTCTC AGGTTTTCAC CCTGGAAAGA
          GACTCTTTGC ATTTATTTTT TTAAAACAGA CAACCAAAAC CTCAGAAACC
          AAAGCAAGAA AGCTTGAAAA ATTTGACATG AATGATGAAA AACAATGAAA
          AATATTGCTT ATACCATTGT TTACACAGAA TCTTTTTATA CAATTCTGTA
          AAAAA-TAAC TATTAATGTT ATTTAGAAAT GTATGTTGAG ACAGAGGGAT
          GCTGAGCAAG TTTATACAAT GGGCAATATC TTGGCTATGT AGCTGCCTCA
          GGTGATACCC AGGCTCCAGA TCTGCTCCTT TGGGGCAGGA TGGAGTCCTG
          GCTGTCTCTG GATTGATGTG CAATTTCCAT ATATAATTAT TTCTCTTCAT
          GTGTGTGTGC CTGTGTTTTT ATTTCTCTGG TTCCCTGAAA CTTTGGCCAA
          TTGTTCCTTA TTCTGCCAGC AGCATCCCAG GATCCTTGGG GTCGATCTCA
          CAGCAATGTG CTGGACATGC AGCATCCCTG ATTCCCCGTT G
10dco7003 CGCCTCCGGC TCCGCAGAGC CTCCGGCGCA GGAAGGCAGC CCCGCCTGAG
          CTGCTCTGGC CTTGCTTTCC AGCGGGACCT CCAGGCGAAG CTGCAGCTGC
          GCTACGAGGA GATCGCTAAG AGGTGCCAGG GCCGGGCCGG GCCGGGTGGC
          GGGCGGGGCG CTGAGTCTCC CCCACCCCGG CCCCGCCGTT GACACTCGGG
          TTGTTCTCTG CTTAGGACCA GGTTTAGAGG ATGCAAGGAC ACTGCCAAAC
          ACTTCACACT CACCCATGTG CTGCTTACAT GCTTTGGCAT TGAGAGCCAA
          CAATCTTTTC CAGTCTTTCA GGAAATCTAT CATGCTTGTC AACTTTTAAA
          ATTCAGAAGT GGACCCTGCC TCTCTAGCTG CCGTTTTTTG GGCAAAAAGA
          AATATCTACC AGAGGATTCT GACGATTACC AGGGACTCCA AAACAAACAC
          AAATAATGTG GGATTTGCTG TGCGAGTGCA GATTCTGACA TGATGGCTTT
          GGTTTTCAAA GGGAGCTCTT TGGGACTCTG TGAGGCTGTC AAAANAAAAT
          GTCAACAGTT ACAGTGTGAA GGGTAANATT TTTCCAACAA CATTATCCTG
          TTTGGCTGGG GGGCCATGAN ACACAGTAAA CATATAATCT CACCATCACC
          AAGGTGTTCC TGTCTATTCT C-----TCTC TCTGCCTTGT CCTTTGGTCT
          TCCTGCACTG AATGTAATTC TATTGTATTT ATCCAGATTT TCAATAATAG
          AGAAACAGAA GACATCACCT TGGGACAGAA GATGTCACAA GGAAAGACAG
          TTAGTAAAAG CTCTCTGTTA TTGACCTTGG CTTTTTATTT TTTAAAAGGG
          AACTGCTTAG TAGTTGCTGA TAAAATGAAA TAATACAATG TGTTAAAGGA
          TATAAAAAAT GCAATGGTCT GCATGGAACC AAAATTAAGA CATCCATGAA
          GACACTGCAT CAAATAAACC CTCGTCACCT GCCAGAAGTC TTCCAGAAGC
          TTTGGTTGCT CCTGTTCTGT AAGTTGATGA ATGGTTGGAA ATTTCAGTGC
          TGAAGATGTT TATGCCTGCA TATATGGAAC AGAATAAATG GGTGGCAGAG
          AGACAGAAAT AACAGCTAGA AACTGTTTAT TTATTTTTAC ATAATACTTT
          AAAAAGCTTC AGTGCATACA TTTAGCTATA ATCTGCAAGA ACTGGCATCT
          AATACAGTTC CAAACCCCAC ACATAATATC TAAGTCCCTA CTGCACTTTG
          TGTGCCCTCC CAGACACACA TGGCTCATAA CAGACACTGC TATTAAGAAA
          TCTTTCCATG GGTCACTAAA GTAACTTTCA CTTGATTTTA CCCTGATATG
          TCAAAGTCAG TCCTGTATTT CACTCATTAT TTTACTGTAG ATGATGCTCT
          GTTTGAAGGC CACTCTGCTT CATACTACCA GTGTCAGAGA TGGGCTGGGC
          AGCCCAAAAA TGATTACGAG GGAATGATCA CCTCAGCACC CAGGAGGGTT
          AGCAGAGTGG TCTGATTCAG TAACATCACA CAGCAGGAAC TCCCCAT-AA
          GTTCACATTT TAAATCTGCA GAGAACAGAT TGTCCAAGTC TCTTGCCTAC
          TGTTCAGATT GGTTTCTCTA ACTAATCCAT GACAACCAGG GAGGAAGCAG
          GTGACAANGT GTTGTGTGGC GTTGCAGGTG TGTCTGCAGA GCGGACTTCT
          CCAGCTCCTG GGCTGGATGC TGCACGCCAG CATGGCTCCC ATCACAGGGG
          TGAGTAGTGT GTCCCTGCTG ACCCCACAGG CTCAGCACTG GATTTGTGGA
          TCCCTCCTGA NAAATGGAAC TATGTTACTC TCAGCTCCTC CAACAGGAAT
          GAANAAAACT ACAGNACAGA ANACAGCCCA TGAGCCATCC GAACTCATGA
          GGCATTTAAG ATTACGGAAG AGGTAACTAT TTCTATAATT CACCGACTTC
          AAAAGTATGT TTGACATTAT TGTCGGGAAA ATTATGTTAA CCATGGATTA
          CTGTTACAAT CAAAGTATGT AGTGAGAAGT CAAGAGGCTT AGTAGTAAAT
          TTTCAAAGCG GTGCGTGGGG ATTTACCCGT TTGACTCCCA TTAACGGCAA
          TGGGAGGCGC GCGGCGAAGT CCCCGCACGC TGCTTTGAAA ACTGACCCCT
          GCGTGCTCAC GGACCCTGCT CTAAGGACTT CCAGATGACC ATGCAATCCC
          CTCTTCCTCA GGATCCTTCT TATTAATTAC CTATTCTTTG GCAATTGTCT
          CAACTAAGGA GGATGATGGG GAGAGATGGC ATAGTCTAGC TTCCTAACTG
          GGCCAAATAA TATTTGGCCT ACATGGGCTA AATCAGCTAA AGTCAGGGCA
          GAAGTCTCTA CTGGCAATTA GAGAATGCAT CTGTTAATGT CATTCTTTGC
          AGCATTTGAT TCCAGTGAAA ATTTTGTCCC ATTGCACTAT GGAGATCAGA
          TTTGTTTGTT TTTCCCCAAT AAAGTCTATT TTTAAAAAAT TTAATCTCCA
          AACTGAGCAT TAAAGTAANA GTTTTGAGGG TATTCATCTA TGGTTGTGTT
          AAGCTATAGT AAATGTTCCT CCATTACGGC TTTTGATTGA TAACATACAT
          GGCAAANAAA GTANATGAGG AAGTAAGTGA CGTGTCTGTT ANATGCAAAA
          ATCTGGGAAG TCATTTTCAC AGCTCCCTGA AAACAAGCCC ACTTTTCATT
          TGTACCAAGT GGCTTCACAA GAAGTAGGTA CTTGTAGCAA GTGAAATCAC
          ATCTGTCTGA ACTTGTGCAA AGACATATTT GTTCCATGTT CAAAGGAAGC
          CTCACTAATT TTCTCTTCTT TGATTGTGAT TTTCTGCATA TAGACACAGG
          TTCAGCCCCA ACATGACTGA AAGGGAAGCT GCAACTTTCA ATAAATATGC
          TTACTTTCTC TCCTCCTCTG CTGTTACAAT CCCTGATCAG CTTTGGCTGG
          GAGGTAGCTG ACCAGCCAGA GGTGAAACAG GGTCACTTTG AGATTCAGCT
          TCTCATGGCA GTATGCCACA TTTTGCAAGC TTGGAATTCA CTGAGTGGAG
          GGAAGTCCAC ACCTTTTTCA GGACGTCTGG AGCACAGGCC ATTGCTATGC
          TAATTTAGAC AAGAAGTTTT ACTGCAGCAA AGAGGTTTTA CATCACTCGG
          TGAAGTCACT TGTTGTGCAC GACAAAGGTA CAAGTGTCAC CAGCTGGCAC
          AGTCTG---- TGTTCTCAGC TGGCATTCTG TTCATCCCCC TCCCTAACAC
          AGCTGGCAGG ACATGAAACT TGGAAAAGTT TTCATGGTGA AACTGTAATT
          TTCAATTGAA CTGCAGCTGT AAACTTACAC TGGGAAACCC AATTTTGTAA
          TAATATTGTA ATATTGTGAT AATGTTACTG CAGTCATGTT GATCTAAAGA
          CATAACTCAC CAAGTTATTT TCCTGACCAT GAGCTCTTCT TGTATATATG
          GAAAAAAA-G ACAGGTAGGA GAATGAAGTA TAATTATTAA AAACATGCTC
          CCCAAAATTG AAAAATCAAG CTAATTTCGA ACAGACCAAG CTGATAAGGA
          TTTCTGTGGG GGTAAAGAAA AGAAAAATCA CCTGTAAACA GTCATCTGCA
          AAGGAAGAAC TCATTTCAAG AGTTCATTGA CAGCCAAAGC CTCAATTTCA
          GGGTCCTTTG GGTCTTTTTA GTGAAATGCA GTGGTCAGCA GTCTGTGAAC
          TGCATCATGC CCACAATGTG TTATCCAAAA ATTTCACCTG ACCATCTGTA
          CTTGCTCACT GTCCTCCCAA GCATGTGCCG TCATTATTAA AACACTGACC
          ATTTGTGTGA CCAGAGAAAT ACTAGCATTT TATTTAACCT CATTGTTCAT
          GTGCCTCCAG GCCTTATTTG CTGTGCGTGG CCCAGGCTGT GCTCTGGAGG
          CAGGATTACT CATTTCCTCT CAGGCCTGTT CCCCACGCTC ATTACTCAGG
          CTCTCTCTAC TCTCTGTAGT TAGATAATTT ATTTCTACAA CATCCATATG
          AGGTGAAATA TTGTCCCCAC AATATTGAGT GGGGACCCTT GAGTCAGAAG
          GAGCCATGAG GCATGATTGC CCACGCTGGG ACCACTAAGC TCCTATGGGA
          ATTTTATAAG CAAAGCTGAA TGCTTGTTAT GTTCATCGGG ATGCCAGCAT
          CTGGCGTGCT GTCACTGCAG ATGCCAACGT GTGCTTGCAG TCTTTGTGAA
          AGCAGGTTCT CAGTGTTTTC CCACCTCTTT AGGATTTTCT AACAGCTGTG
          TGAACAAGGG ATATGGCACA GGGGAAGGCC TAATTCTGAG ATGCTCTAGA
          AAAGCAAATG ACCAGAGGCC CTCATACATG GGATATTTTG CATCAGTAGT
          TTGGTGAGAG AGCCAGGGAC CTCACTTCTC AGGTTTTCAC CCTGGAAAGA
          GACTCTTTGC ATTTATTTTT TTAAAACAGA CAACCAAAAC CTCAGAAACC
          AAAGCAAGAA AGCTTGAAAA ATTTGACATG AATGATGAAA AACAATGAAA
          AATATTGCTT ATACCATTGT TTACACAGAA TCTTTTTATA CAATTCTGTA
          AAAAA-TAAC TATTAATGTT ATTTAGAAAT GTATGTTGAG ACAGAGGGAT
          GCTGAGCAAG TTTATACAAT GGGCAACATC TTGGCTATGT AGCTGCCTCA
          GGTGATACCC AGGCTCCAGA TCTGCTCCTT TGGGGCAGGA TGGAGTCCTG
          GCTGCCTCTG GATTGATGTG CAATTTCCAT ATATAATTAT TTCTCTTCAT
          GTGTGTGTGC CTGTGTTTTT ATTTCTCTGG TTCCCTGAAA CTTTGGCCAA
          TTGTTCCTTA TTCTGCCAGC AGCATCCCAG GATCCTTGGG GTCGATCTCA
          CAGCAATGTG CTGGACATGC AGCATCCCTG ATTCCCCGTT G
10dco7004 CGCCTCCGGC TCCGCAGAGC CTCCGGCGCA GGAAGGCAGC CCCGCCTGAG
          CTGCTCTGGC CTTGCTTTCC AGCGGGACCT CCAGGCGAAG CTGCAGCTGC
          GCTACGAGGA GATCGCTAAG AGGTGCCAGG GCCGGGCCGG GCCGGGTGGC
          GGGCGGGGCG CTGAGTCTCC CCCACCCCGG CCCCGCCGTT GACGCTCGGG
          TCGTTCTCTG CTTAGGACCA GGTTTAGAGG ATGCAAGGAC ACTGCCAAAC
          ACTTCACACT CACCCATGTG CTGCTTACAT GCTTTGGCAT TGAGAGCCAA
          CAATCTTTTC CAGTCTTTCA GGAAATCTAT CATGCTTGTC AACTTTTAAA
          ATTCAGAAGT GGACCCTGCC TCTCTAGCTG CCGTTTTTTG GGCAAAAAGA
          AATATCTACC AGAGGATTCT GACGATTACC AGGGACTCCA AAACAAACAC
          AAATAATGTG GGATTTGCTG TGCGAGTGCA GATTCTGACA TGATGGCTTT
          GGTTTTCAAA GGGAGCTCTT TGGGACTCTG TGAGGCTGTC AAAANAAAAT
          GTCAACAGTT ACAGTGTGAA GGGTAANATT TTTCCAACAA CATTATCCTG
          TTTGGCTGGG GGGCCATGAN ACACAGTAAA CATATAATCT CACCATCACC
          AAGGTGTTCC TGTCTATTCT C-----TCTC TCTGCCTTGT CCTTTGGTCT
          TCCTGCACTG AATGTAATTC TATTGTATTT ATCCAGATTT TCAATAATAG
          AGAAACAGAA GACATCACCT TGGGACAGAA GATGTCACAA GGAAAGACAG
          TTAGTAAAAG CTCTCTGTTA TTGACCTTGG CTTTTTATTT TTTAAAAGGG
          AACTGCTTAG TAGTTGCTGA TAAAATGAAA TAATACAATG TGTTAAAGGA
          TATAAAAAAT GCAATGGTCT GCATGGAACC AAAATTAAGA CATCCATGAA
          GACACTGCAT CAAATAAACC CTCGTCACCT GCCAGAAGTC TTCCAGAAGC
          TTTGGTTGCT CCTGTTTTGT AAGCTGATGA ATGGTTGGAA ATTTCAGTGC
          TGAAGATGTT TATGCCTGCA TATATGGAAC AGAATAAATG GGTGGCAGAA
          AGACAGAAAT AACAGCTAGA AACTGTTTAT TTATTTTTAC ATAATACTTT
          AAAAAGCTTC AGTGCATACA TTTAGCTATA ATCTGCAAGA ACTGGCATCT
          AATACAGTTC CAAACCCCAC ACATAATATC TAAGTCCCTA CTGCACTTTG
          TGTGCCCTCC CAGACACACA TGGCTCATAA CAGACACTGC TATTAAGAAA
          TCTTTCCATG GGTCACTAAA GTAACTTTCA CTTGATTTTA CCCTGATATG
          TCAAAGTCAG TCCTGTATTT CACTCATTAT TTTACTGTAG ATGATGCTCT
          GTTTGAAGGC CACTCTGCTT CATACTACCA GTGTCAGAGA TGGGCTGGGC
          AGCCCAAAAA TGATTACGAG GGAATGATCA CCTCAGCACC CAGGAGGGTT
          AGCAGAGTGG TCTGATTCAG TAACATCACA CAGCAGGAAC TCCCCAT-AA
          GTTCACATTT TAAATCTGCA GAGAACAGAT TGTCCAAGTC TCTTGCCTAC
          TGTTCAGATT GGTTTCTCTA ACTAATCCAT GACAACCAGG GAGGAAGCAG
          GTGACAANGT GTTGTGTGGC GTTGCAGGTG TGTCTGCAGA GCGGACTTCT
          CCAGCTCCTG GGCTGGATGC TGCACGCCAG CATGGCTCCC ATCACAGGGG
          TGAGTAGTGT GTCCCTGCTG ACCCCACAGG CTCAGCACTG GATTTGTGGA
          TCCCTCCTGA NAAATGGAAC TATGTTACTC TCAGCTCCTC CAACAGGAAT
          GAANAAAACT ACAGNACAGA ANACAGCCCA TGAGCCATCC GAACTCATGA
          GGCATTTAAG ATTACGGAAG AGGTAACTAT TTCTATAATT CACCGACTTC
          AAAAGTATGT TTGACATTAT TGTCGGGAAA ATTATGTTAA CCATGGATTA
          CTGTTACAAT CAAAGTATGT AGTGAGAAGT CAAGAGGCTT AGTAGTAAAT
          TTTCAAAGCG GTGCGTGGGG ATTTACCCGT TTGACTCCCA TTAACGGCAA
          TGGGAGGCGC GCGGCGAAGT CCCCGCACGC TGCTTTGAAA ACTGACCCCT
          GCGTGCTCAC GGACCCTGCT CTAAGGACTT CCAGATGACC ATGCAATCCT
          CTCTTCCTCA GGATCCTTCT TATTAATTAC CTATTCTTTG GCAATTGTCT
          CAACTAAGGA GGATGATGGG GAGAGATGGC ATAGTCTAGC TTCCTAACTG
          GGCCAAATAA TATTTGGCCT ACATGGGCTA AATCAGCTAA AGTCAGGGCA
          GAAGTCTCTA CTGGCAATTA GAGAATGCAT TTGTTAATGT CATTCTTTGC
          AGCATTTGAT TCCAGTGAAA ATTTTGTCCC ATTGCACTAT GGAGATCAGA
          TTTGTTTGTT TTTCCCCAAT AAAGTCTATT TTTAAAAAAT TTAATCTCCA
          AACTGAGCAT TAAAGTAANA GTTTTGAGGG TATTCATCTA TGGTTGTGTT
          AAGCTATAGT AAATGTTCCT CCATTACGGC TTTTGATTGA TAACATACAT
          GGCAAANAAA GTANATGAGG AAGTAAGTGA CGTGTCTGTT ANATGCAAAA
          ATCTGGGAAG TCATTTTCAC AGCTCCCTGA AAACAAGCCC ACTTTTCATT
          TGTACCAAGT GGCTTCACAA GAAGTAGGTA CTTGTAGCAA GTGAAATCAC
          ATCTGTCTGA ACTTGTGCAA AGACATATTT GTTCCATGTT CAAAGGAAGC
          CTCACTTATT TTCTCTTCTT TTATTGTGAT TTTCTGCATA TAGACACAGG
          TTCAGCCCCA ACATGACTGA AAGGGAAGCT GCAACTTTCA ATAAATATGC
          TTACTTTCTC TCCTCCTCTG CTGTTACAAT CCCTGATCAG CTTTGGCTGG
          GAGGTAGCTG ACCAGCCAGA GGTGAAACAG GGTCACTTTG AGATTCAGCT
          TCTCATGGCA GTATGCCACA TTTTGCAAGC TTGGAATTCA CTGAGTGGAG
          GGAAGTCCAC ACCTTTTTCA GGACGTCTGG AGCACAGGCC ATTGCTGTGC
          TAATTTAGAC AAGAAGTTTT ACTGCAGCAA AGAGGTTTTA CATCACTCGG
          TGAAGTCACT TGTTGTGCAC GACAAAGGTA CAAGTGTCAC CAGCTGGCAC
          AGTCTG---- TGTTCTCAGC TGGCATTCTG TTCATCCCCC TCCCTAACAC
          AGCTGGCAGG ACATGAAACT TGGAAAAGTT TTCATGGTGA AACTGTAATT
          TTCAATTGAA CTGCAGCTGT AAACTTACAC TGGGAAACCA AATTTTGTAA
          TAATGTTGTA ATATTGTGAT AATGTTACTG CAGTCATGTT GATCTAAAGA
          CATAACTCAC CAAGTTATTT TCCTGACCGT GAGCTCTTCT TGTATATATG
          GAAAAAAA-G ACAGGTAGGA GAATGAAGTA TAATTATTAA AAACATGCTC
          CCCAAAATTG AAAAATCAAG CTCATTTCGA ACAGACCAAG CTGATAAGGA
          TTTCTGTGGG GGTAAAGAAA AGAAAAATCA CCTGTAAACA GTCATCTGCA
          AAGGAAGAAC TCATTTCAAG AGTTCATTGA CAGCCAAAGC CTCAATTTCA
          GGGTCCTTTG GGTCTTTTTA GTGAAATGCA GTGGTCAGCA GTCTGTGAAC
          TGCATCATGC CCACAATGTG TTATCCAAAA ATTTCACCTG ACCATCTGTA
          CTTGCTCACT GTCCTCCCAA GCATGTGCCG TCATTATTAA AACACTGACC
          ATTTGTGTGA CCAGAGAAAT ACTAGCATTT TATTTAACCT CATTGTTCAT
          GTGCCTCCAG GCCTTATTTG CTGTGCGTGG CCCAGGCTGT GCTCTGGAGG
          CAGGATTACT CATTTCCTCT CAGGCCTGTT CCCCACGCTC ATTACTCAGG
          CTCTCTCTAC TCTCTGTAGT TAGATAATTT ATTTCTACAA CATCCATATG
          AGGTGAAATA TTGTCCCCAC AATATTGAGT GGGGACCCTT GAGTCAGAAG
          GAGCCATGAG GCATGATTGC CCACGCTGGG ACCACTAAGC TCCTATGGGA
          ATTTTATAAG CAAAGCTGAA TGCTTGTTAT GTTCATCTGG ATGCCAGCAT
          CTGGCCTGCT GTCACTGCAG ATGCCAACGT GCGCTTGCAG TCTTTGTGAA
          AGCAGGTTCT CAGTGTTTTC CCACCTCTTT AGGATTTTCT AACAGCTGTG
          TGAACAAGGG ATATGGCACA GGGGAAGGCC CAATTCTGAG ATGCTCTAGA
          AAAGCAAATG ACCAGAGGCC CTCATACATG GGATATTTTG CATCAGTAGT
          TTGGTGAGAG AGCCAGGGAC CTCACTTCTC AGGTTTTCAC CCTGGAAAGA
          GACTCTTTGC ATTTATTTTT TTAAAACAGA CAACCAAAAC CTCAGAAACC
          AAAGCAAGAA AGCTTGAAAA ATTTGACATG AATGATGAAA AACAATGAAA
          AATATTGCTT ATACCATTGT TTACACAGAA TCTTTTTATA CAATTCTGTA
          AAAAA-TAAC TATTAATGTT ATTTAGAAAT GTATGTTGAG ACAGAGGGAT
          GCTGAGCAAG TTTATACAAT GGGCAACATC TTGGCTATGT AGCTGCCTCA
          GGTGATACCC AGGCTCCAGA TCTGCTCCTT TGGGGCAGGA TGGAGTCCTG
          GCTGTCTCTG GATTGATGTG CAATTTCCAT ATATAATTAT TTCTCTTCAT
          GTGTGTGTGC CTGTGTTTTT ATTTCTCTGG TTCCCTGAAA CTTTGGCCAA
          TTGTTCCTTA TTCTGCCAGC AGCATCCCAG GATCCTTGGG GTCGATCTCA
          CAGCAATGTG CTGGACATGC AGCATCCCTG ATTCCCCGTT G
1jk034005 CGCCTCCGGC TCCGCAGAGC CTCCGGCGCA GGAAGGCAGC CCCGCCTGAG
          CTGCTCTGGC CTTGCTTTCC AGCGGGACCT CCAGGCGAAG CTGCAGCTGC
          GCTACGAGGA GATCGCTAAG AGGTGCCAGG GCCGGGCCGG GCCGGGTGGC
          GGGCGGGGCG CTGAGTCTCC CCCACCCCGG CCCCGCCGTT GACACTCGGG
          TCGTTCTCTG CTTAGGACCA GGTTTAGAGG ATGCAAGGAC ACTGCCAAAC
          ACTTCACACT CACCCATGTG CTGCTTACAT GCTTTGGCAT TGAGAGCCAA
          CAATCTTTTC CAGTCTTTCA GGAAATCTAT CATGCTTGTC AACTTTTAAA
          ATTCAGAAGT GGACCCTGCC TCTCTAGCTG CCGTTTTTTG GGCAAAAAGA
          AATATCTACC AGAGGATTCT GACGATTACC AGGGACTCCA AAACAAACAC
          AAATAATGTG GGATTTGCTG TGCGAGTGCA GATTCTGACA TGATGGCTTT
          GGTTTTCAAA GGGAGCTCTT TGGGACTCTG TGAGGCTGTC AAAANAAAAT
          GTCAACAGTT ACAGTGTGAA GGGTAANATT TTTCCAACAA CATTATCCTG
          TTTGGCTGGG GGGCTATGAN ACACAGTAAA CATATAATCT CACCATCACC
          AAGGTGTTCC TGTCTATTCT C-----TCTC TCTGCCTTGT CCTTTGGTCT
          TCCTGCACTG AATGTAATTC TATTGTATTT ATCCAGATTT TCAATAATAG
          AGAAACAGAA GACATCACCT TGGGACAGAA GATGTCACAA GGAAAGACAG
          TTAGTAAAAG CTCTCTGTTA TTGACCTTGG CTTTTTATTT TTTAAAAGGG
          AACTGCTTAG TAGTTGCTGA TAAAATGAAA TAATACAATG TGTTAAAGGA
          TATAAAAAAT GCAATGGTCT GCATGGAACC AAAATTAAGA CATCCATGAA
          GACACTGCAT CAAATAAACC CTCGTCACCT GCCAGAAGTC TTCCAGAAGC
          TTTGGTTGCT CCTGTTCTGT AAGTTGATGA ATGGTTGGAA ATTTCAGGGC
          TGAAGATGTT TATGCCTGCA TATATGGAAC AGAATAAATG GGTGGCAAAG
          AGACAGAAAT AACAGCTAGA CACTGTTTAT TTATTTTTAC ATAATACTTT
          AAAAAGCTTC AGTGCATACA TTTAGCTATA ATCTGCAAGA ACTGGCATCT
          AATACAGTTC CAAACCCCAC ACATAATATC TAAGTCCCTA CTGCACTTTG
          TGTGCCCTCC CAGACACACA TGGCTCATAA CAGACACTGT TATTAAGAAA
          TCTTTCCATG GGTCACTAAA GTAACTTTCA CTTGATTTTA CCCTGATATG
          TCAAAGTCAG TCCTGTATTT CACTCATTAT TTTACTGTAG ATGATGCTCT
          GTTTGAAGGC CACTCTGCTT CAGACTACCA GTGTCAGAGA TGGGCTGGGC
          AGCCCACAAA TGATTACGAG GGAATGATCA CCTCAGCACC CAGGAGGGTT
          AGCAGAGTGG TCTGATTCAG TAACATCACA CAGCAGGAAC TCCCCAT-AA
          GTTCACATTT TAAATCTGCA GAGAACAGAT TGTCCAAGTC TCTTGCCCAC
          TGTTCAGACT GGTTTCTCTA ACTAATCCAT GACAACCAGG GAGGAAGCAG
          GTGACAANGT GTTGTGTGGC GTTGCAGGTG TGTCTGCAGA ACGGACTTCT
          CCAGCTCCTG GGCTGGATGC TGCACGCCAG CATGGCTCCC ATCACAGGGG
          TGAGTAGTGT GTCCCTGCTG ACCCCACAGG CTCAGCACTG GATTTGTGGA
          TCCCTCCTGA NAAATGGAAC TATGTTACTC TCAGCTCCTC CAACAGGAAT
          GAANAAAACT ACAGNACAGA ANACAGCCCA TGAGCCATCC GAACTCATGA
          GGCATTTAAG ATTACGGAAG AGGTAACTAT TTCTATAATT CACCGACTTC
          AAAAGTATGT TTGACATTAT TGTCGGGAAA ATTATGTTAA CCATGGATTA
          CTGTTACAAT CAAAGTATGT AGTGAGAAGT CAAGAGGCTT AGTAGTAAAT
          TTTCAAAGCG GTGCGTGGGG ATTTACCCGT TTGACTCCCA TTAACGGCAA
          TGGGAGGCGC GCGGCGAAGT CCCCGCACGC TGCTTTGAAA ACTGACCCCT
          GCGTGCTCAC GGACCCTGCT CTAAGGACTT CCAGATGACC ATGCAATCCC
          CTCTTCCTCA GGATCCTTCT TATTAATTAC CTATTCTTTG GCAATTGTCT
          CAACTAAGGA GGATGATGGG GAGAGATGGC ATAGTCTAGC TTCCTAACTG
          GGCCAAATAA TATTTGGCCT ACATGGGCTA AATCAGCTAA AGTCAGGGCA
          GAAGTCTCTA CTGGCAATTA GAGAATGCAT TTGTTAATGT CATTCTTTGC
          AGCATTTGAT TCCAGTGAAA ATTTTGTCCC ATTGCACTAT GGAGATCAGA
          TTTGTTTGTT TTTCCCCAAT AAAGTCAATT TTTAAAAAAT TTAATCTCCA
          AACTGAGCAT TAAAATAANA GTTTTGAGGG TATTCATCTA TGGTTGTGTT
          AAGCTATAGT AAATGTTCCT CCATTACGGC TTTTGATTGA TAACATACAT
          GGCAAANAAA GTANATAAGG AAGTAAGTGA CGTGTCTGTT ANATGCAAAA
          ATCTGGGAAG TCATTTTCAC AGCTCCCTGA AAACAAGCCC ACTTTTCATT
          TGTACCAAGT GGTTTCACAA GAAGTAGGTA CTTGTAGCAA GTGAAATCAC
          ATCTGTCTGA GCTTGTGCAA AGACATATTT GTTCCATGTT CAAAGGAAGC
          CTCAGTAATT TTCTCTTCTT TGATTGTGAT TTTCTGCATA TAGACACAGG
          TTCAGCCCCA ACATGACTGA AAGGGAAGCT GCAACTTTCA ATAAATATGC
          TTACTTTCTC TCCTCCTCTG CTGTTACAAT CCCTGATCAG CTTTGGCTGG
          GAGGTAGCTG ACCAGCCAGA GGTGAAACAG GGTCACTTTG AGATTCAGCT
          TCTCATGGCA GTATGCCACA TTTTGCAAGC TTGGAATTCA CTGAGTGGAG
          GGAAGTCCAC ACCTTTTTCA GGACGTCTGG AGCACAGGCC ATTGCTATGC
          TAATTTAGAC AAGAAGTTTT ACTGCAGCAA AGAGGTTTTA CATCACTCGG
          TGAAGTCACT TGTTGTGCAT GACAAAGGTA CAAGTGTCAC CAGCTGGCAC
          AGTCTG---- TGTTCTCAGC TGGCATTCTG TTCATCCCCC TCCCTAACAC
          AGCTGGCAGG ACATGAAACT TGGAAAAGTT TTCATGGTGA AACTGTAATT
          TTCAATTGAA CTGCAGCTGT AAACTTACAC TGGAAAACCC AATTTTGTAA
          TAATGTTGTA ATATTGTGAT AATGTTACTG CAGTCATGTT GATCTAAAGA
          AATAACTCAC CAAGTTATTT TCCTGACCAT GAGCTCTTCT TGTATATATG
          GAAAAAAA-G ACACCCAGGA GAATGAAGTA TAATTATTAA AAACATGCTC
          CCCAAAATTG AAAAATCAAG CTCATTTCAA ACAGACCAAG CTGATAAAGA
          TTTCTGTGGG GGTAAAGAAA AGAAAAATCA CCTGTAAACA GTCATCTGCA
          TAGGAAGAAC TCATTTCAAG AGTTCATTGA CAGCCAAAGC CTCAATTTCA
          GGGTCCTTTG GGTCTTTTTA GTGAAATGCA GTGGTCAGCA GTCTGTGAAC
          TGCATCATGC CCACAATGTG TTATCCAAAA ATTTCACCTG ACCATCTGTA
          CTTGCTCACT GTCCTCCCAA GCATGTGCCG TCATTATTAA AACACTGACC
          ATTTGTGTGA CCAGAGAAAT ACTAGCATTT TATTTAACCT CATTGTTCAT
          GTGCCTCCAG GCCTTATTTG CTGTGCGTGG CCCAGGCTGT GCTCTGGAGG
          CAGGATTACT CATTTCCTCT CAGGCCTGTT CCCCACGCTC ATTACTCAGG
          CTCTCTCTAC TCTCTGTAGT TAGATAATTT ATTTCTACAA CATCCATATG
          AGGTGAAATA TTGTCCCCAC AATATTGAGT GGGGACCCTT GAGTCAGAAG
          GAGCCATGAG GCATGATTGC CCACGCTGGG ACCACTAAGC TCCTATGGGA
          ATTTTATAAG CAAAGCTGAA TGCTTGTTAT ATTCATCTGG ATGCCAGCAT
          CTGGCCTGCT GTCACTGCGG TTGCCAACGT GTGCTTGCAG TCTTTGTGAA
          AGCAGGTTCT CAGTGTTTTC CCACCTCTTT AGGATTTTCT AACAGCTGTG
          TGAACAAGGG ATATGGCACA GGGGAAGGCC TAATTCTGAG ATGCTCTAGA
          AAAGCAAATG ACCAGAGGCC CTCATACATG GGATATTTTG CATCAGTAGT
          TTGGTGAGAG AGCCAGGGAC CTCACCTCTC AGGTTTTCAC CCTGGAAAGA
          GACTCTTTGC ATTTATTTTT TTAAAACAGA CAACCAAAAC CTCAGAAACC
          AAAGCAAGAA AGCTTGAAAA ATTTGACATG AATTATGAAA AACAATGAAA
          AATATTGCTT ATACCATTGT TTACACAGAA TCTTTTTATA CAATTCTGTA
          AAAAA-TAAC TATTAATGTT ATTTAGAAAT GTATGTTGAG ACAGAGGGAT
          GCTGAGCAAG TTTATACAAT GGGCAACATC TTGGCTATGT AGCTGCCTCA
          GGTGATACCC AGGCTCCAGA TCTGCTCCTA TGGGGCAGGA TGGAGTCCTG
          GCTGCCTCTG GATTGATGTG CAATTTCCAT ATATAATTAT TTCTCTTCAT
          GTGTGTGTGC CTGTGTTTTT ATTTCTCTGG TTCCCTGAAA CTTTGGCCAA
          TTGTTCCTTA TTCTGCCAGC AGCATCCCAG GATCCTTGGG GTCGATCTCA
          CAGCAATGTG CTGGACATGC AGCATCCCTG ATTCCCCGTT G
1jk034006 CGCCTTCGGC TCCGCAGAGC CTCCGGCGCA GGAAGGCAGC CCCGCCTGAG
          CTGCTCTGGC CTTGCTTTCC AGCGGGACCT CCAGGCGAAG CTGCAGCTGC
          GCTACGAGGA GATCGCTAAG AGGTGCCAGG GCCGGGCCGG GCCGGGTGGC
          GGGCGGGGCG CTGAGTCTCC CCCACCCCGG CCCCGCCGTT GACACTCGGG
          TCGTTCTCTG CTTAGGACCA GGTTTAGAGG ATGCAAGGAC ACTGCCAAAC
          ACTTCACACT CACCCATGTG CTGCTTACAT GCTTTGGCAT TGAGAGCCAA
          CAATCTTTTC CAGTCTTTCA GGAAATCTAT CATGCTTGTC AACTTTTAAA
          ATTCAGAAGT GGACCCTGCC TCTCTAGCTG CCGTTTTTTG GGCAAAAAGA
          AATATCTACC AGAGGATTCT GACGATTACC AGGGACTCCA AAACAAACAC
          AAATAATGTG GGATTTGCTG TGCGAGTGCA GATTCTGACA TGATGGCTTT
          GGTTTTCAAA GGGAGCTCTT TGGGACTCTG TGAGGCTGTC AAAANAAAAT
          GTCAACAGTT ACAGTGTGAA GGGTAANATT TTTCCAACAA CATTATCCTG
          TTTGGCTGGG GGGCTATGAN ACACAGTAAA CATATAATCT CACCATCACC
          AAGGTGTTCC TGTCTATTCT C-----TCTC TCTGCCTTGT CCTTTGGTCT
          TCCTGCACTG AATGTAATTC TATTGTATTT ATCCAGATTT TCAATAATAG
          AGAAACAGAA GACATTACCT TGGGACAGAA GATGTCACAA GGAAAGACAG
          TTAGTAAAAG CTCTCTGTTA TTGACCTTGG CTTTTTATTT TTTAAAAGGG
          AACTGCTTAG TAGTTGCTGA TAAAATGAAA TAATACAATG TGTTAAAGGA
          TATAAAAAAT GCAATGGTCT GCATGGAACC AAAATTAAGA CATCCATGAA
          GACACTGCAT CAAATAAACC CTCGTCACCT GCCAGAAGTC TTCCAGAAGC
          TTTGGTTGCT CCTGTTCTGT AAGTTGATGA ATGGTTGGAA ATTTCAGTGC
          TGAAGATGTT TATGCCTGCA TATATGGAAC AGAATAAATG GGTGGCAGAG
          AGACAGAAAT AACAGCTAGA CACTGTTTAT TTATTTTTAC ATAATACTTT
          AAAAAGCTTC AGTGCATACA TTTAGCTATA ATCTGCAAGA ACTGGCATCT
          AATACAGTTT CAAACCCCAC ACATAATATC TAAGTCCCTA CTGCACTTTG
          TGTGCCCTCC CAGACACACA TGGCTCATAA CAGACACTGT TATTAAGAAA
          TCTTTCCATG GGTCACTAAA GTAACTTTCA CTTGATTTTA CCCTGATATG
          TCAAAGTCAG TCCTGTATTT CACTCATTAT TTTACTGTAG ATGATGCTCT
          GTTTGAAGGC CACTCTGCTT CATACTACCA GTGTCAGAGA TGGGCTGGGC
          AGCCCAAAAA TGATTACGAG GGAATGATCA CCTCAGCACC CAGGAGGGTT
          AGCAGAGTGG TCTGATTCAG TAACATCACA CAGCAGGAAC TCCCCAT-AA
          GTTCACATTT TAAATCTGCA GAGAACAGAT TGTCCAAGTC TCTTGCCCAC
          TGTTCAGACT GGTTTCTCTA ACTAATCCAT GACAACCAGG GAGGAAGCAG
          GTGACAANGT GTTGTGTGGC GTTGCAGGTG TGTCTGCAGA GCGGACTTCT
          CCAGCTCCTG GGCTGGATGC TGCACGCCAG CATGGCTCCC ATCACAGGGG
          TGAGTAGTGT GTCCCTGCTG ACCCCACAGG CTCAGCACTG GATTTGTGGA
          TCCCTCCTGA NAAATGGAAC TATGTTACTC TCAGCTCCTC CAACAGGAAT
          GAANAAAACT ACAGNACAGA ANACAGCCCA TGAGCCATCC GAACTCATGA
          GGCATTTAAG ATTACGGAAG AGGTAACTAT TTCTATAATT CACCGACTTC
          AAAAGTATGT TTGACATTAT TGTCGGGAAA ATTATGTTAA CCATGGATTA
          CTGTTACAAT CAAAGTATGT AGTGAGAAGT CAAGAGGCTT AGTAGTAAAT
          TTTCAAAGCG GTGCGTGGGG ATTTACCCGT TTGACTCCCA TTAACGGCAA
          TGGGAGGCGC GCGGCGAAGT CCCCGCACGC TGCTTTGAAA ACTGACCCCT
          GCGTGCTCAC GGACCCTGCT CTAAGGACTT CCAGATGACC ATGCAATCCC
          CTCTTCCTCA GGATCCTTCT TATTAATTAC CTATTCTTTG GCAATTGTCT
          CAACTAAGGA GGATGATGGG GAGAGATGGC ATAGTCTAGC TTCCTAACTG
          GGCCAAATAA TATTTGGCCT ACATGGGCTA AATCAGCTAA AGTCAGGGCA
          GAAGTCTCTA CTGGCAATTA GAGAATGCAT TTGTTAATGT CATTCTTTGC
          AGCATTTGAT TCCAGTGAAA ATTTTGTCCC ATTGCACTAT GGAGATCAGA
          TTTGTTTGTT TTTCCCCAAT AAAGTCTATT TTTAAAAAAT TTAATCTCCA
          AACTGAGCAT TAAAATAANA GTTTTGAGGG TATTCATCTA TGGTTGTGTT
          AAGCTATAGT AAATGTTCCT CCATTACGGC TTTTGATTGA TAACATACAT
          GGCAAANAAA GTANATGAGG AAGTAAGTGA CGTGTCTGTT ANATGCAAAA
          ATCTGGGAAG TCATTTTCAC AGCTCCCTGA AAACAAGCCC ACTTTTCATT
          TGTACCAAGT GGTTTCACAA GAAGTAGGTA CTTGTAGCAA GTGAAATCAC
          ATCTGTCTGA GCTTGTGCAA AGACATATTT GTTCCATGTT CAAAGGAAGC
          CTCAGTAATT TTCTCTTCTT TGATTGTGAT TTTCTGCATA TAGACACAGG
          TTCAGCCCCA ACATGACTGA AAGGGAAGCT GCAACTTTCA ATAAATATGC
          TTACTTTCTC TCCTCCTCTG CTGTTACAAT CCCTGATCAG CTTTGGCTGG
          GAGGTAGCTG ACCAGCCAGA GGTGAAACAG GGTCACTTTG AGATTCAGCT
          TCTCATGGCA GTATGCCACA TTTTGCAAGC TTGGAATTCA CTGAGTGGAG
          GGAAGTCCAC ACCTTTTTCA GGACGTCTGG AGCACAGGCC ATTGCTATGC
          TAATTTAGAC AAGAAGTTTT ACTGCAGCAA AGAGGTTTTA CATCACTCGG
          TGAAGTCACT TGTTGTGCAT GACAAAGGTA CAAGTGTCAC CAGCTGGCAC
          AGTCTG---- TGTTCTCAGC TGGCATTCTG TTCATCCCCC TCCCTAACAC
          AGCTGGCAGG ACATGAAACT TGGAAAAGTT TTCATGGTGA AACTGTAATT
          TTCAATTGAA CTGCAGCTGT AAACTTACAC TGGAAAACCC AATTTTGTAA
          TAATGTTGTA ATATTGTGAT AATGTTACTG CAGTCATGTT GATCTAAAGA
          AATAACTCAC CAAGTTATTT TCCTGACCAT GAGCTCTTCT TGTATATATG
          GAAAAAAA-G ACACCCAGGA GAATGAAGTA TAATTATTAA AAACATGCTC
          CCCAAAATTG AAAAATCAAG CTCATTTCAA ACAGACCAAG CTGATAAAGA
          TTTCTGTGGG GGTAAAGAAA AGAAAAATCA CCTGTAAACA GTCATCTGCA
          TAGGAAGAAC TCATTTCAAG AGTTCATTGA CAGCCAAAGC CTCAATTTCA
          GGGTCCTTTG GGTCTTTTTA GTGAAATGCA GTGGTCAGCA GTCTGTGAAC
          TGCATCATGC CCACAATGTG TTATCCAAAA ATTTCACCTG ACCATCTGTA
          CTTGCTCACT GTCCTCCCAA GCATGTGCCG TCATTATTAA AACACTGACC
          ATTTGTGTGA CCAGAGAAAT ACTAGCATTT TATTTAACCT CATTGTTCAT
          GTGCCTCCAG GCCTTATTTG CTGTGCGTGG CCCAGGCTGT GCTCTGGAGG
          CAGGATTACT CATTTCCTCT CAGGCCTGTT CCCCACGCTC ATTACTCAGG
          CTCTCTCTAC TCTCTGTAGT TAGATAATTT ATTTCTACAA CATCCATATG
          AGGTGAAATA TTGTCCCCAC AATATTGAGT GGGGACCCTT GAGTCAGAAG
          GAGCCATGAG GCATGATTGC CCACGCTGGG ACCACTAAGC TCCTATGGGA
          ATTTTATAAG CAAAGCTGAA TGCTTGTTAT GTTCATCGGG ATGCCAGCAT
          CTGGCCTGCT GTCACTGCAG TTGCCAACGT GCGCTTGCAG TCTTTGTGAA
          AGCAGGTTCT CAGTGTTTTC CCACCTCTTT AGGATTTTCT AACAGCTGTG
          TGAACAAGGG ATATGGCACA GGGGAAGGCC CAATTCTGAG ATGCTCTAGA
          AAAGCAAATG ACCAGAGGCC CTCATACATG GGATATTTTG CATCAGTAGT
          TTGGTGAGAG AGCCAGGGAC CTCACTTCTC AGGTTTTCAC CCTGGAAAGA
          GACTCTTTGC ATTTATTTTT TTAAAACAGA CAACCAAAAC CTCAGAAACC
          AAAGCAAGAA AGCTTGAAAA ATTTGACATG AATGATGAAA AACAATGAAA
          AATATTGCTT ATACCATTGT TTACACAGAA TCTTTTTATA CAATTCTGTA
          AAAAA-TAAC TATTAATGTT ATTTAGAAAT GTATGTTGAG ACAGAGGGAT
          GCTGAGCAAG TTTATACAAT GGGCAACATC TTGGCTATGT AGCTGCCTCA
          GGTGATACCC AGGCTCCAGA TCTGCTCCTT TGGGGCAGGA TGGAGTCCTG
          GCTGTCTCTG GATTGATGTG CAATTTCCAT ATATAATTAT TTCTCTTCAT
          GTGTGTGTGC CTGTGTTTTT ATTTCTCTGG TTCCCTGAAA CTTTGGCCAA
          TTGTTCCTTA TTCTGCCAGC AGCATCCCAG GATCCTTGGG GTCGATCTCA
          CAGCAATGTG CTGGACATGC AGCATCCCTG ATTCCCCGTT G
1jk034007 CGCCTCCGGC TCCGCAGAGC CTCCGGCGCA GGAAGGCAGC CCCGCCTGAG
          CTGCTCTGGC CTTGCTTTCC AGCGGGACCT CCAGGCGAAG CTGCAGCTGC
          GCTACGAGGA GATCGCTAAG AGGTGCCAGG GCCGGGCCGG GCCGGGTGGC
          GGGCGGGGCG CTGAGTCTCC CCCACCCCGG CCCCGCCGTT GACGCTCGGG
          TCGTTCTCTG CTTAGGACCA GGTTTAGAGG ATGCAAGGAC ACTGCCAAAC
          ACTTCACACT CACCCATGTG CTGCTTACAT GCTTTGGCAT TGAGAGCCAA
          CAATCTTTTC CAGTCTTTCA GGAAATCTAT CATGCTTGTC AACTTTTAAA
          ATTCAGAAGT GGACCCTGCC TCTCTAGCTG CCGTTTTTTG GGCAAAAAGA
          AATATCTACC AGAGGATTCT GACGATTACC AGGGACTCCA AAACAAACAC
          AAATAATGTG GGATTTGCTG TGCGAGTGCA GATTCTGACA TGATGGCTTT
          GGTTTTCAAA GGGAGCTCTT TGGGACTCTG TGAGGCTGTC AAAANAAAAT
          GTCAACAGTT ACAGTGTGAA GGGTAANATT TTTCCAACAA CATTATCCTG
          TTTGGCTGGG GGGCAATGAN ACACAGTAAA CATATAATCT CACCATCACC
          AAGGTGTTCC TGTCTATTCT C-----TCTC TCTGCCTTGT CCTTTGGTCT
          TCCTGCACTG AATGTAATTC TATTGTATTT ATCCAGATTT TCAATAATAG
          AGAAACAGAA GACATCACCT TGGGACAGAA GATGTCACAA GGAAAGACAG
          TTAGTAAAAG CTCTCTGTTA TTGACCTTGG CTTTTTATTT TTTAAAAGGG
          AACTGCTTAG TAGTTGCTGA TAAAATGAAA TAATACAATG TGTTAAAGGA
          TATAAAAAAT GCAATGGTCT GCATGGAACC AAAATTAAGA CATCCATGAA
          GACACTGCAT CAAATAAACC CTCGTCACCT GCCAGAAGTC TTCCAGAAGC
          TTTGGTTGCT CCTGTTCTGT AAGTTGATGA ATGGTTGGAA ATTTCAGTGC
          TGAAGATGTT TATGCCTGCA TATATGGAAC AGAATAAATG GGTGGCAGAG
          AGACAGAAAC AACAGCTAGA CACTGTTTAT TTATTTTTAC ATAATACTTT
          AAAAAGCTTC AGTGCATACA TTTAGCTATA ATCTGCAAGA ACTGGCATCT
          AATACAGTTC CAAACCCCAC ACATAATATC TAAGTCCCTA CTGCACTTTG
          TGTGCCCTCC CAGACACACA TGGCTCATAA CAGACACTGT TATTAAGAAA
          TCTTTCCATG GGTCACTAAA GTAACTTTCA CTTGATTTTA CCCTGATATG
          TCAAAGTCAG TCCTGTATTT CACTCATTAT TTTACTGTAG ATGATGCTCT
          GTTTGAAGGC CACTCTGCTT CATACTACCA GTGTCAGAGA TGGGCTGAGC
          GGCCCAAAAA TGATTACGAG GGAATGATCA CCTCAGCACC CAGGAGGGTT
          AGCAGAGTGG TCTGATTCAG TAACATCACA CAGCAGGAAC TCCCCAT-AA
          GTTCACATTT TAAATCTGCA GAGAACAGAT TGTCCAAGTC TCTTGCCTAC
          TGTTCAGATT GGTTTCTCTA ACTAATCCAT GACAACCAGG GAGGAAGCAG
          GTGACAANGT GTTGTGTGGC GTTGCAGGTG TGTCTGCAGA ACGGACTTCT
          CCAGCTCCTG GGCTGGATGC TGCACGCCAG CATGGCTCCC ATCACAGGGG
          TGAGTAGTGT GTCCCTGCTG ACCCCACAGG CTCAGCACTG GATTTGTGGA
          TCCCTCCTGA NAAATGGAAC TATGTTACTC TCAGCTCCTC CAACAAGAAT
          GAANAAAACT ACAGNACAGA ANACAGCCCA TGAGCCATCC GAACTCATGA
          GGCATTTAAG ATTACGGAAG AGGTAACTAT TTCTATAATT CACCGACTTC
          AAAAGTATGT TTGACATTAT TGTCGGGAAA ATTATGTTAA CCATGGATTA
          CTGTTACAAT CAAAGTATGT AGTGAGAAGT CAAGAGGCTT AGTAGTAAAT
          TTTCAAAGCG GTGCGTGGGG ATTTACCCGT TTGACTCCCA TTAACGGCAA
          TGGGAGGCGC GCGGCGAAGT CCCCGCACGC TGCTTTGAAA ACTGACCCCT
          GCGTGCTCAC GGACCCTGCT CTAAGGACTT CCAGATGACC ATGCAATCCC
          CTCTTCCTCA GGATCCTTCT TATTAATTAC CTATTCTTTG GCAATTGTCT
          CAACTAAGGA GGATGATGGG GAGAGATGGC ATAGTCTAGC TTCCTAACTG
          GGCCAAATAA TATTTGGCCT ACATGGGCTA AATCAGCTAA AGTCAGGGCA
          GAAGTCTCTA CTGGCAATTA GAGAATGCAT TTGTTAATGT CATTCTTTGC
          AGCATTTGAT TCCAGTGAAA ATTTTGTCCC ATTGCACTAT GGAGATCAGA
          TTTGTTTGTT TTTCCCCAAT AAAGTCTATT TTTAAAAAAT TTAATCTCCA
          AACTGAGCAT TAAAATAANA GTTTTGAGGG TATTCATCTA TGGTTGTGTT
          AAGCTATAGT AAATGTTCCT CCATTACGGC TTTTGATTGA TAACATACAT
          GGCAAANAAA GTANATGAGG AAGTAAGTGA CGTGTCTGTT ANATGCAAAA
          ATCTGGGAAG TCATTTTCAC AGCTCCCTGA AAACAAGCCC ACTTTTCATT
          TGTACCAAGT GGTTTCACAA GAAGTAGGTA CTTGTAGCAA GTGAAATCAC
          ATCTGTCTGA GCTTGTGCAA AGACATATTT GTTCCATGTT CAAAGGAAGC
          CTCAGTAATT TTCTCTTCTT TGATTGTGAT TTTCTGCATA TAGACACAGG
          TTCAGCCCCA ACATGACTGA AAGGGAAGCT GCAACTTTCA ATAAATATGC
          TTACTTTCTC TCCTCCTCTG CTGTTACAAT CCCTGATCAG CTTTGGCTGG
          GAGGTAGCTG ACCAGCCAGA GGTGAAACAG GGTCACTTTG AGATTCAGCT
          TCTCATGGCA GTATGCCACA TTTTGCAAGC TTGGAATTCA CTGAGTGGAG
          GGAAGTCCAC ACCTTTTTCA GGACGTCTGG AGCACAGGCC ATTGCTATGC
          TAATTTAGAC AAGAAGTTTT ACTGCAGCAA AGAGGTTTTA CATCACTCGG
          TGAAGTCACT TGTTGTGCAT GACAAAGGTA CAAGTGTCAC CAGCTGGCAC
          AGTCTG---- TGTTCTCAGC TGGCATTCTG TTCATCCCCC TCCCTAACAC
          AGCTGGCAGG ACATGAAACT TGGAAAAGTT TTCATGGTGA AACTGTAATT
          TTCAATTGAA CTGCAGCTGT AAACTTACAC TGGGAAACCC AATTTTGTAA
          TAATGTTGTA ATATTGTGAT AATGTTACTG CAGTCATGTT GATCTAAAGA
          CATAACTCAC CAAGTTATTT TCCTGACCAT GAGCTCTTCT TGTATATATG
          GAAAAAAA-G ACAGGTAGGA GAATGAAGTA TAATTATTAA AAACATGCTC
          CCCAAAATTG AAAAATCAAG CTCATTTCGA ACAGACCAAG CTGATAAGGA
          TTTCTGTGGG GGTAAAGAAA AGAAAAATCA CCTGTAAACA GTCATCTGCA
          TAGGAAGAAC TCATTTCAAG AGTTCATTGA CAGCCAAAGC CTCAATTTCA
          GGGTCCTTTG GGTCTTTTTA GTGAAATGCA GTGGTCAGCA GTCTGTGAAC
          TGCATCATGC CCACAATGTG TTATCCAAAA ATTTCACCTG ACCATCTGTA
          CTTGCTCACT GTCCTCCCAA GCATGTGCCG TCATTATTAA AACACTGACC
          ATTTGTGTGA CCAGAGAAAT ACTAGCATTT TATTTAACCT CATTGTTCAT
          GTGCCTCCAG GCCTTATTTG CTGTGCGTGG CCCAGGCTGT GCTCTGGAGG
          CAGGATTACT CATTTCCTCT CAGGCCTGTT CCCCACGCTC ATTACTCAGG
          CTCTCTCTAC TCTCTGTAGT TAGATAATTT ATTTCTACAA CATCCATATG
          AGGTGAAATA TTGTCCCCAC AATATTGAGT GGGGACCCTT GAGTCAGAAG
          GAGCCATGAG GCATGATTGC CCACGCTGGG ACCACTAAGC TCCTATGGGA
          ATTTTATAAG CAAAGCTGAA TGCTTGTTAT GTTCATCTGG ATGCCAGCAT
          CTGGCCTGCT GTCACTGCAG TTGCCAACGT GTGCTTGCAG TCTTTGTGAA
          AGCAGGTTCT CAGTGTTTTC CCACCTCTTT AGGATTTTCT AACAGCTGTG
          TGAACAAGGG ATATGGCACA GGGGAAGGCC CAATTCTGAG ATGCTCTAGA
          AAAGCAAATG ACCAGAGGCC CTCATACATG GGATATTTTG CATCAGTAGT
          TTGGTGAGAG AGCCAGGGAC CTCACCTCTC AGGTTTTCAC CCTGGAAAGA
          GACTCTTTGC ATTTATTTTT TTAAAACAGA CAACCAAAAC CTCAGAAACC
          AAAGCAAGAA AGCTTGAAAA ATTTGACATG AATTATGAAA AACAATGAAA
          AATATTGCTT ATACCATTGT TTACACAGAA TCTTTTTATA CAATTCTGTA
          AAAAA-TAAC TATTAATGTT ATTTAGAAAT GTATGTTGAG ACAGAGGGAT
          GCTGAGCAAG TTTATACAAT GGGCAACATC TTGGCTATGT AGCTGCCTCA
          GGTGATACCC AGGCTCCAGA TCTGCTCCTA TGGGGCAGGA TGGAGTCCTG
          GCTGTCTCTG GATTGATGTG CAATTTCCAT ATATAATTAT TTCTCTTCAT
          GTGTGTGTGC CTGTGTTTTT ATTTCTCTGG TTCCCTGAAA CTTTGGCCAA
          TTGTTCCTTA TTCTGCCAGC AGCATCCCAG GATCCTTGGG GTCGATCTCA
          CAGCAATGTG CTGGACATGC AGCATCCCTG ATTCCCCGTT G
1jk034008 CGCCTCCGGC TCCGCAGAGC CTTCGGCGCA GGAAGGCAGC CCCGCCTGAG
          CTGCTCTGGC CTTGCTTTCC AGCGGGACCT CCAGGCGAAG CTGCAGCTGC
          GCTACGAGGA GATCGCTAAG AGGTGCCAGG GCCGGGCCGG GCCGGGTGGC
          GGGCGGGGCG CTGAGTCTCC CCCACCCCGG CCCCGCCGTT GACACTCGGG
          TCGTTCTCTG CTTAGGACCA GGTTTAGAGG ATGCAAGGAC ACTGCCAAAC
          ACTTCACACT CACCCATGTG CTGCTTACAT GCTTTGGCAT TGAGAGCCAA
          CAATCTTTTC CAGTCTTTCA GGAAATCTAT CATGCTTGTC AACTTTTAAA
          ATTCAGAAGT GGACCCTGCC TCTCTAGCTG CCGTTTTTTG GGCAAAAAGA
          AATATCTACC AGAGGATTCT GACGATTACC AGGGACTCCA AAACAAACAC
          AAATAATGTG GGATTTGCTG TGCGAGTGCA GATTCTGACA TGATGGCTTT
          GGTTTTCAAA GGGAGCTCTT TGGGACTCTG TGAGGCTGTC AAAANAAAAT
          GTCAACAGTT ACAGTGTGAA GGGTAANATT TTTCCAACAA CATTATCCTG
          TTTGGCTGGG GGGCTATGAN ACACAGTAAA CATATAATCT CACCATCACC
          AAGGTGTTCC TGTCTATTCT C-----TCTC TCTGCCTTGT CCTTTGGTCT
          TCCTGCACTG AATGTAATTC TATTGTATTT ATCCAGATTT TCAATAATAG
          AGAAACAGAA GACATTACCT TGGGACAGAA GATGTCACAA GGAAAGACAG
          TTAGTAAAAG CTCTCTGTTA TTGACCTTGG CTTTTTATTT TTTAAAAGGG
          AACTGCTTAG TAGTTGCTGA TAAAATGAAA TAATACAATG TGTTAAAGGA
          TATAAAAAAT GCAATGGTCT GCATGGAACC AAAATTAAGA CATCCATGAA
          GACACTGCAT CAAATAAACC CTCGTCACCT GCCAGAAGTC TTCCAGAAGC
          TTTGGTTGCT CCTGTTTTGT AAGCTGATGA ATGGTTGGAA ATTTCAGTGC
          TGAAGATGTT TATGCCTGCA TATATGGAAC AGAATAAATG GGTGGCAGAA
          AGACAGAAAT AACAGCTAGA CACTGTTTAT TTATTTTTAC ATAATACTTT
          AAAAAGCTTC AGTGCATACA TTTAGCTATA ATCTGCAAGA ACTGGCATCT
          AATACAGTTC CAAACCCCAC ACATAATATC TAAGTCCCTA CTGCACTTTG
          TGTGCCCTCC CAGACACACA TGGCTCATAA CAGACACTGC TATTAAGAAA
          TCTTTCCATG GGTCACTAAA GTAACTTTCA CTTGATTTTA CCCTGATATG
          TCAAAGTCAG TCCTGTATTT CACTCATTAT TTTACTGTAG ATGATGCTCT
          GTTTGAAGGC CACTCTGCTT CATACTACCA GTGTCAGAGA TGGGCTGAGC
          GGCCCAAAAA TGATTACGAG GGAATGATCA CCTCAGCACC CAGGAGGGTT
          AGCAGAGTGG TCGGATTCAG TAACATCACA CAGCAGGAAC TCCCCAT-AA
          GTTCACATTT TAAATCTGCA GAGAACAGAT TGTCCAAGTC TCTTGCCTAC
          TGTTCAGATT GGTTTCTCTA ACTAATCCAT GACAACCAGG GAGGAAGCAG
          GTGACAANGT GTTGTGTGGC GTTGCAGGTG TGTCTGCAGA GCGGACTTCT
          CCAGCTCCTG GGCTGGATGC TGCACGCCAG CATGGCTCCC ATCACAGGGG
          TGAGTAGTGT GTCCCTGCTG ACCCCACAGG CTCAGCACTG GATTTGTGGA
          TCCCTCCTGA NAAATGGAAC TATGTTACTC TCAGCTCCTC CAACAGGAAT
          GAANAAAACT ACAGNACAGA ANACAGCCCA TGAGCCATCC GAACTCATGA
          GGCATTTAAG ATTACGGAAG AGGTAACTAT TTCTATAATT CACCGACTTC
          AAAAGTATGT TTGACATTAT TGTCGGGAAA ATTATGTTAA CCATGGATTA
          CTGTTACAAT CAAAGTATGT AGTGAGAAGT CAAGAGGCTT AGTAGTAAAT
          TTTCAAAGCG GTGCGTGGGG ATTTACCCGT TTGACTCCCA TTAACGGCAA
          TGGGAGGCGC GCGGCGAAGT CCCCGCACGC TGCTTTGAAA ACTGACCCCT
          GTGTGCTCAC GGACCCTGCT CTAAGGACTT CCAGATGACC ATGCAATCCC
          CTCTTCCTCA GGATCCTTCT TATTAATTAC CTATTCTTTG GCAATTGTCT
          CAACTAAGGA GGATGATGGG GAGAGATGGC ATAGTCTAGC TTCCTAACTG
          GGCCAAATAA TATTTGGCCT ACATGGGCTA AATCAGCTAA AGTCAGGGCA
          GAAGTCTCAA CTGGCAATTA GAGAATGCAT TTGTTAATGT CATTCTTTGC
          AGCATTTGAT TCCAGTGAAA ATTTTGTCCC ATTGCACTAT GGAGATCAGA
          TTTGTTTGTT TTTCCCCAAT AAAGTCTATT TTTAAAAAAT TTAATCTCCA
          AACTGAGCAT TAAAATAANA GTTTTGAGGG TATTCATCTA TGGTTGTGTT
          AAGCTATAGT AAATGTTCCT CCATTACGGC TTTTGATTGA TAACATACAT
          GGCAAANAAA GTANATGAGG AAGTAAGTGA CGTGTCTGTT ANATGCAAAA
          ATCTGGGAAG TCATTTTCAC AGCTCCCTGA AAACAAGCCC ACTTTTCATT
          TGTACCAAGT GGTTTCACAA GAAGTAGGTA CTTGTAGCAA GTGAAATCAC
          ATCTGTCTGA GCTTGTGCAA AGACATATTT GTTCCATGTT CAAAGGAAGC
          CTCACTAATT TTCTCTTCTT TGATTGTGAT TTTCTGCATA TAGACACAGG
          TTCAGCCCCA ACATGACTGA AAGGGAAGCT GCAACTTTCA ATAAATATGC
          TTACTTTCTC TCCTCCTCTG CTGTTACAAT CCCTGATCAG CTTTGGCTGG
          GAGGTAGCTG ACCAGCCAGA GGTGAAACAG GGTCACTTTG AGATTCAGCT
          TCTCATGGCA GTATGCCACA TTTTGCAAGC TTGGAATTCA CTGAGTGGAG
          GGAAGTCCAC ACCTTTTTCA GGACGTCTGG AGCACAGGCC ATTGCTATGC
          TAATTTAGAC AAGAAGTTTT ACTGCAGCAA AGAGGTTTTA CATCACTCGG
          TGAAGTCACT TGTTGTGCAC GACAAAGGTA CAAGTGTCAC CAGCTGGCAC
          AGTCTG---- TGTTCTCAGC TGGCATTCTG TTCATCCCCC TCCCTAACAC
          AGCTGGCAGG ACATGAAACT TGGAAAAGTT TTCATGGTGA AACTGTAATG
          TTCAATTGAA CTGCAGCTGT AAACTTACAC TGGGAAACCC AATTTTGTAA
          TAATGTTGTA ATATTGTGAT AATGTTACTG CAGTCATGTT GATCTAAAGA
          CATAACTCAC CAAGTTATTT TCCTGACCAT GAGCTCTTCT TGTATATATG
          GAAAAAAA-G ACAGGTAGGA GAATGAAGTA TAATTATTAA AAACATGCTC
          CCCAAAATTG AAAAATCAAG CTAATTTCGA ACAGACCAAG CTGATAAGGA
          TTTCTGTGGG GGTAAAGAAA AGAAAAATCA CCTGTAAACA GTCATCTGCA
          TAGGAAGAAC TCATTTCAAG AGTTCATTGA CAGCCAAAGC CTCAATTTCA
          GGGTCCTTTG GGTCTTTTTA GTGAAATGCA GTGGTCAGCA GTCTGTGAAC
          TGCATCATGC CCACAATGTG TTATCCAAAA ATTTCACCTG ACCATCTGTA
          CTTGCTCACT GTCCTCCCAA GCATGTGCCG TCATTATTAA AACACTGACC
          ATTTGTGTGA CCAGAGAAAT ACTAGCATTT TATTTAACCT CATTGTTCAT
          GTGCCTCCAG GCCTTATTTG CTGTGCGTGG CCCAGGCTGT GCTCTGGAGG
          CAGGATTACT CATTTCCTCT CAGGCCTGTT CCCCACGCTC ATTACTCAGG
          CTCTCTCTAC TCTCTGTAGT TAGATAATTT ATTTCTACAA CATCCATATG
          AGGTGAAATA TTGTCCCCAC AATATTGAGT GGGGACCCTT GAGTCAGAAG
          GAGCCATGAG GCATGATTGC CCACGCTGGG ACCACTAAGC TCCTATGGGA
          ATTTTATAAG CAAAGCTGAA TGCTTGTTAT GTTCATCTGG ATGCCAGCAT
          CTGGCCTGCT GTCACTGCGG TTGCCAACGT CTGCTTGCAG TCTTTGTGAA
          AGCAGGTTCT CAGTGTTTTC CCACCTCTTT AGGATTTTCT AACAGCTGTG
          TGAACAAGGG ATATGGCACA GGGGAAGGCC TAATTCTGAG ATGCTCTAGA
          AAAGCAAATG ACCAGAGGCC CTCATACATG GGATATTTTG CATCAGTAGT
          TTGGTGAGAG AGCCAGGGAC CTCACTTCTC AGGTTTTCAC CCTGGAAAGA
          GACTCTTTGC ATTTATTTTT TTAAAACAGA CAACCAAAAC CTCAGAAACC
          AAAGCAAGAA AGCTTGAAAA ATTTGACATG AATGATGAAA AACAATGAAA
          AATATTGCTT ATACCATTGT TTACACAGAA TCTTTTTATA CAATTCTGTA
          AAAAA-TAAC TATTAATGTT ATTTAGAAAT GTATGTTGAG ACAGAGGGAT
          GCTGAGCAAG TTTATACAAT GGGCAACATC TTGGCTATGT AGCTGCCTCA
          GGTGATACCC AGGCTCCAGA TCTGCTCCTA TGGGGCAGGA TGGAGTCCTG
          GCTGTCTCTG GATTGATGTG CAATTTCCAT ATATAATTAT TTCTCTTCAT
          GTGTGTGTGC CTGTGTTTTT ATTTCTCTGG TTCCCTGAAA CTTTGGCCAA
          TTGTTCCTTA TTCTGCCAGC AGCATCCCAG GATCCTTGGG GTCGATCTCA
          CAGCAATGTG CTGGACATGC AGCATCCCTG ATTCCCCGTT G
1jk034009 CGCCTCCGGC TCCGCAGAGC CTCCGGCGCA GGAAGGCAGC CCCGCCTGAG
          CTGCTCTGGC CTTGCTTTCC AGCGGGACCT CCAGGCGAAG CTGCAGCTGC
          GCTACGAGGA GATCGCTAAG AGGTGCCAGG GCCGGGCCGG GCCGGGTGGC
          GGGCGGGGCG CTGAGTCTCC CCCACCCCGG CCCCGCCGTT GACACTCGGG
          TTGTTCTCTG CTTAGGACCA GGTTTAGAGG ATGCAAGGAC ACTGCCAAAC
          ACTTCACACT CACCCATGTG CTGCTTACAT GCTTTGGCAT TGAGAGCCAA
          CAATCTTTTC CAGTCTTTCA GGAAATCTAT CATGCTTGTC AACTTTTAAA
          ATTCAGAAGT GGACCCTGCC TCTCTAGCTG CCGTTTTTTG GGCAAAAAGA
          AATATCTACC AGAGGATTCT GACAATTACC AGGGACTCCA AAACAAACAC
          AAATAATGTG GGATTTGCTG TGCGAGTGCA GATTCTGACA TGATGGCTTT
          GGTTTTCAAA GGGAGCTCTT TGGGACTCTG TGAGGCTGTC AAAANAAAAT
          GTCAACAGTT ACAGTGTGAA GGGTAANATT TTTCCAACAA CATTATCCTG
          TTTGGCTGGG GGGCAATGAN ACACAGTAAA CATATAATCT CACCATCACC
          AAGGTGTTCC TGTCTATTCT C-----TCTC TCTGCCTTGT CCTTTGGTCT
          TCCTGCACTG AATGTAATTC TATTGTATTT ATCCAGATTT TCAATAATAG
          AGAAACAGAA GACATCACCT TGGGACAGAA GATGTCACAA GGAAAGACAG
          TTAGTAAAAG CTCTCTGTTA TTGACCTTGG CTTTTTATTT TTTAAAAGGG
          AACTGCTTAG TAGTTGCTGA TAAAATGAAA TAATACAATG TGTTAAAGGA
          TATAAAAAAT GCAATGGTCT GCATGGAACC AAAATTAAGA CATCCATGAA
          GACACTGCAT CAAATAAACC CTCGTCACCT GCCAGAAGTC TTCCAGAAGC
          TTTGGTTGCT CCTGTTCTGT AAGTTGATGA ATGGTTGGAA ATTTCAGTGC
          TGAAGATGTT TATGCCTGCA TATATGGAAC AGAATAAATG GGTGGCAGAG
          AGACAGAAAT AACAGCTAGA CACTGTTTAT TTATTTTTAC ATAATACTTT
          AAAAAGCTTC AGTGCATACA TTTAGCTATA ATCTGCAAGA ACTGGCATCT
          AATACAGTTC CAAACCCCAC ACATAATATC TAAGTCCCTA CTGCACTTTG
          TGTGCCCTCC CAGACACACA TGGCTCATAA CAGACACTGT TATTAAGAAA
          TCTTTCCATG GGTCACTAAA GTAACTTTCA CTTGATTTTA CCCTGATATG
          TCAAAGTCAG TCCTGTATTT CACTCATTAT TTTACTGTAG ATGATGCTCT
          GTTTGAAGGC CACTCTGCTT CATACTACCA GTGTCAGAGA TGGGCTGGGC
          AGCCCAAAAA TGATTACGAG GGAATGATCA CCTCAGCACC CAGGAGGGTT
          AGCAGAGTGG TCTGATTCAG TAACATCACA CAGCAGGAAC TCCCCAT-AA
          GTTCACATTT TAAATCTGCA GAGAACAGAT TGTCCAAGTC TCTTGCCTAC
          TGTTCAGACT GGTTTCTCTA ACTAATCCAT GACAACCAGG GAGGAAGCAG
          GTGACAANGT GTTGTGTGGC GTTGCAGGTG TGTCTGCAGA ACGGACTTCT
          CCAGCTCCTG GGCTGGATGC TGCACGCCAG CATGGCTCCC ATCACAGGGG
          TGAGTAGTGT GTCCCTGCTG ACCCCACAGG CTCAGCACTG GATTTGTGGA
          TCCCTCCTGA NAAATGGAAC TATGTTACTC TCAGCTCCTC CAACAGGAAT
          GAANAAAACT ACAGNACAGA ANACAGCCCA TGAGCCATCC GAACTCATGA
          GGCATTTAAG ATTACGGAAG AGGTAACTAT TTCTATAATT CACCGACTTC
          AAAAGTATGT TTGACATTAT TGTCGGGAAA ATTATGTTAA CCATGGATTA
          CTGTTACAAT CAAAGTATGT AGTGAGAAGT CAAGAGGCTT AGTAGTAAAT
          TTTCAAAGCG GTGCGTGGGG ATTTACCCGT TTGACTCCCA TTAACGGCAA
          TGGGAGGCGC GCGGCGAAGT CCCCGCACGC TGCTTTGAAA ACTGACCCCT
          GCGTGCTCAC GGACCCTGCT CTAAGGACTT CCAGATGACC ATGCAATCCC
          CTCTTCCTCA GGATCCTTCT TATTAATTAC CTATTCTTTG GCAATTGTCT
          CAACTAAGGA GGATGATGGG GAGAGATGGC ATAGTCTAGC TTCCTAACTG
          GGCCAAATAA TATTTGGCCT ACATGGGCTA AATCAGCTAA AGTCAGGGCA
          GAAGTCTCTA CTGGCAATTA GAGAATGCAT TTGTTAATGT CATTCTTTGC
          AGCATTTGAT TCCAGTGAAA ATTTTGTCCC ATTGCACTAT GGAGATCAGA
          TTTGTTTGTT TTTCCCCAAT AAAGTCAATT TTTAAAAA-T TTAATCTCCA
          AACTGAGCAT TAAAATAANA GTTTTGAGGG TATTCATCTA TGGTTGTGTT
          AAGCTATAGT AAATGTTCCT CCATTATGGC TTTTGATTGA TAACATACAT
          GGCAAANAAA GTANATGAGG AAGTAAGTGA CGTGTCTGTT ANATGCAAAA
          ATCTGGGAAG TCATTTTCAC AGCTCCCTGA AAACAAGCCC ACTTTTCATT
          TGTACCAAGT GGTTTCACAA GAAGTAGGTA CTTGTAGCAA GTGAAATCAC
          ATCTGTCTGA GCTTGTGCAA AGACATATTT GTTCCATGTT CAAAGGAAGC
          CTCAGTAATT TTCTCTTCTT TGATTGTGAT TTTCTGCATA TAGACACAGG
          TTCAGCCCCA ACATGACTGA AAGGGAAGCT GCAACTTTCA ATAAATATGC
          TTACTTTCTC TCCTCCTCTG CTGTTACAAT CCCTGATCAG CTTTGGCTGG
          GAGGTAGCTG ACCAGCCAGA GGTGAAACAG GGTCACTTTG AGATTCAGCT
          TCTCATGGCA GTATGCCACA TTTTGCAAGC TTGGAATTCA CTGAGTGGAG
          GGAAGTCCAC ACCTTTTTCA GGACGTCTGG AGCACAGGCC ATTGCTATGC
          TAATTTAGAC AAGAAGTTTT ACTGCAGCAA AGAGGTTTTA CATCACTCGG
          TGAAGTCACT TGTTGTGCAC GACAAAGGTA CAAGTGTCAC CAGCTGGCAC
          AGTCTG---- TGTTCTCAGC TGGCATTCTG TTCATCCCCC TCCCTAACAC
          AGCTGGCAGG ACATGAAACT TGGAAAAGTT TTCATGGTGA AACTGTAATT
          TTCAATTGAA CTGCAGCTGT AAACTTACAC TGGAAAACCC AATTTTGTAA
          TAATATTGTA ATATTGTGAT AATGTTACTG CAGTCATGTT GATCTAAAGA
          CATAACTCAC CAAGTTATTT TCCTGACCAT GAGCTCTTCT TGTATATATG
          GAAAAAAA-G ACAGGTAGGA GAATGAAGTA TAATTATTAA AAACATGCTC
          CCCAAAATTG AAAAATCAAG CTAATTTCAA ACAGACCAAG CTGATAAGGA
          TTTCTGTGGG GGTAAAGAAA AGAAAAATCA CCTGTAAACA GTCATCTGCA
          TAGGAAGAAC TCATTTCAAG AGTTCATTGA CAGCCAAAGC CTCAATTTCA
          GGGTCCTTTG GGTCTTTTTA GTGAAATGCA GTGGTCAGCA GTCTGTGAAC
          TGCATCATGC CCACAATGTG TTATCCAAAA ATTTCACCTG ACCATCTGTA
          CTTGCTCACT GTCCTCCCAA GCATGTGCCG TCATTATTAA AACACTGACC
          ATTTGTGTGA CCAGAGAAAT ACTAGCATTT TATTTAACCT CATTGTTCAT
          GTGCCTCCAG GCCTTATTTG CTGTGCGTGG CCCAGGCTGT GCTCTGGAGG
          CAGGATTACT CATTTCCTCT CAGGCCTGTT CCCCACGCTC ATTACTCAGG
          CTCTCTCTAC TCTCTGTAGT TAGATAATTT ATTTCTACAA CATCCATATG
          AGGTGAAATA TTGTCCCCAC AATATTGAGT GGGGACCCTT GAGTCAGAAG
          GAGCCATGAG GCATGATTGC CCACGCTGGG ACCACTAAGC TCCTATGGGA
          ATTTTATAAG CAAAGCTGAA TGCTTGTTAT GTTCATCGGG ATGCCAGCAT
          CTGGCCTGCT GTCACTGCAG TTGCCAACGT GCGCTTGCAG TCTTTGTGAA
          AGCAGGTTCT CAGTGTTTTC CCACCTCTTT AGGATTTTCT AACAGCTGTG
          TGAACAAGGG ATATGGCACA GGGGAAGGCC CAATTCTGAG ATGCTCTAGA
          AAAGCAAATG ACCAGAGGCC CTCATACATG GGATATTTTG CATCAGTAGT
          TTGGTGAGAG AGCCAGGGAC CTCACTTCTC AGGTTTTCAC CCTGGAAAGA
          GACTCTTTGC ATTTATTTTT TTAAAACAGA CAACCAAAAC CTCAGAAACC
          AAAGCAAGAA AGCTTGAAAA ATTTGACATG AATGATGAAA AACAATGAAA
          AATATTGCTT ATACCATTGT TTACACAGAA TCTTTTTATA CAATTCTGTA
          AAAAA-TAAC TATTAATGTT ATTTAGAAAT GTATGTTGAG ACAGAGGGAT
          GCTGAGCAAG TTTATACAAT GGGCAACATC TTGGCTATGT AGCTGCCTCA
          GGTGATACCC AGGCTCCAGA TCTGCTCCTA TGGGGCAGGA TGGAGTCCTG
          GCTGCCTCTG GATTGATGTG CAATTTCCAT ATATAATTAT TTCTCTTCAT
          GTGTGTGTGC CTGTGTTTTT ATTTCTCTTG TTCCCTGAAA CTTTGGCCAA
          TTGTTCCTTA TTCTGCCAGC AGCATCCCAG GATCCTTGGG GTCGATCTCA
          CAGCAATGTG CTGGACATGC AGCATCCCTG ATTCCCCGTT G
1jk034010 CGCCTCCGGC TCCGCAGAGC CTCCGGCGCA GGAAGGCAGC CCCGCCTGAG
          CTGCTCTGGC CTTGCTTTCC AGCGGGACCT CCAGGCGAAG CTGCAGCTGC
          GCTACGAGGA GATCGCTAAG AGGTGCCAGG GCCGGGCCGG GCCGGGTGGC
          GGGCGGGGCG CTGAGTCTCC CCCACCCCGG CCCCGCCGTT GACGCTCGGG
          TCGTTCTCTG CTTAGGACCA GGTTTAGAGG ATGCAAGGAC ACTGCCAAAC
          ACTTCACACT CACCCATGTG CTGCTTACAT GCTTTGGCAT TGAGAGCCAA
          CAATCTTTTC CAGTCTTTCA GGAAATCTAT CATGCTTGTC AACTTTTAAA
          ATTCAGCAGT GGACCCTGCC TCTCTAGCTG CCGTTTTTTG GGCAAAAAGA
          AATATCTACC AGAGGATTCT GACGATTACC AGGGACTCCA AAACAAACAC
          AAATAATGTG GGATTTGCTG TGCGAGTGCA GATTCTGACA TGATGGCTTT
          GGTTTTCAAA GGGAGCTCTT TGGGACTCTG TGAGGCTGTC AAAANAAAAT
          GTCAACAGTT ACAGTGTGAA GGGTAANATT TTTCCAACAA CATTATCCTG
          TTTGGCTGGG GGGCCATGAN ACACAGTAAA CATATAATCT CACCATCACC
          AAGGTGTTCC TGTCTATTCT C-----TCTC TCTGCCTTGT CCTTTGGTCT
          TCCTGCACTG AATGTAATTC TATTGTATTT ATCCAGATTT TCAATAATAG
          AGAAACAGAA GACATCACCT TGGGACAGAA GATGTCACAA GGAAAGACAG
          TTAGTAAAAG CTCTCTGTTA TTGACCTTGG CTTTTTATTT TTTAAAAGGG
          AACTGCTTAG TAGTTGCTGA TAAAATGAAA TAATACAATG TGTTAAAGGA
          TATAAAAAAT GCAATGGTCT GCATGGAACC AAAATTAAGA CATCCATGAA
          GACACTGCAT CAAATAAACC CTCGTCACCT GCCAGAAGTC TTCCAGAAGC
          TTTGGTTGCT CCTGTTCTGT AAGTTGATGA ATGGTTGGAA ATTTCAGTGC
          TGAAGATGTT TATGCCTGCA TATATGGAAC AGAATAAATG GGTGGCAGAG
          AGACAGAAAT AACAGCTAGA CACTGTTTAT TTATTTTTAC ATAATACTTT
          AAAAAGCTTC AGTGCATACA TTTAGCTATA ATCTGCAAGA ACTGGCATCT
          AATACAGTTC CAAACCCCAC ACATAATATC TAAGTCCCTA CTGCACTTTG
          TGTGCCCTCC CAGACACACA TGGCTCATAA CAGACACTGT TATTAAGAAA
          TCTTTCCATG GGTCACTAAA GTAACTTTCA CTTGATTTTA CCCTGATATG
          TCAAAGTCAG TCCTGTATTT CACTCATTAT TTTACTGTAG ATGATGCTCT
          GTTTGAAGGC CACTCTGCTT CATACTACCA GTGTCAGAGA TGGGCTGGGC
          AGCCCAAAAA TGATTACGAG GGAATGATCA CCTCAGCACC CAGGAGGGTT
          AGCAGAGTGG TCTGATTCAG TAACATCACA CAGCAGGAAC TCCCCAT-AA
          GTTCACATTT TAAATCTGCA GAGAACAGAT TGTCCAAGTC TCTTGCCTAC
          TGTTCAGATT GGTTTCTCTA ACTAATCCAT GACAACCAGG GAGGAAGCAG
          GTGACAANGT GTTGTGTGGC GTTGCAGGTG TGTCTGCAGA GCGGACTTCT
          CCAGCTCCTG GGCTGGATGC TGCACGCCAG CATGGCTCCC ATCACAGGGG
          TGAGTAGTGT GTCCCTGCTG ACCCCACAGG CTCAGCACTG GATTTGTGGA
          TCCCTCCTGA NAAATGGAAC TATGTTACTC TCAGCTCCTC CAACAGGAAT
          GAANAAAACT ACAGNACAGA ANACAGCCCA TGAGCCATCC GAACTCATGA
          GGCATTTAAG ATTACGGAAG AGGTAACTAT TTCTATAATT CACCGACTTC
          AAAAGTATGT TTGACATTAT TGTCGGGAAA ATTATGTTAA CCATGGATTA
          CTGTTACAAT CAAAGTATGT AGTGAGAAGT CAAGAGGCTT AGTAGTAAAT
          TTTCAAAGCG GTGCGTGGGG ATTTACCCGT TTGACTCCCA TTAACGGCAA
          TGGGAGGCGC GCGGCGAAGT CCCCGCACGC TGCTTTGAAA ACTGACCCCT
          GCGTGCTCAC GGACCCTGCT CTAAGGACTT CCAGATGACC ATGCAATCCC
          CTCTTCCTCA GGATCCTTCT TATTAATTAC CTATTCTTTG GCAATTGTCT
          CAACTAAGGA GGATGATGGG GAGAGATGGC ATAGTCTAGC TTCCTAACTG
          GGCCAAATAA TATTTGGCCT ACATGGGCTA AATCAGCTAA AGTCAGGGCA
          GAAGTCTCTA CTGGCAATTA GAGAATGCAT TTGTTAATGT CATTCTTTGC
          AGCATTTGAT TCCAGTGAAA ATTTTGTCCC ATTGCACTAT GGAGATCAGA
          TTTGTTTGTT TTTCCCCAAT AAAGTCTATT TTTAAAAA-T TTAATCTCCA
          AACTGAGCAT TAAAATAANA GTTTTGAGGG TATTCATCTA TGGTTGTGTT
          AAGCTATAGT AAATGTTCCT CCATTACGGC TTTTGATTGA TAACATACAT
          GGCAAANAAA GTANATGAGG AAGTAAGTGA CGTGTCTGTT ANATGCAAAA
          ATCTGGGAAG TCATTTTCAC AGCTCCCTGA AAACAAGCCC ACTTTTCATT
          TGTACCAAGT GGTTTCACAA GAAGTAGGTA CTTGTAGCAA GTGAAATTAC
          ATCTGTCTGA GCTTGTGCAA AGACATATTT GTTCCATGTT CAAAGGAAGC
          CTCAGTAATT TTCTCTTCTT TGATTGTGAT TTTCTGCATA TAGACACAGG
          TTCAGCCCCA ACATGACTGA AAGGGAAGCT GCAACTTTCA ATAAATATGC
          TTACTTTCTC TCCTCCTCTG CTGTTACAAT CCCTGATCAG CTTTGGCTGG
          GAGGTAGCTG ACCAGCCAGA GGTGAAACAG GGTCACTTTG AGATTCAGCT
          TCTCATGGCA GTATGCCACA TTTTGCAAGC TTGGAATTCA CTGAGTGGAG
          GGAAGTCCAC ACCTTTTTCA GGACGTCTGG AGCACAGGCC ATTGCTATGC
          TAATTTAGAC AAGAAGTTTT ACTGCAGCAA AGAGGTTTTA CATCACTCGG
          TGAAGTCACT TGTTGTGCAC GACAAAGGTA CAAGTGTCAC CAGCTGGCAC
          AGTCTG---- TGTTCTCAGC TGGCATTCTG TTCATCCCCC TCCCTAACAC
          AGCTGGCAGG ACATGAAACT TGGAAAAGTT TTCATGGTGA AACTGTAATG
          TTCAATTGAA CTGCAGCTGT AAACTTACAC TGGGAAACCC AATTTTGTAA
          TAATGTTGTA ATATTGTGAT AATGTTACTG CAGTCATGTT GATCTAAAGA
          CATAACTCAC CAAGTTATTT TCCTGACCAT GAGCTCTTCT TGTATATATG
          GAAAAAAA-G ACAGGTAGGA GAATGAAGTA TAATTATTAA AAACATGCTC
          CCCAAAATTG AAAAATCAAG CTAATTTCAA ACAGACCAAG CTGATAAGGA
          TTTCTGTGGG GGTAAAGAAA AGAAAAATCA CCTGTAAACA GTCATCTGCA
          TAGGAAGAAC TCATTTCAAG AGTTCATTGA CAGCCAAAGC CTCAATTTCA
          GGGTCCTTTG GGTCTTTTTA GTGAAATGCA GTGGTCAGCA GTCTGTGAAC
          TGCATCATGC CCACAATGTG TTATCCAAAA ATTTCACCTG ACCATCTGTA
          CTTGCTCACT GTCCTCCCAA GCATGTGCCG TCATTATTAA AACACTGACC
          ATTTGTGTGA CCAGAGAAAT ACTAGCATTT TATTTAACCT CATTGTTCAT
          GTGCCTCCAG GCCTTATTTG CTGTGCGTGG CCCAGGCTGT GCTCTGGAGG
          CAGGATTACT CATTTCCTCT CAGGCCTGTT CCCCACGCTC ATTACTCAGG
          CTCTCTCTAC TCTCTGTAGT TAGATAATTT ATTTCTACAA CATCCATATG
          AGGTGAAATA TTGTCCCCAC AATATTGAGT GGGGACCCTT GAGTCAGAAG
          GAGCCATGAG GCATGATTGC CCACGCTGGG ACCACTAAGC TCCTATGGGA
          ATTTTATAAG CAAAGCTGAA TGCTTGTTAT GTTCATCGGG ATGCCAGCAT
          CTGGCCTGCT GTCACTGCAG TTGCCAACGT GCGCTTGCAG TCTTTGTGAA
          AGCAGGTTCT CAGTGTTTTC CCACCTCTTT AGGATTTTCT AACAGCTGTG
          TGAACAAGGG ATATGGCACA GGGGAAGGCC CAATTCTGAG ATGCTCTAGA
          AAAGCAAATG ACCAGAGGCC CTCATACATG GGATATTTTG CATCAGTAGT
          TTGGTGAGAG AGCCAGGGAC CTCACTTCTC AGGTTTTCAC CCTGGAAAGA
          GACTCTTTGC ATTTATTTTT TTAAAACAGA CAACCAAAAC CTCAGAAACC
          AAAGCAAGAA AGCTTGAAAA ATTTGACATG AATGATGAAA AACAATGAAA
          AATATTGCTT ATACCATTGT TTACACAGAA TCTTTTTATA CAATTCTGTA
          AAAAA-TAAC TATTAATGTT ATTTAGAAAT GTATGTTGAG ACAGAGGGAT
          GCTGAGCAAG TTTATACAAT GGGCAACATC TTGGCTATGT AGCTGCCTCA
          GGTGATACCC AGGCTCCAGA TCTGCTCCTT TGGGGCAGGA TGGAGTCCTG
          GCTGCCTCTG GATTGATGTG CAATTTCCAT ATATAATTAT TTCTCTTCAT
          GTGTGTGTGC CTGTGTTTTT ATTTCTCTTG TTCCCTGAAA CTTTGGCCAA
          TTGTTCCTTA TTCTGCCAGC AGCATCCCAG GATCCTTGGG GTCGATCTCA
          CAGCAATGTG CTGGACATGC AGCATCCCTG ATTCCCCGTT G
1jk034011 CGCCTCCGGC TCCGCAGAGC CTCCGGCGCA GGAAGGCAGC CCCGCCTGAG
          CTGCTCTGGC CTTGCTTTCC AGCGGGACCT CCAGGCGAAG CTGCAGCTGC
          GCTACGAGGA GATCGCTAAG AGGTGCCAGG GCCGGGCCGG GCCGGGTGGC
          GGGCGGGGCG CTGAGTCTCC CCCACCCCGG CCCCGCCGTT GACACTCGGG
          TTGTTCTCTG CTTAGGACCA GGTTTAGAGG ATGCAAGGAC ACTGCCAAAC
          ACTTCACACT CACCCATGTG CTGCTTACAT GCTTTGGCAT TGAGAGCCAA
          CAATCTTTTC CAGTCTTTCA GGAAATCTAT CATGCTTGTC AACTTTTAAA
          ATTCAGAAGT GGACCCTGCC TCTCTAGCTG CCGTTTTTTG GGCAAAAAGA
          AATATCTACC AGAGGATTCT GACGATTACC AGGGACTCCA AAACAAACAC
          AAATAATGTG GGATTTGCTG TGCGAGTGCA GATTCTGACA TGATGGCTTT
          GGTTTTCAAA GGGAGCTCTT TGGGACTCTG TGAGGCTGTC AAAANAAAAT
          GTCAACAGTT ACAGTGTGAA GGGTAANATT TTTCCAACAA CATTATCCTG
          TTTGGCTGGG GGGCCATGAN ACACAGTAAA CATATAATCT CACCATCACC
          AAGGTGTTCC TGTCTATTCT C-----TCTC TCTGCCTTGT CCTTTGGTCT
          TCCTGCACTG AATGTAATTC TATTGTATTT ATCCAGATTT TCAATAATAG
          AGAAACAGAA GACATCACCT TGGGACAGAA GATGTCACAA GGAAAGACAG
          TTAGTAAAAG CTCTCTGTTA TTGACCTTGG CTTTTTATTT TTTAAAAGGG
          AACTGCTTAG TAGTTGCTGA TAAAATGAAA TAATACAATG TGTTAAAGGA
          TATAAAAAAT GCAATGGTCT GCATGGAACC AAAATTAAGA CATCCATGAA
          GACACTGCAT CAAATAAACC CTCGTCACCT GCCAGAAGTC TTCCAGAAGC
          TTTGGTTGCT CCTGTTCTGT AAGTTGATGA ATGGTTGGAA ATTTCAGTGC
          TGAAGATGTT TATGCCTGCA TATATGGAAC AGAATAAATG GGTGGCAGAG
          AGACAGAAAT AACAGCTAGA CACTGTTTAT TTATTTTTAC ATAATACTTT
          AAAAAGCTTC AGTGCATACA TTTAGCTATA ATCTGCAAGA ACTGGCATCT
          AATACAGTTC CAAACCCCAC ACATAATATC TAAGTCCCTA CTGCACTTTG
          TGTGCCCTCC CAGACACACA TGGCTCATAA CAGACACTGT TATTAAGAAA
          TCTTTCCATG GGTCACTAAA GTAACTTTCA CTTGATTTTA CCCTGATATG
          TCAAAGTCAG TCCTGTATTT CACTCATTAT TTTACTGTAG ATGATGCTCT
          GTTTGAAGGC CACTCTGCTT CATACTACCA GTGTCAGAGA TGGGCTGGGC
          AGCCCAAAAA TGATTACGAG GGAATGATCA CCTCAGCACC CAGGAGGGTT
          AGCAGAGTGG TCTGATTCAG TAACATCACA CAGCAGGAAC TCCCCAT-AA
          GTTCACATTT TAAATCTGCA GAGAACAGAT TGTCCAAGTC TCTTGCCCAC
          TGTTCAGACT GGTTTCTCTA ACTAATCCAT GACAACCAGG GAGGAAGCAG
          GTGACAANGT GTTGTGTGGC GTTGCAGGTG TGTCTGCAGA ACGGACTTCT
          CCAGCTCCTG GGCTGGATGC TGCACGCCAG CATGGCTCCC ATCACAGGGG
          TGAATAGTGT GTCCCTGCTG ACCCCACAGG CTCAGCACTG GATTTGTGGA
          TCCCTCCTGA NAAATGGAAC TATGTTACTC TCAGCTCCTC CAACAAGAAT
          GAANAAAACT ACAGNACAGA ANACAGCCCA TGAGCCATCC GAACTCATGA
          GGCATTTAAG ATTACGGAAG AGGTAACTAT TTCTATAATT CACCGACTTC
          AAAAGTATGT TTGACATTAT TGTCGGGAAA ATTATGTTAA CCATGGATTA
          CTGTTACAAT CAAAGTATGT AGTGAGAAGT CAAGAGGCTT AGTAGTAAAT
          TTTCAAAGCG GTGCGTGGGG ATTTACCCGT TTGACTCCCA TTAACGGCAA
          TGGGAGGCGC GCGGCAAAGT CCCCGCACGC TGCTTTGAAA ACTGACCCCT
          GCGTGCTCAC GGACCCTGCT CTAAGGACTT CCAGATGACC ATGCAATCCC
          CTCTTCCTCA GGATCCTTCT TATTAATTAC CTATTCTTTG GCAATTGTCT
          CAACTAAGGA GGATGATGGG GAGAGATGGC ATAGTCTAGC TTCCTAACTG
          GGCCAAATAA TATTTGGCCT ACATGGGCTA AATCAGCTAA AGTCAGGGCA
          GAAGTCTCTA CTGGCAATTA GAGAATGCAT TTGTTAATGT CATTCTTTGC
          AGCATTTGAT TCCAGTGAAA ATTTTGTCCC ATTGCACTAT GGAGATCAGA
          TTTGTTTGTT TTTCCCCAAT AAAGTCTATT TTTAAAAAAT TTAATCTCCA
          AACTGAGCAT TAAAATAANA GTTTTGAGGG TATTCATCTA TGGTTGTGTT
          AAGCTATAGT AAATGTTCCT CCATTACGGC TTTTGATTGA TAACATACAT
          GGCAAANAAA GTANATGAGG AAGTAAGTGA CGTGTCTGTT ANATGCAAAA
          ATCTGGGAAG TCATTTTCAC AGCTCCCTGA AAACAAGCCC ACTTTTCATT
          TGTACCAAGT GGTTTCACAA GAAGTAGGTA CTTGTAGCAA GTGAAATCAC
          ATCTGTCTGA GCTTGTGCAA AGACATATTT GTTCCATGTT CAAAGGAAGC
          CTCAGTAATT TTCTCTTCTT TGATTGTGAT TTTCTGCATA TAGACACAGG
          TTCAGCCCCA ACATGACTGA AAGGGAAGCT GCAACTTTCA ATAAATATGC
          TTACTTTCTC TCCTCCTCTG CTGTTACAAT CCCTGATCAG CTTTGGCTGG
          GAGGTAGCTG ACCAGCCAGA GGTGAAACAG GGTCACTTTG AGATTCAGCT
          TCTCATGGCA GTATGCCACA TTTTGCAAGC TTGGAATTCA CTGAGTGGAG
          GGAAGTCCAC ACCTTTTTCA GGACGTCTGG AGCACAGGCC ATTGCTATGC
          TAATTTAGAC AAGAAGTTTT ACTGCAGCAA AGAGGTTTTA CATCACTCGG
          TGAAGTCACT TGTTGTGCAT GACAAAGGTA CAAGTGTCAC CAGCTGGCAC
          AGTCTG---- TGTTCTCAGC TGGCATTCTG TTCATCCCCC TCCCTAACAC
          AGCTGGCAGG ACATGAAACT TGGAAAAGTT TTCATGGTGA AACTGTAATT
          TTCAATTGAA CTGCAGCTGT AAACTTACAC TGGGAAACCC AATTTTGTAA
          TAATGTTGTA ATATTGTGAT AATGTTACTG CAGTCATGTT GATCTAAAGA
          CATAACTCAC CAAGTTATTT TCCTGACCAT GAGCTCTTCT TGTATATATG
          GAAAAAAA-G ACAGGTAGGA GAATGAAGTA TAATTATTAA AAACATGCTC
          CCCAAAATTG AAAAATCAAG CTCATTTCGA ACAGACCAAG CTGATAAGGA
          TTTCTGTGGG GGTAAAGAAA AGAAAAATCA CCTGTAAACA GTCATCTGCA
          TAGGAAGAAC TCATTTCAAG AGTTCATTGA CAGCCAAAGC CTCAATTTCA
          GGGTCCTTTG GGTCTTTTTA GTGAAATGCA GTGGTCAGCA GTCTGTGAAC
          TGCATCATGC CCACAATGTG TTATCCAAAA ATTTCACCTG ACCATCTGTA
          CTTGCTCACT GTCCTCCCAA GCATGTGCCG TCATTATTAA AACACTGACC
          ATTTGTGTGA CCAGAGAAAT ACTAGCATTT TATTTAACCT CATTGTTCAT
          GTGCCTCCAG GCCTTATTTG CTGTGCGTGG CCCAGGCTGT GCTCTGGAGG
          CAGGATTACT CATTTCCTCT CAGGCCTGTT CCCCACGCTC ATTACTCAGG
          CTCTCTCTAC TCTCTGTAGT TAGATAATTT ATTTCTACAA CATCCATATG
          AGGTGAAATA TTGTCCCCAC AATATTGAGT GGGGACCCTT GAGTCAGAAG
          GAGCCATGAG GCATGATTGC CCACGCTGGG ACCACTAAGC TCCTATGGGA
          ATTTTATAAG CAAAGCTGAA TGCTTGTTAT GTTCATCGGG ATGCCAGCAT
          CTGGCCTGCT GTCACTGCGG TTGCCAACGT GTGCTTGCAG TCTTTGTGAA
          AGCAGGTTCC CAGTGTTTTC CCACCTCTTT AGGATTTTCT AACAGCTGTG
          TGAACAAGGG ATATGGCACA GGGGAAGGCC TAATTCTGAG ATGCTCTAGA
          AAAGCAAATG ACCAGAGGCC CTCATACATG GGATATTTTG CATCAGTAGT
          TTGGTGAGAG AGCCAGGGAC CTCACTTCTC AGGTTTTCAC CCTGGAAAGA
          GACTCTTTGC ATTTATTTTT TTAAAACAGA CAACCAAAAC CTCAGAAACC
          AAAGCAAGAA AGCTTGAAAA ATTTGACATG AATGATGAAA AACAATGAAA
          AATATTGCTT ATACCATTGT TTACACAGAA TCTTTTTATA CAATTCTGTA
          AAAAA-TAAC TATTAATGTT ATTTAGAAAT GTATGTTGAG ACAGAGGGAT
          GCTGAGCAAG TTTATACAAT GGGCAACATC TTGGCTATGT AGCTGCCTCA
          GGTGATACCC AGGCTCCAGA TCTGCTCCTA TGGGGCAGGA TGGAGTCCTG
          GCTGCCTCTG GATTGATGTG CAATTTCCAT ATATAATTAT TTCTCTTCAT
          GTGTGTGTGC CTGTGTTTTT ATTTCTCTGG TTCCCTGAAA CTTTGGCCAA
          TTGTTCCTTA TTCTGCCAGC AGCATCCCAG GATCCTTGGG GTCGATCTCA
          CAGCAATGTG CTGGACATGC AGCATCCCTG ATTCCCCGTT G
1jk034012 CGCCTCCGGC TCCGCAGAGC CTCCGGCGCA GGAAGGCAGC CCCGCCTGAG
          CTGCTCTGGC CTTGCTTTCC AGCGGGACCT CCAGGCGAAG CTGCAGCTGC
          GCTACGAGGA GATCGCTAAG AGGTGCCAGG GCCGGGCCGG GCCGGGTGGC
          GGGCGGGGCG CTGAGTCTCC CCCACCCCGG CCCCGCCGTT GACGCTCGGG
          TCGTTCTCTG CTTAGGACCA GGTTTAGAGG ATGCAAGGAC ACTGCCAAAC
          ACTTCACACT CACCCATGTG CTGCTTACAT GCTTTGGCAT TGAGAGCCAA
          CAATCTTTTC CAGTCTTTCA GGAAATCTAT CATGCTTGTC AACTTTTAAA
          ATTCAGCAGT GGACCCTGCC TCTCTAGCTG CCGTTTTTTG GGCAAAAAGA
          AATATCTACC AGAGGATTCT GACGATTACC AGGGACTCCA AAACAAACAC
          AAATAATGTG GGATTTGCTG TGCGAGTGCA GATTCTGACA TGATGGCTTT
          GGTTTTCAAA GGGAGCTCTT TGGGACTCTG TGAGGCTGTC AAAANAAAAT
          GTCAACAGTT ACAGTGTGAA GGGTAANATT TTTCCAACAA CATTATCCTG
          TTTGGCTGGG GGGCCATGAN ACACAGTAAA CATATAATCT CACCATCACC
          AAGGGGTTCC TGTCTATTCT C-----TCTC TCTGCCTTGT CCTTTGGTCT
          TCCTGCACTG AATGTAATTC TATTGTATTT ATCCAGATTT TCAATAATAG
          AGAAACAGAA GACATCACCT TGGGACAGAA GATGTCACAA GGAAAGACAG
          TTAGTAAAAG CTCTCTGTTA TTGACCTTGG CTTTTTATTT TTTAAAAGGG
          AACTGCTTAG TAGTTGCTGA TAAAATGAAA TAATACAATG TGTTAAAGGA
          TATAAAAAAT GCAATGGTCT GCATGGAACC AAAATTAAGA CATCCATGAA
          GACACTGCAT CAAATAAACC CTCGTCACCT GCCAGAAGTC TTCCAGAAGC
          TTTGGTTGCT CCTGTTCTGT AAGTTGATGA ATGGTTGGAA ATTTCAGTGC
          TGAAGATGTT TATGCCTGCA TATATGGAAC AGAATAAATG GGTGGCAGAG
          AGACAGAAAT AACAGCTAGA CACTGTTTAT TTATTTTTAC ATAATACTTT
          AAAAAGCTTC AGTGCATACA TTTAGCTATA ATCTGCAAGA ACTGGCATCT
          AATACAGTTC CAAACCCCAC ACATAATATC TAAGTCCCTA CTGCACTTTG
          TGTGCCCTCC CAGACACACA TGGCTCATAA CAGACACTGT TATTAAGAAA
          TCTTTCCATG GGTCACTAAA GTAACTTTCA CTTGATTTTA CCCTGATATG
          TCAAAGTCAG TCCTGTATTT CACTCATTAT TTTACTGTAG ATGATGCTCT
          GTTTGAAGGC CACTCTGCTT CATACTACCA GTGTCAGAGA TGGGCTGGGC
          TGCCCAAAAA TGATTACGAG GGAATGATCA CCTCAGCACC CAGGAGGGTT
          AGCAGAGTGG TCTGATTCAG TAACATCACA CAGCAGGAAC TCCCCAT-AA
          GTTCACATTT TAAATCTGCA GAGAACAGAT TGTCCAAGTC TCTTGCCTAC
          TGTTCAGATT GGTTTCTCTA ACTAATCCAT GACAACCAGG GAGGAAGCAG
          GTGACAANGT GTTGTGTGGC GTTGCAGGTG TGTCTGCAGA GCGGACTTCT
          CCAGCTCCTG GGCTGGATGC TGCACGCCAG CATGGCTCCC ATCACAGGGG
          TGAGTAGTGT GTCCCTGCTG ACCCCACAGG CTCAGCACTG GATTTGTGGA
          TCCCTCCTGA NAAATGGAAC TATGTTACTC TCAGCTCCTC CAACAGGAAT
          GAANAAAACT ACAGNACAGA ANACAGCCCA TGAGCCATCC GAACTCATGA
          GGCATTTAAG ATTACGGAAG AGGTAACTAT TTCTATAATT CACCGACTTC
          AAAAGTATGT TTGACATTAT TGTCGGGAAA ATTATGTTAA CCATGGATTA
          CTGTTACAAT CAAAGTATGT AGTGAGAAGT CAAGAGGCTT AGTAGTAAAT
          TTTCAAAGCG GTGCGTGGGG ATTTACCCGT TTGACTCCCA TTAACGGCAA
          TGGGAGGCGC GCGGCGAAGT CCCCGCACGC TGCTTTGAAA ACTGACCCCT
          GCGTGCTCAC GGACCCTGCT CTAAGGACTT CCAGATGACC ATGCAATCCT
          CTCTTCCTCA GGATCCTTCT TATTAATTAC CTATTCTTTG GCAATTGTCT
          CAACTAAGGA GGATGATGGG GAGAGATGGC ATAGTCTAGC TTCCTAACTG
          GGCCAAATAA TATTTGGCCT ACATGGGCTA AATCAGCTAA AGTCAGGGCA
          GAAGTCTCTA CTGGCAATTA GAGAATGCAT TTGTTAATGT CATTCTTTGC
          AGCATTTGAT TCCAGTGAAA ATTTTGTCCC ATTGCACTAT GGAGATCAGA
          TTTGTTTGTT TTTCCCCAAT AAAGTCTATT TTTAAAAAAT TTAATCTCCA
          AACTGAGCAT TAAAATAANA GTTTTGAGGG TATTCATCTA TGGTTGTGTT
          AAGCTATAGT AAATGTTCCT CCATTACGGC TTTTGATTGA TAACATACAT
          GGCAAANAAA GTTNATGAGG AAGTAAGTGA CGTGTCTGTT ANATGCAAAA
          ATCTGGGAAG TCATTTTCAC AGCTCCCTGA AAACAAGCCC ACTTTTCATT
          TGTACCAAGT GGTTTCACAA GAAGTAGGTA CTTGTAGCAA GTGAAATCAC
          ATCTGTCTGA GCTTGTGCAA AGACATATTT GTTCCATGTT CAAAGGAAGC
          CTCAGTAATT TTCTCTTCTT TGATTGTGAT TTTCTGCATA TAGACACAGG
          TTCAGCCCCA ACATGACTGA AAGGGAAGCT GCAACTTTCA ATAAATATGC
          TTACTTTCTC TCCTCCTCTG CTGTTACAAT CCCTGATCAG CTTTGGCTGG
          GAGGTAGCTG ACCAGCCAGA GGTGAAACAG GGTCACTTTG AGATTCAGCT
          TCTCATGGCA GTATGCCACA TTTTGCAGGC TTGGAATTCA CTGAGTGGAG
          GGAAGTCCAC ACCTTTTTCA GGACGTCTGG AGCACAGGCC ATTGCTATGC
          TAATTTAGAC AAGAAGTTTT ACTGCAGCAA AGAGGTTTTA CATCACTCGG
          TGAAGTCACT TGTTGTGCAC GACAAAGGTA CAAGTGTCAC CAGCTGGCAC
          AGTCTG---- TGTTCTCAGC TGGCATTCTG TTCATCCCCC TCCCTAACAC
          AGCTGGCAGG ACATGAAACT TGGAAAAGTT TTCATGGTGA AACTGTAATG
          TTCAATTGAA CTGCAGCTGT AAACTTACAC TGGGAAACCC AATTTTGTAA
          TAATGTTGTA ATATTGTGAT AATGTTACTG CAGTCATGTT GATCTAAAGA
          CATAACTCAC CAAGTTATTT TCCTGACCAT GAGCTCTTCT TGTATATATG
          GAAAAAAA-G ACAGGTAGGA GAATGAAGTA TAATTATTAA AAACATGCTC
          CCCAAAATTG AAAAATCAAG CTCATTTCGA ACAGACCAAG CTGATAAGGA
          TTTCTGTGGG GGTAAAGAAA AGAAAAATCA CCTGTAAACA GTCATCTGCA
          TAGGAAGAAC TCATTTCAAG AGTTCATTGA CAGCCAAAGC CTCAATTTCA
          GGGTCCTTTG GGTCTTTTTA GTGAAATGCA GTGGTCAGCA GTCTGTGAAC
          TGCATCATGC CCACAATGTG TTATCCAAAA ATTTCACCTG ACCATCTGTA
          CTTGCTCACT GTCCTCCCAA GCATGTGCCG TCATTATTAA AACACTGACC
          ATTTGTGTGA CCAGAGAAAT ACTAGCATTT TATTTAACCT CATTGTTCAT
          GTGCCTCCAG GCCTTATTTG CTGTGCATGG CCCAGGCTGT GCTCTGGAGG
          CAGGATTACT CATTTCCTCT CAGGCCTGTT CCCCACGCTC ATTACTCAGG
          CTCTCTCTAC TCTCTGTAGT TAGATAATTT ATTTCTACAA CATCCATATG
          AGGTGAAATA TTGTCCCCAC AATATTGAGT GGGGACCCTT GAGTCAGAAG
          GAGCCATGAG GCATGATTGC CCACGCTGGG ACCACTAAGC TCCTATGGGA
          ATTTTATAAG CAAAGCTGAA TGCTTGTTAT GTTCATCTGG ATGCCAGCAT
          CTGGCCTGCT GTCACTGCGG TTGCCAACGT GTGCTTGCAG TCTTTGTGAA
          AGCAGGTTCT CAGTGTTTTC CCACCTCTTT AGGATTTTCT AACAGCTGTG
          TGAACAAGGG ATATGGCACA GGGGAAGGCC TAATTCTGAG ATGCTCTAGA
          AAAGCAAATG ACCAGAGGCC CTCATACATG GGATATTTTG CATCAGTAGT
          TTGGTGAGAG AGCCAGGGAC CTCACTTCTC AGGTTTTCAC CCTGGAAAGA
          GACTCTTTGC ATTTATTTTT TTAAAACAGA CAACCAAAAC CTCAGAAACC
          AAAGCAAGAA AGCTTGAAAA ATTTGACATG AATGATGAAA AACAATGAAA
          AATATTGCTT ATACCATTGT TTACACAGAA TCTTTTTATA CAATTCTGTA
          AAAAA-TAAC TATTAATGTT ATTTAGAAAT GTATGTTGAG ACAGAGGGAT
          GCTGAGCAAG TTTATACAAT GGGCAACATC TTGGCTATGT AGCTGCCTCA
          GGTGATACCC AGGCTCCAGA TCTGCTCCTT TGGGGCAGGA TGGAGTCCTG
          GCTGCCTCTG GATTGATGTG CAATTTCCAT ATATAATTAT TTCTCTTCAT
          GTGTGTGTGC CTGTGTTTTT ATTTCTCTGG TTCCCTGAAA CTTTGGCCAA
          TTGTTCCTTA TTCTGCCAGC AGCATCCCAG GATCCTTGGG GTCGATCTCA
          CAGCAATGTG CTGGACATGC AGCATCCCTG ATTCCCCGTT G
1jk034013 CGCCTCCGGC TCCGCAGAGC CTCCGGCGCA GGAAGGCAGC CCCGCCTGAG
          CTGCTCTGGC CTTGCTTTCC AGCGGGACCT CCAGGCGAAG CTGCAGCTGC
          GCTACGAGGA GATCGCTAAG AGGTGCCAGG GCCGGGCCGG GCCGGGTGGC
          GGGCGGGGCG CTGAGTCTCC CCCACCCCGG CCCCGCCGTT GACGCTCGGG
          TCGTTCTCTG CTTAGGACCA GGTTTAGAGG ATGCAAGGAC ACTGCCAAAC
          ACTTCACACT CACCCATGTG CTGCTTACAT GCTTTGGCAT TGAGAGCCAA
          CAATCTTTTC CAGTCTTTCA GGAAATCTAT CATGCTTGTC AACTTTTAAA
          ATTCAGAAGT GGACCCTGCC TCTCTAGCTG CCGTTTTTTG GGCAAAAAGA
          AATATCTACC AGAGGATTCT GACGATTACC AGGGACTCCA AAACAAACAC
          AAATAATGTG GGATTTGCTG TGCGAGTGCA GATTCTGACA TGATGGCTTT
          GGTTTTCAAA GGGAGCTCTT TGGGACTCTG TGAGGCTGTC AAAANAAAAT
          GTCAACAGTT ACAGTGTGAA GGGTAANATT TTTCCAACAA CATTATCCTG
          TTTGGCTGGG GGGCTATGAN ACACAGTAAA CATATAATCT CACCATCACC
          AAGGTGTTCC TGTCTATTCT C-----TCTC TCTGCCTTGT CCTTTGGTCT
          TCCTGCACTG AATGTAATTC TATTGTATTT ATCCAGATTT TCAATAATAG
          AGAAACAGAA GACATCACCT TGGGACAGAA GATGTCACAA GGAAAGACAG
          TTAGTAAAAG CTCTCTGTTA TTGACCTTGG CTTTTTATTT TTTAAAAGGG
          AACTGCTTAG TAGTTGCTGA TAAAATGAAA TAATACAATG TGTTAAAGGA
          TATAAAAAAT GCAATGGTCT GCATGGAACC AAAATTAAGA CATCCATGAA
          GACACTGCAT CAAATAAACC CTCGTCACCT GCCAGAAGTC TTCCAGAAGC
          TTTGGTTGCT CCTGTTCTGT AAGTTGATGA ATGGTTGGAA ATTTCAGTGC
          TGAAGATGTT TATGCCTGCA TATATGGAAC AGAATAAATG GGTGGCAGAG
          AGACAGAAAT AACAGCTAGA CACTGTTTAT TTATTTTTAC ATAATACTTT
          AAAAAGCTTC AGTGCATACA TTTAGCTATA ATCTGCAAGA ACTGGCATCT
          AATACAGTTC CAAACCCCAC ACATAATATC TAAGTCCCTA CTGCACTTTG
          TGTGCCCTCC CAGACACACA TGGCTCATAA CAGACACTGT TATTAAGAAA
          TCTTTCCATG GGTCACTAAA GTAACTTTCA CTTGATTTTA CCCTGATATG
          TCAAAGTCAG TCCTGTATTT CACTCATTAT TTTACTGTAG ATGATGCTCT
          GTTTGAAGGC CACTCTGCTT CATACTACCA GTGTCAGAGA TGGGCTGGGC
          AGCCCAAAAA TGATTACGAG GGAATGATCA CCTCAGCACC CAGGAGGGTT
          AGCAGAGTGG TCTGATTCAG TAACATCACA CAGCAGGAAC TCCCCAT-AA
          GTTCACATTT TAAATCTGCA GAGAACAGAT TGTCCAAGTC TCTTGCCCAC
          TGTTCAGATT GGTTTCTCTA ACTAATCCAT GACAACCAGG GAGGAAGCAG
          GTGACAANGT GTTGTGTGGC GTTGCAGGTG TGTCTGCAGA ACGGACTTCT
          CCAGCTCCTG GGCTGGATGC TGCACGCCAG CATGGCTCCC ATCACAGGGG
          TGAGTAGTGT GTCCCTGCTG ACCCCACAGG CTCAGCACTG GATTTGTGGA
          TCCCTCCTGA NAAATGGAAC TATGTTACTC TCAGCTCCTC CAACAAGAAT
          GAANAAAACT ACAGNACAGA ANACAGCCCA TGAGCCATCC GAACTCATGA
          GGCATTTAAG ATTACGGAAG AGGTAACTAT TTCTATAATT CACCGACTTC
          AAAAGTATGT TTGACATTAT TGTCGGGAAA ATTATGTTAA CCATGGATTA
          CTGTTACAAT CAAAGTATGT AGTGAGAAGT CAAGAGGCTT AGTAGTAAAT
          TTTCAAAGCG GTGCGTGGGG ATTTACCCGT TTGACTCCCA TTAACGGCAA
          TGGGAGGCGC GCGGCGAAGT CCCCGCACGC TGCTTTGAAA ACTGACCCCT
          GCGTGCTCAC GGACCCTGCT CTAAGGACTT CCAGATGACC ATGCAATCCC
          CTCTTCCTCA GGATCCTTCT TATTAATTAC CTATTCTTTG GCAATTGTCT
          CAACTAAGGA GGATGATGGG GAGAGATGGC ATAGTCTAGC TTCCTAACTG
          GGCCAAATAA TATTTGGCCT ACATGGGCTA AATCAGCTAA AGTCAGGGCA
          GAAGTCTCTA CTGGCAATTA GAGAATGCAT TTGTTAATGT CATTCTTTGC
          AGCATTTGAT TCCAGTGAAA ATTTTGTCCC ATTGCACTAT GGAGATCAGA
          TTTGTTTGTT TTTCCCCAAT AAAGTCTATT TTTAAAAAAT TTAATCTCCA
          AACTGAGCAT TAAAATAANA GTTTTGAGGG TATTCATCTA TGGTTGTGTT
          AAGCTATAGT AAATGTTCCT CCATTACGGC TTTTGATTGA TAACATACAT
          GGCAAANAAA GTANATGAGG AAGCAAGTGA CGTGTCTGTT ANATGCAAAA
          ATCTGGGAAG TCATTTTCAC AGCTCCCTGA AAACAAGCCC ACTTTTCATT
          TGTACCAAGT GGTTTCACAA GAAGTAGGTA CTTGTAGCAA GTGAAATCAC
          ATCTGTCTGA GCTTGTGCAA AGACATATTT GTTCCATGTT CAAAGGAAGC
          CTCAGTAATT TTCTCTTCTT TGATTGTGAT TTTCTGCATA TAGACACAGG
          TTCAGCCCCA ACATGACTGA AAGGGAAGCT GCAACTTTCA ATAAATATGC
          TTACTTTCTC TCCTCCTCTG CTGTTACAAT CCCTGATCAG CTTTGGCTGG
          GAGGTAGCTG ACCAGCCAGA GGTGAAACAG GGTCACTTTG AGATTCAGCT
          TCTCATGGCA GTATGCCACA TTTTGCAAGC TTGGAATTCA CTGAGTGGAG
          GGAAGTCCAC ACCTTTTTCA GGACGTCTGG AGCACAGGCC ATTGCTATGC
          TAATTTAGAC AAGAAGTTTT ACTGCAGCAA AGAGGTTTTA CATCACTCGG
          TGAAGTCACT TGTTGTGCAT GACAAAGGTA CAAGTGTCAC CAGCTGGCAC
          AGTCTG---- TGTTCTCAGC TGGCATTCTG TTCATCCCCC TCCCTAACAC
          AGCTGGCAGG ACATGAAACT AGGAAAAGTT TTCATGGTGA AACTGTAATG
          TTCAATTGAA CTGCAGCTGT AAACTTACAC TGGGAAACCC AATTTTGTAA
          TAATGTTGTA ATATTGTGAT AATGTTACTG CAGTCATGTT GATCTAAAGA
          CATAACTCAC CAAGTTATTT TCCTGACCGT GAGCTCTTCT TGTATATATG
          GAAAAAAA-G ACAGCTAGGA GAATGAAGTA TAATTATTAA AAACATGCTC
          CCCAAAATTG AAAAATCAAG CTCATTTCAA ACAGACCAAG CTGATAAGGA
          TTTCTGTGGG GGTAAAGAAA AGAAAAATCA CCTGTAAACA GTCATCTGCA
          TAGGAAGAAC TCATTTCAAG AGTTCATTGA CAGCCAAAGC CTCAATTTCA
          GGGTCCTTTG GGTCTTTTTA GTGAAATGCA GTGGTCAGCA GTCTGTGAAC
          TGCATCATGC CCACAATGTG TTATCCAAAA ATTTCACCTG ACCATCTGTA
          CTTGCTCACT GTCCTCCCAA GCATGTGCCG TCATTATTAA AACACTGACC
          ATTTGTGTGA CCAGAGAAAT ACTAGCATTT TATTTAACCT CATTGTTCAT
          GTGCCTCCAG GCCTTATTTG CTGTGCGTGG CCCAGGCTGT GCTCTGGAGG
          CAGGATTACT CATTTCCTCT CAGGCCTGTT CCCCACGCTC ATTACTCAGG
          CTCTCTCTAC TCTCTGTAGT TAGATAATTT ATTTCTACAA CATCCATATG
          AGGTGAAATA TTGTCCCCAC AATATTGAGT GGGGACCCTT GAGTCAGAAG
          GAGCCATGAG GCATGATTGC CCACGCTGGG ACCACTAAGC TCCTATGGGA
          ATTTTATAAG CAAAGCTGAA TGCTTGTTAT GTTCATCGGG ATGCCAGCAT
          CTGGCCTGCT GTCACTGCGG TTGCCAACGT GTGCTTGCAG TCTTTGTGAA
          AGCAGGTTCC CAGTGTTTTC CCACCTCTTT AGGATTTTCT AACAGCTGTG
          TGAACAAGGG ATATGGCACA GGGGAAGGCC TAATTCTGAG ATGCTCTAGA
          AAAGCAAATG ACCAGAGGCC CTCATACATG GGATATTTTG CATCAGTAGT
          TTGGTGAGAG AGCCAGGGAC CTCACTTCTC AGGTTTTCAC CCTGGAAAGA
          GACTCTTTGC ATTTATTTTT TTAAAACAGA CAACCAAAAC CTCAGAAACC
          AAAGCAAGAA AGCTTGAAAA ATTTGACATG AATGATGAAA AACAATGAAA
          AATATTGCTT ATACCATTGT TTACACAGAA TCTTTTTATA CAATTCTGTA
          AAAAA-TAAC TATTAATGTT ATTTAGAAAT GTATGTTGAG ACAGAGGGAT
          GCTGAGCAAG TTTATACAAT GGGCAACATC TTGGCTATGT AGCTGCCTCA
          GGTGATACCC AGGCTCCAGA TCTGCTCCTA TGGGGCAGGA TGGAGTCCTG
          GCTGCCTCTG GATTGATGTG CAATTTCCAT ATATAATTAT TTCTCTTCAT
          GTGTGTGTGC CTGTGTTTTT ATTTCTCTTG TTCCCTGAAA CTTTGGCCAA
          TTGTTCCTTA TTCTGCCAGC AGCATCCCAG GATCCTTGGG GTCGATCTCA
          CAGCAATGTG CTGGACATGC AGCATCCCTG ATTCCCCGTT G
1jk034014 CGCCTCCGGC TCCGCAGAGC CTCCGGCGCA GGAAGGCAGC CCCGCCTGAG
          CTGCTCTGGC CTTGCTTTCC AGCGGGACCT CCAGGCGAAG CTGCAGCTGC
          GCTACGAGGA GATCGCTAAG AGGTGCCAGG GCCGGGCCGG GCCGGGTGGC
          GGGCGGGGCG CTGAGTCTCC CCCACCCCGG CCCCGCCGTT GACGCTCGGG
          TCGTTCTCTG CTTAGGACCA GGTTTAGAGG ATGCAAGGAC ACTGACAAAC
          ACTTCACACT CACCCATGTG CTACTTACAT GCTTTGGCAT TGAGAGCCAA
          CAATCTTTTC CAGTCTTTCA GGAAATCTAT CATGCTTGTC AACTTTTAAA
          ATTCAGCAGT GGACCCTGCC TCTCTAGCTG CCGTTTTTTG GGCAAAAAGA
          AATATCTACC AGAGGATTCT GACGATTACC AGGGACTCCA AAACAAACAC
          AAATAATGTG GGATTTGCTG TGCGAGTGCA GATTCTGACA TGATGGCTTT
          GGTTTTCAAA GGGAGCTCTT TGGGACTCTG TGAGGCTGTC AAAANAAAAT
          GTCAACAGTT ACAGTGTGAA GGGTAANATT TTTCCAACAA CATTATCCTG
          TTTGGCTGGG GGGCTATGAN ACACAGTAAA CATATAATCT CACCATCACC
          AAGGTGTTCC TGTCTATTCT C-----TCTC TCTGCCTTGT CCTTTGGTCT
          TCCTGCACTG AATGTAATTC TATTGTATTT ATCCAGATTT TCAATAATAG
          AGAAACAGAA GACATCACCT TGGGACAGAA GATGTCACAA GGAAAGACAG
          TTAGTAAAAG CTCTCTGTTA TTGACCTTGG CTTTTTATTT TTTAAAAGGG
          AACTGCTTAG TAGTTGCTGA TAAAATGAAA TAATACAATG TGTTAAAGGA
          TATAAAAAAT GCAATGGTCT GCATGGAACC AAAATTAAGA CATCCATGAA
          GACACTGCAT CAAATAAACC CTCGTCACCT GCCAGAAGTC TTCCAGAAGC
          TTTGGTTGCT CCTGTTCTGT AAGTTGATGA ATGGTTGGAA ATTTCAGTGC
          TGAAGATGTT TATGCCTGCA TATATGGAAC AGAATAAATG GGTGGCAGAG
          AGACAGAAAT AACAGCTAGA CACTGTTTAT TTATTTTTAC ATAATACTTT
          AAAAAGCTTC AGTGCATACA TTTAGCTATA ATCTGCAAGA ACTGGCATCT
          AATACAGTTC CAAACCCCAC ACATAATATC TAAGTCCCTA CTGCACTTTG
          TGTGCCCTCC CAGACACACA TGGCTCATAA CAGACACTGC TATTAAGAAA
          TCTTTCCATG GGTCACTAAA GTAACTTTCA CTTGATTTTA CCCTGATATG
          TCAAAGTCAG TCCTGTATTT CACTCATTAT TTTACTGTAG ATGATGCTCT
          GTTTGAAGGC CACTCTGCTT CATACTACCA GTGTCAGAGA TGGGCTGGGC
          AGCCCAAAAA TGATTACGAG GGAATGATCA CCTCAGCACC CAGGAGGGTT
          AGCAGAGTGG TCTGGTTCAG TAACATCACA CAGCAGGAAC TCCCCAT-AA
          GTTCACATTT TAAATCTGCA GAGAACAGAT TGTCCAAGTC TCTTGCCTAC
          TGTTCAGATT GGTTTCTCTA ACTAATCCAT GACAACCAGG GAGGAAGCAG
          GTGACAANGT GTTGTGTGGC GTTGCAGGTG TGTCTGCAGA GCGGACTTCT
          CCAGCTCCTG GGCTGGATGC TGCACGCCAG CATGGCTCCC ATCACAGGGG
          TGAGTAGTGT GTCCCTGCTG ACCCCACAGG CTCAGCACTG GATTTGTGGA
          TCCCTCCTGA NAAATGGAAC TATGTTACTC TCAGCTCCTC CAACAGGAAT
          GAANAAAACT ACAGNACAGA ANACAGCCCA TGAGCCATCC GAACTCATGA
          GGCATTTAAG ATTACGGAAG AGGTAACTAT TTCTATAATT CACCGACTTC
          AAAAGTATGT TTGACATTAT TGTCGGGAAA ATTATGTTAA CCATGGATTA
          CTGTTACAAT CAAAGTATGT AGTGAGAAGT CAAGAGGCTT AGTAGTAAAT
          TTTCAAAGCG GTGCGTGGGG ATTTACCCGT TTGACTCCCA TTAACGGCAA
          TGGGAGGCGC GCGGCGAAGT CCCCGCACGC TGCTTTGAAA ACTGACCCCT
          GCGTGCTCAC GGACCCTGCT CTAAGGACTT CCAGATGACC ATGCAATCCC
          CTCTTCCTCA GGATCCTTCT TATTAATTAC CTATTCTTTG GCAATTGTCT
          CAACTAAGGA GGATGATGGG GAGAGATGGC ATAGTCTAGC TTCCTAACTG
          GGCCAAATAA TATTTGGCCT ACATGGGCTA AATCAGCTAA AGTCAGGGCA
          GAAGTCTCTA CTGGCAATTA GAGAATGCAT TTGTTAATGT CATTCTTTGC
          AGCATTTGAT TCCAGTGAAA ATTTTGTCCC ATTGCACTAT GGAGATCAGA
          TTTGTTTGTT TTTCCCCAAT AAAGTCTATT TTTAAAAAAT TTAATCTCCA
          AACTGAGCAT TAAAATAANA GTTTTGAGGG TATTCATCTA TGGTTGTGTT
          AAGCTATAGT AAATGTTCCT CCATTACGGC TTTTGATTGA TAACATACAT
          GGCAAANAAA GTANATGAGG AAGCAAGTGA CGTGTCTGTT ANATGCAAAA
          ATCTGGGAAG TCATTTTCAC AGCTCCCTGA AAACAAGCCC ACTTTTCATT
          TGTACCAAGT GGTTTCACAA GAAGTAGGTA CTTGTAGCAA GTGAAATCAC
          ATCTGTCTGA GCTTGTGCAA AGACATATTT GTTCCATGTT CAAAGGAAGC
          CTCAGTAATT TTCTCTTCTT TGATTGTGAT TTTCTGCATA TAGACACAGG
          TTCAGCCCCA ACATGACTGA AAGGGAAGCT GCAACTTTCA ATAAATATGC
          TTACTTTCTC TCCTCCTCTG CTGTTACAAT CCCTGATCAG CTTTGGCTGG
          GAGGTAGCTG ACCAGCCAGA GGTGAAACAG GGTCACTTTG AGATTCAGCT
          TCTCATGGCA GTATGCCACA TTTTGCAGGC TTGGAATTCA CTGAGTGGAG
          GGAAGTCCAC ACCTTTTTCA GGACGTCTGG AGCACAGGCC ATTGCTATGC
          TAATTTAGAC AAGAAGTTTT ACTGCAGCAA AGAGGTTTTA CATCACTCGG
          TGAAGTCACT TGTTGTGCAC GACAAAGGTA CAAGTGTCAC CAGCTGGCAC
          AGTCTG---- TGTTCTCAGC TGGCATTCTG TTCATCCCCC TCCCTAACAC
          AGCTGGCAGG ACATGAAACT TGGAAAAGTT TTCATGGTGA AACTGTAATT
          TTCAATTGAA CTGCAGCTGT AAACTTACAC TGGGAAACCC AATTTTGTAA
          TAATGTTGTA ATATTGTGAT AATGTTACTG CAGTCATGTT GATCTAAAGA
          CATAACTCAC CAAGTTATTT TCCTGACCAT GAGCTCTTCT TGTATATATG
          GAAAAAAA-G ACAGCTAGGA GAATGAAGTA TAATTATTAA AAACATGCTC
          CCCAAAATTG AAAAATCAAG CTCATTTCAA ACAGACCAAG CTGATAAGGA
          TTTCTGTGGG GGTAAAGAAA AGAAAAATCA CCTGTAAACA GTCATCTGCA
          TAGGAAGAAC TCATTTCAAG AGTTCATTGA CAGCCAAAGC CTCAATTTCA
          GGGTCCTTTG GGTCTTTTTA GTGAAATGCA GTGGTCAGCA GTCTGTGAAC
          TGCATCATGC CCACAATGTG TTATCCAAAA ATTTCACCTG ACCATCTGTA
          CTTGCTCACT GTCCTCCCAA GCATGTGCCG TCATTATTAA AACACTGACC
          ATTTGTGTGA CCAGAGAAAT ACTAGCATTT TATTTAACCT CATTGTTCAT
          GTGCCTCCAG GCCTTATTTG CTGTGCGTGG CCCAGGCTGT GCTCTGGAGG
          CAGGATTACT CATTTCCTCT CAGGCCTGTT CCCCACGCTC ATTACTCAGG
          CTCTCTCTAC TCTCTGTAGT TAGATAATTT ATTTCTACAA CATCCATATG
          AGGTGAAATA TTGTCCCCAC AATATTGAGT GGGGACCCTT GAGTCAGAAG
          GAGCCATGAG GCATGATTGC CCACGCTGGG ACCACTAAGC TCCTATGGGA
          ATTTTATAAG CAAAGCTGAA TGCTTGTTAT GTTCATCTGG ATGCCAGCAT
          CTGGCCTGCT GTCACTGCAG TTGCCAACGT GTGCTTGCAG TCTTTGTGAA
          AGCAGGTTCT CAGTGTTTTC CCACCTCTTT AGGATTTTCT AACAGCTGTG
          TGAACAAGGG ATATGGCACA GGGGAAGGCC CAATTCTGAG ATGCTCTAGA
          AAAGCAAATG ACCAGAGGCC CTCATACATG GGATATTTTG CATCAGTAGT
          TTGGTGAGAG AGCCAGGGAC CTCACTTCTC AGGTTTTCAC CCTGGAAAGA
          GACTCTTTGC ATTTATTTTT TTAAAACAGA CAACCAAAAC CTCAGAAACC
          AAAGCAAGAA AGCTTGAAAA ATTTGACATG AATGATGAAA AACAATGAAA
          AATATTGCTT ATACCATTGT TTACACAGAA TCTTTTTATA CAATTCTGTA
          AAAAA-TAAC TATTAATGTT ATTTAGAAAT GTATGTTGAG ACAGAGGGAT
          GCTGAGCAAG TTTATACAAT GGGCAACATC TTGGCTATGT AGCTGCCTCA
          GGTGATACCC AGGCTCCAGA TCTGCTCCTT TGGGGCAGGA TGGAGTCCTG
          GCTGCCTCTG GATTGATGTG CAATTTCCAT ATATAATTAT TTCTCTTCAT
          GTGTGTGTGC CTGTGTTTTT ATTTCTCTTG TTCCCTGAAA CTTTGGCCAA
          TTGTTCCTTA TTCTGCCAGC AGCATCCCAG GATCCTTGGG GTCGATCTCA
          CAGCAATGTG CTGGACATGC AGCATCCCTG ATTCCCCGTT G
1jk034015 CGCCTCCGGC TCCGCAGAGC CTCCGGCGCA GGAAGGCAGC CCCGCCTGAG
          CTGCTCTGGC CTTGCTTTCC AGCGGGACCT CCAGGCGAAG CTGCAGCTGC
          GCTACGAGGA GATCGCTAAG AGGTGCCAGG GCCGGGCCGG GCCGGGTGGC
          GGGCGGGGCG CTGAGTCTCC CCCACCCCGG CCCCGCCGTT GACACTCGGG
          TCGTTCTCTG CTTAGGACCA GGTTTAGAGG ATGCAAGGAC ACTGCCAAAC
          ACTTCACACT CACCCATGTG CTGCTTACAT GCTTTGGCAT TGAGAGCCAA
          CAATCTTTTC CAGTCTTTCA GGAAATCTAT CATGCTTGTC AACTTTTAAA
          ATTCAGAAGT GGACCCTGCC TCTCTAGCTG CCGTTTTTTG GGCAAAAAGA
          AATATCTACC AGAGGATTCT GACGATTACC AGGGACTCCA AAACAAACAC
          AAATAATGTG GGATTTGCTG TGCGAGTGCA GATTCTGACA TGATGGCTTT
          GGTTTTCAAA GGGAGCTCTT TGGGACTCTG TGAGGCTGTC AAAANAAAAT
          GTCAACAGTT ACAGTGTGAA GGGTAANATT TTTCCAACAA CATTATCCTG
          TTTGGCTGGG GGGCCATGAN ACACAGAAAA CATATAATCT CACCATCACC
          AAGGGGTTCC TGTCTATTCT C-----TCTC TCTGCCTTGT CCTTTGGTCT
          TCCTGCACTG AATGTAATTC TATTGTATTT ATCCAGATTT TCAATAATAG
          AGAAACAGAA GACATCACCT TGGGACAGAA GATGTCACAA GGAAAGACAG
          TTAGTAAAAG CTCTCTGTTA TTGACCTTGG CTTTTTATTT TTTAAAAGGG
          AACTGCTTAG TAGTTGCTGA TAAAATGAAA TAATACAATG TGTTAAAGGA
          TATAAAAAAT GCAATGGTCT GCATGGAACC AAAATTAAGA CATCCATGAA
          GACACTGCAT CAAATAAACC CTCGTCACCT GCCAGAAGTC TTCCAGAAGC
          TTTGGTTGCT CCTGTTCTGT AAGTTGATGA ATGGTTGGAA ATTTCAGTGC
          TGAAGATGTT TATGCCTGCA TATATGGAAC AGAATAAATG GGTGGCAGAG
          AGACAGAAAT AACAGCTAGA CACTGTTTAT TTATTTTTAC ATAATACTTT
          AAAAAGCTTC AGTGCATACA TTTAGCTATA ATCTGCAAGA ACTGGCATCT
          AATACAGTTC CAAACCCCAC ACATAATATC TAAGTCCCTA CTGCACTTTG
          TGTGCCCTCC CAGACACACA TGGCTCATAA CAGACACTGT TATTAAGAAA
          TCTTTCCATG GGTCACTAAA GTAACTTTCA CTTGATTTTA CCCTGATATG
          TCAAAGTCAG TCCTGTATTT CACTCATTAT TTTACTGTAG ATGATGCTCT
          GTTTGAAGGC CACTCTGCTT CAGACTACCA GTGTCAGAGA TGGGCTGGGC
          GGCCCAAAAA TGATTACGAG GGAATGATCA CCTCAGCACC CAGGAGGGTT
          AGCAGAGTGG TCTGATTCAG TAACATCACA CAGCAGGAAC TCCCCAT-AA
          GTTCACATTT TAAATCTGCA GAGAACAGAT TGTCCAAGTC TCTTGCCTAC
          TGTTCAGATT GGTTTCTCTA ACTAATCCAT GACAACCAGG GAGGAAGCAG
          GTGACAANGT GTTGTGTGGC GTTGCAGGTG TGTCTGCAGA ACGGACTTCT
          CCAGCTCCTG GGCTGGATGC TGCACGCCAG CATGGCTCCC ATCACAGGGG
          TGAGTAGTGT GTCCCTGCTG ACCCCACAGG CTCAGCACTG GATTTGTGGA
          TCCCTCCTGA NAAATGGAAC TATGTTACTC TCAGCTCCTC CAACAAGAAT
          GAANAAAACT ACAGNACAGA ANACAGCCCA TGAGCCATCC GAACTCATGA
          GGCATTTAAG ATTACGGAAG AGGTAACTAT TTCTATAATT CACCGACTTC
          AAAAGTATGT TTGACATTAT TGTCGGGAAA ATTATGTTAA CCATGGATTA
          CTGTTACAAT CAAAGTATGT AGTGAGAAGT CAAGAGGCTT AGTAGTAAAT
          TTTCAAAGCG GTGCGTGGGG ATTTACCCGT TTGACTCCCA TTAACGGCAA
          TGGGAGGCGC GCGGCGAAGT CCCCGCACGC TGCTTTGAAA ACTGACCCCT
          GCGTGCTCAC GGACCCTGCT CTAAGGATTT CCAGATGACC ATGCAATCCC
          CTCTTCCTCA GGATCCTTCT TATTAATTAC CTATTCTTTG GCAATTGTCT
          CAACTAAGGA GGATGATGGG GAGAGATGGC ATAGTCTAGC TTCCTAACTG
          GGCCAAATAA TATTTGGCCT ACATGGGCTA AATCAGCTAA AGTCAGGGCA
          GAAGTCTCTA CTGGCAATTA GAGAATGCAT TTGTTAATGT CATTCTTTGC
          AGCATTTGAT TCCAGTGAAA ATTTTGTCCC ATTGCACTAT GGAGATCAGA
          TTTGTTTGTT TTTCCCCAAT AAAGTCTATT TTTAAAAAAT TTAATCTCCA
          AACTGAGCAT TAAAATAANA GTTTTGAGGG TATTCATCTA TGGTTGTGTT
          AAGCTATAGT AAATGTTCCT CCATTACGGC TTTTGATTGA TAACATACAT
          GGCAAANAAA GTTNATGAGG AAGTAAGTGA CGTGTCTGTT ANATGCAAAA
          ATCTGGGAAG TCATTTTCAC AGCTCCCTGA AAACAAGCCC ACTTTTCATT
          TGTACCAAGT GGTTTCACAA GAAGTAGGTA CTTGTAGCAA GTGAAATCAC
          ATCTGTCTGA GCTTGTGCAA AGACATATTT GTTCCATGTT CAAAGGAAGC
          CTCAGTAATT TTCTCTTCTT TGATTGTGAT TTTCTGCATA TAGACACAGG
          TTCAGCCCCA ACATGACTGA AAGGGAAGCT GCAACTTTCA ATAAATATGC
          TTACTTTCTC TCCTCCTCTG CTGTTACAAT CCCTGATCAG CTTTGGCTGG
          GAGGTAGCTG ACCAGCCAGA GGTGAAACAG GGTCACTTTG AGATTCAGCT
          TCTCATGGCA GTATGCCACA TTTTGCAAGC TTGGAATTCA CTGAGTGGAG
          GGAAGTCCAC ACCTTTTTCA GGACGTCTGG AGCACAGGCC ATTGCTATGC
          TAATTTAGAC AAGAAGTTTT ACTGCAGCAA AGAGGTTTTA CATCACTCGG
          TGAAGTCACT TGTTGTGCAT GACAAAGGTA CAAGTGTCAC CAGCTGGCAC
          AGTCTG---- TGTTCTCAGC TGGCATTCTG TTCATCCCCC TCCCTAACAC
          AGCTGGCAGG ACATGAAACT TGGAAAAGTT TTCATGGTGA AACTGTAATT
          TTCAATTGAA CTGCAGCTGT AAACTTACAC TGGGAAACCC AATTTTGTAA
          TAATATTGTA ATATTGTGAT AATGTTACTG CAGTCATGTT GATCTAAAGA
          CATAACTCAC CGAGTTATTT TCCTGACCAT GAGCTCTTCT TGTATATATG
          GAAAAAAA-G ACAGGTAGGA GAATGAAGTA TAATTATTAA AAACATGCTC
          CCCAAAATTG AAAAATCAAG CTAATTTCGA ACAGACCAAG CTGATAAGGA
          TTTCTGTGGG GGTAAAGAAA AGAAAAATCA CCTGTAAACA GTCATCTGCA
          TAGGAAGAAC TCATTTCAAG AGTTCATTGA CAGCCAAAGC CTCAATTTCA
          GGGTCCTTTG GGTCTTTTTA GTGAAATGCA GTGGTCAGCA GTCTGTGAAC
          TGCATCATGC CCACAATGTG TTATCCAAAA ATTTCACCTG ACCATCTGTA
          CTTGCTCACT GTCCTCCCAA GCATGTGCCG TCATTATTAA AACACTGACC
          ATTTGTGTGA CCAGAGAAAT ACTAGCATTT TATTTAACCT CATTGTTCAT
          GTGCCTCCAG GCCTTATTTG CTGTGCGTGG CCCAGGCTGT GCTCTGGAGG
          CAGGATTACT CATTTCCTCT CAGGCCTGTT CCCCACGCTC ATTACTCAGG
          CTCTCTCTAC TCTCTGTAGT TAGATAATTT ATTTCTACAA CATCCATATG
          AGGTGAAATA TTGTCCCCAC AATATTGAGT GGGGACCCTT GAGTCAGAAG
          GAGCCATGAG GCATGATTGC CCACGCTGGG ACCACTAAGC TCCTATGGGA
          ATTTTATAAG CAAAGCTGAA TGCTTGTTAT GTTCATCGGG ATGCCAGCAT
          CTGGCCTGCT GTCACTGCAG TTGCCAACGT GCGCTTGCAG TCTTTGTGAA
          AGCAGGTTCT CAGTGTTTTC CCACCTCTTT AGGATTTTCT AACAGCTGTG
          TGAACAAGGG ATATGGCACA GGGGAAGGCC CAATTCTGAG ATGCTCTAGA
          AAAGCAAATG ACCAGAGGCC CTCATACATG GGATATTTTG CATCAGTAGT
          TTGGTGAGAG AGCCAGGGAC CTCACTTCTC AGGTTTTCAC CCTGGAAAGA
          GACTCTTTGC ATTTATTTTT TTAAAACAGA CAACCAAAAC CTCAGAAACC
          AAAGCAAGAA AGCTTGAAAA ATTTGACATG AATGATGAAA AACAATGAAA
          AATATTGCTT ATACCATTGT TTACACAGAA TCTTTTTATA CAATTCTGTA
          AAAAA-TAAC TATTAATGTT ATTTAGAAAT GTATGTTGAG ACAGAGGGAT
          GCTGAGCAAG TTTATACAAT GGGCAACATC TTGGCTATGT AGCTGCCTCA
          GGTGATACCC AGGCTCCAGA TCTGCTCCTA TGGGGCAGGA TGGAGTCCTG
          GCTGCCTCTG GATTGATGTG CAATTTCCAT ATATAATTAT TTCTCTTCAT
          GTGTGTGTGC CTGTGTTTTT ATTTCTCTGG TTCCCTGAAA CTTTGGCCAA
          TTGTTCCTTA TTCTGCCAGC AGCATCCCAG GATCCTTGGG GTCGATCTCA
          CAGCAATGTG CTGGACATGC AGCATCCCTG ATTCCCCGTT G
1jk034016 CGCCTCCGGC TCCGCAGAGC CTCCGGCGCA GGAAGGCAGC CCCGCCTGAG
          CTGCTCTGGC CTTGCTTTCC AGCGGGACCT CCAGGCGAAG CTGCAGCTGC
          GCTACGAGGA GATCGCTAAG AGGTGCCAGG GCCGGGCCGG GCCGGGTGGC
          GGGCGGGGCG CTGAGTCTCC CCCACCCCGG CCCCGCCGTT GACGCTCGGG
          TCGTTCTCTG CTTAGGACCA GGTTTAGAGG ATGCAAGGAC ACTGCCAAAC
          ACTTCACACT CACCCATGTG CTGCTTACAT GCTTTGGCAT TGAGAGCCAA
          CAATCTTTTC CAGTCTTTCA GGAAATCTAT CATGCTTGTC AACTTTTAAA
          ATTCAGAAGT GGACCCTGCC TCTCTAGCTG CCGTTTTTTG GGCAAAAAGA
          AATATCTACC AGAGGATTCT GACGATTACC AGGGACTCCA AAACAAACAC
          AAATAATGTG GGATTTGCTG TGCGAGTGCA GATTCTGACA TGATGGCTTT
          GGTTTTCAAA GGGAGCTCTT TGGGACTCTG TGAGGCTGTC AAAANAAAAT
          GTCAACAGTT ACAGTGTGAA GGGTAANATT TTTCCAACAA CATTATCCTG
          TTTGGCTGGG GGGCTATGAN ACACAGTAAA CATATAATCT CACCATCACC
          AAGGTGTTCC TGTCTATTCT C-----TCTC TCTGCCTTGT CCTTTGGTCT
          TCCTGCACTG AATGTAATTC TATTGTATTT ATCCAGATTT TCAATAATAG
          AGAAACAGAA GACATCACCT TGGGACAGAA GAAGTCACAA GGAAAGACAG
          TTAGTAAAAG CTCTCTGTTA TTGACCTTGG CTTTTTATTT TTTAAAAGGG
          AACTGCTTAG TAGTTGCTGA TAAAATGAAA TAATACAATG TGTTAAAGGA
          TATAAAAAAT GCAATGGTCT GCATGGAACC AAAATTAAGA CATCCATGAA
          GACACTGCAT CAAATAAACC CTCGTCACCT GCCAGAAGTC TTCCAGAAGC
          TTTGGTTGCT CCTGTTCTGT AAGTTGATGA ATGGTTGGAA ATTTCAGTGC
          TGAAGATGTT TATGCCTGCA TATATGGAAC AGAATAAATG GGTGGCAGAG
          AGACAGAAAT AACAGCTAGA CACTGTTTAT TTATTTTTAC ATAATACTTT
          AAAAAGCTTC AGTGCATACA TTTAGCTATA ATCTGCAAGA ACTGGCATCT
          AATACAGTTC CAAACCCCAC ACATAATATC TAAGTCCCTA CTGCACTTTG
          TGTGCCCTCC CAGACACACA TGGCTCATAA CAGACACTGC TATTAAGAAA
          TCTTTCCATG GGTCACTAAA GTAACTTTCA CTTGATTTTA CCCTGATATG
          TCAAAGTCAG TCCTGTATTT CACTCATTAT TTTACTGTAG ATGATGCTCT
          GTTTGAAGGC CACTCTGCTT CATACTACCA GTGTCAGAGA TGGGCTGAGC
          GGCCCAAAAA TGATTACGAG GGAATGATCA CCTCAGCACC CAGGAGGGTT
          AGCAGAGTGG TCTGATTCAG TAACATCACA CAGCAGGAAC TCCCCAT-AA
          GTTCACATTT TAAATCTGCA GAGAACAGAT TGTCCAAGTC TCTTGCCCAC
          TGTTCAGACT GGTTTCTCTA ACTAATCCAT GACAACCAGG GAGGAAGCAG
          GTGACAANGT GTTGTGTGGC GTTGCAGGTG TGTCTGCAGA GCGGACTTCT
          CCAGCTCCTG GGCTGGATGC TGCACGCCAG CATGGCTCCC ATCACAGGGG
          TGAGTAGTGT GTCCCTGCTG ACCCCACAGG CTCAGCACTG GATTTGTGGA
          TCCCTCCTGA NAAATGGAAC TATGTTACTC TCAGCTCCTC CAACAGGAAT
          GAANAAAACT ACAGNACAGA ANACAGCCCA TGAGCCATCC GAACTCATGA
          GGCATTTAAG ATTACGGAAG AGGTAACTAT TTCTATAATT CACCGACTTC
          AAAAGTATGT TTGACATTAT TGTCGGGAAA ATTATGTTAA CCATGGATTA
          CTGTTACAAT CAAAGTATGT AGTGAGAAGT CAAGAGGCTT AGTAGTAAAT
          TTTCAAAGCG GTGCGTGGGG ATTTACCCGT TTGACTCCCA TTAACGGCAA
          TGGGAGGCGC GCGGCGAAGT CCCCGCACGC TGCTTTGAAA ACTGACCCCT
          GCGTGCTCAC GGACCCTGCT CTAAGGATTT CCAGATGACC ATGCAATCCC
          CTCTTCCTCA GGATCCTTCT TATTAATTAC CTATTCTTTG GCAATTGTCT
          CAACTAAGGA GGATGATGGG GAGAGATGGC ATAGTCTAGC TTCCTAACTG
          GGCCAAATAA TATTTGGCCT ACATGGGCTA AATCAGCTAA AGTCAGGGCA
          GAAGTCTCAA CTGGCAATTA GAGAATGCAT TTGTTAATGT CATTCTTTGC
          AGCATTTGAT TCCAGTGAAA ATTTTGTCCC ATTGCACTAT GGAGATCAGA
          TTTGTTTGTT TTTCCCCAAT AAAGTCTATT TTTAAAAAAT TTAATCTCCA
          AACTGAGCAT TAAAATAANA GTTTTGAGGG TATTCATCTA TGGTTGTGTT
          AAGCTATAGT AAATGTTCCT CCATTACGGC TTTTGATTGA TAACATACAT
          GGCAAANAAA GTTNATGAGG AAGTAAGTGA CGTGTCTGTT ANATGCAAAA
          ATCTGGGAAG TCATTTTCAC AGCTCCCTGA AAACAAGCCC ACTTTTCATT
          TGTACCAAGT GGTTTCACAA GAAGTAGGTA CTTGTAGCAA GTGAAATCAC
          ATCTGTCTGA GCTTGTGCAA AGACATATTT GTTCCATGTT CAAAGGAAGC
          CTCAGTAATT TTCTCTTCTT TGATTGTGAT TTTCTGCATA TAGACACAGG
          TTCAGCCCCA ACATGACTGA AAGGGAAGCT GCAACTTTCA ATAAATATGC
          TTACTTTCTC TCCTCCTCTG CTGTTACAAT CCCTGATCAG CTTTGGCTGG
          GAGGTAGCTG ACCAGCCAGA GGTGAAACAG GGTCACTTTG AGATTCAGCT
          TCTCATGGCA GTATGCCACA TTTTGCAGGC TTGGAATTCA CTGAGTGGAG
          GGAAGTCCAC ACCTTTTTCA GGACGTCTGG AGCACAGGCC ATTGCTATGC
          TAATTTAGAC AAGAAGTTTT ACTGCAGCAA AGAGGTTTTA CATCACTCGG
          TGAAGTCACT TGTTGTGCAC GACAAAGGTA CAAGTGTCAC CAGCTGGCAC
          AGTCTG---- TGTTCTCAGC TGGCATTCTG TTCATCCCCC TCCCTAACAC
          AGCTGGCAGG ACATGAAACT TGGAAAAGTT TTCATGGTGA AACTGTAATG
          TTCAATTGAA CTGCAGCTGT AAACTTACAC TGGGAAACCC AATTTTGTAA
          TAATATTGTA ATATTGTGAT AATGTTACTG CAGTCATGTT GATCTAAAGA
          CATAACTCAC CAAGTTATTT TCCTGACCAT GAGCTCTTCT TGTATATATG
          GAAAAAAA-G ACAGGTAGGA GAATGAAGTA TAATTATTAA AAACATGCTC
          CCCAAAATTG AAAAATCAAG CTCATTTCGA ACAGACCAAG CTGATAAGGA
          TTTCTGTGGG GGTAAAGAAA AGAAAAATCA CCTGTAAACA GTCATCTGCA
          TAGGAAGAAC TCATTTCAAG AGTTCATTGA CAGCCAAAGC CTCAATTTCA
          GGGTCCTTTG TGTCTTTTTA GTGAAATGCA GTGGTCAGCA GTCTGTGAAC
          TGCATCATGC CCACAATGTG TTATCCAAAA ATTTCACCTG ACCATCTGTA
          CTTGCTCACT GTCCTCCCAA GCATGTGCCG TCATTATTAA AACACTGACC
          ATTTGTGTGA CCAGAGAAAT ACTAGCATTT TATTTAACCT CATTGTTCAT
          GTGCCTCCAG GCCTTATTTG CTGTGCGTGG CCCAGGCTGT GCTCTGGAGG
          CAGGATTACT CATTTCCTCT CAGGCCTGTT CCCCACGCTC ATTACTCAGG
          CTCTCTCTAC TCTCTGTAGT TAGATAATTT ATTTCTACAA CATCCATATG
          AGGTGAAATA TTGTCCCCAC AATATTGAGT GGGGACCCTT GAGTCAGAAG
          GAGCCATGAG GCATGATTGC CCACGCTGGG ACCACTAAGC TCCTATGGGA
          ATTTTATAAG CAAAGCTGAA TGCTTGTTAT GTTCATCGGG ATGCCAGCAT
          CTGGCCTGCT GTCACTGCGG TTGCCAACGT GTGCTTGCAG TCTTTGTGAA
          AGCAGGTTCC CAGTGTTTTC CCACCTCTTT AGGATTTTCT AACAGCTGTG
          TGAACAAGGG ATATGGCACA GGGGAAGGCC CAATTCTGAG ATGCTCTAGA
          AAAGCAAATG ACCAGAGGCC CTCATACATG GGATATTTTG CATCAGTAGT
          TTGGTGAGAG AGCCAGGGAC CTCACTTCTC AGGTTTTCAC CCTGGAAAGA
          GACTCTTTGC ATTTATTTTT TTAAAACAGA CAACCAAAAC CTCAGAAACC
          AAAGCAAGAA AGCTTGAAAA ATTTGACATG AATGATGAAA AACAATGAAA
          AATATTGCTT ATACCATTGT TTACACAGAA TCTTTTTATA CAATTCTGTA
          AAAAA-TAAC TATTAATGTT ATTTAGAAAT GTATGTTGAG ACAGAGGGAT
          GCTGAGCAAG TTTATACAAT GGGCAACATC TTGGCTATGT AGCTGCCTCA
          GGTGATACCC AGGCTCCAGA TCTGCTCCTT TGGGGCAGGA TGGAGTCCTG
          GCTGCCTCTG GACTGATGTG CAATTTCCAT ATATAATTAT TTCTCTTCAT
          GTGTGTGTGC CTGTGTTTTT ATTTCTCTGG TTCCCTGAAA CTTTGGCCAA
          TTGTTCCTTA TTCTGCCAGC AGCATCCCAG GATCCTTGGG GTCGATCTCA
          CAGCAATGTG CTGGACATGC AGCATCCCTG ATTCCCCGTT G
1jk034017 CGCCTCCGGC TCCGCAGAGC CTCCGGCGCA GGAAGGCAGC CCCGCCTGAG
          CTGCTCTGGC CTTGCTTTCC AGCGGGACCT CCAGGCGAAG CTGCAGCTGC
          GCTACGAGGA GATCGCTAAG AGGTGCCAGG GCCGGGCCGG GCCGGGTGGC
          GGGCGGGGCG CTGAGTCTCC CCCACCCCGG CCCCGCCGTT GACGCTCGGG
          TCGTTCTCTG CTTAGGACCA GGTTTAGAGG ATGCAAGGAC ACTGCCAAAC
          ACTTCACACT CACCCATGTG CTGCTTACAT GCTTTGGCAT TGAGAGCCAA
          CAATCTTTTC CAGTCTTTCA GGAAATCTAT CATGCTTGTC AACTTTTAAA
          ATTCAGAAGT GGACCCTGCC TCTCTAGCTG CCGTTTTTTG GGCAAAAAGA
          AATATCTACC AGAGGATTCT GACGATTACC AGGGACTCCA AAACAAACAC
          AAATAATGTG GGATTTGCTG TGCGAGTGCA GATTCTGACA TGATGGCTTT
          GGTTTTCAAA GGGAGCTCTT TGGGACTCTG TGAGGCTGTC AAAANAAAAT
          GTCAACAGTT ACAGTGTGAA GGGTAANATT TTTCCAACAA CATTATCCTG
          TTTGGCTGGG GGGCCATGAN ACACAGTAAA CATATAATCT CACCATCACC
          AAGGTGTTCC TGTCTATTCT C-----TCTC TCTGCCTTGT CCTTTGGTCT
          TCCTGCACTG AATGTAATTC TATTGTATTT ATCCAGATTT TCAATAATAG
          AGAAACAGAA GACATCACCT TGGGACAGAA GATGTCACAA GGAAAGACAG
          TTAGTAAAAG CTCTCTGTTA TTGACCTTGG CTTTTTATTT TTTAAAAGGG
          AACTGCTTAG TAGTTGCTGA TAAAATGAAA TAATACAATG TGTTAAAGGA
          TATAAAAAAT GCAATGGTCT GCATGGAACC AAAATTAAGA CATCCATGAA
          GACACTGCAT CAAATAAACC CTCGTCACCT GCCAGAAGTC TTCCAGAAGC
          TTTGGTTGCT CCTGTTCTGT AAGTTGATGA ATGGTTGGAA ATTTCAGTGC
          TGAAGATGTT TATGCCTGCA TATATGGAAC AGAATAAATG GGTGGCAGAG
          AGACAGAAAT AACAGCTAGA CACTGTTTAT TTATTTTTAC ATAATACTTT
          AAAAAGCTTC AGTGCATACA TTTAGCTATA ATCTGCAAGA ACTGGCATCT
          AATACAGTTC CAAACCCCAC ACATAATATC TAAGTCCCTA CTGCACTTTG
          TGTGCCCTCC CAGACACACA TGGCTCATAA CAGACACTGT TATTAAGAAA
          TCTTTCCATG GGTCACTAAA GTAACTTTCA CTTGATTTTA CCCTGATATG
          TCAAAGTCAG TCCTGTATTT CACTCATTAT TTTACTGTAG ATGATGCTCT
          GTTTGAAGGC CACTCTGCTT CATACTACCA GTGTCAGAGA TGGGCTGGGC
          AGCCCAAAAA TGATTACGAG GGAATGATCA CCTCAGCACC CAGGAGGGTT
          AGCAGAGTGG TCTGATTCAG TAACATCACA CAGCAGGAAC TCCCCAT-AA
          GTTCACATTT TAAATCTGCA GAGAACAGAT TGTCCAAGTC TCTTGCCTAC
          TGTTCAGATT GGTTTCTCTA ACTAATCCAT GACAACCAGG GAGGAAGCAG
          GTGACAANGT GTTGTGTGGC GTTGCAGGTG TGTCTGCAGA ACGGACTTCT
          CCAGCTCCTG GGCTGGATGC TGCACGCCAG CATGGCTCCC ATCACAGGGG
          TGAATAGTGT GTCCCTGCTG ACCCCACAGG CTCAGCACTG GATTTGTGGA
          TCCCTCCTGA NAAATGGAAC TATGTTACTC TCAGCTCCTC CAACAAGAAT
          GAANAAAACT ACAGNACAGA ANACAGCCCA TGAGCCATCC GAACTCATGA
          GGCATTTAAG ATTACGGAAG AGGTAACTAT TTCTATAATT CACCGACTTC
          AAAAGTATGT TTGACATTAT TGTCGGGAAA ATTATGTTAA CCATGGATTA
          CTGTTACAAT CAAAGTATGT AGTGAGAAGT CAAGAGGCTT AGTAGTAAAT
          TTTCAAAGCG GTGCGTGGGG ATTTACCCGT TTGACTCCCA TTAACGGCAA
          TGGGAGGCGC GCGGCGAAGT CCCCGCACGC TGCTTTGAAA ACTGACCCCT
          GTGTGCTCAC GGACCCTGCT CTAAGGACTT CCAGATGACC ATGCAATCCC
          CTCTTCCTCA GGATCCTTCT TATTAATTAC CTATTCTTTG GCAATTGTCT
          CAACTAAGGA GGATGATGGG GAGAGATGGC ATAGTCTAGC TTCCTAACTG
          GGCCAAATAA TATTTGGCCT ACATGGGCTA AATCAGCTAA AGTCAGGGCA
          GAAGTCTCTA CTGGCAATTA GAGAATGCAT TTGTTAATGT CATTCTTTGC
          AGCATTTGAT TCCAGTGAAA ATTTTGTCCC ATTGCACTAT GGAGATCAGA
          TTTGTTTGTT TTTCCCCAAT AAAGTCTATT TTTAAAAAAT TTAATCTCCA
          AACTGAGCAT TAAAATAANA GTTTTGAGGG TATTCATCTA TGGTTGTGTT
          AAGCTATAGT AAATGTTCCT CCATTACGGC TTTTGATTGA TAACATACAT
          GGCAAANAAA GTANATGAGG AAGTAAGTGA CGTGTCTGTT ANATGCAAAA
          ATCTGGGAAG TCATTTTCAC AGCTCCCTGA AAACAAGCCC ACTTTTCATT
          TGTACCAAGT GGTTTCACAA GAAGTAGGTA CTTGTAGCAA GTGAAATCAC
          ATCTGTCTGA GCTTGTGCAA AGACATATTT GTTCCATGTT CAAAGGAAGC
          CTCAGTAATT TTCTCTTCTT TGATTGTGAT TTTCTGCATA TAGACACAGG
          TTCAGCCCCA ACATGACTGA AAGGGAAGCT GCAACTTTCA ATAAATATGC
          TTACTTTCTC TCCTCCTCTG CTGTTACAAT CCCTGATCAG CTTTGGCTGG
          GAGGTAGCTG ACCAGCCAGA GGTGAAACAG GGTCACTTTG AGATTCAGCT
          TCTCATGGCA GTATGCCACA TTTTGCAGGC TTGGAATTCA CTGAGTGGAG
          GGAAGTCCAC ACCTTTTTCA GGACGTCTGG AGCACAGGCC ATTGCTATGC
          TAATTTAGAC AAGAAGTTTT ACTGCAGCAA AGAGGTTTTA CATCACTCGG
          TGAAGTCACT TGTTGTGCAC GACAAAGGTA CAAGTGTCAC CAGCTGGCAC
          AGTCTG---- TGTTCTCAGC TGGCATTCTG TTCATCCCCC TCCCTAACAC
          AGCTGGCAGG ACATGAAACT TGGAAAAGTT TTCATGGTGA AACTGTAATT
          TTCAATTGAA CTGCAGCTGT AAACTTACAC TGGGAAACCC AATTTTGTAA
          TAATGTTGTA ATATTGTGAT AATGTTACTG CAGTCATGTT GATCTAAAGA
          CATAACTCAC CAAGTTATTT TCCTGACCAT GAGCTCTTCT TGTATATATG
          GAAAAAAA-G ACAGCTAGGA GAATGAAGTA TAATTATTAA AAACATGCTC
          CCCAAAATTG AAAAATCAAG CTCATTTCAA ACAGACCAAG CTGATAAGGA
          TTTCTGTGGG GGTAAAGAAA AGAAAAATCA CCTGTAAACA GTCATCTGCA
          TAGGAAGAAC TCATTTCAAG AGTTCATTGA CAGCCAAAGC CTCAATTTCA
          GGGTCCTTTG GGTCTTTTTA GTGAAATGCA GTGGTCAGCA GTCTGTGAAC
          TGCATCATGC CCACAATGTG TTATCCAAAA ATTTCACCTG ACCATCTGTA
          CTTGCTCACT GTCCTCCCAA GCATGTGCCG TCATTATTAA AACACTGACC
          ATTTGTGTGA CCAGAGAAAT ACTAGCATTT TATTTAACCT CATTGTTCAT
          GTGCCTCCAG GCCTTATTTG CTGTGCGTGG CCCAGGCTGT GCTCTGGAGG
          CAGGATTACT CATTTCCTCT CAGGCCTGTT CCCCACGCTC ATTACTCAGG
          CTCTCTCTAC TCTCTGTAGT TAGATAATTT ATTTCTACAA CATCCATATG
          AGGTGAAATA TTGTCCCCAC AATATTGAGT GGGGACCCTT GAGTCAGAAG
          GAGCCATGAG GCATGATTGC CCACGCTGGG ACCACTAAGC TCCTATGGGA
          ATTTTATAAG CAAAGCTGAA TGCTTGTTAT GTTCATCGGG ATGCCAGCAT
          CTGGCCTGCT GTCACTGCAG TTGCCAACGT GCGCTTGCAG TCTTTGTGAA
          AGCAGGTTCT CAGTGTTTTC CCACCTCTTT AGGATTTTCT AACAGCTGTG
          TGAACAAGGG ATATGGCACA GGGGAAGGCC CAATTCTGAG ATGCTCTAGA
          AAAGCAAATG ACCAGAGGCC CTCATACATG GGATATTTTG CATCAGTAGT
          TTGGTGAGAG AGCCAGGGAC CTCACTTCTC AGGTTTTCAC CCTGGAAAGA
          GACTCTTTGC ATTTATTTTT TTAAAACAGA CAACCAAAAC CTCAGAAACC
          AAAGCAAGAA AGCTTGAAAA ATTTGACATG AATGATGAAA AACAATGAAA
          AATATTGCTT ATACCATTGT TTACACAGAA TCTTTTTATA CAATTCTGTA
          AAAAA-TAAC TATTAATGTT ATTTAGAAAT GTATGTTGAG ACAGAGGGAT
          GCTGAGCAAG TTTATACAAT GGGCAATATC TTGGCTATGT AGCTGCCTCA
          GGTGATACCC AGGCTCCAGA TCTGCTCCTA TGGGGCAGGA TGGAGTCCTG
          GCTGCCTCTG GATTGATGTG CAATTTCCAT ATATAATTAT TTCTCTTCAT
          GTGTGTGTGC CTGTGTTTTT ATTTCTCTGG TTCCCTGAAA CTTTGGCCAA
          TTGTTCCTTA TTCTGCCAGC AGCATCCCAG GATCCTTGGG GTCGATCTCA
          CAGCAATGTG CTGGACATGC AGCATCCCTG ATTCCCCGTT G
1jk034018 CGCCTTCGGC TCCGCAGAGC CTCCGGCGCA GGAAGGCAGC CCCGCCTGAG
          CTGCTCTGGC CTTGCTTTCC AGCGGGACCT CCAGGCGAAG CTGCAGCTGC
          GCTACGAGGA GATCGCTAAG AGGTGCCAGG GCCGGGCCGG GCCGGGTGGC
          GGGCGGGGCG CTGAGTCTCC CCCACCCCGG CCCCGCCGTT GACGCTCGGG
          TCGTTCTCTG CTTAGGACCA GGTTTAGAGG ATGCAAGGAC ACTGCCAAAC
          ACTTCACACT CACCCATGTG CTACTTGCAT GCTTTGGCAT TGAGAGCCAA
          CAATCTTTTC CAGTCTTTCA GGAAATCTAT CATGCTTGTC AACTTTTAAA
          ATTCAGCAGT GGACCCTGCC TCTCTAGCTG CCGTTTTTTG GGCAAAAAGA
          AATATCTACC AGAGGATTCT GACGATTACC AGGGACTCCA AAACAAACAC
          AAATAATGTG GGATTTGCTG TGCGAGTGCA GATTCTGACA TGATGGCTTT
          GGTTTTCAAA GGGAGCTCTT TGGGACTCTG TGAGGCTGTC AAAANAAAAT
          GTCAACAGTT ACAGTGTGAA GGGTAANATT TTTCCAACAA CATTATCCTG
          TTTGGCTGGG GGGCCATGAN ACACAGTAAA CATATAATCT CACCATCACC
          AAGGTGTTCC TGTCTATTCT C-----TCTC TCTGCCTTGT CCTTTGGTCT
          TCCTGCACTG AATGTAATTC TATTGTATTT ATCCAGATTT TCAATAATAG
          AGAAACAGAA GACATCACCT TGGGACAGAA GATGTCACAA GGAAAGACAG
          TTAGTAAAAG CTCTCTGTTA TTGACCTTGG CTTTTTATTT TTTAAAAGGG
          AACTGCTTAG TAGTTGCTGA TAAAATGAAA TAATACAATG TGTTAAAGGA
          TATAAAAAAT GCAATGGTCT GCATGGAACC AAAATTAAGA CATCCATGAA
          GACACTGCAT CAAATAAACC CTCGTCACCT GCCAGAAGTC TTCCAGAAGC
          TTTGGTTGCT CCTGTTCTGT AAGTTGATGA ATGGTTGGAA ATTTCAGTGC
          TGAAGATGTT TATGCCTGCA TATATGGAAC AGAATAAATG GGTGGCAGAG
          AGACAGAAAT AACAGCTAGA CACTGTTTAT TTATTTTTAC ATAATACTTT
          AAAAAGCTTC AGTGCATACA TTTAGCTATA ATCTGCAAGA ACTGGCATCT
          AATACAGTTC CAAACCCCAC ACATAATATC TAAGTCCCTA CTGCACTTTG
          TGTGCCCTCC CAGACACACA TGGCTCATAA CAGACACTGC TATTAAGAAA
          TCTTTCTATG GGTCACTAAA GTAACTTTCA CTTGATTTTA CCCTGATATG
          TCAAAGTCAG TCCTGTATTT CACTCATTAT TTTACTGTAG ATGATGCTCT
          GTTTGAAGGC CACTCTGCTT CATACTACCA GTGTCAGAGA TGGGCTGGGC
          AGCCCAAAAA TGATTACGAG GGAATGATCA CCTCAGCACC CAGGAGGGTT
          AGCAGAGTGG TCTGATTCAG TAACATCACA CAGCAGGAAC TCCCCAT-AA
          GTTCACATTT TAAATCTGCA GAGAACAGAT TGTCCAAGTC TCTTGCCTAC
          TGTTCAGATT GGTTTCTCTA ACTAATCCAT GACAACCAGG GAGGAAGCAG
          GTGACAANGT GTTGTGTGGC GTTGCAGGTG TGTCTGCAGA GCGGACTTCT
          CCAGCTCCTG GGCTGGATGC TGCACGCCAG CATGGCTCCC ATCACAGGGG
          TGAGTAGTGT GTCCCTGCTG ACCCCACAGG CTCAGCACTG GATTTGTGGA
          TCCCTCCTGA NAAATGGAAC TATGTTACTC TCAGCTCCTC CAACAGGAAT
          GAANAAAACT ACAGNACAGA ANACAGCCCA TGAGCCATCC GAACTCATGA
          GGCATTTAAG ATTACGGAAG AGGTAACTAT TTCTATAATT CACCGACTTC
          AAAAGTATGT TTGACATTAT TGTCGGGAAA ATTATGTTAA CCATGGATTA
          CTGTTACAAT CAAAGTATGT AGTGAGAAGT CAAGAGGCTT AGTAGTAAAT
          TTTCAAAGCG GTGCGTGGGG ATTTACCCGT TTGACTCCCA TTAACGGCAA
          TGGGAGGCGC GCGGCGAAGT CCCCGCACGC TGCTTTGAAA ACTGACCCCT
          GTGTGCTCAC GGACCCTGCT CTAAGGACTT CCAGATGACC ATGCAATCCC
          CTCTTCCTCA GGATCCTTCT TATTAATTAC CTATTCTTTG GCAATTGTCT
          CAACTAAGGA GGATGATGGG GAGAGATGGC ATAGTCTAGC TTCCTAACTG
          GGCCAAATAA TATTTGGCCT ACATGGGCTA AATCAGCTAA AGTCAGGGCA
          GAAGTCTCTA CTGGCAATTA GAGAATGCAT TTGTTAATGT CATTCTTTGC
          AGCATTTGAT TCCAGTGAAA ATTTTGTCCC ATTGCACTAT GGAGATCAGA
          TTTGTTTGTT TTTCCCCAAT AAAGTCTATT TTTAAAAAAT TTAATCTCCA
          AACTGAGCAT TAAAATAANA GTTTTGAGGG TATTCATCTA TGGTTGTGTT
          AAGCTATAGT AAATGTTCCT CCATTACGGC TTTTGATTGA TAACATACAT
          GGCAAANAAA GTTNATGAGG AAGTAAGTGA CGTGTCTGTT ANATGCAAAA
          ATCTGGGAAG TCATTTTCAC AGCTCCCTGA AAACAAGCCC ACTTTTCATT
          TGTACCAAGT GGTTTCACAA GAAGTAGGTA CTTGTAGCAA GTGAAATCAC
          ATCTGTCTGA GCTTGTGCAA AGACATATTT GTTCCATGTT CAAAGGAAGC
          CTCAGTAATT TTCTCTTCTT TGATTGTGAT TTTCTGCATA TAGACACAGG
          TTCAGCCCCA ACATGACTGA AAGGGAAGCT GCAACTTTCA ATAAATATGC
          TTACTTTCTC TCCTCCTCTG CTGTTACAAT CCCTGATCAG CTTTGGCTGG
          GAGGTAGCTG ACCAGCCAGA GGTGAAACAG GGTCACTTTG AGATTCAGCT
          TCTCATGGCA GTATGCCACA TTTTGCAGGC TTGGAATTCA CTGAGTGGAG
          GGAAGTCCAC ACCTTTTTCA GGACGTCTGG AGCACAGGCC ATTGCTATGC
          TAATTTAGAC AAGAAGTTTT ACTGCAGCAA AGAGGTTTTA CATCACTCGG
          TGAAGTCACT TGTTGTGCAC GACAAAGGTA CAAGTGTCAC CAGCTGGCAC
          AGTCTG---- TGTTCTCAGC TGGCATTCTG TTCATCCCCC TCCCTAACAC
          AGCTGGCAGG ACATGAAACT TGGAAAAGTT TTCATGGTGA AACTGTAATG
          TTCAATTGAA CTGCAGCTGT AAACTTACAC TGGGAAACCC AATTTTGTAA
          TAATGTTGTA ATATTGTGAT AATGTTACTG CAGTCATGTT GATCTAAAGA
          CATAACTCAC CAAGTTATTT TCCTGACCAT GAGCTCTTCT TGTATATATG
          GAAAAAAA-G ACAGCTAGGA GAATGAAGTA TAATTATTAA AAACATGCTC
          CCCAAAATTG AAAAATCAAG CTCATTTCAA ACAGACCAAG CTGATAAGGA
          TTTCTGTGGG GGTAAAGAAA AGAAAAATCA CCTGTAAACA GTCATCTGCA
          AAGGAAGAAC TCATTTCAAG AGTTCATTGA CAGCCAAAGC CTCAATTTCA
          GGGTCCTTTG GGTCTTTTTA GTGAAATGCA GTGGTCAGCA GTCTGTGAAC
          TGCATCATGC CCACAATGTG TTATCCGAAA ATTTCACCTG ACCATCTGTA
          CTTGCTCACT GTCCTCCCAA GCATGTGCCG TCATTATTAA AACACTGACC
          ATTTGTGTGA CCAGAGAAAT ACTAGCATTT TATTTAACCT CATTGTTCAT
          GTGCCTCCAG GCCTTATTTG CTGTGCGTGG CCCAGGCTGT GCTCTGGAGG
          CAGGATTACT CATTTCCTCT CAGGCCTGTT CCCCACGCTC ATTACTCAGG
          CTCTCTCTAC TCTCTGTAGT TAGATAATTT ATTTCTACAA CATCCATATG
          AGGTGAAATA TTGTCCCCAC AATATTGAGT GGGGACCCTT GAGTCAGAAG
          GAGCCATGAG GCATGATTGC CCACGCTGGG ACCACTAAGC TCCTATGGGA
          ATTTTATAAG CAAAGCTGAA TGCTTGTTAT GTTCATCTGG ATGCCAGCAT
          CTGGCCTGCT GTCACTGCAG TTGCCAACGT GTGCTTGCAG TCTTTGTGAA
          AGCAGGTTCT CAGTGTTTTC CCACCTCTTT AGGATTTTCT AACAGCTGTG
          TGAACAAGGG ATATGGCACA GGGGAAGGCC CAATTCTGAG ATGCTCTAGA
          AAAGCAAATG ACCAGAGGCC CTCATACATG GGATATTTTG CATCAGTAGT
          TTGGTGAGAG AGCCAGGGAC CTCACTTCTC AGGTTTTCAC CCTGGAAAGA
          GACTCTTTGC ATTTATTTTT TTAAAACAGA CAACCAAAAC CTCAGAAACC
          AAAGCAAGAA AGCTTGAAAA ATTTGACATG AATGATGAAA AACAATGAAA
          AATATTGCTT ATACCATTGT TTACACAGAA TCTTTTTATA CAATTCTGTA
          AAAAA-TAAC TATTAATGTT ATTTAGAAAT GTATGTTGAG ACAGAGGGAT
          GCTGAGCAAG TTTATACAAT GGGCAATATC TTGGCTATGT AGCTGCCTCA
          GGTGATACCC AGGCTCCAGA TCTGCTCCTT TGGGGCAGGA TGGAGTCCTG
          GCTGCCTCTG GATTGATGTG CAATTTCCAT ATATAATTAT TTCTCTTCAT
          GTGTGTGTGC CTGTGTTTTT ATTTCTCTGG TTCCCTGAAA CTTTGGCCAA
          TTGTTCCTTA TTCTGCCAGC AGCATCCCAG GATCCTTGGG GTCGATCTCA
          CAGCAATGTG CTGGACATGC AGCATCCCTG ATTCCCCGTT G
2jk080019 CGCCTCCGGC TCCGCAGAGC CTCCGGCGCA GGAAGGCAGC CCCGCCTGAG
          CTGCTCTGGC CTTGCTTTCC AGCGGGACCT CCAGGCGAAG CTGCAGCTGC
          GCTACGAGGA GATCGCTAAG AGGTGCCAGG GCCGGGCCGG GCCGGGTGGC
          GGGCGGGGCG CTGAGTCTCC CCCACCCCGG CCCCGCCGTT GACACTCGGG
          TTGTTCTCTG CTTAGGACCA GGTTTAGAGG ATGCAAGGAC ACTGCCAAAC
          ACTTCACACT CACCCATGTG CTGCTTACAT GCTTTGGCAT TGAGAGCCAA
          CAATCTTTTC CAGTCTTTCA GGAAATTTAT CATGTTTGTC AACTTTTAAA
          ATTCAGAAGT GGACCCTGCC TCTCTAGCTG CCGTTTTTTG GGCAAAAAGA
          AATATCTACC AGAGGATTCT GACGATTACC AGGGACTCCA AAACAAACAC
          AAATAATGTG GGATTTGCTG TGCGAGTGCA GATTCTGACA TGATGGCTTT
          GGTTTTCAAA GGGAGCTCTT TGGGACTCTG TGAGGCTGTC AAAANAAAAT
          GTCAACAGTT ACAGTGTGAA GGGTAANATT TTTCCAACAA CATTATCCTG
          TTTGGCTGGG GGGCTATGAN ACACAGAAAA CATATAATCT CACCATCACC
          AAGGGGTTCC TGTCTATTCT C-----TCTC TCTGCCTTGT CCTTTGGTCT
          TCCTGCACTG AATGTAATTC TATTGTATTT ATCCAGATTT TCAATAATAG
          AGAAACAGAA GACATCACCT TGGGACAGAA GATGTCACAA GGAAAGACAG
          TTAGTAAAAT CTCTCTGTTA TTGACCTTGG CTTTTTATTT TTTAAAAGGG
          AACTGCTTAG TAGTTGCTGA TAAAATGAAA TAATACAATG TGTTAAAGGA
          TATAAAAAAT ACAATGGTCT GCATGGAACC AAAATTAAGA CATCCATGAA
          GACACTGCAT CAAATAAACC CTCGTCACCT GCCAGAAGTC TTCCAGAAGC
          TTTGGTTGCT CCTGTTCTGT AAGTTGATGA ATGGTTGGAA ATTTCAGTGC
          TGAAGATGTT TATGCCTGCA TATATGGAAC AGAATAAATG GGTGGCAGAA
          AGACAGAAAT AACAGCCAGA CACTGTTTAT TTATTTTTAC ATAATACTTT
          AAAAAGCTTC AGTGCATACA TTTAGCTATA ATCTGCAAGA ACTGGCATCT
          AATACAGTTC CAAACCCCAC ACATAATATC TAAGTCCCTA CTGCACTTTG
          TGTGCCCTCC CAGACACACA TGGCTCATAA CAGACACTGC TATTAAGAAA
          TCTTTCCATG GGTCACTAAA GTAACTTTCA CTTGATTTTA CCCTGATATG
          TCAAAGTCAG TCCTGTATTT CACTCATTAT TTTACTGTAG ATGATGCTCT
          GTTTGAAGGC CACTCTGCTT CATACTACCA GTGTCAGAGA TGGGCTGGGC
          AGCCCAAAAA TGATTACGAG GGAATGATCA CCTCAGCACC CAGGAGGGTT
          AGCAGAGTGG TCTGATTCAG TAACATCACA CAGCAGGAAC TCCCCAT-AA
          GTTCACATTT TAAATCTGCA GAGAACAGAT TGTCCAAGTC TCTTGCCCAC
          TGTTCAGATT GGTTTCTCTA ACTAATCCAT GACAACCAGG GAGGAAGCAG
          GTGACAANGT GTTGTGTGGC GTTGCAGGTG TGTCTGCAGA GCGGACTTCT
          CCAGCTCCTG GGCTGGATGC TGCACGCCAG CATGGCTCCC ATCACAGGGG
          TGAGTAGTGT GTCCCTGCTG ACCCCACAGG CTCAGCACTG GATTTGTGGA
          TCCCTCCTGA NAAATGGAAC TATGTTACTC TCAGCTCCTC CAACAGGAAT
          GAANAAAACT ACAGNACAGA ANACAGCCCA TGAGCCATCC GAACTCATGA
          GGCATTTAAG ATTACGGAAG AGGTAACTAT TTCTATAATT CACCGACTTC
          AAAAGTATGT TTGACATTAT TGTCGGGAAA ATTATGTTAA CCATGGATTA
          CTGTTACAAT CAAAGTATGT AGTGAGAAGT CAAGAGGCTT AGTAGTAAAT
          TTTCAAAGCG GTGCGTGGGG ATTTACCCGT TTGACTCCCA TTAACGGCAA
          TGGGAGGCGC GCGGCGAAGT CCCCGCACGC TGCTTTGAAA ACTGACCCCT
          GCGTGCTCAC GGACCCTGCT CTAAGGACTT CCAGATGACC ATGCAATCCC
          CTCTTCCTCA GGATCCTTCT TATTAATTAC CTATTCTTTG GCAATTGTCT
          CAACTAAGGA GGATGATGGG GAGAGATGGC ATAATCTAGC TTCCTAACTG
          GGCCAAATAA TATTTGGCCT ACATGGGCCA AATCAGCTAA AGTCAGGGCA
          GAAGTCTGTA CTGGCAATTA GAGAATGCAT TTGTTAATGT CATTCTTTGC
          AGCATTTGAT TCCAGTGAAA ATTTTGTCCC ATTGCACTAT GGAGATCAGA
          TTTGTTTGTT TTTCCCCAAT AAAGTCTATT TTTAAAAAAT TTAATCTCCA
          AACTGAGCAT TAAAATAANA GTTTTGAGGG TATTCATCTA TGGTTGTGTT
          AAGCTATAGT AAATGTTCCT CCATTACGGC TTTTGATTGA TAACATACAT
          GGCAAANAAA GTTNGTGAGG AAGTAAGTGA CGTGTCTGTT ANATGCAAAA
          ATCTGGGAAG TCATTTTCAC AGCTCCCTGA AAACAAGCCC ACTTTTCATT
          TGTACCAAGT GGCTTCACAA GAAGTAGGTA CTTGTAGCAA GTGAAATCAC
          ATCTGTCTGA ACTTGTGCAA ATACATATTT GTTCCATGTT CAAAGGAAGC
          CTCACTAATT TTCTCTTCTT TGATTGTGAT TTTCTGCATA TAGACACAGG
          TTCAGCCCCA ACATGACTGA AAGGGAAGCT GCAACTTTCA ATAAATATGC
          TTACTTTCTC TCCTCCTCTG CTGTTACAAT CCCTGATCAG CTTTGGCTGG
          GAGGTAGCTG ACCAGCCAGA GGTGAAACAG GGTCACTTTG AGATTCAGCT
          TCTCATGGCA GTATGCCACA TTTTGCAAGC TTGGAATTCA CTGAGTGGAG
          GGAAGTCCAC ACCTTTTTCA GGACATTTGG AGCACAGGCC ATTGCTATGC
          TAATTTAGAC AAGAAGTTTT ACTGCAGCAA AGAGGTTTTA CATCACTCGG
          TGAAGTCACT TGTTGTGCAT GACAAAGGTA CAAGTGTCAC CAGCTGGCAC
          AGTCTG---- TGTTCTCAGC TGGCATTCTG TTCATCCCCC TCCCTAACAC
          AGCTGGCAGG ACATGAAACT TGGAAAAGTT TTCATGGTGA AACTGTAATT
          TTCAATTGAA CTGCAGCTGT AAACTTACAC TGGGAAACCC AATTTTGTAA
          TAATGTTGTA ATATTGTGAT AATGTTACTG CAGTCATGTT GATCTAAAGA
          CATAACTCAC CAAGTTATTT TCCTGACCGT GAGCTCTTCT TGTATATATG
          GAAAAAAA-G ACAGGTAGGA GAATGAAGTA TAATTATTAA AAACATGCTC
          CCCAAAATTG AAAAATCAAG CTCATTTCAA ACAGACCAAG CTGATAAAGA
          TTTCTGTGGG GGTAAAGAAA AGAAAAATCA CCTGTAAACA GTCATCTGCA
          TAGGAAGAAC TCATTTCAAG AGTTCATTGA CAGCCAAAGC CTCAATTTCA
          GGGTCCTTTG GGTCTTTTTA GTGAAATGCA GTGGTCAGCA GTCTGTGAAC
          TGCATCATGC CCACAATGTG TTATCCAAAA ATTTCACCTG ACCATCTGTA
          CTTGCTCACT GTCCTCCCAA GCATGTGCCG TCATTATTAA AACACTGACC
          ATTTGTGTGA CCAGAGAAAT ACTAGCATTT TATTTAACCT CATTGTTCAT
          GTGCCTCCAG GCCTTATTTG CTGTGCGTGG CCCAGGCTGT GCTCTGGAGG
          CAGGATTACT CATTTCCTCT CAGGCCTGTT CCCCACGCTC ATTACTCAGG
          CTCTCTCTAC TCTCTGTAGT TAGATAATTT ATTTCTACAA CATCCATATG
          AGGTGAAATA TTGTCCCCAC AATATTGAGT GGGGACCCTT GAGTCAGAAG
          GAGCCATGAG GCATGATTGC CCACGCTGGG ACCACTAAGC TCCTATGGGA
          ATTTTATAAG CAAAGCTGAA TGCTTGTTAT GTTCATCTGG ATGCCAGCAT
          CTGGCCTGCT GTCACTGCGG TTGCCAACGT GTGCTTGCAG TCTTTGTGAA
          AGCAGGTTCC CAGTGTTTTC CCACCTCTTT AGGATTTTCT AACAGCTGTG
          TGAACAAGGG ATATGGCACA GGGGAAGGCC CAATTCTGAG ATGCTCTAGA
          AAAGCAAATG ACCAGAGGCC CTCATACATG GGATATTTTG CATCAGTAGT
          TTGGTGAGAG AGCCAGGGAC CTCACCTCTC AGGTTTTCAC CCTGGAAAGA
          GACTCTTTGC ATTTATTTTT TTAAAACAGA CAACCAAAAC CTCAGAAACC
          AAAGCAAGAA ATCTTGAAAA ATTTGACATG AATGATGAAA AACAATGAAA
          AATATTGCTT ATACCATTGT TTACACAGAA TCTTTTTATA CAATTCTGTA
          AAAAA-TAAC TATTAATGTT ATTTAGAAAT GTATGTTGAG ACAGAGGGAT
          GCTGAGCAAG TTTATACAGT GGGCAATATC TTGGCTATGT AGCTGCCTCA
          GGTGATACCC AGGCTCCAGA TCTGCTCCTA TGGGGTAGGA TGGAGTCCTG
          GCTGCCTCTG GATTGATGTG CAATTTCCAT ATGTAATTAT TTCTCTTCAT
          GTGTGTGTGC CTGTGTTTTT ATTTCTCTGG TTCCCTGAAA CTTTGGCCAG
          TTGTTCCTTA TTCTGCCAGC AGCATCCCAG GATCCTTGGG GTCGATCTCA
          CAGCAATGTG CTGGACATGC AGCATCCCTG ATTCCCCGTT G
2jk080020 CGCCTCCGGC TCCGCAGAGC CTCCGGCGCA GGAAGGCAGC CCCGCCTGAG
          CTGCTCTGGC CTTGCTTTCC AGCGGGACCT CCAGGCGAAG CTGCAGCTGC
          GCTACGAGGA GATCGCTAAG AGGTGCCAGG GCCGGGCCGG GCCGGGTGGC
          GGGCGGGGCG CTGAGTCTCC CCCACCCCGG CCCCGCCGTT GACACTCGGG
          TTGTTCTCTG CTTAGGACCA GGTTTAGAGG ATGCAAGAAC ACTGCCAAAC
          ACTTCACACT CACCCATGTG CTGCTTACAT GCTTTGGCAT TGAGAGCCAA
          CAATCTTTTC CAGTCTTTCA GGAAATTTAT CATGTTTGTC AACTTTTAAA
          ATTCAGAAGT GGACCCTGCC TCTCTAGCTG CCGTTTTTTG GGCAAAAAGA
          AATATCTACC AGAGGATTCT GACGATTACC AGGGACTCCA AAACAAACAC
          AAATAATGTG GGATTTGCTG TGCGAGTGCA GATTCTGACA TGATGGCTTT
          GGTTTTCAAA GGGAGCTCTT TGGGACTCTG TGAGGCTGTC AAAANAAAAT
          GTCAACAGTT ACAGTGTGAA GAGTAANATT TTTCCAACAA CATTATCCTG
          TTTGGCTGGG GGGCAATGAN ACACAGTAAA CATATAATCT CACCATCACC
          AAGGTGTTCC TGTCTATTCT C-----TCTC TCTGCCTTGT CCTTTGGTCT
          TCCTGCACTG AATGTAATTC TATTGTATTT ATCCAGATTT TCAATAATAG
          AGAAACAGAA GACATCACCT TGGGACAGAA GATGTCACAA GGAAAGACAG
          TTAGTAAAAT CTCTCTGTTA TTGACCTTGG CTTTTTATTT TTTAAAAGGG
          AACTGCTTAG TAGTTGCTGA TAAAATGAAA TAATACAATG TGTTAAAGGA
          TATAAAAAAT ACAATGGTCT TCATGGAACC AAAATTAAGA CATCCATGAA
          GACACTGCAT CAAATAAACC CTCGTCACCT GCCAGAAGTC TTCCAGAAGC
          TTTGGTTGCT CCTGTTCTGT AAGTTGATGA ATGGTTGGAA ATTTCAGTGC
          TGAAGATGTT TATGCCTGCA TATATGGAAC AGAATAAATG GGTGGCAGAA
          AGACAGAAAT AACAGCCAGA CACTGTTTAT TTATTTTTAC ATAATACTTT
          AAAAAGCTTC AGTGCATACA TTTAGCTATA ATCTGCAAGA ACTGGCATCT
          AATACAGTTC CAAACCCCAC ACATAATATC TAAGTCCCTA CTGCACTTTG
          TGTGCCCTCC CAGACACACA TGGCTCATAA CAGACACTGC TATTAAGAAA
          TCTTTCCATG GGTCACTAAA GTAACTTTCA CTTGATTTTA CCCTGATATG
          TCAAAGTCAG TCCTGTATTT CACTCATTAT TTTACTGTAG ATGATGCTCT
          GTTTGAAGGC CACTCTGCTT CATACTACCA GTGTCAGAGA TGGGCTGGGC
          AGCCCAAAAA TGATTACGAG GGAATGATCA CCTCAGCACC CAGGAGGGTT
          AGCAGAGTGG TCTGATTCAG TAACATCACA CAGCAGGAAC TCCCCAT-AA
          GTTCACATTT TAAATCTGCA GAGAACAGAT TGTCCAAGTC TCTTGCCCAC
          TGTTCAGATT GGTTTCTCTA ACTAATCCAT GACAACCAGG GAGGAAGCAG
          GTGACAANGT GTTGTGTGGC GTTGCAGGTG TGTCTGCAGA GCGGACTTCT
          CCAGCTCCTG GGCTGGATGC TGCACGCCAG CATGGCTCCC ATCACAGGGG
          TGAGTAGTGT GTCCCTGCTG ACCCCACAGG CTCAGCACTG GATTTGTGGA
          TCCCTCCTGA NAAATGGAAC TATGTTACTC TCAGCTCCTC CAACAGGAAT
          GAANAAAACT ACAGNACAGA ANACAGCCCA TGAGCCATCC GAACTCATGA
          GGCATTTAAG ATTACGGAAG AGGTAACTAT TTCTATAATT CACCGACTTC
          AAAAGTATGT TTGACATTAT TGTCGGGAAA ATTATGTTAA CCATGGATTA
          CTGTTACAAT CAAAGTATGT AGTGAGAAGT CAAGAGGCTT AGTAGTAAAT
          TTTCAAAGCG GTGCGTGGGG ATTTACCCGT TTGACTCCCA TTAACGGCAA
          TGGGAGGCGC GCGGCGAAGT CCCCGCACGC TGCTTTGAAA ACTGACCCCT
          GCGTGCTCAC GGACCCTGCT CTAAGGACTT CCAGATGACC ATGCAATCCC
          CTCTTCCTCA GGATCCTTCT TATTAATTAC CTATTCTTTG GCAATTGTCT
          CAACTAAGGA GGATGATGGG GAGAGATGGC ATAATCTAGC TTCCTAACTG
          GGCCAAATAA TATTTGGCCT ACATGGGCCA AATCAGCTAA AGTCAGGGCA
          GAAGTCTGTA CTGGCAATTA GAGAATGCAT TTGTTAATGT CATTCTTTGC
          AGCATTTGAT TCCAGTGAAA ATTTTGTCCC ATTGCACTAT GGAGATCAGA
          TTTGTTTGTT TTTCCCCAAT AAAGTCTATT TTTAAAAAAT TTAATCTCCA
          AACTGAGCAT TAAAATTANA GTTTTGAGGG TATTCATCTA TGGTTGTGTT
          AAGCTATAGT AAATGTTCCT CCATTACGGC TTTTGATTGA TAACATACAT
          GGCAAANAAA GTTNATGAGG AAGTAAGTGA CGTGTCTGTT ANATGCAAAA
          ATCTGGGAAG TCATTTTCAC AGCTCCCTGA AAACAAGCCC ACTTTTCATT
          TGTACCAAGT GGCTTCACAA GAAGTAGGTA CTTGTAGCAA GTGAAATCAC
          ATCTGTCTGA ACTTGTGCAA ATACATATTT GTTCCATGTT CAAAGGAAGC
          CTCACTAATT TTCTCTTCTT TGATTGTGAT TTTCTGCATA TAGACACAGG
          TTCAGCCCCA ACATGACTGA AAGGGAAGCT GCAACTTTCA ATAAATATGC
          TTACTTTCTC TCCTCCTCTG CTGTTACAAT CCCTGATCAG CTTTGGCTGG
          GAGGTAGCTG ACCAGCCAGA GGTGAAACAG GGTCACTTTG AGATTCAGCT
          TCTCATGGCA GTATGCCACA TTTTGCAAGC TTGGAATTCA CTGAGTGGAG
          GGAAGTCCAC ACCTTTTTCA GGACATTTGG AGCACAGGCC ATTGCTATGC
          TAATTTAGAC AAGAAGTTTT ACTGCAGCAA AGAGGTTTTA CATCACTCGG
          TGAAGTCACT TGTTGTGCAT GACAAAGGTA CAAGTGTCAC CAGCTGGCAC
          AGTCTG---- TGTTCTCAGC TGGCATTCTG TTCATCCCCC TCCCTAACAC
          AGCTGGCAGG ACATGAAACT TGGAAAAGTT TTCATGGTGA AACTGTAATT
          TTCAATTGAA CTGCAGCTGT AAACTTACAC TGGGAAACCC AATTTTGTAA
          TAATGTTGTA ATATTGTGAT AATGTTACTG CAGTCATGTT GATCTAAAGA
          CATAACTCAC CAAGTTATTT TCCTGACCGT GAGCTCTTCT TGTATATATG
          GAAAAAAA-G ACAGGTAGGA GAATGAAGTA TAATTATTAA AAACATGCTC
          CCCAAAATTG AAAAATCAAG CTCATTTCAA ACAGACCAAG CTGATAAAGA
          TTTCTGTGGG GGTAAAGAAA AGAAAAATCA CCTGTAAACA GTCATCTGCA
          TAGGAAGAAC TCATTTCAAG AGTTCATTGA TAGCCAAAGC CTCAACTTCA
          GGGTCCTTTG GGTCTTTTTA GTGAAATGCA GTGGTCAGCA GTCTGTGAAC
          TGCATCATGC CCACAATGTG TTATCCAAAA ATTTCACCTG ACCATCTGTA
          CTTGCTCACT GTCCTCCCAA GCATGTGCCG TCATTATTAA AACAATGACC
          ATTTGTGTGA CCAGAGAAAT ACTAGCATTT TATTTAACCT CATTGTTCAT
          GTGCCTCCAG GCCTTATTTG CTGTGCGTGG CCCAGGCTGT GCTCTGGAGG
          CAGGATTACT CATTTCCTCT CAGGCCTGTT CCCCACGCTC ATTACTCAGG
          CTCTCTCTAC TCTCTGTAGT TAGATAATTT ATTTCTACAA CATCCATATG
          AGGTGAAATA TTGTCCCCAC AATATTGAGT GGGGACCCTT GAGTCAGAAG
          GAGCCATGAG GCATGATTGC CCACGCTGGG ACCACTAAGC TCCTATGGGA
          ATTTTATAAG CAAAGCTGAA TGCTTGTTAT GTTCATCTGG ATGCCAGCAT
          CTGGCCTGCT GTCACTGCGG TTGCCAACGT GTGCTTGCAG TCTTTGTGAA
          AGCAGGTTCC CAGTGTTTTC CCACCTCTTT AGGATTTTCT AACAGCTGTG
          TGAACAAGGG ATATGGCACA GGGGAAGGCC CAATTCTGAG ATGCTCTAGA
          AAAGCAAATG ACCAGAGGCC CTCATACATG GGATATTTTG CATCAGTAGT
          TTGGTGAGAG AGCCAGGGAC CTCACCTCTC AGGTTTTCAC CCTGGAAAGA
          GACTCTTTGC ATTTATTTTT TTAAAACAGA CAACCAAAAC CTCAGAAACC
          AAAGCAAGAA ATCTTGAAAA ATTTGACATG AATGATGAAA AACAATGAAA
          AATATTGCTT ATACCATTGT TTACACAGAA TCTTTTTATA CAATTCTGTA
          AAAAA-TAAC TATTAATGTT ATTTAGAAAT GTATGTTGAG ACAGAGGGAT
          GCTGAGCAAG TTTATACAGT GGGCAATATC TTGGCTATGT AGCTGCCTCA
          GGTGATACCC AGGCTCCAGA TCTGCTCCTA TGGGGTAGGA TGGAGTCCTG
          GCTGCCTCTG GATTGATGTG CAATTTCCAT ATGTAATTAT TTCTCTTCAT
          GTGTGTGTGC CTGTGTTTTT ATTTCTCTGG TTCCCTGAAA CTTTGGCCAG
          TTGTTCCTTA TTCTGCCAGC AGCATCCCAG GATCCTTGGG GTCGATCTCA
          CAGCAATGTG CTGGACATGC AGCATCCCTG ATTCCCCGTT G
2jk080021 CGCCTCCGGC TCCGCAGAGC CTCCGGCGCA GGAAGGCAGC CCCGCCTGAG
          CTGCTCTGGC CTTGCTTTCC AGCGGGACCT CCAGGCGAAG CTGCAGCTGC
          GCTACGAGGA GATCGCTAAG AGGTGCCAGG GCCGGGCCGG GCCGGGTGGC
          GGGCGGGGCG CTGAGTCTCC CCCACCCCGG CCCCGCCGTT GACGCTCGGG
          TCGTTCTCTG CTTAGGACCA GGTTTAGAGG ATGCAAGGAC ACTGCCAAAC
          ACTTCACACT CACCCATGTG CTGCTTACAT GCTTTGGCAT TGAGAGCCAA
          CAATCTTTTC CAGTCTTTCA GGAAATTTAT CATGTTTGTC AACTTTTAAA
          ATTCAGAAGT GGACCCTGCC TCTCTAGCTG CCGTTTTTTG GGCAAAAAGA
          AATATCTACC AGAGGATTCT GACGATTACC AGGGACTCCA AAACAAACAC
          AAATAATGTG GGATTTGCTG TGCGAGTGCA GATTCTGACA TGATGGCTTT
          GGTTTTCAAA GGGAGCTCTT TGGGACTCTG TGAGGCTGTC AAAANAAAAT
          GTCAACAGTT ACAGTGTGAA GGGTAANATT TTTCCAACAA CATTATCCTG
          TTTGGCTGGG GGGCTATGAN ACACAGTAAA CATATAATCT CACCATCACC
          AAGGTGTTCC TGTCTATTCT C-----TCTC TCTGCCTTGT CCTTTGGTCT
          TCCTGCACTG AATGTAATTC TATTGTATTT ATCCAGATTT TCAATAATAG
          AGAAACAGAA GACATCACCT TGGGACAGAA GATGTCACAA GGAAAGACAG
          TTAGTAAAAT CTCTCTGTTA TTGACCTTGG CTTTTTATTT TTTAAAAGGG
          AACTGCTTAG TAGTTGCTGA TAAAATGAAA TAATACAATG TGTTAAAGGA
          TATAAAAAAT ACAATGGTCT GCATGGAACC AAAATTAAGA CATCCATGAA
          GACACTGCAT CAAATAAACC CTCGTCACCT GCCAGAAGTC TTCCAGAAGC
          TTTGGTTGCT CCTGTTCTGT AAGTTGATGA ATGGTTGGAA ATTTCAGTGC
          TGAAGATGTT TATGCCTGCA TATATGGAAC AGAATAAATG GGTGGCAGAA
          AGACAGAAAT AACAGCCAGA CACTGTTTAT TTATTTTTAC ATAATACTTT
          AAAAAGCTTC AGTGCATACA TTTAGCTATA ATCTGCAAGA ACTGGCATCT
          AATACAGTTC CAAACCCCAC ACATAATATC TAAGTCCCTA CTGCACTTTG
          TGTGCCCTCC CAGACACACA TGGCTCATAA CAGACACTGC TATTAAGAAA
          TCTTTCCATG GGTCACTAAA GTAACTTTCA CTTGATTTTA CCCTGATATG
          TCAAAGTCAG TCCTGTATTT CACTCATTAT TTTACTGTAG ATGATGCTCT
          GTTTGAAGGC CACTCTGCTT CATACTACCA GTGTCAGAGA TGGGCTGGGC
          AGCCCAAAAA TGATTACGAG GGAATGATCA CCTCAGCACC CAGGAGGGTT
          AGCAGAGTGG TCTGATTCAG TAACATCACA CAGCAGGAAC TCCCCAT-AA
          GTTCACATTT TAAATCTGCA GAGAACAGAT TGTCCAAGTC TCTTGCCCAC
          TGTTCAGACT GGTTTCTCTA ACTAATCCAT GACAACCAGG GAGGAAGCAG
          GTGACAANGT GTTGTGTGGC GTTGCAGGTG TGTCTGCAGA GCGGACTTCT
          CCAGCTCCTG GGCTGGATGC TGCACGCCAG CATGGCTCCC ATCACAGGGG
          TGAGTAGTGT GTCCCTGCTG ACCCCACAGG CTCAGCACTG GATTTGTGGA
          TCCCTCCTGA NAAATGGAAC TATGTTACTC TCAGCTCCTC CAACAGGAAT
          GAANAAAACT ACAGNACAGA ANACAGCCCA TGAGCCATCC GAACTCATGA
          GGCATTTAAG ATTACGGAAG AGGTAACTAT TTCTATAATT CACCGACTTC
          AAAAGTATGT TTGACATTAT TGTCGGGAAA ATTATGTTAA CCATGGATTA
          CTGTTACAAT CAAAGTACGT AGTGAGAAGT CAAGAGGCTT AGTAGTAAAT
          TTTCAAAGCG GTGCGTGGGG ATTTACCCGT TTGACTCCCA TTAACGGCAA
          TGGGAGGCGC GCGGCGAAGT CCCCGCACGC TGCTTTGAAA ACTGACCCCT
          GCGTGCTCAC GGACCCTGCT CTAAGGACTT CCAGATGACC ATGCAATCCC
          CTCTTCCTCA GGATCCTTCT TATTAATTAC CTATTCTTTG GCAATTGTCT
          CAACTAAGGA GGATGATGGG GAGAGATGGC ATAATCTAGC TTCCTAACTG
          GGCCAAATAA TATTTGGCCT ACATGGGCCA AATCAGCTAA AGTCAGGGCA
          GAAGTCTGTA CTGGCAATTA GAGAATGCAT TTGTTAATGT CATTCTTTGC
          AGCATTTGAT TCCAGTGAAA ATTTTGTCCC ATTGCACTAT GGAGATCAGA
          TTTGTTTGTT TTTCCCCAAT AAAGTCTATT TTTAAAAAAT TTAATCTCCA
          AACTGAGCAT TAAAATAANA GTTTTGAGGG TATTCATCTA TGGTTGTGTT
          AAGCTATAGT AAATGTTCCT CCATTACGGC TTTTGATTGA TAACATACAT
          GGCAAANAAA GTTNGTGAGG AAGTAAGTGA CGTGTCTGTT ANATGCAAAA
          ATCTGGGAAG TCATTTTCAC AGCTCCCTGA AAACAAGCCC ACTTTTCATT
          TGTACCAAGT GGCTTCACAA GAAGTAGGTA CTTGTAGCAA GTGAAATCAC
          ATCTGTCTGA ACTTGTGCAA AGACATATTT GTTCCATGTT CAAAGGAAGC
          CTCACTAATT TTCTCTTCTT TGATTGTGAT TTTCTGCATA TAGACACAGG
          TTCAGCCCCA ACATGACTGA AAGGGAAGCT GCAACTTTCA ATAAATATGC
          TTACTTTCTC TCCTCCTCTG CTGTTACAAT CCCTGATCAG CTTTGGCTGG
          GAGGTAGCTG ACCAGCCAGA GGTGAAACAG GGTCACTTTG AGATTCAGCT
          TCTCATGGCA GTATGCCACA TTTTGCAAGC TTGGAATTCA CTGAGTGGAG
          GGAAGTCCAC ACCTTTTTCA GGACATTTGG AGCACAGGCC ATTGCTATGC
          TAATTTAGAC AAGAAGTTTT ACTGCAGCAA AGAGGTTTTA CATCACTCGG
          TGAAGTCACT TGTTGTGCAT GACAAAGGTA CAAGTGTCAC CAGCTGGCAC
          AGTCTG---- TGTTCTCAGC TGGCATTCTG TTCATCCCCC TCCCTAACAC
          AGCTGGCAGG ACATGAAACT TGGAAAAGTT TTCATGGTGA AACTGTAATT
          TTCAATTGAA CTGCAGCTGT AAACTTACAC TGGAAAACCC AATTTTGTAA
          TAATATTGTA ATATTGTGAT AATGTTACTG CAGTCATGTT GATCTAAAGA
          CATAACTCAC CAAGTTATTT TCCTGACCAT GAGCTCTTCT TGTATATATG
          GAAAAAAA-G ACAGGTAGGA GAATGAAGTA TAATTATTAA AAACATGCTC
          CCCAAAATTG AAAAATCAAG CTCATTTCGA ACAGACCAAG CTGATAAGGA
          TTTCTGTGGG GGTAAAGAAA AGAAAAATCA CCTGTAAACA GTCATCTGCA
          TAGGAAGAAC TCATTTCAAG AGTTCATTGA CAGCCAAAGC CTCAATTTCA
          GGGTCCTTTG GGTCTTTTTA GTGAAATGCA GTGGTCAGCA GTCTGTGAAC
          TGCATCATGC CCACAATGTG TTATCCAAAA ATTTCACCTG ACCATCTGTA
          CTTGCTCACT GTCCTCCCAA GCATGTGCCG TCATTATTAA AACACTGACC
          ATTTGTGTGA CCAGAGAAAT ACTAGCATTT TATTTAACCT CATTGTTCAT
          GTGCCTCCAG GCCTTATTTG CTGTGCGTGG CCCAGGCTGT GCTCTGGAGG
          CAGGATTACT CATTTCCTCT CAGGCCTGTT CCCCACGCTC ATTACTCAGG
          CTCTCTCTAC TCTCTGTAGT TAGATAATTT ATTTCTACAA CATCCATATG
          AGGTGAAATA TTGTCCCCAC AATATTGAGT GGGGACCCTT GAGTCAGAAG
          GAGCCATGAG GCATGATTGC CCACGCTGGG ACCACTAAGC TCCTATGGGA
          ATTTTATAAG CAAAGCTGAA TGCTTGTTAT GTTCATCGGG ATGCCAGCAT
          CTGGCCTGCT GTCACTGCAG ATGCCAACGT GTGCTTGCAG TCTTTGTGAA
          AGCAGGTTCT CAGTGTTTTC CCACCTCTTT AGGATTTTCT AACAGCTGTG
          TGAACAAGGG ATATGGCACA GGGGAAGGCC TAATTCTGAG ATGCTCTAGA
          AAAGCAAATG ACCAGAGGCC CTCATACATG GGATATTTTG CATCAGTAGT
          TTGGTGAGAG AGCCAGGGAC CTCACCTCTC AGGTTTTCAC CCTGGAAAGA
          GACTCTTTGC ATTTATTTTT TTAAAACAGA CAACCAAAAC CTCAGAAACC
          AAAGCAAGAA ATCTTGAAAA ATTTGACATG AATGATGAAA AACAATGAAA
          AATATTGCTT ATACCATTGT TTACACAGAA TCTTTTTATA CAATTCTGTA
          AAAAA-TAAC TATTAATGTT ATTTAGAAAT GTATGTTGAG ACAGAGGGAT
          GCTGAGCAAG TTTATACAGT GGGCAATATC TTGGCTATGT AGCTGCCTCA
          GGTGATACCC AGGCTCCAGA TCTGCTCCTA TGGGGTAGGA TGGAGTCCTG
          GCTGCCTCTG GATTGATGTG CAATTTCCAT ATGTAATTAT TTCTCTTCAT
          GTGTGTGTGC CTGTGTTTTT ATTTCTCTGG TTCCCTGAAA CTTTGGCCAG
          TTGTTCCTTA TTCTGCCAGC AGCATCCCAG GATCCTTGGG GTCGATCTCA
          CAGCAATGTG CTGGACATGC AGCATCCCTG ATTCCCCGTT G
2jk080022 CGCCTCCGGC TCCGCAGAGC CTCCGGCGCA GGAAGGCAGC CCCGCCTGAG
          CTGCTCTGGC CTTGCTTTCC AGCGGGACCT CCAGGCGAAG CTGCAGCTGC
          GCTACGAGGA GATCGCTAAG AGGTGCCAGG GCCGGGCCGG GCCGGGTGGC
          GGGCGGGGCG CTGAGTCTCC CCCACCCCGG CCCCGCCGTT GACGCTCGGG
          TCGTTCTCTG CTTAGGACCA GGTTTAGAGG ATGCAAGGAC ACTGCCAAAC
          ACTTCACACT CACCCATGTG CTGCTTACAT GCTTTGGCAT TGAGAGCCAA
          CAATCTTTTC CAGTCTTTCA GGAAATTTAT CATGTTTGTC AACTTTTAAA
          ATTCAGAAGT GGACCCTGCC TCTCTAGCTG CCGTTTTTTG GGCAAAAAGA
          AATATCTACC AGAGGATTCT GACGATTACC AGGGACTCCA AAACAAACAC
          AAATAATGTG GGATTTGCTG TGCGAGTGCA GATTCTGACA TGATGGCTTT
          GGTTTTCAAA GGGAGCTCTT TGGGACTCTG TGAGGCTGTC AAAANAAAAT
          GTCAACAGTT ACAGTGTGAA GGGTAANATT TTTCCAACAA CATTATCCTG
          TTTGGCTGGG GGGCTATGAN ACACAGTAAA CATATAATCT CACCATCACC
          AAGGTGTTCC TGTCTATTCT C-----TCTC TCTGCCTTGT CCTTTGGTCT
          TCCTGCACTG AATGTAATTC TATTGTATTT ATCCAGATTT TCAATAATAG
          AGAAACAGAA GACATCACCT TGGGACAGAA GATGTCACAA GGAAAGACAG
          TTAGTAAAAT CTCTCTGTTA TTGACCTTGG CTTTTTATTT TTTAAAAGGG
          AACTGCTTAG TAGTTGCTGA TAAAATGAAA TAATACAATG TGTTAAAGGA
          TATAAAAAAT ACAATGGTCT TCATGGAACC AAAATTAAGA CATCCATGAA
          GACACTGCAT CAAATAAACC CTCGTCACCT GCCAGAAGTC TTCCAGAAGC
          TTTGGTTGCT CCTGTTCTGT AAGTTGATGA ATGGTTGGAA ATTTCAGTGC
          TGAAGATGTT TATGCCTGCA TATATGGAAC AGAATAAATG GGTGGCAGAA
          AGACAGAAAT AACAGCCAGA CACTGTTTAT TTATTTTTAC ATAATACTTT
          AAAAAGCTTC AGTGCATACA TTTAGCTATA ATCTGCAAGA ACTGGCATCT
          AATACAGTTC CAAACCCCAC ACATAATATC TAAGTCCCTA CTGCACTTTG
          TGTGCCCTCC CAGACACACA TGGCTCATAA CAGACACTGC TATTAAGAAA
          TCTTTCCATG GGTCACTAAA GTAACTTTCA CTTGATTTTA CCCTGATATG
          TCAAAGTCAG TCCTGTATTT CACTCATTAT TTTACTGTAG ATGATGCTCT
          GTTTGAAGGC CACTCTGCTT CATACTACCA GTGTCAGAGA TGGGCTGGGC
          AGCCCAAAAA TGATTACGAG GGAATGATCA CCTCAGCACC CAGGAGGGTT
          AGCAGAGTGG TCTGATTCAG TAACATCACA CAGCAGGAAC TCCCCAT-AA
          GTTCACATTT TAAATCTGCA GAGAACAGAT TGTCCAAGTC TCTTGCCCAC
          TGTTCAGACT GGTTTCTCTA ACTAATCCAT GACAACCAGG GAGGAAGCAG
          GTGACAANGT GTTGTGTGGC GTTGCAGGTG TGTCTGCAGA GCGGACTTCT
          CCAGCTCCTG GGCTGGATGC TGCACGCCAG CATGGCTCCC ATCACAGGGG
          TGAGTAGTGT GTCCCTGCTG ACCCCACAGG CTCAGCACTG GATTTGTGGA
          TCCCTCCTGA NAAATGGAAC TATGTTACTC TCAGCTCCTC CAACAGGAAT
          GAANAAAACT ACAGNACAGA ANACAGCCCA TGAGCCATCC GAACTCATGA
          GGCATTTAAG ATTACGGAAG AGGTAACTAT TTCTATAATT CACCGACTTC
          AAAAGTATGT TTGACATTAT TGTCGGGAAA ATTATGTTAA CCATGGATTA
          CTGTTACAAT CAAAGTATGT AGTGAGAAGT CAAGAGGCTT AGTAGTAAAT
          TTTCAAAGCG GTGCGTGGGG ATTTACCCGT TTGACTCCCA TTAACGGCAA
          TGGGAGGCGC GCGGCGAAGT CCCCGCACGC TGCTTTGAAA ACTGACCCCT
          GCGTGCTCAC GGACCCTGCT CTAAGGACTT CCAGATGACC ATGCAATCCC
          CTCTTCCTCA GGATCCTTCT TATTAATTAC CTATTCTTTG GCAATTGTCT
          CAACTAAGGA GGATGATGGG GAGAGATGGC ATAATCTAGC TTCCTAACTG
          GGCCAAATAA TATTTGGCCT ACATGGGCCA AATCAGCTAA AGTCAGGGCA
          GAAGTCTGTA CTGGCAATTA GAGAATGCAT TTGTTAATGT CATTCTTTGC
          AGCATTTGAT TCCAGTGAAA ATTTTGTCCC ATTGCACTAT GGAGATCAGA
          TTTGTTTGTT TTTCCCCAAT AAAGTCTATT TTTAAAAAAT TTAATCTCCA
          AACTGAGCAT TAAAATAANA GTTTTGAGGG TATTCATCTA TGGTTGTGTT
          AAGCTATAGT AAATGTTCCT CCATTACGGC TTTTGATTGA TAACATACAT
          GGCAAANAAA GTTNGTGAGG AAGTAAGTGA CGTGTCTGTT ANATGCAAAA
          ATCTGGGAAG TCATTTTCAC AGCTCCCTGA AAACAAGCCC ACTTTTCATT
          TGTACCAAGT GGCTTCACAA GAAGTAGGTA CTTGTAGCAA GTGAAATCAC
          ATCTGTCTGA ACTTGTGCAA AGACATATTT GTTCCATGTT CAAAGGAAGC
          CTCACTAATT TTCTCTTCTT TGATTGTGAT TTTCTGCATA TAGACACAGG
          TTCAGCCCCA ACATGACTGA AAGGGAAGCT GCAACTTTCA ATAAATATGC
          TTACTTTCTC TCCTCCTCTG CTGTTACAAT CCCTGATCAG CTTTGGCTGG
          GAGGTAGCTG ACCAGCCAGA GGTGAAACAG GGTCACTTTG AGATTCAGCT
          TCTCATGGCA GTATGCCACA TTTTGCAAGC TTGGAATTCA CTGAGTGGAG
          GGAAGTCCAC ACCTTTTTCA GGACATTTGG AGCACAGGCC ATTGCTATGC
          TAATTTAGAC AAGAAGTTTT ACTGCAGCAA AGAGGTTTTA CATCACTCGG
          TGAAGTCACT TGTTGTGCAT GACAAAGGTA CAAGTGTCAC CAGCTGGCAC
          AGTCTG---- TGTTCTCAGC TGGCATTCTG TTCATCCCCC TCCCTAACAC
          AGCTGGCAGG ACATGAAACT TGGAAAAGTT TTCATGGTGA AACTGTAATT
          TTCAATTGAA CTGCAGCTGT AAACTTACAC TGGGAAACCC AATTTTGTAA
          TAATGTTGTA ATATTGTGAT AATGTTACTG CAGTCATGTT GATCTAAAGA
          CATAACTCAC CAAGTTATTT TCCTGACCGT GAGCTCTTCT TGTATATATG
          GAAAAAAA-G ACAGGTAGGA GAATGAAGTA TAATTATTAA AAACATGCTC
          CCCAAAATTG AAAAATCAAG CTAATTTCGA ACAGACCAAG CTGATAAGGA
          TTTCTGTGGG GGTAAAGAAA AGAAAAATCA CCTGTAAACA GTCATCTGCA
          TAGGAAGAAC TCATTTCAAG AGTTCATTGA TAGCCAAAGC CTCAACTTCA
          GGGTCCTTTG GGTCTTTTTA GTGAAATGCA GTGGTCAGCA GTCTGTGAAC
          TGCATCATGC CCACAATGTG TTATCCAAAA ATTTCACCTG ACCATCTGTA
          CTTGCTCACT GTCCTCCCAA GCATGTGCCG TCATTATTAA AACAATGACC
          ATTTGTGTGA CCAGAGAAAT ACTAGCATTT TATTTAACCT CATTGTTCAT
          GTGCCTCCAG GCCTTATTTG CTGTGCGTGG CCCAGGCTGT GCTCTGGAGG
          CAGGATTACT CATTTCCTCT CAGGCCTGTT CCCCACGCTC ATTACTCAGG
          CTCTCTCTAC TCTCTGTAGT TAGATAATTT ATTTCTACAA CATCCATATG
          AGGTGAAATA TTGTCCCCAC AATATTGAGT GGGGACCCTT GAGTCAGAAG
          GAGCCATGAG GCATGATTGC CCACGCTGGG ACCACTAAGC TCCTATGGGA
          ATTTTATAAG CAAAGCTGAA TGCTTGTTAT GTTCATCGGG ATGCCAGCAT
          CTGGCCTGCT GTCACTGCGG ATGCCAACGT GTGCTTGCAG TCTTTGTGAA
          AGCAGGTTCC CAGTGTTTTC CCACCTCTTT AGGATTTTCT AACAGCTGTG
          TGAACAAGGG ATATGGCACA GGGGAAGGCC CAATTCTGAG ATGCTCTAGA
          AAAGCAAATG ACCAGAGGCC CTCATACATG GGATATTTTG CATCAGTAGT
          TTGGTGAGAG AGCCAGGGAC CTCACCTCTC AGGTTTTCAC CCTGGAAAGA
          GACTCTTTGC ATTTATTTTT TTAAAACAGA CAACCAAAAC CTCAGAAACC
          AAAGCAAGAA ATCTTGAAAA ATTTGACATG AATGATGAAA AACAATGAAA
          AATATTGCTT ATACCATTGT TTACACAGAA TCTTTTTATA CAATTCTGTA
          AAAAA-TAAC TATTAATGTT ATTTAGAAAT GTATGTTGAG ACAGAGGGAT
          GCTGAGCAAG TTTATACAGT GGGCAATATC TTGGCTATGT AGCTGCCTCA
          GGTGATACCC AGGCTCCAGA TCTGCTCCTA TGGGGTAGGA TGGAGTCCTG
          GCTGCCTCTG GATTGATGTG CAATTTCCAT ATGTAATTAT TTCTCTTCAT
          GTGTGTGTGC CTGTGTTTTT ATTTCTCTGG TTCCCTGAAA CTTTGGCCAG
          TTGTTCCTTA TTCTGCCAGC AGCATCCCAG GATCCTTGGG GTCGATCTCA
          CAGCAATGTG CTGGACATGC AGCATCCCTG ATTCCCCGTT G
2jk080023 CGCCTCCGGC TCCGCAGAGC CTCCGGCGCA GGAAGGCAGC CCCGCCTGAG
          CTGCTCTGGC CTTGCTTTCC AGCGGGACCT CCAGGCGAAG CTGCAGCTGC
          GCTACGAGGA GATCGCTAAG AGGTGCCAGG GCCGGGCCGG GCCGGGTGGC
          GGGCGGGGCG CTGAGTCTCC CCCACCCCGG CCCCGCCGTT GACGCTCGGG
          TCGTTCTCTG CTTAGGACCA GGTTTAGAGG ATGCAAGGAC ACTGCCAAAC
          ACTTCACACT CACCCATGTG CTGCTTACAT GCTTTGGCAT TGAGAGCCAA
          CAATCTTTTC CAGTCTTTCA GGAAATTTAT CATGTTTGTC AACTTTTAAA
          ATTCAGAAGT GGACCCTGCC TCTCTAGCTG CCGTTTTTTG GGCAAAAAGA
          AATATCTACC AGAGGATTCT GACGATTACC AGGGACTCCA AAACAAACAC
          AAATAATGTG GGATTTGCTG TGCGAGTGCA GATTCTGACA TGATGGCTTT
          GGTTTTCAAA GGGAGCTCTT TGGGACTCTG TGAGGCTGTC AAAANAAAAT
          GTCAACAGTT ACAGTGTGAA GGGTAANATT TTTCCAACAA CATTATCCTG
          TTTGGCTGGG GGGCTATGAN ACACAGTAAA CATATAATCT CACCATCACC
          AAGGTGTTCC TGTCTATTCT C-----TCTC TCTGCCTTGT CCTTTGGTCT
          TCCTGCACTG AATGTAATTC TATTGTATTT ATCCAGATTT TCAATAATAG
          AGAAACAGAA GACATCACCT TGGGACAGAA GATGTCACAA GGAAAGACAG
          TTAGTAAAAT CTCTCTGTTA TTGACCTTGG CTTTTTATTT TTTAAAAGGG
          AACTGCTTAG TAGTTGCTGA TAAAATGAAA TAATACAATG TGTTAAAGGA
          TATAAAAAAT ACAATGGTCT GCATGGAACC AAAATTAAGA CATCCATGAA
          GACACTGCAT CAAATAAACC CTCGTCACCT GCCAGAAGTC TTCCAGAAGC
          TTTGGTTGCT CCTGTTCTGT AAGTTGATGA ATGGTTGGAA ATTTCAGTGC
          TGAAGATGTT TATGCCTGCA TATATGGAAC AGAATAAATG GGTGGCAGAA
          AGACAGAAAT AACAGCCAGA CACTGTTTAT TTATTTTTAC ATAATACTTT
          AAAAAGCTTC AGTGCATACA TTTAGCTATA ATCTGCAAGA ACTGGCATCT
          AATACAGTTC CAAACCCCAC ACATAATATC TAAGTCCCTA CTGCACTTTG
          TGTGCCCTCC CAGACACACA TGGCTCATAA CAGACACTGC TATTAAGAAA
          TCTTTCCATG GGTCACTAAA GTAACTTTCA CTTGATTTTA CCCTGATATG
          TCAAAGTCAG TCCTGTATTT CACTCATTAT TTTACTGTAG ATGATGCTCT
          GTTTGAAGGC CACTCTGCTT CAGACTACCA GTGTCAGAGA TGGGCTGGGC
          AGCCCACAAA TGATTACGAG GGAATGATCA CCTCAGCACC CAGGAGGGTT
          AGCAGAGTGG TCTGATTCAG TAACATCACA CAGCAGGAAC TCCCCAT-AA
          GTTCACATTT TAAATCTGCA GAGAACAGAT TGTCCAAGTC TCTTGCCCAC
          TGTTCAGACT GGTTTCTCTA ACTAATCCAT GACAACCAGG GAGGAAGCAG
          GTGACAANGT GTTGTGTGGC GTTGCAGGTG TGTCTGCAGA GCGGACTTCT
          CCAGCTCCTG GGCTGGATGC TGCACGCCAG CATGGCTCCC ATCACAGGGG
          TGAGTAGTGT GTCCCTGCTG ACCCCACAGG CTCAGCACTG GATTTGTGGA
          TCCCTCCTGA NAAATGGAAC TATGTTACTC TCAGCTCCTC CAACAGGAAT
          GAANAAAACT ACAGNACAGA ANACAGCCCA TGAGCCATCC GAACTCATGA
          GGCATTTAAG ATTACGGAAG AGGTAACTAT TTCTATAATT CACCGACTTC
          AAAAGTATGT TTGACATTAT TGTCGGGAAA ATTATGTTAA CCATGGATTA
          CTGTTACAAT CAAAGTATGT AGTGAGAAGT CAAGAGGCTT AGTAGTAAAT
          TTTCAAAGCG GTGCGTGGGG ATTTACCCGT TTGACTCCCA TTAACGGCAA
          TGGGAGGCGC GCGGCGAAGT CCCCGCACGC TGCTTTGAAA ACTGACCCCT
          GCGTGCTCAC GGACCCTGCT CTAAGGACTT CCAGATGACC ATGCAATCCC
          CTCTTCCTCA GGATCCTTCT TATTAATTAC CTATTCTTTG GCAATTGTCT
          CAACTAAGGA GGATGATGGG GAGAGATGGC ATAATCTAGC TTCCTAACTG
          GGCCAAATAA TATTTGGCCT ACATGGGCCA AATCAGCTAA AGTCAGGGCA
          GAAGTCTGTA CTGGCAATTA GAGAATGCAT TTGTTAATGT CATTCTTTGC
          AGCATTTGAT TCCAGTGAAA ATTTTGTCCC ATTGCACTAT GGAGATCAGA
          TTTGTTTGTT TTTCCCCAAT AAAGTCTATT TTTAAAAAAT TTAATCTCCA
          AACTGAGCAT TAAAATAANA GTTTTGAGGG TATTCATCTA TGGTTGTGTT
          AAGCTATAGT AAATGTTCCT CCATTACGGC TTTTGATTGA TAACATACAT
          GGCAAANAAA GTTNATGAGG AAGTAAGTGA CGTGTCTGTT ANATGCAAAA
          ATCTGGGAAG TCATTTTCAC AGCTCCCTGA AAACAAGCCC ACTTTTCATT
          TGTACCAAGT GGCTTCACAA GAAGTAGGTA CTTGTAGCAA GTGAAATCAC
          ATCTGTCTGA ACTTGTGCAA AGACATATTT GTTCCATGTT CAAAGGAAGC
          CTCACTAATT TTCTCTTCTT TGATTGTGAT TTTCTGCATA TAGACACAGG
          TTCAGCCCCA ACATGACTGA AAGGGAAGCT GCAACTTTCA ATAAATATGC
          TTACTTTCTC TCCTCCTCTG CTGTTACAAT CCCTGATCAG CTTTGGCTGG
          GAGGTAGCTG ACCAGCCAGA GGTGAAACAG GGTCACTTTG AGATTCAGCT
          TCTCATGGCA GTATGCCACA TTTTGCAAGC TTGGAATTCA CTGAGTGGAG
          GGAAGTCCAC ACCTTTTTCA GGACATTCGG AGCACAGGCC ATTGCTATGC
          TAATTTAGAC AAGAAGTTTT ACTGCAGCAA AGAGGTTTTA CATCACTCGG
          TGAAGTCACT TGTTGTGCAT GACAAAGGTA CAAGTGTCAC CAGCTGGCAC
          AGTCTG---- TGTTCTCAGC TGGCATTCTG TTCATCCCCC TCCCTAACAC
          AGCTGGCAGG ACATGAAACT TGGAAAAGTT TTCATGGTGA AACTGTAATT
          TTCAATTGAA CTGCAGCTGT AAACTTACAC TGGAAAACCC AATTTTGTAA
          TAATATTGTA ATATTGTGAT AATGTTACTG CAGTCATGTT GATCTAAAGA
          CATAACTCAC CAAGTTATTT TCCTGACCAT GAGCTCTTCT TGTATATATG
          GAAAAAAA-G ACAGGTAGGA GAATGAAGTA TAATTATTAA AAACATGCTC
          CCCAAAATTG AAAAATCAAG CTCATTTCGA ACAGACCAAG CTGATAAGGA
          TTTCTGTGGG GGTAAAGAAA AGAAAAATCA CCTGTAAACA GTCATCTGCA
          TAGGAAGAAC TCATTTCAAG AGTTCATTGA CAGCCAAAGC CTCAATTTCA
          GGGTCCTTTG GGTCTTTTTA GTGAAATGCA GTGGTCAGCA GTCTGTGAAC
          TGCATCATGC CCACAATGTG TTATCCAAAA ATTTCACCTG ACCATCTGTA
          CTTGCTCACT GTCCTCCCAA GCATGTGCCG TCATTATTAA AACACTGACC
          ATTTGTGTGA CCAGAGAAAT ACTAGCATTT TATTTAACCT CATTGTTCAT
          GTGCCTCCAG GCCTTATTTG CTGTGCGTGG CCCAGGCTGT GCTCTGGAGG
          CAGGATTACT CATTTCCTCT CAGGCCTGTT CCCCACGCTC ATTACTCAGG
          CTCTCTCTAC TCTCTGTAGT TAGATAATTT ATTTCTACAA CATCCATATG
          AGGTGAAATA TTGTCCCCAC AATATTGAGT GGGGACCCTT GAGTCAGAAG
          GAGCCATGAG GCATGATTGC CCACGCTGGG ACCACTAAGC TCCTATGGGA
          ATTTTATAAG CAAAGCTGAA TGCTTGTTAT GTTCATCGGG ATGCCAGCAT
          CTGGCCTGCT GTCACTGCAG ATGCCAACGT GTGCTTGCAG TCTTTGTGAA
          AGCAGGTTCT CAGTGTTTTC CCACCTCTTT AGGATTTTCT AACAGCTGTG
          TGAACAAGGG ATATGGCACA GGGGAAGGCC CAATTCTGAG ATGCTCTAGA
          AAAGCAAATG ACCAGAGGCC CTCATACATG GGATATTTTG CATCAGTAGT
          TTGGTGAGAG AGCCAGGGAC CTCACCTCTC AGGTTTTCAC CCTGGAAAGA
          GACTCTTTGC ATTTATTTTT TTAAAACAGA CAACCAAAAC CTCAGAAACC
          AAAGCAAGAA ATCTTGAAAA ATTTGACATG AATGATGAAA AACAATGAAA
          AATATTGCTT ATACCATTGT TTACACAGAA TCTTTTTATA CAATTCTGTA
          AAAAA-TAAC TATTAATGTT ATTTAGAAAT GTATGTTGAG ACAGAGGGAT
          GCTGAGCAAG TTTATACAGT GGGCAATATC TTGGCTATGT AGCTGCCTCA
          GGTGATACCC AGGCTCCAGA TCTGCTCCTA TGGGGTAGGA TGGAGTCCTG
          GCTGCCTCTG GATTGATGTG CAATTTCCAT ATGTAATTAT TTCTCTTCAT
          GTGTGTGTGC CTGTGTTTTT ATTTCTCTGG TTCCCTGAAA CTTTGGCCAG
          TTGTTCCTTA TTCTGCCAGC AGCATCCCAG GATCCTTGGG GTCGATCTCA
          CAGCAATGTG CTGGACATGC AGCATCCCTG ATTCCCCGTT G
2jk080024 CGCCTCCGGC TCCGCAGAGC CTCCGGCGCA GGAAGGCAGC CCCGCCTGAG
          CTGCTCTGGC CTTGCTTTCC AGCGGGACCT CCAGGCGAAG CTGCAGCTGC
          GCTACGAGGA GATCGCTAAG AGGTGCCAGG GCCGGGCCGG GCCGGGTGGC
          GGGCGGGGCG CTGAGTCTCC CCCACCCCGG CCCCGCCGTT GACGCTCGGG
          TCGTTCTCTG CTTAGGACCA GGTTTAGAGG ATGCAAGGAC ACTGCCAAAC
          ACTTCACACT CACCCATGTG CTGCTTACAT GCTTTGGCAT TGAGAGCCAA
          CAATCTTTTC CAGTCTTTCA GGAAATTTAT CATGTTTGTC AACTTTTAAA
          ATTCAGAAGT GGACCCTGCC TCTCTAGCTG CCGTTTTTTG GGCAAAAAGA
          AATATCTACC AGAGGATTAT GACGATTACC AGGGACTCCA AAACAAACAC
          AAATAATGTG GGATTTGCTG TGCGAGTGCA GATTCTGACA TGATGGCTTT
          GGTTTTCAAA GGGAGCTCTT TGGGACTCTG TGAGGCTGTC AAAANAAAAT
          GTCAACAGTT ACAGTGTGAA GAGTAANATT TTTCCAACAA CATTATCCTG
          TTTGGCTGGG GGGCAATGAN ACACAGTAAA CATATAATCT CACCATCACC
          AAGGTGTTCC TGTCTATTCT C-----TCTC TCTGCCTTGT CCTTTGGTCT
          TCCTGCACTG AATGTAATTC TATTGTATTT ATCCAGATTT TCAATAATAG
          AGAAACAGAA GACATCACCT TGGGACAGAA GATGTCACAA GGAAAGACAG
          TTAGTAAAAT CTCTCTGTTA TTGACCTTGG CTTTTTATTT TTTAAAAGGG
          AACTGCTTAG TAGTTGCTGA TAAAATGAAA TAATACAATG TGTTAAAGGA
          TATAAAAAAT ACAATGGTCT TCATGGAACC AAAATTAAGA CATCCATGAA
          GACACTGCAT CAAATAAACC CTCGTCACCT GCCAGAAGTC TTCCAGAAGC
          TTTGGTTGCT CCTGTTCTGT AAGTTGATGA ATGGTTGGAA ATTTCAGTGC
          TGAAGATGTT TATGCCTGCA TATATGGAAC AGAATAAATG GGTGGCAGAA
          AGACAGAAAT AACAGCCAGA CACTGTTTAT TTATTTTTAC ATAATACTTT
          AAAAAGCTTC AGTGCATACA TTTAGCTATA ATCTGCAAGA ACTGGCATCT
          AATACAGTTC CAAACCCCAC ACATAATATC TAAGTCCCTA CTGCACTTTG
          TGTGCCCTCC CAGACACACA TGGCTCATAA CAGACACTGC TATTAAGAAA
          TCTTTCCATG GGTCACTAAA GTAACTTTCA CTTGATTTTA CCCTGATATG
          TCAAAGTCAG TCCTGTATTT CACTCATTAT TTTACTGTAG ATGATGCTCT
          GTTTGAAGGC CACTCTGCTT CATACTACCA GTGTCAGAGA TGGGCTGGGC
          AGCCCAAAAA TGATTACGAG GGAATGATCA CCTCAGCACC CAGGAGGGTT
          AGCAGAGTGG TCTGATTCAG TAACATCACA CAGCAGGAAC TCCCCAT-AA
          GTTCACATTT TAAATCTGCA GAGAACAGAT TGTCCAAGTC TCTTGCCCAC
          TGTTCAGACT GGTTTCTCTA ACTAATCCAT GACAACCAGG GAGGAAGCAG
          GTGACAANGT GTTGTGTGGC GTTGCAGGTG TGTCTGCAGA GCGGACTTCT
          CCAGCTCCTG GGCTGGATGC TGCACGCCAG CATGGCTCCC ATCACAGGGG
          TGAGTAGTGT GTCCCTGCTG ACCCCACAGG CTCAGCACTG GATTTGTGGA
          TCCCTCCTGA NAAATGGAAC TATGTTACTC TCAGCTCCTC CAACAGGAAT
          GAANAAAACT ACAGNACAGA ANACAGCCCA TGAGCCATCC GAACTCATGA
          GGCATTTAAG ATTACGGAAG AGGTAACTAT TTCTATAATT CACCGACTTC
          AAAAGTATGT TTGACATTAT TGTCGGGAAA ATTATGTTAA CCATGGATTA
          CTGTTACAAT CAAAGTATGT AGTGAGAAGT CAAGAGGCTT AGTAGTAAAT
          TTTCAAAGCG GTGCGTGGGG ATTTACCCGT TTGACTCCCA TTAACGGCAA
          TGGGAGGCGC GCGGCGAAGT CCCCGCACGC TGCTTTGAAA ACTGACCCCT
          GCGTGCTCAC GGACCCTGCT CTAAGGACTT CCAGATGACC ATGCAATCCC
          CTCTTCCTCA GGATCCTTCT TATTAATTAC CTATTCTTTG GCAATTGTCT
          CAACTAAGGA GGATGATGGG GAGAGATGGC ATAATCTAGC TTCCTAACTG
          GGCCAAATAA TATTTGGCCT ACATGGGCCA AATCAGCTAA AGTCAGGGCA
          GAAGTCTGTA CTGGCAATTA GAGAATGCAT TTGTTAATGT CATTCTTTGC
          AGCATTTGAT TCCAGTGAAA ATTTTGTCCC ATTGCACTAT GGAGATCAGA
          TTTGTTTGTT TTTCCCCAAT AAAGTCTATT TTTAAAAAAT TTAATCTCCA
          AACTGAGCAT TAAAATTANA GTTTTGAGGG TATTCATCTA TGGTTGTGTT
          AAGCTATAGT AAATGTTCCT CCATTACGGC TTTTGATTGA TAACATACAT
          GGCAAANAAA GTTNATGAGG AAGTAAGTGA CGTGTCTGTT ANATGCAAAA
          ATCTGGGAAG TCATTTTCAC AGCTCCCTGA AAACAAGCCC ACTTTTCATT
          TGTACCAAGT GGCTTCACAA GAAGTAGGTA CTTGTAGCAA GTGAAATCAC
          ATCTGTCTGA ACTTGTGCAA AGACATATTT GTTCCATGTT CAAAGGAAGC
          CTCACTAATT TTCTCTTCTT TGATTGTGAT TTTCTGCATA TAGACACAGG
          TTCAGCCCCA ACATGACTGA AAGGGAAGCT GCAACTTTCA ATAAATATGC
          TTACTTTCTC TCCTCCTCTG CTGTTACAAT CCCTGATCAG CTTTGGCTGG
          GAGGTAGCTG ACCAGCCAGA GGTGAAACAG GGTCACTTTG AGATTCAGCT
          TCTCATGGCA GTATGCCACA TTTTGCAAGC TTGGAATTCA CTGAGTGGAG
          GGAAGTCCAC ACCTTTTTCA GGACATTTGG AGCACAGGCC ATTGCTATGC
          TAATTTAGAC AAGAAGTTTT ACTGCAGCAA AGAGGTTTTA CATCACTCGG
          TGAAGTCACT TGTTGTGCAT GACAAAGGTA CAAGTGTCAC CAGCTGGCAC
          AGTCTG---- TGTTCTCAGC TGGCATTCTG TTCATCCCCC TCCCTAACAC
          AGCTGGCAGG ACATGAAACT TGGAAAAGTT TTCATGGTGA AACTGTAATT
          TTCAATTGAA CTGCAGCTGT AAACTTACAC TGGGAAACCC AATTTTGTAA
          TAATGTTGTA ATATTGTGAT AATGTTACTG CAGTCATGTT GATCTAAAGA
          CATAACTCAC CAAGTTATTT TCCTGACCGT GAGCTCTTCT TGTATATATG
          GAAAAAAA-G ACAGGTAGGA GAATGAAGTA TAATTATTAA AAACATGCTC
          CCCAAAATTG AAAAATCAAG CTCATTTCAA ACAGACCAAG CTGATAAAGA
          TTTCTGTGGG GGTAAAGAAA AGAAAAATCA CCTGTAAACA GTCATCTGCA
          TAGGAAGAAC TCATTTCAAG AGTTCATTGA CAGCCAAAGC CTCAATTTCA
          GGGTCCTTTG GGTCTTTTTA GTGAAATGCA GTGGTCAGCA GTCTGTGAAC
          TGCATCATGC CCACAATGTG TTATCCAAAA ATTTCACCTG ACCATCTGTA
          CTTGCTCACT GTCCTCCCAA GCATGTGCCG TCATTATTAA AACACTGACC
          ATTTGTGTGA CCAGAGAAAT ACTAGCATTT TATTTAACCT CATTGTTCAT
          GTGCCTCCAG GCCTTATTTG CTGTGCGTGG CCCAGGCTGT GCTCTGGAGG
          CAGGATTACT CATTTCCTCT CAGGCCTGTT CCCCACGCTC ATTACTCAGG
          CTCTCTCTAC TCTCTGTAGT TAGATAATTT ATTTCTACAA CATCCATATG
          AGGTGAAATA TTGTCCCCAC AATATTGAGT GGGGACCCTT GAGTCAGAAG
          GAGCCATGAG GCATGATTGC CCACGCTGGG ACCACTAAGC TCCTATGGGA
          ATTTTATAAG CAAAGCTGAA TGCTTGTTAT GTTCATCTGG ATGCCAGCAT
          CTGGCCTGCT GTCACTGCGG TTGCCAACGT GTGCTTGCAG TCTTTGTGAA
          AGCAGGTTCC CAGTGTTTTC CCACCTCTTT AGGATTTTCT AACAGCTGTG
          TGAACAAGGG ATATGGCACA GGGGAAGGCC CAATTCTGAG ATGCTCTAGA
          AAAGCAAATG ACCAGAGGCC CTCATACATG GGATATTTTG CATCAGTAGT
          TTGGTGAGAG AGCCAGGGAC CTCACCTCTC AGGTTTTCAC CCTGGAAAGA
          GACTCTTTGC ATTTATTTTT TTAAAACAGA CAACCAAAAC CTCAGAAACC
          AAAGCAAGAA ATCTTGAAAA ATTTGACATG AATGATGAAA AACAATGAAA
          AATATTGCTT ATACCATTGT TTACACAGAA TCTTTTTATA CAATTCTGTA
          AAAAA-TAAC TATTAATGTT ATTTAGAAAT GTATGTTGAG ACAGAGGGAT
          GCTGAGCAAG TTTATACAGT GGGCAATATC TTGGCTATGT AGCTGCCTCA
          GGTGATACCC AGGCTCCAGA TCTGCTCCTA TGGGGTAGGA TGGAGTCCTG
          GCTGCCTCTG GATTGATGTG CAATTTCCAT ATGTAATTAT TTCTCTTCAT
          GTGTGTGTGC CTGTGTTTTT ATTTCTCTGG TTCCCTGAAA CTTTGGCCAG
          TTGTTCCTTA TTCTGCCAGC AGCATCCCAG GATCCTTGGG GTCGATCTCA
          CAGCAATGTG CTGGACATGC AGCATCCCTG ATTCCCCGTT G
2jk080025 CGCCTCCGGC TCCGCAGAGC CTCCGGCGCA GGAAGGCAGC CCCGCCTGAG
          CTGCTCTGGC CTTGCTTTCC AGCGGGACCT CCAGGCGAAG CTGCAGCTGC
          GCTACGAGGA GATCGCTAAG AGGTGCCAGG GCCGGGCCGG GCCGGGTGGC
          GGGCGGGGCG CTGAGTCTCC CCCACCCCGG CCCCGCCGTT GACACTCGGG
          TCGTTCTCTG CTTAGGACCA GGTTTAGAGG ATGCAAGGAC ACTGCCAAAC
          ACTTCACACT CACCCATGTG CTGCTTACAT GCTTTGGCAT TGAGAGCCAA
          CAATCTTTTC CAGTCTTTCA GGAAATTTAT CATGTTTGTC AACTTTTAAA
          ATTCAGAAGT GGACCCTGCC TCTCTAGCTG CCGTTTTTTG GGCAAAAAGA
          AATATCTACC AGAGGATTCT GACGATTACC AGGGACTCCA AAACAAACAC
          AAATAATGTG GGATTTGCTG TGCGAGTGCA GATTCTGACA TGATGGCTTT
          GGTTTTCAAA GGGAGCTCTT TGGGACTCTG TGAGGCTGTC AAAANAAAAT
          GTCAACAGTT ACAGTGTGAA GGGTAANATT TTTCCAACAA CATTATCCTG
          TTTGGCTGGG GGGCTATGAN ACACAGTAAA CATATAATCT CACCATCACC
          AAGGTGTTCC TGTCTATTCT C-----TCTC TCTGCCTTGT CCTTTGGTCT
          TCCTGCACTG AATGTAATTC TATTGTATTT ATCCAGATTT TCAATAATAG
          AGAAACAGAA GACATCACCT TGGGACAGAA GATGTCACAA GGAAAGACAG
          TTAGTAAAAT CTCTCTGTTA TTGACCTTGG CTTTTTATTT TTTAAAAGGG
          AACTGCTTAG TAGTTGCTGA TAAAATGAAA TAATACAATG TGTTAAAGGA
          TATAAAAAAT ACAATGGTCT GCATGGAACC AAAATTAAGA CATCCATGAA
          GACACTGCAT CAAATAAACC CTCGTCACCT GCCAGAAGTC TTCCAGAAGC
          TTTGGTTGCT CCTGTTCTGT AAGTTGATGA ATGGTTGGAA ATTTCAGTGC
          TGAAGATGTT TATGCCTGCA TATATGGAAC AGAATAAATG GGTGGCAGAA
          AGACAGAAAT AACAGCCAGA CACTGTTTAT TTATTTTTAC ATAATACTTT
          AAAAAGCTTC AGTGCATACA TTTAGCTATA ATCTGCAAGA ACTGGCATCT
          AATACAGTTC CAAACCCCAC ACATAATATC TAAGTCCCTA CTGCACTTTG
          TGTGCCCTCC CAGACACACA TGGCTCATAA CAGACACTGC TATTAAGAAA
          TCTTTCCATG GGTCACTAAA GTAACTTTCA CTTGATTTTA CCCTGATATG
          TCAAAGTCAG TCCTGTATTT CACTCATTAT TTTACTGTAG ATGATGCTCT
          GTTTGAAGGC CACTCTGCTT CAGACTACCA GTGTCAGAGA TGGGCTGGGC
          AGCCCACAAA TGATTACGAG GGAATGATCA CCTCAGCACC CAGGAGGGTT
          AGCAGAGTGG TCTGATTCAG TAACATCACA CAGCAGGAAC TCCCCAT-AA
          GTTCACATTT TAAATCTGCA GAGAACAGAT TGTCCAAGTC TCTTGCCCAC
          TGTTCAGACT GGTTTCTCTA ACTAATCCAT GACAACCAGG GAGGAAGCAG
          GTGACAANGT GTTGTGTGGC GTTGCAGGTG TGTCTGCAGA GCGGACTTCT
          CCAGCTCCTG GGCTGGATGC TGCACGCCAG CATGGCTCCC ATCACAGGGG
          TGAGTAGTGT GTCCCTGCTG ACCCCACAGG CTCAGCACTG GATTTGTGGA
          TCCCTCCTGA NAAATGGAAC TATGTTACTC TCAGCTCCTC CAACAGGAAT
          GAANAAAACT ACAGNACAGA ANACAGCCCA TGAGCCATCC GAACTCATGA
          GGCATTTAAG ATTACGGAAG AGGTAACTAT TTCTATAATT CACCGACTTC
          AAAAGTATGT TTGACATTAT TGTCGGGAAA ATTATGTTAA CCATGGATTA
          CTGTTACAAT CAAAGTATGT AGTGAGAAGT CAAGAGGCTT AGTAGTAAAT
          TTTCAAAGCG GTGCGTGGGG ATTTACCCGT TTGACTCCCA TTAACGGCAA
          TGGGAGGCGC GCGGCGAAGT CCCCGCACGC TGCTTTGAAA ACTGACCCCT
          GCGTGCTCAC GGACCCTGCT CTAAGGACTT CCAGATGACC ATGCAATCCC
          CTCTTCCTCA GGATCCTTCT TATTAATTAC CTATTCTTTG GCAATTGTCT
          CAACTAAGGA GGATGATGGG GAGAGATGGC ATAATCTAGC TTCCTAACTG
          GGCCAAATAA TATTTGGCCT ACATGGGCCA AATCAGCTAA AGTCAGGGCA
          GAAGTCTGTA CTGGCAATTA GAGAATGCAT TTGTTAATGT CATTCTTTGC
          AGCATTTGAT TCCAGTGAAA ATTTTGTCCC ATTGCACTAT GGAGATCAGA
          TTTGTTTGTT TTTCCCCAAT AAAGTCTATT TTTAAAAAAT TTAATCTCCA
          AACTGAGCAT TAAAATAANA GTTTTGAGGG TATTCATCTA TGGTTGTGTT
          AAGCTATAGT AAATGTTCCT CCATTACGGC TTTTGATTGA TAACATACAT
          GGCAAANAAA GTTNATGAGG AAGTAAGTGA CGTGTCTGTT ANATGCAAAA
          ATCTGGGAAG TCATTTTCAC AGCTCCCTGA AAACAACCCC ACTTTTCATT
          TGTACCAAGT GGCTTCACAA GAAGTAGGTA CTTGTAGCAA GTGAAATCAC
          ATCTGTCTGA ACTTGTGCAA AGACATATTT GTTCCATGTT CAAAGGAAGC
          CTCACTAATT TTCTCTTCTT TGATTGTGAT TTTCTGCATA TAGACACAGG
          TTCAGCCCCA ACATGACTGA AAGGGAAGCT GCAACTTTCA ATAAATATGC
          TTACTTTCTC TCCTCCTCTG CTGTTACAAT CCCTGATCAG CTTTGGCTGG
          GAGGTAGCTG ACCAGCCAGA GGTGAAACAG GGTCACTTTG AGATTCAGCT
          TCTCATGGCA GTATGCCACA TTTTGCAAGC TTGGAATTCA CTGAGTGGAG
          GGAAGTCCAC ACCTTTTTCA GGACATTTGG AGCACAGGCC ATTGCTATGC
          TAATTTAGAC AAGAAGTTTT ACTGCAGCAA AGAGGTTTTA CATCACTCGG
          TGAAGTCACT TGTTGTGCAT GACAAAGGTA CAAGTGTCAC CAGCTGGCAC
          AGTCTG---- TGTTCTCAGC TGGCATTCTG TTCATCCCCC TCCCTAACAC
          AGCTGGCAGG ACATGAAACT TGGAAAAGTT TTCATGGTGA AACTGTAATT
          TTCAATTGAA CTGCAGCTGT AAACTTACAC TGGAAAACCC AATTTTGTAA
          TAATATTGTA ATATTGTGAT AATGTTACTG CAGTCATGTT GATCTAAAGA
          CATAACTCAC CAAGTTATTT TCCTGACCAT GAGCTCTTCT TGTATATATG
          GAAAAAAA-G ACAGGTAGGA GAATGAAGTA TAATTATTAA AAACATGCTC
          CCCAAAATTG AAAAATCAAG CTCATTTCGA ACAGACCAAG CTGATAAGGA
          TTTCTGTGGG GGTAAAGAAA AGAAAAATCA CCTGTAAACA GTCATCTGCA
          TAGGAAGAAC TCATTTCAAG AGTTCATTGA CAGCCAAAGC CTCAATTTCA
          GGGTCCTTTG GGTCTTTTTA GTGAAATGCA GTGGTCAGCA GTCTGTGAAC
          TGCATCATGC CCACAATGTG TTATCCAAAA ATTTCACCTG ACCATCTGTA
          CTTGCTCACT GTCCTCCCAA GCATGTGCCG TCATTATTAA AACACTGACC
          ATTTGTGTGA CCAGAGAAAT ACTAGCATTT TATTTAACCT CATTGTTCAT
          GTGCCTCCAG GCCTTATTTG CTGTGCGTGG CCCAGGCTGT GCTCTGGAGG
          CAGGATTACT CATTTCCTCT CAGGCCTGTT CCCCACGCTC ATTACTCAGG
          CTCTCTCTAC TCTCTGTAGT TAGATAATTT ATTTCTACAA CATCCATATG
          AGGTGAAATA TTGTCCCCAC AATATTGAGT GGGGACCCTT GAGTCAGAAG
          GAGCCATGAG GCATGATTGC CCACGCTGGG ACCACTAAGC TCCTATGGGA
          ATTTTATAAG CAAAGCTGAA TGCTTGTTAT GTTCATCGGG ATGCCAGCAT
          CTGGCCTGCT GTCACTGCAG ATGCCAACGT GTGCTTGCAG TCTTTGTGAA
          AGCAGGTTCT CAGTGTTTTC CCACCTCTTT AGGATTTTCT AACAGCTGTG
          TGAACAAGGG ATATGGCACA GGGGAAGGCC CAATTCTGAG ATGCTCTAGA
          AAAGCAAATG ACCAGAGGCC CTCATACATG GGATATTTTG CATCAGTAGT
          TTGGTGAGAG AGCCAGGGAC CTCACCTCTC AGGTTTTCAC CCTGGAAAGA
          GACTCTTTGC ATTTATTTTT TTAAAACAGA CAACCAAAAC CTCAGAAACC
          AAAGCAAGAA ATCTTGAAAA ATTTGACATG AATGATGAAA AACAATGAAA
          AATATTGCTT ATACCATTGT TTACACAGAA TCTTTTTATA CAATTCTGTA
          AAAAA-TAAC TATTAATGTT ATTTAGAAAT GTATGTTGAG ACAGAGGGAT
          GCTGAGCAAG TTTATACAGT GGGCAATATC TTGGCTATGT AGCTGCCTCA
          GGTGATACCC AGGCTCCAGA TCTGCTCCTA TGGGGTAGGA TGGAGTCCTG
          GCTGCCTCTG GATTGATGTG CAATTTCCAT ATGTAATTAT TTCTCTTCAT
          GTGTGTGTGC CTGTGTTTTT ATTTCTCTGG TTCCCTGAAA CTTTGGCCAG
          TTGTTCCTTA TTCTGCCAGC AGCATCCCAG GATCCTTGGG GTCGATCTCA
          CAGCAATGTG CTGGACATGC AGCATCCCTG ATTCCCCGTT G
2jk080026 CGCCTCCGGC TCCGCAGAGC CTCCGGCGCA GGAAGGCAGC CCCGCCTGAG
          CTGCTCTGGC CTTGCTTTCC AGCGGGACCT CCAGGCGAAG CTGCAGCTGC
          GCTACGAGGA GATCGCTAAG AGGTGCCAGG GCCGGGCCGG GCCGGGTGGC
          GGGCGGGGCG CTGAGTCTCC CCCACCCCGG CCCCGCCGTT GACGCTCGGG
          TCGTTCTCTG CTTAGGACCA GGTTTAGAGG ATGCAAGAAC ACTGCCAAAC
          ACTTCACACT CACCCATGTG CTGCTTACAT GCTTTGGCAT TGAGAGCCAA
          CAATCTTTTC CAGTCTTTCA GGAAATTTAT CATGTTTGTC AACTTTTAAA
          ATTCAGAAGT GGACCCTGCC TCTCTAGCTG CCGTTTTTTG GGCAAAAAGA
          AATATCTACC AGAGGATTCT GACGATTACC AGGGACTCCA AAACAAACAC
          AAATAATGTG GGATTTGCTG TGCGAGTGCA GATTCTGACA TGATGGCTTT
          GGTTTTCAAA GGGAGCTCTT TGGGACTCTG TGAGGCTGTC AAAANAAAAT
          GTCAACAGTT ACAGTGTGAA GAGTAANATT TTTCCAACAA CATTATCCTG
          TTTGGCTGGG GGGCAATGAN ACACAGTAAA CATATAATCT CACCATCACC
          AAGGTGTTCC TGTCTATTCT C-----TCTC TCTGCCTTGT CCTTTGGTCT
          TCCTGCACTG AATGTAATTC TATTGTATTT ATCCAGATTT TCAATAATAG
          AGAAACAGAA GACATCACCT TGGGACAGAA GATGTCACAA GGAAAGACAG
          TTAGTAAAAT CTCTCTGTTA TTGACCTTGG CTTTTTATTT TTTAAAAGGG
          AACTGCTTAG TAGTTGCTGA TAAAATGAAA TAATACAATG TGTTAAAGGA
          TATAAAAAAT ACAATGGTCT TCATGGAACC AAAATTAAGA CATCCATGAA
          GACACTGCAT CAAATAAACC CTCGTCACCT GCCAGAAGTC TTCCAGAAGC
          TTTGGTTGCT CCTGTTCTGT AAGTTGATGA ATGGTTGGTA ATTTCAGTGC
          TGAAGATGTT TATGCCTGCA TATATGGAAC AGAATAAATG GGTGGCAGAA
          AGACAGAAAT AACAGCCAGA CACTGTTTAT TTATTTTTAC ATAATACTTT
          AAAAAGCTTC AGTGCATACA TTTAGCTATA ATCTGCAAGA ACTGGCATCT
          AATACAGTTC CAAACCCCAC ACATAATATC TAAGTCCCTA CTGCACTTTG
          TGTGCCCTCC CAGACACACA TGGCTCATAA CAGACACTGC TATTAAGAAA
          TCTTTCCATG GGTCACTAAA GTAACTTTCA CTTGATTTTA CCCTGATATG
          TCAAAGTCAG TCCTGTATTT CACTCATTAT TTTACTGTAG ATGATGCTCT
          GTTTGAAGGC CACTCTGCTT CATACTACCA GTGTCAGAGA TGGGCTGGGC
          AGCCCAAAAA TGATTACGAG GGAATGATCA CCTCAGCACC CAGGAGGGTT
          AGCAGAGTGG TCTGATTCAG TAACATCACA CAGCAGGAAC TCCCCAT-AA
          GTTCATATTT TAAATCTGCA GAGAACAGAT TGTCCAAGTC TCTTGCCCAC
          TGTTCAGACT GGTTTCTCTA ACTAATCCAT GACAACCAGG GAGGAAGCAG
          GTGACAANGT GTTGTGTGGC GTTGCAGGTG TGTCTGCAGA GCGGACTTCT
          CCAGCTCCTG GGCTGGATGC TGCACGCCAG CATGGCTCCC ATCACAGGGG
          TGAGTAGTGT GTCCCTGCTG ACCCCACAGG CTCAGCACTG GATTTGTGGA
          TCCCTCCTGA NAAATGGAAC TATGTTACTC TCAGCTCCTC CAACAGGAAT
          GAANAAAACT ACAGNACAGA ANACAGCCCA TGAGCCATCC GAACTCATGA
          GGCATTTAAG ATTACGGAAG AGGTAACTAT TTCTATAATT CACCGACTTC
          AAAAGTATGT TTGACATTAT TGTCGGGAAA ATTATGTTAA CCATGGATTA
          CTGTTACAAT CAAAGTATGT AGTGAGAAGT CAAGAGGCTT AGTAGTAAAT
          TTTCAAAGCG GTGCGTGGGG ATTTACCCGT TTGACTCCCA TTAACGGCAA
          TGGGAGGCGC GCGGCGAAGT CCCCGCACGC TGCTTTGAAA ACTGACCCCT
          GCGTGCTCAC GGACCCTGCT CTAAGGACTT CCAGATGACC ATGCAATCCC
          CTCTTCCTCA GGATCCTTCT TATTAATTAC CTATTCTTTG GCAATTGTCT
          CAACTAAGGA GGATGATGGG GAGAGATGGC ATAATCTAGC TTCCTAACTG
          GGCCAAATAA TATTTGGCCT ACATGGGCCA AATCAGCTAA AGTCAGGGCA
          GAAGTCTGTA CTGGCAATTA GAGAATGCAT TTGTTAATGT CATTCTTTGC
          AGCATTTGAT TCCAGTGAAA ATTTTGTCCC ATTGCACTAT GGAGATCAGA
          TTTGTTTGTT TTTCCCCAAT AAAGTCTATT TTTAAAAAAT TTAATCTCCA
          AACTGAGCAT TAAAATAANA GTTTTGAGGG TATTCATCTA TGGTTGTGTT
          AAGCTATAGT AAATGTTCCT CCATTACGGC TTTTGATTGA TAACATACAT
          GGCAAANAAA GTTNGTGAGG AAGTAAGTGA CGTGTCTGTT ANATGCAAAA
          ATCTGGGAAG TCATTTTCAC AGCTCCCTGA AAACAACCCC ACTTTTCATT
          TGTACCAAGT GGCTTCACAA GAAGTAGGTA CTTGTAGCAA GTGAAATCAC
          ATCTGTCTGA ACTTGTGCAA ATACATATTT GTTCCATGTT CAAAGGAAGC
          CTCACTAATT TTCTCTTCTT TGATTGTGAT TTTCTGCATA TAGACACAGG
          TTCAGCCCCA ACATGACTGA AAGGGAAGCT GCAACTTTCA ATAAATATGC
          TTACTTTCTC TCCTCCTCTG CTGTTACAAT CCCTGATCAG CTTTGGCTGG
          GAGGTAGCTG ACCAGCCAGA GGTGAAACAG GGTCACTTTG AGATTCAGCT
          TCTCATGGCA GTATGCCACA TTTTGCAAGC TTGGAATTCA CTGAGTGGAG
          GGAAGTCCAC ACCTTTTTCA GGACATTTGG AGCACAGGCC ATTGCTATGC
          TAATTTAGAC AAGAAGTTTT ACTGCAGCAA AGAGGTTTTA CATCACTCGG
          TGAAGTCACT TGTTGTGCAT GACAAAGGTA CAAGTGTCAC CAGCTGGCAC
          AGTCTG---- TGTTCTCAGC TGGCATTCTG TTCATCCCCC TCCCTAACAC
          AGCTGGCAGG ACATGAAACT TGGAAAAGTT TTCATGGTGA AACTGTAATT
          TTCAATTGAA CTGCAGCTGT AAACTTACAC TGGAAAACCC AATTTTGTAA
          TAATATTGTA ATATTGTGAT AATGTTACTG CAGTCATGTT GATCTAAAGA
          CATAACTCAC CAAGTTATTT TCCTGACCAT GAGCTCTTCT TGTATATATG
          GAAAAAAA-G ACAGGTAGGA GAATGAAGTA TAATTATTAA AAACATGCTC
          CCCAAAATTG AAAAATCAAG CTCATTTCGA ACAGACCAAG CTGATAAGGA
          TTTCTGTGGG GGTAAAGAAA AGAAAAATCA CCTGTAAACA GTCATCTGCA
          TAGGAAGAAC TCATTTCAAG AGTTCATTGA TAGCCAAAGC CTCAACTTCA
          GGGTCCTTTG GGTCTTTTTA GTGAAATGCA GTGGTCAGCA GTCTGTGAAC
          TGCATCATGC CCACAATGTG TTATCCAAAA ATTTCACCTG ACCATCTGTA
          CTTGCTCACT GTCCTCCCAA GCATGTGCCG TCATTATTAA AACACTGACC
          ATTTGTGTGA CCAGAGAAAT ACTAGCATTT TATTTAACCT CATTGTTCAT
          GTGCCTCCAG GCCTTATTTG CTGTGCGTGG CCCAGGCTGT GCTCTGGAGG
          CAGGATTACT CATTTCCTCT CAGGCCTGTT CCCCACGCTC ATTACTCAGG
          CTCTCTCTAC TCTCTGTAGT TAGATAATTT ATTTCTACAA CATCCATATG
          AGGTGAAATA TTGTCCCCAT AATATTGAGT GGGGACCCTT GAGTCAGAAG
          GAGCCATGAG GCATGATTGC CCACGCTGGG ACCACTAAGC TCCTATGGGA
          ATTTTATAAG CAAAGCTGAA TGCTTGTTAT GTTCATCTGG ATGCCAGCAT
          CTGGCCTGCT GTCACTGCGG TTGCCAACGT GTGCTTGCAG TCTTTGTGAA
          AGCAGGTTCC CAGTGTTTTC CCACCTCTTT AGGATTTTCT AACAGCTGTG
          TGAACAAGGG ATATGGCACA GGGGAAGGCC CAATTCTGAG ATGCTCTAGA
          AAAGCAAATG ACCAGAGGCC CTCATACATG GGATATTTTG CATCAGTAGT
          TTGGTGAGAG AGCCAGGGAC CTCACCTCTC AGGTTTTCAC CCTGGAAAGA
          GACTCTTTGC ATTTATTTTT TTAAAACAGA CAACCAAAAC CTCAGAAACC
          AAAGCAAGAA ATCTTGAAAA ATTTGACATG AATGATGAAA AACAATGAAA
          AATATTGCTT ATACCATTGT TTACACAGAA TCTTTTTATA CAATTCTGTA
          AAAAA-TAAC TATTAATGTT ATTTAGAAAT GTATGTTGAG ACAGAGGGAT
          GCTGAGCAAG TTTATACAGT GGGCAATATC TTGGCTATGT AGCTGCCTCA
          GGTGATACCC AGGCTCCAGA TCTGCTCCTA TGGGGTAGGA TGGAGTCCTG
          GCTGCCTCTG GATTGATGTG CAATTTCCAT ATGTAATTAT TTCTCTTCAT
          GTGTGTGTGC CTGTGTTTTT ATTTCTCTGG TTCCCTGAAA CTTTGGCCAG
          TTGTTCCTTA TTCTGCCAGC AGCATCCCAG GATCCTTGGG GTCGATCTCA
          CAGCAATGTG CTGGACATGC AGCATCCCTG ATTCCCCGTT G
2jk081027 CGCCTCCGGC TCCGCAGAGC CTCCGGCGCA GGAAGGCAGC CCCGCCTGAG
          CTGCTCTGGC CTTGCTTTCC AGCGGGACCT CCAGGCGAAG CTGCAGCTGC
          GCTACGAGGA GATCGCTAAG AGGTGCCAGG GCCGGGCCGG GCCGGGTGGC
          GGGCGGGGCG CTGAGTCTCC CCCACCCCGG CCCCGCCGTT GACGCTCGGG
          TCGTTCTCTG CTTAGGACCA GGTTTAGAGG ATGCAAGGAC ACTGCCAAAC
          ACTTCACACT CACCCATGTG CTGCTTACAT GCTTTGGCAT TGAGAGCCAA
          CAATCTTTTC CAGTCTTTCA GGAAATTTAT CATGTTTGTC AACTTTTAAA
          ATTCAGAAGT GGACCCTGCC TCTCTAGCTG CCGTTTTTTG GGCAAAAAGA
          AATATCTACC AGAGGATTCT GACGATTACC AGGGACTCCA AAACAAACAC
          AAATAATGTG GGATTTGCTG TGCGAGTGCA GATTCTGACA TGATGGCTTT
          GGTTTTCAAA GGGAGCTCTT TGGGACTCTG TGAGGCTGTC AAAANAAAAT
          GTCAACAGTT ACAGTGTGAA GGGTAANATT TTTCCAACAA CATTATCCTG
          TTTGGCTGGG GGGCTATGAN ACACAGTAAA CATATAATCT CACCATCACC
          AAGGTGTTCC TGTCTATTCT C-----TCTC TCTGCCTTGT CCTTTGGTCT
          TCCTGCACTG AATGTAATTC TATTGTATTT ATCCAGATTT TCAATAATAG
          AGAAACAGAA GACATCACCT TGGGACAGAA GATGTCACAA GGAAAGACAG
          TTAGTAAAAT CTCTCTGTTA TTGACCTTGG CTTTTTATTT TTTAAAAGGG
          AACTGCTTAG TAGTTGCTGA TAAAATGAAA TAATACAATG TGTTAAAGGA
          TATAAAAAAT ACAATGGTCT GCATGGAACC AAAATTAAGA CATCCATGAA
          GACACTGCAT CAAATAAACC CTCGTCACCT GCCAGAAGTC TTCCAGAAGC
          TTTGGTTGCT CCTGTTCTGT AAGTTGATGA ATGGTTGGAA ATTTCAGTGC
          TGAAGATGTT TATGCCTGCA TATATGGAAC AGAATAAATG GGTGGCAGAA
          AGACAGAAAT AACAGCCAGA CACTGTTTAT TTATTTTTAC ATAATACTTT
          AAAAAGCTTC AGTGCATACA TTTAGCTATA ATCTGCAAGA ACTGGCATCT
          AATACAGTTC CAAACCCCAC ACATAATATC TAAGTCCCTA CTGCACTTTG
          TGTGCCCTCC CAGACACACA TGGCTCATAA CAGACACTGC TATTAAGAAA
          TCTTTCCATG GGTCACTAAA GTAACTTTCA CTTGATTTTA CCCTGATATG
          TCAAAGTCAG TCCTGTATTT CACTCATTAT TTTACTGTAG ATGATGCTCT
          GTTTGAAGGC CACTCTGCTT CAGACTACCA GTGTCAGAGA TGGGCTGGGC
          AGCCCACAAA TGATTACGAG GGAATGATCA CCTCAGCACC CAGGAGGGTT
          AGCAGAGTGG TCTGATTCAG TAACATCACA CAGCAGGAAC TCCCCAT-AA
          GTTCACATTT TAAATCTGCA GAGAACAGAT TGTCCAAGTC TCTTGCCCAC
          TGTTCAGACT GGTTTCTCTA ACTAATCCAT GACAACCAGG GAGGAAGCAG
          GTGACAANGT GTTGTGTGGC GTTGCAGGTG TGTCTGCAGA GCGGACTTCT
          CCAGCTCCTG GGCTGGATGC TGCACGCCAG CATGGCTCCC ATCACAGGGG
          TGAGTAGTGT GTCCCTGCTG ACCCCACAGG CTCAGCACTG GATTTGTGGA
          TCCCTCCTGA NAAATGGAAC TATGTTACTC TCAGCTCCTC CAACAGGAAT
          GAANAAAACT ACAGNACAGA ANACAGCCCA TGAGCCATCC GAACTCATGA
          GGCATTTAAG ATTACGGAAG AGGTAACTAT TTCTATAATT CACCGACTTC
          AAAAGTATGT TTGACATTAT TGTCGGGAAA ATTATGTTAA CCATGGATTA
          CTGTTACAAT CAAAGTATGT AGTGAGAAGT CAAGAGGCTT AGTAGTAAAT
          TTTCAAAGCG GTGCGTGGGG ATTTACCCGT TTGACTCCCA TTAACGGCAA
          TGGGAGGCGC GCGGCGAAGT CCCCGCACGC TGCTTTGAAA ACTGACCCCT
          GCGTGCTCAC GGACCCTGCT CTAAGGACTT CCAGATGACC ATGCAATCCC
          CTCTTCCTCA GGATCCTTCT TATTAATTAC CTATTCTTTG GCAATTGTCT
          CAACTAAGGA GGATGATGGG GAGAGATGGC ATAATCTAGC TTCCTAACTG
          GGCCAAATAA TATTTGGCCT ACATGGGCCA AATCAGCTAA AGTCAGGGCA
          GAAGTCTGTA CTGGCAATTA GAGAATGCAT TTGTTAATGT CATTCTTTGC
          AGCATTTGAT TCCAGTGAAA ATTTTGTCCC ATTGCACTAT GGAGATCAGA
          TTTGTTTGTT TTTCCCCAAT AAAGTCTATT TTTAAAAAAT TTAATCTCCA
          AACTGAGCAT TAAAATAANA GTTTTGAGGG TATTCATCTA TGGTTGTGTT
          AAGCTATAGT AAATGTTCCT CCATTACGGC TTTTGATTGA TAACATACAT
          GGCAAANAAA GTTNGTGAGG AAGTAAGTGA CGTGTCTGTT ANATGCAAAA
          ATCTGGGAAG TCATTTTCAC AGCTCCCTGA AAACAAGCCC ACTTTTCATT
          TGTACCAAGT GGCTTCACAA GAAGTAGGTA CTTGTAGCAA GTGAAATCAC
          ATCTGTCTGA ACTTGTGCAA ATACATATTT GTTCCATGTT CAAAGGAAGC
          CTCACTAATT TTCTCTTCTT TGATTGTGAT TTTCTGCATA TAGACACAGG
          TTCAGCCCCA ACATGACTGA AAGGGAAGCT GCAACTTTCA ATAAATATGC
          TTACTTTCTC TCCTCCTCTG CTGTTACAAT CCCTGATCAG CTTTGGCTGG
          GAGGTAGCTG ACCAGCCAGA GGTGAAACAG GGTCACTTTG AGATTCAGCT
          TCTCATGGCA GTATGCCACA TTTTGCAAGC TTGGAATTCA CTGAGTGGAG
          GGAAGTCCAC ACCTTTTTCA GGACATTCGG AGCACAGGCC ATTGCTATGC
          TAATTTAGAC AAGAAGTTTT ACTGCAGCAA AGAGGTTTTA CATCACTCGG
          TGAAGTCACT TGTTGTGCAT GACAAAGGTA CAAGTGTCAC CAGCTGGCAC
          AGTCTG---- TGTTCTCAGC TGGCATTCTG TTCATCCCCC TCCCTAACAC
          AGCTGGCAGG ACATGAAACT TGGAAAAGTT TTCATGGTGA AACTGTAATT
          TTCAATTGAA CTGCAGCTGT AAACTTACAC TGGGAAACCC AATTTTGTAA
          TAATGTTGTA ATATTGTGAT AATGTTACTG CAGTCATGTT GATCTAAAGA
          CATAACTCAC CAAGTTATTT TCCTGACCGT GAGCTCTTCT TGTATATATG
          GAAAAAAA-G ACAGGTAGGA GAATGAAGTA TAATTATTAA AAACATGCTC
          CCCAAAATTG AAAAATCAAG CTAATTTCGA ACAGACCAAG CTGATAAGGA
          TTTCTGTGGG GGTAAAGAAA AGAAAAATCA CCTGTAAACA GTCATCTGCA
          TAGGAAGAAC TCATTTCAAG AGTTCATTGA CAGCCAAAGC CTCAATTTCA
          GGGTCCTTTG GGTCTTTTTA GTGAAATGCA GTGGTCAGCA GTCTGTGAAC
          TGCATCATGC CCACAATGTG TTATCCAAAA ATTTCACCTG ACCATCTGTA
          CTTGCTCACT GTCCTCCCAA GCATGTGCCG TCATTATTAA AACACTGACC
          ATTTGTGTGA CCAGAGAAAT ACTAGCATTT TATTTAACCT CATTGTTCAT
          GTGCCTCCAG GCCTTATTTG CTGTGCGTGG CCCAGGCTGT GCTCTGGAGG
          CAGGATTACT CATTTCCTCT CAGGCCTGTT CCCCACGCTC ATTACTCAGG
          CTCTCTCTAC TCTCTGTAGT TAGATAATTT ATTTCTACAA CATCCATATG
          AGGTGAAATA TTGTCCCCAC AATATTGAGT GGGGACCCTT GAGTCAGAAG
          GAGCCATGAG GCATGATTGC CCACGCTGGG ACCACTAAGC TCCTATGGGA
          ATTTTATAAG CAAAGCTGAA TGCTTGTTAT GTTCATCGGG ATGCCAGCAT
          CTGGCCTGCT GTCACTGCAG ATGCCAACGT GTGCTTGCAG TCTTTGTGAA
          AGCAGGTTCT CAGTGTTTTC CCACCTCTTT AGGATTTTCT AACAGCTGTG
          TGAACAAGGG ATATGGCACA GGGGAAGGCC CAATTCTGAG ATGCTCTAGA
          AAAGCAAATG ACCAGAGGCC CTCATACATG GGATATTTTG CATCAGTAGT
          TTGGTGAGAG AGCCAGGGAC CTCACCTCTC AGGTTTTCAC CCTGGAAAGA
          GACTCTTTGC ATTTATTTTT TTAAAACAGA CAACCAAAAC CTCAGAAACC
          AAAGCAAGAA ATCTTGAAAA ATTTGACATG AATGATGAAA AACAATGAAA
          AATATTGCTT ATACCATTGT TTACACAGAA TCTTTTTATA CAATTCTGTA
          AAAAA-TAAC TATTAATGTT ATTTAGAAAT GTATGTTGAG ACAGAGGGAT
          GCTGAGCAAG TTTATACAGT GGGCAATATC TTGGCTATGT AGCTGCCTCA
          GGTGATACCC AGGCTCCAGA TCTGCTCCTA TGGGGTAGGA TGGAGTCCTG
          GCTGCCTCTG GATTGATGTG CAATTTCCAT ATGTAATTAT TTCTCTTCAT
          GTGTGTGTGC CTGTGTTTTT ATTTCTCTGG TTCCCTGAAA CTTTGGCCAG
          TTGTTCCTTA TTCTGCCAGC AGCATCCCAG GATCCTTGGG GTCGATCTCA
          CAGCAATGTG CTGGACATGC AGCATCCCTG ATTCCCCGTT G
2jk081028 CGCCTCCGGC TCCGCAGAGC CTCCGGCGCA GGAAGGCAGC CCCGCCTGAG
          CTGCTCTGGC CTTGCTTTCC AGCGGGACCT CCAGGCGAAG CTGCAGCTGC
          GCTACGAGGA GATCGCTAAG AGGTGCCAGG GCCGGGCCGG GCCGGGTGGC
          GGGCGGGGCG CTGAGGCTCC CCCACCCCGG CCCCGCCGTT GACGCTCGGG
          TCGTTCTCTG CTTAGGACCA GGTTTAGAGG ATGCAAGGAC ACTGCCAAAC
          ACTTCACACT CACCCATGTG CTGCTTACAT GCTTTGGCAT TGAGAGCCAA
          CAATCTTTTC CAGTCTTTCA GGAAATTTAT CATGTTTGTC AACTTTTAAA
          ATTCAGAAGT GGACCCTGCC TCTCTAGCTG CCGTTTTTTG GGCAAAAAGA
          AATATCTACC AGAGGATTAT GACGATTACC AGGGACTCCA AAACAAACAC
          AAATAATGTG GGATTTGCTG TGCGAGTGCA GATTCTGACA TGATGGCTTT
          GGTTTTCAAA GGGAGCTCTT TGGGACTCTG TGAGGCTGTC AAAANAAAAT
          GTCAACAGTT ACAGTGTGAA GGGTAANATT TTTCCAACAA CATTATCCTG
          TTTGGCTGGG GGGCTATGAN ACACAGAAAA CATATAATCT CACCATCACC
          AAGGGGTTCC TGTCTATTCT C-----TCTC TCTGCCTTGT CCTTTGGTCT
          TCCTGCACTG AATGTAATTC TATTGTATTT ATCCAGATTT TCAATAATAG
          AGAAACAGAA GACATCACCT TGGGACAGAA GATGTCACAA GGAAAGACAG
          TTAGTAAAAT CTCTCTGTTA TTGACCTTGG CTTTTTATTT TTTAAAAGGG
          AACTGCTTAG TAGTTGCTGA TAAAATGAAA TAATACAATG TGTTAAAGGA
          TATAAAAAAT ACAATGGTCT GCATGGAACC AAAATTAAGA CATCCATGAA
          GACACTGCAT CAAATAAACC CTCGTCACCT GCCAGAAGTC TTCCAGAAGC
          TTTGGTTGCT CCTGTTCTGT AAGTTGATGA ATGGTTGGAA ATTTCAGTGC
          TGAAGATGTT TATGCCTGCA TATATGGAAC AGAATAAATG GGTGGCAGAA
          AGACAGAAAT AACAGCCAGA CACTGTTTAT TTATTTTTAC ATAATACTTT
          AAAAAGCTTC AGTGCATACA TTTAGCTATA ATCTGCAAGA ACTGGCATCT
          AATACAGTTC CAAACCCCAC ACATAATATC TAAGTCCCTA CTGCACTTTG
          TGTGCCCTCC CAGACACACA TGGCTCATAA CAGACACTGC TATTAAGAAA
          TCTTTCCATG GGTCACTAAA GTAACTTTCA CTTGATTTTA CCCTGATATG
          TCAAAGTCAG TCCTGTATTT CACTCATTAT TTTACTGTAG ATGATGCTCT
          GTTTGAAGGC CACTCTGCTT CAGACTACCA GTGTCAGAGA TGGGCTGGGC
          AGCCCACAAA TGATTACGAG GGAATGATCA CCTCAGCACC CAGGAGGGTT
          AGCAGAGTGG TCTGATTCAG TAACATCACA CAGCAGGAAC TCCCCAT-AA
          GTTCACATTT TAAATCTGCA GAGAACAGAT TGTCCAAGTC TCTTGCCCAC
          TGTTCAGACT GGTTTCTCTA ACTAATCCAT GACAACCAGG GAGGAAGCAG
          GTGACAANGT GTTGTGTGGC GTTGCAGGTG TGTCTGCAGA GCGGACTTCT
          CCAGCTCCTG GGCTGGATGC TGCACGCCAG CATGGCTCCC ATCACAGGGG
          TGAGTAGTGT GTCCCTGCTG ACCCCACAGG CTCAGCACTG GATTTGTGGA
          TCCCTCCTGA NAAATGGAAC TATGTTACTC TCAGCTCCTC CAACAGGAAT
          GAANAAAACT ACAGNACAGA ANACAGCCCA TGAGCCATCC GAACTCATGA
          GGCATTTAAG ATTACGGAAG AGGTAACTAT TTCTATAATT CACCGACTTC
          AAAAGTATGT TTGACATTAT TGTCGGGAAA ATTATGTTAA CCATGGATTA
          CTGTTACAAT CAAAGTATGT AGTGAGAAGT CAAGAGGCTT AGTAGTAAAT
          TTTCAAAGCG GTGCGTGGGG ATTTACCCGT TTGACTCCCA TTAACGGCAA
          TGGGAGGCGC GCGGCGAAGT CCCCGCACGC TGCTTTGAAA ACTGACCCCT
          GCGTGCTCAC GGACCCTGCT CTAAGGACTT CCAGATGACC ATGCAATCCC
          CTCTTCCTCA GGATCCTTCT TATTAATTAC CTATTCTTTG GCAATTGTCT
          CAACTAAGGA GGATGATGGG GAGAGATGGC ATAATCTAGC TTCCTAACTG
          GGCCAAATAA TATTTGGCCT ACATGGGCCA AATCAGCTAA AGTCAGGGCA
          GAAGTCTGTA CTGGCAATTA GAGAATGCAT TTGTTAATGT CATTCTTTGC
          AGCATTTGAT TCCAGTGAAA ATTTTGTCCC ATTGCACTAT GGAGATCAGA
          TTTGTTTGTT TTTCCCCAAT AAAGTCTATT TTTAAAAAAT TTAATCTCCA
          AACTGAGCAT TAAAATTANA GTTTTGAGGG TATTCATCTA TGGTTGTGTT
          AAGCTATAGT AAATGTTCCT CCATTACGGC TTTTGATTGA TAACATACAT
          GGCAAANAAA GTTNATGAGG AAGTAAGTGA CGTGTCTGTT ANATGCAAAA
          ATCTGGGAAG TCATTTTCAC AGCTCCCTGA AAACAAGCCC ACTTTTCATT
          TGTACCAAGT GGCTTCACAA GAAGTAGGTA CTTGTAGCAA GTGAAATCAC
          ATCTGTCTGA ACTTGTGCAA ATACATATTT GTTCCATGTT CAAAGGAAGC
          CTCACTAATT TTCTCTTCTT TGATTGTGAT TTTCTGCATA TAGACACAGG
          TTCAGCCCCA ACATGACTGA AAGGGAAGCT GCAACTTTCA ATAAATATGC
          TTACTTTCTC TCCTCCTCTG CTGTTACAAT CCCTGATCAG CTTTGGCTGG
          GAGGTAGCTG ACCAGCCAGA GGTGAAACAG GGTCACTTTG AGATTCAGCT
          TCTCATGGCA GTATGCCACA TTTTGCAAGC TTGGAATTCA CTGAGTGGAG
          GGAAGTCCAC ACCTTTTTCA GGACATTTGG AGCACAGGCC ATTGCTATGC
          TAATTTAGAC AAGAAGTTTT ACTGCAGCAA AGAGGTTTTA CATCACTCGG
          TGAAGTCACT TGTTGTGCAT GACAAAGGTA CAAGTGTCAC CAGCTGGCAC
          AGTCTG---- TGTTCTCAGC TGGCATTCTG TTCATCCCCC TCCCTAACAC
          AGCTGGCAGG ACATGAAACT TGGAAAAGTT TTCATGGTGA AACTGTAATT
          TTCAATTGAA CTGCAGCTGT AAACTTACAC TGGGAAACCC AATTTTGTAA
          TAATGTTGTA ATATTGTGAT AATGTTACTG CAGTCATGTT GATCTAAAGA
          CATAACTCAC CAAGTTATTT TCCTGACCGT GAGCTCTTCT TGTATATATG
          GAAAAAAA-G ACAGGTAGGA GAATGAAGTA TAATTATTAA AAACATGCTC
          CCCAAAATTG AAAAATCAAG CTCATTTCGA ACAGACCAAG CTGATAAGGA
          TTTCTGTGGG GGTAAAGAAA AGAAAAATCA CCTGTAAACA GTCATCTGCA
          TAGGAAGAAC TCATTTCAAG AGTTCATTGA TAGCCAAAGC CTCAACTTCA
          GGGTCCTTTG GGTCTTTTTA GTGAAATGCA GTGGTCAGCA GTCTGTGAAC
          TGCATCATGC CCACAATGTG TTATCCAAAA ATTTCACCTG ACCATCTGTA
          CTTGCTCACT GTCCTCCCAA GCATGTGCCG TCATTATTAA AACACTGACC
          ATTTGTGTGA CCAGAGAAAT ACTAGCATTT TATTTAACCT CATTGTTCAT
          GTGCCTCCAG GCCTTATTTG CTGTGCGTGG CCCAGGCTGT GCTCTGGAGG
          CAGGATTACT CATTTCCTCT CAGGCCTGTT CCCCACGCTC ATTACTCAGG
          CTCTCTCTAC TCTCTGTAGT TAGATAATTT ATTTCTACAA CATCCATATG
          AGGTGAAATA TTGTCCCCAC AATATTGAGT GGGGACCCTT GAGTCAGAAG
          GAGCCATGAG GCATGATTGC CCACGCTGGG ACCACTAAGC TCCTATGGGA
          ATTTTATAAG CAAAGCTGAA TGCTTGTTAT GTTCATCTGG ATGCCAGCAT
          CTGGCCTGCT GTCACTGCGG TTGCCAACGT GTGCTTGCAG TCTTTGTGAA
          AGCAGGTTCC CAGTGTTTTC CCACCTCTTT AGGATTTTCT AACAGCTGTG
          TGAACAAGGG ATATGGCACA GGGGAAGGCC CAATTCTGAG ATGCTCTAGA
          AAAGCAAATG ACCAGAGGCC CTCATACATG GGATATTTTG CATCAGTAGT
          TTGGTGAGAG AGCCAGGGAC CTCACCTCTC AGGTTTTCAC CCTGGAAAGA
          GACTCTTTGC ATTTATTTTT TTAAAACAGA CAACCAAAAC CTCAGAAACC
          AAAGCAAGAA ATCTTGAAAA ATTTGACATG AATGATGAAA AACAATGAAA
          AATATTGCTT ATACCATTGT TTACACAGAA TCTTTTTATA CAATTCTGTA
          AAAAA-TAAC TATTAATGTT ATTTAGAAAT GTATGTTGAG ACAGAGGGAT
          GCTGAGCAAG TTTATACAGT GGGCAATATC TTGGCTATGT AGCTGCCTCA
          GGTGATACCC AGGCTCCAGA TCTGCTCCTA TGGGGTAGGA TGGAGTCCTG
          GCTGCCTCTG GATTGATGTG CAATTTCCAT ATGTAATTAT TTCTCTTCAT
          GTGTGTGTGC CTGTGTTTTT ATTTCTCTGG TTCCCTGAAA CTTTGGCCAG
          TTGTTCCTTA TTCTGCCAGC AGCATCCCAG GATCCTTGGG GTCGATCTCA
          CAGCAATGTG CTGGACATGC AGCATCCCTG ATTCCCCGTT G
2jk081029 CGCCTCCGGC TCCGCAGAGC CTCCGGCGCA GGAAGGCAGC CCCGCCTGAG
          CTGCTCTGGC CTTGCTTTCC AGCGGGACCT CCAGGCGAAG CTGCAGCTGC
          GCTACGAGGA GATCGCTAAG AGGTGCCAGG GCCGGGCCGG GCCGGGTGGC
          GGGCGGGGCG CTGAGTCTCC CCCACCCCGG CCCCGCCGTT GACACTCGGG
          TTGTTCTCTG CTTAGGACCA GGTTTAGAGG ATGCAAGGAC ACTGCCAAAC
          ACTTCACACT CACCCATGTG CTGCTTACAT GCTTTGGCAT TGAGAGCCAA
          CAATCTTTTC CAGTCTTTCA GGAAATTTAT CATGTTTGTC AACTTTTAAA
          ATTCAGAAGT GGACCCTGCC TCTCTAGCTG CCGTTTTTTG GGCAAAAAGA
          AATATCTACC AGAGGATTCT GATGATTACC AGGGACTCCA AAACAAACAC
          AAATAATGTG GGATTTGCTG TGCGAGTGCA GATTCTGACA TGATGGCTTT
          GGTTTTCAAA GGGAGCTCTT TGGGACTCTG TGAGGCTGTC AAAANAAAAT
          GTCAACAGTT ACAGTGTGAA GGGTAANATT TTTCCAACAA CATTATCCTG
          TTTGGCTGGG GGGCTATGAN ACACAGTAAA CATATAATCT CACCATCACC
          AAGGTGTTCC TGTCTATTCT C-----TCTC TCTGCCTTGT CCTTTGGTCT
          TCCTGCACTG AATGTAATTC TATTGTATTT ATCCAGATTT TCAATAATAG
          AGAAACAGAA GACATCACCT TGGGACAGAA GATGTCACAA GGAAAGACAG
          TTAGTAAAA- -TCTCTGTTA TTGACCTTGG CTTTTTATTT TTTAAAAGGG
          AACTGCTTAG TAGTTGCTGA TAAAATGAAA TAATACAATG TGTTAAAGGA
          TATAAAAAAT ACAATGGTCT GCATGGAACC AAAATTAAGA CATCCATGAA
          GACACTGCAT CAAATAAACC CTCGTCACCT GCCAGAAGTC TTCCAGAAGC
          TTTGGTTGCT CCTGTTCTGT AAGTTGATGA ATGGTTGGAA ATTTCAGTGC
          TGAAGATGTT TATGCCTGCA TATATGGAAC AGAATAAATG GGTGGCAGAA
          AGACAGAAAT AACAGCCAGA CACTGTTTAT TTATTTTTAC ATAATACTTT
          AAAAAGCTTC AGTGCATACA TTTAGCTATA ATCTGCAAGA ACTGGCATCT
          AATACAGTTC CAAACCCCAC ACATAATATC TAAGTCCCTA CTGCACTTTG
          TGTGCCCTCC CAGACACACA TGGCTCATAA CAGACACTGC TATTAAGAAA
          TCTTTCCATG GGTCACTAAA GTAACTTTCA CTTGATTTTA CCCTGATATG
          TCAAAGTCAG TCCTGTATTT CACTCATTAT TTTACTGTAG ATGATGCTCT
          GTTTGAAGGC CACTCTGCTT CAGACTACCA GTGTCAGAGA TGGGCTGGGC
          AGCCCACAAA TGATTACGAG GGAATGATCA CCTCAGCACC CAGGAGGGTT
          AGCAGAGTGG TCTGATTCAG TAACATCACA CAGCAGGAAC TCCCCAT-AA
          GTTCACATTT TAAATCTGCA GAGAACAGAT TGTCCAAGTC TCTTGCCCAC
          TGTTCAGACT GGTTTCTCTA ACTAATCCAT GACAACCAGG GAGGAAGCAG
          GTGACAANGT GTTGTGTGGC GTTGCAGGTG TGTCTGCAGA GCGGACTTCT
          CCAGCTCCTG GGCTGGATGC TGCACGCCAG CATGGCTCCC ATCACAGGGG
          TGAGTAGTGT GTCCCTGCTG ACCCCACAGG CTCAGCACTG GATTTGTGGA
          TCCCTCCTGA NAAATGGAAC TATGTTACTC TCAGCTCCTC CAACAGGAAT
          GAANAAAACT ACAGNACAGA ANACAGCCCA TGAGCCATCC GAACTCATGA
          GGCATTTAAG ATTACGGAAG AGGTAACTAT TTCTATAATT CACCGACTTC
          AAAAGTATGT TTGACATTAT TGTCGGGAAA ATTATGTTAA CCATGGATTA
          CTGTTACAAT CAAAGTATGT AGTGAGAAGT CAAGAGGCTT AGTAGTAAAT
          TTTCAAAGCG GTGCGTGGGG ATTTACCCGT TTGACTCCCA TTAACGGCAA
          TGGGAGGCGC GCGGCGAAGT CCCCGCACGC TGCTTTGAAA ACTGACCCCT
          GCGTGCTCAC GGACCCTGCT CTAAGGACTT CCAGATGACC ATGCAATCCC
          CTCTTCCTCA GGATCCTTCT TATTAATTAC CTATTCTTTG GCAATTGTCT
          CAACTAAGGA GGATGATGGG GAGAGATGGC ATAATCTAGC TTCCTAACTG
          GGCCAAATAA TATTTGGCCT ACATGGGCCA AATCAGCTAA AGTCAGGGCA
          GAAGTCTGTA CTGGCAATTA GAGAATGCAT TTGTTAATGT CATTCTTTGC
          AGCATTTGAT TCCAGTGAAA ATTTTGTCCC ATTGCACTAT GGAGATCAGA
          TTTGTTTGTT TTTCCCCAAT AAAGTCTATT TTTAAAAAAT TTAATCTCCA
          AACTGAGCAT TAAAATAANA GTTTTGAGGG TATTCATCTA TGGTTGTGTT
          AAGCTATAGT AAATGTTCCT CCATTACGGC TTTTGATTGA TAACATACAT
          GGCAAANAAA GTTNGTGAGG AAGTAAGTGA CGTGTCTGTT ANATGCAAAA
          ATCTGGGAAG TCATTTTCAC AGCTCCCTGA AAACAAGCCC ACTTTTCATT
          TGTACCAAGT GGCTTCACAA GAAGTAGGTA CTTGTAGCAA GTGAAATCAC
          ATCTGTCTGA ACTTGTGCAA AGACATATTT GTTCCATGTT CAAAGGAAGC
          CTCACTAATT TTCTCTTCTT TGATTGTGAT TTTCTGCATA TAGACACAGG
          TTCAGCCCCA ACATGACTGA AAGGGAAGCT GCAACTTTCA ATAAATATGC
          TTACTTTCTC TCCTCCTCTG CTGTTACAAT CCCTGATCAG CTTTGGCTGG
          GAGGTAGCTG ACCAGCCAGA GGTGAAACAG GGTCACTTTG AGATTCAGCT
          TCTCATGGCA GTATGCCACA TTTTGCAAGC TTGGAATTCA CTGAGTGGAG
          GGAAGTCCAC ACCTTTTTCA GGACATTTGG AGCACAGGCC ATTGCTATGC
          TAATTTAGAC AAGAAGTTTT ACTGCAGCAA AGAGGTTTTA CATCACTCGG
          TGAAGTCACT TGTTGTGCAT GACAAAGGTA CAAGTGTCAC CAGCTGGCAC
          AGTCTG---- TGTTCTCAGC TGGCATTCTG TTCATCCCCC TCCCTAACAC
          AGCTGGCAGG ACATGAAACT TGGAAAAGTT TTCATGGTGA AACTGTAATT
          TTCAATTGAA CTGCAGCTGT AAACTTACAC TGGGAAACCC AATTTTGTAA
          TAATGTTGTA ATATTGTGAT AATGTTACTG CAGTCATGTT GATCTAAAGA
          CATAACTCAC CAAGTTATTT TCCTGACCGT GAGCTCTTCT TGTATATATG
          GAAAAAAA-G ACAGGTAGGA GAATGAAGTA TAATTATTAA AAACATGCTC
          CCCAAAATTG AAAAATCAAG CTAATTTCGA ACAGACCAAG CTGATAAGGA
          TTTCTGTGGG GGTAAAGAAA AGAAAAATCA CCTGTAAACA GTCATCTGCA
          TAGGA-GAAC TCATTTCAAG AGTTCATTGA TAGCCAAAGC CTCAACTTCA
          GGGTCCTTTG GGTCTTTTTA GTGAAATGCA GTGGTCAGCA GTCTGTGAAC
          TGCATCATGC CCACAATGTG TTATCCAAAA ATTTCACCTG ACCATCTGTA
          CTTGCTCACT GTCCTCCCAA GCATGTGCCG TCATTATTAA AACACTGACC
          ATTTGTGTGA CCAGAGAAAT ACTAGCATTT TATTTAACCT CATTGTTCAT
          GTGCCTCCAG GCCTTATTTG CTGTGCGTGG CCCAGGCTGT GCTCTGGAGG
          CAGGATTACT CATTTCCTCT CAGGCCTGTT CCCCACGCTC ATTACTCAGG
          CTCTCTCTAC TCTCTGTAGT TAGATAATTT ATTTCTACAA CATCCATATG
          AGGTGAAATA TTGTCCCCAC AATATTGAGT GGGGACCCTT GAGTCAGAAG
          GAGCCATGAG GCATGATTGC CCACGCTGGG ACCACTAAGC TCCTATGGGA
          ATTTTATAAG CAAAGCTGAA TGCTTGTTAT GTTCATCGGG ATGCCAGCAT
          CTGGCCTGCT GTCACTGCAG ATGCCAACGT GTGCTTGCAG TCTTTGTGAA
          AGCAGGTTCT CAGTGTTTTC CCACCTCTTT AGGATTTTCT AACAGCTGTG
          TGAACAAGGG ATATGGCACA GGGGAAGGCC CAATTCTGAG ATGCTCTAGA
          AAAGCAAATG ACCAGAGGCC CTCATACATG GGATATTTTG CATCAGTAGT
          TTGGTGAGAG AGCCAGGGAC CTCACCTCTC AGGTTTTCAC CCTGGAAAGA
          GACTCTTTGC ATTTATTTTT TTAAAACAGA CAACCAAAAC CTCAGAAACC
          AAAGCAAGAA ATCTTGAAAA ATTTGACATG AATGATGAAA AACAATGAAA
          AATATTGCTT ATACCATTGT TTACACAGAA TCTTTTTATA CAATTCTGTA
          AAAAA-TAAC TATTAATGTT ATTTAGAAAT GTATGTTGAG ACAGAGGGAT
          GCTGAGCAAG TTTATACAGT GGGCAATATC TTGGCTATGT AGCTGCCTCA
          GGTGATACCC AGGCTCCAGA TCTGCTCCTA TGGGGTAGGA TGGAGTCCTG
          GCTGCCTCTG GATTGATGTG CAATTTCCAT ATGTAATTAT TTCTCTTCAT
          GTGTGTGTGC CTGTGTTTTT ATTTCTCTGG TTCCCTGAAA CTTTGGCCAG
          TTGTTCCTTA TTCTGCCAGC AGCATCCCAG GATCCTTGGG GTCGATCTCA
          CAGCAATGTG CTGGACATGC AGCATCCCTG ATTCCCCGTT G
2jk081030 CGCCTCCGGC TCCGCAGAGC CTCCGGCGCA GGAAGGCAGC CCCGCCTGAG
          CTGCTCTGGC CTTGCTTTCC AGCGGGACCT CCAGGCGAAG CTGCAGCTGC
          GCTACGAGGA GATCGCTAAG AGGTGCCAGG GCCGGGCCGG GCCGGGTGGC
          GGGCGGGGCG CTGAGTCTCC CCCACCCCGG CCCCGCCGTT GACGCTCGGG
          TCGTTCTCTG CTTAGGACCA GGTTTAGAGG ATGCAAGAAC ACTGCCAAAC
          ACTTCACACT CACCCATGTG CTGCTTACAT GCTTTGGCAT TGAGAGCCAA
          CAATCTTTTC CAGTCTTTCA GGAAATTTAT CATGTTTGTC AACTTTTAAA
          ATTCAGAAGT GGACCCTGCC TCTCTAGCTG CCGTTTTTTG GGCAAAAAGA
          AATATCTACC AGAGGATTCT GACGATTACC AGGGACTCCA AAACAAACAC
          AAATAATGTG GGATTTGCTG TGCGAGTGCA GATTCTGACA TGATGGCTTT
          GGTTTTCAAA GGGAGCTCTT TGGGACTCTG TGAGGCTGTC AAAANAAAAT
          GTCAACAGTT ACAGTGTGAA GGGTAANATT TTTCCAACAA CATTATCCTG
          TTTGGCTGGG GGGCTATGAN ACACAGTAAA CATATAATCT CACCATCACC
          AAGGTGTTCC TGTCTATTCT C-----TCTC TCTGCCTTGT CCTTTGGTCT
          TCCTGCACTG AATGTAATTC TATTGTATTT ATCCAGATTT TCAATAATAG
          AGAAACAGAA GACATCACCT TGGGACAGAA GATGTCACAA GGAAAGACAG
          TTAGTAAAA- -TCTCTGTTA TTGACCTTGG CTTTTTATTT TTTAAAAGGG
          AACTGCTTAG TAGTTGCTGA TAAAATGAAA TAATACAATG TGTTAAAGGA
          TATAAAAAAT ACAATGGTCT GCATGGAACC AAAATTAAGA CATCCATGAA
          GACACTGCAT CAAATAAACC CTCGTCACCT GCCAGAAGTC TTCCAGAAGC
          TTTGGTTGCT CCTGTTCTGT AAGTTGATGA ATGGTTGGAA ATTTCAGTGC
          TGAAGATGTT TATGCCTGCA TATATGGAAC AGAATAAATG GGTGGCAGAA
          AGACAGAAAT AACAGCCAGA CACTGTTTAT TTATTTTTAC ATAATACTTT
          AAAAAGCTTC AGTGCATACA TTTAGCTATA ATCTGCAAGA ACTGGCATCT
          AATACAGTTC CAAACCCCAC ACATAATATC TAAGTCCCTA CTGCACTTTG
          TGTGCCCTCC CAGACACACA TGGCTCATAA CAGACACTGC TATTAAGAAA
          TCTTTCCATG GGTCACTAAA GTAACTTTCA CTTGATTTTA CCCTGATATG
          TCAAAGTCAG TCCTGTATTT CACTCATTAT TTTACTGTAG ATGATGCTCT
          GTTTGAAGGC CACTCTGCTT CATACTACCA GTGTCAGAGA TGGGCTGGGC
          AGCCCAAAAA TGATTACGAG GGAATGATCA CCTCAGCACC CAGGAGGGTT
          AGCAGAGTGG TCTGATTCAG TAACATCACA CAGCAGGAAC TCCCCAT-AA
          GTTCACATTT TAAATCTGCA GAGAACAGAT TGTCCAAGTC TCTTGCCCAC
          TGTTCAGACT GGTTTCTCTA ACTAATCCAT GACAACCAGG GAGGAAGCAG
          GTGACAANGT GTTGTGTGGC GTTGCAGGTG TGTCTGCAGA GCGGACTTCT
          CCAGCTCCTG GGCTGGATGC TGCACGCCAG CATGGCTCCC ATCACAGGGG
          TGAGTAGTGT GTCCCTGCTG ACCCCACAGG CTCAGCACTG GATTTGTGGA
          TCCCTCCTGA NAAATGGAAC TATGTTACTC TCAGCTCCTC CAACAGGAAT
          GAANAAAACT ACAGNACAGA ANACAGCCCA TGAGCCATCC GAACTCATGA
          GGCATTTAAG ATTACGGAAG AGGTAACTAT TTCTATAATT CACCGACTTC
          AAAAGTATGT TTGACATTAT TGTCGGGAAA ATTATGTTAA CCATGGATTA
          CTGTTACAAT CAAAGTATGT AGTGAGAAGT CAAGAGGCTT AGTAGTAAAT
          TTTCAAAGCG GTGCGTGGGG ATTTACCCGT TTGACTCCCA TTAACGGCAA
          TGGGAGGCGC GCGGCGAAGT CCCCGCACGC TGCTTTGAAA ACTGACCCCT
          GCGTGCTCAC GGACCCTGCT CTAAGGACTT CCAGATGACC ATGCAATCCC
          CTCTTCCTCA GGATCCTTCT TATTAATTAC CTATTCTTTG GCAATTGTCT
          CAACTAAGGA GGATGATGGG GAGAGATGGC ATAATCTAGC TTCCTAACTG
          GGCCAAATAA TATTTGGCCT ACATGGGCCA AATCAGCTAA AGTCAGGGCA
          GAAGTCTGTA CTGGCAATTA GAGAATGCAT TTGTTAATGT CATTCTTTGC
          AGCATTTGAT TCCAGTGAAA ATTTTGTCCC ATTGCACTAT GGAGATCAGA
          TTTGTTTGTT TTTCCCCAAT AAAGTCTATT TTTAAAAAAT TTAATCTCCA
          AACTGAGCAT TAAAATTANA GTTTTGAGGG TATTCATCTA TGGTTGTGTT
          AAGCTATAGT AAATGTTCCT CCATTACGGC TTTTGATTGA TAACATACAT
          GGCAAANAAA GTTNATGAGG AAGTAAGTGA CGTGTCTGTT ANATGCAAAA
          ATCTGGGAAG TCATTTTCAC AGCTCCCTGA AAACAAGCCC ACTTTTCATT
          TGTACCAAGT GGCTTCACAA GAAGTAGGTA CTTGTAGCAA GTGAAATCAC
          ATCTGTCTGA ACTTGTGCAA ATACATATTT GTTCCATGTT CAAAGGAAGC
          CTCACTAATT TTCTCTTCTT TGATTGTGAT TTTCTGCATA TAGACACAGG
          TTCAGCCCCA ACATGACTGA AAGGGAAGCT GCAACTTTCA ATAAATATGC
          TTACTTTCTC TCCTCCTCTG CTGTTACAAT CCCTGATCAG CTTTGGCTGG
          GAGGTAGCTG ACCAGCCAGA GGTGAAACAG GGTCACTTTG AGATTCAGCT
          TCTCATGGCA GTATGCCACA TTTTGCAAGC TTGGAATTCA CTGAGTGGAG
          GGAAGTCCAC ACCTTTTTCA GGACATTTGG AGCACAGGCC ATTGCTATGC
          TAATTTAGAC AAGAAGTTTT ACTGCAGCAA AGAGGTTTTA CATCACTCGG
          TGAAGTCACT TGTTGTGCAT GACAAAGGTA CAAGTGTCAC CAGCTGGCAC
          AGTCTG---- TGTTCTCAGC TGGCATTCTG TTCATCCCCC TCCCTAACAC
          AGCTGGCAGG ACATGAAACT TGGAAAAGTT TTCATGGTGA AACTGTAATT
          TTCAATTGAA CTGCAGCTGT AAACTTACAC TGGGAAACCC AATTTTGTAA
          TAATGTTGTA ATATTGTGAT AATGTTACTG CAGTCATGTT GATCTAAAGA
          CATAACTCAC CAAGTTATTT TCCTGACCGT GAGCTCTTCT TGTATATATG
          GAAAAAAA-G ACAGGTAGGA GAATGAAGTA TAATTATTAA AAACATGCTC
          CCCAAAATTG AAAAATCAAG CTCATTTCAA ACAGACCAAG CTGATAAAGA
          TTTCTGTGGG GGTAAAGAAA AGAAAAATCA CCTGTAAACA GTCATCTGCA
          TAGGA-GAAC TCATTTCAAG AGTTCATTGA TAGCCAAAGC CTCAACTTCA
          GGGTCCTTTG GGTCTTTTTA GTGAAATGCA GTGGTCAGCA GTCTGTGAAC
          TGCATCATGC CCACAATGTG TTATCCAAAA ATTTCACCTG ACCATCTGTA
          CTTGCTCACT GTCCTCCCAA GCATGTGCCG TCATTATTAA AACACTGACC
          ATTTGTGTGA CCAGAGAAAT ACTAGCATTT TATTTAACCT CATTGTTCAT
          GTGCCTCCAG GCCTTATTTG CTGTGCGTGG CCCAGGCTGT GCTCTGGAGG
          CAGGATTACT CATTTCCTCT CAGGCCTGTT CCCCACGCTC ATTACTCAGG
          CTCTCTCTAC TCTCTGTAGT TAGATAATTT ATTTCTACAA CATCCATATG
          AGGTGAAATA TTGTCCCCAC AATATTGAGT GGGGACCCTT GAGTCAGAAG
          GAGCCATGAG GCATGATTGC CCACGCTGGG ACCACTAAGC TCCTATGGGA
          ATTTTATAAG CAAAGCTGAA TGCTTGTTAT GTTCATCTGG ATGCCAGCAT
          CTGGCCTGCT GTCACTGCGG TTGCCAACGT GTGCTTGCAG TCTTTGTGAA
          AGCAGGTTCC CAGTGTTTTC CCACCTCTTT AGGATTTTCT AACAGCTGTG
          TGAACAAGGG ATATGGCACA GGGGAAGGCC CAATTCTGAG ATGCTCTAGA
          AAAGCAAATG ACCAGAGGCC CTCATACATG GGATATTTTG CATCAGTAGT
          TTGGTGAGAG AGCCAGGGAC CTCACCTCTC AGGTTTTCAC CCTGGAAAGA
          GACTCTTTGC ATTTATTTTT TTAAAACAGA CAACCAAAAC CTCAGAAACC
          AAAGCAAGAA ATCTTGAAAA ATTTGACATG AATGATGAAA AACAATGAAA
          AATATTGCTT ATACCATTGT TTACACAGAA TCTTTTTATA CAATTCTGTA
          AAAAA-TAAC TATTAATGTT ATTTAGAAAT GTATGTTGAG ACAGAGGGAT
          GCTGAGCAAG TTTATACAGT GGGCAATATC TTGGCTATGT AGCTGCCTCA
          GGTGATACCC AGGCTCCAGA TCTGCTCCTA TGGGGTAGGA TGGAGTCCTG
          GCTGCCTCTG GATTGATGTG CAATTTCCAT ATGTAATTAT TTCTCTTCAT
          GTGTGTGTGC CTGTGTTTTT ATTTCTCTGG TTCCCTGAAA CTTTGGCCAG
          TTGTTCCTTA TTCTGCCAGC AGCATCCCAG GATCCTTGGG GTCGATCTCA
          CAGCAATGTG CTGGACATGC AGCATCCCTG ATTCCCCGTT G
2jk081031 CGCCTCCGGC TCCGCAGAGC CTCCGGCGCA GGAAGGCAGC CCCGCCTGAG
          CTGCTCTGGC CTTGCTTTCC AGCGGGACCT CCAGGCGAAG CTGCAGCTGC
          GCTACGAGGA GATCGCTAAG AGGTGCCAGG GCCGGGCCGG GCCGGGTGGC
          GGGCGGGGCG CTGAGTCTCC CCCACCCCGG CCCCGCCGTT GACACTCGGG
          TTGTTCTCTG CTTAGGACCA GGTTTAGAGG ATGCAAGGAC ACTGCCAAAC
          ACTTCACACT CACCCATGTG CTGCTTACAT GCTTTGGCAT TGAGAGCCAA
          CAATCTTTTC CAGTCTTTCA GGAAATTTAT CATGTTTGTC AACTTTTAAA
          ATTCAGAAGT GGACCCTGCC TCTCTAGCTG CCGTTTTTTG GGCAAAAAGA
          AATATCTACC AGAGGATTCT GACGATTACC AGGGACTCCA AAACAAACAC
          AAATAATGTG GGATTTGCTG TGCGAGTGCA GATTCTGACA TGATGGCTTT
          GGTTTTCAAA GGGAGCTCTT TGGGACTCTG TGAGGCTGTC AAAANAAAAT
          GTCAACAGTT ACAGTGTGAA GGGTAANATT TTTCCAACAA CATTATCCTG
          TTTGGCTGGG GGGCTATGAN ACACAGTAAA CATATAATCT CACCATCACC
          AAGGTGTTCC TGTCTATTCT C-----TCTC TCTGCCTTGT CCTTTGGTCT
          TCCTGCACTG AATGTAATTC TATTGTATTT ATCCAGATTT TCAATAATAG
          AGAAACAGAA GACATCACCT TGGGACAGAA GATGTCACAA GGAAAGACAG
          TTAGTAAAA- -TCTCTGTTA TTGACCTTGG CTTTTTATTT TTTAAAAGGG
          AACTGCTTAG TAGTTGCTGA TAAAATGAAA TAATACAATG TGTTAAAGGA
          TATAAAAAAT ACAATGGTCT GCATGGAACC AAAATTAAGA CATCCATGAA
          GACACTGCAT CAAATAAACC CTCGTCACCT GCCAGAAGTC TTCCAGAAGC
          TTTGGTTGCT CCTGTTCTGT AAGTTGATGA ATGGTTGGAA ATTTCAGTGC
          TGAAGATGTT TATGCCTGCA TATATGGAAC AGAATAAATG GGTGGCAGAA
          AGACAGAAAT AACAGCCAGA CACTGTTTAT TTATTTTTAC ATAATACTTT
          AAAAAGCTTC AGTGCATACA TTTAGCTATA ATCTGCAAGA ACTGGCATCT
          AATACAGTTC CAAACCCCAC ACATAATATC TAAGTCCCTA CTGCACTTTG
          TGTGCCCTCC CAGACACACA TGGCTCATAA CAGACACTGC TATTAAGAAA
          TCTTTCCATG GGTCACTAAA GTAACTTTCA CTTGATTTTA CCCTGATATG
          TCAAAGTCAG TCCTGTATTT CACTCATTAT TTTACTGTAG ATGATGCTCT
          GTTTGAAGGC CACTCTGCTT CATACTACCA GTGTCAGAGA TGGGCTGGGC
          AGCCCAAAAA TGATTACGAG GGAATGATCA CCTCAGCACC CAGGAGGGTT
          AGCAGAGTGG TCTGATTCAG TAACATCACA CAGCAGGAAC TCCCCAT-AA
          GTTCACATTT TAAATCTGCA GAGAACAGAT TGTCCAAGTC TCTTGCCCAC
          TGTTCAGACT GGTTTCTCTA ACTAATCCAT GACAACCAGG GAGGAAGCAG
          GTGACAANGT GTTGTGTGGC GTTGCAGGTG TGTCTGCAGA GCGGACTTCT
          CCAGCTCCTG GGCTGGATGC TGCACGCCAG CATGGCTCCC ATCACAGGGG
          TGAGTAGTGT GTCCCTGCTG ACCCCACAGG CTCAGCACTG GATTTGTGGA
          TCCCTCCTGA NAAATGGAAC TATGTTACTC TCAGCTCCTC CAACAGGAAT
          GAANAAAACT ACAGNACAGA ANACAGCCCA TGAGCCATCC GAACTCATGA
          GGCATTTAAG ATTACGGAAG AGGTAACTAT TTCTATAATT CACCGACTTC
          AAAAGTATGT TTGACATTAT TGTCGGGAAA ATTATGTTAA CCATGGATTA
          CTGTTACAAT CAAAGTATGT AGTGAGAAGT CAAGAGGCTT AGTAGTAAAT
          TTTCAAAGCG GTGCGTGGGG ATTTACCCGT TTGACTCCCA TTAACGGCAA
          TGGGAGGCGC GCGGCGAAGT CCCCGCACGC TGCTTTGAAA ACTGACCCCT
          GCGTGCTCAC GGACCCTGCT CTAAGGACTT CCAGATGACC ATGCAATCCC
          CTCTTCCTCA GGATCCTTCT TATTAATTAC CTATTCTTTG GCAATTGTCT
          CAACTAAGGA GGATGATGGG GAGAGATGGC ATAATCTAGC TTCCTAACTG
          GGCCAAATAA TATTTGGCCT ACATGGGCCA AATCAGCTAA AGTCAGGGCA
          GAAGTCTGTA CTGGCAATTA GAGAATGCAT TTGTTAATGT CATTCTTTGC
          AGCATTTGAT TCCAGTGAAA ATTTTGTCCC ATTGCACTAT GGAGATCAGA
          TTTGTTTGTT TTTCCCCAAT AAAGTCTATT TTTAAAAAAT TTAATCTCCA
          AACTGAGCAT TAAAATAANA GTTTTGAGGG TATTCATCTA TGGTTGTGTT
          AAGCTATAGT AAATGTTCCT CCATTACGGC TTTTGATTGA TAACATACAT
          GGCAAANAAA GTTNATGAGG AAGTAAGTGA CGTGTCTGTT ANATGCAAAA
          ATCTGGGAAG TCATTTTCAC AGCTCCCTGA AAACAAGCCC ACTTTTCATT
          TGTACCAAGT GGCTTCACAA GAAGTAGGTA CTTGTAGCAA GTGAAATCAC
          ATCTGTCTGA ACTTGTGCAA AGACATATTT GTTCCATGTT CAAAGGAAGC
          CTCACTAATT TTCTCTTCTT TGATTGTGAT TTTCTGCATA TAGACACAGG
          TTCAGCCCCA ACATGACTGA AAGGGAAGCT GCAACTTTCA ATAAATATGC
          TTACTTTCTC TCCTCCTCTG CTGTTACAAT CCCTGATCAG CTTTGGCTGG
          GAGGTAGCTG ACCAGCCAGA GGTGAAACAG GGTCACTTTG AGATTCAGCT
          TCTCATGGCA GTATGCCACA TTTTGCAAGC TTGGAATTCA CTGAGTGGAG
          GGAAGTCCAC ACCTTTTTCA GGACATTTGG AGCACAGGCC ATTGCTATGC
          TAATTTAGAC AAGAAGTTTT ACTGCAGCAA AGAGGTTTTA CATCACTCGG
          TGAAGTCACT TGTTGTGCAT GACAAAGGTA CAAGTGTCAC CAGCTGGCAC
          AGTCTGAGTG TGTTCTCAGC TGGCATTCTG TTCATCCCCC TCCCTAACAC
          AGCTGGCAGG ACATGAAACT TGGAAAAGTT TTCATGGTGA AACTGTAATT
          TTCAATTGAA CTGCAGCTGT AAACTTACAC TGGGAAACCC AATTTTGTAA
          TAATGTTGTA ATATTGTGAT AATGTTACTG CAGTCATGTT GATCTAAAGA
          CATAACTCAC CAAGTTATTT TCCTGACCGT GAGCTCTTCT TGTATATATG
          GAAAAAAA-G ACAGGTAGGA GAATGAAGTA TAATTATTAA AAACATGCTC
          CCCAAAATTG AAAAATCAAG CTAATTTCGA ACAGACCAAG CTGATAAGGA
          TTTCTGTGGG GGTAAAGAAA AGAAAAATCA CCTGTAAACA GTCATCTGCA
          TAGGA-GAAC TCATTTCAAG AGTTCATTGA TAGCCAAAGC CTCAACTTCA
          GGGTCCTTTG GGTCTTTTTA GTGAAATGCA GTGGTCAGCA GTCTGTGAAC
          TGCATCATGC CCACAATGTG TTATCCAAAA ATTTCACCTG ACCATCTGTA
          CTTGCTCACT GTCCTCCCAA GCATGTGCCG TCATTATTAA AACACTGACC
          ATTTGTGTGA CCAGAGAAAT ACTAGCATTT TATTTAACCT CATTGTTCAT
          GTGCCTCCAG GCCTTATTTG CTGTGCGTGG CCCAGGCTGT GCTCTGGAGG
          CAGGATTACT CATTTCCTCT CAGGCCTGTT CCCCACGCTC ATTACTCAGG
          CTCTCTCTAC TCTCTGTAGT TAGATAATTT ATTTCTACAA CATCCATATG
          AGGTGAAATA TTGTCCCCAC AATATTGAGT GGGGACCCTT GAGTCAGAAG
          GAGCCATGAG GCATGATTGC CCACGCTGGG ACCACTAAGC TCCTATGGGA
          ATTTTATAAG CAAAGCTGAA TGCTTGTTAT GTTCATCGGG ATGCCAGCAT
          CTGGCCTGCT GTCACTGCAG ATGCCAACGT GTGCTTGCAG TCTTTGTGAA
          AGCAGGTTCT CAGTGTTTTC CCACCTCTTT AGGATTTTCT AACAGCTGTG
          TGAACAAGGG ATATGGCACA GGGGAAGGCC CAATTCTGAG ATGCTCTAGA
          AAAGCAAATG ACCAGAGGCC CTCATACATG GGATATTTTG CATCAGTAGT
          TTGGTGAGAG AGCCAGGGAC CTCACCTCTC AGGTTTTCAC CCTGGAAAGA
          GACTCTTTGC ATTTATTTTT TTAAAACAGA CAACCAAAAC CTCAGAAACC
          AAAGCAAGAA ATCTTGAAAA ATTTGACATG AATGATGAAA AACAATGAAA
          AATATTGCTT ATACCATTGT TTACACAGAA TCTTTTTATA CAATTCTGTA
          AAAAA-TAAC TATTAATGTT ATTTAGAAAT GTATGTTGAG ACAGAGGGAT
          GCTGAGCAAG TTTATACAGT GGGCAATATC TTGGCTATGT AGCTGCCTCA
          GGTGATACCC AGGCTCCAGA TCTGCTCCTA TGGGGTAGGA TGGAGTCCTG
          GCTGCCTCTG GATTGATGTG CAATTTCCAT ATGTAATTAT TTCTCTTCAT
          GTGTGTGTGC CTGTGTTTTT ATTTCTCTGG TTCCCTGAAA CTTTGGCCAG
          TTGTTCCTTA TTCTGCCAGC AGCATCCCAG GATCCTTGGG GTCGATCTCA
          CAGCAATGTG CTGGACATGC AGCATCCCTG ATTCCCCGTT G
2jk081032 CGCCTCCGGC TCCGCAGAGC CTCCGGCGCA GGAAGGCAGC CCCGCCTGAG
          CTGCTCTGGC CTTGCTTTCC AGCGGGACCT CCAGGCGAAG CTGCAGCTGC
          GCTACGAGGA GATCGCTAAG AGGTGCCAGG GCCGGGCCGG GCCGGGTGGC
          GGGCGGGGCG CTGAGTCTCC CCCACCCCGG CCCCGCCGTT GACGCTCGGG
          TCGTTCTCTG CTTAGGACCA GGTTTAGAGG ATGCAAGGAC ACTGCCAAAC
          ACTTCACACT CACCCATGTG CTGCTTACAT GCTTTGGCAT TGAGAGCCAA
          CAATCTTTTC CAGTCTTTCA GGAAATTTAT CATGTTTGTC AACTTTTAAA
          ATTCAGAAGT GGACCCTGCC TCTCTAGCTG CCGTTTTTTG GGCAAAAAGA
          AATATCTACC AGAGGATTAT GACGATTACC AGGGACTCCA AAACAAACAC
          AAATAATGTG GGATTTGCTG TGCGAGTGCA GATTCTGACA TGATGGCTTT
          GGTTTTCAAA GGGAGCTCTT TGGGACTCTG TGAGGCTGTC AAAANAAAAT
          GTCAACAGTT ACAGTGTGAA GGGTAANATT TTTCCAACAA CATTATCCTG
          TTTGGCTGGG GGGCTATGAN ACACAGTAAA CATATAATCT CACCATCACC
          AAGGTGTTCC TGTCTATTCT C-----TCTC TCTGCCTTGT CCTTTGGTCT
          TCCTGCACTG AATGTAATTC TATTGTATTT ATCCAGATTT TCAATAATAG
          AGAAACAGAA GACATCACCT TGGGACAGAA GATGTCACAA GGAAAGACAG
          TTAGTAAAA- -TCTCTGTTA TTGACCTTGG CTTTTTATTT TTTAAAAGGG
          AACTGCTTAG TAGTTGCTGA TAAAATGAAA TAATACAATG TGTTAAAGGA
          TATAAAAAAT ACAATGGTCT GCATGGAACC AAAATTAAGA CATCCATGAA
          GACACTGCAT CAAATAAACC CTCGTCACCT GCCAGAAGTC TTCCAGAAGC
          TTTGGTTGCT CCTGTTCTGT AAGTTGATGA ATGGTTGGAA ATTTCAGTGC
          TGAAGATGTT TATGCCTGCA TATATGGAAC AGAATAAATG GGTGGCAGAA
          AGACAGAAAT AACAGCCAGA CACTGTTTAT TTATTTTTAC ATAATACTTT
          AAAAAGCTTC AGTGCATACA TTTAGCTATA ATCTGCAAGA ACTGGCATCT
          AATACAGTTC CAAACCCCAC ACATAATATC TAAGTCCCTA CTGCACTTTG
          TGTGCCCTCC CAGACACACA TGGCTCATAA CAGACACTGC TATTAAGAAA
          TCTTTCCATG GGTCACTAAA GTAACTTTCA CTTGATTTTA CCCTGATATG
          TCAAAGTCAG TCCTGTATTT CACTCATTAT TTTACTGTAG ATGATGCTCT
          GTTTGAAGGC CACTCTGCTT CATACTACCA GTGTCAGAGA TGGGCTGGGC
          AGCCCACAAA TGATTACGAG GGAATGATCA CCTCAGCACC CAGGAGGGTT
          AGCAGAGTGG TCTGATTCAG TAACATCACA CAGCAGGAAC TCCCCAT-AA
          GTTCACATTT TAAATCTGCA GAGAACAGAT TGTCCAAGTC TCTTGCCCAC
          TGTTCAGACT GGTTTCTCTA ACTAATCCAT GACAACCAGG GAGGAAGCAG
          GTGACAANGT GTTGTGTGGC GTTGCAGGTG TGTCTGCAGA GCGGACTTCT
          CCAGCTCCTG GGCTGGATGC TGCACGCCAG CATGGCTCCC ATCACAGGGG
          TGAGTAGTGT GTCCCTGCTG ACCCCACAGG CTCAGCACTG GATTTGTGGA
          TCCCTCCTGA NAAATGGAAC TATGTTACTC TCAGCTCCTC CAACAGGAAT
          GAANAAAACT ACAGNACAGA ANACAGCCCA TGAGCCATCC GAACTCATGA
          GGCATTTAAG ATTACGGAAG AGGTAACTAT TTCTATAATT CACCGACTTC
          AAAAGTATGT TTGACATTAT TGTCGGGAAA ATTATGTTAA CCATGGATTA
          CTGTTACAAT CAAAGTATGT AGTGAGAAGT CAAGAGGCTT AGTAGTAAAT
          TTTCAAAGCG GTGCGTGGGG ATTTACCCGT TTGACTCCCA TTAACGGCAA
          TGGGAGGCGC GCGGCGAAGT CCCCGCACGC TGCTTTGAAA ACTGACCCCT
          GCGTGCTCAC GGACCCTGCT CTAAGGACTT CCAGATGACC ATGCAATCCC
          CTCTTCCTCA GGATCCTTCT TATTAATTAC CTATTCTTTG GCAATTGTCT
          CAACTAAGGA GGATGATGGG GAGAGATGGC ATAATCTAGC TTCCTAACTG
          GGCCAAATAA TATTTGGCCT ACATGGGCCA AATCAGCTAA AGTCAGGGCA
          GAAGTCTGTA CTGGCAATTA GAGAATGCAT TTGTTAATGT CATTCTTTGC
          AGCATTTGAT TCCAGTGAAA ATTTTGTCCC ATTGCACTAT GGAGATCAGA
          TTTGTTTGTT TTTCCCCAAT AAAGTCTATT TTTAAAAAAT TTAATCTCCA
          AACTGAGCAT TAAAATAANA GTTTTGAGGG TATTCATCTA TGGTTGTGTT
          AAGCTATAGT AAATGTTCCT CCATTACGGC TTTTGATTGA TAACATACAT
          GGCAAANAAA GTTNGTGAGG AAGTAAGTGA CGTGTCTGTT ANATGCAAAA
          ATCTGGGAAG TCATTTTCAC AGCTCCCTGA AAACAAGCCC ACTTTTCATT
          TGTACCAAGT GGCTTCACAA GAAGTAGGTA CTTGTAGCAA GTGAAATCAC
          ATCTGTCTGA ACTTGTGCAA ATACATATTT GTTCCATGTT CAAAGGAAGC
          CTCACTAATT TTCTCTTCTT TGATTGTGAT TTTCTGCATA TAGACACAGG
          TTCAGCCCCA ACATGACTGA AAGGGAAGCT GCAACTTTCA ATAAATATGC
          TTACTTTCTC TCCTCCTCTG CTGTTACAAT CCCTGATCAG CTTTGGCTGG
          GAGGTAGCTG ACCAGCCAGA GGTGAAACAG GGTCACTTTG AGATTCAGCT
          TCTCATGGCA GTATGCCACA TTTTGCAAGC TTGGAATTCA CTGAGTGGAG
          GGAAGTCCAC ACCTTTTTCA GGACATTTGG AGCACAGGCC ATTGCTATGC
          TAATTTAGAC AAGAAGTTTT ACTGCAGCAA AGAGGTTTTA CATCACTCGG
          TGAAGTCACT TGTTGTGCAT GACAAAGGTA CAAGTGTCAC CAGCTGGCAC
          AGTCTGAGTG TGTTCTCAGC TGGCATTCTG TTCATCCCCC TCCCTAACAC
          AGCTGGCAGG ACATGAAACT TGGAAAAGTT TTCATGGTGA AACTGTAATT
          TTCAATTGAA CTGCAGCTGT AAACTTACAC TGGGAAACCC AATTTTGTAA
          TAATGTTGTA ATATTGTGAT AATGTTACTG CAGTCATGTT GATCTAAAGA
          CATAACTCAC CAAGTTATTT TCCTGACCGT GAGCTCTTCT TGTATATATG
          GAAAAAAA-G ACAGGTAGGA GAATGAAGTA TAATTATTAA AAACATGCTC
          CCCAAAATTG AAAAATCAAG CTCATTTCAA ACAGACCAAG CTGATAAAGA
          TTTCTGTGGG GGTAAAGAAA AGAAAAATCA CCTGTAAACA GTCATCTGCA
          TAGGA-GAAC TCATTTCAAG AGTTCATTGA TAGCCAAAGC CTCAACTTCA
          GGGTCCTTTG GGTCTTTTTA GTGAAATGCA GTGGTCAGCA GTCTGTGAAC
          TGCATCATGC CCACAATGTG TTATCCAAAA ATTTCACCTG ACCATCTGTA
          CTTGCTCACT GTCCTCCCAA GCATGTGCCG TCATTATTAA AACACTGACC
          ATTTGTGTGA CCAGAGAAAT ACTAGCATTT TATTTAACCT CATTGTTCAT
          GTGCCTCCAG GCCTTATTTG CTGTGCGTGG CCCAGGCTGT GCTCTGGAGG
          CAGGATTACT CATTTCCTCT CAGGCCTGTT CCCCACGCTC ATTACTCAGG
          CTCTCTCTAC TCTCTGTAGT TAGATAATTT ATTTCTACAA CATCCATATG
          AGGTGAAATA TTGTCCCCAC AATATTGAGT GGGGACCCTT GAGTCAGAAG
          GAGCCATGAG GCATGATTGC CCACGCTGGG ACCACTAAGC TCCTATGGGA
          ATTTTATAAG CAAAGCTGAA TGCTTGTTAT GTTCATCTGG ATGCCAGCAT
          CTGGCCTGCT GTCACTGCGG TTGCCAACGT GTGCTTGCAG TCTTTGTGAA
          AGCAGGTTCC CAGTGTTTTC CCACCTCTTT AGGATTTTCT AACAGCTGTG
          TGAACAAGGG ATATGGCACA GGGGAAGGCC CAATTCTGAG ATGCTCTAGA
          AAAGCAAATG ACCAGAGGCC CTCATACATG GGATATTTTG CATCAGTAGT
          TTGGTGAGAG AGCCAGGGAC CTCACCTCTC AGGTTTTCAC CCTGGAAAGA
          GACTCTTTGC ATTTATTTTT TTAAAACAGA CAACCAAAAC CTCAGAAACC
          AAAGCAAGAA ATCTTGAAAA ATTTGACATG AATGATGAAA AACAATGAAA
          AATATTGCTT ATACCATTGT TTACACAGAA TCTTTTTATA CAATTCTGTA
          AAAAA-TAAC TATTAATGTT ATTTAGAAAT GTATGTTGAG ACAGAGGGAT
          GCTGAGCAAG TTTATACAGT GGGCAATATC TTGGCTATGT AGCTGCCTCA
          GGTGATACCC AGGCTCCAGA TCTGCTCCTA TGGGGTAGGA TGGAGTCCTG
          GCTGCCTCTG GATTGATGTG CAATTTCCAT ATGTAATTAT TTCTCTTCAT
          GTGTGTGTGC CTGTGTTTTT ATTTCTCTGG TTCCCTGAAA CTTTGGCCAG
          TTGTTCCTTA TTCTGCCAGC AGCATCCCAG GATCCTTGGG GTCGATCTCA
          CAGCAATGTG CTGGACATGC AGCATCCCTG ATTCCCCATT G
2jk081033 CGCCTCCGGC TCCGCAGAGC CTCCGGCGCA GGAAGGCAGC CCCGCCTGAG
          CTGCTCTGGC CTTGCTTTCC AGCGGGACCT CCAGGCGAAG CTGCAGCTGC
          GCTACGAGGA GATCGCTAAG AGGTGCCAGG GCCGGGCCGG GCCGGGTGGC
          GGGCGGGGCG CTGAGTCTCC CCCACCCCGG CCCCGCCGTT GACGCTCGGG
          TCGTTCTCTG CTTAGGACCA GGTTTAGAGG ATGCAAGGAC ACTGCCAAAC
          ACTTCACACT CACCCATGTG CTGCTTACAT GCTTTGGCAT TGAGAGCCAA
          CAATCTTTTC CAGTCTTTCA GGAAATTTAT CATGTTTGTC AACTTTTAAA
          ATTCAGAAGT GGACCCTGCC TCTCTAGCTG CCGTTTTTTG GGCAAAAAGA
          AATATCTACC AGAGGATTCT GACGATTACC AGGGACTCCA AAACAAACAC
          AAATAATGTG GGATTTGCTG TGCGAGTGCA GATTCTGACA TGATGGCTTT
          GGTTTTCAAA GGGAGCTCTT TGGGACTCTG TGAGGCTGTC AAAANAAAAT
          GTCAACAGTT ACAGTGTGAA GGGTAANATT TTTCCAACAA CATTATCCTG
          TTTGGCTGGG GGGCTATGAN ACACAGTAAA CATATAATCT CACCATCACC
          AAGGTGTTCC TGTCTATTCT C-----TCTC TCTGCCTTGT CCTTTGGTCT
          TCCTGCACTG AATGTAATTC TATTGTATTT ATCCAGATTT TCAATAATAG
          AGAAACAGAA GACATCACCT TGGGACAGAA GATGTCACAA GGAAAGACAG
          TTAGTAAAA- -TCTCTGTTA TTGACCTTGG CTTTTTATTT TTTAAAAGGG
          AACTGCTTAG TAGTTGCTGA TAAAATGAAA TAATACAATG TGTTAAAGGA
          TATAAAAAAT ACAATGGTCT GCATGGAACC AAAATTAAGA CATCCATGAA
          GACACTGCAT CAAATAAACC CTCGTCACCT GCCAGAAGTC TTCCAGAAGC
          TTTGGTTGCT CCTGTTCTGT AAGTTGATGA ATGGTTGGAA ATTTCAGTGC
          TGAAGATGTT TATGCCTGCA TATATGGAAC AGAATAAATG GGTGGCAGAA
          AGACAGAAAT AACAGCCAGA CACTGTTTAT TTATTTTTAC ATAATACTTT
          AAAAAGCTTC AGTGCATACA TTTAGCTATA ATCTGCAAGA ACTGGCATCT
          AATACAGTTC CAAACCCCAC ACATAATATC TAAGTCCCTA CTGCACTTTG
          TGTGCCCTCC CAGACACACA TGGCTCATAA CAGACACTGC TATTAAGAAA
          TCTTTCCATG GGTCACTAAA GTAACTTTCA CTTGATTTTA CCCTGATATG
          TCAAAGTCAG TCCTGTATTT CACTCATTAT TTTACTGTAG ATGATGCTCT
          GTTTGAAGGC CACTCTGCTT CAGACTACCA GTGTCAGAGA TGGGCTGGGC
          AGCCCACAAA TGATTACGAG GGAATGATCA CCTCAGCACC CAGGAGGGTT
          AGCAGAGTGG TCTGATTCAG TAACATCACA CAGCAGGAAC TCCCCAT-AA
          GTTCACATTT TAAATCTGCA GAGAACAGAT TGTCCAAGTC TCTTGCCCAC
          TGTTCAGACT GGTTTCTCTA ACTAATCCAT GACAACCAGG GAGGAAGCAG
          GTGACAANGT GTTGTGTGGC GTTGCAGGTG TGTCTGCAGA GCGGACTTCT
          CCAGCTCCTG GGCTGGATGC TGCACGCCAG CATGGCTCCC ATCACAGGGG
          TGAGTAGTGT GTCCCTGCTG ACCCCACAGG CTCAGCACTG GATTTGTGGA
          TCCCTCCTGA NAAATGGAAC TATGTTACTC TCAGCTCCTC CAACAGGAAT
          GAANAAAACT ACAGNACAGA ANACAGCCCA TGAGCCATCC GAACTCATGA
          GGCATTTAAG ATTACGGAAG AGGTAACTAT TTCTATAATT CACCGACTTC
          AAAAGTATGT TTGACATTAT TGTCGGGAAA ATTATGTTAA CCATGGATTA
          CTGTTACAAT CAAAGTATGT AGTGAGAAGT CAAGAGGCTT AGTAGTAAAT
          TTTCAAAGCG GTGCGTGGGG ATTTACCCGT TTGACTCCCA TTAACGGCAA
          TGGGAGGCGC GCGGCGAAGT CCCCGCACGC TGCTTTGAAA ACTGACCCCT
          GCGTGCTCAC GGACCCTGCT CTAAGGACTT CCAGATGACC ATGCAATCCC
          CTCTTCCTCA GGATCCTTCT TATTAATTAC CTATTCTTTG GCAATTGTCT
          CAACTAAGGA GGATGATGGG GAGAGATGGC ATAATCTAGC TTCCTAACTG
          GGCCAAATAA TATTTGGCCT ACATGGGCCA AATCAGCTAA AGTCAGGGCA
          GAAGTCTGTA CTGGCAATTA GAGAATGCAT TTGTTAATGT CATTCTTTGC
          AGCATTTGAT TCCAGTGAAA ATTTTGTCCC ATTGCACTAT GGAGATCAGA
          TTTGTTTGTT TTTCCCCAAT AAAGTCTATT TTTAAAAAAT TTAATCTCCA
          AACTGAGCAT TAAAATAANA GTTTTGAGGG TATTCATCTA TGGTTGTGTT
          AAGCTATAGT AAATGTTCCT CCATTACGGC TTTTGATTGA TAACATACAT
          GGCAAANAAA GTTNATGAGG AAGTAAGTGA CGTGTCTGTT ANATGCAAAA
          ATCTGGGAAG TCATTTTCAC AGCTCCCTGA AAACAAGCCC ACTTTTCATT
          TGTACCAAGT GGCTTCACAA GAAGTAGGTA CTTGTAGCAA GTGAAATCAC
          ATCTGTCTGA ACTTGTGCAA ATACATATTT GTTCCATGTT CAAAGGAAGC
          CTCACTAATT TTCTCTTCTT TGATTGTGAT TTTCTGCATA TAGACACAGG
          TTCAGCCCCA ACATGACTGA AAGGGAAGCT GCAACTTTCA ATAAATATGC
          TTACTTTCTC TCCTCCTCTG CTGTTACAAT CCCTGATCAG CTTTGGCTGG
          GAGGTAGCTG ACCAGCCAGA GGTGAAACAG GGTCACTTTG AGATTCAGCT
          TCTCATGGCA GTATGCCACA TTTTGCAAGC TTGGAATTCA CTGAGTGGAG
          GGAAGTCCAC ACCTTTTTCA GGACATTTGG AGCACAGGCC ATTGCTATGC
          TAATTTAGAC AAGAAGTTTT ACTGCAGCAA AGAGGTTTTA CATCACTCGG
          TGAAGTCACT TGTTGTGCAT GACAAAGGTA CAAGTGTCAC CAGCTGGCAC
          AGTCTG---- TGTTCTCAGC TGGCATTCTG TTCATCCCCC TCCCTAACAC
          AGCTGGCAGG ACATGAAACT TGGAAAAGTT TTCATGGTGA AACTGTAATT
          TTCAATTGAA CTGCAGCTGT AAACTTACAC TGGGAAACCC AATTTTGTAA
          TAATGTTGTA ATATTGTGAT AATGTTACTG CAGTCATGTT GATCTAAAGA
          CATAACTCAC CAAGTTATTT TCCTGACCGT GAGCTCTTCT TGTATATATG
          GAAAAAAA-G ACAGGTAGGA GAATGAAGTA TAATTATTAA AAACATGCTC
          CCCAAAATTG AAAAATCAAG CTCATTTCAA ACAGACCAAG CTGATAAAGA
          TTTCTGTGGG GGTAAAGAAA AGAAAAATCA CCTGTAAACA GTCATCTGCA
          TAGGA-GAAC TCATTTCAAG AGTTCATTGA TAGCCAAAGC CTCAACTTCA
          GGGTCCTTTG GGTCTTTTTA GTGAAATGCA GTGGTCAGCA GTCTGTGAAC
          TGCATCATGC CCACAATGTG TTATCCAAAA ATTTCACCTG ACCATCTGTA
          CTTGCTCACT GTCCTCCCAA GCATGTGCCG TCATTATTAA AACACTGACC
          ATTTGTGTGA CCAGAGAAAT ACTAGCATTT TATTTAACCT CATTGTTCAT
          GTGCCTCCAG GCCTTATTTG CTGTGCGTGG CCCAGGCTGT GCTCTGGAGG
          CAGGATTACT CATTTCCTCT CAGGCCTGTT CCCCACGCTC ATTACTCAGG
          CTCTCTCTAC TCTCTGTAGT TAGATAATTT ATTTCTACAA CATCCATATG
          AGGTGAAATA TTGTCCCCAC AATATTGAGT GGGGACCCTT GAGTCAGAAG
          GAGCCATGAG GCATGATTGC CCACGCTGGG ACCACTAAGC TCCTATGGGA
          ATTTTATAAG CAAAGCTGAA TGCTTGTTAT GTTCATCGGG ATGCCAGCAT
          CTGGCCTGCT GTCACTGCAG ATGCCAACGT GTGCTTGCAG TCTTTGTGAA
          AGCAGGTTCT CAGTGTTTTC CCACCTCTTT AGGATTTTCT AACAGCTGTG
          TGAACAAGGG ATATGGCACA GGGGAAGGCC CAATTCTGAG ATGCTCTAGA
          AAAGCAAATG ACCAGAGGCC CTCATACATG GGATATTTTG CATCAGTAGT
          TTGGTGAGAG AGCCAGGGAC CTCACCTCTC AGGTTTTCAC CCTGGAAAGA
          GACTCTTTGC ATTTATTTTT TTAAAACAGA CAACCAAAAC CTCAGAAACC
          AAAGCAAGAA ATCTTGAAAA ATTTGACATG AATGATGAAA AACAATGAAA
          AATATTGCTT ATACCATTGT TTACACAGAA TCTTTTTATA CAATTCTGTA
          AAAAA-TAAC TATTAATGTT ATTTAGAAAT GTATGTTGAG ACAGAGGGAT
          GCTGAGCAAG TTTATACAGT GGGCAATATC TTGGCTATGT AGCTGCCTCA
          GGTGATACCC AGGCTCCAGA TCTGCTCCTA TGGGGTAGGA TGGAGTCCTG
          GCTGCCTCTG GATTGATGTG CAATTTCCAT ATGTAATTAT TTCTCTTCAT
          GTGTGTGTGC CTGTGTTTTT ATTTCTCTGG TTCCCTGAAA CTTTGGCCAG
          TTGTTCCTTA TTCTGCCAGC AGCATCCCAG GATCCTTGGG GTCGATCTCA
          CAGCAATGTG CTGGACATGC AGCATCCCTG ATTCCCCGTT G
2jk081034 CGCCTCCGGC TCCGCAGAGC CTCCGGCGCA GGAAGGCAGC CCCGCCTGAG
          CTGCTCTGGC CTTGCTTTCC AGCGGGACCT CCAGGCGAAG CTGCAGCTGC
          GCTACGAGGA GATCGCTAAG AGGTGCCAGG GCCGGGCCGG GCCGGGTGGC
          GGGCGGGGCG CTGAGTCTCC CCCACCCCGG CCCCGCCGTT GACGCTCGGG
          TCGTTCTCTG CTTAGGACCA GGTTTAGAGG ATGCAAGGAC ACTGCCAAAC
          ACTTCACACT CACCCATGTG CTGCTTACAT GCTTTGGCAT TGAGAGCCAA
          CAATCTTTTC CAGTCTTTCA GGAAATTTAT CATGTTTGTC AACTTTTAAA
          ATTCAGAAGT GGACCCTGCC TCTCTAGCTG CCGTTTTTTG GGCAAAAAGA
          AATATCTACC AGAGGATTCT GACGATTACC AGGGACTCCA AAACAAACAC
          AAATAATGTG GGATTTGCTG TGCGAGTGCA GATTCTGACA TGATGGCTTT
          GGTTTTCAAA GGGAGCTCTT TGGGACTCTG TGAGGCTGTC AAAANAAAAT
          GTCAACAGTT ACAGTGTGAA GGGTAANATT TTTCCAACAA CATTATCCTG
          TTTGGCTGGG GGGCTATGAN ACACAGAAAA CATATAATCT CACCATCACC
          AAGGGGTTCC TGTCTATTCT C-----TCTC TCTGCCTTGT CCTTTGGTCT
          TCCTGCACTG AATGTAATTC TATTGTATTT ATCCAGATTT TCAATAATAG
          AGAAACAGAA GACATCACCT TGGGACAGAA GATGTCACAA GGAAAGACAG
          TTAGTAAAA- -TCTCTGTTA TTGACCTTGG CTTTTTATTT TTTAAAAGGG
          AACTGCTTAG TAGTTGCTGA TAAAATGAAA TAATACAATG TGTTAAAGGA
          TATAAAAAAT ACAATGGTCT GCATGGAACC AAAATTAAGA CATCCATGAA
          GACACTGCAT CAAATAAACC CTCGTCACCT GCCAGAAGTC TTCCAGAAGC
          TTTGGTTGCT CCTGTTCTGT AAGTTGATGA ATGGTTGGAA ATTTCAGTGC
          TGAAGATGTT TATGCCTGCA TATATGGAAC AGAATAAATG GGTGGCAGAA
          AGACAGAAAT AACAGCCAGA CACTGTTTAT TTATTTTTAC ATAATACTTT
          AAAAAGCTTC AGTGCATACA TTTAGCTATA ATCTGCAAGA ACTGGCATCT
          AATACAGTTC CAAACCCCAC ACATAATATC TAAGTCCCTA CTGCACTTTG
          TGTGCCCTCC CAGACACACA TGGCTCATAA CAGACACTGC TATTAAGAAA
          TCTTTCCATG GGTCACTAAA GTAACTTTCA CTTGATTTTA CCCTGATATG
          TCAAAGTCAG TCCTGTATTT CACTCATTAT TTTACTGTAG ATGATGCTCT
          GTTTGAAGGC CACTCTGCTT CAGACTACCA GTGTCAGAGA TGGGCTGGGC
          AGCCCACAAA TGATTACGAG GGAATGATCA CCTCAGCACC CAGGAGGGTT
          AGCAGAGTGG TCTGATTCAG TAACATCACA CAGCAGGAAC TCCCCAT-AA
          GTTCACATTT TAAATCTGCA GAGAACAGAT TGTCCAAGTC TCTTGCCCAC
          TGTTCAGACT GGTTTCTCTA ACTAATCCAT GACAACCAGG GAGGAAGCAG
          GTGACAANGT GTTGTGTGGC GTTGCAGGTG TGTCTGCAGA GCGGACTTCT
          CCAGCTCCTG GGCTGGATGC TGCACGCCAG CATGGCTCCC ATCACAGGGG
          TGAGTAGTGT GTCCCTGCTG ACCCCACAGG CTCAGCACTG GATTTGTGGA
          TCCCTCCTGA NAAATGGAAC TATGTTACTC TCAGCTCCTC CAACAGGAAT
          GAANAAAACT ACAGNACAGA ANACAGCCCA TGAGCCATCC GAACTCATGA
          GGCATTTAAG ATTACGGAAG AGGTAACTAT TTCTATAATT CACCGACTTC
          AAAAGTATGT TTGACATTAT TGTCGGGAAA ATTATGTTAA CCATGGATTA
          CTGTTACAAT CAAAGTATGT AGTGAGAAGT CAAGAGGCTT AGTAGTAAAT
          TTTCAAAGCG GTGCGTGGGG ATTTACCCGT TTGACTCCCA TTAACGGCAA
          TGGGAGGCGC GCGGCGAAGT CCCCGCACGC TGCTTTGAAA ACTGACCCCT
          GCGTGCTCAC GGACCCTGCT CTAAGGACTT CCAGATGACC ATGCAATCCC
          CTCTTCCTCA GGATCCTTCT TATTAATTAC CTATTCTTTG GCAATTGTCT
          CAACTAAGGA GGATGATGGG GAGAGATGGC ATAATCTAGC TTCCTAACTG
          GGCCAAATAA TATTTGGCCT ACATGGGCCA AATCAGCTAA AGTCAGGGCA
          GAAGTCTGTA CTGGCAATTA GAGAATGCAT TTGTTAATGT CATTCTTTGC
          AGCATTTGAT TCCAGTGAAA ATTTTGTCCC ATTGCACTAT GGAGATCAGA
          TTTGTTTGTT TTTCCCCAAT AAAGTCTATT TTTAAAAAAT TTAATCTCCA
          AACTGAGCAT TAAAATAANA GTTTTGAGGG TATTCATCTA TGGTTGTGTT
          AAGCTATAGT AAATGTTCCT CCATTACGGC TTTTGATTGA TAACATACAT
          GGCAAANAAA GTTNGTGAGG AAGTAAGTGA CGTGTCTGTT ANATGCAAAA
          ATCTGGGAAG TCATTTTCAC AGCTCCCTGA AAACAAGCCC ACTTTTCATT
          TGTACCAAGT GGCTTCACAA GAAGTAGGTA CTTGTAGCAA GTGAAATCAC
          ATCTGTCTGA ACTTGTGCAA ATACATATTT GTTCCATGTT CAAAGGAAGC
          CTCACTAATT TTCTCTTCTT TGATTGTGAT TTTCTGCATA TAGACACAGG
          TTCAGCCCCA ACATGACTGA AAGGGAAACT GCAACTTTCA ATAAATATGC
          TTACTTTCTC TCCTCCTCTG CTGTTACAAT CCCTGATCAG CTTTGGCTGG
          GAGGTAGCTG ACCAGCCAGA GGTGAAACAG GGTCACTTTG AGATTCAGCT
          TCTCATGGCA GTATGCCACA TTTTGCAAGC TTGGAATTCA CTGAGTGGAG
          GGAAGTCCAC ACCTTTTTCA GGACATTTGG AGCACAGGCC ATTGCTATGC
          TAATTTAGAC AAGAAGTTTT ACTGCAGCAA AGAGGTTTTA CATCACTCGG
          TGAAGTCACT TGTTGTGCAT GACAAAGGTA CAAGTGTCAC CAGCTGGCAC
          AGTCTG---- TGTTCTCAGC TGGCATTCTG TTCATCCCCC TCCCTAACAC
          AGCTGGCAGG ACATGAAACT TGGAAAAGTT TTCATGGTGA AACTGTAATT
          TTCAATTGAA CTGCAGCTGT AAACTTACAC TGGGAAACCC AATTTTGTAA
          TAATGTTGTA ATATTGTGAT AATGTTACTG CAGTCATGTT GATCTAAAGA
          CATAACTCAC CAAGTTATTT TCCTGACCGT GAGCTCTTCT TGTATATATG
          GAAAAAAA-G ACAGGTAGGA GAATGAAGTA TAATTATTAA AAACATGCTC
          CCCAAAATTG AAAAATCAAG CTCATTTCGA ACAGACCAAG CTGATAAGGA
          TTTCTGTGGG GGTAAAGAAA AGAAAAATCA CCTGTAAACA GTCATCTGCA
          TAGGA-GAAC TCATTTCAAG AGTTCATTGA TAGCCAAAGC CTCAACTTCA
          GGGTCCTTTG GGTCTTTTTA GTGAAATGCA GTGGTCAGCA GTCTGTGAAC
          TGCATCATGC CCACAATGTG TTATCCAAAA ATTTCACCTG ACCATCTGTA
          CTTGCTCACT GTCCTCCCAA GCATGTGCCG TCATTATTAA AACACTGACC
          ATTTGTGTGA CCAGAGAAAT ACTAGCATTT TATTTAACCT CATTGTTCAT
          GTGCCTCCAG GCCTTATTTG CTGTGCGTGG CCCAGGCTGT GCTCTGGAGG
          CAGGATTACT CATTTCCTCT CAGGCCTGTT CCCCACGCTC ATTACTCAGG
          CTCTCTCTAC TCTCTGTAGT TAGATAATTT ATTTCTACAA CATCCATATG
          AGGTGAAATA TTGTCCCCAC AATATTGAGT GGGGACCCTT GAGTCAGAAG
          GAGCCATGAG GCATGATTGC CCACGCTGGG ACCACTAAGC TCCTATGGGA
          ATTTTATAAG CAAAGCTGAA TGCTTGTTAT GTTCATCTGG ATGCCAGCAT
          CTGGCCTGCT GTCACTGCGG TTGCCAACGT GTGCTTGCAG TCTTTGTGAA
          AGCAGGTTCC CAGTGTTTTC CCACCTCTTT AGGATTTTCT AACAGCTGTG
          TGAACAAGGG ATATGGCACA GGGGAAGGCC CAATTCTGAG ATGCTCTAGA
          AAAGCAAATG ACCAGAGGCC CTCATACATG GGATATTTTG CATCAGTAGT
          TTGGTGAGAG AGCCAGGGAC CTCACCTCTC AGGTTTTCAC CCTGGAAAGA
          GACTCTTTGC ATTTATTTTT TTAAAACAGA CAACCAAAAC CTCAGAAACC
          AAAGCAAGAA ATCTTGAAAA ATTTGACATG AATGATGAAA AACAATGAAA
          AATATTGCTT ATACCATTGT TTACACAGAA TCTTTTTATA CAATTCTGTA
          AAAAA-TAAC TATTAATGTT ATTTAGAAAT GTATGTTGAG ACAGAGGGAT
          GCTGAGCAAG TTTATACAGT GGGCAATATC TTGGCTATGT AGCTGCCTCA
          GGTGATACCC AGGCTCCAGA TCTGCTCCTA TGGGGTAGGA TGGAGTCCTG
          GCTGCCTCTG GATTGATGTG CAATTTCCAT ATGTAATTAT TTCTCTTCAT
          GTGTGTGTGC CTGTGTTTTT ATTTCTCTGG TTCCCTGAAA CTTTGGCCAG
          TTGTTCCTTA TTCTGCCAGC AGCATCCCAG GATCCTTGGG GTCGATCTCA
          CAGCAATGTG CTGGACATGC AGCATCCCTG ATTCCCCGTT G
3gms56035 CGCCTCCGGC TCCGCAGAGC CTCCGGCGCA GGAAGGCAGC CCCGCCTGAG
          CTGCTCTGGC CTTGCTTTCC AGCGGGACCT CCAGGCGAAG CTGCAGCTGC
          GCTACGAGGA GATCGCTAAG AGGTGCCAGG GCCGGGCCGG GCCGGGTGGC
          GGGCGGGGCG CTGAGTCTCC CCCACCCCGG CCCCGCCGTT GACACTCGGG
          TTGTTCTCTG CTTAGGACCA GGTTTAGAGG ATGCAAGGAC ACTGCCAAAC
          ACTTCACACT CACCCATGTG CTGCTTACAT GCTTTGGCAT TGAGAGCCAA
          CAATCTTTTC CAGTCTTTCA GGAAATTTAT CATGTTTGTC AACTTTTAAA
          ATTCAGAAGT GGACCCTGCC TCTCTAGCTG CCGTTTTTTG GGCAAAAAGA
          AATATCTACC AGAGGATTAT GACGATTACC AGGGACTCCA AAACAAACAC
          AAATAATGTG GGATTTGCTG TGCGAGTGCA GATTCTGACA TGATGGCTTT
          GGTTTTCAAA GGGAGCTCTT TGGGACTCTG TGAGGCTGTC AAAANAAAAT
          GTCAACAGTT ACAGTGTGAA GGGTAANATT TTTCCAACAA CATTATCCTG
          TTTGGCTGGG GGGCCATGAN ACACAGTAAA CATATAATCT CACCATCACC
          AAGGTGTTCC TGTCTATTCT C-----TCTC TCTGCCTTGT CCTTTGGTCT
          TCCTGCACTG AATGTAATTC TATTGTATTT ATCCAGATTT TCAATAATAG
          AGAAACAGAA GACATCACCT TGGGACAGAA GATGTCACAA GGAAAGACAG
          TTAGTAAAAT CTCTCTGTTA TTGACCTTGG CTTTTTATTT TTTAAAAGGG
          AACTGCTTAG TAGTTGCTGA TAAAATGAAA TAATACAATG TGTTAAAGGA
          TATAAAAAAT ACAATGGTCT TCATGGAACC AAAATTAAGA CATCCATGAA
          GACACTGCAT CAAATAAACC CTCGTCACCT GCCAGAAGTC TTCCAGAAGC
          TTTGGTTGCT CCTGTTCTGT AAGTTGATGA ATGGTTGGAA ATTTCAGTGC
          TGAAGATGTT TATGCCTGCA TATATGGAAC AGAATAAATG GGTGGCAAAA
          AGACAGAAAT AACAGCCAGA CACTGTTTAT TTATTTTTAC ATAATACTTT
          AAAAAGCTTC AGTGCATACA TTTAGCTATA ATCTGCAAGA ACTGGCATCT
          AATACAGTTC CAAACCCCAC ACATAATATC TAAGTCCCTA CTGCACTTTG
          TGTGCCCTCC CAGACACACA TGGCTCATAA CAGACACTGC TATTAAGAAA
          TCTTTCCATG GGTCACTAAA GTAACTTTCA CTTGATTTTA CCCTGATATG
          TCAAAGTCAG TCCTGTATTT CACTCATTAT TTTACTGTAG ATGATGCTCT
          GTTTGAAGGC CACTCTGCTT CAAACTACCA GTGTCAGAGA TGGGCTGGGC
          AGCCCAAAAA TGATTACGAG GGAATGATCA CCTCAGCACC CAGGAGGGTT
          AGCAGAGTGG TCTGATTCAG TAACATCACA CAGCAGGAAC TCCCCAT-AA
          GTTCACATTT TAAATCTGCA GAGAACAGAT TGTCCAAGTC TCTTGCCTAC
          TGTTCAGACT GGTTTCTCTA ACTAATCCAT GACAACCAGG GAGGAAGCAG
          GTGACAANGT GTTGTGTGGC GTTGCAGGTG TGTCTGCAGA GCGGACTTCT
          CCAGCTCCTG GGCTGGATGC TGCACGCCAG CATGGCTCCC ATCACAGGGG
          TGAGTAGTGT GTCCCTGCTG ACCCCACAGG CTCAGCACTG GATTTGTGGA
          TCCCTCCTGA NAAATGGAAC TATGTTACTC TCAGCTCCTC CAACAGGAAT
          GAANAAAACT ACAGNACAGA ANACAGCCCA TGAGCCATCC GAACTCATGA
          GGCATTTAAG ATTACGGAAG AGGTAACTAT TTCTATAATT CACCGACTTC
          AAAAGTATGT TTGACATTAT TGTCGGGAAA ATTATGTTAA CCATGGATTA
          CTGTTACAAT CAAAGTATGT AGTGAGAAGT CAAGAGGCTT AGTAGTAAAT
          TTTCAAAGCG GTGCGTGGGG ATTTACCCGT TTGACTCCCA TTAACGGCAA
          TGGGAGGCGC GCGGCGAAGT CCCCGCACGC TGCTTTGAAA ACTGACCCCT
          GCGTGCTCAC GGACCCTGCT CTAAGGACTT CCAGATGACC ATGCAATCCC
          CTCTTCCTCA GGATCCTTCT TATTAATTAC CTATTCTTTG GCAATTGTCT
          CAACTAAGGA GGATGATGGG GAGAGATGGC ATAATCTAGC TTCCTAACTG
          GGCCAAATAA TATTTGGCCT ACATGGGCCA AATCAGCTAA AGTCAGGGCA
          GAAGTCTGTA CTGGCAATTA GAGAATGCAT TTGTTAATGT CATTCTTTGC
          AGCATTTGAT TCCAGTGAAA ATTTTGTCCC ATTGCACTAT GGAGATCAGA
          TTTGTTTGTT TTTCCCCAAT AAAGTCTATT TTTAAAAAAT TTAATCTCCA
          AACTGAGCAT TAAAATAANA GTTTTGAGGG TATTCATCTA TGGTTGTGTT
          AAGCTATAGT AAATGTTCCT CCATTACGGC TTTTGATTGA TAACATACAT
          GGCAAANAAA GTTNATGAGG AAGTAAGTGA CGTGTCTGTT ANATGCAAAA
          ATCTGGGAAG TCATTTTCAC AGCTCCCTGA AAACAAGCCC ACTTTTCATT
          TGTACCAAGT GGCTTCACAA GAAGTAGGTA CTTGTAGCAA GTGAAATCAC
          ATCTGTCTGA ACTTGTGCAA AGACATATTT GTTCCATGTT CAAAGGAAGC
          CTCACTAATT TTCTCTTCTT TGATTGTGAT TTTCTGCATA TAGACACAGG
          TTCAGCCCCA ACATGACTGA AAGGGAAGCT GCAACTTTCA ATAAATATGC
          TTACTTTCTC TCCTCCTCTG CTGTTACAAT CCCTGATCAG CTTTGGCTGG
          GAGGTAGCTG ACCAGCCAGA GGTGAAACAG GGTCACTTTG AGATTCAGCT
          TCTCATGGCA GTATGCCACA TTTTGCAAGC TTGGAATTCA CTGAGTGGAG
          GGAAGTCCAC ACCTTTTTCA GGACATTTGG AGCACAGGCC ATTGCTATGC
          TAATTTAGAC AAGAAGTTTT ACTGCAGCAA AGAGGTTTTA CATCACTCGG
          TGAAGTCACT TGTTGTGCAT GACAAAGGTA CAAGTGTCAC CAGCTGGCAC
          AGTCTG---- TGTTCTCAGC TGGCATTCTG TTCATCCCCC TCCCTAACAC
          AGCTGGCAGG ACATGAAACT TGGAAAAGTT TTCATGGTGA AACTGTAATT
          TTCAATTGAA CTGCAGCTGT AAACTTACAC TGGAAAACCC AATTTTGTAA
          TAATATTGTA ATATTGTGAT AATGTTACTG CAGTCATGTT GATCTAAAGA
          AATAACTCAC CAAGTTATTT TCCTGACCAT GAGCTCTTCT TGTATATATG
          GAAAAAAA-G ACAGGTAGGA GAATGAAGTA TAATTATTAA AAACATGCTC
          CCCAAAATTG AAAAATCAAG CTAATTTCGA ACAGACCAAG CTGATAAGGA
          TTTCTGTGGG GGTAAAGAAA AGAAAAATCA CCTGTAAACA GTCATCTGCA
          TAGGAAGAAC TCATTTCAAG AGTTCATTGA CAGCCAAAGC CTCAATTTCA
          GGGTCCTTTG GGTCTTTTTA GTGAAATGCA GTGGTCAGCA GTCTGTGAAC
          TGCATCATGC CCACAATGTG TTATCCAAAA ATTTCACCTG ACCATCTGTA
          CTTGCTCACT GTCCTCCCAA GCATGTGCCG TCATTATTAA AACACTGACC
          ATTTGTGTGA CCAGAGAAAT ACTAGCATTT TATTTAACCT CATTGTTCAT
          GTGCCTCCAG GCCTTATTTG CTGTGCGTGG CCCAGGCTGT GCTCTGGAGG
          CAGGATTACT CATTTCCTCT CAGGCCTGTT CCCCACGCTC ATTACTCAGG
          CTCTCTCTAC TCTCTGTAGT TAGATAATTT ATTTCTACAA CATCCATATG
          AGGTGAAATA TTGTCCCCAC AATATTGAGT GGGGACCCTT GAGTCAGAAG
          GAGCCATGAG GCATGATTGC CCACGCTGGG ACCACTAAGC TCCTATGGGA
          ATTTTATAAG CAAAGCTGAA TGCTTGTTAT GTTCATCGGG ATGCCAGCAT
          CTGGCCTGCT GTCACTGTGG TTGCCAACGT GTGCTTGCAG TCTTTGTGAA
          AGCAGGTTCC CAGTGTTTTC CCACCTCTTT AGGATTTTCT AACAGCTGTG
          TGAACAAGGG ATATGGCACA GGGGAAGGCC CAATTCTGAG ATGCTCTAGA
          AAAGCAAATG ACCAGAGGCC CTCATACATG GGATATTTTG CATCAGTAGT
          TTGGTGAGAG AGCCAGGGAC CTCACCTCTC AGGTTTTCAC CCTGGAAAGA
          GACTCTTTGC ATTTATTTTT TTAAAACAGA CAACCAAAAC CTCAGAAACC
          AAAGCAAGAA AGCTTGAAAA ATTTGACATG AATTATGAAA AACAATGAAA
          AATATTGCTT ATACCATTGT TTACACAGAA TCTTTTTATA CAATTCTGTA
          AAAAA-TAAC TATTAATGTT ATTTAGAAAT GTATGTTGAG ACAGAGGGAT
          GCTGAGCAAG TTTATACAAT GGGCAATATC TTGGCTATGT AGCTGCCTCA
          GGTGATACCC AGGCTCCAGA TCTGCTCCTA TGGGGCAGGA TGGAGTCCTG
          GCTGCCTCTG GATTGATGTG CAATTTCCAT ATATAATTAT TTCTCTTCAT
          GTGTGTGTGC CTGTGTTTTT ATTTCTCTGG TTCCCTGAAA CTTTGGCCAA
          TTGTTCCTTA TTCTGCCAGC AGCATCCCAG GATCCTTGGG GTCGATCTCA
          CAGCAATGTG CTGGACATGC AGCATCCCTG ATTCCCCGTT G
3gms56036 CGCCCCCGGC TCCGCAGAGC CTCCGGCGCA GGAAGGCAGC CCCGCCTGAG
          CTGCTCTGGC CTTGCTTTCC AGCGGGACCT CCAGGCGAAG CTGCAGCTGC
          GCTACGAGGA GATCGCTAAG AGGTGCCAGG GCCGGGCCGG GCCGGGTGGC
          GGGCGGGGCG CTGAGTCTCC CCCACCCCGG CCCCGCCGTT GACACTCGGG
          TCGTTCTCTG CTTAGGACCA GGTTTAGAGG ATGCAAGAAC ACTGCCAAAC
          ACTTCACACT CACCCATGTG CTGCTTACAT GCTTTGGCAT TGAGAGCCAA
          CAATCTTTTC CAGTCTTTCA GGAAATTTAT CATGTTTGTC AACTTTTAAA
          ATTCAGAAGT GGACCCTGCC TCTCTAGCTG CCGTTTTTTG GGCAAAAAGA
          AATATCTACC AGAGGATTCT GACGATTACC AGGGACTCCA AAACAAACAC
          AAATAATGTG GGATTTGCTG TGCGAGTGCA GATTCTGACA TGATGGCTTT
          GGTTTTCAAA GGGAGCTCTT TGGGACTCTG TGAGGCTGTC AAAANAAAAT
          GTCAACAGTT ACAGTGTGAA GGGTAANATT TTTCCAACAA CATTATCCTG
          TTTGGCTGGG GGGCCATGAN ACACAGTAAA CATATAATCT CACCATCACC
          AAGGTGTTCC TGTCTATTCT C-----TCTC TCTGCCTTGT CCTTTGGTCT
          TCCTGCACTG AATGTAATTC TATTGTATTT ATCCAGATTT TCAATAATAG
          AGAAACAGAA GACATCACCT TGGGACAGAA GATGTCACAA GGAAAGACAG
          TTAGTAAAAT CTCTCTGTTA TTGACCTTGG CTTTTTATTT TTTAAAAGGG
          AACTGCTTAG TAGTTGCTGA TAAAATGAAA TAATACAATG TGTTAAAGGA
          TATAAAAAAT ACAATGGTCT TCATGGAACC AAAATTAAGA CATCCATGAA
          GACACTGCAT CAAATAAACC CTCGTCACCT GCCAGAAGTC TTCCAGAAGC
          TTTGGTTGCT CCTGTTCTGT AAGTTGATGA ATGGTTGGAA ATTTCAGTGC
          TGAAGATGTT TATGCCTGCA TATATGGAAC AGAATAAATG GGTGGCAGAA
          AGACAGAAAT AACAGCCAGA CACTGTTTAT TTATTTTTAC ATAATACTTT
          AAAAAGCTTC AGTGCATACA TTTAGCTATA ATCTGCAAGA ACTGGCATCT
          AATACAGTTC CAAACCCCAC ACATAATATC TAAGTCCCTA CTGCACTTTG
          TGTGCCCTCC CAGACACACA TGGCTCATAA CAGACACTGC TATTAAGAAA
          TCTTTCCATG GGTCACTAAA GTAACTTTCA CTTGATTTTA CCCTGATATG
          TCAAAGTCAG TCCTGTATTT CACTCATTAT TTTACTGTAG ATGATGCTCT
          GTTTGAAGGC CACTCTGCTT CATACTACCA GTGTCAGAGA TGGGCTGGGC
          AGCCCAAAAA TGATTACGAG GGAATGATCA CCTCAGCACC CAGGAGGGTT
          AGCAGAGTGG TCTGATTCAG TAACATCACA CAGCAGGAAC TCCCCAT-AA
          GTTCACATTT TAAATCTGCA GAGAACAGAT TGTCCAAGTC TCTTGCCTAC
          TGTTCAGATT GGTTTCTCTA ACTAATCCAT GACAACCAGG GAGGAAGCAG
          GTGACAANGT GTTGTGTGGC GTTGCAGGTG TGTCTGCAGA GCGGACTTCT
          CCAGCTCCTG GGCTGGATGC TGCACGCCAG CATGGCTCCC ATCACAGGGG
          TGAGTAGTGT GTCCCTGCTG ACCCCACAGG CTCAGCACTG GATTTGTGGA
          TCCCTCCTGA NAAATGGAAC TATGTTACTC TCAGCTCCTC CAACAGGAAT
          GAANAAAACT ACAGNACAGA ANACAGCCCA TGAGCCATCC GAACTCATGA
          GGCATTTAAG ATTACGGAAG AGGTAACTAT TTCTATAATT CACCGACTTC
          AAAAGTATGT TTGACATTAT TGTCGGGAAA ATTATGTTAA CCATGGATTA
          CTGTTACAAT CAAAGTATGT AGTGAGAAGT CAAGAGGCTT AGTAGTAAAT
          TTTCAAAGCG GTGCGTGGGG ATTTACCCGT TTGACTCCCA TTAACGGCAA
          TGGGAGGCGC GCGGCGAAGT CCCCGCACGC TGCTTTGAAA ACTGACCCCT
          GCGTGCTCAT GGACCCTGCT CTAAGGACTT CCAGATGACC ATGCAATCCC
          CTCTTCCTCA GGATCCTTCT TATTAATTAC CTATTCTTTG GCAATTGTCT
          CAACTAAGGA GGATGATGGG GAGAGATGGC ATAATCTAGC TTCCTAACTG
          GGCCAAATAA TATTTGGCCT ACATGGGCCA AATCAGCTAA AGTCAGGGCA
          GAAGTCTGTA CTGGCAATTA GAGAATGCAT TTGTTTATGT CATTCTTTGC
          AGCATTTGAT TCCAGTGAAA ATTTTGTCCC ATTGCACTAT GGAGATCAGA
          TTTGTTTGTT TTTCCCCAAT AAAGTCTATT TTTAAAAAAT TTAATCTCCA
          AACTGAGCAT TAAAATAANA GTTTTGAGGG TATTCATCTA TGGTTGTGTT
          AAGCTATAGT AAATGTTCCT CCATTACGGC TTTTGATTGA TAACATACAT
          GGCAAANAAA GTTNGTGAGG AAGTAAGTGA CGTGTCTGTT ANATGCAAAA
          ATCTGGGAAG TCATTTTCAC AGCTCCCTGA AAACAAGCCC ACTTTTCATT
          TGTACCAAGT GGCTTCACAA GAAGTAGGTA CTTGTAGCAA GTGAAATCAC
          ATCTGTCTGA ACTTGTGCAA ATACATATTT GTTCCATGTT CAAAGGAAGC
          CTCACTAATT TTCTCTTCTT TGATTGTGAT TTTCTGCATA TAGACACAGG
          TTCAGCCCCA ACATGACTGA AAGGGAAGCT GCAACTTTCA ATAAATATGC
          TTACTTTCTC TCCTCCTCTG CTGTTACAAT CCCTGATCAG CTTTGGCTGG
          GAGGTAGCTG ACCAGCCAGA GGTGAAACAG GGTCACTTTG AGATTCAGCT
          TCTCATGGCA GTATGCCACA TTTTGCAAGC TTGGAATTCA CTGAGTGGAG
          GGAAGTCCAC ACCTTTTTCA GGACATTTGG AGCACAGGCC ATTGCTATGC
          TAATTTAGAC AAGAAGTTTT ACTGCAGCAA AGAGGTTTTA CATCACTCGG
          TGAAGTCACT TGTTGTGCAC GACAAAGGTA CAAGTGTCAC CAGCTGGCAC
          AGTCTG---- TGTTCTCAGC TGGCATTCTG TTCATCCCCC TCCCTAACAC
          AGCTGGCAGG ACATGAAACT TGGAAAAGTT TTCATGGTGA AACTGTAATG
          TTCAATTGAA CTGCAGCTGT AAACTTACAC TGGGAAACCC AATTTTGTAA
          TAATGTTGTA ATATTGTGAT AATGTTACTG CAGTCATGTT GATCTAAAGA
          CATAACTCAC CAAGTTATTT TCCTGACCGT GAGCTCTTCT TGTATATATG
          GAAAAAAA-G ACAGGTAGGA GAATGAAGTA TAATTATTAA AAACATGCTC
          CCCAAAATTG AAAAATCAAG CTAATTTCGA ACAGACCAAG CTGATAAGGA
          TTTCTGTGGG GGTAAAGAAA AGAAAAATCA CCTGTAAACA GTCATCTGCA
          TAGGAAGAAC TCATTTCAAG AGTTCATTGA TAGCCAAAGC CTCAACTTCA
          GGGTCCTTTG GGTCTTTTTA GTGAAATGCA GTGGTCAGCA GTCTGTGAAC
          TGCATCATGC CCACAATGTG TTATCCAAAA ATTTCACCTG ACCATCTGTA
          CTTGCTCACT GTCCTCCCAA GCATGTGCCG TCATTATTAA AACACTGACC
          ATTTGTGTGA CCAGAGAAAT ACTAGCATTT TATTTAACCT CATTGTTCAT
          GTGCCTCCAG GCCTTATTTG CTGTGCGTGG CCCAGGCTGT GCTCTGGAGG
          CAGGATTACT CATTTCCTCT CAGGCCTGTT CCCCACGCTC ATTACTCAGG
          CTCTCTCTAC TCTCTGTAGT TAGATAATTT ATTTCTACAA CATCCATATG
          AGGTGAAATA TTGTCCCCAC AATATTGAGT GGGGACCCTT GAGTCAGAAG
          GAGCCATGAG GCATGATTGC CCACGCTGGG ACCACTAAGC TCCTATGGGA
          ATTTTATAAG CAAAGCTGAA TGCTTGTTAT GTTCATCTGG ATGCCAGCAT
          CTGGCCTGCT GTCACTGTGG TTGCCAACGT GTGCTTGCAG TCTTTGTGAA
          AGCAGGTTCC CAGTGTTTTC CCACCTCTTT AGGATTTTCT AACAGCTGTG
          TGAACAAGGG ATATGGCACA GGGGAAGGCC CAATTCTGAG ATGCTCTAGA
          AAAGCAAATG ACCAGAGGCC CTCATACATG GGATATTTTG CATCAGTAGT
          TTGGTGAGAG AGCCAGGGAC CTCACTTCTC AGGTTTTCAC CCTGGAAAGA
          GACTCTTTGC ATTTATTTTT TTAAAACAGA CAACCAAAAC CTCAGAAACC
          AAAGCAAGAA AGCTTGAAAA ATTTGACATG AATGATGAAA AACAATGAAA
          AATATTGCTT ATACCATTGT TTACACAGAA TCTTTTTATA CAATTCTGTA
          AAAAA-TAAC TATTAATGTT ATTTAGAAAT GTATGTTGAG ACAGAGGGAT
          GCTGAGCAAG TTTATACAAT GGGCAATATC TTGGCTATGT AGCTGCCTCA
          GGTGATACCC AGGCTCCAGA TCTGCTCCTA TGGGGTAGGA TGGAGTCCTG
          GCTGCCTCTG GATTGATGTG CAATTTCCAT ATGTAATTAT TTCTCTTCAT
          GTGTGTGTGC CTGTGTTTTT ATTTCTCTGG TTCCCTGAAA CTTTGGCCAG
          TTGTTCCTTA TTCTGCCAGC AGCATCCCAG GATCCTTGGG GTCGATCTCA
          CAGCAATGTG CTGGACATGC AGCATCCCTG ATTCCCCGTT G
3gms57037 CGCCTCCGGC TCCGCAGAGC CTCCGGCGCA GGAAGGCAGC CCCGCCTGAG
          CTGCTCTGGC CTTGCTTTCC AGCGGGACCT CCAGGCGAAG CTGCAGCTGC
          GCTACGAGGA GATCGCTAAG AGGTGCCAGG GCAAGGCCGG GCCGGGTGGC
          GGGCGGGGCG CTGAGTCTCC CCCACCCCGG CCCCGCCGTT GACGCTCGGG
          TCGTTCTCTG CTTAGGACCA GGTTTAGAGG ATGCAAGGAC ACTGCCAAAC
          ACTTCACACT CACCCATGTG CTGCTTACAT GCTTTGGCAT TGAGAGCCAA
          CAATCTTTTC CAGTCTTTCA GGAAATTTAT CATGTTTGTC AACTTTTAAA
          ATTCAGAAGT GGACCCTGCC TCTCTAGCTG CCGTTTTTTG GGCAAAAAGA
          AATATCTACC AGAGGATTAT GACGATTACC AGGGACTCCA AAACAAACAC
          AAATAATGTG GGATTTGCTG TGCGAGTGCA GATTCTGACA TGATGGCTTT
          GGTTTTCAAA GGGAGCTCTT TGGGACTCTG TGAGGCTGTC AAAANAAAAT
          GTCAACAGTT ACAGTGTGAA GGGTAANATT TTTCCAACAA CATTATCCTG
          TTTGGCTGGG GGGCTATGAN ACACAGTAAA CATATAATCT CACCATCACC
          AAGGTGTTCC TGTCTATTCT C-----TCTC TCTGCCTTGT CCTTTGGTCT
          TCCTGCACTG AATGTAATTC TATTGTATTT ATCCAGATTT TCAATAATAG
          AGAAACAGAA GACATCACCT TGGGACAGAA GATGTCACAA GGAAAGACAG
          TTAGTAAAAT CTCTCTGTTA TTGACCTTGG CTTTTTATTT TTTAAAAGGG
          AACTGCTTAG TAGTTGCTGA TAAAATGAAA TAATACAATG TGTTAAAGGA
          TATAAAAAAT ACAATGGTCT GCATGGAACC AAAATTAAGA CATCCATGAA
          GACACTGCAT CAAATAAACC CTCGTCACCT GCCAGAAGTC TTCCAGAAGC
          TTTGGTTGCT CCTGTTCTGT AAGTTGATGA ATGGTTGGAA ATTTCAGTGC
          TGAAGATGTT TATGCCTGCA TATATGGAAC AGAATAAATG GGTGGCAGAA
          AGACAGAAAT AACAGCCAGA CACTGTTTAT TTATTTTTAC ATAATACTTT
          AAAAAGCTTC AGTGCATACA TTTAGCTATA ATCTGCAAGA ACTGGCATCT
          AATACAGTTC CAAACCCCAC ACATAATATC TAAGTCCCTA CTGCACTTTG
          TGTGCCCTCC CAGACACACA TGGCTCATAA CAGACACTGC TATTAAGAAA
          TCTTTCCATG GGTCACTAAA GTAACTTTCA CTTGATTTTA CCCTGATATG
          TCAAAGTCAG TCCTGTATTT CACTCATTAT TTTACTGTAG ATGATGCTCT
          GTTTGAAGGC CACTCTGCTT CAAACTACCA GTGTCAGAGA TGGGCTGGGC
          AGCCCAAAAA TGATTACGAG GGAATGATCA CCTCAGCACC CAGGAGGGTT
          AGCAGAGTGG TCTGATTCAG TAACATCACA CAGCAGGAAC TCCCCAT-AA
          GTTCACATTT TAAATCTGCA GAGAACAGAT TGTCCAAGTC TCTTGCCTAC
          TGTTCAGACT GGTTTCTCTA ACTAATCCAT GACAACCAGG GAGGAAGCAG
          GTGACAANGT GTTGTGTGGC GTTGCAGGTG TGTCTGCAGA GCGGACTTCT
          CCAGCTCCTG GGCTGGATGC TGCACGCCAG CATGGCTCCC ATCACAGGGG
          TGAGTAGTGT GTCCCTGCTG ACCCCACAGG CTCAGCACTG GATTTGTGGA
          TCCCTCCTGA NAAATGGAAC TATGTTACTC TCAGCTCCTC CAACAGGAAT
          GAANAAAACT ACAGNACAGA ANACAGCCCA TGAGCCATCC GAACTCATGA
          GGCATTTAAG ATTACGGAAG AGGTAACTAT TTCTATAATT CACCGACTTC
          AAAAGTATGT TTGACATTAT TGTCGGGAAA ATTATGTTAA CCATGGATTA
          CTGTTACAAT CAAAGTATGT AGTGAGAAGT CAAGAGGCTT AGTAGTAAAT
          TTTCAAAGCG GTGCGTGGGG ATTTACCCGT TTGACTCCCA TTAACGGCAA
          TGGGAGGCGC GCGGCGAAGT CCCCGCACGC TGCTTTGAAA ACTGACCCCT
          GCGTGCTCAC GGACCCTGCT CTAAGGACTT CCAGATGACC ATGCAATCCC
          CTCTTCCTCA GGATCCTTCT TATTAATTAC CTATTCTTTG GCAATTGTCT
          CAACTAAGGA GGATGATGGG GAGAGATGGC ATAATCTAGC TTCCTAACTG
          GGCCAAATAA TATTTGGCCT ACATGGGCCA AATCAGCTAA AGTCAGGGCA
          GAAGTCTGTA CTGGCAATTA GAGAATGCAT TTGTTAATGT CATTCTTTGC
          AGCATTTGAT TCCAGTGAAA ATTTTGTCCC ATTGCACTAT GGAGATCAGA
          TTTGTTTGTT TTTCCCCAAT AAAGTCTATT TTTAAAAAAT TTAATCTCCA
          AACTGAGCAT TAAAATAANA GTTTTGAGGG TATTCATCTA TGGTTGTGTT
          AAGCTATAGT AAATGTTCCT CCATTACGGC TTTTGATTGA TAACATACAT
          GGCAAANAAA GTTNATGAGG AAGTAAGTGA CGTGTCTGTT ANATGCAAAA
          ATCTGGGAAG TCATTTTCAC AGCTCCCTGA AAACAAGCCC ACTTTTCATT
          TGTACCAAGT GGCTTCACAA GAAGTAGGTA CTTGTAGCAA GTGAAATCAC
          ATCTGTCTGA ACTTGTGCAA AGACATATTT GTTCCATGTT CAAAGGAAGC
          CTCACTAATT TTCTCTTCTT TGATTGTGAT TTTCTGCATA TAGACACAGG
          TTCAGCCCCA ACATGACTGA AAGGGAAGCT GCAACTTTCA ATAAATATGC
          TTACTTTCTC TCCTCCTCTG CTGTTACAAT CCCTGATCAG CTTTGGCTGG
          GAGGTAGCTG ACCAGCCAGA GGTGAAACAG GGTCACTTTG AGATTCAGCT
          TCTCATGGCA GTATGCCACA TTTTGCAAGC TTGGAATTCA CTGAGTGGAG
          GGAAGTCCAC ACCTTTTTCA GGACATTTGG AGCACAGGCC ATTGCTATGC
          TAATTTAGAC AAGAAGTTTT ACTGCAGCAA AGAGGTTTTA CATCACTCGG
          TGAAGTCACT TGTTGTGCAT GACAAAGGTA CAAGTGTCAC CAGCTGGCAC
          AGTCTG---- TGTTCTCAGC TGGCATTCTG TTCATCCCCC TCCCTAACAC
          AGCTGGCAGG ACATGAAACT TGGAAAAGTT TTCATGGTGA AACTGTAATT
          TTCAATTGAA CTGCAGCTGT AAACTTACAC TGGGAAACCC AATTTTGTAA
          TAATGTTGTA ATATTGTGAT AATGTTACTG CAGTCATGTT GATCTAAAGA
          CATAACTCAC CAAGTTATTT TCCTGACCGT GAGCTCTTCT TGTATATATG
          GAAAAAAA-G ACAGGTAGGA GAATGAAGTA TAATTATTAA AAACATGCTC
          CCCAAAATTG AAAAATCAAG CTAATTTCGA ACAGACCAAG CTGATAAGGA
          TTTCTGTGGG GGTAAAGAAA AGAAAAATCA CCTGTAAACA GTCATCTGCA
          TAGGAAGAAC TCATTTCAAG AGTTCATTGA CAGCCAAAGC CTCAATTTCA
          GGGTCCTTTG GGTCTTTTTA GTGAAATGCA GTGGTCAGCA GTCTGTGAAC
          TGCATCATGC CCACAATGTG TTATCCAAAA ATTTCACCTG ACCATCTGTA
          CTTGCTCACT GTCCTCCCAA GCATGTGCCG TCATTATTAA AACACTGACC
          ATTTGTGTGA CCAGAGAAAT ACTAGCATTT TATTTAACCT CATTGTTCAT
          GTGCCTCCAG GCCTTATTTG CTGTGCGTGG CCCAGGCTGT GCTCTGGAGG
          CAGGATTACT CATTTCCTCT CAGGCCTGTT CCCCACGCTC ATTACTCAGG
          CTCTCTCTAC TCTCTGTAGT TAGATAATTT ATTTCTACAA CATCCATATG
          AGGTGAAATA TTGTCCCCAC AATATTGAGT GGGGACCCTT GAGTCAGAAG
          GAGCCATGAG GCATGATTGC CCACGCTGGG ACCACTAAGC TCCTATGGGA
          ATTTTATAAG CAAAGCTGAA TGCTTGTTAT GTTCATCGGG ATGCCAGCAT
          CTGGCCTGCT GTCACTGCGG TTGCCAACGT GTGCTTGCAG TCTTTGTGAA
          AGCAGGTTCC CAGTGTTTTC CCACCTCTTT AGGATTTTCT AACAGCTGTG
          TGAACAAGGG ATATGGCACA GGGGAAGGCC CAATTCTGAG ATGCTCTAGA
          AAAGCAAATG ACCAGAGGCC CTCATACATG GGATATTTTG CATCAGTAGT
          TTGGTGAGAG AGCCAGGGAC CTCACCTCTC AGGTTTTCAC CCTGGAAAGA
          GACTCTTTGC ATTTATTTTT TTAAAACAGA CAACCAAAAC CTCAGAAACC
          AAAGCAAGAA AGCTTGAAAA ATTTGACATG AATGATGAAA AACAATGAAA
          AATATTGCTT ATACCATTGT TTACACAGAA TCTTTTTATA CAATTCTGTA
          AAAAAATAAC TATTAATGTT ATTTGGAAAT GTATGTTGAG ACAGAGGGAT
          GCTGAGCAAG TTTATACAAT GGGCAATATC TTGGCTATGT AGCTGCCTCA
          GGTGATACCC AGGCTCCAGA TCTGCTCCTA TGGGGCAGGA TGGAGTCCTG
          GCTGCCTCTG GATTGATGTG CAATTTCCAT ATATAATTAT TTCTCTTCAT
          GTGTGTGTGC CTGTGTTTTT ATTTCTCTGG TTCCCTGAAA CTTTGGCCAA
          TTGTTCCTTA TTCTGCCAGC AGCATCCCAG GATCCTTGGG GTCGATCTCA
          CAGCAATGTG CTGGACATGC AGCATCCCTG ATTCCCCGTT G
3gms57038 CGCCTTCGGC TCCGCAGAGC CTCCGGCGCA GGAAGGCAGC CCCGCCTGAG
          CTGCTCTGGC CTTGCTTTCC AGCGGGACCT CCAGGCGAAG CTGCAGCTGC
          GCTACGAGGA GATCGCTAAG AGGTGCCAGG GCCGGGCCGG GCCGGGTGGC
          GGGCGGGGCG CTGAGTCTCC CCCACCCCGG CCCCGCCGTT GACGCTCGGG
          TCGTTCTCTG CTTAGGACCA GGTTTAGAGG ATGCAAGGAC ACTGCCAAAC
          ACTTCACACT CACCCATGTG CTGCTTACAT GCTTTGGCAT TGAGAGCCAA
          CAATCTTTTC CAGTCTTTCA GGAAATTTAT CATGTTTGTC AACTTTTAAA
          ATTCAGAAGT GGACCCTGCC TCTCTAGCTG CCGTTTTTTG GGCAAAAAGA
          AATATCTACC AGAGGATTAT GACGATTACC AGGGACTCCA AAACAAACAC
          AAATAATGTG GGATTTGCTG TGCGAGTGCA GATTCTGACA TGATGGCTTT
          GGTTTTCAAA GGGAGCTCTT TGGGACTCTG TGAGGCTGTC AAAANAAAAT
          GTCAACAGTT ACAGTGTGAA GGGTAANATT TTTCCAACAA CATTATCCTG
          TTTGGCTGGG GGGCTATGAN ACACAGTAAA CATATAATCT CACCATCACC
          AAGGTGTTCC TGTCTATTCT C-----TCTC TCTGCCTTGT CCTTTGGTCT
          TCCTGCACTG AATGTAATTC TATTGTATTT ATCCAGATTT TCAATAATAG
          AGAAACAGAA GACATCACCT TGGGACAGAA GATGTCACAA GGAAAGACAG
          TTAGTAAAAT CTCTCTGTTA TTGACCTTGG CTTTTTATTT TTTAAAAGGG
          AACTGCTTAG TAGTTGCTGA TAAAATGAAA TAATACAATG TGTTAAAGGA
          TATAAAAAAT ACAATGGTCT TCATGGAACC AAAATTAAGA CATCCATGAA
          GACACTGCAT CAAATAAACC CTTGTCACCT ACCAGAAGTC TTCCAGAAGC
          TTTGGTTGCT CCTGTTTTGT AAGTTGATGA ATGGTTGGAA ATTTCAGTGC
          TGAAGATGTT TATGCCTGCA TATATGGAAC AGAATAAATG GGTGGCAGAA
          AGACAGAAAT AACAGCCAGA CACTGTTTAT TTATTTTTAC ATAATACTTT
          AAAAAGCTTC AGTGCATACA TTTAGCTATA ATCTGCAAGA ACTGGCATCT
          AATACAGTTC CAAACCCCAC ACATAATATC TAAGTCCCTA CTGCACTTTG
          TGTGCCCTCC CAGACACACA TGGCTCATAA CAGACACTGC TATTAAGAAA
          TCTTTCCATG GGTCACTAAA GTAACTTTCA CTTGATTTTA CCCTGATATG
          TCAAAGTCAG TCCTGTATTT CACTCATTAT TTTACTGTAG ATGATGCTCT
          GTTTGAAGGC CACTCTGCTT CATACTACCA GTGTCAGAGA TGGGCTGGGC
          AGCCCAAAAA TGATTACGAG GGAATGATCA CCTCAGCACC CAGGAGGGTT
          AGCAGAGTGG TCTGATTCAG TAACATCACA CAGCAGGAAC TCCCCAT-AA
          GTTCACATTT TAAATCTGCA GAGAACAGAT TGTCCAAGTC TCTTGCTCAC
          TGTTCAGATT GGTTTCTCTA ACTAATCCAT GACAACCAGG GAGGAAGCAG
          GTGACAANGT GTTGTGTGGC GTTGCAGGTG TGTCTGCAGA GCGGACTTCT
          CCAGCTCCTG GGCTGGATGC TGCACGCCAG CATGGCTCCC ATCACAGGGG
          TGAGTAGTGT GTCCCTGCTG ACCCCACAGG CTCAGCACTG GATTTGTGGA
          TCCCTCCTGA NAAATGGAAC TATGTTACTC TCAGCTCCTC CAACAGGAAT
          GAANAAAACT ACAGNACAGA ANACAGCCCA TGAGCCATCC GAACTCATGA
          GGCATTTAAG ATTACGGAAG AGGTAACTAT TTCTATAATT CACCGACTTC
          AAAAGTATGT TTGACATTAT TGTCGGGAAA ATTATGTTAA CCATGGATTA
          CTGTTACAAT CAAAGTATGT AGTGAGAAGT CAAGAGGCTT AGTAGTAAAT
          TTTCAAAGCG GTGCGTGGGG ATTTACCCGT TTGACTCCCA TTAACGGCAA
          TGGGAGGCGC GCGGCGAAGT CCCCGCACGC TGCTTTGAAA ACTGACCCCT
          GCGTGCTCAC GGACCCTGCT CTAAGGACTT CCAGATGACC ATGCAATCCC
          CTCTTCCTCA GGATCCTTCT TATTAATTAC CTATTCTTTG GCAATTGTCT
          CAACTAAGGA GGATGATGGG GAGAGATGGC ATAATCTAGC TTCCTAACTG
          GGCCAAATAA TATTTGGCCT ACATGGGCCA AATCAGCTAA AGTCAGGGCA
          GAAGTCTGTA CTGGCAATTA GAGAATGCAT TTGTTTATGT CATTCTTTGC
          AGCATTTGAT TCCAGTGAAA ATTTTGTCCC ATTGCACTAT GGAGATCAGA
          TTTGTTTGTT TTTCCCCAAT AAAGTCTATT TTTAAAAAAT TTAATCTCCA
          AACTGAGCAT TAAAATAANA GTTTTGAGGG AATTCATCTA TGGTTGTGTT
          AAGCTATAGT AAATGTTCCT CCATTACGGC TTTTGATTGA TAACATACAT
          GGCAAANAAA GTTNATGAGG AAGTAAGTGA CGTGTCTGTT ANATGCAAAA
          ATCTGGGAAG TCATTTTCAC AGCTCCCTGA AAACAAGCCC ACTTTTCATT
          TGTACCAAGT GGCTTCACAA GAAGTAGGTA CCTGTAGCAA GTGAAATCAC
          ATCTGTCTGA ACTTGTGCAA ATACATATTT GTTCCATGTT CAAAGGAAGC
          CTCACTAATT TTCTCTTCTT TGATTGTGAT TTTCTGCATA TAGACACAGG
          TTCAGCCCCA ACATGACTGA AAGGGAAGCT GCAACTTTCA ATAAATATGC
          TTACTTTCTC TCCTCCTCTG CTGTTACAAT CCCTGATCAG CTTTGGCTGG
          GAGGTAGCTG ACCAGCCAGA GGTGAAACAG GGTCACTTTG AGATTCAGCT
          TCTCATGGCA GTATGCCACA TTTTGCAAGC TTGGAATTCA CTGAGTGGAG
          GGAAGTCCAC ACCTTTTTCA GGACATTTGG AGCACAGGCC ATTGCTATGC
          TAATTTAGAC AAGAAGTTTT ACTGCAGCAA AGAGGTTTTA CATCACTCGG
          TGAAGTCACT TGTTGTGCAC GACAAAGGTA CAAGTGTCAC CAGCTGGCAC
          AGTCTG---- TGTTCTCAGC TGGCATTCTG TTCATCCCCC TCCCTAACAC
          AGCTGGCAGG ACATGAAACT TGGAAAAGTT TTCATGGTGA AACTGTAATT
          TTCAATTGAA CTGCAGCTGT AAACTTACAC TGGGAAACCC AATTTTGTAA
          TAATATTGTA ATATTGTGAT AATGTTACTG CAGTCATGTT GATCTAAAGA
          CATAACTCAC CAAGTTATTT TCCTGACCGT GAGCTCTTCT TGTATATATG
          GAAAAAAA-G ACAGGTAGGA GAATGAAGTA TAATTATTAA AAACATGCTC
          CCCAAAATTG AAAAATCAAG CTAATTTCGA ACAGACCAAG CTGATAAGGA
          TTTCTGTGGG GGTAAAGAAA AGAAAAATCA CCTGTAAACA GTCATCTGCA
          TAGGAAGAAC TCATTTCAAG AGTTCATTGA CAGCCAAAGC CTCGATTTCA
          GGGTCCTTTG GGTCTTTTTA GTGAAATGCA GTGGTCAGCA GTCTGTGAAC
          TGCATCATGC CCACAATGTG TTATCCAAAA ATTTCACCTG ACCATCTGTA
          CTTGCTCACT GTCCTCCCAA GCATGTGCCG TCATTATTAA AACACTGACC
          ATTTGTGTGA CCAGAGAAAT ACTAGCATTT TATTTAACCT CATTGTTCAT
          GTGCCTCCAG GCCTTATTTG CTGTGCGTGG CCCAGGCTGT GCTCTGGAGG
          CAGGATTACT CATTTCCTCT CAGGCCTGTT CCCCACGCTC ATTACTCAGG
          CTCTCTCTAC TCTCTGTAGT TAGATAATTT ATTTCTACAA CATCCATATG
          AGGTGAAATA TTGTCCCCAC AATATTGAGT GGGGACCCTT GAGTCAGAAG
          GAGCCATGAG GCATGATTTC CCACGCTGGG ACCACTAAGC TCCTATGGGA
          ATTTTATAAG CAAAGCTGAA TGCTTGTTAT GTTCATCTGG ATGCCAGCAT
          CTGGCCTGCT GTCACTGCAG TTGCCAACGT GTGCTTGCAG TCTTTGTGAA
          AGCAGGTTCT CAGTGTTTTC CCACCTCTTT AGGATTTTCT AACAGCTGTG
          TGAACAAGGG ATATGGCACA GGGGAAGGCC CAATTCTGAG ATGCTCTAGA
          AAAGCAAATG ACCAGAGGCC CTCATACATG GGATATTTTG CATCAGTAGT
          TTGGTGAGAG AGCCAGGGAC CTCACCTCTC AGGTTTTCAC CCTGGAAAGA
          GACTCTTTGC ATTTATTTTT TTAAAACAGA CAACCAAAAC CTCAGAAACC
          AAAGCAAGAA AGCTTGAAAA ATTTGACATG AATGATGAAA AACAATGAAA
          AATATTGCTT ATACCATTGT TTACACAGAA TCTTTTTATA CAATTCTGTA
          AAAAAATAAC TATTAATGTC ATTTGGAAAT GTATGTTGAG ACAGAGGGAT
          GCTGAGCAAG TTTATACAAT GGGCAATATC TTGGCTATGT AGCTGCCTCA
          GGTGATACCC AGGCTCCAGA TCTGCTCCTA TGGGGCAGGA TGGAGTCCTG
          GCTGCCTCTG GATTGATGTG CAATTTCCAT ATATAATTAT TTCTCTTCAT
          GTGTGTGTGC CTGTGTTTTT ATTTCTCTGG TTCCCTGAAA CTTTGGCCAA
          TTGTTCCTTA TTCTGCCAGC AGCATCCCAG GATCCTTGGG GTCGATCTCA
          CAGCAATGTG CTGGACATGC AGCATCCCTG ATTCCCCGTT G
3jk031039 CGCCTCCGGC TCCGCAGAGC CTCCGGCGCA GGAAGGCAGC CCCGCCTGAG
          CTGCTCTGGC CTTGCTTTCC AGCGGGACCT CCAGGCGAAG CTGCAGCTGC
          GCTACGAGGA GATCGCTAAG AGGTGCCAGG GCCGGGCCGG GCCGGGTGGC
          GGGCGGGGCG CTGAGTCTCC CCCACCCCGG CCCCGCCGTT GACGCTCGGG
          TCGTTCTCTG CTTAGGACCA GGTTTAGAGG ATGCAAGGAC ACTGCCAAAC
          ACTTCACACT CACCCATGTG CTGCTTACAT GCTTTGGCAT TGAGAGCCAA
          CAATCTTTTC CAGTCTTTCA GGAAATTTAT CATGTTTGTC AACTTTTAAA
          ATTCAGAAGT GGACCCTGCC TCTCTAGCTG CCGTTTTTTG GGCAAGAAGA
          AATATCTACC AGAGGATTCT GATGATTACC AGGGACTCCA AAACAAACAC
          AAATAGTGTG GGATTTGCTG TGCGAGTGCA GATTCTGACA TGATGGCTTT
          GGTTTTCAAA GGGAGCTCTT TGGGACTCTG TGAGGCTGTC AAAANAAAAT
          GTCAACAGTT ACAGTGTGAA GGGTAANATT TTTCCAACAA CATTATCCTG
          TTTGGCTGGG GGGCCATGAN ACACAATAAA CATATAATCT CACCATCACC
          AAGGTGTTCC TGTCTATTCT C-----TCTC TCTGCCTTGT CCTTTGGTCT
          TCCTGCACTG AATGTAATTC TATTGTATTT ATCCAGATTT TCAATAATAG
          AGAAACAGAA GACATCACCT TGGGACAGAA GATGTCACAA GGAAAGACAG
          TTAGTAAAA- -TCTCTGTTA TTGACCTTGG CTTTTTATTT TTTAAAAGGG
          AACTGCTTAG TAGTTGCTGA TAAAATGAAA TAATACAATG TGTTAAAGGA
          TATAAAAAAT ACAATGGTCT GCATGGAACC AAAATTAAGA CATCCATGAA
          GACACTGCAT CAAATAAACC CTCGTCACCT GCCAGAAGTC TTCCAGAAGC
          TTTGGTTGCT CCTGTTCTGT AAGTTGATGA ATGGTTGGAA ATTTCAGTGC
          TGAAGATGTT TATGCCTGCA TATATGGAAC AGAATAAATG GGTGGCAGAA
          AGACAGAAAT AACAGCCAGA CACTGTTTAT TTATTTTTAC ATAATACTTT
          AAAAAGCTTC AGTGCATACA TTTAGCTATA ATCTGCAAGA ACTGGCATCT
          AATACAGTTC CAAACCCCAC ACATAATATC TAAGTCCCTA CTGCACTTTG
          TGTGCCCTCC CAGACACACA TGGCTCATAA CAGACACTGC TATTAAGAAA
          TCTTTCCATG GGTCACTAAA GTAACTTTCA CTTGATTTTA CCCTGATATG
          TCAAAGTCAG TCCTGTATTT CACTCATTAT TTTACTGTAG ATGATGCTCT
          GTTTGAAGGC CACTCTGCTT CATACTACCA GTGTCAGAGA TGGGCTGGGC
          AGCCCAAAAA TAATTACGAG GGAATGATCA CCTCAGCACC CAGGAGGGTT
          AGCAGAGTGG TCTGATTCAG TAACATCACA CAGCAGGAAC TCCCCAT-AA
          GTTCACATTT TAAATCTGCA GAGAACAGAT TGTCCAAGTC TCTTGCCCAC
          TGTTCAGATT GGTTTCTCTA ACTAATCCAT GACAACCAGG GAGGAAGCAG
          GTGACAANGT GTTGTGTGGC GTTGCAGGTG TGTCTGCAGA GCGGACTTCT
          CCAGCTCCTG GGCTGGATGC TGCACGCCAG CATGGCTCCC ATCACAGGGG
          TGAGTAGTGT GTCCCTGCTG ACCCCACAGG CTCAGCACTG GATTTGTGGA
          TCCCTCCTGA NAAATGGAAC TATGTTACTC TCAGCTCCTC CAACAGGAAT
          GAANAAAACT ACAGNACAGA ANACAGCCCA TGAGCCATCC GAACTCATGA
          GGCATTTAAG ATTACGGAAG AGGTAACTAT TTCTATAATT CACCGACTTC
          AAAAGTATGT TTGACATTAT TGTCGGGAAA ATTATGTTAA CCATGGATTA
          CTGTTACAAT CAAAGTATGT AGTGAGAAGT CAAGAGGCTT AGTAGTAAAT
          TTTCAAAGCG GTGCGTGGGG ATTTACCCGT TTGACTCCCA TTAACGGCAA
          TGGGAGGCGC GCGGCGAAGT CCCCGCACGC TGCTTTGAAA ACTGACCCCT
          GCGTGCTCAC GGACCCTGCT CTAAGGACTT CCAGATGACC ATGCAATCCC
          CTCTTCCTCA GGATCCTTCT TATTAATTAC CTATTCTTTG GCAATTGTCT
          CAACTAAGGA GGATGATGGG GAGAGATGGC ATAATCTAGC TTCCTAACTG
          GGCCAAATAA TATTTGGCCT ACATGGGCCA AATCAGCTAA AGTCAGGGCA
          GAAGTCTGTA CTGGCAATTA GAGAATGCAT TTGTTAATGT CATTCTTTGC
          AGCATTTGAT TCCAGTGAAA ATTTTGTCCC ATTGCACTAT GGAGATCAGA
          TTTGTTTGTT TTTCCCCAAT AAAGTCTATT TTTAAAAAAT TTAATCTCCA
          AACTGAGCAT TAAAATAANA GTTTTGAGGG TATTCATCTA TGGTTGTGTT
          AAGCTATAGT AAATGTTCCT CCATTACGGC TTTTGATTGA TAACATACAT
          GGCAAANAAA GTTNATGAGG AAGTAAGTGA CGTGTCTGTT ANATGCAAAA
          ATCTGGGAAG TCATTTTCAC AGCTCCCTGA AAACAAGCCC ACTTTTCATT
          TGTACCAAGT GGCTTCACAA GAAGTAGGTA CTTGTAGCAA GTGAAATCAC
          ATCTGTCTGA ACTTGTGCAA ATACATATTT GTTCCATGTT CAAAGGAAGC
          CTCACTAATT TTCTCTTCTT TGATTGTGAT TTTCTGCATA TAGACACAGG
          TTCAGCCCCA ACATGACTGA AAGGGAAGCT GCAACTTTCA ATAAATATGC
          TTACTTTCTC TCCTCCTCTG CTGTTACAAT CCCTGATCAG CTTTGGCTGG
          GAGGTAGCTG ACCAGCCAGA GGTGAAACAG GGTCACTTTG AGATTCAGCT
          TCTCATGGCA GTATGCCACA TTTTGCAAGC TTGGAATTCA CTGAGTGGAG
          GGAAGTCCAC ACCTTTTTCA GGACATTTGG AGCACAGGCC ATTGCTATGC
          TAATTTAGAC AAGAAGTTTT ACTGCAGCAA AGAGGTTTTA CATCACTCGG
          TGAAGTCACT TGTTGTGCAC GACAAAGGTA CAAGTGTCAC CAGCTGGCAC
          AGTCTG---- TGTTCTCAGC TGGCATTCTG TTCATCCCCC TCCCTAACAC
          AGCTGGCAGG ACATGAAACT TGGAAAAGTT TTCATGGTGA AACTGTAATT
          TTCAATTGAA CTGCAGCTGT AAACTTACAC TGGGAAACCC AATTTTGTAA
          TAATGTTGTA ATATTGTGAT AATGTTACTG CAGTCATGTT GATCTAAAGA
          AATAACTCAC CAAGTTATTT TCCTGACCGT GAGCTCTTCT TGTATATATG
          GAAAAAAA-G ACAGGTAGGA GAATGAAGTA TAATTATTAA AAACATGCTC
          CCCAAAATTG AAAAATCAAG CTAATTTCGA ACAGACCAAG CTGATAAGGA
          TTTCTGTGGG GGTAAAGAAA AGAAAAATCA CCTGTAAACA GTCATCTGCA
          TAGGAAGAAC TCATTTCAAG AGTTCATTGA CAGCCAAAGC CTCGATTTCA
          GGGTCCTTTG GGTCTTTTTA GTGAAATGCA GTGGTCAGCA GTCTGTGAAC
          TGCATCATGC CCACAATGTG TTATCCAAAA ATTTCACCTG ACCATCTGTA
          CTTGCTCACT GTCCTCCCAA GCATGTGCCG TCATTATTAA AACACTGACC
          ATTTGTGTGA CCAGAGAAAT ACTAGCATTT TATTTAACCT CATTGTTCAT
          GTGCCTCCAG GCCTTATTTG CTGTGCGTGG CCCAGGCTGT GCTCTGGAGG
          CAGGATTACT CATTTCCTCT CAGGCCTGTT CCCCACGCTC ATTACTCAGG
          CTCTCTCTAC TCTCTGTAGT TAGATAATTT ATTTCTACAA CATCCATATG
          AGGTGAAATA TTGTCCCCAC AATATTGAGT GGGGACCCTT GAGTCAGAAG
          GAGCCATGAG GCATGATTGC CCACGCTGGG ACCACTAAGC TCCTATGGGA
          ATTTTATAAG CAAAGCTGAA TGCTTGTTAT GTTCATCGGG ATGCCAGCAT
          CTGGCCTGCT GTCACTGCAG ATGCCAACGT GTGCTTGCAG TCTTTGTGAA
          AGCAGGTTCT CAGTGTTTTC CCACCTCTTT AGGATTTTCT AACAGCTGTG
          TGAACAAGGG ATATGGCACA GGGGAAGGCC CAATTCTGAG ATGCTCTAGA
          AAAGCAAATG ACCAGAGGCC CTCATACATG GGATATTTTG CATCAGTAGT
          TTGGTGAGAG AGCCAGGGAC CTCACCTCTC AGGTTTTCAC CCTGGAAAGA
          GACTCTTTGC ATTTATTTTT TTAAAACAGA CAACCAAAAC CTCAGAAACC
          AAAGCAAGAA ATCTTGAAAA ATTTGACATG AATGATGAAA AACAATGAAA
          AATATTGCTT ATACCATTGT TTACACAGAA TCTTTTTATA CAATTCTGTA
          AAAAA-TAAC TATTAATGTT ATTTAGAAAT GTATGTTGAG ACAGAGGGAT
          GCTGAGCAAG TTTATACAGT GGGCAACATC TTGGCTATGT AGCTGCCTCA
          GGTGATACCC AGGCTCCAGA TCTGCTCCTA TGGGGCAGGA TGGAGTCCTG
          GCTGCCTCTG GATTGATGTG CAATTTCCAT ATATAATTAT TTCTCTTCAT
          GTGTGTGTGC CTGTGTTTTT ATTTCTCTGG TTCCCTGAAA CTTTGGCCAA
          TTGTTCCTTA TTCTGCCAGC AGCATCCCAG GATCCTTGGG GTCGATCTCA
          CAGCAATGTG CTGGACATGC AGCATCCCTG ATTCCCCGTT G
3jk031040 CGCCTCCGGC TCCGCAGAGC CTCCGGCGCA GGAAGGCAGC CCCGCCTGAG
          CTGCTCTGGC CTTGCTTTCC AGCGGGACCT CCAGGCGAAG CTGCAGCTGC
          GCTACGAGGA GATCGCTAAG AGGTGCCAGG GCCGGGCCGG GCCGGGTGGC
          GGGCGGGGCG CTGAGTCTCC CCCACCCCGG CCCCGCCGTT GACGCTCGGG
          TCGTTCTCTG CTTAGGACCA GGTTTAGAGG ATGCAAGAAC ACTGCCAAAC
          ACTTCACACT CACCCATGTG CTGCTTACAT GCTTTGGCAT TGAGAGCCAA
          CAATCTTTTC CAGTCTTTCA GGAAATTTAT CATGTTTGTC AACTTTTAAA
          ATTCAGAAGT GGACCCTGCC TCTCTAGCTG CCGTTTTTTG GGCAAAAAGA
          AATATCTACC AGAGGATTCT GACGATTACC AGGGACTCCA AAACAAACAC
          AAATAATGTG GGATTTGCTG TGCGAGTGCA GATTCTGACA TGATGGCTTT
          GGTTTTCAAA GGGAGCTCTT TGGGACTCTG TGAGGCTGTC AAAANAAAAT
          GTCAACAGTT ACAGTGTGAA GGGTAANATT TTTCCAACAA CATTATCCTG
          TTTGGCTGGG GGGCCATGAN ACACAATAAA CATATAATCT CACCATCACC
          AAGGTGTTCC TGTCTATTCT C-----TCTC TCTGCCTTGT CCTTTGGTCT
          TCCTGCACTG AATGTAATTC TATTGTATTT ATCCAGATTT TCAATAATAG
          AGAAACAGAA GACATCACCT TGGGACAGAA GATGTCACAA GGAAAGACAG
          TTAGTAAAA- -TCTCTGTTA TTGACCTTGG CTTTTTATTT TTTAAAAGGG
          AACTGCTTAG TAGTTGCTGA TAAAATGAAA TAATACAATG TGTTAAAGGA
          TATAAAAAAT ACAATGGTCT GCATGGAACC AAAATTAAGA CATCCATGAA
          GACACTGCAT CAAATAAACC CTTGTCACCT ACCAGAAGTC TTCCAGAAGC
          TTTGGTTGCT CCTGTTTTGT AAGTTGATGA ATGGTTGGAA ATTTCAGTGC
          TGAAGATGTT TATGCCTGCA TATATGGAAC AGAATAAATG GGTGGCAGAA
          AGACAGAAAT AACAGCCAGA CACTGTTTAT TTATTTTTAC ATAATACTTT
          AAAAAGCTTC AGTGCATACA TTTAGCTATA ATCTGCAAGA ACTGGCATCT
          AATACAGTTC CAAACCCCAC ACATAATATC TAAGTCCCTA CTGCACTTTG
          TGTGCCCTCC CAGACACACA TGGCTCATAA CAGACACTGC TATTAAGAAA
          TCTTTCCATG GGTCACTAAA GTAACTTTCA CTTGATTTTA CCCTGATATG
          TCAAAGTCAG TCCTGTATTT CACTCATTAT TTTACTGTAG ATGATGCTCT
          GTTTGAAGGC CACTCTGCTT CATACTACCA GTGTCAGAGA TGGGCTGGGC
          TGCCCAAAAA TGATTACGAG GGAATGATCA CCTCAGCACC CAGGAGGGTT
          AGCAGAGTGG TCTGATTCAG TAACATCACA CAGCAGGAAC TCCCCAT-CA
          GTTCACATTT TAAATCTGCA GAGAACAGAT TGTCCAAGCC TCTTGCCGAC
          TGTTCAGATT GGTTTCTCTA ACTAATCCAT GACAACCAGG GAGGAAGCAG
          GTGACAANGT GTTGTGTGGC GTTGCAGGTG TGTCTGCAGA GCGGACTTCT
          CCAGCTCCTG GGCTGGATGC TGCACGCCAG CATGGCTCCC ATCACAGGGG
          TGAGTAGTGT GTCCCTGCTG ACCCCACAGG CTCAGCACTG GATTTGTGGA
          TCCCTCCTGA NAAATGGAAC TATGTTACTC TCAGCTCCTC CAACAGGAAT
          GAANAAAACT ACAGNACAGA ANACAGCCCA TGAGCCATCC GAACTCATGA
          GGCATTTAAG ATTACGGAAG AGGTAACTAT TTCTATAATT CACCGACTTC
          AAAAGTATGT TTGACATTAT TGTCGGGAAA ATTATGTTAA CCATGGATTA
          CTGTTACAAT CAAAGTATGT AGTGAGAAGT CAAGAGGCTT AGTAGTAAAT
          TTTCAAAGCG GTGCGTGGGG ATTTACCCGT TTGACTCCCA TTAACGGCAA
          TGGGAGGCGC GCGGCGAAGT CCCCGCACGC TGCTTTGAAA ACTGACCCCT
          GCGTGCTCAC GGACCCTGCT CTAAGGACTT CCAGATGACC ATGCAATCCC
          CTCTTCCTCA GGATCCTTCT TATTAATTAC CTATTCTTTG GCAATTGTCT
          CAACTAAGGA GGATGATGGG GAGAGATGGC ATAATCTAGC TTCCTAACTG
          GGCCAAATAA TATTTGGCCT ACATGGGCCA AATCAGCTAA AGTCAGGGCA
          GAAGTCTGTA CTGGCAATTA GAGAATGCAT TTGTTAATGT CATTCTTTGC
          AGCATTTGAT TCCAGTGAAA ATTTTGTCCC ATTGCACTAT GGAGATCAGA
          TTTGTTTGTT TTTCCCCAAT AAAGTCTATT TTTAAAAAAT TTAATCTCCA
          AACTGAGCAT TAAAATAANA GTTTTGAGGG TATTCATCTA TGGTTGTGTT
          AAGCTATAGT AAATGTTCCT CCATTACGGC TTTTGATTGA TAACATACAT
          GGCAAANAAA GTTNGTGAGG AAGTAAGTGA CGTGTCTGTT ANATGCAAAA
          ATCTGGGAAG TCATTTTCAC AGCTCCCTGA AAACAAGCCC ACTTTTCATT
          TGTACCAAGT GGCTTCACAA GAAGTAGGTA CTTGTAGCAA GTGAAATCAC
          ATCTGTCTGA ACTTGTGCAA ATACATATTT GTTCCATGTT CAAAGGAAGC
          CTCACTAATT TTCTCTTCTT TGATTGTGAT TTTCTGCATA TAGACACAGG
          TTCAGCCCCA ACATGACTGA AAGGGAAGCT GCAACTTTCA ATAAATATGC
          TTACTTTCTC TCCTCCTCTG CTGTTACAAT CCCTGATCAG CTTTGGCTGG
          GAGGTAGCTG ACCAGCCAGA GGTGAAACAG GGTCACTTTG AGATTCAGCT
          TCTCATGGCA GTATGCCACA TTTTGCAAGC TTGGAATTCA CTGAGTGGAG
          GGAAGTCCAC ACCTTTTTCA GGACATTTGG AGCACAGGCC ATTGCTATGC
          TAATTTAGAC AAGAAGTTTT ACTGCAGCAA AGAGGTTTTA CATCACTCGG
          TGAAGTCACT TGTTGTGCAC GACAAAGGTA CAAGTGTCAC CAGCTGGCAC
          AGTCTG---- TGTTCTCAGC TGGCATTCTG TTCATCCCCC TCCCTAACAC
          AGCTGGCAGG ACATGAAACT TGGAAAAGTT TTCATGGTGA AACTGTAATG
          TTCAATTGAA CTGCAGCTGT AAACTTACAC TGGGAAACCC AATTTTGTAA
          TAATGTTGTA ATATTGTGAT AATGTTACTG CAGTCATGTT GATCTAAAGA
          CATAACTCAC CAAGTTATTT TCCTGACCAT GAGCTCTTCT TGTATATATG
          GAAAAAAA-G ACAGGTAGGA GAATGAAGTA TAATTATTAA AAACATGCTC
          CCCAAAATTG AAAAATCAAG CTAATTTCGA ACAGACCAAG CTGATAAGGA
          TTTCTGTGGG GGTAAAGAAA AGAAAAATCA CCTGTAAACA GTCATCTGCA
          TAGGAAGAAC TCATTTCAAG AGTTCATTGA TAGCCAAAGC CTCAACTTCA
          GGGTCCTTTG GGTCTTTTTA GTGAAATGCA GTGGTCAGCA GTCTGTGAAC
          TGCATCATGC CCACAATGTG TTATCCAAAA ATTTCACCTG ACCATCTGTA
          CTTGCTCACT GTCCTCCCAA GCATGTGCCG TCATTATTAA AACACTGACC
          ATTTGTGTGA CCAGAGAAAT ACTAGCATTT TATTTAACCT CATTGTTCAT
          GTGCCTCCAG GCCTTATTTG CTGTGCGTGG CCCAGGCTGT GCTCTGGAGG
          CAGGATTACT CATTTCCTCT CAGGCCTGTT CCCCACGCTC ATTACTCAGG
          CTCTCTCTAC TCTCTGTAGT TAGATAATTT ATTTCTACAA CATCCATATG
          AGGTGAAATA TTGTCCCCAC AATATTGAGT GGGGACCCTT GAGTCAGAAG
          GAGCCATGAG GCATGATTTC CCACGCTGGG ACCACTAAGC TCCTATGGGA
          ATTTTATAAG CAAAGCTGAA TGCTTGTTAT GTTCATCGGG ATGCCAGCAT
          CTGGCCTGCT GTCACTGCAG ATGCCAACGT GTGCTTGCAG TCTTTGTGAA
          AGCAGGTTCT CAGTGTTTTC CCACCTCTTT AGGATTTTCT AACAGCTGTG
          TGAACAAGGG ATATGGCACA GGGGAAGGCC CAATTCTGAG ATGCTCTAGA
          AAAGCAAATG ACCAGAGGCC CTCATACATG GGATATTTTG CATCAGTAGT
          TTGGTGAGAG AGCCAGGGAC CTCACCTCTC AGGTTTTCAC CCTGGAAAGA
          GACTCTTTGC ATTTATTTTT TTAAAACAGA CAACCAAAAC CTCAGAAACC
          AAAGCAAGAA ATCTTGAAAA ATTTGACATG AATGATGAAA AACAATGAAA
          AATATTGCTT ATACCATTGT TTACACAGAA TCTTTTTATA CAATTCTGTA
          AAAAA-TAAC TATTAATGTT ATTTAGAAAT GTATGTTGAG ACAGAGGGAT
          GCTGAGCAAG TTTATACAGT GGGCAATATC TTGGCTATGT AGCTGCCTCA
          GGTGATACCC AGGCTCCAGA TCTGCTCCTA TGGGGCAGGA TGGAGTCCTG
          GCTGCCTCTG GATTGATGTG CAATTTCCAT ATATAATTAT TTCTCTTCAT
          GTGTGTGTGC CTGTGTTTTT ATTTCTCTGG TTCCCTGAAA CTTTGGCCAA
          TTGTTCCTTA TTCTGCCAGC AGCATCCCAG GATCCTTGGG GTCGATCTCA
          CAGCAATGTG CTGGACATGC AGCATCCCTG ATTCCCCGTT G
3jk031041 CGCCTCCGGC TCCGCAGAGC CTCCGGCGCA GGAAGGCAGC CCCGCCTGAG
          CTGCTCTGGC CTTGCTTTCC AGCGGGACCT CCAGGCGAAG CTGCAGCTGC
          GCTACGAGGA GATCGCTAAG AGGTGCCAGG GCCGGGCCGG GCCGGGTGGC
          GGGCGGGGCG CTGAGTCTCC CCCACCCCGG CCCCGCCGTT GACACTCGGG
          TTGTTCTCTG CTTAGGACCA GGTTTAGAGG ATGCAAGGAC ACTGCCAAAC
          ACTTCACACT CACCCATGTG CTGCTTACAT GCTTTGGCAT TGAGAGCCAA
          CAATCTTTTC CAGTCTTTCA GGAAATTTAT CATGTTTGTC AACTTTTAAA
          ATTCAGAAGT GGACCCTGCC TCTCTAGCTG CCGTTTTTTG GGCAAAAAGA
          AATATCTACC AGAGGATTCT GACGATTACC AGGGACTCCA AAACAAACAC
          AAATAATGTG GGATTTGCTG TGCGAGTGCA GATTCTGACA TGATGGCTTT
          GGTTTTCAAA GGGAGCTCTT TGGGACTCTG TGAGGCTGTC AAAANAAAAT
          GTCAACAGTT ACAGTGTGAA GGGTAANATT TTTCCAACAA CATTATCCTG
          TTTGGCTGGG GGGCCATGAN ACACAGTAAA CATATAATCT CACCATCACC
          AAGGTGTTCC TGTCTATTCT C-----TCTC TCTGCCTTGT CCTTTGGTCT
          TCCTGCACTG AATGTAATTC TATTGTATTT ATCCAGATTT TCAATAATAG
          AGAAACAGAA GACATCACCT TGGGACAGAA GATGTCACAA GGAAAGACAG
          TTAGTAAAA- -TCTCTGTTA TTGACCTTGG CTTTTTATTT TTTAAAAGGG
          AACTGCTTAG TAGTTGCTGA TAAAATGAAA TAATACAATG TGTTAAAGGA
          TATAAAAAAT ACAATGGTCT GCATGGAACC AAAATTAAGA CATCCATGAA
          GACACTGCAT CAAATAAACC CTTGTCACCT ACCAGAAGTC TTCCAGAAGC
          TTTGGTTGCT CCTGTTTTGT AAGTTGATGA ATGGTTGGAA ATTTCAGTGC
          TGAAGATGTT TATGCCTGCA TATATGGAAC AGAATAAATG GGTGGCAGAA
          AGACAGAAAT AACAGCCAGA CACTGTTTAT TTATTTTTAC ATAATACTTT
          AAAAAGCTTC AGTGCATACA TTTAGCTATA ATCTGCAAGA ACTGGCATCT
          AATACAGTTC CAAACCCCAC ACATAATATC TAAGTCCCTA CTGCACTTTG
          TGTGCCCTCC CAGACACACA TGGCTCATAA CAGACACTGC TATTAAGAAA
          TCTTTCCATG GGTCACTAAA GTAACTTTCA CTTGATTTTA CCCTGATATG
          TCAAAGTCAG TCCTGTATTT CACTCATTAT TTTACTGTAG ATGATGCTCT
          GTTTGAAGGC CACTCTGCTT CAAACTACCA GTGTCAGAGA TGGGCTGGGC
          AGCCCAAAAA TGATTACGAG GGAATGATCA CCTCAGCACC CAGGAGGGTT
          AGCAGAGTGG TCTGATTCAG TAACATCACA CAGCAGGAAC TCCCCAT-AA
          GTTCACATTT TAAATCTGCA GAGAACAGAT TGTCCAAGTC TCTTGCCTAC
          TGTTCAGACT GGTTTCTCTA ACTAATCCAT GACAACCAGG GAGGAAGCAG
          GTGACAANGT GTTGTGTGGC GTTGCAGGTG TGTCTGCAGA GCGGACTTCT
          CCAGCTCCTG GGCTGGATGC TGCACGCCAG CATGGCTCCC ATCACAGGGG
          TGAGTAGTGT GTCCCTGCTG ACCCCACAGG CTCAGCACTG GATTTGTGGA
          TCCCTCCTGA NAAATGGAAC TATGTTACTC TCAGCTCCTC CAACAGGAAT
          GAANAAAACT ACAGNACAGA ANACAGCCCA TGAGCCATCC GAACTCATGA
          GGCATTTAAG ATTACGGAAG AGGTAACTAT TTCTATAATT CACCGACTTC
          AAAAGTATGT TTGACATTAT TGTCGGGAAA ATTATGTTAA CCATGGATTA
          CTGTTACAAT CAAAGTATGT AGTGAGAAGT CAAGAGGCTT AGTAGTAAAT
          TTTCAAAGCG GTGCGTGGGG ATTTACCCGT TTGACTCCCA TTAACGGCAA
          TGGGAGGCGC GCGGCGAAGT CCCCGCACGC TGCTTTGAAA ACTGACCCCT
          GCGTGCTCAC GGACCCTGCT CTAAGGACTT CCAGATGACC ATGCAATCCC
          CTCTTCCTCA GGATCCTTCT TATTAATTAC CTATTCTTTG GCAATTGTCT
          CAACTAAGGA GGATGATGGG GAGAGATGGC ATAATCTAGC TTCCTAACTG
          GGCCAAATAA TATTTGGCCT ACATGGGCCA AATCAGCTAA AGTCAGGGCA
          GAAGTCTGTA CTGGCAATTA GAGAATGCAT TTGTTAATGT CATTCTTTGC
          AGCATTTGAT TCCAGTGAAA ATTTTGTCCC ATTGCACTAT GGAGATCAGA
          TTTGTTTGTT TTTCCCCAAT AAAGTCTATT TTTAAAAAAT TTAATCTCCA
          AACTGAGCAT TAAAATAANA GTTTTGAGGG TATTCATCTA TGGTTGTGTT
          AAGCTATAGT AAATGTTCCT CCATTACGGC TTTTGATTGA TAACATACAT
          GGCAAANAAA GTTNATGAGG AAGTAAGTGA CGTGTCTGTT ANATGCAAAA
          ATCTGGGAAG TCATTTTCAC AGCTCCCTGA AAACAAGCCC ACTTTTCATT
          TGTACCAAGT GGCTTCACAA GAAGTAGGTA CTTGTAGCAA GTGAAATCAC
          ATCTGTCTGA ACTTGTGCAA AGACATATTT GTTCCATGTT CAAAGGAAGC
          CTCACTAATT TTCTCTTCTT TGATTGTGAT TTTCTGCATA TAGACACAGG
          TTCAGCCCCA ACATGACTGA AAGGGAAGCT GCAACTTTCA ATAAATATGC
          TTACTTTCTC TCCTCCTCTG CTGTTACAAT CCCTGATCAG CTTTGGCTGG
          GAGGTAGCTG ACCAGCCAGA GGTGAAACAG GGTCACTTTG AGATTCAGCT
          TCTCATGGCA GTATGCCACA TTTTGCAAGC TTGGAATTCA CTGAGTGGAG
          GGAAGTCCAC ACCTTTTTCA GGACATTTGG AGCACAGGCC ATTGCTATGC
          TAATTTAGAC AAGAAGTTTT ACTGCAGCAA AGAGGTTTTA CATCACTCGG
          TGAAGTCACT TGTTGTGCAC GACAAAGGTA CAAGTGTCAC CAGCTGGCAC
          AGTCTG---- TGTTCTCAGC TGGCATTCTG TTCATCCCCC TCCCTAACAC
          AGCTGGCAGG ACATGAAACT TGGAAAAGTT TTCATGGTGA AACTGTAATT
          TTCAATTGAA CTGCAGCTGT AAACTTACAC TGGAAAACCC AATTTTGTAA
          TAATATTGTA ATATTGTGAT AATGTTACTG CAGTCATGTT GATCTAAAGA
          AATAACTCAC CAAGTTATTT TCCTGACCAT GAGCTCTTCT TGTATATATG
          GAAAAAAA-G ACAGGTAGGA GAATGAAGTA TAATTATTAA AAACATGCTC
          CCCAAAATTG AAAAATCAAG CTAATTTCGA ACAGACCAAG CTGATAAGGA
          TTTCTGTGGG GGTAAAGAAA AGAAAAATCA CCTGTAAACA GTCATCTGCA
          TAGGAAGAAC TCATTTCAAG AGTTCATTGA CAGCCAAAGC CTCAATTTCA
          GGGTCCTTTG GGTCTTTTTA GTGAAATGCA GTGGTCAGCA GTCTGTGAAC
          TGCATCATGC CCACAATGTG TTATCCAAAA ATTTCACCTG ACCATCTGTA
          CTTGCTCACT GTCCTCCCAA GCATGTGCTG TCATTATTAA AACACTGACC
          ATTTGTGTGA CCAGAGAAAT ACTAGCATTT TATTTAACCT CATTGTTCAT
          GTGCCTCCAG GCCTTATTTG CTGTGCGTGG CCCAGGCTGT GCTCTGGAGG
          CAGGATTACT CATTTCCTCT CAGGCCTGTT CCCCACGCTC ATTACTCAGG
          CTCTCTCTAC TCTCTGTAGT TAGATAATTT ATTTCTACAA CATCCATATG
          AGGTGAAATA TTGTCCCCAC AATATTGAGT GGGGACCCTT GAGTCAGAAG
          GAGCCATGAG GCATGATTGC CCACGCTGGG ACCACTAAGC TCCTATGGGA
          ATTTTATAAG CAAAGCTGAA TGCTTGTTAT GTTCATCGGG ATGCCAGCAT
          CTGGCCTGCT GTCACTGCAG ATGCCAACGT GTGCTTGCAG TCTTTGTGAA
          AGCAGGTTCT CAGTGTTTTC CCACCTCTTT AGGATTTTCT AACAGCTGTG
          TGAACAAGGG ATATGGCACA GGGGAAGGCC CAATTCTGAG ATGCTCTAGA
          AAAGCAAATG ACCAGAGGCC CTCATACATG GGATATTTTG CATCAGTAGT
          TTGGTGAGAG AGCCAGGGAC CTCACCTCTC AGGTTTTCAC CCTGGAAAGA
          GACTCTTTGC ATTTATTTTT TTAAAACAGA CAACCAAAAC CTCAGAAACC
          AAAGCAAGAA AGCTTGAAAA ATTTGACATG AATGATGAAA AACAATGAAA
          AATATTGCTT ATACCATTGT TTACACAGAA TCTTTTTATA CAATTCTGTA
          AAAAA-TAAC TATTAATGTC ATTTGGAAAT GTATGTTGAG ACAGAGGGAT
          GCTGAGCAAG TTTATACAAT GGGCAACATC TTGGCTATGT AGCTGCCTCA
          GGTGATACCC AGGCTCCAGA TCTGCTCCTA TGGGGCAGGA TGGAGTCCTG
          GCTGCCTCTG GATTGATGTG CAATTTCCAT ATGTAATTAT TTCTCTTCAT
          GTGTGTGTGC CTGTGTTTTT ATTTCTCTGG TTCCCTGAAA CTTTGGCCAG
          TTGTTCCTTA TTCTGCCAGC AGCATCCCAG GATCCTTGGG GTCGATCTCA
          CAGCAATGTG CTGGACATGC AGCATCCCTG ATTCCCCGTT G
3jk031042 CGCCTCCGGC TCCGCAGAGC CTCCGGCGCA GGAAGGCAGC CCCGCCTGAG
          CTGCTCTGGC CTTGCTTTCC AGCGGGACCT CCAGGCGAAG CTGCAGCTGC
          GCTACGAGGA GATCGCTAAG AGGTGCCAGG GCCGGGCCGG GCCGGGTGGC
          GGGCGGGGCG CTGAGTCTCC CCCGCCCCGG CCCCGCCGTT GACGCTCGGG
          TTGTTCTCTG CTTAGGACCA GGTTTAGAGG ATGCAAGAAC ACTGCCAAAC
          ACTTCACACT CACCCATGTG CTGCTTACAT GCTTTGGCAT TGAGAGCCAA
          CAATCTTTTC CAGTCTTTCA GGAAATTTAT CATGTTTGTC AACTTTTAAA
          ATTCAGAAGT GGACCCTGCT TCTCTAGCTG CCGTTTTTTG GGCAAAAAGA
          AATATCTACC AGAGGATTAT GACGATTACC AGGGACTCCA AAACAAACAC
          AAATAATGTG GGATTTGCTG TACGAGTGCA GATTCTGACA TGATGGCTTT
          GGTTTTCAAA GGGAGCTCTT TGGGACTCTG TGAGGCTGTC AAAANAAAAT
          GTCAACAGTT ACAGTGTGAA GGGTAANATT TTTCCAACAA CATTATCCTG
          TTTGGCTGGG GGGCCATGAN ACACAGTAAA CCTATAATCT CACCATCACC
          AAGGTGTTCC TGTTTATTCT C-----TCTC TCTGCCTTGT CCTTTGGTCT
          TCCTGCACTG AATGTAATTC TATTGTATTT ATCCAGATTT TCAATAATAG
          AGAAACAGAA GACATCACCT TGGGACAGAA GATGTCACAA GGAAAGACAG
          TTAGTAAAA- -TCTCTGTTA TTGACCTTGG CTTTTTATTT TTTAAAAGGG
          AACTGCTTAG TAGTTGCTGA TAAAATGAAA TAATACAATG TGTTAAAGGA
          TATAAAAAAT ACAATGGTCT GCATGGAACC AAAATTAAGA CATCCATGAA
          GACACTGCAT CAAATAAACC CTTGTCACCT ACCAGAAGTC TTCCAGAAGC
          TTTGGTTGCT CCTGTTTTGT AAGTTGATGA ATGGTTGGAA ATTTCAGTGC
          TGAAGATGTT TATGCCTGCA TATATGGAAC AGAATAAATG GGTGGCAGAA
          AGACAGAAAT AACAGCCAGA CACTGTTTAT TTATTTTTAC ATAATACTTT
          AAAAAGCTTC AGTGCATACA TTTAGCTATA ATCTGCAAGA ACTGGCATCT
          AATACAGTTC CAAACCCCAC ACATAATATC TAAGTCCCTA CTGCACTTTG
          TGTGCCCTCC CAGACACACA TGGCTCATAA CAGACACTGC TATTAAGAAA
          TCTTTCCATG GGTCACTAAA GTAACTTTCA CTTGATTTTA CCCTGATATG
          TCAAAGTCAG TCCTGTATTT CACTCATTAT TTTACTGTAG ATGATGCTCT
          GTTTGAAGGC CACTCTGCTT CATACTACCA GTGTCAGAGA TGGGCTGGGC
          AGCCCAAAAA TGATTACGAG GGAATGATCA CCTCAGCACC CAGGAGGGTT
          AGCAGAGTGG TCTGATTCAG TAACATCACA CAGCAGGAAC TCCCCAT-AA
          GTTCACATTT TAAATCTGCA GAGAACAGAT TGTCCAAGTC TCTTGCCTAC
          TGTTCAGATT GGTTTCTCTA ACTAATCCAT GACAACCAGG GAGGAAGCAG
          GTGACAANGT GTTGTGTGGC GTTGCAGGTG TGTCTGCAGA GCGGACTTCT
          CCAGCTCCTG GGCTGGATGC TGCACGCCAG CATGGCTCCC ATCACAGGGG
          TGAGTAGTGT GTCCCTGCTG ACCCCACAGG CTCAGCACTG GATTTGTGGA
          TCCCTCCTGA NAAATGGAAC TATGTTACTC TCAGCTCCTC CAACAGGAAT
          GAANAAAACT ACAGNACAGA ANACAGCCCA TGAGCCATCC GAACTCATGA
          GGCATTTAAG ATTACGGAAG AGGTAACTAT TTCTATAATT CACCGACTTC
          AAAAGTATGT TTGACATTAT TGTCGGGAAA ATTATGTTAA CCATGGATTA
          CTGTTACAAT CAAAGTATGT AGTGAGAAGT CAAGAGGCTT AGTAGTAAAT
          TTTCAAAGCG GTGCGTGGGG ATTTACCCGT TTGACTCCCA TTAACGGCAA
          TGGGAGGCGC GCGGCGAAGT CCCCGCACGC TGCTTTGAAA ACTGACCCCT
          GCGTGCTCAC GGACCCTGCT CTAAGGACTT CCAGATGACC ATGCAATCCC
          CTCTTCCTCA GGATCCTTCT TATTAATTAC CTATTCTTTG GCAATTGTCT
          CAACTAAGGA GGATGATGGG GAGAGATGGC ATAATCTAGC TTCCTAACTG
          GGCCAAATAA TATTTGGCCT ACATGGGCCA AATCAGCTAA AGTCAGGGCA
          GAAGTCTGTA CTGGCAATTA GAGAATGCAT TTGTTTATGT CATTCTTTGC
          AGCATTTGAT TCCAGTGAAA ATTTTGTCCC ATTGCACTAT GGAGATCAGA
          TTTGTTTGTT TTTCCCCAAT AAAGTCTATT TTTAAAAAAT TTAATCTCCA
          AACTGAGCAT TAAAATAANA GTTTTGAGGG TATTCATCTA TGGTTGTGTT
          AAGCTATAGT AAATGTTCCT CCATTACGGC TTTTGATTGA TAACATACAT
          GGCAAANAAA GTTNGTGAGG AAGTAAGTGA CGTGTCTGTT ANATGCAAAA
          ATCTGGGAAG TCATTTTCAC AGCTCCCTGA AAACAAGCCC ACTTTTCATT
          TGTACCAAGT GGCTTCACAA GAAGTAGGTA CTTGTAGCAA GTGAAATCAC
          ATCTGTCTGA ACTTGTGCAA ATACATATTT GTTCCATGTT CAAAGGAAGC
          CTCACTAATT TTCTCTTCTT TGATTGTGAT TTTCTGCATA TAGACACAGG
          TTCAGCCCCA ACATGACTGA AAGGGAAGCT GCAACTTTCA ATAAATATGC
          TTACTTTCTC TCCTCCTCTG CTGTTACAAT CCCTGATCAG CTTTGGCTGG
          GAGGTAGCTG ACCAGCCAGA GGTGAAACAG GGTCACTTTG AGATTCAGCT
          TCTCATGGCA GTATGCCACA TTTTGCAAGC TTGGAATTCA CTGAGTGGAG
          GGAAGTCCAC ACCTTTTTCA GGACATTTGG AGCACAGGCC ATTGCTATGC
          TAATTTAGAC AAGAAGTTTT ACTGCAGCAA AGAGGTTTTA CATCACTCGG
          TGAAGTCACT TGTTGTGCAC GACAAAGGCA CAAGTGTCAC CAGCTGGCAC
          AGTCTG---- TGTTCTCAGC TGGCATTCTG TTCATCCCCC TCCCTAACAC
          AGCTGGCAGG ACATGAAACT TGGAAAAGTT TTCATGGTGA AACTGTAATT
          TTCAATTGAA CTGCAGCTGT AAACTTACAC TGGGAAACCA AATTTTGTAA
          TAATGTTGTA ATATTGTGAT AATGTTACTG CAGTCATGTT GATCTAAAGA
          CATAACTCAC CAAGTTATTT TCCTGACCGT GAGCTCTTCT TGTATATATG
          GAAAAAAA-G ACAGGTAGGA GAATGAAGTA TAATTATTAA AAACATGCTC
          CCCAAAATTG AAAAATCAAG CTCATTTCAA ACAGACCAAG CTGATAAAGA
          TTTCTGTGGG GGTAAAGAAA AGAAAAATCA CCTGTAAACA GTCATCTGCA
          TAGGAAGAAC TCATTTCAAG AGTTCATTGA TAGCCAAAGC CTCAACTTCA
          GGGTCCTTTG GGTCTTTTTA GTGAAATGCA GTGGTCAGCA GTCTGTGAAC
          TGCATCATGC CCACAATGTG TTATCCAAAA ATTTCACCTG ACCATCTGTA
          CTTGCTCACT GTCCTCCCAA GCATGTGCCG TCATTATTAA AACACTGACC
          ATTTGTGTGA CCAGAGAAAT ACTAGCATTT TATTTAACCT CATTGTTCAT
          GTGCCTCCAG GCCTTATTTG CTGTGCGTGG CCCAGGCTGT GCTCTGGAGG
          CAGGATTACT CATTTCCTCT CAGGCCTGTT CCCCACGCTC ATTACTCAGG
          CTCTCTCTAC TCTCTGTAGT TAGATAATTT ATTTCTACAA CATCCATATG
          AGGTGAAATA TTGTCCCCAC AATATTGAGT GGGGACCCTT GAGTCAGAAG
          GAGCCATGAG GCATGATTGC CCACGCTGGG ACCACTAAGC TCCTATGGGA
          ATTTTATAAG CAAAGCTGAA TGCTTGTTAT GTTCATCGGG ATGCCAGCAT
          CTGGCGTGCT GTCACTGCAG ATGCCAACGT GTGCTTGCAG TCTTTGTGAA
          AGCAGGTTCT CAGTGTTTTC CCACCTCTTT AGGATTTTCT AACAGCTGTG
          TGAACAAGGG ATATGGCACA GGGGAAGGCC TAATTCTGAG ATGCTCTAGA
          AAAGCAAATG ACCAGAGGCC CTCATACATG GGATATTTTG CATCAGTAGT
          TTGGTGAGAG AGCCAGGGAC CTCACCTCTC AGATTTTCAC CCTGGAAAGA
          GACTCTTTGC ATTTATTTTT TTAAAACAGA CAACCAAAAC CTCAGAAACC
          AAAGCAAGAA ATCTTGAAAA ATTTGACATG AATGATGAAA AACAATGAAA
          AATATTGCTT ATACCATTGT TTACACAGAA TCTTTTTATA CAATTCTGTA
          AAAAA-TAAC TATTAATGTT ATTTAGAAAT GTATGTTGAG ACAGAGGGAT
          GCTGAGCAAG TTTATACAAT GGGCAATATC TTGGCTATGT AGCTGCCTCA
          GGTGATACCC AGGCTCCAGA TCTGCTCCTA TGGGGCAGGA TGGAGTCCTG
          GCTGCCTCTG GATTGATGTG CAATTTCCAT ATATAATTAT TTCTCTTCAT
          GTGTGTGTGC CTGTGTTTTT ATTTCTCTGG TTCCCTGAAA CTTTGGCCAA
          TTGTTCCTTA TTCTGCCAGC AGCATCCCAG GATCCTTGGG GTCGATCTCA
          CAGCAATGTG CTGGACATGC AGCATCCCTG ATTCCCCGTT G
3jk031043 CGCCTCCGGC TCCGCAGAGC CTCCGGCGCA GGAAGGCAGC CCCGCCTGAG
          CTGCTCTGGC CTTGCTTTCC AGCGGGACCT CCAGGCGAAG CTGCAGCTGC
          GCTACGAGGA GATCGCTAAG AGGTGCCAGG GCCGGGCCGG GCCGGGTGGC
          GGGCGGGGCG CTGAGTCTCC CCCACCCCGG CCCCGCCGTT GACGCTCGGG
          TTGTTCTCTG CTTAGGACCA GGTTTAGAGG ATGCAAGGAC ACTGCCAAAC
          ACTTCACACT CACCCATGTG CTGCTTACAT GCTTTGGCAT TGAGAGCCAA
          CAATCTTTTC CAGTCTTTCA GGAAATTTAT CATGTTTGTC AACTTTTAAA
          ATTCAGAAGT GGACCCTGCC TCTCTAGCTG CCGTTTTTTG GGCAAAAAGA
          AATATCTACC AGAGGATTCT GACGATTACC AGGGACTCCA AAACAAACAC
          AAATAATGTG GGATTTGCTG TGCGAGTGCA GATTCTGACA TGATGGCTTT
          GGTTTTCAAA GGGAGCTCTT TGGGACTCTG TGAGGCTGTC AAAANAAAAT
          GTCAACAGTT ACAGTGTGAA GGGTAANATT TTTCCAACAA CATTATCCTG
          TTTGGCTGGG GGGCCATGAN ACACAATAAA CATATAATCT CACCATCACC
          AAGGTGTTCC TGTCTATTCT C-----TCTC TCTGCCTTGT CCTTTGGTCT
          TCCTGCACTG AATGTAATTC TATTGTATTT ATCCAGATTT TCAATAATAG
          AGAAACAGAA GACATCACCT TGGGACAGAA GATGTCACAA GGAAAGACAG
          TTAGTAAAA- -TCTCTGTTA TTGACCTTGG CTTTTTATTT TTTAAAAGGG
          AACTGCTTAG TAGTTGCTGA TAAAATGAAA TAATACAATG TGTTAAAGGA
          TATAAAAAAT ACAATGGTCT GCATGGAACC AAAATTAAGA CATCCATGAA
          GACACTGCAT CAAATAAACC CTCGTCACCT GCCAGAAGTC TTCCAGAAGC
          TTTGGTTGCT CCTGTTCTGT AAGTTGATGA ATGGTTGGAA ATTTCAGTGC
          TGAAGATGTT TATGCCTGCA TATATGGAAC AGAATAAATG GGTGGCAGAA
          AGACAGAAAT AACAGCCAGA CACTGTTTAT TTATTTTTAC ATAATACTTT
          AAAAAGCTTC AGTGCATACA TTTAGCTATA ATCTGCAAGA ACTGGCATCT
          AATACAGTTC CAAACCCCAC ACATAATATC TAAGTCCCTA CTGCACTTTG
          TGTGCCCTCC CAGACACACA TGGCTCATAA CAGACACTGC TATTAAGAAA
          TCTTTCCATG GGTCACTAAA GTAACTTTCA CTTGATTTTA CCCTGATATG
          TCAAAGTCAG TCCTGTATTT CACTCATTAT TTTACTGTAG ATGATGCTCT
          GTTTGAAGGC CACTCTGCTT CATACTACCA GTGTCAGAGA TGGGCTGGGC
          AGCCCAAAAA TGATTACGAG GGAATGATCA CCTCAGCACC CAGGAGGGTT
          AGCAGAGTGG TCTGATTCAG TAACATCACA CAGCAGGAAC TCCCCAT-AA
          GTTCACATTT TAAATCTGCA GAGAACAGAT TGTCCAAGTC TCTTGCCTAC
          TGTTCAGATT GGTTTCTCTA ACTAATCCAT GACAACCAGG GAGGAAGCAG
          GTGACAANGT GTTGTGTGGC GTTGCAGGTG TGTCTGCAGA GCGGACTTCT
          CCAGCTCCTG GGCTGGATGC TGCACGCCAG CATGGCTCCC ATCACAGGGG
          TGAGTAGTGT GTCCCTGCTG ACCCCACAGG CTCAGCACTG GATTTGTGGA
          TCCCTCCTGA NAAATGGAAC TATGTTACTC TCAGCTCCTC CAACAGGAAT
          GAANAAAACT ACAGNACAGA ANACAGCCCA TGAGCCATCC GAACTCATGA
          GGCATTTAAG ATTACGGAAG AGGTAACTAT TTCTATAATT CACCGACTTC
          AAAAGTATGT TTGACATTAT TGTCGGGAAA ATTATGTTAA CCATGGATTA
          CTGTTACAAT CAAAGTATGT AGTGAGAAGT CAAGAGGCTT AGTAGTAAAT
          TTTCAAAGCG GTGCGTGGGG ATTTACCCGT TTGACTCCCA TTAACGGCAA
          TGGGAGGCGC GCGGCGAAGT CCCCGCACGC TGCTTTGAAA ACTGACCCCT
          GCGTGCTCAC GGACCCTGCT CTAAGGACTT CCAGATGACC ATGCAATCCC
          CTCTTCCTCA GGATCCTTCT TATTAATTAC CTATTCTTTG GCAATTGTCT
          CAACTAAGGA GGATGATGGG GAGAGATGGC ATAATCTAGC TTCCTAACTG
          GGCCAAATAA TATTTGGCCT ACATGGGCCA AATCAGCTAA AGTCAGGGCA
          GAAGTCTGTA CTGGCAATTA GAGAATGCAT TTGTTAATGT CATTCTTTGC
          AGCATTTGAT TCCAGTGAAA ATTTTGTCCC ATTGCACTAT GGAGATCAGA
          TTTGTTTGTT TTTCCCCAAT AAAGTCTATT TTTAAAAAAT TTAATCTCCA
          AACTGAGCAT TAAAATAANA GTTTTGAGGG TATTCATCTA TGGTTGTGTT
          AAGCTATAGT AAATGTTCCT CCATTACGGC TTTTGATTGA TAACATACAT
          GGCAAANAAA GTTNATGAGG AAGTAAGTGA CGTGTCTGTT ANATGCAAAA
          ATCTGGGAAG TCATTTTCAC AGCTCCCTGA AAACAAGCCC ACTTTTCATT
          TGTACCAAGT GGCTTCACAA GAAGTAGGTA CTTGTAGCAA GTGAAATCAC
          ATCTGTCTGA ACTTGTGCAA ATACATATTT GTTCCATGTT CAAAGGAAGC
          CTCACTAATT TTCTCTTCTT TGATTGTGAT TTTCTGCATA TAGACACAGG
          TTCAGCCCCA ACATGACTGA AAGGGAAGCT GCAACTTTCA ATAAATATGC
          TTACTTTCTC TCCTCCTCTG CTGTTACAAT CCCTGATCAG CTTTGGCTGG
          GAGGTAGCTG ACCAGCCAGA GGTGAAACAG GGTCACTTTG AGATTCAGCT
          TCTCATGGCA GTATGCCACA TTTTGCAAGC TTGGAATTCA CTGAGTGGAG
          GGAAGTCCAC ACCTTTTTCA GGACATTTGG AGCACAGGCC ATTGCTATGC
          TAATTTAGAC AAGAAGTTTT ACTGCAGCAA AGAGGTTTTA CATCACTCGG
          TGAAGTCACT TGTTGTGCAC GACAAAGGTA CAAGTGTCAC CAGCTGGCAC
          AGTCTG---- TGTTCTCAGC TGGCATTCTG TTCATCCCCC TCCCTAACAC
          AGCTGGCAGG ACATGAAACT TGGAAAAGTT TTCATGGTGA AACTGTAATT
          TTCAATTGAA CTGCAGCTGT AAACTTACAC TGGGAAACCC AATTTTGTAA
          TAATGTTGTA ATATTGTGAT AATGTTACTG CAGTCATGTT GATCTAAAGA
          CATAACTCAC CAAGTTATTT TCCTGACCGT GAGCTCTTCT TGTATATATG
          GAAAAAAA-G ACAGGTAGGA GAATGAAGTA TAATTATTAA AAACATGCTC
          CCCAAAATTG AAAAATCAAG CTAATTTCGA ACAGACCAAG CTGATAAGGA
          TTTCTGTGGG GGTAAAGAAA AGAAAAATCA CCTGTAAACA GTCATCTGCA
          TAGGAAGAAC TCATTTCAAG AGTTCATTGA CAGCCAAAGC CTCAATTTCA
          GGGTCCTTTG GGTCTTTTTA GTGAAATGCA GTGGTCAGCA GTCTGTGAAC
          TGCATCATGC CCACAATGTG TTATCCAAAA ATTTCACCTG ACCATCTGTA
          CTTGCTCACT GTCCTCCCAA GCATGTGCTG TCATTATTAA AACACTGACC
          ATTTGTGTGA CCAGAGAAAT ACTAGCATTT TATTTAACCT CATTGTTCAT
          GTGCCTCCAG GCCTTATTTG CTGTGCGTGG CCCAGGCTGT GCTCTGGAGG
          CAGGATTACT CATTTCCTCT CAGGCCTGTT CCCCACGCTC ATTACTCAGG
          CTCTCTCTAC TCTCTGTAGT TAGATAATTT ATTTCTACAA CATCCATATG
          AGGTGAAATA TTGTCCCCAC AATATTGAGT GGGGACCCTT GAGTCAGAAG
          GAGCCATGAG GCATGATTTC CCACGCTGGG ACCACTAAGC TCCTATGGGA
          ATTTTATAAG CAAAGCTGAA TGCTTGTTAT GTTCATCGGG ATGCCAGCAT
          CTGGCCTGCT GTCACTGCAG ATGCCAACGT GTGCTTGCAG TCTTTGTGAA
          AGCAGGTTCT CAGTGTTTTC CCACCTCTTT AGGATTTTCT AACAGCTGTG
          TGAACAAGGG ATATGGCACA GGGGAAGGCC CAATTCTGAG ATGCTCTAGA
          AAAGCAAATG ACCAGAGGCC CTCATACATG GGATATTTTG CATCAGTAGT
          TTGGTGAGAG AGCCAGGGAC CTCACCTCTC AGGTTTTCAC CCTGGAAAGA
          GACTCTTTGC ATTTATTTTT TTAAAACAGA CAACCAAAAC CTCAGAAACC
          AAAGCAAGAA ATCTTGAAAA ATTTGACATG AATGATGAAA AACAATGAAA
          AATATTGCTT ATACCATTGT TTACACAGAA TCTTTTTATA CAATTCTGTA
          AAAAA-TAAC TATTAATGTT ATTTAGAAAT GTATGTTGAG ACAGAGGGAT
          GCTGAGCAAG TTTATACAGT GGGCAACATC TTGGCTATGT AGCTGCCTCA
          GGTGATACCC AGGCTCCAGA TCTGCTCCTA TGGGGCAGGA TGGAGTCCTG
          GCTGCCTCTG GATTGATGTG CAATTTCCAT ATATAATTAT TTCTCTTCAT
          GTGTGTGTGC CTGTGTTTTT ATTTCTCTGG TTCCCTGAAA CTTTGGCCAA
          TTGTTCCTTA TTCTGCCAGC AGCATCCCAG GATCCTTGGG GTCGATCTCA
          CAGCAATGTG CTGGACATGC AGCATCCCTG ATTCCCCGTT G
3jk031044 CGCCTCCGGC TCCGCAGAGC CTCCGGCGCA GGAAGGCAGC CCCGCCTGAG
          CTGCTCTGGC CTTGCTTTCC AGCGGGACCT CCAGGCGAAG CTGCAGCTGC
          GCTACGAGGA GATCGCTAAG AGGTGCCAGG GCCGGGCCGG GCCGGGTGGC
          GGGCGGGGCG CTGAGTCTCC CCCGCCCCGG CCCCGCCGTT GACGCTCGGG
          TCGTTCTCTG CTTAGGACCA GGTTTAGAGG ATGCAAGAAC ACTGCCAAAC
          ACTTCACACT CACCCATGTG CTGCTTACAT GCTTTGGCAT TGAGAGCCAA
          CAATCTTTTC CAGTCTTTCA GGAAATTTAT CATGTTTGTC AACTTTTAAA
          ATTCAGAAGT GGACCCTGCT TCTCTAGCTG CCGTTTTTTG GGCAAAAAGA
          AATATCTACC AGAGGATTAT GACGATTACC AGGGACTCCA AAACAAACAC
          AAATAATGTG GGATTTGCTG TACGAGTGCA GATTCTGACA TGATGGCTTT
          GGTTTTCAAA GGGAGCTCTT TGGGACTCTG TGAGGCTGTC AAAANAAAAT
          GTCAACAGTT ACAGTGTGAA GGGTAANATT TTTCCAACAA CATTATCCTG
          TTTGGCTGGG GGGCCATGAN ACACAATAAA CCTATAATCT CACCATCACC
          AAGGTGTTCC TGTTTATTCT C-----TCTC TCTGCCTTGT CCTTTGGTCT
          TCCTGCACTG AATGTAATTC TATTGTATTT ATCCAGATTT TCAATAATAG
          AGAAACAGAA GACATCACCT TGGGACAGAA GATGTCACAA GGAAAGACAG
          TTAGTAAAA- -TCTCTGTTA TTGACCTTGG CTTTTTATTT TTTAAAAGGG
          AACTGCTTAG TAGTTGCTGA TAAAATGAAA TAATACAATG TGTTAAAGGA
          TATAAAAAAT ACAATGGTCT GCATGGAACC AAAATTAAGA CATCCATGAA
          GACACTGCAT CAAATAAACC CTTGTCACCT ACCAGAAGTC TTCCAGAAGC
          TTTGGTTGCT CCTGTTTTGT AAGTTGATGA ATGGTTGGAA ATTTCAGTGC
          TGAAGATGTT TATGCCTGCA TATATGGAAC AGAATAAATG GGTGGCAGAA
          AGACAGAAAT AACAGCCAGA CACTGTTTAT TTATTTTTAC ATAATACTTT
          AAAAAGCTTC AGTGCATACA TTTAGCTATA ATCTGCAAGA ACTGGCATCT
          AATACAGTTC CAAACCCCAC ACATAATATC TAAGTCCCTA CTGCACTTTG
          TGTGCCCTCC CAGACACACA TGGCTCATAA CAGACACTGC TATTAAGAAA
          TCTTTCCATG GGTCACTAAA GTAACTTTCA CTTGATTTTA CCCTGATATG
          TCAAAGTCAG TCCTGTATTT CACTCATTAT TTTACTGTAG ATGATGCTCT
          GTTTGAAGGC CACTCTGCTT CATACTACCA GTGTCAGAGA TGGGCTGGGC
          AGCCCAAAAA TAATTACGAG GGAATGATCA CCTCAGCACC CAGGAGGGTT
          AGCAGAGTGG TCTGATTCAG TAACATCACA CAGCAGGAAC TCCCCAT-AA
          GTTCACATTT TAAATCTGCA GAGAACAGAT TGTCCAAGTC TCTTGCCCAC
          TGTTCAGATT GGTTTCTCTA ACTAATCCAT GACAACCAGG GAGGAAGCAG
          GTGACAANGT GTTGTGTGGC GTTGCAGGTG TGTCTGCAGA GCGGACTTCT
          CCAGCTCCTG GGCTGGATGC TGCACGCCAG CATGGCTCCC ATCACAGGGG
          TGAGTAGTGT GTCCCTGCTG ACCCCACAGG CTCAGCACTG GATTTGTGGA
          TCCCTCCTGA NAAATGGAAC TATGTTACTC TCAGCTCCTC CAACAGGAAT
          GAANAAAACT ACAGNACAGA ANACAGCCCA TGAGCCATCC GAACTCATGA
          GGCATTTAAG ATTACGGAAG AGGTAACTAT TTCTATAATT CACCGACTTC
          AAAAGTATGT TTGACATTAT TGTCGGGAAA ATTATGTTAA CCATGGATTA
          CTGTTACAAT CAAAGTATGT AGTGAGAAGT CAAGAGGCTT AGTAGTAAAT
          TTTCAAAGCG GTGCGTGGGG ATTTACCCGT TTGACTCCCA TTAACGGCAA
          TGGGAGGCGC GCGGCGAAGT CCCCGCACGC TGCTTTGAAA ACTGACCCCT
          GCGTGCTCAC GGACCCTGCT CTAAGGACTT CCAGATGACC ATGCAATCCC
          CTCTTCCTCA GGATCCTTCT TATTAATTAC CTATTCTTTG GCAATTGTCT
          CAACTAAGGA GGATGATGGG GAGAGATGGC ATAATCTAGC TTCCTAACTG
          GGCCAAATAA TATTTGGCCT ACATGGGCCA AATCAGCTAA AGTCAGGGCA
          GAAGTCTGTA CTGGCAATTA GAGAATGCAT TTGTTAATGT CATTCTTTGC
          AGCATTTGAT TCCAGTGAAA ATTTTGTCCC ATTGCACTAT GGAGATCAGA
          TTTGTTTGTT TTTCCCCAAT AAAGTCTATT TTTAAAAAAT TTAATCTCCA
          AACTGAGCAT TAAAATAANA GTTTTGAGGG TATTCATCTA TGGTTGTGTT
          AAGCTATAGT AAATGTTCCT CCATTACGGC TTTTGATTGA TAACATACAT
          GGCAAANAAA GTTNATGAGG AAGTAAGTGA CGTGTCTGTT ANATGCAAAA
          ATCTGGGAAG TCATTTTCAC AGCTCCCTGA AAACAAGCCC ACTTTTCATT
          TGTACCAAGT GGCTTCACAA GAAGTAGGTA CTTGTAGCAA GTGAAATCAC
          ATCTGTCTGA ACTTGTGCAA ATACATATTT GTTCCATGTT CAAAGGAAGC
          CTCACTAATT TTCTCTTCTT TGATTGTGAT TTTCTGCATA TAGACACAGG
          TTCAGCCCCA ACATGACTGA AAGGGAAGCT GCAACTTTCA ATAAATATGC
          TTACTTTCTC TCCTCCTCTG CTGTTACAAT CCCTGATCAG CTTTGGCTGG
          GAGGTAGCTG ACCAGCCAGA GGTGAAACAG GGTCACTTTG AGATTCAGCT
          TCTCATGGCA GTATGCCACA TTTTGCAAGC TTGGAATTCA CTGAGTGGAG
          GGAAGTCCAC ACCTTTTTCA GGACATTTGG AGCACAGGCC ATTGCTATGC
          TAATTTAGAC AAGAAGTTTT ACTGCAGCAA AGAGGTTTTA CATCACTCGG
          TGAAGTCACT TGTTGTGCAC GACAAAGGTA CAAGTGTCAC CAGCTGGCAC
          AGTCTG---- TGTTCTCAGC TGGCATTCTG TTCATCCCCC TCCCTAACAC
          AGCTGGCAGG ACATGAAACT TGGAAAAGTT TTCATGGTGA AACTGTAATT
          TTCAATTGAA CTGCAGCTGT AAACTTACAC TGGGAAACCA AATTTTGTAA
          TAATGTTGTA ATATTGTGAT AATGTTACTG CAGTCATGTT GATCTAAAGA
          CATAACTCAC CAAGTTATTT TCCTGACCGT GAGCTCTTCT TGTATATATG
          GAAAAAAA-G ACAGGTAGGA GAATGAAGTA TAATTATTAA AAACATGCTC
          CCCAAAATTG AAAAATCAAG CTCATTTCAA ACAGACCAAG CTGATAAAGA
          TTTCTGTGGG GGTAAAGAAA AGAAAAATCA CCTGTAAACA GTCATCTGCA
          TAGGAAGAAC TCATTTCAAG AGTTCATTGA TAGCCAAAGC CTCAACTTCA
          GGGTCCTTTG GGTCTTTTTA GTGAAATGCA GTGGTCAGCA GTCTGTGAAC
          TGCATCATGC CCACAATGTG TTATCCAAAA ATTTCACCTG ACCATCTGTA
          CTTGCTCACT GTCCTCCCAA GCATGTGCCG TCATTATTAA AACACTGACC
          ATTTGTGTGA CCAGAGAAAT ACTAGCATTT TATTTAACCT CATTGTTCAT
          GTGCCTCCAG GCCTTATTTG CTGTGCGTGG CCCAGGCTGT GCTCTGGAGG
          CAGGATTACT CATTTCCTCT CAGGCCTGTT CCCCACGCTC ATTACTCAGG
          CTCTCTCTAC TCTCTGTAGT TAGATAATTT ATTTCTACAA CATCCATATG
          AGGTGAAATA TTGTCGCCAC AATATTGAGT GGGGAGCCTT GAGTCAGAAG
          GAGCCATGAG GCATGATTGC CCACGCTGGG ACCACTAAGC TCCTATGGGA
          ATTTTATAAG CAAAGCTGAA TGCTTGTTAT GTTCATCGGG ATGCCAGCAT
          CTGGCCTGCT GTCACTGCAG ATGCCAACGT GTGCTTGCAG TCTTTGTGAA
          AGCAGGTTCT CAGTGTTTTC CCACCTCTTT AGGATTTTCT AACAGCTGTG
          TGAACAAGGG ATATGGCACA GGGGAAGGCC CAATTCTGAG ATGCTCTAGA
          AAAGCAAATG ACCAGAGGCC CTCATACATG GGATATTTTG CATCAGTAGT
          TTGGTGAGAG AGCCAGGGAC CTCACCTCTC AGATTTTCAC CCTGGAAAGA
          GACTCTTTGC ATTTATTTTT TTAAAACAGA CAACCAAAAC CTCAGAAACC
          AAAGCAAGAA ATCTTGAAAA ATTTGACATG AATGATGAAA AACAATGAAA
          AATATTGCTT ATACCATTGT TTACACAGAA TCTTTTTATA CAATTCTGTA
          AAAAA-TAAC TATTAATGTT ATTTAGAAAT GTATGTTGAG ACAGAGGGAT
          GCTGAGCAAG TTTATACAGT GGGCAATATC TTGGCTATGT AGCTGCCTCA
          GGTGATACCC AGGCTCCAGA TCTGCTCCTA TGGGGCAGGA TGGAGTCCTG
          GCTGCCTCTG GATTGATGTG CAATTTCCAT ATATAATTAT TTCTCTTCAT
          GTGTGTGTGC CTGTGTTTTT ATTTCTCTGG TTCCCTGAAA CTTTGGCCAA
          TTGTTCCTTA TTCTGCCAGC AGCATCCCAG GATCCTTGGG GTCGATCTCA
          CAGCAATGTG CTGGACATGC AGCATCCCTG ATTCCCCGTT G
3jk031045 CGCCTCCGGC TCCGCAGAGC CTCCGGCGCA GGAAGGCAGC CCCGCCTGAG
          CTGCTCTGGC CTTGCTTTCC AGCGGGACCT CCAGGCGAAG CTGCAGCTGC
          GCTACGAGGA GATCGCTAAG AGGTGCCAGG GCCGGGCCGG GCCGGGTGGC
          GGGCGGGGCG CTGAGTCTCC CCCACCCCGG CCCCGCCGTT GACGCTCGGG
          TCGTTCTCTG CTTAGGACCA GGTTTAGAGG ATGCAAGGAC ACTGCCAAAC
          ACTTCACACT CACCCATGTG CTGCTTACAT GCTTTGGCAT TGAGAGCCAA
          CAATCTTTTC CAGTCTTTCA GGAAATTTAT CATGTTTGTC AACTTTTAAA
          ATTCAGAAGT GGACCCTGCC TCTCTAGCTG CCGTTTTTTG GGCAAAAAGA
          AATATCTACC AGAGGATTAT GACGATTACC AGGGACTCCA AAACAAACAC
          AAATAATGTG GGATTTGCTG TGCGAGTGCA GATTCTGACA TGATGGCTTT
          GGTTTTCAAA GGGAGCTCTT TGGGACTCTG TGAGGCTGTC AAAANAAAAT
          GTCAACAGTT ACAGTGTGAA GGGTAANATT TTTCCAACAA CATTATCCTG
          TTTGGCTGGG GGGCTATGAN ACACAGTAAA CATATAATCT CACCATCACC
          AAGGTGTTCC TGTCTATTCT C-----TCTC TCTGCCTTGT CCTTTGGTCT
          TCCTGCACTG AATGTAATTC TATTGTATTT ATCCAGATTT TCAATAATAG
          AGAAACAGAA GACATCACCT TGGGACAGAA GATGTCACAA GGAAAGACAG
          TTAGTAAAA- -TCTCTGTTA TTGACCTTGG CTTTTTATTT TTTAAAAGGG
          AACTGCTTAG TAGTTGCTGA TAAAATGAAA TAATACAATG TGTTAAAGGA
          TATAAAAAAT ACAATGGTCT GCATGGAACC AAAATTAAGA CATCCATGAA
          GACACTGCAT CAAATAAACC CTCGTCACCT GCCAGAAGTC TTCCAGAAGC
          TTTGGTTGCT CCTGTTCTGT AAGTTGATGA ATGGTTGGAA ATTTCAGTGC
          TGAAGATGTT TATGCCTGCA TATATGGAAC AGAATAAATG GGTGGCAAAA
          AGACAGAAAT AACAGCCAGA CACTGTTTAT TTATTTTTAC ATAATACTTT
          AAAAAGCTTC AGTGCATACA TTTAGCTATA ATCTGCAAGA ACTGGCATCT
          AATACAGTTC CAAACCCCAC ACATAATATC TAAGTCCCTA CTGCACTTTG
          TGTGCCCTCC CAGACACACA TGGCTCATAA CAGACACTGC TATTAAGAAA
          TCTTTCCATG GGTCACTAAA GTAACTTTCA CTTGATTTTA CCCTGATATG
          TCAAAGTCAG TCCTGTATTT CACTCATTAT TTTACTGTAG ATGATGCTCT
          GTTTGAAGGC CACTCTGCTT CATACTACCA GTGTCAGAGA TGGGCTGGGC
          AGCCCAAAAA TGATTACGAG GGAATGATCA CCTCAGCACC CAGGAGGGTT
          AGCAGAGTGG TCTGATTCAG TAACATCACA CAGCAGGAAC TCCCCAT-AA
          GTTCACATTT TAAATCTGCA GAGAACAGAT TGTCCAAGTC TCTTGCCTAC
          TGTTCAGATT GGTTTCTCTA ACTAATCCAT GACAACCAGG GAGGAAGCAG
          GTGACAANGT GTTGTGTGGC GTTGCAGGTG TGTCTGCAGA GCGGACTTCT
          CCAGCTCCTG GGCTGGATGC TGCACGCCAG CATGGCTCCC ATCACAGGGG
          TGAGTAGTGT GTCCCTGCTG ACCCCACAGG CTCAGCACTG GATTTGTGGA
          TCCCTCCTGA NAAATGGAAC TATGTTACTC TCAGCTCCTC CAACAGGAAT
          GAANAAAACT ACAGNACAGA ANACAGCCCA TGAGCCATCC GAACTCATGA
          GGCATTTAAG ATTACGGAAG AGGTAACTAT TTCTATAATT CACCGACTTC
          AAAAGTATGT TTGACATTAT TGTCGGGAAA ATTATGTTAA CCATGGATTA
          CTGTTACAAT CAAAGTATGT AGTGAGAAGT CAAGAGGCTT AGTAGTAAAT
          TTTCAAAGCG GTGCGTGGGG ATTTACCCGT TTGACTCCCA TTAACGGCAA
          TGGGAGGCGC GCGGCGAAGT CCCCGCACGC TGCTTTGAAA ACTGACCCCT
          GCGTGCTCAC GGACCCTGCT CTAAGGACTT CCAGATGACC ATGCAATCCC
          CTCTTCCTCA GGATCCTTCT TATTAATTAC CTATTCTTTG GCAATTGTCT
          CAACTAAGGA GGATGATGGG GAGAGATGGC ATAATCTAGC TTCCTAACTG
          GGCCAAATAA TATTTGGCCT ACATGGGCCA AATCAGCTAA AGTCAGGGCA
          GAAGTCTGTA CTGGCAATTA GAGAATGCAT TTGTTAATGT CATTCTTTGC
          AGCATTTGAT TCCAGTGAAA ATTTTGTCCC ATTGCACTAT GGAGATCAGA
          TTTGTTTGTT TTTCCCCAAT AAAGTCTATT TTTAAAAAAT TTAATCTCCA
          AACTGAGCAT TAAAATAANA GTTTTGAGGG TATTCATCTA TGGTTGTGTT
          AAGCTATAGT AAATGTTCCT CCATTACGGC TTTTGATTGA TAACATACAT
          GGCAAANAAA GTTNATGAGG AAGTAAGTGA CGTGTCTGTT ANATGCAAAA
          ATCTGGGAAG TCATTTTCAC AGCTCCCTGA AAACAAGCCC ACTTTTCATT
          TGTACCAAGT GGCTTCACAA GAAGTAGGTA CTTGTAGCAA GTGAAATCAC
          ATCTGTCTGA ACTTGTGCAA AGACATATTT GTTCCATGTT CAAAGGAAGC
          CTCACTAATT TTCTCTTCTT TGATTGTGAT TTTCTGCATA TAGACACAGG
          TTCAGCCCCA ACATGACTGA AAGGGAAGCT GCAACTTTCA ATAAATATGC
          TTACTTTCTC TCCTCCTCTG CTGTTACAAT CCCTGATCAG CTTTGGCTGG
          GAGGTAGCTG ACCAGCCAGA GGTGAAACAG GGTCACTTTG AGATTCAGCT
          TCTCATGGCA GTATGCCACA TTTTGCAAGC TTGGAATTCA CTGAGTGGAG
          GGAAGTCCAC ACCTTTTTCA GGACATTTGG AGCACAGGCC ATTGCTATGC
          TAATTTAGAC AAGAAGTTTT ACTGCAGCAA AGAGGTTTTA CATCACTCGG
          TGAAGTCACT TGTTGTGCAT GACAAAGGTA CAAGTGTCAC CAGCTGGCAC
          AGTCTG---- TGTTCTCAGC TGGCATTCTG TTCATCCCCC TCCCTAACAC
          AGCTGGCAGG ACATGAAACT TGGAAAAGTT TTCATGGTGA AACTGTAATT
          TTCAATTGAA CTGCAGCTGT AAACTTACAC TGGAAAACCC AATTTTGTAA
          TAATATTGTA ATATTGTGAT AATGTTACTG CAGTCATGTT GATCTAAAGA
          CATAACTCAC CAAGTTATTT TCCTGACCAT GAGCTCTTCT TGTATATATG
          GAAAAAAA-G ACAGGTAGGA GAATGAAGTA TAATTATTAA AAACATGCTC
          CCCAAAATTG AAAAATCAAG CTCATTTCGA ACAGACCAAG CTGATAAGGA
          TTTCTGTGGG GGTAAAGAAA AGAAAAATCA CCTGTAAACA GTCATCTGCA
          TAGGA-GAAC TCATTTCAAG AGTTCATTGA TAGCCAAAGC CTCAACTTCA
          GGGTCCTTTG GGTCTTTTTA GTGAAATGCA GTGGTCAGCA GTCTGTGAAC
          TGCATCATGC CCACAATGTG TTATCCAAAA ATTTCACCTG ACCATCTGTA
          CTTGCTCACT GTCCTCCCAA GCATGTGCCG TCATTATTAA AACACTGACC
          ATTTGTGTGA CCAGAGAAAT ACTAGCATTT TATTTAACCT CATTGTTCAT
          GTGCCTCCAG GCCTTATTTG CTGTGCGTGG CCCAGGCTGT GCTCTGGAGG
          CAGGATTACT CATTTCCTCT CAGGCCTGTT CCCCACGCTC ATTACTCAGG
          CTCTCTCTAC TCTCTGTAGT TAGATAATTT ATTTCTACAA CATCCATATG
          AGGTGAAATA TTGTCCCCAC AATATTGAGT GGGGACCCTT GAGTCAGAAG
          GAGCCATGAG GCATGATTGC CCACGCTGGG ACCACTAAGC TCCTATGGGA
          ATTTTATAAG CAAAGCTGAA TGCTTGTTAT GTTCATCGGG ATGCCAGCAT
          CTGGCCTGCT GTCACTGCAG ATGCCAACGT GTGCTTGCAG TCTTTGTGAA
          AGCAGGTTCT CAGTGTTTTC CCACCTCTTT AGGATTTTCT AACAGCTGTG
          TGAACAAGGG ATATGGCACA GGGGAAGGCC CAATTCTGAG ATGCTCTAGA
          AAAGCAAATG ACCAGAGGCC CTCATACATG GGATATTTTG CATCAGTAGT
          TTGGTGAGAG AGCCAGGGAC CTCACCTCTC AGGTTTTCAC CCTGGAAAGA
          GACTCTTTGC ATTTATTTTT TTAAAACAGA CAACCAAAAC CTCAGAAACC
          AAAGCAAGAA ATCTTGAAAA ATTTGACATG AATGATGAAA AACAATGAAA
          AATATTGCTT ATACCATTGT TTACACAGAA TCTTTTTATA CAATTCTGTA
          AAAAA-TAAC TATTAATGTT ATTTAGAAAT GTATGTTGAG ACAGAGGGAT
          GCTGAGCAAG TTTATACAGT GGGCAACATC TTGGCTATGT AGCTGCCTCA
          GGTGATACCC AGGCTCCAGA TCTGCTCCTA TGGGGCAGGA TGGAGTCCTG
          GCTGCCTCTG GATTGATGTG CAATTTCCAT ATATAATTAT TTCTCTTCAT
          GTGTGTGTGC CTGTGTTTTT ATTTCTCTGG TTCCCTGAAA CTTTGGCCAA
          TTGTTCCTTA TTCTGCCAGC AGCATCCCAG GATCCTTGGG GTCGATCTCA
          CAGCAATGTG CTGGACATGC AGCATCCCTG ATTCCCCGTT G
3jk031046 CGCCTCCGGC TCCGCAGAGC CTCCGGCGCA GGAAGGCAGC CCCGCCTGAG
          CTGCTCTGGC CTTGCTTTCC AGCGGGACCT CCAGGCGAAG CTGCAGCTGC
          GCTACGAGGA GATCGCTAAG AGGTGCCAGG GCCGGGCCGG GCCGGGTGGC
          GGGCGGGGCG CTGAGTCTCC CCCACCCCGG CCCCGCCGTT GACGCTCGGG
          TCGTTCTCTG CTTAGGACCA GGTTTAGAGG ATGCAAGGAC ACTGCCAAAC
          ACTTCACACT CACCCATGTG CTGCTTACAT GCTTTGGCAT TGAGAGCCAA
          CAATCTTTTC CAGTCTTTCA GGAAATTTAT CATGTTTGTC AACTTTTAAA
          ATTCAGAAGT GGACCCTGCT TCTCTAGCTG CCGTTTTTTG GGCAAAAAGA
          AATATCTACC AGAGGATTAT GACGATTACC AGGGACTCCA AAACAAACAC
          AAATAATGTG GGATTTGCTG TGCGAGTGCA GATTCTGACA TGATGGCTTT
          GGTTTTCAAA GGGAGCTCTT TGGGACTCTG TGAGGCTGTC AAAANAAAAT
          GTCAACAGTT ACAGTGTGAA GGGTAANATT TTTCCAACAA CATTATCCTG
          TTTGGCTGGG GGGCTATGAN ACACAGTAAA CATATAATCT CACCATCACC
          AAGGTGTTCC TGTCTATTCT C-----TCTC TCTGCCTTGT CCTTTGGTCT
          TCCTGCACTG AATGTAATTC TATTGTATTT ATCCAGATTT TCAATAATAG
          AGAAACAGAA GACATCACCT TGGGACAGAA GATGTCACAA GGAAAGACAG
          TTAGTAAAA- -TCTCTGTTA TTGACCTTGG CTTTTTATTT TTTAAAAGGG
          AACTGCTTAG TAGTTGCTGA TAAAATGAAA TAATACAATG TGTTAAAGGA
          TATAAAAAAT ACAATGGTCT GCATGGAACC AAAATTAAGA CATCCATGAA
          GACACTGCAT CAAATAAACC CTCGTCACCT GCCAGAAGTC TTCCAGAAGC
          TTTGGTTGCT CCTGTTCTGT AAGTTGATGA ATGGTTGGAA ATTTCAGTGC
          TGAAGATGTT TATGCCTGCA TATATGGAAC AGAATAAATG GGTGGCAGAA
          AGACAGAAAT AACAGCCAGA CACTGTTTAT TTATTTTTAC ATAATACTTT
          AAAAAGCTTC AGTGCATACA TTTAGCTATA ATCTGCAAGA ACTGGCATCT
          AATACAGTTC CAAACCCCAC ACATAATATC TAAGTCCCTA CTGCACTTTG
          TGTGCCCTCC CAGACACACA TGGCTCATAA CAGACACTGC TATTAAGAAA
          TCTTTCCATG GGTCACTAAA GTAACTTTCA CTTGATTTTA CCCTGATATG
          TCAAAGTCAG TCCTGTATTT CACTCATTAT TTTACTGTAG ATGATGCTCT
          GTTTGAAGGC CACTCTGCTT CATACTACCA GTGTCAGAGA TGGGCTGAGC
          GGCCCAAAAA TGATTACGAG GGAATGATCA CCTCAGCACC CAGGAGGGTT
          AGCAGAGTGG TCTGATTCAA TAACATCACA CAGCAGGAAC TCCCCAT-AA
          GTTCACATTT TAAATCTGCA GAGAACAGAT TGTCCAAGTC TCTTGCCCAC
          TGTTCAGACT GGTTTCTCTA ACTAATCCAT GACAACCAGG GAGGAAGCAG
          GTGACAANGT GTTGTGTGGC GTTGCAGGTG TGTCTGCAGA GCGGACTTCT
          CCAGCTCCTG GGCTGGATGC TGCACGCCAG CATGGCTCCC ATCACAGGGG
          TGAGTAGTGT GTCCCTGCTG ACCCCACAGG CTCAGCACTG GATTTGTGGA
          TCCCTCCTGA NAAATGGAAC TATGTTACTC TCAGCTCCTC CAACAGGAAT
          GAANAAAACT ACAGNACAGA ANACAGCCCA TGAGCCATCC GAACTCATGA
          GGCATTTAAG ATTACGGAAG AGGTAACTAT TTCTATAATT CACCGACTTC
          AAAAGTATGT TTGACATTAT TGTCGGGAAA ATTATGTTAA CCATGGATTA
          CTGTTACAAT CAAAGTATGT AGTGAGAAGT CAAGAGGCTT AGTAGTAAAT
          TTTCAAAGCG GTGCGTGGGG ATTTACCCGT TTGACTCCCA TTAACGGCAA
          TGGGAGGCGC GCGGCGAAGT CCCCGCACGC TGCTTTGAAA ACTGACCCCT
          GCGTGCTCAC GGACCCTGCT CTAAGGACTT CCAGATGACC ATGCAATCCC
          CTCTTCCTCA GGATCCTTCT TATTAATTAC CTATTCTTTG GCAATTGTCT
          CAACTAAGGA GGATGATGGG GAGAGATGGC ATAATCTAGC TTCCTAACTG
          GGCCAAATAA TATTTGGCCT ACATGGGCCA AATCAGCTAA AGTCAGGGCA
          GAAGTCTGTA CTGGCAATTA GAGAATGCAT TTGTTAATGT CATTCTTTGC
          AGCATTTGAT TCCAGTGAAA ATTTTGTCCC ATTGCACTAT GGAGATCAGA
          TTTGTTTGTT TTTCCCCAAT AAAGTCTATT TTTAAAAAAT TTAATCTCCA
          AACTGAGCAT TAAAATAANA GTTTTGAGGG TATTCATCTA TGGTTGTGTT
          AAGCTATAGT AAATGTTCCT CCATTACGGC TTTTGATTGA TAACATACAT
          GGCAAANAAA GTTNATGAGG AAGTAAGTGA CGTGTCTGTT ANATGCAAAA
          ATCTGGGAAG TCATTTTCAC AGCTCCCTGA AAACAAGCCC ACTTTTCATT
          TGTACCAAGT GGCTTCACAA GAAGTAGGTA CTTGTAGCAA GTGAAATCAC
          ATCTGTCTGA ACTTGTGCAA ATACATATTT GTTCCATGTT CAAAGGAAGC
          CTCACTAATT TTCTCTTCTT TGATTGTGAT TTTCTGCATA TAGACACAGG
          TTCAGCCCCA ACATGACTGA AAGGGAAGCT GCAACTTTCA ATAAATATGC
          TTACTTTCTC TCCTCCTCTG CTGTTACAAT CCCTGATCAG CTTTGGCTGG
          GAGGTAGCTG ACCAGCCAGA GGTGAAACAG GGTCACTTTG AGATTCAGCT
          TCTCATGGCA GTATGCCACA TTTTGCAAGC TTGGAATTCA CTGAGTGGAG
          GGAAGTCCAC ACCTTTTTCA GGACATTTGG AGCACAGGCC ATTGCTATGC
          TAATTTAGAC AAGAAGTTTT ACTGCAGCAA AGAGGTTTTA CATCACTCGG
          TGAAGTCACT TGTTGTGCAC GACAAAGGTA CAAGTGTCAC CAGCTGGCAC
          AGTCTG---- TGTTCTCAGC TGGCATTCTG TTCATCCCCC TCCCTAACAC
          AGCTGGCAGG ACATGAAACT TGGAAAAGTT TTCATGGTGA AACTGTAATT
          TTCAATTGAA CTGCAGCTGT AAACTTACAC TAGGAAACCC AATTTTGTAA
          TAATGTTGTA ATATTGTGAT AATGTTACTG CAGTCATGTT GATCTAAAGA
          CATAACTCAC CAAGTTATTT TCCTGACCGT GAGCTCTTCT TGTATATATG
          GAAAAAAA-G ACAGGTAGGA GAATGAAGTA TAATTATTAA AAACATGCTC
          CCCAAAATTG AAAAATCAAG CTAATTTCGA ACAGACCAAG CTGATAAGGA
          TTTCTGTGGG GGTAAAGAAA AGAAAAATCA CCTGTAAACA GTCATCTGCA
          TAGGA-GAAC TCATTTCAAG AGTTCATTGA TAGCCAAAGC CTCAACTTCA
          GGGTCCTTTG GGTCTTTTTA GTGAAATGCA GTGGTCAGCA GTCTGTGAAC
          TGCATCATGC CCACAATGTG TTATCCAAAA ATTTCACCTG ACCATCTGTA
          CTTGCTCACT GTCCTCCCAA GCATGTGCCG TCATTATTAA AACACTGACC
          ATTTGTGTGA CCAGAGAAAT ACTAGCATTT TATTTAACCT CATTGTTCAT
          GTGCCTCCAG GCCTTATTTG CTGTGCGTGG CCCAGGCTGT GCTCTGGAGG
          CAGGATTACT CATTTCCTCT CAGGCCTGTT CCCCACGCTC ATTACTCAGG
          CTCTCTCTAC TCTCTGTAGT TAGATAATTT ATTTCTACAA CATCCATATG
          AGGTGAAATA TTGTCCCCAC AATATTGAGT GGGGACCCTT GAGTCAGAAG
          GAGCCATGAG GCATGATTGC CCACGCTGGG ACCACTAAGC TCCTATGGGA
          ATTTTATAAG CAAAGCTGAA TGCTTGTTAT GTTCATCGGG ATGCCAGCAT
          CTGGCCTGCT GTCACTGCGG ATGCCAACGT GTGCTTGCAG TCTTTGTGAA
          AGCAGGTTCC CAGTGTTTTC CCACCTCTTT AGGATTTTCT AACAGCTGTG
          TGAACAAGGG ATATGGCACA GGGGAAGGCC CAATTCTGAG ATGCTCTAGA
          AAAGCAAATG ACCAGAGGCC CTCATACATG GGATATTTTG CATCAGTAGT
          TTGGTGAGAG AGCCAGGGAC CTCACCTCTC AGGTTTTCAC CCTGGAAAGA
          GACTCTTTGC ATTTATTTTT TTAAAACAGA CAACCAAAAC CTCAGAAACC
          AAAGCAAGAA ATCTTGAAAA ATTTGACATG AATGATGAAA AACAATGAAA
          AATATTGCTT ATACCATTGT TTACACAGAA TCTTTTTATA CAATTCTGTA
          AAAAA-TAAC TATTAATGTT ATTTAGAAAT GTATGTTGAG ACAGAGGGAT
          GCTGAGCAAG TTTATACAGT GGGCAACATC TTGGCTATGT AGCTGCCTCA
          GGTGATACCC AGGCTCCAGA TCTGCTCCTA TGGGGCAGGA TGGAGTCCTG
          GCTGCCTCTG GATTGATGTG CAATTTCCAT ATATAATTAT TTCTCTTCAT
          GTGTGTGTGC CTGTGTTTTT ATTTCTCTGG TTCCCTGAAA CTTTGGCCAA
          TTGTTCCTTA TTCTGCCAGC AGCATCCCAG GATCCTTGGG GTCGATCTCA
          CAGCAATGTG CTGGACATGC AGCATCCCTG ATTCCCCGTT G
3jk032047 CGCCTCCGGC TCCGCAGAGC CTCCGGCGCA GGAAGGCAGC CCCGCCTGAG
          CTGCTCTGGC CTTGCTTTCC AGCGGGACCT CCAGGCGAAG CTGCAGCTGC
          GCTACGAGGA GATCGCTAAG AGGTGCCAGG GCCGGGCCGG GCCGGGTGGC
          GGGCGGGGCG CTGAGTCTCC CCCACCCCGG CCCCGCCGTT GACACTCGGG
          TCGTTCTCTG CTTAGGACCA GGTTTAGAGG ATGCAAGGAC ACTGCCAAAC
          ACTTCACACT CACCCATGTG CTGCTTACAT GCTTTGGCAT TGAGAGCCAA
          CAATCTTTTC CAGTCTTTCA GGAAATTTAT CATGTTTGTC AACTTTTAAA
          ATTCAGAAGT GGACCCTGCC TCTCTAGCTG CCGTTTTTTG GGCAAAAAGA
          AATATCTACC AGAGGATTAT GACGATTACC ATGGACTCCA AAACAAACAC
          AAATAATGTG GGATTTGCTG TGCGAGTGCA GATTCTGACA TGATGGCTTT
          GGTTTTCAAA GGGAGCTCTT TGGGACTCTG TGAGGCTGTC AAAANAAAAT
          GTCAACAGTT ACAGTGTGAA GGGTAANATT TTTCCAACAA CATTATCCTG
          TTTGGCTGGG GGGCCATGAN ACACAGTAAA CATATAATCT CACCATCACC
          AAGGTGTTCC TGTCTATTCT C-----TCTC TCTGCCTTGT CCTTTGGTCT
          TCCTGCACTG AATGTAATTC TATTGTATTT ATCCAGATTT TCAATAATAG
          AGAAACAGAA GACATCACCT TGGGACAGAA GATGTCACAA GGAAAGACAG
          TTAGTAAAAT CTCTCTGTTA TTGACCTTGG CTTTTTATTT TTTAAAAGGG
          AACTGCTTAG TAGTTGCTGA TAAAATGAAA TAATACAATG TGTTAAAGGA
          TATAAAAAAT ACAATGGTCT TCATGGAACC AAAATTAAGA CATCCATGAA
          GACACTGCAT CAAATAAACC CTCGTCACCT GCCAGAAGTC TTCCAGAAGC
          TTTGGTTGCT CCTGTTCTGT AAGTTGATGA ATGGTTGGAA ATTTCAGTGC
          TGAAGATGTT TATGCCTGCA TATATGGAAC AGAATAAATG GGTGGCAGAA
          AGACAGAAAT AACAGCCAGA CACTGTTTAT TTATTTTTAC ATAATACTTT
          AAAAAGCTTC AGTGCATACA TTTAGCTATA ATCTGCAAGA ACTGGCATCT
          AATACAGTTC CAAACCCCAC ACATAATATC TAAGTCCCTA CTGCACTTTG
          TGTGCCCTCC CAGACACACA TGGCTCATAA CAGACACTGC TATTAAGAAA
          TCTTTCCATG GGTCACTAAA GTAACTTTCA CTTGATTTTA CCCTGATATG
          TCAAAGTCAG TCCTGTATTT CACTCATTAT TTTACTGTAG ATGATGCTCT
          GTTTGAAGGC CACTCTGCTT CAAACTACCA GTGTCAGAGA TGGGCTGGGC
          AGCCCAAAAA TGATTACGAG GGAATGATCA CCTCAGCACC CAGGAGGGTT
          AGCAGAGTGG TCTGATTCAG TAACATCACA CAGCAGGAAC TCCCCAT-AA
          GTTCACATTT TAAATCTGCA GAGAACAGAT TGTCCAAGTC TCTTGCCTAC
          TGTTCAGACT GGTTTCTCTA ACTAATCCAT GACAACCAGG GAGGAAGCAG
          GTGACAANGT GTTGTGTGGC GTTGCAGGTG TGTCTGCAGA GCGGACTTCT
          CCAGCTCCTG GGCTGGATGC TGCACGCCAG CATGGCTCCC ATCACAGGGG
          TGAGTAGTGT GTCCCTGCTG ACCCCACAGG CTCAGCACTG GATTTGTGGA
          TCCCTCCTGA NAAATGGAAC TATGTTACTC TCAGCTCCTC CAACAGGAAT
          GAANAAAACT ACAGNACAGA ANACAGCCCA TGAGCCATCC GAACTCATGA
          GGCATTTAAG ATTACGGAAG AGGTAACTAT TTCTATAATT CACCGACTTC
          AAAAGTATGT TTGACATTAT TGTCGGGAAA ATTATGTTAA CCATGGATTA
          CTGTTACAAT CAAAGTATGT AGTGAGAAGT CAAGAGGCTT AGTAGTAAAT
          TTTCAAAGCG GTGCGTGGGG ATTTACCCGT TTGACTCCCA TTAACGGCAA
          TGGGAGGCGC GCGGCGAAGT CCCCGCACGC TGCTTTGAAA ACTGACCCCT
          GCGTGCTCAC GGACCCTGCT CTAAGGACTT CCAGATGACC ATGCAATCCC
          CTCTTCCTCA GGATCCTTCT TATTAATTAC CTATTCTTTG GCAATTGTCT
          CAACTAAGGA GGATGATGGG GAGAGATGGC ATAATCTAGC TTCCTAACTG
          GGCCAAATAA TATTTGGCCT ACATGGGCCA AATCAGCTAA AGTCAGGGCA
          GAAGTCTGTA CTGGCAATTA GAGAATGCAT TTGTTAATGT CATTCTTTGC
          AGCATTTGAT TCCAGTGAAA ATTTTGTCCC ATTGCACTAT GGAGATCAGA
          TTTGTTTGTT TTTCCCCAAT AAAGTCTATT TTTAAAAAAT TTAATCTCCA
          AACTGAGCAT TAAAATAANA GTTTTGAGGG TATTCATCTA TGGTTGTGTT
          AAGCTATAGT AAATGTTCCT CCATTACGGC TTTTGATTGA TAACATACAT
          GGCAAANAAA GTTNATGAGG AAGTAAGTGA CGTGTCTGTT ANATGCAAAA
          ATCTGGGAAG TCATTTTCAC AGCTCCCTGA AAACAAGCCC ACTTTTCATT
          TGTACCAAGT GGCTTCACAA GAAGTAGGTA CTTGTAGCAA GTGAAATCAC
          ATCTGTCTGA ACTTGTGCAA AGACATATTT GTTCCATGTT CAAAGGAAGC
          CTCACTTATT TTCTCTTCTT TTATTGTGAT TTTCTGCATA TAGACACAGG
          TTCAGCCCCA ACATGACTGA AAGGGAAGCT GCAACTTTCA ATAAATATGC
          TTACTTTCTC TCCTCCTCTG CTGTTACAAT CCCTGATCAG CTTTGGCTGG
          GAGGTAGCTG ACCAGCCAGA GGTGAAACAG GGTCACTTTG AGATTCAGCT
          TCTCATGGCA GTATGCCACA TTTTGCAAGC TTGGAATTCA CTGAGTGGAG
          GGAAGTCCAC ACCTTTTTCA GGACATTTGG AGCACAGGCC ATTGCTATGC
          TAATTTAGAC AAGAAGTTTT ACTGCAGCAA AGAGGTTTTA CATCACTCGG
          TGAAGTCACT TGTTGTGCAT GACAAAGGTA CAAGTGTCAC CAGCTGGCAC
          AGTCTG---- TGTTCTCAGC TGGCATTCTG TTCATCCCCC TCCCTAACAC
          AGCTGGCAGG ACATGAAACT TGGAAAAGTT TTCATGGTGA AACTGTAATT
          TTCAATTGAA CTGCAGCTGT AAACTTACAC TGGGAAACCA AATTTTGTAA
          TAATGTTGTA ATATTGTGAT AATGTTACTG CAGTCATGTT GATCTAAAGA
          CATAACTCAC CAAGTTATTT TCCTGACCGT GAGCTCTTCT TGTATATATG
          GAAAAAAA-G ACAGGTAGGA GAATGAAGTA TAATTATTAA AAACATGCTC
          CCCAAAATTG AAAAATCAAG CTCATTTCGA ACAGACCAAG CTGATAAGGA
          TTTCTGTGGG GGTAAAGAAA AGAAAAATCA CCTGTAAACA GTCATCTGCA
          TAGGAAGAAC TCATTTCAAG AGTTCATTGA CAGCCAAAGC CTCAATTTCA
          GGGTCCTTTG GGTCTTTTTA GTGAAATGCA GTGGTCAGCA GTCTGTGAAC
          TGCATCATGC CCACAATGTG TTATCCAAAA ATTTCACCTG ACCATCTGTA
          CTTGCTCACT GTCCTCCCAA GCATGTGCCG TCATTATTAA AACACTGACC
          ATTTGTGTGA CCAGAGAAAT ACTAGCATTT TATTTAACCT CATTGTTCAT
          GTGCCTCCAG GCCTTATTTG CTGTGCGTGG CCCAGGCTGT GCTCTGGAGG
          CAGGATTACT CATTTCCTCT CAGGCCTGTT CCCCACGCTC ATTACTCAGG
          CTCTCTCTAC TCTCTGTAGT TAGATAATTT ATTTCTACAA CATCCATATG
          AGGTGAAATA TTGTCCCCAC AATATTGAGT GGGGACCCTT GAGTCAGAAG
          GAGCCATGAG GCATGATTGC CCACGCTGGG ACCACTAAGC TCCTATGGGA
          ATTTTATAAG CAAAGCTGAA TGCTTGTTAT GTTCATCGGG ATGCCAGCAT
          CTGGCCTGCT GTCACTGCGG TTGCCAACGT GTGCTTGCAG TCTTTGTGAA
          AGCAGGTTCC CAGTGTTTTC CCACCTCTTT AGGATTTTCT AACAGCTGTG
          TGAACAAGGG ATATGGCACA GGGGAAGGCC CAATTCTGAT ATGCTCTAGA
          AAAGCAAATG ACCAGAGGCC CTCATACATG GGATATTTTG CATCAGTAGT
          TTGGTGAGAG AGCCAGGGAC CTCACCTCTC AGGTTTTCAC CCTGGAAAGA
          GACTCTTTGC ATTTATTTTT TTAAAACAGA CAACCAAAAC CTCAGAAACC
          AAAGCAAGAA ATCTTGAAAA ATTTGACATG AATGATGAAA AACAATGAAA
          AATATTGCTT ATACCATTGT TTACACAGAA TCTTTTTATA CAATTCTGTA
          AAAAA-TAAC TATTAATGTT ATTTAGAAAT GTATGTTGAG ACAGAGGGAT
          GCTGAGCAAG TTTATACAGT GGGCAACATC TTGGCTATGT AGCTGCCTCA
          GGTGATACCC AGGCTCCAGA TCTGCTCCTA TGGGGCAGGA TGGAGTCCTG
          GCTGCCTCTG GATTGATGTG CAATTTCCAT ATATAATTAT TTCTCTTCAT
          GTGTGTGTGC CTGTGTTTTT ATTTCTCTGG TTCCCTGAAA CTTTGGCCAA
          TTGTTCCTTA TTCTGCCAGC AGCATCCCAG GATCCTTGGG GTCGATCTCA
          CAGCAATGTG CTGGACATGC AGCATCCCTG ATTCCCCGTT G
3jk032048 CGCCTCCGGC TCCGCAGAGC CTCCGGCGCA GGAAGGCAGC CCCGCCTGAG
          CTGCTCTGGC CTTGCTTTCC AGCGGGACCT CCAGGCGAAG CTGCAGCTGC
          GCTACGAGGA GATCGCTAAG AGGTGCCAGG GCCGGGCCGG GCCGGGTGGC
          GGGCGGGACG CTGAGTCTCC CCCACCCCGG CCCCGCCGTT GACGCTCGGG
          TCGTTCTCTG CTTAGGACCA GGTTTAGAGG ATGCAAGAAC ACTGCCAAAC
          ACTTCACACT CACCCATGTG CTGCTTACAT GCTTTGGCAT TGAGAGCCAA
          CAATCTTTTC CAGTCTTTCA GGAAATTTAT CATGTTTGTC AACTTTTAAA
          ATTCAGAAGT GGACCCTGCC TCTCTAGCTG CCGTTTTTTG GGCAAAAAGA
          AATATCTACC AGAGGATTCT GACGATTACC AGGGACTCCA AAACAAACAC
          AAATAATGTG GGATTTGCTG TGCGAGTGCA GATTCTGACA TGATGGCTTT
          GGTTTTCAAA GGGAGCTCTT TGGGACTCTG TGAGGCTGTC AAAANAAAAT
          GTCAACAGTT ACAGTGTGAA GGGTAANATT TTTCCAACAA CATTATCCTG
          TTTGGCTGGG GGGCCATGAN ACACAGTAAA CATATAATCT CACCATCACC
          AAGGTGTTCC TGTCTATTCT C-----TCTC TCTGCCTTGT CCTTTGGTCT
          TCCTGCACTG AATGTAATTC TATTGTATTT ATCCAGATTT TCAATAATAG
          AGAAACAGAA GACATCACCT TGGGACAGAA GATGTCACAA GGAAAGACAG
          TTAGTAAAAT CTCTCTGTTA TTGACCTTGG TTTTTTATTT TTTAAAAGGG
          AACTGCTTAG TAGTTGCTGA TAAAATGAAA TAATACAATG TGTTAAAGGA
          TATAAAAAAT ACAATGGTCT TCATGGAACC AAAATTAAGA CATCCATGAA
          GACACTGCAT CAAATAAACC CTCGTCACCT GCCAGAAGTC TTCCAGAAGC
          TTTGGTTGCT CCTGTTCTGT AAGTTGATGA ATGGTTGAAA ATTTCAGTGC
          TGAAGATGTT TATGCCTGCA TATATGGAAC AGAATAAATG GGTGGCAGAA
          AGACAGAAAT AACAGCCAGA CACTGTTTAT TTATTTTTAC ATAATACTTT
          AAAAAGCTTC AGTGCATACA TTTAGCTATA ATCTGCAAGA ACTGGCATCT
          AATACAGTTC CAAACCCCAC ACATAATATC TAAGTCCCTA CTGCACTTTG
          TGTGCCCTCC CAGACACACA TGGCTCATAA CAGACACTGC TATTAAGAAA
          TCTTTCCATG GGTCACTAAA GTAACTTTCA CTTGATTTTA CCCTGATATG
          TCAAAGTCAG TCCTGTATTT CACTCATTAT TTTACTGTAG ATGATGCTCT
          GTTTGAAGGC CACTCTGCTT CATACTACCA GTGTCAGAGA TGGGCTGGGC
          AGCCCAAAAA TGATTATGAG GGAATGATCA CCTCAGCACC CAGGAGGGTT
          AGCAGAGTGG TCTGATTCAG TAACATCACA CAGCAGGAAC TCCCCAT-AA
          GTTCACATTT TAAATCTGCA GAGAACAGAT TGTCCAAGTC TCTTGCCTAC
          TGTTCAGATT GGTTTCTCTA ACTAATCCAT GACAACCAGG GAGGAAGCAG
          GTGACAANGT GTTGTGTGGC GTTGCAGGTG TGTCTGCAGA GCGGACTTCT
          CCAGCTCCTG GGCTGGATGC TGCACGCCAG CATGGCTCCC ATCACAGGGG
          TGAGTAGTGT GTCCCTGCTG ACCCCACAGG CTCAGCACTG GATTTGTGGA
          TCCCTCCTGA NAAATGGAAC TATGTTACTC TCAGCTCCTC CAACAGGAAT
          GAANAAAACT ACAGNACAGA ANACAGCCCA TGAGCCATCC GAACTCATGA
          GGCATTTAAG ATTACGGAAG AGGTAACTAT TTCTATAATT CACCGACTTC
          AAAAGTATGT TTGACATTAT TGTCGGGAAA ATTATGTTAA CCATGGATTA
          CTGTTACAAT CAAAGTATGT AGTGAGAAGT CAAGAGGCTT AGTAGTAAAT
          TTTCAAAGCG GTGCGTGGGG ATTTACCCGT TTGACTCCCA TTAACGGCAA
          TGGGAGGCGC GCGGCGAAGT CCCCGCACGC TGCTTTGAAA ACTGACCCCT
          GCGTGCTCAC GGACCCTGCT CTAAGGACTT CCAGATGACC ATGCAATCCC
          CTCTTCCTCA GGATCCTTCT TATTAATTAC CTATTCTTTG GCAATTGTCT
          CAACTAAGGA GGATGATGGG GAGAGATGGC ATAATCTAGC TTCCTAACTG
          GGCCAAATAA TATTTGGCCT ACATGGGCCA AATCAGCTAA AGTCAGGGCA
          GAAGTCTGTA CTGGCAATTA GAGAATGCAT TTGTTTATGT CATTCTTTGC
          AGCATTTGAT TCCAGTGAAA ATTTTGTCCC ATTGCACTAT GGAGATCAGA
          TTTGTTTGTT TTTCCCCAAT AAAGTCTATT TTTAAAAAAT TTAATCTCCA
          AACTGAGCAT TAAAATAANA GTTTTGAGGG AATTCATCTA TGGTTGTGTT
          AAGCTATAGT AAATGTTCCT CCATTACGGC TTTTGATTGA TAACATACAT
          GGCAAANAAA GTTNATGAGG AAGTAAGTGA CGTGTCTGTT ANATGCAAAA
          ATCTGGGAAG TCATTTTCAC AGCTCCCTGA AAACAAGCCC ACTTTTCATT
          TGTACCAAGT GGCTTCACAA GAAGTAGGTA CTTGTAGCAA GTGAAATCAC
          ATCTGTCTGA ACTTGTGCAA AGACATATTT GTTCCATGTT CAAAGGAAGC
          CTCACTTATT TTCTCTTCTT TTATTGTGAT TTTCTGCATA TAGACACAGG
          TTCAGCCCCA ACATGACTGA AAGGGAAGCT GCAACTTTCA ATAAATATGC
          TTACTTTCTC TCCTCCTCTG CTGTTACAAT CCCTGATCAG CTTTGGCTGG
          GAGGTAGCTG ACCAGCCAGA GGTGAAACAG GGTCACTTTG AGATTCAGCT
          TCTCATGGCA GTATGCCACA TTTTGCAAGC TTGGAATTCA CTGAGTGGAG
          GGAAGTCCAC ACCTTTTTCA GGACATTTGG AGCACAGGCC ATTGCTATGC
          TAATTTAGAC AAGAAGTTTT ACTGCAGCAA AGAGGTTTTA CATCACTCGG
          TGAAGTCACT TGTTGTGCAC GACAAAGGTA CAAGTGTCAC CAGCTGGCAC
          AGTCTG---- TGTTCTCAGC TGGCATTCTG TTCATCCCCC TCCCTAACAC
          AGCTGGCAGG ACATGAAACT TGGAAAAGTT TTCATGGTGA AACTGTAATG
          TTCAATTGAA CTGCAGCTGT AAACTTACAC TGGGAAACCC AATTTTGTAA
          TAATGTTGTA ATATTATGAT AATGTTACTG CAGTCATGTT GATCTAAAGA
          AATAACTCAC CAAGTTATTT TCCTGACCAT GAGCTCTTCT TGTATATATG
          GAAAAAAA-G ACACCCAGGA GAATGAAGTA TAATTATTAA AAACATGCTC
          CCCAAAATTG AAAAATCAAG CTCATTTCAA ACAGACCAAG CTGATAAAGA
          TTTCTGTGGG GGTAAAGAAA AGAAAAATCA CCTGTAAACA GTCATCTGCA
          TAGGAAGAAC TCATTTCAAG AGTTCATTGA TAGCCAAAGC CTCAACTTCA
          GGGTCCTTTG GGTCTTTTTA GTGAAATGCA GTGGTCAGCA GTCTGTGAAC
          TGCATCATGC CCACAATGTG TTATCCAAAA ATTTCACCTG ACCATCTGTA
          CTTGCTCACT GTCCTCCCAA GCATGTGCCG TCATTATTAA AACACTGACC
          ATTTGTGTGA CCAGAGAAAT ACTAGCATTT TATTTAACCT CATTGTTCAT
          GTGCCTCCAG GCCTTATTTG CTGTGCGTGG CCCAGGCTGT GCTCTGGAGG
          CAGGATTACT CATTTCCTCT CAGGCCTGTT CCCCAAGCTC ATTACTCAGG
          CTCTCTCTAC TCTCTGTAGT TAGATAATTT ATTTCTACAA CATCCATATG
          AGGTGAAATA TTGTCCCCAC AATATTGAGT GGGGACCCTT GAGTCAGAAG
          GAGCCATGAG GCATGATTGC CCACGCTGGG ACCACTAAGC TCCTATGGGA
          ATTTTATAAG CAAAGCTGAA TGCTTGTTAT GTTCATCGGG ATGCCAGCAT
          CTGGCCTGCT GTCACTGTGG TTGCCAACGT GTGCTTGCAG TCTTTGTGAA
          AGCAGGTTCC CAGTGTTTTC CCACCTCTTT AGGATTTTCT AACAGCTGTG
          TGAACAAGGG ATATGGCACA GGGGAAGGCC CAATTCTGAG ATGCTCTAGA
          AAAGCAAATG ACCAGAGGCC CTCATACATG GGATATTTTG CATCAGTAGT
          TTGGTGAGAG AGCCAGGGAC CTCACCTCTC AGGTTTTCAC CCTGGAAAGA
          GACTCTTTGC ATTTATTTTT TTAAAACAGA CAACCAAAAC CTCAGAAACC
          AAAGCAAGAA ATCTTGAAAA ATTTGACATG AATTATGAAA AACAATGAAA
          AATATTGCTT ATACCATTGT TTACACAGAA TCTTTTTATA CAATTCTGTA
          AAAAA-TAAC TATTAATGTT ATTTAGAAAT GTATGTTGAG ACAGAGGGAT
          GCTGAGCAAG TTTATACAAT GGGCAATATC TTGGCTATGT AGCTGCCTCA
          GGTGATACCC AGGCTCCAGA TCTGCTCCTA TGGGGTAGGA TGGAGTCCTG
          GCTGCCTCTG GATTGATGTG CAATTTCCAT ATATAATTAT TTCTCTTCAT
          GTGTGTGTGC CTGTGTTTTT ATTTCTCTGG TTCCCTGAAA CTTTGGCCAA
          TTGTTCCTTA TTCTGCCAGC AGCATCCCAG GATCCTTGGG GTCGATCTCA
          CAGCAATGTG CTGGACATGC AGCATCCCTG ATTCCCCGTT G
4gms14049 CGCCTCCGGC TCCGCAGAGC CTCCGGCGCA GGAAGGCAGC CCCGCCTGAG
          CTGCTCTGGC CTTGCTTTCC AGCGGGACCT CCAGGCGAAG CTGCAGCTGC
          GCTACGAGGA GATCGCTAAG AGGTGCCAGG GCCGGGCCGG GCCGGGTGGC
          GGGCGGGGCG CTGAGTCTCC CCCACCCCGG CCCCGCCGTT GACACTCGGG
          TTGTTCTCTG CTTAGGACCA GGTTTAGAGG ATGCAAGGAC ACTGCCAAAC
          ACTTCACACT CACCCATGTG CTGCTTACAT GCTTTGGCAT TGAGAGCCAA
          CAATCTTTTC CAGTCTTTCA GGAAATTTAT CATGTTTGTC AACTTTTAAA
          ATTCAGAAGT GGACCCTGCC TCTCTAGCTG CCGTTTTTTG GGCAAAAAGA
          AATATCTACC AGAGGATTCT GACGATTACC AGGGACTCCA AAACAAACAC
          AAATAATGTG GGATTTGCTG TGCGAGTGCA GATTCTGACA TGATGGCTTT
          GGTTTTCAAA GGGAGCTCTT TGGGACTCTG TGAGGCTGTC AAAANAAAAT
          GTCAACAGTT ACAGTGTGAA GGGTAANATT TTTCCAACAA CATTATCCTG
          TTTGGCTGGG GGGCCATGAN ACACAGTAAA CATATAATCT CACCATCACC
          AAGGTGTTCC TGTCTATTCT C-----TCTC TCTGCCTTGT CCTTTGGTCT
          TCCTGCACTG AATGTAATTC TATTGTATTT ATCCAGATTT TCAATAATAG
          AGAAACAGAA GACATCACCT TGGGACAGAA GATGTCACAA GGAAAGACAG
          TTAGTAAAAT CTCTCTGTTA TTGACCTTGG CTTTTTATTT TTTAAAAGGG
          AACTGCTTAG TAGTTGCTGA TAAAATGAAA TAATACAATG TGTTAAAGGA
          TATAAAAAAT ACAATGGTCT GCATGGAACC AAAATTAAGA CATCCATGAA
          GACACTGCAT CAAATAAACC CTCGTCACCT GCCAGAAGTC TTCCAGAAGC
          TTTGGTTGCT CCTGTTCTGT AAGTTGATGA ATGGTTGGAA ATTTCAGTGC
          TGAAGATGTT TATGCCTGCA TATATGGAAC AGAATAAATG GGTGGCAGAG
          AGACAGAAAT AACAGCCAGA CACTGTTTAT TTATTTTTAC ATAATACTTT
          AAAAAGCTTC AGTGCATACA TTTAGCTATA ATCTGCAAGA ACTGGCATCT
          AATACAGTTC CAAACCCCAC ACATAATATC TAAGTCCCTA CTGCACTTTG
          TGTGCCCTCC CAGACACACA TGGCTCATAA CAGACACTGC TATTAAGAAA
          TCTTTCCATG GGTCACTAAA GTAACTTTCA CTTGATTTTA CCCTGATATG
          TCAAAGTCAG TCCTGTATTT CACTCATTAT TTTACTGTAG ATGATGCTCT
          GTTTGAAGGC CACTCTGCTT CATACTACCA GTGTCAGAGA TGGGCTGGGC
          AGCCCAAAAA TGATTACGAG GGAATGATCA CCTCAGCACC CAGGAGGGTT
          AGCAGAGTGG TCTGATTCAG TAACATCACA CAGCAGGAAC TCCCCAT-AA
          GTTCACATTT TAAATCTGCA GAGAACAGAT TGTCCAAGTC TCTTGCCCAC
          TGTTCAGATT GGTTTCTCTA ACTAATCCAT GACAACCAGG GAGGAAGCAG
          GTGACAANGT GTTGTGTGGC GTTGCAGGTG TGTCTGCAGA GCGGACTTCT
          CCAGCTCCTG GGCTGGATGC TGCACGCCAG CATGGCTCCC ATCACAGGGG
          TGAGTAGTGT GTCCCTGCTG ACCCCACAGG CTCAGCACTG GATTTGTGGA
          TCCCTCCTGA NAAATGGAAC TATGTTACTC TCAGCTCCTC CAACAGGAAT
          GAANAAAACT ACAGNACAGA ANACAGCCCA TGAGCCATCC GAACTCATGA
          GGCATTTAAG ATTACGGAAG AGGTAACTAT TTCTATAATT CACCGACTTC
          AAAAGTATGT TTGACATTAT TGTCGGGAAA ATTATGTTAA CCATGGATTA
          CTGTTACAAT CAAAGTATGT AGTGAGAAGT CAAGAGGCTT AGTAGTAAAT
          TTTCAAAGCG GTGCGTGGGG ATTTACCCGT TTGACTCCCA TTAACGGCAA
          TGGGAGGCGC GCGGCGAAGT CCCCGCACGC TGCTTTGAAA ACTGACCCCT
          GCGTGCTCAC GGACCCTGCT CTAAGGACTT CCAGATGACC ATGCAATCCC
          CTCTTCCTCA GGATCCTTCT TATTAATTAC CTATTCTTTG GCAATTGTCT
          CAACTAAGGA GGATGATGGG GAGAGATGGC ATAATCTAGC TTCCTAACTG
          GGCCAAATAA TATTTGGCCT ACATGGGCCA AATCAGCTAA AGTCAGGGCA
          GAAGTCTGTA CTGGCAATTA GAGAATGCAT TTGTTAATGT CATTCTTTGC
          AGCATTTGAT TCCAGTGAAA ATTTTGTCCC ATTGCACTAT GGAGATCAGA
          TTTGTTTGTT TTTCCCCAAT AAAGTCTATT TTTAAAAAAT TTAATCTCCA
          AACTGAGCAT TAAAATAANA GTTTTGAGGG TATTCATCTA TGGTTGTGTT
          AAGCTATAGT AAATGTTCCT CCATTACGGC TTTTGATTGA TAACATACAT
          GGCAAANAAA GTTNATGAGG AAGTAAGTGA CGTGTCTGTT ANATGCAAAA
          ATCTGGGAAG TCATTTTCAC AGCTCCCTGA AAACAAGCCC ACTTTTCATT
          TGTACCAAGT GGCTTCACAA GAAGTAGGTA CTTGTAGCAA GTGAAATCAC
          ATCTGTCTGA ACTTGTGCAA AGACATATTT GTTCCATGTT CAAAGGAAGC
          CTCACTAATT TTCTCTTCTT TGATTGTGAT TTTCTGCATA TAGACACAGG
          TTCAGCCCCA ACATGACTGA AAGGGAAGCT GCAACTTTCA ATAAATATGC
          TTACTTTCTC TCCTCCTCTG CTGTTACAAT CCCTGATCAG CTTTGGCTGG
          GAGGTAGCTG ACCAGCCAGA GGTGAAACAG GGTCACTTTG AGATTCAGCT
          TCTCATGGCA GTATGCCACA TTTTGCAAGC TTGGAATTCA CTGAGTGGAG
          GGAAGTCCAC ACCTTTTTCA GGACATTTGG AGCACAGGCC ATTGCTATGC
          TAATTTAGAC AAGAAGTTTT ACTGCAGCAA AGAGGTTTTA CATCACTCGG
          TGAAGTCACT TGTTGTGCAT GACAAAGGTA CAAGTGTCAC CAGCTGGCAC
          AGTCTG---- TGTTCTCAGC TGGCATTCTG TTCATCCCCC TCCCTAACAC
          AGCTGGCAGG ACATGAAACT TGGAAAAGTT TTCATGGTGA AACTGTAATT
          TTCAATTGAA CTGCAGCTGT AAACTTACAC TGGAAAACCC AATTTTGTAA
          TAATATTGTA ATATTGTGAT AATGTTACTG CAGTCATGTT GATCTAAAGA
          AATAACTCAC CAAGTTATTT TCCTGACCAC GAGCTCTTCT TGTATATATG
          GAAAAAAA-G ACAGCCAGGA GAATGAAGTA TAATTATTAA AAACATGCTC
          CCCAAAATTG AAAAATCAAG CTCATTTCAA ACAGACCAAG CTGATAAAGA
          TTTCTGTGGG GGTAAAGAAA AGAAAAATCA CCTGTAAACA GTCATCTGCA
          TAGGAAGAAC TCATTTCAAG AGTTCATTGA CAGCCAAAGC CTCAATTTCA
          GGGTCCTTTG GGTCTTTTTA GTGAAATGCA GTGGTCAGCA GTCTGTGAAC
          TGCATCATGC CCACAATGTG TTATCCAAAA ATTTCACCTG ACCATCTGTA
          CTTGCTCACT GTCCTCCCAA GCATGTGCCG TCATTATTAA AACACTGACC
          ATTTGTGTGA CCAGAGAAAT ACTAGCATTT TATTTAACCT CATTGTTCAT
          GTGCCTCCAG GCCTTATTTG CTGTGCGTGG CCCAGGCTGT GCTCTGGAGG
          CAGGATTACT CATTTCCTCT CAGGCCTGTT CCCCACGCTC ATTACTCAGG
          CTCTCTCTAC TCTCTGTAGT TAGATAATTT ATTTCTACAA CATCCATATG
          AGGTGAAATA TTGTCCCCAC AATATTGAGT GGGGACCCTT GAGTCAGAAG
          GAGCCATGAG GCATGATTGC CCACGCTGGG ACCACTAAGC TCCTATGGGA
          ATTTTATAAG CAAAGCTGAA TGCTTGTTAT GTTCATCGGG ATGCCAGCAT
          CTGGCCTGCT GTCACTGCGG TTGCCAACGT GCGCTTGCAG TCTTTGTGAA
          AGCAGGTTCC CAGTGTTTTC CCACCTCTTT AGGATTTTCT AACAGCTGTG
          TGAACAAGGG ATATGGCACA GGGGAAGGCC CAATTCTGAT ATGCTCTAGA
          AAAGCAAATG ACCAGAGGCC CTCATACATG GGATATTTTG CATCAGTAGT
          TTGGTGAGAG AGCCAGGGAC CTCACCTCTC AGGTTTTCAC CCTGGAAAGA
          GACTCTTTGC ATTTATTTTT TTAAAACAGA CAACCAAAAC CTCAGAAACC
          AAAGCAAGAA ATCTTGAAAA ATTTGACATG AATGATGAAA AACAATGAAA
          AATATTGCTT ATACCATTGT TTACACAGAA TCTTTTTATA CAATTCTGTA
          AAAAA-TAAC TATTAATGTT ATTTAGAAAT GTATGTTGAG ACAGAGGGAT
          GCTGAGCAAG TTTATACAGT GGGCAACATC TTGGCTATGT AGCTGCCTCA
          GGTGATACCC AGGCTCCAGA TCTGCTCCTA TGGGGCAGGA TGGAGTCCTG
          GCTGCCTCTG GATTGATGTG CAATTTCCAT ATATAATTAT TTCTCTTCAT
          GTGTGTGTGC CTGTGTTTTT ATTTCTCTGG TTCCCTGAAA CTTTGGCCAA
          TTGTTCCTTA TTCTGCCAGC AGCATCCCAG GATCCTTGGG GTCGATCTCA
          CAGCAATGTG CTGGACATGC AGCATCCCTG ATTCCCCGTT G
4gms14050 CGCCTCCGGC TCCGCAGAGC CTCCGGCGCA GGAAGGCAGC CCCGCCTGAG
          CTGCTCTGGC CTTGCTTTCC AGCGGGACCT CCAGGCGAAG CTGCAGCTGC
          GCTACGAGGA GATCGCTAAG AGGTGCCAGG GCCGGGCCGG GCCGGGTGGC
          GGGCGGGGCG CTGAGTCTCC CCCACCCCGG CCCCGCCGTT GACGCTCGGG
          TCGTTCTCTG CTTAGGACCA GGTTTAGAGG ATGCAAGGAC ACTGCCAAAC
          ACTTCACACT CACCCATGTG CTGCTTACAT GCTTTGGCAT TGAGAGCCAA
          CAATCTTTTC CAGTCTTTCA GGAAATTTAT CATGTTTGTC AACTTTTAAA
          ATTCAGAAGT GGACCCTGCC TCTCTAGCTG CCGTTTTTTG GGCAAAAAGA
          AATATCTACC AGAGGATTAT GACGATTACC AGGGACTCCA AAACAAACAC
          AAATAATGTG GGATTTGCTG TGCGAGTGCA GATTCTGACA TGATGGCTTT
          GGTTTTCAAA GGGAGCTCTT TGGGACTCTG TGAGGCTGTC AAAANAAAAT
          GTCAACAGTT ACAGTGTGAA GGGTAANATT TTTCCAACAA CATTATCCTG
          TTTGGCTGGG GGGCCATGAN ACACAGTAAA CCTATAATCT CACCATCACC
          AAGGTGTTCC TGTCTATTCT C-----TCTC TCTGCCTTGT CCTTTGGTCT
          TCCTGCACTG AATGTAATTC TATTGTATTT ATCCAGATTT TCAATAATAG
          AGAAACAGAA GACATCACCT TGGGACAGAA GATGTCACAA GGAAAGACAG
          TTAGTAAAAT CTCTCTGTTA TTGACCTTGG TTTTTTATTT TTTAAAAGGG
          AACTGCTTAG TAGTTGCTGA TAAAATGAAA TAATACAATG TGTTAAAGGA
          TATAAAAAAT ACAATGGTCT TCATGGAACC AAAATTAAGA CATCCATGAA
          GACACTGCAT CAAATAAACC CTCGTCACCT GCCAGAAGTC TTCCAGAAGC
          TTTGGTTGCT CCTGTTCTGT AAGTTGATGA ATGGTTGGAA ATTTCAGTGC
          TGAAGATGTT TATGCCTGCA TATATGGAAC AGAATAAATG GGTGGCAGAA
          AGACAGAAAT AACAGCCAGA CACTGTTTAT TTATTTTTAC ATAATACTTT
          AAAAAGCTTC AGTGCATACA TTTAGCTATA ATCTGCAAGA ACTGGCATCT
          AATACAGTTC CAAACCCCAC ACATAATATC TAAGTCCCTA CTGCACTTTG
          TGTGCCCTCC CAGACACACA TGGCTCATAA CAGACACTGC TATTAAGAAA
          TCTTTCCATG GGTCACTAAA GTAACTTTCA CTTGATTTTA CCCTGATATG
          TCAAAGTCAG TCCTGTATTT CACTCATTAT TTTACTGTAG ATGATGCTCT
          GTTTGAAGGC CACTCTGCTT CATACTACCA GTGTCAGAGA TGGGCTGGGC
          AGCCCAAAAA TGATTACGAG GGAATGATCA CCTCAGCACC CAGGAGGGTT
          AGCAGAGTGG TCTGATTCAG TAACATCACA CAGCAGGAAC TCCCCAT-AA
          GTTCACATTT TAAATCTGCA GAGAACAGAT TGTCCAAGTC TCTTGCCTAC
          TGTTCAGATT GGTTTCTCTA ACTAATCCAT GACAACCAGG GAGGAAGCAG
          GTGACAANGT GTTGTGTGGC GTTGCAGGTG TGTCTGCAGA GCGGACTTCT
          CCAGCTCCTG GGCTGGATGC TGCACGCCAG CATGGCTCCC ATCACAGGGG
          TGAGTAGTGT GTCCCTGCTG ACCCCACAGG CTCAGCACAG GATTTGTGGA
          TCCCTCCTGA NAAATGGAAC TATGTTACTC TCAGCTCCTC CAACAGGAAT
          GAANAAAACT ACAGNACAGA ANACAGCCCA TGAGCCATCC GAACTCATGA
          GGCATTTAAG ATTACGGAAG AGGTAACTAT TTCTATAATT CACCGACTTC
          AAAAGTATGT TTGACATTAT TGTCGGGAAA ATTATGTTAA CCATGGATTA
          CTGTTACAAT CAAAGTATGT AGTGAGAAGT CAAGAGGCTT AGTAGTAAAT
          TTTCAAAGCG GTGCGTGGGG ATTTACCCGT TTGACTCCCA TTAACGGCAA
          TGGGAGGCGC GCGGCGAAGT CCCCGCACGC TGCTTTGAAA ACTGACCCCT
          GCGTGCTCAC GGACCCTGCT CTAAGGACTT CCAGATGACC ATGCAATCCC
          CTCTTCCTCA GGATCCTTCT TATTAATTAC CTATTCTTTG GCAATTGTCT
          CAACTAAGGA GGATGATGGG GAGAGATGGC ATAATCTAGC TTCCTAACTG
          GGCCAAATAA TATTTGGCCT ACATGGGCCA AATCAGCTAA AGTCAGGGCA
          GAAGTCTGTA CTGGCAATTA GAGAATGCAT TTGTTAATGT CATTCTTTGC
          AGCATTTGAT TCCAGTGAAA ATTTTGTCCC ATTGCACTAT GGAGATCAGA
          TTTGTTTGTT TTTCCCCAAT AAAGTCTATT TTTAAAAAAT TTAATCTCCA
          AACTGAGCAT TAAAATAANA GTTTTGAGGG TATTCATCTA TGGTTGTGTT
          AAGCTATAGT AAATGTTCCT CCATTACGGC TTTTGATTGA TAACATACAT
          GGCAAANAAA GTTNGTGAGG AAGTAAGTGA CGTGTCTGTT ANATGCAAAA
          ATCTGGGAAG TCATTTTCAC AGCTCCCTGA AAACAAGCCC ACTTTTCATT
          TGTACCAAGT GGCTTCACAA GAAGTAGGTA CTTGTAGCAA GTGAAATCAC
          ATCTGTCTGA ACTTGTGCAA AGACATATTT GTTCCATGTT CAAAGGAAGC
          CTCACTAATT TTCTCTTCTT TGATTGTGAT TTTCTGCATA TAGACACAGG
          TTCAGCCCCA ACATGACTGA AAGGGAAGCT GCAACTTTCA ATAAATATGC
          TTACTTTCTC TCCTCCTCTG CTGTTACAAT CCCTGATCAG CTTTGGCTGG
          GAGGTAGCTG ACCAGCCAGA GGTGAAACAG GGTCACTTTG AGATTCAGCT
          TCTCATGGCA GTATGCCACA TTTTGCAAGC TTGGAATTCA CTGAGTGGAG
          GGAAGTCCAC ACCTTTTTCA GGACATTTGG AGCACAGGCC ATTGCTATGC
          TAATTTAGAC AAGAAGTTTT ACTGCAGCAA AGAGGTTTTA CATCACTCGG
          TGAAGTCACT TGTTGTGCAT GACAAAGGTA CAAGTGTCAC CAGCTGGCAC
          AGTCTG---- TGTTCTCAGC TGGCATTCTG TTCATCCCCC TCCCTAACAC
          AGCTGGCAGG ACATGAAACT TGGAAAAGTT TTGATGGTGA AACTGTAATT
          TTCAATTGAA CTGCAGCTGT AAACTTACAC TGGAAAACCC AATTTTGTAA
          TAATATTGTA ATATTATGAT AATGTTACTG CAGTCATGTT GATCTAAAGA
          AATAACTCAC CAAGTTATTT TCCTGACCAT GAGCTCTTCT TGTATATATG
          GAAAAAAA-G ACAGCCAGGA GAATGAAGTA TAATTATTAA AAACATGCTC
          CCCAAAATTG AAAAATCAAG CTCATTTCAA ACAGACCAAG CTGATAAAGA
          TTTCTGTGGG GGTAAAGAAA AGAAAAATCA CCTGTAAACA GTCATCTGCA
          TAGGAAGAAC TCATTTCAAG AGTTCATTGA CAGCCAAAGC CTCAATTTCA
          GGGTCCTTTG GGTCTTTTTA GTGAAATGCA GTGGTCAGCA GTCTGTGAAC
          TGCATCATGC CCACAATGTG TTATCCAAAA ATTTCACCTG ACCATCTGTA
          CTTGCTCACT GTCCTCCCAA GCATGTGCTG TCATTATTAA AACACTGACC
          ATTTGTGTGA CCAGAGAAAT ACTAGCATTT TATTTAACCT CATTGTTCAT
          GTGCCTCCAG GCCTTATTTG CTGTGCGTGG CCCAGGCTGT GCTCTGGAGG
          CAGGATTACT CATTTCCTCT CAGGCCTGTT CCCCACGCTC ATTACTCAGG
          CTCTCTCTAC TCTCTGTAGT TAGATAATTT ATTTCTACAA CATCCATATG
          AGGTGAAATA TTGTCCCCAC AATATTGAGT GGGGACCCTT GAGTCAGAAG
          GAGCCATGAG GCATGATTGC CCACGCTGGG ACCACTAAGC TCCTATGGGA
          ATTTTATAAG CAAAGCTGAA TGCTTGTTAT GTTCATCGGG ATGCCAGCAT
          CTGGCCTGCT GTCACTGCGG TTGCCAACGT GTGCTTGCAG TCTTTGTGAA
          AGCAGGTTCC CAGTGTTTTC CCACCTCTTT AGGATTTTCT AACAGCTGTG
          TGAACAAGGG ATATGGCACA GGGGAAGGCC CAATTCTGAT ATGCTCTAGA
          AAAGCAAATG ACCAGAGGCC CTCATACATG GGATATTTTG CATCAGTAGT
          TTGGTGAGAG AGCCAGGGAC CTCACCTCTC AGGTTTTCAC CCTGGAAAGA
          GACTCTTTGC ATTTATTTTT TTAAAACAGA CAACCAAAAC CTCAGAAACC
          AAAGCAAGAA ATCTTGAAAA ATTTGACATG AATGATGAAA AACAATGAAA
          AATATTGCTT ATACCATTGT TTACACAGAA TCTTTTTATA CAATTCTGTA
          AAAAA-TAAC TATTAATGTT ATTTAGAAAT GTATGTTGAG ACAGAGGGAT
          GCTGAGCAAG TTTATACAGT GGGCAATATC TTGGCTATGT AGCTGCCTCA
          GGTGATACCC AGGCTCCAGA TCTGCTCCTA TGGGGCAGGA TGGAGTCCTG
          GCTGCCTCTG GATTGATGTG CAATTTCCAT ATATAATTAT TTCTCTTCAT
          GTGTGTGTGC CTGTGTTTTT ATTTCTCTGG TTCCCTGAAA CTTTGGCCAA
          TTGTTCCTTA TTCTGCCAGC AGCATCCCAG GATCCTTGGG GTCGATCTCA
          CAGCAATGTG CTGGACATGC AGCATCCCTG ATTCCCCGTT G
4gms14051 CGCCTCCGGC TCCGCAGAGC CTCCGGCGCA GGAAGGCAGC CCCGCCTGAG
          CTGCTCTGGC CTTGCTTTCC AGCGGGACCT CCAGGCGAAG CTGCAGCTGC
          GCTACGAGGA GATCGCTAAG AGGTGCCAGG GCCGGGCCGG GCCGGGTGGC
          GGGCGGGACG CTGAGTCTCC CCCACCCCGG CCCCGCCGTT GACGCTCGGG
          TCGTTCTCTG CTTAGGACCA GGTTTAGAGG ATGCAAGGAC ACTGCCAAAC
          ACTTCACACT CACCCATGTG CTGCTTACAT GCTTTGGCAT TGAGAGCCAA
          CAATCTTTTC CAGTCTTTCA GGAAATTTAT CATGTTTGTC AACTTTTAAA
          ATTCAGAAGT GGACCCTGCC TCTCTAGCTG CCGTTTTTTG GGCAAAAAGA
          AATATCTACC AGAGGATTAT GACGATTACC AGGGACTCCA AAACAAACAC
          AAATAATGTG GGATTTGCTG TGCGAGTGCA GATTCTGACA TGATGGCTTT
          GGTTTTCAAA GGGAGCTCTT TGGGACTCTG TGAGGCTGTC AAAANAAAAT
          GTCAACAGTT ACAGTGTGAA GGGTAANATT TTTCCAACAA CATTATCCTG
          TTTGGCTGGG GGGCCATGAN ACACAATAAA CATATAATCT CACCATCACC
          AAGGTGTTCC TGTCTATTCT C-----TCTC TCTGCCTTGT CCTTTGGTCT
          TCCTGCACTG AATGTAATTC TATTGTATTT ATCCAGATTT TCAATAATAG
          AGAAACAGAA GACATCACCT TGGGACAGAA GATGTCACAA GGAAAGACAG
          TTAGTAAAAT CTCTCTGTTA TTGACCTTGG CTTTTTATTT TTTAAAAGGG
          AACTGCTTAG TAGTTGCTGA TAAAATGAAA TAATACAATG TGTTAAAGGA
          TATAAAAAAT ACAATGGTCT GCATGGAACC AAAATTAAGA CATCCATGAA
          GACACTGCAT CAAATAAACC CTCGTCACCT GCCAGAAGTC TTCCAGAAGC
          TTTGGTTGCT CCTGTTCTGT AAGTTGATGA ATGGTTGGAA ATTTCAGTGC
          TGAAGATGTT TATGCCTGCA TATATGGAAC AGAATAAATG GGTGGCAGAG
          AGACAGAAAT AACAGCCAGA CACTGTTTAT TTATTTTTAC ATAATACTTT
          AAAAAGCTTC AGTGCATACA TTTAGCTATA ATCTGCAAGA ACTGGCATCT
          AATACAGTTC CAAACCCCAC ACATAATATC TAAGTCCCTA CTGCACTTTG
          TGTGCCCTCC CAGACACACA TGGCTCATAA CAGACACTGC TATTAAGAAA
          TCTTTCCATG GGTCACTAAA GTAACTTTCA CTTGATTTTA CCCTGATATG
          TCAAAGTCAG TCCTGTATTT CACTCATTAT TTTACTGTAG ATGATGCTCT
          GTTTGAAGGC CACTCTGCTT CATACTACCA GTGTCAGAGA TGGGCTGGGC
          AGCCCAAAAA TGATTACGAG GGAATGATCA CCTCAGCACC CAGGAGGGTT
          AGCAGAGTGG TCTGATTCAG TAACATCACA CAGCAGGAAC TCCCCAT-AA
          GTTCACATTT TAAATCTGCA GAGAACAGAT TGTCCAAGTC TCTTGCCCAC
          TGTTCAGACT GGTTTCTCTA ACTAATCCAT GACAACCAGG GAGGAAGCAG
          GTGACAANGT GTTGTGTGGC GTTGCAGGTG TGTCTGCAGA GCGGACTTCT
          CCAGCTCCTG GGCTGGATGC TGCACGCCAG CATGGCTCCC ATCACAGGGG
          TGAGTAGTGT GTCCCTGCTG ACCCCACAGG CTCAGCACTG GATTTGTGGA
          TCCCTCCTGA NAAATGGAAC TATGTTACTC TCAGCTCCTC CAACAGGAAT
          GAANAAAACT ACAGNACAGA ANACAGCCCA TGAGCCATCC GAACTCATGA
          GGCATTTAAG ATTACGGAAG AGGTAACTAT TTCTATAATT CACCGACTTC
          AAAAGTATGT TTGACATTAT TGTCGGGAAA ATTATGTTAA CCATGGATTA
          CTGTTACAAT CAAAGTATGT AGTGAGAAGT CAAGAGGCTT AGTAGTAAAT
          TTTCAAAGCG GTGCGTGGGG ATTTACCCGT TTGACTCCCA TTAACGGCAA
          TGGGAGGCGC GCGGCGAAGT CCCCGCACGC TGCTTTGAAA ACTGACCCCT
          GCGTGCTCAC GGACCCTGCT CTAAGGACTT CCAGATGACC ATGCAATCCC
          CTCTTCCTCA GGATCCTTCT TATTAATTAC CTATTCTTTG GCAATTGTCT
          CAACTAAGGA GGATGATGGG GAGAGATGGC ATAATCTAGC TTCCTAACTG
          GGCCAAATAA TATTTGGCCT ACATGGGCCA AATCAGCTAA AGTCAGGGCA
          GAAGTCTGTA CTGGCAATTA GAGAATGCAT TTGTTAATGT CATTCTTTGC
          AGCATTTGAT TCCAGTGAAA ATTTTGTCCC ATTGCACTAT GGAGATCAGA
          TTTGTTTGTT TTTCCCCAAT AAAGTCTATT TTTAAAAAAT TTAATCTCCA
          AACTGAGCAT TAAAATAANA GTTTTGAGGG TATTCATCTA TGGTTGTGTT
          AAGCTATAGT AAATGTTCCT CCATTACGGC TTTTGATTGA TAACATACAT
          GGCAAANAAA GTTNATGAGG AAGTAAGTGA CGTGTCTGTT ANATGCAAAA
          ATCTGGGAAG TCATTTTCAC AGCTCCCTGA AAACAAGCCC ACTTTTCATT
          TGTACCAAGT GGCTTCACAA GAAGTAGGTA CTTGTAGCAA GTGAAATCAC
          ATCTGTCTGA ACTTGTGCAA AGACATATTT GTTCCATGTT CAAAGGAAGC
          CTCACTAATT TTCTCTTCTT TGATTGTGAT TTTCTGCATA TAGACACAGG
          TTCAGCCCCA ACATGACTGA AAGGGAAGCT GCAACTTTCA ATAAATATGC
          TTACTTTCTC TCCTCCTCTG CTGTTACAAT CCCTGATCAG CTTTGGCTGG
          GAGGTAGCTG ACCAGCCAGA GGTGAAACAG GGTCACTTTG AGATTCAGCT
          TCTCATGGCA GTATGCCACA TTTTGCAAGC TTGGAATTCA CTGAGTGGAG
          GGAAGTCCAC ACCTTTTTCA GGACATTTGG AGCACAGGCC ATTGCTATGC
          TAATTTAGAC AAGAAGTTTT ACTGCAGCAA AGAGGTTTTA CATCACTCGG
          TGAAGTCACT TGTTGTGCAC GACAAAGGTA CAAGTGTCAC CAGCTGGCAC
          AGTCTG---- TGTTCTCAGC TGGCATTCTG TTCATCCCCC TCCCTAACAC
          AGCTGGCAGG ACATGAAACT TGGAAAAGTT TTCATGGTGA AACTGTAATT
          TTCAATTGAA CTGCAGCTGT AAACTTACAC TGGAAAACCC AATTTTGTAA
          TAATATTGTA ATATTGTGAT AATGTTACTG CAGTCATGTT GATCTAAAGA
          CATAACTCAC CAAGTTATTT TCCTGACCAT GAGCTCTTCT TGTATATATG
          GAAAAAAA-G ACAGGTAGGA GAATGAAGTA TAATTATTAA AAACATGCTC
          CCCAAAATTG AAAAATCAAG CTCATTTCGA ACAGACCAAG CTGATAAGGA
          TTTCTGTGGG GGTAAAGAAA AGAAAAATCA CCTGTAAACA GTCATCTGCA
          TAGGAAGAAC TCATTTCAAG AGTTCATTGA CAGCCAAAGC CTCAATTTCA
          GGGTCCTTTG GGTCTTTTTA GTGAAATGCA GTGGTCAGCA GTCTGTGAAC
          TGCATCATGC CCACAATGTG TTATCCAAAA ATTTCACCTG ACCATCTGTA
          CTTGCTCACT GTCCTCCCAA GCATGTGCCG TCATTATTAA AACACTGACC
          ATTTGTGTGA CCAGAGAAAT ACTAGCATTT TATTTAACCT CATTGTTCAT
          GTGCCTCCAG GCCTTATTTG CTGTGCGTGG CCCAGGCTGT GCTCTGGAGG
          CAGGATTACT CATTTCCTCT CAGGCCTGTT CCCCACGCTC ATTACTCAGG
          CTCTCTCTAC TCTCTGTAGT TAGATAATTT ATTTCTACAA CATCCATATG
          AGGTGAAATA TTGTCCCCAC AATATTGAGT GGGGACCCTT GAGTCAGAAG
          GAGCCATGAG GCATGATTGC CCACGCTGGG ACCACTAAGC TCCTATGGGA
          ATTTTATAAG CAAAGCTGAA TGCTTGTTAT GTTCATCGGG ATGCCAGCAT
          CTGGCCTGCT GTCACTGCAG ATGCCAACGT GTGCTTGCAG TCTTTGTGAA
          AGCAGGTTCT CAGTGTTTTC CCACCTCTTT AGGATTTTCT AACAGCTGTG
          TGAACAAGGG ATATGGCACA GGGGAAGGCC CAATTCTGAG ATGCTCTAGA
          AAAGCAAATG ACCAGAGGCC CTCATACATG GGATATTTTG CATCAGTAGT
          TTGGTGAGAG AGCCAGGGAC CTCACCTCTC AGGTTTTCAC CCTGGAAAGA
          GACTCTTTGC ATTTATTTTT TTAAAACAGA CAACCAAAAC CTCAGAAACC
          AAAGCAAGAA ATCTTGAAAA ATTTGACATG AATGATGAAA AACAATGAAA
          AATATTGCTT ATACCATTGT TTACACAGAA TCTTTTTATA CAATTCTGTA
          AAAAA-TAAC TATTAATGTT ATTTAGAAAT GTATGTTGAG ACAGAGGGAT
          GCTGAGCAAG TTTATACAAT GGGCAACATC TTGGCTATGT AGCTGCCTCA
          GGTGATACCC AGGCTCCAGA TCTGCTCCTA TGGGGCAGGA TGGAGTCCTG
          GCTGCCTCTG GATTGATGTG CAATTTCCAT ATGTAATTAT TTCTCTTCAT
          GTGTGTGTGC CTGTGTTTTT ATTTCTCTGG TTCCCTGAAA CTTTGGCCAG
          TTGTTCCTTA TTCTGCCAGC AGCATCCCAG GATCCTTGGG GTCGATCTCA
          CAGCAATGTG CTGGACATGC AGCATCCCTG ATTCCCCGTT G
4gms14052 CGCCTTCGGC TCCGCAGAGC CTCCGGCGCA GGAAGGCAGC CCCGCCTGAG
          CTGCTCTGGC CTTGCTTTCC AGCGGGACCT CCAGGCGAAG CTGCAGCTGC
          GCTACGAGGA GATCGCTAAG AGGTGCCAGG GCCGGGCCGG GCCGGGTGGC
          GGGCGGGACG CTGAGTCTCC CCCACCCCGG CCCCGCCGTT GACGCTCGGG
          TCGTTCTCTG CTTAGGACCA GGTTTAGAGG ATGCAAGAAC ACTGCCAAAC
          ACTTCACACT CACCCATGTG CTGCTTACAT GCTTTGGCAT TGAGAGCCAA
          CAATCTTTTC CAGTCTTTCA GGAAATTTAT CATGTTTGTC AACTTTTAAA
          ATTCAGAAGT GGACCCTGCC TCTCTAGCTG CCGTTTTTTG GGCAAAAAGA
          AATATCTACC AGAGGATTCT GACGATTACC AGGGACTCCA AAACAAACAC
          AAATAATGTG GGATTTGCTG TGCGAGTGCA GATTCTGACA TGATGGCTTT
          GGTTTTCAAA GGGAGCTCTT TGGGACTCTG TGAGGCTGTC AAAANAAAAT
          GTCAACAGTT ACAGTGTGAA GGGTAANATT TTTCCAACAA CATTATCCTG
          TTTGGCTGGG GGGCCATGAN ACGCAGTAAA CATATAATCT CACCATCACC
          AAGGTGTTCC TGTCTATTCT C-----TCTC TCTGCCTTGT CCTTTGGTCT
          TCCTGCACTG AATGTAATTC TATTGTATTT ATCCAGATTT TCAATAATAG
          AGAAACAGAA GACATCACCT TGGGACAGAA GATGTCACAA GGAAAGACAG
          TTAGTAAAAT CTCTCTGTTA TTGACCTTGG TTTTTTATTT TTTAAAAGGG
          AACTGCTTAG TAGTTGCTGA TAAAATGAAA TAATACAATG TGTTAAAGGA
          TATAAAAAAT ACAATGGTCT TCATGGAACC AAAATTAAGA CATCCATGAA
          GACACTGCAT CAAATAAACC CTCGTCACCT GCCAGAAGTC TTCCAGAAGC
          TTTGGTTGCT CCTGTTCTGT AAGTTGATGA ATGGTTGGAA ATTTCAGTGC
          TGAAGATGTT TATGCCTGCA TATATGGAAC AGAATAAATG GGTGGCAGAA
          AGACAGAAAT AACAGCCAGA CACTGTTTAT TTATTTTTAC ATAATACTTT
          AAAAAGCTTC AGTGCATACA TTTAGCTATA ATCTGCAAGA ACTGGCATCT
          AATACAGTTC CAAACCCCAC ACATAATATC TAAGTCCCTA CTGCACTTTG
          TGTGCCCTCC CAGACACACA TGGCTCATAA CAGACACTGC TATTAAGAAA
          TCTTTCCATG GGTCACTAAA GTAACTTTCA CTTGATTTTA CCCTGATATG
          TCAAAGTCAG TCCTGTATTT CACTCATTAT TTTACTGTAG ATGATGCTCT
          GTTTGAAGGC CACTCTGCTT CATACTACCA GTGTCAGAGA TGGGCTGGGC
          AGCCCAAAAA TGATTACGAG GGAATGATCA CCTCAGCACC CAGGAGGGTT
          AGCAGAGTGG TCTGATTCAG TAACATCACA CAGCAGGAAC TCCCCAT-AA
          GTTCACATTT TAAATCTGCA GAGAACAGAT TGTCCAAGTC TCTTGCCTAC
          TGTTCAGATT GGTTTCTCTA ACTAATCCAT GACAACCAGG GAGGAAGCAG
          GTGACAANGT GTTGTGTGGC GTTGCAGGTG TGTCTGCAGA GCGGACTTCT
          CCAGCTCCTG GGCTGGATGC TGCACGCCAG CATGGCTCCC ATCACAGGGG
          TGAGTAGTGT GTCCCTGCTG ACCCCACAGG CTCAGCACTG GATTTGTGGA
          TCCCTCCTGA NAAATGGAAC TATGTTACTC TCAGCTCCTC CAACAGGAAT
          GAANAAAACT ACAGNACAGA ANACAGCCCA TGAGCCATCC GAACTCATGA
          GGCATTTAAG ATTACGGAAG AGGTAACTAT TTCTATAATT CACCGACTTC
          AAAAGTATGT TTGACATTAT TGTCGGGAAA ATTATGTTAA CCATGGATTA
          CTGTTACAAT CAAAGTATGT AGTGAGAAGT CAAGAGGCTT AGTAGTAAAT
          TTTCAAAGCG GTGCGTGGGG ATTTACCCGT TTGACTCCCA TTAACGGCAA
          TGGGAGGCGC GCGGCGAAGT CCCCGCACGC TGCTTTGAAA ACTGACCCCT
          GCGTGCTCAC GGACCCTGCT CTAAGGACTT CCAGATGACC ATGCAATCCC
          CTCTTCCTCA GGATCCTTCT TATTAATTAC CTATTCTTTG GCAATTGTCT
          CAACTAAGGA GGATGATGGG GAGAGATGGC ATAATCTAGC TTCCTAACTG
          GGCCAAATAA TATTTGGCCT ACATGGGCCA AATCAGCTAA AGTCAGGGCA
          GAAGTCTGTA CTGGCAATTA GAGAATGCAT TTGTTAATGT CATTCTTTGC
          AGCATTTGAT TCCAGTGAAA ATTTTGTCCC ATTGCACTAT GGAGATCAGA
          TTTGTTTGTT TTTCCCCAAT AAAGTCTATT TTTAAAAAAT TTAATCTCCA
          AACTGAGCAT TAAAATAANA GTTTTGAGGG TATTCATCTA TGGTTGTGTT
          AAGCTATAGT AAATGTTCCT CCATTACGGC TTTTGATTGA TAACATACAT
          GGCAAANAAA GTTNGTGAGG AAGTAAGTGA CGTGTCTGTT ANATGCAAAA
          ATCTGGGAAG TCATTTTCAC AGCTCCCTGA AAACAAGCCC ACTTTTCATT
          TGTACCAAGT GGCTTCACAA GAAGTAGGTA CTTGTAGCAA GTGAAATCAC
          ATCTGTCTGA ACTTGTGCAA ATACATATTT GTTCCATGTT CAAAGGAAGC
          CTCACTAATT TTCTCTTCTT TGATTGTGAT TTTCTGCATA TAGACACAGG
          TTCAGCCCCA ACATGACTGA AAGGGAAGCT GCAACTTTCA ATAAATATGC
          TTACTTTCTC TCCTCCTCTG CTGTTACAAT CCCTGATCAG CTTTGGCTGG
          GAGGTAGCTG ACCAGCCAGA GGTGAAACAG GGTCACTTTG AGATTCAGCT
          TCTCATGGCA GTATGCCACA TTTTGCAAGC TTGGAATTCA CTGAGTGGAG
          GGAAGTCCAC ACCTTTTTCA GGACATTTGG AGCACAGGCC ATTGCTATGC
          TAATTTAGAC AAGAAGTTTT ACTGCAGCAA AGAGGTTTTA CATCACTCGG
          TGAAGTCACT TGTTGTGCAC GACAAAGGTA CAAGTGTCAC CAGCTGGCAC
          AGTCTG---- TGTTCTCAGC TGGCATTCTG TTCATCCCCC TCCCTAACAC
          AGCTGGCAGG ACATGAAACT TGGAAAAGTT TTCATGGTGA AACTGTAATG
          TTCAATTGAA CTGCAGCTGT AAACTTACAC TGGGAAACCC AATTTTGTAA
          TAATGTTGTA ATATTGTGAT AATGTTACTG CAGTCATGTT GATCTAAAGA
          CATTACTCAC CAAGTTATTT TCCTGACCAT GAGCTCTTCT TGTATATATG
          GAAAAAAA-G ACAGGTAGGA GAATGAAGTA TAATTATTAA AAACATGCTC
          CCCAAAATTG AAAAATCAAG CTAATTTCGA ACAGACCAAG CTGATAAGGA
          TTTCTGTGGG GGTAAAGAAA AGAAAAATCA CCTGTAAACA GTCATCTGCA
          TAGGAAGAAC TCATTTCAAG AGTTCATTGA CAGCCAAAGC CTCAATTTCA
          GGGTCCTTTG GGTCTTTTTA GTGAAATGCA GTGGTCAGCA GTCTGTGAAC
          TGCATCATGC CCACAATGTG TTATCCAAAA ATTTCACCTG ACCATCTGTA
          CTTGCTCACT GTCCTCCCAA GCATGTGCCG TCATTATTAA AACACTGACC
          ATTTGTGTGA CCAGAGAAAT ACTAGCATTT TATTTAACCT CATTGTTCAT
          GTGCCTCCAG GCCTTATTTG CTGTGCGTGG CCCAGGCTGT GCTCTGGAGG
          CAGGATTACT CATTTCCTCT CAGGCCTGTT CCCCACGCTC ATTACTCAGG
          CTCTCTCTAC TCTCTGTAGT TAGATAATTT ATTTCTACAA CATCCATATG
          AGGTGAAATA TTGTCCCCAC AATATTGAGT GGGGACCCTT GAGTCAGAAG
          GAGCCATGAG GCATGATTGC CCACGCTGGG ACCACTAAGC TCCTATGGGA
          ATTTTATAAG CAAAGCTGAA TGCTTGTTAT GTTCATCGGG ATGCCAGCAT
          CTGGCCTGCT GTCACTGCGG TTGCCAACGT GTGCTTGCAG TCTTTGTGAA
          AGCAGGTTCC CAGTGTTTTC CCACCTCTTT AGGATTTTCT AACAGCTGTG
          TGAACAAGGG ATATGGCACA GGGGAAGGCC CAATTCTGAT ATGCTCTAGA
          AAAGCAAATG ACCAGAGGCC CTCATACATG GGATATTTTG CATCAGTAGT
          TTGGTGAGAG AGCCAGGGAC CTCACCTCTC AGGTTTTCAC CCTGGAAAGA
          GACTCTTTGC ATTTATTTTT TTAAAACAGA CAACCAAAAC CTCAGAAACC
          AAAGCAAGAA ATCTTGAAAA ATTTGACATG AATGATGAAA AACAATGAAA
          AATATTGCTT ATACCATTGT TTACACAGAA TCTTTTTATA CAATTCTGTA
          AAAAA-TAAC TATTAATGTT ATTTAGAAAT GTATGTTGAG ACAGAGGGAT
          GCTGAGCAAG TTTATACAGT GGGCAATATC TTGGCTATGT AGCTGCCTCA
          GGTGATACCC AGGCTCCAGA TCTGCTCCTA TGGGGCAGGA TGGAGTCCTG
          GCTGCCTCTG GATTGATGTG CAATTTCCAT ATATAATTAT TTCTCTTCAT
          GTGTGTGTGC CTGTGTTTTT ATTTCTCTGG TTCCCTGAAA CTTTGGCCAA
          TTGTTCCTTA TTCTGCCAGC AGCATCCCAG GATCCTTGGG GTCGATCTCA
          CAGCAATGTG CTGGACATGC AGCATCCCTG ATTCCCCGTT G
4gms14053 CGCCTCCGGC TCCGCAGAGC CTCCGGCGCA GGAAGGCAGC CCCGCCTGAG
          CTGCTCTGGC CTTGCTTTCC AGCGGGACCT CCAGGCGAAG CTGCAGCTGC
          GCTACGAGGA GATCGCTAAG AGGTGCCAGG GCCGGGCCGG GCCGGGTGGC
          GGGCGGGACG CTGAGTCTCC CCCACCCCGG CCCCGCCGTT GACGCTCGGG
          TCGTTCTCTG CTTAGGACCA GGTTTAGAGG ATGCAAGGAC ACTGCCAAAC
          ACTTCACACT CACCCATGTG CTGCTTACAT GCTTTGGCAT TGAGAGCCAA
          CAATCTTTTC CAGTCTTTCA GGAAATTTAT CATGTTTGTC AACTTTTAAA
          ATTCAGAAGT GGACCCTGCC TCTCTAGCTG CCGTTTTTTG GGCAAAAAGA
          AATATCTACC AGAGGATTAT GACGATTACC AGGGACTCCA AAACAAACAC
          AAATAATGTG GGATTTGCTG TGCGAGTGCA GATTCTGACA TGATGGCTTT
          GGTTTTCAAA GGGAGCTCTT TGGGACTCTG TGAGGCTGTC AAAANAAAAT
          GTCAACAGTT ACAGTGTGAA GGGTAANATT TTTCCAACAA CATTATCCTG
          TTTGGCTGGG GGGCTATGAN ACACAGTAAA CATATAATCT CACCATCACC
          AAGGTGTTCC TGTCTATTCT C-----TCTC TCTGCCTTGT CCTTTGGTCT
          TCCTGCACTG AATGTAATTC TATTGTATTT ATCCAGATTT TCAATAATAG
          AGAAACAGAA GACATCACCT TGGGACAGAA GATGTCACAA GGAAAGACAG
          TTAGTAAAA- -TCTCTGTTA TTGACCTTGG CTTTTTATTT TTTAAAAGGG
          AACTGCTTAG TAGTTGCTGA TAAAATGAAA TAATACAATG TGTTAAAGGA
          TATAAAAAAT ACAATGGTCT GCATGGAACC AAAATTAAGA CATCCATGAA
          GACACTGCAT CAAATAAACC CTCGTCACCT GCCAGAAGTC TTCCAGAAGC
          TTTGGTTGCT CCTGTTCTGT AAGTTGATGA ATGGTTGGAA ATTTCAGTGC
          TGAAGATGTT TATGCCTGCA TATATGGAAC AGAATAAATG GGTGGCAAAA
          AGACAGAAAT AACAGCCAGA CACTGTTTAT TTATTTTTAC ATAATACTTT
          AAAAAGCTTC AGTGCATACA TTTAGCTATA ATCTGCAAGA ACTGGCATCT
          AATACAGTTC CAAACCCCAC ACATAATATC TAAGTCCCTA CTGCACTTTG
          TGTGCCCTCC CAGACACACA TGGCTCATAA CAGACACTGC TATTAAGAAA
          TCTTTCCATG GGTCACTAAA GTAACTTTCA CTTGATTTTA CCCTGATATG
          TCAAAGTCAG TCCTGTATTT CACTCATTAT TTTACTGTAG ATGATGCTCT
          GTTTGAAGGC CACTCTGCTT CATACTACCA GTGTCAGAGA TGGGCTGGGC
          AGCCCAAAAA TGATTACGAG GGAATGATCA CCTCAGCACC CAGGAGGGTT
          AGCAGAGTGG TCTGATTCAG TAACATCACA CAGCAGGAAC TCCCCAT-AA
          GTTCACATTT TAAATCTGCA GAGAACAGAT TGTCCAAGTC TCTTGCCTAC
          TGTTCAGATT GGTTTCTCTA ACTAATCCAT GACAACCAGG GAGGAAGCAG
          GTGACAANGT GTTGTGTGGC GTTGCAGGTG TGTCTGCAGA GCGGACTTCT
          CCAGCTCCTG GGCTGGATGC TGCACGCCAG CATGGCTCCC ATCACAGGGG
          TGAGTAGTGT GTCCCTGCTG ACCCCACAGG CTCAGCACTG GATTTGTGGA
          TCCCTCCTGA NAAATGGAAC TATGTTACTC TCAGCTCCTC CAACAGGAAT
          GAANAAAACT ACAGNACAGA ANACAGCCCA TGAGCCATCC GAACTCATGA
          GGCATTTAAG ATTACGGAAG AGGTAACTAT TTCTATAATT CACCGACTTC
          AAAAGTATGT TTGACATTAT TGTCGGGAAA ATTATGTTAA CCATGGATTA
          CTGTTACAAT CAAAGTATGT AGTGAGAAGT CAAGAGGCTT AGTAGTAAAT
          TTTCAAAGCG GTGCGTGGGG ATTTACCCGT TTGACTCCCA TTAACGGCAA
          TGGGAGGCGC GCGGCGAAGT CCCCGCACGC TGCTTTGAAA ACTGACCCCT
          GCGTGCTCAC GGACCCTGCT CTAAGGACTT CCAGATGACC ATGCAATCCC
          CTCTTCCTCA GGATCCTTCT TATTAATTAC CTATTCTTTG GCAATTGTCT
          CAACTAAGGA GGATGATGGG GAGAGATGGC ATAATCTAGC TTCCTAACTG
          GGCCAAATAA TATTTGGCCT ACATGGGCCA AATCAGCTAA AGTCAGGGCA
          GAAGTCTGTA CTGGCAATTA GAGAATGCAT TTGTTAATGT CATTCTTTGC
          AGCATTTGAT TCCAGTGAAA ATTTTGTCCC ATTGCACTAT GGAGATCAGA
          TTTGTTTGTT TTTCCCCAAT AAAGTCTATT TTTAAAAAAT TTAATCTCCA
          AACTGAGCAT TAAAATAANA GTTTTGAGGG TATTCATCTA TGGTTGTGTT
          AAGCTATAGT AAATGTTCCT CCATTACGGC TTTTGATTGA TAACATACAT
          GGCAAANAAA GTTNATGAGG AAGTAAGTGA CGTGTCTGTT ANATGCAAAA
          ATCTGGGAAG TCATTTTCAC AGCTCCCTGA AAACAAGCCC ACTTTTCATT
          TGTACCAAGT GGCTTCACAA GAAGTAGGTA CTTGTAGCAA GTGAAATCAC
          ATCTGTCTGA ACTTGTGCAA AGACATATTT GTTCCATGTT CAAAGGAAGC
          CTCACTAATT TTCTCTTCTT TGATTGTGAT TTTCTGCATA TAGACACAGG
          TTCAGCCCCA ACATGACTGA AAGGGAAGCT GCAACTTTCA ATAAATATGC
          TTACTTTCTC TCCTCCTCTG CTGTTACAAT CCCTGATCAG CTTTGGCTGG
          GAGGTAGCTG ACCAGCCAGA GGTGAAACAG GGTCACTTTG AGATTCAGCT
          TCTCATGGCA GTATGCCACA TTTTGCAAGC TTGGAATTCA CTGAGTGGAG
          GGAAGTCCAC ACCTTTTTCA GGACATTTGG AGCACAGGCC ATTGCTATGC
          TAATTTAGAC AAGAAGTTTT ACTGCAGCAA AGAGGTTTTA CATCACTCGG
          TGAAGTCACT TGTTGTGCAT GACAAAGGTA CAAGTGTCAC CAGCTGGCAC
          AGTCTG---- TGTTCTCAGC TGGCATTCTG TTCATCCCCC TCCCTAACAC
          AGCTGGCAGG ACATGAAACT TGGAAAAGTT TTCATGGTGA AACTGTAATT
          TTCAATTGAA CTGCAGCTGT AAACTTACAC TGGAAAACCC AATTTTGTAA
          TAATATTGTA ATATTGTGAT AATGTTACTG CAGTCATGTT GATCTAAAGA
          AATAACTCAC CAAGTTATTT TCCTGACCAC GAGCTCTTCT TGTATATATG
          GAAAAAAA-G ACAGCCAGGA GAATGAAGTA TAATTATTAA AAACATGCTC
          CCCAAAATTG AAAAATCAAG CTCATTTCAA ACAGACCAAG CTGATAAAGA
          TTTCTGTGGG GGTAAAGAAA AGAAAAATCA CCTGTAAACA GTCATCTGCA
          TAGGAAGAAC TCATTTCAAG AGTTCATTGA CAGCCAAAGC CTCAATTTCA
          GGGTCCTTTG GGTCTTTTTA GTGAAATGCA GTGGTCAGCA GTCTGTGAAC
          TGCATCATGC CCACAATGTG TTATCCAAAA ATTTCACCTG ACCATCTGTA
          CTTGCTCACT GTCCTCCCAA GCATGTGCTG TCATTATTAA AACACTGACC
          ATTTGTGTGA CCAGAGAAAT ACTAGCATTT TATTTAACCT CATTGTTCAT
          GTGCCTCCAG GCCTTATTTG CTGTGCGTGG CCCAGGCTGT GCTCTGGAGG
          CAGGATTACT CATTTCCTCT CAGGCCTGTT CCCCACGCTC ATTACTCAGG
          CTCTCTCTAC TCTCTGTAGT TAGATAATTT ATTTCTACAA CATCCATATG
          AGGTGAAATA TTGTCCCCAC AATATTGAGT GGGGACCCTT GAGTCAGAAG
          GAGCCATGAG GCATGATTGC CCACGCTGGG ACCACTAAGC TCCTATGGGA
          ATTTTATAAG CAAAGCTGAA TGCTTGTTAT GTTCATCGGG ATGCCAGCAT
          CTGGCCTGCT GTCACTGCGG TTGCCAACGT GTGCTTGCAG TCTTTGTGAA
          AGCAGGTTCT CAGTGTTTTC CCACCTCTTT AGGATTTTCT AACAGCTGTG
          TGAACAAGGG ATATGGCACA GGGGAAGGCC CAATTCTGAG ATGCTCTAGA
          AAAGCAAATG ACCAGAGGCC CTCATACATG GGATATTTTG CATCAGTAGT
          TTGGTGAGAG AGCCAGGGAC CTCACCTCTC AGGTTTTCAC CCTGGAAAGA
          GACTCTTTGC ATTTATTTTT TTAAAACAGA CAACCAAAAC CTCAGAAACC
          AAAGCAAGAA ATCTTGAAAA ATTTGACATG AATGATGAAA AACAATGAAA
          AATATTGCTT ATACCATTGT TTACACAGAA TCTTTTTATA CAATTCTGTA
          AAAAA-TAAC TATTAATGTT ATTTAGAAAT GTATGTTGAG ACAGAGGGAT
          GCTGAGCAAG TTTATACAAT GGGCAATATC TTGGCTATGT AGCTGCCTCA
          GGTGATACCC AGGCTCCAGA TCTGCTCCTA TGGGGTAGGA TGGAGTCCTG
          GCTGCCTCTG GATTGATGTG CAATTTCCAT ATGTAATTAT TTCTCTTCAT
          GTGTGTGTGC CTGTGTTTTT ATTTCTCTGG TTCCCTGAAA CTTTGGCCAA
          TTGTTCCTTA TTCTGCCAGC AGCATCCCAG GATCCTTGGG GTCGATCTCA
          CAGCAATGTG CTGGACATGC AGCATCCCTG ATTCCCCGTT G
4gms14054 CGCCTCCGGC TCCGCAGAGC CTCCGGCGCA GGAAGGCAGC CCCGCCTGAG
          CTGCTCTGGC CTTGCTTTCC AGCGGGACCT CCAGGCGAAG CTGCAGCTGC
          GCTACGAGGA GATCGCTAAG AGGTGCCAGG GCCGGGCCGG GCCGGGTGGC
          GGGCGGGACG CTGAGGCTCC CCCACCCCGG CCCCGCCGTT GACGCTCGGG
          TCGTTCTCTG CTTAGGACCA GGTTTAGAGG ATGCAAGAAC ACTGCCAAAC
          ACTTCACACT CACCCATGTG CTGCTTACAT GCTTTGGCAT TGAGAGCCAA
          CAATCTTTTC CAGTCTTTCA GGAAATTTAT CATGTTTGTC AACTTTTAAA
          ATTCAGAAGT GGACCCTGCC TCTCTAGCTG CCGTTTTTTG GGCAAAAAGA
          AATATCTACC AGAGGATTCT GACGATTACC AGGGACTCCA AAACAAACAC
          AAATAATGTG GGATTTGCTG TGCGAGTGCA GATTCTGACA TGATGGCTTT
          GGTTTTCAAA GGGAGCTCTT TGGGACTCTG TGAGGCTGTC AAAANAAAAT
          GTCAACAGTT ACAGTGTGAA GGGTAANATT TTTCCAACAA CATTATCCTG
          TTTGGCTGGG GGGCTATGAN ACACAGTAAA CATATAATCT CACCATCACC
          AAGGTGTTCC TGTCTATTCT C-----TCTC TCTGCCTTGT CCTTTGGTCT
          TCCTGCACTG AATGTAATTC TATTGTATTT ATCCAAATTT TCAATAATAG
          AGAAACAGAA GACATCACCT TGGGACAGAA GATGTCACAA GGAAAGACAG
          TTAGTAAAA- -TCTCTGTTA TTGACCTTGG CTTTTTATTT TTTAAAAGGG
          AACTGCTTAG TAGTTGCTGA TAAAATGAAA TAGTACAATG TGTTAAAGGA
          TATAAAAAAT ACAATGGTCT GCATGGAACC AAAATTAAGA CATCCATGAA
          GACACTGCAT CAAATAAACC CTCGTCACCT GCCAGAAGTC TTCCAGAAGC
          TTTGGTTGCT CCTGTTCTGT AAGTTGATGA ATGGTTGGAA ATTTCAGTGC
          TGAAGATGTT TATGCCTGCA TATATGGAAC AGAATAAATG GGTGGCAGAG
          AGACAGAAAT AACAGCCAGA CACTGTTTAT TTATTTTTAC ATAATACTTT
          AAAAAGCTTC AGTGCATACA TTTAGCTATA ATCTGCAAGA ACTGGCATCT
          AATACAGTTC CAAACCCCAC ACATAATATC TAAGTCCCTA CTGCACTTTG
          TGTGCCCTCC CAGACACACA TGGCTCATAA CAGACACTGC TATTAAGAAA
          TCTTTCCATG GGTCACTAAA GTAACTTTCA CTTGATTTTA CCCTGATATG
          TCAAAGTCAG TCCTGTATTT CACTCATTAT TTTACTGTAG ATGATGCTCT
          GTTTGAAGGC CACTCTGCTT CATACTACCA GTGTCAGAGA TGGGCTGGGC
          AGCCCAAAAA TGATTACAAG GGAATGATCA CCTCAGCACC CAGGAGGGTT
          AGCAGAGTGG TCTGATTCAG TAACATCACA CAGCAGGAAC TCCCCAT-AA
          GTTCACATTT TAAATCTGCA GAGAACAGAT TGTCCAAGTC TCTTGCCTAC
          TGTTCAGATT GGTTTCTCTA ACTAATCCAT GACAACCAGG GAGGAAGCAG
          GTGACAANGT GTTGTGTGGC GTTGCAGGTG TGTCTGCAGA GCGGACTTCT
          CCAGCTCCTG GGCTGGATGC TGCACGCCAG CATGGCTCCC ATCACAGGGG
          TGAGTAGTGT GTCCCTGCTG ACCCCACAGG CTCAGCACAG GATTTGTGGA
          TCCCTCCTGA NAAATGGAAC TATGTTACTC TCAGCTCCTC CAACAGGAAT
          GAANAAAACT ACAGNACAGA ANACAGCCCA TGAGCCATCC GAACTCATGA
          GGCATTTAAG ATTACGGAAG AGGTAACTAT TTCTATAATT CACCGACTTC
          AAAAGTATGT TTGACATTAT TGTCGGGAAA ATTATGTTAA CCATGGATTA
          CTGTTACAAT CAAAGTATGT AGTGAGAAGT CAAGAGGCTT AGTAGTAAAT
          TTTCAAAGCG GTGCGTGGGG ATTTACCCGT TTGACTCCCA TTAACGGCAA
          TGGGAGGCGC GCGGCGAAGT CCCCGCACGC TGCTTTGAAA ACTGACCCCT
          GCGTGCTCAC GGACCCTGCT CTAAGGACTT CCAGATGACC ATGCAATCCC
          CTCTTCCTCA GGATCCTTCT TATTAATTAC CTATTCTTTG GCAATTGTCT
          CAACTAAGGA GGATGATGGG GAGAGATGGC ATAATCTAGC TTCCTAACTG
          GGCCAAATAA TATTTGGCCT ACATGGGCCA AATCAGCTAA AGTCAGGGCA
          GAAGTCTGTA CTGGCAATTA GAGAATGCAT TTGTTAATGT CATTCTTTGC
          AGCATTTGAT TCCAGTGAAA ATTTTGTCCC ATTGCACTAT GGAGATCAGA
          TTTGTTTGTT TTTCCCCAAT AAAGTCTATT TTTAAAAAAT TTAATCTCCA
          AACTGAGCAT TAAAATAANA GTTTTGAGGG TATTCATCTA TGGTTGTGTT
          ACGCTATAGT AAATGTTCCT CCATTACGGC TTTTGATTGA TAACATACAT
          GGCAAANAAA GTTNATGAGG AAGTAAGTGA CGTGTCTGTT ANATGCAAAA
          ATCTGGGAAG TCATTTTCAC AGCTCCCTGA AAACAAGCCC ACTTTTCATT
          TGTACCAAGT GGCTTCACAA GAAGTAGGTA CCTGTAGCAA GTGAAATCAC
          ATCTGTCTGA ACTTGTGCAA ATACATATTT GTTCCATGTT CAAAGGAAGC
          CTCACTAATT TTCTCTTCTT TGATTGTGAT TTTCTGCATA TAGACACAGG
          TTCAGCCCCA ACATGACTGA AAGGGAAGCT GCAACTTTCA ATAAATATGC
          TTACTTTCTC TCCTCCTCTG CTGTTACAAT CCCTGATCAG CTTTGGCTGG
          GAGGTAGCTG ACCAGCCAGA GGTGAAACAG GGTCACTTTG AGATTCAGCT
          TCTCATGGCA GTATGCCACA TTTTGCAAGC TTGGAATTCA CTGAGTGGAG
          GGAAGTCCAC ACCTTTTTCA GGACATTTGG AGCACAGGCC ATTGCTATGC
          TAATTTAGAC AAGAAGTTTT ACTGCAGCAA AGAGGTTTTA CATCACTCGG
          TGAAGTCACT TGTTGTGCAC GACAAAGGTA CAAGTGTCAC CAGCTGGCAC
          AGTCTG---- TGTTCTCAGC TGGCATTCTG TTCATCCCCC TCCCTAACAC
          AGCTGGCAGG ACATGAAACT TGGAAAAGTT TTCATGGTGA AACTGTAATT
          TTCAATTGAA CTGCAGCTGT AAACTTACAC TGGGAAACCC AATTTTGTAA
          TAATGTTGTA ATATTGTGAT AATGTTACTG CAGTCATGTT GATCTAAAGA
          CATAACTCAC CAAGTTATTT TCCTGACCAT GAGCTCTTCT TGTATATATG
          GAAAAAAA-G ACAGGTAGGA GAATGAAGTA TAATTATTAA AAACATGCTC
          CCCAAAATTG AAAAATCAAG CTTATTTCAA ACAGACCAAG CTGATAAGGA
          TTTCTGTGGG GGTAAAGAAA AGAAAAATCA CCTGTAAACA GTCATCTGCA
          TAGGAAGAAC TCATTTCAAG AGTTCATTGA TAGCCAAAGC CTCAACTTCA
          GGGTCCTTTG GGTCTTTTTA GTGAAATGCA GTGGTCAGCA GTCTGTGAAC
          TGCATCATGC CCACAATGTG TTATCCAAAA ATTTCACCTG ACCATCTGTA
          CTTGCTCACT GTCCTCCCAA GCATGTGCCG TCATTATTAA AACACTGACC
          ATTTGTGTGA CCAGAGAAAT ACTAGCATTT TATTTAACCT CATTGTTCAT
          GTGCCTCCAG GCCTTATTTG CTGTGCGTGG CCCAGGCTGT GCTCTGGAGG
          CAGGATTACT CATTTCCTCT CAGGCCTGTT CCCCACGCTC ATTACTCAGG
          CTCTCTCTAC TCTCTGTAGT TAGATAATTT ATTTCTACAA CATCCATATG
          AGGTGAAATA TTGTCCCCAC AATATTGAGT GGGGACCCTT GAGTCAGAAG
          GAGCCATGAG GCATGATTGC CCACGCTGGG ACCACTAAGC TCCTATGGGA
          ATTTTATAAG CAAAGCTGAA TGCTTGTTAT GTTCATCGGG ATGCCAGCAT
          CTGGCCTGCT GTCACTGCGG ATGCCAACGT GTGCTTGCAG TCTTTGTGAA
          AGCAGGTTCT CAGTGTTTTC CCACCTCTTT AGGATTTTCT AACAGCTGTG
          TGAACAAGGG ATATGGCACA GGGGAAGGCC CAATTCTGAG ATGCTCTAGA
          AAAGCAAATG ACCAGAGGCC CTCATACATG GGATATTTTG CATCAGTAGT
          TTGGTGAGAG AGCCAGGGAC CTCACCTCTC AGGTTTTCAC CCTGGAAAGA
          GACTCTTTGC ATTTATTTTT TTAAAACAGA CAACCAAAAC CTCAGAAACC
          AAAGCAAGAA ATCTTGAAAA ATTTGACATG AATGATGAAA AACAATGAAA
          AATATTGCTT ATACCATTGT TTACACAGAA TCTTTTTATA CAATTCTGTA
          AAAAA-TAAC TATTAATGTT ATTTAGAAAT GTATGTTGAG ACAGAGGGAT
          GCTGAGCAAG TTTATACAAT GGGCAATATC TTGGCTATGT AGCTGCCTCA
          GGTGATACCC AGGCTCCAGA TCTGCTCCTG TGGGGCAGGA TGGAGTCCTG
          GCTGCCTCTG GATTGATGTG CAATTTCCAT ATATAATTAT TTCTCTTCAT
          GTGTGTGTGC CTGTGTTTTT ATTTCTCTGG TTCCCTGGAA CTTTGGCCAA
          TTGTTCCTTA TTCTGCCAGC AGCATCCCAG GATCCTTGGG GTCGATCTCA
          CAGCAATGTG CTGGACATGC AGCATCCCTG ATTCCCCGTT G
4gms15055 CGCCTCCGGC TCCGCAGAGC CTCCGGCGCA GGAAGGCAGC CCCGCCTGAG
          CTGCTCTGGC CTTGCTTTCC AGCGGGACCT CCAGGCGAAG CTGCAGCTGC
          GCTACGAGGA GATCGCTAAG AGGTGCCAGG GCCGGGCCGG GCCGGGTGGC
          GGGCGGGGCG CTGAGTCTCC CCCACCCCGG CCCCGCCGTT GACGCTCGGG
          TCGTTCTCTG CTTAGGACCA GGTTTAGAGG ATGCAAGAAC ACTGCCAAAC
          ACTTCACACT CACCCATGTG CTGCTTACAT GCTTTGGCAT TGAGAGCCAA
          CAATCTTTTC CAGTCTTTCA GGAAATTTAT CATGTTTGTC AACTTTTAAA
          ATTCAGAAGT GGACCCTGCC TCTCTAGCTG CCGTTTTTTG GGCAAAAAGA
          AATATCTACC AGAGGATTCT GACGATTACC AGGGACTCCA AAACAAACAC
          AAATAATGTG GGATTTGCTG TGCGAGTGCA GATTCTGACA TGATGGCTTT
          GGTTTTCAAA GGGAGCTCTT TGGGACTCTG TGAGGCTGTC AAAANAAAAT
          GTCAACAGTT ACAGTGTGAA GGGTAANATT TTTCCAACAA CATTATCCTG
          TTTGGCTGGG GGGCTATGAN ACACAGTAAA CATATAATCT CACCATCACC
          AAGGTGTTCC TGTCTATTCT C-----TCTC TCTGCCTTGT CCTTTGGTCT
          TCCTGCACTG AATGTAATTC TATTGTATTT ATCCAGATTT TCAATAATAG
          AGAAACAGAA GACATCACCT TGGGACAGAA GATGTCACAA GGAAAGACAG
          TTAGTAAAAT CTCTCTGTTA TTGACCTTGG CTTTTTATTT TTTAAAAGGG
          AACTGCTTAG TAGTTGCTGA TAAAATGAAA TAATACAATG TGTTAAAGGA
          TATAAAAAAT ACAATGGTCT TCATGGAACC AAAATTAAGA CATCCATGAA
          GACACTGCAT CAAATAAACC CTCGTCACCT GCCAGAAGTC TTCCAGAAGC
          TTTGGTTGCT CCTGTTCTGT AAGTTGATGA ATGGTTGGAA ATTTCAGTGC
          TGAAGATGTT TATGCCTGCA TATATGGAAC AGAATAAATG GGTGGCAGAG
          AGACAGAAAT AACAGCCAGA CACTGTTTAT TTATTTTTAC ATAATACTTT
          AAAAAGCTTC AGTGCATACA TTTAGCTATA ATCTGCAAGA ACTGGCATCT
          AATACAGTTC CAAACCCCAC ACATAATATC TAAGTCCCTA CTGCACTTTG
          TGTGCCCTCC CAGACACACA TGGCTCATAA CAGACACTGC TATTAAGAAA
          TCTTTCCATG GGTCACTAAA GTAACTTTCA CTTGATTTTA CCCTGATATG
          TCAAAGTCAG TCCTGTATTT CACTCATTAT TTTACTGTAG ATGATGCTCT
          GTTTGAAGGC CACTCTGCTT CATACTACCA GTGTCAGAGA TGGGCTGGGC
          AGCCCAAAAA TGATTACGAG GGAATGATCA CCTCAGCACC CAGGAGGGTT
          AGCAGAGTGG TCTGATTCAG TAACATCACA CAGCAGGAAC TCCCCAT-AA
          GTTCACATTT TAAATCTGCA GAGAACAGAT TGTCCAAGTC TCTTGCCTAC
          TGTTCAGATT GGTTTCTCTA ACTAATCCAT GACAACCAGG GAGGAAGCAG
          GTGACAANGT GTTGTGTGGC GTTGCAGGTG TGTCTGCAGA GCGGACTTCT
          CCAGCTCCTG GGCTGGATGC TGCACGCCAG CATGGCTCCC ATCACAGGGG
          TGAGTAGTGT GTCCCTGCTG ACCCCACAGG CTCAGCACTG GATTTGTGGA
          TCCCTCCTGA NAAATGGAAC TATGTTACTC TCAGCTCCTC CAACAGGAAT
          GAANAAAACT ACAGNACAGA ANACAGCCCA TGAGCCATCC GAACTCATGA
          GGCATTTAAG ATTACGGAAG AGGTAACTAT TTCTATAATT CACCGACTTC
          AAAAGTATGT TTGACATTAT TGTCGGGAAA ATTATGTTAA CCATGGATTA
          CTGTTACAAT CAAAGTATGT AGTGAGAAGT CAAGAGGCTT AGTAGTAAAT
          TTTCAAAGCG GTGCGTGGGG ATTTACCCGT TTGACTCCCA TTAACGGCAA
          TGGGAGGCGC GCGGCGAAGT CCCCGCACGC TGCTTTGAAA ACTGACCCCT
          GCGTGCTCAC GGACCCTGCT CTAAGGACTT CCAGATGACC ATGCAATCCC
          CTCTTCCTCA GGATCCTTCT TATTAATTAC CTATTCTTTG GCAATTGTCT
          CAACTAAGGA GGATGATGGG GAGAGATGGC ATAATCTAGC TTCCTAACTG
          GGCCAAATAA TATTTGGCCT ACATGGGCCA AATCAGCTAA AGTCAGGGCA
          GAAGTCTGTA CTGGCAATTA GAGAATGCAT TTGTTAATGT CATTCTTTGC
          AGCATTTGAT TCCAGTGAAA ATTTTGTCCC ATTGCACTAT GGAGATCAGA
          TTTGTTTGTT TTTCCCCAAT AAAGTCTATT TTTAAAAAAT TTAATCTCCA
          AACTGAGCAT TAAAATAANA GTTTTGAGGG AATTCATCTA TGGTTGTGTT
          AAGCTATAGT AAATGTTCCT CCATTACGGC TTTTGATTGA TAACATACAT
          GGCAAANAAA GTTNATGAGG AAGTAAGTGA CGTGTCTGTT ANATGCAAAA
          ATCTGGGAAG TCATTTTCAC AGCTCCCTGA AAACAAGCCC ACTTTTCATT
          TGTACCAAGT GGCTTCACAA GAAGTAGGTA CTTGTAGCAA GTGAAATCAC
          ATCTGTCTGA ACTTGTGCAA AGACATATTT GTTCCATGTT CAAAGGAAGC
          CTCACTTATT TTCTCTTCTT TTATTGTGAT TTTCTGCATA TAGACACAGG
          TTCAGCCCCA ACATGACTGA AAGGGAAGCT GCAACTTTCA ATAAATATGC
          TTACTTTCTC TCCTCCTCTG CTGTTACAAT CCCTGATCAG CTTTGGCTGG
          GAGGTAGCTG ACCAGCCAGA GGTGAAACAG GGTCACTTTG AGATTCAGCT
          TCTCATGGCA GTATGCCACA TTTTGCAAGC TTGGAATTCA CTGAGTGGAG
          GGAAGTCCAC ACCTTTTTCA GGACATTTGG AGCACAGGCC ATTGCTATGC
          TAATTTAGAC AAGAAGTTTT ACTGCAGCAA AGAGGTTTTA CATCACTCGG
          TGAAGTCACT TGTTGTGCAT GACAAAGGTA CAAGTGTCAC CAGCTGGCAC
          AGTCTG---- TGTTCTCAGC TGGCATTCTG TTCATCCCCC TCCCTAACAC
          AGCTGGCAGG ACATGAAACT TGGAAAAGTT TTCATGGTGA AACTGTAATT
          TTCAATTGAA CTGCAGCTGT AAACTTACAC TGGGAAACCC AATTTTGTAA
          TAATGTTGTA ATATTGTGAT AATGTTACTG CAGTCATGTT GATCTAAAGA
          CATAACTCAC CAAGTTATTT TCCTGACCGT GAGCTCTTCT TGTATATATG
          GAAAAAAA-G ACAGGTAGGA GAATGAAGTA TAATTATTAA AAACATGCTC
          CCCAAAATTG AAAAATCAAG CTAATTTCGA ACAGACCAAG CTGATAAGGA
          TTTCTGTGGG GGTAAAGAAA AGAAAAATCA CCTGTAAACA GTCATCTGCA
          TAGGAAGAAC TCATTTCAAG AGTTCATTGA CAGCCAAAGC CTCAATTTCA
          GGGTCCTTTG GGTCTTTTTA GTGAAATGCA GTGGTCAGCA GTCTGTGAAC
          TGCATCATGC CCACAATGTG TTATCCAAAA ATTTCACCTG ACCATCTGTA
          CTTGCTCACT GTCCTCCCAA GCATGTGCCG TCATTATTAA AACACTGACC
          ATTTGTGTGA CCAGAGAAAT ACTAGCATTT TATTTAACCT CATTGTTCAT
          GTGCCTCCAG GCCTTATTTG CTGTGCGTGG CCCAGGCTGT GCTCTGGAGG
          CAGGATTACT CATTTCCTCT CAGGCCTGTT CCCCACGCTC ATTACTCAGG
          CTCTCTCTAC TCTCTGTAGT TAGATAATTT ATTTCTACAA CATCCATATG
          AGGTGAAATA TTGTCCCCAC AATATTGAGT GGGGACCCTT GAGTCAGAAG
          GAGCCATGAG GCATGATTGC CCACGCTGGG ACCACTAAGC TCCTATGGGA
          ATTTTATAAG CAAAGCTGAA TGCTTGTTAT GTTCATCGGG ATGCCAGCAT
          CTGGCGTGCT GTCACTGCAG ATGCCAACGT GTGCTTGCAG TCTTTGTGAA
          AGCAGGTTCT CAGTGTTTTC CCACCTCTTT AGGATTTTCT AACAGCTGTG
          TGAACAAGGG ATATGGCACA GGGGAAGGCC TAATTCTGAG ATGCTCTAGA
          AAAGCAAATG ACCAGAGGCC CTCATACATG GGATATTTTG CATCAGTAGT
          TTGGTGAGAG AGCCAGGGAC CTCACCTCTC AGGTTTTCAC CCTGGAAAGA
          GACTCTTTGC ATTTATTTTT TTAAAACAGA CAACCAAAAC CTCAGAAACC
          AAAGCAAGAA ATCTTGAAAA ATTTGACATG AATGATGAAA AACAATGAAA
          AATATTGCTT ATACCATTGT TTACACAGAA TCTTTTTATA CAATTCTGTA
          AAAAA-TAAC TATTAATGTT ATTTAGAAAT GTATGTTGAG ACAGAGGGAT
          GCTGAGCAAG TTTATACAGT GGGCAACATC TTGGCTATGT AGCTGCCTCA
          GGTGATACCC AGGCTCCAGA TCTGCTCCTA TGGGGCAGGA TGGAGTCCTG
          GCTGCCTCTG GATTGATGTG CAATTTCCAT ATATAATTAT TTCTCTTCAT
          GTGTGTGTGC CTGTGTTTTT ATTTCTCTGG TTCCCTGAAA CTTTGGCCAA
          TTGTTCCTTA TTCTGCCAGC AGCATCCCAG GATCCTTGGG GTCGATCTCA
          CAGCAATGTG CTGGACATGC AGCATCCCTG ATTCCCCGTT G
4gms15056 CGCCTCCGGC TCCGCAGAGC CTCCGGCGCA GGAAGGCAGC CCCGCCTGAG
          CTGCTCTGGC CTTGCTTTCC AGCGGGACCT CCAGGCGAAG CTGCAGCTGC
          GCTACGAGGA GATCGCTAAG AGGTGCCAGG GCCGGGCCGG GCCGGGTGGC
          GGGCGGGGCG CTGAGGCTCC CCCACCCCGG CCCCGCCGTT GACGCTCGGG
          TCGTTCTCTG CTTAGGACCA GGTTTAGAGG ATGCAAGAAC ACTGCCAAAC
          ACTTCACACT CACCCATGTG CTGCTTACAT GCTTTGGCAT TGAGAGCCAA
          CAATCTTTTC CAGTCTTTCA GGAAATTTAT CATGTTTGTC AACTTTTAAA
          ATTCAGAAGT GGACCCTGCC TCTCTAGCTG CCGTTTTTTG GGCAAAAAGA
          AATATCTACC AGAGGATTCT GACGATTACC AGGGACTCCA AAACAAACAC
          AAATAATGTG GGATTTGCTG TGCGAGTGCA GATTCTGACA TGATGGCTTT
          GGTTTTCAAA GGGAGCTCTT TGGGACTCTG TGAGGCTGTC AAAANAAAAT
          GTCAACAGTT ACAGTGTGAA GGGTAANATT TTTCCAACAA CATTATCCTG
          TTTGGCTGGG GGGCTATGAN ACACAGTAAA CATATAATCT CACCATCACC
          AAGGTGTTCC TGTCTATTCT C-----TCTC TCTGCCTTGT CCTTTGGTCT
          TCCTGCACTG AATGTAATTC TATTGTATTT ATCCAGATTT TCAATAATAG
          AGAAACAGAA GACATCACCT TGGGACAGAA GATGTCACAA GGAAAGACAG
          TTAGTAAAAT CTCTCTGTTA TTGACCTTGG TTTTTTATTT TTTAAAAGGG
          AACTGCTTAG TAGTTGCTGA TAAAATGAAA TAATACAATG TGTTAAAGGA
          TATAAAAAAT ACAATGGTCT TCATGGAACC AAAATTAAGA CATCCATGAA
          GACACTGCAT CAAATAAACC CTCGTCACCT GCCAGAAGTC TTCCAGAAGC
          TTTGGTTGCT CCTGTTCTGT AAGTTGATGA ATGGTTGGAA ATTTCAGTGC
          TGAAGATGTT TATGCCTGCA TATATGGAAC AGAATAAATG GGTGGCAGAA
          AGACAGAAAT AACAGCCAGA CACTGTTTAT TTATTTTTAC ATAATACTTT
          AAAAAGCTTC AGTGCATACA TTTAGCTATA ATCTGCAAGA ACTGGCATCT
          AATACAGTTC CAAACCCCAC ACATAATATC TAAGTCCCTA CTGCACTTTG
          TGTGCCCTCC CAGACACACA TGGCTCATAA CAGACACTGC TATTAAGAAA
          TCTTTCCATG GGTCACTAAA GTAACTTTCA CTTGATTTTA CCCTGATATG
          TCAAAGTCAG TCCTGTATTT CACTCATTAT TTTACTGTAG ATGATGCTCT
          GTTTGAAGGC CACTCTGCTT CATACTACCA GTGTCAGAGA TGGGCTGAGC
          GGCCCAAAAA TGATTACGAG GGAATGATCA CCTCAGCACC CAGGAGGGTT
          AGCAGAGTGG TCTGATTCAA TAACATCACA CAGCAGGAAC TCCCCAT-AA
          GTTCACATTT TAAATCTGCA GAGAACAGAT TGTCCAAGTC TCTTGCCCAC
          TGTTCAGACT GGTTTCTCTA ACTAATCCAT GACAACCAGG GAGGAAGCAG
          GTGACAANGT GTTGTGTGGC GTTGCAGGTG TGTCTGCAGA GCGGACTTCT
          CCAGCTCCTG GGCTGGATGC TGCACGCCAG CATGGCTCCC ATCACAGGGG
          TGAGTAGTGT GTCCCTGCTG ACCCCACAGG CTCAGCACAG GATTTGTGGA
          TCCCTCCTGA NAAATGGAAC TATGTTACTC TCAGCTCCTC CAACAGGAAT
          GAANAAAACT ACAGNACAGA ANACAGCCCA TGAGCCATCC GAACTCATGA
          GGCATTTAAG ATTACGGAAG AGGTAACTAT TTCTATAATT CACCGACTTC
          AAAAGTATGT TTGACATTAT TGTCGGGAAA ATTATGTTAA CCATGGATTA
          CTGTTACAAT CAAAGTATGT AGTGAGAAGT CAAGAGGCTT AGTAGTAAAT
          TTTCAAAGCG GTGCGTGGGG ATTTACCCGT TTGACTCCCA TTAACGGCAA
          TGGGAGGCGC GCGGCGAAGT CCCCGCACGC TGCTTTGAAA ACTGACCCCT
          GCGTGCTCAC GGACCCTGCT CTAAGGATTT CCAGATGACC ATGCAATCCC
          CTCTTCCTCA GGATCCTTCT TATTAATTAC CTATTCTTTG GCAATTGTCT
          CAACTAAGGA GGATGATGGG GAGAGATGGC ATAATCTAGC TTCCTAACTG
          GGCCAAATAA TATTTGGCCT ACATGGGCCA AATCAGCTAA AGTCAGGGCA
          GAAGTCTGTA CTGGCAATTA GAGAATGCAT TTGTTAATGT CATTCTTTGC
          AGCATTTGAT TCCAGTGAAA ATTTTGTCCC ATTGCACTAT GGAGATCAGA
          TTTGTTTGTT TTTCCCCAAT AAAGTCTATT TTTAAAAAAT TTAATCTCCA
          AACTGAGCAT TAAAATAANA GTTTTGAGGG AATTCATCTA TGGTTGTGTT
          AAGCTATAGT AAATGTTCCT CCATTACGGC TTTTGATTGA TAACATACAT
          GGCAAANAAA GTTNATGAGG AAGTAAGTGA CGTGTCTGTT ANATGCAAAA
          ATCTGGGAAG TCATTTTCAC AGCTCCCTGA AAACAAGCCC ACTTTTCATT
          TGTACCAAGT GGCTTCACAA GAAGTAGGTA CTTGTAGCAA GTGAAATCAC
          ATCTGTCTGA ACTTGTGCAA ATACATATTT GTTCCATGTT CAAAGGAAGC
          CTCACTAATT TTCTCTTCTT TGATTGTGAT TTTCTGCATA TAGACACAGG
          TTCAGCCCCA ACATGACTGA AAGGGAAGCT GCAACTTTCA ATAAATATGC
          TTACTTTCTC TCCTCCTCTG CTGTTACAAT CCCTGATCAG CTTTGGCTGG
          GAGGTAGCTG ACCAGCCAGA GGTGAAACAG GGTCACTTTG AGATTCAGCT
          TCTCATGGCA GTATGCCACA TTTTGCAAGC TTGGAATTCA CTGAGTGGAG
          GGAAGTCCAC ACCTTTTTCA GGACATTTGG AGCACAGGCC ATTGCTATGC
          TAATTTAGAC AAGAAGTTTT ACTGCAGCAA AGAGGTTTTA CATCACTCGG
          TGAAGTCACT TGTTGTGCAT GACAAAGGTA CAAGTGTCAC CAGCTGGCAC
          AGTCTG---- TGTTCTCAGC TGGCATTCTG TTCATCCCCC TCCCTAACAC
          AGCTGGCAGG ACATGAAACT TGGAAAAGTT TTCATGGTGA AACTGTAATG
          TTCAATTGAA CTGCAGCTGT AAACTTACAC TGGGAAACCC AATTTTGTAA
          TAATGTTGTA ATATTGTGAT AATGTTACTG CAGTCATGTT GATCTAAAGA
          CATTACTCAC CAAGTTATTT TCCTGACCGT GAGCTCTTCT TGTATATATG
          GAAAAAAA-G ACAGCTAGGA GAATGAAGTA TAATTATTAA AAACATGCTC
          CCCAAAATTG AAAAATCAAG CTAATTTCGA ACAGACCAAG CTGATAAGGA
          TTTCTGTGGG GGTAAAGAAA AGAAAAATCA CCTGTAAACA GTCATCTGCA
          TAGGAAGAAC TCATTTCAAG AGTTCATTGA CAGCCAAAGC CTCAATTTCA
          GGGTCCTTTG GGTCTTTTTA GTGAAATGCA GTGGTCAGCA GTCTGTGAAC
          TGCATCATGC CCACAATGTG TTATCCAAAA ATTTCACCTG ACCATCTGTA
          CTTGCTCACT GTCCTCCCAA GCATGTGCCG TCATTATTAA AACACTGACC
          ATTTGTGTGA CCAGAGAAAT ACTAGCATTT TATTTAACCT CATTGTTCAT
          GTGCCTCCAG GCCTTATTTG CTGTGCGTGG CCCAGGCTGT GCTCTGGAGG
          CAGGATTACT CATTTCCTCT CAGGCCTGTT CCCCACGCTC ATTACTCAGG
          CTCTCTCTAC TCTCTGTAGT TAGATAATTT ATTTCTACAA CATCCATATG
          AGGTGAAATA TTGTCCCCAC AATATTGAGT GGGGACCCTT GAGTCAGAAG
          GAGCCATGAG GCATGATTGC CCACGCTGGG ACCACTAAGC TCCTATGGGA
          ATTTTATAAG CAAAGCTGAA TGCTTGTTAT GTTCATCTGG ATGCCAGCAT
          CTGGCCTGCT GTCACTGCGG TTGCCAACGT GTGCTTGCAG TCTTTGTGAA
          AGCAGGTTCC CAGTGTTTTC CCACCTCTTT AGGATTTTCT AACAGCTGTG
          TGAACAAGGG ATATGGCACA GGGGAAGGCC CAATTCTGAG ATGCTCTAGA
          AAAGCAAATG ACCAGGGGCC CTCATACATG GGATATTTTG CATTAGTAGT
          TTGGTGAGAG AGCCAGGGAC CTCACCTCTC AGGTTTTCAC CCTGGAAAGA
          GACTCTTTGC ATTTATTTTT TTAAAACAGA CAACCAAAAC CTCAGAAACC
          AAAGCAAGAA ATCTTGAAAA ATTTGACATG AATGATGAAA AACAATGAAA
          AATATTGCTT ATACCATTGT TTACACAGAA TCTTTTTATA CAATTCTGTA
          AAAAA-TAAC TATTAATGTT ATTTAGAAAT GTATGTTGAG ACAGAGGGAT
          GCTGAGCAAG TTTATACAGT GGGCAATATC TTGGCTATGT AGCTGCCTCA
          GGTGATACCC AGGCTCCAGA TCTGCTCCTA TGGGGCAGGA TGGAGTCCTG
          GCTGCCTCTG GATTGATGTG CAATTTCCAT ATATAATTAT TTCTCTTCAT
          GTGTGTGTGC CTGTGTTTTT ATTTCTCTGG TTCCCTGAAA CTTTGGCCAA
          TTGTTCCTTA TTCTGCCAGC AGCATCCCAG GATCCTTGGG GTCGATCTCA
          CAGCAATGTG CTGGACATGC AGCATCCCTG ATTCCCCGTT G
4gms15057 CGCCTCCGGC TCCGCAGAGC CTCCGGCGCA GGAAGGCAGC CCCGCCTGAG
          CTGCTCTGGC CTTGCTTTCC AGCGGGACCT CCAGGCGAAG CTGCAGCTGC
          GCTACGAGGA GATCGCTAAG AGGTGCCAGG GCCGGGCCGG GCCGGGTGGC
          GGGCGGGGCG CTGAGTCTCC CCCACCCCGG CCCCGCCGTT GACACTCGGG
          TTGTTCTCTG CTTAGGACCA GGTTTAGAGG ATGCAAGAAC ACTGCCAAAC
          ACTTCACACT CACCCATGTG CTGCTTACAT GCTTTGGCAT TGAGAGCCAA
          CAATCTTTTC CAGTCTTTCA GGAAATTTAT CATGTTTGTC AACTTTTAAA
          ATTCAGAAGT GGACCCTGCC TCTCTAGCTG CCGTTTTTTG GGCAAAAAGA
          AATATCTACC AGAGGATTCT GACGATTACC AGGGACTCCA AAACAAACAC
          AAATAATGTG GGATTTGCTG TGCGAGTGCA GATTCTGACA TGATGGCTTT
          GGTTTTCAAA GGGAGCTCTT TGGGACTCTG TGAGGCTGTC AAAANAAAAT
          GTCAACAGTT ACAGTGTGAA GGGTAANATT TTTCCAACAA CATTATCCTG
          TTTGGCTGGG GGGCCATGAN ACACAGTAAA CATATAATCT CACCATCACC
          AAGGTGTTCC TGTCTATTCT C-----TCTC TCTGCCTTGT CCTTTGGTCT
          TCCTGCACTG AATGTAATTC TATTGTATTT ATCCAGATTT TCAATAATAG
          AGAAACAGAA GACATCACCT TGGGACAGAA GATGTCACAA GGAAAGACAG
          TTAGTAAAAT CTCTCTGTTA TTGACCTTGG CTTTTTATTT TTTAAAAGGG
          AACTGCTTAG TAGTTGCTGA TAAAATGAAA TAATACAATG TGTTAAAGGA
          TATAAAAAAT ACAATGGTCT GCATGGAACC AAAATTAAGA CATCCATGAA
          GACACTGCAT CAAATAAACC CTCGTCACCT GCCAGAAGTC TTCCAGAAGC
          TTTGGTTGCT CCTGTTCTGT AAGTTGATGA ATGGTTGGAA ATTTCAGTGC
          TGAAGATGTT TATGCCTGCA TATATGGAAC AGAATAAATG GGTGGCAAAA
          AGACAGAAAT AACAGCCAGA CACTGTTTAT TTATTTTTAC ATAATACTTT
          AAAAAGCTTC AGTGCATACA TTTAGCTATA ATCTGCAAGA ACTGGCATCT
          AATACAGTTC CAAACCCCAC ACATAATATC TAAGTCCCTA CTGCACTTTG
          TGTGCCCTCC CAGACACACA TGGCTCATAA CAGACACTGC TATTAAGAAA
          TCTTTCCATG GGTCACTAAA GTAACTTTCA CTTGATTTTA CCCTGATATG
          TCAAAGTCAG TCCTGTATTT CACTCATTAT TTTACTGTAG ATGATGCTCT
          GTTTGAAGGC CACTCTGCTT CATACTACCA GTGTCAGAGA TGGGCTGGGC
          AGCCCAAAAA TGATTACGAG GGAATGATCA CCTCAGCACC CAGGAGGGTT
          AGCAGAGTGG TCTGATTCAG TAACATCACA CAGCAGGAAC TCCCCAT-AA
          GTTCACATTT TAAATCTGCA GAGAACAGAT TGTCCAAGTC TCTTGCCTAC
          TGTTCAGATT GGTTTCTCTA ACTAATCCAT GACAACCAGG GAGGAAGCAG
          GTGACAANGT GTTGTGTGGC GTTGCAGGTG TGTCTGCAGA GCGGACTTCT
          CCAGCTCCTG GGCTGGATGC TGCACGCCAG CATGGCTCCC ATCACAGGGG
          TGAGTAGTGT GTCCCTGCTG ACCCCACAGG CTCAGCACTG GATTTGTGGA
          TCCCTCCTGA NAAATGGAAC TATGTTACTC TCAGCTCCTC CAACAGGAAT
          GAANAAAACT ACAGNACAGA ANACAGCCCA TGAGCCATCC GAACTCATGA
          GGCATTTAAG ATTACGGAAG AGGTAACTAT TTCTATAATT CACCGACTTC
          AAAAGTATGT TTGACATTAT TGTCGGGAAA ATTATGTTAA CCATGGATTA
          CTGTTACAAT CAAAGTATGT AGTGAGAAGT CAAGAGGCTT AGTAGTAAAT
          TTTCAAAGCG GTGCGTGGGG ATTTACCCGT TTGACTCCCA TTAACGGCAA
          TGGGAGGCGC ACGGCGAAGT CCCCGCACGC TGCTTTGAAA ACTGACCCCT
          GCGTGCTCAC GGACCCTGCT CTAAGGACTT CCAGATGACC ATGCAATCCC
          CTCTTCCTCA GGATCCTTCT TATTAATTAC CTATTCTTTG GCAATTGTCT
          CAACTAAGGA GGATGATGGG GAGAGATGGC ATAATCTAGC TTCCTAACTG
          GGCCAAATAA TATTTGGCCT ACATGGGCCA AATCAGCTAA AGTCAGGGCA
          GAAGTCTGTA CTGGCAATTA GAGAATGCAT TTGTTAATGT CATTCTTTGC
          AGCATTTGAT TCCAGTGAAA ATTTTGTCCC ATTGCACTAT GGAGATCAGA
          TTTGTTTGTT TTTCCCCAAT AAAGTCTATT TTTAAAAAAT TTAATCTCCA
          AACTGAGCAT TAAAATAANA GTTTTGAGGG AATTCATCTA TGGTTGTGTT
          AAGCTATAGT AAATGTTCCT CCATTACGGC TTTTGATTGA TAACATACAT
          GGCAAANAAA GTTNATGAGG AAGTAAGTGA CGTGTCTGTT ANATGCAAAA
          ATCTGGGAAG TCATTTTCAC AGCTCCCTGA AAACAAGCCC ACTTTTCATT
          TGTACCAAGT GGCTTCACAA GAAGTAGGTA CTTGTAGCAA GTGAAATCAC
          ATCTGTCTGA ACTTGTGCAA AGACATATTT GTTCCATGTT CAAAGGAAGC
          CTCACTAATT TTCTCTTCTT TGATTGTGAT TTTCTGCATA TAGACACAGG
          TTCAGCCCCA ACATGACTGA AAGGGAAGCT GCAACTTTCA ATAAATATGC
          TTACTTTCTC TCCTCCTCTG CTGTTACAAT CCCTGATCAG CTTTGGCTGG
          GAGGTAGCTG ACCAGCCAGA GGTGAAACAG GGTCACTTTG AGATTCAGCT
          TCTCATGGCA GTATGCCACA TTTTGCAAGC TTGGAATTCA CTGAGTGGAG
          GGAAGTCCAC ACCTTTTTCA GGACATTTGG AGCACAGGCC ATTGCTATGC
          TAATTTAGAC AAGAAGTTTT ACTGCAGCAA AGAGGTTTTA CATCACTCGG
          TGAAGTCACT TGTTGTGCAT GACAAAGGTA CAAGTGTCAC CAGCTGGCAC
          AGTCTG---- TGTTCTCAGC TGGCATTCTG TTCATCCCCC TCCCTAACAC
          AGCTGGCAGG ACATGAAACT TGGAAAAGTT TTCATGGTGA AACTGTAATT
          TTCAATTGAA CTGCAGCTGT AAACTTACAC TGGAAAACCC AATTTTGTAA
          TAATATTGTA ATATTGTGAT AATGTTACTG CAGTCATGTT GATCTAAAGA
          CATAACTCAC CAAGTTATTT TCCTGACCGT GAGCTCTTCT TGTATATATG
          GAAAAAAA-G ACAGGTAGGA GAATGAAGTA TAATTATTAA AAACATGCTC
          CCCAAAATTG AAAAATCAAG CTAATTTCGA ACAGACCAAG CTGATAAGGA
          TTTCTGTGGG GGTAAAGAAA AGAAAAATCA CCTGTAAACA GTCATCTGCA
          TAGGAAGAAC TCATTTCAAG AGTTCATTGA CAGCCAAAGC CTCAATTTCA
          GGGTCCTTTG GGTCTTTTTA GTGAAATGCA GTGGTCAGCA GTCTGTGAAC
          TGCATCATGC CCACAATGTG TTATCCAAAA ATTTCACCTG ACCATCTGTA
          CTTGCTCACT GTCCTCCCAA GCATGTGCCG TCATTATTAA AACACTGACC
          ATTTGTGTGA CCAGAGAAAT ACTAGCATTT TATTTAACCT CATTGTTCAT
          GTGCCTCCAG GCCTTATTTG CTGTGCGTGG CCCAGGCTGT GCTCTGGAGG
          CAGGATTACT CATTTCCTCT CAGGCCTGTT CCCCACGCTC ATTACTCAGG
          CTCTCTCTAC TCTCTGTAGT TAGATAATTT ATTTCTACAA CATCCATATG
          AGGTGAAATA TTGTCCCCAC AATATTGAGT GGGGACCCTT GAGTCAGAAG
          GAGCCATGAG GCATGATTGC CCACGCTGGG ACCACTAAGC TCCTATGGGA
          ATTTTATAAG CAAAGCTGAA TGCTTGTTAT GTTCATCTGG ATGCCAGCAT
          CTGGCCTGCT GTCACTGCAG TTGCCAACGT GTGCTTGCAG TCTTTGTGAA
          AGCAGGTTCT CAGTGTTTTC CCACCTCTTT AGGATTTTCT AACAGCTGTG
          TGAACAAGGG ATATGGCACA GGGGAAGGCC CAATTCTGAG ATGCTCTAGA
          AAAGCAAATG ACCAGAGGCC CTCATACATG GGATATTTTG CATCAGTAGT
          TTGGTGAGAG AGCCAGGGAC CTCACCTCTC AGGTTTTCAC CCTGGAAAGA
          GACTCTTTGC ATTTATTTTT TTAAAACAGA CAACCAAAAC CTCAGAAACC
          AAAGCAAGAA ATCTTGAAAA ATTTGACATG AATGATGAAA AACAATGAAA
          AATATTGCTT ATACCATTGT TTACACAGAA TCTTTTTATA CAATTCTGTA
          AAAAA-TAAC TATTAATGTT ATTTAGAAAT GTATGTTGAG ACAGAGGGAT
          GCTGAGCAAG TTTATACAGT GGGCAACATC TTGGCTATGT AGCTGCCTCA
          GGTGATACCC AGGCTCCAGA TCTGCTCCTA TGGGGCAGGA TGGAGTCCTG
          GCTGCCTCTG GATTGATGTG CAATTTCCAT ATATAATTAT TTCTCTTCAT
          GTGTGTGTGC CTGTGTTTTT ATTTCTCTGG TTCCCTGAAA CTTTGGCCAA
          TTGTTCCTTA TTCTGCCAGC AGCATCCCAG GATCCTTGGG GTCGATCTCA
          CAGCAATGTG CTGGACATGC AGCATCCCTG ATTCCCCGTT G
4gms15058 CGCCTCCGGC TCCGCAGAGC CTCCGGCGCA GGAAGGCAGC CCCGCCTGAG
          CTGCTCTGGC CTTGCTTTCC AGCGGGACCT CCAGGCGAAG CTTCAGCTGC
          GCTACGAGGA GATCGCTAAG AGGTGCCAGG GCCGGGCCGG GCCGGGTGGC
          GGGCGGGGCG CTGAGTCTCC CCCACCCCGG CCCCGCCGTT GACGCTCGGG
          TCGTTCTCTG CTTAGGACCA GGTTTAGAGG ATGCAAGAAC ACTGCCAAAC
          ACTTCACACT CACCCATGTG CTGCTTACAT GCTTTGGCAT TGAGAGCCAA
          CAATCTTTTC CAGTCTTTCA GGAAATTTAT CATGTTTGTC AACTTTTAAA
          ATTCAGAAGT GGACCCTGCC TCTCTAGCTG CCGTTTTTTG GGCAAAAAGA
          AATATCTACC AGAGGATTCT GACGATTACC AGGGACTCCA AAACAAACAC
          AAATAATGTG GGATTTGCTG TGCGAGTGCA GATTCTGACA TGATGGCTTT
          GGTTTTCAAA GGGAGCTCTT TGGGACTCTG TGAGGCTGTC AAAANAAAAT
          GTCAACAGTT ACAGTGTGAA GGGTAANATT TTTCCAACAA CATTATCCTG
          TTTGACTGGG GGGCCATGAN ACACAGTAAA CATATAATCT CACCATCACC
          AAGGTGTTCC TGTCTATTCT C-----TCTC TCTGCCTTGT CCTTTGGTCT
          TCCTGCACTG AATGTAATTC TATTGTATTT ATCCAGATTT TCAATAATAG
          AGAAACAGAA GACATCACCT TGGGACAGAA GATGTCACAA GGAAAGACAG
          TTAGTAAAAT CTCTCTGTTA TTGACCTTGG TTTTTTATTT TTTAAAAGGG
          AACTGCTTAG TAGTTGCTGA TAAAATGAAA TAATACAATG TGTTAAAGGA
          TATAAAAAAT ACAATGGTCT TCATGGAACC AAAATTAAGA CATCCATGAA
          GACACTGCAT CAAATAAACC CTCGTCACCT GCCAGAAGTC TTCCAGAAGC
          TTTGGTTGCT CCTGTTCTGT AAGTTGATGA ATGGTTGGAA ATTTCAGTGC
          TGAAGATGTT TATGCCTGCA TATATGGAAC AGAATAAATG GGTGGCAGAA
          AGACAGAAAT AACAGCCAGA CACTGTTTAT TTATTTTTAC ATAATACTTT
          AAAAAGCTTC AGTGCATACA TTTAGCTATA ATCTGCAAGA ACTGGCATCT
          AATACAGTTC CAAACCCCAC ACATAATATC TAAGTCCCTA CTGCACTTTG
          TGTGCCCTCC CAGACACACA TGGCTCATAA CAGACACTGC TATTAAGAAA
          TCTTTCCATG GGTCACTAAA GTAACTTTCA CTTGATTTTA CCCTGATATG
          TCAAAGTCAG TCCTGTATTT CACTCATTAT TTTACTGTAG ATGATGCTCT
          GTTTGAAGGC CACTCTGCTT CATACTACCA GTGTCAGAGA TGGGCTGGGC
          AGCCCAAAAA TAATTACGAG GGAATGATCA CCTCAGCACC CAGGAGGGTT
          AGCAGAGTGG TCTGATTCAG TAACATCACA CAGCAGGAAC TCCCCAT-AA
          GTTCACATTT TAAATCTGCA GAGAACAGAT TGTCCAAGTC TCTTGCCCAC
          TGTTCAGATT GGTTTCTCTA ACTAATCCAT GACAACCAGG GAGGAAGCAG
          GTGACAANGT GTTGTGTGGC GTTGCAGGTG TGTCTGCAGA GCGGACTTCT
          CCAGCTCCTG GGCTGGATGC TGCACGCCAG CATGGCTCCC ATCACAGGGG
          TGAGTAGTGT GTCCCTGCTG ACCCCACAGG CTCAGCACAG GATTTGTGGA
          TCCCTCCTGA NAAATGGAAC TATGTTACTC TCAGCTCCTC CAACAGGAAT
          GAANAAAACT ACAGNACAGA ANACAGCCCA TGAGCCATCC GAACTCATGA
          GGCATTTAAG ATTACGGAAG AGGTAACTAT TTCTATAATT CACCGACTTC
          AAAAGTATGT TTGACATTAT TGTCGGGAAA ATTATGTTAA CCATGGATTA
          CTGTTACAAT CAAAGTATGT AGTGAGAAGT CAAGAGGCTT AGTAGTAAAT
          TTTCAAAGCG GTGCGTGGGG ATTTACCCGT TTGACTCCCA TTAACGGCAA
          TGGGAGGCGC GCGGCGAAGT CCCCGCACGC TGCTTTGAAA ACTGACCCCT
          GCGTGCTCAC GGACCCTGCT CTAAGGACTT CCAGATGACC ATGCAATCCC
          CTCTTCCTCA GGATCCTTCT TATTAATTAC CTATTCTTTG GCAATTGTCT
          CAACTAAGGA GGATGATGGG GAGAGATGGC ATAATCTAGC TTCCTAACTG
          GGCCAAATAA TATTTGGCCT ACATGGGCCA AATCAGCTAA AGTCAGGGCA
          GAAGTCTGTA CTGGCAATTA GAGAATGCAT TTGTTAATGT CATTCTTTGC
          AGCATTTGAT TCCAGTGAAA ATTTTGTCCC ATTGCACTAT GGAGATCAGA
          TTTGTTTGTT TTTCCCCAAT AAAGTCTATT TTTAAAAAAT TTAATCTCCA
          AACTGAGCAT TAAAATAANA GTTTTGAGGG AATTCATCTA TGGTTGTGTT
          AAGCTATAGT AAATGTTCCT CCATTACGGC TTTTGATTGA TAACATACAT
          GGCAAANAAA GTTNATGAGG AAGTAAGTGA CGTGTCTGTT ANATGCAAAA
          ATCTGGGAAG TCATTTTCAC AGCTCCCTGA AAACAAGCCC ACTTTTCATT
          TGTACCAAGT GGCTTCACAA GAAGTAGGTA CTTGTAGCAA GTGAAATCAC
          ATCTGTCTGA ACTTGTGCAA AGACATATTT GTTCCATGTT CAAAGGAAGC
          CTCACTTATT TTCTCTTCTT TTATTGTGAT TTTCTGCATA TAGACACAGG
          TTCAGCCCCA ACATGACTGA AAGGGAAGCT GCAACTTTCA ATAAATATGC
          TTACTTTCTC TCCTCCTCTG CTGTTACAAT CCCTGATCAG CTTTGGCTGG
          GAGGTAGCTG ACCAGCCAGA GGTGAAACAG GGTCACTTTG AGATTCAGCT
          TCTCATGGCA GTATGCCACA TTTTGCAAGC TTGGAATTCA CTGAGTGGAG
          GGAAGTCCAC ACCTTTTTCA GGACATTTGG AGCACAGGCC ATTGCTATGC
          TAATTTAGAC AAGAAGTTTT ACTGCAGCAA AGAGGTTTTA CATCACTCGG
          TGAAGTCACT TGTTGTGCAC GACAAAGGTA CAAGTGTCAC CAGCTGGCAC
          AGTCTG---- TGTTCTCAGC TGGCATTCTG TTCATCCCCC TCCCTAACAC
          AGCTGGCAGG ACATGAAACT TGGAAAAGTT TTCATGGTGA AACTGTAATG
          TTCAATTGAA CTGCAGCTGT AAACTTACAC TGGGAAACCC AATTTTGTAA
          TAATGTTGTA ATATTGTGAT AATGTTACTG CAGTCATGTT GATCTAAAGA
          CATAACTCAC CAAGTTATTT TCCTGACCGT GAGCTCTTCT TGTATATATG
          GAAAAAAA-G ACAGGTAGGA GAATGAAGTA TAATTATTAA AAACATGCTC
          CCCAAAATTG AAAAATCAAG CTAATTTCGA ACAGACCAAG CTGATAAGGA
          TTTCTGTGGG GGTAAAGAAA AGAAAAATCA CCTGTAAACA GTCATCTGCA
          TAGGAAGAAC TCATTTCAAG AGTTCATTGA CAGCCAAAGC CTCAATTTCA
          GGGTCCTTTG GGTCTTTTTA GTGAAATGCA GTGGTCAGCA GTCTGTGAAC
          TGCATCATGC CCACAATGTG TTATCCAAAA ATTTCACCTG ACCATCTGTA
          CTTGCTCACT GTCCTCCCAA GCATGTGCCG TCATTATTAA AACACTGACC
          ATTTGTGTGA CCAGAGAAAT ACTAGCATTT TATTTAACCT CATTGTTCAT
          GTGCCTCCAG GCCTTATTTG CTGTGCGTGG CCCAGGCTGT GCTCTGGAGG
          CAGGATTACT CATTTCCTCT CAGGCCTGTT CCCCACGCTC ATTACTCAGG
          CTCTCTCTAC TCTCTGTAGT TAGATAATTT ATTTCTACAA CATCCATATG
          AGGTGAAATA TTGTCCCCAC AATATTGAGT GGGGACCCTT GAGTCAGAAG
          GAGCCATGAG GCATGATTGC CCACGCTGGG ACCACTAAGC TCCTATGGGA
          ATTTTATAAG CAAAGCTGAA TGCTTGTTAT GTTCATCTGG ATGCCAGCAT
          CTGGCCTGCT GTCACTGCAG TTGCCAACGT GTGCTTGCAG TCTTTGTGAA
          AGCAGGTTCT CAGTGTTTTC CCACCTCTTT AGGATTTTCT AACAGCTGTG
          TGAACAAGGG ATATGGCACA GGGGAAGGCC CAATTCTGAG ATGCTCTAGA
          AAAGCAAATG ACCAGAGGCC CTCATACATG GGATATTTTG CATCAGTAGT
          TTGGTGAGAG AGCCAGGGAC CTCACCTCTC AGGTTTTCAC CCTGGAAAGA
          GACTCTTTGC ATTTATTTTT TTAAAACAGA CAACCAAAAC CTCAGAAACC
          AAAGCAAGAA ATCTTGAAAA ATTTGACATG AATGATGAAA AACAATGAAA
          AATATTGCTT ATACCATTGT TTACACAGAA TCTTTTTATA CAATTCTGTA
          AAAAA-TAAC TATTAATGTT ATTTAGAAAT GTATGTTGAG ACAGAGGGAT
          GCTGAGCAAG TTTATACAGT GGGCAATATC TTGGCTATGT AGCTGCCTCA
          GGTGATACCC AGGCTCCAGA CGTGCTCCTA TGGGGTAGGA TGGAGTCCTG
          GCTGCCTCTG GATTGATGTG CAATTTCCAT ATATAATTAT TTCTCTTCAT
          GTGTGTGTGC CTGTGTTATT ATTTCTCTGG TTCCCTGAAA CTTTGGCCAG
          TTGTTCCTTA TTCTGCCAGC AGCATCCCAG GATCCTTGGG GTCGATCTCA
          CAGCAATGTG CTGGACATGC AGCATCCCTG ATTCCCCGTT G
4gms15059 CGCCTCCGGC TCCGCAGAGC CTCCGGCGCA GGAAGGCAGC CCCGCCTGAG
          CTGCTCTGGC CTTGCTTTCC AGCGGGACCT CCAGGCGAAG CTGCAGCTGC
          GCTACGAGGA GATCGCTAAG AGGTGCCAGG GCCGGGCCGG GCCGGGTGGC
          GGGCGGGGCG CTGAGTCTCC CCCACCCCGG CCCCGCCGTT GACGCTCGGG
          TTGTTCTCTG CTTAGGACCA GGTTTAGAGG ATGCAAGGAC ACTGCCAAAC
          ACTTCACACT CACCCATGTG CTGCTTACAT GCTTTGGCAT TGAGAGCCAA
          CAATCTTTTC CAGTCTTTCA GGAAATTTAT CATGTTTGTC AACTTTTAAA
          ATTCAGAAGT GGACCCTGCC TCTCTAGCTG CCGTTTTTTG GGCAAAAAGA
          AATATCTACC AGAGGATTAT GACGATTACC AGGGACTCCA AAACAAACAC
          AAATAATGTG GGATTTGCTG TGCGAGTGCA GATTCTGACA TGATGGCTTT
          GGTTTTCAAA GGGAGCTCTT TGGGACTCTG TGAGGCTGTC AAAANAAAAT
          GTCAACAGTT ACAGTGTGAA GGGTAANATT TTTCCAACAA CATTATCCTG
          TTTGGCTGGG GGGCCATGAN ACACAGTAAA CATATAATCT CACCATCACC
          AAGGTGTTCC TGTCTATTCT C-----TCTC TCTGCCTTGT CCTTTGGTCT
          TCCTGCACTG AATGTAATTC TATTGTATTT ATCCAGATTT TCAATAATAG
          AGAAACAGAA GACATCACCT TGGGACAGAA GATGTCACAA GGAAAGACAG
          TTAGTAAAAT CTCTCTGTTA TTGACCTTGG CTTTTTATTT TTTAAAAGGG
          AACTGCTTAG TAGTTGCTGA TAAAATGAAA TAATACAATG TGTTAAAGGA
          TATAAAAAAT ACAATGGTCT GCATGGAACC AAAATTAAGA CATCCATGAA
          GACACTGCAT CAAATAAACC CTCGTCACCT GCCAGAAGTC TTCCAGAAGC
          TTTGGTTGCT CCTGTTCTGT AAGTTGATGA ATGGTTGGAA ATTTCAGTGC
          TGAAGATGTT TATGCCTGCA TATATGGAAC AGAATAAATG GGTGGCAGAA
          AGACAGAAAT AACAGCCAGA CACTGTTTAT TTATTTTTAC ATAATACTTT
          AAAAAGCTTC AGTGCATACA TTTAGCTATA ATCTGCAAGA ACTGGCATCT
          AATACAGTTC CAAACCCCAC ACATAATATC TAAGTCCCTA CTGCACTTTG
          TGTGCCCTCC CAGACACACA TGGCTCATAA CAGACACTGC TATTAAGAAA
          TCTTTCCATG GGTCACTAAA GTAACTTTCA CTTGATTTTA CCCTGATATG
          TCAAAGTCAG TCCTGTATTT CACTCATTAT TTTACTGTAG ATGATGCTCT
          GTTTGAAGGC CACTCTGCTT CATACTACCA GTGTCAGAGA TGGGCTGGGC
          AGCCCAAAAA TGATTACGAG GGAATGATCA CCTCAGCACC CAGGAGGGTT
          AGCAGAGTGG TCTGATTCAG TAACATCACA CAGCAGGAAC TCCCCAT-AA
          GTTCACATTT TAAATCTGCA GAGAACAGAT TGTCCAAGTC TCTTGCCTAC
          TGTTCAGATT GGTTTCTCTA ACTAATCCAT GACAACCAGG GAGGAAGCAG
          GTGACAANGT GTTGTGTGGC GTTGCAGGTG TGTCTGCAGA GCGGACTTCT
          CCAGCTCCTG GGCTGGATGC TGCACGCCAG CATGGCTCCC ATCACAGGGG
          TGAGTAGTGT GTCCCTGCTG ACCCCACAGG CTCAGCACTG GATTTGTGGA
          TCCCTCCTGA NAAATGGAAC TATGTTACTC TCAGCTCCTC CAACAGGAAT
          GAANAAAACT ACAGNACAGA ANACAGCCCA TGAGCCATCC GAACTCATGA
          GGCATTTAAG ATTACGGAAG AGGTAACTAT TTCTATAATT CACCGACTTC
          AAAAGTATGT TTGACATTAT TGTCGGGAAA ATTATGTTAA CCATGGATTA
          CTGTTACAAT CAAAGTATGT AGTGAGAAGT CAAGAGGCTT AGTAGTAAAT
          TTTCAAAGCG GTGCATGGGG ATTTACCCGT TTGACTCCCA TTAACGGCAA
          TGGGAGGCGC GCGGCGAAGT CCCCGCACGC TGCTTTGAAA ACTGACCCCT
          GCGTGCTCAC GGACCCTGCT CTAAGGACTT CCAGATGACC ATGCAATCCC
          CTCTTCCTCA GGATCCTTCT TATTAATTAC CTATTCTTTG GCAATTGTCT
          CAACTAAGGA GGATGATGGG GAGAGATGGC ATAATCTAGC TTCCTAACTG
          GGCCAAATAA TATTTGGCCT ACATGGGCCA AATCAGCTAA AGTCAGGGCA
          GAAGTCTGTA CTGGCAATTA GAGAATGCAT TTGTTAATGT CATTCTTTGC
          AGCATTTGAT TCCAGTGAAA ATTTTGTCCC ATTGCACTAT GGAGATCAGA
          TTTGTTTGTT TTTCCCCAAT AAAGTCTATT TTTAAAAAAT TTAATCTCCA
          AACTGAGCAT TAAAATAANA GTTTTGAGGG TATTCATCTA TGGTTGTGTT
          AAGCTATAGT AAATGTTCCT CCATTACGGC TTTTGATTGA TAACATACAT
          GGCAAANAAA GTTNATGAGG AAGTAAGTGA CGTGTCTGTT ANATGCAAAA
          ATCTGGGAAG TCATTTTCAC AGCTCCCTGA AAACAAGCCC ACTTTTCATT
          TGTACCAAGT GGCTTCACAA GAAGTAGGTA CTTGTAGCAA GTGAAATCAC
          ATCTGTCTGA ACTTGTGCAA AGACATATTT GTTCCATGTT CAAAGGAAGC
          CTCACTTATT TTCTCTTCTT TTATTGTGAT TTTCTGCATA TAGACACAGG
          TTCAGCCCCA ACATGACTGA AAGGGAAGCT GCAACTTTCA ATAAATATGC
          TTACTTTCTC TCCTCCTCTG CTGTTACAAT CCCTGATCAG CTTTGGCTGG
          GAGGTAGCTG ACCAGCCAGA GGTGAAACAG GGTCACTTTG AGATTCAGCT
          TCTCATGGCA GTATGCCACA TTTTGCAAGC TTGGAATTCA CTGAGTGGAG
          GGAAGTCCAC ACCTTTTTCA GGACATTTGG AGCACAGGCC ATTGCTATGC
          TAATTTAGAC AAGAAGTTTT ACTGCAGCAA AGAGGTTTTA CATCACTCGG
          TGAAGTCACT TGTTGTGCAC GACAAAGGTA CAAGTGTCAC CAGCTGGCAC
          AGTCTG---- TGTTCTCAGC TGGCATTCTG TTCATCCCCC TCCCTAACAC
          AGCTGGCAGG ACATGAAACT TGGAAAAGTT TTCATGGTGA AACTGTAATT
          TTCAATTGAA CTGCAGCTGT AAACTTACAC TGGGAAACCC AATTTTGTAA
          TAATGTTGTA ATATTGTGAT AATGTTACTG CAGTCATGTT GATCTAAAGA
          AATAACTCAC CAAGTTATTT TCCTGACCGT GAGCTCTTCT TGTATATATG
          GAAAAAAA-G ACAGGTAGGA GAATGAAGTA TAATTATTAA AAACATGCTC
          CCCAAAATTG AAAAATCAAG CTAATTTCGA ACAGACCAAG CTGATAAGGA
          TTTCTGTGGG GGTAAAGAAA AGAAAAATCA CCTGTAAACA GTCATCTGCA
          TAGGAAGAAC TCATTTCAAG AGTTCATTGA CAGCCAAAGC CTCAATTTCA
          GGGTCCTTTG GGTCTTTTTA GTGAAATGCA GTGGTCAGCA GTCTGTGAAC
          TGCATCATGC CCACAATGTG TTATCCAAAA ATTTCACCTG ACCATCTGTA
          CTTGCTCACT GTCCTCCCAA GCATGTGCCG TCATTATTAA AACACTGACC
          ATTTGTGTGA CCAGAGAAAT ACTAGCATTT TATTTAACCT CATTGTTCAT
          GTGCCTCCAG GCCTTATTTG CTGTGCGTGG CCCAGGCTGT GCTCTGGAGG
          CAGGATTACT CATTTCCTCT CAGGCCTGTT CCCCACGCTC ATTACTCAGG
          CTCTCTCTAC TCTCTGTAGT TAGATAATTT ATTTCTACAA CATCCATATG
          AGGTGAAATA TTGTCCCCAC AATATTGAGT GGGGACCCTT GAGTCAGAAG
          GAGCCATGAG GCATGATTGC CCACGCTGGG ACCACTAAGC TCCTATGGGA
          ATTTTATAAG CAAAGCTGAA TGCTTGTTAT GTTCATCGGG ATGCCAGCAT
          CTGGCCTGCT GTCACTGCAG ATGCCAACGT GTGCTTGCAG TCTTTGTGAA
          AGCAGGTTCT CAGTGTTTTC CCACCTCTTT AGGATTTTCT AACAGCTGTG
          TGAACAAGGG ATATGGCACA GGGGAAGGCC CAATTCTGAG ATGCTCTAGA
          AAAGCAAATG ACCAGAGGCC CTCATACATG GGATATTTTG CATCAGTAGT
          TTGGTGAGAG AGCCAGGGAC CTCACCTCTC AGGTTTTCAC CCTGGAAAGA
          GACTCTTTGC ATTTATTTTT TTAAAACAGA CAACCAAAAC CTCAGAAACC
          AAAGCAAGAA ATCTTGAAAA ATTTGACATG AATGATGAAA AACAATGAAA
          AATATTGCTT ATACCATTGT TTACACAGAA TCTTTTTATA CAATTCTGTA
          AAAAA-TAAC TATTAATGTT ATTTAGAAAT GTATGTTGAG ACAGAGGGAT
          GCTGAGCAAG TTTATACAGT GGGCAATATC TTGGCTATGT AGCTGCCTCA
          GGTGATACCC AGGCTCCAGA TCTGCTCCTA TGGGGCAGGA TGGAGTCCTG
          GCTGCCTCTG GATTGATGTG CAATTTCCAT ATATAATTAT TTCTCTTCAT
          GTGTGTGTGC CTGTGTTTTT ATTTCTCTGG TTCCCTGAAA CTTTGGCCAA
          TTGTTCCTTA TTCTGCCAGC AGCATCCCAG GATCCTTGGG GTCGATCTCA
          CAGCAATGTG CTGGACATGC AGCATCCCTG ATTCCCCGTT G
4gms15060 CGCCTCCGGC TCCGCAGAGC CTCCGGCGCA GGAAGGCAGC CCCGCCTGAG
          CTGCTCTGGC CTTGCTTTCC AGCGGGACCT CCAGGCGAAG CTGCAGCTGC
          GCTACGAGGA GATCGCTAAG AGGTGCCAGG GCCGGGCCGG GCCGGGTGGC
          GGGCGGGGCG CTGAGTCTCC CCCACCCCGG CCCCGCCGTT GACGCTCGGG
          TTGTTCTCTG CTTAGGACCA GGTTTAGAGG ATGCAAGGAC ACTGCCAAAC
          ACTTCACACT CACCCATGTG CTGCTTACAT GCTTTGGCAT TGAGAGCCAA
          CAATCTTTTC CAGTCTTTCA GGAAATTTAT CATGTTTGTC AACTTTTAAA
          ATTCAGAAGT GGACCCTGCC TCTCTGGCTG CCGTTTTTTG GGCAAAAAGA
          AATATCTACC AGAGGATTCT GATGATTACC AGGGACTCCA AAACAAACAC
          AAATAGTGTG GGATTTGCTG TGCGAGTGCA GATTCTGACA TGATGGCTTT
          GGTTTTCAAA GGGAGCTCTT TGGGACTCTG TGAGGCTGTC AAAANAAAAT
          GTCAACAGTT ACAGTGTGAA GGGTAANATT TTTCCAACAA CATTATCCTG
          TTTGGCTGGG GGGCCATGAN ACACAATAAA CCTATAATCT CACCATCACC
          AAGGTGTTCC TGTTTATTCT C-----TCTC TCTGCCTTGT CCTTTGGTCT
          TCCTGCACTG AATGTAATTC TATTGTATTT ATCCAGATTT TCAATAATAG
          AGAAACAGAA GACATCACCT TGGGACAGAA GATGTCACAA GGAAAGACAG
          TTAGTAAAAT CTCTCTGTTA TTGACCTTGG TTTTTTATTT TTTAAAAGGG
          AACTGCTTAG TAGTTGCTGA TAAAATGAAA TAATACAATG TGTTAAAGGA
          TATAAAAAAT ACAATGGTCT GCATGGAACC AAAATTAAGA CATCCATGAA
          GACACTGCAT CAAATAAACC CTCGTCACCT GCCAGAAGTC TTCCAGAAGC
          TTTGGTTGCT CCTGTTCTGT AAGTTGATGA ATGGTTGGAA ATTTCAGTGC
          TGAAGATGTT TATGCCTGCA TATATGGAAC AGAATAAATG GGTGGCAGAA
          AGACAGAAAT AACAGCCAGA CACTGTTTAT TTATTTTTAC ATAATACTTT
          AAAAAGCTTC AGTGCATACA TTTAGCTATA ATCTGCAAGA ACTGGCATCT
          AATACAGTTC CAAACCCCAC ACATAATATC TAAGTCCCTA CTGCACTTTG
          TGTGCCCTCC CAGACACACA TGGCTCATAA CAGACACTGC TATTAAGAAA
          TCTTTCCATG GGTCACTAAA GTAACTTTCA CTTGATTTTA CCCTGATATG
          TCAAAGTCAG TCCTGTATTT CACTCATTAT TTTACTGTAG ATGATGCTCT
          GTTTGAAGGC CACTCTGCTT CATACTACCA GTGTCAGAGA TGGGCTGGGC
          AGCCCAAAAA TGATTATGAG GGAATGATCA CCTCAGCACC CAGGAGGGTT
          AGCAGAGTGG TCTGATTCAG TAACATCACA CAGCAGGAAC TCCCCAT-AA
          GTTCACATTT TAAATCTGCA GAGAACAGAT TGTCCAAGTC TCTTGCCTAC
          TGTTCAGATT GGTTTCTCTA ACTAATCCAT GACAACCAGG GAGGAAGCAG
          GTGACAANGT GTTGTGTGGC GTTGCAGGTG TGTCTGCAGA GCGGACTTCT
          CCAGCTCCTG GGCTGGATGC TGCACGCCAG CATGGCTCCC ATCACAGGGG
          TGAGTAGTGT GTCCCTGCTG ACCCCACAGG CTCAGCACAG GATTTGTGGA
          TCCCTCCTGA NAAATGGAAC TATGTTACTC TCAGCTCCTC CAACAGGAAT
          GAANAAAACT ACAGNACAGA ANACAGCCCA TGAGCCATCC GAACTCATGA
          GGCATTTAAG ATTACGGAAG AGGTAACTAT TTCTATAATT CACCGACTTC
          AAAAGTATGT TTGACATTAT TGTCGGGAAA ATTATGTTAA CCATGGATTA
          CTGTTACAAT CAAAGTATGT AGTGAGAAGT CAAGAGGCTT AGTAGTAAAT
          TTTCAAAGCG GTGCGTGGGG ATTTACCCGT TTGACTCCCA TTAACGGCAA
          TGGGAGGCGC GCGGCGAAGT CCCCGCACGC TGCTTTGAAA ACTGACCCCT
          GCGTGCTCAC GGACCCTGCT CTAAGGACTT CCAGATGACC ATGCAATCCC
          CTCTTCCTCA GGATCCTTCT TATTAATTAC CTATTCTTTG GCAATTGTCT
          CAACTAAGGA GGATGATGGG GAGAGATGGC ATAATCTAGC TTCCTAACTG
          GGCCAAATAA TATTTGGCCT ACATGGGCCA AATCAGCTAA AGTCAGGGCA
          GAAGTCTGTA CTGGAAATTA GAGAATGCAT TTGTTTATGT CATTCTTTGC
          AGCATTTGAT TCCAGTGAAA ATTTTGTCCC ATTGCACTAT GGAGATCAGA
          TTTGTTTGTT TTTCCCCAAT AAAGTCTATT TTTAAAAAAT TTAATCTCCA
          AACTGAGCAT TAAAATAANA GTTTTGAGGG TATTCATCTA TGGTTGTGTT
          AAGCTATAGT AAATGTTCCT CCATTACGGC TTTTGATTGA TAACATACAT
          GGCAAANAAA GTTNATGAGG AAGTAAGTGA CGTGTCTGTT ANATGCAAAA
          ATCTGGGAAG TCATTTTCAC AGCTCCCTGA AAACAACCCC ACTTTTCATT
          TGTACCAAGT GGCTTCACAA GAAGTAGGTA CTTGTAGCAA GTGAAATCAC
          ATCTGTCTGA ACTTGTGCAA ATACATATTT GTTCCATGTT CAAAGGAAGC
          CTCACTAATT TTCTCTTCTT TGATTGTGAT TTTCTGCATA TAGACACAGG
          TTCAGCCCCA ACATGACTGA AAGGGAAGCT GCAACTTTCA ATAAATATGC
          TTACTTTCTC TCCTCCTCTG CTGTTACAAT CCCTGATCAG CTTTGGCTGG
          GAGGTAGCTG ACCAGCCAGA GGTGAAACAG GGTCACTTTG AGATTCAGCT
          TCTCATGGCA GTATGCCACA TTTTGCAAGC TTGGAATTCA CTGAGTGGAG
          GGAAGTCCAC ACCTTTTTCA GGACATTTGG AGCACAGGCC ATTGCTATGC
          TAATTTAGAC AAGAAGTTTT ACTGCAGCAA AGAGGTTTTA CATCACTCGG
          TGAAGTCACT TGTTGTGCAC GACAAAGGTA CAAGTGTCAC CAGCTGGCAC
          AGTCTG---- TGTTCTCAGC TGGCATTCTG TTCATCCCCC TCCCTAACAC
          AGCTGGCAGG ACATGAAACT TGGAAAAGTT TTTATGGTGA AACTGTAATT
          TTCAATTGAA CTGCAGCTGT AAACTTACAC TGGGAAACCC AATTTTGTAA
          TAATGTTGTA ATATTGTGAT AATGTTACTG CAGTCATGTT GATCTAAAGA
          CATAACTCAC CAAGTTATTT TCCTGACCGT GAGCTCTTCT TGTATATATG
          GAAAAAAA-G ACAGCCAGGA GAATGAAGTA TAATTATTAA AAACATGCTC
          CCCAAAATTG AAAAATCAAG CTCATTTCAA ACAGACCAAG CTGATAAGGA
          TTTCTGTGGG GGTAAAGAAA AGAAAAATCA CCTGTAAACA GTCATCTGCA
          TAGGAAGAAC TCATTTCAAG AGTTCATTGA TAGCCAAAGC CTCAACTTCA
          GGGTCCTTTG GGTCTTTTTA GTGAAATGCA GTGGTCAGCA GTCTGTGAAC
          TGCATCATGC CCACAATGTG TTATCCAAAA ATTTCACCTG ACCATCTGTA
          CTTGCTCACT GTCCTCCCAA GCATGTGCCG TCATTATTAA AACACTGACC
          ATTTGTGTGA CCAGAGAAAT ACTAGCATTT TATTTAACCT CATTGTTCAT
          GTGCCTCCAG GCCTTATTTG CTGTGCGTGG CCCAGGCTGT GCTCTGGAGG
          CAGGATTACT CATTTCCTCT CAGGCCTGTT CCCCACGCTC ATTACTCAGG
          CTCTCTCTAC TCTCTGTAGT TAGATAATTT ATTTCTACAA CATCCATATG
          AGGTGAAATA TTGTCCCCAC AATATTGAGT GGGGACCCTT GAGTCAGAAG
          GAGCCATGAG GCATGATTGC CCACGCTGGG ACCACTAAGC TCCTATGGGA
          ATTTTATAAG CAAAGCTGAA TGCTTGTTAT GTTCATCGGG ATGCCAGCAT
          CTGGCCTGCT GTCACTGCGG TTGCCAACGT GTGCTTGCAG TCTTTGTGAA
          AGCAGGTTCC CAGTGTTTTC CCACCTCTTT AGGATTTTCT AACAGCTGTG
          TGAACAAGGG ATATGGCACA GGGGAAGGCC CAATTCTGAG ATGCTCTAGA
          AAAGCAAATG ACCAGAGGCC CTCATACATG GGATATTTTG CATCAGTAGT
          TTGGTGAGAG AGCCAGGGAC CTCACCTCTC AGGTTTTCAC CCTGGAAAGA
          GACTCTTTGC ATTTATTTTT TTAAAACAGA CAACCAAAAC CTCAGAAACC
          AAAGCAAGAA ATCTTGAAAA ATTTGACATG AATGATGAAA AACAATGAAA
          AATATTGCTT ATACCATTGT TTACACAGAA TCTTTTTATA CAATTCTGTA
          AAAAA-TAAC TATTAATGTT ATTTAGAAAT GTATGTTGAG ACAGAGGGAT
          GCTGAGCAAG TTTATACAGT GGGCAATATC TTGGCTATGT AGCTGCCTCA
          GGTGATACCC AGGCTCCAGA TCTGCTCCTA TGGGGCAGGA TGGAGTCCTG
          GCTGCCTCTG GATTGATGTG CAATTTCCAT ATATAATTAT TTCTCTTCAT
          GTGTGTGTGC CTGTGTTTTT ATTTCTCTGG TTCCCTGAAA CTTTGGCCAG
          TTGTTCCTTA TTCTGCCAGC AGCATCCCAG GATCCTTGGG GTCGATCTCA
          CAGCAATGTG CTGGACATGC AGCATCCCTG ATTCCCCGTT G
4gms15061 CGCCTCCGGC TCCGCAGAGC CTCCGGCGCA GGAAGGCAGC CCCGCCTGAG
          CTGCTCTGGC CTTGCTTTCC AGCGGGACCT CCAGGCGAAG CTGCAGCTGC
          GCTACGAGGA GATCGCTAAG AGGTGCCAGG GCCGGGCCGG GCCGGGTGGC
          GGGCGGGGCG CTGAGTCTCC CCCACCCCGG CCCCGCCGTT GACGCTCGGG
          TTGTTCTCTG CTTAGGACCA GGTTTAGAGG ATGCAAGGAC ACTGCCAAAC
          ACTTCACACT CACCCATGTG CTGCTTACAT GCTTTGGCAT TGAGAGCCAA
          CAATCTTTTC CAGTCTTTCA GGAAATTTAT CATGTTTGTC AACTTTTAAA
          ATTCAGAAGT GGACCCTGCC TCTCTAGCTG CCGTTTTTTG GGCAAAAAGA
          AATATCTACC AGAGGATTAT GACGATTACC AGGGACTCCA AAACAAACAC
          AAATAATGTG GGATTTGCTG TGCGAGTGCA GATTCTGACA TGATGGCTTT
          GGTTTTCAAA GGGAGCTCTT TGGGACTCTG TGAGGCTGTC AAAANAAAAT
          GTCAACAGTT ACAGTGTGAA GGGTAANATT TTTCCAACAA CATTATCCTG
          TTTGGCTGGG GGGCCATGAN ACACAGTAAA CATATAATCT CACCATCACC
          AAGGTGTTCC TGTCTATTCT C-----TCTC TCTGCCTTGT CCTTTGGTCT
          TCCTGCACTG AATGTAATTC TATTGTATTT ATCCAGATTT TCAATAATAG
          AGAAACAGAA GACATCACCT TGGGACAGAA GATGTCACAA GGAAAGACAG
          TTAGTAAAAT CTCTCTGTTA TTGACCTTGG CTTTTTATTT TTTAAAAGGG
          AACTGCTTAG TAGTTGCTGA TAAAATGAAA TAATACAATG TGTTAAAGGA
          TATAAAAAAT ACAATGGTCT GCATGGAACC AAAATTAAGA CATCCATGAA
          GACACTGCAT CAAATAAACC CTCGTCACCT GCCAGAAGTC TTCCAGAAGC
          TTTGGTTGCT CCTGTTCTGT AAGTTGATGA ATGGTTGGAA ATTTCAGTGC
          TGAAGATGTT TATGCCTGCA TATATGGAAC AGAATAAATG GGTGGCAGAG
          AGACAGAAAT AACAGCCAGA CACTGTTTAT TTATTTTTAC ATAATACTTT
          AAAAAGCTTC AGTGCATACA TTTAGCTATA ATCTGCAAGA ACTGGCATCT
          AATACAGTTC CAAACCCCAC ACATAATATC TAAGTCCCTA CTGCACTTTG
          TGTGCCCTCC CAGACACACA TGGCTCATAA CAGACACTGC TATTAAGAAA
          TCTTTCCATG GGTCACTAAA GTAACTTTCA CTTGATTTTA CCCTGATATG
          TCAAAGTCAG TCCTGTATTT CACTCATTAT TTTACTGTAG ATGATGCTCT
          GTTTGAAGGC CACTCTGCTT CATACTACCA GTGTCAGAGA TGGGCTGGGC
          AGCCCAAAAA TGATTACGAG GGAATGATCA CCTCAGCACC CAGGAGGGTT
          AGCAGAGTGG TCTGATTCAG TAACATCACA CAGCAGGAAC TCCCCAT-AA
          GTTCACATTT TAAATCTGCA GAGAACAGAT TGTCCAAGTC TCTTGCCCAC
          TGTTCAGACT GGTTTCTCTA ACTAATCCAT GACAACCAGG GAGGAAGCAG
          GTGACAANGT GTTGTGTGGC GTTGCAGGTG TGTCTGCAGA GCGGACTTCT
          CCAGCTCCTG GGCTGGATGC TGCACGCCAG CATGGCTCCC ATCACAGGGG
          TGAGTAGTGT GTCCCTGCTG ACCCCACAGG CTCAGCACTG GATTTGTGGA
          TCCCTCCTGA NAAATGGAAC TATGTTACTC TCAGCTCCTC CAACAGGAAT
          GAANAAAACT ACAGNACAGA ANACAGCCCA TGAGCCATCC GAACTCATGA
          GGCATTTAAG ATTACGGAAG AGGTAACTAT TTCTATAATT CACCGACTTC
          AAAAGTATGT TTGACATTAT TGTCGGGAAA ATTATGTTAA CCATGGATTA
          CTGTTACAAT CAAAGTATGT AGTGAGAAGT CAAGAGGCTT AGTAGTAAAT
          TTTCAAAGCG GTGCGTGGGG ATTTACCCGT TTGACTCCCA TTAACGGCAA
          TGGGAGGCGC GCGGCGAAGT CCCCGCACGC TGCTTTGAAA ACTGACCCCT
          GCGTGCTCAC GGACCCTGCT CTAAGGACTT CCAGATGACC ATGCAATCCC
          CTCTTCCTCA GGATCCTTCT TATTAATTAC CTATTCTTTG GCAATTGTCT
          CAACTAAGGA GGATGATGGG GAGAGATGGC ATAATCTAGC TTCCTAACTG
          GGCCAAATAA TATTTGGCCT ACATGGGCCA AATCAGCTAA AGTCAGGGCA
          GAAGTCTGTA CTGGCAATTA GAGAATGCAT TTGTTAATGT CATTCTTTGC
          AGCATTTGAT TCCAGTGAAA ATTTTGTCCC ATTGCACTAT GGAGATCAGA
          TTTGTTTGTT TTTCCCCAAT AAAGTCTATT TTTAAAAAAT TTAATCTCCA
          AACTGAGCAT TAAAATAANA GTTTTGAGGG TATTCATCTA TGGTTGTGTT
          AAGCTATAGT AAATGTTCCT CCATTACGGC TTTTGATTGA TAACATACAT
          GGCAAANAAA GTTNATGAGG AAGTAAGTGA CGTGTCTGTT ANATGCAAAA
          ATCTGGGAAG TCATTTTCAC AGCTCCCTGA AAACAAGCCC ACTTTTCATT
          TGTACCAAGT GGCTTCACAA GAAGTAGGTA CTTGTAGCAA GTGAAATCAC
          ATCTGTCTGA ACTTGTGCAA AGACATATTT GTTCCATGTT CAAAGGAAGC
          CTCACTTATT TTCTCTTCTT TTATTGTGAT TTTCTGCATA TAGACACAGG
          TTCAGCCCCA ACATGACTGA AAGGGAAGCT GCAACTTTCA ATAAATATGC
          TTACTTTCTC TCCTCCTCTG CTGTTACAAT CCCTGATCAG CTTTGGCTGG
          GAGGTAGCTG ACCAGCCAGA GGTGAAACAG GGTCACTTTG AGATTCAGCT
          TCTCATGGCA GTATGCCACA TTTTGCAAGC TTGGAATTCA CTGAGTGGAG
          GGAAGTCCAC ACCTTTTTCA GGACATTTGG AGCACAGGCC ATTGCTATGC
          TAATTTAGAC AAGAAGTTTT ACTGCAGCAA AGAGGTTTTA CATCACTCGG
          TGAAGTCACT TGTTGTGCAT GACAAAGGTA CAAGTGTCAC CAGCTGGCAC
          AGTCTG---- TGTTCTCAGC TGGCATTCTG TTCATCCCCC TCCCTAACAC
          AGCTGGCAGG ACATGAAACT TGGAAAAGTT TTCATGGTGA AACTGTAATT
          TTCAATTGAA CTGCAGCTGT AAACTTACAC TGGAAAACCC AATTTTGTAA
          TAATATTGTA ATATTGTGAT AATGTTACTG CAGTCATGTT GATCTAAAGA
          AATAACTCAC CAAGTTATTT TCCTGACCAC GAGCTCTTCT TGTATATATG
          GAAAAAAA-G ACAGCCAGGA GAATGAAGTA TAATTATTAA AAACATGCTC
          CCCAAAATTG AAAAATCAAG CTCATTTCAA ACAGACCAAG CTGATAAAGA
          TTTCTGTGGG GGTAAAGAAA AGAAAAATCA CCTGTAAACA GTCATCTGCA
          TAGGAAGAAC TCATTTCAAG AGTTCATTGA CAGCCAAAGC CTCAATTTCA
          GGGTCCTTTG GGTCTTTTTA GTGAAATGCA GTGGTCAGCA GTCTGTGAAC
          TGCATCATGC CCACAATGTG TTATCCAAAA ATTTCACCTG ACCATCTGTA
          CTTGCTCACT GTCCTCCCAA GCATGTGCCG TCATTATTAA AACACTGACC
          ATTTGTGTGA CCAGAGAAAT ACTAGCATTT TATTTAACCT CATTGTTCAT
          GTGCCTCCAG GCCTTATTTG CTGTGCGTGG CCCAGGCTGT GCTCTGGAGG
          CAGGATTACT CATTTCCTCT CAGGCCTGTT CCCCACGCTC ATTACTCAGG
          CTCTCTCTAC TCTCTGTAGT TAGATAATTT ATTTCTACAA CATCCATATG
          AGGTGAAATA TTGTCCCCAC AATATTGAGT GGGGACCCTT GAGTCAGAAG
          GAGCCATGAG GCATGATTGC CCACGCTGGG ACCACTAAGC TCCTATGGGA
          ATTTTATAAG CAAAGCTGAA TGCTTGTTAT GTTCATCGGG ATGCCAGCAT
          CTGGCCTGCT GTCACTGCAG ATGCCAACGT GTGCTTGCAG TCTTTGTGAA
          AGCAGGTTCT CAGTGTTTTC CCACCTCTTT AGGATTTTCT AACAGCTGTG
          TGAACAAGGG ATATGGCACA GGGGAAGGCC CAATTCTGAG ATGCTCTAGA
          AAAGCAAATG ACCAGAGGCC CTCATACATG GGATATTTTG CATCAGTAGT
          TTGGTGAGAG AGCCAGGGAC CTCACCTCTC AGGTTTTCAC CCTGGAAAGA
          GACTCTTTGC ATTTATTTTT TTAAAACAGA CAACCAAAAC CTCAGAAACC
          AAAGCAAGAA ATCTTGAAAA ATTTGACATG AATGATGAAA AACAATGAAA
          AATATTGCTT ATACCATTGT TTACACAGAA TCTTTTTATA CAATTCTGTA
          AAAAA-TAAC TATTAATGTT ATTTAGAAAT GTATGTTGAG ACAGAGGGAT
          GCTGAGCAAG TTTATACAGT GGGCAATATC TTGGCTATGT AGCTGCCTCA
          GGTGATACCC AGGCTCCAGA TCTGCTCCTA TGGGGCAGGA TGGAGTCCTG
          GCTGCCTCTG GATTGATGTG CAATTTCCAT ATATAATTAT TTCTCTTCAT
          GTGTGTGTGC CTGTGTTTTT ATTTCTCTGG TTCCCTGAAA CTTTGGCCAA
          TTGTTCCTTA TTCTGCCAGC AGCATCCCAG GATCCTTGGG GTCGATCTCA
          CAGCAATGTG CTGGACATGC AGCATCCCTG ATTCCCCGTT G
4gms15062 CGCCTCCGGC TCCGCAGAGC CTCCGGCGCA GGAAGGCAGC CCCGCCTGAG
          CTGCTCTGGC CTTGCTTTCC AGCGGGACCT CCAGGCGAAG CTGCAGCTGC
          GCTACGAGGA GATCGCTAAG AGGTGCCAGG GCCAGGCCGG GCCGGGTGGC
          GGGCGGGGCG CTGAGTCTCC CCCACCCCGG CCCCGCCGTT GACGCTCGGG
          TCGTTCTCTG CTTAGGACCA GGTTTAGAGG ATGCAAGGAC ACTGCCAAAC
          ACTTCACACT CACCCATGTG CTGCTTACAT GCTTTGGCAT TGAGAGCCAA
          CAATCTTTTC CAGTCTTTCA GGAAATTTAT CATGTTTGTC AACTTTTAAA
          ATTCAGAAGT GGACCCTGCC TCTCTAGCTG CCGTTTTTTG GGCAAAAAGA
          AATATCTACC AGAGGATTAT GACGATTACC AGGGACTCCA AAACAAACAC
          AAATAATGTG GGATTTGCTG TGCGAGTGCA GATTCTGACA TGATGGCTTT
          GGTTTTCAAA GGGAGCTCTT TGGGACTCTG TGAGGCTGTC AAAANAAAAT
          GTCAACAGTT ACAGTGTGAA GGGTAANATT TTTCCAACAA CATTATCCTG
          TTTGACTGGG GGGCCATGAN ACACAGTAAA CATATAATCT CACCATCACC
          AAGGTGTTCC TGTCTATTCT C-----TCTC TCTGCCTTGT CCTTTGGTCT
          TCCTGCACTG AATGTAATTC TATTGTATTT ATCCAGATTT TTAATAATAG
          AGAAACAGAA GACATCACCT TGGGACAGAA GATGTCACAA GGAAAGACAG
          TTAGTAAAAT CTCTCTGTTA TTGACCTTGG TTTTTTATTT TTTAAAAGGG
          AACTGCTTAG TAGTTGCTGA TAAAATGAAA TAATACAATG TGTTAAAGGA
          TATAAAAAAT ACAATGGTCT TCATGGAACC AAAATTAAGA CATCCATGAA
          GACACTGCAT CAAATAAACC CTCGTCACCT GCCAGAAGTC TTCCAGAAGC
          TTTGGTTGCT CCTGTTCTGT AAGTTGATGA ATGGTTGGAA ATTTCAGTGC
          TGAAGATGTT TATGCCTGCA TATATGGAAC AGAATAAATG GGTGGCAGAA
          AGACAGAAAT AACAGCCAGA CACTGTTTAT TTATTTTTAC ATAATACTTT
          AAAAAGCTTC AGTGCATACA TTTAGCTATA ATCTGCAAGA ACTGGCATCT
          AATACAGTTC CAAACCCCAC ACATAATATC TAAGTCCCTA CTGCACTTTG
          TGTGCCCTCC CAGACACACA TGGCTCATAA CAGACACTGC TATTAAGAAA
          TCTTTCCATG GGTCACTAAA GTAACTTTCA CTTGATTTTA CCCTGATATG
          TCAAAGTCAG TCCTGTATTT CACTCATTAT TTTACTGTAG ATGATGCTCT
          GTTTGAAGGC CACTCTGCTT CATACTACCA GTGTCAGAGA TGGGCTGAGC
          GGCCCAAAAA TGATTACGAG GGAATGATCA CCTCAGCACC CAGGAGGGTT
          AGCAGAGTGG TCTGATTCAA TAACATCACA CAGCAGGAAC TCCCCAT-AA
          GTTCACATTT TAAATCTGCA GAGAACAGAT TGTCCAAGTC TCTTGCCCAC
          TGTTCAGACT GGTTTCTCTA ACTAATCCAT GACAACCAGG GAGGAAGCAG
          GTGACAANGT GTTGTGTGGC GTTGCAGGTG TGTCTGCAGA GCGGACTTCT
          CCAGCTCCTG GGCTGGATGC TGCACGCCAG CATGGCTCCC ATCACAGGGG
          TGAGTAGTGT GTCCCTGCTG ACCCCACAGG CTCAGCACTG GATTTGTGGA
          TCCCTCCTGA NAAATGGAAC TATGTTACTC TCAGCTCCTC CAACAGGAAT
          GAANAAAACT ACAGNACAGA ANACAGCCCA TGAGCCATCC GAACTCATGA
          GGCATTTAAG ATTACGGAAG AGGTAACTAT TTCTATAATT CACCGACTTC
          AAAAGTATGT TTGACATTAT TGTCGGGAAA ATTATGTTAA CCATGGATTA
          CTGTTACAAT CAAAGTATGT AGTGAGAAGT CAAGAGGCTT AGTAGTAAAT
          TTTCAAAGCG GTGCGTGGGG ATTTACCCGT TTGACTCCCA TTAACGGCAA
          TGGGAGGCGC GCGGCGAAGT CCCCGCACGC TGCTTTGAAA ACTGACCCCT
          GCGTGCTCAC GGACCCTGCT CTAAGGACTT CCAGATGACC ATGCAATCCC
          CTCTTCCTCA GGATCCTTCT TATTAATTAC CTATTCTTTG GCAATTGTCT
          CAACTAAGGA GGATGATGGG GAGAGATGGC ATAATCTAGC TTCCTAACTG
          GGCCAAATAA TATTTGGCCT ACATGGGCCA AATCAGCTAA AGTCAGGGCA
          GAAGTCTGTA CTGGCAATTA GAGAATGCAT TTGTTAATGT CATTCTTTGC
          AGCATTTGAT TCCAGTGAAA ATTTTGTCCC ATTGCACTAT GGAGATCAGA
          TTTGTTTGTT TTTCCCCAAT AAAGTCTATT TTTAAAAAAT TTAATCTCCA
          AACTGAGCAT TAAAATAANA GTTTTGAGGG TATTCATCTA TGGTTGTGTT
          AAGCTATAGT AAATGTTCCT CCATTACGGC TTTTGATTGA TAACATACAT
          GGCAAANAAA GTTNGTGAGG AAGTAAGTGA CGTGTCTGTT ANATGCAAAA
          ATCTGGGAAG TCATTTTCAC AGCTCCCTGA AAACAAGCCC ACTTTTCATT
          TGTACCAAGT GGCTTCACAA GAAGTAGGTA CCTGTAGCAA GTGAAATCAC
          ATCTGTCTGA ACTTGTGCAA ATACATATTT GTTCCATGTT CAAAGGAAGC
          CTCACTAATT TTCTCTTCTT TGATTGTGAT TTTCTGCATA TAGACACAGG
          TTCAGCCCCA ACATGACTGA AAGGGAAGCT GCAACTTTCA ATAAATATGC
          TTACTTTCTC TCCTCCTCTG CTGTTACAAT CCCTGATCAG CTTTGGCTGG
          GAGGTAGCTG ACCAGCCAGA GGTGAAACAG GGTCACTTTG AGATTCAGCT
          TCTCATGGCA GTATGCCACA TTTTGCAAGC TTGGAATTCA CTGAGTGGAG
          GGAAGTCCAC ACCTTTTTCA GGACATTTGG AGCACAGGCC ATTGCTATGC
          TAATTTAGAC AAGAAGTTTT ACTGCAGCAA AGAGGTTTTA CATCACTCGG
          TGAAGTCACT TGTTGTGCAC GACAAAGGTA CAAGTGTCAC CAGCTGGCAC
          AGTCTG---- TGTTCTCAGC TGGCATTCTG TTCATCCCCC TCCCTAACAC
          AGCTGGCAGG ACATGAAACT TGGAAAAGTT TTCATGGTGA AACTGTAATT
          TTCAATTGAA CTGCAGCTGT AAACTTACAC TGGAAAACCC AATTTTGTAA
          TAATATTGTA ATATTGTGAT AATGTTACTG CAGTCATGTT GATCTAAAGA
          AATAACTCAC CAAGTTATTT TCCTGACCAC GAGCTCTTCT TGTATATATG
          GAAAAAAA-G ACAGCCAGGA GAATGAAGTA TAATTATTAA AAACATGCTC
          CCCAAAATTG AAAAATCAAG CTCATTTCAA ACAGACCAAG CTGATAAAGA
          TTTCTGTGGG GGTAAAGAAA AGAAAAATCA CCTGTAAACA GTCATCTGCA
          TAGGAAGAAC TCATTTCAAG AGTTCATTGA CAGCCAAAGC CTCAATTTCA
          GGGTCCTTTG GGTCTTTTTA GTGAAATGCA GTGGTCAGCA GTCTGTGAAC
          TGCATCATGC CCACAATGTG TTATCCAAAA ATTTCACCTG ACCATCTGTA
          CTTGCTCACT GTCCTCCCAA GCATGTGCCG TCATTATTAA AACACTGACC
          ATTTGTGTGA CCAGAGAAAT ACTAGCATTT TATTTAACCT CATTGTTCAT
          GTGCCTCCAG GCCTTATTTG CTGTGCGTGG CCCAGGCTGT GCTCTGGAGG
          CAGGATTACT CATTTCCTCT CAGGCCTGTT CCCCACGCTC ATTACTCAGG
          CTCTCTCTAC TCTCTGTAGT TAGATAATTT ATTTCTACAA CATCCATATG
          AGGTGAAATA TTGTCCCCAC AATATTGAGT GGGGACCCTT GAGTCAGAAG
          GAGCCATGAG GCATGATTGC CCACGCTGGG ACCACTAAGC TCCTATGGGA
          ATTTTATAAG CAAAGCTGAA TGCTTGTTAT GTTCATCGGG ATGCCAGCAT
          CTGGCCTGCT GTCACTGCAG ATGCCAACGT GTGCTTGCAG TCTTTGTGAA
          AGCAGGTTCT CAGTGTTTTC CCACCTCTTT AGGATTTTCT AACAGCTGTG
          TGAACAAGGG ATATGGCACA GGGGAAGGCC CAATTCTGAG ATGCTCTAGA
          AAAGCAAATG ACCAGAGGCC CTCATACATG GGATATTTTG CATCAGTAGT
          TTGGTGAGAG AGCCAGGGAC CTCACCTCTC AGGTTTTCAC CCTGGAAAGA
          GACTCTTTGC ATTTATTTTT TTAAAACAGA CAACCAAAAC CTCAGAAACC
          AAAGCAAGAA ATCTTGAAAA ATTTGACATG AATGATGAAA AACAATGAAA
          AATATTGCTT ATACCATTGT TTACACAGAA TCTTTTTATA CAATTCTGTA
          AAAAA-TAAC TATTAATGTT ATTTAGAAAT GTATGTTGAG ACAGAGGGAT
          GCTGAGCAAG TTTATACAGT GGGCAATATC TTGGCTATGT AGCTGCCTCA
          GGTGATACCC AGGCTCCAGA TCTGCTCCTA TGGGGTAGGA TGGAGTCCTG
          GCTGCCTCTG GATTGATGTG CAATTTCCAT ATATAATTAT TTCTCTTCAT
          GTGTGTGTGC CTGTGTTTTT ATTTCTCTGG TTCCCTGAAA CTTTGGCCAG
          TTGTTCCTTA TTCTGCCAGC AGCATCCCAG GATCCTTGGG GTCGATCTCA
          CAGCAATGTG CTGGACATGC AGCATCCCTG ATTCCCCGTT G
4jmd45063 CGCCTCCGGC TCCGCAGAGC CTCCGGCGCA GGAAGGCAGC CCCGCCTGAG
          CTGCTCTGGC CTTGCTTTCC AGCGGGACCT CCAGGCGAAG CTGCAGCTGC
          GCTACGAGGA GATCGCTAAG AGGTGCCAGG GCCGGGCCGG GCCGGGTGGC
          GGGCGGGACG CTGAGTCTCC CCCACCCCGG CCCCGCCGTT GACACTCGGG
          TTGTTCTCTG CTTAGGACCA GGTTTAGAGG ATGCAAGAAC ACTGCCAAAC
          ACTTCACACT CACCCATGTG CTGCTTACAT GCTTTGGCAT TGAGAGCCAA
          CAATCTTTTC CAGTCTTTCA GGAAATTTAT CATGTTTGTC AACTTTTAAA
          ATTCAGAAGT GGACCCTGCC TCTCTAGCTG CCGTTTTTTG GGCAAAAAGA
          AATATCTACC AGAGGATTCT GACGATTACC AGGGACTCCA AAACAAACAC
          AAATAATGTG GGATTTGCTG TGCGAGTGCA GATTCTGACA TGATGGCTTT
          GGTTTTCAAA GGGAGCTCTT TGGGACTCTG TGAGGCTGTC AAAANAAAAT
          GTCAACAGTT ACAGTGTGAA GGGTAANATT TTTCCAACAA CATTATCCTG
          TTTGGCTGGG GGGCTATGAN ACACAGTAAA CATATAATCT CACCATCACC
          AAGGTGTTCC TGTCTATTCT C-----TCTC TCTGCCTTGT CCTTTGGTCT
          TCCTGCACTG AATGTAATTC TATTGTATTT ATCCAGATTT TCAATAATAG
          AGAAACAGAA GACATCACCT TGGGACAGAA GATGTCACAA GGAAAGACAG
          TTAGTAAAA- -TCTCTGTTA TTGACCTTGG CTTTTTATTT TTTAAAAGGG
          AACTGCTTAG TAGTTGCTGA TAAAATGAAA TAATACAATG TGTTAAAGGA
          TATAAAAAAT ACAATGGTCT GCATGGAACC AAAATTAAGA CATCCATGAA
          GACACTGCAT CAAATAAACC CTCGTCACCT GCCAGAAGTC TTCCAGAAGC
          TTTGGTTGCT CCTGTTCTGT AAGTTGATGA ATGGTTGGAA ATTTCAGTGC
          TGAAGATGTT TATGCCTGCA TATATGGAAC AGAATAAATG GGTGGCAGAA
          AGACAGAAAT AACAGCCAGA CACTGTTTAT TTATTTTTAC ATAATACTTT
          AAAAAGCTTC AGTGCATACA TTTAGCTATA ATCTGCAAGA ACTGGCATCT
          AATACAGTTC CAAACCCCAC ACATAATATC TAAGTCCCTA CTGCACTTTG
          TGTGCCCTCC CAGACACACA TGGCTCATAA CAGACACTGC TATTAAGAAA
          TCTTTCCATG GGTCACTAAA GTAACTTTCA CTTGATTTTA CCCTGATATG
          TCAAAGTCAG TCCTGTATTT CACTCATTAT TTTACTGTAG ATGATGCTCT
          GTTTGAAGGC CACTCTGCTT CATACTACCA GTGTCAGAGA TGGGCTGGGC
          AGCCCAAAAA TGATTACGAG GGAATGATCA CCTCAGCACC CAGGAGGGTT
          AGCAGAGTGG TCTGATTCAG TAACATCACA CAGCAGGAAC TCCCCAT-AA
          GTTCACATTT TAAATCTGCA GAGAACAGAT TGTCCAAGTC TCTTGCCCAC
          TGTTCAGATT GGTTTCTCTA ACTAATCCAT GACAACCAGG GAGGAAGCAG
          GTGACAANGT GTTGTGTGGC GTTGCAGGTG TGTCTGCAGA GCGGACTTCT
          CCAGCTCCTG GGCTGGATGC TGCACGCCAG CATGGCTCCC ATCACAGGGG
          TGAGTAGTGT GTCCCTGCTG ACCCCACAGG CTCAGCACTG GATTTGTGGA
          TCCCTCCTGA NAAATGGAAC TATGTTACTC TCAGCTCCTC CAACAGGAAT
          GAANAAAACT ACAGNACAGA ANACAGCCCA TGAGCCATCC GAACTCATGA
          GGCATTTAAG ATTACGGAAG AGGTAACTAT TTCTATAATT CACCGACTTC
          AAAAGTATGT TTGACATTAT TGTCGGGAAA ATTATGTTAA CCATGGATTA
          CTGTTACAAT CAAAGTATGT AGTGAGAAGT CAAGAGGCTT AGTAGTAAAT
          TTTCAAAGCG GTGCGTGGGG ATTTACCCGT TTGACTCCCA TTAACGGCAA
          TGGGAGGCGC GCGGCGAAGT CCCCGCACGC TGCTTTGAAA ACTGACCCCT
          GCGTGCTCAC GGACCCTGCT CTAAGGACTT CCAGATGACC ATGCAATCCC
          CTCTTCCTCA GGATCCTTCT TATTAATTAC CTATTCTTTG GCAATTGTCT
          CAACTAAGGA GGATGATGGG GAGAGATGGC ATAATCTAGC TTCCTAACTG
          GGCCAAATAA TATTTGGCCT ACATGGGCCA AATCAGCTAA AGTCAGGGCA
          GAAGTCTGTA CTGGCAATTA GAGAATGCAT TTGTTAATGT CATTCTTTGC
          AGCATTTGAT TCCAGTGAAA ATTTTGTCCC ATTGCACTAT GGAGATCAGA
          TTTGTTTGTT TTTCCCCAAT AAAGTCTATT TTTAAAAAAT TTAATCTCCA
          AACTGAGCAT TAAAATAANA GTTTTGAGGG TATTCATCTA TGGTTGTGTT
          AAGCTATAGT AAATGTTCCT CCATTACGGC TTTTGATTGA TAACATACAT
          GGCAAANAAA GTTNGTGAGG AAGTAAGTGA CGTGTCTGTT ANATGCAAAA
          ATCTGGGAAG TCATTTTCAC AGCTCCCTGA AAACAAGCCC ACTTTTCATT
          TGTACCAAGT GGCTTCACAA GAAGTAGGTA CTTGTAGCAA GTGAAATCAC
          ATCTGTCTGA ACTTGTGCAA AGACATATTT GTTCCATGTT CAAAGGAAGC
          CTCACTTATT TTCTCTTCTT TTATTGTGAT TTTCTGCATA TAGACACAGG
          TTCAGCCCCA ACATGACTGA AAGGGAAGCT GCAACTTTCA ATAAATATGC
          TTACTTTCTC TCCTCCTCTG CTGTTACAAT CCCTGATCAG CTTTGGCTGG
          GAGGTAGCTG ACCAGCCAGA GGTGAAACAG GGTCACTTTG AGATTCAGCT
          TCTCATGGCA GTATGCCACA TTTTGCAAGC TTGGAATTCA CTGAGTGGAG
          GGAAGTCCAC ACCTTTTTCA GGACATTTGG AGCACAGGCC ATTGCTATGC
          TAATTTAGAC AAGAAGTTTT ACTGCAGCAA AGAGGTTTTA CATCACTCGG
          TGAAGTCACT TGTTGTGCAT GACAAAGGTA CAAGTGTCAC CAGCTGGCAC
          AGTCTG---- TGTTCTCAGC TGGCATTCTG TTCATCCCCC TCCCTAACAC
          AGCTGGCAGG ACATGAAACT TGGAAAAGTT TTGATGGTGA AACTGTAATT
          TTCAATTGAA CTGCAGCTGT AAACTTACAC TGGGAAACCC AATTTTGTAA
          TAATATTGTA ATATTATGAT AATGTTACTG CAGTCATGTT GATCTAAAGA
          AATAACTCAC CAAGTTATTT TCCTGACCAT GAGCTCTTCT TGTATATATG
          GAAAAAAA-G ACAGCCAGGA GAATGAAGTA TAATTATTAA AAACATGCTC
          CCCAAAATTG AAAAATCAAG CTCATTTCAA ACAGACCAAG CTGATAAAGA
          TTTCTGTGGG GGTAAAGAAA AGAAAAATCA CCTGTAAACA GTCATCTGCA
          TAGGAAGAAC TCATTTCAAG AGTTCATTGA CAGCCAAAGC CTCAATTTCA
          GGGTCCTTTG GGTCTTTTTA GTGAAATGCA GTGGTCAGCA GTCTGTGAAC
          TGCATCATGC CCACAATGTG TTATCCAAAA ATTTCACCTG ACCATCTGTA
          CTTGCTCACT GTCCTCCCAA GCATGTGCCG TCATTATTAA AACACTGACC
          ATTTGTGTGA CCAGAGAAAT ACTAGCATTT TATTTAACCT CATTGTTCAT
          GTGCCTCCAG GCCTTATTTG CTGTGCGTGG CCCAGGCTGT GCTCTGGAGG
          CAGGATTACT CATTTCCTCT CAGGCCTGTT CCCCACGCTC ATTACTCAGG
          CTCTCTCTAC TCTCTGTAGT TAGATAATTT ATTTCTACAA CATCCATATG
          AGGTGAAATA TTGTCCCCAC AATATTGAGT GGGGACCCTT GAGTCAGAAG
          GAGCCATGAG GCATGATTGC CCACGCTGGG ACCACTAAGC TCCTATGGGA
          ATTTTATAAG CAAAGCTGAA TGCTTGTTAT GTTCATCGGG ATGCCAGCAT
          CTGGCCTGCT GTCACTGCGG ATGCCAACGT GTGCTTGCAG TCTTTGTGAA
          AGCAGGTTCC CAGTGTTTTC CCACCTCTTT AGGATTTTCT AACAGCTGTG
          TGAACAAGGG ATATGGCACA GGGGAAGGCC TAATTCTGAG ATGCTCTAGA
[truncated: 496,930 more chars]
