# Supplementary material for: On simulated annealing phase transitions in phylogeny reconstruction
Source: Mol Phylogenet Evol. 2016 Aug;101:46–55. doi: 10.1016/j.ympev.2016.05.001 (PMC4912009; doi:10.1016/j.ympev.2016.05.001)
Supplement: Supplementary data 3 [file mmc3.zip › matrices/Micro_BEST_7_12_09a.phy]

65 8736
Alloce001 --------AATCTTCCCCAGCATACCACCAATTCATCAGGTGGTCCCTGCTAAACTGTAAGCTATGCACCACAAGCTAC----TATAT-CCCAACATCTCCTTATTCTCCACCACTGAGACCAGGATGACCTGGTGATCCATAAACATTTGCAGAACAAAGGCCTATGAAGTAAAACCTCCGCCATA----AAGTTAGTTAACGCAGATTCACTAAAGTAACAAATCAGAAATTTCGCTGAAAGTAAAGGTTCGAGTAGCCCAAAACC-ATGACAAAATTTCCAGCTGTGTTCACAGAAACACAAGTTCAAATGCGAGTGCATCTAATTTGATTTTCCTAAAAGCCTCTCTAAGTTGTTGGGAAAGACATTCAAATTCATTAACTTCATGTGACCAAGAGAGAATCTGCAACTGAGGCTCAGAGCCCCTGTAAACATGCCAGCTAACAAGAACACTTTCCCTAGGTGCTCAACCCAGCATACAACACTGTCAGCATCGATCA-CAATCAGGAGCTTTGAACTCTAAAACCACAGGCTCAAGTCACAAACTCGCCCAATGAAGCCTATCAACAACCCCTGGATACAATTTTTCCACCTTAACGCTCTATTTCCCTTTACTTTTGCCAA----------GGCTGGAACATGAAAATGACCCCAGGGCACCACAGAAATGCCACCTTCCTCTCCTGCCAGTTCCGTTCGGTCATAAGCATGGACTACATGGTCTACGTCAGCTTCTTCGCGGGGATTTTACTTCCCCTAGTTATCATGTGCGGCGTCTACCTTGACATCTTCTACATCATCCGGAACAAACTCAGTCAGAACTTTTCTAGTTCTAAAGAGACAAGTGCATTTTATGGACGGGAGTTCAAGACAGCTAAGTCCCTGTCTCTGGTTCTCTTGTTGTTTGCTGTGTCCTGGCTGCCATTATCCATCATGAACTGTGTTATCTACTTTAGTGGTGAGGTGCCACCAGTTGTATTGTACTTGGGCATCCTGCTGTCCCATGCTAACTCCAATGTTGGAATGTCAGAGATTTTTGGTGAGTCTTTGTAAATTTACTTTAAGATCTCATTTCCCTTG---------ATAACAATCTCATATG------TTCCTTCAAATAGCAGCAGTATATAAATTCTTCCTTAAAACATGTGTTATACAGCCATCTAGCTTTACTATAGCTTTAAAATAGCTGCACAAGTTTTTCACTTTTATCTGAGCC-TA-------CT-AGGTGAGGTT--AAAATTCAGTAAATCTAAATTGGTAGCATATCACTAAGATCCATTAACAAATAGGATATTTATACTTTTTGAGCCCTTTATTTGGAGACAAA-------------TACTATTTTTTAAAAAGTCCTTCTGATTCTTTC-AATAGCTTAGTCTCCCTTGGAAGGGATTCAGGCCAGGCCAGGTTGTCTTATA-CTCTGATTTATGGTTTTAATGTGGTAGTTAGG----AAGTTCCATTTTTCTAGTCATTATTTGAAGCTCAGGTTAGTGCCTCTCTCAA-----------TTGGGATTTCAAAACTGTCACAGATTCTTTCAAGTAATGTTTACGAATTCCCTATGCTTTAGTCACAAGGAAGTTCTGAGGATGATGTATCACGTCATTTCTGTTAA----TCCTTCGTCAGGGACTACCCAGGTGAGTGCTTCTCCTTCCGCAGCTGCGGCAGCTGGCG--------ATGGCTGCCAGGCCGAGGTGGGGGTGTCTG--CTGCACACCTTCCCTCGGGGCCCGTGTCCAGGGTGCATGCAGAGTACACGCATAGGACTCACAGAGGTTCCTGGTATAGCAGAGGAGTCTCAGGAGAGGGTTCTTCAGGTGCCAGCGATGACATTGTGTTACAAGTAGTTCACAGTGCAGTTACTTCCGTCCCCGTTGCAGCAGCGTCA----------------------------CAGAGACCAGGA--GTCGAGCCTTGAGAGTCATGGTGGCCGCTTGTTACTGAAATGTGTGATGCTCGCTGTGAGCTAGCTCCCTTCTAGGCTCTGGGCATCCTTTAATGGACACAGGTTAGGGACTGCTACTGCCCTTTTGCAGGAGAGGAAGCTGAGGCACAGAGTGGTTTAATACCCTGCCAAGGGCCTACAGCAAATGATGGAGCAAGAATTCTGACCAGGAGGCCTGGCTCCCTAGCCTGCATTTTAGCGCCAC--TAAGTAACTTGGTCAAGGTTAGCCACGACTCTCACTCAGGTCTTCACGCTTCTGAAGCTGCTCCTTTCTTATTCTCAGTGGCACTAATCTCTGACCACCTTAGGCAGGTTAGTATTCTCTTTTTTAAAAAAGTCTGTGGGCCCAGGATTGTGGGCCCCCGTGCCCTGCTGCAGGAGTGGGTCGGTAGGGCAGCATGTTTCCAGGCTGAGTTGGGAGCTATTCCTGTCCTGCAGGTGAG--TGGCAGGAGGCCAGGCG-----AGCTGAGAGGCAGGCGAGGCTCTTGGCGTTGTGGGTCAGCAGATCGGGAGCATTGCCCTGAGGGGGCTTGTCTCTCC--ATCTCCAGCAACCTGTCAACTTCTGCCTGGGCCTTGCCACACTCGTTGCGGTAGTAAGATGCCTCTTTATCAAGTTGTTTCATTCGGTCTGCGAACTCAGGGTTCGTCCTGGAGTCGTCTTCAATATTATGTGCCTTCAACATTACATTTTTAAAGAAGGTAGTTAAGACAACAATTTAGAACAATAGGTAGTGCAGTCACCAATGGCCCAGAAATTAACTTTGGGGAGAAAATAACCACCA---AGAATCATGGGTATATTGTCAGTGCAAAGGCAAAATGGAAAAATCACACATCGCAGCTACCTTAGAATAATGTTGAATTTAAATTATACTACAGTTTCATAGGGAAGTTTCTTTTTATTATTGATATTTTGTTCCATTAAATATTGCTGCTACTTTTGGTTTCTCTTTCCACCAAAAAGAAGGGGATGAGTGGGGTTAGACACTGTGATGTCTTTATTCCAGGTCATTTGGCAAGCAGAACTAAGACAATTCAACTTCTCACAGTTCAGGAGGTGATTCATACCAAATGCTTTCATTTTCAATGGAGAGAAACTGAAACAACACAATATTCAATTATTTTCCAAGAACCATCAAGGGTGTACATAAAGCCAGGCATCACAGAAGAGACTGGCTGATTGATTGACATTTCATCCCACTGAGAAATTTCAGCAGAAGATGTAGTTTGAAAGGAAGACTTAGAAGTGAGGAAGGGCTTTCCAGCTAACAGTTATACCCATAAATTCTTGGTCTCTTGAATAAATTTAACCTAAACCAGGAGGAGG-------ACGTTAGGTCTCAGCTGATAGAAATGAAACGACTGGAGGTAAGAATGTGGCTTTGCCCATAGATTTCCTTGT-----------------------TTTTGAATAGTAGATAAAAGGAAGGCAAT----GGTCATGCATTGAGTGTCTACTATATACAGAGAAAAGTGTTATATC-ATTATCTACCTAAAAGTAGGTATTATTTTCCCTACTCTACAGATGAAAAACAAGGTTCAGAGATATTAAGTACAT--TTTCCAAGTGCACATAGATAGTTCATTTCAAAAGCAAATGTTCAATTTCTGCCTGATTACAGAGGCCTTGACACCACC--ACCATGCCTCCGAGTCTTTGGCCTCAGTCTTACCGAAGATGCCTTACTTAGTGTTTTGGTTCAGAGGGAATAGCATCTTACTCTTGATCCTTTCTAAGGCTATGATGAATCCAGATATCACCCATTGCTTATCCTGGTTGGCCTTGCACTTCCCAATATCTCCTCCACCGAGGATGCTAGATAAGCAGGAAGTAAAGAGTATTGATTGGTAGGTTTCCAAGTCAAAAAAA-TGAAACAGGTTTCCAAAAAATAAATTAACTACCAAGGACTCAGTAGACATAGTTTATTTATTTATAGCAACC---TACACAAACACAGCCCTTTGCGGGATCACGGTGACTGTTTGACTGCCACCTGCTGGGATGGGGCTCCCCAGCGGTGCCTGTTTGTGTACATTGCCAGTGGCAGCTCCGATCACCCACCGTTCTGTCGGCACTTGGCGTAGCTTTATATTTAGTGCTGTTAAAATGGCATGAATGCAGTTGTCTCCTTCCCTGAAGATTGCTAATTTAACTGAGAGTGTGGGCCACAGAGACCTGCATTTGTCATTTAATGTGTCTGTGACACACAAGTGAATAGAAAGCAAATTCAACTCTTTTTT-CTTAATAAGCCTTGAATAAGGCACCGAGAATGTTTGAGTATTCAAGTGAGAAGCTGTACTTGAAAAGCAAATATTTCCTACTTTTTGTTTGCAAACTGTGTTGCCATGGCGATACACGGCATTTAGAGCATTTGAGAAATTAAAGTGGGAAATCAAAGGAATTGTTTTGTGTTACCTATC-----TGCAAGGAAACATTTGTCTTTAAATCATTTCAGCAAAATCCGTCAACCCTCAACTCCAATGCTAAAGACATTGCTCATCTGGTTTGTCATCAGTAAAACCAGTGACCTACAA-------TACAGTCCTTGTCATACAACCTTGATTCACATTTAATTTAAATGCGCTAGCAGCACCACA-CTTC----ATTTCCGGTATTCCACGTCTACGCCTAATAATTTCTCAATCGACTTCTCAC--------AGCCCCACTGCTCCATTTGTAGGCCGTTACCTGTAGGAGA------------ATCTGCCAGTACCTGCTGGCCCGGGACTGTGAGGACCACTCCTTCTCCATCGTCATTGAGACCGTGCAGGTGAGCTTGCCGGGAGGCTGCGTAGGTGCTAGGCCGGCGGG-CAGCCCC--GGGAAGTGTGGGCAGGTGCTT-CTGTGCAGGACGG--AGGACTCCTCTTCCAGGCTTCAGTTAGCCCCTYGTT-CTTCCAGAAACCCAGCCCATCTCTCTGTCCCTGGATGTCGGGAGAAGGCACCCTGCCCTGCTGACCACAGCACTCAGGGCGGGCCCAGCTCCACRAGAGGCTTCAGTGGCTGCTTCGGGTCCTGCCTGTTGCCTCTGTGG-------------CCAGCCTCTGCTGTGCGGAGCTGGGGTGACTGGG-CGGGGGCGAGGAGGGCCTGTCTCCCATTCTGA-CTGCTATGGGCCGTGTGTAGACTTATTTTCTCTAGAGAACGAAGCAAAGCTGAGGACAAATAGAGTGCCAAAGCCCCTGATTCTCTTTGGAATGACAGGCCCAGGGAACA-GCCGAGGCAGAGGCCCACGGTCCTAGAGAAAGACCAGGCCAGGATGGGCACTGGTGTGGGAGAGGTCAGGCACCGTGTTCAACTCTCGG--CCCCGTCCACACACAGTGTCCTGTGAGAACGGAAGCCAGAGGCTCTCTGGGGCTGGAGTCTTTCTCTGACTCAGTGGGTCCTGGGCTGGGGTGCTGGACTGGTG-GGGGTACAGTGGGATCTCCCCGCATCCCCTCTTGGCAGTGTGCTGATGACCCCGATGCTGTCAGCACCCGCTCGGTCACTGTCCGGCTGCC--------------GGGCATGTGAATGGCTTCTCCCCAGTGTGTGTTCTCTGATGCCTGACGAGGTGGTCCCTCCGACTGAAGCTTTTCCCACATTCGTTGCATCGGCAGGGCCTCACTGACGCATGTCCTCTCAGGTGCTTGGCAAAGGCTGCACTGTGGTTGAAGCACCGCCCGCACTCGCTGCAGACATAGAGCTCCTCAGCCGCATGTGTCTTCCGGTGTGCCAGATACCGTCTGTGGTCACTGAAGTCCTCTCCACACTCTCCACACAAGTAGGGTTTACCTCCAAGGTGGATTCTTTGGTGTGTTGTTAGCACAGACTTCTGGCTGAAGCTTTTGCCACAAATAGTACAGAAAAAGGGTTTTTCTCCCGTATGTGTCCTCTGATGCCTGACAAGGTCTGAAGTCCAGCGGAAGTGTTTCCCACAATCATCACATCGATAGGGTTTCTTAACAGTTTTAACAGATGGAGTTCTCTCAGCCTGGATCAGAGGGGAGGCCTCCTCCAAATTCTTACGGTTTAGAGGATATTTACAAGGAGTGTTCATCTTGTGAACCTTTTGGTGCCTGGCAAGATGTGAGCTCCGTGTGTAACTTTTCCCACATTCCATACATTTATAGGGCTTCTCTCCTGTGTGAGTTCTGAGGTGTCTAACAAGGTGGGAGTTACAAGTGAAGCTTTTTCCACATACAGGACAGTCATGATGTCTCCCTAACAGGGTGTGAACAGGCATGGTTTCCCGAAGATTCATTAAACTATTCACTTGAGAGATATTTGTACCAAATCTTCTTTCATTAAGTCTACCTGGATTATCCTCAAA--------------------------AGGAGCAGCTTCTGAGTGAGCCTGCTGGGGGGGGCAGGGTCTCTGCCTCCGTCCTCCTCTAGGTCCTGGTCACACTTCCACTCCTCATCCTCGTTTAGAGTGGGCAGGTATCCGGACACGCCCTTCCCCGTCCCTGACCCAGAGCTCTGGTCGCTACAGACCTTGGGGCTCTCCGAGCCTGTCCTCGTATACTCCAAATAAATATCGGACTTGAGGAAGGCAGGGTAGGTGTTCTCCTCCATGGTGGACTGGATTTCGGTCTGCGCCTGGTCGAACATGGCTGGGTCGATCTGCTGCTTCACGATGCAGTCCTTTATGAAGCTCTTGGTGGCTGGCTTGGTCTGGCGGGACACGATGCCACTGTTATCGAGGATGTACTTTCGGTAGATCGCTCTTGCCAGCTTCAGCCTCTTCTCCTCGTTCAAGTCGCAGGGCTCCAGCTTCCTGAAGCCACTGCAGGCGAACCAGAAGTCCAGCAGGTCGGCGCAGCCCTCCTGCTTCAGGAAAGTCCTGAACAGGCTTATCCCATCCTGGTCGTCCAGCAGGGAGTGCAGGGACTCGGCCCACTTCAAGTACGGTGGCGTGGGTGAGGCGCTGCCCTCGGGCTCGTACCCCAGGTCCAGGTCCGAGCGCCTCGGCGTAGCTGTCGAAGTCTCACCTTTAACGCCAGCACCTTTCCCAGAGCAGAAGCCATGGCTGACGGGCCTTGGGTCTGTGGACGCCAGTTCTCCCTCCTCGCCAGGCACGGGGGGCCGGGGGGCATCTTCGGTGAAACTCGCTCCGAGGTCCAAGGGGAAACCCTGCTCTTGGACATTCATTTTGGGACTCTGTGCGTCAATGAACAATGAGCGCTGCACCCCTAATACATCAGTACTTATAGCTCCAAAGTGAATCAAT---TCAGCAGTCCAGAAGGTGACTCTTGCAGACACGGTCATCTGTAAACTTGACCCTCTGTCTGGTTTCGTCTCCTGAAATTCATTTGTGGTTTT-AAATAAGACAATATTATCATGTTAACCACAAAA-GATTATCTGGTACAACAATTCATCTGAATGATTTGCAGGCTATCATTTCTGTGTTCTCCCCATCAAATACAATGAAATGCTGACCTAAAGATATTTACAACTGGCATGGAATACACTTTTGTGGCTAAGTATATCATGAAGAATCACACTTAATGAGATCTGACTCCATCATTGTGCCAAAGTCGTCAGGAAGTCAGAAGTAAAAGGCTGAGCACTCAAAGGTCATTAGCCCCACATTTACATGTGGGCATTGTGAGGTTCCAAAGACCCATGCCAATCAGAGGGCCACGAATAACCACATATGACTTACATAGCTGGTAATTTCCACCAACAAAAGCTACTCATTAATC-----TTTTTGTATGGACAGATGCATAG----GATAGGCAGTGATTTGCCAAAAA-TTACATGAAGAAAGCTTTCTAACTTTACCGATGACTATTAAATAATCTAGATCTATTCTTCCTATCCCCCTTGCAGCCCCACCCTTAACA--GAGAGTTGGCACCTGGGAGTCACTTTTAACAAGACAATACC-AAAAAAAGCAAAAAA------------------NNNNNNNNNNNNNNNNNNNNNNNNNNNNNNNNNNNNNNNNNNNNNNNNNNNNNNNNNNNNNNNNNNNNNNNNNNNNNNNNNNNNNNNNNNNNNNNNNNNNNNNNNNNNNNNNNNNNNNNNNNNNNNNNNNNNNNNNNNNNNNNNNNNNNNNNNNNNNNNNNNNNNNNNNNNNNNNNNNNNNNNNNNNNNNNNNNNNNNNNNNNNNNNNNNNNNNNNNNNNNNNNNNNNNNNNNNNNNNNNNNNNNNNNNNNNNNNNNNNNNNNNNNNNNNNNNNNNNNNNNNNNNNNNNNNNNNNNNNNNNNNNNNNNNNNNNNNNNNNNNNNNNNNNNNNNNNNNNNNNNNNNNNNNNNNNNNNNNNNNNNNNNNNNNNNNNNNNNNNNNNNNNNNNNNNNNNNNNNNNNNNNNNNNNNNNNNNNNNNNNNNNNNNNNNNNNNNNNNNNNNNNNNNNNNNNNNNNNNNNNNNNNNNNNNNNNNNNNNNNNNNNNNNNNNNNNNNNNNNNNNNNNNNNNNNNNNNNNNNNNNNNNNNNNNNNNNNNNNNNNNNNNNNNNNNNNNNNNNNNNNNNNNNNNNNNNNNNNNNNNNNNNNNNNNNNNNNNNNNNNNNNNNNNNNNNNNNNNNNNNNNNNNNNNNNNNNNNNNNNNNNNNNNNNNNNNNNNNNNNNNNNNNNNNNNNNNNNNNNNNNNNNNNNNNNNNNN
Alloce002 --------AATCTTCCCCAGCATACCACCAATTCATCAGGTGGTCCCTGCTAAACTGTAAGCTATGCACCACAAGCTAC----TATAT-CCCAACATCTCCTTATTCTCCACCACTGAGACCAGGATGACCTGGTGATCCATAAACATTTGCAGAACAAAGGCCTATGAAGTAAAACCTCCGCCATA----AAGTTAGTTAATGCAGATTCACTAAAGTAACAAATCAGAAATTTCGCTGAAAGTAAAGGTTCGAGTAGCCCAAAACC-ATGACAAAATTTCCAGCTGTGTTCACAGAAACACAAGTTCAAATGCGAGTGCATCTAATTTGATTTTCCTAAAAGCCTCTCTAAGTTGTTGGGAAAGACATTCAAATTCATTAACTTCATGTGACCAAGAGAGAATCTGCAACTGAGGCTCAGAGCCCCTGTAAACATGCCAGCTAACAAGAACACTTTCCCTAGGTGCTCAACCCAGCATACAACACTGTCAGCATCGATCA-CAATCAGGAGCTTTGAACTCTAAAACCACAGGCTCAAGTCACAAACTCGCCCAATGAAGCCTATCAACAACCCCTGGATACAATTTTTCCACCTTAACGCTTTATT-CCCTTTACTTTTGCCAAACCAAGTTATGGCTGGAACATGAAAATGACCCCAGGGCACCACAGAAATGCCACCTTCCTCTCCTGCCAGTTCCGTTCGGTCATAAGCATGGACTACATGGTCTACGTCAGCTTCTTCGCGGGGATTTTACTTCCCCTAGTTATCATGTGCGGCGTCTACCTTGACATCTTCTACATCATCCGGAACAAACTCAGTCAGAACTTTTCTAGTTCTAAAGAGACAAGTGCATTTTATGGACGGGAGTTCAAGACAGCTAAGTCCCTGTCTCTGGTTCTCTTGTTGTTTGCTGTGTCCTGGCTGCCATTATCCATCATGAACTGTGTTATCTACTTTAGTGGTGAGGTGCCACCAGTTGTATTGTACTTGGGCATCCTGCTGTCCCATGCTAACTCCAATGTTGGAATGTCAGAGATTTTTGGTGAGTCTTTGTAAATTTACTTTAAGATCTCATTTCCCTTG---------ATAACAATCTCATATG------TTCCTTCAAATAGCAGCAGTATATAAATTCTTCCTTAAAACATGTGTTATACAGCCATCTAGCTTTACTATAGCTTTAAAATAGCTGCACAAGTTTTTCACTTTTATCTGAGCC-TA-------CT-AGGTGAGGTT--AAAATTCAGTAAATCTAAATTGGTAGCATATCACTAAGATCCATTAACAAATAGGATATTTATACTTTTTGAGCCCTTTATTTGGAGACAAA-------------TACTATTTTTTAAAAAGTCCTTCTGATTCTTTC-AATAGCTTAGTCTCCCTTGGAAGGGATTCAGGCCAGGCCAGGTTGTCTTATA-CTCTGATTTATGGTTTTAATGTGGTAGTTAGG----AAGTTCCATTTTTCTAGTCATTATTTGAAGCTCAGGTTAGTGCCTCTCTCAA-----------TTGGGATTTCAAAACTGTCACAGATTCTTTCAAGTAATGTTTACGAATTCCCTATGCTTTAGTCACAAGGAAGTTCTGAGGATGATGTATCACGTCATTTCTGTTAA----TCCTTCGTCAGGGACTACCCAGGTGAGTGCTTCTCCTTCCGCAGCTGCGGCAGCTGGCG--------ATGGCTGCCAGGCCGAGGTGGGGGTGTCTG--CTGCACACCTTCCCTCGGGGCCCGTGTCCAGGGTGCATGCAGAGTACACGCATAGGACTCACAGAGGTTCCTGGTATAGCAGAGGAGTCTCAGGAGAGGGTTCTTCAGGTGCCAGCGATGACATTGTGTTACAAGTAGTTCACAGTGCAGTTACTTCCGTCCCCGTTGCAGCAGCGTCA----------------------------CAGAGACCAGGA--GTCGAGCCTTGAGAGTCATGGTGGCCGCTTGTTACTGAAATGTGTGATGCTCGCTGTGAGCTAGCTCCCTTCTAGGCTCTGGGCATCCTTTAATGGACACAGGTTAGGGACTGCTACTGCCCTTTTGCAGGAGAGGAAGCTGAGGCACAGAGTGGTTTAATACCCTGCCAAGGGCCTACAGCAAATGATGGAGCAAGAATTCTGACCAGGAGGCCTGGCTCCCTAGCCTGCATTTTAGCGCCAC--TAAGTAACTTGGTCAAGGTTAGCCACGACTCTCACTCAGGTCTTCACGCTTCTGAAGCTGCTCCTTTCTTATTCTCAGTGGCACTAATCTCTGACCACCTTAGGCAGGTTAGTATTCTCTTTTTTAAAAAAGTCTGTGGGCCCAGGATTGTGGGCCCCCGTGCCCTGCTGCAGGAGTGGGTCGGTAGGGCAGCATGTTTCCAGGCTGAGTTGGGAGCTATTCCTGTCCTGCAGGTGAG--TGGCAGGAGGCCAGGCG-----AGCTGAGAGGCAGGCGAGGCTCTTGGCGTTGTGGGTCAGCAGATCGGGAGCATTGCCCTGAGGGGGCTTGTCTCTCCGGATCTCCAGCAACCTGTCAACTTCTGCCTGGGCCTTGCCACACTCGTTGCGGTAGTAAGATGCCTCTTTATCAAGTTGTTTCATTCGGTCTGCGAACTCAGGGTTCGTCCTGGAGTCGTCTTCAATATTATGTGCCTTCAACATTACATTTTTAAAGAAGGTAGTTAAGACAACAATTTAGAACAATAGGTAGTGCAGTCACCAATGGCCCAGAAATTAACTTTGGGGAGAAAATAACCACCA---AGAATCATGGGTATATTGTCAGTGCAAAGGCAAAATGGAAAAATCACACATCGCAGCTACCTTAGAATAATGTTGAATTTAAATTATACTACAGTTTCATAGGGAAGTTTCTTTTTATTATTGATATTTTGTTCCATTAAATATTGCTGCTACTTTTGGTTTCTCTTTCCACCAAAAAGAAGGGGATGAGTGGGGTTAGACACTGTGATGTCTTTATTCCAGGTCATTTGGCAAGCAGAACTAAGACAATTCAACTTCTCACAGTTCAGGAGGTGATTCATACCAAATGCTTTCATTTTCAATGGAGAGAAACTGAAACAACACAATATTCAATTATTTTCCAAGAACCATCAAGGGTGTACATAAAGCCAGGCATCACAGAAGAGACTGGCTGATTGATTGACATTTCATCCCACTGAGAAATTTCAGCAGAAGATGTAGTTTGAAAGGAAGACTTAGAAGTGAGGAAGGGCTTTCCAGCTAACAGTTATACCCATAAATTCTTGGTCTCTTGAATAAATTTAACCTAAACCAGGAGGAGG-------ACGTTAGGTCTCAGCTGATAGAAATGAAACGACTGGAGGTAAGAATGTGGCTTTGCCCATAGATTTCCTTGT-----------------------TTTTGAATAGTAGATAAAAGGAAGGCAAT----GGTCATGCATTGAGTGTCTACTATATACAGAGAAAAGTGTTATATC-ATTATCTACCTAAAAGTAGGTATTATTTTCCCTACTCTACAGATGAAAAACAAGGTTCAGAGATATTAAGTACAT--TTTCCAAGTGCACATAGATAGTTCATTTCAAAAGCAAATGTTCAATTTCTGCCTGATTACAGAGGCCTTGACACCACC--ACCATGCCTCCGAGTCTTTGGCCTCAGTCTTACCGAAGATGCCTTACTTAGTGTTTTGGTTCAGAGGGAATAGCATCTTACTCTTGATCCTTTCTAAGGCTATGATGAATCCAGATATCACCCATTGCTTATCCTGGTTGGCCTTGCACTTCCCAATATCTCCTCCACCGAGGATGCTAGATAAGCAGGAAGTAAAGAGTATTGATTGGTAGGTTTCCAAGTCAAAAAAA-TGAAACAGGTTTCCAAAAAATAAATTAACTACCAAGGACTCAGTAGACATAGTTTATTTATTTATAGCAACC---TACACAAACACAGCCCTTTGCGGGATCACGGTGACTGTTTGACTGCCACCTGCTGGGATGGGGCTCCCCAGCGGTGCCTGTTTGTGTACATTGCCAGTGGCAGCTCCGATCACCCACCGTTCTGTCGGCACTTGGCGTAGCTTTATATTTAGTGCTGTTAAAATGGCATGAATGCAGTTGTCTCCTTCCCTGAAGATTGCTAATTTAACTGAGAGTGTGGGCCACAGAGACCTGCATTTGTCATTTAATGTGTCTGTGACACACAAGTGAATAGAAAGCAAATTCAACTCTTTTTT-CTTAATAAGCCTTGAATAAGGCACCGAGAATGTTTGAGTATTCAAGTGAGAAGCTGTACTTGAAAAGCAAATATTTCCTACTTTTTGTTTGCAAACTGTGTTGCCATGGCGATACACGGCATTTAGAGCATTTGAGAAATTAAAGTGGGAAATCAAAGGAATTGTTTTGTGTTACCTATC-----TGCAAGGAAACATTTGTCTTTAAATCATTTCAGCAAAATCCGTCAACCCTCAACTCCAATGCTAAAGACATTGCTCATCTGGTTTGTCATCAGTAAAACCAGTGACCTACAA-------TACAGTCCTTGTCATACAACCTTGATTCACATTKAATTTAAATGCGCTAGCAGCACCACA-CTTC----ATTTCCGGTATTCCACGTCTACGCCTAATAATTTCTCAATCGACTTCTCAC--------AGCCCCACTGCTCCATTTGTAGGCCGTTACCTGTAGGA--------------ATCTGCCAGTACCTGCTGGCCCGGGACTGTGAGGACCACTCCTTCTCCATCGTCATTGAGACCGTGCAGGTGAGCTTGCCGGGAGGCTGCGTAGGTGCTAGGCCGGCGGG-CAGCCCC--GGGAAGTGTGGGCAGGTGCTT-CTGTGCAGGACGG--AGGACTCCTCTTCCAGGCTTCAGTTAGCCCCTYGTT-CTTCCAGAAACCCAGCCCATCTCTCTGTCCCTGGATGTCGGGAGAAGGCACCCTGCCCTGCTGACCACAGCACTCAGGGCGGGCCCAGCTCCACRAGAGGCTTCAGTGGCTGCTTCGGGTCCTGCCTGTTGCCTCTGTGG-------------CCAGCCTCTGCTGTGCGGAGCTGGGGTGACTGGG-CGGGGGCGAGGAGGGCCTGTCTCCCATTCTGA-CTGCTATGGGCCGTGTGTAGACTTATTTTCTCTAGAGAACGAAGCAAAGCTGAGGACAAATAGAGTGCCAAAGCCCCTGATTCTCTTTGGAATGACAGGCCCAGGGAACA-GCCGAGGCAGAGGCCCACGGTCCTAGAGAAAGACCAGGCCAGGATGGGCACTGGTGTGGGAGAGGTCAGGCACCGTGTTCAACTCTCGG--CCCCGTCCACACACAGTGTCCTGTGAGAACGGAAGCCAGAGGCTCTCTGGGGCTGGAGTCTTTCTCTGACTCAGTGGGTCCTGGGCTGGGGTGCTGGACTGGTG-GGGGTACAGTGGGATCTCCCCGCATCCCCTCTTGGCAGTGTGCTGATGACCCCGATGCTGTCTGCACCCGCTCGGTCACTGTCCGGCTGCC--------------GGGCATGTGAATGGCTTCTCCCCAGTGTGTGTTCTCTGATGCCTGACGAGGTGGTCCCTCCGACTGAAGCTTTTCCCACATTCGTTGCATCGGCAGGGCCTCACTGACGCATGTCCTCTCAGGTGCTTGGCAAAGGCTGCACTGTGGTTGAAGCACCGCCCGCACTCGCTGCAGACATAGAGCTCCTCAGCCGCATGTGTCTTCCGGTGTGCCAGATACCGTCTGTGGTCACTGAAGTCCTCTCCACACTCTCCACACAAGTAGGGTTTACCTCCAAGGTGGATTCTTTGGTGTGTTGTTAGCACAGACTTCTGGCTGAAGCTTTTGCCACAAATAGTACAGAAAAAGGGTTTTTCTCCCGTATGTGTCCTCTGATGCCTGACAAGGTCTGAAGTCCAGCGGAAGTGTTTCCCACAATCATCACATCGATAGGGTTTCTTAACAGTTTTAACAGATGGAGTTCTCTCAGCCTGGATCAGAGGGGAGGCCTCCTCCAAATTCTTACGGTTTAGAGGATATTTACAAGGAGTGTTCATCTTGTGAACCTTTTGGTGCCTGGCAAGATGTGAGCTCCGTGTGTAACTTTTCCCACATTCCATACATTTATAGGGCTTCTCTCCTGTGTGAGTTCTGAGGTGTCTAACAAGGTGGGAGTTACAAGTGAAGCTTTTTCCACATACAGGACAGTCATGATGTCTCCCTAACAGGGTGTGAACAGGCATGGTTTCCCGAAGATTCATTAAACTATTCACTTGAGAGATATTTGTACCAAATCTTCTTTCATTAAGTCTACCTGGATTAT---------------------------------AGGAGCAGCTTCTGAGTGAGCCTGCTGGGGGGGGCAGGGTCTCTGCCTCCGTCCTCCTCTAGGTCCTGGTCACACTTCCACTCCTCATCCTCGTTTAGAGTGGGCAGGTATCCGGACACGCCCTTCCCCGTCCCTGACCCAGAGCTCTGGTCGCTACAGACCTTGGGGCTCTCTGAGCCTGTCCTCGTATACTCCAAATAAATATCGGACTTGAGGAAGGCAGGGTAGGTGTTCTCCTCCATGGTGGACTGGATTTCGGTCTGCGCCTGGTCGAACATGGCTGGGTCGATCTGCTGCTTCACGATGCAGTCCTTTATGAAGCTCTTGGTRGCTGGCTTGGTCTGGCGGGACACGATGCCACTGTTATCGAGGATGTACTTTCGGTAGATCGCTCTTGCCAGCTTCAGCCTCTTCTCCTCGTTCAAGTCGCAGGGCTCCAGCTTCCTGAAGCCACTGCAGGCGAACCAGAAGTCCAGCAGGTCGGCGCAGCCCTCCTGCTTCAGGAAAGTCCTGAACAGGCTTATCCCATCCTGGTCGTCCAGCAGGGAGTGCAGGGACTCGGCCCACTTCAAGTACGGTGGCGTGGGTGAGGCGCTGCCCTCGGGCTCGTACCCCAGGTCCAGGTCCGAGCGCCTCGGCGTAGCTGTCGAAGTCTCACATTTAACGCCAGCACCTTTCCCAGAGCAGAAGCCATGGCTGACGGGCCTTGGGTCTGTGGACGCCAGTTCTCCCTCCTCGCCAGGCACGGGGGGCCGGGGGGCATCTTCGGTGAAACTCGCTCCGAGGTCCAAGGGGAAACCCTGCTCTTGGACATTCATTTTGGGACTCTGTGCGTCAATGAACAATGAGCGCTGCACCCCTAATACATCAGTACTTATAGCTCCAAAGTGAATCA-----------------AAGGTGACTCTTGCAGACACGGTCATCTGTAAACTTGACCCTCTGTCTGGTTTCGTCTCCTGAAATTCATTTGTGGTTTT-AAATAAGACAATATTATCATGTTAACCACAAAA-GATTATCTGGTACAACAATTCATCTGAATGATTTGCAGGCTATCATTTCTGTGTTCTCCCCATCAAATACAATGAAATGCTGACCTAAAGATATTTACAACTGGCATGGAATACACTTTTGTGGCTAAGTATATCATGAAGAATCACACTTAATGAGATCTGACTCCATCATTGTGCCAAAGTCGTCAGGAAGTCAGAAGTAAAAGGCTGAGCACTCAAAGGTCATTAGCCCCACATTTACATGTGGGCATTGTGAGGTTCCAAAGACCCATGCCAATCAGAGGGCCACGAATAACCACATATGACTTACATAGCTGGTAATTTCCACCAACAAAAGCTACTCATTAATC-----TTTTTGTATGGACAGATGCATAG----GATAGGCAGTGATTTGCCAAAAA-TTACATGAAGAAAGCTTTCTAACTTTACCGATGACTATTAAATAATCTARATCTATTCTTCCTATCCCCCTTGCAGCCCCACCCTTAACA--GAGAGTTGGCACCTGGGAGTCACTTTTAACAAGACAATACC-AAAAAAAGCAAAAAA------------------NNNNNNNNNNNNNNNNNNNNNNNNNNNNNNNNNNNNNNNNNNNNNNNNNNNNNNNNNNNNNNNNNNNNNNNNNNNNNNNNNNNNNNNNNNNNNNNNNNNNNNNNNNNNNNNNNNNNNNNNNNNNNNNNNNNNNNNNNNNNNNNNNNNNNNNNNNNNNNNNNNNNNNNNNNNNNNNNNNNNNNNNNNNNNNNNNNNNNNNNNNNNNNNNNNNNNNNNNNNNNNNNNNNNNNNNNNNNNNNNNNNNNNNNNNNNNNNNNNNNNNNNNNNNNNNNNNNNNNNNNNNNNNNNNNNNNNNNNNNNNNNNNNNNNNNNNNNNNNNNNNNNNNNNNNNNNNNNNNNNNNNNNNNNNNNNNNNNNNNNNNNNNNNNNNNNNNNNNNNNNNNNNNNNNNNNNNNNNNNNNNNNNNNNNNNNNNNNNNNNNNNNNNNNNNNNNNNNNNNNNNNNNNNNNNNNNNNNNNNNNNNNNNNNNNNNNNNNNNNNNNNNNNNNNNNNNNNNNNNNNNNNNNNNNNNNNNNNNNNNNNNNNNNNNNNNNNNNNNNNNNNNNNNNNNNNNNNNNNNNNNNNNNNNNNNNNNNNNNNNNNNNNNNNNNNNNNNNNNNNNNNNNNNNNNNNNNNNNNNNNNNNNNNNNNNNNNNNNNNNNNNNNNNNNNNNNNNNNNNNNNNNNNNNNNNNNNNNNNNNNNNNNNNNNNNNNNN
Cheiro003 -------------------------NNNNNATTCTTCAGGTGGTCCCTGCTAAACTATAAGCTATGCACCACAAGCTAC----TATGTCCCCAACATCTC---ATTCTCCACCACTGAGCCCAGGATGACC-GGTGATCCATAAACATTTGCAGAATGAAGGCCTGTGAAGTAAAACCTCCGCCATAGTTAAAGATAGTTAACGCAGATTCACTAAAGTAACAAATCAG------------AAGTAAAGGTTCAAGTAGCCCAAAACC-ATGACAAAATTTCCAGCTGTGTTCACAGAAACACAAGTTCAAATGTGAGTGTGTCTAATTTGATTTTCCTAAAAGCCTCTCTAATTTATTGGGAAAGATATTCAAATTCGTTAACTTCATGTGACCACAAGAGAATCTGCAACTGAGGCTCACAACACCTGTACACATGCCAGCTAACAAGGACACTTTCCCTAGGCTCTCAACCCAGAATACAACACTGTCAACATCAAGCA-------GGAGCTTTGAACTCTAAACCCACAGGCTCAAGTCACGAACTCACCCAATGAAGCCTAACAACAACCCCTAGATACAATTTTTCCACTTTAACGCTTTATT-CCCTTTACTTTTGCCAAACCAA-----NNNNNNNNCATGAAAATGACCCCAGGGCACCACAGAAATGCCACCTTCCTCTCCTGCCAGTTCCGTTCGGTCATAAGAATGGACTACATGGTCTACGTCAGCTTCTTCGCCGGAATTTTAATTCCCCTTGTTGTCATGTGCGGCATCTACCTTGACATCTTCTACATCATCCGGAACAAACTCAGTCAGAACTTTTCTAGCTCTAAAGAGACAAGTGCATTTTATGGACGGGAGTTCAAGACGGCTAAGTCCCTGTCTCTGGTTCTCTTCTTGTTTGCTGTGTCCTGGCTGCCATTATCCATCATGAACTGTGTTATCTACTTTAGTGGTGAGGTGCCACGAGTTGTATTGTACTTGGGCATCCTGCTGTCCCATGCTNNNNNNAATGTTGGAATGTCAGCGATTTTTGGTGAGTCTTTGTAAATTTAC-TTAGGATCTCATTTCCCTTG---------ATAATAATTTCATATG------TTCCTTCAAATAGTGGCAGTGTATAAATTCTTCCTTAAAACATGTGTTATACAGCCATCTATCTTTACTATAGCTTTAAAATANCTGCACAAGTTTTTCACTTTTATCTGAGCC-TA-------CT-AGGTGAGGTT--AAAATTCGGTAAATCTAAATTGGTAGCATATCACTAAGATCCATTAACAAATAGGATATCTATACTTTTTGAGCCCTTTATTTGGNGACAAA-------------TACTATTTTTTAAAAAGTCCTTCTGATTCTTTTGAATAGCTTAGTCTCCCTTGGAAGAGGTCCAGGCCAGGCCAGGTTGTCTTATA-CTCTGATTTATGGTTTTAATGTGGTAGTTAAGAAAAAAGTTCCTTTTTGCCAGTCATTATTTGAAGCTCAGGTTAGTGCCTCTCTCAACCACCTTCTAATTGGGATTTCAAAACTGTCATAGATTCTTTCAAGTAATGTTTACAAATTCCTTCTGCTTTAGTCACAAGGAAGTTCTGAGGATGATGTATCACATCATTTCTGTTAA----TCCTTCGTCAGGGACTACCCAGGTGAGTGCTCCTCCTTCCGCAGCTGCGGCAGCTGGCCGGCTGGCAATGGCTGCCAGGCCGAGGTGGGGGTGTCTGTGCTACACACCTCCACTCGGGGCCTGTGCCCGGGGTGCACGCAGTGTACGCGCATAGGGCTCACAGAGGTTCCTGGTGTAGCAGAGGAGTCTCAGGAGAGGGTTCTTCAGGTGCCTGCAGTGACATTGTGTTATAAGTCGTTCACGGTGCAGTTACTTCCGTCTCCGTTGCAGCAGCTTCATGGAGCCGCTGCCGCCTGCGCTCCGTCACACAGACCAGGA--ATCGCGCCTTGAGCATCACGGTGGCCACTTGTTACTGAAATGTATGATGCTC--TGTGAGCTGGCTCCCTTCTAGGCTCTGGGCATCCTTTAATACACACAGGTTAGGGGCTGTTCCTGCCATTTTGCAGGAGAGGAAGCTGAGGCACAGACTGGTTTAATACCCTGCCAAGGGCCTGCAGCAAATGATGGAGCAAGAATTCTGACCAGGAGGCCTGGCTCCCGAGCCTGCATTTTAGCACCACACTAAGTAACTTGGTCGAGGTTGGCCGTGGCTCTCACTCAGGTCTCCGCGCTTCTGAGGCTGCTCCTTTCTTGTTCTCAGTGGCACTAATCTCTGGCCACCTTAGGCAGGTTAGTATCCTCTTTTTAAAAAAAGTCTGTGGGCCCAGTATTGTGGGCCCCTGTGCCCTGCTGCAGGAGTGGGTTGGTAGGGCAGCGTGTTTCCAGGCTGAGTTGGCAGCTGTTCCTGTCCCGCAGGTGAGACTGGCGTGAGGCCAGGCG-----AGCTGAGAGGCAGGCGAGGCTCTGGGCGTTGTGGGACAGCAGACCGGGAGCGTCGCCCTGAGGGGGCTTGTCTCTCC----------------------------NNNNNNNNNNNNNNACTCGTTGCGGTAGTAAGATGCCTCTTTATCAAGTTGTTTCATTCGGTCTGCAAACTCAGGGTTCATCCTGGAGTCGTCTTCAATATTATGTGCCTTCAACATTACATTTTTAAAGAAGGTAGTTAAGACAACAATTTAGAACAATAGGTAGTGTAGTCACCAATGGTGCAGAAATTAACTTTGGGGAGAAAATAACCACCA---AGAATTATGGGTATATTGTCAGTGCAAAGGCAAAATGGAAAAATCACACATTGCAGCTACCTTAGAATAATGTTGAATTTAAATTATACTACAGTTTCATAGGGAAGTTTCTTTTTATTATTGATATTTTATTCCATTAAATATTGCTGCTACTTTTGGCTTCTCTTTCCACCAAAAAGAAGGGGATGGGTGGGGTTAGACTCTGTGATGTCTTTATTCCAGGTCATTTGGCAAGCAGAACTAAGACAATTCAACTCCTCATAGTTCAGGAGGTGATTCATACCAAATGCTTTCATTTTCAATGCAGAGAAACTGAAGCAACACAATATTCAATTATTTTCCAAGAACCATCAAGAGCGTACATAAAGCCAGGTATCACAGAAGAGACTGGTTGACTGATTGACATTTCATCCTACTGAGAAATTTCAGCAGAAGATGTAGTTTGCAAGGAAGACTTAGAAATGAGGAAGGGCTTTCCAGCTAACAGTTATACCCATAAATTCTCGGTCTCT-------------------------------------ACGTTAGGTCTCAGTTGATAGATATGAAACGACTGGAGGTAAGAATGTGGATTTGCCCACAGATTTCCTTGT-----------------------TTTTGAATAGTAGAAAAAAGGAAGGCAAT----AGTCATGCATTGAGTGTCTACTATATACAGAGAAAAGTGTTATATCCATTATCTACCTAAAAGTAGGTATTATTTTCCCTTCTCTACAGATGAAGAACAAGGTTCAGAGATGTTAAGTACAT--TTTCCAAGTGCACATAGATAGTACGTTTCAAAAGCAAATGTTCAGTTTCTGTCTGATTCCAGAGGCCTTGAAACCACC--ACCATGCCTCCGAGTCTTTGGTCTCAGTCTTACCGAGGATGCCTTAATTAGTGTTTTGGTTCAGAGGGAATAGCGTTTTACTCTTGATCCTTTCTAAGGCTATGATGAATCCAGATAGCACCCATTGCTTATCCTGGCTGGCCTTGCACTGCCCAATATCTCCTCCATTGAGGATGCTAGATAAGCAGGAAGTAAAGAGTATTGATTGGTAGGTTTCCAAGTCAAAAAAA-TGAAACCGGTCTCCAAAAAATAAATTAACTCCCAAGGACTCAGTAGACATAGTTTATTTATTTATAGCAACC---------------------------------GTGACTGTTTGACTGCCACCTGCTGGGATGGGGCTCCCCAGCGGTGCCTGTTTGTGTACATTGCCAGTGGCAGCTCCGATCACCCACCGTTCTGTCGGCACTTGGCGTAGCTTTATATTTAGTGCTGTTAAAATGGCATGAATGCAGTTGTCTCCTTCCCTGAAGATTGCTAATTTAACTGAGAGTGTGGGCCACAGAGACCTGCATTTGTCATTTAATGTGTCTGTGACACACAAGTGAATAGAAAGCAAATTCAACTCTTTTTT-CTTAATAAGCCTTGAATAAGNNNCCGAGAATGTTTGAGTATTCAAGTGAGAAGCTGTACTTGAAAAGCAAATATTTCCTACTTTTTGTTTGCAAACTGTGTTGCCATGGCGATACACNGCATTTAGAGCATTTGAGAAATTAAAGTAGGAAATCAAAGGAATNNNTTTGTGTTACCTATC-----TGCAAGGAAACATTTGTCTTTAAATCATTTCAGCAAAACCCNNNGACACTCAACTCCAATGCTAAAGACATTTCTCATCTGGTTTGTCATCAGTAAAACCAGTGACCTACAACTTACAACACAGNNNTTGTCATACAACCTTGATTCACACTGAATTTAAATGTGCTAGCAGCACCACA-CTTC----ATTTCCGGTATTCCACGTCTATGTCAAGTAATTTCTCAATTGACTTCTCACAAGCCGCCAGCCCCACTNNNNN--------------------------------------NNNNNNNNGTACCTGCTGGCCCGGGACTGTGAGGACCACTCCTTCTCCATTGTCATTGAGACCGTGCAGGTGAGCTTGC-GGGAGGCTGCATAGCTGCGAGGCCGATGGGGCAGCCCC-TGGGAAGTGTGGGCAGTTGCTTTCTGTGCAGGACGG--AGGACTCCTCTTCCAGGCTTCAGTTAGCCCCTCATT-CTTCCAGAAACCCAGCCCATCTCTCTGTCCCTAGATGTCGGGAGAAGGCACCCTGCCC-------------------AGCGGGCCCAGCTCCAGGAGAGGCTTCAGTGGGCGCTTCAGGTCCTGCCCGTTGCCTCTGTGG-------------CCGACCTCCGCTGTGCGAAGCTGGGGTGACCGGGGCGGGGGCAAGGAGGGCCTGTCTCCCATTCTGAGCTGCTATGGTCCGTGTGTAGACTTACTTTCTCTAGAGAAGGAAGCAAAACTGAGGACAAATAGAGTGCCGAAGTCCCTGATTCTCTTTGGAATGACAGGCCCCAGGTATA-GCCGAGGCAGAGGCCCGCGGCTCTATAGAAAGACCAGGCCAGGATGGGCACTGTTGTGGGAGAGGTC-GGCACCTTGTTCAACTCTCGGG-CCCCGTCCACACAG--TGTCCTGTGAGAACGGAGGCCAGAGGCTCTCTGGGGCCGGGG--TTTCTCTGACTCAGTGGGTCCTGGGCTGGGGTGCTGGACTGGTGAGGGGTACAGTGGGATCACCC-GCATCCCCTCTTGGCAGTGTGCCGATGACCCCGATGCTGTCTGCACCCGCTCGGTCATTGTCCGGCTGCC--------------GGGCATGTGAATGGNNTCTCCCCAGTGTGTGTTCTCTGATGCCTGACGAGGTGGTCCCTCCGACTGAAGCTTTTCCCACATTCGTTGCATCGGCAGGGCCTCACTGACGCATGCCCTCTCAGGTGCTTGGCAAATGCTGCGCTGTGGTTGAAGCACCGCCCGCACTCGCTGCAGAGATAGAGCTCCTCAGCTGCATGTGTCTTCCGGTGTGCCAGATACCGCCTGTGGTCACTGAAGTCCTCTCCACACTCTCCACACAAGTAGGGTTTGCCTCCAAGGTGGATTCTTTGGTGTGTTGTTAGCACAGATTTCTGGCTGAAGCTTTTGCCACAAATAGTACAGAAAAAGGGTTTTTCTCCCGTATGTGTCCTCTGATGCCTGACAAGGTCTGAAGTCCAGCGGAAGTGTTTCCCACAATCATCACATCTATAGGGTTTCTTAACAGTTTTAACAGATGGAGTTCTCTCAGCCTGGATCAGAGGGGAGGTCTCCTCCAAATTCTTACGGTTTAGAGGATATTTACAAGGAGTGTTCATCTTGTGAACCTTTTGGTGCCTGGCAAGATGTGAGCTCCGCGTGTAACTTTTCCCACACTCCATACATTTATAGGGCTTCTCTCCTGTGTGAGTTCTGAGGTGTCTAACAAGGTGGGAGTTACAAGTGAAACTTTTTCCACATACAGGACAGTCATGATGTCTCCCTAACAGGGTGTGAACAGGCATGGTCTCCCGAAGATTCATTAAACTATTCACTTGCGAGATATTTGTACCAAATCTTCTTTCATTNNNTCTACCTGGATTATCCTCAA---------------------------NNGAGCAGCTTCTGCGTGAGCCTGCTGGGGGGGGCAGGGTCTCTGCCTCCGTCCTCCTCTAGGTCTTGGTCACACTTCCATTCCTCATCCTCGTTTAGAGTGGGCAGGTATCCGGACATGCCCTTCCCCGTCCCTGACCCAGAGCTCTGGTCACTACAGACCTTGGGGCTCTCCGAGCCTGTCCTCGTATACTCCAAATAAATATCGGACTTGAGGAAGGCGGGGTAGGTGTTCTCCTCCATGGTGGACTGGATTTCCGTCTGCGCCTGGTCAAACATGGCCGGGTCGATCTGCTGTTTCACGATGCAGTCCTTTATGAAGCTCTTGGTGGCTGGCTTGGTCTGGCGGGACACGATGCCGCTGTTATCGAGGATGTACTTTCGGTAGATCGCTCTTGCCAGCTTCAGCCTCTTCTCCTCGTTCGAGTCGCAGGGCTCCAGCTTCCTGAAGCCACTGCAGGCGAACCAGAAGTCCAGCAGGTCGGCACAGCCCTCCTGCTTCAGGAAAGTCCTGAACAGGCTTATCCCATCCTGGTCGTCCAGCAGGGAGTGCAGGGACTCGGCCCACTTCAAGTACGGCGGCGTGGGTGAAGCGCTGCCCTCGGGCTCATACCCCAGGTCCAGGTCCGAGCGCCTCGGAGTGGCTGTTGAAGTCTCACCTTTAACGCCGGCACCTTTCCCAGAGCAGAAGCCATGGCTGACGGGCCTTGGGTCTGTGGACGCCAGTTCTCCCTCCTCACCAGGCACGGGGGGCCGGGGGGCATCTTCGGTGAAACTCGCTCCGAGGTCCAAGGGGAAACCCTGCTCTTGGACATTCATTTTGGGACTCTGTGCGTCAATGAACAATGAGCGCTGCA-CCCTAATACATCAGTACTTACAGCTCC----------------------------------------------------NNNNNNNNACTTGACCCTCTGTCTGGTTTCGTCTCCTGAAATTCATTTGTGGTTTT-AAATAAGACAATATTATCACGTTAACCACAAAA-GGTTATCTGGTACAACAATTCATTTGAATGATTTGCAGGCTATCATTTCTGTGTTCTCCCCATCAAATACAATGAAATGCTGACCTAAAGATATTTACAACTGGCGTGGAATACACTTTTGTGGCTAAGTATTTCATGAAGAATCACACTTAATGAGATCTGACTCCATCATTGTGCCAAAGAAGTCAGGAAGTTAGAAGTAAAAGGCTTAGCACTCAAAGGTCATTAGCCCCACATCTACATGTGGGCATTGTGAGGTTCCAAAGACTCGTGCCAATCAGAGGGCCACGAATAACCACATATGACTTACATAGCTGGTAATTTCCACCAACAAAAGGTACTCATTAATCTAATCTTTTTGTATGGACAGATGCATAG----GATAGGCAGTGTTTTGCCAAAAA-TTACATGAAGAAAGCTTTCTAACTTTACTGATGACTATTAAATAATCTAGACCTATTCTTCCTATCCCCCTTGCAGCCCCACCCTTAACAAAGAGAGTTGGCACCTGGGAGTCACTTTTAACAAGACAATACC-AAAAAAAGCAAAAAAGGAACTAGGTTAGTCAAT--------NNNNNNNNNNNNNATGGGGAGGGTCCCACGACTCCGACCAGCACGCATACTCAGGCTCTGGCCGCAGTGTACTGTCATTCGAGTCAGGTAGGTGGAGAGCCCCTCGTGCCACCTGGGCATGGGTCTGCTGCTGTGGCAAGA----GGAGGGTCCTGTGTACAGACTGCTTGGCGTGTCTGCCAGGTG-CAGAGGG-----CTTTTATAGGCAGCTTCCACCTGCTTGCTTCTGAAAGGGACTGGTGTAAGTTGCATTCTGAAAGTAACAAGGCAAACCCAAGTTCAGTTAGAGCAAGCAAAACAAATCGGGAACCCAAGCTGCTATAAATGCCCTGGGGTGGGAGCGAGGGGT--AGAGGGGTGGTAGCTATTTGAAGGAGGATGTGGTGTTTTTTACCTGAGTTGCAAAACCAATGTCCTAACCCTTTCTGGCTAACAAAGATTTTTGTGGCACTCAGCTCTATAATGACAAGGGCTACAGGATTCCTATTTAGGTTATAGAATTAGCTGCCTTTTCTTCTGAAAATAAGGCAGAAGTTTCTCTGATGTCACAAGACTGGGGTCAGTCAGGTGCCTGGCTGCCCCACAAGGCCCTTCCTGGCAAGCTCAGCTGTGACACGCCCCTCTAGGTTCTGGGGGCTGGTTTGACTGGATGGTGCCGNNNCTTCTCTTANNNNNN-------
Mirza004  ---------NNNNNNNNNNNNNNNNNNNNNNNNNNTCAGGTGGTCCCTGCTAAACTGTAAGCTATGCAC---AAGCTAC----TATAT-CCCAACATCTCCTTATTCTCCACCACTGAGCCCAGGATGACCCGGTGATCCATAAACATTTGCAGAATGAAGGTCTATGAAGTAAAACCTCCACCATAGTTAAAGTTAGTTAACGCAGATTCACTAAAGTAACAAATCAGAAATTTCGCTGACAGTAAAGGTTCGAGTAGCCCAAAACC-ATGACAAAATTTCCAGCTGTGTTCACAGAAACACAAGTTCAAATGCGAGTGCATCTAATTTGATTTTCCTAAAANCCTCTCTAA------------GACATTCAAATTCATTAACTTCATGTGACCAAGTGAGAATCTGCAACTGAGGCTCAGAACCCCTATAA-CATGCCAGCTAACAAGGACACTCTCCCTAGGTGCTGAACCCAGAATACAACACTGTCNNNATCAATCA-------GGAGCTTTGAACTCTAAACCCACAGGCTCAAGTCACGAACTCGCCCAATGAAACCTATCAACAACCCCTGGATACAATTTTTCCACCTTAACACTTTATT-CCCTTTACTNNNNNNNNNNNNN-----NNNNNNNNCATGAAAATGACCCCAGGGCACCACAGAAATGCCACCTTCCTCTCCTGCCAGTTCCGTTCAGTCATAAGAATGGACTACATGGTCTACGTCAGCTTCTTCGCGGGGATTTTACTTCCCCTAGTTGTCATGTGTGGCATCTACCTTGACATCTTCTACGTCATCCGGAACAAACTCAGTCAGAACTTTTCTAGCTCTAAAGAGACAAGTGCATTTTATGGACGGGAATTCAAGACGGCTAAGTCCCTGTCTCTGGTTCTCTTGTTGTTTGGTGTGTCCTGGCTGCCATTATCCATCATGAACTGTGTTATCTACTTTAGTGGTGAGGTGCCACCAGTCGTATTGTACTTGGGTATCCTGCTGTCCCATGCTNNNNNNNNNNNTGGAATGTCAGCGATTTTTGGTGAGTCTTTGTAAATTTACTTTAAGATCTCATTTCCCT---------TGATAACAATCTCATAT------GTTCCTTCAAATAGCAGCAGTATATAAATTCTTCCTTAAAACATGTATTATACAGCCATCTAGCTTTACTATAGCTTTAAAAGAGCTGCACAAGTTTTTCACTTTTATCTGAGCC-TA-------CT-AGGTGAGGTT--AAAATTCAGTAAATCTAAATTGGTAGCATATCACTAAGATCCATTAACAAATAGGATATTTATACTTTTTGAGTCCTTTATTTGGAGAC------------AAA-TACTATTTTTTAAAAAGTCCTTCTGATTCTTTC-AATAGCTTAGTCTCCCTTGGAAGGGATTCAGGCCAGGCCAGGTTGTCTTATA-CTCTGATTTATGGTTTTAATATGGTAGTTAAG----AAGTTCCATTTTTCTAGTCATTATTTGAAGCTCAGGTTAGTGCCTCTCTCAACCACCTTCTAATTGGGATTTCAAAACTGTCACAGATTCTTTCAAGTAATGTTTACNAATTCCCTATGCTTTAGTCACAAGGAAGTTCTGAGGATGATGTATCACGTCATTNNNNNNNN----------------------------------------------------------TGGTG--------ATGGCTGCCAGGACGAGGTGTGGGTGTCTG--CTGCACACCTCCCCTCGG--CCCGTGCCCGGGGTGCACGCAGCGTACACACATAGGGCTCACAGAGGTTCCTGGTGTAGCAGAGGAGTCTCAGGAGAGGGTTCTCCAGGTGCCAGCAATGACATTGTGTTACAAGTCATTCACAGTGCAGTTACTTCTGTCCTCGTTGCAGCAGCTTCA----------------------------CAGAGACCAGGA--GTCGAGCCTTGAGAGTCACGGTGGCTGCTTGTTACTGAAATGTGTGATGCTCGCTGAGAGCTGGCTCCCTTCTAGGCTCTGGGCGTCCTTTAACGCACACAGGTTAGGGACTGCTCCTG------TGCAGGAGAGGA-GCTGAGGCACAGAGTGGTTTAATACCCTGCCAAGGGCCTGCAGCAAATGATGGAGCAAGAATTCTGACCAGGAGGCCTGGCTCCCTAGCCTGCATTTTAGCACCACTCTAAGTAACTTGGTCAAGGTTGGCCACGACTCTCACTCAGGTCTTCACGCTTCTGAGGCTGCTCCTTTCTTATTCTCAGTGGCACAAACCTCTGATCACCTTAGGCAGGTTAGTTTTCTCTTTTTTAAAAAAGTCTGTGGGCCCAGGATTGTGGGCCCCTGTGGCCTGCTGCAGGAGTGGGTTGGTAGGGCAGCGTGTTTCCAGGCTTAGTTGGGAGCTGT------CCTGCAGGTGAGAGTGGCAGGAGGCCAGGCG-----AGCTGAGAGGCTGGTGAGGCTCTGG-CGTTGCGGGTCAGCAGATCGTGAGCATCGCC-TGAGGGGGCTTGTGTCTCC--------------NNNNNNNNNNNNNNNNGGGCCTTGCCACACTCGTTGCGGTAGTAAGATGCCTCTTTATCAAGTTGTTTCATTCGGTCTGCGAACTCAGGGTTCGTCCTGGAGTCGTCTTCAATATTATGTGCCTTCAACATTACATTTTTAAAGAAGGTAGTTAAGACAACAATTTAGAACAATAGGTAGTGCAGTCACCAATGGCCCAGAAATTAACTTTGGGGAGAAAATAACCACCA---AGAATTATGGGTATATTGTCAGTGCAAAGGCAAAATGGAAAAATCAGACATTGCAGCTACTTAAGAATAATGTTGAATTTAAATTATACTACAGTTTCATAGGGAAGTTTCTTTTTATTATTGATATTTTGTTCCATTAAATATTGCTGCTACTTTTGGCTTCTCTTTCCACCAAAAAGAAGGGGATGGGTGGGGTTAGACACTGTGATGTCTTTAGTCCAGGTCATTTGGCAAACAGAACTAAGACAATTCAACTCCTCACAGTTCAGGAGGTGATTCATACCAAATGCTTTCATTTTCAATGCAGAGAAACTGAAACAACACAATATACAATTATTTTCCAAGAACCATCAAGGGCGTACATAAAGCCAGGCATCACAGAAGAGACTGGTTGACTGATTGACATTTCATCCCACTGAGAAATTTCAGCAGAAGATGTAGTTTGAAAGGAAGACTTAGAAGTGAGGAAGGGCTTTCCAGCTAACAGTTATACCCATAAATTCTCGGTCTCTNNNNNNNNNNNNNN-----------------------ACGTTAGGTCTCAGCTGATAGAAATGAAACGACTGGAGGTAAGAATGTGGCTTTGCCCACAGATTTCCTTGT-----------------------TTTTGAATAGTAGATAAAAGGCAGGCAAT----GGTCATGCATTGAGTGTCTACTATATACAGAGAAAAGTGTTATATCCATTATCTACCTAAAAGTAGGTATTATTTTCCCTACTCTACAGATGGAGAACAAGGTTCAGAGATATTAAGTACAT--TTTCCAAGTGCAGATAGATAGTACGTTTCAAAAGCAAATGTTCAGTTTCTGCCTGATTCCAGAGGCCTTGACACTGCC--ACCATGCCTCCGAGTCTTTGGCCTCAGTCTTACCGAAGATGCCTTACTTAGTGTTTTGGTTCAGAGGGAATAGCATCTTACTCTTGATCCTTTCTAAGGCTATGATGAATCCAGATAGCACCCATTGCTTATCCTGGCTGGCCTTGCACTGCCCAATATTTTCTCCACCGAGGATGCTAGATAAGCAGGAAATAAAGAGTATTGATTGGTAGGTTTCCAAGTCAAAAAAA-TGAAACAGGTTTCCAAAAAATAAATTAACTACCAAGGACTCAGTAGACATAGTTTATTTGTTTATAGCAACC--------------NNNNNNNNNNNNNNNNNCGGTGACTGTTTGACTGCCANNTGCTGGGATGGGGCTCCCCAGCGGTGCCTGTTTGTGTACATTGCCAGTGGCAGCTCCGATCACCCACCGTTCTGTCGGCACTTGGCGTAGCTTTATATTTAGTGCTGTTAAAATGGCATGAATGCAGTTGTCTCCTTCCCTGAAGATTGCTAATTTAACTGAGACTGTGGGCCACAGAGACCTGCATTTGTCATTTAATGTGTCTGTGACACACAAGTGAATAGAAAGCAAATTCAACTCTTTTTT-CTTAATAAGCCTTGAATAAGGCACCGAGAATGTTTGAGTATTCAAGTGAGAAGCTGTACTTGAAAAGCAAATATTTCCTACTTTTTGTTTGCAAACTGTGTTGCCATGGTGATACACGGCATTTAGAGCATTTGAGAAATTAAAGTGGGAAATCAAAGGAATTGTTTTGTGTTACCTATC-----TGCAAGGAAACATTTATCTTTAAATCATTTCAGAAAAATCCGTCAACCCTCAACTNNNATGCTAAAGGCATTGCTCATCTGGTTTGTCATCAGTAAAACCAGTGACCTACAACCTACAATACAGTCCTTGTCATACAACCTTGATTCATGTTGAATTTAAATGCGCTAGCAGTACCACA-CTTC----ATTTCCGGTATTCCACATCTACGTCTAGTAATTTCTCAATCGACTTCTCAC--------AGTCCCACTGCTCCANNNNNNNNNNNNNNNNNN----------------------TGCCAGTACCTGCTGGCCCGGGACTGTGAGGACCACTCCTTCTCCATTGTCACTGAGACCGTGCAGGTGAGCTTGCCGGGAGGCTGCGTAGCTGCCAGG-TGGTGGG-CAGCCCC--GGGAAGTGTGGGCAGGTGCTT-CTGTGCAGGACAG--AGGACTCCTCTTCCGGGCTTCAGTTAGCCCCCCGTT-CTTGCAGAAGCCCAGCCCCCCTCTCTGCCCCTAGACGTCGGGAGAAGTG-CCCTGCCCTGCCGACCACAGCACTCAGGGCGGGCCCAGCTCCACGAGAGGCTTCAGTGGCTGCTTCGGGTCCTGCCTGTCGCCTCTG--------------------------CTGTGCGGGGCTGGGGTGGCTGGG-TGGCGGCGAGGAGGGCCTGTCTCCCGTTCTGA-CCGCTATGGGCCGCGTGTAGAC--ATCTTCTCTAGAGAACGAAGCGAAGCTGAGGACAAATAGAGTGCTGAAGCCCCTGGTTCTCTTTGGAATGACAGGCCCGGGGAACA-GCCAAGTCAGAGGCCCACGGTCCTAGAGAAAGACCAGGCCAGGACGGGCACTGGTGTGGGACAGGTC-GGCACCGTGTTCAACTCTCGG--CCCCGTCCACACACAGTGTCCTGTGAGAACAGAAGCCAGAGGCTCTCTGGGG-----GTCTTTCTCTGACTCAGTGGGTCCTGGGCTGGGGTGCTGGACTGGTG-GGGGTGCAGTGGGATCACCCCGCATCCCCTCTTGGCAGTGTGCCGATGACCCCGATGCTGTCTGCACCCGCTCGGTCACTGTCCGGCTGCCNNNNNNNNNNNNTAGGGCATGTGAATGGCTTCTCCCCAGTGTGTGTTCTCTGATGCCTGACGAGGTGGTCCCTCCGACTGAAGCTTTTCCCACATTCGTTGCATCGGCAGGGCCTCACTGACGCATGTCCTCTCAGGTGCTTGGCAAATGCTGCACTGTGGTTGAAGCACCGCCCGCACTCGCTGCAGAGATAGAGCTCCTCAGCCGCATGTGTCTTCCGGTGTGCCAGATACCGCCTGTGGTCACTGAAGTCCTCTCCACACTCTCCACACAAGTAGGGTTTGCCTCCAAGGTGGATTCTTTGGTGTGTTGTTAGCACAGATTTCTGGCTGAAGCTTTTGCCACAAATAGTACAGAAAAAGGGTTTTTCTCCCGTATGTGTCCTCTGATGCCTGACAAGATCTGAAGTCCAGCGGAAGTGTTTCCCACAATCATCACATCTATAGGGTTTCTTAACAGTTTTAACAGATGGAGTTCTCTCAGCCTGGATCAGAGAGGAGGCCTCGTCCAAATTCTTACGGTTTAGAGGATATTTACAAGGAGTGTTCATCTTGTGAACCTTTTGGTGCCTGGCAAGATGTGAGCTCCGCGTGTAACTTTTCCCACACTCCATACATTTATAGGGCTTCTCTCCTGTGTGAGTTCTGAGGTGTCTAACAAGGTGGGAGTTACAAGTGAAGCTTTTTCCACATACAGGACAGTCATGATGTCTCCCTAACAGGGTGTGAACAGGCATGGTTTCCCGAAGATTCATTAAACTATTCACTTGAGAGATATTTGTACCAAATCTTCTTTCATTAAGTCTACCTGNNNNNNNNNNNNNNNNNN---------------------NNNAGCNNNTTCTGAGTGAGCCTGCTGGGGGGGGCAGGGTCTCTNCCTCCGTCCTCCTCTAGGTCCTGGTCACACTTCCATTCCTCATCCTCGTTTAGAGTGGGCAGGTATCCGGACACGCCCTTCCCCGTCCCTGACCCAGAGCTCTGGTCGCTACAGACCTTGGGGCTCTCTGAGCCTGTCCTCGTATACTCCAAATAAATATCGGACTTGAGGAAGGCGGGGTAGGTGTTCTCCTCCATGGTGGACTGGATTTCTGTCTGCGCCTGGTCAAACATGGCTGGGTCGATCTGCTGCTTCACGATGCAGTCCTTTATGAAGCTCTTGGTGGCTGGCTTGGTCTGGCGGGACACGATGCCGCTGCTATCGAGGATGTACTTTCGGTAGANNNCTCTTGCCAGCTTCAGCCTCTTCTCCTCGTTCGAGTNNNAGGGCTCCAGCTTCCTGAAGCCACTGCAGGCGAACCAGAAGTCCAGCAGGTCGGCACAGCCCTCCTGCTTCAGGAAAGTCCTGAACAGGCTTATCCCATCCTGGTCGTCCAGCAGGGAGTGCAGGGACTCGGCCCACTTCAAGTACGGCGGCGTGGGTGAGGCGCTGCCCTCGGGCTCGTACCCCAGGTCCAGGTCCGAGCGCCTCGGCGTGGCTGTCGAAGTCTCACCCTTAACGCCAGCACCTTTCCCAGAGCAGAAGCCGTGGCTGATGGGCCTTGGGTCTGTGGGCGCCAGTTCTCCCTCCTCACCAGGCACCGGGGGGCGGGGGGCATCTTCGGTGAAACTCGCTCCGAGGTCCAAGGGGAAACCCTGCTCTTGGACATTCATTTTGGGACTCTGTGCGTCAATGAACAATGAGCGCTGCA-CCCTAATACATCAGTACNNNCAGCTCCANNNNNNNNNNN-----------------------------------------TCTGTAAACTTGACCCTCTGTCTGGTTTCGTCTCCTGAAATTCATTTGTGGTTTT-AAATAAGACAATATTATCATGTTAACCACAAAA-GATTATCTGGTACAACAATTCATCTGAATGATTTGCAGGCTATCATTTATGTGTTCTCCCCATCAAATACAATGAAATGCTGACCTAAAGATATTTACAACTGGCATGGAATACACTTTTGTGGCTAAGTATATCATGAAGAATCACACTTAATGAGATCTGACTCCACCATTGTGCCAAAGTCGTCAGGAAGTCAGAAGTAAAAGGTTGAGCACTCAAAGGTCATTAGCCCCACATCTACATGTGGGCATTGTGAGGTTCCAAAGACCCATGCCAATCAGAGGGCCACGAATAACCACATATGACTTACATAGCTGGTAATTTCCACCAACAAAAGCTACTCATTAATCTAATCTTTCTGTATGGACAGATGCATAG----GATAGGCAGTGTTTTGCCAAAAA-TTACATGAAAAAAGCTTTCTAACTTTACCGATGACTATTAAATAATCTAGACCTATTCTTCCTATCCCCCTTGCAGCCCCACCCTTAACAAAGAGAGTTGGCACCTGGGAGTCACTTTTAACAAGACAATACC-AAAAAAAGCAAAAAAGGAACTAGGTTAGTCAAT--------NNNNNNNNCTGCAATGGGGAGGGTCCCACGACTCCGACCAGCACGCATACTCAGGCTCTGGCCGCAGTGTACTGTCATTCGAGTCAGGTAGGTGGAGGGCCCCTCGTGCCACCTGGGCATGGGTCTACTGCTGTGGCAAGA----GGAGGGTCCTGCGTACAAACTGCTTGGCATGTCTGCCAGGGG-AAGAGGG-----CTTTTATAGGGAGCTCCCACCTGCTTGCTTCTGAAAGGGACTGGCGTAAGTTGCATTCTGGAAGTAACAAGGCAAACCCAAGATCAGTTAGAGCAAGCAAAACAAATCAGGAGCCCACGTTGCTATAAATGCCCTGGGGTNGGAGCGAGGGGT--AGAGGGGTGGTAGCTATTTGAAGGAGGATGTGGTGTTTTTTACCTGAGTTGCGAAACCAGTGTCCTAACCTTTTCTGGCTAACAAAGATTTTTGTGGCATTCAGCTCTATAATGACAAGGGCCACAGGGCTCCTATTTAGGTTATAGAATTATCTGCCTTTTCTTCTGAAAATAAGGCAGAAGTTTCTCTGATGGCACAAGGCTGGGGTCAGTCAGGTGCCTGGCTGCCCCACGAGGCCCTTCCTGGCAAGTNCANCTGTGANNNNNCCCTCTAGGTTCTGGGGGNNNNNNNNNNNNNNNNNNNNNNNNNNNNNNNNNNNNNNNNN------
Phaner005 --------GATCTT-CCCT-TGTGT-ACCAATTCATCAGGTGGTCCCTGCTAAACTATAAGCTATGCACCGCAAACTAG----TGTGT-CCCACCATCTCCTTATTCTCCACCACTGAGCCCAGGATGACCTGGTGGTCCATAAACATTTGCAGAATGAAGGC-TCTGAAGTAAAACCTCAGCCATAGTTAAAGATAATTAATGCAGATTCACAAAAGTAACAAATCAGAAATTTCACTGAAAGTAAAGGTTCGAGTAGCCCAAAAACGATGACAAAATTTCGAGCTGTGTTCACAGAAACACAAGTTCAAATGAGAGTGCATCTAATTTGATTTTCCTAAAAGGCTCTCTAACTTGTTGGGAAAGACTTTCAAATTCATTAACTTCATGGGACCAAGAGAGAATCTGCAACTGAAGCTTAGAATCCCTGTAAACATGCCAGCTAACAAGGACACT--CCCCAGGCGCTCAACCCAGAATACAACATTGTCAGCATCGATCATCGATCAGGAGCTTTGAACCCTAAACCCACAGGCTCAAGTCACAAACTCACCCAATGAAGCCTATCAACAACCCCTGGATACAATTTTTCCACCTTAACACTTTATT-CCCTTTACTTTTGCCAGACCAAGTTATGGCTGGAATGTGAAAATGACCCCAGGGTACCACAGAAATGCCACCTTCCTCTCCTGCCAGTTCCGTTCAGTCATAAGAATGGACTACATGGTTTACTTCAGCTTCTTCGCCGGGATTTTAATTCCCCTAGTTGCCATGTGTGGCATCTAYCTTGACATCTTCTACATCATCCGGAACAAACTCAGTCAGAACTTTTCTAGCTCTAAAGAGACAAGTGCATTTTATGGACGGGAGTTCAAGACAGCTAAGTCCCTGTCTCTGGTTCTCTTCTTGTTTGCTGTGTCCTGGCTGCCATTATCCATCATGAACTGTGTTATTTACTTTAGTGGTGAGGTACCCCAAGTTGTGTTGTACTTGGGCATCCTGCTCTCCCATGCTAACTCCAATGCTGGAATGCCAGCGATTTTTGGTGAGTCTTTGTAAATTTGCTT-AAGATCTCATTTYCCTTGTARTTCTTGATCACAATCTCATCTGYGATAGCTCCTTCAAATAGCAGCARTGTATAATTTCTTCCTTAAAACAT-TGTCATACAGCCATCTAGCTTTGCTATAGCTTTAAGATAGCTGCACAAGTTTTTCACTTTTATCTGAGCC-TAAGCTTATCTGAGGTAAGGTTTAAAAATTCAGTAAATCTAAAATAGTAGCATATCACTAAGATCCATTAACAAGTAGGATATCTRTACTTTTTGAGCCATTTATTTGAAGACCAAGTCATAAAAAAA-CACTATTTTTTAAAAAGTCCTTCTGATTCTTTC-AATAGCGTTATCTCCCTTGGAAGGGGTCCAGGCCAGGCCGGCTTGTCTTTTA-CTCTGATTTATGGTTTTAATGTGGTAGTTAAA----AAGTTCCTTTTTTCTAGTCATTATTTGAAGCTCAGGTTAGTGCTTTTCTCAACCACCTTCTAATTAGGATTTCAAAACTGTCACAGATTCCTTCAAGTAATGTTTACAAATTCCCTCTGCTTTAGTCACGAGGAAGTTCTGAGGATGATGTATCACGTCCTTTTTGTTAA----NNNNNNNNNNNNNNNNNNNNNNNNNNNNNNNNNNNNNNNNNNNNNNNNNNNNNNNNNNNNNNNNNNNNNNNNNNNNNNNNNNNNNNNNNNNNNNNNNNNNNNNNNNNNNNNNNNNNNNNNNNNNNNNNNNNNNNNNNNNNNNNNNNNNNNNNNNNNNNNNNNNNNNNNNNNNNNNNNNNNNNNNNNNNNNNNNNNNNNNNNNNNNNNNNNNNNNNNNNNNNNNNNNNNNNNNNNNNNNNNNNNNNNNNNNNNNNNNNNNNNNNNNNNNNNNNNNNNNNNNNNNNNNNNNNNNNNNNNNNNNNNNNNNNNNNNNNNNNNNNNNNNNNNNNNNNNNNNNNNNNNNNNNNNNNNNNNNNNNNNNNNNNNNNNNNNNNNNNNNNNNNNNNNNNNNNNNNNNNNNNNNNNNNNNNNNNNNNNNNNNNNNNNNNNNNNNNNNNNNNNNNNNNNNNNNNNNNNNNNNNNNNNNNNNNNNNNNNNNNNNNNNNNNNNNNNNNNNNNNNNNNNNNNNNNNNNNNNNNNNNNNNNNNNNNNNNNNNNNNNNNNNNNNNNNNNNNNNNNNNNNNNNNNNNNNNNNNNNNNNNNNNNNNNNNNNNNNNNNNNNNNNNNNNNNNNNNNNNNNNNNNNNNNNNNNNNNNNNNNNNNNNNNNNNNNNNNNNNNNNNNNNNNNNNNNNNNNNNNNNNNNNNNNNNNNNNNNNNNNNNNNNNNNNNNNNNNNNNNNNNNNNNNNNNNNNNNNNNNNNNNNNNNNNNNNNNNNNNNNNNNNNNNNNNNNNNNNNNNNNNNNNNNNNNNNNNNNNNNNNNNNNNNNNNNNNNNNNNNNNNNNNNNNNNNNNNNNNNNNNNNNNNNNNNNNNNNNNNNNNNNNNNNNNNNNNNNNNNNNNNNNNNNNNNNNNNNNNNNNNNNNNNGGATCTCCAGCAACCGGTCAACTTCCGCCTGGGCCTTGCCACACTCATTGCGGTAATAAGATGCCTCTTTATCAAGTTGTTTCATTCGGTCTGCAAACTCAGGGTTCATCCTGGAGTCGTCTTCAATATTATGTGCCTTCAACATTACATTTTTAAAGAAGGTAGTTAAGACAACAATTTAGAACAATAGGTAGTGCAGTCACCAATGGCCCAGAAATTAACTTTAGGGAGAAAATAACCACCA---AGAATTATGGGTATATTGTCAGTGCAAAGGCAAAATGGAAAAATCACACATTGCGGCTACCTTAGACTAATGCTGA-TTTAAATTACACTACAGTTTCATAGGGAAGTTTCTTTTTATTATTGATATCTTGTTCTGTTAAATACTGCTGCTACTTTTGCCTTCTCTTTCCACCAAAAAGAAGGGGATGGGTGGGGTTAGAC--TGTGAAGTCTTTATTCCAGGTCATTTGGCAAGCAGAACTAAGACAATTCAACTCCTCACAGTTCAGGAGGTGATTCATACCAAATGCTTTCATTTCCAATGCAGAGAAACTGAAGCAACGCANYATTCAATTATTTTCCAAGAACCATCAAGGGYGTACGTAAAGCCAGGTATCGCAAAAGAGACTGGTTGACTGATCGACATTTCATCCCACTGAGAAATTTCAGCAGAAGATGTAGTTTGAAAGGAAGACTTAGAAGTGAGGAAGGGCTTTCCAGCTAACAGTTATACCCATAAATTCTCGGTCTATTGAATAAATTTAACCTAAACCAGGAGGAG--------ACGTTAGGTCTCAGCTGGTAGATATGAAACGACTAGAGGTAAGAATGTGGCTCTGCCCACAGATTTCCTTGT-----------------------TTTTGAATAGTAGAAAAAAGGAAGGCGAT----AGTCATGCATTGAGTGTCTACTATATACAGAGAACAGTGTTATATCCATTATCTACCTAAGAGTAGGTATTATTTTCCCTACTCTACAGATGAAGAAAAAGGTTCATCGATATTAAGTACAT--TTTACAAGGGCACATAGATAGTACATTTCAAAAGCAAATGTTAAGTTTCTAC----TTCCAAAGCCCTTGACACCACCCCACCACTCCTCTGAGTCTTTGGCCTCAGTCTTACCGAGGATGCCTTAATTAGTGTTTTGGTTCAGAGGGAATAGCATCTTGCTCGTGATCCTTTCTAAGGCTATGATGAATCCAGACAGCAACCATTGCTTATCCTGGCTGGCCTTCCACTGCCCAATATCTCCTYCATTGAAGATGCTAGATAAGCAGGAAGTAAAGAGTATTGATTGGTAGGTTTCCAAGTCAAAAAAA-TGAAACCAGTTTCCAAAAAATAAACTAACTACCAAGGACTCAGCAGACATA---------TTTATAGTGACC-TCTACACAAACACAGCCGTTGGCGGGATCACGGTGACTGTTTGACTGCCACCTGCTGGGATGGGGCTCCCCAGCGGTGCCTGTTTGTGTACATTGCCAGTGGCAGCTCCGATCACCCACCGTTCTGTCGGCACTTGGCGTAGCTTTATATTTAGTGCTGTTAAAATGGCATGAATGCAGTTGTCTCCTTCCCTGAAGATTGCTAATTTAACTGAGAGTGTAGGCCACAGAGACCTGCATTTGTCATTTAATGTGTCTGTGACACACAAGTGAATAGAAAGCAAATTCAACTCTTTTTT-CTTAATAAGCCTTGAATAAGGCACTGAGAATGTTTGAGTATTCAAGTGAGAAGCTGTACTTGAAAAGCAAATATTTCCTACTTTTTGTTTGCAAACTGTGTTGCCATGGCAATACACGGTATTTAGCGCATTCGAGAAATTAAAGTAGGAAATCAAAGGAATTGTTTTGTGTTACCTATCCTATCTGCAAGGAAACATTTGTCTTTAAATCATTTCAGCAAAACCCGTTGCTCCTCAACCCAAATGCTAAAGACGTTTCTCATCTGGTTTGTCATCAGTAAAACCAGTGACCTACAACCTACAATCCAGTCCTTGTCATACAACCTTGATTCACATTGAATTTAAATGTGCTAGCAGTACCACGGCTTC----ATTTCCGGTATTCCATGTCTACGTCTAGTAATTTCTCAATTGACTTCTCCCAAGCCGCCAGCCCCACTGCTCCACGAGTAGGCCATTACCTGTAGGAGA------------AYCTGCCAGTACCTGCTGGCCCGGGACTGTGAGGACCACTCCTTCTCCATTGTCATTGAGACTGTGCAGGTGAGCTTGCCTGGAGGCTGCATAGCTGCTAGGCC-ACA---CTTCCCC-TGGGAAGTGTGGGCAGTTGCTTTCTGTGCAGGATGGGGAGGACTCCTCTTCCAGGCTTCAGTTAGCCCCTCATTTCTTCCAGAAACCCAGCCCACCTCTCTGTCCCTAGATGCAGCGAGAAGGCACCCTGCCCTGCTGACCACAGCACTCAGG-CTGGCCCAGCTCCAGGAGAGGCTTCAGTGGGTGCTTCAGGTCCCACCTGTGGCCTCTGGGG-------------CCAGCCTCTGCTGTGCGGAGCTGGGGTGACTGGGGCGGGGGCAAGGAGGGCCTGTCTCCCATTCTGAGCTGCTGTGGTCCGGGTGTAGACTTATTTTCTCTAGAGAACAAAGCGAAGCTGAGAACGAATAGGGTGCCGAAGGCCCCGATTCTCTTTGGAATGACAGGCCCAAGGAACAAGCTGAGGTAGAGGCCCATGGTTCTTTAGAAAGACCAGGCCAGGATGGGCACTGGTGTGGGAGAGGGCGGGCACCTTGTTCAGCTCTTGGGGCCCCGTCCACACGGAGTGTCCTGTGAGAACGGAGGTCAGAGGCTCTCTGGGGCTGGGGTCTTTCTCTGACTCAGTGGGTCCTGGGCTGGGGTGCTGGACTGGTGAGGGGTACAGTGGGATCATCCCGCATCCCCTCTTGGCAGTGTGCGGATGACCCCGATGCTGTCTGCACCCGCTCGGTCACTGTCCGCCTGCC--------------GGGCATGTGAATGGCTTCTCCCCAGTGTGTGTTCTCTGATGCCTGACGAGGTGGTCCCTCCGACTGAAGCTTTTCCCACATTCGTTGCATCGGCAGGGCCTCACTGATGCATGTCCTCTCAGGTGCTTGGCAAATGCTGCACTGTGGTTGAAGCACCGCCCGCACTCGCTGCAGAGATAGAGCTCCTCAGCTGCATGTGTCTTCCGGTGTGCCAGATACCGCCTGTGGTCACTGAAGTCCTCTCCACACTCTCCACACAAGTAGGGTTTGCCTCCAAGGTGGATTCTTTGGTGTGTTGTTAGCACAGATTTCTGGCTGAAGCTTTTGCCGCAAATAGTACAGAAAAAGGGTTTTTCTCCCGTATGTGTCCTCTGATGCCTGACAAGGTCTGAAGTCCAGCGGAAGTGTTTCCCACAATCATCACATCTATAGGGTTTCTTAACAGTTTTAACAGATGGAGTTCTTTCAGCCTGGATCAGAGGGGAGGCCTCCTCCAAATTCTTACGGTTTAGAGGATATTTACAAGGAGTGTTCATCTTGTGAACCTTTTGGTGCCTGGCAAGATGTGAGCTCCGCGTGTAACTTTTCCCACACTCCATACATTTATAGGGCTTCTCTCCTGTGTGAGTTCTGAGGTGTCTAACAAGGTGGGAGTTACAAGTGAAGCTTTTTCCACATACAGGACAGTCATGATGTCTTCCTAACAGGGTGTGAACAGGCATGGTTTCCCGAAGATTCATTAAACTATTCACCTGAGAGATATTTGTACCAAATCTTCTTTCGTTAAGTCTTCCTGGATTATCCTCAA---------------------------NNNNNNNNNNNNNNNNNNNNNNNNNNNNNNNNNNNNNNNNNNNNNNNNNNNNNNNNNNNNNNNNNNNNNNNNNNNNNNNNNNNNNNNNNNNNNNNNNNNNNNNNNNNNNNNNNNNNNNNNNNNNNNNNNNNNNNNNNNNNNNNNNNNNNNNNNNNNNNNNNNNNNNNNNNNNNNNNNNNNNNNNNNNNNNNNNNNNNNNNNNNNNNNNNNNNNNNNNNNNNNNNNNNNNNNNNNNNNNNNNNNNNNNNNNNNNNNNNNNNNNNNNNNNNNNNNNNNNNNNNNNNNNNNNNNNNNNNNNNNNNNNNNNNNNNNNNNNNNNNNNNNNNNNNNNNNNNNNNNNNNNNNNNNNNNNNNNNNNNNNNNNNNNNNNNNNNNNNNNNNNNNNNNNNNNNNNNNNNNNNNNNNNNNNNNNNNNNNNNNNNNNNNNNNNNNNNNNNNNNNNNNNNNNNNNNNNNNNNNNNNNNNNNNNNNNNNNNNNNNNNNNNNNNNNNNNNNNNNNNNNNNNNNNNNNNNNNNNNNNNNNNNNNNNNNNNNNNNNNNNNNNNNNNNNNNNNNNNNNNNNNNNNNNNNNNNNNNNNNNNNNNNNNNNNNNNNNNNNNNNNNNNNNNNNNNNNNNNNNNNNNNNNNNNNNNNNNNNNNNNNNNNNNNNNNNNNNNNNNNNNNNNNNNNNNNNNNNNNNNNNNNNNNNNNNNNNNNNNNNNNNNNNNNNNNNNNNNNNNNNNNNNNNNNNNNNNNNNNNNNNNNNNNNNNNNNNNNNNNNNNNNNNNNNNNNNNNNNNNNNNNNNNNNNNNNNNNNNNNNNNNNNNNNNNNNNNNNNNNNNNNNNNNNNNNNNNNNNNNNNNNNNNNNNNNNNNNNNNNNNNNNNNNNNNNNNNNNNNNNNNNNNNNNNNNNNNNNNNNNNNNNNNNNNNNNNNNNNNNNNNNNNNNNNNNNNNNNNNNNNNNNNNNNNNNNNNNNNNNNNNNNNNNNNNNNNNNNNNNNNNNNNNNNNNNNNNNNNNNNNNNNNNNNNNNNNNNNNNNNNNNNNNNNNNNNNNNNNNNNNNNNNNNNNNNNNNNNNNNNNNNNNNNNNNNNNNNNNNNNNNNNNNNNNNNNNNNNNNNNNNNNNNNNNNNNNNNNNNNNNNNNNNNNNNNNNNNNNNNNNNNNNNNNNNNNNNNNNNNNNNNNNNNNNNNNNNNNNNNNNNNNNNNNNNNNNNNNNNNNNNNNNNNNNNNNNNNNNNNNNNNNNNNNNNNNNNNNNNNNNNNNNNNNNNNNNNNNNNNNNNNNNNNNNNNNNNNNNNNNNNNNNNNNNNNNNNNNNNNNNNNNNNNNNNNNNNNNNNNNNNNNNNNNNNNNNNNNNNNNNNNNNNNNNNNNNNNNNNNNNNNNNNNNNNNNNNNNNNNNNNNNNNNNNNNNNNNNNNNNNNNNNNNNNNNNNNNNNNNNNNNNNNNNNNNNNNNNNNNNNNNNNNNNNNNNNNNNNNNNNNNNNNNNNNNNNNNNNNNNNNNNNNNNNNNNNNNNNNNNNNNNNNNNNNNNNNNNNNNNNNNNNNNNNNNNNNNNNNNNNNNNNNNNNNNNNNNNNNNNNNNNNNNNNNNNNNNNNNNNNNNNNNNNNNNNNNNNNNNN-----------------TGCAATGGGGAGGGTCCCAGGACTCCGACCAGCACGCGTACTCAGGCTCTGGCCGCAGTGTACTGTCATTCGAGTCAGGTAGGTGGAGAGCCCCTCGTGCCACCTGGGCATGGGTCTACTGCTGTGGCAAGA----GGAGGGTCCTGTGTGCAAACTGCTTGGCGTGTCTGCCAGGGC-CAGAGGG-----CTTTCATAGTGAGCTCCCACCTGCTTGCTTCTGGAAGGGACTGGCGTAAGTTGCATTCTGGAAGTAACAAGGCAAACACAAGTTCAGTTAGAGCAAGCAAAACAAATCAGGAACCCATGCTGCTATAAATGCCCTGGGGTGGGAGCGAGGGGT--AGAGGGATGGTACCTATTTGAAGGAGGATGTGGTGTTTTTTACCTGAGTTGCAAAACTAATGTCCTAACCCCTTCTGGCTAGCAAAGATTTTTGTGGCACTCAGCTCTATAATGACAAGGGCCACAGGATTCCTATTTAGGCTATAGAATTATCTGCCTTTTCTTGTGAAAATCAGGCAGAAGTTTCTCTGATGTCACAAGGCTGGGGCCAGTCAGGTGCCTGGCTGCCCCATGAGGCCCTTCCTGGCAAGCTCAGCTGTGACGCGCCCCTCTAGGTTCTGGGGGCTGGTTTGACTGGATGGTGCCGACGCTTCTCTTATGGCTGGTAAACG
griseo006 --------AATCTT-CCCTATGTACCACCAATTGATCAGGTAGTCCCTGCTAAACTGTAAGCTATGCACCACAAGCTAC----TATAT-CCCAACATTTCCTTATTCTCCACCACTAAGCCCAGGATGACCTGGTGATCCATAAATATTTGCAGAATGAAGGTCTATGAAGTAAAACCTCCACCATAGTTAAAGTTAGTTAACGCAGATTCACTAAAGTAACAAATCAGCAATTTCACTGAAAGTAAAGGTTCGAGTAGCCCAAAACC-ATGACAAAATTTCCAGCTGTGTTCACAGAAACACAAGTTCAAATGCGAGTGCGTCTAATTTGATTTTCCTAAAAGCCTCTCTAA------------GACATTCAAATTCATTAACTTCATGTGACCAAGAGAGATTCTGCAACTGAGGCTCAGAACCCCTATAAACATGCCAGCTAACAAGGACACTTTCCCTAGGTGCTCAACCCAGAAGGCAACACTGTCAGCGTCAATCG-------GGAGCTTTGAACTCTAAACCCACAGGCTCAAGTCACGAACTCGCCCAATGAAGCCTATCAACAACCCCTGGATACAATTTTTCCACCTTAACACTTTATT-CCCTTTACTTTTGCCAAACCAA-----GGCTGGAACATGAAAATGACCCCAGGGCACCACAGAAATGCCACCTTCCTCTCCTGCCAGTTCCGTTCGGTCATAAGAATGGACTACATGGTCTACGTCAGCTTCTTCGCGGGGATTTTACTTCCCCTAGTTGTCATGTGCGGCATCTACCTTGACATCTTCTACGTCATCCGGAACAAACTCAGTCAGAACTTTTCTAGCTCTAAAGAGACAAGTGCATTTTATGGACGGGAGTTCAAGACAGCTAAGTCCCTGTCTCTGGTTCTCTTGTTGTTTGCTGTGTCCTGGCTGCCATTATCCATCATGAACTGTGTTATCTACTTTAGTGGTGAGGTGCCACCAGTTGTATTGTACTTGGGCATCCTGCTGTCCCATGCTAACTCCAATGTTGGAATGTCAGCGATTTTTGGTGAGTCTTTGTAAATTTACTTTTAGATCTCATTTCCCTTG---------ATAACAATCTCATATA------TTCCTTCAAATAGCAGCAGTATATAAATTCTTCCTTAAAACATGTGTTATACAGCCATCTAGCTTTACTATAGCTTTAAAATAGCTGCACAAGTTTTTCACTTTTATCTGAGCC-TA-------CT-AGGTGAGGTT--AAAATTCAGTAAATCTAAATTGGTATCATATCACTAAGATCCATTAACAAATAGAATATTTATACTTTTTGAGCCCTTTATTTAGAGACAAA-------------TACTATTTTTTAAAAAGTCCTTCTGATTCTTTC-AATAGCTTAGTCTCCCTTGGAAGGCATTCAGGCCAGGCCAGGTTGTCTTATA-CTCTGATTTATGGTTTTAATGTGGTAGTTAAG----AAATTCCATTTTTCTAGTCATTATTTGAAGCTCAGGTTAGTGCCTCTCTCAACCACCTTCTAATTGGGATTTCAAAACTGTCACACATTCTTTCAAGTAATGTT-ACGAATTCCCTATGCTTTAGTCACAAGGAAGTTCTGAGGATGATGCATTACGTCATTTCTGTTAA----TCCTTCGTCAGGGACTACCCAGGTGAGTGCTTCT---TTCGCAGCTGCGGCAGCTGGCC--------ATGGCTGCCAGGCCGAGGTGGGGGTGTCTG--CTGCACACCTCCCCTCGGGACCCGTGCGTGGGCTGCACGCAGCGTACACACATGGGACTCATAGAGGTTCCTGGTGTAGCAGAGGAGTCTCAGGAGAGGGTTCTTCAGGTGCCAGCGATGAC-------TGCAAGTCGTTCACAGTGCAGTTACTTCTGTCCCCGTTGCAGCAGCTTCA----------------------------CAGAGACCAGGA--GTCAAGCCTTGAGAGTCACGGGGGCTGCTTGTTACTGATATGTGTGATGCTCGCTGTGAGCTGGCTCCCTTCTAGGCTCTGGGTGTCCTTTAATGCACACAGGTTAGGGACTGCTACTGCCCTTTTGCAGGAGAGGAAGCTGAGGGACAGAGTGGTTTAATACCCTGCCAAGGGCGTGCAGCAAATGATGGAGCAAGAATTCTGACCCGGAGGCCTGGCTCCCGAGCCTGCATTTTAGCACCACACTAAGTAACCTGGTCAAGGTTGGCCACGACTCTCACTCAGGTCTTCACGCTTCTGAAGCTGCTGTTTTCTTATTCTCAGTGGCACTAATCTCTGACCACCTTAGGCAGGTTAATATTCTCTTTTTTAAAAAA-TCTGTGGGCCCAGGATTGTGGGCCCCTGTGCCCTGCTGCAGGAGTGGGTCGGTAGGGCAGCGTGTTTCCAGGCCGAGTTGGGAGCTGTTCCTGTCCTGCAGGAGAGAGTGGCAGGAGGGCAGGCGAGCTGAGCTGAGAGGCAGGTGAGGCTCTGGGCGTTGTGGGTCAGCAGATCGGGAGCACCGCCCTGAGGGG-CTTGTCTCTCC----------------------------------------------------------AGATGCCTCTTTATCAAGTTGTTTCATTCGGTCTGCGAACTCGGGGTTCGTCCTGGAGTCGTCTTCAATGTTATGTGCCTTCAACATTACATTTTTAAAGAAGGTAGTTAAGACAACAATTTAGAACAATAGGTAGTGCAGTCACCAATGGCCCAGAAATTAACTTTGGGGAGAAAATAACCACCA---AGAATTATGGGTATATTGTCAGTGCAAAGGCAAAATGGAAAAATCACACATTGCAGCTACTTTAGAATAATGTTGAATTTAACTTATACTACAGTTTCATAGGGAAGTTTCTTTTTATTATTGATATTTTGTTCCATTAAATATTGCTGCTACTTTTGGCTTCTCTTTCCACCAAAAAGAAGGGGATGGGTGGGGTTAGACACTGTGATGTCTTCATTCCAGGTCATTTGGCAAGCAGAACTAAGACAATTCAACTCCTCACAGTTCAAGAGGTGATTCATACCAAATGCTTTCATTTTCAATGCAGAGAAACTGAAACAACACAATATTCAATTATTTTCCAAGAACCATCAAGGGCGTACATAAAGCCAGGCATCACAGAAGAGACTGGTTGATTGATTGACATTTCATCCCACTGAGAAATTTCAGCAGAAGATGTAGTTTGAAAGGAAAACTTAGAAGTGAGGAAGG-CTTTCCAGCTAACAGTTATACCCATAAATTCTCGGTCTCT-------------------------------------ACGTTAGGTCTCAGCTGATAGAAATGAAACGACTGGAGGTAAGAACGTGGCTTTGCCCATAGATTTCCTTGT-----------------------TTTTGAATAGTAGATAAAAGGAGGGCAAT----GGTCATGCATTGAGTGTCTACTATATTCAGAGAAAAGTGTTATATCCATTATCTACCTAAAAGTAGGTGTTATTTTCCCTACTCTACAGATGAAGAACAAGGTTCAGAGATATTAAGTACAT--TTTCCAAGTGCACATAGATAGTATGTTTCAAAAGCAAATGTTCAGTTTCTGCCTGATTCCAGAGGCCTTGACACCACC--AC---GCCTCCGAGTCTTTGGCCTCAGTCTTACCGAAGATGGCTTACTCAGTGTTTTGGTTCAGAGGGAATAGCATCTTACTCTTGATCCTTTCTAAGGCTATGATGAATCCAGATAGCACTCATTGCTTATCCTGGCTGGCCTTGCACTGCCCAGTATCTCCTCCACTGAGGATGCTAGATAAGCAGGAAGTAAAGAGTATTGATTGGTAGGTTTCCAAGTCAAAAAAA-TGAAACAGGTTTCCAAAAAATAAATTAACTACCAAGGACTCAGTAGACATAGTTTATTTGTTTATAGCAACCGTCTACACAAACACAGCCCTTGGCGGGATCACGGTGACTGTTTGACTGCCACCTGCTGGGATGGGGCTCCCCAGCGGTGCCTGTTTGTGTACATTGCCAGTGGCAGCTCCGATCACCCACCGTTCTGTCGGCACTTGGCGTAGCTTTATATTTAGTGCTGTTAAAATGGCATGAATGCAGTTGTCTCCTTCCCTGAAGATTGCTAATTTAACTGAGACTGTGGGCCACAGAGACCTGCATTTGTCATTTAATGTGTCTGTGACACACAAGTGAATAGAAAGCAAATTCAACTCTTTTTT-CTTAATAAGCCTTGAATAAGGCACTGAGAATGTTTGAGTATTCAAGTGAGAAGCTGTACTTGAAAAGCAAATATTTCCTACTTTTTGTTTGCAAACTGTGTTGCCATGGCGATACACGGCATTTATAGCATTTGAGAAATTAAAGTGGGAAATCAAAGGAATTGTTTTGTGTTACCTATC-----TGCAAGGAAACATTTGTCTTTAAATCATTTCAGCAAAATCCGTCAACGCTCAGCTCCAATGCTAAAGACATTGCTCATCCAGTCTGCCATCAGTAAAACTAGTGACCTACAACCTACAATACAGTCCTTGTCATACAATCTTGATTCACATTGAATTTCAATGTGCTAGCGGTACCACA-CTTC----ATTTCCGGTATTCCACGTCCACATCTAGTAATTTCTCAATCGACTTCTCAC--------AGCCCCACTGCTCCATGAGTAGGCCATTACCTGTAGGAGA------------ATCTGCCAGTACCTGCTGGCCCGGGACTGTGAGGACCACTCCTTCTCCATCGTCATTGAGACCGTGCAGGTGAGCTTGCCGGGAGGCTGCGTAGCCGCTAGGCCGGCGGG-CAGCCCC--GGGAAGTGTGGGCAGGTGCT--CCGTGCAGGGCGG--AGGACTCCTCTTCCAGGCTTCAGTTAGCCCCTCGTT-CTTCCAGAAACCCAGCCCATCTCTCTGTCCCTGGA-GTCGGGAGAAGGCACCCCGCCCTGCTGACCACAGCGCTCAGGGCGGGCCCCGCTCCACGAGAGGCTTCCGTGGCTGCTTCGGGTCCTGCCTATGGCCTCTGTGG-------------CCAGCC-CTGCTGTGCGGAGCTGGGGTGACTGGGG----GGCGAGGGGGGCCTGTCTCCCATTCTGA-CTGCTATGG-CCGTGTGTAGACTCATTTTCTCTGGAGAACGAAGCAAAGCTGAGGACAAATAGAGTGCCGAAGCCCCTGATTCTCT--GGAATGACAGGCCCAGGGCACA-GCCGAGGCAGAGGCCCACGGTCCTAGAGAAAGACCAGGCCAGGATGGGCGCTGGTGTGGGAGAGGTCGGGCACCGTGTTCAACTCTCGG--CCCCGTCCACACAGAGTGTCCTGTGAGAACGGAAGCCAGAGGCTCTCTGGGGCTGAGGTCTTTCTCTGACTCAGTGGGTCCTGGGCTGGGGTGCTGGACTGGTG-GGGGTACAGTGGGATCACCCCGCATCCCCTCTTGGCAGTGTGCCGATGACCCCGATGCTGTCTGCACCCGCTCGGTCACCGTCCGGCTGCC--------------GGGCATGTGAACGGCTTCTCCCCAGTGTGTGTTCTCTGATGCCTGACGAGGTGGTCCCTCCGACTGAAGCTTTTCCCACATTCGTTGCATCGGCAGGGCCTCACTGACGCATGTCCTCTCAGGTGCTTGGCAAATGCTGCACTGTGGTTGAAGCACCGCCCACACTCGCTGCAGAGATAGAGCTCCTCAGCCGCGTGTGTCTTCCGGTGTGCCAGGTACCGCCTGTGGTCACTGAAGTCCTCTCCACACTCTCCACACAAGTAGGGTTTGCCTCCAAGGTGGATTCTTTGGTGTGTTGTTAGCACAGATTTCTGGCTGAAGCTTTTGCCACAAATAGTACAGAAAAAGGGTTTTTCTCCCGTATGTGTCCTCTGATGCCTGACAAGGTCTGAAGTCCAGCGGAAGTGTTTCCCACAATCATCACATCGATAGGGTTTCTTAACAGTTTTAACAGATGGAGTTCTCTCAGCCTGGATCAGAGGGGAGGCCTCCTCCAAATTCTTACGGTTCAGAGGATATTTACAAGGAGTGTTCATCTTGTGAACCTTTTGGTGCCTGGCAAGATGTGAGCTCCGCGTGTAACTTTTCCCACACTCCATACATTTATAGGGCTTCTCTCCTGTGTGAGTTCTGAGGTGTCTAACAAGGTGGGAGTTACAAGTGAAGCTTTTTCCACATACAGGACAGTCATGATGTCTCCCTAACAGGGTATGAACAGGCATGGTTTCCCGAAGATTCATTAAACTATTCACTTGAGAGATATTTGTACCAAATCTTCTTTCACTAAGTCTACCTGGATTATCCTC-----------------------------AGGAGCAGCTTCTGAGTGAGCCTGCTGGGGGGGGCAGGGTCTCTGCCTCCGTCCTCCTCTAGGTCCTGGTCACACTTCCATTCCTCATCCTCGTTTAGAGTGGGCAGGTATCCGGACACGCCCTTCCCCGTCCCTGACCCAGAGCTCTGGTCGCTACAGACCTTGGGGCTCTCTGAGCCTGTCCTCGTATACTCCAAATAAATATCGGACTTGAGGAAGGCGGGGTAGGTGTTCTCCTCCATGGTGGACTGGATTTCTGTCTGCGCCTGGTCGAACATGGCCGGGTCGATCTGCTGCTTCACGATGCAGTCCTTTATGAAGCTCTTGGTGGCTGGCTTGGTCTGGCGGGACACGATGCCACTGTTATCGAGGATGTACTTTCGGTAGATCGCTCTTGCCAGCTTCAGCCTCTTCTCCTCGTTCGAGTCGCAGGGCTCCAGCTTCCTGAAGCCACTGCAGGCGAACCAGAAGTCCAGCAGGTCGGCACAGCCCTCCTGCTTCAGGAAAGTCCTGAACAGGCTTATCCCATCCTGGTCGTCCAGCAGGGAGTGCAGGGACTCGGCCCACTTCAAGTACGGCGGCGTGGGTGAGGCGCTGCCCTCGGGCTCGTACCCCAGGTCCAGGTCCGAGCGCCTCGGCGTGGCTGTCGAAGTCTCGCCTTTAACGCCGGCACCTTTCCCAGAGCAGAAGCCATGGCTGATGGGCCTTGGGTCTGTGGACGCCAGTTCTCCCTCCTCACCAGGCACGGGGGGCCGGGGGGCATCTTCGGTGAAGCTCGCTCCAAGGTCCAAGGGGAAACCCTGCTCTTGGACATTCATTTTGGGACTCTGTGCGTCAATGAACAATGAGCGCTGCA-CCCTAATACATCAGTACTTACAGCTCCAAAGTGAATCAATC---------------------------------------------------------------GTTTCATCTCCTGAAATTCATTTGTGGTTTT-AAATAACACAATATTATCATGTTAACCACAAAA-GATTATCTGGTACAACAATTCATCTGAATGATTTGCAGGCTATCATTTTTGTRTTCTCCCCATCAAATACAATGAAATGCTGACCTAAAGATATTTACAACTGGCATGGAATACACTTTTGTGGCTAAGTATATCATGAAGAATCACACTTAATGAGATCTGACTCCATCATTGTGCCAAAGTCGTCAGGAAGTCAGAAGTAAAAGGCTGAGCACTSAAAGGTCATTAGCCCCACATCTACATGTGGGCATTGTGAGGTTCCAAAGACCCATGCCAATCAGAGGGCCACAAATAACCACATATGACTTACATAGCTGGTAATTTCCACCAACAAAAGCGACTCATTAATC-----TTTTTGTATCGAGAGATGCATAG-----ATAGGCAGTGTTTTGCCAAAAA-TTACATGAAGAAAGCTTTCTAACTTTACCGATGACTATTAAATAATCTAGACCTATTCTTCCTATCCCCCTTGCAGCCCCACCCTTAACAAAGAGAGTTGGCACCTGGGAGTCACTTTTAACAAGACAATACC-AAAAAAAGCAAAAAA-------------------NNNNNNACTTCCCTGCTGCAATGGGGAGGGTCCCACGACTCCGACCAGCACACATACTCAGGCTCTGGCCGCAGTGTACTGTCATTCGAGTCAGGTAGGTGGAGAGCCCCTCGTGCCACCTGGGCATGGGTCTACTGCTGTGGCAAGAGGAGGGAGGGTCCTGTGTACAAACTGCTTGGTGCGTCTGCCAGGTG-CAGAGGGCTTTTCTTTTATAGGGAGCTC---CCTGCTTGCTTCTGAAAGGGACTGGCGTAAGTTGCATTCGGGAAATAACAAGGCAAACCCAAGTTCAGTTAGAGCAAGCAAAACAAATCAGGCGCCCACGCTGCTATAAATGCCCTGGGGTGGGA--GAGGGGT--AGAGGGGTGGTAGCTGTTTGAAGGAGGATGTGGTGTTTTTTACCTGAGTTGCAAAACCAGTGTCCTAACCTTTTCTGGCTAACAAAGATTTTTGTGGCACTCAGCTCTATAATGACAAGGGCCACAGGGCTCCTATTTAGGTTATAGAATTATCTGCCTTTTCTTCTGAAAATAAGGCAGAAGTTTCTCTGATGGCACAAGGCTGGGGTCAGTCAGGTGCCTGGCTGCCCCACGAGGCCCTTCCTGGCAAGCTCAGCTGTGACGCGCCCCTCTAGGTTCTGGGGGCTGGTTTGACTGGATGGTGCCGACTCTGCTCTTATGGCTGGTGAACA
griseo007 --------AATCTT-CCCTATGTACCACCAATTGATCAGGTAGTCCCTGCTAAACTGTAAGCTATGCACCACAAGCTAC----TATAT-CCCAACATTTCCTTATTCTCCACCACTAAGCCCAGGATGACCTGGTGATCCATAAATATTTGCAGAATGAAGGTCTATGAAGTAAAACCTCCACCATAGTTAAAGTTAGTTAACGCAGATTCACTAAAGTAACAAATCAGCAATTTCACTGAAAGTAAAGGTTCGAGTAGCCCAAAACC-ATGACAAAATTTCCAGCTGTGTTCACAGAAACACAAGTTCAAATGCGAGTGCGTCTAATTTGATTTTCCTAAAAGCCTCTCTAA------------GACATTCAAATTCATTAACTTCATGTGACCAAGAGAGATTCTGCAACTGAGGCTCAGAACCCCTATAAACATGCCAGCTAACAAGGACACTTTCCCTAGGTGCTCAACCCAGAATACAACACTGTCAGCGTCAATCG-------GGAGCTTTGAACTCTAAACCCACAGGCTCAAGTCACGAACTCGCCCAATGAAGCCTATCAACAACCCCTGGATACAATTTTTCCACCTTAACACTTTATT-CCCTTTACTTTTGCCAAACCAA-----GGCTGGAACATGAAAATGACCCCAGGGCACCACAGAAATGCCACCTTCCTCTCCTGCCAGTTCCGTTCGGTCATAAGAATGGACTACATGGTCTACGTCAGCTTCTTCGCGGGGATTTTACTTCCCCTAGTTGTCATGTGCGGCATCTACCTTGACATCTTCTACGTCATCCGGAACAAACTCAGTCAGAACTTTTCTAGCTCTAAAGAGACAAGTGCATTTTATGGACGGGAGTTCAAGACGGCTAAGTCCCTGTCTCTGGTTCTCTTGTTGTTTGCTGTGTCCTGGCTGCCATTATCCATCATGAACTGTGTTATCTACTTTAGTGGTGAGGTGCCACCAGTTGTATTGTACTTGGGCATCCTGCTGTCCCATGCTAACTCCAATGTTGGAATGTCAGCGATTTTTGGTGAGTCTTTGTAAATTTACTTTTAGATCTCATTTCCCTTG---------ATAACAATCTCATATA------TTCCTTCAAATAGCAGCAGTATATAAATTCTTCCTTAAAACATGTGTTATACAGCCATCTAGCTTTACTATAGCTTTAAAATAGCTGCACAAGTTTTTCACTTTTATCTGAGCC-TA-------CT-AGGTGAGGTT--AAAATTCAGTAAATCTAAATTGGTATCATATCACTAAGATCCATTAACAAATAGAATATTTATACTTTTTGAGCCCTTTATTTAGAGACAAA-------------TACTATTTTTTAAAAAGTCCTTCTGATTCTTTC-AATAGCTTAGTCTCCCTTGGAAGGCATTCAGGCCAGGCCAGGTTGTCTTATA-CTCTGATTTATGGTTTTAATGTGGTAGTTAAG----AAATTCCATTTTTCTAGTCATTATTTGAAGCTCAGGTTAGTGCCTCTCTCAACCACCTTCTAATTGGGATTTCAAAACTGTCACACATTCTTTCAAGTAATGTT-ACGAATTCCCTATGCTTTAGTCACAAGGAAGTTCTGAGGATGATGCATTACGTCATTTCTGTTAA----TCCTTCGTCAGGGACTACCCAGGTGAGTGCTTCT---TTCGCAGCTGCGGCAGCTGGCC--------ATGGCTGCCAGGCCGAGGTGGGGGTGTCTG--CTGCACACCTCCCCTCGGGACCCGTGCCTGGGCTGCACGCAGCGTACACGCATGGGACTCATAGAGGTTCCTGGTGTAGCAGAGGAGTCTCAGGAGAGGGTTCTTCAGGTGCCAGCGATGAC-------TGCAAGTCGTTCACAGTGCAGTTACTTCTGTCCCCGTTGCAGCAGCTTCA----------------------------CAGAGACCAGGA--GTCAAGCCTTGAGAGTCACGGGGGCTGCTTGTTACTGATATGTGTGATGCTCGCTGTGAGCTGGCTCCCTTCTAGGCTCTGGGCGTCCTTTAATGCACACAGGTTAGGGACTGCTACTGCCCTTTTGCAGGAGAGGAAGCTGAGGGACAGAGTGGTTTAATACCCTGCCAAGGGCGTGCAGCAAATGATGGAGCAAGAATTCTGACCCGGAGGCCTGGCTCCCGAGCCTGCATTTTAGCACCACACTAAGTAACCTGGTCAAGGTTGGCCACGACTCTCACTCAGGTCTTCACGCTTCTGAAGCTGCTGTTTTCTTATTCTCAGTGGCACTAATCTCTGACCACCTTAGGCAGGTTAATATTCTCTTTTTAAAAAAA-TCTGTGGGCCCAGGATTGTGGGCCCCTGTGCCCTGCTGCAGGAGTGGGTCGGTAGGGCAGCGTGTTTCCAGGCCGAGTTGGGAGCTGTTCCTGTCCTGCAGGAGAGAGTGGCAGGAGGGCAGGCGAGCTGAGCTGAGAGGCAGGTGAGGCTCTGGGCGTTGCGGGTCAGCAGATCGGGAGCACCGCCCTGAGGGG-CTTGTCTCTCC----------------------------------------------------------AGATGCCTCTTTATCAAGTTGTTTCATTCGGTCTGCGAACTCGGGGTTCGTCCTGGAGTCGTCTTCAATGTTATGTGCCTTCAACATTACATTTTTAAAGAAGGTAGTTAAGACAACAATTTAGAACAATAGGTAGTGCAGTCACCAATGGCCCAGAAATTAACTTTGGGGAGAAAATAACCACCA---AGAATTATGGGTATATTGTCAGTGCAAAGGCAAAATGGAAAAATCACACATTGCAGCTACTTTAGAATAATGTTGAATTTAACTTATACTACAGTTTCATAGGGAAGTTTCTTTTTATTATTGATATTTTGTTCCATTAAATATTGCTGCTACTTTTGGCTTCTCTTTCCACCAAAAAGAAGGGGATGGGTGGGGTTATACACTGTGATGTCTTCATTCCAGGTCATTTGGCAAGCAGAACTAAGACAATTCAACTCCTCACAGTTCAAGAGGTGATTCATACCAAATGCTTTCATTTTCAATGCAGAGAAACTGAAACAACACAATATTCAATTATTTTCCAAGAACCATCAAGGGCGTACATAAAGCCAGGCATCACAGAAGAGACTGGTTGATTGATTGACATTTCATCCCACTGAGAAATTTCAGCAGAAGATGTAGTTTGAAAGGAAAACTTAGAAGTGAGGAAGG-CTTTCCAGCTAACAGTTATACCCATAAATTCTCGGTCTCT-------------------------------------ATGTTAGGTCTCAGCTGATAGAAATGAAACGACTGGAGGTAAGAATGTGGCTTCGCCCATAGATTTCCTTGT-----------------------TTTTGAATAGTAGATAAAAGGAAGGCAAT----GGTCATGCATTGAGTGTCTACTATATTCAGAGAAAAGTGTTATATCCATTATCTACCTAAAAGTAGGTATTATTTTCCCTACTCTACAGATGAAGAACAAGGTTCAGAGATATTAAGTACAT--TTTCCAAGTGCACATAGATAGTATGTTTCAAAAGCAAATGTTCAGTTTCTGCCTGATTCCAGAGGCCTTGACACCACC--AC---GCCTCCGAGTCTTTGGCCTCAGTCTTACCGACGATGCCTTACTCAGTGTTTTGGTTCAGAGGGAATAGCATCTTACTCTTGATCCTTTCTAAGGCTATGGTGAATCCAGATAGCACTCATTGCTTATCCTGGCTGGCCTTGCACTGCCCAGTATCTCCTCCACTGAGGATGCTAGATAAGCAGGAAGTAAAGAGTATTGATTGGTAGGTTTCCAAGTCAAAAAAA-TGAAACAGGTTTCCAAAAAATAAATTAACTACCAAGGACTCAGTAGACATAGTTTATTTGTTTATAGCAACCGTCTACACAAACACAGCCCTTGGCGGGATCACGGTGACTGTTTGACTGCCACCTGCTGGGATGGGGCTCCCCAGCGGTGCCTGTTTGTGTACATTGCCAGTGGCAGCTCCGATCACCCACCGTTCTGTCGGCACTTGGCGTAGCTTTATATTTAGTGCTGTTAAAATGGCATGAATGCAGTTGTCTCCTTCCCTGAAGATTGCTAATTTAACTGAGACTGTGGGCCACAGAGACCTGCATTTGTCATTTAATGTGTCTGTGACACACAAGTGAATAGAAAGCAAATTCAACTCTTTTTT-CTTAATAAGCCTTGAATAAGGCACTGAGAATGTTTGAGTATTCAAGTGAGAAGCTGTACTTGAAAAGCAAATATTTCCTACTTTTTGTTTGCAAACTGTGTTGCCATGGCGATACACGGCATTTATAGCATTTGAGAAATTAAAGTGGGAAATCAAAGGAATTGTTTTGTGTTACCTATC-----TGCAAGGAAACATTTGTCTTTAAATCATTTCAGCAAAATCCGTCAACGCTCAGCTCCAATGCTAAAGACATTGCTCATCCAGTCTGCCATCAGTAAAACTAGTGACCTACAACCTACAATACAGTCCTTGTCATACAATCTTGATTCACATTGAATTTCAATGTGCTAGCGGTACCACA-CTTC----ATTTCCGGTATTCCACGTCCACGTCTAGTAATTTCTCAATCGACTTCTCAC--------AGCCCCACTGCTCCATGAGTAGGCCATTACCTGTAGGAGA------------ATCTGCCAGTACCTGCTGGCCCGGGACTGTGAGGACCACTCCTTCTCCATCGTCATTGAGACCGTGCAGGTGAGCTTGCCGGGAGGCTGCGTAGCCGCTAGGCCGGCGGG-CAGCCCC--GGGAAGTGTGGGCAGGTGCT--CCGTGCAGGGCGG--AGGACTCCTCTTCCAGGCGTCAGTTAGCCCCTCGTT-CTTCCAGAAACCCAGCCCATCTCTCTGTCCCTGGA-GTCGGGAGAAGGCACCCTGCCCTGCTGACCACAGCGCTCAGGGCGGGCCCCGCTCCACGAGAGGCTTCCGTGGCTGCTTCGGGTCCTGCCTGTGGCCTCTGTGG-------------CCAGCC-CTGCTGTGCGGAGCTGGGGTGACTGGGG----GGCGAGGAGGGCCTGTCTCCCATTCTGA-CTGCTATGG-CCGTGTGTAGACTCATTTTCTCTGGAGAACGAAGCAAAGCTGAGGACAAATAGAGTGCCGAAGCCCCTGATTCTCT--GGAATGACAGGCCCAGGGCACA-GCCGAGGCAGAGGCCCACGGTCCTAGAGAAAGACCAGGCCAGGATGGGCGCTGGTGTGGGAGAGGTCGGGCACCGTGTTCAACTCTCGG--CCCCGTCCACACAGAGTGTCCTGTGAGAACGGAAGCCAGAGGCTCTCTGGGGCTGAGGTCTTTCTCTGACTCAGTGGGTCCTGGGCTGGGGTGCTGGACTGGTG-GGGGTACAGTGGGATCACCCCGCATCCCCTCTTGGCAGTGTGCCGATGACCCCGATGCTGTCTGCACCCGCTCGGTCACCGTCCGGCTGCC--------------GGGCATGTGAACGGCTTCTCCCCAGTGTGTGTTCTCTGATGCCTGACGAGGTGGTCCCTCCGACTGAAGCTTTTCCCACATTCGTTGCATCGGCAGGGCCTCACTGACGCATGTCCTCTCAGGTGCTTGGCAAATGCTGCACTGTGGTTGAAGCACCGCCCACACTCGCTGCAGAGATAGAGCTCCTCAGCCGCGTGTGTCTTCCGGTGTGCCAGGTACCGCCTGTGGTCACTGAAGTCCTCTCCACACTCTCCACACAAGTAGGGTTTGCCTCCAAGGTGGATTCTTTGGTGTGTTGTTAGCACAGATTTCTGGCTGAAGCTTTTGCCACAAATAGTACAGAAAAAGGGTTTTTCTCCCGTATGTGTCCTCTGATGCCTGACAAGGTCTGAAGTCCAGCGGAAGTGTTTCCCACAATCATCACATCGATAGGGTTTCTTAACAGTTTTAACAGATGGAGTTCTCTCAGCCTGGATCAGAGGGGAGGCCTCCTCCAAATTCTTACGGTTCAGAGGATATTTACAAGGAGTGTTCATCTTGTGAACCTTTTGGTGCCTGGCAAGATGTGAGCTCCGCGTGTAACTTTTCCCACACTCCATACATTTATAGGGCTTCTCTCCTGTGTGAGTTCTGAGGTGTCTAACAAGGTGGGAGTTACAAGTGAAGCTTTTTCCACATACAGGACAGTCATGATGTCTCCCTAACAGGGTATGAACAGGCATGGTTTCCCGAAGATTCATTAAACTATTCACTTGAGAGATATTTGTACCAAATCTTCTTTCACTAAGTCTACCTGGATTATCCTC-----------------------------AGGAGCAGCTTCTGAGTGAGCCTGCTGGGGGGGGCAGGGTCTCTGCCTCCGTCCTCCTCTAGGTCCTGGTCACACTTCCATTCCTCATCCTCGTTTAGAGTGGGCAGGTATCCGGACACGCCCTTCCCCGTCCCTGACCCAGAGCTCTGGTCGCTACAGACCTTGGGGCTCTCTGAGCCTGTCCTCGTATACTCCAAATAAATATCGGACTTGAGGAAGGCGGGGTAGGTGTTCTCCTCCATGGTGGACTGGATTTCTGTCTGCGCCTGGTCGAACATGGCTGGGTCGATCTGCTGCTTCACGATGCAGTCCTTTATGAAGCTCTTGGTGGCTGGCTTGGTCTGGCGGGACACGATGCCACTGTTATCGAGGATGTACTTTCGGTAGATCGCTCTTGCCAGCTTCAGCCTCTTCTCCTCGTTCGAGTCGCAGGGCTCCAGCTTCCTGAAGCCACTGCAGGCGAACCAGAAGTCCAGCAGGTCGGCACAGCCCTCCTGCTTCAGGAAAGTCCTGAACAGGCTTATCCCATCCTGGTCGTCCAGCAGGGAGTGCAGGGACTCGGCCCACTTCAAGTACGGCGGCGTGGGTGAGGCGCTGCCCTCGGGCTCGTACCCCAGGTCCAGGTCCGAGCGCCTCGGCGTGGCTGTCGAAGTCTCGCCTTTAACGCCGGCACCTTTCCCAGAGCAGAAGCCATGGCTGATGGGCCTTGGGTCTGTGGACGCCAGTTCTCCCTCCTCACCAGGCACGGGGGGCCGGGGGGCATCTTCGGTGAAGCTCGCTCCAAGGTCCAAGGGGAAACCCTGCTCTTGGACATTCATTTTGGGACTCTGTGCGTCAATGAACAATGAGCGCTGCA-CCCTAATACATCAGTACTTACAGCTCCAAAGTGAATCAATC---------------------------------------------------------------GTTTCATCTCCTGAAATTCATTTGTGGTTTT-AAATAACACAATATTATCATGTTAACCACAAAA-GATTATCTGGTACAACAATTCATCTGAATGATTTGCAGGCTATCATTTTTGTRTTCTCCCCATCAAATACAATGAAATGCTGACCTAAAGATATTTACAACTGGCATGGAATACACTTTTGTGGCTAAGTATATCATGAAGAATCACACTTAATGAGATCTGACTCCATCATTGTGCCAAAGTCGTCAGGAAGTCAGAAGTAAAAGGCTGAGCACTSAAAGGTCATTAGCCCCACATCTACATGTGGGCATTGTGAGGTTCCAAAGACCCATGCCAATCAGAGGGCCACAAATAACCACATATGACTTACATAGCTGGTAATTTCCACCAACAAAAGCGACTCATTAATCTAATCTTTTTGTATCGAGAGATGCATAG-----ATAGGCAGTGTTTTGCCAAAAA-TTACATGAAGAAAGCTTTCTAACTTTACCGATGACTATTAAATAATCTAGACCTATTCTTCCTATCCCCCTTGCAGCCCCACCCTTAACAAAGAGAGTTGGCACCTGGGAGTCACTTTTAACAAGACAATACC-AAAAAAAGCAAAAAA-------------------NNNNNNACTTCCCTGCTGCAATGGGGAGGGTCCCACGACTCCGACCAGCACACATACTCAGGCTCTGGCCGCAGTGTACTGTCATTCGAGTCAGGTAGGTGGAGAGCCCCTCGTGCCACCTGGGCATGGGTCTACTGCTGTGGCAAGAGGAGGGAGGGTCCTGTGTACAAACTGCTTGGTGCGTCTGCCAGGTG-CAGAGGGCTTTTCTTTTATAGGGAGCTC---CCTGCTTGCTTCTGAAAGGGACTGGCGTAAGTTGCATTCGGGAAATAACAAGGCAAACCCAAGTTCAGTTAGAGCAAGCAAAACAAATCAGGCGCCCACGCTGCTATAAATGCCCTGGGGTGGGA--GAGGGGT--AGAGGGGTGGTAGCTGTTTGAAGGAGGATGTGGTGTTTTTTACCTGAGTTGCAAAACCAGTGTCCTAACCTTTTCTGGCTAACAAAGATTTTTGTGGCACTCAGCTCTATAATGACAAGGGCCACAGGGCTCCTATTTAGGTTATAGAATTATCTGCCTTTTCTTCTGAAAATAAGGCAGAAGTTTCTCTGATGGCACAAGGCTGGGGTCAGTCAGGTGCCTGGCTGCCCCACGAGGCCCTTCCTGGCAAGCTCAGCTGTGACGCGCCCCTCTAGGTTCTGGGGGCTGGTTTGACTGGATGGTGCCGACTCTGCTCTTATGGCTGGTGAACA
griseo008 -------------------------CACCAATTGATCAGGTAGTCCCTGCTAAACTGTAAGCTATGCACCACAAGCTAC----TATAT-CCCAACATTTCCTTATTCTCCACCACTGAGCCCAGGATGACCTGGTGATCCATAAATATTTGCAGAATGAAGGTCTATGAAGTAAAACCTCCACCATAGTTAAAGTTAGTTAACGCAGATTCACTAAAGTAACAAATCAGAAATTCCGCTGAAAGTAAAGGTTCGAGTAGCCCAAAACC-ATGACAAAATTTCCAGCTGTGTTCACAGAAACACAAGTTCAAATGCGAGTGCGTCTAATTTGCTTTTCCTAAAAGCCTCTCTAA------------GACATTCAAATTCATTAACTTCATGTGACCAAGAGAGATTCTGCAACTGAGGCTCAGAACCCCTGTAAACATGCCAGCTAACAAGGACACTTTCCCTAGGTGCTCAACCCAGAATACAACACTGTCAGCGTCAATCG-------GGAGCTTTGAACTCTAAACCCACAGGCTCAAGTCACGAACTCGCCCAATGAAGCCTATCAACAACCCCTGGATACAATTTTTCCACCTTAACACTT--------------------------------GGCTGGAACATGAAAATGACCCCAGGGCACCACAGAAATGCCACCTTCCTCTCCTGCCAGTTCCGTTCGGTCATAAGAATGGACTACATGGTCTACGTCAGCTTCTTCGCGGGGATTTTACTTCCCCTAGTTGTCATGTGCGGCATCTACCTTGACATCTTCTACGTCATCCGGAACAAACTCAGTCAGAACTTTTCTAGCTCTAAAGAGACAAGTGCATTTTATGGACGGGAGTTCAAGACGGCTAAGTCCCTGTCTCTGGTTCTCTTGTTGTTTGCTGTGTCCTGGCTGCCATTATCCATCATGAACTGTGTTATCTACTTTAGTGGTGAGGTGCCACCAGTTGTATTGTACTTGGGCATCCTGCTGTCCCATGCTAACTCC---------------GCGATTTTTGGTGAGTCTTTGTAAATTTACTTTTAGATCTCATTTCCCTTG---------ATAACAATCTCATATA------TTCCTTCAAATAGCAGCAGTATATAAATTCTTCCTTAAAACATGTGTTATACAGCCATCTAGCTTTACTATAGCTTTAAAATAGCTGCACAAGTTTTTCACTTTTATCTGAGCC-TA-------CT-AGGTGAGGTT--AAAATTCAGTAAATCTAAATTGGTATCATATCACTAAGATCCATTAACAAATAGAATATTTATACTTTTTGAGCCCTTTATTTAGAGACAAA-------------TACTATTTTTTAAAAAGTCCTTCTGATTCTTTC-AATAGCTTAGTCTCCCTTGGAAGGCATTCAGGCCAGGCCAGGTTGTCTTATA-CTCTGATTTATGGTTTTAATGTGGTAGTTAAG----AAATTCCATTTTTCTAGTCATTATTTGAAGCTCAGGTTAGTGCCTCTCTCAACCACCTTCTAATTGGGATTTCAAAACTGTCACACATTCTTTCAAGTAATGTTTACGAATTCCCTATGCTTTAGTCACAAGGAAGTTCTGAGGATGATGCATTACGT----------------TCCTTCGTCAGGGACTACCCAGGTGAGTGCTTCT---TTCGCAGCTGCGGCAGCTGGCC--------ATGGCTGCCAGGCCGAGGTGGGGGTGTCTG--CTGCACACCTCCCCTCGGGACCCGTGCCTGGGCTGCACGCAGCGTACACGCATGGGACTCATAGAGGTTCCTGGTGTAGCAGAGGAGTCTCAGGAGAGGGTTCTTCAGGTGCCAGCGATGAC-------TGCAAGTCGTTCACAGTGCAGTTACTTCTGTCCCCGTTGCAGCAGCTTCA----------------------------CAGAGACCAGGACTGTCAAGCCTTGAGAGTCACGGGGGCTGCTTGTTACTGATATGTGTGATGCTCGCTGTGAGCTGGCTCCCTTCTAGGCTCTGGGCGTCCTTTAATGCACACAGGTTAGGGACTGCTACTGCCCTTTTGCAGGAGAGGAAGCTGAGGGACAGAGTGGTTTAATACCCTGCCAAGGGCGTGCAGCAAATGATGGAGCAAGAATTCTGACCAGGAGGCCTGGCTCCCGAGCCTGCATTTTAGCACCACACTAAGTAACCTGGTCAAGGTTGGCCACGACTCTCACTCAGGTCTTCACGCTTCTGAAGCTGCTGTTTTCTTATTCTCAGTGGCACTAATCTCTGACCACCTTAGGCAGGTTAATATTCTCTTTTTAAAAAAA-TCTGTGGGCCCAGGATTGTGGGCCCCTGTGCCCTGCTGCAGGAGTGGGTCGGTAGGGCAGCGTGTTTCCAGGCCGAGTTGGGAGCTGTTCCTGTCCTGCAGGAGAGAGTGGCAGGAGGGCAGGCGAGCTGAGCTGAGAGGCAGGTGAGGCTCTGGGCGTTGTGGGTCAGCAGATCGGGAGCACCGCCCTGAGGGG-CTTGTCTCTCC---------------------------------------------------------AAGATGCCTCTTTATCAAGTTGTTTCATTCGGTCTGCGAACTCGGGGTTCGTCCTGGAGTCGTCTTCAATGTTATGTGCCTTCAACATTACATTTTTAAAGAAGGTAGTTAAGACAACAATTTAGAACAATAGGTAGTGCAGTCACCAATGGCCCAGAAATTAACTTTGGGGAGAAAATAACCACCA---AGAATTATGGGTATATTGTCAGTGCAAAGGCAAAATGGAAAAATCACACATTGCAGCTACTTTAGAATAATGTTGAATTTAACTTATACTACAGTTTCATAGGGAAGTTTCTTTTTATTATTGATATTTTGTTCCATTAAATATTGCTGCTACTTTTGGCTTCTCTTTCCACCAAAAAGAAGGGGATGGGTGGGGTTAGACACTGTGATGTCTTCATTCCAGGTCATTTGGCAAGCAGAACTAAGACAATTCAACTCCTCACAGTTCAGGAGGTGATTCATACCAAATGCTTTCATTTTCAATGCAGAGAAACTGAAACAACACAATATTCAATTATTTTCCAAGAACCATCAAGGGCGTACATAAAGCCAGGCATCACAGAAGAGACTGGTTGATTGATTGACATTTCATCCCACTGAGAAATTTCAGCAGAAGATGTAGTTTGAAAGGAAAACTTAGAAGTGAGGAAGG-CTTTCCAGCTAACAGTTAT----------------------------------------------------------ATGTTAGGTCTCAGCTGATAGAAATGAAACGACTGGAGGTAAGAACGTGGCTTCGCCCATAGATTTCCTTGT-----------------------TTTTGAATAGTAGATAAAAGGAAGGCAAT----GGTCATGCATTGAGTGTCTACTATATTCAGAGAAAAGTGTTATATCCATTATCTACCTAAAAGTAGGTATTATTTTCCCTACTCTACAGATGAAGAACAAGGTTCAGAGATATTAAGTACAT--TTTCCAAGTGCACATAGATAGTATGTTTCAAAAGCAAATGTTCAGTTTCTGCCTGATTCCAGAGGCCTTGACACCACC--AT---GCCTCCGAGTCTTTGGCCTCAGTCTTACCGAAGATGGCTTACTCAGTGTTTTGGTTCAGAGGGAATAGCATCTTACTCTTGATCCTTTCTAAGGCTATGGTGAATCCAGATAGCACTCATTGCTTATCCTGGCTGGGCTTGCACTGCCCAATATCTCCTCCACTGAGGATGCTAGATAAGCAGGAAGTAAAGAGTATTGATTGGTAGGTTTCCAAGTCAAAAAAA-TGAAACAGGTTTCCAAAAAATAAATTAACTACCAAGGACTCAGTAGACATAGTTTATTTGTTTATAGCAACCGTCTACACAAACACAGCCCTTGGCGGGATCACGGTGACTGTTTGACTGCCACCTGCTGGGATGGGGCTCCCCAGCGGTGCCTGTTTGTGTACATTGCCAGTGGCAGCTCCGATCACCCACCGTTCTGTCGGCACTTGGCGTAGCTTTATATTTAGTGCTGTTAAAATGGCATGAATGCAGTTGTCTCCTTCCCTGAAGATTGCTAATTTAACTGAGACTGTGGGCCACAGAGACCTGCATTTGTCATTTAATGTGTCTGTGACACACAAGTGAATAGAAAGCAAATTCAACTCTTTTTT-CTTAATAAGCCTTGAATAAGGCACTGAGAATGTTTGAGTATTCAAGTGAGAAGCTGTACTTGAAAAGCAAATATTTCCTACTTTTTGTTTGCAAACTGTGTTGCCATGGCGATACACGGCATTTATAGCATTTGAGAAATTAAAGTGGGAAATCAAAGGAATTGTTTTGTGTTACCTATC-----TGCAAGGAAACATTTGTCTTTAAATCATTTCAGCAAAATCCGTCAACGCTCAGCTCCAATGCTAAAGACATTGCTCATCCAGTCTGCCATCAGTAAAACTAGTGACCTACAACCTACAATACAGTCCTTGTCATACAATCTTGATTCACATTGAATTTCAATGTGCTAGCGGTACCACA-CTTC----ATTTCCGGTATTCCACGTCCACATCTAGTAATTTCTCAATCGACTTCTCAC--------AGCCCCACTGCTCCATGAGTAGGCCATTACCTGTAGGAGAGCT---------ATCTGCCAGTACCTGCTGGCCCGGGACTGTGAGGACCACTCCTTCTCCATCGTCATTGAGACCGTGCAGGTGAGCTTGCCGGGAGGCTGCGTAGCCGCTAGGCCGGCGGG-CAGCCC--TGGGAGGTGTGGGCAGGTGCT--CCGTGCAGGGCGG--AGGACTCCTCTTCCAGGCTTCAGTTAGCCCCTCGTT-CTTCCAGAAACCCAGCCCATCTCTCTGTCCCTGGA-GTCGGGAGAAGGCACCCTGCCCTGCTGACCACAGCGCTCAGGGCGGGCCCCGCTCCACGAGAGGCTTCCGTGGCTGCTTCGGGTCCTGCCTGTGGCCTCTGTGG-------------CCAGCC-CTGCTGTGCGGAGCTGGGGTGACTGGGG----GGCGAGGGGGGCCTGTCTCCCATTCTGA-CTGCTATGG-CCCTGTGTAGACTCATTTTCTCTGGAGAACGAAGCAAAGCTGAGGACAAATAGAGTGCCGAAGCCCCTGATTCTCT--GGAATGACAGGCCCAGGCCACA-GCCGAGGCAGAGGCCCACGGTCCTAGAGAAAGACCAGGCCAGGATGGGCGCTGGTGTGGGAGAGGTCGGGCACCGTGTTCAACTCTCGG--CCCCGTCCACACAGAGTGTCCTGTGAGAACGGAAGCCAGAGGCTCTCTGGGGCTGAGGTCTTTCTCTGACTCAGTGGGTCCTGGGCTGGGGTGCTGGACTGGTG-GGGGTACAGTGGGATCACCCCGCATCCCCTCTTGGCAGTGTGCCGATGACCCCGATGCTGTCTGCACCCGCTCGGTCCCCGTCCGGCTGCC--------------GGGCATGTGAACGGCTTCTCCCCAGTGTGTGTTCTCTGATGCCTGACGAGGTGGTCCCTCCGACTGAAGCTTTTCCCACATTCGTTGCATCGGCAGGGCCTCACTGACGCATGTCCTCTCAGGTGCTTGGCAAATGCTGCACTGTGGTTGAAGCACCGCCCACACTCGCTGCAGAGATAGAGCTCCTCAGCCGCGTGTGTCTTCCGGTGTGCCAGGTACCGCCTGTGGTCACTGAAGTCCTCTCCACACTCTCCACACAAGTAGGGTTTGCCTCCAAGGTGGATTCTTTGGTGTGTTGTTAGCACAGATTTCTGGCTGAAGCTTTTGCCACAAATAGTACAGAAAAAGGGTTTTTCTCCCGTATGTGTCCTCTGATGCCTGACAAGGTCTGAAGTCCAGCGGAAGTGTTTCCCACAATCATCACATCGATAGGGTTTCTTAACAGTTTTAACAGATGGAGTTCTCTCAGCCTGGATCAGAGGGGAGGCCTCCTCCAAATTCTTACGGTTCAGAGGATATTTACAAGGAGTGTTCATCTTGTGAACCTTTTGGTGCCTGGCAAGATGTGAGCTCCGCGTGTAACTTTTCCCACACTCCATACATTTATAGGGCTTCTCTCCTGTGTGAGTTCTGAGGTGTCTAACAAGGTGGGAGTTACAAGTGAAGCTTTTTCCACATACAGGACAGTCATGATGTCTCCCTAACAGGGTATGAACAGGCATGGTTTCCCGAAGATTCATTAAACTATTCACTTGAGAGATATTTGTACCAAATCTTCTTT------------------------------------------------------AGGAGCAGCTTCTGAGTGAGCCTGCTGGGGGGGGCAGGGTCTCTGCCTCCGTCCTCCTCTAGGTCCTGGTCACACTTCCATTCCTCATCCTCGTTTAGAGTGGGCAGGTATCCGGACACGCCCTTCCCCGTCCCTGACCCAGAGCTCTGGTCGCTACAGACCTTGGGGCTCTCTGAGCCTGTCCTCGTATACTCCAAATAAATATCGGACTTGAGGAAGGCGGGGTAGGTGTTCTCCTCCATGGTGGACTGGATTTCTGTCTGCGCCTGGTCGAACATGGCCGGGTCGATCTGCTGCTTCACGATGCAGTCCTTTATGAAGCTCTTGGTGGCTGGCTTGGTCTGGCGGGACACGATGCCACTGTTATCGAGGATGTACTTTCGGTAGATCGCTCTTGCCAGCTTCAGCCTCTTCTCCTCGTTCGAGTCGCAGGGCTCCAGCTTCCTGAAGCCACTGCAGGCGAACCAGAAGTCCAGCAGGTCGGCACAGCCCTCCTGCTTCAGGAAAGTCCTGAACAGGCTTATCCCATCCTGGTCGTCCAGCAGGGAGTGCAGGGACTCGGCCCACTTCAAGTACGGCGGCGTGGGTGAGGCGCTGCCCTCGGGCTCGTACCCCAGGTCCAGGTCCGAGCGCCTCGGCGTGGCTGTCGAAGTCTCGCCTTTAACGCCAGCACCTTTCCCAGAGCAGAAGCCATGGCTGATGGGCCTTGGGTCTGTGGACGCCAGTTCTCCCTCCTCACCAGGCACGGGGGGCCGGGGGGCATCTTCAGTGAAACTCGCTCCAAGGTCCAAGGGGAAACCCTGCTCTTGGACATTCATTTTGGGACTCTGTGCGTCAATGAACAATGAGCGCTGCA-CCCTAATACATCAGTACTTACAGCTCCAAAGTGAATCAATC-------------GAAGGTGACTCTTGCAGACACGGTCATCTGTAAACTTGACCCTCTGTCTGGTTTCGTCTCCTGAAATTCATTTGTGGTTTT-AAATAAGACAATATTATCATGTTAACCACAAAA-GATTATNTGGTACAACAATTCATCTGAATGATTTGCAGGCTATCATTTTTGTGTTCTCCCCATCAAATACAATGAAATGCTGACCTAAAGATATTTACAACTGGCATGGAATACACTTTTGTGGCTAAGTATATCATGAAGAATCACACTTAATGAGATCTGACTCCATCATTGTGCCAAAGTCGTCAGGAAGTCAGAAGTAAAAGGCTGAGCACTCAAAGGTCATTAGCCCCACATCTACATGTGGGCATTGTGAGGTTCCAAAGACCCATGCCAATCAGAGGGCCACAAATAACCACATATGACTTACATAGCTGGTAATTTCCACCAACAAAAGCGACTCATTAATC-----TTTTTGTATCGAGAGATGCATAG-----ATAGGCAGTGTTTTGCCAAAAA-TTACATGAAGAAAGCTTTCTAACTTTACCGATGACTATTAAATAATCTAGACCTATTCTTCCTATCCCCCTTGCAGCCCCACCCTTAACAAAGAGAGTTGGCACCTGGGAGTCACTTTTAACAAGACAATACC-AAAAAAAGCAAAAAA-------------------CCCCTGACTTCCCTGCTGCAATGGGGAGGGTCCCACGACTCCGACCAGCACACATACTCAGGCTCTGGCCGCAGTGTACTGTCATTCGAGTCAGGTAGGTGGAGAGCCCCTCGTGCCACCTGGGCATGGGTCTACTGCTGTGGCAAGAGGAGGGAGGGTCCTGTGTACAAACTGCTTGGTGCGTCTGCGAGGTG-CAGAGGGCTTTTCTTTTATAGGGAGCTC---CCTGCTTGCTTCTGAAAGGGACTGGCGTAAGTTGCATTCGGGAAATAACAAGGCAAACCCAAGTTCAGTTAGAGCAAGCAAAACAAATCAGGCGCCCACGCTGCTATAAATGCCCTGGGGTGGGA--GAGGGGT--AGAGGGGTGGTAGCTATTTGAAGGAGGATGTGGTGTTTTTTACCTGAGTTGCAAAACCAGTGTCCTAACCTTTTCTGGCTAACAAAGATTTTTGTGGCACTCAGCTCTATAATGACAAGGGCCACAGGGCTCCTATTTAGGTTATAGAATTATCTGCCTTTTCTTCTGAAAATAAGGCAGAAGTTTCTCTGATGGCACAAGGCTGGGGTCAGTCAGGTGCCTGGCTGCCCCACGAGGCCCTTCCTGGCAAGCTCAGCTGTGACGCGCCCCTCTAGGTTCTGGGGGCTGGTTTGACTGGATGGTGCCGACTCTGCTCTTATGGCTGGTGAACA
griseo009 -------------------------CACCAATTGATCAGGTAGTCCCTGCTAAACTGTAAGCTATGCACCACAAGCTAC----TATAT-CCCAACATTTCCTTATTCTCCACCACTGAGCCCAGGATGACCTGGTGATCCATAAATATTTGCAGAATGAAGGTCTATGAAGTAAAACCTCCACCATAGTTAAAGTTAGTTAACGCAGATTCACTAAAGTAACAAATCAGAAATTCCGCTGAAAGTAAAGGTTCGAGTAGCCCAAAACC-ATGACAAAATTTCCAGCTGTGTTCACAGAAACACAAGTTCAAATGCGAGTGCATCTAATTTGCTTTTCCTAAAAGCCTCTCTAA------------GACATTCAAATTCATTAACTTCATGTGACCAAGAGAGATTCTGCAACTGAGGCTCAGAACCCCTGTAAACATGCCAGCTAACAAGGACACTTTCCCTAGGTGCTCAACCCAGAATACAACACTGTCAGCGTCAATCA-------GGAGCTTTGAACTCTAAACCCACAGGCTCAAGTCACGAACTCGCCCAATGAAGCCTATCAACAACCCCTGGATAAAATTTTTCCACCTTAACACTT--------------------------------GGCTGGAACATGAAAATGACCCCAGGGCACCACAGAAATGCCACCTTCCTCTCCTGCCAGTTCCGTTCGGTCATAAGAATGGACTACATGGTCTACGTCAGCTTCTTCGCGGGGATTTTACTTCCCCTAGTTGTCATGTGCGGCATCTACCTTGACATCTTCTACGTCATCCGGAACAAACTCAGTCAGAACTTTTCTAGCTCTAAAGAGACAAGTGCATTTTATGGACGGGAGTTCAAGACGGCTAAGTCCCTGTCTCTGGTTCTCTTGTTGTTTGCTGTGTCCTGGCTGCCATTATCCATCATGAACTGTGTTATCTACTTTAGTGGTGAGGTGCCACCAGTTGTATTGTACTTGGGCATCCTGCTGTCCCATGCTAACTCC---------------GCGATTTTTGGTGAGTCTTTGTAAATTTACTTTTAGATCTCATTTCCCTTG---------ATAACAATCTCATATA------TTCCTTCAAATAGCAGCAGTATATAAATTCTTCCTTAAAACATGTGTTATACAGCCATCTAGCTTTACTATAGCTTTAAAATAGCTGCACAAGTTTTTCACTTTTATCTGAGCC-TA-------CT-AGGTGAGGTT--AAAATTCAGTAAATCTAAATTGGTATCATATCACTAAGATTCATTAACAAATAGAATATTTATACTTTTTGAGCCCTTTATTTAGAGACAAA-------------TACTATTTTTTAAAAAGTCCTTCTGATTCTTTC-AATAGCTTAGTCTCCCTTGGAAGGCATTCAGGCCAGGCCAGGTTGTCTTATA-CTCTGATTTATGGTTTTAATGTGGTAGTTAAG----AAATTCCATTTTTCTAGTCATTATTTGAAGCTCAGGTTAGTGCCTCTCTCAACCACCTTCTAATTGGGATTTCAAAACTGTCACACATTCTTTCAAGTAATGTTTACGAATTCCCTATGCTTTAGTCACAAGGAAGTTCTGAGGATGATGCATTACGT----------------TCCTTCGTCAGGGACTACCCAGGTGAGTGCTTCT---TTCGCAGCTGCGGCAGCTGGCC--------ATGGCTGCCAGGCCGAGGTGGGGGTGTCTG--CTGCACACCTCCCCTCGGGACCCGTGCCTGGGCTGCACGCAGCGTACACGCATGGGACTCATAGAGGTTCCTGGTGTAGCAGAGGAGTCTCAGGAGAGGGTTCTTCAGGTGCCAGCGATGAC-------TGCAAGTCGTTCACAGTGCAGTTACTTCTGTCCCCGTTGCAGCAGCTTCA----------------------------CAGAGACCAGGA--GTCAAGCCTTGAGAGTCACAGGGGCTGCTTGTTACTGATATGTGTGATGCTCGCTGTGAGCTGGCTCCCTTCTAGGCTCTGGGTGTCCTTTAATGCACACAGGTTAGGGACTGCTACTGCCCTTTTGCAGGAGAGGAAGCTGAGGGACAGAGTGGTTTAATACCCTGCCAAGGGCGTGCAGCAAATGATGGAGCAAGAATTCTGACCCGGAGGCCTGGCTCCCGAGCCTGCATTTTAGCACCACACTAAGTAACCTGGTCAAGGTTGGCCACGACTCTCACTCAGGTCTTCACGCTTCTGAAGCTGCTGTTTTCTTATTCTCAGTGGCACTAATCTCTGACCACCTTAGGCAGGTTAATATTCTCTTTTTAAAAAAA-TCTGTGGGCCCAGGATTGTGGGCCCCTGTGCCCTGCTGCAGGAGTGGGTCGGTAGGGCAGCGTGTTTCCAGGCCGAGTTGGGAGCTGTTCCTGTCCTGCAGGAGAGAGTGGCAGGAGGGCAGGCGAGCTGAGCTGAGAGGCAGGTGAGGCTCTGGGCGTTGTGGGTCAGCAGATCGGGAGCACCGCCCTGAGGGG-CTTGTCTCTCC---------------------------------------------------------AAGATGCCTCTTTATCAAGTTGTTTCATTCGGTCTGCGAACTCGGGGTTCGTCCTGGAGTCGTCTTCAATGTTATGTGCCTTCAACATTACATTTTTAAAGAAGGTAGTTAAGACAACAATTTAGAACAATAGGTAGTGCAGTCACCAATGGCCCAGAAATTAACTTTGGGGAGAAAATAACCACCA---AGAATTATGGGTATATTGTCAGTGCAAAGGCAAAATGGAAAAATCACACATTGCAGCTACTTTAGAATAATGTTGAATTTAACTTATACTACAGTTTCATAGGGAAGTTTCTTTTTATTATTGATATTTTGTTCCATTAAATATTGCTGCTACTTTTGGCTTCTCTTTCCACCAAAAAGAAGGGGATGGGTGGGGTTAGACACTGTGATGTCTTCATTCCAGGTCATTTGGCAAGCAGAACTAAGACAATTCAACTCCTCACAGTTCAGGAGGTGATTCATACCAAATGCTTTCATTTTCAATGCAGAGAAACTGAAACAACACAATATTCAATTATTTTCCAAGAACCATCAAGGGCGTACATAAAGCCAGGCATCACAGAAGAGACTGGTTGATTGATTGACATTTCATCCCACTGAGAAATTTCAGCAGAAGATGTAGTTTGAAAGGAAAACTTAGAAGTGAGGAAGG-CTTTCCAGCTAACAGTTAT----------------------------------------------------------ATGTTAGGTCTCAGCTGATAGAAATGAAACGACTGGAGGTAAGAATGTGGCTTCGCCCATAGATTTCCTTGT-----------------------TTTTGAATAGTAGATAAAAGGAAGGCAAT----GGTCATGCATTGAGTGTCTACTATATTCAGAGAAAAGTGTTATATCCATTATCTACCTAAAAGTAGGTATTATTTTCCCTACTCTACAGATGAAGAACAAGGTTCAGAGATATTAAGTACAT--TTTCCAAGTGCACATAGATAGTATGTTTCAAAAGCAAATGTTCAGTTTCTGCCTGATTCCAGAGGCCTTGACACCACC--AC---GCCTCCGAGTCTTTGGCCTCAGTCTTACCGACGATGCCTTACTCAGTGTTTTGGTTCAGAGGGAATAGCATCTTACTCTTGATCCTTTCTAAGGCTATGGTGAATCCAGATAGCACTCATTGCTTATCCTGGCTGGCCTTGCACTGCCCAGTATCTCCTCCACTGAGGATGCTAGATAAGCAGGAAGTAAAGAGTATTGATTGGTAGGTTTCCAAGTCAAAAAAA-TGAAACAGGTTTCCAAAAAATAAATTAACTACCAAGGACTCAGTAGACATAGTTTATTTGTTTATAGCAACCGTCTACACAAACACAGCCCTTGGCGGGATCACGGTGACTGTTTGACTGCCACCTGCTGGGATGGGGCTCCCCAGCGGTGCCTGTTTGTGTACATTGCCAGTGGCAGCTCCGATCACCCACCGTTCTGTCGGCACTTGGCGTAGCTTTATATTTAGTGCTGTTAAAATGGCATGAATGCAGTTGTCTCCTTCCCTGAAGATTGCTAATTTAACTGAGACTGTGGGCCACAGAGACCTGCATTTGTCATTTAATGTGTCTGTGACACACAAGTGAATAGAAAGCAAATTCAACTCTTTTTT-CTTAATAAGCCTTGAATAAGGCACTGAGAATGTTTGAGTATTCAAGTGAGAAGCTGTACTTGAAAAGCAAATATTTCCTACTTTTTGTTTGCAAACTGTGTTGCCATGGCGATACACGGCATTTATAGCATTTGAGAAATTAAAGTGGGAAATCAAAGGAATTGTTTTGTGTTACCTATC-----TGCAAGGAAACATTTGTCTTTAAATCATTTCAGCAAAATCCGTCAACGCTCAGCTCCAATGCTAAAGACATTGCTCATCCAGTCTGCCATCAGTAAAACTAGTGACCTACAACCTACAATACAGTCCTTGTCATACAATCTTGATTCACATTGAATTTCAATGTGCTAGCGGTACCACA-CTTC----ATTTCCGGTATTCCACGTCCACGTCTAGTAATTTCTCAATCGACTTCTCAC--------AGCCCCACTGCTCCATGAGTAGGCCATTACCTGTAGGAGAGCT---------ATCTGCCAGTACCTGCTGGCCCGGGACTGTGAGGACCACTCCTTCTCCATCGTCATTGAGACCGTGCAGGTGAGCTTGCCGGGAGGCTGCGTAGCCGCTAGGCCGGCGGG-CAGCCC--TGGGAGGTGTGGGCAGGTGCT--CCGTGCAGGGCGG--AGGACTCCTCTTCCAGGCTTCAGTTAGCCCCTCGTT-CTTCCAGAAACCCAGCCCATCTCTCTGTCCCTGGA-GTCGGGAGAAGGCACCCTGCCCTGCTGACCACAGCGCTCAGGGCGGGCCCCGCTCCACGAGAGGCTTCCGTGGCTGCTTCGGGTCCTGCCTGTGGCCTCTGTGG-------------CCAGCC-CTGCTGTGCGGAGCTGGGGTGACTGGGG----GGCGAGGGGGGCCTGTCTCCCATTCTGA-CTGCTATGG-CCCTGTGTAGACTCATTTTCTCTGGAGAACGAAGCAAAGCTGAGGACAAATAGAGTGCCGAAGCCCCTGATTCTCT--GGAATGACAGGCCCAGGCCACA-GCCGAGGCAGAGGCCCACGGTCCTAGAGAAAGACCAGGCCAGGATGGGCGCTGGTGTGGGAGAGGTCGGGCACCGTGTTCAACTCTCGG--CCCCGTCCACACAGAGTGTCCTGTGAGAACGGAAGCCAGAGGCTCTCTGGGGCTGAGGTCTTTCTCTGACTCAGTGGGTCCTGGGCTGGGGTGCTGGACTGGTG-GGGGTACAGTGGGATCACCCCGCATCCCCTCTTGGCAGTGTGCCGATGACCCCGATGCTGTCTGCACCCGCTCGGTCCCCGTCCGGCTGCC--------------GGGCATGTGAACGGCTTCTCCCCAGTGTGTGTTCTCTGATGCCTGACGAGGTGGTCCCTCCGACTGAAGCTTTTCCCACATTCGTTGCATCGGCAGGGCCTCACTGACGCATGTCCTCTCAGGTGCTTGGCAAATGCTGCACTGTGGTTGAAGCACCGCCCACACTCGCTGCAGAGATAGAGCTCCTCAGCCGCGTGTGTCTTCCGGTGTGCCAGGTACCGCCTGTGGTCACTGAAGTCCTCTCCACACTCTCCACACAAGTAGGGTTTGCCTCCAAGGTGGATTCTTTGGTGTGTTGTTAGCACAGATTTCTGGCTGAAGCTTTTGCCACAAATAGTACAGAAAAAGGGTTTTTCTCCCGTATGTGTCCTCTGATGCCTGACAAGGTCTGAAGTCCAGCGGAAGTGTTTCCCACAATCATCACATCGATAGGGTTTCTTAACAGTTTTAACAGATGGAGTTCTCTCAGCCTGGATCAGAGGGGAGGCCTCCTCCAAATTCTTACGGTTCAGAGGATATTTACAAGGAGTGTTCATCTTGTGAACCTTTTGGTGCCTGGCAAGATGTGAGCTCCGCGTGTAACTTTTCCCACACTCCATACATTTATAGGGCTTCTCTCCTGTGTGAGTTCTGAGGTGTCTAACAAGGTGGGAGTTACAAGTGAAGCTTTTTCCACATACAGGACAGTCATGATGTCTCCCTAACAGGGTATGAACAGGCATGGTTTCCCGAAGATTCATTAAACTATTCACTTGAGAGATATTTGTACCAAATCTTCTTT------------------------------------------------------AGGAGCAGCTTCTGAGTGAGCCTGCTGGGGGGGGCAGGGTCTCTGCCTCCGTCCTCCTCTAGGTCCTGGTCACACTTCCATTCCTCATCCTCGTTTAGAGTGGGCAGGTATCCGGACACGCCCTTCCCCGTCCCTGACCCAGAGCTCTGGTCGCTACAGACCTTGGGGCTCTCTGAGCCTGTCCTCGTATACTCCAAATAAATATCGGACTTGAGGAAGGCGGGGTAGGTGTTCTCCTCCATGGTGGACTGGATTTCTGTCTGCGCCTGGTCGAACATGGCCGGGTCGATCTGCTGCTTCACGATGCAGTCCTTTATGAAGCTCTTGGTGGCTGGCTTGGTCTGGCGGGACACGATGCCACTGTTATCGAGGATGTACTTTCGGTAGATCGCTCTTGCCAGCTTCAGCCTCTTCTCCTCGTTCGAGTCGCAGGGCTCCAGCTTCCTGAAGCCACTGCAGGCGAACCAGAAGTCCAGCAGGTCGGCACAGCCCTCCTGCTTCAGGAAAGTCCTGAACAGGCTTATCCCATCCTGGTCGTCCAGCAGGGAGTGCAGGGACTCGGCCCACTTCAAGTACGGCGGCGTGGGTGAGGCGCTGCCCTCGGGCTCGTACCCCAGGTCCAGGTCCGAGCGCCTCGGCGTGGCTGTCGAAGTCTCGCCTTTAACGCCGGCACCTTTCCCAGAGCAGAAGCCATGGCTGATGGGCCTTGGGTCTGTGGACGCCAGTTCTCCCTCCTCACCAGGCACGGGGGGCCGGGGGGCATCTTCGGTGAAGCTCGCTCCAAGGTCCAAGGGGAAACCCTGCTCTTGGACATTCATTTTGGGACTCTGTGCGTCAATGAACAATGAGCGCTGCA-CCCTAATACATCAGTACTTACAGCTCCAAAGTGAATCAATC-------------GAAGGTGACTCTTGCAGACACGGTCATCTGTAAACTTGACCCTCTGTCTGGTTTCGTCTCCTGAAATTCATTTGTGGTTTT-AAATAAGACAATATTATCATGTTAACCACAAAA-GATTATNTGGTACAACAATTCATCTGAATGATTTGCAGGCTATCATTTTTGTGTTCTCCCCATCAAATACAATGAAATGCTGACCTAAAGATATTTACAACTGGCATGGAATACACTTTTGTGGCTAAGTATATCATGAAGAATCACACTTAATGAGATCTGACTCCATCATTGTGCCAAAGTCGTCAGGAAGTCAGAAGTAAAAGGCTGAGCACTCAAAGGTCATTAGCCCCACATCTACATGTGGGCATTGTGAGGTTCCAAAGACCCATGCCAATCAGAGGGCCACAAATAACCACATATGACTTACATAGCTGGTAATTTCCACCAACAAAAGCGACTCATTAATC-----TTTTTGTATCGAGAGATGCATAG-----ATAGGCAGTGTTTTGCCAAAAA-TTACATGAAGAAAGCTTTCTAACTTTACCGATGACTATTAAATAATCTAGACCTATTCTTCCTATCCCCCTTGCAGCCCCACCCTTAACAAAGAGAGTTGGCACCTGGGAGTCACTTTTAACAAGACAATACC-AAAAAAAGCAAAAAA-------------------CCCCTGACTTCCCTGCTGCAATGGGGAGGGTCCCACGACTCCGACCAGCACACATACTCAGGCTCTGGCCGCAGTGTACTGTCATTCGAGTCAGGTAGGTGGAGAGCCCCTCGTGCCACCTGGGCATGGGTCTACTGCTGTGGCAAGAGGAGGGAGGGTCCTGTGTACAAACTGCTTGGTGCGTCTGCCAGGTG-CAGAGGGCTTTTCTTTTATAGGGAGCTC---CCTGCTTGCTTCTGAAAGGGACTGGCGTAAGTTGCATTCGGGAAATAACAAGGCAAACCCAAGTTCAGTTAGAGCAAGCAAAACAAATCAGGCGCCCACGCTGCTATAAATGCCCTGGGGTGGGA--GAGGGGT--AGAGGGGTGGTAGCTGTTTGAAGGAGGATGTGGTGTTTTTTACCTGAGTTGCAAAACCAGTGTCCTAACCTTTTCTGGCTAACAAAGATTTTTGTGGCACTCAGCTCTATAATGACAAGGGCCACAGGGCTCCTATTTAGGTTATAGAATTATCTGCCTTTTCTTCTGAAAATAAGGCAGAAGTTTCTCTGATGGCACAAGGCTGGGGTCAGTCAGGTGCCTGGCTGCCCCACGAGGCCCTTCCTGGCAAGCTCAGCTGTGACGCGCCCCTCTAGGTTCTGGGGGCTGGTTTGACTGGATGGTGCCGACTCTGCTCTTATGGCTGGTGAACA
murinu010 -------------------------CACCAATTGATCAGGTAGTCCCTGCTAAACTGTAAGCTATGCACCACAAGCTAC----TATAT-CCCAACATTTACTTATTCTCCACCACTAAGCCCAGGATGACCTGGTGATCCATAAATATTTGCAGAATGAAGGTCTATGAAGTAAAACCTCCACCATAGTTAAAGTTAGTTAACGCAGATTCACTAAAGTAACAAATCAGCAATTTCACTGAAAGTAAAGGTTCGAGTAGCCCAAAACC-ATGACAAAATTTCCAGCTGTGTTCACAGAAACACAAGTTCAAATGCGAGTGCGTCTAATTTGATTTTCCTAAAAGCCTCTCTAA------------GACATTCAAATTCATTAACTTCATGTGACCAAGAGAGATTCTGCAACTGAGGCTCAGAACCCCTATAAACATGCCAGCTAACAAGGACACTTTCCCTAGGTGCTCAACCCAGAATACAACACTGTCAGCGTTAATCG-------GGAGCTTTGAACTCTAAACCCACAGGCTCAAGTCACGAACTCGCCCAATGAAGCCTATCAACAACCCCTGGATACAATTTTTCCACCTTAACACTTTATT-CCCTTTACTTTTGCCAAACCAA-----GGCTGGAACATGAAAATGACCCCAGGGCACCACAGAAATGCCACCTTCCTCTCCTGCCAGTTCCGTTCAGTCATAAGAATGGACTACATGGTCTACGTCAGCTTCTTCGCGGGGATTTTACTTCCCCTAGTTGTCATGTGCGGCATCTACCTTGACATCTTCTACGTCATCCGGAACAAACTCAGTCAGAACTTTTCTAGCTCTAAAGAGACAAGTGCATTTTATGGACGGGAGTTCAAGACGGCTAAGTCCCTGTCTCTGGTTCTCTTGTTGTTTGCTGTGTCCTGGCTGCCATTATCCATCATGAACTGTGTTATCTACTTTAGTGGTGAGGTGCCACCAGTTGTATTGTACTTGGGCATCCTGCTGTCCCATGCTAACTCCNNNNNTGGAATGTCAGCGATTTTTGGTGAGTCTTTGTAAATTTACTTTTAGATCTCATTTCCCTTG---------ATAACAATCTCATATA------TTCCTTCAAATAGCAGCAGTATATAAATTCTTCCTTAAAACATGTGTTATACAGCCATCTAGCTTTACTATAGCTTTAAAATAGCTGCACAAGTTTTTCACTTTTATCTGAGCC-TA-------CT-AGGTGAGGTT--AAAATTCAGTAAGTCTAAATTGGTATCATATCACTAAGATCCATTAACAAATAGAATATTTATACTTTTTGAGCCCTTTATTTGGAGACAAA-------------NACTATTTTTTAAAAAGTCCTTCTGATTCTTTC-AATAGCTTAGTCTCCCTTGGAAGGCATTCAGGCCAGGCCAGGTTGTCTTANA-CTCTGATTTATGGTTTTAATGTGGTAGTTAAG----AAGTTCCATTTTTCTAGTCATTATTTGAAGCTCAGGTTAGTGCCTCTCTCAACCACCTTCTAATTGGGATTTCAAAACTGTCACACATTCTTTCAAGTAATGTTTACGAATTCCCTATGCTTTAGTCACAAGGAAGTTCTGAGGATGATGCATTACATCGTTTCTGTTAANN--TCCTTCGTCAGGGACTACCCAGGTGAGTGCTTCT---TTCATAGCTGCGGCAGCTGGCG--------ATGGCTGCCAGGCCTAGGTGGGGGTGTCTG--CTGCACACCTCCCCTCAGGACCCGTGCCTGGGCTGCACGCAGCGTACACGCATGGGACTCATAGAGGTTCCTGGTGTAGCAGAGGAGTCTCAGGAGAGGGTTCTTCAGGTGCCAGCGATGAC-------TGCAAGTCGTTCACAGTGCAGTTACTTCTGTCCCCGTTGCAGCAGCTTCA----------------------------CAGAGACCAGGA--GTCAAGCCTTGAGAGTCACGGGGGCTGCTTGTTACTGATATGTGTGATGCTCGCTGTGAGCTGGCTCCCTTCTAGGCTCTGGGCGTCCTTTAATGCACACAGGTTAGGGACTGCTACTGCCCTTTTGCAGGAGAGGAAGCTGAGGGACAGAGTGGTTTAATACCCTGCCAAGGGCGTGCAGCAAATGATGGAGCAAGAATTCTGACCAGGAGGCCTGGCTCCCGAGCCTGCATTTTAGCACCACACTAAGTAACCTGGTCAAGGTTGGCCACGACTCTCACTCAGGTCTTCACGCTTCTGAAGCTGCTCCTTTCTTATTCTCAGTGGCACTAATCTCTGACCACCTTAGGCAGGTCAGTATTCTCTTTTTAAAAAAAATCTGTGGGCCCAGGATTATGGGCCCCTGTGGCCTGCTGCAGGAGTGGGTCGGTAGGGCAGCGTGTTTCCAGGCCGAGTTGGGAGCTGTTCCTGTCCTGCAGGTGAGAGTGGCAGGAGGGCAGGCGAGCTGAGCTGAGAGGCAGGTGAGGCTCTGGGCGTTGCGGGGCAGCAGATCGGGAGCACCGCCCTGAGGGG-CTTGTCTCTCC----------------------------CTGGGCCTTGCCACACTCATTGCGGTAGTAAGATGCCTCTTTATCAAGTTGTTTCATTCGGTCTGCGAACTCGGGGTTCGTCCTGGAGTCGTCTTCAATGTTATGTGCCTTCAACATTACATTTTTAAAGAAGGCAGTTAAGACAACAATTTAGAACAATAGGTAGTGCAGTCACCAATGGCCCAGAAATTAACTTTGGGGAGAAAATAACCACCA---AGAATTATGGGTATATTGTCAGTGCAAAGGCAAAATGGAAAAATCACACATTGCAGCTACTTTAGAATAATGTTGAATTTAACTTATACTACAGTTTCATAGGGAAGTTTCTTTTTATTATTGATATTTTGTTCCATTAAATATTGCTGCTACTTTTGGCTTCTCTTTCCACCAAAAAGAAGGGGATGGGTGGGGTTAGACACTGTGATGTCTTCATTCCAGGTCATTTGGCAAGCAGAACTAAGACAATTCAACTCCTCACAGTTCAGGAGATGATTCATACCAAATGCTTTCATTTTCAATGCAGAGAAACTGAAACAACACAATATTCAATTATTTTCCAAGAACCATCAAGGGCGTACATAAAGCCAGGCATCACAGAAGAGACTGGTTGACTGATTGACATTTCATCCCACTGAGAAATTTCAGCAGAAGATGTAGTTTGAAAGGAAAACTTAGAAGTGAGGAAGG-CTTTCCAGCTAACAGTTATACCCATAAATTCTCAGTCTCT-------------------------------------ATGTTAGGTCTCAGCTGATAGAAATGAAACGACTGGAGGTAAGAATGTGGCTTCGCCCATAGATTTCCTTGT-----------------------TTTTGAATAGTAGATAAAAGGAAGGCAAT----GGTCATGCATTGAGTGTCTACTATATTCAGAGAAAAGTGTTATATCCATTATCTACCTAAAAGTAGGTATTATTTTCCATACTCTACAGATGAAGAACAAGGTTCAGAGACATTAAGTACAT--TTTCCAAGTGCACATAGATAGTATGTTTCAAAAGCAAATGTTCAGTTTCTGCCTGATTCCAGAGGCCTTGACACCACC--AC---GCCTCCGAGTCTTTGGCCTCAGTCTTACCGAAGATGGCTTACTCAGTGTTTTGGTTCAGAGGGAATAGCATCTTACTCTTGATCCTTTCTAAGGCTATGATGAGTCCAGATAGCACTCATTGCTTATCCTGGCTGGCCTTGCACTGCCCAATATCTCCTCCACTGAGGATGCTAGATAAGCAGGAAGTAAAGAGTATTGATTGGTAGGTTTCCAAGTAAAAAAAA-TGAAACAGGTTTCCAAAAAATAAATTAACTACCAAGGACTCAGTAGACATAGTTTATTTGTTTATAGCAACC---------------------------------GTGACTGTTTGACTGCCACCTGCTGGGATGGGGCTCCCCAGCGGTGCCTGTTTGTGTACATTGCCAGTGGCAGCTCCGATCACCCACCGTTCTGTCGGCACTTGGCGTAGCTTTATATTTAGTGCTGTTAAAATGGCATGAATGCAGTTGTCTCCTTCCCTGAAGATTGCTAATTTAACTGAGACTGTGGGCCACAGAGACCTGCATTTGTCATTTAATGTGTCTGTGACACACAAGTGAATAGAAAGCAAATTCAACTCTTTTTT-CTTAATAAGCCTTGAATAAGGCACTGAGAATGTTTGAGTATTCAAGTGAGAAGCTGTACTTGAAAAGCAAATATTTCCTACTTTTTGTTTGCAAACTGTGTTGCCATGGCGATACACGGCATTTACAGCATTTGAGAAATTAAAGTGGGAAATCAAAGGAATTGTTTTGTGTTACCTATC-----TGCAAGGAAACATTTGTCTTTAAATCATTTCAGCAAAATCCGTCAATGCTCAGCTCCAATGCTAAAGACACTGCTCATCCAGTCTGCCATCAGTAAAACTAGTGACCTACAACCTACAATACAGTCCTTGTCATACAATCTTGATTCACATTGAATTTCAATNCACTAGCGGTACCACA-CTTA----ATTTCCGGTATTCCACATCCATGTCTAGTAATTTCTCAATCGACTTCTCAC--------AGCCCCACTGCTCC--------------------------------------ATCTGCCAGTACCTGCTGGCCCGGGACTGTGAGGACCACTCCTTCTCCATCGTCATTGAGACCGTGCAGGTGAGCTTGCCGGGAGGCTGCGTAGCCGCTAGGCCGGCGGG-CAGCCCC--GGGAAGTGTGGGCAGGTGCT--CCGTGCAGGGGGG--AGGACTCCTCTTCCAGGCTTCAGTTAGCCCCTCGCT-CTTCCAGAAACCCAGCCCATCTCTCTGTCCCTGGA-GTCGGGAGAAGGCACCCTGCCCTGCTGACCACAGCGCTCAGGGCGGGCCCCGCTCCACGAGAGGCTTCCGTGGCTGCTTCGGGTCCTGCCTGTGGCCTCTGTGG-------------CCAGCCTCTGCTG--CGGAGCTGGGGTGACTGGGG----GGCG-GGAGGGCCTGTCTCCCATTCTGA-CTGCTATGG-CCGTGTGTAGACTCATTTTCTCTGGAGAACGAAGCAAAGCTGAGGACAAATAGAGTGCCGAAGCCCCTGATTCTCT--GGAATGACAGGCCCAGGGCACA-GCCGAGGCAGAGGCCCACGGTCCTAGAGAAAGACCAGGCCAGGATGGGCGCTGGTGTGGGAGAGGTCGGGCACCGTGTTCAACTCTCGG--CCCCGTCCACACAGAGTGTCCTGTGAGAACGGAAGCCAGAGGCTCTCTGGGGCTGAGGTCTTTCTCTGACTCAGTGGGTCCTGGGCTGGGGTGCTGGACTGGTG-GGGGTACAGTGGGATCACCCCGCATCCCCTCTTGGCAGTGTGCCGATGACCCTGATGCTGTCTGCACCCGCTCGGTCACCGTCCGGCTGCC--------------GGGCATGTGAACGGCTTCTCCCCAGTGTGTGTTCTCTGATGCCTGACGAGGTGGTCCCTCCGACTGAAGCTTTTCCCACATTCGTTGCATCGGCAGGGCCTCACTGACGCATGTCCTCTCAGGTGCTTGGCAAATGCTGCACTGTGGTTGAAGCACCGCCCACACTCGCTGCAGAGATAGAGCTCCTCAGCCGCGTGTGTCTTCCGGTGTGCCAGGTACCGCCTGTGGTCACTGAAGTCCTCTCCACACTCTCCACACAAGTAGGGTTTGCCTCCAAGGTGGATTCTTTGGTGTGTTGTTAGCACAGATTTCTGGCTGAAGCTTTTGCCACAAATAGTACAGAAAAAGGGTTTTTCTCCCGTATGTGTCCTCTGATGCCTGACAAGGTCTGAAGTCCAGCGGAAGTGTTTCCCACAATCATCACATCGATAGGGTTTCTTAACAGTTTTAACAGATGGAGTTCTCTCAGCCTGGATCAGAGGGGAGGCCTCCTCCAAATTCTTACGGTTCAGAGGATATTTACAAGGAGTGTTCATCTTGTGAACCTTTTGGTGCCTGGCAAGATGTGAGCTCCGCGTGTAACTTTTCCCACACTCCATACATTTATAGGGCTTCTCTCCTGTGTGAGTTCTGAGGTGTCTAACAAGGTGGGAGTTACAAGTGAAGCTTTTTCCACATACAGGACAGTCATGATGTCTCCCTAACAGGGTATGAACAGGCATGGTTTCCCGAAGATTCATTAAACTATTCACTTGAGAGATATTTGTACCAAATCTTCTTTCACTAAGTCTACCTGGATTMTCCTCAAAGGTAATTTCCCAATCTGGAGTCTGGAAGGAGCAGCTTCTGAGTGAGCCTGCTGGGGGGGGCAGGGTCTCTGCCTCCCTCCTCCTCTAGGTCCTGGTCACACTTCCATTCCTCATCCTCGTTTAGGGTGGGCAGGTATCCGGACACGCCCTTCCCCGTCCCTGACCCAGAGCTCTGGTCGCTACAGACCTTGGGGCTCTCTGAGCCTGTCCTCGTATACTCCAAATAAATATCGGACTTGAGGAAGGCGGGGTAGGTGTTCTCCTCCATGGTGGACTGGATTTNNNTCTGCGCCTGGTCGAACATGGCCGGGTCGATCTGCTGCTTCACGATGCAGTCCTTTATGAAGCTCTTGGTGGCTGGCTTGGTCTGGCGGGACACGATGCCACTGTTATCGAGGATGTACTTTCGGTAGATCGCTCTTGCCAGCTTCAGCCTCTTCTCCTCGTTCGAGTCGCAGGGCTCCAGCTTCCTGAAGCCACTGCAGGCGAACCAGAAGTCCAGCAGGTCGGCACAGCCCTCCTGCTTCAGGAAAGTCCTGAACAGGCTTATCCCATCCTGGTCGTCCAGCAGGGAGTGCAGGGACTCGGCCCACTTCAAGTACGGCGGCGTGGGTGAGGCGCTGCCCTCGGGCTCGTACCCCAGGTCCAGGTCCGAGCGCCTCGGCGTGGCTGTCGAAGTCTCGCCTTTAACGCCGGCACCTTTCCCAGNNNAGAAGCCATGGCTGATGGGCCTTGGGTCTGTGGACGCCAGTTCTCCCTCCTCACCAGGCACGGGGGGCCGGGGGGCATCTTCGGTGAAGCTCGCTCCAAGGTCCAAGGGGAAACCCTGCTCTTGGACATTCATTTTGGGACTCTGTGCGTCAATGAACAATGAGCGCTGCA-CCCTAATACATCAGTACTTACAGCTCN----------------------------------------------------NTCTGTAAACTTGACCCTCTGTCTGGTTTCGTCTCCTGAAATTCATTTGTGGTTTT-AAATAAGACAATATTATCACGTTAACCACAAAA-GATTATCTGGTACAACAATTCATCTGAATGATTTGCAGGCTATCATTTTTGTGTTCTCCCCATCAAATACAATGAAATGCTGACCTAAAGATATTTACAACTGGCATGGAATACACTTTTGTGGCTAAGTATATCATGAAGAATCACACTTAATGAGATCTGACTCCATCATTGTGCCAAAGTCGTCAGGAAGTCAGAAGTAAAAGGCTGAGCACTCAAAGGTCATTAGCCCCACATCTACATGTGGGCATTGTGAGGTTCCAAAGACCCATGCCAATCAGAGGGCCACAAATAACCACATATGACTTACATAGCTGGTAATTTCCACCAACAAAAGCGACTCATTAATC-----TTTTTGTATCGAGAGATGCATAG-----ATAGGCAGTGTTTTGCCAAAAA-TTACATGAAGAAAGCTTTCTAACTTTACCGATGACTATTAAATAATCTAGACCTATTCTTCCTATCCCCCTTGCAGCCCCACCCTTAACAAAAAGAGTTGGCACCTGGGAGTCACTTTTAACAAGACAATACC-AAAAAAAGCAAAAAAGGAACTAGGTTAGTCANN--------NNNNNNNGCTGCAATGGGGAGGGTCCCACGACTCCGACCAGCACGCATACTCAGGCTCTGGCCGCAGTGTACTGTCATTCGAGTCAGGTAGGTGGAGAGCCCCTCGTGCCACCTGGGCATGGGTCTACTGCTGTGGCAAGAGGAGGGAGGGTCCTGTGTACAAACTGCTTGGTGCGTCTGCCAGGTG-TAGAGGCCTTTTCTTTTATAGGGAGCTC---CCTGCTTGCTTCTGAAAGGGACTGGCGTAAGTTGCATTCGGGAAATAACAAGGCAAACCCAAGTTCAGTTAGAGCAAGCAAAACAAATCAGGCGCCCACGCTGCTATAAATGCCCCGGGGTGGGA--GAGGGGT--AGAGGGGTGGTAGCTATTTGAAGGAGGATGTGGTGTTTTTTACCTGAGTTGCAAAACCAGTGTCCTAACCTTTTCTGGCTAACAAAGATTTTTGTGGCACTCAGCTCTATAATGACAAGGGCCACAGGGCTCCTATTTAGGTTATAGAATTATCTGCCTTTTCTTCTGAAAATAAGGCAGAAGTTTCTCTGATGGCACAAGGCTGGGGTCAGTCAGGTGCCTGGCTGCCCCACGAGGCCCTTCCTGGCAAGCNCANCTGTGACGCGCCCCTCTAGGTTCTGGGGGNNNNNNNNNNNNNNNNNNNNNNNNNNNNNNNNNNNNNNN--------
murinu011 -------------------------CACCAATTGATCAGGTAGTCCCTGCTAAACTGTAAGCTATGCACCACAAGCTAC----TATAT-CCCAACATTTACTTATTCTCCACCACTAAGCCCAGGATGACCTGGTGATCCATAAATATTTGCAGAATGAAGGTCTATGAAGTAAAACCTCCACCATAGTTAAAGTTAGTTAACGCAGATTCACTAAAGTAACAAATCAGCAATTTCACTGAAAGTAAAGGTTCGAGTAGCCCAAAACC-ATGACAAAATTTCCAGCTGTGTTCACAGAAACACAAGTTCAAATGCGAGTGCGTCTAATTTGATTTTCCTAAAAGCCTCTCTAA------------GACATTCAAATTCATTAACTTCATGTGACCAAGAGAGATTCTGCAACTGAGGCTCAGAACCCCTATAAACATGCCAGCTAACAAGGACACTTTCCCTAGGTGCTCAACCCAGAATACAACACTGTCAGCGTTAATCG-------GGAGCTTTGAACTCTAAACCCACAGGCTCAAGTCACGAACTCGCCCAATGAAGCCTATCAACAACCCCTGGATACAATTTTTCCACCTTAACACTTTATT-CCCTTTACTTTTGCCAAACCAA-----GGCTGGAACATGAAAATGACCCCAGGGCACCACAGAAATGCCACCTTCCTCTCCTGCCAGTTCCGTTCGGTCATAAGAATGGACTACATGGTCTACGTCAGCTTCTTCGCGGGGATTTTACTTCCCCTAGTTGTCATGTGCGGCATCTACCTTGACATCTTCTACGTCATCCGGAACAAACTCAGTCAGAACTTTTCTAGCTCTAAAGAGACAAGTGCATTTTATGGACGGGAGTTCAAGAAGGCTAAGTCCCTGTCTCTGGTTCTCTTGTTGTTTGCTGTGTCCTGGCTGCCATTATCCATCATGAACTGTGTTATCTACTTTAGTGGTGAGGTGCCACCAGTTATATTGTACTTGGGCATCCTGCTGTCCCATGCTAACTCCNNNNNTGGAATGTCAGCGATTTTTGGTGAGTCTTTGTAAATTTACTTTTAGATCTCATTTCCCTTG---------ATAACAATCTCATATA------TTCCTTCAAATAGCAGCAGTATATAAATTCTTCCTTAAAACATGTGTTATACAGCCATCTAGCTTTACTATAGCTTTAAAATAGCTGCACAAGTTTTTCACTTTTATCTGAGCC-TA-------CT-AGGTGAGGTT--AAAATTCAGTAAGTCTAAATTGGTATCATATCACTAAGATCCATTAACAAATAGAATATTTATACTTTTTGAGCCCTTTATTTGGAGACAAA-------------NACTATTTTTTAAAAAGTCCTTCTGATTCTTTC-AATAGCTTAGTCTCCCTTGGAAGGCATTCAGGCCAGGCCAGGTTGTCTTANA-CTCTGATTTATGGTTTTAATGTGGTAGTTAAG----AAGTTCCATTTTTCTAGTCATTATTTGAAGCTCAGGTTAGTGCCTCTCTCAACCACCTTCTAATTGGGATTTCAAAACTGTCACACATTCTTTCAAGTAATGTTTACGAATTCCCTATGCTTTAGTCACAAGGAAGTTCTGAGGATGATGCATTACATCGTTTCTGTTAANN--TCCTTCGTCAGGGACTACCCAGGTGAGTGCTTCT---TTCGCAGCTGCGGCAGCTGGCG--------ATGGCTGCCAGGCCGAGGTGGGGGTGTCTG--CTGCACACCTCCCCTCGGGACCCGTGCCTGGGCTGCACGCAGCATACACACATGGGACTCATAGAGGTTCCTGGTGTAGCAGAGGAGTCTCAGGAGAGGGTTCTTCAGGTGCCAGCGATGAC-------TGCAAGTCATTCACAGTGCAGTTACTTCTGTCCCCGTTGCAGCAGCTTCA----------------------------CAGAGACCAGGA--GTCAAGCCTTGAGAGTCACGGGGGCTGCTTGTTACTGATATGTGTGATGCTCGCTGTGAGCTGGCTCCCTTCTAGGCTCTGGGCGTCCTTTAATGCACACAGCTTAGGGACTGCTACTGCCCTTTTGCAGGAGAGGAAGCTGAGGGACAGAGTGGTTTAATACCCTGCCAAGGGCGTGCAGCAAATGATGGAGCAAGAATTCTGACCAGGAGGCCTGGCTCCCGAGCCTGCATTTTAGCACCACACTAAGTAACCTGGTCAAGGTTGGCCACGACTCTCACTCAGGTCTTCACGCTTCTGAAGCTGCTCCTTTCTTATTCTCAGTGGCACTAATCTCTGACCACCTTAGGCAGGTTAATATTCTCTTTTTAAAAAAA-TCTGTGGGCCCAGGATTGTGGGCCCCTGTGCCCTGCTGCAGGAGTGGGTCGGTAGGGCAGCGTGTTTCCAGGCTGAGTTGGGAGCTGTTCCTGTCCTGCAGGTGAGAGTGGCAGGAGGGCAGGCGAGCTGAGCTGAGAGGCAGGTGAGGCTCTGGGCGTTGCGGGGCAGCAGATCGGGAGCACCGCCCTGAGGGG-CTTGTCTCTCC----------------------------CTGGGCCTTGCCACACTCATTGCGGTAGTAAGATGCCTCTTTATCAAGTTGTTTCATTCGGTCTGCGAACTCGGGGTTCGTCCTGGAGTCGTCTTCAATGTTATGTGCCTTCAACATTACATTTTTAAAGAAGGCAGTTAAGACAACAATTTAGAACAATAGGTAGTGCAGTCACCAATGGCCCAGAAATTAACTTTGGGGAGAAAATAACCACCA---AGAATTATGGGTATATTGTCAGTGCAAAGGCAAAATGGAAAAATCACACATTGCAGCTACTTTAGAATAATGTTGAATTTAACTTATACTACAGTTTCATAGGGAAGTTTCTTTTTATTATTGATATTTTGTTCCATTAAATATTGCTGCTACTTTTGGCTTCTCTTTCCACCAAAAAGAAGGGGATGGGTGGGGTTAGACACTGTGATGTCTTCATTCCAGGTCATTTGGCAAGCAGAACTAAGACAATTCAACTCCTCACAGTTCAGGAGATGATTCATACCAAATGCTTTCATTTTCAATGCAGAGAAACTGAAACAACACAATATTCAATTATTTTCCAAGAACCATCAAGGGCGTACATAAAGCCAGGCATCACAGAAGAGACTGGTTGACTGATTGACATTTCATCCCACTGAGAAATTTCAGCAGAAGATGTAGTTTGAAAGGAAAACTTAGAAGTGAGGAAGG-CTTTCCAGCTAACAGTTATACCCATAAATTCTCAGTCTCT-------------------------------------ATGTTAGGTCTCAGCTGATAGAAATGAAACGACTGGAGGTAAGAATGTGGCTTCGCCCATAGATTTCCTTGT-----------------------TTTTGAATAGTAGATAAAAGGAAGGCAAT----GGTCATGCATTGAGTGTCTACTATATTCAGAGAAAAGTGTTATATCCATTATCTACCTAAAAGTAGGTATTATTTTCCATACTCTACAGATGAAGAACAAGGTTCAGAGACATTAAGTACAT--TTTCCAAGTGCACATAGATAGTATGTTTCAAAAGCAAATGTTCAGTTTCTGCCTGATTCCAGAGGCCTTGACACCACC--AC---GCCTCCGAGTCTTTGGCCTCAGTCTTACCGAAGATGGCTTACTCAGTGTTTTGGTTCAGAGGGAATAGCATCTTACTCTTGATCCTTTCTAAGGCTATGATGAGTCCAGATAGCACTCATTGCTTATCCTGGCTGGCCTTGCACTGCCCAATATCTCCTCCACTGAGGATGCTAGATAAGCAGGAAGTAAAGAGTATTGATTGGTAGGTTTCCAAGTAAAAAAAA-TGAAACAGGTTTCCAAAAAATAAATTAACTACCAAGGACTCAGTAGACATAGTTTATTTGTTTATAGCAACC---------------------------------GTGACTGTTTGACTGCCACCTGCTGGGATGGGGCTCCCCAGCGGTGCCTGTTTGTGTACATTGCCAGTGGCAGCTCCGATCACCCACCGTTCTGTCGGCACTTGGCGTAGCTTTATATTTAGTGCTGTTAAAATGGCATGAATGCAGTTGTCTCCTTCCCTGAAGATTGCTAATTTAACTGAGACTGTGGGCCACAGAGACCTGCATTTGTCATTTAATGTGTCTGTGACACACAAGTGAATAGAAAGCAAATTCAACTCTTTTTT-CTTAATAAGCCTTGAATAAGGCACTGAGAATGTTTGAGTATTCAAGTGAGAAGCTGTACTTGAAAAGCAAATATTTCCTACTTTTTGTTTGCAAACTGTGTTGCCATGGCGATACACGGCATTTACAGCATTTGAGAAATTAAAGTGGGAAATCAAAGGAATTGTTTTGTGTTACCTATC-----TGCAAGGAAACATTTGTCTTTAAATCATTTCAGCAAAATCCGTCAATGCTCAGCTCCAATGCTAAAGACACTGCTCATCCAGTCTGCCATCAGTAAAACTAGTGACCTACAACCTACAATACAGTCCTTGTCATACAATCTTGATTCACATTGAATTTCAATNCACTAGCGGTACCACA-CTTA----ATTTCCGGTATTCCACATCCATGTCTAGTAATTTCTCAATCGACTTCTCAC--------AGCCCCACTGCTCC--------------------------------------ATCTGCCAGTACCTGCTGGCCCGGGACTGTGAGGACCACTCCTTCTCCATCGTCATTGAGACCGTGCAGGTGAGCTTGCCGGGAGGCTGCGTAGCCGCTAGGCCGGCGGG-CAGCCCC--GGGAAGTGTGGGCAGGTGCT--CCGTGCAGGGCGG--AGGACTCCTCTTCCAGGCGTCAGTTAGCCCCTCGTT-CTTCCAGAAACCCAGCCCATCTCTCTGTCCCTGGA-GTCGGGAGAAGGCACCCCGTCCTGCTGACCACAGCGCTCAGGGCGGGCCCCGCTCCACGAGAGGCTTCCGTGGCTGCTTCGGGTCCTGCCTGTGGCCTCTGTGG-------------CCAGCCTCTGCTG--CGGAGCTGGGGTGACTGGGG----GGCG-GGAGGGCCTGTCTCCCATTCTGA-CTGCTATGG-CCGTGTGCAGACTCATTTTCTCTGGAGAACGAAGCTAAGCTGAGGACAAATAGAGTGCCGAAGCCCCTGATTCTCT--GGAATGACAGGCCCAGGGCACA-GCCGAGGCAGAGGCCCACGGTCCTAGAGAAAGACCAGGCCAGGATGGGCGCTGGTGTG--AGAGGTCGGGCACCGTGTTCAACTCTCGG--CCCCGTCCACACAAAGTGTCCTGTGAGAACGGAAGCCAGAGGCTCTCTGGGGCTGAGGTCTTTCTCTGACTCAGTGGGTCCTGGGCTGGGGTGCTGGACTGGTG-GGGGTACAGTGGGATCACCCCGCATCCCCTCTTGGCAGTGTGCCGATGACCCCGATGCTGTCTGCACCCGCTCGGTCACCGTCCGGCTGCC--------------GGGCATGTGAACGGCTTCTCCCCAGTGTGTGTTCTCTGATGCCTGACGAGGTGGTCCCTCCGACTGAAGCTTTTCCCACATTCGTTGCATCGGCAGGGCCTCACTGACGCATGTCCTCTCAGGTGCTTGGCAAATGCTGCACTGTGGTTGAAGCACCGCCCACACTCGCTGCAGAGATAGAGCTCCTCAGCTGCGTGTGTCTTCCGGTGTGCCAGGTACCGCCTGTGGTCACTGAAGTCCTCTCCACACTCTCCACACAAGTAGGGTTTGCCTCCAAGGTGGATTCTTTGGTGTGTTGTTAGCACAGATTTCTGGCTGAAGCTTTTGCCACAAATAGTACAGAAAAAGGGTTTTTCTCCCGTATGTGTCCTCTGATGCCTGACAAGGTCTGAAGTCCAGCGGAAGTGTTTCCCACAATCATCACATCGATAGGGTTTCTTAACAGTTTTAACAGATGGAGTTCTCTCAGCCTGGATCAGAGGGGAGGCCTCCTCCAAATTCTTACGGTTTAGAGGATATTTACAAGGAGTGTTCATCTTGTGAACCTTTTGGTGCCTGGCAAGATGTGAGCTCCGCGTGTAACTTTTCCCACACTCCATACATTTATAGGGCTTCTCTCCTGTGTGAGTTCTGAGGTGTCTAACAAGGTGGGAGTTACAAGTGAAGCTTTTTCCACATACAGGACAGTCATGATGTCTCCCTAACAGGGTATGAACAGGCATGGTTTCCCGAAGATTCATTAAACTATTCACTTGAGAGATATTTGTACCAAATCTTCTTTCACTAAGTCTACCTGGATTMTCCTCAAAGGTAATTTCCCAATCTGGAGTCTGGAAGGAGCAGCTTCTGAGTGAGCCTGCTGGGGGGGGCAGGGTCTCTGCCTCCCTCCTCCTCTAGGTCCTGGTCACACTTCCATTCCTCATCCTCGTTTAGGGTGGGCAGGTATCCGGACACGCCCTTCCCCGTCCCTGACCCAGAGCTCTGGTCGCTACAGACCTTGGGGCTCTCTGAGCCTGTCCTCGTATACTCCAAATAAATATCGGACTTGAGGAAGGCGGGGTAGGTGTTCTCCTCCATGGTGGACTGGATTTNNNTCTGCGCCTGGTCGAACATGGCCGGGTCGATCTGCTGCTTCACGATGCAGTCCTTTATGAAGCTCTTGGTGGCTGGCTTGGTCTGGCGGGACACGATGCCACTGTTATCGAGGATGTACTTTCGGTAGATCGCTCTTGCCAGCTTCAGCCTCTTCTCCTCGTTCGAGTCGCAGGGCTCCAGCTTCCTGAAGCCACTGCAGGCGAACCAGAAGTCCAGCAGGTCGGCACAGCCCTCCTGCTTCAGGAAAGTCCTGAACAGGCTTATCCCATCCTGGTCGTCCAGCAGGGAGTGCAGGGACTCGGCCCACTTCAAGTACGGCGGCGTGGGTGAGGCGCTGCCCTCGGGCTCGTACCCCAGGTCCAGGTCCGAGCGCCTCGGCGTGGCTGTCGAAGTCTCGCCTTTAACGCCGGCACCTTTCCCAGNNNAGAAGCCATGGCTGATGGGCCTTGGGTCTGTGGACGCCAGTTCTCCCTCCTCACCAGGCACGGGGGGCCGGGGGGCATCTTCGGTGAAGCTCGCTCCAAGGTCCAAGGGGAAACCCTGCTCTTGGACATTCATTTTGGGACTCTGTGCGTCAATGAACAATGAGCGCTGCA-CCCTAATACATCAGTACTTACAGCTCN----------------------------------------------------NTCTGTAAACTTGACCCTCTGTCTGGTTTCGTCTCCTGAAATTCATTTGTGGTTTT-AAATAAGACAATATTATCACGTTAACCACAAAA-GATTATCTGGTACAACAATTCATCTGAATGATTTGCAGGCTATCATTTTTGTGTTCTCCCCATCAAATACAATGAAATGCTGACCTAAAGATATTTACAACTGGCATGGAATACACTTTTGTGGCTAAGTATATCATGAAGAATCACACTTAATGAGATCTGACTCCATCATTGTGCCAAAGTCGTCAGGAAGTCAGAAGTAAAAGGCTGAGCACTCAAAGGTCATTAGCCCCACATCTACATGTGGGCATTGTGAGGTTCCAAAGACCCATGCCAATCAGAGGGCCACAAATAACCACATATGACTTACATAGCTGGTAATTTCCACCAACAAAAGCGACTCATTAATC-----TTTTTGTATCGAGAGATGCATAG-----ATAGGCAGTGTTTTGCCAAAAA-TTACATGAAGAAAGCTTTCTAACTTTACCGATGACTATTAAATAATCTAGACCTATTCTTCCTATCCCCCTTGCAGCCCCACCCTTAACAAAAAGAGTTGGCACCTGGGAGTCACTTTTAACAAGACAATACC-AAAAAAAGCAAAAAAGGAACTAGGTTAGTCANN--------NNNNNNNGCTGCAATGGGGAGGGTCCCACGACTCCGACCAGCACGCATACTCAGGCTCTGGCCGCAGTGTACTGTCATTCGAGTCAGGTAGGTGGAGAGCCCCTCGTGCCACCTGGGCATGGGTCTACTGCTGTGGCAAGAGGAGGGAGGGTCCTGTGTACAAACTGCTTGGTGCGTCTGCCAGGTG-TAGAGGCCTTTTCTTTTATAGGGAGCTC---CCTGCTTGCTTCTGAAAGGGACTGGCGTAAGTTGCATTCGGGAAATAACAAGGCAAACCCAAGTTCAGTTAGAGCAAGCAAAACAAATCAGGCGCCCACGCTGCTATAAATGCCCCGGGGTGGGA--GAGGGGT--AGAGGGGTGGTAGCTATTTGAAGGAGGATGTGGTGTTTTTTACCTGAGTTGCAAAACCAGTGTCCTAACCTTTTCTGGCTAACAAAGATTTTTGTGGCACTCAGCTCTATAATGACAAGGGCCACAGGGCTCCTATTTAGGTTATAGAATTATCTGCCTTTTCTTCTGAAAATAAGGCAGAAGTTTCTCTGATGGCACAAGGCTGGGGTCAGTCAGGTGCCTGGCTGCCCCACGAGGCCCTTCCTGGCAAGCNCANCTGTGACGCGCCCCTCTAGGTTCTGGGGGNNNNNNNNNNNNNNNNNNNNNNNNNNNNNNNNNNNNNNN--------
murinu012 --------AATCTT-CCCTATGTACCACCAATTGATCAGGTAGTCCCTGCTAAACTGTAAGCTATGCACCACAAGCTAC----TATAT-CCCAACATTTACTTATTCTCCACCACTAAGCCCAGGATGACCTGGTGATCCATAAATATTTGCAGAATGAAGGTCTATGAAGTAAAACCTCCACCATAGTTAAAGTTAGTTAACGCAGATTCACTAAAGTAACAAATCAGCAATTTCACTGAAAGTAAAGGTTCGAGTAGCCCAAAACC-ATGACAAAATTTCCAGCTGTGTTCACAGAAACACAAGTTCAAATGCGAGTGCGTCTAATTTGATTTTCCTAAAAGCCTCTCTAA------------GACATTCAAATTCATTAACTTCATGTGACCAAGAGAGATTCTGCAACTGAGGCTCAGAACCCCTATAAACATGCCAGCTAACAAGGACACTTTCCCTAGGTGCTCAACCCAGAATACAACACTGTCAGCGTTAATCG-------GGAGCTTTGAACTCTAAACCCACAGGCTCAAGTCACGAACTCGCCCAATGAAGCCTATCAACAACCCCTGGATACAATTTTTCCACCTTAACACTTTATT-CCCTTTACTTTTGCCAAACCAAGTTATGGCTGGAACATGAAAATGACCCCAGGGCACCACAGAAATGCCACCTTCCTCTCCTGCCAGTTCCGTTCAGTCATAAGAATGGACTACATGGTCTACGTCAGCTTCTTCGCGGGGATTTTACTTCCCCTAGTTGTCATGTGCGGCATCTACCTTGACATCTTCTACGTCATCCGGAACAAACTCAGTCAGAACTTTTCTAGCTCTAAAGAGACAAGTGCATTTTATGGACGGGAGTTCAAGACGGCTAAGTCCCTGTCTCTGGTTCTCTTGTTGTTTGCTGTGTCCTGGCTGCCATTATCCATCATGAACTGTGTTATCTACTTTAGTGGTGAGGTGCCACCAGTTGTATTGTACTTGGGCATCCTGCTGTCCCATGCTAACTCCAATGTTGGAATGTCAGCGATTTTTGGTGAGTCTTTGTAAATTTACTTTTAGATCTCATTTCCCTTG---------ATAACAATCTCATATA------TTCCTTCAAATAGCAGCAGTATATAAATTCTTCCTTAAAACATGTGTTATACAGCCATCTAGCTTTACTATAGCTTTAAAATAGCTGCACAAGTTTTTCACTTTTATCTGAGCC-TA-------CT-AGGTGAGGTT--AAAATTCAGTAAGTCTAAATTGGTATCATATCACTAAGATCCATTAACAAATAGAATATTTATACTTTTTGAGCCCTTTATTTGGAGACAAA-------------TACTATTTTTTAAAAAGTCCTTCTGATTCTTTC-AATAGCTTAGTCTCCCTTAGAAGGCATTCAGGCCAGGCCAGGTTGTCTTATA-CTCTGATTTATGGTTTTAATGTGGTAGTTAAG----AAGTTCCATTTTTCTAGTCATTATTTGAAGCTCAGGTTAGTGCCTCTCTCAACCACCTTCTAATTGGGATTTCAAAACTGTCACACATTCTTTCAAGTAATGTTTACGAATTCCCTATGCTTTAGTCACAAGGAAGTTCTGAGGATGATGCATTACGTNNTTTCTGTTAA----TCCTTCGTCAGGGACTACCCAGGTGAGTGTTTCT---TTCATAGCTGCGGCAGCTGGCG--------ATGGCTGCCAGGCCGAGGTGGGGGTGTCTG--CTGCACACCTCCCCTCAGGACCCGTGCCTGGGCTGCACGCAGCATACACGCATGGGACTCATAGAGGTTCCTGGTGTAGCAGAGGAGTCTCAGGAGAGGGTTCTTCAGGTGCCAGCGATGAC-------TGCAAGTCGTTCACAGTGCAGTTACTTCTGTCCCCGTTGCAGCAGCTTCA----------------------------CAGAGACCAGGA--GTCAAGCCTTGAGAGTCACGGGGGCTGCTTGTTACTGATAGGTGTGATGCTCGCTGTGAGCTGGCTCCCTTCTAGGCTCTGGGCGTCCTTTAATGCACACAGGTTAGGGACTGCTACTGCCCTTTTGCAGGAGAGAAAGCTGAGGGACAGAGTGGTTTAATACCCTGCCAAGGGCGTGCAGCAAATGATGGAGCAAGAATTCTGACCAGGAGGCCTGGCTCCCGAGCCTGCATTTTAGCACCACACTAAGTAACCTGGTCAAGGTTGGCCACGACTCTCACTCAGGTCTTCACGCTTCTGAAGCTGCTCCTTTCTTATTCTCAGTGGCACTAATCTCTGACCACCTTAGGCAGGTCAGTATTCTCTTTTTAAAAAAAATCTGTGGGCCCAGGATTGTGGGCCCCTGTGGCCTGCTGCAGGAGTGGGTCGGTAGGGCAGCGTGTTTCCAGGCCGAGTTGGGAGCTGTTCCTGTCCTGCAGGTGAGAGTGGCAGGAGGGCAGGCGAGCTGAGCTGAGAGGCAGGTGAGGCTCTGGGCGTTGCGGGGCAGCAGATCGGGAGCACCGCCCTGAGGGG-CTTGTCTCTCCGGATTTCCAGCAACCGGTCAACTTCCGCCTGGGCCTTGCCACACTCGTTGCGGTAGTAAGATGCCTCTTTATCAAGTTGTTTCATTCGGTCTGCGAACTCGGGGTTCGTCCTGGAGTCGTCTTCAATGTTATGTGCCTTCAACATTACATTTTTAAAGAAGGCAGTTAAGACAACAATTTAGAACAATAGGTAGTGCAGTCACCAATGGCCCAGAAATTAACTCTGGGGAGAAAATAACCACCA---AGAATTATGGGTATATTGTCAGTGCAAAGGCAAAATGGAAAAATCACACATTGCAGCTACTTTAGAATAATGTTGAATTTAACTTATACTACAGTTTCATAGGGAAGTTTCTTTTTATTATTGATATTTTGTTCCATTAAATATTGCTGCTACTTTTGGCTTCTCTTTCCACCAAAAAGAAGGGGATGGGTGGGGTTAGACACTGTGATGTCTTCATTCCAGGTCATTTGGCAAGCAGAACTAAGACAATTCAACTCCTCACAGTTCAGGAGATGATTCATACCAAATGCTTTCATTTTCAATGCAGAGAAACTGAAACAACACAATATTCAATTATTTTCCAAGAACCATCAAGGGCGTACATAAAGCCAGGCATCACAGAAGAGACTGGTTGACTGATTGACATTTCATCCCACTGAGAAATTTCAGCAGAAGATGTAGTTTGAAAGGAAAACTTAGAAGTGAGGAAGG-CTTTCCAGCTAACAGTTATACCCATAAATTCTCGGTCTCTTGAATAAATTTAACCTAAACCAGGA------------ATGTTAGGTCTCAGCTGATAGAAATGAAACGACTGGAGGTAAGAATGTGGCTTCGCCCATAGATTTCCTTGT-----------------------TTTTGAATAGTAGATAAAAGGAAGGCAAT----GGTCATGCATTGAGTGTCTACTATATTCAGAGAAAAGTGTTATATCCATTATCTACCTAAAAGTAGGTATTATTTTCCATACTCTACAGATGAAGAACAAGGTTCAGAGACATTAAGTACAT--TTTCCAAGTGCACATAGATAGTATGTTTCAAAAGCAAATGTTCAGTTTCTGCCTGATTCCAGAGGCCTTGACACCACC--AC---GCCTCCGAGTCTTTGGCCTCAGTCTTACCGAAGATGGCTTACTCAGTGTTTTGGTTCAGAGGGAATAGCATCTTACTCTTGATCCTTTCTAAGGCTATGATGAGTCCAGATAGCACTCATTGCTTATCCTGGCTGGCCTTGCACTGCCCAATATCTCCTCCACTGAGGATGCTAGATAAACAGGAAGTAAAGAGTATTGATTGGTAGGTTTCCAAGTAAAAAAAA-TGAAACAGGTTTCCAAAAAATAAATTAACTACCAAGGACTCAGTAGACATAGTTTATTTGTTTATAGCAACC---TACACAAACACAGCCCTTGGCGGGATCACGGTGACTGTTTGACTGCCACCTGCTGGGATGGGGCTCCCCAGCGGTGCCTGTTTGTGTACATTGCCAGTGGCAGCTCCGATCACCCACCGTTCTGTCGGCACTTGGCGTAGCTTTATATTTAGTGCTGTTAAAATGGCATGAATGCAGTTGTCTCCTTCCCTGAAGATTGCTAATTTAACTGAGACTGTGGGCCACAGAGACCTGCATTTGTCATTTAATGTGTCTGTGACACACAAGTGAATAGAAAGCAAATTCAACTCTTTTTT-CTTAATAAGCCTTGAATAAGGCACTGAGAATGTTTGAGTATTCAAGTGAGAAGCTGTACTTGAAAAGCAAATATTTCCTACTTTTTGTTTGCAAACTGTGTTGCCATGGCGATACACGGCATTTACAGCATTTGAGAAATTAAAGTGGGAAATCAAAGGAATTGCTTTGTGTTACCTATC-----TGCAAGGAAACATTTGTCTTTAAATCATTTCAGCAAAATCCGTCAACGCTCAGCTCCAATGCTAAAGACACTGCTCATCCAGTCTGCCATCAGTAAAACTAGTGACCTACAACCTACAATACAGTCCTTGTCATACAATCTTGATTCACATTGAATTTCAATGCACTAGCGGTACCACA-CTTA----ATTTCCGGTATTCCACATCCATGTCTAGTAATTTCTCAATCGACTTCTCAC--------AGCCCCACTGCTCCATGAGTAGGCCATTACCTGTAGGAGAGCTCTGGCATCAATCTGCCAGTACCTGCTGGCCCGGGACTGTGAGGACCACTCCTTCTCCATCGTCATTGAGACCGTGCAGGTGAGCTTGCCGGGAGGCTGCGTAGCCGCTAGGCCGGCGGG-CAGCCCC--GGGAAGTGTGGGCAGGTGCT--CCGTGCAGGGCGG--AGGACTCCTCTTCCAGGCTTCAGTTAGCCCCTCGCT-CTTCCAGAAACCCAGCCCATCTCTCTGTCCCTGGA-GTCGGGAGAAGGCACCCCGTCCTGCTGACCACAGCGCTCAGGGCGGGCCCCGCTCCACGAGAGGCTTCCGTGGCTGCTTCGGGTCCTGCCTGTGGCCTCTGTGG-------------CCAGCCTCTGCTG--CGGAGCTGGGGTGACTGGGG----GGCG-GGAGGGCCTGTCTCCCATTCTGA-CTGCTATGG-CCGTGTGCAGACTCATTTTCTCTGGAGAACGAAGCAAAGCTGAGGACAAATAGAGTGCCGAAGCCCCTGATTCTCT--GGAATGACAGGCCCAGGGCACA-GCCGAGGCAGAGGCCCACGGTCCTAGAGAAAGACCAGGCCAGGATGGGCGCTGGTGTG--AGAGGTCGGGCACCGTGTTCAACTCTCGG--CCCCGTCCACACAAAGTGTCCTGTGAGAACGGAAGCCAGAGGCTCTCTGGGGCTGAGGTCTTTCTCTGACTCAGTGGGTCCTGGGCTGGGGTGCTGGACTGGTG-GGGGTACAGTGGGATCACCCCGCATCCCCTCTTGGCAGTGTGCCGATGACCCCGATGCTGTCTGCACCCGCTCGGTCACCGTCCGGCTGCC--------------GGGCATGTGAACGGCTTCTCCCCAGTGTGTGTTCTCTGATGCCTGACGAGGTGGTCCCTCCGACTGAAGCTTTTCCCACATTCGTTGCATCGGCAGGGCCTCACTGACGCATGTCCTCTCAGGTGCTTGGCAAATGCTGCACTGTGGTTGAAGCACCGCCCACACTCGCTGCAGAGATAGAGCTCCTCAGCCGCGTGTGTCTTCCGGTGTGCCAGGTACCGCCTGTGGTCACTGAAGTCCTCTCCACACTCTCCACACAAGTAGGGTTTGCCTCCAAGGTGGATTCTTTGGTGTGTTGTTAGCACAGATTTCTGGCTGAAGCTTTTGCCACAAATAGTACAGAAAAAGGGTTTTTCTCCCGTATGTGTCCTCTGATGCCTGACAAGGTCTGAAGTCCAGCGGAAGTGTTTCCCACAATCATCACATCGATAGGGTTTCTTAACAGTTTTAACAGATGGAGTTCTCTCAGCCTGGATCAGAGGGGAGGCCTCCTCCAAATTCTTACGGTTTAGAGGATATTTACAAGGAGTGTTCATCTTGTGAACCTTTTGGTGCCTGGCAAGATGTGAGCTCCGCGTGTAACTTTTCCCACACTCCATACATTTATAGGGCTTCTCTCCTGTGTGAGTTCTGAGGTGTCTAACAAGGTGGGAGTTACAAGTGAAGCTTTTTCCACATACAGGACAGTCATGATGTCTCCCTAACAGGGTATGAACAGGCATGGTTTCCCGAAGATTCATTAAACTATTCACTTGAGAGATATTTGTACCAAATCTTCTTTCACTAAGTCTACCTGGATT-----------------------------------NNNNNNNNNNNNNNNNNNNNNNNNNNNNNNNNNNNNNNNNNNNNNNNNNNNNNNNNNNNNNNNNNNNNNNNNNNNNNNNNNNNNNNNNNNNNNNNNNNNNNNNNNNNNNNNNNNNNNNNNNNNNNNNNNNNNNNNNNNNNNNNNNNNNNNNNNNNNNNNNNNNNNNNNNNNNNNNNNNNNNNNNNNNNNNNNNNNNNNNNNNNNNNNNNNNNNNNNNNNNNNNNNNNNNNNNNNNNNNNNNNNNNNNNNNNNNNNNNNNNNNNNNNNNNNNNNNNNNNNNNNNNNNNNNNNNNNNNNNNNNNNNNNNNNNNNNNNNNNNNNNNNNNNNNNNNNNNNNNNNNNNNNNNNNNNNNNNNNNNNNNNNNNNNNNNNNNNNNNNNNNNNNNNNNNNNNNNNNNNNNNNNNNNNNNNNNNNNNNNNNNNNNNNNNNNNNNNNNNNNNNNNNNNNNNNNNNNNNNNNNNNNNNNNNNNNNNNNNNNNNNNNNNNNNNNNNNNNNNNNNNNNNNNNNNNNNNNNNNNNNNNNNNNNNNNNNNNNNNNNNNNNNNNNNNNNNNNNNNNNNNNNNNNNNNNNNNNNNNNNNNNNNNNNNNNNNNNNNNNNNNNNNNNNNNNNNNNNNNNNNNNNNNNNNNNNNNNNNNNNNNNNNNNNNNNNNNNNNNNNNNNNNNNNNNNNNNNNNNNNNNNNNNNNNNNNNNNNNNNNNNNNNNNNNNNNNNNNNNNNNNNNNNNNNNNNNNNNNNNNNNNNNNNNNNNNNNNNNNNNNNNNNNNNNNNNNNNNNNNNNNNNNNNNNNNNNNNNNNNNNNNNNNNNNNNNNNNNNNNNNNNNNNNNNNNNNNNNNNNNNNNNNNNNNNNNNNNNNNNNNNNNNNNNNNNNNNNNNNNNNNNNNNNNNNNNNNNNNNNN-CAGCAGTCCAGAAGGTGACTCTTGCAGACACGGTCATCTGTAAACTTGACCCTCTGTCTGGTTTCGTCTCCTGAAATTCATTTGTGGTTTT-AAATAAGACAATATTATCATGTTAACCACAAAA-GATTATCTGGTACAACAATTCATCTGAATGATTTGCAGGCTATCATTTTTGTGTTCTCCCCATCAAATACAATGAAATGCTGACCTAAAGATATTTACAACTGGCATGGAATACACTTTTGTGGCTAAGTATATCATGAAGAATCACACTTAATGAGATCTGACTCCATCATTGTGCCAAAGTCGTCAGGAAGTCAGAAGTAAAAGGCTGAGCACTCAAAGGTCATTAGCCCCACATCTACATGTGGGCATTGTGAGGTTCCAAAGACCCATGCCAATCAGAGGGCCACAAATAACCACATATGACTTACATAGCTGGTAATTTCCACCAACAAAAGCGACTCATTAATC-----TTTTTGTATCGAGAGATGCATAG-----ATAGGCAGTGTTTTGCCAAAAA-TTACATGAAGAAAGCTTTCTAACTTTACCGATGACTATTAAATAATCTAGACCTATTCTTCCTATCCCCCTTGCAGCCCCACCCTTAACAAAGAGAGTTGGCACCTGGGAGTCACTTTTAACAAGACAATACC-AAAAAAAGCAAAAAA------------------CCCCCTGACTTCCCTGCTGCAATGGGGAGGGTCCCACGACTCCGACCAGCACGCATACTCAGGCTCTGGCCGCAGTGTACTGTCATTCGAGTCAGGTAGGTGGAGAGCCCCTCGTGCCACCTGGGCATGGGTCTACTGCTGTGGCAAGAGGAGGGAGGGTCCTGTGTACAAACTGCTTGGTGCGTCTGCCAGGTG-TAGAGGCCTTTTCTTTTATAGGGAGCTC---CCTGCTTGCTTCTGAAAGGGACTGGCGTAAGTTGCATTCGGGAAATAACAAGGCAAACCCAAGTTCAGTTAGASCAAGCAAAACAAATCAGGCGCCCACGCTGCTATAAATGCCCCGGGGTGGGA--GAGGGGT--AGAGGGGTGGTAGCTATTTGAAGGAGGATGTGGTGTTTTTTACCTGAGTTGCAAAACCAGTGTCCTAACCTTTTCTGGCTAACAAAGATTTTTGTGGCACTCAGCTCTATAATGACAAGGGCCACAGGGCTCCTATTTAGGTTATAGAATTATCTGCCTTTTCTTCTGAAAATAAGGCAGAAGTTTCTCTGATGGCACAAGGCTGGGGTCAGTCAGGTGCCTGGCTGCCCCACGAGGCCCTTCCTGGCAAGCTCAGCTGTGACGCGCCYCTCTAGGTTCTGGGGGCTGGTTGACTGGATGGTGCCGACT-----------------------
murinu013 --------AATCTT-CCCTATGTACCACCAATTGATCAGGTAGTCCCTGCTAAACTGTAAGCTATGCACCACAAGCTAC----TATAT-CCCAACATTTACTTATTCTCCACCACTAAGCCCAGGATGACCTGGTGATCCATAAATATTTGCAGAATGAAGGTCTATGAAGTAAAACCTCCACCATAGTTAAAGTTAGTTAACGCAGATTCACTAAAGTAACAAATCAGCAATTTCACTGAAAGTAAAGGTTCGAGTAGCCCAAAACC-ATGACAAAATTTCCAGCTGTGTTCACAGAAACACAAGTTCAAATGCGAGTGCGTCTAATTTGATTTTCCTAAAAGCCTCTCTAA------------GACATTCAAATTCATTAACTTCATGTGACCAAGAGAGATTCTGCAACTGAGGCTCAGAACCCCTATAAACATGCCAGCTAACAAGGACACTTTCCCTAGGTGCTCAACCCAGAATACAACACTGTCAGCGTCAATCG-------GGAGCTTTGAACTCTAAACCCACAGGCTCAAGTCACGAACTCGCCCAATGAAGCCTATCAACAACCCCTGGATACAATTTTTCCACCTTAACACTTTATT-CCCTTTACTTTTGCCAAACCAAGTTATGGCTGGAACATGAAAATGACCCCAGGGCACCACAGAAATGCCACCTTCCTCTCCTGCCAGTTCCGTTCAGTCATAAGAATGGACTACATGGTCTACGTCAGCTTCTTCGCGGGGATTTTACTTCCCCTAGTTGTCATGTGCGGCATCTACCTTGACATCTTCTACGTCATCCGGAACAAACTCAGTCAGAACTTTTCTAGCTCTAAAGAGACAAGTGCATTTTATGGACGGGAGTTCAAGACGGCTAAGTCCCTGTCTCTGGTTCTCTTGTTGTTTGCTGTGTCCTGGCTGCCATTATCCATCATGAACTGTGTTATCTACTTTAGTGGTGAGGTGCCACCAGTTGTATTGTACTTGGGCATCCTGCTGTCCCATGCTAACTCCAATGTTGGAATGTCAGCGATTTTTGGTGAGTCTTTGTAAATTTACTTTTAGATCTCATTTCCCTTG---------ATAACAATCTCATATA------TTCCTTCAAATAGCAGCAGTATATAAATTCTTCCTTAAAACATGTGTTATACAGCCATCTAGCTTTACTATAGCTTTAAAATAGCTGCACAAGTTTTTCACTTTTATCTGAGCC-TA-------CT-AGGTGAGGTT--AAAATTCAGTAAGTCTAAATTGGTATCATATCACTAAGATCCATTAACAAATAGAATATTTATACTTTTTGAGCCCTTTATTTGGAGACAAA-------------TACTATTTTTTAAAAAGTCCTTCTGATTCTTTC-AATAGCTTAGTCTCCCTTGGAAGGCATTCAGGCCAGGCCAGGTTGTCTTATA-CTCTGATTTATGGTTTTAATGTGGTAGTTAAG----AAGTTCCATTTTTCTAGTCATTATTTGAAGCTCAGGTTAGTGCCTCTCTCAACCACCTTCTAATTGGGATTTCAAAACTGTCACACATTCTTTCAAGTAATGTTTACGAATTCCCTATGCTTTAGTCACAAGGAAGTTCTGAGGATGATGCATTACGTNNTTTCTGTTAA----TCCTTCGTCAGGGACTACCCAGGTGAGTGTTTCT---TTCATAGCTGCGGCAGCTGGCG--------ATGGCTGCCAGGCCGAGGTGGGGGTGTCTG--CTGCACACCTCCCCTCAGGACCCGTGCCTGGGCTGCACGCAGCATACACGCATGGGACTCATAGAGGTTCCTGGTGTAGCAGAGGAGTCTCAGGAGAGGGTTCTTCAGGTGCCAGCGATGAC-------TGCAAGTCGTTCACAGTGCAGTTACTTCTGTCCCCGTTGCAGCAGCTTCA----------------------------CAGAGACCAGGA--GTCAAGCCTTGAGAGTCACGGGGGCTGCTTGTTACTGATAGGTGTGATGCTCGCTGTGAGCTGGCTCCCTTCTAGGCTCTGGGCGTCCTTTAATGCACACAGGTTAGGGACTGCTACTGCCCTTTTGCAGGAGAGAAAGCTGAGGGACAGAGTGGTTTAATACCCTGCCAAGGGCGTGCAGCAAATGATGGAGCAAGAATTCTGACCAGGAGGCCTGGCTCCCGAGCCTGCATTTTAGCACCACACTAAGTAACCTGGTCAAGGTTGGCCACGACTCTCACTCAGGTCTTCACGCTTCTGAAGCTGCTCCTTTCTTATTCTCAGTGGCACTAATCTCTGACCACCTTAGGCAGGTCAGTATTCTCTTTTTAAAAAAAATCTGTGGGCCCAGGATTGTGGGCCCCTGTGGCTTGCTGCAGGAGTGGGTCGGTAGGGCAGCGTGTTTCCAGGCCGAGTTGGGAGCTGTTCCTGTCCTGCAGGTGAGAGTGGCAGGAGGGCAGGCGAGCTGAGCTGAGAGGCAGGTGAGGCTCTGGGTGTTGCGGGGCAGCAGATCGGGAGCACCGCCCTGAGGGG-CTTGTCTCTCCGGATTTCCAGCAACCGGTCAACTTCCGCCTGGGCCTTGCCACACTCGTTGCGGTAGTAAGATGCCTCTTTATCAAGTTGTTTCATTCGGTCTGCGAACTCGGGGTTCGTCCTGGAGTCGTCTTCAATGTTATGTGCCTTCAACATTACATTTTTAAAGAAGGCAGTTAAGACAACAATTTAGAACAATAGGTAGTGCAGTCACCAATGGCCCAGAAATTAACTCTGGGGAGAAAATAACCACCA---AGAATTATGGGTATATTGTCAGTGCAAAGGCAAAATGGAAAAATCACACATTGCAGCTACTTTAGAATAATGTTGAATTTAACTTATACTACAGTTTCATAGGGAAGTTTCTTTTTATTATTGATATTTTGTTCCATTAAATATTGCTGCTACTTTTGGCTTCTCTTTCCACCAAAAAGAAGGGGATGGGTGGGGTTAGACACTGTGATGTCTTCATTCCAGGTCATTTGGCAAGCAGAACTAAGACAATTCAACTCCTCACAGTTCAGGAGATGATTCATACCAAATGCTTTCATTTTCAATGCAGAGAAACTGAAACAACACAATATTCAATTATTTTCCAAGAACCATCAAGGGCGTACATAAAGCCAGGCATCACAGAAGAGACTGGTTGACTGATTGACATTTCATCCCACTGAGAAATTTCAGCAGAAGATGTAGTTTGAAAGGAAAACTTAGAAGTGAGGAAGG-CTTTCCAGCTAACAGTTATACCCATAAATTCTCGGTCTCTTGAATAAATTTAACCTAAACCAGGA------------ATGTTAGGTCTCAGCTGATAGAAATGAAACGACTGGAGGTAAGAATGTGGCTTCGCCCATAGATTTCCTTGT-----------------------TTTTGAATAGTAGATAAAAGGAAGGCAAT----GGTCATGCATTGAGTGTCTACTATATTCAGAGAAAAGTGTTATATCCATTATCTACCTAAAAGTAGGTATTATTTTCCATACTCTACAGATGAAGAACAAGGTTCAGAGACATTAAGTACAT--TTTCCAAGTGCACATAGATAGTATGTTTCAAAAGCAAATGTTCAGTTTCTGCCTGATTCCAGAGGCCTTGACACCACC--AC---GCCTCCGAGTCTTTGGCCTCAGTCTTACCGAAGATGGCTTACTCAGTGTTTTGGTTCAGAGGGAATAGCATCTTACTCTTGATCCTTTCTAAGGCTATGATGAGTCCAGATAGCACTCATTGCTTATCCTGGCTGGCCTTGCACTGCCCAATATCTCCTCCACTGAGGATGCTAGATAAACAGGAAGTAAAGAGTATTGATTGGTAGGTTTCCAAGTAAAAAAAA-TGAAACAGGTTTCCAAAAAATAAATTAACTACCAAGGACTCAGTAGACATAGTTTATTTGTTTATAGCAACC---TACACAAACACAGCCCTTGGCGGGATCACGGTGACTGTTTGACTGCCACCTGCTGGGATGGGGCTCCCCAGCGGTGCCTGTTTGTGTACATTGCCAGTGGCAGCTCCGATCACCCACCGTTCTGTCGGCACTTGGCGTAGCTTTATATTTAGTGCTGTTAAAATGGCATGAATGCAGTTGTCTCCTTCCCTGAAGATTGCTAATTTAACTGAGACTGTGGGCCACAGAGACCTGCATTTGTCATTTAATGTGTCTGTGACACACAAGTGAATAGAAAGCAAATTCAACTCTTTTTT-CTTAATAAGCCTTGAATAAGGCACTGAGAATGTTTGAGTATTCAAGTGAGAAGCTGTACTTGAAAAGCAAATATTTCCTACTTTTTGTTTGCAAACTGTGTTGCCATGGCGATACACGGCATTTACAGCATTTGAGAAATTAAAGTGGGAAATCAAAGGAATTGTTTTGTGTTACCTATC-----TGCAAGGAAACATTTGTCTTTAAATCATTTCAGCAAAATCCGTCAACGCTCAGCTCCAATGCTAAAGACACTGCTCATCCAGTCTGCCATCAGTAAAACTAGTGACCTACAACCTACAATACAGTCCTTGTCATACAATCTTGATTCACATTGAATTTCAATGCACTAGCGGTACCACA-CTTA----ATTTCCGGTATTCCACATCCATGTCTAGTAATTTCTCAATCGACTTCTCAC--------AGCCCCACTGCTCCATGAGTAGGCCATTACCTGTAGGAGAGCTCTGGCATCAATCTGCCAGTACCTGCTGGCCCGGGACTGTGAGGACCACTCCTTCTCCATCGTCATTGAGACCGTGCAGGTGAGCTTGCCGGGAGGCTGCGTAGCCGCTAGGCCGGCGGG-CAGCCCC--GGGAAGTGTGGGCAGGTGCT--CCGTGCAGGGCGG--AGGACTCCTCTTCCAGGCTTCAGTTAGCCCCTCACT-CTTCCAGAAACCCAGCCCATCTCTCTGTCCCTGGA-GTCGGGAGAAGGCACCCCGTCCTGCTGACCACAGCGCTCAGGGCGGGCCCCGCTCCACGAGAGGCTTCCGTGGCTGCTTCGGGTCCTGCCTGTGGCCTCCGTGG-------------CCAGCCTCTGCTG--CGGAGCTGGGGTGACTGGGG----GGCG-GGAGGGCCTGTCTCCCATTCTGA-CTGCTATGG-CCGTGTGCAGACTCATTTTCTCTGGAGAACGAAGCAAAGCTGAGGACAAAGAGAGTGCCGAAGCCCCTGATTCTCT--GGAATGACAGGCCCAGGGCACA-GCCGAGGCAGAGGCCCACGGTCCTAGAGAAAGACCAGGCCAGGATGGGCGCTGGTGTG--AGAGGTCGGGCACCGTGTTCAACTCTCGG--CCCCGTCCACACAGAGTGTCCTGTGAGAACGGAAGCCAGAGGCTCTCTGGGGCTGAGGTCTTTCTCTGACTCAGTGGGTCCTGGGCTGGGGTGCTGGACTGGTG-GGGGTACAGTGGGATCACCCCGCATCCCCTCTTGGCAGTGTGCCGATGACCCCGATGCTGTCTGCACCCGCTCGGTCACCGTCCGGCTGCC--------------GGGCATGTGAACGGCTTCTCCCCAGTGTGTGTTCTCTGATGCCTGACGAGGTGGTCCCTCCGACTGAAGCTTTTCCCACATTCGTTGCATCGGCAGGGCCTCACTGACGCATGTCCTCTCAGGTGCTTGGCAAATGCTGCACTGTGGTTGAAGCACCGCCCACACTCGCTGCAGAGATAGAGCTCCTCAGCCGCGTGTGTCTTCCGGTGTGCCAGGTACCGCCTGTGGTCACTGAAGTCCTCTCCACACTCTCCACACAAGTAGGGTTTGCCTCCAAGGTGGATTCTTTGGTGTGTTGTTAGCACAGATTTCTGGCTGAAGCTTTTGCCACAAATAGTACAGAAAAAGGGTTTTTCTCCCGTATGTGTCCTCTGATGCCTGACAAGGTCTGAAGTCCAGCGGAAGTGTTTCCCACAATCATCACATCGATAGGGTTTCTTAACAGTTTTAACAGATGGAGTTCTTTCAGCCTGGATCAGAGGGGAGGCCTCCTCCAAATTCTTACGGTTTAGAGGATATTTACAAGGAGTGTTCATCTTGTGAACCTTTTGGTGCCTGGCAAGATGTGAGCTCCGCGTGTAACTTTTCCCACACTCCATACATTTATAGGGCTTCTCTCCTGTGTGAGTTCTGAGGTGTCTAACAAGGTGGGAGTTACAAGTGAAGCTTTTTCCACATACAGGACAGTCATGATGTCTCCCTAACAGGGTATGAACAGGCATGGTTTCCCGAAGATTCATTAAACTATTCACTTGAGAGATATTTGTACCAAATCTTCTTTCACTAAGTCTACCTGGATT-----------------------------------NNNNNNNNNNNNNNNNNNNNNNNNNNNNNNNNNNNNNNNNNNNNNNNNNNNNNNNNNNNNNNNNNNNNNNNNNNNNNNNNNNNNNNNNNNNNNNNNNNNNNNNNNNNNNNNNNNNNNNNNNNNNNNNNNNNNNNNNNNNNNNNNNNNNNNNNNNNNNNNNNNNNNNNNNNNNNNNNNNNNNNNNNNNNNNNNNNNNNNNNNNNNNNNNNNNNNNNNNNNNNNNNNNNNNNNNNNNNNNNNNNNNNNNNNNNNNNNNNNNNNNNNNNNNNNNNNNNNNNNNNNNNNNNNNNNNNNNNNNNNNNNNNNNNNNNNNNNNNNNNNNNNNNNNNNNNNNNNNNNNNNNNNNNNNNNNNNNNNNNNNNNNNNNNNNNNNNNNNNNNNNNNNNNNNNNNNNNNNNNNNNNNNNNNNNNNNNNNNNNNNNNNNNNNNNNNNNNNNNNNNNNNNNNNNNNNNNNNNNNNNNNNNNNNNNNNNNNNNNNNNNNNNNNNNNNNNNNNNNNNNNNNNNNNNNNNNNNNNNNNNNNNNNNNNNNNNNNNNNNNNNNNNNNNNNNNNNNNNNNNNNNNNNNNNNNNNNNNNNNNNNNNNNNNNNNNNNNNNNNNNNNNNNNNNNNNNNNNNNNNNNNNNNNNNNNNNNNNNNNNNNNNNNNNNNNNNNNNNNNNNNNNNNNNNNNNNNNNNNNNNNNNNNNNNNNNNNNNNNNNNNNNNNNNNNNNNNNNNNNNNNNNNNNNNNNNNNNNNNNNNNNNNNNNNNNNNNNNNNNNNNNNNNNNNNNNNNNNNNNNNNNNNNNNNNNNNNNNNNNNNNNNNNNNNNNNNNNNNNNNNNNNNNNNNNNNNNNNNNNNNNNNNNNNNNNNNNNNNNNNNNNNNNNNNNNNNNNNNNNNNNNNNNNNNNNNNNNNNNNN-CAGCAGTCCAGAAGGTGACTCTTGCAGACACGGTCATCTGTAAACTTGACCCTCTGTCTGGTTTCGTCTCCTGAAATTCATTTGTGGTTTT-AAATAAGACAATATTATCATGTTAACCACAAAA-GATTATCTGGTACAACAATTCATCTGAATGATTTGCAGGCTATCATTTTTGTGTTCTCCCCATCAAATACAATGAAATGCTGACCTAAAGATATTTACAACTGGCATGGAATACACTTTTGTGGCTAAGTATATCATGAAGAATCACACTTAATGAGATCTGACTCCATCATTGTGCCAAAGTCGTCAGGAAGTCAGAAGTAAAAGGCTGAGCACTCAAAGGTCATTAGCCCCACATCTACATGTGGGCATTGTGAGGTTCCAAAGACCCATGCCAATCAGAGGGCCACAAATAACCACATATGACTTACATAGCTGGTAATTTCCACCAACAAAAGCGACTCATTAATC-----TTTTTGTATCGAGAGATGCATAG-----ATAGGCAGTGTTTTGCCAAAAA-TTACATGAAGAAAGCTTTCTAACTTTACCGATGACTATTAAATAATCTAGACCTATTCTTCCTATCCCCCTTGCAGCCCCACCCTTAACAAAGAGAGTTGGCACCTGGGAGTCACTTTTAACAAGACAATACC-AAAAAAAGCAAAAAA------------------CCCCCTGACTTCCCTGCTGCAATGGGGAGGGTCCCACGACTCCGACCAGCACGCATACTCAGGCTCTGGCCGCAGTGTACTGTCATTCGAGTCAGGTAGGTGGAGAGCCCCTCGTGCCACCTGGGCATGGGTCTACTGCTGTGGCAAGAGGAGGGAGGGTCCTGTGTACAAACTGCTTGGTGCGTCTGCCAGGTG-TAGAGGCCTTTTCTTTTATAGGGAGCTC---CCTGCTTGCTTCTGAAAGGGACTGGCGTAAGTTGCATTCGGGAAATAACAAGGCAAACCCAAGTTCAGTTAGASCAAGCAAAACAAATCAGGCGCCCACGCTGCTATAAATGCCCCGGGGTGGGA--GAGGGGT--AGAGGGGTGGTAGCTATTTGAAGGAGGATGTGGTGTTTTTTACCTGAGTTGCAAAACCAGTGTCCTAACCTTTTCTGGCTAACAAAGATTTTTGTGGCACTCAGCTCTATAATGACAAGGGCCACAGGGCTCCTATTTAGGTTATAGAATTATCTGCCTTTTCTTCTGAAAATAAGGCAGAAGTTTCTCTGATGGCACAAGGCTGGGGTCAGTCAGGTGCCTGGCTGCCCCACGAGGCCCTTCCTGGCAAGCTCAGCTGTGACGCGCCYCTCTAGGTTCTGGGGGCTGGTTGACTGGATGGTGCCGACT-----------------------
murinu014 --------AATCTT-CCCTATGTACCACCAATTGATCAGGTAGTCCCTGCTAAACTGTAAGCTATGCACCACAAGCTAC----TATAT-CCCAACATTTACTTATTCTCCACCACTAAGCCCAGGATGACCTGGTGATCCATAAATATTTGCAGAATGAAGGTCTATGAAGTAAAACCTCCACCATAGTTAAAGTTAGTTAACGCAGATTCACTAAAGTAACAAATCAGCAATTTCACTGAAAGTAAAGGTTCGAGTAGCCCAAAACC-ATGACAAAATTTCCAGCTGTGTTCACAGAAACACAAGTTCAAATGCGAGTGCGTCTAATTTGATTTTCCTAAAAGCCTCTCTAA------------GACATTCAAATTCATTAACTTCATGTGACCAAGAGAGATTCTGCAACTGAGGCTCAGAACCCCTATAAACATGCCAGCTAACAAGGACACTTTCCCTAGGTGCTCAACCCAGAATACAACACTGTCAGCGTTAATCG-------GGAGCTTTGAACTCTAAACCCACAGGCTCAAGTCACGAACTCGCCCAATGAAGCCTATCAACAACCCCTGGATACAATTTTTCCACCTTAACACTTTATT-CCCTTTACTTTTGCCAAACCAAGTTATGGCTGGAACATGAAAATGACCCCAGGGCACCACAGAAATGCCACCTTCCTCTCCTGCCAGTTCCGTTCAGTCATAAGAATGGACTACATGGTCTACGTCAGCTTCTTCGCGGGGATTTTACTTCCCCTAGTTGTCATGTGCGGCATCTACCTTGACATCTTCTACGTCATCCGGAACAAACTCAGTCAGAACTTTTCTAGCTCTAAAGAGACAAGTGCATTTTATGGACGGGAGTTCAAGACGGCTAAGTCCCTGTCTCTGGTTCTCTTGTTGTTTGCTGTGTCCTGGCTGCCATTATCCATCATGAACTGTGTTATCTACTTTAGTGGTGAGGTGCCACCAGTTGTATTGTACTTGGGCATCCTGCTGTCCCATGCTAACTCCAATGTTGGAATGTCAGCGATTTTTGGTGAGTCTTTGTAAATTTACTTTTAGATCTCATTTCCCTTG---------ATAACAATCTCATATA------TTCCTTCAAATAGCAGCAGTATATAAATTCTTCCTTAAAACATGTGTTATACAGCCATCTAGCTTTACTATAGCTTTAAAATAGCTGCACAAGTTTTTCACTTTTATCTGAGCC-TA-------CT-AGGTGAGGTT--AAAATTCAGTAAGTCTAAATTGGTATCATATCACTAAGATCCATTAACAAATAGAATATTTATACTTTTTGAGCCCTTTATTTGGAGACAAA-------------TACTATTTTTTAAAAAGTCCTTCTGATTCTTTC-AATAGCTTAGTCTCCCTTGGAAGGCATTCAGGCCAGGCCAGGTTGTCTTATA-CTCTGATTTATGGTTTTAATGTGGTAGTTAAG----AAGTTCCATTTTTCTAGTCATTATTTGAAGCTCAGGTTAGTGCCTCTCTCAACCACCTTCTAATTGGGATTTCAAAACTGTCACACATTCTTTCAAGTAATGTTTACGAATTCCCTATGCTTTAGTCACAAGGAAGTTCTGAGGATGATGCATTANGTNNTTTCTGTTAA----TCCTTCGTCAGGGACTACCCAGGTGAGTGCTTCT---TTCGCAGCTGCGGCAGCTGGCG--------ATGGCTGCCAGGCCGAGGTGGGGGTGTCTG--CTGCACACCTCCCCTCGGGACCCGTGCCTGGGCTGCACGCAGCATACACACATGGGACTCATAGAGGTTCCTGGTGTAGCAGAGGAGTCTCAGGAGAGGGTTCTTCAGGTGCCAGCGATGAC-------TGCAAGTCATTCACAGTGCAGTTACTTCTGTCCCCGTTGCAGCAGCTTCA----------------------------CAGAGACCAGGA--GTCAAGCCTTGAGAGTCACGGGGGCTGCTTGTTACTGATATGTGTGATGCTCGCTGTGAGCTGGCTCCCTTCTAGGCTCTGGGCGTCCTTTAATGCACACAGCTTAGGGACTGCTACTGCCCTTTTGCAGGAGAGGAAGCTGAGGGACAGAGTGGTTTAATACCCTGCCAAGGGCGTGCAGCAAATGATGGAGCAAGAATTCTGACCAGGAGGCCTGGCTCCCGAGCCTGCATTTTAGCACCACACTAAGTAACCTGGTCAAGGTTGGCCACGACTCTCACTCAGGTCTTCACGCTTCTGAAGCTGCTCCTTTCTTATTCTCAGTGGCACTAATCTCTGACCACCTTAGGCAGGTTAATATTCTCTTTTTAAAAAAA-TCTGTGGGCCCAGGATTGTGGGCCCCTGTGCCCTGCTGCAGGAGTGGGTCGGTAGGGCAGCGTGTTTCCAGGCTGAGTTGGGAGCTGTTCCTGTCCTGCAGGTGAGAGTGGCAGGAGGGCAGGCGAGCTGAGCTGAGAGGCAGGTGAGGCTCTGGGCGTTGCGGGGCAGCAGATCGGGAGCACCGCCCTGAGGGG-CTTGTCTCTCCGGATCTCCAGCAACCGGTCAACTTCCGCCTGGGCCTTGCCACACTCATTGCGGTAGTAAGATGCCTCTTTATCAAGTTGTTTCATTCGGTCTGCGAACTCGGGGTTCATCCTGGAGTCGTCTTCAATGTTATGTGCCTTCAACATTACATTTTTAAAGAAGGCAGTTAAGACAACAATTTAGAACAATAGGTAGTGCAGTCACCAATGGCCCAGAAATTAACTTTGGGGAGAAAATAACCACCA---AGAATTATGGGTATATTGTCAGTGCAAAGGCAAAATGGAAAAATCACACATTGCAGCTACTTTAGAATAATGTTGAATTTAACTTATACTACAGTTTCATAGGGAAGTTTCTTTTTATTATTGATATTTTGTTCCATTAAATATTGCTGCTACTTTTGGCTTCTCTTTCCACCAAAAAGAAGGGGATGGGTGGGGTTAGACACTGTGATGTCTTCATTCCAGGTCATTTGGCAAGCAGAACTAAGACAATTCAACTCCTCACAGTTCAGGAGATGATTCATACCAAATGCTTTCATTTTCAATGCAGAGAAACTGAAACAACACAATATTCAATTATTTTCCAAGAACCATCAAGGGCGTACATAAAGCCAGGCATCACAGAAGAGACTGGTTGACTGATTGACATTTCATCCCACTGAGAAATTTCAGCAGAAGATGTAGTTTGAAAGGAAAACTTAGAAGTGAGGAAGG-CTTTCCAGCTAACAGTTATACCCATAAATTCTCAGTCTCTTGAATAAATTTAACCTAAACCAGGAGGAGGA------ATGTTAGGTCTCAGCTGATAGAAATGAAACGACTGGAGGTAAGAATGTGGCTTCGCCCATAGATTTCCTTGT-----------------------TTTTGAATAGTAGATAAAAGGAAGGCAAT----GGTCATGCATTGAGTGTCTACTATATTCAGAGAAAAGTGTTATATCCATTATCTACCTAAAAGTAGGTATTATTTTCCATACTCTACAGATGAAGAACAAGGTTCAGAGACATTAAGTACAT--TTTCCAAGTGCACATAGATAGTATGTTTCAAAAGCAAATGTTCAGTTTCTGCCTGATTCCAGAGGCCTTGACACCACC--AC---GCCTCCGAGTCTTTGGCCTCAGTCTTACCGAAGATGGCTTACTCAGTGTTTTGGTTCAGAGGGAATAGCATCTTACTCTTGATCCTTTCTAAGGCTATGATGAGTCCAGATAGCACTCATTGCTTATCCTGGCTGGCCTTGCACTGCCCAATATCTCCTCCACTGAGGATGCTAGATAAGCAGGAAGTAAAGAGTATTGATTGGTAGGTTTCCAAGTAAAAAAAA-TGAAACAGGTTTCCAAAAAATAAATTAACTACCAAGGACTCAGTAGACATAGTTTATTTGTTTATAGCAACC----------------------------------------TTTGACTGCCACCTGCTGGGATGGGGCTCCCCAGCGGTGCCTGTTTGTGTACATTGCCAGTGGCAGCTCCGATCACCCACCGTTCTGTCGGCACTTGGCGTAGCTTTATATTTAGTGCTGTTAAAATGGCATGAATGCAGTTGTCTCCTTCCCTGAAGATTGCTAATTTAACTGAGACTGTGGGCCACAGAGACCTGCATTTGTCATTTAATGTGTCTGTGACACACAAGTGAATAGAAAGCAAATTCAACTCTTTTTT-CTTAATAAGCCTTGAATAAGGCACTGAGAATGTTTGAGTATTCAAGTGAGAAGCTGTACTTGAAAAGCAAATATTTCCTACTTTTTGTTTGCAAACTGTGTTGCCATGGCGATACACGGCATTTACAGCATTTGAGAAATTAAAGTGGGAAATCAAAGGAATTGTTTTGTGTTACCTATC-----TGCAAGGAAACATTTGTCTTTAAATCATTTCAGCAAAATCCGTCAACGCTCAGCTCCAATGCTAAAGACACTGCTCATCCAGTCTGCCATCAGTAAAACTAGTGACCTACAACCTACAATACAGTCCTTGTCATACAATCTTGATTCACATTGAATTTCAATGCACTAGCGGTACCACA-CTTA----ATTTCCGGTATTCCACATCCATGTCTAGTAATTTCTCAATCGACTTCTCAC--------AGCCCCA---------------------------------------------ATCTGCCAGTACCTGCTGGCCCGGGACTGTGAGGACCACTCCTTCTCCATCGTCATTGAGACCGTGCAGGTGAGCTTGCCGGGAGGCTGCGTAGCCGCTAGGCCGGCGGG-CAGCCCC--GGGAAGTGTGGGCAGGTGCT--CCGTGCAGGGCGG--AGGACTCCTCTTCCAGGCGTCAGTTAGCCCCTCGTT-CTTCCAGAAACCCAGCCCATCTCTCTGTCCCTGGA-GTCGGGAGAAGGCACCCCGTCCTGCTGACCACAGCGCTCAGGGCGGGCCCCGCTCCACGAGAGGCTTCCGTGGCTGCTTCGGGTCCTGCCTGTGGCCTCTGTGG-------------CCAGCCTCTGCTG--CGGAGCTGGGGTGACTGGGG----GGCG-GGAGGGCCTGTCTCCCATTCTGA-CTGCTATGG-CCGTGTGTAGACTCATTTTCTCTGGAGAACGAAGCTAAGCTGAGGACAAATAGAGTGCCGAAGCCCCTGATTCTCT--GGAATGACAGGCCCAGGGCACA-GCCGAGGCAGAGGCCCACGGTCCTAGAGAAAGACCAGGCCAGGATGGGCGCTGGTGTG--AGAGGTCGGGCACCGTGTTCAACTCTCGG--CCCCGTCCACACAGAGTGTCCTGTGAGAACGGAAGCCAGAGGCTCTCTGGGGCTGAGGTCTTTCTCTGACTCAGTGGGTCCTGGGCTGGGGTGCTGGACTGGTG-GGGGTACAGTGGGATCACCCCGCATCCCCTCTTGGCAGTGTGCCGATGACCCCGATGCTGTCTGCACCCGCTCGGTCACCGTCCGGCTGCC------------------------ACGGCTTCT-CCCAGTGTGTGTTCTCTGATGCCTGACGAGGTGGTCCCTCCGACTGAAGCTTTTCCCACATTCGTTGCATCGGCAGGGCCTCACTGACGCATGTCCTCTCAGGTGCTTGGCAAATGCTGCACTGTGGTTGAAGCACCGCCCACACTCGCTGCAGAGATAAAGCTCCTCAGCCGCGTGTGTCTTCCGGTGTGCCAGGTACCGCCTGTGGTCACTGAAGTCCTCTCCACACTCTCCACACAAGTAGGGTTTGCCTCCAAGGTGGATTCTTTGGTGTGTTGTTAGCACAGATTTCTGGCTGAAGCTTTTGCCACAAATAGTACAGAAAAAGGGTTTTTCTCCCGTATGTGTCCTCTGATGCCTGACAAGGTCTGAAGTCCAGCGGAAGTGTTTCCCACAATCATCACATCGATAGGGTTTCTTAACAGTTTTAACAGATGGAGTTCTCTCAGCCTGGATCAGAGGGGAGGCCTCCTCCAAATTCTTACGGTTCAGAGGATATTTACAAGGAGTGTTCATCTTGTGAACCTTTTGGTGCCTGGCAAGATGTGAGCTCCGCGTGTAACTTTTCCCACACTCCATACATTTATAGGGCTTCTCTCCTGTGTGAGTTCTGAGGTGTCTAACAAGGTGGGAGTTACAAGTGAAGCTTTTTCCACATACAGGACAGTCATGATGTCTCCCTAACAGGGTATGAACAGGCATGGTTTCCCGAAGATTCATTAAACTATTCACTTGAGAGATATTTGTACCAAATCTTCTTTCACTAAGTCTAC-----------------------------------------------------------------------------------------------------TAGGTCCTGGTCACACTTCCATTCCTCATCCTCGTTTAGGGTGGGCAGGTATCCGGACACGCCCTTCCCCGTCCCTGACCCAGAGCTCTGGTCGCTACAGACCTTGGGGCTCTCTGAGCCTGTCCTCGTATACTCCAAATAAATATCGGACTTGAGGAAGGCGGGGTAGGTGTTCTCCTCCATGGTGGACTGGATTTCCGTCTGCGCCTGGTCGAACATGGCCGGGTCGATCTGCTGCTTCACGATGCAGTCCTTTATGAAGCTCTTGGTGGCTGGCTTGGTCTGGCGGGACACGATGCCACTGTTATCGAGGATGTACTTTCGGTAGATCGCTCTTGCCAGCTTCAGCCTCTTCTCCTCGTTCGAGTCGCAGGGCTCCAGCTTCCTGAAGCCACTGCAGGCGAACCAGAAGTCCAGCAGGTCGGCACAGCCCTCCTGCTTCAGGAAAGTCCTGAACAGGCTTATCCCATCCTGGTCGTCCAGCAGGGAGTGCAGGGACTCGGCCCACTTCAAGTACGGCGGCGTGGGTGAGGCGCTGCCCTCGGGCTCGTACCCCAGGTCCAGGTCCGAGCGCCTCGGCGTGGCTGTCGAAGTCTCGCCTTTAACGCCGGCACCTTTCCCAGAGCAGAAGCCATGGCTGATGGGCCTTGGGTCTGTGGACGCCAGTTCTCCCTCCTCACCAGGCACGGGGGGCCGGGGGGCATCTTCGGTGAAGATCGCTCCAAGGTCCAAGGGGAAACCCTGCTCTTGGACATTCATTTTGGGACTCTGTGCGTCAATGAACAATGAGCGCTGCA-CCCTAATACATCAGTACTTACAGCTCCAAAGTGAATCAATC--TCAGCAGTCCAGAAGGTGACTCTTGCAGACACGGTCATCTGTAAACTTGACCCTCTGTCTGGTTTCGTCTCCTGAAATTCATTTGTGGTTTT-AAATAAGACAATATTATCATGTTAACCACAAAA-GATTATCTGGTACAACAATTCATCTGAATGATTTGCAGGCTATCATTTTTGTGTTCTCCCCATCAAATACAATGAAATGCTGACCTAAAGATATTTACAACTGGCATGGAATACACTTTTGTGGCTAAGTATATCATGAAGAATCACACTTAATGAGATCTGACTCCATCATTGTGCCAAAGTCGTCAGGAAGTCAGAAGTAAAAGGCTGAGCACTCAAAGGTCATTAGCCCCACATCTACATGTGGGCATTGTGAGGTTCCAAAGACCCATGCCAATCAGAGGGCCACAAATAACCACATATGACTTACATAGCTGGTAATTTCCACCAACAAAAGCGACTCATTAATC-----TTTTTGTATCGAGAGATGCATAG-----ATAGGCAGTGTTTTGCCAAAAA-TTACATGAAGAAAGCTTTCTAACTTTACCGATGACTATTAAATAATCTAGACCTATTCTTCCTATCCCCCTTGCAGCCCCACCCTTAACAAAGAGAGTTGGCACCTGGGAGTCACTTTTAACAAGACAATACC-AAAAAAAGCAAAAAA------------------CCCCCTGACTTCCCTGNTGCAATGGGGAGGGTCCCACGACTCCGACCAGCACGCATACTCAGGCTCTGGCCGCAGTGTACTGTCATTCGAGTCAGGTAGGTGGAGAGCCCCTCGTGCCACCTGGGCATGGGTCTACTGCTGTGRCAAGAGGAGGGAGGGTCCTGTGTACAAACTGCTTGGTGCGTCTGCCAGGTG-TAGAGGCCTTTTCTTTTATAGGGAGCTC---CYTGCTTGCTTCTGAAAGGGACTGGCGTAAGTTGCATTCGGGAAATAACAAGGCAAACCCAAGTTCAGTTAGAGCAAGCAAAACAAATCAGGCGCCCACGCTGCTATAAATGCCCCGGGGTGGGA--GAGGGGT--AGAGGGGTGGTAGCTATTTGAAGGAGGATGTGGTGTTTTTTACCTGAGTTGCAAAACCAGTGTCCTAACCTTTT------------------------------------------------------------------------------------------------------------------------------------------------------------------------------------------------------------------------------------------------------------------
murinu015 --------AATCTT-CCCTATGTACCACCAATTGATCAGGTAGTCCCTGCTAAACTGTAAGCTATGCACCACAAGCTAC----TATAT-CCCAACATTTACTTATTCTCCACCACTAAGCCCAGGATGACCTGGTGATCCATAAATATTTGCAGAATGAAGGTCTATGAAGTAAAACCTCCACCATAGTTAAAGTTAGTTAACGCAGATTCACTAAAGTAACAAATCAGCAATTTCACTGAAAGTAAAGGTTCGAGTAGCCCAAAACC-ATGACAAAATTTCCAGCTGTGTTCACAGAAACACAAGTTCAAATGCGAGTGCGTCTAATTTGATTTTCCTAAAAGCCTCTCTAA------------GACATTCAAATTCATTAACTTCATGTGACCAAGAGAGATTCTGCAACTGAGGCTCAGAACCCCCATAAACATGCCAGCTAACAAGGACACTTTCCCTAGGTGCTCAACCCAGAATACAACACTGTCAGCGTCAATCG-------GGAGCTTTGAACTCTAAACCCACAGGCTCAAGTCACGAACTCGCCCAATGAAGCCTATCAACAACCCCTGGATACAATTTTTCCACCTTAACACTTTATT-CCCTTTACTTTTGCCAAACCAAGTTATGGCTGGAACATGAAAATGACCCCAGGGCACCACAGAAATGCCACCTTCCTCTCCTGCCAGTTCCGTTCAGTCATAAGAATGGACTACATGGTCTACGTCAGCTTCTTCTCGGGGATTTTACTTCCCCTAGTTGTCATGTGCGGCATCTACCTTGACATCTTCTACGTCATCCGGAACAAACTCAGTCAGAACTTTTCTAGCTCTAAAGAGACAAGTGCATTTTATGGACGGGAGTTCAAGACGGCTAAGTCCCTGTCTCTGGTTCTCTTGTTGTTTGCTGTGTCCTGGCTGCCATTATCCATCATGAACTGTGTTATCTACTTTAGTGGTGAGGTGCCACCAGTTGTATTGTACTTGGGCATCCTGCTGTCCCATGCTAACTCCAATGTTGGAATGTCAGCGATTTTTGGTGAGTCTTTGTAAATTTACTTTTAGATCTCATTTCCCTTG---------ATAACAATCTCATATA------TTCCTTCAAATAGCAGCAGTATATAAATTCTTCCTTAAAACATGTGTTATACAGCCATCTAGCTTTACTATAGCTTTAAAATAGCTGCACAAGTTTTTCACTTTTATCTGAGCC-TA-------CT-AGGTGAGGTT--AAAATTCAGTAAGTCTAAATTGGTATCATATCACTAAGATCCATTAACAAATAGAATATTTATACTTTTTGAGCCCTTTATTTGGAGACAAA-------------TACTATTTTTTTAAAAGTCCTTCTGATTCTTTC-AATAGCTTAGTCTCCCTTGGAAGGCATTCAGGCCAGGCCAGGTTGTCTTATA-CTCTGATTTATGGTTTTAATGTGGTAGTTAAG----AAGTTCCATTTTTCTAGTCATTATTTGAAGCTCAGGTTAGTGCCTCTCTCAACCACCTTCTAATTGGGATTTCAAAACTGTCACACATTCTTTCAAGTAATGTTTACGAATTCCCTATGCTTTAGTCACAAGGAAGTTCTGAGGATGATGCATTANGTNNTTTCTGTTAA----TCCTTCGTCAGGGACTACCCAGGTGAGTGCTTCT---TTCGCAGCTGCGGCAGCTGGCG--------ATGGCTGCCAGGCCGAGGTGGGGGTGTCTG--CTGCACACCTCCCCTCGGGACCCGTGCCTGGGCTGCACGCAGCATACACACATGGGACTCATAGAGGTTCCTGGTGTAGCAGAGGAGTCTCAGGAGAGGGTTCTTCAGGTGCCAGCGATGAC-------TGCAAGTCATTCACAGTGCAGTTACTTCTGTCCCCGTTGCAGCAGCTTCA----------------------------CAGAGACCAGGA--GTCAAGCCTTGAGAGTCACGGGGGCTGCTTGTTACTGATATGTGTGATGCTCGCTGTGAGCTGGCTCCCTTCTAGGCTCTGGGCGTCCTTTAATGCACACAGCTTAGGGACTGCTACTGCCCTTTTGCAGGAGAGGAAGCTGAGGGACAGAGTGGTTTAATACCCTGCCAAGGGCGTGCAGCAAATGATGGAGCAAGAATTCTGACCAGGAGGCCTGGCTCCCGAGCCTGCATTTTAGCACCACACTAAGTAACCTGGTCAAGGTTGGCCACGACTCTCACTCAGGTCTTCACGCTTCTGAAGCTGCTCCTTTCTTATTCTCAGTGGCACTAATCTCTGACCACCTTAGGCAGGTTAATATTCTCTTTTTAAAAAAA-TCTGTGGGCCCAGGATTGTGGGCCCCTGTGCCCTGCTGCAGGAGTGGGTCGGTAGGGCAGCGTGTTTCCAGGCTGAGTTGGGAGCTGTTCCTGTCCTGCAGGTGAGAGTGGCAGGAGGGCAGGCGAGCTGAGCTGAGAGGCAGGTGAGGCTCTGGGCGTTGCGGGGCAGCAGATCGGGAGCACCGCCCTGAGGGG-CTTGTCTCTCCGGATCTCCAGCAACCGGTCAACTTCCGCCTGGGCCTTGCCACACTCATTGCGGTAGTAAGATGCCTCTTTATCAAGTTGTTTCATTCGGTCTGCGAACTCGGGGTTCGTCCTGGAGTCGTCTTCAATGTTATGTGCCTTCAACATTACATTTTTAAAGAAGGCAGTTAAGACAACAATTTAGAACAATAGGTAGTGCAGTCACCAATGGCCCAGAAATTAACTTTGGGGAGAAAATAACCACCA---AGAATTATGGGTATATTGTCAGTGCAAAGGCAAAATGGAAAAATCACACATTGCAGCTACTTTAGAATAATGTTGAATTTAACTTATACTACAGTTTCATAGGGAAGTTTCTTTTTATTATTGATATTTTGTTCCATTAAATATTGCTGCTACTTTTGGCTTCTCTTTCCACCAAAAAGAAGGGGATGGGTGGGGTTAGACACTGTGATGTCTTCATTCCAGGTCATTTGGCAAGCAGAACTAAGACAATTCAACTCCTCACAGTTCAGGAGATGATTCATACCAAATGCTTTCATTTTCAATGCAGAGAAACTGAAACAACACAATATTCAATTATTTTCCAAGAACCATCAAGGGCGTACATAAAGCCAGGCATCACAGAAGAGACTGGTTGACTGATTGACATTTCATCCCACTGAGAAATTTCAGCAGAAGATGTAGTTTGAAAGGAAAACTTAGAAGTGAGGAAGG-CTTTCCAGCTAACAGTTATACCCATAAATTCTCAGTCTCTTGAATAAATTTAACCTAAACCAGGAGGAGGA------ATGTTAGGTCTCAGCTGATAGAAATGAAACGACTGGAGGTAAGAATGTGGCTTCGCCCATAGATTTCCTTGT-----------------------TTTTGAATAGTAGATAAAAGGAAGGCAAT----GGTCATGCATTGAGTGTCTACTATATTCAGAGAAAAGTGTTATATCCATTATCTACCTAAAAGTAGGTATTATTTTCCATACTCTACAGATGAAGAACAAGGTTCAGAGACATTAAGTACAT--TTTCCAAGTGCACATAGATAGTATGTTTCAAAAGCAAATGTTCAGTTTCTGCCTGATTCCAGAGGCCTTGACACCACC--AC---GCCTCCGAGTCTTTGGCCTCAGTCTTACCGAAGATGGCTTACTCAGTGTTTTGGTTCAGAGGGAATAGCATCTTACTCTTGATCCTTTCTAAGGCTATGATGAGTCCAGATAGCACTCATTGCTTATCCTGGCTGGCCTTGCACTGCCCAATATCTCCTCCACTGAGGATGCTAGATAAGCAGGAAGTAAAGAGTATTGATTGGTAGGTTTCCAAGTAAAAAAAA-TGAAACAGGTTTCCAAAAAATAAATTAACTACCAAGGACTCAGTAGACATAGTTTATTTGTTTATAGCAACC----------------------------------------TTTGACTGCCACCTGCTGGGATGGGGCTCCCCAGCGGTGCCTGTTTGTGTACATTGCCAGTGGCAGCTCCGATCACCCACCGTTCTGTCGGCACTTGGCGTAGCTTTATATTTAGTGCTGTTAAAATGGCATGAATGCAGTTGTCTCCTTCCCTGAAGATTGCTAATTTAACTGAGACTGTGGGCCACAGAGACCTGCATTTGTCATTTAATGTGTCTGTGACACACAAGTGAATAGAAAGCAAATTCAACTCTTTTTT-CTTAATAAGCCTTGAATAAGGCACTGAGAATGTTTGAGTATTCAAGTGAGAAGCTGTACTTGAAAAGCAAATATTTCCTACTTTTTGTTTGCAAACTGTGTTGCCATGGCGATACACGGCATTTACAGCATTTGAGAAATTAAAGTGGGAAATCAAAGGAATTGTTTTGTGTTACCTATC-----TGCAAGGAAACATTTGTCTTTAAATCATTTCAGCAAAATCCGTCAATGCTCAGCTCCAATGCTAAAGACACTGCTCATCCAGTCTGCCATCAGTAAAACTAGTGACCTACAACCTACAATACAGTCCTTGTCATACAATCTTGATTCACATTGAATTTCAATGCACTAGCGGTACCACA-CTTA----ATTTCCGGTATTCCACATCCATGTCTAGTAATTTCTCAATCGACTTCTCAC--------AGCCCCA---------------------------------------------ATCTGCCAGTACCTGCTGGCCCGGGACTGTGAGGACCACTCCTTCTCCATCGTCATTGAGACCGTGCAGGTGAGCTTGCCGGGAGGCTGCGTAGCCGCTAGGCCGGCGGG-CAGCCCC--GGGAAGTGTGGGCAGGTGCT--CCGTGCAGGGCGG--AGGACTCCTCTTCCAGGCGTCAGTTAGCCCCTCGTT-CTTCCAGAAACCCAGCCCATCTCTCTGTCCCTGGA-GTTGGGAGAAGGCACCCCGTCCTGCTGACCACAGCGCTCAGGGCGGGCCCCGCTCCACGAGAGGCTTCCGTGGCTGCTTCGGGTCCTGCCTGTGGCCTCTGTGG-------------CCAGCCTCTGCTG--CGGAGCTGGGGTGACTGGGG----GGCG-GGAGGGCCTGTCTCCCATTCTGA-CTGCTATGG-CCGTGTGCAGACTCATTTTCTCTGGAGAACGAAGCTAAGCTGAGGACAAATAGAGTGCCGAAGCCCCTGATTCTCT--GGAATGACAGGCCCAGGGCACA-GCCGAGGCAGAGGCCCACGGTCCTAGAGAAAGACCAGGCCAGGATGGGCGCTGGTGTG--AGAGGTCGGGCACCGTGTTCAACTCTCGG--CCCCGTCCACACAAAGTGTCCTGTGAGAACGGAAGCCAGAGGCTCTCTGGGGCTGAGGTCTTTCTCTGACTCAGTGGGTCCTGGGCTGGGGTGCTGGACTGGTG-GGGGTACAGTGGGATCACCCCGCATCCCCTCTTGGCAGTGTGCCGATGACCCCGATGCTGTCTGCACCCGCTCGGTCACCGTCCGGCTGCC------------------------ACGGCTTCT-CCCAGTGTGTGTTCTCTGATGCCTGACGAGGTGGTCCCTCCGACTGAAGCTTTTCCCACATTCGTTGCATCGGCAGGGCCTCACTGACGCATGTCCTCTCAGGTGCTTGGCAAATGCTGCACTGTGGTTGAAGCACCGCCCACACTCGCTGCAGAGATAGAGCTCCTCAGCCGCGTGTGTCTTCCGGTGTGCCAGGTACCGCCTGTGGTCACTGAAGTCCTCTCCACACTCTCCACACAAGTAGGGTTTGCCTCCAAGGTGGATTCTTTGGTGTGTTGTTAGCACAGATTTCTGGCTGAAGCTTTTGCCACAAATAGTACAGAAAAAGGGTTTTTCTCCCGTATGTGTCCTCTGATGCCTGACAAGGTCTGAAGTCCAGCGGAAGTGTTTCCCACAATCATCACATCGATAGGGTTTCTTAACAGTTTTAACAGATGGAGTTCTCTCAGCCTGGATCAGAGGGGAGGCCTCCTCCAAATTCTTACGGTTCAGAGGATATTTACAAGGAGTGTTCATCTTGTGAACCTTTTGGTGCCTGGCAAGATGTGAGCTCCGCGTGTAACTTTTCCCACACTCCATACATTTATAGGGCTTCTCTCCTGTGTGAGTTCTGAGGTGTCTAACAAGGTGGGAGTTACAAGTGAAGCTTTTTCCACATACAGGACAGTCATGATGTCTCCCTAACAGGGTATGAACAGGCATGGTTTCCCGAAGATTCATTAAACTATTCACTTGAGAGATATTTGTACCAAATCTTCTTTCACTAAGTCTAC-----------------------------------------------------------------------------------------------------TAGGTCCTGGTCACACTTCCATTCCTCATCCTCGTTTAGGGTGGGCAGGTATCCGGACACGCCCTTCCCCGTCCCTGACCCAGAGCTCTGGTCGCTACAGACCTTGGGGCTCTCTGAGCCTGTCCTCGTATACTCCAAATAAATATCGGACTTGAGGAAGGCGGGGTAGGTGTTCTCCTCCATGGTGGACTGGATTTCCGTCTGCGCCTGGTCGAACATGGCCGGGTCGATCTGCTGCTTCACGATGCAGTCCTTTATGAAGCTCTTGGTGGCTGGCTTGGTCTGGCGGGACACGATGCCACTGTTATCGAGGATGTACTTTCGGTAGATCGCTCTTGCCAGCTTCAGCCTCTTCTCCTCGTTCGAGTCGCAGGGCTCCAGCTTCCTGAAGCCACTGCAGGCGAACCAGAAGTCCAGCAGGTCGGCACAGCCCTCCTGCTTCAGGAAAGTCCTGAACAGGCTTATCCCATCCTGGTCGTCCAGCAGGGAGTGCAGGGACTCGGCCCACTTCAAGTACGGCGGCGTGGGTGAGGCGCTGCCCTCGGGCTCGTACCCCAGGTCCAGGTCCGAGCGCCTCGGCGTGGCTGTCGAAGTCTCGCCTTTAACGCCGGCACCTTTCCCAGAGCAGAAGCCATGGCTGATGGGCCTTGGGTCTGTGGACGCCAGTTCTCCCTCCTCACCAGGCACGGGGGGCCGGGGGGCATCTTCGGTGAAGATCGCTCCAAGGTCCAAGGGGAAACCCTGCTCTTGGACATTCATTTTGGGACTCTGTGCGTCAATGAACAATGAGCGCTGCA-CCCTAATACATCAGTACTTACAGCTCCAAAGTGAATCAATC--TCAGCAGTCCAGAAGGTGACTCTTGCAGACACGGTCATCTGTAAACTTGACCCTCTGTCTGGTTTCGTCTCCTGAAATTCATTTGTGGTTTT-AAATAAGACAATATTATCATGTTAACCACAAAA-GATTATCTGGTACAACAATTCATCTGAATGATTTGCAGGCTATCATTTTTGTGTTCTCCCCATCAAATACAATGAAATGCTGACCTAAAGATATTTACAACTGGCATGGAATACACTTTTGTGGCTAAGTATATCATGAAGAATCACACTTAATGAGATCTGACTCCATCATTGTGCCAAAGTCGTCAGGAAGTCAGAAGTAAAAGGCTGAGCACTCAAAGGTCATTAGCCCCACATCTACATGTGGGCATTGTGAGGTTCCAAAGACCCATGCCAATCAGAGGGCCACAAATAACCACATATGACTTACATAGCTGGTAATTTCCACCAACAAAAGCGACTCATTAATC-----TTTTTGTATCGAGAGATGCATAG-----ATAGGCAGTGTTTTGCCAAAAA-TTACATGAAGAAAGCTTTCTAACTTTACCGATGACTATTAAATAATCTAGACCTATTCTTCCTATCCCCCTTGGAGCCCCACCCTTAACAAAGAGAGTTGGCACCTGGGAGTCACTTTTAACAAGACAATACC-AAAAAAAGCAAAAAA------------------CCCCCTGACTTCCCTGNTGCAATGGGGAGGGTCCCACGACTCCGACCAGCACGCATACTCAGGCTCTGGCCGCAGTGTACTGTCATTCGAGTCAGGTAGGTGGAGAGCCCCTCGTGCCACCTGGGCATGGGTCTACTGCTGTGRCAAGAGGAGGGAGGGTCCTGTGTACAAACTGCTTGGTGCGTCTGCCAGGTG-TAGAGGCCTTTTCTTTTATAGGGAGCTC---CYTGCTTGCTTCTGAAAGGGACTGGCGTAAGTTGCATTCGGGAAATAACAAGGCAAACCCAAGTTCAGTTAGAGCAAGCAAAACAAATCAGGCGCCCACGCTGCTATAAATGCCCCGGGGTGGGA--GAGGGGT--AGAGGGGTGGTAGCTATTTGAAGGAGGATGTGGTGTTTTTTACCTGAGTTGCAAAACCAGTGTCCTAACCTTTT------------------------------------------------------------------------------------------------------------------------------------------------------------------------------------------------------------------------------------------------------------------
murinu016 -----------------------------AATTGATCAGGTAGTCCCTGCTAAACTGTAAGCTATGCACCACAAGCTAC----TATAT-CCCAACATTTACTTATTCTCCACCACTAAGCCCAGGATGACCTGGTGATCCATAAATATTTGCAGAATGAAGGTCTATGAAGTAAAACCTCCACCATAGTTAAAGTTAGTTAACGCAGATTCACTAAAGTAACAAATCAGCAATTTCACTGAAAGTAAAGGTTCGAGTAGCCCAAAACC-ATGACAAAATTTCCAGCTGTGTTCACAGAAACACAAGTTCAAATGCGAGTGCGTCTAATTTGATTTTCCTAAAAGCCTCTCTAA------------GACATTCAAATTCATTAACTTCATGTGACCAAGAGAGATTCTGCAACTGAGGCTCAGAACCCCTATAAACATGCTAGCTAACAAGGACACTTTCCCTAGGTGCTCAACCCAGAATACAACACTGTCAGCGTTAATCG-------GGAGCTTTGAACTCTAAACCCACAGGCTCAAGTCACGAACTCGCCCAATGAAGCCTATCAACAACCCCTGGATACAATTTTTCCACCTTAACACTTTATT-CCCTTTACTTTTGCCAAACCAA-----GGCTGGAACATGAAAATGACCCCAGGGCACCACAGAAATGCCACCTTCCTCTCCTGCCAGTTCCGTTCAGTCATAAGAATGGACTACATGGTCTACGTCAGCTTCTTCGCGGGGATTTTACTTCCCCTAGTTGTCATGTGCGGCATCTACCTTGACATCTTCTACGTCATCCGGAACAAACTCAGTCAGAACTTTTCTAGCTCTAAAGAGACAAGTGCATTTTATGGACGGGAGTTCAAGACGGCTAAGTCCCTGTCTCTGGTTCTCTTGTTGTTTGCTGTGTCCTGGCTGCCATTATCCATCATGAACTGTGTTATCTACTTTAGTGGTGAGGTGCCACCAGTTGTATTGTACTTGGGCATCCTGCTGTCCCATGCTAACTCCAATGTTGGAATGTCAGCGATTTTTGGTGAGTCTTTGTAAATTTACTTTTAGATCTCATTTCCCTTG---------ATAACAATCTCATATA------TTCCTTCAAATAGCAGCAGTATATAAATTCTTCCTTAAAACATGTGTTATACAGCCATCTAGCTTTACTATAGCTTTAAAATAGCTGCACAAGTTTTTCACTTTTATCTGAGCC-TA-------CT-AGGTGAGGTT--AAAATTCAGTAAGTCTAAATTGGTATCATATCACTAAGATCCATTAACAAATAGAATATTTATACTTTTTGAGCCCTTTATTTGGAGACAAA-------------TACTATTTTTTAAAAAGTCCTTCTGATTCTTTC-AATAGCTTAGTCTCCCTTGGAAGGCATTCAGGCCAGGCCAGGTTGTCTTATA-CTCTGATTTATGGTTTTAATGTGGTAGTTAAG----AAGTTCCATTTTTCTAGTCATTATTTGAAGCTCAGGTTAGTGCCTCTCTCAACCACCTTCTAATTGGGATTTCAAAACTGTCACACATTCTTTCAAGTAATGTTTACGAATTCCCTATGCTTTAGTCACAAGGAAGTTCTGAGGATGATGCATTACGTTGTTTCTGTTAA----TCCTTCGTCAGGGACTACCCAGGTGAGTGCTTCT---TTCATAGCTGCGGCAGCTGGCG--------ATGGCTGCCAGGCCTAGGTGGGGGTGTCTG--CTGCACACCTCCCCTCAGGACCCGTGCCTGGGCTGCACGCAGCGTACACGCATGGGACTCATAGAGGTTCCTGGTGTAGCAGAGGAGTCTCAGGAGAGGGTTCTTCAGGTGCCAGCGATGAC-------TGCAAGTCGTTCACAGTGCAGTTACTTCTGTCCCCGTTGCAGCAGCTTCA----------------------------CAGAGACCAGGA--GTCAAGCCTTGAGAGTCACGGGGGCTGCTTGTTACTGATAGGTGTGATGCTCGCTGTGAGCTGGCTCCCTTCTAGGCTCTGGGCGTCCTTTAATGCACACAGCTTAGGGACTGCTACTGCCCTTTTGCAGGAGAGGAAGCTGAGGGACAGAGTGGTTTAATACCCTGCCAAGGGCGTGCTGCAAATGATGGAGCAAGAATTCTGACCAGGAGGCCTGGCTCCCGAGCCTGCATTTTAGCACCACACTAAGTAACCTGGTCAAGGTTGGCCACGACTCTCACTCAGGTCTTCACGCTTCTGAAGCTGCTCCTTTCTTATTCTCAGTGGCACTAATCTCTGACCACCTTAGGCAGGTCAGTATTCTCTTTTTAAAAAAAATCTGTGGGCCCAGGATTGTGGGCCCCTGTGCCCTGCTGCAGGAGTGGGTCGGTAGGGCAGTGTGTTTCCAGGCCGAGTCGGGAGCTGTTCCTGTCCTGCAGGTGAGAGTGGCAGGAGGGCAGGCGAGCTGAGCTGAGAGGCAGGTGAGGCTCTGGGCGTTGCGGGGCAGCAGATCGGGAGCACCGCCCTGAGGGG-CTTGTCTCTCC-----------------------------------------------------------GATGCCTCTTTATCAAGTTGTTTCATTCGGTCTGCGAACTCGGGGTTCGTCCTGGAGTCGTCTTCAATGTTATGTGCCTTCAACATTACATTTTTAAAGAAGGCAGTTAAGACAACAATTTAGAACAATAGGTAGTGCAGTCACCAATGGCCCAGAAATTAACTTTGGGGAGAAAATAACCACCA---AGAATTATGGGTATATTGTCAGTGCAAAGGCAAAATGGAAAAATCACACATTGCAGCTACTTTAGAATAATGTTGAATTTAACTTATACTACAGTTTCATAGGGAAGTTTCTTTTTATTATTGATATTTTGTTCCATTAAATATTGCTGCTACTTTTGGCTTCTCTTTCCACCAAAAAGAAGGGGATGGGTGGGGTTAGACACTGTGATGTCTTCATTCCAGGTCATTTGGCAAGCAGAACTAAGACAATTCAACTCCTCACAGTTCAGGAGATGATTCATACCAAATGCTTTCATTTTCAATGCAGAGAAACTGAAACAACACAATATTCAATTATTTTCCAAGAACCATCAAGGGCGTACATAAAGCCAGGCATCACAGAAGAGACTGGTTGACTGATTGACATTTCATCCCACTGAGAAATTTCAGCAGAAGATGTAGTTTGAAAGGAAAACTTAGAAGTGAGGAAGG-CTTTCCAGCTAACA---------------------------------------------------------------ATGTTAGGTCTCAGCTGATAGAAATGAAACGACTGGAGGTAAGAATGTGGCTTCGCCCATAGATTTCCTTGT-----------------------TTTTGAATAGTAGATAAAAGGAAGGCAAT----GGTCATGCATTGAGTGTCTACTATATTCAGAGAAAAGTGTTATATCCATTATCTACCTAAAAGTAGGTATTATTTTCCATACTCTACAGATGAAGAACAAGGTTCAGAGACATTAAGTACAT--TTTCCAAGTGCACATAGATAGTATGTTTCAAAAGCAAATGTTCAGTTTCTGCCTGATTCCAGAGGCCTTGACACCACC--AC---GCCTCCGAGTCTTTGGCCTCAGTCTTACCAAAGATGGCTTACTCAGTGTTTTGGTTCAGAGGGAATAGCATCTTACTCTTGATCCTTTCTAAGGCTATGATGAGTCCAGATAGCACTCATTGCTTATCCTGGCTGGCCTTGCACTGCCCAATAT-TCCTCCACTGAGGATGCTAGATAAGCAGGAAGTAAAGAGTATTGATTGGTAGGTTTCCAAGTCAAAAAAA-TGAAACAGGTTTCCAAAAAATAAATTAACTACCAAGGACTCAGTAGACATAGTTTATTTGTTTATAGCAACC------------------------------------ACTGTTTGACTGCCACCTGCTGGGATGGGGCTCCCCAGCGGTGCCTGTTTGTGTACATTGCCAGTGGCAGCTCCGATCACSCACCGTTCTGTCGGCACTTGGCGTAGCTTTATATTTAGTGCTGTTAAAATGGCATGAATGCAGTTGTCTCCTTCCCTGAAGATTGCTAATTTAACTGAGACTGTGGGCCACAGAGACCTGCATTTGTCATTTAATGTGTCTGTGACACACAAGTGAATAGAAAGCAAATTCAACTCTTTTTT-CTTAATAAGCCTTGAATAAGGCACTGAGAATGTTTGAGTATTCAAGTGAGAAGCTGTACTTGAAAAGCAAATATTTCCTACTTTTTGTTTGCAAACTGTGTTGCCATGGCGATACACGGCATTTACAGCATTTGAGAAATTAAAGTGGGAAATCAAAGGAATTGTTTTGTGTTACCTATC-----TGCAAGGAAACATTTGTCTTTAAATCATTTCAGCAAAATCCGTCAAYGCTCAGCTCCAATGCTAAAGACACTGCTCATCCAGTCTGCCATCAGTAAAACTAGTGACCTACAACCTACAATACAGTCCTTGTCATACAATCTTGATTCACATTGAATTTCAATGCACTAGCGGTACCACA-CTTA----ATTTCCGGTATTCCACATCCATGTCTAGTAATTTCTCAATCGACTTCTCAC--------AGCCCCA---------------------------------------------ATCTGCCAGTACCTGCTGGCCCGGGACTGTGAGGACCACTCCTTCTCCATCGTCATTGAGACCGTGCAGGTGAGCTTGCCGGGAGGCTGCGTAGCCGCTAGGCCGGCGGG-CAGCCCC--GGGAAGTGTGGGCAGGTGCT--CCGTGCAGGGGGG--AGGACTCCTCTTCCAGGCTTCAGTTAGCCCCTCGCT-CTTCCAGAAACCCAGCCCATCTCTCTGTCCCTGGA-GTCGGGAGAAGGCACCCTGCCCTGCTGACCACAGCGCTCAGGGCGGGCCCCGCTCCACGAGAGGCTTCCGTGGCTGCTTCGGGTCCTGCCTGTGGCCTCTGTGG-------------CCAGCCTCTGCTG--CGGAGCTGGGGTGACTGGGG----GGCG-GGAGGGCCTGTCTCCCATTCTGA-CTGCTATGG-CCGTGTGTAGACTCATTTTCTCTGGAGAACGAAGCAAAGCTGAGGACAAATAGAGTGCCGAAGCCCCTGATTCTCT--GGAATGACAGGCCCAGGGCACA-GCCGAGGCAGAGGCCCACGGTCCTAGAGAAAGACCAGGCCAGGATGGGCGCTGGTGTGGGAGAGGTCGGGCACCGTGTTCAACTCTCGG--CCCCGTCCACACAGAGTGTCCTGTGAGAACGGAAGCCAGAGGCTCTCTGGGGCTGAGGTCTTTCTCTGACTCAGTGGGTCCTGGGCTGGGGTGCTGGACTGGTG-GGGGTACAGTGGGATCACCCCGCATCCCCTCTTGGCAGTGTGCCGATGACCCTGATGCTGTCTGCACCCGCTCGGTCACCGTCCGGCTGCC--------------GGGCATGTGAACGGCTTCTCCCCAGTGTGTGTTCTCTGATGCCTGACGAGGTGGTCCCTCCGACTGAAGCTTTTCCCACATTCGTTGCATCGGCAGGGCCTCACTGACGCATGTCCTCTCAGGTGCTTGGCAAATGCTGCACTGTGGTTGAAGCACCGCCCACACTCGCTGCAGAGATAGAGCTCCTCAGCCGCGTGTGTCTTCCGGTGTGCCAGGTACCGCCTGTGGTCACTGAAGTCCTCTCCACACTCTCCACACAAGTAGGGTTTGCCTCCAAGGTGGATTCTTTGGTGTGTTGTTAGCACAGATTTCTGGCTGAAGCTTTTGCCACAAATAGTACAGAAAAAGGGTTTTTCTCCCGTATGTGTCCTCTGATGCCTGACAAGGTCTGAAGTCCAGCGGAAGTGTTTCCCACAATCATCACATCGATAGGGTTTCTTAACAGTTTTAACAGATGGAGTTCTCTCAGCCTGGATCAGAGGGGAGGCCTCCTCCAAATTCTTACGGTTCAGAGGATATTTACAAGGAGTGTTCATCTTGTGAACCTTTTGGTGCCTGGCAAGATGTGAGCTCCGCGTGTAACTTTTCCCACACTCCATACATTTATAGGGCTTCTCTCCTGTGTGAGTTCTGAGGTGTCTAACAAGGTGGGAGTTACAAGTGAAGCTTTTTCCACATACAGGACAGTCATGATGTCTCCCTAACAGGGTATGAACAGGCATGGTTTCCCGAAGATTCATTAAACTATTCACTTGAGAGATATTTGTACCAAATCTTCTTT------------------------------------------------------AGGAGCAGCTTCTGAGTGAGCCTGCTGGGGGGGGCAGGGTCTCTGCCTCCCTCCTCCTCTAGGTCCTGGTCACACTTCCATTCCTCATCCTCGTTTAGGGTGGGCAGGTATCCGGACACGCCCTTCCCCGTCCCTGACCCAGAGCTCTGGTCGCTACAGACCTTGGGGCTCTCTGAGCCTGTCCTCGTATACTCCAAATAAATATCGGACTTGAGGAAGGCAGGGTAGGTGTTCTCCTCCATGGTGGACTGGATTTCTGTCTGCGCCTGGTCGAACATGGCCGGGTCGATCTGCTGCTTCACGATGCAGTCCTTTATGAAGCTCTTGGTGGCTGGCTTGGTCTGGCGGGACACGATGCCACTGTTATCGAGGATGTACTTTCGGTAGATCGCTCTTGCCAGCTTCAGCCTCTTCTCCTCGTTCGAGTCGCAGGGCTCCAGCTTCCTGAAGCCACTGCAGGCGAACCAGAAGTCCAGCAGGTCGGCACAGCCCTCCTGCTTCAGGAAAGTCCTGAACAGGCTTATCCCATCCTGGTCGTCCAGCAGGGAGTGCAGGGACTCGGCCCACTTCAAGTACGGCGGCGTGGGTGAGGCGCTGCCCTCGGGCTCGTACCCCAGGTCCAGGTCCGAGCGCCTCGGCGTGGCTGTCGAAGTCTCGCCTTTAACGCCGGCACCTTTCCCAGAGCAGAAGCCATGGCTGATGGGCCTTGGGTCTGTGGACGCCAGTTCTCCCTCCTCACCAGGCACGGGGGGCCGGGGGGCATCTTCGGTGAAGCTTGCTCCAAGGTCCAAGGGGAAACCCTGCTCTTGGACATTCATTTTGGGACTCTGTGCGTCAATGAACAATGAGCGCTGCA-CCCTAATACATCAGTACTTACAGCTCCAAAGTGAATCAATC--------------------------GCAGACACGGTCATCTGTAAACTTGACCCTCTGTCTGGTTTCGTCTCCTGAAATTCATTTGTGGTTTT-AAATAAGACAATATTATCATGTTAACCACAAAA-GATTATCTGGTACAACAATTCATCTGAATGATTTGCAGGCTATCATTTTTGTGTTCTCCCCATCAAATACAATGAAATGCTGACCTAAAGATATTTACAACTGGCATGGAATACACTTTTGTGGCTAAGTATATCATGAAGAATCACACTTAATGAGATCTGACTCCATCATTGTGCCAAAGTCGTCAGGAAGTCAGAAGTAAAAGGCTGAGCACTCAAAGGTCATTAGCCCCACATCTACATGTGGGCATTGTGAGGTTCCAAAGACCCATGCCAATCAGAGGGCCACAAATAACCACATATGACTTACATAGCTGGTAATTTCCACCAACAAAAGCGACTCATTAATC-----TTTTTGTATCAAGAGATGCATAG-----ATAGGCAGTGTTTTGCCAAAAA-TTACATGAAGAAAGCTTTCTAACTTTACCGATGACTATTAAATAATCTAGACCTATTCTTCCTATCCCCCTTGCAGCCCCACCCTTAACAAAGAGAGTTGGCACCTGGGAGTCACTTTTAACAAGACAATACC-AAAAAAAGCAAAAAA-------------------------------------------------------GACTCCGACCAGCACACATACTCAGGCTCTGGCCGCAGTGTACTGTCATTCGAGTCAGGTAGGTGGAGAGCCCCTCGTGCCACCTGGGCATGGGTCTACTGCTGTGGCAAGAGGAGGGAGGGTCCTGTGTACAAACTGCTTGGTGCGTCTGCCAGGTG-TAGAGGCCTTTTCTTTTATAGGGAGCTC---CCTGCTTGCTTCTGAAAGGGACTGGCGTAAGTTGCATTCNGGAAATAACAAGGCAAACCCAAGTTCAGTTAGAGCAAGCAAAACAAATCARGCGCCCACGCTGCTATAAATGCCCCGGGGTGGGA--GAGGGGK--AGAGGGGTGGTAGCTATTTGAAGGARGATGTGATGTTTTTTACCTGAGTTGCAAAACCAGTGTCCTAACCTTTTCTGGCTAACAAAGATTTTTGTGGCACTCAGCTCTATAATGACAAGGGCCACAGGGCTCCTATTTAGGTTATAGAATTATCTGCCTTTTCTTCTGAAAATAAGGCAGAAGTTTCTCTGATGGCACAAGGCTGGGGTCAGTCAGGTGCCTGGCTGCCCCACGAGGCCCTTCCTGGCAAGCTCAGCTGTGACGCGCCCCTCTAGGTTCTGGGGGCTGGTT-GACTGGATGG------------------------------
murinu017 -----------------------------AATTGATCAGGTAGTCCCTGCTAAACTGTAAGCTATGCACCACAAGCTAC----TATAT-CCCAACATTTACTTATTCTCCACCACTAAGCCCAGGATGACCTGGTGATCCATAAATATTTGCAGAATGAAGGTCTATGAAGTAAAACCTCCACCATAGTTAAAGTTAGTTAACGCAGATTCACTAAAGTAACAAATCAGCAATTTCACTGAAAGTAAAGGTTCGAGTAGCCCAAAACC-ATGACAAAATTTCCAGCTGTGTTCACAGAAACACAAGTTCAAATGCGAGTGCGTCTAATTTGATTTTCCTAAAAGCCTCTCTAA------------GACATTCAAATTCATTAACTTCATGTGACCAAGAGAGATTCTGCAACTGAGGCTCAGAACCCCTATAAACATGCCAGCTAACAAGGACACTTTCCCTAGGTGCTCAACCCAGAATACAACACTGTCAGCGTTAATCG-------GGAGCTTTGAACTCTAAACCCACAGGCTCAAGTCACGAACTCGCCCAATGAAGCCTATCAACAACCCCTGGATACAATTTTTCCACCTTAACACTTTATT-CCCTTTACTTTTGCCAAACCAA-----GGCTGGAACATGAAAATGACCCCAGGGCACCACAGAAATGCCACCTTCCTCTCCTGCCAGTTCCGTTCAGTCATAAGAATGGACTACATGGTCTACGTCAGCTTCTTCGCGGGGATTTTACTTCCCCTAGTTGTCATGTGCGGCATCTACCTTGACATCTTCTACGTCATCCGGAACAAACTCAGTCAGAACTTTTCTAGCTCTAAAGAGACAAGTGCATTTTATGGACGGGAGTTCAAGACGGCTAAGTCCCTGTCTCTGGTTCTCTTGTTGTTTGCTGTGTCCTGGCTGCCATTATCCATCATGAACTGTGTTATCTACTTTAGTGGTGAGGTGCCACCAGTTGTATTGTACTTGGGCATCCTGCTGTCCCATGCTAACTCCAATGTTGGAATGTCAGCGATTTTTGGTGAGTCTTTGTAAATTTACTTTTAGATCTCATTTCCCTTG---------ATAACAATCTCATATA------TTCCTTCAAATAGCAGCAGTATATAAATTCTTCCTTAAAACATGTGTTATACAGCCATCTAGCTTTACTATAGCTTTAAAATAGCTGCACAAGTTTTTCACTTTTATCTGAGCC-TA-------CT-AGGTGAGGTT--AAAATTCAGTAAGTCTAAATTGGTATCATATCACTAAGATCCATTAACAAATAGAATATTTATACTTTTTGAGCCCTTTATTTGGAGACAAA-------------TACTATTTTTTAAAAAGTCCTTCTGATTCTTTC-AATAGCTTAGTCTCCCTTGGAAGGCATTCAGGCCAGGCCAGGTTGTCTTATA-CTCTGATTTATGGTTTTAATGTGGTAGTTAAG----AAGTTCCATTTTTCTAGTCATTATTTGAAGCTCAGGTTAGTGCCTCTCTCAACCACCTTCTAATTGGGATTTCAAAACTGTCACACATTCTTTCAAGTAATGTTTACGAATTCCCTATGCTTTAGTCACAAGGAAGTTCTGAGGATGATGCATTACGTTGTTTCTGTTAA----TCCTTCGTCAGGGACTACCCAGGTGAGTGCTTCT---TTCGCAGCTGCGGCAGCTGGCG--------ATGGCTGCCAGGCCGAGGTGGGGGTGTCTG--CTGCACACCTCCCCTCGGGACCCGTGCCTGGGCTGCACGCAGCATACACACATGGGACTCATAGAGGTTCCTGGTGTAGCAGAGGAGTCTCAGGAGAGGGTTCTTCAGGTGCCAGCGATGAC-------TGCAAGTCATTCACAGTGCAGTTACTTCTGTCCCCGTTGCAGCAGCTTCA----------------------------CAGAGACCAGGA--GTCAAGCCTTGAGAGTCACGGGGGCTGCTTGTTACTGATATGTGTGATGCTCGCTGTGAGCTGGCTCCCTTCTAGGCTCTGGGCGTCCTTTAATGCACACAGCTTAGGGACTGCTACTGCCCTTTTGCAGGAGAGGAAGCTGAGGGACAGAGTGGTTTAATACCCTGCCAAGGGCGTGCAGCAAATGATGGAGCAAGAATTCTGACCAGGAGGCCTGGCTCCCGAGCCTGCATTTTAGCACCACACTAAGTAACCTGGTCAAGGTTGGCCACGACTCTCACTCAGGTCTTCACGCTTCTGAAGCTGCTCCTTTCTTATTCTCAGTGGCACTAATCTCTGACCACCTTAGGCAGGTTAATATTCTCTTTTTAAAAAAA-TCTGTGGGCCCAGGATTGTGGGCCCCTGTGCCCTGCTGCAGGAGTGGGTCGGTAGGGCAGCGTGTTTCCAGGCCGAGTTGGGAGCTGTTCCTGTCCTGCAGGTGAGAGTGGCAGGAGGGCAGGCGAGCTGAGCTGAGAGGCAGGTGAGGCTCTGGGCGTTGCGGGGCAGCAGATCGGGAGCACCGCCCTGAGGGG-CTTGTCTCTCC-----------------------------------------------------------GATGCCTCTTTATCAAGTTGTTTCATTCGGTCTGCGAACTCGGGGTTCGTCCTGGAGTCGTCTTCAATGTTATGTGCCTTCAACATTACATTTTTAAAGAAGGCAGTTAAGACAACAATTTAGAACAATAGGTAGTGCAGTCACCAATGGCCCAGAAATTAACTTTGGGGAGAAAATAACCACCA---AGAATTATGGGTATATTGTCAGTGCAAAGGCAAAATGGAAAAATCACACATTGCAGCTACTTTAGAATAATGTTGAATTTAACTTATACTACAGTTTCATAGGGAAGTTTCTTTTTATTATTGATATTTTGTTCCATTAAATATTGCTGCTACTTTTGGCTTCTCTTTCCACCAAAAAGAAGGGGATGGGTGGGGTTAGACACTGTGATGTCTTCATTCCAGGTCATTTGGCAAGCAGAACTAAGACAATTCAACTCCTCACAGTTCAGGAGATGATTCATACCAAATGCTTTCATTTTCAATGCAGAGAAACTGAAACAACACAATATTCAATTATTTTCCAAGAACCATCAAGGGCGTACATAAAGCCAGGCATCACAGAAGAGACTGGTTGACTGATTGACATTTCATCCCACTGAGAAATTTCAGCAGAAGATGTAGTTTGAAAGGAAAACTTAGAAGTGAGGAAGG-CTTTCCAGCTAACA---------------------------------------------------------------ATGTTAGGTCTCAGCTGATAGAAATGAAACGACTGGAGGTAAGAATGTGGCTTCGCCCATAGATTTCCTTGT-----------------------TTTTGAATAGTAGATAAAAGGAAGGCAAT----GGTCATGCATTGAGTGTCTACTATATTCAGAGAAAAGTGTTATATCCATTATCTACCTAAAAGTAGGTATTATTTTCCATACTCTACAGATGAAGAACAAGGTTCAGAGACATTAAGTACAT--TTTCCAAGTGCACATAGATAGTATGTTTCAAAAGCAAATGTTCAGTTTCTGCCTGATTCCAGAGGCCTTGACACCACC--AC---GCCTCCGAGTCTTTGGCCTCAGTCTTACCAAAGATGGCTTACTCAGTGTTTTGGTTCAGAGGGAATAGCATCTTACTCTTGATCCTTTCTAAGGCTATGATGAGTCCAGATAGCACTCATTGCTTATCCTGGCTGGCCTTGCACTGCCCAATAT-TCCTCCACTGAGGATGCTAGATAAGCAGGAAGTAAAGAGTATTGATTGGTAGGTTTCCAAGTCAAAAAAA-TGAAACAGGTTTCCAAAAAATAAATTAACTACCAAGGACTCAGTAGACATAGTTTATTTGTTTATAGCAACC------------------------------------ACTGTTTGACTGCCACCTGCTGGGATGGGGCTCCCCAGCGGTGCCTGTTTGTGTACATTGCCAGTGGCAGCTCCGATCACSCACCGTTCTGTCGGCACTTGGCGTAGCTTTATATTTAGTGCTGTTAAAATGGCATGAATGCAGTTGTCTCCTTCCCTGAAGATTGCTAATTTAACTGAGACTGTGGGCCACAGAGACCTGCATTTGTCATTTAATGTGTCTGTGACACACAAGTGAATAGAAAGCAAATTCAACTCTTTTTT-CTTAATAAGCCTTGAATAAGGCACTGAGAATGTTTGAGTATTCAAGTGAGAAGCTGTACTTGAAAAGCAAATATTTCCTACTTTTTGTTTGCAAACTGTGTTGCCATGGCGATACACGGCATTTACAGCATTTGAGAAATTAAAGTGGGAAATCAAAGGAATTGTTTTGTGTTACCTATC-----TGCAAGGAAACATTTGTCTTTAAATCATTTCAGCAAAATCCGTCAAYGCTCAGCTCCAATGCTAAAGACACTGCTCATCCAGTCTGCCATCAGTAAAACTAGTGACCTACAACCTACAATACAGTCCTTGTCATACAATCTTGATTCACATTGAATTTCAATGCACTAGCGGTACCACA-CTTA----ATTTCCGGTATTCCACATCCATGTCTAGTAATTTCTCAATCGACTTCTCAC--------AGCCCCA---------------------------------------------ATCTGCCAGTACCTGCTGGCCCGGGACTGTGAGGACCACTCCTTCTCCATCGTCATTGAGACCGTGCAGGTGAGCTTGCCGGGAGGCTGCATAGCCGCTAGGCCGGCGGG-CAGCCCC--GGGAAGTGTGGGCAGGTGCT--CCGTGCAGGGCGG--AGGACTCCTCTTCCAGGCTTCAGTTAGCCCCTCGCT-CTTCCAGAAACCCAGCCCATCTCTCTGTCCCTGGA-GTCGGGAGAAGGCACCCTGCCCTGCTGACCACAGCGCTCAGGGCGGGCCCCGCTCCACGAGAGGCTTCCGTGGCTGCTTCGGGTCCTGCCTGTGGCCTCTGTGG-------------CCAGCCTCTGCTG--CGGAGCTGGGGTGACTGGGG----GGTG-GGAGGGCCTGTCTCCCATTCTGA-CTGCTATGG-CCGTGTGTAGACTCATTTTCTCTGGAGAACGAAGCAAAGCTGAGGACAAATAGAGTGCCGAAGCCCCTGATTCTCT--GGAATGACAGGCCCAGGGCACA-GCCGAGGCAGAGGCCCACGGTCCTAGAGAAAGACCAGGCCAGGATGGGCGCTGGTGTGGGAGAGGTCGGGCACCGTGTTCAACTCTCGG--CCCCGTCCACACAGAGTGTCCTGTGAGAATGGAAGCCAGAGGCTCTCTGGGGCTGAGGTCTTTCTCTGACTCAGTGGGTCCTGGGCTGGGGTGCTGGACTGGTG-GGGGTACAGTGGGATCACCCCGCATCCCCTCTTGGCAGTGTGCCGATGACCCTGATGCTGTCTGCACCCGCTCGGTCACCGTCCGGCTGCC--------------GGGCATGTGAACGGCTTCTCCCCAGTGTGTGTTCTCTGATGCCTGACGAGGTGGTCCCTCCGACTGAAGCTTTTCCCACATTCGTTGCATCGGCAGGGCCTCACTGACGCATGTCCTCTCAGGTGCTTGGCAAATGCTGCACTGTGGTTGAAGCACCGCCCACACTCGCTGCAGAGATAGAGCTCCTCAGCCGCGTGTGTCTTCCGGTGTGCCAGGTACCGCCTGTGGTCACTGAAGTCCTCTCCACACTCTCCACACAAGTAGGGTTTGCCTCCAAGGTGGATTCTTTGGTGTGTTGTTAGCACAGATTTCTGGCTGAAGCTTTTGCCACAAATAGTACAGAAAAAGGGTTTTTCTCCCGTATGTGTCCTCTGATGCCTGACAAGGTCTGAAGTCCAGCGGAAGTGTTTCCCACAATCATCACATCGATAGGGTTTCTTAACAGTTTTAACAGATGGAGTTCTCTCAGCCTGGATCAGAGGGGAGGCCTCCTCCAAATTCTTACGGTTCAGAGGATATTTACAAGGAGTGTTCATCTTGTGAACCTTTTGGTGCCTGGCAAGATGTGAGCTCCGCGTGTAACTTTTCCCACACTCCATACATTTATAGGGCTTCTCTCCTGTGTGAGTTCTGAGGTGTCTAACAAGGTGGGAGTTACAAGTGAAGCTTTTTCCACATACAGGACAGTCATGATGTCTCCCTAACAGGGTATGAACAGGCATGGTTTCCCGAAGATTCATTAAACTATTCACTTGAGAGATATTTGTACCAAATCTTCTTT------------------------------------------------------AGGAGCAGCTTCTGAGTGAGCCTGCTGGGGGGGGCAGGGTCTCTGCCTCCCTCCTCCTCTAGGTCCTGGTCACACTTCCATTCCTCATCCTCGTTTAGGGTGGGCAGGTATCCGGACACGCCCTTCCCCGTCCCTGACCCAGAGCTCTGGTCGCTACAGACCTTGGGGCTCTCTGAGCCTGTCCTCGTATACTCCAAATAAATATCGGACTTGAGGAAGGCGGGGTAGGTGTTCTCCTCCATGGTGGACTGGATTTCCGTCTGCGCCTGGTCGAACATGGCCGGGTCGATCTGCTGCTTCACGATGCAGTCCTTTATGAAGCTCTTGGTGGCTGGCTTGGTCTGGCGGGACACGATGCCACTGTTATCGAGGATGTACTTTCGGTAGATCGCTCTTGCCAGCTTCAGCCTCTTCTCCTCGTTCGAGTCGCAGGGCTCCAGCTTCCTGAAGCCACTGCAGGCGAACCAGAAGTCCAGCAGGTCGGCACAGCCCTCCTGCTTCAGGAAAGTCCTGAACAGGCTTATCCCATCCTGGTCGTCCAGCAGGGAGTGCAGGGACTCGGCCCACTTCAAGTACGGCGGCGTGGGTGAGGCGCTGCCCTCGGGCTCGTACCCCAGGTCCAGGTCCGAGCGCCTCGGCGTGGCTGTCGAAGTCTCGCCTTTAACGCCGGCACCTTTCCCAGAGCAGAAGCCATGGCTGATGGGCCTTGGGTCTGTGGACGCCAGTTCTCCCTCCTCACCAGGCACGGGGGGCCGGGGGGCATCTTCGGTGAAGCTCGCTCCAAGGTCCAAGGGGAAACCCTGCTCTTGGACATTCATTTTGGGACTCTGTGCGTCAATGAACAATGAGCGCTGCA-CCCTAATACATCAGTACTTACAGCTCCAAAGTGAATCAATC--------------------------GCAGACACGGTCATCTGTAAACTTGACCCTCTGTCTGGTTTCGTCTCCTGAAATTCATTTGTGGTTTT-AAATAAGACAATATTATCATGTTAACCACAAAA-GATTATCTGGTACAACAATTCATCTGAATGATTTGCAGGCTATCATTTTTGTGTTCTCCCCATCAAATACAATGAAATGCTGACCTAAAGATATTTACAACTGGCATGGAATACACTTTTGTGGCTAAGTATATCATGAAGAATCACACTTAATGAGATCTGACTCCATCATTGTGCCAAAGTCGTCAGGAAGTCAGAAGTAAAAGGCTGAGCACTCAAAGGTCATTAGCCCCACATCTACATGTGGGCATTGTGAGGTTCCAAAGACCCATGCCAATCAGAGGGCCACAAATAACCACATATGACTTACATAGCTGGTAATTTCCACCAACAAAAGCGACTCATTAATC-----TTTTTGTATCGAGAGATGCATAG-----ATAGGCAGTGTTTTGCCAAAAA-TTACATGAAGAAAGCTTTCTAACTTTACCGATGACTATTAAATAATCTAGACCTATTCTTCCTATCCCCCTTGCAGCCCCACCCTTAACAAAGAGAGTTGGCACCTGGGAGTCACTTTTAACAAGACAATACC-AAAAAAAGCAAAAAA-------------------------------------------------------GACTCCGACCAGCACACATACTCAGGCTCTGGCCGCAGTGTACTGTCATTCGAGTCAGGTAGGTGGAGAGCCCCTCGTGCCACCTGGGCATGGGTCTACTGCTGTGGCAAGAGGAGGGAGGGTCCTGTGTACAAACTGCTTGGTGCGTCTGCCAGGTG-TAGAGGCCTTTTCTTTTATAGGGAGCTC---CCTGCTTGCTTCTGAAAGGGACTGGCGTAAGTTGCATTCNGGAAATAACAAGGCAAACCCAAGTTCAGTTAGAGCAAGCAAAACAAATCARGCGCCCACGCTGCTATAAATGCCCCGGGGTGGGA--GAGGGGK--AGAGGGGTGGTAGCTATTTGAAGGARGATGTGATG-TTTTTACCTGAGTTGCAAAACCAGTGTCCTAACCTTTTCTGGCTAACAAAGATTTTTGTGGCACTCAGCTCTATAATGACAAGGGCCACAGGGCTCCTATTTAGGTTATAGAATTATCTGCCTTTTCTTCTGAAAATAAGGCAGAAGTTTCTCTGATGGCACAAGGCTGGGGTCAGTCAGGTGCCTGGCTGCCCCACGAGGCCCTTCCTGGCAAGCTCAGCTGTGACGCGCCCCTCTAGGTTCTGGGGGCTGGTT-GACTGGATGG------------------------------
bertha018 --------AATCTT-CCCTATGTACCACCAATTGATCAGGTAGTCCCTGCTAAACTGTAAGCTATGCACCACAAGCTAC----TATAT-CCCAACATTTCCTTATTCTCCACCACTGAGCCCAGGATGACCTGGTGATCCATAAATATTTGCAGAATGAAGGTCTATGAAGTAAAACCTCCACCATAGTTAAAGTTAGTTAACGCAGATTCACTAAAGTAACAAATCAGAAATTCCGCTGAAAGTAAAGGTTCGAGTAGCCCAAAACC-ATGACAAAATTTCCAGCTGTGTTCACAGAAACACAAGTTCAAATGCGAGTGCGTCTAATTTGCTTTTCCTAAAAGCCTCTCTAA------------GACATTCAAATTCATTAACTTCATGTGACCAAGAGAGATTCTGCAACTGAGGCTCAGAACCCTTGTAAACATGCCAGCTAACAAGGACACTTTCCCTAGGTGCTCAACCCAGAATACAACACTGTCAGCGTCAATCG-------GGAGCTTTGAACTCTAAACCCACAGGCTCAAGTCACGAACTCGCCCAATGAAGCCTATCAACAACCCCTGGATACAATTTTTCCACCTTAACACTTTATT-CCCTTTACTTTTGCCAAGCCAA-----GGCTGGAACATGAAAATGACCCCAGGGCACCACAGAAATGCCACCTTCCTCTCCTGCCAGTTCCGTTCGGTCATAAGAATGGACTACATGGTCTACGTCAGCTTCTTCGCGGGGATTTTACTTCCCCTAGTTGTCATGTGCGGCATCTACCTTGACATCTTCTACGTCATCCGGAACAAACTCAGTCAGAACTTTTCTAGTTCTAAAGAGACAAGTGCATTTTATGGACGGGAGTTCAAGACGGCTAAGTCCCTGTCTCTGGTTCTCTTGTTGTTTGCTGTGTCCTGGCTGCCGTTATCCATCATGAACTGTGTTATCTACTTTAGTGGTGAGGTGCCACCAGTTGTATTGTACTTGGGCATCCTGCTGTCCCATGCTAACTCCAATGTTGGAATGTCAGCGATTTTTGGTGAGTCTTTGTAAATTTACTTTTAGATCTCATTTCCCTTG---------ATAACAATCTCATATA------TTCCTTCAAATAGCAGCAGTATATAAATTCTTCCTTAAAAGATGTGTTATACAGCCATCTAGCTTTACTATAGCTTTAAAATAGCTGCACAAGTTTTTCACTTTTATCTGAACC-TA-------CT-AGGTGAGGTT--AAAATTCAGTAAATCTAAATTGGTATCATATCACTAAGATCCATTAACAAATAGAATATTTATACTTTTTGAGCCCTTTATTTGGAGACAAA-------------TATTATTTTTTAAAAAGTCCTTCTGATTCTTTC-AATAGCTTAGTCTCCCTTGGAAGGCATTCAGGCCAGGCCAGGTTGTCTTATA-CTCTGATTTATGGTTTTAATGTGGTAGTTAAG----AAGTTCCATTTTTCTAGTCATTATTTGAAGCTCAGGTTAGTGCCTCTCTCAACCACCTTCTAATTGGGATTTCAAAACTGTCACAGATTCTTTCAAGTAATGTTTACGAATTCCCTATGCTTTAGTCACAAGGAAGTTCTGAGGATGATGTATCACGTCATTTCTGTTAA----TCCTTCGTCAGGGACTACCCAGGTGAGTGCTTTT---TTCGCAGCTGCGGCAGCTGGCA--------ATGGCTGCCAGGCCGAGGTGGGGGTGTCTG--CTGCACACCTCCCCTCGGGACCCGTGCCTGGGCTGCACGCAGCGTACACGCATAGGACTCATAGAGGTTCCTGGTGTAGCAGAGGAGTCTCAGGAGAGGGTTCTTCAGGTGCCAGCGATGAC-------TGCAAGTCGTTCACAGTGCAGTTACTTCTGTCCCCGTTCCAGCAGCTTCA----------------------------CAGAGACCAGGA--GTCAAGCCTTGAGAGTCACGGTGGCTGCTTGTTACTGATATGTGTGATGCTCGCTGTGAGCTGGTTCCCTTCTAGGCTCTGGGCGTCCTTTAATGCACACAGATTAGGGACTGCTACTGCCCTTTTACAGGAGAGGAAGCTGAGGGACAGAGTGGTTTAATACCCTGCCAAGGGCGTGCAGCAAATAATGGAGCAAGAATTCTGACCAGGAGGCCTGGCTCCCGAGCCTGCATTTTAGCACCACACTGAGTAACCTGGTCAAGGTTGGCCACGACTCTCACTCAGGTCTTCACGCTTCTGAAGCTGCTGCTTTCTTATTCTCAGTGGCACTAATCTCTGACCACCTTAGGCAGGTTAATATTCTCTTTTTAAAAAAAATCTGTGGGCCCAGGATTGTGGGCCCCTGTGCCCTGCTACAGGAGTGGGTCGGTAGGGCAGCGTGTTTCCAGGCCAAGTTGGGAGCGGTTCCTGTCCCGCAGGTGAG--TGGCAGGCGGCCAGGCA-----AGCTGAGAGGCAGGTGAGGCTCTGGGCGTTGCGGGTGAGCAGATCGGGAGCATCGCCCTGAGGGG-CTTGTCTCTCC-----------------------------------------------------------GATGCCTCTTTATCAAGTTGTTTCATTCGGTCTGCGAACTCGGGGTTCGTCCTGGAGTCGTCTTCAATGTTATGTGCCTTCAACATTACATTTTTAAAGAAGGTAGTTAAGACAACAATTTAGAACAATAGGTAGTGCAGTCACCAATGGCCCAGAAATTAACTTTGGGGAGAAAATAACCACCA---AGAATTATGGGTATATTGTCAGTGCAAAGGCAAAATGGAAAAATCACACATTGCAGCTACTTTAGAATAATGTTGAATTTAACTTATACTACAGTTTCATAGGGAAGTTTCTTTTTATTATTGATATTTTGTTCCATTAAATATTGCTGCTACTTTTGGCTTCTCTTTCCACCAAAAAGAAGGGGATGGGTGGGGTTAGACACTGTGATGTCTTCATTCCAGGTCATTTGGCAAGCAGAACTAAGACAATTCAACTCCTCACAGTTCAGGAGGTGATTCATACCAAATGCTTTCATTTTCAATGCAGAGAAACTGAAACAACACAATATTCAATTATTTTCCAAGAACCATCAAGGGCGTACATAAAGCCAGGCATCACAGAAGAGACTGGTTGACTGACTGACATTTCATCCCACTGAGAAATTTCAGCAGAAGATGTAGTTTGAAAGGAAAACTTAGAAGTGAGGAAGG-CTTTCCAGCTAACAGTTATAC--------------------------------------------------------ACGTTAGGTCTCAGCTGATAGAAATGAAACGACTGGAGGTAAGAATGTGGCTCTGCCCATAGATTTCCTTGT-----------------------TTTTGAATAGTAGATAAAAGGAAGGCAAT----GGTCATGCATTGAGTGTCTACTATATTCAGAGAAAAGTGTTATATCCATTATCTACCTAAAAGTAGGTATTATTTTCCCTACTCTACAGATGAAGAACAAGGTTCAGAGATATTAAGTACATGGTTTCCAAGTGCACATAGTTAGTACGTTTCAAAAGCAAATGTTCAGTTTCTGCCTGATTCCAGAGGCCTTGACACCACC--ACCATGCCTCCGAGTCTTTGGCCTCAGTCTTACCGAAGATGCCTTACTCAGTGTTTTGGTTCAGAGAGAATAGCATCTTACTCTTGATCCTTTCTAAGGCTATGATGAATCCAGATAGCACCCATTGCTTATCCTGGCTGGCCTTGCACTGCCCAATATCTCCTCCACTGAGGATGGTAGATAAGCAGGAAGTAAAGAGTATTGATTGGTAGGTTTCCAAGTCAAAAAAA-TGAAACAAGTTTCCAAAAAATAAATTAACTACCAAGGACTCAGTAGACATAGTTTATTTGTTTATAGCAACC-TCTACACAAACACAGCCCTTGGCGGGATCACGGTGACTGTTTGACTGCCACCTGCTGGGATGGGGCTCCCCAGCGGTGCCTGTTTGTGTACATTGCCAGTGGCAGCTCCGATCACCCACCGTTCTGTCGGCACTTGGCGTAGCTTTATATTTAGTGCTGTTAAAATGGCATGAATGCAGTTGTCTCCTTCCCTGAAGATTGCTAATTTAACTGAGACTGTGGGCCACAGAGACCTGCATTTGTCATTTAATGTGTCTGTGACACACAAGTGAATAGAAAGCAAATTCAACTCTTTTTT-CTTAATAAGCCTTGAATAAGGCACTGAGAATGTTTGAGTATTCAAGTGAGAAGCTGTACTTGAAAAGCAAATATTTCCTACTTTTTGTTTGCAAACTGTGTTGCCATGGCGATACACGGCATTTACAGCATTTGAGAAATTAAAGTGGGAAATCAAAGGAATTGTTTTGTGTTACCTATC-----TGCAAGGAAACATTTGTCTTTAAATCATTTCAGCAAAATCCGTCAACGCTCAGCTCCAATGCTAAAGACATTGCTCATCCAGTCTGCCATCAGTAAAACTAGTGACCTACAACCTACAATACAGTCCTTGTCATACAATCTTGATTCACATTGAATTTAAATGCGCTAGCGGTACCACA-CTTC----ATTTCCAGTATTCCACGTCCACGTCTAGTAATTTCTCAATCGACTTCTCAT--------AGCCCCACTGCTCCATGAGTAGGCCATTACCTGTAGGAGAGCTCTGGCATCAATCTGCCAGTACCTGCTGGCCCGGGACTGTGAGGACCACTCCTTCTCCATCGTCATTGAGACCATGCAGGTGAGCTTGCCGGGAAGCTGCGTAGCCGCTAGGCCGGCGGG-CAGCCCC--GGGAAGTGTGGGCAGGTGCT--CTGTGCAGGGCGG--AGGACTCCTCTTCCAGGCTTCAGTTAGCCCCTCGTT-CTTCCAGAAACCCAGTCCCTCTCTCTGTCCCTGGA-GTCGGGAGAAGCCACCCTGCCCTGCTGACCACAGCGCTCAGGGCGGGCCCCGCTCCACGAGAGGCTTCAGTGGCTGGTTCGGGTCCTGCCTGTCGCCTCTGTGG-------------CCAGCCTCTGCTGTGCGGAGCTGGGGTGACTGGGG----GGCGAGGAGGGCCTGTCTCCCATTCTGA-CTGCTATGG-CCGTGTGTAGACTCATTTTCTCTAGAGAACGAAGCAAAGCTGAGGACAAATAGAGTGCCGAAGCCCCTGATTCTCTTTGGAATGACAGGCCCAGGGCACA-GCCGAGGCAGAGGCCCATGGTCCTAGAGAAAGACCAGGCCAGGATGGGTGCTGGTGTGGGAGAGGTCGGGCACTGTGTTCAACTCTCGG--CCCCGTCCACACAGAGTGTCCTGTGAGAACGGAAGCCAGAGGCTCTCTGGGGCTGAGGTCTTTCTCTGACTCAGTGGGTCCTGGGCTGGGGTGCTGGACTGGTG-GGGGTACAGTGGGATCACCACGCATCCCCTCTTGGCAGTGTGCTGATGACCCCGATGCTGTCTGCACCCGCTCAGTCACTGTCCGGCTGCC------------------ATGTGAACGGCTTCTCCCCAGTGTGTGTTCTCTGATGCCTGACGAGGTGGTCCCTCCGACTGAAGCTTTTCCCACATTCGTTGCATCGGCAGGGCCTCACTGACGCATGTCCTCTCAGGTGCTTGGCAAATGCTGCACTGTGGTTGAAACACCGCCCGCACTCGCTGCAGAGATAGAGCTCCTCGGCCGCGTGTGTCTTCCGGTGTGCCAGGTACCGCCTGTGGTCACTGAAGTCCTCTCCACACTCTCCACACAAGTAGGGTTTGCCTCCAAGGTGGATTCTTTGGTGTGTTGTTAGCACAGATTTCTGGCTGAAGCTTTTGCCACAAATAGTACAGAAAAAGGGTTTTTCTCCCGTATGTGTCCTCTGATGCCTGACAAGGTCTGAAGTCCAGCGGAAGTGTTTCCCACAATCATCACATCGATAGGGTTTCTTAACAGTTTTAACAGATGGAGTTCTCTCAGCCTGGATCAGAGGGGAGGCCTCCTCCAAATTCTTACGGTTTAGAGGATATTTACAAGGAGTGTTCATCTTGTGAACCTTTTGGTGCCTGGCAAGATGTGAGCTCCGCGTGTAACTTTTCCCACACTCCATACATTTATAGGGCTTCTCTCCTGTGTGAGTTCTGAGGTGTCTAACAAGGTGGGAGTTACAAGTGAAGCTTTTTCCACATACAGGACAGTCATGATGTCTCCCTAACAGGGTGTGAACAGGCATGGTTTCCCGAAGATTCATTAAACTATTCACTTGAGAGATATTTGTACCAAATCTT----------------------------------------------------------AGGAGCAGCTTCTGAGTGAGCCTGCTGGGGGGGGCAGGGTCTCTGCCTCCGTCCTCCTCTAGGTCCTGGTCACACTTCCATTCCTCATCCTCGTTCAGAGTGGGCAGGTATCCGGACACGCCCTTCCCCGTCCCTGACCCAGAGCTCTGGTCGCTACAGACCTTGGGGCTCTCTGAGCCTGTCCTCGTATACTCCAAATAAATATCGGACTTGAGGAAGGCGGGGTAGGTGTTCTCCTCCATGGTGGACTGGATTTCTGTCTGCGCCTGGTCGAACATGGCCGGGTCGATCTGCTGCTTCACGATGCAGTCCTTTATGAAGCTCTTGGTGGCTGGCTTGGTCTGGCGGGACACGATGCCACTGTTATCGAGGATGTACTTTCGGTAGATCGCTCTTGCCAGCTTCAGCCTCTTCTCCTCGTTCGAGTCGCAGGGCTCCAGCTTCCTGAAGCCACTGCAGGCGAACCAGAAGTCCAGCAGGTCGGCACAGCCCTCCTGCTTCAGGAAAGTCCTGAACAGGCTTATCCCATCCTGGTCGTCCAGCAGGGAGTGCAGGGACTCGGCCCACTTCAAGTACGGTGGCGTGGGTGAGGCGCTGCCCTCGGGCTCGTACCCCAGGTCCAGGTCCGAGCGCCTCGGCGTGGCTGTCGAAGTCTCACCTTTAACGCCGGCACCTTTCCCAGAGCAGAAGCCATGGCTGATGGGCCTTGGGTCTGTGGACGCCAGTTCTCCCTCCTCACCAGGCACGGGGGGCCGGGGGGCATCTTCGGTGAAACTCGCTCCGAGGTCCAAGGGGAAACCCTGCTCTTGGACATTCATTTTGGGACTCTGTGCGTCAATGAACAATGAGCGCTGCA-CCCTAATACATCAGTACTTACAGCTCCAAAGTGAATCAATC--------------------------GCAGACACGGTCATCTGTAAACTTGACCCTCTGTCTGGTTTCGTCTCCTGAAATTCATTTGTGGTTTT-AAATAAGACAATATTATCATGTTAACCACAAAA-GATTATCTGGTACAACAATTCATCTGAATGATTTGCAGGCTATCATTTTTGTGTTCTCCCCATCAAATATAATGAAATGCTGACCTAAAGATATTTACAACTGGCATGGAATACACTTTTGTGGCTAAGTATATCATGAAGAATCACACTTAATGAGATCTGACTCCATCATTGTGCCAAAGTCGTCAGGAAGTCAGAAGTAAAAGGCTGAGCACTCAAAGGTCATTAGCCCCACATCTACATGTGGGCATTGTGAGGTTCCAAAGACCCATGCCAATCAGAGGGCCACAAATAACCACATATGACTTACATAGCTGGTAATTTCCACCAACAAAAGCGGCTCATTAATCTAATCTTTTTGTATCGACAGATGCATAG-----ATAGGCAGTGTTTTGCCAAAAA-TTACATGAAGAAAGCTTTCTAACTTTACCGATGACTATTAAATAATCTAGACCTATTCTTCCTATCCCCCTTGCAGCCCCACCCTTAACAAAGAGAGTTGGCACCTGGGAGTCACTTTTAACAAGACAATACC-AAAAAAAGCAAAAAA------------------CCCCCTGACTTCCCTGCTGCAATGGGGAGGGTCCCACGACTCCGACCAGCACGCATACTCAGGCTCTGGCCGCAGTGTACTGTCATTCGAGTCAGGTAGGTGGAGAGCCCCTCGTGCCACCTAGGCATGGGTCTACTGCTGTGGCAAGAGGAGGGAGGGTCCTGTGTACAAACTGCTTGGCGAGTCTGCCAGGTG-CAGAGGGCTTTTCTTTTATAGGGAGCTC---CCTGCTTGCTTCTGAAAGGGACTGGCGTAAGTTGCATTCGGGAAATAACAAGGCAAACCCAAGTTCAGTTAGAGCAAGCAAAACAAATCAGGAGCCCACGCTGCTCTAAATGTCCTGGGGTGGGA--GAGGGGT--AGAGGGGTGGTAGCTATTTGAAGGAGGATGTGGTGTTTTTTACCTGAGTTGCAAAACCAGTGTCCTAACCTTTTCTGACTAACAAAGATTTTTGTGGCACTCAGCTCTATAATGACAAGGGCCACAGGGCTCCTATTTAGGTTATAGAATTATCTGCCTTTTCTTCTGAAAATAAGGCAGAAGTTTCTCTGATGGCACAAGGCTGGGGTCAGTCAGGTGCCTGGCTGCCCCACGAGGCCCTTCCTGGCAAGCTCAGCTGTGACGCGCCCCTCTAGGTTCTGGGAGCTGGTTTGACTGGATGGTGCCGACTCTGCTCTTATGGCTGGTGAACA
bertha019 --------AATCTT-CCCTATGTACCACCAATTGATCAGGTAGTCCCTGCTAAACTGTAAGCTATGCACCACAAGCTAC----TATAT-CCCAACATTTCCTTATTCTCCACCACTGAGCCCAGGATGACCTGGTGATCCATAAATATTTGCAGAATGAAGGTCTATGAAGTAAAACCTCCACCATAGTTAAAGTTAGTTAACGCAGATTCACTAAAGTAACAAATCAGAAATTCCGCTGAAAGTAAAGGTTCAAGTAGCCCAAAACC-ATGACAAAATTTCCAGCTGTGTTCACAGAAACACAAGTTCAAATGCGAGTGCGTCTAATTTGCTTTTCCTAAAAGCCTCTCTAA------------GACATTCAAATTCATTAACTTCATGTGACCAAGAGAGATTCTGCAACTGAGGCTCAGAACCCCTGTAAACATGCCAGCTAACAAGGACACTTTCCCTAGGTGCTCAACCCAGAATACAACACTGTCAGCATCAATCG-------GGAGCTTTGAACTCTAAACCCACAGGCTCAAGTCACGAACTCGCCCAATGAAGCCTATCAACAACCCCTGGATACAATTTTTCCACCTTAACACTTTATT-CCCTTTACTTTTGCCAAGCCAA-----GGCTGGAACATGAAAATGACCCCAGGGCACCACAGAAATGCCACCTTCCTCTCCTGCCAGTTCCGTTCGGTCATAAGAATGGACTACATGGTCTACGTCAGCTTCTTCGCGGGGATTTTACTTCCCCTAGTTGTCATGTGCGGCATCTACCTTGACATCTTCTACGTCATCCGGAACAAACTCAGTCAGAACTTTTCTAGTTCTAAAGAGACAAGTGCATTTTATGGACGGGAGTTCAAGACGGCTAAGTCCCTGTCTCTGGTTCTCTTGTTGTTTGCTGTGTCCTGGCTGCCGTTATCCATCATGAACTGTGTTATCTACTTTAGTGGTGAGGTGCCACCAGTTGTATTGTACTTGGGCATCCTGCTGTCCCATGCTAACTCCAATGTTGGAATGTCAGCGATTTTTGGTGAGTCTTTGTAAATTTACTTTTAGATCTCATTTCCCTTG---------ATAACAATCTCATATA------TTCCTTCAAATGGCAGCAGTATATAAATTCTTCCTTAAAAGATGTGTTATACAGCCATCTAGCTTTACTATAGCTTTAAAATAGCTGCACAAGTTTTTCACTTTTATCTGAACC-TA-------CT-AGGTGAGGTT--AAAATTCAGTAAATCTAAATTGGTATCATATCACTAAGATCCATTAACAAATAGAATATTTATACTTTTTGAGCCCTTTATTTGGAGACAAA-------------TATTATTTTTTAAAAAGTCCTTCTGATTCTTTC-AATAGCTTAGTCTCCCTTGGAAGGCATTCAGGCCAGGCCAGGTTGTCTTATA-CTCTGATTTATGGTTTTAATGTGGTAGTTAAG----AAGTTCCATTTTTCTAGTCATTATTTGAAGCTCAGGTTAGTGCCTCTCTCAACCACCTTCTAATTGGGATTTCAAAACTGTCACAGATTCTTTCAAGTAATGTTTACGAATTCCCTATGCTTTAGTCACAAGGAAGTTCTGAGGATGATGTATCACGTCATTTCTGTTAA----TCCTTCGTCAGGGACTACCCAGGTGAGTGCTTTT---TTCGCAGCTGCGGCAGCTGGCA--------GTGGCTGCCAGGCCGAGGTGGGGGTGTCTG--CTGCACACCTCCCCTCGGGACCCGTGCCTGGGCTGCACGCAGCGTACACGCATAGGACTCATAGAGGTTCCTGGTGTAGCAGAGGAGTCTCAGGAGAGGGTTCTTCAGGTGCCAGCGATGAC-------TGCAAGTCGTTCACAGTGCAGTTACTTCTGTCCCCGTTCCAGCAGCTTCA----------------------------CAGAGACCAGGA--GTCAAGCCTTGAGAGTCACGGTGGCTGCTTGTTACTGATATGTGTGATGCTCGCTGTGAGCTGGTTCCCTTCTAGGCTCTGGGCGTCCTTTAATGCACACAGATTAGGGACTGCTACTGCCCTTTTACAGGAGAGGAAGCTGAGGGACAGAGTGGTTTAATACCCTGCCAAGGGCGTGCAGCAAATAATGGAGCAAGAATTCTGACCAGGAGGCCTGGCTCCCGAGCCTGCATTTTAGCACCACACTGAGTAACCTGGTCAAGGTTGGCCACGACTCTCACTCAGGTCTTCACGCTTCTGAAGCTGCTGCTTTCTTATTCTCAGTGGCACTAATCTCTGACCACCTTAGGCAGGTTAATATTCTCTTTTTAAAAAAAATCTGTGGGCCCAGGATTGTGGGCCCCTGTGCCCTGCTACAGGAGTGGGTCGGTAGGGCAGCGTGTTTCCAGGCCAAGTTGGGAGCGGTTCCTGTCCCGCAGGTGAG--TGGCAGGCGGCCAGGCA-----AGCTGAGAGGCAGGTGAGGCTCTGGGCGTTGCGGGTGAGCAGATCGGGAGCATCGCCCTGAGGGG-CTTGTCTCTCC-----------------------------------------------------------GATGCCTCTTTATCAAGTTGTTTCATTCGGTCTGCGAACTCGGGGTTCGTCCTGGAGTCGTCTTCAATGTTATGTGCCTTCAACATTACATTTTTAAAGAAGGTAGTTAAGACAACAATTTAGAACAATAGGTAGTGCAGTCACCAATGGCCCAGAAATTAACTTTGGGGAGAAAATAACCACCA---AGAATTATGGGTATATTGTCAGTGCAAAGGCAAAATGGAAAAATCACACATTGCAGCTACTTTAGAATAATGTTGAATTTAATTTATACTACAGTTTCATAGGGAAGTTTCTTTTTATTATTGATATTTTGTTCCATTAAATATTGCTGCTACTTTTGGCTTCTCTTTCCACCAAAAAGAAGGGGATGGGTGGGGTTAGACACTGTGATGTCTTCATTCCAGGTCATTTGGCAAGCAGAACTAAGACAATTCAACTCCTCACAGTTCAGGAGGTGATTCATAGCAAATGCTTTCATTTTCAATGCAGAGAAACTGAAACAACACAATATTCAATTATTTTCCAAGAACCATCAAGGGCGTACATAAAGCCAGGCATCACAGAAGAGACTGGTTGACTGACTGACATTTCATCCCACTGAGAAATTTCAGCAGAAGATGTAGTTTGAAAGGAAAACTTAGAAGTGAGGAAGG-CTTTCCAGCTAACAGTTATAC--------------------------------------------------------ACGTTAGGTCTCAGCTGATAGAAATGAAACGACTGGAGGTAAGAATGTGGCTCTGCCCATAGATTTCCTTGT-----------------------TTTTGAATAGTAGATAAAAGGAAGGCAAT----GGTCATGCATTGAGTGTCTACTATATTCAGAGAAAAGTGTTATATCCATTATCTACCTAAAAGTAGGTATTATTTTCCCTACTCTACAAATGAAGAACAAGGTTCAGAGATATTAAGTACATGGTTTACAAGTGCACATAGTTAGTACGTTTCAAAAGCAAATGTTCAGTTTCTGCCTGATTCCAGAGGCCTTGACACCACC--ACCATGCCTCCGAGTCTTTGGCCTCAGTCTTACCGAAGATGCCTTACTCAGTGTTTTGGTTCAGAGAGAATAGCATCTTACTCTTGATCCTTTCTAAGGCTATGATGAATCCAGATAGCACCCATTGCTTATCCTGGCTGGCCTTGCACTGCCCAATATCTCCTCCACTGAGGATGGTAGATAAGCAGGAAGTAAAGAGTATTGATTGGTAGGTTTCCAAGTCAAAAAAA-TGAAACAAGTTTCCAAAAAATAAATTAACTACCAAGGACTCAGTAGACATAGTTTATTTGTTTATAGCAACC-TCTACACAAACACAGCCCTTGGCGGGATCACGGTGACTGTTTGACTGCCACCTGCTGGGATGGGGCTCCCCAGCGGTGCCTGTTTGTGTACATTGCCAGTGGCAGCTCCGATCACCCACCGTTCTGTCGGCACTTGGCGTAGCTTTATATTTAGTGCTGTTAAAATGGCATGAATGCAGTTGTCTCCTTCCCTGAAGATTGCTAATTTAACTGAGACTGTGGGCCACAGAGACCTGCATTTGTCATTTAATGTGTCTGTGACACACAAGTGAATAGAAAGCAAATTCAACTCTTTTTT-CTTAATAAGCCTTGAATAAGGCACTGAGAATGTTTGAGTATTCAAGTGAGAAGCTGTACTTGAAAAGCAAATATTTCCTACTTTTTGTTTGCAAACTGTGTTGCCATGGCGATACACGGCATTTACAGCATTTGAGAAATTAAAGTGGGAAATCAAAGGAATTGTTTTGTGTTACCTATC-----TGCAAGGAAACATTTGTCTTTAAATCATTTCAGCAAAATCCGTCAACGCTCAGCTCCAATGCTAAAGACATTGCTCATCCAGTCTGCCATCAGTAAAACTAGTGACCTACAACCTACAATACAGTCCTTGTCATACAATCTTGATTCACATTGAATTTAAATGCGCTAGCGGTACCACA-CTTC----ATTTCCAGTATTCCACGTCCACGTCTAGTAATTTCTCAATCGACTTCTCAT--------AGCCCCACTGCTCCATGAGTAGGCCATTACCTGTAGGAGAGCTCTGGCATCAATCTGCCAGTACCTGCTGGCCCGGGACTGTGAGGACCACTCCTTCTCCATCGTCATTGAGACCATGCAGGTGAGCTTGCCGGGAAGCTGCGTAGCCGCTAGGCCGGCGGG-CAGCCCC--GGGAAGTGTGGGCAGGTGCT--CTGTGCAGGGCGG--AGGACTCCTCTTCCAGGCTTCAGTTAGCCCCTCGTT-CTTCCAGAAACCCAGTCCCTCTCTCTGTCCCTGGA-GTCGGGAGAAGCCACCCTGCCCTGCTGACCACAGCGCTCAGGGCGGGCCCCGCTCCACGAGAGGCTTCAGTGGCTGGTTCGGGTCCTGCCTGTCGCCTCTGTGG-------------CCAGCCTCTGCTGTGCGGAGCTGGGGTGACTGGGG----GGCGAGGAGGGCCTGTCTCCCATTCTGA-CTGCTATGG-CCGTGTGTAGACTCATTTTCTCTAGAGAACGAAGCAAAGCTGAGGACAAATAGAGTGCCGAAGCCCCTGATTCTCTTTGGAATGACAGGCCCAGGGCACA-GCCGAGGCAGAGGCCCATGGTCCTAGAGAAAGACCAGGCCAGGATGGGTGCTGGTGTGGGAGAGGTCGGGCACTGTGTTCAACTCTCGG--CCCCGTCCACACAGAGTGTCCTGTGAGAACGGAAGCCAGAGGCTCTCTGGGGCTGAGGTCTTTCTCTGACTCAGTGGGTCCTGGGCTGGGGTGCTGGACTGGTG-GGGGTACAGTGGGATCACCACGCATCCCCTCTTGGCAGTGTGCTGATGACCCCGATGCTGTCTGCACCCGCTCAGTCACTGTCCGGCTGCC------------------ATGTGAATGGCTTCTCCCCAGTGTGTGTTCTCTGATGCCTGACGAGGTGGTCCCTCCGACTGAAGCTTTTCCCACATTCGTTGCATCGGCAGGGCCTCACTGACGCATGTCCTCTCAGGTGCTTGGCAAATGCTGCACTGTGGTTGAAACACCGCCCGCACTCGCTGCAGAGATAGAGCTCCTCGGCCGCGTGTGTCTTCCGGTGTGCCAGGTACCGCCTGTGGTCACTGAAGTCCTCTCCACACTCTCCACACAAGTAGGGTTTGCCTCCAAGGTGGATTCTTTGGTGTGTTGTTAGCACAGATTTCTGGCTGAAGCTTTTGCCACAAATAGTACAGAAAAAGGGTTTTTCTCCCGTATGTGTCCTCTGATGCCTGACAAGGTCTGAAGTCCAGCGGAAGTGTTTCCCACAATCATCACATCGATAGGGTTTCTTAACAGTTTTAACAGATGGAGTTCTCTCAGCCTGGATCAGAGGGGAGGCCTCCTCCAAATTCTTACGGTTTAGAGGATATTTACAAGGAGTGTTCATCTTGTGAACCTTTTGGTGCCTGGCAAGATGTGAGCTCCGCGTGTAACTTTTCCCACACTCCATACATTTATAGGGCTTCTCTCCTGTGTGAGTTCTGAGGTGTCTAACAAGGTGGGAGTTACAAGTGAAGCTTTTTCCACATACAGGACAGTCATGATGTCTCCCTAACAGGGTGTGAACAGGCATGGTTTCCCGAAGATTCATTAAACTATTCACTTGAGAGATATTTGTACCAAATCTT----------------------------------------------------------AGGAGCAGCTTCTGAGTGAGCCTGCTGGGGGGGGCAGGGTCTCTGCCTCCGTCCTCCTCTAGGTCCTGGTCACACTTCCATTCCTCATCCTCGTTCAGAGTGGGCAGGTATCCGGACACGCCCTTCCCCGTCCCTGACCCAGAGCTCTGGTCGCTACAGACCTTGGGGCTCTCTGAGCCTGTCCTCGTATACTCCAAATAAATATCGGACTTGAGGAAGGCGGGGTAGGTGTTCTCCTCCATGGTGGACTGGATTTCTGTCTGCGCCTGGTCGAACATGGCCGGGTCGATCTGCTGCTTCACGATGCAGTCCTTTATGAAGCTCTTGGTGGCTGGCTTGGTCTGGCGGGACACGATGCCACTGTTATCGAGGATGTACTTTCGGTAGATCGCTCTTGCCAGCTTCAGCCTCTTCTCCTCGTTCGAGTCGCAGGGCTCCAGCTTCCTGAAGCCACTGCAGGCGAACCAGAAGTCCAGCAGGTCGGCACAGCCCTCCTGCTTCAGGAAAGTCCTGAACAGGCTTATCCCATCCTGGTCGTCCAGCAGGGAGTGCAGGGACTCGGCCCACTTCAAGTACGGTGGCGTGGGTGAGGCGCTGCCCTCGGGCTCGTACCCCAGGTCCAGGTCCGAGCGCCTCGGCGTGGCTGTCGAAGTCTCACCTTTAACGCCGGCACCTTTCCCAGAGCAGAAGCCATGGCTGATGGGCCTTGGGTCTGTGGACGCCAGTTCTCCCTCCTCACCAGGCACGGGGGGCCGGGGGGCATCTTCGGTGAAACTCGCTCCGAGGTCCAAGGGGAAACCCTGCTCTTGGACATTCATTTTGGGACTCTGTGCGTCAATGAACAATGAGCGCTGCA-CCCTAATACATCAGTACTTACAGCTCCAAAGTGAATCAATC--------------------------GCAGACACGGTCATCTGTAAACTTGACCCTCTGTCTGGTTTCGTCTCCTGAAATTCATTTGTGGTTTT-AAATAAGACAATATTATCATGTTAACCACAAAA-GATTATCTGGTACAACAATTCATCTGAATGATTTGCAGGCTATCATTTTTGTGTTCTCCCCATCAAATATAATGAAATGCTGACCTAAAGATATTTACAACTGGCATGGAATACACTTTTGTGGCTAAGTATATCATGAAGAATCACACTTAATGAGATCTGACTCCATCATTGTGCCAAAGTCGTCAGGAAGTCAGAAGTAAAAGGCTGAGCACTCAAAGGTCATTAGCCCCACATCTACATGTGGGCATTGTGAGGTTCCAAAGACCCATGCCAATCAGAGGGCCACAAATAACCACATATGACTTACATAGCTGGTAATTTCCACCAACAAAAGCGGCTCATTAATCTAATCTTTTTGTATCGACAGATGCATAG-----ATAGGCAGTGTTTTGCCAAAAA-TTACATGAAGAAAGCTTTCTAACTTTACCGATGACTATTAAATAATCTAGACCTATTCTTCCTATCCCCCTTGCAGCCCCACCCTTAACAAAGAGAGTTGGCACCTGGGAGTCACTTTTAACAAGACAATACC-AAAAAAAGCAAAAAA------------------CCCCCTGACTTCCCTGCTGCAATGGGGAGGGTCCCACGACTCCGACCAGCACGCATACTCAGGCTCTGGCCGCAGTGTACTGTCATTTGAGTCAGGTAGGTGGAGAGCCCCTCGTGCCACCTAGGCATGGGTCTACTGCTGTGGCAAGAGGAGGGAGGGTCCTGTGTACAAACTGCTTGGCGAGTCTGCCAGGTG-CAGAGGGCTTTTCTTTTATAGGGAGCTC---CCTGCTTGCTTCTGAAAGGGACTGGCGTAAGTTGCATTCGGGAAATAACAAGGCAAACCCAAGTTCAGTTAGAGCAAGCAAAACGAATCAGGAGCCCACGCTGCTATAAATGCCCTGGGGTGGGA--GAGGGGT--AGAGGGGTGGTAGCTATTTGAAGGAGGATGTGGTGTTTTTTACCTGAGTTGCAAAACCAGTGTCCTAACCTTTTCTGGCTAACAAAGATTTTTGTGGCACTCAGCTCTATAATGACAAGGGCCACAGGGCTCCTATTTAGGTTATAGAATTATCTGCCTTTTCTTCTGAAAATAAGGCAGAAGTTTCTCTGATGGCACAAGGCTGGGGTCAGTCAGGTGCCTGGCTGCCCCACGAGGCCCTTCCTGGCAAGCTCAGCTGTGACGCGCCCCTCTAGGTTCTGGGAGCTGGTTTGACTGGATGGTGCCGACCCTGCTCTTATGGCTGGTGAACA
bertha020 -------------------------CACCAATTGATCAGGTAGTCCCTGCTAAACTGTAAGCTATGCACCACAAGCTAC----TATAT-CCCAACATTTCCTTATTCTCCACCACTGAGCCCAGGATGACCTGGTGATCCATAAATATTTGCAGAATGAAGGTCTATGAAGTAAAACCTCCACCATAGTTAAAGTTAGTTAACGCAGATTCACTAAAGTAACAAATCAGAAATTCCGCTGAAAGTAAAGGTTCGAGTAGCCCAAAACC-ATGACAAAATTTCCAGCTGTGTTCACAGAAACACAAGTTCAAATGCGAGTGCGTCTAATTTGCTTTTCCTAAAAGCCTCTCTAA------------GACATTCAAATTCATTAACTTCATGTGANNNAGAGAGATTCTGCAACTGAGGCTCAGAACCCTTGTAAACATGCCAGCTAACAAGGACACTTTCCCTAGGTGCTCAACCCAGAATACAACACTGTCAGCGTCAATCG-------GGAGCTTTGAACTCTAAACCCACAGGCTCAAGTCACGAACTCGCCCAATGAAGCCTATCAACAACCCCTGGATACAATTTTTCCACCTTAACACTTTATT-CCCTTTACTTTTGCCAAGCCAA-----GGCTGGAACATGAAAATGACCCCAGGGCACCACAGAAATGCCACCTTCCTCTCCTGCCAGTTCCGTTCGGTCATAAGAATGGACTACATGGTCTACGTCAGCTTCTTCGCGGGGATTTTACTTCCCCTAGTTGTCATGTGCGGCATCTACCTTGACATCTTCTACGTCATCCGGAACAAACTCAGTCAGAACTTTTCTAGTTCTAAAGAGACAAGTGCATTTTATGGACGGGAGTTCAAGACGGCTAAGTCCCTGTCTCTGGTTCTCTTGTTGTTTGCTGTGTCCTGGCTGCCGTTATCCATCATGAACTGTGTTATCTACTTTAGTGGTGAGGTGCCACCAGTTGTATTGTACTTGGGCATCCTGCTGTCCCATGCTAACTCCNNNNNNNNNNNNNNNGCGATTTTTGGTGAGTCTTTGTAAATTTACTTTTAGATCTCATTTCCCTTG---------ATAACAATCTCATATA------TTCCTTCAAATAGCAGCAGTATATAAATTCTTCCTTAAAAGATGTGTTATACAGCCATCTAGCTTTACTATAGCTTTAAAATAGCTGCACAAGTTTTTCACTTTTATCTGAACC-TA-------CT-AGGTGAGGTT--AAAATTCAGTAAATCTAAATTGGTATCATATCACTAAGATCCATTAACAAATAGAATATTTATACTTTTTGAGCCCTTTATTTGGAGACAAA-------------TATTATTTTTTAAAAAGTCCTTCTGATTCTTTC-AATAGCTTAGTCTCCCTTGGAAGGCATTCAGGCCAGGCCAGGTTGTCTTATA-CTCTGATTTATGGTTTTAATGTGGTAGTTAAG----AAGTTCCATTTTTCTAGTCATTATTTGAAGCTCAGGTTAGTGCCTCTCTCAACCACCTTCTAATTGGGATTTCAAAACTGTCACAGATTCTTTCAAGTAATGTTTACGAATTCCCTATGCTTTAGTCACAAGGAAGTTCTGAGGATGATGTATCACGTCATTNNNNNNNN----TCCTTCGTCAGGGACTACCCAGGTGAGTGCTTTT---TTCGCAGCTGCGGCAGCTGGCA--------ATGGCTGCCAGGCCGAGGTGGGGGTGTCTG--CTGCACACCTCCCCTCGGGACCCGTGCCTGGGCTGCACGCAGCGTACACGCATAGGACTCATAGAGGTTCCTGGTGTAGCAGAGGAGTCTCAGGAGAGGGTTCTTCAGGTGCCAGCGATGAC-------TGCAAGTCGTTCACAGTGCAGTTACTTCTGTCCCCGTTCCAGCAGCTTCA----------------------------TAGAGACCAGGA--GTCAAGCCTTGAGAGTCACGGTGGCTGCTTGTTACTGATATGTGTGATGCTCGCTGTGAGCTGGTTCCCTTCTAGGCTCTGGGCGTCCTTTAATGCACACAGATTAGGGACTGCTACTGCCCTTTTACAGGAGAGGAAGCTGAGGGACAGAGTGGTTTAATACCCTGCCAAGGGCGTGCAGCAAATAATGGAGCAAGAATTCTGACCAGGAGGCCTGGCTCCCGAGCCTGCATTTTAGCACCACACTGAGTAACCTGGTCAAGGTTGGCCACGACTCTCACTCAGGTCTTCACGCTTCTGAAGCTGCTGCTTTCTTATTCTCAGTGGCACTAATCTCTGACCACCTTAGGCAGGTTAATATTCTCTTTTTAAAAAAAATCTGTGGGCCCAGGATTGTGGGCCCCTGTGCCCTGCTACAGGAGTGGGTCGGTAGGGCAGCGTGTTTCCAGGCCAAGTTGGGAGCGGTTCCTGTCCCGCAGGTGAG--TGGCAGGCGGCCAGGCA-----AGCTGAGAGGCAGGTGAGGCTCTGGGCGTTGCGGGTGAGCAGATCGGGAGCATCGCCCTGAGGGG-CTTGTCTCTCC----------------------------CTGGGCCTTGCCACACTCGTTGCGGTAGTAAGATGCCTCTTTATCAAGTTGTTTCATTCGGTCTGCGAACTCGGGGTTCGTCCTGGAGTCGTCTTCAATGTTATGTGCCTTCAACATTACATTTTTAAAGAAGGTAGTTAAGACAACAATTTAGAACAATAGGTAGTGCAGTCACCAATGGCCCAGAAATTAACTTNGGGGAGAAAATAACCACCA---AGAATTATGGGTATATTGTCAGTGCAAAGGCAAAATGGAAAAATCACACATTGCAGCTACTTTAGAATAATGTTGAATTTAATTTATACTACAGTTTCATAGGGAAGTTTCTTTTTATTATTGATATTTTGTTCCATTAAATATTGCTGCTACTTTTGGCTTCTCTTTCCACCAAAAAGAAGGGGATGGGTGGGGTTAGACACTGTGATGTCTTCATTCCAGGTCATTTGGCAAGCAGAACTAAGACAATTCAACTCCTCACAGTTCAGGAGGTGATTCATAGCAAATGCTTTCATTTTCAATGCAGAGAAACTGAAACAACACAATATTCAATTATTTTCCAAGAACCATCAAGGGCGTACATAAAGCCAGGCATCACAGAAGAGACTGGTTGACTGACTGACATTTCATCCCACTGAGAAATTTCAGCAGAAGATGTAGTTTGAAAGGAAAACTTAGAAGTGAGGAAGG-CTTTCCAGCTAACAGTTATACCCATAAATTCTCGGTCTCN-------------------------------------ACGTTAGGTCTCAGCTGATAGAAATGAAACGACTGGAGGTAAGAATGTGGCTCTGCCCATAGATTTCCTTGT-----------------------TTTTGAATAGTAGATAAAAGGAAGGCAATGGTCGGTCATGCATTGAGTGTCTACTATATTCAGAGAAAAGTGTTATATCCATTATCTACCTAAAAGTAGGTATTATTTTCCCTACTCTACAGATGAAGAACAAGGTTCAGAGATATTAAGTACATGGTTTCCAAGTGCACATAGTTAGTACGTTTCAAAAGCAAATGTTCAGTTTCTGCCTGATTCCAGAGGCCTTGACACCACC--ACCATGCCTCCGAGTCTTTGGCCTCAGTCTTACCGAAGATGCCTTACTCAGTGTTTTGGTTCAGAGAGAATAGCATCTTACTCTTGATCCTTTCTAAGGCTATGATGAATCCAGATAGCACCCATTGCTTATCCTGGCTGGCCTTGCACTGCCCAATATCTCCTCCACTGAGGATGGTAGATAAGCAGGAAGTAAAGAGTATTGATTGGTAGGTTTCCAAGTCAAAAAAA-TGAAACAAGTTTCCAAAAAATAAATTAACTACCAAGGACTCAGTAGACATAGTTTATTTGTTTATAGCAACC---------------------------------GTGACTGTTTGACTGCCACCTGCTGGGATGGGGCTCCCCAGCGGTGCCTGTTTGTGTACATTGCCAGTGGCAGCTCCGATCACCCACCGTTCTGTCGGCACTTGGCGTAGCTTTATATTTAGTGCTGTTAAAATGGCATGAATGCAGTTGTCTCCTTCCCTGAAGATTGCTAATTTAACTGAGACTGTGGGCCACAGAGACCTGCATTTGTCATTTAATGTGTCTGTGACACACAAGTGAATAGAAAGCAAATTCAACTCTTTTTT-CTTAATAAGCCTTGAATAAGGCACTGAGAATGTTTGAGTATTCAAGTGAGAAGCTGTACTTGAAAAGCAAATATTTCCTACTTTTTGTTTGCAAACTGTGTTGCCATGGCGATACACGGCATTTACAGCATTTGAGAAATTAAAGTGGGAAATCAAAGGAATTGTTTTGTGTTACCTATC-----TGCAAGGAAACATTTGTCTTTAAATCATTTCAGCAAAATCCGTCAACGCTCAGCTCCAATGCTAAAGACATTGCTCATCCAGTCTGCCATCAGTAAAACTAGTGACCTACAACCTACAATACAGTCCTTGTCATACAATCTTGATTCACATTGAATTTAAATGCGCTAGCGGTACCACA-CTTC----ATTTCCAGTATTCCACGTCCACGTCTAGTAATTTCTCAATCGACTTCTCAT--------AGCCCCACTGCTCC--------------------------------------ATCTGCCAGTACCTGCTGGCCCGGGACTGTGAGGACCACTCCTTCTCCATCGTCATTGAGACCATGCAGGTGAGCTTGCCGGGAAGCTGCGTAGCCGCTAGGCCGGCGGG-CAGCCCC--GGGAAGTGTGGGCAGGTGCT--CTGTGCAGGGCGG--AGGACTCCTCTTCCAGGCTTCAGTTAGCCCCTCGTT-CTTCCAGAAACCCAGTCCCTCTCTCTGTCCCTGGA-GTCGGGAGAAGCCACCCTGCCCTGCTGACCACAGCGCTCAGGGCGGGCCCCGCTCCACGAGAGGCTTCAGTGGCTGGTTCGGGTCCTGCCTGTCGCCTCTGTGG-------------CCAGCCTCTGCTGTGCGGAGCTGGGGTGACTGGGG----GGCGAGGAGGGCCTGTCTCCCATTCTGA-CTGCTATGG-CCGTGTGTAGACTCATTTTCTCTAGAGAACGAAGCAAAGCTGAGGACAAATAGAGTGCCGAAGCCCCTGATTCTCTTTGGAATGACAGGCCCAGGGCACA-GCCGAGGCAGAGGCCCATGGTCCTAGAGAAAGACCAGGCCAGGATGGGTGCTGGTGTGGGAGAGGTCGGGCACTGTGTTCAACTCTCGG--CCCCGTCCACACAGAGTGTCCTGTGAGAACGGAAGCCAGAGGCTCTCTGGGGCTGAGGTCTTTCTCTGACTCAGTGGGTCCTGGGCTGGGGTGCTGGACTGGTG-GGGGTACAGTGGGATCACCACGCATCCCCTCTTGGCAGTGTGCTGATGACCCCGATGCTGTCTGCACCCGCTCAGTCACTGTCCGGCTGCC--------------GGGCATGTGAACGGCTTCTCCCCAGTGTGTGTTCTCTGATGCCTGACGAGGTGGTCCCTCCGACTGAAGCTTTTCCCACATTCGTTGCATCGGCAGGGCCTCACTGACGCATGTCCTCTCAGGTGCTTGGCAAATGCTGCACTGTGGTTGAAACACCGCCCGCACTCGCTGCAGAGATAGAGCTCCTCGGCCGCGTGTGTCTTCCGGTGTGCCAGGTACCGCCTGTGGTCACTGAAGTCCTCTCCACACTCTCCACACAAGTAGGGTTTGCCTCCAAGGTGGATTCTTTGGTGTGTTGTTAGCACAGATTTCTGGCTGAAGCTTTTGCCACAAATAGTACAGAAAAAGGGTTTTTCTCCCGTATGTGTCCTCTGATGCCTGACAAGGTCTGAAGTCCAGCGGAAGTGTTTCCCACAATCATCACATCGATAGGGTTTCTTAACAGTTTTAACAGATGGAGTTCTCTCAGCCTGGATCAGAGGGGAGGCCTCCTCCAAATTCTTACGGTTTAGAGGATATTTACAAGGAGTGTTCATCTTGTGAACCTTTTGGTGCCTGGCAAGATGTGAGCTCCGCGTGTAACTTTTCCCACACTCCATACATTTATAGGGCTTCTCTCCTGTGTGAGTTCTGAGGTGTCTAACAAGGTGGGAGTTACAAGTGAAGCTTTTTCCACATACAGGACAGTCATGATGTCTCCCTAACAGGGTGTGAACAGGCATGGTTTCCCGAAGATTCATTAAACTATTCACTTGAGAGATATTTGTACCAAATCTTCTTTCACTAAGTCTACCTGNNNNNNNNNNNN---------------------------AGGAGCAGCTTCTGAGTGAGCCTGCTGGGGGGGGCAGGGTCTCTGCCTCCGTCCTCCTCTAGGTCCTGGTCACACTTCCATTCCTCATCCTCGTTCAGAGTGGGCAGGTATCCGGACACGCCCTTCCCCGTCCCTGACCCAGAGCTCTGGTCGCTACAGACCTTGGGGCTCTCTGAGCCTGTCCTCGTATACTCCAAATAAATATCGGACTTGAGGAAGGCGGGGTAGGTGTTCTCCTCCATGGTGGACTGGATTTCTGTCTGCGCCTGGTCGAACATGGCCGGGTCGATCTGCTGCTTCACGATGCAGTCCTTTATGAAGCTCTTGGTGGCTGGCTTGGTCTGGCGGGACACGATGCCACTGTTATCGAGGATGTACTTTCGGTAGATCGCTCTTGCCAGCTTCAGCCTCTTCTCCTCGTTCGAGTCGCAGGGCTCCAGCTTCCTGAAGCCACTGCAGGCGAACCAGAAGTCCAGCAGGTCGGCACAGCCCTCCTGCTTCAGGAAAGTCCTGAACAGGCTTATCCCATCCTGGTCGTCCAGCAGGGAGTGCAGGGACTCGGCCCACTTCAAGTACGGTGGCGTGGGTGAGGCGCTGCCCTCGGGCTCGTACCCCAGGTCCAGGTCCGAGCGCCTCGGCGTGGCTGTCGAAGTCTCACCTTTAACGCCGGCACCTTTCCCAGAGCAGAAGCCATGGCTGATGGGCCTTGGGTCTGTGGACGCCAGTTCTCCCTCCTCACCAGGCACGGGGGGCCGGGGGGCATCTTCGGTGAAACTCGCTCCGAGGTCCAAGGGGAAACCCTGCTCTTGGACATTCATTTTGGGACTCTGTGCGTCAATGAACAATGAGCGCTGCA-CCCTAATACATCAGTACTTACAGCTCC----------------------------------------------------ATCTGTAAACTTGACCCTCTGTCTGGTTTCGTCTCCTGAAATTCATTTGTGGTTTT-AAATAAGACAATATTATCATGTTAACCACAAAA-GATTATCTGGTACAACAATTCATCTGAATGATTTGCAGGCTATCATTTTTGTGTTCTCCCCATCAAATATAATGAAATGCTGACCTAAAGATATTTACAACTGGCATGGAATACACTTTTGTGGCTAAGTATATCATGAAGAATCACACTTAATGAGATCTGACTCCATCATTGTGCCAAAGTCGTCAGGAAGTCAGAAGTAAAAGGCTGAGCACTCAAAGGTCATTAGCCCCACATCTACATGTGGGCATTGTGAGGTTCCAAAGACCCATGCCAATCAGAGGGCCACAAATAACCACATATGACTTACATAGCTGGTAATTTCCACCAACAAAAGCGGCTCATTAATCTAATCTTTTTGTATCGACAGATGCANNN-----ATAGGCAGTGTTTTGCCAAAAA-TTACATGAAGAAAGCTTTCTAACTTTACCGATGACTATTAAATAATCTAGACCTATTCTTCCTATCCCCCTTGCAGCCCCACCCTTAACAAAGAGAGTTGGCACCTGGGAGTCACTTTTAACAAGACAATACC-AAAAAAAGCAAAAAAGGAACTAGGTTAGTCAAT-CCCCTGACTTCCCTGCTGCAATGGGGAGGGTCCCACGACTCCGACCAGCACGCATACTCAGGCTCTGGCCGCAGTGTACTGTCATTCGAGTCAGGTANGTGGAGAGCCCCTCGTGCCACCTNGGCATGGGTCTACTGCTGTGGCAAGAGGAGGGAGGGTCCTGTGTACAAACTGCTTGGCGAGTCTGCCAGGTG-CAGAGGGCTTTTCTTTTATAGGGAGCTC---CCTGCTTGCTTCTGAAAGGGACTGGCGTAAGTTGCATTCGGGAAATAACAAGGCAAACCCAAGTTCAGTTAGAGCAAGCAAAACAAATCAGGAGCCCACGCTGCTCTAAATGTCCTGGGGTGGGA--GNGGGGT--AGAGGGGTGGTAGCTATTTGAAGGAGGATGTGGTGTTTTTTACCTGAGTTGCAAAACCAGTGTCCTAACCTTTTCTGACTAACAAAGATTTTTGTGGCACTCAGCTCTATAATGACAAGGGCCACAGGGCTCCTATTTAGGTTATAGAATTATCTGCCTTTTCTTCTGAAAATAAGGCAGAAGTTTCTCTGATGGCACAAGGCTGGGGTCAGTCAGGTGCCTGGCTGCCCCACGAGGCCCTTCCTGGCAAGCTCAGCTGTGACGCGCCCCTCTAGGTTCTGGGAGCTGGTTTGACTGGATGGTGCCGACTCTGCTCTTATGGCTGGTGAACA
bertha021 -------------------------CACCAATTGATCAGGTAGTCCCTGCTAAACTGTAAGCTATGCACCACAAGCTAC----TATAT-CCCAACATTTCCTTATTCTCCACCACTGAGCCCAGGATGACCTGGTGATCCATAAATATTTGCAGAATGAAGGTCTATGAAGTAAAACCTCCACCATAGTTAAAGTTAGTTAACGCAGATTCACTAAAGTAACAAATCAGAAATTCCGCTGAAAGTAAAGGTTCGAGTAGCCCAAAACC-ATGACAAAATTTCCAGCTGTGTTCACAGAAACACAAGTTCAAATGCGAGTGCGTCTAATTTGCTTTTCCTAAAAGCCTCTCTAA------------GACATTCAAATTCATTAACTTCATGTGANNNAGAGAGATTCTGCAACTGAGGCTCAGAACCCTTGTAAACATGCCAGCTAACAAGGACACTTTCCCTAGGTGCTCAACCCAGAATACAACACTGTCAGCGTCAATCG-------GGAGCTTTGAACTCTAAACCCACAGGCTCAAGTCACGAACTCGCCCAATGAAGCCTATCAACAACCCCTGGATACAATTTTTCCACCTTAACACTTTATT-CCCTTTACTTTTGCCAAGCCAA-----GGCTGGAACATGAAAATGACCCCAGGGCACCACAGAAATGCCACCTTCCTCTCCTGCCAGTTCCGTTCGGTCATAAGAATGGACTACATGGTCTACGTCAGCTTCTTCGCGGGGATTTTACTTCCCCTAGTTGTCATGTGCGGCATCTACCTTGACATCTTCTACGTCATCCGGAACAAACTCAGTCAGAACTTTTCTAGTTCTAAAGAGACAAGTGCATTTTATGGACGGGAGTTCAAGACGGCTAAGTCCCTGTCTCTGGTTCTCTTGTTGTTTGCTGTGTCCTGGCTGCCGTTATCCATCATGAACTGTGTTATCTACTTTAGTGGTGAGGTGCCACCAGTTGTATTGTACTTGGGCATCCTGCTGTCCCATGCTAACTCCNNNNNNNNNNNNNNNGCGATTTTTGGTGAGTCTTTGTAAATTTACTTTTAGATCTCATTTCCCTTG---------ATAACAATCTCATATA------TTCCTTCAAATGGCAGCAGTATATAAATTCTTCCTTAAAAGATGTGTTATACAGCCATCTAGCTTTACTATAGCTTTAAAATAGCTGCACAAGTTTTTCACTTTTATCTGAACC-TA-------CT-AGGTGAGGTT--AAAATTCAGTAAATCTAAATTGGTATCATATCACTAAGATCCATTAACAAATAGAATATTTATACTTTTTGAGCCCTTTATTTGGAGACAAA-------------TATTATTTTTTAAAAAGTCCTTCTGATTCTTTC-AATAGCTTAGTCTCCCTTGGAAGGCATTCAGGCCAGGCCAGGTTGTCTTATA-CTCTGATTTATGGTTTTAATGTGGTAGTTAAG----AAGTTCCATTTTTCTAGTCATTATTTGAAGCTCAGGTTAGTGCCTCTCTCAACCACCTTCTAATTGGGATTTCAAAACTGTCACAGATTCTTTCAAGTAATGTTTACGAATTCCCTATGCTTTAGTCACAAGGAAGTTCTGAGGATGATGTATCACGTCATTNNNNNNNN----TCCTTCGTCAGGGACTACCCAGGTGAGTGCTTTT---TTCGCAGCTGCGGCAGCTGGCA--------ATGGCTGCCAGGCCGAGGTGGGGGTGTCTG--CTGCACACCTCCCCTAGGGACCCGTGCCTGGGCTGCACGCAGCGTACACGCATAGGACTCATAGAGGTTCCTGGTGTAGCAGAGGAGTCTCAGGAGAGGGTTCTTCAGGTGCCAGCGATGAC-------TGCAAGTCGTTCACAGTGCAGTTACTTCTGTCCCCGTTCCAGCAGCTTCA----------------------------CAGAGACCAGGA--GTCAAGCCTTGAGAGTCACGGTGGCTGCTTGTTACTGATATGTGTGATGCTCGCTGTGAGCTGGTTCCCTTCTAGGCTCTGGGCGTCCTTTAATGCACACAGATTAGGGACTGCTACTGCCCTTTTACAGGAGAGGAAGCTGAGGGACAGAGTGGTTTAATACCCTGCCAAGGGCGTGCAGCAAATAATGGAGCAAGAATTCTGACCAGGAGGCCTGGCTCCCGAGCCTGCATTTTAGCACCACACTGAGTAACCTGGTCAAGGTTGGCCACGACTCTCACTCAGGTCTTCACGCTTCTGAAGCTGCTGCTTTCTTATTCTCAGTGGCACTAATCTCTGACCACCTTAGGCAGGTTAATATTCTCTTTTTAAAAAAAATCTGTGGGCCCAGGATTGTGGGCCCCTGTGCCCTGCTACAGGAGTGGGTCGGTAGGGCAGCGTGTTTCCAGGCCAAGTTGGGAGCGGTTCCTGTCCCGCAGGTGAG--TGGCAGGCGGCCAGGCA-----AGCTGAGAGGCAGGTGAGGCTCTGGGCGTTGCGGGTGAGCAGATCGGGAGCATCGCCCTGAGGGG-CTTGTCTCTCC----------------------------CTGGGCCTTGCCACACTCGTTGCGGTAGTAAGATGCCTCTTTATCAAGTTGTTTCATTCGGTCTGCGAACTCGGGGTTCGTCCTGGAGTCGTCTTCAATGTTATGTGCCTTCAACATTACATTTTTAAAGAAGGTAGTTAAGACAACAATTTAGAACAATAGGTAGTGCAGTCACCAATGGCCCAGAAATTAACTTNGGGGAGAAAATAACCACCA---AGAATTATGGGTATATTGTCAGTGCAAAGGCAAAATGGAAAAATCACACATTGCAGCTACTTTAGAATAATGTTGAATTTAATTTATACTACAGTTTCATAGGGAAGTTTCTTTTTATTATTGATATTTTGTTCCATTAAATATTGCTGCTACTTTTGGCTTCTCTTTCCACCAAAAAGAAGGGGATGGGTGGGGTTAGACACTGTGATGTCTTCATTCCAGGTCATTTGGCAAGCAGAACTAAGACAATTCAACTCCTCACAGTTCAGGAGGTGATTCATAGCAAATGCTTTCATTTTCAATGCAGAGAAACTGAAACAACACAATATTCAATTATTTTCCAAGAACCATCAAGGGCGTACATAAAGCCAGGCATCACAGAAGAGACTGGTTGACTGACTGACATTTCATCCCACTGAGAAATTTCAGCAGAAGATGTAGTTTGAAAGGAAAACTTAGAAGTGAGGAAGG-CTTTCCAGCTAACAGTTATACCCATAAATTCTCGGTCTCN-------------------------------------ACGTTAGGTCTCAGCTGATAGAAATGAAACGACTGGAGGTAAGAATGTGGCTCTGCCCATAGATTTCCTTGT-----------------------TTTTGAATAGTAGATAAAAGGAAGGCAAT----GGTCATGCATTGAGTGTCTACTATATTCAGAGAAAAGTGTTATATCCATTATCTACCTAAAAGTAGGTATTATTTTCCCTACTCTACAGATGAAGAACAAGGTTCAGAGATATTAAGTACATGGTTTCCAAGTGCACATAGTTAGTACGTTTCAAAAGCAAATGTTCAGTTTCTGCCTGATTCCAGAGGCCTTGACACCACC--ACCATGCCTCCGAGTCTTTGGCCTCAGTCTTACCGAAGATGCCTTACTCAGTGTTTTGGTTCAGAGAGAATAGCATCTTACTCTTGATCCTTTCTAAGGCTATGATGAATCCAGATAGCACCCATTGCTTATCCTGGCTGGCCTTGCACTGCCCAATATCTCCTCCACTGAGGATGGTAGATAAGCAGGAAGTAAAGAGTATTGATTGGTAGGTTTCCAAGTCAAAAAAA-TGAAACAAGTTTCCAAAAAATAAATTAACTACCAAGGACTCAGTAGACATAGTTTATTTGTTTATAGCAACC---------------------------------GTGACTGTTTGACTGCCACCTGCTGGGATGGGGCTCCCCAGCGGTGCCTGTTTGTGTACATTGCCAGTGGCAGCTCCGATCACCCACCGTTCTGTCGGCACTTGGCGTAGCTTTATATTTAGTGCTGTTAAAATGGCATGAATGCAGTTGTCTCCTTCCCTGAAGATTGCTAATTTAACTGAGACTGTGGGCCACAGAGACCTGCATTTGTCATTTAATGTGTCTGTGACACACAAGTGAATAGAAAGCAAATTCAACTCTTTTTT-CTTAATAAGCCTTGAATAAGGCACTGAGAATGTTTGAGTATTCAAGTGAGAAGCTGTACTTGAAAAGCAAATATTTCCTACTTTTTGTTTGCAAACTGTGTTGCCATGGCGATACACGGCATTTACAGCATTTGAGAAATTAAAGTGGGAAATCAAAGGAATTGTTTTGTGTTACCTATC-----TGCAAGGAAACATTTGTCTTTAAATCATTTCAGCAAAATCCGTCAACGCTCAGCTCCAATGCTAAAGACATTGCTCATCCAGTCTGCCATCAGTAAAACTAGTGACCTACAACCTACAATACAGTCCTTGTCATACAATCTTGATTCACATTGAATTTAAATGCGCTAGCGGTACCACA-CTTC----ATTTCCAGTATTCCACGTCCACGTCTAGTAATTTCTCAATCGACTTCTCAT--------AGCCCCACTGCTCC--------------------------------------ATCTGCCAGTACCTGCTGGCCCGGGACTGTGAGGACCACTCCTTCTCCATCGTCATTGAGACCGTGCAGGTGAGCTTGCCGGGAAGCTGCGTAGCCGCTAGGCCGGCGGG-CAGCCCC--GGGAAGTGTGGGCAGGTGCT--CTGTGCAGGGCGG--AGGACTCCTCTTCCAGGCTTTAGTTAGCCCCTCGTT-CTTCCAGAAACCCAGTCCCTCTCTCTGTCCCTGGA-GTCGGGAGAAGGCACCCTGCCCTGCTGACCACAGCGCTCAGGGTGGGCCCCGCTCCACGAGAGGCTTCAGTGGCTGGTTCGGGTCCTGCCTGTCGCCTCTGTGG-------------CCAGCCTCTGCTGTGCGGAGCTGGGGTGACTGGGG----GGCGAGGAGGGCCTGTCTCCCATTCTGA-CTGCTATGG-CCGTGTGTAGACTCATTTTCTCTAGAGAACGAAGCAAAGCTGAGGACAAATAGAGTGCCGAAGCCCCTGATTCTCTTTGGAATGACAGGCCCAGGGCACA-GCCGAGGCAGAGGCCCATGGTCCTAGAGAAAGACCAGGCCAGGATGGGTGCTGGTGTGGGAGAGGTCGGGCACTGTGTTCAACTCTCGG--CCCCGTCCACACAGAGTGTCCTGTGAGAACGGAAGCCAGAGGCTCTCTGGGGCTGAGGTCTTTCTCTGACTCAGTGGGTCCTGGGCTGGGGTGCTGGACTGGTG-GGGGTACAGTGGGATCACCACGCATCCCCTCTTGGCAGTGTGCTGATGACCCCGATGCTGTCTGCACCCGCTCGGTCACTGTCCGGCTGCC--------------GGGCATGTGAACGGCTTCTCCCCAGTGTGTGTTCTCTGATGCCTGACGAGGTGGTCCCTCCGACTGAAGCTTTTCCCACATTCGTTGCATCGGCAGGGCCTCACTGACGCATGTCCTCTCAGGTGCTTGGCAAATGCTGCACTGTGGTTGAAACACCGCCCGCACTCGCTGCAGAGATAGAGCTCCTCGGCCGCGTGTGTCTTCCGGTGTGCCAGGTACCGCCTGTGGTCACTGAAGTCCTCTCCACACTCTCCACACAAGTAGGGTTTGCCTCCAAGGTGGATTCTTTGGTGTGTTGTTAGCACAGATTTCTGGCTGAAGCTTTTGCCACAAATAGTACAGAAAAAGGGTTTTTCTCCCGTATGTGTCCTCTGATGCCTGACAAGGTCTGAAGTCCAGCGGAAGTGTTTCCCACAATCATCACATCGATAGGGTTTCTTAACAGTTTTAACAGATGGAGTTCTCTCAGCCTGGATCAGAGGGGAGGCCTCCTCCAAATTCTTACGGTTTAGAGGATATTTACAAGGAGTGTTCATCTTGTGAACCTTTTGGTGCCTGGCAAGATGTGAGCTCCGCGTGTAACTTTTCCCACACTCCATACATTTATAGGGCTTCTCTCCTGTGTGAGTTCTGAGGTGTCTAACAAGGTGGGAGTTACAAGTGAAGCTTTTTCCACATACAGGACAGTCATGATGTCTCCCTAACAGGGTGTGAACAGGCATGGTTTCCCGAAGATTCATTAAACTATTCACTTGAGAGATATTTGTACCAAATCTTCTTTCACTAAGTCTACCTGNNNNNNNNNNNN---------------------------AGGAGCAGCTTCTGAGTGAGCCTGCTGGGGGGGGCAGGGTCTCTGCCTCCGTCCTCCTCTAGGTCCTGGTCACACTTCCATTCCTCATCCTCGTTCAGAGTGGGCAGGTATCCGGACACGCCCTTCCCCGTCCCTGACCCAGAGCTCTGGTCGCTACAGACCTTGGGGCTCTCTGAGCCTGTCCTCGTATACTCCAAATAAATATCGGACTTGAGGAAGGCGGGGTAGGTGTTCTCCTCCATGGTGGACTGGATTTCTGTCTGCGCCTGGTCGAACATGGCCGGGTCGATCTGCTGCTTCACGATGCAGTCCTTTATGAAGCTCTTGGTGGCTGGCTTGGTCTGGCGGGACACGATGCCACTGTTATCGAGGATGTACTTTCGGTAGATCGCTCTTGCCAGCTTCAGCCTCTTCTCCTCGTTCGAGTCGCAGGGCTCCAGCTTCCTGAAGCCACTGCAGGCGAACCAGAAGTCCAGCAGGTCGGCACAGCCCTCCTGCTTCAGGAAAGTCCTGAACAGGCTTATCCCATCCTGGTCGTCCAGCAGGGAGTGCAGGGACTCGGCCCACTTCAAGTACGGTGGCGTGGGTGAGGCGCTGCCCTCGGGCTCGTACCCCAGGTCCAGGTCCGAGCGCCTCGGCGTGGCTGTCGAAGTCTCACCTTTAACGCCGGCACCTTTCCCAGAGCAGAAGCCATGGCTGATGGGCCTTGGGTCTGTGGACGCCAGTTCTCCCTCCTCACCAGGCACGGGGGGCCGGGGGGCATCTTCGGTGAAACTCGCTCCGAGGTCCAAGGGGAAACCCTGCTCTTGGACATTCATTTTGGGACTCTGTGCGTCAATGAACAATGAGCGCTGCA-CCCTAATACATCAGTACTTACAGCTCC----------------------------------------------------ATCTGTAAACTTGACCCTCTGTCTGGTTTCGTCTCCTGAAATTCATTTGTGGTTTT-AAATAAGACAATATTATCATGTTAACCACAAAA-GATTATCTGGTACAACAATTCATCTGAATGATTTGCAGGCTATCATTTTTGTGTTCTCCCCATCAAATATAATGAAATGCTGACCTAAAGATATTTACAACTGGCATGGAATACACTTTTGTGGCTAAGTATATCATGAAGAATCACACTTAATGAGATCTGACTCCATCATTGTGCCAAAGTCGTCAGGAAGTCAGAAGTAAAAGGCTGAGCACTCAAAGGTCATTAGCCCCACATCTACATGTGGGCATTGTGAGGTTCCAAAGACCCATGCCAATCAGAGGGCCACAAATAACCACATATGACTTACATAGCTGGTAATTTCCACCAACAAAAGCGGCTCATTAATCTAATCTTTTTGTATCGACAGATGCANNN-----ATAGGCAGTGTTTTGCCAAAAA-TTACATGAAGAAAGCTTTCTAACTTTACCGATGACTATTAAATAATCTAGACCTATTCTTCCTATCCCCCTTGCAGCCCCACCCTTAACAAAGAGAGTTGGCACCTGGGAGTCACTTTTAACAAGACAATACC-AAAAAAAGCAAAAAAGGAACTAGGTTAGTCAAT-CCCCTGACTTCCCTGCTGCAATGGGGAGGGTCCCACGACTCCGACCAGCACGCATACTCAGGCTCTGGCCGCAGTGTACTGTCATTCGAGTCAGGTANGTGGAGAGCCCCTCGTGCCACCTNGGCATGGGTCTACTGCTGTGGCAAGAGGAGGGAGGGTCCTGTGTACAAACTGCTTGGCGAGTCTGCCAGGTG-CAGAGGGCTTTTCTTTTATAGGGAGCTC---CCTGCTTGCTTCTGAAAGGGACTGGCGTAAGTTGCATTCGGGAAATAACAAGGCAAACCCAAGTTCAGTTAGAGCAAGCAAAACAAATCAGGAGCCCACGCTGCTCTAAATGTCCTGGGGTGGGA--GNGGGGT--AGAGGGGTGGTAGCTATTTGAAGGAGGATGTGGTGTTTTTTACCTGAGTTGCAAAACCAGTGTCCTAACCTTTTCTGACTAACAAAGATTTTTGTGGCACTCAGCTCTATAATGACAAGGGCCACAGGGCTCCTATTTAGGTTATAGAATTATCTGCCTTTTCTTCTGAAAATAAGGCAGAAGTTTCTCTGATGGCACAAGGCTGGGGTCAGTCAGGTGCCTGGCTGCCCCACGAGGCCCTTCCTGGCAAGCTCAGCTGTGACGCGCCCCTCTAGGTTCTGGGAGCTGGTTTGACTGGATGGTGCCGACTCTGCTCTTATGGCTGGTGAACA
lehila022 --------AATCTT-CCCTATGTACCACCAATTGATCAGGTAGTCCCTGCTAAACTGTAAGCTATGCACCACAAGCTAC----TATAT-CCCAACATTTCCTTATTCTCCACCACTGAGCCCAGGATGACCTGGTGATCCATAAATATTTGCAGAATGAAGGTCTATGAAGTAAAACCTCCACCATAGTTAAAGTTAGTTAACGCAGATTCACTAAAGTAACAAATCAGAAATTCCGCTGAAAGTAAAGGTTCGAGTAGCCCAAAACC-ATGACAAAATTTCCAGCTGTGTTCACAGAAACACAAGTTCAAATGCGAGTGCGTCTAATTTGCTTTTCCTAAAAGCCTCTCTAA------------GACATTCAAATTCATTAACTTCATGTGACCAAGAGAGATTCTGCAACTGAGGCTCAGAACCCCTGTAAACATGCCAGCTAACAAGGACACTTTCCCTAGGTGCTCAACCCAGAATACAACACTGTCAGCGTCAATCG-------GGAGCTTTGAACTCTAAACCCACAGGCTCAAGTCACGAACTCGCCCAATGAAGCCTATCAACAACCCCTGGATACAATTTTTCCACCTTAACACTTTATT-CCCTTTACTTTTGCCAAACCAA-----GGCTGGAACATGAAAATGACCCCAGGGCACCACAGAAATGCCACCTTCCTCTCCTGCCAGTTCCGTTCGGTCATAAGAATGGACTACATGGTCTACATCAGCTTCTTCGCGGGGATTTTACTTCCCCTAGTTGTCATGTGCGGCATCTACCTTGACATCTTCTACGTCATCCGGAACAAACTCAGTCAGAACTTTTCTAGTTCTAAAGAGACAAGTGCATTTTATGGACGGGAGTTCAAGACGGCTAAGTCCTTGTCTCTGGTTCTCTTGTTGTTTGCTGTGTCCTGGCTGCCGTTATCCATCATGAACTGTGTTATCTACTTTAGTGGTGAGGTGCCACCAGTTGTATTGTACTTGGGCATCCTGCTGTCCCATGCTAACTCCAATGTTGGAATGTCAGCGATTTTTGGTGAGTCTTTGTAAATTTACTTTTAGATCTCATTTTCCTTG---------ATAACAATCTCATATA------TTCCTTCAAATAGCAGCAGTATATAAATTCTTCCTTAAAACATGTGTTATACAGCCATCTAGCTTTACTATAGCTTTAAAATAGCTGCACAAGTTTTTCACTTTCATCTGAGCC-TA-------CT-AGGTGAGGTT--AAAATTCAGTAAATCTAAATTGGTATCATATCACTAAGATCCATTAACAAATAGAAGATTTATATTTTTTGAGCCCTATATTTGGAGACAAA-------------TACTATTTTTTAAAAAGTCCTTCTGATTCTTTC-AATAGCTTAGTCTCCCTTGGAAGGCATTCAGGCCAGGCCAGGTTGTCTTATA-CTCTGATTTATGGTTTTAATGTGGTAGTTAAG----AAGTTCCATTTTTCTAGTCATTATTTGAAGCTCAGGTTAGTGCCTCTCTCAACCACCTTCTAATTGGGATTTCAAAACTGTCACAGATTCTTTCAAGTAATGTTTACGAATTCCCTATGCTTTAGTCACAAGGAAGTTCTGAGGATGATGTATCATGTCATTTCTGTTAA----TCCTTCGTCAGGGACTACCCAGGTGAGTGCTTTT---TTCGCAGCTGCGGCAGCTGGCA--------ATGGCTGCCAGGCCAAGGTGGGGATGTCTG--CTGCACACCTCCCCTCGGGACCCGTGCCTGGGCTGCACGCAGCGTACACGCATAGGACTCATAGAGGTTCCTGGTGTAGCAGAGGAGTCTCAGGAGAGGGTTCTTCAGGTGCCAGCAATGAC-------TGCAAGTCGTTCACAGTGCAGTTACTTCTGTCCCCGTTCCAGCAGCTTCA----------------------------CAGAGACCAGGA--GTCAAGCCTTGAGAGTCACGGTGGCTGCTTGTTACTGATATGTGTGATGCTCGCTGTGAGCTGGCTCCCTTCTAGGCTCTGGGCGTCCTTTAATGCACACAGATTAGGGACTGCTACTGCCCTTTTGCAGGAGAGGAAGCTGAGGGACAGAGTGGTTTAATACCCTGCCAAGGGCGTGCAGCAAATAATGGAGCAAGAATTCTGACCAGGAGGCCTGGCTCCCGAGCCTGCATTTTAGCACCACACTGAGTAACCTGGTCAAGGTTGGCCACGACTCTCACTCAGGTCTTCACGCTTCTGAAGCTGCTGCTTTCTTATTCTCAGTGGCACTAATCTCTGACCACCTTAGGCAGGTTAATATTCTCTTTTTAAAAAAAATCTGTGGGCCCAGGATTGTGGGCCCCTGTGCCCTGCTGCAGGAGTGGGTCGGTAGGGCAGCGTGTTTCCAGGCCGAGTTGGGAGCGGTTCCTGTCCCGCAGGTGAG--TGGCAGGCGGCCAGGCG-----AGCTGAGAGGCAGGTGAGGCTCTGGGTGTTGCGGGTGAGCAGATCGGGAGCATCGCCCTGAGGGG-CTTGTCTCTCC----------------------------------------ACACTCGTTGCGGTAGTAAGATGCCTCTTTATCAAGTTGTTTCATTCGGTCTGCGAACTCGGGGTTCGTCCTGGAGTCGTCTTCAATGTTATGTGCCTTCAACATTACATTTTTAAAGAAGGTAGTTAAGACAACAATTTAGAACAATAGGTAGTGCAGTCACCAATGGCCCAGAAATTAACTTTGGGGAGAAAATAACCACCA---AGAATTATGGGTATATTGTCAGTGCAAAGGCAAAATGGAAAAATCACACATTGCAGCTACTTTAGAATAATGTTGAATTTAACTTATACTACAGTTTCATAGGGAAGTTTCTTTTTATTATTGATATTTTGTTCCATTAAATATTGCTGCTACTTTTGGCTTCTCTTTCCACCAAAAAGAAGGGGATGGGTGGGGTTAGACACTGTGATGTCTTCATTCCAGGTCATTTGGCAAGCAGAACTAAGACAATTCAACTCCTCACAGTTCAGGAGGTGATTCATACCAAATGCTTTCATTTTCAATGCAGAGAAACTGAAACAACACAATATTCAATTATTTTCCAAGAACCATCAAGGGCGTACATAAAGCCAGGCATCACAGAAGAGACTGGTTGACTGATTGACATTTCATCCCACTGAGAAATTTCAGCAGAAGATGTAGTTTGAAAGGAAAACTTAGAAGTGAGGAAGG-CTTTCCAGCTAACAGTTATACCCATAAATTCTCGGTCTCT-------------------------------------ACGTTAGGTCTCAGCTGATAGAAATGAAACGACTGGAGGTAAGAATGTGGCTTTGCCCATAGATTTCCTTGT-----------------------TTTTGAATAGTAGATAAAAGGAAGGCAAT----GGTCATGCATTGAGTGTCCACTATATTCAGAGAAAAGTGTTATATACATTATTTACCTAAAAGTAGGTATTATTTTCCCTACTCTACAGATGAAGAACAAGGTTCAGAGATATTAAGTACATGGTTTCCAAGTGCACATAGTTAGTACGTTTCAAAAGCAAATGTTCAGTTTCTGCCTGATTCCAGAGGCCTTGACACCACC--ACCATACCTCCGAGTCTTTGGCCTCAGTCTTACCGAAGATGCCTTACTCAGTGTTTTGGTTCAGAGGGAATAGCATCTTACACTTGATCCTTTCTAAGGCTATGATGAATCCAGATAGCACCCATTGCTTATCCTGGCTGGCCTTGCACTGCCCAATATCTCCTCCACTGAGGATGCTAGATAACCAGGAAGTAAAGAGTATTGATTGGTAGGTTTCCAAGTCAAAAAAA-TGAAACAAGTTTCCAAAAAATAAATTAACCACCAAGGACTCAGTAGACATAGTTTATTTGTTTATAGCAACCGTCTACACAAACACAGCCCTTGGCGGGATCACGGTGACTGTTTGACTGCCACCTGCTGGGATGGGGCTCCCCAGCGGTGCCTGTTTGTGTACATTGCCAGTGGCAGCTCCGATCACCCACCGTTTTGTCGGCACTTGGCGTAGCTTTATATTTAGTGCTGTTAAAATGGCATGAATGCAGTTGTCTCCTTCCCTGAAGATTGCTAATTTAACTGAGACTGTGGGCCACAGAGACCTGCATTTGTCATTTAATGTGTCTGTGACACACAAGTGAATAGAAAGCAAATTCAACTCTTTTTT-CTTAATAAGCCTTGAATAAGGCACTGAGAATGTTTGAGTATTCAAGTGAGAAGCTGTACTTGAAAAGCAAATATTTCCTACTTTTTGTTTGCAAACTGTGTTGCCATGGCGATACACGGCATTTACAGCATTTGAGAAATTAAAGTGGGAAATCAAAGGAATTGTTTTGTGTTACCTATC-----TGCAAGGAAACATTTGTCTTTAAATCATTTCAGCAAAATCCGTCAACGCTCAGCTCCAATGCTAAAGACATTGCTCATCCAGTCTGCCATCAGTAAAACTAGTGACCTACAACCTACAATACAGTCCTTGTCATACAATCTTGATTCACATTGAATTTAAATGCGCTAGCGGTACCACA-CTTC----ATTTCCAGTATTCCACGTCCACGTCTAGTAATTTCTCAATCGACTTCTCAC--------AGCCCCACTGCTCCATGAGTAGGCCATTACCTGTAGGAGA------------ATCTGCCAGTACCTGCTGGCCCGGGACTGTGAGGACCACTCCTTCTCCATCGTCATTGAGACCGTGCAGGTGAGCTTGCCGGGAAGCTGCGTAGCCGCTAGGCCGGCGGG-CAGCCCC--GGGAAGTGTGGGCAGGTGCT--CTGTGCAGGGCGG--AGGACTCCTCTTCCAGGCTTTAGTTAGCCCCTCGTT-CTTCCAGAAACCCAGTCCCTCTCTCTGTCCCTGGA-GTCGGGAGAAGGCACCCTGCCCTGCTGACCACAGCGCTCAGGGCGGGCCCCGCTCCACGAGAGGCTTCAGTGGCTGGTTCGGGTCCTGCCTGTCGCCTCTGTGG-------------CCAGCCTCTGCTGTGCGGAGCTGGGGTGACTGGGG----GGCGAGGAGGGCCTGTCTCCCATTCTGA-CTGCTATGG-CCGTGTGTAGACTCATTTTCTCTAGAGAACGAAGCAAAGCTGAGGACAAATAGAGTGCCGAAGCCCCTGATTCTCTTTGGAATGACAGGCCCAGGGCACA-GCCGAGGCAGAGGCCCATGGTCCTAGAGAAAGACCAGGCCAGGATGGGTGCTGGTGTGGGAGAGGTCGGGCACTGTGTTCAACTCTCGG--CCCCGTCCACACAGAGTGTCCTGTGAGAACGGAAGCCAGAGGCTCTCTGGGGCTGAGGTCTTTCTCTGACTCAGTGGGTCCTGGGCTGGGGTGCTGGACTGGTG-GGGGTACAGTGGGATCACCACGCATCCCCTCTTGGCAGTGTGCTGATGACCCCGATGCTGTCTGCACCCGCTCGGTCACTGTCCGGCTGCC------------------ATGTGAACGGCTTCTCCCCAGTGTGTGTTCTCTGATGCCTGACGAGGTGGTCCCTCCGACTGAAGCTTTTCCCACATTCGTTGCATCGGCAGGGCCTCACTGACGCATGTCCTCTCAGGTGCTTGGCAAATGCTGCACTGTGGTTGAAGCACCGCCCGCACTCGCTGCAGAGATAGAGCTCCTCGGCCGCGTGTGTCTTCCGGTGTGCCAGGTACCGCCTGTGGTCACTGAAGTCCTCTCCACACTCTCCACACAAGTAGGGTTTGCCTCCAAGGTGGATTCTTTGGTGTGTTGTTAGCACAGATTTCTGGCTGAAGCTTTTGCCACAAATAGTACAGAAAAAGGGTTTTTCTCCCGTATGTGTCCTCTGATGCCTGACAAGGTCTGAAGTCCAGCGGAAGTGTTTCCCACAATCATCACATCGATAGGGTTTCTTAACAGTTTTAACAGATGGAGTTCTCTCAGCCTGGATCAGAGGGGAGGCCTCCTCCAAATTCTTACGGTTTAGAGGATATTTACAAGGAGTGTTCATCTTGTGAACCTTTTGGTGCCTGGCAAGATGTGAGCTCCGCGTGTAACTTTTCCCACACTCCATACATTTATAGGGCTTCTCTCCTGTGTGAGTTCTGAGGTGTCTAACAAGGTGGGAGTTACAAGTGAAGCTTTTTCCACATACAGGACAGTCATGATGTCTCCCTAACAGGGTATGAACAGGCATGGTTTCCCGAAGATTCATTAAACTATTCACTTGAGAGATATTTGTACCAAATCTTCTTTCACTAAGTCTA-------------------------------------------AGGAGCAGCTTCTGAGTGAGCCTGCTGGGGGGGGCAGGGTCTCTGCCTCCRTCCTCCTCTAGGTCCTGGTCACACTTCCATTCCTCATCCTCGTTCAGAGTGGGCAGGTATCCGGACACGCCCTTCCCCGTCCCTGACCCAGAGCTCTGGTCGCTACAGACCTTGGGGCTCTCTGAGCCTGTCCTCGTATACTCCAAATAAATATCGGACTTGAGGAAGGCGGGGTAGGTGTTCTCCTCCATGGTGGACTGGATTTCTGTCTGCGCCTGGTCGAACATGGCCGGGTCGATCTGCTGCTTCACGATGCAGTCCTTTATGAAGCTCTTGGTGGCTGGCTTGGTCTGGCGGGACACGATGCCACTGTTATCGAGGATGTACTTTCGGTAGATCGCTCTTGCCAGCTTCAGCCTCTTCTCCTCGTTCGAGTCGCAGGGCTCCAGCTTCCTGAAGCCACTGCAGGCGAACCAGAAGTCCAGCAGGTCRGCACAGCCCTCCTGCTTCAGGAAAGTCCTGAACAGGCTTATCCCATCCTGGTCGTCCAGCAGGGAGTGCAGGGACTCGGCCCACTTCAAGTAYGGCGGCGTGGGTGAGGCGCTGCCCTCGGGCTCGTACCCCAGGTCCAGGTCCGAGCGCCTYGGCGTGGCTGTCGAAGTCTCACCTTTAACGCCGGCACCTTTCCCAGAGCAGAAGCCATGGCTGATGGGCCTTGGGTCTGTGGACGCCAGTTCTCCCTCCTCACCAGGCACGGGGGGCCGGGGGGCATCTTCGGTGAAACTCGCTCCGAGGTCCAAGGGGAAACCCTGCTCTTGGACATTCATTTTGGGACTCTGTGCGTCAATGAACAATGAGCGCTGCA-CCCTAATACATCAGTACTTACAGCTCCAAAGTGAATCAATC--NNNNNNNNNNNNNNNNNNNNNNNNNNNNNNNNNNNNNNNNNNNNNNNNNNNNNNNNNNNNNNNNNNNNNNNNNNNNNNNNNNNNNNNNNNNNNNNNNNNNNNNNNNNNNNNNNNNNNNNNNNNNNNNNNNNNNNNNNNNNNNNNNNNNNNNNNNNNNNNNNNNNNNNNNNNNNNNNNNNNNNNNNNNNNNNNNNNNNNNNNNNNNNNNNNNNNNNNNNNNNNNNNNNNNNNNNNNNNNNNNNNNNNNNNNNNNNNNNNNNNNNNNNNNNNNNNNNNNNNNNNNNNNNNNNNNNNNNNNNNNNNNNNNNNNNNNNNNNNNNNNNNNNNNNNNNNNNNNNNNNNNNNNNNNNNNNNNNNNNNNNNNNNNNNNNNNNNNNNNNNNNNNNNNNNNNNNNNNNNNNNNNNNNNNNNNNNNNNNNNNNNNNNNNNNNNNNNNNNNNNNNNNNNNNNNNNNNNNNNNNNNNNNNNNNNNNNNNNNNNNNNNNNNNNNNNNNNNNNNNNNNNNNNNNNNNNNNNNNNNNNNNNNNNNNNNNNNNNNNNNNNNNNNNNNNNNNNNNNNNNNNNNNNNNNNNNNNNNNNNNNNNNNNNNNNNNNNNNNNNNNNNNNNNNNNNNNNNNNNNNNNNNNNNNNNNNNNNNNNNNNNNNNNNNNNNNNNNNNNNNNNNNNNNNNNNNNNNNNNNNNNNNNNNNNNNNNNNNNNNCCCCCTGACTTCCCTGCTGCAATGGGGAGGGTCCCACGACTCCGACCAGCACGCATACTCAGGCTCTGGCCGCAGTGTACTGTCATTCGAGTCAGGTAGGTGGAGAGCCCCTCGTGCCACCTGGGCATGGGTCTACTGCTGTGGCAAGAGGAGGGAGGGTCCTGTGTACAAACTGCTTGGCGAGTCTGCCAGGTG-CAGAGGGCTTTTCTTTTATAGGGAGCTC---CCTGCTTGCTTCTGAAAGGGACTGGCGTAAGTTGCATTCGGGAAATAACAAGGCAAACCCAAGTTCAGTTAGAGCAAGCAAAACAAATCAGGAGCCCACGCTGCTCTAAATGCCCTGGGGTGGGA--GAGGGGT--AGAGGGGTGGTAGCTATTTGAAGGAGGATGTGGTGTTTTTTACCTGAGTTGCAAAACCAGTGTCCTAACCTTTTCTGACTAACAAAGATTTTTGTGGCACTCAGCTCTATAATGACAAGGGCCACAGGGCTCCTATTTAGGTTATAGAATTATCTGCCTTTTCTTCTGAAAATAAGGCAGAAGTTTCTCTGATGGCACAAGGCTGGGGTCAGTCAGGTGCCTGGCTGCCCCACGAGGCCCTTCCTGGCAAGCTCAGCTGTGACGCGCCCCTCTAGGTTCTGGGAGCTGGTTTGACTGGATGGTGCCGACTCTGCTCTTATGGCTGGTGAACA
lehila023 --------AATCTT-CCCTATGTACCACCAATTGATCAGGTAGTCCCTGCTAAACTGTAAGCTATGCACCACAAGCTAC----TATAT-CCCAACATTTCCTTATTCTCCACCACTGAGCCCAGGATGACCTGGTGATCCATAAATATTTGCAGAATGAAGGTCTATGAAGTAAAACCTCCACCATAGTTAAAGTTAGTTAACGCAGATTCACTAAAGTAACAAATCAGAAATTCCGCTGAAAGTAAAGGTTCGAGTAGCCCAAAACC-ATGACAAAATTTCCAGCTGTGTTCACAGAAACACAAGTTCAAATGTGAGTGCGTCTAATTTGCTTTTCCTAAAAGCCTCTCTAA------------GACATTCAAATTCATTAACTTCATGTGACCAAGAGAGATTCTGCAACTAGGGCTCAGAACCTCTGTAAACATGCCAGCTAACAAGGACACTTTCCCTAGGTGCTCAACCCAGAATACAACACTGTCAGCGTCAATCA-------GGAGCTTTGAACTCTAAACCCACAGGCTCAAGTCACAAACTCGCCCAATGAAGCCTATCAACAACCCCTGGATACAATTTTTCCACCTTAACACTTTATT-CCCTTTACTTTTGCCAAACCAA-----GGCTGGAACATGAAAATGACCCCAGGGCACCACAGAAATGCCACCTTCCTCTCCTGCCAGTTCCGTTCGGTCATAAGAATGGACTACATGGTCTACGTCAGCTTCTTCGCGGGGATTTTACTTCCCCTAGTTGTCATGTGCGGCATCTACCTTGACATCTTCTACGTCATCCGGAACAAACTCAGTCAGAACTTTTCTAGTTCTAAAGAGACAAGTGCATTTTATGGACGGGAGTTCAAGACGGCTAAGTCCCTGTCTCTGGTTCTCTTGTTGTTTGCTGTGTCCTGGCTGCCGTTATCCATCATGAACTGTGTTATCTACTTTAGTGGTGAGGTGCCACCAGTTGTATTGTACTTGGGCATCCTGCTGTCCCATGCTAACTCCAATGTTGGAATGTCAGCGATTTTTGGTAAGTCTTTGTAAATTTACTTTTAGATCTCATTTCCCTTG---------ATAACAATCTCATATA------TTCCTTCAAATAGCAGCAGTATATAAATTCTTCCTTAAAAGATGTGTTATACAGCCATCTAGCTTTACTATAGCTTTAAAATAGCTGCACAAGTTTTTCACTTTTATCTGAACC-TA-------CT-AGGTGAGGTT--AAAATTCAGTAAATCTAAATTGGTATCATATCACTAAGATCCATTAACAAATAGAATATTTATACTTTTTGAGCCCTTTATTTGGAGACAAA-------------TATTATTTTTTAAAAAGTCCTTCTGATTCTTTC-AATAGCTTAGTCTCCCTTGGAAGGCATTCAGGCCAGGCCAGGTTGTCTTATA-CTCTGATTTATGGTTTTAATGTAGTAGTTAAG----AAGTTCCATTTTTCTAGTCATTATTTGAAGCTCAGGTTAGTGCCTCTCTCAACCACCTTCTAATTGGGATTTCAAAACTGTCACAGATTCTTTCAAGTAATGTTTACGAATTCCTTATGCTTTAGTCACAAGGAAGTTCTGAGGATGATGTATCATGTCATTTCTGTTAA----TCCTTCGTCAGGGACTACCCAGGTGAGTGCTTTT---TTCGCAGCTGCGGCAGCTGGCA--------ATGGCTGCCAGGCCGAGGTGGGGGTGTCTG--CTGCACACCTCCCCTCGGGACCCGTGCCTGGGCTGCACGCAGCGTACACGCATAGGACTCATAGAGGTTCCTGGTGTAGCAGAGGAGTCTCAGGAGAGGGTTCTTCAGGTGCCAGCGATGAC-------TGCAAGTCGTTCACAGTGCAGTTACTTCTGTCCCCGTTCCAGCAGCTTCA----------------------------CAGAGACCAGGA--GTCAAGCCTTGAGAGTCACGGTGGCTGCTTGTTACTGATATGTGTGATGCTCGCTGTGAGCTGGCTCCCTTCTAGGCTCTGGGCGTCCTTTAATGCACACAGATTAGGGACTGCTACTGCCCTTTTGCAGGAGAGGAAGCTGAGGGACAGAGTGGTTTAATACCCTGCCAAGGGCGTGCAGCAAATAATGGAGCAAGAATTCTGACCAGGAGGCCTGGCTCCCGAGCCTGCATTTTAGCAGCACACTGAGTAACCTGGTCAAGGTTGGCCACGACTCTCACTCAGGTCTTCACGCTTCTGAAGCTGCTGCTTTCTTATTCTCAGTGGCACTAATCTCTGACCACCTTAGGCAGGTTAATATTCTCTTTTTTAAAAAAATCTGTGGGCCCAGGATTGTGGGCCCCTGTGCCCTGCTACAGGAGTGGGTCGGTAGGGCAGCGTGTTTCCAGGCCAAGTTGGGAGCGGTTCCTGTCCCGCAGGTGAG--TGGCAGGCGGCCAGGCG-----AGCTGAGAGGCAGGTGAGGCTCTGGGCGTTGCGGGTGAGCAGATCGGGAGCATCGCCCTGAGGGG-CTTGTCTCTCC----------------------------------------ACACTCGTTGCGGTAGTAAGATGCCTCTTTATCAAGTTGTTTCATTCGGTCTGCGAACTCGGGGTTCGTCCTGGAGTCGTCTTCAATGTTATGTGCCTTCAACATTACATTTTTAAAGAAGGTAGTTAAGACAACAATTTAGAACAATAGGTAGTGCAGTCACCAATGGCCCAGAAATTAACTTTGGGGAGAAAATAACCACCA---AGAATTATGGGTATATTGTCAGTGCAAAGGCAAAATGGAAAAATCACACATTGCAGCTACTTTAGAATAATGTTGAATTTAACTTATACTACAGTTTCATAGGGAAGTTTCTTTTTATTATTGATATTTTGTTCCATTAAATATTGCTGCTACTTTTGGCTTCTCTTTCCACCAAAAAGAAGGGGATGGGTGGGGTTAGACACTGTGATGTCTTCATTCCAGGTCATTTGGCAAGCAGAACTAAGACAATTCAACTCCTCACAGTTCAGGAGGTGATTCATACCAAATGCTTTCATTTTCAATGCAGAGAAACTGAAACAACACAATATTCAATTATTTTCCAAGAACCATCAAGGGCGTACATAAAGCCAGGCATCACAGAAGAGACTGGTTGACTGATTGACATTTCATCCCACTGAGAAATTTCAGCAGAAGATGTAGTTTGAAAGGAAAACTTAGAAGTGAGGAAGG-CTTTCCAGCTAACAGTTATACCCATAAATTCTCGGTCTCT-------------------------------------ACGTTAGGTCTCAGCTGATAGAAATGAAACGACTGGAGGTAAGAATGTGGCTCTGCCCATAGATTTCCTTGT-----------------------TTTTGAATAGTAGATAAAAGGAAGGCAAT----GGTCATGCATTGAGTGTCTACTATATTCAGAGAAAAGTGTTATATCCATTATCTACCTAAAAGTAGGTATTATTTTCCCTACTCTACAGATGAAGAACAAGGTTCAGAGATATTAAGTACATGGTTTACAAGTGCACATAGTTAGTACGTTTCAAAAGCAAATGTTCAGTTTCTGCCTGATTCCAGAGGCCTTGACACCACC--ACCATGCCTCCGAGTCTTTGGCCTCAGTCTTACTGAAGATGCCTTACTCAGTGTTTTGGTTCAGAGGGAATAGCATCTTACTCTTGATCCTTTCTAAGGCTATGATGAATCCAGATAGCACCCATTGCTTATCCTGGCTGGCCTTGCACTGCCCAATATCTCCTCCACTGAGGATGCTAGATAACCAGGAAGTAAAGAGTATTGATTGGTAGGTTTCCAAGTCAAAAAAA-TGAAACAAGTTTCCAAAAAATAAATTAACCACCAAGGACTCAGTAGACATAGTTTATTTGTTTATAGCAACCGTCTACACAAACACAGCCCTTGGCGGGATCACGGTGACTGTTTGACTGCCACCTGCTGGGATGGGGCTCCCCAGCGGTGCCTGTTTGTGTACATTGCCAGTGGCAGCTCCGATCACCCACCGTTTTGTCGGCACTTGGCGTAGCTTTATATTTAGTGCTGTTAAAATGGCATGAATGCAGTTGTCTCCTTCCCTGAAGATTGCTAATTTAACTGAGACTGTGGGCCACAGAGACCTGCATTTGTCATTTAATGTGTCTGTGACACACAAGTGAATAGAAAGCAAATTCAACTCTTTTTT-CTTAATAAGCCTTGAATAAGGCACTGAGAATGTTTGAGTATTCAAGTGAGAAGCTGTACTTGAAAAGCAAATATTTCCTACTTTTTGTTTGCAAACTGTGTTGCCATGGCGATACACGGCATTTACAGCATTTGAGAAATTAAAGTGGGAAATCAAAGGAATTGTTTTGTGTTACCTATC-----TGCAAGGAAACATTTGTCTTTAAATCATTTCAGCAAAATCCGTCAACGCTCAGCTCCAATGCTAAAGACATTGCTCATCCAGTCTGCCATCAGTAAAACTAGTGACCTACAACCTACAATACAGTCCTTGTCATACAATCTTGATTCACATTGAATTTAAATGCGCTAGCGGTACCACA-CTTC----ATTTCCAGTATTCCACGTCCACGTCTAGTAATTTCTCAATCGACTTCTCAC--------AGCCCCACTGCTCCATGAGTAGGCCATTACCTGTAGGAGA------------ATCTGCCAGTACCTGCTGGCCCGGGACTGTGAGGACCACTCCTTCTCCATCGTCATTGAGACCGTGCAGGTGAGCTTGCCGGGAGGCTGCGTAGCCGCTAGGCCGGCGGG-CAGCCCC--GGGAAGTGTGGGCAGGTGCT--CTGTGCAGGGCGG--AGGACTCCTCTTCCAGGCTTCAGTTAGCCCCTCATT-CTTCCAGAAACCCAGCCCATCTCTCTGTCCCTGGA-GTCGGGAGAAGGCACCCTGCCCTGCTGACCACAGCGCTCAGGGCGGGCCCCGCTCCACGAGAAGCTTCAGTGGCTGGTTTGGGTCCTGCCTGTTGCCTCTGTGG-------------CCAGCCTCTGCTGTGCGGAGCTGGGGTGACTGGGG----GGTGAGGAGGGCCTGTCTCCCATTCTGA-CTGCTATGG-CCGTGTGTAGACTCATTTTCTCTAGAGAACGAAGCAAAGCTGAGGACAAATAGAGTGCCGAAGCCCCTGATTCTCTTTGGAATGACAGGCCCAGGGCACA-GCCGAGGCAGAGGCCCACGGTCCTAGAGAAAGACCAGGCCAGGATGGGTGCTGGTGTGGGAGAGGTCAGGCACTGTGTTCAACTCTCGG--CCCCGTCCACACAGAGTGTCCTGTGAGAACGGAAGCCAGAGGCTCTCTGGGGCTGAGGTCTTTCTCTGACTCAGTGGGTCCTGGGCTGGGGTGCTGGACTGGTG-GGGGTACAGTGGGATCACCACGCATCCCCTCTTGGCAGTGTGCTGATGACCCCGATGCTGTCTGCACCCGCTCGGTCACTGTCCGGCTGCC------------------ATGTGAACGGCTTCTCCCCAGTGTGTGTTCTCTGATGCCTGACGAGGTGGTCCCTCCGACTGAAGCTTTTCCCACATTCGTTGCATCGGCAGGGCCTCACTGACGCATGTCCTCTCAGGTGCTTGGCAAATGCTGCACTGTGGTTGAAGCACCGCCCGCACTCGCTGCAGAGATAGAGCTCCTCGGCCGCGTGTGTCTTCCGGTGTGCCAGGTACCGCCTGTGGTCACTGAAGTCCTCTCCACACTCTCCACACAAGTAGGGTTTGCCTCCAAGGTGGATTCTTTGGTGTGTTGTTAGCACAGATTTCTGGCTGAAGCTTTTGCCACAAATAGTACAGAAAAAGGGTTTTTCTCCCGTATGTGTCCTCTGATGCCTGACAAGGTCTGAAGTCCAGCGGAAGTGTTTCCCACAATCATCACATCGATAGGGTTTCTTAACGGTTTTAACAGATGGAGTTCTCTCAGCCTGGATCAGAGGGGAGGCCTCCTCCAAATTCTTACGGTTTAGAGGATATTTACAAGGAGTGTTCATCTTGTGAACCTTTTGGTGCCTGGCAAGATGTGAGCTCCGCGTGTAACTTTTCCCACACTCCATACATTTATAGGGCTTCTCTCCTGTGTGAGTTCTGAGGTGTCTAACAAGGTGGGAGTTACAAGTGAAGCTTTTTCCACATACAGGACAGTCATGATGTCTCCCTAACAGGGTATGAACAGGCATGGTTTCCCGAAGATTCATTAAACTATTCACTTGAGAGATATTTGTACCAAATCTTCTTTCACTAAGTCTA-------------------------------------------AGGAGCAGCTTCTGAGTGAGCCTGCTGGGGGGGGCAGGGTCTCTGCCTCCRTCCTCCTCTAGGTCCTGGTCACACTTCCATTCCTCATCCTCGTTCAGAGTGGGCAGGTATCCGGACACGCCCTTCCCCGTCCCTGACCCAGAGCTCTGGTCGCTACAGACCTTGGGGCTCTCTGAGCCTGTCCTCGTATACTCCAAATAAATATCGGACTTGAGGAAGGCGGGGTAGGTGTTCTCCTCCATGGTGGACTGGATTTCTGTCTGCGCCTGGTCGAACATGGCCGGGTCGATCTGCTGCTTCACGATGCAGTCCTTTATGAAGCTCTTGGTGGCTGGCTTGGTCTGGCGGGACACGATGCCACTGTTATCGAGGATGTACTTTCGGTAGATCGCTCTTGCCAGCTTCAGCCTCTTCTCCTCGTTCGAGTCGCAGGGCTCCAGCTTCCTGAAGCCACTGCAGGCGAACCAGAAGTCCAGCAGGTCRGCACAGCCCTCCTGCTTCAGGAAAGTCCTGAACAGGCTTATCCCATCCTGGTCGTCCAGCAGGGAGTGCAGGGACTCGGCCCACTTCAAGTAYGGCGGCGTGGGTGAGGCGCTGCCCTCGGGCTCGTACCCCAGGTCCAGGTCCGAGCGCCTYGGCGTGGCTGTCGAAGTCTCACCTTTAACGCCGGCACCTTTCCCAGAGCAGAAGCCATGGCTGATGGGCCTTGGGTCTGTGGACGCCAGTTCTCCCTCCTCACCAGGCACGGGGGGCCGGGGGGCATCTTCGGTGAAACTCGCTCCGAGGTCCAAGGGGAAACCCTGCTCTTGGACATTCATTTTGGGACTCTGTGCGTCAATGAACAATGAGCGCTGCA-CCCTAATACATCAGTACTTACAGCTCCAAAGTGAATCAATC--NNNNNNNNNNNNNNNNNNNNNNNNNNNNNNNNNNNNNNNNNNNNNNNNNNNNNNNNNNNNNNNNNNNNNNNNNNNNNNNNNNNNNNNNNNNNNNNNNNNNNNNNNNNNNNNNNNNNNNNNNNNNNNNNNNNNNNNNNNNNNNNNNNNNNNNNNNNNNNNNNNNNNNNNNNNNNNNNNNNNNNNNNNNNNNNNNNNNNNNNNNNNNNNNNNNNNNNNNNNNNNNNNNNNNNNNNNNNNNNNNNNNNNNNNNNNNNNNNNNNNNNNNNNNNNNNNNNNNNNNNNNNNNNNNNNNNNNNNNNNNNNNNNNNNNNNNNNNNNNNNNNNNNNNNNNNNNNNNNNNNNNNNNNNNNNNNNNNNNNNNNNNNNNNNNNNNNNNNNNNNNNNNNNNNNNNNNNNNNNNNNNNNNNNNNNNNNNNNNNNNNNNNNNNNNNNNNNNNNNNNNNNNNNNNNNNNNNNNNNNNNNNNNNNNNNNNNNNNNNNNNNNNNNNNNNNNNNNNNNNNNNNNNNNNNNNNNNNNNNNNNNNNNNNNNNNNNNNNNNNNNNNNNNNNNNNNNNNNNNNNNNNNNNNNNNNNNNNNNNNNNNNNNNNNNNNNNNNNNNNNNNNNNNNNNNNNNNNNNNNNNNNNNNNNNNNNNNNNNNNNNNNNNNNNNNNNNNNNNNNNNNNNNNNNNNNNNNNNNNNNNNNNNNNNNNNNNNNNNNNCCCCCTGACTTCCCTGCTGCAATGGGGAGGGTCCCACGACTCCGACCAGCACGCATACTCAGGCTCTGGCCGCAGTGTACTGTCATTCGAGTCAGGTAGGTGGAGAGCCCCTCGTGCCACCTGGGCATGGGTCTACTGCTGTGGCAAGAGGAGGGAGGGTCCTGTGTACAAACTGCTTGGCGAGTCTGCCAGGTG-CAGAGGGCTTTTCTTTTATAGGGAGCTC---CCTGCTTGCTTCTGAAAGGGACTGGCGTAAGTTGCATTCGGGAAATAACAAGGCAAACCCAAGTTCAGTTAGAGCAAGCAAAACGAATCAGGAGCCCACGCTGCTCTAAATGCCCTGGGGTGGGA--GAGGGGT--AGAGGGGTGGTAGCTATTTGAAGGAGGATGTGGTGTTTTTTACCTGAGTTGCAAAACCAGTGTCCTAACCTTTTCTGACTAACAAAGATTTTTGTGGCACTCAGCTCTATAATGACAAGGGCCACAGGGCTCCTATTTAGGTTATAGAATTATCTGCCTTTTCTTCTGAAAATAAGGCAGAAGTTTCTCTGATGGCACAAGGCTGGGGTCAGTCAGGTGCCTGGCTGCCCCACGAGGCCCTTCCTGGCAAGCTCAGCTGTGACGCGCCCCTCTAGGTTCTGGGAGCTGGTTTGACTGGATGGTGCCGACTCTGCTCTTATGGCTGGTGAACA
lehila024 -------------------------CACCAATTGATCAGGTAGTCCCTGCTAAACTGTAAGCTATGCACCACAAGCTAC----TATAT-CCCAACATTTCCTTATTCTCCACCACTAAGCCCAGGATGACCTGGTGATCCATAAATATTTGCAGAATGAAGGTCTATGAAGTAAAACCTCCACCATAGTTAAAGTTAGTTAACGCAGATTCACTAAAGTAACAAATCAGCAATTTCACTGAAAGTAAAGGTTCGAGTAGCCCAAAACC-ATGACAAAATTTCCAGCTGTGTTCACAGAAACACAAGTTCAAATGCGAGTGCGTCTAATTTGATTTTCCTAAAAGCCTCTCTAA------------GACATTCAAATTCATTAACTTCATGTGACCAAGAGAGATTCTGCAACTGAGGCTCAGAACCCCTATAAACATGCCAGCTAACAAGGACACTTTCCCTAGGTGCTCAACCCAGAATGCAACACTGTCAGCGTCAATCG-------GGAGCTTTGAACTCTAAACCCACAGGCTCAAGTCACGAACTCGCCCAATGAAGCCTATCAACAACCCCTGGATACAATTTTTCCACCTTAACACTTTATT-CCCTTTACTTTTGCCAAACCAA-----GGCTGGAACATGAAAATGACCCCAGGGCACCACAGAAATGCCACCTTCCTCTCCTGCCAGTTCCGTTCGGTCATAAGAATGGACTACATGGTCTACGTCAGCTTCTTCGCGGGGATTTTACTTCCCCTAGTTGTCATGTGCGGCATCTACCTTGACATCTTCTACGTCATCCGGAACAAACTCAGTCAGAACTTTTCTAGTTCTAAAGAGACAAGTGCATTTTATGGACGGGAGTTCAAGACGGCTAAGTCCCTGTCTCTGGTTCTCTTGTTGTTTGCTGTGTCCTGGCTGCCGTTATCCATCATGAACTGTGTTATCTACTTTAGTGGTGAGGTGCCACCAGTTGTATTGTACTTGGGCATCCTGCTGTCCCATGCTAACTCCAATGTTGGAATGTCAGCGATTTTTGGTAAGTCTTTGTAAATTTACTTTTAGATCTCATTTCCCTTG---------ATAACAATCTCATATA------TTCCTTCAAATAGCAGCAGTATATAAATTCTTCCTTAAAAGATGTGTTATACAGCCATGTAGCTTTACTATAGCTTTAAAATAGCTGCACAAGTTTTTCACTTTTATCTGAACC-TA-------CT-AGGTGAGGTT--AAAATTCAGTAAATCTAAATTGGTATCATATCACTAAGATCCATTAACAAATAGAAGATTTATACTTTTTGAGCCCTTTATTTGGAGACAAA-------------TACTATTTTTTAAAAAGTCCTTCTGATTCTTTC-AATAGCTTAGTCTCCCTTGGAAGGCATTCAGGCCAGGCCAGGTTGTCTTATA-CTCTGATTTATGGTTTTAATGTGGTAGTTAAG----AAGTTCCATTTTTCTAGTCATTATTTGAAGCTCAGGTTAGTGCCTCTCTCAACCACCTTCTAATTGGGATTTCAAAACTGTCACAGATTCTTTCAAGTAATGTTTACGAATTCCCTATGCTTTAGTCACAAGGAAGTTCTGAGGATGATGTATCACGTCATTTCTGTTAA----TCCTTCGTCAGGGACTACCCAGGTGAGTGCTTTT---TTCGCAGCTGCGGCAGCTGGCA--------ATGGCTGCCAGGCCGAGGTGGGGGTGTCTG--CTGCACACCTCCCCTCGGGACCCGTGCCTGGGCTGCATGCAGCGTACACGCATAGGACTCATAGAGGTTCCTGGTGTAGCAGAGGAGTCTCAGGAGAGGGTTCTTCAGGTGCCAGCGATGAC-------TGCAAGTCGTTCACAGTGCAGTTACTTCTGTCCCCGTTCCAGCAGCTTCA----------------------------CAGAGACCAGGA--GTCAAGCCTTGAGAGTCACGGTGGCTGCTTGTTACTGATATGTGTGATGCTCGCTGTGAGCTGGCTCCCTTCTAGGCTCTGGGCGTCCTTTAATGCACACAGATTAGGGACTGCTACTGCCCTTTTGCAGGAGAGGAAGCTGAGGGACAGAGTGGTTTAATACCCTGCCAAGGGCGTGCAGCAAATAATGGAGCAAGAATTCTGACCAGGAGGCCTGGCTCCCGAGCCTGCATTTTAGCACCACACTGAGTAACCTGGTCAAGGTTGGCCATGACTCTCACTCAGGTCTTCACGCTTCTGAAGCTGCTGCTTTCTTATTCTCAGTGGCACTAATCTCTGACCACCTTAGGCAGGTTAATATTCTCTTTTTTAAAAAAATCTGTGGGCCCAGGATTGTGGGCCCCTGTGCCCTGCTACAGGAGTGGGTCGGTAGGGCAGCGTGTTTCCAGGCCAAGTTGGGAGCGGTTCCTGTCCCGCAGGTGAG--TGGCAGGCGGCCAGGCG-----AGCTGAGAGGCAGGTGAGGCTCTGGGCGTTGCGGGTGAGCAGATCGGGAGCATCGCCCTGAGGGG-CTTGTCTCTCCGGATCTCCAGCAACCGGTCAACTTCCGCCTGGGCCTTGCCACACTCGTTGCGGTAGTAAGATGCCTCTTTATCAAGTTGTTTCATTCGGTCTGCGAACTCGGGGTTCGTCCTGGAGTCGTCTTCAATGTTATGTGCCTTCAACATTACATTTTTAAAGAAGGTAGTTAAGACAACAATTTAGAACAATAGGTAGTGCAGTCACCAATGGCCCAGAAATTAACTTTGGGGAGAAAATAACCACCA---AGAATTATGGGTATATTGTCAGTGCAAAGGCAAAATGGAAAAATCACACATTGCAGCTACTTTAGAATAATGTTGAATTTAACTTATACTACAGTTTCATAGGGAAGTTTCTTTTTATTATTGATATTTTGTTCCATTAAATATTGCTGCTACTTTTGGCTTCTCTTTCCACCAAAAAGAAGGGGATGGGTGGGGTTAGACACTGTGATGTCTTCATTCCAAGTCATTTGGCAAGCAGAACTAAGACAATTCAACTCCTCACAGTTCAGGAGGTGATTCATACCAAATGCTTTCATTTTCAATACAGAGAAACTGAAACAACACAATATTCAATTATTTTCCAAGAACCATCAAGGGCGTACATAAAGCCAGGCATCACAGAAGAGACTGGTTGACTGATTGACATTTCATCCCACTGAGAAATTTCAGCAGAAGATGTAGTTTGAAAGGAAAACTTAGAAGTGAGGAAGG-CTTTCCAGCTAACAGTTATACCCATAAATTCTCGGTCTCTTGAATAAATTTAACCTAAACCAGGAGGAGG-------ACGTTAGGTCTCAGCTGATAGAAATGAAACGACTGGAGGTAAGAATGTGGCTTTGCCCATAGATTTCCTTGT-----------------------TTTTGAATAGTAGATAAAAGGAAGGCAAT----GGTCATGCATTGAGTGTCCACTATATTCAGAGAAAAGTGTTATATACATTATTTACCTAAAAGTAGGTATTATTTTCCCTACTCTACAGATGAAGAACAAGGTTCAGAGATATTAAGTACATGGTTTCCAAGTGCACATAGTTAGTACGTTTCAAAAGCAAATGTTCAGTTTCTGCCTGATTCCAGAGGCCTTGACACCACC--ACCATACCTCCGAGTCTTTGGCCTCAGTCTTACCGAAGATGCCTTACTCAGTGTTTTGGTTCAGAGGGAATAGCATCTTACACTTGATCCTTTCTAAGGCTATGATGAATCCAGATAGCACCCATTGCTTATCCTGGCTGGCCTTGCACTGCCCAATATCTCCTCCACTGAGGATGCTAGATAACCAGGAAGTAAAGAGTATTGATTGGTAGGTTTCCAAGTCAAAAAAA-TGAAACAAGTTTCCAAAAAATAAATTAACCACCAAGGACTCAGTAGACATAGTTTATTTGTTTATAGCAACC-TCTACACAAACACAGCCCTTGGCGGGATCACGGTGACTGTTTGACTGCCACCTGCTGGGATGGGGCTCCCCAGCGGTGCCTGTTTGTGTACATTGCCAGTGGCAGCTCCGATCACCCACCGTTCTGTCGGCACTTGGCGTAGCTTTATATTTAGTGCTGTTAAAATGGCATGAATGCAGTTGTCTCCTTCCCTGAAGATTGCTAATTTAACTGAGACTGTGGGCCACAGAGACCTGCATTTGTCATTTAATGTGTCTGTGACACACAAGTGAATAGAAAGCAAATTCAACTCTTTTTT-CTTAATAAGCCTTGAATAAGGCACTGAGAATGTTTGAGTATTCAAGTGAGAAGCTGTACTTGAAAAGCAAATATTTCCTACTTTTTGTTTGCAAACTGTGTTGCCATGGCGATACACGGCATTTACAGCATTTGAGAAATTAAAGTGGGAAATCAAAGGAATTGTTTTGTGTTACCTATC-----TGCAAGGAAACATTTGTCTTTAAATCATTTCAGCAAAATCCGTCAACGCTCAGCTCCAATGCTAAAGACATTGCTCATCCAGTCTGCCATCAGTAAAACTAGTGACCYACAACCTACAATACAGTCYTTGTCATACAATCTTGATTCACATTGAATTTAAATGCGCTAGCGGTACCACA-CTTC----ATTTCCAGTATTCCACGTCCACGTCTAGTAATTTCTCAATCGACTTCTCAC--------AGCCCCACTGCTCCATGAGTAGGCCATTACCTGTAGGAGA------------ATCTGCCAGTACCTGCTGGCCCGGGACTGTGAGGACCACTCCTTCTCCATCGTCATTGAGACCGTGCAGGTGAGCTTGCCGGGAAGCTGCGTAGCCGCTAGGCCGGCGGG-CAGCCCC--GGGAAGTGTGGGCAGGTGCT--CTGTGCAGGGCGG--AGGACTCCTCTTCCAGGCTTTAGTTAGCCCCTCGTT-CTTCCAGAAACCCAGTCCCTCTCTCTGTCCCTGGA-GTCGGGAGAAGGCACCCTGCCCTGCTGACCACAGCGCTCAGGGCAGGCCCCGCTCCACGAGAGGCTTCAGTGGCTGCTTCGGGTCCTGCCTGTGGCCTCTGTGG-------------CCAGCCTCTGCTGTGCGGAGCTGGGGTG-CTGGGG----GGCGAGGAGGGCCTGTCTCCCATTCTGA-CTGCTATGG-CCGTGTGTAGACTCATTTTCTCTAGAGAACGAAGCAAAGCTGAGGACAAATAGAGTGCCGAAGCCCCTGATTCTCTTTGGAATGACAGGCCCAGGGCACA-GCTGAGGCAGAGGCCCATGGTCCTAGAGAAAGACCAGGCCAGGATGGGTGCTGGTGTGGGAGAGGTCGGGCACTGTGTTCAACTCTCGG--CCCCGTCCACACAG--TGTCCTGTGAGAACGGAAGCCAGAGGCTCTCTGGGGCTGAGGTCTTTCTCTGACTCAGTGGGTCCTGGGCTGGGGTGCTGGACTGGTG-GGGGTACAGTGGGATCACCACGCATCCCCTCTTGGCAGTGTGCTGATGACCCCGATGCTGTCTGCACCCGCTCGGTCACTGTCCGGCTGCC--------------GGGCATGTGAACGGCTTCTCCCCAGTGTGTGTTCTCTGATGCCTGACGAGGTGGTCCCTCCGACTGAAGCTTTTCCCACATTCGTTGCATCGGCAGGGCCTCACTGACGCATGTCCTCTCAGGTGCTTGGCAAATGCTGCACTGTGGTTGAAGCACCGCCCGCACTCGCTGCAGAGATAGAGCTCCTCGGCCGCGTGTGTCTTCCGGTGTGCCAGGTACCGCCTGTGGTCACTGAAGTCCTCTCCACACTCTCCACACAAGTAGGGTTTGCCTCCAAGGTGGATTCTTTGGTGTGTTGTTAGCACAGATTTCTGGCTGAAGCTTTTGCCACAAATAGTACAGAAAAAGGGTTTTTCTCCCGTATGTGTCCTCTGATGCCTGACAAGGTCTGAAGTCCAGCGGAAGTGTTTCCCACAATCATCACATCGATAGGGTTTCTTAACAGTTTTAACAGATGGAGTTCTCTCAGCCTGGATCAGAGGGGAGGCCTCCTCCAAATTCTTACGGTTTAGAGGATATTTACAAGGAGTGTTCATCTTGTGAACCTTTTGGTGCCTGGCAAGATGTGAGCTCCGCGTGTAACTTTTCCCACACTCCATACATTTATAGGGCTTCTCTCCTGTGTGAGTTCTGAGGTGTCTAACAAGGTGGGAGTTACAAGTGAAGCTTTTTCCACATACAGGACAGTCATGATGTCTCCCTAACAGGGTGTGAACAGGCATGGTTTCCCGAAGATTCATTAAACTATTCACTTGAGAGATATTTGTACCAAATCTTCTTT------------------------------------------------------AGGAGCAGCTTCTGAGTGAGCCTGCTGGGGGGGGCAGGGTCTCTGCCTCCGTCCTCCTCTAGGTCCTGGTCACACTTCCATTCCTCATCCTCGTTCAGAGTGGGCAGGTATCCGGACACGCCCTTCCCCGTCCCTGACCCAGAGCTCTGGTCGCTACAGACCTTGGGGCTCTCTGAGCCTGTCCTCGTATACTCCAAATAAATATCGGACTTGAGGAARGCGGGGTAGGTRTTCTCCTCCATGGTGGACTGGATTTCTGTCTGCGCCTGGTCGAACATGGCCGGGTCGATCTGCTGCTTCACGATGCAGTCCTTTATGAAGCTCTTGGTGGCTGGCTTGGTCTGGCGGGACACGATGCCACTGTTATCGAGGATGTACTTTCGGTAGATCGCTCTTGCCAGCTTCAGCCTCTTCTCCTCGTTCGAGTCGCAGGGCTCCAGCTTCCTGAAGCCACTGCAGGCGAACCAGAAGTCCAGCAGGTCGGCACAGCCCTCCTGCTTCAGGAAAGTCCTGAACAGGCTTATCCCATCCTGGTCGTCCAGCAGGGAGTGCAGGGACTCGGCCCACTTCAAGTACGGCGGCGTGGGTGAGGCGCTGCCCTCGGGCTCGTACCCCAGGTCCAGGTCCGAGCGCCTYGGCGTGGCTGTCGAAGTCTCACCTTTAACRCCGGCACCTTTCCCAGAGCAGAAGCCATGGCTGATGGGCCTTGGGTCTGTGGACGCCAGTTCTCCCTCCTCACCAGGCACGGGGGGCCGGGGGGCATCTTCGGTGAAACTCGCTCCGAGGTCCAAGGGGAAACCCTGCTCTTGGACATTCATTTTGGGACTCTGTGCGTCAATGAACAATGAGCGCTGCA-CCCTAATACATCAGTACTTACAGCTCCAAAGTGAATCAATC-----------------GTGACTCTTGCAGACACGGTCATCTGTAAACTTGACCCTCTGTCTGGTTTCGTCTCCTGAAATTCATTTGTGGTTTT-AAATAAGACAATATTATCATGTTAACCACAAAA-GATTATCTGGTACAACAATTCATCTGAATGATTTGCAGGCTATCATTTTTGTGTTCTCCCCATCAAATATAATGAAATGCTGACCTAAAGATATTTACAACTGGCATGGAATACACTTTTGTGGCTAAGTATATCATGAAGAATCACACTTAATGAGATCTGACTCCATCATTGTGCCAAAGTCGTCAGGAAGTCAGAAGTAAAAGGCTGAGCACTCAAAGGTCATTAGCCCCACATCTACATGTGGGCATTGTGAGGTTCCAAAGACCCATGCCAATCAGAGGGCCACAAATAACCACATATGACTTACATAGCTGGTAATTTCCACCAACAAAAGCGGCTCATTAATCTAATCTTTTTGTATCGACAGATGCATAG-----ATAGGCAGTGTTTTGCCAAAAA-TTACATGAAGAAAGCTTTCTAACTTTACCGATGACTATTAAATAATCTAGACCTATTCTTCCTATCCCCCTTGCAGCCCCACCCTTAACAAAGAGAGTTGGCACCTGGGAGTCACTTTTAACAAGACAATACC-AAAAAAAGCAAAAAA------------------------------------------NNNNNNNNNNCACGACTCCGACCAGCACGCATACTCAGGCTCTGGCCGCAGTGTACTGTCATTCGAGTCAGGTAGGTGGAGAGCCCCTCGTGCCACCTGGGCATGGGTCTACTGCTGTGGCAAGAGGAGGGAGGGTCCTGTGTACAAACTGCTTGGCGCGTCTGCCGGGTG-CAGCGGGCTTTTCTTTTATAGGGAGCTC---CCTGCTTCCTTCTGAAAGGGACTGGTGTAAGTTGCATTCGGGAAATAACAAGGCAAACCCAAGTTCAGTTAGAGCAAGCAAAACGAATCAGGAGCCCACGCTGCTATAAATGCCCTGGGGTGGGA--GAGGGGT--AGAGGGGTGGTAGCTATTTGAAGGAGGATGTGGTGTTTTTTACCTGAGTTGCAAAACCAGTGTCCTAACCTTTTCTGGCTAACAAAGATTTTTGTCGCACTCAGCTCTATAATGACAAGGGCCACAGGGCTCCTATTTAGGTTATAGAATTATCTGCCTTTTCTTCTGAAAATAAGGCAGAAGTTTCTCTGATGGCACAAGGCTGGGGTCAGTCAGGTGCCTGGCTGCCCCACGAGGCCCTTCCTGGCAAGCTCAGCTGTGACGCGCCCCTCTAGGTTCTGGGAGCTGGTTTGACTGGATGGTGCCGACCCTGCTCTTATGGCTGGTGAACA
lehila025 -------------------------CACCAATTGATCAGGTAGTCCCTGCTAAACTGTAAGCTATGCACCACAAGCTAC----TATAT-CCCAACATTTCCTTATTCTCCACCACTAAGCCCAGGATGACCTGGTGATCCATAAATATTTGCAGAATGAAGGTCTATGAAGTAAAACCTCCACCATAGTTAAAGTTAGTTAACGCAGATTCACTAAAGTAACAAATCAGCAATTTCACTGAAAGTAAAGGTTCGAGTAGCCCAAAACC-ATGACAAAATTTCCAGCTGTGTTCACAGAAACACAAGTTCAAATGCGAGTGCGTCTAATTTGATTTTCCTAAAAGCCTCTCTAA------------GACATTCAAATTCATTAACTTCATGTGACCAAGAGAGATTCTGCAACTGAGGCTCAGAACCCCTATAAACATGCCAGCTAACAAGGACACTTTCCCTAGGTGCTCAACCCAGAATGCAACACTGTCAGCGTCAATCG-------GGAGCTTTGAACTCTAAACCCACAGGCTCAAGTCACGAACTCGCCCAATGAAGCCTATCAACAACCCCTGGATACAATTTTTCCACCTTAACACTTTATT-CCCTTTACTTTTGCCAAACCAA-----GGCTGGAACATGAAAATGACCCCAGGGCACCACAGAAATGCCACCTTCCTCTCCTGCCAGTTCCGTTCGGTCATAAGAATGGACTACATGGTCTACGTCAGCTTCTTCGCGGGGATTTTACTTCCCCTAGTTGTCATGTGCGGCATCTACCTTGACATCTTCTACGTCATCCGGAACAAACTCAGTCAGAACTTTTCTAGCTCTAAAGAGACAAGTGCATTTTATGGACGGGAGTTCAAGACGGCTAAGTCCCTGTCTCTGGTTCTCTTGTTGTTTGCTGTGTCCTGGCTGCCATTATCCATCATGAACTGTGTTATCTACTTTAGTGGTGAGGTGCCACCAGTTGTATTGTACTTGGGCATCCTGCTGTCCCATGCTAACTCCAATGTTGGAATGTCAGCGATTTTTGGTAAGTCTTTGTAAATTTACTTTTAGATCTCATTTCCCTTG---------ATAACAATCTCATATA------TTCCTTCAAATAGCAGCAGTATATAAATTCTTCCTTAAAAGATGTGTTATACAGCCATCTAGCTTTACTATAGCTTTAAAATAGCTGCACAAGTTTTTCACTTTTATCTGAACC-TA-------CT-AGGTGAGGTT--AAAATTCAGTAAATCTAAATTGGTATCATATCACTAAGATCCATTAACAAATAGAATATTTATACTTTTTGAGCCCTTTATTTGGAGACAAA-------------TATTATTTTTTAAAAAGTCCTTCTGATTCTTTC-AATAGCTTAGTCTCCCTTGGAAGGCATTCAGGCCAGGCCAGGTTGTCTTATA-CTCTGATTTATGGTTTTAATGTGGTAGTTAAG----AAGTTCCATTTTTCTAGTCATTATTTGAAGCTCAGGTTAGTGCCTCTCTCAACCACCTTCTAATTGGGATTTCAAAACTGTCACAGATTCTTTCAAGTAATGTTTACGAATTCCCTATGCTTTAGTCACAAGGAAGTTCTGAGGATGATGTATCACGTCATTTCTGTTAA----TCCTTCGTCAGGGACTACCCAGGTGAGTGCTTTT---TTCGCAGCTGCGGCAGCTGGCA--------ATGGCTGCCAGGCCGAGGTGGGGGTGTCTG--CTGCACACCTCCCCTCGGGACCCGTGCCTGGGCTGCACGCAGCGTACACGCATAGGACTCATAGAGGTTCCTGGTGTAGCAGAGGAGTCTCAGGAGAGGGTTCTTCAGGTGCCAGCGATGAC-------TGCAAGTCGTTCACAGTGCAGTTACTTCTGTCCCCGTTCCAGCAGCTTCA----------------------------CAGAGACCAGGA--GTCAAGCCTTGAGAGTCACGGTGGCTGCTTGTTACTGATATGTGTGATGCTCGCTGTGAGCTGGCTCCCTTCTAGGCTCTGGGCGTCCTTTAATGCACACAGATTAGGGACTGCTACTGCCCTTTTGCAGGAGAGGAAGCTGAGGGACAGAGTGGTTTAATACCCTGCCAAGGGCGTGCAGCAAATAATGGAGCAAGAATTCTGACCAGGAGGCCTGGCTCCCGAGCCTGCATTTTAGCACCACACTGAGTAACCTGGTCAAGGTTGGCCACGACTCTCACTCAGGTCTTCACACTTCTGAAGCTGCTGCTTTCTTATTCTCAGTGGCACTAATCTCTGACCACCTTAGGCAGGTTAATATTCTCTTTTTTAAAAAAATCTGTGGGCCCAGGATTGTGGGCCCCTGTGCCCTGCTGCAGGAGTGGGTCGGTAGGGCAGCGTGTTTCCAGGCCAAGTTGGGAGCGGTTCCTGTCCCGCAGGTGAG--TGGCAGGCGGCCAGGCG-----AGCTGAGAGGCAGGTGAGGCTCTGGGCGTTGCGGGTGAGCAGATTGGGAGCATCGCCCTGAGGGG-CTTGTCTCTCCGGATCTCCAGCAACCGGTCAACTTCCGCCTGGGCCTTGCCACACTCGTTGCGGTAGTAAGATGCCTCTTTATCAAGTTGTTTCATTCGGTCTGCGAACTCGGGGTTCGTCCTGGAGTCGTCTTCAATGTTATGTGCCTTCAACATTACATTTTTAAAGAAGGTAGTTAAGACAACAATTTAGAACAATAGGTAGTGCAGTCACCAATGGCCCAGAAATTAACTTTGGGGAGAAAATAACCACCA---AGAATTATGGGTATATTGTCAGTGCAAAGGCAAAATGGAAAAATCACACATTGCAGCTACTTTAGAATAATGTTGAATTTAACTTATACTACAGTTTCATAGGGAAGTTTCTTTTTATTATTGATATTTTGTTCCATTAAATATTGCTGCTACTTTTGGCTTCTCTTTCCACCAAAAAGAAGGGGATGGGTGGGGTTAGACACTGTGATGTCTTCATTCCAGGTCATTTGGCAAGCAGAACTAAGACAATTCAACTCCTCACAGTTCAGGAGGTGATTCATACCAAATGCTTTCATTTTCAATGCAGAGAAACTGAAACAACACAATATTCAATTATTTTCCAAGAACCATCAAGGGCGTACATAAAGCCAGGCATCACAGAAGAGACTGGTTGACTGATTGACATTTCATCCCACTGAGAAATTTCAGCAGAAGATGTAGTTTGAAAGGAAAACTTAGAAGTGAGGAAGG-CTTTCCAGCTAACAGTTATACCCATAAATTCTCGGTCTCTTGAATAAATTTAACCTAAACCAGGAGGAGG-------ACGTTAGGTCTCAGCTGATAGAAATGAAACGACTGGAGGTAAGAATGTGGCTTTGCCCATAGATTTCCTTGT-----------------------TTTTGAATAGTAGATAAAAGGAAGGCAAT----GGTCATGCATTGAGTGTCCACTATATTCAGAGAAAAGTGTTATATACATTATTTACCTAAAAGTAGGTATTATTTTCCCTACTCTACAGATGAAGAACAAGGTTCAGAGATATTAAGTACATGGTTTCCAAGTGCACATAGTTAGTACGTTTCAAAAGCAAATGTTCAGTTTCTGCCTGATTCCAGAGGCCTTGACACCACC--ACCATACCTCCGAGTCTTTGGCCTCAGTCTTACCGAAGATGCCTTACTCAGTGTTTTGGTTCAGAGGGAATAGCATCTTACACTTGATCCTTTCTAAGGCTATGATGAATCCAGATAGCACCCATTGCTTATCCTGGCTGGCCTTGCACTGCCCAATATCTCCTCCACTGAGGATGCTAGATAACCAGGAAGTAAAGAGTATTGATTGGTAGGTTTCCAAGTCAAAAAAA-TGAAACAAGTTTCCAAAAAATAAATTAACCACCAAGGACTCAGTAGACATAGTTTATTTGTTTATAGCAACC-TCTACACAAACACAGCCCTTGGCGGGATCACGGTGACTGTTTGACTGCCACCTGCTGGGATGGGGCTCCCCAGCGGTGCCTGTTTGTGTACATTGCCAGTGGCAGCTCCGATCACCCACCGTTCTGTCGGCACTTGGCGTAGCTTTATATTTAGTGCTGTTAAAATGGCATGAATGCAGTTGTCTCCTTCCCTGAAGATTGCTAATTTAACTGAGACTGTGGGCCACAGAGACCTGCATTTGTCATTTAATGTGTCTGTGACACACAAGTGAATAGAAAGCAAATTCAACTCTTTTTT-CTTAATAAGCCTTGAATAAGGCACTGAGAATGTTTGAGTATTCAAGTGAGAAGCTGTACTTGAAAAGCAAATATTTCCTACTTTTTGTTTGCAAACTGTGTTGCCATGGCGATACACGGCATTTACAGCATTTGAGAAATTAAAGTGGGAAATCAAAGGAATTGTTTTGTGTTACCTATC-----TGCAAGGAAACATTTGTCTTTAAATCATTTCAGCAAAATCCGTCAACGCTCAGCTCCAATGCTAAAGACATTGCTCATCCAGTCTGCCATCAGTAAAACTAGTGACCYACAACCTACAATACAGTCYTTGTCATACAATCTTGATTCACATTGAATTTAAATGCGCTAGCGGTACCACA-CTTC----ATTTCCAGTATTCCACGTCCACGTCTAGTAATTTCTCAATCGACTTCTCAC--------AGCCCCACTGCTCCATGAGTAGGCCATTACCTGTAGGAGA------------ATCTGCCAGTACCTGCTGGCCCGGGACTGTGAGGACCACTCCTTCTCCATCGTCATTGAGACCGTGCAGGTGAGCTTGCCGGGAAGCTGCGTAGCCGCTAGGCCGGCGGG-CAGCCCC--GGGAAGTGTGGGCAGGTGCT--CTGTGCAGGGCGG--AGGACTCCTCTTCCAGGCTTCAGTTAGCCCCTCATT-CTTCCAGAAACCCAGCCCATCTCTCTGTCCCTGGA-GTCGGGAGAAGGCACCCTGCCCTGCTGACCACAGCGCTCAGGGCGGGCCCCGCTCCACAAGAAGCTTCAGTGGCTGGTTTGGGTCCTGCCTGTCGCCTCTGTGG-------------CCAGCCTCTGCTGTGCGGAGCTGGGGTGACTGGGG----GGCGAGGAGGGCCTGTCTCCCATTCTGA-CTGCTATGG-CCGTGTGTAGACTCATTTTCTCTAGAGAACGAAGCAAAGCTGAGGACAAATAGAGTGCCGAAGCCCCTGATTCTCTTTGGAATGACAGGCCCAGGGCACA-GCCGAGGCAGAGGCCCACGGTCCTAGAGAAAGACCAGGCCAGGATGGGTGCTGGTGTGGGAGAGGTCGGGCACTGTGTTCAACTCTCGG--CCCCGTCCACACAGAGTGTCCTGTGAGAACGGAAGCCAGAGGCTCTCTGGGGCTGAGGTCTTTCTCTGACTCAGTGGGTCCTGGGCTGGGGTGCTGGACTGGTG-GGGGTACAGTGGGATCACCACGCATCCCCTCTTGGCAGTGTGCTGATGACCCCGATGCTGTCTGCACCCGCTCGGTCACTGTCCGGCTGCC--------------GGGCATGTGAACGGCTTCTCCCCAGTGTGTGTTCTCTGATGCCTGACGAGGTGGTCCCTCCGACTGAAGCTTTTCCCACATTCGTTGCATCGGCAGGGCCTCACTGACGCATGTCCTCTCAGGTGCTTGGCAAATGCTGCACTGTGGTTGAAGCACCGCCCGCACTCGCTGCAGAGATAGAGCTCCTCGGCCGAATGTGTCTTCCGGTGTGCCAGGTACCGCCTGTGGTCACTGAAGTCCTCTCCACACTCTCCACACAAGTAGGGTTTGCCTCCAAGGTGGATTCTTTGGTGTGTTGTTAGCACAGATTTCTGGCTGAAGCTTTTGCCACAAATAGTACAGAAAAAGGGTTTTTCTCCCGTATGTGTCCTCTGATGCCTGACAAGGTCTGAAGTCCAGCGGAAGTGTTTCCCATAATCATCACATCGATAGGGTTTCTTAACGGTTTTAACAGATGGAGTTCTCTCAGCCTGGATCAGAGGGGAGGCCTCCTCCAAATTCTTTCGGTTTAGAGGATATTTACAAGGAGTGTTCATCTTGTGAACCTTTTGGTGCCTGGCAAGATGTGAGCTCCGCGTGTAACTTTTCCCACACTCCATACATTTATAGGGCTTCTCTCCTGTGTGAGTTCTGAGGTGTCTAACAAGGTGGGAGTTACAAGTGAAGCTTTTTCCACATACAGGACAGTCATGATGTCTCCCTAACAGGGTGTGAACAGGCATGGTTTCCCGAAGATTCATTAAACTATTCACTTGAAAGATATTTGTACCAAATCTTCTTT------------------------------------------------------AGGAGCAGCTTCTGAGTGAGCCTGCTGGGGGGGGCAGGGTCTCTGCCTCCGTCCTCCTCTAGGTCCTGGTCACACTTCCATTCCTCATCCTCGTTCAGAGTGGGCAGGTATCCGGACACGCCCTTCCCCGTCCCTGACCCAGAGCTCTGGTCGCTACAGACCTTGGGGCTCTCTGAGCCTGTCCTCGTATACTCCAAATAAATATCGGACTTGAGGAARGCGGGGTAGGTRTTCTCCTCCATGGTGGACTGGATTTCTGTCTGCGCCTGGTCGAACATGGCCGGGTCGATCTGCTGCTTCACGATGCAGTCCTTTATGAAGCTCTTGGTGGCTGGCTTGGTCTGGCGGGACACGATGCCACTGTTATCGAGGATGTACTTTCGGTAGATCGCTCTTGCCAGCTTCAGCCTCTTCTCCTCGTTCGAGTCGCAGGGCTCCAGCTTCCTGAAGCCACTGCAGGCGAACCAGAAGTCCAGCAGGTCGGCACAGCCCTCCTGCTTCAGGAAAGTCCTGAACAGGCTTATCCCATCCTGGTCGTCCAGCAGGGAGTGCAGGGACTCGGCCCACTTCAAGTACGGCGGCGTGGGTGAGGCGCTGCCCTCGGGCTCGTACCCCAGGTCCAGGTCCGAGCGCCTYGGCGTGGCTGTCGAAGTCTCACCTTTAACRCCGGCACCTTTCCCAGAGCAGAAGCCATGGCTGATGGGCCTTGGGTCTGTGGACGCCAGTTCTCCCTCCTCACCAGGCACGGGGGGCCGGGGGGCATCTTCGGTGAAACTCGCTCCGAGGTCCAAGGGGAAACCCTGCTCTTGGACATTCATTTTGGGACTCTGTGCGTCAATGAACAATGAGCGCTGCA-CCCTAATACATCAGTACTTACAGCTCCAAAGTGAATCAATC-----------------GTGACTCTTGCAGACACGGTCATCTGTAAACTTGACCCTCTGTCTGGTTTCGTCTCCTGAAATTCATTTGTGGTTTT-AAATAAGACAATATTATCATGTTAACCACAAAA-GATTATCTGGTACAACAATTCATCTGAATGATTTGCAGGCTATCATTTTTGTGTTCTCCCCATCAAATATAATGAAATGCTGACCTAAAGATATTTACAACTGGCATGGAATACACTTTTGTGGCTAAGTATATCATGAAGAATCACACTTAATGAGATCTGACTCCATCATTGTGCCAAAGTCGTCAGGAAGTCAGAAGTAAAAGGCTGAGCACTCAAAGGTCATTAGCCCCACATCTACATGTGGGCATTGTGAGGTTCCAAAGACCCATGCCAATCAGAGGGCCACAAATAACCACATATGACTTACATAGCTGGTAATTTCCACCAACAAAAGCGGCTCATTAATCTAATCTTTTTGTATCGACAGATGCATAG-----ATAGGCAGTGTTTTGCCAAAAA-TTACATGAAGAAAGCTTTCTAACTTTACCGATGACTATTAAATAATCTAGACCTATTCTTCCTATCCCCCTTGCAGCCCCACCCTTAACAAAGAGAGTTGGCACCTGGGAGTCACTTTTAACAAGACAATACC-AAAAAAAGCAAAAAA------------------------------------------NNNNNNNNNNCACGACTCCGACCAGCACGCATACTCAGGCTCTGGCCGCAGTGTACTGTCATTCGAGTCAGGTAGGTGGAGAGCCCCTCGTGCCACCTGGGCATGGGTCTACTGCTGTGGCAAGAGGAGGGAGGGTCCTGTGTACAAACTGCTTGGCGCGTCTGCCGGGTG-CAGCGGGCTTTTCTTTTATAGGGAGCTC---CCTGCTTCCTTCTGAAAGGGACTGGTGTAAGTTGCATTCGGGAAATAACAAGGCAAACCCAAGTTCAGTTAGAGCAAGCAAAACGAATCAGGAGCCCACGCTGCTATAAATGCCCTGGGGTGGGA--GAGGGGT--AGAGGGGTGGTAGCTATTTGAAGGAGGATGTGGTGTTTTTTACCTGAGTTGCAAAACCAGTGTCCTAACCTTTTCTGGCTAACAAAGATTTTTGTCGCACTCAGCTCTATAATGACAAGGGCCACAGGGCTCCTATTTAGGTTATAGAATTATCTGCCTTTTCTTCTGAAAATAAGGCAGAAGTTTCTCTGATGGCACAAGGCTGGGGTCAGTCAGGTGCCTGGCTGCCCCACGAGGCCCTTCCTGGCAAGCTCAGCTGTGACGCGCCCCTCTAGGTTCTGGGAGCTGGTTTGACTGGATGGTGCCGACCCTGCTCTTATGGCTGGTGAACA
mitter026 CTACCTACAATCTT-CCCTATGTACCACCAATTGATCAGGTAGTCCCTGCTAAACTGTAAGCTATGCACCACAAGCTAC----TATAT-CCCAACATTTCCTTATTCTCCACCACTGAGCCCAGGATGACCTGGTGATCCATAAATATTTGCAGAATGAAGGTCTATGAAGTAAAACCTCCACCATAGTTAAAGTTAGTTAACGCAGATTCACTAAAGTAACGAATCAGAAATTTCGCTGAAAGTAAAGGTTCGAGTAGCCCAAAACC-ATGACAAAATTTCCAGATGTGTTCACAGAAACACAAGTTCAAATGCGAGTGCGTCTAATTTGATTTTCCTAAAAGCCTCTCTAA------------GACATTCAAATTCATTAACTTCATGTGACCAAGAGAGATTCTGCAACTGAGGCTCAGAACCCCTGTAAACATGCTAGCTAACAAGGACACTTTCCCTAGGTGCTCAACCCAGAATACAACACTGTCAGCGTCAATCG-------GGAGCTTTGAACTCTAAACCCACAGGCTCAAGTCACGAACTCGCCCAATGAAGCCTATCAACAACCCCTGGATAAAATTTTTCCACCTTAACACTTTATT-CCCTTTACTTTTGCCAAACCAA-----GGCTGGAACATGAAAATGACCCCAGGGCACCACAGAAATGCCACCTTCCTCTCCTGCCAGTTCCGTTCGGTCATAAGAATGGACTACATGGTCTACATCAGCTTCTTCGCGGGGATTTTACTTCCCCTAGTTGTCATGTGCGGCATCTACCTTGACATCTTCTACGTCATCCGGAACAAACTCAGTCAGAACTTTTCTAGTTCTAAAGAGACAAGTGCATTTTATGGACGGGAGTTCAAGACGGCTAAGTCCCTGTCTCTGGTTCTCTTGTTGTTTGCTGTGTCCTGGCTGCCGTTATCCATCATGAACTGTGTTATCTACTTTAGTGGTGAGGTGCCACCAGTTGTATTGTACTTGGGCATCCTGCTGTCCCATGCTAACTCCAATGTTGGAATGTCAGCGATTTTTGGTGAGTCTTTGTAAATTTACTTTTAGATCTCATTTTCCTTG---------ATAACAATCTCATATA------TTCCTTCAAATAGCAGCAGTATATAAATTCTTCCTTAAAACATGTGTTATACAGCCATCTAGCTTTACTATAGCTTTAAAATAGCTGCACAAGTTTTTCACTTTCATCTGAGCC-TA-------CT-AGGTGAGGTT--AAAATTCAGTAAATCTAAATTGGTATCATATCACTAAGATCCATTAACAAATAGAAGATTTATATTTTTTGAGCCCTATATTTGGAGACAAA-------------TACTATTTTTTAAAAAGTCCTTCTGATTCTTTC-AATAGCTTAGTCTCCCTTGGAAGGCATTCAGGCCAGGCCAGGTTGTCTTATA-CTCTGATTTATGGTTTTAATGTGGTAGTTAAG----AAGTTCCATTTTTCTAGTCATTATTTGAAGCTCAGGTTAGTGCCTCTCTCAACCACCTTCTAATTGGGATTTCAAAACTGTCACAGATTCTTTCAAGTAATGTTTATGAATTCCCTATGCTTTAGTCACAAGGAAGTTCTGAGGATGATGTATCATGTCATTTCTGTTAA----TCCTTCGTCAGGGACTACCCAGGTGAGTGCTTTT---TTCGCAGCTGCGGCAGCTGGCA--------ATGGCTGCCAGGCCGAGGTGGGGGTGTCTG--CTGCACACCTCCCCTCGGGACCCGTGCCTGGGCTGCACGCAGCGTACACGCATAGGACTCATAGAGGTTCCTGGTGTAGCAGAGGAGTCTCAGGAGAGGGTTCTTCAGGTGCCAGCGATGAC-------TGCAAGTCGTTCACAGTGCAGTTACTTCTGTCCCCGTTCCAGCAGCTTCA----------------------------CAGAGACCAGGA--GTCAAGCCTTGAGAGTCACGGTGGCTGCTTGTTACTGATATGTGTGATGCTCGCTGTGAGCTGGCTCCCTTCTAGGCTCTGGGCGTCCTTTAATGCACACAGATTAGGGACTGCTACTGGCCTTTTGCAGGAGAGGAAGCTGAGGGACAGAGTGGTTTAATACCCTGCCAAGGGCGTGCAGCAAATAATGGAGCAAGAATTCTGACCAGGAGGCCTGGCTCCCGAGCCTGCATTTTAGCACCACACTGAGTAACCTGGTCAAGGTTGGCCACGACTCTCACTCAGGTCTTCACGCTTCTGAAGCTGCTGCTTTCTTATTCTCAGTGGCACTAATCTCTGACCACCTTAGGCAGGTTAATATTCTCTTTTTTAAAAAAATCTGTGGGCCCAGGATTGTGGGCCCCTGTGCCCTGCTACAGGAGTGGGTCGGTAGGGCAGCGTGTTTCCAGGCCGAGTTGGGAGCGGTTCCTGTCCCGCAGGTGAG--TGGCAGGCGGCCAGGCG-----AGCTGAGAGGCAGGTGAGGCTCTGGGCGTTGCGGGTGAGCAGATCGGGAGCATCGCCCTGAGGGG-CTTGTCTCTCC----------------------------CTGGGCCTTGCCACACTCGTTGCGGTAGTAAGATGCCTCTTTATCAAGTTGTTTCATTCGGTCTGCGAACTCGGGGTTCGTCCTGGAGTCGTCTTCAATGTTATGTGCCTTCAACATTACATTTTTAAAGAAGGTAGTTAAGACAACAATTTAGAACAATAGGTAGTGCAGTCACCAATGGCCCAGAAATTAACTTTGGGGAGAAAATAACCACCA---AGAATTATGGGTATATTGTCAGTGCAAAGGCAAAATGGAAAAATCACACATTGCAGCTACTTTAGAATAATGTTGAATTTAACTTATACTACAGTTTCATAGGGAAGTTTCTTTTTATTATTGATATTTTGTTCCATTAAATATTGCTGCTACTTTTGGCTTCTCTTTCCACCAAAAAGAAGGGGATGGGTGGGGTTAGACACTGTGATGTCTTCATTCCAGGTCATTTGGCAAGCAGAACTAAGACAATTCAACTCCTCACAGTTCAGGAGGTGATTCATACCAAATGCTTTCATTTTCAATGCAGAGAAACTGAAACAACACAATATTCAATTATTTTCCAAGAACCATCAAGGGCGTACATAAAGCCAGGCATCACAGAAGAGACTGGTTGACTGATTGACATTTCATCCCACTGAGAAATTTCAGCAGAAGATGTAGTTTGAAAGGAAAACTTAGAAGTGAGGAAGG-CTTTCCAGCTAACAGTTATACCCATAAAT------------------------------------------------ACGTTAGGTCTCAGCTGATAGAAATGAAACGACTGGAGGTAAGAATGTGGCTTTGCCCATAGATTTCCTTGT-----------------------TTTTGAATAGTAGATAAAAGGAAGGCAAT----GGTCATGCATTGAGTGTCCACTATATTCAGAGAAAAGTGTTATATCCATTATCTACCTAAAAGTAGGTATTATTTTCCCTACTCTACAGATGAAGAACAAGGTTCAGAGATATTAAGTACATGGTTTCCAAGTGCACATAGTTAGTACGTTTCAAAAGCAAATGTTCAGTTTCTGCCTGATTCCAGAGGCCTTGACACCACC--ACCATACCTCCGAGTCTTTGGCCTCAGTCTTACCGAAGATGCCTTACTCAGTGTTTTGGTTCAGAGGGAATAGCATCTTACTCTTGATCCTTTCTAAGGCTATGATGAATCCAGATAGCACCCATTGCTTATCCTGGCTGGCCTTGCACTGCCCAATATCTCCTCCACTGAGGATGCTAGATAACCAGGAAGTAAAGAGTATTGATTGGTAGGTTTCCAAGTCAAAAAAA-TGAAACAAGTTTCCAAAAAATAAATTAACCACCAAGGACTCAGTAGACATAGTTTATTTGTTTATAGCAACC-------CAAACACAGCCCTTGGCGGGATCACGGTGACTGTTTGACTGCCACCTGCTGGGATGGGGCTCCCCAGCGGTGCCTGTTTGTGTACATTGCCAGTGGCAGCTCCGATCACCCACCGTTCTGTCGGCACTTGGCGTAGCTTTATATTTAGTGCTGTTAAAATGGCATGAATGCAGTTGTCTCCTTCCCTGAAGATTGCTAATTTAACTGAGACTGTGGGCCACAGAGACCTGCATTTGTCATTTAATGTGTCTGTGACACACAAGTGAATAGAAAGCAAATTCAACTCTTTTTT-CTTAATAAGCCTTGAATAAGGCACTGAGAATGTTTGAGTATTCAAGTGAGAAGCTGTACTTGAAAAGCAAATATTTCCTACTTTTTGTTTGCAAACTGTGTTGCCATGGCGATACACGGCATTTACAGCATTTGAGAAATTAAAGTGGGAAATCAAAGGAATTGTTTTGTGTTACCTATC-----TGCAAGGAAACATTTGTCTTTAAATCATTTCAGCAAAATCCATCAACGCTCAGCTCCAATGCTAAAGACATTGCTCATCCAGTCTGCCATCAGTAAAACTAGTGACCTACAACCTACAATACAGTCCTTGTCATACAATCTTGATTCACATTGAATTTAAATGCGCTAGCGGTACCACA-CTTC----ATTTCCAGTATTCCACGTCCACGTCTAGTAATTTCTCAATCGACTTCTCAC--------AGCCCCACTGCTCCATGAGTAGGCCATTACCTGTAGGAGAGCTCTGGCATCAATCTGCCAGTACCTGCTGGCCCGGGACTGTGAGGACCACTCCTTCTCCATCGTCATTGAGACCGTGCAGGTGAGCTTGCCGGGAAGCTGCGTAGCCGCTAGGCCGGCGGG-CAGCCCC--GGGAAGTGTGGGCAGGTGCT--CTGTGCAGGGCGG--AGGACTCCTCTTCCAGGCTTTAGTTAGCCCCTCGTT-CTTCCAGAAACCCAGTCCCTCTCTCTGTCCCTGGA-GTCGGGAGAAGGCACCCTGCCCTGCTGACCACAGCGCTCAGGGCGGGCCCCGCTCCACGAGAGGCTTCAGTGGCTGCTTCGGGTCCTGCCTGTGGCCTCTGTGG-------------CCAGCCTCTGCTGTGCGGAGCTGGGGTG-CTGGGG----GGCGAGGAGGGCCTGTCTCCCATTCTGA-CTGCTATGG-CCGTGTGTAGACTCATTTTCTCTAGAGAACGAAGCAAAGCTGAGGACAAATAGAGTGCCGAAGCCCCTGATTCTCTTTGGAATGACAGGCCCAGGGCACA-GCCGAGGCAGAGGCCCATGGTCCTAGAGAAAGACCAGGCCAGGATGGGTGCTGGTGTGGGAGAGGTCGGGCACTGTGTTCAACTCTCGG--CCCCGTCCACACAGAGTGTCCTGTGAGAACGGAAGCCAGAGGCTCTCTGGGGCTGAGGTCTTTCTCTGACTCAGTGGGTCCTGGGCTGGGGTGCTGGACTGGTG-GGGGTACAGTGGGATCACCACGCATCCCCTCTTGGCAGTGTGCTGATGACCCCGATGCTGTCTGCACCCGCTCGGTCACTGTCCGGCTGCC--------------GGGCATGTGAACGGCTTCTCCCCAGTGTGTGTTCTCTGATGCCTGACGAGGTGGTCCCTCCGACTGAAGCTTTTCCCACATTCGTTGCATCGGCAGGGCCTCACTGACGCATGTCCTCTCAGGTGCTTGGCAAATGCTGCACTGTGGTTGAAGCACCGCCCGCACTCGCTGCAGAGATAGAGCTCCTCGGCCGCGTGTGTCTTCCGGTGTGCCAGGTACCGCCTGTGGTCACTGAAGTCCTCTCCACACTCTCCACACAAGTAGGGTTTGCCTCCAAGGTGGATTCTTTGGTGTGTTGTTAGCACAGATTTCTGGCTGAAGCTTTTGCCACAAATAGTACAGAAAAAGGGTTTTTCTCCCGTATGTGTCCTCTGATGCCTGACAAGGTCTGAAGTCCAGCGGAAGTGTTTCCCACAATCATCACATCGATAGGGTTTCTTAACGGTTTTAACAGATGGAGTTCTCTCAGCCTGGATCAGAGGGGAGGCCTCCTCCAAATTCTTACGGTTTAGAGGATATTTACAAGGAGTGTTCATCTTGTGAACCTTTTGGTGCCTGGCAAGATGTGAGCTCCGCGTGTAACTTTTCCCACACTCCATACATTTATAGGGCTTCTCTCCTGTGTGAGTTCTGAGGTGTCTAACAAGGTGGGAGTTACAAGTGAAGCTTTTTCCACATACAGGACAGTCATGATGTCTCCCTAACAGGGTATGAACAGGCATGGTTTCCCGAAGATTCATTAAACTATTCACTTGAGAGATATTTGTACCAAATCTTCTTTCACTAAGTCTACC-----------------------------------------AGGAGCAGCTTCTGAGTGAGCCTGCTGGGGGGGGCAGGGTCTCTGCCTCCGTCCTCCTCTAGGTCCTGGTCACACTTCCATTCCTCATCCTCGTTCAGAGTGGGCAGGTATCCAGACACGCCCTTCCCYGTCCCTGACCCAGAGCTCTGGTCGCTACAGACCTTGGGGCTCTCTGAGCCTGTCCTCGTATACTCCAAATAAATATCGGACTTGAGGAAGGCGGGGTAGGTGTTCTCCTCCATGGTGGACTGGATTTCTGTCTGCGCCTGGTCGAACATGGCCGGGTCGATCTGCTGCTTCACGATGCAGTCCTTTATGAAGCTCTTGGTGGCTGGCTTGGTCTGGCGGGACACGATGCCACTGTTATCGAGGATGTACTTTCGGTAGATCGCTCTTGCCAGCTTCAGCCTCTTCTCCTCGTTCGAGTCGCAGGGCTCCAGCTTCCTGAAGCCACTGCAGGCGAACCAGAAGTCCAGCAGGTCGGCACAGCCCTCCTGCTTCAGGAAAGTCCTGAACAGGCTTATCCCATCCTGGTCGTCCAGCAGGGAGTGCAGGGACTCGGCCCACTTCAAGTACGGCGGCGTGGGTGAGGCGCTGCCCTCGGGCTCGTACCCCAGGTCCAGGTCCGAGCGCCTCGGCGTGGCTGTCGAAGTCTCACCTTTAACGCCGGCACCTTTCCCAGAGCAGAAGCCATGGCTGATGGGCCTTGGGTCTGTGGRCGCCAGTTCTCCCTCCTCACCAGGCACGGGGGGCCGGGGGGCATCTTCGGTGAAACTCGCTCCGAGGTCCAAGGGGAAACCCTGCTCTTGGACATTCATTTTGGGACTCTGTGCGTCAATGAACAATGAGCGCTGCA-CCCTAATACATCAGTACTTACAGCTCCAAAGTGAATCAATC--------------------------GCAGACACGGTCATCTGTAANCTTGACCCTCTGTCTGGTTTCGTCTCCTGAAATTCATTTGTGGTTTTAAAATAAGACAATATTATCATGTTAACCACAAAA-GATTATCTGGTACAACAATTCATCTGAATGATTTGCAGGCTATCATTTTTGTGTTCTCCCCATCAAATATAATGAAATGCTGACCTAAAGATATTTACAACTGGCATGGAATACACTTTTGTGGCTAAGTATATCATGAAGAATCACACTTAATGAGATCTGACTCCATCATTGTGCCAAAGTCGTCAGGAAGTCAGAAGTAAAAGGCTGAGCACTCAAAGGTCATTAGCCCCACATCTACATGTGGGCATTGTGAGGTTCCAAAGACCCATGCCAATCAGAGGGCCACAAATAACCACATATGACTTACATAGCTGGTAATTTCCACCAACAAAAGCGGCTCATTAATCTAATCTTTTTGTATCGACAGATGCATAG-----ATAGGCAGTGTTTTGCCAAAAA-TTACATGAAGAAAGCTTTCTAACTTTACCGATGACTATTAAATAATCTAGACCTATTCTTCCTATCCCCCTTGCAGCCCCACCCTTAACAAAGAGAGTTGGCACCTGGGAGTCACTTTTAACAAGACAATACC-AAAAAAAGCAAAAAA---------------------------------GCTGCAATGGGGAGGGTCCCACGACTCCGACCAGCACGCATACTCAGGCTCTGGCCGCAGTGTACTGTCATTCGAGTCAGGTAGGTGGAGAGCCCCTCGTGCCACCTGGGCATGGGTCTACTGCTGTGGCAAGAGGAGGGAGGGTCCTGTGTACAAACTGCTTGGCGCGTCTGCCGGGTG-CAGWGGGCTTTTCTTTTATAGGGAGCTC---CCTGCTTGCTTCTGAAAGGGACTGGTGTAAGTTGCATTCGGGAAATAACAAGGCAAACCCAAGTTCAGTTAGAGCAAGCAAAACGAATCAGGAGCCCACGCTGCTATAAATGCCCTGGGGTGGGA--GAGGGGT--AGAGGGGTGGTAGCTATTTGAAGGAGGATGTGGTGTTTTTTACCTGAGTTGCAAAACCAGTGTCCTAACCTTTTCTGGCTAACAAAGATTTTTGTGGCACTCAGCTCTATAATGACAAGGGCCACAGGGCTCCTATTTAGGTTATAGAATTATCTGCCTTTTCTTCTGAAAATAAGGCAGAAGTTTCTCTGATGGCACAAGGCTGGGGTCAGTCAGGTGCCTGGCTGCCCCACGAGGCCCTTCCTGGCAAGCTCAGCTGTGACGCGCCCCTCTAGGTTCTGGGAGCTGGTTTGACTGGATGGTGCCGACTCTGCTCTTATGGCTGGTGAACA
mitter027 CTACCTACAATCTT-CCCTATGTACCACCAATTGATCAGGTAGTCCCTGCTAAACTGTAAGCTATGCACCACAAGCTAC----TATAT-CCCAACATTTCCTTATTCTCCACCACTGAGCCCAGGATGACCTGGTGATCCATAAATATTTGCAGAATGAAGGTCTATGAAGTAAAACCTCCACCATAGTTAAAGTTAGTTAACGCAGATTCACTAAAGTAACAAATCAGAAATTCCGCTGAAAGTAAAGGTTCGAGTAGCCCAAAACC-ATGACAAAATTTCCAGCTGTGTTCACAGAAACACAAGTTCAAATGCGAGTGCATCTAATTTGCTTTTCCTAAAAGCCTCTCTAA------------GACATTCAAATTCATTAACTTCATGTGACCAAGAGAGATTCTGCAACTAGGGCTCAGAACCTCTGTAAACATGCCAGCTAACAAGGACACTTTCCCTAGGTGCTCAACCCAGAATACAACACTGTCAGCGTCAATCA-------GGAGCTTTGAACTCTAAACCCACAGGCTCAAGTCACGAACTCGCCCAATGAAGCCTATCAACAACCCCTGGATACAATTTTTCCACCTTAACACTTTATT-CCCTTTACTTTTGCCAAACCAA-----GGCTGGAACATGAAAATGACCCCAGGGCACCACAGAAATGCCACCTTCCTCTCCTGCCAGTTCCGTTCGGTCATAAGAATGGACTACATGGTCTACATCAGCTTCTTCGCGGGGATTTTACTTCCCCTAGTTGTCATGTGCGGCATCTACCTTGACATCTTCTACGTCATCCGGAACAAACTCAGTCAGAACTTTTCTAGTTCTAAAGAGACAAGTGCATTTTATGGACGGGAGTTCAAGACGGCTAAGTCCCTGTCTCTGGTTCTCTTGTTGTTTGCTGTGTCCTGGCTGCCGTTATCCATCATGAACTGTGTTATCTACTTTAGTGGTGAGGTGCCACCAGTTGTATTGTACTTGGGCATCCTGCTGTCCCATGCTAACTCCAATGTTGGAATGTCAGCGATTTTTGGTAAGTCTTTGTAAATTTACTTTTAGATCTCATTTCCCTTG---------ATAACAATCTCATATA------TTCCTTCAAATAGCAGCAGTATATAAATTCTTCCTTAAAAGATGTGTTATACAGCCATCTAGCTTTACTATAGCTTTAAAATAGCTGCACAAGTTTTTCACTTTTATCTGAACC-TA-------CT-AGGTGAGGTT--AAAATTCAGTAAATCTAAATTGGTATCATATCAGTAAGATCCATTAACAAATAGAATATTTATACTTTTTGAGCCCTTTATTTGGAGACAAA-------------TATTATTTTTTAAAAAGTCATTCTGATTCTTTC-AATAGCTTAGTCTCCCTTGGAAGGCATTCAGGCCAGGCCAGGTTGTCTTATA-CTCTGATTTATGGTTTTAATGTAGTAGTTAAG----AAGTTCCATTTTTCTAGTCATTATTTGAAGCTCAGGTTAGTGCCTCTCTCAACCACCTTCTAATTGGGATTTCAAAACTGTCACAGATTCTTTCAAGTAATGTTTACGAATTCCCTATGCTTTAGTCACAAGGAAGTTCTGAGGATGATGTATCATGTCATTTCTGTTAA----TCCTTCGTCAGGGACTACCCAGGTGAGTGCTTTT---TTCGCAGCTGCGGCAGCTGGCA--------ATGGCTGCCAGGCCGAGGTGGGGGTGTCTG--CTGCACACCTCCCCTCGGGACCCGTGCCTGGGCTGCACGCAGCGTACACGCATAGGACTCATAGAGGTTCCTGGTGTAGCAGAGGAGTCTCAGGAGAGGGTTCTTCAGGTGCCAGCGATGAC-------TGCAAGTCGTTCACAGTGCAGTTACTTCTGTCCCCGTTCCAGCAGCTTCA----------------------------CAGAGACCAGGA--GTCAAGCCTTGAGAGTCACGGTGGCTGCTTGTTACTGATATGTGTGATGCTCGCTGTGAGCTGGCTCCCTTCTAGGCTCTGGGCGTCCTTTAATGCACACAGATTAGGGACTGCTACTGGCCTTTTGCAGGAGAGGAAGCTGAGGGACAGAGTGGTTTAATACCCTGCCAAGGGCGTGCAGCAAATAATGGAGCAAGAATTCTGACCAGGAGGCCTGGCTCCCGAGCCTGCATTTTAGCACCACACTGAGTAACCTGGTCAAGGTTGGCCACGACTCTCACTCAGGTCTTCACGCTTCTGAAGCTGCTGCTTTCTTATTCTCAGTGGCACTAATCTCTGACCACCTTAGGCAGGTTAATATTCTCTTTTTTAAAAAAATCTGTGGGCCCAGGATTGTGGGCCCCTGTGCCCTGCTACAGGAGTGGGTCTGTAGGGCAGCGTGTTTCCAGGCCAAGTTGGGAGCGGTTCCTGTCCCGCAGGTGAG--TGGCAGGCGGCCAGGCG-----AGCTGAGAGGCAGGTGAGGCTCTGGGCGTTGCGGGTGAGCAGATCGGGAGCATCGCCCTGAGGGG-CTTGTCTCTCC----------------------------CTGGGCCTTGCCACACTCGTTGCGGTAGTAAGATGCCTCTTTATCAAGTTGTTTCATTCGGTCTGCGAACTCGGGGTTCGTCCTGGAGTCGTCTTCAATGTTATGTGCCTTCAACATTACATTTTTAAAGAAGGTAGTTAAGACAACAATTTAGAACAATAGGTAGTGCAGTCACCAATGGCCCAGAAATTAACTTTGGGGAGAAAATAACCACCA---AGAATTATGGGTATATTGTCAGTGCAAAGGCAAAATGGAAAAATCACACATTGCAGCTACTTTAGAATAATGTTGAATTTAACTTATACTACAGTTTCATAGGGAAGTTTCTTTTTATTATTGATATTTTGTTCCATTAAATATTGCTGCTACTTTTGGCTTCTCTTTCCACCAAAAAGAAGGGGATGGGTGGGGTTAGACACTGTGATGTCTTCATTCCAGGTCATTTGGCAAGCAGAACTAAGACAATTCAACTCCTCACAGTTCAGGAGGTGATTCATACCAAATGCTTTCATTTTCAATGCAGAGAAACTGAAACAACACAATATTCAATTATTTTCCAAGAACCATCAAGGGCGTACATAAAGCCAGGCATCACAGAAGAGACTGGTTGACTGATTGACATTTCATCCCACTGAGAAATTTCAGCAGAAGATGTAGTTTGAAAGGAAAACTTAGAAGTGAGGAAGG-CTTTCCAGCTAACAGTTATACCCATAAAT------------------------------------------------ACGTTAGGTCTCAGCTGATAGAAATGAAACGACTGGAGGTAAGAATGTGGCTTTGCCCATAGATTTCCTTGT-----------------------TTTTGAATAGTAGATAAAAGGAAGGCAAT----GGTCATGCATTGAGTGTCCACTATATTCAGAGAAAAGTGTTATATACATTATTTACCTAAAAGTAGGTATTATTTTCCCTACTCTACAGATGAAGAACAAGGTTCAGAGATATTAAGTACATGGTTTCCAAGTGCACATAGTTAGTACGTTTCAAAAGCAAATGTTCAGTTTCTGCCTGATTCCAGAGGCCTTGACACCACC--ACCATACCTCCGAGTCTTTGGCCTCAGTCTTACCGAAGATGCCTTACTCAGTGTTTTGGTTCAGAGGGAATAGCATCTTACACTTGATCCTTTCTAAGGCTATGATGAATCCAGATAGCACCCATTGCTTATCCTGGCTGGCCTTGCACTGCCCAATATCTCCTCCACTGAGGATGCTAGATAACCAGGAAGTAAAGAGTATTGATTGGTAGGTTTCCAAGTCAAAAAAA-TGAAACAAGTTTCCAAAAAATAAATTAACCACCAAGGACTCAGTAGACATAGTTTATTTGTTTATAGCAACC-------CAAACACAGCCCTTGGCGGGATCACGGTGACTGTTTGACTGCCACCTGCTGGGATGGGGCTCCCCAGCGGTGCCTGTTTGTGTACATTGCCAGTGGCAGCTCCGATCACCCACCGTTCTGTCGGCACTTGGCGTAGCTTTATATTTAGTGCTGTTAAAATGGCATGAATGCAGTTGTCTCCTTCCCTGAAGATTGCTAATTTAACTGAGACTGTGGGCCACAGAGACCTGCATTTGTCATTTAATGTGTCTGTGACACACAAGTGAATAGAAAGCAAATTCAACTCTTTTTT-CTTAATAAGCCTTGAATAAGGCACTGAGAATGTTTGAGTATTCAAGTGAGAAGCTGTACTTGAAAAGCAAATATTTCCTACTTTTTGTTTGCAAACTGTGTTGCCATGGCGATACACGGCATTTACAGCATTTGAGAAATTAAAGTGGGAAATCAAAGGAATTGTTTTGTGTTACCTATC-----TGCAAGGAAACATTTGTCTTTAAATCATTTCAGCAAAATCCGTCAACGCTCAGCTCCAATGCTAAAGACATTGCTCATCCAGTCTGCCATCAGTAAAACTAGTGACCTACAACCTACAATACAGTCCTTGTCATACAATCTTGATTCACATTGAATTTAAATGCGCTAGCGGTACCACA-CTTC----ATTTCCAGTATTCCACGTCCACGTCTAGTAATTTCTCAATCGACTTCTCAC--------AGCCCCACTGCTCCATGAGTAGGCCATTACCTGTAGGAGAGCTCTGGCATCAATCTGCCAGTACCTGCTGGCCCGGGACTGTGAGGACCACTCCTTCTCCATCGTCATTGAGACCGTGCAGGTGAGCTTGCCGGGAGGCTGCGTAGCCGCTAGGCCGGCGGG-CAGCCCC--GGGAAGTGTGGGCAGGTGCT--CTGTGCAGGGCGG--AGGACTCCTCTTCCAGGCTTTAGTTAGCCCCTCGTT-CTTCCAGAAACCCAGTCCCTCTCTCTGTCCCTGGA-GTCGGGAGAAGGCACCCTGCCCTGCTGACCACAGCGCTCAGGGCGGGCCCCGCTCCACGAGAGGCTTCAGTGGCTGCTTCGGGTCCTGCCTGTGGCCTCTGTGG-------------CCAGCCTCTGCTGTGCGGAGCTGGGGTG-CTGGGG----GGCGAGGAGGGCCTGTCTCCCATTCTGA-CTGCTATGG-CCGTGTGTAGACTCATTTTCTCTAGAGAACGAAGCAAAGCTGAGGACAAATAGAGTGCCGAAGCCCCTGATTCTCTTTGGAATGACAGGCCCAGGGCACA-GCCGAGGCAGAGGCCCATGGTCCTAGAGAAAGACCAGGCCAGGATGGGTGCTGGTGTGGGAGAGGTCGGGCACTGTGTTCAACTCTCGG--CCCCGTCCACACAGAGTGTCCTGTGAGAACGGAAGCCAGAGGCTCTCTGGGGCTGAGGTCTTTCTCTGACTCAGTGGGTCCTGGGCTGGGGTGCTGGACTGGTG-GGGGTACAGTGGGATCACCACGCATCCCCTCTTGGCAGTGTGCTGATGACCCCGATGCTGTCTGCACCCGCTCGGTCACTGTCCGGCTGCC--------------GGGCATGTGAACGGCTTCTCCCCAGTGTGTGTTCTCTGATGCCTGACGAGGTGGTCCCTCCGACTGAAGCTTTTCCCACATTCGTTGCATCGGCAGGGCCTCACTGACGCATGTCCTCTCAGGTGCTTGGCAAATGCTGCACTGTGGTTGAAGCACCGCCCGCACTCGCTGCAGAGATAGAGCTCCTCGGCTGCGTGTGTCTTCCGGTGTGCCAGGTACCGCCTGTGGTCACTGAAGTCCTCTCCACACTCTCCACACAAGTAGGGTTTGCCTCCAAGGTGGATTCTTTGGTGTGTTGTTAGCACAGATTTCTGGCTGAAGCTTTTGCCACAAATAGTACAGAAAAAGGGTTTTTCTCCCGTATGTGTCCTCTGATGCCTGACAAGGTCTGAAGTCCAGCGGAAGTGTTTCCCACAATCATCACATCGATAGGGTTTCTTAACAGTTTTAACAGATGGAGTTCTCTCAGCCTGGATCAGAGGGGAGGCCTCCTCCAAATTCTTACGGTTTAGAGGATATTTACAAGGAGTGTTCATCTTGTGAACCTTTTGGTGCCTGGCAAGATGTGAGCTCCGCGTGTAACTTTTCCCCCACTCCATACATTTATAGGGCTTCTCTCCTGTGTGAGTTCTGAGGTGTCTAACAAGGTGGGAGTTACAAGTGAAGCTTTTTCCACATACAGGACAGTCATGATGTCTCCCTAACAGGGTATGAACAGGCATGGTTTCCCGAAGATTCATTAAACTATTCACTTGAGAGATATTTGTACCAAATCTTCTTTCACTAAGTCTACC-----------------------------------------AGGAGCAGCTTCTGAGTGAGCCTGCTGGGGGGGGCAGGGTCTCTGCCTCCGTCCTCCTCTAGGTCCTGGTCACACTTCCATTCCTCATCCTCGTTCAGAGTGGGCAGGTATCCAGACACGCCCTTCCCYGTCCCTGACCCAGAGCTCTGGTCGCTACAGACCTTGGGGCTCTCTGAGCCTGTCCTCGTATACTCCAAATAAATATCGGACTTGAGGAAGGCGGGGTAGGTGTTCTCCTCCATGGTGGACTGGATTTCTGTCTGCGCCTGGTCGAACATGGCCGGGTCGATCTGCTGCTTCACGATGCAGTCCTTTATGAAGCTCTTGGTGGCTGGCTTGGTCTGGCGGGACACGATGCCACTGTTATCGAGGATGTACTTTCGGTAGATCGCTCTTGCCAGCTTCAGCCTCTTCTCCTCGTTCGAGTCGCAGGGCTCCAGCTTCCTGAAGCCACTGCAGGCGAACCAGAAGTCCAGCAGGTCGGCACAGCCCTCCTGCTTCAGGAAAGTCCTGAACAGGCTTATCCCATCCTGGTCGTCCAGCAGGGAGTGCAGGGACTCGGCCCACTTCAAGTACGGCGGCGTGGGTGAGGCGCTGCCCTCGGGCTCGTACCCCAGGTCCAGGTCCGAGCGCCTCGGCGTGGCTGTCGAAGTCTCACCTTTAACGCCGGCACCTTTCCCAGAGCAGAAGCCATGGCTGATGGGCCTTGGGTCTGTGGRCGCCAGTTCTCCCTCCTCACCAGGCACGGGGGGCCGGGGGGCATCTTCGGTGAAACTCGCTCCGAGGTCCAAGGGGAAACCCTGCTCTTGGACATTCATTTTGGGACTCTGTGCGTCAATGAACAATGAGCGCTGCA-CCCTAATACATCAGTACTTACAGCTCCAAAGTGAATCAATC--------------------------GCAGACACGGTCATCTGTAANCTTGACCCTCTGTCTGGTTTCGTCTCCTGAAATTCATTTGTGGTTTTAAAATAAGACAATATTATCATGTTAACCACAAAA-GATTATCTGGTACAACAATTCATCTGAATGATTTGCAGGCTATCATTTTTGTGTTCTCCCCATCAAATATAATGAAATGCTGACCTAAAGATATTTACAACTGGCATGGAATACACTTTTGTGGCTAAGTATATCATGAAGAATCACACTTAATGAGATCTGACTCCATCATTGTGCCAAAGTCGTCAGGAAGTCAGAAGTAAAAGGCTGAGCACTCAAAGGTCATTAGCCCCACATCTACATGTGGGCATTGTGAGGTTCCAAAGACCCATGCCAATCAGAGGGCCACAAATAACCACATATGACTTACATAGCTGGTAATTTCCACCAACAAAAGCGGCTCATTAATCTAATCTTTTTGTATCGACAGATGCATAG-----ATAGGCAGTGTTTTGCCAAAAA-TTACATGAAGAAAGCTTTCTAACTTTACCGATGACTATTAAATAATCTAGACCTATTCTTCCTATCCCCCTTGCAGCCCCACCCTTAACAAAGAGAGTTGGCACCTGGGAGTCACTTTTAACAAGACAATACC-AAAAAAAGCAAAAAA---------------------------------GCTGCAATGGGGAGGGTCCCACGACTCCGACCAGCACGCATACTCAGGCTCTGGCCGCAGTGTACTGTCATTCGAGTCAGGTAGGTGGAGAGCCCCTCGTGCCACCTGGGCATGGGTCTACTGCTGTGGCAAGAGGAGGGAGGGTCCTGTGTACAAACTGCTTGGCGAGTCTGCCAGGTG-CAGWGGGCTTTTCTTTTATAGGGAGCTC---CCTGCTTGCTTCTGAAAGGGACTGGCGTAAGTTGCATTTGGGAAATAACAAGGCAAACCCAAGTTCAGTTAGAGCAAGCAAAACAAATCAGGAGCCCACGCTGCTCTAAATGCCCTGGGGTGGGA--GAGGGGT--AGAGGGGTGGTAGCTATTTGAAGGAGGATGTGGTGTTTTTTACCTGAGTTGCAAAACCAGTGTCCTAACCTTTTCTGACTAACAAAGATTTTTGTGGCACTCAGCTCTATAATGACAAGGGCCACAGGGCTCCTATTTAGGTTATAGAATTATCTGCCTTTTCTTCTGAAAATAAGGCAGAAGTTTCTCTGATGGCACAAGGCTGGGGTCAGTCAGGTGCCTGGCTGCCCCACGAGGCCCTTCCTGGCAAGCTCAGCTGTGACGCGCCCCTCTAGGTTCTGGGAGCTGGTTTGACTGGATGGTGCCGACTCTGCTCTTATGGCTGGTGAACA
mitter028 CTACCTACAATCTT-CCCTATGTACCACCAATTGATCAGGTAGTCCCTGCTAAACTGTAAGCTATGCACCACAAGCTAC----TATAT-CCCAACATTTCCTTATTCTCCACCACTGAGCCCAGGATGACCTGGTGATCCATAAATATTTGCAGAATGAAGGTCTATGAAGTAAAACCTCCACCATAGTTAAAGTTAGTTAACGCAGATTCACTAAAGTAACGAATCAGAAATTTCGCTGAAAGTAAAGGTTCGAGTAGCCCAAAACC-ATGACAAAATTTCCAGCTGTGTTCACAGAAACACAAGTTCAAATGCGAGTGCGTCTAATTTGATTTTCCTAAAAGCCTCTCTAA------------GACATTCAAATTCATTAACTTCATGTGACCAAGAGAGATTCTGCAACTGAGGCTCAGAACCCCTGTAAACATGCCAGCTAACAAGGACACTTTCCCTAGGTGCTCAACCCAGAATACAACACTGTCAGCGTCAATCG-------GGAGCTTTGAACTCTAAACCCACAGGCTCAAGTCACGAACTCGCCCAATGAAGCCTATCAACAACCCCTGGATACAATTTTTCCACCTTAACACTTTATT-CCCTTTACTTTTGCCAAACCAA-----GGCTGGAACATGAAAATGACCCCAGGGCACCACAGAAATGCCACCTTCCTCTCCTGCCAGTTCCGTTCGGTCATAAGAATGGACTACATGGTCTACGTCAGCTTCTTCGCGGGGATTTTACTTCCCCTAGTTGTCATGTGCGGCATCTACCTTGACATCTTCTACGTCATCCGGAACAAACTCAGTCAGAACTTTTCTAGTTCTAAAGAGACAAGTGCATTTTATGGACGGGAGTTCAAGACGGCTAAGTCCCTGTCTCTGGTTCTCTTGTTGTTTGCTGTGTCCTGGCTGCCGTTATCCATCATGAACTGTGTTATCTACTTTAGTGGTGAGGTGCCACCAGTTGTATTGTACTTGGGCATCCTGCTGTCCCATGCTAACTCCAATGTTGGAATGTCAGCGATTTTTGGTGAGTCTTTGTAAATTTACTTTTAGATCTCATTTTCCTTG---------ATAACAATCTCATATA------TTCCTTCAAATAGCAGCAGTATATAAATTCTTCCTTAAAACATGTGTTATACAGCCATCTAGCTTTACTATAGCTTTAAAATAGCTGCACAAGTTTTTCACTTTCATCTGAGCC-TA-------CT-AGGTGAGGTT--AAAATTCAGTAAATCTAAATTGGTATCATATCACTAAGATCCATTAACAAATAGAATATTTATATTTTTTGAGCCCTATATTTGGAGACAAA-------------TACTATTTTTTAAAAAGTCCTTCTGATTCTTTC-AATAGCTTAGTCTCCCTTGGAAGGCATTCAGGCCAGGCCAGGTTGTCTTATA-CTCTGATTTATGGTTTTAATGTGGTAGTTAAG----AAGTTCCATTTTTCTAGTCATTATTTGAAGCTCAGGTTAGTGCCTCTCTCAACCACCTTCTAATTGGGATTTCAAAACTGTCACAGATTCTTTCAAGTAATGTTTATGAATTCCCTATGCTTTAGTCACAAGGAAGTTCTGAGGATGATGTATTATGTCATTTCTGTTAA----TCCTTCGTCAGGGACTACCCAGGTGAGTGCTTTT---TTCGCAGCTGCGGCAGCTGGCA--------ATGGCTGCCAGGCCGAGGTGGGGGTGTCTG--CTGCACACCTCCCCTCGGGACCCGTGCCTGGGCTGCACGCAGCGTACACGCATAGGACTCATAGAGGTTCCTGGTGTAGCAGAGGAGTCTCAGGAGAGGGTTCTTCAGGTGCCAGCGATGAC-------TGCAAGTCGTTCACAGTGCAGTTACTTCTGTCCCCGTTCCAGCAGCTTCA----------------------------CAGAGACCAGGA--GTCAAGCCTTGAGAGTCACGGTGGCTGCTTGTTACTGATATGTGTGATGCTCGCTGTGAGCTGGCTCCCTTCTAGGCTCTGGGCGTCCTTTAATGCACACAGATTAGGGACTGCTACTGGCCTTTTGCAGGAGAGGAAGCTGAGGGACAGAGTGGTTTAATACCCTGCCAAGGGCGTGCAGCAAATAATGGAGCAAGAATTCTGACCAGGAGGCCTGGCTCCCGAGCCTGCATTTTAGCACCACACTGAGTAACCTGGTCAAGGTTGGCCACGACTCTCACTCAGGTCTTCACGCTTCTGAAGCTGCTGCTTTCTTATTCTCAGTGGCACTAATCTCTGACCACCTTAGGCAGGTTAATATTCTCTTTTTTAAAAAAATCTGTGGG--------TGTGGGCCCCTGTGCCCTGCTACAGGAGTGGGTCGGTAGGGCAGCGTGTTTCCAGGCCGAGTTGGGAGCGGTTCCTGTCCCGCAGGTGAG--TGGCAGGCGGCCAGGCG-----AGCTGAGAGGCAGGTGAGGCTCTGGGCGTTGCGGGTGAGCAGATCGGGAACATCGCCCTGAGGGG-CTTGTCTCTCC----------------------------------------------------------------------------------------------------------------GGAGTCGTCTTCAATGTTATGTGCCTTCAACATTACATTTTTAAAGAAGGTAGTTAAGACAACAATTTAGAACAATAGGTAGTGCAGTCACCAATGGCCCAGAAATTAACTTTGGGGAGAAAATAACCACCA---AGAATTATGGGTATATTGTCAGTGCAAAGGCAAAATGGAAAAATCACACATTGCAGCTACTTTAGAATAATGTTGAATTTAACTTATACTACAGTTTCATAGGGAAGTTTCTTTTTATTATTGATATTTTGTTCCATTAAATATTGCTGCTACTTTTGGCTTCTCTTTCCACCAAAAAGAAGGGGATGGGTGGGGTTAGACACTGTGATGTCTTCATTCCAGGTCATTTGGCAAGCAGAACTAAGACAATTCAACTCCTCACAGTTCAGGAGGTGATTCATACCAAATGCTTTCATTTTCAATGCAGAGAAACTGAAACAACACAATATTCAATTATTTTCCAAGAACCATCAAGGGCGTACATAAAGCCAGGCATCACAGAAGAGACTGGTTGACTGATTGACATTTCATCCCACTGAGAAATTTCAGCAGAAGATGTAGTTTGAAAGGAAAACTTAGAAGTGAGGAAGG-CTTTCCAGCTAACAGTTATACCC------------------------------------------------------ACGTTAGGTCTCAGCTGATAGAAATGAAACGACTGGAGGTAAGAATGTGGCTTTGCCCATAGATTTCCTTGT-----------------------TTTTGAATAGTAGATAAAAGGAAGGCAAT----GGTCATGCATTGAGTGTCCACTATATTCAGAGAAAAGTGTTATATACATTATTTACCTAAAAGTAGGTATTATTTTCCCTACTCTACAGATGAAGAACAAGGTTCAGAGATATTAAGTACATGGTTTCCAAGTGCACATAGTTAGTACGTTTCAAAAGCAAATGTTCAGTTTCTGCCTGATTCCAGAGGCCTTGACACCACC--ACCATACCTCCGAGTCTTTGGCCTCAGTCTTACCGAAGATGCCTTACTCAGTGTTTTGGTTCAGAGGGAATAGCATCTTACACTTGATCCTTTCTAAGGCTATGATGAATCCAGATAGCACCCATTGCTTATCCTGGCTGGCCTTGCACTGCCCAATATCTCCTCCACTGAGGATGCTAGATAACCAGGAAGTAAAGAGTATTGATTGGTAGGTTCCCAAGTCAAAAAAA-TGAAACAAGTTTCCAAAAAATAAATTAACCACCAAGGACTCAGTAGACATAGTTTATTTGTTTATAGCAACCGTCTACACAAACACAGCCCTTGGCGGGATCACGGTGACTGTTTGACTGCCACCTGCTGGGATGGGGCTCCCCAGCGGTGCCTGTTTGTGTACATTGCCAGTGGCAGCTCCGATCACCCACCGTTCTGTCGGCACTTGGCGTAGCTTTATATTTAGTGCTGTTAAAATGGCATGAATGCAGTTGTCTCCTTCCCTGAAGATTGCTAATTTAACTGAGACTGTGGGCCACAGAGACCTGCATTTGTCATTTAATGTGTCTGTGACACACAAGTGAATAGAAAGCAAATTCAACTCTTTTTT-CTTAATAAGCCTTGAATAAGGCACTGAGAATGTTTGAGTATTCAAGTGAGAAGCTGTACTTGAAAAGCAAATATTTCCTACTTTTTGTTTGCAAACTGTGTTGCCATGGCGATACACGGCATTTACAGCATTTGAGAAATTAAAGTGGGAAATCAAAGGAATTGTTTTGTGTTACCTATC-----TGCAAGGAAACATTTGTCTTTAAATCATTTCAGCAAAATCCATCAACGCTCAGCTCCAATGCTAAAGACATTGCTCATCCAGTCTGCCATCAGTAAAACTAGTGACCTACAACCTACAATACAGTCCTTGTCATACAATCTTGATTCACATTGAATTTAAATGCGCTAGCGGTACCACA-CTTC----ATTTCCAGTATTCCACGTCCACGTCTAGTAATTTCTCAATCGACTTCTCAC--------AGCCCCACTGCTCCATGAGTAGGCCATTACCTGTAG----------------ATCTGCCAGTACCTGCTGGCCCGGGACTGTGAGGACCACTCCTTCTCCATCGTCATTGAGACCGTGCAGGTGAGCTTGCCGGGAAGCTGCGTAGCCGCTAGGCCGGCGGG-CAGCCCC--GGGAAGTGTGGGCAGGTGCT--CTGTGCAGGGCGG--AGGACTCCTCTTCCAGGCTTTAGTTAGCCCCTCGTT-CTTCCAGAAACCCAGTCCCTCTCTCTGTCCCTGGA-GTCGGGAGAAGGCAACCTGCCCTGCTGACCACAGCGCTCAGGGCGGGCCCCGCTCCACGAGAGGCTTCAGTGGCTGCTTCGGGTCCTGCCTGTGGCCTCTGTGG-------------CCAGCCTCTGCTGTGCGGAGCTGGGGTGACTGGGG----GGCGAGGAGGGCCTGTCTCCCATTCTGA-CTGCTATGG-CTGTGTGTAGACTCATTTTCTCTAGAGAACGAAGCAAAGCTGAGGACAAATAGAGTGCCGAAGCCCCTGATTCTCTTTGGAATGACAGGCCCAGGGCACA-GCCGAGGCAGAGGCCCATGGTCCTAGAGAAAGACCAGGCCAGGATGGGTGCTGGTGTGGGAGAGGTCGGGCACTGTGTTCAACTCTCGG--CCCCGTCCACACAGAGTGTCCTGTGAGAACGGAAGCCAGAGGCTCTCTGGGGCTGAGGTCTTTCTCTGACTCAGTGGGTCCTGGGCTGGGGTGCTGGACTGGTG-GGGGTACAGTGGGATCACCACGCATCCCCTCTTGGCAGTGTGCTGATGACCCCGATGCTGTCTGCACCCGCTCGGTCACTGTCCGGCTGCC------------------ATGTGAACGGCTTCTCCCCAGTGTGTGTTCTCTGATGCCTGACGAGGTGGTCCCTCCGACTGAAGCTTTTCCCACATTCGTTGCATCGGCAGGGCCTCACTGACGCATGTCCTCTCAGGTGCTTGGCAAATGCTGCACTGTGGTTGAAGCACCGCCCGCACTCGCTGCAGAGATAGAGCTCCTCGGCCGCGTGTGTCTTCCGGTGTGCCAGGTACCGCCTGTGGTCACTGAAGTCCTCTCCACACTCTCCACACAAGTAGGGTTTGCCTCCAAGGTGGATTCTTTGGTGTGTTGTTAGCACAGATTTCTGGCTGAAGCTTTTGCCACAAATAGTACAGAAAAAGGGTTTTTCTCCCGTATGTGTCCTCTGATGCCTGACAAGGTCTGAAGTCCAGCGGAAGTGTTTCCCACAATCATCACATCGATAGGGTTTCTTAACGGTTTTAACAGATGGAGTTCTCTCAGCCTGGATCAGAGGGGAGGCCTCCTCCAAATTCTTACGGTTTAGAGGATATTTACAAGGAGTGTTCATCTTGTGAACCTTTTGGTGCCTGGCAAGATGTGAGCTCCGCGTGTAACTTTTCCCACACTCCATACATTTATAGGGCTTCTCTCCTGTGTGAGTTCTGAGGTGTCTAACAAGGTGGGAGTTACAAGTGAAGCTTTTTCCACATACAGGACAGTCATGATGTCTCCCTAACAGGGTATGAACAGGCATGGTTTCCCGAAGATTCATTAAACTATTCACTTGAGAGATATTTGTACCAAATCTTCTTTCACTAAGTCTACC-----------------------------------------AGGAGCAGCTTCTGAGTGAGCCTGCTGGGGGGGGCAGGGTCTCTGCCTCCGTCCTCCTCTAGGTCCTGGTCACACTTCCATTCCTCATCCTCGTTCAGAGTGGGCAGGTATCCRGACACGCCCTTCCCCGTCCCTGACCCAGAGCTCTGGTCGCTACAGACCTTGGGGCTCTCTGAGCCTGTCCTCGTATACTCCAAATAAATATCGGACTTGAGGAAGGCGGGGTAGGTGTTCTCCTCCATGGTGGACTGGATTTCTGTCTGCGCCTGGTCGAACATGGCCGGGTCGATCTGCTGCTTCACGATGCAGTCCTTTATGAAGCTCTTGGTGGCTGGCTTGGTCTGGCGGGACACGATGCCACTGTTATCGAGGATGTACTTTCGGTAGATCGCTCTTGCCAGCTTCAGCCTCTTCTCCTCGTTCGAGTCGCAGGGCTCCAGCTTCCTGAAGCCACTGCAGGCGAACCAGAAGTCCAGCAGGTCGGCACAGCCCTCCTGCTTCAGGAAAGTCCTGAACAGGCTTATCCCATCCTGGTCGTCCAGCAGGGAGTGCAGGGACTCGGCCCACTTCAAGTACGGCGGCGTGGGTGAGGCGCTGCCCTCGGGCTCGTACCCCAGGTCCAGGTCCGAGCGCCTYGGCGTGGCTGTCGAAGTCTCACCTTTAACGCCGGCACCTTTCCCAGAGCAGAAGCCATGGCTGATGGGCCTTGGGTCTGTGGACGCCAGTTCTCCCTCCTCACCAGGCACRGGGGGCCGGGGGGCATCTTCGGTGAAACTCGCTCCGAGGTCCAAGGGGAAACCCTGCTCTTGGACATTCATTTTGGGACTCTGTGCGTCAATGAACAATGAGCGCTGCA-CCCTAATACATCAGTACTTACAGCTCCAAAGTGAATCAATC--TCAGCAGTCCAGAAGGTGACTCTTGCAGACACGGTCATCTGTAAACTTGACCCTCTGTCTGGTTTCGTCTCCTGAAATTCATTTGTGGTTTT-AAATAAGACAATATTATCATGTTAACCACAAAA-GATTATCTGGTACAACAATTCATCTGAATGATTTGCAGGCTATCATTTTTGTGTTCTCCCCATCAAATATAATGAAATGCTGACCTAAAGATATTTACAACTGGCATGGAATACACTTTTGTGGCTAAGTATATCATGAAGAATCACACTTAATGAGATCTGACTCCATCATTGTGCCAAAGTCGTCAGGAAGTCAGAAGTAAAAGGCTGAGCACTCAAAGGTCATTAGCCCCACATCTACATGTGGGCATTGTGAGGTTCCAAAGACCCATGCCAATCAGAGGGCCACAAATAACCACATATGACTTACATAGCTGGTAATTTCCACCAACAAAAGCGGCTCATTAATCTAATCTTTTTGTATCGACAGATGCATAG-----ATAGGCAGTGTTTTGCCAAAAA-TTACATGAAGAAAGCTTTCTAACTTTACCGATGACTATTAAATAATCTAGACCTATTCTTCCTATCCCCCTTGCAGCCCCACCCTTAACAAAGAGAGTTGGCACCTGGGAGTCACTTTTAACAAGACAATACC-AAAAAAAGCAAAAAA---------------------------------GCTGCAATGGGGAGGGTCCCACGACTCCGACCAGCACGCATACTCAGGCTCTGGCCGCAGTGTACTGTCATTCGAGTCAGGTAGGTGGAGAGCCCCTCGTGCCACCTGGGCATGGGTCTACTGCTGTGGCAAGAGGAGGGAGGGTCCTGTGTACAAACTGCTTGGCGCGTCTGCCGGGTG-CAGYGGGCTTTTCTTTTATAGGGAGCTC---CCTGCTTGCTTCTGAAAGGGACTGGTGTAAGTTGCATTCGGGAAATAACAAGGCAAACCCAAGTTCAGTTAGAGCAAGCAAAACGAATCAGGAGCCCACGCTGCTATAAATGCCCTGGGGTGGGA--GAGGGGT--AGAGGGGTGGTAGCTATTTGAAGGAGGATGTGGTGTTTTTTACCTGAGTTGCAAAACCAGTGTCCTAACCTTTTCTGGCTAACAAAGATTTTTGTGGCACTCAGCTCTATAATGACAAGGGCCACAGGGCTCCTATTTAGGTTATAGAATTATCTGCCTTTTCTTCTGAAAATAAGGCAGAAGTTTCTCTGATGGCACAAGGCTGGGGTCAGTCAGGTGCCTGGCTACCCCACGAGGCCCTTCCTGGCAAGCTCAGCTGTGACGCGCCCCTCTAGGTTCTGGGAGCTGGTTTGACTGGATGGTGCCGACCCTGCTCTTATGGCTGGTGAACA
mitter029 CTACCTACAATCTT-CCCTATGTACCACCAATTGATCAGGTAGTCCCTGCTAAACTGTAAGCTATGCACCACAAGCTAC----TATAT-CCCAACATTTCCTTATTCTCCACCACTGAGCCCAGGATGACCTGGTGATCCATAAATATTTGCAGAATGAAGGTCTATGAAGTAAAACCTCCACCATAGTTAAAGTTAGTTAACGCAGATTCACTAAAGTAACAAATCAGAAATTCCGCTGAAAGTAAAGGTTCGAGTAGCCCAAAACC-ATGACAAAATTTCCAGCTGTGTTCACAGAAACACAAGTTCAAATGCGAGTGCGTCTAATTTGCTTTTCCTAAAAGCCTCTCTAA------------GACATTCAAATTCATTAACTTCATGTGACCAAGAGAGATTCTGCAACTGAGGCTCAGAACCCCTGTAAACATGCCAGCTAACAAGGACACTTTCCCTAGGTGCTCAACCCAGAATACAACACTGTCAGCGTCAATCG-------GGAGCTTTGAACTCTAAACCCACAGGCTCAAGTCACAAACTCGCCCAATGAAGCCTATCAACAACCCCTGGATACAATTTTTCCACCTTAACACTTTATT-CCCTTTACTTTTGCCAAACCAA-----GGCTGGAACATGAAAATGACCCCAGGGCACCACAGAAATGCCACCTTCCTCTCCTGCCAGTTCCGTTCGGTCATAAGAATGGACTACATGGTCTACGTCAGCTTCTTCGCGGGGATTTTACTTCCCCTAGTTGTCATGTGCGGCATCTACCTTGACATCTTCTACGTCATCCGGAACAAACTCAGTCAGAACTTTTCTAGTTCTAAAGAGACAAGTGCATTTTATGGACGGGAGTTCAAGACGGCTAAGTCCCTGTCTCTGGTTCTCTTGTTGTTTGCTGTGTCCTGGCTGCCGTTATCCATCATGAACTGTGTTATCTACTTTAGTGGTGAGGTGCCACCAGTTGTATTGTACTTGGGCATCCTGCTGTCCCATGCTAACTCCAATGTTGGAATGTCAGCGATTTTTGGTAAGTCTTTGTAAATTTACTTTTAGATCTCATTTCCCTTG---------ATAACAATCTCATATA------TTCCTTCAAATAGCAGCAGTATATAAATTCTTCCTTAAAACATGTGTTATACAGCCATCTAGCTTTACTATAGCTTTAAAATAGCTACACAAGTTTTTCACTTTTATCTGAGCC-TA-------CT-AGGTGAGGTT--AAAATTCAGTAAATCTAAATTGGTATCATATCACTAAGATCCATTAACAAATAGAATATTTATACTTTTTGAGCCCTTTATTTGGAGACAAA-------------TACTATTTTTTAAAAAGTCCTTCTGATTCTTTC-AATAGCTTAGTCTCCCTTGGAAGGCATTCAGGCCAGGCCAGGTTGTCTTATA-CTCTGATTTATGGTTTTAATGTAGTAGTTAAG----AAGTTCCATTTTTCTAGTCATTATTTGAAGCTCAGGTTAGTGCCTCTCTCAACCACCTTCTAATTGGGATTTCAAAACTGTCACAGTTTCTTTCAAGTAATGTTTACGAATTCCCTATGCTTTAGTCACAAGGAAGTTCTGAGGATGATGTATCACGTCATTTCTGTTAA----TCCTTCGTCAGGGACTACCCAGGTGAGTGCTTTT---TTCGCAGCTGCGGCAGCTGGCA--------ATGGCTGCCAGGCCGAGGTGGGGGTGTCTG--CTGCACACCTCCCCTCGGGACCCGTGCCTGGGCTGCACGCAGCGTACACGCATAGGACTCATAGAGGTTCCTGGTGTAGCAGAGGAGTCTCAGGAGAGGGTTCTTCAGGTGCCAGCGATGAC-------TGCAAGTCGTTCACAGTGCAGTTACTTCTGTCCCCGTTCCAGCAGCTTCA----------------------------CAGAGACCAGGA--GTCAAGCCTTGAGAGTCACGGTGGCTGCTTGTTACTGATATGTGTGATGCTCGCTGTGAGCTGGCTCCCTTCTAGGCTCTGGGCGTCCTTTAATGCACACAGGTTAGGGACTGCTACTGCCCTTTTGCAGGAGAGGAAGCTGAGGGACAGAGTGGTTTAATACCCTGCCAAGGGCGTGCAGCAAATAATGGAGCAAGAATTCTGACCAGGAGGCCTGGCTCCCGAGCCTGCATTTTAGCACCACACTGAGTAACCTGGTCAAGGTTGGCCACGACTCTCACCCAGGTCTTCACGCTTCTGAAGCTGCTGCTTTCTTATTCTCAGTGGCACTAATCTCTGACCACCTTAGGCAGGTTAATATTCTCTTTTTAAAAAAAATCTGTGGG--------TGTGGGCCCCTGTGCCCTGCTGCAGGAGTGGGTCGGTAGGGCAGCGTGTTTCCAGGCCAAGTTGGGAGCGGTTCCTGTCCCGCAGGTGAG--TGGCAGGCGGCCAGGCG-----AGCTGAGAGGCAGGTGAGGCTCTGGGCGTTGCGGGTGAGCAGATCGGGAGCATCGCCCTGAGGGG-CTTGTCTCTCC----------------------------------------------------------------------------------------------------------------GGAGTCGTCTTCAATGTTATGTGCCTTCAACATTACATTTTTAAAGAAGGTAGTTAAGACAACAATTTAGAACAATAGGTAGTGCAGTCACCAATGGCCCAGAAATTAACTTTGGGGAGAAAATAACCACCA---AGAATTATGGGTATATTGTCAGTGCAAAGGCAAAATGGAAAAATCACACATTGCAGCTACTTTAGAATAATGTTGAATTTAACTTATACTACAGTTTCATAGGGAAGTTTCTTTTTATTATTGATATTTTGTTCCATTAAATATTGCTGCTACTTTTGGCTTCTCTTTCCACCAAAAAGAAGGGGATGGGTGGGGTTAGACACTGTGATGTCTTCATTCCAGGTCATTTGGCAAGCAGAACTAAGACAATTCAACTCCTCACAGTTCAGGAGGTGATTCATACCAAATGCTTTCATTTTCAATGCAGAGAAACTGAAACAACACAATATTCAATTATTTTCCAAGAACCATCAAGGGCGTACATAAAGCCAGGCATCACAGAAGAGACTGGTTGACTGATTGACATTTCATCCCACTGAGAAATTTCAGCAGAAGATGTAGTTTGAAAGGAAAACTTAGAAGTGAGGAAGG-CTTTCCAGCTAACAGTTATACCC------------------------------------------------------ACGTTAGGTCTCAGCTGATAGAAATGAAACGACTGGAGGTAAGAATGTGGCTTTGCCCATAGATTTCTTTGT-----------------------TTTTGAATAGTAGATAAAAGGAAGGCAAT----GGTCATGCATTGAGTGTCCACTATATTCAGAGAAAAGTGTTATATACATTATTTACCTAAAAGTAGGTATTATTTTCCCTACTCTACAGATGAAGAACAAGGTTCAGAGATATTAAGTACATGGTTTCCAAGTGCACATAGTTAGTACGTTTCAAAAGCAAATGTTCAGTTTCTGCCTGATTCCAGAGGCCTTGACACCACC--ACCATACCTCCGAGTCTTTGGCCTCAGTCTTACCGAAGATGCCTTACTCAGTGTTTTGGTTCAGAGGGAATAGCATCTTACACTTGATCCTTTCTAAGGCTATGATGAATCCAGATAGCACCCATTGCTTATCCTGGCTGGCCTTGCACTGCCCAATATCTCCTCCACTGAGGATGCTAGATAACCAGGAAGTAAAGAGTATTGATTGGTAGGTTTCCAAGTCAAAAAAA-TGAAACAAGTTTCCAAAAAATAAATTAACCACCAAGGACTCAGTAGACATAGTTTATTTGTTTATAGCAACCGTCTACACAAACACAGCCCTTGGCGGGATCACGGTGACTGTTTGACTGCCACCTGCTGGGATGGGGCTCCCCAGCGGTGCCTGTTTGTGTACATTGCCAGTGGCAGCTCCGATCACCCACCGTTCTGTCGGCACTTGGCGTAGCTTTATATTTAGTGCTGTTAAAATGGCATGAATGCAGTTGTCTCCTTCCCTGAAGATTGCTAATTTAACTGAGACTGTGGGCCACAGAGACCTGCATTTGTCATTTAATGTGTCTGTGACACACAAGTGAATAGAAAGCAAATTCAACTCTTTTTT-CTTAATAAGCCTTGAATAAGGCACTGAGAATGTTTGAGTATTCAAGTGAGAAGCTGTACTTGAAAAGCAAATATTTCCTACTTTTTGTTTGCAAACTGTGTTGCCATGGCGATACACGGCATTTACAGCATTTGAGAAATTAAAGTGGGAAATCAAAGGAATTGTTTTGTGTTACCTATC-----TGCAAGGAAACATTTGTCTTTAAATCATTTCAGCAAAATCCATCAACGCTCAGCTCCAATGCTAAAGACATTGCTCATCCAGTCTGCCATCAGTAAAACTAGTGACCTACAACCTACAATACAGTCCTTGTCATACAATCTTGATTCACATTGAATTTAAATGCGCTAGCGGTACCACA-CTTC----ATTTCCAGTATTCCACGTCCACGTCTAGTAATTTCTCAATCGACTTCTCAC--------AGCCCCACTGCTCCATGAGTAGGCCATTACCTGTAG----------------ATCTGCCAGTACCTGCTGGCCCGGGACTGTGAGGACCACTCCTTCTCCATCGTCATTGAGACCGTGCAGGTGAGCTTGCCGGGAAGCTGCGTAGCCGCTAGGCCGGCGGG-CAGCCCC--GGGAAGTGTGGGCAGGTGCT--CTGTGCAGGGCGG--AGGACTCCTCTTCCAGGCTTCAGTTAGCCCCTCGTT-CTTCCAGAAACCCAGCCCCTCTCTCTGTCCCTGGA-GTCGGGAGAAGGCACCCTGCCCTGCTGACCACAGCGCTCAGGGCGGGCCCCGCTCCACGAGAGGCTTCAGTGGCTGGTTCGGGTCCTGCCTGTCGCCTCTGTGG-------------CCAGCCTCTGCTGTGCGGAGCTGGGGTGACTGGGG----GGCGAGGAGGGCCTGTCTCCCATTCTGA-CTGCTATGG-CCGTGTGTAGACTCATTTTCTCTAGAGAACGAAGCAAAGCTGAGGACAAATAGAGTGCCGAAGCCCCTGATTCTCTTTGGAATGACAGGCCCAGGGCACA-GCCGAGGCAGAGGCCCACGGTCTTAGAGAAAGACCAGGCCAGGATGGGTGCTGGTGTGGGAGAGGTCGGGCACTGTGTTCAACTCTCGG--CCCCGTCCACACAGAGTGTCCTGTGAGAACGGAAGCCAGAGGCTCTCTGGGGCTGAGGTCTTTCTCTGACTCAGTGGGTCCTGGGCTGGGGTGCTGGACTGGTG-GGGGTACAGTGGGATCACCACGCATCCCCTCTTGGCAGTGTGCTGATGACCCCGATGCTGTCTGCACCCGCTCGGTCACTGTCCGGCTGCC------------------ATGTGAACGGCTTCTCCCCAGTGTGTGTTCTCTGATGCCTGACGAGGTGGTCCCTCCGACTGAAGCTTTTCCCACATTCGTTGCATCGGCAGGGCCTCACTGACGCATGTCCTCTCAGGTGCTTGGCAAATGCTGCACTGTGGTTGAAGCACCGCCCGCACTCGCTGCAGAGATAGAGCTCCTCGGCCGCGTGTGTCTTCCGGTGTGCCAGGTACCGCCTGTGGTCACTGAAGTCCTCTCCACACTCTCCACACAAGTAGGGTTTGCCTCCAAGGTGGATTCTTTGGTGTGTTGTTAGCACAGATTTCTGGCTGAAGCTTTTGCCACAAATAGTACAGAAAAAGGGTTTTTCTCCCGTATGTGTCCTCTGATGCCTGACAAGGTCTGAAGTCCAGCGGAAGTGTTTCCCACAATCATCACATCGATAGGGTTTCTTAACGGTTTTAACAGATGGAGTTCTCTCAGCCTGGATCAGAGGGGAGGCCTCCTCCAAATTCTTACGGTTTAGAGGATATTTACAAGGAGTGTTCATCTTGTGAACCTTTTGGTGCCTGGCAAGATGTGAGCTCCGCGTGTAACTTTTCCCACACTCCATACATTTATAGGGCTTCTCTCCTGTGTGAGTTCTGAGGTGTCTAACAAGGTGGGAGTTACAAGTGAAGCTTTTTCCACATACAGGACAGTCATGATGTCTCCCTAACAGGGTATGAACAGGCATGGTTTCCCGAAGATTCATTAAACTATTCACTTGAGAGATATTTGTACCAAATCTTCTTTCACTAAGTCTACC-----------------------------------------AGGAGCAGCTTCTGAGTGAGCCTGCTGGGGGGGGCAGGGTCTCTGCCTCCGTCCTCCTCTAGGTCCTGGTCACACTTCCATTCCTCATCCTCGTTCAGAGTGGGCAGGTATCCRGACACGCCCTTCCCCGTCCCTGACCCAGAGCTCTGGTCGCTACAGACCTTGGGGCTCTCTGAGCCTGTCCTCGTATACTCCAAATAAATATCGGACTTGAGGAAGGCGGGGTAGGTGTTCTCCTCCATGGTGGACTGGATTTCTGTCTGCGCCTGGTCGAACATGGCCGGGTCGATCTGCTGCTTCACGATGCAGTCCTTTATGAAGCTCTTGGTGGCTGGCTTGGTCTGGCGGGACACGATGCCACTGTTATCGAGGATGTACTTTCGGTAGATCGCTCTTGCCAGCTTCAGCCTCTTCTCCTCGTTCGAGTCGCAGGGCTCCAGCTTCCTGAAGCCACTGCAGGCGAACCAGAAGTCCAGCAGGTCGGCACAGCCCTCCTGCTTCAGGAAAGTCCTGAACAGGCTTATCCCATCCTGGTCGTCCAGCAGGGAGTGCAGGGACTCGGCCCACTTCAAGTACGGCGGCGTGGGTGAGGCGCTGCCCTCGGGCTCGTACCCCAGGTCCAGGTCCGAGCGCCTYGGCGTGGCTGTCGAAGTCTCACCTTTAACGCCGGCACCTTTCCCAGAGCAGAAGCCATGGCTGATGGGCCTTGGGTCTGTGGACGCCAGTTCTCCCTCCTCACCAGGCACRGGGGGCCGGGGGGCATCTTCGGTGAAACTCGCTCCGAGGTCCAAGGGGAAACCCTGCTCTTGGACATTCATTTTGGGACTCTGTGCGTCAATGAACAATGAGCGCTGCA-CCCTAATACATCAGTACTTACAGCTCCAAAGTGAATCAATC--TCAGCAGTCCAGAAGGTGACTCTTGCAGACACGGTCATCTGTAAACTTGACCCTCTGTCTGGTTTCGTCTCCTGAAATTCATTTGTGGTTTT-AAATAAGACAATATTATCATGTTAACCACAAAA-GATTATCTGGTACAACAATTCATCTGAATGATTTGCAGGCTATCATTTTTGTGTTCTCCCCATCAAATATAATGAAATGCTGACCTAAAGATATTTACAACTGGCATGGAATACACTTTTGTGGCTAAGTATATCATGAAGAATCACACTTAATGAGATCTGACTCCATCATTGTGCCAAAGTCGTCAGGAAGTCAGAAGTAAAAGGCTGAGCACTCAAAGGTCATTAGCCCCACATCTACATGTGGGCATTGTGAGGTTCCAAAGACCCATGCCAATCAGAGGGCCACAAATAACCACATATGACTTACATAGCTGGTAATTTCCACCAACAAAAGCGGCTCATTAATCTAATCTTTTTGTATCGACAGATGCATAG-----ATAGGCAGTGTTTTGCCAAAAA-TTACATGAAGAAAGCTTTCTAACTTTACCGATGACTATTAAATAATCTAGACCTATTCTTCCTATCCCCCTTGCAGCCCCACCCTTAACAAAGAGAGTTGGCACCTGGGAGTCACTTTTAACAAGACAATACC-AAAAAAAGCAAAAAA---------------------------------GCTGCAATGGGGAGGGTCCCACGACTCCGACCAGCACGCATACTCAGGCTCTGGCCGCAGTGTACTGTCATTCGAGTCAGGTAGGTGGAGAGCCCCTCGTGCCACCTGGGCATGGGTCTACTGCTGTGGCAAGAGGAGGGAGGGTCCTGTGTACAAACTGCTTGGCGCGTCTGCCGGGTG-CAGYGGGCTTTTCTTTTATAGGGAGCTC---CCTGCTTGCTTCTGAAAGGGACTGGTGTAAGTTGCATTCGGGAAATAACAAGGCAAACCCAAGTTCAGTTAGAGCAAGCAAAACGAATCAGGAGCCCACGCTGCTATAAATGCCCTGGGGTGGGA--GAGGGGT--AGAGGGGTGGTAGCTATTTGAAGGAGGATGTGGTGTTTTTTACCTGAGTTGCAAAACCAGTGTCCTAACCTTTTCTGGCTAACAAAGATTTTTGTGGCACTCAGCTCTATAATGACAAGGGCCACAGGGCTCCTATTTAGGTTATAGAATTATCTGCCTTTTCTTCTGAAAATAAGGCAGAAGTTTCTCTGATGGCACAAGGCTGGGGTCAGTCAGGTGCCTGGCTGCCCCACGAGGCCCTTCCTGGCAAGCTCAGCTGTGACGCGCCCCTCTAGGTTCTGGGAGCTGGTTTGACTGGATGGTGCCGACCCTGCTCTTATGGCTGGTGAACA
myoxin030 ----------------------------------ATCAGGTAGTCCCTGCTAAACTGTAAGCTATGCACCACAAGCTAC----TATAT-CCCAACATTTCCTTATTCTCCACCACTGAGCCCAGGATGACCTGGTGATCCATAAATATTTGCAGAATGAAGGTCTATGAAGTAAAACCTCCACCATAGTTAAAGTTAGTTAACGCAGATTCACTAAAGTAACAAATCAGAAATTCCGCTGAAAGTAAAGGTTCAAGTAGCCCAAAACC-ATGACAAAATTTCCAGCTGTGTTCACAGAAACACAAGTTCAAATGCGAGTGCGTCTAATTTGCTTTTCCTAAAAGCCTCTCTAA------------GACATTCAAATTCATTAACTTCATGTGACCAAGAGAGATTCTGCAACTGAGGCTCAGAACCCCTGTAAACATGCCAGCTAACAAGGACACTTTCCCTAGGTGCTCAACCCAGAATACAACACTGTCAGCGTCAATCG-------GGAGCTTTGAACTCTAAACCCACAGGCTCAAGTCACGAACTCGCCCAATGAAGCCTATCAACAACCCCTGGATACAATTTTTCCACCTTAACACTT--------------------------------GGCTGGAACATGAAAATGACCCCAGGGCACCACAGAAATGCCACCTTCCTCTCCTGCCAGTTCCGTTCGGTCATAAGAATGGACTACATGGTCTACGTCAGCTTCTTCGCGGGGATTTTACTTCCCCTAGTTGTCATGTGCGGCATCTACCTTGACATCTTCTACGTCATCCGGAACAAACTCAGTCAGAACTTTTCTAGTTCTAAAGAGACAAGTGCATTTTATGGACGGGAGTTCAAGACGGCTAAGTCCCTGTCTCTGGTTCTCTTGTTGTTTGCTGTGTCCTGGCTGCCGTTATCCATCATGAACTGTGTTATCTACTTTAGTGGTGAGGTGCCACCAGTTGTATTGTACTTGGGCATCCTGCTGTCCCATGCTAACTCCAATGTTGGAATGTCAGCGATTTTTGGTGAGTCTTTGTAAATTTACTTTTAGATCTCATTTCCCTTG---------ATAACAATCTCATATA------TTCCTTCAAATAGCAGCAGTATATAAATTCTTCCTTAAAAGATGTGTTATACAGCCATCTAGCTTTACTATAGCTTTAAAATAGCTGCACAAGTTTTTCACTTTTATCTGAACC-TA-------CT-AGGTGAGGTT--AAAATTCAGTAAATCTAAATTGGTATCATATCACTAAGATCCATTAACAAATAGAATATTTATACTTTTTGAGCCCTTTATTTGGAGACAAA-------------TATTATTTTTTAAAAAGTCCTTCTGATTCTTTC-AATAGCTTAGTCTCCCTTGGAAGGCATTCAGGCCAGGCCAGGTTGTCTTATA-CTCTGATTTATGGTTTTAATGTGGTAGTTAAG----AAGTTCCATTTTTCTAGTCATTATTTGAAGCTCAGGTTAGTGCCTCTCTCAACCACCTTCTAATTGGGATTTCAAAACTGTCACAGATTCTTTCAAGTAATGTTTACGAATTCCCTATGCTTTAGTCACAAGGAAGTTCTGAGGATGATGTATCACGTCATTTCTGTTAA----TCCTTCGTCAGGGACTACCCAGGTGAGTGCTTTT---TTCGCAGCTGCGGCAGCTGGCA--------ATGGCTGCCAGGCCGAGGTGGGGGTGTCTG--CTGCACACCTCCCCTCGGGACCCGTGCCTGGGCTGCACGCAGCGTACACGCATAGGACTCATAGAGGTTCCTGGTGTAGCAGAGGAGTCTCAGGAGAGGGTTCTTCAGGTGCCAGCGATGAC-------TGCAAGTCGTTCACAGTGCAGTTACTTCTGTCCCCGTTCCAGCAGCTTCA----------------------------CAGAGACCAGGA--GTCAAGCCTTGAGAGTCACGGTGGCTGCTTGTTACTGATATGTGTGATGCTCGCTGTGAGCTGGTTCCCTTCTAGGCTCTGGGCGTCCTTTAATGCACACAGATTAGGGACTGCTACTGCCCTTTTGCAGGAGAGGAAGCTGAGGGACAGAGTGGTTTAATACCCTGCCAAGGGCGTGCAGCAAATAATGGAGCAAGAATTCTGACCAGGAGGCCTGGCTCCCGAGCCTGCATTTTAGCACCACACTGAGTAACCTGGT---GGTTGGCCACGACTCTCACTCAGGTCTTCACGCTTCTGAAGCTGCTGCTTTCTTATTCTCAGTGGCACTAATCTCTGACCACCTTAGGCAGGTTAATATTCTCTTTTTAAAAAAAATCTGTGGGCCCAGGATTGTGGGCCCCTGTGCCCTGCTACAGGAGTGGGTCGGTAGGGCAGCGTGTTTCCAGGCCAAGTTGGGACCGGTTCCTGTCCCACAGGTGAG--TGGCAGGCGGCCAGGCG-----AGCTGAGAGGCAGGTGAGGCTCTGGGCGTTGCGGGTGAGCAGATCGGGAGCATCGCCCTGAGGGG-CTTGTCTCTCC----------------------------------------------------------AGATGCCTCTTTATCAAGTTGTTTCATTCGGTCTGCGAACTCGGGGTTCGTCCTGGAGTCGTCTTCAATGTTATGTGCCTTCAACATTACATTTTTAAAGAAGGTAGTTAAGACAACAATTTAGAACAATAGGTAGTGCAGTCACCAATGGCCCAGAAATTAACTTTGGGGAGAAAATAACCACCA---AGAATTATGGGTATATTGTCAGTGCAAAGGCAAAATGGAAAAATCACACATTGCAGCTACTTTAGAATAATGTTGAATTTAACTTATACTACAGTTTCATAGGGAAGTTTCTTTTTATTATTGATATTTTGTTCCATTAAATATTGCTGCTACTTTTGGCTTCTCTTTCCACCAAAAAGAAGGGGATGGGTGGGGTTAGACACTGTGATGTCTTCATTCCAGGTCATTTGGCAAGCAGAACTAAGACAATTCAACTCCTCACAGTTCAGGAGGTGATTCATACCAAATGCTTTCATTTTCAATGCAGAGAAACTGAAACAACACAATATTCAATTATTTTCCAAGAACCATCAAGGGCGTACATAAAGCCAGGCATCACAGAAGAGACTGGTTGACTGACTGACATTTCATCCCACTGAGAAATTTCAGCAGAAGATGTAGTTTGAAAGGAAAACTTAGAAGTGAGGAAGG-CTTTCCAGCTAACAGTTATACCCATAA--------------------------------------------------ACGTTAGGTCTCAGCTGATAGAAATGAAACGACTGGAGGTAAGAATGTGGCTCTGCCCATAGATTTCCTTGT-----------------------TTTTGAATAGTAGATAAAAGGAAGGCAAT----GGTCATGCATTGAGTGTCTACTATATTCAGAGAAAAGTGTTATATCCATTATCTACCTAAAAGTAGGTATTATTTTCCCTACTCTACAGATGAAGAACAAGGTTCAGAGATATTAAGTACATGGTTTCCAAGTGCACATAGTTAGTACGTTTCAAAAGCAAATGTTCAGTTTCTGCCTGATTCCAGAGGCCTTGACACCACC--ACCATGCCTCCGAGTCTTTGGCCTCAGTCTTACCGAAGATGCCTTACTCAGTGTTTTGGTTCAGAGAGAATAGCATCTTACTCTTGATCCTTTCTAAGGCTATGATGAATCCAGATAGCACCCATTGCTTATCCTGGCTGGCCTTGCACTGCCCAATATCTCCTCCACTGAGGATGGTAGATAAGCAGGAAGTAAAGAGTATTGATTGGTAGGTTTCCAAGTCAAAAAAA-TGAAACAAGTTTCCAAAAAATAAATTAACTACCAAGGACTCAGTAGACATAGTTTATTTGTTTATAGCAACC--------------------------------GGTGACTGTTTGACTGCCACCTGCTGGGATGGGGCTCCCCAGCGGTGCCTGTTTGTGTACATTGCCAGTGGCAGCTCCGATCACCCACCGTTCTGTCGGCACTTGGCGTAGCTTTATATTTAGTGCTGTTAAAATGGCATGAATGCAGTTGTCTCCTTCCCTGAAGATTGCTAATTTAACTGAGACTGTGGGCCACAGAGACCTGCATTTGTCATTTAATGTGTCTGTGACACACAAGTGAATAGAAAGCAAATTCAACTCTTTTTT-CTTAATAAGCCTTGAATAAGGCACTGAGAATGTTTGAGTATTCAAGTGAGAAGCTGTACTTGAAAAGCAAATATTTCCTACTTTTTGTTTGCAAACTGTGTTGCCATGGCGATACACGGCATTTACAGCATTTGAGAAATTAAAGTGGGAAATCAAAGGAATTGTTTTGTGTTACCTATC-----TGCAAGGAAACATTTGTCTTTAAATCATTTCAGCAAAATCCGTCAACGCTCAGCTCCAATGCTAAAGACATTGCTCATCCAGTCTGCCATCAGTAAAACTAGTGACCTACAACCTACAATACAGTCCTTGTCATACAATCTTGATTCACATTGAATTTAAATGCGCTAGCGGTACCACA-CTTC----ATTTCCAGTATTCCACATCCACGTCTAGTAATTTCTCAATTGACTTCTCAC--------AGCCCCACTGCTCCATGAGTAGGCCATTACCTGTAGGAGAGCTCTGGCATCAATCTGCCAGTACCTGCTGGCCCGGGACTGTGAGGACCACTCCTTCTCCATCGTCATTGAGACCGTGCAGGTGAGCTTGCTGGGAAGCTGCGTAGCCGCTAGGCCGGCGGG-CAGCCCC--GGGAAGTGTGGGCAGGTGCT--CTGTGCAGGGCGG--AGGACTCCTCTTCCAGGCTTTAGTTAGCCCCTCGTT-CTTCCAGAAACCCAGTCCCTCTCTCTGTCCCTGGA-GTCGGGAGAAGGCACCCTGCCCTGCTGACCACAGCGCTCAGGGCGGGCCCCGCTCCACGAGAGGCTTCAGTGGCTGGTTCGGGTCCTGCCTGTCGCCTCTGTGG-------------CCAGCCTCTGCTGTGCGGAGCTGGGGTGACTGGGG----GGCGAGGAGGGCCTGTCTCCCATTCTGA-CTGCTATGG-CCGTGTGTAGACTCATTTTCTCTAGAGAACGAAGCAAAGCTGAGGACAAATAGAGTGCCGAAGCCCCTGATTCTCTTTGGAATGACAGGCCCAGGGCACA-GCCGAGGCAGAGGCCCATGGTCCTAGAGAAAGACCAGGCCAGGATGGGTGCTGGTGTGGGAGAGGTCGGGCACTGTGTTCAACTCTCGG--CCCTGTCCACACAGAGTGTCCTGTGAGAACGGAAGCCAGAGGCTCTCTGGGGCTGAGGTCTTTCTCTGACTCAGTGGGTCCTGGGCTGGGGTGCTGGACTGGTG-GGGGTACAGTGGGATAACCACGCATCCCCTCTTGGCAGTGTGCTGATGACCCCGATGCTGTCTGCACCCGCTCGGTCACTGTCCGGCTGCC--------------GGGCATGTGAACGGCTTCTCCCCAGTGTGTGTTCTCTGATGCCTGACGAGGTGGTCCCTCCGATTGAAGCTTTTCCCACATTCGTTGCATCGGCAGGGCCTCACTGACGCATGTCCTCTCAGGTGCTTGGCAAATGCTGCACTGTGGTTGAAACACCGCCCACACTCGCTGCAGAGATAGAGCTCCTCGGCCGCGTGTGTCTTCCGGTGTGCCAGGTACCGCCTGTGGTCACTGAAGTCCTCTCCACACTCTCCACACAAGTAGGGTTTGCCTCCAAGGTGGATTCTTTGGTGTGTTGTTAGCACAGATTTCTGGCTGAAGCTTTTGCCACAAATAGTACAGAAAAAGGGTTTTTCTCCCGTATGTGTCCTCTGATGCCTGACAAGGTCTGAAGTCCAGCGGAAGTGTTTCCCACAATCATCACATCGATAGGGTTTCTTAACAGTTTTAACAGATGGAGTTCTCTCAGCCTGGATCAGAGGGGAGGCCTCCTCCAAATTCTTACGGTTTAGAGGATATTTACAAGGAGTGTTCATCTTGTGAACCTTTTGGTGCCTGGCAAGATGTGAGCTCCGCGTGTAACTTTTCCCACACTCCATACATTTATAGGGCTTCTCTCCTGTGTGAGTTCTGAGGTGTCTAACAAGGTGGGAGTTACAAGTGAAGCTTTTTCCACATACAGGACAGTCATGATGTCTCCCTAACAGGGTGTGAACAGGCATGGTTTCCCGAAGATTCATTAAACTATTCACTTGAGAGATATTTGTACCAAATCTTCTTTCACTAAGTCT--------------------------------------------AGGAGCAGCTTCTGAGTGAGCCTGCTGGGGGGGGCAGGGTCTCTGCCTCCGTCCTCCTCTAGGTCCTGGTCACACTTCCATTCCTCATCCTCGTTCAGAGTGGGCAGGTATCCGGACACGCCCTTCCCCGTCCCTGACCCAGAGCTCTGGTCGCTACAGACCTTGGGGCTCTCTGAGCCTGTCCTCGTATACTCCAAATAAATATCGGACTTGAGGAAGGCGGGGTAGGTGTTCTCCTCCATGGTGGACTGGATTTCTGTCTGCGCCTGGTCGAACATGGCCGGGTCGATCTGCTGCTTCACGATGCAGTCCTTTATGAAGCTCTTGGTGGCTGGCTTGGTCTGGCGGGACACGATGCCACTGTTATCGAGGATGTACTTTCGGTAGATCGCTCTTGCCAGCTTCAGCCTCTTCTCCTCGTTCGAGTCGCAGGGCTCCAGCTTCCTGAAGCCACTGCAGGCGAACCAGAAGTCCAGCAGGTCGGCACAGCCCTCCTGCTTCAGGAAAGTCCTGAACAGGCTTATCCCATCCTGGTCGTCCAGCAGGGAGTGCAGGGACTCGGCCCACTTCAAGTACGGCGGCGTGGGTGAGGCGCTGCCCTCGGGCTCGTACCCCAGGTCCAGGTCCGAGCGCCTCGGCGTGGCTGTCGAAGTCTCAACTTTAACGCCGGCACCTTTCCCAGAGCAGAAGCCATGGCTGATGGGCCTTGGGTCTGTGGACGCCAGTTCTCCCTCCTCACCAGGCACGGGGGGCCGGGGGGCATCTTCGGTGAAACTCGCTCCGAGGTCCAAGGGGAAACCCTGCTCTTGGACATTCATTTTGGGACTCTGTGCGTCAATGAACAATGAGCGCTGCA-CCCTAATACATCAGTACTTACAGCTCCAAAGTGAATCAATC----------------------------------------------------------------------------------------------------AGACAATATTATCATGTTAACCACAAAA-GATTATCTGGTACAACAATTCATCTGAATGATTTGCAGGCTATCATTTTTGTGTTCTCCCCATCAAATATAATGAAATGCTGACCTAAAGATATTTACAACTGGCATGGAATACACTTTTGTGGCTAAGTATATCATGAAGAATCACACTTAATGAGATCTGACTCCATCATTGTGCCAAAGTCGTCAGGAAGTCAGAAGTAAAAGGCTGAGCACTCAAAGGTCATTAGCCCCACATCTACATGTGGGCATTGTGAGGTTCCAAAGACCCATGCCAATCAGAGGGCCACAAATAACCACATATGACTTACATAGCTGGTAATTTCCACCAACAAAAGCGGCTCATTAATCTAATCTTTTTGTATCGACAGATGCATAG-----ATAGGCAGTGTTTTGCCAAAAA-TTACATGAAGAAAGCTTTCTAACTTTACCGATGACTATTAAATAATCTAGACCTATTCTTCCTATCCCCCTTGCAGCCCCACCCTTAACAAAGAGAGTTGGCACCTGGGAGTCACTTTTAACAAGACAATACC-AAAAAAAGCAAAAAA---------------------------------NNNNNNATGGGGAGGGTCCCACGACTCCGACCAGCACGCATACTCAGGCTCTGGCCGCAGTGTACTGTCATTCGAGTCAGGTAGGTGGAGAGCCCCTCGTGCCACCTGGGCATGGGTCTACTGCTGTGGCAAGAGGAGGGAGGGTCCTGTGTACAAACTGCTTGGCGAGTCTGCCAGGTG-CAGAGGGCTTTTCTTTTATAGGGAGCTC---CCTGCTTGCTTCTGAAAGGGACTGGCGTAAGTTGCATTCGGGAAATAACAAGGCAAACCCAAGTTCAGTTAGAGCAAGCAAAACAAATCAGGAGCCCACGCTGCTCTAAATGCCCTGGGGTGGGA--GAGGGGT--AGAGGGGTGGTAGCTATTTGAAGGAGGATGTGGTGTTTTTTACCTGAGTTGCAAAACCAGTGTCCTAACCTTTTCTGGCTAACAAAGATTTTTGTGGCACTCAGCTCTATAATGACAAGGGCCACAGGGCTCCTATTTAGGTTATAGAATTATCTGCCTTTTCTTCTGAAAATAAGGCAGAAGTTTCTCTGATGGCACAAGGCTGGGGTCAGTCAGGTGCCTGGCTGCCCCACGAGGCCCTTCCTGGCAAGCTCAGCTGTGACGCGCCCCTCTAGGTTCTGGGAGCTGGTTTGACTGGATGGTGCCGACCCTGCTCTTATGGCTGGTGAACA
myoxin031 ----------------------------------ATCAGGTAGTCCCTGCTAAACTGTAAGCTATGCACCACAAGCTAC----TATAT-CCCAACATTTCCTTATTCTCCACCACTGAGCCCAGGATGACCTGGTGATCCATAAATATTTGCAGAATGAAGGTCTATGAAGTAAAACCTCCACCATAGTTAAAGTTAGTTAACGCAGATTCACTAAAGTAACAAATCAGAAATTCCGCTGAAAGTAAAGGTTCGAGTAGCCCAAAACC-ATGACAAAATTTCCAGCTGTGTTCACAGAAACACAAGTTCAAATGCGAGTGCGTCTAATTTGCTTTTCCTAAAAGCCTCTCTAA------------GACATTCAAATTCATTAACTTCATGTGACCAAGAGAGATTCTGCAACTGAGGCTCAGAACCCCTGTAAACATGCCAGCTAACAAGGACACTTTCCCTAGGTGCTCAACCCAGAATACAACACTGTCAGCGTCAATCG-------GGAGCTTTGAACTCTAAACCCACAGGCTCAAGTCACGAACTCGCCCAATGAAGCCTATCAACAACCCCTGGATACAATTTTTCCACCTTAACACTT--------------------------------GGCTGGAACATGAAAATGACCCCAGGGCACCACAGAAATGCCACCTTCCTCTCCTGCCAGTTCCGTTCGGTCATAAGAATGGACTACATGGTCTACGTCAGCTTCTTCGCGGGGATTTTACTTCCCCTAGTTGTCATGTGCGGCATCTACCTTGACATCTTCTACGTCATCCGGAACAAACTCAGTCAGAACTTTTCTAGTTCTAAAGAGACAAGTGCATTTTATGGACGGGAGTTCAAGACGGCTAAGTCCCTGTCTCTGGTTCTCTTGTTGTTTGCTGTGTCCTGGCTGCCGTTATCCATCATGAACTGTGTTATCTACTTTAGTGGTGAGGTGCCACCAGTTGTATTGTACTTGGGCATCCTGCTGTCCCATGCTAACTCCAATGTTGGAATGTCAGCGATTTTTGGTGAGTCTTTGTAAATTTACTTTTAGATCTCATTTCCCTTG---------ATAACAATCTCATATA------TTCCTTCAAATAGCAGCAGTATATAAATTCTTTCTTAAAAGATGTGTTATACAGCCATCTAGCTTTACTATAGCTTTAAAATAGCTGCACAAGTTTTTCACTTTTATCTGAACC-TA-------CT-AGGTGAGGTT--AAAATTCAGTAAATCTAAATTGGTATCATATCACTAAGATCCATTAACAAATAGAATATTTATACTTTTTGAGCCCTTTATTTGGAGACAAA-------------TATTATTTTTTAAAAAGTCCTTCTGATTCTTTC-AATAGCTTAGTCTCCCTTGGAAGGCATTCAGGCCAGGCCAGGTTGTCTTATA-CTCTGATTTATGGTTTTAATGTGGTAGTTAAG----AAGTTCCATTTTTCTAGTCATTATTTGAAGCTCAGGTTAGTGCCTCTCTCAACCACCTTCTAATTGGGATTTCAAAACTGTCACAGATTCTTTCAAGTAATGTTTACGAATTCCCTATGCTTTAGTCACAAGGAAGTTCTGAGGATGATGTATCACGTCATTTCTGTTAA----TCCTTCGTCAGGGACTACCCAGGTGAGTGCTTTT---TTCGCAGCTGCGGCAGCTGGCA--------ATGGCTGCCAGGCCGAGGTGGGGGTGTCTG--CTGCACACCTCCCCTCGGGACCCGTGCCTGGGCTGCACGCAGCGTACACGCATAGGACTCATAGAGGTTCCTGGTGTAGCAGAGGAGTCTCAGGAGAGGGTTCTTCAGGTGCCAGCGATGAC-------TGCAAGTCGTTCACAGTGCAGTTACTTCTGTCCCCGTTCCAGCAGCTTCA----------------------------CAGAGACCAGGA--GTCAAGCCTTGAGAGTCACGGTGGCTGCTTGTTACTGATATGTGTGATGCTCGCTGTGAGCTGGTTCCCTTCTAGGCTCTGGGCGTCCTTTAATGCACACAGATTAGGGACTGCTACTGGCCTTTTGCAGGAGAGGAAGCTGAGGGACAGAGTGGTTTAATACCCTGCCAAGGGCGTGCAGCAAATAATGGAGCAAGAATTCTGACCAGGAGGCCTGGCTCCCGAGCCTGCATTTTAGCACCACACTGAGTAACCTGGT---GGTTGGCCACGACTCTCACTCAGGTCTTCACGCTTCTGAAGCTGCTGCTTTCTTATTCTCAGTGGCACTAATCTCTGACCACCTTAGGCAGGTTAATATTCTCTTTTTTAAAAAAATCTGTGGGCCCAGGATTGTGGGCCCCTGTGCCCTGCTACAGGAGTGGGTCGGTAGGGCAGCGTGTTTCCAGGCCAAGTTGGGAGCGGTTCCTGTCCCGCAGGTGAG--TGGCAGGTGGCCAGGCG-----AGCTGAGAGGCAGGTGAGGCTCTGGGCGTTGCGGGTGAGCAGATTGGGAGCATCGCCCTGAGGGG-CTTGTCTCTCC----------------------------------------------------------AGATGCCTCTTTATCAAGTTGTTTCATTCGGTCTGCGAACTCGGGGTTCGTCCTGGAGTCGTCTTCAATGTTATGTGCCTTCAACATTACATTTTTAAAGAAGGTAGTTAAGACAACAATTTAGAACAATAGGTAGTGCAGTCACCAATGGCCCAGAAATTAACTTTGGGGAGAAAATAACCACCA---AGAATTATGGGTATATTGTCAGTGCAAAGGCAAAATGGAAAAATCACACATTGCAGCTACTTTAGAATAATGTTGAATTTAACTTATACTACAGTTTCATAGGGAAGTTTCTTTTTATTATTGATATTTTGTTCCATTAAATATTGCTGCTACTTTTGGCTTCTCTTTCCACCAAAAAGAAGGGGATGGGTGGGGTTAGACACTGTGATGTCTTCATTCCAGGTCATTTGGCAAGCAGAACTAAGACAATTCAACTCCTCACAGTTCAGGAGGTGATTCATAGCAAATGCTTTCATTTTCAATGCAGAGAAACTGAAACAACACAATATTCAATTATTTTCCAAGAACCATCAAGGGCGTACATAAAGCCAGGCATCACAGAAGAGACTGGTTGACTGACTGACATTTCATCCCACTGAGAAATTTCAGCAGAAGATGTAGTTTGAAAGGAAAACTTAGAAGTGAGGAAGG-CTTTCCAGCTAACAGTTATACCCATAA--------------------------------------------------ACGTTAGGTCTCAGCTGATAGAAATGAAACGACTGGAGGTAAGAATGTGGCTCTGCCCATAGATTTCCTTGT-----------------------TTTTGAATAGTAGATAAAAGGAAGGCAAT----GGTCATGCATTGAGTGTCTACTATATTCAGAGAAAAGTGTTATATCCATTATCTACCTAAAAGTAGGTATTATTTTCCCTACTCTACAGATGAAGAACAAGGTTCAGAGATATTAAGTACATGGTTTCCAAGTGCACATAGTTAGTACGTTTCAAAAGCAAATGTTCAGTTTCTGCCTGATTCCAGAGGCCTTGACACCACC--ACCATGCCTCCGAGTCTTTGGCCTCAGTCTTACCGAAGATGCCTTACTCAGTGTTTTGGTTCAGAGAGAATAGCATCTTACTCTTGATCCTTTCTAAGGCTATGATGAATCCAGATAGCACCCATTGCTTATCCTGGCTGGCCTTGCACTGCCCAATATCTCCTCCACTGAGGATGGTAGATAAGCAGGAAGTAAAGAGTATTGATTGGTAGGTTTCCAAGTCAAAAAAA-TCAAACAAGTTTCCAAAAAATAAATTAACTACCAAGGACTCAGTAGACATAGTTTATTTGTTTATAGCAACC--------------------------------GGTGACTGTTTGACTGCCACCTGCTGGGATGGGGCTCCCCAGCGGTGCCTGTTTGTGTACATTGCCAGTGGCAGCTCCGATCACCCACCGTTCTGTCGGCACTTGGCGTAGCTTTATATTTAGTGCTGTTAAAATGGCATGAATGCAGTTGTCTCCTTCCCTGAAGATTGCTAATTTAACTGAGACTGTGGGCCACAGAGACCTGCATTTGTCATTTAATGTGTCTGTGACACACAAGTGAATAGAAAGCAAATTCAACTCTTTTTT-CTTAATAAGCCTTGAATAAGGCACTGAGAATGTTTGAGTATTCAAGTGAGAAGCTGTACTTGAAAAGCAAATATTTCCTACTTTTTGTTTGCAAACTGTGTTGCCATGGCGATACACGGCATTTACAGCATTTGAGAAATTAAAGTGGGAAATCAAAGGAATTGTTTTGTGTTACCTATC-----TGCAAGGAAACATTTGTCTTTAAATCATTTCAGCAAAATCCGTCAACGCTCAGCTCCAATGCTAAAGACATTGCTCATCCAGTCTGCCATCAGTAAAACTAGTGACCTACAACCTACAATACAGTCCTTGTCATACAATCTTGATTCACATTGAATTTAAATGCGCTAGCGGTACCACA-CTTC----ATTTCCAGTATTCCACATCCACGTCTAGTAATTTCTCAATTGACTTCTCAC--------AGCCCCACTGCTCCATGAGTAGGCCATTACCTGTAGGAGAGCTCTGGCATCAATCTGCCAGTACCTGCTGGCCCGGGACTGTGAGGACCACTCCTTCTCCATCGTCATTGAGACCATGCAGGTGAGCTTGCCGGGAAGCTGCGTAGCCGCTAGGCCGGCGGG-CAGCCCC--GGGAAGTGTGGGCAGGTGCT--CTGTGCAGGGCGG--AGGACTCCTCTTCCAGGCTTCAGTTAGCCCCTCGTT-CTTCCAGAAACCCAGTCCCTCTCTCTGTCCCTGGA-GTCGGGAGAAGGCACCCTGCCCTGCTGACCACAGCGCTCAGGGCGGGCCCCGCTCCACGAGAGGCTTCAGTGGCTGGTTCGGGTCCTGCCTGTCGCCTCTGTGG-------------CCAGCCTCTGCTGTGCGGAGCTGGGGTGACTGGGG----GGCGAGGAGGGCCTGTCTCCCATTCTGA-CTGCTATGG-CCGTGTGTAGACTCATTTTCTCTAGAGAACGAAGCAAAGCTGAGGACAAATAGAGTGCCGAAGCCCCTGATTCTCTTTGGAATGACAGGCCCAGGGCACA-GCCGAGGCAGAGGCCCATGGTCCTAGAGAAAGACCAGGCCAGGATGGGTGCTGGTGTGGGAGAGGTCGGGCACTGTGTTCAACTCTCGG--CCCCGTCCACACAGAGTGTCCTGTGAGAACGGAAGCCAGAGGCTCTCTGGGGCTGAGGTCTTTCTCTGACTCAGTGGGTCCTGGGCTGGGGTGCTGGACTGGTG-GGGGTACAGTGGGATCACCACGCATCCCCTCTTGGCAGTGTGCTGATGACCCCGATGCTGTCTGCACCCGCTCGGTCACTGTCCGGCTGCC--------------GGGCATGTGAACGGCTTCTCCCCAGTGTGTGTTCTCTGATGCCTGACGAGGTGGTCCCTCCGATTGAAGCTTTTCCCACATTCGTTGCATCGGCAGGGCCTCACTGATGCATGTCCTCTCAGGTGCTTGGCAAATGCTGCACTGTGGTTGAAACACCGCCCACACTCGCTGCAGAGATAGAGCTCCTCGGCCGCGTGTGTCTTCCGGTGTGCCAGGTACCGCCTGTGGTCACTGAAGTCCTCTCCACACTCTCCACACAAGTAGGGTTTGCCTCCAAGGTGGATTCTTTGGTGTGTTGTTAGCACAGATTTCTGGCTGAAGCTTTTGCCACAAATAGTACAGAAAAAGGGTTTTTCTCCCGTATGTGTCCTCTGATGCCTGACAAGGTCTGAAGTCCAGCGGAAGTGTTTCCCACAATCATCACATCGATAGGGTTTCTTAACAGTTTTAACAGATGGAGTTCTCTCAGCCTGGATCAGAGGGGAGGCCTCCTCCAAATTCTTACGGTTTAGAGGATATTTACAAGGAGTGTTCATCTTGTGAACCTTTTGGTGCCTGGCAAGATGTGAGCTCCGCGTGTAACTTTTCCCACACTCCATACATTTATAGGGCTTCTCTCCTGTGTGAGTTCTGAGGTGTCTAACAAGGTGGGAGTTACAAGTGAAGCTTTTTCCACATACAGGACAGTCATGATGTCTCCCTAACAGGGTGTGAACAGGCATGGTTTCCCGAAGATTCATTAAACTATTCACTTGAGAGATATTTGTACCAAATCTTCTTTCACTAAGTCT--------------------------------------------AGGAGCAGCTTCTGAGTGAGCCTGCTGGGGGGGGCAGGGTCTCTGCCTCCGTCCTCCTCTAGGTCCTGGTCACACTTCCATTCCTCATCCTCGTTCAGAGTGGGCAGGTATCCGGACACGCCCTTCCCCGTCCCTGACCCAGAGCTCTGGTCGCTACAGACCTTGGGGCTCTCTGAGCCTGTCCTCGTATACTCCAAATAAATATCGGACTTGAGGAAGGCGGGGTAGGTGTTCTCCTCCATGGTGGACTGGATTTCTGTCTGCGCCTGGTCGAACATGGCCGGGTCGATCTGCTGCTTCACGATGCAGTCCTTTATGAAGCTCTTGGTGGCTGGCTTGGTCTGGCGGGACACGATGCCACTGTTATCGAGGATGTACTTTCGGTAGATCGCTCTTGCCAGCTTCAGCCTCTTCTCCTCGTTCGAGTCGCAGGGCTCCAGCTTCCTGAAGCCACTGCAGGCGAACCAGAAGTCCAGCAGGTCGGCACAGCCCTCCTGCTTCAGGAAAGTCCTGAACAGGCTTATCCCATCCTGGTCGTCCAGCAGGGAGTGCAGGGACTCGGCCCACTTCAAGTACGGCGGCGTGGGTGAGGCGCTGCCCTCGGGCTCGTACCCCAGGTCCAGGTCCGAGCGCCTCGGCGTGGCTGTCGAAGTCTCACCTTTAACGCCGGCACCTTTCCCAGAGCAGAAGCCATGGCTGATGGGCCTTGGGTCTGTGGACGCCAGTTCTCCCTCCTCACCAGGCACGGGGGGCCGGGGGGCATCTTCGGTGAAACTCGCTCCGAGGTCCAAGGGGAAACCCTGCTCTTGGACATTCATTTTGGGACTCTGTGCGTCAATGAACAATGAGCGCTGCA-CCCTAATACATCAGTACTTACAGCTCCAAAGTGAATCAATC----------------------------------------------------------------------------------------------------AGACAATATTATCATGTTAACCACAAAA-GATTATCTGGTACAACAATTCATCTGAATGATTTGCAGGCTATCATTTTTGTGTTCTCCCCATCAAATATAATGAAATGCTGACCTAAAGATATTTACAACTGGCATGGAATACACTTTTGTGGCTAAGTATATCATGAAGAATCACACTTAATGAGATCTGACTCCATCATTGTGCCAAAGTCGTCAGGAAGTCAGAAGTAAAAGGCTGAGCACTCAAAGGTCATTAGCCCCACATCTACATGTGGGCATTGTGAGGTTCCAAAGACCCATGCCAATCAGAGGGCCACAAATAACCACATATGACTTACATAGCTGGTAATTTCCACCAACAAAAGCGGCTCATTAATCTAATCTTTTTGTATCGACAGATGCATAG-----ATAGGCAGTGTTTTGCCAAAAA-TTACATGAAGAAAGCTTTCTAACTTTACCGATGACTATTAAATAATCTAGACCTATTCTTCCTATCCCCCTTGCAGCCCCACCCTTAACAAAGAGAGTTGGCACCTGGGAGTCACTTTTAACAAGACAATACC-AAAAAAAGCAAAAAA---------------------------------NNNNNNATGGGGAGGGTCCCACGACTCCGACCAGCACGCATACTCAGGCTCTGGCCGCAGTGTACTGTCATTCGAGTCAGGTAGGTGGAGAGCCCCTCGTGCCACCTAGGCATGGGTCTACTGCTGTGGCAAGAGGAGGGAGGGTCCTGTGTACAAACTGCTTGGCGCGTCTGCCGGGTG-CAGCGGGCTTTTCTTTTATAGGGAGCTC---CCTGCTTGCTTCTGAAAGGGACTGGCGTAAGTTGCATTCGGGAAATAACAAGGCAAACCCAAGTTCAGTTAGAGCAAGCAAAACGAATCAGGAGCCCTCGCTGCTCTAAATGTCCTGGGGTGGGA--GAGGGGT--AGAGGGGTGGTAGCTATTTGAAGGAGGATGTGGTGTTTTTTACCTGAGTTGCAAAACCAGTGTCCTAACCTTTTCTGACTAACAAAGATTTTTGTGGCACTCAGCTCTATAATGACAAGGGCCACAGGGCTCCTATTTAGGTTATAGAATTATCTGCCTTTTCTTCTGAAAATAAGGCAGAAGTTTCTCTGATGGCACAAGGCTGGGGTCAGTCAGGTGCCTGGCTGCCCCACGAGGCCCTTCCTGGCAAGCTCAGCTGTGACGCGCCCCTCTAGGTTCTGGGAGCTGGTTTGACTGGATGGTGCCGACTCTGCTCTTATGGCTGGTGAACA
myoxin032 ------------------------------ATTGATCAGGTAGTCCCTGCTAAACTGTAAGCTATGCACCACAAGCTAC----TATAT-CCCAACATTTCCTTATTCTCCACCACTGAGCCCAGGATGACCTGGTGATCCATAAATATTTGCAGAATGAAGGTCTATGAAGTAAAACCTCCACCATAGTTAAAGTTAGTTAACGCAGATTCACTAAAGTAACGAATCAGAAATTTCACTGAAAGTAAAGGTTCGAGTAGCCCAAAACC-ATGACAAAATTTCCAGCTGTGTTCACAGAAACACAAGTTCAAATGCGAGTGCGTCTAATTTGATTTTCCTAAAAGCCTCTCTAA------------GACATTCAAATTCATTAACTTCATGTGACCAAGAGAGATTCTGCAACTGAGGCTCAGAACCCCTGTAAACATGCCAGCTAACAAGGACACTTTCCCTAGGTGCTCAACCCAGAATACAACACTGTCAGCGTCAATCG-------GGAGCTTTGAACTCTAAACCCACAGGCTCAAGTCACGAACTCGCCCAATGAAGCCTATCAACAACCCCTGGATACAATTTTTCCACCTTAACACTTTATT-CCCTTTACTTTTGCCAAACCAA-----GGCTGGAACATGAAAATGACCCCAGGGCACCACAGAAATGCCACCTTCCTCTCCTGCCAGTTCCGTTCGGTCATAAGAATGGACTACATGGTCTACGTCAGCTTCTTCGCGGGGATTTTACTTCCCCTAGTTGTCATGTGCGGCATCTACCTTGACATCTTCTACGTCATCCGGAACAAACTCAGTCAGAACTTTTCTAGTTCTAAAGAGACAAGTGCATTTTATGGACGGGAGTTCAAGACGGCTAAGTCCCTGTCTCTGGTTCTCTTGTTGTTTGCTGTGTCCTGGCTGCCGTTATCCATCATGAACTGTGTTATCTACTTTAGTGGTGAGGTGCCACCAGTTGTATTGTACTTGGGCATCCTGCTGTCCCATGCTAACTCCAATGTTGGAATGTCAGCGATTTTTGGTGAGTCTTTGTAAATTTACTTTTAGATCTCATTTCCCTTG---------ATAACAATCTCATATA------TTCCTTCAAATAGCAGCAGTATATAAATTCTTCCTTAAAAGATGTGTTATACAGCCATCTAGCTTTACTATAGCTTTAAAATAGCTGCACAAGTTTTTCACTTTTATCTGAACC-TA-------CT-AGGTGAGGTT--AAAATTCAGTAAATCTAAATTGGTATCATATCACTAAGATCCATTAACAAATAGAATATTTATACTTTTTGAGCCCTTTATTTGGAGACAAA-------------TATTATTTTTTAAAAAGTCCTTCTGATTCTTTC-AATAGCTTAGTCTCCCTTGGAAGGCATTCAGGCCAGGCCAGGTTGTCTTATA-CTCTGATTTATGGTTTTAATGTGGTAGTTAAG----AAGTTCCATTTTTCTAGTCATTATTTGAAGCTCAGGTTAGTGCCTCTCTCAACCACCTTCTAATTGGGATTTCAAAACTGTCACAGATTCTTTCAAGTAATGTTTACGAATTCCCTATGCTTTAGTCACAAGGAAGTTCTGAGGATGATGTATCACGTCATTTCTGTTAA----TCCTTCGTCAGGGACTACCCAGGTGAGTGCTTTT---TTCGCAGCTGCGGCAGCTGGCA--------ATGGCTGCCAGGCCGAGGTGGGGGTGTCTG--CTGCACACCTCCCCTCGGGACCCGTGCCTGGGCTGCACGCAGCGTACACGCATAGGACTCATAGAGGTTCCTGGTGTAGCAGAGGAGTCTCAGGAGAGGGTTCTTCAGGTGCCAGCGATGAC-------TGCAAGTCGTTCACAGTGCAGTTACTTCTGTCCCCGTTCCAGCAGCTTCA----------------------------CAGAGACCAGGA--GTTAAGCCTTGAGAGTCACGGTGGCTGCTTGTTACTGATATGTGTGATGCTCGCTGTGAGCTGGTTCCCTTCTAGGCTCTGGGCGTCCTTTAATGCACACAGATTAGGGACTGCTACTG--------------AGGAAGCTGAGGGACAGAGTGGTTTAATACCCTGCCAAGGGCGTGCAGCAAATAATGGAGCAAGAATTCTGACCAGGAGGCCTGGCTCCCGAGCCTGCATTTTAGCACCACACTGAGTAACCTGGTCAAGGTTGGCCACGACTCTCACTCAGGTCTTCACGCTTCTGAAGCTGCTGCTTTCTTATTCTCAGTGGCACTAATCTCTGACCACCTTAGGCAGGTTAATATTCTCTTTTTAAAAAAAATCTGTGGGCCCAGGATTGTGGGCCCCTGTGCCCTGCTACAGGAGTGGGTCGGTAGGGCAGCGTGTTTCCAGGCCAAGTTGGGAGCGGTTCCTGTCCCGCAGGTGAG--TGGCAGGCGGCCAGGCG-----AGCTGAGAGGCAGGTGAGGCTCTGGGCGTTGCGGGTGAGCAGATCGGGAGCATCGCCCTGAGGGG-CTTGTCTCTCC-----TCCAGCAACCGGTCAACTTCCGCCTGGGCCTTGCCACACTCGTTGCGGTAGTAAGATGCCTCTTTATCAAGTTGTTTCATTCGGTCTGCGAACTCGGGGTTCGTCCTGGAGTCGTCTTCAATGTTATGTGCCTTCAACATTACATTTTTAAAGAAGGTAGTTAAGACAACAATTTAGAACAATAGGTAGTGCAGTCACCAATGGCCCAGAAATTAACTTTGGGGAGAAAATAACCACCA---AGAATTATGGGTATATTGTCAGTGCAAAGGCAAAATGGAAAAATCACAYATTGCAGCTACTTTAGAATAATGTTGAATTTAACTTATACTACAGTTTCATAGGGAAGTTTCTTTTTATTATTGATATTTTGTTCCATTAAATATTGCTGCTACTTTTGGCTTCTCTTTCCACCAAAAAGAAGGGGATGGGTGGGGTTAGACACTGTGATGTCTTCATTCCAGGTCATTTGGCAAGCAGAACTAAGACAATTCAACTCCTCACAGTTCAGGAGGTGATTCATACCAAATGCTTTCATTTTCAATGCAGAGAAACTGAAACAACACAATATTCAATTATTTTCCAAGAACCATCAAGGGCGTACATAAAGCCAGGCATCACAGAAGAGACTGGTTGAYTGACTGACATTTCATCCCACTGAGAAATTTCAGCAGAAGATGTAGTTTGAAAGGAAAACTTAGAAGTGAGGAAGG-CTTTCCAGCTAACAGTTATACCCATAAATTCTCGGTCTCTTGAATAAATTTAACCTAAACCAGGAGGAGGATG----ACGTTAGGTCTCAGCTGATAGAAATGAAACGACTGGAGGTAAGAATGTGGCTCTGCCCATAGATTTCCTTGT-----------------------TTTTGAATAGTAGATAAAAGGAAGGCAAT----GGTCATGCATTGAGTGTCTACTATATTCAGAGAAAAGTGTTATATCCATTATCTACCTAAAAGTAGGTATTATTTTCCCTACTCTACAGATGAAGAACAAGGTTCAGAGATATTAAGTACATGGTTTCCAAGTGCACATAGTTAGTACGTTTCAAAAGCAAATGTTCAGTTTCTGCCTGATTCCAGAGGCCTTGACACCACC--ACCATGCCTCCGAGTCTTTGGCCTCAGTCTTACCGAAGATGCCTTACTCAGTGTTTCGGTTCAGAGAGAATAGCATCTTACTCTTGATCCTTTCTAAGGCTATGATGAATCCAGATAGCACCCATTGCTTATCCTGGCTGGCCTTGCACTGCCCAATATCTCCTCCACTGAGGATGGTAGATAAGCAGGAAGTAAAGAGTATTGATTGGTAGGTTTCCAAGTCAAAAAAA-TGAAACAAGTTTCCAAAAAATAAATTAACTACCAAGGACTCAGTAGACATAGTTTATTTGTTTATAGCAACC----------------------------------------TTTGACTGCCACCTGCTGGGATGGGGCTCCCCAGCGGTGCCTGTTTGTGTACATTGCCAGTGGCAGCTCCGATCACCCACCGTTCTGTCGGCACTTGGCGTAGCTTTATATTTAGTGCTGTTAAAATGGCATGAATGCAGTTGTCTCCTTCCCTGAAGATTGCTAATTTAACTGAGACTGTGGGCCACAGAGACCTGCATTTGTCATTTAATGTGTCTGTGACACACAAGTGAATAGAAAGCAAATTCAACTCTTTTTT-CTTAATAAGCCTTGAATAAGGCACTGAGAATGTTTGAGTATTCAAGTGAGAAGCTGTACTTGAAAAGCAAATATTTCCTACTTTTTGTTTGCAAACTGTGTTGCCATGGCGATACACGGCATTTACAGCATTTGAGAAATTAAAGTGGGAAATCAAAGGAATTGTTTTGTGTTACCTATC-----TGCAAGGAAACATTTGTCTTTAAATCATTTCAGCAAAATCCGTCAACGCTCAGCTCCAATGCTAAAGACATTGCTCATCCAGTCTGCCATCAGTAAAACTAGTGACCTACAACCTACAATACAGTCCTTGTCATACAATCTTGATTCACATTGAATTTAAATGCGCTAGCGGTACCACA-CTTC----ATTTCCAGTATTCCACGTCCACGTCTAGTAATTTCTCAATCGACTTCTCAC--------AGCCCCACTGCTCCATGAGTAGGCCATTACCTGT------------------ATCTGCCAGTACCTGCTGGCCCGGGACTGTGAGGACCACTCCTTCTCCATCGTCATTGAGACCATGCAGGTGAGCTTGCCGGGAAGCTGCGTAGCCGCTAGGCCGGCGGG-CAGCCCC--GGGAAGTGTGGGCAGGTGCT--CTGTGCAGGGCGG--AGGACTCCTCTTCCAGGCTTCAGTTAGCCCCTCGTT-CTTCCAGAAACCCAGTCCCTCTCTCTGTCCCTGGA-GTCGGGAGAAGGCACCCTGCCCTGCTGACCACAGCGCTCAGGGCGGGCCCCGCTCCACGAGAGGCTTCAGTGGCTGGTTCGGGTCCTGCCTGTCGCCTCTGTGG-------------CCAGCCTCTGCTGTGCGGAGCTGGGGTGACTGGGG----GGCGAGGAGGGCCTGTCTCCCATTCTGA-CTGCTATGG-CCGTGTGTAGACTCATTTTCTCTAGAGAACGAAGCAAAGCTGAGGACAAATAGAGTGCCGAAGCCCCTGATTCTCTTTGGAATGACAGGCCCAGGGCACA-GCCGAGGCAGAGGCCCATGGTCCTAGAGAAAGACCAGGCCAGGATGGGTGCTGGTGTGGGAGAGGTCGGGCACTGTGTTCAACTCTCGG--CCCCGTCCACACAGAGTGTCCTGTGAGAACGGAAGCCAGAGGCTCTCTGGGGCTGAGGTCTTTCTCTGACTCAGTGGGTCCTGGGCTGGGGTGCTGGACTGGTG-GGGGTACAGTGGGATCACCACGCATCCCCTCTTGGCAGTGTGCTGATGACCCCGATGCTGTCTGCACCCGCTCGGTCACTGTCCGGCTGCC--------------GGGCATGTGAACGGCTTCTCCCCAGTGTGTGTTCTCTGATGCCTGACGAGGTGGTCCCTCCGACTGAAGCTTTTCCCACATTCGTTGCATCGGCAGGGCCTCACTGACGCATGTCCTCTCAGGTGCTTGGCAAATGCTGCACTGTGGTTGAAACACCGCCCACACTCGCTGCAGAGATAGAGCTCCTCGGCCGCGTGTGTCTTCCGGTGTGCCAGGTACCGCCTGTGGTCACTGAAGTCCTCTCCACACTCTCCACACAAGTAGGGTTTGCCTCCAAGGTGGATTCTTTGGTGTGTTGTTAGCACAGATTTCTGGCTGAAGCTTTTGCCACAAATAGTACAGAAAAAGGGTTTTTCTCCCGTATGTGTCCTCTGATGCCTGACAAGGTCTGAAGTCCAGCGGAAGTGTTTCCCACAATCATCACATCGATAGGGTTTCTTAACAGTTTTAACAGATGGAGTTCTCTCAGCCTGGATCAGAGGGGAGGCCTCCTCCAAATTCTTACGGTTTAGAGGATATTTACAAGGAGTGTTCATCTTGTGAACCTTTTGGTGCCTGGCAAGATGTGAGCTCCGCGTGTAACTTTTCCCACACTCCATACATTTATAGGGCTTCTCTCCTGTGTGAGTTCTGAGGTGTCTAACAAGGTGGGAGTTACAAGTGAAGCTTTTTCCACATACAGGACAGTCATGATGTCTCCCTAACAGGGTGTGAACAGGCATGGTTTCCCGAAGATTCATTAAACTATTCACTTGAGAGATATTTGTACCAAATCTTCTTTCACTAAGTCTACCTGGATTATCCTCAAAGG--------------------------GAGCAGCTTCTGAGTGAGCCTGCTGGGGGGGGCAGGGTCTCTGCCTCCGTCCTCCTCTAGGTCCTGGTCACACTTCCATTCCTCATCCTCGTTCAGAGTGGGCAGGTATCCGGACACGCCCTTCCCCGTCCCTGACCCAGAGCTCTGGTCGCTACAGACCTTGGGGCTCTCTGAGCCTGTCCTCGTATACTCCAAATAAATATCGGACTTGAGGAAGGCGGGGTAGGTATTCTCCTCCATGGTGGACTGGATTTCTGTCTGCGCCTGGTCGAACATGGCCGGGTCGATCTGCTGCTTCACGATGCAGTCCTTTATGAAGCTCTTGGTGGCTGGCTTGGTCTGGCGGGACACAATGCCACTGTTATCGAGGATGTACTTTCGGTAGATCGCTCTTGCCAGCTTCAGCCTCTTCTCCTCGTTCGAGTCGCAGGGCTCCAGCTTCCTGAAGCCACTGCAGGCGAACCAGAAGTCCAGCAGGTCGGCACAGCCCTCCTGCTTCAGGAAAGTCCTGAACAGGCTTATCCCATCCTGGTCATCCAGCAGGGAGTGCAGGGACTCGGCCCACTTCAAGTACGGCGGCGTGGGTGAGGCGCTGCCCTCGGGCTCGTACCCCAGGTCCAGGTCCGAGCGCCTCGGCGTGGCTGTCGAAGTCTCACCTTTAACGCCGGCACCTTTCCCAGAGCAGAAGCCATGGCTGATGGGCCTTGGGTCTGTGGACGCCAGTTCTCCCTCCTCACCAGGCACGGGGGGCCGGGGGGCATCTTCGGTGAAACTCGCTCCGAGGTCCAAGGGGAAACCCTGCTCTTGGACATTCATTTTGGGACTCTGTGCGTCAATGAACAATGAGCGCTGCA-CCCTAATACATCAGTACTTACAGCTCCAAA----------------------------GTGACTCTTGCAGACACGGTCATCTGTAAACTTGACCCTCTGTCTGGTTTCGTCTCCTGAAATTCATTTGTGGTTTT-AAATAAGACAATATTATCATGTTAACCACAAAAAGATTATCTGGTACAACAATTCATCTGAATGATTTGCAGGCTATCATTTTTGTGTTCTCCCCATCAAATATAATGAAATGCTGACCTAAAGATATTTACAACTGGCATGGAATACACTTTTGTGGCTAAGTATATCATGAAGAATCACACTTAATGAGATCTGACTCCATCATTGTGCCAAAGTCGTCAGGAAGTCAGAAGTAAAAGGCTGAGCACTCAAAGGTCATTAGCCCCACATCTACATGTGGGCATTGTGAGGTTCCAAAGACCCATGCCAATCAGAGGGCCACAAATAACCACATATGACTTACATAGCTGGTAATTTCCACCAACAAAAGCGGCTCATTAATCTAATCTTTTTGTATCGACAGATGCATAG-----ATAGGCAGTGTTTTGCCAAAAA-TTACATGAAGAAAGCTTTCTAACTTTACCGATGACTATTAAATAATCTAGACCTATTCTTCCTATCCCCCTTGCAGCCCCACCCTTAACAAAGAGAGTTGGCACCTGGGAGTCACTTTTAACAAGACAATACC-AAAAAAAGCAAAAAA------------------------------------------GGGAGGGTCCCACGACTCCGACCAGCACGCATACTCAGGCTCTGGCCGCAGTGTACTGTCATTCGAGTCAGGTAGGTGGAGAGCCCCTCGTGCCACCTGGGCATGGGTCTACTGCTGTGGCAAGAGGAGGGAGGGTCCTGTGTACAAACTGCTTGGCGAGTCTGCCAGGTG-CAGAGGGCTTTTCTTTTATAGGGAGCTC---CCTGCTTGCTTCTGAAAGGGACTGGCGTAAGTTGCATTCGGGAAATAACAAGGCAAACCCAAGTTCAGTTAGAGCAAGCAAAACAAATCAGGAGCCCACGCTGCTCTAAATGCCCTGGGGTGGGA--GAGGGGT--AGAGGGGTGGTAGCTATTTGAAGGAGGATGTGGTGTTTTTTACCTGAGTTGCAAAACCAGTGTCCTAACCTTTTCTGGCTAACAAAGATTTTTGTGGCACTCAGCTCTATAATGACAAGGGCCACAGGGCTCCTATTTAGGTTATAGAATTATCTGCCTTTTCTTCTGAAAATAAGGCAGAAGTTTCTCTGATGGCACAAGGCTGGGGTCAGTCAGGTGCCTGGCTGCCCCACGAGGCCCTTCCTGGCAAGCTCAGCTGTGACGCGCCCCTCTAGGTTCTGGGAGCTGGTTTGACTGGATGGTGCCGACCCTGCTCTTATGGCTGG------
myoxin033 ------------------------------ATTGATCAGGTAGTCCCTGCTAAACTGTAAGCTATGCACCACAAGCTAC----TATAT-CCCAACATTTCCTTATTCTCCACCACTGAGCCCAGGATGACCTGGTGATCCATAAATATTTGCAGAATGAAGGTCTATGAAGTAAAACCTCCACCATAGTTAAAGTTAGTTAACGCAGATTCACTAAAGTAACGAATCAGAAATTTCACTGAAAGTAAAGGTTCGAGTAGCCCAAAACC-ATGACAAAATTTCCAGCTGTGTTCACAGAAACACAAGTTCAAATGCGAGTGCGTCTAATTTGATTTTCCTAAAAGCCTCTCTAA------------GACATTCAAATTCATTAACTTCATGTGACCAAGAGAGATTCTGCAACTGAGGCTCAGAACCCCTGTAAACATGCCAGCTAACAAGGACACTTTCCCTAGGTGCTCAACCCAGAATACAACACTGTCAGCGTCAATCG-------GGAGCTTTGAACTCTAAACCCACAGGCTCAAGTCACGAACTCGCCCAATGAAGCCTATCAACAACCCCTGGATACAATTTTTCCACCTTAACACTTTATT-CCCTTTACTTTTGCCAAACCAA-----GGCTGGAACATGAAAATGACCCCAGGGCACCACAGAAATGCCACCTTCCTCTCCTGCCAGTTCCGTTCGGTCATAAGAATGGACTACATGGTCTACGTCAGCTTCTTCGCGGGGATTTTACTTCCCCTAGTTGTCATGTGCGGCATCTACCTTGACATCTTCTACGTCATCCGGAACAAACTCAGTCAGAACTTTTCTAGTTCTAAAGAGACAAGTGCATTTTATGGACGGGAGTTCAAGACGGCTAAGTCCCTGTCTCTGGTTCTCTTGTTGTTTGCTGTGTCCTGGCTGCCGTTATCCATCATGAACTGTGTTATCTACTTTAGTGGTGAGGTGCCACCAGTTGTATTGTACTTGGGCATCCTGCTGTCCCATGCTAACTCCAATGTTGGAATGTCAGCGATTTTTGGTGAGTCTTTGTAAATTTACTTTTAGATCTCATTTCCCTTG---------ATAACAATCTCATATA------TTCCTTCAAATAGCAGCAGTATATAAATTCTTCCTTAAAAGATGTGTTATACAGCCATCTAGCTTTACTATAGCTTTAAAATAGCTGCACAAGTTTTTCACTTTTATCTGAACC-TA-------CT-AGGTGAGGTT--AAAATTCAGTAAATCTAAATTGGTATCATATCACTAAGATCCATTAACAAATAGAATATTTATACTTTTTGAGCCCTTTATTTGGAGACAAA-------------TATTATTTTTTAAAAAGTCCTTCTGATTCTTTC-AATAGCTTAGTCTCCCTTGGAAGGCATTCAGGCCAGGCCAGGTTGTCTTATA-CTCTGATTTATGGTTTTAATGTGGTAGTTAAG----AAGTTCCATTTTTCTAGTCATTATTTGAAGCTCAGGTTAGTGCCTCTCTCAACCACCTTCTAATTGGGATTTCAAAACTGTCACAGATTCTTTCAAGTAATGTTTACGAATTCCCTATGCTTTAGTCACAAGGAAGTTCTGAGGATGATGTATCACGTCATTTCTGTTAA----TCCTTCGTCAGGGACTACCCAGGTGAGTGCTTTT---TTCGCAGCTGCGGCAGCTGGCA--------ATGGCTGCCAGGCCGAGGTGGGGGTGTCTG--CTGCACACCTCCCCTCGGGACCCGTGCCTGGGCTGCACGCAGCGTACACGCATAGGACTCATAGAGGTTCCTGGTGTAGCAGAGGAGTCTCAGGAGAGGGTTCTTCAGGTGCCAGCGATGAC-------TGCAAGTCGTTCACAGTGCAGTTACTTCTGTCCCCGTTCCAGCAGCTTCA----------------------------CAGAGACCAGGA--GTTAAGCCTTGAGAGTCACGGTGGCTGCTTGTTACTGATATGTGTGATGCTCGCTGTGAGCTGGTTCCCTTCTAGGCTCTGGGCGTCCTTTAATGCACACAGATTAGGGACTGCTACTG--------------AGGAAGCTGAGGGACAGAGTGGTTTAATACCCTGCCAAGGGCGTGCAGCAAATAATGGAGCAAGAATTCTGACCAGGAGGCCTGGCTCCCGAGCCTGCATTTTAGCACCACACTGAGTAACCTGGTCAAGGTTGGCCACGACTCTCACTCAGGTCTTCACGCTTCTGAAGCTGCTGCTTTCTTATTCTCAGTGGCACTAATCTCTGACCACCTTAGGCAGGTTAATATTCTCTTTTTAAAAAAAATCTGTGGGCCCAGGATTGTGGGCCCCTGTGCCCTGCTACAGGAGTGGGTCGGTAGGGCAGCGTGTTTCCAGGCCAAGTTGGGAGCGGTTCCTGTCCCGCAGGTGAG--TGGCAGGCGGCCAGGCG-----AGCTGAGAGGCAGGTGAGGCTCTGGGCGTTGCGGGTGAGCAGATCGGGAGCATCGCCCTGAGGGG-CTTGTCTCTCC-----TCCAGCAACCGGTCAACTTCCGCCTGGGCCTTGCCACACTCGTTGCGGTAGTAAGATGCCTCTTTATCAAGTTGTTTCATTCGGTCTGCGAACTCGGGGTTCGTCCTGGAGTCGTCTTCAATGTTATGTGCCTTCAACATTACATTTTTAAAGAAGGTAGTTAAGACAACAATTTAGAACAATAGGTAGTGCAGTCACCAATGGCCCAGAAATTAACTTTGGGGAGAAAATAACCACCA---AGAATTATGGGTATATTGTCAGTGCAAAGGCAAAATGGAAAAATCACAYATTGCAGCTACTTTAGAATAATGTTGAATTTAACTTATACTACAGTTTCATAGGGAAGTTTCTTTTTATTATTGATATTTTGTTCCATTAAATATTGCTGCTACTTTTGGCTTCTCTTTCCACCAAAAAGAAGGGGATGGGTGGGGTTAGACACTGTGATGTCTTCATTCCAGGTCATTTGGCAAGCAGAACTAAGACAATTCAACTCCTCACAGTTCAGGAGGTGATTCATACCAAATGCTTTCATTTTCAATGCAGAGAAACTGAAACAACACAATATTCAATTATTTTCCAAGAACCATCAAGGGCGTACATAAAGCCAGGCATCACAGAAGAGACTGGTTGAYTGACTGACATTTCATCCCACTGAGAAATTTCAGCAGAAGATGTAGTTTGAAAGGAAAACTTAGAAGTGAGGAAGG-CTTTCCAGCTAACAGTTATACCCATAAATTCTCGGTCTCTTGAATAAATTTAACCTAAACCAGGAGGAGGATG----ACGTTAGGTCTCAGCTGATAGAAATGAAACGACTGGAGGTAAGAATGTGGCTCTGCCCATAGATTTCCTTGT-----------------------TTTTGAATAGTAGATAAAAGGAAGGCAAT----GGTCATGCATTGAGTGTCTACTATATTCAGAGAAAAGTGTTATATCCATTATCTACCTAAAAGTAGGTATTATTTTCCCTACTCTACAGATGAAGAACAAGGTTCAGAGATATTAAGTACATGGTTTCCAAGTGCACATAGTTAGTACGTTTCAAAAGCAAATGTTCAGTTTCTGCCTGATTCCAGAGGCCTTGACACCACC--ACCATGCCTCCGAGTCTTTGGCCTCAGTCTTACCGAAGATGCCTTACTCAGTGTTTTGGTTCAGAGAGAATAGCATCTTACTCTTGATCCTTTCTAAGGCTATGATGAATCCAGATAGCACCCATTGCTTATCCTGGCTGGCCTTGCACTGCCCAATATCTCCTCCACTGAGGATGGTAGATAAGCAGGAAGTAAAGAGTATTGATTGGTAGGTTTCCAAGTCAAAAAAA-TGAAACAAGTTTCCAAAAAATAAATTAACTACCAAGGACTCAGTAGACATAGTTTATTTGTTTATAGCAACC----------------------------------------TTTGACTGCCACCTGCTGGGATGGGGCTCCCCAGCGGTGCCTGTTTGTGTACATTGCCAGTGGCAGCTCCGATCACCCACCGTTCTGTCGGCACTTGGCGTAGCTTTATATTTAGTGCTGTTAAAATGGCATGAATGCAGTTGTCTCCTTCCCTGAAGATTGCTAATTTAACTGAGACTGTGGGCCACAGAGACCTGCATTTGTCATTTAATGTGTCTGTGACACACAAGTGAATAGAAAGCAAATTCAACTCTTTTTT-CTTAATAAGCCTTGAATAAGGCACTGAGAATGTTTGAGTATTCAAGTGAGAAGCTGTACTTGAAAAGCAAATATTTCCTACTTTTTGTTTGCAAACTGTGTTGCCATGGCGATACACGGCATTTACAGCATTTGAGAAATTAAAGTGGGAAATCAAAGGAATTGTTTTGTGTTACCTATC-----TGCAAGGAAACATTTGTCTTTAAATCATTTCAGCAAAATCCGTCAACGCTCAGCTCCAATGCTAAAGACATTGCTCATCCAGTCTGCCATCAGTAAAACTAGTGACCTACAACCTACAATACAGTCCTTGTCATACAATCTTGATTCACATTGAATTTAAATGCGCTAGCGGTACCACA-CTTC----ATTTCCAGTATTCCACGTCCACGTCTAGTAATTTCTCAATCGACTTCTCAC--------AGCCCCACTGCTCCATGAGTAGGCCATTACCTGT------------------ATCTGCCAGTACCTGCTGGCCCGGGACTGTGAGGACCACTCCTTCTCCATCGTCATTGAGACCATGCAGGTGAGCTTGCCGGGAAGCTGCGTAGCCGCTAGGCCGGCGGG-CAGCCCC--GGGAAGTGTGGGCAGGTGCT--CTGTGCAGGGCGG--AGGACTCCTCTTCCAGGCTTCAGTTAGCCCCTCGTT-CTTCCAGAAACCCAGTCCCTCTCTCTGTCCCTGGA-GTCGGGAGAAGGTACCCTGCCCTGCTGACCACAGCGCTCAGGGCGGGCCCCGCTCCACGAGAGGCTTCAGTGGCTGGTTCGGGTCCTGCCTGTCGCCTCTGTGG-------------CCAGCCTCTGCTGTGCGGAGCTGGGGTGACTGGGG----GGCGAGGAGGGCCTGTCTCCCATTCTGA-CTGCTATGG-CCGTGTGTAGACTCATTTTCTCTAGAGAACGAAGCAAAGCTGAGGACAAATAGAGTGCCGAAGCCCCTGATTCTCTTTGGAATGACAGGCCCAGGGCACA-GCCGAGGCAGAGGCCCATGGTCCTAGAGAAAGACCAGGCCAGGATGGGTGCTGGTGTGGGAGAGGTCGGGCACTGTGTTCAACTCTCGG--CCCCGTCCACACAGAGTGTCCTGTGAGAACGGAAGCCAGAGGCTCTCTGGGGCTGAGGTCTTTCTCTGACTCAGTGGGTCCTGGGCTGGGGTGCTGGACTGGTG-GGGGTACAGTGGGATCACCACGCATCCCCTCTTGGCAGTGTGCTGATGACCCCGATGCTGTCTGCACCCGCTCGGTCACTGTCCGGCTGCC--------------GGGCATGTGAACGGCTTCTCCCCAGTGTGTGTTCTCTGATGCCTGACGAGGTGGTCCCTCCGACTGAAGCTTTTCCCACATTCGTTGCATCGGCAGGGCCTCACTGACGCATGTCCTCTCAGGTGCTTGGCAAATGCTGCACTGTGGTTGAAACACCGCCCGCACTCGCTGCAGAGATAGAGCTCCTCGGCCGCGTGTGTCTTCCGGTGTGCCAGGTACCGCCTGTGGTCACTGAAGTCCTCTCCACACTCTCCACACAAGTAGGGTTTGCCTCCAAGGTGGATTCTTTGGTGTGTTGTTAGCACAGATTTCTGGCTGAAGCTTTTGCCACAAATAGTACAGAAAAAGGGTTTTTCTCCCGTATGTGTCCTCTGATGCCTGACAAGGTCTGAAGTCCAGCGGAAGTGTTTCCCACAATCATCACATCGATAGGGTTTCTTAACAGTTTTAACAGATGGAGTTCTCTCAGCCTGGATCAGAGGGGAGGCCTCCTCCAAATTCTTACGGTTTAGAGGATATTTACAAGGAGTGTTCATCTTGTGAACCTTTTGGTGCCTGGCAAGATGTGAGCTCCGCGTGTAACTTTTCCCACACTCCATACATTTATAGGGCTTCTCTCCTGTGTGAGTTCTGAGGTGTCTAACAAGGTGGGAGTTACAAGTGAAGCTTTTTCCACATACAGGACAGTCATGATGTCTCCCTAACAGGGTGTGAACAGGCATGGTTTCCCGAAGATTCATTAAACTATTCACTTGAGAGATATTTGTACCAAATCTTCTTTCACTAAGTCTACCTGGATTATCCTCAAAGG--------------------------GAGCAGCTTCTGAGTGAGCCTGCTGGGGGGGGCAGGGTCTCTGCCTCCGTCCTCCTCTAGGTCCTGGTCACACTTCCATTCCTCATCCTCGTTCAGAGTGGGCAGGTATCCGGACACGCCCTTCCCCGTCCCTGACCCAGAGCTCTGGTCGCTACAGACCTTGGGGCTCTCTGAGCCTGTCCTCGTATACTCCAAATAAATATCGGACTTGAGGAAGGCGGGGTAGGTGTTCTCCTCCATGGTGGACTGGATTTCTGTCTGCGCCTGGTCGAACATGGCCGGGTCGATCTGCTGCTTCACGATGCAGTCCTTTATGAAGCTCTTGGTGGCTGGCTTGGTCTGGCGGGACACGATGCCACTGTTATCGAGGATGTACTTTCGGTAGATCGCTCTTGCCAGCTTCAGCCTCTTCTCCTCGTTCGAGTCGCAGGGCTCCAGCTTCCTGAAGCCACTGCAGGCGAACCAGAAGTCCAGCAGGTCGGCACAGCCCTCCTGCTTCAGGAAAGTCCTGAACAGGCTTATCCCATCCTGGTCGTCCAGCAGGGAGTGCAGGGACTCGGCCCACTTCAAGTACGGCGGCGTGGGTGAGGCGCTGCCCTCGGGCTCGTACCCCAGGTCCAGGTCCGAGCGCCTCGGCGTGGCTGTCGAAGTCTCACCTTTAACGCCGGCACCTTTCCCAGAGCAGAAGCCATGGCTGATGGGCCTTGGGTCTGTGGACGCCAGTTCTCCCTCCTCACCAGGCACGGGGGGCCGGGGGGCATCTTCGGTGAAACTCGCTCCGAGGTCCAAGGGGAAACCCTGCTCTTGGACATTCATTTTGGGACTCTGTGCGTCAATGAACAATGAGCGCTGCA-CCCTAATACATCAGTACTTACAGCTCCAAA----------------------------GTGACTCTTGCAGACACGGTCATCTGTAAACTTGACCCTCTGTCTGGTTTCGTCTCCTGAAATTCATTTGTGGTTTT-AAATAAGACAATATTATCATGTTAACCACAAAAAGATTATCTGGTACAACAATTCATCTGAATGATTTGCAGGCTATCATTTTTGTGTTCTCCCCATCAAATATAATGAAATGCTGACCTAAAGATATTTACAACTGGCATGGAATACACTTTTGTGGCTAAGTATATCATGAAGAATCACACTTAATGAGATCTGACTCCATCATTGTGCCAAAGTCGTCAGGAAGTCGGAAGTAAAAGGCTGAGCACTCAAAGGTCATTAGCCCCACATCTACATGTGGGCATTGTGAGGTTCCAAAGACCCATGCCAATCAGAGGGCCACAAATAACCACATATGACTTACATAGCTGGTAATTTCCACCAACAAAAGCGGCTCATTAATCTAATCTTTTTGTATCGACAGATGCATAG-----ATAGGCAGTGTTTTGCCAAAAA-TTACATGAAGAAAGCTTTCTAACTTTACCGATGACTATTAAATAATCTAGACCTATTCTTCCTATCCCCCTTGCAGCCCCACCCTTAACAAAGAGAGTTGGCACCTGGGAGTCACTTTTAACAAGACAATACC-AAAAAAAGCAAAAAA------------------------------------------GGGAGGGTCCCACGACTCCGACCAGCACGCATACTCAGGCTCTGGCCGCAGTGTACTGTCATTCGAGTCAGGTAGGTGGAGAGCCCCTCGTGCCACCTGGGCATGGGTCTACTGCTGTGGCAAGAGGAGGGAGGGTCCTGTGTACAAACTGCTTGGCGAGTCTGCCAGGTG-CAGAGGGCTTTTCTTTTATAGGGAGCTC---CCTGCTTGCTTCTGAAAGGGACTGGCGTAAGTTGCATTCGGGAAATAACAAGGCAAACCCAAGTTCAGTTAGAGCAAGCAAAACAAATCAGGAGCCCACGCTGCTCTAAATGCCCTGGGGTGGGA--GAGGGGT--AGAGGGGTGGTAGCTATTTGAAGGAGGATGTGGTGTTTTTTACCTGAGTTGCAAAACCAGTGTCCTAACCTTTTCTGGCTAACAAAGATTTTTGTGGCACTCAGCTCTATAATGACAAGGGCCACAGGGCTCCTATTTAGGTTATAGAATTATCTGCCTTTTCTTCTGAAAATAAGGCAGAAGTTTCTCTGATGGCACAAGGCTGGGGTCAGTCAGGTGCCTGGCTGCCCCACGAGGCCCTTCCTGGCAAGCTCAGCTGTGACGCGCCCCTCTAGGTTCTGGGAGCTGGTTTGACTGGATGGTGCCGACCCTGCTCTTATGGCTGG------
ravelo034 -------------------------NNNNNNNNNNNNNNNNAGTCCCTNNNANNNTGTAAGCTATGCACCACAAGCTAC----TATAT-CCCAACATTTCCTTATTCTCCACCACTAAGCCCAGGATGACCTGGTGATCCATAAATATTTGCAGAATGAAGGTCTATGAAGTAAAACCTCCACCATAGTTAAAGTTAGTTAACGCAGATTCACTAAAGTAACAAATCAGCAATTTCACTGAAAGTAAAGGTTCGAGTAGCCCAAAACC-ATGACAAAATTTCCAGCTGTGTTCACAGAAACACAAGTTCAAATGCGAGTGCGTCTAATTTGATTTTCCTAAAAGCCTCTCTAA------------GACATTCAAATTCATTAACTTCATGTGACCAAGAGAGATTCTGCAACTGAGGCTCAGAACCCCTATAAACATGCCAGCTAACAAGGACACTTTCCCTAGGTGCTCAACCCAGAATACAACACTGTCAGCGTCAATCG-------GGAGCTTTGAACTCTAAACCCACAGGCTCAAGTCACGAACTCGCCCAATGAAGCCTATCAACAACCCCTGGATAAAATTTTTCCATCTTAACACTTTATT-CCCTTTACTTNNNNNNNNNNNN-----GGCTGGAACATGAAAATGACCCCAGGGCACCACAGAAATACCACCTTCCTCTCCTGCCAGTTCCGTTCGGTCATAAGAATGGACTACATGGTCTACGTCAGCTTCTTCGCGGGGATTTTACTTCCCCTAGTTGTCATGTGCGGCATCTACCTTGACATCTTCTATGTCATCCGGAACAAACTCAGTCAGAACTTTTCTAGCTCTAAAGAGACAAGTGCATTTTATGGACGGGAGTTCAAGACGGCTAAGTCCCTGTCTCTGGTTCTCTTGTTGTTTGCTGTGTCCTGGCTGCCATTATCCATCATGAACTGTGTTATCTACTTTAGTGGTGAGGTGCCACCAGTTGTATTGTACTTGGGCATCCTGCTGTCCCATGCTAACTCCNNNNNTGGAATGTCAGCGATTTTTGGTGAGTCTTTGTAAATTTACTTTTAGATCTCATTTCCCTTG---------ATAACAATCTCATATA------TTCCTTCAAATAGCAGCAGTATATAAATTCTTCCTTAAAACATGTGTTATACAGCCATCTAGCTTTACTATAGCTTTAAAGTAGCTGCACAAGTTTTTCACTTTTATCTGAGCCCTA-------CT-AGGTGAGGTT--AAAATTCAGTAAATCTAAATTGGTATCATATCACTAAGATCCATTAACAAATAGAATATTTATACTTTTTGAGCCCTTTATTTGGAGACAAA-------------TACTATTTTTTAAAAAGTCCTTCTGATTCTTTC-AATAGCTTAGTCTCCCTTGGAAGGCATTCAGGCCAGGCCACGTTGTCTTATA-CTCTGATTTATGGTTTTAATGTGGTAGTTAAG----AAGTTCCATTTTTCTAGTCATTATTTGAAGCTCAGGTTAGTGCCTCTCTCAACCACCTTCTAATTGGGATTTCAAAACTGTCACAGATTCTTTCAAGTAATGTTTACAAATTCCCTATGCTTTAGTCACAAGGAAGTTCTGAGGATGATGTATTACGTNNNNNNNNNNNN----TCCTTCGTCAGGGACTACCCAGGTGAGTGCTTGT---TTCACAGCTGCGGCAGCTGGCG--------ATGGCTGCCAGGGCAAGGTGGGGGTGTCTG--CTGCACACCTCCCCTCGGGACCCGTGCCTGGGCTGCACGCAGCGTACACGCATAGGACTCATAGAGGTTCCTGGTGTAGCAGAGGAGTCTCAGGAGGGGGTTCTTCAGGTGCCAGCGATGAC-------TGCAACTCGTTCACAGTGCAGTTACTTCTGTCCCCGTTGCAGCAGCTTCA----------------------------CAGAGACCAGGA--GTCAAGCCTTGAGAGTCACGGTGGCTGCTTGTTACTGATATGTGTGATGCTCACTGTGAGCTGGCTCCCTTCTAGGCTCTGGGCGTCCTTTAATGCACACAGGTTAGGGACTGCTACTGCCCTTTTGCAGGAGAGGAAGCTGAGGGACAGAGTGGTTTAATACCCTGCCAAGGGTGTGCAGCAAATGATGGAGCAAGAATTCTGACCAGGAGGCCTGGCTCCCGAGCCTGCATTTTAGCACCACACTAAGTAACCTGGTCAAGGTTGGCCACGACTCTCACTCAGGTCTTCACACTTCTGAAGCTGCTCCTTTCTTATTCTCAGTGGCACTAATCTCTGACCACCTTAGGCAGGTTAACATTCTCTTTTTAAAAAAAATCTGTGGGCCCAGGATTGTGGGCCCCTGTGCCCTGCTGCAGGAGTGGGTCGGTAGGGCAGCGTGTTTCCAGGCCGAGTTGGGAGCTGTTCCTGTCCCGCAGGTGAGAGTGGCAGGAGGGCAGGCG-----AGCTGAGAGGCAGGTGAGGCTGTGGGCGTTGCGGGTCAGCAGATCGGGAGCATCGCCCTGAGGGG-CTTGTCTCTCC----------------------------NNNNNNNNNNNNNNACTCGTTGCGGTAGTAAGATGCCTCTTTATCAAGTTGTTTCATTCGGTCTGCGAACTCGGGGTTCGTCCTGGAGTCGTCTTCAATGTTATGTGCCTTCAACATTACATTTTTAAAGAAGGTAGTTAAGACAACAATTTAGAACGATAGGTAGTGCAGTCACCAATGGCCCAGAAATTAACTTTGGGGAGAAAATAACCACCA---AGAATTATGGGTATATTGTCAGTGCAAAGGCAAAATGGAAAAATCACACATTGCAGCTACTTTAGAATAATGTTGAATTTAACTTATACTACAGTTTCATAGGGAAGTTTCTTTTTATTATTGATATTTTGTTCCATTAAATATTGCTRCTACTTTTGGCTTCTCTTTCCACCAAAAAGAAGGGGATGGGTGGGGTTAGACACTGTGATGTCTTCATTCCAGGTYATTTGGCAAGCAGAACTAAGACAATTCAACTCCTCACAGTTCAGGAGGTGATTCATACCAAATGCTTTCATTTTCAATGCAGAGAAACTGAAACA-----ATATTCAATTATTTTCCAAGAACTATCAAGGGCGTACATAAAGCCAGGCATCACAGAAGAGACTGGTTGACTGATTGACATTTCATCCCACTGAGAAATTTCAGCAGAAGATGTAGTTTGAAAGGAAAACTTAGAAGTGAGGAAGG-CTTTCCAGCTAACAGTTATACCCATAAATTCTCGGTCTCT-------------------------------------ATGTTAGGTCTCAGCTGATAGAAATGAAACGACTGGAGGTAAGAATGTGGCTTTGCCCGTAGATTTCCTTGA-----------------------TTTTGAATAGTAGATAAAAGGAAGGCAAT----GGTCATGCATTGAGTGTCTACTATATTCAGAGAAAAGTGTTATATCCATTATCTACCTGAAAGTAGGTATTATTTTCCCTACTCTACAGATGAAGAACAAGGTTCAGAGATATTAAGTACATGGTTTCCAAGAGCACATAGTTAGTACGTTTCAAAAGCAAATGTTCAGTTTCTGCCTGATTCCAGAGGCCTTGACACCACC--ATCATGCCTCCGAGTCTTTGGCCTCAGTCTTACCGAAGATGCCTTACTCAGTGTTTTGGTTCAGAGGGAATAGCATCTTACTCTTGATTCTTTCTAAGGCTATGATGAATCCAGATAGCACCCATTGCTTATCCTGTCTAGCCTTGCACTGACCAATATCTCCTCCACTGAGGATGCTAGATAAGCAGGAAGTAAAGAGTATTGATTGGTAGGTTTCCAAGTCAAAAAAA-TGAAACAGGTTTCCAAAAAATAAATTAACTACCAAGGACTCAGTAGACATAGTTTATTTGTTTATAGCAACC---------------------------------GTGACTGTTTGACTGCCACCTGCTGGGATGGGGCTCCCCAGCGGTGCCTGTTTGTGTACATTGCCAGTGGCAGCTCCGATCACCCACCGTTCTGTCGGCACTTGGCGTAGCTTTATATTTAGTGCTGTTAAAATGGCATGAATGCAGTTGTCTCCTTCCCTGAAGATTGCTAATTTAACTGAGACTGTGGGCCACAGAGACCTGCATTTGTCATTTAATGTGTCTGTGACACACAAGTGAATAGAAAGCAAATTCAACTCTTTTTT-CTTAATAAGCCTTGAATAAGGCACTGAGAATGTTTGAGTATTCAAGTGAGAAGCTGTACTTGAAAAGCAAATATTTCCTACTTTTTGTTTGCAAACTGTGTTGCCATGGCGATACACGGCATTTACAGCATTTGAGAAATTAAAGTGGGAAATCAAAGGAATTGTTTTGTGTTACCTATC-----TGCAAGGAAACATTTGTCTTTAAATCATTTCAGCAAAATCCGTCAACGCTCAGCTCCAATGCTAAAGACATTGCTCATCCAGTCTGCCATCAGTAAAACTAGTGACCTACAACCTACAATACAGTCCTTGTCATACAATCTTGATTCACATTGAATTTCAATGCGCTAGCGGTACCACA-CTTC----ATTTCCGGTATTCCACGTCCATGTCTAGTAATTTCTCAATCGACTTCTCAC--------AGCCCCATTGCTCC--------------------------------------ATCTGCCAGTACCTGCTGGCCCGGGACTGTGAGGACCACTCCTTCTCCATCGTCATTGAGACCGTGCAGGTGAGCTTGCCGGGAGGCTGCGTAGCCGCTAGGCCGGCGGG-CAGCCCC--GGGAAGTGTGGGCAGGTGCT--CTGTGCAGGGCGG--AGGACTCCTCTTCCAGGCTTCAGTTAGCCCCTCGTT-CTTCCAGAAACCCAGCCCCTCTCTCTGTCCCTGGA-GTCGGGAGAAGGCACCCTGCCCTGCTGACCACAGCGCTCAGGGCGGGCCCCGCTCCACGAGAGGCTTCAGTGGCTGCTTTGGGTCCTGCCTGTGGCCTCTGTGG-------------CCAGCCTCTGCTGTGCGGAGCTGGGGTGACTGGGA----GGCGAGGAGGGCCTGTCTCCCATTCTGA-CTGCTATGG-CCGTGTGTAGACTCATTTTCTCTAGAGAATGAAGCAAAGCTGAGGACAAATAGAGTGCTGAAGCCCCTGATTCTCTTTGGAATGACAGGCCCAGGGCATA-GCGGAGGCAGAGGCCCATGGTCCTAGAGAAAGACCAGGCCAGGATGGGCGCTGGTGTGGGAGAGGTCGGGCACCGTGTTCAACTCTTGG--CCCTGTCCACACAGAGTGTCCTGTGAGAACGGAAGCCAGAGGCTCTCTGGGG---------------GACTCAGTGGGTCCTAGGCTGGGGTGCTGGACTGGTG-GGGGTACAGTGGGATCACCACACATCCCCTCTTGGCAGTGTGCCGATGACCCCGATGCTGTCTGCACCCGCTCGGTCTCTGTCCGGCTGCC--------------GGGCATGTGAATGGCTTCTCCCCAGTGTGTGTTCTCTGATGCCTGACGAGGTGGTCCCTCCGACTGAAGCTTTTCCCACATTCGTTGCATCGGCAGGGCCTCACTGACGCATGTCCTCTCAGGTGCTTGGCAAATGCTGCACTGTGGTTGAAGCACCGCCCGCACTCACTGCAGAGATAGAGCTCCTCAGCCGCGTGTGTCTTCCGGTGTGCCAGGTACCGCCTGTGGTCACTGAAGTCCTCTCCACACTCTCCACACAAGTAGGGTTTGCCTCCGAGGTGGATTCTTTGGTGTGTTGTTAGCACAGATTTCTGGCTGAAGCTTTTGCCACAAATAGTACAGAAAAAGGGTTTTTCTCCCGTATGTGTCCTCTGATGCCTGACAAGGTCTGAAGTCCAGCGGAAGTGTTTCCCACAATCATCACATCGATAGGGTTTCTTAACAGTTTTAACAGATGGAGTTCTCTCAGCCTGGATCAGAGGGGAGGCCTCCTCCAAATTCTTACGGTTTAGAGGATATTTACAAGGAGTGTTCATCTTGTGAACCTTTTGGTGCCTGGCAAGATGTGAGCTCCGCGTGTAACTTTTCCCACACTCCATACATTTATAGGGCTTCTCTCCTGTGTGAGTTCTGAGGTGTCTAACAAGGTGGGAGTTACAAGTGAAGCTTTTTCCACATACAGGACAGTCATGATGTCTCCCTAACAGGGTATGAACAGGCATGGTTTCCCGAAGATTCATTAAACTATTCACTTGAGAGATATTTGTACCAAATCTTCTTTCACTAAGTCTACCTGGATTATCCTCAAAGG------------------------AGGAGCAGCTTCTGAGTGAGCCTGCTGGGGGGGGCAGGGTCTCTGCCTCCGTCCTCCTCTAGGTCCTGGTCACACTTCCATTCCTCATCCTCGTTTAGAGTGGGCAGGTATCCGGACACGCCCTTCCCCGTCCCTGACCCAGAGCTCTGGTCGCTACAGACCTTGGGGCTCTCTGAGCCTGTCCTCGTATACTCCAAATAAATATCGGACTTGAGGAAGGCGGGGTAGGTGTTCTCCTCCATGGTGGACTGGATTTCTGTCTGCGCCTGGTCGAACATGGCCGGGTCGATCTGCTGCTTCACGATGCAGTCCTTTATGAAGCTCTTGGTGGCTGGCTTGGTCTGGCGGGACACGATGCCACTGTTATCGAGGATGTACTTTCGGTAGATCGCTCTTGCCAGCTTCAGCCTCTTCTCCTCGTTCGAGTCGCAGGGCTCCAGCTTCCTGAAGCCACTGCAGGCGAACCAGAAGTCCAGCAGGTCGGCACAGCCCTCCTGCTTCAGGAAAGTCCTGAACAGGCTTATCCCATCCTGGTCGTCCAGCAGGGAGTGCAGGGACTCGGCCCACTTCAAGTACGGCGGCGTGGGTGAGGCGCTGCCCTCGGGCTCGTACCCCAGGTCCAGGTCCGAGCGCCTCGGCGTGGCTGTCGAAGTCTCACCTTTAACGCCGGCACCTTTCCCAGAGCAGAAGCCATGGCTGATGGGCCTTGGGTCTGTGGACGCCAGTTCTCCCTCCTCACCAGGCACGGGGGGCCGGGGGGCATCTTCGGTGAAACTCGCTCCGAGGTCCAAGGGGAAACCCTGCTCTTGGACATTCATTTTGGGACTCTGTGCGTCAATGAACAATGAGCGCTGCA-CCCTAATACATCAGTACTTACAGCTCC----------------------------------------------------NNNNNNNNACTTGACCCTCTGTCTGGTTTCGTCTCCTGAAATTCATTTGTGGTTTT-AAATAAGACAATATTATCATGTTAACCACAAAA-GATTATCTGGTACAACAATTCATCTGAATGATTTGCAGGCTATCATTTTTGTGTTCTCCCCATCAAATACAATGAAATGCTGACCTAAAGATATTTACAACTGGCATGGAATACACTTTTGTGGCTAAGTATATCATGAAGAATCACACTTAATGAGATCTGACTCCATCATTGTGCCAAAGTCGTCAGGAAGTCAGAAGTAAAAGGCTGAGCACTCAAAGGTCATTAGCCCCACATCTACATGTGGGCATTGTGAGGTTCCAAAGACCCATGCCAATCAGAGGGCCACAAATAACCACATATGACTTACATAGCTGGTAATTTCCACCAACAAAAGCGACTCATTAATCTAATCTTTTTGTATCGAGAGATGCATAG-----ATAGGCAGTGTTTTGCCAAAAA-TTACATGAAGAAAGCTTTCTAACTTTACCGATGACTATTAAATAATCTAGACCTATTCTTCCTATCCCCCTTGCAGCCCCACCCTTAACAAAGAGAGTTGGCACCTGGGAGTCACTTTTAACAAGACAATACCAAAAAAAAGCAAAAAAGGAACTAGGTTAGTCAAT-CCCCTGACTTCCCTGCTGCAATGGGGAGGGTCCCACGACTCCGACCAGCACACATACTCAGGCTCTGGCCGCAGTGTACTGTCATTCGAGTCAGGTAGGTGGAGAGCCCCTTGTGCCACCTGGGCATGGGTCTACTGCTGTGGCAAGAGGAGGGAGGGTCCTGTGTACAAACTGCTTGGTGCGTCTGCCAGGTG-CAGAGGGCTTTTCTTTTATAGGGAGCTC---CCTGCTTGCTTCTGAAAAGGACTGGCGTAAGTTGCATTCGGGAAATAACAAGGCAAACCCAAGTTCAGTTAGAGCAAGCAAAACAAATCAGGCGCCCACGCTGCTATAAATGCCCTGGGGTNGGA--GAGGGGT--AGAGGGGTGGTAGCTATTTGAAGGAGGATGTGGTGTTTTTTACCTGAGTTGCNAAACNAGTGTCCTAACCTTTTCTGACTAACAAAGATTTTTGTGGCACTCAGCTCTATAATGACAAGGGCCACAGGGCTCCTATTTAGGTTATAGAATTATCTGCCTTTTCTTCTGAAAATAAGGCAGAAGTTTCTCTGATGGCACAAGGCTGGGGTCAGTCAGGTGCCTGGCTGCCCCACGAGGCCCTTCCTGGCAAGCTCAGCTGTGACGCGCCCCTCTAGGTTCTGGGGGCTGGTTTGACTGGATGGTGCCGACTCTGCTCTTATGGCTGGTGAACA
ravelo035 -------------------------NNNNNNNNNNNNNNNNAGTCCCTNNNANNNTGTAAGCTATGCACCACAAGCTAC----TATAT-CCCAACATTTCCTTATTCTCCACCACTAAGCCCAGGATGACCTGGTGATCCATAAATATTTGCAGAATGAAGGTCTATGAAGTAAAACCTCCACCATAGTTAAAGTTAGTTAACGCAGATTCACTAAAGTAACAAATCAGCAATTTCACTGAAAGTAAAGGTTCGAGTAGCCCAAAACC-ATGACAAAATTTCCAGCTGTGTTCACAGAAACACAAGTTCAAATGCGAGTGCGTCTAATTTGATTTTCCTAAAAGCCTCTCTAA------------GACATTCAAATTCATTAACTTCATGTGACCAAGAGAGATTCTGCAACTGAGGCTCAGAACCCCTATAAACATGCCAGCTAACAAGGACACTTTCCCTAGGTGCTCAACCCAGAATACAACACTGTCAGCGTCAATCG-------GGAGCTTTGAACTCTAAACCCACAGGCTCAAGTCACGAACTCGCCCAATGAAGCCTATCAACAACCCCTGGATACAATTTTTCCATCTTAACACTTTATT-CCCTTTACTTNNNNNNNNNNNN-----GGCTGGAACATGAAAATGACCCCAGGGCACCACAGAAATACCACCTTCCTCTCCTGCCAGTTCCGTTCGGTCATAAGAATGGACTACATGGTCTACGTCAGCTTCTTCGCGGGGATTTTACTTCCCCTAGTTGTCATGTGCGGCATCTACCTTGACATCTTCTATGTCATCCGGAACAAACTCAGTCAGAACTTTTCTAGCTCTAAAGAGACAAGTGCATTTTATGGACGGGAGTTCAAGACGGCTAAGTCCCTGTCTCTGGTTCTCTTGTTGTTTGCTGTGTCCTGGCTGCCATTATCCATCATGAACTGTGTTATCTACTTTAGTGGTGAGGTGCCACCAGTTGTATTGTACTTGGGCATCCTGCTGTCCCATGCTAACTCCNNNNNTGGAATGTCAGCGATTTTTGGTGAGTCTTTGTAAATTTACTTTTAGATCTCATTTCCCTTG---------ATAACAATCTCATATA------TTCCTTCAAATAGCAGCAGTATATAAATTCTTCCTTAAAACATGTGTTATACAGCCATCTAGCTTTACTATAGCTTTAAAGTAGCTACACAAGTTTTTCACTTTTATCTGAGCCCTA-------CT-AGGTGAGGTT--AAAATTCAGTAAATCTAAATTGGTATCATATCACTAAGATCCATTAACAGATAGAATATTTATACTTTTTGAGCCCTTTATTTGGAGACAAA-------------TACTATTTTTTAAAAAGTCCTTCTGATTCTTTC-AATAGCTTAGTCTCCCTTGGAAGGCATTCAGGCCAGGCCACGTTGTCTTATA-CTCTGATTTATGGTTTTAATGTGGTAGTTAAG----AAGTTCCATTTTTCTAGTCATTATTTGAAGCTCAGGTTAGTGCCTCTCTCAACCACCTTCTAATTGGGATTTCAAAACTGTCACAGATTCTTTCAAGTAATGTTTACAAATTCCCTATGCTTTAGTCACAAGGAAGTTCTGAGGATGATGTATTACGTNNNNNNNNNNNN----TCCTTCGTCAGGGACTACCCAGGTGAGTGCTTGT---TTCACAGCTGCGGCAGCTGGCG--------GTGGCTGCCAGGGCAAGGTGGGGGTGTCTG--CTGCACACCTCCCCTCGGGACCCGTGCCTGGGCTGCACGCAGCGTACACGCATAGGACTCATAGAGGTTCCTGGTGTAGCAGAGGAGTCTCAGGAGGGGGTTCTTCAGGTGCCAGCTATGAC-------TACAACTCGTTCACAGTGCAGTTACTTCTGTCCCCGTTGCAGCAGCTTCA----------------------------CAGAGACCAGGA--GTCAAGCCTTGAGAGTCACGGTGGCTGCTTGTTACTGATATGTGTGATGCTCACTGTGAGCTGGCTCCCTTCTAGGCTCTGGGCGTCCTTTAATGCTCACAGGTTAGGGACTGCTACTGCCCTTTTGCAGGAGAGGAAGCTGAGGGACAGAGTGGTTTAATACCCTGCCAAGGGTGTGCAGCAAATGATGGAGCAAGAATTCTGACCAGGAGGCCTGGCTCCCGAGCCTGCATTTTAGCACCACACTAAGTAACCTGGT----------CACGACTCTCACTCAGGTCTTCACGCTTCTGAAGCTGCTCCTTTCTTATTCTCAGTGGCACTAATCTCTGACCACCTTAGGCAGGTTAACATTCTCTTTTTAAAAAAAATCTGTGGGCCCAGGATTGTGGGCCCCTGTGCCCTGCTGCAGGAGTGGGTCGGTAGGGCAGCGTGTTTCCAGGCCGAGTTGGGAGCTGTTCCTGTCCCGCAGGTGAGAGTGGCAGGAGGGCAGGCG-----AGCTGAGAGGCAGGTGAGGCTGTGGGCGTTGCGGGTCAGCAGATCGGGAGCATCGCCCTGAGGGG-CTTGTCTCTCC----------------------------NNNNNNNNNNNNNNACTCGTTGCGGTAGTAAGATGCCTCTTTATCAAGTTGTTTCATTCGGTCTGCGAACTCGGGGTTCGTCCTGGAGTCGTCTTCAATGTTATGTGCCTTCAACATTACATTTTTAAAGAAGGTAGTTAAGACAACAATTTAGAACGATAGGTAGTGCAGTCACCAATGGCCCAGAAATTAACTTTGGGGAGAAAATAACCACCA---AGAATTATGGGTATATTGTCAGTGCAAAGGCAAAATGGAAAAATCACACATTGCAGCTACTTTAGAATAATGTTGAATTTAACTTATACTACAGTTTCATAGGGAAGTTTCTTTTTATTATTGATATTTTGTTCCATTAAATATTGCTRCTACTTTTGGCTTCTCTTTCCACCAAAAAGAAGGGGATGGGTGGGGTTAGACACTGTGATGTCTTCATTCCAGGTYATTTGGCAAGCAGAACTAAGACAATTCAACTCCTCACAGTTCAGGAGGTGATTCATACCAAATGCTTTCATTTTCAATGCAGAGAAACTGAAACA-----ATATTCAATTATTTTCCAAGAACTATCAAGGGCGTACATAAAGCCAGGCATCACAGAAGAGACTGGTTGACTGATTGACATTTCATCCCACTGAGAAATTTCAGCAGAAGATGTAGTTTGAAAGGAAAACTTAGAAGTGAGGAAGG-CTTTCCAGCTAACAGTTATACCCATAAATTCTCGGTCTCT-------------------------------------ATGTTAGGTCTCAGCTGATAGAAATGAAACGACTGGAGGTAAGAATGTGGCTTTGCCCGTAGATTTCCTTGA-----------------------TTTTGAATAGTAGATAAAAGGAAGGCAAT----GGTCATGCATTGAGTGTCTACTATATTCAGAGAAAAGTGTTATATCCATTATCTACCTGAAAGTAGGTATTATTTTCCCTACTCTACAGATGAAGAACAAGGTTCAGAGATATTAAGTACATGGTTTCCAAGTGCACATAGTTAGTACGTTTCAAAAGCAAATGTTCAGTTTCTGCCTGATTCCAGAGGCCTTGACACCACC--ATCATGCCTCCGAGTCTTTGGCCTCAGTCTTACCGAAGATGCCTTACTCAGTGTTTTGGTTCAGAGGGAATAGCATCTTACTCTTGATTCTTTCTAAGGCTATGATGAATCCAGATAGCACCCATTGCTTATCCTGTCTAGCCTTGCACTGACCAATATCTCCTCCACTGAGGATGCTAGATAAGCAGGAAGTAAAGAGTATTGATTGGTAGGTTTCCAAGTCAAAAAAA-TGAAACAGGTTTCCAAAAAATAAATTAACTACCAAGGACTCAGTAGACATAGTTTATTTGTTTATAGCAACC---------------------------------GTGACTGTTTGACTGCCACCTGCTGGGATGGGGCTCCCCAGCGGTGCCTGTTTGTGTACATTGCCAGTGGCAGCTCCGATCACCCACCGTTCTGTCGGCACTTGGCGTAGCTTTATATTTAGTGCTGTTAAAATGGCATGAATGCAGTTGTCTCCTTCCCTGAAGATTGCTAATTTAACTGAGACTGTGGGCCACAGAGACCTGCATTTGTCATTTAATGTGTCTGTGACACACAAGTGAATAGAAAGCAAATTCAACTCTTTTTT-CTTAATAAGCCTTGAATAAGGCACTGAGAATGTTTGAGTATTCAAGTGAGAAGCTGTACTTGAAAAGCAAATATTTCCTACTTTTTGTTTGCAAACTGTGTTGCCATGGCGATACACGGCATTTACAGCATTTGAGAAATTAAAGTGGGAAATCAAAGGAATTGTTTTGTGTTACCTATC-----TGCAAGGAAACATTTGTCTTTAAATCATTTCAGCAAAATCCGTCAACGCTCAGCTCCAATGCTAAAGACATTGCTCATCCAGTCTGCCATCAGTAAAACTAGTGACCTACAACCTACAATACAGTCCTTGTCATACAATCTTGATTCACATTGAATTTCAATGCGCTAGCGGTACCACA-CTTC----ATTTCCGGTATTCCACGTCCATGTCTAGTAATTTCTCAATCGACTTCTCAC--------AGCCCCATTGCTCC--------------------------------------ATCTGCCAGTACCTGCTGGCCCGGGACTGTGAAGACCACTCCTTCTCCATCGTCATTGAGACCGTGCAGGTGAGCTTGCCGGGAGGCTGCGTAGCCGCTAGGCTGGCGGG-CAGCCCC--GGGAAGTGTGGGCAGGTGCT--CTGTGCAGGGCGG--AGGACTCCTCTTCCAGGCTTCAGTTAGCCCCTCGTT-CTTCCAGAAACCCAGCCCCTCTCTCTGTCCCTGGA-GTCGGGAGAAGGCACCCTGCCCTGCTGACCACAGCGCTCAGGGCGGGCCCCGCTCCACGAGAGGCTTCAGTGGCTGCTTTGGGTCCTGCCTGTGGCCTCTGTGG-------------CCAGCCTCTGCTGTGCGGAGCTGGGGTGACTGGGA----GGCGAGGAGGGCCTGTCTCCCATTCTGA-CTGCTATGG-CCGTGTGTAGACTCATTTTCTCTAGAGAATGAAGCAAAGCTGAGGACAAATAGAGTGCTGAAGCCCCTGATTCTCTTTGGAATGACAGGCCCAGGGCATA-GCGGAGGCAGAGGCCCATGGTCCTAGAGAAAGACCAGGCCAGGATGGGCGCTGGTGTGGGAGAGGTCGGGCACCGTGTTCAACTCTTGG--CCCTGTCCACACAGAGTGTCCTGTGAGAACGGAAGCCAGAGGCTCTCTGGGG---------------GACTCAGTGGGTCCTAGGCTGGGGTGCTGGACTGGTG-GGGGTACAGTGGGATCACCACACATCCCCTCTTGGCAGTGTGCCGATGACCCCGATGCTGTCTGCACCCGCTCGGTCTCTGTCCGGCTGCC--------------GGGCATGTGAATGGCTTCTCCCCAGTGTGTGTTCTCTGATGCCTGACGAGGTGGTCCCTCCGACTGAAGCTTTTCCCACATTCGTTGCATCGGCAGGGCCTCACTGACGCATGTCCTCTCAGGTGCTTGGCAAATGCTGCACTGTGGTTGAAGCACCGCCCGCACTCACTGCAGAGATAGAGCTCCTCAGCTGCGTGTGTCTTCCGGTGTGCCAGGTACCGCCTGTGGTCACTGAAGTCCTCTCCACACTCTCCACACAAGTAGGGTTTGCCTCCGAGGTGGATTCTTTGGTGTGTTGTTAGCACAGATTTCTGGCTGAAGCTTTTGCCACAAATAGTACAGAAAAAGGGTTTTTCTCCCGTATGTGTCCTCTGATGCCTGACAAGGTCTGAAGTCCAGCGGAAGTGTTTCCCACAATCATCACATCGATAGGGTTTCTTAACAGTTTTAACAGATGGAGTTCTCTCAGCCTGGATCAGAGGGGAGGCCTCCTCCAAATTCTTACGGTTTAGAGGATATTTACAAGGAGTGTTCATCTTGTGAACCTTTTGGTGCCTGGCAAGATGTGAGCTCCGCGTGTAACTTTTCCCACACTCCATACATTTATAGGGCTTCTCTCCTGTGTGAGTTCTGAGGTGTCTAACAAGGTGGGAGTTACAAGTGAAGCTTTTTCCACATACAGGACAGTCATGATGTCTCCCTAACAGGGTATGAACAGGCATGGTTTCCCGAAGATTCATTAAACTATTCACTTGAGAGATATTTGTACCAAATCTTCTTTCACTAAGTCTACCTGGATTATCCTCAAAGG------------------------AGGAGCAGCTTCTGAGTGAGCCTGCTGGGGGGGGCAGGGTCTCTGCCTCCGTCCTCCTCTAGGTCCTGGTCACACTTCCATTCCTCATCCTCGTTTAGAGTGGGCAGGTATCCGGACACGCCCTTCCCCGTCCCTGACCCAGAGCTCTGGTCGCTACAGACCTTGGGGCTCTCTGAGCCTGTCCTCGTATACTCCAAATAAATATCGGACTTGAGGAAGGCGGGGTAGGTGTTCTCCTCCATGGTGGACTGGATTTCTGTCTGCGCCTGGTCGAACATGGCCGGGTCGATCTGCTGCTTCACGATGCAGTCCTTTATGAAGCTCTTGGTGGCTGGCTTGGTCTGGCGGGACACGATGCCACTGTTATCGAGGATGTACTTTCGGTAGATCGCTCTTGCCAGCTTCAGCCTCTTCTCCTCGTTCGAGTCGCAGGGCTCCAGCTTCCTGAAGCCACTGCAGGCGAACCAGAAGTCCAGCAGGTCGGCACAGCCCTCCTGCTTCAGGAAAGTCCTGAACAGGCTTATCCCATCCTGGTCGTCCAGCAGGGAGTGCAGGGACTCGGCCCACTTCAAGTACGGCGGCGTGGGTGAGGCGCTGCCCTCGGGCTCGTACCCCAGGTCCAGGTCCGAGCGCCTCGGCGTGGCTGTCGAAGTCTCACCTTTAACGCCGGCACCTTTCCCAGAGCAGAAGCCATGGCTGATGGGCCTTGGGTCTGTGGACGCCAGTTCTCCCTCCTCACCAGGCACGGGGGGCCGGGGGGCATCTTCGGTGAAACTCGCTCCGAGGTCCAAGGGGAAACCCTGCTCTTGGACATTCATTTTGGGACTCTGTGCGTCAATGAACAATGAGCGCTGCA-CCCTAATACATCAGTACTTACAGCTCC----------------------------------------------------NNNNNNNNACTTGACCCTCTGTCTGGTTTCGTCTCCTGAAATTCATTTGTGGTTTT-AAATAAGACAATATTATCATGTTAACCACAAAA-GATTATCTGGTACAACAATTCATCTGAATGATTTGCAGGCTATCATTTTTGTGTTCTCCCCATCAAATACAATGAAATGCTGACCTAAAGATATTTACAACTGGCATGGAATACACTTTTGTGGCTAAGTATATCATGAAGAATCACACTTAATGAGATCTGACTCCATCATTGTGCCAAAGTCGTCAGGAAGTCAGAAGTAAAAGGCTGAGCACTCAAAGGTCATTAGCCCCACATCTACATGTGGGCATTGTGAGGTTCCAAAGACCCATGCCAATCAGAGGGCCACAAATAACCACATATGACTTACATAGCTGGTAATTTCCACCAACAAAAGCGACTCATTAATCTAATCTTTTTGTATCGAGAGATGCATAG-----ATAGGCAGTGTTTTGCCAAAAA-TTACATGAAGAAAGCTTTCTAACTTTACCGATGACTATTAAATAATCTAGACCTATTCTTCCTATCCCCCTTGCAGCCCCACCCTTAACAAAGAGAGTTGGCACCTGGGAGTCACTTTTAACAAGACAATACCAAAAAAAAGCAAAAAAGGAACTAGGTTAGTCAAT-CCCCTGACTTCCCTGCTGCAATGGGGAGGGTCCCACGACTCCGACCAGCACACATACTCAGGCTCTGGCCGCAGTGTACTGTCATTCGAGTCAGGTAGGTGGAGAGCCCCTTGTGCCACCTGGGCATGGGTCTACTGCTGTGGCAAGAGGAGGGAGGGTCCTGTGTACAAACTGCTTGGTGCGTCTGCCAGGTG-CAGAGGGCTTTTCTTTTATAGGGAGCTC---CCTGCTTGCTTCTGAAAAGGACTGGCGTAAGTTGCATTCGGGAAATAACAAGGCAAACCCAAGTTCAGTTAGAGCAAGCAAAACAAATCAGGCGCCCACGCTGCTATAAATGCCCTGGGGTNGGA--GAGGGGT--AGAGGGGTGGTAGCTATTTGAAGGAGGATGTGGTGTTTTTTACCTGAGTTGCNAAACNAGTGTCCTAACCTTTTCTGACTAACAAAGATTTTTGTGGCACTCAGCTCTATAATGACAAGGGCCACAGGGCTCCTATTTAGGTTATAGAATTATCTGCCTTTTCTTCTGAAAATAAGGCAGAAGTTTCTCTGATGGCACAAGGCTGGGGTCAGTCAGGTGCCTGGCTGCCCCACGAGGCCCTTCCTGGCAAGCTCAGCTGTGACGCGCCCCTCTAGGTTCTGGGGGCTGGTTTGACTGGATGGTGCCGACTCTGCTCTTATGGCTGGTGAACA
ravelo036 -------------------------------------------TCCCTGCTAAACTGTAAGCTATGCACCACAAGCTAC----TATAT-CCCAACATTTCCTTATTCTCCACCACTAAGCCCAGGATGACCTGGTGATCCATAAATATTTGCAGAATGAAGGTCTATGAAGTAAAACCTCCACCATAGTTAAAGTTAGTTAACGCAGATTCACTAAAGTAACAAATCAGCAATTTCACTGAAAGTAAAGGTTCGAGTAGCCCAAAACC-ATGACAAAATTTCCAGCTGTGTTCACAGAAACACAAGTTCAAATGCGAGTGCGTCTAATTTGATTTTCCTAAAAGCCTCTCTAA------------GACATTCAAATTCATTAACTTCATGTGACCAAGAGAGATTCTGCAACTGAGGCTCAGAACCCCTATAAACATGCCAGCTAACAAGGACACTTTCCCTAGGTGCTCAACCCAGAATACAACACTGTCAGCGTCAATCG-------GGAGCTTTGAACTCTAAACCCACAGGCTCAAGTCACGAACTCGCCCAATGAAGCCTATCAACAACCCCTGGATACAATTTTTCCATCTTAACACTTTATT-CCCTTTACTTTTGCCAAACCAA-----GGCTGGAACATGAAAATGACCCCAGGGCACCACAGAAATACCACCTTCCTCTCCTGCCAGTTCCGTTCGGTCATAAGAATGGACTACATGGTCTACGTCAGCTTCTTCGCGGGGATTTTACTTCCCCTAGTTGTCATGTGCGGCATCTACCTTGACATCTTCTATGTCATCCGGAACAAACTCAGTCAGAACTTTTCTAGCTCTAAAGAGACAAGTGCATTTTATGGACGGGAGTTCAAGACGGCTAAGTCCCTGTCTCTGGTTCTCTTGTTGTTTGCTGTGTCCTGGCTGCCATTATCCATCATGAACTGTGTTATCTACTTTAGTGGTGAGGTGCCACCAGTTGTATTGTACTTGGGCATCCTGCTGTCCCATGCTAACTCCAATGTTGGAATGTCAGCGATTTTTGGTGAGTCTTTGTAAATTTACTTTTAGATCTCATTTCCCTTG---------ATAACAATCTCATATA------TTCCTTCAAATAGCAGCAGTATATAAATTCTTCCTTAAAACATGTGTTATACAGCCATCTAGCTTTACTATAGCTTTAAAGTAGCTGCACAAGTTTTTCACTTTTATCTGAGCCCTA-------CT-AGGTGAGGTT--AAAATTCAGTAAATCTAAATTGGTATCATATCACTAAGATCCATTAACAAATAGAATATTTATACTTTTTGAGCCCTTTATTTGGAGACAAA-------------TACTATTTTTTAAAAAGTCCTTCTGATTCTTTC-AATAGCTTAGTCTCCCTTGGAAGGCATTCAGGCCAGGCCACGTTGTCTTATA-CTCTGATTTATGGTTTTAATGTGGTAGTTAAG----AAGTTCCATTTTTCTAGTCATTATTTGAAGCTCAGGTTAGTGCCTCTCTCAACCACCTTCTAATTGGGATTTCAAAACTGTCACAGATTCTTTCAAGTAATGTTTACAAATTCCCTATGCTTTAGTCACAAGGAAGTTCTGAGGATGATGTATTACGTTATTTCTGTTAA----TCCTTCGTCAGGGACTACCCAGGTGAGTGCTTGT---TTCACAGCTGCGGCAGCTGGCG--------ATGGCTGCCAGGGCAAGGTGGGGGTGTCTG--CTGCACACCTCCCCTCGGGACCCGTGCCTGGGCTGCACGCAGCGTACACGCATAGGACTCATAGAGGTTCCTGGTGTAGCAGAGGAGTCTCAGGAGGGGGTTCTTCAGGTGCCAGCGATGAC-------TGCAACTCGTTCACAGTGCAGTTACTTCTGTCCCCGTTGCAGCAGCTTCA----------------------------CAGAGACCAGGA--GTCAAGCCTTGAGAGTCACGGTGGCTGCTTGTTACTGATATGTGTGATGCTCACTGTGAGCTGGCTCCCTTCTAGGCTCTGGGCGTCCTTTAATGCACACAGGTTAGGGACTGCTACTGCCCTTTTGCAGGAGAGGAAGCTGAGGGACAGAGTGGTTTAATACCCTGCCAAGGGTGTGCAGCAAATGATGGAGCAAGAATTCTGACCAGGAGGCCTGGCTCCCGAGCCTGCATTTTAGCACCACACTAAGTAACCTGGTCAAGGTTGGCCACGACTCTCACTCAGGTCTTCACACTTCTGAAGCTGCTCCTTTCTTATTCTCAGTGGCACTAATCTCTGACCACCTTAGGCAGGTTAACATTCTCTTTTTAAAAAAAATCTGTGGGCCCAGGATTGTGGGCCCCTGTGCCCTGCTGCAGGAGTGGGTCGGTAGGGCAGCGTGTTTCCAGGCCGAGTTGGGAGCTGTTCCTGTCCCGCAGGTGAGAGTGGCAGGAGGGCAGGCG-----AGCTGAGAGGCAGGTGAGGCTGTGGGCGTTGCGGGTCAGCAGATCGGGAGCATCGCCCTGAGGGG-CTTGTCTCTCC---------------------------------------CACACTCGTTGCGGTAGTAAGATGCCTCTTTATCAAGTTGTTTCATTCGGTCTGCGAACTCGGGGTTCGTCCTGGAGTCGTCTTCAATGTTATGTGCCTTCAACATTACATTTTTAAAGAAGGTAGTTAAGACAACAATTTAGAACGATAGGTAGTGCAGTCACCAATGGCCCAGAAATTAACTTTGGGGAGAAAATAACCACCA---AGAATTATGGGTATATTGTCAGTGCAAAGGCAAAATGGAAAAATCACACATTGCAGCTACTTTAGAATAATGTTGAATTTAACTTATACTACAGTTTCATAGGGAAGTTTCTTTTTATTATTGATATTTTGTTCCATTAAATATTGCTRCTACTTTTGGCTTCTCTTTCCACCAAAAAGAAGGGGATGGGTGGGGTTAGACACTGTGATGTCTTCATTCCAGGTYATTTGGCAAGCAGAACTAAGACAATTCAACTCCTCACAGTTCAGGAGGTGATTCATACCAAATGCTTTCATTTTCAATGCAGAGAAACTGAAACA-----ATATTCAATTATTTTCCAAGAACTATCAAGGGCGTACATAAAGCCAGGCATCACAGAAGAGACTGGTTGACTGATTGACATTTCATCCCACTGAGAAATTTCAGCAGAAGATGTAGTTTGAAAGGAAAACTTAGAAGTGAGGAAGG-CTTTCCAGCTAACAGTTATACCCATAAATTCTCGGTCTCT-------------------------------------ATGTTAGGTCTCAGCTGATAGAAATGAAACGACTGGAGGTAAGAATGTGGCTTTGCCCGTAGATTTCCTTGA-----------------------TTTTGAATAGTAGATAAAAGGAAGGCAAT----GGTCATGCATTGAGTGTCTACTATATTCAGAGAAAAGTGTTATATCCATTATCTACCTGAAAGTAGGTATTATTTTCCCTACTCTACAGATGAAGAACAAGGTTCAGAGATATTAAGTACATGGTTTCCAAGTGCACATAGTTAGTACGTTTCAAAAGCAAATGTTCAGTTTCTGCCTGATTCCAGAGGCCTTGACACCACC--ATCATGCCTCCGAGTCTTTGGCCTCAGTCTTACCGAAGATGCCTTACTCAGTGTTTTGGTTCAGAGGGAATAGCATCTTACTCTTGATTCTTTCTAAGGCTATGATGAATCCAGATAGCACCCATTGCTTATCCTGTCTAGCCTTGCACTGACCAATATCTCCTCCACTGAGGATGCTAGATAAGCAGGAAGTAAAGAGTATTGATTGGTAGGTTTCCAAGTCAAAAAAA-TGAAACAGGTTTCCAAAAAATAAATTAACTACCAAGGACTCAGTAGACATAGTTTATTTGTTTATAGCAACC-----CACAAACACAGCCCTTGGCGGGATCACGGTGACTGTTTGACTGCCACCTGCTGGGATGGGGCTCCCCAGCGGTGCCTGTTTGTGTACATTGCCAGTGGCAGCTCCGATCACCCACCGTTCTGTCGGCACTTGGCGTAGCTTTATATTTAGTGCTGTTAAAATGGCATGAATGCAGTTGTCTCCTTCCCTGAAGATTGCTAATTTAACTGAGACTGTGGGCCACAGAGACCTGCATTTGTCATTTAATGTGTCTGTGACACACAAGTGAATAGAAAGCAAATTCAACTCTTTTTT-CTTAATAAGCCTTGAATAAGGCACTGAGAATGTTTGAGTATTCAAGTGAGAAGCTGTACTTGAAAAGCAAATATTTCCTACTTTTTGTTTGCAAACTGTGTTGCCATGGCGATACACGGCATTTACAGCATTTGAGAAATTAAAGTGGGAAATCAAAGGAATTGTTTTGTGTTACCTATC-----TGCAAGGAAACATTTGTCTTTAAATCATTTCAGCAAAATCCGTCAACGCTCAGCTCCAATGCTAAAGACATTGCTCATCCAGTCTGCCATCAGTAAAACTAGTGACCTACAACCTACAATACAGTCCTTGTCATACAATCTTGATTCACATTGAATTTCAATGCGCTAGCGGTACCACA-CTTC----ATTTCCGGTATTCCACGTCCATGTCTAGTAATTTCTCAATCGACTTCTCAC--------AGCCCCATTGCTCCATGAGTAGGCCATTACCTGTAGGAGAGCT---------ATCTGCCAGTACCTGCTGGCCCGGGACTGTGAAGACCACTCCTTCTCCATCGTCATTGAGACCGTGCAGGTGAGCTTGCCGGGAGGCTGCGTAGCCGCTAGGCCGGCGGG-CAGCCCC--GGGAAGTGTGGGCAGGTGCT--CTGTGCAGGGCGG--AGGACTCCTCTTCCAGGCTTCAGTTAGCCCCTCGTT-CTTCCAGAAACCCAGCCCCTCTCTCTGTCCCTGGA-GTCGGGAGAAGGCACCCTGCCCTGCTGACCACAGCGCTCAGGGCAGGCCCCGCTCCACGAGAGGCTTCAGTGGCTGCTTTGGGTCCTGCCTGTGGCCTCTGTGG-------------CCAGCCTCTGCTGTGCGGAGCTGGGGTGACTGGGA----GGCGAGGAGGGCCTGTCTCCCATTCTGA-CTGCTATGG-CCGTGTGTAGACTCATTTTCTCTAGAGAATGAAGCAAAGCTGAGGACAAACAGAGTGCCGAAGCCCCTGTTTCTCTTTGGAATGACAGGCCCAGGGCACA-GCGGAGGCAGAGGCCCACGGTCCTAGAGAAAGACCAGGCCAGGATGGGCGCTGGTGTGGGAGAGGTCGGGCACCGTGTTCAACTCTCGG--CCCTGTCCACACAGAGTGTCCTGTGAGAACGGAAGCCAGAGGCTCTCTGGGGCTGAGGTCTTTCTCTGACTCAGTGGGTCCTGGGCTGGGGTGCTGGACTGGTG-GGGGTACAGTGGGATCACCACACATCCCCTCTTGGCAGTGTGCCGATGACCCCGATGCTGTCTGCACCCGCTCGGTCACTGTCCGGCTGCC--------------GGGCATGTGAATGGCTTCTCCCCAGTGTGTGTTCTCTGATGCCTGACGAGGTGGTCCCTCCGACTGAAGCTTTTCCCACATTCGTTGCATCGGCAGGGCCTCACTGACGCATGTCCTCTCAGGTGCTTGGCAAATGCTGCACTGTGGTTGAAGCACCGCCCGCACTCACTGCAGAGATAGAGCTCCTCAGCTGCGTGTGTCTTCCGGTGTGCCAGGTACCGCCTGTGGTCACTGAAGTCCTCTCCACACTCTCCACACAAGTAGGGTTTGCCTCCGAGGTGGATTCTTTGGTGTGTTGTTAGCACAGATTTCTGGCTGAAGCTTTTGCCACAAATAGTACAGAAAAAGGGTTTTTCTCCCGTATGTGTCCTCTGATGCCTGACAAGGTCTGAAGTCCAGCGGAAGTGTTTCCCACAATCATCACATCGATAGGGTTTCTTAACAGTTTTAACAGATGGAGTTCTCTCAGCCTGGATCAGAGGGGAGGCCTCCTCCAAATTCTTACGGTTTAGAGGATATTTACAAGGAGTGTTCATCTTGTGAACCTTTTGGTGCCTGGCAAGATGTGAGCTCCGCGTGTAACTTTTCCCACACTCCATACATTTATAGGGCTTCTCTCCTGTGTGAGTTCTGAGGTGTCTAACAAGGTGGGAGTTACAAGTGAAGCTTTTTCCACATACAGGACAGTCATGATGTCTCCCTAACAGGGTATGAACAGGCATGGTTTCCCGAAGATTCATTAAACTATTCACTTGAGAGATATTTGTACC-----------------------------------------------------------------AGGAGCAGCTTCTGAGTGAGCCTGCTGGGGGGGGCAGGGTCTCTGCCTCCGTCCTCCTCTAGGTCCTGGTCACACTTCCATTCCTCATCCTCGTTTAGAGTGGGCAGGTATCCGGACACGCCCTTCCCCGTCCCTGACCCAGAGCTCTGGTCGCTACAGACCTTGGGGCTCTCTGAGCCTGTCCTCGTATACTCCAAATAAATATCGGACTTGAGGAAGGCGGGGTAGGTGTTCTCCTCCATGGTGGACTGGATTTCTGTCTGCGCCTGGTCGAACATGGCCGGGTCGATCTGCTGCTTCACGATGCAGTCCTTTATGAAGCTCTTGGTGGCTGGCTTGGTCTGGCGGGACACGATGCCACTGTTATCGAGGATGTACTTTCGGTAGATCGCTCTTGCCAGCTTCAGCCTCTTCTCCTCGTTCGAGTCGCAGGGCTCCAGCTTCCTGAAGCCACTGCAGGCGAACCAGAAGTCCAGCAGGTCGGCACAGCCCTCCTGCTTCAGGAAAGTCCTGAACAGGCTTATCCCATCCTGGTCGTCCAGCAGGGAGTGCAGGGACTCGGCCCACTTCAAGTACGGCGGCGTGGGTGAGGCGCTGCCCTCGGGCTCGTACCCCAGGTCCAGGTCCGAGCGCCTCGGCGTGGCTGTCGAAGTCTCACCTTTAACGCCGGCACCTTTCCCAGAGCAGAAGCCATGGCTGATGGGCCTTGGGTCTGTGGACGCCAGTTCTCCCTCCTCACCAGGCACGGGGGGCCGGGGGGCATCTTCGGTGAAACTCGCTCCGAGGTCCAAGGGGAAACCCTGCTCTTGGACATTCATTTTGGGACTCTGTGCGTCAATGAACAATGAGCGCTGCA-CCCTAATACATCAGTACTTACAGCTCCAAAGTGAATCAATC-----GCAGTCCAGAAGGTGACTCTTGCAGACACGGTCATCTGTAAACTTGACCCTCTGTCTGGTTTCGTCTCCTGAAATTCATTTGTGGTTTT-AAATAAGACAATATTATCATGTTAACCACAAAA-GATTATCTGGTACAACAATTCATCTGAATGATTTGCAGGCTATCATTTTTGTGTTCTCCCCATCAAATACAACGAAATGCTGACCTAAAGATATTTACAACTGGAATGGAATACACTTTTGTGGCTAAGTATATCATGAAGAATCACACTTAATGAGATCTGACTCCATCATTGTGCCAAAGTCGTCAGGAAGTCAGAAGTAAAAGGCTGAGCACTCAAAGGTCATTAGCCCCACATCTACATGTGGGCATTGTGAGGTTCCAAAGACCCATGCCAATCAGAGGGCCACAAATAACCACATATGACTTACATAGCTGGTAATTTCCACCAACAAAAGCGACTCATTAATCTAATCTTTTTGTATCGAGAGATGCATAG-----ATAGGCAGTGTTTTGCCAAAAA-TTACATGAAGAAAGCTTTCTAACTTTACCGATGACTATTAAATAATCTAGACCTATTCTTCCTATCCCCCTTGCAGCCCCACCCTTAACAAAGAGAGTTGGCACCTGGGAGTCACTTTTAACAAGACAATACC-AAAAAAAGCAAAAAA--------------------CCCTGACTTCCCTGCTGCAATGGGGAGGGTCCCACGACTCCGACCAGCACACATACTCAGGCTCTGGCCGCAGTGTACTGTCATTCGAGTCAGGTAGGTGGAGAGCCCCTTGTGCCACCTGGGCATGGGTCTACTGCTGTGGCAAGAGGAGGGAGGGTCCTGTGTACAAACTGCTTGGTGCGTCTGCCAGGTG-CAGAGGGCTTTTCTTTTATAGGGAGCTC---CCTGCTTGCTTCTGAAAAGGACTGGCGTAAGTTGCATTCGGGAAATAACAAGGCAAACCCAAGTTCAGTTAGAGCAAGCAAAACAAATCAGGCGCCCACGCTGCWATAAATGCCCTGSGGTGGGA--GAGGGGT--AGAGGGGTGGTAGCTATTTGAAGGAGGATGTGGTGTTTTTTACCTGAGTTGCAAAACCAGTGTCCTAACCTTTTCTGACTAACAAAGATTTTTGTGGCACTCAGCTCTATAATGACAAGGGCCACAGGGCTCCTATTTAGGTTATAGAATTATCTGCCTTTTCTTCTGAAAATAAGGCAGAAGTTTCTCTGATGGCACAAGGCTGGGGTCAGTCAGGTGCCTGGCTGCCCCACGAGGCCCTTCCTGGCAAGCTCAGCTGTGACGCGCCCCTCTAGGTTCTGGGGGCTGGTTTGACTGGATGGTGCCGACTCTGCTCTTATGGCTGGTGAACA
ravelo037 -------------------------------------------TCCCTGCTAAACTGTAAGCTATGCACCACAAGCTAC----TATAT-CCCAACATTTCCTTATTCTCCACCACTAAGCCCAGGATGACCTGGTGATCCATAAATATTTGCAGAATGAAGGTCTATGAAGTAAAACCTCCACCATAGTTAAAGTTAGTTAACGCAGATTCACTAAAGTAACAAATCAGCAATTTCACTGAAAGTAAAGGTTCGAGTAGCCCAAAACC-ATGACAAAATTTCCAGCTGTGTTCACAGAAACACAAGTTCAAATGCGAGTGCGTCTAATTTGATTTTCCTAAAAGCCTCTCTAA------------GACATTCAAATTCATTAACTTCATGTGACCAAGAGAGATTCTGCAACTGAGGCTCAGAACCCCTATAAACATGCCAGCTAACAAGGACACTTTCCCTAGGTGCTCAACCCAGAATACAACACTGTCAGCGTCAATCG-------GGAGCTTTGAACTCTAAACCCACAGGCTCAAGTCACGAACTCGCCCAATGAAGCCTATCAACAACCCCTGGATACAATTTTTCCATCTTAACACTTTATT-CCCTTTACTTTTGCCAAACCAA-----GGCTGGAACATGAAAATGACCCCAGGGCACCACAGAAATACCACCTTCCTCTCCTGCCAGTTCCGTTCGGTCATAAGAATGGACTACATGGTCTACGTCAGCTTCTTCGCGGGGATTTTACTTCCCCTAGTTGTCATGTGCGGCATCTACCTTGACATCTTCTATGTCATCCGGAACAAACTCAGTCAGAACTTTTCTAGCTCTAAAGAGACAAGTGCATTTTATGGACGGGAGTTCAAGACGGCTAAGTCCCTGTCTCTGGTTCTCTTGTTGTTTGCTGTGTCCTGGCTGCCATTATCCATCATGAACTGTGTTATCTACTTTAGTGGTGAGGTGCCACCAGTTGTATTGTACTTGGGCATCCTGCTGTCCCATGCTAACTCCAATGTTGGAATGTCAGCGATTTTTGGTGAGTCTTTGTAAATTTACTTTTAGATCTCATTTCCCTTG---------ATAACAATCTCATATA------TTCCTTCAAATAGCAGCAGTATATAAATTCTTCCTTAAAACATGTGTTATACAGCCATCTAGCTTTACTATAGCTTTAAAGTAGCTGCACAAGTTTTTCACTTTTATCTGAGCCCTA-------CT-AGGTGAGGTT--AAAATTCAGTAAATCTAAATTGGTATCATATCACTAAGATCCATTAACAGATAGAATATTTATACTTTTTGAGCCCTTTATTTGGAGACAAA-------------TACTATTTTTTAAAAAGTCCTTCTGATTCTTTC-AATAGCTTAGTCTCCCTTGGAAGGCATTCAGGCCAGGCCACGTTGTCTTATA-CTCTGATTTATGGTTTTAATGTGGTAGTTAAG----AAGTTCCATTTTTCTAGTCATTATTTGAAGCTCAGGTTAGTGCCTCTCTCAACCACCTTCTAATTGGGATTTCAAAACTGTCACAGATTCTTTCAAGTAATGTTTACAAATTCCCTATGCTTTAGTCACAAGGAAGTTCTGAGGATGATGTATTACGTTATTTCTGTTAA----TCCTTCGTCAGGGACTACCCAGGTGAGTGCTTGT---TTCACAGCTGCGGCAGCTGGCG--------ATGGCTGCCAGGGCAAGGTGGGGGTGTCTG--CTGCACACCTCCCCTCGGGACCCGTGCCTGGGCTGCACGCAGTGTACACGCATAGGACTCATAGAGGTTCCTGGTGTAGCAGAGGAGTCTCAGGAGGGGGTTCTTCAGGTGCCAGCGATGAC-------TGCAACTCGTTCACAGTGCAGTTACTTCTGTCCCCGTTGCAGCAGCTTCA----------------------------CAGAGACCAGGA--GTCAAGCCTTGAGAGTCACGGTGGCTGCTTGTTACTGATATGTGTGATGCTCACTGTGAGCTGGCTCCCTTCTAGGCTCTGGGCGTCCTTTAATGCACACAGGTTAGGGACTGCTACTGCCCTTTTGCAGGAGAGGAAGCTGAGGGACAGAGTGGTTTAATACCCTGCCAAGGGTGTGCAGCAAATGATGGAGCAAGAATTCTGACCAGGAGGCCTGGCTCCCGAGCCTGCATTTTAGCACCACACTAAGTAACCTGGTCAAGGTTGGCCACGACTCTCACTCAGGTCTTCACACTTCTGAAGCTGCTCCTTTCTTATTCTCAGTGGCACTAATCTCTGACCACCTTAGGCAGGTTAACATTCTCTTTTTAAAAAAAATCTGTGGGCCCAGGATTGTGGGCCCCTGTGCCCTGCTGCAGGAGTGGGTCGGTAGGGCAGCGTGTTTCCAGGCCGAGTTGGGAGCTGTTCCTGTCCCGCAGGTGAGAGTGGCAGGAGGGCAGGCG-----AGCTGAGAGGCAGGTGAGGCTGTGGGCGTTGCGGGTCAGCAGATCGGGAGCATCGCCCTGAGGGG-CTTGTCTCTCC---------------------------------------CACACTCGTTGCGGTAGTAAGATGCCTCTTTATCAAGTTGTTTCATTCGGTCTGCGAACTCGGGGTTCGTCCTGGAGTCGTCTTCAATGTTATGTGCCTTCAACATTACATTTTTAAAGAAGGTAGTTAAGACAACAATTTAGAACGATAGGTAGTGCAGTCACCAATGGCCCAGAAATTAACTTTGGGGAGAAAATAACCACCA---AGAATTATGGGTATATTGTCAGTGCAAAGGCAAAATGGAAAAATCACACATTGCAGCTACTTTAGAATAATGTTGAATTTAACTTATACTACAGTTTCATAGGGAAGTTTCTTTTTATTATTGATATTTTGTTCCATTAAATATTGCTRCTACTTTTGGCTTCTCTTTCCACCAAAAAGAAGGGGATGGGTGGGGTTAGACACTGTGATGTCTTCATTCCAGGTYATTTGGCAAGCAGAACTAAGACAATTCAACTCCTCACAGTTCAGGAGGTGATTCATACCAAATGCTTTCATTTTCAATGCAGAGAAACTGAAACA-----ATATTCAATTATTTTCCAAGAACTATCAAGGGCGTACATAAAGCCAGGCATCACAGAAGAGACTGGTTGACTGATTGACATTTCATCCCACTGAGAAATTTCAGCAGAAGATGTAGTTTGAAAGGAAAACTTAGAAGTGAGGAAGG-CTTTCCAGCTAACAGTTATACCCATAAATTCTCGGTCTCT-------------------------------------ACGTTAGGTCTCAGCTGATAGAAATGAAACGACTGGAGGTAAGAATGTGGCTTTGCCTGTAGATTTCCTTGATTTTGAATAGTAGATAAGGAAGATTTTGAATAGTAGATAA--GGAAGGCAAT----GGTCATGCATTGAGTGTCTACTATATTCAGAGAAAAGTGTCATATCCATTATCTACCTGAAAGTAGGTATTATTTTCCCTACTCTACAGATGAAGAACAAGGTTCAGAGATATTAAGTACATGGTTTCCAAGTGCACATAGTTAGTACGTTTCAAAAGCAAATGTTCAGTTTCTGCCTGATTCCAGAGGCCTTGACACCACC--ACCATGCCTCCGAGTCTTTGGCCTCAGTCTTACCGAAGATGCCTTACTCAGTGTTTTTGTTCAGAGGGAATAGCATCTTACTCTTGATTCTTTCTAAGGCTATGATGAATCCAGATAGCACCCATTGCTTATCCTGTCTAGCCTTGCACTGACCAATATCTCCTCCACTGAGGATGCTAGATAAGCAGGAAGTAAAGAGTATTGATTGGTAGGTTTCCAAGTCAAAAAAA-TGAAACAGGTTTCCAAAAAATAAATTAACTACCAAGGACTCAGTAGACATAGTTTATTTGTTTATAGCAACC-----CACAAACACAGCCCTTGGCGGGATCACGGTGACTGTTTGACTGCCACCTGCTGGGATGGGGCTCCCCAGCGGTGCCTGTTTGTGTACATTGCCAGTGGCAGCTCCGATCACCCACCGTTCTGTCGGCACTTGGCGTAGCTTTATATTTAGTGCTGTTAAAATGGCATGAATGCAGTTGTCTCCTTCCCTGAAGATTGCTAATTTAACTGAGACTGTGGGCCACAGAGACCTGCATTTGTCATTTAATGTGTCTGTGACACACAAGTGAATAGAAAGCAAATTCAACTCTTTTTT-CTTAATAAGCCTTGAATAAGGCACTGAGAATGTTTGAGTATTCAAGTGAGAAGCTGTACTTGAAAAGCAAATATTTCCTACTTTTTGTTTGCAAACTGTGTTGCCATGGCGATACACGGCATTTACAGCATTTGAGAAATTAAAGTGGGAAATCAAAGGAATTGTTTTGTGTTACCTATC-----TGCAAGGAAACATTTGTCTTTAAATCATTTCAGCAAAATCCGTCAACGCTCAGCTCCAATGCTAAAGACATTGCTCATCCAGTCTGCCATCAGTAAAACTAGTGACCTACAACCTACAATACAGTCCTTGTCATACAATCTTGATTCACATTGAATTTCAATGCGCTAGCGGTACCACA-CTTC----ATTTCCGGTATTCCACGTCCATGTCTAGTAATTTCTCAATCGACTTCTCAC--------AGCCCCATTGCTCCATGAGTAGGCCATTACCTGTAGGAGAGCT---------ATCTGCCAGTACCTGCTGGCCCGGGACTGTGAGGACCACTCCTTCTCCATCGTCATTGAGACCGTGCAGGTGAGCTTGCCGGGAGTCTGCGTAGCCGCTAGGCCGGCGGG-CAGCCCC--GGGAAGTGTGGGCAGGTGCT--CTGTGCAGGGCGG--AGGACTCCTCTTCCAGGCTTCAGTTAGCCCCTCGTT-CTTCCAGAAACCCAGCCCCTCTCTCTGTCCCTGGA-GTCGGGAGAAGGCACCCTGCCCTGCTGACCACAGCGCTCAGGGCGGGCCCCGCTCCACGAGAGGCTTCAGTGGCTGCTTTGGGTCCTGCCTGTTGCCTCTGTGG-------------CCAGCCTCTGCTGTGCGGAGCTGGGGTGACTGGGG----GGCGAGGAGGGCCTGTCTCCCATTCTGA-CTGCTATGG-CCGTGTGTAGACTCATTTTCTCTAGAGAATGAAGCAAAGCTGAGGACAAACAGAGTGCCGAAGCCCCTGATTCTCTTTGGAATGACAGGCCCAGGGCATA-GCGGAGGCAGAGGCCCACGGTCCTAGAGAAAGACCAGGCCAGGATGGGCGCTGGTGTGGGAGAGGTCGGGCACCGTGTTCAACTCTCGG--CCCTGTCCACACAGAGTGTCCTGTGAGAACGGAAGCCAGAGGCTCTCTGGGG----------------ACTCAGTGGGTCCTAGGCTGGGGTGCTGGACTGGTG-GGGGTACAGTGGGATCACCACACATCCCCTCTTGGCAGTGTGCCGATGACCCCGATGCTGTCTGCACCCGCTCGGTCTCTGTCCGGCTGCC--------------GGGCATGTGAATGGCTTCTCCCCAGTGTGTGTTCTCTGATGCCTGACGAGGTGGTCCCTCCGACTGAAGCTTTTCCCACATTCGTTGCATCGGCAGGGCCTCACTGACGCATGTCCTCTCAGGTGCTTGGCAAATGCTGCACTGTGGTTGAAGCACCGCCCGCACTCACTGCAGAGATAGAGCTCCTCAGCTGCGTGTGTCTTCCGGTGTGCCAGGTACCGCCTGTGGTCACTGAAGTCCTCTCCACACTCTCCACACAAGTAGGGTTTGCCTCCGAGGTGGATTCTTTGGTGTGTTGTTAGCACAGATTTCTGGCTGAAGCTTTTGCCACAAATAGTACAGAAAAAGGGTTTTTCTCCCGTATGTGTCCTCTGATGCCTGACAAGGTCTGAAGTCCAGCGGAAGTGTTTCCCACAATCATCACATCGATAGGGTTTCTTAACAGTTTTAACAGATGGAGTTCTCTCAGCCTGGATCAGAGGGGAGGCCTCCTCCAAATTCTTACGGTTTAGAGGATATTTACAAGGAGTGTTCATCTTGTGAACCTTTTGGTGCCTGGCAAGATGTGAGCTCCGCGTGTAACTTTTCCCACACTCCATACATTTATAGGGCTTCTCTCCTGTGTGAGTTCTGAGGTGTCTAACAAGGTGGGAGTTACAAGTGAAGCTTTTTCCACATACAGGACAGTCATGATGTCTCCCTAACAGGGTATGAACAGGCATGGTTTCCCGAAGATTCATTAAACTATTCACTTGAGAGATATTTGTACC-----------------------------------------------------------------AGGAGCAGCTTCTGAGTGAGCCTGCTGGGGGGGGCAGGGTCTCTGCCTCCGTCCTCCTCTAGGTCCTGGTCACACTTCCATTCCTCATCCTCGTTTAGAGTGGGCAGGTATCCGGACACGCCCTTCCCCGTCCCTGACCCAGAGCTCTGGTCGCTACAGACCTTGGGGCTCTCTGAGCCTGTCCTCGTATACTCCAAATAAATATCGGACTTGAGGAAGGCGGGGTAGGTGTTCTCCTCCATGGTGGACTGGATTTCTGTCTGCGCCTGGTCGAACATGGCCGGGTCGATCTGCTGCTTCACGATGCAGTCCTTTATGAAGCTCTTGGTGGCTGGCTTGGTCTGGCGGGACACGATGCCACTGTTATCGAGGATGTACTTTCGGTAGATCGCTCTTGCCAGCTTCAGCCTCTTCTCCTCGTTCGAGTCGCAGGGCTCCAGCTTCCTGAAGCCACTGCAGGCGAACCAGAAGTCCAGCAGGTCGGCACAGCCCTCCTGCTTCAGGAAAGTCCTGAACAGGCTTATCCCATCCTGGTCGTCCAGCAGGGAGTGCAGGGACTCGGCCCACTTCAAGTACGGCGGCGTGGGTGAGGCGCTGCCCTCGGGCTCGTACCCCAGGTCCAGGTCCGAGCGCCTCGGCGTGGCTGTCGAAGTCTCACCTTTAACGCCGGCACCTTTCCCAGAGCAGAAGCCATGGCTGATGGGCCTTGGGTCTGTGGACGCCAGTTCTCCCTCCTCACCAGGCACGGGGGGCCGGGGGGCATCTTCGGTGAAACTCGCTCCGAGGTCCAAGGGGAAACCCTGCTCTTGGACATTCATTTTGGGACTCTGTGCGTCAATGAACAATGAGCGCTGCA-CCCTAATACATCAGTACTTACAGCTCCAAAGTGAATCAATC-----GCAGTCCAGAAGGTGACTCTTGCAGACACGGTCATCTGTAAACTTGACCCTCTGTCTGGTTTCGTCTCCTGAAATTCATTTGTGGTTTT-AAATAAGACAATATTATCATGTTAACCACAAAA-GATTATCTGGTACAACAATTCATCTGAATGATTTGCAGGCTATCATTTTTGTGTTCTCCCCATCAAATACAATGAAATGCTGACCTAAAGATATTTACAACTGGAATGGAATACACTTTTGTGGCTAAGTATATCATGAAGAATCACACTTAATGAGATCTGACTCCATCATTGTGCCAAAGTCGTCAGGAAGTCAGAAGTAAAAGGCTGAGCACTCAAAGGTCATTAGCCCCACATCTACATGTGGGCATTGTGAGGTTCCAAAGACCCATGCCAATCAGAGGGCCACAAATAACCACATATGACTTACATAGCTGGTAATTTCCACCAACAAAAGCGACTCATTAATCTAATCTTTTTGTATCGAGAGATGCATAG-----ATAGGCAGTGTTTTGCCAAAAA-TTACATGAAGAAAGCTTTCTAACTTTACCGATGACTATTAAATAATCTAGACCTATTCTTCCTATCCCCCTTGCAGCCCCACCCTTAACAAAGAGAGTTGGCACCTGGGAGTCACTTTTAACAAGACAATACC-AAAAAAAGCAAAAAA--------------------CCCTGACTTCCCTGCTGCAATGGGGAGGGTCCCACGACTCCGACCAGCACACATACTCAGGCTCTGGCCGCAGTGTACTGTCATTCGAGTCAGGTAGGTGGAGAGCCCCTTGTGCCACCTGGGCATGGGTCTACTGCTGTGGCAAGAGGAGGGAGGGTCCTGTGTACAAACTGCTTGGTGCGTCTGCCAGGTG-CAGAGGGCTTTTCTTTTATAGGGAGCTC---CCTGCTTGCTTCTGAAAAGGACTGGCGTAAGTTGCATTCGGGAAATAACAAGGCAAACCCAAGTTCAGTTAGAGCAAGCAAAACAAATCAGGCGCCCACGCTGCWATAAATGCCCTGSGGTGGGA--GAGGGGT--AGAGGGGTGGTAGCTATTTGAAGGAGGATGTGGTGTTTTTTACCTGAGTTGCAAAACCAGTGTCCTAACCTTTTCTGACTAACAAAGATTTTTGTGGCACTCAGCTCTATAATGACAAGGGCCACAGGGCTCCTATTTAGGTTATAGAATTATCTGCCTTTTCTTCTGAAAATAAGGCAGAAGTTTCTCTGATGGCACAAGGCTGGGGTCAGTCAGGTGCCTGGCTGCCCCACGAGGCCCTTCCTGGCAAGCTCAGCTGTGACGCGCCCCTCTAGGTTCTGGGGGCTGGTTTGACTGGATGGTGCCGACTCTGCTCTTATGGCTGGTGAACA
rufus038  -------------------------------TTGATCAGGTAGTCCCTGCTAAACTGTAAGCTATGCACCACAAGCTAC----TATAT-CCCAACATTTCCTTATTCTCCACCACTGAGCCCAGGATGACCTGGTGATCCATAAATATTTGCAGAATGAAGGTCTATGAAGTAAAACCTCCACCATAGTTAAAGTTAGTTAACGCAGATTCACTAAAGTAACAAATCAGAAATTCCACTGAAAGTAAAGGTTCGAGTAGCCCAAAACC-ATGACAAAATTTCCAGCTGTGTTCACAGAAACACAAGTTCAAATGCGAGTGCGTCTAATTTGCTTTTCCTAAAAGCCTCTCTAA------------GACATTCGAATTCATTAACTTCATGTGACCAAGAGAGATTCTGCAACTGAGGCTCAGAACCCCTGTAAACATGCCAGCTAACAAGGACACTTTCCCTAGGTGCTCAACCCAGAATACAACACTGTCAGCGTCAATCG-------GGAGCTTTGAACTCTAAACCCACAGGCTCAAGTCACGAACTCGCCCAATGAAGCCTATCAACAACCCCTGGATACAATTTTTCCACCTTAACACTTTATT-CCCTTTACTTTTGCCAAGCCAA-----GGCTGGAACATGAAAATGACCCCAGGGCACCACAGAAATGCCACCTTCCTCTCCTGCCAGTTCCGTTCGGTCATAAGAATGGACTACATGGTCTACGTCAGCTTCTTCGCGGGGATTTTACTTCCCCTAGTTGTCATGTGCGGCATCTACCTTGACATCTTCTACGTCATCCGGAACAAACTCAGTCAGAACTTTTCTAGTTCTAAAGAGACAAGTGCATTTTATGGACGGGAGTTCAAGACGGCTAAGTCCCTGTCTCTGGTTCTCTTGTTGTTTGCTGTGTCCTGGCTGCCGTTATCCATCATGAACTGTGTTATCTACTTTAGTGGTGAGGTGCCACCAGTTGTATTGTACTTGGGCATCCTGCTGTCCCATGCTAACTCCAATGTTGGAATGTCAGCGATTTTTGGTGAGTCTTTGTAAATTTACTTTTAGATCTCATTTCCCTTG---------ATAACAATCTCATATA------TTCCTTCAAATAGCAGCAGTATATAAATTCTTCCTTAAAAGATGTGTTATACAGCCATCTAGCTTTACTATAGCTTTAAAATAGCTGCACAAGTTTTTCACTTTTATCTGAACC-TA-------CT-AGGTGAGGTT--AAAATTCAGTAAATCTAAATTGGTATCATATCACTAAGATCCATTAACAAATAGAATATTTATACTTTTTGAGCCCTTTATTTGGAGACAAA-------------TATTATTTTTTAAAAAGTCCTTCTGATTCTTTC-AATAGCTTAGTCTCCCTTGGAAGGCATTCAGGCCAGGCCAGGTTGTCTTATA-CTCTGATTTATGGTTTTAATGTGGTAGTTAAG----AAGTTCCATTTTTCTAGTCATTATTTGAAGCTCAGGTTAGTGCCTCTCTCAACCACCTTCTAATTGGGATTTCAAAACTGTCACAGATTCTTTCAAGTAATGTTTACGAATTCCCTATGCTTTAGTCACAAGGAAGTTCTGAGGATGATGTATCACGTCATTTCTGTTAA----TCCTTCGTCAGGGACTACCCAGGTGAGTGCTTTT---TTCGCAGCTGCGGCAGCTGGCA--------ATGGCTGCCAGGCCGAGGTGGGGGTGTCTG--CTGCACACCTCCCCTCGGGACCCGTGCCTGGGCTGCACGCAGCGTACACGCATAGGACTCATAGAGGTTCCTGGTGTAGCAGAGGAGTCTCAGGAGAGGGTTCTTCAGGTGCCAGCGATGAC-------TGCAAGTCGTTCACAGTGCAGTTACTTCTGTCCCCGTTCCAGCAGCTTCA----------------------------CAGAGACCAGGA--GTCAAGCCTTGAGAGTCACGGTGGCTGCTTGTTACTGATATGTGTGATGCTCGCTGTGAGCTGGTTCCCTTCTAGGCTCTGGGCGTCCTTTAATGCACACAGATTAGGGACTGCTACTGCCCTTTTGCAGGAGAGGAAGCTGAGGGACAGAGTGGTTTAATACCCTGCCAAGGGCGTGCAGCAAATAATGGAGCAAGAATTCTGACCAGGAGGCCTGGCTCCCGAGCCTGCATTTTAGCACCACACTGAGTAACCTGGTCAAGGTTGGCCACGACTCTCACTCAGGTCTTCACGCTTCTGAAGCTGCTGCTTTCTTATTCTCAGTGGCACTAATCTCTGACCACCTTAGGCAGGTTAATATTCTCTTTTTAAAAAAAATCTGTGGGCCCAGGATTGTGGGCCCCTGTGCCCTGCTACAGGAGTGGGTCGGTAGGGCAGCGTGTTTCCAGGCCAAGTTGGGAGCGGTTCCTGTCCCGCAGGTGAG--TGGCAGGCGGCCAGGCA-----AGCTGAGAGGCAGGTGAGGCTCTGGGCGTTGCGGATGAGCAGATCGGGAGCATCGCCCTGAGGGG-CTTGTCTCTCCGGATCTCCAGCAACCGGTCAACTTCCGCCTGGGCCTTGCCACACTCGTTGCGGTAGTAAGATGCCTCTTTATCAAGTTGTTTCATTCGGTCTGCGAACTCGGGGTTCGTCCTGGAGTCGTCTTCAATGTTATGTGCCTTCAACATTACATTTTTAAAGAAGGTAGTTAAGACAACAATTTAGAACAATAGGTAGTGCAGTCACCAATGGCCCAGAAATTAACTTTGGGGAGAAAATAACCACCA---AGAATTATGGGTATATTGTCAGTGCAAAGGCAAAATGGAAAAATCACACATTGCAGCTACTTTAGAATAATGTTGAATTTAAYTTATACTACAGTTTCATAGGGAAGTTTCTTTTTATTATTGATATTTTGTTCCATTAAATATTGCTGCTACTTTTGGCTTCTCTTTCCACCAAAAAGAAGGGGATGGGTGGGGTTAGACACTGTGATGTCTTCATTCCAGGTCATTTGGCAAGCAGAACTAAGACAATTCAACTCCTCACAGTTCAGGAGGTGATTCATASCAAATGCTTTCATTTTCAATGCAGAGAAACTGAAACAACACAATATTCAATTATTTTCCAAGAACCATCAAGGGCGTACATAAAGCCAGGCATCACAGAAGAGACTGGTTGACTGACTGACATTTCATCCCACTGAGAAATTTCAGCAGAAGATGTAGTTTGAAAGGAAAACTTAGAAGTGAGGAAGG-CTTTCCAGCTAACAGTTATACCCATAAATTCTCGGTCTCTTGAATAAATTTAACCTAAACCAGGAGGAGGATGAGCTACGTTAGGTCTCAGCTGATAGAAATGAAACGACTGGAGGTAAGAATGTGGCTCTGCCCATAGATTTCCTTGT-----------------------TTTTGAATAGTAGATAAAAGGAAGGCAAT----GGTCATGCATTGAGTGTCTACTATATTCAGAGAAAAGTGTTATATCCATTATCTACCTAAAAGTAGGTATTATTTTCCCTACTCTACAAATGAAGAACAAGGTTCAGAGATATTAAGTACATGGTTTACAAGTGCACATAGTTAGTACGTTTCAAAAGCAAATGTTCAGTTTCTGCCTGATTCCAGAGGCCTTGACACCACC--ACCATGCCTCCGAGTCTTTGGCCTCAGTCTTACCGAAGATGCCTTACTCAGTGTTTTGGTTCAGAGAGAATAGCATCTTACTCTTGATCCTTTCTAAGGCTATGATGAATCCAGATAGCACCCATTGCTTATCCTGGCTGGCCTTGCACTGCCCAATATCTCCTCCACTGAGGATGGTAGATAAGCAGGAAGTAAAGAGTATTGATTGGTAGGTTTCCAAGTCAAAAAAA-TGAAACAAGTTTCCAAAAAATAAATTAACTACCAAGGACTCAGTAGACATAGTTTATTTGTTTATAGCAACC------------------------------------ACTGTTTGACTGCCACCTGCTGGGATGGGGCTCCCCAGCGGTGCCTGTTTGTGTACATTGCCAGTGGCAGCTCCGATCACCCACCGTTCTGTCGGCACTTGGCGTAGCTTTATATTTAGTGCTGTTAAAATGGCATGAATGCAGTTGTCTCCTTCCCTGAAGATTGCTAATTTAACTGAGACTGTGGGCCACAGAGACCTGCATTTGTCATTTAATGTGTCTGTGACACACAAGTGAATAGAAAGCAAATTCAACTCTTTTTT-TTTAATAAGCCTTGAATAAGGCACTGAGAATGTTTGAGTATTCAAGTGAGAAGCTGTACTTGAAAAGCAAATATTTCCTACTTTTTGTTTGCAAACTGTGTTGCCATGGCGATACACGGCATTTACAGCATTTGAGAAATTAAAGTGGGAAATCAAAGGAATTGTTTTGTGTTACCTATC-----TGCAAGGAAACATTTGTCTTTAAATCATTTCAGCAAAATCCGTCAACGCTCAGCTCCAATGCTAAAGACATTGCTCATCCAGTCTGCCATCAGTAAAACTAGTGACCTACAACCTACAATACAGTCCTTGTCATACAATCTTGATTCACATTGAATTTAAATGCGCTAGCGGTACCACA-CTTC----ATTTCCAGTATTCCACGTCCACTTCTAGTAATTTCTCAATCGACTTCTCAC--------AGCCCCACTGCTCCATGAGTAGGCCATTACCTGTAGGAGAGCTCTGG-----ATCTGCCAGTACCTGCTGGCCCGGGACTGTGAGGACCACTCCTTCTCCATCGTCATTGAGACTATGCAGGTGAGCTTGCCGGGAAGCTGCGTAGCCGCTAGGCCGGCGGG-CAGCCCC--GGGAAGTGTGGGCAGGTGCT--CTGTGCAGGGCGG--AGGACTCCTCTTCCAGGCTTCAGTTAGCCCCTCATT-CTTCCAGAAACCCAGTCCCTCTCTCTGTCCCTGGA-GTCGGGAGAAGGCACCCTGCCCTGCTGACCACAGCGCTCAGGGCGGGCCCCGCTCCACGAGAGGCTTCAGTGGCTGGTTCGGGTCCTGCCTGTCGCCTCTGTGG-------------CCAGCCTCTGCTGTGCGGAGCTGGGGTGACTGGGG----GGCGAGGAGGGCCTGTCTCCCATTCTGA-CTGCTATGG-CCGTGTGTAGACTCATTTTCTCTAGAGAACGAAGCAAAGCTGAGGACAAATAGAGTGCCGAAGCCCCTGATTCTCTTTGGAATGACAGGCCCAGGGCACA-GCCGAGGCAGAGGCCCATGGTCCTAGAGAAAGACCAGGCCAGGATGGGTGCTGGTGTGGGAGAGGTCGGGCACTGTGTTCAACTCTCGG--CCCCGTCCACACAGAGTGTCCTGTGAGAACGGAAGCCAGAGGCTCTCTGGGGCTGAGGTCTTTCTCTGACTCAGTGGGTCCTGGGCTGGGGTGCTGGACTGGTG-GGGGTACAGTGGGATCACCACGCATCCCTTCTTGGCAGTGTGCTGATGACCCCGATGCTGTCTGCACCCGCTCGGTCACTGTCCGGCTGCC--------------GGGCATGTGAACGGCTTCTCCCCAGTGTGTGTTCTCTGATGCCTGACGAGGTGGTCCCTCCGACTGAAGCTTTTCCCACATTCGTTGCATCGGCAGGGCCTCACTGACGCATGTCCTCTCAGGTGCTTGGCAAATGCTGCACTGTGGTTGAAGCACCGCCCGCACTCGCTGCAGAGATAGAGCTCCTCGGCCGCGTGTGTCTTCCGGTGTGCCAGGTACCGCCTGTGGTCACTGAAGTCCTCTCCACACTCTCCACACAAGTAGGGTTTGCCTCCAAGGTGGATTCTTTGGTGTGTTGTTAGCACAGATTTCTGGCTGAAGCTTTTGCCACAAATAGTACAGAAAAAGGGTTTTTCTCCCGTATGTGTCCTCTGATGCCTGACAAGGTCTGAAGTCCAGCGGAAGTGTTTCCCACAATCATCACATCGATAGGGTTTCTTAACGGTTTTAACAGATGGAGTTCTCTCAGCCTGGATCAGAGGGGAGGCCTCCTCCAAATTCTTACGGTTTAGAGGATATTTACAAGGAGTGTTCATCTTGTGAACCTTTTGGTGCCTGGCAAGATGTGAGCTCCGCGTGTAACTTTTCCCACACTCCATACATTTATAGGGCTTCTCTCCTGTGTGAGTTCTGAGGTGTCTAACAAGGTGGGAGTTACAAGTGAAGCTTTTTCCACATACAGGACAGTCATGATGTCTCCCTAACAGGGTATGAACAGGCATGGTTTCCCGAAGATTCATTAAACTATTCACTTGAGAGATATTTGTACCAAATCTTCTTT------------------------------------------------------AGGAGCAGCTTCTGAGTGAGCCTGCTGGGGGGGGCAGGGTCTCTGCCTCCGTCCTCCTCTAGGTCCTGGTCACACTTCCATTCCTCATCCTCGTTCAGAGTGGGCAGGTATCCGGACACGCCCTTCCCCGTCCCTGACCCAGAGCTCTGGTCGCTACAGACCTTGGGGCTCTCTGAGCCTGTCCTCGTATACTCCAAATAAATATCGGACTTGAGGAAGGCGGGGTAGGTGTTCTCCTCCATGGTGGACTGGATTTCTGTCTGCGCCTGGTCGAACATGGCCGGGTCGATCTGCTGCTTCACGATGCAGTCCTTTATGAAGCTCTTGGTGGCTGGCTTGGTCTGGCGGGACACGATGCCACTGTTATCGAGGATGTACTTTCGGTAGATCGCTCTTGCCAGCTTCAGCCTCTTCTCCTCGTTCGAGTCGCAGGGCTCCAGCTTCCTGAAGCCACTGCAGGCGAACCAGAAGTCCAGCAGGTCGGCACAGCCCTCCTGCTTCAGGAAAGTCCTGAACAGGCTTATCCCATCCTGGTCGTCCAGCAGGGAGTGCAGGGACTCGGCCCACTTCAAGTACGGCGGCGTGGGTGAGGCGCTGCCCTCGGGCTCGTACCCCAGGTCCAGGTCCGAGCGCCTCGGCGTGGCTGTCGAAGTCTCACCTTTAACGCCGGCACCTTTCCCAGAGCAGAAGCCATGGCTGATGGGCCTTGGGTCTGTGGACGCCAGTTCTCCCTCCTCACCAGGCACGGGGGGCCGGGGGGCATCTTCGGTGAAACTCGCTCCGAGGTCCAAGGGGAAACCCTGCTCTTGGACATTCATTTTGGGACTCTGTGCGTCAATGAACAATGAGCGCTGCA-CCCTAATACATCAGTACTTACAGCTCCAAAGTGAATCAATC--TCAGCAGTCCAGAAGGTGACTCTTGCAGACACGGTCATCTGTAAACTTGACCCTCTGTCTGGTTTCGTCTCCTGAAATTCATTTGTGGTTTT-AAATAAGACAATATTATCATGTTAACCACAAAA-GATTATCTGGTACAACAATTCATCTGAATGATTTGCAGGCTATCATTTTTGTGTTCTCCCCATCAAATATAATGAAATGCTGACCTAAAGATATTTACAACTGGCATGGAATACACTTTTGTGGCTAAGTATATCATGAAGAATCACACTTAATGAGATCTGACTCCATCATTGTGCCAAAGTCGTCAGGAAGTCAGAAGTAAAAGGCTGAGCACTCAAAGGTCATTAGCCCCACATCTACATGTGGGCATTGTGAGGTTCCAAAGACCCATGCCAATCAGAGGGCCACAAATAACCACATATGACTTACATAGCTGGTAATTTCCACCAACAAAAGCGGCTCATTAATCTAATCTTTTTGTATCGACAGATGCATAG-----ATAGGCAGTGTTTTGCCAAAAA-TTACATGAAGAAAGCTTTCTAACTTTACCGATGACTATTAAATAATCTAGACCTATTCTTCCTATCCCCCTTGCAGCCCCACCCTTAACAAAGAGAGTTGGCACCTGGGAGTCACTTTTAACAAGACAATACC-AAAAAAAGCAAAAAA------------------CCCCCTGACTTCCCTGCTGCAATGGGGAGGGTCCCACGACTCCGACCAGCACGCATACTCAGGCTCTGGCCGCAGTGTACTGTCATTCGAGTCAGGTAGGTGGAGAGCCCCTCGTGCCACCTGGGCATGGGTCTACTGCTGTGGCAAGAGGAGGGAGGGTCCTGTGTACAAACTGCTTGGCGAGTCTGCCAGGTG-CAGAGGGCTTTTCTTTTATAGGGAGCTC---CCTGCTTGCTTCTGAAAGGGACTGGCGTAAGTTGCATTCGGGAAATAACAAGGCAAACCCAAGTTCAGTTAGAGCAAGCAAAACAAATCAGGAGCCCACGCTGCTCTAAATGCCCTGGGGTGGGA--GAGGGGT--AGAGGGGTGGTAGCTATTTGAAGGAGGATGTGGTGTTTTTTACCTGAGTTGCAAAACCAGTGTCCTAACCTTTTCTGACTAACAAAGATTTTTGTGGCACTCAGCTCTATAATGACAAGGGCCACAGGGCTCCTATTTAGGTTATAGAATTATCTGCCTTTTCTTCTGAAAATAAGGCAGAAGTTTCTCTGATGGCACAAGGCTGGGGTCAGTCAGGTGCCTGGCTGCCCCACGAGGCCCTTCCTGGCAAGCTCAGCTGTGACGCGCCCCTCTAGGTTCTGGGAGCTGGTTTGACTGGATGGTGCCGACTCTACTCTTATGGCTGGTGAACA
rufus039  -------------------------------TTGATCAGGTAGTCCCTGCTAAACTGTAAGCTATGCACCACAAGCTAC----TATAT-CCCAACATTTCCTTATTCTCCACCACTGAGCCCAGGATGACCTGGTGATCCATAAATATTTGCAGAATGAAGGTCTATGAAGTAAAACCTCCACCATAGTTAAAGTTAGTTAACGCAGATTCACTAAAGTAACAAATCAGAAATTCCACTGAAAGTAAAGGTTCGAGTAGCCCAAAACC-ATGACAAAATTTCCAGCTGTGTTCACAGAAACACAAGTTCAAATGCGAGTGCGTCTAATTTGCTTTTCCTAAAAGCCTCTCTAA------------GACATTCGAATTCATTAACTTCATGTGACCAAGAGAGATTCTGCAACTGAGGCTCAGAACCCCTGTAAACATGCCAGCTAACAAGGACACTTTCCCTAGGTGCTCAACCCAGAATACAACACTGTCAGCGTCAATCG-------GGAGCTTTGAACTCTAAACCCACAGGCTCAAGTCACGAACTCGCCCAATGAAGCCTATCAACAACCCCTGGATACAATTTTTCCACCTTAACACTTTATT-CCCTTTACTTTTGCCAAGCCAA-----GGCTGGAACATGAAAATGACCCCAGGGCACCACAGAAATGCCACCTTCCTCTCCTGCCAGTTCCGTTCGGTCATAAGAATGGACTACATGGTCTACGTCAGCTTCTTCGCGGGGATTTTACTTCCCCTAGTTGTCATGTGCGGCATCTACCTTGACATCTTCTACGTCATCCGGAACAAACTCAGTCAGAACTTTTCTAGTTCTAAAGAGACAAGTGCATTTTATGGACGGGAGTTCAAGACGGCTAAGTCCCTGTCTCTGGTTCTCTTGTTGTTTGCTGTGTCCTGGCTGCCGTTATCCATCATGAACTGTGTTATCTACTTTAGTGGTGAGGTGCCACCAGTTGTATTGTACTTGGGCATCCTGCTGTCCCATGCTAACTCCAATGTTGGAATGTCAGCGATTTTTGGTGAGTCTTTGTAAATTTACTTTTAGATCTCATTTCCCTTG---------ATAACAATCTCATATA------TTCCTTCAAATAGCAGCAGTATATAAATTCTTCCTTAAAAGATGTGTTATACAGCCATCTAGCTTTACTATAGCTTTAAAATAGCTGCACAAGTTTTTCACTTTTATCTGAACC-TA-------CT-AGGTGAGGTT--AAAATTCAGTAAATCTAAATTGGTATCATATCACTAAGATCCATTAACAAATAGAATATTTATACTTTTTGAGCCCTTTATTTGGAGACAAA-------------TATTATTTTTTAAAAAGTCCTTCTGATTCTTTC-AATAGCTTAGTCTCCCTTGGAAGGCATTCAGGCCAGGCCAGGTTGTCTTATA-CTCTGATTTATGGTTTTAATGTGGTAGTTAAG----AAGTTCCATTTTTCTAGTCATTATTTGAAGCTCAGGTTAGTGCCTCTCTCAACCACCTTCTAATTGGGATTTCAAAACTGTCACAGATTCTTTCAAGTAATGTTTACGAATTCCCTATGCTTTAGTCACAAGGAAGTTCTGAGGATGATGTATCACGTCATTTCTGTTAA----TCCTTCGTCAGGGACTACCCAGGTGAGTGCTTTT---TTCGCAGCTGCGGCAGCTGGCA--------ATGGCTGCCAGGCCGAGGTGGGGGTGTCTG--CTGCACACCTCCCCTCGGGACCCGTGCCTGGGCTGCACGCAGCGTACACGCATAGGACTCATAGAGGTTCCTGGTGTAGCAGAGGAGTCTCAGGAGAGGGTTCTTCAGGTGCCAGCGATGAC-------TGCAAGTCGTTCACAGTGCAGTTACTTCTGTCCCCGTTCCAGCAGCTTCA----------------------------CAGAGACCAGGA--GTCAAGCCTTGAGAGTCACGGTGGCTGCTTGTTACTGATATGTGTGATGCTCGCTGTGAGCTGGTTCCCTTCTAGGCTCTGGGCGTCCTTTAATGCACACAGATTAGGGACTGCTACTGCCCTTTTGCAGGAGAGGAAGCTGAGGGACAGAGTGGTTTAATACCCTGCCAAGGGCGTGCAGCAAATAATGGAGCAAGAATTCTGACCAGGAGGCCTGGCTCCCGAGCCTGCATTTTAGCACCACACTGAGTAACCTGGTCAAGGTTGGCCACGACTCTCACTCAGGTCTTCACGCTTCTGAAGCTGCTGCTTTCTTATTCTCAGTGGCACTAATCTCTGACCACCTTAGGCAGGTTAATATTCTCTTTTTAAAAAAAATCTGTGGGCCCAGGATTGTGGGCCCCTGTGCCCTGCTACAGGAGTGGGTCGGTAGGGCAGCGTGTTTCCAGGCCAAGTTGGGAGCGGTTCCTGTCCCGCAGGTGAG--TGGCAGGCGGCCAGGCA-----AGCTGAGAGGCAGGTGAGGCTCTGGGCGTTGCGGATGAGCAGATCGGGAGCATCGCCCTGAGGGG-CTTGTCTCTCCGGATCTCCAGCAACCGGTCAACTTCCGCCTGGGCCTTGCCACACTCGTTGCGGTAGTAAGATGCCTCTTTATCAAGTTGTTTCATTCGGTCTGCGAACTCGGGGTTCGTCCTGGAGTCGTCTTCAATGTTATGTGCCTTCAACATTACATTTTTAAAGAAGGTAGTTAAGACAACAATTTAGAACAATAGGTAGTGCAGTCACCAATGGCCCAGAAATTAACTTTGGGGAGAAAATAACCACCA---AGAATTATGGGTATATTGTCAGTGCAAAGGCAAAATGGAAAAATCACACATTGCAGCTACTTTAGAATAATGTTGAATTTAAYTTATACTACAGTTTCATAGGGAAGTTTCTTTTTATTATTGATATTTTGTTCCATTAAATATTGCTGCTACTTTTGGCTTCTCTTTCCACCAAAAAGAAGGGGATGGGTGGGGTTAGACACTGTGATGTCTTCATTCCAGGTCATTTGGCAAGCAGAACTAAGACAATTCAACTCCTCACAGTTCAGGAGGTGATTCATASCAAATGCTTTCATTTTCAATGCAGAGAAACTGAAACAACACAATATTCAATTATTTTCCAAGAACCATCAAGGGCGTACATAAAGCCAGGCATCACAGAAGAGACTGGTTGACTGACTGACATTTCATCCCACTGAGAAATTTCAGCAGAAGATGTAGTTTGAAAGGAAAACTTAGAAGTGAGGAAGG-CTTTCCAGCTAACAGTTATACCCATAAATTCTCGGTCTCTTGAATAAATTTAACCTAAACCAGGAGGAGGATGAGCTACGTTAGGTCTCAGCTGATAGAAATGAAACGACTGGAGGTAAGAATGTGGCTCTGCCCATAGATTTCCTTGT-----------------------TTTTGAATAGTAGATAAAAGGAAGGCAAT----GGTCATGCATTGAGTGTCTACTATATTCAGAGAAAAGTGTTATATCCATTATCTACCTAAAAGTAGGTATTATTTTCCCTACTCTACAGATGAAGAACAAGGTTCAGAGATATTAAGTACATGGTTTCCAAGTGCACATAGTTAGTACGTTTCAAAAGCAAATGTTCAGTTTCTGCCTGATTCCAGAGGCCTTGACACCACC--ACCATGCCTCCGAGTCTTTGGCCTCAGTCTTACCGAAGATGCCTTACTCAGTGTTTTGGTTCAGAGAGAATAGCATCTTACTCTTGATCCTTTCTAAGGCTATGATGAATCCAGATAGCACCCATTGCTTATCCTGGCTGGCCTTGCACTGCCCAATATCTCCTCCACTGAGGATGGTAGATAAGCAGGAAGTAAAGAGTATTGATTGGTAGGTTTCCAAGTCAAAAAAA-TGAAACAAGTTTCCAAAAAATAAATTAACTACCAAGGACTCAGTAGACATAGTTTATTTGTTTATAGCAACC------------------------------------ACTGTTTGACTGCCACCTGCTGGGATGGGGCTCCCCAGCGGTGCCTGTTTGTGTACATTGCCAGTGGCAGCTCCGATCACCCACCGTTCTGTCGGCACTTGGCGTAGCTTTATATTTAGTGCTGTTAAAATGGCATGAATGCAGTTGTCTCCTTCCCTGAAGATTGCTAATTTAACTGAGACTGTGGGCCACAGAGACCTGCATTTGTCATTTAATGTGTCTGTGACACACAAGTGAATAGAAAGCAAATTCAACTCTTTTTT-TTTAATAAGCCTTGAATAAGGCACTGAGAATGTTTGAGTATTCAAGTGAGAAGCTGTACTTGAAAAGCAAATATTTCCTACTTTTTGTTTGCAAACTGTGTTGCCATGGCGATACACGGCATTTACAGCATTTGAGAAATTAAAGTGGGAAATCAAAGGAATTGTTTTGTGTTACCTATC-----TGCAAGGAAACATTTGTCTTTAAATCATTTCAGCAAAATCCGTCAACGCTCAGCTCCAATGCTAAAGACATTGCTCATCCAGTCTGCCATCAGTAAAACTAGTGACCTACAACCTACAATACAGTCCTTGTCATACAATCTTGATTCACATTGAATTTAAATGCGCTAGCGGTACCACA-CTTC----ATTTCCAGTATTCCACGTCCACTTCTAGTAATTTCTCAATCGACTTCTCAC--------AGCCCCACTGCTCCATGAGTAGGCCATTACCTGTAGGAGAGCTCTGG-----ATCTGCCAGTACCTGCTGGCCCGGGACTGTGAGGACCACTCCTTCTCCATCGTCATTGAGACTATGCAGGTGAGCTTGCCGGGAAGCTGCGTAGCCGCTAGGCCGGCGGG-CAGCCCC--GGGAAGTGTGGGCAGGTGCT--CTGTGCAGGGCGG--AGGACTCCTCTTCCAGGCTTCAGTTAGCCCCTCGTT-CTTCCAGAAACCCAGCCCATCTCTCTGTCCCTGGA-GTCGGGAGAAGGCACCCTGCCCTGCTGACCACAGCGCTCAGGGCGGGCCCCGCTCCACGAGAGGCTTCAGTGGCTGCTTCGGGTCCTGCCTGTGGCCTCTGTGG-------------CCAGCCTCTGCTGTGCGGAGCTGGGGTGACTGGGG----GGCGAGGAGGGCCTGTCTCCCATTCTGA-CTGCTATGG-CCGTGTGTAGACTCATTTTCTCTAGAGAACGAAGCAAAGCTGAGGACAAATAGAGTGCCGAAGCCCCTGATTCTCTTTGGAATGACAGGCCCAGGGCACA-GCCGAGGCAGAGGCCCATGGTCCTAGAGAAAGACCAGGCCAGGATGGGTGCTGGTGTGGGAGAGGTCGGGCACTGTGTTCAACTCTCGG--CCCCGTCCACACAGAGTGTCCTGTGAGAACGGAAGCCAGAGGCTCTCTGGGGCTGAGGTCTTTCTCTGACTCAGTGGGTCCTGGGCTGGGGTGCTGGACTGGTG-GGGGTACAGTGGGATCACCACGCATCCCCTCTTGGCAGTGTGCTGATGACCCCGATGCTGTCTGCACCCGCTCGGTCACTGTCCGGCTGCC--------------GGGCATGTGAACGGCTTCTCCCCAGTGTGTGTTCTCTGATGCCTGACGAGGTGGTCCCTCCGACTGAAGCTTTTCCCACATTCGTTGCATCGGCAGGGCCTCACTGACGCATGTCCTCTCAGGTGCTTGGCAAATGCTGCACTGTGGTTGAAGCACCGCCCGCACTCGCTGCAGAGATAGAGCTCCTCGGCCGCGTGTGTCTTCCGGTGTGCCAGGTACCGCCTGTGGTCACTGAAGTCCTCTCCACACTCTCCACACAAGTAGGGTTTGCCTCCAAGGTGGATTCTTTGGTGTGTTGTTAGCACAGATTTCTGGCTGAAGCTTTTGCCACAAATAGTACAGAAAAAGGGTTTTTCTCCCGTATGTGTCCTCTGATGCCTGACAAGGTCTGAAGTCCAGCGGAAGTGTTTCCCACAATCATCACATCGATAGGGTTTCTTAACGGTTTTAACAGATGGAGTTCTCTCAGCCTGGATCAGAGGGGAGGCCTCCTCCAAATTCTTACGGTTTAGAGGATATTTACAAGGAGTGTTCATCTTGTGAACCTTTTGGTGCCTGGCAAGATGTGAGCTCCGCGTGTAACTTTTCCCACACTCCATACATTTATAGGGCTTCTCTCCTGTGTGAGTTCTGAGGTGTCTAACAAGGTGGGAGTTACAAGTGAAGCTTTTTCCACATACAGGACAGTCATGATGTCTCCCTAACAGGGTATGAACAGGCATGGTTTCCCGAAGATTCATTAAACTATTCACTTGAGAGATATTTGTACCAAATCTTCTTT------------------------------------------------------AGGAGCAGCTTCTGAGTGAGCCTGCTGGGGGGGGCAGGGTCTCTGCCTCCGTCCTCCTCTAGGTCCTGGTCACACTTCCATTCCTCATCCTCGTTCAGAGTGGGCAGGTATCCGGACACGCCCTTCCCCGTCCCTGACCCAGAGCTCTGGTCGCTACAGACCTTGGGGCTCTCTGAGCCTGTCCTCGTATACTCCAAATAAATATCGGACTTGAGGAAGGCGGGGTAGGTGTTCTCCTCCATGGTGGACTGGATTTCTGTCTGCGCCTGGTCGAACATGGCCGGGTCGATCTGCTGCTTCACGATGCAGTCCTTTATGAAGCTCTTGGTGGCTGGCTTGGTCTGGCGGGACACGATGCCACTGTTATCGAGGATGTACTTTCGGTAGATCGCTCTTGCCAGCTTCAGCCTCTTCTCCTCGTTCGAGTCGCAGGGCTCCAGCTTCCTGAAGCCACTGCAGGCGAACCAGAAGTCCAGCAGGTCGGCACAGCCCTCCTGCTTCAGGAAAGTCCTGAACAGGCTTATCCCATCCTGGTCGTCCAGCAGGGAGTGCAGGGACTCGGCCCACTTCAAGTACGGCGGCGTGGGTGAGGCGCTGCCCTCGGGCTCGTACCCCAGGTCCAGGTCCGAGCGCCTCGGCGTGGCTGTCGAAGTCTCACCTTTAACGCCGGCACCTTTCCCAGAGCAGAAGCCATGGCTGATGGGCCTTGGGTCTGTGGACGCCAGTTCTCCCTCCTCACCAGGCACGGGGGGCCGGGGGGCATCTTCGGTGAAACTCGCTCCGAGGTCCAAGGGGAAACCCTGCTCTTGGACATTCATTTTGGGACTCTGTGCGTCAATGAACAATGAGCGCTGCA-CCCTAATACATCAGTACTTACAGCTCCAAAGTGAATCAATC--TCAGCAGTCCAGAAGGTGACTCTTGCAGACACGGTCATCTGTAAACTTGACCCTCTGTCTGGTTTCGTCTCCTGAAATTCATTTGTGGTTTT-AAATAAGACAATATTATCATGTTAACCACAAAA-GATTATCTGGTACAACAATTCATCTGAATGATTTGCAGGCTATCATTTTTGTGTTCTCCCCATCAAATATAATGAAATGCTGACCTAAAGATATTTACAACTGGCATGGAATACACTTTTGTGGCTAAGTATATCATGAAGAATCACACTTAATGAGATCTGACTCCATCATTGTGCCAAAGTCGTCAGGAAGTCAGAAGTAAAAGGCTGAGCACTCAAAGGTCATTAGCCCCACATCTACATGTGGGCATTGTGAGGTTCCAAAGACCCATGCCAATCAGAGGGCCACAAATAACCACATATGACTTACATAGCTGGTAATTTCCACCAACAAAAGCGGCTCATTAATCTAATCTTTTTGTATCGACAGATGCATAG-----ATAGGCAGTGTTTTGCCAAAAA-TTACATGAAGAAAGCTTTCTAACTTTACCGATGACTATTAAATAATCTAGACCTATTCTTCCTATCCCCCTTGCAGCCCCACCCTTAACAAAGAGAGTTGGCACCTGGGAGTCACTTTTAACAAGACAATACC-AAAAAAAGCAAAAAA------------------CCCCCTGACTTCCCTGCTGCAATGGGGAGGGTCCCACGACTCCGACCAGCACGCATACTCAGGCTCTGGCCGCAGTGTACTGTCATTCGAGTCAGGTAGGTGGAGAGCCCCTCGTGCCACCTGGGCATGGGTCTACTGCTGTGGCAAGAGGAGGGAGGGTCCTGTGTACAAACTGCTTGGCGAGTCTGCCAGGTG-CAGAGGGCTTTTCTTTTATAGGGAGCTC---CCTGCTTGCTTCTGAAAGGGACTGGCGTAAGTTGCATTCGGGAAATAACAAGGCAAACCCAAGTTCAGTTAGAGCAAGCAAAACAAATCAGGAGCCCACGCTGCTCTAAATGCCCTGGGGTGGGA--GAGGGGT--AGAGGGGTGGTAGCTATTTGAAGGAGGATGTGGTGTTTTTTACCTGAGTTGCAAAACCAGTGTCCTAACCTTTTCTGACTAACAAAGATTTTTGTGGCACTCAGCTCTATAATGACAAGGGCCACAGGGCTCCTATTTAGGTTATAGAATTATCTGCCTTTTCTTCTGAAAATAAGGCAGAAGTTTCTCTGATGGCACAAGGCTGGGGTCAGTCAGGTGCCTGGCTGCCCCACGAGGCCCTTCCTGGCAAGCTCAGCTGTGACGCGCCCCTCTAGGTTCTGGGAGCTGGTTTGACTGGATGGTGCCGACTCTGCTCTTATGGCTGGTGAACA
rufus040  -------------------------CACCAATTGATCAGGTAGTCCCTGCTAAACTGTAAGCTATGCACCACAAGCTAC----TATAT-CCCAACATTTCCTTATTCTCCACCACTGAGCCCAGGATGACCTGGTGATCCATAAATATTTGCAGAATGAAGGTCTATGAAGTAAAACCTCCACCATAGTTAAAGTTAGTTAACGCAGATTCACTAAAGTAACAAATCAGAAATTCCACTGAAAGTAAAGGTTCGAGTAGCCCAAAACC-ATGACAAAATTTCCAGCTGTGTTCACAGAAACACAAGTTCAAATGCGAGTGCGTCTAATTTGCTTTTCCTAAAAGCCTCTCTAA------------GACATTCGAATTCATTAACTTCATGTGACCAAGAGAGATTCTGCAACTGAGGCTCAGAACCCCTGTAAACATGCCAGCTAACAAGGACACTTTCCCTAGGTGCTCAACCCAGAATACAACACTGTCAGCGTCAATCG-------GGAGCTTTGAACTCTAAACCCACAGGCTCAAGTCACGAACTCGCCCAATGAAGCCTATCAACAACCCCTGGATACAATTTTTC---------------------------------------------GGCTGGAACATGAAAATGACCCCAGGGCACCACAGAAATGCCACCTTCCTCTCCTGCCAGTTCCGTTCGGTCATAAGAATGGACTACATGGTCTACGTCAGCTTCTTCGCGGGGATTTTACTTCCCCTAGTTGTCATGTGCGGCATCTACCTTGACATCTTCTACGTCATCCGGAACAAACTCAGTCAGAACTTTTCTAGTTCTAAAGAGACAAGTGCATTTTATGGACGGGAGTTCAAGACGGCTAAGTCCCTGTCTCTGGTTCTCTTGTTGTTTGCTGTGTCCTGGCTGCCGTTATCCATCATGAACTGTGTTATCTACTTTAGTGGTGAGGTGCCACCAGTTGTATTGTACTTGGGCATCCTGCTGTCCCATGCTAACTCCAATGTTGGAATGTCAGCGATTTTTGGTGAGTCTTTGTAAATTTACTTTTAGATCTCATTTCCCTTG---------ATAACAATCTCATATA------TTCCTTCAAATAGCAGCAGTATATAAATTCTTCCTTAAAAGATGTGTTATACAGCCATCTAGCTTTACTATAGCTTTAAAATAGCTGCACAAGTTTTTCACTTTTATCTGAACC-TA-------CT-AGGTGAGGTT--AAAATTCAGTAAATCTAAATTGGTATCATATCACTAAGATCCATTAACAAATAGAATATTTATACTTTTTGAGCCCTTTATTTGGAGACAAA-------------TATTATTTTTTAAAAAGTCCTTCTGATTCTTTC-AATAGCTTAGTCTCCCTTGGAAGGCATTCAGGCCAGGCCAGGTTGTCTTATA-CTCTGATTTATGGTTTTAATGTGGTAGTTAAG----AAGTTCCATTTTTCTAGTCATTATTTGAAGCTCAGGTTAGTGCCTCTCTCAACCACCTTCTAATTGGGATTTCAAAACTGTCACAGATTCTTTCAAGTAATGTTTACGAATTCCCTATGCTTTAGTCACAAGGAAGTTCTGAGGATGATGTATCACGTCNTTTCTGTTAA----TCCTTCGTCAGGGACTACCCAGGTGAGTGCTTTT---TTCGCAGCTGCGGCAGCTGGCA--------ATGGCTGCCAGGCCGAGGTGGGGGTGTCTG--CTGCACACCTCCCCTCGGGACCCGTGCCTGGGCTGCACGCAGCGTACACGCATAGGACTCATAGAGGTTCCTGGTGTAGCAGAGGAGTCTCAGGAGAGGGTTCTTCAGGTGCCAGCGATGAC-------TGCAAGTCGTTCACAGTGCAGTTACTTCTGTCCCCGTTCCAGCAGCTTCA----------------------------CAGAGACCAGGA--GTCAAGCCTTGAGAGTCACGGTGGCTGCTTGTTACTGATATGTGTGATGCTCGCTGTGAGCTGGTTCCCTTCTAGGCTCTGGGCGTCCTTTAATGCACACAGATTAGGGACTGCTACTGCCCTTTTGCAGGAGAGGAAGCTGAGGGACAGAGTGGTTTAATACCCTGCCAAGGGCGTGCAGCAAATAATGGAGCAAGAATTCTGACCAGGAGGCCTGGCTCCCGAGCCTGCATTTTAGCACCACACTGAGTAACCTGGTCAAGGTTGGCCACGACTCTCACTCAGGTCTTCACGCTTCTGAAGCTGCTGCTTTCTTATTCTCAGTGGCACTAATCTCTGACCACCTTAGGCAGGTTAATATTCTCTTTTTAAAAAAAATCTGTGGGCCCAGGATTGTGGGCCCCTGTGCCCTGCTACAGGAGTGGGTCGGTAGGGCAGCGTGTTTCCAGGCCAAGTTGGGAGCGGTTCCTGTCCCGCAGGTGAG--TGGCAGGCGGCCAGGCA-----AGCTGAGAGGCAGGTGAGGCTCTGGGCGTTGCGGGTGAGCAGATCGGGAGCATCGCCCTGAGGGG-CTTGTCTCTCC----------------------------------------------------------AGATGCCTCTTTATCAAGTTGTTTCATTCGGTCTGCGAACTCGGGGTTCGTCCTGGAGTCGTCTTCAATGTTATGTGCCTTCAACATTACATTTTTAAAGAAGGTAGTTAAGACAACAATTTAGAACAATAGGTAGTGCAGTCACCAATGGCCCAGAAATTAACTTTGGGGAGAAAATAACCACCA---AGAATTATGGGTATATTGTCAGTGCAAAGGCAAAATGGAAAAATCACACATTGCAGCTACTTTAGAATAATGTTGAATTTAACTTATACTACAGTTTCATAGGGAAGTTTCTTTTTATTATTGATATTTTGTTCCATTAAATATTGCTGCTACTTTTGGCTTCTCTTTCCACCAAAAAGAAGGGGATGGGTGGGGTTAGACACTGTGATGTCTTCATTCCAGGTCATTTGGCAAGCAGAACTAAGACAATTCAACTCCTCACAGTTCAGGAGGTGATTCATACCAAATGCTTTCATTTTCAATGCAGAGAAACTGAAACAACACAATATTCAATTATTTTCCAAGAACCATCAAGGGCGTACATAAAGCCAGGCATCACAGAAGAGACTGGTTGACTGACTGACATTTCATCCCACTGAGAAATTTCAGCAGAAGATGTAGTTTGAAAGGAAAACTTAGAAGTGAGGAAGG-CTTTCCAGCTAACAGTTATACCCATAA--------------------------------------------------ACGTTAGGTCTCAGCTGATAGAAATGAAACGACTGGAGGTAAGAATGTGGCTCTGCCCATAGATTTCCTTGT-----------------------TTTTGAATAGTAGATAAAAGGAAGGCAAT----GGTCATGCATTGAGTGTCTACTATATTCAGAGAAAAGTGTTATATCCATTATCTACCTAAAAGTAGGTATTATTTTCCCTACTCTACAGATGAAGAACAAGGTTCAGAGATATTAAGTACATGGTTTCCAAGTGCACATAGTTAGTACGTTTCAAAAGCAAATGTTCAGTTTCTGCCTGATTCCAGAGGCCTTGACACCACC--ACCATGCCTCCGAGTCTTTGGCCTCAGTCTTACCGAAGATGCCTTACTCAGTGTTTTGGTTCAGAGAGAATAGCATCTTACTCTTGATCCTTTCTAAGGCTATGATGAATCCAGATAGCACCCATTGCTTATCCTGGCTGGCCTTGCACTGCCCAATATCTCCTCCACTGAGGATGGTAGATAAGCAGGAAGTAAAGAGTATTGATTGGTAGGTTTCCAAGTCAAAAAAA-TGAAACAAGTTTCCAAAAAATAAATTAACTACCAAGGACTCAGTAGACATAGTTTATTTGTTTATAGCAACC---TACACAAACACAGCCCTTGGCGGGATCACGGTGACTGTTTGACTGCCACCTGCTGGGATGGGGCTCCCCAGCGGTGCCTGTTTGTGTACATTGCCAGTGGCAGCTCCGATCACCCACCGTTCTGTCGGCACTTGGCGTAGCTTTATATTTAGTGCTGTTAAAATGGCATGAATGCAGTTGTCTCCTTCCCTGAAGATTGCTAATTTAACTGAGACTGTGGGCCACAGAGACCTGCATTTGTCATTTAATGTGTCTGTGACACACAAGTGAATAGAAAGCAAATTCAACTCTTTTTT-CTTAATAAGCCTTGAATAAGGCACTGAGAATGTTTGAGTATTCAAGTGAGAAGCTGTACTTGAAAAGCAAATATTTCCTACTTTTTGTTTGCAAACTGTGTTGCCATGGCGATACACGGCATTTACAGCATTTGAGAAATTAAAGTGGGAAATCAAAGGAATTGTTTTGTGTTACCTATC-----TGCAAGGAAACATTTGTCTTTAAATCATTTCAGCAAAATCCGTCAACGCTCAGCTCCAATGCTAAAGACATTGCTCATCCAGTCTGCCATCAGTAAAACTAGTGACCTACAACCTACAATACAGTCCTTGTCATACAATCTTGATTCACATTGAATTTAAATGCGCTAGCGGTACCACA-CTTC----ATTTCCAGTATTCCACGTCCACGTCTAGTAATTTCTCAATCGACTTCTCAC--------AGCCCCACTGCTCCATGAGTAGGCCATTACCTGTAGGAGA------------ATCTGCCAGTACCTGCTGGCCCGGGACTGTGAGGACCACTCCTTCTCCATCGTCATTGAGACTATGCAGGTGAGCTTGCCGGGAAGCTGCGTAGCCGCTAGGCCGGCGGG-CAGCCCC--GGGAAGTGTGGGCAGGTGCT--CTGTGCAGGGCGG--AGGACTCCTCTTCCAGGCTTCAGTTAGCCCCTCGTT-CTTCCAGAAACCCAGCCCATCTCTCTGTCCCTGGA-GTCGGGAGAAGGCACCCTGCCCTGCTGACCACAGCGCTCAGGGCGGGCCCCGCTCCACGAGAGGCTTCAGTGGCTGCTTCGGGTCCTGCCTGTGGCCTCTGTGG-------------CCAGCCTCTGCTGTGCGGAGCTGGGGTGACTGGGG----GGCGAGGAGGGCCTGTCTCCCATTCTGA-CTGCTATGG-CCGTGTGTAGACTCATTTTCTCTAGAGAACGAAGCAAAGCTGAGGACAAATAGAGTGCCGAAGCCCCTGATTCTCTTTGGAATGACAGGCCCAGGGCACA-GCCGAGGCAGAGGCCCATGGTCCTAGAGAAAGACCAGGCCAGGATGGGTGCTGGTGTGGGAGAGGTCGGGCACTGTGTTCAACTCTCGG--CCCCGTCCACACAGAGTGTCCTGTGAGAACGGAAGCCAGAGGCTCTCTGGGGCTGAGGTCTTTCTCTGACTCAGTGGGTCCTGGGCTGGGGTGCTGGACTGGTG-GGGGTACAGTGGGATCACCACGCATCCCCTCTTGGCAGTGTGCTGATGACCCCGATGCTGTCTGCACCCGCTCGGTCACTGTCCGGCTGCC--------------GGGCATGTGAACGGCTTCTCCCCAGTGTGTGTTCTCTGATGCCTGACGAGGTGGTCCCTCCGACTGAAGCTTTTCCCACATTCGTTGCATCGGCAGGGCCTCACTGACGCATGTCCTCTCAGGTGCTTGGCAAATGCTGCACTGTGGTTGAAGCACCGCCCGCACTCGCTGCAGAGATAGAGCTCCTCGGCCGCGTGTGTCTTCCGGTGTGCCAGGTACCGCCTGTGGTCACTGAAGTCCTCTCCACACTCTCCACACAAGTAGGGTTTGCCTCCAAGGTGGATTCTTTGGTGTGTTGTTAGCACAGATTTCTGGCTGAAGCTTTTGCCACAAATAGTACAGAAAAAGGGTTTTTCTCCCGTATGTGTCCTCTGATGCCTGACAAGGTCTGAAGTCCAGCGGAAGTGTTTCCCACAATCATCACATCGATAGGGTTTCTTAACGGTTTTAACAGATGGAGTTCTCTCAGCCTGGATCAGAGGGGAGGCCTCCTCCAAATTCTTACGGTTTAGAGGATATTTACAAGGAGTGTTCATCTTGTGAACCTTTTGGTGCCTGGCAAGATGTGAGCTCCGCGTGTAACTTTTCCCACACTCCATACATTTATAGGGCTTCTCTCCTGTGTGAGTTCTGAGGTGTCTAACAAGGTGGGAGTTACAAGTGAAGCTTTTTCCACATACAGGACAGTCATGATGTCTCCCTAACAGGGTATGAACAGGCATGGTTTCCCGAAGATTCATTAAACTATTCACTTGAGAGATATTTGTACCAAATCTTCTTTCACTAAGTCTACCTGGATTATCCTCAAAGG------------------------AGGAGCAGCTTCTGAGTGAGCCTGCTGGGGGGGGCAGGGTCTCTGCCTCCATCCTCCTCTAAGTCCTGGTCACACTTCCATTCCTCATCCTCGTTCAGAGTGGGCAGGTATCCGGACACGCCCTTCCCCGTCCCTGACCCAGAGCTCTGGTCGCTACAGACCTTGGGGCTCTCTGAGCCTGTCCTCGTATACTCCAAATAAATATCGGACTTGAGGAAGGCGGGGTAGGTATTCTCCTCCATGGTGGACTGGATTTCTGTCTGCGCCTGGTCGAACATGGCCGGGTCGATCTGCTGCTTCACGATGCAGTCCTTTATGAAGCTCTTGGTGGCTGGCTTGGTCTGGCGGGACACGATGCCACTGTTATCGAGGATGTACTTTCGGTAGATCGCTCTTGCCAGCTTCAGCCTCTTCTCCTCGTTCGAGTCGCAGGGCTCCAGCTTCCTGAAGCCACTGCAGGCGAACCAGAAGTCCAGCAGGTCGGCACAGCCCTCCTGCTTCAGGAAAGTCCTGAACAGGCTTATCCCATCCTGGTCGTCCAGCAGGGAGTGCAGGGACTCGGCCCACTTCAAGTACGGCGGCGTGGGTGAGGCGCTGCCCTCGGGCTCGTACCCCAGGTCCAGGTCCGAGCGCCTCGGCGTGGCTGTCGAAGTCTCACCTTTAACGCCGGCACCTTTCCCAGAGCAGAAGCCATGGCTGATGGGCCTTGGGTCTGTGGACGCCAGTTCTCCCTCCTCACCAGGCACGGGGGGCCGGGGAGCATCTTCGGTGAAACTCGCTCCGAGGTCCAAGGGGAAACCCTGCTCTTGGACATTCATTTTGGGACTCTGTGCGTCAATGAACAATGAGCGCTGCA-CCCTAATACATCAGTACTTACAGCTCCAAAGTGAATCAATC------------------TGACTCTTGCAGACACGGTCATCTGTAAACTTGNCCCTCTGTCTGGTTTCGTCTCCTGAAATTCATTTGTGGTTTT-AAATAAGACAATATTATCATGTTAACCACAAAA-GATTATCTGGTACAACAATTCATCTGAATGATTTGCAGGCTATCATTTTTGTGTTCTCCCCATCAAATATAATGAAATGCTGACCTAAAGATATTTACAACTAGCATGGAATACACTTTTGTGGCTAAGTATATCATGAAGAATCACACTTAATGAGATCTGACTCCATCATTGTGCCAAAGTCGTCAGGAAGTCAGAAGTAAAAGGCTGAGCACTCAAAGGTCATTAGCCCCACATCTACATGTGGGCATTGTGAGGTTCCAAAGACCCATGCCAATCAGAGGGCCACAAATAACCACATATGACTTACATAGCTGGTAATTTCCACCAACAAAAGCGGCTCATTAATCTAATCTTTTTGTATCGACAGATGCATAG-----ATAGGCAGTGTTTTGCCAAAAA-TTACATGAAGAAAGCTTTCTAACTTTACCGATGACTATTAAATAATCTAGACCTATTCTTCCTATCCCCCTTGCAGCCCCACCCTTAACAAAGAGAGTTGGCACCTGGGAGTCACTTTTAACAAGACAATACC-AAAAAAAGCAAAAAA----------------------------------------TGGGGAGGGTCCCACGACTCCGACCAGCACGCATACTCAGGCTCTGGCCGCAGTGTACTGTCATTCGAGTCAGGTAGGTGGAGAGCCCCTCGTGCCACCTGGGCATGGGTCTACTGCTGTGGCAAGAGGAGGGAGGGTCCTGTGTACAAACTGCTTGGCGAGTCTGCCAGGTG-CAGAGGGCTTTTCTTTTATAGGGAGCTC---CCTGCTTGCTTCTGAAAGGGACTGGCGTAAGTTGCATTCGGGAAATAACAAGGCAAACCCAAGTTCAGTTAGAGCAAGCAAAACAAATCAGGAGCCCACGCTGCTCTAAATGCCCTGGGGTGGGA--GAGGGGT--AGAGGGGTGGTAGCTATTTGAAGGAGGATGTGGTGTTTTTTACCTGAGTTGCAAAACCAGTGTCCTAACCTTTTCTGACTAACAAAGATTTTTGTGGCACTCAGCTCTATAATGACAAGGGCCACAGGGCTCCTATTTAGGTTATAGAATTATCTGCCTTTTCTTCTGAAAATAAGGCAGAAGTTTCTCTGATGGCACAAGGCTGGGGTCAGTCAGGTGCCTGGCTGCCCCACGAGGCCCTTCCTGGCAAGCTCAGCTGTGACGCGCCCCTCTAGGTTCTGGGAGCTGGTTTGACTGGATGGTGCCGACTCTACTCTTATGGCTGGTGAA--
rufus041  -------------------------CACCAATTGATCAGGTAGTCCCTGCTAAACTGTAAGCTATGCACCACAAGCTAC----TATAT-CCCAACATTTCCTTATTCTCCACCACTGAGCCCAGGATGACCTGGTGATCCATAAATATTTGCAGAATGAAGGTCTATGAAGTAAAACCTCCACCATAGTTAAAGTTAGTTAACGCAGATTCACTAAAGTAACAAATCAGAAACTCCGCTGAAAGTAAAGGTTCGAGTAGCCCAAAACC-ATGACAAAATTTCCAGCTGTGTTCACAGAAACACAAGTTCAAATGCGAGTGCGTCTAATTTGCTTTTCCTAAAAGCCTCTCTAA------------GACATTCAAATTCATTAACTTCATGTGACCAAGAGAGATTCTGCAACTGAGGCTCAGAACCCCTGTAAACATGCCAGCTAACAAGGACACTTTCCCTAGGTGCTCAACCCAGAATACAACACTGTCAGCGTCAATCG-------GGAGCTTTGAACTCTAAACCCACAGGCTCAAGTCACGAACTCGCCCAATGAAGCCTATCAACAACCCCTGGATACAATTTTTC---------------------------------------------GGCTGGAACATGAAAATGACCCCAGGGCACCACAGAAATGCCACCTTCCTCTCCTGCCAGTTCCGTTCGGTCATAAGAATGGACTACATGGTCTACGTCAGCTTCTTCGCGGGGATTTTACTTCCCCTAGTTGTCATGTGCGGCATCTACCTTGACATCTTCTACGTCATCCGGAACAAACTCAGTCAGAACTTTTCTAGTTCTAAAGAGACAAGTGCATTTTATGGACGGGAGTTCAAGACGGCTAAGTCCCTGTCTCTGGTTCTCTTGTTGTTTGCTGTGTCCTGGCTGCCGTTATCCATCATGAACTGTGTTATCTACTTTAGTGGTGAGGTGCCACCAGTTGTATTGTACTTGGGCATCCTGCTGTCCCATGCTAACTCCAATGTTGGAATGTCAGCGATTTTTGGTGAGTCTTTGTAAATTTACTTTTAGATCTCATTTCCCTTG---------ATAACAATCTCATATA------TTCCTTCAAATAGCAGCAGTATATAAATTCTTCCTTAAAAGATGTGTTATACAGCCATCTAGCTTTACTATAGCTTTAAAATAGCTGCACAAGTTTTTCACTTTTATCTGAACC-TA-------CT-AGGTGAGGTT--AAAATTCAGTAAATCTAAATTGGTATCATATCACTAAGATCCATTAACAAATAGAATATTTATACTTTTTGAGCCCTTTATTTGGAGACAAA-------------TATTATTTTTTAAAAAGTCCTTCTGATTCTTTC-AATAGCTTAGTCTCCCTTGGAAGGCATTCAGGCCAGGCCAGGTTGTCTTATA-CTCTGATTTATGGTTTTAATGTGGTAGTTAAG----AAGTTCCATTTTTCTAGTCATTATTTGAAGCTCAGGTTAGTGCCTCTCTCAACCACCTTCTAATTGGGATTTCAAAACTGTCACAGATTCTTTCAAGTAATGTTTACGAATTCCCTATGCTTTAGTCACAAGGAAGTTCTGAGGATGATGTATCACGTCNTTTCTGTTAA----TCCTTCGTCAGGGACTACCCAGGTGAGTGCTTTT---TTCGCAGCTGCGGCAGCTGGCA--------ATGGCTGCCAGGCCGAGGTGGGGGTGTCTG--CTGCACACCTCCCCTCGGGACCCGTGCCTGGGCTGCACGCAGCGTACACGCATAGGACTCATAGAGGTTCCTGGTGTAGCAGAGGAGTCTCAGGAGAGGGTTCTTCAGGTGCCAGCGATGAC-------TGCAAGTCGTTCACAGTGCAGTTACTTCTGTCCCCGTTCCAGCAGCTTCA----------------------------CAGAGACCAGGA--GTCAAGCCTTGAGAGTCACGGTGGCTGCTTGTTACTGATATGTGTGATGCTCGCTGTGAGCTGGTTCCCTTCTAGGCTCTGGGCGTCCTTTAATGCACACAGATTAGGGACTGCTACTGCCCTTTTGCAGGAGAGGAAGCTGAGGGACAGAGTGGTTTAATACCCTGCCAAGGGCGTGCAGCAAATAATGGAGCAAGAATTCTGACCAGGAGGCCTGGCTCCCGAGCCTGCATTTTAGCACCACACTGAGTAACCTGGTCAAGGTTGGCCACGACTCTCACTCAGGTCTTCACGCTTCTGAAGCTGCTGCTTTCTTATTCTCAGTGGCACTAATCTCTGACCACCTTAGGCAGGTTAATATTCTCTTTTTAAAAAAAATCTGTGGGCCCAGGATTGTGGGCCCCTGTGCCCTGCTACAGGAATGGGTCGGTAGGGCAGCGTGTTTCCAGGCCAAGTTAGGAGCGGTTCCTGTCCCGCAGGTGAG--TGGCAGGCGGCCAGGCA-----AGCTGAGAGGCAGGTGAGGCTCTGGGCGTTGCGGATGAGCAGATCGGGAGCATCGCCCTGAGGGG-CTTGTCTCTCC----------------------------------------------------------AGATGCCTCTTTATCAAGTTGTTTCATTCGGTCTGCGAACTCGGGGTTCGTCCTGGAGTCGTCTTCAATGTTATGTGCCTTCAACATTACATTTTTAAAGAAGGTAGTTAAGACAACAATTTAGAACAATAGGTAGTGCAGTCACCAATGGCCCAGAAATTAACTTTGGGGAGAAAATAACCACCA---AGAATTATGGGTATATTGTCAGTGCAAAGGCAAAATGGAAAAATCACACATTGCAGCTACTTTAGAATAATGTTGAATTTAACTTATACTACAGTTTCATAGGGAAGTTTCTTTTTATTATTGATATTTTGTTCCATTAAATATTGCTGCTACTTTTGGCTTCTCTTTCCACCAAAAAG--GGGGATGGGTGGGGTTAGACACTGTGATGTCTTCATTCCAGGTCATTTGGCAAGCAGAACTAAGACAATTCAACTCCTCACAGTTCAGGAGGTGATTCATACCAAATGCTTTCATTTTCAATGCAGAGAAACTGAAACAACACAATATTCAATTATTTTCCAAGAACCATCAAGGGCGTACATAAAGCCAGGCATCACAGAAGAGACTGGTTGACTGACTGACATTTCATCCCACTGAGAAATTTCAGCAGAAGATGTAGTTTGAAAGGAAAACTTAGAAGTGAGGAAGG-CTTTCCAGCTAACAGTTATACCCATAA--------------------------------------------------ACGTTAGGTCTCAGCTGATAGAAATGAAACGACTGGAGGTAAGAATGTGGCTCTGCCCATAGATTTCCTTGT-----------------------TTTTGAATAGTAGATAAAAGGAAGGCAAT----GGTCATGCATTGAGTGTCTACTATATTCAGAGAAAAGTGTTATATCCATTATCTACCTAAAAGTAGGTATTATTTTCCCTACTCTACAGATGAAGAACAAGGTTCAGAGATATTAAGTACATGGTTTACAAGTGCACATAGTTAGTACGTTTCAAAAGCAAATGTTCAGTTTCTGCCTGATTCCAGAGGCCTTGACACCACC--ACCATGCCTCCGAGTCTTTGGCCTCAGTCTTACCGAAGATGCCTTACTCAGTGTTTTGGTTCAGAGAGAATAGCATCTTACTCTTGATCCTTTCTAAGGCTATGATGAATCCAGATAGCACCCATTGCTTATCCTGGCTGGCCTTGCACTGCCCAATATCTCCTCCACTGAGGATGGTAGATAAGCAGGAAGTAAAGAGTATTGATTGGTAGGTTTCCAAGTCAAAAAAA-TGAAACAAGTTTCCAAAAAATAAATTAACTACCAAGGACTCAGTAGACATAGTTTATTTGTTTATAGCAACC---TACACAAACACAGCCCTTGGCGGGATCACGGTGACTGTTTGACTGCCACCTGCTGGGATGGGGCTCCCCAGCGGTGCCTGTTTGTGTACATTGCCAGTGGCAGCTCCGATCACCCACCGTTCTGTCGGCACTTGGTGTAGCTTTATATTTAGTGCTGTTAAAATGGCATGAATGCAGTTGTCTCCTTCCCTGAAGATTGCTAATTTAACTGAGACTGTGGGCCACAGAGACCTGCATTTGTCATTTAATGTGTCTGTGACACACAAGTGAATAGAAAGCAAATTCAACTCTTTTTT-CTTAATAAGCCTTGAATAAGGCACTGAGAATGTTTGAGTATTCAAGTGAGAAGCTGTACTTGAAAAGCAAATATTTCCTACTTTTTGTTTGCAAACTGTGTTGCCATGGCGATACACGGCATTTACAGCATTTGAGAAATTAAAGTGGGAAATCAAAGGAATTGTTTTGTGTTACCTATC-----TGCAAGGAAACATTTGTCTTTAAATCATTTCAGCAAAATCCGTCAACGCTCAGCTCCAATGCTAAAGACATTGCTCATCCAGTCTGCCATCAGTAAAACTAGTGACCTACAACCTACAATACAGTCCTTGTCATACAATCTTGATTCACATTGAATTTAAATGCGCTAGCGGTACCACA-CTTC----ATTTCCAGTATTCCACGTCCACGTCTAGTAATTTCTCAATCGACTTCTCAC--------AGCCCCACTGCTCCATGAGTAGGCCATTACCTGTAGGAGA------------ATCTGCCAGTACCTGCTGGCCCGGGACTGTGAGGACCACTCCTTCTCCATCGTCATTGAGACTATGCAGGTGAGCTTGCCGGGAAGCTGCGTAGCCGCTAGGCCGGCGGG-CAGCCCC--GGGAAGTGTGGGCAGGTGCT--CTGTGCAGGGCGG--AGGACTCCTCTTCCAGGCTTCAGTTAGCCCCTCGTT-CTTCCAGAAACCCAGTCCCTCTCTCTGTCCCTGGA-GTCGGGAGAAGGCACCCTGCCCTGCTGACCACAGCGCTCAGGGCGGGCCCCGCTCCACGAGAGGCTTCAGTGGCTGGTTCGGGTCCTGCCTGTCGCCTCTGTGGCCAGCCTCTGCGGCCAGCCTCTGCTGTGCGGAGCTGGGGTGACTGGGG----GGCGAGGAGGGCCTGTCTCCCATTCTGA-CTGCTATGG-CCGTGTGTAGACTCATTTTCTCTAGAGAACGAAGCAAAGCTGAGGACAAATAGAGTGCCGAAGCCCCTGATTCTCTTTGGAATGACAGGCCCAGGGCACA-GCCGAGGCAGAGGCCCATGGTCCTAGAGAAAGACCAGGCCAGGATGGGTGCTGGTGTGGGAGAGGTCGGGCACTGTGTTCAACTCTCGG--CCCCGTCCACACAGAGTGTCCTGTGAGAACGGAAGCCAGAGGCTCTCTGGGGCTGAGGTCTTTCTCTGACTCAGTGGGTCCTGGGCTGGGGTGCTGGACTGGTG-GGGGTACAGTGAGATCACCACGCATCCCTTCTTGGCAGTGTGCTGATGACCCCGATGCTGTCTGCACCCGCTCGGTCACTGTCCGGCTGCC--------------GGGCATGTGAACGGCTTCTCCCCAGTGTGTGTTCTCTGATGCCTGACGAGGTGGTCCCTCCGACTGAAGCTTTTCCCACATTCGTTGCATCGGCAGGGCCTCACTGACGCATGTCCTCTCAGGTGCTTGGCAAATGCTGCACTGTGGTTGAAGCACCGCCCGCACTCGCTGCAGAGATAGAGCTCCTCGGCCGCGTGTGTCTTCCGGTGTGCCAGGTACCGCCTGTGGTCACTGAAGTCCTCTCCACACTCTCCACACAAGTAGGGTTTGCCTCCAAGGTGGATTCTTTGGTGTGTTGTTAGCACAGATTTCTGGCTGAAGCTTTTGCCACAAATAGTACAGAAAAAGGGTTTTTCTCCCGTATGTGTCCTCTGATGCCTGACAAGGTCTGAAGTCCAGCGGAAGTGTTTCCCACAATCATCACATCGATAGGGTTTCTTAACGGTTTTAACAGATGGAGTTCTCTCAGCCTGGATCAGAGGGGAGGCCTCCTCCAAATTCTTACGGTTTAGAGGATATTTACAAGGAGTGTTCATCTTGTGAACCTTTTGGTGCCTGGCAAGATGTGAGCTCCGCGTGTAACTTTTCCCACACTCCATACATTTATAGGGCTTCTCTCCTGTGTGAGTTCTGAGGTGTCTAACAAGGTGGGAGTTACAAGTGAAGCTTTTTCCACATACAGGACAGTCATGATGTCTCCCTAACAGGGTATGAACAGGCATGGTTTCCCGAAGATTCATTAAACTATTCACTTGAGAGATATTTGTACCAAATCTTCTTTCACTAAGTCTACCTGGATTATCCTCAAAGG------------------------AGGAGCAGCTTCTGAGTGAGCCTGCTGGGGGGGGCAGGGTCTCTGCCTCCGTCCTCCTCTAGGTCCTGGTCACACTTCCATTCCTCATCCTCGTTCAGAGTGGGCAGGTATCCGGACACGCCCTTCCCCGTCCCTGACCCAGAGCTCTGGTCGCTACAGACCTTGGGGCTCTCTGAGCCTGTCCTCGTATACTCCAAATAAATATCGGACTTGAGGAAGGCGGGGTAGGTGTTCTCCTCCATGGTGGACTGGATTTCTGTCTGCGCCTGGTCGAACATGGCCGGGTCGATCTGCTGCTTCACGATGCAGTCCTTTATGAAGCTCTTGGTGGCTGGCTTGGTCTGGCGGGACACGATGCCACTGTTATCGAGGATGTACTTTCGGTAGATCGCTCTTGCCAGCTTCAGCCTCTTCTCCTCGTTCGAGTCGCAGGGCTCCAGCTTCCTGAAGCCACTGCAGGCGAACCAGAAGTCCAGCAGGTCGGCACAGCCCTCCTGCTTCAGGAAAGTCCTGAACAGGCTTATCCCATCCTGGTCGTCCAGCAGGGAGTGCAGGGACTCGGCCCACTTCAAGTACGGCGGCGTGGGTGAGGCGCTGCCCTCGGGCTCGTACCCCAGGTCCAGGTCCGAGCGCCTCGGCGTGGCTGTCGAAGTCTCACCTTTAACGCCGGCACCTTTCCCAGAGCAGAAGCCATGGCTGATGGGCCTTGGGTCTGTGGACGCCAGTTCTCCCTCCTCACCAGGCACGGGGGGCCGGGGGGCATCTTCGGTGAAACTCGCTCCGAGGTCCAAGGGGAAACCCTGCTCTTGGACATTCATTTTGGGACTCTGTGCGTCAATGAACAATGAGCGCTGCA-CCCTAATACATCAGTACTTACAGCTCCAAAGTGAATCAATC------------------TGACTCTTGCAGACACGGTCATCTGTAAACTTGNCCCTCTGTCTGGTTTCGTCTCCTGAAATTCATTTGTGGTTTT-AAATAAGACAATATTATCATGTTAACCACAAAA-GATTATCTGGTACAACAATTCATCTGAATGATTTGCAGGCTATCATTTTTGTGTTCTCCCCATCAAATATAATGAAATGCTGACCTAAAGATATTTACAACTGGCATGGAATACACTTTTGTGGCTAAGTATATCATGAAGAATCACACTTAATGAGATCTGACTCCATCATTGTGCCAAAGTCGTCAGGAAGTCAGAAGTAAAAGGCTGAGCACTCAAAGGTCATTAGCCCCACATCTACATGTGGGCATTGTGAGGTTCCAAAGACCCATGCCAATCAGAGGGCCACAAATAACCACATATGACTTACATAGCTGGTAATTTCCACCAACAAAAGCGGCTCATTAATCTAATCTTTTTGTATCGACAGATGCATAG-----ATAGGCAGTGTTTTGCCAAAAA-TTACATGAAGAAAGCTTTCTAACTTTACCGATGACTATTAAATAATCTAGACCTATTCTTCCTATCCCCCTTGCAGCCCCACCCTTAACAAAGAGAGTTGGCACCTGGGAGTCACTTTTAACAAGACAATACC-AAAAAAAGCAAAAAA----------------------------------------TGGGGAGGGTCCCACGACTCCGACCAGCACGCATACTCAGGCTCTGGCCGCAGTGTACTGTCATTCGAGTCAGGTAGGTGGAGAGCCCCTCGTGCCACCTGGGCATGGGTCTACTGCTGTGGCAAGAGGAGGGAGGGTCCTGTGTACAAACTGCTTGGCGAGTCTGCCAGGTG-CAGAGGGCTTTTCTTTTATAGGGAGCTC---CCTGCTTGCTTCTGAAAGGGACTGGCGTAAGTTGCATTCGGGAAATAACAAGGCAAACCCAAGTTCAGTTAGAGCAAGCAAAACAAATCAGGAGCCCACGCTGCTCTAAATGCCCTGGGGTGGGA--GAGGGGT--AGAGGGGTGGTAGCTATTTGAAGGAGGATGTGGTGTTTTTTACCTGAGTTGCAAAACCAGTGTCCTAACCTTTTCTGACTAACAAAGATTTTTGTGGCACTCAGCTCTATAATGACAAGGGCCACAGGGCTCCTATTTAGGTTATAGAATTATCTGCCTTTTCTTCTGAAAATAAGGCAGAAGTTTCTCTGATGGCACAAGGCTGGGGTCAGTCAGGTGCCTGGCTGCCCCACGAGGCCCTTCCTGGCAAGCTCAGCTGTGACGCGCCCCTCTAGGTTCTGGGAGCTGGTTTGACTGGATGGTGCCGACTCTGCTCTTATGGCTGGTGAA--
sambir042 -------------------------CACCAATTGATCAGGTAGTCCCTGCTAAACTGTAAGCTATGCACCACAAGCTAC----TATAT-CCCAACATTTCCTTATTCTCCACCACTAAGCCCAGGATAACCTGGTGATCCATAATGATTTGCAGAATAAAGGTCTATGAAGTAAAACCTCCACCATAGTTAAAGTTAGTTAACGCAGATTCACTAAAGTAACAAATCAGAAATTTCGCTGAAAGTAAAGGTTCGAGTAGCCCAAAACC-ATGACAAAATTTC----TGTGTTCACAGAAACACAAGTTCAAATGCGAGTGCGTCTAATTTGCTTTTCCTAAAAGCCTCTCTAA------------GACATTCAAATTCATTAACTTCATGTGACCAAGAGAGATTCTGCAACTGAGGCTCAGAACCCCTGTAAACATGCCAGCTAACAAGGACACTTTCCCTAGGTGCTCAACCCAGAATACAACACTGTCAGCGTCAATCG-------GGAGCTTTGAACTCTAAACCCACAGGCTCAAGTCACGAACTCGCCCAATGAAGCCTATCAACAACCCCTGGATACAATTTTTCCACCTTAACACTTTATT-CCCTTTACTTTTGCCAAACCAA-----GGCTGGAACATGAAAATGACCCCAGGGCACCACAGAAATGCCACCTTCCTCTCCTGCCAGTTCCGTTCGGTCATAAGAATGGACTACATGGTCTACGTCAGCTTCTTTGCGGGGATTTTACTTCCCCTAGTTGTCATGTGCGGCATCTACCTTGACATCTTCTATGTCATCCGGAACAAACTCAGTCAGAACTTTTCTAGCTCTAAAGAGACAAGTGCATTTTATGGACGGGAGTTCAAGACGGCTAAGTCCCTGTCTCTGGTTCTCTTGTTGTTTGCTGTGTCCTGGCTGCCATTATCCATCATGAACTGTGTTATCTACTTTAGTGGTGAGGTGCCACCAGTTGTATTGTACTTGGGCATCCTGCTGTCCCATGCTAACTCCAATGTTGGAATGTCAGCGATTTTTGGTAAGTCTTTGTAAATTTACTTTTAGATCTCATTTCCCTTG---------ATAACAATCTCATATA------TTCCTTCAAATAGCAGCAGTATATAAATTCTTCCTTAAAACATGTGTTATACAGCCATCTAGCTTTACTATAGCTTTAAAATAGCTGCACAAGTTTTTCACTTTTATCTGAGCC-TA-------CT-AGGTGAGGTT--AAAATTCAGTAAATCTAAATTGGTATCATATCACTAAGATCCATTAACAAACAGAATATTTATACTTTTTGAGCCCTTTATTTGGAGACAAA-------------TACTATTTTTTAAAAAGTCCTTCTGATTCTTTC-AATAGCTTAGTCTCCCTTGGAAGGCATTCAGGCCAGGCCAGGTTGTCTCATA-CTCTGATTTATGGTTTTAATGTGGTAGTTAAG----AAGTTCCATTTTTCTAGTCATTATTTGAAGCTCAGGTTAGTGCCTCTCTCAACCACCTTCTAATTGGGATTTCAAAACTGTCACAGATTCTTTCAAGTAATGTTTACGAATTCCCTATGCTTTAGTCACAAGGAAGTTCTGAGGATGATGTATTACGTCATTTCTGTTAA----TCCTTCGTCAGGGACTACCCAGGTGAGTGCTTTG---TTCGCAGCTGCGGCAGCTGGCA--------ATGGCTGCCAGGCCGAGGTGGGGGTGTCTG--CTGCACACCTCCCCTCGGGACCCGTGCCTGGGCTGCACGCAGCGTACACGCATAGGACTCATAGAGGTTCCTGGTGTAGCAGAGGAGTCTCAGGAGAGGGTTCTTCAGGTGCCAGCGATGAC-------TGCAAGTCGTTCACAGTGCAGTTACTTCTGTCCCCGTTCCAGCAGCTTCA----------------------------CAGAGACCAGGA--GTCAAGCCTTGAGAGTCACGGTGGCTGCTTGTTACTGATATGTGTGATGCTCGCTGTGAGCTGGCTCCCTTCTAGGCTCTGGGCGTCCTTTAATGCACACAGATTAGGGACTGCTACTGCCCTTTTGCAGGAGAGGAAGCTGAGGGACAGAGTGGTTTAATACCCTGCCAAGGGCGTGCAGCAAATAATGGAGCAAGAATTCTGACCAGGAGGCCTGGCTCCCGAGCCTGCATTTTAGCACCACACTGAGTAACCTGGTCAAGGTTGGCCACGACTCTCACTCAGGTCTTCACGCTTCTGAAGCTGCTGCTTTCTTATTCTCAGTGGCACTAATCTCTGACCACCTTAGGCAGGTTAATATTCTCTTTTTTAAAAAAATCTGTGGGCCCAGGATTGTGGGCCCCTGTGCCCTGCTACAGGAGTGGGTCGGTAGGGCAGCGTGTTTCCAGGCCAAGTTGGGAGCGGTTCCTGTCCCGCAGGTGAG--TGGCAGGCGGCCAGGCA-----AGCTGAGAGGCAGGTGAGGCTCTGGGCGTTGCGGGTGAGCAGATCGGGAGCATCGCCCTGAGGGG-CTTGTCTCTCCGGATCTCCAGCAACCGGTCAACTTCCGCCTGGGCCTTGCCACACTCGTTGCGGTAGTAAGATGCCTCTTTATCAAGTTGTTTCATTCGGTCTGCGAACTCGGGGTTCGTCCTGGAGTCGTCTTCAATGTTATGTGCCTTCAACATTACATTTTTAAAGAAGGTAGTTAAGACAACAATTTAGAACAATAGGTAGTGCAGTCACCAATGGCCCAGAAATTAACTTTGGGGAGAAAATAACCACCA---AGAATTATGGGTATATTGTCAGTGCAAAGGCAAAATGGAAAAATCACACATTGCAGCTACTTTAAAATAATGTTGAATTTAACTTATACTACAGTTTCATAGGGAAGTTTCTTTTTATTATTGATATTTTGTTCCATTAAATATTGCTGCTACTTTTGGCTTCTCTTTCCACCAAAAAGAAGGGGATGGGTGGGGTTAGACACTGTGATGTCTTCATTCCAGGTCATTTGGCAAG-AGAACTAAGACAATTCAACTCCTCACAGTTCAGGAGGTGATTCATACCAAATGCTTTCATTTTCAATGCAGAGAAACTGAAACAACACAATATTCAATTATTTTCCAAGAACCATCAAGGGCGTACATAAAGCCAGGCATCACAGAAGAGACTGGTTGACTGATTGACATTTCATCCCACTGAGAAATTTCAGCAGAAGATGTAGTTTGAAAGGAAAACTTAGAAGTGAGGAAGG-CTTTCCAGCTAACAGTTATACCCATAAATTCTCGGTCTCTTGAATAAATTTAACCTAAACCAGGAGGAG--------ACGTTAGGTCTCAGCTGATAGAAATGAAACGACTGGAGGTAAGAATGTGGCTTTGCCCATAGATTTCCTTGT-----------------------TTTTGAATAGTAGATAAAAGGAAGGCAAT----GGTCATGCATTGAGTGTCCACTATATTCAGAGAAAAGTGTTATATACATTATTTACCTAAAAGTAGGTATTATTTTCCCTACTCTACAGATGAAGAACAAGGTTCAGAGATATTAAGTACATGGTTTCCAAGTGCACATAGTTAGTACGTTTCAAAAGCAAATGTTCAGTTTCTGCCTGATTCCAGAGGCCTTGACACCACC--ACCATACCTCCGAGTCTTTGGCCTCAGTCTTACCGAAGATGCCTTACTCAGTGTTTTGGTTCAGAGGGAATAGCATCTTACACTTGATCCTTTCTAAGGCTATGATGAATCCAGATAGCACCCATTGCTTATCCTGGCTGGCCTTGCACTGCCCAATATCTCCTCCACTGAGGATGCTAGATAACCAGGAAGTAAAGAGTATTGATTGGTAGGTTTCCAAGTCAAAAAAA-TGAAACAAGTTTCCAAAAAATAAATTAACCACCAAGGACTCAGTAGACATAGTTTATTTGTTTATAGCAACC----ACACAAACACAGCCCTTGGCGGGATCACGGTGACTGTTTGACTGCCACCTGCTGGGATGGGGCTCCCCAGCGGTGCCTGTTTGTGTACATTGCCAGTGGCAGCTCCGATCACCCACCGTTCTGTCGGCACTTGGCGTAGCTTTATATTTAGTGCTGTTAAAATGGCATGAATGCAGTTGTCTCCTTCCCTGAAGATTGCTAATTTAACTGAGACTGTGGGCCACAGAGACCTGCATTTGTCATTTAATGTGTCTGTGACACACAAGTGAATAGAAAGCAAATTCAACTCTTTTTT-CTTAATAAGCCTTGAATAAGGCACTGAGAATGTTTGAGTATTCAAGTGAGAAGCTGTACTTGAAAAGCAAATATTTCCTACTTTTTGTTTGCAAACTGTGTTGCCATGGCGATACACGGCATTTACAGCATTTGAGAAATTAAAGTGGGAAATCAAAGGAATTGTTTTGTGTTACCTATC-----TGCAAGGAAACATTTGTCTTTAAATCATTTTAGCAAAATCCGTCAACGCTCAGCTCCAATGCTAAAGAYATTGCTCATCCAGTCTGCCATCAGTAAAACTAGTGACCTACAACCTACAATACAGTCCTTGTCATACAATCTTGATTCACAYTGAATTTAAATGCGCTAGCGGCACCACA-CTTC----ATTTCCAGTATTCCACGTCCACGTCTAGTAATTTCTCAATCGACTTCTCAC--------AGCCCCACTGCTCCANGAGTAGGCCATTACCTGTAGGA--------------ATCTGCCAGTACCTGCTGGCCCGGGACTGTGAGGACCACTCCTTCTCCATCGTCATTGAGACCGTGCAGGTGAGCTTGCCGGGAGGCTGCGTAGCTGCTAGGCCGGAGGG-CAGCCCC--GGGAAGTGTGGGCAGGTGCT--CTGTGCAGGGCGG--AGGACTCCTCTTCCAGGCTTCAGTTAGCCCCTCGTT-CTTCCAGAAACCCAGCCCCTCTCTCTGTCCCTGGA-GTCGGGAGAAGGCACCCTGCCCTGCTGACCACAGCGCTCAGGGCGGGCCCCGCTCCATGAGAGGCTTCCGTGGCTGCTTCGGGTCCTGCCTGTGGCCTCTGTGG-------------CCAGCCTCTGCTGTGCGGAGCTGGGGTGACTGGGG----GGCGAGGAGGGCCTGTCTCCCATTCTGA-CTGCTATGG-CCGTGTGTAGACTCATTTTCTCTAGAGAATGAAGCAAAGCTGAGGACAAATAGAGTGCCGAAGCCCCTGATTCTCTTTGGAATGACAGGCCCAGGGCACA-GCCGAGGCAGAGGCCCACGGTCCTAGAGAAAGACCAGGCCAGGATGGGTGCTGGTGTGGGAGAGGTCGGGCACTGTGTTCAACTCTCGG--CCCCGTCCACACAGAGTGTCCTGTGAGAACGGAAGCCAGAGGCTCTCTGGGGCTGAGGTCTTTCTCTGACTCAGTGGGTCCTGGGCTGGGGTGCTAGACTGGTG-GGGGTACAGTGGGATCACCACGCATCCCCTCTTGGCAGTGTGCTGATGACCCCGATGCTGTCTGCACCCGCTCGGTCACTGTCCGGCTGCC--------------GGGCATGTGAACGGCTTCTCCCCAGTGTGTGTTCTCTGATGCCTGACGAGGTGGTCCCTCCGACTGAAGCTTTTCCCACATTCGTTGCATCGGCAGGGCCTCACTGACGCATGTCCTCTCAGGTGCTTGGCAAATGCTGCACTGTGGTTGAAGCACCGCCCGCACTCGCTGCAGAGATAGAGCTCCTCGGCCGCGTGTGTCTTCCGGTGTGCCAGGTACCGCCTGTGGTCACTGAAGTCCTCTCCACACTCTCCACACAAGTAGGGTTTGCCTCCAAGGTGGATTCTTTGGTGTGTTGTTAGCACAGATTTCTGGCTGAAGCTTTTGCCACAAATAGTACAGAAAAAGGGTTTTTCTCCCGTATGTGTCCTCTGATGCCTGACAAGGTCTGAAGTCCAGCGGAAGTGTTTCCCACAATCATCACATCGATAGGGTTTCTTAACGGTTTTAACAGATGGAGTTCTCTCAGCCTGGATCAGAGGGGAGGCCTCCTCCAAATTCTTACGGTTTAGAGGATATTTACAAGGAGTGTTCATCTTGTGAACCTTTTGGTGCCTGGCAAGATGTGAGCTCCGCGTGTAACTTTTCCCACACTCCATACATTTATAGGGCTTCTCTCCTGTGTGAGTTCTGAGGTGTCTAACAAGGTGGGAGTTACAAGTGAAGCTTTTTCCACATACAGGACAGTCATGATGTCTCCCTAACAGGGTGTGAACAGGCATGGTTTCCCGAAGATTCATTAAACTATTCACTTGAGAGATATTTGTACCAAATCTTCTTTCACTAAGTCTACCTGGATTATCCTCAAAGGTAAT--------------------AGGAGCAGCTTCTGAGTGAGCCTGCTGGGGGGGGCAGGGTCTCTGCCTCCGTCCTCCTCTAGGTCCTGGTCACACTTCCATTCCTCATCCTCGTTCAGAGTGGGCAGGTATCCGGACACGCCCTTCCCCGTCCCTGACCCAGAGCTCTGGTCGCTACAGACCTTGGGGCTCTCTGAGCCTGTCCTCGTATACTCCAAATAAATATCGGACTTGAGGAAGGCGGGGTAGGTGTTCTCCTCCATGGTGGACTGGATTTCTGTCTGCGCCTGGTCGAACATGGCCGGGTCGATCTGCTGCTTCACGATGCAGTCCTTTATGAAGCTCTTGGTGGCTGGCTTGGTCTGGCGGGACACGATGCCACTGTTATCGAGGATGTACTTTCGGTAGATCGCTCTTGCCAGCTTCAGCCTCTTCTCCTCGTTCGAGTCGCAGGGCTCCAGCTTCCTGAAGCCACTGCAGGCGAACCAGAAGTCCAGCAGGTCAGCACAGCCCTCCTGCTTCAGGAAAGTCCTGAACAGGCTTATCCCATCCTGGTCGTCCAGCAGGGAGTGCAGGGACTCGGCCCACTTCAAGTACGGCGGCGTGGGTGAGGCGCTGCCCTCGGGCTCGTACCCCAGGTCCAGGTCCGAGCGCCTCGGCGTGGCTGTCGAAGTCTCACCTTTAACGCCGGCACCTTTCCCAGAGCAGAAGCCATGGCTGATGGGCCTTGGGTCTGTGGACGCCAGTTCTCCCTCCTCACCAGGCACGGGGGGCCGGGGGGCATCTTCGGTGAAACTCGCTCCGAGGTCCAAGGGGAAACCCTGCTCTTGGACATTCATTTTGGGACTCTGTGCGTCAATGAACAATGAGCGCTGCA-CCCTAATACATCAGTACTTACAGCTCCAAAGTGAATCAATC--NNNNNNNNNNNNNNNNNNNNNNNNNNNNNNNNNNNNNNNNNNNNNNNNNNNNNNNNNNNNNNNNNNNNNNNNNNNNNNNNNNNNNNNNNNNNNNNNNNNNNNNNNNNNNNNNNNNNNNNNNNNNNNNNNNNNNNNNNNNNNNNNNNNNNNNNNNNNNNNNNNNNNNNNNNNNNNNNNNNNNNNNNNNNNNNNNNNNNNNNNNNNNNNNNNNNNNNNNNNNNNNNNNNNNNNNNNNNNNNNNNNNNNNNNNNNNNNNNNNNNNNNNNNNNNNNNNNNNNNNNNNNNNNNNNNNNNNNNNNNNNNNNNNNNNNNNNNNNNNNNNNNNNNNNNNNNNNNNNNNNNNNNNNNNNNNNNNNNNNNNNNNNNNNNNNNNNNNNNNNNNNNNNNNNNNNNNNNNNNNNNNNNNNNNNNNNNNNNNNNNNNNNNNNNNNNNNNNNNNNNNNNNNNNNNNNNNNNNNNNNNNNNNNNNNNNNNNNNNNNNNNNNNNNNNNNNNNNNNNNNNNNNNNNNNNNNNNNNNNNNNNNNNNNNNNNNNNNNNNNNNNNNNNNNNNNNNNNNNNNNNNNNNNNNNNNNNNNNNNNNNNNNNNNNNNNNNNNNNNNNNNNNNNNNNNNNNNNNNNNNNNNNNNNNNNNNNNNNNNNNNNNNNNNNNNNNNNNNNNNNNNNNNNNNNNNNNNNNNNNNNNNNNNNNNNNNNNNNNNNNNNNNNNNNNNNNNNNNNNNNNNNNNNNNNNNNNNNNNNNNNNNNNNNNNNNNNNNNNNNNNNNNNNNNNNNNNNNNNNNNNNNNNNNNNNNNNNNNNNNNNNNNNNNNNNNNNNNNNNNNNNNNNNNNNNNNNNNNNNNNNNNNNNNNNNNNNNNNNNNNNNNNNNNNNNNNNNNNNNNNNNNNNNNNNNNNNNNNNNNNNNNNNNNNNNNNNNNNNNNNNNNNNNNNNNNNNNNNNNNNNNNNNNNNNNNNNNNNNNNNNNNNNNNNNNNNNNNNNNNNNNNNNNNNNNNNNNNNNNNNNNNNNNNNNNNNNNNNNNNNNNNNNNNNNNNNNNNNNNNNNNNNNNNNNNNNNNNNNNNNNNNNNNNNNNNNNNNNNNNNNNNNNNNNNNNNNNNNNNNNNNNNNNNNNNNNNNNNNNNNNNNNNNNNNNNNNNNNNNNNNNNNNNNNNNNNNNNNNNNNNNNNNNNNNNNNNNNNNNNNNNNNNNNNNNNNNNNNNNNNNNNNNNNNNNNNNNNNNNNNNNNNNNNNNNNNNNNNNNNNNNNNNNNNNNNNNNNNNNNNNNNNNNNNNNNNNNNNNNNNNNNNNNNNNNNNNNNNNNNNNNNNNNNNNNNNNNNNNNNNNNNNNNNNNNNNNNNNNNNNNNNNNNNNNNNNNNNNNNNNNNNNNNNNNNNNNNNNNNNNNNNNNNNNNNNNNN
sambir043 -------------------------CACCAATTGATCAGGTAGTCCCTGCTAAACTGTAAGCTATGCACCACAAGCTAC----TATAT-CCCAACATTTCCTTATTCTCCACCACTAAGCCCAGGATAACCTGGTGATCCATAATGATTTGCAGAATGAAGGTCTATGAAGTAAAACCTCCACCATAGTTAAAGTTAGTTAACGCAGATTCACTAAAGTAACAAATCAGAAATTTCGCTGAAAGTAAAGGTTCGAGTAGCCCAAAACC-ATGACAAAATTTC----TGTGTTCACAGAAACACAAGTTCAAATGCGAGTGCGTCTAATTTGCTTTTCCTAAAAGCCTCTCTAA------------GACATTCAAATTCATTAACTTCATGTGACCAAGAGAGATTCTGCAACTGAGGCTCAGAACCCCTGTAAACATGCCAGCTAACAAGGACACTTTCCCTAGGTGCTCAACCCAGAATACAACACTGTCAGCGTCAATCG-------GGAGCTTTGAACTCTAAACCCACAGGCTCAAGTCACGAACTCGCCCAATGAAGCCTATCAACAACCCCTGGATACAATTTTTCCACCTTAACACTTTATT-CCCTTTACTTTTGCCAAACCAA-----GGCTGGAACATGAAAATGACCCCAGGGCACCACAGAAATGCCACCTTCCTCTCCTGCCAGTTCCGTTCGGTCATAAGAATGGACTACATGGTCTACGTCAGCTTCTTTGCGGGGATTTTACTTCCCCTAGTTGTCATGTGCGGCATCTACCTTGACATCTTCTATGTCATCCGGAACAAACTCAGTCAGAACTTTTCTAGCTCTAAAGAGACAAGTGCATTTTATGGACGGGAGTTCAAGACGGCTAAGTCCCTGTCTCTGGTTCTCTTGTTGTTTGCTGTGTCCTGGCTGCCATTATCCATCATGAACTGTGTTATCTACTTTAGTGGTGAGGTGCCACCAGTTGTATTGTACTTGGGCATCCTGCTGTCCCATGCTAACTCCAATGTTGGAATGTCAGCGATTTTTGGTAAGTCTTTGTAAATTTACTTTTAGATCTCATTTCCCTTG---------ATAACAATCTCATATA------TTCCTTCAAATAGCAGCAGTATATAAATTCTTCCTTAAAACATGTGTTATACAGCCATCTAGCTTTACTATAGCTTTAAAATAGCTGCACAAGTTTTTCACTTTTATCTGAGCC-TA-------CT-AGGTGAGGTT--AAAATTCAGTAAATCTAAATTGGTATCATATCACTAAGATCCATTAACAAATAGAATATTTATACTTTTTGAGCCCTTTATTTGGAGACAAA-------------TACTATTTTTTAAAAAGTCCTTCTGATTCTTTC-AATAGCTTAGTCTCCCTTGGAAGGCATTCAGGCCAGGCCAGGTTGTCTCATA-CTCTGATTTATGGTTTTAATGTGGTAGTTAAG----AAGTTCCATTTTTCTAGTCATTATTTGAAGCTCAGGTTAGTGCCTCTCTCAACCACCTTCTAATTGGGATTTCAAAACTGTCACAGATTCTTTCAAGTAATGTTTACGAATTCCCTATGCTTTAGTCACAAGGAAGTTCTGAGGATGATGTATTACGTCATTTCTGTTAA----TCCTTCGTCAGGGACTACCCAGGTGAGTGCTTTG---TTCGCAGCTGCGGCAGCTGGCA--------ATGGCTGCCAGGCCGAGGTGGGGGTGTCTG--CTGCACACCTCCCCTCGGGACCCGTGCCTGGGCTGCACGCAGCGTACACGCATAGGACTCATAGAGGTTCCTGGTGTAGCAGAGGAGTCTCAGGAGAGGGTTCTTCAGGTGCCAGCGATGAC-------TGCAAGTCGTTCACAGTGCAGTTACTTCTGTCCCCGTTCCAGCAGCTTCA----------------------------CAGAGACCAGGA--GTCAAGCCTTGAGAGTCACGGTGGCTGCTTGTTACTGATATGTGTGATGCTCGCTGTGAGCTGGCTCCCTTCTAGGCTCTGGGCGTCCTTTAATGCATACAGGTTAGGGACTGCTACTGGCCTTTTGCAGGAGAGGAAGCTGAGGGACAGAGTGGTTTAATACCCTGCCAAGGGCGTGCAGCAAATAATGGAGCAAGAATTCTGACCAGGAGGCCTGGCTCCCGAGCCTGCATTTTAGCACCACACTGAGTAACCTGGTCAAGGTTGGCCACGACTCTCACTCAGGTCTTCACGCTTCTGAAGCTGCTGCTTTCTTATTCTCAGTGGCACTAATCTCTGACCACCTTAGGCAGGTTAATATTCTCTTTTTTAAAAAAATCTGTGGGCCCAGGATTGTGGGCCCCTGTGCCCTGCTACAGGAGTGGGTCGGTAGGGCAGCGTGTTTCCAGGCCAAGTTGGGAGCGGTTCCTGTCCCGCAGGTGAG--TGGCAGGTGGCCAGGCG-----AGCTGAGAGGCAGGTGAGGCTCTGGGCGTTGCGGGTGAGCAGATCGGGAGCATCGCCCTGAGGGG-CTTGTCTCTCCGGATCTCCAGCAACCGGTCAACTTCCGCCTGGGCCTTGCCACACTCGTTGCGGTAGTAAGATGCCTCTTTATCAAGTTGTTTCATTCGGTCTGCGAACTCGGGGTTCGTCCTGGAGTCGTCTTCAATGTTATGTGCCTTCAACATTACATTTTTAAAGAAGGTAGTTAAGACAACAATTTAGAACAATAGGTAGTGCAGTCACCAATGGCCCAGAAATTAACTTTGGGGAGAAAATAACCACCA---AGAATTATGGGTATATTGTCAGTGCAAAGGCAAAATGGAAAAATCACACATTGCAGCTACTTTAGAATAATGTTGAATTTAACTTATACTACAGTTTCATAGGGAAGTTTCTTTTTATTATTGATATTTTGTTCCATTAAATATTGCTGCTACTTTTGGCTTCTCTTTCCACCAAAAAGAAGGGGATGGGTGGGGTTAGACACTGTGATGTCTTCATTCCAGGTCATTTGGCAAG-AGAACTAAGACAATTCAACTCCTCACAGTTCAGGAGGTGATTCATACCAAATGCTTTCATTTTCAATGCAGAGAAACTGAAACAACACAATATTCAATTATTTTCCAAGAACCATCAAGGGCGTACATAAAGCCAGGCATCACAGAAGAGACTGGTTGACTGATTGACATTTCATCCCACTGAGAAATTTCAGCAGAAGATGTAGTTTGAAAGGAAAACTTAGAAGTGAGGAAGG-CTTTCCAGCTAACAGTTATACCCATAAATTCTCGGTCTCTTGAATAAATTTAACCTAAACCAGGAGGAG--------ACGTTAAGTCTCAGCTGATAGAAATGAAACGACTGGAGGTAAGAATGTGGCTCTGCCCATAGATTTCCTTGT-----------------------TTTTGAATAGTAGATAAAAGGAAGGCAAT----GGTCATGCATTGAGTGTCTACTATATTCAGAGAAAAGTGTTATATCCATTATCTACCTAAAAGTAGGTATTATTTTCCCTACTCTACAGATGAAGAACAAGGTTCAGAGATATTAAGTACATGGTTTCCAAGTGCACATAGTTAGTACGTTTCAAAAGCAAATGTTCAGTTTCTGCCTGATTCCAGAGGCCTTGACACCACC--ACCATGCCTCCGAGTCTTTGGCCTCAGTCTTACCGAAGATGCCTTACTCAGTGTTTTGGTTCAGAGGGAATAGCATCTTACTCTTGATCCTTTCTAAGGCTATGATGAATCCAGATAGCACCCATTGCTTATCCTGGCTGGCCTTGCACTGCCCAATATCTCCTCCACTGAGGATGGTAGATAAGCAGGAAGTAAAGAGTATTGATTGGTAGGTTTCCAAGTCAAAAAAA-TGAAACAAGTTTCCAAAAAATAAATTAACCACCAAGGACTCAGTAGACATAGTTTATTTGTTTATAGCAACC----ACACAAACACAGCCCTTGGCGGGATCACGGTGACTGTTTGACTGCCACCTGCTGGGATGGGGCTCCCCAGCGGTGCCTGTTTGTGTACATTGCCAGTGGCAGCTCCGATCACCCACCGTTCTGTCGGCACTTGGCGTAGCTTTATATTTAGTGCTGTTAAAATGGCATGAATGCAGTTGTCTCCTTCCCTGAAGATTGCTAATTTAACTGAGACTGTGGGCCACAGAGACCTGCATTTGTCATTTAATGTGTCTGTGACACACAAGTGAATAGAAAGCAAATTCAACTCTTTTTT-CTTAATAAGCCTTGAATAAGGCACTGAGAATGTTTGAGTATTCAAGTGAGAAGCTGTACTTGAAAAGCAAATATTTCCTACTTTTTGTTTGCAAACTGTGTTGCCATGGCGATACACGGCATTTACAGCATTTGAGAAATTAAAGTGGGAAATCAAAGGAATTGTTTTGTGTTACCTATC-----TGCAAGGAAACATTTGTCTTTAAATCATTTTAGCAAAATCCGTCAACGCTCAGCTCCAATGCTAAAGAYATTGCTCATCCAGTCTGCCATCAGTAAAACTAGTGACCTACAACCTACAATACAGTCCTTGTCATACAATCTTGATTCACAYTGAATTTAAATGCGCTAGCGGCACCACA-CTTC----ATTTCCAGTATTCCACGTCCACGTCTAGTAATTTCTCAATCGACTTCTCAC--------AGCCCCACTGCTCCANGAGTAGGCCATTACCTGTAGGA--------------ATCTGCCAGTACCTGCTGGCCCGGGACTGTGAGGACCACTCCTTCTCCATCGTCATTGAGACCGTGCAGGTGAGCTTGCCGGGAGGCTGCGTAGCTGCTAGGCCGGAGGG-CAGCCCC--GGGAAGTGTGGGCAGGTGCT--CTGTGCAGGGCGG--AGGACTCCTCTTCCAGGCTTCAGTTAGCCCCTCGTT-CTTCCAGAAACCCAGCCCCTCTCTCTGTCCCTGGA-GTCGGGAGAAGGCACCCTGCCCTGCTGACCACAGCGCTCAGGGCGGGCCCCGCTCCATGAGAGGCTTCCGTGGCTGCTTCGGGTCCTGCCTGTGGCCTCTGTGG-------------CCAGCCTCTGCTGTGCGGAGCTGGGGTGACTGGGG----GGCGAGGAGGGCCTGTCTCCCATTCTGA-CTGCTATGG-CCGTGTGTAGACTCATTTTCTCTAGAGAATGAAGCAAAGCTGAGGACAAATAGAGTGCCGAAGCCCCTGATTCTCTTTGGAATGACAGGCCCAGGGCACA-GCCGAGGCAGAGGCCCACGGTCCTAGAGAAAGACCAGGCCAGGATGGGTGCTGGTGTGGGAGAGGTCGGGCACTGTGTTCAACTCTCGG--CCCCGTCCACACAGAGTGTCCTGTGAGAACGGAAGCCAGAGGCTCTCTGGGGCTGAGGTCTTTCTCTGACTCAGTGGGTCCTGGGCTGGGGTGCTAGACTGGTG-GGGGTACAGTGGGATCACCACGCATCCCCTCTTGGCAGTGTGCTGATGACCCCGATGCTGTCTGCACCCGCTCGGTCACTGTCCGGCTGCC--------------GGGCATGTGAACGGCTTCTCCCCAGTGTGTGTTCTCTGATGCCTGACGAGGTGGTCCCTCCGACTGAAGCTTTTCCCACATTCGTTGCATCGGCAGGGCCTCACTGACGCATGTCCTCTCAGGTGCTTGGCAAATGCTGCACTGTGGTTGAAGCACCGCCCGCACTCGCTGCAGAGATAGAGCTCCTCGGCCGCGTGTGTCTTCCGGTGTGCCAGGTACCGCCTGTGGTCACTGAAGTCCTCTCCACACTCTCCACACAAGTAGGGTTTGCCTCCAAGGTGGATTCTTTGGTGTGTTGTTAGCACAGATTTCTGGCTGAAGCTTTTGCCACAAATAGTACAGAAAAAGGGTTTTTCTCCCGTATGTGTCCTCTGATGCCTGACAAGGTCTGAAGTCCAGCGGAAGTGTTTCCCACAATCATCACATCGATAGGGTTTCTTAACGGTTTTAACAGATGGAGTTCTCTCAGCCTGGATCAGAGGGGAGGCCTCCTCCAAATTCTTACGGTTTAGAGGATATTTACAAGGAGTGTTCATCTTGTGAACCTTTTGGTGCCTGGCAAGATGTGAGCTCCGCGTGTAACTTTTCCCACACTCCATACATTTATAGGGCTTCTCTCCTGTGTGAGTTCTGAGGTGTCTAACAAGGTGGGAGTTACAAGTGAAGCTTTTTCCACATACAGGACAGTCATGATGTCTCCCTAACAGGGTGTGAACAGGCATGGTTTCCCGAAGATTCATTAAACTATTCACTTGAGAGATATTTGTACCAAATCTTCTTTCACTAAGTCTACCTGGATTATCCTCAAAGGTAAT--------------------AGGAGCAGCTTCTGAGTGAGCCTGCTGGGGGGGGCAGGGTCTCTGCCTCCGTCCTCCTCTAGGTCCTGGTCACACTTCCATTCCTCATCCTCGTTCAGAGTGGGCAGGTATCCGGACACGCCCTTCCCCGTCCCTGACCCAGAGCTCTGGTCGCTACAGACCTTGGGGCTCTCTGAGCCTGTCCTCGTATACTCCAAATAAATATCGGACTTGAGGAAGGCGGGGTAGGTGTTCTCCTCCATGGTGGACTGGATTTCTGTCTGCGCCTGGTCGAACATGGCCGGGTCGATCTGCTGCTTCACGATGCAGTCCTTTATGAAGCTCTTGGTGGCTGGCTTGGTCTGGCGGGACACGATGCCACTGTTATCGAGGATGTACTTTCGGTAGATCGCTCTTGCCAGCTTCAGCCTCTTCTCCTCGTTCGAGTCGCAGGGCTCCAGCTTCCTGAAGCCACTGCAGGCGAACCAGAAGTCCAGCAGGTCGGCACAGCCCTCCTGCTTCAGGAAAGTCCTGAACAGGCTTATCCCATCCTGGTCGTCCAGCAGGGAGTGCAGGGACTCGGCCCACTTCAAGTACGGCGGCGTGGGTGAGGCGCTGCCCTCGGGCTCGTACCCCAGGTCCAGGTCCGAGCGCCTCGGCGTGGCTGTCGAAGTCTCACCTTTAACGCCGGCACCTTTCCCAGAGCAGAAGCCATGGCTGATGGGCCTTGGGTCTGTGGACGCCAGTTCTCCCTCCTCACCAGGCACGGGGGGCCGGGGGGCATCTTCGGTGAAACTCGCTCCGAGGTCCAAGGGGAAACCCTGCTCTTGGACATTCATTTTGGGACTCTGTGCGTCAATGAACAATGAGCGCTGCA-CCCTAATACATCAGTACTTACAGCTCCAAAGTGAATCAATC--NNNNNNNNNNNNNNNNNNNNNNNNNNNNNNNNNNNNNNNNNNNNNNNNNNNNNNNNNNNNNNNNNNNNNNNNNNNNNNNNNNNNNNNNNNNNNNNNNNNNNNNNNNNNNNNNNNNNNNNNNNNNNNNNNNNNNNNNNNNNNNNNNNNNNNNNNNNNNNNNNNNNNNNNNNNNNNNNNNNNNNNNNNNNNNNNNNNNNNNNNNNNNNNNNNNNNNNNNNNNNNNNNNNNNNNNNNNNNNNNNNNNNNNNNNNNNNNNNNNNNNNNNNNNNNNNNNNNNNNNNNNNNNNNNNNNNNNNNNNNNNNNNNNNNNNNNNNNNNNNNNNNNNNNNNNNNNNNNNNNNNNNNNNNNNNNNNNNNNNNNNNNNNNNNNNNNNNNNNNNNNNNNNNNNNNNNNNNNNNNNNNNNNNNNNNNNNNNNNNNNNNNNNNNNNNNNNNNNNNNNNNNNNNNNNNNNNNNNNNNNNNNNNNNNNNNNNNNNNNNNNNNNNNNNNNNNNNNNNNNNNNNNNNNNNNNNNNNNNNNNNNNNNNNNNNNNNNNNNNNNNNNNNNNNNNNNNNNNNNNNNNNNNNNNNNNNNNNNNNNNNNNNNNNNNNNNNNNNNNNNNNNNNNNNNNNNNNNNNNNNNNNNNNNNNNNNNNNNNNNNNNNNNNNNNNNNNNNNNNNNNNNNNNNNNNNNNNNNNNNNNNNNNNNNNNNNNNNNNNNNNNNNNNNNNNNNNNNNNNNNNNNNNNNNNNNNNNNNNNNNNNNNNNNNNNNNNNNNNNNNNNNNNNNNNNNNNNNNNNNNNNNNNNNNNNNNNNNNNNNNNNNNNNNNNNNNNNNNNNNNNNNNNNNNNNNNNNNNNNNNNNNNNNNNNNNNNNNNNNNNNNNNNNNNNNNNNNNNNNNNNNNNNNNNNNNNNNNNNNNNNNNNNNNNNNNNNNNNNNNNNNNNNNNNNNNNNNNNNNNNNNNNNNNNNNNNNNNNNNNNNNNNNNNNNNNNNNNNNNNNNNNNNNNNNNNNNNNNNNNNNNNNNNNNNNNNNNNNNNNNNNNNNNNNNNNNNNNNNNNNNNNNNNNNNNNNNNNNNNNNNNNNNNNNNNNNNNNNNNNNNNNNNNNNNNNNNNNNNNNNNNNNNNNNNNNNNNNNNNNNNNNNNNNNNNNNNNNNNNNNNNNNNNNNNNNNNNNNNNNNNNNNNNNNNNNNNNNNNNNNNNNNNNNNNNNNNNNNNNNNNNNNNNNNNNNNNNNNNNNNNNNNNNNNNNNNNNNNNNNNNNNNNNNNNNNNNNNNNNNNNNNNNNNNNNNNNNNNNNNNNNNNNNNNNNNNNNNNNNNNNNNNNNNNNNNNNNNNNNNNNNNNNNNNNNNNNNNNNNNNNNNNNNNNNNNNNNNNNNNNNNNNNNNNNNNNNNNNNNNNNNNNNNNNNNNNNN
sambir044 --------AATCTT-CCCTATGTACCACCAATTGATCAGGTAGTCCCTGCTAAACTGTAAGCTATGCACCACAAGCTAC----TATAT-CCCAACATTTCCTTATTCTCCACCACTGAGCCCAGGATGACCTGGTGATCCATAAATATTTGCAGAATGAAGGTCTATGAAGTAAAACCTCCACCATAGTTAAAGTTAGTTAACGCAGATTCACTAAAGTAACGAATCAGAAATTTCGCTGAAAGTAAAGGTTCGAGTAGCCCAAAACC-ATGACAAAATTTCCAGCTGTGTTCACAGAAACACAAGTTCAAATGCGAGTGCGTCTAATTTGATTTTCCTAAAAGCCTCTCTAA------------GACATTCAAATTCATTAACTTCATGTGACCAAGAGAGATTCTGCAACTGAGGCTCAGAACCCCTGTAAACATGCCAGCTAACAAGGACACTTTCCCTAGGTGCTCAACCCAGAATACAACACTGTCAGCGTCAATCG-------GGAGCTTTGAACTCTAAACCCACAGGCTCAAGTCACGAACTCGCCCAATGAAGCCTATCAACAACCCCTGGATACAATTTTTCCACCTTAACACTTTATT-CCCTT----------------------GGCTGGAACATGAAAATGACCCCAGGGCACCACAGAAATGCCACCTTCCTCTCCTGCCAGTTCCGTTCGGTCATAAGAATGGACTACATGGTCTACGTCAGCTTCTTTGCGGGGATTTTACTTCCCCTAGTTGTCATGTGCGGCATCTACCTTGACATCTTCTATGTCATCCGGAACAAACTCAGTCAGAACTTTTCTAGCTCTAAAGAGACAAGTGCATTTTATGGACGGGAGTTCAAGACGGCTAAGTCCCTGTCTCTGGTTCTCTTGTTGTTTGCTGTGTCCTGGCTGCCATTATCCATCATGAACTGTGTTATCTACTTTAGTGGTGAGGTGCCACCAGTTGTATTGTACTTGGGCATCCTGCTGTCCCATGCTAACTCCAATGTTGGAATGTCAGCGATTTTTGGTAAGTCTTTGTAAATTTACTTTTAGATCTCATTTCCCTTG---------ATAACAATCTCATATA------TTCCTTCAAATAGCAGCAGTATATAAATTCTTCCTTAAAAC--GTGTTATACAGCCATCTAGCTTTACTATAGCTTTAAAATAGCTGCACAAGTTTTTCACTTTTATCTGAGCC-TA-------CT-AGGTGAGGTT--AAAATTCAGTACATCTAAATTGGTATCATATCACTAAGATCCATTAACAAATAGAATATTTATACTTTTTGAGCCCTTTATTTGGAGACAAA-------------TACTATTTTTTAAAAAGTCCTTCTGATTCTTTC-AATAGCTTAGTCTCCCTTGGAAGGCATTCAGGCCAGGCCAGGTTGTCTCATA-CTCTGATTTATGGTTTTAATGTGGTAGTTAAG----AAGTTCCATTTTTCTAGTCATTATTTGAAGCTCAGGTTAGTGCCTCTCTCAACCACCTTCTAATTGGGATTTCAAAACTGTCACAGATTCTTTCAAGTAATGTTTACGAATTCCCTATGCTTTAGTCACAAGGAAGTTCTGAGGATGATGTATTACGTCATTTCTGTTAA----TCCTTCGTCAGGGACTACCCAGGTGAGTGCTTTT---TTCGCAGCTGCGGCAGCTGGCA--------ATGGCTGCCAGGCCGAGGTGGGGGTGTCTG--CTGCACACCTCCCCTCGGGACCCGTGCCTGGGCTGCACGCAGCGTACACGCATAGGACTCATAGAGGTTCCTGGTGTAGCAGAGGAGTCTCAGGAGAGGGTTCTTCAGGTGCCAGCGATGAC-------TGCAAGTCGTTCACAGTGCAGTTACTTCTGTCCCCATTCCAGCAGCTTCA----------------------------CAGAGACCAGGA--GTCAAGCCTTGAGAGTCACGGTGGCTGCTTGTTACTGATATGTGTGATGCTCGCTGTGAGCTGGCTCCCTTCTAGGCTCTGGGCGTCCTTTAATGCATACAGGTTAGGGACTGCTACTGCCCTTTTGCAGGAGAGGAAGCTGAGGGACAGAGTGGTTTAATACCCTGCCAAGGGCGTGCAGCAAATAATGGAGCAAGAATTCTGACCAGGAGGCCTGGCTCCCGAGCCTGCATTTTAGCACCACACTAAGTAACCTGGTCAAGGTTGGCCACGACTCTCACTCAGGTCTTCACGCTTCTGAAGCTGCTGCTTTCTTATTCTCAGTGGCACTAATCTCTGACCACCTTAGGCAGGTTAATATTCTCTTTTTTAAAAAAATCTGTGGGCCCAGGATTGTGGGCCCCTGTGCCCTGCTACAGGAGTGGGTCGGTAGGGCAGCGTGTTTCCAGGCCAAGTTGGGAGCGGTTCCTGTCCCGCAGGTGAG--TGGCAGGTGGCCAGGCG-----AGCTGAGAGGCAGGTGAGGCTCCGGGCGTTGCGGGTGAGCAGATCGGGAGCATCGCCCTGAGGGG-CTTGTCTCTCCGGATCTCCAGCAACCGGTCAACTTCCGCCTGGGCCTTGCCACACTCATTGCGGTAGTAAGATGCCTCTTTATCAAGTTGTTTCATTCGGTCTGCGAACTCGGGGTTCGTCCTGGAGTCGTCTTCAATGTTATGTGCCTTCAACATTACATTTTTAAAGAAGGTAGTTAAGACAACAATTTAGAACAATAGGTAGTGCAGTCACCAATGGCCCAGAAATTAACTTTGGGGAGAAAATAACCACCA---AGAATTATGGGTATATTGTCAGTGCAAAGGCAAAATGGAAAAATCACACATTGCAGCTACTTTAAAATAATGTTGAATTTAACTTATACTACAGTTTCATAGGGAAGTTTCTTTTTATTATTGATATTTTGTTCCATTAAATATTGCTGCTACTTTTGGCTTCTCTTTCCACCAAAAAGAAGGGGATGGGTGGGGTTAGACACTGTGATGTCTTCATTCCAGGTCATTTGGCAAG-AGAACTAAGACAATTCAACTCCTCACAGTTCAGGAGGTGATTCATACCAAATGCTTTCATTTTCAATGCAGAGAAACTGAAACAACACAATATTCAATTATTTTCCAAGAACCATCAAGGGCGTACATAAAGCCAGGCATCACAGAAGAGACTGGTTGACTGATTGACATTTCATCCCACTGAGAAATTTCAGCAGAAGATGTAGTTTGAAAGGAAAACTTAGAAGTGAGGAAGG-CTTTCCAGCTAACAGTTATACCCATAAATTCTCGGTCTCTTGAATAAATTTAACCTAAACCAGGA------------ACGTTAAGTCTCAGCTGATAGAAATGAAACGACTGGAGGTAAGAATGTGGCTCTGCCCATAGATTTCCTTGT-----------------------TTTTGAATAGTAGATAAAAGGAAGGCAAT----GGTCATGCATTGAGTGTCCACTATATTCAGAGAAAAGTGTTATATACATTATTTACCTAAAAGTAGGTATTATTTTCCCTACTCTACAGATGAAGAACAAGGTTCAGAGATATTAAGTACATGGTTTCCAAGTGCACATAGTTAGTACGTTTCAAAAGCAAATGTTCAGTTTCTGCCTGATTCCAGAGGCCTTGACACCACC--ACCATACCTCCGAGTCTTTGGCCTCAGTCTTACCGAAGATGCCTTACTCAGTGTTTTGGTTCAGAGGGAATAGCATCTTACTCTTGATCCTTTCTAAGGCTATGATGAATCCAGATAGCACCCATTGCTTATCCTGGCTGGCCTTGCACTGCCCAATATCTCCTCCACTGAGGATGCTAGATAACCAGGAAGTAAAGAGTATTGATTGGTAGGTTTCCAAGTCAAAAAAA-TGAAACAAGTTTCCAAAAAATAAATTAACCACCAAGGACTCAGTAGACATAGTTTATTTGTTTATAGCAACC-TCTACACAAACACAGCCCTTGGCGGGATCACGGTGACTGTTTGACTGCCACCTGCTGGGATGGGGCTCCCCAGCGGTGCCTGTTTGTGTACATTGCCAGTGGCAGCTCCGATCACCCACCGTTCTGTCGGCACTTGGCGTAGCTTTATATTTAGTGCTGTTAAAATGGCATGAATGCAGTTGTCTCCTTCCCTGAAGATTGCTAATTTAACTGAGACTGTGGGCCACAGAGACCTGCATTTGTCATTTAATGTGTCTGTGACACACAAGTGAATAGAAAGCAAATTCAACTCTTTTTT-CTTAATAAGCCTTGAATAAGGCACTGAGAATGTTTGAGTATTCAAGTGAGAAGCTGTACTTGAAAAGCAAATATTTCCTACTTTTTGTTTGCAAACTGTGTTGCCATGGCGATACACGGCATTTACAGCATTTGAGAAATTAAAGTGGGAAATCAAAGGAATTGTTTTGTGTTACCTATC-----TGCAAGGAAACATTTGTCTTTAAATCATTTTAGCAAAATCCGTCAACGCTCAGCTCCAATGCTAAAGACATTGCTCATCCAGTCTGCCATCAGTAAAACTAGTGACCTACAACCTACAATACAGTCCTTGTCATRCAATCTTGATTCACATTGAATTTAAATGCGCTAGCGGCACCACA-CTTC----ATTTCCAGTATTCCACRTCCACGTCTAGTAATTTCTCAATCGACTTCTCAC--------AGCCCCACTGCTCCATGAGTAGGCCATTACCTGTAGGAGA------------ATCTGCCAGTACCTGCTGGCCCGGGACTGTGAGGACCACTCCTTCTCCATCGTCATTGAGACCGTGCAGGTGAGCTTGCCGGGAGGCTGCGTAGCCGCTAGGCCGGAGGG-CAGCCCC--GGGAAGTGTGGGCAGGTGCT--CTGTGCAGGGCGG--AGGACTCCTCTTCCAGGCTTCAGTTAGCCCCTCGTT-CTTCCAGAAACCCAGCCCATCTCTCTGTCCCTGGA-GTCGGGAGAAGGCACCCTGCCCTGCTGACCACAGCACTCAGGGCGGGCCCCGCTCCATGAGAGGCTTCCGTGGCTGCTTCGGGTCCTGCCTGTGGCCTCTATGG-------------CCAGCCTCTGCTGTGCGGAGCTGGGGTGACTGGGG----GGCGAGGAGGGCCTGTCTCCCATTCTGA-CTGCTATGG-CCGTGTGTAGACTCATTTTCTCTAGAGAACGAAGCAAAGCTGAGGACAAATAGAGTGCCGAAGCCCCTGATTCTCTTTGGAATGACAGGCCCAGGGCACA-GCCGAGGCAGAGGCCCACGGTCCTAGAGAAAGACCAGGCCAGGATGGGTGCTGGTGTGGGAGAGGTCGGGCACTGTGTTCAACTCTCGG--CCCCGTCCACACAGAGTGTCCTGTGAGAACGGAAGCCAGAGGCTCTCTGGGGCTGAGGTCTTTCTCTGACTCAGTGGGTCCTGGGCTGGGGTGCTAGACTGGTG-GGGGTACAGTGGGATCACCACGCATCCCCTCTTGGCAGTGTGCTGATGACCCCGATGCTGTCTGCACCCGCTCGGTCACTGTCCGGCTGCC---------------------------GCTTCTCCCCAGTGTGTGTTCTCTGATGCCTGACGAGGTGGTCCCTCCGACTGAAGCTTTTCCCACATTCGTTGCATCGGCAGGGCCTCACTGACGCATGTCCTCTCAGGTGCTTGGCAAATGCTGCACTGTGGTTGAAGCACCGCCCGCACTCGCTGCAGAGATAGAGCTCCTCGGCCGCGTGTGTCTTCCGGTGTGCCAGGTACCGCCTGTGGTCACTGAAGTCCTCTCCACACTCTCCACACAAGTAGGGTTTGCCTCCAAGGTGGATTCTTTGGTGTGTTGTTAGCACAGATTTCTGGCTGAAGCTTTTGCCACAAATAGTACAGAAAAAGGGTTTTTCTCCCGTATGTGTCCTCTGATGCCTGACAAGGTCTGAAGTCCAGCGGAAGTGTTTCCCACAATCATCACATCGATAGGGTTTCTTAACGGTTTTAACAGATGGAGTTCTCTCAGCCTGGATCAGAGGGGAGGCCTCCTCCAAATTCTTACGGTTTAGAGGATATTTACAAGGAGTGTTCATCTTGTGAACCTTTTGGTGCCTGGCAAGATGTGAGCTCCGCGTGTAACTTTTCCCACACTCCATACATTTATAGGGCTTCTCTCCTGTGTGAGTTCTGAGGTGTCTAACAAGGTGGGAGTTACAAGTGAAGCTTTTTCCACATACAGGACAGTCATGATGTCTCCCTAACAGGGTATGAACAGGCATGGTTTCCCGAAGATTCATTAAACTATTCACTTGAGAGATATTTGTACCAAATCTTCT--------------------------------------------------------AGGAGCAGCTTCTGAGTGAGCCTGCTGGGGGGGGCAGGGTCTCTGCCTCCGTCCTCCTCTAGGTCCTGGTCACACTTCCATTCCTCATCCTCGTTCAGAGTGGGCAGGTATCCGGACACGCCCTTCCCCGTCCCTGACCCAGAGCTCTGGTCGCTACAGACCTTGGGGCTCTCTGAGCCTGTCCTCGTATACTCCAAATAAATATCGGACTTGAGGAAGGCGGGGTAGGTGTTCTCCTCCATGGTGGACTGGATTTCTGTCTGCGCCTGGTCGAACATGGCCGGGTCGATCTGCTGCTTCACGATGCAGTCCTTTATGAAGCTCTTGGTGGCTGGCTTGGTCTGGCGGGACACGATGCCACTGTTATCGAGGATGTACTTTCGGTAGATCGCTCTTGCCAGCTTCAGCCTCTTCTCCTCGTTCGAGTCGCAGGGCTCCAGCTTCCTGAAGCCACTGCAGGCGAACCAGAAGTCCAGCAGGTCGGCACAGCCCTCCTGCTTCAGGAAAGTCCTGAACAGGCTTATCCCATCCTGGTCGTCCAGCAGGGAGTGCAGGGACTCGGCCCACTTCAAGTACGGCGGCGTGGGTGAGGCGCTGCCCTCGGGCTCGTACCCCAGGTCCAGGTCCGAGCGCCTCGGCGTGGCTGTCGAAGTCTCACCTTTAACGCCGGCACCTTTCCCAGAGCAGAAGCCATGGCTGATGGGCCTTGGGTCTGTGGACGCCAGTTCTCCCTCCTCACCAGGCACGGGGGGCCGGGGGGCATCTTCGGTGAAACTCGCTCCGAGGTCCAAGGGGAAACCCTGCTCTTGGACATTCATTTTGGGACTCTGTGCGTCAATGAACAATGAGCGCTGCA-CCCTAATACATCAGTACTTACAGCTCCAAAGTGAATCA----------------GAAGGTGACTCT-GCAGACACGGTCATCTGTAAACTTGACCCTCTGTCTGGTTTCGTCTCCTGAAATTCATTTGTGGTTTT-AAATAAGACAATATTATCATGTTAACCACAAAA-GATTATCTGGTACAACAATTCATCTGAATGATTTGCAGGCTATCATTTTTGTGTTCTCCCCATCAAATATAATGAAATGCTGACCTAAAGATATTTACAACTGGCATGGAATACACTTTTGTGGCTAAGTATATCATGAAGAATCACACTTAATGAGATCTGACTCCATCATTGTGCCAAAGTCGTCAGGAAGTCAGAAGTAAAAGGCTGAGCACTCAAAGGTCATTAGCCCCACATCTACATGTGGGCATTGTGAGGTTCCAAAGACCCATGCCAATCAGAGGGCCACAAATAACCACATATGACTTACATAGCTGGTAATTTCCACCAACAAAAGCGGCTCATTAATCTAATCTTTTTGTATCGACAGATGCATAG-----ATAGGCAGTGTTTTGCCAAAAA-TTACATGAAGAAAGCTTTCTAACTTTACCGATGACTATTAAATAATCTAGACCTATTCTTCCTATCCCCCTTGCAGCCCCACCCTTAACAAAGAGAGTTGGCACCTGGGAGTCACTTTTAACAAGACAATACC-AAAAAAAGCAAAAAA------------------NNNNNNNNNNNNNNNNNNNNNNNNNNNNNNNNNNNNNNNNNNNNNNNNNNNNNNNNNNNNNNNNNNNNNNNNNNNNNNNNNNNNNNNNNNNNNNNNNNNNNNNNNNNNNNNNNNNNNNNNNNNNNNNNNNNNNNNNNNNNNNNNNNNNNNNNNNNNNNNNNNNNNNNNNNNNNNNNNNNNNNNNNNNNNNNNNNNNNNNNNNNNNNNNNNNNNNNNNNNNNNNNNNNNNNNNNNNNNNNNNNNNNNNNNNNNNNNNNNNNNNNNNNNNNNNNNNNNNNNNNNNNNNNNNNNNNNNNNNNNNNNNNNNNNNNNNNNNNNNNNNNNNNNNNNNNNNNNNNNNNNNNNNNNNNNNNNNNNNNNNNNNNNNNNNNNNNNNNNNNNNNNNNNNNNNNNNNNNNNNNNNNNNNNNNNNNNNNNNNNNNNNNNNNNNNNNNNNNNNNNNNNNNNNNNNNNNNNNNNNNNNNNNNNNNNNNNNNNNNNNNNNNNNNNNNNNNNNNNNNNNNNNNNNNNNNNNNNNNNNNNNNNNNNNNNNNNNNNNNNNNNNNNNNNNNNNNNNNNNNNNNNNNNNNNNNNNNNNNNNNNNNNNNNNNNNNNNNNNNNNNNNNNNNNNNNNNNNNNNNNNNNNNNNNNNNNNNNNNNNNNNNNNNNNNNNNNNNNNNNNNNNNNNNNNNNNNNNNNNNNNNNNNNNNNNNNNN
sambir045 --------AATCTT-CCCTATGTACCACCAATTGATCAGGTAGTCCCTGCTAAACTGTAAGCTATGCACCACAAGCTAC----TATAT-CCCAACATTTCCTTATTCTCCACCACTGAGCCCAGGATGACCTGGTGATCCATAAATATTTGCAGAATGAAGGTCTATGAAGTAAAACCTCCACCATAGTTAAAGTTAGTTAACGCAGATTCACTAAAGTAACGAATCAGAAATTTCGCTGAAAGTAAAGGTTCGAGTAGCCCAAAACC-ATGACAAAATTTCCAGCTGTGTTCACAGAAACACAAGTTCAAATGCGAGTGCGTCTAATTTGATTTTCCTAAAAGCCTCTCTAA------------GACATTCAAATTCATTAACTTCATGTGACCAAGAGAGATTCTGCAACTGAGGCTCAGAACCCCTGTAAACATGCCAGCTAACAAGGACACTTTCCCTAGGTGCTCAACCCAGAATACAACACTGTCAGCGTCAATCG-------GGAGCTTTGAACTCTAAACCCACAGGCTCAAGTCACGAACTCGCCCAATGAAGCCTATCAACAACCCCTGGATACAATTTTTCCACCTTAACACTTTATT-CCCTT----------------------GGCTGGAACATGAAAATGACCCCAGGGCACCACAGAAATGCCACCTTCCTCTCCTGCCAGTTCCGTTCGGTCATAAGAATGGACTACATGGTCTACGTCAGCTTCTTTGCGGGGATTTTACTTCCCCTAGTTGTCATGTGCGGCATCTACCTTGACATCTTCTATGTCATCCGGAACAAACTCAGTCAGAACTTTTCTAGCTCTAAAGAGACAAGTGCATTTTATGGACGGGAGTTCAAGACGGCTAAGTCCCTGTCTCTGGTTCTCTTGTTGTTTGCTGTGTCCTGGCTGCCATTATCCATCATGAACTGTGTTATCTACTTTAGTGGTGAGGTGCCACCAGTTGTATTGTACTTGGGCATCCTGCTGTCCCATGCTAACTCCAATGTTGGAATGTCAGCGATTTTTGGTAAGTCTTTGTAAATTTACTTTTAGATCTCATTTCCCTTG---------ATAACAATCTCATATA------TTCCTTCAAATAGCAGCAGTATATAAATTCTTCCTTAAAAC--GTGTTATACAGCCATCTAGCTTTACTATAGCTTTAAAATAGCTGCACAAGTTTTTCACTTTTATCTGAGCC-TA-------CT-AGGTGAGGTT--AAAATTCAGTACATCTAAATTGGTATCATATCACTAAGATCCATTAACAAATAGAATATTTATACTTTTTGAGCCCTTTATTTGGAGACAAA-------------TACTATTTTTTAAAAAGTCCTTCTGATTCTTTC-AATAGCTTAGTCTCCCTTGGAAGGCATTCAGGCCAGGCCAGGTTGTCTCATA-CTCTGATTTATGGTTTTAATGTGGTAGTTAAG----AAGTTCCATTTTTCTAGTCATTATTTGAAGCTCAGGTTAGTGCCTCTCTCAACCACCTTCTAATTGGGATTTCAAAACTGTCACAGATTCTTTCAAGTAATGTTTACGAATTCCCTATGCTTTAGTCACAAGGAAGTTCTGAGGATGATGTATTACGTCATTTCTGTTAA----TCCTTCGTCAGGGACTACCCAGGTGAGTGCTTTT---TTCGCAGCTGCGGCAGCTGGCA--------ATGGCTGCCAGGCCGAGGTGGGGGTGTCTG--CTGCACACCTCCCCTCGGGACCCGTGCCTGGGCTGCACGCAGCGTACACGCATAGGACTCATAGAGGTTCCTGGTGTAGCAGAGGAGTCTCAGGAGAGGGTTCTTCAGGTGCCAGCGATGAC-------TGCAAGTCGTTCACAGTGCAGTTACTTCTGTCCCCGTTCCAGCAGCTTCA----------------------------CAGAGACCAGGA--GTCAAGCCTTGAGAGTCACGGTGGCTGCTTGTTACTGATATGTGTGATGCTCGCTGTGAGCTGGCTCCCTTCTAGGCTCTGGGCGTCCTTTAATGCACACAGATTAGGGACTGCTACTGGCCTTTTGCAGGAGAGGAAGCTGAGGGACAGAGTGGTTTAATACCCTGCCAAGGGCGTGCAGCAAATAATGGAGCAAGAATTCTGACCAGGAGGCCTGGCTCCCGAGCCTGCATTTTAGCACCACACTGAGTAACCTGGTCAAGGTTGGCCACGACTCTCACTCAGGTCTTCACGCTTCTGAAGCTGCTGCTTTCTTATTCTCAGTGGCACTAATCTCTGACCACCTTAGGCAGGTTAATATTCTCTTTTTTAAAAAAATCTGTGGGCCCAGGATTGTGGGCCCCTGTGCCCTGCTACAGGAGTGGGTCGGTAGGGCAGCGTGTTTCCAGGCCAAGTTGGGAGCGGTTCCTGTCCCGCAGGTGAG--TGGCAGGTGGCCAGGCG-----AGCTGAGAGGCAGGTGAGGCTCCGGGCGTTGCGGGTGAGCAGATCGGGAGCATCGCCCTGAGGGG-CTTGTCTCTCCGGATCTCCAGCAACCGGTCAACTTCCGCCTGGGCCTTGCCACACTCGTTGCGGTAGTAAGATGCCTCTTTATCAAGTTGTTTCATTCGGTCTGCGAACTCGGGGTTCGTCCTGGAGTCGTCTTCAATGTTATGTGCCTTCAACATTACATTTTTAAAGAAGGTAGTTAAGACAACAATTTAGAACAATAGGTAGTGCAGTCACCAATGGCCCAGAAATTAACTTTGGGGAGAAAATAACCACCA---AGAATTATGGGTATATTGTCAGTGCAAAGGCAAAATGGAAAAATCACACATTGCAGCTACTTTAAAATAATGTTGAATTTAACTTATACTACAGTTTCATAGGGAAGTTTCTTTTTATTATTGATATTTTGTTCCATTAAATATTGCTGCTACTTTTGGCTTCTCTTTCCACCAAAAAGAAGGGGATGGGTGGGGTTAGACACTGTGATGTCTTCATTCCAGGTCATTTGGCAAG-AGAACTAAGACAATTCAACTCCTCACAGTTCAGGAGGTGATTCATACCAAATGCTTTCATTTTCAATGCAGAGAAACTGAAACAACACAATATTCAATTATTTTCCAAGAACCATCAAGGGCGTACATAAAGCCAGGCATCACAGAAGAGACTGGTTGACTGATTGACATTTCATCCCACTGAGAAATTTCAGCAGAAGATGTAGTTTGAAAGGAAAACTTAGAAGTGAGGAAGG-CTTTCCAGCTAACAGTTATACCCATAAATTCTCGGTCTCTTGAATAAATTTAACCTAAACCAGGA------------ACGTTAAGTCTCAGCTGATAGAAATGAAACGACTGGAGGTAAGAATGTGGCTCTGCCCATAGATTTCCTTGT-----------------------TTTTGAATAGTAGATAAAAGGAAGGCAAT----GGTCATGCATTGAGTGTCCACTATATTCAGAGAAAAGTGTTATATACATTATTTACCTAAAAGTAGGTATTATTTTCCCTACTCTACAGATGAAGAACAAGGTTCAGAGATATTAAGTACATGGTTTCCAAGTGCACATAGTTAGTACGTTTCAAAAGCAAATGTTCAGTTTCTGCCTGATTCCAGAGGCCTTGACACCACC--ACCATACCTCCGAGTCTTTGGCCTCAGTCTTACCGAAGATGCCTTACTCAGTGTTTTGGTTCAGAGGGAATAGCATCTTACTCTTGATCCTTTCTAAGGCTATGATGAATCCAGATAGCACCCATTGCTTATCCTGGCTGGCCTTGCACTGCCCAATATCTCCTCCACTGAGGATGCTAGATAACCAGGAAGTAAAGAGTATTGATTGGTAGGTTTCCAAGTCAAAAAAA-TGAAACAAGTTTCCAAAAAATAAATTAACCACCAAGGACTCAGTAGACATAGTTTATTTGTTTATAGCAACC-TCTACACAAACACAGCCCTTGGCGGGATCACGGTGACTGTTTGACTGCCACCTGCTGGGATGGGGCTCCCCAGCGGTGCCTGTTTGTGTACATTGCCAGTGGCAGCTCCGATCACCCACCGTTCTGTCGGCACTTGGCGTAGCTTTATATTTAGTGCTGTTAAAATGGCATGAATGCAGTTGTCTCCTTCCCTGAAGATTGCTAATTTAACTGAGACTGTGGGCCACAGAGACCTGCATTTGTCATTTAATGTGTCTGTGACACACAAGTGAATAGAAAGCAAATTCAACTCTTTTTT-CTTAATAAGCCTTGAATAAGGCACTGAGAATGTTTGAGTATTCAAGTGAGAAGCTGTACTTGAAAAGCAAATATTTCCTACTTTTTGTTTGCAAACTGTGTTGCCATGGCGATACACGGCATTTACAGCATTTGAGAAATTAAAGTGGGAAATCAAAGGAATTGTTTTGTGTTACCTATC-----TGCAAGGAAACATTTGTCTTTAAATCATTTTAGCAAAATCCGTCAACGCTCAGCTCCAATGCTAAAGACATTGCTCATCCAGTCTGCCATCAGTAAAACTAGTGACCTACAACCTACAATACAGTCCTTGTCATRCAATCTTGATTCACATTGAATTTAAATGCGCTAGCGGCACCACA-CTTC----ATTTCCAGTATTCCACRTCCACGTCTAGTAATTTCTCAATCGACTTCTCAC--------AGCCCCACTGCTCCATGAGTAGGCCATTACCTGTAGGAGA------------ATCTGCCAGTACCTGCTGGCCCGGGACTGTGAGGACCACTCCTTCTCCATCGTCATTGAGACCGTGCAGGTGAGCTTGCCGGGAGGCTGCGTAGCCGCTAGGCCGGAGGG-CAGCCCC--GGGAAGTGTGGGCAGGTGCT--CTGTGCAGGGCGG--AGGACTCCTCTTCCAGGCTTCAGTTAGCCCCTCGTT-CTTCCAGAAACCCAGCCCATCTCTCTGTCCCTGGA-GTCGGGAGAAGGCACCCTGCCCTGCTGACCACAGCACTCAGGGCGGGCCCCGCTCCATGAGAGGCTTCCGTGGCTGCTTCGGGTCCTGCCTGTGGCCTCTATGG-------------CCAGCCTCTGCTGTGCGGAGCTGGGGTGACTGGGG----GGCGAGGAGGGCCTGTCTCCCATTCTGA-CTGCTATGG-CCGTGTGTAGACTCATTTTCTCTAGAGAACGAAGCAAAGCTGAGGACAAATAGAGTGCCGAAGCCCCTGATTCTCTTTGGAATGACAGGCCCAGGGCACA-GCCGAGGCAGAGGCCCACGGTCCTAGAGAAAGACCAGGCCAGGATGGGTGCTGGTGTGGGAGAGGTCGGGCACTGTGTTCAACTCTCGG--CCCCGTCCACACAGAGTGTCCTGTGAGAACGGAAGCCAGAGGCTCTCTGGGGCTGAGGTCTTTCTCTGACTCAGTGGGTCCTGGGCTGGGGTGCTAGACTGGTG-GGGGTACAGTGGGATCACCACGCATCCCCTCTTGGCAGTGTGCTGATGACCCCGATGCTGTCTGCACCCGCTCGGTCACTGTCCGGCTGCC---------------------------GCTTCTCCCCAGTGTGTGTTCTCTGATGCCTGACGAGGTGGTCCCTCCGACTGAAGCTTTTCCCACATTCGTTGCATCGGCAGGGCCTCACTGACGCATGTCCTCTCAGGTGCTTGGCAAATGCTGCACTGTGGTTGAAGCACCGCCCGCACTCGCTGCAGAGATAGAGCTCCTCGGCCGCGTGTGTCTTCCGGTGTGCCAGGTACCGCCTGTGGTCACTGAAGTCCTCTCCACACTCTCCACACAAGTAGGGTTTGCCTCCAAGGTGGATTCTTTGGTGTGTTGTTAGCACAGATTTCTGGCTGAAGCTTTTGCCACAAATAGTACAGAAAAAGGGTTTTTCTCCCGTATGTGTCCTCTGATGCCTGACAAGGTCTGAAGTCCAGCGGAAGTGTTTCCCACAATCATCACATCGATAGGGTTTCTTAACGGTTTTAACAGATGGAGTTCTCTCAGCCTGGATCAGAGGGGAGGCCTCCTCCAAATTCTTACGGTTTAGAGGATATTTACAAGGAGTGTTCATCTTGTGAACCTTTTGGTGCCTGGCAAGATGTGAGCTCCGCGTGTAACTTTTCCCACACTCCATACATTTATAGGGCTTCTCTCCTGTGTGAGTTCTGAGGTGTCTAACAAGGTGGGAGTTACAAGTGAAGCTTTTTCCACATACAGGACAGTCATGATGTCTCCCTAACAGGGTATGAACAGGCATGGTTTCCCGAAGATTCATTAAACTATTCACTTGAGAGATATTTGTACCAAATCTTCT--------------------------------------------------------AGGAGCAGCTTCTGAGTGAGCCTGCTGGGGGGGGCAGGGTCTCTGCCTCCGTCCTCCTCTAGGTCCTGGTCACACTTCCATTCCTCATCCTCGTTCAGAGTGGGCAGGTATCCGGACACGCCCTTCCCCGTCCCTGACCCAGAGCTCTGGTCGCTACAGACCTTGGGGCTCTCTGAGCCTGTCCTCGTATACTCCAAATAAATATCGGACTTGAGGAAGGCGGGGTAGGTGTTCTCCTCCATGGTGGACTGGATTTCTGTCTGCGCCTGGTCGAACATGGCCGGGTCGATCTGCTGCTTCACGATGCAGTCCTTTATGAAGCTCTTGGTGGCTGGCTTGGTCTGGCGGGACACGATGCCACTGTTATCGAGGATGTACTTTCGGTAGATCGCTCTTGCCAGCTTCAGCCTCTTCTCCTCGTTCGAGTCGCAGGGCTCCAGCTTCCTGAAGCCACTGCAGGCGAACCAGAAGTCCAGCAGGTCGGCACAGCCCTCCTGCTTCAGGAAAGTCCTGAACAGGCTTATCCCATCCTGGTCGTCCAGCAGGGAGTGCAGGGACTCGGCCCACTTCAAGTACGGCGGCGTGGGTGAGGCGCTGCCCTCGGGCTCGTACCCCAGGTCCAGGTCCGAGCGCCTCGGCGTGGCTGTCGAAGTCTCACCTTTAACGCCGGCACCTTTCCCAGAGCAGAAGCCATGGCTGATGGGCCTTGGGTCTGTGGACGCCAGTTCTCCCTCCTCACCAGGCACGGGGGGCCGGGGGGCATCTTCGGTGAAACTCGCTCCGAGGTCCAAGGGGAAACCCTGCTCTTGGACATTCATTTTGGGACTCTGTGCGTCAATGAACAATGAGCGCTGCA-CCCTAATACATCAGTACTTACAGCTCCAAAGTGAATCA----------------GAAGGTGACTCT-GCAGACACGGTCATCTGTAAACTTGACCCTCTGTCTGGTTTCGTCTCCTGAAATTCATTTGTGGTTTT-AAATAAGACAATATTATCATGTTAACCACAAAA-GATTATCTGGTACAACAATTCATCTGAATGATTTGCAGGCTATCATTTTTGTGTTCTCCCCATCAAATATAATGAAATGCTGACCTAAAGATATTTACAACTGGCATGGAATACACTTTTGTGGCTAAGTATATCATGAAGAATCACACTTAATGAGATCTGACTCCATCATTGTGCCAAAGTCGTCAGGAAGTCAGAAGTAAAAGGCTGAGCACTCAAAGGTCATTAGCCCCACATCTACATGTGGGCATTGTGAGGTTCCAAAGACCCATGCCAATCAGAGGGCCACAAATAACCACATATGACTTACATAGCTGGTAATTTCCACCAACAAAAGCGGCTCATTAATCTAATCTTTTTGTATCGACAGATGCATAG-----ATAGGCAGTGTTTTGCCAAAAA-TTACATGAAGAAAGCTTTCTAACTTTACCGATGACTATTAAATAATCTAGACCTATTCTTCCTATCCCCCTTGCAGCCCCACCCTTAACAAAGAGAGTTGGCACCTGGGAGTCACTTTTAACAAGACAATACC-AAAAAAAGCAAAAAA------------------NNNNNNNNNNNNNNNNNNNNNNNNNNNNNNNNNNNNNNNNNNNNNNNNNNNNNNNNNNNNNNNNNNNNNNNNNNNNNNNNNNNNNNNNNNNNNNNNNNNNNNNNNNNNNNNNNNNNNNNNNNNNNNNNNNNNNNNNNNNNNNNNNNNNNNNNNNNNNNNNNNNNNNNNNNNNNNNNNNNNNNNNNNNNNNNNNNNNNNNNNNNNNNNNNNNNNNNNNNNNNNNNNNNNNNNNNNNNNNNNNNNNNNNNNNNNNNNNNNNNNNNNNNNNNNNNNNNNNNNNNNNNNNNNNNNNNNNNNNNNNNNNNNNNNNNNNNNNNNNNNNNNNNNNNNNNNNNNNNNNNNNNNNNNNNNNNNNNNNNNNNNNNNNNNNNNNNNNNNNNNNNNNNNNNNNNNNNNNNNNNNNNNNNNNNNNNNNNNNNNNNNNNNNNNNNNNNNNNNNNNNNNNNNNNNNNNNNNNNNNNNNNNNNNNNNNNNNNNNNNNNNNNNNNNNNNNNNNNNNNNNNNNNNNNNNNNNNNNNNNNNNNNNNNNNNNNNNNNNNNNNNNNNNNNNNNNNNNNNNNNNNNNNNNNNNNNNNNNNNNNNNNNNNNNNNNNNNNNNNNNNNNNNNNNNNNNNNNNNNNNNNNNNNNNNNNNNNNNNNNNNNNNNNNNNNNNNNNNNNNNNNNNNNNNNNNNNNNNNNNNNNNNNNNNNNNNNN
[truncated: 174,941 more chars]
