# Supplementary material for: On simulated annealing phase transitions in phylogeny reconstruction
Source: Mol Phylogenet Evol. 2016 Aug;101:46–55. doi: 10.1016/j.ympev.2016.05.001 (PMC4912009; doi:10.1016/j.ympev.2016.05.001)
Supplement: Supplementary data 3 [file mmc3.zip › matrices/Pasach_run1.phy]

27 3062
Cbak02001 ACTAAAACTA GGAGGTTACG GCATCATTCG AATTACCCTA ACACTCACAC
          CAATAACACA CAAACTATAC TACCCATTCA TAATCCTCGC ACTATGGGGC
          ATCGTAATAA CCAGCTCCAT CTGCATACGA CAGACAGACC TAAAATCACT
          AATCGCCTAT TCATCAGTAA GCCACATAGG ACTGGTCATC GCCGCATGCC
          TAATCCAAAC TCCATGAAGC ATCACCGGAG CCATAATCCT AATAATCGCC
          CACGGCCTAA CATCCTCCAT ATTATTCTGC CTAGCCAACA CCAACTACGA
          ACGAACCCAC ACTCGAACCC TAATCCTAGC ACGGGGCTTT CAAACTATTC
          TACCCCTAAT AACAACATGA TGGCTCCTTG CCAACCTAAC CAACATAGCA
          CTTCCCCCAA CCATCAATTT AATAGGAGAA CTTACAATCA TCTCCGCACT
          TTTCAACTGA TCCCAACCAA CAATCATCCT AACCGGTCTA GGCACCCTCA
          TTACAGCCAT TTACTCACTA CACATATTCC TAACGACACA ACGAAACAAA
          CTCCCACTCC ACACCATCAC CACAGACCCA ACACACACTC GAGAACATCT
          AATTATAGCC CTACACATAC TTCCCCTCAT CTTACTAATT ATAAAACCAA
          TCATCATCTC AAGCACTTTC GCCTGCCTAA TTATCCAAAT CCTGACAGGC
          CTTTTCCTAG CCATGCACTA CACCGCAGAC ATCTCATCGG CCTTCTCATC
          AATTGCCCAC ATCTGCCGAG ACGTACAGTA CGGCTGACTT ATCCGAAACT
          TACACGCCAA CGGCGCCTCA ATATTCTTCA TCTGCCTATA CCTCCACGTA
          GGCCGTGGCC TCTACTACGG CTCCTACTTA TTCAAAGAAA CATGAAATCT
          CGGAGTAGTC CTATTACTTC TAGTAATAGC CACAGCCTTC GTAGGCTATG
          TATTACCCTG AGGCCAAATA TCCTTCTGAG GCGCCACCGT TATCACCAAC
          CTCTTATCCG CCATTCCATA CGTAGGTACC ACCTTAGTAG AATGAATCTG
          AGGGGGTTTC TCAGTAGACA ACGCTACCCT CACTCGATTC TTCACATTCC
          ATTTCCTTCT CCCATTCGCA ATTATTGGAA TAACCCTACT CCACCTCCTT
          TTCCTACACG AAACAGGATC AAACAACCCC ACCGGAATTA ACTCCAACCC
          TGACAAAATC CCATTCCACC CATACTTCTC CTACAAAGAC CTCCTAGGGG
          CAGTCCTAAT AACAGTCCTC CTACTAAGCC TAGCCTTATT TACACCAAAC
          CTCCTAGGCG ACCCAGAAAA CTTCACCCCC GCCAACCCAC TAGTCACCCC
          GCCCCACATC AAACCAGAAT GATACTTCCT ATTTGCATAC GCCATCCTAC
          GATCCATCCC CAACAAACTA GGAGGAGTCT TAGCTCTCCT TTTCTCCATC
          CTAATCCTCA TAATTGTACC CCTTCTGCAC CTATCAAAAC AACGAACTAG
          CATATTCCGA CCTTTCTCCC AAACCCTATT CTGACTTCTA GTCTCCAATA
          TCCTCATCCT AACCTGAATC GGCGGACAAC CAGTAGAACA CCCATTCATC
          ATCATTGGAC AACTAGCCTC CGCCTCCTAC TTCCTATTGT TCCTAGCAAT
          TATACCTATC ACAGCCCTAA TAGAAAACAA ACTCCTCAAC TGATAACCCC
          GCCTTAGTAG TCCTGTCATG TCACTACTTA ATAGTGTTGA ATGGGTCTCA
          GTGGATTGTT TTGTTGCACT TTTCAAATAG GTCAGCTCCT TTATGGTATG
          TCTCAGCTAC AAACACATGC AGAGCTAAAA CTACACATAC ACAGTTTCCT
          ATCCAGTAGG AAACTTGCAG CTCCTGTGCA ACACAGTCTT GAGCTATGGC
          CAGAAGTGGG TTGTACCTTG TCTTATGACA TGGTATAAAG TAACTCCAAT
          GTACACTGAA CCAACACTGA TGAAAAAAAA AAC----TCC TCCTGACCTT
          TCCTTATCTA AAGTTAATGT CACTGCTCAA TCAGTCTTCC AAAAACTCTA
          TGGAAAAAAA CCCAAAGAAT ATCTTTTGAT CAAAAA-GGA TTGGCAAAAA
          CAGACTGATA TTCTCTGCTA ATGGGTAGGG TATTTAGTAG AGGTGCTCTC
          AGGAAAAGAG GTTAGTGGAG GTCTCAGTAG GAGCACTAAT GTTTTCCCTT
          TTTACTATTT ATCTACTTTG TGATCATATA CACAGCAGTT AAAAACAATG
          CTAAACCTAA ATGCTTCCTA TTAATACTTG ATTCTGATAT GATCTTTACT
          TGTAAAACTA TTTTGTGGGG TTTCTTTTTT ACCAAACAAT TCATTCAAAC
          AATATTGTGC TATAAAGATA CAGAGTAACT GCATGGAAAT TAATGCTAAA
          GCACCAATTG ACTTCTGAAC AGGGCACAAA GACTGTGTGT TTGTGACAGA
          TTCCCCCTGC CACGTGTGCA TGTAAATGTT ACACTTTGGT TCTGCAGGAT
          TCAATAGCAG TGAAACCTAC TATCATGAGA AAAGAAGACA TGAGATGTAA
          AATGGGACAG ATTTCAACCA AGAAACAAAG ATGCCTGCTA TACTCTAGTA
          AAGAAATAAA AACTAGATAA GTTTTAGGAG GATTATAAAT ATAGTCTAGT
          GTATTTACTG CCAGTAAATT GCAGTAAGAA CAGTCTGGCA TCACGGCAGA
          GTTTCTGGGC AGAATTAAAC GTGGCACATC TTGAACATAA AAATGTGGTA
          CGTGTAATAG CTGCTAGCAC ATGTGCCCCT GCGAGTCAGG ATAGTTTGGG
          CACCATTATA ATGGAATATG TAGGTAACAG CACTCTGCAC CACATTATCT
          ATGGGACTCA CTGCAAGACA GCAAAGAAGA AGGATGATGG GCTTGGATGT
          GGCCATGTGT CTTTGAGCAT AACTGAGGCA TTAGGTTATT CCTGTGACAT
          TGCAGCAGGT CTAGTCTTCC TCCATTCACA TTTGATTGTG CACTTGGATT
          TAAAACCTGC TAATGTATTC ATCACAGAAC AAAATGTCTG CAAAATTGGA
          GACTTTGGAT GC
Cbak02002 ACTAAAACTA GGAGGTTACG GCATCATTCG AATTACCCTA ACACTCACAC
          CAATAACACA CAAACTATAC TACCCATTCA TAATCCTCGC ACTATGGGGC
          ATCGTAATAA CCAGCTCCGT CTGCATACGA CAGACAGACC TAAAATCACT
          AATCGCCTAT TCATCAGTAA GCCACATAGG ACTGGTCATC GCCGCATGCC
          TAATCCAAAC TCCATGAAGC ATCACCGGAG CCATAATCCT AATAATCGCC
          CACGGCCTAA CATCCTCCAT ATTATTCTGC CTAGCCAACA CCAACTACGA
          ACGAACCCAC ACTCGAACCC TAATCCTAGC ACGGGGCTTT CAAACTATTC
          TACCCCTAAT AACAACATGA TGGCTCCTTG CCAACCTAAC CAACATAGCA
          CTTCCCCCAA CCATCAATTT AATAGGAGAA CTTACAATCA TCTCCGCACT
          TTTCAACTGA TCCCAACCAA CAATCATCCT AACCGGTCTA GGCACCCTCA
          TTACAGCCAT TTACTCACTA CACATATTCC TAACGACACA ACGAAACAAA
          CTCCCACTCC ACACCATCAC CACAGACCCA ACACACACTC GAGAACATCT
          AATTATAGCC CTACACATAC TTCCCCTCAT CTTACTAATT ATAAAACCAA
          TCATCATCTC AAGCACTTTC GCCTGCCTAA TTATCCAAAT CCTGACAGGC
          CTTTTCCTAG CCATGCACTA CACCGCAGAC ATCTCATCGG CCTTCTCATC
          AATTGCCCAC ATCTGCCGAG ACGTACAGTA CGGCTGACTT ATCCGAAACT
          TACACGCCAA CGGCGCCTCA ATATTCTTCA TCTGCCTATA CCTCCACGTA
          GGCCGTGGCC TCTACTACGG CTCCTACTTA TTCAAAGAAA CATGAAATCT
          CGGAGTAGTC CTATTACTTC TAGTAATAGC CACAGCCTTC GTAGGCTATG
          TATTACCCTG AGGCCAAATA TCCTTCTGAG GCGCCACCGT TATCACCAAC
          CTCTTATCCG CCATTCCATA CGTAGGTACC ACCTTAGTAG AATGAATCTG
          AGGGGGTTTC TCAGTAGACA ACGCTACCCT CACTCGATTC TTCACATTCC
          ATTTCCTTCT CCCATTCGCA ATTATTGGAA TAACCCTACT CCACCTCCTT
          TTCCTACACG AAACAGGATC AAACAACCCC ACCGGAATTA ACTCCAACCC
          TGACAAAATC CCATTCCACC CATACTTCTC CTACAAAGAC CTCCTAGGGG
          CAGTCCTAAT AACAGTCCTC CTACTAAGCC TAGCCTTATT TACACCAAAC
          CTCCTAGGCG ACCCAGAAAA CTTCACCCCC GCCAACCCAC TAGTCACCCC
          GCCCCACATC AAACCAGAAT GATACTTCCT ATTTGCATAC GCCATCCTAC
          GATCCATCCC CAACAAACTA GGAGGAGTCT TAGCTCTCCT TTTCTCCATC
          CTAATCCTCA TAATTGTACC CCTTCTGCAC CTATCAAAAC AACGAACTAG
          CATATTCCGA CCTTTCTCCC AAACCCTATT CTGACTTCTA GTCTCCAATA
          TCCTCATCCT AACCTGAATC GGCGGACAAC CAGTAGAACA CCCATTCATC
          ATCATTGGAC AACTAGCCTC CGCCTCCTAC TTCCTATTGT TCCTAGCAAT
          TATACCTATC ACAGCCCTAA TAGAAAACAA ACTCCTCAAC TGATAACCCC
          GCCTTAGTAG TCCTGTCATG TCACTACTTA ATAGTGTTGA ATGGGTCTCA
          GTGGATTGTT TTGTTGCACT TTTCAAATAG GTCAGCTCCT TTATGGTATG
          TCTCAGCTAC AAACACATGC AGAGCTAAAA CTACACATAC ACAGTTTCCT
          ATCCAGTAGG AAACTTGCAG CTCCTGTGCA ACACAGTCTT GAGCTATGGC
          CAGAAGTGGG TTGTACCTTG TCTTATGACA TGGTATAAAG TAACTCCAAT
          GTACACTGAA CCAACACTGA TGAAAAAAAA AAC----TCC TCCTGACCTT
          TCCTTATCTA AAGTTAATGT CACTGCTCAA TCAGTCTTCC AAAAACTCTA
          TGGAAAAAAA CCCAAAGAAT ATCTTTTGAT CAAAAA-GGA TTGGCAAAAA
          CAGACTGATA TTCTCTGCTA ATGGGTAGGG TATTTAGTAG AGGTGCTCTC
          AGGAAAAGAG GTTAGTGGAG GTCTCAGTAG GAGCACTAAT GTTTTCCCTT
          TTTACTATTT ATCTACTTTG TGATCATATA CACAGCAGTT AAAAACAATG
          CTAAACCTAA ATGCTTCCTA TTAATACTTG ATTCTGATAT GATCTTTACT
          TGTAAAACTA TTTTGTGGGG TTTCTTTTTT ACCAAACAAT TCATTCAAAC
          AATATTGTGC TATAAAGATA CAGAGTAACT GCATGGAAAT TAATGCTAAA
          GCACCAATTG ACTTCTGAAC AGGGCACAAA GACTGTGTGT TTGTGACAGA
          TTCCCCCTGC CACGTGTGCA TGTAAATGTT ACACTTTGGT TCTGCAGGAT
          TCAATAGCAG TGAAACCTAC TATCATGAGA AAAGAAGACA TGAGATGTAA
          AATGGGACAG ATTTCAACCA AGAAACAAAG ATGCCTGCTA TACTCTAGTA
          AAGAAATAAA AACTAGATAA GTTTTAGGAG GATTATAAAT ATAGTCTAGT
          GTATTTACTG CCAGTAAATT GCAGTAAGAA CAGTCTGGCA TCACGGCAGA
          GTTTCTGGGC AGAATTAAAC GTGGCACATC TTGAACATAA AAATGTGGTA
          CGTGTAATAG CTGCTAGCAC ATGTGCCCCT GCGAGTCAGG ATAGTTTGGG
          CACCATTATA ATGGAATATG TAGGTAACAG CACTCTGCAC CACATTATCT
          ATGGGACTCA CTGCAAGACA GCAAAGAAGA AGGATGATGG GCTTGGATGT
          GGCCATGTGT CTTTGAGCAT AACTGAGGCA TTAGGTTATT CCTGTGACAT
          TGCAGCAGGT CTAGTCTTCC TCCATTCACA TTTGATTGTG CACTTGGATT
          TAAAACCTGC TAATGTATTC ATCACAGAAC AAAATGTCTG CAAAATTGGA
          GACTTTGGAT GC
Cbak03003 ACTAAAACTA GGAGGTTACG GCATCATTCG AATTACCCTA ACACTCACAC
          CAATAACACA CAAACTATAC TACCCATTCA TAATCCTCGC ACTATGGGGC
          ATCGTAATAA CCAGCTCCGT CTGCATACGA CAGACAGACC TAAAATCACT
          AATCGCCTAT TCATCAGTAA GCCACATAGG ACTGGTCATC GCCGCATGCC
          TAATCCAAAC TCCATGAAGC ATCACCGGAG CCATAATCCT AATAATCGCC
          CACGGCCTAA CATCCTCCAT ATTATTCTGC CTAGCCAACA CCAACTACGA
          ACGAACCCAC ACTCGAACCC TAATCCTAGC ACGGGGCTTT CAAACTATTC
          TACCCCTAAT AACAACATGA TGGCTCCTTG CCAACCTAAC CAACATAGCA
          CTTCCCCCAA CCATCAATTT AATAGGAGAA CTTACAATCA TCTCCGCACT
          TTTCAACTGA TCCCAACCAA CAATCATCCT AACCGGTCTA GGCACCCTCA
          TTACAGCCAT TTACTCACTA CACATATTCC TAACGACACA ACGAAACAAA
          CTCCCACTCC ACACCATCAC CACAGACCCA ACACACACTC GAGAACATCT
          AATTATAGCC CTACACATAC TTCCCCTCAT CTTACTAATT ATAAAACCAA
          TCATCATCTC AAGCACTTTC GCCTGCCTAA TTATCCAAAT CCTGACAGGC
          CTTTTCCTAG CCATGCACTA CACCGCAGAC ATCTCATCGG CCTTCTCATC
          AATTGCCCAC ATCTGCCGAG ACGTACAGTA CGGCTGACTT ATCCGAAACT
          TACACGCCAA CGGCGCCTCA ATATTCTTCA TCTGCCTATA CCTCCACGTA
          GGCCGTGGCC TCTACTACGG CTCCTACTTA TTCAAAGAAA CATGAAATCT
          CGGAGTAGTC CTATTACTTC TAGTAATAGC CACAGCCTTC GTAGGCTATG
          TATTACCCTG AGGCCAAATA TCCTTCTGAG GCGCCACCGT TATCACCAAC
          CTCTTATCCG CCATTCCATA CGTAGGTACC ACCTTAGTAG AATGAATCTG
          AGGGGGTTTC TCAGTAGACA ACGCTACCCT CACTCGATTC TTCACATTCC
          ATTTCCTTCT CCCATTCGCA ATTATTGGAA TAACCCTACT CCACCTCCTT
          TTCCTACACG AAACAGGATC AAACAACCCC ACCGGAATTA ACTCCAACCC
          TGACAAAATC CCATTCCACC CATACTTCTC CTACAAAGAC CTCCTAGGGG
          CAGTCCTAAT AACAGTCCTC CTACTAAGCC TAGCCTTATT TACACCAAAC
          CTCCTAGGCG ACCCAGAAAA CTTCACCCCC GCCAACCCAC TAGTCACCCC
          GCCCCACATC AAACCAGAAT GATACTTCCT ATTTGCATAC GCCATCCTAC
          GATCCATCCC CAACAAACTA GGAGGAGTCT TAGCTCTCCT TTTCTCCATC
          CTAATCCTCA TAATTGTACC CCTTCTGCAC CTATCAAAAC AACGAACTAG
          CATATTCCGA CCTTTCTCCC AAACCCTATT CTGACTTCTA GTCTCCAATA
          TCCTCATCCT AACCTGAATC GGCGGACAAC CAGTAGAACA CCCATTCATC
          ATCATTGGAC AACTAGCCTC CGCCTCCTAC TTCCTATTGT TCCTAGCAAT
          TATACCTATC ACAGCCCTAA TAGAAAACAA ACTCCTCAAC TGATAACCCC
          GCCTTAGTAG TCCTGTCATG TCACTACTTA ATAGTGTTGA ATGGGTCTCA
          GTGGATTGTT TTGTTGCACT TTTCAAATAG GTCAGCTCCT TTATGGTATG
          TCTCAGCTAC AAACACATGC AGAGCTAAAA CTACACATAC ACAGTTTCCT
          ATCCAGTAGG AAACTTGCAG CTCCTGTGCA ACACAGTCTT GAGCTATGGC
          CAGAAGTGGG TTGTACCTTG TCTTATGACA TGGTATAAAG TAACTCCAAT
          GTACACTGAA CCAACACTGA TGAAAAAAAA AAC----TCC TCCTGACCTT
          TCCTTATCTA AAGTTAATGT CACTGCTCAA TCAGTCTTCC AAAAACTCTA
          TGGAAAAAAA CCCAAAGAAT ATCTTTTGAT CAAAAA-GGA TTGGCAAAAA
          CAGACTGATA TTCTCTGCTA ATGGGTAGGG TATTTAGTAG AGGTGCTCTC
          AGGAAAAGAG GTTAGTGGAG GTCTCAGTAG GAGCACTAAT GTTTTCCCTT
          TTTACTATTT ATCTACTTTG TGATCATATA CACAGCAGTT AAAAACAATG
          CTAAACCTAA ATGCTTCCTA TTAATACTTG ATTCTGATAT GATCTTTACT
          TGTAAAACTA TTTTGTGGGG TTTCTTTTTT ACCAAACAAT TCATTCAAAC
          AATATTGTGC TATAAAGATA CAGAGTAACT GCATGGAAAT TAATGCTAAA
          GCACCAATTG ACTTCTGAAC AGGGCACAAA GACTGTGTGT TTGTGACAGA
          TTCCCCCTGC CACGTGTGCA TGTAAATGTT ACACTTTGGT TCTGCAGGAT
          TCAATAGCAG TGAAACCTAC TATCATGAGA AAAGAAGACA TGAGATGTAA
          AATGGGACAG ATTTCAACCA AGAAACAAAG ATGCCTGCTA TACTCTAGTA
          AAGAAATAAA AACTAGATAA GTTTTAGGAG GATTATAAAT ATAGTCTAGT
          GTATTTACTG CCAGTAAATT GCAGTAAGAA CAGTCTGGCA TCACGGCAGA
          GTTTCTGGGC AGAATTAAAC GTGGCACATC TTGAACATAA AAATGTGGTA
          CGTGTAATAG CTGCTAGCAC ATGTGCCCCT GCGAGTCAGG ATAGTTTGGG
          CACCATTATA ATGGAATATG TAGGTAACAG CACTCTGCAC CACATTATCT
          ATGGGACTCA CTGCAAGACA GCAAAGAAGA AGGATGATGG GCTTGGATGT
          GGCCATGTGT CTTTGAGCAT AACTGAGGCA TTAGGTTATT CCTGTGACAT
          TGCAGCAGGT CTAGTCTTCC TCCATTCACA TTTGATTGTG CACTTGGATT
          TAAAACCTGC TAATGTATTC ATCACAGAAC AAAATGTCTG CAAAATTGGA
          GACTTTGGAT GC
Cbak03004 ACTAAAACTA GGAGGTTACG GCATCATTCG AATTACCCTA ACACTCACAC
          CAATAACACA CAAACTATAC TACCCATTCA TAATCCTCGC ACTATGGGGC
          ATCGTAATAA CCAGCTCCAT CTGCATACGA CAGACAGACC TAAAATCACT
          AATCGCCTAT TCATCAGTAA GCCACATAGG ACTGGTCATC GCCGCATGCC
          TAATCCAAAC TCCATGAAGC ATCACCGGAG CCATAATCCT AATAATCGCC
          CACGGCCTAA CATCCTCCAT ATTATTCTGC CTAGCCAACA CCAACTACGA
          ACGAACCCAC ACTCGAACCC TAATCCTAGC ACGGGGCTTT CAAACTATTC
          TACCCCTAAT AACAACATGA TGGCTCCTTG CCAACCTAAC CAACATAGCA
          CTTCCCCCAA CCATCAATTT AATAGGAGAA CTTACAATCA TCTCCGCACT
          TTTCAACTGA TCCCAACCAA CAATCATCCT AACCGGTCTA GGCACCCTCA
          TTACAGCCAT TTACTCACTA CACATATTCC TAACGACACA ACGAAACAAA
          CTCCCACTCC ACACCATCAC CACAGACCCA ACACACACTC GAGAACATCT
          AATTATAGCC CTACACATAC TTCCCCTCAT CTTACTAATT ATAAAACCAA
          TCATCATCTC AAGCACTTTC GCCTGCCTAA TTATCCAAAT CCTGACAGGC
          CTTTTCCTAG CCATGCACTA CACCGCAGAC ATCTCATCGG CCTTCTCATC
          AATTGCCCAC ATCTGCCGAG ACGTACAGTA CGGCTGACTT ATCCGAAACT
          TACACGCCAA CGGCGCCTCA ATATTCTTCA TCTGCCTATA CCTCCACGTA
          GGCCGTGGCC TCTACTACGG CTCCTACTTA TTCAAAGAAA CATGAAATCT
          CGGAGTAGTC CTATTACTTC TAGTAATAGC CACAGCCTTC GTAGGCTATG
          TATTACCCTG AGGCCAAATA TCCTTCTGAG GCGCCACCGT TATCACCAAC
          CTCTTATCCG CCATTCCATA CGTAGGTACC ACCTTAGTAG AATGAATCTG
          AGGGGGTTTC TCAGTAGACA ACGCTACCCT CACTCGATTC TTCACATTCC
          ATTTCCTTCT CCCATTCGCA ATTATTGGAA TAACCCTACT CCACCTCCTT
          TTCCTACACG AAACAGGATC AAACAACCCC ACCGGAATTA ACTCCAACCC
          TGACAAAATC CCATTCCACC CATACTTCTC CTACAAAGAC CTCCTAGGGG
          CAGTCCTAAT AACAGTCCTC CTACTAAGCC TAGCCTTATT TACACCAAAC
          CTCCTAGGCG ACCCAGAAAA CTTCACCCCC GCCAACCCAC TAGTCACCCC
          GCCCCACATC AAACCAGAAT GATACTTCCT ATTTGCATAC GCCATCCTAC
          GATCCATCCC CAACAAACTA GGAGGAGTCT TAGCTCTCCT TTTCTCCATC
          CTAATCCTCA TAATTGTACC CCTTCTGCAC CTATCAAAAC AACGAACTAG
          CATATTCCGA CCTTTCTCCC AAACCCTATT CTGACTTCTA GTCTCCAATA
          TCCTCATCCT AACCTGAATC GGCGGACAAC CAGTAGAACA CCCATTCATC
          ATCATTGGAC AACTAGCCTC CGCCTCCTAC TTCCTATTGT TCCTAGCAAT
          TATACCTATC ACAGCCCTAA TAGAAAACAA ACTCCTCAAC TGATAACCCC
          GCCTTAGTAG TCCTGTCATG TCACTACTTA ATAGTGTTGA ATGGGTCTCA
          GTGGATTGTT TTGTTGCACT TTTCAAATAG GTCAGCTCCT TTATGGTATG
          TCTCAGCTAC AAACACATGC AGAGCTAAAA CTACACATAC ACAGTTTCCT
          ATCCAGTAGG AAACTTGCAG CTCCTGTGCA ACACAGTCTT GAGCTATGGC
          CAGAAGTGGG TTGTACCTTG TCTTATGACA TGGTATAAAG TAACTCCAAT
          GTACACTGAA CCAACACTGA TGAAAAAAAA AAC----TCC TCCTGACCTT
          TCCTTATCTA AAGTTAATGT CACTGCTCAA TCAGTCTTCC AAAAACTCTA
          TGGAAAAAAA CCCAAAGAAT ATCTTTTGAT CAAAAA-GGA TTGGCAAAAA
          CAGACTGATA TTCTCTGCTA ATGGGTAGGG TATTTAGTAG AGGTGCTCTC
          AGGAAAAGAG GTTAGTGGAG GTCTCAGTAG GAGCACTAAT GTTTTCCCTT
          TTTACTATTT ATCTACTTTG TGATCATATA CACAGCAGTT AAAAACAATG
          CTAAACCTAA ATGCTTCCTA TTAATACTTG ATTCTGATAT GATCTTTACT
          TGTAAAACTA TTTTGTGGGG TTTCTTTTTT ACCAAACAAT TCATTCAAAC
          AATATTGTGC TATAAAGATA CAGAGTAACT GCATGGAAAT TAATGCTAAA
          GCACCAATTG ACTTCTGAAC AGGGCACAAA GACTGTGTGT TTGTGACAGA
          TTCCCCCTGC CACGTGTGCA TGTAAATGTT ACACTTTGGT TCTGCAGGAT
          TCAATAGCAG TGAAACCTAC TATCATGAGA AAAGAAGACA TGAGATGTAA
          AATGGGACAG ATTTCAACCA AGAAACAAAG ATGCCTGCTA TACTCTAGTA
          AAGAAATAAA AACTAGATAA GTTTTAGGAG GATTATAAAT ATAGTCTAGT
          GTATTTACTG CCAGTAAATT GCAGTAAGAA CAGTCTGGCA TCACGGCAGA
          GTTTCTGGGC AGAATTAAAC GTGGCACATC TTGAACATAA AAATGTGGTA
          CGTGTAATAG CTGCTAGCAC ATGTGCCCCT GCGAGTCAGG ATAGTTTGGG
          CACCATTATA ATGGAATATG TAGGTAACAG CACTCTGCAC CACATTATCT
          ATGGGACTCA CTGCAAGACA GCAAAGAAGA AGGATGATGG GCTTGGATGT
          GGCCATGTGT CTTTGAGCAT AACTGAGGCA TTAGGTTATT CCTGTGACAT
          TGCAGCAGGT CTAGTCTTCC TCCATTCACA TTTGATTGTG CACTTGGATT
          TAAAACCTGC TAATGTATTC ATCACAGAAC AAAATGTCTG CAAAATTGGA
          GACTTTGGAT GC
Cbak03005 ACTAAAACTA GGAGGTTACG GCATCATTCG AATTACCCTA ACACTCACAC
          CAATAACACA CAAACTATAC TACCCATTCA TAATCCTCGC ACTATGGGGC
          ATCGTAATAA CCAGCTCCGT CTGCATACGA CAGACAGACC TAAAATCACT
          AATCGCCTAT TCATCAGTAA GCCACATAGG ACTGGTCATC GCCGCATGCC
          TAATCCAAAC TCCATGAAGC ATCACCGGAG CCATAATCCT AATAATCGCC
          CACGGCCTAA CATCCTCCAT ATTATTCTGC CTAGCCAACA CCAACTACGA
          ACGAACCCAC ACTCGAACCC TAATCCTAGC ACGGGGCTTT CAAACTATTC
          TACCCCTAAT AACAACATGA TGGCTCCTTG CCAACCTAAC CAACATAGCA
          CTTCCCCCAA CCATCAATTT AATAGGAGAA CTTACAATCA TCTCCGCACT
          TTTCAACTGA TCCCAACCAA CAATCATCCT AACCGGTCTA GGCACCCTCA
          TTACAGCCAT TTACTCACTA CACATATTCC TAACGACACA ACGAAACAAA
          CTCCCACTCC ACACCATCAC CACAGACCCA ACACACACTC GAGAACATCT
          AATTATAGCC CTACACATAC TTCCCCTCAT CTTACTAATT ATAAAACCAA
          TCATCATCTC AAGCACTTTC GCCTGCCTAA TTATCCAAAT CCTGACAGGC
          CTTTTCCTAG CCATGCACTA CACCGCAGAC ATCTCATCGG CCTTCTCATC
          AATTGCCCAC ATCTGCCGAG ACGTACAGTA CGGCTGACTT ATCCGAAACT
          TACACGCCAA CGGCGCCTCA ATATTCTTCA TCTGCCTATA CCTCCACGTA
          GGCCGTGGCC TCTACTACGG CTCCTACTTA TTCAAAGAAA CATGAAATCT
          CGGAGTAGTC CTATTACTTC TAGTAATAGC CACAGCCTTC GTAGGCTATG
          TATTACCCTG AGGCCAAATA TCCTTCTGAG GCGCCACCGT TATCACCAAC
          CTCTTATCCG CCATTCCATA CGTAGGTACC ACCTTAGTAG AATGAATCTG
          AGGGGGTTTC TCAGTAGACA ACGCTACCCT CACTCGATTC TTCACATTCC
          ATTTCCTTCT CCCATTCGCA ATTATTGGAA TAACCCTACT CCACCTCCTT
          TTCCTACACG AAACAGGATC AAACAACCCC ACCGGAATTA ACTCCAACCC
          TGACAAAATC CCATTCCACC CATACTTCTC CTACAAAGAC CTCCTAGGGG
          CAGTCCTAAT AACAGTCCTC CTACTAAGCC TAGCCTTATT TACACCAAAC
          CTCCTAGGCG ACCCAGAAAA CTTCACCCCC GCCAACCCAC TAGTCACCCC
          GCCCCACATC AAACCAGAAT GATACTTCCT ATTTGCATAC GCCATCCTAC
          GATCCATCCC CAACAAACTA GGAGGAGTCT TAGCTCTCCT TTTCTCCATC
          CTAATCCTCA TAATTGTACC CCTTCTGCAC CTATCAAAAC AACGAACTAG
          CATATTCCGA CCTTTCTCCC AAACCCTATT CTGACTTCTA GTCTCCAATA
          TCCTCATCCT AACCTGAATC GGCGGACAAC CAGTAGAACA CCCATTCATC
          ATCATTGGAC AACTAGCCTC CGCCTCCTAC TTCCTATTGT TCCTAGCAAT
          TATACCTATC ACAGCCCTAA TAGAAAACAA ACTCCTCAAC TGATAACCCC
          GCCTTAGTAG TCCTGTCATG TCACTACTTA ATAGTGTTGA ATGGGTCTCA
          GTGGATTGTT TTGTTGCACT TTTCAAATAG GTCAGCTCCT TTATGGTATG
          TCTCAGCTAC AAACACATGC AGAGCTAAAA CTACACATAC ACAGTTTCCT
          ATCCAGTAGG AAACTTGCAG CTCCTGTGCA ACACAGTCTT GAGCTATGGC
          CAGAAGTGGG TTGTACCTTG TCTTATGACA TGGTATAAAG TAACTCCAAT
          GTACACTGAA CCAACACTGA TGAAAAAAAA AAC----TCC TCCTGACCTT
          TCCTTATCTA AAGTTAATGT CACTGCTCAA TCAGTCTTCC AAAAACTCTA
          TGGAAAAAAA CCCAAAGAAT ATCTTTTGAT CAAAAA-GGA TTGGCAAAAA
          CAGACTGATA TTCTCTGCTA ATGGGTAGGG TATTTAGTAG AGGTGCTCTC
          AGGAAAAGAG GTTAGTGGAG GTCTCAGTAG GAGCACTAAT GTTTTCCCTT
          TTTACTATTT ATCTACTTTG TGATCATATA CACAGCAGTT AAAAACAATG
          CTAAACCTAA ATGCTTCCTA TTAATACTTG ATTCTGATAT GATCTTTACT
          TGTAAAACTA TTTTGTGGGG TTTCTTTTTT ACCAAACAAT TCATTCAAAC
          AATATTGTGC TATAAAGATA CAGAGTAACT GCATGGAAAT TAATGCTAAA
          GCACCAATTG ACTTCTGAAC AGGGCACAAA GACTGTGTGT TTGTGACAGA
          TTCCCCCTGC CACGTGTGCA TGTAAATGTT ACACTTTGGT TCTGCAGGAT
          TCAATAGCAG TGAAACCTAC TATCATGAGA AAAGAAGACA TGAGATGTAA
          AATGGGACAG ATTTCAACCA AGAAACAAAG ATGCCTGCTA TACTCTAGTA
          AAGAAATAAA AACTAGATAA GTTTTAGGAG GATTATAAAT ATAGTCTAGT
          GTATTTACTG CCAGTAAATT GCAGTAAGAA CAGTCTGGCA TCACGGCAGA
          GTTTCTGGGC AGAATTAAAC GTGGCACATC TTGAACATAA AAATGTGGTA
          CGTGTAATAG CTGCTAGCAC ATGTGCCCCT GCGAGTCAGG ATAGTTTGGG
          CACCATTATA ATGGAATATG TAGGTAACAG CACTCTGCAC CACATTATCT
          ATGGGACTCA CTGCAAGACA GCAAAGAAGA AGGATGATGG GCTTGGATGT
          GGCCATGTGT CTTTGAGCAT AACTGAGGCA TTAGGTTATT CCTGTGACAT
          TGCAGCAGGT CTAGTCTTCC TCCATTCACA TTTGATTGTG CACTTGGATT
          TAAAACCTGC TAATGTATTC ATCACAGAAC AAAATGTCTG CAAAATTGGA
          GACTTTGGAT GC
Cbak04006 ACTAAAACTA GGAGGTTACG GCATCATTCG AATTACCCTA ACACTCACAC
          CAATAACACA CAAACTATAC TACCCATTCA TAATCCTCGC ACTATGGGGC
          ATCGTAATAA CCAGCTCCAT CTGCATACGA CAGACAGACC TAAAATCACT
          AATCGCCTAT TCATCAGTAA GCCACATAGG ACTGGTCATC GCCGCATGCC
          TAATCCAAAC TCCATGAAGC ATCACCGGAG CCATAATCCT AATAATCGCC
          CACGGCCTAA CATCCTCCAT ATTATTCTGC CTAGCCAACA CCAACTACGA
          ACGAACCCAC ACTCGAACCC TAATCCTAGC ACGGGGCTTT CAAACTATTC
          TACCCCTAAT AACAACATGA TGGCTCCTTG CCAACCTAAC CAACATAGCA
          CTTCCCCCAA CCATCAATTT AATAGGAGAA CTTACAATCA TCTCCGCACT
          TTTCAACTGA TCCCAACCAA CAATCATCCT AACCGGTCTA GGCACCCTCA
          TTACAGCCAT TTACTCACTA CACATATTCC TAACGACACA ACGAAACAAA
          CTCCCACTCC ACACCATCAC CACAGACCCA ACACACACTC GAGAACATCT
          AATTATAGCC CTACACATAC TTCCCCTCAT CTTACTAATT ATAAAACCAA
          TCATCATCTC AAGCACTTTC GCCTGCCTAA TTATCCAAAT CCTGACAGGC
          CTTTTCCTAG CCATGCACTA CACCGCAGAC ATCTCATCGG CCTTCTCATC
          AATTGCCCAC ATCTGCCGAG ACGTACAGTA CGGCTGACTT ATCCGAAACT
          TACACGCCAA CGGCGCCTCA ATATTCTTCA TCTGCCTATA CCTCCACGTA
          GGCCGTGGCC TCTACTACGG CTCCTACTTA TTCAAAGAAA CATGAAATCT
          CGGAGTAGTC CTATTACTTC TAGTAATAGC CACAGCCTTC GTAGGCTATG
          TATTACCCTG AGGCCAAATA TCCTTCTGAG GCGCCACCGT TATCACCAAC
          CTCTTATCCG CCATTCCATA CGTAGGTACC ACCTTAGTAG AATGAATCTG
          AGGGGGTTTC TCAGTAGACA ACGCTACCCT CACTCGATTC TTCACATTCC
          ATTTCCTTCT CCCATTCGCA ATTATTGGAA TAACCCTACT CCACCTCCTT
          TTCCTACACG AAACAGGATC AAACAACCCC ACCGGAATTA ACTCCAACCC
          TGACAAAATC CCATTCCACC CATACTTCTC CTACAAAGAC CTCCTAGGGG
          CAGTCCTAAT AACAGTCCTC CTACTAAGCC TAGCCTTATT TACACCAAAC
          CTCCTAGGCG ACCCAGAAAA CTTCACCCCC GCCAACCCAC TAGTCACCCC
          GCCCCACATC AAACCAGAAT GATACTTCCT ATTTGCATAC GCCATCCTAC
          GATCCATCCC CAACAAACTA GGAGGAGTCT TAGCTCTCCT TTTCTCCATC
          CTAATCCTCA TAATTGTACC CCTTCTGCAC CTATCAAAAC AACGAACTAG
          CATATTCCGA CCTTTCTCCC AAACCCTATT CTGACTTCTA GTCTCCAATA
          TCCTCATCCT AACCTGAATC GGCGGACAAC CAGTAGAACA CCCATTCATC
          ATCATTGGAC AACTAGCCTC CGCCTCCTAC TTCCTATTGT TCCTAGCAAT
          TATACCTATC ACAGCCCTAA TAGAAAACAA ACTCCTCAAC TGATAACCCC
          GCCTTAGTAG TCCTGTCATG TCACTACTTA ATAGTGTTGA ATGGGTCTCA
          GTGGATTGTT TTGTTGCACT TTTCAAATAG GTCAGCTCCT TTATGGTATG
          TCTCAGCTAC AAACACATGC AGAGCTAAAA CTACACATAC ACAGTTTCCT
          ATCCAGTAGG AAACTTGCAG CTCCTGTGCA ACACAGTCTT GAGCTATGGC
          CAGAAGTGGG TTGTACCTTG TCTTATGACA TGGTATAAAG TAACTCCAAT
          GTACACTGAA CCAACACTGA TGAAAAAAAA AAC----TCC TCCTGACCTT
          TCCTTATCTA AAGTTAATGT CACTGCTCAA TCAGTCTTCC AAAAACTCTA
          TGGAAAAAAA CCCAAAGAAT ATCTTTTGAT CAAAAA-GGA TTGGCAAAAA
          CAGACTGATA TTCTCTGCTA ATGGGTAGGG TATTTAGTAG AGGTGCTCTC
          AGGAAAAGAG GTTAGTGGAG GTCTCAGTAG GAGCACTAAT GTTTTCCCTT
          TTTACTATTT ATCTACTTTG TGATCATATA CACAGCAGTT AAAAACAATG
          CTAAACCTAA ATGCTTCCTA TTAATACTTG ATTCTGATAT GATCTTTACT
          TGTAAAACTA TTTTGTGGGG TTTCTTTTTT ACCAAACAAT TCATTCAAAC
          AATATTGTGC TATAAAGATA CAGAGTAACT GCATGGAAAT TAATGCTAAA
          GCACCAATTG ACTTCTGAAC AGGGCACAAA GACTGTGTGT TTGTGACAGA
          TTCCCCCTGC CACGTGTGCA TGTAAATGTT ACACTTTGGT TCTGCAGGAT
          TCAATAGCAG TGAAACCTAC TATCATGAGA AAAGAAGACA TGAGATGTAA
          AATGGGACAG ATTTCAACCA AGAAACAAAG ATGCCTGCTA TACTCTAGTA
          AAGAAATAAA AACTAGATAA GTTTTAGGAG GATTATAAAT ATAGTCTAGT
          GTATTTACTG CCAGTAAATT GCAGTAAGAA CAGTCTGGCA TCACGGCAGA
          GTTTCTGGGC AGAATTAAAC GTGGCACATC TTGAACATAA AAATGTGGTA
          CGTGTAATAG CTGCTAGCAC ATGTGCCCCT GCGAGTCAGG ATAGTTTGGG
          CACCATTATA ATGGAATATG TAGGTAACAG CACTCTGCAC CACATTATCT
          ATGGGACTCA CTGCAAGACA GCAAAGAAGA AGGATGATGG GCTTGGATGT
          GGCCATGTGT CTTTGAGCAT AACTGAGGCA TTAGGTTATT CCTGTGACAT
          TGCAGCAGGT CTAGTCTTCC TCCATTCACA TTTGATTGTG CACTTGGATT
          TAAAACCTGC TAATGTATTC ATCACAGAAC AAAATGTCTG CAAAATTGGA
          GACTTTGGAT GC
Cbak04007 ACTAAAACTA GGAGGTTACG GCATCATTCG AATTACCCTA ACACTCACAC
          CAATAACACA CAAACTATAC TACCCATTCA TAATCCTCGC ACTATGGGGC
          ATCGTAATAA CCAGCTCCGT CTGCATACGA CAGACAGACC TAAAATCACT
          AATCGCCTAT TCATCAGTAA GCCACATAGG ACTGGTCATC GCCGCATGCC
          TAATCCAAAC TCCATGAAGC ATCACCGGAG CCATAATCCT AATAATCGCC
          CACGGCCTAA CATCCTCCAT ATTATTCTGC CTAGCCAACA CCAACTACGA
          ACGAACCCAC ACTCGAACCC TAATCCTAGC ACGGGGCTTT CAAACTATTC
          TACCCCTAAT AACAACATGA TGGCTCCTTG CCAACCTAAC CAACATAGCA
          CTTCCCCCAA CCATCAATTT AATAGGAGAA CTTACAATCA TCTCCGCACT
          TTTCAACTGA TCCCAACCAA CAATCATCCT AACCGGTCTA GGCACCCTCA
          TTACAGCCAT TTACTCACTA CACATATTCC TAACGACACA ACGAAACAAA
          CTCCCACTCC ACACCATCAC CACAGACCCA ACACACACTC GAGAACATCT
          AATTATAGCC CTACACATAC TTCCCCTCAT CTTACTAATT ATAAAACCAA
          TCATCATCTC AAGCACTTTC GCCTGCCTAA TTATCCAAAT CCTGACAGGC
          CTTTTCCTAG CCATGCACTA CACCGCAGAC ATCTCATCGG CCTTCTCATC
          AATTGCCCAC ATCTGCCGAG ACGTACAGTA CGGCTGACTT ATCCGAAACT
          TACACGCCAA CGGCGCCTCA ATATTCTTCA TCTGCCTATA CCTCCACGTA
          GGCCGTGGCC TCTACTACGG CTCCTACTTA TTCAAAGAAA CATGAAATCT
          CGGAGTAGTC CTATTACTTC TAGTAATAGC CACAGCCTTC GTAGGCTATG
          TATTACCCTG AGGCCAAATA TCCTTCTGAG GCGCCACCGT TATCACCAAC
          CTCTTATCCG CCATTCCATA CGTAGGTACC ACCTTAGTAG AATGAATCTG
          AGGGGGTTTC TCAGTAGACA ACGCTACCCT CACTCGATTC TTCACATTCC
          ATTTCCTTCT CCCATTCGCA ATTATTGGAA TAACCCTACT CCACCTCCTT
          TTCCTACACG AAACAGGATC AAACAACCCC ACCGGAATTA ACTCCAACCC
          TGACAAAATC CCATTCCACC CATACTTCTC CTACAAAGAC CTCCTAGGGG
          CAGTCCTAAT AACAGTCCTC CTACTAAGCC TAGCCTTATT TACACCAAAC
          CTCCTAGGCG ACCCAGAAAA CTTCACCCCC GCCAACCCAC TAGTCACCCC
          GCCCCACATC AAACCAGAAT GATACTTCCT ATTTGCATAC GCCATCCTAC
          GATCCATCCC CAACAAACTA GGAGGAGTCT TAGCTCTCCT TTTCTCCATC
          CTAATCCTCA TAATTGTACC CCTTCTGCAC CTATCAAAAC AACGAACTAG
          CATATTCCGA CCTTTCTCCC AAACCCTATT CTGACTTCTA GTCTCCAATA
          TCCTCATCCT AACCTGAATC GGCGGACAAC CAGTAGAACA CCCATTCATC
          ATCATTGGAC AACTAGCCTC CGCCTCCTAC TTCCTATTGT TCCTAGCAAT
          TATACCTATC ACAGCCCTAA TAGAAAACAA ACTCCTCAAC TGATAACCCC
          GCCTTAGTAG TCCTGTCATG TCACTACTTA ATAGTGTTGA ATGGGTCTCA
          GTGGATTGTT TTGTTGCACT TTTCAAATAG GTCAGCTCCT TTATGGTATG
          TCTCAGCTAC AAACACATGC AGAGCTAAAA CTACACATAC ACAGTTTCCT
          ATCCAGTAGG AAACTTGCAG CTCCTGTGCA ACACAGTCTT GAGCTATGGC
          CAGAAGTGGG TTGTACCTTG TCTTATGACA TGGTATAAAG TAACTCCAAT
          GTACACTGAA CCAACACTGA TGAAAAAAAA AAC----TCC TCCTGACCTT
          TCCTTATCTA AAGTTAATGT CACTGCTCAA TCAGTCTTCC AAAAACTCTA
          TGGAAAAAAA CCCAAAGAAT ATCTTTTGAT CAAAAA-GGA TTGGCAAAAA
          CAGACTGATA TTCTCTGCTA ATGGGTAGGG TATTTAGTAG AGGTGCTCTC
          AGGAAAAGAG GTTAGTGGAG GTCTCAGTAG GAGCACTAAT GTTTTCCCTT
          TTTACTATTT ATCTACTTTG TGATCATATA CACAGCAGTT AAAAACAATG
          CTAAACCTAA ATGCTTCCTA TTAATACTTG ATTCTGATAT GATCTTTACT
          TGTAAAACTA TTTTGTGGGG TTTCTTTTTT ACCAAACAAT TCATTCAAAC
          AATATTGTGC TATAAAGATA CAGAGTAACT GCATGGAAAT TAATGCTAAA
          GCACCAATTG ACTTCTGAAC AGGGCACAAA GACTGTGTGT TTGTGACAGA
          TTCCCCCTGC CACGTGTGCA TGTAAATGTT ACACTTTGGT TCTGCAGGAT
          TCAATAGCAG TGAAACCTAC TATCATGAGA AAAGAAGACA TGAGATGTAA
          AATGGGACAG ATTTCAACCA AGAAACAAAG ATGCCTGCTA TACTCTAGTA
          AAGAAATAAA AACTAGATAA GTTTTAGGAG GATTATAAAT ATAGTCTAGT
          GTATTTACTG CCAGTAAATT GCAGTAAGAA CAGTCTGGCA TCACGGCAGA
          GTTTCTGGGC AGAATTAAAC GTGGCACATC TTGAACATAA AAATGTGGTA
          CGTGTAATAG CTGCTAGCAC ATGTGCCCCT GCGAGTCAGG ATAGTTTGGG
          CACCATTATA ATGGAATATG TAGGTAACAG CACTCTGCAC CACATTATCT
          ATGGGACTCA CTGCAAGACA GCAAAGAAGA AGGATGATGG GCTTGGATGT
          GGCCATGTGT CTTTGAGCAT AACTGAGGCA TTAGGTTATT CCTGTGACAT
          TGCAGCAGGT CTAGTCTTCC TCCATTCACA TTTGATTGTG CACTTGGATT
          TAAAACCTGC TAATGTATTC ATCACAGAAC AAAATGTCTG CAAAATTGGA
          GACTTTGGAT GC
Cbak04008 ACTAAAACTA GGAGGTTACG GCATCATTCG AATTACCCTA ACACTCACAC
          CAATAACACA CAAACTATAC TACCCATTCA TAATCCTCGC ACTATGGGGC
          ATCGTAATAA CCAGCTCCAT CTGCATACGA CAGACAGACC TAAAATCACT
          AATCGCCTAT TCATCAGTAA GCCACATAGG ACTGGTCATC GCCGCATGCC
          TAATCCAAAC TCCATGAAGC ATCACCGGAG CCATAATCCT AATAATCGCC
          CACGGCCTAA CATCCTCCAT ATTATTCTGC CTAGCCAACA CCAACTACGA
          ACGAACCCAC ACTCGAACCC TAATCCTAGC ACGGGGCTTT CAAACTATTC
          TACCCCTAAT AACAACATGA TGGCTCCTTG CCAACCTAAC CAACATAGCA
          CTTCCCCCAA CCATCAATTT AATAGGAGAA CTTACAATCA TCTCCGCACT
          TTTCAACTGA TCCCAACCAA CAATCATCCT AACCGGTCTA GGCACCCTCA
          TTACAGCCAT TTACTCACTA CACATATTCC TAACGACACA ACGAAACAAA
          CTCCCACTCC ACACCATCAC CACAGACCCA ACACACACTC GAGAACATCT
          AATTATAGCC CTACACATAC TTCCCCTCAT CTTACTAATT ATAAAACCAA
          TCATCATCTC AAGCACTTTC GCCTGCCTAA TTATCCAAAT CCTGACAGGC
          CTTTTCCTAG CCATGCACTA CACCGCAGAC ATCTCATCGG CCTTCTCATC
          AATTGCCCAC ATCTGCCGAG ACGTACAGTA CGGCTGACTT ATCCGAAACT
          TACACGCCAA CGGCGCCTCA ATATTCTTCA TCTGCCTATA CCTCCACGTA
          GGCCGTGGCC TCTACTACGG CTCCTACTTA TTCAAAGAAA CATGAAATCT
          CGGAGTAGTC CTATTACTTC TAGTAATAGC CACAGCCTTC GTAGGCTATG
          TATTACCCTG AGGCCAAATA TCCTTCTGAG GCGCCACCGT TATCACCAAC
          CTCTTATCCG CCATTCCATA CGTAGGTACC ACCTTAGTAG AATGAATCTG
          AGGGGGTTTC TCAGTAGACA ACGCTACCCT CACTCGATTC TTCACATTCC
          ATTTCCTTCT CCCATTCGCA ATTATTGGAA TAACCCTACT CCACCTCCTT
          TTCCTACACG AAACAGGATC AAACAACCCC ACCGGAATTA ACTCCAACCC
          TGACAAAATC CCATTCCACC CATACTTCTC CTACAAAGAC CTCCTAGGGG
          CAGTCCTAAT AACAGTCCTC CTACTAAGCC TAGCCTTATT TACACCAAAC
          CTCCTAGGCG ACCCAGAAAA CTTCACCCCC GCCAACCCAC TAGTCACCCC
          GCCCCACATC AAACCAGAAT GATACTTCCT ATTTGCATAC GCCATCCTAC
          GATCCATCCC CAACAAACTA GGAGGAGTCT TAGCTCTCCT TTTCTCCATC
          CTAATCCTCA TAATTGTACC CCTTCTGCAC CTATCAAAAC AACGAACTAG
          CATATTCCGA CCTTTCTCCC AAACCCTATT CTGACTTCTA GTCTCCAATA
          TCCTCATCCT AACCTGAATC GGCGGACAAC CAGTAGAACA CCCATTCATC
          ATCATTGGAC AACTAGCCTC CGCCTCCTAC TTCCTATTGT TCCTAGCAAT
          TATACCTATC ACAGCCCTAA TAGAAAACAA ACTCCTCAAC TGATAACCCC
          GCCTTAGTAG TCCTGTCATG TCACTACTTA ATAGTGTTGA ATGGGTCTCA
          GTGGATTGTT TTGTTGCACT TTTCAAATAG GTCAGCTCCT TTATGGTATG
          TCTCAGCTAC AAACACATGC AGAGCTAAAA CTACACATAC ACAGTTTCCT
          ATCCAGTAGG AAACTTGCAG CTCCTGTGCA ACACAGTCTT GAGCTATGGC
          CAGAAGTGGG TTGTACCTTG TCTTATGACA TGGTATAAAG TAACTCCAAT
          GTACACTGAA CCAACACTGA TGAAAAAAAA AAC----TCC TCCTGACCTT
          TCCTTATCTA AAGTTAATGT CACTGCTCAA TCAGTCTTCC AAAAACTCTA
          TGGAAAAAAA CCCAAAGAAT ATCTTTTGAT CAAAAA-GGA TTGGCAAAAA
          CAGACTGATA TTCTCTGCTA ATGGGTAGGG TATTTAGTAG AGGTGCTCTC
          AGGAAAAGAG GTTAGTGGAG GTCTCAGTAG GAGCACTAAT GTTTTCCCTT
          TTTACTATTT ATCTACTTTG TGATCATATA CACAGCAGTT AAAAACAATG
          CTAAACCTAA ATGCTTCCTA TTAATACTTG ATTCTGATAT GATCTTTACT
          TGTAAAACTA TTTTGTGGGG TTTCTTTTTT ACCAAACAAT TCATTCAAAC
          AATATTGTGC TATAAAGATA CAGAGTAACT GCATGGAAAT TAATGCTAAA
          GCACCAATTG ACTTCTGAAC AGGGCACAAA GACTGTGTGT TTGTGACAGA
          TTCCCCCTGC CACGTGTGCA TGTAAATGTT ACACTTTGGT TCTGCAGGAT
          TCAATAGCAG TGAAACCTAC TATCATGAGA AAAGAAGACA TGAGATGTAA
          AATGGGACAG ATTTCAACCA AGAAACAAAG ATGCCTGCTA TACTCTAGTA
          AAGAAATAAA AACTAGATAA GTTTTAGGAG GATTATAAAT ATAGTCTAGT
          GTATTTACTG CCAGTAAATT GCAGTAAGAA CAGTCTGGCA TCACGGCAGA
          GTTTCTGGGC AGAATTAAAC GTGGCACATC TTGAACATAA AAATGTGGTA
          CGTGTAATAG CTGCTAGCAC ATGTGCCCCT GCGAGTCAGG ATAGTTTGGG
          CACCATTATA ATGGAATATG TAGGTAACAG CACTCTGCAC CACATTATCT
          ATGGGACTCA CTGCAAGACA GCAAAGAAGA AGGATGATGG GCTTGGATGT
          GGCCATGTGT CTTTGAGCAT AACTGAGGCA TTAGGTTATT CCTGTGACAT
          TGCAGCAGGT CTAGTCTTCC TCCATTCACA TTTGATTGTG CACTTGGATT
          TAAAACCTGC TAATGTATTC ATCACAGAAC AAAATGTCTG CAAAATTGGA
          GACTTTGGAT GC
Cbak07009 ACTAAAACTA GGAGGTTACG GCATCATTCG AATTACCCTA ACACTCACAC
          CAATAACACA CAAACTATAC TACCCATTCA TAATCCTCGC ACTATGGGGC
          ATCGTAATAA CCAGCTCCAT CTGCATACGA CAGACAGACC TAAAATCACT
          AATCGCCTAT TCATCAGTAA GCCACATAGG ACTGGTCATC GCCGCATGCC
          TAATCCAAAC TCCATGAAGC ATCACCGGAG CCATAATCCT AATAATCGCC
          CACGGCCTAA CATCCTCCAT ATTATTCTGC CTAGCCAACA CCAACTACGA
          ACGAACCCAC ACTCGAACCC TAATCCTAGC ACGGGGCTTT CAAACTATTC
          TACCCCTAAT AACAACATGA TGGCTCCTTG CCAACCTAAC CAACATAGCA
          CTTCCCCCAA CCATCAATTT AATAGGAGAA CTTACAATCA TCTCCGCACT
          TTTCAACTGA TCCCAACCAA CAATCATCCT AACCGGTCTA GGCACCCTCA
          TTACAGCCAT TTACTCACTA CACATATTCC TAACGACACA ACGAAACAAA
          CTCCCACTCC ACACCATCAC CACAGACCCA ACACACACTC GAGAACATCT
          AATTATAGCC CTACACATAC TTCCCCTCAT CTTACTAATT ATAAAACCAA
          TCATCATCTC AAGCACTTTC GCCTGCCTAA TTATCCAAAT CCTGACAGGC
          CTTTTCCTAG CCATGCACTA CACCGCAGAC ATCTCATCGG CCTTCTCATC
          AATTGCCCAC ATCTGCCGAG ACGTACAGTA CGGCTGACTT ATCCGAAACT
          TACACGCCAA CGGCGCCTCA ATATTCTTCA TCTGCCTATA CCTCCACGTA
          GGCCGTGGCC TCTACTACGG CTCCTACTTA TTCAAAGAAA CATGAAATCT
          CGGAGTAGTC CTATTACTTC TAGTAATAGC CACAGCCTTC GTAGGCTATG
          TATTACCCTG AGGCCAAATA TCCTTCTGAG GCGCCACCGT TATCACCAAC
          CTCTTATCCG CCATTCCATA CGTAGGTACC ACCTTAGTAG AATGAATCTG
          AGGGGGTTTC TCAGTAGACA ACGCTACCCT CACTCGATTC TTCACATTCC
          ATTTCCTTCT CCCATTCGCA ATTATTGGAA TAACCCTACT CCACCTCCTT
          TTCCTACACG AAACAGGATC AAACAACCCC ACCGGAATTA ACTCCAACCC
          TGACAAAATC CCATTCCACC CATACTTCTC CTACAAAGAC CTCCTAGGGG
          CAGTCCTAAT AACAGTCCTC CTACTAAGCC TAGCCTTATT TACACCAAAC
          CTCCTAGGCG ACCCAGAAAA CTTCACCCCC GCCAACCCAC TAGTCACCCC
          GCCCCACATC AAACCAGAAT GATACTTCCT ATTTGCATAC GCCATCCTAC
          GATCCATCCC CAACAAACTA GGAGGAGTCT TAGCTCTCCT TTTCTCCATC
          CTAATCCTCA TAATTGTACC CCTTCTGCAC CTATCAAAAC AACGAACTAG
          CATATTCCGA CCTTTCTCCC AAACCCTATT CTGACTTCTA GTCTCCAATA
          TCCTCATCCT AACCTGAATC GGCGGACAAC CAGTAGAACA CCCATTCATC
          ATCATTGGAC AACTAGCCTC CGCCTCCTAC TTCCTATTGT TCCTAGCAAT
          TATACCTATC ACAGCCCTAA TAGAAAACAA ACTCCTCAAC TGATAACCCC
          GCCTTAGTAG TCCTGTCATG TCACTACTTA ATAGTGTTGA ATGGGTCTCA
          GTGGATTGTT TTGTTGCACT TTTCAAATAG GTCAGCTCCT TTATGGTATG
          TCTCAGCTAC AAACACATGC AGAGCTAAAA CTACACATAC ACAGTTTCCT
          ATCCAGTAGG AAACTTGCAG CTCCTGTGCA ACACAGTCTT GAGCTATGGC
          CAGAAGTGGG TTGTACCTTG TCTTATGACA TGGTATAAAG TAACTCCAAT
          GTACACTGAA CCAACACTGA TGAAAAAAAA AAC----TCC TCCTGACCTT
          TCCTTATCTA AAGTTAATGT CACTGCTCAA TCAGTCTTCC AAAAACTCTA
          TGGAAAAAAA CCCAAAGAAT ATCTTTTGAT CAAAAA-GGA TTGGCAAAAA
          CAGACTGATA TTCTCTGCTA ATGGGTAGGG TATTTAGTAG AGGTGCTCTC
          AGGAAAAGAG GTTAGTGGAG GTCTCAGTAG GAGCACTAAT GTTTTCCCTT
          TTTACTATTT ATCTACTTTG TGATCATATA CACAGCAGTT AAAAACAATG
          CTAAACCTAA ATGCTTCCTA TTAATACTTG ATTCTGATAT GATCTTTACT
          TGTAAAACTA TTTTGTGGGG TTTCTTTTTT ACCAAACAAT TCATTCAAAC
          AATATTGTGC TATAAAGATA CAGAGTAACT GCATGGAAAT TAATGCTAAA
          GCACCAATTG ACTTCTGAAC AGGGCACAAA GACTGTGTGT TTGTGACAGA
          TTCCCCCTGC CACGTGTGCA TGTAAATGTT ACACTTTGGT TCTGCAGGAT
          TCAATAGCAG TGAAACCTAC TATCATGAGA AAAGAAGACA TGAGATGTAA
          AATGGGACAG ATTTCAACCA AGAAACAAAG ATGCCTGCTA TACTCTAGTA
          AAGAAATAAA AACTAGATAA GTTTTAGGAG GATTATAAAT ATAGTCTAGT
          GTATTTACTG CCAGTAAATT GCAGTAAGAA CAGTCTGGCA TCACGGCAGA
          GTTTCTGGGC AGAATTAAAC GTGGCACATC TTGAACATAA AAATGTGGTA
          CGTGTAATAG CTGCTAGCAC ATGTGCCCCT GCGAGTCAGG ATAGTTTGGG
          CACCATTATA ATGGAATATG TAGGTAACAG CACTCTGCAC CACATTATCT
          ATGGGACTCA CTGCAAGACA GCAAAGAAGA AGGATGATGG GCTTGGATGT
          GGCCATGTGT CTTTGAGCAT AACTGAGGCA TTAGGTTATT CCTGTGACAT
          TGCAGCAGGT CTAGTCTTCC TCCATTCACA TTTGATTGTG CACTTGGATT
          TAAAACCTGC TAATGTATTC ATCACAGAAC AAAATGTCTG CAAAATTGGA
          GACTTTGGAT GC
Cbak07010 ACTAAAACTA GGAGGTTACG GCATCATTCG AATTACCCTA ACACTCACAC
          CAATAACACA CAAACTATAC TACCCATTCA TAATCCTCGC ACTATGGGGC
          ATCGTAATAA CCAGCTCCAT CTGCATACGA CAGACAGACC TAAAATCACT
          AATCGCCTAT TCATCAGTAA GCCACATAGG ACTGGTCATC GCCGCATGCC
          TAATCCAAAC TCCATGAAGC ATCACCGGAG CCATAATCCT AATAATCGCC
          CACGGCCTAA CATCCTCCAT ATTATTCTGC CTAGCCAACA CCAACTACGA
          ACGAACCCAC ACTCGAACCC TAATCCTAGC ACGGGGCTTT CAAACTATTC
          TACCCCTAAT AACAACATGA TGGCTCCTTG CCAACCTAAC CAACATAGCA
          CTTCCCCCAA CCATCAATTT AATAGGAGAA CTTACAATCA TCTCCGCACT
          TTTCAACTGA TCCCAACCAA CAATCATCCT AACCGGTCTA GGCACCCTCA
          TTACAGCCAT TTACTCACTA CACATATTCC TAACGACACA ACGAAACAAA
          CTCCCACTCC ACACCATCAC CACAGACCCA ACACACACTC GAGAACATCT
          AATTATAGCC CTACACATAC TTCCCCTCAT CTTACTAATT ATAAAACCAA
          TCATCATCTC AAGCACTTTC GCCTGCCTAA TTATCCAAAT CCTGACAGGC
          CTTTTCCTAG CCATGCACTA CACCGCAGAC ATCTCATCGG CCTTCTCATC
          AATTGCCCAC ATCTGCCGAG ACGTACAGTA CGGCTGACTT ATCCGAAACT
          TACACGCCAA CGGCGCCTCA ATATTCTTCA TCTGCCTATA CCTCCACGTA
          GGCCGTGGCC TCTACTACGG CTCCTACTTA TTCAAAGAAA CATGAAATCT
          CGGAGTAGTC CTATTACTTC TAGTAATAGC CACAGCCTTC GTAGGCTATG
          TATTACCCTG AGGCCAAATA TCCTTCTGAG GCGCCACCGT TATCACCAAC
          CTCTTATCCG CCATTCCATA CGTAGGTACC ACCTTAGTAG AATGAATCTG
          AGGGGGTTTC TCAGTAGACA ACGCTACCCT CACTCGATTC TTCACATTCC
          ATTTCCTTCT CCCATTCGCA ATTATTGGAA TAACCCTACT CCACCTCCTT
          TTCCTACACG AAACAGGATC AAACAACCCC ACCGGAATTA ACTCCAACCC
          TGACAAAATC CCATTCCACC CATACTTCTC CTACAAAGAC CTCCTAGGGG
          CAGTCCTAAT AACAGTCCTC CTACTAAGCC TAGCCTTATT TACACCAAAC
          CTCCTAGGCG ACCCAGAAAA CTTCACCCCC GCCAACCCAC TAGTCACCCC
          GCCCCACATC AAACCAGAAT GATACTTCCT ATTTGCATAC GCCATCCTAC
          GATCCATCCC CAACAAACTA GGAGGAGTCT TAGCTCTCCT TTTCTCCATC
          CTAATCCTCA TAATTGTACC CCTTCTGCAC CTATCAAAAC AACGAACTAG
          CATATTCCGA CCTTTCTCCC AAACCCTATT CTGACTTCTA GTCTCCAATA
          TCCTCATCCT AACCTGAATC GGCGGACAAC CAGTAGAACA CCCATTCATC
          ATCATTGGAC AACTAGCCTC CGCCTCCTAC TTCCTATTGT TCCTAGCAAT
          TATACCTATC ACAGCCCTAA TAGAAAACAA ACTCCTCAAC TGATAACCCC
          GCCTTAGTAG TCCTGTCATG TCACTACTTA ATAGTGTTGA ATGGGTCTCA
          GTGGATTGTT TTGTTGCACT TTTCAAATAG GTCAGCTCCT TTATGGTATG
          TCTCAGCTAC AAACACATGC AGAGCTAAAA CTACACATAC ACAGTTTCCT
          ATCCAGTAGG AAACTTGCAG CTCCTGTGCA ACACAGTCTT GAGCTATGGC
          CAGAAGTGGG TTGTACCTTG TCTTATGACA TGGTATAAAG TAACTCCAAT
          GTACACTGAA CCAACACTGA TGAAAAAAAA AAC----TCC TCCTGACCTT
          TCCTTATCTA AAGTTAATGT CACTGCTCAA TCAGTCTTCC AAAAACTCTA
          TGGAAAAAAA CCCAAAGAAT ATCTTTTGAT CAAAAA-GGA TTGGCAAAAA
          CAGACTGATA TTCTCTGCTA ATGGGTAGGG TATTTAGTAG AGGTGCTCTC
          AGGAAAAGAG GTTAGTGGAG GTCTCAGTAG GAGCACTAAT GTTTTCCCTT
          TTTACTATTT ATCTACTTTG TGATCATATA CACAGCAGTT AAAAACAATG
          CTAAACCTAA ATGCTTCCTA TTAATACTTG ATTCTGATAT GATCTTTACT
          TGTAAAACTA TTTTGTGGGG TTTCTTTTTT ACCAAACAAT TCATTCAAAC
          AATATTGTGC TATAAAGATA CAGAGTAACT GCATGGAAAT TAATGCTAAA
          GCACCAATTG ACTTCTGAAC AGGGCACAAA GACTGTGTGT TTGTGACAGA
          TTCCCCCTGC CACGTGTGCA TGTAAATGTT ACACTTTGGT TCTGCAGGAT
          TCAATAGCAG TGAAACCTAC TATCATGAGA AAAGAAGACA TGAGATGTAA
          AATGGGACAG ATTTCAACCA AGAAACAAAG ATGCCTGCTA TACTCTAGTA
          AAGAAATAAA AACTAGATAA GTTTTAGGAG GATTATAAAT ATAGTCTAGT
          GTATTTACTG CCAGTAAATT GCAGTAAGAA CAGTCTGGCA TCACGGCAGA
          GTTTCTGGGC AGAATTAAAC GTGGCACATC TTGAACATAA AAATGTGGTA
          CGTGTAATAG CTGCTAGCAC ATGTGCCCCT GCGAGTCAGG ATAGTTTGGG
          CACCATTATA ATGGAATATG TAGGTAACAG CACTCTGCAC CACATTATCT
          ATGGGACTCA CTGCAAGACA GCAAAGAAGA AGGATGATGG GCTTGGATGT
          GGCCATGTGT CTTTGAGCAT AACTGAGGCA TTAGGTTATT CCTGTGACAT
          TGCAGCAGGT CTAGTCTTCC TCCATTCACA TTTGATTGTG CACTTGGATT
          TAAAACCTGC TAATGTATTC ATCACAGAAC AAAATGTCTG CAAAATTGGA
          GACTTTGGAT GC
Cbak07011 ACTAAAACTA GGAGGTTACG GCATCATTCG AATTACCCTA ACACTCACAC
          CAATAACACA CAAACTATAC TACCCATTCA TAATCCTCGC ACTATGGGGC
          ATCGTAATAA CCAGCTCCAT CTGCATACGA CAGACAGACC TAAAATCACT
          AATCGCCTAT TCATCAGTAA GCCACATAGG ACTGGTCATC GCCGCATGCC
          TAATCCAAAC TCCATGAAGC ATCACCGGAG CCATAATCCT AATAATCGCC
          CACGGCCTAA CATCCTCCAT ATTATTCTGC CTAGCCAACA CCAACTACGA
          ACGAACCCAC ACTCGAACCC TAATCCTAGC ACGGGGCTTT CAAACTATTC
          TACCCCTAAT AACAACATGA TGGCTCCTTG CCAACCTAAC CAACATAGCA
          CTTCCCCCAA CCATCAATTT AATAGGAGAA CTTACAATCA TCTCCGCACT
          TTTCAACTGA TCCCAACCAA CAATCATCCT AACCGGTCTA GGCACCCTCA
          TTACAGCCAT TTACTCACTA CACATATTCC TAACGACACA ACGAAACAAA
          CTCCCACTCC ACACCATCAC CACAGACCCA ACACACACTC GAGAACATCT
          AATTATAGCC CTACACATAC TTCCCCTCAT CTTACTAATT ATAAAACCAA
          TCATCATCTC AAGCACTTTC GCCTGCCTAA TTATCCAAAT CCTGACAGGC
          CTTTTCCTAG CCATGCACTA CACCGCAGAC ATCTCATCGG CCTTCTCATC
          AATTGCCCAC ATCTGCCGAG ACGTACAGTA CGGCTGACTT ATCCGAAACT
          TACACGCCAA CGGCGCCTCA ATATTCTTCA TCTGCCTATA CCTCCACGTA
          GGCCGTGGCC TCTACTACGG CTCCTACTTA TTCAAAGAAA CATGAAATCT
          CGGAGTAGTC CTATTACTTC TAGTAATAGC CACAGCCTTC GTAGGCTATG
          TATTACCCTG AGGCCAAATA TCCTTCTGAG GCGCCACCGT TATCACCAAC
          CTCTTATCCG CCATTCCATA CGTAGGTACC ACCTTAGTAG AATGAATCTG
          AGGGGGTTTC TCAGTAGACA ACGCTACCCT CACTCGATTC TTCACATTCC
          ATTTCCTTCT CCCATTCGCA ATTATTGGAA TAACCCTACT CCACCTCCTT
          TTCCTACACG AAACAGGATC AAACAACCCC ACCGGAATTA ACTCCAACCC
          TGACAAAATC CCATTCCACC CATACTTCTC CTACAAAGAC CTCCTAGGGG
          CAGTCCTAAT AACAGTCCTC CTACTAAGCC TAGCCTTATT TACACCAAAC
          CTCCTAGGCG ACCCAGAAAA CTTCACCCCC GCCAACCCAC TAGTCACCCC
          GCCCCACATC AAACCAGAAT GATACTTCCT ATTTGCATAC GCCATCCTAC
          GATCCATCCC CAACAAACTA GGAGGAGTCT TAGCTCTCCT TTTCTCCATC
          CTAATCCTCA TAATTGTACC CCTTCTGCCC CTATCAAAAC AACGAACTAG
          CATATTCCGA CCTTTCTCCC AAACCCTATT CTGACTTCTA GTCTCCAATA
          TCCTCATCCT AACCTGAATC GGCGGACAAC CAGTAGAACA CCCATTCATC
          ATCATTGGAC AACTAGCCTC CGCCTCCTAC TTCCTATTGT TCCTAGCAAT
          TATACCTATC ACAGCCCTAA TAGAAAACAA ACTCCTCAAC TGATAACCCC
          GCCTTAGTAG TCCTGTCATG TCACTACTTA ATAGTGTTGA ATGGGTCTCA
          GTGGATTGTT TTGTTGCACT TTTCAAATAG GTCAGCTCCT TTATGGTATG
          TCTCAGCTAC AAACACATGC AGAGCTAAAA CTACACATAC ACAGTTTCCT
          ATCCAGTAGG AAACTTGCAG CTCCTGTGCA ACACAGTCTT GAGCTATGGC
          CAGAAGTGGG TTGTACCTTG TCTTATGACA TGGTATAAAG TAACTCCAAT
          GTACACTGAA CCAACACTGA TGAAAAAAAA AAC----TCC TCCTGACCTT
          TCCTTATCTA AAGTTAATGT CACTGCTCAA TCAGTCTTCC AAAAACTCTA
          TGGAAAAAAA CCCAAAGAAT ATCTTTTGAT CAAAAA-GGA TTGGCAAAAA
          CAGACTGATA TTCTCTGCTA ATGGGTAGGG TATTTAGTAG AGGTGCTCTC
          AGGAAAAGAG GTTAGTGGAG GTCTCAGTAG GAGCACTAAT GTTTTCCCTT
          TTTACTATTT ATCTACTTTG TGATCATATA CACAGCAGTT AAAAACAATG
          CTAAACCTAA ATGCTTCCTA TTAATACTTG ATTCTGATAT GATCTTTACT
          TGTAAAACTA TTTTGTGGGG TTTCTTTTTT ACCAAACAAT TCATTCAAAC
          AATATTGTGC TATAAAGATA CAGAGTAACT GCATGGAAAT TAATGCTAAA
          GCACCAATTG ACTTCTGAAC AGGGCACAAA GACTGTGTGT TTGTGACAGA
          TTCCCCCTGC CACGTGTGCA TGTAAATGTT ACACTTTGGT TCTGCAGGAT
          TCAATAGCAG TGAAACCTAC TATCATGAGA AAAGAAGACA TGAGATGTAA
          AATGGGACAG ATTTCAACCA AGAAACAAAG ATGCCTGCTA TACTCTAGTA
          AAGAAATAAA AACTAGATAA GTTTTAGGAG GATTATAAAT ATAGTCTAGT
          GTATTTACTG CCAGTAAATT GCAGTAAGAA CAGTCTGGCA TCACGGCAGA
          GTTTCTGGGC AGAATTAAAC GTGGCACATC TTGAACATAA AAATGTGGTA
          CGTGTAATAG CTGCTAGCAC ATGTGCCCCT GCGAGTCAGG ATAGTTTGGG
          CACCATTATA ATGGAATATG TAGGTAACAG CACTCTGCAC CACATTATCT
          ATGGGACTCA CTGCAAGACA GCAAAGAAGA AGGATGATGG GCTTGGATGT
          GGCCATGTGT CTTTGAGCAT AACTGAGGCA TTAGGTTATT CCTGTGACAT
          TGCAGCAGGT CTAGTCTTCC TCCATTCACA TTTGATTGTG CACTTGGATT
          TAAAACCTGC TAATGTATTC ATCACAGAAC AAAATGTCTG CAAAATTGGA
          GACTTTGGAT GC
Cbak07012 ACTAAAACTA GGAGGTTACG GCATCATTCG AATTACCCTA ACACTCACAC
          CAATAACACA CAAACTATAC TACCCATTCA TAATCCTCGC ACTATGGGGC
          ATCGTAATAA CCAGCTCCAT CTGCATACGA CAGACAGACC TAAAATCACT
          AATCGCCTAT TCATCAGTAA GCCACATAGG ACTGGTCATC GCCGCATGCC
          TAATCCAAAC TCCATGAAGC ATCACCGGAG CCATAATCCT AATAATCGCC
          CACGGCCTAA CATCCTCCAT ATTATTCTGC CTAGCCAACA CCAACTACGA
          ACGAACCCAC ACTCGAACCC TAATCCTAGC ACGGGGCTTT CAAACTATTC
          TACCCCTAAT AACAACATGA TGGCTCCTTG CCAACCTAAC CAACATAGCA
          CTTCCCCCAA CCATCAATTT AATAGGAGAA CTTACAATCA TCTCCGCACT
          TTTCAACTGA TCCCAACCAA CAATCATCCT AACCGGTCTA GGCACCCTCA
          TTACAGCCAT TTACTCACTA CACATATTCC TAACGACACA ACGAAACAAA
          CTCCCACTCC ACACCATCAC CACAGACCCA ACACACACTC GAGAACATCT
          AATTATAGCC CTACACATAC TTCCCCTCAT CTTACTAATT ATAAAACCAA
          TCATCATCTC AAGCACTTTC GCCTGCCTAA TTATCCAAAT CCTGACAGGC
          CTTTTCCTAG CCATGCACTA CACCGCAGAC ATCTCATCGG CCTTCTCATC
          AATTGCCCAC ATCTGCCGAG ACGTACAGTA CGGCTGACTT ATCCGAAACT
          TACACGCCAA CGGCGCCTCA ATATTCTTCA TCTGCCTATA CCTCCACGTA
          GGCCGTGGCC TCTACTACGG CTCCTACTTA TTCAAAGAAA CATGAAATCT
          CGGAGTAGTC CTATTACTTC TAGTAATAGC CACAGCCTTC GTAGGCTATG
          TATTACCCTG AGGCCAAATA TCCTTCTGAG GCGCCACCGT TATCACCAAC
          CTCTTATCCG CCATTCCATA CGTAGGTACC ACCTTAGTAG AATGAATCTG
          AGGGGGTTTC TCAGTAGACA ACGCTACCCT CACTCGATTC TTCACATTCC
          ATTTCCTTCT CCCATTCGCA ATTATTGGAA TAACCCTACT CCACCTCCTT
          TTCCTACACG AAACAGGATC AAACAACCCC ACCGGAATTA ACTCCAACCC
          TGACAAAATC CCATTCCACC CATACTTCTC CTACAAAGAC CTCCTAGGGG
          CAGTCCTAAT AACAGTCCTC CTACTAAGCC TAGCCTTATT TACACCAAAC
          CTCCTAGGCG ACCCAGAAAA CTTCACCCCC GCCAACCCAC TAGTCACCCC
          GCCCCACATC AAACCAGAAT GATACTTCCT ATTTGCATAC GCCATCCTAC
          GATCCATCCC CAACAAACTA GGAGGAGTCT TAGCTCTCCT TTTCTCCATC
          CTAATCCTCA TAATTGTACC CCTTCTGCAC CTATCAAAAC AACGAACTAG
          CATATTCCGA CCTTTCTCCC AAACCCTATT CTGACTTCTA GTCTCCAATA
          TCCTCATCCT AACCTGAATC GGCGGACAAC CAGTAGAACA CCCATTCATC
          ATCATTGGAC AACTAGCCTC CGCCTCCTAC TTCCTATTGT TCCTAGCAAT
          TATACCTATC ACAGCCCTAA TAGAAAACAA ACTCCTCAAC TGATAACCCC
          GCCTTAGTAG TCCTGTCATG TCACTACTTA ATAGTGTTGA ATGGGTCTCA
          GTGGATTGTT TTGTTGCACT TTTCAAATAG GTCAGCTCCT TTATGGTATG
          TCTCAGCTAC AAACACATGC AGAGCTAAAA CTACACATAC ACAGTTTCCT
          ATCCAGTAGG AAACTTGCAG CTCCTGTGCA ACACAGTCTT GAGCTATGGC
          CAGAAGTGGG TTGTACCTTG TCTTATGACA TGGTATAAAG TAACTCCAAT
          GTACACTGAA CCAACACTGA TGAAAAAAAA AAC----TCC TCCTGACCTT
          TCCTTATCTA AAGTTAATGT CACTGCTCAA TCAGTCTTCC AAAAACTCTA
          TGGAAAAAAA CCCAAAGAAT ATCTTTTGAT CAAAAA-GGA TTGGCAAAAA
          CAGACTGATA TTCTCTGCTA ATGGGTAGGG TATTTAGTAG AGGTGCTCTC
          AGGAAAAGAG GTTAGTGGAG GTCTCAGTAG GAGCACTAAT GTTTTCCCTT
          TTTACTATTT ATCTACTTTG TGATCATATA CACAGCAGTT AAAAACAATG
          CTAAACCTAA ATGCTTCCTA TTAATACTTG ATTCTGATAT GATCTTTACT
          TGTAAAACTA TTTTGTGGGG TTTCTTTTTT ACCAAACAAT TCATTCAAAC
          AATATTGTGC TATAAAGATA CAGAGTAACT GCATGGAAAT TAATGCTAAA
          GCACCAATTG ACTTCTGAAC AGGGCACAAA GACTGTGTGT TTGTGACAGA
          TTCCCCCTGC CACGTGTGCA TGTAAATGTT ACACTTTGGT TCTGCAGGAT
          TCAATAGCAG TGAAACCTAC TATCATGAGA AAAGAAGACA TGAGATGTAA
          AATGGGACAG ATTTCAACCA AGAAACAAAG ATGCCTGCTA TACTCTAGTA
          AAGAAATAAA AACTAGATAA GTTTTAGGAG GATTATAAAT ATAGTCTAGT
          GTATTTACTG CCAGTAAATT GCAGTAAGAA CAGTCTGGCA TCACGGCAGA
          GTTTCTGGGC AGAATTAAAC GTGGCACATC TTGAACATAA AAATGTGGTA
          CGTGTAATAG CTGCTAGCAC ATGTGCCCCT GCGAGTCAGG ATAGTTTGGG
          CACCATTATA ATGGAATATG TAGGTAACAG CACTCTGCAC CACATTATCT
          ATGGGACTCA CTGCAAGACA GCAAAGAAGA AGGATGATGG GCTTGGATGT
          GGCCATGTGT CTTTGAGCAT AACTGAGGCA TTAGGTTATT CCTGTGACAT
          TGCAGCAGGT CTAGTCTTCC TCCATTCACA TTTGATTGTG CACTTGGATT
          TAAAACCTGC TAATGTATTC ATCACAGAAC AAAATGTCTG CAAAATTGGA
          GACTTTGGAT GC
Cbak10013 ACTAAAACTA GGAGGTTACG GCATCATTCG AATCACCCTA ACACTCACAC
          CAATAACACA CAAACTATAC TACCCATTCA TAATCCTCGC ACTATGGGGC
          ATCGTAATAA CCAGCTCCGT CTGCATACGA CAGACAGACC TAAAATCACT
          AATCGCCTAT TCATCAGTAA GCCACATAGG ACTGGTCATC GCCGCATGCC
          TAATCCAAAC TCCATGAAGC ATCACCGGAG CCATAATCCT AATAATCGCC
          CACGGCCTAA CATCCTCCAT ATTATTCTGC CTAGCCAACA CCAACTACGA
          ACGAACCCAC ACTCGAACCC TAATCCTAGC ACGGGGCTTT CAAACTATTC
          TACCCCTAAT AACAACATGA TGGCTCCTTG CCAACCTAAC CAACATAGCA
          CTTCCCCCAA CCATCAATTT AATAGGAGAA CTTACAATCA TCTCCGCACT
          TTTCAACTGA TCCCAACCAA CAATCATCCT AACCGGTCTA GGCACCCTCA
          TTACAGCCAT TTACTCACTA CACATATTCC TAACGACACA ACGAAACAAA
          CTCCCACTCC ACACCATCAC CACAGACCCA ACACACACTC GAGAACATCT
          AATTATAGCC CTACACATAC TTCCCCTCAT CTTACTAATT ATAAAACCAA
          TCATCATCTC AAGCACTTTC GCCTGCCTAA TTATCCAAAT CCTGACAGGC
          CTTTTCCTAG CCATGCACTA CACCGCAGAC ATCTCATCGG CCTTCTCATC
          AATTGCCCAC ATCTGCCGAG ACGTACAGTA CGGCTGACTT ATCCGAAACT
          TACACGCCAA CGGCGCCTCA ATATTCTTCA TCTGCCTATA CCTCCACGTA
          GGCCGTGGCC TCTACTACGG CTCCTACTTA TTCAAAGAAA CATGAAATCT
          CGGAGTAGTC CTATTACTTC TAGTAATAGC CACAGCCTTC GTAGGCTATG
          TATTACCCTG AGGCCAAATA TCCTTCTGAG GCGCCACCGT TATCACCAAC
          CTCTTATCCG CCATTCCATA CGTAGGTACC ACCTTAGTAG AATGAATCTG
          AGGGGGTTTC TCAGTAGACA ACGCTACCCT CACTCGATTC TTCACATTCC
          ATTTCCTTCT CCCATTCGCA ATTATTGGAA TAACCCTACT CCACCTCCTT
          TTCCTACACG AAACAGGATC AAACAACCCC ACCGGAATTA ACTCCAACCC
          TGACAAAATC CCATTCCACC CATACTTCTC CTACAAAGAC CTCCTAGGGG
          CAGTCCTAAT AACAGTCCTC CTACTAAGCC TAGCCTTATT TACACCAAAC
          CTCCTAGGCG ACCCAGAAAA CTTCACCCCC GCCAACCCAC TAGTCACCCC
          GCCCCACATC AAACCAGAAT GATACTTCCT ATTTGCATAC GCCATCCTAC
          GATCCATCCC CAACAAACTA GGAGGAGTCT TAGCTCTCCT TTTCTCCATC
          CTAATCCTCA TAATTGTACC CCTTCTGCAC CTATCAAAAC AACGAACTAG
          CATATTCCGA CCTTTCTCCC AAACCCTATT CTGACTTCTA GTCTCCAATA
          TCCTCATCCT AACCTGAATC GGCGGACAAC CAGTAGAACA CCCATTCATC
          ATCATTGGAC AACTAGCCTC CGCCTCCTAC TTCCTATTGT TCCTAGCAAT
          TATACCTATC ACAGCCCTAA TAGAAAACAA ACTCCTCAAC TGATAACCCC
          GCCTTAGTAG TCCTGTCATG TCACTACTTA ATAGTGTTGA ATGGGTCTCA
          GTGGATTGTT TTGTTGCACT TTTCAAATAG GTCAGCTCCT TTATGGTATG
          TCTCAGCTAC AAACACATGC AGAGCTAAAA CTACACATAC ACAGTTTCCT
          ATCCAGTAGG AAACTTGCAG CTCCTGTGCA ACACAGTCTT GAGCTATGGC
          CAGAAGTGGG TTGTACCTTG TCTTATGACA TGGTATAAAG TAACTCCAAT
          GTACACTGAA CCAACACTGA TGAAAAAAAA AAC----TCC TCCTGACCTT
          TCCTTATCTA AAGTTAATGT CACTGCTCAA TCAGTCTTCC AAAAACTCTA
          TGGAAAAAAA CCCAAAGAAT ATCTTTTGAT CAAAAA-GGA TTGGCAAAAA
          CAGACTGATA TTCTCTGCTA ATGGGTAGGG TATTTAGTAG AGGTGCTCTC
          AGGAAAAGAG GTTAGTGGAG GTCTCAGTAG GAGCACTAAT GTTTTCCCTT
          TTTACTATTT ATCTACTTTG TGATCATATA CACAGCAGTT AAAAACAATG
          CTAAACCTAA ATGCTTCCTA TTAATACTTG ATTCTGATAT GATCTTTACT
          TGTAAAACTA TTTTGTGGGG TTTCTTTTTT ACCAAACAAT TCATTCAAAC
          AATATTGTGC TATAAAGATA CAGAGTAACT GCATGGAAAT TAATGCTAAA
          GCACCAATTG ACTTCTGAAC AGGGCACAAA GACTGTGTGT TTGTGACAGA
          TTCCCCCTGC CACGTGTGCA TGTAAATGTT ACACTTTGGT TCTGCAGGAT
          TCAATAGCAG TGAAACCTAC TATCATGAGA AAAGAAGACA TGAGATGTAA
          AATGGGACAG ATTTCAACCA AGAAACAAAG ATGCCTGCTA TACTCTAGTA
          AAGAAATAAA AACTAGATAA GTTTTAGGAG GATTATAAAT ATAGTCTAGT
          GTATTTACTG CCAGTAAATT GCAGTAAGAA CAGTCTGGCA TCACGGCAGA
          GTTTCTGGGC AGAATTAAAC GTGGCACATC TTGAACATAA AAATGTGGTA
          CGTGTAATAG CTGCTAGCAC ATGTGCCCCT GCGAGTCAGG ATAGTTTGGG
          CACCATTATA ATGGAATATG TAGGTAACAG CACTCTGCAC CACATTATCT
          ATGGGACTCA CTGCAAGACA GCAAAGAAGA AGGATGATGG GCTTGGATGT
          GGCCATGTGT CTTTGAGCAT AACTGAGGCA TTAGGTTATT CCTGTGACAT
          TGCAGCAGGT CTAGTCTTCC TCCATTCACA TTTGATTGTG CACTTGGATT
          TAAAACCTGC TAATGTATTC ATCACAGAAC AAAATGTCTG CAAAATTGGA
          GACTTTGGAT GC
Cmel13014 ACTAAAACTG GGAGGTTACG GCATCATTCG AATTACCCTA ACCCTCACAC
          CAATAACACA CAAACTATAT TACCCGTTCA TAGTCCTCGC ACTATGGGGC
          ATCGTAATAA CCAGCTCCAT CTGCATACGA CAGACAGACC TAAAATCACT
          AATCGCCTAT TCATCAGTAA GCCACATAGG ACTGGTCATC GCCGCATGCC
          TAATCCAAAC TCCATGAAGC ATCACCGGAG CCATAATCCT AATAATCGCC
          CACGGCCTAA CATCCTCCAT ATTATTCTGC CTAGCCAACA CCAACTACGA
          ACGAACCCAT ACTCGAACCC TAATCCTAGC ACGGGGCTTC CAAACTATTC
          TACCCCTAAT AACATCATGA TGGCTCCTTG CCAACCTAAC CAACATAGCA
          CTCCCTCCAA CCATCAATTT AATAGGAGAA CTTACAATCA TCTCCGCACT
          TTTCAACTGA TCCCAACCAA CAATTATCCT AACCGGCCTA GGCACCCTCA
          TTACAGCCAT TTACTCACTA CACATATTCC TAACGACACA ACGAAACAAA
          CTCCCACTTC ACATCATCAC CACAGACCCA ACACACACTC GAGAACATCT
          AATTATAGCC CTACACATAC TTCCCCTCGT CTTACTAATT ATAAAACCAA
          CCATCATCTC AAGCACTTTC GCCTGCTTAA TTATCCAAAT CCTGACAGGC
          CTTTTCCTAG CCATGCACTA CACCGCAGAC ATCTCATCGG CCTTCTCATC
          AATTGCCCAC ATCTGCCGAG ACGTACAGTA TGGCTGACTT ATCCGAAACC
          TACACGCCAA CGGCGCCTCA ATATTCTTCA TCTGCCTATA TCTCCACGTA
          GGCCGTGGCC TCTACTACGG CTCCTACTTA TTCAAAGAAA CATGAAATCT
          CGGAGTAGTC CTATTACTTC TAGTAATAGC CACAGCCTTC GTAGGCTATG
          TCTTACCCTG AGGCCAAATG TCCTTCTGAG GCGCCACCGT TATCACCAAC
          CTCTTATCCG CCATTCCATA CGTAGGTACC ACCTTAGTAG AGTGAATCTG
          AGGGGGTTTC TCAGTAGACA ACGCTACCCT CACTCGATTC TTTACATTCC
          ATTTTCTTCT CCCATTCGCA ATTATCGGAG TAACCCTACT CCACCTCCTT
          TTCCTACACG AAACAGGATC AAACAACCCC ACCGGAATTA ACTCCAACCC
          TGACAAAATC CCATTCCACC CATACTTCTC CTACAAAGAC CTCCTAGGAG
          CAGTCCTAAT AACAATCCTC CTACTAAGCC TAGCCTTATT TACACCAAAC
          CTCCTAGGCG ACCCAGAAAA CTTTACCCCC GCCAACCCAC TAGTCACCCC
          GCCCCACATC AAACCAGAAT GATACTTCCT ATTTGCATAC GCCATCCTAC
          GATCCATCCC CAACAAACTG GGAGGAGTCT TAGCTCTTCT TTTCTCCATC
          CTAATCCTCA TAATTGTACC CCATCTGCAC CTATCAAAAC AACGAACTAG
          CATATTCCGA CCTTTCTCCC AAACCCTATT CTGACTTCTA GTCTCCAATA
          TCCTCATCCT AACCTGAATC GGCGGACAAC CAGTAGAACA CCCATTCATC
          ATCATCGGAC AACTAGCCTC CACCTCCTAC TTCCTATTGT TCCTAGCAAT
          TATACCTATC ACAGCCCTAA TCGAAAACAA ACTCCTCAAC TGATAGCCCC
          GCCTTAGTAG TCCTGTCATG TCACTACTTA ATAGTGTTGA ATGGGTCTCA
          GTGGATTGTT TTGTTGCACT TTTCAAATAG GTCAGCTCCT TTATGGTATG
          TCTCAGCT-- --ACACATGC AGAGCTAAAA CTACACATAC ACAGTTTCCT
          ATCCAGTAGG AAACTTGCAG CTCCTGTGCA ACACAGTCTT GAGCTATGGC
          CAGAAGTGGG TTGTACCTTG TCTTATGACA TGGTATAAAG TAACTCCAAT
          GTACACTGAA CCAACACTGA TGAAAAAAAA AAC------- TCCTGACCTT
          TCCTTATCTA AAGTTAATGT CACTGCTCAA TCAGTCTTCC AAAAACTCTA
          TGGAAAAAAA CCCAAAGAAT ATCTTTTGAT CAAAAA-GGA TTGGCAAAAA
          CAGACTGATA TTCTCTGCTA ATGGGTAGGG TATTTAGTAG AGGTGCTCTC
          AGGAAAAGAG GTTAGTGGAG GTCTCAGTAG GAGCACTAAT GTTTTCCCTT
          TTTACTATTT ATCTACTTTG TGATCATATA CACAGCAGTT AAAAACAATG
          CTAAACCTAA ATGCTTCCTA TTAATACTTG ATTCTGATAT GATCTTTACT
          TGTAAAACTA TTTTGTGGGG TTTCTTTTTT ACCAAACAAT TCATTCAAAC
          AATATTGTGC TATAAAGATA CAGAGTAACT GCATGGAAAT TAATGCTAAA
          GCACCAATTG ACTTCTGAAC AGGGCACAAA GACTGTGTGT TTGTGACAGA
          TTCCCCCTGC CACGTGTGCA TGTAAATGTT ACACTTTGGT TCTGCAGGAT
          TCAATAGCAG TGAAACCTAC TATCACGAGA AAAGAAGACA TGAGATGTAA
          AATGGGACAG ATTTCAACCA AGAAACAAAG ATGCTTGCTA TACTCTAGTA
          AAGAAATAAA CACTAGATAA GTTTTAGGAG GATTATAAAT ATAGTCTAGT
          GTATTTACTG CCAGTAAATT GCAGTAAGAA CAGTCTGGCA TCACGGCAGA
          GTTTCTGGGC AGAATTAAAC GTGGCACATC TTGAACATAA AAATGTGGTA
          CGTGTAATAG CTGCTAGCAC ATGTGCCCCT GCGAGTCAGG ATAGTTTGGG
          CACCATTATA ATGGAATATG TAGGTAACAG CACTCTGCAC CACATTATCT
          ATGGGACTCA CTGCAAGACA GCAAAGAAGA AGGATGATGG GCTTGGATGT
          GGCCATGTGT CTTTGAGCAT AACTGAGGCA TTAGGTTATT CCTGTGACAT
          TGCAGCAGGT CTAGTCTTCC TCCATTCACA TTTGATTGTG CACTTGGATT
          TAAAACCTGC TAATGTATTC ATCACAGAAC AAAATGTCTG CAAAATTGGA
          GACTTTGGAT GC
Cmel27015 ACTAAAACTG GGAGGTTACG GCATCATTCG AATTACCCTA ACCCTCACAC
          CAATAACACA CAAACTATAT TACCCGTTCA TAGTCCTCGC ACTATGGGGC
          ATCGTAATAA CCAGCTCCAT CTGCATACGA CAGACAGACC TAAAATCACT
          AATCGCCTAT TCATCAGTAA GCCACATAGG ACTGGTCATC GCCGCATGCC
          TAATCCAAAC TCCATGAAGC ATCACCGGAG CCATAATCCT AATAATCGCC
          CACGGCCTAA CATCCTCCAT ATTATTCTGC CTAGCCAACA CCAACTACGA
          ACGAACCCAT ACTCGAACCC TAATCCTAGC ACGGGGCTTC CAAACTATTC
          TACCCCTAAT AACATCATGA TGGCTCCTTG CCAACCTAAC CAACATAGCA
          CTCCCTCCAA CCATCAATTT AATAGGAGAA CTTACAATCA TCTCCGCACT
          TTTCAACTGA TCCCAACCAA CAATTATCCT AACCGGCCTA GGCACCCTCA
          TTACAGCCAT TTACTCACTA CACATATTCC TAACGACACA ACGAAACAAA
          CTCCCACTTC ACATCATCAC CACAGACCCA ACACACACTC GAGAACATCT
          AATTATAGCC CTACACATAC TTCCCCTCGT CTTACTAATT ATAAAACCAA
          CCATCATCTC AAGCACTTTC GCCTGCTTAA TTATCCAAAT CCTGACAGGC
          CTTTTCCTAG CCATGCACTA CACCGCAGAC ATCTCATCGG CCTTCTCATC
          AATTGCCCAC ATCTGCCGAG ACGTACAGTA TGGCTGACTT ATCCGAAACC
          TACACGCCAA CGGCGCCTCA ATATTCTTCA TCTGCCTATA TCTCCACGTA
          GGCCGTGGCC TCTACTACGG CTCCTACTTA TTCAAAGAAA CATGAAATCT
          CGGAGTAGTC CTATTACTTC TAGTAATAGC CACAGCCTTC GTAGGCTATG
          TCTTACCCTG AGGCCAAATG TCCTTCTGAG GCGCCACCGT TATCACCAAC
          CTCTTATCCG CCATTCCATA CGTAGGTACC ACCTTAGTAG AGTGAATCTG
          AGGGGGTTTC TCAGTAGACA ACGCTACCCT CACTCGATTC TTTACATTCC
          ATTTTCTTCT CCCATTCGCA ATTATCGGAG TAACCCTACT CCACCTCCTT
          TTCCTACACG AAACAGGATC AAACAACCCC ACCGGAATTA ACTCCAACCC
          TGACAAAATC CCATTCCACC CATACTTCTC CTACAAAGAC CTCCTAGGAG
          CAGTCCTAAT AACAATCCTC CTACTAAGCC TAGCCTTATT TACACCAAAC
          CTCCTAGGCG ACCCAGAAAA CTTTACCCCC GCCAACCCAC TAGTCACCCC
          GCCCCACATC AAACCAGAAT GATACTTCCT ATTTGCATAC GCCATCCTAC
          GATCCATCCC CAACAAACTG GGAGGAGTCT TAGCTCTTCT TTTCTCCATC
          CTAATCCTCA TAATTGTACC CCATCTGCAC CTATCAAAAC AACGAACTAG
          CATATTCCGA CCTTTCTCCC AAACCCTATT CTGACTTCTA GTCTCCAATA
          TCCTCATCCT AACCTGAATC GGCGGACAAC CAGTAGAACA CCCATTCATC
          ATCATCGGAC AACTAGCCTC CACCTCCTAC TTCCTATTGT TCCTAGCAAT
          TATACCTATC ACAGCCCTAA TCGAAAACAA ACTCCTCAAC TGATAGCCCC
          GCCTTAGTAG TCCTGTCATG TCACTACTTA ATAGTGTTGA ATGGGTCTCA
          GTGGATTGTT TTGTTGCACT TTTCAAATAG GTCAGCTCCT TTATGGTATG
          TCTCAGCT-- --ACACATGC AGAGCTAAAA CTACACATAC ACAGTTTCCT
          ATCCAGTAGG AAACTTGCAG CTCCTGTGCA ACACAGTCTT GAGCTATGGC
          CAGAAGTGGG TTGTACCTTG TCTTATGACA TGGTATAAAG TAACTCCAAT
          GTACACTGAA CCAACACTGA TGAAAAAAAA AAC------- TCCTGACCTT
          TCCTTATCTA AAGTTAATGT CACTGCTCAA TCAGTCTTCC AAAAACTCTA
          TGGAAAAAAA CCCAAAGAAT ATCTTTTGAT CAAAAA-GGA TTGGCAAAAA
          CAGACTGATA TTCTCTGCTA ATGGGTAGGG TATTTAGTAG AGGTGCTCTC
          AGGAAAAGAG GTTAGTGGAG GTCTCAGTAG GAGCACTAAT GTTTTCCCTT
          TTTACTATTT ATCTACTTTG TGATCATATA CACAGCAGTT AAAAACAATG
          CTAAACCTAA ATGCTTCCTA TTAATACTTG ATTCTGATAT GATCTTTACT
          TGTAAAACTA TTTTGTGGGG TTTCTTTTTT ACCAAACAAT TCATTCAAAC
          AATATTGTGC TATAAAGATA CAGAGTAACT GCATGGAAAT TAATGCTAAA
          GCACCAATTG ACTTCTGAAC AGGGCACAAA GACTGTGTGT TTGTGACAGA
          TTCCCCCTGC CACGTGTGCA TGTAAATGTT ACACTTTGGT TCTGCAGGAT
          TCAATAGCAG TGAAACCTAC TATCACGAGA AAAGAAGACA TGAGATGTAA
          AATGGGACAG ATTTCAACCA AGAAACAAAG ATGCTTGCTA TACTCTAGTA
          AAGAAATAAA CACTAGATAA GTTTTAGGAG GATTATAAAT ATAGTCTAGT
          GTATTTACTG CCAGTAAATT GCAGTAAGAA CAGTCTGGCA TCACGGCAGA
          GTTTCTGGGC AGAATTAAAC GTGGCACATC TTGAACATAA AAATGTGGTA
          CGTGTAATAG CTGCTAGCAC ATGTGCCCCT GCGAGTCAGG ATAGTTTGGG
          CACCATTATA ATGGAATATG TAGGTAACAG CACTCTGCAC CACATTATCT
          ATGGGACTCA CTGCAAGACA GCAAAGAAGA AGGATGATGG GCTTGGATGT
          GGCCATGTGT CTTTGAGCAT AACTGAGGCA TTAGGTTATT CCTGTGACAT
          TGCAGCAGGT CTAGTCTTCC TCCATTCACA TTTGATTGTG CACTTGGATT
          TAAAACCTGC TAATGTATTC ATCACAGAAC AAAATGTCTG CAAAATTGGA
          GACTTTGGAT GC
Cmel27016 ACTAAAACTG GGAGGTTACG GCATCATTCG AATCACCCTA ACCCTCACAC
          CAATAACACA CAAACTATAT TACCCGTTCA TAGTCCTCGC ACTATGGGGC
          ATCGTAATAA CCAGCTCCAT CTGCATACGA CAGACAGACC TAAAATCACT
          AATCGCCTAT TCATCAGTAA GCCACATAGG ACTGGTCATC GCCGCATGCC
          TAATCCAAAC TCCATGAAGC ATCACCGGAG CCATAATCCT AATAATCGCC
          CACGGCCTAA CATCCTCCAT ATTATTCTGC CTAGCCAACA CCAACTACGA
          ACGAACCCAT ACTCGAACCC TAATCCTAGC ACGGGGCTTC CAAACTATTC
          TACCCCTAAT AACATCATGA TGGCTCCTTG CCAACCTAAC CAACATAGCA
          CTCCCTCCAA CCATCAATTT AATAGGAGAA CTTACAATCA TCTCCGCACT
          TTTCAACTGA TCCCAACCAA CAATCATCCT AACCGGCCTA GGCACCCTCA
          TTACAGCCAT TTACTCACTA CACATATTCC TAACGACACA ACGAAACAAA
          CTCCCACTTC ACATCATCAC CACAGACCCA ACACACACTC GAGAACATCT
          AATTATAGCC CTACACATAC TTCCCCTCGT CTTACTAATT ATAAAACCAA
          CCATCATCTC AAGCACTTTC GCCTGCTTAA TTATCCAAAT CCTGACAGGC
          CTTTTCCTAG CCATGCACTA CACCGCAGAC ATCTCATCGG CCTTCTCATC
          AATTGCCCAC ATCTGCCGAG ACGTACAGTA TGGCTGACTT ATCCGAAACC
          TACACGCCAA CGGCGCCTCA ATATTCTTCA TCTGCCTATA TCTCCACGTA
          GGCCGTGGCC TCTACTACGG CTCCTACTTA TTCAAAGAAA CATGAAATCT
          CGGAGTAATC CTATTACTTC TAGTAATAGC CACAGCCTTC GTAGGCTATG
          TCTTACCCTG AGGCCAAATG TCCTTCTGAG GCGCCACTGT TATCACCAAC
          CTCTTATCCG CCATTCCATA CGTAGGTACC ACCTTAGTAG AGTGAATTTG
          AGGGGGTTTC TCAGTAGACA GCGCTACCCT CACTCGATTC TTTACATTCC
          ACTTTCTTCT CCCATTCGCA ATTATTGGAG TAACCCTACT CCACCTCCTT
          TTCCTACACG AAACAGGATC AAACAACCCC ACCGGAATTA ACTCCAACCC
          TGACAAAATC CCATTCCACC CATACTTCTC CTACAAAGAC CTCCTAGGAG
          CAGTCCTAAT AACAACCCTC CTACTAATCC TAGCCTTATT TACACCAAAC
          CTCCTAGGCG ACCCAGAAAA CTTCACCCCC GCCAACCCAC TAGTCACCCC
          GCCCCACATC AAACCAGAAT GATACTTCCT ATTTGCATAC GCCATCCTAC
          GATCCATCCC CAACAAACTG GGAGGAGTCT TAGCTCTTCT TTTCTCCATC
          CTAATCCTCA TAATTGTACC CCATCTGCAC CTATCAAAAC AACGAACTAG
          CATATTCCGA CCTTTCTCCC AAACCCTATT CTGACTTCTA GTCTCCAATA
          TCCTCATCCT AACCTGAATC GGCGGACAAC CAGTAGAACA CCCATTCATC
          ATCATCGGAC AACTAGCCTC CACCTCCTAC TTCCTATTGT TCCTAGCAAT
          TATACCTATC ACAGCCCTAA TCGAAAACAA ACTCCTCAAC TGATAGCCCC
          GCCTTAGTAG TCCTGTCATG TCACTACTTA ATAGTGTTGA ATGGGTCTCA
          GTGGATTGTT TTGTTGCACT TTTCAAATAG GTCAGCTCCT TTATGGTATG
          TCTCAGCT-- --ACACATGC AGAGCTAAAA CTACACATAC ACAGTTTCCT
          ATCCAGTAGG AAACTTGCAG CTCCTGTGCA ACACAGTCTT GAGCTATGGC
          CAGAAGTGGG TTGTACCTTG TCTTATGACA TGGTATAAAG TAACTCCAAT
          GTACACTGAA CCAACACTGA TGAAAAAAAA AAC------- TCCTGACCTT
          TCCTTATCTA AAGTTAATGT CACTGCTCAA TCAGTCTTCC AAAAACTCTA
          TGGAAAAAAA CCCAAAGAAT ATCTTTTGAT CAAAAA-GGA TTGGCAAAAA
          CAGACTGATA TTCTCTGCTA ATGGGTAGGG TATTTAGTAG AGGTGCTCTC
          AGGAAAAGAG GTTAGTGGAG GTCTCAGTAG GAGCACTAAT GTTTTCCCTT
          TTTACTATTT ATCTACTTTG TGATCATATA CACAGCAGTT AAAAACAATG
          CTAAACCTAA ATGCTTCCTA TTAATACTTT ATTCTGATAT GATCTTTACT
          TGTAAAACTA TTTTGTGGGG TTTCTTTTTT ACCAAACAAT TCATTCAAAC
          AATATTGTGC TATAAAGATA CAGAGTAACT GCATGGAAAT TAATGCTAAA
          GCACCAATTG ACTTCTGAAC AGGGCACAAA GACTGTGTGT TTGTGACAGA
          TTCCCCCTGC CACGTGTGCA TGTAAATGTT ACACTTTGGT TCTGCAGGAT
          TCGATAGCAG TGAAACCTAC TATCACGAGA AAAGAAGACA TGAGATGTAA
          AATGGGACAG ATTTCAACCA AGAAACAAAG ATGCTTGCTA TACTCTAGTA
          AAGAAATAAA CACTAGATAA GTTTTAGGAG GATTATAAAT ATAGTCTAGT
          GTATTTACTG CCAGTAAATT GCAGTAAGAA CAGTCTGGCA TCACGGCAGA
          GTTTCTGGGC AGAATTAAAC GTGGCACATC TTGAACATAA AAATGTGGTA
          CGTGTAATAG CTGCTAGCAC ATGTGCCCCT GCGAGTCAGG ATAGTTTGGG
          CACCATTATA ATGGAATATG TAGGTAACAG CACTCTGCAC CACATTATCT
          ATGGGACTCA CTGCAAGACA GCAAAGAAGA AGGATGATGG GCTTGGATGT
          GGCCATGTGT CTTTGAGCAT AACTGAGGCA TTAGGTTATT CCTGTGACAT
          TGCAGCAGGT CTAGTCTTCC TCCATTCACA TTTGATTGTG CACTTGGATT
          TAAAACCTGC TAATGTATTC ATCACAGAAC AAAATGACTG CAAAATTGGA
          GACTTTGGAT GC
Cmel33017 ACTAAAACTG GGAGGTTACG GCATCATTCG AATTACCCTA ACCCTCACAC
          CAATAACACA CAAACTATAT TACCCGTTCA TAGTCCTCGC ACTATGGGGC
          ATCGTAATAA CCAGCTCCAT CTGCATACGA CAGACAGACC TAAAATCACT
          AATCGCCTAT TCATCAGTAA GCCACATAGG ACTGGTCATC GCCGCATGCC
          TAATCCAAAC TCCATGAAGC ATCACCGGAG CCATAATCCT AATAATCGCC
          CACGGCCTAA CATCCTCCAT ATTATTCTGC CTAGCCAACA CCAACTACGA
          ACGAACCCAT ACTCGAACCC TAATCCTAGC ACGGGGCTTC CAAACTATTC
          TACCCCTAAT AACATCATGA TGGCTCCTTG CCAACCTAAC CAACATAGCA
          CTCCCTCCAA CCATCAATTT AATAGGAGAA CTTACAATCA TCTCCGCACT
          TTTCAACTGA TCCCAACCAA CAATTATCCT AACCGGCCTA GGCACCCTCA
          TTACAGCCAT TTACTCACTA CACATATTCC TAACGACACA ACGAAACAAA
          CTCCCACTTC ACATCATCAC CACAGACCCA ACACACACTC GAGAACATCT
          AATTATAGCC CTACACATAC TTCCCCTCGT CTTACTAATT ATAAAACCAA
          CCATCATCTC AAGCACTTTC GCCTGCTTAA TTATCCAAAT CCTGACAGGC
          CTTTTCCTAG CCATGCACTA CACCGCAGAC ATCTCATCGG CCTTCTCATC
          AATTGCCCAC ATCTGCCGAG ACGTACAGTA TGGCTGACTT ATCCGAAACC
          TACACGCCAA CGGCGCCTCA ATATTCTTCA TCTGCCTATA TCTCCACGTA
          GGCCGTGGCC TCTACTACGG CTCCTACTTA TTCAAAGAAA CATGAAATCT
          CGGAGTAGTC CTATTACTTC TAGTAATAGC CACAGCCTTC GTAGGCTATG
          TCTTACCCTG AGGCCAAATG TCCTTCTGAG GCGCCACCGT TATCACCAAC
          CTCTTATCCG CCATTCCATA CGTAGGTACC ACCTTAGTAG AGTGAGTCTG
          AGGGGGTTTC TCAGTAGACA ACGCTACCCT CACTCGATTC TTTACATTCC
          ATTTTCTTCT CCCATTCGCA ATTATTGGAG TAACCCTACT CCACCTCCTT
          TTCCTACACG AAACAGGATC AAACAACCCC ACCGGAATTA ACTCCAACCC
          TGACAAAATC CCATTCCACC CATACTTCTC CTACAAAGAC CTCCTAGGAG
          CAGTCCTAAT AACAATCCTC CTACTAAGCC TAGCCTTATT TACACCAAAC
          CTCCTAGGCG ACCCAGAAAA CTTCACCCCC GCCAACCCAC TAGTCACCCC
          GCCCCACATC AAACCAGAAT GATACTTCCT ATTTGCATAC GCCATCCTAC
          GATCCATCCC CAACAAACTG GGAGGAGTCT TAGCTCTTCT TTTCTCCATC
          CTAATCCTCA TAATTGTACC CCATCTGCAC CTATCAAAAC AACGAACTAG
          CATATTCCGA CCTTTCTCCC AAACCCTATT CTGACTTCTA GTCTCCAATA
          TCCTCATCCT AACCTGAATC GGCGGACAAC CAGTAGAACA CCCATTCATC
          ATCATCGGAC AACTAGCCTC CACCTCCTAC TTCCTATTGT TCCTAGCAAT
          TATACCTATC ACAGCCCTAA TCGAAAACAA ACTCCTCAAC TGATAGCCCC
          GCCTTAGTAG TCCTGTCATG TCACTACTTA ATAGTGTTGA ATGGGTCTCA
          GTGGATTGTT TTGTTGCACT TTTCAAATAG GTCAGCTCCT TTATGGTATG
          TCTCAGCT-- --ACACATGC AGAGCTAAAA CTACACATAC ACAGTTTCCT
          ATCCAGTAGG AAACTTGCAG CTCCTGTGCA ACACAGTCTT GAGCTATGGC
          CAGAAGTGGG TTGTACCTTG TCTTATGACA TGGTATAAAG TAACTCCAAT
          GTACACTGAA CCAACACTGA TGAAAAAAAA AAC------- TCCTGACCTT
          TCCTTATCTA AAGTTAATGT CACTGCTCAA TCAGTCTTCC AAAAACTCTA
          TGGAAAAAAA CCCAAAGAAT ATCTTTTGAT CAAAAA-GGA TTGGCAAAAA
          CAGACTGATA TTCTCTGCTA ATGGGTAGGG TATTTAGTAG AGGTGCTCTC
          AGGAAAAGAG GTTAGTGGAG GTCTCAGTAG GAGCACTAAT GTTTTCCCTT
          TTTACTATTT ATCTACTTTG TGATCATATA CACAGCAGTT AAAAACAATG
          CTAAACCTAA ATGCTTCCTA TTAATACTTG ATTCTGATAT GATCTTTACT
          TGTAAAACTA TTTTGTGGGG TTTCTTTTTT ACCAAACAAT TCATTCAAAC
          AATATTGTGC TATAAAGATA CAGAGTAACT GCATGGAAAT TAATGCTAAA
          GCACCAATTG ACTTCTGAAC AGGGCACAAA GACTGTGTGT TTGTGACAGA
          TTCCCCCTGC CACGTGTGCA TGTAAATGTT ACACTTTGGT TCTGCAGGAT
          TCAATAGCAG TGAAACCTAC TATCACGAGA AAAGAAGACA TGAGATGTAA
          AATGGGACAG ATTTCAACCA AGAAACAAAG ATGCTTGCTA TACTCTAGTA
          AAGAAATAAA CACTAGATAA GTTTTAGGAG GATTATAAAT ATAGTCTAGT
          GTATTTACTG CCAGTAAATT GCAGTAAGAA CAGTCTGGCA TCACGGCAGA
          GTTTCTGGGC AGAATTAAAC GTGGCACATC TTGAACATAA AAATGTGGTA
          CGTGTAATAG CTGCTAGCAC ATGTGCCCCT GCGAGTCAGG ATAGTTTGGG
          CACCATTATA ATGGAATATG TAGGTAACAG CACTCTGCAC CACATTATCT
          ATGGGACTCA CTGCAAGACA GCAAAGAAGA AGGATGATGG GCTTGGATGT
          GGCCATGTGT CTTTGAGCAT AACTGAGGCA TTAGGTTATT CCTGTGACAT
          TGCAGCAGGT CTAGTCTTCC TCCATTCACA TTTGATTGTG CACTTGGATT
          TAAAACCTGC TAATGTATTC ATCACAGAAC AAAATGTCTG CAAAATTGGA
          GACTTTGGAT GC
CmelCG018 ACTAAAACTG GGAGGTTACG GCATCATTCG AATTACCCTA ACCCTCACAC
          CAATAACACA CAAACTATAT TACCCGTTCA TAGTCCTCGC ACTATGGGGC
          ATCGTAATAA CCAGCTCCAT CTGCATACGA CAGACAGACC TAAAATCACT
          AATCGCCTAT TCATCAGTAA GCCACATAGG ACTGGTCATC GCCGCATGCC
          TAATCCAAAC TCCATGAAGC ATCACCGGAG CCATAATCCT AATAATCGCC
          CACGGCCTAA CATCCTCCAT ATTATTCTGC CTAGCCAACA CCAACTACGA
          ACGAACCCAT ACTCGAACCC TAATCCTAGC ACGGGGCTTC CAAACTATTC
          TACCCCTAAT AACATCATGA TGGCTCCTTG CCAACCTAAC CAACATAGCA
          CTCCCTCCAA CCATCAATTT AATAGGAGAA CTTACAATCA TCTCCGCACT
          TTTCAACTGA TCCCAACCAA CAATTATCCT AACCGGCCTA GGCACCCTCA
          TTACAGCCAT TTACTCACTA CACATATTCC TAACGACACA ACGAAACAAA
          CTCCCACTTC ACATCATCAC CACAGACCCA ACACACACTC GAGAACATCT
          AATTATAGCC CTACACATAC TTCCCCTCGT CTTACTAATT ATAAAACCAA
          CCATCATCTC AAGCACTTTC GCCTGCTTAA TTATCCAAAT CCTGACAGGC
          CTTTTCCTAG CCATGCACTA CACCGCAGAC ATCTCATCGG CCTTCTCATC
          AATTGCCCAC ATCTGCCGAG ACGTACAGTA TGGCTGACTT ATCCGAAACC
          TACACGCCAA CGGCGCCTCA ATATTCTTCA TCTGCCTATA TCTCCACGTA
          GGCCGTGGCC TCTACTACGG CTCCTACTTA TTCAAAGAAA CATGAAATCT
          CGGAGTAGTC CTATTACTTC TAGTAATAGC CACAGCCTTC GTAGGCTATG
          TCTTACCCTG AGGCCAAATG TCCTTCTGAG GCGCCACCGT TATCACCAAC
          CTCTTATCCG CCATTCCATA CGTAGGTACC ACCTTAGTAG AGTGAGTCTG
          AGGGGGTTTC TCAGTAGACA ACGCTACCCT CACTCGATTC TTTACATTCC
          ATTTTCTTCT CCCATTCGCA ATTATTGGAG TAACCCTACT CCACCTCCTT
          TTCCTACACG AAACAGGATC AAACAACCCC ACCGGAATTA ACTCCAACCC
          TGACAAAATC CCATTCCACC CATACTTCTC CTACAAAGAC CTCCTAGGAG
          CAGTCCTAAT AACAATCCTC CTACTAAGCC TAGCCTTATT TACACCAAAC
          CTCCTAGGCG ACCCAGAAAA CTTCACCCCC GCCAACCCAC TAGTCACCCC
          GCCCCACATC AAACCAGAAT GATACTTCCT ATTTGCATAC GCCATCCTAC
          GATCCATCCC CAACAAACTG GGAGGAGTCT TAGCTCTTCT TTTCTCCATC
          CTAATCCTCA TAATTGTACC CCATCTGCAC CTATCAAAAC AACGAACTAG
          CATATTCCGA CCTTTCTCCC AAACCCTATT CTGACTTCTA GTCTCCAATA
          TCCTCATCCT AACCTGAATC GGCGGACAAC CAGTAGAACA CCCATTCATC
          ATCATCGGAC AACTAGCCTC CACCTCCTAC TTCCTATTGT TCCTAGCAAT
          TATACCTATC ACAGCCCTAA TCGAAAACAA ACTCCTCAAC TGATAGCCCC
          GCCTTAGTAG TCCTGTCATG TCACTACTTA ATAGTGTTGA ATGGGTCTCA
          GTGGATTGTT TTGTTGCACT TTTCAAATAG GTCAGCTCCT TTATGGTATG
          TCTCAGCT-- --ACACATGC AGAGCTAAAA CTACACATAC ACAGTTTCCT
          ATCCAGTAGG AAACTTGCAG CTCCTGTGCA ACACAGTCTT GAGCTATGGC
          CAGAAGTGGG TTGTACCTTG TCTTATGACA TGGTATAAAG TAACTCCAAT
          GTACACTGAA CCAACACTGA TGAAAAAAAA AAC------- TCCTGACCTT
          TCCTTATCTA AAGTTAATGT CACTGCTCAA TCAGTCTTCC AAAAACTCTA
          TGGAAAAAAA CCCAAAGAAT ATCTTTTGAT CAAAAA-GGA TTGGCAAAAA
          CAGACTGATA TTCTCTGCTA ATGGGTAGGG TATTTAGTAG AGGTGCTCTC
          AGGAAAAGAG GTTAGTGGAG GTCTCAGTAG GAGCACTAAT GTTTTCCCTT
          TTTACTATTT ATCTACTTTG TGATCATATA CACAGCAGTT AAAAACAATG
          CTAAACCTAA ATGCTTCCTA TTAATACTTG ATTCTGATAT GATCTTTACT
          TGTAAAACTA TTTTGTGGGG TTTCTTTTTT ACCAAACGAT TCATTCAAAC
          AATATTGTGC TATAAAGATA CAGAGTAACT GCATGGAAAT TAATGCTAAA
          GCACCAATTG ACTTCTGAAC AGGGCACAAA GACTGTGTGT TTGTGACAGA
          TTCCCCCTGC CACGTGTGCA TGTAAATGTT ACACTTTGGT TCTGCAGGAT
          TCAATAGCAG TGAAACCTAC TATCACGAGA AAAGAAGACA TGAGATGTAA
          AATGGGACAG ATTTCAACCA AGAAACAAAG ATGCCTGCTA TACTCTAGTA
          AAGAAATAAA AACTAGATAA GTTTTAGGAG GATTATAAAT ATAGTCTAGT
          GTATTTACTG CCAGTAAATT GCAGTAAGAA CAGTCTGGCA TCACGGCAGA
          GTTTCTGGGC AGAATTAAAC GTGGCACATC TTGAACATAA AAATGTGGTA
          CGTGTAATAG CTGCTAGCAC ATGTGCCCCT GCGAGTCAGG ATAGTTTGGG
          CACCATTATA ATGGAATATG TAGGTAACAG CACTCTGCAC CACATTATCT
          ATGGGACTCA CTGCAAGACA GCAAAGAAGA AGGATGATGG GCTTGGATGT
          GGCCATGTGT CTTTGAGCAT AACTGAGGCA TTAGGTTATT CCTGTGACAT
          TGCAGCAGGT CTAGTCTTCC TCCATTCACA TTTGATTGTG CACTTGGATT
          TAAAACCTGC TAATGTATTC ATCACAGAAC AAAATGTCTG CAAAATTGGA
          GACTTTGGAT GC
CmelCP019 ACTAAAACTG GGAGGTTACG GCATCATTCG AATTACCCTA ACCCTCACAC
          CAATAACACA CAAACTATAT TACCCGTTCA TAGTCCTCGC ACTATGGGGC
          ATCGTAATAA CCAGCTCCAT CTGCATACGA CAGACAGACC TAAAATCACT
          AATCGCCTAT TCATCAGTAA GCCACATAGG ACTGGTCATC GCCGCATGCC
          TAATCCAAAC TCCATGAAGC ATCACCGGAG CCATAATCCT AATAATCGCC
          CACGGCCTAA CATCCTCCAT ATTATTCTGC CTAGCCAACA CCAACTACGA
          ACGAACCCAT ACTCGAACCC TAATCCTAGC ACGGGGCTTC CAAACTATTC
          TACCCCTAAT AACATCATGA TGGCTCCTTG CCAACCTAAC CAACATAGCA
          CTCCCTCCAA CCATCAATTT AATAGGAGAA CTTACAATCA TCTCCGCACT
          TTTCAACTGA TCCCAACCAA CAATTATCCT AACCGGCCTA GGCACCCTCA
          TTACAGCCAT TTACTCACTA CACATATTCC TAACGACACA ACGAAACAAA
          CTCCCACTTC ACATCATCAC CACAGACCCA ACACACACTC GAGAACATCT
          AATTATAGCC CTACACATAC TTCCCCTCGT CTTACTAATT ATAAAACCAA
          CCATCATCTC AAGCACTTTC GCCTGCTTAA TTATCCAAAT CCTGACAGGC
          CTTTTCCTAG CCATGCACTA CACCGCAGAC ATCTCATCGG CCTTCTCATC
          AATTGCCCAC ATCTGCCGAG ACGTACAGTA TGGCTGACTT ATCCGAAACC
          TACACGCCAA CGGCGCCTCA ATATTCTTCA TCTGCCTATA TCTCCACGTA
          GGCCGTGGCC TCTACTACGG CTCCTACTTA TTCAAAGAAA CATGAAATCT
          CGGAGTAGTC CTATTACTTC TAGTAATAGC CACAGCCTTC GTAGGCTATG
          TCTTACCCTG AGGCCAAATG TCCTTCTGAG GCGCCACCGT TATCACCAAC
          CTCTTATCCG CCATTCCATA CGTAGGTACC ACCTTAGTAG AGTGAGTCTG
          AGGGGGTTTC TCAGTAGACA ACGCTACCCT CACTCGATTC TTTACATTCC
          ATTTTCTTCT CCCATTCGCA ATTATTGGAG TAACCCTACT CCACCTCCTT
          TTCCTACACG AAACAGGATC AAACAACCCC ACCGGAATTA ACTCCAACCC
          TGACAAAATC CCATTCCACC CATACTTCTC CTACAAAGAC CTCCTAGGAG
          CAGTCCTAAT AACAATCCTC CTACTAAGCC TAGCCTTATT TACACCAAAC
          CTCCTAGGCG ACCCAGAAAA CTTCACCCCC GCCAACCCAC TAGTCACCCC
          GCCCCACATC AAACCAGAAT GATACTTCCT ATTTGCATAC GCCATCCTAC
          GATCCATCCC CAACAAACTG GGAGGAGTCT TAGCTCTTCT TTTCTCCATC
          CTAATCCTCA TAATTGTACC CCATCTGCAC CTATCAAAAC AACGAACTAG
          CATATTCCGA CCTTTCTCCC AAACCCTATT CTGACTTCTA GTCTCCAATA
          TCCTCATCCT AACCTGAATC GGCGGACAAC CAGTAGAACA CCCATTCATC
          ATCATCGGAC AACTAGCCTC CACCTCCTAC TTCCTATTGT TCCTAGCAAT
          TATACCTATC ACAGCCCTAA TCGAAAACAA ACTCCTCAAC TGATAGCCCC
          GCCTTAGTAG TCCTGTCATG TCACTACTTA ATAGTGTTGA ATGGGTCTCA
          GTGGATTGTT TTGTTGCACT TTTCAAATAG GTCAGCTCCT TTATGGTATG
          TCTCAGCT-- --ACACATGC AGAGCTAAAA CTACACATAC ACAGTTTCCT
          ATCCAGTAGG AAACTTGCAG CTCCTGTGCA ACACAGTCTT GAGCTATGGC
          CAGAAGTGGG TTGTACCTTG TCTTATGACA TGGTATAAAG TAACTCCAAT
          GTACACTGAA CCAACACTGA TGAAAAAAAA AAC------- TCCTGACCTT
          TCCTTATCTA AAGTTAATGT CACTGCTCAA TCAGTCTTCC AAAAACTCTA
          TGGAAAAAAA CCCAAAGAAT ATCTTTTGAT CAAAAA-GGA TTGGCAAAAA
          CAGACTGATA TTCTCTGCTA ATGGGTAGGG TATTTAGTAG AGGTGCTCTC
          AGGAAAAGAG GTTAGTGGAG GTCTCAGTAG GAGCACTAAT GTTTTCCCTT
          TTTACTATTT ATCTACTTTG TGATCATATA CACAGCAGTT AAAAACAATG
          CTAAACCTAA ATGCTTCCTA TTAATACTTG ATTCTGATAT GATCTTTACT
          TGTAAAACTA TTTTGTGGGG TTTCTTTTTT ACCAAACGAT TCATTCAAAC
          AATATTGTGC TATAAAGATA CAGAGTAACT GCATGGAAAT TAATGCTAAA
          GCACCAATTG ACTTCTGAAC AGGGCACAAA GACTGTGTGT TTGTGACAGA
          TTCCCCCTGC CACGTGTGCA TGTAAATGTT ACACTTTGGT TCTGCAGGAT
          TCAATAGCAG TGAAACCTAC TATCACGAGA AAAGAAGACA TGAGATGTAA
          AATGGGACAG ATTTCAACCA AGAAACAAAG ATGCCTGCTA TACTCTAGTA
          AAGAAATAAA AACTAGATAA GTTTTAGGAG GATTATAAAT ATAGTCTAGT
          GTATTTACTG CCAGTAAATT GCAGTAAGAA CAGTCTGGCA TCACGGCAGA
          GTTTCTGGGC AGAATTAAAC GTGGCACATC TTGAACATAA AAATGTGGTA
          CGTGTAATAG CTGCTAGCAC ATGTGCCCCT GCGAGTCAGG ATAGTTTGGG
          CACCATTATA ATGGAATATG TAGGTAACAG CACTCTGCAC CACATTATCT
          ATGGGACTCA CTGCAAGACA GCAAAGAAGA AGGATGATGG GCTTGGATGT
          GGCCATGTGT CTTTGAGCAT AACTGAGGCA TTAGGTTATT CCTGTGACAT
          TGCAGCAGGT CTAGTCTTCC TCCATTCACA TTTGATTGTG CACTTGGATT
          TAAAACCTGC TAATGTATTC ATCACAGAAC AAAATGTCTG CAAAATTGGA
          GACTTTGGAT GC
CmelCP020 ACTAAAACTG GGAGGTTACG GCATCATTCG AATTACCCTA ACCCTCACAC
          CAATAACACA CAAACTATAT TACCCGTTCA TAGTCCTCGC ACTATGGGGC
          ATCGTAATAA CCAGCTCCAT CTGCATACGA CAGACAGACC TAAAATCACT
          AATCGCCTAT TCATCAGTAA GCCACATAGG ACTGGTCATC GCCGCATGCC
          TAATCCAAAC TCCATGAAGC ATCACCGGAG CCATAATCCT AATAATCGCC
          CACGGCCTAA CATCCTCCAT ATTATTCTGC CTAGCCAACA CCAACTACGA
          ACGAACCCAT ACTCGAACCC TAATCCTAGC ACGGGGCTTC CAAACTATTC
          TACCCCTAAT AACATCATGA TGGCTCCTTG CCAACCTAAC CAACATAGCA
          CTCCCTCCAA CCATCAATTT AATAGGAGAA CTTACAATCA TCTCCGCACT
          TTTCAACTGA TCCCAACCAA CAATTATCCT AACCGGCCTA GGCACCCTCA
          TTACAGCCAT TTACTCACTA CACATATTCC TAACGACACA ACGAAACAAA
          CTCCCACTTC ACATCATCAC CACAGACCCA ACACACACTC GAGAACATCT
          AATTATAGCC CTACACATAC TTCCCCTCGT CTTACTAATT ATAAAACCAA
          CCATCATCTC AAGCACTTTC GCCTGCTTAA TTATCCAAAT CCTGACAGGC
          CTTTTCCTAG CCATGCACTA CACCGCAGAC ATCTCATCGG CCTTCTCATC
          AATTGCCCAC ATCTGCCGAG ACGTACAGTA TGGCTGACTT ATCCGAAACC
          TACACGCCAA CGGCGCCTCA ATATTCTTCA TCTGCCTATA TCTCCACGTA
          GGCCGTGGCC TCTACTACGG CTCCTACTTA TTCAAAGAAA CATGAAATCT
          CGGAGTAGTC CTATTACTTC TAGTAATAGC CACAGCCTTC GTAGGCTATG
          TCTTACCCTG AGGCCAAATG TCCTTCTGAG GCGCCACCGT TATCACCAAC
          CTCTTATCCG CCATTCCATA CGTAGGTACC ACCTTAGTAG AGTGAGTCTG
          AGGGGGTTTC TCAGTAGACA ACGCTACCCT CACTCGATTC TTTACATTCC
          ATTTTCTTCT CCCATTCGCA ATTATTGGAG TAACCCTACT CCACCTCCTT
          TTCCTACACG AAACAGGATC AAACAACCCC ACCGGAATTA ACTCCAACCC
          TGACAAAATC CCATTCCACC CATACTTCTC CTACAAAGAC CTCCTAGGAG
          CAGTCCTAAT AACAATCCTC CTACTAAGCC TAGCCTTATT TACACCAAAC
          CTCCTAGGCG ACCCAGAAAA CTTCACCCCC GCCAACCCAC TAGTCACCCC
          GCCCCACATC AAACCAGAAT GATACTTCCT ATTTGCATAC GCCATCCTAC
          GATCCATCCC CAACAAACTG GGAGGAGTCT TAGCTCTTCT TTTCTCCATC
          CTAATCCTCA TAATTGTACC CCATCTGCAC CTATCAAAAC AACGAACTAG
          CATATTCCGA CCTTTCTCCC AAACCCTATT CTGACTTCTA GTCTCCAATA
          TCCTCATCCT AACCTGAATC GGCGGACAAC CAGTAGAACA CCCATTCATC
          ATCATCGGAC AACTAGCCTC CACCTCCTAC TTCCTATTGT TCCTAGCAAT
          TATACCTATC ACAGCCCTAA TCGAAAACAA ACTCCTCAAC TGATAGCCCC
          GCCTTAGTAG TCCTGTCATG TCAATACTTA ATAGTGTTGA ATGGGTCTCA
          GTGGATTGTT TTGTTGCACT TTTCAAATAG GTCAGCTCCT TTATGGTATG
          TCTCAGCT-- --ACACATGC AGAGCTAAAA CTACACATAC ACAGTTTCCT
          ATCCAGTAGG AAACTTGCAG CTCCTGTGCA ACACAGTCTT GAGCTATGGC
          CAGAAGTGGG TTGTACCTTG TCTTATGACA TGGTATAAAG TAACTCCAAT
          GTACACTGAA CCAACACTGA TGAAAAAAAA AAC------- TCCTGACCTT
          TCCTTATCTA AAGTTAATGT CACTGCTCAA TCAGTCTTCC AAAAACTCTA
          TGGAAAAAAA CCCAAAGAAT ATCTTTTGAT CAAAAA-GGA TTGGCAAAAA
          CAGACTGATA TTCTCTGCTA ATGGGTAGGG TATTTAGTAG AGGTGCTCTC
          AGGAAAAGAG GTTAGTGGAG GTCTCAGTAG GAGCACTAAT GTTTTCCCTT
          TTTACTATTT ATCTACTTTG TGATCATATA CACAGCAGTT AAAAACAATG
          CTAAACCTAA ATGCTTCCTA TTAATACTTG ATTCTGATAT GATCTTTACT
          TGTAAAACTA TTTTGTGGGG TTTCTTTTTT ACCAAACAAT TCATTCAAAC
          AATATTGTGC TATAAAGATA CAGAGTAACT GCATGGAAAT TAATGCTAAA
          GCACCAATTG ACTTCTGAAC AGGGCACAAA GACTGTGTGT TTGTGACAGA
          TTCCCCCTGC CACGTGTGCA TGTAAATGTT ACACTTTGGT TCTGCAGGAT
          TCAATAGCAG TGAAACCTAC TATCACGAGA AAAGAAGACA TGAGATGTAA
          AATGGGACAG ATTTCAACCA AGAAACAAAG ATGCTTGCTA TACTCTAGTA
          AAGAAATAAA CACTAGATAA GTTTTAGGAG GATTATAAAT ATAGTCTAGT
          GTATTTACTG CCAGTAAATT GCAGTAAGAA CAGTCTGGCA TCACGGCAGA
          GTTTCTGGGC AGAATTAAAC GTGGCACATC TTGAACATAA AAATGTGGTA
          CGTGTAATAG CTGCTAGCAC ATGTGCCCCT GCGAGTCAGG ATAGTTTGGG
          CACCATTATA ATGGAATATG TAGGTAACAG CACTCTGCAC CACATTATCT
          ATGGGACTCA CTGCAAGACA GCAAAGAAGA AGGATGATGG GCTTGGATGT
          GGCCATGTGT CTTTGAGCAT AACTGAGGCA TTAGGTTATT CCTGTGACAT
          TGCAGCAGGT CTAGTCTTCC TCCATTCACA TTTGATTGTG CACTTGGATT
          TAAAACCTGC TAATGTATTC ATCACAGAAC AAAATGTCTG CAAAATTGGA
          GACTTTGGAT GC
CoedBA021 ACTAAAACTG GGAGGTTACG GCATCATTCG AATTACCCTA ACACTCACAC
          CAATAACACA CAAACTATAC TACCCATTTA TAATCCTCGC ACTATGGGGC
          ATCGTAATAA CCAGCTCCAT CTGCATACGA CAGACAGACC TAAAATCACT
          AATCGCCTAT TCATCAGTAA GCCACATAGG ACTGGTCATC GCCGCATGCC
          TAATCCAAAC TCCATGAAGC ATCACCGGAG CCATAATCCT AATAATCGCC
          CACGGTCTAA CATCCTCCAT ATTATTCTGC CTAGCCAACA ACAACTACGA
          ACGAACCCAT ACTCGAACCC TAATCCTAGC ACGGGGCTTC CAAACTATTC
          TACCCCTAAT AACATCATGA TGGCTCCTTG CCAACCTAAC CAATATAGCA
          CTTCCCCCAA CCATCAATTT AATAGGAGAA CTTACAATCA TCTCCGCACT
          TTTCAACTGA TCCCAACCAA CAATTATCCT AACCGGCCTA GGCACCCTCA
          TTACAGCCAT TTACTCACTA CACATATTCC TAACGACACA ACGAAACAAA
          CTCCCACTTC ACATCATCAC CACAGACCCA ACACACACTC GAGAACATCT
          AATTATAGCC CTACACATAC TTCCCCTCAT CTTACTAATT ATAAAACCAA
          CCATCATCTC AAGCACTTTC GCCTGCTTAA TTATCCAAAT CCTGACAGGC
          CTTTTCCTAG CCATACACTA CACCGCAGAC ATCTCATCGG CCTTCTCATC
          AATTGCCCAC ATCTGCCGAG ACGTGCAGTA CGGCTGACTT ATCCGAAACC
          TACACGCCAA CGGCGCCTCA ATATTTTTCA TCTGCCTATA CCTCCATGTA
          GGCCGTGGCC TCTACTACGG CTCCTACTTA TTTAAAGAAA CATGAAATCT
          CGGAGTAATC CTATTACTTC TAGTAATAGC CACAGCCTTC GTAGGCTATG
          TCTTACCCTG AGGTCAAATG TCCTTCTGAG GCGCCACCGT TATCACCAAC
          CTCTTATCCG CCATTCCATA CGTAGGCACC ACCTTAGTAG AGTGAATCTG
          AGGGGGTTTC TCAGTAGACA ACGCTACCCT TACTCGATTC TTCACATTCC
          ATTTCCTTCT CCCATTCGCA ATTATTGGAA TAACCCTACT CCACCTCCTT
          TTCCTACACG AAACAGGATC AAACAACCCC ACCGGAATTA ACTCCAACCC
          TGACAAAATC CCATTCCACC CATACTTCTC CTACAAAGAC CTCCTAGGGG
          CAGTCCTAAT AACAACCCTC CTACTAAGCC TAGCCTTATT TACACCAAAC
          CTCCTAGGCG ACCCAGAAAA CTTCACCCCC GCCAACCCAC TAGTCACCCC
          ACCCCACATC AAACCAGAAT GATACTTTCT ATTTGCATAC GCCATTCTAC
          GATCCATCCC CAACAAACTA GGAGGAGTCT TAGCTCTCCT TTTCTCCATC
          CTAATCCTCA TAATTGTACC CCTTCTGCAC CTATCAAAAC AACGAACTAG
          CATATTCCGA CCTTTCTCCC AAACCCTATT CTGACTTCTA GTCTCCAATA
          TCCTCATCCT AACCTGAATC GGCGGACAAC CAGTAGAACA CCCATTCATC
          ATCATCGGAC AACTAGCCTC CGCCTCCTAC TTCCTATTAT TCCTAGCAAT
          TATACCTATC ACAGCCCTAA TCGAAAACAA ACTCCTCAAC TGATAACCCC
          GCCTTAGTAG TCCTGTCATG TCACTACTTA ATAGTGTTGA ATGGGTCTCA
          GTGGATTGTT TTGTTGCACT TTTCAAATAG GTCAGCTCCT TTATGGTATG
          TCTCAGCTAC AAACACATGC AGAGCTAAAA CTACACATAC ACAGTTTCCT
          ATCCAGTAGG AAACTTGCAG CTCCTGTGCA ACACAGTCTT GAGCTATGGC
          CAGAAGTGGG TTGTACCTTG TCTTATGACA TGGTATAAAG TAACTCCAAT
          GTACACTGAA CCAACACTGA TGAAAAAAAA AAC----TCC TCCTGACCTT
          TCCTTATCTA AAGTTAATGT CACTGCTCAA TCAGTCTTCC AAAAACTCTA
          TGGAAAAAAA CCCAAAGAAT ATCTTTTGAT CAAAAA-GGA TTGGCAAAAA
          CAGACTGATA TTCTCTGCTA ATGGGTAGGG TATTTAGTAG AGGTGCTCTC
          AGGAAAAGAG GTTAGTGGAG GTCTCAGTAG GAGCACTAAT GTTTTCCCTT
          TTTACTATTT ATCTACTTTG TGATCATATA CACAGCAGTT AAAAACAATG
          CTAAACCTAA ATGCTTCCTA TTAATACTTG ATTCTGATAT GATCTTTACT
          TGTAAAACTA TTTTGTGGGG TTTCTTTTTT ACCAAACAAT TCATTCAAAC
          AATATTGTGC TATAAAGATA CAGAGTAACT GCATGGAAAT TAATGCTAAA
          GCACCAATTG ACTTCTGAAC AGGGCACAAA GACTGTGTGT TTGTGACAGA
          TTCCCCCTGC CACGTGTGCA TGTAAATGTT ACACTTTGGT TCTGCAGGAT
          TCAATAGCAG TGAAACCTAC TATCATGAGA AAAGAAGACA TGAGATGTAA
          AATGGGACAG ATTTCAACCA AGAAACAAAG ATGCCTGCTA TACTCTAGTA
          AAGAAATAAA AACTAGATAA GTTTTAGGAG GATTATAAAT ATAGTCTAGT
          GTATTTACTG CAAGTAAATT GCAGTAAGAA CAGTCTGGCA TCACGGCAGA
          GTTTCTGGGC AGAATTAAAC GTGGCACATC TTGAACATAA AAATGTGGTA
          CGTGTAATAG CTGCTAGCAC ATGTGCCCCT GCGAGTCAGG ATAGTTTGGG
          CACCATTATA ATGGAATGTG TAGGTAACAG CACTCTGCAC CACATTATCT
          ATGGGACTCA CTGCAAGACA GCAAAGAAGA AGGATGATGG GCTTGGATGT
          GGCCATGTGT CTTTGAGCAT AACTGAGGCA TTAGGTTATT CCTGTGACAT
          TGCAGCAGGT CTAGTCTTCC TCCATTCACA TTTGATTGTG CACTTGGATT
          TAAAACCTGC TAATGTATTC ATCACAGAAC AAAATGTCTG CAAAATTGGA
          GACTTTGGAT GC
CoedMA022 ACTAAAACTG GGAGGTTACG GCATCATTCG AATTACCCTA ACACTCACAC
          CAATAACACA CAAACTATAC TACCCATTCA TAATCCTCGC ACTATGGGGC
          ATCGTAATAA CCAGCTCCAT CTGCATACGA CAGACAGACC TAAAATCACT
          AATCGCCTAT TCATCAGTAA GCCACATAGG ACTGGTCATC GCCGCATGCC
          TAATCCAAAC TCCATGAAGC ATCACCGGAG CCATAATCCT AATAATCGCC
          CACGGTCTAA CATCCTCCAT ATTATTCTGC CTAGCCAACA CCAACTACGA
          ACGAACCCAT ACTCGAACCC TAATCCTAGC ACGGGGCTTC CAAACTATTC
          TACCCCTAAT AACATCATGA TGGCTCCTTG CCAACCTAAC CAATATAGCA
          CTTCCCCCAA CCATCAATTT AATAGGAGAA CTTACAATCA TCTCCGCACT
          TTTCAACTGA TCCCAACCAA CAATTATCCT AACCGGCCTA GGCACCCTCA
          TTACAGCCAT TTACTCACTA CACATATTCC TAACGACACA ACGAAACAAA
          CTCCCACTTC ACATCATCAC CACAGACCCA ACACACACTC GAGAACATCT
          AATTATAGCC CTACACATAC TTCCCCTCAT CTTACTAATT ATAAAACCAA
          CCATCATCTC AAGCACTTTC GCCTGCTTAA TTATCCAAAT CCTGACAGGC
          CTTTTCCTAG CCATGCACTA CACCGCAGAC ATCTCATCGG CCTTCTCATC
          AATTGCCCAC ATCTGCCGAG ACGTGCAGTA CGGCTGACTT ATCCGAAACC
          TACACGCCAA CGGCGCCTCA ATATTTTTCA TCTGCCTATA CCTCCATGTA
          GGCCGTGGCC TCTACTACGG CTCCTACTTA TTTAAAGAAA CATGAAATCT
          CGGAGTAATC CTATTACTTC TAGTAATAGC CACAGCCTTC GTAGGCTATG
          TCTTACCCTG AGGTCAAATG TCCTTCTGAG GCGCCACCGT TATCACCAAC
          CTCTTATCCG CCACTCCATA CGTAGGCACC ACCTTAGTAG AGTGAATCTG
          AGGGGGTTTC TCAGTAGACA ACGCCACCCT TACTCGATTC TTCACATTCC
          ATTTCCTTCT CCCATTCGCA ATTGTTGGAA TAACCCTACT CCACCTCCTT
          TTCCTACACG AAACAGGATC AAACAACCCC ACCGGAATTA ACTCCAACCC
          TGACAAAATC CCATTCCACC CATACTTCTC CTACAAAGAC CTCCTAGGGG
          CAGTCCTAAT AACAACCCTC CTACTAAGCC TAGCCTTATT TACACCAAAC
          CTCCTAGGCG ACCCAGAAAA CTTCACACCC GCCAACCCAC TAGTCACCCC
          ACCCCACATC AAACCAGAAT GATACTTTCT ATTTGCATAC GCCATTCTAC
          GATCCATCCC CAACAAACTA GGAGGAGTCT TAGCTCTCCT TTTCTCCATC
          CTAATCCTCA TAATTGTACC CCTTCTGCAC CTATCAAAAC AACGAACTAG
          CATATTCCGA CCTTTCTCCC AAACCCTATT CTGACTTCTA GTCTCCAATA
          TCCTCATCCT AACCTGAATC GGCGGACAAC CAGTAGAACA CCCATTCATC
          ATCATCGGAC AACTAGCCTC CGCCTCCTAC TTCCTATTAT TCCTAGCAAT
          TATACCTATC ACAGCCCTAA TCGAAAACAA ACTCCTCAAC TGATAACCCC
          GCCTTAGTAG TCCTGTCATG TCACTACTTA ATAGTGTTGA ATGGGTCTCA
          GTGGATTGTT TTGTTGCACT TTTCAAATAG GTCAGCTCCT TTATGGTATG
          TCTCAGCTAC AAACACATGC AGAGCTAAAA CTACACATAC ACAGTTTCCT
          ATCCAGTAGG AAACTTGCAG CTCCTGTGCA ACACAGTCTT GAGCTATGGC
          CAGAAGTGGG TTGTACCTTG TCTTATGACA TGGTATAAAG TAACTCCAAT
          GTACACTGAA CCAACACTGA TGAAAAAAAA AAC----TCC TCCTGACCTT
          TCCTTATCTA AAGTTAATGT CACTGCTCAA TCAGTCTTCC AAAAACTCTA
          TGGAAAAAAA CCCAAAGAAT ATCTTTTGAT CAAAAA-GGA TTGGCAAAAA
          CAGACTGATA TTCTCTGCTA ATGGGTAGGG TATTTAGTAG AGGTGCTCTC
          AGGAAAAGAG GTTAGTGGAG GTCTCAGTAG GAGCACTAAT GTTTTCCCTT
          TTTACTATTT ATCTACTTTG TGATCATATA CACAGCAGTT AAAAACAATG
          CTAAACCTAA ATGCTTCCTA TTAATACTTG ATTCTGATAT GATCTTTACT
          TGTAAAACTA TTTTGTGGGG TTTCTTTTTT ACCAAACAAT TCATTCAAAC
          AATATTGTGC TATAAAGATA CAGAGTAACT GCATGGAAAT TAATGCTAAA
          GCACCAATTG ACTTCTGAAC AGGGCACAAA GACTGTGTGT TTGTGACAGA
          TTCCCCCTGC CACGTGTGCA TGTAAATGTT ACACTTTGGT TCTGCAGGAT
          TCAATAGCAG TGAAACCTAC TATCATGAGA AAAGAAGACA TGAGATGTAA
          AATGGGACAG ATTTCAACCA AGAAACAAAG ATGCCTGCTA TACTCTAGTA
          AAGAAATAAA AACTAGATAA GTTTTAGGAG GATTATAAAT ATAGTCTAGT
          GTATTTACTG CCAGTAAATT GCAGTAAGAA CAGTCTGGCA TCACGGCAGA
          GTTTCTGGGC AGAATTAAAC GTGGCACATC TTGAACATAA AAATGTGGTA
          CGTGTAATAG CTGCTAGCAC ATGTGCCCCT GCGAGTCAGG ATAGTTTGGG
          CACCATTATA ATGGAATATG TAGGTAACAG CACTCTGCAC CACATTATCT
          ATGGGACTCA CTGCAAGACA GCAAAGAAGA AGGATGATGG GCTTGGATGT
          GGCCATGTGT CTTTGAGCAT AACTGAGGCA TTAGGTTATT CCTGTGACAT
          TGCAGCAGGT CTAGTCTTCC TCCATTCACA TTTGATTGTG CACTTGGATT
          TAAAACCTGC TAACGTATTC ATCACAGAAC AAAATGTCTG CAAAATTGGA
          GACTTTGGAT GC
CoedWE023 ACTAAAACTG GGAGGTTACG GCATCATTCG AATTACCCTA ACACTCACAC
          CAATAACACA CAAACTATAC TACCCATTCA TAATCCTCGC ACTATGGGGC
          ATCGTAATAA CCAGCTCCAT CTGCATACGA CAGACAGACC TAAAATCACT
          AATCGCCTAT TCATCAGTAA GCCACATAGG ACTGGTCATC GCCGCATGCC
          TAATCCAAAC TCCATGAAGC ATCACCGGAG CCATAATCCT AATAATCGCC
          CACGGTCTAA CATCCTCCAT ATTATTCTGC CTAGCCAACA CCAACTACGA
          ACGAACCCAT ACTCGAACCC TAATCCTAGC ACGGGGCTTC CAAACTATTC
          TACCCCTAAT AACATCATGA TGGCTCCTTG CCAACCTAAC CAATATAGCA
          CTTCCCCCAA CCATCAATTT AATAGGAGAA CTTACAATCA TCTCCGCACT
          TTTTAACTGA TCCCAACCAA CAATCATCCT AACCGGCCTA GGCACCCTCA
          TTACAGCCAT TTACTCACTA CACATATTCC TAACGACACA ACGAAACAAA
          CTCCCACTTC ACATCATCAC CACAGACCCA ACACACACTC GAGAACATCT
          AATTATAGCC CTACACATAC TTCCCCTCAT CTTACTAATT ATAAAACCAA
          CCATCATCTC AAGCACTTTC TCCTGCTTAA TTATCCAAAT CCTGACAGGC
          CTTTTCTTAG CCATGCACTA CACCGCAGAC ATCTCATCGG CCTTCTCATC
          AATTGCCCAC ATCTGCCGAG ACGTGCAGTA CGGCTGACTT ATCCGAAACC
          TACACGCCAA CGGCGCCTCA ATATTTTTCA TCTGCCTATA CCTCCATGTA
          GGCCGTGGCC TCTACTACGG CTCCTACTTA TTTAAAGAAA CATGAAATCT
          CGGAGTAATC CTATTACTTC TAGTAATAGC CACAGCCTTC GTAGGCTATG
          TCTTACCCTG AGGTCAAATG TCCTTCTGAG GCGCCACCGT TATCACCAAC
          CTCTTATCCG CCATTCCATA CGTAGGCACC ACCTTAGTAG AGTGAATCTG
          AGGGGGTTTC TCAGTAGACA ACGCTACCCT TACTCGATTC TTTACATTCC
          ATTTCCTTCT CCCATTCGCA ATTATTGGAA TAACCCTACT CCACCTCCTT
          TTCCTACACG AAACAGGATC AAACAACCCC ACCGGAATTA ACTCCAACCC
          TGACAAAATC CCATTCCACC CATACTTCTC CTACAAAGAC CTCCTAGGGG
          CAGTCCTAAT AACAATCCTC CTACTAAGCC TAGCCTTATT TACACCAAAC
          CTCCTAGGCG ACCCAGAAAA CTTCACCCCC GCCAACCCCC TAGTCACCCC
          ACCCCACATC AAACCAGAAT GATATTTTCT ATTTGCATAC GCCATTCTAC
          GATCCATCCC CAACAAACTA GGAGGAGTCT TAGCTCTCCT TTTCTCCATC
          CTAATCCTCA TAATTGTACC CCTTCTGCAC CTATCAAAAC AACGAACTAG
          CATATTCCGA CCTTTCTCCC AAACCCTATT CTGACTTCTA GTCTCCAATA
          TCCTCATCCT AACCTGAATC GGCGGACAAC CAGTAGAACA CCCCTTCATC
          ATCATCGGAC AACTAGCCTC CGCCTCCTAC TTCCTATTAT TCCTAGCAAT
          TATACCTATC ACAGCCCTAA TCGAAAACAA ACTCCTCAAC TGATAACCCC
          GCCTTAGTAG TCCTGTCATG TCACTACTTA ATAGTGTTGA ATGGGTCTCA
          GTGGATTGTT TTGTTGCACT TTTCAAATAG GTCAGCTCCT TTATGGTATG
          TCTCAGCTAC AAACACATGC AGAGCTAAAA CTACACATAC ACAGTTTCCT
          ATCCAGTAGG AAACTTGCAG CTCCTGTGCA ACACAGTCTT GAGCTATGGC
          CAGAAGTGGG TTGTACCTTG TCTTATGACA TGGTATAAAG TAACTCCAAT
          GTACACTGAA CCAACACTGA TGAAAAAAAA AAC----TCC TCCTGACCTT
          TCCTTATCTA AAGTTAATGT CACTGCTCAA TCAGTCTTCC AAAAACTCTA
          TGGAAAAAAA CCCAAAGAAT ATCTTTTGAT CAAAAA-GGA TTGGCAAAAA
          CAGACTGATA TTCTCTGCTA ATGGGTAGGG TATTTAGTAG AGGTGCTCTC
          AGGAAAAGAG GTTAGTGGAG GTCTCAGTAG GAGCACTAAT GTTTTCCCTT
          TTTACTATTT ATCTACTTTG TGATCATATA CACAGCAGTT AAAAACAATG
          CTAAACCTAA ATGCTTCCTA TTAATACTTG ATTCTGATAT GATCTTTACT
          TGTAAAACTA TTTTGTGGGG TTTCTTTTTT ACCAAACAAT TCATTCAAAC
          AATATTGTGC TATAAAGATA CAGAGTAACT GCATGGAAAT TAATGCTAAA
          GCACCAATTG ACTTCTGAAC AGGGCACAAA GACTGTGTGT TTGTGACAGA
          TTCCCCCTGC CACGTGTGCA TGTAAATGTT ACACTTTGGT TCTGCAGGAT
          TCAATAGCAG TGAAACCTAC TATCATGAGA AAAGAAGACA TGAGATGTAA
          AATGGGACAG ATTTCAACCA AGAAACAAAG ATGCCTGCTA TGCTCTAGTA
          AAGAAATAAA AACTAGATAA GTTTTAGGAG GATTATAAAT ATAGTCTAGT
          GTATTTACTG CCAGTAAATT GCAGTAAGAA CAGTCTGGCA TCACGGCAGA
          GTTTCTGGGC AGAATTAAAC GTGGCACATC TTGAACATAA AAATGTGGTA
          CGTGTAATAG CTGCTAGCAC ATGTGCCCCT GCGAGTCAGG ATAGTTTGGG
          CACCATTATA ATGGAATATG TAGGTAACAG CACTCTGCAC CACATTATCT
          ATGGGACTCA CTGCAAGACA GCAAAGAAGA AGGATGATGG GCTTGGATGT
          GGCCATGTGT CTTTGAGCAT AACTGAGGCA TTAGGTTATT CCTGTGACAT
          TGCAGCAGGT CTAGTCTTCC TCCATTCACA TTTGATTGTG CACTTGGATT
          TAAAACCTGC TAATGTATTC ATCACAGAAC AAAATGTCTG CAAAATTGGA
          GACTTTGGAT GC
Cpal45024 ACTAAAACTA GGGGGTTACG GCATCATTCG AATTACCCTA ACACTCACAC
          CAATAACCCA CAAACTATAT TACCCATTCA TAATCCTCGC ACTATGAGGC
          ATCGTGATAA CCAGCTCCAT CTGCATACGA CAGACAGACC TAAAATCACT
          AATCGCCTAT TCATCAGTAA GCCACATAGG ACTGGTCATC GCCGCATGCC
          TAATCCAAAC TCCATGAAGC ATCACCGGAG CCATAATCCT AATAATCGCC
          CACGGCCTAA CATCCTCCAT ATTATTTTGC CTAGCCAACA CCAACTACGA
          ACGAACCCAT ACTCGAACCC TAATCCTAGC ACGGGGCTTC CAAACTATTC
          TACCCCTAAT AACATCATGA TGGCTCCTTG CCAGCCTAAC CAACATAGCA
          CTTCCCCCAA CCATCAATCT AATAGGAGAA CTTACAATCA TCTCCGCACT
          TTTCAACTGA TCCCAACCAA CAATCATCCT AACCGGCCTA GGCACCCTCA
          TTACAGCCAT TTACTCACTA CACATATTCC TAACGACACA ACGAAACAAA
          CTCCCACTTC ACATCATCAC CACAGACCCA ACACACACTC GAGAGCATCT
          GATTATAGCC CTACACATAC TTCCCCTCAT CTTACTAATT ATAAAACCAA
          CCATCATCTC AAGCACTTTC GCCTGCTTAA TTATCCAAAT CCTGACAGGC
          CTTTTCCTAG CCATGCACTA CACCGCAGAC ATCTCATCGG CCTTCTCATC
          AATTGCCCAC ATCTGCCGAG ACGTACCGTA CGGCTGACTT ATCCGAAACC
          TACACGCCAA CGGCGCCTCA ATATTCTTCA TCTGCCTATA CCTCCACGTA
          GGCCGTGGCC TCTACTACGG CTCCTACCTA TTCAAAGAAA CATGAAATCT
          CGGAGTAATC TTATTACTTC TAGTAATAGC CACGGCCTTT GTAGGCTATG
          TCTTACCCTG AGGCCAAATG TCCTTCTGAG GTGCCACCGT TATCACCAAC
          CTCTTATCCG CCATTCCATA CGTAGGCACC ACCTTAGTAG AATGAATCTG
          AGGGGGTTTC TCAGTAGACA GCGCTACTCT CACTCGATTC TTTACATTCC
          ATTTTCTTCT CCCATTCACA ATTATCGGGG TAACCCTACT CCACCTCCTT
          TTCCTACACG AAACAGGGTC AAACAACCCC ACCGGAATTA ACTCCAACCC
          TGACAAAATC CCATTCCACC CATACTTCTC CTACAAAGAC CTCCTAGGGG
          CAGTCCTAAT AACAATCCTC CTACTAAGCC TAGCCCTATT TACACCAAAC
          CTCCTAGGCG ACCCAGAAAA CTTCACCCCC GCCAACCCAC TAGTCACCCC
          ACCCCATATC AAACCGGAAT GGTACTTCCT ATTTGCATAC GCCATCCTAC
          GATCCATCCC CAACAAACTA GGAGGAGTCT TAGCTCTCCT TTTCTCCATC
          CTAATCCTCA TAATTGTACC CCTTCTGCAC CTATCAAAAC AACGAACTAG
          CATATTCCGA CCTTTCTCCC AAACCCTATT CTGACTTCTA GTCTCCAATA
          TCATCATCTT AACCTGAATT GGCGGACAAC CAGTAGAACA CCCATTCATC
          ATCATCGGAC AACTAGCCTC CGCCTCCTAC TTTTTATTGT TCCTAGCAAT
          CATACCTATC ACAGCCCTAA TCGAAAACAA ACTCCTCAAC TGATAGCCCC
          GCCTTAGTAG TCCTGTCATG TCACTACTTA ATAGTGTTGA ATGGGTCTCA
          GTGGATTGTT TTGTTGCACT TTTCAAATAG GTCAGCTCCT TTATGGTATG
          TCTCAGCTAC AAACACATGC AGAGCTAAAA CTACACATAC ACAGTTTCCT
          ATCCAGTAGG AAACTTGCAG CTCCTGTGCA ACACAGTCTT GAGCTATGGC
          CAGAAGTGGG TTGTACCTTG TCTTATGACA TGGTATAAAG TAACTCCAAT
          GTACACTGAA CCAACACTGA TGAAAAAAAA AAC----TCC TCCTGACCTT
          TCCTTATCTA AAGTTAATGT CACTGCTCAA TCAGTCTTCC AAAAACTCTA
          TGGAAAAAAA CCCAAAGAAT ATCTTTTGAT CAAAAA-GGA TTGGCAAAAA
          CAGACTGATA TTCTCTGCTA ATGGGTAGGG TATTTAGTAG AGGTGCTCTC
          AGGAAAAGAG GTTAGTGGAG GTCTCAGTAG GAGCACTAAT GTTTTCCCTT
          TTTACTATTT ATCTACTTTG TGATCATATA CACAGCAGTT AAAAACAATG
          CTAAACCTAA ATGCTTCCTA TTAATACTTG ATTCTGATAT GATCTTTACT
          TGTAAAACTA TTTTGTGGGG TTTCTTTTTT ACCAAACGAT TCATTCAAAC
          AATATTGTGC TATAAAGATA CAGAGTAACT GCATGGAAAT TAATGCTAAA
          GCACCAATTG ACTTCTGAAC AGGGCACAAA GACTGTG--T TTGTGACAGA
          TTCCCCCTGC CACGTGTGCA TGTAAATGTT ACACTTTGGT TCTGCAGGAT
          TCAATAGCAG TGAAACCTAC TATCACGAGA AAAGAAGACA TGAGATGTAA
          AATGGGACAG ATTTCAACCA AGAAACAAAG ATGCCTGCTA TACTCTTGTA
          AAGAAATAAA AACTAGATAA GTTTTAGGAG GATTATAAAT ATAGTCTAGT
          GTATTTACTG CCAGTAAATT GCAGTAAGAA CAGTCTGGCA TCACGGCAGA
          GTTTCTGGGC AGAATTAAAC GTGGCACATC TTGAACATAA AAATGTGGTA
          CGTGTAATAG CTGCTAGCAC ATGTGCCCCT GCGAGTCAGG ATAGTTTGGG
          CACCATTATA ATGGAATATG TAGGTAACAG CACTCTGCAC CACATTATCT
          ATGGGACTCA CTGCAAGACA GCAAAGAAGA AGGATGATGG GCTTGGATGT
          GGCCATGTGT CTTTGAGCAT AACTGAGGCA TTAGGTTATT CCTGTGACAT
          TGCAGCAGGT CTAGTCTTCC TCCATTCACA TTTGATTGTG CACTTGGATT
          TAAAACCTGC TAATGTATTC ATCACAGAAC AAAATGTCTG CAAAATTGGA
          GACTTTGGAT GC
CpalAR025 ACTAAAACTA GGGGGTTACG GCATCATTCG AATTACCCTA ACACTCACAC
          CAATAACCCA CAAACTATAT TACCCATTCA TAATCCTCGC ACTATGAGGC
          ATCGTGATAA CCAGCTCCAT CTGCATACGA CAGACAGACC TAAAATCACT
          AATCGCCTAT TCATCAGTAA GCCACATAGG ACTGGTCATC GCCGCATGCC
          TAATCCAAAC TCCATGAAGC ATCACCGGAG CCATAATCCT AATAATCGCC
          CACGGCCTAA CATCCTCCAT ATTGTTTTGC CTAGCCAACA CCAACTACGA
          ACGAACCCAT ACTCGAACCC TAATCCTAGC ACGGGGCTTC CAAACTATTC
          TACCCCTAAT AACATCATGA TGGCTCCTTG CCAACCTAAC CAACATAGCA
          CTTCCCCCAA CCATCAATCT AATAGGAGAA CTTACAATCA TCTCCGCACT
          TTTCAACTGA TCCCAACCAA CAATCATCCT AACCGGCCTA GGCACCCTCA
          TTACAGCCAT TTACTCACTA CACATATTCC TAACGACACA ACGAAACAAA
          CTCCCACTTC ACATCATCAC CACAGACCCA ACACACACTC GAGAGCATCT
          GATTATAGCC CTACACATAC TTCCCCTCAT CTTACTAATT ATAAAACCAA
          CCATCATCTC AAGCACTTTC GCCTGCTTAA TTATCCAAAT CCTGACTGGC
          CTTTTCCTAG CCATGCACTA CACCGCAGAC ATCTCATCGG CCTTCTCATC
          AATTGCCCAC ATCTGCCGAG ACGTACCGTA CGGCTGACTT ATCCGAAACC
          TACACGCCAA CGGCGCCTCA ATATTCTTCA TCTGCCTATA CCTCCACGTA
          GGCCGTGGCC TCTACTACGG CTCCTACCTA TTCAAAGAAA CATGAAATCT
          CGGAGTAATC TTATTACTTC TAGTAATAGC CACGGCCTTT GTAGGCTATG
          TCTTACCCTG AGGCCAAATG TCCTTCTGAG GTGCCACCGT TATCACCAAC
          CTCTTATCCG CCATTCCATA CGTAGGCACC ACCTTAGTAG AATGAATCTG
          AGGGGGTTTC TCAGTAGACA ACGCTACTCT CACTCGATTC TTTACATTCC
          ATTTTCTTCT CCCATTCACA ATTATCGGGG TAACCCTACT CCACCTCCTT
          TTCCTACACG AAACAGGGTC AAACAACCCC ACCGGAATTA ACTCCAACCC
          TGACAAAATC CCATTCCACC CATACTTCTC CTACAAAGAC CTCCTAGGGG
          CAGTCCTAAT AACAATCCTC CTACTAAGCC TAGCCCTATT TACACCAAAC
          CTCCTAGGCG ACCCAGAAAA CTTCACCCCC GCCAACCCAC TAGTCACCCC
          ACCCCATATC AAACCGGAAT GGTACTTCCT ATTTGCATAC GCCATCCTAC
          GATCCATCCC CAACAAACTA GGAGGAGTCT TAGCTCTCCT TTTCTCCATC
          CTAATCCTCA TAATTGTACC CCTTCTGCAC CTATCAAAAC AACGAACTAG
          CATATTCCGA CCTTTCTCCC AAACCCTATT CTGACTTCTA GTCTCCAATA
          TCATCATCTT AACCTGAATT GGCGGACAAC CAGTAGAACA CCCATTCATC
          ATCATCGGAC AACTAGCCTC CGCCTCCTAC TTTTTATTGT TCCTAGCAAT
          CATGCCTATC GCAGCCCTAA TCGAAAACAA ACTCCTCAAC TGATAGCCCC
          GCCTTAGTAG TCCTGTCATG TCACTACTTA ATAGTGTTGA ATGGGTCTCA
          GTGGATTGTT TTGTTGCACT TTTCAAATAG GTCAGCTCCT TTATGGTATG
          TCTCAGCTAC AAACACATGC AGAGCTAAAA CTACACATAC ACAGTTTCCT
          ATCCAGTAGG AAACTTGCAG CTCCTGTGCA ACACAGTCTT GAGCTATGGC
          CAGAAGTGGG TTGTACCTTG TCTTATGACA TGGTATAAAG TAACTCCAAT
          GTACACTGAA CCAACACTGA TGAAAAAAAA AAC----TCC TCCTGACCTT
          TCCTTATCTA AAGTTAATGT CACTGCTCAA TCAGTCTTCC AAAAACTCTA
          TGGAAAAAAA CCCAAAGAAT ATCTTTTGAT CAAAAA-GGA TTGGCAAAAA
          CAGACTGATA TTCTCTGCTA ATGGGTAGGG TATTTAGTAG AGGTGCTCTC
          AGGAAAAGAG GTTAGTGGAG GTCTCAGTAG GAGCACTAAT GTTTTCCCTT
          TTTACTATTT ATCTACTTTG TGATCATATA CACAGCAGTT AAAAACAATG
          CTAAACCTAA ATGCTTCCTA TTAATACTTG ATTCTGATAT GATCTTTACT
          TGTAAAACTA TTTTGTGGGG TTTCTTTTTT ACCAAACGAT TCATTCAAAC
          AATATTGTGC TATAAAGATA CAGAGTAACT GCATGGAAAT TAATGCTAAA
          GCACCAATTG ACTTCTGAAC AGGGCACAAA GACTGTG--T TTGTGACAGA
          TTCCCCCTGC CACGTGTGCA TGTAAATGTT ACACTTTGGT TCTGCAGGAT
          TCAATAGCAG TGAAACCTAC TATCACGAGA AAAGAAGACA TGAGATGTAA
          AATGGGACAG ATTTCAACCA AGAAACAAAG ATGCCTGCTA TACTCTTGTA
          AAGAAATAAA AACTAGATAA GTTTTAGGAG GATTATAAAT ATAGTCTAGT
          GTATTTACTG CCAGTAAATT GCAGTAAGAA CAGTCTGGCA TCACGGCAGA
          GTTTCTGGGC AGAATTAAAC GTGGCACATC TTGAACATAA AAATGTGGTA
          CGTGTAATAG CTGCTAGCAC ATGTGCCCCT GCGAGTCAGG ATAGTTTGGG
          CACCATTATA ATGGAATATG TAGGTAACAG CACTCTGCAC CACATTATCT
          ATGGGACTCA CTGCAAGACA GCAAAGAAGA AGGATGATGG GCTTGGATGT
          GGCCATGTGT CTTTGAGCAT AACTGAGGCA TTAGGTTATT CCTGTGACAT
          TGCAGCAGGT CTAGTCTTCC TCCATTCACA TTTGATTGTG CACTTGGATT
          TAAAACCTGC TAATGTATTC ATCACAGAAC AAAATGTCTG CAAAATTGGA
          GACTTTGGAT GC
CpalLC026 ACTAAAACTA GGGGGTTACG GCATCATTCG AATTACCCTA ACACTCACAC
          CAATAACCCA CAAACTATAT TACCCATTCA TAATCCTCGC ACTATGAGGC
          ATCGTAATAA CCAGCTCCAT CTGCATACGA CAGACAGACC TAAAATCACT
          AATCGCCTAT TCATCAGTAA GCCACATAGG ACTGGTCATC GCCGCATGCC
          TAATCCAAAC TCCATGAAGC ATCACCGGAG CCATAATCCT AATAATCGCC
          CACGGCCTAA CATCCTCCAT ATTATTTTGC CTAGCCAACA CCAACTACGA
          ACGAACCCAT ACTCGAACCC TAATCCTAGC ACGGGGCTTC CAAACTATTC
          TACCCCTAAT AACATCATGA TGGCTCCTTG CCAGCCTAAC CAACATAGCA
          CTTCCCCCAA CCATCAATCT AATAGGAGAA CTTACAATCA TCTCCGCACT
          TTTCAACTGA TCCCAACCAA CAATCATCCT AACCGGCCTA GGCACCCTCA
          TTACAGCCAT TTACTCACTA CACATATTCC TAACGACACA ACGAAACAAA
          CTCCCACTTC ACATCATCAC CACAGACCCA ACACACACTC GAGAGCATCT
          AATTATAGCC CTACACATAC TTCCCCTCAT CTTACTAATT ATAAAACCAA
          CCATCATCTC AAGCACTTTC GCCTGCTTAA TTATCCAAAT CCTGACAGGC
          CTTTTCCTAG CCATGCACTA CACCGCAGAC ATCTCATCAG CCTTCTCATC
          AATTGCCCAC ATCTGCCGAG ACGTACCGTA CGGCTGACTT ATCCGAAACC
          TACACGCCAA CGGCGCCTCA ATATTCTTCA TCTGCCTTTA CCTCCACGTA
          GGCCGTGGCC TCTACTACGG CTCCTACCTA TTCAAAGAAA CATGAAATCT
          CGGAGTAATC TTATTACTTC TAGTAATAGC CACGGCCTTT GTAGGCTATG
          TATTACCCTG AGGCCAAATG TCCTTCTGAG GTGCCACCGT TATCACCAAC
          CTCTTGTCCG CCATTCCATA CGTAGGCACC ACCTTAGTAG AATGAATCTG
          AGGGGGTTTC TCAGTAGACA ACGCTACTCT CACTCGATTC TTTACATTCC
          ATTTTCTTCT CCCATTCACA ATTATCGGGG TAACCCTACT CCACCTCCTT
          TTCCTACACG AAACAGGGTC AAACAACCCC ACCGGAATTA ACTCCAACCC
          TGACAAAATC CCATTCCACC CATACTTCTC CTACAAAGAC CTCCTAGGGG
          CAGTCCTAAT AACAGTCCTC CTACTAAGCC TAGCCCTATT TACACCAAAC
          CTCCTAGGCG ACCCAGAAAA CTTCACCCCC GCCAACCCAC TAGTCACCCC
          ACCCCATATC AAACCAGAAT GGTACTTCCT ATTTGCATAC GCCATCCTAC
          GATCCATCCC CAACAAACTA GGAGGAGTCT TAGCTCTCCT TTTCTCCATC
          CTAATCCTCA TAATTGTACC CCTTCTGCAC CTATCAAAAC AACGAACTAG
          CATATTCCGA CCTTTCTCCC AAACCCTATT CTGACTTCTA GTCTCCAATA
          TCATCATCTT AACCTGAATT GGCGGACAAC CAGTAGAACA CCCATTCATC
          ATCATCGGAC AACTAGCCTC CGCCTCCTAC TTTTTATTAT TCCTAGCAAT
          CATACCTATC ACAGCCCTAA TCGAAAACAA ACTCCTCAAC TGATAGCCCC
          GCCTTAGTAG TCCTGTCATG TCACTACTTA ATAGTGTTGA ATGGGTCTCA
          GTGGATTGTT TTGTTGCACT TTTCAAATAG GTCAGCTCCT TTATGGTATG
          TCTCAGCTAC AAACACATGC AGAGCTAAAA CTACACATAC ACAGTTTCCT
          GTCCAGTAGG AAACTTGCAG CTCCTGTGCA ACACAGTCTT GAGCTATGGC
          CAGAAGTGGG TTGTACCTTG TCTTATGACA TGGTATAAAG TAACTCCAAT
          GTACACTGAA CCAACACTGA TGAAAAAAAA AAC----TCC TCCTGACCTT
          TCCTTATCTA AAGTTAATGT CACTGCTCAA TCAGTCTTCC AAAAACTCTA
          TGGAAAAAAA CCCAAAGAAT ATCTTTTGAT CAAAAA-GGA TTGGCAAAAA
          CAGACTGATA TTCTCTGCTA ATGGGTAGGG TATTTAGTAG AGGTGCTCTC
          AGGAAAAGAG GTTAGTGGAG GTCTCAGTAG GAGCACTAAT GTTTTCCCTT
          TTTACTATTT ATCTACTTTG TGATCATATA CACAGCAGTT AAAAACAATG
          CTAAACCTAA ATGCTTCCTA TTAATACTTG ATTCTGATAT GATCTTTACT
          TGTAAAACTA TTTTGTGGGG TTTCTTTTTT ACCAAACGAT TCATTCAAAC
          AATATTGTGC TATAAAGATA CAGAGTAACT GCATGGAAAT TAATGCTAAA
          GCACCAATTG ACTTCTGAAC AGGGCACAAA GACTGTG--T TTGTGACAGA
          TTCCCCCTGC CACGTGTGCA TGTAAATGTT ACACTTTGGT TCTGCAGGAT
          TCAATAGCAG TGAAACCTAC TATCACGAGA AAAGAAGACA TGAGATGTAA
          AATGGGACAG ATTTCAACCA AGAAACAAAG ATGCCTGCTA TACTCTTGTA
          AAGAAATAAA AACTAGATAA GTTTTAGGAG GATTATAAAT ATAGTCTAGT
          GTATTTACTG CCAGTAAATT GCAGTAAGAA CAGTCTGGCA TCACGGCAGA
          GTTTCTGGGC AGAATTAAAC GTGGCACATC TTGAACATAA AAATGTGGTA
          CGTGTAATAG CTGCTAGCAC ATGTGCCCCT GCGAGTCAGG ATAGTTTGGG
          CACCATTATA ATGGAATATG TAGGTAACAG CACTCTGCAC CACATTATCT
          ATGGGACTCA CTGCAAGACA GCAAAGAAGA AGGATGATGG GCTTGGATGT
          GGCCATGTGT CTTTGAGCAT AACTGAGGCA TTAGGTTATT CCTGTGACAT
          TGCAGCAGGT CTAGTCTTCC TCCATTCACA TTTGATTGTG CACTTGGATT
          TAAAACCTGC TAATGTATTC ATCACAGAAC AAAATGTCTG CAAAATTGGA
          GACTTTGGAT GC
Csim027   ACTAAAACTA GGAGGCTACG GCATTATCCG AGTCACCTTA ACACTCACAC
          CAATAACACA CAAACTATAC TACCCATTCA TAGTCCTAGC CCTATGAGGC
          ATCGTAATAA CCAGCTCCAT CTGCATACGA CAAACAGACC TAAAATCACT
          AATCGCTTAC TCATCAGTAA GCCACATAGG ACTAGTCATT GCTGCATGTC
          TCATCCAAAC ACCATGAAGC ATCACCGGAG CCATAATCCT AATAATTGCC
          CATGGCCTAA CCTCCTCTAT ATTATTCTGT TTAGCCAATA CTAACTACGA
          ACGAACCCAC ACCCGAACCC TAATCTTAGC CCGCGGCTTC CAAACTATCC
          TACCCCTAAT AACTACCTGA TGACTCCTTG CCAACCTAAC CAACATAGCA
          CTACCCCCAA CCATTAACCT AATAGGTGAA CTTACAATTA TCTCCGCACT
          CTTCAACTGA TCCCAACCAA CAATCATACT AACTGGATTA GGCACCCTCA
          TTACAGCCAT CTACTCACTT CACATATTTC TAATAACACA ACGAAACAAA
          CTCCCACTTC ACATTATCAC AACAAACCCA ACACACACTC GAGAACATCT
          AATCATAGCC CTCCACATAC TCCCACTAAC CTTACTCATC ATAAAACCAA
          CCATCATCTC AAGCACTTTT GCTTGCCTAA TCGTACAAAT CCTAACCGGC
          CTCTTCCTAG CCATACACTA CACCGCAGAC ATCTCATCAG CCTTCTCATC
          AGTAGCCCAC ATCTGTCGAG ACGTACAATA TGGCTGACTC ATCCGAAACC
          TACATGCCAA CGGAGCCTCA ATATTCTTTA TCTGCCTATA CCTCCACGTA
          GGACGGGGAC TTTACTACGG ATCTTACCTA TTCAAAGAAA CATGAAACCT
          TGGAGTAATC CTACTTCTAC TAGTAATAGC CACTGCATTC GTAGGATACG
          TACTACCCTG AGGCCAAATA TCCTTCTGAG GCGCCACAGT TATTACCAAC
          CTCCTATCCG CTATCCCATA TGTAGGCACC ACTCTAGTAG AATGAATCTG
          AGGGGGATTT TCAGTAGACA ACGCCACCCT TACCCGATTC TTCACATTTC
          ACTTCCTCCT CCCATTCACA ATTATCGGAA TAGCCATCCT CCACCTCCTC
          TTTCTCCACG AAACAGGATC AAACAATCCC ACTGGAATCA ATTCCAACCC
          AGACAAAATC CCATTCCACC CATACTTTTC CTACAAAGAC CTACTAGGAG
          CAACTCTAAT AATAATCTCC CTCCTAAGCC TAGCCCTATT TTCACCAAAC
          CTACTTGGCG ACCCAGAAAA CTTCACCCCA GCAAATCCAC TAGTAACCCC
          CCCTCACATC AAACCAGAAT GATACTTCCT ATTTGCCTAC GCAATCCTAC
          GCTCCATCCC AAACAAACTC GGAGGCGTTC TAGCCCTACT TTTCTCCATC
          CTAATCCTAA TAATTGTACC CCTCCTACAC CTATCAAAAC AACGAAGCAA
          CACATTCCGA CCATTCTCCC AAACCCTCTT CTGACTCCTA ATATCTAACA
          TCCTCATCCT AACCTGAATT GGAGGACAAC CAGTAGAACA TCCATTCATC
          ATCATCGGAC AACTAGCCTC CGCCTCCTAC TTCCTACTAT TCCTAATAAT
          TATACCAATC ACAGCCCTGC TAGAAAACAA ACTTCTCAAC TGATAACCAT
          GCCCTAGTAG TCCTGTCATG TCACCACTTA ATAGTGTTGA ATGGGTCTCA
          GTGGATTGTT TTGTTGCACT TTTCAAATAG GTCAGCTCCT TTATGGTATG
          TCTCAGCTAC AAACACATGC AGAGCTAAAA CTACGCATAC ACAGTTTCCT
          ATCCAGTAGG AAACTTGCAG CTCCTGTGCA ACACAGTCTT GAGCTATGGC
          CAGAAGTGGG TTGTACCTTG TCTTATGACA TGGTATAAAG TAACTCCAAT
          GTACACCRAA CCAACACTGA TGAAAAAAAA CCCAAAACCC TCCTGASCTT
          TCCTTATCTA AAGTTAATGT CACTGCTCAA TCAGTCTTCC AAAAATTCTG
          TGGGAAAAAC CCCAAAGAAT ATCTTTTGAT CAAAAAAGGA TTGGCAAATA
          CAAACTGATA TTCTCTGCTA ATGGGTAGGG TATTTAGTAG AGGTGCTCTC
          AGGAAAAGAG GTTAGTGGAG GTCTCAGTAG GAGCACTAAT GTTTTCCCTT
          TTTACTATTT ATCTACTTTG TGATCATATA CACAGCAGTT AAAAACAATG
          CTAAACCTAA ATGCTTCCTG TTAATACTTA ATTCTGATAT GATCTTTACT
          TGTAAAACTA TTTTGTGGGG TTTCTTTTTT ACCAAACAAT TCATTCAAAC
          AATATTGTGC TATAAAGATA CAGAGTAACT GCATGGAAAT TAATGCTAAA
          GCACCAATTG ACTTCTGAAC AGGGCACAAA GACTGTGTGT TTGTGACAGA
          TTCCCCCTGC CACGTGTGCA TGTAAATGTT ACACTTTGGT TCTGCAGGAT
          TCAATAGCAG CGAAACCTAC TATCACGAGA AAAGAAGACA TGAGATGTAA
          AATGGGACAG ATTTCAACCA AGAAACAAAG ATGCTTGCTA TACTCTAGTA
          AAGAAATAAA CACTAGATAA GTTTTAGGAG GATTATAAAT ATAATCTAGT
          GTATTTACTG CCAGTAAATT GCAGTAAGAA CAGTCTGGCA TCACGGCAGA
          GTTTCTGGGC AGAATTAAAC GTGGCACATC TTGAACATAA AAATGTGGTA
          CGTGTAATAG CTGCTAGCAC ATGTGCCCCT GCGAGTCAGG ATAGTTTGGG
          CACCATTATA ATGGAATATG TAGGTAACAG CACTCTGCAC CACATTATCT
          ATGGGACTCA CTGCAAGACA GCAAAGAAGA AGGATGATGG GCTTGGATGT
          GGCCATGTGT CTTTGAGCAT AACTGAGGCA TTAGGTTATT CCTGTGACAT
          TGCAGCAGGT CTAGTCTTCC TCCATTCACA TTTGATTGCG CACTTGGATT
          TAAAACCTGC TAATATATTC ATCACAGAAC AAAATGTTTG CAAAATTGGA
          GACTTTGGAT GC
