# Supplementary material for: On simulated annealing phase transitions in phylogeny reconstruction
Source: Mol Phylogenet Evol. 2016 Aug;101:46–55. doi: 10.1016/j.ympev.2016.05.001 (PMC4912009; doi:10.1016/j.ympev.2016.05.001)
Supplement: Supplementary data 3 [file mmc3.zip › matrices/patient1.phy]

129 516
p1c01s001 AAAGAGGTAG TAATTAGATC TGAAAATTTC ACGGACAATG CTAAAACCAT
          AATAGTACAG CTGAATGAGT CTGTAGTAAT TAATTGTACA AGACCCAGTA
          ACAATACAAG AAGAAGTATA GCGGTAGGAC CAGGGAGAGC AATTTATGCA
          ACAGAAAAAA TAATAGGAGA TATAAGAAAA GCACATTGTA ACCTTAGTAG
          AGCAGCATGG AATAACACTT TAAGACAGAT AGTTGAGAAA TTAAGAGAAC
          AATTTGGGAA TAAAACAATA GTCTTTAATC GATCCTCAGG AGGGGACCCA
          GAAATTGTAA TGCACAGTTT TAATTGTGGA GGGGAATTTT TCTACTGTAA
          TACAACACAA CTGATCACAC TCCCATGCAG AATAAAACAA ATTATAAACA
          TGTGGCAGGA AGTAGGAAAA GCAATGTATG CCCCTCCCAT CAGTGGACAA
          ATTAGATGTT CATCAAATAT TACAGGGCTG CTATTAACAA GAGATGGTGG
          CGAAACCTTC AGACCT
p1c03s002 AAAGAGGTAG TAATTAGATC TGAAAATTTC ACGGACAATG CTAAAACCAT
          AATAGTACAG CTGAATGAGT CTGTAGTAAT TAATTGTACA AGACCCAGTA
          ACAATACAAG AAAAAGTATA CCGGTAGGAC CAGGGAGAGC AATTTATGCA
          ACAGGAGAAA TAATAGGAGA TATAAGACAA GCACATTGTA ACCTTAGTAG
          AGCAGAATGG AATAACACTT TAAAGCAGAT AGTCGAGAAA TTAAGAGAAC
          AATTTGGGAA TAAAACAATA GTCTTTAATC GATCCTCAGG AGGGGACCCA
          GAAATTGTGA TGCACAGTTT TAATTGTGGA GGGGAATTTT TCTACTGTAA
          TACAACACAA CTGATCATGC TCCAATGCAG AATAAAACAA ATTATAAACA
          TGTGGCAGGA GGTAGGAAAA GCAATGTATG CCCCTCCCAT CAGCGGACAA
          ATTAGATGTT CATCAAATAT TACAGGGTTG CTATTAACAA GAGATGGTGG
          CGAAATCTTC AGACCT
p1c04s003 AAAGAGGTAG TAATTAGATC TGAAAATTTC ACGGACAATG CTAAAACCAT
          AATAGTACAG CTGAATGAGT CTGTAGTAAT TAATTGTACA AGACCCAATA
          ACAATACAAG AAGAAGTATA CATGTAGGAC CAGGGAGAGC AATTTATGCA
          ACAGGAAGAA TAATAGGAGA TATAAGACAA GCACATTGTA ACCTTAGTAG
          AGCAGCATGG AATAACACTT TAAACCAGGT AGTTAAGAAA TTAAGAGAAC
          AATTTGGGAA TAAAACAATA GTCTTTAATC GATCCTCAGG AGGGGACCCA
          GAAATTGTGA TGCACAGTTT TAATTGTGGA GGGGAATTTT TCTACTGTAA
          TACAACACAA CTGATCACAC TCCCATGCAG AATAAAACAA ATTATAAACA
          TGTGGCAGGA AGTAGGAAAA GCAATGTATG CCCCTCCCAT CAGTGGACAA
          ATTAGATGTT CATCAAATAT TACAGGGCTG CTATTAACAA GAGATGGTGG
          CGAAACCTTC AGACCT
p1c05s004 GAAGAGGTAG TAATTAGATC TGAAAAGTTC ACGGACAATG CTAAAACCAT
          AATAGTACAG CTGAAGGAGT CTGTAGTAAT TAATTGTACA AGACCCAATA
          ACAATACAAG AAAAAGTATA CAGGTAGGAC CAGGGAAAGC AATTTATACA
          ACAGGAGAAA TAATAGGAGA TATAAGACAA GCACATTGTA ACCTTAGTAG
          AGCAGAATGG AATAACACTT TAAAACAGAT AGTTAAGAAA TTAAGAGAAC
          AATTTGGGAA TAAAACAATA GTCTTTAATC AATCCTCAGG AGGGGACCCA
          GAAATTGTAA TGCACAGTTT TAATTGTGGA GGGGAATTTT TCTACTGTAA
          TTCAACACAA CTGATCACAC TCCCATGCAG AATAAAACAA ATTATAAACA
          TGTGGCAGGA AGTAGGAAAA GCAATGTATG CCCCTCCCAT CAGAGGACAA
          ATTAGATGTT CATCAAATAT TACAGGGCTG CTATTAACAA GAGATGGTGG
          TGAAATCTTC AGACCT
p1c05s005 AAAGAGGTAG TAATTAGATC TGAAAATTTC ACGGACAATG CTAAAACCAT
          AATGGTACAG CTGAATGAGT CTGTAGTAAT TAATTGTACA AGACCCAGTA
          ACAATACAAG AAGAAGTATA CCGGTAGGAC CAGGGAGAGC AATTTATGCA
          ACAGAAGAAA TAATAGGAGA TATAAGACAA GCACATTGTA ACCTTAGTAG
          AGCAGAATGG AATAACACTT TAAAGCAGAT AGTTGAGAAA TTAAGAGAAC
          AATTTGGGAA TAAAACAATA GTCTTTAATC GATCCTCAGG AGGGGACCCA
          GAAATTGTGA TGCACAGTTT TAATTGTGGA GGGGAATTTT TCTACTGTAA
          TTCAACACAA CTGATCACAC TCCCATGCAA AATAAAACAA ATTATAAACA
          TGTGGCAGGA AGTAGGAAAA GCAATGTATG CCCCTCCCAT CAGAGGACAA
          ATTAGATGTT CATCAAATAT TACAGGGCTG CTATTAACAA GAGATGGTGG
          TGAAATCTTC AGACCT
p1c06s006 AAAGAGGTAG TAATTAGATC TGAAAATTTC ACGGACAATG CTAAAACCAT
          AATAGTACAG CTGAATGAGT CTGTAGTAAT TAATTGTACA AGACCCAATA
          ACAATACAAG AAGAAGTATA TCGGTAGGAC CAGGGAGAGC AATTTATGCA
          ACAGGAAGAA TAATAGGAGA TATAAGAAAA GCACATTGTA ACCTTAGTAG
          AGCAGCATGG AATAACACTT TAAGACAGAT AGTTGAGAAA TTAAGAGAAC
          AATTTGGGAA TAAAACAATA GTCTTTAATC GATCCTCAGG AGGGGACCCA
          GAAATTGTAA TGCACAGCTT TAATTGTGGA GGGGAATTTT TCTACTGTAA
          TACAACACAA CTGATCACAC TCCCATGCAG AATAAAACAA ATTATAAACA
          TGTGGCAGGA AGTAGGAAAA GCAATGCATG CCCCTCCCAT CAGTGGACAA
          ATTAGATGTT CATCAAATAT TACAGGGCTG CTATTAACAA GAGATGGTGG
          CGAAACCTTC AGACCT
p1c08s007 AAAGAGGTAG TAATTAGATC TGAAAATTTC ACAGACAATG CTAAAACCAT
          AATAGTACAG CTGAATGAGT CTGTAGTAAT TAATTGTACA AGACCCAATA
          ACAATACAAG AAGAAGTATA TCGGTAGGAC CAGGGAGAGC AATTTATGCA
          ACAGGAAGAA TAATAGGAGA TATAAGAAAA GCACATTGTA ACCTTAGTAG
          AGCAGCATGG AATAACACTT TAAGACAGAT AGTTGAGAAA TTAAGAGAAC
          AATTTGGGAA TAAAACAATA GTCTTTAATC GATCCTCAGG AGGGGACCCA
          GAAATTGTGA TGCACAGTTT TAATTGTGGA GGGGAATTTT TCTACTGTAA
          TACAACACAA CTGATCACAC TCCCATGCAG AATAAAACAA ATTATAAACA
          TGTGGCAGGA AGTAGGAAAA GCAATGTATG CCCCTCCCAT CAGTGGACAA
          ATTAGATGTT CATCAAATAT TACAGGGCTG CTATTAACAA GAGATGGTGG
          CGAAATCTTC AGACCT
p1c106008 AAAGAGGTAG TAATTAGATC TGAAAATTTC ACGGACAATG CCAAAACCAT
          AATAGTACAG CTGAAGGAGT CTGTAGTAAT TAATTGTACA AGACCCAATA
          ACAATACAAG AAAAAGTATA CCGGTAGGAC CAGGGAGAGC AATTTATGCA
          ACAGGAGGAA TAATAGGAGA TATAAGAAAA GCACATTGTA ACCTTAGTAG
          AGCAGAATGG AATAACACTT TAAAACAGAT AGTTGAGAAA TTAAGAGAAC
          AATTTGGGAA TAAAACAATA GTCTTTAATC GATCCTCAGG AGGGGACCCA
          GAAATTGTAA TGCACAGCTT TAATTGTGGA GGGGAATTTT TCTACTGTAA
          TACAACACAA CTGATCACAC TCCCATGCAG AATAAAACAA ATTATAAACA
          TGTGGCAGGA AGTAGGAAAA GCAATGTATG CCCCTCCCAT CAGAGGACAA
          ATTAGATGTT CATCAAATAT TACAGGGCTG CTATTAACAA GAGATGGTGG
          CGAAATCTTC AGACCT
p1c10s009 AAAGAGGTAG TAATTAGATC TGAAAATTTC ACGGACAATG CTAAAACCAT
          AATAGTACAG CTGAATGAGT CTGTAGTAAT TAATTGTACA AGACCCAGTA
          ACAATACAAG AAAAAGTATA CCGGTAGGAC CAGGGAGAGC AATTTATGCA
          ACAGGAGAAA TAATAGGAAA TATAAGACAA GCACATTGTA ACCTTAGTAG
          AGCAGAATGG AATAACACTT TAAAACAGAT AGTTGAGAAA TTAAGAGAAC
          AATCTGGGAA TAAAACAATA GTCTTTAATC GATCCTCAGG AGGGGACCCA
          GAAATTGTAA TGCACAGTTT TAATTGTGGA GGGGAATTTT TCTACTGTAA
          TTCAACACAA CTGATCACAC TCCCATGCAA AATAAAACAA ATTATAAACA
          TGTGGCAGGA AGTAGGAAAA GCAATGTATG CCCCTCCCAT CAGAGGACAA
          ATTAGATGTT CATCAAATAT TACAGGGCTG CTATTAACAA GAGATGGTGG
          TGAAATCTTC AGACCT
p1c114010 AAAGAGGTAG TAATTAGATC TGAAAATTTC ACGGACAATG CTAAAACCAT
          AATAGTACAG CTGAATGAGC CTGTAGTAAT TAATTGTACA AGACCCAGTA
          ACAATACAAG AAGAAGTATA GCGGTAGGAC CAGGGAGAGC AATTTATGCA
          ACAGAAAAAA TAATAGGAGA TATAAGAAAA GCACATTGTA ACCTTAGTAG
          AGCAGCATGG AATAACACTT TAAGACAGAT AGTTGAGAAA TTAAGAGAAC
          AATTTGGGAA TAAAACAATA GTCTTTAATC GATCCTCAGG AGGGGACCCA
          GAAATTGTAA TGCACAGCTT TAATTGTGGA GGGGAATTTT TCTACTGTAA
          TACAACACAA CTGATCATAC TCCCATGCAG AATAAAACAA ATTATAAACA
          TGTGGCAGGA AGTAGGAAAA GCAATGTACG CCCCTCCCAT CAGTGGACAA
          ATTAGATGTT CATCAAATAT TACAGGGTTG CTATTAACAA GAGATGGTGG
          CGAAATCTTC AGACCT
p1c115011 GAAGAGGTAG TAATTAGATC TGAAAATTTC ACGGACAATG CTAAAACCAT
          AATAGTACAG CTGAGGGAGT CTGTAGTAAT TAATTGTACA AGACCCAATA
          ACAATACAAG AAAAAGTATA CAGGTAGGAC CAGGGAGAGT AATTTATACA
          ACAGGAGAAA TAATAGGAGA TATAAGACAA GCACATTGTA ACCTTAGTAG
          AGCAGAATGG AATAACACTT TAAAACAGAT AGTTAAGAAA TTAAGAGAAC
          AATTTGGGAA TAAAACAATA GTCTTTAATC AATCCTCAGG AGGGGACCCA
          GAAATTGTAA TGCACAGTTT TAATTGTGGA GGGGAATTTT TCTACTGTAA
          TTCAACACAA CTGATCACAC TCCCATGCAG AATAAAACAA ATTATAAACA
          TGTGGCAGGA AGTAGGAAAA GCAATGTATG CCCCTCCCAT CAGAGGACAA
          ATTAGATGTT CATCAAATAT TACAGGGCTG CTATTAACAA GAGATGGTGG
          TGAAATTTTC AGACCT
p1c11s012 GAAGAGGTAG TAATTAGATC TGAAAATTTC ACGAACAATG CTAAAACCAT
          AATAGTACAG CTGAATGAGT CTGTAGTAAT TAATTGTACA AGACCCAATA
          ACAATACAAG AAAAAGTATA CAGGTAGGAC CAGGGAAAGC AATTTATACA
          ACAGGAGGAA TAATAGGAAA TATAAGACAA GCACATTGTA ACCTTAGTAG
          AGCAGAATGG AATAAAACTT TAACACGGAT AGTTAAGAAA TTAAGAGAAC
          AATTTGGGAA TAAAACAATA GTCTTTAATC AATCCTCAGG AGGGGACCCA
          GAAATTGTAA TGCACAGTTT TAATTGTGGA GGGGAATTTT TCTACTGTAA
          TTCAACACAA CTGATCACAC TCCCATGCAA AATAAAACAA ATTATAAACA
          TGTGGCAGGA AGTAGGAAAA GCAATGTATG CCCCTCCCAT CAGAGGACAA
          ATTAGATGTT CATCAAATAT TACAGGGCTG CTATTAACAA GAGATGGTGG
          CGAAATCTTC AGACCT
p1c120013 AAAGAGGTAG TAATTAGATC TGAAAATTTC ACGGACAATG CTAAAACCAT
          AATAGTACAG CTGAATGAGT CTGTAGTAAT TAATTGTACA AGACCCAGTA
          ACAATACAAG AAGAAGTATA GCGGTAGGAC CAGGGAGAGC AATTTATGCA
          ACAGAAAAAA TAATAGGAGA TATAAGAAAA GCACATTGTA ACCTTAGTAG
          AGCAGCATGG AATAACACTT TAAGACAGAT AGTTGAGAAA TTAAGAGAAC
          AATTTGGGAA TAAAACAATA GTCTTTAATC GATCCTCAGG AGGGGACCCA
          GAAATTGTGA TGCACAGTTT TAATTGTGGA GGGGAATTTT TCTACTGTAA
          TACAACACAA CTGATCACAC TCCCATGCAG AATAAAACAA ATTATAAACA
          TGTGGCAGGA AGTAGGAAAA GCAATGTATG CCCCTCCCAT CAGTGGACAA
          ATTAGATGTT CATCAAATAT TACAGGGCTG CTATTAACAA GAGATGGTGG
          CGAAATCTTC AGACCT
p1c121014 AAAGAGGTAG TAATTAGATC TGAAAATTTC ACGGACAATG CTAAAACCAT
          AATAGTACAG CTGAATGAGT CTGTAGTAAT TAATTGTACA AGACCCAATA
          ACAATACAAG AAGAAGTATA GCGGTAGGAC CAGGGAGAGC AATTTATGCA
          ACAGATAAAA TAATAGGAGA TATAAGGAAA GCACATTGTA ACCTTAGTAG
          AGCAGCATGG AATAACACTT TAAGACAGAT AGTTGAGAAA TTAAGAGAAC
          AATTTGGGAA TAAAACAATA GTCTTTAATC GATCCTCAGG AGGGGACCCA
          GAAATTGTAA TGCACAGCTT TAATTGTGGA GGGGAATTTT TCTACTGTAA
          TACAACACAA CTGATCACAC TCCCATGCAG AATAAAACAA ATTATAAACA
          TGTGGCAGGA AGTAGGAAAA GCAATGTATG CCCCTCCCAT CAGTGGACAA
          ATTAGATGTT CATCAAATAT TACAGGGTTG CTATTAACAA GAGATGGTGG
          CGAAATCTTC AGACCT
p1c123015 AAAGAGGTAG TAATTAGATC TGAAAATTTC ACGGACAATG CTAAAACCAT
          AATAGTACAG CTGAATGAGT CTGTAGTAAT TAATTGTACA AGACCCAGTA
          ACAATACAAG AAGAAGTATA GCGGTAGGAC CAGGGAGAGC AATTTATGCA
          ACAGACAAAA TAATAGGAGA TATAAGAAAA GCACATTGTA ACCTTAGTAG
          AGCAGCATGG AATAACACTT TAAGACAGAT AGTTGAGAAA TTAAGAGAAC
          AGTTTGGGAA TAAAACAATA GTCTTTAATC GATCCTCAGG AGGGGACCCA
          GAAATTGTGA TGCACAGTTT TAATTGTGGA GGGGAATTTT TCTACTGTAA
          TACAACACAA CTGATCATAC TCCAATGCAG AATAAAACAA ATTATAAACA
          TGTGGCAGGA AGTAGGAAAA GCAATGTATG CCCCTCCCAT CAGCGGACAA
          ATTAGATGTT CATCAAATAT TACAGGGCTG CTATTAACAA GAGATGGTGG
          CGAAATCTTC AGACCT
p1c126016 AAAGAGGTAG TAATTAGATC TGAAAATTTC ACGGACAATG CTAAAACCAT
          AATAGTACAG CTGAATGAGC CTGTAGTAAT TAATTGTACA AGACCCAGTA
          ACAATACAAG AAGAAGTATA GCGGTAGGAC CAGGGAGAGC AATTTATGCA
          ACAGAAAAAA TAATAGGAGA TATAAGAAAA GCACATTGTA ACCTTAGTAG
          AGCAGCATGG AATAACACTT TAAGACAGAT AGTTGAGAAA TTAAGAGAAC
          AATTTGGGAA TAAAACAATA GTCTTTAATC GATCCTCAGG AGGGGACCCA
          GAAATTGTAA TGCACAGCTT TAATTGTGGA GGGGAATTTT TCTACTGTAA
          TACAACACAA CTGATCATAC TCCCATGCAG AATAAAACAA ATTATAAACA
          TGTGGCAGGA AGTAGGAAAA GCAATGTACG CCCCTCCCAT CAGTGGACAA
          ATTAGATGTT CATCAAATAT TACAGGGTTG CTATTAACAA GAGATGGTGG
          CGAAATCTTC AGACCT
p1c127017 GAAGAGGTAG TAATTAGATC TGAAAATTTC ACGGACAATG CTAAAACCAT
          AATAGTACAG CTGAGGGAGT CTGTAGTAAT TAATTGTACA AGACCCAATA
          ACAATACAAG AAAAAGTATA CAGGTAGGAC CAGGGAGAGT AATTTATACA
          ACAGGAGAAA TAATAGGAGA TATAAGACAA GCACATTGTA ACCTTAGTAG
          AGCAGAATGG AATAACACTT TAAAACAGAT AGTTAAGAAA TTAAGAGAAC
          AATTTGGGAA TAAAACAATA GTCTTTAATC AATCCTCAGG AGGGGACCCA
          GAAATTGTAA TGCACAGTTT TAATTGTGGA GGGGAATTTT TCTACTGTAA
          TTCAACACAA CTGATCACAC TCCCATGCAG AATAAAACAA ATTATAAACA
          TGTGGCAGGA AGTAGGAAAA GCAATGTATG CCCCTCCCAT CAGAGGACAA
          ATTAGATGTT CATCAAATAT TACAGGGCTG CTATTAACAA GAGATGGTGG
          TGAAATTTTC AGACCT
p1c128018 GAAGAGTTAG TAATTAGATC TGAAAATTTC ACGGACAATG CTAAAACCAT
          AATAGTACAG CTGAAGGAGT CTGTAGTAAT TAATTGTACA AGACCCAATA
          ACAATACAAG AAAAAGTATA CAGGTAGGAC CAGGGAGAGT AATTTATACA
          ACAGGAGAAA TAATAGGAGA TATAAGACAA GCACATTGTA ACCTTAGTAG
          AGCAGAATGG AATAACACTT TAAAACAGAT AGTTAAGAAA TTAAGAGAAC
          AATTTGGGAA TAAAACAATA GTCTTTAATC AATCCTCAGG AGGGGACCCA
          GAAATTGTAA TGCACAGTTT TAATTGTGGA GGGGAATTTT TCTACTGTAA
          TTCAACACAA CTGATCACAC TCCCATGCAG AATAAAACAA ATTATAAACA
          TGTGGCAGGA AGTAGGAAAA GCAATGTATG CCCCTCCCAT CAGAGGACAA
          ATTAGATGTT CATCAAATAT TACAGGGCTG CTATTAACAA GAGATGGTGG
          TGAAATTTTC AGACCT
p1c12s019 GAAGAGGTAG TAATTAGATC TGAAAATTTC ACGGACAACG CTAAAACCAT
          AATAGTACAG CTGAAGGAGT CTGTAGTAAT TAATTGTACA AGACCCAATA
          ACAATACAAG AAAAAGTATA CAGGTAGGAC CAGGGAAAGC AATTTATACA
          ACAGGAGAAA TAATAGGAGA TATAAGACAA GCACATTGTA ACCTTAGTAG
          AGCAGAATGG AATAACACTT TAAAACAGAT AGTTAAGAAA TTAAGAGAAC
          AATTTGGGAA TAAAACAATA GTCTTTAATC AATCCTCAGG AGGGGACCCA
          GAAATTGTAA TGCACAGTTT TAATTGTGGA GGGGAATTTT TCTACTGTAA
          TTCAACACAA CTGATCACAC TCCCATGCAG AATAAAACAA ATTATAAACA
          TGTGGCAGGA AGTAGGAAAA GCAATGTATG CCCCTCCCAT CAGAGGACAA
          ATTAGATGTT CATCAAATAT TACAGGGCTG CTATTAACAA GAGATGGTGG
          TGAAATCTTC AGACCT
p1c12s020 GAAGAGGTAG TAATTAGATC TGAAAATTTC ACGGACAATG CTAAAACCAT
          AATAGTACAG CTGAAGAAGC CTGTAGTAAT TAATTGTACA AGACCCAGTA
          ACAATACAAG AAAAAGTATA CCGGTAGGAC CAGGGAGAGC AATTTATGCA
          ACAGGAGAAA TAATAGGAAA TATAAGACAA GCACATTGTA ACCTTAGTAG
          AGCAGAATGG AATAACACTT TAAAGCAGAT AGTTGAGAAA TTAAGAGAAC
          AATTTGGGAA TAAAACAATA GTCTTTAATC GATCCTCAGG AGGGGACCCA
          GAAATTGTAA TGCACAGTTT TAATTGTGGA GGGGAATTTT TCTACTGTAA
          TTCAACACAA CTGATCACAC TCCCATGCAA AATAAAACAA ATTATAAACA
          TGTGGCAGGA AGTAGGAAAA GCAATGTATG CCCCTCCCAT CAGAGGACAA
          ATTAGATGTT CATCAAATAT TACAGGGCTG CTATTAACAA GAGATGGTGG
          TGAAATCTTC AGACCT
p1c132021 AAAGAGGTAG TAATTAGATC TGAAAATTTC ACGGACAATG CTAAAACCAT
          AATAGTACAG CTGAATGAGT CTGTAGTAAT TAATTGTACA AGACCCAGTA
          ACAATACAAG AAGAAGTATA GCGGTAGGAC CAGGGAGAGC AATTTATGCA
          ACAGAAAAAA TAATAGGAGA TATAAGAAAA GCACATTGTA ACCTTAGTAG
          AGCAGCATGG AATAACACTT TAAGACAGAT AGTTGAGAAA TTAAGAGAAC
          AATTTGGGAA TAAAACAATA GTCTTTAATC GATCCTCAGG AGGGGACCCA
          GAAATTGTGA TGCACAGTTT TAATTGTGGA GGGGAATTTT TCTACTGTAA
          TACAACACAA CTGATCACAC TCCCATGCAG AATAAAACAA ATTATAAACA
          TGTGGCAGGA AGTAGGAAAA GCAATGTATG CCCCTCCCAT CAGTGGACAA
          ATTAGATGTT CATCAAATAT TACAGGGCTG CTATTAACAA GAGATGGTGG
          CGAAATCTTC AGACCT
p1c134022 AAAGAGGTAG TAATTAGATC TGAAAATTTC ACGGACAATG CTAAAACCAT
          AATAGTACAG CTGAATGAGT CTGTAGTAAT TAATTATACA AGACCCAGTA
          ACAATACAAG AAAAAGTATA CCGGTAGGAC CAGGGAGAGC AATTTATGCA
          ACAGGAGAAA TAATAGGAGA TATAAGACAA GCACATTGTA ACCTTAGTAG
          AGCAGAATGG AATAACACTT TAAAACAGAT AGTTGAGAAA TTAAGAGAAC
          AATTTGGGAA TAAAACAATA GTCTTTAATC AATCTTCAGG AGGGGACCCA
          GAAATTGTAA TGCACAGTTT TAATTGTGGA GGGGAATTTT TCTACTGTAA
          TTCAACACAA CTGATCATAC TCCCATGCAA AATAAAACAA ATTATAAACA
          TGTGGCAGGA AGTAGGAAAA GCAATGTATG CCCCTCCCAT CAGAGGACAA
          ATTAGATGTT CATCAAATAT TACAGGGCTG CTATTAACAA GAGATGGTGG
          TGAAATCTTC AGACCT
p1c136023 AAAGAGGTAG TAATTAGATC TGAAAATTTC ACGGACAATG CTAAAACCAT
          AATAGTACAG CTGAATGAGT CTGTAGTAAT TAATTGTACA AGACCCAGTA
          ACAATACAAG AAGAAGTATA GCGGTAGGAC CAGGGAGAGC AATTTATGCA
          ACAGATAAAA TAATAGGAGA TATAAGAAAA GCACATTGTA ACCTTAGTAG
          AGCAGCATGG AATAACACTT TAAGACAGAT AGTTGAGAAA TTAAGAGAAC
          AATTTGGGAA TAAAACAATA GTCTTTAATC GATCCTCAGG AGGGGACCCA
          GAAATTGTAA TGCACAGTTT TAATTGTGGA GGGGAATTTT TCTACTGTAA
          TACAACACAA CTGATCATAC TCCAATGCAG AATAAAACAA ATCATAAACA
          TGTGGCAGGA AGTAGGAAAA GCAATGTATG CCCCTCCCAT CAGCGGACAA
          ATTAGATGTT CATCAAATAT TACAGGGCTG CTATTAACAA GAGATGGTGG
          CGAAATCTTC AGACCT
p1c13s024 AAAGAGGTAG TAATTAGATC TGAAAATTTC ACGGACAATG CTAAAACCAT
          AATAGTACAG CTGAATGAGT CTGTAGTAAT TAATTGTACA AGACCCAATA
          ACAATACAAG AAGAAGTATA CGTGTAGGAC CAGGGAGAGC AATTTATGCA
          ACAGGAAGAA TAATAGGAGA TATAAGACAA GCACATTGTA ACCTTAGTAG
          AGCAGCATGG AATAACACTT TAAACCAGGT AGTTAAGAAA TTAAGAGAAC
          AATTTGGGAA TAAAACAATA GTCTTTAATC GATCCTCAGG AGGGGACCCA
          GAAATTGTAA TGCACAGCTT TAATTGTGGA GGGGAATTTT TCTACTGTAA
          TACAACACAA CTGATCACAC TCCCATGCAG AATAAAACAA ATTATAAACA
          TGTGGCAGGA AGTAGGAAAA GCAATGTATG CCCCTCCCAT CAGTGGACAA
          ATTAGATGTT CATCAAATAT TACAGGGTTG CTATTAACAA GAGATGGTGG
          CGAAATCTTC AGACCT
p1c141025 AAAGAGGTAG TAATTAGATC TGAAAATTTC ACGGACAATG CTAAAACCAT
          AATAGTACAG CTGAATGAGT CTGTAGTAAT TAATTGTACA AGACCCAGTA
          ACAATACAAG AAGAAGTATA GCGGTAGGAC CAGGGAGAGC AATTTATGCA
          ACAGATAAAA TAATAGGAGA TATAAGAAAA GCACATTGTA ACCTTAGTAG
          AGCAGCATGG AATAACACTT TAAGACAGAT AGTTGAGAAA TTAAGAGAAC
          AATTTGGGAA TAAAACAATA GTCTTTAATC GATCCTCAGG AGGGGACCCA
          GAAATTGTGA TGCACAGTTT TAATTGTGGA GGGGAATTTT TCTACTGTAA
          TACAACACAA CTGATCATAC TCCAATGCAG AATAAAACAA ATTATAAACA
          TGTGGCAGGA AGTAGGAAAA GCAATGTATG CCCCTCCCAT CAGCGGACAA
          ATTAGATGTT CATCAAATAT TACAGGGCTG CTATTAACAA GAGATGGTGG
          CGAAATCTTT AGACCT
p1c144026 AAAGAGGTAG TAATTAGATC TGAGAATTTC ACGGACAATG CTAAAACCAT
          AATAGTACAG CTGAATGAGT CTGTAGTAAT TAATTGTACA AGACCCAATA
          ACAATACAAG AAGAAGTATA GCGGTAGGAC CAGGGAGAGC AATTTATGCA
          ACAGAAAAAA TAATAGGAGA TATAAGAAAA GCACATTGTA ACCTTAGTAG
          GGCAGCATGG AATAACACTT TAAGACAGAT AGTTGAGAAA TTAAGAGAAC
          AATTTGGGAA TAAAACAATA GTCTTTAATC GATCCTCAGG AGGGGACCCA
          GAAATTGTGA TGCACAGTTT TAATTGTGGA GGGGAATTTT TCTACTGTAA
          TACAACACAA CTGATCATAC TCCAATGCAG AATAAAACAA ATTATAAACA
          TGTGGCAGGA AGTAGGAAAA GCAATGTATG CCCCTCCCAT CAGCGGACAA
          ATTAGATGTT CATCAAATAT TACAGGGCTG CTATTAACAA GAGATGGTGG
          CGAAATCTTC AGACCT
p1c146027 AAAGAGGTAG TAATTAGATC TGAAAATTTC ACGGACAATG CTAAAACCAT
          AATAGTACAG CTGAATGAGT CTGTAGTAAT TAATTGTACA AGACCCAGTA
          ACAATACAAG AAGAAGTATA GCGGTAGGAC CAGGGAGAGC AATTTATGCA
          ACAGATAAAA TAATAGGAGA TATAAGAAAA GCACATTGTA ACCTTAGTAG
          AGCAGCATGG AATAACACTT TAAGACAGAT AGTTGAGAAA TTAAGAGAAC
          AATTTGGGAA TAAAACAATA GTCTTTAATC GATCCTCAGG AGGGGACCCA
          GAAATTGTGA TGCACAGTTT TAATTGTGGA GGGGAATTTT TCTACTGTAA
          TACAACACAA CTGATCATAC TCCAATGCAG AATAAAACAA ATTATAAACA
          TGTGGCAGGA AGTAGGAAAA GCAATGTATG CCCCTCCCAT CAGCGGACAA
          ATTAGATGTT CATCAAATAT TACAGGGCTG CTATTAACAA GAGATGGTGG
          CGAAATCTTC AGACCT
p1c147028 AAAGAGGTAG TAATTAGATC TGAAAATTTC ACGGACAATG CTAAAACCAT
          AATAGTACAG CTGAATGAGT CTGTAGTAAT TAATTGTACA AGACCCAGTA
          ACAATACAAG AAGAGGTATA GCGGTAGGAC CAGGGAGAGC AATTTATGCA
          ACAGATAAAA TAATAGGAGA TATAAGAAAA GCACATTGTA ACCTTAGTAG
          AGCAGCATGG AATAACACTT TAAGACAGAT AGTTGAGAAA TTAAGAGAAC
          AATTTGGGAA TAAAACAATA GTCTTTAATC GATCCTCAGG AGGGGACCCA
          GAAATTGTAA TGCACAGTTT TAATTGTGGA GGGGAATTTT TCTACTGTAA
          TACAACACAA CTGATCATAC TCCAATGCAG AATAAAACAA ATTATAAACA
          TGTGGCAGGA AGTAGGAAAA GCAATGTATG CCCCTCCCAT CAGCGGACAA
          ATTAGATGTT CATCAAATAT TACAGGGCTG CTATTAACAA GAGATGGTGG
          CGAAATCTTC AGACCT
p1c149029 AAAGAGGTAG TAATTAGATC TGAAAATTTC ACGGACAATG CTAAAACCAT
          AATAGTACAG CTGAATGAGT CTGTAGTAAT TAATTGTACA AGACCCAATA
          ACAATACAAG AAGAAGTATA TCGGTAGGAC CAGGGAGAGC AATTTATGCA
          ACAGAAAGAA TAATAGGAGA TATAAGAAAA GCACATTGTA ACATTAGTAG
          AGCAGCATGG AATAACACTT TAAGACAGAT AGTTGAGAAA TTAAGAGAAC
          AATTTGGGGA TAAAACAATA GTCTTTAATC GATCCTCAGG AGGGGACCCA
          GAAATTGTGA TGCACAGTTT TAATTGTGGA GGGGAATTTT TCTACTGTAA
          TACAACACAA CTGATCACGC TCCCATGCAG AATAAAACAA ATTATAAACA
          TGTGGCAGGA AGTAGGAAAA GCAATGTATG CCCCTCCCAT CAGCGGACAA
          ATTAGATGTT CATCAAATAT TACAGGGCTG CTATTAACAA GAGATGGTGG
          CGAAATCTTC AGACCT
p1c150030 AAAGAGGTAG TAATTAGATC TGAAAATTTC ACGGACAATG CTAAAACCAT
          AATAGTACAG CTGAATGAGT CTGTAGTAAT TAATTGTACA AGACCCAGTA
          ACAATACAAG AAGAAGCATA GCGGTAGGAC CAGGGAGAGC AATTTATGCA
          ACAGACAAAA TAATAGGAGA TATAAGAAAA GCACATTGTA ACCTTAGTAG
          AGCAGCATGG AATAACACTT TAAGACAGAT AGTTGAGAAA TTAAGAGAAC
          AATTTGGGAA TAAAACAATA GTCTTTAATC GATCCTCAGG AGGGGACCCA
          GAAATTGTGA TGCACAGTTT TAATTGTGGA GGGGAATTTT TCTACTGTAA
          TACAACACAA CTGATCATAC TCCAATGCAG AATAAAACAA ATTATAAACA
          TGTGGCAGGA AGTAGGAAAA GCAATGTATG CCCCTCCCAT CAGCGGACAA
          ATTAGATGTT CATCAAATAT TACAGGGCTG CTATTAACAA GAGATGGTGG
          CGAAATCTTC AGACCT
p1c151031 AAAGAGGTAG TAATTAGATC TGAAAATTTC ACGGACAATG CTAAAACCAT
          AATAGTACAG CTGAATGAGT CTGTAGTAAT TAATTGTACA AGACCCAGTA
          ACAATACAAG AAGAAGTATA GCGGTAGGAC CAGGGAGAGC AATTTATGCA
          ACAGATAAAA TAATAGGAGA TATAAGAAAA GCACATTGTA ACCTTAGTAG
          AGCAGCATGG AATAACACTT TAAGACAGAT AGTTGAGAAA TTAAGAGAAC
          AATTTGGGAA TAAAACAATA GTCTTTAATC GATCCTCAGG AGGGGACCCA
          GAAATTGTGA TGCACAGTTT TAATTGTGGA GGGGAATTTT TCTACTGTAG
          TACAACACAA CTGATCATAC TCCAATGCAG AATAAAACAA ATTATAAACA
          TGTGGCAGGA AGTAGGAAAA GCAATGTATG CCCCTCCCAT CAGTGGACAA
          ATTAGATGTT CATCAAATAT TACAGGGCTG CTATTAACAA GAGATGGTGG
          CGAAATCTTC AGACCT
p1c158032 AAAGAGGTAG TAATTAGATC TGAAAATTTC ACGGACAATG CTAAAACCAT
          AATAGTACAG CTGAATGAGT CTGTAGTAAT TAATTGTACA AGACCCAGTA
          ACAATACAAG AAGAAGTATA CCGGTAGGAC CAGGGAGAGC AATTTATGCA
          ACAGAAGCAA TAATAGGAGA TATAAGAAAA GCACATTGTA ACCTTAGTAG
          AGCAGAATGG AATAACACCT TAAAACAGAT AGTTGAGAAA TTAAGAGAAC
          AATTTGGGAA TAAAACAACA GTCTTTAATC GACCCTCAGG AGGGGACCCA
          GAAATTGTAA TGCACAGCTT TAATTGTGGA GGGGAATTTT TCTACTGTAA
          TACAACACAA CTGATCATAC TCCAATGCAG AATAAAACAA ATTATAAACA
          TGTGGCAGGA AGTAGGAAAA GCAATGTATG CCCCTCCCAT CAACGGACAA
          ATTAGATGTT CATCAAATAT TACAGGGCTG CTATTAACAA GAGATGGTGG
          CGAAATCTTC AGACCT
p1c159033 AAAGAGGTAG TAATTAGATC TGAAAATTTC ACGGACAATG CTAAAACCAT
          AATAGTACAG CTGAATGAGT CTGTAGTAAT TAATTGTACA AGACCCAGTA
          ACAATACAAG AAGAAGTATA GCGGTAGGAC CAGGGAGAGC AATTTATGCA
          ACAGATAAAA TAATAGGAGA TATAAGAAAA GCACATTGTA ACCTTAGTAG
          AGCAGCATGG AATAACACTT TAAGACAGAT AGTTGAGAAA TTAAGAGAAC
          AATTTGGGAA TAAAACAATA GTCTTTAATC GATCCTCAGG AGGGGACCCA
          GAAATTGTAA TGCACAGCTT TAATTGTGGA GGGGAATTTT TCTATTGTAA
          TACAACACAA CTGATCACAC TCCCATGCAG AGTAAAACAA ATTATAAACA
          TGTGGCAGGA AGTAGGAAAA GCAATGTATG CCCCTCCCAT CAGAGGACAA
          ATTAGATGTT CATCAAATAT TACAGGGCTG CTATTAACAA GAGATGGTGG
          TGAAATCTTC AGACCT
p1c15s034 GAAGAGGTAG TAATTAGATC TGAAAATTTC ACGGACAATG CTAAAACCAT
          AATAGTACAG CTGAAGGAGT CTGTAGTAAT TAATTGTACA AGACCCAATA
          ACAATACAAG AAAAAGTATA CAGGTAGGAC CAGGGAAAGC AATTTATACA
          ACAGGAGAAA TAATAGGAGA TTTAAGACAA GCACATTGTA ACCTTAGTAG
          AGCAGAATGG AATAACACTT TAAAACAGAT AGTTAAGAAA TTAAGAGAAC
          AATTTGGGAA TAAAACAATA GTCTTTAATC AATCCTCAGG AGGGGACCCA
          GAAATTGTAA TGCACAGTTT GAATTGTAGA GGGGAATTTT TCTACTGTAA
          TTCAACACAA CTGATCACAC TCCCATGCAG AATAAAACAA ATTATAAACA
          TGTGGCAGGA AGTAGGAAAA GCAATGTATG CCCCTCCCAT CAGAGGACAA
          ATTAGATGTT CATCAAATAT TACAGGGCTG CTATTAACAA GAGATGGTGG
          TGAAATCTTC AGACCT
p1c167035 AAAGAGGTAG TAATTAGATC TGAAAATTTC ACGGACAATG CTAAAACCAT
          AATAGTACAG CTGAATGAGT CTGTAGTAAT TAATTGTACA AGACCCAGTA
          ACAATACAAG AAGAAGTATA ACGGTAGGAC CAGGGAGAGC AATTTATGCA
          ACAGATAAAA TAATAGGAGA TGTAAGAAAA GCACATTGTA ACCTTAGTAG
          AACAGCATGG AATAACACTT TAAGACAGAT AGTTGAGAAA TTAAGAGAAC
          AATTTGGGAA TAAAACAATA GTCTTTAATC GATCCTCAGG AGGGGACCCA
          GAAATTGTGA TGCACAGTTT TAATTGTGGA GGGGAATTTT TCTACTGTAA
          TACAACACAA CTGACCATAC TCCAATGCAG AATAAAACAA ATTATAAACA
          TGTGGCAGGA AGTAGGAAAA GCAATGTATG CCCCTCCCAT CAACGGACAA
          ATTAGATGTT CATCAAATAT TACAGGGCTG CTATTAACAA GAGATGGTGG
          CGAAATCTTC AGACCT
p1c16s036 GAAGAGGTAG TAATTAGATC TGAAAATTCC ACGGACAATG CTAAAACCAT
          AATAGTACAG CTGAAGGAGT CTGTAGTAAT TAATTGTACA AGACCCAATA
          ACAATACAAG AAAAAGTATA CAGGTAGGAC CAGGGAAAGC AATTTATACA
          ACAGGAGAAA TAATAGGAGA TATAAGACAA GCACATTGTA ACCTTAGTAG
          AGCAGAATGG AATAACACTT TAAAACAGAT AGTTAAGAAA TTAAGAGAAC
          AATTTGGGAA TAAAACAATA GTCTTTAATC AATCCTCAGG AGGGGACCCA
          GAAATTGTAA TGCACAGTTT TAATTGTGGA GGGGAATTTT TCTACTGTAA
          TTCAACACAA CTGATCACAC TCCCATGCAG AATAAAACAA ATTATAAACA
          TGTGGCAGGA AGTAGGAAAA GCAATGTATG CCCCTCCCAT CAGAGGACAA
          ATTAGATGTT CATCAAATAT TACAGGGCTG CTATTAACAA GAGATGGTGG
          TGAAATCTTC AGACCT
p1c173037 AAAGAGGTAG TAATTAGATC TGAAAATTTC ACGGACAATG CTAAAACCAT
          AATAGTACAG CTGAATGAGT CTGTAGTAAT TAATTGTACA AGACCCAGTA
          ACAATACAAG AAGAAGTATA ACGGTAGGAC CAGGGAGAGC AATTTATGCA
          ACAGATAAAA TAATAGGAGA TATAAGAAAA GCACATTGTA ACCTTAGTAG
          AGCAGCATGG AATAACACTT TAAGACAGAT AGTTGAGAAA TTAAGAGAAC
          AATTTGGGAA TAAAACAATA GTCTTTAATC GATCCTCAGG AGGGGACCCA
          GAAATTGTAA TGCACAGTTT TAATTGTGGA GGGGAATTTT TCTACTGTAA
          TACAACACAA CTGATCACAC TCCCATGCAG AATAAAACAA ATTATAAACA
          TGTGGCAGGA AGTAGGAAAA GCAATGTATG CCCCTCCCAT CAGTGGACAA
          ATTAGATGTT CATCAAATAT TACAGGGCTG CTATTAACAA GAGATGGTGG
          CGAAATCTTC AGACCT
p1c176038 AAAGAGGTAG TAATTAGATC TGAAAATTTC ACGGACAATG CTAAAACCAT
          AATAGTACAG CTGAATGAGT CTGTAGTAAT TAATTGTACA AGACCCAGCA
          ACAATACAAG AAGAAGTATA GCGGTAGGAC CAGGAAGAGC ATTTTATGCA
          ACAGATAAAA TAATAGGAGA TATAAGAAAA GCACATTGTA ACCTTAGTAG
          AACAGCATGG AATAACACTT TGAGACAGAT AGTTGAAAAA TTAAGAGAAC
          AATTTGGGAA TAAAACAATA GTCTTTAATC GATCCTCAGG AGGGGATCCA
          GAAATTGTGA TGCACAGTTT TAATTGTGGA GGGGAATTTT TCTACTGTAA
          TACAACACAA CTGATCATAC TCCAATGCAG AATAAAACAA ATTATAAACA
          TGTGGCAGGA AGTAGGAAAA GCAATGTATG CCCCCCCCAT CAGCGGACAA
          ATTAGATGTT CATCAAATAC TACAGGGCTG CTATTAACAA GAGATGGTGG
          CGAAATCTTC AGACCT
p1c17s039 GAAGAGGTAG TAATTAGATC TGAAAATTTC ACGGACAATG CTAAAACCAT
          AATAGTACAG CTGAAGGAGT CTGTAGTAAT TAATTGTACA AGACCCAATA
          ACAATACAAG AAAAAGTATA CAGGTAGGAC CAGGGAAGGC AATTTATACA
          ACAGGAGAAA TAATAGGAGA TATAAGACAA GCACATTGTA ACCTTAGTAG
          AGCAGAATGG AATAACACTT TAAAACAGAT AGTTAAGAAA TTAAGAGAAC
          AATTTGGGAA TAAAACAATA GTCTTTAATC AATCCTCAGG AGGGGACCCA
          GAAATTGTAA TGCACAGTTT TAATTGTGGA GGGGAATTTT TCTACTGTAA
          TTCAACACAA CTGATCACAC TCCCATGCAG AATAAAACAA ATTATAAACA
          TGTGGCAGGA AGTAGGAAAA GCAATGTATG CCCCTCCCAT CAGAGGACAA
          ATTAGATGTT CATCAAATAT TACAGGGCTG CTGTTAACAA GAGATGGTGG
          TGAAATCTTC AGACCT
p1c18s040 GAAGAGGTAG TAATTAGATC TGAAAATTTC ACGGACAATG CTAAAACCAT
          AATAGTACAG CTGAAGGAGT CTGTAGTAAT TAATTGTACA AGACCCAATA
          ACAATACAAG AAAAAGTATA CAGGTAGGAC CAGGGAAAGC AATTTATACA
          ACAGGAGAAA TAATAGGAGA TATAAGACAA GCACATTGTA ACCTTAGTAG
          AGCAGAATGG AATAACACTT TAAAACAGAT AGTTAAGAAA TTAAGAGAAC
          AATTTGGGAA TAAAACAATA GTCTTTAATC AATCCTCAGG AGGGGACCCA
          GAAATTGTAA TGCACAGTTT TAATTGTGGA GGGGAATTTT TCTACTGTAA
          TTCAACACAA CTGATCACAC TCCCATGCAG AATAAAACAA ATTATAAACA
          TGTGGCAGGA AGTAGGAAAA GCAATGTATG CCCCTCCCAT CAGAGGACAA
          ATTAGATGTT CATCAAATAT TACAGGGCTG CTATTAACAA GAGATGGTGG
          TGAAATCTTC AGACCT
p1c19s041 GAAGAGGTAG TAATTAGATC TGAAAATTTC ACGGACAATG CTAAAACCAT
          AATAGTACAG CTGAAGGAGT CTGTAGTAAT TAATTGTACA AGACCCAATA
          ACAATACAAG AAAAAGTATA CAGGTAGGAC CAGGGAAAGC AATTTATACA
          ACAGGAGAAA TAATAGGAGA TATAAGACAA GCACATTGTA ACCTTAGTAG
          AGCAGAATGG AATAACACTT TAAAACAGAT AGTTAAGAAA TTAAGAGAAC
          AATTTGGGAA TAAAACAATA GTCTTTAATC AATCCTCAGG AGGGGACCCA
          GAAATTGTAA TGCACAGTTT TAATTGTGGA GGGGAATTTT TCTACTGTAA
          TTCAACACAA CTGATCACAC TCCCATGCAG AATAAAACAA ATTATAAACA
          TGTGGCAGGA AGTAGGAAAA GCAATGTATG CCCCTCCCAT CAGAGGACAA
          ATTAGATGTT CATCAAATAT TACAGGGCTG CTATTAACAA GAGATGGTGG
          TGAAATCTTC AGACCT
p1c20s042 GAAGAGGTAG TAATTAGATC TGAAAATTTC ACGGACAATG CTAAAACCAT
          AATAGTACAG CTGAAGGAGT CTGTAGTAAT TAATTGTACA AGACCCAATA
          ACAATACAAG AAAAAGTATA CAGGTAGGAC CAGGGAAAGC AATTTATACA
          ACAGGAGAAA TAATAGGAGA TATAAGACAA GCACATTGTA ACCTTAGTAG
          AGCAGAATGG AATAACACTT TAAAACAGAT AGTTAAGAAA TTAAGAGAAC
          AATTTGGGAA TAAAACAATA GTCTTTAATC AATCCTCAGG AGGGGACCCA
          GAAATTGTAA TGCACAGTTT TAATTGTGGA GGGGAATTTT TCTACTGTAA
          TTCAACACAA CTGATCACAC TCCCATGCAG AATAAAACAA ATTATAAACA
          TGTGGCAGGA AGTAGGAAAA GCAATGTATG CCCCTCCCAT CAGAGGACAA
          ATTAGATGTT CATCAAATAT TACAGGGCTG CTATTAACAA GAGATGGTGG
          TGAAATCTTC AGACCT
p1c22s043 GAAGAGGTAG TAATTAGATC CGAAAATTTC ACGGACAATG CTAAAACCAT
          AATAGTACAG CTGAAGGAGT CTGTAGTAAT TAATTGTACA AGACCCAATA
          ACAATACAAG AAAAAGTATA CAGGTAGGAC CAGGGAAAGC AATTTATACA
          ACAGGAGAAA TAATAGGAGA TATAAGACAA GCACATTGTA ACCTTAGTAG
          AGCAGAATGG AATAACACTT TAAAACAGAT AGTTAAGAAA TTAAGAGAAC
          AATTTGGGAA TAAAACAATA GTCTTTAATC AATCCTCAGG AGGGGACCCA
          GAAATTGTAA TGCACAGTTT TAATTGTGGA GGGGAATTTT TCTACTGTAA
          TTCAACACAA CTGATCACAC TCCCATGCAA AATAAAACAA ATTATAAACA
          TGTGGCAGGA AGTAGGAGAA GCAATGTATG CCCCTCCCAT CAGAGGACAA
          ATTAGATGTT CATCAAATAT TACAGGGCTG CTATTAACAA GAGATGGTGG
          TGAAATCTTC AGACCT
p1c24s044 GAAGAGGTAG TAATTAGATC TGAAAATTTC ACGGACAATG CTAAAACCAT
          AATAGTACAG CTGAAGGAGT CTGTAGTAAT TAATTGTACA AGACCCAATA
          ACAATACAAG AAAAAGTATA CAGGTAGGAC CAGGGAAAGC AATTTATACA
          ACAGGAGAAA TAATAGGAGA TATAAGACAA GCACATTGTA ACCTTAGTAG
          AGCAGAATGG AATAACACTT TAAAACAGAT AGTTAAGAAA TTAAGAGAAC
          AATTTGGGAA TAAAACAATA GTCTTTAATC AATCCTCAGG AGGGGACCCA
          GAAATTGTAA TGCACAGTTT TAATTGTGGA GGGGAATCTT TCTACTGTAA
          TTCAACACAA CTGATCACAC TCCCATGCAG AATAAAACAA ATTATAAACA
          TGTGGCAGGA AGTAGGAAAA GCAATGTATG CCCCTCCCAT CAGAGGACAA
          ATTAGATGTT CATCAAATAT TACAGGGCTG CTATTAACAA GAGATGGTGG
          TGAAATCTTC AGACCT
p1c24s045 GAAGAGATAG TAATTAGATC TGAAAATTTC ACGGACAATG CTAAAACCAT
          AATAGTACAG CTGAAGGAGT CTGTAGTAAT TAATTGTACA AGACCCAATA
          ACAATACAAG AAAAAGTATA CAGGTAGGAC CAGGGAAAGC AATTTATACA
          ACAGGAGAAA TAATAGGAGA TATAAGACAA GCACATTGTA ACCTTAGTAG
          AGCAGAATGG AATAACACTT TAAAACAGAT AGTTAAGAAA TTAAGAGAAC
          AATTTGGGAA TAAAACAATA GTCTTTAATC AATCCTCAGG AGGGGACCCA
          GAAATTGTAA TGCACAGTTT TAATTGCGGA GGGGAATTTT TCTACTGTAA
          TTCAACACAA CTGATCACAC TCCCATGCAG AATAAAACAA ATTATAAACA
          TGTGGCAGGA AGTAGGAAAA GCAATGTATG CCCCTCCCAT CAGAGGACAA
          ATTAGATGTT CATCAAATAT TACAGGGCTG CTATTAACGA GAGATGGTGG
          TGAAATCTTC AGACCT
p1c25s046 GAAGAGGTAG TAATTAGATC TGAAAATTTC ACGGACAATG CTAAAACCAT
          AATAGTACAG CTGAAGGAGT CTGTAGTAAT TAATTGTACA AGACCCAATA
          ACAATACAAG AAAAAGTATA CAGGTAGGAC CAGGGAAAGC AATTTATACA
          ACAGGAGAAA TAATAGGAGA TATAAGACAA GCACATTGTA ACCTTAGTAG
          AGCAGAATGG AATAACACTT TAAAACAGAT AGTTAAGAAA TTAAGAGAAC
          AATTTGGGAA TAAAACAATA GTCTTTAATC AATCCTCAGG AGGGGACCCA
          GAAATTGTAA TGCACAGTTT TAATTGTGGA GGGGAATTTT TCTACTGTAA
          TTCAACACAA CTGATCACGC TCCCATGCAG AATAAAACAA ATTATAAACA
          TGTGGCAGGA AGTAGGAAAA GCAATGTATG CCCCTCCCAT CAGAGGACAA
          ATTAGATGTT CATCAAATAT TACAGGGCTG CTATTAACAA GAGATGGTGG
          TGAAATCTTC AGACCT
p1c27s047 GAAGAGGTAG TAATTAGATC TGAGAATTTC ATGGACAATG CTAAAACCAT
          AATAGTACAG CTGAGGGAGT CTGTAGTAAT TAATTGTACA AGACCCAATA
          ACAATACAAG AAAAAGTATA CAGGTAGGAC CAGGGAAAGC AATTTATACA
          ACAGGAGAAA TAATAGGAGA TATAAGACAA GCACATTGTA ACCTTAGTAG
          AGCAGAATGG AATAACACTT TAAAACAGAT AGTTAAGAGA TTAAGAGAAC
          AATTTGGGAA TAAAACAATA GTCTTTAATC AATCCTCAGG AGGGGATCCA
          GAAATTGTAA TGCACAGTTT TAATTGTGGA GGGGAATTTT TCTACTGTAA
          TTCAACACAA CTGATCACAC TCCCATGTAG AATAAAACAA ATTATAAACA
          TGTGGCAGGA AGTAGGAAAA GCAATGTATG CCCCTCCCAT CAGAGGACAA
          ATTAGATGTT CATCAAATAT TACAGGGCTG CTATTAACAA GAGATGGTGG
          TGAAGTCTTC AGACCT
p1c306048 AAAGAGGTAG TAATTAGATC TGAAAATTTC ACGGACAATG CTAAAACCAT
          AATAGTACAG CTGAATGGGT CTGTAGTAAT TAATTGTACA AGACCCAGTA
          ACAATACAAG AAGAAGTATA ACGGTAGGAC CAGGGAGAGC AATTTATGCA
          ACAGATAAAA TAATAGGAGA TATAAGAAAA GCACATTGTA ACACTAGTAA
          AGCAGCATGG AATAACACTT TAAGACAGAT AGTTGAGAAA TTAAGAGAAC
          AATTTGGGAA TAAAACAATA GTCTTTAATC GATCCTCAGG AGGGGACCCA
          GAAATTGTGA TGCACAGTTT TAATTGTGGA GGGGAATTTT TCTACTGTAA
          TACAACACAA CTGATCATAC TCCAATGCAG AATAAAACAA ATTATAAACA
          TGTGGCAGGA AGTAGGAAAA GCAATGTATG CCCCTCCCAT CAGTGGACAA
          ATTAGATGTT CATCAAATAT TACAGGGCTG CTATTAACAA GAGATGGTGG
          CGAAATCTTC AGACCT
p1c307049 AAAGAGGTAG TAATTAGATC TGAAAATTTC ACGGACAATG CTAAAACCAT
          AATAGTACAG CTGAATGAGT CTGTAGTAAT TAATTGTACA AGACCCAGTA
          ACAATACAAG AAGAAGTATA ACGGTAGGAC CAGGGAGAGC AATTTATGCA
          ACAGATAAAA TAATAGGAGA TATAAGAAAA GCACATTGTA ACCTTAGTAG
          AACAGCATGG AATAACACTT TAAGACAGAT AGTTGAGAAA TTAAGAGAAC
          AATTTGGGAA TAAAACAATA GTCTTTAATC GATCCTCAGG AGGGGACCCA
          GAAATTGTAA TGCACAGTTT TAATTGTGGA GGGGAATTTT TCTACTGCAA
          TACAACACAA CTGATCATAC TCCAATGCAG AATAAAACAA ATTATAAACA
          TGTGGCAGGA AGTAGGAAAA GCAATGTATG CCCCTCCCAT CAACGGACAA
          ATTAGATGTT CATCAGATAT TACAGGGCTG CTATTAACAA GAGATGGTGG
          CGAAATCTTC AGACCT
p1c308050 AAAGAGGTAG TAATTAGATC TGAAAATTTC ACGGACAATG CTAAAACCAT
          AATAGTACAG CTGAATGAGT CTGTAGTAAT TAATTGTACA AGACCCAGTA
          ACAATACAAG AAGAAGTATA ACGGTAGGAC CAGGGAGAGC AATTTATGCA
          ACAGATAAAA TAATAGGAGA TATAAGAAAA GCACATTGTA ACATTAGTAA
          AGCAGCATGG AATAACACTT TAAGACAGAT AGTTGAGAAA TTAAGAGAAC
          AATTTGGGAA TAAAACAATA GTCTTTAATC GATCCTCAGG AGGGGACCCA
          GAAATTGTGA TGCACAGTTT TAATTGTGGA GGGGAATTTT TCTACTGTAA
          TACAACACAA CTGATCATAC TCCAATGCAG AATAAAACAA ATTATAAACA
          TGTGGCAGGA AGTAGGAAAA GCAATGTATG CCCCTCCCAT CAACGGACAA
          ATTAGATGTT CATCAAATAT TGCAGGGCTG CTATTAACAA GAGATGGTGG
          CGAAATCTTC AGACCT
p1c30s051 GAAGAGGTAG TAATTAGATC TGAAAATTTC ACGGACAATG CTAAAACCAT
          AATAGTACAG CTGAAGGAGT CTGTAGTAAT TAATTGTACA AGACCCAATA
          ACAATACAAG AAAAAGTATA CAGGTAGGAC CAGGGAAAGC AATTTATACA
          ACAGGAGAAA TAATAGGAGA TATAAGACAA GCACATTGTA ACCTTAGTAG
          AGCAGAATGG AATAACACTT TAAAACAGAT AGTTAAGAAA TTAAGAGAAC
          AATTTGGGAA TAAAACAATA GTCTTTAATC AATCCTCAGG AGGGGACCCA
          GAAATTGTAA TGCACAGTTT TAATTGTGGA GGGGAATTTT TCTACTGTAA
          TTCAACACAA CTGATCACAC TCCCATGCAG AATAAAACAA ATTATAAACA
          TGTGGCAGGA AGTAGGAAAA GCAATGTATG CCCCTCCCAT CAGAGGACAA
          ATTAGATGTT CATCAAATAT TACAGGGCTG CTATTAACAA GAGATGGTGG
          CGAAATCTTC AGACCT
p1c311052 AAAGAGGTAG TAATTAGATC TGAAAATTTC ACGGACAATG CTAAAACCAT
          AATAGTACAG CTGAATGAGT CTGTAGTAAT TAATTGTACA AGACCCAGTA
          ACAATACAAG AAGAAGTATA ACGGTAGGAC CAGGGAGAGC AATTTATGCA
          ACAGATAAAA TAATAGGAGA TATAAGAAAA GCACATTGTA ACCTTAGTAG
          AACAGCATGG AATAACACTT TAAGACAGAT AGTTGAGAAA TTAAGAGAAC
          AATTTGGGAA TAAAACAATA GTCTTTAATC GATCCTCAGG AGGGGACCCA
          GAAATTGTAA TGCACAGCTT TAATTGTGGA GGGGAATTTT TCTACTGTAA
          TACAACACAA CTGATCATAC TCCAATGCAG AATAAAACAA ATTATAAACA
          TGTGGCAGGA AGTAGGAAAA GCAATGTATG CCCCTCCCAT CAACGGACAA
          ATTAGATGTT CATCAAATAT TACAGGGCTA CTATTAACAA GAGATGGTGG
          CGAAATCTTC AGACCT
p1c313053 AAAGAGGTAG TAATTAGATC TGAAAATTTC ACGGACAATG CTAAAACCAT
          AATAGTACAG CTGAATGAGT CTGTAGTAAT TAATTGTACA AGACCCAGTA
          ACAATACAAG AAGAAGTATA GCGGTAGGAC CAGGAAGAGC ATTTTATGCA
          ACAGATAAAA TAATAGGAGA TATAAGAAAA GCACATTGTA ACCTTAGTAG
          AACAGCATGG AATAACACTT TGAGACAGAT AGTTGAAAAA TTAAGAGAAC
          AATTTGGGAA TAAAACAATA GTCTTTAATC GATCCTCAGG AGGGGATCCA
          GAAATTGTGA TGCACAGTTT TAATTGTGGA GGGGAATTTT TCTACTGTAA
          TACAACACAA CTGATCATAC TCCAATGCAG AATAAAACAA ATTATAAACA
          TGTGGCAGGA AGTAGGAAAA GCAATGTATG CCCCTCCCAT CAACGGACAA
          ATTAGATGTT CATCAAATAT TACAGGGCTG CTATTAACAA GAGATGGTGG
          CGAAATCTTC AGACCT
p1c315054 GAAGAGGTAG TAATTAGATC TGAAAATTTC ACGGACAATG CTAAAACCAT
          AATAGTACAG CTGAATGAGT CTGTAGTAAT TAATTGTACA AGACCCAGTA
          ACAATACAAG AAGAAGTATA ACGGTAGGAC CAGGGAGAGC AATTTATGCA
          ACAGATAAAA TAATAGGAGA TATAAGAAAA GCACATTGTA ACCTTAGTAG
          AACAGCATGG AATAACACTT TAAGACAGAT AGTTGAGAAA TTAAGAGAAC
          AATTTGGGAA TAAAACAATA GTCTTTAATC GATCCTCAGG AGGGGACCCA
          GAAATTGTGA TGCACAGTTT TAATTGTGGA GAGGAATTTT TCTACTGTAA
          TACAACACAA CTGATCATAC TCCAATGCAG AATAAAACAA ATTGTAAACA
          TGTGGCAGGA AGTAGGAAAA GCAATGTATG CCCCTCCCAT CAGCGGACAG
          ATTAGATGTT CATCAAATAT TACAGGGCTG CTATTAACAA GAGATGGTGG
          CGAAATCTTC AGACCT
p1c317055 AAAGAGGTAG TAATTAGATC TGAAAATTTC ACGGACAATG CTAAAACTAT
          AATAGTACAG CTGAATGAGT CTGTAGTAAT TAATTGTACA AGACCCAGTA
          ACAATACAAG AAGAAGTATA GCGGTAGGAC CAGGGAGAGC ATTTTATGCA
          ACAGATAAAA TAATAGGAGA TATAAGAAAA GCACATTGTA ACCTTAGTAG
          AGCAGCATGG AATAACACTT TAAGACAGAT AGTTGAGAAA TTAAGAGAAC
          AATTTGGGAA TAAAACAATA GTCTTTAATC GATCCTCAGG AGGGGACCCA
          GAAATTGTGA TGCACAGTTT TAATTGTGGA GGGGAATTTT TCTACTGTAA
          TACAACACAA CTGATCATAC TCCAATGCAG AATAAAACAA ATTATAAACA
          TGTGGCAGGA AGTAGGAAAA GCAATGTATG CCCCTCCCAT CAGTGGACAA
          ATTAGATGTT CATCAAATAT TACAGGGCTG CTATTAACAA GAGATGGTGG
          CGAAATCTCC AGACCT
p1c323056 GAAGAGGTAG TAATTAGATC TGAAAATTTC ACGGACAATG CTAAAACCAT
          AATAGTACAG CTGAAGGAGC CTGTAGTAAT TAATTGTACA AGACCCAATA
          ACAATACAAG AAAAAGTATA CAGGTAGGAC CAGGGAAAGC AATTTATACA
          ACAGGAGAAA TAATAGGAGA TATAAGACAA GCACATTGTA ACCTTAGTAG
          AGCAGAATGG AACAACACTT TAACACAGAT AGTTAAGAAA TTAAGAGAAC
          AATTTGGGAA TAAAACAATA GTCTTTAATC AATCCTCAGG AGGGGACCCA
          GAAATTGTAA TGCACAGTTT TAATTGTGGA GGGGAATTTT TCTACTGTAA
          TTCAACACAA CTGATCACAC TCACATGCAG AATAAAACAA ATTATAAACA
          TGTGGCAGGA AGTAGGAAAG GCAATGTATG CCCCTCCCAT CAGAGGACAA
          ATTAGATGTT CATCAAATAT TACAGGGCTG CTATTAACAA GAGATGGTGG
          TGAAATCTTC AGACCT
p1c326057 GAAGAGATAG TAATTAGATC TGAAAATTTA ACGGACAATG CTAAAACCAT
          AATAGTACAG CTGAAGGAGG CTGTAGTAAT TAATTGTACA AGACCCAATA
          ACAATACAAG AAAAAGTATA CATGTAGGAC CAGGGAGAGC AATTTATGCA
          ACAGGAGAAA TAATAGGAAA TATAAGACAA GCACATTGTA ACCTTAGTAG
          AGCAGAATGG AATAACACTT TAAAACAGAT AGCTAAGAAA TTAAGAGAAC
          AATTTGGGAA TAAAACAATA GTCTTTAATC GATCCTCAGG AGGGGACCTA
          GAAATTGTAA TGCACAGCTT TAATTGTGGA GGGGAATTTT TCTACTGTAA
          TACAACACAA CTGATCACGC TCCAATGCAG AATAAAACAA ATTATAAACA
          TGTGGCAGGA AGTAGGGAAA GCAATGTATG CCCCTCCCAT CAGAGGACAA
          ATTAGATGTT CATCAAATAT TACAGGGCTG CTACTAACAA GAGATGGTGG
          CGAAATCTTC AGACCT
p1c32s058 GAAGAGGTAG TAATTAGATC TGAAAATTTC ACGGACAATG CTAAAACCAT
          AATAGTACAG CTGAAGGAGT CTGTAGTAAT TAATTGTACA AGACCCAATA
          ACAATACAAG AAAAAGTATA CAGGTAGGAC CAGGGAAAGC AATTTATACA
          ACAGGAGAAA TAATAGGAGA TATAAGACAA GCACATTGTA ACCTTAGTAG
          AGCAGAATGG AATAACACTT TAAAACAGAT AGTTAAGAAA TTAAGAGAAC
          AATTTGGGAA TAAAACAATA GTCTTTAATC AATCCTCAGG AGGGGACCCA
          GAAATTGTAA TGCACAGTTT TAATTGTGGA GGGGAATTTT TCTACTGTAA
          TTCAACACAA CTGATCACAC TCCCATGCAG AATAAAACAA ATTATAAACA
          TGTGGCAGGA AGTAGGAAAA GCAATGTATG CCCCTCCCAT CAGAGGACAA
          ATTAGATGTT CATCAAATAT TACAGGGCTG CTATTAACAA GAGATGGTGG
          TGAAATCTTC AGACCT
p1c33s059 GAAGAGGTAG TAATTAGATC TGAAAATTTC ATGGACAACG CTAAAACTAT
          AATAGTACAG CTGAGGGAGT CTGTAGTAAT TAATTGTACA AGACCCAATA
          ACAATACAAG AAAAAGTATA CAGGTAGGAC CAGGGAAAGC AATTTATACA
          ACAGGAGAAA TAATAGGAGA TATAAGACAA GCACATTGTA ACCTTAGTAG
          AGCAGAATGG AATAACACTT TAAAACAGAT AGTTAAGAAA TTAAGAGAAC
          AATTTGGGAA TAAAACAATA GTCTTTAATC AATCCTCAGG AGGGGACCCA
          GAAATTGTAA TGCACAGTTT TAATTGTGGA GGGGAATTTT TCTACTGTAA
          TTCAACACAA CTGATCACAC TCCCATGCAG AATAAAACAA ATTATAAACA
          TGTGGCAGGA AGTAGGAAAA GCAATGTATG CCCCTCCCAT CAGAGGACAA
          ATTAGATGTT CATCAAATAT TACAGGGCTG CTATTAACGA GAGATGGTGG
          TGAAGTTTTC AGACCT
p1c38s060 GAAGAGGTAG TAATTAGATC TGAAAATTTC ACGGACAACG CTAAAACCAT
          AATAGTACAG CTGAAGGAGT CTGTAGTAAT TAATTGTACA AGACCCAATA
          ACCATACAAG AAAAAGTATA CAGGTAGGAC CAGGGAAAGC AATTTATACA
          ACAGGAGAAA TAATAGGAGA TATAAGACAA GCACATTGTA ACCTTAGTAG
          AGCAGAATGG AATAACACTT TAAAACAGAT AGTTAAGAAA TTAAGAGAAC
          AATTTGGGAA TAAAACAATA GTCTTTAATC AATCCTCAGG AGGGGACCCA
          GAAATTGTAA TGCACAGTTT TAATTGTGGA GGGGAATTTT TCTACTGTAA
          TTCAACACAA CTGATCACAC TCCCATGCAG AATAAAACAA ATTATAAACA
          TGTGGCAGGA AGTAGGAAAA GCAATGTATG CCCCTCCCAT CAGAGGACAA
          ATTAGATGTT CATCAAATAT TACAGGGCTG CTATTAACAA GAGATGGTGG
          TGAAATCTTC AGACCT
p1c435061 GAAGAGGTAG TAATTAGATC TGAAAATTTC ACGGACAATG CTAAAACCAT
          AATAGTACAG CTGAAGGAGT CTGTAGTAAT TAATTGTACA AGACCCAATA
          ACGATACAAG AAAAAGTATA CCGGTAGGAC CAGGGAGAGC AATTTATGCA
          ACAGGAGAAA TAATAGGAGA TATAAGACAA GCACATTGTA ACCTTAGTAG
          AGCAGAATGG AATAACACTT TAAAACAGAT AGTTGAGAAA TTAAGAGAAC
          AATTTGGGAA TAAAACAATA GTCTTTAATC GATCCTCAGG AGGGGACCCA
          GAAATTGTAA TGCACAGCTT TAACTGTGGA GGGGAATTTT TCTACTGTAA
          TACAACACAA CTGATCACAC TCCCATGCAG AATAAAACAA ATTATAAACA
          TGTGGCAGGA AGTAGGAAAA GCAATGTATG CCCCTCCCAT CAGAGGACAA
          ATTAGATGTT CATCAAATAT TACAGGGCTG CTATTAACAA GAGATGGTGG
          CGAAATCTTC AGACCT
p1c440062 GAAGAGGTAG TAACTAGATC TGAAAATTTA ACGGACAATG CTAAAACCAT
          AATAGTACAG CTGAAGGAGC CTGTAGTAAT TAATTGTACA AGACCCAATA
          ACAATACAAG AAAAAGTATA CCGGTAGGAC CAGGGAGAGC AATTTATACA
          ACAGGAGAAA TAATAGGAGA TATAAGACAA GCACATTGTA ACCTTAGTAG
          AGCAGAATGG AATAACACTT TAAAACAGAT AGTTAAGAAA TTAAGAGAAC
          AATTTGGGAA TAAAACAATA GTCTTTAATC GATCCTCAGG AGGGGACCCA
          GAAATTGTAA TGCACAGTTT TAATTGTGGA GGGGAATTTT TCTACTGTAA
          TTCAACACAG CTGATCACAC TCCCATGCAG AATAAAACAA ATTATAAACA
          TGTGGCAGGA AGTAGGAAAA GCAATGTATG CCCCTCCCAT CAGAGGACAA
          ATTAGATGTT CATCAAATAT TACAGGGCTG CTATTAACAA GAGATGGTGG
          TGAAATCTTC AGACCT
p1c44s063 GAAGAGGTAG TAATTAGATC TGACAATTTC ACGGACAATG CTAAAACCAT
          AATAGTACAG CTGAAGGAGT CTGTAGTAAT TAATTGTACA AGACCCAATA
          ACAATACAAG AAAAAGTATG CAGGTAGGAC CAGGGAGAGC AATTTATACA
          ACAGGAGAAA TAATAGGAGA TATAAGACAA GCACATTGTA ACCTTAGTAG
          AGCAGAATGG AATAACACTT TAAAACAGAT AGTTAAGAAA TTAAGAGAAC
          AATTTGGGAA TAAAACAATA GTCTTTAATC AATCCTCAGG AGGGGACCCA
          GAAATTGTAA TGCACAGCTT TAATTGTGGA GGGGAATTTT TCTACTGTAA
          TTCAACACAA CTGATCACAC TCCCATGCAG AATAAAACAA ATTATAAACA
          TGTGGCAGGA AGGAGGAAAA GCATTGTATG CCCCTCCCAT CAGAGGACAA
          ATTAGATGTT CATCAAATAT TACAGGGCTG CTATTAACAA GAGATGGTGG
          CGAAATCTTC AGACCT
p1c52s064 GAAGAGGTAG TAATTAGATC TGACAATTTC ACGGACAATG CTAAAACCAT
          AATAGTACAG CTGAAGGAGC CTGTAGTAAT TAATTGTACA AGACCCAATA
          ACAATACAAG AAAAAGTATA CAGGTAGGAC CAGGGAGAGC AATTTATACA
          ACAGGAGAAA TAATAGGAGA TATAAGACAA GCACATTGTA ACCTTAGTAG
          AGCAGAATGG AATAACACTT TAAAACAGAT AGTTAAGAAA TTAAGAGAAC
          AATTTAGGAA TAAAACAATA GTCTTTAATC AATCCTCAGG AGGGGACCCA
          GAAATTGTAA TGCACAGCTT TAATTGTGGA GGGGAATTTT TCTACTGTAA
          TTCAACACAA CTGATCACAC TCCCATGCAG AATAAAACAA ATTATAAACA
          TGTGGCAGGA AGTAGGAAAA GCAATGTATG CCCCTCCCAT CAGAGGGCGA
          ATTAGATGTT CATCAAATAT TACAGGGCTG CTATTAACGA GAGATGGTGG
          TGAAGTCTTC AGACCT
p1c53s065 GAAGAGGTAG TAATTAGATC TGACAATTTC ATGGACAATG CTAAAACCAT
          AATAGTACAG CTGAAGGAGT CTGTAGTAAT TAATTGTACA AGACCCAATA
          ACAATACAAG AAAAAGTGTA CAGGTAGGAC CAGGGAGAGC AATTTATACA
          ACAGGAGAAA TAATAGGAGA TATAAGACAA GCACATTGTA ACCTTAGTAG
          AGCAGAATGG AATAACACTT TAAAACAGAT AGTTAAGAAA TTAAGAGAAC
          AATTTGGGAA TAAAACAATA GTCTTTAATC AATCCTCAGG AGGGGACCCA
          GAAATTGTAA TGCACAGCTT TAATTGTGGA GGGGAATTTT TCTACTGTAA
          TTCAACACAA CTGATCACAC TCCCATGCAG AATAAAACAA ATTATAAACA
          TGTGGCAGGA AGTAGGAAAA GCAATGTATG CCCCTCCCAT CAGAGGACAA
          ATTAGATGTT CATCAAATAT TACAGGGCTG CTATTAACAA GAGATGGTGG
          CGAAATCTTC AGACCT
p1c55s066 GAAGAGGTAG TAATTAGATC TGAAAATTTA ACGGACAATG CTAAAACCAT
          AATAGTACAG CTGAAGGAGT CTGTAGTAAT TAATTGTACA AGACCCAATA
          ACAATACAAG AAAAAGTATA CAGGTAGGAC CAGGGAAAGC AATTTATACA
          ACAGGAGAAA TAATAGGAGA TATAAGACAA GCACATTGTA ACCTTAGTAG
          AGCAGAATGG AATAACACTT TAAAACAGAT AGTTAAGAAA TTAAGAGAAC
          AATTTGGGAA TAAAACAATA GTCTTTAATC AATCCTCAGG AGGGGACCCA
          GAAATTGTAA TGCACAGTTT TAATTGTGGA GGGGAATTTT TCTACTGTAA
          TTCAACACAA CTGATCACAC TCCCATGCAG AATAAAACAA ATTATAAACA
          TGTGGCAGGA AGTAGGAGAA GCAATGTATG CCCCTCCCAT CAGAGGACAA
          ATTAGATGTT CATCAAATAT TACAGGGCTG CTATTAACGA GAGATGGTGG
          TGAAATCTTC AGACCT
p1c57s067 AAAGAGGTAG TAATTAGATC TGAAAATTTC ACGGACAACG CTAAAACCAT
          AATAGTACAG CTGAAGGAGT CTGTAGTAAT CAATTGTACA AGACCCAATA
          ACAATACAAG AAAAAGTATA CAGGTAGGAC CAGGGAAAGC AATTTATACA
          ACAGGAAAAA TAATAGGAGA TATAAGACAA GCACATTGTA ACCTTAGTAA
          AGCAAAATGG AATAACACTT TAAAACAGAT AGTTAAGAAA TTAAGAGAAC
          AATTTGGGAA TAAAACAATA GTCTTTAATC AATCCTCAGG AGGGGACCCA
          GAAATTGTAA TGCACAGTTT TAATTGCGGA GGGAAATTTT TCTACTGTAA
          TTCAACACAA CTGATCACAC TCCCATGCAG AATAAAACAA ATTATAAACA
          TGTGGCAGGA AGTAGGAAAA GCAATGTATG CCCCTCCCAT CAGAGGACAA
          ATTAGATGTT CATCAAATAT TACAGGGCTG CTATTAACAA GAGATGGTGG
          CGAAATCTTC AGACCT
p1c60s068 GAAGAGGTAG TAATTAGATC TGACAATTTC ACGGACAATG CTAAAACCAT
          AATAGTACAG CTGAAGGAGT CTGTAGTAAT TAATTGTACA AGACCCAATA
          ACAATACAAG AAAAAGTATA CAGGTAGGAC CAGGGAGAGC AATTTATACA
          ACAGGAGAAA TAATAGGAGA TATAAGACAA GCACATTGTA ACCTTAGTAG
          AGCAGAATGG AATAACACTT TAAAACAGAT AGTTAAGAAA TTAAGAGAAC
          AATTTGGGAA TAAAACAATA GTCTTTAATC AATCCTCAGG AGGGGACCCA
          GAAATTGTAA TGCACAGCTT TAATTGTGGA GGGGAATTTT TCTACTGTAA
          TTCAACACAA CTGATCACAC TCCCATGCAG AATAAAACAA ATTGTAAACA
          TGTGGCAGGA AGTAGGAAAA GCAATGTATG CCTCTCCCAT CAGAGGACAA
          ATTAGATGTT CATCAAATAT TACAGGGCTG CTATTAACAA GAGATGGTGG
          CGAAATCTTC AGACCT
p1c61s069 GAAGAGGTAG TAATTAGATC TGAAAATTTC ACGGACAATG CTAAAACCAT
          GATAGTACAG CTGAAGGAGT CTGTAGTAAT TAATTGTACA AGACCCAATA
          ACAATACAAG AAAAAGTATA CAGGTAGGAC CAGGGAGAGC AATTTATACA
          ACAGGAGAAA TAATAGGAGA TATAAGACAA GCACATTGTA ACCTTAGTAG
          AGCAGAATGG AATAACACTT TAAAACAGAT AGTTAAGAAA TTAAGAGAAC
          AATTTGGGAA TAAAACAATA GTCTTTAATC AATCCTCAGG AGGGGACCCA
          GAAATTGTAA TGCACAGTTT TAATTGTGGA GGGGAATTTT TCTACTGTAA
          TTCAACACAA CTGATCACAC TCCCATGCAG AATAAAACAA ATTATAAACA
          TGTGGCAGGA AGTAGGAAAG GCAATGTATG CCCCTCCCAT CAGAGGACAA
          ATTAGATGTT CATCAAATAT TACAGGGCTG CTATTAACAA GAGATGGTGG
          CGAAATCTTC AGACCT
p1c64s070 GAAGAGGTAG TAATTAGATC TGAAAATTTA ACGGACAATG CTAAAACCAT
          AATAGTACAG CTGAAGGAGT CTGTAGTAAT TAATTGTACA AGACCCAATA
          ACAATACAAG AAAAAGTATA CAGGTAGGAC CAGGGAGAGC AATTTATGCA
          ACAGGAGAAA TAATAGGAGA TATAAGACAA GCACATTGTA ACCTTAGTAG
          AGCAGAATGG AATAACACTT TAAAACAGAT AGCTAAGAAA TTAAGAGAAC
          AATTTGGGAA TAAAACAATA GTCTTTAATC AATCCTCAGG AGGGGACCCA
          GAAATTGTAA TGCACAGCTT TAATTGTGGA GGGGAATTTT TCTACTGTAA
          TTCAACACAA CTGATCACAC TCCCATGCAG AATAAAACAA ATTATAAACA
          TGTGGCAGGA AGTAAGAAAA GCAATGTATG CCCCTCCCAT CAGAGGACAA
          ATTAGATGTT CATCAAATAT TACAGGGCTG CTATTAACAA GAGATGGTGG
          CGAAATCTTC AGACCT
p1c66s071 GAAGAGGTAG TAATTAGATC TGAAAATTTC ACGGACAATG CTAAAACCAT
          AATAGTACAG CTGAAGGAGT CTGTAGTAAT TAATTGTACA AGACCCAATA
          ACAATACAAG AAAAAGTATA CAGGTAGGAC CAGGGAGAGC AATTTATGCA
          ACAGGAGAAA TAATAGGAGA TATAAGACAA GCACATTGTA ACCTTAGTAG
          AGCAGAATGG AATAACACTT TAAAACAGAT AGTTAAGAAA TTAAGAGAAC
          AATTTGGGAA TAAAACAATA GTCTTTAATC AATCCTCAGG AGGGGACCCA
          GAAATTGTAA TGCACAGCTT TAATTGTGGA GGGGAATTTT TCTACTGTAA
          TTCAACACAA CTGATCACAC TCCCATGCAG AATAAAACAA ATTATAAATA
          TGTGGCAGGA AGTAGGAAAA GCAATGTATG CCCCTCCCAT CAGAGGACAA
          ATTAGATGTT CATCAAATAT TACAGGGCTG CTATTAACAA GAGATGGTGG
          TGAAATCTTC AGACCT
p1c67s072 GAAGAGGTAG TAATTAGATC TGAAAATTTC ACGGACAATG CTAAAACCAT
          AATAGTACAG CTGAAGGAGT CTGTAGTAAT TAATTGTACA AGACCCAATA
          ACGATACAAG AAAAAGTATA CCGGTAGGAC CAGGGAGAGC AATTTATGCA
          ACAGGAGAAA TAATAGGAGA TATAAGACAA GCACATTGTA ACCTTAGTAG
          AGCAGAATGG AATAACACTT TAAAACAGAT AGTTAAGAAA TTAAGAGAAC
          AATTTGGGAA TAAAACAATA GTCTTTAATC GATCCTCAGG AGGGGACCCA
          GAAATTGTAA TGCACAGCTT TAATTGTGGG GGGGGATTTT TCTACTGTAA
          TTCAACACAA CTGATCACAC TCCCATGCAG AATAAAACAA ATTATAAACA
          TGTGGCAGGA AGTAGGAAAA GCAATGTATG CCCCTCCCAT CAGAGGACAA
          ATTAGATGTT CATCAAATAT TACAGGGCTG CTATTAACAA GAGATGGTGG
          CGAAATCTTC AGACCT
p1c71s073 GAAGAGGTAG TAATTAGATC TGACAATTTC ACGGACAATG CTAAAACCAT
          AATAGTACAG CTGAAGGAGT CTGTAGTAAT TAATTGTACA AGACCCAATA
          ACAATACAAG AAAAAGTATA CAGGTAGGAC CAGGGAGAGC AATTTATACA
          ACAGGAGAAA TAATAGGAGA TATAAGACAA GCACATTGTA ACCTTAGTAG
          AGCAGAATGG AATAACACTT TAAAACAGAT AGTTAAGAAA TTAAGAGAAC
          AATTTGGGAA TAAAACAATA GTCTTTAATC AATCCTCAGG AGGGGACCCA
          GAAATTGTAA TGCACAGCTT TAATTGTGGA GGGGAATTTT TCTACTGTAA
          TTCAACACAA CTGATCACAC TCCCATGCAG AATAAAACAA ATTATAAACA
          TGAGGCAGGA AGTAGGAAAA GCAATGTATG CCCCTCCCAT CAGAGGACAA
          ATTAGATGTT CATCAAATAT TACAGGGCTG CTATTAACAA GAGATGGTGG
          CGAAATCTTC AGACCT
p1c75s074 GAAGAGGTAG TAATTAGATC TGAAAATTTC ACGGACAATG CTAAAACCAT
          AATAGTACGG CTGAAGGAGC CTGTAGTAAT TAATTGTACA AGACCCAATA
          ACAATACAAG AAAAAGTATA CAGGTAGGAC CAGGGAGAGC AATTTATGCA
          ACAGGAGAAA TAATAGGAGA TATAAGACAA GCACATTGTA ACCTTAGTAG
          AGCAGAATGG AATAACACTT TAAAACAGAT AGTTAAGAAA TTAAGAGAAC
          AATTTGGGAA TAAAACAATA GTCTTTAATC GATCCTCAGG AGGGGACCCA
          GAAATTGTGA TGCACAGTTT TAATTGTGGA GGGGAATTTT TCTACTGTAA
          TTCAACACAA CTGATCACAC TCCCATGCAG AATAAAACAA ATTATAAACA
          TGTGGCAGGA AGTAGGAAAA GCAATGTATG CCCCTCCCAT CAGAGGACAA
          ATTAGATGTT CATCAAATAT TACAGGGCTG CTATTAACAA GAGATGGTGG
          TGAAATCTTC AGACCT
p1c77s075 GAAGAGGTAG TAATTAGATC TGAAAATTTC ACGGACAATG CTAAAACCAT
          AATAGTACAG CTGAAGGAGT CTGTAGTAAT TAATTGTACA AGACCCAATA
          ACAATACAAG AAAAAGTATA CAGGTAGGAC CAGGGAGAGC AATTTATGCA
          ACAGGAGAAA TAATAGGAGA TATAAGACAA GCACACTGTA ACCTTAGTAG
          AGCAGAATGG AATAACACTT TAAAACAGAT AGTTAAGAAA TTAAGAGAAC
          AATTTGGGAA TAAAACAATA GTCTTTAATC AATCCTCAGG AGGGGACCCA
          GAAATTGTAA TGCACAGCTT TAATTGTGGA GGGGAATTTT TCTACTGTAA
          TTCAACACAA CTGATCACAC TCCCATGCAG AATAAAACAA ATTATAAATA
          TGTGGCAGGA AGTAGGAAAA GCAGTGTATG CCCCTCCCAT CAGAGGACAA
          ATTAGATGTT CATCAAATAT TACAGGGCTG CTATTAACAA GAGATGGTGG
          TGAAATCTTC AGACCT
p1c79s076 GAAGAGGTAG TAATTAGATC TGACAATTTC ACGGACAATG CTAAAACCAT
          AATAGTACAG CTGAAGGAGC CTGTAGTAAT TAATTGTACA AGACCCAATA
          ACAATACAAG AAAAAGTATA CCGGTAGGAC CAGGGAGAGC AATTTATGCA
          ACAGGAGAAA TAATAGGAGA TATAAGACAA GCACATTGTA ACCTTAGTAG
          AGCAGAATGG AATAACACTT TAAAACAGAT AGTTAAGAAA TTAAGAGAAC
          AATTTGGGAA TAAAACAATA ATCTTTAACC GATCCTCAGG AGGGGACCCA
          GAAATTGTAA TGCACAGCTT TAATTGTGGA GGGGAATTTT TCTACTGTAA
          TTCAACACAA CTGATCACAC TCCCATGCAG AATAAAACAA ATTATAAACA
          TGTGGCAGGA AGTAGGAAAA GCAATGTACG CCCCTCCCAT CAGAGGACAA
          ATTAGATGTT CATCAAATAT TACAGGGCTG CTATTAACAA GAGATGGTGG
          CGAAATCTTC AGACCT
p1c81s077 GAAGAGGTAG TAATTAGATC TGAAAATTTC ACGGACAATG CTAAAACCAT
          AATAGTACAG CTGAAGGAGT CTGTAGTAAT TAATTGTACA AGACCCAATA
          ACAATACAAG AAAAAGTATA CCGGTAGGAC CAGGGAGAGC AATTTATGCA
          ACAGGAGAAA TAATAGGAGA TATAAGACAA GCACATTGTA ACCTTAGTAG
          AGCAGAATGG AATAACACTT TAAAACAGAT AGTTAAGAAA TTAAGAGAAC
          AATTTGGGAA TAAAACAATA GTCTTTAATC GATCCTCAGG AGGGGACCCA
          GAAATTGTAA TGCACAGCTT TAATTGTGGA GGGGAATTTT TCTACTGTAA
          TTCAACACAA CTGATCACAC TCCCATGCAG AATAAAACAA ATTATAAACA
          TGTGGCAGGA AGTAGGAAAA GCAATGTATG CCCCTCCCAT CAGAGGACAA
          ATTAGATGTT CATCAAATAT TACAGGGCTG CTATTAACAA GAGATGGTGA
          CGAAATCTTC AGACCT
p1c81s078 GAAGAGGTAG TAATTAGATC TGAAAATTTC ACGGACAATG CTAAAACCAT
          AATAGTACAG CTAAAGGAGT CTGTAGTAAT TAATTGTACA AGACCCAATA
          ACAATACAAG AAAAAGTATG CAGGTAGGAC CAGGGAGAGC AATTTATGCA
          ACAGGAGAAA TAATAGGAGA TATAAGACAA GCACATTGTA ACCTTAGTAG
          AGCAGAATGG AATAACACTT TAAAACAGAT AGCTAAGAAA TTAAGAGAAC
          AATTTGGGAA TAAAACAATA GTCTTTAATC GATCCTCAGG AGGGGACCCA
          GAAATTGTGA TGCACAGTTT TAATTGTGGA GGGGAATTTT TCTACTGTAA
          TACAACACAA CTGATCACAC TCCCATGCAG AATAAAACAA ATTATAAACA
          TGTGGCAGGA AGTAGGAAAA GCAATGTATG CCCCTCCCAT CAGAGGACAA
          ATTAGATGTT CATCAAATAT TACAGGGCTG CTATTAACAA GAGATGGTGG
          CGAAATCTTC AGACCT
p1c84s079 GAAGAGGTAG TAATTAGATC TGAAAATTTC ACGGACAATG CTAAAACCAT
          AATAGTACAG CTGAAGGAGT CTGTAGTAAT TAATTGTACA AGACCCAATA
          ACAATACAAG AAAAAGTATA CCGGTAGGAC CAGGGAGAGC AATTTATGCA
          ACAGGAGAAA TAATAGGAGA TATAAGACAA GCACATTGTA ACCTTAGTAG
          AGCAGAATGG AATAACGCTT TAAAACAGAT AGTTAAGAAA TTAAGAGAAC
          AATTTGGGAA TAAAACAATA GTCTTTAATC GATCCTCAGG AGGGGACCCA
          GAAATTGTAA TGCACAGCTT TAATTGTGGA GGGGAATTTT TCTACTGTAA
          TTCAACACAA CTGATCACAC TCCCATGCAG AATAAAACAA ATTATAAACA
          TGTGGCAGGA AGTAGGAAAA GCAATGTATG CCCCTCCCAT TAGAGGACAA
          ATTAGATGTT CATCAAATAT TACAGGGCTG CTATTAACAA GAGATGGTGG
          CGAAATCTTC AGACCT
p1c86s080 GAAGAGGTAG TAATTAGATC TGAAAATTTC ACGGACAATG CTAAAACCAT
          AATAGTACAG CTGAAGGAGT CTGTAGTAAT TAATTGTACA AGACCCAATA
          ACAATACAAG AAAAAGTATA CAGGTAGGAC CAGGGAAAGC AATTTATACA
          ACAGGAGAAA TAATAGGAGA TATAAGACAA GCACATTGTA ACCTTAGTAG
          AGCAGAATGG AATAACACTT TAAAACAGAT AGTTAAGAAA TTAAGAGAAC
          AATTTGGGAA TAAAACAATA GTCTTTAATC AATCCTCAGG AGGGGACCCA
          GAAATTGTAA TGCACAGTTT TAATTGTGGA GGGGAATTTT TCTACTGTAA
          TTCAACACAA CTGATCACAC TCCCATGCAG AATAAAACAA ATTATAAACA
          TGTGGCAGGA AGTAGGAAAA GCAATGTATG CCCCTCCCAT CAGAGGACAA
          ATTAGATGTT CATCAAATAT TACAGGGCTG CTATTAACAA GAGATGGTGG
          TGAAATCTTC AGACCT
p1c86s081 GAAGAGGTAG TAATTAGATC TGAAAATTTC ACGGACAATG CTAAAACCAT
          AATAGTACAG CTGAAGGAGT CTGTAGTAAT TAATTGTACA AGACCCAATA
          ACAATACAAG AAAAAGTATA CAGGTAGGAC CAGGGAAAGC AATTTATACA
          ACAGGAGAAA TAATAGGAGA TATAAGGCAA GCACATTGTA ACCTTAGTAG
          AGCAGAATGG AATAACACTT TAACACAGAT AGTTAAGAAA TTAAGAGAAC
          AATTTGGGAA TAAAACAATA GTCTTTAATC AATCCCCAGG AGGGGACCCA
          GAAATTGTAA TGCACAGTTT TAATTGTGGA GGGGAATTTT TCTACTGTAA
          TTCAACACAA CTGATCACAC TCCCATGCAA AATAAAACAA ATTATAAACA
          TGTGGCAGGA AGTAGGAAAA GCAATGTATG CCCCTCCCAT CAGAGGACAA
          ATTAGATGTT CATCAAATAT TACAGGGCTG CTATTAACAA GAGATGGTGG
          TGAAATCTTC AGACCT
p1c90s082 GAAGAGGTAG TAATTAGATC TGAAAATTTC ACGGACAATG CTAAAACCAT
          AATAGTACAG CTGAAGGAGC CTGTAGTAAT TAATTGTACA AGACCCAATA
          ACAATACAAG AAAAAGTATA CCGGTAGGAT CAGGGAGAGC AATTTATGCA
          ACAGGAGAAA TAATAGGAGA TATAAGACAA GCACATTGTA ACCTTAGTAG
          AGCAGAATGG AATAACACTT TAAAGCAGAT AGTTGAGAAA TTAAGAGAAC
          AATTTGGGAA TAAAACAATA GTCTTTAATC GATCCCCAGG AGGGGACCCA
          GAAATTGTAA TGCACAGCTT TAATTGTGGA GGGGAATTTT TCTACTGTAA
          TTCAACACAA CTGATCACAC TCCCATGCAG AATAAAACAA ATTATAAACA
          TGTGGCAGGA AGTAGGAAAA GCAATGTATG CCCCTCCCAT CAGAGGACAA
          ATTAGATGTT CATCAAATAT TACAGGGCTG CTATTAACAA GAGATGGTGG
          TGAAATCTTC AGACCT
p1c92s083 GAAGAGGTAG TAATTAGATC TGAAAATTTA ACGGACAATG CTAAAACCAT
          AATAGTACAG CTGAAGGAGC CTGTAGTAAT TAATTGTACA AGACCCAATA
          ACAATACAAG AAAAAGTATA CCGGTAGGAC CAGGGAGAGC AATTTATACG
          ACAGGAGAAA TAATAGGAGA TATAAGACAA GCACATTGTA ACCTTAGTAG
          AGCAGAATGG AATAACACTT TAAAACAGAT AGTTAAGAAA TTAAGAGAAC
          AATTTGGGAA TAAAACAATA GTCTTTAATC GATCCTCAGG AGGGGACCCA
          GAAATTGTAA TGCACAGTTT TAATTGTGGA GGGGAATTTT TCTACTGTAA
          TTCAACACAA CTGATCACAC TCCCATGCAG AATAAAACAA ATTATAAACA
          TGTGGCAGGA AGTAGGAAAA GCAATGTATG CCCCTCCCAT CAGAGGACAA
          ATTAGATGTT CATCAAATAT TACAGGGCTG CTATTAACAA GAGATGGTGG
          CGAAATCTTC AGACCT
p1c93s084 GAAGAGGTAG TAATTAGATC TGAAAATTTC ACGGACAATG CTAAAACCAT
          AATAGTACAG CTGAAGGAGT CTGTAGTAAT TAATTGTACA AGACCCAATA
          ACAATACAAG AAAAAGTATA CATGTAGGAC CAGGGAGAGC AATTTATGCA
          ACAGGAGAAA TAATAGGGGA TATAAGAAAA GCACATTGTA ACCTTAGTAG
          AACAGAATGG GATAACACTT TAAAACAGAT AGTTGAGAAA TTAAGAGAAC
          AATTTGGGAA TAAAACAATA GTCTTTAATC GATCCTCAGG AGGGGACCCA
          GAAATTGTAA TGCACAGCTT TAATTGTGGA GGGGAATTTT CCTACTGTAA
          TTCAACACAA CTGATCACAC TCCCATGCAG AATAAAACAA ATTATAAACA
          TGTGGCAGGA AGTAGGAAAA GCAATGTATG CCCCTCCCAT CAGAGGACAA
          ATTAGATGTT CATCAAATAT TACAGGGCTG CTATTAACAA GAGATGGTGG
          CGAAATCTTC AGACCT
p1c96s085 GAAGAGGTAG TAATTAGATC TGAAAATTTC ACGGACAATG CTAAAACCAT
          AATAGTACAG CTGAAGGAGC CTGTAGTAAT TAATTGTACA AGACCCAATA
          ACAATACAAG AAAAAGTATA CCGGTAGGAC CAGGGAGAGC AATTTATGCA
          ACAGGAGAAA TAATAGGAGA TATAAGACAA GCACATTGTA ACCTTAGTAG
          AGCAGAATGG AATAACACTT TACAACAGAT AGTTAAGAAA TTAAGAGAAC
          AATTTGGGAA TAAAACAATA GTCTTTAATC GATCCTCAGG AGGGGACCCA
          GAAATTGTAA TGCACAGTTT TAATTGTGGA GGGGAATTTT TCTACTGTAA
          TTCAACACAA CTGATCACAC TCCCATGCAA AATAAAACAA ATTATAAACA
          TGTGGCAGGA AGTAGGAAAA GCAATGTATG CCCCTCCCAT CAGAGGACAA
          ATTAGATGTT CATCAAATAT TACAGGGCTG CTATTAACAA GAGATGGTGG
          CGAAATCTTC AGACCT
p1c98s086 GAAGAGGTAG TAATTAGATC TGAAAATTTC ACGGACAATG CTAAAACCAT
          AATAGTACAG CTGAAGGAGT CTGTAGTAAT TAATTGTACA AGACCCAATA
          ACAATACAAG AAAAAGTATA CAGGTAGGAC CAGGGAAAGC AATTTATACA
          ACAGGAGAAA TAATAGGAGA TATAAGACAA GCACATTGTA ACCTTAGTAG
          AGCAGAATGG AACAACACTT TAACACAGAT AGTTAAGAAA TTAAGAGAAC
          AATTTGGGAA TAAAACAATA GTCTTTAATC AATCCTCGGG AGGGGACCCA
          GAAATTGTAA TGCACAGTTT TAATTGTGGA GGGGAATTTT TCTACTGTAA
          TTCAACACAA CTGATCACAC TCCCATGCAA AATAAAACAA ATTATAAACA
          TGTGGCAGGA AGTAGGAAAA GCAATGTATG CCCCTCCCAT CAGAGGACAA
          ATTAGATGTT CATCAAATAT TACAGGGCTG CTATTAACAA GAGATGGTGG
          CGAAATCTTC AGACCT
p1p202087 AAAGAGGTAG TAATTAGATC TGAAAATTTC ACGGACAATG CTAAAACCAT
          AATAGTACAG CTGAATGAGT CTGTAGTAAT TAATTGTACA AGACCCAGTA
          ACAATACAAG AAGAAGTATA GCGGTAGGAC CAGGGAGAGC ATTTTATGCA
          ACAGATCAAA TAATAGGAGA TATAAGAAAA GCACATTGTA ACCTTAGTAG
          AGCAGCATGG AATAACACTT TAAGACAGAT AGTTGAGAAA TTAAGAGAAC
          AATTTGGGAA TAAAACAATA GTCTTTAATC GATCCTCAGG AGGGGACCCA
          GAAATTGTGA TGCACAGTTT TAATTGTGGA GGGGAATTTT TCTACTGTAA
          TACAACACAA CTGATCATAC TCCAATGCAG AATAAAACAA ATTATAAACA
          TGTGGCAGGA AGTAGGAAAA GCAATGTATG CCCCTCCCAC CAGTGGACAA
          ATTAGATGTT CATCAAATAT TACAGGGCTG CTATTAACAA GAGATGGTGG
          CGAAATCTTC AGACCT
p1p203088 AAAGAGGTAG TAATTAGATC TGAAAATTTC ACGGACAATG CTAAAACCAT
          AATAGTACAG CTGAATGAGT CTGTAGTAAT TAATTGTACA AGACCCAGTA
          ACAATACAAG AAGAAGTATA GCGGTAGGAC CAGGGAGAGC ATTTTATGCA
          ACAGATAAAA TAATAGGAGA TATAAGAAAA GCACATTGTA ACCTTAGTAG
          AACAGCATGG AATAACACTT TAAGACAGAT AGTTGAGAAA TTAAGAGAAC
          AATTTGGGAA TAAAACAATA GTCTTTAATC GATCCTCAGG AGGGGACCCA
          GAAATTGTGA TGCACAGCTT TAATTGTGGA GGGGAATTTT TCTACTGTAA
          TACAACACAA TTGATCATAC TCCAATGCAG AATAAAACAA ATTATAAACA
          TGTGGCAGGA AGTAGGAAAA GCAATGTATG CCCCTCCCAT CAGCGGACAA
          ATTAGATGTT CATCAAATAT TACAGGGCTG CTATTAACAA GAGATGGTGG
          CGAAATCTTC AGACCT
p1p206089 AAAGAGGTAA TAATTAGATC TGAAAATTTC ACGGACAATG CTAAAACCAT
          AATAGTACAG CTGAATGAGT CTGTAGTAAT TAATTGTACA AGACCCAGTA
          ACAATACAAG AAGAAGTATA GCGGTAGGAC CAGGGAGAGC ATTTTATGCA
          ACAGATCAAA TAATAGGAGA TATAAGAAAA GCACATTGTA ACCTTAGTAG
          AGCAGCATGG AATAACACTT TAAGACAGAT AGCTGAGAAA TTAAGAGAAC
          AATTTGGGAA TAAAACAATA GTCTTTAATC GATCCTCAGG AGGGGACCCA
          GAAATTGTAA TGCACAGTTT TAATTGTGGA GGGGAATTTT TCTACTGTAA
          TACAACACAA CTGATCATAC TCCAATGCAG AATAAAACAA ATTATAAACA
          TGTGGCAGGA AGTAGGAAAA GCAATGTATG CCCCTCCCAT CAGTGGACAA
          ATTAGATGTT CATCAAATAT TACAGGGCTG CTATTAACAA GAGATGGTGG
          CGAAATCTTC AGACCT
p1p208090 GAAGAGGTAG TAATTAGATC TGAAAATTTC ACGAACAATG CTAAGACCAT
          AATAGTACAG CTGAATGAGT CTGTAGTAAT TAATTGTACA AGACCCAGTA
          ACAATACAAG AAGAAGTATA GTAGTAGGAC CAGGGAGAGC ATTTTATGCA
          ACAGATAAAA TAATAGGAGA TATAAGAAAA GCACATTGTA ACATTAGTAA
          AGCAGCATGG AATAACACTT TAAGACAGAT AGTTGAGAAA TTAAGAGAAC
          AATTTGGGAA TAAAACAATA GTCTTTAATC GATCCTCAGG AGGGGACCCA
          GAAATTATAA TGCACAGCTT TAATTGTGGA GGGGAATTTT TCTACTGTAA
          TACAACACAA CTGATCATAC TCCAATGCAG AATAAAACAA ATTGTAAACA
          TGTGGCAGGA AGTAGGAAAA GCAATGTATG CCCCTCCCAT CAACGGACAA
          ATTAGATGTT CATCAAATAT TACAGGGCTG CTATTAACAA GAGATGGTGG
          CGAAATCTTC AGACCT
p1p209091 AAAGAGGTAA TAATTAGATC TGAAAATTTC ACGGACAATG CTAAAACCAT
          AATAGTACAG CTGAATGAGT CTGTAGTAAT TAATTGTACA AGACCCAGTA
          ACAATACAAG AAGAAGTATA GCGGTAGGAC CAGGGAGAGC ATTTTATGCA
          ACAGATCAAA TAATAGGAGA TATAAGAAAA GCACATTGTA ACCTTAGTAG
          AGCAGCATGG AATAACACTT TAAGACAGAT AGCTGAGAAA TTAAGAGAAC
          AATTTGGGAA TAAAACAATA GTCTTTAATC GATCCTCTGG AGGGGACCCA
          GAAATTGTAA TGCACAGTCT TAATTGTGGA GGGGAATTTT TCTACTGTAA
          TACAACACAA CTGATCATAC TCCAATGCAG AATAAAACAA ATTATAAACA
          TGTGGCAGGA AGTAGGAAAA GCAATGTATG CCCCTCCCAT CAGTGGACAA
          ATTAGATGTT CATCAAATAT TACAGGGCTG CTATTAACAA GAGATGGTGG
          CGAAATCTTC AGACCT
p1p213092 GAAGAGGTAG TAATTAGATC TGAAAATTTC ACGAACAATG CTAAGACCAT
          AATAGTACAG CTGAATGAGT CTGTAGTAAT TAATTGTACA AGACCCAGTA
          ACAATACAAG AAGAAGTATA GCAGTAGGAC CAGGGAGAGC ATTTTATGCA
          ACAGATAAAA TAATAGGAGA TATAAGAAAA GCACATTGTA ACATTAGTAA
          AGCAGCATGG AATAACACTT TAAGACAGAT AGTTGAGAAA TTAAGAGAAC
          AATTTGGGAA TAAAACAATA GTCTTTAATC GATCCTCAGG AGGGGACCCA
          GAAATTGTAA TGCACAGTTT TAATTGTGGA GGGGAATTTT TCTACTGTAA
          TACAACACAA CTAATCATAC TCCAATGCAG AATAAAACAA ATTGTAAACA
          TGTGGCAGGA AGTAGGAAAA GCAATGTACG CCCCTCCCAT CAGTGGACAA
          ATTAGATGTT CATCAAATAT TACAGGGCTG CTATTAACAA GAGATGGTGG
          CGAAATCTTC AGACCT
p1p214093 AAAGAGGTAG TAATCAGATC TGAAAATTTC ACGGACAATG CTAAAACCAT
          AATAGTACAG CTAAATGAGT CTGTAGTAAT TAATTGTACA AGACCCAGTA
          ACAATACAAG AAGAAGTATA GCGGTAGGAC CAGGGAGAGC ATTTTATGCA
          ACAGATCAAA TAATAGGAGA TATAAGAAAA GCACATTGTA ACCTTAGTAG
          AGCAGCATGG AATAACACTT TAAGACAGAT AGTTGAGAAA TTAAGAGAAC
          AATTTGGAAA TAAAACAATA GTCTTTAATC GATCCTCAGG AGGGGACCCA
          GAAATTGTGA TGCACAGTTT TAATTGTGGA GGGGAATTTT TCTACTGTAA
          TACAACACAA CTGATCATAC TCCAATGCAG AATAAAACAA ATTATAAACA
          TGTGGCAGGA AGTAGGAAAA GCAATGTATG CCCCTCCCAT CAGTGGACAA
          ATTAGATGTT CATCAAATAT TACAGGGCTG CTATTAACAA GAGATGGTGG
          CGAAATCTTC AGACCT
p1p215094 GAAGAGGTAG TAATTAGATC TGAAAATTTC ACGAACAATG CTAAGACCAT
          AATAGTACAG CTGAATGAGT CTGTAGTAAT TAATTGTACA AGACCCAGTA
          ACAATACAAG AAGAAGTATA GCAGTAGGAC CAGGGAGAGC ATTTTATGCA
          ACAGATAAAA TAATAGGAGA TATAAGAAAA GCACATTGTA ACCTTAGTAG
          AACAGAATGG AATAACACTT TAAGACAGAT AGTTGAGAAA TTAAGAGAAC
          AATTTGGGAA TAAAACAATA GTCTTTAATC GATCCTCAGG AGGGGACCCA
          GAAATTGTGA TGCACAGTTT TAATTGTGGA GGGGAATTTT TCTACTGTAA
          TACAACACAA CTGATCATAC TCCAATGCAG AATAAAACAA ATTGTAAACA
          TGTGGCAGGA AGTAGGAAAA GCAATGTATG CCCCTCCCAT CAGTGGACAA
          ATTAGATGTT CATCAAATAT TACAGGGCTG CTATTAACAA GAGATGGTGG
          CGAAATCTTC AGACCT
p1p216095 AAAGAGGTAG TAATCAGATC TGAAAATTTC ACGGACAATG CTAAAACCAT
          AATAGTACAG CTGAATGAGT CTGTAGTAAT TAATTGTACA AGACCCAGTA
          ACAATACAAG AAGAAGTATA GCGGTAGGAC CAGGGAGAGC ATTTTATGCA
          ACAGATAAAA TAATAGGAGA TATAAGAAAA GCACATTGTA ACCTTAGTAG
          AACAGAATGG AATAACACTT TAAGACAGAT AGTTGAGAAA TTAAGAGAAC
          AATTTGGGAA TAAAACAATA GTCTTTAATC GATCCTCAGG AGGGGACCCA
          GAAATTGTAA TGCACAGTTT TAATTGTGGA GGGGAATTTT TCTACTGTAA
          TACAACACAA CTGATCATAC TCCAATGCAG AATAAAACAA ATTATAAACA
          TGTGGCAGGA AGTAGGAAAA GCAATGTATG CCCCTCCCAT CAGTGGACAA
          ATTAGATGTT CATCAAATAT TACAGGGCTG CTATTAACAA GAGATGGTGG
          CGAAATCTTC AGACCT
p1p222096 GAAGAGGTAG TAATTAGATC TGAAAATTTC ACGAACAATG CTAAAACCAT
          AATAGTACAG CTGAATGAGT CTGTAGTAAT TAATTGTACA AGACCCAGTA
          ACAATACAAG AAGAAGTATA GCGGTAGGAC CAGGAAGAGC ATTTTATGCA
          ACAGATCAAA TAATAGGAGA TATAAGAAAA GCACATTGTA ACCTTAGTAG
          AGCAGCATGG AATAACACTT TAAGACAGAT AGTTGAGAAA TTAAGAGAAC
          AATTTGGGAA TAAAACAATA GTCTTTAATC GATCCTCAGG AGGGGACCCA
          GAAATTGTGA TGCACAGTTT TAATTGTGGA GGGGAATTTT TCTACTGTAA
          TACAACACAA CTGATCATAC TCCAATGCAG AATAAAACAA ATTATAAACA
          TGTGGCAGGA AGTAGGACAA GCAATGTATG CCCCTCCCAT CAGCGGACAA
          ATTAGATGTT CATCAAATAT TACAGGGCTG CTATTAACAA GAGATGGTGG
          CGAAATCTTC AGACCT
p1p224097 GAAGAGGTAG TAATTAGATC TGAAAATTTC ACGAACAATG CTAAAACCAT
          AATAGTACAG CTGAATGAGT CTGTAGTAAT TAATTGTACA AGACCCAGTA
          ACAATACAAG AAGAAGTATA GCGGTAGGAC CAGGAAGAGC ATTTTATGCA
          ACAGATCAAA TAATAGGAGA TATAAGAAAA GCACATTGTA ACCTTAGTAG
          AGCAGCATGG AATAACACTT TAAGACAGAT AGTTGAGAAA TTAAGAGAAC
          AATTTGGGAA TAAAACAATA GTCTTTAATC GATCCTCAGG AGGGGACCCA
          GAAATTGTGA TGCACAGTTT TAATTGTGGA GGGGAATTTT TCTACTGTAA
          TACAACACAA CTGATCATAC TCCAATGCAG AATAAAACAA ATTATAAACA
          TGTGGCAGGG AGTAGGACAA GCAATGTATG CCCCTCCCAT CAGCGGACAA
          ATTAGATGTT CATCAAATAT TACAGGGCTG CTATTAACAA GAGATGGTGG
          CGAAATCTTC AGACCT
p1p225098 GAAGAGGTAG TAATTAGATC TGAAAATTTC ACGAACAATG CTAAAACCAT
          AATAGTACAG CTGAATGAGT CTGTAGTAAT TAATTGTACA AGACCCAGTA
          ACAATACAAG AAGAAGTATA GCGGTAGGAC CAGGAAGAGC ATTTTATGCA
          ACAGATCAAA TAATAGGAGA TATAAGAAAA GCACATTGTA ACCTTAGTAG
          AGCAGCATGG AATAACACTT TAGGACAGAT AGTTGAGAAA TTAAGAGAAC
          AATTTGGGAA TAAAACAATA GTCTTTAATC GATCCTCAGG AGGGGACCCA
          GAAATTGTAA TGCACAGTTT TAATTGTGGA GGGGAATTTT TCTACTGTAA
          TACAACACAA CTGATCATAC TCCAATGCAG AATAAAACAA ATTATAAACA
          TGTGGCAGGA AGTAGGACAA GCAATGTATG CCCCTCCCAT CAGCGGACAA
          ATTAGATGTT CATCAAATAT TACAGGGCTG CTATTAACAA GAGATGGTGG
          CGAAATCTTC AGACCT
p1p229099 GAAGAGGTAG TAATTAGATC TGAAAATTTC ACGAACAATG CTAAAACCAT
          AATAGTACAG CTGAATGAGT CTGTAGTAAT TAATTGTACA AGACCCAGTA
          ACAATACAAG AAGAAGTATA GCGGTAGGAC CAGGAAGAGC ATTTTATGCA
          ACAGATCAAA TAATAGGAGA TATAAGAAAA GCACATTGTA ACCTTAGTAG
          AGCAGCATGG AATAACACTT TAGGACAGAT AGTTGAGAAA TTAAGAGAAC
          AATTTGGGAA TAAAACAATA GTCTTTAATC GATCCTCAGG AGGGGACCCA
          GAAATTGTAA TGCACAGTTT TAATTGTGGA GGGGAATTTT TCTACTGTAA
          TACAACACAA CTGTTCACAC TCCAATGCAG AATAAAACAA ATTATAAACA
          TGTGGCAGGA AGTAGGACAA GCAATGTATG CCCCTCCCAT CAGCGGACAA
          ATTAGATGTT CATCAAATAT TACAGGGCTG CTATTAACAA GAGATGGTGG
          CGAAATCTTC AGACCT
p1p242100 GAAGAGGTAG TAATTAGATC TGAAAATTTC ACGAACAATG CTAAAACCAT
          AATAGTACAG CTGAATGAGT CTGTAGTAAT TAATTGTACA AGACCCAGTA
          ACAATACAAG AAGAAGTATA GCGGTAGGAC CAGGAAGAGC ATTTTATGCA
          ACAGATCAAA TAATAGGAGA TATAAGAAAA GCACATTGTA ACCTTAGTAG
          AGCAGCATGG AATAACACTT TAGGACAGAT AGTTGAGAAA TTAAGAGAAC
          AATTTGGGAA TAAAACAATA GTCTTTAATC GATCCTCAGG AGGGGACCCA
          GAAATTGTAA TGCACAGTTT TAATTGTGGA GGGAAATTTT TCTACTGTAA
          TACAACACAA CTGATCACAC TCCAATGCAG AATAAAACAA ATTATAAACA
          TGTGGCAGGA AGTAGGACAA GCAATGTATG CCCCTCCCAT CAGCGGACAA
          ATTAAATGTT CATCAAATAT TACAGGGCTG CTATTAACAA GAGATGGTGG
          CGAAATCTTC AGACCT
p1p243101 GAAGAGGTAG TAATTAGATC TGAAAATTTC ACGAACAATG CTAAAACCAT
          AATAGTACAG CTGAATGAGT CTGTAGTAAT TAATTGTACA AGACCCAGTA
          ACAATACAAG AAGAAGTATA GCGGTAGGAC CAGGAAGAGC ATTTTATGCA
          ACAGATCAAA TAATAGGAGA TATAAGAAAA GCACATTGTA ACCTTAGTAG
          AGCAGCATGG AATAACACTT TAGGACAGAT AGTTGAGAAA TTAAGAGAAC
          AATTTGGGAA TAAAACAATA GTCTTTAATC GATCCTCAGG AGGGGACCCA
          GAAATTGTAA TGCACAGTTT TAATTGTGGA GGGGAATTTT TCTACTGTAA
          TACAACACAA CTGATCATAC TCCAATGCAG AATAAAACAA ATTATAAACA
          TGTGGCAGGA AGTAGGACAA GCAATGTATG CCCCTCCCAT CAGTGGACAA
          ATTAGATGTT CATCAAATAT TACAGGGCTG CTATTAACAA GAGATGGTGG
          CGAAATCTTC AGACCT
p1p245102 GAAGAGGTAG TAATTAGATC TGAAAATTTC ACGAACAATG CTAAAACCAT
          AATAGTACAG CTGAATGAGT CTGTAGTAAT TAATTGTACA AGACCCAGTA
          ACAATACAAG AAGAAGTATA GCGGTAGGAC CAGGAAGAGC ATTTTATGCA
          ACAGATCAAA TAATAGGAGA TATAAGAAAA GCACATTGTA ACCTTAGTAG
          AGCAGCATGG AATAACACTT TAGGACAGAT AGTTGAGAAA TTAAGAGAAC
          AATTTGGGAG TAAAACAATA GTCTTTAATC GATCCTCAGG AGGGGACCCA
          GAAATTGTAA TGCACAGTTT TAATTGTGGA GGAGAATTTT TCTACTGTAA
          TACAACACAA CTGATCATAC TCCAATGCAG AATAAAACAA ATTATAAACA
          TGTGGCAGGA AGTAGGACAA GCAATGTATG CCCCTCCCAT CAGCGGACAA
          ATTAGATGTT CATCAAATAT TACAGGGCTG CTATTAACAA GAGATGGTGG
          CGAAATCTTC AGACCT
p1p252103 GAAGAGGTAG TAATTAGATC TGAAAATTTC ACGAACAATG CTAAAACCAT
          AATAGTACAG CTGAATGAGT CTGTAGTAAT TAATTGTACA AGACCCAGTA
          ACAATACAAG AAGAAGTATA GCGGTAGGAC CAGGAAGAGC ATTTTATGCA
          ACAGATCAAA TAATAGGAGA TATAAGAAAA GCACATTGTA ACCTTAGTAG
          AGCAGCATGG AATAACACTT TAGGACAGAT AGTTGAGAAA TTAAGAGAAC
          AATTTGGGAA TAAAACAATA GTCTTTAATC GATCCTCAGG AGGGGACCCA
          GAAATTGTAA TGCACAGTTT TAATTGTGGA GGAGAATTTT TCTACTGTAA
          TACAACACAA CTGATCATAC TCCAATGCAG AATAAAACAA ATTATAAACA
          TGTGGCAGGA AGTAGGACAA GCAATGTATG CCCCTCCCAT CAGCGGACAA
          ATTAGATGTT CATCAAATAT TACAGGGCTG CTATTAACAA GAGATGGTGG
          CGAAATCTTC AGACCT
p1p258104 GAAGAGGTAG TAATTAGATC TGAAAATTTC ACGAACAATG CTAAAACCAT
          AATAGTACAG CTGAATGAGT CTGTAGTAAT TAATTGTACA AGACCCAGTA
          ACAATACAAG AAGAAGTATA GCGGTAGGAC CAGGAAGAGC ATTTTATGCA
          ACAGATCAAA TAATAGGAGA TATAAGAAAA GCACATTGTA ACCTTGGCAG
          AGCAGCATGG AATAACACTT TAGGACAGAT AGTTGAGAAA TTAAGAGAAC
          AATTTGGGAA TAAAACAATA GTCTTTAATC GATCCTCAGG AGGGGACCCA
          GAAATTGTAA TGCACAGTTT TAATTGTGGA GGGAAATTTT TCTACTGTAA
          TACAACACAA CTGATCACAC TCCAATGCAG AATAAAACAA ATTATAAACA
          TGTGGCAGGA AGTAGGACAA GCAATGTATG CCCCTCCCAT CAGCGGACAA
          ATTAAATGTT CATCAAATAT TACAGGGCTG CTATTAACAA GAGATGGTGG
          CGAAATCTTC AGGCCT
p1p259105 AAAGAGGTAG TAATTAGATC TGAAAATTTC ACGGACAATG CTAAAACCAT
          AATAGTACAG CTGAATGAGT CTGTAGTAAT TAATTGTACA AGACCCAGTA
          ACAATACAAG AAGAAGTATA GCGGTAGGAC CAGGGAGAGC ATTTTATGCA
          ACAGATCAAA TAATAGGAGA TATAAGAAAA GCACATTGTA ACCTTAGTAG
          AGCAGCATGG AATAACACTT TAGGACAGAT AGTTGAGAAA TTAAGAGAAC
          AATTTGGGAG TAAAACAATA GTCTTTAATC GATCCTCAGG AGGGGACCCA
          GAAATTGTAA TGCACAGTTT TAATTGTGGA GGGGAATTTT TCTACTGTAA
          TACAACACAA CTGATCACAC TCCAATGCAG AATAAAACAA ATTATAAACA
          TGTGGCAGGA AGTAGGACAA GCAATGTATG CCCCTCCCAT CAGCGGACAA
          ATTAGATGTT CATCAAATAT TACAGGGCTG CTATTAACAA GAGATGGTGG
          CGAAATCTTC AGACCT
p1p264106 GAAGAGGTAG TAATTAGATC TGAAAATTTC ACGAACAATG CTAAAACCAT
          AATAGTACAG CTGAATGAGT CTGTAGTAAT TAATTGTACA AGACCCAGTA
          ACAATACAAG AAGAAGCATA GCGGTAGGAC CAGGGAGAGC ATTTTATGCA
          ACAGATCAAA TAATAGGAGA TATAAGAAAA GCACATTGTA ACCTTAGTAG
          AGCAGCATGG AATAACACTT TAGGACAGAT AGTTGAGAAA TTAAGAGAAC
          AATTTGGGAA TAAAACAATA GTCTTTAATC GATCCTCAGG AGGGGACCCA
          GAAATTGTAA TGCACAGTTT TAATTGTGGA GGGGAATTTT TCTACTGTAA
          TACAACACAA CTGATCACAC TCCAATGCAG AATAAAACAA ATTATAAACA
          TGTGGCAGGA AGTAGGACAA GCAATGTATG CCCCTCCCAT CAGCGGACAA
          ATTAGATGTT CATCAAATAT TACAGGGCTG CTATTAACAA GAGATGGTGG
          CGAAATCTTC AGACCT
p1p265107 GAAGAGGTAG TAATTAGATC TGAAAATTTC ACGAACAATG CTAAAACCAT
          AATAGTACAG CTGAATGAGT CTGTAGTAAT TAATTGTACA AGACCCAGTA
          ACAATACAAG AAGAAGTATA GCGGTAGGAC CAGGAAGAGC ATTTTATGCA
          ACAGATCAAA TAATAGGAGA TATAAGAAAA GCACATTGTA ACATTAGTAA
          AGCAGCATGG AATAACACTT TAAGACAGAT AGTTGACAAA TTAAAAGAAC
          AATTTGGGAA TAAAACAATA GTCTTTAATC GATCCTCAGG AGGGGACCCA
          GAAATTGTAA TGCACAGTTT TAATTGTGGA GGGGAATTTT TCTACTGTAA
          TACAACACAA CTGATCATAC TCCAATGCAG AATAAAACAA ATTATAAACA
          TGTGGCAGGA AGTAGGACAA GCAATGTATG CCCCTCCCAT CAGCGGCCAA
          ATTAGATGTT CATCAAATAT TACAGGGCTG CTATTAACAA GAGATGGTGG
          CGAAATCTTC AGACCT
p1p266108 AAAGAGGTAG TAATTAGATC TGAAAATTTC ACGGACAATG CTAAAACCAT
          AATAGTACAG CTGAATGAGT CTGTAGTAAT TAATTGTACA AGACCCAGTA
          ACAATACAAG AAGAAGTATA GCGGTAGGAC CAGGAAGAGC ATTTTATGCA
          ACAGATCAAA TAATAGGAGA TATAAGAAAA GCACATTGTA ACCTTAGTAG
          AGCAGCATGG AATAACACTT TAGGACAGAT AGTTGAGAAA TTAAGAGAAC
          AATTTGGGAA TAAAACAATA GTCTTTAATC GATCCTCAGG AGGGGACCCA
          GAAATTGTAA TGCACAGTTT TAATTGTGGA GGGGAATTTT TCTACTGTAA
          TACAACACAA CTGATCACAC TCCAATGCAG AATAAAACAA ATTATAAACA
          TGTGGCAGGA AGTAGGACAA GCAATGTATG CCCCTCCCAT CAGTGGACAA
          ATTAGATGTT CATCAAATAT TACAGGGCTG CTATTAACAA GAGATGGTGG
          CGAAATCTTC AGACCT
p1p269109 GAAGAGGTAG TAATTAGATC TGAAAATTTC ACGAACAATG CTAAAACCAT
          AATAGTACAG CTGAATGAGT CTGTAGTAAT TAATTGTACA AGACCCAGTA
          ACAATACAAG AAGAAGTATA GCGGTAGGAC CAGGAAGAGC ATTTTATGCA
          ACAGATCAAA TAATAGGAGA TATAAGAAAA GCACATTGTA ACCTTAGTAG
          AGCAGCATGG AATAACACTT TAAGACAAAT AGTTGAGAAA TTAAGAGAAC
          AATTTGGGAA TAAAACAATA GTCTTTAATC GATCCTCAGG AGGGGACCCA
          GAAATTGTGA TGCACAGCTT TAATTGTGGA GGGGAATTTT TCTACTGTAA
          TACAACACAA TTGATCATAC TCCAATGCAG AATAAAACAA ATTGTAAATA
          TGTGGCAGGA AGTAGGGCAA GCAATGTATG CCCCTCCCAT CAGCGGACAA
          ATTAGATGTT CATCAAATAT TACAGGGCTG CTATTAACAA GAGATGGTGG
          CGAAATCTTC AGACCT
p1p272110 AAAGAGGTAG TAATTAGATC TGAAAATTTC ACGAACAATG CTAAAACCAT
          AATAGTACAG CTAAATGAGT CTGTAGTAAT TAATTGTACA AGACCCAGTA
          ACAATACAAG AAGAAGTATA GCAGTAGGAC CAGGGAGAGC ATTTTATGCA
          ACAGATAAGA TAATAGGAGA TATAAGAAAA GCACATTGTA ACATTAGTAA
          AGCAGCATGG AATAACACTT TAAGACAGAT AGTTGAGAAA TTAAGAGAAC
          AATTTGGGAA TAAAACAATA GTCTTTAATC GATCCTTAGG AGGGGACCCA
          GAAATTGTGA TGCACAGCTT TAATTGTGGA GGGGAATTTT TCTACTGTAA
          TACAACACAA TTGATCATAC TCCAATGCAG AATAAAACAA ATTATAAACA
          TGTGGCAGGA AGTAGGACAA GCAATGTATG CCCCTCCCAT CAGTGGACAA
          ATTAGATGTT CATCAAATAT TACAGGGCTG CTATTAACAA GAGATGGTGG
          CGAAATCTTC AGACCT
p1p273111 GAAGAGGTAG TAATTAGATC TGAAAATTTC ACGAACAATG CTAAAACCAT
          AATAGTACAG CTGAATAAGT CTGTAGTAAT TAATTGTACA AGACCCAGTA
          ATAATACAAG AAGAAGTATA GCGGTAGGAC CAGGAAGAGC ATTTTATGCA
          ACAGATCAAA TAATAGGAGA TATAAGAAAA GCACATTGTA ACCTTAGTAG
          AGCAGCATGG AATAACACTT TAAGACAGAT AGTTGAGAAA TTAAGAGAAC
          AATTTGGGAA TAAAACAATA GTCTTTAATC GATCCTCAGG AGGAGACCCA
          GAAATTGTAA TGCACAGTTT TAATTGTGGA GGGGAATTTT TCTACTGTAA
          TACAACACAA CTGATCACAC TCCAATGCAG AATAAAACAA ATTATAAACA
          TGTGGCAGGA AGTAGGACAA GCAATGTATG CCCCTCCCAT CAGCGGACAA
          ATTAGATGTT CATCAAATAT TACAGGGCTG CTATTAACAA GAGATGGTGG
          CGAAATCTTC AGACCT
p1p275112 AAAGAGGTAG TAATCAGATC TGAAAATTTC ACGGACAATG CTAAAACCAT
          AATAGTACAG CTGAATGAGT CTGTAGTAAT TAATTGTACA AGACCCAGTA
          ACAATACAAG AAGAAGTATA GCGGTAGGAC CAGGAAGAGC ATTTTATGCA
          ACAGATCAAA TAATAGGAGA TATAAGAAAA GCACATTGTA ACCTTAGTAG
          AGCAGCATGG AATAACACTT TAGGACAGAT AGTTGAGAAA TTAAGAGAAC
          AATTTGGGAA TAAAACAATA GTCTTTAATC GATCCTCAGG AGGGGACCCA
          GAAATTGTGA TGCACAGTTT TAATTGTGGA GGGGAATTTT TCTACTGTAA
          TACAACACAA CTGATCACAC TCCAATGCAG AATAAAACAA ATTATAAACA
          TGTGGCAGGA AGTAGGACAA GCAATGTATG CCCCTCCCAT CAGCGGACAA
          ATTAGATGTT CATCAAATAT TACAGGGCTG CTATTAACAA GAGACGGTGG
          CGAAATCTTC AGACCT
p1p276113 AAAGAGGTAG TAATCAGATC TGAAAATTTC ACGGACAATG CTAAAACTAT
          AATAGTACAG CTGAATGAGT CTGTAGTAAT TAATTGTACA AGACCCAGTA
          ACAATACAAG AAGAAGTATA GCGGTAGGAC CAGGAAGAGC ACTTTATGCA
          ACAGATCAAA TAATAGGAGA TATAAGAAAA GCACATTGTA ACCTTAGTAG
          AGCAGCATGG AATAACACTT TAGGACAGAT AGTTGAGAAA TTAAGAGAAC
          AATTTGGGAA TAAAACAATA GTCTTTAATC GATCCTCAGG AGGGGACCCA
          GAAATTGTGA TGCACAGTTT TAATTGTGGA GGGGAATTTT TCTACTGTAA
          TACAACACAA CTGATCACAC TCCAATGCAG AATAAAACAA ATTATAAACA
          TGTGGCAGGA AGTAGGACAA GCAATGTATG CCCCTCCCAT CAGCGGACAA
          ATTAGATGTT CATCAAATAT TACAGGGCTG CTATTAACAA GAGACGGTGG
          CGAAATCTTC AGACCT
p1p277114 GAAGAGGTAG TAATTAGATC TGAAAATTTC ACGAACAATG CTAAAACCAT
          AATAGTACAG CTGAATGAGT CTGTAGTAAT TAATTGTACA AGACCCAGTA
          ACAATACAAG AAGAAGTATA GCGGTAGGAC CAGGAAGAGC ATTTTATGCA
          ACAGATCAAA TAATAGGAGA TATAAGAAAA GCACATTGTA ACCTTAGTAG
          AGCAGCATGG AATAACACTT TAGGACAGAT AGTTGAGAAA TTAAGAGAAC
          AATTTGGGAA TAAAACAATA GTCTTTAATC GATCCTCAGG AGGGGGCCCA
          GAAATTGTAA TGCACAGTTT TAATTGTGGA GGGGAATTTT TCTACTGTAA
          TACAACACAA CTGATCACAC TCCAATGTAG AATAAAACAA ATTATAAACA
          TGTGGCAAGA AGTAGGACAA GCAATGTATG CCCCTCCCAT CAGTGGACAA
          ATTAGATGTT CATCAAATAT TACAGGGCTG CTATTAACAA GAGATGGTGG
          CGAAATCTTC AGACCT
p1p282115 GAAGAGGTAG TAATTCGATC TGAAAATTTC ACGAACAATG CTAAAACCAT
          AATAGTACAG CTGAATGAGT CTGTAGTAAT TAATTGTACA AGACCCAGTA
          ACAATACAAG AAGAAGTATA GCAGTAGGAC CAGGGAGAGC ATTTTATGCA
          ACAGATCAAA TAATAGGAGA TATAAGAAAA GCACATTGTA ACCTTAGTAG
          AGCAGCATGG AATAACACTT TAAGACAGAT AGTTGAGAAA TTAAGAGAAC
          AATTTGGGAA TAAAACAATA GTCTTTAATC GATCCTCAGG AGGAGACCCA
          GAAATCGTGA TGCACAGCTT TAATTGTGGA GGGGAATTTT TCTACTGTAA
          TACAACACAA TTGATCATAC TCCAATGCAG AATAAAACAA ATTATAAACA
          TGTGGCAGGA AGTAGGACAA GCAATGTATG CCCCTCCCAT CAGCGGACAA
          ATTAGCTGTT CATCAAATAT TACAGGGCTG CTATTAACAA GAGATGGTGG
          CGAAATCTTC AGACCT
p1p326116 AAAGAGGTAG TAATTAGATC TGAAAATTTC ACGGACAATG CTAAAACCAT
          AATAGTACAG CTGAATGAGT CTGTAGTAAT TAATTGTACA AGACCCAGTA
          ACAATACAAG AAGAAGTATA GCGGTAGGAC CAGGAAGAGC ATTTTATGCA
          ACAGATAAAA TAATAGGAGA TGTAAGAAAA GCACATTGTA ACCTTAGTAG
          AACAGAATGG AATAACACTT TAAGACAGAT AGTTGAGAAA TTAAGAGAAC
          AATTTGGGAA TAAAACAATA GTCTTTAATC GATCCTCAGG AGGGGACCCA
          GAAATTGTGA TGCACAGTTT TAATTGTGGA GGGGAATTTT TCTACTGTAA
          TACAACACAA CTGATCATAC TCCAATGCAG AATAAAACAA ATTATAAACA
          TGTGGCAGGA AGTAGGAAAA GCAATGTATG CCCCTCCCAT CAACGGACAA
          ATTAGATGTT CATCAAATAT TACAGGGCTG CTATTAACAA GAGATGGTGG
          CGAAATCTTC AGACCT
p1p332117 AAAGAGGTAG TAATTAGATC TGAAAATTTC ACGGACAATG CTAAAACCAT
          AATAGTACAG CTGAATGAGT CTGTAGTAAT TAATTGTACA AGACCCAGTA
          ACAATACAAG AAGAAGTATA GCGGTAGGAC CAGGAAGAGC ATTTTATGCA
          ACAGATAAAA TAATAGGAGA TGTAAGAAAA GCACATTGTA ACCTTAGTAG
          AACAGAATGG AATAACACTT TAAGACAGAT AGTTGAGAAA TTAAGAGAAC
          AATTTGGGAA TAAAACAATA GTCTTTAATC GATCCTCAGG AGGGGACCCA
          GAAATTGTGA TGCACAGTTT TAATTGTGGA GGGGAATTTT TCTACTGTAA
          TACAACACAA CTGATCATAC TCCAATGCAG AATAAAACAA ATTATAAACA
          TGTGGCAGGA AGTAGGAAAA GCAATGTATG CCCCTCCCAT CAATGGACAA
          ATTAGATGTT CATCAAATAT TACAGGGCTG CTATTAGCAA GAGATGGTGG
          CGAAATCTTC AGACCT
p1p333118 AAAGAGGTAG TAATCAGATC TGAAAATTTC ACGGACAATG CTAAAACCAT
          AATAGTACAG CTGAATGAGT CTGTAGTAAT TAATTGTACA AGACCCAGTA
          ACAATACAAG AAGAAGTATA GCGGTAGGAC CAGGGAGAGC ATTTTATGCA
          ACAGATCAAA TAATAGGAGA TATAAGAAAA GCACATTGTA ACCTTAGTAG
          GGCAGCATGG AATAACACTT TAGGACAGAT AGTTGAGAAA TTAAGAGAAC
          AATTTGGGAA TAAAACAATA GTCTTTAATC GATCCTCAGG AGGGGACCCA
          GAAATTGTAA TGCACAGTTT TAATTGTGGA GGGGAATTTT TCTACTGTAA
          TACAACACAA CTGATCACAC TCCAATGCAG AATAAAACAA ATTATAAACA
          TGTGGCAGGA AGTAGGAAAA GCAATGTATG CCCCTCCCAT CAACGGACAA
          ATTAGATGTC CATCAAATAT TACAGGGCTG CTATTAACAA GAGATGGTGG
          CGAAATCTTC AGACCT
p1p335119 AAAGAGGTAG TAATTAGATC TGAAAATTTC ACGGACAATG CTAAAACCAT
          AATAGTACAG CTGAATGAGT CTGTAGTAAT TAATTGTACA AGACCCAGTA
          ACAATACAAG AAGAAGTATA GCGGTAGGAC CAGGGAGAGC ATTTTATGCA
          ACAGATAAAA TAATAGGAGA TATAAGAAAA GCACATTGTA ACCTTAGTAG
          AACAGCATGG AATAACACTT TAAGACAGAT AGTTGAGAAA TTAAGAGAAC
          AATTTGGGAA TAAAACAATA GTCTTTAATC GATCCTCAGG AGGGGACCCA
          GAAATTGTAA TGCACAGTTT TAATTGTGGA GGGGAATTTT TCTACTGTAA
          TACAACACAA CTGATCACAC TCCAATGCAG AATAAAACAA ATTATAAACA
          TGTGGCAGGA AGTAGGAAAA GCAATGTATG CCCCTCCCAT CAATGGACAA
          ATTAGATGTT CATCAAATAT TACAGGGCTG CTATTAACAA GAGATGGTGG
          CGAAATCTTC AGACCT
p1p336120 AAAGAGGTAG TAATCAGATC TGAAAATTTC ACGGACAATG CTAAAACCAT
          AATAGTACAG CTGAATGAGT CTGTAGTAAT TAATTGTACA AGACCCAGTA
          ACAATACAAG AAGAAGTATA GCGGTAGGAC CAGGGAGAGC ATTTTATGCA
          ACAGATCAAA TAATAGGAGA TATAAGAAAA GCACATTGTA ACCTTAGTAG
          AGCAGCATGG AATAACACTT TAGGACAGAT AGTTGAGAAA TTAAGAGAAC
          AATTTGGGAA TAAAACAATA GTCTTTAATC GATCCTCAGG AGGGGACCCA
          GAAATTGTAA TGCACAGTTT TAATTGTGGA GGGGAATTTT TCTACTGTAA
          TACAACACAA CTGATCACAC TCCAATGCAG AATAAAACAA ATTATAAACA
          TGTGGCAGGA AGTAGGAAAA GCAATGTATG CCCCTCCCAT CAACGGACAA
          ATTAGATGTT CGTCAAATAT TACAGGGCTG CTATTAACAA GAGATGGTGG
          CGAAATCTTC AGACCT
p1p337121 AAAGAGGTAG TAATCAGATC TGAAAATTTC ACGGACAATG CTAAAACCAT
          AATAGTACAG CTGAATGAGT CTGTAGTAAT TAATTGTACA AGACCCAGTA
          ACAATACAAG AAGAAGTATA GCGGTAGGAC CAGGGAGAGC ATTTTATGCA
          ACAGGTCAAA TAATAGGAGA TATAAGAAAA GCACATTGTA ACCTTAGTAG
          AGCAGCATGG AATAACACTT TAGGACAGAT AGTTGAGAAA TTAAGAGAAC
          AATTTGGGAA TAAAACAATA GTCTTTAATC GATCCTCAGG AGGGGACCCA
          GAAATTGTAA TGCACAGTTT TAATTGTGGA GGGGAATTTT TCTACTGTAA
          TACAACACAA CTGATCACAC TCCAATGCAG AATAAAACAA ATTATAAACA
          TGTGGCAGGA AGTAGGAAAA GCAATGTATG CCCCTCCCAT CAACGGACAA
          ATTAGATGTT CATCAAATAT TACAGGGCTG CTATTAACAA GAGATGGTGG
          CGAAATCTTC AGACCT
p1p338122 AAAGAGGTAG TAATTAGATC TGAAAATTTC ACGGACAATG CTAAAACCAT
          AATAGTACAG CTGAATGAGT CTGTAGTAAT TAATTGTACA AGACCCAGTA
          ACAATACAAG AAGAAGTATA GCGGTAGGAC CAGGGAGAGC AATTTATGCG
          ACAGATAAAA TAATAGGAGA TATAAGAAAA GCACATTGTA ACCTTAGTAG
          AGCAGCATGG AATAACACTT TAGGACAGAT AGTTGAGAAA TTAAGAGAAC
          AATTTGGGAA TAAAACAATA GTCTTTAATC GATCCTCAGG AGGGGACCCA
          GAAATTGTAA TGCACAGTTT TAATTGTGGA GGGGAATTTT TCTACTGTAA
          TACAACACAA CTGATCACAC TCCAATGCAG AATAAAACAA ATTATAAACA
          TGTGGCAGGA AGTAGGAAAA GCAATGTATG CCCCTCCCAT CAACGGACAA
          ATTAGATGTT CATCAAATAT TACAGGGCTG CTATTAACAA GAGATGGTGG
          CGAAATCTTC AGACCT
p1p339123 AAAGAGGTAG TAATTAGATC TGAAAATTTC ACGGACAATG CTAAAACCAT
          AATAGTACAG CTGAATGAGT CTGTAGTAAT TAATTGTACA AGACCCAGTA
          ACAATACAAG AAGAGGTATA GCGGTAGGAC CAGGGAGAGC AATTTATGCA
          ACAGATAAAA TAATAGGAGA TATAAGAAAA GCACATTGTA ACCTTAGTAG
          AACAGCATGG AATAACACTT TAAGACAGAT AGTTGAGAAA TTAAGAGAAC
          AATTTGGGAA TAAAACAATA GTCTTTAATC GATCCTCAGG AGGGGACCCA
          GAAATTGTGA TGCACAGTTT TAATTGTGGA GGGGAATTTT TCTACTGTAA
          TACAACACAA CTGATCATAC TCCAATGCAG AATAAAACAA ATTATAAACA
          TGTGGCAGGA AGTAGGAAAA GCAGTGTATG CCCCTCCCAT CAACGGACAA
          ATTAGATGTT CATCAAATAT TACAGGGCTG CTATTAACAA GAGATGGTGG
          CGAAATCTTC AGACCT
p1p340124 AAAGAGGTAG TAATCAGATC TGAAAATTTC ACGGACAATG CTAAAACCAT
          AATAGTACAG CTGAATGAGT CTGTAGTAAT TAATTGTACA AGACCCAGTA
          ACAATACAAG AAGAAGTATA GCGGTAGAAC CAGGGAGAGC ATTTTATGCA
          ACAGATCAAA TAATAGGAGA TATAAGAAAA GCACATTGTA ACCTTAGTAG
          AGCAGCATGG AATAACACTT TAGGACAGAT AGTTGAGAAA TTAAGAGAAC
          AATTTGGGAA TAAAACAATA GTCTTTAATC GATCCTCAGG AGGGGACCCA
          GAAATTGTAA TGCACAGTTT TAATTGTGGA GGGGAATTTT TCTACTGTAA
          TACAACACAA CTGATCACAC TCCAATGCAG AATAAAACAA ATTATAAACA
          TGTGGCAGGA AGTAGGAAAA GCAATGTATG CCCCTCCCAT CAACGGACAA
          ATTAGATGTT CATCAAATAT TACAGGGCTG CTATTAACAA GAGATGGTGG
          CGAAATCTTC AGACCT
p1p341125 GAAGAGGTAG TAATTAGATC TGAAAATTTC ACGAACAATG CTAAGACCAT
          AATAGTACAG CTGAATGAGT CTGTAGTAAT TAATTGTACA AGACCCAGTA
          ACAATACAAG AAGAAGTATA GCGGTAGGAC CAGGGAGAGC ATTTTATGCA
          ACAGATAAAA TAATAGGAGA TATAAGAAAA GCACATTGTA ACCTTAGTAG
          AACAGCATGG AATAACACTT TAAGACAGAT AGTTGAGAAA TTAAGAGAAC
          AATTTGGGAA TAAAACAATA GTCTTTAATC GATCCTCAGG AGGGGACCCA
          GAAATTGTGA TGCACAGTTT TAATTGTGGA GGGGAATTTT TCTACTGTAA
          TACAACACAA CTGATCATAC TCCAATGCAG AATAAAACAA ATTGTAAACA
          TGTGGCAGGA AGTAGGAAAA GCAATGTATG CCCCTCCCAT CAACGGACAA
          ATTAGATGTT CATCAAATAT TACAGGGCTG CTATTAACAA GAGATGGTGG
          CGAAATTTTC AGACCT
p1p347126 AAAGAGGTAG TAATCAGATC TGAAAATTTC ACGGACAATG CTAAAACCAT
          AATAGTACAG CTGAATGAGT CTGTAGTAAT TAATTGTACA AGACCCAGTA
          ACAACACAAG AAGAAGTATA GCGGTAGGAC CAGGGAGAGC ATTTTATGCA
          ACAGATCAAA TAATAGGAGA TATAAGAAAA GCACATTGTA ACATTAGTAA
          AGCAGCATGG AATAACACTT TAAGACAGAT AGTTGAGAAA TTAAGAGAAC
          AATTTGGGAA TAAAACAATA GTCTTTAATC GATCCTCAGG AGGGGACCCA
          GAAATTGTGA TGCACAGTTT TAATTGTGGA GGGGAATTTT TCTACTGTAA
          TACAACACAA CTGATCATAC TCCAATGCAG AATAAAACAA ATTGTAAACA
          TGTGGCAGGA AGTAGGACAA GCAATGTATG CCCCTCCCAT CAGCGGACAA
          CTTAGATGTT CATCAAATAT TACAGGGCTG CTATTAACAA GAGATGGTGG
          CGAAATCTTC AGACCT
p1p434127 GAAGAGGTAG TAATTAGATC TGAAAATTTC ACGAACAATG CTAAAACCAT
          AATAGTACAG CTGAATGAGT CTGTAGTAAT TAATTGCACA AGACCCAGTA
          ACAATACAAG AAGAAGTATA GCGGTAGGAC CAGGAAGAGC ATTTTATGCA
          ACAGATCAAA TAATAGGAGA TATAAGAAAA GCACATTGTA ACCTTAGTAG
          AGCAGCATGG AATAACACTT TAGGACAGAT AGTTGAGAAA TTAAGAGAAC
          AATTTGGGAA TAAAACAATA GTCTTTAATC GATCCTCAGG AGGGGACCCA
          GAAATTGTAA TGCACAGTTT TAATTGTGGA GGGGAATTTT TCTACTGTAA
          TACAACACAA CTGATCATAC TCCAATGCAG AATAAAACAA ATTATAAACA
          TGTGGCAGGA AGTAGGACAA GCAATGTATG CCCCTCCCAT CAGTGGACAA
          ATTAGATGTT CATCAAATAT TACAGGGCTG CTATTAACAA GAGATGGTGG
          CGAAATCTTC AGACCT
p1p435128 GAAGAGGTAG TAATTAGATC TGAAAATTTC ACGAACAATG CTAAAACCAT
          AATAGTACAG CTGAATGAGT CTGTAGTAAT TAATTGTACA AGACCCAGTA
          ACAATACAAG AAGGAGTATA GCGGTAGGAC CAGGAAGAGC ATTTTATGCA
          ACAGATCAAA TAATAGGAGA TATAAGAAAA GCACATTGTA ACCTTAGTAG
          AGCAGCATGG AATAACACTT TAGGACAGAT AGTTGAGAAA TTAAGAGAAC
          AATTTGGGAA TAAAACAATA GTCTTTAATC GATCCTCAGG AGGGGACCCA
          GAAATTGTAA TGCACAGTTT TAATTGTGGA GGGGAATTTT TCTACTGTAA
          TACAACACAA CTGATCATAC TCCAATGCAG AATAAAACAA ATTATAAACA
          TGTGGCAGGA AGTAGGACAA GCAATGTATG CCCCTCCCAT CAGCGGACAA
          ATTAGATGTT CATCAAATAT TACAGGGCTG CTATTAACAA GAGATGGTGG
          CGAAATCTTC AGACCT
p1p436129 AAAGAGGTAG TAATTAGATC TGAAAATTTC ACGGACAATG CTAAAACCAT
          AATAGTACAG CTGAATGAGT CTGTAGTAAT TAATTGTACA AGACCCAGTA
          ACAATACAAG AAGAAGTATA GCGGTAGGAC CAGGGAGAGC ATTTTATGCA
          ACAGATCAAA TAATAGGAGA TATAAGAAAA GCACATTGTA ACCTTAGTAG
          AGCAGCATGG AATAACACTT TAGGACAGAT AGTTGAGAAA TTAAGAGAAC
          AATTTGGGAA TAAAACAATA GTCTTTAATC GATCCTCAGG AGGGGACCCA
          GAAATTGTAA TGCACAGTTT TAATTGTGGA GGGGAATTTT TCTACTGTAA
          TACAACACAA CTGATCACAC TCCAATGCAG AATAAAACAA ATTATAAACA
          TGTGGCAGGA AGTAGGACAA GCAATGTATG CCCCTCCCAT CAGCGGACAA
          ATTAGATGTT CATCAAATAT TACAGGGCTG CTATTAACAA GAGATGGTGG
          CGAAATCTTC AGACCT
