# Supplementary material for: On simulated annealing phase transitions in phylogeny reconstruction
Source: Mol Phylogenet Evol. 2016 Aug;101:46–55. doi: 10.1016/j.ympev.2016.05.001 (PMC4912009; doi:10.1016/j.ympev.2016.05.001)
Supplement: Supplementary data 3 [file mmc3.zip › matrices/patient2.phy]

260 516
p2c01s001 GAAGAGGTAG TAATTAGGTC TGACAATTTC TCGGACAATG CTAAAACCAT
          AATAGTACAG CTGAAGGAAG CTGTAGAAAT TAATTGTACA AGGCCCAACA
          ACAATACAAG AAAAAGTATA CATATAGGAC CAGGGAGAGC ATTTTATGCA
          ACAGGAGAAA TAATAGGAGA TATAAGACAA GCACATTGTA ACATTAGTAG
          AGCAAAATGG AATAACACTT TAAAACAGGT AGTTGAAAAA TTAAGAAAAC
          AATTTATGAA TAGAACAATA GTCTTTAATC AATCCTCAGG AGGGGACCCA
          GAAATTGTAA TGCACAGTTT TAATTGTGGA GGGGAATTTT TCTACTGTAA
          TTCAACACAA CTGATCACAC TCCCATGCAG AATAAAACAA ATTATAAACA
          TGTGGCAGGA AGTAGGAAAA GCAATGTATG CCCCTCCCAT CAGAGGACAA
          ATTAGATGTT CATCAAATAT TACAGGGCTG CTACTAACAA GAGATGGTGG
          TGAGATCTTC AGACCT
p2c01s002 GAAGAGGTAG TAATTAGGTC TGACAATTTC TCGGACAATG CTAAAACCAT
          AATAGTACAG CTGAAGGAAG CTGTAGAAAT TAATTGTACA AGACCCAACA
          ACAATACAAG AAAAAGTATA CATATAGGAC CAGGGAGGGC ATTTTATGCA
          ACAGGAGAAA TAATAGGAGA TATAAGACAA GCACATTGTA ACATTAGTAG
          AGCAAAATGG AATAGCACTT TAAAACAGGT AGCTGAAAAA TTAAGAGAAC
          AATTTATAAA TAGAACAATA GTCTTTAATC AATCCTCAGG AGGAGACCCA
          GAAATTGTAA TGCACAGTTT TAATTGTGGA GGGGAATTTT TCTACTGTAA
          TTCAACACAA CTGATCACAC TCCCATGCAG AATAAAACAA ATTATAAACA
          TGTGGCAGGA AGTAGGAAAA GCAATGTATG CCCCTCCCAT CAGAGGACAA
          ATTAGATGTT CATCAAATAT TACAGGGCTG CTACTAACAA GAGATGGTGG
          TGAGATCTTC AGACCT
p2c01s003 GAAGAGGTAG TAGTTAGGTC TGACAATTTC TCGGACAATG CTAAAACCAT
          AATAGTACAG CTGAAGGAAG CTGTAGAAAT TAATTGTACA AGACCCAACA
          ACAATACAAG AAAAAGTATA CATATAGGAC CAGGGAGAGC ATTTTATGCA
          ACAGGAAAAA TAATAGGAGA TATAAGACAA GCACATTGTA ACATTAGTAG
          AGCAAAATGG AATAACACTT TACAACAGGT AGCAAAGAAA TTAAGAGAAC
          AATTTAGGAA TAAAACAATA GTCTTTAATC AATCCTCAGG AGGGGACCCA
          GAGACTGTAA TGCACAGTTT TAATTGTGGA GGGGAATTTT TCTACTGTAA
          CACAACACGA CTGATCACAC TCCCATGCAG AATAAAACAA ATTATAAACA
          TGTGGCAGGA AGTAGGAAAA GCAATGTATG CCCCTCCCAT CAGAGGACAA
          ATTAGATGTT CATCAAATAT TACAGGGCTG CTACTAACAA GAGATGGTGG
          TGAGATCTTC AGACCT
p2c01s004 GAAGAGGTAG TAATTAGGTC TGACAATTTC TCGGACAATG CTAAAACCAT
          AATAGTACAG CTGAAAGAAG CTGTAGAAAT TAATTGTACA AGACCCAACA
          ACAATACAAG AAGAAGTATA ACTATAGGAC CAGGGAGAGC ATTTTATGCA
          ACAGGAGCAA TAATAGGAAA TATAAGACAA GCACATTGTA ACATTAGTAA
          AGCAAAATGG AATAACACTT TAAGACAGGT AGTTCAAAAA TTAAGAGAAC
          AATTTAAGAA TAAAACAATA GTCTTTAATC AATCCTCAGG AGGGGACCCA
          GAAATTGTAA TGCACAGTTT TAATTGTGGA GGGGAATTTT TCTACTGTAA
          CACAACACAA CTGATCACAC TACCATGCAA AATAAAACAA ATTATAAACA
          TGTGGCAGGA AGTAGGAAAA GCAATGTATG CCCCTCCCAT CAGAGGACAA
          ATTAGATGTT CATCAAATAT TACAGGGCTG CTACTAACAA GAGATGGTGG
          TGAGACCTTC AGACCT
p2c01s005 GAAGAGGTAG TAATTAGGTC TGACAATTTC TCGGACAATG TTAAAACCAT
          AATAGTACAG CTGAAGGAAG CTGTAGAAAT TAATTGTACA AGACCCAACA
          ACAATACAAG AAGAAGTATA ACTATAGGAC CAGGGAGAGC ATTTTATGCA
          ACAGGAGCAA TAATAGGAAA TATAAGACAA GCACATTGTA ACATTAGTAA
          AACAAAATGG GATAACACTT TAAGACAGGT AGTTCAAAAA TTAAGAGAAC
          AATTTAAGAA TAAAACAATA GTCTTTAATC AATCCTCAGG AGGGGACCCA
          GAAATTGTAA TGCACAGTTT TAATTGTGGA GGGGAATTTT TCTACTGTAA
          TACAACACAA CTGATCACAC TCCCATGCAA AATAAAACAA ATTATAAACA
          TGTGGCAGGA AGTAGGAAAA GCAATGTATG CCCCTCCCAT CAGAGGACAA
          ATTAGATGTT CATCAAATAT TACAGGGCTG CTACTAACAA GAGATGGTGG
          TGAGACCTTC AGACCT
p2c01s006 GAAGAGGTAG TAGCTAGGTC TGACAATTTC TCGAACAATG TTAAAACCAT
          AATAGTACAG CTAAAGGACG CTGTAGAAAT TAATTGTACA AGACCCAACA
          ACAACACAAG AAAAAGTATA CGTATAGGAC CAGGGAGAGC AGTTTATGCA
          ACAGAAAAAA TAATAGGAAA TGTAAGACAA GCACATTGTA ACATTAGTAG
          AGCAAAATGG AATGACACTT TAAAACAGGT AGTTGAAAAA TTAGGCGAAC
          AATTTAAGAA TACAACAATA GTCTTTAATC AATCCGCGGG AGGGGACCCA
          GAAATTGTAA TGCACAGTTT TAATTGTGGA GGGGAATTTT TCTACTGTAA
          TACAACACAA CTGATCACAC TCCCATGCAA AATAAAACAA ATTATAAACA
          TGTGGCAGGA AGTAGGAAAA GCAATGTATG CCCCTCCCAT CGGAGGACAA
          ATTAGATGTT CATCAAATAT TACAGGGCTG CTACTAACAA GCGATGGTGG
          TGAGACCTTC AGACCT
p2c02s007 GAAGAGGTAG TAATTAGGTC TGACAATTTC TCGGACAATG CTAAAACCAT
          AATAGTACAG CTGAAGGAAG CTGTAGAAAC TAATTGTACA AGACCCAACA
          ACAATACAAG AAAAAGTATA CATATAGGAC CAGGGAGAGC ATTTTATGCA
          ACAGGAGAAA TAATAGGAGA TATAAGACAA GCATATTGTA ACATTAGTAG
          AGCAAAATGG AATAACACTT TAAAACAGGT AGTTAAAAAA TTAAGAGAAC
          AATTTATGAA TAGAACAATA GTCTTTAAAA AATCCTCAGG AGGGGACCCA
          GAAATTGTAA TGCACAGTTT TAATTGTGGA GGGGAATTTT TCTACTGTAA
          TTCAACACAA CTGATCACAC TCCCATGCAG AATAAAACAA ATTATAAACA
          TGTGGCAGGA AGTAGGAAAA GCAATGTATG CCCCTCCCAT CAGAGGACAA
          ATTAGATGTT CATCAAATAT TACAGGGCTG CTACTAACAA GAGATGGTGG
          TGAGATCTTC AGACCT
p2c02s008 GAAGAGGTAG TAATTAGGTC TGACAATTTC TCGGACAATG CTAAAACCAT
          AATAGTACAG CTGAAAGAAG CTGTAGAAAT TAATTGTACA AGACCCAACA
          ACAATACAAG AAAAAGTATA CATATAGGAC CAGGGAGAGC ATTTTATGCA
          ACAGGAAAAA TAATAGGAGA TATAAGACAA GCACATTGTA ACATTAGTAG
          AGCAAAACGG AATAGCACTT TAAAACAGGT AGTTGAAAAA TTAAGAGAAC
          AATTT---AA TGGAACAATA GTCTTTAAAA ATTCCTCAGG AGGGGACCCA
          GAAATTGTAA TGCACAGTTT TAATTGTGGA GGGGAATTTT TCTACTGTAA
          TTCAACACAA CTGATCACAC TCCCATGCAA AATAAAACAA ATTATAAACA
          TGTGGCAGGA AGTAGGAAAA GCAATGTATG CCCCTCCCAT CAGAGGACAA
          ATTAGATGTT CATCAAATAT TACAGGGCTG CTACTAACAA GAGATGGTGG
          TGAGATCTTC AGACCT
p2c02s009 GAAGAGGTAG TAGTTAGGTC TGATAATTTC TCGAACAATG CTAAAACCAT
          AATAGTACAG CTGAAGGACG CTGTAGAAAT TAATTGTACA AGACCCAACA
          ACAATACAAG AAAAAGTATA CATTTAGGAC CAGGGAGAGC ATTTTACGCA
          ACAGAAAAAA TAATAGGAAA TATAAGAAAA GCACATTGTA ACATTAGTAG
          AGCAAAATGG AATGACACTT CAAAACAGGT AGTTGAAAAA TTAGGCGAAC
          AATTTAGGAA TAAAACAATA GTCTTTAATC AATCCGCGGG AGGGGACCCA
          GAAATTGTAA TGCACAGTTT TAATTGTGGA GGGGAATTTT TCTACTGTAA
          TACAACACAA CTGATCACAC TCCCATGCAA AATAAAACAA ATTATAAACA
          TGTGGCAGGA AGTAGGAAAA GCAATGTATG CCCCTCCCAT CAGAGGACAA
          ATTAGATGTT CATCAAATAT TACAGGGCTG CTACTAACAA GAGATGGTGG
          TGAGACCTTC AGACCT
p2c02s010 GAAGAGGTAG TAGTTAGGTC TGATAATTTC TCGAACAATG CTAAAACCAT
          AATAGTACAG CTGAAGGAAG CTGTAGAAAT TAATTGTACA AGGCCCAACA
          ACAATACAAG AAGAAGTATA ACTATAGGAC CAGGGAGAGC ATTTTACGCA
          ACAGGACAAA TAATAGGAAA TATAAGACAA GCACATTGTA ACATTAGTAG
          AGCAGAATGG TATGACACTT TAAAACAGGT AGTTGAAAAA TTAAGCGAAC
          AATTTAGGAA TAAAACAATA GTCTTTAATC AATCCGCGGG AGGGGACCCA
          GAAATTGTAA TGCACAGTTT TAATTGTGGA GGGGAATTTT TCTACTGTAA
          TACAACACAA CTGATCACAC TCCCATGCAA AATAAAACAA ATTATAAACA
          TGTGGCAGGA AGTAGGAAAA GCAATGTATG CCCCTCCCAT CAGAGGACAA
          ATTAGATGTT CATCAAATAT TACAGGGCTG CTATTAACAA GAGATGGTGG
          TGAGACCTTC AGACCT
p2c02s011 GAAGAGGTAG TAGTTAGGTC TGAAAACTTC TCGAACAATG CTAAAACCAT
          AATAGTACAG CTGACGGAAG CTGTAGAAAT TAATTGTACA AGACCCAACA
          ACAACACAAG AAAAAGTATA CGTATAGGAC CAGGGAGAGC AGTTTATGCA
          ACAGAAAGAA TAATAGGAAA TATAAGACAA GCACATTGTA ACATTAGTAA
          AGCAAAATGG AATGACACTT TAAAACAGGT AGTTAAAAAA TTAGGCGAAC
          AATTTAAGAA TACAACAATA GTCTTTAATC AATCCTCAGG AGGGGACCCA
          GAAATTGTAA TGCACAGTTT TAATTGTGGA GGGGAATTTT TCTACTGTAA
          TACAACACAA CTGATCACAC TCCCATGCAA AATAAAACAA ATTATAAACA
          TGTGGCAGGA AGTAGGAAAA GCAATGTATG CCCCTCCCAT CAGAGGACAA
          ATTAGATGTT CATCAAATAT TACAGGGCTA CTACTAACAA GCGATGGTGG
          TGAGACCTTC AGACCT
p2c03s012 AAAGAGGTAG TAATTAGGTC TGACAATTTC TCGGACAATG CTAAAACCAT
          AATAGTACAG CTGAAGGAAG CTGTAGAAAT TAATTGTACA AGACCCAACA
          ACAGTACAAG AAAAAGTATA CCTATAGGAC CAGGGAGAGC ATTTTATGCA
          ACAGGAGAAA TAATAGGAGA TATAAGACAA GCACATTGTA ACATTAGTAG
          AGCAAAATGG AATAACGCTT TAAAACAGGT AGTTGAAAAA TTAAGAAAAC
          AATTTATGAA TAGAACAATA GTCTTTAATC AATCCTCAGG AGGGGACCCA
          GAAATTGTAA TGCACAGTTT TAATTGTGGA GGGGAATTTT TCTACTGTAA
          TTCAACACAA CTGATCACAC TCCCATGCAG AATAAAACAA ATTATAAACA
          TGTGGCAGGA AGTAGGAAAA GCAATGTATG CCCCTCCCAT CAGAGGACAA
          ATTAGATGTT CATCAAATAT TACAGGGCTG CTACTAACAA GAGATGGTGG
          TGAGATCTTC AGACCT
p2c03s013 GAAGAGGTAG TAATTAGGTC TGACAATTTC TCGGACAATG CTAAAACCAT
          AATAGTACAG CTGAAGGAAG CTGTAGAAAT TAATTGTACA AGACCCAACA
          ACAATACAAG AAAAAGTATA CATATAGGAC CAGGGAGAGC ATTTTATGCA
          ACAGGAGAAA TAATAGGAGA TATAAGACAA GCACATTGTA ACATTAGTAG
          AGCGAAATGG AATGACACTT TAAAACAGGT AGCTAAAAAA TTAAGAGAAC
          AATTTATAAA TAGAACAATA GTCTTTAATC AATCCTCAGG AGGGGACCCA
          GAAATTGTAA TGCACAGTTT TAATTGTGGA GGGGAATTTT TCTACTGTAA
          TACAACACAA CTGATCACAC TCCCATGCAG AATAAAACAA ATTATAAACA
          TGTGGCAGGA AGTAGGAAAA GCAATGTATG CCCCTCCCAT CAGAGGACAA
          ATTAGATGTT CATCAAATAT TACAGGGCTG CTACTAACAA GAGATGGTGG
          TGAGATCTTC AGACCT
p2c04s014 GAAGAGGTAG TAATTAGGTC TAACAATTTC TCGGACAATG CTAAAACCAT
          AATAGTACAG CTGAAGGAAG CTGTAGAAAT TAATTGTACA AGACCCAACA
          ACAATACAAG AAAAAGTATA CCTATAGGAC CAGGGAGAGC ATTTTATGCA
          ACAGGAGAAA TAATAGGAGA TATAAGACAA GCACATTGTA ACATTAGTAG
          AGCAAAATGG AATAACACTT TAAAACAGGT AGTTGAAAAA TTAAGAAAAC
          AATTTATGAA TAGAACAATA GTCTTTAATC AATCCTCAGG AGGGGACCCA
          GAAATTGTAA TGCACAGTTT TAATTGTGGA GGGGAATTTT TCTACTGTAA
          TTCAACACAA CTGATCACAC TCCCATGCAG AATAAAACAA ATTATAAACA
          TGTGGCAGGA AGTAGGAAAA GCAATGTATG CCCCTCCCAT CAGAGGACAA
          ATTAGATGTT CATCAAATAT TACAGGGCTG CTACTAACAA GAGATGGTGG
          TGAGATCTTC AGACCT
p2c04s015 AAAGAGGTAG TAATTAGGTC TGACAATTTC TCGGACAATG CTAAAACCAT
          AATAGTACAG CTGAAGGAAG CTGTAGAAAT TAATTGTACA AGACCCAACA
          ACAATACAAG AAAAAGTATA CCTATAGGAC CAGGGAGAGC ATTTTATGCA
          ACAGGAGAAA TAATAGGAGA TATAAGACAA GCACATTGTA ACATTAGTAG
          AGCAAAATGG AATAACGCTT TAAAACAGGT AGTTGAAAAA TTAAGAAAAC
          AATTTATGAA TAGAACAATA GTCTTTAATC AATCCTCAGG AGGGGACCCA
          GAAATTGTAA TGCACAGTTT TAATTGTGGA GGGGAATTTT TCTACTGTAA
          TTCAACACAA CTGATCACAC TCCCATGCAG AATAAAACAA ATTATAAACA
          TGTGGCAGGA AGTAGGAAAA GCAATGTATG CCCCTCCCAT CAGAGGACAA
          ATTAGATGTT CATCAAATAT TACAGGGCTG CTACTAACAA GAGATGGTGG
          TGAGATCTTC AGACCT
p2c04s016 GAAGAGGTAG TAATTAGGTC TGACAATTTC TCGGACAATG CTAAAACCAT
          AATAGTACAG CTGAAGGAAG CTGTAGAAAT TAATTGTACA AGACCCAACA
          ACAATACAAG AAAAAGTATA CATATAGGAC CAGGGAGAGC ATTTTATGCA
          ACAGGAAAAA TAATAGGAGA TATAAGACAA GCACATTGTA ACATTAGTAG
          AGCAAAATGG AATAGCACTT TAAAACAGGT AGTTGAAAAA TTAAGAGAAC
          AATTT---AA TGGAACAATA GTCTTTAAAA ATTCCTCAGG AGGGGACCCA
          GAAATTGTAA TGCACAGTTT TAATTGTGGA GGGGAATTTT TCTACTGTAA
          TTCAACACAA CTGATCACAC TCCCATGCAG AATAAAACAA ATTATAAACA
          TGTGGCAGGA AGTAGGAAAA GCAATGTATG CCCCTCCCAT CAGAGGACAA
          ATTAGATGTT CATCAAATAT TACAGGGCTG CTACTAACAA GAGATGGTGG
          TGAGATCTTC AGACCT
p2c04s017 GAAGAGGTAG TAATTAGGTC TGACAATTTC TCGGACAATG CTAAAACCAT
          AATAGTACAG CTGAAGGAAG CTGTAGAAAT TAATTGTACA AGACCCAACA
          ACAATACAAG AAAAAGTATA CATATAGGAC CAGGGAGAGC ATTTTATGCA
          ACAGGAAAAA TAATAGGAGA TATAAGACAA GCACATTGTA ACATTAGTAG
          AGCAAAATGG AATAACACTT TACAACAGGT AGTTAAAAAA TTAAGAGAAC
          AATTTAAGAA TAGAACAATA GTCTTTAATC AATCCTCAGG AGGGGACCCA
          GAAATTGTAA TGCACAGTTT TAATTGTGGA GGGGAATTTT TCTACTGTAA
          TTCAACACAA CTGATCACAC TCCCATGCAG AATAAAACAA ATTATAAACA
          TGTGGCAGGA AGTAGGAAAA GCAATGTATG CCCCTCCCAT CAGAGGACAA
          ATTAGATGTT CATCAAATAT TACAGGGCTG CTACTAACAA GAGATGGTGG
          TGAGATCTTC AGACCT
p2c04s018 GAAGAGGTAG TAGTTAGGTC TGAAAATTTC TCGAACAATG CTAAAACCAT
          AATAGTACAG CTGAAGGACG CTGTAGAAAT TAATTGTACA AGACCCAACA
          ACAATACAAG AAAAAGTATA CATTTAGGAC TAGGGAGAGC ATTTTATGCA
          ACAGACAACA TAATAGGAGA TATAAGACAA GCACATTGTA ACATTAGTAA
          AACAAAATGG AATGACACTT TAAAAAAGGT AGTTGAAAAA TTAGGAGAAC
          AATTTAGGAA TACAACAATA GTCTTTAATC AATCCTCAGG AGGGGACCCA
          GAAATTGTAA TGCACAGTTT TAATTGTGGA GGGGGATTTT TCTACTGTAA
          TACAACAAAA CTGATCATAC TCCCATGCAA AATAAAGCAA ATTATAAACA
          TGTGGCAGGA AGTAGGAAAA GCAATGTATG CCCCTCCCAT CAGAGGACAA
          ATTAGATGTT CATCAAATAT TACAGGGCTG CTACTAACAA GCGACGGTGG
          TGAGACCTTC AGACCT
p2c05s019 GAAGAGGTAG TAATTAGGTC TGACAATTTC TCGGACAATG CTAAAACCAT
          AATAGTACAG CTGAAGGAAG CTGTAGAAAT TAATTGTACA AGACCCAACA
          ACAATACAAG AAAAAGTATA CCTATAGGAC CAGGGAGAGC ATTTTATGCA
          ACAGGAGAAA TAATAGGAGA TATAAGACAA GCACATTGTA ACATTAGTAG
          AGCAAAATGG AATAACACTT TAAAACAGGT AGTTGAAAAA TTAAGAAAAC
          AATTTATGAA TAGAACAATA GTCTTTAATC AATCCTCAGG AGGGGACCCA
          GAAATTGTAA TGCACAGTTT TAATTGTGGA GGGGAATTTT TCTACTGTAA
          TTCAACACAA CTGATCACAC TCCCATGCAG AATAAAACAA ATTATAAACA
          TGTGGCAGGA AGTAGGAAAA GCAATATATG CCCCTCCCAT CAGAGGACAA
          ATTAGATGTT CATCAAATAT TACAGGGCTG CTACTAACAA GAGATGGTGG
          TGAGATCTTC AGACCT
p2c05s020 GAAGAGGTAG TAATTAGGTC TGACAATTTC TCGGACAATG CTAAAACCAT
          AATAGTACAG CTGAAGGAAG CTGTAGAAAT TAATTGTACA AGGCCCAACA
          ACAATACAAG AAAAAGTATA CATATAGGAC CAGGGAGAGC ATTTTATGCA
          ACAGGAGAAA TAATAGGAGA TATAAGACAA GCACATTGTA ACATTAGTAG
          AGCAAAATGG AATAACACTT TAAAACAGGT AGTTGAAAAA TTAAGAAAAC
          AATTTATGAA TAGAACAATA GTCTTTAATC AATCCTCAGG AGGGGACCCA
          GAAATTGTAA TGCACAGTTT TAATTGTGGA GGGGAATTTT TCTACTGTAA
          TTCAACACAA CTGATCACAC TCCCATGCAG AATAAAACAA ATTATAAACA
          TGTGGCAGGA AGCAGGAAAA GCAATGTATG CCCCTCCCAT CAGAGGACAA
          ATTAGATGTT CATCAAATAT TACAGGGCTG CTACTAACAA GAGATGGTGG
          TGAGATCTTC AGACCT
p2c05s021 GAAGAGGTAG TAATTAGGTC TGACAATTTC TCGGACAATG CTAAAACCAT
          AATAGTACAG CTGAAGGAAG CTGTAGAAAT TAATTGTACA AGACCCAACA
          ACAATACAAG AAAAAGTATA CATATAGGAC CAGGGAGAGC ATTTTATGCA
          ACAGGAGAAA TAATAGGAGA TATAAGACAA GCACATTGTA ACATTAGTAG
          AGCAAAATGG AATAACACTT TACAACAGGT AGTTGAAAAA TTAAGAGAAC
          AATTTAGGAA TAGAACAATA GTCTTTAATC AATCCTCAGG AGGGGACCCA
          GAAATTGTAA TGCACAGTTT TAATTGTGGA GGGGAATTTT TCTACTGTAA
          TTCAACACAA CTGATCACAC TCCCATGCAG AATAAAACAA ATTATAAACA
          TGTGGCAGGA AGTAGGAAAA GCAATGTATG CCCCTCCCAT CAGAGGACAA
          ATTAGATGTT CATCAAATAT TACAGGGCTG CTACTAACAA GAGATGGTGG
          TGAGATCTTC AGACCT
p2c05s022 GAAGAGGTAG TAATTAGGTC TGACAATTTC TCGGACAATG CTAAAACCAT
          AATAGTACAG CTGAAGGAAG CTGTAGAAAT TAATTGTACA AGACCCAACA
          ACAATACAAG AAAAAGTATA ACTATAGGAC CAGGGAGAGC ATTTTATGCA
          ACAGGAGGAA TAATAGGAGA TATAAGACAA GCACATTGTA ACATTAGTAG
          AGCAAAATGG AATGACACTT TAAAACAGGT AGTTGAAAAA TTAAGAGAAC
          AATTTAAGAA TAAAACAATA GTCTTTAATC AATCCGCAGG AGGGGACCCA
          GAAATTGTAA TGCACAGTTT TAATTGTGGA GGGGAATTTT TCTACTGTAA
          TACAACACAA CTGATCACAC TCCCATGCAG AATAAAACAA ATTATAAACA
          TGTGGCAGGA AGTAGGAAAA GCAATGTATG CCCCTCCCAT CAGAGGACAA
          ATTAGATGTT CATCAAATAT TACAGGGCTG CTACTAACAA GAGATGGTGG
          TGAGATCTTC AGACCT
p2c06s023 GAAGAGGTAG TAATTAGGTC TGACAATTTC TCGGACAATG CTAAAACCAT
          AATAGTACAG CTGAAGGAAG CTGTAGAAAT TAATTGTACA AGACCCAACA
          ACAATACAAG AAAAAGTATA CATATAGGAC CAGGGAGAGC ATTTTATGCA
          ACAGGAGAAA TAATAGGAGA TATAAGACAA GCACATTGTA ACATTAGTAG
          AGCAAAATGG AATAACACTT TAGAACAGGT AGCTAAAAAA TTAAGAGAAC
          AACTTATGAA TAGAACAATA GTCTTTAATC AATCCTCAGG AGGGGACCCA
          GAAATTGTAA TGCACAGTTT TAATTGTGGA GGGGAATTTT TCTACTGTAA
          TACAACACAA CTGATCACAC TCCCATGCAG AATAAAACAA ATTATAAACA
          TGTGGCAGGA AGTAGGAAAA GCAATGTATG CCCCTCCCAT CAGAGGACAA
          ATTAGATGTT CATCAAATAT TACAGGGCTG CTACTAACAA GAGATGGTGG
          TGAGATCTTC AGACCT
p2c06s024 AAAGAGGTAG TAATTAGGTC TGACAATTTC TCGGACAATG CTAAAACCAT
          AATAGTACAG CTGAAGGAAG CTGTAGAAAT TAATTGTACA AGACCCAACA
          ACAATACAAG AAAAAGTATA CCTATAGGAC CAGGGAGGGC ATTTTATGCA
          ACAGGAGAAA TAATAGGAGA TATAAGACAA GCACATTGTA ACATTAGTAG
          AGCAAAATGG AATAACGCTT TAAAACAGGT AGTTGAAAAA TTAAGAAAAC
          AATTTATGAA TAGAACAATA GTCTTTAATC AATCCTCAGG AGGGGACCCA
          GAAATTGTAA TGCACAGTTT TAATTGTGGA GGGGAATTTT TCTACTGTAA
          TTCAACACAA CTGATCACAC TCCCATGCAG AATAAAACAA ATTATAAACA
          TGTGGCAGGA AGTAGGAAAA GCAATGTATG CCCCTCCCAT CAGAGGACAA
          ATTAGATGTT CATCAAATAT TACAGGGCTG CTACTAACAA GAGATGGTGG
          TGAGATCTTC AGACCT
p2c06s025 GAAGAGGTAG TAATTAGGTC TGACAATTTC TCGGACAATG CTAAAACCAT
          AATAGTACAG CTGAAGGAAG CTGTAGAAAT TAATTGTACA AGACCCAACA
          ACAATACAAG AAAAAGTATA CATATAGGAC CAGGGAGAGC ATTTTATGCA
          ACAGGAGAAA TAATAGGAGA TATAAGACAA GCACATTGTA ACATTAGTAG
          AGCACAATGG AATAACACTT TAAAACAGGT AGTTGAAAAA TTAAGAGAAC
          AATTTAGGAA TAAAACAATA GTCTTTAATC AATCCTCAGG AGGGGACCCA
          GAAATTGTAA TGCACAGTTT TAATTGTGGA GGGGAATTTT TCTACTGTAA
          TTCAACACAA CTGATCACAC TCCCATGCAG AATAAAACAA ATTATAAACA
          TGTGGCAGGA AGTAGGAAAA GCAATGTATG CCCCTCCCAT CAGAGGACAA
          ATTAGATGTT CATCAAATAT TACAGGGCTG CTACTAACAA GAGATGGTGG
          TGAGATCTTC AGACCT
p2c06s026 GAAGAGGTAG TAGTTAGGTC TGACAATTTC TCGAACAATG CTAAAACCAT
          AATAGTACAG CTGAAAGAAG CTGTAGAAAT TAATTGTACA AGACCCAACA
          ACAATACAAG AAAAAGTATA CATATAGGAC CAGGGAGAGC ATTTTATGCA
          ACAGAAAAAA TAATAGGAAA TATAAGACAA GCACATTGTA ACATTAGTAG
          AGCAAAATGG AATGACACTT TAAAACAGGT AGTTGCAAAA TTAAGAGAAA
          AATTTAAGAA TAAAACAATA GTCTTTAATC AATCCGCAGG AGGGGACTCA
          GAAATTGTAA TGCACAGTTT TAATTGTGGA GGGGAATTTT TCTACTGTAA
          CACAACACAA CTGATCACAC TCCCATGCAA AATAAAACAA ATTATAAACA
          TGTGGCAGGA AGTAGGAAAA GCAATGTATG CCCCTCCCAT CAGAGGACAA
          ATTAGATGTT CATCAAATAT TACAGGGCTG CTACTAACAA GAGATGGGGG
          TGAGACCTTC AGACCT
p2c07s027 GAAGAGGTAG TAATTAGGTC TGGCAATTTC TCGGACAATG CTAAAACCAT
          AATAGTACAG CTGAAGGAAG CTGTAGAAAT TAATTGTACA AGACCCAACA
          ACAATACAAG AAAAAGTATA CCTATAGGAC CAGGGAGAGC ATTTTATGCA
          ACAGGAGAAA TAATAGGAGA TATAAGACAA GCACATTGTA ACATTAGTAG
          AGCAAAATGG AATAACACTT TAAAACAGGT GGTTGAAAAA TTAGGAAAAC
          AATTTATGAA TAGAACAATA GTCTTTAATC AATCCCCAGG AGGGGACCCA
          GAAATTGTAA TGCACAGTTT TAATTGTGGA GGGGAATTTT TCTACTGTAA
          TTCAACACAA CTGATCACAC TCCCATGCAG AATAAAACAA ATTATAAACA
          TGTGGCAGGA AGTAGGAAAA GCAATATATG CCCCTCCCAT CAGAGGACAA
          ATTAGATGTT CATCAAATAT TACAGGGCTG CTACTAACAA GAGATGGTGG
          TGAGATCTTC AGACCT
p2c07s028 GAAGAGGTAG TAGTTAGGTC TGACAATTTC TCGAACAATG CTAAAACCAT
          AATAGTACAG CTAAAGGACG CTGTAGAAAT TAATTGTACA AGACCCAACA
          ACAACACAAG AAAAAGTATA CGTATAGGAC CAGGGAGAGC AGTTTATGCA
          ACAGAAAAAA TAATAGGAAA TATAAGAAAA GCACATTGTA ACATTAGTAG
          AGCAAAATGG AATGACACTT TAAAACAGGT AGCTGCAAAA TTAGGCGAAC
          AATTTAAGAA TAAAACAATA GTCTTTAATC AATCCGCGGG AGGGGACCCA
          GAAATTGTAA TGCACAGTTT TAATTGTGGA GGGGAATTTT TCTACTGTAA
          TACAACACAA CTGATCACAC TCCCATGCAA AATAAAACAA ATTATAAACA
          TGTGGCAGGA AGTAGGAAAA GCAATGTATG CCCCTCCCAT CAGAGGACAA
          ATTAGATGTT CATCAAATAT TACAGGGCTG CTACTAACAA GAGATGGTGG
          TGAGACCTTC AGACCT
p2c08s029 GAAGAGGTAG TAATTAGGTC TGACAATTTC TCGGACAATG CTAAAACCAT
          AATAGTACAG CTGAAGGAAG CTGTAGAAAT TAATTGTACA AGACCCAACA
          ACAATACAAG AAAAAATATA CATATAGGAC CAGGGAGAGC ATTTTATGCA
          ACAGGAGAAA TAATAGGAGA TATAAGACAA GCACATTGTA ACATTAGTAG
          AGCGAAATGG AATAACACTT TAAAACAGGT AGTTGAAAAA TTAAGAGAAC
          AATTTATGAA TAGAACAATA GTCTTTAATC AATCCTCAGG AGGGGACCCA
          GAAATTGTAA TGCACAGTTT TAATTGTGGA GGGGAATTTT TCTACTGTAA
          TTCAACACAA CTGATCACAC TCCCATGCAG AATAAAACAA ATTATAAACA
          TGTGGCAGGA AGTAGGAAAA GCAATGTATG CCCCTCCCAT CAGAGGACAA
          ATTAGATGTT CATCAAATAT TACAGGGCTG CTACTAACAA GAGATGGTGG
          TGAGATCTTC AGACCT
p2c08s030 GAAGAGGTAG TAATTAGGTC TGACAATTTC TCGGACAATG CTAAAACCAT
          AATAGTACAG CTGAAGGAAG CTATAGAAAT TAATTGTACA AGACCCAACA
          ACAATACAAG AAAAAGTATA CATATGGGAC CAGGGAGAGC ATTTTATGCA
          ACAGGAAAAA TAATAGGAGA TATAAGACAA GCACATTGTA ACATTAGTAG
          AGCAAAATGG AATAACACTT TACAACAGGT AGTTAAAAAA TTAAGAGAAC
          AATTTAGGAA TAAAACAATA GTCTTTAATC AATCCGCAGG AGGGGACCCA
          GAAATTGTAA TGCACAGTTT TAATTGTGGA GGGGAATTTT TCTACTGTAA
          TACAACACAA CTGATCACAC TCCCATGCAG AATAAAACAA ATTATAAACA
          TGTGGCAGGA AGTAGGAAAA GCAATGTATG CCCCTCCCAT CAGAGGACAA
          ATTAGATGTT CATCAAATAT TACAGGGCTG CTACTAACAA GAGATGGTGG
          TGAGATCTTC AGACCT
p2c08s031 GAAGAGGTAG TAATTAGGTC TGACAATTTC TCGGACAATG CTAAAACCAT
          AATAGTACAG CTGAAAGAAG CTGTAGAAAT TAATTGTACA AGACCCAACA
          ACAATACAAG AAGATGTATA ACTATAGGAC CAGGGAGAGC ATTTTATGCA
          ACAGGAGCAA TAATAGGAAA TATAAGACAA GCACATTGTA ACATTAGTAA
          AGCAAAATGG AATAACGCTT TAAGACAGGT AGTTCAAAAA TTAAGAGAAC
          AATTTAAGAA TAAAACAATA GTCTTTAATC AATCCTCAGG AGGGGACCCA
          GAAATTGTAA TGCACAGTTT TAATTGTGGA GGGGAATTTT TCTACTGTAA
          TACAACACAA CTGATCACAC TCCCATGCAA AATAAAACAA ATTATAAACA
          TGTGGCAGGA AGTAGGAAAA GCAATGTATG CCCCTCCCAT CAGAGGACAA
          ATTAGATGTT CATCAAATAT TACAGGGCTG CTACTAACAA GAGATGGTGG
          TGAGACCTTC AGACCT
p2c08s032 GGAGAGGTAG TAGTTAGGTC TGACAATTTC TCGAACAATG CTAAAACCAT
          AATAGTACAG CTGAAGGACG CTGTAGAAAT TAATTGTACA AGACCCAACA
          ACAATACAAG AAAAAGTATA CATATAGGAC CAGGGAGAGC ATTTTTTGCA
          ACAGAAAAAA TAATAGGAAA TATAAGACAA GCACATTGTA ACATTAGTAG
          AGCAAAATGG AATGACACTT TACGACAGGT AGCTGAAAAA TTAAGAGAAC
          GATTTAAGAA TAAAACAATA GTCTTTAATC AATCCGCGGG AGGGGACCCA
          GAAATTGTAA TGCACAGTTT TAATTGTGGA GGGGAATTTT TCTACTGTAA
          TACAGCACAA CTGATCACAC TCCCATGCAA AATAAAACAA ATTATAAACA
          TGTGGCAGGA AGTAGGAAAA GCAATGTATG CCCCTCCCAT CAGAGGACAA
          ATTAGATGTT CATCAGATAT TACAGGGCTG CTACTAACAA GAGATGGTGG
          TGAGACCTTC AGACCT
p2c08s033 GAAGAGGTAG TAGTTAGGTC TGACAATTTC TCGAACAATG CTAAAACCAT
          AATAGTACAG CTGAAGGAAG CTGTAGAAAT TAATTGTACA AGACCCAACA
          ACAACACAAG AAAAAGTATA CGTATAGGAC CAGGGAGAGC AGTTTATGCA
          ACAGAAAAAA TAATAGGAAA TATAAGACAA GCACATTGTA ACATTAGTAG
          AGCAAAATGG AAGCACGCTT TAACACAGAT AGTTAAAAAA TTAAGCGAAC
          AATTTAGGAA TAAAACAATA GTCTTTAATC GATCCGCGGG AGGGGACCTA
          GAAATTGTAA TGCACAGTTT TAATTGTGGA GGGGAATTTT TCTACTGTAA
          TACAACACAA CTGATCACAC TCCCATGCAA AATAAAACAA ATTATAAACA
          TGTGGCAGGA AGTAGGAAAA GCAATGTATG CCCCTCCCAT CAGAGGACAA
          ATTAGATGTT CATCAAATAT TACAGGGCTG CTACTAACAA GAGATGGTGG
          TGAGACCTTC AGACCT
p2c09s034 GAAAAGGTAG TAATTAGGTC TGACAATTTC TCGGACAATG CTAAAACCAT
          AATAGTACAG CTGAAGGAAG CTGTAGAAAT TAATTGTACA AGACCCAACA
          ACAATACAAG AAAAAGTATA CCTATAGGAC CAGGGAGAGC ATTTTATGCA
          ACAGGAGAAA TAATAGGAGA TATAAGACAA GCACATTGTA ACATTAGTAG
          AGCAAAATGG AATAACACTT TAAAACAGGT AGTTGAAAAA TTAAGAAAAC
          AATTTATGAA TAGAACAATA GTCTTTAATC AATCCTCAGG AGGGGACCCA
          GAAATTGTAA TGCACAGTTT TAATTGTGGA GGGGAATTTT TCTACTGTAA
          TTCAACACAA CTGATCACAC TCCCATGCAG AATAAAACAA ATTATAAACA
          TGTGGCAGGA AGTAGGAAAA GCAATGTATG CCCCTCCCAT CAGAGGACAA
          ATTAGATGTT CATCAAATAT TACAGGGCTG CTACTAACAA GAGATGGTGG
          TGAGATCTTC AGACCT
p2c09s035 GAAGAGGCAG TAATTAGGTC TGACAATTTC TCGGACAATG CTAAAACCAT
          AATAGTACAG CTGAAGGAAG CTGTAGAAAT TAATTGTACA AGGCCCAACA
          ACAATACAAG AAAAAGTATA CATATAGGAC CAGGGAGAGC ATTTTATGCA
          ACAGGAGAAA TAATAGGAGA TATAAGACAA GCACATTGTA ACATTAGTAG
          AGCAAAATGG AATAACACTT TAAAACAGGT AGTTGAAAAA TTAAGAAAAC
          AATTTATGAA TAGAACAATA GTCTTTAATC AATCCTCAGG AGGGGACCCA
          GAAATTGTAA TGCACAGTTT TAATTGTGGA GGGGAATTTT TCTACTGTAA
          TTCAACACAA CTGATCACAC TCCCATGCAG AATAAAACAA ATTATAAACA
          TGTGGCAGGA AGTAGGAAAA GCAATGTATG CCCCTCCCAT CAGAGGACAA
          ATTAGATGTT CATCAAATAT TACAGGGCTG CTACTAACAA GAGATGGTGG
          TGAGATCTTC AGACCT
p2c09s036 GAAGAGGTAG TAATTAGGTC TGACAATTTC TCGGACAACG TTAAAACCAT
          AATAGTACAG CTGAAGGAAG CTGTAGAAAT TAATTGTACA AGACCCAACA
          ACAATACAAG AAAAAGTATA CATATAGGAC CAGGGAGAGC ATTTTATGCA
          ACAGGAGAAA TAATAGGAGA TATAAGACAA GCACATTGTA ACATTAGTAG
          AGCAAAATGG AATGACACTT TAAAACAGGT AGTTGAAAAA TTAAGAGAAC
          AATTTAAGAA TAGAACAATA GTCTTTAATC AATCCTCAGG AGGGGACCCA
          GAAATTGTAA TGCACAGTTT TAATTGGGGA GGGGAATTTT TCTACTGTAA
          TTCAACACAA CTGATCACAC TCCCATGCAG AATAAAACAA ATTATAAACA
          TGTGGCAGGA AGTAGGAAAA GCAATGTATG CCCCTCCCAT CAGAGGACAA
          ATTAGATGTT CATCAAATAT TACAGGGCTG CTACTAACAA GAGATGGTGG
          TGAGATCTTC AGACCT
p2c09s037 GAAGAGGTAG TAGTTAGGTC TGACAATTTC TCGAACAATG CTAAAACCAT
          AATAGTACAG CTAAAGGAAG CTGTAGAAAT TAATTGTACA AGACCCAACA
          ACAATACAAG AAAAAGTATA CATATAGGAC CAGGGAGAGC ATTTTATGCA
          ACAGAAAAAA TAATAGGAAA TATAAGACAA GCACATTGTA ACATTAGTAG
          AGCAAAATGG AATGACACTT TAAAACAGGT AGTTGCAAAA TTAAGAGAAC
          AATTTAAGAA TAAAACAATA GTCTTTAATC AATCCGCGGG AGGGGACCCA
          GAAATTGTAA TGCACAGTTT TAATTGTGGA GGGGAATTTT TCTACTGTAA
          TACAGCACAA CTGATCACAC TCCCATGCAA AATAAAACAA ATTATAAACA
          TGTGGCAGGA AGTAGGAAAA GCAATGTATG CCCCTCCCAT CAGAGGACAA
          ATTAGATGTT CATCAAATAT TACAGGGCTG CTACTAACAA GAGATGGTGG
          TGAGATCTTC AGACCT
p2c09s038 GAAGAGGTAG TAGTTAGGTC TGAGAATTTC TCGAACAATG CTAAAACCAT
          AATAGTACAG CTGAAGGAAG CTATAGAAAT TAATTGTACA AGACCCAACA
          ACAACACAAG AAAAAGTATA CGTATAGGAC CAGGGAGAGC AGTTTATGCA
          ACAGAAAGAA TAATAGGAAA TATAAGACAA GCACATTGTA ACATTAGTAG
          AGCAAAATGG AATGACACTT TAAAACAGGT AGTTAAAAAA TTAGGCGAAC
          AATTTAAGAA TACAACAATA GTCTTTAATC AATCCGCGGG AGGGGACCCA
          GAAATTGTAA TGCACAGTTT TGATTGTGGA GGGGAATTTT TCTACTGTAA
          TACAACACAA CTGATCATAC TCCCATGCAA AATAAAACAA ATTATAAACA
          TGTGGCAGGA AGTAGGAAAA GCAATGTATG CCCCTCCCAT CAGAGGACAA
          ATTAGATGTT CATCAAATAT TACAGGGCTG CTACTAACAA GCGATGGTGG
          TGAGACCTTC AGACCT
p2c09s039 GAAGAGGTAG TAGTTAGGTC TGAAAATTTC TCGAACAATG CTAAAACCAT
          AATAGTACAG CTGAAGGACG CTGTAGAAAT TAGTTGTACA AGACCCAACA
          ACAATACAAG AAAAAGTATA CATTTAGGAC TAGGGAGAGC ATTTTATGCA
          ACAGACAACA TAATAGGAGA TATAAGACAA GCACATTGTA ACATTAGTAA
          AACAAAATGG AATGACACTT TAAAAAAGGT AGTTGAAAAA TTAGGTGAAC
          AATTTAGGAA TACAACAATA GTCTTTAATC AATCCTCAGG AGGGGACCCA
          GAAATTGTAA TGCACAGTTT TAATTGTGGA GGGGAATTTT TCTACTGTAA
          TACAACAAAA CTGATCATAC TCCCATGCAA AATAAAACAA ATTATAAACA
          TGTGGCAGGA AGTAGGAAAA GCAATGTATG CCCCTCCCAT CAGAGGACAA
          ATTAGATGTT CATCAAATAT TACAGGGCTG CTACTAACAA GCGATGGTGG
          TGAGACCTTC AGACCT
p2c10s040 AAAGAGGTAG TAATTAGGTC TGACAATTTC TCGGACAATG CTAAAACCAT
          AATAGTACAG CTGAAGGAAG CTGTAGAAAT TAATTGTACA AGACCCAACA
          ACAATACAAG AAAAAGTATA CCTATAGGAC CAGGGAGAGC ATTTTATGCA
          ACAGGAGAAA TAATAGGAGA TATAAGACAA GCACATTGTA ACATTAGTAG
          AGCAAAATGG AATAACGCTT TAAAACAGGT TGTTGAAAAA TTAAGAAAAC
          AATTTATGAA TAGAACAATA GTCTTTAATC AATCCTCAGG AGGGGACCCA
          GAAATTGTAA TGCACGGTTT TAATTGTGGA GGGGAATTTT TCTACTGTAA
          TTCAACACAA CTGATCACAC TCCCATGCAG AATAAAACAA ATTATAAACA
          TGTGGCAGGA AGTAGGAAAA GCAATGTATG CCCCTCCCAT CAGAGGACAA
          ATTAGATGTT CATCAAATAT TACAGGGCTG CTACTAGCAA GAGATGGTGG
          TGAGATCTTC AGACCT
p2c10s041 GAAGAGGTAG TAATTAGGTC TGACAATTTC TCGGACAATG CTAAAACCAT
          AATAGTACAG CTGAAGGAAG CTGTAGAATT TAATTGTACA AGACCCAACA
          ACAATACAAG AAAAAGTATA CATATAGGAC CAGGGAGAGC ATTTTATGCA
          ACAGGAGAAA TAATAGGAGA TATAAGACAA GCACATTGTA ACATTAGTAG
          AGCAAAATGG AATAACACTT TAAAACAGGT AGTTGAAAAA TTAAGAGAAC
          AATTTATGAA TAGAACAATA GTCTTTAATC AATCCTCAGG AGGGGACCCA
          GAAATTGTAA TGCACAGTTT TAATTGTGGA GGGGAATTTT TCTACTGTAA
          TTCAACACAA CTGATCACAC TCCCATGCAG AATAAAACAA ATTATAAACA
          TGTGGCAGGA AGTAGGAAAA GCAATGTATG CCCCTCCCAT CAGAGGACAA
          ATTAGATGTT CATCAAATAT TACAGGGCTG CTACTAACAA GAGATGGTGG
          TGAGATCTTC AGACCT
p2c10s042 AAAGAGGTAG TAATTAGGTC TGACAATTTC TCGGACAATG CTAAAACCAT
          AATAGTACAG CTGAAGGAAG CTGTAGAAAT TAATTATACA AGACCCAACA
          ACAATACAAG AAAAAGTATA CCTATAGGAC CAGGGAGAGC ATTTTATGCA
          ACAGGAGAAA TAATAGGAGA TATAAGACAA GCACATTGTA ACATTAGTAG
          AGCAAAATGG AATAACGCTT TAAAACAGGT AGTTGAAAAA TTAAGAGAAC
          AATTTAAGAA TAGAACAATA GTCTTTAATC AATCCTCAGG AGGGGACCCA
          GAAATTGTAA TGCACAGTTT TAATTGTGGA GGGGAATTTT TCCACTGTAA
          TTCAACACAA CTGATCACAC TCCCATGCAG AATAAAACAA ATTATAAACA
          TGTGGCAGGA AGTAGGAAAA GCAATGTATG CCCCTCCCAT CAGAGGACAA
          ATTAGATGTT CATCAAATAT TACAGGGCTG CTACTAACAA GAGATGGTGG
          TGAGATCTTC AGACCT
p2c10s043 GAAGAGGTAG TAGTTAGGTC TGATAATTTC TCGAACAATG CTAAAACCAT
          AATAGTACAG CTGAAGGACG CTGTAGAAAT TAATTGTACA AGACCCAACA
          ACAATACAAG AAAAAGTATA CATTTAGGAC CAGGGAGAGC ATTTTATGCA
          ACAGAAAAAA TAATAGGAAA TATAAGACAA GCACATTGTA ACATTAGTAG
          AGCAAAATGG AATGACACTT TAAAACAGGT AGTTGAAAAA TTAAGAGAAC
          AATTTAAGAA TAAAACAATA GTCTTTAATC AATCCGCAGG AGGGGACCCA
          GAAATTGTAA TGCACAGTTT TAATTGTGGA GGGGAATTTT TCTACTGTAA
          CACAACACAA CTGATCACAC TCCCATGCAA AATAAAACAA ATTATAAACA
          TGTGGCAGGA AGTAGGAAAA GCAATGTATG CCCCTCCCAT CAGAGGACAA
          ATTAGATGTT CATCAAATAT TACAGGGCTG CTACTAACAA GAGATGGTGG
          TGAGGTCTTC AGACCT
p2c10s044 GAAGAGGTAG TAGTTAGGTC TGACAGTTTC TCGAACAATG CTAAAACCAT
          AATAGTACAG CTGAAGGAAG CTGTAGAAAT TAATTGTACA AGACCCAACA
          ACAACACAAG AAAAAGTATA CATATAGGAC CAGGGAGAGC AGTTTATGCA
          ACAGAAAGAA TAATAGGAAA TATAAGAAAA GCACATTGTA ACATTAGTAG
          AGCAAAATGG AATGACACTT TAAAACAGGT AGTTGAAAAA TTAGGCGAAC
          AATTTAGGAA TAAAACAATA TTCTTTAATC AATCCGCGGG AGGGGACCCA
          GAAATTGTAA TGCACAGTTT TAATTGTGGA GGGGAATTTT TCTACTGTAA
          TACAACACAA CTGATCACAC TCCCATGCAA AATAAAACAA ATTATAAACA
          TGTGGCAGGA AGTAGGAAAA GCAATGTATG CCCCTCCCAT CGGAGGACAA
          ATTAGATGTT CATCAAATAT TACAGGGCTG CTACTAACAA GAGATGGTGG
          TGAGACCTTC AGACCT
p2c11s045 GAAGAGGTAG TAATTAGGTC TGACAATTTC TCGGACAATG CTAAAACCAT
          AATAGTACAG CTGAAGGAAG CTGTAGAAAT TAATTGTACA AGACCCAACA
          ACAATACAAG AAAAAGTATA CCTATAGGAC CAGGGAGAGC ATTTTATGCA
          ACAGGAGAAA TAATAGGAGA TATAAGACAA GCACATTGTA ACATTAGTAG
          AGCAAAATGG AATAACGCTT TAAAACAGGT AGTTGAAAAA TTAAGAGAAC
          AATTTATGAA TAGAACAATA GTCTTTAATC AATCCTCAGG AGGGGACCCA
          GAAATTGTAA TGCACAGTTT TAATTGTGGA GGGGAATTTT TCTACTGTAA
          TTCAACACAA CTGATCACAC TCCCATGCAG AATAAAACAA ATTATAAACA
          TGTGGCAGGA AGTAGGAAAA GCAATGTATG CCCCTCCCAT CAGAGGACAA
          ATTAGATGTT CATCAAATAT TACAGGGCTG CTACTAACAA GAGATGGTGG
          TGAGATCTTC AGACCT
p2c11s046 AAAGAGGTAG TAATTAGGTC TGACAATTTC TCGGACAATG CTAAAACCAT
          AATAGTACAG CTGAAGGAAG CTGTAGAAAT TAATTGTACA AGACCCAACA
          ACAATACAAG AAAAAGTATA CCTATAGGAC CAGGGAGAGC ATTTTATGCA
          ACAGGAGAAA TAATAGGAGA TATAAGACAA GCACATTGTA ACATTAGTAG
          AGCAAAATGG AATAACGCTT TAAAACAGGT AGTTGAAAAA TTAAGAAAAC
          AATTTATGAA TAGAACAATA GTCTTTAATC AATCCTCAGG AGGGGACCCA
          GAAATTGTAA TGCACAGTTT TAATTGTGGA GGGGAATTTT TCTACTGTAA
          TTCAACACAA CTGATCACAC TCCCATGCAG AATAAAACAA ATTATAAACA
          TGTGGCAGGA AGCAGGAAAA GCAATGTATG CCCCTCCCAT CAGAGGACAA
          ATTAGATGTT CATCAAATAT TACAGGGCTG CTACTAACAA GAGATGGTGG
          TGAGATCTTC AGACCT
p2c11s047 GAAGAGGTAG TAATTAGGTC TGACAATTTC TCGGACAATG TTAAAACCAT
          AATAGTACAG CTGAAGGAAG CTGTAGAAAT TAGTTGTACA AGACCCAACA
          ACAATACAAG AAAAAGTATA CATATAGGAC CAGGGAGAGC ATTTTATGCA
          ACAGGAGAAA TAATAGGAGA TATAAGACAA GCACATTGTA ACATTAGTAG
          AGCAAAATGG AATGACACTT TAAAACAGGT AGTTGAAAAA TTAAGAGAAC
          AATTTAAGAA TAGAACAATA GTCTTTAATC AATCCTCAGG AGGGGACCCA
          GAAATTGTAA TGCACAGTTT TAATTGTGGA GGGGAATTTT TCTACTGTAA
          TTCAACACAA CTGATCACAC TCCCATGCAG AATAAAACAA ATTATAAACA
          TGTGGCAGGA AGTAGGAAAA GCAATGTATG CCCCTCCCAT CAGAGGACAA
          ATTAGATGTT CATCAAATAT TACAGGGCTG CTACTAACAA GAGATGGTGG
          TGAGATCTTC AGACCT
p2c11s048 GAAGAGGTAG TAGTTAGGTC TGACAATTTC TCGAACAATG CTAAAACCAT
          AATAGTACAG CTGAAGGAAG CTGTAGAAAT TAATTGTACA AGACCCAACA
          ACAACACAAG AAAAAGTATA CGTATAGGAC CAGGGAGAGC AGTTTATGCA
          ACAGAAAAAA TAATAGGAAA TATAAGACGA GCACATTGTA ACATTAGTAG
          AGCAAAATGG AATGACACTT TAAAACAGGT AGTTGCAAAA TTAAGAGAAC
          AATTTAAGAA TAAAACAATA GTCTTTAATC AACCCGCAGG AGGGGACCCA
          GAAATTGTAA TGCACAGTTT TAATTGTGGA GGGGAATTTT TCTACTGTAA
          CACAACACAA CTGATCACAC TACCATGCAA AATAAAACAA ATTATAAACA
          TGTGGCAGGA AGTAGGAAAA GCAATGTATG CCCCTCCCAT CAGAGGACAA
          ATTAGATGTT CATCAAATAT TACAGGGCTG CTACTAACAA GAGATGGTGG
          TGAGACCTTC AGACCT
p2c12s049 AAAGAGGTAG TAATTAGGTC TGACAATTTC TCGGACAATG CTAAAACCAT
          AATAGTACAG CTGAAGGAAG CTGTAGAAAT TAATTGTACA AGACCCAACA
          ACAATACAAG AAAAAGTATA CCTATAGGAC CAGGGAGAGC ATTTTATGCA
          ACAGGAGAAA TAATAGGAGA TATAAGACAA GCACACTGTA ACATTAGTAG
          AGCAAAATGG AATAACGCTT TAAAACAGGT AGTTGAAAAA TTAAGAAAAC
          AATTTATGAA TAGAACAATA GTCTTTAATC AATCCTCAGG AGGGGACCCA
          GAAATTGTAA TGCACAGTTT TAATTGTGGA GGGGAATTTT TCTACTGTAA
          TTCAACACAA CTGATCACAC TCCCATGCAG AATAAAACAA ATTATAAACA
          TGCGGCAGGA AGTAGGAAAA GCAATGTATG CCCCTCCCAT CAGAGGACAA
          ATTAGATGTT CATCAAATAT TACAGGGCTG CTACTAACAA GAGATGGTGG
          TGAGATCTTC AGACCT
p2c12s050 GAAGAGGTAG TAATTAGGTC TGACAATTTC TCGGACAATG CTAAAACCAT
          AATAGTACAG CTGAAGGAAG CTGTAGAAAT TAATTGTACA AGACCCAACA
          ACAATACAAG AAAAAGTATA CCTATAGGAC CAGGGAGAGC ATTTTATGCA
          ACAGGAGAAA TAATAGGAGA TATAAGACAA GCACATTGTA ACATTAGTAG
          AGCAAAATGG AATAACGCTT TAGAACAGGT AGTTGAAAAA TTAAGAAAAC
          AATTTATGAA TAGAACAATA GTCTTTAATC AATCCTCAGG AGGGGACCCA
          GAAATTGTAA TGCACAGTTT TAATTGTGGA GGGGAATTTT TCTACTGTAA
          TTCAACACAA CTGATCACAC TCCCATGCAG AATAAAACAA ATTATAAACA
          TGTGGCAGGA AGTAGGAAAA GCAATGTATG CCCCTCCCAT CAGAGGACAA
          ATTAGATGTT CATCAAATAT TACAGGGCTG CTACTAACAA GAGATGGTGG
          TGAGATCTTC AGACCT
p2c12s051 GAAGAGGTAG TAATTAGGTC TGACAATTTC TCGGACAATG CTAAAACCAT
          AATAGTACAG CTGAAGGAAG CTGTAGAAAT TAATTGTACA AGACCCAACA
          ACGATACAAG AAAAAGTATA CATATAGGAC CAGGGAGAGC ATTTTATGCA
          ACAGGAAAAA TAATAGGAGA TATAAGACAA GCACATTGTA ACATTAGTAG
          AGCAAAATGG AATAACACTT TACAACAGGT AGCTAAAAAA TTAAGAGAAC
          AATTTAAGAA TAGAACAATA GTCTTTAATC AATCCTCAGG AGGGGACCCA
          GAAATTGTAA TGCACAGTTT TAATTGTGGA GGGGAATTTT TCTACTGTAA
          TTCAACACAA CTGATCACAC TCCCATGCAG AATAAAACAA ATTATAAACA
          TGTGGCAGGA AGTAGGAAAA GCAATGTATG CCCCTCCCAT CAGGGGACAA
          ATTAGATGTT CATCAAATAT TACAGGGCTG CTACTAACAA GAGATGGTGG
          TGAGACCTTC AGACCT
p2c12s052 GAAGAGGTAG TAATTAGGTC TGACAATTTC TCGGACAATG CTAAAACCAT
          AATGGTACAG CTGAAGGAAG CTGTAGAAAT TAATTGTATA AGACCCAACA
          ACAATACAAG AAAAAGTATA ACTATAGGAC CAGGGAGAGC ATTTTATGCA
          ACAGGAGGAA TAATAGGAGA TATAAGACAA GCACATTGTA ACATTAGTAG
          AGCAAAATGG AATGACACTT TAAAACAGGT AGTTGAAAAA TTAAGAGAAC
          AATTTAAGAA TAAAACAATA GTCTTTAATC AATCCGCAGG AGGGGACCCA
          GAAATTGTAA TGCACAGTTT TAATTGTGGA GGGGAATTTT TCTACTGTAA
          TACAACACAA CTGATCATAC TCCCATGCAG AATAAAACAA ATTATAAACA
          TGTGGCAGGA AGTAGGAAAA GCAATGTATG CCCCTCCCAT CAGAGGACAA
          ATTAGATGTT CATCAAATAT CACAGGGCTG CTACTAACAA GAGATGGTGG
          TGAGATCTTC AGACCT
p2c12s053 GAAGAGGTAG TAGTTAGGTC TGATAATTTC TCGAACAATG CTAAAACCAT
          AATAGTACAG CTGAAGGACG CTGTAGAAAT TAATTGTACA AGACCCAACA
          ACAATACAAG AAAAAGTATA CATTTAGGAC CAGGGAGAGC ATTTTATGCA
          ACAGAAAAAA TAATAGGAAA TATAAGACAA GCACATTGTA ACATTAGTAG
          AGCAAAATGG AATGACACTT TAAAACAGGT AGTTGAAAAG TTAAGAGAAC
          AATTTAAGAA TAAAACAATA GTCTTTAATC AATCCGCAGG AGGGGACCCA
          GAAATTGTAA TGCACAGTTT TAATTGTGGA GGGGAATTTT TCTACTGTAA
          CACAACACAA CTGATCACAC TCCCATGCAA AATAAAACAA ATTATAAACA
          TGTGGCAGGA AGTAGGAAAA GCAATGTATG CCCCTCCCAT CAGAGGACAA
          ATTAGATGTT CATCAAATAT TACAGGGCTG CTACTAACAA GAGATGGTGG
          TGAGATCTTC AGACCT
p2c12s054 GAAGAGGTAG TAGTCAGGTC TGACAATTTC TCGAACAATG CTAAAACCAT
          AATAGTACAG CTGAAGGAAG CTGTAGAAAT TAATTGTACA AGACCCAACA
          ACAACACAAG AAAAAGTATA CGTATAGGAC CAGGGAGAGC AGTTTATGCA
          ACAGAAAAAA TAATAGGAAA TATAAGAAAA GCACATTGTA ACATTAGTAG
          AGCAAAATGG AATGACACTT TAGAACAGGT AGTTGAAAAA TTAGGCGAAC
          AATTTAGGAA TAAAACAATA GCCTTTAATC AATCCGCGGG AGGGGACCCA
          GAAATTGTAA TGCACAGTTT TAATTGTGGA GGGGAATTTT TCTACTGTGA
          TACAACACAA CTGATCACAC TCCCATGCAA AATAAAACAA ATTATAAATA
          TGTGGCAGGA AGTAGGAAAA GCAATGTATG CCCCTCCCAT CAGAGGACAA
          ATTAGATGTT CATCAAATAT TACAGGGCTG CTACTAACAA GAGATGGTGG
          TGAGACCTTC AGACCT
p2c12s055 GAAGAGGTAG TAGTTAGGTC TGAAAATTTC TCGAACAATG CTAAAACCAT
          AATAGTACAG CTGACGGAAG CTGTAGAAAT TAATTGTACA AGACCCAACA
          ACAATACAAG AAAAAGTATA CGTATAGGAC CAGGGAGAGC AGTTTATGCA
          ACAGAAAGAA TAATAGGAAA TATAAGACAA GCACATTGTA ACATTAGTAA
          AGCAAAATGG AATGACACTT TAAAACAGGT AGTTAAAAAA TTAGGCGAAC
          AATTTAAGAA TACAACAATA GTCTTTAATC AATCCTCAGG AGGGGACCCA
          GAAATTGTAA TGCACAGTTT TAATTGTGGA GGGGAATTTT TCTACTGTAA
          TACAACACAA CTGATCACAC TCCCATGCAA AATAAAACAA ATTATAAACA
          TGTGGCAGGA AGTAGGAAAA GCAATGTATG CCCCTCCCAT CAGAGGACAA
          ATTAGATGTT CATCAAATAT TACAGGGCTG CTACTAACAA GCGATGGTGG
          TGAGACCTTC AGACCT
p2c13s056 GAAGAGGTAG TAATTAGGTC TGACAATTTC TCGGACAATG CTAAAACCAT
          AATAGTACAG CTGAAGGAAG CTGTAGAAAT TAATTGTACA AGACCCAACA
          ACAACACAAG AAAAAGTATA CCTATAGGAC CAGGGAGAGC ATTTTATGCA
          ACAGGAGAAA TAATAGGAGA TATAAGACAA GCACATTGTA ACATTAGTAG
          AGCAAAATGG AATAACACTT TAAAACAGGT AGTTGAAAAA TTAAGAAAAC
          AATTTATGAA TAGAACAATA GTCTTTAATC AATCCTCAGG AGGGGACCCA
          GAAATTGTAA TGCACAGTTT TAATTGTGGA GGGGAATTTT TCTACTGTAA
          TTCAACACAA CTGATCACAC TCCCATGCAG AATAAAACAA ATTATAAACA
          TGTGGCAGGA AGTAGGAAAA GCAATATATG CCCCTCCCAT CAGAGGACAA
          ATTAGATGTT CATCAAATAT TACAGGGCCG CTACTAACAA GAGATGGTGG
          TGAGATCTTC AGACCT
p2c13s057 GAAGAGGTAG TAATTAGGTC TGACAATTTC TCGGACAATG CTAAAACCAT
          AATAGTACAG CTGAAGGAAG CTGCAGAAAT TAATTCTACA AGACCCAACA
          ACAATACAAG AAAAAGTATA CATATAGGAC CAGGGAGAGC ATTTTATGCA
          ACAGGAGAAG TAATAGGAGA TATAAGACAA GCACATTGTA ACATTAGTAG
          AGCAAAATGG AATAACACTT TAAAACAGGT AGTTGAAAAA TTAAGAGAAC
          AATTTATGAA TAGAACAATA GTCTTTAATC AATCCTCAGG AGGGGACCCA
          GAAATTGTAA TGCACAGTTT TAATTGTGGA GGGGAATTTT TCTACTGTAA
          TTCAACACAA CTGATCACAC CCCCATGCAG AATAAAACAA ATTATAAACA
          TGTGGCAGGA AGTAGGAAAA GCAATGTATG CCCCTCCCAT CAGAGGACAA
          ATTAGATGTT CATCAAATAT TACAGGGCTG CTACTAACAA GAGATGGTGG
          TGAGATCTTC AGACCT
p2c13s058 GAAGAGGTAG TAATTAGGTC TGACAATTTC TCGGACAATG CTAAAACCAT
          AATAGTACAG CTGAAGGAAG CTGTAGAAAT TAATTGTACA AGACCCAACA
          ACAATACAAG AAAAAGTATA CATATAGGAC CAGGGAGAGC AATTTATGCA
          ACAGGAGAAA TAATAGGAGA TATAAGACAA GCACATTGTA ACATTAGTAG
          AGCAAAATGG AATAACACTT TAAACCAGGT AGTTGAAAAA TTAAGAGAAC
          AATTTAAAAA TAGAACAATA GTCTTTAATC AATCCTCAGG AGGGGACCCA
          GAAATTGTAA TGCACAGTTT TAATTGTGGA GGGGAATTTT TCTACTGTAA
          TTCAACACAA CTGATCACAC TCCCATGCAG AATAAAACAA ATTATAAACA
          TGTGGCAGGA AGTAGGAAAA GCAATGTATG CCCCTCCCAT CAGAGGACAA
          ATTAGATGTT CATCAAATAT TACAGGGCTG CTACTAACAA GAGATGGTGG
          TGAGATCTTC AGACCT
p2c13s059 GAAGAGGTAG TAGTTAGGTC TGACAATTTC TCGGACAATG CTAAAACCAT
          GATAGTACAG CTAAAGGAAG CTGTAGAAAT TAATTGTACA AGACCCAACA
          ACAATACAAG AAAAAGTATA ACTATAGGAC CAGGGAGAGC ATTTTATGCA
          ACAGGAGGAA TAATAGGAGA TATAAGACAA GCACATTGTA ACATTAGTGG
          AGCAAAATGG AATAACACTT TAAAACAGAT AGTTGAAAAA TTAAGAGGAC
          AATTTGAGAA TAGAACAATA GTCTTTAATC AATCCGCAGG AGGGGACCCA
          GAAATTGTAA TGCACAGTTT TAATTGTGGA GGGGAATTTT TCTACTGTAA
          TACAACACAA CTGATCACAC TCCCATGCAA GATAAAACAA ATTATAAACA
          TGTGGCAGGA AGTAGGAAAA GCAATGTATG CCCCTCCCAT CAGAGGACAA
          ATTAGATGTT CATCAAATAT TACAGGGCTG CTACTAACAA GGGATGGTGG
          TGAGATCTTC AGACCT
p2c14s060 AAAGAGGTAG TAATTAGGTC TGACAATTTC TCGGACAATG CTAAAACCAT
          AATAGTACAG CTGAAGGAAG CTGTAGAAAT TAATTGTACA AGACCCAACA
          ACAATACAAG AAAAAGTATA CCTATAGGAC CAGGGAGAGC ATTTTATGCA
          ACAGGAGAAA TAATAGGAGA TATAAGACAA GCACATTGTA ACATTAGTAG
          AGCAAAATGG AATAACGCTT TAAAACAGGT AGTTGAAAAA TTAAGAAAAC
          AATTTATGAA TAGAACAATA GTCTTTAATC AATCCTCAGG AGGGGACCCA
          GAAATTGTAA TGCACAGTTT TAATTGTGGA GGGGAATCTT TCTACTGTAA
          TTCAACACAA CTGATCACAC TCCCATGCAG AATAAAACAA ATTATAAACA
          TGTGGCAGGA AGTAGGAAAA GCAATGTATG CCCCTCCCAT CAGAGGACAA
          ATTAGATGTT CATCAAATAT TACAGGGCTG CTACTAACAA GAGATGGTGG
          TGAGATCTTC AGACCT
p2c14s061 GAAGAGGTAG TAGTTAGGTC TGACAATTTC TCGGACAATG CTAAAACCAT
          AATAGTACAG CTGAAGGAAG CTGTAGAAAT TAATTGTACA AGACCCAACA
          ACAACACAAG AAGAAGTATA ACTATAGGAC CAGGGAGAGC ATTTTATGCA
          ACAGGAGCAA TAATAGGAAA TATAAGACAA GCACATTGTA ACATTAGTAG
          AGCAAAATGG AATAACACTT TACAACAGGT AGCTATAAAA TTAAGAGAAC
          AATTTAAGAA TAGCGCAATA GTCTTTCAAA ATTCCTCAGG AGGGGACCCA
          GAAATTGTAA TGCACAGTTT TAATTGTGGA GGGGAATTTT TCTACTGTAA
          CACAACACAA CTGATCACAC TACCATGCAA AATAAAACAA ATTATAAACA
          TGTGGCAGGA AGTAGGAAAA GCAATGTATG CCCCTCCCAT CAGAGGACAA
          ATTAGATGTT CATCAAATAT TACAGGGCTG CTACTAACAA GAGATGGTGG
          TGAGATCTTC AGACCT
p2c14s062 GAAGAGGTAG TAGTTAGGTC TGACAATTTC TCGAACAATG CTAAAACCAT
          AATAGTACAG CTAAAAGAAG CTGTAGAAAT TAATTGTACA AGACCCAACA
          ACAACACAAG AAAAAGTATA CGTATAGGAC CAGGGAGAGC AGTTTATGCA
          ACAGAAAAAA TAATAGGAAA TATAAGACAA GCACATTGTA ACATTAGTAG
          AGCAAAATGG AATGACATTT TAAAACAGGT AGTTGAAAAA TTAGGCGAAC
          AATTTAAGAA TACAACAATA GTCTTTAATC AATCCGCGGG AGGGGACCCA
          GAAATTGTAA TGCACAGTTT TAATTGTGGA GGGGAATTTT TCTACTGTAA
          TACAACACAA CTGATCACAC TCCCATGCAA AACAAAACAA ATTATAAACA
          TGTGGCAGGA AGTAGGAAAA GCAATGTATG CCCCTCCCAT CGGAGGACAA
          ATTAGATGTT CATCAAATAT TACAGGGCTG CTACTAACAA GCGATGGTGG
          TGAGACCTTC AGACCT
p2c14s063 GAAGAGGTAG TAGTTAGGTC TGACAATTTC TCGAACAATG CTAAAACCAT
          AATAGTACAG CTGAAGGAAG CTGTAGGAAT TAATTGTACA AGACCCAACA
          ACAACACAAG AAAAAGTATA CGTATAGGAC CAGGGAGAGC AGTTTATGCA
          ACAGAAAGAA TAATAGGAAA TATAAGACAA GCACATTGTA ACATTAGTAG
          AGCAAAATGG AATGACACTT TAAAACAGGT AGTTGAAAAA TTAGGCGAAC
          AATTTAAGAA TACAACAATA GTCTTTAATC AATCCGCGGG AGGGGACCCA
          GAAATTGTAA TGCACAGTTT TAATTGTGGA GGGGAATTTT TCTACTGTAA
          TACAACACAA CTGATCACAC TCCCATGCAA AATAAAACAA ATTATAAACA
          TGTGGCAGGA AGTAGGAAAA GCAATGTATG CCCCTCCCAT CAGAGGACAA
          ATTAGATGTT CATCAAATAT TACAGGGCTG CTACTAACAA GCGATGGTGG
          TGAGACCTTC AGACCT
p2c15s064 GAAGAGGTAG TAATTAGGTC TGACAATTTC TCGGACAATG CTAAAACCAT
          AATAGTACAG CCGAAGGAAG CTGTAGAAAT TAATTGTACA AGACCCAACA
          ACAATACAAG AAAAAGTATA CATATAGGAC CAGGGAGAGC ATTTTATGCA
          TCAGGAAAAA TAATAGGAGA TATAAGACAA GCACATTGTA ACATTAGTAG
          AGCAAAATGG AATAACACTT TACAACAGGT AGTTAAAAAA TTAAGAGAAC
          AATTTAGGAA TAAAACAATA GTCTTTAATC AATCCTCAGG AGGGGACCCA
          GAAATTGTAA TGCACAGTTT TAATTGTGGA GGGGAATTTT TCTACTGTAA
          TTCAACACAA CTGATCACAC TCCCATGCAG AATAAAACAA ATTATAAACA
          TGTGGCAGGA AGTAGGAAAA GCAATGTATG CCCCTCCCAT CAGAGGACAA
          ATTAGATGTT CATCAAATAT TACAGGGCTG CTACTAACAA GAGATGGTAA
          TGAGATCTTC AGACCT
p2c15s065 GAAGAGGTAG TAGTTAGGTC TGATAATTTC TCGAACAATG CTAAAACCAT
          AATAGTACAG CTGAAGGAAG CTGTAGAAAT TAATTGTACA AGACCCAACA
          ACAATACAAG AAGAAGTATA ACTATAGGAC CAGGGAGAGC ATTTTATGCA
          ACAGGACAAA TAATAGGAAA TATAAGACAA GCACATTGTA ACATTAGTAG
          AGCAAAATGG TATGACACTT TAAAACAGGT AGTTGAAAAA TTAAGCGAAC
          AATTTAGGAA TAAAACAATA GTCTTTAATC AATCCGCGGG AGGGGACCCA
          GAAATTGTAA TGCACAGTTT TAATTGTGGA GGGGAATTTT TCTACTGTAA
          TACAACACAG CTGATCACAC TCCCATGCAA AATAAAACAA ATTATAAACA
          TGTGGCAGGA AGTAGGAAAA GCAATGTATG CCCCTCCCAT CAGAGGACAA
          ATTAGATGCT CATCAAATAT TACAGGGCTG CTATTAACAA GAGATGGTGG
          TGAGACCTTC AGACCT
p2c15s066 GAAGAGGTAG TAGTTAGGTC TGACAATTTC TCGAACAATG CTAAAACCAT
          AATAGTACAG CTGAAGGAAG CTGTAGAAAT TAATTGTACA AGACCCAACA
          ACAACACAAG AAAAAGTATA CGTATAGGAC CAGGGAGAGC AGTTTATGCA
          ACAGAAAAAA TAATAGGAAA TATAAGACAA GCACATTGTA ACATTAGTAA
          AGCAAAATGG AATGACACTT TAAAGCAGGT AGTTGAAAAA TTAGGCGAAC
          AATTTAGGAA TACAACAATA GTCTTTAATC AATCCGCGGG AGGGGACCCA
          GAAATTGTAA TGCACAGTTT TAATTGTGGA GGGGAATTTT TCTACTGTAA
          TACAACACAA CTGATCACAC TCCCATGCAA AATAAAACAA ATTATGAACA
          TGTGGCAGGA AGTAGGAAAA GCAATGTATG CCCCTCCCAT CAGAGGACAA
          ATTAGATGTT CATCAAATAT TACAGGGCTG CTACTAACAA GCGATGGTGG
          TGAGACCTTC AGACCT
p2c15s067 GAAGAGGTAG TAGTTAGGTC TGAAAATTTC TCGAACAATG CTAAAACCAT
          AATAGTACAG CTGAAGGACG CTGTAGAAAT TAATTGTACA AGACCCAACA
          ACAATACAAG AAAAAGTATA CATTTAGGAC TAGGGAGAGC ATTTTATGCA
          ACAGACAACA TAATAGGAGA TATAAGACAA GCACATTGTA ACATTAGTAA
          AACAAAATGG AATGACACTT TAAAAAAGGT AGTTGAAAAA TTAGGCGAAC
          AATTTAGGAA TACAACAATA GTCTTTAATC AATCCTCAGG AGGGGACCCA
          GAAATTGTAA CGCACAGTTT TAATTGTGGA GGGGAATTTT TCTACTGTAA
          TACAACAAAA CTGATCATAC TCCCATGCAA AATAAAACAA ATTATAAACA
          TGTGGCAGGA AGTAGGAAAA GCAATGTATG CCCCTCCCAT CAGAGGACAA
          ATTAGATGTT CATCAAATAT TACAGGGCTG CTACTAACAA GCGATGGTGG
          TGAGACCTTC AGACCT
p2c15s068 GAAGAGGTAG TAGTTAGGTC TGAGAATTTC TCGAACAATG CTAAAACCAT
          AATAGTACAG CTGAAGGACG CTGTAGAAAT TAATTGTACA AGACCCAACA
          ACAATACAAG AAAAAGTATA CATTTAGGAC TAGGGAGAGC ATTTTATGCA
          ACAGACAACA TAATAGGAGA TATAAGACAA GCACATTGTA ACATTAGTAA
          AACAAAATGG AATGACACTT TAAAAAAGGT AGTTGAAAAA TTAGGCGAAC
          AATTTAGGAA TACAACAATA GTCTTTAATC AATCCTCAGG AGGGGACCCA
          GAAATTGTAA TGCACAGTTT TAATTGTGGA GGGGAATTTT TCTACTGTAA
          TACAACAAAA CTGATCATAC TCCCATGCAA AATAAAACAA ATTATAAACA
          TGTGGCAGGA AGTAGGAAAA GCAATGTATG CCCCTCCCAT CAGAGGACAA
          ATTAGATGTT CATCAAATAT TACAGGGCTG CTACTAACAA GCGATGGTGG
          TGAGACCTTC AGACCT
p2c16s069 GAAGAGGTAG TAATTAGGTC TGACAATTTC TCGGACAATG CTAAAACCAT
          AATAGTACAG CTGAAGGAAG CTGTAGAAAT TAATTGTACA AGACCCAACA
          ACAATACAAG AAAAAGTATA CATATAGGAC CAGGGAGAGC ATTTTATGCA
          ACAGGAGAAA TAATAGGAGA TATAAGACAA GCACATTGTA ACATTAGTAG
          AGCAAAATGG AATAACACTT TAAAACAGGT AGTTGAAAAA TTAAGAAAAC
          AATTTATGAA TAGAACAATA GTCTTTAATC AATCCTCAGG AGGGGACCCA
          GAAATTGTAA TGCACAGTTT TAATTGTGGA GGGGAATTTT TCTACTGTAA
          TTCAACACAA CTGATCACAC TCCCATGCAG AATAAAACAA ATTATAAACA
          TGTGGCAGGA AGTAGGAAAA GCAATGTATG CCCCTCCCAT CAGAGGACAA
          ATTAGATGTT CATCAAATAT TACAGGGCTG CTACTAACAA GAGATGGTGG
          TGAGATCTTC AGACCT
p2c16s070 AAAGAGGTAG TAATTAGGTC TGACAATTTC TCGGACAATG CTAAAACCAT
          AATAGTACAG CTGAAGGAAG CTGTAGAAAT TAATTGTACA AGACCCAACA
          ACAATACAAG AAAAAGTATA CCTATAGGAC CAGGGAGAGC ATTTTATGCA
          ACAGGAGAAA TAATAGGAGA TATAAGACAA GCACATTGTA ACATTAGTAG
          AGCAAAATGG AATAACGCTT TAAAACAGGT AGTTGAAAAA TTAAGAAAAC
          AATTTATGAA TAGAACAATA GTCTTTAATC AATCCTCAGG AGGGGACCCA
          GAAATTGTAA TGCACAGTTT TAATTGTGGA GGGGAATTTT TCTACTGTAA
          TTCAACACAA CTGATCACAC TCCCATGCAG AATAAAACAA ATTATAAACA
          TGTGGCAGGA AGCAGGAAAA GCAATGTATG CCCCTCCCAT CAGAGGACAA
          ATTAGATGCT CATCAAATAT TACAGGGCTG CTACTAACAA GAGATGGTGG
          TGAGATCTTC AGACCT
p2c16s071 GAAGAGGTAG TAGTTAGGTC TGACAATTTC TCGGACAATG CTAAAACCAT
          AATAGTACAG CTAAAGGAAG CTGTAGAAAT TAATTGTACA AGACCCAACA
          ACAATACAAG AAAAAGTATA ACTATAGGAC CAGGGAGAGC ATTTTATGCA
          ACAGGAGGAA TAATAGGAGA TATAAGACAA GCACATTGTA ACATTAGTGG
          AGCAAAATGG AATAACACTT TAAAACAGAT AGTTGAAAAA TTAAGAGAAC
          AATTTGAGAA TAGAACAATA GTCTTTAATC AATCCGCAGG AGGGGACCCA
          GAAATTGTAA TGCACAGTTT TAATTGTGGA GGGGAATTTT TCTACTGTAA
          TACAACACAA CTGATCACAC TCCCATGCAA GATAAAACAA ATTATAAACA
          TGTGGCAGGA AGTAGGAAAA GCAATGTATG CCCCTCCCAT CAGAGGACAA
          ATTAGATGTT CATCAAATAT TACAGGGCTG CTACTAACAA GAGATGGTGG
          TGAGATCTTC AGACCT
p2c16s072 GAAGAGGTAG TAATTAGGTC TGACAATTTC TCGGACAATG TTAAAACCAT
          AATAGTACAG CTGAAGGAAG CTGTAGAAAT TAATTGTACA AGACCCAACA
          ACAATACAAG GAGAAGTATA ACTATAGGAC CAGGGAGAGC ATTTTATGCA
          ACAGGAGCAA TAATAGGAAA TATAAGACAA GCACACTGTA ACATTAGTAA
          AACAAAATGG GATAACACTT TAAGACAGGT AGTTCAAAAA TTAAGAGCAC
          AATTTAAGAA TAAAACAATA GTCTTTAATC AATCCTCAGG AGGGGACCCA
          GAAATTGTAA TGCACAGTTT TAATTGTGGA GGGGAATTTT TCTACTGTAA
          TACAACACAA CTGATCACAC TCCCATGCAA AATAAAACAA ATTATAAACA
          TGTGGCAGGA AGTAGGAAAA GCAATGTATG CCCCTCCCAT CAGAGGACAA
          ATTAGATGTT CATCAAATAT TACAGGGCTG CTACTAACAA GAGATGGTGG
          TGAGACCTTC AGACCT
p2c16s073 GAAGAGGTAG TAGTTAGGTC TGAAAATTTC TCGAATAATG CTAAAACCAT
          AATAGTACAG CTGAAGGACG CTGTAGAAAT TAATTGTACA AGACCCAACA
          ACAATACAAG AAAAAGTATA CATTTAGGAC TAGGGAGAGC ATTTTATGCA
          ACAGACAACA TAATAGGAGA TATAAGACAA GCACATTGTA ACATTAGTAA
          AACAAAATGG AATGACACTT TAAAAAAGGT AGTTGAAAAA TTAGGCGAAC
          AATTTAGGAA TACAACAATA GTCTTTAATC AATCCTCAGG AGGGGACCCA
          GAAATTGTAA TGCACAGTTT TAATTGTGGA GGGGAATTTT TCTACTGTAA
          TACAACAAAA CTGATCATAC TCCCATGCAA AATAAAACAA ATTATAAACA
          TGTGGCAGGA AGTAGGAAAA GCAATGTATG CCCCTCCCAT CAGAGGACAA
          ATTAGATGTT CATCAAATAT TACAGGGCTG CTACTAACAA GCGATGGTGG
          TGAGACCTTC AGACCT
p2c16s074 GAAGAGGTAG TAGTTAGGTC TGACAATTTC CCGAACAATG CTAAAACCAT
          AATAGTACAG CTGAAGGAAG CTGTAGGAAT TAATTGTACA AGACCCAACA
          AC---ACAAG AAAAAGTATA CGTATAGGAC CAGGGAGAGC AGTTTATGCA
          ACAGAAAGAA TAATAGGAAA TATAAGAAAA GCACATTGTA ACATTAGTAG
          AGCAAAATGG AATGACACTT TAAAACAGGT AGTTGAAAAA TTAGGCGAAC
          AATTTAAGAA TAAAACAATA TTCTTTAATC AATCCGCGGG AGGGGACCCA
          GAAATTGTAA TGCACAGTTT TAATTGTGGA GGGGAATTTT TCTACTGTAA
          TACAACACAA CTGATCACAC TCCCATGCAA AATAAAACAA ATTGTAAACA
          TGTGGCAGGA AGTAGGAAAA GCAATGTATG CCCCTCCCAT CAGAGGACAA
          ATTAGATGTT CATCAAATAT TACAGGGCTG CTACTAACAA GCGATGGTGG
          TGAGACCTTC AGACCT
p2c16s075 GAAGAGGTAG TAGTTAGGTC TGAAAATTTC TCGAACAATG CTAAAACCAT
          AATAGTACAG CTGACGGAAG CTGTAGAAAT TAATTGTACA AGACCCAACA
          ACAACACAAG AAGAGGTATA CGTATAGGAC CAGGGAGAGC AGTTTATGCA
          ACAGACAAAA TAATAGGAAA TATAAGACAA GCACATTGTA ACATTAGTAA
          AGCAAAATGG AATGACACTT TAAAACAGGT AGTTAAAAAA TTAGGCGAAC
          AATTTGAGAA TACAACAATA GTCTTTAATC AATCCGCGGG AGGGGACCCA
          GAAATTGTAA TGCACAGTTT TAATTGTGGA GGGGAATTTT TCTACTGTAA
          TACAACACAA CTGATCACAC TCCCATGCAA AATAAAACAA ATTATAAACA
          TGTGGCAAGA AGTAGGAAAA GCAATGTATG CCCCTCCCAT TGGAGGACAA
          ATTAGATGTT CATCAAATAT TACAGGGTTG CTACTAACAA GCGATGGTGG
          TGAGACCTTC AGACCT
p2c17s076 GAAGAGGTAG TAATTAGGTC TGACAATTTC TCGGACAATG CTAAAACCAT
          GATAGTACAG CTGAAGGAAG CTGTAGAAAT TAATTGTACA AGACCCAACA
          ACAATACAAG AAAAAGTATA CATATAGGAC CAGGGAGAGC ATTTTATGCA
          ACAGGAGAAA TAATAGGAGA TATAAGGCAA GAACATTGTA ACATTAGTAG
          AGCAAAATGG AATAACACTT TAAAACAGGT AGTTGAAAAA TTAAGAAAAC
          AATTTATGAA TAGAACAATA GTCTTTAATC AATCCTCAGG AGGGGACCCA
          GAAATTGTAA TGCACAGTTT TAATTGTGGA GGGGAATTTT TCTACTGTAA
          TTCAACACAA CTGATCACAC TCCCATGCAG AATAAAACAA ATTATAAACA
          TGTGGCAGGA AGTAGGAAAA GCAATGTATG CCCCTCCCAT CAGAGGACAA
          ATTAGATGTT CATCAAATAT TACAGGGCTG CTACTAACAA GAGATGGTGG
          TGAGATCTTC AGACCT
p2c17s077 GAAGAGGTAG TAATTAGGTC TGACAATTTC TCGGACAATG CTAAAACCAT
          AATAGTACAG CTGAAGGAAG CTGTAGAAAT TAATTGTACA AGACCCAACA
          ACAATACAAG AAAAAGTATA CATATAGGAC CAGGGAGAGC ATCTTATGCA
          ACAGGAGAAA TAATAGGAGA TATAAGACAA GCACATTGTA ACATTAGTAG
          AGCAAAATGG AATAACACTT TAGAACAGGT AGCTAAAAAA TTAAGAGAAC
          AATTTATGAA TAGAACAATA GTCTTTAATC AATCCTCAGG AGGGGACCCA
          GAAATTGTAA TGCACAGTTT TAATTGTGGA GGGGAATTTT TCTACTGTAA
          TACAACACAA CTGATCACAC TCCCATGCAG AATAAAACAA ATTATAAACA
          TGTGGCAGGA AGTAGGAAAA GCAATGTATG CCCCTCCCAT CAGAGGACAA
          ATTAGATGTT CATCAAATAT TACAGGGCTG CTACTAACAA GAGATGGTGG
          TGAGATCTTC AGACCT
p2c17s078 GAAGAGGTAG TAATTAGGTC TGACAATATC TCGGACAATG CTAAAACCAT
          AATAGTACAG CTGAGGGAAG CTGTAGAAAT TAATTGTATA AGACCCAACA
          ACAATACAAG AAAAAGTATA CATATAGGAC CAGGGAGAGC ATTTTATGCA
          ACAGGAGGAA TAATAGGAAA TATAAGACAA GCACATTGTA ACATTAGTAG
          AGCAAAATGG AATAACACTT TACAACAGGT AGTTGAAAAA TTAAGAGAAC
          AATTTAGGAA TAAAACAATA GTCTTTAATC AATCCTCAGG AGGGGACCCA
          GAAATTGTAA TGCACAGTTT TAATTGTGGA GGGGAATTTT TCTACTGTAA
          TTCAACACAA CTGATCACAC TCCCATGCAG AATAAAACAA ATTGTAAACA
          TGTGGCAGGA AGTAGGAAAA GCAATGTATG CCCCTCCCAT CAGAGGACAA
          ATTAGATGTT CATCAAATAT TACAGGGCTG CTACTAACAA GAGATGGTGG
          TGAGATCTTC AGACCT
p2c17s079 GAAGAGGTAG TAGTTAGGTC TGACAATTTC TCGAACAATG CTAAAACCAT
          AATAGTACAG CTGAAGGAAG CTGTAGAAAT TAATTGTACA AGACCCAACA
          ACAACACAAG AAAAAGTATA CGTATAGGAC CAGGGAGAGC AGTTTATGCA
          ACAGAAAAAA TAATAGGAAA TATAAGACAA GCACATTGTA ACATTAGTAG
          AGCAAAATGG AATGACACTT TAAAACAGGT AGTTGAAAAA TTAGGCGAAC
          AATTTAAGAA TACAACAATA GTCTTTAATC AATCCGCGGG AGGGGACCCA
          GAAATTGTAA TGCACAGTTT TAATTGTGGA GGGGAATTTT TCTACTGTAA
          TACAACACAA CTGATCACAC TCCCATGCAA AATAAAACAA ATTATAAACA
          TGTGGCAGGA AGTAGGAAAA GCAATGTATG CCCCTCCCAT CAGAGGACAA
          ATTAGATGTT CATCAAATAT TACAGGGCTG CTACTAACAA GCGATGGTGG
          TGAGACCTTC AGACCT
p2c17s080 GAAGAGGTAG TAGTTAGGTC TGACAATTTC TCGAACAATG CTAAAACCAT
          AATAGTACAG CTGAAGGAAG CTGTAGAAAT TAATTGTACA AGACCCAACA
          ACAACACAAG AAAAAGTATA CGTATAGGAC CAGGGAGAGC AGTTTATGCA
          ACAGAAAAAA TAATAGGAAA TATAAGACAA GCACATTGTA ACATTAGTAG
          AGCAAAATGG AATGACACTT TAAAACAGGT AGTTGAAAAA TTAGGCGAAC
          AATTTAAGAA TACAACAATA GTCTTTAATC AATCCGCGGG AGGGGACCCA
          GAAATTGTAA TGCACAGTTT TAATTGTGGA GGGGAATTTT TCTACTGTAA
          TACAACACAA TTGATCATAC TCCCATGCAA AATAAAACAA AGTATAAACA
          TGTGGCAGGA AGTAGGAAAA GCAATGTATG CCCCTCCCAT CGGAGGACAA
          ATTAGATGTT CATCAAATAT TACAGGGCTG CTACTAACAA GCGATAGTGG
          TGAGACCTTC AGACCT
p2c17s081 GAAGAGGTAG TAGTTAGGTC TGAAAATTTC TCGAACAATG CTAAAACCAT
          AATAGTACAG CTGAAGGACG CTGTAGAAAT TAATTGTACA AGACCCAACA
          ACAATACAAG AAAAAGTATA CATTTAGGAC TAGGGAGAGC ATTTTATGCA
          ACAGACAACA TAATAGGAAA TATAAGACAA GCACATTGTA ACATTAGTAA
          AACAAAATGG AATGACACTT TAAAAAAGGT AGTTGAAAAA TTAGGCGAAC
          AATTTAGGAA TACAACAATA GTCTTTAATC AATCCTCAGG AGGGGACCCA
          GAAATTGTAA TGCACAGTTT TAATTGTGGA GGGGAATTTT TCTACTGTAA
          TACAACAAAA CTGATCATAC TCCCATGCAA AATAAAACAA ATTATAAACA
          TGTGGCAGGA AGTAGGAAAA GCAATGTATG CCCCTCCCAT CAGAGGACAA
          ATTAGATGTT CATCAAATAT TACAGGGCTG CTACTAACAA GCGATGGTGG
          TGAGACCTTC AGACCT
p2c18s082 GAAGAGGTAG TAATTAGGTC TGACAATTTC TCGGACAATG CTAAAACCAT
          AATAGTACAG CTGAAGGAAG CTGTAGAAAT TAATTGTACA AGACCCAACA
          ACAATACAAG AAAAAGTATA CCTATAGGAC CAGGGAGAGC ATTTTATGCA
          ACAGGAGAAA TAATAGGAGA TATAAGACAA GCACATTGTA ACATTAGTAG
          AGCAAAATGG AATAACACTT TAAAACAGGT AGTTGAAAAA TTAAGAAAAC
          AATTTATGAA TAGAACAATA GTCTTTAATC AATCCTCAGG AAGGGACCCA
          GAAATTGTAA TGCACAGTTT TAATTGTGGA GGGGAATTTT TCTACTGTAA
          TTCAACACAA CTGATCACAC TCCCATGCAG AATAAAACAA ATTATAAACA
          TGTGGCAGGA AGTAGGAAAA GCAATGTATG CCCCTCCCAT CAGAGGACAA
          ATTAGATGTT CATCAAATAT TACAGGGCTG CTACTAACAA GAGATGGTGG
          TGAGATCTTC AGACCT
p2c18s083 GAAGAGGTAG TAGTTAGGTC TGACAATTCC TCGAACAATG CTAAAACCAT
          AATAGTACAG CTGAAGGAAG CTGTAGAAAT TAATTGTACA AGACCCAACA
          ACAACACAAG AAAAAGTATA CATTTAGGAC TAGGGAGAGC ATTTTATGCA
          ACAGACAAAA TAATAGGAGA TATAAGACAA GCACATTGTA ACATTAGTAA
          AACAAAATGG AATGACACTT TAAAACAGGT AGTTGAAAAA TTAGGCGAAC
          AATTTAGGAA TACAACAATA GTCTTTAATC AATCCTCAGG AGGGGACCCA
          GAAATTGTAA TGCACAGTTT TAATTGTGGA GGGGAATTTT TCTACTGTAA
          TACAACACAA TTGATCATAC TCCCATGCAA AATAAAACAA ATTATAAACA
          TGTGGCAGGA AGTAGGAAAA GCAATGTATG CCCCTCCCAT CGGAGGACAA
          ATTAGATGTT CATCAAATAT TACAGGGCTG CTACTAACAA GCGATAGTGG
          TGAGACCTTC AGACCT
p2c18s084 GAAGAGGTAG TAGTTAGGTC TGACAACTTC TCGAACAATG CTAAAACCAT
          AATAGTACAG CTGAAGGAAG CTGTAGAAAT TAATTGTACA AGACCCAACA
          ACAACACAAG AAAAAGTATA CGTATAGGAC CAGGGAGAGC AGTTTATGCA
          ACAGAAAAAA TAATAGGAAA TATAAGAAAA GCACATTGTA ACATTAGTAG
          AGCAAAATGG AATGACACTT TAAAACAGGT AGTTGAAAAA TTAGGCGAAC
          AATTTAGGAA TACAACAATA GTCTTTAATC AATCCGCGGG AGGGGACCCA
          GAAATTGTAA TGCACAGTTT TAATTGTGGA GGGGAATTTT TCTACTGTAA
          TACAACACAA CTGATCACAC TCCCATGCAA AATAAAACAA ATTATAAACA
          TGTGGCAGGA AGTAGGAAAA GCAATGTATG CCCCTCCCAT CGGAGGACAA
          ATTAGATGTT CATCAAATAT TACAGGGCTG CTACTAACAA GCGATGGTGG
          TGAGACCTTC AGACCT
p2c18s085 GAAGAGGTAG TAGCTAGGTC TGAAAATTTC TCGAACAATG CTAAAACCAT
          AATAGTACAG CTGACGGAAG CTGTAGAAAT TAATTGCACA AGACCCAACA
          ACAACACAAG AAAAGGTATA CATATAGGAC CAGGGAGAGC AGTTTTTGCA
          ACAGAAAAAA TAATAGGAAA TATAAGACAA GCACATTGTA ACATTAGTAA
          AGCAAAATGG AATGACACTT TAAAACAGGT AGTTAAAAAA TTAGGCGAAC
          AATTTGAGAA TACAACAATA GTCTTTAATC AATCCTCAGG GGGGGACCCA
          GAAATTGTAA TGCACAGTTT TAATTGTGGA GGGGAATTTT TCTACTGTAA
          TACAACACAA CTGATCACAC TCCCATGCAA AATAAAACAA ATTGTAAACA
          TGTGGCAGGA AGTAGGAAAA GCAATGTATG CCCCTCCCAT TGGAGGACAA
          ATTAAATGTT CATCAAATAT TACAGGGCTG CTACTAACAA GCGATGGTGG
          TGAGACCTTC AGACCT
p2c19s086 GAAGAGGTAG TAATTAGGTC TGACAATTTC TCGGACAATG CTAAAACCAT
          AATAGTACAG CTGAAGGAAG CTGTAGAAAT TAATTGTACA AGACCCAACA
          ACAATACAAG AAAAAGTATA CATATAGGAC CAGGGAGAGC ATTTTATGCA
          ACAGGAGAAA TAATAGGAGA TATAAGACAA GCACATTGTA ACATTAGTAG
          AGCAAAGTGG AATAACACTT TAAGACAGGT AGTTGAAAAA TTAAGAGAAC
          AATTTGTGAA TAGAACAATA GTCTTTAATC AATCCTCAGG AGGGGACCCA
          GAAATTGTAA TGCACAGTTT TAATTGTGGA GGGGAATTTT TCTACTGTAA
          TTCAACACAA CTGATCACAC TCCCATGCAG AATAAAACAA ATTATAAACA
          TGTGGCAGGA AGTAGGAAAA GCAATGTATG CCCCTCCCAT CAGAGGACAA
          ATTAGATGTT CATCAAATAT TACAGGGCTG CTACTAACAA GAGATGGTGG
          TGAGATCTTC AGACCT
p2c19s087 GAAGAGGTAG TAGTTAGGTC TGACAATTTC TCGAACAATG CTAAAACCAT
          AATAGTACAG CTAAAGGAAG CTGTAGAAAT TAATTGTACA AGACCCAACA
          ACAATACAAG AAAAAGTATA CATATAGGAC CAGGGAGAGC ATTTTATGCA
          ACAGAAAAAA TAATAGGAAA TATAAGACAA GCACATTGTA ACATTAGTAG
          AGCAAAATGG AATGACACTT TACGACAGGT AGCTGAAAAA TTAAGAGAAC
          AATTTAAGAA TAAAACAATA GTCTTTAATC AATCCTCAGG AGGGGACCCA
          GAAATTGTAA TGCACAGTTT TAATTGTGGA GGGGAATTTT TCTACTGTAA
          TACAACACAA CTGATCACAC TCCCATGCAA AATAAAACAA ATTATAAACA
          TGTGGCAGGA AGTAGGAAAA GCAATGTATG CCCCTCCCAT CAGAGGACAA
          ATTAGATGTT CATCAAATAT TACAGGGCTG CTACTAACAA GAGATGGTGG
          TGAGACCTTC AGACCT
p2c19s088 GAAGAGGTAG TAGTTAGGTC TGACAATTTC TCGAACAATG CTAAAACCAT
          AATAGTACAG CTGAAGGAAG CTGTAGAAAT TAATTGTACA AGACCCAACA
          ACAATACAAG AAGAAGTATA ACTATAGGAC CAGGGAGAGC ATTTTATGCA
          ACAGGACAAA TAATAGGAGA TATAAGACAA GCACATTGTA ACATTAGTAA
          AACAAAATGG TATGACACTT TAAAACAGGT AGTTAAAAAA TTAAGCGAAC
          AATTTAGGAA TAAAACAATA GTCTTTAATC AATCCGCGGG AGGGGACCCA
          GAAATTGTAA TGCACAGTTT TAATTGTGGA GGGGAATTTT TCTACTGTAA
          TACAACACAA CTGATCACAC TCCCATGCAA AATAAAACAA ATTATAAACA
          TGTGGCAGGA AGTAGGAAAA GCAATGTATG CCCCTCCCAT CAGAGGACAA
          ATTAGATGTT CATCAAATAT TACAGGGCTG CTACTAACAA GAGATGGTGG
          TGAGACCTTC AGACCT
p2c19s089 GAAGAGGTAG TAGTTAGGTC TGACAATTTC TCGAACAATG CTAAAACCAT
          AATAGTACAG CTGAAGGAAG CTGTAGAAAT TAATTGTACA AGACCCAACA
          ACAACACAAG AAAAAGTATA CGTATAGGAC CAGGGGGAGC AGTTTATGCA
          ACAGAAAAAA TAATAGGAAA TATAAGAAAA GCACATTGTA ACATTAGTAG
          AGCAAAATGG AATGACACTT TAGAACAGGT AGTTGAAAAA TTAGGCGAAC
          AATTTAGGAA TAAAACAATA GCCTTTAATC AATCCGCGGG AGGGGACCCA
          GAAATTGTAA TGCACAGTTT TAATTGTGGA GGGGAATTTT TCTACTGTGA
          TACAACACAA CTGATCACAC TCCCATGCAA AATAAAACAA ATTATAAATA
          TGTGGCAGGA AGTAGGAAAA GCAATGTATG CCCCTCCCAT CAGAGGACAA
          ATTAGATGTT CATCAAATAT TACAGGGCTG CTACTAACAA GAGATGGTGG
          TGAGACCTTC AGACCT
p2c19s090 GAAGAGGTAG TAGTTAGGTC TGACAATTTC TCGAACAATG CTAAAACCAT
          AATAGTACAG CTGAAGGAAG CTGTAGAAAT TAATTGTACA AGACCCAACA
          ACAACACAAG AAAAAGTATA CGTATAGGAC CAGGGAGAGC AGTTTATGCA
          ACAGAAAAAA TAATAGGAAA TATAAGAAAA GCACATTGTA ACATTAGTAG
          AGCAAAATGG AATGACACTT TAAAACAGGT AGTTGAAAAA TTAGGCGAAC
          AATTTAGGAA TAAAACAATA GTCTTTAATC AATCCGCGGG AGGGGACCCA
          GAAATTGTAA TGCACAGTTT TAATTGTGGA GGGGGATTTT TCTACTGTAA
          TACAACACAA CTGATCACAC TCCCATGCAA AATAAAACAA ATTATAAACA
          TGTGGCAGGA AGTAGGAAAA GCAATGTATG CCCCTCCCAT CAGAGGACAA
          ATTAGATGTT CATCAAATAT TACAGGGCTG CTACTAACAA GAGATGGTGG
          TGAGACCTTC AGACCT
p2c19s091 GAAGAGGTAG TAGTTAGGTC TGAAAATTTC TCGAACAATG CTAAAACCAT
          AATAGTACAG CTGAAGGACG CTGTAGAAAT TAATTGTACA AGACCCAACA
          ACAATACAAG AAAAAGTATA CATTTAGGGC TAGGGAGAGC ATTTTATGCA
          ACAGACCAAA TAATAGGAGA TATAAGACAA GCACATTGTA GCATTAGTAA
          AACAAAATGG AATGACACTT TAAAAAAGGT AGTTGAAAAA TTAGGTGAAC
          AATTTAGGAA TACAACAATA GTCTTTAATC AATCCTCAGG AGGGGACCCA
          GAAATTGTAA TGCACAGTTT TAATTGTGGA GGGGAATTTT TCTACTGTAA
          TACAACAAAA CTGATCATAC TCCCATGCAA AATAAAACAA ATTATAAACA
          TGTGGCAGGA AGTAGGAAAA GCAATGTATG CCCCTCCCAT CAGAGGACAA
          ATTAGATGTT CATCAAATAT TACAGGGCTG CTACTAACAA GCGATGGTGG
          TGAGACCTTC AGACCT
p2c19s092 GAAGAGGTAG TAGTTAGGTC TGAAAATTTC TCGAACAATG CTAAAACCAT
          AATAGTACAG CTGAAGGAAG CTGTAGAAAT TAATTGTACA AGACCCAACA
          ACAATACAAG AAGAAGTATA ACTATAGGAC CAGGGAGAGC ATTTTTTACA
          ACAGGACAAG TAATAGGAAA TATAAGACAA GCACATTGTA ACATTAGTAA
          AACAAAATGG AATGACACTT TAAAACAGGT AGTTGAAAAA TTAGGCGAAC
          AATTTAGGAA TACAACAATA GTCTTTAATC AATCCTCAGG AGGGGACCCA
          GAAATTGTAA TGCACAGTTT TAATTGTGGA GGGGAATTTT TCTACTGTAA
          TACAACACAA CTGATCATAC TCCCATGCAA AATAAAACAA ATTATAAACA
          TGTGGCAGGA AGTAGGAAAA GCAATGTATG CCCCTCCCAT CAGAGGACAA
          ATTAGATGTT CATCAAATAT TACAGGGCTG CTACTAACAA GCGATGGTGG
          TGAGACCTTC AGACCT
p2c20s093 GAAGAGGTAG TAGTTAGGTC TGATAATTTC TCGAACAATG ATAAAACCAT
          AATAGTACAG CTGAAGGAAG CTGTAGAAAT TAATTGTACA AGACCCAACA
          ACAATACAAG AAGAAGTATA ACTATAGGAC CAGGGAGAGC ATTTTATGCA
          ACAGGACAAA TAATAGGAAA TATAAGACAA GCACATTGTA ACATTAGTAG
          AGCAAAATGG TATGACACTT TAAAACAGGC AGTTGAAAAA TTAAGCGAAC
          AATTTAGGAA TAAAACAATA GTCTTTAATC AATCCGCGGG AGGGGACCCA
          GAAATTGTAA TGCACAGTTT TAATTGTGGA GGGGAATTTT TCTACTGTAA
          TACAACACAA CTGATCACAC TCCCATGCAA AATAAAACAA ATTATAAACA
          TGTGGCAGGA AGTAGGAAAA GCAATGTATG CCCCTCCCAT CGGAGGACAA
          ATTAGATGTT CATCAAATAT TACAGGGCTG CTACTAACAA GAGATGGTGG
          TGAGACCTTC AGACCT
p2c20s094 GAAGAGGTAG TAGTTAGGTC TGACAATTTC TCGAACAATG CTAAAACCAT
          AATAGTACAG CTGAAGGAAG CTGTAGAAAT TAATTGTACA AGACCCAACA
          ACAACACAAG AAAAAGTATA CGTATAGGAC CAGGGAGAGC AGTTTATGCA
          ACAGAAAGAA TAATAGGAAA TATAAGAAAA GCACATTGTA ACATTAGTAG
          AGCAAAATGG AATGACACTT TAAAACAGGT AGTTGAAAAA TTAGGCGAAC
          AATTTAGGAA TACAACAATA GTCTTTAATC AATCCGCGGG AGGGGACCCA
          GAAATTGTAA TGCACAGTTT TAATTGTGGA GGGGAATTTT TCTACTGTAA
          TACAACACAA CTGATCACAC TCCCATGCAA AATAAAACAA ATTATAAACA
          TGTGGCAGGA AGTAGGAAAA GCAATGTATG CCCCTCCCAT CGGAGGACAA
          ATTAGATGTT CATCAAATAT TACAGGGCTG CTACTAACAA GCGATGGTGG
          TGAGACCTTC AGACCT
p2c20s095 GAAGAGGTAG TAGTTAGGTC TGAAAATTTC TCAAACAATG CTAAAACCAT
          AATAGTACAG CTGACGGAAG CTGTAGAAAT TAATTGCACA AGACCCAACA
          ACAACACAAG AAGAGGTATA CATATAGGAC CAGGGAGAGC AGTTTATGCA
          ACAGACAGAA TAATAGGAAA TATAAGACAA GCACATTGTA ACATTAGTAA
          AGCAAAATGG AATGACACTT TAAAACAGGT AGTTGAAAAA TTAGGCGAAC
          AATTTGGGAA TACAACAATA GTCTTTAATC AATCCTCAGG AGGGGACCCA
          GAAATTGTAA TGCACAGTTT TAATTGTGGA GGGGAATTTT TCTACTGTAA
          TACAACAAAA CTGATCATAC TCCCATGCAA AATAAAACAA ATTGTAAACA
          TGTGGCAGGA AGTAGGAAAA GCAATGTATG CCCCTCCCAT TGGAGGACAA
          ATTAGATGTT CATCAAATAT TACAGGGCTG CTACTAACAA GCGATGGTGG
          TGAGACCTTC AGACCT
p2c21s096 GAAGAGGTAG TAGTTAGGTC TGACAACTTC TCGGACAATG CTAAAACCAT
          AATAGTACAG CTGAAGGAAG CTGTAGAGAT TAATTGTACA AGACCCAACA
          ACAATACAAG AAGAAGTATA ACTATAGGAC CAGGGAGAGC ATTTTATGCA
          ACAGGGGCAA TAATAGGAGA TATAAGACAA GCACATTGTA ACATTAGTGG
          AGCAAAATGG AATAACACTT TAAAAAAGGT AGTTGAAAAA TTAAGAGAAC
          AATTTAAGAA TAAAACAATA GTCTTTAATC AATCTGCAGG AGGGGACCCA
          GAAATTGTAA TGCACAGTTT TAATTGTGGA GGGGAATTTT TCTACTGTAA
          TACAACACAA CTGATCACAC TCCCATGCAG AATAAAACAA ATTATAAACA
          TGTGGCAGGA AGTAGGAAAA GCAATGTATG CCCCTCCCAT CAGAGGACAA
          ATTAGATGTT CATCAAATAT TACAGGGCTG CTACTAACAA GAGATGGTGG
          TGAGACCTTC AGACCT
p2c21s097 GAAGAGGTAG TAGTTAGGTC TGAAAATTTC TCAAACAATG CAAAAACCAT
          AATAGTACAG CTGACGGAAG CTGTAGAAAT TAATTGCACA AGACCCAACA
          ACAACACAAG AAAAGGTATA CATATAGGAC CAGGGAGAGC AGTTTATGCA
          ACAGACAGAA TAATAGGAAA TATAAGACAA GCACATTGTA ACATTAGTAA
          AGCAAAATGG AATGACACTT TAAAACAGGT AGTTAAAAAA TTAGGCGAAC
          AACTTGAGAA TACAACAATA GTCTTTAATC AATCCTCAGG AGGGGACCCA
          GAAATTGTAA TGCACAGTTT TAATTGTGGA GGGGAATTTT TCTACTGTAA
          TACAACAAAA CTGATCATAC TCCCATGCAA AATAAAACAA ATTATAAACA
          TGTGGCAGGA AGTAGGAAAA GCAATGTATG CCCCTCCCAT CAGAGGACAA
          ATTAGATGTT CATCAAATAT TACAGGGCTG CTACTAACAA GCGATGGTGG
          TGAGACCTTC AGACCT
p2c22s098 GAAGAGGTAG TAGTTAGGTC TGAAAATTTC CCAAACAATG CTAAAACCAT
          AATAGTACAG CTGACGGAAG CTGTAGAAAT TAATTGTACA AGACCCAACA
          ACAATACAAG AAAAAGTATA CATTTAGGAC TAGGGAGAGC ATTTTATGCA
          ACAGACAACA TAATAGGAGA TATAAGACAA GCACATTGTA ACATTAGTAA
          AACAAAATGG AATGACACTT TAAAAAAGGT AGTTGAAAAA TTAGGAGAAC
          AATTTAGGAA TACAACAATA GTCTTTAATC AATCCTCAGG AGGGGACCCA
          GAAATTGTAA TGCACAGTTT TAATTGTGGA GGGGAATTTT TCTACTGTAA
          TACAACAAAA CTGATCATAC TCCCATGCAA AATAAAGCAA ATTATAAACA
          TGTGGCAGGA AGTAGGAAAA GCAATGTATG CCCCTCCCAT CAGAGGACAA
          ATTAGATGTT CATCAAATAT TACAGGGCTG CTACTAACAA GCGATGGTGG
          TGAGACCTTC AGACCT
p2c22s099 GAAGAGGTAG TAGTTAGGTC TGAAAATTTC TCGAACAATG CTAAAACCAT
          AATAGTACAG CTGAAGGACG CTGTAGAAAT TAATTGTACA AGACCCAACA
          ACAATACAAG AAAAAGTAGA CATTTAGGAC TAGGGAGAGC ATTTTATGCA
          ACAGACAACA TAATAGGAGA TATAAGACAA GCACATTGTA ACATTAGTAA
          AACAAAATGG AATGACACTT TAAAAAAGGT AGTTGAAAAA TTAGGCGAAC
          AATTTAGGAA TACAACAATA GTCTTTAATC AATCCTCAGG AGGGGACCCA
          GAAATTGTAA TGCACAGTTT TAATTGTGGA GGGGAATTTT TCTACTGTAA
          TACAACACAA TTGATCACAC TCCCATGCAA AATAAAGCAA ATTATAAACA
          TGTGGCAGGA AGTAGGAAAA GCAATGTATG CCCCTCCCAT CAGAGGACAA
          ATTAGATGTT CATCAAATAT TACAGGGCTG CTACTAACAA GCGATGGTGG
          TGAGACCTTC AGACCT
p2c23s100 GGAGAGGTAG TAGTTAGGTC TGAAAACTTC TCGAACAATG CTAAAACCAT
          AATAGTACAG CTGAAGGACG CTGTAGAAAT TAATTGCACA AGACCCAACA
          ACAATACAAG AAAAAGTATA CATTTAGGAC TAGGGAGAGC ATTTTATGCC
          ACAGACAACA TAATAGGAGA TATAAGACAA GCACATTGTA ACATTAGTAA
          AACAAAATGG AATGACACTT TAAAAAAGGT AGTTGAAAAA TTAGGCGAAC
          AATTTAGGAA TACAACAATA GTCTTTAATC AATCCTCAGG AGGGGACCCA
          GAAATTGTAA TGCACAGTTT TAATTGTGGA GGGGAATTTT TCTACTGTAA
          TACAACACAA TTGATCACAC TCCCATGCAA AATAAAGCAA ATTATAAACA
          TGTGGCAGGA AGTAGGAAAA GCAATGTATG CCCCTCCCAT CAGAGGACAA
          ATTAGATGTT CATCAAATAT TACAGGGCTG CTACTAACAA GCGATGGTGG
          TGAGACCTTC AGACCT
p2c24s101 GAAGAGGTAG TAGTTAGGTC TGACAATTTC TCGAACAATG CTAAAACCAT
          AATAGTACAG CTGAAGGAAG CTGTAGAAAT TAATTGTACA AGACCCAACA
          ACAACACAAG AAAAAGTATA CGTATAGGAC CAGGGAGAGC AGTTTATGCA
          ACAGAAAGAA TAATAGGAAA TATAAGAAAA GCACATTGTA ACATTAGTAG
          AGCAAAATGG AATGACACTT TAAAACAGGT AGTTGAAAAA TTAGGCGAAC
          AATTTAGGAA TAAAACAATA TTCTTTAATC AATCCGCGGG AGGGGACCCA
          GAAATTGTAA TGCACAGTTT TAATTGTGGA GGGGAATTTT TCTACTGTAA
          TACAACACAA CTGATCACAC TCCCATGCAA AATAAAACAA ATTATAAACA
          TGTGGCAGGA AGTAGGAAAA GCAATGTATG CCCCTCCCAT CAGAGGACAA
          ATTAGATGTT CATCAAATAT TACAGGGCTG CTACTAACAA GCGATGGTGG
          TGAGACCTTC AGACCT
p2c24s102 GAAGAGGTAG TAGTTAGGTC TGAAAATTTC TCGAACAATG CTAAAACCAT
          AATAGTACAG CTGAAGGAAG CTGTAGAAAT TAATTGTACA AGACCCAACA
          ACAATACAAG AAAAAGTATA CATTTAGGAC TAGGGAGAGC ATTTTATGCA
          ACAGACAAAA TAATAGGAGA TATAAGACAA GCACATTGTA ACATTAGTAA
          AACAAAATGG AATGACACTT TACAACAGGT AGTTGAAAAA TTAGGCGAAC
          AATTTAGGAA TACAACAATA GTCTTTAATC AATCCTCAGG AGGGGACCCA
          GAAATTGTAA TGCACAGTTT TAATTGTGGA GGGGAATTTT TCTACTGTAA
          TACAACACAA CTGATCACAC TCCCATGCAA AATAAAGCAA ATTATAAACA
          TGTGGCAGGA AGTAGGAAAA GCAATGTATG CCCCTCCCAT CAGAGGACAA
          ATTAGATGTT CATCAAATAT TACAGGGCTG TTACTAACAA GCGATGGTGG
          TGAGACCTTC AGACCT
p2c25s103 GAAGAGGTAG TAATTAGGTC TGACAATTTC TCGGACAATG CTAAAACCAT
          AATAGTACAG CTGAAGGAAG CTGTAGAAAT TAATTGTACA AGACCCAACA
          ACAATACAAG AAAAAGTATA CATATAGGAC CAGGGAGAGC ATTTTATGCA
          ACAGGAGAAA TAATAGGAGA TATAAGACAA GCACATTGCA ACATTAGTAG
          AGCAAAATGG AATAGCACTT TAAAACAGGT AGTTGAAAAA TTAAGAACAC
          AATTTATAAA TAGAACAATA GTCTTTAATC AATCCTCAGG AGGGGACCCA
          GAAATTGTAA TGCACAGTTT TAATTGTGGA GGGGAATTTT TCTACTGTAA
          TTCAACACAA CTGATCACAC TCCCATGCAG AATAAAACAA ATTATAAACA
          TGTGGCAGGA AGTAGGAAAA GCAATGTATG CCCCTCCCAT CAGAGGACAA
          ATTAGATGTT CATCAAATAT TACAGGGCTG CTACTAACAA GAGATGGTGG
          TGAGATCTTC AGACCT
p2c25s104 GAAGAGGTAG TAGTTAGGTC TGACAATTTC TCGAACAATG CTAAAACCAT
          AATAGTACAG CTGAAGGAAG CTGTAGAAAT TAATTGTACA AGACCCAACA
          ACAACACAAG AAAAAGTATA CGTATAGGAC CAGGGAGAGC AGTTTATGCA
          ACAGAAAAAA TAATAGGAAA TATAAGACAA GCACATTGTA ACGTTAGTAG
          AGCAAAATGG AATGACACTT TAAAACAGGT AGTTGAAAAA TTAGGCGAAC
          AATTTAAGAA TACAACAATA GTCTTTAATC AATCCGCGGG AGGGGACCCA
          GAAATTGTAA TGCACAGTTT TAATTGTGGA GGGGAATTTT TCTACTGTAA
          TACAACACAA CTGATCACAC TCCCATGCAA AATAAAACAA ATTATAAACA
          TGTGGCAGGA AGTAGGAAAA GCAATGTATG CCCCTCCCAT CAGAGGACAA
          ATTAGATGTT CATCAAATAT TACAGGGCTG CTACTAACAA GCGATGGTGG
          TGAGACCTTC AGACCT
p2c25s105 GAAGAGGTAG TAGTTAGGTC TGAAAATTTC TCGAACAACG CTAAAACCAT
          AATAGTACAG CTGACGGAAG CTGTAGAAAT TAATTGCACA AGACCCAACA
          ACAACACAAG AAAAGGTATA CATATAGGAC CAGGGAGAGC AGTTTATGCA
          ACAGAAAAAA TAATAGGAAA TATAAGACAA GCACATTGTA ACATTAGTAA
          AGCAAAATGG AATGACACTT TAAAACAGGT AGTTAAAAAA TTAGGCGAAC
          AATTTGAGAA TACAACAATA GTCTTTAATC AATCCTCAGG AGGGGACCCA
          GAAATTGTAA TGCACAGTTT TAATTGTGGA GGGGAATTTT TCTACTGTAA
          TACAACAAAA CTGATCATAC TCCCATGCAA AATAAAACAA ATTGTAAACA
          TGTGGCAGGA AGTAGGAAAA GCAATGTATG CCCCTCCCAT TGGAGGACAA
          ATTAGATGTT CATCAAATAT TACAGGGCTG CTACTAACAA GCGATGGTGG
          TGAGACCTTC AGACCT
p2c26s106 GAAGAGGTAG TAGTTAGGTC TGACAATTTC TCGAACAATG CTAAAACCAT
          AATAGTACAG CTAAAGGAAG CTGTAGAAAT TAATTGTACA AGACCCAACA
          ACAATACAAG AAAAAGTATA CATATAGGAC CAGGGAGAGC ATTTTATGCA
          ACAGAAAAAA TAATAGGAAA TATAAGACAA GCACATTGTA ACATTAGTAG
          AGCAAAATGG AATGACACTT TAAAACAGGT AGTTGCAAAA TTAAGAGAAC
          AATTTAAGAA TAAAACAATA GTCTTTAATC AATCCGCGGG AGGGGACCCA
          GAAATTGTAA TGCACAGTTT TAATTGTGGA GGAGAATTTT TCTACTGCAA
          TACAACACAA CTGATCACAC TACCATGCAA AATAAAACAA ATTATAAACA
          TGTGGCAGGA AGTAGGAAAA GCAATGTATG CCCCTCCCAT CAGAGGACAA
          ATTAGATGTT CATCAAATAT TACAGGGCTG CTACTAACAA GAGATGGTGG
          TGAGACCTTC AGGCCT
p2c26s107 GAAGAGGTAG TAGTTAGGTC TGACAATTTC TCGAACAATG CTAAAACCAT
          AATAGTACAG CTGAAGGAAG CTGTAGAAAT TAATTGTACA AGACCCAACA
          ACAACACAAG AAAAAGTATA CGTATAGGAC CAGGGAGAGC AGTTTATGCA
          ACAGAAAAAA TAATAGGAAA TATAAGACAA GCACATTGTA ACATTAGTAA
          AGCAAAATGG AATGACACTT TAAAACAGGT AGTTGAAAAA TTAGGCGAAC
          AATTTAGGAA TACAACAATA GTCTTTAATC AATCCGCGGG AGGGGACCCA
          GAAATTGTAA TGCACAGTTT TAATTGTGGA GGGGAATTTT TCTACTGTAA
          TACAACACAA CTGATCACAC TCCCATGCAA AATAAAACAA ATTATAAACA
          TGTGGCAGGA AGTAGGAAAA GCAATGTATG CCCCTCCCAT CAGAGGACAA
          ATTAGATGTT CATCAAATAT TACAGGGCTG CTACTAACAA GCGATGGTGG
          TGAGACCTTC AGACCT
p2c26s108 GAAGAGGTAG TAGTTAGGTC TGAAAATTTC TCGAACAATG CTAAAACCAT
          AATAGTACAG CCGAAGGAAG CTGTAGAAAT TAATTGTACA AGACCCAACA
          ACAACACAAG AAAAAGTATA CGTATAGGAC CAGGGAGAGC AGTTTATGCA
          ACAGAAAAAA TAATAGGAAA TATAAGACAA GCACATTGTA ACATTAGTAG
          AGCAAAATGG AATGACACTT TAAAACAGGT AGTTGAAAAA TTAGGCAAAC
          AATTTAAGAA TACAACAATA GTCTTTAATC AATCCGCGGG AGGGGACCCA
          GAAATTGTAA TGCACAGTTT TAATTGTGGA GGGGAATTTT TCTACTGTAA
          TACAACACAA CTGATCACAC TCCCATGCAA AATAAAACAA ATTATAAACA
          TGTGGCAGGA AGTAGGAAAA GCAATGTATG CCCCTCCCAT CAGAGGACAA
          ATTAGATGTT CATCAAATAT TACAGGGCTG CTACTAACAA GCGACGGTGG
          TGAGACCTTC AGGCCT
p2c26s109 GAAGAGGTAG TAGTTAGGTC TGAAAATTTC TCGAATAATG CTAAAACCTT
          AATAGTACAG CTGAAGGACG CTGTAGAAAT TAATTGTACA AGACCCAACA
          ACAATACAAG AAAAAGTATA CATTTAGGAC TAGGGAGAGC ATTTTATGCA
          ACAGACAACA TAATAGGAGA TATAAGACAA GCACATTGTA ACATTAGTAA
          AACAAAATGG AATGACACTT TAAAAAAGGT AGTTGAAAAA TTAGGCGAAC
          AATTTAGGAA TACAACAATA GTCTTTAATC AATCCTCAGG AGGGGACCCA
          GAAATTGTAA TGCACAGTTT TAATTGTGGA GGGGAATTTT TCTACTGTAA
          TACAACAAAA CTGATCATAC TCCCATGCAA AATAAAACAA ATTGTAAACA
          TGTGGCAGGA AGTAGGAAAA GCAATGTATG CCCCTCCCAT TGGAGGACAA
          ATTAGATGTT CATCAAATAT TACAGGGCTG CTACTAACAA GCGATGGTGG
          TGAGGCCTTC AGACCT
p2c27s110 GAAGAGGTAG TAGTTAGGTC TGACAATTTC TCGAACAATG CTAAAACCAT
          AATAGTACAG CTGAAGGACG CTGTAGAAAT TAATTGTACA AGACCCAACA
          ACAACACAAG AAAAAGTATA CGTATAGGAC CAGGGAGAGC AGTTTATGCA
          ACAGACAAAG TAATAGGAAA TATAAGACAA GCACATTGTA ACATTAGTAA
          AGCAAAATGG AATGACACTT TAAAACAGGT AGTTGAAAAA TTAGGCGAAC
          AATTTAAGAA TACAACAATA TTCTTTAATC AATCCGCGGG AGGGGACCCA
          GAAATTGTAA TGCACAGTTT TAATTGTGGA GGGGAATTTT TCTACTGTAA
          TACAACACAA CTGATCACAC TCCCATGCAA AATAAAACAA ATTATAAACA
          TGTGGCAGGA AGTAGGAAAA GCAATGTATG CCCCTCCCAT CAGAGGACAA
          ATTAGATGTT CATCAAATAT TACAGGGCTG CTACTAACAA GCGATGGTGG
          TGAGACCTTC AGACCT
p2c28s111 GAAGAGGTAG TAGTTAGGTC TGACAATTTC TCGAACAATG CTAAAACCAT
          AATAGTACAG CTGAAGGAAG CTGTAGAAAT TAATTGTACA AGACCCAACA
          ACAACACAAG AAAAAGTATA CGTATAGGAC CAGGGAGAGC AGTTTATGCA
          ACAGACAAAA TAATAGGAAA TATAAGACAA GCACATTGTA ACATTAGTAG
          AGCAAAATGG AATGACACTT TAAAACAGGT AGTTGCAAAA TTAAGAGAAC
          AATTTAAGAA TAAAACAATA GTCTTTAATC AATCCGCAGG AGGGGACCCA
          GAAATTGTAA TGCACAGTTT TAATTGTGGA GGGGAATTTT TCTACTGTAA
          CACAACACAA CTGATCACAC TCCCATGCAA AATAAAACAA ATTATAAACA
          TGTGGCAGGA AGTAGGAAAA GCAATGTATG CCCCTCCCAT CAGAGGACAA
          ATTAGATGTT CATCAAATAT TACAGGGCTG CTACTAACAA GCGATGGTGG
          TGAGACCTTC AGACCT
p2c28s112 GAAGAGGTAG TAGTTAGGTC TGAGAATTTC TCGAACAATG CTAAAACCAT
          AATAGTACAG CTGAAGGACG CTGTAGAAAT TAATTGTACA AGACCCAACA
          ACAATACAAG AAAAAGTATA CATTTAGGGC TAGGGAGAGC ATTTTATGCA
          ACAGACCAAA TAATAGGAGA TATAAGACAA GCACATTGTA ACATTAGTAA
          AACAAAATGG AATGACACTT TAAAAAAGGT AGTTGAAAAA TTAGGTGAAC
          AATTTAGGAA TACAACAATA GTCTTTAATC AATCCTCAGG AGGGGACCCA
          GAAATTGTAA TGCACAGTTT TAATTGTGGA GGGGAATTTT TCTACTGTAA
          TACAACAAAA CTGATCATAC TCCCATGCAA AATAAAACAA ATTATAAACA
          TGTGGCAGGA AGTTGGAAAA GCAATGTATG CCCCTCCCAT CAGAGGACAA
          ATTAGATGTT CATCAAATAT TACAGGGCTG CTACTAACAA GCGATGGTGG
          TGAGACCTTC AGACCT
p2c29s113 GAAGAGGTAG TAGTTAGGTC TGAAAATTTC TCGAACAATG CTAAAACCAT
          AATAGTACAG CTGACGGAAG CTGTAGAAAT TAATTGTACA AGACCCAACA
          ACAACACAAG AAAAAGTATA CGTATAGGAC CAGGGAGAGC AGTTTATGCA
          ACAGAAAGAG TAATAGGAAA TATAAGACAA GCACATTGTA ACATTAGTAA
          AGCAAAATGG AATGACACTT TAAAACAGGT AATTGAAAAA TTAGGCGAAC
          AATTTAGGAA TACAACAATA GTCTTTAATC AATCCGCGGG AGGGGACCCA
          GAAATTGTAA TGCACAGTTT TAATTGTGGA GGGGAATTTT TCTACTGTAA
          TACAACACAA CTGATCATAC TCCCATGCAA AATAAAACAA ATTGTAAACA
          TGTGGCAGGA AGTAGGAAAA GCAATGTATG CCCCTCCCAT CAGAGGACAA
          ATTAGATGTT CATCAAATAT TACAGGGCTG CTACTAACAA GCGATGGTGG
          TGAGACCTTC AGACCT
p2c30s114 GAAGAGGTAG TAGTTAGGTC TGACAATTTC TCGAACAATG CTAAAACCAT
          AATAGTACAG CTAAAGGAAG CTGTAGAAAT TAATTGTACA AGACCCAACA
          ACAATACAAG AAAAAGTATA CATATAGGAC CAGGGAGAGC ATTTTATGCA
          ACAGAAAAAA TAATAGGAAA TATAAGACAA GCACATTGTA ACATTAGTAG
          AGCAAAATGG AATGACACTT TAAAACAGGT AGTTGCAAAA TTAAGAGAAC
          AATTTAAGAA TAAAACAATA GTCTTTAATC AATCCGCGGG AGGGGACCCA
          GAAATTGTAA TGCACAGTTT TAATTGTGGA GGGGAATTTT TCTACTGTAA
          TACAACACAA CTGATCACAC TACCATGCAA AATAAAACAA ATTATAAACA
          TGTGGCAGGA AGTAGGAAAA GCAATGTATG CCCCTCCCAT CAGAGGACAA
          ATTAGATGTT CATCAAATAT TACAGGGCTG CTACTAACAA GAGATGGTGG
          TGAGACCTTC AGACCT
p2c33s115 GAAGAGGTAG TAGTTAGGTC TGACAATTTC TCGAACAATG CTAAAACCAT
          AATAGTACAG CTAAAGGAAG CTGTAGAAAT TAATTGTACA AGACCCAACA
          ACAATACAAG AAAAAGTATA CATATAGGAC CAGGGAGAGC ATTTTATGCA
          ACAGAAAAAA TAATAGGAAA TATAAGACAA GCACATTGTA ACATTAGTGG
          AGCAAAATGG AATAACACTT TACAACAGGT AGCTATAAAA TTAAGAGAAC
          AATTTAAGAA TAAAACAATA GTCTTTAATC AATCCGCAGG GGGGGACCCA
          GAAATTGTAA TGCACAGTTT TAATTGTGGA GGGGAATTTT TCTACTGTAA
          TACAACACAA CTGATCACAC TCCCATGCAA AATAAAGCAA ATTATAAACA
          TGTGGCAGGA AGTAGGAAAA GCAATGTATG CCCCTCCCAT CAGAGGACAA
          ATTAGATGTT CATCAAATAT TACAGGGCTG CTACTAACAA GAGATGGTGG
          TGAGATCTTC AGACCT
p2c33s116 GAAGAGGTAG TAGTTAGGTC TGACAATTTC TCGAACAATG CTAAAACCAT
          AATAGTACAG CTAAAGGAAG CTGTAGAAAT TAATTGTACA AGACCCAACA
          ACAATACAAG AAAAAGTATA CATATAGGAC CAGGGAGAGC ATTTTATGCA
          ACAGAAAAAA TAATAGGAAA TATAAGACAA GCACATTGTA ACATTAGTAG
          AGCAAAATGG AATGACACTT TAAAACAGGT AGTTGCAAAA TTAAGAGAAC
          AATTTAAGAA TAAAACAATA GTCTTTAATC AATCCGCGGG AGGGGACCCA
          GAAATTGTAA TGCACAGTTT TAATTGTGGA GGGGAATTTT TCTACTGTAA
          TACAACACAA CTGATCACAC TACCATGCAA AATAAAACAA ATTATAAACA
          TGTGGCAGGA AGTAGGAAAA GCAATGTATG CCCCTCCCAT CAGAGGACAA
          ATTAGATGTT CATCAAATAT TACAGGGCTG CTACTAGCAA GAGATGGTGG
          TGAGACCTTC AGACCT
p2c36s117 GAAGAGGTAG TAGTTAGGTC TGACAATTTC TCGAACAATG CTAAAACCAT
          AATAGTACAG CTAAAGGAAG CTGTAGAAAT TAATTGTACA AGACCCAACA
          ACAATACAAG AAAAAGTATA CATATAGGAC CAGGGAGAGC ATTTTATGCA
          ACAGAAAAAA TAATAGGAAA TATAAGACAA GCACATTGTA ACATTAGTAG
          AGCAAAATGG TATGACACTT TAACACAGGT AGTTAAAAAA TTAAGCGAAC
          AATTTAGGAA TAAAACAATA GTCTTTAATC AATCCTCAGG AGGGGACCCA
          GAAATTGTAA TGCACAGTTT TAATTGTGGA GGGGAATTTT TCTACTGTAA
          TACAACACAA CTGATCACAC TCCCATGCAA AATAAAACAA ATTATAAACA
          TGTGGCAGGA AGTAGGAAAA GCAATGTATG CCCCTCCCAT CAGAGGACAA
          ATTAGATGTT CATCAAATAT TACAGGGCTG CTACTAACAA GAGATGGTGG
          TGAGACCTTC AGACCT
p2c37s118 GAAGAGGTAG TAATTAGGTC CGACAATTTC TCGGACAATG CTAAAACCAT
          AATAGTACAG CTGAAAGAAG CTGTAGAATT TAATTGTACA AGACCCAACA
          ACAATACAAG AAGAAGTATA ACTATAGGAC CAGGGAGAGC ATTTTATGCA
          ACAGGAGCAA TAATAGGAAA TATAAGACAA GCACATTGTA ACATTAGTAA
          AGCAAAATGG AATAACACTT TAAGACAGGT AGTTCAAAAA TTAAGAGAAC
          AATTTAAGAA TAAAACAATA GTCTTCAATC AATCCTCAGG AGGGGACCCA
          GAAATTGTAA TGCACAGTTT TAATTGTGGA GGGGAATTTT TCTACTGTAA
          TACAACACAA CTGATCACAC TCCCATGCAA AATAAAACAA ATTATAAACA
          TGTGGCAGGA AGTAGGAAAA GCAATGTATG CCCCTCCCAT TAGAGGACAA
          ATTAGATGTT CATCAAATAT TACAGGGCTG CTACTAACAA GAGATGGTGG
          TGAGACCTTC AGACCT
p2c43s119 GAAGAGGTAG TAATTAGGTC CGACAATTTC TCGGACAATG CTAAAACCAT
          AATAGTACAG CTGAAAGAAG CTGTAGAAAT TAATTGTACA AGACCCAACA
          ACAATACAAG AAGAAGTATA ACTATAGGAC CAGGGAGAGC ATTTTATGCA
          ACAGGAGCAA TAATAGGAAA TATAAGACAA GCACATTGTA ACATTAGTAA
          AGCAAAATGG AATAACACTT TAAGACAGGT AGTTCAAAAA TTAAGAGAAC
          AATTTAAGAA TAAAACAATA GTCTTTAATC AATCCTCAGG AGGGGACCCA
          GAAATTGTAA TGCACAGTTT TAATTGTGGA GGGGAATTTT TCTACTGTAA
          TACAACACAA CTGATCACAC TCCCATGCAA AATAAAACAA ATTATAAACA
          TGTGGCAGGA AGTAGGAAAA GCAATGTATG CCCCTCCCAT TAGAGGACAA
          ATTAGATGTT CATCAAATAT TACAGGGCTG CTACTAACAA GAGATGGTGG
          TGAGACCTTC AGACCT
p2c44s120 GAAGAGGTAG TAGTTAGGTC TGACAATTTC TCGAACAATG CTAAAACCAT
          AATAGTACAG CTAAAGGAAG CTGTAGAAAT TAATTGTACA AGACCCAACA
          ACAATACAAG AAAAAGTATA CATATAGGAC CAGGGAGAGC ATTTTATGCA
          ACAGAAAAAA TAATAGGAAA TATAAGACAA GCACATTGTA ACATTAGTAG
          AGCAAAATGG AATGACACTT TAAAACAGGT AGTTGCAAAA TTAAGAGAAC
          AATTTAAGAA TAAAACAATA GTCTTTAATC AATCCGCGGG AGGGGACCCA
          GAAATTGTAA TGCACAGTTT TAATTGCGGA GGGGAATTTT TCTACTGTAA
          TACAGCACAA CTGATCACAC TCCCATGCAA AATAAAACAA ATTATAAACA
          TGTGGCAGGA AGTAGGAAAA GCAATGTATG CCCCTCCCAT CAGAGGACAA
          ATCAGATGTT CATCAGATAT TACAGGGCTG CTACTAACAA GAGATGGTGG
          TGAGATCTTC AGACCT
p2c47s121 GAAGAGGTAG TAATTAGGTC CGACAATTTC TCGGACAATG CTAAAACCAT
          AATAGTACAG CTGAAAGAAG CTGTAGAAAT TAATTGTACA AGACCCAACA
          ACAATACAAG AAGAAGTATA ACTATAGGAC CAGGGAGAGC ATTTTATGCA
          ACAGGAGCAA TAATAGGAAA TATAAGACAA GCACATTGTA ACATTAGTAA
          AGCAAAATGG AATAACACTT TAAGACAGGT AGTTCAAAAA TTAAGAGAAC
          AATTTAAGAA TAAAACAATA GTCTTCAATC AATCCTCAGG AGGGGACCCA
          GAAATTGTAA TGCACAGTTT TAATTGTGGA GGGGAATTTT TCTACTGTAA
          TACAACACAA CTGATCACAC TCCCATGCAA AATAAAACAA ATTATAAACA
          TGTGGCAGGA AGTAGGAAAA GCAATGTATG CCCCTCCCAT TAGAGGACAA
          ATTAGATGTT CATCAAATAT TACAGGGCTG CTACTAACAA GAGATGGTGG
          TGAGACCTTC AGACCT
p2p01s122 AAAGAGGTAG TAATTAGGTC TGACAATTTC TCGGACAGTG CTAAAACCAT
          AATAGTACAG CTGAAGGAAG CTGTAGAAAT TAATTGTACA AGACCCAACA
          ACAATACAAG AAAAAGTATA CCTATAGGAC CAGGGAGAGC ATTTTATGCA
          ACAGGAGAAA TAATAGGAGA TATAAGACAA GCACATTGTA ACATTAGTAG
          AGCAAAATGG AATAACACTT TAAAACAGGT AGTTGAAAAA TTAAGAAAAC
          AATTTATGAA TAGAACAATA GTCTTTAATC AATCCTCAGG AGGGGACCCA
          GAAATTGTAA TGCACAGTTT TAATCGTGGA GGGGAATTTT TCTACTGTAA
          TTCAACACAA CTGATCACAC TCCCATGCAG AATAAAACAA ATTATAGACA
          TGTGGCAGGA AGTAGGAAAA GCAATGTATG CCCCTCCCAT CAGAGGACAA
          ATTAGATGTT CATCAAATAT TACAGGGCTG CTACTAACAA GAGATGGTGG
          TGAGATCTTC AGACCT
p2p01s123 GAAGGGGTAG TAATTAGGTC TGACAATTTC TCGAACAATG CTAAAACCAT
          AATAGTACAG CTGAAAGAAG CTGTAGAAAT TAATTGCACA AGACCCAACA
          ACAATACAAG AAAAAGTATA ACTATAGGAC CAGGGAGAGC ATTTTATGCA
          ACAGAAGCAA TAATAGGAAA TATAAGACAA GCCCATTGTA ACATTAGTAA
          AGCAAAATGG AATAACACTT TAAGACAAGT AGCTCAAAAA TTAAGAGAAC
          AATTT---AA TAGCACAATA GTCTTTAAAA ATTCCTCAGG AGGGGACCCA
          GAAATTGTAA TGCACAGTTT TAATTGTGGA GGGGAATTTT TCTACTGTAA
          TACAACACAA CTGATCACAC TCCCATGCAG GATAAAACAA ATTATAAACA
          TGTGGCAGGA AGTAGGAAAA TCAATGTATG CCCCTCCCAT CAGAGGACAA
          ATTAGATGTT CATCAAATAT TACAGGGCTG CTACTAACAA GAGACGGTGG
          TGAGACCTTC AGACCT
p2p01s124 GAAGAGGTAG TAGTTAGGTC TGATAATTTC TCGAACAATG CTAAAACCAT
          AATAGTGCAG CTGAAGGACG CTGTAGAAAT TAATTGTACA AGACCCAACA
          ACAATACAAG AAAAAGTATA CATTTAGGAC TAGGGAGAGC ATTTTATGCA
          ACAGAAAAAA TAATAGGAAA TATAAGACAA GCACATTGTA ACATTAGTAG
          AGCAAAATGG AATGACACTT TAGAACAGGT AGTTGAAAAA TTAGGCGAAC
          AATTTAGGAA TAAAACAATA GCCTTTAATC AATCCGCGGG AGGGGACCCA
          GAAATTGTAA TGCACAGTTT TAATTGTGGA GGGGAATTTT TCTACTGTGA
          TACAACACAA CTGATCACAC TCCCATGCAA AATAAAGCAA ATTATAAACA
          TGTGGCAGGA AGTAGGAAAA GCAATGTATG CCCCTCCCAT CAGAGGACAA
          ATTAGATGTT CATCAAATAT TACAGGGCTG CTACTAACAA GAGATGGTGG
          TGAAACCTTC AGACCT
p2p01s125 GAAGAGGTAG TAGTTAGGTC TGAAAATTTC TCGAACAATG CTAAAACCAT
          AATAGTACAG CTGACGGAAG CTGTAGAAAT TAATTGTACA AGACCCAACA
          ACAATACAAG AAGAAGTATA ACTATAGGAC CAGGGAGAGC ATTTTATGCA
          ACAGGACAAG TAATAGGAAA TATAAGACAA GCACATTGTA ACATTAGTAG
          AACAAAATGG CATGACACTT TAAAACAGGT AGTTGAAAAA TTAAGCGAAC
          AATTTAGGAA TAAAACAATA GCCTTTAGGC AATCCTCAGG AGGGGACCCA
          GAAATTGTAA TGCACAGTTT TAATTGTGGA GGGGAATTTT TCTACTGTAA
          TACAACACAA CTGATCACAC TCCCATGCAA AATAAAACAA ATTATAAACA
          TGTGGCAGGA AGTAGGAAAA GCAATGTATG CCCCTCCCAT CAGAGGACAA
          ATTAGATGTT CATCAAATAT TACAGGGCTG CTACTAACAA GAGATGGTGG
          TGAGACCTTC AGACCT
p2p01s126 GAAGAGGTAG TAGTTAGGTC TGAAAATTTC TCGAACAATG CTAAAACCAT
          AATAGTACAG CTGACGGAAG CTGTAGAAAT TAATTGCACA AGACCCAACA
          ACAACACAAG AAAAGGTATA CATATAGGAC CAGGGAGAGC AGTTTATGCA
          ACAGACAGAA TAATAGGAAA TATAAGACAA GCACATTGTA ACATTAGTAA
          AGCAAAATGG AATGACACTT TAAAACAGGT AGTTAAAAAA TTAGGCGAAC
          AATTTGAGAA TACAACAATA GTCTTTAATC AATCCTCAGG AGGGGACCCA
          GAAATTGTAA TGCACAGTTT TAATTGTGGA GGGGAATTTT TCTACTGTAA
          TACAACACAA CTGATCACAC TCCCATGCAA AATAAAACAA ATTATAAACA
          TGTGGCAGGA AGTAGGAAAA GCAATGTATG CCCCTCCCAT TGGAGGACAA
          ATTAGATGTT CATCAAATAT TACAGGGCTG CTACTAACAA GCGATGGTGG
          TGAGACCTTC AGACCT
p2p02s127 GAAGAGGTAG TAATTAGGTC TGACAATTTC TCGGACAATG CTAAAACCAT
          AATAGTACAG CTGAAGGAAG CTGTAGAAAT TAATTGTACA AGACCCAACA
          ACAATACAAG AAAAAGTATA CCTATAGGAC CAGGGAGAGC ATTTTATGCA
          ACAGGAGAAA TAATAGGAGA TATAAGACAA GCACATTGTA ACATTAGTAG
          AGCAAAATGG AATAACACTT TAAAACAGGT AGTTGAAAAA TTAAGAAAAC
          AATTTATGAA TAGAACAATA GTCTTTAATC AATCCTCAGG AGGGGACCCA
          GAAATTGTAA TGCACAGTTT TAATTGTGGA GGGGAATTTT TCTACTGTAA
          TTCAACACAA CTGATCACAC TCCCATGCAG AATAAAACAA ATTATAAACA
          TGTGGCAGGA AGTAGGAAAA GCAATGTATG CCCCTCCCAT CAGAAGACAA
          ATTAGATGTT CATCAAATAT TACAGGGCTG CTACTAACAA GAGATGGTGG
          TGAGATCTTC AGACCT
p2p02s128 GAAGAGGTAG TAGTTAGGTC TGACAATTTC TCGAACAATG CTAAAACCAT
          AATAGTACAG CTAAAGGAAG CTGTAGAAAT TAATTGTACA AGACCCAACA
          ACAATACAAG AAAAAGTATA CATATAGGAC CAGGGAGAGC ATTTTATGCA
          ACAGACAAAA TAATAGGAGA TATAAGACAA GCACATTGTA ACATTAGTAA
          AACAAAATGG TATGACACTT TAAAACAGGT AGTTGAAAAA TTAAGCGAAC
          AATTTAGGAA TAGAACAATA ATCTTTAATC AATCCTCAGG AGGGGACCCA
          GAAATTGTAA TGCACAGTTT TAATTGTGGA GGGGAATTTT TCTACTGTAA
          TACAACACAA CTGATCACAC TCCCATGCAA AATAAAGCAA ATTATAAACA
          TGTGGCAGGA AGTAGGAAAA GCAATGTATG CCCCTCCCAT CAGAGGACAA
          ATTAGATGTT CATCAAATAT TACAGGGCTG CTACTAACAA GAGATGGTGG
          TGAGATCTTC AGACCT
p2p02s129 GAAGAGGTAG TAGTTAGGTC TGACAATTTC TCGAACAATG CTAAAACCAT
          AATAGTACAG CTGAAGGAAG CTGTAGAAAT TAATCGTACA AGACCCAACA
          ACAATACAAG AAAAAGTATA CATATAGGAC CAGGGAGAGC ATTTTATGCA
          ACAGACAAAA TAATAGGAGA TATAAGACAA GCACATTGTA ACATTAGTAG
          AGCAAAATGG AATGACACTT TACGACAGGT AGCTGAAAAA TTAAGAGAAC
          AATTTAAGAA TAAAACAATA GTCTTTAATC AATCCGCGGG AGGGGACCCA
          GAAATTGTAA TGCATAGTTT TAATTGTGGA GGGGAATTTT TCTACTGTAA
          CACAACACAA CTGATCACAC TCCCATGCAA AATAAAACAA ATTATAAACA
          TGTGGCAGGA AGTAGGAAAA GCAATGTATG CCCCTCCCAT CAGAGGACAA
          ATTAGATGTT CATCAAATAT TACAGGGCTG CTACTAACAA GAGATGGTGG
          TGAGATCTTC AGACCT
p2p02s130 GAAGAGGTAG TAGTTAGGTC TGAAAATTTC TCGAACAATG CTAAAACCAT
          AATAGTACAG CTGAAGGAAG CTGTAGAAAT TAATTGTACA AGACCCAACA
          ACAATACAAG AAAAAGTATA CATTTAGGAC TAGGGAGAGC ATTTTATGCA
          ACAGACACAA TAATAGGAGA TATAAGACAA GCACATTGTA ACATTAGTAA
          AACAAAATGG AATGACACTT TAAAACAGGT AGTTGAAAAA TTAGGTGAAC
          AATTTAGGAA TACAACAATA GTCTTTAATC AATCCTCAGG AGGGGACCCA
          GAAATTGTAA TGCACAGTTT TAATTGTGGA GGGGAATTTT TCTACTGTAA
          TACAACACAA CTAATCACAC TCCCATGCAA AATAAAGCAA ATTATAAACA
          TGTGGCAGGA AGTAGGAAAA GCAATGTATG CCCCTCCCAT CAGAGGACAA
          ATTAGATGTT CATCAAATAT TACAGGGCTG CTACTAACAA GCGATGGTGG
          TGAGACCTTC AGACCT
p2p02s131 GAAGAGGTAG TAGTTAGGTC TGAAAATTTC TCGAACAATG CTAAAACCAT
          AATAGTACAG CTGAAGGACG CTGTAGAAAT TAATTGTACA AGACCCAACA
          ACAATACAAG AAAAAGTATA CATTTAGGAC TAGGGAGAGC ATTTTATGCA
          ACAGACAACA TAATAGGAGA TATAAGACAA GCACATTGTA ACATTAGTAA
          AACAAAATGG AATGACACTT TAAAAAAGGT AGTTGAAAAA TTAGGTGAAC
          AATTTAGGAA TACAACAATA GTCTTTAATC AATCCTCAGG AGGGGACCCA
          GAAGTTGTAA TGCACAGTTT TAATTGTGGA GGGGAATTTT TCTACTGTAA
          TACAACACAA TTGATCACAC TCCCATGCAA AATAAAGCAA ATTATAAACA
          TGTGGCAGGA AGTAGGAAAA GCAATGTATG CCCCTCCCAC CAGAGGACAA
          ATTAGATGTT CATCAAATAT TACAGGGCTG CTACTAACAA GCGATGGTGG
          TGAGACCTTC AGACCT
p2p03s132 AAAGAGGTAG TAATTAGGTC TGACAATTTC TCGAACAATG CTAAAACCAT
          AATAGTACAG CTGAAGGAAG CTGTAGAAAT TAACTGTACA AGACCCAACA
          ACAATACAAG AAAAAGTATA CCTATAGGAC CAGGGAGAGC ATTTTATGCA
          ACAGGAGAAA TAATAGGAGA TATAAGACAA GCACATTGTA ACATTAGTAG
          AGCAAAATGG AATAACACTT TAAAACAGGT AGTTGAAAAA TTAAGAAAAC
          AATTTATGAA TAGAACAATA GTCTTTAATC AATCCTCAGG AGGGGACCCA
          GAAATTGTAA TGCACAGTTT TAATTGTGGA GGGGAATTTT TCTACTGTAA
          TTCAACACAA CTGATCACAC TCCCATGCAG AATAAAACAA ATTATAAACA
          TGTGGCAGGA AGTAGGAAAA GCAATGTATG CCCCTCCCAT CAGAGGACAA
          ATTAGATGTT CATCAAATAT TACAGGGCTG CTACTAACAA GAGATGGTGG
          TGAGATCTTC AGACCT
p2p03s133 GAAGAGGTAG TAGTTAGGTC TGACAATTTC TCGAACAACG CTAAAACCAT
          AATAGTACAG CTGAAGGACG CTGTAGAAAT TAATTGTACG AGACCCAACA
          ACAATACAAG AAAAAGTATA CATATAGGAC CAGGGAGAGC ATTTTATGCA
          ACAGAAAAAA TAATAGGAAA TATAAGACAA GCACATTGTA ACATTAGTAG
          AGCAAAATGG AATGACACTT TACGACAGGT AGCTGAAAAA TTAAGAGAAC
          AATTTAAGAA TAAAACAATA GTCTTTAATC AATCCGCAGG AGGGGACCCA
          GAAATTGTAA TGCACAGTTT TAATTGTGGA GGGGAATTTT TCTACTGTAA
          CACAACACAA CTGATCACAC TACCATGCAA AATAAAACAA ATTATAAACA
          TGTGGCAGGA AGTAGGAAAA GCAATGTATG CCCCTCCCAT CAGAGGACAA
          ATTAGATGTT CATCAAATAT TACAGGGCTG CTACTAACAA GAGATGGTGG
          TGAGACCTTC AGACCT
p2p03s134 GAAGAGGTAG TAGTTAGGTC TGACAATTTC TCGAACAATG CTAAAACCAT
          AATAGTACAG CTGAAGGAAG CTGTAGAAAT TAATTGTACA AGACCCAACA
          ACAACACAAG AAAAAGTATA CGTATAGGAC CAGGGAGAGC AGTTTATGCA
          ACAGAAAAAA TAATAGGAAA TATAAGACAA GCACATTGTA ACATTAGTAA
          AGCAAAATGG AATGACACTT TAAAACAGGT AGTTGAAAAA TTAGGCGAAC
          AATTTAAGAA TACAACAATA GTCTTTAATC AATCCGCGGG AGGGGACCCA
          GAAATTGTAA TGCACAGTTT TAATTGTGGA GGGGAATTTT TCTACTGTAA
          TACAACACAA CTGATCATAC TCCCATGCAA AATAAAACAA ATTATAAACA
          TGTGGCAGGA AGTAGGAAAA GCAATGTATG CCCCTCCCAT CAGAGGACAA
          ATTAGATGTT CATCAAATAT TACAGGGCTG CTACTAACAA GCGATGGTGG
          TGAGACCTTC AGACCT
p2p03s135 GAAGAGGTAG TAGTTAGGTC TGAAAATTTC TCGAACAATG CTAAAACCAT
          AATAGTACAG CTGAAGGACG CTGTAGAAAT TAATTGTACA AGACCCAACA
          ATAATACAAG AAAAAGTATA CATTTAGGAC TAGGGAGAGC ATTTTATGCA
          ACAGACAACA TAATAGGAGA TATAAGACAA GCACATTGTA ACATTAGTAA
          AACAAAATGG AATGACACTT TAAAAAAGGT AGTTGAAAAA TTAGGCGAAC
          AATTTAGGAA TACAACAATA GTCTTTAATC AATCCTCAGG AGGGGACCCA
          GAAATTGTAA TGCACAGTTT TAATTGTGGA GGGGAATTTT TCTACTGTAA
          TACAACAAAA CTGATCATAC TCCCATGCAA AATAAAACAA ATTATAAACA
          TGTGGCAGGA AGTAGGAAAA GCAATGTATG CCCCTCCCAT CAGAGGACAA
          ATTAAATGTT CATCAAATAT TACAGGGCTG CTACTAACAA GCGATGGTGG
          TGAGACCTTC AGACCT
p2p04s136 AAAGAGGTAG TAATTAGGTC TGACAATTTC TCGGACAATG CTAAAACCAT
          AATAGTACAG CTGAAGGAAG CTGTAGAAAT TAATTGTACA AGACCCAACA
          ACAATACAAG AAAAAGTATA CCTATAGGAC CAGGGAGAGC ATTTTATGCA
          ACAGGAGAAA TAATAGGAGA TATAAGACAA GCACATTGTA ACATTAGTAG
          AGCAAAATGG AATAACACTT TAAAACAGGT AGTTGAAAAA TTAAGAAAAC
          AATTTATGAA TAGAACAATA GTCTTTAATC AATCCTCAGG AGGGGACCCA
          GAAATTGTAA TGCACAGTTT TAATTGTGGA GGGGAATTTT TCTACTGTAA
          TTCAACACAA CTGATCACAC TCCCATGCAG AATAAAACAA ATTATAAACA
          TGTGGCAGGA AGTAGGAAAA GCAATGTATG CCCCTCCCAT CAGAGGACAA
          ATTAGATGTT CATCAAATAT TACAGGGCTG CTACTAACAA GAGATGGTGG
          TGAGATCTTC AGACCT
p2p04s137 GAAGAGGTAG TAATTAGGTC TGACAATATC TCGGACAATG CTAAAACCAT
          AATAGTACAG CTGAAAGAAG CTGTAGAAAT TAATTGTACA AGACCCAACA
          ACAATACAAG AAAAAGTATA CATATAGGAC CAGAGAGGGC ATTTTATGCA
          ACAGAAAAAA TAATAGGAAA TATAAGACAA GCACATTGTA ACATTAGTAG
          AGCAAAATGG AAGAAAGCTT TAACACAGGT AGTTGAAAAA TTAAGCGAAC
          AATTTAGGAA TAAAACAATA GTCTTTAATC AATCCTCAGG AGGGGACCCA
          GAAATTGTAA TGCACAGTTT TAATTGTGGA GGGGAATTTT TCTACTGTAA
          TACAACACAA CTGATCACAC TCCCATGCAA AATAAAACAA ATTATAAACA
          TGTGGCAGGA AGTAGGAAAA GCAATGTATG CCCCTCCCAT CAGAGGACAA
          ATTAGATGTT CATCAAATAT TACAGGGCTG CTACTAACAA GAGATGGTGG
          TGAGACCTTC AGACCT
p2p04s138 GAAGAGGTAG TAGTTAGGTC TGACAATTTC TCGAACAATG CTAAAACCAT
          AATAGTACAG CTGAAGGAAG CTGTAGAAAT TAATTGTACA AGACCCAACA
          ACAACACAAG AAAAAGTATA CATATAGGAC CAGGGAGAGC AGTTTATGCA
          ACAGAAAAAA TAATAGGAAA TATAAGACAA GCACATTGTA ACATTAGTAG
          AGAAAAATGG AGTAACACTT TAAAACAGGT AGTTGAAAAA TTAAGAAAAC
          AATTCAAGAA TAGAACAATA GTCTTTAATC AATCCTCAGG AGGGGACTTA
          GAAATTGTAA TGCACAGTTT TAATTGTGGA GGGGAATTTT TCTACTGTAA
          TACAACACAA CTGATCACAC TCCCATGCAA AATAAAACAA ATTATAAACA
          TGTGGCAGGA GGTAGGAAAA GCAATGTATG CCCCTCCCAT CAGAGGACAA
          ATTAGATGTT CATCAAATAT TACAGGGCTG CTACTAACAA GAGATGGTGG
          TGAGACCTTC AGACCT
p2p04s139 GAAGAGGTAG TAGTTAGGTC TGAAAATTTC TCGAACAATG CTAAAACCAT
          AATAGTACAG CTGAAGGACG CTGTAGAAAT TAATTGTACA AGACCCAACA
          ACAATACAAG AAAAAGTATA CATTTAGGAC TAGGGAGAGC ATTTTATGCA
          ACAGACAACA TAATAGGAGA TATAAGACAA GCACATTGTA ACATTAGTAA
          AACAAAATGG AATGACACTT TAAAAAAGGT AGTTGAAAAA TTAGGTGAAC
          AATTTAAGAA TACAACAATA GTCTTTAATC AATCCTCAGG AGGGGACCCA
          GAAATTGTAA TGCACAGTTT TAATTGTGGA GGGGAATTTT TCTACTGTAA
          TACAACAAAA CTGATCATAC TCCCATGCAA AATAAAACAA ATTATAAACA
          TGTGGCAGGA AGTAGGAAAA GCAATGTATG CCCCTCCCAT CAGAGGACAA
          ATTAGATGTT CATCAAATAT TACAGGGCTG CTACTAACAA GCGATGGTGG
          TGAGACCTTC AGACCT
p2p05s140 AAAGAGGTAG TAATTAGGTC TGACAATTTC TCGGACAATG CTAAAACCAT
          AATAGTACAG CTGAAGGAAG CTGTAGAAAT TAATTGTACA AGACCCAACA
          ACAATACAAG AAAAAGTATA CCTATAGGAC CAGGGAGAGC ATTTTATGCA
          ACAGGAGAAA TAATAGGAGA TATAAGACAA GCACATTGTA ACATTAGTAG
          AGCAAAATGG AATAACACTT TAAAACAGGT AGTTGAAAAA TTAAGAAAAC
          AATTTATGAA TAGAACAATA GTCTTTAATC AATCCTCAGG AGGGGACCCA
          GAAATTGTAA TGCACAGTTT TAATTGTGGA GGGGAATTTT TCTACTGTAA
          TTCAACACAA CTGATCACAC TCCCATGCAG AATAAAACAA ATTGTAAACA
          TGTGGCAGGA AGTAGGAAAA GCAATGTATG CCCCTCCCAT CAGAGGACAA
          ATTAGATGTT CATCAAATAT TACAGGGCTG CTACTAACAA GAGATGGTGG
          TGAGATCTTC AGGCCT
p2p05s141 GAAGAGGTAG TAATTAGGTC TGACAATTTC TCGAACAATG CTAGAACCAT
          AATAGTACAG CTGAAAGAAG CTGTAGAAAT TAATTGTACA AGACCCAACA
          ACAATACAAG AAGAAGTATA ACTATAGGAC CAGGGAGAGC ATTTTATGCA
          ACAGAAGCAA TAATAGGAAA TATAAGACAA GCACATTGTA ACATTAGTAA
          AGCAAAATGG AATGACACTT TAAAACAGGT AGTTGAAAAA TTAAGAGAAC
          GATTTAAGAA TAAAACAATA GTCTTTAATC AATCCGCAGG AGGGGACCCA
          GAAATTGTAA TGCACAGCTT TAATTGTGGA GGGGAATTTT TCTACTGTAA
          TACAACACAA CTGATCACAC TCCCATGCAA AATAAAACAA ATTATAAACA
          TGTGGCAGGA AGTAGGAAAA GCAATGTATG CCCCTCCCAT CAGAGGACAA
          ATTAGATGTT CATCAAATAT TACAGGGTTG CTACTAACGA GAGATGGTGG
          TGAGACCTTC AGACCT
p2p05s142 GAAGAGGTAG TAGTTAGGTC TGATAATTTC TCGAACAATG CTAAAACCAT
          AATAGTACAG CTGAAGGAAG CTGTAGAAAT TAATTGTACA AGACCCAACA
          ACAATACAAG AAGAAGTATA ACTATAGGAC CAGGGAGAGC ATTTTATGCA
          ACAGGACAAA TAATAGGAAA TATAAGACAA GCACATTGTA ACATTAGTAG
          AGCAAAATGG CATGACACTT TAAAACAGGT AGTTGAAAAA TTAAGCGAAC
          AATTTAGGAA TAAAACAATA GTCTTTAATC AATCCGCGGG AGGGGACCCA
          GAAATTGTAA TGCACAGTTT TAATTGTGGA GGGGAATTTT TCTACTGTAA
          TACAACACAA CTGATCACAC TCCCATGCAA AATAAAACAA ATTATAAACA
          TGTGGCAGGA AGTAGGAAAA GCAATGTATG CCCCTCCCAT CAGAGGACAA
          ATTAGATGTT CATCAAATAT TACAGGGCTG CTATTAACAA GAGATGGTGG
          TGAGACCTTC AGACCT
p2p05s143 GAAGAGGTAG TAGTTAGGTC TGAAAATTTC TCAAACAATG CAAAAACCAT
          AATAGTACAG CTGAAGGAAG CTGTAGAAAT TAATTGTACA AGACCCAACA
          ACAACACAAG AAAAGGTATA CATATAGGAC CAGGGAGAGC AGTTTATGCA
          ACAGACAGAA TAATAGGAAA TATAAGACAA GCACATTGTA ACATTAGTAA
          AGCAAAATGG AATGACACTT TAAAACAGGC AGTTAAAAAA TTAGGCGAAC
          AATTTGAGAA TACAACAATA GTCTTTAATC AATCCTCAGG AGGGGACCCA
          GAAATTGTAA TGCACAGTTT TAATTGTGGA GGGGAATTTT TCTACTGTAA
          TACAACACAA CTGATCACAC TCCCATGCAA AATAAAACAA ATTATAAACA
          TGTGGCAGGA AGTAGGAAAA GCAATGTATG CCCCTCCCAT TGGAGGACAA
          ATTAGATGTT CATCAAATAT TACAGGGCTG CTACTAACAA GCGATGGTGG
          TGAGACCTTC AGACCT
p2p06s144 GAAGAGGTAG TAATTAGGTC TGACAATTTC TCGGACAATG CTAAAACCAT
          AATAGTACAG CTGAAGGAAG CTGTAGAAAT TAATTGTACA AGACCCAACA
          ACAATACAAG AAAAAGTATA CCTATAGGAC CAGGGAGAGC ATTTTATGCA
          ACAGGAGAAA TAATAGGAGA TATAAGACAA GCACATTGTA ACATTAGTAG
          AGCAAAATGG AATAACACTT TAAAACAGGT AGTTGAAAAA TTAAGAAAAC
          AATTTATGAA TAGAACAATA GTCTTTAATC AATCCTCAGG AGGGGACCCA
          GAAATTGTAA TGCACAGTTT TAATTGTGGA GGGGAATTTT TCTACTGTAA
          TTCAACACAA CTGATCACAC TCCCATGCAG AATAAAACAA ATTATAAACA
          TGTGGCAGGA AGTAGGAAAA GCAATGTATG CCCCTCCCAT CAGAGGACAA
          ATTAGATGTT CATCAAATAT TACAGGGCTG CTACTAACAA GAGATGGTGG
          TGAGATCTTC AGACCT
p2p06s145 GAAGAGGTAG TAGTTAGGTC TGACAACTTC TCGAACAATG CTAAAACCAT
          AATAGTACAG CTAAAGGAAG CTGTACAAAT TAATTGTATA AGACCCAACA
          ACAATACAAG AAAAAGTATA CATATAGGAC CAGGGAGAGC ATTTTATGCA
          ACAGAAAAAA TAATAGGAAA TATAAGACAA GCACATTGTA ACATTAGTAG
          AGCAAAATGG AATGACACTT TACGACAGGT AGCTGAAAAA TTAGGAGAAC
          AATTTAAGAA TAAAACAATA GTCTTTAATC AATCCGCAGG AGGGGACCCA
          GAAATTGTAA TGCACAGTTT TAATTGTGGA GGAGAATTTT TCTACTGTAA
          TACAACACAA CTGATCACAC TCCCATGCAA AATAAAACAA ATTATAAACA
          TGTGGCAGGA AGTAGGAAAA GCAATGTATG CCCCTCCCAT CAGAGGACAA
          ATCAGATGTT CATCAAATAT TACAGGGCTG CTACTAACAA GAGATGGTGG
          TGAGATCTTC AGACCT
p2p06s146 GAAGAGGTAG TAGTTAGGTC TGACAATTTC TCGAACAATG CTAAAACCAT
          AATAGTACAG CTAAAGGAAG CTGTAGAAAT TAATTGTACA AGACCCAACA
          ACAATACAAG AAAAAGTATA CATATAGGAC CAGGGAGAGC ATTTTATGCA
          ACAGAAAAAA TAATAGGAAA TATAAGACAA GCACATTGTA ACATTAGTAG
          AGCAAAATGG AATGACACTT TAAAACAGGT AGTTGCAAAA TTAAGAGAAC
          AATTTAAGAA TAAAACAATA GTCTTTAATC AATCCGCGGG AGGGGACCCA
          GAAATTGTAA TGCACAGTTT TAATTGTGGA GGGGAATTTT TCTACTGTAA
          TACAACACAA CTGGTCACAC TACCATGCAA AATAAAACAA ATTATAAACA
          TGTGGCAGGA AGTAGGAAAA GCAATGTATG CCCCTCCCAT CAGAGGACAA
          ATTAGATGTT CATCAAATAT TACAGGGCTG CTACTAACAA GAGATGGTGG
          TGAGACCTTC AGACCT
p2p06s147 GAAGAGGTAG TAGTTAGGTC TGATAATTTC TCGAACAATG CTAAAACCAT
          AATAGTACAG CTGAAGGAAG CTGTAGAAAT TAATTGTACA AGACCCAACA
          ACAATACAAG AAGAAGTATA ACTATAGGAC CAGGGAGAGC ATTTTATGCA
          ACAGGACAAA TAATAGGAAA TATAAGACAA GCACATTGTA ACATTAGTAG
          AACAAAATGG AAGAAAGCTT TAACACAGGT AGTTGAAAAA TTAAGCGAAC
          AATTTAGGAA TAAGACAATA GTCTTTAATC AATCCTCAGG AGGGGACCCA
          GAAATTGTAA TGCACAGTTT TAATTGTGGA GGGGAATTTT TCTACTGTAA
          TACAACACAA CTGATCACAC TCCCATGCAA AATAAAACAA ATTATAAACA
          TGTGGCAGGA AGTAGGGAAA GCAATGTATG CCCCTCCCAT CAGAGGACAA
          ATTAGATGTT CATCAAATAT TACAGGGCTG CTACTAACAA GAGATGGTGG
          TGAGACCTTC AGACCT
p2p06s148 GAAGAGGTAG TAGTTAGGTC TGAAAATTTC TCGAACAATG CTAAAACCAT
          AATAGTACAG CTGAAGGACG CTGTAGAAAT TAATTGTACA AGACCCAACA
          ACAATACAAG AAAAAGTATA CATTTAGGAC TAGGGAGAGC ATTTTATGCA
          ACAGACAAAA TAATAGGAGA TATAAGACAA GCACATTGTA ACATTAGTAA
          AACAAAATGG AATGACACTT TACAACAGGT AGTTGAAAAA TTAGGCGAAC
          AATTTAAGAA TACAACAATA GTCTTTAATC AATCCGCGGG AGGGGACCCA
          GAAATTGTAA TGCACAGTTT TAATTGTGGA GGGGAATTTT TCTACTGTAA
          TACAACACAA CTGATCACAC TCCCATGCAA AATAAAACAA ATTATAAACA
          TGTGGCAGGA AGTAGGAAAA GCAATGTATG CCCCTCCCAT CAGAGGACAA
          ATTAGATGTT CATCAAATAT TACAGGGCTG CTACTAACAA GCGATGGTGG
          TGAGACCTTC AGACCT
p2p06s149 GAAGAGGTAG TGGTTAGGTC TGAGAATTTC TCGAACAATG CTAAAACCAT
          AATAGTACAG CTGAAGGACG CTGTAGAAAT TAATTGTACA AGACCCAACA
          ACAATACAAG AAAAAGTATA CATTTAGGAC TAGGGAGAGC ATTTTATGCA
          ACAGACAGAA TAATAGGAGA TATAAGACAA GCACATTGTA ACATTAGTAA
          AACAAAATGG AATGACACTT TAAAACAGGT AGTTGAAAAA TTAGGCGAAC
          AATTTGAGAA TACAACAATA GTCTTTAATC AATCCTCAGG AGGGGACCCA
          GAAATTGTAA TGCACAGTTT TAATTGTGGA GGGGAATTTT TCTACTGTAA
          TACAACACAA CTGATCACAC TCCCATGCAA AATAAAACAA ATTATAAACA
          TGTGGCAGGA AGTAGGAAAA GCAATGTATG CCCCTCCCAT CGGAAGACAA
          ATTAGATGTT CATCAAATAT TACAGGGCTG CTACTAACAA GCGATGGTGG
          TGAGACCTTC AGACCT
p2p06s150 GAAGAGGTAG TAGTTAGGTC TGAAAATTTC TCGAACAATG CTAAGACCAT
          AATAGTACAG CTGAAGGACG CTGTAGAAAT TAATTGTACA AGACCCAACA
          ACAATACAAG AAAAAGTATA CATTTAGGGC TAGGGAGAGC ATTTTATGCA
          ACAGACAACA TAATAGGAGA TATAAGACAA GCACATTGTA ACATTAGTAA
          AACAAAATGG AATGACACTT TAAAAAAGGT AGTTGAAAAA TTAGGCGAAC
          AATTTAGGAA TACAACAATA GTCTTTAATC AATCCTCAGG AGGGGACCCA
          GAAATTGTAA TGCACAGTTT TAATTGTGGA GGGGAATTTT TCTACTGTAA
          TACAACAAAA CTGATCATAC TCCCATGCAA AATAAAACAA ATTATAAACA
          TGTGGCAGGA AGTAGGAAAA GCAATGTATG CCCCTCCCAT CAGAGGACAA
          ATTAGATGTT CATCAAATAT TACAGGGCTG CTACTAACAA GCGATGGTGG
          CGAGACCTTC AGACCT
p2p07s151 GGAGAGGTAG TAGTTAGGTC TGACAATATC GCGGACAATA CTAAAACCAT
          AATAGTACAG CTGAAGGAAG CTGTAGAAAT TAATTGTACA AGACCCAACA
          ACAATACAAG AAAAAGTATA ACTATAGGAC CAGGGAGAGC ATTTTATGCA
          ACAGGACAAA TAATAGGAGA TATAAGACAA GCACATTGTA ACATTAGTAA
          AACAAAATGG TATGACACTT TAAAACAGGT AGTTGAAAAA TTAAGCGAAC
          AATTTAGGAA TAGAACAATA GTCTTTAATC AATCCTCAGG AGGGGACCCA
          GAAATTGTAA TGCACAGTTT TAATTGTGGA GGGGAATTTT TCTACTGTAA
          TACAACACAA CTGATCACAC TACCATGCAA AATAAAACAA ATTATAAACA
          TGTGGCAGGA AGTAGGGAAA GCAATGTATG CCCCTCCCAT CAGAGGACAA
          ATTAGATGTT CATCAAATAT TACAGGGCTG CTACTAACAA GAGATGGTGG
          TGAGACCTTC AGACCT
p2p07s152 GAAGAGGTAG TAGTTAGGTC TGACAATTTC TCGAACAATG CTAAGACCAT
          AATAGTACAG CTAAAGGAAG TTGTAGAAAT TAATTGTACG AGACCCAACA
          ACAATACAAG AAAAAGTATA CATATAGGAC CAGGGAGAGC ATTTTATGCA
          ACAGAAAAAA TAATAGGAAA TATAAGACAA GCACATTGTA ACATTAGTAG
          AGCAAAATGG AATGACACTT TACGACAGGT AGCTGAAAAA TTAAGAGAAC
          AATTTAAGAA TAAAACAATA GTCTTTAATC AATCCGCGGG AGGGGACCCA
          GAAATTGTAA TGCATAGTTT TAATTGTGGA GGGGAATTTT TCTACTGTAA
          TACAGCACAA CTGATCACAC TCCCATGCAA AATAAAACAA ATTATAAACA
          TGCGGCAGGA AGTAGGAAAA GCAATGTATG CCCCTCCCAT CAGAGGACAA
          ATTAGATGTT CATCAAATAT TACAGGGCTG CTACTAACAA GAGATGGTGG
          TGAGACCTTC AGACCT
p2p07s153 GAAGAGGTAG TAGTTAGGTC TGACAATTTC TCGAACAATG CTAAAACCAT
          AATAGTACAG CTGAAGGACG CTGTAGAAAT TAATTGTACA AGACCCAACA
          ACAATACAAG AAAAAGTATA CACATAGGGC CAGGGAGAGC AATTTATGCA
          ACAGAAAAAA TAATAGGAAA TATAAGGCGA GCACATTGTA ACATTAGTAG
          AGCACAATGG AATGACACTT TAAAACAGGT AGCTGAAAAA TTAAGAGAAC
          AATTTAAGAA TAAAACAATA GTCTTTAATC AATCCGCAGG AGGGGACCCA
          GAAATTGTAA TGCACAGTTT TAATTGTGGA GGGGAGTTTT TCTACTGTAA
          CACAACACAA CTGATCACAC TCCCATGCAA AATAAAACAA ATTATAAACA
          TGTGGCAGGA AGTAGGAAAA GCAATGTATG CCCCTCCCAT CAGAGGACAA
          ATTAGATGTT CATCAAATAT TACAGGGCTG CTACTAACAA GAGATGGTGG
          TGAGACCTTC AGACCT
p2p07s154 GAAGAGGTAG TGGTTAGGTC TGAGAATTTC TCGAACAATG CTAAAACCAT
          AATAGTACAG CTGAAGGACG CTGTAGAAAT TAATTGTACA AGACCCAACA
          ACAATACAAG AAAAAGTATA CATTTAGGAC TAGGGAGAGC ATTTTATGCA
          ACAGACAAAA TAATAGGAGA TATAAGACAA GCACATTGTA ACATTAGTAA
          AGCAAAATGG AATGACACTT TAAAACGGGT AGTTAAAAAA TTAGGCGAAC
          AATTTAAGAA GACAACAATA GTCTTTAACC AATCCGCGGG AGGGGACCCA
          GAAATTGTAA TGCACAGTTT TAATTGTGGA GGGGAATTTT TCTACTGTAA
          TACAACACAA CTGATCACAC TCCCATGCAA AATAAAACAA ATTATAAACA
          TGTGGCAGGA AGTAGGAAAA GCAATGTATG CCCCTCCCAT CGGAGGACAA
          ATTAGATGTT CATCAAATAT TACAGGGCTG CTACTAACAA GCGATGGTGG
          TGAGACCTTC AGACCT
p2p07s155 GAAGAGGTAG TAGTTAGGTC TGAAAATTTC TCGAACAATG CTAAAACCAT
          AATAGTACAG CTGAAGGACG CTGTAGAAAT TAATTGTACA AGACCCAACA
          ACAATACAAG AAAAAGTATA CATTTAGGAC TAGGGAGAGC ATTTTATGCA
          ACAGACAACA TAATAGGAGA TATAAGACAA GCACATTGTA ACATTAGTAA
          AACAAAATGG AATGACACTT TAAAAAAGGT AGTTGAAAAA TTAGGCGAAC
          AATTTAGGAA TACAACAATA GTCTTTAATC AATCCTCAGG AGGGGACCCA
          GAAATTGTAA TGCACAGTTT TAATTGTGGA GGGGAATTTT TCTACTGTAA
          TACAACAAAA CTGATCATAC TCCCATGCAA AATAAAACAA ATTATAAACA
          TGTGGCAGGA AGTAGGAAAA GCAATGTATG CCCCTCCCAT CAGAGGACAA
          ATTAGATGTT CATCAAATAT TACAGGGCTG CTACTAACAA GCGATGGTGG
          TGAGACCTTC AGACCT
p2p08s156 GAAGAGGTAG TAGTTAGGTC TGACAATTTC TCGAACAATG CTAAAACCAT
          AATAGTACAG CTAAAGAAAG CTGTAGAAAT TAATTGTACA AGACCCAACA
          ACAATACAAG AAAAAGTATA CACATAGGAC CAGGGAGAGC ATTTTATGCA
          ACAGAAAAAA TAATAGGAAA TATAAGACAA GCACATTGTA ACATTAGTAG
          AGCAAAATGG AAGAACGCTT TAACACAGGT AGTTAAAAAA TTAAGCGAAC
          AATTTAGGAA TAAAACAATA GTCTTTAATC AATCCGCGGG AGGGGACCCA
          GAAATTGTAA TGCACAGTTT TAATTGTGGA GGGGAATTTT TCTACTGTAA
          TACAACACAA CTGATCACAC TCCCATGCAA AATAAAACAA ATTATAAACA
          TGTGGCAGGA AGTAGGAAAA GCAATGTATG CCCCTCCCAT TAGAGGACAA
          ATTAGATGTT CATCAAATAT TACAGGGCTG CTACTAACAA GAGATGGTGG
          TGAGACCTTC AGACCT
p2p08s157 GAAGAGGTAG TAGTTAGGTC TGATAATTTC TCGAACAATG CTAAAACCAT
          AATAGTACAG CTGAAGGAAG CTGTAGAAAT TAATTGTACA AGACCCAACA
          ACAATACAAG AAGAAGTATA ACTATAGGAC CAGGGAGAGC ATTTTATGCA
          ACAGGACAAA TAATAGGAAA TATAAGACAA GCACATTGTA ACATTAGTAG
          AGCAAAATGG TATGACACTT TAAAACAGGT AGTTGAAAAA TTAAGCGAAC
          AATTTAGGAA TAAAACAATA GTCTTTAATC AATCCGCGGG AGGGGACCCA
          GAAATTGTAA TGCACAGTTT TAATTGTGGA GGGGAATTTT TCTACTGTGA
          TACAACACAA CTGATCACAC TCCCATGCAA AATAAAACAA ATTATAAACA
          TGTGGCAGGA AGTAGGAAAA GCAATGTATG CCCCTCCCAT CAGAGGACAA
          ATTAGATGTT CATCAAATAT TACAGGGCTG CTACTAACAA GAGATGGTGG
          TGAAACCTTC AGGCCT
p2p08s158 GAAGAGGTAG TAGTTAGGTC TGATAATTTC TCGAACAATG CTAAAACCAT
          AATAGTACAG CTGAAGGAAG CTGTAGAAAT TAATTGTACA AGACCCAACA
          ACAATACAAG AAGAAGTATA ACTATAGGAC CAGGGAGAGC ATTTTATGCA
          ACAGGACAAA TAATAGGAAA TATAAGACAA GCACATTGTA ACATTAGTAG
          AACAAAATGG AAGAAAGCTT TAAAACAGGT AGTTGAAAAA TTAAGCGAAC
          AATTTAGGAA TAAAACAATA GCCTTTAGGC AATCCTCAGG AGGGGACCCA
          GAAATTGTAA TGCACAGTTT TAATTGTGGA GGGGAATTTT TCTACTGTAA
          TACAACACAA CTGATCATAC TCCCATGCAA AATAAAACAG ATTGTAAACA
          TGTGGCAGGA AGTAGGAAAA GCAATGTATG CCCCTCCCAT CAGAGGACAA
          ATTAGATGTT CATCAAATAT TACAGGGCTG CTACTAACAA GCGATGGTGG
          TGAGACCTTC AGACCT
p2p08s159 GAAGAGGTAG TAGTTAGATC TGAAAATTTC TCGAACAATG CTAAAACCAT
          AATAGTACAG CTGATGGAAG CTGTAGAAAT TAATTGCACA AGACCCAACA
          ACAGCACAGG AAAAGGTATA CATATAGGAC CAGGGAGAGC AGTTTATGCA
          ACAGAAAAAA TAATAGGAAA TATAAGACAA GCACATTGTA ACATTAGTAA
          AGCAAAATGG AATGACACTT TAAAACAGGT AGTTAAAAAA TTAGGCGAAC
          AATTTGAGAA TACAACAATA GTCTTTAATC AATCCTCAGG AGGGGACCCA
          GAAATTGTAA TGCACAGTTT TAATTGTGGA GGGGAATTTT TCTACTGTAA
          TACAACACAA CTGATCACAC TCCCATGCAA AATAAAACGA ATTATAAACA
          TGTGGCAGGA AGTAGGAAAA GCAATGTATG CCCCTCCTAT CGGAGGACAA
          ATTAGATGTT CATCAAATAT TACAGGGCTG CTACTAACAA GCGATGGTGG
          TGAGACCTTC AGACCT
p2p08s160 GAAGAGGTAG TAGTTAGGTC TGAAAATTTC TCGAACAATG CTAAAACCAT
          AATAGTACAG CTGAAGGACG CTGTAGAAAT TAATTGTACA AGACCCAACA
          ACAATACAAG AAAAAGTATA CATTTAGGAC TAGGGAGAGC AGTTTATGCA
          ACAGACAGAA TAATAGGAAA TATAAGACAA GCACATTGTA ACATTAGTAA
          AGCAAAATGG AATGACACTT TAAAACAGGT AGTTAAAAAA TTAGGCGAAC
          AATTTGAGAA TACAACAATA GTCTTTAATC AATCCTCAGG AGGGGACCCA
          GAAATTGTAA TGCACAGTTT TAATTGTGGA GGGGAATTTT TCTACTGTAA
          TACAACAAAA CTGATCATAC TCCCATGCAA AATAAAACAA ATTGTAAACA
          TGTGGCAGGA AGTAGGAAAA GCAATGTATG CCCCTCCCAT TGGAGGACAA
          ATTAGATGTT CATCAAATAT TACAGGGCTG CTACTAACAA GCGATGGTGG
          TGAGACCTTC AGACCT
p2p09s161 GAAGAGGTAG TAGTTAGGTC TGACAATTTC TCGAACAATG CTAAAACCAT
          AATAGTACAG CTGAAGGAAG CTGTAGAAAT TAATTGTACA AGACCCAACA
          ACAATACAAG AAAAAGTATA CATATAGGAC CAGGGAGAGC ATTTTATGCA
          ACAGAAAAAA TAATAGGAAA TATAAGACAA GCACATTGTA ACATTAGTGG
          AGCAAAATGG AATAACACTT TACAACAGGT AGCTATAAAA TTAAGAGAAC
          AATTTAAGAA TAAAACAATA GTCTTTAATC AATCCGCAGG AGGGGACCCA
          GAAATTGTAA TGCACAGTTT TAATTGTGGA GGGGAATTTT TCTACTGTAA
          TACAACACAA CTGATCACAC TCCCATGCAA AATAAAGCAA ATTATAAACA
          TGTGGCAGGA AGTAGGAAAA GCAATGTATG CCCCTCCCAT CAGAGGACAA
          ATTAGATGTT CATCAAATAT TACAGGGCTG CTACTAACAA GAGATGGTGG
          TGAGATCTTC AGACCT
p2p09s162 GAAGAGGTTG TAATTAGGTC TGACAATTTC TCGAACAATG CTAAAACCAT
          AATAGTACAG CTGAAGGAAG CTGTAGAAAT TAATTGTACA AGACCCAACA
          ACAATACAAG AAAAAGTATA CATATAGGAC CAGGGAGAGC ATTTTATGCA
          ACAGAAAAAA TAATAGGAAA TATAAGACAA GCACATTGTA ACATTAGTAG
          AGCAAAATGG AATGACACTT TAAAACAGGT AGTTGCAAAA TTAAGAGAAC
          AATTTAAGAA TAAAACAATA GTCTTTAATC AATCCGCAGG AGGGGACCCA
          GAAATTGTAA TGCACAGTTT TAATTGTGGA GGGGAATTTT TCTACTGTAA
          TACAACACAA CTGATCACAC TCCCATGCAA AATAAAACAA ATTATAAACA
          TGTGGCAGGA AGTAGGAAAA GCAATGTATG CCCCTCCCAT CAGAGGACAA
          ATTAGATGTT CATCAAATAT TACAGGGCTG CTACTAACAA GAGATGGTGG
          TGAGACCTTC AGACCT
p2p09s163 GAAGAGGTAG TAGTTAGGTC TGACAATTTC TCGAACAATG CTAAAACCAT
          AATAGTACAG CTGAAGGAAG CTGTAGAAAT TAATTGTACA AGACCCAACA
          ACAATACAAG AAGAAGTATA ACTATAGGAC CAGGGAGAGC ATTTTTTACA
          ACAGGACAAA TAATAGGAAA TATAAGACAA GCACATTGTA ACATTAGTAG
          AACAAAATGG AAGAAAGCTT TAAAACAGGT AGTTGAAAAA TTAAGCGAAC
          AATTTAGGAA TAAAACAATA GCCTTTAGGC AATCCTCAGG AGGGGACCCA
          GAAATTGTAA TGCACAGTTT TAATTGTGGA GGGGAATTTT CCTACTGTAA
          TACAACACAA CTGATCATAC TCCCATGCAA AATAAAACAA ATTATAAACA
          TGTGGCAGGA AGTAGGAAAA GCAATGTATG CCCCTCCCAT CAGAGGACAA
          ATTAGATGTT CATCAAATAT TACAGGGCTG CTATTAACAA GAGATGGTGG
          TGAGACCTTC AGACCT
p2p09s164 GAAGAGGTAG TAGTTAGGTC TGACAATTTC TCGAACAATG CTAAAACCAT
          AATAGTACAG CTGAAGGAAG CTGTAGAAAT TAATTGTACA AGACCCAACA
          ACAACACAAG AAAAGGTATA CATATAGGAC CAGGGAGAGC AGTTTATGCA
          ACAGAAAAGA TAATAGGAAA TATAAGACAA GCACATTGTA ACATTAGTAA
          AACAAAATGG AATGACACTT TAAAACAGGT AGTTGAAAAA TTAGGCGAAC
          AATTTAGGAA TACAACAATA GTCTTTAATC AATCCTCAGG AGGGGACCCA
          GAAATTGTAA TGCACAGTTT TAATTGTGGA GGGGAATTTT TCTACTGTAA
          TACAACACAA CTGATCACAC TCCCATGCAA AATAAAACAA ATTATAAACA
          TGTGGCAGGA AGTAGGAAAA GCAATGTATG CCCCTCCCAT TGGAGGACAA
          ATTAGATGTT CATCAAATAT TACAGGGCTG CTACTAACAA GCGATGGTGG
          TGAGACCTTC AGACCT
p2p09s165 GAAGAGGTAG TAGTTAGGTC TGAAAATTTC TCGAACAATG CTAAAACCAT
          AATAGTACAG CTGAAGGACG CTGTAGAAAT TAATTGTACA AGACCCAACA
          ACAATACAAG AAAAAGTATA CATTTAGGAC TAGGGAGAGC ATTTTATGCA
          ACAGACAACA TAATAGGAGA TATAAGACAA GCACATTGTA ACATTAGTAA
          AACAAAATGG AATGACACTT TAAAAAAGGT AGTTGAAAAA TTAGGTGAAC
          AATTTAGGAA TACAACAATA GTCTTTAATC AATCCTCAGG AGGGGACCCA
          GAAATTGTAA TGCACAGTTT TAATTGTGGA GGGGAATTTT TCTACTGTAA
          TACAACAAAA CTGATCATAA TCCCATGCAA AATAAAACAA ATTATAAACA
          TGTGGCAGGA AGTAGGAAAA GCAATGTATG CCCCTCCCAT CAGAGGACAA
          ATTAGATGTT CATCAAATAT TACAGGGCTG CTACTAACAA GCGATGGTGG
          TGAGACCTTC AGACCT
p2p10s166 AAAGAGGTAG TAATTAGGTC TGACAATTTC TCGGACAATG CTAAAACCAT
          AATAGTACAG CTGAAGGAAG CTGTAGAAAT TAATTGTGCA AGACCCAACA
          ACAATACAGG AAAAAGTATA CCTATAGGAC CAGGGAGAGC ATTTTATGCA
          ACAGGAGAAA TAATAGGAGA TATAAGACAA GCACATTGTA ACATTAGTAG
          AGCAAAATGG AATAACACTT TAAAACAGGT AGTTGAAAAA TTAAGAAAAC
          AATTTATGAA TAGAACAATA GTCTTTAATC AATCCTCAGG AGGGGACCCA
          GAAATTGTAA TGCACAGTTT TAATTGTGGA GGGGAATTTT TCTACTGTAA
          TTCAACACAA CTGATCACAC TCCCATGCAG AATAAAACAA ATTATAAACA
          TGTGGCAGGA AGTAGGAAAA GCAATGTATG CCCCTCCCAT CAGAGGACAA
          ATTAGATGTT CATCAAATAT TACAGGGCTG CTACTAACAA GAGATGGTGG
          TGAGATCTTC AGACCT
p2p10s167 GAAGAGGTAG TAATTAGGTC TGACAATTTC TCGAACAATG CTAAAACCAT
          AATAGTACAG CTGAAGGAAG CTGTAGAAAT TAATTGTACA AGACCCAACA
          ACAATACAAG AAAAAGTATA ACTATAGGAC CAGGGAGAGC ATTTTATGCA
          ACAGGACAAA TAATAGGAGA TATAAGACAA GCACATTGTA ACATTAGTAA
          AACAAAATGG TATGACACTT TAAAACAGGT AGTTGAAAAA TTAAGCGAAC
          AATTTAGGAA TAGAACAATA GTCTTTAATC AATCCTCAGG AGGGGACCCA
          GAAATTGTAA TGCACAGTTT TAATTGTGGA GGGGAATTTT TCTACTGTAA
          TACAACACAA CTGATCACAC TCCCATGCAA AATAAAACAA ATTATAAACA
          TGTGGCAGGA AGTAGGAAAA GCAATGTATG CCCCTCCCAT CAGAGGACAA
          ATTAGATGTT CATCAAATAT TACAGGGCTG CTACTAACAA GAGATGGTGG
          TGAGACCTTC AGACCT
p2p10s168 GAAGAGGTAG TAGTTAGGTC TGATAATTTC TCGAACAATG CTAAAACCAT
          AATAGTACAG CTGAAGGACG CTGTAGAAAT TAATTGTACA AGACCCAACA
          ACAATACAAG AAAAAGTATA CATATAGGAC CAGGGAGAGC ATTTTATGCA
          ACAGACAAAA TAATAGGAGA TATAAGACAA GCACATTGTA ACATTAGTAA
          AACAAAATGG TATGACACTT TAAAACAGGT AGTTGAAAAA TTAAGCGAAC
          AATTTAGGAA TAGAACAATA GTCTTTAATC AATCCTCAGG AGGGGACCCA
          GAAATTGTAA TGCACAGTTT TAATTGTGGA GGGGAATTTT TCTACTGTAA
          TACAACACAA CTGATCACAC TCCCATGCAA AATAAAGCAA ATTATAAACA
          TGTGGCAGGA AGTAGGAAAA GCAATGTATG CCCCTCCCAT CAGAGGACAA
          ATTAGATGTT CATCAAATAT TACAGGGCTG CTACTAACAA GAGATGGTGG
          TGAGACCTTC AGACCT
p2p10s169 GAAGAGGTAG TGGTTAGGTC TGAGAATTTC TCGAACAATG CTAAAACCAT
          AATAGTACAG CTGAAGGACG CTGTAGAAAT TAATTGTACA AGACCCAACA
          ACAATACAAG AAAAAGTATA CATTTAGGAC TAGGGAGAGC ATTTTATGCA
          ACAGACCAAA TAATAGGAGA TATAAGACAA GCACATTGTA ACATTAGTAA
          AACAAAATGG AATGACACTT TAAAACAGGT AGTTGAAAAA TTAGGCGAAC
          AATTTAGGAA TACAACAATA GTCTTTAATC AATCCTCAGG AGGGGACCCA
          GAAATTGTAA TGCACAGTTT TAATTGTGGA GGGGAATTTT TCTACTGTAA
          TACAACACAA CTGATCACAC TCCCATGCAA AATAAAGCAA ATTATAAACA
          TGTGGCAGGA AGTAGGAAAA GCAATGTATG CCCCTCCCAT CAGAGGACAA
          ATTAGATGTT CATCAAATAT TACAGGGCTG CTACTAACAA GCGATGGTGG
          TGAGACCTTC AGACCT
p2p10s170 GAAGAGGTAG TAGTTAGGTC TGAAAATTTC TCGAACAATG CTAAAACCAT
          AATAGTACAG CTGAAGGACG CTGTAGAAAT TAATTGTACA AGACCCAACA
          ACAATACAAG AAAAAGTATA CATTTAGGAC TAGGGAGAGC ATTTTATGCA
          ACAGACAACA TAATAGGAGA TATAAGACAA GCACATTGTA ACATTAGTAA
          AACAAAATGG AATGACACTT TAAAAAAGGT AGTTAAAAAA TTAGGCGAAC
          AATTTGAGAA TACAACAATA GTCTTTAATC AATCCTCAGG AGGGGACCCA
          GAAATTGTAA TGCACAGTTT TAATTGTGGA GGGGAATTTT TCTACTGTAA
          TACAACAAAA CTGATCATAC TCCCATGCAA AATAAAACAA ATTATAAACA
          TGTGGCAGGA AGTAGGAAAA GCAATGTATG CCCCTCCCAT CAGAGGACAA
          ATTAGATGTT CATCAAATAT TACAGGGCTG CTACTAACAA GCGATGGTGG
          TGAGACCTTC AGACCT
p2p10s171 GAAGAGGTAG TAGTTAGGTC TGAAAATTTC TCAAACAATG CTAAAACCAT
          AATAGTACAG CTGACGGAAG CTGTAGAAAT TAATTGTACA AGACCCAACA
          ACAACACAAG AAAAGGTATA CATATAGGAC CAGGGAGAGC AGTTTATGCA
          GCAGACAGAA TAATAGGAGA TATAAGACAA GCACATTGTA ACATTAGTAA
          AGCAAAATGG AATGACACTT TAAAACAGGT AGTTAAAAAA TTAGGTGAAC
          AATTTGAGAA TACAACAATA GTCTTTAATC AATCCTCAGG AGGGGACCCA
          GAAATTGTAA TGCACAGTTT TAATTGTGGA GGGGAATTTT TCTACTGTAA
          TACAACACAA CTGATCACAC TCCCATGCAA AATAAAACAA ATTGTAAACA
          TGTGGCAGGA AGTAGGAAAA GCAATGTATG CCCCTCCCAT TGGAGGACAA
          ATTAGATGTT CATCAAATAT TACAGGGCTG CTACTAACAA GCGATGGTGG
          TGAGACCTTC AGACCT
p2p10s172 GAAGAGGTAG TAGTTAGGTC TGAAAATTTC TCGAACAATG CTAAAACCAT
          AATAGTACAG CTGAAGGACG CTGTAGAAAT TAATTGTACA AGACCCAACA
          ACAATACAAG AAAAAGTATA CATTTAGGAC TAGGGAGAGC ATTTTATGCA
          ACAGACCAAA TAATAGGAGA TATAAGACAA GCACATTGTA ACATTAGTAA
          AACAAAATGG AATGATACTT TAAAACAGGT AGTTGAAAAA TTAGGCGAAC
          AATTTAGGAA TACAACAATA GTCTTTAATC AATCCTCAGG AGGGGACCCA
          GAAATTGTAA TGCACAGTTT TAATTGTGGA GGGGAATTTT TCTACTGTAA
          TACAACACAA CTGATCACAC TCCCATGCAA AATAAAGCAA ATTATAAACA
          TGTGGCAGGA AGTAGGAAAA GCAATGTATG CCCCTCCCAT CAGAGGACAA
          ATTAGATGTT CATCAAATAT TACAGGGCTG CTACTAACAA GCGATGGTGG
          TGAGACCTTC AGACCT
p2p11s173 GAAGAGGTAG TAATTAGGTC TGACAACTTC TCGAACAATG CTAAAACCAT
          AATAGTACAG CTGAAAGAAG CTGTAGAAAT TAATTGTACA AGACCCAACA
          ACAATACAAG AAGAAGTATA ACTATAGGAC CAGGGAGAGC ATTTTATGCA
          ACAGAAGCAA TAATAGGAAA TATAAGACAA GCACATTGTA ACATTAGTAA
          AGCAAAATGG AATGACACTT TAAAACAGGT AGTTGAAAAA TTAAGAGAAC
          GATTTAAGAA TAAAACGATA GTCTTTAATC AATCCGCAGG AGGGGACCCA
          GAAATTGTAA TGCACAGTTT TAATTGTGGA GGGGAATTTT TCTACTGTAA
          TACAACACAA CTGATCACAC TCCCATGCAA AATAAAACAA ATTATAAACA
          TGTGGCAGGA AGTAGGAAAA GCAATGTATG CCCCTCCCAT CAGAGGACAA
          ATTAGATGTT CATCAAATAT TACAGGGTTG CTACTAACAA GAGATGGTGG
          TGAGACCTTC AGACCT
p2p11s174 GAAGAGGTTG TAATTAGGTC TGACAATTTC TCGAACAATG CTAAAACCAT
          AATAGTACAG CTGAAGGAAG CTGTAGAAAT TAATTGTACA AGACCCAACA
          ACAATACAAG AAAAAGTATA CATCTAGGAC TAGGGAGAGC ATTTTATGCA
          ACAGGAGAAA TAATAGGAAA TATAAGACAA GCACATTGTA ACATTAGTAG
          AGCAAAATGG AATGACACTT TAAAACAGGT AGTTGCAAAA TTAAGAGAAC
          AATTTAAGAA TAAAACAATA GTCTTTAATC AATCCGCAGG AGGGGACCCA
          GAAATTGTAA TGCACAGTTT TAATTGTGGA GGGGAATTTT TCTACTGTAA
          CACAACACAA CTGATCACAC CACCATGCAA AATAAAACAA ATTATAAACA
          TGTGGCAGGA AGTAGGAAAA GCAATGTATG CCCCTCCCAT CAGAGGACAA
          ATTAGATGTT CATCAAATAT TACAGGGCTG CTACTAACAA GAGATGGTGG
          TGAGATCTTC AGACCT
p2p11s175 GAAGAGGTAG TAGTTAGGTC TGACAATTTC TCGAACAATG CTAAAACCAT
          AATAGTACAG CTAAAGGAAG CTGTAGAAAT TAATTGTACA AGACCCAACA
          ACAATACAAG AAAAAGTATA CATATAGGAC CAGGGAGAGC ATTTTATGCA
          ACAGACAAAA TAATAGGAGA TATAAGACAA GCACATTGTA ACATTAGTAG
          AGCAAAATGG AATGACACTT TACGACAGGT AGTTGAAAAA TTAGGCGAAC
          AATTTAAGAA TAAAACAATA GTCTTTAAGC AATCCGCAGG AGGGGACCCA
          GAAATTGTAA TGCACAGTTT TAATTGTGGA GGGGAATTTT TCTACTGTAA
          CACAACACAA CTGATCACAC TCCCATGCAA AATAAAACAA ATTATAAACA
          TGTGGCAGGA AGTAGGAAAA GCAATGTATG CCCCTCCCAT CAGAGGACAA
          ATTAGATGTT CATCAAATAT TACAGGGCTG CTATTAACAA GAGATGGTGG
          TGAGACCTTC AGACCT
p2p11s176 GAAGAGGTAG TGGTTAGGTC TGATAATTTC TCGAACAATG CTAAAACCAT
          AATAGTACAG CTGAAGGACG CTGTAGAAAT TAATTGTACA AGACCCAACA
          ACAATACAAG AAAAAGTATA CATTTAGGAC TAGGGAGAGC ATTTTATGCA
          ACAGACAAAA TAATAGGAGA TATAAGACAA GCACATTGTA ACATTAGTAA
          AACAAAATGG AATGACACTT TAAAACAGGT AGTTGAAAAA TTAGGCGAAC
          AATTTAGGAA TACAACAATA GTCTTTAATC AATCCTCGGG AGGGGACCCA
          GAAGTTGTAA TGCACAGTTT TAACTGTGGA GGGGAATTTT TCTACTGTAA
          TACAACACAA CTGATCACAC TCCCATGCAA AATAAAACAA ATTATAAACA
          TGTGGCAGGA AGTAGGAAAA GCAATGTATG CCCCTCCCAT CAGAGGACAA
          ATTAGATGTT CATCAAATAT TACAGGGCTG CTACCAACAA GCGATGATGG
          TGAGACCTTC AGACCT
p2p11s177 GAAGAGGTAG TGGTTAGGTC TGAGAATTTC TCGAACAATG CTAAAACCAT
          AATAGTACAG CTAAAGGACG CTGTAGAAAT TAATTGTACA AGACCCAACA
          ATAATACAAG AAAAAGTATA CATTTAGGGC TAGGGAGAGC ATTTTATGCA
          ACAGACCAAA TAATAGGAGA TATAAGACAA GCACATTGTA ACATTAGTAA
          AACAAAATGG AATGACACTT TAAAAAAGGT AGTTGAAAAA TTAGGCGAAC
          AATTTAGGAA TACAACAATA GTCTTTAATC AATCCTCAGG AGGGGACCCA
          GAAATTGTAA TGCACAGTTT TAATTGTGGA GGGGAATTTT TCTACTGTAA
          TACAACACAA CTGATCACAC TCCCATGCAA AATAAAGCAA ATTATAAACA
          TGTGGCAGGA AGTAGGAAAA GCAATGTATG CCCCTCCCAT CAGAGGACAA
          ATTAGATGTT CATCAAATAT TACAGGGCTG CTACTAACAA GCGATGGTGG
          TGAGACCTTC AGACCT
p2p11s178 GAAGAGGTAG TAGTTAGGTC TGAAAATTTC TCAAACAATG CTAAAACCAT
          AATAGTACAG CTGACGGAAG CTGTAGAAAT TAATTGTACA AGACCCAACA
          ACAACACAAG AAAAGGTATA CATATAGGAC CAGGGAGAGC AGTTTTTGCA
          ACAGACAGAA TAATAGGAAA TATAAGACAA GCACATTGTA ACATTAGTAA
          AGCAAAATGG AATGACACTT TAAAACAGGT AATTAAAAAA TTAGGCGAAC
          AATTTGAGAA TACAACAATA GTCTTTAATC AATCCTCAGG AGGGGACCCA
          GAAATTGTAA TGCACAGTTT TAATTGTGGA GGGGAATTTT TCTACTGTAA
          GACAACACAA CTGATCATAC TCCCATGCAA AATAAAACAA ATTGTAAACA
          TGTGGCAGGA AGTAGGAAAA GCAATGTATG CCCCTCCCAT TGGAGGACAA
          ATTAGATGTT CATCAAATAT TACAGGGCTG CTACTAACAA GCGATGGTGG
          TGAGACCTTC AGACCT
p2p11s179 GAAGAGGTAG TAGTTAGGTC TCAAAATTTC TCGAACAATG CTAAAACCAT
          AATAGTACGG CTGAAGGACG CTGTAGAAAT TAATTGTACA AGACCCAACA
          ACAATACAAG AAAAAGTATA CATTTAGGAC TAGGGAGAGC ATTTTATGCA
          ACAGACAACA TAATAGGAGA TATAAGACAA GCACATTGTA ACATTAGTAA
          AACAAAATGG AATGACACTT TAAAAAAGGT AGTTGAAAAA TTAGGCGAAC
          AATTTAGGAA TACAACAATA GTCTTTAATC AATCCTCAGG AGGGGACCCA
          GAAATTGTAA TGCACAGTTT TAATTGTGGA GGGGAATTTT TCTACTGTAA
          TACAACAAAA CTGATCATAC TCCCATGCAA AATAAAACAA ATTATAAACA
          TGTGGCAGGA AGTAGGAAAA GCAATGTATG CCCCTCCCAT CAGAGGACAA
          ATTAGATGTT CATCAAATAT TACAGGGCTG CTACTAACAA GCGATGGTGG
          TGAGACCTTC AGACCT
p2p12s180 GAAGAGGTAG TAGTTAGGTC TGACAATTTC TCGAACAATG CTAAAACCAT
          AATAGTACAG CTAAAGGAAG CTGTAGAAAT TAATTGTACA AGACCCAACA
          ACAATACAAG AAAAAGTATA CATATAGGAC CAGGGAGAGC ATTTTATGCA
          ACAGGACAAA TAATAGGAGA TATAAGACAA GCACATTGTA ACATTAGTAA
          AACAAAATGG TATGACACTT TAAAACAGGT AGTTGAAAAA TTAAGCGAAC
          AATTTAGGAA TAGAACAATA GTCTTTAATC AATCCTCAGG AGGGGACCCA
          GAAATTGTAA TGCACAGTTT TAATTGTGGA GGGGAATTTT TCTACTGTAA
          TACAACACAA CTGATCACAC TCCCATGCAA AATAAAACAA ATTATAAACA
          TGTGGCAGGA AGTAGGAAAA GCAATGTATG CCCCTCCCAT CAGAGGACAA
          ATTAGATGTT CATCAAATAT TACAGGGCTG CTACTAACAA GAGATGGTGG
          TGAGACCTTC AGACCT
p2p12s181 GAAGAGGTAG TAGTTAGGTC TGACAATTTC TCGAACAATG CTAAAACCAT
          AATAGTACAG CTGAAGGAAG CTGTAGAAAT TAATTGTACA AGACCCAACA
          ACAACACAAG AAAAAGTATA CGTATAGGAC CAGGGAGAGC AGTTTATGCA
          ACAGAAAAAA TAATAGGAAA TATAAGAAAA GCACATTGTA ACATTAGTAG
          AGCAAAATGG AATGACACTT TAAAACAGGT AGTTGAAAAA TTAAGCGAAC
          AATTTAGGAA TAAAACAATA GTCTTTAATC AATCCTCAGG AGGGGACCCA
          GAAATTGTAA TGCACAGTTT TAATTGTGGA GGGGAATTTT TCTACTGTAA
          TACAACACAA CTGATCACAC TCCCATGCAA AATAAAACAA ATTATAAGCA
          TGTGGCAGGA AGTAGGAAAA GCAATGTATG CCCCTCCCAT CAGAGGACAA
          ATTAGATGTT CATCAAATAT TACAGGGCTG CTACTAACAA GAGATGGTGG
          TGAGACCTTC AGACCT
p2p12s182 GAAGAGGTAG TAGTTAGGTC TGACAATTTC TCGAACAATG CTAAAACCAT
          AATAGTACAG CTGAAGGAAG CTGTAGAAAT TAATTGTACA AGACCCAACA
          ACAATACAAG AAGAAGTATA ACTATAGGAC CAGGGAGAGC ATTTTTTGCA
          ACAGGACAAA TAATAGGAAA TATAAGACAA GCACATTGTA ACATTAGTAG
          AACAAAATGG AAGAAAGCTT TAAAACAGGT AGTTGAAAAA TTAAGCGAAC
          AATTTAGGAA TAAAACAATA GCCTTTAGGC AATCCTCAGG AGGGGACCCA
          GAAATTGTAA TGCACAGTTT TAATTGTGGA GGGGAATTTT TCTACTGTAA
          TACAACACAA CTGATCACAC TCCCATGCAA AATAAAACAA ATTATAAACA
          TGTGGCAGGA AGTAGGAAAA GCAATGTATG CCCCTCCCAT CAGAGGACAA
          ATTAGATGTT CATCAAATAT TACAGGGCTG CTACTAACAA GAGATGGTGG
          TGAGACCTTC AGACCT
p2p12s183 GGAGAGGTAG TAGTTAGGTC TGAAAATTTC TCGAACAATG CTAAAACCAT
          AATAGTACAG CTGAAGGACG CTGTAGAAAT TAATTGTACA AGACCCAACA
          ATAATACAAG AAAAAGTATA CATTTAGGAC TAGGGAGAGC ATTTTATGCA
          ACAGACAACA TAATAGGAGA TATAAGACAA GCACATTGTA ACATTAGTAA
          AACAAAATGG AATGACACTT TAAAAAAGGT AGTTGAAAAA TTAGGCGAAC
          AATTTAGGAA TACAACAATA GTCTTTAATC AATCCTCAGG AGGGGACCCA
          GAAATTGTAA TGCACAGTTT TAATTGTGGA GGGGAATTTT TCTACTGTAA
          TACAACACAA CTGATCACAC TCCCATGCAA AATAAAACAA ATTGTAAACA
          TGTGGCAGGA AGTAGGAAAA GCAATGTATG CCCCTCCCAT CAGAGGACAA
          ATTAGATGTT CATCAAATAT TACAGGGCTG CTACTAACAA GCGATGGTGG
          GGAGACCTTC AGACCT
p2p12s184 GAAGAGGTAG TAGTTAGGTC TGAAAATTTC TCAAACAATG CTAAAACCAT
          AATAGTACAG CTGACGGAAG CTGTAGAAAT TAATTGCACA AGACCCAACA
          ACAACACAAG AAAAGGTATA CATATAGGAC CAGGGAGAGC AGTTTATGCA
          ACAGACAGAA TAATAGGAGA TATAAGACAA GCACATTGTA ACATTAGTAA
          AGCAAAATGG AATGACACTT TAAAACAGGT AATTAAAAAA TTAGGCGAAC
          AATTTGAGAA TACAACAATA GTCTTTAATC AATCCTCAGG AGGGGACCCA
          GAAATTGTAA TGCACAGTTT TAATTGTGGA GGGGAATTTT TCTACTGTAA
          AACAACAAAA CTGATCATAC TCCCATGCAA AATAAAACAA ATTGTAAACA
          TGTGGCAGAG AGTAGGAAAA GCAATCTATG CCCCTCCCAT TGGAGGACAA
          ATTAGATGTT CATCAAATAT TACAGGGCTG CTACTAACAA GCGATGGTGG
          TGAGACCTTC AGACCT
p2p12s185 GAAGAGGTAG TGGTTAGGTC TGAGAATTTC TCGAACAATG CTAAAACCAT
          AATAGTACAG CTGAAGGACG CTGTAGAAAT TAATTGTACA AGACCCAACA
          ACAATACAAG AAAAAGTATA CATTTAGGAC TAGGGAGAGC ATTTTATGCA
          ACAGACAACA TAATAGGAGA TATAAGACAA GCACATTGTA ACATTAGTAA
          AACAAAATGG AATGACACTT TAAAAAAGGT AGTTGAAAAA TTAGGCGAAC
          AATTTAGGAA TACAACAATA GTCTTTAATC AATCCTCAGG AGGGGACCCA
          GAAATTGTAA TGCACAGTTT TAATTGTGGA GGGGAATTTT TCTACTGTAA
          TACAACAAAA CTGATCATAC TCCCGTGCAA AATAAAACAA ATTATAAACA
          TGTGGCAGGA AGTAGGAAAA GCAATGTATG CCCCTCCCAT CAGAGGACAA
          ATTAGATGTT CATCAAATAT TACAGGGCTG CTACTAACAA GCGATGGTGG
          TGAGACCTTC AGACCT
p2p13s186 GAAGAGGTAG TAATTAGGTC TGACAATTTC TCGGACAATG CTAAAACCAT
          AATAGTACAG CTGAAGGAAG CTGTAGAAAT TAATTGTACA AGACCCAACA
          ACAATACAAG AAAAAGTATA ACTATAGGAC CAGGGAAAGC ATTTTATGCA
          ACAGGACAAA TAATAGGAGA TATAAGACAA GCACATTGTA ACATTAGTAG
          AACAAAATGG AAGAACGCTT TAACACAGGT AGTTCAAAAA TTAAGCGAAC
          AATTTAGGAA TAAAACAATA GTCTTTAATC AATCCTCAGG AGGGGACCCA
          GAAATTGTAA TGCACAGTTT TAATTGTGGA GGGGAATTTT TCTACTGTAA
          TACAACACAA CTGATCACAC TCCCATGCAA AATAAAACAA ATTATAAACA
          TGTGGCAGGA AGTAGGAAAA GCAATGTATG CCCCTCCCAT CAGAGGACAA
          ATTAGATGTT CATCAAATAT TACAGGGCTG CTACTAACAA GAGATGGTGG
          TGAGACCTTC AGACCT
p2p13s187 GAAGAGGTTG TAATTAGGTC TGACAATTTC TCGAACAATG CTAAAACCAT
          AATAGTACAG CTGAAGGAAG CTGTAGAAAT TAATTGTACA AGACCCAACA
          ACAATACAAG AAAAAGTATA CATCTAGGAC TAGGGAGAGC ATTTTATGCA
          ACAGGAGAAA TAATAGGAGA TATAAGACAA GCACATTGTA ACATTAGTAG
          AGAAAAATGG AGTAACACTT TAAAACAGGT AGCTGAAAAA TTAAGAGAAC
          AATTCAAGAA TAGAACAATA GTCTTTAATC AATCCTCAGG AGGGGACCTA
          GAAATTGTAA TGCACAGTTT TAATTGCGGA GGGGGATTTT TCTACTGTGA
          TTCAACACAA CTGATCACAC TCCCATGCAA AATAAAACAA ATTATAAACA
          TGTGGCAGGA AGTAGGAAAA GCAATGTATG CCCCTCCCAT CAGAGGACAA
          ATTAGATGTT CATCAAATAT TACAGGGCTG CTACTAACAA GAGATGGTGG
          TGAGACCTTC AGACCT
p2p13s188 GAAGAGGTAG TAGTTAGGTC TGATAATTCC TCGAACAATG CTAAAACCAT
          AATAGTGCAG CTGAAGGACG CTGTAGAAAT TAATTGTACA AGACCCAACA
          ACAATACAAG AAAAAGTATA CATCTAGGAC TAGGGAGAGC ATTTTATGCA
          ACAGAAAAAA TAATAGGAAA TATAAGACAA GCACATTGTA ACATTAGTAG
          AGCAAAATGG AATGACACTT TAGAACAGGT AGTTGAAAAA TTAGGCGAAC
          AATTTAGGAA TAAAACAATA GCCTTTAATC AATCCGCGGG AGGGGACCCA
          GAAATTGTAA TGCACAGTTT TAATTGTGGA GGGGAATTTT TCTACTGTAA
          TACAACACAA CTGATCACAC TCCCATGCAA AATAAAACAA ATTATAAACA
          TGTGGCAGGA AGTAGGAAAA GCAATGTATG CCCCTCCCAT CAGAGGACAA
          ATTAGATGTT CATCAAATAT TACAGGGCTG CTATTAACAA GAGATGGTGG
          TGAGACCTTC AGACCT
p2p13s189 GAAGAGGTAG TAGTTAGGTC TGAAAATTTC TCGAACAATG CTAAAACCAT
          AATAGCACAG CTGACGGAAG CTGTAGAAAT TAATTGCACA AGACCCAACA
          ACAACACAAG AAAAGGTATA CGTATAGGAC CAGGGAGAGC AGTTTATGCA
          ACAGACAAAA TAATAGGAGA TATAAGACAA GCACATTGTA ACATTAGTAA
          AGCAAAATGG AATGACACTT TAAAACAGGT AGTTAAAAAA TTAGGCGAAC
          AATTTAAGAA GACAACAATA GTCTTTAACC AATCCGCGGG AGGGGACCCA
          GAAATTGTAA TGCACAGTTT TAATTGTGGA GGGGAATTTT TCTACTGTAA
          TACAACACAA CTGATCACAC TCCCATGCAA AATAAAACAA ATTATAAACA
          TGTGGCAGGA AGTAGGAAAA GCAATGTATG CCCCTCCTAT CGGAGGACAA
          ATTAGATGTT CATCAAATAT TACAGGGCTG CTACTAACAA GCGATGGTGG
          TGAGACCTTC AGACCT
p2p13s190 GAAGAGGTAG TAGTTAGGTC TGAAAATTTC TCAAACAATG CTAAAACCAT
          AATAGTACAG CTGACGGAAG CTGTAGAAAT TAATTGCACA AGACCCAACA
          ACAACACAAG AAAAGGTATA CATATAGGAC CAGGGAGAGC AGTTTTTGCA
          ACAGACAGAA TAATAGGAAA TATAAGACAA GCACATTGTA ACATTAGTAA
          AGCAAAATGG AATGACACTT TAAAACAGGT AGTTAAAAAA TTAGGCGAAC
          AATTTGAGAA TACAACAATA GTCTTTAATC AATCCTCAGG AGGGGACCCA
          GAAATTGTAA TGCACAATTT TAATTGTGGA GGGGAATTTT TCTACTGTAA
          TACAACACAA CTGATCACAC TCCCATGCAA AATAAAACAA ATTGTAAACA
          TGTGGCAGGA AGTAGGAAAA GCAATGTATG CCCCTCCCAT TGGAGGACAA
          ATTAGATGTT CATCAAATAT TACAGGGCTG CTACTAACAA GCGATGGTGG
          TGAGACCTTC AGACCT
p2p13s191 GAAGAGGTAG TAGTTAGGTC TGAAAATTTC TCAAACAATG CTAAAACCAT
          AATAGTACAG CTGACGGAAG CTGTAGAAAT TAATTGCACA AGACCCAATA
          ACAACACAAG AAAAGGTATA CATATAGGAC CAGGGAGAGC AGTTTATGCA
          ACAGAAAAAA TAATAGGAAA TATAAGACAA GCACATTGTA ACATTAGTAA
          AGCAAAATGG AATGACACTT TAAAACAGGT AGTTAAAAAA TTAGGCGAAC
          AATTTGAGAA TACAACAATA GTCTTTAATC AATCCTCAGG AGGGGACCCA
          GAAATTGTAA TGCACAGTTT TAATTGTGGA GGGGAATTTT TCTACTGTAA
          TACAACAAAA CTGATCATAC TCCCATGCAA AATAAAACAA ATTGTAAACA
          TGTGGCAGGA AGTAGGAAAA GCAATGTATG CCCCTCCCAT TGGAGGACAA
          ATTAAATGTT CATCAAATAT TACAGGGCTG CTACTAACAA GCGATGGTGG
          TGAGACCTTC AGACCT
p2p13s192 GAAGAGGTAG TAGTTAGGTC TGAAAATTTC TCGAACAATG CTAAAACCAT
          AATAGTACAG CTGAAGGACG CTGTAGAAAT TAATTGTACA AGACCCAACA
          ACAATACAAG AAAAAGTATA CATTTAGGAC TAGGGAGAGC ATTTTATGCA
          ACAGACAACA CAATAGGAGA TATAAGACAA GCACATTGTA ACATTAGTAA
          AACAAAATGG AATGACACTT TAAAAAAGGT AGTTGAAAAA TTAGGCGAAC
          AATTTAGGAA TACAACAATA GTCTTTAATC AATCCTCAGG AGGGGACCCA
          GAAATTGTAA TGCACAGTTT TAATTGTGGA GGGGAATTTT TCTACTGTAA
          TACAACAAAA CTGATCATAC TCCCATGCAA AATAAAACAA ATTATAAACA
          TGTGGCAGGA AGTAGGAAAA GCAATGTATG CCCCTCCCAT CAGAGGACAA
          ATTAGATGTT CATCAAATAT CACAGGGCTG CTACTAACAA GCGATGGTGG
          TGAGACCTTC AGACCT
p2p14s193 GAAGAGGTAG TAGTTAGGTC TGACAATTTC TCGAACAATG CTAAAACCAT
          AATAGTACAG CTAAAGGAAG CTGTAGAAAT TAATTGTACA AGACCCAACA
          ACAATACAAG AAAAAGTATA CATATAGGAC CAGGGAGAGC ATTTTATGCA
          ACAGAAAAAA TAATAGGAAA TATAAGACAA GCACATTGTA ACATTAGTGG
          AGCAAAATGG AATAACACTT TACAACAGGT AGCTATAAAA TTAAGAGAAC
          AATTTAAGAA TAAAACAATG GTCTTTAATC AATCCGCAGG AGGGGACCCA
          GAAATTGTAA TGCACAGTTT TAATTGTGGA GGGGAATTTT TCTACTGTAA
          TACAACACAA CTGATCACAC TCCCATGCAA AATAAAACAA ATTATAAACA
          TGTGGCAGGA AGTAGGAAAA GCAATGTATG CCCCTCCCAT CAGAGGACAA
          ATTAGATGTT CATCAAATAT TACAGGGCTG CTACTAACAA GAGATGGTGG
          TGAGACCTTC AGACCT
p2p14s194 GAAGAGGTTG TAATTAGGTC TGACAATTTC TCGAACAATG CTAAAACCAT
          AATAGTACAG CTGAAGGAAG CTGTAGAAAT TAATTGTACA AGACCCAACA
          ACAATACAAG AAAAAGTATA CATCTAGGAC TAGGGAGAGC ATTTTATGCA
          ACAGGAGAAA TAATAGGAGA TATAAGACAA GCACATTGTA ACATTAGTAG
          AGAAAAATGG AGTAACACTT TAAAACAGGT AGTTGAAAAA TTAAGAGAAC
          AATTCAAGAA TAGAACAATA GTCTTTAATC AATCCTCAGG AGGGGACCTA
          GAAATTGTAA TGCACAGTTT TAATTGTGGA GGGGAATTCT TCTACTGTAA
          CACAACACAA CTGATCACAC TACCATGCAA AATAAAACAA ATTATAAACA
          TGTGGCAGGA AGTAGGAAAA GCAATGTATG CCCCTCCCAT CAGAGGACAA
          ATTAGATGTT CATCAAATAT TACAGGGCTG CTACTAACAA GAGATGGTGG
          TGAGACCTTC AGACCT
p2p14s195 GAAGAGGTAG TAATTAGGTC TGACAATTTC TCGGACAATG TTAAAACCAT
          AATAGTACAG CTGAAGGAAG CTGTAGAAAT TAATTGTACA AGACCCAACA
          ACAATACAAG AAGAAGTATA ACTATAGGAC CAGGGAGAGC ATTTTATGCA
          ACAGGACAAA TAATAGGAAA TATAAGACAA GCACATTGTA ACATTAGTAG
          AGCAAAATGG TATGACACTT TAAAACAGGT AGTTGAAAAA TTAAGCGAAC
          AATTTAGGAA TAAAACAATA GTCTTTAATC AATCCGCGGG AGGGGACCCA
          GAAATTGTAA TGCACAGTTT TAATTGTGGA GGGGAATTTT TCTACTGTAA
          TACAACACAA CTGATCACAC TCCCATGCAA AATCAAACAA ATTATAAACA
          TGTGGCAGGA AGTAGGAAAA GCAATGTATG CCCCTCCCAT CAGAGGACAA
          ATTAGATGTT CATCAAATAT TACAGGGCTG CTACTAACAA GAGATGGTGG
          TGAGACCTTC AGACCT
p2p14s196 GAAGAGGTAG TAGTTAGGTC TGAGAATTTC TCGAACAATG CTAAAACCAT
          AATAGTACAG CTGACGGAAG CTGTAGAAAT TAATTGTACA AGACCCAACA
          ACAACACAAG AAAAAGTATA CGTATAGGAC CAGGGAGAGC AGTTTATGCA
          ACAGAAAGAA TAATAGGAAA TATAAGACAA GCACATTGTA ACATTAGTAA
          AGCAAAATGG AATGACACTT TAAAACAGGT AGTTGAAAAA TTAGGCGAAC
          AATTTAAGAA TACAACAATA GTCTTTAATC AATCCGCGGG AGGGGACCCA
          GAAATTGTAA TGCACAGTTT TAATTGTGGA GGGGAATTTT TCTACTGTAA
          TACAACACAA CTGATCATAC TCCCATGCAA AATAAAACAA ATTGTAAACA
          TGTGGCAGGA AGTAGGAAAA GCAATGTATG CCCCTCCCAT CAGAGGACAA
          ATTAGATGTT CATCAAATAT TACAGGGCTG CTACTAACAA GCGATGGTGG
          TGAGACCTTC AGACCT
p2p14s197 GAAGAGGTAG TAGTTAGATC TGAAAATTTC TCGAACAATG CTAAAACCAT
          AATAGTACAG CTGATGGAAG CTGTAGAAAT TAATTGCACA AGACCCAACA
          ACAACACAGG AAAAGGTATA CATATAGGAC CAGGGAGAGC AGTTTATGCA
          ACAGAAAAAA TAATAGGAAA TATAAGACAA GCACATTGTA ACATTAGTAA
          AGCAAAATGG AATGACACTT TAAAACAGGT AGTTAAAAAA TTAGGCGAAC
          AATTTGAGAA TACAACAATA GTCTTTAATC AATCCTCAGG AGGGGACCCA
          GAAATTGTAA TGCACAGTTT TAATTGTGGA GGGGAATTTT TCTACTGTAA
          TACAACACAA CTGATCACAC TCCCATGCAA AATAAAACAA ATTATAAACA
          TGTGGCAGGA AGTAGGAAAA GCAATGTATG CCCCTCCTAT CGGAGGACAA
          ATTAGATGTT CATCAAATAT TACAGGGCTG CTACTAACAA GCGATGGTGG
          TGAGACCTTC AGACCT
p2p14s198 GAAGAGGTAG TAGTTAGGTC TGAAAATTTC TCGAACAATG CTAAAACCAT
          AATAGTACAG CTGAAGGACG CTGTAGAAAT TAATTGTACA AGACCCAACA
          ACAATACAAG AAAAAGTATA CATTTAGGAC TAGGGAGAGC ATTTTATGCA
          ACAGACAACA TAATAGGAGA TATAAGACAA GCACATTGTA ACATTAGTAA
          AACAAAATGG AATGACACTT TAAAAAAGGT AGTTGAAAAA TTAGGCGAAC
          AATTTAGGAA TACAACAATA GTCTTTAATC AATCCTCAGG AGGGGACCCA
          GAAATTGTAA TGCACAGTTT TAATTGTGGA GGGGAATTTT TCTACTGTAA
          TACAACAAAA CTGATCATAC TCCCATGCAA AATAAAGCAA ATTATAAACA
          TGTGGCAGGA AGTAGGAAAA GCAATGTATG CCCCTCCCAT CAGAGGACAA
          ATTAGATGTT CATCAAATAT TACAGGGCTG CTACTAACAA GCGATGGTGG
          TGAGACCTTC AGACCT
p2p14s199 GAAGAGGTAG TAGTTAGGTC TGAAAATTTC TCGAACAATG CTAAAACCAT
          AATAGTACAG CTGACGGAAG CTGTAGAAAT TAATTGCACA AGACCCAATA
          ACAACACAAG AAAAGGTATA CATATAGGAC CAGGGAGAGC AGTTTATGCA
          ACAGACAGAA TAATAGGAGA TATAAGACAA GCACATTGTA ACATTAGTAA
          AGCAAAATGG AATGACACTT TAAAACAGGT AGTTAAAAAA TTAGGCGAAC
          AATTTGAGAA TACAACAATA GTCTTTAATC AATCCTCAGG AGGGGACCCA
          GAAATTGTAA TGCACAATTT TAATTGTGGA GGGGAATTTT TCTACTGTAA
          TACAACACAA CTGATCACAC TCCCATGCAA AATAAAACAA ATTGTAAACA
          TGTGGCAGGA AGTAGGAAAA GCAATGTATG CCCCTCCCAT TGGAGGACAA
          ATTAGATGTT CATCAAATAT TACAGGGCTG CTACTAACAA GCGATGGTGG
          TGAGACCTTC AGACCT
p2p14s200 GAAGAGGTAG TGGTTAGGTC TGAGAATTTC TCGAACAATG CTAAAACCAT
          AATAGTACAG CTGAAGGACG CTGTAGAAAT TAATTGTACA AGACCCAACA
          ACAATACAAG AAAAAGTATA CATTTAGGAC TAGGGAGAGC ATTTTATGCA
          ACAGACAACA TAATAGGAGA TATAAGACAA GCACATTGTA ACATTAGTAA
          AACAAAATGG AATGACACTT TAAAAAAGGT AGTTGAAAAA TTAGGCGAAC
          AATTTAGGAA TACAACAATA GTCTTTAATC AATCCTCAGG AGGGGACCCA
          GAAATTGTAA TGCACAGTTT TAATTGTGGA GGGGAATTTT TCTACTGTAA
          TACAACAAAA CTGATCATAC TCCCATGCAA AATAAAACAA ATTATAAACA
          TGTGGCAGGA AGTAGGAAAA GCAATGTATG CCCCTCCCAT CAGAGGACAA
          ATTAGATGTT CATCAAATAT TACAGGGCTG CTACTAACAA GCGATGGTGG
          TGAGACCTTC AGACCT
p2p15s201 GAAGAGGTAG TAGTTAGGTC TGATAATTTC TCGAACAATG CTAAGACCAT
          AATAGTACAG CTGAAGGACG CTGTAGAAAT TAATTGTACA AGACCCAACA
          ACAATACAAG AAAAAGTATA CATTTAGGAC TAGGGAGAGC ATTTTATGCA
          ACAGACAAAA TAATAGGAGA TATAAGACAA GCACATTGTA ACATTAGTAA
          AACAAAATGG AATGACACTT TAAAACAGGT AGTTAAAAAA TTAGGCGAAC
          AATTTAAGAA TACAACAATA GTCTTTAATC AATCCGCGGG AGGGGACCCA
          GAAATTGTAA TGCACAGTTT TAATTGTGGA GGGGAATTTT TCTACTGTAA
          TACCACACAA CTGATCATAC TCCCATGCAA AATAAAACAA ATTGTAAACA
          TGTGGCAGGA AGTAGGAAAA GCAATGTATG CCCCTCCCAT CAGAGGACAA
          ATTAGATGTT CATCAAATAT TACAGGGCTG CTACTAACAA GCGATGGTGG
          TGAGACCTTC AGACCT
p2p15s202 GAAGAGGTAG TAGTTAGGTC TGAAAATTTC TCAAACAATG CTAAAACCAT
          AATAGTACAG CTGACGGAAG CTGTAGAAAT TAATTGCACA AGACCCAACA
          ACAACACAAG AAAAGGTATA CATATAGGAC CAGGGAGAGC AGTTTATGCA
          ACAGACAGAA TAATAGGAAA TATAAAACAA GCACATTGTA ACATTAGTAA
          AGCAAAATGG AATGACACTT TAAAACAGGT AGTTAAAAAA TTAGGCGAAC
          AATTTGAGAA TACAACAATA GTCTTTAATC AATCCTCAGG AGGGGACCCA
          GAAATTGTAA TGCACAGTTT TAATTGTGGA GGGGAATTTT TCTACTGTAA
          TACAACACAA CTGATCACAC TCCCATGCAA AATAAAACAA ATTGTAAACA
          TGTGGCAGGA AGTAGGAAAA GCAATGTATG CCCCTCCCAT TGGAGGACAA
          ATTAGATGTT CATCAAATAT TACAGGGCTG CTACTAACAA GCGATGGTGG
          TGAGACCTTC AGACCT
p2p15s203 GAAGAGGTAG TGGTTAGGTC TGAGAATTTC TCGAACAATG CTAAAACCAT
          AATAGTACAG CTGAAGGAAG TTGTAGAAAT TAATTGTATA AGACCCAACA
          ACAACACAAG AAAAGGTATA CGTATAGGAC CAGGGAGAGC AGTTTATGCA
          ACAGAAAAAA TAATAGGAAA TATAAGACAA GCACATTGTA ACATTAGTAA
          AGCAAAATGG AATGACACTT TAAAACAGGT AGTTAAAAAA TTAGGCGAAC
          AATTTGAGAA TACAACAATA GTCTTTAATC AATCCTCAGG AGGGGACCCA
          GAAATTGTAA TGCACAATTT TAATTGTGGA GGGGAATTTT TCTACTGTAA
          CACAACACAA CTGATCACAC TCCCATGCAA AATAAAACAA ATTATAAACA
          TGTGGCAGGA AGTAGGAAAA GCAATGTGTG CCCCTCCCAT CGGAGGACAA
          ATTAGATGTT CATCAAATAT TACAGGGCTG CTACTAACAA GCGATAGTGG
          TGAGACCTTC AGACCT
p2p16s204 GAAGAGGTAG TAGTTAGGTC TGACAATTTC TCGAACAATG CTAAAACCAT
          AATAGTACAG CTAAAGGAAG CTGTAGAAAT TAATTGTACA AGACCCAACA
          ACAATACAAG AAAAAGTATA CATATAGGAC CAGGGAGAGC ATTTTATGCA
          ACAGAAAAAA TAATAGGAAA TATAAGACAA GCACATTGTA ACATTAGTAG
          AGCAAAATGG AATGACACTT TAAAACAGGT AGTTGCAAAA TTAAGAGAAC
          AAATTAAGAA TAAAACAATA GTCTTTAATC AATCCGCGGG AGGGGACCCA
          GAAATTGTAA TGCACAGTTT TAATTGTGGA GGGGAATTTT TCTACTGTAA
          TACAACACAA CTGATCACAC TACCATGCAA AATAAAACAA ATTATAAACA
          TGTGGCAGGA AGTAGGAAAA GCAATGTATG CCCCTCCCAT CAGAGGACAA
          ATTAGATGTT CATCAAATAT TACAGGGCTG CTACTAACAA GAGATGGTGG
          TGAGACCTTC AGACCT
p2p16s205 GAAGAGGTAG TAGTTAGGTC TGACAATTTC TCGAACAATG CTAAGACCAT
          AATAGTACAG CTGAAGGAAG CTGTAGAAAT TAATTGTACA AGACCCAACA
          ACAACACAAG AAAAGGTATA CATATAGGAC CAGGGAGAGC AGTTTACGCA
          ACAGAAAAAA TAATAGGAAA TATAAGACAA GCACATTGTA ACATTAGTAA
          AGCAAAATGG AATGACACTT TAAAACAGGT AGTTAAAAAA TTAGGCGAAC
          AATTTGAGAA TACAACAATA GTCTTTAATC AATCCTCAGG GGGGGACCCA
          GAAATTGTAA TGCACAGTTT TAATTGTGGG GGGGAATTTT TCTACTGTAA
          TACAACACAA CTGATCACAC TCCCATGCAA AATAAAACAA ATTATAAACA
          TGTGGCAGGA AGTAGGAAAA GCAATGTATG CCCCTCCCAT CGGAGGACAA
          ATTAGATGTT CATCAAATAT TACAGGGCTG CTACTAACAA GCGATGGTGG
          TGAGACCTTC AGACCT
p2p16s206 GAAGAGGTAG TAGTTAGGTC TGAAAATTTC TCAAACAATG CTAAAACCAT
          AATAGTACAG CTGACGGAAG CTGTAGAAAT TAATTGCACA AGACCCAACA
          ACAACACAAG AAAAGGTATA CATATAGGAC CAGGGAGAGC AGTTTATGCA
          ACAGACAGAA TAATAGGAGA TATAAGACAA GCACATTGTA ACATTAGTAA
          AGCAAAATGG AATGACACTT TAAAACAGGT AATTAAAAAA TTAGGCGAAC
          AATTTGAGAA TACAACAATA GTCTTTAATC AATCCTCAGG AGGGGACCCA
          GAAATTGTAA TGCACAGTTT TAATTGTGGA GGGGAATTTT TCTACTGTAA
          AACAACAAAA CTGATCATAC TCCCATGCAA AATAAAACAA ATTGTAAACA
          TGTGGCAGAG AGTAGGAAAA GCAATCTATG CCCCTCCCAT TGGAGGACAA
          ATTAGATGTT CATCAAATAT TACAGGGCTG CTACTAACAA GCGATGGTGG
          TGAGACCTTC AGACCT
p2p16s207 GAAGAGGTAG TAGTTAGGTC TCAAAATTTC TCGAACAATG CTAAAACCAT
          AATAGTACAG CTGAAGGACG CTGTAGAAAT TAATTGTACA AGACCCAACA
          ACAATACAAG AAAAAGTATA CATTTAGGAC TAGGGAGAGC ATTTTATGCA
          ACAGACAACA TAATAGGAGA TATAAGACAA GCACATTGTA ACATTAGTAA
          AACAAAATGG AATGACACTT TAAAAAAGGT AGTTGAAAAA TTAGGCGAAC
          AATTTAGGAA TACAACAATA GTCTTTAATC AATCCTCAGG AGGGGACCCA
          GAAATTGTAA TGCACAGTTT TAATTGTGGA GGGGAATTTT TCTACTGTAA
          TACAACAAAA CTGATCATAC TCCCATGCAA AATAAAACAA ATTATAAACA
          TGTGGCAGGA AGTAGGAAAA GCAATGTATG CCCCTCCCAT CAGAGGACAA
          ATTAGATGTT CATCAAATAT TACAGGGCTG CTACTAACAA GCGATGGTGG
          TGAGACCTTC AGACCT
p2p16s208 GAAGAGGTAG TAGTTAGGTC TCAAAATTTC TCGAACAATG CTAAAACCAT
          AATAGTACAG CTGAAGGACG CTGTAGAAAT TAATTGTACA AGACCCAACA
          ACAATACAAG AAAAAGTATA CATTTAGGAC TAGGGAGAGC ATTTTATGCA
          ACAGACAACA TAATAGGAGA TATAAGACAA GCACATTGTA ACATTAGTAA
          AACAAAATGG AATGGCACTT TAAAAAAGGT AGTTGAAAAA TTAGGCGAAC
          AATTTAGGAA TACAACAATA GTCTTTAATC AATCCTCAGG AGGGGACCCA
          GAAATTGTAA TGCACAGTTT TAATTGTGGA GGGGAATTTT TCTACTGTAA
          TACAACAAAA CTGATCATAC TCCCATGCAA AATAAAACAA ATTATAAACA
          TGTGGCAGGA AGTAGGAAAA GCAATGTATG CCCCTCCCAT CAGAGGACAA
          ATTAGATGTT CATCAAATAT TACAGGGCTG CTACTAACAA GCGATGGTGG
          TGAGACCTTC AGACCT
p2p17s209 GAAGAGGTAG TAGTTAGGTC TGATAATTTC TCGAACAATG CTAAAACCAT
          AATAGTACAG CTGAAGGAAG CTGTAGAAAT TAATTGTACA AGACCCAACA
          ACAATACAAG AAGAAGTATA ACTATAGGAC CAGGGAGAGC ATTTTTTACA
          ATAGGACAAA TAATAGGAAA TATAAGACAA GCACATTGTA ACATTAGTAG
          AACAAAATGG AAGAAAGCTT TAACACAGGT AGTTGAAAAA TTAAGCGAAC
          AATTTAGGAA TAAAACAATA GTCTTTGATC AATCCTCAGG AGGGGACCCA
          GAAATTGTAA TGCACAGTTT TAATTGTGGA GGGGAATTTT ACTACTGTAA
          TACAACACAA CTGATCACAC TCCCATGCAA AATAAAACAA ATTATAAACA
          TGTGGCAGGA AGTAGGAAAA GCAATGTATG CCCCTCCCAT CAGAGGACAA
          ATTAGATGTT CATCAAATAT TACAGGGCTG CTACTAACAA GAGATGGTGG
          TGAGATCTTC AGACCT
p2p17s210 GAAGAGGTAG TAGTTAGGTC TCAAAATTTC TCGAACAATG CTAAAACCAT
          AATAGTACAG CTGAAGGACG CTGTAGAAAT TAATTGTACA AGACCCAACA
          ACAATACAAG AAAAAGTATA CATTTAGGAC TAGGGAGAGC ATTTTATGCA
          ACAGACAACA TAATAGGAGA TATAAGACAA GCACATTGTA ACATTAGTAA
          AACAAAATGG AATGACACTT TAAAAAAGGT AGTTGAAAAA TTAGGCGAAC
          AATTTAGGAA TACAACAATA GTCTTTAATC AATCCTCAGG AGGGGACCCA
          GAAATTGTAA TGCACAGTTT TAATTGTGGA GGGGAATTTT TCTACTGTAA
          TACAACACAA TTGATCACAC TCCCATGCAA AATAAAGCAA ATTATAAACA
          TGTGGCAGGA AGTAGGAAAA GCAATGTATG CCCCTCCCAT CAGAGGACAA
          ATTAGATGTT CATCAAATAT TACAGGGCTG CTACTAACAA GCGATGGTGG
          TGAGACCTTC AGACCT
p2p18s211 GAAGAGGTAG TAGTTAGGTC TGATAATTTC TCGAACAATG CTAAAACCAT
          AATAGTACAG CTGAAAGACG CTGTAGAAAT TAATTGTACA AGACCCAACA
          ACAATACAAG AAAAAGTATA CATTTAGGAC TAGGGAGAGC ATTTTATGCA
          ACAGACAAAA TAATAGGAGA TATAAGACAA GCACATTGTA ACATTAGTAA
          AACAAAATGG AATGACACTT TACAACAGGT AGTTGAAAAA TTAGGCGAAC
          AATTTAAGAA TACAACAATA GTCTTTAATC AATCCGCGGG AGGGGACCCA
          GAAATTGTAA TGCACAGTTT TAATTGTGGA GGGGAATTTT TCTACTGTAA
          TACAACACAA CTGATCATAC TCCCATGCAA AATAAAACAA ATTATAAACA
          TGTGGCAGGA AGTAGGAAAA GCAATGTATG CCCCTCCCAT CAGAGGACAA
          ATTAGATGTT CATCAAATAT TACAGGGCTG CTACTAACAA GCGATGGTGG
          TGAGACCTTC AGACCT
p2p18s212 GAAGAGGTAG TAGTTAGGTC TGAAAATTTC TCAAACAATG CTAAAACCAT
          AATAGTACAG CTGACGGAAG CTGTAGAAAT TAATTGCACA AGACCCAACA
          ACAACACAAG AAAAGGTATA CATATAGGAC CAGGGAGAGC AGTTTATGCA
          ACAGACAGAA TAATAGGAGA TATAAGACAA GCACATTGTA ACATTAGTAA
          AGCAAAATGG AATGACACTT TAAAACAGGT AATTAAAAAA TTAGGCGAAC
          AATTTGAGAA TACAACAATA GTCTTTAATC AATCCTCAGG AGGGGACCCA
          GAAATTGTAA TGCACAGTTT TAATTGTGGA GGGGAATTTT TCTACTGTAA
          AACAACAAAA CTGATCATAC TCCCATGCAA AATAAAACAA ATTGTAAACA
          TGTGGCAGAG AGTAGGAAAA GCAATCTATG CCCCTCCCAT TGGAGGACAA
          ATTAGATGTT CATCAAATAT TACAGGGCTG CTACTAACAA CCGATGGTGG
          TGAGACCTTC AGACCT
p2p18s213 GAAGAGGTAG TAGTTAGGTC TGAAAATTTC TCGAGCAATG CTAAAACCAT
          AATAGTACAG CTGAAGGACG CTGTAGAAAT TAATTGTACA AGACCCAACA
          ACAACACAAG AAAAGGTATA CATATAGGAC CAGGGAGAGC AGTTTTTGCA
          ACAGACAGAA TAATAGGAAA TATAAGACAA GCACATTGTA ACATTAGTAA
          AGCAAAATGG AATGACACTT TAAAACTGGT AGTTAAAAAA TTAGGCGAAC
          AATTTGAGAA TACAACAATA GTCTTTAATC AATCCTCAGG AGGGGACCCA
          GAAATTGTAA TGCACAATTT TAATTGTGGA GGGGAATTTT TCTACTGTAA
          TACAACACAA CTGATCACAC TCCCATGCAA AATAAAACAA ATTGTAAACA
          TGTGGCAGGA AGTAGGAAAA GCAATGTATG CCCCTCCCAT CAGAGGACAA
          ATTAGATGTT CATCAAATAT TACAGGGCTG CTACTAACAA GCGATGGTGG
          TGAGACCTTC AGACCT
p2p19s214 GAAGAGGTAG TAGTTAGGTC TCAAAATTTC TCGAACAATG CTAAAACCAT
          AATAGTACAG CTGAAGGACG CTGTAGAAAT TAATTGTACA AGACCCAACA
          ACAATACAAG AAAAAGTATA CATTTAGGAC TAGGGAGAGC ATTTTATGCA
          ACAGACAACA TAATAGGAGA TATAAGACAA GCACATTGTA ACATTAGTAA
          AACAAAATGG AATGACACTT TAAAAAAGGT AGTTGAAAAA TTAGGCGAAC
          AATTTAGGAA TACAACAATA GTCTTTAATC AATCCTCAGG AGGGGACCCA
          GAAGTTGTAA TGCACAGTTT TAATTGTGGA GGGGAATTTT TCTACTGTAA
          TACAACAAAA CTGATCATAC TCCCATGCAA AATAAAACAA ATTATAAACA
          TGTGGCAGGA AGTAGGAAAA GCAATGTATG CCCCTCCCAT CAGAGGACAA
          ATTAGATGTT CATCAAATAT TACAGGGCTG CTACTAACAA GCGATGGTGG
          TGAGACCTTC AGACCT
p2p1s1215 GAAGAGGTAG TAGTTAGGTC TGAAAATTTC TCAAACAATG CAAAAACCAT
          AATAGTACAG CTGACGGAAG CTGTAGAAAT TAATTGCACA AGACCCAACA
          ACAACACAAG AAAAGGTATA CATATAGGAC CAGGGAGAGC AGTTTTTGCA
          ACAGACAGAA TAATAGGAAA TATAAGACAA GCACATTGTA ACATTAGTAA
          AGCAAAATGG AATGACACTT TACAACAGGT AGTTAAAAAA TTAGGCGAAC
          AATTTGAGAA TACAACAATA GTCTTTAATC AATCCTCAGG AGGGGACCCA
          GAAATTGTAA TGCACAGTTT TAATTGTGGA GGGGAATTTT TCTACTGTAA
          TACAACAAAA CTGATCATAC TCCCATGCAA AATAAAACAA ATTGTAAACA
          TGTGGCAGGA AGTAGGAAAA GCAATGTATG CCCCTCCCAT TGGAGGACAA
          ATTAGATGTT CATCAAATAT TACAGGGCTG CTACTAACAA GCGATGGTGG
          TGAGACCTTC AGACCT
p2p1s1216 GAAGAGGTAG TAGTTAGGTC TGAAAATTTC TCAAACAATG CTAAAACCAT
          AATAGTACAG CTGACGGAAG CTGTAGAAAT TAATTGCACA AGACCCAACA
          ACAACACAAG AAAAGGTATA CATATAGGAC CAGGGAGAGC AGTTTTTGCA
          ACAGACAGAA TAATAGGAAA TATAAGACAA GCACATTGTA ACATTAGTAA
          AGCAAAATGG AATGACACTT TAAAACAGGT AGTTAAAAAA TTAGGCGAAC
          AATTTGAGAA TACAACAATA GTCTTTAATC AATCCTCAGG AGGGGACCCA
          GAAATTGTAA TGCACAGTTT TAATTGTGGA GGGGAATTTT TCTACTGTAA
          TACAACAAAA CTGATCATAC TCCCATGCAA AATAAAACAA ATTGTAAACA
          TGTGGCAGGA AGTAGGAAAA GCAATGTATG CCCCTCCCAT TGGAGGACAA
          ATTAGATGTT CATCAAATAT TACAGGGCTG CTACTAACAA GTGATGGTGG
          TGAGACCTTC AGACCT
p2p1s1217 GAAGAGGTAG TAGTTAGGTC TCAAAATTTC TCGAACAATG CTAAAACCAT
          AATAGTACAG CTGAAGGTCG CTGTAGAAAT TAATTGTACA AGACCCAACA
          ACAATACAAG AAAAAGTATA CATTTAGGAC TAGGGAGAGC ATTTTATGCA
          ACAGACAACA TAATAGGAGA TATAAGACAA GCACATTGTA ACATTAGTAA
          AACAAAATGG AATGACACTT TAAAAAAGGT AGTTGAAAAA TTAGGCGAAC
          AATTTAGGAA TACAACAATA GTCTTTAATC AATCCTCAGG AGGGGACCCA
          GAAATTGTAA TGCACAGTTT TAATTGTGGA GGGGAATCTT TCTACTGTAA
          TACAACAAAA CTGATCATAC TCCCATGCAA AATAAAACAA ATTATAAACA
          TGTGGCAGGA AGTAGGAAAA GCAATGTATG CCCCTCCCAT CAGAGGACAA
          ATTAGATGTT CATCAAATAT TACAGGGCTG CTACTAACAA GCGATGGTGG
          TGAGACCTTC AGACCT
p2p20s218 GAAGAGGTAG TGGTTAGGTC TGAGAATTTC TCGAACAATG CTAAAACCAT
          AATAGTACAG CTGAAGGAAG CTATAGAAAT TAATTGTACA AGACCCAACA
          ACAACACAAG AAAAAGTATA CGTATAGGAC CAGGGAGAGC AGTTTATGCA
          ACAGACAAAA TAATAGGAGA TATAAGACAA GCACATTGTA ACATTAGTAA
          AGCAAAATGG AATGACACTT TAAAACAGGT AGTTGGAAAA TTAGGCGAAC
          AATTTAGGAA TACAACAATA GTCTTTAATC AATCCTCAGG AGGGGACCCA
          GAAATTGTAA TGCACAGTTT TAATTGTGGA GGAGAATTTT TCTACTGTAA
          TACAACACAA CTGATCATAC TCCCATGCAA AATAAAACAA ATTATAAACA
          TGTGGCAGGA AGTAGGAAAA GCAATGTATG CCCCTCCCAT CAGAGGACAA
          ATTAGATGTT CATCAAATAT TACAGGGCTG CTACTAACAA GCGATGGTGG
          TGAGACCTTC AGACCT
p2p28s219 GAAGAGGTAG TAATTAGGTC TGACAAGTTC TCGGACAATA CTAAAACCAT
          AATAGTACAG CTGAAGGAAG CTGTAGAAAT TAATTGTACA AGACCCAACA
          ACAATACAAG AAAAAGTATA CATATAGGAC CAGGGAGAGC ATTTTATGCA
          ACAGGAGAAA TAATAGGAGA TATAAGACAA GCACATTGTA ACATTAGTAG
          AGCAAAATGG AATAACACTT TAAAGCAGGT AGTTGAAAAA TTAAGAGAAC
          AATTTAAGAA TAGAACAATA GTCTTTAATC AATCCTCAGG AGGGGACCCA
          GAAATTGTAA TGCACAGTTT TAATTGTGGA GGGGAATTTT TCTACTGTAA
          TTCAACACAA CTGATCACAC TCCCATGCAG AATAAAACAA ATTATAAACA
          TGTGGCAGGA AGTAGGAAAA GCAATGTATG CCCCTCCCAT CAGAGGACAA
          ATTAGATGTT CATCAAATAT TACAGGGCTG CTACTAACAA GAGATGGTGG
          TGAGATCTTC AGACCT
p2p29s220 GAAGAGGTAG TAATTAGGTC TGACAATTTC TCGGACAATG CTAAAACCAT
          AATAGTACAG CTGAAGGAAG CTGTAGAAAT TAATTGTACA AGACCCAACA
          ACAATACAAG AAAAAGTATA CATATAGGAC CAGGGAGAGC ATTTTATGCA
          ACAGGAGAAA TAATAGGAGA CATAAGACAA GCACATTGTA ACATTAGTAG
          AGCAAAATGG AATAACACTT TACAACAGGT AGTTAAAAAA TTAAGAGAAC
          AATTTAGGAA TAAAACAATA GTCTTTAATC AATCCTCAGG AGGGGACCCA
          GAAATTGTAA TGCACAGTTT TAATTGTGGA GGGGAATTTT TCTACTGTAA
          TTCAACACAA CTGATCACAC TCCCATGCAG AATAAAACAA ATTGTAAACA
          TGTGGCAGGA AGTAGGAAAA GCAATGTATG CCCCTCCCAT CAGAGGACAA
          ATTAGATGTT CATCAAATAT TACAGGGCTG CTACTAACAA GAGATGGTGG
          TGAGATCTTC AGACCT
p2p2s1221 GAAGAGGTAG TAGTTAGGTC TGAAAATTTC TCAAACAATG CTAAAACCAT
          AATAGTACAG CTGACGGAAG CTGTAGAAAT TAATTGCACA AGACCCAACA
          ACAACACAAG AAAAGGTATA CATATAGGAC CAGGGAGAGC AGTTTTTGCA
          ACAGACAGAA TAATAGGAAA TATAAGACAA GCACATTGTA ACATTAGTAA
          AGCAAAATGG AATGACACTT TAAAACTGGT AGTTAAAAAA TTAGGCGAAC
          AATTTGAGAA TACAACAATA GCCTTTAATC AATCCTCAGG AGGGGACCCA
          GAAATTGTAA TGCACAGTTT TAATTGTGGA GGGGAATTTT TCTACTGTAA
          AACAACAAAA CTGATCATAC TCCCATGCAA AATAAAACAA ATTGTAAACA
          TGTGGCAGAG AGTAGGAAAA GCAATCTATG CCCCTCCCAT TGGAGGACAA
          ATTAGATGTT CATCAAATAT TACAGGGCTG CTACTAACAA GCGATGGTGG
          TGAGACCTTC AGACCT
p2p2s1222 GAAGAGGTAG TAGTTAGGTC TGAAAATTTC TCAAACAATG CTAAAACCAT
          AATAGTACAG CTGACGGAAG CTGTAGAAAT TAATTGCACA AGACCCAACA
          ACAACACAAG AAAGGGTATA CATATAGGAC CAGGGAGAGC AGTTTTTGCA
          ACAGAAAAAA TAATAGGAAA TATAAGACAA GCACATTGTA ACATTAGTAA
          AGCAAAATGG AATGACACTT TAAAAAAGGT AGTTGAAAAA TTAGGTGAAC
          AATTTGAGAA TACAACAATA GTCTTTAATC AATCCTCAGG AGGGGACCCA
          GAAATTGTAA TGCACAGTTT TAATTGTGGA GGGGAATTTT TCTACTGTAA
          TACAACAAAA CTGATCATAC TCCCATGCAA AATAAAACAA ATTGTAAACA
          TGTGGCAGAG AGTAGGAAAA GCAATGTATG CCCCTCCCAT TGGAGGACAA
          ATTAGATGTT CATCAAATAT TACAGGGCTG CTACTAACAA GCGATGGTGG
          TGAGACCTTC AGACCT
p2p2s1223 GAAGAGGTAG TAGTTAGGTC TGAAAATTTC TCAAACAATG CTAAAACCAT
          AATAGTACAG CTGACGGAAG CTGTAGAAAT TAATTGTACA AGACCCAACA
          ACAACACAAG AAAAGGTATA CATATAGGAC CAGGGAGAGC AGTTTTTGCA
          ACAGACAGAA TAATAGGAAA TATAAGACAA GCACATTGTA ACATTAGTAA
          AGCAAAATGG AATGACACTT TAAAACTGGT AGTTAAAAAA TTAGGCGGAC
          AATTTGAGAA TACAACAATA GTCTTTAATC AATCCTCAGG AGGGGACCCA
          GAAATTGTAA TGCACAATTT TAATTGTGGA GGGGAATTTT TCTACTGTAA
          TACAACACAA CTGATCACAC TCCCATGCAA AATAAAACAA ATTGTAAACA
          TGTGGCAGGA AGTAGGAAAA GCAATGTATG CCCCTCCCAT TGGAGGACAA
          ATTAGATGTT CATCAAATAT TACAGGGCTG CTACTAACAA GCGATGGTGG
          TGAGACCTTC AGACCT
p2p31s224 GAAGAGGTAG TAATTAGGTC TGACAAGTTC TCGGACAATA CTAAAACCAT
          AATAGTACAG CTGAAGGAAG CTGTAGAAAT TAATTGTACA AGACCCAACA
          ACAATACAAG AAAAAGTATA CATATAGGAC CAGGGAGAGC ATTTTATGCA
          ACAGGAGGAA TAATAGGAGA TATAAGACAA GCACATTGTA ACATTAGTAG
          AGCAAAATGG AATAACACTT TACAACAGGT AGTTGAAAAA TTAAGAGAAC
          AATTTAGGAA TAAAACAATA GTCTTTAATC AATCCTCAGG AGGGGACCCA
          GAAATTGTAA TGCACAGTTT TAATTGTGGA GGGGAATTTT TCTACTGTAA
          TTCAACACAA CTGATCACAC TCCCATGCAG AATAAAACAA ATTATAAACA
          TGTGGCAGGA AGTAGGAAAA GCAATGTATG CCCCTCCCAT CAGAGGACAA
          ATTAGATGTT CATCAAATAT TACAGGGCTG CTACTAACAA GAGATGGTGG
          TGAGATCTTC AGACCT
p2p32s225 GAAGAGGTAG TAATTAGGTC TGACAATTTC TCGGACAATG CTAAAACCAT
          AATAGTACAG CTGAAGGAAG CTGTAGAAAT TAATTGTACA AGACCCAACA
          ACAATACAAG AAAAAGTATA CATATAGGAC CAGGGAGAGC ATTTTATGCA
          ACAGGAGAAA TAATAGGAGA TATAAGACAA GCACATTGTA ACATTAGTGG
          AGCAAAATGG AATAACACTT TAAAACAGGT AGTTGAAAAA TTAAGAGAAC
          AATTTAAGAA TAGAACAATA GTCTTTAATC AATCCTCAGG AGGGGACCCA
          GAAATTGTAA TGCACAGTTT TAATTGTGGA GGGGAATTTT TCTACTGTAA
          TTCAACACAA CTGATCACAC TCCCATGCAG AATAAAACAA ATTATAAACA
          TGTGGCAGGA AGTAGGAAAA GCAATGTATG CCCCTCCCAT CAGAGGACAA
          ATTAGATGTT CATCAAATAT TACTGGGCTG CTACTAACAA GAGATGGTGG
          TGAGATCTTC AGACCT
p2p33s226 GAAGAGGTAG TAATTAGGTC TGACAATTTC TCGGACAATA CTAAAACCAT
          AATAGTACAG CTGAAGGAAG CTGTAGAAAT TAATTGTACA AGACCCAACA
          ACAATACAAG AAAAAGTATA CATATAGGAC CAGGGAGAGC ATTTTATGCA
          ACAGGAGAAA TAATAGGAGA TATAAGACAA GCACATTGTA ACATTAGTAG
          AGCAAAATGG AATAACACTT TACAACAGGT AGTTGAAAAA TTAAGACAAC
          AATTTGTGAA TAGAACAATA GTCTTTAATC AATCCTCAGG AGGGGACCCA
          GAAATTGTAA TGCACAGTTT TAATTGTGGA GGGGAATTTT TCTACTGTAA
          TTCAACACAA CTGATCACAC TCCCATGCAG AATAAAACAA ATTATAAACA
          TGTGGCAGGA AGTAGGAAAA GCAATGTATG CCCCTCCCAT CAGAGGACAA
          ATTAGATGTT CATCAAATAT TACAGGGCTG CTACTAACAA GAGATGGTGG
          TGAGATCTTC AGACCT
p2p34s227 GAAGAGGTAG TAATTAGGTC TGACAAGTTC TCGGACAATA CTAAAACCAT
          AATAGTACAG CTGAAGGAAG CTGTAGAAAT TAATTGTACA AGACCCAACA
          ACAATACAAG AAAAAGTATA CATATAGGAC CAGGGAGAGC ATTTTATGCA
          ACAGGAGAAA TAATAGGAGA TATAAGACAA GCACATTGTA ACATTAGTAG
          AGCAAAATGG AATAACACTT TACAACAGGT AGTTGAAAAA TTAAGAGAAC
          AATTTAGGAA TAGAACAATA GTCTTTAATC AATCCTCAGG AGGGGACCCA
          GAAATTGTAA TGCACAGTTT TAATTGTGGA GGGGAATTTC TCTACTGTAA
          TTCAACACAA CTGATCACAC TCCCATGCGG AATAAAACAA ATTATAAACA
          TGTGGCAGGA AGTAGGAAAA GCAATGTATG CCCCTCCCAT CAGAGGACAA
          ATTAGATGTT CATCAAATAT TACAGGGCTG CTACTAACAA GAGATGGTGG
          TGAGATCTTC AGACCT
p2p35s228 GAAGAGGTAG TAATTAGGTC TGACAATTTC TCGGACAATG CTAAAACCAT
          AATAGTACAG CTGAAGGAAG CTGTAGAAAT TAATTGTACA AGACCCAACA
          ACAATACAAG AAAAAGTATA CATATAGGAC CAGGGAGAGC ATTTTATGCA
          ACAGGAGAAA TAATAGGAGA TATAAGACAA GCACATTGTA ACATTAGTAG
          AGCAAAATGG AATAACACTT TAAAACAGGT AGTTGAAAAA TTAAGAGAAC
          AATTTATGAA TAGAACAATA GTCTTTAATC AATCCTCAGG AGGGGACCCA
          GAAATTGTAA TGCACAGTTT TAATTGTGGA GGGGAATTTT TCTACTGTAA
          TTCAACACAA CTGATCACAC TCCCATGCAG AATAAAACAA ATTATAAACA
          TGTGGCAGGA AGTAGGAAAA GCAATGTATG CCCCTCCCAT CAGAGGACAA
          ATTAGATGTT CATCAAATAT TACAGGGCTG CTACTAACAA GAGATGGTGG
          CGGGATCTTC AGACCT
p2p36s229 GAAGAGGTAG TAATTAGGTC TGACAATTTC TCGGACAATG CTAAAACCAT
          AATAGTACAG CTGAAGGAAG CTGTAGAAAT TAATTGTACA AGACCCAACA
          ACAATACAAG AAAAAGTATA CATATAGGGC CAGGGAGAGC ATTTTATGCA
          ACAGGAGAAA TAATAGGAGA TATAAGACAA GCACATTGTA ACATTAGTAG
          AGCAAAATGG AATAACACTT TAAGACAGGT AGTTGAAAAA TCAAGAGAAC
          AATTTGTGAA TAGAACAATA GTCTTTAATC AATCCTCAGG AGGGGACCCA
          GAAATTGTAA TGCACAGTTT TAATTGTGGA GGGGAATTTT TCTACTGTAA
          TTCAACACAA CTGATCACAC TCCCATGCAG AATAAAACAA ATTATAAACA
          TGTGGCAGGA AGTAGGAAAA GCAATGTATG CCCCTCCCAT CAGAGGACAA
          ATTAGATGTT CATCAAATAT TACAGGGCTG CTACTAACAA GAGATGGTGG
          TGAGACCTTC AGACCT
p2p37s230 GAAGAGGTAG TAATTAGGTC TGACAATTTC TCGGACAATG CTAAAACCAT
          AATAGTACAG CTGAAGGAAG CTGTAGAAAT TAATTGTACA AGACCCAACA
          ACAATACAAG AAAAAGTATA CATATAGGAC CAGGGAGAGC ATTTTATGCA
          ACAGGAGAAA TAATAGGAGA TATAAGACAA GCACATTGTA ACATTAGTAG
          AGCAAAATGG AATAACACTT TAAATCAGGT AGTTGAAAAA TTAAGAGAAC
          AATTTGTGAA TAGGACAATA GTCTTTAATC AATCCTCAGG AGGGGACCCA
          GAAATTGTAA TGCACAGTTT TAATTGTGGA GGGGAATTTT TCTACTGTAA
          TTCAACACAA CTGATCACAC TCCCATGCAG AATAAAACAA ATTATAAACA
          TGTGGCAGGA AGTAGGAAAA GCAATGTATG CCCCTCCCAT CAGAGGACAA
          ATTAGATGTT CATCAAATAT TACAGGGCTG CTACTAACAA GAGATGGTGG
          TGAGACCTTC AGACCT
p2p38s231 GAAGAGGTAG TAATTAGGTC TGACAAGTTC TCGGACAATG CTAAAACCAT
          AATAGTACAG CTGAAGGAAG CTGTAGAAAT TAATTGTACA AGACCCAACA
          ACAATACAAG AAAAAGTATA CATATAGGAC CAGGGAGAGC ATTTTATGCA
          ACAGGAGAAA TAATAGGAGA TATAAGACAA GCACATTGTA ACATTAGTAG
          AGCAAAATGG AATAACACTT TAAAACAGGT AGTTGAAAAA TTAAGAGAAC
          AATTT---AA TAGAACAATA GTCTTTAAAA AATCCTCAGG AGGGGACCCA
          GAAATTGTAA TGCACAGTTT TAATTGTGGA GGGGAATTTT TCTACTGTAA
          TTCAACACAA CTGATCACAC TCCCATGCAG AATAAAACAA ATTATAAACA
          TGTGGCAGGA AGTAGGAAAA GCAATGTATG CCCCTCCCAT CAGAGGACAA
          ATTAGATGCT CATCAAATAT TACAGGGCTG CTACTAACAA GAGATGGTGG
          TGAGATCTTC AGACCT
p2p39s232 GAAGAGGTAG TAATTAGGTC TGACAATTTC TCGGACAATG CTAAAACCAT
          AATAGTACAG CTGAAGGAAG CTGTAGAAAT TAATTGTACA AGACCCAACA
          ACAATACAAG AAAAAGTATA CATATAGGAC CAGGGAGAGC ATTTTATGCA
          ACAGGAGAAA TAATAGGAGA TATAAGACAA GCACATTGTA ACATTAGTAG
          AGCAAAATGG AATAACACTT TAAGACAGGT AGTTGAAAAA TTAAGAGAAC
          AATTTGTGAA TAGAACAATA GTCTTTAATC AATCCTCAGG AGGGGACCCA
          GAAATTGTAA TGCACAGTTT TAATTGTGGA GGGGAATTTT TCTACTGTAA
          TTCAACACAA CTGATCACAC TCCCATGTAG AATAAAACAA ATTATAAACA
          TGTGGCAGGA AGTAGGAAAA GCAATGTATG CCCCTCCCAT CAGAGGACAA
          ATTAGATGTT CATCAAATAT TACAGGGCTG CTACTAACAA GAGATGGTGG
          TGAGATCTTC AGACCT
p2p3s1233 GAAGAGGTAG TAGTTAGGTC TGAAAATTTC TCAAACAATG CTAAGACCAT
          AATAGTACAG CTGACGGAAG CTGTAGAAAT TAATTGTACA AGACCCAACA
          ACAACACAAG AAAAGGTATA CATATAGGAC CAGGGAGAGC AGTTTATGCA
          ACAGACAGAA TAATAGGAGA TATAAGACAA GCACATTGTA ACATTAGTAA
          AGCAAAATGG AATGACACTT TAAAACAGGT AATAAAAAAA TTAGGCGAAC
          AATTTGAGAA TACAACAATA GTCTTTAATC AATCCTCAGG AGGGGACCCA
          GAAATTGTAA TGCACAGTTT TAATTGTGGA GGGGAATTTT TCTACTGTAA
          AACAACAAAA CTGATCATAC TCCCATGCAA AATAAAACAA ATTGTAAACA
          TGTGGCAGAG AGTAGGAAAA GCAATCTATG CCCCTCCCAT TGGAGGACAA
          ATTAGATGTT CATCAAATAT TACAGGGCTG CTACTAACAA GCGATGGTGG
          TGAGACCTTC AGACCT
p2p3s1234 GAAGAGGTAG TAGTTAGGTC TGAAAATTTC TCAAACAATG CTAAAACCAT
          AATAGTACAG CTGACGGAAG CTGTAGAAAT TAACTGCACA AGACCCAACA
          ACAACACAAG AAAAGGTATA CATATAGGAC CAGGGAGAGC AGTTTTTGCA
          ACAGAAAAAA TAATAGGAAA TATAAGACAA GCGCATTGTA ACATTAGTAA
          AGCAAAATGG AATGACACTT TAAAACAGGT AGTTAAAAAA TTAGGCGAAC
          AATTTGAGAA TACAACAATA GTCTTTAATC AATCCTCAGG AGGGGACCCA
          GAAATTGTAA TGCACAGTTT TAATTGTGGA GGGGAATTTT TCTACTGTAA
          TACAACAAAA CTGATCATAC TCCCATGCAA AATAAAACAA ATTGTAAACA
          TGTGGCAGAA AGTAGGAAAA GCAATGTATG CCCCTCCCAT TGGAGGACAA
          ATTAGATGTT CATCAAATAT TACAGGGCTG CTACTAACAA GCGATGGTGG
          TGAGACCTTC AGACCT
p2p3s1235 GAAGAGGTAG TAGTTAGGTC TCAAAATTTC TCGAACAATG CTAAAACCAT
          AATAGTACAG CTGAAGGACG CTGTAGAAAT TAATTGTACA AGACCCAACA
          ACAATACAAG AAAAAGTATA CATTTAGGAC TAGGGAGAGC ATTTTATGCA
          ACAGACAACA TAATAGGAGA TATAAGACAA GCACATTGTA ACATTAGTAA
          AACAAAATGG AATGACACTT TAAAAAAGGT AGTTGAAAAA TTAGGCGAAC
          AATTTAGGAA TACAACAATA GTCTTTAATC AATCCTCAGG AGGGGACCCA
          GAAATTGTAA TGCACAGTTT TAATTGTGGA GGGGAATTTT TCTACTGTAA
          TACAACAAAA CTGATCATAC TCCCATGCAA AATAAAACAA ATTATAAACA
          TGTGGCAGGA AGTAGGAAAA GCAATGTATG CCTCTCCCAT CAGAGGACAA
          ATTAGATGTT CATCAAATAT TACAGGGCTG CTACTAACAA GCGATGGTGG
          TGAGACCTTC AGACCT
p2p3s1236 GAAGAGGTAG TAGTTAGGTC TGAAAATTTC TCAAACAATG CTAAAACCAT
          AATAGTACAG CTGAAGGAAG CTGTAGAAAT TAATTGTACA AGACCCAACA
          ACAACACAAG AAAAGGTATA CATATAGGAC CAGGGAGAGC AGTTTATGCA
          ACAGACAGAA TAATAGGAAA TATAAGACAA GCACATTGTA ACATTAGTAA
          AGCAAAATGG AATGACACTT TAAAACAGGT AGTTAAAAAA TTAGGCGAAC
          AATTTGAGAA TACAACAATA GTCTTTAATC AATCCTCAGG AGGGGACCCA
          GAAATTGTAA TGCACAGTTT TAATTGTGGA GGGGAATTTT TCTACTGTAA
          TACAACACAA CTGATCACAC TCCCATGCAA AATAAAACAA ATTATAAACA
          TGTGGCAGGA AGTAGGAAAA GCAATGTATG CCCCTCCCAT TGGAGGACAA
          ATTAGATGTT CATCAAATAT TACAGGGCTG CTACTAACAA GCGATGGTGG
          TGAGACCTTC AGACCT
p2p40s237 GAAGAGGTAG TAATTAGGTC TGACAAGTTC TCGGACAATA CTAAAACCAT
          AATAGTACAG CTGAAGGAAG CTGTAGAAAT TAATTGTACA AGACCCAACA
          ACAATACAAG AAAAAGTATA CATATAGGAC CAGGGAGAGC ATTTTATGCA
          ACAGGAGAAA TAATAGGGGA TATAAGACAA GCACATTGTA ACATTAGTAG
          AGCAAAATGG AATAACACTT TAAAACAGGT AGTTGAAAAA TTAAGAGAAC
          AATTTATGAA TAGAACAATA GTCTTTAATC AATCCTCAGG AGGGGACCCA
          GAAATTGTAA TGCACAGTTT TAATTGTGGA GGGGAATTTT TCTACTGTAA
          TTCAACACAA CTGATCACAC TCCCATGCAG AATAAAACAA ATTATAAACA
          TGTGGCAGGA AGTAGGAAAA GCAATGTATG CCCCTCCCAT CAGAGGACAA
          ATTAGATGTT CATCAAATAT TACAGGGTTG CTACTAACAA GAGATGGTGG
          TGAGATCTTC AGACCT
p2p45s238 GAAGAGGTAG TAATTAGGTC TGACAATTTC TCGGACAATG CTAAAACCAT
          AATAGTACAG CTGAAGGAAG CTGTAGAAAT TAATTGTACA AGACCCAACA
          ACAATACAAG AAAAAGTATA CATATAGGAC CAGGGAGAGC ATTTTATGCA
          ACAGGAGAAA TAATAGGAGA TATAAGACAA GCACATTGTA ACATTGGTAG
          AGCAAAATGG AATAACACTT TACAACAGGT AGTTGAAAAA TTAAGAGAAC
          AATTTAGGAA TAAAACAATA GTCTTTAATC AATCCTCAGG AGGGGACCCA
          GAAATTGTAA TGCACAGTTT TAATTGTGGA GGGGAATTTT TCTACTGTAA
          TTCAACACAA CTGATCACAC TCCCATGCAG AATAAAACAA ATTATAAACA
          TGTGGCAGGA AGTAGGAAAA GCAATGTATG CCCCTCCCAT CAGAGGACAA
          ATTAGATGTT CATCAAATAT TACAGGGCTG CTACTAACAA GAGATGGTGG
          TGAGATCTTC AGACCT
p2p47s239 GAAGAGGTAG TAATTAGGTC TGACAATTTC TCGGACAATG CTAAAACCAT
          AATAGTACAG CTGAAGGAAG CTGTAGAAAT TAATTGTACA AGACCCAACA
          ACAATACAAG AAAAAGTATA CATATAGGAC CAGGGAGAGC ATTTTATGCA
          ACAGGAGAAA TAATAGGAGA TATAAGACAA GCACATTGTA ACATTAGTAG
          AGCAAAATGG AATAACACTT TAAAACAGGT AGTTGAAAAA TTAAGAGAAC
          AATTTAAGAA TAGAACAATA GTCTTTAATC AATCCGCAGG AGGGGACCCA
          GAAATTGTAA TGCACAGTTT TAATTGTGGA GGGGAATTTT TCTACTGTAA
          TTCAACACAA CTGATCACAC TCCCATGCAG AATAAAACAA ATTATAAACA
          TGTGGCAGGA AGTAGGAAAA GCAATGTATG CCCCTCCTAT CAGAGGACAA
          ATTAGATGTT CATCAAATAT TACAGGGCTG CTACAAACAA GAGATGGTGG
          TGAGATCTTC AGACCT
p2p4s1240 GAAGAGATAG TAGTTAGGTC TGAAAATTTC TCGAACAATG CTAAAACCAT
          AATAGTACAG CTGACGGAAG CTGTAGAAAT TAATTGCACA AGACCCAACA
          ACAACACAAG AAAAGGTATA CATATAGGAC CAGGGAGAGC AGTTTATACA
          ACAGACAGAA TAATAGGAGG TATAAGACAA GCACATTGTA ACATTAGTAA
          AGCAAAATGG AATGACACTT TAAAACAGGT AATTAAAAAA TTAGGCGAAC
          AATTTGAGAA TACAACAATA GTCTTTAATC AATCCTCAGG AGGGGACCCA
          GAAATTGTAA TGCACAGTTT TAATTGTGGA GGGGAATTTT TCTACTGTAA
          AACAACAAAA CTGATCATAC TCCCATGCAA AATAAAACAA ATTGTAAACA
          TGTGGCAGAG AGTAGGAAAA GCAATCTATG CCCCTCCCAT TGGAGGACAA
          ATTAGATGTT CATCAAATAT TACAGGGCTG CTACTAACAA GCGATGGTGG
          TGAGACATTC AGACCT
p2p4s1241 GAAGAGGTAG TAGTTAGGTC TGAAAATTTC TCGAACAATG CTAAAACCAT
          AATAGTACAG CTGACGGAAG CTGTAGAAAT TAATTGTACA AGACCCAACA
          ACAACACAAG AAAAGGTATA CATATAGGAC CAGGGAGAGC AGTTTATGCA
          ACAGACAGAA TAATAGGAGA TATAAGACAA GCACATTGTA ACATTAGTAA
          AGCAAAATGG AATGACACTT TAAAACAGGT AGTTAAAAAA TTAGGCGAAC
          AATTTGAGAA TACAACAATA GTCTTTAATC AATCCTCAGG AGGGGACCCA
          GAAATTGTAA TGCACAATTT TAATTGTGGA GGGGAATTTT TCTACTGTAA
          TACAACACAA CTGATCACAC TCCCATGCAA AATAAAACAA ATTGTGAACA
          TGTGGCAGGA AGTAGGAAAA GCAATGTATG CCCCTCCCAT TGGAGGACAA
          ATTAGATGCT CATCAAATAT TACAGGGCTG CTACTAACAA GCGATGGTGG
          TGAGACCTTC AGACCT
p2p58s242 GAAGAGGTAG TAATTAGGTC TGACAAGTTC TCGGACAATA CTAAAACCAT
          AATAGTACAG CTGAAGGAAG CTGTAGAAAT TAATTGTACA AGACCCAACA
          ACAATACAAG AAAAAGTATA CCTATAGGAC CAGGGAGAGC ATTTTATGCA
          ACAGGAGGAA TAATAGGAGA TATAAGACAA GCACATTGTA ACATTAGTAG
          AGCAAAATGG AATAACACTT TAAAACAGGT AGCTGAAAAA TTAAGAGAAC
          AATTTAAGAA TAGAACAATA GTCTTTAATC AATCCTCAGG AGGGGACCCA
          GAAATTGTAA TGCACAGTTT TAATTGTGGA GGGGAATTTT TCTACTGTAA
          TTCAACACAA CTGATCACAC TCCCATGCAG AATAAAACAA ATTATAAACA
          TGTGGCAGGA AGTAGGAAAA GCAATGTATG CCCCTCTCAT CAGAGGACAA
          ATTAGATGTT CATCAAATAT TACAGGGCTG CTACTAACAA GAGATGGTGG
          TGAGATCTTC AGACCT
p2p5s1243 GAAGAGGTAG TAGTTAGGTC TGAAAATTTC TCAAACAATG CTAAAACCAT
          AATAGTACAG CTGACGGAAG CTGTAGAAAT TAATTGCACA AGACCCAACA
          ACAACACAAG AAAAGGTATA CATATAGGAC CAGGGAGAGC AGTTTTTGCA
          ACAGACAGAA TAATAGGAAA TATAAGACAA GCACATTGTA ACATTAGTAA
          AGCAAAATGG AATGACACTT TAAAACAGGC AGTTAAAAAA TTAGGCGAAC
          AATTTGAGAA TACAACAATA GTCTTTAATC AATCCTCAGG AGGGGACCCA
          GAAATTGTAA TGCACAATTT TAATTGTGGA GGGGAATTTT TCTACTGTAA
          TACAACACAA CTGATCACAC TCCCATGCAA AATAAAACAA ATTGTAAACA
          TGTGGCAGGA AGTAGGAAAA GCAATGTATG CCCCTCCCAT TGGAGGACAA
          ATTAGATGTT CATCAAATAT TACAGGGCTG CTACTAACAA GCGATGGTGG
          TGAGACCTTC AGACCT
p2p5s1244 GAAGAGGTAG TAGTTAGGTC TCAAAATTTC TCGAACAATG CTAAAACCAT
          AATAGTACAG CTGAAGGACG CTGTAGAAAT TAATTGTACA AGACCCAACA
          ACAATACAAG AAAAAGTATA CATTTAGGAC TAGGGAGAGC ATTTTATGCA
          ACAGACAACA TAATAGGAGA TATAAGACAA GCACATTGTA ACATTAGTAA
          AACAAAATGG AATGACACTT TAAAAAAGGT AGTTGAAAAA TTAGGCGAAC
          AATTTAGGAA TACAACAATA GTCTTTAATC AATCCTCAGG AGGGGACCCA
          GAAATTGTAA TGCGCAGTTT TAATTGTGGA GGGGAATTTT TCTACTGTAA
          TACAACAAAA CTGATCATAC TCCCATGCAA AATAAAACAA ATTATAAACA
          TGTGGCAGGA AGTAGGAAAA GCAATGTATG CCCCTCCCAT CAGAGGACAA
          ATTAGATGTT CATCAAATAT TACAGGGCTG CTACTAACAA GCGATGGTGG
          TGAGACCTTC AGACCT
p2p63s245 GAAGAGGTAG TAGTTAGGTC TGACAATTTC TCGGACAATG CTAAAACCAT
          AATAGTACAG CTAAAGGAAG CTGTAGAAAT TAATTGTACA AGACCCAACA
          ACAATACAAG AAAAAATATA CATATAGGAC CAGGGAGAGC ATTTTATGCA
          ACAGGAGAAA TAATAGGAGA TATAAGACAA GCACATTGTA ACATTAGTAG
          AGCAAAATGG AATAACACTT TAAAACAGGT AGCTGAAAAA TTAAGACAAC
          AATTTATAAA TAGAACAATA GTCTTTAATC AATCCGCAGG AGGGGACCCA
          GAAGTTGTAA TGCACAGTTT TAATTGTGGA GGGGAATTTT TCTACTGTAA
          TTCAACACAA CTGATCGCAC TCCCATACAG AATAAAACAA ATTATAAACA
          TGTGGCAGAA AGTAGGAAAA GCAATGTACG CCCCTCCCAT CAGAGGACAA
          ATTAGATGTT CATCAAATAT TACAGGGCTG CTACTAACAA GAGATGGTGG
          TGAGATCTTC AGACCT
p2p6s1246 GAAGAGGTAG TAGTTAGGTC TGAAAATTTC TCAAACAATG CTAAAACCAT
          AATAGTACAG CTGACGGAAG CTGTAGAAAT TAATTGCACA AGACCCAACA
          ACAACACAAG AAAAGGTATA CATATAGGAC CAGGGAGAGC AGTTTATGCA
          ACAGACAGAA TAATAGGAAA TATAAGACAA GCACATTGTA ACATTAGTAA
          AGCAAAATGG AATGACACTT TAAAACAGGT AGTTAAAAAA TTAGGCGAAC
          AATTTGAGAA TACAACAATA GTCTTTAATC AATCCTCAGG AGGGGACCCA
          GAAATTGTAA TGCACAGTTT TAATTGTGGA GGGGAATTTT TCTACTGTAA
          AACAACAAAA CTGATCATAC TCCCATGCAA AATAAAACAA ATTGTAAACA
          TGTGGCAGAG AGTAGGAAAA GCAATCTATG CCCCTCCCAT TGGAGGACAA
          ATTAGATGTT CATCAAATAT TACAGGGCTG CTACTAACAA GCGATGGTGG
          TGAGACATTC AGACCT
p2p6s1247 GAAGAGGTAG TAGTTAGGTC TCAAAATTTC TCGAACAATG CTAAAACCAT
          AATAGTACAG CTGAAGGACG CTGTAGAAAT TAATTGTACA AGACCCAACA
          ACAATACAAG AAAAAGTATA CATTTAGGAC TAGGGAGAGC ATTTTATGCA
          ACAGACAACA TAATAGGAGA TATAAGACAA GCACATTGTA ACATTAGTAA
          AACAAAATGG AATGACACTT TAAAAAAGGT AGTTGAAAAA TTAGGCGAAC
          AATTTAGGAA TACAACAATA GTCTTTAATC AATCCTCAGG AGGGGACCCA
          GAAATTGTAA TGCACAGTTT TAATTGTGGA GGGGAATTTT TCTACTGTAA
          TACAACAAAA CTGATCACAC TCCCATGCAA AATAAAGCAA ATTATAAACA
          TGTGGCAGGA AGTAGGAAAA GCAATGTATG CCCCTCCCAT CAGAGGACAA
          ATTAGATGTT CATCAAATAT TACAGGGCTG CTACTAACAA GCGATGGTGG
          TGAGACCTTC AGACCT
p2p70s248 GAAGAGGTAG TAATTAGGTC TGACAATTTC TCGGACAATG CTAAAACCAT
          AATAGTACAG CTGAAGGAAG CTGTAGAAAT TAATTGTACA AGACCCAACA
          ACAATACAAG AAAAAGTATA CATATAGGAC CAGGGAGAGC ATTTTATGCA
          ACAGGAAAAA TAATAGGAGA TATAAGACAA GCACATTGTA ACATTAGTGG
          AGTAAAATGG AATAACACTT TAAAACAGGT AGTTGAAAAA TTAAGAGAAC
          AATTTAGGAA TAAAACAATA GTCTTTAATC AATCCTCAGG AGGGGACCCA
          GAAATTGTAA TGCACAGGTT TAATTGTGGA GGGGAATTTT TCTACTGTAA
          TTCAACACAA CTGATCACAC TCCCATGCAG AATAAAACAA ATTATAAACA
          TGTGGCAGGA AGTAGGAAAA GCAATGTATG CCCCTCCCAT CAGAGGACAA
          ATTAGATGTT CATCAAATAT TACAGGGCTG CTACTAACAA GAGATGGTGG
          TGAGATCTTC AGACCT
p2p71s249 GAAGAGGTAG TAATTAGGTC TGACAATTTC TCGGACAATG CTAAAACCAT
          AATAGTACAG CTGAAAGAAG CTGTAGAAAT TAATTGTACA AGACCCAACA
          ACAATACAAG AAAAAGTATA ACTATA---C CAGGGAGAGC ATTTTATGCA
          ACAGGAGCAA TAATAGGAAA TATAAGACAA GCACATTGTA ACATTAGTAA
          AGCAAAATGG AATAACACTT TAAGACAGGT AGTTCAAAAA TTAAGAGAAC
          AATTTAGGAA TAAAACAATA GTCTTTAATC AATCCTCAGG AGGGGACCCA
          GAAATTGTAA TGCACAGTTT TAATTGTGGA GGGGAGTTTT TCTACTGTAA
          TTCAACACAA CTGATCACAC TCCCATGCAG AATAAAACAA ATTATAAACA
          TGTGGCAGGA AGTAGGAAAA GCAATGTATG CCCCTCCCAT CAGAGGACAA
          ATTAGATGTT CATCAAATAT TACAGGGCTG CTACTAACAA GAGATGGTGG
          TGAGATCTTC AGACCT
p2p73s250 GAAGAGGTAG TAGTTAGGTC TGACAATTTC TCGGACAATG CTAAAACCAT
          AATAGTACAG CTAAAGGAAG CTGTAGAAAT TAATTGTACA AGACCCAACA
          ACAATACAAG AAAAAGTATA CATATAGGAC CAGGGAGAGC ATTTTATGCA
          ACAGGAAAAA TAATAGGAGA TATAAGACAA GCACATTGTA ACATTAGTGG
          AGCAAAATGG AATAACACTT TAAAACAGGT AGTTGAAAAA TTAAGAGAAC
          AATTTAGGAA TAAAACAATA GTCTTTAATC AATCCTCAGG AGGGGACCCA
          GAAATTGTAA TGCACAGTTT TAATTGTGGA GGGGAATTTT TCTACTGTAA
          TTCAACACAA CTGATCACAC TCCCATGCAG AATAAAACAA ATTATAAACA
          TGTGGCAGGA AGTAGGAAAA GCAATGTATG CCCCTCCCAT CAGAGGACAA
          ATTAGATGTT CATCAAATAT TACAGGGCTG CTACTAACAA GAGATGGTGG
          TGAGATCTTC AGACCT
p2p74s251 GAAGAGGTAG TAATTAGGTC TGACAATTTC TCGGACAATG CTAAAACCAT
          AATAGTACAG CTGAAGGAAG CTGTAGAAAT TAATTGTACA AGACCCAACA
          ACAATACAAG AAAAAGTATA CATATAGGAC TAGGGAGAGC ATTTTATGCA
          ACAGGAGGAA TAATAGGAGA TATAAGACAA GCACATTGTA ACATTAGTAG
          AGCAAAATGG AATAACACTT TAAAACAGGT AGCTGAAAAA TTAAGAGAAC
          AATTTAAGAA TAGAACAATA GTCTTTAATC AATCCGCAGG AGGGGACCCA
          GAAATTGTAA TGCACAGTTT TAATTGTGGA GGGGAATTTT TCTACTGTAA
          TTCAACACAA CTGATCACAC TCCCATGCAG AATAAAACAA ATTATAAACA
          TGTGGCAGGA AGTAGGAAAA GCAATGTATG CCCCTCCCGT CAGAGGACAA
          ATTAGATGTT CATCAAATAT TACAGGGCTG CTACTAACAA GAGATGGTGG
          TGAGATCTTC AGACCT
p2p75s252 GAAGAGGTAG TAATTAGGTC TGACAATTTC TCGGACAATG CTAAAACCAT
          AATAGTACAG CTGAAGGAAG CTGTAGAAAT TAATTGTACA AGACCCAACA
          ACAATACAAG AAAAAGTATA CATATAGGAC CAGGGAGAGC ATTTTATGCA
          ACAGGAGGAA TAATAGGAGA TATAAGACAA GCACATTGTA ACATTAGTAG
          AGCAAAATGG AATAACACTT TAAAACAGGT AGCTGAAAAA TTAAGACAAC
          AATTTGTGAA TAGAACAATA GTCTTTAATC CATCCTCAGG AGGGGACCCA
          GAAATTGTAA TGCACAGTTT TAATTGTGGA GGGGAATTTT TCTACTGTGA
          TTCAACACAA CTGATCACAC TCCCATGCAG AATAAAACAA ATTATAAACA
          TGTGGCAGGA AGTAGGAAAA GCAATGTATG CCCCTCCCAT CAGAGGACAA
          ATTAGATGTT CATCAAATAT TACAGGGCTG CTACTAACAA GAGATGGTGG
          TGAGATCTTC AGACCT
p2p7s1253 GAAGAGGTAG TAGTTAGGTC TGAAAATTTC TCAAACAATG CTAAAACCAT
          AATAGTACAG CTGACGGAAG CTGTAGAAAT TAATTGCACA AGACCCAACA
          ACAACACAAG AAAAGGTATA CATATAGGAC CAGGGAGAGC AGTTTATGCA
          ACAGACAGAA TAATAGGAGA TATAAGACAA GCACATTGTA ACATTAGTAA
          AGCAAAATGG AATGACACTT TAAAACAGGT AATAAAAAAA TTAGGCGAAC
          AATTTGAGAA TACAACAATA GTCTTTAATC AATCCTCAGG AGGGGACCCA
          GAAATTGTAA TGCACAGTTT TAATTGTGGA GGGGAATTTT TCTACTGTAA
          AACAACAAAA CTGATCATAC TCCCATGCAA AATAAAACAA ATTGTAAACA
          TGTGGCAGAG AGTAGGAAAA GCAATCTATG CCCCTCCCAT TGGAGGACAA
          ATTAGATGTT CATCAAATAT TACAGGGCTG CTACTAACAA GCGATGGTGG
          TGAGACCTTC AGACCT
p2p7s1254 GAAGAGGTAG TAGTTAGGTC TGAAAATTTC TCAAACAATG CTAAAACCAT
          AATAGTACAG CTGACGGAAG CTGTAGAAAT TAATTGCACA AGACCCAACA
          ACAACACAAG AAAAGGTATA CATATAGGAC CAGGGAGAGC AGTTTATGCA
          ACAGACAGAA TAATAGGAGA TATAAGACAA GCACATTGTA ACATTAGTAA
          AGCAAAATGG AATGACACTT TAAAACAGGT AATTAAAAAA TTAGGCGGAC
          AATTTGAGAA TACAACAATA GTCTTTAATC AATCCTCAGG AGGGGACCCA
          GAAATTGTAA TGCACAGTTT TAATTGTGGA GGGGAATTTT TCTACTGTAA
          AACAACAAAA CTGATCATAC TCCCATGCAA AATAAAACAA ATTGTAAACA
          TGTGGCAGAG AGTAGGAAAA GCAATCTATG CCCCTCCCAT TGGAGGACAA
          ATTAGATGTT CATCAAATAT TACAGGGCTG CTACTAACAA GCGATGGTGG
          TGAGACATTC AGACCT
p2p8s1255 GAAGAGATAG TAGTTAGGTC TGAAAATTTC TCGAACAATG CTAAAACCAT
          AATAGTACAG CTGACGGAAG CTGTAGAAAT TAATTGCACA AGACCCAACA
          ACAACACAAG AAAAGGTATA CATATAGGAC CAGGGAGAGC AGTTTTTGCA
          ACAGACAGAA TAATAGGAAA TATAAGACAA GCACATTGTA ACATTAGTAA
          AGCAAAATGG AATGACACTT TAAAACAGGT AGTTAAAAAA TTAGGCGAAC
          AATTTGAGAA TACAACAATA GTCTTTAATC AATCCTCAGG AGGGGACCCA
          GAAATTGTAA TGCACAGTTT TAATTGTGGA GGGGAATTTT TCTACTGTAA
          TACAACACAA CTGATCACAC TCCCATGCAA AATAAAACAA ATTGTAAACA
          TGTGGCAGGA AGTAGGAAAA GCAATGTATG CCCCTCCCAT TGGAGGACAA
          ATTAGATGTT CATCAAATAT TACAGGGCTG CTACTAACAA GCGATGGTGG
          TGAGACCTTC AGACCT
p2p8s1256 GAAGAGGTAG TAGTTAGGTC TGAAAATTTC TCAAACAATG CTAAAACCAT
          AATAGTACAG CTGACGGAAG CTGTAGAAAT TAATTGCACA AGACCCAACA
          ACAACACAAG AAAAGGTATA CATATAGGAC CAGGGAGAGC AGTTTTTGCA
          ACAGAAAAAA TAATAGGAAA TATAAGACAA GCACATTGTA ACATTAGTAA
          AGCAAAATGG AATGACACTT TAAAACAGGT AGTTAAAAAA TTGGGCGAAC
          AATTTGAGAA TACAACAATA GTCTTTAATC AATCCTCAGG AGGGGACCCA
          GAAATTGTAA TGCACAGTTT TAATTGTGGA GGGGAATTTT TCTACTGTAA
          TACAACAAAA CTGATCATAC TCCCATGCAA AATAAAACAA ATTGTAAACA
          TGTGGCAGGA AGTAGGAAAA GCAATGTATG CCCCTCCCAT TGGAGGACAA
          ATTAAATGTT CATCAAATAT TACAGGGCTG CTACTAGCAA GCGATGGTGG
          TGAGACATTC AGACCT
p2p8s1257 GAAGAGGTAG TAGTTAGGTC TCAAAATTTC TCGAACAATG CTAAAACCAT
          AATAGTACAG CTGAAGGACG CTGTAGAAAT TAATTGTACA AGACCCAACA
          ACAATACAAG AAAAAGTATA CATTTAGGAC TAGGGAGAGC ATTTTATGCA
          ACAGACAACA TAATAGGAGA TATAAGACAA GCACATTGTA ACATTAGTAA
          AACAAAATGG AATGACACTT TAAAAAAGGT AGTTGAAAAA TTAGGCGAAC
          AATTTAGGAA TACAACAATA GTCTTTAATC AATCCTCAGG AGGGGACCCA
          GAAATTGTAA TGCACAGTTT TAATTGTGGA GGGGAATTTT TCTACTGTAA
          TACAACACAA TTGATCACAC TCCCATGCAA AATAAAGCAA ATTATATACA
          TGTGGCAGGA AGTAGGAAAA GCAATGTATG CCCCTCCCAT CAGAGGACAA
          ATTAGATGTT CATCAAATAT TACAGGGCTG CTACTAACAA GCGATGGTGG
          TGAGACCTTC AGACCT
p2p8s1258 GAAGAGGTAG TAGTTAGGTC TGAAAATTTC TCAAACAATG CTAAAACCAT
          AATAGTACAG CTGACGGAAG CTGTAGAAAT TAATTGTACA AGACCCAACA
          ACAACACAAG AAAAGGTATA CATATAGGAC CAGGGAGAGC AGTTTTTGCA
          ACAGACAGAA TAATAGGAAA TATAAGACAA GCACATTGTA ACATTAGTAA
          AGCAAAACGG AATGACACTT TAAAACTGGT AGTTAAAAAA TTAGGCGAAC
          AATTTGAGAA TACAACAATA GTCTTTAATC AATCCTCAGG AGGGGACCCA
          GAAATTGTAA TGCACAATTT TAATTGTGGA GGGGAATTTT TCTACTGTAA
          TACAACACAA CTGATCACAC TCCCATGCAA AATAAAACAA ATTGTAAACA
          TGTGGCAGGA AGTAGGAAAA GCAATGTATG CCCCTCCCAT TGGAGGACAA
          ATTAGATGTT CATCAAATAT TACAGGGCTG CTACTAACAA GCGATGGTGG
          TGAGACCTTC AGACCT
p2p9s1259 GAAGAGGTAG TAGTTAGGTC TGAAAATTTC TCAAACAATG CTAAAACCAT
          AATAGTACAG CTGACGGAAG CTGTAGAAAT TAATTGCACA AGACCCAACA
          ACAACACAAG AAAAGGTATA CATATAGGAC CAGGGAGAGC AGTTTATGCA
          ACAGACAGAA TAATAGGAGA TATAAGACAA GCACATTGTA ACATTAGTAA
          AGCAAAATGG AATGACACTT TAAAACAGGT AATAAAAAAA TTAGGCGAAC
          AATTTGAGAA TACAACAATA GTCTTTAATC AATCCTCAGG AGGGGACCCA
          GAAATTGTAA TGCACAGTTT TAATTATGGA GGGGAATTTT TCTACTGTAA
          AACAACAAAA CTGATCATAC TCCCATGCAA AATAAAACAA ATTGTAAACA
          TGTGGCAGAG AGTAGGAAAA GCAATCTATG CCCCTCCCAT TGGAGGACAA
          ATTAGATGTT CATCAAATAT TACAGGGCTG CTACTAACAA GCGATGGTGG
          TGAGACCTTC AGACCT
p2p9s1260 GAAGAGGTAG TAGTTAGGTC TCAAAATTTC TCGAACAATG CTAAAACCAT
          AATAGTACAG CTGAAGGACG CTGTAGAAAT TAATTGTACA AGACCCAACA
          ACAATACAAG AAAAAGTATA CATTTAGGAC TAGGGAGAGC ATTTTATGCA
          ACAGACAACA TAATAGGAGA TACAAGACAA GCACATTGTA ACATTAGTAA
          AACAAAATGG AATGACACTT TAAAAAAGGT AGTTGAAAAA TTAGGCGAAC
          AATTTAGGAA TACAACAATA GTCTTTAATC AATCCTCAGG AGGGGACCCA
          GAAATTGTAA TGCACAGTTT TAATTGTGGA GGGGAATTTT TCTACTGTAA
          TACAACAAAA CTGATCATAC TCCCATGCAA AATAAAACAA ATTATAAACA
          TGTGGCAGGA AGTAGGAAAA GCAATGTATG CCCCTCCCAT CAGAGGACAA
          ATTAGATGTT CATCAAATAT TACAGGGCTG CTACTAACAA GCGATGGTGG
          TGAGACCTTC GGACCT
