# Supplementary material for: On simulated annealing phase transitions in phylogeny reconstruction
Source: Mol Phylogenet Evol. 2016 Aug;101:46–55. doi: 10.1016/j.ympev.2016.05.001 (PMC4912009; doi:10.1016/j.ympev.2016.05.001)
Supplement: Supplementary data 3 [file mmc3.zip › matrices/patient3.phy]

109 516
p3c01s001 GAAGAGGTAG TAATTAAATC TGAAAATTTC ACGGACAATG CTAAAACCAT
          AATAGTACAG CTGAAAAAAC CTGTAGAAAT TAATTGTACA AGACCCAACA
          ACAATACAAG AAAAAGTATA CCTATAGGAC CGGGGAGAGC ATTTTATGCA
          ACAGGAGAAA TAATAGGAGA TATAAGACAA GCACATTGTA ACATTAGTAG
          AGGAGAATGG AATAGCACTT TAGAACAGAT AGTTAAAAAA TTAAGAGAAA
          AATTTGGGAA TAAAACAATA GTCTTTAATC AATCCTCAGG AGGGGACCCA
          GAAATTGTAA TGCACAGTTT TAATTGTGGA GGGGAATTTT TCTACTGTAA
          TTCAACACAA CTGATCACAC TCCCATGCAG AATAAAACAA ATTATAAACA
          TGTGGCAGGA AGTAGGAAAA GCAATGTATG CCCCTCCCAT CAGAGGACAA
          ATTAGATGTT CATCAAATAT TACAGGGCTG CTATTAACAA GAGATGGTGG
          TGAGATCTTC AGACCT
p3c01s002 GAAGAGGTAG TAATTAAATC TGAAAATTTC ACGGACAATG CTAAAACCAT
          AATAGTACAG CTGAAAAAAC CTGTAGAAAT TAATTGTACA AGACCCAACA
          ACAATACAAG AAAAAGTATA CCTATAGGAC CGGGGAGAGC ATTTTATGCA
          ACAGGAGAAA TAATAGGAGA TATAAGACAA GCACACTGTA ACATTAGTAG
          AGGAGAATGG AATAGCACTT TAGAACAGAT AGTTAAAAAA TTAAGAGAAA
          AATTTGGGAA TAAAACAATA GTCTTTAATC AATCCTCAGG AGGGGACCCA
          GAGATTGTAA TGCACAGTTT TAATTGTGGA GGGGAATTTT TCTACTGTAA
          TTCAACACAA CTGATCACAC TCCCATGCAG AATAAAACAA ATTATAAACA
          TGTGGCAGGA AGTAGGAAAA GCAATGTATG CCCCTCCCAT CAGAGGACGA
          ATTAGATGTT CATCAAATAT TACAGGGCTG CTATTAACAA GAGATGGTGG
          TGAGATCTTC AGACCT
p3c01s003 GAAGAGGTAG TAATTAAATC TGAAAATTTC ACGGACAATG CTAAAACCAT
          AATAGTACAG CTGAAAAAAC CTGTAGAAAT TAATTGTACA AGACCCAACA
          ACAATACAAG AAAAAGTATA CATATAGGAC CGGGGAGAGC ATTTTATGCA
          ACAGGAGGAA TAATAGGAAA TATAAGACAA GCACATTGTA ACATTAGTAG
          AGAAGAATGG AATAGCACGT TAAAACAGAT AGTTACAAAG TTAAGAGAAA
          AATTTGGGAA TAAAACAATA GTCTTTAATC AATCCTCAGG AGGGGACCCA
          GAAATTGTAA TGCACAGTTT TAATTGTGGA GGGGAATTTT TCTACTGTAA
          TTCAACACAA CTGATCACAC TCCCATGCAA AATAAAACAA ATTATAAACA
          TGTGGCAGGA AGTAGGAAAA GCAATGTATG CCCCTCCCAT CAGAGGACTA
          ATTAGATGTT CATCAAATAT TACAGGGCTG CTATTAACAA GAGATGGTGG
          TGAGATCTTC AGACCT
p3c01s004 GAAGAGGTAG TAATTAAATC TGAAAATTTC ACGGACAATG CTAAAACCAT
          AATAGTACAG CTGAAAAACC CTGTAAAAAT TAATTGTACA AGACCCAACA
          ACAATACAAG AAAAAGTATA CATATAGGAC CGGGGAGAGC ATTTTATGCA
          ACAGGAGAAA TAATAGGAAA TATAAGACAA GCACATTGTA ACATTAGTAG
          AGAAGAATGG AATAGCACTT TAGAACAGAT AGTTAAAAAA TTAAGAGAAA
          AATTTGGGAA TAAAACAATA GTCTTTAATC AATCCTCAGG AGGAGACCCA
          GAAATTGTAA TGCATAGTTT TAATTGTGGA GGGGAATTTT TCTACTGTAA
          TTCAACACAA CTGATCACAC TCCCATGCAG AATAAAACAA ATTATAAACA
          TGTGGCTGGA AGTAGGAAAA GCAATGTATG CCCCTCCCAT TAGAGGACAA
          ATTAGATGTT CATCAAATAT TACAGGGCTG CTATTAACAA GAGATGGTGG
          TGAGATCTTC AGACCT
p3c01s005 GAAGAGGTAG TAATTAAATC TGTAAATTTC ACGGACAATG CTAAAACCAT
          AATAGTACAG CTGAAAAAAC CTGTAGAAAT TAATTGTACA AGACCCAACA
          ACAATACAAG AAAAAGTATA CATATAGGAC CGGGGAGAGC ATTTTATGCA
          ACAGAAGGAA TAATAGGAAA TATAAGACAA GCACATTGTA ACATTAGTAG
          AAAAGAATGG AATAGCACTT TAGAACAGAT AGTTCAAAAA TTAAGAGAAA
          AATTTGGGAA TAAAACAATA GTCTTTAACC AATCCTCAGG AGGGGACCCA
          GAAATTGTAA TGCACAGTTT TAATTGTGGA GGGGAATTTT TCTACTGTAA
          TTCAGCACAA CTGATCACAC TCCCATGCAG AATAAAACAA ATTATAAACA
          TGTGGCAGGA AGTAGGAAAA GCAATGTATG CCCCTCCCAT CCAAGGACAA
          ATTAGATGTT CATCAAATAT TACAGGGCTG CTATTAACAA GAGATGGTGG
          TGAGATCTTC AGACCT
p3c01s006 GAAGAGGTAG TAATTAAATC TGAAAATTTC TCAGACAATG CTAAAACCAT
          AATAGTACAG CTGAAAGACC CTGTAAACAT TACTTGTACA AGACCCAACA
          ACAATACAAG AAAAAGTATA CGTATAGGAC CGGGGAGAGC GGTTTATGCA
          ACAGATAGAA TAATAGGAAA TATAAGACAA GCACATTGTA ACATTAGTAA
          AGAAAAATGG AATAGAACTT TAAAACAGAT AGTTGAAAAA CTAAGAGAAA
          AATTTGGGGA TACGACAATA GTCTTTAATC AATCCTCAGG AGGGGACCCA
          GAAATTGTAA TGCACAGTTT TAATTGTGGA GGGGAATTTT TCTACTGTAA
          TTCAACACAA CTGATCACAC TCCAATGCAA AATAAAACAA ATTATAAACA
          TGTGGCAGGA AGTAGGAAAA GCAATGTATG CCCCTCCCAT CAGCGGACTA
          ATTAGATGTT CATCAAATAT TACAGGGCTG CTATTAACAA GAGATGGTGG
          TGAGATCTTC AGACCT
p3c01s007 GAAGAGGTAG TAATTAGATC TGAAAATTTC TCAGACAATG CTAAAACCAT
          AATAGTACAG CTGAAAGACC CTGTAAACAT TACTTGTACA AGACCCAACA
          ACAATACAAG AAAAAGTATA CGTATAGGAC CGGGGAGAGC AGTTTATGCA
          ACAGATAGAA TAATAGGAAA TATAAGACAA GCACATTGTA ACATTAGTGG
          AGGAGAATGG AATAACACTT TAAAACAGAT AGTTGAAAAA TTAAGAGAAA
          AATTTGGGAA TAAAACAATA GTCTTTAAGC AATCCTCAGG AGGGGACCCA
          GAAATTGTAA TGCACAGTTT TAATTGTGGA GGGGAATTTT TCTACTGTAA
          TTCAACACAA CTGATCACAC TCCAATGCAA AATAAGACAA ATTATAAACA
          TGTGGCAGGA AGTAGGAAAA GCAATGTATG CCCCTCCCAT CAACGGACTA
          ATTAGATGTT CATCAAATAT TACAGGGCTG CTATTAACAA GAGATGGTGG
          TGAGATCTTC AGACCT
p3c02s008 GAAGAGGTAG TAATTAAATC TGAAAATTTC ACGGACAATG CTAAAACCAT
          AATAGTACAG CCGAAAAAAC CTGTAGAAAT TAATTGTACA AGACCCAACA
          ACAATACAAG AAAAAGTATA CCTATAGGAC CGGGGAGAGC ATTTTATGCA
          ACAGGAGAAA TAATAGGAGA TATAAGACAA GCACATTGTA ACATTAGTAG
          AGGAGAATGG AATAGCACTT TAGAACAGAT AGTTAAAAAA TTAAGAGAAA
          AATTTGGGAA TAAAACAATA GTCTTTAATC AATCCTCAGG AGGGGACCCA
          GAAATTGTAA TGCACAGTTT TAATTGTGGA GGGGAATTTT TCTACTGTAA
          TTCAACACAA CTGATCACAC TCCCATGCAG AATAAAACAG ATTATAAACA
          TGTGGCAGGA AGTAGGAAAA GCAATGTATG CCCCTCCCAT CAGAGGACAA
          ATTAGATGTT CATCAAATAT TACAGGGCTG CTATTAACAA GAGATGGTGG
          TGAGATCTTC AGACCT
p3c02s009 GAAGAGGTAG TAATTAAATC TGAAAATTTC ACGGACAATG CTAAAACCAT
          AATAGTACAG CTGAAAAAAC CTGTAGAAAT TAATTGTACA AGACCCAACA
          ACAATACAAG AAAAAGTATA CCTATAGGAC CGGGGAGAGC ATTTTATGCA
          ACAGGAGAAA TAATAGGAGA TATAAGACAA GCACACTGTA ACATTAGTAG
          AGGAGAATGG AATAGCACTT TAGAACAGAT AGTTAAAAAA TTAAGAGAAA
          AATTTGGGAA TAAAACAATA GTCTTTAATC AATCCTCAGG AGGGGACCCA
          GAGATTGTAA TGCACAGTTT TAATTGTGGA GGGGAATTTT TCTACTGTAA
          TTCAACACAA CTGATCACAC TCCCATGCAG AATAAAACAA ATTATAAACA
          TGTGGCAGGA AGTAGGAAAA GCAATGTATG CCCCTCCCAT CAGAGGACAA
          ATTAGATGTT CATCAAATAT TACAGGGCTG CTATTAACAA GAGATGGTGG
          TGAGATCTTC AGACCT
p3c02s010 GAAGAGGTAG TAATTAAATC TGAAAATTTC ACGGACAATG CTAAAACCAT
          AATAGTACAG CTGAAAAAAC CTGTAGAAAT TAATTGTACA AGACCCAACA
          ACAATACAAG AAAAAGTATA CATATAGGAC CGGGGAGAGC ATTTTATGCA
          ACAGGAGGAA TAATAGGAGA TATAAGACAA GCACATTGTA ACATTAGTAG
          AGGAAAATGG AATAGCACTT TAGAACAGAT AGTTACAAAA TTAAGAGAAA
          AATTTGGGAA TAAAACAATA GTCTTTAATC AATCCTCAGG AGGGGACCCA
          GAAATTGTAA TGCACAGTTT TAATTGTGGA GGGGAATTTT TCTACTGTAA
          TTCAACACAA CTGATCACAC TCCCATGCAG AATAAAACAA ATTATAAACA
          TGTGGCAGGA AGTAGGAAAA GCAATGTATG CCCCTCCCAT CAAAGGACAA
          ATTAGATGTT CATCAAATAT TACAGGGCTG CTATTAACAA GAGATGGTGG
          TGAGATCTTC AGACCT
p3c02s011 GAAGAGGTAG TAATTAAATC TGAAAATTTC ACGGACAATG CTAAAACCAT
          AATAGTACAG CTGAAAAACC CTGTAGAAAT TAATTGTACA AGACCCAACA
          ACAATACAAG AAAAAGTATA CATATAGGAC CGGGGAGAGC ATTTTATGCA
          ACAGAAGAAA TAATAGGAAA TATAAGACAA GCACATTGTA ACATTAGTAG
          AGAAAAATGG AATAGCACTT TAAAACAGAT AGTTAGAAAA TTAAGAGAAA
          AATTTGGGAA TAAAACAATA GTCTTTAATC AATCCTCAGG AGGGGACCCA
          GAAATTGTAA TGCATAGTTT TAATTGTGGA GGGGAATTTT TCTACTGTAA
          TTCAACACAA CTGATCACAC TCCCATGCAG AATAAAACAA ATTATAAACA
          TGTGGCAGGA AGTAGGAAAA GCAATGTATG CCCCTCCCAT CAAAGGACAA
          ATTAGATGTT CATCAAATAT TACAGGGCTG CTATTAACAA GAGATGGTGG
          TGAGATCTTC AGACCT
p3c02s012 GAAGAGGTAG TAATTAAATC TGAAAATTTC ACGGACAATG CTAAAACCAT
          AATAGTACAG CTGAAAAAAC CTGTAGAAAT TAATTGTACA AGACCCAACA
          ACAATACAAG AAAAAGTATA CATATAGGAC CGGGGAGAGC ATTTTATGCA
          ACAGAAGGAA TAATAGGAAA TATAAGACAA GCACATTGTA ACATTAGTAG
          AAAAGAATGG AATAGCACTT TAGAACAGAT AGTTCAAAAA TTAAGAGAAA
          AATTTGGGAA TAAAACAATA GTCTTTAACC AATCCTCAGG AGGGGACCCA
          GAAATTGTAA TGCACAGTTT TAATTGTGGA GGGGAATTTT TCTACTGTAA
          TTCAGCACAA CTGATCACAC TCCCATGCAG AATAAAACAA ATTATAAACA
          TGTGGCAGGA AGTAGGAAAA GCAATGTATG CCCCTCCCAT CCAAGGACAA
          ATTAGATGTT CATCAAATAT TACAGGGCTG CTATTAACAA GAGATGGTGG
          CGAGATCTTC AGACCT
p3c02s013 GAAGAGGTAG TAATTAAATC TGAAAATTTC TCGGACAATG CTAAAACCAT
          AATAGTACAG CTGAAAGAAC CTGTAGAAGT TAATTGTACA AGACCCAACA
          ACAATACAAG CAAAAGTATA CATATAGGAC CGGGGAGAAC ATTTTATGCA
          ACAGGTAGAA TAATAGGAGA TATAAGACAA GCACATTGTA ACATTAGTAG
          AGAAAGATGG AATAGCACCT CAGAACAGAT AGTTAAAAAA TTAAGAGAAA
          AATTTGGGAA TACAACAATA GTCTTTAATC AATCCTCAGG AGGGGACCCA
          GAAATTGTAA TGCACAGTTT TAATTGTGGA GGGGAATTTT TCTACTGTAA
          TTCAGCACAA CTGATCATAC TCCCATGCAG AATAAAACAA ATTATAAACA
          TGTGGCAGGA AGTAGGAAAA GCAATGTATG CCCCTCCCAT CCAAGGACTA
          ATTAGATGTT CATCAAATAT TACAGGGCTG CTATTAACAA GAGATGGTGG
          TGAGATCTTC AGACCT
p3c02s014 GAAGAGGTAG TAATTAGATC TGAAAATTTC TCAGACAATG CTAAAACCAT
          AATAGTACAG CTGAAAGAAC CTGTAGAAAT TAATTGTACA AGACCCAACA
          ACAATACAAG AAAAAGTATA CGTATAGGAC CGGGGAGAGC AGTTTATGCA
          ACAGATAGAA TAATAGGAAA TATAAGACAA GCACATTGTA ACATTAGTGA
          AGAAAAATGG AGTAGCACTT TGAAACAGAT AGTTGAAAAA TTAAGAGAAA
          AATTTGGGAA TACAACAATA GTCTTTAATC AATCCTCAGG AGGGGACCCA
          GAAATTGTAA TGCACAGTTT TAATTGTGGA GGGGAATTTT TCTACTGTAA
          TTCAGCACAA CTGATCACAC TCCAATGCAA AATAAAACAA ATTATAAACA
          TGTGGCAGGA AGTAGGAAAA GCAATGTATG CCCCTCCCAT CCAAGGACTA
          ATTAGATGTT CATCAAATAT TACAGGGCTG CTATTAACAA GAGATGGTGG
          TGAGATCTTC AGACCT
p3c02s015 GAAGAGGTAG TAATTAGATC TGAAAATTTC TCAGACAATG CTAAAACCAT
          AATAGTACAG CTGAAAGACC CTGTAAACAT TACTTGTACA AGACCCAACA
          ACAATACAAG AAAAAGTATA CGTATAGGAC CGGGGAGAGC AGTTTATGCA
          ACAGATAGAA TAATAGGAAA TATAAGACAA GCACATTGTA ACATTAGTGG
          AGGAGAATGG AATAACACTT TAAAACAGAT AGTTGAAAAA TTAAGAGAAA
          AATTTGGGAA TAAAACAATA GTCTTTGAGC AATCCTCAGG AGGGGACCCA
          GAAATTGTAA TGCACAGTTT TAATTGTGGA GGGGAATTTT TCTACTGTAA
          TTCAACACAA CTGATCACAC TCCAATGCAA AATAAGACAA ATTATAAACA
          TGTGGCAGGA AGTAGGAAAA GCAATGTATG CCCCTCCCAT CAACGGACTA
          ATTAGATGTT CATCAAATAT TACGGGGCTG CTATTAACAA GAGATGGTGG
          TGAGATCTTC AGACCT
p3c02s016 GAAGAGGTAG TAATTAGATC TGAAAATTTC TCAGACAATG CTAAAACCAT
          AATAGTACAG CTGAAAGACC CTGTAAACAT TACTTGTACA AGACCCAACA
          ACAATACAAG AAAAAGTATA CATATACAAC CGGGGAGAGC ATTTTATGCA
          ACAGGAGGAA TAATAGGAAA TATAAGACAA GCACATTGTA ACATTAGTGT
          AGGAGAATGG AATAACACTT TAAAGCAGAT AGTTGAAAAA TTAAGAGAAA
          AATTTGGGAA TAAAACAATA GTCTTTAAGC AATCCTCAGG AGGGGACCCA
          GAAATTGTAA TGCACAGTTT TAATTGTGGA GGGGAATTTT TCTACTGTAA
          TACAACACAA CTGATCATAC TCCCATGCAG AATAAAACAA ATTATAAACA
          TGTGGCAGGA AGTAGGAAAA GCAATGTATG CCCCTCCCAT CCAAGGACTA
          ACTAGATGTT CATCAAATAT TACAGGGCTG TTATTAACAA GAGATGGTGG
          TGAGATCTTC AGACCT
p3c03s017 GAAGAGGTAG TAATTAAATC TGAAAATTTC ACGGACAATG CTAAAACCAT
          AATAGTACAG CTGAAAAAAC CTGTAGAAAT TAATTGTACA AGACCCAACA
          ACAATACAAG AAAAAGTATA CCTACAGGAC CGGGGAGAGC ATTTTATGCA
          ACAGGAGAAA TAATAGGAGA TATAAGACAA GCACATTGTA ACATTAGTAG
          AGGAGAATGG AATAGCACTT TAGAACAGAT AGTTAAAAAA TTAAGAGAAA
          AATTTGGGAA TAAAACAATA GTCTTTAATC AATCCTCAGG AGGGGACCCA
          GAAATTGTAA TGCACAGTTT TAATTGTGGA GGGGAATTTT TCTACTGTAA
          TTCAACACAA CTGATCACAC TCCCATGCAG AATAAAACAA ATTATAAACA
          TGTGGCAGGA AGTAGGAAAA GCAATGTATG CCCCTCCCAT CAGAGGACAA
          ATTAGATGTT CATCAAATAT TACAGGGCTG CTATTAACAA GAGATGGTGG
          TGAGATCTTC AGACCT
p3c03s018 GAAGAGGTAG TAATTAAATC TGAAAATTTC ACGGACAATG CTAAAACCAT
          AATAGTACGG CTGAAAAAAC CTGTAGAAAT TAATTGTACA AGACCCAACA
          ACAATACAAG AAAAAGTATA CATATAGGAC CGGGGAGAGC ATTTTATGCA
          ACAGGAGAAA TAATAGGAGA TATAAGACAA GCACATTGTA ACATTAGTAG
          AGGAAAATGG AATAGCACTT TAGAACAGAT AGTTAAAAAA TTAAGAGAAA
          AATTTGGGAA TAAAACAATA GTCTTTAATC AATCCTCAGG AGGGGACCCA
          GAAATTGTAA TGCACAGTTT TAATTGTGGA GGGGAATTTT TCTACTGTAA
          TTCAACACAA CTGATCACAC TCCCATGCAG AATAAAACAA ATTATAAACA
          TGTGGCAGGA AGTAGGAAAA GCAATGTATG CCCCTCCCAT CAGAGGACAA
          ATTAGATGTT CATCAAATAT TACAGGGCTG CTATTAACAA GAGATGGTGG
          TGAGATCTTC AGACCT
p3c03s019 GAAGAGGTAG TAATTAAATC TGAAAATTTC ACGGACAATG CTAAAACCAT
          AATAGTACAG CTGAAAAAAC CTGTAGAAAT TAATTGTACA AGACCCAACA
          ACAATACAAG AAAAAGTATA CATATAGGAC CGGGGAGAGC ATTTTATGCA
          ACAGAAGGAA TAATAGGAAA TATAAGACAA GCACATTGTA ACATTAGTAG
          AAAAGAATGG AATAGCACTT TAGAACAGAT AGTTCAAAAA TTAAGAGAAA
          AATTTGGGTA TAAAACAATA GTCTTTAACC AATCCTCAGG AGGGGACCCA
          GAAATTGTAA TGCACAGTTT TAATTGTGGA GGGGAATTTT TCTACTGTAA
          TTCAGCACAA CTGATCACAC TCCCATGCAG AATAAAACAA ATTATAAACA
          TGTGGCAGGA AGTAGGAAAA GCAATGTATG CCCCTCCCAT CCAAGGACAA
          ATTAGATGTT CATCAAATAT TACAGGGCTG CTATTAACAA GAGATGGTGG
          TGAGATCTTC AGACCT
p3c03s020 GAAGAGGTAG TAATTAAATC TGAAAATTTC TCGGACAATG CTAAAACCAT
          AATAGTACAG CTGAAAAACC CTGTAAAAAT TAATTGTACA AGACCCAACA
          ACAATACAAG AAAAAGTATA CATATAGGAC CGGGGAGAGC ATTTTATGCA
          ACAGAAGGAA TAATAGGAAA TATAAGACAA GCACATTGTA ACATTAGTAG
          AAAAGAATGG AATAGCACTT TAGAACAGAT AGTCAAAAAA TTAAGAGAAA
          AATTTGGGAA TACAACAATA GTCTTTAATC AATCCTCAGG AGGGGACCCA
          GAAATTGTAA TGCACAGTTT TAATTGTGGA GGGGAATTTT TCTACTGTGA
          TTCAACACAA CTGATCACAC TCCCATGCAA AATAAAACAA ATTATAAACA
          TGTGGCAGGA AGTAGGAAAA GCAATGTGTG CCCCTCCCAT CAGCGGACTA
          ATTAGATGTT CATCAAATAT TACAGGGCTG CTATTAACAA GAGATGGTGG
          TGAGATCTTC AGACCT
p3c03s021 GAAGAGGTAG TAATTAAATC TGAAAATTTC TCAGACAATG CTAAAACCAT
          AATAGTACAG CTGAAAGAAC CTGTGAAAAT TAATTGTACA AGACCCAACA
          ACAATACAAG AAAAAGTATA CATATAGGAC CAGGGAAAGC AGTTTATGCA
          ACAGGAGGAA TAATAGGAAA TATAAGACAA GCACATTGTA CCATTAGTAG
          AGGAGAATGG AATAACACTT TAAAACAGAT AGTTGAAAAA TTAAGAGAAA
          AATTTGGGAA TAAAACAATA GTCTTTAAAC AATCCTCAGG AGGAGACCCA
          GAAATTGTAA TGCATAGCTT TAATTGTGGG GGGGAATTTT TCTACTGTGA
          TTCAACAAAA CTGATCACAC TTCCATGCAG AATAAAACAA ATTATAAACA
          TGTGGCAGGA AGTAGGAAAA GCAATGTATG CCCCTCCCAT CCAAGGACTA
          ATTAGATGTT CATCAAATAT CACAGGGCTG TTATTAACAA GAGATGGTGG
          TGAGATCTTC AGACCT
p3c03s022 GAAGAGGTAG TAATTAGATC TGAAAATTTC TCAGACAATG CTAAAACCAT
          AATAGTACAG CTGAAAGACC CTGTAAACAT TACTTGTACA AGACCCAACA
          ACAATACAAG AAAAAGCATA CGTATAGGAC CGGGGAGAGC ATTTTATGCA
          ACAGATAGAA TAATAGGAAA TATAAGACAA GCACATTGTA ACATTAGTAG
          GGAAAAATGG AATAACACTT TAGAACAGAT AGTTATAAAA TTAAGAGAAA
          AATTTGGGAA TACAACAATA GTCTTTAATC AATCCTCAGG AGGGGACCCA
          GAAATTGTAA TGCACAGTTT TAATTGTGGA GGGGAATTTT TCTACTGTAA
          TTCAACACAA CTGATCACAC TCCAATGCAA AATAAGACAA ATTATAAACA
          TGTGGCAGGA AGTAGGAAAA GCAATGTATG CCCCTCCCAT CCAAGGACTA
          ATTAGATGTT CATCAAATAT TGCAGGGCTG TTATTAACAA GAGATGGTGG
          TGAGATCTTC AGACCT
p3c03s023 GAAGAGGTAG TAATTAGATC TGAAAATTTC TCAGACAATG CTAAAACCAT
          AATAGTACAG CTGAAAGACC CTGTAAACAT TACTTGTACA AGACCCAACA
          ACAATACAAG AAAAAGTATA CATATACAAC CGGGGAGAGC ATTTTATGCA
          ACAGGAGGAA TAATAGGAAA TATAAGACAA GCACATTGTA ACATTAGTGT
          AGGAGAATGG AATAACACTT TAAAACAGAT AGTTGAAAAA TTAAGAGAAA
          AATTTGGGAA TAAAACAATA GTCTTTAAGC AATCCTCAGG AGGGGACCCA
          GAAATTGTAA TGCACAGTTT TAATTGTGGA GGGGAATTTT TCTACTGTAA
          TACAACACAA CTGATCATAC TCCCATGCAG AATAAAACAA ATTATAAACA
          TGTGGCAGGA AGTAGGAAAA GCAATGTATG CCCCTCCCAT CCAAGGACTA
          ATTAGATGTT CATCAAATAT TACAGGGCTG TTATTAACAA GAGATGGTGG
          TGAGATCTTC AGACCT
p3c04s024 GAAGAGGTAG TAATTAAATC TGAAAATTTC ACGGACAATG CTAAAACCAT
          AATAGTACAG CTGAAAAAAC CTGTAGAAAT TAATTGTACA AGACCCATCA
          ACAATACAAG AAAAAGTATA CCTATAGGAC CGGGGAGAGC ATTTTATGCA
          ACAGGAGAAA TAATAGGAGA TATAAGACAA GCACATTGTA ACATTAGTAG
          AGGAGAATGG AATAGCACTT TAGAACAGAT AGTTAAAAAA TTAAGAGAAA
          AATTTGGGAA TAAAACAATA GTCTTTAATC AATTCTCAGG AGGGGACCCA
          GAAATTGTAA TGCACAGTTT TAATTGTGGA GGGGAATTTT TCTACTGTAA
          TTCAGCACAA CTGATCACAC TCCCATGCAG AATAAAACAA ATTATAAACA
          TGTGGCAGGA AGTAGGAAAA GCAATGTATG CCCCTCCCAT CAGAGGACAA
          ATTAGATGTT CATCAAATAT TACAGGGCTG CTATTAACAA GAGATGGTGG
          TGAGATCTTC AGACCT
p3c04s025 GAAGAGGTAG TAATTAAATC TGAAAATTTC ACGGACAATG CTAAAACCAT
          AATAGTACAG CTGAAAAAAC CTGTAGAAAT TAATTGTACA AGACCCAACA
          ACAATACAAG AAAAAGTATA CCTATAGGAC CGGGGAGAGC ATTTTATGCA
          ACAGGAGAAA TAATAGGAGA TATAAGACAA GCACATTGTA ACATTAGTAG
          AGGAGAATGG AATAGCACTT TAGAACAAAT AGTTAAAAAA TTAAGAGAAA
          AATTTGGGAA TAAAACAATA GTCTTTAATC AATCCTCAGG AGGGGACCCA
          GAAATTGTAA TGCACAGTTT TAATTGTGGA GGGGAATTTT TCTACTGTAA
          TTCAACACAA CTGATCACAC TCCCATGCAG AATAAAACAA ATTATAAACA
          TGTGGCAGGA AGTAGGAAAA GCAATGTATG CCCCTCCCAT CAGAGGACAA
          ATTAGATGTT CATCAAATAT TACAGGGCTG CTATTAACAA GAGATGGTGG
          TGAGATCTTC AGACCT
p3c04s026 GAAAAGGTAG TAATTAAATC TGAAAATTTC ACGGACAATG CTAAAACCAT
          AATAGTACAG CTGAAAAAAC CTGTAGAAAT TAATTGTACA AGACCCAACA
          ACAATACAAG AAAAAGTATA CATATAGGAC CGGGGAGAGC ATTTTATGCA
          ACAGAAGGAA TAATAGGAAA TATAAGACAA GCACATTGTA ACATTAGTAG
          AAAAGAATGG AATAGCACTT TAGAACAGAT AGTTCAAAAA TTAAGAGAAA
          AATTTGGGAA TAAAACAATA GTCTTTAACC AATCCTCAGG AGGGGACCCA
          GAAATTGTAA TGCACAGTTT TAATTGTGGA GGGGAATTTT TCTACTGTAA
          TTCAGCACAA CTGATCACAC TCCCATGCAG AATAAAACAA ATTATAAACA
          TGTGGCAGGA AGTAGGGAAA GCAATGTATG CCCCTCCCAT CCAAGGACAA
          ATTAGATGTT CATCAAATAT TACAGGGCTG CTATTAACAA GAGATGGTGG
          TGAGATCTTC AGACCT
p3c04s027 GAAGAGGTAG TAATTAAATC TGAAAATTTC TCAGACAATG CTAAAACCAT
          AATAGTACAG CTGAAAGACC CTGTAGAAAT TATTTGTACA AGACCCAACA
          ACAATACAAG AAAAAGTATA CATATAGGAC CGGGGAGAGC ATTTTATGCA
          ACAGGAGAAA TAATAGGAAA TATAAGACAA GCACATTGTA ACATTAGTAG
          AGAAAAATGG AATAGCACTT TAAAACAGAT AGTTGAAAAA TTAAGAGAAA
          AATTTGGGAA TACAACAATA GTCTTTAATC AATCCTCAGG AGGGGACCCA
          GAAATTGTAA TGCACAGTTT TAATTGTGGA GGGGAATTTT TCTACTGTGA
          TTCAACACAA CTGATCATAC TCCCATGCAG AATAAAACAA ATTATAAACA
          TGTGGCAGGA AGTAGGAAAA GCAATGTATG CCCCTCCCAT CCAAGGACTA
          ATTAGATGTC CATCAAATAT TACAGGGCTG CTATTAACAA GAGATGGTGG
          TGAGATCTTC AGACCT
p3c04s028 GAAGAGGTAG TAATTAGATC TGAAAATTTC TCAGACAATG CTAAAACCAT
          AATAGTACAG CTGAAAGAAC CTGTAGAAAT TAATTGTACA AGACCCAACA
          ACAATACAAG AAAAAGTATA CGTATAGGAC CGGGGAGAGC AGTTTATGCA
          ACAGATAGAA TAATAGGAAA TATAAGACAA GCACATTGTA ACATTAGTGA
          AGAAAAATGG AGTAGCACTT TAAAACAGAT AGTTGAAAAA TTAAGAGAAA
          AATTTGGGAA TACAACAATA GTCTTTAATC AATCCTCAGG AGGGGACCCA
          GAAATTGTAA TGCACAGTTT TAATTGTGGA GGGGAATTTT TCTACTGTAA
          TTCAGCACAA CTGATCACAC TCCAATGCAA AATAAAACAA ATTATAAACA
          TGTGGCAGGA AGTAGGAAAA GCAATGTATG CCCCTCCCAT CCAAGGACTA
          ATTAGATGTT CATCAAATAT TACAGGGCTG CTATTAACAA GAGATGGTGG
          TGAGATCTTC AGACCT
p3c04s029 GAAGAAGTAG TAATTAGATC TGAAAATTTC TCAGACAATG CTAAAACCAT
          AATAGTACAG CTGAAAGACC CTGTAAACAT TACTTGTACA AGACCCAACA
          ACAATACAAG AAAAAGTATA CATATAGCAC CGGGGAGAGC ATTTTATGCA
          ACAGGAGAAA TAATAGGAAA TATAAGACAA GCACATTGTA ACATTAGTGG
          AGGAGAATGG AATAACACTT TAAAACAGAT AGTTGAAAAA TTAAGAGAAA
          AATTTGGGAA TACAACAATA GTCTTTAAGC AATCCTCAGG AGGGGACCCA
          GAAATTGTAA TGCACAGTTT TAATTGTGGA GGGGAATTTT TCTACTGTAA
          TACAACACAA CTGATCATAC TCCCATGCAG AATAAAACAA ATTATAAACA
          TGTGGCAGGA AGTAGGAAAA GCAATGTATG CCCCTCCCAT CCAAGGACTA
          ATTAGATGTT CATCAAATAT TACAGGGCTG CTATTAACAA GAGATGGTGG
          TGAGATCTTC AGACCT
p3c05s030 GAAGAGGTAG TAATTAAATC TGAAAATTTC ACGGACAATG CTAAAACCAT
          AATAGTACAG CTGAAAAAAC CTGTAGAAAT TAATTGTACA AGACCCAACA
          ACAATACAAG AAAAAGTATA CCTATAGGAC CGGGGAGAGC ATTTTATGCA
          ACAGGAGAAA TAATAGGAGA TATAAGACAA GCACATTGTA ACATTAGTAG
          AGGAGAATGG AATAGCACTT TAGAACAGAT AGTTAAAAAA TTAAGAGAAA
          AATTTGGGAA TAAAACAATA GTCTTTAATC AATCCTCAGG AGGGGACCCA
          GAAATTGTAA TGCACAGTTT TAATTGTGGA GGGGAACTTT TCTACTGTAA
          TTCAACACAA CTGATCACAC TCCCATGCAG AATAAAACAA ATTATAAACA
          TGTGGCAGGA AGTAGGAAAA GCAATGTATG CCCCTCCCAT CAGAGGACAA
          ATTAGATGTT CATCAAATAT TACAGGGCTG CTATTAACAA GAGATGGTGG
          TGAGATCTTC AGACCT
p3c05s031 GAAGAGGTAG TAATTAAATC TGAAAATTTC ACGGACAATG CTAAAACCAT
          AATAGTACAG CTGAAAAACC CTGTAGAAAT TAATTGTACA AGACCCAACA
          ACAATACAAG AAAAAGTATA CATATAGGAC CGGGGAGAGC ATTTTATGCA
          ACAGAAGAAA TAATAGGAAA TATAAGACAA GCACATTGTA ACATTAGTAG
          AGAAAAATGG AATAGCACTT TAAAACAGAT AGTTAGAAAA TTAAGAGAAA
          AATTTGGGAA TAAAACAATA GTCTTTAATC AATCCTCAGG AGGGGACCCA
          GAAATTGTAA TGCATAGTTT TAATTGTGGA GGGGAATTTT CCTACTGTAA
          TTCAACACAA CTGATCACAC TCCCATGCAG AATAAAACAA ATTATAAACA
          TGTGGCAGGA AGTAGGAAAA GCAATGTATG CCCCTCCCAT CAAAGGACAA
          ATTAGATGTT CATCAAATAT TACAGGGCTG CTATTAACAA GAGATGGTGG
          TGAGATCTTC AGACCT
p3c05s032 GAAGAGGTAG TAATTAAATC TGAAAATTTC TCGGACAATG CTAAAACCAT
          AATAGTACAG CTGAAAAACC CTGTAAAAAT TAATTGTACA AGACCCAACA
          ACAATACAAG AAAAAGTATA CATATAGGAC CGGGGAGAGC ATTTTATGCA
          ACAGGAGAAA TAATAGGAAA TATAAGACAA GCACATTGTA ACATTAGTAG
          AGGAGAATGG AATAGCACTT TAGAACAAAT AGTTGAAAAA TTAAGAGAAA
          AATTTGGGAA TAAAACAATA GTCTTTAATC AATCCTCAGG GGGGGACCCA
          GAAATTGTAA TGCACAGTTT TAATTGTGGA GGGGAATTTT TCTACTGTGA
          TTCAACACAA CTGATCACAC TCCCATGCAA AATAAAACAA ATTATAAACA
          TGTGGCAGGA AGTAGGAAAA GCAATGTATG CCCCTCCCAT CCAAGGACAA
          ATTAGATGTT CATCAAATAT TACAGGGCTG CTATTAACAA GAGATGGTGG
          TGAGATCTTC AGACCT
p3c05s033 GAAGAGGTAG TAATTAAATC TGAAAATTTC TCGGACAATG CTAAAACCAT
          AATAGTACAG CTGAAAGAAC CTGTAGAAAT TAATTGTACA AGACCCAACA
          ACAATACAAG AAAAAGTATA CATATAGGAC CAGGGAGAGC AGTTTATGCA
          ACAGGAGGAA TAATAGGAAA TATAAGACAA GCACATTGTA CCATTAGTAG
          AGGAGAATGG AATAACACTT TAAAACAGAT AGTTGAAAAA TTAAGAGAAA
          AATTTGGGAA TAAAACAATA GTCTTTAATC AATCCTCAGG AGGGGACCCA
          GAAATTGTAA TGCATAGCTT TAATTGTGGA GGGGAATTTT TCTACTGTAA
          TACAACACAA CTGATCACAC TTCCATGCAG AATAAAACAA ATTATAAACA
          TGTGGCAGGA AGTAGGAAAA GCAATGTATG CCCCTCCCAT CCAAGGACTA
          ATTAGATGTT CATCAAATAT TACAGGGCTG CTATTAACAA GAGATGGTGG
          TGAGATCTTC AGACCT
p3c05s034 GAAGAGGTAG TAATTAGATC TGAAAATTTC TCAGACAATG CTAAAACCAT
          AATAGTACAG CTGAAAGACC CTGTAAACAT TACTTGTACA AGACCCAACA
          ACAATACAAG AAAAAGTATA CGTATAGGAC CGGGGAGAGC AGTTTATGCA
          ACAGATAGAA TAATAGGAAA TATAAGACAA GCACATTGTA ACATTAGTGG
          AGGAGAATGG AATAACACTT TAAAACAGAT AGTTGAAAAA TTAAGAGAAA
          AATTTGGGAA TAAAACAATA GTCTTTAAGC AATCCTCAGG AGGGGACCCA
          GAAATTGTAA TGCACAGTTT TAATTGTGGA GGGGAATTTT TCTACTGTAA
          TTCAACACAA CTGATCACAC TCCAATGCAA AATAAGACAA ATTATAAACA
          TGTGGCAGGA AGTAGGAAAA GCAATGTATG CCCCCCCCAT CAACGGACTA
          ATTAGATGTT CATCAAATAT TACAGGGCTG CTATTAACAA GAGATGGTGG
          TGAGATCTTC AGACCT
p3c05s035 GAAGAGGTAG TAATTAGATC TGAAAATTTC TCAGACAATG CTAAAACCAT
          AATAGTACAG CTGAAAGACC CTGTAAACAT TACTTGTACA AGACCCAACA
          ACAATACAAG AAAAAGTATA CATATACAAC CGGGGAGAGC ATTTTATGCA
          ACAGGAGGAA TAATAGGAAA TATAAGACAA GCACATTGTA ACATTAGTGT
          GGGAGAATGG AATAACACTT TAAAACAGAT AGTTGAAAAA TTAAGAGAAA
          AATTTGGGAA TAAAACAATA GTCTTTAAGC AATCCTCAGG AGGGGACCCA
          GAAATTGTAA TGCACAGTTT TAATTGTGGA GGGGAATTTT TCTACTGTAA
          TACAACACAA CTGATCATAC TCCCATGCAG AATAAAACAA ATTATAAACA
          TGTGGCAGGA AGTAGGAAAA GCAATGTATG CCCCTCCCAT CCAAGGACTA
          ATTAGATGTT CATCAAATAT TACAGGGCTG TTATTAACAA GAGATGGTGG
          TGAGATCTTC GGACCT
p3c06s036 GAAGAGGTAG TAATTAAATC TGAAAATTTC ACGGACAATG CTAAAACCAT
          AATAGTACAG CTGAAAAACC CTGTAGAAAT TAATTGTACA AGACCCAACA
          ACAATACAAG AAAAAGTATA CATATAGGAC CGGGGAGAGC ATTTTATGCA
          ACAGGAGAAA TAATAGGAGA TATAAGACAA GCACATTGTA ACATTAGTAG
          AGGAGAATGG AATAGCACTT TAGAACAGAT AGTTAAAAAA TTAAGAGAAA
          AATTTGGAAA TAAAACAATA GTCTTTAATC AATCCTCAGG AGGAGACCCA
          GAAATTGTAA TGCACAGTTT TAATTGTGGA GGGGAATTTT TCTACTGTAA
          TTCAACACAA CTGATCACAC TCCCATGCAG AATAAAACAA ATTATAAACA
          TGTGGCAGGA AGTAGGAAAA GCAATGTATG CCCCTCCCAT CAGAGGACAA
          ATTAGATGTT CATCAAATAT TACAGAGCTG CTATTAACAA GAGATGGTGG
          TGAGATCCTC AGACCT
p3c06s037 GAAGAGGTAG TAATTAAATC TGAAAATTTC TCGGACAATG CTAAAACCAT
          AATAGTACAG CTGAAAGAAC CTGTAGAAAT TAATTGTACA AGACCCAACA
          ACAATACAAG CAAAAGTATA CATATAGGAC CGGGGAGAAC ACTTTATGCA
          ACAGGTAGAA TAATAGGAGA TATAAGACAA GCACATTGTA ACATTAGTAG
          AGAAAAATGG AATAGCACCT TAGAACAGAT AGTTAAAAAA TTAAGAGAAA
          AATTTGGGAA TACAACAATA GTCTTTAATC AGTCCTCAGG AGGGGACCCA
          GAAATTGTAA TGCACAGTTT TAATTGTGGA GGGGAATTTT TCTACTGTAA
          TTCAGCACAA CTGATCATAC TCCCATGCAG AATAAAACAA ATTATAAACA
          TGTGGCAGGA AGTAGGAAAA GCAATGTATG CCCCTCCCAT CCAAGGACTA
          ATTAGATGTT CATCAAATAT TACAGGGCTG CTATTAACAA GAGATGGTGG
          TGAGATCTTC AGACCT
p3c06s038 GAAGAGGTAG TAATTAGATC TGAAAATTTC TCAGACAATG CTAAAACCAT
          AATAGTACAG CTGAAAGACC CTGTAAACAT TACTTGTACA AGACCCAACA
          ACAATACAAG AAAAAGTATA CATATAGCAC CGGGGAGAGC ATTTTATGCA
          ACAGATAGAA TAATAGGAAA TATAAGACAA GCACATTGTA ACATTAGTAG
          AGAAAAATGG AATAGCACTT TAAAACAGAT AGTTGAAAAA TTAAGAGAAA
          AATTTGGGAA TACAACAATA GTCTTTAATC AATCCTCAGG AGGGGACCCA
          GAAATTGTGA TGCACAGCTT TAATTGTGGA GGGGGATTTT TCTACTGTAA
          TTCAGCACAA CTGATCATAC TCCCATGCAG AATAAAACAA ATTATAAACA
          TGTGGCAGGA AGTAGGAAAA GCAATGTATG CCCCTCCCAT CCAAGGACTA
          ATTAGATGTT CATCAAATAT TACAGGGCTG CTATTAACAA GAGATGGTGG
          TGAGATCTTC AGACCT
p3c06s039 GAAGAGGTAG TAATTAGATC TGAAAATTTC TCGGACAATG CTAAAACCAT
          AATAGTACAG CTGAAAGACC CTGTAAACAT TACTTGTACA AGACCCAACA
          ACAATACAAG AAAAAGTATA CGTATAGGAC CGGGGAGAGC AGTTTATGCA
          ACAGATAGAA TAATAGGAAA TATAAGACAA GCACATTGTA ACATTAGTGG
          AGGAGAATGG AACAACACTT TAAAACAGAT AGTTGAAAAA TTAAGAGAAA
          AATTTGGGAA TAAAACAATA GTCTTTAAGC AATCCTCAGG AGGGGACCCA
          GAAATTGTAA TGCACAGTTT TAATTGTGGA GGGGAATTTT TCTACTGTAA
          TTCAACACAA CTGATCACAC TCCAATGCAA AATAAGACAA ATTATAAACA
          TGTGGCAGGA AGTAGGAAAA GCAATGTATG CCCCTCCCAT CAACGGACTA
          ATTAGATGTT CATCAAATAT TACAGGGCTG CTATTAACAA GAGATGGTGG
          TGAGACCTTC AGACCT
p3c07s040 GAAGAGGTAG TAATTAAATC TGAAAATTTC ACGGACAATG CTAAAACCAT
          AATAGTACAG CTGAAAAAAC CTGTAGAAAT TAATTGTACA AGACCCAACA
          ACAATACAAG AAAAAGTATA CATATAGGAC CGGGGAGAGC ATTTTATGCA
          ACAGGAGGAA TAATAGGAGA TATAAGACAA GCACATTGTA ACATTAGTAG
          AGGAGAATGG AATAGCACTT TAGAACAGAT AGTTAACAAA TTAAGAGAAA
          AATTTGGGAA TAAAACAATA GTCTTTAATC AATCCTCAGG AGGGGACCCA
          GAGATTGTAA TGCATAGTTT TAATTGTGGA GGGGAATTTT TCTACTGTAA
          TACAACACAA CTGATCACAC TCCCATGCAG AATAAAACAA ATTATAAACA
          TGTGGCAGGA AGTAGGAAAA GCAATGTATG CCCCTCCCAT CAAAGGACAA
          ATTAGATGTT CATCAAATAT TACAGGGCTG CTATTAACAA GAGATGGTGG
          TGAGATCTTC AGACCT
p3c07s041 AAAGAGGTAA TAATTAAATC TGAAAATTTC TCGGACAATG CTAAAACCAT
          AATAGTACAG CTGAAAAACC CTGTAAAAAT TAATTGTACA AGACCCAACA
          ACAATACAAG AAAAAGTATA CATATAGGAC CGGGGAAAGC AATTTATGCA
          ACAGAAAAAA TAATAGGAAA TATAAGACAA GCACATTGTA CCATTAATAG
          AGAAGAATGG AATAGCACTT TAAAACAGAT AGTTAAAAAA TTAAGAGAAA
          AATTTGGGAA TACAACAATA GTCTTTAATC AATCCTCAGG AGGGGACCCA
          GAAATTGTAA TGCACAGTTT TAATTGTGGA GGGGAATTTT TCTACTGTGA
          TTCAACACAA CTGATCACAC TCCCATGCAA AATAAAACAA ATTATAAACA
          TGTGGCAGGA AGTAGGAAAA GCAATGTATG CCCCTCCCAT CCAAGGACTA
          ATTAGATGTT CATCAAATAT TACAGGGCTG CTATTAACAA GAGATGGTGG
          TGAGATCTTC AGACCT
p3c07s042 GAAGAGGTAG TAATTAGATC TGAAAATTTC TCAGACAATG CTAAAACCAT
          AATAGTACAG CTGAAAGACC CTGTAAACAT TACTTGTACA AGACCCAACA
          ACAATACAAG CAAAGGTATA CATATAGGAC CGGGGAAAAC ATTTTATGCA
          ACAGGTAGAA TAATAGGAGA TATAAGACAA GCACATTGTA ACATTAGTAG
          AGAAAAATGG AATAACACTT TAGAACAGAT AGTTATAAAA TTAAGAGAAA
          AATTTGGGAA TACAACAATA GTCTTTAAGC AATCCTCAGG AGGGGACCCA
          GAAATTGTAA TGCACAGTTT TAATTGTGGA GGGGAATTTT TCTACTGTAA
          TACAACACAA CTGATCATAC TCCCATGCAG AATAAAACAA ATTATAAACA
          TGTGGCAGGA AGTAGGAAAA GCAATGTATG CCCCTCCCAT CCAAGGACTA
          ATTAGATGTT CATCAAATAT TACAGGGCTG CTATTAACAA GAGATGGTGG
          TGAGATCTTC AGACCT
p3c07s043 GAAGAGGTAG TAATTAAATC TGAAAATTTC TCGGACAATG CTAAAACCAT
          AATAGTACAG CTAAAAAACC CTGTAGAAAT TATTTGTACA AGACCCAACA
          ACAATACAAG AAAAAGTATA CGTATAGGAC CGGGGAGAGC AGTTTATGCA
          ACAGATAGAA TAATAGGAAA TATAAGACAA GCACATTGTA ACATTAGTAG
          AGAAAAATGG AATAGCACTT TAAAACAGAT AGTTGAAAAA TTAAGAGAAA
          AATTTGGGAA TACAACAATA GTCTTTAATC GATCCTCAGG AGGGGACCCA
          GAAATTGTAA TGCACAGTTT TAATTGTGGA GGGGAATTTT TCTACTGTAA
          TTCAGCACAA CTGATCACAC TCCAATGCAA AATAAAACAA ATTATAAACA
          TGTGGCAGGA AGTAGGAAAA GCAATGTATG CCCCTCCCAT CAGCGGACTA
          ATTAGATGTT CATCAAATAT TACAGGGCTG TTATTAACAA GAGATGGTGG
          TGAGATCTTC AGACCT
p3c07s044 GAAGAGGTAG TAATTAGATC TGAAAATTTC TCAGACAATG CTAAAACCAT
          AATAGTACAG CTGAAAGACC CTGTAAACAT TACTTGTACA AGACCCAACA
          ACAATACAAG AAAAAGTATA CATATACAAC CGGGGAGAGC ATTTTATGCA
          ACAGGAGGAA TAATAGGAAA TATAAGACAA GCACATTGTA ACATTAGTGT
          AGGAGAATGG AATAACACTT TAAAACAGAT AGTTGAAAAA TTAAGAGAAA
          AATTTGGGAA TAAAACAATA GTCTTTAAGC AATCCTCAGG AGGGGACCCA
          GAAATTGTAA TGCACAGTTT TAATTGTGGA GGGGAATTTT TCTACTGTAA
          TACAACACAA CTGATCATAC TCCCATGCAG GATAAAACAA ATTATAAACA
          TGTGGCGGGA AGTAGGAAAA GCAATGTATG CCCCTCCCAT CCAAGGACTA
          ATTAGATGTT CATCAAATAT TACAGGGCTG TTATTAACAA GAGATGGTGG
          TGAGATCTTC AGACCT
p3c08s045 GAAGAGGTAG TAATTAAATC TGAAAATTTC ACGGACAATG CTAAAACCAT
          AATAGTACAG CTGAAAAAAC CTGTAGAAAT TAATTGTACA AGACCCAACA
          ACAATACAAG AAAAAGTATA CCTATAGGAC CGGGGAGAGC ATTTTATGCA
          ACAGGAGAAA TAATAGGAGA TATAAGACAA GCACATTGTA ACATTAGTAG
          AGGAGAATGG AATAGCACTT TAGAACAGAT AGTTAAAAAA TTAAGAGAAA
          AATTTGGGAA TAAAACAATA GTCTTTAATC AATTCTCAGG AGGGGACCCA
          GAAATTGTAA TGCACAGTTT TAATTGTGGA GGGGAATTTT TCTACTGTAA
          TTCAACACAA CTGATCACAC TCCCATGCAG AATAAAACAA ATTATAAACA
          TGTGGCAGGA AGTAGGAAAA GCAATGTATG CCCCTCCCAT CAGAGGACAA
          ATTAGATGTT CATCAAATAT TACAGGGCTG CTATTAACAA GAGATGGTGG
          TGAGATCTTC AGACCT
p3c08s046 GAAGAGGTAG TAATTAAATC TGAAAATTTC ACGGACAATG CTAAAACCAT
          AATAGTACAG CCGAAAAACC CTGTAGAAAT TAATTGTACA AGACCCAACA
          ACAATACAAG AAAAAGTATA CATATAGGAC CGGGGAGAGC ATTTTATGCA
          ACAGAAGAAA TAATAGGAAA TATAAGACAA GCACATTGTA ACATTAGTAG
          AGAAAAATGG AATAGCACTT TAAAACAGAT AGTTAGAAAA TTAAGAGAAA
          AATTTGGGAA TAAAACAATA GTCTTTAATC AATCCTCAGG AGGGGACCCA
          GAAATTGTAA TGCATAGTTT TAATTGTGGA GGGGAATTTT TCTACTGTAA
          TTCAACACAA CTGATCACAC TCCCATGCAG AATAAAACAA ATTATAAACA
          TGTGGCAGGA AGTAGGAAAA GCAATGTATG CCCCTCCCAT CAAAGGACAA
          ATTAGATGTT CATCAAATAT TACAGGGCTG CTATTAACAA GAGATGGTGG
          TGAGATCTTC AGACCT
p3c08s047 GAAGAGGTAG TAATTAAATC TGAAAATTTC TCGGACAATG CTAAAACCAT
          AATAGTACAG CTGAAAAAAC CTGTAGAAAT TAATTGTACA AGACCCAACA
          ACAATACAAG CAAAAGTATA CATATAGGAC CGGGGAGAAC ATTTTATGCA
          ACAGGTAGAA TAATAGGAGA TATAAGACAA GCACATTGTA ACATTAGTAG
          AGAAAAATGG AATAACACTT TAGAACAGAT AGTTATAAAA TTAAGAGAAA
          AATTTGGGAA TACAACAATA GTCTTTAATC AATCCTCAGG AGGGGACCCA
          GAAATTGTAA TGCACAGTTT TAATTGTGGA GGGGAATTTT TCTACTGTAA
          TACAACACAA CTGATCACAC TCCCATGCAG AATAAAACAA ATTATAAACA
          TGTGGCAGGA AGTAGGAAAG GCAATGTATG CCCCTCCCAT CAGCGGACTA
          ATTAGATGTT CATCAAATAT TACAGGGCTG CTATTAACAA GAGATGGTGG
          TGAGATCTTC AGACCT
p3c08s048 GAAGAGGTAG TAATTAAATC TGAAAATTTC ACGGACGATG CTAAAACCAT
          AATAGTACAG CTGAAAAACC CTGTAAAAAT TAATTGTACA AGACCCAACA
          ACAATACAAG AAAAAGTATA CATATAGGAC CGGGGAGAGC ATTTTATGCA
          ACAGGAGAAA TAATAGGAAA TATAAGACAA GCACATTGTA ACATTAGTAG
          AGAAGAATGG AATAGCACTT TAGAACAGAT AGTTAAAAAA TTAAGAGAAA
          AATTTGGGAA TAAAACAATA GTCTTTAATC AATCCTCAGG AGGGGACCCA
          GAAATTGTAA TGCACAGTTT TAATTGTGGA GGGGAATTTT TCTACTGTAA
          TTCAACACAA CTGATCACAC TCCCATGCAG AATAAAACAA ATTATAAACA
          TGTGGCAGGA AGTAGGAAAA GCAATGTATG CCCCTCCCAT CAGAGGACAA
          ATTAGATGTT CATCAAATAT TACAGGGCTG CTATTAACAA GAGATGGTGG
          TGAGATCTTC AGACCT
p3c08s049 GAAGAGGTAG TAATTAGATC TGAAAATTTC TCGAACAATG CTAAAACCAT
          AATAGTACAG CTGAAAGACC CTGTAAACAT TACTTGTACA AGACCCAACA
          ACAATACAAG AAAAAGTATA CATATAGCAC CGGGGAGAGC ATTTTATGCA
          ACAGGAGAAA TAATAGGAAA TATAAGACAA GCACATTGTA ACATTAGTAG
          AGAAAAATGG AATAACACTT TAGAACAGAT AGTTATAAAA TTAAGAGAAA
          AATTTGGGAA TACAACAATA GTCTTTAAGC AATCCTCAGG AGAGGACCCA
          GAAATTGTAA TGCACAGTTT TAATTGTGGA GGGGAATTTT TCTACTGTAA
          TACAACACAA CTGATCATAC TCCCATGCAG AATAAAACAA ATTATAAACA
          TGTGGCAGGA AGTAAGAAAA GCAATGTATG CCCCTCCCAT CCAAGGACTA
          ATTAGATGTT CATCAAATAT TACAGGGCTG CTATTAACAA GAGATGGTGG
          TGAGATCTTC AGACCT
p3c08s050 GAAGAGGTAG TAATTAGATC TGAAAATTTC TCAGACAATG CTAAAACCAT
          AATAGTACAG CTGGAAGACC CTGTAAACAT TACTTGTATA AGACCCAACA
          ACAATACAAG AAAAAGTATA CGTATAGGAC CGGGGAGAGC AGTTTATGCA
          ACAGATAGAA TAATAGGAAA TATAAGACAA GCACATTGTA ACATTAGTGG
          AGGAGAATGG AATAACATTT TAAAAAAGAT AGTTGAAAAA TTAAGAGAAA
          AATTTGGGAA TAAAACAATA GTCTTTAAAC AATCCTCAGG AGGGGACCCA
          GAAATTGTAA TGCACAGTTT TAATTGTGGA GGGGAATTTT TCTACTGTAA
          TACAACACAA CTGATCACAC TCCAATGCAA AATAAAACAA ATTATAAACA
          TGTGGCAGGA AGTAGGAAAA GCAATGTATG CCCCTCCCAT CAACGGACTA
          ATTAGATGTT CATCAAATAT TACAGGGCTG CTATTAACAA GAGATGGTGG
          TGAGATCTTC AGACCT
p3c09s051 GAAGAGGTAG TAATTAAATC TGAAAATTTC ACGGACAATG CTAAAACCAT
          AATAGTACAG CTGAAAAAAC CTGTAGAAAT TAATTGTACA AGACCCAACA
          ACAATACAAG AAAAAGTATA CCTATAGGAC CGGGGAGAGC ATTTTATGCA
          ACAGGAGAAA TAATAGGAGA TATAAGACAA GCACATTGTA ACATTAGTAG
          AGGAGAATGG AATAGCACTT TAGAACAGAT AGTTAAAAAA TTAAGAGAAA
          AATTTGGGAA TAAAACAATA GTCTTTAATC AATCCTCAGG AGGGGACCCA
          GAAATTGTAA CGCACAGTTT TAATTGTGGA GGGGAATTTT TCTACTGTAA
          TTCAACACAA CTGATCACAC TCCCATGCAG AATAAAACAA ATTATAAACA
          TGTGGCAGGA AGTAGGAAAA GCAATGTATG CCCCTCCCAT CAGAGGACAA
          ATTAGATGCT CATCAAATAT TACAGGGCTG CTATTAACAA GAGATGGTGG
          TGAGATCTTC AGACCT
p3c09s052 GAAGAGGTAG TAATTAAATC TGAAAATTTC TCGGACAATG CTAAAACCAT
          AATAGTACAG CTGAAAAACC CTGTAAAAAT TAATTGTACA AGACCCAACA
          ACAATACAAG AAAAAGTATA CATATAGGAC CGGGGAGAGC ATTTTATGCA
          ACAGGAGAAA TAATAGGAAA TATAAGACAA GCACATTGTA ACATTAGTAG
          AGGAGAATGG AATAGCACTT TAGAACAGAT AGTTGAAAAA TTAAGAGAAA
          AATTTGGGAA TAAAACAATA GTCTTTAATC AATCCTCAGG AGGGGACCCA
          GAAATTGTAA TGCACAGTTT TAATTGTGGA GGGGAATTTT TCTACTGTGA
          TTCAACACAA CTGATCACAC TCCCATGCAA AATAAAACAA ATTATAAACA
          TGTGGCAGGA AGTAGGAAAA GCAATGTATG CCCCTCCCAT CCAAGGACAA
          ATTAGATGTT CATCAAATAT TACAGGGCTG CTATTAACAA GAGATGGTGG
          TGAGATCCTC AGACCT
p3c09s053 GAAGAGGTAG TAATTAAATC TGAAAATTTC TCGAACAATG CTAAAACCAT
          AATAGTACAG CTGAAAGAAC CTGTAGAAAT TAATTGTACA AGACCCAACA
          ACAATACAAG CAAAAGTATA CATATAGGAC CGGGGAGAGC ATTCTATGCA
          ACAGATAGAA TAATAGGAAA TATAAGACAA GCACATTGTA ACATTAGTAG
          AGGAAAATGG AATAGCACTT TAGAACAGAT AGTTGAAAAA TTAAGAGAAA
          AAGTTGGGGA TACAACAATA GTCTTTAATC AATCCTCAGG AGGGGACCCA
          GAAATTGTAA TGCACAGTTT TAATTGTGGA GGGGAATTTT TCTACTGTAA
          TTCAGCACAA CTGATCACAC TCCCATGCAA AATAAAACAA ATTATAAACA
          TGTGGCAGGA AGTAGGAAAA GCAATGTATG CCCCTCCCAT CAGCGGACTA
          ATTAGATGTT CATCAAATAT TACAGGGCTG CTATTAACAA GAGATGGTGG
          TGAGATCTTC AGACCT
p3c09s054 GAAGAGGTAG TAATTAGATC TGAAAATTTC TCAAACAACG CTAAAACCAT
          AATAGTACAG CTGAAAGAAC CTGTAGAAAT TAATTGTACA AGACCCAACA
          ACAATACAAG AAAAAGTATA CGTATAGGAC CGGGGAGAGC AGTTTATGCA
          ACAGATAGAA TAATAGGAAA TATAAGACAA GCACATTGTA ACATTAGTAA
          AGAAAAATGG AGTAGCACTT TAAAACAGAT AGTTGAAAAA TTAAGAGAAA
          AATTTGGGGA TACAACAATA GTCTTTAATC AATCCTCAGG AGGGGACCCA
          GAAATTGTAA TGCACAGTTT TAATTGTGGA GGGGAATTTT TCTACTGTAA
          TTCAGCACAA CTGATCACAC TCCAATGCAA AATAAAACAA ATTATAAACA
          TGTGGCAGGA AGTAGGAAAA GCAATGTATG CCCCTCCCAT CCAAGGACTA
          ATTAGATGTT CATCAAATAT TACAGGGCTG CTATTAACAA GAGATGGTGG
          TGAGATCTTC AGACCT
p3c09s055 GAAGAGGTAG TAATTAGATC TGAAAATTTC TCAGACAATG CTAAAACCAT
          AATAGTACAG CTGAAAGACC CTGTAAACAT TACTTGTACA AGACCCAACA
          ACAATACAAG AAAAAGTATA CATATAGCAC CGGGGAGAGC ATTTTATGCA
          ACAGATAGAA TAATAGGAAA TATAAGACAA GCACATTGTA ACATTAGTAG
          AGAAAAATGG AATAGCACTT TAAAACAGAT AGTTGAAAAA TTAAGAGAAA
          AATTTGGGAA TACAACAATA GTCTTTAATC AATCCTCAGG AGGGGACCCA
          GAAATTGTGA TGCACAGCTT TAATTGTGGA GGGGAATTTT TCTACTGTAA
          TTCAGCACAA CTGATCATAC TCCCATGCAG AATAAAACAA ATTATAAACA
          TGTGGCAGGA AGTAGGAAAA GCAATGTATG CCCCTCCCAT CCAAGGACTA
          ATTAGATGTT CATCAAATAT TACAGGGCTG CTATTAACAA GAGATGGTGG
          TGAGATCTTC AGACCT
p3c09s056 GAAGAGGTAG TAATTAGATC TGAAAATTTC TCAGACAATG CTAAAACCAT
          AATAGTACAG CTGAAAGACC CTGTAAACAT TACTTGTACA AGACCCAACA
          ACAATACAAG AAAAAGTATA CGTATAGGAC CGGGGAGAGC AGTTTATGCA
          ACAGATAGAA TAATAGGAAA TATAAGACAA GCACATTGTA ACATTAGTGG
          AGGAGAATGG AATAACACTT TAAAACAGAT AGTTGAAAAA TTAAGAGAAA
          AATTTGGGAA TAAAACAATA GTCTTTAAGC AATCCTCAGG AGGGGACCCA
          GAAATTGTAA TGCACAGTTT TAATTGTGGA GGGGAATTTT TCTACTGTAA
          TTCAACACAA CTGATCACAC TCCAATGCAA AATAAGACAA ATTATAAACA
          TGTGGCAGGA AGTAGGAAAA GCAATGTATG CCCCTCCCAT CAACGGACTA
          ATTAGATGTT CATCAAATAT TACGGGGCTG CTATTAACAA GAGATGGTGG
          TGAGATCTTC AGACCT
p3c10s057 GAAGAGGTAG TAATTAAATC TGAAAATTTC ACGGACAATG CTAAAACCAT
          AATAGTACAG CTGAAAAACC CTGTAGAAAT TAATTGTACA AGACCCAACA
          ACAATACAAG AAAAAGTACA CATATAGGAC CGGGGAGAGC ATTTTATGCA
          ACAGAAGAAA TAATAGGAAA TATAAGACAA GCACATTGTA ACATTAGTAG
          AGAAAAATGG AATAGCACTT TAAAACAGAT AGTTAGAAAA TTAAGAGAAA
          AATTTGGGAA TAAAACAATA GTCTTTAATC AATCCTCAGG AGGGGACCCA
          GAAATTGTAA TGCATAGTTT TAATTGTGGA GGGGAATTTT TCTACTGTAA
          TTCAACACAA CTGATCACAC TCCCATGCAG AATAAAACAA ATTATAAACA
          TGTGGCAGGA AGTAGGAAAA GCAATGTATG CCCCTCCCAT CAAAGGACAA
          ATTAGATGTT CATCAAATAT TACAGGGCTG CTATTAACAA GAGATGGTGG
          TGAGATCTTC AGACCT
p3c10s058 GAAGAAGTAG TAATTAAATC TGAAAATTTC TCGGACAATG CTAAAACCAT
          AATAGTACAG CTGAAAAACC CTGTAAAAAT TAATTGTACA AGACCCAACA
          ACAATACAAG AAAAAGTATA CATATAGGAC CGGGGAGAGC ATTTTATGCA
          ACAGGAGAAA TAATAGGAAA TATAAGACAA GCACATTGTA ACATTAGTAG
          AGGAGAATGG AATAGCACTT TAGAACAGAT AGTTGAAAAA TTAAGAGAAA
          AATTTGGGAA TAAAACAATA GTCTTTAATC AATCCTCAGG AGGGGACCCA
          GAAATTGTAA TGCACAGTTT TAATTGTGGA GGGGAATTTT TCTACTGTGA
          TTCAACACAA CTGATCACAC TCCCGTGCAA AATAAAACAA ATTATAAACA
          TGTGGCAGGA AGTAGGAAAA GCAATGTATG CCCCTCCCAT CCAAGGACAA
          ATTAGATGTT CATCAAATAT TACAGGGCTG CTATTAACAA GAGATGGTGG
          TGAGATCTTC AGACCT
p3c10s059 GAAGAGGTAG TAATTAGATC TGAAAATTTC TCAGACAATG CTAAAACCAT
          AATAGTACAG CTGAAAGAAC CTGTAGAAAT TAATTGTACA AGACCCAACA
          ACAATACAAG AAAAAGTATA CGTATAGGAC CGGGGAGAGC AGTTTATGCA
          ACAGATAGAA TAATAGGAAA TATAAGACAA GCACATTGTA ACATTAGTGA
          AGAAAAATGG AGTAGCACTT TAAAACAGAT AGTTGAAAAA TTAAGAGAAA
          AATTTGGGAA TACAACAATA GTCTTTAATC AATCCTCAGG AGGGGACCCA
          GAAATTGTAA TGCACAGTTT TAATTGTGGA GGGGAATTTT TCTACTGTAA
          TTCAGCACAA CTGATCACAC TCCAATGCAA AATAAAACAA ATTATAAACA
          TGTGGCAGGA AGTAGGAAAA GCAATGTATG CCCCTCCCAT CCAAGGACTA
          ATTGGATGTT CATCAAATAT TACAGGGCTG CTATTAACAA GAGATGGTGG
          TGAGATCTTC AGACCT
p3c10s060 GAAGAGGTAG TAATTAGATC TGAAAATTTC TCAGACAACG CTAAAACCAT
          AATAGTACAG CTGAAAGACC CTGTAAACAT TACTTGTACA AGACCCAACA
          ACAATACAAG AAAAAGTATA CATATACAAC CGGGGAGAGC ATTTTATGCA
          ACAGGAGGAA TAATAGGAAA TATAAGACAA GCACATTGTA ACATTAGTAG
          AAAAGATTGG AATAGCACTT TAGAACAGAT AGTTATAAAA TTAAGAGAAA
          AATTTGGGAA TACAACAATA GTCTTTAAGC AATCCTCAGG AGGGGACCCA
          GAAATTGTAA TGCACAGTTT TAATTGTGGA GGGGAATTTT TCTACTGTAA
          TACAACACAA CTGATCATAC TCCCATGCAG AATAAAACAA ATTATAAACA
          TGTGGCAGGA AGTAGGAAAA GCAATGTATG CCCCTCCCAT CCAAGGACTA
          ATTAGATGTT CATCAAATAT TACAGGGCTG CTATTAACAA GAGATGGTGG
          TGAGATCTTC AGACCT
p3c10s061 GAAGAGGTAG TAATTAGATC TGAAAATTTC TCAGACAATG CTAAAACCAT
          AATAGTACAG CTGAAAGACC CTGTAAACAT TACTTGTACA AGACCCAACA
          ACAATACAAG AAAGAGTATA CATATAGCAC CGGGGAGAGC ATTTTATGCA
          ACAGGAGGAA TAATAGGAAA TATAAGACAA GCACATTGTA ACATTAGTAG
          AAAAGATTGG AATAGCACTT TAGAACAGAT AGTTATAAAA TTAAGAGAAA
          AATTTGGGAA TACAACAATA GTCTTTAAAC AATCCTCAGG AGGGGACCCA
          GAAATTGTAA TGCACAGTTT TAATTGTGGA GGGGAATTTT TCTACTGTAA
          TACAACACAA CTGATCATAC TCCCATGCAG AATAAAACAA ATTATAAACA
          TGTGGCAGGA AGTAGGAAAA GCAATGTATG CCCCTCCCAT CCAAGGACTA
          ATTAGATGTT CATCAAATAT TACAGGGCTG TTATTAACAA GAGATGGTGG
          TGAGATCTTC AGACCT
p3c11s062 GAAGAGGTAG TAATTAAATC TGAAAATTTC ACGGACAATG CTAAAACCAT
          AATAGTACAG CTGAAAAACC CTGTAGAAAT TAATTGTACA AGACCCAACA
          ACAATACAAG AAAAAGTACA CATATAGGAC CGGGGAGAGC ATTTTATGCA
          ACAGAAGAAG TAATAGGAAA TATAAGACAA GCACATTGTA ACATTAGTAG
          AGAAAAATGG AATAGCACTT TAAAACAGAT AGTTAGAAAA TTAAGAGAAA
          AATTTGGGAA TAAAACAATA GTCTTTAATC AATCCTCAGG AGGGGACCCA
          GAAATTGTAA TGCATAGTTT TAATTGCGGA GGGGAATTTT TCTACTGTAA
          TTCAACACAA CTGATCACAC TCCCATGCAG AATAAAACAA ATTATAAACA
          TGTGGCAGGA AGTAGGAAAA GCAATGTATG CCCCTCCCAT CAAAGGACAA
          ATTAGATGTT CATCAAATAT TACAGGGCTG CTATTAACAA GAGATGGTGG
          TGAGATCTTC AGACCT
p3c11s063 GAAGAGGTAG TAATTAGATC TGAAAATTTC TCAGACAATG CTAAAACCAT
          AATAATACAG CTGAAAGACC CTGTAAACAT TACTTGTACA AGACCCAACA
          ACAATACAAG AAAAAGTATA CATATACAAC CGGGGAGAGC ATTTTATGCA
          ACAGGAGGAA TAATAGGAAA TATAAGACAA GCACATTGTA ACATTAGTAG
          AGGAGAATGG AATAACACTT TAAAACAGAT AGTTGAAAAA TTAAGAGAAA
          AATTTGGGAA TAAAACAATA GTCTTTAAGC AATCCTCAGG AGGGGACCCA
          GAAATTGTAA TGCACAGTTT TAATTGTGGA GGGGAATTTT TCTACTGTAA
          TACAACACAA CTGATCATAC TCCCATGCAG AATAAAACAA ATTATAAACA
          TGTGGCAGGA AGTAGGAAAA GCAATGTATG CCCCTCCCAT CCAAGGACTA
          ATTAGATGTT CATCAAATAT TACAGGGCTG CTATTAACAA GAGATGGTGG
          TGAGATCTTC AGACCT
p3c12s064 GAAGAGGTAG TAATTAAATC TGAAAATTTC ACGGACAATG CTAAAACCAT
          AATAGTACAG CTGAAAAACC CTGTAAAAAT TAATTGTACA AGACCCAACA
          ACAATACAAG AAAAAGTATA CATATAGGAC CGGGGAGAGC ATTTTATGCA
          ACAGGAGGAA TAATAGGAAA TATAAGACAA GCACATTGTA ACATTAGTAG
          AGAAGAATGG AATAGCACTT TAGAACAGAT AGTTAGAAAA TTAAGAGAAA
          AATTTGGGAA TAAAACAATA GTCTTTAATC AATCCTCAGG AGGGGACCCA
          GAAATTGTAA TGCACAGTTT TAATTGTGGA GGGGAATTTT TCTACTGTAA
          TTCAGCACAA CTGATCACAC TCCCATGCAG AATAAAACAA ATTATAAACA
          TGTGGCAGGA AGTAGGAAAA GCAATGTATG CCCCTCCCAT CAGAGGACTA
          ATTAGATGTT CATCAAATAT TACAGGGCTG CTATTAACAA GAGATGGTGG
          TGAGATCTTC AGACCT
p3c12s065 GAAGAGGTAG TAATTAAATC TGAAAATTTC ACGGACAATG CTAAAACCAT
          AATAGTACAG CTGAAAAACC CTGTAGAAAT TAATTGTACA AGACCCAACA
          ACAATACAAG AAAAAGTACA CATATAGGAC TGGGGAGAGC ATTTTATGCA
          ACAGAAGAAA TAATAGGAAA TATAAGACAA GCACATTGTA ACATTAGTAG
          AGAAAAATGG AATAGCACTT TAAAACAGAT AGTTAGAAAA TTAAGAGAAA
          AATTTGGGAA TAAAACAATA GTCTTTAATC AATCCTCAGG AGGGGACCCA
          GAAATTGTAA TGCATAGTTT TAATTGTGGA GGGGAATTTT TCTACTGTAA
          TTCAACACAA CTGATCACAC TCCCATGCAG AATAAAACAA ATTATAAACA
          TGTGGCAGGA AGTAGGAAAA GCAATGTATG CCCCTCCCAT CAAAGGACAA
          ATTAGATGTT CATCAAATAT TACAGGGCTG CTATTAACAA GAGATGGTGG
          TGAGATCTTC AGACCT
p3c12s066 GAAGAGGTAG TAATTAAATC TGAAAATTTC TCGGACAATG CTAAAACCAT
          AATAGTACAG CTGAAAGAAC CTGTAGAAAT TAATTGTACA AGACCCAACA
          ACAATACAAG CAAAAGTATA CATATAGGAC CGGGGAGAAC ATTTTATGCA
          ACAGGTAGAA TAATAGGAGA TATAAGACAA GCGCATTGTA ACATTAGTAG
          AGAAAAATGG AATAGCACCT TAGAACAGAT AGTTAAAAAA TTAAGAGAAA
          AATTTGGGAA TACAACAATA GTCTTTAATC AATCCTCAGG AGGGGACCCA
          GAAATTGTAA TGCACAGTTT TAATTGTGGA GGGGAATTTT TCTACTGTAA
          TTCAGCACAA CTGATCATAC TCCCATGCAG AATAAAACAA ATTATAAACA
          TGTGGCAGGA AGTAGGAAAA GCAATGTATG CCCCTCCCAT CCAAGGACTA
          ATTAGATGTT CATCAAATAT TACAGGGCTG CTATTAACAA GAGATGGTGG
          TGAGATCTTC AGACCT
p3c12s067 GAAGAGGTAG TAATTAAATC TGAAAATTTC TCAGACAATG CTAAAACCAT
          AATAGTACAG CTGAAAGACC CTGTAAACAT TACTTGTACA AGACCCAACA
          ACAATACAAG AAAAAGTATA CATATAGCAC CGGGGAGAGC ATTTTATGCA
          ACAGATAGAA TAATAGGAAA TATAAGACAA GCACATTGTA ACATTAGTAG
          AGAAAAATGG AATAGTACTT TAAAACAGAT AGTTGAAAAA TTAAGAGAAA
          GATTTGGGAA TACAACAATA GTCTTTAATC AATCCTCAGG AGGGGACCCA
          GAAATTGTAA TGCACAGTTT TAATTGTGGA GGGGAATTTT TCTACTGTAA
          TACAACACAA CTGATCACAC TCCCATGCAG AATAAAACAA ATTATAAACA
          TGTGGCAGGA AGTAGGAAAA GCAATGTATG CCCCTCCCAT CCAAGGACTA
          ATTAGATGTT CATCAAATAT TACAGGGCTG CTATTAACAA GAGATGGTGG
          TGAGATCTTC AGACCT
p3c12s068 GAAGAGGTAG TAATTAGATC TGAAAATTTC TCAGACAATG CTAAAACCAT
          AATAGTACAG CTGAAAGACC CTGTAAACAT TACTTGTACA AGACCCAACA
          ACAATACAAG AAAAAGCATA CGTATAGGAC CGGGGAGAGC ATTTTATGCA
          ACAGATAGAA TAATAGGAAA TATAAGACAA GCGCATTGTA ACATTAGTAG
          GGAAAAATGG AATAACACTT TAGAACAGAT AGTTATAAAA TTAAGAGAAA
          AATCTGGGAA TACAACAATA GTCTTTAATC AATCCTCAGG AGGGGACCCA
          GAAATTGTAA TGCACAGTTT TAATTGTGGA GGGGAATTTT TCTACTGTAA
          TTCAACACAA CTGATCACAC TCCAATGCAA AATAAGACAA ATTATAAACA
          TGTGGCAGGA AGTAGGAAAA GCAATGTATG CCCCTCCCAT CCAAGGACTA
          ATTAGATGTT CATCAAATAT TACAGGGCTG TTATTAACAA GAGATGGTGG
          TGAGATCTTC AGACCT
p3c12s069 GAAGAGGTAG TAATTAGATC TGAAAATTTC TCAGACAATG CTAAAACCAT
          AATAGTACAG CTGAAAGACC CTGTAAACAT TACTTGTATA AGACCCAACA
          ACAATACAAG AAAAAGTATA CGTATAGGAC CGGGGAGAGC AGTTTATGCA
          ACAGATAGAA TAATAGGAAA TATAAGACAA GCTCATTGTA ACATTAGTGG
          AGGAGAATGG AATAACACTT TAAAAAAGAT AGTTGAAAAA TTAAGAGAAA
          AATTTGGGAA TAAAACAATA GTCTTTAAAC AATCCTCAGG AGGGGACCCA
          GAAATTGTAA TGCACAGTTT TAATTGTGGA GGGGAATTTT TCTACTGTAA
          TTCAACACAA CTGATCACAC TCCAATGCAA AATAAGACAA ATTATAAACA
          TGTGGCAGGA AGTAGGAAAA GCAATGTATG CCCCTCCCAT CAACGGACTA
          ATTAGATGTT CATCAAATAT TACAGGGCTG CTATTAACAA GAGATGGTGG
          TGAGATCTTC AGACCT
p3c12s070 GAAGAGGTAG TAATTAGATC TGAAAATTTC TCAGACAATG CTAAAACCAT
          AATAGTACAG CTGAAAGACC CTGTAAACAT TACTTGTACA AGACCCAACA
          ACAATACAAG AAAAAGTATA CATATACAAC CGGGGAGAGC ATTTTATGCA
          ACAGGAGGAA TAATAGGAAA TATAAGACAA GCACATTGTA ACATTAGTAG
          AAAAGATTGG AATGACACTT TAGAACAGAT AGTTATAAAA TTAAGAGAAA
          AATTTGGGAA TACAACAATA GTCTTTAAAC AATCCTCAGG AGGGGACCCA
          GAAATTGTAA TGCACAGTTT TAATTGTGGA GGGGAATTTT TCTACTGTAA
          TACAACACAA TTGATCATAC TCCCATGCAG AATAAAACAA ATTATAAACA
          TGTGGCAGGA AGTAGGAAAA GCAATGTATG CCCCTCCCAT CCAAGGACTA
          ATTAGATGTT CATCAAATAT TACAGGGCTG CTATTAACAA GAGATGGTGG
          TGAGATCTTC AGACCT
p3c12s071 GAAGAGGTAG TAATTAGATC TGAAAATTTC TCAGACAATG CTAAAACCAT
          AATAGTACAG CTGAAACACC CTGTAAACAT TACTTGTACA AGACCCAACA
          ACAATACAAG AAAAAGTATA CATATAGCAC CGGGGAGAGC ATTTTATGCA
          ACAGGAGAAA TAATAGGAAA TATAAGACAA GCACATTGTA ACATTAGTAG
          AGGAGAATGG AATAACACTT TAAAACAGAT AGTTGAAAAA TTAAGAGAAA
          AATTTGGGAA TAAAACAATA GTCTTTAAGC AATCCTCAGG AGGGGACCCA
          GAAATTGTAA TGCACAGTTT TAATTGTGGA GGGGAATTTT TCTACTGTAA
          TACAACACAA CTAATCATAC TCCCATGCAG AATAAAACAA ATTATAAACA
          TGTGGCAGGA AGTAGGAAAA GCAATGTATG CCCCTCCCAT CCAAGGACTA
          ATTAGATGTT CATCAAATAT TACAGGGCTG CTATTAACAA GAGATGGTGG
          TGAGATCTTC AGACCT
p3c12s072 GAAGAGGTAG TAATTAGATC TGAAAATTTC TCAGACAATG CTAAAACCAT
          AATAGTACAG CTGAAAGACC CTGTAAACAT TACTTGTACA AGACCCAACA
          ACAATACAAG AAAAAGTATA CATATACGAC CGGGGAGAGC ATTTTATGCA
          ACAGGAGGAA TAATAGGAAA TATAAGACAA GCACATTGTA ACATTAGTGT
          AGGAGAATGG AATAACACTT TAAAACAGAT AGTTGAAAAA TTAAGAGAAA
          AATTTGGGAA TAAAACAATA GTCTTTAAGC AATCCTCAGG AGGGGACCCA
          GAAATTGTAA TGCACAGTTT TAATTGTGGG GGGGAATTTT TCTACTGTAA
          TACAACACAA CTGATCATAC TCCCATGCAG AATAAAACAA ATTATAAACA
          TGTGGCAGGA AGTAGGAAAA GCAATGTATG CCCCTCCCAT CCAAGGACTA
          ATTAGATGTT CATCAAATAT TACAGGGCTG TTATTAACAA GAGATGGTGG
          TGAGATCTTC AGACCT
p3c13s073 GAAGAGGTAG TAATTAAATC TGAAAATTTC ACGGACAATG CTAAAACCAT
          AATAGTACAG CTGAAAAAAC CTGTAGAAAT TAATTGTACA AGACCCAACA
          ACAATACAAG AAAAAGTATA CCTATAGGAC CGGGGAGAGC ATTTTATGCA
          ACAGGAGAAA TAATAGGAGA TATAAGACAA GCACATTGTA ACATTAGTAG
          AGGAGAATGG AATAGCACTT TAGAACAAAT AGTTAAAAAA TTAAGAGAAA
          AATTTGGGAA TAAAACAATA GTCTTTAATC AATCCTCAGG AGGGGACCCA
          GAAATTGTAA TGCACAGTTT TAATTGTGGA GGGGAATTTT TCTACTGTAA
          TTCAACACAA CTGATCACAC TCCCATGCAG AATAAAACAA ATTATAAACA
          CGTGGCAGGA AGTAGGAAAA GCAATGTATG CCCCTCCCAT CAGAGGACAA
          ATTAGATGTT CATCAAATAT TACAGGGCTG CTATTAACAA GAGATGGTGG
          TGAGATCTTC AGACCT
p3c13s074 GAAGAGGTAG TAATTAAATC TGAAAATTTC ACGGACAATG CTAAAACCAT
          AATAGTACAG CTGAAAAAAC CTGTAGAAAT TAATTGTACA AGACCCAGCA
          ACAATACAAG AAAAAGTATA CATATAGGAC CGGGGAGAGC ATTTTATGCA
          ACAGAAGGAA TAATAGGAAA TATAAGACAA GCACATTGTA ACATTAGTAG
          AAAAGAATGG AATGGCACTT TAGAACAGAT AGTTCAAAAA TTAAGAGAAA
          AATTTGGGAA TAAAACAATA GTCTTTAATC AATCCTCAGG AGGGGACCCA
          GAAATTGTAA TGCACAGTTT TAATTGTGGA GGGGAATTTT TCTACTGTAA
          TTCAGCACAA CTGATCACAC TCCCATGCAG AATAAAACAA ATTATAAACA
          TGTGGCAGGA AGTAGGAAAA GCAATGTATG CCCCTCCCAT CCAAGGACAA
          ATTAGATGTT CATCAAATAT TACAGGGCTG CTATTAACAA GAGATGGTGG
          TGAGATCTTC AGACCT
p3c13s075 GAAGAGGTAG TAATTAAATC TGAAAATTTC TCAGACAATG CTAAAACCAT
          AATAGTACAG CTGAAAAACC CTGTAGAAAT TAATTGTACA AGACCCAACA
          ACAATACAAG CAAAAGTATA CATATAGGAC CGGGGAGAAC ATTTTATGCA
          ACAGGTAGAA TAATAGGAGA TATAAGACAA GCACATTGTA ACATTGGTAG
          AGAACAATGG AATAGCACTT TAAAACAGAT AGTTATAAAA TTAAGAGAAA
          AATTTGGGAA TACAACAATA GTCTTTAATC AATCCTCAGG AGGGGACCCA
          GAAATTGTAA TGCACAGTTT TAATTGTGGA GGGGAATTTT TCTACTGTGA
          TTCAACACAA CTGATCATAC TCCCATGCAG AATAAAACAA ATTATAAACA
          TGTGGCAGGA AGTAGGAAAA GCAATGTATG CCCCTCCCAT CAGCGGACTA
          ATTAGATGTT CATCAAATAT TACAGGGCTG CTATTAACAA GAGATGGTGG
          TGAGATCTTC AGACCT
p3c13s076 GAAGAAGTAG TAATTAGATC TGAAAATTTC TCAAACAACG CTAAAACCAT
          AATAGTACAG CTGAAAGAAC CTGTAGAAAT TAATTGTACA AGACCCAACA
          ACAATACAAG AAAAAGTATA CGTATAGGAC CGGGGAGAGC AGTTTATGCA
          ACAGATAGAA TAATAGGAAA TATAAGACAA GCACATTGTA ACATTAGTAA
          AGAAAAATGG AGTAGCACTT TAAAACAGAT AGTTGAAAAA TTAAGAGAAA
          AATTTGGGAA TACAACAATA GTCTTTAATC AATCCTCAGG AGGGGACCCA
          GAAATTGTAA TGCACAGTTT TAATTGTGGA GGGGAATTTT TCTACTGTAA
          TTCAGCACAA CTGATCACAC TCCAATGCAA AATAAAACAA ATTATAAACA
          TGTGGCAGGA AGTAGGAAAA GCAATGTATG CCCCTCCCAT CCAAGGACTA
          ATTAGATGTT CATCAAATAT TACAGGGCTG CTATTAACAA GAGATGGTGG
          TGAGATCTTC AGACCT
p3c13s077 GAAGAGGTAG TAATTAGATC TGAAAATTTC TCAGACAATG CTAAAACCAT
          AATAGTACAG CTGAAAGACC CTGTAAACAT TACTTGTACA AGACCCAACA
          ACAATACAAG AAAAAGTATA CATATAGCAC CGGGGAGAGC ATTTTATGCA
          ACAGATAGAA TAATAGGAAA TATAAGACAA GCACATTGTA ACATTAGTAG
          AGAAAAATGG AATAGCACTT TAAAACAGAT AGTTGAAAAA TTAAGAGAAA
          AATTTGGGAA TACAACAATA GTCTTTAATC AATCCTCAGG AGGGGACCCA
          GAAATTGTGA TGCACAGCTT TAATTGTAGA GGGGAATTTT TCTACTGTAA
          TTCAGCACAA CTGATCATAC TCCCATGCAG AATAAAACAA ATCATAAACA
          TGTGGCAGGA AGTAGGAAAA GCAATGTATG CCCCTCCCAT CCAAGGACTA
          ATTAGATGTT CATCAAATAT TACAGGGCTG CTATTAACAA GAGATGGTGG
          TGAGATCTTC AGACCT
p3c13s078 GAAGAGGTAG TAATTAGATC TGAAAATTTC TCAGACAATG CTAAAACCAT
          AATAGTACAG CTGAAAGACC CTGTAAACAT TACTTGTACA AGACCCAACA
          ACAATACAAG AAAAAGTATA CATATAGTAC CGGGGAGAGC ATTTTATGCA
          ACAGGAGAAA TAATAGGAAA TATAAGACAA GCACATTGTA ACATTAGTAG
          AGAAAAATGG AATAACACTT TAGAACAGAT AGTTGAAAAA TTAAGAGAAA
          AATTTGGGAA TACAACAATA GTCTTTAAGC AATCCTCAGG AGGGGACCCA
          GAAATTGTAA TGCACAGTTT TAATTGTGGA GGGGAATTTT TCTACTGTAA
          TACAACACAA CTGATCATAC TCCCATGCAG AATAAAACAA ATTATAAACA
          TGTGGCAGGA AGTAGGAAAA GCAATGTATG CCCCTCCCAT CCAAGGACTA
          ATTAGATGTT CATCAAATAT TACGGGGCTG CTATTAACAA GAGATGGTGG
          TGAGATCTTC AGACCT
p3c13s079 GAAGAGGTAG TAATTAGATC TAAAAATTTC TCAGACAATG CTAAAACCAT
          AATAGTACAG CTGAAAGACC CTGTAAACAT TACTTGTATA AGACCCAACA
          ACAATACAAG AAAAAGTATA CGTATAGGAC CGGGGAGAGC AGTTTATGCA
          ACAGATAGAA TAATAGGAAA TATAAGACAA GCACATTGTA ACATTAGTCA
          ACAAAAATGG AGTAGCACTT TAAAACAGAT AGTTGAAAAA TTAAGAGAAA
          AATTTGGGGA TACAACAATA GTCTTTAATA AATCCTCAGG AGGGGACCCA
          GAAATTGTAA TGCACAGTTT TAATTGTGGA GGGGAATTTT TCTACTGTAA
          TTCAGCACAA CTGATCACAC TCCAATGCAA AATAAAACAA ATTATAAACA
          TGTGGCAGGA AGTAGGAAAA GCAATGTATG CCCCTCCCAT CCAAGGACTA
          ATTAGATGTT CATCAAATAT TACAGGGCTG CTATTAACAA GAGATGGTGG
          TGAGATCTTC AGACCT
p3c14s080 GAAGAGGTAG TAATTAAATC TGAAAATTTC TCGGACAATG CTAAAACCAT
          AATAGTACAG CCGAAAGAAC CTGTAGAAAT TAATTGTACA AGACCCAACA
          ACAATACAAG CAAAAGTATA CATATAGGAC CGGGGAGAGC ATTTTATGCA
          ACAGGTAGAA TAATAGGAAA TATAAGACAA GCGCATTGTA ACATTAATAG
          AGAAAAATGG AATAGCACTT TAAAACAGAT AGTTATAAAA TTAAGAGAAA
          AATTTGGGAA TACAACAATA GTCTTTAATC AATCCTCAGG AGGAGACCCA
          GAAATTGTAA TGCACAGTTT TAATTGTGGA GGGGAATTTT TCTACTGTGA
          TTCAACACAA CTGATCACAC TCCCATGCAG AATAAAACAA ATTATAAACA
          TGTGGCAGGA AGTAGGAAAA GCAATGTATG CCCCTCCCAT CCAAGGACTA
          ATTAGATGTT CATCAAATAT TACAGGGCTG CTATTAACAA GAGATGGTGG
          TGAGATCTTC AGACCT
p3c14s081 GAAGAGGTAG TAATTAGATC TGAAAATTTC TCAGACAATG CTAAAACCAT
          AATAGTACAG CTGAAAGAAC CTGTAGAAAT TAATTGTACA AGACCCAACA
          ACAATACAAG AAAAAGTATA CGTATAGGAC CGGGGAGAGC AGTTTATGCA
          ACAGATAGAA TAATAGGAAA TATAAGACAA GCACATTGTA ACATTAGTAG
          AGAAAAATGG AATAGCACTT TAAAACAGAT AGTTGAAAAA TTAAGAGAGA
          AATTTGGGGA TACAACAATA GTCTTTAATC AATCCTCAGG AGGGGACCCA
          GAAATTGTAA GGCACAGTTT TAATTGTGGA GGGGAATTTT TCTACTGTGA
          TTCAACACAA CTGATCACAC TCCAATGCAA AATAAAACAA ATTATAAACA
          TGTGGCAGGA AGTAGGAAAA GCAATGTATG CCCCTCCCAT CAGCGGACTA
          ATTAGATGTT CATCAAATAT TACAGGGCTG CTATTAACAA GAGATGGTGG
          TGAGATCTTC AGACCT
p3c14s082 GAAGAGGTAG TAATTAGATC TGAAAATTTC TCAGACAATG CTAAAACCAT
          AATAGTACAG CTGAAAGACC CTGTAAACAT TACTTGTACA AGACCCAACA
          ACAATACAAG AAAAAGTATA CGTATAGGAC CGGGGAGAGC AGTTTATGCA
          ACAGATAGAA TAATAGGAAA TATAAGACAA GCACATTGTA ACATTAGTGG
          AGGAGAATGG AATAACACTT TAAAACAGAT AGTTGAAAAA TTAAGAGAAA
          AATTTGGGAA TAAAACAATA GTCTTTAAGC AATCCTCAGG AGGGGACCCA
          GGAATTGTAA TGCACAGTTT TAATTGTGGA GGGGAATTTT TCTACTGTAA
          TTCAACACAA CTGATCACAC TCCAATGCAA AATAAGACAA ATTATAAACA
          TGTGGCAGGA AGTAGGAAAA GCAATGTATG CCCCTCCCAT CAACGGACTA
          ATTAGATGTT CATCAAATAT TACAGGGCTG CTATTAACAA GAGATGGTGG
          TGAGATCTTC AGACCT
p3c14s083 GAAGAGGTAG TAATTAGATC TGAAAATTTC TCAGACAATG CTAAAACCAT
          AATAGTACAG CTGAAAGACC CTGTAAACAT TACTTGTACA AGACCCAACA
          ACAATACAAG AAAAAGTATA CATATAGCAC CAGGGAGAGC ATTTTATGCA
          ACAGGAGAAA TAATAGGAAA TATAAGACAA GCACATTGTA ACATTAGTAG
          AGAAAAATGG AATAACACTT TAGAACAGAT AGTTATAAAA TTAAGAGAAA
          AATTTGGGAA TACAACAATA GTCTTTAATC AATCCTCAGG AGGGGACCCA
          GAAATTGTGA TGCACAGCTT TAATTGTGGA GGGGAATTTT TCTACTGTAA
          TTCAGCACAA CTGATCATAC TCCCATGCAG AATAAAACAA ATTATAAACA
          TGTGGCAGGA AGTAGGAAAA GCAATGTATG CCCCTCCCAT CCAAGGACTA
          ATTAGATGTT CATCAAATAT TACAGGGCTG CTATTAACAA GAGATGGTGG
          TGAGATCTTC AGACCT
p3c14s084 GAAGAGGTAG TAATTAGATC TGAAAATTTC TCAGACAATG CTAAAACCAT
          AATAGTACAG CTGAAAGACC CTGTAAACAT TACTTGTACA AGACCCAACA
          ACAATACAAG AAAAAGTATA CATATACAAC CGGGGAGAGC ATTTTATGCA
          ACAGGAGGAA TAATAGGAAA TATAAGACAA GCACATTGTA ACATTAGTGT
          AGGAGAATGG AATAACACTT TAAAACAGAT AGTTGAAAAA TTAAGAGAAA
          AATTTGGGAA TAAAACAATA GTCTTTAAGC AATCCTCAGG AGGGGACCCA
          GAAATTGTAA TGCACAGTTT TAATTGTGGA GGGGAATTTT TCTACTGTAA
          TACAACACAA CTGATCATAC TCCCATGCAG AATAAAACAA ATTATAAACA
          TGTGGCAGGA AGTAGGAAAA GCAATGTATG CCCCTCCCAT CCAAGGACTA
          ATTAGATGTT CATCAAATAT TACAGGGCTG TTATTAACAA GAGATGATGG
          TGAGATCTTC AGACCT
p3c15s085 GAAGAGGTAG TAATTAAATC TGAAAATTTC ACGGACAATG CTAAAACCAT
          AATAGTACAG CTGAAAAACC CTGTAAAAAT TAATTGTACA AGACCCAACA
          ACAATACAAG AAAAAGTATA CATATAGGAC CGGGGAGAGC ATTTTATGCA
          ACAGGAGAAA TAATAGGAAA TATAAGACAA GCACATTGTA ACATTAGTAG
          AGAAGAATGG AATAGCACTT TAGAACAGAT AGTTAAAAAA TTAAGAGAAA
          AATTTGGGAA TAAAACAATA GTCTTTAATC AATCCTCAGG AGGAGACCCA
          GAAATTGTAA TGCATAGTTT TAGTTGTGGG GGGGAATTTT TCTACTGTAA
          TTCAACACAA CTGATCACAC TCCCATGCAG AATAAAACAA ATTATAAACA
          TGTGGCAGGA AGTAGGAAAA GCAATGTATG CCCCTCCCAT CAGAGGACAA
          ATTAGATGTT CATCAAATAT TACAGGGCTG CTATTAACAA GAGATGGTGG
          TGAGATCTTC AGACCT
p3c15s086 GAAGAGGTAG TAATTAAATC TGAAAATTTC ACGGACAATG CTAAAACCAT
          GATAGTACAG CTGAAAAAAC CTGTAGAAAT TAATTGTACA AGACCCAACA
          ACAATACAAG AAAAAGTATA CATATAGGAC CGGGGAGAGC ATTTTATGCA
          ACAGAAGGAA TAATAGGAAA TATAAGACAA GCACATTGTA ACATTAGTAG
          AAAAGAATGG AATAGCACTT TAGAACAGAT AGTTCAAAAA TTAAGAGAAA
          AATTTGGGAA TAAAACAATA GTCTTTAACC AATCCTCAGG AGGGGACCCA
          GAAATTGTAA TGCACAGTTT TAATTGTGGA GGGGAATTTT TCTACTGTAA
          TTCAGCACAA CTGATCACAC TCCCATGCAG AATAAAACAA ATTATAAACA
          TGTGGCAGGA AGTAGGAAAA GCAATGTATG CCCCTCCCAT CCAAGGACAA
          ATTAGATGTT CATCAAATAT TACAGGGCTG CTATTAACAA GAGATGGTGG
          TGAGATCTTC AGACCT
p3c15s087 GAAGAGGTAG TAATTAAATC TGAAAATTTC TCGGACAATG CTAAAACCAT
          AATAGTACAG CTGAAAGAAC CTGTAGAAAT TAATTGTACA AGACCCAACA
          ACAATACAAG CAAAAGTATA CATATAGGAC CGGGGAGAAC ATTTTATGCA
          ACAGGTAGAA TAATAGGAGA TATAAGACAA GCACATTGTA ACATTAGTAG
          AGAAAAATGG AATAGCACCT TAGAACAGAT AGTTAAAAAT TTAAGAGAAA
          AATTTGGGAA TACAACAATA GTCTTTAATC AATCCTCAGG AGGGGACCCA
          GAAATTGTAA TGCACAGTTT TAATTGTGGA GGGGAATTTT TCTACTGTAA
          TTCAGCACAA CTGATCATAC TCCCATGCAG AATAAAACAA ATTATAAACA
          TGTGGCAGGA AGTAGGAAAA GCAACGTATG CCCCTCCCAT CCAAGGACTA
          ATTAGATGTT CATCAAATAT TACAGGGCTG CTATTAACAA GAGATGGTGG
          TGAGATCTTC AGACCT
p3c15s088 GAAGAGGTAG TAATTAAATC TGAAAATTTC TCGGACAATG CTAAAACCAT
          AATAGTACAG CTGAAAGAAC CTGTAGAAAT TAATTGTACA AGACCCAACA
          ACAATACAAG AAAAAGTATA CGTATAGGAC CGGGGAGAGC AGTTTATGCA
          ACAGATAGAA TAATAGGAAA TATAAGACAA GCACATTGTA ACATTAGTAG
          AGAAAAATGG AATAGCACTT TAAAACAGAT AGTTGAAAAA TTAAGAGAAA
          AATTTGGGGA TACAACAATA GTCTTTAATC AATCCTCAGG AGGGGACCCA
          GAAATTGTAA TGCACAGTTT TAATTGTGGA GGGGAATTTT TCTACTGTAG
          TTCAGCACAA CTGATCACAC TCCAATGCAA AATAAAACAA ATTATAAACA
          TGTGGCAGGA AGTAGGAAAA GCAATGTATG CCCCTCCCAT CAGCGGACTA
          ATTAGATGTT CATCAAATAT TACAGGGCTG CTATTAACAA GAGATGGTGG
          TGAGATCTTC AGACCT
p3c15s089 GAAGAGGTAG TAATTAAATC TGAAAATTTC TCGGACAATG CTAAAACCAT
          AATAGTACAG CTAAAAAACC CTGTAGAAAT TATTTGTACA AGACCCAACA
          ACAATACGAG AAAAAGTATA CGTATAGGAC CGGGGAGAGT AGTTTATGCA
          ACAGATAGAA TAATAGGAAA TATAAGACAA GCACATTGTA ACATTAGTAG
          AGAAAAATGG AATAGCACTT TAAAACAGAT AGTTGAAAAA TTAAGAGAAA
          AATTTGGGGA TACAACAATA GTCTTTAATC GATCCTCAGG AGGGGACCCA
          GAAATTGTAA TGCACAGTTT TAATTGTGGA GGGGAATTTT TCTACTGTAA
          TTCAGCACAA CTGATCACAC TCCAATGCAA AATAAAACAA ATTATAAACA
          TGTGGCAGGA AGTAGGAAAA GCAATGTATG CCCCTCCCAT CAGCGGACTA
          ATTAGATGTT CATCAAATAT TACAGGGCTG TTATTAACAA GAGATGGTGG
          TGAGATCTTC AGACCT
p3c15s090 GAAGAGGTAG TAATTAGATC TGAAAATTTC TCGAACAATG CTAAAACCAT
          AATAGTACAG CTGAAAGACC CTGTAAACAT TACTTGTGTA AGACCCAACA
          ACAATACAAG AAAAAGTATA CGTATAGGAC CGGGGAGAGC AGTTTATGCA
          ACAGATAGAA TAATAGGAAA TATAAGACAA GCACATTGTA ACATTAGTCA
          ACAAAAATGG AGTAGCACTT TAAAACAGAT AGTTGAAAAA TTAAGAGAAA
          AATTTGGGGA TACAACAATA GTCTTTAATA AATCCTCAGG AGGGGGCCCA
          GAAATTGTAA TGCACAGTTT TAATTGTGGA GGGGAATTTT TCTACTGTAA
          TTCGGCACAA CTGATCACAC TCCAATGCAA AATAAAACAA ATTATAAACA
          TGTGGCAGGA AGTAGGAAAA GCAATGTATG CCCCTCCCAT CCAAGGACTA
          ATTAGATGTT CATCAAATAT TACAGGGCTG CTATTAACAA GAGATGGTGG
          TGAGATCTTC AGACCT
p3c16s091 GAAGAGGTAG TAATTAAATC TGAAAATTTC ACGGACAATG TTAAAACCAT
          AATAGTACAG CTGAAAAACC CTGTAAAAAT TAATTGTACA AGACCCAACA
          ACAATACAAG AAAAAGTATA CATATAGGAC CGGGGAGAGC ATTTTATGCA
          ACAAGAGGAA TAATAGGAGA TATAAGACAA GCACATTGTA ACATTAGTAG
          AGGAGAATGG AATAGCACTT TAGAACAGAT AGTTGAAAAA TTAAGAGAAA
          AATTTGGGAA TAAAACAATA GTCTTTAATC AATCCTCAGG AGGAGACCCA
          GAAATTGTAA TGCATAGTTT TAATTGTGGA GGGGAATTTT TCTACTGTAA
          TTCAACACAA CTGATCACAC TCCCATGCAG AATAAAACAA ATTATAAACA
          TGTGGCAGGA AGTAGGAAAA GCAATGTATG CCCCTCCCAT CCAAGGACAA
          ATTAGATGTT CATCAAATAT TACAGGGCTG CTATTAACAA GAGATGGTGG
          TGAGATCTTC AGACCT
p3c16s092 GAAGAGGTAG TAATTAAATC TGAAAATTTC ACGGACAATG CTAAAACCAT
          AATAGTACAG CTGAAAAACC CTGTAAAAAT TAATTGTACA AGACCCAACA
          ACAATACAAG AAAAAGTATA CATATAGGAC CGGGGAGAGC ATTTTATGCA
          ACAGGAGAAA TAATAGGAAA TATAAGACAA GCACATTGTA ACATTAGTAG
          AGAAGAATGG AATAGCACTT TAGAACAGAT AGTTAAAAAA TTAAGAGAAA
          GATTTGGGAA TAAAACAATA GTCTTTAATC AATCCTCAGG AGGGGACCCA
          GAAATTGTAA TGCACAGTTT TAATTGTGGA GGGGAATTTT TCTACTGTAA
          TTCAACACAA CTGATCACAC TCCCATGCAG AATAAAACAA ATTATAAACA
          TGTGGCAGGA AGTAGGAAAA GCAATGTATG CCCCTCCCAT CAGAGGACAA
          ATTAGATGTT CATCAAATAT TACAGGGCTG CTATTAACAA GAGATGGTGG
          TGAGATCTTC AGACCT
p3c16s093 GAAGAGGTAG TAATTAGATC TGAAAATTTC TCAGACAATG CTAAAACCAT
          AATAGTACAG CTGAAAGACC CTGTAAACAT TACTTGTATA AGACCCAACA
          ACAATACAAG AAAAAGTATA CGTATAGGAC CGGGGAGAGC AGTTTATGCA
          ACAGATAGAA TAATAGGAAA TATAAGACAA GCACATTGTA ACATTAGTAG
          AGAAAAATGG CATAGGACTT TAGAACAGAT AGTTGAAAAA TTAAGAGAAA
          AATTTGGGGA TACAACAATA GTCTTTAATC GATCCTCAGG AGGGGACCCA
          GAAATTGTAA TGCACAGTTT TAATTGTGGA GGGGAATTTT TCTACTGTGA
          TACAACACAA CTGATCATAC TCCCATGCAG AATAAAACAA ATTATAAACA
          TGTGGCAGGA AGTAGGAAAA GCAATGTATG CCCCTCCCAT CCAAGGACTA
          ATTAGATGTT CATCAAATAT TACAGGGCTG CTATTAACAA GAGATGGTGG
          TGAGATCTTC AGACCT
p3c19s094 GAAGAGGTAG TAATTAAATC TGAAAATTTC ACGGACAATG CTAAAACCAT
          AATAGTACAG CTGAAAAAAC CTGTAGAAAT TAATTGTACA AGACCCAACA
          ACAATACAAG AAAAAGTATA CATATAGGAC CGGGGAGAGC ATTTTATGCA
          ACAGGAGGGA TAATAGGAGA TATAAGACAA GCACATTGTA ACATTAGTAG
          AGGAAAATGG AATAGCACTT TAGAACAGAT AGTTACAAAA TTAAGAGAAA
          AATTTGGGAA TAAAACAATA GTCTTTAATC AATCCTCAGG AGGGGACCCA
          GAAATTGTAA TGCACAGTTT TAATTGTGGA GGGGAATTTT TCTACTGTAA
          TTCAACACAA CTGATCACAC TCCCATGCAG AATAAAACAA ATTATAAACA
          TGTGGCAGGA AGTAGGAAAA GCAATGTATG CCCCTCCCAT CAGAGGACAA
          ATTAGATGTT CATCAAATAT TACAGGGCTG CTATTAACAA GAGATGGTGG
          TGAGATCTTC AGACCT
p3c1s0095 GAAGAGGTAG TAATTAGATC TGAAAATTTC TCAGACAATG CTAAAACCAT
          AATAGTACAG CTGAAAGACC CTGTAAACAT TACTTGTACA AGACCCAACA
          ACAATACAAG AAGAAGTATA CATATACAAC CGGGGAGAGC ATTTTATGCA
          ACAGGAGGAA TAATAGGAAA TATAAGACAA GCACATTGTA ACATTAGTAG
          AAAAGATTGG AATGACACTT TAGAACAGAT AGTTGAAAAA TTAAGAGAAA
          AATTTGGGAA TAAAACAATA GTCTTTAAGC AATCCTCAGG AGGGGACCCA
          GAAATTGTAA TGCACAGTTT TAATTGTGGA GGGGAATTTT TCTACTGTAA
          TACAACACAA CTGATCATAC TCCCATGCAG AATAAAACAA ATTATAAACA
          TGTGGCAGGA AGTAGGAAAA GCAATGTATG CCTCTCCCAT CCAAGGACTA
          ATTAGATGTT CATCAAATAT TACAGGGCTG CTATTAACAA GAGATGGTGG
          TGAGATCTTC AGACCT
p3c20s096 GAAGAGGTAG TAATTAAATC TGAAAATTTC GCGGACAATG CTAAAACCAT
          AATAGTACAG CTGAAAAAAC CTGTAGAAAT TAATTGTACA AGACCCAACA
          ACAATACAAG AAAAAGTATA CATATAGGAC CGGGGAGAGC ATTTTATGCA
          ACAGGAGAAA TAATAGGAGA TATAAGACAA GCACATTGTA ACATTAGTAG
          AGGAAAATGG AATAGCACTT TAGAACAGAT AGTTAAAAAA TTAAGAGAAA
          AATTTGGGAA TAAAACAATA GTCTTTAATC AATCCTCAGG AGGGGACCCA
          GAAATTGTAA TGCACAGTTT TAATTGTGGA GGGGAATTTT TCTACTGTAA
          TTCAACACAA CTGATCACAC TCCCATGCAG AATAAAACAA ATTATAAACA
          TGTGGCAGGA AGTAGGAAAA GCAATGTATG CCCCTCCCAT CAGAGGACAA
          ATTAGATGTT CATCAAATAT TACAGGGCTG CTATTAACAA GAGATGGTGG
          TGAGATCTTC AGACCT
p3c21s097 GAAGAGGTAG TAATTAAATC TGAAAATTTC ACGGACAATG CTAAAACCAT
          AATAGTACAG CTGAAAAAAC CTGTAGAAAT TAATTGTACA AGACCCAACA
          ACAATACAAG AAAAAGTATA CATATAGGAC CGGGGAGAGC ATTTTATGCA
          ACAGGAGGAA TAATAGGAAA TATAAGACAA GCACATTGTA ACATTAGTAG
          AGAAGAATGG AATAGCACTT TAGAACAGAT AGTTAAAAAA TTAAGAGAAA
          AATTTGGGAA TAAAACAATA GTCTTTGATC AATCCTCAGG AGGAGACCCA
          GAAATTGTAA TGCATAGTTT TAATTGTGGA GGGGAATTTT TCTACTGTAA
          TTCAACACAA CTGATCACAC TCCCATGCAG AATAAAACAA ATTATAAACA
          TGTGGCAGGA AGTAGGAAAA GCAATGTATG CCCCTCCCAT TAGAGGACAA
          ATTAGATGTT CATCAAATAT TACAGGGCTG CTATTAACAA GAGATGGTGG
          TGAGATCTTC AGACCT
p3c2s0098 GAAGAGGTAG TAATTAAATC TGAAAATTTC TCGGACAATG CTAAAACCAT
          AATAGTACAG CTGAAAAACC CTGTAAAAAT TAATTGTACA AGACCCAACA
          ACAATACAAG AAAAAGTATA CATATAGGAC CGGGGAAAGC AATTTATGCA
          ACAGAAAAAA TAATAGGAAA TATAAGACAA GCACATTGTA CCATTAGTAG
          AGAAGAATGG AATAGCACTT TAAAACAGAT AGTTATAAAA TTAAGAGAAA
          AATTTGGGAA TACAACAATA GTCCTTAATC AATCCTCAGG AGGGGACCCA
          GAAATTGTGA TGCACAGCTT TAATTGTGGA GGGGAATTTT TCTACTGTAA
          TTCAGCACAA CTGATCATAC TTCCATGCAG AATAAAACAA ATTATAAACA
          TGTGGCAGGA AGTAGGAAAA GCAATGTATG CCCCTCCCAT CCAAGGACTA
          ATTAGATGTT CATCAAATAT TACAGGGCTG CTATTAACAA GAGATGGTGG
          TGAGATCTTC AGACCT
p3c2s0099 AAAGAGGTAG TAATTAGATC TGAAAATTTC TCAGACAATG CTAAAACCAT
          AATAGTACAG CTGAAAGACC CTGTAAACAT TACTTGTATA AGACCCAACA
          ACAATACAAG AAAAAGTATA CGTATAGGAC CGGGGAGAGC AGTTTATGCA
          ACAGATAGAA TAATAGGAAA TATAAGACAA GCACATTGTA ACATTAGTGG
          AGGAGACTGG AATAACACTT TAAAAAAGAT AGTTGAAAAA TTAAGAGAAA
          AATTTGGGAA TAAAACAATA GTCTTTAAAC AATCCTCAGG AGGGGACCCA
          GAAATTGTAA TGCACAGTTT TAATTGTGGA GGGGAATTTT TCTATTGTAA
          TACAACACAA CTGATCACAC TCCAATGCAA AATAAAACAA ATTATAAACA
          TGTGGCAGGA AGTAGGAAAA GCAATGTATG CCCCTCCCAT CAGCGGACTA
          ATTAGATGTT CATCAAATAT TACAGGGCTG CTATTAACAA GAGATGGTGG
          TGAGATCTTC AGACCT
p3c3s0100 GAAGAGGTAG TAATTAGATC TGAAAATTTC TCAGACAATG CTAAAACCAT
          AATAGTACAG CTGAAAGACC CTGTAAACAT TACTTGTACA AGACCCAGCA
          ACAATACAAG AAGAAGTATA CATATAGCAC CAGGGAGAGC ATTTTATGCA
          ACAGGAGAAA TAATAGGAAA TATAAGACAA GCACATTGTA ACATTAGTAG
          AGAAAAATGG AATAACACTT TAGAACAGAT AGTTATAAAA TTAAGAGAAA
          AATTTGGGAA TACAACAATA GTCTTTAATC AATCCTCAGG AGGGGACCCA
          GAAATTGTGA TGCACAGCTT TAATTGTGGA GGGGAATTTT TCTACTGTAA
          TTCAGCACAA CTGATCATAC TCCCATGCAG AATAAAACAA ATTATAAACA
          TGTGGCAGGA AGTAGGAAAA GCAATGTATG CCCCTCCCAT CCAAGGACTA
          ATTAGATGTT CATCAAATAT TACAGGGCTG CTATTAACAA GAGATGGTGG
          TGAGATCTTC AGACCT
p3c3s0101 GAAGAGGTAG TAATTAGATC TGAAAATTTC TCAGACAATG CTAAAACCAT
          AATAGTACAG CTGAAAGACC CTGTAAACAT TACTTGTATA AGACCCAACA
          ACAATACAAG AAAAAGTATA CGTATAGGAC CGGGGAGAGC AGTTTATGCA
          ACAGATAGAA TAATAGGAAA TATAAGACAA GCACATTGTA ACATTAGTAG
          AGAAAAATGG CATAGAACTT TAGAACAGAT AGTTGAAAAA TTAAGAGAAA
          AATTTGGGGA TACAACAATA GTCTTTAATC GATCCTCAGG AGGGGACCCA
          GAAATTGTAA TGCACAGTTT TAATTGTGGA GGGGAATTTT TCTACTGTAA
          TTCAGCACAA CTGATCACAC TCCAATGCAA AATAAAACAA ATTATAAACA
          TGTGGCAGGA AGTAGGAAAA GCAATGTATG CCCCTCCCAT CCAAGGACTC
          ATTAGATGTT CATCAAATAT TACAGGGCTG CTATTAACAA GAGATGGTGG
          TGAGATCTTC AGACCT
p3c4s0102 GAAGAGGTAG TAATTAGATC TGAAAATTTC TCAGACAATG CTAAAACCAT
          AATAGTACAG CTGAAAGACC CTGTAAACAT TACTTGTACA AGACCCAACA
          ACAATACAAG AAAAAGTATA CATATAGCAC CGGGGAGAGC ATTTTATGCA
          ACAGGAGAAA TAATAGGAAA TATAAGACAA GCACATTGTA ACATTAGTAG
          AGAAAAATGG AATAACACTT TAGAACAGAT AGTTATAAAA TTAAGAGAAA
          AATTTGGGAA TACAACAATA GTCTTTAATC AATCCTCAGG AGGGGACCCA
          GAAATTGTAA TGCACAGTTT TAATTGTGGA GGGGAATTTT TCTACTGTGA
          TTCAACACAG CTGATCATAC TCCCATGCAG AATAAAACAA ATTATAAACA
          TGTGGCAGGA AGTAGGAAAA GCAATGTATG CCCCTCCCAT CCAAGGACTA
          ATTAGATGTT CATCAAATAT TACAGGGCTG CTATTAACAA GAGATGGTGG
          TGAGATCTTC AGACCT
p3c4s0103 GAAGAGGTAG TAATTAGATC TGAAAATTTC TCAGACAATG CTAAAACCAT
          AATAGTACAG CTGAAAGACC CTGTAAACAT TACTTGTATA AGACCCAACA
          ACAATACAAG AAAAAGTATA CGTATAGGAC CGGGGAGAGC AGTTTATGCA
          ACAGATAGAA TAATAGGAAA TATAAGACAA GCACATTGTA ACATTAGTGG
          AGGAGACTGG AATAACACTT TAAAAAAGAT AGTTGAAAAA TTAAGAGAAA
          AATTTGGGAA TAAAACAATA GTCTTCAAAC AATCCTCAGG AGGGGACCCA
          GAAATTGTAA TGCACAGTTT TAATTGTGGA GGGGAATTTT TCTACTGTAA
          TACAACACAA CTAATCACAC TCCAATGCAA AATAAGACAA ATTATAAACA
          TGTGGCAGGA AGTAGGAAAA GCAATGTATG CCCCTCCCAT CAGCGGACTA
          ATTAGATGTT CATCAAATGT TACAGGGCTG CTATTAACAA GAGATGGTGG
          TGAGATCTTC AGACCT
p3c5s0104 GAAGAGGTAG TAATTAGATC TGAAAATTTC TCAGACAATG CTAAAACCAT
          AATAGTACAG CTGAAAGACC CTGTAAACAT TACTTGTATA AGACCCAACA
          ACAATACAAG AAAAAGTATA CGTATAGGAC CGGGGAGAGC AGTTTATGCA
          ACAGATAGAA TAATAGGAAA TATAAGACAA GCACATTGTA ACATTAGTGG
          AGGAGACTGG AATAACACTT TAAAAAAGAT AGTTGAAAAA TTAAGAGAAA
          AATTTGGGAA TAAAACAATA GTCTTCAAAC AATCCTCAGG AGGGGACCCA
          GAAATTGTAA TGCACAGTTT TAATTGTGGA GGGGAATTTT TCTACTGTAA
          TACAACACAA CTAATCACAC TCCAATGCAA AATAAGACAA ATTATAAACA
          TGTGGCAGGA AGTAGGAAAA GCAATGTATG CCCCTCCCAT CAGCGGACTA
          ATTAGATGTT CATCAAATAT TACAGGGCTG CTATTAACAA GAGATGGTGG
          TGAGATCTTC AGACCT
p3c6s0105 GAAGAGGTAG TAATTAGATC TGAAAATTTC TCAGACAATG CTAAAACCAT
          AATAGTACAG CTGAAAGACC CTGTAAACAT TACTTGTACA AGACCCAACA
          ACAATACAAG AAAAAGTATA CATATACAAC CGGGGAGAGC ATTTTATGCA
          ACAGGAGGAA TGATAGGAAA TATAAGACAA GCACATTGTA ACATTAGTAG
          AAAAGATTGG AATAGCACTT TAAAACAAAT AGTTGAAAAA TTAAGAGAAA
          AATTTGGGAA TAAAACAATA GTCTTTAAGC AATCCTCAGG AGGGGACCCA
          GAAATTGTAA TGCACAGTTT TAATTGTGGA GGGGAATTTT TCTACTGTAA
          TACAACACAA CTAATCACAC TCCAATGCAA AATAAGACAA ATTATAAACA
          TGTGGCAGGA AGTAGGAAAA GCAATGTATG CCCCTCCCAT CAGCGGACTA
          ATTAGATGTT CATCAAATAT TACAGGGCTG CTATTAACAA GAGATGGTGG
          TGAGATCTTC AGACCT
p3c7s0106 GAAGAGGTAG TAATTAGATC TGAAAATTTC TCAGACAATG CTAAAACCAT
          AATAGTACAG CTGAAAGACC CTGTAAGCAT TACTTGTACA AGACCCAACA
          ACAATACAAG AAAAAGTATA CATATACAAC CGGGGAGAGC ATTTTATGCA
          ACAGGAGGAA TAATAGGAAA TATAAGACAA GCACATTGTA ACATTAGTAG
          AAAAGATTGG AATAGCACTT TAAAACAAAT AGTTGAAAAA TTAAGAGAAA
          AATTTGGGAA TAAAACAATA GTCTTTAAAC AATCCTCAGG AGGGGACCCA
          GAAATTGTAA TGCACAGTTT TAATTGTGGA GGGGAATTTT TCTATTGTAA
          TACAACACAA CTGATCACAC TCCAATGCAA AATAAAACAA ATTATAAACA
          TGTGGCAGGA AGTAGGAAAA GCAATGTATG CCCCTCCCAT CAGCGGACTA
          ATTAGATGTT CATCAAATAT TACAGGGCTG CTATTAACAA GAGATGGTGG
          TGAGATCTTC AGACCT
p3c8s0107 GAAGAGGTAG TAATTAGATC TGAAAATTTC TCAGACAATG CTAAAACCAT
          AATAGTACAG CTGAAAGACC CTGTAAACAT TACTTGTACA AGACCCAACA
          ACAATACAAG AAAAAGTATA CATATACAAC CGGGGAGAGC ATTTTACGCA
          ACAGGAGGAA TAATAGGAAA TATAAGACAA GCACATTGTA ACATTAGTAG
          AAAAGATTGG AATAGCACTT TAGAACAGAT AGTTATAAAA TTAAGAGAAA
          AATTTGGGAA TACAACAATA GTCTTTAAGC AATCCTCAGG AGGGGACCCA
          GAAATTGTAA TGCACAGTTT TAATTGTGGA GGGGAATTTT TCTACTGTAA
          TACAACACAA CTGATCATAC TCCCATGCAG AATAAAACAA ATTATAAACA
          TGTGGCAGGA AGTAGGAAAA GCAATGTATG CCCCTCCCAT CCAAGGACTA
          ATTAGATGTT CATCAAATAT TACAGGGCTG CTATTAACAA GAGATGGTGG
          AGAGATCTTC AGACCT
p3c9s0108 GAAGAGGTAG TAATTAGATC TGAAAATTTC TCAGACAATG CTAAAACCAT
          AATAGTACAG CTGAAAGACC CTGTAAACAT TACTTGTACA AGACCCAACA
          ACAATACAAG AAAAAGTATA CATATAGCAC CAGGGAGAGC ATTTTATGCA
          ACAGGAGAAA TAATAGGAAA TATAAGACAA GCACACTGTA ACATTAGTAG
          AGAAAAATGG AATAACACTT TAGAACAGAT AGTTATAAAA TTAAGAGAAA
          AATTTGGGAA TACAACAATA GTCTTTAATC AATCCTCAGG AGGGGACCCA
          GAAATTGTGA TGCACAGCTT TAATTGTGGA GGGGAATTTT TCTACTGTAA
          TTCAGCACAA CTGATCATAC TCCCATGCAG AATAAAACAA ATTATAAACA
          TGTGGCAGGA AGTAGGAAAA GCAATGTATG CCCCTCCCAT CCAAGGACTA
          ATTAGATGTT CATCAAATAT TACAGGGCTG CTATTAACAA GAGATGGTGG
          TGAGATCTTC AGACCT
p3c9s0109 GAAGAGGTAG TAATTAGATC TGAAAATTTC TCAGACAATG CTAAAACCAT
          AATAGTACAG CTGAAAGACC CTGTAAACAT TACTTGTACA AGACCCAACA
          ACAATACAAG AAAAAGTATA CATATACAAC CGGGGAGAGC ATTTTATGCA
          ACAGGAGGAA TAATAGGAAA TATAAGACAA GCACATTGTA ACATTAGTAG
          AAAAGATTGG AATAGCACTT TAAAACAAAT AGTTGAAAAA TTAAGAGAAA
          AATTTGGGAA TAAAACAATA GTCTTTAAGC AATCCTCAGG AGGGGACCCA
          GAAATTGTAA TGCACAGTTT TAATTGTGGA GGGGAATTTT TCTACTGTAA
          TACAACACAA CTGATCATAC TCCCATGCAG AATAAAACAA ATTATAAACA
          TGTGGCAGGA AGTAGGAAAA GCAATGTATG CCCCTCCCAT CCAAGGACTA
          ATTAGATGTT CATCAAATAT TACAGGGCTG CTATTAACAA GAGATGGTGG
          TGAGATCTTC AGACCT
