# Supplementary material for: On simulated annealing phase transitions in phylogeny reconstruction
Source: Mol Phylogenet Evol. 2016 Aug;101:46–55. doi: 10.1016/j.ympev.2016.05.001 (PMC4912009; doi:10.1016/j.ympev.2016.05.001)
Supplement: Supplementary data 3 [file mmc3.zip › matrices/patient5.phy]

221 513
p5cas0001 GAAGAGGTAG TAATTAGATC TGACAATTTC ACGGACAATA CTAAAACCAT
          AATAGTACAG CTGAAAGAAT CTGTAGAAAT TAATTGTACA AGACCCAACA
          ACAATACAAG AAAAAGTATA CATATAGGAC CAGGGAGAGC ATTTTATACA
          ACAGGAGATA TAATAGGAGA TATAAGACAA GCACATTGTA ACATTAGTAG
          AGCAAAATGG AATAACACTT TAATACAGAT AGTTAAAAAA TTAAAAGTAC
          AATTTAATAA AACAATAGTC TTTAATCAAT CCTCAGGAGG GGACCCAGAA
          ATTGTAATGC ACAGTTTTAA TTGTGGAGGG GAATTTTTCT ACTGTAATTC
          AACACAACTG ATCACACTCC CATGCAGAAT AAAACAAATT ATAAACAAAT
          GGCAGGAAGT AGGAAAAGCA ATGTATGCCC CTCCCATCAG AGGACAAATT
          AGATGTTCAT CAAATATTAC AGGGCTGCTG TTAACAAGAG ATGGTGGTGA
          GGTCTTCAGA CCT
p5cas0002 GAAGAGGTAG TAATTAGATC TGACAATTTC ACGGACAATA CTAAAACCAT
          AATAGTACAG CTGAAAGAAT CTGTAGAAAT TAATTGTACA AGACCCAACA
          ACAATACAAG AAAAAGTATA CATATAGGAC CAGGGAGAGC ATTTTATACA
          ACAGGAGACA TAATAGGAGA TATAAGACAA GCACATTGTA ACATTAGTAG
          AGCAAAGTGG AATGACACTT TAAAACAGAT AGTTGAAAAA TTAAAAGAAC
          AATTTAATAA AACAATAGTC TTTAATCAAT CCTCAGGAGG GGACCCAGAA
          ATTGTAATGC ACAGTTTTAA TTGTGGAGGG GAATTTTTCT ACTGTAATTC
          AACACAACTG ATCACACTCC CATGCAGAAT AAAACAAATT ATAAACAAAT
          GGCAGGAAGT AGGAAAAGCA ATGTATGCCC CTCCCATCAG AGGACAAATT
          AGATGTTCAT CAAATATTAC AGGGCTGCTA TTAACAAGAG ATGGTGGTGA
          GGTCTTCAGA CCT
p5cas0003 GAAGAGGTAG TAATTAGATC TGACAATTTC ACGGACAATA CTAAAACCAT
          AATAGTACAG CTGAAAGAAT CTGTAGAAAT TAATTGTACA AGACCCAACA
          ACAATACAAG AAAAAGTATA CATATAGGAC CAGGGAGAGC ATTTTATACA
          ACAGGAGATA TAATAGGAGA TATAAGACAA GCACATTGTA ACATTAGTAG
          AGCAAAATGG AATAACACTT TAATACAGAT AGTTAAAAAA TTAAAAGAAC
          AATTTAATAA AACAATAGTC TTTAATCAAT CCTCAGGAGG GGACCCAGAA
          ATTGTAATGC ACAGTTTTAA TTGTGGAGGG GAATTTTTCT ACTGTAATTC
          AACACAACTG ATCACACTCC CATGCAGAAT AAAACAAATT ATAAACAAAT
          GGCAGGAAGT AGGAAAAGCA ATGTATGCCC CTCCCATCAG AGGACAAATT
          AGATGTTCAT CAAATATTAC AGGGCTGCTA TTAACAAGAG ATGGTGGTGA
          GGTCTTCAGA CCT
p5cas0004 GAAGAGGTGG TAATTAGATC TGACAATTTC ACGGACAATA CTAAAACCAT
          AATAGTACAG CTGAAAGAAC CTGTAGAAAT TAATTGTACA AGACCCAACA
          ACAATACAAG AAAAAGTATA CCTATAGGAC CAGGGAGAGC ATTTTATACA
          ACAGGAGACA TAATAGGAGA TATAAGACAA GCACATTGTA ACATTAGTAG
          AGCAAAGTGG AATAACACCT TAATACAGAT AGTTAAAAAA TTAAAAGAAC
          AATTTAATAA AACAATAGTC TTTAATCAAT CCTCAGGAGG GGACCCAGAA
          ATTGTAATGC ACAGTTTTAA TTGTGGAGGG GAATTTTTCT ACTGTAATTC
          AACACAACTG ATCACACTCC CATGCAGAAT AAAACAAATT ATAAACAAAT
          GGCAGGAAGT AGGAAAAGCA ATGTATGCCC CTCCCATCAG AGGACAAATT
          AGATGTTCAT CAAATATTAC AGGGCTGCTA TTAACAAGAG ATGGTGGTGA
          GGTCTTCAGA CCT
p5cas0005 GAAGAGGTAG TAATTAGATC TGACAATTTC ACGGACAATA CTAAAACCAT
          AATAGTACAG CTGAAAGAAC CTGTAGAAAT TAATTGTACA AGACCCAACA
          ACAATACAAG AAAAAGTATA CATATAGCAC CAGGGAGAGC ATTTTATACA
          ACAGGAGATA TAATAGGAGA TATAAGACAA GCACATTGTA ACATTAGTAG
          AGCAAAATGG AATAACACTT TAATACAGAT AGTTAAAAAA TTAAAAGAAC
          AATTTAATAA AACAATAGCC TTTAATCAAT CCTCAGGAGG GGGCCCAGAA
          ATTGTAATGC ACAGTTTTAA TTGTGGAGGG GAATTTTTCT ACTGTAATTC
          AACACAACTG ATCACACTCC CATGCAGAAT AAAACAAATT ATAAACAAAT
          GGCAGGAAGT AGGAAAAGCA ATGTATGCCC CTCCCATCAG AGGACAAATT
          AGATGTTCAT CAAATATTAC AGGGCTGCTA TTAACAAGAG ATGGTGGTGA
          GGTCTTCAGA CCT
p5cas0006 GAAGAGGTAG TAATTAGATC TGACAATTTC ACGGACAATA CTAAAACCAT
          AATAGTACAG CTGAAAGAAC CTGTAGAAAT TAATTGTACA AGACCCAACA
          ACAATACAAG AAAAAGTATA CATATAGGAC CAGGGAGAGC ATTTTATACA
          ACAGGAGATA TAATAGGAGA TATAAAACAA GCACATTGTA ACATTAGTAG
          AGCAAAATGG AATAACACTT TAATACAGAT AGTTAAAAAA TTAAAAGAAC
          AATTTAATAA AACAATAGTC TTTAATCAAT CCTCAGGAGG GGACCCAGAA
          ATTGTAATGC ACAGCTTTAA TTGTGGAGGG GAATTTTTCT ACTGTAATTC
          AACACAACTG ATCACACTTC CATGCAGAAT AAAACAAATT ATAAACAAAT
          GGCAGGAAGT AGGAAAAGCA ATGTATGCCC CTCCCATCAG AGGACAAATT
          AGATGTTCAT CAAATATTAC AGGGCTGCTA TTAACAAGAG ATGGTGGTGA
          GGTCTTCAGA CCT
p5cas0007 GAAGAAGTAG TAATTAGATC TGACAATTTC ACGGACAACA CTAAAACCAT
          AATAGTACAG CTAAAAGAAC CTGTAGAAAT TAATTGTACA AGACCCAACA
          ACAATACAAG AAAAAGTATA AATATAGGAC CAGGGAGAGC ATTTTATACA
          ACAGGAGATA TAATAGGAGA TATAAGACAA GCACATTGTA ACATTAGTAG
          AGCAAAATGG AATAACACTT TAATACAGAT AGTTACAAAA TTAAAAGAAC
          AATTTAATAA AACAATAGCC TTTAATCGAT CCTCAGGAGG GGACCCAGAA
          ATTGTAATGC ACAGTTTTAA TTGTGGAGGG GAATTTTTCT ACTGTAATTC
          AACACAACTG ATCACACTCC CATGCAGAAT AAAACAAATT ATAAACAAAT
          GGCAGGAAGT AGGAAAAGCA ATGTATGCCC CTCCCATCAG AGGACAAATT
          AGATGTTCAT CAAATATTAC AGGGCTGCTA TTAACAAGAG ATGGTGGTGA
          GACCTTCAGA CCT
p5cas0008 GAAGAGGTAG TAATTAGATC TGACAATTTC ACGGACAATA CTAAAACCAT
          AATAGTACAA CTGAAAGAAC CTGTAGAAAT TAATTGTACA AGACCCAACA
          ACAATACAAG AAAAAGTATA AATATAGGAC CAGGGAGAGC ATTTTATACA
          ACAGGAGATA TAATAGGAGA TATAAGACAA GCACATTGTA ACATTAGTAG
          AGCAAAATGG AATAACACTT TAATACAGAT AGTTGAAAAA TTAAAAGAAC
          AATTTAATAA AACAATAGCC TTTAATCGAT CCTCAGGAGG GGACCCAGAA
          ATTGTAATGC ACAGTTTTAA TTGTGGAGGG GAATTTTTCT ACTGTAATTC
          AACACAACTG ATCACACTCC CATGCAGAAT AAAACAAATT ATAAACAAAT
          GGCAGGAAGT AGGAAAAGCA ATGTATGCCC CTCCCATCAG AGGACAAATT
          AGATGTTCAT CAAATATTAC AGGGCTACTA TTAACAAGAG ATGGTGGTGA
          GACCTTCAGA CCT
p5cas0009 GAAGAGGTAA TAATTAGGTC TGACAATTTC ACAGACAATA CTAAAACCAT
          AATAGTACAG CTGAAAGAAC CTGTAGAAAT TAATTATACA AGACTCAACA
          ACAATACAAG AAAAAGTATA AATATGGGAC CAGGGAGAGC ATTTTATACA
          ACAGGAGATA TAATAGGAGA TATAAGGAAA GCCCATTGTA ACATTAGTAG
          AGCAAAGTGG AATAGCACTT TAAAACAGGT AGTTAAAAAA TTAAACGAAC
          AATTTAATAA AACAATAGTC TTTGATCACT CCTCAGGAGG GGACCCAGAA
          ATTGTAATGC ACAGTTTTAA TTGTGGGGGG GAATTTTTCT ACTGTAATTC
          AACACAACTG ATCACACTCC CATGCAGAAT AAAACAAATT ATAAACAAAT
          GGCAGGAAGT AGGAAAAGCA ATGTATGCCC CTCCCATCAG AGGGCAAATT
          AGATGTTCAT CAAATATTAC AGGGCTGCTA TTAACAAGAG ATGGTGGTGA
          GACCTTCAGA CCT
p5cbs0010 GAAGAGGTAG TAATTAGATC TGACAATTTC ACGGACAATA CTAAAACCAT
          AATAGTACAG CTGAAAGAAT CTGTAGAAAT TAATTGTACA AGACCCAACA
          ACAATACAAG AAAAAGTATA CATATAGGAC CAGGGAGAGC ATTTTATACA
          ACAGGAGATA TAATAGGAGA TATAAGACAA GCACATTGTA ACATTAGTAG
          AGCAAAATGG AATAACACTT TAATACAGAT AGTTAAAAAA TTAAAAGTAC
          AATTTAATAA AACAATAGTC TTTAATCAAT CCTCAGGAGG GGACCCAGAA
          ATTGTAATGC ACAGTTTTAA TTGTGGAGGG GAATTTTTCT ACTGTAATTC
          AACACAACTG ATCACACTCC CATGCAGAAT AAAACAAATT ATAAACAAAT
          GGCAGGAAGT AGGAAAAGCA ATGTATGCCC CTCCCATCAG AGGACAAATT
          AGATGTTCAT CAAATATTAC AGGGCTGCTA TTAACAAGAG ATGGTGGTGA
          GGTCTTCAGA CCT
p5cbs0011 GAAGAGGTAG TAATTAGATC TGACAATTTC ACGGACAATA CTAAAACCAT
          AATAGTACAG CTGAAAGAAT CTGTAGAAAT TAATTGTACA AGACCCAACA
          ACAATACAAG AAAAAGTATA CATATAGGAC CAGGGAGAGC ATTTTATACA
          ACAGGAGATA TAATAGGAGA TATAAGACAA GCACATTGTA ACATTAGTAG
          AGCAAAATGG AATAACACTT TAGTACAGAT AGTTAAAAAA TTAAAAGTAC
          AATTTAATAA AACAATAGTC TTTAATCAAT CCTCAGGAGG GGACCCAGAA
          ATTGTAATGC ACAGTTTTAA TTGTGGGGGG GAATTTTTCT ACTGTAATTC
          AACACAACTG ATCACACTCC CATGCAGAAT AAAACAAATT ATAAACAAAT
          GGCAGGAAGT AGGAAAAGCA ATGTATGCCC CTCCCATCAG AGGACAAATT
          AGATGTTCAT CAAATATTAC AGGGCTGCTA TTAACAAGAG ATGGTGGTGA
          GGTCTTCAGA CCT
p5cbs0012 GAAGAGGTAG TAATTAGATC TGACAATTTC ACGGACAATA CTAAAACCAT
          AATAGTACAG CTGAAAGAAC CTGTAGAAAT TAATTGTACA AGACCCAACA
          ACAATACAAG AAAAAGTATA CATATAGGAC CAGGGAGAGC ATTTTATACA
          ACAGGAGATA TAATAGGAGA TATAAGACAA GCACATTGTA ACCTTAGTAG
          AGCAAAGTGG AATGACACTT TAAAACAGAT AGTTGAAAAA TTAAAAGAAC
          AATTTAATAA AACAATAGTC TTTAATCAAT CCTCAGGAGG GGACCCAGAA
          ATTGTAATGC ACAGTTTTAA TTGTGGAGGG GAATTTTTCT ACTGTAATTC
          AACACAACTG ATCACACTCC CATGCAGAAT AAAACAAATT ATAAACAAAT
          GGCAGGAAGT AGGAAAAGCG ATGTATGCCC CTCCCATCAG AGGACAAATT
          AGATGTTCAT CAAATATTAC AGGGCTGCTA TTAACGAGAG ATGGTGGTGA
          GGTCTTCAGA CCT
p5cbs0013 GAAGAGGTAG TAATTAGATC TGACAATTTC ACGGACAATA CTAAAACCAT
          AATAGTACAG CTGAAAGAAC CTGTAGAAAT TAATTGTACA AGACCCAACA
          ACAATACAAG AAAAAGTATA CATATAGGAC CAGGGAGAGC ATTTTATACA
          ACAGGAGATA TAATAGGAGA TATAAGACAA GCACATTGTA ACATTAGTAG
          AGCAAAGTGG AATGACACTT TAAAACAGAT AATTGAAAAA TTAAAAGAAC
          AATTTAATAA AACAATAGTC TTTAATCAAT CCTCAGGAGG GGACCCAGAA
          ATTGTAATGC ACAGTTTTAA TTGTGGAGGG GAATTTTTCT ACTGTAATTC
          AACACAACTG ATCACACTCC CATGCAGAAT AAAACAAATT ATAAACAAAT
          GGCAGGAAGT AGGAAAAGCA ATGTATGCCC CTCCCATCAG AGGACAAATT
          AGATGTTCAT CAAATATTAC AGGGCTGCTA TTAACAAGAG ATGGTGGTGA
          GGTCTTCAGA CCT
p5cbs0014 GAAGAGGTAA TAATTAGATC TGACAATTTC ACGGACAATA CTAAAACCAT
          AATAGTACAG CTGAAAGAAT CTGTAGAAAT TAATTGTACA AGACCCAACA
          ACAATACAAG AAAAAGTATA CATATAGGAC CAGGGAGAGC ATTTTATACA
          ACAGGAGATA TAATAGGAGA TATAAGACAA GCACATTGTA ACATTAGTAG
          AGCAAAATGG AATAACACTT TAATACAGAT AGTTAAAAAA TTAAAAGAAC
          AATTTAATAA AACAATAGTC TTTAATCAAT CCTCAGGAGG GGACCCAGAA
          ATTGTAATGC ACAGTTTTAA TTGTGGAGGG GAATTTTTCT ACTGTAATTC
          AACACGACTG ATCACACTCC CATGCAGAAT AACACAAATT ATAAACAAAT
          GGCAGGAAGT AGGAAAAGCA ATGTATGCCC CTCCCATTAG AGGACAAATT
          AGATGTTCAT CAAATATTAC AGGGCTGCTA TTAACAAGAG ATGGTGGTGA
          GGTCTTCAGA CCT
p5cbs0015 GAAGAGGTAG TAATTAGATC TGACAATTTC ACGGACAATA CTAAAACCAT
          AATAGTACAG CTGAAAGAGC CTGTAGAAAT TAATTGTACA AGACCCAACA
          ACAATACAAG AAAAAGTATA CATATAGGAC CAGGGAGAGC ATTTTATACA
          ACAGGAGATA TAATAGGAGA TATAAGACAA GCACATTGTA ACATTAGTAG
          AGCAAAATGG AATAACACTT TAATACAGAT AGTTAAAAAA TTAAAAGAAC
          AATTTAATAA AACAATAGCC TTTAATCAAT CCTCAGGAGG GGACCCAGAA
          ATTGTAATGC ACAGTTTTAA TTGTGGAGGG GAGTTTTTCT ACTGTAATTC
          AACACGACTG ATCACACTCC CATGCAGAAT AAAACAAATT ATAAACAAAT
          GGCAGGAAGT AGGAAAGGCA ATGTATGCCC CTCCCATCAG AGGACAAATT
          AGATGTTCAT CAAATATTAC AGGGCTGCTA TTAACAAGAG ATGGTGGTGA
          GGTCTTCAGA CCT
p5cbs0016 GAAGAGGTAG TAATTAGATC TGACAATTTC ACGGACAATA CTAAAACCAT
          AATAGTACAG CTGAAAGAAC CTGTAGAAAT TAATTGTACA AGACCCAACA
          ACAATACAAG AAAAAGTATA CATATAGCAC CAGGGAGAGC ATTTTATACA
          ACAGGAGATA TAATAGGAGA TATAAGACAA GCACATTGTA ACATTAGTAG
          AGCAAAATGG AATAACACTT TAATACAGAT AGTTAAAAAA TTAAAAGAAC
          AATTTAATAA AACAATAGCC TTTAATCAAT TCTCAGGAGG GGACCCAGAA
          ATTGTAATGC ACAGTTTTAA TTGTGGAGGG GAATTTTTCT ACTGTAATTC
          AACACAACTG ATCACACTCC CATGCAGAAT AAAACAAATT ATAAACAAAT
          GGCAGGAAGT AGGAAAAGCA ATGTATGCCC CTCCCATCAG AGGACAAATT
          AGATGTTCAT CAAATATTAC AGGGCTGCTA TTAACAAGAG ATGGTGGTGA
          GGTCTTCAGA CCT
p5cbs0017 GAAGAGGTAG TAATTAGATC TGACAATTTC ACAGACAATA CTAAAACCAT
          AATAGTACAG CTGAAAGAAC CTGTAGAAAT TAATTGTACA AGACCCAACA
          ACAATACAAG AAAAAGTATA AATATAGGAC CAGGGAGAGC ATTTTATACA
          ACAGGAGATA TAATAGGAGA TATAAGACAA GCACATTGTA ACATTAGTAG
          AGCAAAATGG AACAACACTT TAATACAGAT AGTTAAAAAA TTAAAAGAAC
          AATTTAATAA AACAATATCC TTTAATCAAT CCTCAGGAGG GGACCCAGAA
          ATTGTAATGC ACAGTTTTAA TTGTGGAGGG GAATTTTTCT ACTGTAATTC
          AACACAACTG ATCACACTCC CATGCAGAAT AAAACAAATT ATAAACAAAT
          GGCAGGAAGT AGGAAAAGCA ATGTATGCCC CTCCCATCAG AGGACAAATT
          AGATGTTCAT CAAATATTAC AGGGCTGCTA TTAACAAGAG ATGGTGGTGA
          GACCTTCAGA CCT
p5cbs0018 GAAGAGGTAG TAATTAGATC TGACAATTTC ACAGACAATA CTAAAACCAT
          AATAGTACAG CTGAAAGAAC CTGTAGAAAT TAATTGTACA AGACCCAACA
          ACAATACAAG AAAAAGTATA AATATAGGAC CAGGGAGAGC ATTTTATACA
          ACAGGAGATA TAATAGGAGA TATAAGACAA GCACATTGTA ACATTAGTAG
          AGCAAAATGG AATAACACTT TAATACAGAT AGTTAAAAAA TTAAAAGAAC
          AATTTAATAA AACAATAGCC TTTAATCGAT CCTCAGGAGG GGACCCAGAA
          ATTGTAATGC ACAGTTTTAA TTGTGGAGGG GAATTTTTCT ACTGTAATTC
          AACACAACTG ATCACACTCC CATGCAGAAT AAAACAAATT ATAAACAAAT
          GGCAGGAAGT AGGAAAAGCA ATGTATGCCC CTCCCATCAG AGGACAAATT
          AGATGTTCAT CAAATATTAC AGGGCTGCTA TTAACAAGAG ATGGTGGTGA
          GACCTTCAGA CCT
p5cbs0019 GAAGAGGTAG TAATTAGATC TGACAATTTC ACAGACAATA CTAAAACCAT
          AATAGTACAG CTGAAAGAAC CTGTAGAAAT TAATTGTACA AGACTCAACA
          ACAATACAAG AAAAAGTATA AATATGGGAC CAGGGAGAGC ATTTTATACA
          ACAGGAGATA TAATAGGAGA TATAAGACAA GCACGTTGTA ACATTAGTAG
          AGCAAAGTGG AATAACACTT TAAGACAGAT AGTTGAAAAA TTAAAAGAAC
          AATATAATAA AACAATATCC TTTAATCACT CCTCAGGAGG GGACCCAGAA
          ATTGTAATGC ACAGTTTTAA TTGTGGAGGG GAATTTTTCT ACTGTAATTC
          AACACAACTG ATCACACTCC CATGCAGAAT AAAACAAATT ATAAACAAAT
          GGCAGGAAGT AGGAAAAGCA ATGTATGCCC CTCCCATCAG AGGACAAATT
          AGATGTTCAT CAAATATTAC AGGGCTGCTA TTAACAAGAG ATGGTGGGGA
          GACCTTCAGA CCT
p5cbs0020 GAAGAGGTAG TAATTAGATC TGACAATTTC ACGGACAATA CTAAAACCAT
          AATAGTACAG CTGAAAGAAC CTGTAGAAAT TAATTGTACA AGACTCAACA
          ACAATACAAG AAAACGTATA ACTATGGGAC CAGGGAGAGT ATATTATACA
          ACAGGAGATA TAATAGGAGA TATAAGGAAA GCCCATTGTA ACATTAGTAG
          AGCAAAGTGG AATAACACTT TAAAACAGAT AGTTGAAAAA TTAAAAGAAC
          AATATAATAA AACAATAGTC TTTAATCAAT CCTCAGGAGG GGACCCAGAA
          ATTGTAATGC ACAGTCTTAA TTGTGGAGGG GAATTTTTCT ACTGTAATTC
          AGCACAACTG ATCACACTCC GATGCAGAAT AAAACAAATT ATAAACAAAT
          GGCAGGAAGT AGGAAAAGCA ATGTATGCCC CTCCCATCAG AGGACAAATT
          AGATGTTCAT CAAATATTAC AGGGCTGCTA TTAACAAGAG ACGGTGGTGA
          GACCTTCAGA CCT
p5ccs0021 GAAGAGGTAG TAATTAGATC TGACAATTTC ACGGACAATA CTGAAACCAT
          AATAGTACAG CTGAAAGAAC CTGTAGAAAT TAATTGTACA AGACCCAACA
          ACAATACAAG AAAAAGTATA CCTATAGGAC CAGGGAGAGC ATTTTATACA
          ACAGGAGATA TAATAGGAGA TATAAGACAA GCACATTGTA ACCTTAGTAG
          AGCAAAGTGG AATGACACTT TAAAACAGAT AGTTGAAAAA TTAAAAGAAC
          AATTTAATAA AACAATAGTC TTTAATCAAT CCTCAGGAGG GGACCCAGAA
          ATTGTAATGC ACAGTTTTAA TTGTGGAGGG GAATTTTTCT ACTGTAATTC
          AACACAACTG ATCACACTCC CATGCAGAAT AAAACAAATT ATAAACAAAT
          GGCAGGAAGT AGGAAAAGCA ATGTATGCCC CTCCCATCAG AGGACAAATT
          AGATGTTCAT CAAATATTAC AGGGCTGCTA TTAACAAGAG ATGGCGGTGA
          GGTCTTCAGA CCT
p5ccs0022 GAAGAGGTAG TAATTAGATC TGACAATTTC ACGGACAATA CTAAAACCAT
          AATAGTACAG CTGAAAGAAT CTGTAGAAAT TAATTGTACA AGACCCAACA
          ACAATACAAG AAAAAGTATA CCTATAGGAC CAGGGAGAGC ATTTTATACA
          ACAGGAGATA TAATAGGAGA TATAAGACAA GCACATTGTA ACCTTAGTAG
          AGCAAAATGG AATGACACTT TAAAACAGAT AGTTGAAAAA TTAAAAGAAG
          AATTTAATAA AACAATAGTC TTTAATCAAT CCTCAGGAGG GGACCCAGAA
          ATTGTAATGC ACAGTTTTAA TTGTGGAGGG GAATTTTTCT ACTGTGATTC
          AACACAACTG ATCACACTCC CATGCAGAAT AAAACAAATT ATAAACAAAT
          GGCAGGAAGT AGGAAAAGCA ATGTATGCCC CTCCCATCAG AGGACAAATT
          AGATGTTCAT CAAATATTAC AGGGCTGCTA TTAACAAGAG ATGGTGGTGA
          GGTCTTCAGA CCT
p5ccs0023 GAAGAGGTAG TAATTAGATC TGACAATTTC ACGGACAATA CTAAAACCAT
          AATAGTACAG CTGAAAGAAC CTGTAGAAAT TAATTGTACA AGACCCAACA
          ACAATACAAG AAAAAGTATA CCTATAGGAC CAGGGAGAGC ATTTTATACA
          ACAGGAGATA TAATAGGAGA TATAAGACAA GCACATTGTA ACCTTAGTAG
          AGCAAAGTGG AATGACACTT TAAAACAGAT AGTTGAAAAA TTAAAAGAAC
          AATTTAATAA AACAATAGTC TTTAATCAAT CCTCAGGAGG GGACCCAGAA
          ATTGTAATGC ACAGCTTTAA TTGTGGAGGG GAATTTTTCT ACTGTAATTC
          AACACAACTG ATCACACTCC CATGCAGAAT AAAACAAATT ATAAACAAAT
          GGCAGGAAGT AGGAAAAGCA ATGTATGCCC CTCCCATCAG AGGACAAATT
          AGATGTTCAT CAAATATTAC AGGGCTGCTA TTAACAAGAG ATGGTGGTGA
          GGTCTTCAGA CCT
p5ccs0024 GAAGAGGTAG TAATTAGATC TGACAATTTC ACGGACAATA CTAAAACCAT
          AATAGTACAG CTGAAAGAAT CTGTAGAAAT TAATTGTACA AGACCCAACA
          ACAATACAAG AAAAAGTATA CATATAGGAC CAGGGAGAGC ATTTTATACA
          ACAGGAGATA TAATAGGAGA TATAAGACAA GCACATTGTA ACATTAGTAG
          AGCAAAATGG AATAACACTT TAATACAGAT AGTTAAAAAA TTAAAAGAAC
          AATTTAATAA AACAATAGTC TTTAATCAAT CCTCAGGAGG GGACCCAGAA
          ATTGTAATGC ACAGTTTTAA TTGTGGAGGA GAATTTTTCT ACTGTAATTC
          AACACAACTG ATCACACTCC CATGCAGAAT AAAACAAATT ATAAACAAAT
          GGCAGGAAGT AGGAAAAGCG ATGTATGCCC CTCCCATCAG AGGACAAATT
          AGATGTTCAT CAAATATTAC AGGGCTGCTA TTAACAAGAG ATGGTGGTGA
          GGTCTTCAGA CCT
p5ccs0025 GAAGAGGTAG TAATTAGATC TGACAATTTC ACGGACAATA CTAAAACCAT
          AATAGTACAG CTGAAAGAAT CTGTAGAAAT TAATTGTACA AGACCCAACA
          ACAATACAAG AAAAAGTATA CCTATAGGAC CAGGGAGAGC ATTTTATACA
          ACAGGAGACA TAATAGGAGA TATAAGACAA GCACATTGTA ACATTAGTAG
          AGCAAAGTGG AATAACACTT TAATACAGAT AGTTAAAAAA TTAAAAGAAC
          AATTTAATAA AACAATAGTC TTTAATCAAT CCTCAGGAGG GGACCCAGAA
          ATTGCAATGC ACAGTTTTAA TTGTGGAGGG GAATTTTTCT ACTGTAATTC
          AACACAACTG ATCACACTCC CATGCAGAAT AAAACAAATT ATAAACAAAT
          GGCAGGAAGT AGGAAAAGCA ATGTATGCCC CTCCCATCAG AGGACAAATT
          AGATGTTCAT CAAATATTAC AGGGCTGCTA TTAACAAGAG ATGGTGGTGA
          GGTCTTCAGA CCT
p5ccs0026 GAAGAGGTAG TAATTAGATC TGACAATTTC ACGGACAATA CTAAAACCAT
          AATAGTACAG CTGAAAGAAC CTGTAGAAAT TAATTGTACA AGACCCAACA
          ACAATACAAG AAAAAGTATA CATATAGGAC CAGGGAGAGC ATTTTATACA
          ACAGGAGATA TAATAGGAGA TATAAGACAA GCACATTGTA ACATTAGTAG
          AGCAAAGTGG AATGACACTT TAAAACAGAT AGTTGAAAAA TTAAAAGAAC
          AATTTAATAA AACAATAGTC TTTAATCAAT CCTCAGGAGG GGACCCAGAA
          ATTGTAATGC ACAGTTTTAA TTGTGGAGGG GAATTTTTCT ACTGTAATTC
          AACACAACTG ATCACACTCC CATGCAGAAT AAAACAAATT ATAAACAAAT
          GGCAGGAAGT AGGAAAAGCA ATGTATGCCC CTCCCATCAG AGGACAAATT
          AGATGTTCAT CAAATATTAC AGGGCTGCTA TTAACAAGAG ATGGTGGTGA
          GGTCTTCAGA CCT
p5ccs0027 GAAGAGGTAG TAATTAGATC TGACAATTTC ACAGACAATA CTAAAACCAT
          AATAGTACAG CTGAAAGAAC CTGTAGAAAT TAATTGTACA AGACCCAACA
          ACAATACAAG AAAAAGTATA AATATAGGAC CAGGGAGAGC ATTTTATACA
          ACAGGAGATA TAATAGGAGA TATAAGACAA GCACATTGTA ACATTAGTAG
          AGCAAAATGG AATAACACTT TAATACAGAT AGTTAAAAAA TTAGAAGAAC
          AATTTAATAA AACAATATTC TTTAATCAAT CCTCAGGAGG GGACCCAGAA
          ATTGTAATGC ACAGTTTTAA TTGTGGAGGG GAATTTTTCT ACTGTAATTC
          AACACAACTG ATCACACTCC CATGCAGAAT AAAACAAATT ATAAACAAAT
          GGCAGGAAGT AGGAAAAGCA ATGTATGCCC CTCCCATCAG AGGACAAATT
          AGATGTTCAT CAAATATTAC AGGGCTGCTA TTAACAAGAG ATGGTGGTGA
          GGTCTTCAGA CCT
p5ccs0028 GAAGAGGTAG TAATTAGATC TGACAATTTC ACGGACAATA CTAAAACCAT
          AATAGTACAG CTGAAAGAAC CTGTAGAAAT TAATTGTACA AGACCCAACA
          ACAATACAAG AAAAAGTATA AATATAGGAC CAGGGAGAGC ATTTTATACA
          ACAGGAGATA TAATAGGAGA TATAAGACAA GCACATTGTA ACATTAGTAG
          AGCAAAATGG AATAACACTT TAATACAGAT AGTTAAAAAA TTAAAAGAAC
          AATATAATAA AACAATATCC TTTAATCAAT CCTCAGGAGG GGACCCAGAA
          ATTGTAATGC ACAGTTTTAA TTGTGGAGGG GAATTTTTCT ACTGTAATTC
          AACACAACTG ATCACACTCC CATGCAGAAT AAAACAAATT ATAAACAAAT
          GGCAGGAAGT AGGAAAAGCA ATGTATGCCC CTCCCATCAG AGGACAAATT
          AGATGTTCAT CAAATATTAC AGGGCTGCTA TTAACAAGAG ATGGTGGTGA
          GACCTTCAGA CCT
p5ccs0029 GAAGAGGTAG TAATTAGATC TGACAATTTC ACGGACAATA CTAAAACCAT
          AATAGTACAG CTGAAAGAAC CTGTAGAAAT TAATTGTACA AGACCCAACA
          ACAATACAAG AAAAAGTATA AATATAGGAC CAGGGAGAGC ATTTTATACA
          ACAGGAGATA TAATAGGAGA TATAAGACAA GCACATTGTA ACATTAGTAG
          AGCAAAATGG AATAACACTT TAATACAGAT AGTTAAAAAA TTAAAAGAAC
          AATTTAATAA AACAATATCC TTTAATCGAT CCTCAGGAGG GGACCCAGAA
          ATTGTAATGC ACAGTTTTAA TTGTGGAGGG GAATTTTTCT ACTGTAATTC
          AACACAACTG ATCACACTCC CATGCAGAAT AAAACAAATT ATAAACAAAT
          GGCAGGAAGT AGGAAAAGCA ATGTATGCCC CTCCCATCAG AGGACAAATT
          AGATGTTCAT CAAATATTAC AGGGCTGCTA TTAACAAGAG ATGGTGGTGA
          GACCTTCAGA CCT
p5ccs0030 GAAGAGGTAG TAATTAGATC TGACAATTTC ACGGACAATA CTAAAACCAT
          AATAGTACAG CTGAAAGAAC CTGTAGAAAT TAATTGTACA AGACTCAACA
          ACAATACAAG AAAAAGTATA AATATGGGAC CAGGGAGAGC ATTTTATACA
          ACAGGAGATA TAATAGGAGA TATAAGACAA GCCCATTGTA ACATTAGTAG
          AGCAAAGTGG AATAACACTT TAAAACAGAT AGTTGAAAAA TTAAAAGAAC
          AATATAATAA AACAATATCC TTTAATCACT CCTCAGGAGG GGACCCAGAA
          ATTGTAATGC ACAGTTTTAA TTGTGGAGGG GAATTTTTCT ACTGTAATTC
          AACACAACTG ATCACACTCC CGTGCAGAGT AAAACAAATT ATAAACAAAT
          GGCAGGAAGT AGGAAAAGCA ATGTATGCCC CTCCCATCAG AGGACAAACT
          AGATGTTCAT CAAATATTAC AGGGCTGCTA TTAACAAGAG ATGGTGGCGA
          GACCTTCAGA CCT
p5cds0031 GAAGAGGTAG TAATTAGATC TGACAATTTC ACGGACAATA CTAAAACCAT
          AATAGTACAG CTGAAAGAAC CTGTAGAAAT TAATTGTACA AGACCCAACA
          ACAATACAAG AAAAAGTATA CCTATAGGAC CAGGGAGAGC ATTTTATACA
          ACAGGAGATA TAATAGGAGA TATAAGACAA GCACATTGTA ACCTTAGTAG
          AGCAAAGTGG AATGACACTT TAAAACAGAT AGTTGAAAAA TTAAAAGAAC
          AATTTAATAA AACAATAGTC TTTAATCAAT CCTCAGGAGG GGACCCAGAA
          ATTGTAATGC ACAGTTTTAA TTGTGGAGGG GAATTTTTCT ACTGTAATTC
          AACACAACTG ATCACACTCC CATGCAGAAT AAAACAAATT ATAAACAAAT
          GGCAGGAAGT AGGAAAAGCA ATGTATGCCC CTCCCATCAG AGGACAAATT
          AGATGTTCAT CAAATATTAC AGGGCTGCTA TTAACAAGAG ATGGCGGTGA
          GGTCTTCAGA CCT
p5cds0032 GAAGAGGTAG TAATTAGATC TGACAATTTC ACGGACAATA CTAAAACCAT
          AATAGTACAG CTGAAAGAAC CTGTAGAAAT TAATTGTACA AGACCCAACA
          ACAATACAAG AAAAAGTATA CATATAGGAC CAGGGAGAGC ATTTTATACA
          ACAGGAGACA TAATAGGAGA TATAAGACAA GCACATTGTA ACATTAGTAG
          AGCAAAATGG AATAACACTT TAAAACAGAT AGTTGAAAAA TTAAAAGAAC
          AATTTAATAA AACAATAGTC TTTAATCAGT CCTCAGGAGG GGACCCAGAA
          ATTGTAATGC ACAGTTTTAA TTGTGGAGGG GAATTTTTCT ACTGTAATTC
          AACACAACTG ATCACACTCC CATGCAGAAT AAAACAAATT ATAAACAAAT
          GGCAGGAAGT AGGAAAAGCA ATGTATGCCC CTCCCATCAG AGGACAAATT
          AGATGTTCAT CAAATATTAC AGGGCTGCTA TTAACAAGAG ATGGTGGTGA
          GGTCTTCAGA CCT
p5cds0033 GAAGAGGTAG TAATTAGATC TGACAATTTC ACGGACAATA CTAAAACCAT
          AATAGTACAG CTGAAAGAAC CTGTAGAAAT TAATTGTACA AGACCCAACA
          ACAATACAAG AAAAAGTATA CATATAGGAC CAGGGAGAGC ATTTTATACA
          ACAGGAGATA TAATAGGAGA TATAAGACAA GCACATTGTA ACCTTAGTAG
          AGCAAAGTGG AACGACACTT TAAAACAGAT AGTTGAAAAA TTAAAAGAAC
          AATTTAATAA AACAATAGTC TTTAATCAAT CCTCAGGAGG GGACCCAGAA
          ATTGTAATGC ACAGTTTTAA TTGTGGAGGG GAATTTTTCT ACTGTAATTC
          AACACAACTG ATCACACTCC CATGCAGAAT AAAACAAATT ATAAACAAAT
          GGCAGGAAGT AGGAAAAGCA ATGTATGCCC CTCCCATCAG AGGACAAATT
          AGATGTTCAT CAAATATTAC AGGGCTGCTA TTAACAAGAG ATGGTGGTGA
          GGTCTTCAGA CCT
p5cds0034 GAAGAGGTAG TAATTAGATC TGACAATTTC ACGGACAATA CTAAAACCAT
          AATAGTACAG CTGAAAGAAC CTGTAGAAAT TAATTGTACA AGACCCAACA
          ACAATACAAG AAAAAGTATA CATATAGGAC CAGGGAGAGC ATTTTATACA
          ACAGGAGATA TAATAGGAGA TATAAGACAA GCACATTGTA ACATTAGTAG
          AGCAAAATGG AATAACACTT TAATACAGAT AGTTAAAAAA TTAAAAGAAC
          AATTTAATAA AACAATAGTC TTTAATCAAT CCTCAGGAGG GGACCCAGAA
          ATTGTAATGC ACAGTTTTAA TTGTGGAGGG GAATTTTTCT ACTGTAATTC
          AACACAACTG ATCACACTCC CATGCAGAAT AAAACAAATT ATAAACAAAT
          GGCAGGAAGT AGGAAAAGCA ATGTATGCCC CTCCCATCAG AGGACAAGTT
          AGATGTTCAT CAAATATTAC AGGACTGCTA TTAACAAGAG ATGGTGGTGA
          GGTCTTCAGA CCT
p5cds0035 GAAGAGGTAG TAATTAGATC TGACAATTTC ACGGACAATA CTAAAACCAT
          AATAGTACAG CTGAAAGAAC CTGTAGAAAT TAATTGTACA AGACCCAACA
          ACAATACAAG AAAAAGTATA CATATAGCAC CAGGGAGAGC ATTTTATACA
          ACAGGAGATA TAATAGGAGA TATAAGACAA GCACATTGTA ACATTAGTAG
          AGCAAAATGG AATAACACTT TAATACAGAT AGTTAAAAAA TTAAAAGAAC
          AATTTAATAA AACAATAGTC TTTAATCAAT CCTCAGGAGG GGACCCAGAA
          ATTGTAATGC ACAGTTTTAA TTGTGGAGGG GAATTTTTCT ACTGTAATTC
          AACACAACTG ATCACACTCC CATGCAGAAT AAAACAAATT ATAAACAAAT
          GGCAGGAAGT AGGAAAAGCA ATGTATGCCC CTCCCATCAG AGGACAAATT
          AGATGTCCAT CAAATATTAC AGGGCTGCTA TTAACAAGAG ATGGTGGTGA
          GGTCTTCAGA CCT
p5cds0036 GAAGAGGTAG TAATTAGATC TGACAATTTC ACGGACAATA CTAAAACCAT
          AATAGTACAG CTGAAAGAAC CTGTAGAAAT TAATTGTACA AGACCCAACA
          ACAATACAAG AAAAAGTATA CATATAGCAC CAGGGAGAGC ATTTTATACA
          ACAGGAGATA TAATAGGAGA TATAAGACAA GCACATTGTA ACATTAGTAG
          AGCAAAATGG AATAACACTT TAATACAGAT AGTTAAAAAA TTAAAAGAAC
          AATTTAATAA AACAATAGCC TTTAATCAAT CCTCAGGAGG GGACCCAGAA
          ATTGTAATGC ACAGTTTTAA TTGTGGAGGG GAATTTTTCT ACTGTAATTC
          AACACGACTG ATCATACTCC CATGCAGAAT AAAACAAATT ATAAACAAAT
          GGCAGGAAGT AGGAAAAGCA ATGTATGCCC CTCCCATCAG AGGACAAATT
          AGATGTTCAT CAAATATTAC AGGGCTGCTA TTAACAAGAG ATGGTGGTGA
          GGTCTTCAGA CCT
p5cds0037 GAAGAGGTAG TAATTAGATC TGACAATTTC ACGGACAATA CTGAAACCAT
          AATAGTACAG CTGAAAGAAC CTGTAGAAAT TAATTGTACA AGACCCAACA
          ACAATACAAG AAAAAGTATA AATATGGGAC CAGGGAGAGC ATTTTATACA
          ACAGGAGATA TAATAGGAGA TATAAGACAA GCACATTGTA ACATTAGTAG
          AGCAAAATGG AATAACACTT TAATACAGAT AGTTAAAAAA TTAAAAGAAC
          AATTTAATAA AACAATAAGC TTTAATCGAT CCTCAGGAGG GGACCCAGAA
          ATTGTAATGC ACAGTTTTAA TTGTGGAGGG GAATTTTTCT ACTGTAATTC
          AACACAACTG ATCACACTCC CATGCAGAAT AAAACAAATT ATAAACAAAT
          GGCAGGAAGT AGGAAAAGCA ATGTATGCCC CTCCCATCAG AGGACAAATT
          AGATGTTCAT CAAATATTAC AGGGCTGCTA TTAACAAGAG ATGGTGGTGA
          GACCTTCAGA CCT
p5cds0038 GAAGAGGTAG TAATTAGATC TGACAATTTC ACGGACAATA CTAAAACCAT
          AATAGTACAG CTGAAAGAAC CTGTAGAAAT TAATTGTACA AGACCCAACA
          ACAATACAAG AAAAAGTATA CGTATAGCAC CAGGGAGAGC ATTTTATACA
          ACAGGAGATA TAATAGGAGA TATAAGACAA GCACATTGTA ACATTAGTAG
          AACAAAATGG AATAACACTT TAATACAGAT AGTTAAAAAA TTAAAAGAAC
          AATTTAATAA AACAATAGTC TTTAATCAAT CCTCAGGGGG GGACCCAGAA
          ATTGTAATGC ACAGTTTTAA TTGTGGAGGG GAATTTTTCT ACTGTAATTC
          AACAAAACTG ATCACACTCC CATGCAGAAT AAAACAAATT ATAAACAAAT
          GGCAGGAAGT AGGAAAAGCA ATGTATGCCC CTCCCATCAG AGGACAAATT
          AGATGTTCAT CAAATATTAC AGGGCTGCTA TTAACAAGAG ATGGTGGTGA
          GACCTTCAGA CCT
p5cds0039 GAAGAGGTAG TAATTCGATC TGACAACTTC ACAGACAATA CTAAAACCAT
          AATAGTACAG CTGAAAGAAC CTGTAGAAAT TAATTGTACA AGACTCAACA
          ACAATACAAG AAAACGTATA ACTATGGGAC CAGGGAGAGT ATATTATACA
          ACAGGAGATA TAATAGGAGA TATAAGGAAA GCCCATTGTA ACATTAGTAG
          AGCAAAGTGG AATAACACTT TAAAACAGAT AGTTGAAAAA TTAAAAGAAC
          AATATAATAA AACAATAGTC TTTAATCAAT CCTCAGGAGG GGACCCAGAA
          ATTGTAATGC ACAGTTTTAA TTGTGGAGGG GAATTTTTCT ACTGTAATTC
          AGCACAACTG ATCACACTCC GATGCAGAAT AAAACAAACT ATAAACAAAT
          GGCAGGAAGT AGGAAAAGCA ATGCATGCCC CTCCCATCAG AGGACAAATT
          AGATGTTCAT CAAATATTAC AGGGCTGCTA TTAACAAGAG ATGGTGGTGA
          GACCTTCAGA CCT
p5cds0040 GAAGAGGTAG TAATTAGATC TGACAATTTC ACGGACAATA CTAAAACTAT
          AATAGTACAG CTGAAAGAAC CTGTAGAAAT TAATTGTACA AGACTCAACA
          ACAATACAAG AAAACGTATA ACTATGGGAC CAGGGAGAGT ATATTATACA
          ACAGGAGATA TAATAGGAGA TATAAGGAAA GCCCATTGTA ACATTAGTAG
          AGCAAAGTGG AAGAACACTT TAAAACAGAT AGTTGAAAAA TTAAAAGAAC
          AATATAATAA AACAATATCC TTTAGTCACT CCTCAGGAGG GGACCCAGAA
          ATTGTAATGC ACAGTTTTAA TTGTGGAGGG GAATTTTTCT ACTGTAATTC
          AACACAACTG ATCACACTCC CATGCAGAAT AAAACAAATT ATAAATAAAT
          GGCAGGAAGT AGGAAAAGCA ATGTATGCCC CTCCCATCAA AGGACAAATT
          AGATGTTCAT CAAATATTAC AGGGCTGCTA TTAACAAGAG ATGGTGGTGA
          GACCTTCAGA CCT
p5ces0041 GAAGAGGTAG TAATTAGATC TGACAATTTC ACGGACAATA CTAAAACCAT
          AATAGTACAG CTGAAAGAAT CTGTAGAAAT TAATTGTACA AGACCCAACA
          ACAATACAAG AAAAAGTATA CATATAGGAC CAGGGAGAGC ATTTTATACA
          ACAGGAGATA TAATAGGAGA TATAAGACAA GCACATTGTA ACATTAGTAG
          AGCAAAATGG AATAACACTT TAATACAGAT AGTTAAAAAA TTAAAAGTAC
          AATTTAATAA AACAATAGTC TTTAATCAAT CCTCAGGAGG GGACCCAGAA
          ATTGTAATGC ACAGTTTTAA TTGTGGGGGG GAATTTTTCT ACTGTAATTC
          AACACAGCTG ATCACACTCC CATGCAGAAT AAAACAAATT ATAAACAAAT
          GGCAGGAAGT AGGAAAAGCA ATGTATGCCC CTCCCATCAG AGGACAAATT
          AGATGTTCAT CAAATATTAC AGGGCTGCTA TTAACAAGAG ACGGTGGTGA
          GGTCTTCAGA CCT
p5ces0042 GAAGAGGTAG TAATTAGATC TGACAATTTC ACGGACAATA CTAAAACCAT
          AATAGTACAG CTGAAAGAAC CTGTAGAAAT TAATTGTACA AGACCCAACA
          ACAATACAAG AAAAAGTATA CATATAGGAC CAGGGAGAGC ATTTTATACA
          ACAGGAGATA TAATAGGAGA TATAAGACAA GCACATTGGA ACATTAGTAG
          AGCAAAATGG AATAACACTT TAATACAGAT AGTTAAAAAA TTAAAAGAAC
          AATTTAATAA AACAATAGTC TTTAATCAAT CCTCAGGAGG GGACCCAGAA
          ATTGTAATGC ACAGTTTTAA TTGTGGAGGG GAATTTTTCT ACTGTAATTC
          AACACAACTG ATCACACTCC CATGCAGAAT AAAACAAATT ATAAACAAAT
          GGCAGGAAGT AGGAAAAGCG ATGTATGCCC CTCCCATCAG AGGACAAATT
          AGATGTTCAT CAAATATTAC AGGGCTGCTA TTAACAAGAG ATGGTGGTGA
          GGTCTTCAGA CCT
p5ces0043 GAAGAGGTGG TAATTAGATC TGACAATTTC ACGGACAATA CTAAAACCAT
          AATAGTACAG CTGAAAGAAC CTGTAGAAAT TAATTGTACA AGACCCAACA
          ACAATACAAG AAAAAGTATA CCTATAGGAC CAGGGAGAGC ATTTTATACA
          ACAGGAGACA TAATAGGAGA TATAAGACAA GCACATTGTA ACATTAGTAG
          AGCAAAGTGG AATAACACTT TAATACAGAT AGTTAAAAAA TTAAAAGAAC
          AATTTAATAA AACAATAGTC TTTAATCAAT CCTCAGGAGG GGACCCAGAA
          ATTGTAATGC ACAGTTTTAA TTGTGGAGGG GAATTTTTCT ACTGTAATTC
          AACACAACTG ATCACACTCC CATGCAGAAT AAAACAAATT ATAAACAAAT
          GGCAGGAAGT AGGAAAAGCA ATGTATGCCC CTCCCATCAG AGGACAAATT
          AGATGTTCAT CAAATATTAC AGGGCTGCTA TTAACAAGAG ATGGTGGTGA
          GGTCTTCAGA CCT
p5ces0044 GAAGAGGTAG TAATTAGATC TGACAATTTC ACGGACAATA CTAAAACCAT
          AATAGTACAG CTGAAAGAAC CTGTAGAAAT TAATTGTACA AGACCCAACA
          ACAATACAAG AAAAAGTATA CATATAGCAC CAGGGAGAGC ATTTTATACA
          ACAGGAGATA TAATAGGAGA TATAAGACAA GCACATTGTA ACATTAGTAG
          AGCAAGGTGG AATGACACTT TAAAACAGAT AGATGAAAAA TTAAAAGAAC
          AATTTAATAA AACAATAGCC TTTAATCAAT CCTCAGGAGG GGTCCCAGAA
          ATTGTAATGC ACAGTTTTAA TTGTGGAGGG GAATTTTTCT ACTGTAATTC
          AACACAACTG ATCACACTCC CATGCAGGAT AAAACAAATT ATAAACAAAT
          GGCAGGAAGT AGGAAAAGCA ATGTATGCCC CTCCCATCAG AGGACAAATT
          AGATGTTCAT CAAATATTAC AGGGCTGCTA TTAACAAGAG ATGGTGGTGA
          GGTCTTCAGA CCT
p5ces0045 GAAGAGGTAG TAATTAGATC TGACAATTTC ACGGACAATA CTAAAACCAT
          AATAGTACAG CTAAAAGAAC CTGTAGAAAT TAATTGTACA AGACCCAACA
          ACAATACAAG AAAAAGTATA CATATAGCAC CAGGGAGAGC ATTTTATACA
          ACAGGAGACA TAATAGGAGA TATAAGACAA GCACATTGTA ACATTAGTAG
          AGCAAAGTGG AATAACACTT TAATACAGAT AGTTAAAAAA TTAAAAGAAC
          AATTTAATAA AACAATAGTC TTTAATCAAT CCTCAGGAGG GGACCCAGAA
          ATTGTAATGC ACAGTTTTAA TTGTGGAGGG GAATTTTTCT ATTGTAATTC
          AACAAAACTG ATCACACTCC CATGCAGAAT AAAACAAATT ATAAACAAAT
          GGCAGGAAGT AGGAAAAGCA ATGTATGCCC CTCCCATTAG AGGACAAATT
          AGATGTTCAT CAAATATTAC AGGGCTGCTA TTAACAAGAG ATGGAGGTGA
          GGTCTTCAGA CCT
p5ces0046 GAAGAGGTAG TAATTAGATC TGACAATTTC ACAGACAATA CTAAAACCAT
          AATAGTACAG CTGAAAGAAC CTGTAGAAAT TAATTGTACA AGACCCAACA
          ACAATACAAG AAAAAGTATA AATATAGGAC CAGGGAGAGC ACTTTATACA
          ACAGGAGATA TAATAGGAGA TATAAGACAA GCACATTGTA ACATTAGTAA
          AGCAAAATGG AATAACACTT TAATACAGAT AGTTAAAAAT TTAAAAGAAC
          AATTTAATAA AACAATATCC TTTAATCGAT CCTCAGGAGG GGACCCAGAA
          ATTGTAATGC ACAGTTTTAA TTGTGGAGGG GAATTTTTCT ACTGTAATTC
          AACACAACTG ATCACACTCC CATGCAGAAT AAAACAAATT ATAAACAAAT
          GGCAGGAAGT AGGAAAAGCA ATGTATGCCC CTCCCATCAG AGGACAAATT
          AGATGTTCAT CAAATATTAC AGGGCTGCTA TTAACAAGAG ATGGTGGTGA
          GACCTTCAGA CCT
p5ces0047 GAAGAGGTAG TAATTAGATC TGACAATTTC ACAGACAATA CTAAAACCAT
          AATAGTACAG CTGAAAGAAC CTGTAGAAAT TAATTGTACA AGACTCAACA
          ACAATACAAG AAAAAGTATA AATATGGGAC CAGGGAGAGC ATTTTATACA
          ACAGGAGATA TAATAGGAGA TATAAGACAA GCACATTGTA ACATTAGTAG
          AGCAAAGTGG AATAACACTT TAAGACAGAT AGTTGAAAAA TTAAAAGAAC
          AATATAATAA AACAATATCC TTTAATCACT CCTCAGGAGG GGACCCAGAA
          ATTGTAATGC ACAGTTTTAA TTGTGGAGGG GAATTTTTCT ACTGTAATTC
          AACACAACTG ACCACACTCC CATGCAGAAT AAAACAAATT ATAAACAAAT
          GGCAGGAAGT AGGAAAAGCA ATGTATGCCC CTCCCATCAG GGGACAAATT
          AGATGTTCAT CAAATATTAC AGGGCTGCTA TTAACAAGAG GTGGTGGTGA
          GACCTTCAGA CCT
p5ces0048 GAAGAGGTAG TAATTAGATC TGACAATTTC ACAGACAATA CTAAAACCAT
          AATAGTACAG CTGAAAGAAC CTGTAGAAAT TAATTGTACA AGACTCAACA
          ACAATACAAG AAAAAGTATA AATATGGGAC CAGGGAGAGC ATTTTATACA
          ACAGGAGATA TAATAGGAGA TATAAGGAAA GCCCATTGTA ACATTAGTAG
          AGCAAAGTGG AATAGCACTT TAAAACAGAT AGTTAAAAAG TTAAACGAAC
          AATTTAATAA AACAATAGTC TTTAATCAAT CCTCAGGAGG GGACCCAGAA
          ATTGTAATGC ACAGTTTTAA TTGTGGAGGG GAATTTTTCT ACTGTAATTC
          AACACAACTG ATCACACTCC CATGCAGAAT AAAACAAATT ATAAACAAAT
          GGCAGGAAGT AGGAAAAGCA ATGTATGCCC CTCCCATCAG AGGACAAATT
          AGATGTTCAT CAAATATTAC AGGACTGCTA TTAACAAGAG TTGGTGGTGA
          GACCTTCAGA CCT
p5cfs0049 GAAGAGGTAG TAATTAGATC TGACAATTTC ACGGACAATA CTAAAACCAT
          AATAGTACAG CTGAAAGAAC CTGTAGAAAT TAATTGTACA AGACCCAACA
          ACAATACAAG AAAAAGTATA CCTATAGGAC CAGGGAGAGC ATTTTATACA
          ACAGGAGATA TAATAGGAGA TATAAGACAA GCACATTGTA ACCTTAGTAG
          AGCAAAGTGG AATGACACTT TAAAACAGAT AGTTGAAAAA TTAAAAGAAC
          AATTTAATAA AACAATAGTC TTTAATCAAT CCTCAGGAGG GGACCCAGAA
          ATTGTAATGC ACAGTTTTAA TTGTGGAGGG GAGTTTTTCT ACTGTAATTC
          GACACAACTG ATCACACTCC CATGCAGAAT AAAACAAATT ATAAACAAAT
          GGCAGGAAGT AGGAAAAGCA ATGTATGCCC CTCCCATCAG AGGACAAATT
          AGATGTTCAT CAAATATTAC AGGGCTGCTA TTAACAAGAG ATGGCGGTGA
          GGTCTTCAGA CCT
p5cfs0050 GAAGAGGTAG TAATTAGATC TGACAATTTC ACGGACAATA CTAAAACCAT
          AATAGTACAG CTGAAAGAAC CTGTAGAAAT TAATTGTACA AGACCCAACA
          ACAATACAAG AAAAAGTATA CCTATAGGAC CAGGGAGAGC ATTTTATACA
          ACAGGAGATA TAATAGGAGA TATAAGACAA GCACATTGTA ACCTTAGTAG
          AGCAAAGTGG AATGACACTT TAAAACAGAT AGTTGAAAAA TTAAAAGAAC
          AATTTAATAA AACGATAGTC TTTAATCAAT CCTCAGGAGG GGACCCAGAA
          ATTGTAATGC ACAGTTTTAA TTGTGGAGGG GAATTTTTCT ACTGTAATTC
          AACACAACTG ATCACACTCC CATGCAGAAT AAAACAAATT ATAAATAAAT
          GGCAGGAAGT AGGAAAAGCA ATGTATGCCC CTCCCATCAG AGGACAAATT
          AGATGTTCAT CAAATATTAC AGGGCTGCTA TTAACAAGAG ATGGTGGTGA
          GGTCTTCAGA CCT
p5cfs0051 GAAGAGGTAG TAATCAGATC TGACAATTTC ACAGACAATA CTAAAACCAT
          AATAGTACAG CTGAAAGAAC CTGTAGAAAT TAATTGTACA AGACCCAACA
          ACAATACAAG AAAAAGTATA CATATAGGAC CAGGGAGAGC ATTTTATACA
          ACAGGAGATA TAATAGGAGA TATAAGACAA GCACATTGTA ACATTAGTAG
          AGCAAAATGG AATAACACTT TAAAACAGAT AGTTGAAAAA TTAAAAGAAC
          AATTTAATAA AACAATAGTC TTTAATCAAT CCTCAGGAGG AGACCCAGAA
          ATTGTAATGC ACAGTTTTAA TTGTGGAGGG GAATTTTTCT ACTGTAACTC
          AACACAACTG ATCACACTCC CATGCAAAAT AAAACAAATT ATAAACAAAT
          GGCAGGAAGT AGGAAAAGCA ATGTATGCCC CTCCCATCAG AGGACAAATT
          AGATGTTCAT CAAATATTAC AGGGCTGCTA TTAACAAGAG ATGGTGGTGA
          GGTCTTCAGA CCT
p5cfs0052 GAAGAGGTAG TAATTAGATC TGACAATTTC ACGGACAATA CTAAAACCAT
          AATAGTACAG CTAAAAGAAC CTGTAGAAAT TAATTGTACA AGACCCAACA
          ACAATACAAG AAAAAGTATA CATATAGGAC CAGGGAGAGC ATTTTATACA
          ACAGGAGATA TAATAGGAGA TATAAGACAA GCACATTGTA ACATTAGTAG
          AGCAAAATGG AATAACACTT TAATACAGAT AGTTAAAAAA TTAAAAGAAC
          AATTTAATAA AACAATAGTC TTTAATCAAT CCTCAGGAGG GGACCCAGAA
          ATTGTAATGC ACAGTTTTAA TTGTGGAGGG GAATTTTTCT ACTGTAATTC
          AACACAACTA ATCACACTCC CATGCAGAAT AAAACAAATT ATAAACAAAT
          GGCAGGAGGT AGGAAAGGCA ATGTATGCCC CTCCCATCAG AGGACAAATT
          AGATGTTCAT CAAATATTAC AGGGCTGCTA TTAACAAGAG ATGGAGGTGA
          GGTCTTCAGA CCT
p5cfs0053 GAAGAGGTAA TAATTAGATC TGACAATTTC ACGGACAATA CTAAAACCAT
          AATAGTACAG CTGAAAGAAT CTGTAGAAAT TAATTGTACA AGACCCAACA
          ACAATACAAG AAAAAGTATA CATATAGGAC CAGGGAGAGC ATTTTATACA
          ACAGGAGATA TAATAGGAGA TATAAGACAA GCACATTGTA ACATTAGTAG
          AGCAAAATGG AATAACACTT TAATACAGAT AGTTAAAAAA TTAAAAGAAC
          AATTTAATGA AACAATAGTC TTTAATCAAT CCTCAGGAGG GGACCCAGAA
          ATTGTAATGC ACAGTTTTAA TTGTGGAGGG GAATTTTTCT ACTGTAATTC
          AACACGACTG ATCACACTCC CATGCAGAAT AAAACAAATT ATAAACAAAT
          GGCAGGAAGT AGGAAAAGCA ATGTATGCCC CTCCCATTAG AGGACAAATT
          AGATGTTCAT CAAATATTAC AGGGCTGCTA TTAACAAGAG ATGGTGGTGA
          GGTCTTCAGA CCT
p5cfs0054 GAAGAGGTAG TAATTAGATC TGACAATTTC ACGGACAATA CTAAAACCAT
          AATAGTACAG CTGAAAGAAC CTGTAGAAAT TAATTGTACA AGACCCAACA
          ACAATACAAG AAAAAGTATA AATATAGGAC CAGGGAGAGC TTTTTATACA
          ACAGGAGATA TAATAGGAGA TATAAGACAA GCACATTGTA ACATTAGTAA
          AGCAAAATGG AATAACACTT TAATACAGAT AGTTGAAAAA TTAAAAGAAC
          AATTTAATAA AACAATATCC TTTAATCAAT CCTCAGGAGG GGACCCAGAA
          ATTGTAATGC ACAGTTTTAA TTGTGGAGGG GAATTTTTCT ACTGTAATTC
          AACACAACTG ATCACACTCC CATGCAGAAT AAAACAAATT ATAAACAAAT
          GGCAGGAAGT AGGAAAAGCA ATGTATGCCC CTCCCATCAG AGGACAAATT
          AGATGTTCAT CAAATATTAC AGGGCTGCTA TTAACAAGAG ATGGTGGTGA
          GGTCTTCAGA CCT
p5cfs0055 GAAGAGGTAG TAATTAGATC TGACAATTTC ACGGACAATA CTAAAACCAT
          AATAGTACAG CTGAAAGAAC CTGTAGAAAT TAATTGTACA AGACCCAACA
          ACAATACAAG AAAAAGTATA AATATAGGAC CAGGGAGAGC TTTTTATACA
          ACAGGAGATA TAATAGGAGA TATAAGACAA GCACATTGTA ACATTAGTAA
          AGCAAAATGG AATAACACTT TAATACAGAT AGTTAAAAAA TTAAAAGAAC
          AATTTAATAA ATCAATATCC TTTAATCGAT CCTCAGGAGG GGACCCAGAA
          ATTGTAATGC ACAGTTTTAA TTGTGGAGGG GAATTTTTCT ACTGTAATTC
          AACACAACTG ATCACACTCC CATGCGGAAT AAAACAAATT ATAAACAAAT
          GGCAGGAAGT AGGAAAAGCA ATGTATGCCC CTCCCATCAG AGGACAAATT
          AGATGTTCAT CAAATATTAC AGGGCTGCTA TTAACAAGAG ATGGTGGTGA
          GGTCTTCAGA CCT
p5cfs0056 GAAGAGGTAG TAATTAGATC TGACAATTTC ACAGACAATA CTAAAACTAT
          AATAGTACAG CTGAAGGAAC CTGTAGAAAT TAATTGTACA AGACTCAACA
          ACAATACAAG AAAAAGTATA AATATGGGAC CAGGAAGAGC ATTTTATACA
          ACAGGAGATA TAATAGGAGA TATAAGGAAA GCCCATTGTA ACATTAGTAG
          AGCAAAGTGG AATAACACTT TAAAACAGAT AGTTGAAAAA TTAGAAGAAC
          AATATAATAA AACAATAGTC TTTAATCAAT CCTCAGGAGG GGACCCAGAA
          ATTGTAATGC ACAGTTTTAA CTGTGGAGGG GAATTTTTCT ACTGTAATTC
          AGCACAACTG ATCACACTCC CATGCAGAAT AAAACAAATT ATAAACAAAT
          GGCAGGAAGT AGGAAAAGCA ATGTATGCCC CTCCCATCAG AGGACAAATT
          AGATGTTCAT CAAATATTAC AGGGCTGCTA TTAACAAGAG ATGGTGGTGA
          GACCTTCAGA CCT
p5cgs0057 GAAGAGGTAA TAATTAGATC TGACAATTTC ACGGACAATA CTAAAACCAT
          AATAGTACAG CTGAAAGAAT CTGTAGAAAT TAATTGTACA AGACCCAACA
          ACAATACAAG AAAAAGTATA CATATAGGAC CAGGGAGAGC ATTTTATACA
          ACAGGAGATA TAATAGGAGA TATAAGACAA GCACATTGTA ACATTAGTAG
          AGCAAAATGG AATAACACTT TAATACAGAT AGTTAAAAAA TTAAAAGAAC
          AATTTAATAA AACAATAGTC TTTAATCAAT CCTCAGGAGG GGACCCAGAA
          ATTGTAATGC ACAGTTTTAA TTGTGGAGGG GAATTTTTCT ACTGTAATTC
          AACACGACTG ATCACACTCC CATGCAGAAT AAAACAAATT ATAAACAAAT
          GGCAGGAAGT AGGAAAAGCA ATGTATGCCC CTCCCATTAG AGGACAAATT
          AGATGTTCAT CAAATATTAC AGGGCTGCTA TTAACAAGAG ATGGTGGTGA
          GGTCTTCAGA CCT
p5cgs0058 GAAGAGGTAG TAATTAGATC TGACAATTTC ACGGACAATA CTAAAACCAT
          AATAGTACAG CTGAAAGAAC CTGTAGAAAT TAATTGTACA AGACCCAACA
          ACAATACAAG AAAAAGTATA CATATAGCAC CAGGGAGAAC ATTTTATACA
          ACAGGAGACA TAATAGGAGA TATAAGACAA GCACATTGTA ACATTAGTAG
          AGCAAAGTGG AATAACACTT TAATACAGAT AGTTGAAAAA TTAAAAGAAC
          AATTTAATAA AACAATAGCC TTTAATCAAT CCTCAGGAGG GGACCCAGAA
          ATTATAATGC ACAGTTTTAA TTGTGGAGGG GAATTTTTCT ACTGTAATTC
          AACAAAACTG ATCACACTCC CATGCAGAAT AAAACAAATT ATAAACAAAT
          GGCAGGAAGT AGGAAAAGCA ATGTATGCCC CTCCCATCAG AGGACAAATT
          AGATGTTCAT CAAATATTAC AGGGCTGCTA TTAACAAGAG ATGGTGGTGA
          GGTCTTCAGA CCT
p5cgs0059 GAAGAGGTAG TAATTAGATC TGACAATTTC ACGGACAATA CTAAAACCAT
          AATAGTACAG CTGAAAGAAC CTGTAGAAAT TAATTGTGCA AGACCCAACA
          ACAATACAAG AAAAAGTATA AATATAGGAC CAGGGAGAGC ATTTTATACA
          ACAGGAGATA TAATAGGAGA TATAAGACAA GCACATTGTA ACATTAGTAG
          AGCAAAATGG AATAACACTT TAATACAGAT AGTTAAAAAA TTAAAAGAAC
          AATTTAATAA AACAATATCC TTTAATCGAT CCTCAGGAGG GGACCCAGAA
          ATTGTAATGC ACAGTTTTAA TTGTGGAGGG GAATTTTTCT ACTGTAATTC
          AACACAACTG ATCACACTCC CATGCAGAAT AAAACAAATT ATAAACAAAT
          GGCAGGAAGT AGGAAAAGCA ATGTATGCCC CTCCCATCAG AGGACAAATT
          AGATGTTCAT CAAATATTAC AGGGCTGCTA TTAACAAGAG ATGGTGGTGA
          GACCTTCAGA CCT
p5cgs0060 GAAGAGGTAG TAATTAGATC TGACAATTTC ACGGACAATA CTAAAACCAT
          AATAGTACAG CTGAAAGAAC CTGTAGAAAT TAATTGTACA AGACTTAACA
          ACAATACAAG AAAAAGTATA AATATGGGAC CAGGGAGAGC ATTTTATACA
          ACAGGAGATA TAATAGGAGA TATAAGACAA GCACATTGTA ACATTAGTAG
          AGCAAAATGG AATAACACTT TAATACAGAT AGTTAAAAAA TTAAAAGAAC
          AATCTAATAA AACAATTAGC TTTAATCACT CCTCAGGAGG GGACCCAGAA
          ATTGTAATGC ACAGTTTTAA TTGTGGAGGG GAGTTTTTCT ACTGTAATTC
          AACACAACTG ATCACACTCC CATGCAGAAT AAAACAAATT ATAAACAGAT
          GGCAGGAAGT AGGAAAAGCA ATGTATGCCC CTCCCATCAG AGGACAAATT
          AGATGTTCAT CAAATATTAC AGGGCTGCTA TTAACAAGAG ATGGTGGTGA
          GACCTTCAGA CCT
p5cgs0061 GAAGAGGTAG TAATTAGATC TGATAATTTC ACAGACAATA CTAAAACCAT
          AATAGTACAG CTGAAAGAAC CTGTAGAAAT TAATTGTACA AGACTCAACA
          ACAATACAAG AAAAAGTATA AATATGGGAC CAGGGAGAGC ATTTTATACG
          ACAGGAGATA TAATAGGAGA TATAAGACAA GCCCATTGTA ACATTAGTAG
          AGCAAAATGG AATAACACTT TAATACAGAT AGCTAAAAAA TTAAAAGAAC
          AATATAATAA AACAATATCC TTTAATCACT CCTCAGGAGG GGACCCAGAA
          ATTGTAATGC ACAGTTTTAA TTGTGGAGGG GAATTTTTCT ACTGTAATTC
          AACAAAACTG ATCACACTCC CATGCAGAAT AAAACAAATT ATAAACAAGT
          GGCAGGAAGT AGGAAAAGCA ATGTATGCCC CTCCCATCAG AGGACAAATT
          AGATGTTCAT CAAATATTAC AGGGCTGCTA TTAACAAGAG ATGGTGGTGA
          GACCTTCAGA CCT
p5cgs0062 GAAGAGGTGG TAATTAGATC TGACAATTTC ACAGACAATA CTAAAACCAT
          AATAGTACAG CTGAAAGAAC CTGTAGAAAT TAATTGTACA AGACTCAACA
          ACAATACAAG AAAGAGTATA AATATGGGAC CAGGGAGAGC ATTTTATACA
          ACAGGAGATA TAATAGGAGA TATAAGACAA GCACATTGTA ACCTTAGCAC
          AGCAAAGTGG AATAACACTT TAAGACAGAT AGCTGAAAAA TTAAAAGAAC
          AATATAATAA AACAATATCC TTTAATCACT CCTCAGGAGG GGACCCAGAA
          ATTGTAATGC ACAGTTTTAA TTGTGGAGGG GAATTTTTCT ACTGTAATTC
          AACACAACTG ATCACACTCC CATGTAGAAT AAAACAAATT ATAAACAAAT
          GGCAGGAAGT AGGAAAAGCA ATGTATGCCC CTCCCATCAG AGGACAAATT
          AGATGTTCAT CAAATATTAC AGGGCTGCTA TTAACAAGAG ATGGTGGTGA
          GACCTTCAGA CCT
p5cgs0063 GAAGAGGTAG TAATTAGATC TGACAATTTC ACGGACAATA CTAAAACCAT
          AATAGTACAG CTGAAAGAAC CTGTAGAAAT TAATTGTACA AGACTCAACA
          ACAATACAAG AAAACGTATA ACTATGGGAC CAGGGAGAGT ATATTATACA
          ACAGGAGATA TAATAGGAGA TATAAGGAAA GCCCATTGTA ACATTAGTAG
          AGCAAAGTGG AATAACACTT TAAAACAGAT AGTTGAAAAA TTAAAAGAAC
          AATATAATAA AACAATAGTC TTTAATCAAT CCTCAGGAAG GGACCCAGAA
          ATTGTAACGC ACAGTTTTAA TTGTGGAGGG GAATTTTTCT ACTGTAATTC
          AGCACAACTG ATCACACTCC CATGCAGAAT AAAACAAATT ATAAACAAAT
          GGCAGGAAGT AGGAAAAGCA ATGTATGCCC CTCCCATCAG AGGACAAATT
          AGATGTTCAT CAAATATTAC AGGGCTGCTA TTAACAAGAG ATGGTGGTGA
          GACCTTCAGA CCT
p5chs0064 GAAGAGGTAG TAATTAGATC TGACAATTTC ACGGACAATA CTAAAACCAT
          AATAGTACAG CTGAAAGAAC CTGTAGAAAT TAATTGTACA AGACCCAACA
          ACAATACAAG AAAAAGTATA CCTATAGGAC CAGGGAGAGC ATTTTATACA
          ACAGGAGATA TAATAGGAGA TATAAGACAA GCACATTGTA ACCTTAGTAG
          AGCAAAGTGG AATGACACTT TAAAACAGAT AGTTGAAAAA TTAAAAGAAC
          AATTTAATAA AACAATAGTC TTTAATCAAT CCTCAGGAGG GGACCCAGAA
          ATTGTAATGC ACAGTTTTAA TTGTGGAGGG GAATTTTTCT ACTGTAATTC
          AACACAACTG ATCACACTCC CATGCAGAAT AAAACAAATT ATAAACAAAT
          GGCAGGAAGT AGGAAAAGCA ATGTATGCCC CTCCCATCAG AGGACAAATT
          AGATGTTCAT CAAATATTAC AGGGCTGCTA TTAACAAGAG ATGGTGGTGA
          GGTCTTCAGA CCT
p5chs0065 GAAGAGGTAA TAATTAGATC TGACAATTTC ACGGACAATA CTAAAACCAT
          AATAGTACAG CTGAAAGAAT CTGTAGAAAT TAATTGTACA AGACCCAACA
          ACAATACAAG AAAAAGTATA CATATAGGAC CAGGGAGAGC ATTTTATACA
          ACAGGAGATA TAATAGGAGA TATAAGACAA GCACATTGTA ACCTTAGTAG
          AGCAAAGTGG AATGACACTT TAAAACAGAT AGTTGAAGAA TTAAAAGAAC
          AATTTAATAA AACAATAGTC TTTAATCAAT CCTCAGGAGG GGACCCAGAA
          ATTGTAATGC ACAGTTTTAA TTGTGGAGGG GGATTTTTCT ACTGTAATTC
          AACACAACTG ATCACACTCC CATGCAGAAT AAAACAAATT ATAAACAAAT
          GGCAGGAAGT AGGAAAAGCA ATGTATGCCC CTCCCATCAG AGGACAAATT
          AGATGTTCAT CAAATATTAC AGGGCTGCTA TTAACAAGAG ATGGTGGTGA
          AGTCTTCAGA CCT
p5chs0066 GAAGAGGTAG TAATTAGATC TGACAATTTC ACGGACAATA CTAAAACCAT
          AATAGTACAG CTGAAAGAAC CTGTAGAAAT TAATTGTACA AGACCCAACA
          ACAATACAAG AAAAAGTATA CATATAGCAC CAGGGAGAGC ATTTTATACA
          ACAGGAGATA TAATAGGAGA TATAAGACAA GCACATTGTA ACATTAGTAG
          AGCAAAATGG AATAACACTT TAATAAAGAT AGTTAAAAAA TTAAAAGAAC
          AATTTAATAA AACAATAGTC TTTAATCAAT CCTCAGGAGG GGACCCAGAA
          ATTGTAATGC ACAGTTTTAA TTGTGGAGGG GAATTTTTCT ACTGTAATTC
          AACACAACTG ATCACACTCC CATGCAGAAT AAAACAAATT ATAAACAAAT
          GGCAGGAAGT AGGAAAAGCA ATGTATGCCC CTCCCATCAG AGGACAAATT
          AGATGTTCAT CAAATATTAC AGGGCTGCTA TTAACGAGAG ATGGTGGTGA
          GGTCTTCAGA CCT
p5chs0067 GAAGAGGTAG TAATTAGATC TGACAATTTC ACGGACAATA CTAAAACCAT
          AATAGTACAG CTGAAAGAAC CTGTAGAAAT TAATTGTACA AGACCCAACA
          ACAATACAAG AAAAGGTATA CATATAGCAC CAGGGAGAGC ATTTTATACA
          ACAGGAGATA TAATAGGAGA TATAAGACAA GCACATTGTA ACATTAGTAG
          AGCAAAATGG AATAACACGC TAATACAGAT AGTTAAAAAA TTAAAAGAAC
          AATTTGATAA AACAATAGTC TTTAATCAAT CCTCAGGAGG GGACCCAGAA
          ATTGTAATGC ACAGTTTTAA TTGTGGAGGG GAATTTTTCT ACTGTAATTC
          AACAAAACTG ATCACACTCC CATGCAGAAT AAAACAAATT ATAAACAAAT
          GGCAGGAAGT AGGAAAAGCA ATGTATGCCC CTCCCATCAG AGGACAAATT
          AGATGTTCAT CAAATATTAC AGGGCTGCTA TTAACAAGAG ATGGTGGTGA
          GGTCTTCAGA CCT
p5chs0068 GAAGAGGTAG TAATTAGATC TGACAATTTC ACGGACAATA CTAAAACCAT
          AATAGTACAG CTAAAAGAAC CTGTAGAAAT TAATTGTACA AGACCCAATA
          ACAATACAAG AAAAAGTATA CATATAGCAC CAGGGAGAGC ATTTTATACA
          ACAGGAGACA TAATAGGAGA TATAAGACAA GCACATTGTA ACATTAGTAG
          AGCAAAGTGG AATAACACTT TAATACAGAT AGTTAAAAAA TTAAAAGAAC
          AATTTAATAA AACAATAGTC TTTAATCAAT CCTCAGGAGG GGACCCAGAA
          ATTGTAATGC ACAGTTTTAA TTGTGGAGGG GAATTTTTCT ATTGTAATTC
          AACAAAACTG ATCACACTCC CATGCAGAAT AAAACAAATT ATAAACAAAT
          GGCAGGAAGT AGGAAAAGCA ATGTATGCCC CTCCCATTAG AGGACAAATT
          AGATGTTCAT CAAATATTAC AGGGCTGCTA TTAACAAGAG ATGGAGGTGA
          GGTCTTCAGA CCT
p5chs0069 GAAGAGGTAG TAATTAGATC TGACAATTTC ACAGACAATA CTAAAACCAT
          AATAGTACAG CTGAAAGAAC CTGTAGAAAT TAATTGTACA AGACCCAACA
          ACAATACAAG AAAAAGTATA AATATAGGAC CAGGGAGAGC ATTTTATACA
          ACAGGAGATA TAATAGGAGA TATAAGACAA GCACATTGTA ACATTAGTAG
          AGCAAAATGG AATAACACTT TAATACAGAT AGTTAAAAAA TTAAAAGAAC
          AATTTAATAA AACAATATCC TTTAATCAAT CCTCAGGAGG GGACCCAGAA
          ATTGTAATGC ACAGTTTTAA TTGTGGAGGG GAATTTTTCT ACTGTAATTC
          AACACAACTG ATCACACTCC CATGCAGAAT AAAACAAATT ATAAACAAAT
          GGCAGGAAGT AGGAAAAGCA ATGTATGCCC CTCCCATCAG AGGACAAATT
          AGATGTTCAT CAAATATTAC AGGGCTGCTA TTAACAAGAG ATGGTGGTGA
          GATCTTCAGA CCT
p5chs0070 GAAGAGGTAG TAATTAGATC TGACAATTTC ACGGACAATA CTAAAACCAT
          AATAGTACAG CTGAAAGAAC CTGTAGAAAT TAATTGTACA AGACTCAACA
          ACAATACAAG AAAAAGTATA AATATGGGAC CAGGGAGAGC ATTTTATACA
          ACAGGAGATA TAATAGGAGA TATAAGACAA GCACATTGTA ACATTAGTAG
          AGCAAAATGG AATAACACTT TAATACAGAT AGTTGAAAAA TTAAGAGAAC
          AATTTAATAA AACAATATCC TTTAATCAAT CCTCAGGAGG AGACCCAGAA
          ATTGTAATGC ACAGTTTTAA TTGTGGAGGG GAATTTTTCT ACTGTAATTC
          AGCAAAACTG ATCACACTCC CATGCAGAAT AAAACAAATT ATAAACAAAT
          GGCAGGAAGT AGGAAAAGCA ATGTATGCCC CTCCCATCAG AGGACAAATT
          AGATGTTCAT CAAATATTAC AGGGCTGCTA TTAACAAGAG ATGGTGGTGA
          GATCTTCAGA CCT
p5chs0071 GAAGAGGTAG TAATTAGATC TGACAATTTC ACGGACAATA CTAAAACCAT
          AATAGTACAG CTGAAAGAAT CTGTAGAAAT TAATTGTACA AGACCCAACA
          ACAATACAAG AAAAAGTATA AATATAGGAC CAGGGAGAGC TTTTTATACA
          ACAGGAGATA TAATAGGAGA TATAAGACAA GCACATTGTA ACATTAGTAG
          AGCAAAATGG AATAACACTT TAATACAGAT AGTTAAAAAA TTAAAAGAAC
          AATTTAATAA AACAATAAGC TTTAATCAAT CCTCAGGAGG GGACCCAGAA
          ATTGTAATGC ACAGTTTTAA TTGTGGAGGG GAATTTTTCT ACTGTAATTC
          AACACAACTG ATCACACTCC CATGCAGAAT AAAACAAATT ATAAACAAAT
          GGCAGGAAGT AGGAAAAGCA ATGTATGCCC CTCCCATTAG AGGACAAATT
          AGATGTTCAT CAAATATTAC AGGGCTGCTA TTAACAAGAG ATGGTGGTGA
          GACCTTCAGA CCT
p5chs0072 GAAGAGGTAG TAATTAGATC TGACAATTTC ACAGACAATA CTAAAACCAT
          AATAGTACAG CTGAAAGAAC CTGTAGAGAT TAATTGTACA AGACTCAACA
          ACAATACAAG AAAAAGTATA AATATGGGAC CAGGGAGAGC ATTTTATACA
          ACAGGAGATA TAATAGGAGA TATAAGGAAA GCCCATTGTA ACATTAGTAG
          AGCAAAGTGG AATAACACTT TAAAACAGAT AGTTGAAAAA TTAGAAGAAC
          AATATAATAA AACAATAGTC TTTAATCAAT CCTCAGGAGG GGACCCAGAA
          ATTGTAATGC ACAGTTTTAA TTGTGGAGGG GAATTTTTCT ACTGTAATTC
          AGCAAAACTG ATCACACTCC CATGCAGAAT AAAACAAATT ATAAACAAAT
          GGCAGGAAGT AGGAAAAGCA ATGTATGCCC CTCCCATCAG AGGACAAATT
          AGATGTTCAT CAAATATTAC AGGGCTGCTA TTAACAAGAG ATGGTGGTGA
          GACCTTCAGA CCT
p5cis0073 GAAGAGGTAG TAATTAGATC TGACAATTTC ACGGACAATA CTAAAACCAT
          AATAGTACAG CTGAAAGAAC CTGTAGAAAT TAATTGTACA AGACCCAACA
          ACAATACAAG AAAAAGTATA CATATAGGAC CAGGGAGAGC ATTTTATACA
          ACAGGAGATA TAATAGGAGA TATAAGACAA GCACATTGTA ACATTAGTAG
          AGCAAAATGG AATAACACTT TAATACAGAT AGTTAAAAAA TTAAAAGTAC
          AATTTAATAA AACAATAGTC TTTAATCAAT CCTCAGGAGG GGACCCAGAA
          ATTGTAATGC ACAGTTTTAA TTGTGGAGGG GAATTTTTCT ACTGTAATTC
          AACACAACTG ATCACACTCC CATGCAGAAT AAAACAAATT ATAAACAAAT
          GGCAGGAAGT AGGAAAAGCA ATGTATGCCC CTCCCATCAG AGGACAAATT
          AGATGTTCAT CAAATATTAC AGGGCTGCTA TTAACAAGAG ATGGTGGTGA
          GGTCTTCAGA CCT
p5cis0074 GAAGAGGTAG TAATTAGATC TGACAATTTC ACGGACAATA CTAAAACCAT
          AATAGTACAG CTGAAAGAAC CTGTAGAAAT TAATTGTACA AGACCCAACA
          ACAATACAAG AAAAAGTATA CATATAGGAC CAGGGAGAGC ATTTTATACA
          ACAGGAGATA TAATAGGAGA TATAAGACAA GCACATTGTA ACCTTAGTAG
          AGCAAAGTGG AATGACACTT TAAAACAGAT AGTTGAAAAA TTAAAAGAAC
          AATTTAATAA AACAATAGTC TTTAATCAAT CCTCAGGAGG GGACCCAGAA
          ATTGTAATGC ACAGTTTTAA TTGCGGAGGG GAATTTTTCT ACTGTAATTC
          AACACAACTG ATCACACTCC CATGCAGAAT AAAACAAATT ATAAACAAAT
          GGCAGGAAGT AGGAAAAGCA ATGTATGCCC CTCCCATCAG AGGACAAATT
          AGATGTTCAT CAAATATTAC AGGGCTGCTA TTAACAAGAG ATGGTGGTGA
          GGTCTTCAGA CCT
p5cis0075 GAAGAGGTAG TAATTAGATC TGACAATTTC ACGGACAATA CTAAAACCAT
          AATAGTACAG CTGAAAGAAC CTGTAGAAAT TAATTGTACA AGACCCAACA
          ACAATACAAG AAAAAGTATA CATATAGGAC CAGGGAGAGC ATTTTATACA
          ACAGGAGATA TAATAGGAGA TATAAGACAA GCACATTGTA ACATTAGTAG
          AGCAAAATGG AATAACACTT TAATACAGAT AGTTAAAAAA TTAAAAGAAC
          AATTTAATAA AACAATAGTC TTTAATCAAT CCTCAGGAGG GGACCCAGAA
          ATTGTAATGC ACAGTTTTAA TTGTGGAGGG GAATTTTTCT ACTGTAATTC
          AACACAACTG ATCACACTCC CATGCAGAAT AAAACAAATT ATAAACAAAT
          GGCAGGAAGT AGGAAAAGCA ATGTATGCCC CTCCCATCAG AGGACAAATT
          AGATGTTCAT CAAATATTAC AGGGCTGCTA TTAACAAGAG ATGGTGGTGG
          GGTCTTCAGA CCT
p5cis0076 GAAGAGGTAG TAATTAGATC TGACAATTTC ACAGACAATA CTAAAACCAT
          AATAGTACAG CTGAAAGAAC CTGTAGAAAT TAATTGTACA AGACCCAACA
          ACAATACAAG AAAAAGTATA CATGTAGGAC CAGGGAGAGC ATTTTATACA
          ACAGGAGATA TAATAGGAGA TATAAGACAA GCACATTGTA ACATTAGTAA
          GGCAAAATGG AATAACACTT TAATACAGAT AGTTAAAAAA TTAAAAGAAC
          AATTTAATAA AACAATAGCC TTTAATCAAT CCTCAGGAGG GGACCCAGAA
          ATTGTAATGC ACAGTTTTAA TTGTGGAGGG GAATTTTTCT ACTGTAATTC
          AACACAACTG ATCATACTCC CATGCAGAAT AAAACAAATT ATAAACAAAT
          GGCAGGAAGT AGGAAAAGCA ATGTATGCCC CTCCCATCAG AGGACAAATT
          AGATGTTCAT CAAATATTAC AGGGCTGCTA TTAACAAGAG ATGGTGGTGA
          GGTCTTCAGA CCT
p5cis0077 GAAGAGGTAG TAATTAGATC TGACAATTTC ACGGACAATA CTAAAACCAT
          AATAGTACAG CTGAAAGAAC CTGTAGAGAT TAATTGTACA AGACCCAACA
          ACAATACAAG AAAAAGTATA AATATGGGAC CAGGGAGAGC ATTTTATACA
          ACAGGAGATA TAATAGGAGA TATAAGACAA GCACATTGTA ACATTAGTAG
          AGCAAAATGG AATAACACTT TAATACAGAT AGTTAAAAAA TTAAAAGAAC
          AATTTAATAA AACAATATCC TTTAATCAAT CCTCAGGAGG GGACCCAGAA
          ATTGTAATGC ACAGTTTCAA TTGTGGAGGG GAATTTTTCT ACTGTAATTC
          AGCACAACTG ATCACACTCC CATGCAGAAT AAAACAAATT ATAAACAAAT
          GGCAGGAAGT AGGAAAAGCA ATGTATGCCC CTCCCATCAG AGGACAAATT
          AGATGTTCAT CAAATATTAC AGGGCTGCTA TTAACAAGAG ATGGTGGTGA
          GGTCTTCAGA CCT
p5cis0078 GAAGAGGTAG TAATTAGATC TGACAATTTC ACGGACAATA CTAAAACCAT
          AATAGTACAG CTGAAAGAAC CTGTAGAAAT TAATTGTACA AGACCCAACA
          ACAATACAAG AAAAAGTATA AATATAGGAC CAGGGAGAGC ATTTTATACA
          ACAGGAGATA TAATAGGAGA TATAAGACAA GCACATTGTA ACATTAGTAG
          AGCAAAATGG AATAACACTT TAATACAGAT AGTTAAAAAA TTAAAAGAAC
          AATTTAATAA AACAATATCC TTTAATCGAT CCTCAGGAGG GGACCCAGAA
          ATTGTAATGC ACAGTTTTAA TTGTGGAGGG GAATTTTTCT ACTGTAATTC
          AACACAACTG ATCACACTCC CATGCAGAAT AAAACAAATT ATAAACAAAT
          GGCAGGAAGT AGGAAAAGCA ATGTATGCCC CTCCCATTAG AGGACAAATT
          AGATGTTCAT CAAATATTAC AGGGTTGCTA TTAACAAGAG ATGGTGGTGA
          GACCTTCAGA CCT
p5cis0079 GAAGAGGTAG TAATTAGATC TGACAATTTC ACGGACAATA CTAAAACCAT
          AATAGTACAG CTGAAAGAAC CTGTAGAAAT TAATTGTACA AGACCCAACA
          ACAATACAAG AAAAAGTATA CCTATAGGAC CAGGGAGAGC ATTTTATACA
          ACAGGAGATA TAATAGGAGA TATAAGACAA GCACATTGTA ACATTAGTAG
          AGCAAAATGG AATAACACTT TAATACAGAT AGTTAAAAAA TTAAAAGAAC
          AATTTAATAA AACAATAGTC TTTAATCAAT CCTCAGGAGG GGACCCAGAA
          ATTGTAATGC ACAGTTTTAA TTGTGGAGGG GAATTTTTCT ACTGTAATTC
          AACACAACTG ATCACACTCC CATGCAGAAT AAAACAAATT ATAAACAAAT
          GGCAGGAAGT AGGAAAAGCA ATGTATGCCC CTCCCATCAG AGGACAAATT
          AGACGCTCAT CAAATATTAC AGGGCTGCTA TTAACAAGAG ATGGTGGTGA
          GGTCTTCAGA CCT
p5cis0080 GGAGAGGTAG TAATTAGATC TGACAATTTC ACAGACAATA CTAAAACTAT
          AATAGTACAG CTGAAAGAAC CTGTAGAAAT TAATTGTACA AGACTCAACA
          ACAATACAAG AAAAAGTATA AATATGGGAC CAGGGAGAGC ATTTTATACA
          ACAGGAGATA TAATAGGAGA TATAAGGAAA GCCCATTGTA ACATCAGTAG
          AGCAAAGTGG AATAGCACTT TAAAACAGAT AGTTAAAAAA TTAAACGAAC
          AATATAATAA AACAATAATC TTTGATCACT CCTCAGGGGG GGACCCAGAA
          ATTGTAATGC ACAGTTTTAA TTGTGGAGGG GAATTTTTCT ACTGTAATTC
          AACACAACTG ATCACACTCC CATGCAGAAT AAAACAAATT ATAAATAAAT
          GGCAGGAAGT AGGAAAAGCA ATGTATGCCC CTCCCATCAG AGGACAAATT
          AGATGTTCAT CAAATATTAC AGGGCTGCTA TTAACAAGAG ATGGTGGTGA
          GACTCTCAGA CCT
p5cjs0081 GAAGAGGTAG TAATTAGATC TGACAATTTC ACGGACAATA CTAAAACCAT
          AATAGTACAG CTGAAAGAGC CTGTAGAAAT TAATTGTACA AGACCCAACA
          ACAATACAAG AAAAAGTATA CCTATAGGAC CAGGGAGAGC ATTTTATACA
          ACAGGAGATA TAATAGGAGA TATAAGACAA GCACACTGTA ACCTTAGTAG
          AGCAAAGTGG AATGACACTT TAAAACAGAT AGTTGAAAAA TTAAAAGAAC
          AATTTAATAA AACAATAGTC TTTAATCAAT CCTCAGGAGG GGACCCAGAA
          ATTGTAATGC ACAGTTTTAA TTGTGGAGGG GAATTTTTCT ACTGTAATTC
          AACACAACTG ATCACACTCC CATGCAGAAT AAAACAAATT ATAAACAAAT
          GGCAGGAAGT AGGAAAAGCA ATGTATGCCC CTCCCATCAG AGGACAAATT
          AGATGTTCAT CAAATATTAC AGGGCTGCTA TTAACAAGAG ATGGCGGTGA
          GGTCTTCAGA CCT
p5cjs0082 GAAGAGGTAG TAATTAGATC TGACAATTTC ACGGACAATA CTAAAACCAT
          AATAGTACAG CTGAAAGAAT CTGTAGAAAT TAATTGTACA AGACCCAACA
          ACAATACAAG AAAAAGTATA CATATAGGAC CAGGGAGAGC ATTTTATACA
          ACAGGAGATA TAATAGGAGA TATAAGACAA GCACATTGTA ACATTAGTAG
          AGCAAAATGG AATAACACTT TAATACAGAT AGTTAAAAAA TTAAAAGTAC
          AATTTAATAA AACAATAGTC TTTAATCAAT CCTCAGGAGG GGACCCAGAA
          ATTGTAATGC ACAGTTTTAA TTGTGGGGGG GAATTTTTCT ACTGTAATTC
          AACACAACTG ATCACACTCC CATGCAGAAT AAAACAAATT ATAAACAAAT
          GGCAGGAAGT AGGAAAAGCA ATGTATGCCC CTCCCATCAG AGGACAAATT
          AGATGTTCAT CAAATATTAC AGGGCTGCTA TTAACAAGAG ATGGTGGTGA
          GGTCTTCAGA CCT
p5cjs0083 GAAGAGGTAG TAATTAGATC TGACAATTTC ACGGACAATA CTAAAACCAT
          AATAGTACAG CTGAAAGAAC CTGTAGAAAT TAATTGTACA AGACCCAACA
          ACAATACAAG AAAAAGTATA CATATAGGAC CAGGGAGAGC ATTTTATACA
          ACAGGAGATA TAATAGGAGA TATAAGACAA GCACATTGTA ACATTAGTAG
          AGCAAAATGG AATAACACTT TAATACAGAT AGTTAAAAAA TTAAAAGAAC
          AATTTAATAA AACAATAGTC TTTAATCAAT CCTCAGGAGG GGACCCAGAA
          ATTGTAATGC ACAGTTTTAA TTGTGGAGGG GAATTTTTCT ACTGTAATTC
          AACACAACTG ATCACACTCC CATGCAGAAT AAAACAAATT ATAAACAAAT
          GGCAGGAAGT AGGAAAAGCA ATGTATGCCC CTCCCATCAG AGGACAAATT
          AGATGTTCAT CAAATATTAC AGGACTGCTA TTAACAAGAG ATGGTGGTGA
          GGTCTTCAGA CCT
p5cjs0084 GAAGAGGTAG TAATTAGATC TGACAATTTC ACGGACAATA CTAAAACCAT
          AATAGTACAG CTGAAAGAAC CTGTAGAAAT TAATTGTACA AGACCCAACA
          ACAATACAAG AAAAAGTATA CATATAGCAC CAGGGAGAGC ATTTTATACA
          ACAGGAGATA TAATAGGAGA TATAAGACAA GCACATTGTA ACATTAGTAG
          AGCAAAATGG AATAACACTT TAATACAGAT AGTTAAAAAA TTAAAAGAAC
          AATTTAATAA AACAATAGTC TTTAATCAAT CCTCAGGAGG GGACCCAGAA
          ATTGTAATGC ACAGTTTTAA TTGTGGAGGG GAATTTTTCT ACTGTAATTC
          AACACAACTG ATCACACTCC CATGCAGAAT AAAACAAATT ACAAACAAAT
          GGCAGGAAGT AGGAAAAGCA ATGTATGCCC CTCCCATCAG AGGACAAATT
          AGATGTTCAT CAAATATTAC AGGGCTGCTA TTAACAAGAG ATGGTGGTGA
          GGTCTTCAGA CCT
p5cjs0085 GAAGAGGTAG TAATTAGATC TGACAATTTC ACAGACAATA CTAAAACCAT
          AATAGTACAG CTGAAAGAAC CTGTAGAAAT TAATTGTACA AGACCCAACA
          ACAATACAAG AAAAAGTATA AATATAGGAC CAGGGAGAGC ATTTTATACA
          ACAGGAGATA TAATAGGAGA TATAAGACAA GCACATTGTA ACATTAGTAG
          AGCAAAATGG AACAACACTT TAATACAGAT AGTTAAAAAA TTAAAAGAAC
          AATTTAATAA AACAATATCC TTTAATCAAT CCTCAGGAGG GGACCCAGAA
          ATTGTAATGC ACAGTTTCAA TTGTGGAGGG GAATTTTTCT ACTGTAATTC
          AGCACAACTG ATCACACTCC CATGCAGAAT AAAACAAATT ATAAACAAAT
          GGCAGGAAGT AGGAAAAGCA ATGTATGCCC CTCCCATCAG AGGACAAATT
          AGATGTTCAT CAAATATTAC AGGGCTGCTA TTAACAAGAG ATGGTGGTGA
          GGTCTTCAGA CCT
p5cjs0086 GAAGAGGTAG TAATTAGATC TGACAATTTC ACGGACAATA CTAAAACCAT
          AATAGTACAG CTGAAAGAAC CTGTAGAAAT TAATTGTACA AGACCCAACA
          ACAATACAAG AAAAAGTATA AATATAGGAC CAGGGAGAGC ATTTTATACA
          ACAGGAGATA TAATAGGAGA TATAAGACAA GCACATTGTA ACATTAGTAG
          AGCAAAATGG AATAACACTT TAATACAGAT AGTTAAAAAA TTAAAAGAAC
          AATTTAATAA AACAATATCC TTTAATCGAT CCTCAGGAGG GGACCCAGAA
          ATTGTAATGC ACAGTTTTAA TTGTGGAGGG GAATTTTTCT ACTGTAATTC
          AACACAACTG ATCACACTCC CATGCGGAAT AAAACAAATT ATAAACAAAT
          GGCAGGAAGT AGGAAAAGCA ATGTATGCCC CTCCCATCAG AGGACAAATT
          AGATGTTCAT CAAATATTAC AGGGCTGCTA TTAACAAGAG ATGGTGGTGA
          GACCTTCAGA CCT
p5cjs0087 GAAGAGGTAG TAATTAGATC TGACAATTTC ACGGACAATA CTAAAACCAT
          AATAGTACAG CTGAAAGAAC CTGTAGAAAT TAATTGTACA AGACCCAACA
          ACAATACAAG GAAAAGTATA AATATAGGAC CAGGGAGAGC ATTTTATACA
          ACAGGAGATA TAATAGGAGA TATAAGACAA GCACATTGTA ACATTAGTAA
          AGCAAAATGG AATAACACTT TAATACAGAT AGTTGAAAAA TTAAAAGAAC
          AATTTAATAA AACAATAGCC TTTAATCAAT CCTCAGGAGG GGACCCAGAA
          ATTGTAATGC ACAGTTTTAA TTGTGGAGGG GAATTTTTCT ACTGTGATTC
          AACACAACTG ATCACACTCC CATGCAGAAT AAAACAAATT ATAAACAAAT
          GGCAGGAAGT AGGAAAAGCA ATGTATGCCC CTCCCATCAG AGGACATATT
          AGATGTTCAT CAAATATTAC AGGGCTGCTA TTAACAAGAG ATGGTGGTGA
          GACCTTCAGA CCT
p5cjs0088 GAAGAGGTAG TAATTAGATC TGACAATTTC ACAGACAATA CTAAAACCAT
          AATAGTACAG CTGAAAGAAC CTGTAGAAAT TAATTGTACA AGACCCAACA
          ACAATACAAG AAAAAGTATA AATATAGGAC CAGGGAGAGC ATTTTATACA
          ACAGGAGATA TAATAGGAGA TATAAGACAA GCACATTGTA ACATTAGTAG
          AGCAAAATGG AATAACACTT TAATACAGAT AGTTAAAAAA TTAAAAGAAC
          AATTTAATAA AACAATATCC TTTAACCAAT CCTCAGGAGA GGACCCAGAA
          ATTGTAATGC ACAGTTCTAA TTGTGGAGGG GAATTTTTCT ACTGTAATTC
          AACAAAACTG ATCACACTCC CATGCAGAAT AAAACAAATT ATAAACAAGT
          GGCAGGAAGT AGGAAAAGCA ATGTATGCCC CTCCCATCAG AGGCCAAATT
          AGATGTTCAT CAAATATTAC AGGGCTGCTA TTAACAAGAG ATGGTGGTGA
          GGTCTTCAGA CCT
p5cjs0089 GAAGAGGTAG TAATTAGATC TGACAATTTC ACGGACAATA CTAAAACTAT
          AATAGTACAG CTGAAAGAAC CTGTAGAAAT TAATTGTACA AGACTCAACA
          ACAATACAAG AAAACGTATA ACTATGGGAC CAGGGAGAGT ATATTATACA
          ACAGGAGATA TAATAGGAGA TATAAGGAAA GCCCATTGTA ACATTAGTAG
          AGCAAAGTGG AATAGCACTT TAAAACAGAT AGTTAAAAAA TTAAACGAAC
          AATTTAATAA AACAATAGTC TTTGATCACT CCTCAGGAGG GGACCCAGAA
          ATTGTAATGC ACAGTTTTAA TTGTGGAGGG GAATTTTTCT ACTGTAATTC
          AACACAACTG ATCACACTCC CATGCAGAAT AAAACAAATT ATAAACAAAT
          GGCAGGAAGT AGGAAAAGCA ATGTATGCCC CTCCCATCAG AGGACAAATT
          AGATGTTCAT CAAATATTAC AGGGCTGCTA TTAACAAGAG ATGGTGGTGA
          GACCTTCAGA CCT
p5cjs0090 GAAGAGGTAG TAATTAGATC TGACAATTTC ACGGACAATA CTAAAACTAT
          AATAGTACAG CTGAAAGAAC CTGTAGAAAT TAATTGTACA AGACTCAACA
          ACAATACAAG AAAACGTATA ACTATGGGAC CAGGGAGAGT ATATTATACA
          ACAGGAGATA TAATAGGAGA TATAAGGAAA GCCCATTGTA ACATTAGTAA
          AGCAAAGTGG AAGAACACTT TAAAACAGAT AGTTGAAAAA TTAAAAGAAC
          AATATAATAA AACAATAATC TTTAATCAAT CCTCAGGAGG GGACCCAGAA
          ATTGTAATGC ACAGTTTTAA CTGTGGAGGG GAATTTTTCT ACTGTAATTC
          AGCACAACTG ATCACACTCC GATGCAGAAT AAAACAAATT ATAAACAAAT
          GGCAGGAAGT AGGAAAAGCA ATGTATGCCC CTCCCATCAG AGGACAAATT
          AGATGTTCAT CAAATATTAC AGGGCTGCTA TTAACAAGAG ATGGTGGTGA
          GACCTTCAGA CCT
p5cks0091 GAAGAGGTAG TAATTAGATC TGACAATTTC ACGGACAATA CTAAAACCAT
          AATAGTACAG CTGAAAGAAC CTGTAGAAAT TAATTGTACA AGACCCAACA
          ACAATACAAG AAAAAGTATA CCTATAGGAC CAGGGAGAGC ATTTTATACA
          ACAGGAGATA TAATAGGAGA TATAAGACAA GCACATTGTA ACCTTAGTAG
          AGCAAAGTGG AATGACACTT TAAAACAGAT AGTTGAAAAA TTAAAAGAAC
          AATTTAATAA AACAATAGTC TTTAATCAAT CCTCAGGAGG GGACCCAGAA
          ATTGTAATGT ACAGTTTTAA TTGTGGAGGG GAATTTTTCT ACTGTAATTC
          AACACAACTG ATCACACTCC CATGCAGAAT AAAACAAATT ATAAACAAAT
          GGCAGGAAGT AGGAAAAGCA ATGTATGCCC CTCCCATCAG AGGACAAATT
          AGATGTTCAT CAAATATTAC AGGGCTGCTA TTAACAAGAG ATGGTGGTGA
          GGTCTTCAGA CCT
p5cks0092 GAAGAGGTAG TAATTAGATC TGACAATTTC ACGGACAATA CTAAAACCAT
          AATAGTACAG CTGAAAGAAC CTGTAGAAAT TAATTGTACA AGACCCAACA
          ACAATACAAG AAAAAGTATA CCTATAGGAC CAGGGAGAGC ATTTTATACA
          ACAGGAGATA TAATAGGAGA TATAAGACAA GCACATTGTA ACCTTAGTAG
          AGCAAAGTGG AATGACACTT TAAAACAGAT AGTTGAAAAA TTAAAAGAAC
          AATTTAATAA AACAATAGTC TTTAATCAAT CCTCAGGAGG GGACCCAGAA
          ATTGTAATGC ACAGTTTTAA TTGCGGAGGG GAATTTTTCT ACTGTAATTC
          AACACAACTG ATCACACTCC CATGCAGAAT AAAACAAATT ATAAACAAAT
          GGCAGGAAGT AGGAAAAGCA ATGTATGCCC CTCCCATCAG AGGACAAATT
          AGATGTTCAT CAAATATTAC AGGGCTGCTA TTAACAAGAG ATGGTGGTGA
          GGTCTTCAGA CCT
p5cks0093 GAAGAGGTAG TAATTAGATC TGACAATTTC ACGGACAATA CTAAAACCAT
          AATAGTACAG CTGAAAGAAT CTGTAGAAAT TAATTGTACA AGACCCAACA
          ACAATACAAG AAAAAGTATA CATATAGGAC CAGGGAGAGC ATTTTATACA
          ACAGGAGACA TAATAGGAGA TATAAGACAA GCACATTGTA ACGTTAGTAG
          AGCAAAGTGG AATGACACTT TAAAACAGAT AGTTGAAAAA TTAAAAGAAC
          AATTTAATAA AACAATAGTC TTTAGTCAAT CCTCAGGAGG GGACCCAGAA
          ATTGTAATGC ACAGTTTTAA TTGTGGAGGG GAATTTTTCT ACTGTAATTC
          AACACAACTG ATCACACTCC CATGCAGAAT AAAACAAATT ATAAACAAAT
          GGCAGGAAGT AGGAAAAGCA ATGTATGCCC CTCCCATCAG AGGACAAATT
          AGATGTTCAT CAAATATTAC AGGGCTGCTA TTAACAAGAG ATGGTGGTGA
          GGTCTTCAGA CCT
p5cks0094 GAAGAGGTAG TAATTAGATC TGACAATTTC ACGGACAATA CTAAAACCAT
          AATAGTACAG CTGAAAGAAT CTGTAGAAAT TAATTGTACA AGACCCAACA
          ACAATACAAG AAAAAGTATA CCTATAGGAC CAGGGAGAGC ATTTTATACA
          ACAGGAGACA TAATAGGAGA TATAAGACAA GCACATCGTA ACATTAGTAG
          AGCAAAGTGG AATAACACTT TAATACAGAT AGTTAAAAAA TTAAAAGAAC
          AATTTAATAA AACAATAGTC TTTAATCAAT CCTCAGGAGG GGACCCAGAA
          ATTGTAATGC ACAGTTTTAA TTGTGGAGGG GAATTTTTCT ACTGTAATTC
          AACACAACTG ATCACACTCC CATGCAGAAT AAAACAAATT ATAAACAAAT
          GGCAGGAAGT AGGAAAAGCA ATGTATGCCC CTCCCATCAG AGGACAAATT
          AGATGTTCAT CAAATATTAC AGGGCTGCTA TTAACAAGAG ATGGTGGTGA
          GATCTTCAGA CCT
p5cks0095 GAAGAGGTAG TAATTAGATC TGACAATTTC ACGGACAATA CTAAAACCAT
          AATAGTACAG CTAAAAGAAC CTGTAGAAAT TAATTGTACA AGACCCAACA
          ACAATACAAG AAAAAGTATA CATATAGCAC CAGGGAGAGC ATTTTATACA
          ACAGGAGATA TAATAGGAGA TATAAGACAA GCACATTGTA ACATTAGTAG
          AGCAAAATGG AATAACACCT TAATACAGAT AGTTAAAAAA TTAAAAGAAC
          AATTTGATAA AACAATAGTC TTTAATCAAT CCTCAGGAGG GGACCCAGAA
          ATTGTAATGC ACAGTTTTAA TTGTGGAGGG GAATTTTTCT ACTGTAATTC
          AGCACAACTG ATCACACTCC CATGCAGAAT AAAACAAATT ATAAACAAAT
          GGCAGGAAGT AGGAAAAGCA ATGTATGCCC CTCCCATTAG AGGACAAATT
          AGATGTTCAT CAAATATTAC AGGGCTGCTA TTAACAAGAG ATGGTGGTGA
          GGTCTTCAGA CCT
p5cks0096 GAAGAGGTAG TAATTAGATC TGACAATTTC ACGGACAATA CTAAAACCAT
          AATAGTACAG CTGAAAGAAC CTGTAGAAAT TAATTGTACA AGACCCAACA
          ACAATACAAG AAAAAGTATA AATATAGGAC CAGGGAGAGC ATTTTATACA
          ACAGGAGATA TAATAGGAGA TATAAGACAA GCACATTGTA ACATTAGTAG
          AGCAAAATGG AATAACACTT TAATACAGAT AGTTAAAAAA TTAAAAGAAC
          AATTTAATAA AACAATATCC TTTAATCGAT CCTCAGGAGG GGACCCAGAA
          ATTGTAATGC ACAGTTTTAA TTGTGGAGGG GAATTTCTCT ACTGTAATTC
          AACACAACTG ATCACACTCC CATGCAGAAT AAAACAAATT ATAAACAAAT
          GGCAGGAAGT AGGAAAAGCA ATGTATGCCC CTCCCATCAG AGGACAAATT
          AGATGTTCAT CAAATATTAC AGGGCTGCTA TTAACAAGAG ATGGTGGTGA
          GGTCTTCAGA CCT
p5cks0097 GAAGAGGTAG TAATTAGATC TGACAATTTC ACAGACAATA CTAAAACCAT
          AATAGTACAG CTGAAAGAAC CTGTAGAAAT TAATTGTACA AGACCCAACA
          ACAATACAAG AAAAAGTATA AATATAGGAC CAGGGAGAGC ATTTTATACA
          ACAGGAGATA TAATAGGAGA TATAAGACAA GCACATTGTA ACATTAGCAG
          AGCAAAATGG AATAACACTT TAATACAGAT AGTTAAAAAA TTAAAAGAAC
          AATTTAATAA AACAATAGCC TTTAATCGAT CCTCAGGAGG GGACCCAGAA
          ATTGTAATGC ACAGTTTTAA TTGTGGAGGA GAATTTTTCT ACTGTAATTC
          AGCACAACTG ATCACACTCC CATGCAGAAT AAAACAAATT ATAAACAAAT
          GGCAGGAAGT AGGAAAAGCA ATGTATGCCC CTCCCATCAG AGGACAAATT
          AGGTGTTCAT CAAATATTAC AGGGCTGCTA TTAACAAGAG ATGGTGGTGA
          GACCTTCAGA CCT
p5cks0098 GAAGAGGTAG TAATTAGATC TGACAATTTC ACGGACAATA CTAAAACCAT
          AATAGTACAG CTGAAAGGAC CTGTAGAAAT TAATTGTACA AGACTCAACA
          ACAATACAAG AAAAAGTATA AATATGGGAC CAGGGAGAGC TTTTTATACA
          ACAGGAGATA TAATAGGAGA TATAAGACAA GCCCATTGTA ACATTAGTAG
          AGCAAAGTGG AATAACACTT TAAAACAGAT AGTTGAAAAA TTAAAAGAAC
          AATATAATAA AACAATATCC TTTAATCACT CCTCAGGAGG GGACCCAGAA
          ATTGTAATGC ACAGTTTTAA TTGTGGAGGG GAATTTTTCT ACTGTAATTC
          AACACAACTG ATCACACTCC CATGCAGAAT AAAACAAATT ATAAACAAAT
          GGCAGGAAGT AGGAAAAGCA ATGTATGCCC CTCCCATCAG AGGACAAATT
          AGATGTTCAT CAAATATTAC AGGGCTGCTA TTAACAAGAG ATGGTGGTGA
          GACCTTCAGA CCT
p5cks0099 GAAGAGGTAG TAATTAGATC TGACAATTTC ACGGACAATA CTAAAACCAT
          AATAGTACAG CTGAAAGAAC CTGTAGAAAT TAATTGTACA AGACTCAACA
          ACAATACAAG AAAAAGTATA AATATGGGAC CAGGGAGAGC ATTTTATACA
          ACAGGAGATA TAATAGGAGA TATAAGACAA GCCCATTGTA ACATTAGTAT
          AGCAAAATGG AATAACACTT TAATGCAGAT AGCTAAAAAA TTAAAAGAAC
          AATATAATAA AACAATATCC TTTAATCACT CCTCAGGAGG GGACCCAGAA
          ATTGTAATGC ACAGTTTTAA TTGTGGAGGG GAATTTTTCT ACTGTAATTC
          AACAAAACTG ATCACACTCC CATGTAGAAT AAAACAAATT ATAAACAAAT
          GGCAGGAAGT AGGAAAAGCA ATGTATGCCC CTCCCATTAG AGGACAAATT
          AGATGTTCAT CAAATATTAC AGGGCTGCTA TTAACAAGAG ACGGTGGTGA
          GACCTTCAGA CCT
p5cks0100 GAAGAGGTAG TAATTAGATC TGACAATTTC ACAGACAATA CTAAAACCAT
          AATAGTACAG CTGAAAGAAC CTGTAGAAAT TAATTGTACA AGACTCAACA
          ACAATACAAG AAAAAGTATA AATATGGGAC CAGGGAGAGC ATTTTATACA
          ACAGGAGATA TAATAGGAGA TATAAGGAAA GCCCATTGTA ACATTAGTAG
          AGCAAAGTGG AATAACACTT TAAAACAGAT AGTTGAAAAA TTAGAAGAAC
          AATTTAATAA AACAATAGTC TTTAATCCAT CCTCAGGAGG GGACCCAGAA
          ATTGTAATGC ACAGTTTTAA TTGTGGAGGG GAATTTTTCT ACTGTAATTC
          AGCAAAACTG ATCACACTCC CATGCAGAAT AAAACAAATT ATAAACAAAT
          GGCAGGAAGT AGGAAAAGCA ATGTATGCCC CTCCCATCAG AGGACAAATT
          AGATGTTCAT CAAATATTAC AGGGCTGCTA TTAACAAGAG ATGGTGGTGA
          GACCTTCAGA CCT
p5cks0101 GAAGAGGTAG TAATTAGATC TGACAATTTC ACAGGCAATA CTAAAACCAT
          AATAGTACAG CTGAAAGAAC CTGTAGAAAT TAATTGTACA AGACTCAACA
          ACAATACAAG AAAACGTATA ACTATGGGAC CAGGGAGAGT ATATTATACA
          ACAGGAGATA TAATAGGAGA TATAAGGAAA GCCCATTGTA ACATTAGTAG
          AGCAGAGTGG AATAGCACTT TAAAACAGAT AGTTAAAAAA TTAAACGAAC
          AATTTAATAA AACAATAGTC TTTGATCACT CCTCAGGAGG GGACCCAGAA
          ATTGTAATGC GCAGTTTTAA TTGTGGAGGG GAATTTTTCT ACTGTAATTC
          AACAAAACTG ATCACACTCC CATGCAGAAT AAAACAAATT ATAAACAAAT
          GGCAGGAAGT AGGAAAAGCA ATGTATGCCC CTCCCATCAG AGGACAAATT
          AGATGTTCAT CAAATATTAC AGGGCTGCTA TTAACAAGAG ATGGTGGTGA
          GACCTTCAGA CCT
p5cls0102 GAAGAGGTAG TAATTAGATC TGACAATTTC ACGGACAATA CTAAAACCAT
          AATAGTACAG CTGAAAGAAC CTGTAGAAAT TAATTGTACA AGACCCAACA
          ACAATACAAG AAAAAGTATA CCTATAGGAC CAGGGAGAGC ATTTTATACA
          ACAGGAGATA TAATAGGAGA TATAAGACAA GCACATTGTA ACCTTAGTAG
          AGCAAAGTGG AATGACACTT TAAAACAGAT AGTTGAAAAA TTAAAAGAAC
          GATTTAATAA AACAATAGTC TTTAATCAAT CCTCAGGAGG GGACCCAGAA
          ATTGTAATGC ACAGTTTTAA TTGTGGAGGG GAATTTTTCT ACTGTGATTC
          AACACAACTG ATCACACTCC CATGCAGAAT AAAACAAATT ATAAACAAAT
          GGCAGGAAGT AGGAAAAGCA ATGTATGCCC CTCCCATCAG AGGACAAATT
          AGATGTTCAT CAAATATTAC AGGGCTGCTA TTAACAAGAG ATGGTGGTGA
          GGTCTTCAGA CCT
p5cls0103 GAAGAGGTAG TAATTAGATC TGACAATTTC ACGGACAATA CTAAAACCAT
          AATAGTACAG CTGAAAGAAC CTGTAGAAAT TAATTGTACA AGACCCAACA
          ACAGTACAAG AAAAAGTATA CCTATAGGAC CAGGGAGAGC ATTTTATACA
          ACAGGAGATA TAATAGGAGA TATAAGACAA GCACATTGTA ACCTTAGTAG
          AGCAAAGTGG AATGACACTT TAAAACAGAT AGTTGAAAAA TTAAAAGAAC
          AATTTAATAA AACAATAGTC TTTAATCAAT CCTCAGGAGG GGACCCAGAA
          ATTGTAATGC ACAGTTTTAA TTGTGGAGGG GAATTTTTCT ACTGTAATTC
          AACACAACTG ATCACACTCC CATGCAGAAT AAAACAAATT ATAAACAAAT
          GGCAGGAAGT AGGAAAAGCA ATGTATGCCC CTCCCATCAG AGGACAAATT
          AGATGTTCAT CAAATATTAC AGGGCTGCTA TTAACAAGAG ATGGTGGTGA
          GGTCTTCAGA CCT
p5cls0104 GAAGAGGTAG TAATTAGATC TGACAATTTC ACGGACAATA CTAAAACCAT
          AATAGTACAG CTGAGAGAAC CTGTAGAAAT TAATTGTACA AGACCCAACA
          ACAATACAAG AAAAAGTATA CATATAGGAC CAGGGAGAGC ATTTTATACA
          ACAGGAGATA TAATAGGAGA TATAAGACAA GCACATTGTA ACATTAGTAG
          AGCAAAATGG AATAACACTT TAATACAGAT AGTTAAAAAA TTAAAAGAAC
          AATTTAATAA AACAATAGTC TTTAATCAAT CCTCAGGAGG GGACCCAGAA
          ATTGTAATGC ACAGTTTTAA TTGTGGAGGG GAATTTTTCT ACTGTAATTC
          AACACAACTG ATCACACCTC CATGCAGAAT AAAACAAATT ATAAACAAAT
          GGCAGGAAGT AGGAAAAGCA ATGTATGCCC CTCCCATCAG AGGACAAATT
          AGATGTTCAT CAAATATTAC AGGGCTGCTA TTAACAAGAG ATGGTGGTGA
          GGTCTTCAGA CCT
p5cls0105 GAAGAGGTAG TAATTAGATC TGACAATTTC ACAGACAATA CTAAAACCAT
          AATAGTACAG CTGAAAGAAC CTGTAGAAAT TAATTGTACA AGACCCAACA
          ACAATACAAG AAAAAGTATA AATATAGGAC CAGGGAGAGC ATTTTATACA
          ACAGGAGATA TAATAGGAGA TATAAGACAA GCACATTGTA ACATTAGTAG
          AGCAAAATGG AATAACACTT TAATACAGAT AGTTAAAAAA TTAAAAGAAC
          AATTTAATAA AACAATATCC TTTAATCACT CCTCAGGAGG GGACCCAGAA
          ATTGTAATGC ACAGTTTTAA TTGTGGAGGG GAATTTTTCT ACTGTAATTC
          AACACAACTG ATCACACTCC CATGCAGAAT AAAACAAATT ATAAACAAAT
          GGCAGGAAGT AGGAAAAGCA ATGTATGCCC CTCCCATCAG AGGACAAATT
          AGATGTTCAT CAAATATTAC AGGGCTGCTA TTAACAAGAG ATGGTGGTGA
          GACCTTCAGA CCT
p5cls0106 GAAGAGGTAG TAATTAGATC TGACAATTTC ACAGACAATA CTAAAACCAT
          AATAGTACAG CTGAAAGAAC CTGTAGAAAT TAATTGTACA AGACTCAACA
          ACAATACAAG AAAAAGTATA AATATGGGAC CAGGGAGAGC ATTTTATACA
          ACAGGAGATA TAATAGGAGA TATAAGACAA GCCCATTGTA ACATTAGTAG
          AGCAAAATGG AATAACACTT TAAGACAGAT AGTTGAAAAA TTAAAAGAAC
          AATATAACAA AACTATATCC TTTAATCACT CCTCAGGAGG GGACCCAGAA
          ATTGTAATGC ACAGTTTTAA TTGTGGAGGG GAATTTTTCT ACTGTAATTC
          AACACAACTG ATCACACTCC CATGTAGAAT AAAACAAATT ATAAACAAAT
          GGCAGGAAGT AGGAAAAGCA ATGTATGCCC CTCCCATCAG AGGACAAATT
          AGATGTTCAT CAAATATTAC AGGGCTGCTA TTAACAAGAG ATGGTGGTGA
          GACCTTCAGA CCT
p5cls0107 GAAGAGGTAG TAATTAGATC TGACAATTTC ACGGACAATA CTAAAACTAT
          AATAGTACAG CTGAAAGAAC CTGTAGAAAT TAATTGTACA AGACTCAACA
          ACAATACAAG AAAACGTATA ACTATGGGAC CAGGGAGAGT ATATTATACA
          ACAGGAGATA TAATAGGAGA TATAAGGAAA GCCCATTGTA ACATTAGTAG
          AGCAAGGTGG AATAACACTT TAAAACAGAT AGTTGAAAAA TTAAAAGAAC
          AATATAATAA AACAATAGTC TTTAATCAAT CCTCAGGAGG GGACCCAGAA
          ATTGTAATGC ACAGTTTTAA TTGTGGAGGG GAATTTTTCT ACTGTAATTC
          AGCAAAACTG ATCACACTCC GATGCAGAAT AAAACAAATT ATAAACAAAT
          GGCAGGAAGT AGGAAAAGCA ATGTATGCCC CTCCCATCAG AGGACAAATT
          AGATGTTCAT CAAATATTAC AGGGCTGCTA TTAACAAGAG ACGGTGGTGA
          GACCTTCAGA CCT
p5cls0108 GAAGAGGTAG TAATTAGATC TGACAATTTC ACAGACAATA CTAAAACTAT
          AATAGTACAG CTGAAAGAAC CTGTAGAAAT TAATTGTACA AGACTCAACA
          ACAATACAAG AAAAAGTATA AATATGGGAC CAGGGAGAGC ATTTTATACA
          ACAGGAGATA TAATAGGAGA TATAAGGAAA GCCCATTGTA ACATTAGTAG
          AGCAAAGTGG AATAGCACTC TAAAACAGAT AGTTGAAAAA TTAAACGAAC
          AATTTAATGA AACAATAGTC TTTGATCACT CCTCAGGAGG GGACCCAGAA
          ATTGTAATGC ACAGTTTTAA TTGTGGAGGG GAATTTTTCT ACTGTAATTC
          AACACAACTG ATCACACTCC CATGCAGAAT AAAACAAATT ATAAACAAAT
          GGCAGGAAGT AGGAAAAGCA ATGTATGCCC CTCCCATCAG AGGACAAATT
          AGATGTTCAT CAAATATTAC AGGGCTGCTA TTAACAAGAG ATGGTGGTGA
          GACCTTCAGA CCT
p5cms0109 GAAGAGGTAG TAATTAGATC TGACAATTTC ACGGACAATA CTAAAACCAT
          AATAGTACAG CTGAAAGAAT CTGTAGAAAT TAATTGTACA GGACCCAACA
          ACAATACAAG AAAAAGTATA CATATAGGAC CAGGGAGAGC ATTTTATACA
          ACAGGAGATA TAATAGGAGA TATAAGACAA GCACATTGTA ACATTAGTAG
          AGCAAAATGG AATAACACTT TAATACAGAT AGTTAAAAAA TTAAAAGTAC
          AATTTAATAA AACAATAGTC TTTAATCAAT CCTCAGGAGG GGACCCAGAA
          ATTGTAATGC ACAGTTTTAA TTGTGGAGGG GAATTTTTCT ACTGTAATTC
          AACACAACTG ATCACACTCC CATGCAGAAT AAAACAAATT ATAAACAAAT
          GGCAGGAAGT AGGAAAAGCA ATGTATGCCC CTCCCATCAG AGGACAAATT
          AGATGTTCAT CAAATATTAC AGGGCTGCTA TTAACAAGAG ATGGTGGTGA
          GGTCTTCAGA CCT
p5cms0110 GAAGAGGTAG TAATTAGATC TGACAATTTC ACGGACAATA CTAAAACCAT
          AATAGTACAG CTGAAAGAAT CTGTAGAAAT TAATTGTACA AGACCCAACA
          ACAATACAAG AAAAAGTATA CATATAGGAC CAGGGAGAGC ATTTTATACA
          ACAGGAGACA TAATAGGAGA TATAAGACAA GCACATTGTA ACGTTAGTAG
          AGCAAAGTGG AATGACACTT TAAAACAGAT AGTTGAAAAA TTAAAAGAAC
          AATTTAATAA AACAATAGCC TTTAGTCAAT CCTCAGGAGG GGACCCAGAA
          ATTGTAATGC ACAGTTTTAA TTGTGGAGGG GAATTTTTCT ACTGTAATTC
          AACACAACTG ATCACACTCC CATGCAGAAT AAAACAAATT ATAAACAAAT
          GGCAGGAAGT AGGAAAAGCA ATGTATGCCC CTCCCATCAG AGGACAAATT
          AGATGTTCAT CAAATATTAC AGGGCTGCTA TTAACAAGAG ATGGTGGTGA
          GGTCTTCAGA CCT
p5cms0111 GAAGAGGTAG TAATTAGATC TGACAATTTC ATGGACAATA CTAAAACCAT
          AATAGTACAG CTGAAAGAAT CTGTAGAAAT TAATTGTACA AGACCCAACA
          ACAATACAAG AAAAAGTATA CATATAGGAC CAGGGAGAGC ATTTTATACA
          ACAGGAGATA TAATAGGAGA TATAAGACAA GCACATTGTA ACATTAGTAG
          AGCAAAATGG AATAACACCT TAATACAGAT AGTTAAAAAA TTAAAAGAAC
          AATTTAATAA AACAATAGTC TTTAATCAAT CCTCAGGAGG GGACCCAGAA
          ATTGTAATGC ACAGTTTTAA TTGTGGAGGG GAATTTTTCT ACTGTAATTC
          AACACAACTG ATCACACTCC CATGCAGAAT AAAACAAATT ATAAACAAAT
          GGCAGGAGGT AGGAAAGGCA ATGTATGCCC CTCCCATCAG AGGACAAATT
          AGATGTTCAT CAAATATTAC AGGGCTGCTA TTAACAAGAG ATGGAGGTGA
          GGTCTTCAGA CCT
p5cms0112 GAAGAGGTAG TAATTAGATC TGACAATTTC ACGGACAATA CTAAAACCAT
          AATAGTACAG CTGAAAGAAC CTGTAGAAAT TAATTGTACA AGACCCAACA
          ACAATACAAG AAAAAGTATA CATATAGCAC CAGGGAGAGC ATTTTATACA
          ACAGGAGATA TAATAGGAGA TATAAGACAA GCACATTGTA ACATTAGTAG
          AGCAAAATGG AATAACACTT TAATACAGAT AGTTAAAAAA TTAAAAGAAC
          AATTTAATAA AACAATAGCC TTTAATCAAT CCTCAGGAGG GGACCCAGAA
          ATTGTAATGC ACAGTTTTAA TTGTGGAGGG GAATTTTTCT ACTGTAATTC
          AACACAACTG ATCACACTCC CATGCAGAAT AAAACAAATT ATAAACAAAT
          GGCAGGAAGT AGGAAAAGCA ATGTATGCCC CTCCCATCAG AGGACAAATT
          AGATGTTCAT CAAATATTAC AGGGCTGCTA TTAACAAGAG ATGGTGGTGA
          GGTCTTCAGA CCC
p5cms0113 GAAGAGGTAG TAATTAGATC TGACAATTTC ACGGACAATA CTAAAACCAT
          AATAGTACAG CTGAAAGAAC CTGTAGAAAT TAATTGTACA AGACTCAACA
          ACAATACAAG AAAAAGTATA AATATGGGAC CAGGGAGAGC ATTTTATACA
          ACAGGAGATA TAATAGGAGA TATAAGACAA GCACATTGTA ACATTAGTAG
          AGCAAAGTGG AATAACACTT TAAGACAGAT AGTTGAAAAA TTAAAAGAAC
          AATATAATAA AACAATATCC TTTAATCACT CCTCAGGAGG GGACCCAGAA
          ATTGTAATGC ACAGTTTTAA TTGTGGAGGG GAATTTTTCT ACTGTAATTC
          AACACAACTG ATCACACTCC CATGCAGAAT AAAACAAATT ATAAACAATT
          GGCAGGAAGT AGGAAAAGCA ATGTATGCCC CTCCCATCAG GGGACAAATT
          AGATGTTCAT CAAATATTAC AGGGCTGCTA TTAACAAGAG ATGGTGGTGA
          GGTCTTCAGA CCT
p5cms0114 GAAGAGGTAG TAATTAGATC TGACAATTTC ACAGACAATA CTAAAACCAT
          AATTGTACAG CTGAAAGAAC CTGTAGAAAT TAATTGTACA AGACTCAACA
          ACAATACAAG AAAAAGTATA AATATGGGAC CAGGGAGAGC ATTTTATACA
          ACAGGAGATA TAATAGGAGA TATAAGACAA GCCCATTGTA ACATTAGTAG
          AGCAAAGTGG AATAACACTT TAAGACAGAT AGTTAAAAAA TTAAAAGAAC
          AATATAATAA AACAATATCC TTTAATCACT CCTCAGGAGG GGACCCAGAA
          ATTGTAATGC ACAGTTTTAA TTGTGGAGGG GAATTTTTCT ACTGTAATTC
          AACACAACTG ATCACACTCC CATGCAGAAT AAAACAAATT ATAAACAAGT
          GGCAGGAAGT AGGAAAAGCA ATGTATGCCC CTCCCATCAG AGGACAAATT
          AGATGTTCAT CAAATATTAC AGGGCTGCTA TTAACAAGAG ATGGTGGTGA
          GACCTTCAGA CCT
p5cns0115 GAAGAGGTAG TAATTAGATC TGACAATTTC ACGGACAATA CTAAAACCAT
          AATAGTACAG CTGAAGGAAC CTGTAGAAAT TAATTGTACA AGACCCAACA
          ACAATACAAG AAAAAGTATA CATATAGGAC CAGGGAGAGC ATTTTATACA
          ACAGGAGATA TAATAGGAGA TATAAGACAA GCACATTGTA ACCTTAGTAG
          AGCAAAGTGG AATGACACTT TAAAACAGAT AGTTGAAAAA TTAAAAGAAC
          AATTTAATAA AACAATAGTC TTTAATCAAT CCTCAGGAGG GGACCCAGAA
          ATTGTAATGC ACAGTTTTAA TTGTGGAGGG GAATTTTTCT ACTGTAATTC
          AACACAACTG ATCACACTCC CATGCAGAAT AAAACAAATT ATAAACAAAT
          GGCAGGAAGT AGGAAAAGCA ATGTATGCCC CTCCCATCAG AGGACAAATT
          AGATGTTCAT CAAATATTAC AGGGCTGCTA TTAACAAGAG ATGGTGGTGA
          GGTCTTCAGA CCT
p5cns0116 GAAGAGGTAG TAATTAGATC TGACAATTTC ACGGACAATA CTAAAACCAT
          AATAGTACAG CTGAAAGAAC CTGTAGAAAT TAATTGTACA AGACCCAACA
          ACAATACAAG AAAAAGTATA CATATAGGAC CAGGGAGAGC ATTTTATACA
          ACAGGAGATA TAATAGGAGA TATAAGACAA GCACATTGTA ACCTTAGTAG
          AGCAAAGTGG AATGACACTT TAAAACAGAT AGTTGAAAAA TTAAAAGAAC
          AATTTAATAA AGCAATAGTC TTTAATCAAT CCTCAGGAGG GGACCCAGAA
          ATTGTAATGC ACAGTTTTAA TTGCGGAGGG GAATTTTTCT ACTGTAATTC
          AACACAACTG ATCACACTCC CATGCAGAAT AAAACAAATT ATAAACAAAT
          GGCAGGAAGT AGGAAAAGCA ATGTATGCCC CTCCCATCAG AGGACAAATT
          AGATGTTCAT CAAATATTAC AGGGCTGCTA TTAACAAGAG ATGGTGGTGA
          GGTCTTCAGA CCT
p5cns0117 GAAGAGGTAG TAATTAGATC TGACAATTTC ACGGACAATA CTAAAACCAT
          AATAGTACAG CTGAAAGAAT CTGTAGAAAT TAATTGTACA AGACCCAACA
          ACAATACAAG AAGAAGTATA CATATAGGAC CAGGGAGAGC ATTTTATACA
          ACAGGAGATA TAATAGGAGA TATAAGACAA GCACATTGTA ACATTAGTAG
          AGCAAAATGG AATAACACTT TAATACAGAT AGTTAAAAAA TTAAAAGAAC
          AATTTAATAA AACAATAGTC TTTAATCAAT CCTCAGGAGG GGACCCAGAA
          ATTGTAATGC ACAGTTTTAA TTGTGGAGGG GAATTTTTCT ACTGTAATTC
          AACACAACTG ATCACACTCC CATGCAGAAT AGAACAAATT ATAAACAAAT
          GGCAGGAAGT AGGAAAAGCA ATGTATGCCC CTCCCATCAG AGGACAAATT
          AGATGTTCAT CAAATATTAC AGGGCTGCTA TTAACAAGAG ATGGTGGTGA
          GGTCTTCAGA CCT
p5cns0118 GAAGAGGTAG TAATTAGATC TGACAATTTC ACAGACAATA CTAAAACCAT
          AATAGTACAG CTGAAAGAAC CTGTAGAAAT TAATTGTACA AGACCCAACA
          ACAATACAAG AAAAAGTATA CATATAGGAC CAGGGAGAGC ATTTTATACA
          ACAGGAGATA TAATAGGAGA TATAAGACAA GCACATTGTA ACATTAGTAA
          AGCAAAATGG AATAACACTT TAATACAGAT AGTTAAAAAA TTAAAAGAAC
          AATTTAATAA AACAATAGCC TTTAATCAAT CCTCAGGAGG GGACCCAGAA
          ATTGTAATGC ACAGTTTTAA TTGTGGAGGG GAATTTTTCT ACTGTAATTC
          AACACAACTG ATCATACTCC CATGCAGAAT AAAACAAATT ATAAACAAAT
          GGCAGGAAGT AGGAAAAGCA ATGTATGCCC CTCCCATCAG AGGACAAATT
          AGATGTTCAT CAAATATTAC AGGGCTGCTA TTAACAAGAG ATGGTGGTGA
          GGTCTTCAGA CCT
p5cns0119 GAAGAGGTAG TAATTAGATC TGACAATTTC ACGGACAATA CTAAAACCAT
          AATAGTACAG CTGAAAGAAC CTGTAGAAAT TAATTGTACA AGACCCAACA
          ACAATACAAG AAAAAGTATA CATATAGCAC CAGGGAGAGC ATTTTATACA
          ACAGGAGATA TAATAGGAGA TATAAGACAA GCACATTGTA ACATTAGTAG
          AGCAAAATGG AATAACACGC TAATACAGAT AGTTAAAAAA TTAAAAGAAC
          AATTTAATAA AACAATAGTC TTTAATCAAT CCTCAGGAGG GGACCCAGAA
          ATTGTAATGC ACAGTTTTAA TTGTGGAGGG GAATTTTTCT ACTGTAATTC
          AACAAAACTG ATCACACTCC CATGCAGAAT AAAACAAATT ATAAACAAAT
          GGCAGGAAGT AGGAAAAGCA ATGTATGCCC CTCCCATCAG AGGACAAATT
          AGATGTTCAC CAAATATTAC AGGGCTGCTA TTAACAAGAG ATGGTGGTGA
          GGTCTTCAGA CCT
p5cns0120 GAAGAGGTAG TAATTAGATC TGACAATTTC ACAGACAATA CTAAAACCAT
          AATAGTACAG CTGAAAGAAC CTGTAGAAAT TAATTGTACA AGACCCAACA
          ACAATACAAG AAAAAGTATA CATATAGCAC CAGGGAGAGC ATTTTATACA
          ACAGGAGATA TAATAGGAGA TATAAGACAA GCACATTGTA ACATTAGTAA
          AGCAAAATGG AATAACACTT TAATACAGAT AGTTGAAAAA TTGAAAGAAC
          AATTTAATAA AACAATAGCC TTTAATCGAT CCTCAGGAGG GGACCCAGAA
          ATTGTAATGC ACAGTTTTAA TTGTGGAGGG GAATTTTTCT ACTGTAATTC
          AACACAACTG ATCACACTCC CATGCAGAAT AAAACAAATT ATAAACAAAT
          GGCAGGAAGT AGGAAAAGCA ATGTATGCCC CTCCCATCAG AGGACAAATT
          AGATGTTCAT CAAATATTAC AGGGCTGCTA TTAACAAGAG ATGGTGGTGA
          GGTCTTCAGA CCT
p5cns0121 GAAGAGGTAG TAATTAGATC TGACAATTTC ACGGACAATA CTAAAACCAT
          AATAGTACAG CTGAAAGAAC CTGTAGAAAT TAATTGTACA AGACCCAACA
          ACAATACAAG AAAAGGTATA AATATAGGAC CAGGGAGAGC ATTTTATGCA
          ACAGGAGATA TAATAGGAGA TATAAGACAA GCACATTGTA ACATTAGTAG
          AGCAAAATGG AATAACACTT TAATACAGAT AGTTAAAAAA TTAAAAGAAC
          AATTTAATAA AACAATAGCC TTTAATCACT CCTCAGGAGG GGACCCAGAA
          ATTGTAATGC ACAGTTTTAA TTGTGGAGGG GAATTTTTCT ACCGTAATTC
          AACACAACTG ATCACACTCC CATGCAGAAT AAAACAAATT ATAAACAAAT
          GGCAGGAAGT AAGAAAAGCA ATGTATGCCC CTCCCATCAG AGGACAAATT
          AGATGTTCAT CAAATATTAC AGGGCTGCTA TTAACAAGAG ATGGTGGTGA
          GACCTTCAGA CCT
p5cns0122 GAAGAGGTAG TAATTAGATC TGACAATTTC ACAGACAATA CTAAAACCAT
          AATAGTACAG CTAAAAGAAC CTGTAGAAAT TAATTGTACA AGACTCAACA
          ACAATACAAG AAAAAGTATA AATATGGGAC CAGGGAGAGC ATTTTATACA
          ACAGGAGATA TAATAGGAGA TATAAGACAA GCACATTGTA ACATTAGTAG
          AGCAAAGTGG AATAACACTT TAAGACAGAT AGTTGAAAAA TTAAAAGAAC
          AATTTAATAA AACAATAGTC TTTAATCACT CCTCAGGAGG GGACCCAGAA
          ATTGTAATGC ACAGTTTTAA TTGTGGAGGG GAATTTTTCT ACTGTAATTC
          AACACAACTG ATCACACTCC CATGCAGAAT AAAACAAATT ATAAACAAAT
          GGCAGGAAGT AGGAAAAGCA ATGTATGCCC CTCCCATCAG AGGACAAATT
          AGATGTTCAT CAAATATTAC AGGGCTGCTA TTAACAAGAG ATGGTGGTGA
          GACCTTCAGA CCT
p5cos0123 GAAGAGGTAG TAATTAGATC TGACAATTTC ACGGACAATA CTAAAACCAT
          AATAGTACAG CTGAAAGAAC CTGTAGAAAT TAATTGTACA AGACCCAACA
          ACAATACAAG AAAAAGTATA CATATAGCAC CAGGGGGAGC ATTTTATACA
          ACAGGAGATA TAATAGGAGA TATAAGACAA GCACATTGTA ACATTAGTAA
          AGCAAAATGG AATAACACTT TAATACAGAT AGTTGAAAAA TTAAAAGAAC
          AATTTAATAA AACAATAGCC TTTAATCAAT CCTCAGGAGG GGACCCAGAA
          ATTGTAATGC ACAGTTTTAA TTGTGGAGGG GAATTTTTCT ACTGTAATTC
          AACACAACTG ATCACACTCC CATGCAGAAT AAAACAAATT ATAAACAAAT
          GGCAGGAAGT AGGAAAAGCA ATGTATGCCC CTCCCATCAG AGGACAAATT
          AGATGTTCAT CAAATATTAC AGGGCTGCTA TTAACAAGAG ATGGTGGTGA
          GGTCTTCAGA CCT
p5cos0124 GAAGAGGTAG TAATTAGATC TGACAATTTC ACAGACAATA CTAAAACCAT
          AATAGTACAG CTGAAAGAAC CTGTAGAAAT TAATTGCACA AGACCCAACA
          ACAATACAAG AAAAAGTATA AATATAGGAC CAGGGAGAGC ATTTTATACA
          ACAGGAGATA TAATAGGAGA TATAAGACAA GCACATTGTA ACATTAGTAG
          AGCGAAGTGG AATAACACTT TAATACAGAT AGTTGAAAAA TTAAGAGAAC
          AATTTAATAA AACAATATCC TTTAATCACT CCTCAGGAGG GGACCCAGAA
          ATTGTAATGC ACAGTTTTAA TTGTGGAGGG GAATTTTTCT ACTGTAATTC
          AACACAACTG ATCACACTCC CATGCAGAAT AAAACAAATT ATAAACAAAT
          GGCAGGAAGT AGGAAAAGCA ATGTATGCCC CTCCCATCAG AGGACAAATT
          AGATGTTCAT CAAATATTAC AGGGCTGCTA TTAACAAGAG ATGGTGGTGA
          GACCTTCAGA CCT
p5cos0125 GAAGAGGTAG TAATTAGATC TGACAATTTC ACAGACAATA CTAAAACCAT
          AATAGTACAG CTGAAAGAAC CTGTAGAAAT TAATTGTACA AGACTCAACA
          ACAATACAAG AAAAAGTATA AATATGGGAC CAGGGAGAGC ATTTTATACA
          ACAGGAGATA TAATAGGAGA TATAAGACAA GCCCATTGTA ACATTAGTAG
          AGCAAAATGG AATAACACTT TAATACAGAT AGTTAAAAAA TTAAAAGAAC
          AATATAATAA AACAATATCC TTTAATCACT CCTCAGGAGG GGACCCAGAA
          ATTGTAATGC ACAGTTTTAA TTGTGGAGGG GAATTTTTCT ACTGTAATTC
          AACAAAACTG ATCACACTCC CGTGCAGAAT AAAACAAATT ATAAACAAAT
          GGCAGGAAGT AGGAAAAGCA ATGTATGCCC CTCCCATCAG AGGACAAATT
          AGATGTTCAT CAAATATTAC AGGGTCGCTA TTAACAAGAG ATGGTGGTGA
          GACCTTCAGA CCT
p5cos0126 GAAGAGGTAG TAATTAGATC TGACAATTTC ACAGACAATA CTAAAACCAT
          AATAGTACAG CTGAAAGAAC CTGTAGAAAT TAATTGTACA AGACTCAACA
          ACAATACAAG AAAAAGTATA AATATGGGAC CAGGGAGAGC ATTTTATACA
          ACAGGAGATA TAATAGGAGA TATAAGACAA GCCCATTGTA ACATTAGTAG
          AGCAAAATGG AATAACACTT TAAGACAGAT AGCTAAAAAA TTAGAAGAAC
          AATATAATAA AACAATATCC TTTAATCCAT CCTCAGGAGG GGACCCAGAA
          GTTGTAATGC ACAGTTTTAA CTGTGGAGGG GAATTTTTCT ACTGTAATTC
          AGCACAACTG ATCACACTCC CATGCAGAAT AAAACAAATT ATAAACAAAT
          GGCAGGAAGT AGGAGAAGCA ATGTATGCCC CTCCCATCAG AGGACAAATT
          AGATGTTCAT CAAATATTAC AGGGCTGCTA TTAACAAGAG ATGGTGGTGA
          GACCTTCAGA CCT
p5cos0127 GAAGAGGTAG TAATTAGATC TGACAATTTC ACGGACAATA CTAAAACCAT
          AATAGTACAG CTGAAAGAAC CTGTAGAAAT TAATTGTACA AGACTCAACA
          ACAATACAAG AAAACGTATA ACTATGGGAC CAGGGAGAGT ATATTATACA
          ACAGGAGATA TAATAGGAGA TATAAGGAAA GCCCATTGTA ACATTAGTAG
          AGCAAAGTGG AATAACACTT TAAAACAGAT AGTTGAAAAA TTAAAAGAAC
          AATATAATAA AACAATATCC TTTAATCAAT CCTCAGGAGG GGACCCAGAA
          ATTGTAATGC ACAGTTTTAA TTGTGGAGGG GAATTTTTCT ACTGTAATTC
          AGCAAAACTG ATCACACTCC TATGCAGAAT AAAACAAATT ATAAACAAAT
          GGCAGGAAGT AGGAAAAGCA ATGTATGCCC CTCCCATCAG AGGACAAATT
          AGATGTTCAT CAAATATTAC AGGGCTGCTA TTAACAAGAG ATGGTGGTGA
          GACCTTCAGA CCT
p5cps0128 GAAGAGGTAG TAATTAGATC TGACAATTTC ACGGACAATA CTAAAACCAT
          AATAGTACAG CTGAAAGAAC CTGTAGAAAT TAATTGTACA AGACCCAACA
          ACAATACAAG AAAAAGTATA CATATAGGAC CAGGGAGAGC ATTTTATACA
          ACAGGAGATA TAATAGGAGA TATAAGACAA GCACATTGTA ACATTAGTAG
          AGCAAAATGG AATAACACTT TAATACAGAT AGTTAAAAAA TTAAAAGAAC
          AATTTAATAA AACAATAGCC TTTAATCAAT CCTCAGGAGG GGACCCAGAA
          ATTGTAATGC ACAGTTTTAA TTGTGGAGGG GAGTTTTTCT ACTGTAATTC
          AACACGACTG ATCACACTCC CATGCAGAAT AAAACAAATT ATAAACAAAT
          GGCAGGAAGT AGGAAAAGCA ATGTATGCCC CTCCCATCAG AGGACAAATT
          AGATGTTCAT CAAATATTAC AGGGCTGCTA TTAACAAGAG ATGGTGGTGA
          GGTCTTCAGA CCT
p5cps0129 GAAGAGGTAG TAATTAGATC TGACAATTTC ACGGACAATA CTAAAACCAT
          AATAGTACAG CTGAAAGAAC CTGTAGAAAT TAATTGTACA AGACCCAACA
          ACAATACAAG AAAAAGTATA AATATGGGAC CAGGGAGAGC ATTTTATACA
          ACAGGAGATA TAATAGGAGA TATAAGACAA GCCCATTGTA ACATTAGTAG
          AGCAAAATGG AATAACACTT TAATACAGAT AGTTAAAAAA TTAAAAGAAC
          AATTTAATAA AACAATAGTC TTTAATCACT CCTCAGGAGG GGACCCAGAA
          ATTGTAATGC ACAGTTTTAA TTGTGGAGGG GAATTTTTCT ACTGTAATTC
          GACAAAACTG ATCACACTCC CATGCAGAAT AAAACAAATT ATAAACAAAT
          GGCAGGAAGT AGGAAAAGCA ATGTATGCCC CTCCCATCAG AGGACAAATT
          AGATGTTCAT CAAATATTAC AGGGCTGCTA TTAACAAGAG ATGGTGGTGA
          GACCTTCAGA CCT
p5cps0130 GAAGAGGTAG TAATTAGATC TGACAATTTC ACGGACAATA CTAAAACCAT
          AATAGTACAG CTGAAAGAAC CTGTAGAAAT TAATTGTACA AGACTCAACA
          ACAATACAAG AAAAAGTATA AATATGGGAC CAGGGAGAGC ATTTTATACA
          ACAGGAGATA TAATAGGAGA TATAAGACAA GCACATTGTA ACATTAGTAG
          AGCAAAATGG AATAACACTT TAATACAGAT AGTTAAAAAA TTAAAAGAAC
          AATTTAATAA AACAATAGTC TTTAATCACT CCTCAGGAGG GGACCCAGAA
          ATTGTAATGC ACAGTTTTAA TTGTGGAGGG GAATTTTTCT ACTGTAATTC
          AACAAAACTG ATCACACTCC CATGCAGAAT AAAACAAATT ATAAACAAAT
          GGCAGGAAGT AGGAAAAGCA ATGTATGCCC CTCCCATCAG AGGACAAATT
          AGATGTTCAT CAAATATTAC AGGGCTGCTA TTAACAAGAG ATGGTGGTGA
          GACCTTCAGA CCT
p5cps0131 GAAGAGGTAG TAATTAGATC TGACAATTTC ACAGACAATA CTAAAACCAT
          AATAGTACAG CTGAAAGAAC CTGTAGAAAT TAATTGTACA AGACTCAACA
          ACAATACAAG AAAAAGTATA AATATGGGAC CAGGGAGAGC TTTTTATACA
          ACAGGAGATA TAATAGGAGA TATAAGACAA GCACATTGTA ACCTTAGCAC
          AGCAAAGTGG AATAACACTT TAAGACAGAT AGTTGAAAAA TTAAAAGAAC
          AATATAATAA AACAATAATC TTTAATCAAT CCTCAGGAGG GGACCCAGAA
          ATTGTAATGC ACAGTTTTAA TTGTGGAGGG GAATCTTTCC ACTGTAATTC
          AGCAAAACTG ATCACACTCC CATGCAGAAT AAAACAAATT ATAAACAAAT
          GGCAGGAAGT AGGAAAAGCA ATGTATGCCC CTCCCATCAG AGGACAAATT
          AGATGTTCAT CAAATATTAC AGGGCTGCTA TTAACAAGAG ATGGTGGTGA
          GACCTTCAGA CCT
p5cps0132 GAAGAGGTAG TAATTAGATC TGACAATTTC ACGGACAATA CTAAAACTAT
          AATAGTACAG CTGAAAGAAC CTGTAGAAAT TAATTGTACA AGACTCAACA
          ACAATACAAG AAAACGTATA ACTATGGGAC CAGGGAGAGT ATATTATACA
          ACAGGAGATA TAATAGGAGA TATAAGGAAA GCCCATTGTA ACATTAGTAG
          AGCAAAGTGG AATAGCACTT TAAAACAGAT AGTTGAAAAA TTAAAAGAAC
          AATATAATAA AACAATATCC TTTAGTCACT CCTCAGGAGG GGACCCAGAA
          ATTGTAATGC ACAGTTTTAA TTGTGGAGGG GAATTTTTCT ACTGTAATTC
          AACAAAACTG ATCACACTCC CATGCAGAAT AAAACAAATT ATAAACAAAT
          GGCAGGAAGT AGGAAAAGCA ATGTATGCCC CTCCCATCAG AGGACAAATT
          AGATGTTCAT CAAATATTAC AGGGCTGCTA TTAACAAGAG ATGGTGGTGA
          GACCTTCAGA CCT
p5cqs0133 GAAGAGGTAG TAATTAGATC TGACAATTTC ACGGACAATA CTAAAACCAT
          AATAGTACAG CTGAAAGAAT CTGTAGAAAT TAATTGTACA AGACCCAACA
          ACAATACAAG AAAAAGTATA CATATAGGAC CAGGGAGAGC ATTTTATACA
          ACAGGAGATA TAATAGGAGA TATAAGACAA GCACATTGTA ACATTAGTAG
          AGCAAAATGG AATAACACTT TAATACAGAT AGTTAAAAAA TTAAAAGTAC
          AATTTAATAA AACAATAGTC TTTAATCAAT CCTCAGGAGG GGACCCAGAA
          ATTGTAATGC ACAGTTTTAA TTGTGGAGGG GGATTTTTTT ACTGTAATTC
          AACACAACTG ATCACACTCC CATGCAGAAT AAAACAAATT ATAAACAAAT
          GGCAGGAAGT AGGAAAAGCA ATGTATGCCC CTCCCATCAG AGGACAAATT
          GGATGTTCAT CAAATATTAC AGGGCTGCTA TTAACAAGAG ATGGTGGTGA
          GGTCTTCAGA CCT
p5cqs0134 GAAGAGGTAG TAATTAGATC TGACAATTTC ACGGACAATA CTAAAACCAT
          AATAGTACAG CTAAAAGAAC CTGTAGAAAT TAATTGTACA AGACCCAACA
          ACAATACAAG AAAAAGTATA CATATAGGAC CAGGGAGAGC ATTTTATACA
          ACAGGAGATA TAATAGGAGA TATAAGACAA GCACATTGTA ACATTAGTAG
          AGCAAAATGG AATAACACTT TAATACAGAT AGTTAAAAAA TTAAAAGAAC
          AATTTAATAA AACAATAGTC TTTAATCAAT CCTCAGGAGG GGACCCAGAA
          ATTGTAATGC ACAGTTTTAA TTGTGGAGGG GAATTTTTCT ACTGTAATTC
          AACACAACTG ATCACACTCC CATGCAGAAT AAAACAAATT ATAAACAAAT
          GGCAGGAAGT AGGAAAAGCA ATGTATGCCC CTCCCATCAG AGGACAAATT
          AGATGTTCAT CAAATATTAC AGGGCTGCTA TTAACAAGAG ATGGTGGTGA
          GGTCTTCAGA CCT
p5cqs0135 GAAGAGGTAG TAATTAGATC TGACAATTTC ACGGACAATA CTAAAACCAT
          AATAGTACAG CTAAAAGAAC CTGTAGAAAT TAATTGTACA AGACCCAACA
          ACAATACAAG AAAAAGTATA CATATAGGAC CAGGGAGAGC ATTTTATACA
          ACAGGAGATA TAATAGGAGA TATAAGACAA GCACATTGTA ACATTAGTAG
          AGCAAAATGG AATAACACTT TAATACAGAT AGTTAAAAAA TTAAAAGAAC
          AATTTAATAA AACAATAGTC TTTAATCAAT CCTCAGGAGG GGACCCAGAA
          ATTGTAATGC ACAGTTTTAA TTGTGGAGGG GAATTTTTCT ACTGTAATTC
          AACAAAACTG ATCACACTCC CATGCAGAAT AAAACAAATT ATAAACAAAT
          GGCAGGAAGT AGGAAAAGCA ATGTATGCCC CTCCCATCAG AGGACAAATT
          AGATGTTCAT CAAATATTAC AGGGCTGCTA TTAACAAGAG ATGGTGGTGA
          GGTCTTCAGA CCT
p5cqs0136 GAAGAGGTAG TAATTAGATC TGACAATTTC ACGGACAATA CTAAAACCAT
          AATAGTACAG CTGAAAGAAC CTGTAGAAAT TAATTGTACA AGACTCAACA
          ACAATACAAG AAAAAGTATA AATATGGGAC CAGGGAGAGC ATTTTATACA
          ACAGGAGATA TAATAGGAGA TATAAGACAA GCACATTGTA ACATTAGTAG
          AGCAAAATGG AATAACACTT TAATACAGAT AGTTAAAAAA TTAAAAGAAC
          AATTTAATAA AACAATATCC TTTAATCACT CCTCAGGAGG GGACCCAGAA
          ATTGTAATGC ACAGTTTTAA TTGTGGAGGG GAATTTTTCT ACTGTAATTC
          AACAAAACTG ATCACACTCC CATGCAGAAT AAAACAAATT ATAAACAAAT
          GGCAGGAAGT AGGAAAAGCA ATGTATGCCC TTCCCATCAG AGGACAAATT
          AGATATTCAT CAAATATTAC AGGGCTGCTA TTAACGAGAG ATGGTGGTGA
          GACCTTCAGA CCT
p5cqs0137 GAAGCGGTAG TAATTAGATC TGACAATTTC ACGGACAATA CTAAAACTAT
          AATAGTACAG CTGAAAGAGC CCGTAGAAAT TAATTGTACA AGACTCAACA
          ACAATACAAG AAAACGTATA ACTATGGGAC CAGGGAGAGT ATATTATACA
          ACAGGAGATA TAATAGGAGA TATAAGGAAA GCCCATTGTA ACATTAGTAG
          AGCAAAGTGG AATAACACTT TAAAACAGAT AGTTGAAAAA TTAAAAGAAC
          AATATAATAA AACAATATCC TTTAATCAAT CCTCAGGAGG GGACCCAGAA
          ATTGTAGTGC ACAGTTTTAA TTGTGGAGGG GAATTTTTCT ACTGTAATTC
          AGCAAAACTG ATCACACTCC CATGCAGAAT AAAACAAATT ATAAACAAAT
          GGCAGGAAGT AGGAAAAGCA ATGTATGCCC CTCCCATCAG AGGACAAATT
          AGATGTTCAT CAAATATTAC AGGGCTGCTA TTAACAAGAG ATGGTGGTGA
          GACCTTCAGA CCT
p5crs0138 GAAGAGGTAG TAATTAGATC TGACAATTTC ACGGACAATA CTAAAGCCAT
          AATAGTACAG CTGAAAGAAC CTGTAGAAAT TAATTGTACA AGACTCAACA
          ACAATACAAG AAAAAGTATA CCTATAGGAC CAGGGAGAGC ATTTTATACA
          ACAGGAGATA TAATAGGAGA TATAAGACAA GCACATTGTA ACCTTAGTAG
          AGTAAAGTGG AATGACACTT TAAAACAGAT AGTTGAAGAA TTAAAAGAAC
          AATTTAATAA GACAATAGTC TTTAATCAAT CCTCAGGAGG GGACCCAGAA
          ATTGTAATGC ACAGTTTTAA TTGTGGAGGG GAATTTTTCT ACTGTAATTC
          AACACAACTG ATCACACTCC CATGCAGAAT AAAACAAATT ATAAACAAAT
          GGCAGGAAGT AGGAAAAGCA ATGTATGCCC CTCCCATCAG AGGACAAATT
          AGATGTTCAT CAAATATTAC AGGGCTGCTA TTAACAAGAG ATGGTGGTGA
          GGTCTTCAGA CCT
p5crs0139 GAAGAGGTAG TAATTAGATC TGACAATTTC ACGGACAATA CTAAAACCAT
          AATAGTACAG CTAAAAGAAC CTGTAGAAAT TAATTGTACA AGACCCAACA
          ACAATACAAG AAAAAGTATA CATATAGGAC CAGGGAGAGC ATTTTATACA
          ACAGGAGATA TAATAGGAGA TATAAGACAA GCACATTGTA ACCTTAGTAG
          AGCAAAGTGG AATGACACTT TAAAACAGAT AGTTGAAAAA TTAAAAGAAC
          AATTTAATAA AACAATAGTC TTTAATCAAT CCTCAGGAGG GGACCCAGAA
          ATTGTAATGC ACAGTTTTAA TTGTGGAGGG GAATTTTTCT ACTGTAATTC
          AACACAACTG ATCACACTCC CATGCAGAAT AAAACAAATT ATAAACAAAT
          GGCAGGAAGT AGGGAAAGCA ATGTATGCCC CTCCCATCAG AGGACAAATT
          AGATGTTCAT CAAATATTAC AGGGCTGCTA TTAACAAGAG ATGGTGGTGA
          GGTCTTCAGA CCT
p5crs0140 GAAGAGGTAG TAATTAGATC TGACAATTTC ACGGACAATA CTAAAACCAT
          AATAGTACAG CTGAAAGAAC CTGTAGAAAT TAATTGTACA AGACCCAACA
          ACAATACAAG AAAAAGTATA AATATAGGAC CAGGGAGAGC ATTTTATACA
          ACAGGAGATA TAATAGGAAA TATAAGACAA GCACATTGTA ACATTAGTAA
          AGCAAAATGG AATAACACTT TAATACAGAT AGTTGAAAAA TTAAAAGAAC
          AATTTAATAA AACAATATCC TTTAATCGAT CCTCAGGAGG GGACCCAGAA
          ATTGTAATGC ACAGTTTTAA TTGTGGAGGG GAATTTTTCT ACTGTAATTC
          AACACAACTG ATCACACTCC CATGCAGAAT AAAACAAATT ATAAACAAAT
          GGCAGGAAGT AGGAAAAGCA ATGTATGCCC CTCCCATCAG AGGACAAATT
          AGATGTTCAT CAAATATTAC AGGGCTGCTA TTAACAAGAG ATGGTGGTGA
          GACCTTCAGA CCT
p5css0141 GAAGAGGTAG TAATTAGATC TGACAATTTC ACGGACAATA CTAAAACCAT
          AATAGTACAG CTGAAAGAAC CTGTAGAAAT TAATTGTACA AGACCCAACA
          ACAATACAAG AAAAAGTATA AATATGGGAC CAGGGAGAGC ATTTTATACA
          ACAGGAGATA TAATAGGAGA TATAAGACAA GCACATTGTA ACCTTAGTAC
          AGCAAAGTGG AATAACACTT TAAAACAGAT AGTTGGAAAA TTAAAAGAAC
          AATTTAATAA AACAATAGTC TTTAATCAAT CCTCAGGAGG GGACCCAGAA
          ATTGTAATGC ACAGTTTTAA TTGTGGAGGG GAATTTTTCT ACTGTGATTC
          AACAAAACTG ATCACACTCC CATGCAGAAT AAAACAAATT ATAAACAAAT
          GGCAGGAAGT AGGAAAAGCA ATGTATGCCC CTCCCATCAG AGGACAAATT
          AGATGTTCAT CAAATATTAC AGGGCTGCTA TTAACAAGAG ATGGTGGTGA
          GGTCTTCAGA CCT
p5css0142 GAAGAGGTAG TAATTAGATC TGACAATTTC ACGGACAATA CTAAAACCAT
          AATAGTACAG CTGAAAGAAC CTGTAGAAAT TAGTTGTACA AGACTCAACA
          ACAATACAAG AAAAAGTATA AATATGGGAC CAGGGAGAGC ATTTTATACA
          ACAGGAGATA TAATAGGAAA TATAAGACAA GCACATTGTA ACACTAGTAA
          AGCAAAATGG AATAACACTT TAATACAGAT AGTTGAAAAA TTAAAAGAAC
          AATTTAATAA AACAATATCC TTTAATCGAT CCTCAGGAGG GGACCCAGAA
          ATTGTAATGC ACGGTTTTAA TTGTGGAGGG GAATTTTTCT ACTGTAATTC
          AACACAACTG ATCACACTCC CATGCAGAAT AAAACAAATT ATAAACAAAT
          GGCAGGAAGT AGGAAAAGCA ATGTATGCCC CTCCCATCAG AGGACAAATT
          AGATGTTCAT CAAATATTAC AGGGCTGCTA TTAACAAGAG ATGGTGGTGA
          GACCTTCAGA CCT
p5cts0143 GAAGAGGTAG TAATTAGATC TGACAATTTC ACGGACAATA CTAAAACCAT
          AATAGTACAG CTGAAAGAAT CTGTAGAAAT TAATTGTACA AGACCCAACA
          ACAATACAAG AAAAAGTATA CATATAGGAC CAGGGAGAGC ATTTTATACA
          ACAGGAGATA TAATAGGAGA TATAAGACAA GCACATTGTA ACATTAGTAG
          AGCAAAATGG AATAACACTT TAATACAGAT AGTTAAAAAA TTGAAAGAAC
          AATTTAATAA AACAATAGTC TTTAATCAAT CCTCAGGAGG GGACCCAGAA
          ATTGTAATGC ACAGTTTTAA TTGTGGAGGG GAATTTTTCT ACTGTAATTC
          AACACAACTG ATCACACTCC CATGCAGAAT AAAACAAATT ATAAACAAAT
          GGCAGGAAGT AGGAAAAGCA ATGTATGCCC CTCCCATCAG AGGACAAATT
          AGATGTTCAT CAAATATTAC AGGGCTGCTA TTAACAAGAG ATGGTGGTGA
          GGTCTTCAGA CCT
p5cts0144 GAAGAGGTAG TAATTAGATC TGACAATTTC ACGGACAATA CTAAAACCAT
          AATAGTACAG CTGAAAGAAC CTGTAGAAAT TAATTGTACA AGACCCAACA
          ACAATACAAG AAAAAGTATA AATATGGGAC CAGGGAGAGC ATTTTATACA
          ACAGGAGATA TAATAGGAGA TATAAGACAA GCCCATTGTA ACATTAGTAG
          AGCAAAATGG AATAACACTT TAATACAGAT AGTTGAAAAA TTAAAAGAAC
          AATTTAATAA AACAATATCC TTTAATCAAT CCTCAGGAGG GGACCCAGAA
          ATTGTAATGC ACAGTTTTAA TTGTGGAGGG GAATTTTTCT ACTGTAATTC
          AGCAAAACCG ATCACACTCC CATGCAGAAT AAAACAAATT ATAAACAAAT
          GGCAGGAAGT AGGAAAAGCA ATGTATGCCC CTCCCATCAG AGGACAAATT
          AGATGTTCAT CAAATATTAC AGGGCTGCTA TTAACAAGAG ATGGTGGTGA
          GATCTTCAGA CCT
p5cts0145 GAAGAGGTAG TAATTAGATC TGACAATTTC ACGGACAATA CTAAAACCAT
          AATAGTACAG CTGAAAGAAC CTGTAGAGAT TAATTGTACA AGACTCAACA
          ACAATACAAG AAAAAGTATA AATATGGGAC CAGGGAGAGC ATTTTATACA
          ACAGGAGATA TAATAGGAGA TATAAGACAA GCACATTGTA ACATTAGTAA
          AGCAAAATGG AATAACACTT TAATACAGAT AGTTGAAAAA TTAAAAGAAC
          AATTTAATAA AACAATATCC TTTAATCACT CCTCAGGAGG GGACCCAGAA
          ATTGTAATGC ACAGTTTTAA TTGTGGAGGG GAATTTTTCT ACTGTAATTC
          AGCAAAACTG ATCACACTCC CATGCAGAAT AAAACAAATT ATAAACAAAT
          GGCAGGAAGT AGGAAAAGCA ATGTATGCCC CTCCCATCAG AGGACAAATT
          AGATGTTCAT CAAATATTAC AGGGCTGCTA TTAACAAGAG ATGGTGGTGA
          GACCTTCAGA CCT
p5cus0146 GAAGAGGTAG TAATTAGATC TGACAATTTC ACGGACAATA CTAAAACCAT
          AATAGTACAG CTGAAGGAAC CTGTAGAAAT TAATTGTACA AGACCCAACA
          ACAATACAAG AAAAAGTATA CATATAGGAC CAGGGAGAGC ATTTTATACA
          ACAGGAGATA TAATAGGAGC TATAAGACAA GCACATTGTA ACCTTAGTAG
          AGCAAAGTGG AATGACACTT TAAAACAGAT AGTTGAAAAA TTAAAAGAAC
          AATTTAATAA AACAATAGTC TTTAATCAAT CCTCAGGAGG GGACCCAGAA
          ATTGTAATGC ACAGTTTTAA TTGTGGAGGG GAATTTTTCT ACTGTAATTC
          AACACAACTG ATCACACTCC CATGCAGAAT AAAACAAATT ATAAACAAAT
          GGCAGGAAGT AGGAAAAGCA ATGTATGCCC CTCCCATCAG AGGACAAATT
          AGATGTTCAT CAAATATTAC AGGGCTGCTA TTAACAAGAG ATGGTGGTGA
          GGTCTTCAGA CCT
p5cus0147 GAAGAGGTAG TAATTAGATC TGACAATTTC ACGGACAATA CTAAAACCAT
          AATAGTACAG CTGAAAGAAT CTGTAGAAAT TAATTGTACA AGACCCAACA
          ACAATACAAG AAAAAGTATA CATATAGGAC CAGGGAGAGC ATTTTATACA
          ACAGGAGATA TAATAGGAGA TATAAGACAA GCACATTGTA ACATTAGTAG
          AGCAAAATGG AATAACACTT TAATACAGAT AGTTAAAAAA TTAAAAGAAC
          AATTTAATAA AACAATAGTC TTTAATCAAT CCTCAGGAGG GGACCCAGAA
          ATTGTAATGC ACAGTTTTAA TTGTGGAGGG GAATTTTTCT ACTGTAATTC
          AACACAACTG ATCACACTCC CATGCAGAAT AAAACAAATT ATAAACAAAT
          GGCAGGAAGT AGGAAAAGCA ATGTATGCCC CTCCCATCAG AGGACAAATT
          AGACGTTCAT CAAATATTAC AGGGCTGCTA TTAACAAGAG ATGGTGGTGA
          GGTCTTCAGA CCT
p5cus0148 GAAGAGGTAG TAATTAGATC TGACAATTTC ACGGACAATA CTAAAACCAT
          AATAGTACAG CTGAAAGAAC CTGTAGAAAT TAATTGTACA AGACCCAACA
          ACAATACAAG AAAAAGTATA AATGTAGGAC CAGGGAGAGC ATTTTATACA
          ACAGGAGATA TAATAGGAGA TATAAGACAA GCACATTGTA ACATTAGTAG
          AGCAAAATGG AATAACACTT TAATACAGAT AGTTAAAAAA TTAAAAGAAC
          AATTTAATAA AACAATAGCC TTTAATCGAT CCTCAGGAGG GGACCCAGAA
          ATTGTAATGC ACAGTTTTAA TTGTGGAGGG GAATTTTTCT ACTGTAATTC
          AACACAACTG ATCACACTCC CATGCAGAAT AAAACAAATT ATAAACAAAT
          GGCAGGAAGT AGGAAAAGCA ATGTATGCCC CTCCCCTCAG AGGACAAATT
          AGATGTTCAT CAAATATTAC AGGGCTGCTA TTAACAAGAG ATGGTGGTGA
          GACCTTCAGA CCT
p5cus0149 GAAGAGGTAG TAATTAGATC TGACAATTTC ACAGACAATA CTAAAACTAT
          AATAGTACAG CTGAAAGAAC CTGTAGAAAT TAATTGTACA AGACTCAACA
          ACAATACAAG AAAAAGTATA AATATGGGAC CAGGGAGAGC ATTTTATACA
          ACAGGAGACA TAATAGGAGA TATAAGGAAA GCCCATTGTA ACATTAGTAG
          AGCAAAGTGG AGGAACACTT TAAAACAGAT AGTTGAAAAA TTAAAAGAAC
          AATATAATAA AACAATATCC TTTAGTCACT CCTCAGGAGG GGACCCAGAA
          ATTGTAATGC ACAGTTTTAA TTGTGGAGGG GAATTTTTCT ACTGTAATTC
          AACACAACTG ATCACACTCC CATGCAGAAT AAAACAAATT ATAAACAAAT
          GGCAGGAAGT AGGAAAAGCA ATGTATGCCC CTCCCATCAA AGGACAAATT
          AGATGTTCAT CAAATATTAC AGGGCTGCTA TTAACAAGAG ATGGTGGTGA
          GACCTTCAGA CCT
p5cvs0150 GAAGAGGTAG TAATTAGATC TGACAATTTC ACGGACAATA CTAAAACCAT
          AATAGTACAG CTGAAAGAAC CTGTAGAAAT TAATTGTACA AGACCCAACA
          ACAATACAAG AAAAAGTATA AATATAGGAC CAGGGAGAGC ATTTTATACA
          ACAGGAGATA TAATAGGAGA TATAAGACAA GCGCATTGTA ACATTAGTAG
          AGCAAAATGG AATAACACTT TAATACAGAT AGTTAAAAAA TTAAAAGAAC
          AATTTAATAA AACAATAGCC TTTAATCGAT CCTCAGGAGG GGACCCAGAA
          ATTGTAATGC ACAGTTTTAA TTGTGGAGGG GAATTTTTCT ACTGTAATTC
          AACACAACTG ATCACACTCC CATGCAGAAT AAAACAAATT ATAAACAAAT
          GGCAGGAAGT AGGAAAAGCA ATGTATGCCC CTCCCATCAG AGGACAAATT
          AGATGTTCAT CAAATATTAC AGGGCTGCTA TTAACAAGAG ATGGTGGTGA
          GACCTTCAGA CCT
p5cvs0151 GAAGAAGTAG TAATTAGATC TGACAATTTC TCGGACAATA CTAAAACCAT
          AATAGTACAG TTGAAAGAAC CTGTAGAAAT TAATTGTACA AGACTCAACA
          ATAATACAAG AAAAAGTATA AATATGGGAC CAGGGAGAGC ATTTTATACA
          ACAGGAGATA TAATAGGAGA TATAAGGAAA GCCCATTGTA ACATTAGTAG
          AGCAAAGTGG AATAGCACTT TAAAACAGAT AGTTAATAAA TTAAACGAAC
          AATTTAATAA AACAATAGTC TTTGATCACT CCTCAGGAGG GGACCCAGAA
          ATTGTAATGC ACAGTTTTAA TTGTGGAGGG GAATTTTTCT ACTGTAATTC
          AACACGACTG ATCACACTCC CATGCAGAAT AAAACAAATT ATAAACAAAT
          GGCAGGAAGT AGAAAAAGCA ATGTATGCCC CTCCCATCAA AGGACAAATT
          AGATGCTCAT CAAATATTAC AGGGCTGCTA TTAACAAGAG ATGGTGGTGA
          GACCCTCAGA CCT
p5cxs0152 GAAGAGGTAG TAATTAGATC TGACAATTTC ACAGACAATA CTAAAACCAT
          AATAGTACAG CTGAAAGAAC CTGTAGAAAT TAATTGTACA AGACCCAACA
          ACAATACAAG AAAAAGTATA AATATAGGAC CAGGGAGAGC ATTTTATACA
          ACAGGAGATA TAATAGGAGA TATAAGACAA GCACATTGTA ACATTAGTAG
          AGCAAAATGG AATAACACTT TAATACAGAT AGTTAAAAAA TTAAAAGAAC
          AATTTAATAA AACAATAGCC TTTAATCGAT CCTCAGGAGG GGACCCAGAA
          ATTGTAATGC ACAGTTTTAA TTGTGGAGGA GAATTTTTCT ACTGTAATTC
          AACACAACTG ATCACACTCC CATGCAGAAT AAAACAAATT ATAAACAAAT
          GGCAGGAAGT AGGAAAAGCA ATGTATGCCC CTCCCATCAG AGGACAAATT
          AGGTGTTCAT CAAATATTAC AGGGCTGCTA TTAACAAGAG ATGGTGGTGA
          GACCTTCAGA CCT
p5p01s153 GAAGAGGTAG TAATTAGATC TGACAATTTC ACGGACAATA CTAAAACCAT
          AATAGTACAG CTGAAAGAAC CTGTAGAAAT TAATTGTACA AGACCCAACA
          ACAATACAAG AAAAAGTATA CCTATAGGAC CAGGGAGAGC ATTTTATACA
          ACAGGAGATA TAATAGGAGA TATAAGACGA GCACATTGTA ACCTTAGTAG
          AGCAAAGTGG AATGACACTT TAAAACAGAT AGTTGAAAAA TTAAAAGAAC
          AATTTAATAA AACAATAGTC TTTAATCAAT CCTCAGGAGG GGACCCAGAA
          ATTGTAATGC ACAGTTTTAA TTGTGGAGGG GAATTTTTCT ACTGTAATTC
          AACACAACTG ATCACACTCC CATGCAGAAT AAAACAAATT ATAAACAAAT
          GGCAGGAAGT AGGAAAAGCA ATGTATGCCC CTCCCAACAG AGGACAAATT
          AGATGTTCAT CAAATATTAC AGGGCTGCTA TTAACAAGAG ATGGTGGTGA
          GGTCTTCAGA CCT
p5p01s154 GAAGAGGTAG TAATTAGATC TGACAATTTC ACAGACAATA CTAAAACCAT
          AATAGTACAG CTTAAAGAAC CTGTAGAAAT TAATTGTACA AGACTCAACA
          ACAATACAAG AAAAAGTATA AATATGGGAC CAGGGAGAGC ATTTTATACA
          ACAGGAGATA TAATAGGAGA TATAAGGAAA GCCCATTGTA ACATTAGTAG
          AGCAAAATGG AATAACACTT TAAGACAGAT AGTTGAAAAA TTAAAAGAAC
          AATTTAATAA AACAATAGTC TTTAATCACT CCTCAGGAGG GGACCCAGAA
          ATTGTAATGC ACAGTTTTAA TTGTGGAGGG GAATTTTTCT ACTGTAATTC
          AACACAATTG ATCACACTCC CATGCAGAAT AAAACAAATT ATAAACAAAT
          GGCAGGAAGT AGGAAAAGCA ATGTATGCCC CTCCCATCAG AGGACAAATT
          AGATGTTCAT CAAATATTAC AGGGCTGCTA TTAACAAGAG ATGGTGGTGA
          GACCTTCAGA CCT
p5p02s155 GAAGAGGTAG TAATTAGATC TGACAATTTC ACGGACAATA CTAAAACCAT
          AATAGTACAG CTGAAAGAAT CTGTAGAAAT TAATTGTACA AGACCCAACA
          ACAATACAAG AAAAAGTATA CATATAGGAC CAGGGAGAGC ATTTTATACA
          ACAGGAGATA TAATAGGAGA TATAAGACAA GTACATTGTA ACATTAGTAG
          AGCAAAATGG AATAACACTC TAATACAGAT AGTTAAAAAA TTAAAAGTAC
          AATTTAATAA AACAATAGTC TTTAATCAAT CCTCAGGAGG GGACCCAGAA
          ATTGTAATGC ACAGTTTTAA TTGTGGAGGG GAATTTTTCT ACTGTAATTC
          AACACAACTG ATCACACTCC CATGCAGAAT AAAACAAATT ATAAACAAAT
          GGCAGGAAGT AGGAAAAGCA ATGTATGCCC CTCCCATCAG AGGACAAATT
          AGATGTTCAT CAAATATTAC AGGGCTGCTA TTAACAAGAG ATGGTGGTGA
          GGTCTTCAGA CCT
p5p02s156 GAAGAGGTAG TAATTAGATC TGACAATTTC ACGGACAATA CTAAAACCAT
          AATAGTACAG CTGAAAGAAC CTGTAGAAAT TAATTGTACA AGACCCAACA
          ACAATACAAG AAAAAGTATA AATATAGGAC CAGGGAGAGC ATTTTATACA
          ACAGGAGACA TAATAGGAGA TATAAGACAA GCACATTGTA ACATTAGTAG
          AGCAAAATGG AGTAACACTT TAATACAGAT AGTTAAAAAA TTAAAAGAAC
          AATTTAATAA AACAATATCC TTTAATCGAT CCTCAGGAGG GGACCCAGAA
          ATTGTAATGC ACAGTTTTAA TTGTGGAGGG GAATTTTTCT ACTGTAATTC
          AACACAACTG ATCACACTCC CATGCAGAAT AAAACAAATT ATAAACAAAT
          GGCAGGAAGT AGGAAAAGCA ATGTATGCCC CTCCCATCAG AGGACAAATT
          AGATGTTCAT CAAATATTAC AGGGCTGCTA TTAACAAGAG ATGGTGGTGA
          GGTCTTCAGA CCT
p5p02s157 GAAGAGGTAG TAATTAGATC TGACAATTTC ACGGACAATA CTAAAACCAT
          AATAGTACAG CTGAAAGAAC CTGTAGAAAT TAATTGTACA AGACTCAACA
          ACAATACAAG AAAAAGTATA AATATGGGAC CAGGGAGAGC ATTTTATACA
          ACAGGAGATA TAATAGGAGA TATAAGACAA GCCCATTGTA ACATTAGTAG
          AGCAAAATGG AATAACACTT TAATACAGAT AGTTAAAAAA TTAAAAGAAC
          AATATAATAA AACAATATCC TTTAATCACT CCTCAGGAGG GGACCCAGAA
          ATTGTAATGC ACAGTTTTAA TTGTGGAGGG GAATTTTTAT ACTGTAATTC
          AACACAACTG ATCACACTCC CATGCAGAAT AAAACAAATT ATAAACAAAT
          GGCAGGAAGT AGGAAAAGCA ATGTATGCCC CTCCCATCAG AGGACAAATT
          AGATGTTCAT CAAATATTAC AGGGCTGCTA TTAACAAGAG ATGGTGGTGA
          GACCTTCAGA CCT
p5p02s158 GAAGAGGTAG TAATTAGATC TGACAATTTC ACAGACAATA CTAAAACCAT
          AATAGTACAA CTGAAAAAAC CTGTAGAGAT TAATTGTACA AGACTCAACA
          ACAATACAAG AAAAAGTATA AATATGGGAC CAGGGAGAGC ATTTTATACA
          ACAGGAGATA TAATAGGAGA TATAAGACAA GCCCATTGTA ACATTAGTAT
          AGCAAAATGG AATAACACTT TAATGCAGAT AGCTAAAAAA TTAAAAGAAC
          AATATAATAA AACAATATCC TTTAATCACT CCTCAGGAGG GGACCCAGAA
          ATTGTAATGC ACAGTTTTAA TTGTGGAGGG GAATTTTTCT ACTGTAATTC
          AACAAAACTG ATCACGCTCC CATGTAGAAT AAAACAAATT ATAAACAAAT
          GGCAGGAAGT AGGAAAAGCA ATGTATGCCC CTCCCATCAG AGGACAAATT
          AGATGTTCAT CAAATATTAC AGGGCTGCTA TTAACAAGAG ATGGTGGTGA
          GACCTTCAGA CCT
p5p02s159 GAAGAGGTAG TAATTAGATC TGACAATTTC ACAGACAATA CTAAAACTAT
          AATAGTACAG CTGAAAGAAC CTGTAGAAAT TAATTGTACA AGACTCAACA
          ACAATACAAG AAAACGTATA ACTATGGGAC CAGGGAGAGT ATATTATACA
          ACAGGAGATA TAATAAGAGA TGTAAAGAAA GCCCATTGTA ACATTAGTAG
          AGCAAAATGG AATAACACTT TAATACAGAT AGTTAAAAAA TTAAAAGAAC
          AATATAATAA GACAATAGTC TTTAATCCAT CCTCAGGAGG GGACCCAGAA
          ATTGTAATGC ACAGTTTTAA TTGTGGAGGG GAATTTTTCT ACTGTAATTC
          AACAAAACTG ATCACACTCC CATGCAGAAT AAAACAAATT ATAAACAAAT
          GGCGGGAAGT AGGAAAAGCA ATGTATGCCC CTCCCATCAA AGGACAAATT
          AGATGTTCAT CAAATATTAC AGGGCTGCTA TTAACAAGAG ATGGTGGTGA
          GACCTTCAGA CCT
p5p03s160 GAAGAGGTAG TAATTAGATC TGACAATTTC ACGGACAATA CTAAAACCAT
          AATAGTACAG CTGAAAGAAC CTGTAGAAAT TAATTGTACA AGACCCAACA
          ACAATACAAG AAAAAGTATA CCTATAGGAC CAGGGAGAGC ATTTTATACA
          ACAGGAGATA TAATAGGAGA TATAAGACAA GCACATTGTA ACCTTAGTAG
          AGCAAAATGG AATAACACTT TAATACAGAT AGTTGAAAAA TTAAAAGAAC
          AATTTAATAA AACAATAGTC TTTAATCAAT CCTCAGGAGG GGACCCAGAA
          ATTGTAATGC ACAGTTTTAA TTGTGGAGGG GAATTTTTCT ACTGTAATTC
          AACACAACTG ATCACACTCC CATGCAGAAT AAAACAAATT ATAAACAAAT
          GGCAGGAAGT AGGAAAAGCA ATGTATGCCC CTCCCATCAG AGGACAAATT
          AGATGTTCAT CAAATATTAC AGGGCTGCTA TTAACAAGAG ATGGTGGTGA
          GGTCTTCAGA CCT
p5p03s161 GAAGAGGTAG TAATTAGATC TGACAATTTC ACAGACAATA CTAAAACCAT
          AATAGTACAG CTGAAAGAAC CTGTAGAAAT TAATTGTACA AGACTCAACA
          ACAATACAAG AAAAAGTATA AATATGGGAC CAGGGAGAGC ATTTTATACA
          ACAGGAGATA TAATAGGAGA TATAAGACAA GCACATTGTA ACATTAGTAG
          AGCAAAATGG AATAACACTT TAATACAGAT AGTTAAAAAA TTAAAAGAAC
          AATTTAATAA AACAATATCC TTTAATCACT CCTCAGGAGG GGACCCAGAA
          ATTGTAATGC ACAGTTTTAA TTGTGGAGGG GAATTTTTCT ACTGTAATTC
          AACACAACTG ATCACACTCC CATGCAGAAT AAAACAAATT ATAAACAAAT
          GGCAGGAAGT AGGAAAAGCA ATGTATGCCC CTCCCATTAG AGGACAAATT
          AGATGTTCAT CAAATATTAC AGGGCTGCTA TTAACAAGAG ATGGTGGTGA
          GACCTTCAGA CCT
p5p03s162 GAAGAGGTAG TAATTAGATC TGACAATTTC ACAGACAATA CTAAAACTAT
          AATAGTACAG CTGAAAGAAC CTGTAGAAAT TAATTGTACA AGACTCAACA
          ACAATACAAG AAAAAGTATA AATATGGGAC CAGGGAGAGC ATTTTATACA
          ACAGGAGATA TAATAGGAGA TATAAGGAAA GCCCATTGTA ACATTGGTAG
          AGCAAAGTGG AATAGCACTT TAAAACAGAT AGTTAAAAAA TTAAACGAAC
          AATTTAATAA AACAATAATC TTTGATCACT CCTCAGGAGG GGACCCAGAA
          ATTGTAATGC ACAGTTTTAA TTGTGGAGGG GAATTTTTCT ACTGTAATTC
          AACACAACTG ATCACACTCC CATGCAGAAT AAAACAAATT ATAAACAAAT
          GGCAGGAAGT AGGAAAAGCA ATGTATGCTC CTCCCATCAG AGGACAAATT
          AGATGTTCAT CAAATATTAC AGGGCTGCTA TTAACAAGAG ATGGTGGTGA
          GACCTTCAGA CCT
p5p04s163 GAAGAGGTAG TAATTAGATC TGACAATTTC ACGGACAATA CTAAAACCAT
          AATAGTACAG CTGAAAGAAC CTGTAGAAAT TAATTGTACA AGACCCAACA
          ACAATACAAG AAAAAGTATA CCTATAGGAC CAGGGAGAGC ATTTTATACA
          ACAGGAGACA TAATAGGAGA TATAGGACAA GCACATTGTA ACCTTAGTAG
          AGCAAAGTGG AATGACACTT TAAAACAGAT AGTTGAAAAA TTAAAAGAAC
          AATTTAATAA AACAATAGTC TTTAATCAAT CCTCAGGAGG GGACCCAGAA
          ATTGTAATGC ACAGTTTTAA TTGTGGAGGG GAATTTTTCT ACTGTAATTC
          AACACAACTG ATCACACTCC CATGCAGAAT AAAACAAATT ATAAACAAAT
          GGCAGGAAGT AGGAAAAGCA ATGTATGCCC CTCCCATCAG AGGACAAATT
          AGATGTTCAT CAAATATTAC AGGGCTGCTA TTAACAAGAG ATGGTGGTGA
          GGTCTTCAGA CCT
p5p04s164 GAAGAGGTAG TAATTAGATC TGACAATTTC ACGGACAATA CTAAAACCAT
          AATAGTACAG CTGAAAGAAC CTGTAGAAAT TAATTGTACA AGACCCAACA
          ACAATACAAG AAAAAGTATA AATATAGGAC CAGGGAGAGC ATTTTATACA
          ACAGGAGATA TAATAGGAGA TATAAGACAA GCACATTGTA ACATTAGTAG
          AGCAAAATGG AATAACACTT TAATACAGAT AGTTGAAAAA TTAAAAGAAC
          AATTTAATAA AACAATATCC TTTAATCGAT CCTCAGGAGG GGACCCAGAA
          ATTGTAATGC ACAGTTTTAA TTGTGGAGGG GAATTTTTCT ACTGTAATTC
          AACACAACTG ATCACACTCC CATGCAGAAT AAAACAAATT ATAAACAAAT
          GGCAGGAAGT AGGAAAAGCA ATGTATGCCC CTCCCATCAG AGGACAAATT
          AGATGTTCAT CAAATATTAC CGGGCTGCTA TTAACAAGAG ATGGTGGTGA
          GACCTTCAGA CCT
p5p04s165 GAAGAAGTAG TAATTAGATC TGACAATTTC TCGGACAATA CTAAAACTAT
          AATAGTACAG CTGAAAGAAC CTGTAGAAAT TAATTGTACA AGACTCAACA
          ACAATACAAG AAAACGTATA ACTATGGGAC CAGGGAGAGT ATATTATACA
          ACAGGAGATA TAATAGGAGA TATAAGGAAA GCCCATTGTA ACATCAGTAG
          AGCAAAGTGG AATAGCACTT TAAAACAGAT AGTTAAAAAA TTAAACGAAC
          AATTTAATAA AACAATAGTC TTTGATCACT CCTCAGGAGG GGACCCAGAA
          ATTGTAATGC ACAGTTTTAA TTGTGGAGGG GAATTTTTCT ACTGTAATTC
          AACACAACTG ATCACACTCC CATGCAGAAT AAAACAAATT ATAAACAAAT
          GGCAGGAAGT AGGAAAAGCA ATGTATGCCC CTCCCATCAG AGGACAAATT
          AGATGTTCAT CAAATATTAC AGGGCTGCTA TTAACAAGAG ATGGTGGTGA
          GACCTTCAGA CCT
p5p05s166 GAAGAGGTAG TAATTAGATC TGACAATTTC ACGGACAATA CTAAAACCAT
          AATAGTACAG CTGAAAGAAC CTGTAGAAAT TAATTGTACA AGACCCAACA
          ACAATACAAG AAAAAGTATA CCTATAGGAC CAGGGAGAGC ATTTTATACA
          ACAGGAGATA TAATAGGAGA TATAAGACAA GCACATTGTA ACATTAGTAG
          AGCAAAATGG AATAACACTT TAAAACAGAT AGTTGAAAAA TTAAAAGAAC
          AATTTAATAA AACAATAGCC TTTAATCAAT CCTCAGGAGG GGACCCAGAA
          ATTGTAATGC ACAGTTTTAA TTGTGGAGGG GAATTTTTCT GCTGTAATTC
          AACACAACTG ATCACACTCC CATGCAGAAT AAAACAAATT ATAAACAAAT
          GGCAGGAAGT AGGAAAAGCA ATGTATGCCC CTCCCATCAG AGGACAAATT
          AGATGTTCAT CAAATATTAC AGGGCTGCTA TTAACAAGAG ATGGTGGTGA
          GGTCTTCAGA CCT
p5p05s167 GAAGAGGTAG TAATTAGATC TGACAATTTC ACGGACAATA CTAAAACCAT
          AATAGTACAG CTGAAAGAAC CTGTAGAAAT TAATTGTACA AGACTCAACA
          ACAATACAAG AAAAAGTATA AATATGGGAC CAGGGAGAGC TTTTTATACA
          ACAGGAGACA TAATAGGAGA TATAAGACAA GCACATTGTA ACATTAGTAG
          AGCAAAATGG AATTACACTT TAAAACAGAT AGTTAAAAAA TTACAAGAAC
          AATATAATAA AACAATATCC TTTAATCACT CCTCAGGAGG GGACCCAGAA
          ATTGTAATGC ACAGTTTTAA TTGTGGAGGG GAATTTTTCT ACTGTAATTC
          AACACAACTG ATCACACTCC CATGCAGAAT AAAACAAATT ATAAACAAAT
          GGCAGGAAGT AGGAAAAGCA ATGTATGCCC CTCCCATCAG AGGACAAATT
          AGATGTTCAT CAAATATTAC AGGGCTGCTA TTAACAAGAG ATGGTGGTGA
          GACCTTCAGA CCT
p5p05s168 GAAGAGGTAG TAATTAGATC TGACAATTTC ACGGACAATA CTAAAACTAT
          AATAGTACAG CTGAAAGAAC CTGTAGAAAT TAATTGTACA AGACTCAACA
          ACAATACAAG AAAACGTATA ACTATGGGAC CAGGGAGAGT ATATTATACA
          ACAGGAGATA TAATAGGAGA TATAAGGAAA GCCCATTGTA ACATTAGTAG
          AGCAAAGTGG AAGAACACTT TAAAACAGAT AGTTGAAAAA TTAAAAGAAC
          AATATAATAA AACAATATCC TTTAGTCACT CCTCAGGAGG GGACCCAGAA
          ATTGTAATGC ACAGTTTTAA TTGTGGAGGG GAATTTTTCT ACTGTAATTC
          AACACAACTG ATCACACTCC CATGCAGAAT AAAGCAAATT ATAAACAAAT
          GGCAGGAAGT AGGAAAAGCA ATGTATGCCC CTCCCATCAG AGGACAAATT
          AGATGTTCAT CAAATATTAC AGGACTGCTA TTAACAAGAG ATGGTGGTGA
          GACCTTCAGA CCT
p5p06s169 GAAGAGGTAG TAATTAGGTC TGACAATTTC ACGGACAATA CTAAAACCAT
          AATAGTACAG CTGAAAGAAC CTGTAGAAAT TAATTGTACA AGACCCAACA
          ACAATACAAG AAAAAGTATA AATATAGGAC CAGGGAGAGC ATTTTATACA
          ACAGGAGACA TAATAGGAGA TATAAGACAA GCACATTGTA ACATTAGTAG
          AGCAAAATGG AATAACACTT TAATACAGAT AGTTAAAAAA TTAAAAGAAC
          AATTTAATAA AACAATATCC TTTAATCGAT CCTCAGGAGG GGACCCAGAA
          ATTGTAATGC ACAGTTTTAA TTGTGGAGGG GAATTTTTCT ACTGTAATTC
          AACACAACTG ATCACACTCC CATGCAGAAT AAAACAAATT ATAAACAAAT
          GGCAGGAAGT AGGAAAAGCA ATGTATGCCC CTCCCATCAG AGGACAAATT
          AGATGTTCAT CAAATATTAC AGGGCTGCTA TTAACAAGAG ATGGTGGTGA
          GGTCTTCAGA CCT
p5p06s170 GAAGAGGTAG TAATTAGATC TAACAATTTC ACAGACAATA CTAAAACCAT
          AATAGTACAG CTGAAAGAAC CTGTAGAAAT TAATTGTACA AGACTCAACA
          ACAATACAAG AAAAAGTATA AATATGGGGC CAGGGAGAGC ATTTTATACA
          ACAGGAGATA TAATAGGAGA TATAAGGAAA GCCCATTGTA ACATTAGTAG
          AGCAAAGTGG AATAGCACTT TAAAACAGAT AGTTGAAAAA TTAAACGAGC
          AATTTAATGA AACAATAGTC TTTGATCACT CCTCAGGAGG GGACCCAGAA
          ATTGTAATGC ACAGTTTTAA TTGTGGAGGG GAATTTTTCT ACTGTAATTC
          AACACAACTG ATCACACTCC CATGCAGAAT AAAACAAATT ATAAACAAAT
          GGCAGGAAGT AGGAAAAGCA ATGTATGCCC CTCCCATCAA AGGACAAATT
          AGATGTTCAT CAAATATTAC AGGGCTGCTA TTAACAAGAG ATGGTGGTGA
          GACCTTCAGA CCT
p5p07s171 GAAGAGGTAG TAATTAGATC TGACAATTTC ACAGACAATA CTAAAACCAT
          AATAGTACAG CTGAAAGAAC CTGTAGAAAT TAATTGTACA AGACCCAACA
          ACAATACAAG AAAAAGTATA AATATAGGAC CAGGGAGAGC ATTTTATACA
          ACAGGAGATA TAATAGGAGA TATAAGACAA GCACATTGTA ACATTAGTAG
          AGCAAAATGG AATAACACTT TAATACAGAT AGTTGAAAAA TTAAAAGAAC
          AATTTAATAA AACAATATCC TTTAATCGAT CCTCAGGAGG GGACCCAGAA
          ATTGTAATGC ACAGTTTTAA TTGTGGAGGG GAATTTTTCT ACTGTAATTC
          AACACAACTG ATCACACTCC CATGCAGAAT AAAACAAATT ATAGACAAAT
          GGCAGGAAGT AGGAAAAGCA ATGTATGCCC CTCCCATCAG AGGACAAATT
          AGATGTTCAT CAAATATTAC AGGGCTGCTA TTAACAAGAG ATGGTGGTGA
          GGTCTTCAGA CCT
p5p07s172 GAAGAGGTAG TAATTAGATC TGACAATTTC ACGGACAATA CTAAAACTAT
          AATAGTACAG CTGAAAGAAC CTGTAGAAAT TAATTGTACA AGACTCAACA
          ACAATACAAG AAAACGTATA ACTATGGGAC CAGGGAGAGT ATATTATACA
          ACAGGAGATA TAATAGGAGA TATAAGGAAA GCCCATTGTA ACATTAGTAG
          AGCAAAGTGG AAGAACACTT TAAAACAGAT AGTTGAAAAA TTAAACGAAC
          AATTTAATAA AACAATAGTC TTTGATCACT CCTCAGGAGG GGACCCAGAA
          ATTGTAATGC ACAGTTTTAA TTGTGGAGGG GAATTTTTCT ACTGTAATTC
          AACACAACTG ATCACACTCC CATGCAGAAT AAAACAAATT ATAAACAAAT
          GGCAGGAAGT AGGAAAAGCA ATGTATGCCC CTCCCATCAG AGGACAAATT
          AGATGTTCAT CAAATATTAC AGGGCTGCTA TTAACAAGAG ATGGTGGTGA
          GACTTTCAGA CCT
p5p08s173 GAAGAGGTAG TAATTAGATC TGACAATTTC ACGGACAATA CTAAAACCAT
          AATAGTACAG CTGAAAGAAT CTGTAGAAAT TAATTGTACA AGACCCAACA
          ACAATACAAG AAAAAGTATA CCTATAGGAC CAGGGAGAGC ATTTTATACA
          ACAGGAGATA TAATAGGAGA TATAAGACAA GCACATTGTA ACCTTAGTAG
          AGCAAAGTGG AATGACACTT TAAAACAGAT AGTTAAAAAA TTAAAAGTAC
          AATTTAATAA AACAATAGTC TTTAATCAAT CCTCAGGAGG GGACCCAGAA
          ATTGTAATGC ACAGTTTTAA TTGTGGAGGG GAATTTTTCT ACTGTAATTC
          AACACAACTG ATCACACTCC CATGCAGAAT AAAACAAATT ATAAACAAAT
          GGCAGGAAGT AGGAAAAGCA ATGTATGCCC CTCCCATCAG AGGACAAATT
          AGATGTTCAT CAAATATTAC AGGGCTGCTA TTAACAAGAG ATGGTGGTGA
          GGTCTTCAGA CCT
p5p08s174 GAAGAGGTAG TAATTAGATC TGACAATTTC ACGGACAATA CTAAAACCAT
          AATAGTACAG CTGAAAGAAC CTGTAGAAAT TAATTGTACA AGACCCAACA
          ACAATACAAG AAAAAGTATA AATATGGGAC CAGGGAGAGC ATTTTATACA
          ACAGGAGATA TAATAGGAGA TATAAGACAA GCACATTGTA ACATTAGTAG
          AGCAAAATGG AATAACACTT TAATACAGAT AGTTGAAAAA TTAAAAGAAC
          AATTTAATAA AACAATATCC TTTAATCGAT CCTCAGGAGG GGACCCAGAA
          ATTGTAATGC ACAGTTTTAA TTGTGGAGGG GAATTTTTCT ACTGTAATTC
          AACACAACTG ATCACACTCC CATGCAGAAT AAAACAAATT ATAAACAAAT
          GGCAGGAAGT AGGAAAGGCA ATGTATGCCC CTCCCATCAG AGGACAAATT
          AGATGTTCAT CAAATATTAC AGGGCTGCTA TTAACAAGAG ATGGTGGTGA
          GGCCTTCAGA CCT
p5p08s175 GAAGAGGTAG TAATTAGATC TGACAATTTC ACAGACAATA CTAAAACTAT
          AATAGTACAG CTGAAAGAAC CTGTAGAAAT TAATTGTACA AGACTCAACA
          ACAATACAAG AAAAAGTATA AATATGGGAC CAGGGAGAGC ATTTTATACA
          ACAGGAGATA TAATAGGAGA TATAAGGAAA GCCCATTGTA ACATTAGTAG
          AGCAAAGTGG AATAGCACTT TAAAACAGAT AGTTAAAAAA TTAAACGAAC
          AATTTAATAA AACAATAGTC TTTGATCACT CCTCAGGAGG GGACCCAGAA
          ATTGTAATGC ACAGTTTTAA TTGTGGAGGG GAATTTTTCT ACTGTAATTC
          AACACAACTG ATCACACTCC CATGCAGAAT AAAACAAATT ATAAACAAAT
          GGCAGGAAGT AGGAAAAGCA ATGTATGCCC CTCCCATCAG AGGACAAATT
          AGATGTTCAT CAAATATTAC AGGGCTGCTA TTAACAAGAG ATGGTGGTGA
          GACCTTCAGA CCT
p5p09s176 GAAGAGGTAG TAATTAGATC TGACAATTTC ACAGACAATA CTAAAACCAT
          AATAGTACAG CTGAAAGAAC CTGTAGAAAT TAATTGTACA AGACTCAACA
          ACAATACAAG AAAAAGTATA AATATGGGAC CAGGGAGAGC ATTTTATACA
          ACGGGAGATA TAATAGGAGA TATAAGGAAA GCCCATTGTA ACATTAGTAG
          AGCAAAGTGG AATAGCACTT TAAAACAGAT AGTTGAAAAA TTAAAAGAAC
          AATATAATAA AACAATAGTC TTTGATCACT CCTCAGGAGG GGACCCAGAA
          ATTGTAATGC ACAGTTTTAA TTGTGGAGGG GAATTTTTCT ACTGTAATTC
          AACAAAACTG ATCACACTCC CATGCAGAAT AAAACAAATT ATAAACAAAT
          GGCAGGAAGT AGGAAAAGCA ATGTATGCCC CTCCCATCAG AGGACAAATT
          AGATGTTCAT CAAATATTAC AGGGCTGCTA TTAACAAGAG ATGGTGGTGA
          GACCTTCAGA CCT
p5p10s177 GAAGAGGTAA TAATTAGATC TGACAATTTC ACGGACAATA CTAAAACCAT
          AATAGTACAG CTAAAAGAAC CTGTAGAAAT TAATTGTACA AGACCCAACA
          ACAATACAAG AAAAAGTATA CATATAGGAC CAGGGAGAGC ATTTTATACA
          ACAGGAGACA TAATAAGAGA TATAAGACAA GCACATTGTA ACATTAGTAG
          AGCAAAGTGG AATGACACTT TAAAACAGAT AGTTGAAAAA TTAAAAGAAC
          AATTTAATAA AACAATAGTC TTTAATCAAT CCTCAGGAGG GGACCCAGAA
          ATTGTAATGC ACAGTTTTAA TTGTGGAGGG GAATTTTTCT ACTGTAATTC
          AACACAACTG ATCACACTCC CATGCAGAAT AAAACAAATT ATAAACAAAT
          GGCAGGAAGT AGGAAAAGCA ATGTATGCCC CTCCCATTAG AGGACAAATT
          AGATGTTCAT CAAATATTAC AGGGCTGCTA TTAACAAGAG ATGGTGGTGA
          GGTCTTCAGA CCT
p5p10s178 GAAGAGGTAG TAATTAGATC TGACAATTTC ACGGACAATA CTAAAACCAT
          AATAGTACAG CTGAAAGAAC CTGTAGAAAT TAATTGTACA AGACCCAACA
          ACAATACAAG AAAAAGTATA AATATAGGAC CAGGGAGAGC TTTTTATACA
          ACAGGAGATA TAATAGGAGA TATAAGACAA GCACATTGTA ACATTAGTAA
          AGCAAAATGG AATAACACTT TAATACAGAT AGTTGAAAAA TTAAAAGAAC
          AATTTAATAA AACAATATCC TTTAATCGAT CCTCAGGAGG GGACCCAGAA
          ATTGTAATGC ACAGTTTTAA TTGTGGAGGG GAATTTTTCT ACTGTAATTC
          AACACAACTG ATCACACTCC CATGCAGAAT AAAACAAATT ATAAACAAAT
          GGCAGGAAGT AGGAAAAGCA ATGTATGCCC CTCCCATCAG AGGACAAATT
          AGATGTTCAT CAAATATTAC AGGGCTGCTA TTAACAAGAG ATGGTGGTGA
          GACCTTCAGA CCT
p5p10s179 GAAGAGGTAG TAATTAGATC TGACAATTTC ACGGACAATA CTAAAACCAT
          AATAGTACAG CTGAAAGAAC CTGTAGAAAT TAATTGTACA AGACTCAACA
          ACAATACAAG AAAAAGTATA AATATGGGAC CAGGGAGAGC TTTTTATACA
          ACAGGAGATA TAATAGGAGA TATAAGACAA GCACATTGTA ACATTAGTAA
          AGCAAAATGG AATAACACTT TAATACAGAT AGTTAAAAAA TTAAAAGAAC
          AATATAATAA AACAATATCC TTTAATCGAT CCTCAGGAGG GGACCCAGAA
          ATTGTAATGC ACAGTTTTAA TTGTGGAGGG GAATTTTTCT ACTGTAATTC
          AACAAAACTG ATCACACTCC CATGCAGAAT AAAACAAATT ATAAACAAAT
          GGCAGGAAGT AGGAAAAGCA ATGTATGCCC CTCCCATCAG AGGACAAATT
          AGATGTTCAT CAAATATTAC AGGGCTGCTA TTAACAAGAG ATGGTGGGGA
          GACCTTCAGA CCT
p5p10s180 GAAGAGGTAG TAATTAGATC TGACAATATC ACAGACAATA CTAAAACTAT
          AATAGTACAG CTGAAAGAAC CTGTAGAAAT TAATTGTACA AGACTCAACA
          ACAATACAAG AAAAAGTATA AATATGGGAC CAGGGAGAGC ATTTTATACA
          ACAGGAGATA TAATAGGAGA TATAAGACAA GCACATTGTA ACATTAGTAG
          AGCAAAGTGG AATAACACTT TAAGACAGAT AGTTGAAAAA TTAAAAGAAC
          AATTTAATAA AACAATAGTC TTTAATCAAT CCTCAGGAGG GGACCCAGAA
          ATTGTAATGC ACAGTTTTAA CTGTGGAGGG GAATTTTTCT ACTGTAATTC
          AACACAACTG ATCACACTCC CATGCAGAAT AAAACAAATT ATAAACAAGT
          GGCAGGAAGT AGGAAAAGCA ATGTATGCCC CTCCCATCAG AGGACAAATT
          AGATGTTCAT CAAATATTAC AGGGCTGCTA TTAACAAGAG ATGGTGGTGA
          GACCTTCAGA CCT
p5p11s181 GAAGAGGTAG TAATTAGATC TGACAATTTC ACGGACAATA CTAAAACCAT
          AATAGTACAG CTGAAAGAAT CTGTAGAAAT TAATTGTACA AGACCCAACA
          ACAATACAAG AAAAAGTATA CATATAGGAC CAGGGAGAGC ATTTTATACA
          ACAGGAGATA TAATAGGAGA TATAAGACAA GCACATTGTA ACATTAGTAG
          AGCAAAATGG AATAACACTT TAATACAGAT AGTTAAAAAA TTAAAAGTAC
          AATTTAATAA AACAATAGTC TTTAATCAAT CCTCAGGAGG GGACCCAGAA
          ATTGTAATGC ACAGTTTTAA TTGTGGAGGG GAATTTTTCT ACTGTAATTC
          AACACAACTG ATCACACTCC CATGCAGAAT AAAACAAATT ATAGACAAAT
          GGCAGGAAGT AGGAAAAGCA ATGTATGCCC CTCCCATCAG AGGACAAATT
          AGATGTTCAT CAAATATTAC AGGGCTGCTA TTAACAAGAG ATGGTGGTGA
          GGTCTTCAGA CCT
p5p11s182 GAAGAGGTAG TAATTAGATC TGACAATTTC ACGGACAATA CTAAAGCCAT
          AATAGTACAG CTGAAAGAAC CTGTAGAAAT TAATTGTACA AGGCTCAACA
          ACAATACAAG AAAGAGTATA AATATGGGAC CAGGGAGAGC ATTTTATACA
          ACAGGAGATA TAATAGGAGA TATAAGACAA GCACATTGTA ACATTAGTAG
          AGCAAAATGG AATAACACTT TAATACAGAT AGTTGAAAAA TTAAAAGAAC
          AATATAATAA AACAATATCC TTTAATCACT CCTCAGGAGG GGACCCAGAA
          ATTGTAATGC ACAGTTTTAA TTGTGGAGGG GAATTTTTCT ACTGTAATTC
          AACACAACTG ATCACACTCC CATGCAGAAT AAAACAAATT ATAAACAAAT
          GGCAGGAAGT AGGAAAAGCA ATGTATGCCC CTCCCATCAG AGGACAAATT
          AGATGTTCAT CAAATATTAC AGGGCTGCTA TTAACAAGAG ATGGTGGTGA
          GACCTTCAGA CCT
p5p11s183 GAAGAGGTAG TAATTAGATC TGACAATTTC ACGGACAATA CTAAAACCAT
          AATAGTACAG CTGAAAGAAC CTGTAGAAAT TAATTGTACA AGACTCAACA
          ACAATACAAG AAAAAGTATA AATATGGGAC CAGGGAGAGC ATTTTATACA
          ACAGGAGATA TAATAGGAGA TATAAGAAAA GCCCATTGTA ACATTAGTAG
          AGCAAAATGG AATAACACTT TAAGACAGAT AGCTAAAAAA TTAGAAGAAC
          AATATAATAA AACAATAGTC TTTAATCACT CCTCAGGAGG GGACCTAGAA
          ATTGTAATGC ACAGTTTTAA TTGTGGAGGG GAATTTTTCT ACTGTAATTC
          AACACAACTG ATCACACTCC CATGCAGAAT AAAACAAATT ATAAACAAAT
          GGCAGGAAGT CGGAAAAGCA ATGTATGCCC CTCCCATCAG AGGACAAATT
          AGATGTTCAT CAAATATTAC AGGGCTGCTA TTAACAAGAG ATGGTGGTGA
          GACCTTCAGA CCT
p5p12s184 GAAGAGGTAG TAATTAGATC TGACAATTTC ACGGACAATA CTAAAACCAT
          AATAGTACAG CTGAAAGAAT CTGTAGAAAT TAATTGTACA AGACCCAACA
          ACAATACAAG AAAAAGTATA CCTATAGGAC CAGGGAGAGC ATTTTATACA
          ACAGGAGACA TAATAGGAGA TATAAGACAA GCACATTGTA ACATTAGTAG
          AGCAAAGTGG AATAACACTT TAATACAGAT AGTTAAAAAA TTAAAAGAAC
          AATTTAATAA AACAATAGTC TTTAATCAAT CCTCAGGAGG GGACCCAGAA
          ATTGTAATGC ACAGTTTTAA TTGTGGAGGG GAATTTTTCT ACTGTAATTC
          AACACAACTG ATCACACTCC CATGCAGAAT AAAACAAATT ATAAACAAGT
          GGCAGGAAGT AGGAAAAGCA ATGTATGCCC CTCCCATCAA AGGACAAATT
          AGATGTTCAT CAAATATTAC AGGGCTGCTA TTAACAAGAG ATGGTGGTGA
          GGTCTTCAGA CCT
p5p12s185 GAAGAGGTAG TAATTAGATC TGACAATTTC ACGGACAATA CTAAAACCAT
          AATAGTACAG CTAAAAGAAC CTGTAGAAAT TAATTGTACA AGACCCAACA
          ACAATACAAG AAAAAGTATA CATATAGGAC CAGGGAGAGC ATTTTATACA
          ACAGGAGATA TAATAGGAGA TATAAGACAA GCACATTGTA ACATTAGTAG
          AGCAAAATGG AATAACACTT TAATACAGAT AGTTAAAAAA TTAAAAGAAC
          AATTTAATAA AACAATAGTC TTTAATCAAT CCTCAGGAGG GGACCCAGAA
          ATTGTAATGC ACAGTTTTAA TTGTGGAGGG GAATTTTTCT ACTGTAATTC
          AACACGACTG ATCACACTCC CATGCAGAAT AAAACAAATT ATAAACAAAT
          GGCAGGAAGT AGGAAAAGCA ATGTATGCCC CTCCCATCAG AGGACAAATT
          AGATGTTCAT CAAATATTAC AGGGCTGCTA TTAACAAGAG ATGGTGGTGA
          GGTCTTCAGA CCT
p5p12s186 GAAGAGGTAG TAATTAGATC TGACAATTTC ACAGATAATA CTAAAACTAT
          AATAGTACAG CTGAAAGAAC CTGTAGAAAT TAATTGTACA AGACTCAACA
          ACAATACAAG AAAAAGTATA AATATGGGAC CAGGGAGAGC ATTTTATACA
          ACAGGAGATA TAATAGGAGA TATAAGGAAA GCCCATTGTA ACATCAGTAG
          AGCAAAGTGG AATAGCACTT TAAAACAGAT AGTTAAAAAA TTAAACGAAC
          AATTTGATAA AACAATAGTC TTTGATCACT CCTCAGGAGG GGACCCAGAA
          ATTGTAATGC ACGGTTTTAA TTGTGGAGGG GAATTTTTCT ACTGTAATTC
          AACAAAACTG ATCACACTCC CATGCAGAAT AAAACAAATT ATAAACAAAT
          GGCAGGAAGT AGGAAAAGCA ATGTATGCCC CTCCCATCAG AGGACAAATT
          AGATGTTCAT CAAATATTAC AGGGCTGCTA TTAACAAGAG GTGGTGGTGA
          GACCTTCAGA CCT
p5p13s187 GAAGAGGTAG TAATTAGATC TGACAATTTC ACGGACAATA CTAAAACCAT
          AATAGTACAG CTGAAAGAAT CTGTAGAAAT TAATTGTACA GGACCCAACA
          ACAATACAAG AAAAAGTATA CATATAGGAC CAGGGAGAGC ATTTTATACA
          ACAGGAGATA TAATAGGAGA TATAAGACAA GCACATTGTA ACATTAGTAG
          AGCAAAATGG AATAACACTT TAATACAGAT AGTTAAAAAA TTAAAAGAAC
          AATTTAATAA AACAATAGTC TTTAATCAAT CCTCAGGAGG GGACCCAGAA
          ATTGTAATGC ACAGTTTTAA TTGTGGAGGG GAATTTTTCT ACTGTAATTC
          AACACAACTG ATCACACTCC CATGCAGAAT AAAACAAATT ATAAACAAAT
          GGCAGGAAGT AGGAAAAGCA ATGTATGCCC CTCCCATCAG AGGACAAATT
          AGATGTTCAT CAAATATTAC AGGGCTGCTA TTAACAAGAG ATGGTGGTGA
          GGTCTTCAGA CCT
p5p13s188 GAAGAGGTAG TAATTAGATC TGACAATTTC ACGGACAATA CTAAAACCAT
          AATAGTACAG CTGAAAGAAC CTGTAGAAAT TAATTGTACA AGACCCAACA
          ACAATACAAG AAAAAGTATA CATATAGCAC CAGGGAGAGC ATTTTATACA
          ACAGGAGATA TAATAGGAGA TATAAGACAA GCACATTGTA ACATTAGTAG
          AGCAAAGTGG AATAACACTT TAGTACAGAT AGTTAAAAAA TTAAAAGAAC
          AATTTAATAA AACAATAGTC TTTAATCAAT CCTCAGGAGG GGACCCAGAA
          ATTGTAATGC ACAGTTTTAA TTGTGGAGGG GAATTTTTCT ACTGTAATTC
          AACACAACTG ATCACACTCC CATGCAGAAT AAAACAAATT ATAAACAAAT
          GGCAGGAAGT AGGAAAAGCA ATGTATGCCC CTCCCATCAG AGGACAAATT
          AGATGTTCAT CAAATATTAC AGGGCTGCTA TTAACAAGAG ATGGTGGTGA
          GGTCTTCAGA CCT
p5p13s189 GAAGAGGTAG TAATTAGATC TGACAATTTC ATAGACAATA CTAAAACCAT
          AATAGTACAG CTGAAAGAAC CTGTAGAAAT TAATTGTACA AGACCCAACA
          ACAATACAAG AAAAAGTATA AATATAGGAC CAGGGAGAGC TTTTTATACA
          ACAGGAGATA TAATAGGAGA TATAAGACAA GCACATTGTA ACATTAGTAA
          GGCAAAATGG AATAACACTT TAATACAGAT AGTTGAAAAA TTAAAAGAAC
          AATTTAATAA AACAATATCC TTTAATCGAT CCTCAGGAGG GGACCCAGAA
          ATTGTAATGC ACAGTTTTAA TTGTGGAGGG GAATTTTTCT ACTGTAATTC
          AACACAACTG ATCACACTCC CATGCAGAAT AAAACAAATT ATAAACAAAT
          GGCAGGAAGT AGGAAAAGCA ATGTATGCCC CTCCCATCAG AGGACAAATT
          AGATGTTCAT CAATTATTAC AGGGCTGCTA TTAACAAGAG ATGGTGGTGA
          GACCTTCAGA CCT
p5p13s190 GAAGAGGTAG TAATTAGATC TGACAGTTTC ACAGACAATA CTAAAACCAT
          AATAGTACAG CTGAAAGAAC CTGTAGAAAT TAATTATACA AGACTCAACA
          ACAATACAAG AAAAAGTATA AATATGGGAC CAGGGAGAGC ATTTTATACA
          ACAGGAGATA TAATAGGAGA TATAAGACAA GCCCATTGTA ACATTAGTAG
          AGCAAAATGG AATAACACTT TAATACAGAT AGTTAAAAAA TTAAAAGAAC
          AATTTAATAA AACAATAGTC TTTAATCACT CCTCAGGAGG GGACCCAGAA
          ATTGTAATGC ACAGTTTTAA TTGTGGAGGG GAATTTTTCT ACTGTAATTC
          AACAAAACTG ATCACACTCC CATGCAGAAC AAAACAAATT ATAAACAAAT
          GGCAGGAAGT AGGAAAAGCA ATGTATGCCC CTCCCATCAG AGGACAAATT
          AGATGTTCAT CAAATATTAC AGGGCTGCTA TTAACAAGAG ATGGTGGTGA
          GACCTTCAGA CCT
p5p13s191 GAAGAGGTAG TAATTAGATC TGACAATATC ACAGACAATA CTAAAACTAT
          AATAGTACAG CTGAAAGAAC CTGTAGAAAT TAATTGTACA AGACTCAACA
          ACAATACAAG AAAAAGTATA AATATGGGAC CAGGGAGAGC ATTTTATACA
          ACAGGAGATA TAATAGGAGA TATAAGACAA GCCCATTGTA ACATTAGTAG
          AGCAAAATGG AATAACACTT TAAGACAGAT AGCTAAAAAA TTAGAAGAAC
          AATATAATAA AACAATATCC TTTAATCCAT CCTCAGGAGG GGACCCAGAA
          ATTGTAATGC ACAGTTTTAA CTGTGGAGGG GAATTTTTCT ACTGTAATTC
          AGCACAACTG ATCACACTCC CATGCAGAAT AAAACAAATT ATAAACAAAT
          GGCAGGAAGT AGGAAAAGCA ATGTATGCCC CTCCCATCAG AGGGCAAATT
          AGATGTTCAT CAAATATTAC AGGGCTGCTA TTAACAAGAG ATGGTGGTGA
          GACCTTCAGA CCT
p5p13s192 GAAGAGGTAG TAATTAGATC TGACAATTTC ACGGACAATA CTAAAACTAT
          AATAGTACAG CTGAAAGAAC CTGTAGAAAT TAATTGTACA AGACTCAACA
          ACAATACAAG AAAACGTATA ACTATGGGAC CAGGGAGAGT ATATTATACA
          ACAGGAGATA TAATAGGAGA TGTAAGGAAA GCCCATTGTA ACATTAGTAG
          AGCAAAATGG AATAACACTT TAATACAGAT AGTTAAAAAA TTAAAAGAAC
          AATATAATAA GACAATAGTC TTTAATCCAT CCTCAGGAGG GGACCCAGAA
          ATTGTAATGC ACAGTTTTAA TTGTGGAGGG GAATTTTTCT ACTGTAATTC
          AACAAAACTG ATCACACTCC CATGCAGAAT AAAACAAATT ATAAACAAAT
          GGCAGGAAGT AGGAAAAGCA ATGTATGCCC CTCCCATCAA AGGACAAATT
          AGATGTTCAT CAAATATTAC AGGGCTGCTA TTAACAAGAG ATGGTGGTGA
          GACCTTCAGA CCT
p5p14s193 GAAGAGGTAG TAATTAGATC TGACAATTTC ACGGACAATA CTAAAACCAT
          AATAGTACAG CTGAAAGAAC CTGTAGAAAT TAATTGTACA AGACCCGACA
          ACAATACAAG AAAAAGTATA CATATAGGAC CAGGGAGAGC ATTTTATACA
          ACAGGAGATA TAATAGGAGA TATAAGACAA GCACATTGTA ACATTAGTAG
          AGCAAAATGG AATAACACTT TAATACAGAT AGTTAAAAAA TTAAAAGAAC
          AATTTAATAA AACAATAGTC TTTAATCAAT CCTCAGGAGG GGACCCAGAA
          ATTGTAATGC ACAGTTTTAA TTGTGGAGGG GAATTTTTCT ACTGTAATTC
          AACACAACTG ATCACACTCC CATGCAGAAT AAAACAAATT ATAAACAAAT
          GGCAGGAAGT AGGAAAAGCA ATGTATGCCC CTCCCATCAG AGGACAAATT
          AGATGTTCAT CAAATATTAC AGGGCTGCTA TTAACAAGAG ATGGTGGTGA
          GGTCTTCAGA CCT
p5p14s194 GAAGAGGTAG TAATTAGATC TGACAATTTC ACGGACAATA CTAAAACCAT
          AATAGTACAG CTGAAAGAAC CTGTAGAAAT TAATTGTACA AGACCCAACA
          ACAATACAAG AAAAAGTATA CATATAGCAC CAGGGAGAGC ATTTTATACA
          ACAGGAGATA TAATAGGAGA TATAAGACAA GCACATTGTA ACATTAGTAG
          AGCAAAGTGG AATAACACTT TAATACAGAT AGTTAAAAAA TTAAAAGAAC
          AATTTAATAA AACAATAGTC TTTAATCAAT CCTCAGGAGG GGACCCAGAA
          ATTGTAATGC ACAGTTTTAA TTGTGGAGGG GAATTTTTCT ACTGTAATTC
          AACACAACTG ATCACACTCC CATGCAGAAT AAAACAAATT ATAAACAAAT
          GGCAGGAAGT AGGAAAAGCA ATGTATGCCC CTCCCATCAG AGGACAAATT
          AGATGTTCAT CAAATATTAC AGGGCTGCTA TTAACAAGAG ATGGTGGTGA
          GGTCTTCAGA CCT
p5p14s195 GAAGAGGTAG TAATTAGATC TGACAATTTC ACAGACAATA CTAAAACCAT
          AATAGTACAG CTGAAAGAAC CTGTAGAAAT TAATTGTACA AGACCCAACA
          ACAATACAAG AAAAAGTATA AATATAGGAC CAGGGAGAGC TTTTTATACA
          ACAGGAGATA TAATAGGAGA TATAAGACAA GCACATTGTA ACATTAGTAA
          AGCAAAATGG AATAACACTT TAATACAGAT AGTTGAAAAA TTAAAAGAAC
          AATTTAATAA AACAATATCC TTTAATCGAT CCTCAGGAGG GGACCCAGAA
          ATTGTAATGC ACAGTTTTAA TTGTGGAGGG GAATTTTTCT ACTGTAATTC
          AACACAACTG ATCACACTCC CATGCAGAAT AAAACAAATT ATAAACAAAT
          GGCAGGAAGT AGGAAAAGCA ATGTATGCCC CTCCCATCAG AGGACAAATT
          AGATGTTCAT CAAATATTAC AGGGCTGCTA TTAACAAGAG ATGGTGGTGA
          GACCTTCAGA CCT
p5p14s196 GAAGAGGTAG TAATTAGATC TGACAATTTC ACGGACAATA CTAAAACCAT
          AATAGTACAG CTGAAAGAAC CTGTAGAAAT TAATTGTACA AGACTCAATA
          ACAATACAAG AAAAAGTATA AATATGGGAC CAGGGAGAGC ATTTTATACA
          ACAGGAGATA TAATAGGAGA TATAAGACAA GCCCATTGTA ACATTAGTAG
          AGCAAAATGG AATACCACTT TAATGCAGAT AGCTAAAAAA TTAAAAGAAC
          AATATAATAA AACAATATCC TTTAATCACT CCTCAGGAGG GGACCCAGAA
          ATTGTAATGC ACAGTTTTAA TTGTGGAGGG GAATTTTTCT ACTGTAATTC
          AACACAACTG ATCACACTCC CATGTAGAAT AAAACAAATT ATAAACAAAT
          GGCAGGAAGT AGGAAAAGCA ATGTATGCCC CTCCCATCAG AGGACAAATT
          AGATGTTCAT CAAATATTAC AGGGCTGCTA TTAACAAGAG ATGGTGGTGA
          GACCTTCAGA CCT
p5p14s197 GAAGAGGTAG TAATTAGATC TGACAATTTC ACAGACAATA CTAAAACTAT
          AATAGTACAG CTGAAAGAAC CTGTAGAAAT TAATTGTACA AGACTCAACA
          ACAATACAAG AAAAAGTATA AATATGGGAC CAGGGAGAGC ATTTTATACA
          ACAGGAGACA TAATAGGAGA TATAAGGAAA GCCCATTGTA ACATCAGTAG
          AGCAAAGTGG AATAGCACTT TAAAACAGAT AGTTAAAAAA TTAAACGAAC
          AATTTAATAA AACAATAGTC TTTGATCACT CCTCAGGAGG GGACCCAGAA
          ATTGTAATGC ACAGTTTTAA TTGTGGAGGG GAATTTTTCT ACTGTAATTC
          AACACAACTG GTCACACTCC CATGCAGAAT AAAACAAATT ATAAACAAAT
          GGCAGGAAGT AGGAAAAGCA ATGTATGCCC CTCCCATCAG AGGACAAATT
          AGATGTTCAT CAAATATTAC AGGGCTGCTA TTAACAAGAG ATGGTGGTGA
          GACCTTCAGA CCT
p5p15s198 GAAGAGGTAG TAATTAGATC TGACAATTCC ACGGACAATA CTAAAACCAT
          AATAGTACAG CTGAAAGAAC CTGTAGAAAT TAATTGTACA AGACCCAACA
          ACAATACAAG AAAAAGTATA CATATAGGAC CAGGGAGAGC ATTTTATACA
          ACAGGAGATA TAATAGGAGA TATAAGACAA GCACATTGTA ACATTAGTAG
          AGCAAAATGG AATAACACTT TAATACAGAT AGTTAAAAAA TTAAAAGAAC
          AATTTAATAA AACAATAGTC TTTAATCAAT CCTCAGGAGG GGACCCGGAA
          ATTGTAATGC ACAGTTTTAA TTGTGGAGGG GAATTTTTCT ACTGTAATTC
          AACACAACTG ATCACACTCC CATGCAGAAT AAAACAAATT ATAAACAAAT
          GGCAGGAAGT AGGAAAAGCA ATGTATGCCC CTCCCATCAG AGGACAAATT
          AGATGTTCAT CAAATATTAC AGGGCTGCTA TTAACAAGAG ATGGTGGTGA
          GGTCTTCAGA CCT
p5p15s199 GAAGAGGTAG TAATTAGATC TGACAATTTC ACAGACAATA CTAAAACCAT
          AATAGTACAG CCGAAAGAAC CTGTAGAAAT TAATTGTACA AGACCCAACA
          ACAATACAAG AAAAAGTATA AATATAGGAC CAGGGAGAGC ATTTTATACA
          ACAGGAGATA TAATAGGAGA TATAAGACAA GCACATTGTA ACATTAGTAG
          AGCAAAATGG AATAACACTT TAATACAGAT AGTTGAAAAA TTAAAAGAAC
          AATTTAATAA AACAATATCC TTTAATCGAT CCTCAGGAGG GGACCCAGAA
          ATTGTAATGC ACAGTTTTAA TTGTGGAGGG GAATTTTTCT ACTGTAATTC
          AACACAACTG ATCACACTCC CATGCAGAAT AAAACAAATT ATAAACAAAT
          GGCAGGAAGT AGGAAAAGCA ATGTATGCCC CTCCCATCAG AGGACAAATT
          AGATGTTCAT CAAATATTAC AGGGCTGCTA TTAACAAGAG ATGGTGGTGA
          GGTCTTCAGA CCT
p5p16s200 GAAGAGGTAG TAATTAGATC TGACAATTTC ACAGACAATA CTAAAACCAT
          AATAGTACAG CTGAAAGAAC CTGTAGAAAT TAATTGTACA AGACCCAACA
          ACAATACAAG AAAAAGTATA AATATAGGAC CAGGGAGAGC TTTTTATACA
          ACAGGAGATA TAATAGGAGA TATAAGACAA GCACATTGTA ACATTAGTAA
          AGCAAAATGG AATAACACTT TAATACAGAT AGTTGAAAAA TTAAAAGAAC
          AATTTAATAA AACAATATCC TTTAATCGAT CCTCAGGAGG GGACCCAGAA
          ATTGTAATGC ACAGTTTTAA TTGTGGAGGG GAATTTTTCT ACTGTAATTC
          AACACAACTG ATCACACTCC CATGCAGAAT AAAACAAATT ATAAACAAAT
          GGCAGGAAGT AGGAAAAGCA ATGTATGCCC CTCCCATCAG AGGACAAATT
          AGATGTTCAT CAAATATTAC AGGGCTGCTA TTAACAAGAG ATGGTGGTGA
          GGTCTTCAGA CCT
p5p16s201 GAAGAGGTAG TAATTAGATC TGACAATATC ACAGACAATA CTAAAACTAT
          AATAGTACAG CTGAAAGAAC CTGTAAAAAT TAATTGTACA AGACTCAACA
          ACAATACAAG AAAAAGTATA AATATGGGAC CAGGGAGAGC ATTTTATACA
          ACAGGAGACA TAATAGGAGA TATAAGACAA GCACATTGTA ACATTAGTAG
          AGCAAAGTGG AATAACACTT TAATACAGAT AGTTGAAAAA TTAAAAGAAC
          AATTTAATAA AACAATATCC TTTAATCGAT CCTCAGGAGG GGACCCAGAA
          ATTGTAATGC ACAGTTTTAA TTGTGGAGGG GAATTTTTCT ACTGTAATTC
          AACACAACTG ATCACACTCC CATGCAGAAT AAAACAAATT ATAAACAAAT
          GGCAGGAAGT AGGAAAAGCA ATGTATGCCC CTCCCATCAG AGGACAAATT
          AGATGTTCAT CAAATATTAC AGGGCTGCTA TTAACAAGAG ATGGTGGTGA
          GACCTTCAGA CCT
p5p17s202 GAAGAGGTAG TAATTAGATC TGACAATTTC ACGGACAATA CTAAAACCAT
          AATAGTACAG CTGAAAGAAC CTGTAGAAAT TAATTGTACA AGACCCAACA
          ACAATACAAG AAAAAGTATA CATATAGGAC CAGGGAGAGC ATTTTATACA
          ACAGGAGATA TAATAGGAGA TATAAGACAA GCACATTGTA ACCTTAGTAG
          AGCAAAGTGG AATGACACTT TAAAACAGAT AGTTGAAAAA TTAAAAGAAC
          AATTTAATAA AACAATAGTC TTTAATCAAT CCTCAGGAGG GGACCCAGAA
          ATTGTAATGC ACAGTTTTAA TTGTGGAGGG GAATTTTTCT ACTGTAATTC
          AACACAACTG ATCACACTCC CATGCAGAAT AAAACAAATT ATAAACAAAT
          GGCAGGAAGT AGGAAAAGCA ATGTATGCCC CTCCCATTAG AGGACAAATT
          AGATGTTCAT CAAATATTAC AGGGCTGCTA TTAACAAGAG ATGGTGGTGA
          GGTCTTCAGA CCT
p5p17s203 GAAGAGGTAG TAATTAGATC TGACAATTTC GCGGACAATA CTAAAACCAT
          AATAGTACAG CTGAAAGAAC CTGTAGAAAT TAATTGTACA AGACCCAACA
          ACAATACAAG AAAAAGTATA CATATAGCAC CAGGGAGAGC ATTTTATACA
          ACAGGAGATA TAATAGGAGA TATAAGACAA GCACATTGTA ACCTTAGTAC
          AGCAAAGTGG AATAACACTT TAAGACAGAT AGTTGAAAAA TTAAAAGAAC
          AATTTAATAA AACAATAGTC TTTAATCAAT CCTCAGGAGG GGACCCAGAA
          ATTGTAATGC ACAGTTTTAA TTGTGGAGGG GAATTTTTCT ACTGTAATTC
          AACAAAACTG ATCACACTCC CATGCAGAAT AAAACAAATT ATAAACAAAT
          GGCAGGAAGT AGGAAAAGCA ATGTATGCCC CTCCCATCAG AGGACAAATT
          AGATGTTCAT CAAATATTAC AGGGCTGCTA TTAACAAGAG ATGGTGGTGA
          GGTCTTCAGA CCT
p5p17s204 GAAGAGGTAG TAATTAGGTC TGACAATTTC ACGGACAATA CTAAAACCAT
          AATAGTACAG CTGAAAGAAC CTGTAGAAAT TAATTGTACA AGACTCAACA
          ACAATACAAG AAAAAGTATA AATATGGGAC CAGGGAGAGC ATTTTATACA
          ACAGGAGATA TAATAGGAGA TATAAGACAA GCACATTGTA ACATTAGTAG
          AGCAAAATGG AATAACACTT TAATACAGAT AGTTAAAAAA TTAAAAGAAC
          AATTTAATAA AACAATATCC TTTAATCACT CCTCAGGAGG GGACCCAGAA
          ATTGTAATGC ACAGTTTTAA TTGTGGAGGG GAATTTTTCT ACTGTAATTC
          AACACAACTG ATCACACTCC CATGCAGAAT AAAACAAATT ATAAACAAAT
          GGCAGGAAGT AGGAAAAGCA ATGTATGCCC CTCCCATTAG AGGACAAATT
          AGATGTTCAT CAAATATTAC AGGGCTGCTA TTAACAAGAG ATGGTGGTGA
          GACCTTCAGA CCT
p5p18s205 GAAGAGGTAG TAATTAGATC TGACGATTTC ACGGACAATA CTAAAACCAT
          AATAGTACAG CTGAAAGAAC CTGTAGAAAT TAATTGTACA AGACCCAACA
          ACAATACAAG AAAAAGTATA CATATAGGAC CAGGGAGAGC ATTTTATACA
          ACAGGAGATA TAATAGGAGA TATAAGACAA GCACATTGTA ACCTTAGTAG
          AGCAAAGTGG AATGACACTT TAAAACAGAT AGTTGAAAAA TTAAAAGAAC
          AATTTAATAA AACAATAGTC TTTAATCAAT CCTCAGGAGG GGACCCAGAA
          ATTGTAATGC ACAGTTTTAA TTGTGGAGGG GAATTTTTCT ACTGTAATTC
          AACACAACTG ATCACACTCC CATGCAGAAT AAAACAAATT ATAAACAAAT
          GGCAGGAAGT AGGAAAAGCA ATGTATGCCC CTCCCATCAG AGGACAAATT
          AGATGTTCAT CAAATATTAC AGGGCTGCTA TTAACAAGAG ATGGTGGTGA
          GGTCTTCAGA CCT
p5p18s206 GAAGAGGTAG TAATTAGATC TGACAATATC ACAGACAATA CTAAAACTAT
          AATAGTACAG CTGAAAGAAC CTGTAGAAAT TAATTGTACA AGACTCAACA
          ACAATACAAG AAAAAGTATA AATATGGGAC CAGGGAGAGC ATTTTATACA
          ACAGGAGACA TAATAGGAGA TATAAGACAA GCACATTGTA ACATTAGTAG
          AGCAAAGTGG AATAACACTT TAATACAGAT AGTTGAAAAA TTAAAAGAAC
          AATTTAATAA AACAATATCC TTTAATCGAT CCTCAGGAGG GGACCCAGAA
          ATTGTAATGC ACAGTTTTAA TTGTGGAGGG GAATTTTTCT ACTGTAATTC
          AACAAAACTG ATCACACTCC CATGCAGAAT AAAACAAATT ATAAACAAAT
          GGCAGGAAGT AGGAAAAGCA ATGTATGCCC CTCCCATCAG AGGACAAATT
          AGATGTTCAT CAAATATTAC AGGGCTGCTA TTAACAAGAG ATGGTGGTGA
          GACCTTCAGA CCT
p5p18s207 GAAGAGGTAG TAATTAGACC TGACAATATC ACAGACAATA CTAAAACTAT
          AATAGTACAG CTGAAAGAAC CTGTAGAAAT TAATTGTACA AGACTCAACA
          ACAATACAAG AAAAAGTATA AATATGGGAC CAGGGAGAGC TTTTTATACA
          ACAGGAGATA TAATAGGAGA TATAAGACAA GCACATTGTA ACATTAGTGG
          AGCAAAGTGG AATAACACTT TAAGACAGAT AGTTGAAAAA TTAAAAGAAC
          AATTTAATAA AACAATAGTC TTTAATCACT CCTCAGGAGG GGACCTAGAA
          ATTGTAATGC ACAGTTTTAA TTGTGGAGGG GAATTTTTCT ACTGTAATTC
          AACACAACTG ATCACACTCC CATGTAGAAT AAAACAAATT ATAAACAAGT
          GGCAGGAAGT AGGAAAAGCA ATGTATGCCC CTCCCATCAG AGGACAAATT
          AGATGTTCAT CAAATATTAC AGGGCTGCTA TTAACAAGAG ATGGTGGTGA
          GGCCTTCAGA CCT
p5p19s208 GAAGAGGTAG TAATTAGATC TGACAATTTC ACGGACAATA CTAAAACCAT
          AATAGTACAG CTGAAAGAAC CTGTAGAAAT TAATTGTACA AGACCCAACA
          ACAATACAAG AAAAAGTATA CATATAGCAC CAGGGAGAGC ATTTTATACA
          ACAGGAGATA TAATAGGAGA TATAAGACAA GCACATTGTA ACATTAGTAG
          AGCAAAATGG AATAACACTT TAATACAGAT AGTTAAAAAA TTAAAAGAAC
          AATTTAATAA AACAATAGTC TTTAATCAAT CCTCAGGAGG GGACCCAGAA
          ATTGTAATGC ACAGTTTTAA TTGTGGAGGG GAATTTTTCT ACTGTAATTC
          AACACAACTG ATCACACTCC CATGCAGAAT AAAACAAATT ATAAACAAAT
          GGCAGGAAGT AGGAAAAGCA ATGTATGCCC CTCCCATCAG AGGACAAATT
          AGATGTTCAT CAAATATTAC AGGGCTGCTA TTAACAAGAG ATGGTGGTGA
          GGTCTTCAGA CCT
p5p19s209 GAAGAGGTAG TAATTAGATC TGACAATATC ACAGACAATA CTAAAACTAT
          AATAGTACAG CTGAAAGAAC CTGTAGAAAT TAATTGTACA AGACTCAACA
          ACAATACAAG AAAAAGTATA AATATGGGAC CAGGGAGAGC ATTTTATACA
          ACAGGAGACA TAATAGGAGA TATAAGACAA GCACATTGTA ACATTAGTAG
          AGCAAAGTGG AATAACACTT TAATACAGAT AGTTGAAAAA TTAAAAGAAC
          AATTTAATAA AACAATATCC TTTAATCGAT CCTCAGGAGG GGACCCAGAA
          ATTGTAATGC ACAGTTTTAA TTGTGGAGGG GAATTTTT-- -CTGTAATTC
          AACACAACTG ATCACACTCC CATGCAGAAT AAAACAAATT ATAAACAAAT
          GGCAGGAAGT AGGAAAAGCA ATGTATGCCC CTCCCATTAG AGGACAAATT
          AGATGTTCAT CAAATATTAC AGGGCTGCTA TTAACAAGAG ATGGTGGTGA
          GACCTTCAGA CCT
p5p20s210 GAAGAGGTAG TAATTAGATC TGACAATTTC ATGGACAATA CTAAAACCAT
          AATAGTACAG CTGAAAGAAC CTGTAGAAAT TAATTGTACA AGACCCAACA
          ACAATACAAG AAAAAGTATA CATATAGCAC CAGGGAGAGC ATTTTATACA
          ACAGGAGATA TAATAGGAGA TATAAGACAA GCACATTGTA ACATTAGTAG
          AGCAAAATGG AATAACACTT TAATACAGAT AGTTAAAAAA TTAAAAGAAC
          AATTTAATAA AACAATAGTC TTTAATCAAT CCTCAGGAGG GGACCCAGAA
          ATTGTAATGC ACAGTTTTAA TTGTGGAGGG GAATTTTTTT ACTGTAATTC
          AACACAACTG ATCACACTCC CATGCAGAAT AAAACAAATT ATAAACAAAT
          GGCAGGAAGT AGGAAAAGCA ATGTATGCCC CTCCCATCAG AGGACAAATT
          AGATGTTCAT CAAATATTAC AGGGCTGCTA TTAACAAGAG ATGGTGGTGA
          GGTCTTCAGA CCT
p5p20s211 GAAGAGGTAG TAATTAGATC TGACAATTTC ACAGACAATA CTAAAACCAT
          AATAGTACAG CTGAAAGAAC CTGTAGAAAT TAATTGTACA AGACTCAACA
          ACAATACAAG AAGAAGTATA AATATGGGAC CAGGGAGAGC ATTTTATACA
          ACAGGAGATA TAATAGGAGA TATAAGGAAA GCCCATTGTA ACATTAGTAG
          AGCAAAGTGG AATAACACTT TAAGACAGAT AGTTGGAAAA TTAAAAGAAC
          AATTTAATAA AACAATAGTC TTTAATCAAT CCTCAGGAGG GGACCCAGAA
          ATTGTAATGC ACAGTTTTAA CTGTGGAGGG GAATTTTTCT ACTGTAATTC
          AGCACAACTG ATCACACTCC CATGCAGAAT AAAACAAATT ATAAACAAAT
          GGCAGGAAGT AGGAAAAGCA ATGTATGCCC CTCCCATCAG AGGACAAATT
          AGATGTTCAT CAAATATTAC AGGGCTGCTA TTAACAAGAG ATGGTGGTGA
          GACCTTCAAA CCT
p5p21s212 GAAGAGGTAG TAATTAGATC TGACAATTTC ACGGACAATA CTAAAACCAT
          AATAGTACAG CTGAAAGAAC CTGTAGAAAT TAATTGTACA AGACCCAACA
          ACAATACAAG AAAAAGTATA CATATAGGAC CAGGGAGAGC ATTTTATACA
          ACAGGAGATA TAATAGGAGA TATAAGACAA GCACATTGTA ACCTTAGTAG
          AGCAAAGTGG AATGACACTT TAAAACAGAT AGTTGAAAAA TTAAAAGAAC
          AATTTAATAA AACAATAGTC TTTAATCAAT CCTCAGGAGG GGACCCAGAA
          ATTGTAATGC ACAGTTTTAA TTGTGGAGGG GAATTTTTCT ACTGTAATTC
          AACACAACTG ATCACACTCC CATGCAGAAT AAAACGAATT ATGAACAAAT
          GGCAGGAAGT AGGAAAAGCA ATGTATGCCC CTCCCATCAG AGGACAAATT
          AGATGTTCAT CAAATATTAC AGGGCTACTA TTAACAAGAG ATGGTGGTGA
          GGTCTTCAGA CCT
p5p21s213 GAAGAGGTAG TAATTAGATC TGACAATTTC ACGGACAATA CTAAAACCAT
          AATAGTACAG CTGAAAGAAC CTGTAGAAAT TAATTGTACA AGACTCAACA
          ACAATACAAG AAAAAGTATA AATATGGGAC CAGGGAGAGC ATTTTATACA
          ACAGGAGATA TAATAGGAGA TATAAGACAA GCCCATTGTA ACATTAGTAG
          AGCAAAATGG AATAACACTT TAATACAGAT AGTTAAAAAA TTAAAAGAAC
          AATTTAATAA AACAATATCC TTTAATCACT CCTCAGGAGG GGACCCAGAA
          ATTGTAATGC ACAGTTTTAA TTGTGGAGGG GAATTTTTCT ACTGTAATTC
          AACACAACTG ATCACACTCC CATGCAGAAT AAAACAAATT ATAAACAAAT
          GGCAGGAAGT AGGAAAAGCA ATGTATGCCC CTCCCATTAG AGGACAAATT
          AGATGTTCAT CAAATATTAC AGGGCTGCTA TTAACAAGAG ATGGTGGTGA
          GACCTTCAGA CCT
p5p22s214 GAAGAGGTAG TAATTAGATC TGACAATTTC ACGGACAATA CTAAAACCAT
          AATAGTACAG CTGAAAGAAC CTGTAGAAAT TAATTGTACA AGACCCAACA
          ACAATACAAG AAAAAGTATA CATATAGCAC CAGGGAGAGC ATTTTATACA
          ACAGGAGATA TAATAGGAGA TATAAGACAA GCACATTGTA ACATTAGTAG
          AGCAAAGTGG AACAACACTT TAATACAGAT AGTTAAAAAA TTAAAAGAAC
          AATTTAATAA AACAATAGCC TTTAATCAAT CCTCAGGAGG GGACCCAGAA
          ATTGTAATGC ACAGTTTTAA TTGTGGAGGG GAATTTTTCT ACTGTAATTC
          AACACAACTG ATCACACTCC CATGCAGAAT AAAACAAATT ATAAACAAAT
          GGCAGGAAGT AGGAAAAGCA ATGTATGCCC CTCCCATCAG AGGACAAATT
          AGATGTTCAT CAAATATTAC AGGGCTGCTA TTAACAAGAG ATGGTGGTGA
          GGTCTTCAGA CCT
p5p22s215 GAAGAGGTAG TAATTAGATC TGACAATTTC ACGGACAATA CTAAAACCAT
          AATAGTACAG CTGAAAGAAC CTGTAGAAAT TAATTGTACA AGACTCAACA
          ACAATACAAG AAAAAGTATA AATATGGGAC CAGGGAGAGC ATTTTATACA
          ACAGGAGACA TAATAGGAGA TATAAGACAA GCACATTGTA ACATTAGTAG
          AGCAAAGTGG AATAACACTT TAATACAGAT AGTTGAAAAA TTAAAAGAAC
          AATTTAATAA AACAATAGCC TTTAATCACT CCTCAGGAGG GGACCCAGAA
          ATTGTAATGC ACAGTTTTAA TTGTGGAGGG GAATTTTTCT ACTGTAATTC
          AACACAACTG ATCACACTCC CATGCAGAAT AAAACAAATT ATAAACAAAT
          GGCAGGAAGT AGGAAAAGCA ATGTATGCCC CTCCCATCAG AGGACAAATT
          AGATGTTCAT CAAATATTAC AGGACTGCTA TTAACAAGAG ATGGTGGTGA
          GACCTTCAGA CCT
p5p23s216 GAAGAGGTAG TAATTAGATC TGACAATTTC ACGGACAATA CTAAAACCAT
          AATAGTACAG CTGAAAGAAC CTGTAGAAAT TAATTGTACA AGACCCAACA
          ACAATACAAG AAAAAGTATA CCTATAGGAC CAGGGAGAGC ATTCTATACA
          ACAGGAGATA TAATAGGAGA TATAAGACAA GCACATTGTA ACCTTAGTAG
          AGCAAAGTGG AATGACACTT TAAAACAGAT AGTTAAAAAA TTAAAAGAAC
          AATTTAATAA AACAATAGTC TTTAATCAAT CCTCAGGAGG GGACCCAGAA
          ATTGTAATGC ACAGTTTTAA TTGTGGAGGG GAATTTTTCT ACTGTAATTC
          AACACAACTG ATCACACTCC CATGCAGAAT AAAACAAATT ATAAACAAAT
          GGCAGGAAGT AGGAAAAGCA ATGTATGCCC CTCCCATCAG AGGACAAATT
          AGATGTTCAT CAAATATTAC AGGGCTGCTA TTAACAAGAG ATGGTGGTGA
          GGTCTTCAGA CCT
p5p23s217 GAAGAGGTAG TAATTAGATC TGACAATTTC ACGGACAATA CTAAAACCAT
          AATAGTACAG CTGAAAGAAC CTGTAGAAAT TAATTGTACA AGACCCAACA
          ACAATACAAG AAAAAGTATA AATATAGCAC CAGGGAGAGC ATTTTATACA
          ACAGGAGATA TAGTAGGAGA TATAAGACAA GCACATTGTA ACATTAGTAG
          AGCAAAATGG AATAACACCT TAATACAGAT AGTTAAAAAA TTAAAAGAGC
          AATTTAATAA AACAATAGTC TTTAATCAAT CCTCAGGAGG GGACCCAGAA
          ATTGTAATGC ACAGTTTTAA TTGTGGAGGG GAATTTTTCT ACTGTAATTC
          AACACAACTG ATCACACTCC CATGCAGAAT AAAACAAATT ATAAACAAAT
          GGCAGGAAGT AGGAAAAGCA ATGTATGCCC CTCCCATCAG AGGACAAATT
          AGATGTTCAT CAAATATTAC AGGGCTGCTA TTAACAAGAG ATGGAGGTGA
          GGTCTTCAGA CCT
p5p23s218 GAAGAGGTAG TAATTAGATC TGACAATTTC ACAGACAATA CTAAAACCAT
          AATAGTACAG CTGAAAGAAC CTGTAGAAAT TAATTGTACA AGACTCAACA
          ACAATACAAG AAAAAGTATA AATATGGGAC CAGGGAGAGC ATTTTATACA
          ACAGGAGACA TAATAGGAGA TATAAGACAA GCACATTGTA ACATTAGTAG
          AGCAAAGTGG AATAACACTT TAATACAGAT AGTTGAAAAA TTAAAAGAAC
          AATTTAATAA AACAATATCC TTTAATCGAT CCTCAGGAGG GGACCCAGAA
          ATTGTAATGC ACAGTTTTAA TTGTGGAGGG GAATTCTTCT ACTGTAATTC
          AACACAACTG ATCACACTCC CATGCAGAAT AAAACAAATT ATAAACAAAT
          GGCAGGAAGT AGGAAAAGCA ATGTATGCCC CTCCCATCAG AGGACAAATT
          AGATGTTCAT CAAATATTAC AGGGCTGCTA TTAACAAGAG ATGGTGGCGA
          GACCTTCAGA CCT
p5p25s219 GAAGAGGTAG TAATTAGATC TGACAATTTC ACGGACAATA CTAAAACCAT
          AATAGTACAG CTGAAAGAAT CTGTAGAAAT TAATTGTACA AGACCCAACA
          ACAATACAAG AAAAAGTATA CATATAGGAC CAGGGAGAGC ATTTTATACA
          ACAGGAGATA TAATAGGAGA TATAAGACAA GCACATTGTA ACATTAGTAG
          AGCAAAGTGG AATGACACTT TAAAACAGAT AGTTGAAAAA TTAAAAGAAC
          AATTTAATAA AACAATAGTC TTTAATCAAT CCTCAGGAGG GGACCCAGAA
          ATTGTAATGC ACAGTTTTAA TTGTGGAGGG GAATTTTTCT ACTGTAATTC
          AACACAACTG ATCACACTTC CATGCAGAAT AAAACAAATT ATAAACAAAT
          GGCAGGAAGT AGGAAAAGCA ATGTATGCCC CTCCCATCAG AGGACAAATT
          AGATGTTCAT CAAATATTAC AGGGCTGCTA TTAACAAGAG ATGGTGGTGA
          GGTCTTCAGA CCT
p5p29s220 GAAGAGGTAG TAATTAGATC TGACGATTTC ACGGACAATA CTAAAACCAT
          AATAGTACAG CTGAAAGAAT CTGTAGAAAT TAATTGTACA AGACCCAACA
          ACAATACAAG AAAAAGTATA CATATAGGAC CAGGGAGAGC ATTTTATACA
          ACAGGAGATA TAATAGGAGA TATAAGACAA GCACATTGTA ACATTAGTAG
          AGCAAAATGG AATAACACTT TAATACAGAT AGTTAAAAAA TTAAAAGAAC
          AATTTAATAA GACAATAGTC TTTAATCAAT CCTCAGGAGG GGACCCAGAA
          ATTGTAATGC ACAGTTTTAA TTGTGGAGGG GAATTTTTCT ACTGTAATTC
          AACACAACTG ATCACACTCC CATGCAGAAT AAAACAAATT ATAAACAAAT
          GGCAGGAAGT AGGAAAAGCA ATGTATGCCC CTCCCATCAG AGGACAAATT
          AGATGTTCAT CAAATATTAC AGGGCTGCTA TTAACAAGAG ATGGTGGTGA
          GGTCTTCAGA CCT
p5p30s221 GAAGAGGTAG TAATTAGATC TGACAATTTC ACGGACAATA CTAAAACCAT
          AATAGTACAG CTGAAAGAAC CTGTAGAAAT TAATTGTACA AGACCCAACA
          ACAATACAAG AAAAAGTATA CATATAGGAC CAGGGAGAGC ATTTTATACA
          ACAGGAGATA TAATAGGAGA TATAAGACAA GCACATTGTA ACATTAGTAG
          AGCAAAATGG AATAACACTT TAATACAGAT AGTTAAAAAA TTAAAAGAAC
          AATTTAATAA AACAATAGTC TTTAATCAAT CCTCAGGAGG GGACCCAGAA
          ATTGTAATGC ACAGTTTTAA TTGTGGAGGG GAATTTTTCT ACTGTAATTC
          AACACAACTG ATCACACTCC CATGCAGAAT AAAACAAATT ATAAACAAAT
          GGCAGGAAGT AGGAAAAGCA ATGTATGCCC CTCCCATTAG AGGACAAATT
          AGATGTTCAT CAAATATTAC AGGGCTGCTA TTAACAAGAG ATGGTGGTGA
          GGTCTTCAGA CCT
