# Supplementary material for: On simulated annealing phase transitions in phylogeny reconstruction
Source: Mol Phylogenet Evol. 2016 Aug;101:46–55. doi: 10.1016/j.ympev.2016.05.001 (PMC4912009; doi:10.1016/j.ympev.2016.05.001)
Supplement: Supplementary data 3 [file mmc3.zip › matrices/patient6.phy]

115 516
p6c01s001 GAAGAGGTAG TAATTAGATC TGAAAATTTC ACGAACAATG CTAAAATCAT
          AATAGTACAG CTAAACCAAC CTGTACAAAT AAATTGTACA AGACCCAACA
          ACAATACAAG AAAAAGTATA GCTATAGGAC CAGGGAGAGC ATTTTATGCA
          ACAGGAGAAA TAATAGGAGA TATAAGACAA GCACATTGTA ACATTAGTGA
          AGCACAATGG AATGACACTT TAAAACAGGT AGTTAGAAAA TTGAGAGAAC
          AATTTGGGAA TAAAACAATA GTCTTTAATC ACTCCTCAGG AGGGGACCCA
          GAAACTGTAA TGCACAGTTT TAATTGTGGA GGGGAATTTT TCTACTGTAA
          TACAACACCA CTGATCACAC TCCAATGCAG AATAAAACAA ATTATAAACA
          TGTGGCAGGA AGTAGGAAAA GCAATGTATG CCCCTCCCAT CAGAGGACCA
          ATTAAATGTT CCTCAAATAT TACAGGGCTG CTATTAACAA GAGATGGTGG
          TGAGATCTTC AGACCT
p6c01s002 GAAGAGGTAG TAATTAGATC TGAAAATTTC ACGAACAATG CTAAAATCAT
          AATAGTACAG CTAAACCAAC CTGTACAAAT AAATTGTACA AGACCCAACA
          ACAATACAAG AAAAAGTATA AATATAGGAC CAGGGAGAGC ATTATATGCA
          ACAGGAGAAA TAATAGGAGA TATAAGACAA GCACATTGTA ACATTAGTGA
          AGCACAATGG AATGACACTT TAAAACAGGT AGTTAGAAAA TTGAGAGAAC
          AATTTGTGAA TAAAACAATA GTCTTTAATC ACTCCTCAGG AGGGGACCCA
          GAAACTGTAA TGCACAGTTT TAATTGTGGA GGAGAATTTT TCTACTGTAA
          TACAACACCA CTGATCACAC TCCAATGCAG AATAAAACAA ATTATAAACA
          TGTGGCAGGA AGTAGGAAAA GCAATGTATG CCCCTCCCAT CAGAGGACCA
          ATTAATTGTT CCTCAAATAT TACAGGGCTG CTATTAACAA GAGATGGTGG
          TGAGATCTTT AGACCT
p6c01s003 GAAGAGGTAG TAATTAGATC TGAAAATTTC ACAAACAATG CTAAAATCAT
          AATAGTACGA TTAAACCAAC CTGTACAAAT AAATTGTACA AGACCCAACA
          ACAATACAAG AAAAAGTATA AATATAGGAC CAGGGAGAGC ATTTTATGCA
          ACAGGAGAAA TAATAGGAAA TATAAGACAA GCACATTGTA ACATTAGTAA
          AGCACAATGG AATGACACTT TAAAACAGGT AGCCAGAAAA TTGGGAGAAC
          AATTTGGGAA TAAAACAATA GTCTTTAATC ACTCCTCAGG AGGGGACCCA
          GAAATTGTAA TGCACAGTTT TAATTGTGGA GGGGAATTTT TCTACTGTAA
          TACAACACCA CTGATCACAC TCCAATGCAG AATAAAACAA ATTATAAACA
          TGTGGCAGGA AGTAGGAAAA GCAACATATG CCCCTCCCAT CAGAGGACCA
          ATTAAATGTT CCTCAAATAT TACAGGGCTG CTATTAACAA GAGATGGTGG
          TGAGATCTTC AGACCT
p6c01s004 GAAGAGGTAG TAATCAGATC TGAAAATTTC ACAAACAATG CTAAAATCAT
          AATAGTACAG CTAAAACAAC CTGTACAAAT AAATTGTACA AGACCCAACA
          ACAATACAAG AAAAAGTATA AATATAGGAC CAGGGAGAGC ATTTTATGCA
          ACAGGAGAAA TAATAGGAAA TATAAGACAA GCACATTGTA ACATTAGTAA
          AGCACAATGG AATAACACTT TAAAACAAGT AGCTAGAAAA TTGGGAGAAC
          AATTTGGGAA TAAAACAATA GTCTTTAATC ACTCCTCAGG AGGGGACCCA
          GAAATTGTAA TGCACAGTTT TAATTGTGGA GGGGAATTTT TCTACTGTAA
          TACAACACCA CTGATCACAC TCCAATGCAG AATAAAACAA ATTATAAACA
          TGTGGCAGGA AGTAGGAAAA GCAACATATG CCCCTCCCAT CAGAGGACCA
          ATTAAATGCT CCTCAAACAT TACAGGGCTG CTATTAACAA GAGATGGTGG
          TGAGATCTTC AGACCT
p6c02s005 GAAGAGGTAG TAATTAGATC TGAAAATTTC ACGAACAATG CTAAAATCAT
          AATAGTACAG CTAAACCAAC CTGTAAAAAT AAATTGTATA AGACCCAACA
          ACAATACAAG AAAAAGTATA ACTATAGGAC CAGGGAGAGC ATTTTATGCA
          ACAGGAGAAA TAATAGGAGA TATAAGACAA GCACATTGTA ACATTAGTGA
          AGCAAAATGG AATGACACTT TAAAACAGGT AGTTAGAAAA TTGAGAGAAC
          AATTTGTGAA TAAAACAATA GTCTTTAATC ACTCCTCAGG AGGGGACCCA
          GAAACTGTAA TGCACAGTTT TAATTGTGGA GGGGAATTTT TCTACTGTAA
          TACAACACCA CTGATCACAC TCCAATGCAG AATAAAACAA ATTATAAACA
          TGTGGCAGGA AGTAGGAAAA GCAATGTATG CCCCTCCCAC CAGAGGACCA
          ATTAAATGTT CCTCAAATAT TACAGGGCTG CTATTAACAA GAGATGGTGG
          TGAGATCTTC AGACCT
p6c02s006 GAAGAGGTAG TAATTAGATC TGAAAATTTC ACGAACAATG CTAAAATCAT
          AATAGTACAG CTAAACCAAC CTGTAAAAAT AAATTGTACA AGACCCAACA
          ACAATACAAG AAAAAGTATA AATATAGGAC CAGGGAGAGC ATTCCATGCA
          ACAGGAGAAA TAATAGGAGA TATAAGACAA GCACATTGTA ACATTAGTGA
          AGCACAATGG AATGACACTT TAAAACAGGT AGTCAGAAAA TTGAGAGAAC
          AATTTGTGAA TAAAACAATA GTCTTTAATC ACTCCTCAGG AGGGGACCCA
          GAAACTGTAA TGCACAGTTT TAATTGTGGA GGGGAATTTT TCTACTGTAA
          TACAACACCA CTGATCACAC TCCAATGCAG AATAAAACAA ATTATAAACA
          TGTGGCAGGA AGTAGGAAAA GCAATGTATG CCCCTCCCAT CAGAGGACCA
          ATTAAATGTT CCTCAAATAT TACAGGGCTG CTATTAACAA GAGATGGTGG
          TGAGATCTTC AGACCT
p6c02s007 GAAGAGATAG TAATTAGATC TGAAAATTTC ACGAACAATG CTAAAATCAT
          AATAGTACAG CTAAACCAAC CTGTACAAAT AAATTGTACA AGACCCAACA
          ACAATACAAG AAAAGGTATA AATATAGGAC CAGGGAGAGC ATTTTATGCA
          ACAGGAGAAA TAATAGGAGA TATAAGACAA GCACATTGTA ACATTAGTGA
          AGCACAATGG AATAACACTT TAAAACAGGT AGCCAGAAAA TTAAGAGAAC
          AATTTGTGAA TAAAACAATA GTCTTTAATC ACTCCTCAGG AGGGGACCCA
          GAAACTGTAA TGCACAGTTT TAATTGTGGA GGGGAATTTT TCTACTGTAA
          TACAACACCA CTGATCACAC TCCAATGCAG AATAAAACAA ATTATAAACA
          TGTGGCAGGA AGTAGGAAAA GCAATGTATG CCCCTCCCAT CAGAGGACCA
          ATTAAATGTT CCTCAAATAT TACAGGGCTG CTATTAACAA GAGATGGTGG
          TGAGATCTTC AGACCT
p6c02s008 GAAGAGGTAG TAATTAGATC TGAAAATTTC ACAAACAATG CTAAAATCAT
          AATAGTACAG CTAAACCAAC CTGTACAAAT AAATTGTACA AGACCCAACA
          ACAATACAAG AAAAAGTATA AATATAGGAC CAGGGAGAGC ATTTTATGCA
          ACAGGAGAAA TAATAGGAGA TATAAGACAA GCACATTGTA ACATTAGTGA
          AGCACAATGG AATAACACTT TAAAACAGGT AGTTAAAAAA TTGAAAGAAC
          AATTTGGGAA TAAAACAATA GTCTTTAATC ACTCCTCAGG AGGGGACCCA
          GAAATTGTAA TGCACAGTTT TAATTGTGGA GGGGAATTTT TCTACTGTAA
          TACAACACCA CTGATCACAC TCCAATGCAG AATAAAACAA ATTATAAACA
          TGTGGCAGGA AGTAGGAAAA GCAACGTATG CCCCTCCCAT CAGAGGACCA
          ATTAAATGTT CCTCAAATAT TACAGGGCTG CTATTAACAA GAGATGGTGG
          TGAGATCTTC AGACCT
p6c02s009 GAAGAGGTAG TAATTAGATC TGAAAATTTC ACGAACAATG CTAAAATCAT
          AATAGTACAG CTAAACCAAT CTGTACAAAT AAATTGTACA AGACCCAACA
          ACAATACAAG AAAAAGTATA AATATAGGAC CAGGGAGAGC ATTTTATGCA
          ACAGGAGAAA TAATAGGAAA TATAAGACAA GCACATTGTA ACATTAGTAA
          AGCACAATGG AATAACACCT TAAAACAAGT AGCCAGAAAA TTAAGAGAAC
          AATTTGGGAA TAAAACAATA GTCTTTAATC ACTCCTCAGG AGGGGACCCA
          GAAATTGTAA TGCACAGTTT TAATTGTGGA GGGGAATTTT TCTACTGTAA
          TACAACACCA CTGATCACAC TCCAATGCAG AATAAAACAA ATTATAAACA
          TGTGGCAGGA AGTAGGAAAA GCAACATATG CCCCTCCCAT CAGAGGACCA
          ATTAAATGTT CCTCAAATAT TACAGGGCTG CTATTAACAA GAGATGGTGG
          TGAGATCTTC AGACCT
p6c02s010 GAAGAGGTAG TAATTAGATC TGAAAATTTC ACAAACAATG CTAAAATCAT
          AATAGTACAA CTAAACCAAC CTGTACAAAT AAATTGTACA AGACCCAACA
          ACAATACAAG AAAAAGTATA AATATAGGAC CAGGGAGAGC ATTTTATGCA
          ACAGGAGAAA TAATAGGAAA TATAAGACAA GCACATTGTA ACATTAGTAA
          AGCACAATGG AATGACACTT TAAAACAGGT AGCCAGAAAA TTGGGAGAAC
          AATTTGGGAA TAAAACAATA GTCTTTAATC ACTCCTCAGG AGGGGACCCA
          GAAATTGTAA TGCACAGCTT TAACTGTGGA GGGGAATTTT TCTACTGTAA
          TACAACACCA CTGATCACAC TCCAATGCAG AATAAAACAA ATTATAAACA
          TGTGGCAGGA AGTAGGAAAA GCAACATATG CCCCTCCCAT CAGAGGACCA
          ATTAAATGCT CCTCAAACAT TACAGGGCTG CTATTAACAA GAGATGGTGG
          TGAGATCTTC AGACCT
p6c03s011 GAAGAGGTAG TAATTAGATC TGAAAATTTC ACGAACAATG CTAAAATCAT
          AATAGTACAG CTAAACCAAC CTGTAAAAAT AAATTGTATA AGACCCAACA
          ACAATACAAG AAAAAGTATA ACTATAGGAC CAGGGAGAGC ATTTTATGCA
          ACAGGAGAAA TAATAGGAGA TATAAGACAA GCACATTGTA ACATTAGTGA
          AGCACAATGG AATGACACTT TAAAACAGGT AGTTAGAAAA TTGAGAGAAC
          AATTTGTGAA TAAAACAATA GTCTTTAATC ACTCCTCAGG AGGGGACCCA
          GAAATTGTAA TGCACAGTTT TAATTGTGGA GGGGAATTTT TCTACTGTAA
          TACAACACCA CTGATCACAC TCCAATGCAG AATAAAACAA ATTATAAACA
          TGTGGCAGGA AGTAGGAAAA GCAATGTATG CCCCTCCCAT CAGAGGACCA
          ATTAAATGTT CCTCAAATAT TACAGGGCTG CTATTAACAA GAGATGGTGG
          TGAGATCTTC AGACCT
p6c03s012 GAAGAGGTAG TAATTAGATC TGAAAATTTC ACGAACAATG CTAAAATCAT
          AATAGTACAG CTAAACCAAC CTGTACAAAT AAATTGTACA AGACCCAACA
          ACAATACAAG AAAAAGTATA ACTATAGGAC CAGGGAGAGC ATTTCATGCA
          ACAGGAGAAA TAATAGGAGA TATAAGACAA GCACATTGTA ACATTAGTGA
          AGCACAATGG AATGACACTT TAAAACAGGT AGTCAGAAAA TTGAGAGAAC
          AATTTGTGAA TAAAACAATA GTCTTTAATC ACTCCTCAGG AGGGGACCCA
          GAAATTGTAA TGCACAGTTT TAATTGTGGA GGGGAATTTT TCTACTGTAA
          TACAACACCA CTGATCACAC TCCAATGCAG AATAAAACAA ATTATAAACA
          GGTGGCAGGA AGTAGGAAAA GCAATGTATG CCCCTCCCAT CAGAGGACCA
          ATTAAATGTT CCTCAAATAT TACAGGGCTG CTATTAATAA GAGATGGTGG
          TGAGATCTTC AGACCT
p6c03s013 GAAGAGATAG TAATTAGATC TGAAAATTTC ACGAACAATG CTAAGATCAT
          AATAGTACAG CTAAACCAAC CTGTACAAAT AAATTGTACA AGACCCAACA
          ACAATACAAG AAAAAGTATA GCTATAGGAC CAGGGAGAGC ATTTTATGCA
          ACAGGAGAAA TAATAGGAGA TATAAGACAA GCACATTGTA ACATTAGTGA
          AGCACAATGG AATAACACTT TAAAACAGGT AGCCAGAAAA TTAAGAGAAC
          AATTTGTGAA TAAAACAATA GTCTTTAATC ACTCCTCAGG AGGGGACCCA
          GAAATTGTAA TGCACAGTTT TAATTGTGGA GGGGAATTTT TCTACTGTAA
          TACAACACCA CTGATCACAC TCCAATGCAG AATAAAACAA ATTATAAACA
          TGTGGCAGGA AGTAGGAAAA GCAACGTATG CCCCTCCCAT CAGAGGACCA
          ATTAAATGTT CCTCAAATAT TACAGGGCTG CTATTAACAA GAGATGGTGG
          TGAGATCTTC AGACCT
p6c03s014 GAAGAGGTAG TAATTAGATC TGAAAATTTC ACGAACAATG CTAAAATCAT
          AATAGTACAG CTAAACCAAC CTGTACAAAT AAATTGTACA AGACCCAACA
          ACAATACAAG AAAAAGTATA AATATAGGAC CAGGAAGAGC ATTTTATGCA
          ACAGGAGAAA TAATAGGAGA CATAAGACAA GCACATTGTA ACATTAGTGA
          AGCACAATGG AATGCCACTT TAAAACAGGT AGTTAGAAAA TTGAAAGAAC
          AATTTGGGAA TAAAACAATA GTCTTTAATC ACTCCTCAGG AGGGGACCCA
          GAAATTGTAA TGCACAGTTT TAATTGTGGA GGGGAATTTT TCTACTGTAA
          TACAACACCA CTGATCACAC TCCAATGCAG AATAAAACAA ATTATAAACA
          TGTGGCAGGA AGTAGGAAAA GCAACGTATG CCCCTCCCAT CAGAGGACCA
          ATTAAATGTT CCTCAAATAT TACAGGGCTG CTATTAACAA GAGATGGTGG
          TGAGATCTTC AGACCT
p6c03s015 GAAGAGGTAG TAATTAGATC TGAAAATTTC ACAAACAATG CTAAAATCAT
          AATAGTACAG CTAAAACAAC CTGTACAAAT AAATTGTACA AGACCCAACA
          ACAATACAAG AAAAAGTATA AATATAGGAC CAGGGAGAGC ATTTTATGCA
          ACAGGAGAAA TAATAGGAAA TATAAGACAA GCACATTGTA ACATTAGTAA
          AGCACAATGG AATAACACTT TAAAACAAGT AGCCAGAAAA TTAAAAGAAC
          AATTTGGGAA TAAAACAATA GTCTTTAATC ACTCCTCAGG AGGGGACCCA
          GAAATTGTAA TGCACAGTTT TAATTGTGGA GGGGAATTTT TCTACTGTAA
          TACAACACCA CTGATCACAC TCCAATGCAG AATAAAACAA ATTATAAACA
          TGTGGCAGGA AGTAGGAAAA GCAACATATG CCCCTCCCAT CAGAGGACCA
          ATTAAATGTT CCTCAAATAT TACAGGGCTG CTATTAACAA GAGATGGTGG
          TGAGATCTCC AGACCT
p6c03s016 GAAGAGGTAG TAATTAGATC TGAAAATTTC ACAAACAATG CTAAAATCAT
          AATAGTACAG CTAAACCAAC CTGTACAAAT AAATTGTACA AGACCCAACA
          ACAATACAAG AAAAAGTATA AATATAGGAC CAGGGAGAGC ATTTTATGCA
          ACAGGAGAAA TAATAGGAAA TATAAGACAA GCACATTGTA ACATTAGTAA
          AGCACAATGG AATGACACTT TAAAACAGGT AGCCAGAAAA TTGGGAGAAC
          AATTTGGGAA TAAAACAATA GTCTTTAATC ACTCCTCAGG AGGGGACCCA
          GAAATTGTAA TGCACAGTTT TAATTGTGGA GGGGAATTTT TCTACTGTAA
          TACAACACCA CTGATCACAC TCCAATGCAG AATAAAACAA ATTATAAACA
          TGTGGCAGGA AGTAGGAAAA GCAACGTATG CCCCTCCCAT CAGAGGACCA
          ATTAAATGTT CCTCAAATAT TACAGGGCTG CTATTAACAA GAGATGGTGG
          TGAGATCTTC AGACCT
p6c03s017 GAAGAGGTAG TAATTAGATC TGAAAATTTC ACAAACAATG CTAAAATCAT
          AATAGTACAG CTAAAACAAC CTGTACAAAT AAATTGTACA AGACCTAACA
          ACAATACAAG AAAAAGTATA AATATAGGAC CAGGGAGAGC ATTTTATGCA
          ACAGGAGAAA TAATAGGAAA TATAAGACAA GCACATTGTA ACATTAGTAA
          AGCACAATGG AATGACACTT TAAAACAGGT AGCCAGAAAA TTGGGAGAAC
          AATTTGGGAA TAAAACGATA GTCTTTAATC ACTCCTCAGG AGGGGACCCA
          GAAATTGTAA TGCACAGTTT TAATTGTGGA GGGGAATTTT TCTACTGTAA
          TACAACACCA TTGATCACAC TCCAATGCAG AATAAAACAA ATTATAAACA
          TGTGGCAGGA AGTAGGAAAA GCAACATATG CCCCTCCCAT CAGAGGACCA
          ATTAAATGCT CCTCAAATAT TACAGGGCTG CTATTAACAA GAGATGGTGG
          TGAGATCTTC AGACCT
p6c04s018 GAAGAGGTAG TAATTAGATC TGAAAATTTC ACGAACAATG CTAAAATCAT
          AATAGTACAG CTAAACCAAC CTGTAAAAAT AAATTGTATA AGACCCAACA
          ACAATACAAG AAAAAGTATA ACTATAGGAC CAGGGAGAGC ATTTTATGCA
          ACAGGAGAAA TAATAGGAGA TATAAGACAA GCACATTGTA ACATTAGTGA
          AGCACAATGG AATGACACTT TAAAACAGGT AGTTAGAAAA TTGAGAGAAC
          AATTTGTGAA TAAAACAATA GTCTTTAATC ACTCCTCAGG AGGGGACCCA
          GAAATTGTAA TGCACAGTTT TAATTGTGGA GGGGAATTTT TCTACTGTAA
          TACAACACCA CTGATCACAC TCCAATGCAG AATAAAACAA ATTATAAACA
          TGTGGCAGGA AGTAGGAAAA GCAATGTATG CCCCTCCCAC CAGAGGACCA
          ATTAAATGTT CCTCAAATAT TACAGGGCTG CTAATAACAA GAGATGGTGG
          TGAGATCTTC AGACCT
p6c04s019 GAAGAGGTAG TAATTAGATC TGAAAATTTC ACGAACAATG CTAAAATCAT
          AATAGTACAG CTAAACCAAC CTGTAAAAAT AAATTGTATA AGACCCAACA
          ACAATACAAG AAAAAGTATA ACTATAGGAC CAGGGAGAGC ATTTTATGCA
          ACAGGAGAAA TAATAGGAGA TATAAGACAA GCACATTGTA ACATTAGTGA
          AGCACAATGG AATGACACTT TAAAACAGGT AGTTAGAAAA TTGAGAGAAC
          AATTTGTGAA TAAAACAATA GTCTTTAATC ACTCCTCAGG AGGGGACCCA
          GAAATTGTAA TGCACAGTTT TAATTGTGGA GGGGAATTTT TCTACTGTAA
          TACAACACCA CTGATCACAC TCCAATGCAG AATAAAACAA ATTATAAACG
          TGTGGCAGGA AGTAGGAAAA GCAGTGTATG CCCCTCCCAT CAGAGGACCA
          ATTAAATGTT CCTCAAATAT TACAGGGCTG CTATTAACAA GAGATGGTGG
          TGAGATCTTC AGACCT
p6c04s020 GAAGAGGTAG TAATTAGATC TGAAAATTTC ACGAACAATG CTAAAATCAT
          AATAGTACAG CTAAAACAAC CTGTAAAAAT AAATTGTACA AGACCCAACA
          ACAATACAAG AAAAAGTATA AATATAGGAC CAGGGAGAGC ATTTTATGCA
          ACAGGAGAAA TAATAGGAGA TATAAGACAA GCACATTGTA ACATTAGTGA
          AGCACAATGG AATGACACTT TAAAACAGGT AGTTAAAAAA TTGAGAGAAC
          AATTTGTGAA TAAAACAATA GTCTTTAATC ACTCCTCAGG AGGGGACCCA
          GAAACTGTAA TGCACAGTTT TAATTGTGGA GGGGAATTTT TCTACTGTAA
          TACAACACCA CTGATCACAC TCCAATGCAG AATAAAACAA ATTATAAACA
          GGTGGCAGGA AGTAGGAAAA GCAATGTATG CCCCTCCCAT CAGAGAACCA
          ATTAAATGTT CCTCAAATAT TACAGGGCTG CTATTAACAA GAGATGGTGG
          TGAGATCTTT AGACCT
p6c04s021 GAAGAGGTAG TAATTAGATC TGAAAATTTC ACGAACAATG CTAAAATCAT
          AATAGTACAG CTAAACCAAC CTGTACAAAT AAATTGTACA AGACCCAACA
          ACAATACAAG AAAAAGTATA CCTATAGGAC CAGGGAGAGC ATTTTATGCA
          ACAGGAGAAA TAATAGGAGA TATAAGACAA GCACATTGTA ACATTAGTGA
          AGCACAATGG AATAACACTT TAAAACAGGT AGCTAAAAAA TTGAGAGAAC
          AATTTGGGGA TAAAACAATA GTCTTTAATC ACTCCTCAGG AGGGGACCCA
          GAAACTGTAA TGCACAGTTT TAATTGTGGA GGGGAATTTT TCTACTGTAA
          TACAACACCA CTGATCACAC TCCAATGCAG AATAAAACAA ATTATAAACA
          GGTGGCAGGA AGTAGGAAAA GCAATGTATG CCCCTCCCAT CAGAGGTCCA
          ATTAAATGTT CCTCAAATAT TACAGGGCTG CTATTAACAA GAGATGGTGG
          TGAGATCTTC AGACCT
p6c04s022 GAAGAGGTAG TAATTAGATC TGAAAATTTC ACGAACAATG CTAAAATCAT
          AATAGTACAG CTAAACCAAC CTGTACAAAT AAATTGTACG AGACCCAACA
          ACAATACAAG AAAAAGTATA AATATAGGAC CAGGGAGAGC ATTTCATGCA
          ACAGGAGAAA TAATAGGAGA TATAAGACAA GCACATTGTA ACATTAGTAA
          AGCACAATGG AATAACACTT TAAAACAAGT AGCTAGAAAA TTGGGAGAAC
          AATTTGGGAA TAAAACAATA GTCTTTAATC ACTCCTCAGG AGGGGACCCA
          GAAGTTGTAA TGCACAGTTT TAATTGTGGA GGGGAATTTT TCTACTGTAA
          TACAACACCA CTGATCACAC TCCAATGCAG AATAAAACAA ATTATAAACA
          TGTGGCAGGA AGTAGGAAAA GCAACGTATG CCCCTCCCAT CAGAGGACCA
          ATTAAATGTT CCTCAAATAT TACAGGGCTG CTATTAACAA GAGATGGTGG
          TGAGATCTTC AGACCT
p6c05s023 GAAGAGGTAG TAATTAGATC TGAAAATTTC ACGAACAATG CTAAAATCAT
          AATAGTACAG CTAAACCAAC CTGTAAAAAT AAATTGTATA AGACCCAACA
          ACAATACAAG AAAAAGTATA ACTATAGGAC CAGGGAGAGC ATTTTATGCA
          ACAGGAGAAA TAATAGGAGA TATAAGACAA GCACATTGTA ACATTAGTGA
          AGCAAAATGG AATGACACTT TAAAACAGGT AGTTAGAAAA TTGAGAGAAC
          AATTTGTGAA TAAAACAATA GTCTTCAATC ACTCCTCAGG AGGGGACCCA
          GAAACTGTAA TGCACAGTTT TAATTGTGGA GGGGAATTTT TCTACTGTAA
          TACAACACCA CTGATCACAC TCCAATGCAG AATAAAACAA ATTATAAACA
          TGTGGCAGGA AGTAGGAAAA GCAATGTATG CCCCTCCCAC CAGAGGACCA
          ATTAAATGTT CCTCAAATAT TACAGGGCTG CTATTAACAA GAGATGGTGG
          TGAGATCTTC AGACCT
p6c05s024 GAAGAGGTAG TAATTAGATC TGAAGATTTT ACGAACAATG CTAAAATCAT
          AATAGTACAG CTAAGCCAAC CTGTACAAAT AAATTGTACA AGACCCAACA
          ACAATACAAG AAAAAGTATA CCTATAGGAC CAGGGAGAGC ATTTTATGCA
          ACAGGAGAAA TAATAGGAGA TATAAGACAA GCACATTGTA ACATTAGTGA
          AGCACAATGG AATGACACTT TAAAACAGGC AGTTAGAAAA TTGAGAGAAC
          AATTTGGGAA TAAAACAATA GTCTTTAATC ACTCCTCAGG AGGGGACCCA
          GAAACTGTAA TGCACAGTTT TAATTGTGGA GGGGAATTTT TCTACTGTAA
          TACAACACCA CTGATCACAC TCCAATGCAG AATAAAACAA ATTATAAACA
          TGTGGCAGGA AGTAGGAAAA GCAATGTATG CCCCTCCCAT CAGAGGACCA
          ATTAAATGTT CCTCAAATAT TACAGGGCTG CTATTAACAA GAGATGGTGG
          TGAGATCTTC AGACCT
p6c05s025 GAAGAGGTAG TAATTAGATC TGAAAATTTC ACGAACAATG CTAAAATCAT
          AATAGTACAG CTAAACCAAC CTGTACAAAT AAATTGTACA AGACCCAACA
          ACAATACAAG AAAAAGTATA CCTATAGGAC CAGGGAGAGC ATTTTATGCA
          ACAGGAGAAA TAATAGGAGA TATAAGACAA GCACATTGTA ACATTAGTGA
          AGCACAATGG AATAACACTT TAAAACAGGT AGTTAAAAAA TTGAGAGAAC
          AATTTGGGAA TAAAACAATA GTCTTTAATC ACTCCTCAGG AGGGGACCCA
          GAAACTGTAA TGCACAGTTT TAATTGTGGA GGGGAATTTT TCTACTGTAA
          TACAACACCA CTGATCACAC TCCAATGCAG AATAAAACAA ATTATAAACA
          GGTGGCAGGA AGTAGGAAAA GCAATGTATG CCCCTCCCAT CAGAGGACCA
          ATTAAATGTT CCTCAAATAT TACAGGGCTG CTATTAACAA GAGATGGTGG
          TGAGATCTTT AGACCT
p6c05s026 GAAGAGGTAG TAATTAGATC TGAAAATTTC ACGAACAATG CTAAAATCAT
          AATAGTACAG CTAAACCAAC CTGTACAAAT AAATTGTACA AGACCCAACA
          ACAATACAAG AAAAAGTATA AATATAGGAC CAGGGAGAGC ATTTTATGCA
          ACAGGAGAAA TAATAGGAGA TATAAGACAA GCACATTGTA ACATTAGTGA
          AGCACAATGG AATAACACTT TAAAACAGGT AGCCAGAAAA TTAAGAGAAC
          AATTTGTGAA TAAAACAATA GTCTTTAATC ACTCCTCAGG AGGGGACCCA
          GAAATTGTAA TGCACAGTTT TAATTGTGGA GGGGAATTTT TCTACTGTAA
          TACAACACCA CTGATCACAC TCCAATGTAG AATAAAACAA ATTATAAACA
          TGTGGCAGGA AGTAGGAAAA GCAACGTATG CCCCTCCCAT CAGAGGACCA
          ATTAAATGTT CCTCAAATAT TACAGGGCTG CTATTAACAA GAGATGGTGG
          TGAGATCTTT AGACCT
p6c05s027 GAAGAGGTAG TAATTAGATC TGAAAATTTC ACGAACAATG CTAAAATCAT
          AATAGTACAG CTAAACCAAC CTGTACAAAT AAATTGTACA AGACCCAACA
          ACAATACAAG AAAAAGTATA AATATAGGAC CAGGGAGAGC ATTTTATGCA
          ACAGGAGAAA TAATAGGAAA TATAAGACAA GCACATTGTA ACATTAGTAA
          AGCACAATGG AATAACACTT TAAAACAAGT AGCCAGAAAA TTGGGAGAAC
          AATTTGGGAA TAAAACAATA GTCTTTAATC ACTCCTCAGG AGGGGACCCA
          GAAATTGTAA TGCACAGTTT TAATTGTGGA GGGGAATTTT TCTACTGTAA
          TACAACACCA CTGATCACGC TCCAATGCAG AATAAAACAA ATTATAAACA
          TGTGGCAGGA AGTAGGAAAA GCAACGTATG CCCCTCCCAT CAGAGGACCA
          ATTAAATGTT CCTCAAATAT TACAGGGCTG CTATCAACAA GAGATGGTGG
          TGAGATCTTC AGACCT
p6c05s028 GAAGAGGTAG TAATTAGATC TGAAAATTTC ACAAACAATG CTAAAATCAT
          AATAGTACAA CTAAACCAAT CTGTACAAAT AAATTGTACA AGACCCAACA
          ACAATACAAG AAAAAGTATA AATATAGGAC CAGGGAGAGC ATTTTATGCA
          ACAGGAGAAA TAATAGGAAA TATAAGACAA GCACATTGTA ACATTAGTAA
          AGCACAATGG AATGACACTT TAAAACAGGT AGCCAGAAAA TTGGGAGAAC
          AATTTGGGAA TAAAACAATA GTCTTTAATC ACTCCTCAGG AGGGGACCCA
          GAAATTGTAA TGCACAGTTT TAATTGTGGA GGGGAATTTT TCTACTGTAA
          TACAACATCA CTGATCACAC TCCAATGCAG AATAAAACAA ATTGTAAACA
          TGTGGCAGGA AGTAGGAAAA GCAACATATG CCCCTCCCAT CAGAGGACCA
          ATTAAATGCT CCTCAAACAT TACAGGGCTG CTATTAACAA GAGATGGTGG
          TGAGATCTTC AGACCT
p6c06s029 GAAGAGGTAG TAATTAGATC TGAAAATTTC ACGAACAATG CTAAAATCAT
          AATAGTACAG CTAAACCAAC CTGTAAAAAT AAATTGTATA AGACCCAACA
          ACAATACAAG AAAAAGTATA ACTATAGGAC CAGGGAGAGC ATTTTATGCA
          ACAGGAGAAA TAATAGGAGA TATAAGACAA GCACATTGTA ACATTAGTGA
          AGCAAAATGG AATGACACTT TAAAACGGGT AGTTAGAAAA TTGAGAGAAC
          AATTTGTGAA TAAAACAATA GTCTTTAATC ACTCCTCAGG AGGGGACCCA
          GAAACTGTAA TGCTCAGTTT TAATTGTGGA GGGGAATTTT TCTACTGTAA
          TACAACACCA CTGATCACAC TCCAATGCAG AATAAAACAA ATTATAAACA
          TGTGGCAGGA AGTAGGAAAA GCAATGTATG CCCCTCCCAC CAGAGGACCA
          ATTAAATGTT CCTCAAATAT TACAGGGCTG CTATTAACAA GAGATGGTGG
          TGAGATCTTC AGACCT
p6c06s030 GAAGAGGTAG TAATTAGATC TGAAAATTTC ACGAACAATG CTAAAATCAT
          AATAGTACAG CTAAACCAAC CTGTACAAAT AAATTGTACA AGACCCAACA
          ACAATACAAG AAAAAGTATA AATATAGGAC CAGGGAGAGC ATTTTATGCA
          ACAGGAGAAA TAATAGGAGA TATAAGACAA GCACATTGTA ACATTAGTGA
          AGCACAATGG AATGACACCT TAAAACAGGT AGTCAGAAAA TTGAGAGAAC
          AATTTGGGAA TAAAACAGTA GTCTTTAATC ACTCCTCAGG AGGGGACCCA
          GAAATTGTAA TGCACAGTTT TAATTGTGGT GGGGAATTTT TCTACTGTAA
          TACAACACCA CTGATCACAC TCCAATGCAG AATAAAACAA ATTATAAACA
          TGTGGCAGGA AGTAGGAAAA GCAATGTATG CCCCTCCCAT CAGAGGACCA
          ATTAAATGTT CCTCAAATAT TACAGGGCTG CTATTAACAA GAGATGGTGG
          TGAGATCTTC AGACCT
p6c06s031 GAAGTGGTAG TAATTAGATC TGAAAATTTC ACAAACAATG CTAAAATCAT
          AATAGTACAG CTAAACCAAC CTGTACAAAT AAATTGTACA AGACCCAACA
          ACAATACAAG AAAAAGTATT AATATAGGAC CAGGGAGAGC ATTATATGCA
          ACAGGAGAAA TAATAGGAGA TATAAGACAA GCACATTGTA ACATTAGCGA
          AGCACAATGG AATAACACTT TAAAACAGGT AGTTAAAAAA TTGAGAGAAC
          AATTTGGGAA TAAAACAATA GTCTTTAATC ACTCCTCAGG AGGGGACCCA
          GAAACTGTAA TGCACAGTTT TAATTGTGGA GGGGAATTTT TCTACTGTAA
          TACAACACCA CTGATCACAC TCCAATGCAG AATAAAACAA ATTATAAACA
          TGTGGCAGGA AGTAGGAAAA GCAATGTATG CCCCTCCCAT CAGAGGACCA
          ATTAAATGTT CCTCAAATAT TACAGGGCTG CTATTAACAA GAGATGGTGG
          TGAGATCTTT AGACCT
p6c06s032 GAAGAGGTAG TAATTAGATC TGAAAATTTC ACAAACAATG CTAAAATCAT
          AATAGTACAG CTAAACCAGC CTGTACAAAT AAATTGTACA AGACCCAACA
          ACAATACAAG AAAAAGTATA AATATAGGAC CAGGGAGAGC ATTTTATGCA
          ACAGGAGAAA TAATAGGAAA TATAAGACAA GCACATTGTA ACATTAGTAA
          AGCACAATGG AATAACACTT TAAAACAAGT AGCCAGAAAA TTAAGAGAAC
          AATTTGGGAA TAAAACAATA GTCTTTAATC ACTCCTCAGG AGGGGACCCA
          GAAATTGTAA TGCACAGTTT TAATTGTGGA GGGGAATTTT TCTACTGTAA
          TACAACACCA CTGATCACAC TCCAATGCAG AATAAAACAA ATTATAAACA
          TGTGGCAGGA AGTAGGAAAA GCAACGTATG CCCCTCCCAT CAGAGGACCA
          ATTAAATGTT CCTCAAATAT TACAGGGCTG CTATTAACAA GAGATGGTGG
          TGAGATCTTC AGACCT
p6c06s033 GAAGAGGTAG TAATTAGATC TGAAAATTTC ACAAACAATG CTAAAATCAT
          AATAGTACAG CTAAAACAAC CTGTACAAAT AAATTGTACA AGACTCAACA
          ACAATACAAG AAAAAGTATA AATATAGGAC CAGGGAGAGC ATTTTATGCA
          ACAGGAGAAA TAATAGGAAA TATAAGACAA GCACATTGTA ACATTAGTAA
          AGCACAATGG AATGACACTT TAAAACAGGT AGCCAGAAAA TTGGGAGAAC
          AATTTGGGAA TAAAACAATA GTCTTTAATC ACTCCTCAGG AGGGGACCCA
          GAAATTGTAA TGCACAGTTT TAATTGTGGA GGGGAATTTT TCTACTGTAA
          TACAACACCA CTGATCACAC TCCAATGCAG AATAAAACAA ATTATAAACA
          TGTGGCAGGA AGTAGGAAAA GCAACGTATG CCCCTCCCAT CAGAGGACCA
          ATTAAATGTT CCTCAAATAT TACAGGGCTG CTATTAACAA GAGATGGTGG
          TGAGATCTTC AGACCT
p6c07s034 GAAGAGGTAG TAATTAGATC TGAAAATTTC ACGAACAATG CTAAAATCAT
          AATAGTACAG CTAAACCAAC CTGTAAAAAT AAATTGTATA AGACCCAACA
          ACAATACAAG AAAAAGTATA ACTATAGGAC CAGGGAGAGC ATTTTATGCA
          ACAGGAGAAA TAATAGGAGA TATAAGACAA GCACATTGTA ACATTAGTGA
          AGCAAAATGG AATGACACTT CAAAACAGGT AGTTAGAAAA TTGAGAGAAC
          AATTTGTGAA TAAAACAATA GTCTTTAATC ACTCCTCAGG AGGGGACCCA
          GAAACTGTAA TGCACAGTTT TAATTGTGGA GGGGAATTTT TCTACTGTAA
          TACAACACCA CTGATCACAC TCCAATGCAG AATAAAACAA ATTATAAACA
          TGTGGCAGGA AGTAGGAAAA GCAATGTATG CCCCTCCCAT CAGAGGACCA
          ATTAAATGTT CCTCAAATAT TACAGGGCTG CTATTAACAA GAGATGGTGG
          TGAGATCTTC AGACCT
p6c07s035 GAAGAGGTAG TAATTAGATC TGAAAATTTC ACGAACAATG CTAAAATCAT
          AATAGTACAG CTAAACCAAC CTGTACAAAT AAATTGTACA AGACCCAACA
          ACAATACAAG AAAAAGTATA AATATAGGAC CAGGGAGAGC ATTTTATGCA
          ACAGGAGAAA TAATAGGAGA TATAAGACAA GCACATTGTA ACATTAGTGA
          AGCACAATGG AATGACACTT TAAAACAAGT AGTTAGAAAA TTGAGAGAGC
          AATTTGTGAA TAAAACAATA GTCTTTAATC ACTCCTCAGG AGGGGACCCA
          GAAATTGTAA TGCACAGTTT TAATTGTGGA GGGGAATTTT TCTACTGTAA
          TACAACACCA CTGATCACAC TTCAATGCAG AATAAAACAA ATTATAAACA
          GGTGGCAGGA AGTAGGAAAA GCAATGTATG CCCCTCCCAT CAGAGGACCA
          ATTAAATGTT CCTCAAATAT TACAGGACTG CTATTAATAA GAGATGGTGG
          TGAGATCTTC AGACCT
p6c07s036 GAAGAGGTAG TAATTAGATC TGAAAATTTC ACGAACAATG CTAAAATCAT
          AATAGTACAG CTAAACCAAC CTGTACAAAT AAATTGTACA AGACCCAACA
          ACAATACAAG AAAAAGTATA AATATAGGAC CAGGGAGAGC ATTTTATGCA
          ACAGGAGAAA TAATAGGAGA TATAAGACAA GCACATTGTA ACATTAGTGA
          AGCACAATGG AATAACACTT TAAAACAGGT AGCCAGAAAA TTAAGAGAAC
          AATTTGTGAA TAAAACAATA GTCTTTAATC ACTCCTCAGG AGGGGACCCA
          GAAATTGTAA TGCACAGTTT TAATTGTGGA GGGGAATTTT TCTACTGTAA
          TACAACACCA CTGATCACAC TCCAATGCAG AATAAAACAA ATTATAAACA
          TGTGGCAGGA AGTAGGAAAA GCAACGTATG CCCCTCCCAT CAGAGGACCA
          ATTAAATGTT CCTCAAATAT TACAGGGCTG CTATTAATAA GAGATGGTGG
          TGAGATCTTC AGACCT
p6c08s037 GAAGAGGGAG TAATTAGATC TGAAAATTTC ACGAACAATG CTAAAATCAT
          AATAGTACAG CTAAACCAAC CTGTAAAAAT AAATTGTATA AGACCCAACA
          ACAATACAAG AAAAAGTATA ACTATAGGAC CAGGGAGAGC ATTTTATGCA
          ACAGGAGAAA TAATAGGAGA TATAAGACAA GCACGTTGTA ACATTAGTGA
          AGCACAATGG AATGACACTT TAAAACAGGT AGTTAGAAAA TTGAGAGAAC
          AATTTGTGAA TAAAACAATA GTCTTTAATC ACTCCTCAGG AGGGGACCCA
          GAAATTGTAA TGCACAGTTT TAATTGTGGA GGGGAATTTT TCTACTGTAA
          TACAACACCA CTGATCACAC TCCAATGCAG AATAAAACAA ATTATAAACA
          TGTGGCAGGA AGTAGGAAAA GCAATGTATG CCCCTCCCAT CAGAGGACCA
          ATTAAATGTT CCTCAAATAT TACAGGGCTG CTATTAACAA GAGATGGTGG
          TGAGATCTTC AGACCT
p6c08s038 GAAGAGGTAG TAATTAGATC TGAAAATTTC ACGAACAATG CTAAAATCAT
          AATAGTACAG CTAAACCAAC CTGTAAAAAT AAATTGTATA AGACCCAACA
          ACAATACAAG AAAAAGTATA ACTATAGGAC CAGGGAGAGC ATTTTATGCA
          ACAGGAGAAA TAATAGGAGA TATAAGACAA GCACATTGTA ACATTAGTGA
          AGCACAATGG AATGACACTT TAAAACAGGT AGTTAGAAAA TTGAGAGAAC
          AATTTGTGAA TAAAACAATA GTCTTTAATC ACTCCTCAGG AGGGGACCCA
          GAAATTGTAA TGCACAGTTT TAATTGTGGA GGGGAGTTTT TCTACTGTAA
          TACAACACCA CTGATCACAC TCCAATGCAG AATAAAACAA ATTATAAACA
          TGTGGCAGGA AGTAGGAAAA GCAATGTATG CCCCTCCCAC CAGAGGACCA
          ATTAAATGTT CCTCAAATAT TACAGGGCTG CTATTAACAA GAGATGGTGG
          TGAGATCTTC AGACCT
p6c08s039 GAAGAGGTAG TAATTAGATC TGAAAATTTC ACGAACAATG CTAAAATCAT
          AATAGTACAG CTAAACCAAC CTGTAAAAAT AAATTGTACA AGACCCAACA
          ACAATACAAG AAAAAGTATA ACTATAGGAC CAGGGAGAGC ATTATATGCA
          ACAGGAGAAA TAATAGGAGA TATAAGACAA GCACATTGTA ACATTAGTGA
          AGCACAATGG AATGACACTT TAAAACAGGT AGTTAGAAAA TTGAGAGAAC
          AATTTGTGAA TAAAACAATA GTCTTTAATC ACTCCTCAGG AGGGGACCCA
          GAAACTGTAA TGCACAGTTT TAATTGTGGA GGGGAATTTT TCTACTGTAA
          TACAACACCA CTGATCACAC TCCAATGCAG AATAAAACAA ATTATAAACA
          TGTGGCAGGA AGTAGGAAAA GCAATGTATG CCCCTCCCAT CAGAGGACCA
          ATTAAATGTT CCTCAAATAT TACAGGGCTG CTACTAACAA GAGATGGTGG
          TGAGATCTTC AGACCT
p6c08s040 GAAGAGGTAG TAATTAGATC TGAAAATTTC ACGAACAATG CTAAAATCAT
          AATAGTACAG CTAAACCAAC CTGTACAAAT AAATTGTACA AGGCCCAACA
          ACAATACGAG AAAAAGTATA AATATAGGAC CAGGGAGAGC ATTATATGCA
          ACAGGAGAAA TAATAGGAGA TATAAGACAA GCACATTGTA ACATTAGTGA
          AGCACAATGG AATGACACTT TAAAACAGGT AGTTAGAAAA TTGAGAGAAC
          AATTTGTGAA TAAAACAATA GTCTTTAATC ACTCCTCAGG AGGGGACCCA
          GAAACTGTAA TGCACAGTTT TAATTGTGGA GGAGAATTTT TCTACTGTAA
          TACAACACCA CTGATCACAC TCCAATGTAG AATAAAACAA ATTATAAACA
          TGTGGCAGGA AGTAGGAAAA GCAATGTATG CCCCTCCCAT CAGAGGACCA
          ATTAATTGTT CCTCAAATAT TACAGGGCTG CTATTAACAA GAGATGGTGG
          TGAGATCTTT AGACCT
p6c08s041 GAAGAGATAG TAATTAGATC TGAAAATTTC ACGAACAATG CTAAAATCAT
          AATAGTACAG CTAAACCAAC CTGTACAAAT AAATTGTACA AGACCCAACA
          ACAATACAAG AAAAAGTATA AATATAGGAC CAGGGAGAGC ATTATATGCA
          ACAGGAGAAA TAATAGGAGA TATAAGGCAA GCACATTGTA ACATTAGTGA
          AGCACAATGG AATAACACTT TAAAACAGGT AGCCAGAAAA TTGAGAGAAC
          AATTTGTGAA TAAAACAATA GTCTTTAATC ACTCCTCAGG AGGGGACCCA
          GAAACTGTAA TGCACAGTTT TAATTGTGGA GGGGAATTTT TCTACTGTAA
          TACAACACCA CTGATCACAC TCCAATGCAG AATAAAACAA ATTATAAACA
          TGTGGCAGGA AGTAGGAAAA GCAATGTATG CCCCTCCCAT CAGAGGACCA
          ATTAAATGTT CCTCAAATAT TACAGGGCTG CTATTAACAA GAGATGGTGG
          TGAGATCTTC AGACCT
p6c08s042 GAAGAGGTAG TAATTAGATC TGAAAATTTC ACAAACAATG CTAAAATCAT
          AATAGTACAG CTAAAACAAC CTGTACAAAT AAATTGTACA AGACCCAACA
          ACAATACAAG AAAAAGTATA AATATAGGAC CAGGGAGAGC ATTTTATGCA
          ACAGGAGAAA TAATAGGAAA TATAAGACAA GCACATTGTA ACATTAGTAA
          AGCACAATGG AATGACACTT TAAAACAGGT AGCCAGAAAA TTGAAAGAAC
          AATTTGGGAA TAAAACAATA GTCTTTAATC ACTCCTCAGG AGGGGACCCA
          GAAATTGTAA TGCACAGTTT TAATTGTGGA GGGGAATTTT TCTACTGTAA
          TACAACACCA CTGATCACAC TCCAATGCAG AATAAAACAA ATTATAAACA
          TGTGGCAGGA AGTAGGAAAA GCAACATATG CCCCTCCCAT CAGAGGACCA
          ATTAAATGTT CCTCAAATAT TACAGGGCTG CTATTAACAA GAGATGGTGG
          TGAGATCTTC AGACCT
p6c09s043 GAAGAGGTAG TAATTAGATC TGAAAATTTC ACGAACAATG CTAAAATCAT
          AATAGTACAG CTAAACCAAC CTGTAAACAT AAATTGTACA AGGCCCAACA
          ACAATACAAG AAAAAGTATA ACTATAGGAC CAGGGAGAGC ATTTTATGCA
          ACAGGAGAAA TAATAGGAGA TATAAGACAA GCACATTGTA ACATTAGTGA
          AGCACAATGG AATGACACTT TAAAACAGGT AGTTAAAAAA TTGAGAGAAC
          AATTTGTGAA TAAAACAATA GTCTTTAATC ACTCCTCAGG AGGGGACCCA
          GAAACTGTAA TGCACAGTTT TAATTGTGGA GGGGAATTTT TCTACTGTAA
          TACAACACCA CTGATCACAC TCCAATGCAG AATAAAACAA ATTATAAACA
          GGTGGCAGGA AGTAGGAAAA GCAATGTATG CCCCTCCCAT CAGAGGACCA
          ATTAAATGTT CCTCAAATAT TACAGGGCTG CTATTAACAA GAGATGGTGG
          TGAGATCTTT AGACCT
p6c09s044 GAAGAGGTAG TAATTAGATC TGAAAATTTC ACGAACAATG CTAAAATCAT
          AATAGTACAG CTAAACCAAC CTGTAAAAAT AAATTGTACA AGACCCAACA
          ACAATACAAG AAAAAGTATA GCTATAGGAC CAGGGAGAGC ATTTTATGCA
          ACAGGAGAAA TAATAGGAGA TATAAGACAA GCACATTGTA ACATTAGTGA
          AGCACAATGG AATGACACTT TAAAACAGGT AGTTAGAAAA TTGAGAGAAC
          AATTTGGGAA TAAAACAATA GTCTTTAATC ACTCCTCAGG AGGGGACCCA
          GAAACTGTAA TGCACAGTTT TAATTGTGGA GGGGAATTTT TCTACTATAA
          TACAACACCA CTGATCACAC TCCAATGCAG AATAAAACAA ATTATAAACA
          TGTGGCAGGA AGTAGGAAAA GCAATGTATG CCCCTCCCAT CAGAGGACCA
          ATTAAATGTT CCTCAGATAT TACAGGGCTG CTATTAACAA GAGATGGTGG
          TGAGATCTTC AGACCT
p6c09s045 GAAGAGGTAG TAATAAGATC TGAAAATTTC ACGAACAATG CTAAAATCAT
          AATAGTACAG CTAAACCAAC CTGTACAAAT AAATTGTACA AGACCCAACA
          ACAATACAAG AAAAAGTATA AATATAGGAC CAGGGAGAGC ATTTTATGCA
          ACAGGAGAAA TAATAGGAAA TATAGGACAA GCACATTGTA ACATTAGTAA
          AGCACAATGG AATAACACTT TAAAACAAGT AGCCAGAAAA TTAAGAGAAC
          AATTTGGGAA TAAAACAATA GTCTTTAATC ACTCCTCAGG AGGGGACCCA
          GAAATTGTAA TGCACAGTTT TAATTGTGGA GGGGAATTTT TCTACTGTAA
          TACAACACCA CTGATCACAC TCCAATGCAG AATAAAACAA ATTATAAACA
          TGTGGCAGGA AGTAGGAAAA GCAACGTATG CCCCTCCCAT CAAAGGACCA
          ATTAAATGTT CCTCAAATAT TACAGGGCTG CTATTAACAA GAGATGGTGG
          TGAGATCTTC AGACCT
p6c09s046 GAAGAGGTAG TAATTAGATC TGAAAATTTC ACGAACAATG CTAAAATCGT
          AATAGTACAA CTAAACCAAC CTGTACAAAT AAATTGTACA AGACCCAACA
          ACAATACAAG AAAAAGTATA AATATAGGAC CAGGGAGAGC ATTTTATGCA
          ACAGGAGAAA TAATAGGAAA TATAAGACAA GCACATCGTA ACATTAGTAA
          AGCACAATGG AATAACACTT TAAAACAAGT AGCTAGAAAA TTGGGAGAAC
          AATTTGGGAA TAAAACAATA GTCTTTAATC ACTCCTCAGG AGGGGACCCA
          GAAATTGTAA TGCACAGTTT TAATTGTGGA GGGGAATTTT TCTACTGTAA
          TACAACACCA CTGATCACAC TCCAATGCAG AATAAAACAA ATTATAGACA
          TGTGGCAGGA AGTAGGAAAA GCAACGTATG CCCCTCCCAT CAGAGGACCA
          ATTAAATGTT CCTCAAATAT TACAGGGCTG CTATTAACAA GAGATGGTGG
          GGAGATCTTC AGACCT
p6c09s047 GAAGAGGTAG TAATTAGATC TGAAAATTTC ACAAACAATG CTAAAATCAT
          AATAGTACAA CTAAACCAAT CTGTACAAAT AAATTGTACA AGACCCAACA
          ACAATACAAG AAAAAGTATA AATATAGGAC CAGGGAGAGC ATTTTATGCA
          ACAGGAGAAA TAATAGGAAA TATAAGACAA GCACATTGTA ACATTAGTGA
          AGCACAATGG AATGACACTT TAAAACAGGT AGCTAGAAAA TTGGGAGAAC
          AATTTGGGAA TAAAACAATA GTCTTTAATC ACTCCTCAGG AGGGGACCCA
          GAAATTGTAA TGCACAGTTT TAATTGTGGA GGGGAATTTT TCTACTGTAA
          TACAACACCA CTGATCACAC TCCAATGCAG AATAAAACAA ATTATAAACA
          TGTGGCAGGA AGTAGGAAAA GCAACGTATG CCCCTCCCAT CAGAGGACCA
          ATTAAATGTT CCTCAAATAT TACAGGGCTG CTGTTAACAA GAGATGGTGG
          TGAGATCTTC AGACCT
p6c10s048 GAAGAGGTAG TAATTAGATC TGAAAATTTC ACGAACAATG CTAAAATCAT
          AATAGTACAG CTAAACCAAC CTGTAAACAT AAATTGTACA AGACCCAACA
          ACAATACAAG AAAAAGTATA ACTATAGGAC CAGGGAGAGC ATTTTATGCA
          ACAGGAGAAA TAATAGGAGA TATAAGACAA GCACATTGTA ACATTAGTGA
          AGCACAATGG AATGACACTT TAAAACAGGT AGTTAAAAAA TTGAGAGAAC
          AATTTGTGAA TAAAACAATA GTCTTTAATC ACTCCTCAGG AGGGGACCCA
          GAAACTGTAA TGCACAGTTT TAATTGTGGA GGGGAATTTT TCTACTGTAA
          TACAACACCA CTGATCACAC TCCAATGCAG AATAAAACAA ATTATAAACA
          GGTGGCAGGA AGTAGGAAAA GCAATGTATG CCCCTCCCAT CAGAGGACCA
          ATTAAATGTT CCTCAAATAT TACAGGGCTG CTATTAACAA GAGATGGTGG
          TGAGATCTTC AGACCT
p6c10s049 GAAGAGGTAG TAATTAGATC TGAAAATTTC ACGAACAATG CTAAAATCAT
          AATAGTACAG CTAAACCAAC CTGTACAAAT AAATTGTACA AGACCCAACA
          ACAATACAAG AAAAGGTATA AATATAGGAC CAGGGAGAGC ATTTTATGCA
          ACAGGAGAAA TAATAGGAGA TATAAGACAA GCACATTGTA ACATTAGTAA
          AGCACAATGG AATAACACTT TAAAACAGGT AGCCAAAAAA TTAAGAGAAC
          AATTTGTGAA TAAAACAATA GTCTTTAATC ACTCCTCAGG AGGGGACCCA
          GAAACTGTAA TGCACAGTTT TAATTGTGGA GGGGAATTTT TCTACTGTAA
          TACAACACCA CTGATCACAC TCCAATGTAG AATAAAACAA ATTATAAACA
          TGTGGCAGGA AGTAGGAAAA GCAACGTATG CCCCTCCCAT CAGGGGACCA
          ATTAAATGTT CCTCAAATAT TACAGGGCTG CTATTAATAA GAGATGGTGG
          TGAGATCTTC AGACCT
p6c11s050 GAAGAGGTAG TAATTAGATC TGAAAATTTC ACAAACAATG CTAAAATCAT
          AATAGTACAG CTAAACCAAC CTGTACAAAT AAATTGTACA AGACCCAACA
          ACAATACAAG AAAGAGTATG AATATAGGAC CAGGGAGAGC ATTTTATGCA
          ACAAGAGAAA TAATAGGAAA TATAAGACAA GCACATTGTA ACATTAGTGA
          AGCACAATGG AATAACACTT TAAAACAGGT AGCCAGAAAA TTGGGAGAAC
          ACTTTGGGAA TAAAACAATA GTCTTTAATC ACTCCTCAGG AGGGGACCCA
          GAAATTGTAA TGCACAGTTT TAATTGTGGA GGGGAATTTT TCTACTGTAA
          TACAACACCA CTGATCACAC TCCAATGCAG AATAAAACAA ATTATAAACA
          TGTGGCAGGA AGTAGGAAAA GCAACGTATG CCCCTCCCAT CAGAGGACCA
          ATTAAATGTT CCTCAAATAT TACAGGGCTG CTATTAACAA GAGATGGTGG
          TGAGATCTTC AGACCT
p6c12s051 GAAGAGGTAG TAATTAGATC TGAAAATTTC ACGAACAATG CTAAAATCAT
          AATAGTACAG CTAAACCAAC CTGTAAAAAT AAATTGTATA AGACCCAACA
          ACAATACAAG AAAAAGTATA ACTATAGGAC CAGGGAGAGC ATTTTATGCA
          ACAGGAGAAA TAATAGGAGA TATAAGACAA GCACATTGTA ACATTAGTGA
          AGCACAATGG AATGACACTT TAAAACAGGT AGTTAGAAAA TTGAGAGAAC
          AATTTGTGAA TAAAACAATA GTCTTTAATC ACTCCTCAGG AGGGGACCCA
          GAAATTGTAA TGCACAGTTT TAATTGTGGA GGGGAATTTT TCTACTGTAA
          TACAACACCA CCGATCACAC TCCAATGCAG AATAAAACAA ATTATAAACA
          TGTGGCAGGA AGTAGGAAAA GCAATGTATG CCCCTCCCAT CAGAGGACCA
          ATTAAATGTT CCTCAAATAT TACAGGGCTG CTATTAACAA GAGATGGTGG
          TGAGATCTTC AGACCT
p6c12s052 GAAGAGGTAG TAATTAGATC TGAAAATTTC ACGAACAATG CTAAAATCAT
          AATAGTACAG CTAAACCAAC CTGTAAAAAT AAATCGTATA AGACCCAACA
          ACAATACAAG AAAAAGTATA ACTATAGGAC CAGGGAGAGC ATTTTATGCA
          ACAGGAGAAA TAATAGGAGA TATAAGACAA GCACATTGTA ACATTAGTGA
          AGCAAAATGG AATGACACTT TAAAACAGGT AGTTAGAAAA TTGAGAGAAC
          AATTTGTGAA TAAAACAATA GTCTTTAATC ACTCCTCAGG AGGGGACCCA
          GAAACTGTAA TGCACAGTTT TAATTGTGGA GGGGAATTTT TCTACTGTAA
          TACAACACCA CTGATCACAC TCCAATGCAG AATAAAACAA ATTATAAACA
          TGTGGCAGGA AGTAGGAAAA GCAATGTATG CCCCTCCCAC CAGAGGACCA
          ATTAAATGTT CCTCAAATAT TACAGGGCTG CTATTAACAA GAGATGGTGG
          TGAGATCTTC AGACCT
p6c12s053 GAAGAGGTAG TAATTAGATC TGAAAATTTC ACGAACAATG CTAAAATCAT
          AATAGTACAG CTAAAACAAC CTGTACAAAT AAATTGTACG AGACCCAACA
          ACAATACAAG AAAAAGTATA AATATAGGAC CAGGGAGAGC ATTTTATGCA
          ACAGGAGAAA TAATAGGAAA TATAAGACAA GCACATTGTA ACATTAGTAA
          AGCACAATGG AATAACACTT TAAAACAAGT AGCCAGAAAA TTAAGAGAAC
          AATTTGGGAA TAAAACAATA GTCTTTAATC ACTCCTCGGG AGGGGACCCA
          GAAATTGTAA TGCACAGTTT TAATTGTGGA GGGGAATTTT TCTACTGTAA
          TACAACACCA CTGATCACAC TCCAATGCAG AATAAAACAA ATTATAAACA
          TGTGGCAGGA AGTAGGAAAA GCAACATATG CCCCTCCCAT CAGAGGACCA
          ATTAAATGTT CCTCAAATAT TACAGGGCTG CTATTAACAA GAGATGGTGG
          TGAGATCTTC AGACCT
p6c12s054 GAAGAGGTAG TAATTAGATC TGAAAATTTC ACAAACAATG CTAAAATCAT
          AATAGTACAA CTAAACCAAT CTGTACAAAT AAATTGTACA AGACCCAACA
          ACAATACAAG AAAAAGTATA AATATAGGAC CAGGGAGAGC ATTTTATGCA
          ACAGGAGAAA TAATAGGAAA TATAAGACAA GCACATTGTA ACATTAGTGA
          AGCACAATGG AATGACACTT TAAAACAGGT AGCTAGAAAA TTGGGAGAAC
          AATTTGGGAA TAAAACAATA GTCTTTAATC ACTCCTCAGG AGGGGACCCA
          GAAATTGTAA TGCACAGTCT TAATTGTGGA GGGGAATTTT TCTACTGTAA
          TACAACACCA CTGATCACAC TCCAATGCAG AATAAAACAA ATTATAAACA
          TGTGGCAGGA AGTAGGAAAA GCAACGTATG CCCCTCCCAT CAGAGGACCA
          ATTAAATGTT CCTCAAATAT TACAGGGCTG CTATTAACAA GAGATGGTGG
          TGAGATCTTC AGACCT
p6c13s055 GAAGAGGTAG TAATTAGATC TGAAAATTTC ACGAACAATG CTAAAATCAT
          AATAGTACAG CTAAACCAAC CTGTAAAAAT AAATTGTATA AGACCCAACA
          ACAATACAAG AAAAAGTATA ACTATAGGAC CAGGGAGAGC ATTTTATGCA
          ACAGGAGAAA TAATAGGAGA TATAAGACAA GCACATTGTA ACATTAGTGA
          AGCACAATGG AATGACACTT TAAAACAGGT AGTTAGAAAA TTGAGAGAAC
          AATTTGTGAA TAAAACAATA GTCTTTAATC ACTCCTCAGG AGGGGACCCA
          GAAATTGTAA TGCACAGTTT TAATTGTGGA GGGGAATTTT TCTACTGTAA
          TACAACACCA CTGATCACAC TCCAATGCAG AATAAAACAA ATTATAAACA
          CGTGGCAGGA AGTAGGAAAA GCAATGTATG CCCCTCCCAT CAGAGGACCA
          ATTAAATGTT CCTCAAATAT TACGGGGCTG CTATTAACAA GAGATGGTGG
          TGAGATCTTC AGACCT
p6c13s056 GAAGAGGTAG TAATTAGATC TGAAAATTTC ACAAACAATG CTAAAATCAT
          AATAGTACAG CTAAAACAAC CTGTACAAAT AAATTGTACA AGACCCAACA
          ACAATACAAG AAAAAGTATA AATATAGGAC CAGGGAGAGC ATTTTATGCA
          ACAGGAGAAA TAATAGGAAA TATAAGACAA GCACATTGTA ACATTAGTAA
          AGCACAATGG AATAACACTT TAAAACAAGT AGCTAGAAAA TTGGGAGAAC
          AATTTAGGAA TAAAACAATA GTCTTTAATC ACTCCTCAGG AGGGGACCCA
          GAAATTGTAA TGCACAGTTT TAATTGTGGA GGGGAATTTT TCTACTGTAA
          TACAACACCA CTGATCACAC TCCAATGCAG AATAAAACAA ATTATAAACA
          TGTGGCAGGA AGTAGGAAAA GCAACGTATG CCCCTCCCAT CAGAGGACCA
          ATTAAATGTT CCTCAAATAT TACAGGGCTG CTATTAACAA GAGATGGTGG
          TGAGATCTTC AGACCT
p6c14s057 GAAGAGATAG TAATTAGATC TGAAAATTTC ACGAACAATG CTAAAATCAT
          AATAGTACAG CTAAACCAAC CTGTACAAAT AAATTGTACA AGACCCAACA
          ACAATACAAG AGAAGGTATA AATATAGGAC CAGGGAGAGC ATTTTATGCA
          ACAGGAGAAA TAATAGGAGA TATAAGACAA GCACATTGTA ACATTAGTGA
          AGCACAATGG AATAACACTT TAAAACAGGT AGCCAGAAAA TTAAGAGAAC
          AATTTGTGAA TAAAACAATA GTCTTTAATC ACTCCTCAGG AGGGGACCCA
          GAAACTGTAA TGCACAGTTT TAATTGTGGA GGGGAATTTT TCTACTGTAA
          TACAACACCA CTGATCACAC TCCAATGCAG AATAAAACAA ATTATAAACA
          TGTGGCAGGA AGTAGGAAAA GCAATGTATG CCCCTCCCAT CAGAGGACCA
          ATTAAATGTT CCTCAAATAT TACAGGGCTG CTATTAACAA GAGATGGTGG
          TGAGATCTTT AGACCT
p6c14s058 GAAGAGGTAG TAATTAGATC TGAAAATTTC ACAAACAATG CTAAAATCAT
          AATAGTACAG CTAAACCAAC CTGTACAAAT AAATTGTACA AGACCCAACA
          ACAATACAAG AAAAAGTATA GCTATAGGAC CAGGGAGAGC ATTTTATGCA
          ACAGGAGAAA TAATAGGAGA TATAAGACAA GCACATTGTA ACATTAGTGA
          AGCACAATGG AATAACACTT TAAAACAGGT AGCCAGAAAA TTAAGAGAAC
          AATTTGTGAA TAAAACAATA GTCTTTAATC ACTCCTCAGG AGGGGACCCA
          GAAACTGTAA TGCACAGTTT TAATTGTGGA GGGGAATTTT TCTACTGTAA
          TACAACACCA CTGATCACAC TCCAATGCAG AATAAAACAA ATTATAAACA
          TGTGGCAGGA AGTAGGAAAA GCAACGTATG CCCCTCCCAT CAGAGGACCA
          ATTAAATGTT CCTCAAATAT TACAGGGCTG CTATTAACAA GAGATGGTGG
          TGAGATCTTC AGACCT
p6c14s059 GAAGAGGTAG TAATTAGATC TGAAAATTTC ACAAACAATG CTAAAATCAT
          AATAGTACAA CTAAAACAAC CTGTACAAAT AAATTGTACA AGACCCAACA
          ACAATACAAG AAAAAGTATA AATATAGGAC CAGGGAGAGC ATTTTATGCA
          ACAGGAGAAA TAATAGGAAA TATAAGACAA GCACATTGTA ACATTAGTAA
          AGCACAATGG AATGACACTT TAAAACAGGT AGCCAGAAAA TTGGGAGAAC
          AATTTGGGAA TAAAACAATA GTCTTCAATC ACTCCTCAGG AGGGGACCCA
          GAAATTGTAA TGCACAGTTT TAATTGTGGA GGGGAATTTT TCTACTGTAA
          TACAACACCA TTGATCACAC TCCAATGCAG AATAAAACAA ATTATAAACA
          TGTGGCAGGA AGTAGGAAAA GCAACGTATG CCCCTCCCAT CAGAGGACCA
          ATTAAATGTT CCTCAAACAT TACAGGGCTG CTATTAACAA GAGATGGTGG
          TGAGATCTTC AGACCT
p6c15s060 GAAGAGGTAG TAATTAGATC TGAAAATTTC ACAAACAATG CTAAAATCAT
          AATAGTACAG CTAAAACAAC CTGTACAAAT AAATTGTACA AGACCCAACA
          ACAATACAAG AAAAAGTATA AATATAGGAC CAGGGAGAGC ATTTTATGCA
          ACAGGAGAAA TAATAGGAAA TATAAGACAA GCACATTGTA ACATTAGTAA
          AGCACAATGG AATGACACTT TAAAACAGGT AGCCAGAAAA TTGGGAGAAC
          AATTTGGAAA TAAAACAAAA GTCTTTAATC ACTCCTCAGG AGGGGACCCA
          GAAATTGTAA TGCACAGTTT TAATTGTGGA GGGGAATTTT TCTACTGTGA
          TACAACATCA CTGATCACAC TCCAATGCAG AATAAAACAA ATTATAAACA
          TGTGGCAGGA AGTAGGAAAA GCAACATATG CCCCTCCCAT CAGAGGACCA
          ATTAAATGTT CCTCAAACAT TACAGGGCTG CTATTAACAA GAGATGGTGG
          TGAGATCTTC AGACCT
p6c16s061 GAAGAGGTAG TAATTAGATC TGAAAATTTC ACAAACAATG CTAAAATCAT
          AATAGTACAG CTAAAACAAC CTGCACAAAT AAATTGTACA AGACCCAACA
          ACAATACAAG AAAAAGTATA AATATAGGAC CAGGGAGAGC ATTTTATGCA
          ACAGGAGAAA TAATAGGAAA TATAAGACAA GCACATTGTA ACATTAGTAA
          AGCACAATGG AATAACACTT TAAAACAAGT AGCTAGAAAA TTAAAAGAAC
          AATTTAGGAA TAAAACAATA GTCTTTAATC ACTCCTCAGG AGGGGACCCA
          GAAATTGTAA TGCACAGTTT TAATTGTGGA GGGGAATTTT TCTACTGTAA
          TACAACACCA CTGATCACAC TCCAATGCAG AATAAAACAA ATTATAAACA
          TGTGGCAGGA AGTAGGAAAA GCAACGTATG CCCCTCCCAT CAGAGGACCA
          ATTAAATGTT CCTCAAACAT TACAGGGCTG CTATTAACAA GAGATGGTGG
          TGAGATCTTC AGACCT
p6c18s062 GAAGAGGTAG TAATTAGATC TGAAAATTTC ACAAACAATG CTAAAATCAT
          AATAGTACAG CTAAACCAAT CTGTACAAAT AAATTGTACA AGACCCAACA
          ACAATACAAG AAAAAGTATA AATATAGGAC CAGGGAGAGC ATTTTATGCA
          ACAGGAGAAA TAATAGGAAA TATAAGACAA GCACATTGTA ACATTAGTAA
          AGCACAATGG AATAACACTT TAAAACAAGT GGCTAGAAAA TTGGGAGAAC
          AATTTGGGAA TAAAACAATA GTCTTTAATC ACTCCTCAGG AGGGGACCCA
          GAAATTGTAA TGCACAGTTT TAATTGTGGA GGGGAATTTT TCTACTGTAA
          TACAACACCA CTGATCACAC TCCAATGCAG AATAAAACAA ATTATAAACA
          TGTGGCAGGA AGTAGGAAAA GCAACATATG CCCCTCCCAT CAGAGGACCA
          ATTAAATGTT CCTCAAATAT TACAGGGCTG CTATTGACAA GAGATGGTGG
          TGAGATCTTC AGACCT
p6cas0063 GAAGAGGTAG TAATTAGATC TGAAAATTTC ACGAACAATG CTAAAATCAT
          AATAGTACAG CTAAACCAAC CTGTAAAAAT AAATTGTACA AGACCCAACA
          ACAATACAAG AAAAAGTATA CCTATAGGAC CAGGGAGAGC ATTTTATGCA
          ACAGGAGAAA TAATAGGAGA TATAAGACAA GCACATTGTA ACATTAGTGA
          AGCACAATGG AATGACACTT TAAAACAGGT AGTTAGAAAA TTGAGAGAAC
          AATTTGTGAA TAAAACAATA GTCTTTAATC ACTCCTCAGG AGGGGACCCA
          GAAATTGTAA TGCACAGTTT TAATTGTGGA GGGGAATTTT TCTACTGTAA
          TACAACACCA CTGATCACAC TCCAATGCAG AATAAAACAA ATTATAAACA
          TGTGGCAGGA AGTAGGAAAA GCAATGTATG CCCCTCCCAT CAGAGGACCA
          ATTAATTGTT CCTCAAATAT TACAGGGCTG CTATTAATAA GAGATGGTGG
          TGAGATCTTC AGACCT
p6cas0064 GAAGAGGTAG TAATTAGATC TGAAAATTTC ACGAACAATG CTAAAATCAT
          AATAGTACAG CTAAATCAAC CTGTACAAAT AAATTGTACA AGACCCAACA
          ACAATACAAG AAAAAGTATA AATATAGGAC CAGGGAGAGC ATTTTATGCA
          ACAGGAGAAA TAATAGGAGA TATAAGACAA GCACATTGTA ACATTAGTGA
          AGCACAATGG AATAACACTT TAAAACAGGT AGCCAGAAAA TTGAGAGAAC
          AATTTGTGGA TAAAACAATA GTCTTTAATC ACTCCTCAGG AGGGGACCCA
          GAAATTGTAA TGCACAGTTT TAATTGTGGA GGGGAATTTT TCTACTGTAA
          TACAACACCA CTGATCACAC TCCAATGCAG AATAAAACAA ATTATAAACA
          TGTGGCAGGA AGTAGGAAAA GCAACGTATG CCCCTCCCAT CAGAGGACCA
          ATTAAATGTT CCTCAAATAT TACAGGGCTG CTATTAATAA GAGATGGTGG
          TGAGATCTTC AGACCT
p6cas0065 GAAGAGGTAG TAATTAGATC TGAAAATTTC ACGAACAATG CTAAAATCAT
          AATAGTACAG CTAAACCAAC CTGTACAAAT AAATTGTACA AGACCCAACA
          ACAATACAAG AAAAAGTATA AATATAGGAC CAGGGAGAGC ATTTTATGCA
          ACAGGAGAAA TAATAGGAAA TATAAGACAA GCACATTGTA ACATTAGTAA
          AGCACAATGG AATAACACTT TAAAACAAGT AGCCAGAAAA TTAAGAGAAC
          AATTTGGGAA TAAAACAATA GTCTTTAATC ACTCCTCAGG AGGGGACCCA
          GAAATTGTAA TGCACAGTTT TAATTGTGGA GGGGAATTTT TCTACTGTAA
          TACAACACCA CTGATCACAC TCCAATGCAG AATAAAACAA ATTATAAACA
          TGTGGCAGGA AGTAGGAAAA GCAACGTATG CCCCTCCCAT CAGAGGACCA
          ATTAAATGTT CCTCAAATAT TACAGGGCTG CTATTAACAA GAGATGGTGG
          TGAGATCTTC AGACCT
p6cas0066 GAAGAGGTAG TAATTAGATC TGAAAATTTC ACAAACACTG CTAAAATCAT
          AATTGTACAG CTAAGCCAAC CTGTACAAAT AAATTGTACA AGACCCAACA
          ACAATACAAG AAAAAGTATA AATATAGGAC CAGGGAGAGC ATTTTATGCA
          ACAGGAGAAA TAATAGGAAA TATAAGACAA GCACATTGTA ACATTAGTAA
          AGCACAATGG AATAACACTT TAAAACAAGT AGCCAGAAAA TTGGGAGAAC
          AATTTGGGAA TAAAACAATA GTCTTTAATC ACTCCTCAGG AGGGGACCCA
          GAAATTGTAA TGCACAGTTT TAATTGTGGA GGGGAATTTT TCTACTGTAG
          TACAACACCA CTGATCACAC TCCAATGCAG AATAAAACAA ATTATAAACA
          TGTGGCAGGA AGTAGGAAAA GCAACGTATG CCCCTCCCAT CAGAGGACCA
          ATTAAATGTT CCTCAAATAT TACAGGGCTG CTATTAACAA GAGATGGTGG
          TGAGATCTTC AGACCT
p6cas0067 GAAGAGGTAG TAATTAGATC TGAAAATTTC ACAAACAATG CTAAAATCAT
          AATAGTACAG CTAAACCAGC CTGTACAAAT AAATTGTACA AGACCCAACA
          ACAATGCAAG AAAAAGTATA AATATAGGAC CAGGGAGAGC ATTTTATGCA
          ACAGGAGAAA TAATAGGAAA TATAAGACAA GCACACTGTA ACATTAGTAA
          AGCACAATGG AATGACACTT TAAAACAGGT AGCCAGAAAA TTGGGAGAAC
          AATTTGGGAA TAAAACAATA GTCTTTAATC ACTCCTCAGG AGGGGACCCA
          GAAATTGTAA TGCACAGTTT TAATTGTGGA GGGGAATTTT TCTACTGTAA
          TACAACACCA CTGATCACAC TCCAATGCAG AATAAAACAA ATTATAAACA
          TGTGGCAGGA AGTAGGAAAA GCAACGTATG CCCCTCCCAT CAGAGGACCA
          ATTAAATGTT CCTCAAATAT TACAGGGCTG CTATTGACAA GAGATGGTGG
          TGAGATCTTC AGACCT
p6cas0068 GAAGAGGTAG TAATTAGATC TGAAAATTTC ACAAACAATG CTAAAATCAT
          AATAGTACAG CTAAACCAAC CTGTACAAAT AAATTGTACA AGACCCAACA
          ACAATACAAG AAAAAGTATA AATATAGGAC CAGGGAGAGC ATTTTATGCA
          ACAGGAGACA TAATAGGAAA TATAAGACAA GCACATTGTA ACATTAGTAA
          AGCACAATGG AATAACACTT TAAAACAAGT AGCCAGAAAA TTGGGAGAAC
          AATTTGGAAA TAAAACAATA GTCTTTAATC ACTCCTCAGG AGGGGACCCA
          GAAATTGTAA TGCACAGTTT TAATTGTGGA GGGGAATTTT TCTACTGTAA
          TACAACACCA CTGATCACAC TCCAATGCAG AATAAAACAA ATTATAAACA
          TGTGGCAGGA AGTGGGAAAA GCAACGTATG CCCCTCCCAT CAAAGGACCA
          ATTAAATGTT CCTCAAATAT TACAGGGCTG CTATTAACAA GAGATGGTGG
          TGAGATCTTC AGACCT
p6cbs0069 GAAGAGGTAG TAATTAGATC TGAAAATTTC ACGAACAATG CTAAAATCAT
          AATAGTACAG CTAAACCAAC CTGTAAAAAT AAATTGTATA AGACCCAACA
          ACAATACAAG AAAAAGTATA ACTATAGGAC CAGGGAGAGC ATTTTATGCA
          ACAGGAGAAA TAATAGGAGA TATAAGACAA GCACATTGTA ACATTAGTGA
          AGCAAAATGG AATGACACTT TAAAACAGGT AGTTAGAAAA TTGAGAGAAC
          AATTTGTGAA TAAAACAATA GTCTTTAATC ACTCCTCAGG AGGGGACCCA
          GAAACTGTAA TGCACAGTTT TAATTGTGGA GGGGAATTTT TCCACTGTAA
          TACAACACCA CTGATCACAC TCCAATGCAG AATAAAACAA ATTATAAACA
          TGTGGCAGGA AGTAGGAAAA GCAATGTATG CCCCTCCCAC CAGAGGACCA
          ATTAAATGTT CCTCAAATAT TACAGGGCTG CTATTAACAA GAGATGGTGG
          TGAGATCTTC AGACCT
p6cbs0070 GAGGAGGTAG TAATTAGATC TGAAAATTTC ACGAACAATG CTAAAATCAT
          AATAGTACAG CTAAACCAAC CTGTACAAAT AAATTGTACA AGACCCAACA
          ACAATACAAG AAAAAGTATA CCTATAGGAC CAGGGAGAGC ATTTTATGCA
          ACAGGAGAAA TAATAGGAGA TATAAGACAA GCACATTGTA ACATTAGTGA
          AGCACAATGG AATAACACTT TAAAACAGGT AGTTAAAAAA TTGAGAGAAC
          AATTTGGGAA TAAAACAATA GTCTTCAATC GCTCCTCAGG AGGGGACCCA
          GAAACTGTAA TGCACAGTTT TAATTGTGGA GGGGAATTTT TCTACTGTAA
          TACAACACCA CTGATCACAC TCCAATGCAG AATAAAACAA ATTATAAACA
          GGTGGCAGGA AGTAGGAAAA GCAATGTATG CCCCTCCCAT CAGAGGACCA
          ATTAAATGTT CCTCAAATAT TACAGGGCTG CTATTAACAA GAGATGGTGG
          TGAGATCTTT AGACCT
p6cbs0071 GAAGTGGTAG TAATTAGATC TGAAAATTTC ACGAACAATG CTAAAATCAT
          AATAGTACAG CTAAACCAAC CTGTACAAAT AAATTGTACA AGACCCAACA
          ACAATACAAG AAAAAGTATA AATATAGGAC CAGGGAGAGC ATTTTATGCA
          ACAGGAGAAA TAATAGGAGA TATAAGACAA GCACATTGTA ACATTAGTGA
          AGCACAATGG AATAACACTT TAAAACAGGT AGCCAGAAAA TTAAGAGAAC
          AATTTGTGAA TAAAACAATA GTCTTTAATC ACTCCTCAGG AGGGGACCCA
          GAAACTGTAA TGCACAGTTT TAATTGTGGA GGGGAATTTT TCTACTGTAA
          TACAACACCA CTGATCACAC TCCAATGCAG AATAAAACAA ATTATAAACA
          TGTGGCAGGA AGTAGGAAAA GCAATGTATG CCCCTCCCAT CAGAGGACCA
          ATTAAATGTT CCTCAAATAT TACAGGGCTG CTATTAATAA GAGATGGTGG
          TGAGATCTTC AGACCT
p6cbs0072 GAAGAGGTAG TAATTAGATC TGAAAATTTC ACAAACAATG CTAAAATCAT
          AATAGTACAG CTAAACCAAC CTGTACAAAT AAATTGTACA AGACCCAACA
          ACAATACAAG AAAAAGTATA AATATAGGAC CAGGGAGAGC ATTTTATGCA
          ACAGGAGAAA TAATAGGAGA TATAAGACAA GCACATTGTA ACATTAGTGA
          AGCACAATGG AATAACACTT TAAAACAGGT AGCCAGAAAA TTAAGAGAAC
          AATTTGTGAA TAAAACAATA GTCTTTAATC ACTCCTCAGG AGGGGACCCA
          GAAACTGTAA TGCACAGTTT TAATTGTGGA GGGGAATTTT TCTACTGTAA
          TACAACACCA CTGATCACAC TCCAATGCAG AATAAAACAA ATTATAAACA
          TGTGGCAGGA AGTAGGAAAA GCAATGTATG CCCCTCCCAT CAGAGGACCA
          ATTAAATGTT CCTCAAATAT TACAGGGCTG CTATTAACAA GAGATGGTGG
          TGAGATCTTT AGACCT
p6cbs0073 GAAGAGGTAG TAATTAGATC TGAAAATTTC ACAAACAATG CTAAAATCAT
          AATAGTACAG CTAAACCAAC CTGTACAAAT AAATTGTACA AGACCCAACA
          ACAATACAAG AAAAAGTATA CCTATAGGAC CAGGGAGAGC ATTTTATGCA
          ACAGGAGAAA TAATAGGAGA TATAAGACAA GCACATTGTA ACATTAGTGA
          AGCACAATGG AATAACACTT TAAAACAGGT AGTTAGAAAA TTGAAAGAAC
          AATTTGGGAA TAAAACAATA GTCTTTAATC ACTCCTCAGG AGGGGACCCA
          GAAATTGTAA TGCACAGTTT TAATTGTGGA GGGGAATTTT TCTACTGTAA
          TACAACACCA CTGATCACAC TCCAATGCAG AATAAAACAA ATTATAAACA
          TGTGGCAGGA AGTAGGAAAA GCAACATATG CCCCTCCCAT CAGAGGACCA
          ATTAAATGTT CCTCAAATAT TACAGGGCTA CTATTAACAA GAGATGGTGG
          TGAGATCTTC AGACCT
p6cbs0074 GAAGAGGTAG TAATTAGATC TGAAAATTTC ACGAACAATG CTAAAATCAT
          AATAGTACAG CTAAACCAAC CTGTACAAAT AAATTGTACA AGACCCAACA
          ACAATACAAG AAAAAGTATA GCTATAGGAC CAGGGAGAGC ATTTTATGCA
          ACAGGAGAAA TAATAGGAGA TATAAGACAA GCACATTGTA ACATTAGTAA
          AGCACAATGG AATAACACTT TAAAACAGGT AGCCAGAAAA TTAAGAGAAC
          AATTTGTGAA TAAAACAATA GTCTTTAATC ACTCCTCAGG AGGGGACCCA
          GAAATTGTAA TGCACAGTTT TAATTGTGGA GGGGAATTTT TCTACTGTAA
          TACAACACCA CTGATCACAC TCCAATGCAG AATAAAACAA ATTATAAACA
          TGTGGCAGGA AGTAGGAAAA GCAACGTATG CCCCTCCCAT CAGAGGACCA
          ATTAAATGTT CCTCAAATAT TACAGGGCTG CTATTAACAA GAGGTGGTGG
          TGAGATCTTC AGACCT
p6ccs0075 GAAGAGGTAG TAATTAGATC TGAAAATTTC ACGAACAATG CTAAAATCAT
          AATAGTACAG CTAAACCAAC CTGTAAAAAT AAATTGTACA AGACCCAACA
          ACAATACAAG AAAAAGTATA ACTATAGGAC CAGGGAGAGC ATTTTATGCA
          ACAGGAGAAA TAATAGGAGA TATAAGACAA GCACATCGTA ACATTAGTGA
          AGCACAATGG AATGACACTT TAAAGCAGGT AGTTAGAAAA TTGAGAGAAC
          AATTTGTGAA TAAAACAATA GTCTTTAATC ACTCCTCAGG AGGGGACCCA
          GAAACTGTAA TGCACAGTTT TAATTGTGGA GGGGAATTTT TCTACTGTAA
          TACAACACCA CTGATCACAC TCCAATGCAG AATAAAACAA ATTATAAACA
          TGTGGCAGGA AGTAGGAAAA GCAATGTATG CCCCTCCCAT CAGAGGACCA
          ATTAATTGTT CCTCAAATAT TACAGGGCTG CTATTAACAA GAGATGGTGG
          TGAGATCTTC AGGCCT
p6ccs0076 GAAGAGGTAG TAATTAGATC TGAAAATTTC ACGAACAATG CTAAAATCAT
          AATAGTACAG CTAAACCAAC CTGTACAAAT AAATTGTACA AGACCCAACA
          ACAATACAAG AAAAGGTATA AATATAGGAC CAGGGAGAGC ATTTTATGCA
          ACAGGAGAAA TAATAGGAGA TATAAGACAA GCACATTGTA ACATTAGTGA
          AGCACAATGG AATAACACTT TAAAACAGGT AGCCAGAAAA TTAAGAGAAC
          AATTTGTGAA TAAAACAATA GTCTTTAACC ACTCCTCAGG AGGGGATCCA
          GAAATTGTAA TGCACAGTTT TAATTGTGGA GGGGAATTTT TCTACTGTAA
          TACAACACCA CTGATCACAC TCCAATGTAG AATAAAACAA ATTATAAACA
          TGTGGCAGGA AGTAGGAAAA GCAACGTATG CCCCTCCCAT CAGAGGACCA
          ATTAAATGTT CCTCAAATAT TACAGGGCTG CTATTAATAA GAGATGGTGG
          TGAGATCTTC AGACCT
p6ccs0077 GAAGAGGTAG TAATTAGATC TGAAAATTTC ACGAACAATG CTAAAATCAT
          AATAGTACAA CTAAACCAAC CTGTACAAAT AAATTGTACA AGACCCAACA
          ACAATACAAG AAAAAGTATA AATATAGGAC CAGGGAGAGC ATTTTATGCA
          ACAGGAGAAA TAATAGGAAA TATAAGACAA GCACACTGTA ACATTAGTAA
          AGCACAATGG AATAACACTT TAAAACAAGT AGCTAGAAAA TTGGGAGGAC
          AATTTGGGAA TAAAACAATA GTCTTTAATC ACTCCTCAGG AGGGGACCCA
          GAAATTGTAA TGCACAGTTT TAATTGTGGA GGGGAATTTT TCTACTGTAA
          TACAACACCA CTGATCACAC TCCAATGCAG AATAAAACAA ATTATAAACA
          TGTGGCAGGA AGTAGGAAAA GCAACGTATG CCCCTCCCAT CAGAGGACCA
          ATTAAATGTT CCTCAAGTAT TACAGGGCTG CTATTAACAA GAGATGGTGG
          TGAGATCTTC AGACCT
p6ccs0078 GAAGAGGTAG TAATTAGATC TGAAAATTTC ACGAACAATG CTAAAATCAT
          AATAGTACAG CTAAACCAAC CTGTACAAAT AAATTGTACA AGACCCAACA
          ACAATACAAG AAAAAGTATA AATATAGGAC CAGGGAGAGC ATTTTATGCA
          ACAGGAGAAA TAATAGGAAA TATAAGACAA GCACATTGTA ACATTAGTAA
          AGCACAATGG AATAACACTT TAAAACAGGT AGCCAGAAAA TTGGGAGAAC
          AATTTGGGAA TAAAACAATA GTCTTTAATC ACTCCTCAGG AGGGGACCCA
          GAAATTGTAA TGCACAGTTT TAATTGTGGA GGGGAATTTT TCTACTGTAA
          TACAACACCA CTGATCACAC TCCAATGCAG AATAAAACAA ATTATAAACA
          TGTGGCAGGA AGTAGGAAAA GCAACATATG CCCCTCCCAT CAGAGGACCA
          ATTAAATGTT CCTCAAATAT TACAGGGCTG CTATTAACAA GAGATGGTGG
          TGAGATCTTC AGACCT
p6cds0079 GAAGAGGTAG TAATTAGATC TGAAAATTTC ACGAACAATG CTAAAATCAT
          AATAGTACAG CTAAACCAAC CTGTAAAAAT AAATTGTATA AGACCCAACA
          ACAATACAAG AAAAAGTATA ACTATAGGAC CAGGGAGAGC ATTTTATGCA
          ACAGGAGAAA TAATAGGAGA TATAAGACAA GCACATTGTA ACATTAGTGA
          AGCACAATGG AATGACACTT TAAAACAGGT AGTTAGAAAA TTGAGAGAAC
          AATTTGTGAA TAAAACAATA GTCTTTAATC ACTCCTCAGG AGGGGACCCA
          GAAATTGTAA TGCACAGTTT TAATTGTGGA GGGGAATTTT TCTACTGTAA
          TACAACACCA CTGATCACAC TCCAATGCAG AATAAAACAA ATTATAAACA
          TGTGGCAGGA AGTAGGAAAA GCAATGTATG CCCCTCCCAT CAGAGGACCA
          ATTAAATGTT CCTCAAATAT TACAAGGCTG CTATTAACAA GAGATGGTGG
          TGAGATCTTC AGACCT
p6cds0080 GAAGAGATAG TAATTAGATC TGAAAATCTC ACGAACAATG CTAAAATCAT
          AATAGTACAG CTAAACCAAC CTGTACAAAT AAATTGTACA AGACCCAACA
          ACAATACAAG AAAAGGTATA AATATAGGAC CAGGGAGAGC ATTTTATGCA
          ACAGGAGAAA TAATAGGAGA TATAAGACAA GCACATTGTA ACATTAGTGA
          AGCACAATGG AATAACACTT TAAAACAGGT AGTCAGAAAA TTGAGAGAAC
          AATTTGGGAA TAAAACAATA GTCTTTAATC ACTCCTCAGG AGGGGACCCA
          GAAATTGTAA TGCACAGTTT TAATTGTGGA GGGGAATTTT TCTACTGTAA
          TACAACACCA CTGATCACAC TCCAATGCAG AATAAAACAA ATTATAAACA
          TGTGGCAGGA AGTAGGAAAA GCAATGTATG CCCCTCCCAT CAGAGGACCA
          ATTAAATGTT CCTCAAATAT TACAGGGCTG CTATTAACAA GAGATGGTGG
          TGAGATCTTC AGACCT
p6cds0081 GAAGAGGTAG TAATTAGATC TGAAAATTTC ACAAACAATG CTAAAATCAT
          AATAGTACAG CTAAACCAAC CTGTACAAAT AAATTGTACA AGACCCAACA
          ACAATACAAG AAAAGGTATA AATATAGGAC CAGGGAGAGC ATTTTATGCA
          ACAGGAGAAA TAATAGGAGA TATAAGACAA GCACATTGTA ACATTAGTGA
          AGCACAATGG AATAACACTT TAAAACAGGT AGCCAGAAAA TTAAGAGAAC
          AATTTGTGAA TAAAACAATA GTCTTTAATC ACTCCTCAGG AGGGGACCCA
          GAAATTGTAA TGCACAGTTT TAATTGTGGA GGGGAATTTT TCTACTGTAA
          TACAACACCA CTGATCACAC TCCAATGCAG AATAAAACAA ATTATAAACA
          TGTGGCAGGA AGTAGGAAAA GCAACGTATG CCCCTCCCAT CAAAGGACCA
          ATTAAATGTT CCTCAAATAT TACAGGGCTG CTATTAACAA GAGATGGTGG
          TGAGATCTTC AGACCT
p6cds0082 GAAGAGGTAG TAATTAGATC TGAAAATTTC ACAAACAATG CTAAAATCAT
          AATAGTACAG CTAAAACAAC CTGTACAAAT AAATTGTACG AGACCCAACA
          ACAATACAAG AAAAAGTATA AATATAGGAC CAGGGAGAGC ATTTTATGCA
          ACAGGAGAAA TAATAGGAAA TATAAGACAA GCACATCGTA ACATTAGTAA
          AGCACAATGG AATAACACTT TAAAACAAGT AGCTAGAAAA TTGGGAGAAC
          AATTTGGGAA TAAAACAATA GTCTTTAATC ACTCCTCAGG AGGGGACCCA
          GAAATTGTAA TGCACAGTTT TAATTGTGGA GGGGAATTTT TCTACTGTAA
          TACAACACCA CTGATCACAC TCCAATGCAG AATAAAACAA ATTATAAACA
          TGTGGCAGGA AGTAGGAAAA GCAACGTATG CCCCTCCCAT CAGAGGACCA
          ATTAAATGTT CCTCAAATAT TACAGGGCTG CTATTAACAA GAGATGGTGG
          TGAGATCTTC AGACCT
p6cds0083 GAAGAGGTAG TAATTAGATC TGAAAATTTC ACAAACAATG CTAAAATCAT
          AATAGTACAA TTAAACCAAC CTGTACAAAT AAACTGTACA AGACCCGACA
          ACAATACAAG AAAAAGTATA AATATAGGAC CAGGGAGAGC ATTTTATGCA
          ACAGGAGAAA TAATAGGAAA TATAAGACAA GCACATTGTA ACATTAGTAA
          AGCACAATGG AATGACACTT TAAAACAGGT AGCCAGAAAA TTGGGAGAAC
          AATTCGGGAA TAAAACAATA GTCTTTAATC ACTCCTCAGG AGGGGACCCA
          GAAATTGTAA TGCACAGTTT TAACTGTGGA GGGGAATTTT TCTACTGTAA
          TACATCACCA CTGATCACAC TCCAATGCAG AATAAAACAA ATTATAAACA
          TGTGGCAGGA AGTAGGAAAA GCAACATATG CCCCTCCCAT CAGAGGACCA
          ATTAAATGTT CCTCAAATAT TACAGGGCTG CTATTAACAA GAGATGGTGG
          TGAGATCTTC AGACCT
p6cds0084 GAAGAGGTAG TAATTAGATC TGAAAATTTC ACAAACAACG CTAAAATCAT
          AATAGTACAG CTAAAACAAC CTGTACAAAT AAATTGTACA AGACCCAACA
          ACAATACAAG AAAAAGTATA AATATAGGAC CAGGGAAAGC ATTTTATGCA
          ACAGGAGAAA TAATAGGAAA TATAAGACAA GCACATTGTA ACGTTAGTAA
          AGCACAATGG AATAACACTT TAAAACTAGT AGCCAGAAAA TTAAAAGAAC
          AATTTGGGAA TAAAACAATA GTCTTTAATC ACTCCTCAGG AGGGGACCCA
          GAAATTGTAA TGCACAGTTT TAATTGTGGA GGGGAATTTT TCTACTGTAA
          TACAACACCA CTGATCACAC TCCAATGCAG AATAAAACAA ATTATAAACA
          TGTGGCAGGA AGTAGGAAAA GCAACATATG CCCCTCCCAT CAGAGGACCA
          ATTAAATGCT CCTCAAACAT TACAGGGCTG CTATTAACAA GAGATGGTGG
          TGAGATCTTC AGACCT
p6ces0085 GAAGAGGTAG TAATTAGATC TGAAAATTTC ACGAACAATG CTAAAATCAT
          AATAGTACAG CTAAACCAAC CTGTACAAAT AAATTGTACA AGACCCAACA
          ACAATACAAG AAAAAGTATA ACTATAGGAC CAGGGAGAGC ATTTTATGCA
          ACAGGAGAAA TAATAGGAGA TATAAGACAA GCACATTGTA ACATTAGTGA
          AGCACAATGG AATGACACTT TAAAACAGGT AGTTAGAAAA TTGAGAGAAC
          AATTTGTGAA TAAAACAATA GTCTTTAATC ACTCCTCAGG AGGGGACCCA
          GAAACTGTAA TGCACAGTTT TAATTGTGGA GGGGAATTTT TCTACTGTAA
          TACAACACCA CTGATCACAC TCCAATGCAG AATAAAACAA ATTATAAACA
          GGTGGCAGGA AGTAGGAAAA GCAATGTATG CCCCTCCCAT CAGAGGACCA
          ATTAAATGTT CCTCAAATAT TACAGGGCTG CTATTAACAA GAGATGGTGG
          TGAGATCTTT AGACCT
p6ces0086 GAAGAGATAG TAATTAGATC TGAAAATTTC ACAAACAATG CTAAAATCAT
          AATAGTACAA CTAAACCAAT CTGTACAAAT AAATTGTACA AGACCCAACA
          ACAATACAAG AAAAAGTATA AATATAGGAC CAGGGAGAGC ATTTTATGCA
          ACAGGAGAAA TAATAGGAAA TATAAGACAA GCACATTGTA ACATTAGTAA
          AGCACAATGG AATAACACTT TAAAACAAGT AGCTAGAAAA TTGGGAGAAC
          AATTTGGGAA TAAAACAATA GTCTTTAATC ACTCCTCAGG AGGGGACCCA
          GAAGTTGTAA TGCACAGTTT TAATTGTGGA GGGGAATTTT TCTACTGTAA
          TACAACACCA CTGATCACAC TCCAATGCAG AATAAAACAA ATTATAAACA
          TGTGGCAGGA AGTAGGAAAA GCAACGTATG CCCCTCCCAT CAGAGGACCA
          ATTAAATGCT CCTCAAACAT TACAGGGCTG CTATTAACAA GAGATGGTGG
          TGAGATCTTC GGACCC
p6ces0087 GAAGAGGTAG TAATTAGATC TGAAAATTTC ACAAACAATG CTAAAATCAT
          AATAGTACAG CTAAAACAAC CTGTACAAAT AAATTGTACA AGACCCAACA
          ACAATACAAG AAAAAGTATA AATATAGGAC CAGGGAGAGC ATTTTATGCA
          ACAGGAGAAA TAATAGGAAA TATAAGACAA GCACATTGTA ACATTAGTAA
          AGCACAATGG AATAACACTT TAAAACAAGT AGCTGGAAAA TTGGGAGAAC
          AATTTGGGAA TAAAACAATA GTCTTTAATC ACTCCTCAGG AGGGGACCCC
          GAAATTGTAA TGCACAGTTT TAATTGTGGA GGGGAATTTT TCTACTGCAA
          TACAACACCA CTAATCACAC TCCAATGCAG AATAAAACAA ATTATAAACA
          TGTGGCAGGA AGTAGGAAAA GCAACGTATG CCCCTCCCAT CAGAGGACCA
          ATTAAATGTT CCTCAAACAT TACAGGGCTG CTATTAACAA GAGATGGTGG
          TGAGATCTTC AGACCT
p6cfs0088 GAAGAGGTAG TAATCAGATC TGAAAATTTC ACAAACAATG CTAAAATCAT
          AATAGTACAG CTAAAACAAC CTGTACAAAT AAATTGTACA AGACCCAACA
          ACAATACAAG AAAAAGTATA AATATAGGAC CAGGGAGAGC ATTTTATGCA
          ACAGGAGAAA TAATAGGAAA TATAAGACAA GCACATTGTA ACATTAGTAA
          AGCACAATGG AATGACACTT TAAAACAGGT AGCCAGAAAA TTGGGAGAAC
          AATTTGGAAA TAAAACAATA GTCTTTAATC ACTCCTCAGG AGGGGACCCA
          GAAATTGTAA TGCACAGTTT TAATTGTGGA GGGGAGTTTT TCTACTGTAA
          TACAACACCA CTGATCACAC TCCAATGCAG AATAAAACAA ATTATAAACA
          TGTGGCAGGA AGTAGGAAAA GCAACGTATG CCCCTCCCAT CAGAGGACCA
          ATTAAATGTT CCTCAAACAT TACAGGGCTG CTATTAACAA GAGATGGTGG
          TGAGATCTTC AGACCT
p6cgs0089 GAAGAGGTAG TAATTAGATC TGAAAATTTC ACAAACAATG CTAAAATCAT
          AATAGTACAG CTAAAACAAC CTGTACAAAT AAATTGTACA AGACCCAACA
          ACAATACAAG AAAAAGTATA AATATAGGAC CAGGGAGAGC ATTTTATGCA
          ACAGGAGAAA TAATAGGAAA TATAAGACAA GCACATTGTA ACATTAGTAA
          AGCACAATGG AATAACACTT TAAAACAGAT AGCCAGAAAA TTGGGAGAAC
          AATTTGGGAA TAAAACAATA GTCTTTAATC ACTCCTCAGG AGGGGACCCA
          GAAATTGTAA TGCACAGTTT TAATTGTGGA GGGGAATTTT TTTACTGTAA
          TACAACACCA CTGATCACAC TCCAATGCAG AATAAAACAA ATTATAAACA
          TGTGGCAGGA AGTGGGAAAA GCAACATATG CCCCTCCCAT CAGAGGACCA
          ATTAAATGCT CCTCAAACAT TACAGGGCTG CTATTAACAA GAGATGGTGG
          TGAGATCTTC AGACCT
p6cis0090 GAAGAGGTAG TAATTAGATC CGAAAATTTC ACAAACAATG CTAAAATCAT
          AATAGTACAG CTAAAACAAC CTGTACAAAT AAATTGTACA AGACCCAACA
          ACAATACAAG GAAAAGTATA AATATAGGAC CAGGGAGAGC ATTTTATGCA
          ACAGGAGAAA TAATAGGAAA TATAAGACAA GCACATTGTA ACATTAGTAA
          AGCACAATGG AATGACACTT TAAAGCAAGT AGCCAGAAAA TTGGGAGAAC
          AATTTGGGAA TAAAACAATA GTCTTTAATC ACTCCTCAGG AGGGGACCCA
          GAAATTGTAA TGCACAGTTT TAATTGTGGA GGGGAATTTT TCTACTGTAA
          TACAACACCA CTGATCACAC TCCAATGCAG AATAAAACAA ATTATAAACA
          TGTGGCAGGA AGTAGGAAAA GCAACATATG CCCCTCCCAT CAGAGGACCA
          ATTAAATGTT CCTCAAATAT TACAGGGCTG CTATTAACAA GAGATGGTGG
          TGAGATATTC AGACCT
p6p01s091 GAAGAGGTAG TAATTAGATC TGAAAATTCC ACGAACAATG CTAAAATCAT
          AATAGTACAG CTAAACCAAC CTGTAAAAAT AAATTGTATA AGACCCAACA
          ACAATACAAG AAAAAGTATA ACTATAGGAC CAGGGAGAGC ATTTTATGCA
          ACAGGAGAAA TAATAGGAGA TATAAGACAA GCACATTGTA ACATTAGTGA
          AGCACAATGG AATGACACTT TAAAACAGGT AGTTAGAAAA TTGAGAGAAC
          AATTTGTGAA TAAAACAATA GTCTTTAATC ACTCCTCAGG AGGGGACCCA
          GAAATTGTAA TGCACAGTTT TAATTGTGGA GGGGAATTTT TCTACTGTAA
          TACAACACCA CTGATCACAC TCCAATGCAG AATAAAACAA ATTATAAACA
          TGTGGCAGGA AGTGGGAAAA GCAATGTATG CCCCTCCCAT CAGAGGACCA
          ATTAAATGTT CCTCAAATAT TACAGAGCTG CTATTAACAA GAGATGGTGG
          TGAGATCTTC AGACCT
p6p01s092 GAAGAGGTAG TAATTAGATC TGAAAATTTC ACGAACGATG CTAAAATCAT
          AATAGTACAG CTAAACCAAC CTGTACAAAT AAATTGTACA AGACCCAACA
          ACAATACAAG AAAAAGTATA AATATAGGAC CAGGGAGAGC ATTTTATGCA
          ACAGGAGAAA TAATAGGAGA TATAAGACAA GCACATTGTA ACATTAGTAA
          AGCACAATGG AATGCCACTT TAAAACAGGT AGCTAGAAAA TTGAAAGAAC
          AATTTGGGAA TAAAACAATA GTCTTTAATC ACTCCTCAGG AGGGGACCCA
          GAAATTGTAA TGCACAGTTT TAATTGTGGA GGGGAATTTT TCTACTGTAA
          TACAACACCA CTGATCACAC TCCAATGCAG AATAAAACAA ATTATAAACA
          TGTGGCAGGA AGTAGGAAAA GCAACGTATG CCCCTCCCAT CAGAGGACCA
          ATTAAATGTT CCTCAAATAT TACAGGGCTG CTATTAACAA GAGATGGTGG
          TGAGATCTTC AGACCT
p6p02s093 GGAGAGGTAG TAATTAGATC TGAAAATTTC ACGAACAATG CTAAAATCAT
          AATAGTACAG CTAAACCAAC CTGTACAAAT AAATTGTACA AGACCCAACA
          ACAATACAAG AAAAAGTATA AATATAGGAC CAGGGAGAGC ATTTTATGCA
          ACAGGAGAAA TAATAGGAAA TATAAGACAA GCACATTGTA ACATTAGTAA
          AGCACAATGG AATAACACTT TAAAACAAGT AGCCAGAAAA TTAAGAGAAC
          AATTTGGGAA TAAAACAATA GTCTTTAATC ACTCCTCAGG AGGGGACCCA
          GAAATTGTAA TGCACAGTTT TAATTGTGGA GGGGAATTTT TCTACTGTAA
          TACAACACCA CTGATCACAC TCCAATGCAG AATAAAACAA ATTATAAACA
          TGTGGCAGGA AGTAGGAAAA GCAACGTATG CCCCTCCCAT CAGAGGACCG
          ATTAAATGTT CCTCAAATAT TACAGGGCTG CTATTAACAA GAGATGGTGG
          TGAGATCTTC AGACCT
p6p02s094 GAAGAGGTAG TAATTAGATC TGAAAATTTC ACAAACAATG CTAAAATCAT
          AATAGTACAG CTAAAACAAC CTGTACAAAT AAATTGTACA AGACCCAACA
          ACAATACAAG AAAAAGTATA AATATAGGAC CAGGGAGAGC ATTTTATGCA
          ACAGGAGAAA TAATAGGAAA TATAAGACAA GCACATTGTA ACATTAGTAA
          GGCACAATGG AATGACACTT TAAAACAGGT AGCCAGGAAA TTGGGAGAAC
          AATTTGGAAA TAAAACAATA GTCTTTAAGC ACTCCTCAGG AGGGGATCCA
          GAAATTGTAA TGCACAGTTT TAATTGTGGA GGGGAATTTT TCTACTGTAA
          TACAACACCA CTGATCACAC TCCAATGCAG AATAAAACAA ATTATAAACA
          TGTGGCAGGA AGTAGGAAAA GCAACATATG CCCCTCCCAT CAGAGGACCA
          ATTAAATGCT CCTCAAACAT TACAGGGCTG CTATTAACAA GAGATGGTGG
          TGAGATCTTC AGACCT
p6p05s095 GAAGAGGTAG TAATTAGATC TGAAAATTCC ACGAACAATG CTAAAATCAT
          AATAGTACAG CTAAACCAAC CTGTAAAAAT AAATTGTATA AGACCCAACA
          ACAATACAAG AAAAAGTATA ACTATAGGAC CAGGGAGAGC ATTTTATGCA
          ACAGGAGAAA TAATAGGAGA TATAAGACAA GCACATTGTA ACATTAGTGA
          AGCACAATGG AATGACACTT TAAAACAGGT AGTTAGAAAA TTGAGAGAAC
          AATTTGTGAA TAAAACAATA GTCTTTAATC ACTCCTCAGG AGGGGACCCA
          GAAATTGTAA TGCACAGTTT TAATTGTGGA GGGGAATTTT TCTACTGTAA
          TACAACACCA CTGATCACAC TCCAATGCAG AATAAAACAA ATTATAAACA
          TGTGGCAGGA AGTAGGAAAA GCAATGTATG CCCCTCCCAT CAGAGGACCA
          ATTAAATGTT CCTCAAATAT TACAGGGCTG CTATTAACAA GAGATGGTGG
          TGAGATCTTC AGACCT
p6p05s096 GAAGAGGTAG TAATTAGATC TGAAAATTTC ACAAACAATG CCAAAATCAT
          AATAGTACAG CTAAAACAAC CTGTACAAAT AAATTGTACA AGACCCAACA
          ACAATACAAG AAAAAGTATA AATATAGGAC CAGGGAGAGC ATTTTATGCA
          ACAGGAGAAA TAATAGGAAA TATAAGACAA GCACATTGTA ACATTAGTAA
          AGCACAATGG AATAACACTT TAAAACAAGT AGCTAGAAAA TTGGGAGAAC
          AATTTGGGAA TAAAACAATA GTCTTTAATC ACTCCTCAGG AGGGGACCCA
          GAAATTGTAA TGCACAGTTT TAATTGTGGA GGGGAATTTT TCTACTGTAA
          TACAACACCA CTGATCACAC TCCAATGCAG AATAAAACAA ATTATAAACA
          TGTGGCAGGA AGTCGGAAAA GCAACATATG CCCCTCCCAT CAGAGGACCA
          ATTAAATGCT CCTCAAACAT TACAGGGCTG CTGTTAACAA GAGATGGTGG
          TGAGATCTTC AGACCT
p6p07s097 GAAGAGGTAG TAATTAGATC TGAAAATTTC ACGAACAATG CTAAAATCAT
          AATAGTACAG CTAAACCAAC CTGTACAGAT AAATTGTACA AGACCCAACA
          ACAATACAAG AAAAAGTATA AATATAGGAC CAGGGAGAGC ATTTTATGCA
          ACAGGAGAAA TAATAGGAAA TATAAGACAA GCACATTGTA ACATTAGTAA
          AGCACAATGG AATAACACTT TAAAACAAGT AGCCAGAAAA TTAAGAGAAC
          AATTTGGGAA TAAAACAATA GTCTTTAATC ACTCCTCAGG AGGGGACCCA
          GAAATTGTAA TGCACAGTTT TAATTGTGGA GGGGAATTTT TCTACTGTAA
          TACAACACCA CTGATCACAC TCCAATGCAG AATAAAACAA ATTATAAACA
          TGTGGCAGGA AGTAGGAAAA GCAACGTATG CCCCTCCCAT CAGAGGACCA
          ATTAAATGTT CCTCAAATAT TACAGGGCTG CTATTAACAA GAGATGGTGG
          TGAGATCTCA AGACCT
p6p07s098 GAAGAGGTAG TAATTAGATC TGAAAATTTC GCAAACAATG CTAAAATCAT
          AATAGTACAG CTAAAACAAC CTGTACAAAT AAATTGTACA AGACCCAACA
          ACAATACAAG AAAAAGTATA AATATAGGAC CAGGGAGAGC ATTTTATGCA
          ACAGGAGAAA TAATAGGAAA TATAAGACAA GCACATTGTA ACATTAGTAA
          AGCACAATGG AATAACACTT TAAAACAAGT AGCTAGAAAA TTGGGAGAAC
          AATTTGGGAA TAAAACAATA GTCTTTAATC ACTCCTCAGG AGGGGACCCA
          GAAATTGTAA TGCACAGTTT TAATTGTGGA GGGGAATTTT TCTACTGCAA
          TACAACACCA CTGATCACAC TCCAATGCAG AATAAAACAA ATTATAAACA
          TGTGGCAGGA AGTAGGAAAA GCAACATATG CCCCTCCCAT CAGAGGACCA
          ATTAAATGCT CCTCAAACAT TACAGGGCTG CTATTAACAA GAGATGGTGG
          TGAGATCTTC AGACCT
p6p08s099 GAAGAGGTAG TAATTAGATC TGAAAATTTC ACGAACAATG CTAAAATCAT
          AATAGTACAG CTAAACCAAC CTGTACAAAT AAATTGTACA AGACCCAACA
          ACAATACAAG AAAAAGTATA AATATAGGAC CAGGGAGAGC ATTTTATGCA
          ACAGGAGAAA TAATAGGAGA TATAAGACAA GCACATTGTA ACATTAGTGA
          AGCACAATGG AATGCCACTT TAAAACAGGT AGTTAGAAAA TTGAAAGAAC
          AATTTGGGAA TAAAACAATA GTCTTTAATC ACTCCTCAGG AGGGGACCCA
          GAAATTGTAA TGCACAGTTC TAATTGTGGA GGGGAATTTT TCTACTGTAA
          TACAACACCA CTGATCACAC TCCAATGCAG AATAAAACAA ATTATAAACA
          TGTGGCAGGA AGTAGGAAAA GCAACGTATG CCCCTCCCAT CAGAGGACCA
          ATTAAATGTT CCTCAAATAT TACAGGGCTG CTATTAACAA GAGATGGTGG
          TGAGATCTTC AGACCT
p6p08s100 GAAGAGGTAG TAATTAGATC TGAAAATTTC ACAAACAATG CTAAAATCAT
          AATAGTACAG CTAAAACAAC CTGTACAAAT AAATTGTACA AGACCCAACA
          ACAATACAAG AAAAAGTATA AATATAGGAC CAGGGAGAGC ATTTTATGCA
          ACAGGAGAAA TAATAGGAAA TATAAGACAA GCACATTGTA ACATTAGTAA
          AGCACAATGG AATGACACTT TAAAACAGGT AGCCAGAAAA TTGGGAGAAC
          AATTTGGGAA TAAAACAATA GTCTTTAATC ACTCCTCAGG AGGGGACCCA
          GAAATTGTAA TGCACAGTTT TAATTGTGGA GGGGAATTTT TCTACTGTAA
          TACAACACCA CTGATCACAC TCCAATGCAG AATAAAACAA ATTATAAACA
          TGTGGCAGGA AGTAGGAAAA GCAACATATG CCCCTCCCAT CAGAGGACCA
          ATTAAATGCT CCTCAAATAT TACAGGGCTG CTATTAACAA GAGATGGTGG
          TGAGATCTTC AGACCT
p6p09s101 GAAGAGGTAG TAATTAGATC TGAAAATTTC ACGAACAATG CTAAAATCAT
          AATAGTACAG CTAAAACAAC CTGTACAAAT AAATTGTACA AGACCCAACA
          ACAATACAAG AAAAAGTATA AATATAGGAC CAGGGAGAGC ATTTTATGCA
          ACAGGAGAAA TAATAGGAAA TATAAGACAA GCACATTGTA ACATTAGTAA
          AGCACAATGG AATAACACTT TAAGACAAGT AGCCAGAAAA TTAAGAGAAC
          AATTTGGGAA TAAAACAATA GTCTTTAATC ACTCCTCAGG AGGGGACCCA
          GAAATTGTAA TGCACAGTTT TAATTGTGGA GGGGAGTTTT TCTACTGTAA
          TACAACACCA CTGATCACAC TCCAATGCAG AATAAAACAA ATTATAAACA
          TGTGGCAGGA AGTAGGAAAA GCAACGTATG CCCCTCCCAT CAGAGGACCA
          ATTAAATGTT CCTCAAATAT TACAGGGCTG CTATTAACAA GAGATGGTGG
          TGAGATCTTC AGACCT
p6p09s102 GAAGAGGTAG TAATTAGATC TGAAAATTTC ACAAACAATG CTAAAATCAT
          AATAGTACAG CTAAAACAAC CTGTACAAAT AAATTGTACA AGACCCAACA
          ACAATACAAG GAAAAGTATA AATATAGGAC CAGGGAGAGC ATTTTATGCA
          ACAGGAGAAA TAATAGGAAA TATAAGACAA GCACATTGTA ACATTAGTAG
          AGCACAATGG AATGACGCTT TAAAACAGGT AGCCAGAAAA TTGGGAGAAC
          AATTTGGGAA TAAAACAATA GTCTTTAATC ACTCCTCAGG AGGGGACCCA
          GAAATTGTAA TGCACAGTTT TAATTGTGGA GGGGAATTTT TCTACTGTGA
          TACAACACCA CTGATCACAC TCCAATGCAG AATAAAACAA ATTATAAGCA
          TGTGGCAGGA AGTAGGAAAA GCAACATATG CCCCTCCCAT CAGAGGACCA
          ATTAAATGTT CCTCAAATAT TACAGGGCTG CTATTAACAA GAGATGGTGG
          TGAGATCTTC AGACCT
p6p10s103 GAAGAGGTAG TAATTAGATC TGAAAATTTC ACGAACAATG CTAAAATCAT
          AATAGTACAG CTAAACCAAC CTGTAAAAAT AAATTGTATA AGACCCAACA
          ACAATACAAG AAAAAGTATA ACTATAGGAC CAGGGAGAGC ATTTTATGCA
          ACAGGAGAAA TAATAGGAGA TATAAGACAA GCACATTGTA ACATTAGTGA
          AGCACAATGG AATGACACTT TAAAACAGGT AGTTAGAAAA TTGAGAGAAC
          AATTTGTGAA TAAAACAATA GTCTTTAATC ACTCCTCAGG AGGGGACCCA
          GAAATTGTAA TGCACAGTTT TAATTGTGGA GGGGAATTTT TCTACTGTAA
          TACAACACCA CTGATCACAC TCCAATGCAG AATAAAACAA ATTATAAACA
          TGTGGCAGGA AGTAGGAAAA GCAATGTATG CCCCTCCCAT CAGAGGACCA
          ATTAAATGTT CCTCAAATAT TACAGGGCTG CTATTAACAA GAGGTGGTGG
          TGAGATCTTC AGACCT
p6p13s104 GAAGAGGTAG TAATTAGATC TGAAAATTTC ACGAACAATG CTAAAATCAT
          AATAGTACAG CTAAACCAAC CTGTACAAAT AAATTGTACA AGACCCAACA
          ACAATACAAG AAAAAGTATA AATATAGGAC CAGGGAGAGC ATTTTATGCA
          ACAGGAGAAA TAATAGGAGA TATAAGACAA GCACATTGTA ATATTAGTGA
          AGCACAATGG AATAACACTT TAAAACAGGT AGCCAGAAAA TTGAGAGAAC
          AAGTTGGGAA TAAAACAATA GTCTTTAATC ACTCCTCAGG AGGGGACCCA
          GAAATTGTAA TGCACAGTTT TAATTGTGGA GGGGAATTTT TCTACTGTAA
          TACAACACCA CTGATCACAC TCCAATGCAG AATAAAACAA ATTATAAACA
          TGTGGCAGGA AGTAGGAAAA GCAACGTATG CCCCTCCCAT CAGAGGACCA
          ATTAAATGTT CCTCAAACAT TACAGGGCTG CTATTAACAA GAGATGGTGG
          TGAGATCTTC AGACCT
p6p13s105 GAAGAGGTAG TAATTAGATC TGAAAATTTC ACAAACAATG CTAAAATCAT
          AATAGTACAG CTAAAACAAT CTGTACAAAT AAATTGTACA AGACCCAACA
          ACAATACAAG AAAAAGTATA AATATAGGAC CAGGGAGAGC ATTTTATGCA
          ACAGGAGAAA TAATAGGAAA TATAAGACAA GCACATTGTA ACATTAGTAA
          AGCACAATGG AATAACACTT TAAAACAAGT AGCTAGAAAA TTGGGAGAAC
          AATTTGGGAA TAAAACAATA GTCTTTAATC ACTCCTCAGG AGGGGACCCA
          GAAATTGTAA TGCACAGTTT TAATTGTGGA GGGGAATTTT TCTACTGTAA
          TACAACACCA CTGATCACAC TCCAATGCAG AATAAAACAA ATTATAAACA
          TGTGGCAGGA AGTAGGAAAA GCAACATATG CCCCTCCCAT CAGAGGACCA
          ATTAAATGTT CCTCAAATAT TACAGGGCTG CTATTAACAA GAGATGGTGG
          TGAGATCTTC AGACCT
p6p14s106 GAAGAGGTAG TAATTAGATC TGAAAATTTC ACGAACAATG CTAAAATCAT
          AATAGTACAG CTAAACCAAC CTGTAAAAAT AAATTGTATA AGACCCAACA
          ACAATACAAG AAAAAGTATA ACTATAGGAC CAGGGAGAGC ATTTTATGCA
          ACAGGAGAAA TAATAGGAGA TATAGGACAA GCACATTGTA ACATTAGTGA
          AGCACAATGG AATGACACTT TAAAACAGGT AGTTAGAAAA TTGAGAGAAC
          AATTTGTGAA TAAAACAATA GTCTTTAATC ACTCCTCAGG AGGGGACCCA
          GAAATTGTAA TGCACAGTTT TAATTGTGGA GGGGAATTTT TCTACTGTAA
          TACAACACCA CTGATCACAC TCCAATGCAG AATAAAACAA ATTATAAACA
          TGTGGCAGGA AGTAGGAAAA GCAATGTATG CCCCTCCCAT CAGAGGACCA
          ATTAAATGTT CCTCAAATAT TACAGGGCTG CTATTAACAA GAGATGGTGG
          TGAGATCTTC AGACCT
p6p14s107 GAAGAGGTAG TAATTAGATC TGAAAATTTC ACAAACAATG CTAAAATCAT
          AATAGTACAG CTAAAACAAC CTGTACAAAT AAATTGTACA AGACCCAACA
          ACAATACAAG AAAAAGTATA AATATAGGAC CAGGGAGAGC ATTTTATGCA
          ACAGGAGAAA TAATAGGAAA TATAAGACAA GCACATTGTA ACATTAGTAA
          AGCACAATGG AATAACACTT TAAAACAGGT AGCCAGAAAA TTGGGAGAAC
          AATTTGGGAA TAAAACAATA GTCTTTAATC ACTCCTCAGG AGGGGACCCA
          GAAATTGTAA TGCACAGTTT TAATTGTGGA GGGGAATTTT TCTACTGTAA
          TACAACACCA CTGATCACAC TCCAATGCAG AATAAAACAA ATTATAAACA
          TGTGGCAGGA AGTAGGAAAA GCAACATATG CCCCTCCCAT CAGAGGACCA
          ATTAAATGCT CCTCAAACAT TACAGGGCTG CTATTAACAA GAGATGGTGG
          TGAGATCTTC AGACCT
p6p15s108 GAAGAGGTAG TAATTAGATC TGAAAATTCC ACGAACAATG CTAAAATCAT
          GATAGTACAG CTAAGCCAAC CTGTAAAGAT AAATTGTATA AGACCCAACA
          ACAATACAAG AAAAAGTATA ACTATAGGAC CAGGGAGAGC ATTTTATGCA
          ACAGGAGAAA TAATAGGAGA TATAAGACAA GCACATTGTA ACATTAGTGA
          AGCACAATGG AATGACACTT TAAAACAGGT AGTTAGAAAA TTGAGAGAAC
          AATTTGTGAA TAAAACAATA GTCTTTAATC ACTCCTCAGG AGGGGACCCA
          GAAATTGTAA TGCACAGTTT TAATTGTGGA GGGGAATTTT TCTACTGTAA
          TACAACACCA CTGATCACAC TCCAATGCAG AATAAAACAA ATTATAAACA
          TGTGGCAGGA AGTAGGAAAA GCAATGTATG CCCCTCCCAT CAGAGGACCA
          ATTAAATGTT CCTCAAATAT TACAGGGCTG CTATTAACAA GAGATGGTGG
          TGAGATCTTC AGACCT
p6p15s109 GAAGAGGTAG TAATTAGATC TGAAAATTTC ACAAACAATG CTAAAATCAT
          AATAGTACAG CTAAAACAAC CTGTACAAAT AAATTGTACA AGACCCAACA
          ACAATACAAG AAAAAGTATA AATATAGGAC CAGGGAGAGC ATTTTATGCA
          ACAGGAGAAA TAATAGGAAA CATAAGACAA GCACATTGTA ACATTAGTAA
          AGCACAATGG AATAACACTT TAAAACAAGT AGCTAGAAAA TTGGGAGAAC
          AATTTGGGAA TAAAACAATA GTCTTTAACC ACTCCTCAGG AGGGGACCCA
          GAAATTGTAA TGCACAGTTT TAATTGTGGA GGGGAATTTT TCTACTGTAA
          TACAACACCA CTGATCACAC TCCAATGCAG AATAAAACAA ATTATAAACA
          TGTGGCAGGG AGTAGGAAAA GCAACATATG CCCCTCCCAT CAGAGGACCA
          ATTAAATGCT CCTCAAACAT TACAGGGCTG CTATTAACAA GAGATGGTGG
          TGAGATCTTC AGACCT
p6p16s110 GAAGAGGTAG TAATTAGATC TGAAAATTTC ACAAACAATG CTAAAATCAT
          AATAGTACAG CTAAAACAAC CTGTACAAAT AAATTGTACA AGACCCAACA
          ACAATACAAG AAAAAGTATA AATATAGGAC CAGGGAGAGC ATTTTATGCA
          ACAGGAGAAA TAATAGGAAA TATAAGACAA GCACATTGTA ACATTAGTAA
          AGCACAATGG AATAACACTT TAAAACAAGT AGCTAGAAAA TTGGAAGAAC
          AATTTGGGAA TAAAACAATA GTCTTTAATC ACTCCTCAGG AGGGGACCCA
          GAAATTGTAA TGCACAGTTT TAATTGTGGA GGGGAATTTT TCTACTGTAA
          TACAACACCA TTGATCACAC TCCAATGCAG AATAAAACAA ATTATAAACA
          TGTGGCAGGA AGTAGGAAAA GCGACATATG CCCCTCCCAT CAGAGGACCA
          ATTAAATGCT CCTCAAACAT TACAGGGCTG CTATTAACAA GAGATGGTGG
          TGAGATCTTC AGACCT
p6p17s111 GAGGAGGTAG TAATTAGATC TGAAAATTTC ACGAACAATG CTAAAATCAT
          AATAGTACAG CTAAACCAAC CTGTAAAAAT AAATTGTATA AGACCCAACA
          ACAATACAAG AAAAAGTATA ACTATAGGAC CAGGGAGAGC ATTTTATGCA
          ACAGGAGAAA TAATAGGAGA TATAAGACAA GCACATTGTA ACATTAGTGA
          AGCACAATGG AATGACACTT TAAAACAGGT AGTTAGAAAA TTGAGAGAAC
          AATTTGTGAA TAAAACAATA GTCTTTAATC ACTCCTCAGG AGGGGACCCA
          GAAATTGTAA TGCACAGTTT TAATTGTGGA GGGGAATTTT TCTACTGTAA
          TACAACACCA CTGATCACAC TCCAATGCAG AATAAAACAA ATTATAAACA
          TGTGGCAGGA AGTAGGAAAA GCAATGTATG CCCCTCCCAT CAGAGGACCA
          ATTAAATGTT CCTCAAATAT TACAGGGCTG CTATTAACAA GAGATGGTGG
          TGAGATCTTC AGACCT
p6p17s112 GAAGAGGTAG TAATTAGATC TGAAAATTTC ACGAACAATG CTAAAATCAT
          AATAGTACAG CTAAACCAAC CTGTACAAAT AAATTGTACA AGACCCAACA
          ACAATACAAG AAAAAGTATA AATATAGGAC CAGGGAGAGC ATTTTATGCA
          ACAGGAGAAA TAATAGGAAA TATAAGACAA GCACATTGTA ACATTAGTAA
          AGCACAATGG AATAACACTT TAAAACAAGT AGCCAGAAAA TTAAGAGAAC
          AATTTGGGAA TAAAACAATA GTCTTTAATC ACTCCTCAGG AGGGGACCCA
          GAAATTGTAA TGCACAGTTT TAATTGTGGA GGGGAATTTT TCTACTGTAA
          TACAACACCA CTGATCACAC TCCAATGCAG AATAAAACAA ATTATAAACA
          TGTGGCAGGA AGTAGGAAAA GCAACGTATG CCCCTCCCAT CAGAGGACCA
          ATTAAATGTT CCTCAAATAT TACAGGGCTG CTATTAACAA GAGATGGCGG
          TGAGATCTTC AGACCT
p6p18s113 GAAGAGGTAG TAATTAGATC TGAAAATTTC ACGAACAATG CTAAAATCAT
          AATAGTACAG CTAAACCAAC CTGTACAAAT AAATTGTACA AGACCCAACA
          ACAATACAAG AAAAAGTATA AATATAGGAC CAGGGAGAGC ATTTTATGCA
          ACAGGAGAAA TAATAGGAAA TATAAGACAA GCACATTGTA ACATTAGTAA
          AGCACAATGG AATAACACTT TAAAACAAGT AGCCAGAAAA TTAAGAGAAC
          AATTTGGGAA TAAAACAATA GTCTTTAATC ACTCCTCAGG AGGGGACCCA
          GAAATTGTAA TGCACAGTTT TAATTGTGGA GGGGAATTTT TCTACTGTAA
          TACAACACCA CTGATCACAC TCCAATGCAG AATAAAACAA ATTATAAACA
          TGTGGCAGGA AGCAGGAAAA GCAACGTATG CCCCTCCCAT CAGAGGACCA
          ATTAAATGTT CCTCAAATAT TACAGGGCTG CTATTAACAA GAGATGGTGG
          TGAGATCTTC AGACCT
p6p19s114 GAAGAGGTAG TAATCAGATC TGAAAATTTC ACAAACAATG CTAAAATCAT
          AATAGTACAG CTAAACCAAT CTGTACAAAT AAATTGTACA AGACCCAACA
          ACAATACAAG AAAAAGTATA AATATAGGAC CAGGGAGAGC ATTTTATGCA
          ACAGGAGAAA TAATAGGAAA TATAAGACAA GCACATTGTA ACATTAGTAA
          AGCACAATGG AGTAATACTT TAAAACAAGT AGCTAGAAAA TTGGGAGAAC
          AATTTGGGAA TAAAACAATA GTCTTTAATC ACTCCTCAGG AGGGGACCCA
          GAAATTGTAA TGCACAGTTT TAATTGTGGA GGAGAATTTT TCTACTGTAA
          TACAACACCA CTGATCACAC TCCAATGCAG AATAAAACAA ATTATAAACA
          TGTGGCAGGA AGTAGGAAAA GCAACGTATG CCCCTCCCAT CAGAGGACCA
          ATTAAATGTT CCTCAAACAT TACAGGGCTG CTATTAACAA GAGATGGTGG
          TGAGATCTTC AGACCT
p6p20s115 GAAGAGGTAG TAATTAGATC TGAAAATTTC ACAAACAATG CTAAAATCAT
          AATAGTACAG CTAAAACAAC CTGTACAAAT AAATTGTACA AGACCCAACA
          ACAATACAAG AAAAAGTATA AATATAGGAC CAGGGAGAGC ATTTTATGCA
          ACAGGAGAAA TAATAGGAAA TATAAGACAA GCACATTGTA ACATTAGTAA
          AGCACAATGG AATGACACTT TAAAACAGGT AGCCAGAAAA TTGGGAGAAC
          AATTTGAAAA TAAAACAATA GTCTTTAATC ACTCCCCAGG AGGGGACCCA
          GAAATTGTAA TGCACAGTTT TAATTGTGGA GGGGAATTTT TCTACTGTGA
          TACAACACCA CTGATCACAC TCCAATGCAG AATAAAACAA ATTATAAACA
          TGTGGCAGGA AGTAGGAAAA GCAACATATG CCCCTCCCAT CAGAGGACCA
          ATTAAATGCT CCTCAAACAC TACAGGGCTG CTATTAACAA GAGATGGTGG
          TGAGATCTTC AGACCT
