# Supplementary material for: On simulated annealing phase transitions in phylogeny reconstruction
Source: Mol Phylogenet Evol. 2016 Aug;101:46–55. doi: 10.1016/j.ympev.2016.05.001 (PMC4912009; doi:10.1016/j.ympev.2016.05.001)
Supplement: Supplementary data 3 [file mmc3.zip › matrices/patient7.phy]

198 516
p7c01b001 GAAGAGGTAG TAATTAGATC TGAAAATTTC ACAGACAATG CTAAAACCAT
          AATAGTACAG CTGAAGGAAT CTGTAGAAAT TAATTGTACA AGACCCAGCA
          ACAATACAAG AAAAAGTATA TCTCTAGGAC CGGGGAGAGC ATTTTATGCA
          ACAGGAAGCA TAATAGGAGA TATAAGACAA GCACATTGTA ACATTAGTAG
          AACAAAATGG AATAACACTT TACAACAGAT AGTTACAAAA TTAAAAGAAC
          AATTTGGGAA TAAAACAATA GTCTTTAATC AACCCTCAGG AGGGGACCCA
          GAAATTGTAA TGCACAGTTT TAATTGTGGA GGGGAATTTT TCTACTGTAA
          TACAACACAG CTGATCACAC TCCCATGCAG AATAAAACAA ATTATAAACA
          GGTGGCAGGA AGTAGGAAAA GCAATGTATG CCCCTCCCAT CAAAGGACAA
          ATTAAATGTT CATCAAATAT TACAGGGCTG CTATTAACAA GAGATGGTGG
          TGAGATCTTT AGACCT
p7c01s002 GAAGAGGTAG TAATTAGATC TGAAAATTTC ACAGACAATG CTAAAACCAT
          AATAGTACAG CTGAAGGAAT CTGTAGAAAT TAATTGTACA AGACCCAGCA
          ACAATACAAG AAAAAGTATA TCTCTAGGAC CGGGGAGAGC ATTTTATGCA
          GCAGGAAGCA TAATAGGAGA TATAAGACAA GCACATTGTA ACATTAGTAG
          AACAAAATGG AATAACACTC TACAACAGAT AGTTACAAAA TTAAAAGAAC
          AATTTGGGAA TAAAACAATA GTCTTTAATC AACCCTCAGG AGGGGACCCA
          GAAATTGTAA TGCACAGTTT TAATTGTGGA GGGGAATTTT TCTACTGTAA
          TACAACACAG CTGATCACAC TCCCATGCAG AATAAAACAA ATTATAAACA
          GGTGGCAGGA AGTAGGAAAA GCAATGTATG CCCCTCCCAT CAAAGGACAA
          ATTAAATGTT CATCAAATAT TACAGGGCTG CTATTAACAA GAGATGGTGG
          TGAGATCTTT AGACCT
p7c02s003 GAAGAGGTAG TAATTAGATC TGAAAATTTC ACAGACAATG CTAAAACCAT
          AATAGTACAG CTGAAGGAAT CTGTAGAAAT TAATTGTACA AGACCCAGCA
          ACAATACAAG AAAAGGTATA TCTCTAGGAC CGGGGAGAGC ATTTTATGCA
          GCAGGAAGCA TAATAGGAGA TATAAGACAA GCACATTGTA ACATTAGTAG
          AACAAAATGG AATAACACTT TACAACAGAT AGTTACAAAA TTAAAAGAAC
          AATTTGGGAA TAAAACAATA GTCTTTAATC AACCCTCAGG AGGGGACCCA
          GAAATTGTAA TGCACAGTTT TAATTGTGGA GGGGAATTTT TCTACTGTAA
          TACAACACAG CTGATCACAC TCCCATGCAG AATAAAACAA ATTATAAACA
          GGTGGCAGGA AGTAGGAAAA GCAATGTATG CCCCTCCCAT CAAAGGACAA
          ATTAAATGTT CATCAAATAT TACAGGGCTG CTATTAACAA GAGATGGTGG
          TGAGATCTTT AGACCT
p7c03a004 GAAGAGGTAG TAATTAGATC TGAAAATTTC ACAGACAATG CTAAAACCAT
          AATAGTACAG CTGAAGGAAT CTGTAGAAAT TAATTGTACA AGACCCAGCA
          ACAATACAAG AAAAAGTATA TCTATAGGAC CGGGGAGAGC ATTTTATGCA
          ACAGGAAGCA TAATAGGAGA TATAAGACAA GCACATTGTA ACATTAGTAG
          AACAAAATGG AATAACACTT TACAACAGAT AGTTACAAAA TTAAAAGAAC
          AATTTGGGAA TAAAACAATA GTCTTTAATC AATCCTCAGG AGGGGACCCA
          GAAATTGTAA TGCACAGTTT TAATTGTGGA GGAGAATTTT TCTACTGTAA
          TACAACACAG CTGATCACAC TCCCATGCAG AGTAAAACAA ATTATAAACA
          GGTGGCAGGA AGTAGGAAAA GCAATGTATG CCCCTCCCAT CAAAGGACAA
          ATTAAATGTT CATCAAATAT TACAGGGCTG CTATTAACAA GAGATGGTGG
          TGAGATCTTT AGACCT
p7c03s005 GAAGAGGTAG TAATTAGATC TGAAAATTTC ACAGACAATG CTAAAACCAT
          AATAGTACAG CTGAAGGAAT CTGTAGAAAT TAATTGTACA AGACCCAGCA
          ACAATACAAG AAAAAGTATA TCTATAGGAC CGGGGAGAGC ATTTTATGCA
          ACAGGAAGCA TAATAGGAGA TATAAGACAA GCACATTGTA ACATTAGTAG
          AACAAAATGG AATAACACTT TACAACAGAT AGTTACAAAA TTAAAAGAAC
          AATTTGGGAA TAAAACAATA GTCTTTAATC AATCCTCAGG AGGGGACCCA
          GAAATTGTAA TGCACAGTTT TAATTGTGGA GGGGAATTTT TCTACTGTAA
          TACAACACAG CTGATCACAC TCCCATGCAG AATAAAACAA ATTATAAACA
          GGTGGCAGGA AGTAGGAAAA GCAATGTATG CCCCTCCCAT CAAAGGACAA
          ATTAAATGTT CATCAAATAT TACGGGGCTG CTATTAACAA GAGATGGTGG
          TGAGATCTTT AGACCT
p7c04s006 GAAGAGGTAG TAACTAGATC TGAAAATTTC ACAGACAATG CTAAAACCAT
          AATAGTACAG CTGAAGGAAT CTGTAGAAAT TAATTGTACA AGACCCAGCA
          ACAATACAAG AAAAAGTATA TCTCTAGGAC CGGGGAGAGC ATTTTATGCA
          ACAGGAAGCA TAATAGGAGA TATAAGACAA GCACATTGTA ACATTAGTAG
          AACAAAATGG AATAACACTT TACAACAGAT AGTTACAAAA TTAAAAGAAC
          AATTTGGGAA TAAAACAATA GTCTTTAATC AACCCTCAGG AGGGGACCCA
          GAAATTGTAA TGCACAGTTT TAATTGTGGA GGGGAATTTT TCTACTGTAA
          TACAACACAG CTGATCACAC TCCCATGCAG AATAAAACAA ATTATAAACA
          GGTGGCAGGA AGTAGGAAAA GCAATGTATG CCCCTCCCAT CAAAGGACAA
          ATTAAATGTT CATCAAATAT TACAGGGCTG CTATTAACAA GAGATGGTGG
          TGAGATCTTT AGACCT
p7c05s007 GAAGAGGTAG TAATTAGATC TGAAAATTTC ACAGACAATG CTAAAACCAT
          AATAGTACAG CTGAAGGAAT CTGTAGAAAT TAATTGTACA AGACCCAGCA
          ACAATACAAG AAAAAGTATA TCTATAGGAC CGGGGAGAGC ATTTTATGCA
          ACAGGAAGCA TAATAGGAGA TATAAGACAA GCACATTGTA ACATTAGTAG
          AACAAAATGG AATAACACTT TACAACAGAT AGTTACAAAA TTAAAAGAAC
          AATTTGGGAA TAAAACAATA GTCTTTAATC AATCCTCAGG AGGGGACCCA
          GAAATTGTAA TGCACAGTTT TAATTGTGGA GGGGAATTTT TCTACTGTAA
          TACAACACAG CTGATCACAC TCCCATGCAG AATAAAACAA ATTATAAACA
          GGTGGCAGGA AGTAGGAAAA GCAATGTATG CCCCTCCCAT CAAAGGACAA
          ATTAAATGTT CATCAAATAT TACAGGGCTA CTATTAACAA GAGATGGTGG
          TGAGATCTTT AGACCT
p7c06s008 GAAGAGGTAG TAATTAGATC TGAAAATTTC ACAGACAATG CTAAAACCAT
          AATAGTACAG CTGAAGGAAT CTGTAGAAAT TAATTGTACA AGACCCAGCA
          ACAATATAAG AAAAAGTATA TCTATAGGGC CGGGGAGAAC ATTTTATGCA
          ACAGGAAGCA TAATAGGAGA TATAAGACAA GCACATTGTA ACATTAGTAG
          AACAAAATGG AATAACACTT TACAACAGAT AGTTACAAAA TTAAAAGAAC
          AATTTGGAAA TAAAACAATA GTCTTTAATC AATCCTCAGG AGGGGACCCA
          GAAATTGTAA TGCACAGTTT TAATTGTGGA GGGGAATTTT TCTACTGTAA
          TACAACACAG CTGATCACAC TCCCATGCAG AATAAAACAA ATTATAAACA
          GGTGGCAGGA AGTAGGAAAA GCAATGTATA CCCCTCCCAT CAAAGGACAA
          ATTAAATGTT CATCAAATAT TACAGGGCTG CTATTAACAA GAGATGGTGG
          TGAGATCTTT AGACCT
p7c07s009 GAAGAGGTAG TAATTAGATC TGAAAATTTC ACAGACAATG CTAAAACCAT
          AATAGTACAG CTGAAGGAAT CTGTAGAAAT TAATTGTACA AGACCCAGCA
          ACAATACAAG AAAAAGTATA TCTATAGGAC CGGGGAGAGC ATTTTATGCA
          ACAGGAAGCA TAATAGGAGA TATAAGACAA GCACATTGTA ACATTAGTAG
          AACAAAATGG AATAACACTT TACAACAGAT AGTTACAAAA TTAAAAGAAC
          AATTTGGGAA TAAAACAATA GTCTTTAATC AATCCTCAGG AGGGGACCCA
          GAAATTGTAA TGCACAGTTT TAGTTGTGGA GGAGAATTTT TCTACTGTAA
          TACAACACAG CTGATCACAC TCCCATGCAG AATAAAACAA ATTATAAACA
          GGTGGCAGGA AGTAGGAAAA GCAATGTATG CCCCTCCCAT CAAAGGACAA
          ATTAAATGTT CATCAAATAT TACAGGGCTG CTATTAACAA GAGATGGTGG
          TGAGATCTTT AGACCT
p7c08s010 GAAGAGGTAG TAATTAGATC TGAAAATTTC ACAGACAATG CTAAAACCAT
          AATAGTACAG CTGAAGGAAT CTGTAGAAAT TAATTGTACA AGACCCAGCA
          ACAATACAAG AAAAAGTATA TCTATAGGAC CGGGGAGAGC ATTTTATGCA
          ACAGGAAGCA TAACAGGAGA TATAAGACAA GCACATTGTA ACATTAGTAG
          AACAAAATGG AATAACACTT TACAACAGAT AGTTACAAAA TTAAAAGAAC
          AATTTGGGAA TAAAACAATA GTCTTTAATC AATCCTCAGG AGGGGACCCA
          GAAATTGTAA TGCACAGTTT TAATTGTGGA GGGGAATTTT TCTACTGTAA
          TACAACACAG CTGATCACAC TCCCATGCAG AATAAAACAA ATTATAAACA
          GGTGGCAGAA AGTAGGAAAA GCAATGTATG CCCCTCCCAT CAAAGGACAA
          ATTAAATGTT CATCAAATAT TACAGGGCTG CTATTAACAA GAGATGGTGG
          TGAGATCTTT AGACCT
p7c101011 GAAGAGGTAG TAATTAGATC TGAAAATTTC ACAGACAATG CTAAAACCAT
          AATAGTACAG CTGAATGAAT CTGTAGAAAT TAATTGTACA AGGCTCTACA
          ACTATAGAAG GAAAGGTATA CATATAGGAC CGGGGAGAGC AATTTATGCA
          ACAGGAGGCA TAATAGGAGA TATAAGAAAA GCACATTGTA ACATTAATAG
          AACAAAATGG AATAACACTT TACAGCAGGT AGTTAAAAAA TTAACAGAAC
          AATTTGGGAA TAAAACAATA ATCTTTAAGC AATCCTCAGG AGGGGACCCA
          GAAATTGTAA TGCACAGTTT TAATTGTGGA GGGGAATTTT TCTACTGTAA
          TACAACACAG CTGATCACAC TCCCATGCAG AATAAAACAA ATTATAAACA
          GGTGGCAGGA AGTAGGGAAA GCAATGTATG CCCCTCCCAT AGAAGGACAA
          ATTAAATGTT CATCAAATAT TACAGGGCTG CTATTAACAA GAGATGGTGG
          TGAGACCTTT AGACCT
p7c103012 GAAGAGGTAG TAATTAGATC TGAAAATTTC ACAGACAATG CTAAAACCAT
          AATAGTACAG CTGAATGAAT CTGTAGAAAT TAATTGTACA AGGCCCAACG
          AATATAGAAG AAAAGGTATA CATATAGGAC CGGGGAGAGC AATTTATACA
          ACAGGAGGCA TAATAAAAGA TATAAGAAAA GCACATTGTA ACATTAATAG
          AACAAAATGG AATAACACTT TACAGCAGAT AGTTAAAAAA TTAACAGAAC
          AATTTGGGAA TAAAACAATA ATCTTTAAGC AATCCTCAGG AGGGGACCCA
          GAAATTGTAA TGCACAGTTT TAGTTGTGGA GGGGAATTTT TCTACTGTAA
          TACAACACAG CTGATCACGC TCCCATGCAG AATAAAACAA ATTATAAACA
          GGTGGCAGGA AGTAGGAAAA GCAATGTATG CCCCTCCCAT CGAAGGACAA
          ATTAAATGTT CATCAAATAT TACAGGGCTG CTATTAACAA GAGATGGTGG
          TGAGACCTTT AGACCT
p7c104013 GAAGAGGTAG TAATTAGATC TGAAAATTTC ACAGACAATG CTAAAACCAT
          AATAGTACAG CTGAATGAAT CTGTAGAAAT TAATTGTACA AGGCCCTACG
          AATATAGAAG AAAAGGTATA CATATAGGAC CGGGGAGAGC AATTTATGCA
          ACAGGAAGCA TAATAGGAGA TATAAGACAA GCACATTGTA ACATTAGTAG
          AACAAAATGG AATAACACTT TACAGCAGAT AGTTAAAAAA TTAACAGAAC
          AATTTGGGAA TAAAACAATA ATCTTTAAGC AATCCTCAGG AGGGGACCCA
          GAAATTGTAA TGCACAGTTT TAATTGTGGA GGGGAATTTT TCTACTGTAA
          TACAACACAG CTGATCACAC TCCCATGCAG AATAAAACAA ATTATAAACA
          GGTGGCAGGA AGTAGGAAAA GCAATGTATG CCCCTCCCAT CAAAGGACTA
          ATTAAATGTT CATCAAATAT TACAGGGCTG CTATTAACAA GAGATGGTGG
          TGAGATCTTT AGACCT
p7c105014 GAAGGGGTAG TAATTAGATC TGAAAATTTC ACAGACAATG CTAAAACCAT
          AATAGTACAG CTGAATGAAT CTGTAGAAAT TAATTGTACA AGGCTCTACA
          ACTATAGAAG GAAAGGTATA CATATAGGAC CGGGGAGAGC AATTTATGCA
          ACAGGAGGCA TAATAGGAGA TATAAGAAAA GCACATTGTA ACATTAATAG
          AACAAAATGG AATAACACTT TACAGCAGAT AGTTAAAAAA TTAACAGGAC
          AATTTGGGAA TAAAACAATA ATCTTTAAGC AATCCTCAGG AGGGGACCCA
          GAAATTGTAA TGCACAGTTT TAATTGTGGA GGGGAATTTT TCTACTGTAA
          TACAACACAG CTGATCACAC TCCCATGCAG AATAAAACAA ATTATAAACA
          GGTGGCAGGA AGTAGGAAAA GCAATGTATG CCCCTCCCAT CGAAGGACAA
          ATTAAATGTT CATCAAATAT TACAGGGCTG CTATTAACAA GAGATGGTGG
          TGAGACCTTT AGACCT
p7c108015 GAAGGGGTAG TAATTAGATC TGAAAATCTC ACAAACAATG CTAAAACCAT
          AATAGTACAG CTGAAGGAAT CTGTAGAAAT TAATTGTACA AGACCCAACA
          ACAATACAAG AAAAAGTATA CATATAGGAC CGGGGAGAGC ATTTTATGCA
          ACAGGAGGCA TAGTAGGAAA TATAAGACAA GCACATTGTA ACATTAGTAG
          AACAAAATGG AATAACACTT TACAGCAGAT AGTTGGAAAA TTAACAGAAC
          AATTTGGGAA TAAAACAATA ATCTTTAATC AATCCTCAGG AGGGGACCCA
          GAAATTGTAA TGCACAGTTT TAATTGTGGA GGGGAATTTT TCTACTGTAA
          TACAACACAG CTGATCACAC TCCCATGCAG AATAAAACAA ATTATAAACA
          GGTGGCAGGA AGTAGGAAAA GCAATGTATG CCCCTCCCAT CAAAGGACAA
          ATTAAATGTT CATCAAATAT TACAGGGCTG CTATTAACAA GAGATGGTGG
          TGAGACCTTT AGACCT
p7c121016 GAAGAGGTAG TAATCAGATC TGAAAATTTC ACAGACAATG CTAAAACCAT
          AATAGTACAG CTGAATGAAT CTGTAGAAAT TAGTTGTACA AGGCCCTACG
          AATATAGAAG AAAAGGTATA CATATAGGAC CGGGGAGAGC AATTTATACA
          ACAGGAGGCA TAATAGGAGA TATAAGAAAA GCACATTGTA ACATTAATAG
          AACAAAATGG AATAACACTT TACAGCAGAT AGTTAAAAAA TTAACAGAAC
          AATTTGGGAA TAAAACAATA ATCTTTAAGC AATCCTCAGG AGGGGACCCA
          GAAATTGTAA TGCACAGTTT TAATTGTGGA GGGGAATTTT TCTACTGTAA
          TACAACACAG CTGATCACAC TCCCATGCAG AATAAAACAA ATTATAAACA
          GGTGGCAGGA AGTAGGAAAA GCAATGTATG CCCCTCCCAT CGAAGGAGAA
          ATTAAATGTT CATCAAATAT TACAGGGCTG CTATTAACAA GAGATGGTGG
          TGAGATCTTT AGACCT
p7c122017 GAAGAGGTAG TAATTAGATC AGAAAATTTC ACAGACAATG CTAAAACCAT
          AATAGTACAG CTGAATGAAT CTGTAGAAAT TAATTGTACA AGGCCCTACG
          AATATAGAAA AAAAGGTATA CATATAGGAC CGGGGAGAGC AATTTATACA
          ACAGGAGGCA TAATAGGAGA TATAAGAAAA GCACATTGTA ACATTAATAG
          AACAAAATGG AATAACACTT TACAGCAGAT AGTTAAAAAA TTAACAGAAC
          AATTTGGGAA TAAAACAATA ATCTTTAAGC AATCCTCAGG AGGGGACCCG
          GAAATTGTAA TGCACAGTTT TAATTGTGGA GGGGAATTTT TCTACTGTAA
          TACAACACAG CTGATCACAC TCCCATGCAG AATAAAACAA ATTATAAACA
          GGTGGCAGGA AGTAGGAAAA GCAATGTATG CCCCTCCCAT AGAAGGACAA
          ATTAAATGTT CATCAAATAT TACAGGGCTG CTATTAACAA GAGATGGTGG
          TGAGACCTTT AGACCT
p7c123018 GAAGAGGTAA TAATTAGATC TGAAAATTTC ACAGACAATG CTAAAACCAT
          AATAGTACAG CTGAATGAAT CTGTAGAAAT TAATTGTACA AGGCCCAACG
          AATATAGAAG AAAAGGTATA CATATAGGAC CGGGGAGAGC AATTTATGCA
          ACAGGAAGCA TAATAGGAGG TATAAGAAAA GCACATTGTA ACATTAATAG
          AACAAAATGG AATAACACTT TACAGCAGGT AGTTAAAAAA TTAACAGAAC
          AATTTGGGAA TAAAACAATA ATCTTTAAGC AATCCTCAGG AGGGGACCCA
          GAAATTGTAA TGCACAGTTT TAATTGTGGA GGGGGATTTT TCTACTGTAA
          TACAACACAG CTGATCACAC TCCCATGCAG AATAAAACAA ATTATAAACA
          GGTGGCAGGA AGTAGGAAAA GCAATGTATG CCCCTCCCAT AGAAGGACAA
          ATTAAATGTT CATCAAATAT TACAGGGCTG CTATTAACAA GAGATGGTGG
          TGAGATCTTT AGACCG
p7c125019 GAAGAGGTAG TAATTAGATC TGAAAATTTC ACAGACAATG CTAAAACCAT
          AATAGTACAG CTGAATGAAT CTGTAGAAAT TAATCGTACA AGGCTCTACA
          ACTATAGAAG GAAAGGTATA CATATAGGAC CGGGGAGAGC AATTTATGCA
          ACAGGAGGCA TAATAGGAGA TATAAGAAAA GCACATTGTA ACATTAATAG
          AACAAAATGG AATAACACTT TACAGCAGAT AGTTAAAAAA TTAACAGAAC
          AATTTGGGAA TAAAACAATA ATCTTTAAGC AATCCTCAGG AGGGGACCCA
          GAAATTGTAA TGCACAGTTT TAATTGTGGA GGGGAATTTT TCTACTGTAA
          TACAACACAG CTGATCACAC TCCCATGCAG AATAAAACAA ATTATAAACA
          GGTGGCAGGA AGTAGGAAAA GCAATGTATG CCCCTCCCAT CGAAGGACTA
          ATTAAATGTT CATCAAATAT TACAGGGCTG CTATTAACAA GAGATGGTGG
          TGAGATCTTT AGACCT
p7c126020 GAAGAGGTAG TAATTAGATC TGAAAATTTC ACAGACAATG CTAAAACCAT
          AATAGTACAG CTGAATGAAT CTGTAGAAAT TAATTGTACA AGGCCCTACA
          AATATAGAAG ACAAGGTATA CATATAGGAC CGGGGAGAGC AATTTATACA
          ACAGGAGGCA TAATAGGAGA TATAAGAAAA GCACATTGTA ACATTAATAG
          AACAAAATGG AATAACACTT TACAGCAGAT AGTTAAAAAA TTAACAGAAC
          AATTTGGGAA TAAAACAATA ATCTTTAAGC AATCCTCAGG AGGGGACCCA
          GAAATTGTAA TGCACAGTTT TAATTGTGGA GGGGAATTTT TCTACTGTAA
          TACAACACAG CTGATCACAC TCCCATGCAG AATAAAACAA ATTATAAACA
          GGTGGCAGGA AGTAGGAAAA GCAATGTATG CCCCTCCCAT CGAAGGAGAA
          ATTAAATGTT CATCAAATAT TACAGGGCTG CTATTAACAA GAGATGGTGG
          TGAGATCTTT AGACCT
p7c127021 GAAGATGTAG TAATTAGATC TGAAAATTTC ACAGACAATG CTAAAACCAT
          AATAGTACAG CTGAATGAAT CTGTAGAAAT TAATTGTACA AGGCCCAACG
          ACTACAGAAG AAAAGGTATA CATATAGGAC CGGGGAGAGC AATTTATGCA
          ACAGGAAACA TAATAGGAAA TATAAGAAAA GCACATTGTA ACATTAATAG
          AACAAAATGG AATAACACTT TACAACAGAT AGTTAAAAAA TTACAAGAAC
          AATTTGGGAA TAAAACAATA GTCTTTAAGC AATCCTCAGG AGGGGACCCA
          GAAATTGTAA TGCACAGTTT TAATTGTGGA GGGGAATTTT TCTACTGTAA
          TACAACACAG CTGATCACAC TCCCATGCAG AATAAAACAA ATTATAAACA
          GGTGGCAGGA AGTAGGAAAA GCAATGTATG CCCCTCCCAT AGAAGGACAA
          ATTAAATGTT CATCAAATAT TACAGGGCTG CTATTAACAA GAGATGGTGG
          TGAGACCTTT AGACCT
p7c141022 GAAGAGGTAG TAATTAGATC TGAAAATTTC ACAGACAATG CTAAAACCAT
          AATAGTACAT CTGAATGAAT CTGTAGAAAT TAATTGTACA AGGCCCTACG
          AATATAGAAG AAAAGGTATA CATATAGGAC CGGGGAGAGC AATTTATACA
          ACAGGAGGCA TAATAGGAGA TATAAGAAAA GCACATTGTA ACCTTAATAG
          AACAAAATGG AATAACACTT TACAGCAGAT AGTTAAAAAA TTAACAGAAC
          AATTTGGGAA TAAAACAATA ATCTTTAAGC AATCCTCAGG AGGGGACCCA
          GAAATTGTAA TGCACAGTTT TAATTGTGGA GGGGAATTTT TCTACTGTAA
          TACAACACAG TTGATCACAC TCCCATGCAG AATAAAACAA ATTATAAACA
          GGTGGCAGGA AGTAGGAAAA GCAATGTATG CCCCTCCCAT CGAAGGACAA
          ATTAAATGCT CATCAAATAT TACAGGGCTG CTATTAACAA GAGATGGTGG
          TGAGATCTTT AGACCT
p7c142023 GAAGAGGTAG TAATTAGATC TGAAAATTTC ACAGACAATG CTAAAACCAT
          AATAGTACAG CTGAATGAAT CTGTAGAAAT TAATTGTACA AGGCCCTACG
          GATATAGAAA ACAAGGTATA CATATAGGAC CGGGGAGAGC AATTTATACA
          GCAGGAAACA TAATAGGAGA TATAAGAAAA GCACATTGTA ACATTAATAG
          AACAAAATGG AATAACACTT TACAGCAGAT AGTTAAAAAA TTACAAGAAC
          AATTTGGGAA TAAAACAATA ATCTTTAAGC AATCCTCAGG AGGGGACCCA
          GAAATTGTAA TGCACAGTTT TAATTGTGGA GGGGAATTTT TCTACTGTAA
          TACAACACAG CTGATCACAC TCCCATGCAG AATAAAACAA ATTATAAACA
          GGTGGCAGGA AGTAGGAAAA GCAATGTATG CCCCTCCCAT AGAAGGACAA
          ATTAAATGTT TATCAAATAT TACAGGGCTG CTATTAACAA GAGATGGTGG
          TGAGATCTTT AGACCT
p7c143024 GAAGAGGTAG TAATTAGATC TGAAAATTTC ACAGACAATG CTAAAACCAT
          AATAGTACAG CTGAATGAAT CTGTAGAAAT TAATTGTACA AGGCCCTACG
          GATATAGAAA ACAAGGTATA CATATAGGAC CGGGGAGAGC AATTTATACA
          GCAGGAAACA TACAAGGAGA TATAAGAAAA GCACATTGTA ACATTAATGG
          AACAAAATGG AATAACACTT TACAGCAGAT AGTTAAAAAA TTAACAGAAC
          AATTTGGGAA TAAAACAATA ATCTTTAAGC AATCCTCAGG AGGAGACCCA
          GAAATTGTAA TGCACAGTTT TAATTGTGGA GGGGAATTTT TCTACTGTAA
          TACAACACAG CTGATCACAC TCCCATGCAG AATAAAACAA ATTATAAACA
          GGTGGCAGGA AGTAGGAAAA GCAATGTATG CCTCTCCCAT CGAAGGACGA
          ATTAAATGTT CATCAAATAT TACAGGGCTG CTATTAACAA GAGATGGGGG
          TGAGACCTTT AGACCT
p7c144025 GAAGAGGTAG TAATTAGGTC TGAAAATTTC ACAGACAATG CTAAAACCAT
          AATAGTACAG CTGAATAAAT CTGTAGAAAT TAATTGTACA AGGCCCTACA
          AATATAGAAA ACAAGGTATA CATATAGGAC CGGGGAGAGC AATTTATACA
          GCAGGAAACA TAGTAGGAGA TATAAGAAAA GCACATTGTA ACATTAATAG
          AACAAAATGG AATAACACTT TACAGCAGAT AGTTAAAAAA TTACAAGAAC
          AATTTGGGAA TAAAACAATA ATCTTTAAGC AATCCTCAGG AGGGGACCCA
          GAAATTGTAA TGCACAGTTT TAATTGTGGA GGAGAATTTT TCTACTGTAA
          TACAACACAG CTGATCATAC TCCCATGCAG AATAAAACAA ATTATAAACA
          GGTGGCAGGA AGTAGGAAAA GCAATGTATG CCCCTCCCAT CGAAGGAGAA
          ATTAAATGTT TATCAAATAT TACAGGGCTG CTATTAACAA GAGATGGTGG
          TGAGATCTTT AGACCC
p7c145026 GAAGAGGTAG TAATTAGATC TGAAAATTTC ACAGACAATG CTAAAACCAT
          AATAGTACAG CTGAATGAAT CTGTAGAAAT TAATTGTACA AGGCCCTACG
          AATATAGAAG AAAAGGTATA CATATAGGAC CGGGGAGAGC AATTTATACA
          ACAGGAGGCA TAATAGGAGA TATAAGAAAA GCACATTGTA ACCTTAATAG
          AACAAAATGG AATAACACTT TACAGCAGAT AGTTAAAAAA TTAACAGAAC
          AATTTGGGAA TAAAACAATA ATCTTTAAGC AATCCTCAGG AGGGGACCCA
          GAAATTGTAA TGCACAGTTT TAATTGTGGA GGGGAATCTT TCTACTGTAA
          TACAACACAG TTGATCACAC TCCCATGCAG AATAAAACAA ATTATAAACA
          GGTGGCAGGA AGTAGGAAAA GCAATGTATG CCCCTCCCAT CGAAGGACAA
          ATTAAATGTT CATCAAATAT TACAGGGCTG CTATTAACAA GAGATGGTGG
          TGAGATCTTT AGACCT
p7c146027 GAAGAGGTAG TAATTAGATC TGAAAATTTC ACAGACAATG CTAAAACCAT
          AATAGTACAG CTGAATGAAT CTGTAGAAAT TAATTGTACA AGGCCCTACA
          AATATAGAAG AAAAGGTATA CATATAGGAC CGGGGAGAGC AATTTATACA
          GCAGGAGGCA TAATAGGAGA TATAAGAAAA GCACATTGTA ACATTAATAG
          AACAAAATGG AATAACACTT TACAGCAGAT AGTTAAAAAA TTAACAGAAC
          AATTTGGGAA TAAAACAATA ATCTTTAAGC AATCCTCAGG AGGGGACCCA
          GAAATTGTAA TGCACAGTTT TAATTGTGGA GGGGAATTTT TCTACTGTAA
          TACAACACAG CTGATCATAC TCCCACGCAG AATAAAACAA ATTATAAACA
          GGTGGCAGGA AGTAGGAAAA GCAATGTATG CCCCTCCCAT CGAAGGAGAA
          ATTAAATGTT TATCAAATAT TACAGGGCTG CTATTAACAA GAGATGGTGG
          TGAGATCTTT AGACCT
p7c147028 AGAGATGTAG TAATTAGATC TGAAAATTTC ACAAACAATG CTAAAACCAT
          AATAGTACAG CTGAAGGAAT CTGTAGAAAT TAATTGTACA AGATACAACA
          ACAATACAAG AAAAAGTATA CACATAGGAC CAAGGAGAGC ATTTTATGCA
          ACAGAAGACG TAGTAGGAAA TATAAGACAA GCACATTGTA ACATTAGCAG
          AACAAAATGG AATAACACTT TACAGCAGAT AGTTAAAAAA TTACAAGAAC
          AATTTGGGAA TAAAACAATA ATCTTTAATC AATCCTCAGG AGGGGACCCA
          GAAATTGTAA TGCACAGTTT TAATTGTGGA GGGGAATTTT TCTACTGTAA
          TACAACACAG CTGATCATAC TCCCATGCAG AATAAAACAA ATTATAAACA
          GGTGGCAGGA AGTAGGAAAA GCAATGTATG CCCCTCCCAT CGAAGGAGAA
          ATTAAATGTT TATCAAATAT TACAGGGCTG CTATTAACAA GAGATGGTGG
          TGAGATCTTT AGACCT
p7c17s029 AAAGATGTAG TAATTAGATC TGAAAATTTC ACAAACAACG CTAAAACCAT
          AATAGTACAG CTGAAGGAAT CTGTAGTAAT TAATTGTACA AGATACAACA
          ACAATACAAG AAAAAGTATA CACATAGGAC CAGGGAGAGC ATTTTATGCA
          ACAGAAGACG TAGTAGGAAA TATAAGACAA GCACATTGTA ACATTAGTAG
          AACAAAATGG GATGACACTT TACAGCAGAT AGCTAAAAAA TTAACAGAAC
          AATTTGAGAA TAAAACAATA ATCTTTAAGC AATCCTCAGG AGGGGACCCA
          GAAATTGTAA TGCACAGTTT TAATTGTGGA GGGGAATTTT TCTACTGTAA
          TACAACACAG TTGATTACAC TCCCATGCAG AATAAAACAA ATTATAAACA
          GGTGGCAGGA AGTAGGAAAA GCAATGTATG CCCCTCCTAT CAAAGGACTA
          ATTAACTGTC CCTCAAATAT TACAGGGCTG CTATTAACAA GAGATGGTGG
          TGAGACCTTT AGACCT
p7c18s030 GAAGAGGTAG TAATTAGATC TGAAAATTTC ACAGACAATG CTAAAACCAT
          AATAGTACAG CTGAATAAAT CTGTAGAAAT TAATTGTACA AGGCCCTACA
          AATATAGAAA ACAAGGTATA CATATAGGAC CGGGGAGAGC AATTTATACA
          GCAGGAAACA TAATAGGAGA TATAAGAAAA GCACATTGTA ACATTAATAG
          AACAAAATGG AATAACACTT TACAGCAGAT AGTTAAAAAA TTACAAGAAC
          AATTTGGGAA TAAAACAATA ATCTTTAAGC AATCCTCAGG AGGGGACCCA
          GAAATTGTAA TGCACAGTTT TAATTGTGGA GGGGAATTTT TCTACTGTGA
          TACAACACAG CTGATCACAC TCCCATGCAG AATAAAACAA ATTATAAACA
          GGTGGCAGGA AGTAGGAAAA GCAATGTATG CCCCTCCCAT CGAAGGAGAA
          ATTAAATGTT TATCAAATAT TACAGGGCTG CTATTAACAA GAGATGGTGG
          TGAGATCTTT AGACCT
p7c19s031 GAAGAGGTAG TAATTAGATC TGAAAATTTC ACAGACAATG CTAAAACCAT
          AATAGTACAG CTGAATAAAT CTGTAGAAAT TAATTGTACA AGGCCCTACA
          AATATAGAAA ACAAGGTATA CATATAGGAC CGGGGAGAGC AATTTATACA
          GCAGGAAACA TAATAGGAGA TATAAGAAAA GCACATTGTA ACATTAATAG
          AACAAAATGG AATAACACTT TACAGCAGAT AGTTAAAAAA TTACAAGAAC
          AATTTGGGAA TAAAACAATA ATCTTTAAGC AATCCTCAGG AGGGGACCCA
          GAAATTGTAA CGCACAGTTT TAATTGTGGA GGGGAATTTT TCTACTGTAA
          TACAACACAG CTGATCACAC TCCCATGCAG AATAAAACAA ATTATAAACA
          GGTGGCAGGA AGTAGGAAAA GCAATGTATG CCCCTCCCAT CGAAGGAGAA
          ATTAAATGTT CATCAAATAT TACAGGGCTG CTATTAACAA GAGATGGTGG
          TGAGACCTTT AGACCT
p7c20s032 GAAGAGGTAG TAATTAGATC TGAAAATTTC ACAGACAATG CTAAAACCAT
          AATAGTACAG CTGAAGGAAT CTGTAGAAAT TAATTGTATA AGACCCAGCA
          ACAATACAAG GAAAAGTATA CCTATAGGAC CGGGGAGAGC ATTTTATGCA
          ACAGGAAGCA TAATAGGAGA TATAAGACAA GCACATTGTA ACATTAGTAG
          AACAAAATGG AATAACACTT TACAACAGAT AGTTACAAAA TTAAAAGAAC
          AATTTAGGAA TAAAACAATA GTCTTTAATC AATCCTCAGG AGGGGACCCA
          GAAATTGTAA TGCACAGTTT TAATTGTGGA GGGGAATTTT TCTACTGTAA
          TACAACACAG CTGATCACAC TCCCATGCAG AATAAAACAA ATTATAAACA
          GGTGGCAGGA AGTAGGAAAA GCAATGTATG CCCCTCCCAT CAAAGGACAA
          ATTAAATGTT CATCAAATAT TACAGGGCTG CTATTAACAA GAGATGGTGG
          TGAGATCTTT AGACCT
p7c20s033 GAAGAGGTAG TAATTAGATC TGAAAATTTC ACAGACAATG CTAAAACCAT
          AATAGTACAG CTAAATAAAT CTGTAGAAAT TAATTGTACA AGGCCCTACA
          AATATAGAAA ACAAGGTATA CATATAGGAC CGGGGAGAGC AATTTATACA
          GCAGGAAACA TAATAGGAGA TATAAGAAAA GCACATTGTA ACATTAATAG
          AACAAAATGG AATGACACTT TACAGCAGAT AGTTAAAAAA TTACAAGAAC
          AATTTGGGAA TAAAACAATA ATCTTTAAGC AATCCTCAGG AGGGGACCCA
          GAAATTGTAA TGCACAGTTT TAATTGTGGA GGGGAATTTT TCTACTGTAA
          TACAACACAG CTGATCACAC TCCCATGCAG AATAAAACAA ATTATAAACA
          GGTGGCAGGA AGTAGGAAAA GCAATGTATG CCCCTCCCAT CGAAGGAGAA
          ATTAAATGTT TATCAAATAT TACAGGGCTG CTATTAACAA GAGATGGTGG
          TGAGATCTTT AGACCT
p7c21a034 GAAGAGGTAG TAATTAGATC TGAAAATTTC ACAGACAATG CTAAAACCAT
          AATAGTACAG CTGAAGGAAT CTGTAGAAAT TAATTGTACA AGACCCAACA
          ACTATACAAG AAAAGGTATA CATATAGGAC CGGGGAGAGC AATTTATGCA
          ACAGGACGCA TAATAGGAGA TATAAGACAA GCACATTGTA ACATTAGTAG
          AACAAAATGG AATAACACTT TACAGCAGAT AGTTAAAAAA TTAACAGAAC
          AATTTGGGAA TAAAACAATA ATCTTTAATC AATCCTCAGG AGGGGACCCA
          GAAATTGTAA TGCACAGTTT TAATTGTGGA GGGGAATTTT TCTACTGTAA
          GACAACACAG CTGATCACAC TCCCATGCAG AATAAAACAA ATTATAAACA
          GGTGGCAGGA AGTAGGAAAA GCAATGTATG CCCCTCCCAT CAAAGGACAA
          ATTAAATGTT CATCAAATAT TACAGGGCTG CTATTAACAA GAGATGGTGG
          TGAGACCTTT AGACCT
p7c21s035 GAAGAGGTAG TAATTAGATC TGAAAATTTC ACAGACAATG CAAAAACCAT
          AATAGTACAG CTGAAGGAAT CTGTAGAAAT TAATTGTACA AGACCCAACA
          ACAATACAAG AAAAAGTATA CATATAGGAC CGGGGAGAGC ATTTTATGCA
          ACAGGAGACA TAATAGGAGA TATAAGACAA GCACATTGTA ACATTAGTAG
          AACAAAATGG AATAACACTT TACAGCAGAT AGTTAAAAAA TTAACAGAAC
          AATTTGGGAA TAAAACAATA ATCTTTAATC AATCCTCAGG AGGGGACCCA
          GAAATTGTAA TGCACAGTTT TAATTGTGGA GGGGAATTTT TCTACTGTAA
          TACAACACAG CTGATCACAC TCCCATGCAG AATAAAACAA ATTATAAACA
          GGTGGCAGGA AGTAGGAAAA GCAATGTATG CCCCTCCCAT CAAAGGACAA
          ATTAAATGTT CATCAAATAT TACAGGGCTG CTATTAACAA GAGATGGTGG
          TGAGATCTTT AGACCT
p7c21s036 GAAGAGGTAG TAATTAGATC TGAAAATTTC GCAGACAATG CTAAAACCAT
          AATAGTACAG CTGAATAAAT CTGTAGAAAT TAATTGTACA AGGCCCTACG
          AATATAGAAA AAAGGGTATA CATATAGGAC CGGGGAGAGC AATTTATACA
          ACAGGAAACA TACAAGGAGA TATAAGAAAA GCACATTGTA ACATTAATAG
          AACAAAATGG AATAACACTT TACAGCAGAT AGCTAAAAAA TTAACAGAAC
          AATTTGGGAA TAAAACAATA ATCTTTAAGC AATCCTCAGG AGGGGACCCA
          GAAATTGTAA TGCACAGTTT TAATTGTGGA GGGGAATTTT TCTACTGTAA
          TACAACACAG CTGATCACAC TCCCATGCAG AATAAAACAA ATTATAAACA
          GGTGGCAGGA AGTAGGAAAA GCAATGTATG CCCCTCCCAT CGAAGGACAA
          ATTAAATGTT CATCAAATAT TACAGGGCTG CTATTAACAA GAGATGGTGG
          TGAGACCTTT AGACCT
p7c22b037 GAAGAGGTAG TAATTAGATC TGAAAATTTC ACAGACAATG CTAAAACCAT
          AATAGTACAG CTGAAGGAAT CTGTAGAAAT TAATTGTACA AGACCCGGCA
          ACAATACAAG AAAAAGTATA CATATAGGAC CGGGGAGAGC ATTTTATGCA
          ACAGGAGACA TAATAGGAGA TATAAGACAA GCACATTGTA ACATTAGTAG
          AACAAAATGG AATAACACTT TACAACAGAT AGTCACAAAA TTAAAAGAAC
          AATTTAGGAA TAAAACAATA GTCTTTAATC AATCCTCAGG AGGGGACCCA
          GAAATTGTAA TGCACAGTTT TAATTGTGGA GGGGAATTTT TCTACTGTAA
          TACAACACAG CTGATCACAC TCCCATGCAG AATAAAACAA ATTATAAACA
          GGTGGCAGGA AGTAGGAAAA GCAATGTATG CCCCTCCCAT CAAAGGACAA
          ATTAAATGTT CATCAAATAT TACAGGGCTG CTATTAACAA GAGATGGTGG
          TGAGACCTTT AGACCT
p7c22s038 GAAGAGGTAG TAATTAGATC TGAAAATTTC ACAGACAATG CTAAAACCAT
          AATAGTACAG CTGAAGGAAT CTGTAGAAAT TAATTGTACA AGACCCAACA
          ACAATACAAG AAAAAGTATA CATATAGGAC CGGGGAGAGC ATTTTATGCA
          ACAGGAGACA TAATAGGAAA TATAAGACAA GCACATTGTA ACATTAGTAG
          AACAAAATGG AATAACACTT TACAACAGAT AGTTAAAAAA TTAAAAGAAC
          AATTTAGGAA TAAAACAATA GTCTTTAATC AATCCTCAGG AGGGGACCCA
          GAAATTGTAA TGCACAGTTT TAATTGTGGA GGGGAATTTT TCTACTGTAA
          TACAACACAG CTGATCACAC TCCCATGCAG AATAAAACAA ATTATAAACA
          GGTGGCAGGA AGTAGGAAAA GCAATGTATG CCCCTCCCAT CAAAGGACAA
          ATTAAATGTT CATCAAATAT TACAGGGCTG CTATTAACAA GAGATGGTGG
          TGAGATCTTT AGACCT
p7c22s039 GAAGAGGTAG TAATTAGATC TGAAAATTTC ACAGACAATG CTAAAACCAT
          AATAGTACAT CTGAATGAAT CTGTAGAAAT TAATTGTACA AGGCCCTACA
          GATATAGAAA ACAAGGTATA CATATAGGAC CGGGGAGAGC AATTTATACA
          GCAGGAAACA TAATAGGAGA TATAAGAAAA GCACATTGTA ACATTAATAG
          AACAAAATGG AATAACACTT TACAGCAGAT AGTTAAAAAA TTACAAGAAC
          AATTTGGGAA TAAAACAATA ATCTTTAAGC AATCCTCAGG AGGGGACCCA
          GAAATTGTAA TGCACAGTTT TAATTGTGGA GGGGAATTTT TCTACTGTAA
          TACAACACAG CTGATCACAC TCCCATGCAG AATAAAACAA ATTATAAACA
          GGTGGCAGGA AGTAGGAAAA GCAATGTATG CCCCTCCCAT TGAAGGAGAA
          ATTAAATGTT TATCAAATAT TACAGGGCTG CTATTAACAA GAGATGGTGG
          TGAGATCTTT AGACCT
p7c23s040 GAAGAGGTAG TAATTAGATC TGAAAATTTC ACAGACAATG CTAAAACCAT
          AATAGTACAG CTGAAGGAAT CTGTAGAAAT TAATTGTACA AGACCCAACA
          ACAATACAAG AAAAAGTATA CATATAGGAC CGGGGAGAGC ATTTTATGCA
          ACAGGAGACA TAATAGGAAA TATAAGACAA GCACATTGTA ACATTAGTAG
          AACAAAATGG AATAACACTT TACAACAGAT AGTTAAAAAA TTAAAAGAAC
          AATTTAGGAA TAAAACAATA GTCTTTAATC AATCCTCAGG AGGGGACCCA
          GAAATTGTAA TGCACAGTTT TAATTGTGGA GGGGAATTTT TCTACTGTAA
          TACAACACAG CTGATCACAC TCCCATGCAG AATAAAACAA ATTATAAACA
          GGTGGCAGGA AGTAGGAAAA GCAATGTATG CCCCTCCCAT CAAAGGACAA
          ATTAAATGTT CATCAAATAT TACAGGGCTG CTATTAACAG GAGATGGTGG
          TGAGATCTTT AGACCT
p7c23s041 GAAGAGGTAG TAATTAGATC TGAAAATTTC GCAGACAATG CTAAAACCAT
          AATAGTACAG CTGAATAAAT CTGTAGAAAT TAATTGTACA AGGCCCTATG
          AATATAGAAA AAGGGGTATA CATATAGGAC CGGGGAGAGC AATTTATACA
          ACAGGAAACA TACAAGGAGG TATAAGAAAA GCACATTGTA ACATTAATAG
          AACAAAATGG AATAACACTT TACAGCAGAT AGTTAAAAAA TTAACAGAAC
          AATTTGGGAA TAAAACAATA ATCTTTAAGC AATCCTCAGG AGGGGACCCA
          GAAATTGTAA TGCACAGTTT TAATTGTGGA GGGGAATTTT TCTACTGTAA
          TACAACACAG CTGATCACAC TCCCATGCAG AATAAAACAA ATTATAAACA
          GGTGGCAGGA AGTAGGAAAA GCAATGTATG CCTCTCCCAT AGAAGGACAA
          ATTAAATGTT CATCAAATAT TACAGGACTG CTATTAACAA GAGATGGTGG
          TGAGATCTTT AGACCT
p7c24s042 GAAGAGGTAG TAATTAGATC TGAAAATTTC ACAGACAATG CTAAAACCAT
          AATAGTACAG CTGAAGGAAT CTGTAGAAAT TAATTGTACA AGACCCAACA
          ACAATACAAG AAAAAGTATA CACATAGGAC CAGGGAGAGC ATTTTATGCA
          ACAGGAGACA TAATAGGAAA TATAAGACAA GCACATTGTA ACATTAGTAG
          AACAAAATGG AATAACACTT TACAACAGAT AGTTAAAAAA TTAAAAGAAC
          AATTTAGGAA TAAAACAATA GTCTTTAATC AATCCTCAGG AGGGGACCCA
          GAAATTGTAA TGCACAGTTT TAATTGTGGA GGGGAATTTT TCTACTGTAA
          TACAACACAG CTGATCACAC TCCCATGCAG AATAAAACAA ATTATAAACA
          GGTGGCAGGA AGTAGGAAGA GCAATGTATG CCCCTCCCAT CAAAGGACAA
          ATTAAATGTT CATCAAATAT TACAGGGCTG CTATTAACAA GAGATGGTGG
          TGAGATCTTT AGACCT
p7c24s043 GAAGAGGTAG TAATTAGATC TGAAAATTTC ACAGACAATG CTAAAACCAT
          AATAGTACAG CTGAATAAAT CTGTAGAAAT TAATTGTATA AGGCCCTACA
          AATATAGAAA ACAAGGTATA CATATAGGAC CGGGGAGAGC AATTTATACA
          GCAGGAAACA TAATAGGAGA TATAAGAAAA GCACATTGTA ACATTAATAG
          AACAAAATGG AATAACACTT TACAGCAGAT AGTTAAAAAA TTACAAGAAC
          AATTTGGGAA TAAAACAATA ATCTTTAAGC AATCCTCAGG AGGGGACCCA
          GAAATTGTAA TGCACAGTTT TAATTGTGGA GGGGAATTTT TCTACTGTAA
          TACAACACAG CTGATCACAC TCCCATGCAG AATAAAACAA ATTATAAACA
          GGTGGCAGGA AGTAGGAAAA GCAATGTATG CCCCTCCCAT CGAAGGAGAA
          ATTAAATGTT TATCAAATAT TACAGGGCTG CTATTAACAA GGGATGGTGG
          TGAGATCTTT AGACCT
p7c25s044 GAAGAGGTAG TAATTAAATC TGAAAATTTC ACAGACAATG CTAAAACCAT
          AATAGTACAG CTGAAGGAAT CTGTAGAAAT TAATTGTACA AGACCCAACA
          ACAATACAAG AAAAAGTATA CCTATAGGAC CGGGGAGAGC ATTTTATGCA
          ACAGGAGACA TAATAGGAGA TATAAGACAA GCACATTGTA ACATTAGTAG
          AACAAAATGG AATAACACTT TACAACAGAT AGTTAAAAAA TTAAAAGAAC
          AATTTAGGAA GAAAACAATA GTCTTTAATC AATCCTCAGG AGGGGACCCA
          GAAATTGTAA TGCACAGTTT TAATTGTGGA GGGGAATTTT TCTACTGTAA
          TACAACACAG CTGATCACAC TCCCATGCAG AATAAAACAA ATTATAAACA
          GGTGGCAGGA AGTAGGAAAA GCAATGTATG CCCCTCCCAT CAAAGGACAA
          ATTAAATGTT CATCAAATAT TACAGGGCTG CTATTAACAA GAGATGGTGG
          TGAGATCTTT AGACCT
p7c25s045 GAAGAGGTAG TAATTAGATC TGAAAATTTC ACAGACAATG CTAAAACCAT
          AATAGTACAG CTGAATAAAT CTGTAGAAAT TAATTGTACA AGGCCCTACG
          AATATAGAAA AAAGGGTATA CATATAGGAC CGGGGAGAGC AATTTATACA
          ACAGGAAACA TACAAGGAGA TATAAGAAAA GCACATTGTA ACATTAATAG
          AACAAAATGG AATAACACTT TACAGCAGAT AGTTAAAAAA TTAACAGAAC
          AATTTGGGAA TAAAACAATA ATCTTTAAGC AATCCTCAGG AGGGGACCCA
          GAAATTGTAA TGCACAGTTT TAATTGTGGA GGGGAATTTT TCTACTGTAA
          TACAACACAG CTGATCACAC TCCCATGCAG AATAAAACAA ATTATAAACA
          GGTGGCAGGA AGTAGGAAAA GCAATGTGTG CCCCTCCCAT AGAAGGACAA
          ATTAAATGTT CGTCAAATAT TACAGGACTG CTATTAACAA GAGATGGTGG
          TGAGATCTTT AGACCT
p7c26s046 GAAGAGGTAG TAATTAGATC TGAAAATTTC ACAGACAATG CTAAAACCAT
          AATAGTACAG CTGAAGGAAT CTGTAGAAAT TAATTGTACA AGACCCGGCA
          ACAATACAAG AAAAAGTATA CATATAGGAC CGGGGAGAGC ATTTTATGCA
          ACAGGAGACA TAATAGGAGA TATAAGACAA GCACATTGTA ACATTAGTAG
          AACAAAATGG AATAACACTT TACAACAGAT AGTTACAAAA TTAAAAGAAC
          AATTTAGGAA TAAAACAATA GTCTTTAATC AATCCTCAGG AGGGGACCCA
          GAAATTGTAA TGCACAGTTT TAATTATGGA GGGGAATTTT TCTACTGTAA
          TACAACACAG CTGATCACAC TCCCATGCAG AATAAAACAA ATTATAAACA
          GGTGGCAGGA AGTAGGAAAA GCAATGTATG CCCCTCCCAT CAAAGGACAA
          ATTAAATGTT CATCAAATAT TACAGGGCTG CTATTAACAA GAGATGGTGG
          TGAGATCTTT AGACCT
p7c26s047 GAAGATGTAG TAATTAGATC TGAAAATTTC ACAGACAATG CTAAAACCAT
          AATAGTACAG CTGAAGGAAT CTGTAGAAAT TAATTGTACA AGGCCCAACG
          ACTATAGAAG AAAAGGTATA CATATAGGAC CGGGGAGAGC AATTTATGCA
          ACAGGAAGCA TAATAGGAGA TATAAGACAA GCACATTGTA ACATTAGTAG
          AACAAAATGG AATAACACTT TACAGCAGAT AGTTAAAGAA TTACAAGAAC
          AATTTGGGAA TAAAACAATA GTCTTTAATC AATCCTCAGG AGGGGACCCA
          GAAATTGTAA TGCACAGTTT TAATTGTGGA GGGGAATTTT TCTACTGTAA
          GACAACACAG CTGATCACAC TCCCATGCAG AATAAAACAA ATTATAAACA
          GGTGGCAGGA AGTAGGAAAA GCAATGTATG CCCCTCCCAT CGAAGGACAA
          ATTAAATGTT CATCAAATAT TACAGGGCTG CTATTAACAA GAGATGGTGG
          TGAGATCTTT AGACCT
p7c27s048 GAAGAGGTAG TAATTAGATC TGAAAATTTC ACAGACAATG CTAAAACCAT
          AATAGTACAG CTGAAGGAAT CTGTAGAAAT TAATTGTACA AGACCCAGCA
          ACAATACAAG AAAAAGTATA TCTATAGGAC CGGGGAAAGC ATTTTATGCA
          ACAGGAAGCA TAATAGGAGA TATAAGACAA GCACATTGTA ACATTAGTAG
          AACAAAATGG AATAACACTT TACAACAGAT AGTTACAAAA TTAAAAGAAC
          AATTTGGGAA TAAAACGATA GTCTTTAATC AATCCTCAGG AGGGGACCCA
          GAAATTGTAA TGCACAGTTT TAATTGTGGA GGGGAATTTT TCTACTGTAA
          TACAACACAG CTGATCACAC TCCCATGCAG AATAAAACAA ATTATAAACA
          GGTGGCAGGA AGTAGGAAAA GCAATGTATG CCCCTCCCAT CAAAGGACAA
          ATTAAATGTT CATCAAATAT TACAGGGCTG CTATTAACAA GAGATGGTGG
          TGAGATCTTT AGACCT
p7c27s049 GAAGAGGTAG TAATTAGATC TGAAAATTTC ACAGACAATG CTAAAACCAT
          AATAGTACAG CTGAATAAAT CTGTAGAAAT TAATTGTACA AGGCCCTACA
          AATATAGAAA ACAAGGTATA CATATAGGAC CGGGGAGAGC AATTTATACA
          GCAGGAAACA TAATAGGAGA TATAAGAAAA GCACATTGTA ACATTAATAG
          AACAAAATGG AATAACACTT TACAGCAGAT AGTTAAAAAA TTACAAGAAC
          AATTTGGGAA TAAAACAATA ATCTTTAAGC AATCCTCAGG AGGGGACCCA
          GAAATTGTAA TGCACAGTTT TAATTGTGGA GGGGAATTTT TCTACTGTAA
          TACAACACAG CTGATCACAC TCCCATGCAG AATAAAACAA ATTATAAACA
          GGTGGCAGGA AGTAGGAAAA GCAACGTATG CCCCTCCCAT CGAAGGAGAA
          ATTAAATGTT TATCAAATAT TACAGGGCTG CTATTGACAA GAGATGGTGG
          TGAGATCTTT AGACCT
p7c28s050 GAAGAGGTAG TAATTAGATC TGAAAATTTC ACAGACAATG CTAGAACCAT
          AATAGTACAG CTGAAGGAAT CTGTAGAAAT TAATTGTACA AGACCCAACA
          ACTATACAAG AAAAGGTATA CATATAGGAC CGGGGAGAGC AATTTATGCA
          ACAGGACGCA TAATAGGAGA TATAAGACAA GCACATTGTA ACATTAGTAG
          AACAAAATGG AATAACACTT TACAGCAGAT AGTTAAAAAA TTAACAGGAC
          AATTTGGGAA TAAAACAATA ATCTTTAATC AATCCTCAGG AGGGGACCCA
          GAAATTGTAA TGCACAGTTT TAATTGTGGA GGGGAATTTT TCTACTGTAA
          GACAACACGG CTGATCACAC TCCCATGCAG AATAAAACAA ATTATAAACA
          GGTGGCAGGA AGTAGGAAAA GCAATGTATG CCCCTCCCAT CAAAGGACAA
          ATTAAATGTT CATCAAATAT TACAGGGCTG CTATTAACAA GAGATGGTGG
          TGAGACCTTT AGACCT
p7c28s051 GAAGAGGTAG TAATTAGATC TGAAAATTTC ACAGACAATG CTAAAACCAT
          AATAGTACAG CTGAAGGAAT CTGTAGAAAT TAATTGTACA AGACCCAACA
          ACAATACAAG AAAAAGTATA CATATAGGAC CGGGGAGAGC ATTTTATGCA
          ACAGGAGACA TAGTAGGAAA TATAAGACAA GCACATTGTA ACATTAGTAG
          AACAAAATGG AATAACACTT TACAGCAGAT AGTTAAAAAA TTAACAGAAC
          AATTTGGGAA TAAAACAATA ATCTTTAATC AATCCTCAGG AGGGGACCCA
          GAAATTGTAA TGCACAGTTT TAATTGTGGA GGGGAATTTT TCTACTGTAA
          TACAACACAG CTGATCACAA TTCCATGCAG AATAAAACAA ATTATAAACA
          GGTGGCAGGA AGTAGGAAAA GCAATGTATG CCCCTCCCAT CAAAGGACAA
          ATTAAATGTT CATCAAATAT TACAGGGCTG CTATTAACAA GAGATGGTGG
          TGAGATCTTT AGACCT
p7c29s052 GAAGAGGTAG TAATTAGATC TGAAAATTTC ACAGACAATG CTAAAACCAT
          AATAGTACAG CTGAATAAAT CTGTAGAAAT TAATTGTATA AGGCCCTACA
          AATATAGAAA ACAAGGTATA CATATAGGAC CGGGGAGAGC AATTTATACA
          GCAGGAAACA TAATAGGAGA TATAAGAAAA GCACATTGTA ACATTAATAG
          AACAAAATGG AATAACACTT TACAGCAGAT AGTTAAAAAA TTACAAGAAC
          AATTTGGGAA TAAAACAATA ATCTTTAAGC AATCCTCAGG AGGGGACCCA
          GAAATTGTAA TGCACAGTTT TAATTGTGGA GGGGAATTTT TCTACTGTAA
          TACAACACAG CTGATCACAC TCCCATGCAG GATAAAACAA ATTATAAACA
          GGTGGCAGGA AGTAGGAAAA GCAATGTATG CCCCTCCCAT CGAAGGAGAA
          ATTAAATGTT CATCAAATAT TACAGGGCTG CTATTAACAA GAGATGGTGG
          TGAGATCTTT AGACCT
p7c30s053 GAAGAGGTAG TAATTAGATC TGAAAATTTC ACTGACAATG CTAAAACCAT
          AATAGTACAG CTGAAGGAAT CTGTAGAAAT CAATTGTACA AGACACAACA
          ACAATACAAG AAAAAGTATC CATATAGGAC CGGGGAGAGC ATTTTATGCA
          ACAGGAGACA TAATAGGAAA TATAAGACAA GCACATTGTA ACATTAGTAG
          AACAAAATGG AATAACACTT TACAACAGAT AGGTAAAAAA TTAAAAGAAC
          AATTTGGGAA TAAAACAATA GTCTTTAATC AATCCTCAGG AGGGGACCCA
          GAAATTGTAA TGCACAGTTT TAATTGTGGA GGGGGGTTTT TCTACTGTAA
          TACAACACAG CTGATCACAC TCCCATGCAG AATAAAACAA ATTATAAACA
          GGTGGCAGGA AGTAGGAAAA GCAATGTATG CCCCTCCCAT CAAAGGACAA
          ATTAAATGTT CATCAAATAT TACAGGGCTG CTATTAACAA GAGATGGTGG
          TGAGACCTTT AGACCT
p7c37s054 GAAGAGGTAG TAATTAGATC TGAAAATTTC ACAGACAATG CTAAAACCAT
          AATAGTACAG CTGAAGGAAT CTGTAGAAAT TAATTGTACA AGACCCAACA
          ACAATACAAG AAGAAGTATA CATATAGGAT CGGGGAGAGC ATTTTATGCA
          ACAGGAGACA TAATAGGAAA TATAAGACAA GCACATTGTA ACATTAGTAG
          AACAAAATGG AATAACACTT TACAGCAGAT AGTTAAAAAA TTAACAGAAC
          AATTTGGGAA TAAAACAATA ATCTTTAATC AATCCTCAGG AGGGGACCCA
          GAAATTGTAA TGCACAGTTT TAATTGTGGA GGGGAATTTT TCTACTGTAA
          TACAACACAG CTGATCACAC TCCCATGCAG AATAAAACAA ATTATAAACA
          GGTGGCAGGA AGTAGGAAAA GCAATGTATG CCCCTCCCAT CGAAGGACAA
          ATTAAATGTT CATCAAATAT TACAGGGCTG CTATTAACAA GAGATGGTGG
          TGAGACCTTT AGACCT
p7c38s055 GAAGAGGTAG TAATTAGATC TGAAAATTTC ACAGACAATG CCAAAACCAT
          AATAGTACAG CTGAAGGAAT CTGTAGAAAT TAATTGTACA AGACACAACA
          ACAATACAAG AAAAAGTATA CATATAGGAC CGGGGAGAGC ATTTTATGCA
          ACAGGAGACA TAGTAGAAAA TATAACACAA GCACATTGTA ACATTAGTAG
          AACAAAATGG AATAACACTT TACAACAGAT AGTTAAAAAA TTAACAGAGC
          AATTTGGGAA TAAAACAATA ATCTTTAATC AATCCTCAGG AGGGGACCCA
          GAAATTGTAA TGCACAGTTT TAATTGTGGA GGGGAATTTT TCTACTGTAA
          TACAACACAG CTGATCACAC TCCCATGCAG AATAAAACAA ATTATAAACA
          GGTGGCAGGA AGTAGGAAAA GCGATGTATG CCCCTCCCAT CAAAGGACAA
          ATTAAATGTT CATCAAATAT TACAGGGCTG CTATTAACAA GAGATGGTGG
          TGAGACCTTT AGACCT
p7c39s056 GAAGAGGTAG TAATTAGATC TGAAAATTTC ACAGACAATG CTAAAACCAT
          AATAGTACAG CTGAAGGAAT CTGTAGAAAT TAATTGTACA AGACCCAACA
          ACAATACAAG GAAAAGTATA CCTATAGGAC CGGGGAGAGC ATTTTATGCA
          ACAGGAGACA TAATAGGAAA TATAAGACAA GCACATTGTA ACATTAGTAG
          AACAAAATGG AATAACACTT TACAGCAGAT AGTTAAAAAA TTAACAGAAC
          AATTTGGGAA TAAAACAATA ATCTTTAATC AATCCTCAGG AGGGGACCCA
          GAAATTGTAA TGCACAGTTT TAATTGTGGA GGGGAATTTT TCTACTGTAA
          TACAACACAG CTGATCACAC TCCCATGCAG AATAAAACAA ATTATAAACA
          GGTGGCAGGA AGTAGGAAAA GCAATGTATG CCCCTCCCAT CAAAGGACAA
          ATTAAATGTT CATCAAATAT TACAGGGCTG CTATTAACAA GAGATGGTGG
          TGAGACCTTT AGACCT
p7c41s057 GAAGAGGTAG TAATTAGATC TGAAAATTTC ACAGACAATG CTAAAACCAT
          AATAGTACAG CTGAAGGAAT CTGTAGAAAT TAATTGTATA AGACCCAACA
          ACAATACAAG AAAAAGTATA CCTATAGGAC CGGGGAGAGC ATTTTATGCA
          ACAGGAGACA TAATAGGAGA TATAAGACAA GCACATTGTA ACATTAGTAG
          AACAAAACGG AATAACACTT TACAACAGAT AATTACAAAA TTAACAGAAC
          AATTTGGGAA TAAAACAATA ATCTTTAATC AATCCTCAGG AGGGGACCCA
          GAAATTGTAA TGCACAGTTT TAATTGTGGA GGGGAATTTT TCTACTGTAA
          TACAACACAG CTGATCACAC TCCCATGCAG AATAAAACAA ATTATAAACA
          GGTGGCAGGA AGTAGGAAAA GCAATGTATG CCCCTCCCAT CAAAGGACAA
          ATTAAATGTT CATCAAATAT TACAGGGCTG CTATTAACAA GAGATGGTGG
          TGAGACCTTT AGACCT
p7c42s058 GAAGAGGTAG TAATTAGATC TGAAAATTTC ACAGACAATG CTAAAACCAT
          AATAGTACAG CTGAAGGAAT CTGTAGAAAT TAATTGTACA AGACCCAACA
          ACAATACAAG AAAAAGTATA CATATAGGAC CGGGGAGAGC ATTTTATGCA
          ACAGAAGACA TAATAGGAAA TATAAGACAA GCACATTGTA ACATTAGTAG
          AACAAAATGG AATAACACTT TACAACAGAT AGTTGAAAAA TTAACAGAAC
          AATTTGGGAA TAAAACAATA ATCTTTAATC AATCCTCAGG AGGGGACCCA
          GAAATTGTAA TGCACAGTTT TAATTGTGGA GGGGAATTTT TCTACTGTAA
          TACAACACAG CTGATCACAC TCCCATGCAG AATAAAACAA ATTATAAACA
          GGTGGCAGGA AGTAGGAAAA GCAATGTATG CCCCTCCCAT CAAAGGACAA
          ATTAAATGTT CATCAAATAT TACAGGGCTG CTATTAACAA GAGATGGTGG
          TGAGATCTTT AGACCT
p7c44s059 GAAGAGGTAG TAATTAGATC TGAAAATTTC ACAGACAATG CTAAAACCAT
          AATAGTACAG CTGAAGGAAT CTGTAGAAAT TAATTGTACA AGACCCAACA
          ACTATACAAG AAAAGGTATA CATATAGGAC CGGGGAGAGC AATTTATGCA
          ACAGGACGCA TAATGGGAGA TATAAGACAA GCACATTGTA ACATTAGTAG
          AACAAAATGG AATAACACTT TACAGCAGAT AGTTAAAAAA TTAACAGAAC
          AATTTGGGAA TAAAACAATA ATCTTTAATC AATCCTCAGG AGGGGACCCA
          GAAATTGTAA TGCACAGTTT TAATTGTGGA GGGGAATTTT TCTACTGTAA
          GACAACACAG CTGATCACAC TCCCATGCAG AATAAAACAA ATTATAAACA
          GGTGGCAGGA AGTAGGAAAA GCAATGTATG CCCCTCCCAT CAAAGGACAA
          ATTAAATGTT CATCAAATAT TACAGGGCTG CTATTAACAA GAGATGGTGG
          TGAGATCTTT AGACCT
p7c45s060 GAAGAGGTAG TAATTAGATC TGAAAATTTC ACAGACAATG CTAAAACCAT
          AATAGTACAG CTGAAGGAAT CTGTAGAAAT TAATTGTACA AGACCCAACA
          CCAATACAAG AAAAAGTATA CACATAGGAC CAGGGAGAGC ATTTTATGCA
          ACAGGAGACA TAATAGGAAA TATAAGACAA GCACATTGTA ACATTAGTAG
          AACAAAATGG AATAACACTT TACAACAGAT AGTTAAAAAA TTAACAAAAC
          AATTTGGGAA TAAAACAATA ATCTTTAATC AATCCTCAGG AGGGGACCCA
          GAAATTGTAA TGCACAGTTT TAATTGTGGA GGGGAATTTT TCTACTGTAA
          TACAACACAG CTGATCACAC TCCCATGCAG AATAAAACAA ATTATAAACA
          GGTGGCAGGA AGTAGGAAAA GCAATGTATG CCCCTCCCAT CAGAGGACAA
          ATTAAATGTT CATCAAATAT TACAGGGCTG CTATTAACAA GAGATGGTGG
          TGAGACCTTT AGACCT
p7c46s061 GAAGAGGTAG TAATTAGATC TGAAAATTTC ACAGACAATG CTAAAACCAT
          AATAGTACAG CTGAAGGAAT CTGTAGAAAT TAATTGTACA AGACCCGACA
          ACAATACAAG AAAAAGTATA CATATAGGAC CGGGGAGAGC ATTTTATGCA
          ACAGGAGACA TAGTAGGAAA TATAAGACAA GCACATTGTA ACATTAGTAG
          AACAAAATGG AATAACACTT TACAGCAGAT AGTTAAAAAA TTAACAGAAC
          AATTTGGGAA TAAAACAATG ATCTTTAATC AATCCTCAGG AGGGGACCCA
          GAAATTGTAA TGCACAGTTT TAATTGTGGA GGGGAATTTT TCTACTGTAA
          TACAACACAG CTGATCACAC TCCCATGCAG AATAAAACAA ATTATAAACA
          GGTGGCAGGA AGTAGGAAAA GCAATGTATG CCCCTCCCAT CAAAGGACAA
          ATTAAATGTT CATCAAATAT TACAGGGCTG CTATTAACAA GAGATGGTGG
          TGAGACCTTT AGACCT
p7c47s062 GAAGAGGTAG TAATTAGATC TGAAAATTTC ACAGACAATG CTAAAACCAT
          AATAGTACAG CTGAAGGAAT CTGTAGAAAT TAATTGTATA AGACCCAACA
          ACAATACAAG GAAAAGTATA CATATAGGAC CGGGGAGAGC ATTTTATGCA
          ACAGGAGACA TAATAGGAAA TATAAGACAA GCACATTGTA ACATTAGTAG
          AACAAAATGG AATAACACTT TACAACAGAT AATTACAAAA TTAACAGAAC
          AATTTGGGAA TAAAACAATA ATCTTTAATC AATCCTCAGG AGGGGACCCA
          GAAATTGTAA TGCACAGTTT TAATTGTGGA GGGGAATTTT TCTACTGTAA
          TACAACACAG CTGATCACAC TCCCATGCAG AATAAAACAA ATTATAAACA
          GGTGGCAGGA AGTAGGAAAA GCAATGTATG CCCCTCCCAT CAAAGGACAA
          ATTAAATGTT CATCAAATAT TACAGGGCTG CTATTAACAA GAGATGGTGG
          TGAGACCTTT AGACCT
p7c48s063 GAAGAGGTAG TAATTAGATC TGAAAATTTC ACAGACAATG CTAAAACCAT
          AATAGTACAG CTGAAGGAAT CTGTAGAAAT TAATTGTATA AGACCCAACA
          ACAATACAAG AAAAAGTATA CCTATAGGAC CGGGGAGAGC ATTTTATGCA
          ACAGGAGACA TAATAGGAGA TATAAGACAA GCACATTGTA ACATTAGTAG
          AACAAAATGG AATAACACTT TACAACAGAT AGTTAAAAAA TTAAAAGAAC
          AATTTAGGAA TAAAACAATA GTCTTTAATC AATCCTTAGG AGGGGACCCA
          GAAATTGTAA TGCACAGTTT TAATTGTGGA GGGGAATTTT TCTACTGTAA
          TACAACACAG CTGATCACAC TCCCATGCAG AATAAAACAA ATTATAAACA
          GGTGGCAGGA AGTAGGAAAA GCAATGTATG CCCCTCCCAT CCAAGGACAA
          ATTAAATGTT CATCAAATAT TACAGGGCTG CTATTAACAA GAGATGGTGG
          TGAGACCTTT AGACCT
p7c49s064 GAAGAGGTAG TAATTAGATC TGAAAATTTC ACAGACAATG CTAAAACCAT
          AATAGTACAG CTGAAGGAAT CTGTAGAAAT TAATTGTACA AGACCCAACA
          ACAATACAAG AAAAAGTATA CATATAGGAC CGGGGAGAGC ATTTTATGCA
          ACAGGAGGCA TAGTAGGAAA TATAAGACAA GCACATTGTA ACATTAGTAG
          AACAAAATGG AATAACACTT TACAGCAGAT AGTTAAAAAA TTAACAGAAC
          AATTTGGGAA TAAAACAATA ATCTTTAATC AATCCTCAGG AGGGGACCCA
          GAAATTGTAA TGCACAGTTT TAATTGTGGA GGGGAATTTT TCTACTGTAA
          TACAACACAG CTGATCACAC TCCCATGCAG AATAAAACAA ATTATAAACA
          GGTGGCAGGA AGTAGGAAAA GCAATGTATG CCCCTCCCAT CAAAGGACAA
          ATTAAATGTT CATCAAATAT TACAGGGCTG CTATTAACAA GAGATGGTGG
          TGAGACCTTT AGACCT
p7c50s065 GAAGAGGTAG TAATTAGATC TGAAAATTTC ACAGACAATG CCAAAACCAT
          AATAGTACAG CTGACGAAAT CTGTAGAAAT TAATTGTACA AGACACAACA
          ACAATACAAG AAAAAGTATA CATATAGGAC CGGGGAGAGC ATTTTATGCA
          ACAGAAGACA TAGTAGGAAA TATAAGACAA GCACATTGTA ACATTAGTAG
          AACAAAATGG AATAACACTT TACAACAGAT AGTTACAAGA TTAAGAAAAC
          AATTTGGGAA TAAAACAATA ATCTTTAATC AATCCTCAGG AGGGGACCCA
          GAAATTGTAA TGCACAGTTT TAATTGTGGA GGGGAATTTT TCTACTGTAA
          TACAACACAG CTGATCACAC TCCCATGCAG AATAAAACAA ATTATAAACA
          GGTGGCAGGA AGTAGGAAAA GCAATGTATG CCCCTCCCAT CAAAGGACTA
          ATTAAATGTC CATCAAATAT TACAGGGCTG CTATTAACAA GAGATGGTGG
          TGAGACCTTT AGACCT
p7c51s066 GAAGGGGTAG TAATTAGATC TGAAAATTTC ACAAACAATG CTAAAACCAT
          AATAGTACAG CTGAAGGAAT CTGTAGAAAT TAATTGTACA AGACACAACA
          ACAATACAAG AAAAAGTATA CACATAGGAC CAGGGAGAGC ATTTTATGCA
          ACAGAAGACA TAGTAGGAAA TATAAGACAA GCACATTGTA ACATTAGTAG
          AGCAAAATGG AATAACACTT TACAACAGAT AGTTACAAGA TTAAGAAAAC
          AATTTGGGAA TAAAACAATA GTCTTTAATC AATCCTCAGG AGGGGACCCA
          GAAATTGTAA TGCACAGTTT TAATTGTGGA GGGGAATTTT TCTACTGTAA
          TACAACACAG CTGATCACAC TCCCATGCAG AATAAAACAA ATTATAAACA
          GGTGGCAGGA AGTAGGAAAA GCAATGTATG CCCCTCCCAT CAAAGGACTA
          ATTAAATGTT CATCAAATAT TACAGGGCTG CTATTAACAA GAGATGGTGG
          TGAGATCTTT AGACCT
p7c53s067 GAAGAGGTAG TAAGTAGATC TGAAAATTTC ACAGACAATG CTAAAACCAT
          AATAGTACAG CTGAAGGAAT CTGTAGAAAT TAATTGTACA AGACACAACA
          ACAATACAAG AAAAAGTATA CACATAGGAC CAGGGAGAGC ATTTTTTGCA
          ACAGAAGAAA TAGTAGGAAA TATAAGACAA GCACATTGTA ACATTAGTAG
          AACAAAATGG AATAGCACTT TACAACAGAT AGTTACAAGA TTAAGAAAAC
          AATTTGGGAA TAAAACAATA GTCTTTAATC AATCCTCAGG AGGGGACCCA
          GAAATTGTAA TGCACAGTTT TAATTGTGGA GGGAAATTTT TCTACTGTAA
          TACAACACAG CTGATCACAC TCCCATGCAG AATAAAACAA ATTATAAACA
          GGTGGCAGGA AGTAGGAAAA GCAATGTATG CCCCTCCCAT CAAAGGACTA
          ATTAAATGTT CATCAAATAT TACAGGGCTG CTATTAACAA GAGATGGTGG
          TGAGACCTTT AGACCT
p7c55s068 GAAGAGGTAG TAATTAGATC TGAAAATTTC ACAGACAATG CTAAAACCAT
          AATAGTACAG CTGAAGGAAT CTGTAGAAAT TAATTGTACA AGACCCAACA
          ACTATAGAAG AAAAGGTATA CATATAGGAC CGGGGAGAGC AATTTATGCA
          ACAGGACGCA TAATAGGAGA TATAAGACAA GCACATTGTA ACATTAGTAG
          AACAAAATGG AATAACACTT TACAGCAGAT AGTTAAAAAA TTAACAGAAC
          AATTTGGGAA TAAAACAATA ATCTTTAATC AATCCTCAGG AGGGGACCCA
          GAAATTGTAA TGCACAGTTT TAATTGTGGA GGGGAATTTT TCTACTGTAA
          GACAACACAG CTGACCACAC TCCCATGCAG AATAAAACAA ATTATAAACA
          GGTGGCAGGA AGTAAGAAAG GCAATGTATG CCCCTCCCAT CGAAGGACAA
          ATTAAATGTT CATCAAATAT TACAGGGCTG CTATTAACAA GAGATGGTGG
          TGAGATCTTT AGACCT
p7c56s069 GAAGGGGTAG TAATTAGATC TGAAAATTTC ACAGACAATG CTAAAACCGT
          AATAGTACAG CTGAAGGAAT CTGTAGAAAT TAATTGTACA AGGCCCAACG
          ACTATAGAAG AAAAGGTATA CATATAGGAC CGGGGAGAGC AATTTATGCA
          ACAGGAAGCA TAATAGGAGA TATAAGACAA GCACATTGTA ACATTAGTAG
          AACAAAATGG AATAACACTT TACAGCAGAT AGTTAAAAAA TTACAAGAAC
          AATTTGGGAA TAAAACAATA GTCTTTAATC AATCCTCAGG AGGGGACCCA
          GAAATTGTAA TGCACAGTTT TAATTGTGGA GGGGAATTTT TCTACTGTAA
          GACAACACAG CTGATCACAC TCCCATGCAG AATAAAACAA ATTATAAACA
          GGTGGCAGGA AGTAGGAAAA GCAATGTATG CCCCTCCCAT CGAAGGACAA
          ATTAAATGTT CATCAAATAT TACAGGGCTG CTATTAACAA GAGATGGTGG
          TGAGATCTTT AGACCT
p7c56s070 GAAGATGTAG TAATTAGATC TGAAAATTTC ACAGACAATG CTAAAACCAT
          AATAGTACAG CTGAATGAAT CTGTAGAAAT TAATTGTACA AGGCCCAACG
          ACTATAGAAG AAAAGGTATA CATATAGGAC CGGGGAGAGC AATTTATGCA
          ACAGGAAGCA TAATAGGAGA TATAAGACAA GCATATTGTA ACATTAGTAG
          AACAAAATGG AATAACACTT TACAACAGAT AGTTAAAAAA TTACAAGAAC
          AATTTGGGAA TAAAACAATA GTCTTTACTC AATCCTCAGG AGGGGACCCA
          GAAATTGTAA TGCACAGTTT TAATTGTGGA GGGGAATTTT TCTACTGTAA
          TACAACACAG CTGATCAAAC TCCCATGCAG AATAAAACAA ATTATAAACA
          GGTGGCAGGA AGTAGGAAAA GCGATGTATG CCCCTCCCAT CGAAGGACAA
          ATTAAATGTT CATCAAATAT TACAGGGCTG CTAGTAACAA GAGATGGTGG
          TGAGATCTTT AGACCT
p7c57s071 GAAGATGTAG TAATTAGATC TGAAAATTTC ACAGACAATG CTAAAACCAT
          AATAGTACAG CTGAATGAAT CTGTAGAAAT TAATTGTACA AGGCCCAACG
          ACTATAGAAG AAAAGGTATA CATATAGGAC CGGGGAGAGC AATTTATGCA
          ACAGGAAACA TAATAGGAAA TATAAGAAAA GCACATTGTA ACATTAATAG
          AACAAAATGG AATAACACTT TACAACAGAT GGTTAAAAAA TTAACAGAAC
          AATTTGGGAA TAAAACAATA ATCTTTAATC AATCCTCAGG AGGGGACCCA
          GAAATTGTAA CGCACAGTTT TAATTGTGGA GGGGAATTTT TCTACTGTAA
          GACGACACAG CTGATCACAC TCCCATGCAG AATAAAACAA ATTATAAACA
          GGTGGCAGGA AGTAGGAAAA GCGATGTATG CCCCTCCCAT CGAAGGACAA
          ATTAAATGTT CATCAAATAT TACAGGGCTG CTATTAACAA GAGATGGTGG
          TGAGACCTTT AGACCT
p7c57s072 GAAGGGGTAG TAATTAGATC TGAAAATTTC ACAAACAATG CTAAAACCAT
          AATAGTACAG CTGAAGGAGT CTGTAGAAAT TAATTGTACA AGACACAACA
          ACAATACAAG AAAAAGTATA CACATAGGAC CAGGGAGAGC ATTTTATGCA
          ACAGAAGACA TAGTAGGAAA TATAAGACAA GCACATTGTA ACATTAGTAG
          AGCAAAATGG AATAACACTT TACAACAGAT AGTTACAAGA TTAAGAAAAC
          AATTTGGGAA TAAAACAATA GTCTTTAATC AATCCTCAGG AGGGGACCCA
          GAAATTGTAA TGCACAGTTT TAATTGTGGA GGGGAATTTT TCTACTGTAA
          TACAACACAG CTGATCACAC TCCCATGCAG AATAAAACAA ATTATAAACA
          GGTGGCAGGA AGTAGGAAAA GCAATGTATG CCCCTCCCAT CAAAGGACTA
          ATTAAATGTT CATCAAATAT TACAGGGCTG CTATTAACAA GAGATGGTGG
          TGAGATCTTT AGACCT
p7c58s073 GAAGAGGTAG TAATTAGATC TGAAAATTTC ACAGACAATG CTAAAACCAT
          AATAGTACAG CTGAATGAAT CTGTAGAAAT TAATTGTACA AGGCTCTACA
          ACTATAGGAG GAAAGGTATA CATATAGGAC CGGGGAGAGC AATTTATGCA
          ACAGGAGGCA TAATAGGAGA TATAAGACAA GCACATTGTA ACATTAGTAG
          AACAAAATGG AATAACACTT TACAGCAGAT AGTTAAAAAA TTACAAGAAC
          AATTTGGGAA TAAAACAATA GTCTTTAATC AATCCTCAGG AGGGGACCCA
          GAAATTGTAA TGCACAGTTT TAATTGTGGA GGGGAATTTT TCTACTGTAA
          GACAACACAG CTGATCACAC TCCCATGCAG AATAAAACAA ATTATAAACA
          GGTGGCAGGA AGTAGGAAAA GCAATGTATG CCCCTCCCAT CGAAGGACAA
          ATTAAATGTT CATCAAATAT TACAGGGCTG CTATTAACAA GAGATGGTGG
          TGAGATCTTT AGACCT
p7c59s074 GAAGAGGTAG TAATTAGATC TAAAAATTTC ACAGACAATG CTAAAACCAT
          AATAGTACAG CTGAAGGAAT CTGTAGAAAT TAATTGTACA AGGCCCAACA
          ACTATAGAAG AAAAGGTATA CATATAGGAC CGGGGAGAGC AATTTATGCA
          ACAGGACGCA TAATAGGAGA TATAAGACAA GCACATTGTA ACATTAGTAG
          AACAAAATGG AATAACACTT TACAGCAGAT AGTTAAAAAA TTAACAGAAC
          AATTTGGGAA TAAAACAATA ATATTTAATC AATCCTCAGG AGGGGACCCA
          GAAATTGTAA TGCACAGTTT TAATTGTGGA GGGGAATTTT TCTACTGTAA
          GACAACACAG CTGATCACAC TCCCATGCAG AATAAAACAA ATTATAAACA
          GGTGGCAGGA AGTAGGAAAA GCGATGTATG CCCCTCCCAT CGAAGGACAA
          ATTAAATGTT CATCAAATAT TACAGGGCTG CTATTAACAA GAGATGGTGG
          TGAGACCTTT AGACCT
p7c59s075 AAAGAGGTAG TAATTAGATC TGAAAATTTC ACAGACAATG CTAAAACCAT
          AATAGTACAG CTGAAGGAAT CTGTAGAAAT TAATTGTACA AGGCCCAACA
          ACTATAGAAG AAAAGGTATA CATATAGGAC CGGGGAGAGC AATTTATGCA
          ACAGGACGCA TAATAGGAGA TATAAGACAA GCACATTGTA ACATTAGTAG
          AACAAAATGG AATAACACTT TACAGCAGAT AGTTAAAAAA TTAACAGAAC
          AATTTGGGAA TAAAACAATA ATCTTTAATC AATCCTCAGG AGGGGACCCA
          GAAATTGTAA TGCACAGTTT TAATTGTGGA GGGGAATTTT TCTACTGTAA
          GACAACACAG CTGATCACAC TCCCATGCAG AATAAAACAA ATTATAAACA
          GGTGGCAGGA AGTAGGAAAA GCGATGTATG CCCCTCCCAT CGAAGGACAA
          ATTAAATGTT CATCAAATAT TACAGGGCTG CTATTAACAA GAGATGGTGG
          TGAGATCTTT AGACCT
p7c61s076 GAAGAGGTAG TAATTAGATC TGAAAATTTC ACAGACAATG CTAAAACCAT
          AATAGTACAG CTGAATGAAT CTGTAGAAAT TAATTGTACA AGGCCCAACG
          ACTATAGAAG AAAAGGTATA CATATAGGAC CGGGGAGAGC AATTTATGCA
          ACAGGAAACA TAATAGGAAA TATAAGAAAA GCACATTGTA ACATTAATAG
          AACAAAATGG AATAACACTT TACAACAGAT AGTTAAAAAA TTACAAGAAC
          AATTTGGGAA TAAAACAATA GTCTTTACTC AACCCTCAGG AGGGGACCCA
          GAAATTGTAA TGCACAGTTT TAATTGTGGA GGGGAATTTT TCTACTGTAA
          TACAACACAG CTGATCACAC TCCCATGCAG AATAAAACAA ATTATAAACA
          GGTGCCAGGA AGTAGGAAAA GCAATGTACG CCCCTCCCAT CGAAGGACAA
          ATTAAATGTT CATCAAATAT TGCAGGGCTG CTATTAACAA GAGATGGTGG
          TGAGATCTTT AGACCT
p7c62s077 GAAGATGTAG TAATTAGATC TGAAAATTTC ACAGACAATG CTAAAACCAT
          AATAGTACAG CTGAAGGAAT CTGTAGAAAT TAATTGTACA AGGCCCAACA
          ACTATAGAAG AAAAGGTATA CATATAGGAC CGGGGAGAGC AATTTATGCA
          ACAGGAAGCA TAATAGGAGA TATAAGACAA GCACATTGTA ACATTAGTAG
          AACAAAATGG AATAACACTT TACAGCAGAT AGTTAAAAAA TTACAAGAAC
          AATTTGGGAA TAAAACAATA GTCTTTAATC AATCCTCAGG AGGGGACCCA
          GAAATTGTAA TGCACAGTTT TAATTGTGGA GGGGAATTTT TCTACTGTAA
          GACAACACAG CTGATCACAC TCCCATGCAG AATAAAACAA ATTATAAACA
          GGTGGCAGGA AGTAGGAAAA GCAATGTATG CCCCTCCCAT CGAAGGACAA
          ATTAAATGTT CATCAAATAT TACAGGGCTG CTATTAACAA GAGATGGTGG
          TGAGATCTTT AAACCT
p7c63s078 GAAGAGGTAG TAATTAGATC TGAAAATTTC ACAGACAATG CTAAAACCAT
          AATAGTACAG CTGGATGAAT CTGTAGAAAT TAATTGTACA AGGCCCAACG
          AATATAGAAG AAAAGGTATA CATATAGGAC CGGGGAGAGC AATTTATGCA
          ACAGGAAGCA TAATAGGAGA TATAAGAAAA GCACATTGTA ACATTAATAG
          AACAAAATGG AATAACACTT TACAGCAGAT AGTTAAAAAA TTAACAGAAC
          AATTTGGGAA TAAAACAATA ATCTTTAAGC AATCCTCAGG AGGGGACCCA
          GAAATTGTAA TGCACAGTTT TAATTGTGGA GGGGAATTTT TCTACTGTAA
          TACAACACAG CTGATCACAC TCCCATGCAG AATAAAACAA ATTATAAACA
          GGTGGCAGGA AGTAGGAAAA GCAATGTATG CCCCTCCCAT CGAAGGACAA
          ATTAAATGTT CATCAAATAT TACAGGGCTG CTATTAACAA GAGATGGTGG
          TGAGACCTTT AGACCT
p7c64s079 GAAGAGGTAG TAATTAGATC TGAAAATTTC ACAGACAATG CTAAAACCAT
          AATAGTACAG CTGAATGAAT CTGTAGAAAT TAATTGTACA AGGCCCAACG
          ACTATAGAAG AAAAGGTATA CATATAGGAC CGGGGAGAGC AATTTATGCA
          ACAGGAAGCA TAATAGGAGA TATAAGACAA GCACATTGTA ACATTAATAG
          AACAAAATGG AATAACACTT TACAACAGAT AGTTAAAAAA TTACAAAAAC
          AATTTGGGAA TAAAACAATA ATCTTTAATC AATCCTCAGG AGGGGACCCA
          GAAATTGTAA TGCACAGTTT TAATTGTGGA GGGGAATTTT TCTACTGTAA
          GACAACACAG CTGATCACAC TCCCATGCAG AATAAAACAA ATTATAAACA
          GGTGGCAGGA AGTAGGAAAA GCAATGTATG CCCCTCCCAT CGAAGGACAA
          ATTAAATGTT CCTCAAATAT TACAGGGCTG CTATTAACAA GAGATGGTGG
          TGAGATCTTT AGACCT
p7c65s080 GAAGAGGTAG TAATTAGATC TGAAAATTTC ACAGACAATG CTAAAACCAT
          AATAGTACAG CTAAATGAAT CTGTAGAAAT TAATTGTACA AGGCCCAACG
          ACTATAGAAG AAAAGGTATA CATATAGGAC CGGGGAGAGC AATTTATGCA
          ACAGGAAGCA TAATAGGAGA TATAAGACAA GCACATTGTA ACATTAGTAG
          AACAAAATGG AATAACACTT TACAACAGAT AGTTAAAAAA TTACAAAAAC
          AATTTGGGAA TAAAACAATA ATCTTTAATC AATCCTCAGG AGGGGACCCA
          GAAATTGTAA TGCACAGTTT TAATTGTGGA GGGGAATTTT TCTACTGTAA
          GACAACACAG CTGATCACAC TCCCATGCAG AATAAAACAA ATTATAAACA
          GGTGGCAGGA AGTAGGAAAA GCGATGTATG CCCCTCCCAT CGAAGGACAA
          ATTAAATGTT CATCAAATAT TACAGGGCTG CTATTAACAA GAGATGGTGG
          TGAGATCTTT AGACCT
p7c67s081 GAAGAGGTAG TAATTAGACC TGAAAATTTC ACAGACAATG CCAAAACCAT
          AATAGTACAG CTGACGAAAT CTGTAGAAAT TAATTGTACA AGACACAACA
          ACAATACAAG AAAAAGTATA CACATAGGAC CAGGGAGAGC ATTTTATGCA
          ACAGAAGACG TAGTAGGAAA TATAAGACAA GCACATTGTA ACATTAGTAG
          AACAAAATGG AATGACACTT TACAACAGAT AGTTACAAGA TTAAGAAAAC
          AATTTGGGAA TAAAACAATA GTCTTTAATC AATCCTCAGG AGGGGACCCA
          GAAATTGTAA TGCACAGTTT TAATTGTGGA GGGGAATTTT TTTACTGTAA
          TACAACACAG CTGATCACAC TCCCATGCAG AATAAAACAA ATTATAAACA
          GGTGGCAGGA AGTAGGAAAA GCAATGTATG CCCCTCCCAT CAAAGGACTA
          ATTAAATGTT CATCAAATAT TACAGGGCTG CTATTAACAA GAGATGGTGG
          TGAGATCTTT AGACCT
p7c67s082 AAAGATGTAG TAATTAGATC TGAAAATTTC ACAGACAATG CTAAAACCAT
          AATAGTACAG CTGAAGGAAT CTGTAGAAAT TAATTGTACA AGACACAACA
          ACAATACAAG AAAAAGTATA CATATAGGAC CGGGGAGAGC ATTTTATGCA
          ACAGAAGACG TAGTAGGAAA TATAAGACAA GCACGTTGTA ACATTAGTAG
          AACAAAATGG AATGACACTT TACAACAGAT AGTTAACAAA TTAAGAGAAC
          AATTTGGGAA TAAAACAATA GTCTTTAATC AATCCTCAGG AGGGGACCCA
          GAAATTGTAA TGCACAGTTT TAATTGTGGA GGGGAATTTT TCTACTGTAA
          TACAACACAG CTGATCACAC TCCCATGCAG AATAAAACAA ATTATAAACA
          GGTGGCAGGA AGTAGGAAAA GCAATGTATG CCCCTCCCAT CAAAGGACTA
          ATTAAATGTT CATCAAATAT TACAGGGCTG CTATTAACAA GAGATGGTGG
          TGAGAACTTT AGACCT
p7c68s083 AAAGAGGTAG TAATTAGATC TGAAAATTTC ACAGACAATG CTAAAACCAT
          AATAGTACAG CTGAAGGAAT CTGTAGAAAT TAATTGTATA AGACCCAACA
          ACAATACAAG AAAAAGTATA CATATAGGAC CGGGGAGAGC ATTTTATGCA
          ACAGGAGACA TAATAGGAGA TATAAGACAA GCACATTGTA ACATTAGTAG
          AACAAAATGG AATAACACTT TACAACAGAT AGTTAAAAAA TTAACAGAAC
          AATTTGGGAA TAAAACAATA ATCTTTAAGC AATCCTCAGG AGGGGACCCA
          GAAATTGTAA TGCACAGTTT TAATTGTGGA GGGGAATTTT TCTACTGTAA
          TACAACACAG CTGATCACAC TCCCATGCAG AATAAAACAA ATTATAAACA
          GGTGGCAGGA AGTAGGAAAA GCAATGTATG CCCCTCCCAT CGAAGGACAA
          ATTAAATGTT CATCAAATAT TACAGGGCTG CTATTAACAA GAGATGGTGG
          TGAGACCTTT AGACCT
p7c73s084 GAAGAGGTAG TAATTAGATC TGAAAATTTC ACAGACAATG CTAAAACCAT
          AATAGTACAG CTGAATGAAT CTGTAGAAAT TAATTGTACA AGGCCCTACG
          AATATAGAAG AAAAGGTATA CATATAGGAC CGGGGAGAGC AATTTATACA
          ACAGGAGGCA TAATAGGAGA TATAAGAAAA GCACATTGTA ACATTAATAG
          AACAAAATGG AATAACACTT TACAGCAGAT AGTTAAAAAA TTAACAGAAC
          AATTTGGGAA TAAAACAATA ATCTTTAAGC AATCCTCAGG AGGGGACCCA
          GAAATTGTAA TGCACAGTTT TAATTGTGGA GGGGAATTTT TCTACTGTAA
          TACAACACAG CTGATCACAC TCCCATGCAG AATAAAACAA ATTATAAACA
          GGTGGCAGGA AGTAGGAAAA GCAATGTATG CCCCTCCCAT AGAAGGACAA
          ATTAAATGTT CATCAAATAT TACAGGGCTG CTATTAACAA GAGATGGTGG
          TGAGACCTTT AGACCT
p7c74s085 GAAGAGGTAG TAATTAGATC TGAAAATTTC ACAGACAATG CTAAAACCAT
          AATAGTACAG CTGAAGAAAT CTGTAGAAAT TAATTGTACA AGACACAACA
          ACAATACAAG AAAAAGTATA CACATAGGAC CAGGGAGAGC ATTTTATGCA
          ACAGAAGACG TAGTAGGAAA TATAAGACAA GCACATTGTA ACATTAGTAG
          AACAAAATGG AATGACACTT TACAACAGAT AGTTACAAGA TTAAGAGAAC
          AATTTGGGAA TAAAACAATA GTCTTTAATC AATCCTCAGG AGGGGACCCA
          GAAATTGTAA TGCACAGTTT TAATTGTGGA GGGGAATTTT TCTACTGTAA
          TACAACACAG CTGATCACAC TCCCATGCAG AATAAAACAA ATTATAAACA
          GGTGGCAGGA AGTAGGAAAA GCAATGTATG CCCCTCCCAT CAAAGGACTA
          ATTAAATGTT CATCAAATAT TACAGGGCTG CTATTAACAA GAGATGGTGG
          TGAGATCTTT AGACCT
p7c75s086 GAAGAGGTAG TAATTAGATC TGAAAATTTC ACAGACAATG CTAAAACCAT
          AATAGTACAG CTGAATGAAT CTGTAGAAAT TAATTGTACA AGGCCCTACG
          AATATAGAAG AAAAGGTATA CATATAGGAC CGGGGAGAGC AATTTATACG
          ACAGGAGGCA TAATAGGAGA TATAAGAAAA GCACATTGTA ACATTAATAG
          AACAAAATGG AATAACACTT TACAGCAGAT AGTTAAAAAA TTAACAGAAC
          AATTTGGGAA TAAAACAATA ATCTTTAAGC AATCCTCAGG AGGGGACCCA
          GAAATTGTAA TGCACAGTTT TAATTGTGGA GGGGAATTTT TCTACTGTAA
          TACAACACAG CTGATCACAC TCCCATGCAG AATAAAACAA ATTATAAACA
          GGTGGCAGGA AGTAGGAAAA GCAATGTATG CCCCTCCCAT AGAAGGACAA
          ATTAAATGTT TATCAAATAT TACAGGGCTG CTATTAACAA GAGATGGTGG
          TGAGACCTTT AGACCT
p7c76s087 GAAGAGGTAG TAATTAGATC TGAAAATTTC ACAGACAATG CTAAAACCAT
          AATAGTACAG CTGAATGAAT CTGTAGAAAT TAATTGTACA AGGCCCTACG
          AATATAGAAG AAAAGGTATA CATATAGGAC CGGGGAGAGC AATTTATACA
          ACAGGAGGCA TAATAGGAGA TATAAGAAAG GCACATTGTA ACATTAATAG
          AACAAAATGG AATAACACTT TACAGCAGAT AGTTAAAAAA TTAACAGAAC
          AATTTGGGAA TAAAACAATA ATCTTTAAGC AATCCTCAGG AGGGGACCCA
          GAAATTGTAA TGCACAGTTT TAATTGTGGA GGGGAATTTT TCTACTGTAA
          TACAACACAG CTGATCACAC TCCCATGCAG AATAAAACAA ATTATAAACA
          GGTGGCAGGA AGTAGGAAAA GCAATGTATG CCCCTCCCAT CAAAGGACAA
          ATTAAATGTT CATCAAATAT TACAGGGCTG CTATTAACAA GAGATGGTGG
          TGAGACCTTT AGACCT
p7c77s088 GAAGAGGTAG TAATTAGATC TGAAAATTTC ACAGACAATG CTAAAACCAT
          AATAGTACAG CTGAATGAAT CTGTAGAAAT TAATTGTACA AGGCCCTACG
          AATATAGAAG AAAAGGTATA CATATAGGAC CGGGGAGAGC AATTTATACA
          ACAGGAGGCA TAATAGGAGA TATAAGAAAA GCACATTGTA GCATTAATAG
          AACAAAATGG AATAACACTT TACAGCAGAT AGTTAAAAAA TTAACAGAAC
          AATTTGGGAA TAAAACAATA ATCTTTAAGC AATCCTCAGG AGGGGACCCA
          GAAATTGTAA TGCACAGTTT TAATTGTGGA GGGGAATTTT TCTACTGTAA
          CACAACACAG CTGATCACAC TCCCATGCAG AATAAAACAA ATTATAAACA
          GGTGGCAGGA AGTAGGAAAA GCAATGTATG CCCCTCCCAT AGAAGGACAA
          ATTAAATGTC CATCAAATAT TACAGGGCTG CTATTAACAA GAGATGGTGG
          TGAGACCTTT AGACCT
p7c78s089 GAAGGGGTAG TAATTAGATC TGAAAATTTC ACAAACAATG CTAAAACCAT
          AATAGTACAG CTGAAGGAAT CTGTGGAAAT TAATTGTACA AGACACAACA
          ACAATACAAG AAAAAGTATA CACATAGGAC CAGGGAGAGC ATTTTATGCA
          ACAGAAGACG TAGTAGGAAA TATAAGACAA GCACATTGTA ACATTAGTAG
          AACAAAATGG AATGACACTT TACAACAGAT AGTTACAAGA TTAAGAAAAC
          AATTTGGGAA TAAAACAATA ATCTTTAAGC AATCCTCAGG AGGGGACCCA
          GAAATTGTAA TGCACAGTTT TAATTGTGGA GGGGAATTTT TCTACTGTAA
          TACAACACAG CTGATCAAAC TCCCATGCAG AATAAAACAA ATTATAAACA
          GGTGGCAGGA AGTAGGAAAA GCGATGTATG CCCCTCCCAT CGAAGGAGAA
          ATTAAATGTT CATCAAATAT TACAGGGCTG CTATTAACAA GAGATGGTGG
          TGAGATCTTT AGACCT
p7c79s090 GAAGGGGTAG TAATTAGATC TGAAAATTTC ACAAACAATG CTAAAACCAT
          AATAGTACAG CTGAAGGAAT CTGTAGAAAT TAATTGTACA AGACCCAACA
          ACAATACAAG AAAAAGTATA CATATAGGAC CGGGGAGAGC ATTTTATGCA
          ACAGGAGGCA TAGTAGGAAA TATAAGACAA GCACATTGTA ACATTAGTAG
          AACAAAATGG AATAACACTT TACAGCAGAT AGTTGAAAAA TTAACAGAAC
          AATTTGGGAA TAAGACAATA ATCTTTAATC AATCCTCAGG AGGGGACCCA
          GAAATTGTAA TGCACAGTTT TAATTGTGGA GGGGAATTTT TCTACTGTAA
          TACAACACAG CTGATCACAC TCCCATGCAG AATAAAACAA ATTATAAACA
          GGTGGCAGGA AGTAGGAAAA GCAATGTATG CCCCTCCCAT CAAAGGACAA
          ATTAAATGTT CATCAAATAT TACAGGGCTG CTATTAACAA GAGATGGTGG
          TGAGACCTTT AGACCT
p7c79s091 GAAGAGGTAG TAATTAGATC TGAAAATTTC ACAGACAATG CCAAAACCAT
          AATAGTACAG CTGACGAAAT CTGTAGAAAT TAATTGTACA AGACACAACA
          ACAATACAAG AAAAAGTATA CACATAGGAC CAGGGAGAGC ATTTTATGCA
          ACAGAAGACG TAGTAGGAAA TATAAGACAA GCACATTGTA ACATTAGTAG
          AACAAAATGG AATGACACTT TACAACAGAT AGTTACAAGA CTAAGAAAAC
          AATTTGGGAA TAAAACAATA ATCTTTAATC AAGCCTCAGG AGGGGACCCA
          GAAATTGTAA TGCACAGTTT TAATTGTGGA GGGGAATTTT TCTACTGTAA
          TACAACACAG CTGATCACAC TCCCATGCAG AATAAAACAA ATTATAAACA
          GGTGGCAGGA AGTAGGAAAA GCAATGTATG CCCCTCCCAT CAAAGGACTA
          ATTAAATGTC CATCAAATAT TACAGGGCTG CTATTAACAA GAGATGGTGG
          TGAGACCTTT AGACCT
p7c83s092 GAAGAGGTAG TAATTAGATC TGAAAATTTC ACAGACAATG CTAAAACCAT
          AATAGTACAG CTGAAGGAAT CTGTAGAAAT TAATTGTACA AGACCCAGCA
          ACAATACAAG GAAAAGTATA CCTATAGGAC CGGGGAGAGC ATTTTATGCA
          ACAGGAAGCA TAATAGGAGA TATAAGACAA GCACATTGTA ACATTAGTAG
          AACAAAATGG AATAACACTT TACAGCAGAT AGTTAAAAAA TTACAAGAAC
          AATTTGGGAA TAAAACAATA GTCTTTAATC AATCCTCAGG AGGGGACCCA
          GAAATTGTAA TGCACAGTTT TAATTGTGGA GGGGAATTTT TCTACTGTAA
          GACAACACAG CTGATCACAC TCCCATGCAG AATAAAACAA ATTATAAACA
          GGTGGCAGGA AGTAAGAAAA GCAATGTATG CCCCTCCCAT CGAAGGACAA
          ATTAAATGTT CATCAAATAT TACAGGGCTG CTATTAACAA GAGATGGTGG
          TGAGACCTTT AGACCT
p7c84s093 GAAGAGGTAG TAATTAGATC TGAAAATTTC ACAGACAATG CTAAAACCAT
          AATAGTACAG CTGAATGAAT CTGTAGAAAT TAATTGTACA AGGCTCTACA
          ACTATAGAAG GAAAGGTATA CATATAGGAC CGGGGAGAGC AATTTATGCA
          ACAGGAGGCA TAATAGGAGA TATAAGAAAA GCACATTGTA ACATTAATAG
          AACAAGATGG AATAACACTT TACAGCAGAT AGTTAAAAAA TTAACAGAAC
          AATTTGGGAA TAAAACAATA ATCTTTAAGC AATCCTCAGG AGGGGACCCA
          GAAATTGTAA TGCACAGTTT TAATTGTGGA GGGGAATTTT TCTACTGTAA
          TACAACACAG CTGATCACAC TCCCATGCAG AATAAAACAA ATTATAAACA
          GGTGGCAGGA AGTAGGAAAA GCAATGTATG CCCCTCCCAT CGAAGGACAA
          ATTAAATGTT CATCAAATAT TACAGGGCTG CTATTAACAA GAGATGGTGG
          TGAGATCTTT AGACCT
p7c84s094 GAAGAGGTAG TAATTAGATC TGAAAATTTC GCAGACAATG CTAAAACCAT
          AATAGTACAG CTGAATGAAT CTGTAGAAAT TAATTGTACA AGGCCCTACG
          GATATAGAAA ACAAGGTATA CATATAGGAC CGGGGAGAGC AATTTATACA
          GCAGGAAACA TAAACGGAGA TATAAGAAAA GCACATTGTA ACATTAATAG
          AACAAAATGG AATAACACTT TACAGCAGAC AGTTAAAAAA TTAACAGAAC
          AATTTGGGAA TAAAACAATA CTCTTTAAGC AATCCTCAGG AGGGGACCCA
          GAAATTGTAA TGCACAGTTT TAATTGTGGA GGGGAATTTT TCTACTGTAA
          TACAACACAG CTGATCACAC TCCCATGCAG AATAAAACAA ATTATAAACA
          GGTGGCAGGA AGTAGGAAAA GCAATGTATG CCTCTCCCAT CGAAGGACAA
          ATTAAATGTT CATCAAATAT TACAGGGCTG CTATTAACAA GAGATGGTGG
          TGAGACCTTT AGACCT
p7c86s095 GAAGAGGTAG TAATTAGATC TGAAAATTTC ACAGACAATG CTAAAACCAT
          AATAGTACAG CTGAAGGAAT CTGTAGAAAT TAATTGTACA AGACACAACA
          ACAATACAAG AAAAAGTATA CACATAGAAC CAGGGAGAGC ATTTTATGCA
          ACAGAAGACA TAGTAGGAAA TATAAGACAA GCACATTGTA ACATTAGTAG
          AACAAAATGG AATAACACTT TACAACAGAT AGTTAACAAA TTAAGAAAAC
          AATTTGGGAA TAAAACAATA GTCTTTAATC AATCCTCAGG AGGGGACCCA
          GAAATTGCAA TGCACAGTTT TAATTGTGGA GGGGAATTTT TCTACTGTAA
          TACAACACAG CTGATCACAC TCCCATGCAG AATAAAACAA ATTATAAACA
          GGTGGCAGGA AGTAGGAAAA GCAATGTATG CCCCTCCCAT CAAAGGACTA
          ATTAAATGTT CATCAAATAT TACAGGGCTG CTATTAACAA GAGATGGTGG
          TGAGATCTTT AGACCT
p7c86s096 GAAGAGGTAG TAGTTAGATC TGAAAATTTC ACAGACAATG CTAAAACCAT
          AATAGTACAG CTGAATGAAT CTGTAGAAAT TAATTGTACA AGGCCCTACA
          AATATAGAAG AAAAGGTATA CATATAGGAC CGGGGAGAGC AATTTATACA
          GCAGGAGGCA TAATAGGAGA TATAAGAAAA GCACATTGTA ACATTAATAG
          AACAAAATGG AATAACACTT TACAGCAGAT AGTTAAAAAA TTAACAGAAC
          AATTTGGGAA TAAAACAATA ATCTTTATGC AATCCTCAGG AGGGGACCCA
          GAAATTGTAA TGCACAGTTT TAATTGTGGA GGGGAATTTT TCTACTGTAA
          TACAACACAG CTGATCACAC TCCCATGCAG AATAAAACAA ATTATAAACA
          GGTGGCAGGA AGTAGGAAAA GCAATGTATG CCCCTCCCAT CGAAGGAGAA
          ATTAAATGTT CATCAAATAT TACAGGGCTG CTATTAACAA GAGATGGTGG
          TGAGATCTTT AGACCT
p7c87s097 GAAGAGGTAG TAATTAGATC TGAAAATTTC ACAGACAATG CTAAAACCAT
          AATAGTACAG CTGAATGAAT CTGTAGAAAT TAATTGTACA AGGCTCTACA
          ACTATAGAAG GAAAGGTATA CATATAGGAC CGGGGAGAGC AATTTATGCA
          ACAGGAGGCA TAATAGGAGA TATAAGAAAA GCACATTGTA ACATTAATAG
          AACAAAATGG AATAACACTT TACAGCATAT AGTTAAAAAA TTAACAGAGC
          AATTTGGGAA TAAAACAATA ATCTTTAAGC AATCCTCGGG AGGGGACCCA
          GAAATTGTAA TGCACAGTTT TAATTGTGGA GGGGAATTTT TCTACTGTAA
          TACAACACAG CTGATCACAC TCCCATGCAG AATAAAACAA ATTATAAACA
          GGTGGCAGGA AGTAGGAAAA GCGATGTATG CCCCTCCCAT CGAAGGAGAA
          ATTAAATGTT CATCAAATAT TACAGGGCTG CTATTAACAA GAGATGGTGG
          TGAGATCTTT AGACCT
p7c87s098 GAAGGGGTAG TAATTAGATC TGAAAATTTC ACAAACAATG CTAAAACCAT
          AATAGTACAG CTGAAGGAAT CTGTAGAAAT TAATTGTACA AGATACAACA
          ACAATACAAG AAAAAGTATA CATATAGGAC CGGGGAGAGC ATTTTATGCA
          ACAGAAGACA TAGTAGGAAA TATAAGACAA GCACATTGTA GCATTAGTAG
          AACAAAATGG AATAACACTT TACAACAGAT AGTTACAAGA TTAAGAAAAC
          AATTTGGGAA TAAAACAATA ATCTTTAAGC AATCCTCAGG AGGGGACCCA
          GAAATTGTAA TGCACAGTTT TAATTGTGGA GGGGAATTTT TCTACTGTAA
          TACAACACAG TTGATCACAC TCCCATGCAG AATAAAACAA ATTATAAACA
          GGTGGCAGGA AGTAGGAAAA GCAATGTATG CCCCTCCCAT CAAAGGACTA
          ATTAAATGTC CATCAAATAT TGCAGGGCTG CTATTAACAA GAGATGGTGG
          TGAGACCTTT AGACCT
p7c88s099 AAAGATGTAG TAATTAGATC TGAAAATTTC ACAAACAATG CTAAAACCAT
          AATAGTACAG CTGAAGGAAT CTGTAGTAAT TAATTGTACA AGATACAACA
          ACAATACAAG AAAAAGTATA CACATAGGAC CAGGGAGAGC ATTTTATGCA
          ACAGAAGACG TAGTAGGAAA TATAAGACAA GCACATTGTA ACATTAGTGG
          AACAAAATGG AATAACACTT TACAGCAGAT AGTTAAAAAA TTAACAGAAC
          AATTTGGGAA TAAAACAATA ATCTTTAAGC AATCCTCAGG AGGGGACCCA
          GAAATTGTAA TGCACAGTTT TAATTGTGGA GGGGAATTTT TCTACTGTAA
          TACAACACAG TTGATCACAC TCCCATGCAG AATAAAACAA ATTATAAACA
          GGTGGCAGGA AGTAGGAAAA GCAATGTATG CCCCTCCCAT CAAAGGACTA
          ATTAACTGTC CCTCAAATAT TACAGGGCTG TTATTAACAA GAGATGGTGG
          TGAGACCTTT AGACCT
p7c89s100 GAAGAGGTAG TAATTAGATC TGAAAATTTC ACAGACAATG CTAAAACCAT
          AATAGTACAG CTGAATGAAT CTGTAGAAAT TAATTGTACA AGGCTCTACA
          ACTATAGAAG GAAAGGTATA CATATAGGAC CGGGGAGAGC AATTTATGCA
          ACAGGAGGCA TAATAGGAGA TATAAGACAA GCACATTGTA ACATTAGTAG
          AACAAAATGG AATAACACTT TACAGCAGAT AGTTAAAAAA TTACAAGAAC
          AATTTGGGAA TAAAACAATA GTCTTTAATC AATCCTCAGG AGGGGACCCA
          GAAATTGTAA TGCACAGTTT TAATTGTGGA GGGGAATTTT TCTACTGTAA
          GACAACACAG CTGATCACAC TCCCATGCAG AATAAAACAA ATTATAAACA
          GGTGGCAGGA AGTAGGAAAA GCAATGTATG CCCCTCCCAT CGAAGGACAA
          ATTAAATGTT CATCAAATAT TACAGGGCTG CTATTAACAA GAGATGGTGG
          TGAGATCTTT AGACCT
p7c89s101 GAAGAGGTAG TAATTAGATC TGAAAATTTC GCAGACAATG CTAAAACCAT
          AATAGTACAG CTGAATGAAT CTGTAGAAAT TAATTGTACA AGGCCCTACG
          AATATAGAAA AAAGGGTATA CATATAGGAC CGGGGAGAGC AATTTATACA
          ACAGGAAACA TACAAGGAGA TATAAGAAAA GCACATTGTA ACATTAATAG
          AACAAAATGG AATAACACTT TACAGCAGAT AGTTAAAAAA TTAACAGAAC
          AATTTGGGAA TAAAACAATA ATCTTTAAGC AATCCTCAGG AGGGGACCCA
          GAAATTGTAA TGCACAGTTT TAATTGTGGA GGGGAATTTT TCTACTGTAA
          TACAACACAG CTGATCACAC TCCCATGCAG AATAAAACAA ATTATAAACA
          GGTGGCAGGA AGTAGGAAAA GCAATGTATG CCTCTCCCAT CGAAGGACAA
          ATTAAATGTT CATCAAATAT TACAGGGCTG CTATTAACAA GAGATGGTGG
          TGAGACCTTT AGACCT
p7c90s102 GAAGAGGTAG TAATTAGATC TGAAAATTTC ACAGACAATG CTAAAACCAT
          AATAGTACAG CTGAAGGAAT CTGTAGAAAT TAATTGTACA AGACCCAGCA
          ACAATACAAG GAAAAGTATA CCTATAGGAC CGGGGAGAGC ATTTTATGCA
          ACAGGAAGCA TAATAGGAGA TATAAGACAA GCACATTGTA ACATTAGTAG
          AACAAAATGG AATAACACTT TACAACAGAT AGTTACAAAA TTAAAAGAAC
          AATTTAGGAA TAAAACAATA GTCTTTAATC AATCCTCAGG AGGGGACCCA
          GAAATTGTAA TGCACAGTTT TAATTGTGGA GGGGAATTTT TCTACTGTAA
          TACAACACAG CTGATCACAC TCCCATGCAG AATAAAACAA ATTATAAACA
          GGTGGCAGGA AGTAGGAAAA GCAATGTATG CCCCTCCCAT CAAAGGACAA
          ATTAAATGTT CATCAAATAT TACAGGGCTG CTATTAACAA GAGATGGTGG
          TGAGATCTTT AGACCT
p7c90s103 GAAGAGGTAG TAATTAGATC TGAAAATTTC ACAGACAATG CTAAAACCAT
          AATAGTACAG CTGAATGAAT CTGTAGAAAT TAATTGTACA AGGCCCTACG
          GATATAGAAA ACAAGGTATA CATATAGGAC CGGGGAGAGC AATTTATACA
          GCAGGAAACA TAATAGGAAA TATAAGACAA GCACATTGTA ACATTAATAG
          AACAAAATGG AATAACACTT TACAGCAGAT AGTTAAAAAA TTAACAGAAC
          AATTTGGGAA TAAAACAATA ATCTTTAAGC AATCCTCAGG AGGGGACCCA
          GAAATTGTAA TGCACAGTTT TAATTGTGGA GGGGAATTTT TCTACTGTAA
          TACAACACAG CTGATCACAC TCCCATGCAG AATAAAACAA ATTATAAACA
          GGTGGCAGGA AGTAGGAAAA GCAATGTATG CCCCTCCCAT AGAAGGACAA
          ATTAAATGTT TATCAAATAT TACAGGGCTG CTATTAACAA GAGATGGTGG
          TGAGATCTTT AGACCT
p7c91s104 GAAGAGGTAG TAATTAGATC TGAAAATTTC ACAGACAATG CTAAAACCAT
          AATAGTACAG CTGAATGAAT CTGTAGAAAT TAATTGTACA AGGCCCTACA
          AATATAGAAG ACAAGGTATA CATATAGGAC CGGGGAGAGC AATTTATACA
          ACAGGAGGCA TAATAGGAGA TATAAGAAAA GCACATTGTA ACATTAATAG
          AACAAAATGG AATAACACTT TACAGCAGAT AGTTAAAAAA TTAACAGAAC
          AATTTGGGAA TAAAACAATA CTCTTTAAGC AATCCTCAGG AGGGGACCCA
          GAAATTGTAA TGCACAGTTT TAATTGTGGA GGGGAATTTT TCTACTGTAA
          TACAACACAG CTGATCACAC TCCCATGCAG AATAAAACAA ATTATAAACA
          GGTGGCAGGA AGTAGGAAAA GCAATGTATG CCCCTCCCAT CGAAGGAGAA
          ATTAAATGTT CATCAAATAT TACAGGGCTG CTATTAACAA GAGATGGTGG
          TGAGAACTTT AGACCT
p7c91s105 GAAGAGGTAG TAATTAGATC TGAAAATTTC ACAGACAATG CTAAAACCAT
          AATAGTACAG CTGAATGAAT CTGTAGAAAT TAATTGTACA AGGCCCTACA
          GATATAGAAG ACAAGGTATA CATATAGGAC CGGGGAGAGC AATTTATACA
          GCAGGAAACA TAAACGGAGA TACAAGAAAA GCACATTGTA ACATTAATAG
          AACAAAATGG AATAACACTT TACAGCAGAT AGTTAAAAAA TTAACAGAAC
          AATTTGGGAA TAAAACAATA ATCTTTAAGC AATCCTCAGG AGGGGACCCA
          GAAATTGTAA TGCACAGTTT TAATTGTGGA CGGGAATTTT TCTACTGTAA
          TACAACACAG CTGATCACAC TCCCGTGCAG AATAAAACAA ATTATAAACG
          GGTGGCAGGA AGTAGGAAAA GCAATGTATG CCCCTCCCAT CGAAGGACAA
          ATTAAATGTT CATCAAATAT TACAGGGCTG CTATTAACAA GAGATGGTGG
          TGAGATCTTT AGACCT
p7c93s106 GAAGAGGTAG TAATTAGATC TGAAAATTTC GCAGACAATG CTAAAACCAT
          AATAGTACAT CTGAATGAAT CTGTAGAAAT TAATTGTACA AGGCCCTACA
          AATATAGAAA ACAAGGTATA CATATAGGAC CGGGGAGAGC AATTTATACA
          GCAGGAAACA TAAACGGAGA TATAAGAAAA GCACATTGTA ACATTAATAG
          AACAAAATGG AATAACACTT TACAGCAGAT AGTTAAAAAA TTAACAGAAC
          AATTTGGGAA TAAAACAATA CTCTTTAAGC AATCCTCAGG AGGGGACCCA
          GAAATTGTAA TGCACAGTTT TAATTGTGGA GGGGAATTTT TCTACTGTAA
          TACAACACAG CTGATCACAC TCCCATGCAG AATAAAACAA ATTATAAACA
          GGTGGCAGGA AGTAGGAAAA GCAATGTATG CCCCTCCCAT AGAAGGACAA
          ATTAAATGTT CATCAAATAT TACAGGGCTG CTATTAGCAA GAGATGGTGG
          TGAGACCTTT AGACCT
p7c96s107 GAAGGGGTAG TAATTAGATC TGAAAATTTC ACAAACAATG CTAAAACCAT
          AATAGTACAG CTGAAAGAAT CTGTAGAAAT TAATTGTACA AGATACAACA
          ACAATACAAG AAAAAGTATA CATATAGGAC CGGGGAGAGC ATTTTATGCA
          ACAGAAGACA TAGTAGGAAA TATAAGACAA GCACATTGTA ACATTAGTAA
          AACAAAATGG AATAACACTT TACAACAGAT AATTACAAGA TTAAGAAAAC
          AATTTGGGAA TAAAACAATA ATCTTTAAGC AATCCTCAGG AGGGGACCCA
          GAAATTGTAA TGCACAGTTT TAATTGTGGA GGGGAATTTT TCTACTGTAA
          TACAACACAG TTGATCACAC TCCCATGCAG AATAAAACAA ATTATAAACA
          GGTGGCAAGA AGTAGGAAAA GCAATGTATG CCCCTCCCAT CAAAGGACTA
          ATTAGATGTC CATCAAATAT TACAGGGCTG CTATTAACAA GAGATGGTGG
          TGAGACCTTT AGACCT
p7p01s108 GAAGAGGTAG TAATTAGATC TGAAAATTTC ACAGACAATG CTAAAACCAT
          AATAGTACAG CTGAAGGAAT CTGTAGAAAT TAATTGTACA AGACCCAGCA
          ACAATACAAG AAAAAGTATA TCTATAGGAC CGGGGAGAGC ATTTTATGCA
          ACAGGAAGCA TAATAGGAGA TATAAGACAA GCACATTGTA ACATTAGTAG
          AACAAAATGG AATAACACTT TACAACAGAT AGTTACAAAA TTAAAAGAAC
          AATTTGGGAA TAAAACAATA GTCTTTAATC AATCCTCAGG AGGGGACCCA
          GAAATTGTAA TGCACAGTTT TAATTGTGGA GGGGAATTTT TCTACTGTAA
          TACAACACAG CTGATCACAC TCCCATGCAG AATAAAACAA ATTATAAACA
          GGTGGCAGGA AGTAGGAAAA GCAATGTATG CCCCTCCCAT CAAAGGACAA
          ATTAAATGTT CATCAAATAT TACAGGGCTG CTATTAACAA GAGATGGTGG
          TGAGATCTTT AGACCT
p7p01s109 GAAGAGGTAG TAATTAGATC TGAAAATTTC ACAGACAATG CTAAAACCAT
          AATAGTACAG CTGAAGGAAT CTGTAGAAAT TAATTGTACA AGACCCAACA
          CCAATACAAG AAAAAGTATA CATATAGGAC CGGGGAGAGC ATTTTATGCA
          ACAGGAGGCA TAATAGGAGA TATAAGACAA GCACATTGTA ACATTAATAG
          AACAAAATGG AATAACACTT TACAGCAGAT AGTTAAAAAA TTAACAGAAC
          AATTTGGGAA TAAAACAATA ATCTTTAAGC AATCCTCAGG AGGGGACCCA
          GAAATTGTAA TGCACAGTTT TAATTGTGGA GGGGAATTTT TCTACTGTAA
          TACAACACAG TTGATCACAC TCCCATGCAG AATAAAACAA ATTATAAACA
          GGTGGCAGGA AGTAGGAAAA GCAATGTATG CCCCTCCCAT AGAAGGACAA
          ATTAAATGTT CATCAAATAT TACAGGGCTG CTATTAACAA GAGATGGTGG
          TGAGATCTTT AGACCT
p7p01s110 AAAGATGTAG TAATTAGATC TGAAAATTTC ACAAACAATG CTAAAACCAT
          AATAGTACAG CTGAAGGAAT CTGTAGAAAT TAATTGTACA AGATACAACA
          ACAATACAAG AAAAAGTATA CACATAGGAC CAGGGAGAGC ATTTTATGCA
          ACAGAAGACA TAGTAGGAAA TATAAGACAA GCACATTGTA ACATTAGTAA
          AACAAAATGG AATAACACTT TACAGCAGAT AGTTAAAAAA TTAAGAGAAC
          AATTTGGGAA TAAAACAATA GTCTTTAATC AATCCTCAGG AGGGGACCCA
          GAAATTGTAA TGCACAGTTT TAATTGTGGA GGGGAATTTT TCTACTGTAA
          TACAACACAG TTGATCACAC TCCCATGCAG AATAAAACAA ATTATAAACA
          GGTGGCAGGA AGTAGGAAAA GCAATGTATG CCCCTCCCAT CAAAGGACTA
          ATTAGATGTC CATCAAATAT TACAGGGCTG CTATTAACAA GAGATGGTGG
          TGAGATCTTT AGACCT
p7p02s111 GAAGAGGTAG TAATTAGATC TGAAAATTTC ACAGACAATG CTAAAACCAT
          AATAGTACAG CTGAAGGAAT CTGTAGAAAT TAATTGTACA AGACCCAGCA
          ACAATACAAG AAAAAGTATA TCTATAGGAC CGGGGAGAGC ATTTTATGCA
          ACAGGAAGCA TAATAGGAGA TATAAGACGA GCACATTGTA ACATTAGTAG
          AACAAAATGG AATAACACTT TACAACAGAT AGTTACAAAA TTAAAAGAAC
          AATTTGGGAA TAAAACAATA GTCTTTAATC AATCCTCAGG AGGGGACCCA
          GAAATTGTAA TGCACAGTTT TAATTGTGGA GGGGAATTTT TCTACTGTAA
          TACAACACAG CTGATCACAC TCCCATGCAG AATAAAACAA ATTATAAACA
          GGTGGCAGGA AGTAGGAAAA GCAATGTATG CCCCTCCCAT CAAAGGACAA
          ATTAAATGTT CATCAAATAT TACAGGGCTG CTATTAACAA GAGATGGTGG
          TGAGATCTTT AGACCT
p7p02s112 GAAGAGGTAG TAATTAGATC TGAAAATTTC ACAAACAATG CTAAAACCAT
          AATAGTACAG CTGAAGGAAT CTGTAGAAAT TAATTGTACA AGACACAACA
          ACAATACAAG AAAAAGTATA CATATAGGAC CGGGGAGAGC ATTTTATGCA
          ACAGAAGACA TAGTAGGAAA TATAAGACAA GCACATTGTA ACATTAGTAG
          AACAAAATGG AATAACACTT TACAACAGAT AGTTACAAGA TTAAGAAAAC
          AATTTGGGAA TAAAACAATA ATCTTTAATC AATCCTCAGG AGGGGACCCA
          GAAATTGTAA TGCACAGTTT TAATTGTGGA GGGGAATTTT TCTACTGTAA
          TACAACACAG CTGATCACAC TCCCATGCAA AATAAAACAA ATTATAAACA
          GGTGGCAGGA AGTAGGAAAA GCAATGTATG CCCCTCCCAT CAAAGGACTA
          ATTAAATGTT CATCAAATAT TACAGGGCTG CTATTAACAA GAGATGGTGG
          TGAGATCTTT AGACCT
p7p03s113 GAAGAGGTAG TAATTAGATC TGAAAATTTC ACAGACAATG CTAAAACCAT
          AATAGTACAG CTGAAGGAAT CTGTAGGAAT TAATTGTACA AGACCCAGCA
          ACAATACAAG AAAAAGTATA TCTATAGGAC CGGGGAGAAC ATTTTATGCA
          ACAGGAAGCA TAATAGGAGA TATAAGACAA GCACATTGTA ACATTAGTAG
          AACAAAATGG AATAACACTT TACAACAGAT AGTTACAAAA TTAAAAGAAC
          AATTTGGGAA TAAAACAATA GTCTTTAATC AATCCTCAGG AGGGGACCCA
          GAAATTGTAA TGCACAGTTT TAATTGTGGA GGGGAATTTT TCTACTGTAA
          TACAACACAG CTGATCACAC TCCCATGCAG AATAAAACAA ATTATAAACA
          GGTGGCAGGA AGTAGGAAAA GCAATGTATG CCCCTCCCAT CAAAGGACAA
          ATTAAATGTT CATCAAATAT TACAGGGCTG CTATTAACAA GAGATGGTGG
          TGAGATCTTT AGACCT
p7p03s114 GAAGAGGTAG TAATTAGATC TGAAAATTTC ACAAACAATG CTAAAACCAT
          AATAGTACAG CTGAAGGAAT CTGTAGAAAT TAATTGTACA AGACCCAACA
          ACTATACAAG AAAAAGTATA CGTATAGGAC CGGGGAGAGC AATTTATGCA
          ACAGAACGCA TAGTAGGAGA TATAAGACAA GCACATTGTA ACATTAGTAG
          AACAAAATGG AATAACACTT TACAACAGAT AGTTAAAAAA TTACAAGAAC
          AATTTGGGAA TAAAACAATA GTCTTTAATC AATCCTCAGG AGGGGACCCA
          GAAATTGTAA GGCACAGTTT TAATTGTGGA GGGGAATTTT TCTACTGTAA
          TACAACACAG CTGATCACAC TCCCATGCAG AATAAAACAA ATTATAAACA
          GGTGGCAGGA AGTAGGAAAA GCAATGTATG CCCCTCCCAT CAAAGGACAA
          ATTAAATGTT CATCGAATAT TACAGGGCTG CTATTAACAA GAGATGGTGG
          TGAGATCTTT AGACCT
p7p03s115 AAAGATGTAG TAATTAGATC TGAAAATTTC ACAAACAATG CTAAAACCAT
          AATAGTACAG CTGAAGGAAT CTGTAGTAAT TAATTGTACA AGATACAACA
          ACAATACAAG AAAAAGTATA CACATAGGAC CAGGGAGAGC ATTTTATGCA
          ACAGAAGACG TAGTAGGAAA TATAAGACAA GCACATTGTA ACATTAGTAT
          AACAAAATGG AATGACACTT TACAGCAGAT AGCTAAAAAA TTAACAGAAC
          AATTTGGGAA TAAAACAATA ATCTTTAATC AATCCTCAGG AGGGGACCCA
          GAAATTGTAA GGCACAGTTT TAATTGTGGA GGGGAATTTT TCTACTGTGA
          TACAACACAG CTGATCACAC TCCCATGCAG AATAAAACAA ATTATAAACA
          GGTGGCAGGA AGTAGGAAGA GCAATGTATG CCCCTCCCAT CAAAGGACAA
          ATTAAATGTT CATCAAATAT TACAGGGCTG CTATTAACAA GAGATGGTGG
          TGAGACCTTT AGACCT
p7p04s116 GAAGAGGTAG TAATTAGATC TGAAAATTTC ACAGACAATG CTAAAACCAT
          AATAGTACAG CTGAAGGAAT CTGTAGAAAT TAATTGTACA AGACCCAGCA
          ACAATACAAG GAAAAGTATA CCTATAGGAC CGGGGAGAGC ATTTTATGCA
          ACAGGAAGCA TAATAGGAGA TATAAGACAA GCACATCGTA ACATTAGTAG
          AACAAAATGG AATAACACTT TACAACAGAT AGTTACAAAA TTAAAAGAAC
          AATTTAGGAA TAAAACAATA GTCTTTAATC AATCCTCAGG AGGGGACCCA
          GAAATTGTAA TGCACAGTTT TAATTGTGGA GGGGAATTTT TCTACTGTAA
          TACAACACAG CTGATCACAC TCCCATGCAG AATAAAACAA ATTATAAACA
          GGTGGCAGGA AGTAGGAAAA GCAATGTATG CCCCTCCCAT CAAAGGACAA
          ATTAAATGTT CATCAAATAT TACAGGGCTG CTATTAACAA GAGATGGTGG
          TGAGATCTTT AGACCT
p7p04s117 AAAGATGTAG TAATTAGATC TGAAAATTTC ACAAACAATG CTAAAACCAT
          AATAGTACAG CTGAAGGAAT CTGTAGAAAT TAATTGTACA AGATACAACA
          ACAATACAAG AAAAAGTATA CACATAGGAC CAGGGAGAGC ATTTTATGCA
          ACAGAAGACG TAGTAGGAAA TATAAGACAA GCACATTGTA ACATTAGTAA
          AACAAAATGG AATAACACTT TACAGCAGAT AGTTAAAAAA TTAAGAGAAC
          AATTTGGAAA TAAAACAATA GTCTTTAATC AATCCTCAGG AGGGGACCCA
          GAAATTGTAA TGCACAGTTT TAATTGTGGA GGGGAATTTT TCTACTGTGA
          TACAACGCAG TTGATCACAC TCCCATGCAG AATAAAACAA ATTATAAACA
          GGTGGCAGGA AGTAGGAAAA GCAATGTATG CCCCTCCCGT CAAAGGACTA
          ATTAACTGTC CCTCAAATAT TACAGGGCTG CTATTAACAA GAGATGGTGG
          TGAGACCTTT AGACCT
p7p05s118 GAAGAGGTAG TAATTAGATC TGAAAATTTC ACAGACAATG CTAAAACCAT
          GATAGTACAG CTGAATGAAT CTGTAGAAAT TAATTGTACA AGGCCCAACG
          AGTATAGAAG AAAAGGTATA CATATAGGAC CGGGGAGAGC AATTTATGCA
          ACAGGAGGCA TAATAGGAGA TATAAGAAAA GCACATTGTA ACATTAATAG
          AACAAAATGG AATAACACTT TACAGCAGAT AGTTAAAAAA TTAACAGAAC
          AATTTGGGAA TAAAACAATA ATCTTTAAGC AATCCTCAGG AGGGGACCCA
          GAAATTGTAA TGCACAGTTT TAATTGTGGA GGGGAATTTT TTTACTGTAA
          TACAACACAG CTGATCACAC TCCCATGCAG AATAAAACAA ATTATAAACA
          GGTGGCAGGA AGTAGGAAAA GCAATGTATG CCCCTCCCAT CAAAGGACTA
          ATTAAATGTT CATCAAATAT TACAGGGCTG CTATTAACAA GAGATGGTGG
          TGAGATCTTT AGACCT
p7p06s119 GAAGAGGTAG TAATTAGATC TAAAAATTTC ACAGACAATG CTAAAACCAT
          AATAGTACAG CTGAAGGAAT CTGTAGAAAT TAATTGTACA AGACCCGGCA
          ACAATACAAG AAAAAGTATA CATATAGGAC CGGGGAGAGC ATTTTATGCA
          ACAAAAGACA TAATAGGAAA TACAAGACAA GCACATTGTA ACATTAGTAG
          AACAAAATGG AATAACGCTT TACAACAGAT AGGTAAAAAA TTAACAGAAC
          AATTTGGGAA TAAAACAATA ATTTTTAATC AATCCTCAGG AGGGGACCCA
          GAAATTGTAA TGCACAGTTT TAATTGTGGA GGGGAATTTT TCTACTGTGA
          TACAACACAG CTGATCACAC TCCCATGCAG AATAAAACAA ATTATAAACA
          GGTGGCAGGA AGTAGGAAAA GCAATGTATG CCCCTCCCAT CAAAGGACAA
          ATTAAATGTT CATCAAATAT TACAGGGCTG CTATTAACAA GAGATGGTGG
          TGAGACCTTT AGACCT
p7p07s120 GAAGAGGTAG TAATTAGATC TAAAAATTTC ACAGACAATG CTAAAACCAT
          AATAGTACAG CTGAAGGAAT CTGTAGAAAT TAATTGTACA AGACCCGGCA
          ACAATACAAG AAAAAGTATA CATATAGGAC CGGGGAGAGC ATTTTATGCA
          ACAAAAGACA TAACAGGAAA TATAAGACAA GCACATTGTA ACATTAGTAG
          AACAAAATGG AATAACGCTT TACAACAGAT AGGTAAAAAA TTAACAGAAC
          AATTTGGGAA TAAAACAATA ATCTTTAATC AATCCTCAGG AGGGGACCCA
          GAAATTGTAA TGCACAGTTT TAATTGTGGA GGGGAATTTT TCTACTGTAA
          TACAACACAG CTGATCACAC TCCCATGCAG AATAAAACAA ATTATAAACA
          GGTGGCAGGA AGTAGGAAAA GCAATGTATG CCCCTCCCAT CAAAGGTCTA
          ATTAAATGTC CATCAAATAT TACAGGGCTG CTATTAACAA GAGATGGTGG
          TGAGACCTTT AGACCT
p7p07s121 AAAGATGTAG TAATTAGATC TGAAAATTTC ACAAACAATG CTAAAACCAT
          AATAGTACAG CTGAAGGAAT CTGTAGTAAT TAATTGTACA AGATACAACA
          ACAATACAAG AAAAAGTATA CACATAGGAC CAGGGAGAGC ATTTTATGCA
          ACAGAAGACG TAGTAGGAAA TATAAGACAA GCACATTGTA ACATTAGTGG
          AACAAAATGG AATGACACTT TACAGCAGAT AGTTAAAAAA TTACAAGAAC
          AATTTGGGAA TAAAACAATA ATCTTTAAGC AATCCTCAGG AGGGGACCCA
          GAAATTGTAA TGCACAGTTT TAATTGTGGA GGGGAATTTT TCTACTGTGA
          TACAACACAG TTGATCACAC TCCCATGCAG AATAAAACAA ATTATAAACA
          GGTGGCAGGA AGTAGGAAAA GCAATGTATG CCCCTCCCAT CAAAGGACTA
          ATTAACTGTC CCTCAAATAT TACAGGGCTG TTATTAACAA GAGATGGTGG
          TGAGACCTTT AGACCT
p7p08s122 GAAGAGGTAG TAATTAGATC TAAAAATTTC ACAGACAATG CTAAAACCAT
          AATAGTACAG CTGAAGGAAT CTGTAGAAAT TAATTGTACA AGACCCGGCA
          ACAATACAAG AAAAAGTATA CATATAGGAC CGGGGAGAGC ATTTTATGCA
          ACAAAAGACA TAACAGGAAA TATAAGACAA GCACATTGTA ACATTAGTAG
          AACAAAATGG AATAACGCTC TACAACAGAT AGGTAAAAAA TTAACAGAAC
          AATTTGGGAA TAAAACAATA ATCTTTAATC AATCCTCAGG AGGGGACCCA
          GAAATTGTAA TGCACAGTTT TAATTGTGGA GGGGAATTTT TCTACTGTGA
          TACAACACAG CTGATCACAC TCCCATGCAG AATAAAACAA ATTATAAACA
          GGTGGCAGGA AGTAGGAAAA GCAATGTATG CCCCTCCCAT AGAAGGACAA
          ATTAAATGTT CATCAAATAT TACAGGGCTG CTATTAACAA GAGATGGTGG
          TGAGATCTTT AGACCT
p7p09s123 GAAGAGGTAG TAATTAGATC TGAAAATTTC ACAAACAATG CTAAAACCAT
          AATAGTACAG CTGAAGGAAT CTGTAGAAAT TAATTGTACA AGACCCAACA
          ACTATACAAG AAAAAGTATA CGTATAGGAC CGGGGAGAGC AATTTATGCA
          ACAGAACGCA TAATAGGAGA TATAAGACAA GCACATTGTA ACATTAGTAG
          AACAAAATGG AATAACACTT TACAACAGAT AGTTAAAAAA TTACAAGAAC
          AATTTGGGAA TAAAACAATA GTCTTTAATC AATCCTCAGG AGGGGACCCA
          GAAATTGTAA GGCACAGTTT TAATTGTGGA GGGGAATTTT TCTACTGTAA
          TACAACACAG CTGATCACAC TCCCATGCAG AATAAAACAA ATTATAAACA
          GGTGGCAGGA AGTAGGAAAA GCAATGTATG CCCCTCCCAT CAAAGGACAA
          ATTAAATGTT CATCAAATAT TACAGGGCTG CTATTAACAA GAGATGGTGG
          TGAGATCTTT AGACCT
p7p09s124 GAAGGGGTAG TAATTAGATC TGAAAATTTC ACAAACAATG CTAAAACCAT
          AATAGTACAG CTGAAGGAAT CTGTAGAAAT TAATTGTACA AGACACAACA
          ACAATACAAG AAAAAGTATA CACATAGGAC CAGGGAGAGC ATTTTATGCA
          ACAGAAGACG TAGTAGGAAA TATAAGACAA GCACATTGTA ACATTAGTAG
          AACAAAATGG AATAGCACTT TACAACAGAT AGTTGACAAA TTAAGAGAAC
          AATTTGGGAA TAAAACAATA GTCTTTAATC AATCCTCAGG AGGGGACCCA
          GAAATTGTAA TGCACAGTTT TAATTGTGGA GGGGAATTTT TCTACTGTAA
          TACAACACAG CTGATCACAC TCCCATGCAG AATAAAACAA ATTATAAACA
          GGTGGCAGGA AGTAGGAAAA GCAATGTATG CCCCTCCCAT CAAAGGACTA
          ATTAACTGTC CATCAAATAT TACAGGGCTG CTATTAACAA GAGATGGTGG
          TGAGACCTTT AGACCT
p7p10s125 GAAGAGGTAG TAATTAGATC TGAAAATTTC ACAGACAATG CTAAAACCAT
          AATAGTACAG CTGAAGGAAT CTGTAGAAAT TAATTGTACA AGACCCAGCA
          ACAATACAAG GAAGAGTATA CCTATAGGAC CGGGGAGAGC ATTTTATGCA
          ACAGGAAGCA TAATAGGAGA TATAAGACAA GCACATTGTA ACATTAGTAG
          AACAAAATGG AATAACACTT TACAACAGAT AGTTACAAAA TTAAAAGAAC
          AATTTAGGAA TAAAACAATA GTCTTTAATC AATCCTCAGG AGGGGACCCA
          GAAATTGTAA TGCACAGTTT TAATTGTGGA GGGGAATTTT TCTACTGTAA
          TACAACACAG CTGATCACAC TCCCATGCAG AATAAAACAA ATTATAAACA
          GGTGGCAGGA AGTAGGAAAA GCAATGTATG CCCCTCCCAT CAAAGGACAA
          ATTAAATGTT CATCAAATAT TACAGGGCTG CTATTAACAA GAGATGGTGG
          TGAGATCTTT AGACCT
p7p10s126 GAAGAGGTAG TAATTAGATC TAAAAATTTC ACAGACAATG CTAAAACCAT
          AATAGTACAG CTGAAGGAAT CTGTAGAAAT TAATTGTACA AGACCCGGCA
          ACAATACAAG AAAAAGTATA CATATAGGAC CGGGGAGAGC ATTTTATGCA
          ACAAAAGACA TAACAGGAAA TATAAGACAA GCACATTGTA ACATTAGTAG
          AACAAAATGG AATAACGCTT TACAACAGAT AGGTAAAAAA TTAACAGAAC
          AATTTGGGAA TAAAACAATA ATCTTTAATC AATCCTCAGG AGGGGACCCA
          GAAATTGTAA TGCACAGTTT TAATTGTGGA GGGGAATTTT TCTACTGTGA
          TACAACACAG CTGATCACAC TCCCATGCAG AATAAAACAA ATTATAAACA
          GGTGGCAGGA AGTAGGAAAA GCAATGTATG CCCCTCCCAT CAAAGGACAA
          ATTAAATGTT CATCAAATAT TACAGGGCTG CTATTAACAA GAGATGGTGG
          TGAGACCTTT AGACCT
p7p10s127 GAAGAGGTAG TAATTAGATC TGAAAATTTC GCAGACAATG CTAAAACCAT
          AATAGTACAG CTGAATGAAT CTGTAGAAAT TAATTGTACA AGGCCCTACG
          GATATAGAAA ACAAGGTATA CATATAGGAC CGGGGAGGGC AATTTATACA
          GCAGGAAACA TACAAGGAGA TATAAGAAAA GCACATTGTA ACATTAATGG
          AACAAAATGG AATGACACTT TACAGCAGGT AGTTAAAAAA TTAACAGAAC
          AATTTGGGAA TAAAACAATA ATCTTTAAGC AATCCTCAGG AGGGGACCCA
          GAAATTGTAA TGCACAGTTT TAATTGTGGA GGGGAATTTT TCTACTGTAA
          TACAACACAG TTGATCACAC TCCCATGCAG AATAAAACAA ATTATAAACA
          GGTGGCAGGA AGTAGGAAAA GCAATGTATG CCCCTCCCAT CAAAGGACTA
          ATTAGATGTC CATCAAATAT TACAGGGCTG CTATTAACAA GAGATGGTGG
          TGAGATCTTT AGACCT
p7p10s128 AAAGATGTAG TAATTAGATC TGAAAATTTC ACAAACAATG CTAAAACCAT
          AATAGTACAG CTGAAGGAAT CTGTAAAAAT TAATTGTATA AGACCCGGCA
          GCAATACAAG AAAAAGTATA CATATAGGAC CGGGGAGAGC ATTTTATGCA
          ACAAAAGACA TAACAGGAAA TATAAGACAA GCACATTGTA ACATTAGTGG
          AACAAAATGG AATAGCGCTT CACAACAGAT AGGTAAAAAA TTAACAGAAC
          AATTTGGGAA TAAAACAATA ATCTTTAATC AATCCTCAGG AGGGGACCCA
          GAAATTGTAA TGCACAGTTT TAATTGTGGA GGGGAATTTT TCTACTGTGA
          TACAACACAG CTGATCACAC TCCCATGCAG AATAAAACAA ATTATAAACA
          GGTGGCAGGA AGTAGGAAAA GCAATGTATG CCTCTCCCAT CGAAGGACAA
          ATTAAATGTT CATCAAATAT TACAGGGCTG CTATTAACAA GAGATGGTGG
          TGAGACCTTT AGACCT
p7p10s129 AAAGATGTAG TAATTAGATC TGAAAATTTC ACAAACAATG CTAAAACCAT
          AATAGTACAG CTGAATGAAT CTGTAGTAAT TAATTGTACA AGATACAACA
          ACAATACAAG AAAAAGTATA CACATAGGAC CAGGGAGAGC ATTTTATGCA
          ACAGAAGACG TAGTAGGAAA TATAAGACAA GCACATTGCA ACATTAGTAA
          AACAAAATGG AATAACACTT TACAGCAGAT AGTTAAAAAA TTAAGAGAAC
          AATTTGGGAA TAAAACAATA GTCTTTAATC AATCCTCAGG AGGGGACCCA
          GAAATTGTAA TGCACAGTTT TAATTGTGGA GGGGAATTTT TCTACTGTAA
          TACAACACAG TTGATCACAC TCCCATGCAA AATAAAACAA ATTATAAACA
          GGTGGCAGGA AGTAGGAAAA GCAATGTATG CCCCTCCCAT CAAAGGACTA
          ATTAACTGTC CATCAAATAT TACAGGGCTG TTATTAACAA GAGATGGTGG
          TGAGACCTTT AGACCT
p7p10s130 AAAGATGTAG TAATTAGATC TGAAAATTTC ACAAACAATG CTAAAACCAT
          AATGGTACAG CTGAATGAAT CTGTAATAAT TAATTGTACA AGATACAACA
          ACAATACAAG AAAAAGTATA CACATAGGAC CAGGGAGAGC ATTTTATGCA
          ACAGGGGACA TAGTAGGAGA TATAAGACAA GCACATTGTA ACATTAGTAG
          AACAAAATGG AATAGCACTT TAGAGCAGAT AGTTAAAAAA TTAAGAGAAC
          GATTTGGGAA TAAAACAATA GTCTTTAATC AATCCTCAGG AGGGGACCCA
          GAAATTGTAA TGCACAGTTT TAATTGTGGA GGGGAATTTT TCTACTGTAA
          TACATCACAG CTGATCACAC TCCCATGCAG AATAAAACAA ATTATAAACA
          GGTGGCAGGA AGTAGGAAAA GCAATGTATG CCCCTCCCAT CAAAGGTCTA
          ATTAACTGTC CATCAAATAT TACAGGGTTG CTATTAACAA GAGATGGTGG
          TGAGATCTTT AGACCT
p7p11s131 GAAGAGGTAG TAATTAGATC TGAAAATTTC ACAGACAATG CTAAAACCAT
          AATAGTACAG CTGAAGGAAT CTGTAGAAAT TAATTGTACA AGACCCAGCA
          ACAAAACAAG AAAAAGTATA TCTATAGGAC CGGGGAGAAC ATTTTATGCA
          ACAGGAAGCA TAATAGGAGA TATAAGACAA GCACATTGTA ACATTAGTAG
          AACAAAATGG AATAACACTT TACAACAGAT AGTTACAAAA TTAAAAGAAC
          AATTTGGGAA TAAAACAATA GTCTTTAATC AATCCTCAGG AGGGGACCCA
          GAAATTGTAA TGCACAGTTT TAATTGTGGA GGGGAATTTT TCTACTGTAA
          TACAACACAG CTGATCACAC TCCCATGCAG AATAAAACAA ATTATAAACA
          GGTGGCAGGA AGTAGGAAAA GCAATGTATG CCCCTCCCAT CAAAGGACAA
          ATTAAATGTT CATCAAATAT TACAGGGCTG CTATTAACAA GAGATGGTGG
          TGAGATCTTT AGACCT
p7p11s132 GAAGGGGTAG TAATTAGATC TGAAAATTTC ACAAACAATG CTAAAACCAT
          AATAGTACAG CTGAAGGAAT CTGTAGAAAT TAATTGTACA AGACACAACA
          ACAATACAAG AAAAAGTATA CACATAGGAC CAGGGAGAGC ATTTTATGCA
          ACAGAAGACA TAGTAGGAAA TATAAGACAA GCACATTGTA ACATTAGTAG
          AACAAAATGG AATAACACTT TACGACAGAT AGTTAACAAA TTAAGAAAAC
          AATTTGGGAA TAAAACAATA GTCTTTAATC AATCCTCAGG AGGGGACCCA
          GAAATTGTAA TGCACAGTTT TAATTGTGGA GGGGAATTTT TCTACTGTAA
          TACAACACAG CTGATCACAC TCCCATGCAG AATAAAACAA ATTATAAACA
          GGTGGCAGGA AGTAGGAAAA GCAATGTATG CCCCTCCCAT CAAAGGACTA
          ATTAAATGTT CGTCAAATAT TACAGGGCTG CTATTAACAA GAGATGGTGG
          TGAGATCTTT AGACCT
p7p11s133 AAAGATGTAG TAATTAGATC TGAAAATCTC ACAAACAATG CTAAAACCAT
          AATAGTACAG CTGAAGGAAT CTGTAGAAAT TAATTGTACA AGATACAACA
          ACAATACAAG AAAAAGTATA CACATAGGAC CAGGGAGAGC ATTTTATGCA
          ACAGAAGACG TAGTAGGAAA TATAAGACAA GCACATTGTA ACATTAGTAG
          AACAAAATGG AATAGCACTT TACAGCAGAT AGTTAAAAAA TTACAAGAAC
          AATTTGGGAA TAAAACAATA ATCTTTAATC AATCCTCAGG AGGGGACCCA
          GAAATTGTAA TGCACAGTTT TAATTGTGGA GGGGAATTTT TCTACTGTAA
          TACAACAGAG CTGATCACAC TCCCATGCAG AATAAAACAA ATTATAAACA
          GGTGGCAGGA AGTAGGAAAA GCAATGTATG CCCCTCCCAT CAAAGGACTA
          ATTAACTGTC CCTCAAATAT TACAGGGCTG TTATTAACAA GAGATGGTGG
          TGAGACCTTT AGACCT
p7p11s134 AAAGATGTAG TAATTAGATC TGAAAATTTC ACAAACAATG CTAAAACCAT
          AATAGTACAG CTGAAGGAGT CTGTAGTAAT TAATTGTACA AGATACAACA
          ACAATACAAG AAAAAGTATA CATATAGGAC CGGGGAGAGC ATTTTATGCA
          ACAGAAGACA TAGTAGGAAA TATAAGACAA GCGCATTGTA ACATTAGTAA
          GACAAAATGG AATGACACTT TACAGCAGAT AGTTAAAAAA TTAAGAGAAC
          AATTTGGGAA TAAAACAATA GTCTTTAATC AATCCTCAGG AGGGGACCCA
          GAAATTGTAA TGCACAGTTT TAATTGTGGA GGGGAATTTT TCTACTGTAA
          TACAACAGAG CTGATCACAC TCCCATGCAG AATAAAACAA ATTATAAACA
          GGTGGCAGGA AGTAGGAAAA GCAATGTATG CCCCTCCCAT CAAAGGACTA
          ATTAGATGTC CATCAAATAT TACAGGGCTG CTATTAACAA GAGATGGTGG
          TGAGATCTTT AGACCT
p7p11s135 AAGGATGTAG TAATTAGATC TGAAAATTTC ACAAACAATG CTAAAACCAT
          AATAGTACAG CTGAATGAAT CTGTAGTAAT TAATTGTACA AGATACAACA
          ACAATACAAG AAAAAGTATA CACATAGGAC CAGGGAGAGC ATTTTATGCA
          ACAGGAGACG TAGTAGGAAA TATAAGACAA GCACATTGTA ACATTAGTAG
          AACAAAATGG AATAGCACTT TAGAGCAGAT AGTTAAAAAA TTAAGAGAAC
          AATTTGGGAA TAAAACAATA GTCTTTAATC AATCCTCAGG AGGGGACCCA
          GAAATTGTAA TGCACAGTTT TAATTGTGGA GGGGAATTTT TCTACTGTAA
          TACATCACAG CTGATCACAC TCCCATGCAG AATAAAACAA ATTATAAACA
          GGTGGCAGGA AGTAGGAAAA GCAATGTATG CCCCTCCCAT CAAAGGTCTA
          ATTAACTGTC CATCAAATAT TACAGGGTTG CTATTAACAA GAGATGGTGG
          TGAGATCTTT AGACCT
p7p11s136 AAAGATGTAG TAATTAGATC TGAAAATTTC ACAAACAATG CTAAAACCAT
          AATAGTACAG CTGAATGAAT CTGTAATAAT TAATTGTACA AGATACAACA
          ACAATACAAG AAAAAGTATA CACATAGGAC CAGGGAGAGC ATTTTATGCA
          ACAGGAGACA TAGTAGGAGA TATAAGACAA GCACATTGTA ACATTAGTAG
          AACAAAATGG AATAGCACTT TAGAGCAGAT AGTTAAAAAA TTAAGAGAAC
          AATTTGGGAA TAAAACAATA GTATTTAATC AATCCTCAGG AGGGGACCCA
          GAAATTGTAA TGCACAGTTT TAATTGTGGA GGGGAATTTT TCTACTGTAA
          TACATCACAG CTGATCACAC TCCCATGCAG AATAAAACAA ATTATAAACA
          GGTGGCAGGA AGTAGGAAAA GCAATGTATG CCCCTCCCAT CAAAGGTCTA
          ATTAACTGTC CATCAAATAT TACAGGGTTG CTATTAACAA GAGATGGTGG
          TGAGACCTTT AGACCT
p7p12s137 GAAGAGGTAG TAATTAGATC TGAAAATTTC ACAGACAATG CTAAAACCAT
          AATAGTACAG CTGAATGAAT CTGTAGAAAT TAATTGTACA AGGCCCAACG
          ACTATAGAAG AAAAGGTATA CATATAGGAC CGGGGAGAGC AATTTATGCA
          ACAGGAAGCA TAATAAAAGA TATAAGACAA GCATATTGTA ACATTAGTAG
          AACAAAATGG AATAACACTT TACAGCAGAT AGTTAAAAAA TTACAAGAAC
          AATTTGGGAA TAAAACAATA GTCTTTAATC AATCCTCAGG AGGGGACCCA
          GAAATTGTAA TGCACAGTTT TAATTGTGGA GGGGAATTTT TCTACTGTAA
          GACAACACAG CTGATCACAC TCCCATGCAG AATAAAACAA ATTATAAACA
          GGTGGCAGGA AGTAGGAAAA GCAATGTATG CCCCTCCCAT CGAAGGACAA
          ATTAAATGTT CATCAAATAT TACAGGGTTG CTATTAACAA GAGATGGTGG
          TGAGATCTTT AGACCT
p7p12s138 AAAGATGTAG TAATTAGATC TGAAAATTTC ACAAACAATG CTAAAACCAT
          AATAGTACAG CTGAAGGAAT CTGTAGTAAT TAATTGTACA AGATACAACA
          ACAATACAAG AAAAAGTATA CACATAGGAC CAGGGAGAGC ATTTTATGCA
          ACAGAAGACG TAGTAGGAAA TATAAGACAA GCACATTGTA ACATTAGTAG
          AACAAAATGG AATAGCACTT TACAGCAGAT AGTTAAAAAA TTAAGAGAAC
          AATTTGGGAA TAAAACAATA GTCTTTAATC AATCCTCAGG AGGGGACCCA
          GAAATTGTAA TGCACAGTTT TAATTGTGGA GGGGAATTTT TCTACTGTAA
          TACATCACAG CTGATCACAC TCCCATGCAG AATAAAACAA ATTATAAACA
          GGTGGCAGGA AGTAGGAAAA GCAATGTATG CCCCTCCCAT CAAAGGACTA
          ATTAACTGTC CATCAAATAT TACAGGGCTG CTATTAACAA GAGATGGTGG
          TGAGACCTTT AGACCT
p7p12s139 AAAGATGTAG TAATTAGATC TGAAAATTTC ACAAACGATG CTAAAACCAT
          AATAGTACAG CTGAAGGAAT CTGTAGTAAT TAATTGTACA AGATACAACA
          ACAATACAAG AAAAAGTATA CACATAGGAC CAGGGAGAGC ATTTTATGCA
          ACAGAAGACG TAGTAGGAAA TATAAGACAC GCACATTGTA ACATTAGTGG
          AACAAAATGG AATAACACTT TACAGCAGAT AGTTAAAAAA TTAAGAGAAC
          AATTTGGGAA CAAAACAATA GTCTTTAATC AATCCTCAGG AGGGGACCCA
          GAAATTGTAA TGCACAGTTT TAATTGTGGA GGGGAATTTT TCTACTGTGA
          TACAACACAG TTGATCACAC TCCCATGCAG AATAAAACAA ATTATAAACA
          GGTGGCAGGA AGTAGGAAAA GCAATGTATG CCCCTCCCAT CAAAGGACTA
          ATTAACTGTC CCTCAAATAT TACAGGGCTG CTATTAACAA GAGATGGTGG
          TGAGACCTTT AGACCT
p7p12s140 AAAGATGCAG TAACTAGATC TGAAAATTTC ACAAACAATG CTAAAACCAT
          AATAGTACAG CTGAAGGAAT CTGTAAAAAT TAATTGTATA AGACCCGGCA
          ACAATACAAG AAAAAGTATA CATATAGGAC CGGGGAGAGC ATTTTATGCA
          ACAAAAGACA TAACAGGAAA TATAAGACAA GCACATTGTA ACATTAGTGG
          AACAAAATGG AATAGCGCTT TACAACAGAT AGGTAAAAAA TTAACAGAAC
          AATTTGGGAA TAAAACAATA ATCTTTAATC AATCCTCAGG AGGGGACCCA
          GAAATTGTAA TGCACAGTTT TAATTGTGGA GGGGAATTTT TCTACTGTGA
          TACAACACAG CTGATCACGC TCCCATGCAG AATAAAACAA ATTATAAACA
          GGTGGCAGGA AGTAGGAAAA GCAATGTATG CCCCTCCCAT CAAAGGACAA
          ATTAAGTGTT CATCAAATAT TACAGGGCTG CTATTAACAA GAGATGGTGG
          TGAGACCTTT AGACCT
p7p12s141 AAAGATGTAG TAATTAGATC TGAAAATTTC ACAAACAATG CTAAAACCAT
          AATAGTACAG CTGAATGAAT CTGTAGTAAT TAATTGTACA AGATACAACA
          ACAATACAAG AAAAAGTATA CACATAGGAC CAGGGAGAGC ATTTTATGCA
          ACAGGAGACG TAGTAGGAAA TATAAGACAA GCACATTGTA ACATTAGTAG
          AACAAAATGG AATAGCACTT TAGAGCAGAT AGTTAAAAAA TTAAGAGAAC
          GATTTGGGAA TAAAACAATA GTCTTTAATC AATCCTCAGG AGGGGACCCA
          GAAATTGTAA TGCACAGTTT TAATTGTGGA GGGGAATTTT TCTACTGTAA
          TACAACAGAG CTGATCACAC TCCCATGCAG AATAAAACAA ATTATAAACA
          GGTGGCAGGA AGTAGGAAAA GCAATGTATG CCCCTCCCAT CAAAGGTCTA
          ATTAACTGTC CATCAAATAT TACAGGGTTG CTATTAACAA GAGATGGTGG
          TGAGATCTTT AGACCT
p7p13s142 GAAGAGGTAG TAATTAGATC TGAAAATTTC ACAGACAATG CTAAAACCAT
          AATAGTACAG CTGAAGGAAT CTGTAGAAAT TAATTGTACA AGACCCAGCA
          ACAATACAAG AAAAAGTATA TCTATAGGAC CGGGGAGAGC ATTTTATGCA
          ACAGGAAGCA TAATAGGAGA TATAAGACAA GCACATTGTA ACACTAGTAG
          AACAAAATGG AATAACACTT TACAACAGAT AGTTACAAAA TTAAAAGAAC
          AATTTGGGAA TAAAACAATA GTCTTTAATC AATCCTCAGG AGGGGACCCA
          GAAATTGTAA TGCACAGTTT TAATTGTGGA GGGGAATTTT TCTACTGTAA
          TACAACACAG CTGATCACAC TCCCATGCAG AATAAAACAA ATTATAAACA
          GGTGGCAGGA AGTAGGAAAA GCAATGTATG CCCCTCCCAT CAAAGGACAA
          ATTAAATGTT CATCAAATAT TACAGGGCTG CTATTAACAA GAGATGGTGG
          TGAGATCTTT AGACCT
p7p13s143 GAAGAGGTAG TAATTAGATC TGAAAATTTC ACAGACAATG CTAAAACCAT
          AATAGTACAG CTGAATGAAT CTGTAGAAAT TAATTGTACA AGGCCCAACG
          AATATAGAAG AAAAGGTATA CATATAGGAC CGGGGAGAGC AATTTATGCA
          ACAGGAAGCA TAATAGGAGA TATAAGAAAA GCATATTGTA ACATTAGTAG
          AACAAAATGG AATAACACTT TACAGCAGAT AGTTAAAAAA TTAACAGAAC
          AATTTGGGAA TAAAACAATA ATCTTTAAGC AATCCTCAGG AGGGGACCCA
          GAAATTGTAA TGCACAGTTT TAATTGTGGA GGGGAGTTTT TCTACTGTAA
          TACAACACAG CTGATCACAC TCCCATGCAG AATAAAACAA ATTATAAACA
          GGTGGCAGGA AGTAGGAAAA GCAATGTATG CCCCTCCCAT CAAAGGACTA
          ATTAAATGTC CATCAAATAT TACAGGGCTG CTATTAACAA GAGATGGTGG
          TGAGACCTTT AGACCT
p7p13s144 AAAGATGTAG TAATTAGATC TGAAAATTTC ACAAACAATG CTAAAACCAT
          AATAGTACAG CTGAAGGAAT CTGTAATAAT TAATTGTACA AGATACAACA
          ACAATACAAG AAAAAGTATA CACATAGGAC CAGGGAGAGC ATTTTATGCA
          ACAGAAGACG TAGTAGGAAA TATAAGACAA GCACATTGTA ACATTAGTGG
          AACAAAATGG AATGACACTT TACAGCAGAT AGCTAAAAAA TTACAAGAAC
          AATTTGGGAA TAAAACAATA ATCTTTAAGC AATCCTCAGG AGGGGACCCA
          GAAATTGTAA TGCACAGTTT TAATTGTGGA GGGGAATTTT TCTACTGTAA
          TACAACACAG TTGATCACAC TCCCATGCAA AATAAAACAA ATTATAAACA
          GGTGGCAGGA AGTAGGAAAA GCAATGTATG CCCCTCCCAT CAAAGGACTA
          ATTAACTGTC CCTCAAATAT TACAGGGCTG TTATTAACAA GAGATGGTGG
          TGAGACCTTT AGACCT
p7p13s145 AAAGATGTAG TAATTAGATC TGAAAATTTC ACAGACAATA CTAAAACCAT
          AATAGTACAG CTGAATGAAT CTGTAGAAAT TAATTGTACA AGGCCATACG
          GATATAGAAA ACAAGGTATA CATATAGGAC CGGGGAGAGC AATTTATACA
          GCAGGAAACA TAGTAGGAGA TATAAGAAAA GCACATTGTA ACATTAATGG
          AACAAAATGG AATAACACTT TACAGCAGGT AGTTAAAAAA TTAGGAGAAC
          AATTTGGGAA TAAAACAATA GTCTTTAATC AATCCTCAGG AGGGGACCCA
          GAAATTGTAA TGCACAGTTT TAATTGTGGA GGGGAATTTT TCTACTGTAA
          TACAACACAG CTGATCACAC TCCCATGCAG AATAAAACAA ATTATAAACA
          GGTGGCAGGA AGTAGGAAAA GCAATGTATG CCTCTCCCAT CGAAGGACAA
          ATTAGGTGTT CATCAAATAT TACAGGGCTG CTATTAACAA GGGATGGTGG
          TGAGACCTTT AGACCT
p7p13s146 AAAGAGGTAG TAATTAGATC TGAAAATTTC ACAGACAATG CTAAAACCAT
          AATAGTACAG CTGAAGGAAT CTGTAGTAAT TAATTGTACA AGATACAACA
          ACAATACAAG AAAAAGTATA CACATAGGAC CAGGGAGAGC ATTTTATGCA
          ACAGGAGACG TAGTGGGAAA TATAAGACAA GCACATTGTA ACATTAGTAG
          AACAAAATGG AATAGCACTT TAGAGCAGAT AGTTAAAAAA TTAAAAGAAC
          AATTTGGGAA TAAAACAATA ATCTTTAATC AATCCTCAGG AGGGGACCCA
          GAAATTGTAA TGCACAGTTT TAATTGTGGA GGGGAATTTT TCTACTGTAA
          TACATCACAG CTGATCACAC TCCCATGCAG AATAAAACAA ATTATAAACA
          GGTGGCAGGA AGTAGGAAAA GCAATGTATG CCCCTCCCAT CAAAGGTCTA
          ATTAACTGTC CATCAAATAT TACAGGGTTG CTATTAACAA GAGATGGTGG
          TGAGATCTTT AGACCT
p7p13s147 AAAGATGTAG TAATTAGATC TGAAAATTTC ACAAACAATG CTAAAACCAT
          AATAGTACAG CTGAATGAAT CTGTAGTAAT TAATTGTACA AGATACAACA
          ACAATACAAG AAAAAGTATA CACATAGGAC CAGGGAGAGC ATTTTATGCA
          ACAGGAGACG TAGTAGGAAA TATAAGACAA GCACATTGTA ACATTAGTAG
          AACAAAATGG AATAGCACTT TAGAGCAGAT AGTTAAAAAA TTAAGAGAAC
          GATTTGGGAA TAAAACAATA GTCTTTAATC AATCCTCAGG AGGGGATCCA
          GAAATTGTAA TGCACAGTTT TAATTGTGGA GGGGAATTTT TCTACTGTAA
          TACATCACAG CTGATCACAC TCCCATGCAG AATAAAACAA ATTATAAACA
          GGTGGCAGGA AGTAGGAAAA GCAATGTATG CCCCTCCCAT CAAAGGTCTA
          ATTAACTGTC CATCAAATAT TACAGGGTTG CTATTAACAA GAGATGGTGG
          TGAAATCTTT AGACCT
p7p14s148 GAAGGGGTAG TAATTAGATC TGAAAATTTC ACAAACAATG CTAAAACCAT
          AATAGTACAG TTGAAGGAAT CTGTAGTAAT TAATTGTACA AGATACAACA
          ACAATACAAG AAAAAGTATA CACATAGGAC CAGGGAGAGC ATTTTATGCA
          ACAGAAGACG TAGTAGGAAA TATAAGACAA GCACATTGTA ACATTAGTAG
          AACAAAATGG AATAGCACTT TACAACAGAT AGTTGACAAA TTAAGAGAAC
          AATTTGGGAA TAAAACAATA GTCTTTAATC AATCCTCAGG AGGGGACCCA
          GAAATTGTAA TGCACAGTTT CAATTGTGGA GGGGAATTTT TCTACTGTAA
          TACATCACAG TTGATCACAC TCCCATGCAG AATAAAACAA ATTATAAACA
          GGTGGCAGGA AGTAGGAAAA GCAATGTATG CCCCTCCCAT CAAAGGACTA
          ATTAACTGTC CATCAAATAT TACAGGGCTG CTATTAACAA GAGATGGTGG
          TGAGATCTTT AGACCT
p7p14s149 GAAGAGGTAG TAATTAGATC TGAAAATTTT GCAGACAATA CTAAAACCAT
          AATAGTACAG CTGAATGAAT CTGTAGAAAT TAATTGTATA AGGCCATACG
          GATATAGAAA ACAAGGTATA CATATAGGAC CGGGGAGAGC AATTTATACA
          GCAGGAAACA TAGTAGGAGA TATAAGAAAA GCACATTGTA ACATTAATGG
          AACAAAATGG AATAACACTT TACAGCAGGT AGTTAAAAAA TTAAGAGAAC
          AATTTGGGAA TAAAACAATA GTCTTTAATC AATCCTCAGG AGGGGATCCA
          GAAATTGTAA TGCACAGTTT TAATTGTGGA GGGGAATTTT TCTACTGTAA
          TACATCACAG CTGATCACAC TCCCATGCAG AATAAAACAA ATTATAAACA
          GGTGGCAGGA AGTAGGAAAA GCAATGTATG CCCCTCCCAT CAAAGGTCTA
          ATTAACTGTC CATCAAATAT TACAGGGTTG CTATTAACAA GAGATGGTGG
          TGAGATCTTT AGACCT
p7p14s150 AAAGATGTAG TAATTAGATC TGAAAATTTC ACAAACAATG CTAAAACCAT
          AATAGTACAG CTGAATGAAT CTGTAGTAAT TAATTGTACA AGATACAACA
          ACAATACAAG AAAAAGTATA CACATAGGAC CAGGGAGAGC ATTTTATGCA
          ACAGGAGATG TTGTAGGAAA TATAAGACAA GCACATTGTA ACATTAGTAG
          AACAAAATGG AATAGCACTT TAGAGCAGAT AGTTAAAAAA TTAAGAGAAC
          GATTTGGGAA TAAAACAATA GTCTTTAATC AATCCTCAGG AGGGGACCCA
          GAAATTGTAA TGCACAGTTT TAATTGTGGA GGGAAATTTT TCTACTGTAA
          TACATCACAG CTGATCACAC TCCCATGCAG AATAAAACAA ATTATAAACA
          GGTGGCAGGA AGTAGGAAAA GCAATGTATG CCCCTCCCAT CAAAGGTCTA
          ATTAACTGTC CATCAAATAT TACAGGGTTG CTATTAACAA GAGATGGTGG
          TGAGATCTTT AGACCT
p7p15s151 GAAGAGGTAG TAATTAGATC TGAAAATTTC ACAGACAATG CTAAAACCAT
          AATAGTACAG CTGAAGGAAC CTGTAGAAAT TAATTGTACA AGACCCAGCA
          ACAATACAAG AAAAAGTATA TCTATAGGAC CGGGGAGAGC ATTTTATGCA
          ACAGGAAGCA TAATAGGAGA TATAAGACAA GCACATTGTA ACATTAGTAG
          AACAAAATGG AATAACACTT TACAACAGAT AGTTACAAAA TTAAAAGAAC
          AATTTGGGAA TAAAACAATA GTCTTTAATC AATCCTCAGG AGGGGACCCA
          GAAATTGTAA TGCACAGTTT TAATTGTGGA GGGGAATTTT TCTACTGTAA
          TACAACACAG CTGATCACAC TCCCATGCAG AATAAAACAA ATTATAAACA
          GGTGGCAGGA AGTAGGAAAA GCAATGTATG CCCCTCCCAT CAAAGGACAA
          ATTAAATGTT CATCAAATAT TACAGGGCTG CTATTAACAA GAGATGGTGG
          TGAGATCTTT AGACCT
p7p15s152 GAAGAGGTAG TGATTAGATC TGAAAATTTC GCAGACAATA CTAAAACCAT
          AATAGTACAG CTGAATGAAT CTGTACAAAT TAATTGTACA AGGCCCTACG
          GATATAGAAA ACAAGGTATA CATATAGGAC CGGGGAGAGC AATTTATACA
          GCAGGAAACA TAGTAGGAGA TATAAGAAAA GCACATTGTA ACATTAATAG
          AACAAAATGG AATAACACTT TACAGCAGAT AGTTAAAAAA TTAAGAGAAC
          AATTTGGGAA TAAAACAATA GTCTTTAATC AATCCTCAGG AGGGGACCCA
          GAAATTGTAA TGCACAGTTT TAATTGTGGA GGGGAATTTT TCTACTGTAA
          TACAACACAG CTGATCACAC TCCCATGCAG AATAAAACAA ATTATAAACA
          GGTGGCAGGA AGTAGGAAAA GCAATGTATG CCTCTCCCAT CGAAGGACAA
          ATTAAATGTT CATCAAATAT TACAGGGCTG CTATTAACAA GAGATGGTGG
          TGAGACCTTT AGACCT
p7p15s153 AAAGATGTAG TAATTAGATC TGAAAATTTC ACAAACAATG CTAAAACCAT
          AATAGTACAG CTGAAGGAAT CTGTAATAAT TAATTGTACA AGATACAACA
          ACAATACAAG AAAAAGTATA CACATAGGAC CAGGGAGAGC ATTTTATGCA
          ACAGAAGACG TAGTAGGAAA TATAAGACAA GCACATTGTA ACATTAGTAG
          AACAAAATGG AATAACACTT TAAAGCAGAT AGTTAAAAAA TTACAAGAAC
          AATTTGGGAA TAAAACAATA GTCTTTAATC AATCCTCAGG AGGGGACCCA
          GAAATTGTAA TGCACAGTTT TAATTGTGGA GGGGAATTTT TCTACTGTAA
          TACAACAGAG CTGATCACAC TCCCATGCAG AATAAAACAA ATTATAAACA
          GGTGGCAGGA AGTAGGAAAA GCAATGTATG CCCCTCCCAT CAAAGGACTA
          ATTAACTGTC CCTCAAATAT TACAGGGCTG CTATTAACAA GAGATGGTGG
          TGAGACCTTT AGACCT
p7p15s154 AAAGATGTAG TAATTAGATC TGAAAATTTC ACAAACAATG CTAAAACCAT
          AATAGTACAG CTGAATGAAT CTGTAGTAAT TAATTGTACA AGATACAACA
          ACAATACAAG AAAAAGTATA CACATAGGAC CAGGGAGAGC ATTTTATGCA
          ACAGGAGACG TAGTAGGAAA TATAAGACAA GCACATTGTA ACATTAGTAG
          AACAAAATGG AATAGCACTT TAGAGCAGAT AGTTAAAAAA TTAAGAGAAC
          AATTTGGGAA TAAAACAATA ATCTTTAATC AATCCTCAGG AGGGGACCCA
          GAAATTGTAA TGCACAGTTT TAATTGTGGA GGGGAATTTT TCTACTGTGA
          TACAACACAG CTGATCACAC TCCCATGCAG AATAAAACAA ATTATAAACA
          GGTGGCAGGA AGTAGGAAAA GCAATGTATG CCCCTCCCAT CAAAGGACAA
          ATTGAATGTT CATCAAATAT TACAGGGCTG CTATTAACAA GAGATGGTGG
          TGAGACCTTT AGACCT
p7p15s155 AAAGATGTAG TAATTAGATC TGAAAATTTC ACAAACAATG CTAAAACCAT
          AATAGTACAG CTGAATGAAT CTGTAGTAAT TAATTGTACA AGATACAACA
          ACAATACAAG AAAAAGTATA CACATAGGAC CAGGGAGAGC ATTTTATGCA
          ACAGGAGACG TAGTAGGAAA TATAAGACAA GCACATTGTA ACATTAGTAG
          AACAAAATGG AATAGCACTT TAGAGCAGAT AGTTAAAAAA TTAAGAGAAC
          AATTTGGGAA TAAAACAATA GTCTTTAATC AATCCTCAGG AGGGGACCCA
          GAAATTGTAA TGCACAGTTT TAATTGTGGA GGGGAATTTT TCTACTGTAA
          TACATCACAG CTGATCACAC TCCCATGCAG AATAAAACAA ATTATAAACA
          GGTGGCAGGA AGTAGGAAAA GCAATGTATG CCCCTCCCAT CAAAGGTCTA
          ATTAACTGTC CATCAAATAT TACAGGGTTG CTATTAACAA GAGATGGTGG
          TGAGATCTTT AGACCT
p7p16s156 GAAGAGGTAG TAATTAGATC TGAAAATTTC GCAGACAATA CTAAAACCAT
          AATAGTACAG CTGAATGAAT CTGTACAAAT TAATTGTACA AGGCCCTACG
          GATATAGAAA ACAAGGTATA CATATAGGAC CGGGGAGAGC AATTTATACA
          GCAGGAAACA TAGTAGGAGA TATAAGAAAA GCACATTGTA ACATTAATAG
          AACAAAATGG AATAACACTT TACAGCAGAT AGTTAAAAAA TTAAGAGAAC
          AATTTGGGAA TAAAACAATA GTCTTTAATC AATCCTCAGG AGGGGACCCA
          GAAATTGTAA TGCACAGTTT TAATTGTGGA GGGGAATTTT TCTACTGTAA
          TACAACACAG CTGATCACAC TCCCATGCAG AATAAAACAA ATTATAAACA
          GGTGGCAGGA AGTAGGAAAA GCAATGTATG CCTCTCCCAT CGAAGGACAA
          ATTAAATGTT CATCAAATAT TACAGGGCTG CTATTAACAA GAGATGGTGG
          TGAGACCTTT AGACCT
p7p16s157 AAAGAGGTAG TAATTAGATC TGAAAATTTC GCAGACAATA CTAAAACCAT
          AATAGTACAG CTGAATGAAT CTGTACAAAT TAATTGTATA AGGCCATACG
          GATATAGAAA ACAAGGTATA CATATAGGAC CGGGGAGAGC AATTTATACA
          GCAGGAAACA TAGTAGGAGA TATAAGACAA GCACATTGTA ACATTTGTAG
          AACAAAATGG AATAACACTT TACAGCAGAT AGTTAAAAAA TTACAAGAAC
          AATTTGGGAA TAAAACAATA ATCTTTAAGC AATCCTCAGG AGGGGACCCA
          GAAATTGTAA TGCACAGTTT TAATTGTGGA GGGGAATTTT TCTACTGTAA
          TACAACACAG CTGATCACAC TCCCATGCAG AATAAAACAA ATTATAAACA
          GGTGGCAGGA AGTAGGAAAA GCAATGTATG CCTCTCCCAT CGAAGGACAA
          ATTAGATGTT CATCAAGTAT TACAGGGCTG CTATTAACAA GAGATGGTGG
          TGAGACCTTT AGACCT
p7p16s158 AAAGATGTAG TAATTAGATC TGAAAATTTC ACAAACAATG CTAAAACCAT
          AATAGTACAG CTGAAGAAAT CTGTAGTAAT TAATTGTACA AGATACAACA
          ACAATACAAG AAGAAGTATA CACATAGGAC CAGGGCGAGC ATTTTATGCA
          ACAGAAGACG TAGTAGGAAA TATAAGACAA GCACATTGTA ACATTAGTAA
          AACGAAATGG GATAACACTT TACAGCAGAT AGTTAAAAAA TTAAGAGAAC
          AATTTGGGAA TAAAACAATA ATCTTTAATC AATCCTCAGG AGGGGACCCA
          GAAATTGTAA TGCACAGTTT TAATTGTGGA GGGGAATTTT TCTACTGTAA
          TACAACACAG CTGATCACGC TCCAATGCAG AATAAAACAA ATTATAAACA
          GGTGGCAGGA AGTAGGAAAA GCAATGTATG CCCCTCCCAT CAAAGGACTA
          ATTAACTGTC CATCAAGTAT TACAGGGCTG CTATTAACAA GAGATGGTGG
          TGAGATCTTT AGACCT
p7p16s159 AAAGATGTAG TAATTAGATC TGAAAATTTC ACAAACAATG CTAAAACCAT
          AATAGTACAG CTGAATGAAT CTGTAGTAAT TAATTGTACA AGATACAACA
          ACAATACAAG AAAAAGTATA CACATAGGAC CAGGGAGAGC ATTTTATGCA
          ACAGGAGACG TAGTAGGAAA TATAAGACAA GCACATTGTA ACATTAGTAG
          AACAAAATGG AATAGCACTT TAGAGCAGAT AGTTAAAAAA TTAAAAGAAC
          GATTTGGGAA TAAAACAATA GTCTTTAATC AATCCTCAGG AGGGGACCCA
          GAAATTGTAA TGCACAGTTT TAATTGTGGA GGGGAATTTT TCTACTGTAA
          TACAACAGAG CTGATCACAC TCCCATGCAG AATAAAACAA ATTATAAACA
          GGTGGCAGGA AGTAGGAAAA GCAATGTATG CCCCTCCCAT CAAAGGTCTA
          ATTAACTGTC CATCAAATAT TACAGGGTTG CTATTAACAA GAGATGGTGG
          TGAGATCTTT AGACCT
p7p17s160 GAAGAGGTAA TAATTAGATC TGAAAATTTC GCAGACAATA CTAAAACCAT
          AATAGTACAG CTGAATGAAT CTGTACAAAT TAATTGTACA AGGCCCTACG
          GATATAGAAA ACAAGGTATA CATATAGGAC CGGGGAGAGC AATTTATACA
          GCAGGAAACA TAGTAGGAGA TATAAGAAAA GCACATTGTA ACATTAATAG
          TACAAAATGG AATAACACTT TACAGCAGAT AGTTAAAAAA TTAAGAGAAC
          AATTTGGGAA TAAAACAATA GTCCTTAATC AATCCTCAGG AGGGGACCCA
          GAAATTGTAA TGCACAGTTT TAATTGTGGA GGGGAATTTT TCTACTGTAA
          TACAACACAG CTGATCACAC TCCCATGCAG AATAAAACAA ATTATAAACA
          GGTGGCAGGA AGTAGGAAAA GCAATGTATG CCTCTTCCAT CGAAGGACAA
          ATTAAATGTT CATCAAATAT TACAGGGCTG CTATTAACAA GAGATGGTGG
          TGAGACCTTT AGACCT
p7p17s161 GAAGAGGTAG TAATTAGATC TGAAAATTTC ACAGACAATG CTAAAACCAT
          AATAGTACAG CTGAATGAAT CTGTACAAAT TAATTGTATA AGGCCCTACG
          GATATAGAAA ACAAGGTATA CATATAGGAC CGGGGAGAGC AATTTATACA
          GCAGGAAACA TAGTAGGAGA TATAAGAAAA GCACATTGTA ACATTAACGG
          AACAAAATGG AATAACACTT TACAGCAGAT AGTTAAAAAA TTAAGAGAAC
          AATTTGGGAA TAAAACAATA GTCTTTAATC AATCCTCAGG AGGGGACCCA
          GAAATTGTAA TGCACAGTTT TAATTGTGGA GGGGAATTTT TCTACTGTAA
          TACATCACAG CTGATCACAC TCCCATGCAA AATAAAACAA ATTATAAACA
          GGTGGCAGGA AGTAGGAAAA GCAATGTATG CCCCTCCCAT CAAAGGACTA
          ATTAACTGTC CCTCAAATAT TACAGGGCTG CTATTAACAA GAGATGGTGG
          TGAGACCTTT AGACCT
p7p17s162 AAAGATGTAG TAATTAGATC TGAAAATTTC ACAAACAATG CTAAAACCAT
          AATAGTACAG CTGAATGAAT CTGTAGTAAT TAATTGTACA AGATACAACA
          ACAATACAAG AAAAAGTATA CACATAGGAC CAGGGAGAGC ATTTTATGCA
          ACAGGAGACG TAGTAGGAAA TATAAGACAA GCACATTGTA ACATTAGTAG
          AACAAAATGG AATAGCACTT TAGAGCAGAT AGTTAAAAAA TTAAGAGAGC
          GATTTGGGAA TAAAACAATA GTCTTTAATC AATCCTCAGG AGGGGACCCA
          GAAATTGTAA TGCACAGTTT TAATTGTGGA GGGGAATTTT TCTACTGTAA
          TACATCACAG CTGATCACAC TCCCATGCAG AATAAAACAA ATTATAAACA
          GGTGGCAGGA AGTAGGAAAA GCAATGTATG CCCCTCCCAT CAAAGGACAA
          ATTAAATGTT CATCAAATAT TACAGGGCTG CTATTAACAA GAGATGGTGG
          TGAGACCTTT AGACCT
p7p18s163 GAAGGGGTAG TAATTAGATC TGAAAATTTT GCAGACAATA CAAAAACCAT
          AATAGTACAG CTGAATGAAT CTGTAGAAAT TAGTTGTACA AGGCCATACG
          GATATAGAAA ACAAGGTATA CATATAGGAC CGGGGAGAGC AATTTATACA
          GCAGGAAACA TAGTAGGAGA TATAAGAAAA GCACATTGTA ACATTAATGG
          AACAAAATGG AATAACACTT TACAGCAGGT AGTTAGAAAA TTAAGAGAAC
          AATTTGGGAA TAAAACAATA GTCTTTAATC AATCCTCAGG AGGGGACCCA
          GAAATTGTAA TGCACAGTTT TAATTGTGGA GGGGAATTTT CCTACTGTAA
          TACAACACAG CTGATCACAC TCCCATGCAG AATAAAACAA ATTATAAACA
          GGTGGCAGGA AGTAGGAAAA GCAATGTATG CCTCTCCCAT CGAAGGACAA
          ATTAAATGTT CATCAAATAT TACAGGGCTG CTATTAACAA GAGATGGTGG
          TGAGACCCTT AGACCT
p7p18s164 AAGGATGTAG TAATTAGATC TGAAAATTTC ACAAACAATG CTAAAACCAT
          AATAGTACAG CTGAAGGAAT CTGTAAAAAT TAATTGTATA AGACCCGGCA
          ACAATACGAG AAAAAGTATA CATATAGGAC CGGGGAGAGC ATTTTATGCA
          GCAAAGGACA TAACAGGAAA TATAAGACAA GCACATTGTA ACATTAGTGG
          AACAAAATGG AATAGCGCTT TACAACAGAT AGGTAAAAAA TTAACAGAAC
          AATTTGGGAA TAAAACAATA ATCTTTAATC AATCCTCAGG AGGGGACCCA
          GAAATTGTAA TGCACAGTTT TAATTGTGGA GGGGAATTTT TCTACTGTGA
          TACAACACAG CTGATCACAC TCCCATGCAG AATAAAACAA ATTATAAACA
          GGTGGCAGGA AGTAGGAAAA GCAATGTATG CCCCTCCCAT CAAAGGACAA
          ATTGAATGTT CATCAAATAT TACAGGGCTG CTATTAACAA GAGATGGTGG
          TGAGACCTTT AGACCT
p7p18s165 AAAGATATAG TAATTAGATC TGAAAATTTC ACAAACAATG CTAGAACCAT
          AATAGTACAG CTGAAGGAAT CTGTAGTAAT TAATTGTACA AGATACAACA
          ACAATACAAG AAAAAGTATA CACATAGGAC CAGGGAGAGC ATTTTATGCA
          ACAGGAGACA TAGTAGGAAA TATAAGACAA GCACATTGTA ACATTAGTAG
          AACAAAGTGG GATGACACTT TACAGCAGAT AGCTAAAAAA TTACAAGAAC
          AATTTGGGAA TAAAACAATA ATCTTTAATC AATCCTCAGG AGGGGACCCA
          GAAATTGTAA TGCACAGTTT TAATTGTGGA GGGGAATTTT TCTACTGTAA
          TACAACAGAG CTGATCACAC TCCCATGCAG AATAAAACAA ATTATAAACA
          GGTGGCAGGA AGTAGGAAAA GCAATGTATG CCCCTCCCAT CAAAGGACTA
          ATTAACTGTC CCTCAAATAT TACAGGGCTG CTATTAACAA GAGATGGTGG
          TGAGACCTTT AGACCT
p7p19s166 AAAGATGTAG TAATTAGATC TGAAAATTTC ACAAACAATG CTAAAACCAT
          AATAGTACAG CTGAATGAAT CTGTAGTAAT TAATTGTACA AGATACAACA
          ACAATACAAG AAAAAGTATA CACATAGGAC CGGGGAGAGC ATTTTATGCA
          ACAGGAGACG TAGTAGGAAA TATAAGACAA GCACATTGTA ACATTAGTAG
          AACAAAATGG AATAGCACTT TAGAGCAGAT AGTTAAAAAA TTAAGAGAAC
          GATTTGGGAA TAAAACAATA GTCTTTAATC AATCCTCAGG AGGGGACCCA
          GAAATTGTAA TGCACAGTTT TAATTGTGGA GGGGAATTTT TCTACTGTAA
          TACATCACAG CTGATCACAC TCCCATGCAA AATAAAACAA ATTATAAACA
          GGTGGCAGGA AGTAGGAAAA GCAATGTATG CCCCTCCCAT CAAAGGTCTA
          ATTAACTGTC CATCAAATAT TACAGGGTTG CTATTAACAA GAGATGGTGG
          TGAGATCTTT AGACCT
p7p1s0167 GAAGAGGTAG TAATTAGGTC TGAAAATTTC GCAGACAATA CTAAAACCAT
          AATAGTACAG CTGAATGAAT CTGTAGAAAT TAATTGTACA AGGCCCTACG
          GATATAGAAA ACAAGGTATA CATATAGGAC CGGGGAGAGC AATTTATACA
          GCAGGAAACA TAGTAGGAGA TATAAGAAAA GCACATTGTA ACATTAATGG
          AACAAAATGG AATAACACTT TACAGCAGGT AGTTAAAAAA TTAAGAGAAC
          AATTTGGGAA TAAAACAATA ATCTTTAATC AATCCTCAGG AGGGGACCCA
          GAAATTGTAA TGCACAGTTT TAATTGTGGA GGGGAATTTT TCTACTGTAA
          TACAACACAG CTGATCACAC TCCCATGCAG AATAAAACAA ATTATAAACA
          GGTGGCAGGA AGTAGGAAAA GCAATGTATG CCTCTCCCAT CGAAGGACAA
          ATTAAATGTT CATCAAATAT TACAGGGCTG CTATTAACAA GAGATGGTGG
          TGAGACCTTT AGACCT
p7p1s0168 AAAGATGTAG TAATTAGATC TGAAAATTTC ACAAACAATG CTAAAACCAT
          AATAGTACAG CTGAAGGAAT CTGTAGTAAT TAATTGTACA AGATACAACA
          ACAATACAAG AAAAAGTATA CACATAGGAC CAGGGAGAGC ATTTTATGCA
          ACAGAAGACG TAGTAGGAAA TATAAGACAA GCACATTGTA ACATTAGTAG
          AACAAAATGG AATAGCACTT TACAGCAGAT AGTTAAAAAA TTAAGAGAAC
          AATTTGGGAA TAAAGCAATA GTCTTTAATC AATCCTCAGG AGGGGACCCA
          GAAATTGTAA TGCACAGTTT TAATTGTGGA GGGGAATTTT TCTACTGTAA
          TACAACACAG CTGATCACAC TCCCATGCAG AATAAAACAA ATTATAAACA
          GGTGGCAGGA AGTAGGAAAA GCAATGTATG CCCCTCCCAT CAAAGGACTA
          ATTAACTGTC CATCAAATAT TACAGGGCTG CTATTAACAA GAGATGGTGG
          TGAGATCTTT AGACCT
p7p1s0169 AAAGATGTAG TAATTAAATC TGAAAATTTC ACAAACAATG CTAAAACCAT
          AATAGTACAG CTGAATGAAT CTGTAGTAAT TAATTGTACA AGATACAACA
          ACAATACAAG AAAAAGTATA CACATAGGAC CAGGGAGAGC ATTTTATGCA
          ACAGGAGACG TAGTAGGAAA TATAAGACAA GCACATTGTA ACATTAGTGG
          AACAAAATGG AATGACACTT TACAGCAGAT AGCTAAAAAA TTACAAGAAC
          AATTTGGGAA TAAAACAATA ATCTTTAAGC AATCCTCAGG AGGGGACCCA
          GAAATTGTAA TGCACAGTTT TAATTGTGGA GGGGAATTTT TCTACTGTAA
          TACAACACAG TTGATCACAC TCCCATGCAA AATAAAACAA ATTATAAACA
          GGTGGCAGGA AGTAGGAAAA GCAATGTATG CCCCTCCCAT CAAAGGACTA
          ATTAACTGTC CCTCAAATAT TACAGGGCTA TTATTAACAA GAGATGGTGG
          TGAGACCTTT AGACCT
p7p1s1170 AAGGATGTAG TAATTAGATC TGAAAATTTC ACAAACAATG CTAAAACCAT
          AATAGTACAG CTGAATGAAT CTGTAGTAAT TAATTGTACA AGATACAACA
          ACAATACAAG AAAAAGTATA CACATAGGAC CAGGGAGAGC ATTTTATGCA
          ACAGGAGACG TAGTAGGAAA TATAAGACAA GCACATTGTA ACATTAGTGG
          AACAAAATGG AAGGACACTC TACAGCAGAT AGCTAAAAAA TTACAAGAAC
          AATTTGGGAA TAAAACAATA ATCTTTAATC AATCCTCAGG AGGGGACCCA
          GAAATTGTAA TGCACAGTTT TAATTGTGGA GGGGAATTTT TCTACTGTAA
          TACAACACAG TTGATCACAC TCCCATGCAA AATAAAACAA ATTATAAACA
          GGTGGCAGGA AGTAGGAAAA GCAATGTATG CCCCTCCCAT CAAAGGACTA
          ATTAACTGTC CCTCAAATAT TACAGGGCTG CTATTAACAA GAGATGGTGG
          TGAGACCTTT AGACCT
p7p20s171 AAAGATGTAG TAATTAGATC TGAAAATTTC ACAAACAATG CTAAAACCAT
          AATAGTACAG CTGAATGAAT CTGTAGTAAT TAATTGTACA AGATACAACA
          ACAATACAAG AAAAAGTATA CACATAGGAC CAGGGAGAGC ATTTTATGCA
          ACAGGAGACG TAGTAGGAAA TATAAGACAA GCACATTGTA ACATTAGTAG
          AACAAAATGG AATAGCACTT TAGAGCAGAT AGTTAAAAAA TTAAGAGAAC
          GATTTGGGAA TAAAACAATA GTCTTTAATC AATCCTCAGG AGGGGACCCA
          GAAATTGTAA TGCACAGTTT TAATTGTGGA GGGGAATTTT TCTACTGTAA
          TACATCACAG CTGATCACAC TCCCATGCAG AATAAAACAA ATTATAAACA
          GGTGGCAGGA AGTAGGAAAA GCAATGTATG CCCCTCCCAT CAAAGGTCTA
          ATTAACTGTC CATCAAATAT TACAGGGTTG CTATTAACAA GAGATGGTGG
          TAAGATCTTT AGACCT
p7p21s172 AAAGATGTAG TAATTAGATC TGAAAATTTC ACAAACAATG CTAAAACCAT
          AATAGTACAG CTGAAGGAAT CTGTAATAAT TAATTGTACA AGATACAACA
          ACAATACAAG AAAAAGTATA CACATAGGAC CAGGGAGAGC ATTTTATGCA
          ACAGAAGACG TAGTAGGAAA TATAAGACAA GCACACTGTA ACATTAGTAG
          AACAAAATGG AATAACACTT TAAAGCAAAT AGTTAAAAAA TTACAAGAAC
          AATTTGGGAA TAAAACAATA ATCTTTAATC AATCCTCAGG AGGGGACCCA
          GAAATTGTAA TGCACAGTTT TAATTGTGGA GGGGAATTTT TCTACTGTAA
          TACATCACAG CTGATCACAC TCCCATGCAG AATAAAACAA ATTATAAACA
          GGTGGCAGGA AGTAGGAAAA GCAATGTATG CCCCTCCCAT CAAAGGTCTA
          ATTAACTGTC CATCAAATAT TACAGGGTTG CTATTAACAA GAGATGGTGG
          TGAGATCTTT AGACCT
p7p22s173 AAAGATGTAG TAATTAGATC TGAAAATTTC ACAAACAATG CTAAAACCAT
          AATAGTACAG CTGAATAAAT CTGTAGAAAT TAATTGTACA AGACACAACA
          ACAATACAAG AAAAAGTATA CACATAGGAC CAGGGAGAGC ATTTTATGCA
          ACAAAAGACA TAACAGGAAA TATAAGACAA GCACATTGTA ACATTAGTAA
          AGCAAAATGG AATAACGCTT TACAACAGAT AGGTAAAAAA TTAACAGAAC
          AATTTGGGAA TAAAACAATA ATCTTTAAAC AATCCTCAGG AGGGGACCCA
          GAAATTGTAA TGCACAGTTT TAATTGTGGA GGGGAATTTT TCTACTGTAA
          TACAACAGAG CTGATCACAC TCCCATGCAG AATAAAACAA ATTATAAACA
          GGTGGCAGGA AGTAGGAAAA GCAATGTATG CCCCTCCCAT CAAAGGACTA
          ATTAACTGTC CCTCAAATAT TACAGGGCTG TTATTAACAA GAGATGGTGG
          TGAGACCTTT AGACCT
p7p2s0174 AAAGATGTAG TAATTAGATC TGAAAATTTC ACAAACAATG CTAAAACCAT
          AATAGTACAG CTGAAGGAAT CTGTAGTGAT TAATTGTACA AGATACAACA
          ACAATACAAG AAAAAGTATA CATATAGGAC CGGGGAGAGC ATTTTATGCA
          ACAGAAGACA TAGTAGGAAA TATAAGACAA GCACATTGTA ACATTAGTAA
          AACAAAATGG GATAGCACTT TACAGCAGAT AGTTAAAAAA TTAAGAGAAC
          AATTTGGGAA TAAAACAATA ATCTTTAATC AATCCTCAGG AGGGGACCCA
          GAAATTGTAA TGCACAGTTT TAATTGTGGA GGGGAATTTT TCTACTGTAA
          TACAACACAG CTGATCACAC TCCAATGCAG AATAAAACAA ATTATAAACA
          GGTGGCAGGA AGTAGGAAAA GCAATGTATG CCCCTCCCAT CAAAGGACTA
          ATTAACTGTC CCTCAAATAT TACAGGGCTG TTATTAACAA GAGATGGTGG
          TGAGACCTTT AGACCT
p7p2s0175 AAAGATGTAG TAATTAGATC TGAAAATTTC ACAAACAATG CTAAAACCAT
          AATAGTACAG CTGAAGGAAT CTGTAATAAT TAATTGTACA AGGTACAACA
          ACAATACAAG AAAAAGTATA CACATAGGAC CAGGGAGAGC ATTTTATGCA
          ACAGAAGACG TAGTAGGAAA TATAAGACAA GCACATTGTA ACATTAGTAG
          AACAAAATGG AATAACACTT TAAAGCAGAT AGTTAAAAAA TTACAAGAAC
          AATTTGGGAA TAAAACAATA GTCTTTAATC AATCCTCAGG AGGGGACCCA
          GAAATTGTAA TGCACAGTTT TAATTGTGGA GGGGAATTTT TCTACTGTAA
          TACAACAGAG CTGATCACAC TCCCATGCAG AATAAAACAA ATTATAAACA
          GGTGGCAGGA AGTAGGAAAA GCAATGTATG CCCCTCCCAT CAAAGGACTA
          ATTAACTGTC CCTCAAATAT TACAGGGCTG CTATTAACAA GAGATGGTGG
          TGAGACCTTT AGACCT
p7p2s0176 AAAGATGTAG TAATTAGATC TGAAAATTTC ACAAACAATG CTAAAACCAT
          AATAGTACAG CTGAATGAAT CTGTAGTAAT TAACTGTACA AGATACAACA
          ACAATACAAG AAAAAGTATA CACATAGGAC CAGGGAGAGC ATTTTATGCA
          ACAGGAGACG TAGTAGGAAA TATAAGACAA GCACATTGTA ACATTAGTAG
          AACAAAATGG AATAGCACTT TAGAGCAGAT AGTTAAAAAA TTAAGAGAAC
          AATTTGGGAA TAAAACAATA GTCTTTAATC AATCCTCAGG AGGGGACCCA
          GAAATTGTAA TGCACAGTTT TAATTGTGGA GGGGAATTTT TCTACTGTAA
          TACATCACAG CTGATCACAC TCCCATGCAG AATAAAACAA ATTATAAACA
          GGTGGCAGGA AGTAGGAAAA GCAATGTATG CCCCTCCCAT CAAAGGTCTA
          ATTAACTGTC CATCAAATAT TACAGGGTTG CTATTAACAA GAGATGGTGG
          TGAGATCTTT AGACCT
p7p3s0177 AAAGATGTAG TAATTAGATC TGAGAATTTC ACAAACAATA CTAAAACCAT
          AATAGTACAG CTGAAGGAAT CTGTAGTAAT TAATTGTACA AGATACAACA
          ACAATACAAG AAAAAGTATA CATATAGGAC CGGGGAGAGC ATTTTATGCA
          ACAGGAGACG TAGTAGGAAA TATAAGACAA GCACATTGTA ACACTAGTGG
          AACAAAATGG AATGACACTT TACAGCAGAT AGCTAAAAAA TTACAAGAAC
          AATTTGGGAA TAAAACAATA ATCTTTAAGC AATCCTCAGG AGGGGACCCA
          GAAATTGTAA TGCACAGTTT TAATTGTGGA GGGGAATTTT TCTACTGTAA
          TACAACACAG TTGATCACAC TCCCATGCAA AATAAAACAA ATTATAAACA
          GGTGGCAGGA AGTAGGAAAA GCAATGTATG CCCCTCCCAT CAAAGGACTA
          ATTAACTGTC CCTCAAATAT TACAGGGCTG CTATTAACAA GAGATGGTGG
          TGAGATCTTT AGACCT
p7p3s1178 AAAGATGTAG TAATTAGATC TGAAAATTTC ACAAACAATG CTAAAACCAT
          AATAGTACAG CTGAATGAAT CTGTAATAAT TAATTGTACA AGATACAACA
          ACAATACAAG AAAAAGTATA CACATAGGAC CAGGGAGAGC ATTTTATGCA
          ACAGGAGACG TAGTAGGAAA TATAAGACAA GCACATTGTA ACATTAGTAG
          AACAAAATGG AATAGCACTT TAGAGCAGAT AGTTAAAAAA TTAAGAGAAC
          GATTTGGGAA TAAAACAATA GTCTTTAATC AATCCTCAGG AGGGGACCCA
          GAAATTGTAA TGCACAGTTT TAATTGTGGA GGGGAATTTT TCTACTGTAA
          TACATCACAG CTGATCACAC TCCCATGCAG AATAAAACAA ATTATAAACA
          GGTGGCAGGA AGTAGGAAAA GCAATGTATG CCCCTCCCAT CAAAGGTCTA
          ATTAACTGTC CATCAAATAT TACAGGGTTG CTATTAACAA GAGATGGTGG
          TGAGATCTTT AGACCC
p7p4s0179 AAAGATGTAG TAATTAGATC TGAAAATTTC ACAAACAATG CTAAAACCAT
          AATAGTACAG CTGAAGGAAT CTGTAGTAAT TAATTGTACA AGATACAACA
          ACAATACAAG AAAAAGTATA CACATAGGAC CAGGGAGAGC ATTTTATGCA
          ACAGAAGACG TAGTAGGAAA TATAAGACAA GCACATTGTA ACATTAGTAA
          AACAAAATGG AATAACACCT TACAGCAGAT AGTTAAAAAA TTAAGAGAAC
          AATTTGGAAA TAAAACAATA GTCTTTAATC AATCCTCAGG AGGGGACCCA
          GAAATTGTAA TGCACAGTTT TAATTGTGGA GGGGAATTTT TCTACTGTAA
          TACAACACAG TTGATCACAC TCCCATGCAG AATAAAACAA ATTATAAACA
          GGTGGCAGGA AGTAGGAAAA GCAATGTATG CCCCTCCCAT CAAAGGACTA
          ATTAGATGTC CATCAAATAT TACAGGGCTG CTATTAACAA GAGATGGTGG
          TGAGATCTTT AGACCT
p7p4s0180 AAAGATGTAG TAATTAGATC TGAAAATTTC ACAAACAATG CTAAAACCAT
          AATAGTACAG CTGAAGGAAT CTGTAGTAAT TAATTGTACA AGATACAACA
          ACAATACAAG AAAAAGTATA CATATAGGAC CGGGGAGAGC ATTTTATGCA
          ACAGAAGACA TAGTAGGAAA TATAAGACAG GCACATTGTA ACATTAGTAA
          AACAAAATGG GATAACACTT TACAGCAGAT AGTTAAAAAA TTAAGAGAAC
          AATTTGGGAA TAAAACAATA GTCTTTAATC AATCCTCAGG AGGGGACCCA
          GAAATTGTAA TGCACAGTTT TAATTGTGGA GGGGAATTTT TCTACTGTAA
          TACAACACAG CTGATCACAC TCCCATGCAG AATAAAACAA ATTATAAACA
          GGTGGCAGGA AGTAGGAAAG GCAATGTATG CCCCTCCCAT CAAAGGACTA
          ATTAACTGTC CATCAAATAT TACAGGGCTG CTATTAACTA GAGATGGTGG
          TGAAATCTTT AGACCT
p7p4s0181 AAAGATGTAG TAATTAGAGC TGAAAATTTC ACAAACAATG CTAAAACCAT
          AATAGTACAG CTGAAGGAAT CTGTAGTAAT TAATTGTACA AGATACAACA
          ACAATACAAG AAAAAGTATA CACATAGGAC CAGGGAGAGC ATTTTATGCA
          ACAGGAGACG TAGTAGGAAA TATAAGACAA GCACATTGTA ACATTAGTGG
          AACAAAATGG AATGACACTC TACAGCAGAT AGCTAAAAAA TTACAAGAAC
          AATTTGGGAA TAAAACAATA ATCTTTAATC AATCCTCAGG AGGGGACCCA
          GAAATTGTAA TGCACAGTTT TAATTGTGGA GGGGAATTTT TCTACTGTAA
          TACAACACAG TTGATCACAC TCCCATGCAA AATAAAACAA ATTATAAACA
          GGTGGCAGGA AGTAGGAAAA GCAATGTATG CCCCTCCCAT CAAAGGACTA
          ATTAACTGTC CCTCAAATAT TACAGGGCTG TTATTAACAA GAGATGGTGG
          TGAGACCTTT AGACCT
p7p4s1182 AAAGATGTAG TAATTAGATC CGAAAATTTC ACAAACAATG CTAAAACCAT
          AATAGTACAG CTGAATGAAT CTGTAGTAAT TAATTGTACA AGATACAACA
          ACAATACAAG AAAAAGTATA CACATAGGAC CAGGGAGAGC ATTTTATGCA
          ACAGGAGACG TAGTAGGAAA TATAAGACAA GCACATTGTA ACATTAGTAG
          AACAAAATGG AATAGCACTT TAGAGCAGAT AGTTAAAAAA TTAAGAGAAC
          GATTTGGGAA TAAAACAATA GTCTTTAATC AATCCTCAGG AAGGGACCCA
          GAAATTGTAA TGCACAGTTT TAATTGTGGA GGGGAATTTT TCTACTGTAA
          TACATCACAG CTGATCACAC TCCCATGCAG AATAAAACAA ATTATAAACA
          GGTGGCAGGA AGTAGGAAAA GCAATGTATG CCCCTCCCAT CAAAGGTCTA
          ATTAACTGTC CATCAAATAT TACAGGGTTG CTATTAACAA GAGATGGTGG
          TGAGATCTTT AGACCT
p7p5s0183 GAAGGGGTAG TAATTAGATC TGAAAATTTC ACAAACAATG CTAAAACCAT
          AATAGTACAG CTGAAGGAAT CTGTAGAAAT TAATTGTACA AGACACAACA
          ACAATACAAG AAAAAGTATA CACATAGGAC CAGGGAGAGC ATTTTATGCA
          ACAGAAGACG TAGTAGGAAA TATAAGACAA GCACATTGTA ACATTAGTAG
          AACAAAATGG AATAGCACTT TACAACAGAT AGTTGACAAA TTAAGAGAAC
          AATTTGGGAA TAAAACAATA GTCTTTAATC AATCCTCAGG AGGGGACCCA
          GAAATTGTAA TGCACAGTTT TAATTGTGGA GGGGAATTTT TCTACTGTAA
          TACATCACGG CTGACCACAC TCCCATGCAG AATAAAACAA ATTATAAACA
          GGTGGCAGGA AGTAGGAAAA GCAATATATG CCCCTCCCAT CAAAGGACTA
          ATTAACTGTC CATCAAATAT TACAGGGCTG CTATTAACAA GAGATGGTGG
          TGAGACCTTT AGACCT
p7p5s0184 AAAGATGTAG TAATTAGATC TGAAAATTTC ACAAACAATG CTAAAACCAT
          AATAGTACAG CTGAATGAAT CTGTAGTAAT TAATTGTACA AGATACAACA
          ACAATACAAG AAAAAGTATA CACATAGGAC CAGGGAGAGC ATTTTATGCA
          ACAGGAGACG TAGTAGGAAA TATAAGACAA GCACATTGTA ACATTAGTAG
          AACAAAATGG AATAGCACTT TAGAGCAGAT AGTTAAAAAA TTAAGAGAAC
          AATTTGGGAA TAAAACAATA GTCTTTAATC AATCCTCAGG AGGGGACCCA
          GAAATTGTAA TGCACAGTTT TAATTGTGGA GGGGAATTTT TCTACTGCAA
          TACATCACAG CTGATCACAC TCCCATGCAG AATAAAACAA ATTATAAACA
          GGTGGCAGGA AGTAGGAAAA GCAATGTATG CCCCTCCCAT CAAAGGACTA
          ATTAACTGTC CATCAAATAT TACAGGGCTG CTATTAACAA GAGATGGTGG
          TGAGATCTTT AGACCT
p7p5s1185 AAAGATGTAG TAATTAGATC TGAAAATTTC ACAAACAATG CTAAAACCAT
          AATAGTACAG CTGAATGAAT CTGTAGTAAT TAATTGTACA AGATACAACA
          ACAATACAAG AAAAAGTATA CACATAGGAC CAGGGAGAGC ATTTTATGCA
          ACAGGAGACG TAGTAGGAAA TATAAGACAA GCACATTGTA ACATTAGTAG
          AACAAAATGG AATAGCACTT TAGAGCAGAT AGTTAAAAAA TTAAGAGAAC
          AATTTGGGAA TAAAACAATA GTCTTTAATC AATCCTCAGG AGGGGACCCA
          GAAATTGTAA TGCACAGTTT TAATTGTGGA GGGGAATTTT TCTACTGTAA
          TACATCACAG CTGATCACAC TCCCATGCAG AATAAAACAA ATTATAAACA
          GATGGCAGGA AGTAGGAAAA GCAATGTATG CCCCTCCCAT CAAAGGTCTA
          ATTAACTGTC CATCAAATAT TACAGGGTTG CTATTAACAA GAGATGGTGG
          TGAGATCTTT AGACCT
p7p6s0186 GAAGAGGTAG TAATTAGATC TGAAAATTTT GCAGACAATA CTAAAACCAT
          AATAGTACAG CTGAATGAAT CTGTAGAAAT TAATTGTACA AGGCCATACG
          GATATAGAAA ACAAGGTATA CATATAGGAC CGGGGAGAGC AATTTATACA
          GCAGGAAACA TAGTAGGAGA TATAAGAAAA GCACATTGTA ACATTAATGG
          AACAAAATGG AATAACACTT TACAGCAGGT AGTTAAAAAA TTAAGAGAAC
          AATTTGGGAA TAAAACAATA GTCTTTAATC AATCCTCAGG AGGGGACCCA
          GAAATTGTAA TGCACAGTTT TAATTGTGGA GGGGAATTTT TCTACTGTAA
          TACAACACAG CTGATCACAC TCCCATGCAG AATAAAACAA ATTATAAACA
          GGTGGCAGGA AGTAGGAAAA GCAATGTATG CCTCTCCCAT CGAAGGACAA
          ATTAAATGTT CATCAAATAT TACAGGGCTG CTATTAACAA GAGATGGTGG
          TGAGACCTTT AGACCT
p7p6s0187 GAAGAGGTAG TAATTAGATC TGAAAATTTC GCAGACAATA CTAAAACCAT
          AACAGTACAG CTGAAGGAAT CTGTAAAAAT TAATTGTATA AGACCCGGCA
          ACAATACAAG AAAAAGTATA CATATAGGAC CGGGGAGAGC ATTTTATGCA
          ACAAAAGACA TAACAGGAAA TATAAGACAA GCACATCGTA ACATTAGTGG
          AACAAAATGG AATAGCGCTT TACAACAGAT AGGTAAAAAA TTAACAGAAC
          AATTTGGGAA TAAAACAATA ATCTTTAATC AATCCTCAGG AGGGGACCCA
          GAAATTGTAA TGCACAGTTT TAATTGTGGA GGGGAATTTT TCTACTGTAA
          TACAACACAG CTGATCACAC TCCCATGCAG AATAAAACAA ATTATAAACA
          GGTGGCAGGA AGTAGGAAAA GCAATGTATG CCTCTCCCAT TGAAGGACAA
          ATTAGATGTT CATCAAATAT TACAGGGCTG CTATTAACAA GAGATGGTGG
          TGAGACCTTT AGACCT
p7p6s1188 AAAGATGTAG TAATTAGATC TGAAAATGGC ACAAACAATG CTAAAACCAT
          AATAGTACAG CTGAATGAAT CTGTAGTAAT TAATTGTACA AGATACAACA
          ACAATACAAG AAAAAGTATA CACATAGGAC CAGGGAGAGC ATTTTATGCA
          ACAGGAGACG TAGTAGGAAA TATAAGACAA GCACATTGTA ACATTAGTAG
          AACAAAATGG AATAGCACTT TAGAGCAGAT AGTTAAAAAA TTAAGAGAAC
          GATTTGGGAA TAAAACAATA GTCTTTAATC AATCCTCAGG AGGGGACCCA
          GAAATTGTAA TGCACAGTTT TAATTGTGGA GGGGAATTTT TCTACTGTAA
          TACATCACAG CTGATCACAC TCCCATGCAG AATAAAACAA ATTATAAACA
          GGTGGCAGGA AGTAGGAAAA GCAATGTATG CCCCTCCCAT CAAAGGTCTA
          ATTAACTGTC CATCAAATAT TACAGGGTTG CTATTAACAA GAGATGGTGG
          TGAGATCTTT AGACCT
p7p7s0189 AAAGATGTAG TAATTAGATC TGAAAATTTC ACAAACAATG CTAAAACCAT
          AATAGTACAG CTGAAGGAGT CTGTAATAAT TAATTGTACA AGATACAACA
          ACAATACAAG AAAAAGTATA CACATAGGAC CAGGGAGAGC ATTTTATGCA
          ACAGAAGACG TAGTAGGAAA TATAAGACAA GCACATTGTA ACATTAGTAG
          AACAAAATGG AATAACACTT TAAAGCAGAT AGTTAAAAAA TTACAAGAAC
          AATTTGGGAA TAAAACAATA ATCTTTAAGC AATCCTCAGG AGGGGACCCA
          GAAATTGTAA TGCACAGTTT TAATTGTGGA GGGGAATTTT TCTACTGTAA
          TACAACAGAG CTGATCACAC TCCCATGCAG AATAAAACAA ATTATAAGCA
          GGTGGCAGGA AGTAGGAAAA GCAATGTATG CCCCTCCCAT CAAAGGATTA
          ATTAACTGTC CCTCAAATAT TACAGGGCTG TTATTAACAA GAGATGGTGG
          TGAGACCTTT AGACCT
p7p7s0190 GAAGGGGTAG TAATTAGATC TGAAAATTTC ACGAACAATG CTAAAACCAT
          AATAGTACAG CTGAAGGAAT CTGTAAAAAT TAATTGTATA AGACCCGGCA
          ACAATACAAG AAAAAGTATA CATATAGGAC CGGGGAGAGC ATTTTATGCA
          ACAGAAGACA TAGTAGGAAA TATAAGACAA GCACATTGTA ACATTAGTGG
          AACAAAATGG AATAGCGCTT TACAACAGAT AGGTAAGAAA TTAACAGAAC
          AATTTGGGAA TAAAACAATA ATCTTTAATC AATCCTCAGG AGGGGACCCA
          GAAATTGTAA TGCACAGTTT TAATTGTGGA GGGGAATTTT TCTACTGTGA
          TACAACACAG CTGATCACAC TCCCATGCAG AATAAAACAA ATTATAAACA
          GGTGGCAGGA AGTAGGAAAA GCAATGTATG CCCCTCCCAT CAAAGGACTA
          ATTAACTGTC CCTCAAATAT TACAGGGCTG CTATTAACAA GAGATGGTGG
          TGAGACCTTT AGACCT
p7p7s0191 AAAGATGTAG TAATTAAATC TGAAAATTTC ACAAACAATG CTAAAACCAT
          AATAGTACAG CTGAATGAAT CTGTAGTAAT TAATTGTACA AGATACAACA
          ACAATACAAG AAAAAGTATA CACATAGGAC CAGGGAGAGC ATTTTATGCA
          ACAGGAGACG TAGTAGGAAA TATAAGACAA GCACATTGTA ACATTAGTGG
          AACAAAATGG AATGACACTT TACAGCAGAT AGCTAAAAAA TTACAAGAAC
          AATTTGGGAA TAAAACAATA ATCTTTAAGC AATCCTCAGG AGGGGACCCA
          GAAATTGTAA TGCACAGTTT TAATTGTGGA GGGGAATTTT TCTACTGTAA
          TACAACACAG TTGATCACAC TCCCATGCAA AATAAAACAA ATTATAAACA
          GGTGGCAGGA AGTGGGAAAA GCAATGTATG CCCCTCCCAT CAAAGGACTA
          ATTAACTGTC CCTCAAATAT TACAGGGCTG TTATTAACAA GAGATGGTGG
          TGAGACCTTT AGACCT
p7p7s1192 AAAGATGTAG TAATTAGATC TGAAAATTTC ACAAACAATG CTAAAACCAT
          AATAGTACAG CTGAATGAAT CTGTAGTAAT TAATTGTACA AGATACAACA
          ACAATACAAG AAAAAGTATA CACATAGGAC CAGGGAGAGC ATTTTATGCA
          ACAGGAGACA TAGTAGGAAA TATAAGACAA GCACATTGTA ACATTAGTAA
          AACAAAATGG GATAACACTT TACAGCAGAT AGTTAAAAAA TTACAAGAAC
          AATTTGGGAA TAAAACAATA ATCTTTAATC AATCCTCAGG AGGGGACCCA
          GAAATTGTAA TGCACAGTTT TAATTGTGGA GGGGAATTTT TCTACTGTAA
          TACAACACAG CTGATCACAC TCCCATGCAG AATAAAACAA ATTATAAACA
          GGTGGCAGGA AGTAGGAAAA GCAATGTATG CCCCTCCCAT CAAAGGACTA
          ATTAACTGTC CCTCAAATAT TACAGGGCTA CTATTAACAA GAGATGGTGG
          TGAGACCTTT AGACCT
p7p8s0193 AAAGATGTAG TAATTAGATC TGAAAATTTC ACAAACAATG CTAAAACCAT
          AATAGTACAG CTGAAGGAAT CTGTAGTAAT TAATTGTACA AGATACAGCA
          GCAATACAAG AAAAAGTATA CATATAGGAC CGGGGAGAGC ATTTTATGCA
          ACAGAAGACA TAGTAGGAAA TATAAGACAA GCACATTGTA ACATTAGCAG
          AACAAAATGG AATAACACGT TACAGCAGAT AGTTAAAAAA TTACAAGAAC
          AATTTGGGAA TAAAACAATA ATCTTTAATC AATCCTCAGG AGGGGACCCA
          GAAATTGTAA TGCACAGTTT TAATTGTGGA GGGGAATTTT TCTACTGTAA
          TACAACACAG CTGATCACAC TCCCATGCAG AATAAAACAA ATTATAAACA
          GGTGGCAGGA AGTAGGAAAA GCAATGTATG CCCCTCCCAT CAAAGGACTA
          ATTAGATGTC CATCAAATAT TACAGGGCTG CTATTAACAA GAGATGGTGG
          TGAGATCTTT AGACCT
p7p8s0194 AAAGATGTAG TAATTAGATC TGAAAATTTC ACAAACAATG CTAAAACCAT
          AATAGTACAG CTGAATGAAT CTGTAGTAAT TAATTGTACA AGATACAACA
          ACAATACAAG AAAAAGTATA CACATAGGAC CAGGGAGAGC ATTTTATGCA
          ACAGGAGACG TAGTAGGAAA TATAAGACAA GCACATTGTA ACATTAGTAG
          AACAAAATGG AATAGCACTT TAGAGCAGAT AGTTAAAAAA TTAAGAGAAC
          GATTTGGGAA TAAAACAATA GTCTTTAATC AATCCTCAGG AGGGGACCCA
          GAAATTGTAA TGCACAGTTT TAATTGTGGA GGGGAATTTT TCTACTGTAA
          TACATCACAG CTGATCACAC TCCCATGCAA AATAAAACAA ATTATAAACA
          GGTGGCAGGA AGTAGGAAAA GCAATGTATG CCCCTCCCAT CAAAGGTCTA
          ATTAACTGTC CATCAAATAT TACAGGGTTG CTATTAACAA GAGATGGTGG
          TGAGATCTTT AGACCT
p7p8s1195 AAAGATGTAG TAATTAGATC TGAAAATTTC ACAAACAATG CTAAAACCAT
          AATAGTACAG CTGAATGAAT CTGTAGTAAT TAATTGTACA AGATACAACA
          ACAATACAAG AAAAAGTATA CACATAGGAC CAGGGAGAGC ATTTTATGCA
          ACAGGAGACG TAGTAGGAAA TATAAGACAA GCACATTGTA ACATTAGTAG
          AACAAAATGG AATAGCACTT TAGAGCAGAT AGTTAAAAAA TTAAGAGAAC
          AATTTGGGAA TAAAACAATA GTCTTTAATC AATCCTCAGG AGGGGACCCA
          GAAATTGTAA TGCACAGTTT TAATTGTGGA GGGGAATTTT TCTACTGTAA
          TACAACACAG CTGATCACAC TCCCATGCAG AATAAAACAA ATTATAAACA
          GGTGGCAGGA AGTAGGAAAA GCAATGTATG CCCCTCCCAT CAAAGGACTA
          ATTAGATGTC CATCAAATAT TACAGGGCTG CTATTAACAA GAGATGGTGG
          TGAGATCTTT AGACCT
p7p9s0196 AAAGATGTAG TAATTAGATC TGAAAATTTC ACAAACAATG CTAAAACCAT
          AATAGTACAG CTGAAGGAAT CTGTAGTAAT TAATTGTACA AGATACAACA
          ACAATACAAG AAAAAGTATA CACATAGGAC CAGGGAGAGC ATTTTATGCA
          ACAGAAGACG TAGTAGGAAA TATAAGACAA GCACATTGTA ACATTAGTGG
          AACAAAATGG AATGACACTT TACAGCAGAT AGCTAAAAAA TTACAAGAAC
          AATTTGGGAA TAAAACAATA ATCTTTAAGC AATCCTCAGG AGGGGACCCA
          GAAATTGTAA TGCACAGTTT TAATTGTGGA GGGGAATTTT TCTACTGTAA
          TACAACACAG TTGATCACAC TCCCATGCAA AATAAAACAA ATTATAAACA
          GGTGGCAAGA AGTAGGAAAA GCAGTGTATG CCCCTCCCAT CAAAGGACTA
          ATTAACTGTC CCTCAAATAT TACAGGGCTG TTATTAACAA GAGATGGTGG
          TGAGACCTTT AGACCT
p7p9s0197 GAAGAGGTAG TAATTAGATC TGAAAATTTC ACAGACAATG CTAAAACCAT
          AATAGTACAG CTGAATGAAT CTGTAGAAAT TAATTGTACA AGGCCATACG
          GATATAGAAA ACAAGGTATA CATATAGGAC CGGGGAGAGC AATTTATACA
          GCAGGAAACA TAGTAGGAGA CATAAGAAAA GCACATTGTA ACATTAATGG
          AACAAAATGG AATAACACTT TACAGCAGGT AGTTAAAAAA TTAAGAGAAC
          AATTTGGGAA TAAAACAATA GTCTTTAATC AATCCTCAGG AGGGGACCCA
          GAAATTGTAA TGCACAGTTT TAATTGTGGA GGGGAATTTT TCTACTGTAA
          TACAACACAG CTGATCACAC TCCCATGCAG AATAAAACAA ATTATAAACA
          GGTGGCAGGA AGTAGGAAAA GCAATGTATG CCCCTCCCAT CAAAGGACTA
          ATTAACTGTC CATCAAATAT TACAGGGCTG CTATTAACAA GAGATGGTGG
          TGAGACCTTT AGACCT
p7p9s1198 AAAGATGTAG TAATTAGATC TGAAAATTTC ACAAACAATG CTAAAACCAT
          AATAGTACAG CTGAATGAAT CTGTAGTAAT TAATTGTACA AGATACAACA
          ACGATACAAG AAAAAGTATA CACATAGGAC CGGGGAGAGC ATTTTATGCA
          ACAGGAGACG TAGTAGGAAA TATAAGACAA GCACATTGTA ACATTAGTAG
          AACAAAATGG AATAGCACTT TAGAGCAGAT AGTTAAAAAA TTAAGAGAAC
          GATTTGGGAA TAAAACAATA GTCTTTAATC AATCCTCAGG AGGGGACCCA
          GAAATTGTAA TGCACAGTTT TAATTGTGGA GGGGAATTTT TCTACTGTAA
          TACATCACAG CTGATCACAC TCCCATGCAG AATAAAACAA ATTATAAACA
          GGTGGCAGGA AGTAGGAAAA GCAATGTATG CCCCTCCCAT CAAAGGTCTA
          ATTAACTGTC CATCAAATAT TACAGGGTTG CTATTAACAA GAGATGGTGG
          TGAGATCTTT AGACCT
