# Supplementary material for: On simulated annealing phase transitions in phylogeny reconstruction
Source: Mol Phylogenet Evol. 2016 Aug;101:46–55. doi: 10.1016/j.ympev.2016.05.001 (PMC4912009; doi:10.1016/j.ympev.2016.05.001)
Supplement: Supplementary data 3 [file mmc3.zip › matrices/patient8.phy]

185 516
p8c01s001 GAAGAGGTAG TAATTAGATC TCAAAATTTC ACAGACAATG CTAAAACCAT
          AATAGTACAG CTGAATAAAT CTGTAGAAAT TAATTGTACA AGACCCAACA
          ACAATACAAG AAAAAGTATA AATATAGGGC CAGGGAGAGC ATTTTATGCA
          ACAGGAGACA TAATAGGAGA TATAAGACAA GCCCATTGTA ACATTAGTAG
          AGAAAAATGG AATAACACTT TAGAACAGGT AGTTAAAAAA TTAAGAGAAC
          AATTTGGGAA TAAAACAATA GTCTTTCAGC CATCCTTAGG AGGGGACCCA
          GAAATTGTAA CTCACAGTTT TAATTGCGGA GGGGAGTTTT TCTTCTGTAA
          TACAACACAA CTGATCATAC TCCCATGCAG AATAAAACAA ATTATAAATA
          TGTGGCAGAG TATAGGAAAA GCAATGTATG CCCCTCCCAT CAGGGGACAA
          ATTAAATGTT TGTCAAATAT TACAGGGCTG CTGCTAACAA GAGATGGTGG
          TGAGACCTTC AGACCT
p8c01s002 GAAGAGGTAG TAATTAGATC TCGAAATTTC ACAGACAATG CTAAAACCAT
          AATAGTACAG CTGAATGAAT CTGTAGAAAT TAATTGTACA AGACCCAACA
          ACAATACAAG AAAAAGTATA AATATAGGGC CAGGGAGAGC ATTTTATGCA
          ACAGGAGACA TAATAGGAGA TATAAGACAA GCCCATTGTA ACATTAGTAG
          AGGAAAATGG ACTAACACTT TAGAACAGGT AGTTAAAAAA TTAAGAGAAC
          AATTTGGGAA TAAAGCAATA GTCTTTCAGC CATCCTCAGG AGGGGACCCA
          GAAATTGTAA CTCACAATTT TAATTGCGGA GGGGAATTTT TCTTCTGTAA
          TACAACACAA CTGATCATAC TCCCATGCAG AATAAAACAA ATTATAAATA
          TGTGGCAGAG TGTAGGAAGA GCAATGTATG CCCCTCCCAT CAGGGGACAA
          ATTAAATGTT TGTCAAATAT TACAGGGCTG CTGCTAACAA GAGATGGTGG
          TGAGACCTTC AGACCT
p8c01s003 GAAGAGGTAG TAATTAGATC TCAAAATTTC ACAGACAATG CTAAAACCAT
          AATAGTACAG CTGAATAAAT CTGTAGCAAT TAATTGTACA AGGCCCAACA
          ACAATACAAG AAAAAGTATA CATATAGGGC CAGGGAGAGC ATTTTATGCA
          ACAGGAGACA TAATAGGAGA TATAAGACAA GCCCATTGTA ACATTAATAG
          AGAAAAATGG AATGACACTT TAAAACAGGT AGTTAAAAAA TTAAGAGAAC
          AATTTGGGAA TAAAACAATA GTCTTTCAGC CATCCTCAGG AGGGGACCCA
          GAAATTGTAA CTCACAGTTT TAATTGCGGA GGGGAACTTT TCTTCTGTAA
          TACAACACAA CTGATCATAC TCCCATGCAG AATAAAACAA ATTATAAATA
          TGTGGCAGAG TGTAGGAAAA GCAATGTATG CCCCTCCCAT CAGGGGACAA
          ATTAATTGTT TGTCAAATAT TACAGGGCTG CTGCTAACAA GAGATGGTGG
          TGAGACCTTC AGACCT
p8c01s004 GAAGAGGTAG TAATTAGATC TCAAAATTTC ACAGACAATG CTAAAACCAT
          AATAGTACAG CTGAATGAAA CTGTAGAAAT TAATTGTACA AGACCCAACA
          ACAATACAAG AAAAAGTATA CATATAGGGC CAGGGAGAGC ATTTTATGCA
          ACAGGAGCCA TAATAGGAGA TATGAGACAA GCCCATTGTA ACATTAGTAG
          CTTAAAATGG AAGAGCACTT TAGAACAGGT AGTTAAAAAA TTAGGAGAAC
          AATTTGGGAA TAAAACAATA GTCTTTCAGC CATCCTCAGG AGGGGACCCA
          GAAATTGTAA CTCACAGTTT TAATTGCGGA GGGGAATTTT TTTTCTGTAA
          TACAACACAA CTGATCACAC TCCCATGCAG AATAAAACAA ATTATAAATA
          TGTGGCAGAG TGTAGGAAAA GCAATGTATG CCCCTCCCAT CAGGGGACAA
          ATTAAATGTG TGTCAAATAT TACAGGGCTG CTGCTAACAA GAGATGGTGG
          TGAGACCTTC AGACCT
p8c01s005 GAAGAGGTAG TAATTAGATC TCAAAATTTC ACAGACAATG CTAAAACCAT
          AATAGTACAG CTGAATGAAA CTGTAGAAAT TAATTGTACA AGACCCAATA
          ACAATACAAG AAAAAGTATA CATATAGGGC CAGGGAGAGC ATTTTATGCA
          ACAGGAGAAA TAATAGGAGA TATAAGACAA GCCTATTGTA ACATTAGTAG
          AAAAGGATGG AATAACACTT TAGAACAGGT AGTTAAAAAA TTAAGAGAAC
          AATTTGGGAA TAAAACAATA GTCTTTCAGC CATCCTCAGG AGGGGACCCA
          GAAATTGTAA CTCACAGTTT TAATTGCGGA GGGGAATTTT TCTTCTGTAA
          TACAACACAA CTGATCATAC TCCCATGCAG AATAAAACAA ATTATAAATA
          TGTGGCAGAG TGTAGGAAAA GCAATGTATG CCCCTCCCAT CAGGGGACAA
          ATTAAATGTG TGTCAAATAT TACAGGGCTG CTGCTAACAA GAGATGGTGG
          TGAGACCTTC AGACCT
p8c01s006 GAAGAGGTAG TAATTAGATC TCAAAATTTC ACAGACAATG CTAAAACCAT
          AATAGTACAG CTGAATAAAA CTGTAGAAAT TAATTGTACA AGACCCAACA
          ACAATACAAG AAAAAGTATA CATATAGGGC CAGGGAGAGC ATTCTATGCA
          ACAGGAGATA TAATAGGAGA TATAAGACAA GCCTTTTGTA ACATTAGTAG
          AGAAAAATGG AATAACACTT TAGAACAGGT AGTTCAAAAA TTAAGAGAAC
          AATTTGGGAA TAAAACAATA GTCTTTCAGC CATCCTCAGG AGGGGACCCA
          GAAATTGTAA CTCACAGTTT TAACTGCGGA GGGGAGTTTT TCTTCTGTGA
          TACAACACAA CTGATCAGAC TCCCATGTAG AATAAGACGA ATTATAAATA
          TGTGGCAGAG TGTAGGAAAA GCAATATATG CCCCTCCCAT CGGGGGACAA
          ATTAAATGTG TGTCAAATAT TACAGGGCTG CTGCTAACAA GAGATGGTGG
          TGAGACCTTC AGACCT
p8c01s007 GAAGAGGTAG TAATTAGATC TCAAAATTTC ACAGACAATG CTAAAACCAT
          AATAGTACAG CTGAATAAAA CTGTAGAAAT TAATTGTACA AGACCCAACA
          ACAATACAAG AAAAAGTATA CATATAGGGC CAGGGAGAGC ATTTTATGCA
          ACAGGAGACA TAATAGGAGA TATAAGACAA GCCTATTGTA ACATTAGTAG
          AGAAAAATGG AATAACACTT TAGAACAGGT AGTTCAAAAA TTAAGAGAAC
          AATTTGGGAA TAAAACAATA GTCTTTCAGC CATCCTCAGG AGGGGACCCA
          GAAATTGTAA CTCACAGTTT TAACTGCGGA GGGGAGTTTT TCTTCTGTGA
          GACAACACAA CTGATCAGAC TCCCATGCAA AATAAGACAA ATTATAAATA
          TGTGGCAGAG TGTAGGAAAA GCAATATATG CCCCTCCCAT CGGGGGACAA
          ATTAAGTGTG TGTCAAATAT TACAGGGCTG CTGCTAACAA GAGATGGTGG
          TGAGACCTTC AGACCT
p8c01s008 GAAGAGGTAG TAATTAGATC TCAAAATTTC ACAGACAATG CTAAAACCAT
          AATAGTACAG CTGAATGAAA CTGTAGAAAT TACTTGTACA AGACCCAACA
          ACAATACAAG GAAACGTATA CGCATAGGGC CAGGGAGAGC ATTTTATGCA
          ACAGGAGGCA TAATAGGAGA TATAAGACGA GCCTATTGTA ACATTAGTAG
          AAAAGATTGG AATAAAACTT TAGATAAGGT AGTTAAAAAA TTAAGAGAAC
          AATTTAGGAG TAAAACAATA GCCTTTCAGC CATCCTCAGG AGGGGACCCA
          GAAATTGTAA CTCACAGTTT TAATTGTGGA GGGGAATTTT TCTTCTGTAA
          TACAACACAA CTGATCATAC TCCCATGCAG AATAAAACAA ATTGTAAATA
          TGTGGCAGAG TGTAGGAAAA GCAATGTATG CCCCTCCCAT CAGTGGACAA
          ATTAGATGTG TGTCAAATAT TACAGGGCTG TTGCTGACAA GAGATGGTGG
          TGAAACCTTC AGACCT
p8c01s009 GAAGAGGTAG TAATTAGATC TCAAAATTTC ACAGACAATG CTAAAACCAT
          AATAGTACAG CTGAATGAGA CTGTAGAAAT TACTTGTACA AGACCCAACA
          ACAATACAAG GAAACGTATA CGCATAGGGC CAGGGAGAGC ATTTTATGCA
          ACAGGAGGCA TAATAGGAGA TATAAGACGA GCCTATTGTA ACATTAGTAG
          AAGAGATTGG AATAACACTT TAGATAAGGT AGTTAAAAAA TTAAGAGAAC
          AATTTGGGAA TAAAACAATA GCCTTTCGGC CATCCTCAGG AGGGGACCCA
          GAAATTGTAA CTCACAGTTT TAATTGCGGA GGGGAATTTT TCTTCTGTAA
          TACAACACAA CTGATCATAC TCCCATGCAG AATAAAACAA ATTATAAATA
          GGTGGCAGAG TGTAGGAAAA GCAATGTATG CCCCTCCCAT CAGTGGACTA
          ATTAGATGTG TGTCAAATAT TACAGGGCTG CTGCTAACAA GAGATGGTGG
          TGAGACCTTC AGACCT
p8c02s010 GAAGAGGTAG TAATTAGATC TCAAAATTTC ACAGACAATG CTAAAACCAT
          AATAGTACAG CTGAATAAAT CTGTAGAAAT TAATTGTACA AGACCCAACA
          ACAATACAAG AAAAAGTATA AATATAGGGC CAGGGAGAGC ATTTTATGCA
          ACAGGAGACA TAATAGGAGA TATAAGACAA GCCCATTGTA ACATTAGTAG
          AGAAAAATGG AATAACGCTT TAGAACAGGT AGTTAAAAAA TTAAGAGAAC
          AATTTGGGAA TAAAACAATA GTCTTTCAGC CATCCTCAGG AGGGGACCCA
          GAAATTGTAA CTCACAATTT TAATTGCGGA GGGGAATTTT TCTTCTGTAA
          TACAACACAA CTGATCATAC TCCCATGCAG AATAAAACAA ATTATAAATA
          TGTGGCAGAG TGTAGGAAAA GCAATGTATG CCCCTCCCAT CAGGGGACAA
          ATTAAATGTT TGTCAGATAT TACAGGGCTG CTGCTAACAA GAGATGGTGG
          TGAGACCTTC AGACCT
p8c02s011 GAAGAGGTAG TAATTAGATC TCAAAATTTC ACAGACAATG CTAAAACCAT
          AATAGTACAG CTGAATGAAA CTGTAGAAAT TAATTGTACA AGACCCAACA
          ACAACACAAG AAAAAGTATA CATATAGGGC CAGGGAGAGC ATTTTATGCA
          ACAGGAGACA TAATAGGAGA TATAAGACAA GCCTATTGTA ACATTAGTAG
          AGGAAAATGG AATAACATGT TAGAACAGGT AGTTAAAAAA TTAAGAGAAC
          AATTTGGGAA TAAAACAATA GTCTTTCAGC CATCCTCAGG AGGGGACCCA
          GAAATTGTAA CTCACAGTTT TAATTGCGGA GGGGAATTTT TCTTCTGTAA
          TACAACACAA CTGATCATAC TCCCATGCAG AATAAAACAA ATTATAAATA
          TGTGGCAGAG TGTAGGAAAA GCAATATATG CCCCTCCCAT CAGGGGACAA
          ATTAAATGTG TGTCAAATAT TACAGGGCTG CTGCTAACAA GAGATGGTGG
          TGAGACCTTC AGACCT
p8c02s012 GAAGAGGTAG TAATTAGATC TCAAAATTTC ACAGACAATG CTAAAACCAT
          AATAGTACAA CTGAATGAAA CTGTAGAAAT TAATTGTACA AGACCCAACA
          ACAATACAAG AAAAAGTATA CATATAGGGC CAGGGAGAGC ATTTTATGCA
          ACAGGAGCCA TAATAGGAGA TATAAGACAA GCCCACTGTA ACATTAGTAG
          CTTAAAATGG AAGAACACTT TAGAACAGGT AGTTAAAAAA TTAGGAGAAC
          AATTTGGGAA TAAAACAATA GTCTTTCAGC CATCCTCAGG AGGGGACCCA
          GAAATTGTAA CTCACAGTTT TAATTGCGGA GGGGAATTTT TCTTCTGTAA
          TACAACACAA CTGATCACAC TCCCATGCAG AATAAAACAA ATTATAAATA
          TGTGGCAGAG TGTAGGAAAA GCAATGTATG CCCCTCCCAT CAGGGGACAA
          ATTAAATGTG TGTCAAATAT TACAGGGCTG CTGCTAACAA GAGATGGTGG
          TGAGACCTTC AGACCT
p8c02s013 GAAGAGGTAG TAATTAGATC TCAAAATTTC ACAGACAATG CTAAAACCGT
          AATAGTACAG CTGAATGAAA CTGTAGAAAT TAATTGTACA AGACCCAACA
          ACAATACAAG AAAAAGTATA CATATAGGGC CAGGGAGAGC ATTTTATGCA
          ACAGGAGACA TAATAGGAGA TATAAGACAA GCCTATTGTA ACATTAGTAG
          AGAAAAATGG AATAACACTT TAGAACAGGT AGTTAAAAAA TTAAGAGAAC
          AATTTGGGAA TAAAACAATA GTCTTTCAGC CATCCTCAGG AGGGGACCCA
          GAAATTGTAA CTCACAGTTT TGATTGCGGA GGGGAGTTTT TCTTCTGTAA
          TACAACACAA CTGATCAGAC TCCCATGCAG AATAAGACAA ATTATAAATA
          TGTGGCAGAG TGTAGGAAAA GCAATATATA CCCCTCCCAT CGGGGGACAA
          ATTAAATGTG TGTCAAATAT TACAGGGCTG CTGCTAACAA GAGATGGTGG
          TGAGACCTTC AGACCT
p8c02s014 GAGGAGGTAG TAATTAGATC TCAAAATTTC ACAGACAATG CTAAAACCAT
          AATAGTACAG CTGAATGAAA CTGTAGAAAT TAATTGTACA AGACCCAACA
          ACGATACAAG AAAAAGTATA CATATAGGGC CAGGGAGAGC ATCTTACGCA
          ACAGGAGAAA TAATAGGAGA TATAAGACAA GCCTATTGTA ACATTAGTAG
          AAAAAATTGG AATAACACTT TAGAACAGGT AGTTGAAAAA TTAAGAGAAC
          AATTTGGGAA TAAAACAATA ATCTTTCGGC CATCCTCAGG AGGGGACCCA
          GAAATTGTAA CTCACAGTTT TAATTGCGGA GGGGAATTTT TCTTCTGTAA
          TACAACACAA CTGATCATAC TCCCATGCAG AATAAAACAA ATTATAAATA
          TGTGGCAGAG TGTAGGAAAA GCAATGTATG CCCCTCCCAT CAGGGGACAA
          ATTAGATGTG TGTCAAATAT TACAGGACTG CTGCTAACAA GAGATGGTGG
          TGAAACCTTC AGACCT
p8c02s015 GAAGAGGTAG TAATTAGATC TCAAAATTTC ACAGACAATG CTAAAACCAT
          AATAGTACAG CTGAAGGAAT CTGTAGAAAT TAATTGTACA AGACCCAACA
          ACAATACAAG AAAAAGTATA CATATAGGGC CAGGGAGAGC ATTTTATGCA
          ACAGGAGAAA TAATAGGAGA TATAAGACAA GCCTATTGTA ACATTAGTAG
          AAAAGATTGG AATAACACTT TAGAACAGGT AGTTAAAAAA TTAAGAGAAC
          AATTTGGGAA TAAAACAATA GCCTTTCGGC CATCCTCAGG AGGGGACCCA
          GAAATTGTAA CTCACAGTTT TAATTGTGGA GGGGAATTTT TCTTCTGTAA
          TACAACACGA CTGATCATAC TCCCATGCAG AATAAAACAA ATTATAAATA
          TGTGGCAGAG TGTAGGAAAA GCAATATATG CCCCTCCCAT CAGGGGACAA
          ATTAAATGTG TGTCCAATAT TACAGGGCTG CTGCTAACAA GAGATGGTGG
          TGAGACCTTC AGACCT
p8c02s016 GAAGAGGTAG TAATTAGATC TCAAAATTTC ACAGACAATG CTAAAACCAT
          AATAGTACAG CTGAATGAAA CTGTAGAAAT TACTTGTACA AGACCCAACA
          ACAATACAAG GAAACGTATA CACATAGGGC CAGGGAGAGC ATTTTATGCA
          ACAGGAGCCA TAATAGGAGA TATAAGACGA GCCTATTGTA ACATTAGTAG
          AAAAGATTGG AATAACACTT TAGGAAAGGT AGTTAAAAAA TTAAGAGAAC
          AATTTAGGAA TAAAACAATA GCCTTTCGGC CATCCTCAGG AGGGGACCCA
          GAAATTGTAA CTCACAGTTT TAATTGCGGA GGGGAATTTT TCTTCTGTAA
          TACAACACAA CTGATCATAC TCCCATGCAG AATAAAACAA ATTGTAAACA
          TGTGGCAGAG TGTAGGAAAA GCAATATATG CCCCTCCCAT CAGGGGACAA
          ATTAAATGTG TGTCCAATAT TACAGGGTTG CTGCTAACAA GAGATGGTGG
          TGAGACCTTC AGACCT
p8c02s017 GAAGAGGTAG TAATTAGATC TCAAAATTTC ACAGACAATG CTAAAACCAT
          AATAGTACAG CTGAATACAT CTGTAGAAAT TGCTTGTACA AGACCCAACA
          ACAATACAAG GAAACGTATA CGCATAGGGC CAGGGAGAGC ATTTTATGCA
          ACAGGAGGCA TAATAGGAGA TATAAGACGA GCCTATTGTA ACATTAGTAG
          AGCAGATTGG AACAGCACTT TAAAACAGGT AGTTAAAAAA TTAAGAGAAC
          AATTTGGGAA TAAAACAATA GCCTTTCGGC CACCCTCAGG AGGGGACCCA
          GAAATTGTGA CTCACAGTTT TAATTGTGGA GGGGAATTTT TCTTCTGTAA
          TACAACACAA CTGATCATAC TCCCATGCAG AATAAAACAA ATTATAAATA
          TGTGGCAGAG TGTAGGAAAA GCAATGTATG CCCCTCCCAT CAGTGGACTA
          ATTAGATGTG TGTCAAATAT TACAGGGCTG CTGCTAACAA GAGATGGTGG
          TGAGACCTTC AGACCT
p8c03s018 GAAGAGGTAG TAATTAGATC TCAAAATTTC ACAGACAATG CTAAAACCAT
          AATAGTACAG CTGAATAAAT CTGTAGAAAT TAATTGTACA AGACCCAACA
          ACAATACAAG AAAAAGTATA AATATAGGGC CAGGGAGAGC ATTTTATGCA
          ACAGGAGACA TAATAGGAGA TATAAGACAA GCCCATTGTA ACATTAGTAG
          AGAAAAATGG AATAACACTT TAGAACAGGT AGTTAAAAAA TTAAGAGAAC
          AATTTGGGAA TAAAACAATA GTCTTTCAGC CATCCTCAGG AGGGGACCCA
          GAAATTGTAA CTCACAGTTT TAATTGCGGA GGGGAATTTT TCTTCTGTAA
          TACAACACAA CTGATCATAC TCCCATGCAG AATAAAACAA ATTATAAATA
          TGTGGCAGAG TGTAGGAAAA GCAATGTATG CCCCTCCCAT CAGGGGACAA
          ATTAAATGTT TGTCAAATAT TACAGGGCTG CTGCTAACAA GAGATGGTGG
          TGAGACCTTC AGACCT
p8c03s019 GAAGAGGTAG TAATTAGATC TCAAAATTTC ACAGACAATG CTAAAACCAT
          AATAGTACAG CTGAATAAAT CTGTAGAAAT TAATTGTACA AGACCCAACA
          ACAATACAAG AAAAAGTATA AATATAGGGC CAGGGAGAGC ATTTTATGCA
          ACAGGAGACA TAATAGGAGA TATAAGACAA GCCCATTGTA ACATTAGTAG
          AGAAAAATGG AATAACACTT TAGAACAGGT AGTTAAAAAA TTAAGAGAAC
          AATTTGGGAA TAAAACAATA GTCTTTCAGC CATCCTCAGG AGGGGACCCA
          GAAATTGTAA CTCACAATTT TAATTGCGGA GGGGAATTTT TCTTCTGTAA
          TACAACACAA CTGATCATAC TCCCATGCAG AATAAAACAA ATTATAAATA
          TGTGGCAGAG TGTAGGAAAA GCAATGTATG CCCCTCCCAT CAGGGGACAA
          ATTAAATGTT TGTCAAATAT TACAGGGCTG CTGCTAACAA GAGATGGTGG
          TGAGACCTTC AGACCT
p8c03s020 GAAGAGGTAG TAATTAGATC TCAAAATTTC ACAGACAATG CTAAAACCAT
          AATAGTACAG CTGAATGAAT CTGTAGAAAT TAATTGTACA AGACCCAACA
          ACAATACAAG AAAAAGTATA AATATAGGGC CAGGGAGAGC ATTTTATGCA
          ACAGGAGACA TAATAGGAGA TATAAGACAA GCCCATTGTA ACATTAGTAG
          AGGAAAATGG ACTAACACTT TAGAACAGGT AGTTAAAAAA TTAAGAGAAC
          AATTTGGGAA TAAAACAATA GTCTTTCAGC CATCCTCAGG AGGGGACCCA
          GAAATTGTAA CTCACAATTT TAATTGCGGA GGGGAATTTT TCTTCTGTAA
          TACAACACAA CTGATCATAC TCCCATGCAG AATAAAACAA ATTATAAATA
          TGTGGCAGAG TGTAGGAAAA GCAATGTATG CCCCTCCCAT CAGGGGACAA
          ATTAAATGTT TGTCAAATAT TACAGGGCTG CTGCTAACAA GAGATGGTGG
          TGAGACCTTC AGACCT
p8c03s021 GAAGAGGTAG TAATTAGATC TCAAAATTTC ACAGACAATG CTAAAACCAT
          AATAGTACAG CTGAATGAAA CTGTAGAAAT TAATTGTACA AGACCCAACA
          ACAATACAAG AAAAAGTATA CATATAGGGC CAGGGAGAGC ATTTTATGCA
          ACAGGAGACA TAATAGGAGA TATAAGACAA GCCTATTGTA ACATTAGTAG
          AGAAAAATGG AATAACACTT TAGAACAGGT AATTAAAAAA TTAAGAGAAC
          AATTTGGGAA TAAAACAATA GTCTTTCAGC CATCCTCAGG AGGGGACCCA
          GAAATTGTAA CTCACGGTTT TAATTGCGGA GGGGAGTTTT TCTTCTGTAA
          TACAACACAA CTGATCAGAC TCCCATGCAG AATAAGACAA ATTATAAATA
          TGTGGCAGAG TGTAGGAAAA GCAATATATG CCCCTCCCAT CGGGGGACAA
          ATTAAATGTG TGTCAAATAT TACAGGGCTG CTGCTAACAA GAGATGGTGG
          TGAGACCTTC AGACCT
p8c03s022 GAAGAGGTAG TAATTAGATC TCAAAATTTC ACAGACAATG CTAAAACCAT
          AATAGTACAG CTGAATGAAA CTGTAGAAAT TAATTGTACA AGACCCAACA
          ACAATACAAG AAAAAGTATA CATATAGGGC CAGGGAGAGC ATTTTATGCA
          ACAGGAGAAA TAATAGGAGA TATAAGACAA GCCTATTGTA ACATTAGTAG
          AAAAAATTGG AATAACACTT TAGAACAGGT AGTTAAAAAA TTAAGAGAAC
          AATTTGGGAA TAAAACAATA GTCTTTCAGC CATCCTCAGG AGGGGACCCA
          GAAATTGTAA CTCACAGTTT TAATTGCGGA GGGGAATTTT TCTTCTGTAA
          TACAACACAA CTGATCATAC TCCCATGCAG AATAAAACAA ATTATAAATA
          TGTGGCAGAG TGTAGGAAAA GCAATGTATG CCCCTCCCAT CAGGGGACAA
          ATTAAATGTG TGTCAAATAT TGCAGGGCTG CTACTGACAA GAGATGGTGG
          TGAGACCTTC AGACCT
p8c03s023 GAAGAGGTAG TAATTAGATC TCAAAATTTC ACAGACAATG CTAAAACCAT
          AATAGTACAG CTGAATGAAA CTGTAGAAAT TAATTGTACA AGACCCAATA
          ACAACACAAG AAAAAGTATA CATATAGGGC CAGGGAGAGC ATTTTATGCA
          ACAGGAGAAA TAATAGGGGA TATAAGACAA GCCTATTGTA ACATTAGTAG
          AGCAAAATGG AACAACACTT TAGAACGGGT AGTTAAAAAA TTAAGAGAAC
          AATTTGGGAA TAAAACAATA GTCTTCCAGC CATCCTCAGG AGGGGACCCA
          GAAATTGTAA CTCACAGTTT TAATTGCGGA GGGGAATTTT TCTTCTGTAA
          TACAACACAA CTGATCATAC TCCCATGCAG AATAAAACAA ATTATAAATA
          TGTGGCAGAG TGTAGGAGAA GCAATGTATG CCCCTCCCGT CAGGGGACAA
          ATTAAATGTG TGTCAAATAT TACAGGGCTG CTGCTAACAA GAGATGGTGG
          TGAGACCTTC AGACCT
p8c03s024 GAAGAGGTAG TAATTAGATC TCAAAATTTC ACAGACAATG CTAAAACCAT
          AATAGTACAG CTGAATAAAA CTGTAGAAAT TAATTGTACA AGACCCAACA
          ACAATACGAG AAAAAGTATA CATATAGGGC CAGAGAGAGC ATTTTATGCA
          ACAGGAAACA TAATAGGAGA TATAAGACAA GCCTATTGTA ACATTAGTAG
          AAGAAAATGG AATGACACTT TAGAACAGGT GGTTAACAAA TTAAGAGAAC
          AATTTGGGAA TAAAACAATA GTCTTTCAGC CATCCTCAGG AGGGGACCCA
          GAAATTGTAA CTCACAGTTT TAATTGCGGA GGGGAGTTTT TCTTCTGTGA
          TACACCACAA CTGATCAGAC TCCCATGCAA AATAAGACAA ATTATAAATA
          TGTGGCAGAG TGTAGGAAAA GCAATATATG CCCCTCCCAT CGCGGGACAA
          ATTGAATGTG TGTCAAATAT TACAGGGCTG CTGCTAACAA GAGATGGTGG
          TGAAACCTTC AGACCT
p8c03s025 GAAGAGGTAG TAATTAGATC TCAAAATTTC ACAGACAATG CTAAAACCAT
          AATAGTACAG CTGAATACAT CTGTAGAAAT TAATTGTACA AGACCCAACA
          ACAATACAAG AAAAAGTATA CATATAGGGC CAGGGAGAGC ATTTTATGCA
          ACAGGAGAAA TAATAGGAGA TATAAGACAA GCCTATTGTA ACATTAGTGG
          AAAAGATTGG AATAACACTT TAGAACAGGT AGTTAAAAAA TTAAGAGAAC
          AATTTGGGAA TAAAACAATA GCCTTTCGGC CATCCTCAGG AGGGGACCCA
          GAAATTGTAA CTCACAGTTT TAATTGTGGA GGGGAATTTT TCTTCTGTAA
          TACAACACAA CTGATCATAC TCCCATGCAG AATAAAACAA ATTGTAAATA
          TGTGGCAGAG TGTAGGAAAA GCAATATATG CCCCTCCCAT CAGGGGACAA
          ATTAAATGTG TGTCAAATAT TACAGGGCTG CTGCTAACAA GAGATGGTGG
          TGAGACCTTC AGACCT
p8c03s026 GAAGAGGTAG TAATTAGATC TCAAAATTTC ACAGACAATG CTAAAACCAT
          AATAGTACAG CTGAATGAAA CTGTAGAAAT TACTTGTACA AGACCCAACA
          ACAATACAAG GAAACGTATA CGCATAGGGC CAGGGAGAGC ATTTTATGCA
          ACAGGAGGCA TAATAGGAGA TATAAGACGA GCCTATTGTA ACATTAGTAG
          AAAAGATTGG AATAACGCTT TAGAAAAGGT AGTTAAAAAA TTAAGAGAAC
          AATTTAGGAA TAAAACAATA TTCTTTCGGC CATCCTCAGG AGGGGACCCA
          GAAATTGTAA CTCACAGTTT TAATTGCGGA GGGGAATTTT TCTTCTGTAA
          TACAACACAA CTGATCATAC TCCCATGCAG AATAAAACAA ATTATAAATA
          TGTGGCAGAG TGTAGGAAAA GCAATGTATG CCCCTCCCAT CGGGGGACTA
          ATTAGATGTG TGTCAAATAT TACAGGGCTG CTGCTAACAA GAGATGGTGG
          TGAGACCTTC AGACCT
p8c04s027 GAAGAGGTAG TAATTAGATC TCAAAATTTC ACAGACAATG CTAAAACCAT
          AATAGTACAG CTGAATGAAT CTGTAGAAAT TAATTGTACA AGACCCAACA
          ACAATACAAG AAAAAGTATA AATATAGGGC CAGGGAGAGC ATTTTATGCA
          ACAGGAGACA TAATAGGAGA TATAAGACAA GCCCATTGTA ACATTAGTAG
          AGGAAAATGG AATAACACTT TAGAACAGGT AGTTAAAAAA TTAAGAGAAC
          AATTTGGGAA TAAAACAATA GTCTTTCAGC CATCCTCAGG AGGGGACCCA
          GAAATTGTAA CTCACAGTTT TAATTGCGGA GGGGAACTTT TCTTCTGTAA
          TACAACACAA CTGATCATAC TCCCATGCAG AATAAAACAA ATTATAAATA
          TGTGGCAGAG TGTAGGAAAA GCAATGTATG CCCCTCCCAT CAGGGGACAA
          ATTACATGTT TGTCAAATAT TACAGGGCTG CTGCTAACAA GAGATGGTGG
          TGAGACCTTC AGACCT
p8c04s028 GAAGAGGTAG TAATTAGATC TCAAAATTTC ACAGACAATG CTAAAACCAT
          AATAGTACAG CTGAATAAAT CTGTAGAAAT TAATTGTACA AGACCCAACA
          ACAATACAAG AAAAAGTATA AATATAGGGC CAGGGAGAGC ATTTTATGCA
          ACAGGAGACA TAATAGGAGA TATAAGACAA GCCCATTGTA ACATTAGTAG
          AGAAAAATGG AATAACGCTT TAGAACAGGT AGTTAAAAAA TTAAGAGAAC
          AATTTGGGAA TAAAACAATA GTCTTTCAGC CATCCTCAGG AGGGGACCCA
          GAAATTGTAA CTCACAATTT TAATTGCGGA GGGGAATTTT TCTTCTGTAA
          TACAACACAA CTGATCATAC TCCCATGCAG AATAAAACAA ATTATAAATA
          TGTGGCAGAG TGTAGGAAAA GCAATGTATG CCCCTCCCAT CAGGGGACAA
          ATTAAATGTT TGTCAAATAT TACAGGGCTG CTGCTAACAA GAGATGGTGG
          TGAGACCTTC AGACCT
p8c04s029 GAAGAGGTAG TTATTAGATC TCAAAATTTC ACAGACAATG CTAAAACCAT
          AATAGTACAG CTGAATACAT CTGTAGAAAT TAATTGTACA AGACCCAACA
          ACAATACAAG AAAAAGTATA CATATAGGGC CAGGGAGAGC ATTTTATGCA
          GCAGGAGACA TAATAGGAGA TATAAGACAA GCCCATTGTA ACATTAGTAG
          AGAAGATTGG AAAAACACTT TAGAACAGGT AGTTAAAAAA TTAAGAGAAC
          AATTTGGGAA TAAAACAATA GTCTTTCAGC CATCCTCAGG AGGGGACCCA
          GAAATTGTAA CTCACAGTTT TAATTGCGGA GGGGAATTTT TCTTCTGTAA
          TACAACACAA CTGATCATAC TCCCTTGCAG AATAAAACAA ATTATAAATA
          TGTGGCAGAG TGTAGGAAAA GCAATGTATG CCCCTCCCAT CAGGGGACAA
          ATTAAATGTT TGTCAAATAT TACAGGGCTG CTGCTAACAA GAGATGGTGG
          TGAGACCTTC AGACCT
p8c04s030 GAAGAGGTAG TAATTAGATC TCAAAATTTC ACAGACAATG CTAAAACCAT
          AATAGTACAG CTGAATGAAA CTGTAGAAAT TAATTGTACA AGACCCAACA
          ACAATACAAG AAAAAGTATA AATATAGGGC CAGGGAGAGC ATTTTATGCA
          ACAGGAGACA TAATAGGAGA TATAAGACAA GCCCATTGTA ACATTAGTAG
          AGGAAAATGG AAGAACACTT TAGAACAGGT AGTTAAAAAA TTAAGAGAAC
          AATTTGGGAA TAAAACAATA GTCTTTCAGC CATCCTCAGG AGGGGACCCA
          GAAATTGTAA CTCACAGTTT TAATTGCGGA GGGGAATTTT TCTTCTGTAA
          TACAACACAA CTGATCATAC TCCCATGCAG AATAAAACGA ATTATAAATA
          TGTGGCAGAG TGTAGGAAAA GCAATGTATG CCCCTCCCAT CAGAGGACAA
          ATTAAATGTG TGTCAAATAT TACAGGGCTG CTGCTAACAA GAGATGGTGG
          TGAGACCTTC AGACCT
p8c04s031 GAAGAGGTAG TAATTAGATC TCAAAATTTC ACAGACAATG CTAAAACCAT
          AATAGTACAG CTGAATGAAA CTGTAGAAAT TAATTGTACA AGACCCAACA
          ACAATACAAG AAAAAGTATA CATATAGGGC CAGGGAGAGC ATTTTATGCA
          ACAGGAGACA TAGTAGGAGA TATAAGACAA GCCTATTGTA ACATTAGTAG
          AGAAAAATGG AATAACACTT TAGAACAGGT AGTTAAAAAA TTAAGAGAAC
          AATTTGGGAA TAAAACAATA GTCTTTCAGC CATCCTCAGG AGGGGACCCA
          GAAATTGTAA CTCACAGTTT TAATTGCGGA GGGGAATTTT TCTTCTGTAA
          TACAACACAA CTGATCATAC TCCCATGCAG AATAAAACAA ATTATAAATA
          TGTGGCAGAG TGTAGGAAAA GCAATGTATG CCCCTCCCAT CAGGGGACAA
          ATTAAATGTG TGTCAAATAT TACAGGGCTG CTGCTAACAA GAGATGGTGG
          TGAGACCTTC AGACCT
p8c04s032 GAAGAGGTAG TAATTAGATC TCAAAATTTC ACAGACAATG CTAAAACCAT
          AATAGTACAG CTGAATAAAA CTGTAGAAAT TAATTGTACA AGACCCAACA
          ACAATACAAG AAAAAGTATA CATATAGGGC CAGGGAGAGC ATTTTATGCA
          ACAGGAAACA TAATAGGAGA TATAAGACAA GCCTATTGTA ACATTAGTAG
          AAGAAAATGG AATAACGCTT TAGAACAGGT AGTTAAAAAA TTAAGAGAAC
          AATTTGGGAA TAAAACAATA GTCTTTCAGC CATCCTCAGG AGGGGACCCA
          GAAGTTGTAA CTCACAGTTT TAATTGCGGA GGGGAGTTTT TCTTCTGTGA
          TACAACACAA CTGATCAGAC TCCCATGCAG AATAAGACAA ATTATAAATA
          TGTGGCAGAG TGTAGGAAAA GCAATATATG CCCCTCCCAT CGGGGAACGA
          ATTAAATGTG TGTCAAATAT TACAGGGCTG CTGCTAACAA GAGATGGTGG
          TGAGACCTTC AGACCT
p8c04s033 GAAGAGGTAG TAATTAGATC TCAAAATTTC ACAGACAATG CTAAAACCAT
          AATAGTACAG CTGAATGAAA CTGTAGAAAT TAATTGTACA AGACCCAACA
          ACAATACAAG AAAAAGTATA CATATAGGGC CAGGGAGAGC ATTTTATGCA
          ACAGGAGAAA TAATAGGAGA TATAAGACAA GCCTATTGTA ACATTAGTAG
          AGCAAAATGG AATAACACTT TAGAACAGGT AGTTAAAAAA TTAGGAGAAC
          AATTTGGGAA TAAACCAATA GTCTTTCGGC CATCCTCAGG AGGGGACCCA
          GAAATTGTAA CTCACAGTTT TAATTGCGGA GGGGAATCTT TCTTCTGTAA
          TACAACACAA CTGATCATAC TCCCATGCAG AATAAAACAA ATTATAAATA
          TGTGGCAGAG TGTAGGAAAA GCAATGTATG CCCCTCCCAT CAGGGGACAA
          ATTAGATGTG TGTCCAATAT TACAGGGCTG CTGCTAACAA GGGATGGTGG
          TGAGACCTTC AGACCT
p8c04s034 GAAGAGGTAG TAATTAGATC TCAAAATTTC ACAGACAATG CTAAAACCAT
          AATAGTACAG CTGAATAAAA CTGTAGAAAT TAATTGTACA AGACCCAACA
          ACAATACAAG AAAAAGTATA CATATAGGGC CAGGGAGAGC ATTTTATGCA
          ACAGGAAACA TAATAGGAGA TATAAGACAA GCCTATTGTA ACATTAGTAG
          AAGAAAATGG AATGACACTT TAGAACAGGT AGTTAACAAA TTAAGAGAAC
          AATTTGGGAA TAAAACAATA GTCTTTCAGC CATCCTCAGG AGGGGACCCA
          GAAATTGTAA CTCACAGTTT TAATTGCGGA GGGGAGTTTT TCTTCTGTGA
          TACACCACAA CTGATCAGAC TCCCATGCAA AATAAGACAA ATTATAAATA
          TGTGGCAGAG TGTAGGAAAA GCAATATATG CCCCTCCCAT CGCGGGACAA
          ATTGAATGTG TGTCAAATAT TACAGGGCTG CTGCTAACAA GAGATGGTGG
          TGAGACCTTC AGACCT
p8c04s035 GAAGAGGTAG TAATTAGATC TCAAAATTTC ACAGACAATG CTAAAACCAT
          AATAGTACAG CTGAATGAAA CTGTAGAAAT TAATTGTACA AGACCCAACA
          ACAATACAAG GAAAAGAATA CACATAGGGC CAGGGAGAGC ATTTTATGCA
          ACAGGAGGCA TAATAGGAGA TATAAGACGA GCCTATTGTA ACATTAGTAG
          AAAAGATTGG AATAACACTT TAGATAAGGT AGTTAAAAAA TTAAGAGAAC
          AATTTAGGAA TAAAACAATA GCCTCTCGGC CATCCTCAGG AGGGGACCCA
          GAAATTGCAA CTCACAGTTC TAATTGCGGA GGGGAATTTT TCTTCTGTAA
          TACAACACAA CTGATCATAC TCCCATGCAG AATAAAACAG ATTATAAATA
          TGTGGCAGAG TGTAGGAAAA GCAATGTATG CCCCTCCCAT CAGCGGACAA
          ATTAGATGTG TGTCAAATAT TACAGGGCTG CTGCTAACAA GAGATGGTGG
          TGAAACCTTC AGACCT
p8c04s036 GAAGAGGTAG TAATTAGATC TCAAAATTTC ACAGACAATG CTAAAACCAT
          AATAGTACAG CTGAATGAAA CTGTAGAAAT TAATTGTACA AGACCCAACA
          ACAATACAAG GAAAAGAATA CGCATAGGGC CAGGGAGAGC ATTTTATGCA
          ACAGGAGGCA TAATAGGAGA TATAAGACGA GCCTATTGTA ACATTAGTAG
          AAGAGATTGG AATAACACTT TAGATAAGGT AGTTGAAAAA TTAAGAGAAC
          AATTTGGGAA TAAAACAATA GCCTTTCGGC CATCCTCAGG AGGGGACCCA
          GAAATTGTAA CTCACAGTTT TAATTGCGGA GGGGAATTTT TCTTCTGTAA
          TACAACACAA CTGATCATAC TCCCATGCAG AATAAAACAA ATTATAAATA
          GGTGGCAGAG TGTAGGAAAA GCAATGTATG CCCCTCCCAT CGGGGGACTA
          ATTAGATGTG TGTCAAATAT TACAGGGCTG CTGCTAACAA GAGATGGTGG
          CGAGACCTTC AGACCT
p8c05s037 GAAGAGGTAG TAATTAGATC TCAAAATTTC ACAGACAATG CTAAAACCAT
          AATAGTACAG CTGAATAAAT CTGTAGAAAT TAATTGTACA AGACCCAACA
          ACAATACAAG AAAAAGTATA AATATAGGGC CAGGGAGAGC ATTTTATGCA
          ACAGGAGACA TAATAGGAGA TATAAGACAA GCCCATTGTA ACATTAGTAG
          AGGAAAATGG AATAACACTT TAGAACAGGT AGTTAAAAAA TTAAGAGAAC
          AATTTGGGAA TAAAACAATA GTCTTTCAGC CATCCTCAGG AGGGGACCCA
          GAAATTGTAA CTCACAGTTT TAATTGCGGA GGGGAATTTT TCTTCTGTAA
          TACAACACAA CTGATCATAC TCCCATGCAG AATAAAACAA ATTATAAATA
          TGTGGCAGAG TGTAGGAAAA GCAATGTATG CCCCTCCCAT CAGGGGACAA
          ATTAAATGTT TGTCAAATAT TACAGGGCTG CTGCTAACAA GAGATGGTGG
          TGAGACCTTC AGACCT
p8c05s038 GAAGAGGTAG TAATTAGATC TCAAAATTCC ACAGACAATG CTAAAACCAT
          AATAGTACAG CTGAATAAAT CTGTAGAAAT TAATTGTACA AGACCCAACA
          ACAATACAAG AAAAAGTATA AATATAGGGC CAGGGAGAGC ATTTTATGCA
          ACAGGAGACA TAATAGGAGA TATAAGACAA GCCCATTGTA ACATTAGTAG
          AGGAAAATGG AATAACACTT TAGAACAGGT AGTTAAAAAA TTAAGAGAAC
          AATTTGGGAA TAAAACAATA GTCTTTCAGC CATCCTCAGG AGGGGACCCA
          GAAATTGTAA CTCACAGTTT TAATTGCGGA GGGGAATTTT TCTTCTGTAA
          TACAACACAA CTGATCATAC TCCCATGCAG AATAAAACAA ATTATAAATA
          TGTGGCAGAG TGTAGGAAAA GCAATGTATG CCCCTCCCAT CAGGGGACAA
          ATTAAATGTT TGTCAAATAT TACAGGGCTG CTGCTAACAA GAGATGGTGG
          TGAGACCTTC AGACCT
p8c05s039 GAAGAGGTAG TTATTAGATC TCAAAATTTC ACAGACAATG CTAAAACCAT
          AATAGTACAG CTGAATACAT CTGTAGAAAT TAATTGTACA AGACCCAACA
          ACAATACAAG AAAAAGTATA CATATAGGGC CAGGGAGAGC ATTTTATGCA
          ACAGGAGACA TAATAGGAGA TATAAGACAA GCCCATTGTA ACATTAGTAG
          AGAAGATTGG AAAAACACTT TAGAACAGGT AGTTAAAAAA TTAAGAGAAC
          AATTTGGGAA TAAAACAATA GTCTTTCAGC CATCCTCAGG AGGGGACCCA
          GAAATTGTAA CTCACAGTTT TAATTGCGGA GGGGAATTTT TCTTCTGTAA
          TACAACACAA CTGATCATAC TCCCATGCAG AATAAAACAA ATTATAAATA
          TGTGGCAGAG TGTAGGAAAA GCAATGTATG CCCCTCCCAT CAGGGGACAA
          ATTAAATGTT TGTCAAATAT TACAGGGCTG CTGCTAACAA GAGATGGTGG
          TGAGACCTTC AGACCT
p8c05s040 GAAGAGGTAG TAATTAGATC TCAAAATTTC ACAGACAATG CTAAAACCAT
          AATAGTACAG CTGAATGAAA CTGTAGAAAT TAATTGTACA AGACCCAACA
          ACAATACAAG AAAAAGTATA CATATAGGGC CAGGGAGAGC ATTTTATGCA
          ACAGGAGACA TAATAGGAGA TATAAGACAA GCCTATTGTA ACATTAGTAG
          AGGAAAATGG AATAACACTT TAGAACAGGT AGTTAAAAAA TTAAGAGAAC
          AATTTGGGAA TAAAACAATA GTCTTTCAGC CATCCTCAGG AGGGGACCCA
          GAAATTGTAA CTCACAGCTT TAATTGCGGA GGGGAATTTT TCTTCTGTAA
          TACAACACAA CTGATCATAC TCCCATGCAG AATAAAACAA ATTATAAATA
          TGTGGCAGAG TGTAGGAAAA GCAATGTATG CCCCTCCCAT CGGGGGACAA
          ATTAAATGTG TGTCAAATAT TACAGGGCTG CTGCTGACAA GAGATGGTGG
          TGAGACCTTC AGACCT
p8c05s041 GAAGAGGTAG TAATTAGATC TCAAAATTTC ACAGACAATG CTAAAACCAT
          AATAGTACAG CTGAATGAAA CTGTAGAGAT TAATTGTACA AGACCCAATA
          ACAATACAAG AAAAAGTATA CATATAGGGC CAGGGAGAGC ATTTTATGCA
          ACAGGAGAAA TAATAGGAGA TATAAGACAA GCCTATTGTA ACATTAGTAG
          AGCAAAATGG AACAACACTT TAGAACGGGT AGCTAAAAAA TTAAGAGAAC
          AATTTGGGAA TAAAACAATA GTCTTTCAGC CATCCTCAGG AGGAGACCCA
          GAAATTGTAA CTCACAGTTT TAATTGCGGA GGGGAATTTT TCTTCTGTAA
          TACAACACAA CTGATCATAC TCCCATGCAG AATAAAACAA ATTATAAATA
          TGTGGCAGAG TGTAGGAAAA GCAATGTATG CCCCTCCCAT CAGGGGAAAA
          ATTAAATGTG TGTCAAATAT TACAGGGCTG CTGCTGACAA GAGATGGTGG
          TGAGACCTTC AGACCT
p8c05s042 GAAGAGGTAG TAATTAGATC TCAAAATTTC ACAGACAATG CTAAAACCAT
          AATAGTACAG CTGAATGAAA CTGTAGAAAT TAATTGTACA AGACCCAACA
          ACAATACAAG AAAAAGTATA CATATAGGGC CAGGAAGAGC ATTTTATGCA
          ACAAGAGAAA TAATAGGAGA TATAAGACAA GCCTATTGTA ACATTAGTAG
          AAAAAATTGG AATACCACTT TAGAACAGGT AGTTAAAAAA TTAAGAGAAC
          AATTTGGGAA TAAAACAATA ATCTTTCGGC CATCCCCAGG AGGGGACCCT
          GAAATTGTAA CTCACAGTTT TAATTGCGGA GGGGAATTTT TCTTCTGTAA
          TACAACACAA CTGATCATAC TCCCATGCAG AATAAAGCAA ATTATAAATA
          TGTGGCAGAG CGTAGGAAAA GCAATGTATG CCCCTCCCAT CAGGGGACAA
          ATTAAATGTG TGTCAAATAT TACAGGGCTG CTGCTAACAA GAGATGGTGG
          TGAAACCTTC AGACCT
p8c05s043 GAAGAGATAG TAATTAGATC TCAAAATTTC ACAGACAATG CTAAAACCAT
          AATAGTACAG CTGTATAAAA CTGTAGAAAT TAATTGTACA AGACCCAACA
          ACAATACAAG AAAAAGTATA CATATAGGGC CAGGGAGAGC ATTTTATGCA
          ACAGGAAACA TAATAGGAGA TATAAGACAA GCCTATTGTA ACATTAGTAG
          AAGAAAATGG AATGACACTT TAGAACAGGT AGTTAACAAA TTAAGAGAAC
          AATTTGGGAA TAAAACAATA GTCTTTCAGC CATCCTCAGG AGGGGACCCA
          GAAATTGTAA CTCACAGTCT TAATTGCGGA GGGGAGTTTT TCTTCTGTGA
          TACAACACAA CTGATCAGAC TCCCATGCAA AATAAGACAA ATTATAAATA
          TGTGGCAGAG TGTAGGAAAA GCAATATATG CCCCTCCCAT CGGGGGACAA
          ATTAAATGTG TGTCAAATAT TACAGGGCTG CTGCTAACAA GAGATGGTGG
          TGAGACCTTC AGACCT
p8c05s044 GAAGAGGTAG TAATTAGATC TCAAAATTTC ACAGACAATG CTAAAACCAT
          AATAGTACAG CTGAATAAAA CTGTAGAGAT TAATTGTACA AGACCCAACA
          ACAATACAAG AAAAAGTATA CATATAGGGC CAGGGAGAGC ATTTTATGCA
          ACAGGAAACA TAATAGGAGA TATAAGACAA GCCTATTGTA ACATTAGTAG
          AAGAAAATGG AATGACACTT TAGAACAGGT AGTTAACAAA TTAAGAGAAC
          AATTTGGGAA TAAAACAATA GTCTTTCAGC CATCCTCAGG AGGGGACCCA
          GAAATTGTAA CTCACAGTTT TAATTGCGGA GGGGAGTTTT TCTTCTGTGA
          TACACCACAA CTGATCAGAC TCCCATGCAA AATAAGACAA ATTATAAATA
          TGTGGCAGAG TGTAGGAAAA GCAATATATG CCCCTCCCAT CGCGGGACAA
          ATTGAATGTG TGTCAAATAT TACAGGGCTG CTGCTAACAA GAGATGGTGG
          TGAGACCTTC AGACCT
p8c05s045 GAAGAGGTAG TAATTAGATC TCAAAATTTC ACAGACAATG CTAAAACCAT
          AATAGTACAG CTGAATGAAA CTGTAGAAAC TAATTGTACA AGACCCAACA
          ACAATACAAG GAAAAGGATA CACATAGGGC CAGGGAGAGC ATTTTATGCA
          ACAGGAGCCA TAATAGGAGA TATAAGACGA GCCTATTGTA ACATTAGCAG
          AAAAGATTGG AATAAAACTT TAGGACGGGT AGCTAAAAAA TTAAGAGAAC
          AATTTAGGAA TAAAACAATA GCCTTTCGGC CATCCTCAGG AGGGGACCCA
          GAAATTGTAA CTCACAGTTT TAATTGCGGA GGGGAATTTT TCTTCTGTAA
          TACAACACAA CTGATCATAC TCCCATGCAG AATAAAACAG ATTATAAATA
          TGTGGCAGAG TGTAGGAAAA GCAATGTATG CCCCTCCCAT CAGTGGACAA
          ATTAGATGTT TGTCAAATAT TACAGGGCTG TTGCTGACAA GAGATGGTGG
          TGAAACCTTC AGACCT
p8c05s046 GAAGAGGTAG TAATTAGATC TCAAAATTTC ACAGACAATG CTAAGACCAT
          AATAGTACAG CTGAATGAAA CTGTAGAAAT TACTTGTACA AGACCCAACA
          ACAATACAAG GAAACGTATA CGCATAGGGC CAGGGAGAGC ATTTTATGCA
          ACAGGAGGCA TAATAGGAGA TATAAGACGA GCCTATTGTA ACATTAGTAG
          AAAAGATTGG AATAACACTT TAGGTAAGGT AGTTAAAAAA TTAAGAGAAC
          AATTTAGGAA TAAAACAATA TTCTTTCGGC CATCCTCAGG GGGGGACCCA
          GAAATTGTAA CTCACAGTTT TAATTGCGGA GGGGAATTTT TCTTCTGTAA
          TACAACACAA CTGATCATAC TCCCATGCAG AATAAAACAA ATTATAAATA
          TGTGGCAGAG TGTAGGAAAA GCAATGTATG CCCCTCCCAT CAGTGGACAA
          ATTAGATGTG TGTCAAATAT TACAGGGCTG TTGCTGACAA GAGATGGTGG
          TGAAACCTTC AGACCT
p8c05s047 GAAGAGGTAG TAATTAGATC TCAAAATTTC ACAGACAATG CTAAAACCAT
          AATAGTACAG CTGAATGAAA CTGTAGAAAT TAATTGTACA AGACCCAACA
          ACAATACAAG GAAAAGAATA CGCATAGGGC CAGGGAGAGC ATTTTATGCA
          ACAGGAGGCA TAATAGGAGA TATAAGACGA GCCTATTGTA ACATTAGCAG
          AAAAGATTGG AATAAAACTT TAGGACAGGT AGTTGAAAAA TTAAGAGAAC
          AATTTGGGAA TAAAACAATA GCCTTTCAGC CATCCTCAGG AGGGGACCCA
          GAAATTGTAA CTCACAGTTT TAATTGCGGA GGGGAATTTT TCTTCTGTAA
          TACAACACAA CTGATCATAC TCCCATGCAG AATAAAACAA ATTATAAATA
          TGTGGCAGAG TGTAGGAAAA GCAATGTATG CCCCTCCCAT CGGGGGACTA
          ATTAGATGTG TGTCAAATAT TACAGGGCTG CTGCTAACAA GAGATGGTGG
          TGAGACCTTC AGACCT
p8c06s048 GAAGAGGTAG TAATTAGATC TCAAAATTTC ACAGACAATG CTAAAACCAT
          AATAGTACAG CTGAATAAAT CTGTAGAAAT TAATTGTACA AGACCCAACA
          ACAATACAAG AAAAAGTATA AATATAGGGC CAGGGAGAGC ATTTTATGCA
          ACAGGAGACA TAATAGGAGA TATAAGACAA GCCCATTGTA ACATTAGTAG
          AGGAAAATGG AATAACACTT TAGAACAGGT AGTTAAAAAA TTAAGAGAAC
          AATTTGGGAA TAAAACAATA GTCTTTCAGC CATCCTCAGG AGGGGACCCA
          GAAATTGTAA CTCACAGTTT TAATTGCGGA GGGGAATTTT TCTTCTGTAA
          TACAACACAA CTGATCATAC TCCCATGCAG AATAAAACAA ATTATAAATA
          TGTGGCAGAG TGTAGGAAAA GCAATGTATG CCCCTCCCAT CAGGGGACAA
          ATTAAATGTT TGTCAAATAT TACAGGGCTG CTGCTAACAA GAGATGGTGG
          TGAAACCTTC AGACCT
p8c06s049 GAAGAGGTAG TAATTAGATC TCAAAATTTC ACAGACAATG CTAAAACCAT
          AATAGTACAG CTGAATAAAT CTGTAGAAAT TAATTGTACA AGACCCAACA
          ACAATACAAG AAGAAGTATA AATATAGGGC CAGGGAGAGC ATTTTATGCA
          ACAGGAGACA TAATAGGAGA TATAAGACAA GCCCATTGTA ACATTAGTAG
          AGGAAAATGG AATAACACTT TAGAACAGGT AGTTAAAAAA TTAAGAGAAC
          AATTTGGGAA TAAAACAATA GTCTTTCAGC CAGCCTCAGG AGGGGACCCA
          GAAATTGTAA CTCACAGTTT TAATTGCGGA GGGGAATTTT TCTTCTGTAA
          TACAACACAA CTGATCATAC TCCCATGCAG AATAAAACAA ATTATAAATA
          TGTGGCAGAG TGTAGGAAAA GCAATGTATG CCCCTCCCAT CAGGGGACAA
          ATTAAATGTT TGTCAAATAT TACAGGGCTG CTGCTAACAA GAGATGGTGG
          TGAGACCTTC AGACCT
p8c06s050 GAAGAGGTAG TTATTAGATC TCAAAATTTC ACAGACAATG CTAAAACCAT
          AATAGTACAG CTGAATACAT CTGTAGAAAT TAATTGTACA AGACCCAACA
          ACAATACAAG AAAAAGTATA CATATAGGGC CAGGGAGAGC ATTTTATGCA
          GCAGGAGACA TAATAGGAGA TATAAGACAA GCCCATTGTA ACATTAGTAG
          AGAAGATTGG AAAAACACTT TAGAACAGGT AGTTAAAAAA TTAAGAGAAC
          AATTTGGGAA TAAAACAATA GTCTTTCAGC CATCCTCAGG AGGGGACCCA
          GAAATTGTAA CTCACAGTTT TAATTGCGGA GGGGAATTTT TCTTCTGTAA
          TACAACACAA CTGATCATAC TCCCATGCAG AATAAAACAA ATTATAAATA
          TGTGGCAGAG TGTAGGAAAA GCAATGTATG CCCCTCCCAT CAGGGGACAA
          ATTAAATGTT TGTCAAATAT TACAGGGCTG CTGCTAACAA GAGATGGTGG
          TGAGACCTTC AGACCT
p8c06s051 GAAGAGGTAG TAATTAGATC TCAAAATTTC ACAGACAATG CTAAAACCAT
          AATAGTACAG CTGAATGAAA CTGTAGAAAT TAATTGTACA AGACCCAACA
          ACAATACAAG AAAAAGTATA CATATAGGGC CAGGGAGAGC ATTTTATGCA
          ACAGGAGACA TAATAGGAGA TATAAGACAA GCCTATTGTA ACATTAGTAA
          AGAAAAATGG AGTAACATTT TAGAACAGGT AGTTAAAAAA TTAGGAGAAC
          AATTTGGGCA TAAAACAATA GTCTTTCAGC CATCCTCAGG AGGGGACCCA
          GAAATTGTAA CTCACAGTTT TAATTGCGGA GGGGAATTTT TCTTCTGTAA
          TACAACACAA CTGATCACAC TCCCATGCAA AATAAAACAA ATTATAAATA
          TGTGGCAGAG TGTAGGAAAA GCAATGTATG CCCCTCCCAT CAGGGGACAA
          ATTAAATGTG TGTCAGATAT TACAGGGCTG CTGCTAACAA GAGATGGTGG
          TGAGACCTTC AGACCT
p8c06s052 GAAGAGGTAG TAATTAGATC TCAAAATTTC ACAGACAATG CTAAAACCAT
          AATAGTACAG CTGAATGAAA CTGTAGAAAT TAATTGTACA AGACCCAACA
          ACAATACAAG AAAAAGTATA CATATAGGGC CAGGGAGAGC ATTTTATGCA
          ACAGGAGAAA TAATAGAAGA TATAAGACAA GCCTATTGTA ACATTAGTAG
          AGTAAAATGG AATAACACTT TAGAACAGGT AGTTAAAAAA TTAAGAGAAC
          AATTTGGGAA TAAAACAATA GTCTTTCAGC CATCCTCAGG AGGGGACCCA
          GAAATTGTAA CTCACAGTTT TAATTGCGGA GGGGAATTTT TCTTCTGTAA
          TACAACACAA CTGATCATAC TCCCATGCAG AATAAAACAA ATTATAAATA
          TGTGGCAGAG TGTAGGAAAA GCAATGTATG CCCCTCCCAT CAGGGGACAA
          ATTAAATGTG TGTCAAATAT TACAGGGCTG CTACTGACAA GAGATGGTGG
          TGAGACCTTC AGACCT
p8c06s053 GAAGAGGTAG TAATTAGATC TCAAAATTCC ACAGACAATG CTAAAACCAT
          AATAGTACAG CTGAATGAAA CTGTAGAAAT TAATTGTACA AGACCCAACA
          ACAATACAAG AAAAAGTATA CATATAGGGC CAGGAAGAGC ATTTTATGCA
          ACAGGAGAAA TAATAGGAGA TATAAGACAA GCCTATTGTA ACATTAGTAG
          AAAAAATTGG AATACCACTT TAGAACAGGT AGTTAAAAAA TTAAGAGAAC
          AATTTGGGAA TAAAACAATA ATCTTTCGGC CACCCTCAGG AGGGGACCCA
          GAAATTGTAA CTCACAGTTT TAATTGCGGA GGGGAATCTT TCTTCTGTAA
          TACAACACAA CTGATCATAC TCCCATGCAG AATAAAACAA ATTATAAATA
          TGTGGCAGAG CGTAGGAAAA GCAATGTATG CCCCTCCCAT CAGGGGACAA
          ATTAAATGTG TGTCAAATAT TACAGGGCTG CTGCTAACAA GAGATGGTGG
          TGAAACCTTC AGACCT
p8c06s054 GAAGAGGTAG TAATTAGATC TCAAAATTTC ACAGACAATG CTAAAACCAT
          AATAGTACAG CTGAATAAGA CTGTAGAAAT TAATTGTACA AGACCCAACA
          ACAATACAAG AAAAAGTATA CATATAGGGC CAGGGAGAGC ATTTTATGCA
          ACAGGAGACA TAATAGGAGA TATAAGACAA GCCTATTGTA ACATTAGTAG
          AGACAAATGG AATAACACTT TAGAACAGGT AGTTGAAAAA TTAAGAGAAC
          AATTTGGGAA TAAAACAATA GTCCTTAAGC CATCCTCAGG AGGGGACCCA
          GAAATTGTAA CTCACAGTTT TAATTGCGGA GGGGAGTTTT TCTTCTGTAA
          TACAACACAA CTGATCAGAC TCCCATGCAG AATAAGGCAA ATTATAAATA
          TGTGGCAGAG TGTAGGAAAA GCAATATATG CCCCTCCCAT CGGGGGACAA
          ATTAAATGTG TGTCAAATAT TACAGGGCTG CTGCTAACAA GAGATGGTGG
          TGAGACCTTC AGACCT
p8c06s055 GAAGAGGTAG TAATTAGATC TCAAAATTTC ACAGACAATG CTAAAACCAT
          AATAGTACAG CTGAATGAAA CTGTAGAAAT TACTTGTACA AGACCCAACA
          ACAATACAAG GAAACGTATA CGCATAGGGC CAGGGAGAGC ATTTTATGCA
          ACAGGAGGCA TAATAGGAGA TATAAGACGT GCCTATTGCA ACATTAGTAG
          AAAAGATTGG AATAAAACTT TAGATAAGGT AGTTAAAAAA TTAAGAGAAC
          AATTTAGGAA TAAAACAATA TTCTTTCGGC CATCCTCAGG GGGGGACCCA
          GAAATTGTAA CTCACAGTTT TAATTGCGGA GGGGAATTTT TCTTCTGTAA
          TACAACACAA CTGATCATAC TCCCATGCAG AATAAAACAG ATTATAAATA
          TGTGGCAGAG TGTAGGAAAA GCAATGTATG CCCCTCCCGT CAGTGGACAA
          ATTAGATGTG TGTCAAATAT TACAGGGCTG TTGCTGACAA GAGATGGTGG
          TGAAACCTTC AGACCT
p8c07s056 GAAGAGGTAG TAATTAGATC TCAAAATTTC ACAGACAATG CTAAAACCAT
          AATAGTACAG CTGAATAAAT CTGTAGAAAT TAATTGTACA AGACCCAACA
          ACAATACAAG AAAAAGTATA AATATAGGGC CAGGGAGAGC ATTTTATGCA
          ACAGGAGACA TAATAGGAGA TATAAGACAA GCCCATTGTA ACATTAGTAG
          AGGAAAATGG AATAACACTT TAGAACAGGT AGTTAAAAAA TTAAGAGAAC
          AATTTGGGAA TAAAACAATA GTCTTTCAGC CATCCTCAGG AGGGGACCCA
          GAAATTGTAA CTCACAGTTT TAATTGCGGA GGGGAATTTT TCTTCTGTAA
          TACAACACAA CTGATCATAC TCCCATGCAG AATAAAACAA ATTATAAATA
          TGTGGCAGAG TGTAGGAAAA GCAATGTATG CCCCTCCCAT CAGAGGACAA
          ATTAAATGTT TGTCAAATAT TACAGGGCTG CTGCTAACAA GAGATGGTGG
          TGAGACCTTC AGACCT
p8c07s057 GAAGAGGTAG TAATTAGATC TCAAAATTTC ACAGACAATG CTAAAACCAT
          AATAGTACAG CTGAATGAAT CTGTAGAAAT TAATTGTACA AGACCCAACA
          ACAATACAAG AAAAAGTATA CATATAGGGC CAGGGAGAGC ATTTTATGCA
          ACAGGAGACA TAATAGGAGA TATAAGACAA GCCTATTGTA ACATTAGTAG
          AGGAAAATGG AATAACACTT TAGAACAGGT AGTTAAAAAA TTAAGAGAAC
          AATTTGGGAA TAAAACAATA GTCTTTCAGC CATCCTCAGG AGGGGACCCA
          GAAATTGTAA CTCACAGTTT TAATTGCGGA GGGGAATTTT TCTTCTGTAA
          CACAACACAA CTGATCATAC TCCCATGCAG AATAAAACAA ATTATAAATA
          TGTGGCAGAG TGTAGGAAAA GCAATGTATG CCCCTCCCAT CAGGGGACAA
          ATTAAATGTG TGTCAAATAT TACAGGGCTG CTGCTAACAA GAGATGGTGG
          TGAGACCTTC AGACCT
p8c07s058 GAAGAGGTAG TAATTAGATC TCAAAATTTC ACAGACAATG CTAAAACCAT
          AATAGTACAG CTGAATCAAA CTGTAGAAAT TAATTGTACA AGGCCCAATA
          ACAATACAAG AAAAAGTATA CATATAGGGC CAGGGAGAGC ATTTTATGCA
          ACAGGAGAAA TAATAGGAGA TATAAGACAA GCCTATTGTA ACATTAGTAG
          AAAAGATTGG AATAGCACTT TAGAACAGGT AGTTGAAAAA TTAAGAGAAC
          AATTTGGGAA TAAAACAATA ATCTTTCGGC CATCCTCAGG AGGGGACCCA
          GAAATTGTAA CTCACAGTTT TAATTGTGGA GGGGAATTTT TCTTCTGTAA
          TACAACACAA CTGATCATAC TCCCATGCAG AATAAAACAA ATTATAAATA
          CGTGGCAGAG TGTAGGAAAA GCAATGTATG CTCCTCCCAT CAGGGGACAA
          ATTAAATGTG TGTCAAATAT TACAGGGCTG CTGCTAACAA GAGATGGTGG
          TGAGACCTTC AGACCT
p8c07s059 GAAGAGGTAG TAATTAGATC TCAAAATTTC ACAGACAATG CTAAAACCAT
          AATAGTACAG CTGAATGAAA CTGTAGAAAT TAATTGTACA AGACCCAACA
          ACAATACAAG GAAAAGAATA CGCATAGGGC CAGGGAGAGC ATTTTATGCA
          ACAGGAGGCA TAATAGGAGA TATAAGACGA GCCTATTGTA ACATTAGTAG
          AAGAAAATGG AATGACACTT TAGAACAGGT AGTTAACAAA TTAAGAGAAC
          AATTTGGGAA TAAAACAATA GTCTTTCAGC CATCCTCAGG AGGGGACCCA
          GAAATTGTAG ATCACAGTTT TAACTGCGGA GGGGAGTTTT TCTTCTGTGA
          TACAAAACAA CTGATTAGAC TCCCATGCAA AATAAGACAA ATTATAAATA
          TGTGGCAGAG TGTAGGAAAA GCAATATATG CCCCTCCCAT CAGGGGACAA
          ATTAAATGTG TGTCCAATAT TACAGGGCTG CTGCTAACAA GAGATGGTGG
          TGAGACCTTC AGACCT
p8c08s060 GAAGAGGTAG TAATTAGATC TCAAAATTTC ACAGACAATG CTAAAACCAT
          AATAGTACAG CTGAATAAAT CTGTAGAAAT TAATTGTACA AGACCCAACA
          ACAATACAAG AAAAAGTATA AATATAGGGC CAGGAAGAGC ATTTTATGCA
          ACAGGAGACA TAATAGGAGA TATAAGACAA GCCCATTGTA ACATTAGTAG
          AGGAAAATGG AATAACACTT TAGAACAGGT AGTTAAAAAA TTAAGAGAAC
          AATTTGGGAA TAAAACAATA GTCTTTCAGC CATCCTCAGG AGGGGACCCA
          GAAATTGTAA CTCACAGTTT TAATTGCGGA GGGGAATTTT TCTTCTGTAA
          TACAACACAA CTGATCATAC TCCCATGCAG AATAAAACAA ATTATAAATA
          TGTGGCAGAG TGTAGGAAAA GCAATGTATG CCCCTCCCAT CAGGGGACAA
          ATTAAATGTT TGTCAAATAT TACAGGGCTG CTGCTAACAA GAGATGGTGG
          TGAGACCTTC AGACCT
p8c08s061 GAAGAGGTAG TAATTAGATC TCAAAATTTT ACAGACAATG CTAAAACCAT
          AATAGTACAG CTGAATGAAA CTGTAGAAAT TAATTGTACA AGACCCAATA
          ACAATACAAG AAAAAGTATA CATATAGGGC CAGGGAGAGC ATTTTATGCA
          ACAGGAGAAA TAATAGGAGA TATAAGACAA GCCTATTGTA ACATTAGTAG
          AGCAAAATGG AACAACACTT TAGAACGGGT AGTTAAAAAA TTAAGAGAAC
          AATTTGGGAA TAAAACAATA GTCTTTCAGC CATCCTCAGG AGGGGACCCA
          GAAATTGTAA CTCACAGTTT TAATTGCGGA GGGGAATTTT TCTTCTGTAA
          TACAACACAA CTGATCATAC TCCCATGCAG AATAAAACAA ATTATAAATA
          TGTGGCAGAG TGTAGGAAAA GCAATGTATG CCCCTCCCAT CAGAGGACAA
          ATTAGATGTG TGTCAAATAT TACAGGGCTG CTGCTAACAA GAGATGGTGG
          TGAGACCTTC AGACCT
p8c08s062 GAAGAGGTAG TAATTAGATC TCAAAATTTC ACAGACAATG CTAAAACCAT
          AATAGTACAG CTGAAAGAAA CTGTAGAAAT TAATTGTACA AGACCCAACA
          ACAATACAAG AAAAAGTATA CATATAGGGC CAGGGAGAGC ATTTTATGCA
          ACAGGAGAAA TAATAGGAGA TATAAGACAA GCCTATTGTA ACATTAGTAG
          AGCAGATTGG AACAACACTT TAAAACAGGT AGTTAAAAAA TTAAGAGAAC
          AATTTGGGAA TAAAACAATA GCCTTTCGGC CATCCTCAGG AGGGGACCCA
          GAAATTGTAA CTCACAGTTT TAATTGCGGA GGGGAATTTT TCTTCTGTAA
          TACAACACAA CTGATCATAC TCCCATGCAG AATAAAACAA ATTATAAATA
          TGTGGCGGAG TGTAGGAAAA GCAATGTATG CCCCTCCCAT CAGAGGACAA
          ATTAGATGTG TGTCAAATAT TACAGGGCTG CTGCTAACAA GAGATGGTGG
          TGAGACCTTC AGACCT
p8c08s063 GAAGAGGTAG TAATTAGATC TCAAAATTTC ACAGACAATG CTAAAACCAT
          AATAGTACAG CTGAATACAT CTGTAGAAAT TAATTGTACA AGACCCAACA
          ACAATACAAG GAAAAGTATA CATATAGGGC CAGGGAGAGC ATCTTATGCA
          ACAGGAGAAA TAATAGGAGA TATAAGACAA GCCTATTGTA ACATTAGTAG
          AGCAGATTGG GACAGCACTT TAGAACAGGT AGTTGAAAAA TTAAGAGAAC
          AATTTGGGAA TAAAACAATA TTCTTTCGGC CATCCTCAGG AGGGGACCCA
          GAAATTGTAA CTCACAGTTT TAATTGTGGA GGGGAATTTT TCTTCTGTAA
          TATAACACAA CTGATCATAC TCCCATGCAA AATAAAACAA ATTATAAATA
          TGTGGCAGAG TGTAGGAAAA GCAATATATG CCCCTCCCAT CAGGGGACAA
          ATTAAATGTG TGTCCAATAT TACAGGGCTG CTGCTAACAA GAGGTGGTGG
          TGAGACCTTC AGACCT
p8c09s064 GAAGAGGTAG TAATTGGATC TCAAAATTTC ACAGACAATG CTAAAACCAT
          AATAGTACAG CTGAATGAAA CTGTAGAAAT TAATTGTACA AGACCCAACA
          ACAATACAAG GAAAAGAATA CACATAGGGC CAGGGAGAGC ATTTTATGCA
          ACAGGAGGCA TAATAGGAGA TATAAGACGA GCCTATTGTA ACATTAGTAG
          AAAAGATTGG AATAACACTT TAGATAAGGT AGTTAAAAAA TTAAGAGAAC
          AATTTAGGAA TAAAACAATA GCCTTTCGGC CATCCTCAGG AGGGGACCCA
          GAAATTGCAA CTCACAGTTT TAATTGCGGA GGGGAATTTT TCTTCTGTAA
          TACAACACAA CTGATCATAC TCCCATGCAG AATAAAACAG ATTATAAATA
          TGTGGCAGAG TGTAGGAAAA GCAATGTATG CCCCTCCCAT CAGCGGACAA
          ATTAGATGTG TGTCAAATAT TACAGGGCTG CTGCTAACAA GAGATGGTGG
          TGAAACCTTC AGACCT
p8c09s065 GAAGAGATAG TAATTAGATC TCAAAATTTC ACAGACAATG CTAAAACCAT
          AATAGTACAG CTGAATAAGA CTGTAGAAAT TAATTGTACA AGACCCAACA
          ACAATACAAG GAAAAGAATA CGCATAGGGC CAGGGAGAGC ATTTTATGCA
          ACAGGAGGCA TAATAGGAGA TATAAGACGA GCCTATTGTA ACATTAGTAG
          AAAAGATTGG AATAAAACTT TAGATAAGGT AGTTAAAAAA TTAAGAGAAC
          AATTTAGGAA TAAAACAATA TTCTTTCGGC CATCCTCAGG AGGGGACCCA
          GAAATTGTAA CTCACAGTTT TAATTGCGGA GGGGAATTTT TCTTCTGTAA
          TACAACACAA CTGATCATAC TCCCATGCAG AATAAAACAA ATTATAAATA
          TGTGGCAGAG TGTAGGAAAA GCAATGTATG CCCCTCCCAT CAGTGGACAA
          ATTAGATGTG TGTCAAATAT TACAGGGCTG TTGCTGACAA GAGATGGTGG
          TGAAACCTTC AGACCT
p8c10s066 GAAGAGGTAG TAATTAGATC TCAAAATTTC ACAGACAATG CTAAAACCAT
          AATAGTACAG CTGAATAAAA CTGTAGAAAT TAATTGTACA AGACCCAACA
          ACAATACAAG AAAAAGTATA CATATAGGGC CAGGGAGAGC ATTTTATGCA
          ACAGGAGACA TAATAGGAGA TATAAGACAA GCCTATTGTA ACATTAGTAG
          AAGAAAATGG AATGACACTT TAGAACAGGT AGTTAACAAA TTAAGAGAAC
          AATTTGGGAA TAAAACAATA GTCTTTCAGC CATCCTCAGG AGGGGACCCA
          GAAATTGTAA CTCACAGTTT TAATTGCGGA GGGGAGTTTT TCTTCTGTGA
          TACACCACAA CTGATCAGAC TCCCATGCAA AATAAGACAA ATTATAAATA
          TGTGGCAGAG TGTAGGAAAA GCAATATATG CCCCTCCCAT CGCGGGACAA
          ATTGAATGTG TGTCAAATAT TACAGGGCTG CTGCTAACAA GAGATGGTGG
          TGAGACCTTC AGACCT
p8c10s067 GAAGAGGTAG TAATTAGATC TCAAAATTTC ACAGACAATG CTAAAACCAT
          AATAGTACAG CTGAATGAAA CTGTAGAAAT TAATTGTACA AGACCCAACA
          ACAATACAAG GAAAAGAATA CACATAGGGC CAGGGAGAGC ATTTTATGCA
          ACAGGAGGCA TAATAGGAGA TATAAGACGA GCCTATTGTA ACATTAGTAG
          AAAAGATTGG AATAACACTT TAGATAAGGT AGTTAAAAAA TTAAGAGAAC
          AATTTAAGAA TAAAACAATA GCCTTTCGGC CATCCTCAGG AGGGGACCCA
          GAAATTGTAA CTCACAGTTT TAATTGCGGA GGGGAATTTT TCTTCTGTAA
          TACAACACAA CTGATCATAC TCCCATGCAG AATAAAACAG ATTATAAATA
          TGTGGCAGAG TGTAGGAAAA GCAATGTATG CCCCTCCCAT CAGGGGACAA
          ATTAGATGTG TGTCAAATAT TACAGGGCTG CTGCTAACAA GAGATGGTGG
          TGAGACCTTC AGACCT
p8c10s068 GAAGAGGTAG TAATTAGATC TCAAAATTTC ACAGACAATG CTAAAACCAT
          AATAGTACAG CTGAATGAAA CTGTAGAAAT TACTTGTACA AGACCCAACA
          ACAATACAAG GAAACGTATA CGCATAGGGC CAGGGAGAGC ATTTTATGCA
          ACAGGAGGCA TAATAGGAGA TATAAGACGA GCCTATTGTA ACATTAGTAG
          AAAAGATTGG AATAACACTT TAGATAAGGT AGTTAAAAAA TTAAGAGAAC
          AATTTGGGAA TAAAATAATA GCCTTTCGGC CATCCTCAGG AGGGGACCCA
          GAAATTGTAA CTCACAGTTT TAATTGCGGA GGGGAATTTT TCTTCTGTAA
          TACAACACAA CTGATCATAC TCCCATGCAG AATAAAACAA ATTATAAATA
          TGTGGCAGAG TGTAGGAAAA GCAATGTATG CCCCTCCCAT CGGGGGACTA
          ATTAGATGTG TGTCAAATAT TACAGGGCTG CTGCTAACAA GAGATGGTGG
          TGAGACCTTC AGACCT
p8c11s069 GAAGAGGTAG TAATTAGATC TCAAAATTTC ACAGACAATG CTAAAACCAT
          AATAGTACAG CTGAATAAAA CTGTAGAAAT TAATTGTACA AGACCCAACA
          ACAATACAAG AAAAAGTATA CATATAGGGC CAGGGAGAGC ATTTTATGCA
          ACAGGAGACA TAATAGGAGA TATAAGACAA GCCTATTGTA ACATTAGTAG
          AAGAAAATGG AATGACACTT TAGAACAGGT AGTTAACAAA TTAAGAGAAC
          AATTTGGGAA TAAAACAATA GTCTTTCAGC CATCCTCAGG AGGGGACCCA
          GAAATTGTAA CTCACAGTTT TAACTGCGGA GGGGAGTTTT TCTTCTGTGA
          TACAAAACGA CTGATCAGAC TCCCATGTAG AATAAGACAA ATTGTAAATA
          TGTGGCAGAG TGTAGGAAAA GCAATATATG CCCCTCCCAT CGGGGGACAA
          ATTGAATGTG TGTCAAATAT TACAGGGCTG CTGCTAACAA GAGATGGTGG
          TGAGACCTTC AGACCT
p8c11s070 GAAGAGGTAG TAATTAGATC TCAAAATTTC ACAGACAATG CTAAAACCAT
          AATAGTACAG CTGAATGAAA CTGTAGAAAT TACTTGTACA AGACCCAACA
          ACAATACAAG GAAACGTATA CGCATAGGGC CAGGGAGAGC ATTTTATGCA
          ACAGGAGGCA TAATAGGAGA TATAAGACGT GCCTATTGTA ACATCAGTAG
          AAAAGATTGG AATAAAACTT TAGATAAGGT AGTTAAAAAA TTAAGAGAAC
          AATTTAGGAA TAAAACAATA GCCTTTCGGC CATCCTCAGG AGGGGACCCA
          GAAATTGTAA CTCACAGTTT TAATTGCGGA GGGGAATTTT TCTTCTGTAA
          TACAACACAA CTGATCATAC TCCCATGCAG AATAAAACAG ATTATAAATA
          TGTGGCAGAG TGTAGGAAAA GCAATGTATG CCCCTCCCAT CAGTGGACAA
          ATTAGATGTG TGTCAAATAT TACAGGGCTG TTGCTGACAA GAGATGGTGG
          TGAAACCTTC AGACCT
p8c12s071 GAAGAGGTAG TAATTAGATC TCAAAATTTC ACAGACAATG CTAAAACAAT
          AATAGTACAG CTGAATAAAA CTGTAGAAAT TAATTGTACA AGACCCAACA
          ACAATACAAG AAAAAGTATA CATATAGGGC CAGGGAGAGC ATTTTATGCA
          ACAGGAGACA TAATAGGAGA TATAAGACAA GCCTATTGTA ACATTAGTAG
          AGAAAAATGG AATGACACTT TAAAACAGGT AGTTAACAAA TTAAGAGAAC
          AATTTGGGAA TAAAACAATA GTCTTTCAGC CACCCTCAGG AGGGGACCCA
          GAAATTGTAA CTCACAGTTT TAATTGTGGA GGGGAATTTT TCTTCTGTAA
          TACAACACAA CTGATCATAC TCCCATGCAG AATAAAACAA ATTATAAATA
          TGTGGCAGAG TGTAGGAAAA GCAATGTATG CCCCTCCCAT CAGGGGACAA
          ATTAAATGTG TGTCAAATAT TACAGGGCTG CTGCTAACAA GAGATGGTGG
          TGAGACCTTC AGACCT
p8c12s072 GAAGAGGTAG TAATTAGATC TCAAAATTTC ACAGACAATG CTAAAACCAT
          AATAGTACAG CTGAATCAAA CTGTAGAAAT TAATTGTACA AGGCCCAATA
          ACAATACAAG AAAAAGTATA CATATAGGGC CAGGGAGAGC ATTTTATGCA
          ACAGGAGAAA TAATAGGAGA TATAAGACGA GCCTATTGTA ACATTAGTAG
          AAAAGATTGG AATAGCACTT TAGAACAGGT AGTTGAAAAA TTAAGAGAAC
          AATTTGGGAA TAAAACAATA ATCTTTCGGC CATCCTCAGG AGGGGACCCA
          GAAATTGTAA CTCACAGTTT TAATTGTGGA GGGGAATTTT TCTTCTGTAA
          TACAACACAA CTGATCATAC TCCCATGCAG AATAAAACAA ATTATAAATA
          CGTGGCAGAG TGTAGGAAAA GCAATGTATG CTCCTCCCAT CAGGGGACAA
          ATTAAATGTG TGTCAAATAT TACAGGGCTG CTGCTAACAA GAGATGGTGG
          TGAGACCTTC AGACCT
p8c13s073 GAAGAGATAG TAATTAGATC TCAAAATTTC ACAGACAATG CTAAAACCAT
          AATAGTACAG CTGAAGGAAT CTGTGGAAAT TAATTGTACA AGACCCAACA
          ACAATACAAG AAAAAGTATA CATATAGGGC CAGGGAGAGC ATTTTACGCA
          ACAGGAAACA TAATAGGAGA TATAAGACAA GCCTATTGTA ACATTAGTAG
          AAGAAAATGG AATGACACTT TAGAACAGGT AGTTAACAAA TTAAGAGAAC
          AATTTGGGAA TAAAACAATA GTCTTTCAGC CATCCTCAGG AGGGGACCCA
          GAAATTGTAA CTCACAGTTT TAATTGCGGA GGGGAGTTTT TCTTCTGTGA
          TACACCACAA CTGATCAGAC TCCCATGCAA AATAAGACAA ATTATAAATA
          TGTGGCAGAG TGTAGGAAAA GCAATATATG CCCCTCCCAT CGCGGGACAA
          ATTGAATGTG TGTCAAATAT TACAGGGCTG CTGCTAACAA GAGATGGTGG
          TGAGACCTTC AGACCT
p8c13s074 GAAGAGGTAG TAATTAGATC TCAAAATTTC ACAGACAATG CTAAAACCAT
          AATAGTACAG CTGAATGAAA CTGTAGAAAT TACTTGTACA AGACCCAACA
          ACAATACAAG GAAACGTATA CGCATAGGGC CAGGGAGAGC ATTTTATGCA
          ACAGGAGGCA TAATAGGAGA TATAAGACGA GCCTATTGTA ACATTAGTAG
          AAAAGATTGG AATAAAACTT TAGATAAGGT AGTTAAAAAA TTAAGAGAAC
          AATTTAGGAA TAAAACAATA GCCTTTCAGC CATCCTCAGG AGGGGACCCA
          GAAATTGTAA CTCACAGTTT TAATTGTGGA GGGGAATTTT TCTTCTGTAA
          TACAACACAA CTGATCATAC TCCCATGCAG AATAAAACAA ATTGTAAATA
          TGTGGCAGAG TGTAGGAAAA GCAATGTATG CCCCTCCCAT CAGTGGACAA
          ATTAGATGTG TGTCAAATAT TACAGGGCTG ATGCTGACAA GAGATGGTGG
          TGAAACCTTC AGACCT
p8c13s075 GAAGAGGTAG TAATTAGATC TCAAAATTTC ACAGACAATG CTAAAGCCAT
          AATAGTACAG CTGAATGAAA CTGTAGAAAT TACTTGTACA AGACCCAACA
          ACAATACAAG GAAACGTATA CGCATAGGGC CAGGGAGAGC ATTTTATGCA
          ACAGGAGGCA TAATAGGAGA TATAAGACGA GCCTATTGTA ACATTAGTAG
          AAAAGATTGG AATAAAACTT TAGATAAGGT AGTTAAAAAA TTAAGAGAAC
          AATTTGGGAA TAAAACAATA GCCTTTCAGC CGTCCTCAGG AGGGGACCCA
          GAAATCGTAA CTCACAGTTT TAATTGCGGA GGGGAATTTT TCTTCTGTAA
          TACAACACAA CTGATCATAC TCCCATGCAG AATAAAACAA ATTATAAATA
          GGTGGCAGAG TGTAGGAAAA GCAATGTATG CCCCTCCCAT CGGGGGACTA
          ATTAGATGTG TGTCAAATAT TACAGGGCTG CTGCTAACAA GAGATGGTGG
          CGAGACCTTC AGACCT
p8c14s076 GAAGAGATAG TAATTAGATC TCAAAATTTC ACAGACAATG CTAAAACCAT
          AATAGTACAG CTGGATAAGA CTGTAGAAAT TAATTGTACA AGACCCAACA
          ACAATACAAG GAAAAGAATA CGCATAGGGC CAGGGAGAGC ATTTTATGCA
          ACAGGAGGCA TAATAGGAGA TATAAGACGA GCCTATTGTA ACATTAGTAG
          AAGAGATTGG AATAACACTT TAGATAAGGT AGTTAAAAAA TTGAGAGAAC
          AATTCAGGAA TAAAACAATA GCCTTTCGGC CATCCTCAGG AGGGGACCCA
          GAAATTGTAA CTCACAGTTT TAATTGCGGA GGGGAATTTT TCTTCTGTAA
          TACAACACAA CTGATCATAC TCCCATGCAG AATAAAACAA ATTGTAAATA
          TGTGGCAGAG TGTAGGAAAA GCAACGTATG CTCCTCCCAT CAGGGGACAA
          ATTAAATGTG TGTCAAATAT TACAGGGCTG CTGCTGACGA GAGATGGTGG
          TGAGACCTTC AGACCT
p8c14s077 GAAGAGGTAG TAATTAGATC TCAAAATTTC ACAGACAATG CTAAAACCAT
          AATAGTACAG CTGAATGAAA CTGTAGAAAT TAATTGTACA AGACCCAACA
          ACAATACAAG GAAAAGAATA CGCATAGGGC CAGGGAGAGC ATTTTATGCA
          ACAGGAGGCA TAATAGGAGA TATAAGACGA GCCTATTGTA ACATTAGTAG
          AAGAGATTGG AATAACACTT TAGATAAGGT AGTTGAAAAA TTAAGAGAAC
          AATTTGGGAA TAAAACAATA GCCTTTCGGC CATCCTCAGG AGGGGACCCA
          GAAATTGTAA CTCACAGTTT TAATTGCGGA GGGGAATTTT TCTTCTGTAA
          TACAACACAA CTGATCATAC TCCCATGCAG AATAAAACAA ATTATAAATA
          TGTGGCAGAG TGTAGGAAAA GCAATGTATG CCCCTCCCAT CGGGGGACTA
          ATTAGATGTG TGTCAAATAT TACAGGGCTG CTGCTAACAA GAGATGGTGG
          CGAGACCTTC AGACCT
p8c15s078 GAAGAGGTAG TAATTAGATC TCAAAATTTC ACAGACAATA CTAAAACCAT
          AATAGTACAG CTGAATGAAA CTGTAGAAAT TACTTGTACA AGACCCAACA
          ACAATACAAG GAAACGTATA CACATAGGGC CAGGGAGAGC ATTTTATGCA
          ACAGGAGCCA TAATAGGAGA TATAAGACGA GCCTATTGTA ACATTAGTAG
          AAAAGATTGG AATAACACTT TAGAAAAGGT AGTTAAAAAA TTAAGAGAAC
          AATTTAGGAA TAAAACAATA GCCTTTCGGC CATCCTCAGG AGGGGACCCA
          GAAATTGTAA CTCACAGTTT TAATTGCGGA GGGGAATTTT TCTTCTGTAA
          TACAACACAA CTGATCATAC TCCCATGCAG AATAAAACAG ATTATAAATA
          TGTGGCAGAG TGTAGGAAAA GCAATGTATG CCCCTCCCAT CAGTGGACAA
          ATTAGATGTT TGTCAAATAT TACAGGGCTG TTGCTGACAA GAGATGGTGG
          TGAAACCTTC AGACCT
p8c15s079 GAAGAGGTAG TAATTAGATC TCAAAATTTC ACAGACAATG CTAAAACCAT
          AATAGTACAG CTGAATAAAA CTGTAGAAAT TAATTGTACA AGACCCAACA
          ACAATACAAG AAAAAGTATA CATATAGGGC CAGGGAGAGC ATTTTATGCA
          ACAGGAGAAA TAATAGGAGA TATAAGACAA GCTTATTGTA ACATTAGTAG
          AGCAGATTGG AATAGCACTT TAAAACAGGT AGTTGAAAAA TTAAGAGAAC
          AATTTGGGAA TAAAACAATA GCCTTTCAGC CATCCTCAGG AGGGGACCCA
          GAAATTGTAA CTCACAGCTT TAATTGTGGA GGGGAATTTT TCTTCTGTAA
          TACAACACAA CTGATCATAC TCCCATGTAG AATAAAACAA ATTATAAATA
          CGTGGCAGAG TGTAGGAAAA GCAATGTATG CTCCTCCCAT CAGGGGACAA
          ATTAAATGTG TGTCAAATAT TACAGGGCTG CTGCTGACAA GAGATGGTGG
          TGAGACCTTC AGACCT
p8c16s080 GAAGAGGTAG TAATTAGATC TCAAAATTTC ACAGACAATA CTAAAACCAT
          AATAGTACAG CTGAATAAAA CTGTAGAAAT TAATTGTACA AGACCCAACA
          ACAATACAAG AAAAAGTATA CATATAGGGC CAGGGAGAGC ATTTTATGCA
          ACAGGAGACA TAATAGGAGA TATAAGACAA GCCTATTGTA ACATCAGTAG
          AGAAAAATGG AATGACACTT TAAAACAGGT AGTTAACAAA TTAAGAGAAC
          AGTTCGGGAA TAAAACAATA GCCCTTCGGC CATCCTCAGG AGGGGACCCA
          GAAATTGTAA CTCACAGTTT TAATTGTGGT GGGGAATTTT TCTTCTGTAA
          TACAACACAA CTGATCATAC TCCCATGCAG AATAAAACAA ATTATAAATA
          TGTGGCAGAG TGTAGGAAAA GCAATGTATG CCCCTCCCAT CAGGGGACAA
          ATTAGATGTG TGTCAAATAT TACAGGGCTG CTGCTAACAA GAGATGGTGG
          TGAGACCTTC AGACCT
p8c16s081 GAAGAGGTAG TAATTAGATC TCAAAATTTC ACAGACAATG CTAAAACCAT
          AATAGTACAG CTGAATGGGA CTGTAGAAAT TAATTGTACA AGACCCAACA
          ACAATACAGG GAAAAGAATA CGCATAGGGC CAGGGAGAGC ATTTTATGCA
          ACAGGAGGCA TAATAGGAGA TATAAGACGA GCCTATTGTA ACATTAGTAG
          AAGAGATTGG AATAACACTT TAGATAAGGT AGTTAAAAAA TTAAGAGAAC
          AATTTGGGAA TAAAACAATA GCCTTTCAGC CATCCTCAGG AGGGGACCCA
          GAAATTGTAA CTCACAGTTT TAATTGCGGA GGGGAATTTT TCTTCTGTAA
          TACAACACAA CTGATCATAC TCCCATGCGG AATAAAACAA ATTATAAATA
          TGTGGCAGAG TGTAGGAAAA GCAATGTATG CTCCTCCCAT CAGTGGACAA
          ATTAGATGTG TGTCAAATAT TACAGGGCTG TTGCTGACAA GAGATGGTGG
          TGAAACCTTC AGACCT
p8c17s082 GAAGAGGTAA TAATTAGATC TCAAAATTTC ACAGACAATG CTAAAACCAT
          AATAGTACAG CTGAATGAAA CTGTAGAAAT CAATTGTACA AGACCCAGCA
          ACAATACAAG GAAAAGAATA CGCATAGGGC CAGGGAGAGC ATTTTATGCA
          ACAGGAGGCA TAATAGGAGA TATAAGACGA GCCTATTGTA ACATTAGCAG
          AAAAGATTGG AATAAAACTT TAGGACAGGT AGTTGAAAAA TTAAGAGAAC
          AATTTGGGAA TAAAACAATA GCCTTCCGGC CATCCTCAGG AGGGGACCCA
          GAAATTGTAA CGCACAGTTT TAATTGCGGA GGGGAATTTT TCTTCTGTAA
          TACAACACAA CTGATCATAC TCCCATGCAG AATAAAACAA ATTATAAATA
          GGTGGCAGAG TGTAGGAAAA GCAATGTATG CCCCTCCCAT CAGTGGACTA
          ATTAGATGTG TGTCAAATAT TACAGGGCTG CTGCTAACAA GAGATGGTGG
          TGAGACCTTC AGACCT
p8c18s083 GAAGAGGTAG TAATTAGATC TCAAAATTTC ACAGACAATG CTAAAACCAT
          AATAGTACAG CTGAATGAAA CTGTAGAAAT TACTTGTACA AGACCCAACA
          ACAATACAAG GAAACGTATA CGCATAGGGC CAGGGAGAGC ATTTTATGCA
          ACAGGAGGCA TAATAGGAGA TATAAGACGA GCCTATTGTA ACATTAGTAG
          AAAAGATTGG AATAAAACTT TAGATAAGGT AGTTAAAAAA TTAAGAGAAC
          AATTTGGGAA TAAAACAATA GCCTTTCAGC CGTCCTCAGG AGGGGACCCA
          GAAATTGTAA CTCACAGTTT TAATTGCGGA GGGGAATTTT TCTTCTGTAA
          TACAACACAA CTGATCATAC TCCCATGCAG AATAAAACAG ATTATAAATA
          TGTGGCAGAG TGTAGGAAAA GCAATGTATG CCCCTCCCAT CAGTGGACAA
          ATTAAATGTG TGTCAAATAT TACAGGGCTG CTACTAACAA GAGATGGTGG
          T---ACC--- AGACCT
p8cas0084 GAAGAGGTAG TAATTAGATC TCAAAATTTC ACAGACAATG CTAAAACCAT
          AATAGTACAG CTGAATAAAT CTGTAGAAAT TAATTGTACA AGACCCAACA
          ACAATACAAG AAGAAGTATA ACTATAGGGC CAGGGAGAGC ATTTTATGCA
          ACAGGAGACA TAATAGGAGA TATAAGACAA GCCCATTGTA ACATTAGTAG
          AGGAAAATGG AATAACACTT TAGAACAGGT AGTTAAAAAA TTAAGAGAAC
          AATTTGGGAA TAAAACAATA GTCTTTCAGC CATCCTCAGG AGGGGACCCA
          GAAATTGTAA CTCACAGTTT TAATTGCGTA GGGGAATTTT TCTTCTGTAA
          TACAACACAA CTGATCATAC TCCCATGCAG AATAAAACAA ATTATAAATA
          TGTGGCAGAG TGTAGGAAAA GCAATGTATG CCCCTCCCAT CAGGGGACAA
          ATTAAATGTT TGTCAAATAT TACAGGGCTG CTGCTAACAA GAGATGGTGG
          TGAGACCTTC AGACCT
p8cas0085 GAAGAGGAAG TAATTAGATC TCAAAATTTC ACAGACAATG CTAAAACCAT
          AATAGTACAG CTGAATGAAT CTGTAGAAAT TAATTGTACA AGACCCAACA
          ACAATACAAG AAAAAGTATA AATATAGGGC CAGGGAGAGC ATTTTATGCA
          ACAGGAGACA TAATAGGAGA TATAAGACAA GCCCATTGTA ACATTAGTAG
          AGGAAAATGG ACTAACACTT TAGAACAGGT AGTTAAAAAA TTAAGAGAAC
          AATTTGGGAA TAAAACAATA GTCTTTCAGC CATCCTCAGG AGGGGACCCA
          GAAATTGTAA CTCACAATTT TAATTGCGGA GGGGAATTTT TCTTCTGTAA
          TACAACACAA CTGATCATAC TCCCATGCAG AATAAAACAA ATTATAAATA
          TGTGGCAGAG TGTAGGAAGA GCAATGTATG CCCCTCCCAT CAGGGGACAA
          ATTAAATGTT TGTCAAACAT TACAGGGCTG CTGCTAACAA GAGATGGTGG
          TGAGACCTTC AGACCT
p8cas0086 GAAGAGGTAG TAATTAGATC TCAAAATTTC ACAGACAATG CTAAAACCAT
          AATAGTACAG CTGAATGAAA CTGTAGAAAT TAATTGTACA AGACCCAACA
          ACAACACAAG AAAAAGTATA CATATAGGGC CAGGGAGAGC ATTTTATGCA
          ACAGGAGCCA TAATAGGAGA TATAAGACAA GCCTATTGTA ACATTAGTAG
          AGAAAAATGG AATAACACTT TAGCACAGGT AGTTAAAAAA TTAAGAGAAC
          AATTTGGGGA TAAAACAATA GTCTTTCGGC CATCCTCAGG AGGGGACCCA
          GAAATTGTAA CTCACAGTTT TAATTGCGGA GGGGAATTTT TCTTCTGTAA
          TACAACACAA CTGATCATAC TCCCATGCAG AATAAAACAA ATTATAAATA
          TGTGGCAGAG TGTAGGAAAA GCAATGTATG CCCCTCCCAT CAGGGGACAA
          ATTAAATGTG TGTCAAATAT TACAGGGCTG CTGCTGACAA GAGATGGTGG
          TGAGACCTTC AGACCT
p8cas0087 GAAGAGGTAG TAATTAGATC TCAAAATTTC ACAGACAATG CTAAAACCAT
          AATAGTACAG CTGAATAAAA CTGTAGAAAT TAATTGTACA AGACCCAACA
          ACAATACAAG AAAAAGTATA CATATAGGGC CAGGGAGAGC ATTTTATGCA
          ACAGGAGACA TAATAGGAGA TATAAGACAA GCCTATTGTA ACATTAGTAG
          AGAAAAATGG AATAACACTT TAGAACAGGT AGTTCAAAAA TTAAGGGAAC
          AATTTGGGAA TAAAACAATA GTCTTTCAGC CATCCTCAGG AGGGGACCCA
          GAAATTGTAA CTCACAGTTT TAATTGCGGA GGGGAGTTTT TCTTCTGTAA
          TACAACACAA CTGATCAGAC TCCCATGCAG AATAAGACAA ATTATAAACA
          TGTGGCAGAG TGTAGGAAAA GCAATATATG CCCCTCCCAT CGGGGGACAA
          ATTGAATGTG TGTCAAATAT TACAGGGCTG CTGCTAACAA GAGATGGTGG
          TGAGACCTTC AGACCT
p8cas0088 GAAGAGGTAG TAATTAGATC TCAAAATTTC ACAGACAATG CTAAAACCAT
          AATAGTACAG CTGAATGAAA CTGTAGAAAT TAATTGTACA AGACCCAACA
          ACAATACAAG AAAAAGTATA CATATAGGGC CAGGGAGAGC ATTTTATGCA
          ACAGGAGAAA TAATAGGAGA TATAAGACAA GCCTATTGTA ACATTAGTAG
          AGCAAAATGG AACAACACTT TAGAACGGGT AGTTAAAAAA TTAAGAGAAC
          AATTTGGGAA TAAAACAATA GCCTTTCAGC CATCTTCAGG AGGGGACCCA
          GAAATTGTAA CTCACAGTTT TAATTGCGGA GGGGAATTTC TCTTCTGTAA
          TACAACACAA CTGATCATAC TCCCATGCAG AATAAAACAA ATTATAAATA
          TGTGGCAGAG TGTAGGAAAA GCAATGTATG CCCCTCCCAT CAGGGGACAA
          ATTAAATGTG TGTCCAATAT TACAGGGCTG CTGCTAACAA GAGATGGTGG
          TGAGACCTTC AGACCT
p8cas0089 GAAGAGGTAG TAATTAGATC TCAAAATTTC ACAGACAATG CTAAAACCAT
          AATAGTACAG CTGAATAAAA CTGTAGAAAT TAATTGTACA AGACCCAACA
          ACAATACAAG AAAAAGTATA CATATAGGGC CAGGGAGAGC ATTTTATGCA
          ACAGGAGACA TAATAGGAGA TATAAGACAA GCCTATTGTA ACATTAGTAG
          AGAAAAATGG AATAACACTT TAGAACAGGT AGTTCAAAAA TTAAGAGAAC
          AATTTGGGAG TAAAACAATA GTCTTTCAGC CATCCTCAGG AGGGGACCCA
          GAAATTGTAA CTCACAGTTT TAACTGCGGA GGGGAGTTTT TCTTCTGTGA
          GACAACACAA CTGATCAGAC TCCCATGCAA AATAAGACAA ATTATAAATA
          TGTGGCAGAG TGTAGGAAAA GCAATATATG CCCCTCCCAT CGGGGGACAA
          ATTAAATGTG TGTCAAATAT TACAGGGCTG CTGCTAACGA GAGATGGTGG
          TGAGACCTTC AGACCT
p8cas0090 GAAGAGGTAG TAATTAGATC TCAAAATTTC ACAGACAATG CTAAAACCAT
          AATAGTACAG CTGAAGGAAT CTGTAGAAAT TAATTGTACA AGACCCAACA
          ACAATACAAG AAAAAGTATA CATATAGGGC CAGGGAGAGC ATTTTATGCA
          ACAGGAGAAA TAATAGGAGA TATAAGACAA GCCTATTGTA ACATTAGTAG
          AGAAAAATGG AATAACACTT TAGCACAGGT AGTTAAAAAA TTAAAAGAAC
          AATTTGGGAA AGAAACAATA GTCTTTCGGC CATCCTCAGG AGGGGACCCA
          GAGATTGTAA CTCACAGTTT TAATTGCGGA GGGGAATTTT TCTTCTGTAA
          TACAACACAA CTGATCATAC TCCCATGCAG AATAAAACAA ATTATAAATA
          TGTGGCAGAG TGTAAGAAAA GCAGTATATG CCCCTCCCAT CAGGGGACAA
          ATTAAATGTG TGTCCAATAT TACAGGGCTG CTGCTAACAA GAGATGGTGG
          TGAGACCTTC AGACCT
p8cbs0091 GAAGAGGTAG TAATCAGATC TCAAAATTTC ACAGACAATG CTAAAACCAT
          AATAGTACAA CTGAATGAAT CTGTAGAAAT TAATTGTACA AGACCCAACA
          ACAATACAAG AAAAAGTATA AATATAGGGC CAGGGAGAGC ATTTTATGCA
          ACAGGAGACA TAATAGGAGA TATAAGACAA GCCCATTGTA ACATTAGTAG
          AGAAAAATGG AAGAACACTT TAGAACAGGT AGTCAAAAAA TTAAGAGAAC
          AATTTGGGAA TAAAACAATA GTCTTTCAGC CATCCTCAGG AGGGGACCCA
          GAAATTGTAA CTCACAGTTT TAATTGCGGA GGGGAATTTT TCTTCTGTAA
          TACAACACAA CTGATCATAC TCCCATGCAG AATAAAACAA ATTATAAATA
          TGTGGCAGAG TGTAGGAAAA GCAATGTATG CCCCTCCCAT CAGGGGACAA
          ATTAAATGTT TGTCAAATAT TACAGGGCTG CTACTAACAA GAGATGGTGG
          TGAGACCTTC AGACCT
p8cbs0092 GAAGAGGTAG TAATTAGATC TCAAAATTTC ACAGACAATG CTAAAACCAT
          AATAGTACAG CTGAATGAAA CTGTAGAAAT TAATTGTACA AGACCCAACA
          ACAATACAAG GAAAAGTATA AATATAGGGC CAGGGAGAGC ATTTTATGCA
          ACAGGAGACA TAATAGGAGA TATAAGACAA GCCCATTGTA ACATTAGTAA
          AGAAAAATGG AGTAACACTT TAGAACAGGT AGTTAAAAAA TTAAGAGAAC
          AATTTGGGAA TAGAACAATA GTCTTTCAGC CATCCTCAGG AGGGGACCCA
          GAAATTGTAA CTCACAGTTT TAATTGCGGA GGGGAATTTT TCTTCTGTAA
          TACAACACAA CTGATCATAC TCCCATGCAG AATAAAACAA ATTATAAATA
          TGTGGCAGAG TGTAGGAAAA GCAATGTATG CCCCTCCCAT CAGGGGACAA
          ATTAAATGTT TGTCAAATAT TACAGGGCTG CTGCTAACAA GAGATGGTGG
          TGAGACCTTC AGACCT
p8cbs0093 GAAGAGGTAG TAGTTAGATC TCAAAATTTC ACAGACAATG CTAAAACCAT
          AATAGTACAG CTGAATGAAT CTGTAGAAAT TAATTGTACA AGACCCAACA
          ACAACACAAG AAAAAGTATA CATATAGGGC CAGGGAGAGC ATTTTATGCA
          ACAGGAGCCA TAATAGGAGA TATAAGACAA GCCCATTGTA ACATTAGTAG
          AGGAAAATGG AAAAACACTT TAGAACAGGT AGTTAAAAAA TTAAGAGAAC
          AATTTGGGAA TAATACAATA GTCTTTCAGC CATCCTCAGG AGGGGACCCA
          GAAATTGTAA CTCACAGTTT TAATTGCGGA GGGGAATTTT TCTTCTGTAA
          TACAACACAA CTGATCATAC TCCCATGCAG AATAAAACAA ATTATAAATA
          TGTGGCAGAG TGTAGGAAAA GCAATGTATG CCCCTCCCAT CAGGGGACAA
          ATTAAATGTG TGTCAAATAT TACAGGGCTG CTGCTAACAA GAGATGGTGG
          TGAGACCTTC AGACCT
p8cbs0094 GAAGAGGTAG TAATTAGATC TCAAAATTTC ACAGACAATG CTAAAACCAT
          AATAGTACAG CTGAATGAAA CTGTAGAAAT TAATTGTACA AGATCCAACA
          ACAATACAAG AAAAAGTATA CATATAGGGC CAGGGAGAGC ATTTTATGCA
          ACAGGAGACA TAATAGGAGA TATAAGACAA GCCCATTGTA ACATTAGTAG
          AGAAATATGG AATAACGCTT TAGAACAGGT AGTTAAAAAA TTAAAAGAAC
          AATTTGGGAA TAAAACAATA GTCTTTCAGC CATCCTCAGG AGGGGACCCA
          GAAATTGTAA CTCACAGTTT TAATTGCGGA GGGGAATTTT TCTTCTGTAA
          TACAACACAA CTGATCATAC TCCCATGCAG AATAAAACAA ATTATAAATA
          TGTGGCAGAG TGTAGGAGAA GCAATGTATG CCCCTCCCAT CAGGGGACAA
          ATTAATTGTT TGTCAAATAT TACAGGGCTG CTACTAACAA GAGATGGTGG
          TGAGACCTTC AGACCT
p8cbs0095 GAAGAGGTAG TAATTAGATC TCAAAATTTC ACAGACAATG CTAAAACCAT
          AATAGTACAG CTGAATGAAA CTGTAGAAAT TAATTGTACA AGACCCAACA
          ACAATACAAG AAAAAGTATA CATATAGGGC CAGGGAGAGC ATTTTATGCA
          ACAGGAGCCA TAATAGGAGA TATAAGGCAA GCCTATTGTA ACATTAGTAG
          AGCAAAATGG AATAACACTT TAGAACAGGT AGTTAAAAAA TTAAGAGAAC
          AATTTGGGGA TAAAACAATA GTCTTTCGGC CATCCTCAGG AGGGAATCCA
          GAAATTGTAA CTCACAGTTT TAATTGCGGA GGGGAATTTT TCTTCTGTAA
          TACAACACAA CTGATCATAC TCCCATGCAG AATAAAACAA ATTATAAATA
          TGTGGCAGAG TGTAGGAAAA GCAATGTATG CCCCTCCCAT CAGGGGACAA
          ATTAAATGTG TGTCAAATAT TACAGGGCTG CTGCTAACAA GAGATGGTGG
          TGAGACCTTC AGACCT
p8cbs0096 GAAGAGGTAG TAATTAGATC TCAAAATTTC ACAGACAATG CTAAAACCAT
          AATAGTACAG CTGAATGAAA CTGTAGAAAT TAATTGTACA AGACCCAACA
          ACAATACAAG AAAAAGTATA CATATAGGGC CAGGGAGAGC ATTTTATGCA
          ACAGGAGAAA TAATAGGAGA TATAAGACAA GCCTATTGTA ACATTAGTAG
          AGGAAAATGG AATAACACTT TAGAACAGGT AGTTAAAAAA TTAAGAGAAC
          AATTTGGGAA TAAAACAATA GTCTTTCAGC CATCCTCAGG AGGGGACCCA
          GAAATTGTAA CTCACAGTTT TAATTGCGGA GGGGAATTTT TCTTCTGTAA
          TACAACACAA CTGATCATAC TCCCATGCAG AATAAAACAA ATTATAAATA
          TGTGGCAGAG TGTAGGAAAA GCAATGTATG CCCCTCCCAT CAGGGGACAA
          ATTAAATGTG TGTCAAATAT TACAGGGCTG CTGCTAACAA GAGATGGTGG
          TGAAACCTTC AGACCT
p8cbs0097 GAAGAGGTAG TAATTAGATC TCAAAATTTC ACAGACAATG CTAAAACCAT
          AATAGTACAG CTGAATGAAA CTGTAGAAAT TAATTGTACA AGACCCAACA
          ACAATACAAG AAAAAGTATA CATATAGGGC CAGGGAGAGC ATCTTATGCA
          ACAGGAGAAA TAATAGGAGA TATAAGACAA GCCTATTGTA ACATTAGTAG
          AGCAAAATGG AATAACACTT TAGAACAGGT AGTTAAAAAA TTAGGAGAAC
          AACTTGGGAA TAAACCAATA GTCTTTCGGC CATCCTCAGG AGGGGACCCA
          GAAATTGTAA CTCACAGTTT TAATTGCGGA GGGGAATTTT TCTTCTGTAA
          TACAACACAA CTGATCATAC TCCCATGCAG AATAAAACAA ATTATAAATA
          TGTGGCAGAG TGTAGGAAAG GCAATGTATG CCCCTCCCAT CAGGGGACAA
          ATTAGATGTG TGTCCAATAT TACAGGGCTG CTGCTAACAA GAGATGGTGG
          TGAGACCTTC AGACCT
p8cbs0098 GAAGAGGTAG TAATTAGATC TCAAAATTTC ACAGACAATG CTAAAACCAT
          AATAGTACAG CTGAATACAT CTGTAGAAGT TAATTGTACG AGACCTAACA
          ACAATACAAG AAAAAGTATA CATATAGGGC CAGGGAGAGC ATTTTATGCA
          ACAGGAGAAA TAATAGGAGA TATAAGACAA GCCTATTGTA ACATTAGTAG
          AAAAGATTGG AATAACACTT TAGAACGGGT AGTCAAAAAA TTAAGAGAAC
          AATTTGGGAA TAAAACAATA ACCTTTCGGC CATCCTCAGG AGGGGACCCA
          GAAATTGTAA CCCACAGTTT TAATTGCGGA GGGGAATTTT TCTTCTGTAA
          TACAACACAA CTGATCATAC TCCCATGCAG AATAAAACAA ATTGTAAACA
          TGTGGCAGAG TGTAGGAAAA GCAATATATG CCCCTCCCAT CAGGGGACAA
          ATTAAATGTG TGTCCAATAT TACAGGGTTG CTGCTAACAA GAGATGGTGG
          TGAGACCTTC AGACCT
p8ccs0099 GAAGAGGTAG TAATTAGATC TCAAAACTTC ACAGACAATG CTAAAACCAT
          AATAGTACAG CTGAATACAT CTGTAGAAAT TAATTGTACA AGACCCAACA
          ACAATACAAG AAAAAGTATA CATATAGGGC CAGGGAGAGC ATTTTATGCA
          ACAGGAGACA TAATAGGAGA TATAAGACAA GCCCATTGTA ACATTAGTAG
          AGGAAAATGG AATAGCACTT TAGAACAGGT AGTTAAAAAA TTAAGAGAAC
          AATTTGGGAA TAAAACAATA GTCTTTCAGC CATCCTCAGG AGGGGACCCA
          GAAATTGTAA CTCACAGTTT TAATTGCGGA GGGGAATTTT TCTTCTGTAA
          TACAACACAA CTGATCATAC TCCCATGCAG AATAAAACAA ATTATAAATA
          TGTGGCAGAG CGTAGGAAAA GCAATGTATG CCCCTCCCAT CAGGGGACAA
          ATTAATTGTT TGTCAAATAT TACAGGGCTG CTGCTGACAA GAGATGGTGG
          TGAGACCTTC AGACCT
p8ccs0100 GAAGAGGTAG TAGTTAGATC TCAAAATTTC ACAGACAATG CTAAAACCAT
          AATAGTACAG CTGAATGAAT CTGTAGAAAT TAATTGTACA AGGCCCAACA
          ACAACACAAG AAAAAGTATA CATATAGGGC CAGGGAGAGC ATTTTATGCA
          ACAGGAGCCA TAATAGGAGA TATAAGACAA GCCCATTGTA ACATTAGTAG
          AGGAAAATGG AAAAACACTT TAGAACAGGT AGTTAAAAAA TTAAGAGAAC
          AATTTGGGAA TAAAACAATA GTCTTTCAGC CATCCTCAGG AGGGGACCCA
          GAAATTGTAA CTCACAGTTT TAATTGCGGA GGGGAATTTT TCTTCTGTAA
          TACAACACAA CTGATCATAC TCCCATGCAG AATAAAACAA ATTATAAATA
          TGTGGCAGAG TGTAGGAAAA GCAATGTATG CCCCTCCCAT CAGGGGACAA
          ATTAAATGTG TGTCAAATAT TACAGGGCTG CTGCTAACAA GAGATGGTGG
          TGAGACCTTC AGACCT
p8ccs0101 GAAGAGGTAG TAATTAGATC TCAAAATTTC ACAGACAATG CTAAAACCAT
          AATAGTACAG CTGAATAAAA CTGTAGAAAT TAATTGTACA AGACCCAACA
          ACAATACAAG AAAAAGTATA CATATAGGGC CAGGGAGAGC ATTTTATGCA
          ACAGGAGACA TAATAGGAGA TATAAGACAA GCCTATTGTA ACATTAGTAG
          AGAAAAATGG AATAACACTT TAGAACAGGT AGTTCAAGAA TTAAGAGAAC
          AATTTGGGAA TAAAACAATA GTCTTTCAGC CATCCTCAGG AGGGGACCCA
          GAAATTGTAA CTCACAGTTT TAATTGCGGA GGGGAGTTTT TCTTCTGTAA
          TACAACACAA CTGATCAGAC TCCCATGCAG AATAAGACAA ATTATAAACA
          TGTGGCAGAG TGTAGGAAAA GCAATATATG CCCCTCCCAT CGGGGGACAA
          ATTGAATGTG TGTCAAATAT TACAGGGCTG CTGCTAACAA GAGATGGTGG
          TGAGACCATC AGACCT
p8ccs0102 GAAGAGGTAG TAATTAGATC TCAAAATTTC ACAGACAATG CTAAAACCAT
          AATAGTACAG CTGAATGAAA CTGTAGAAAT TAATTGTACA AGACCCAACA
          ACAATACAAG AAAAAGTATA CATATAGGGC CAGGGAGAGC ATTTTATGCA
          ACGGGAGAAA TAATAGGAGA TATAAGACAA GCCTATTGTA ACATTAGTAG
          AGCAAAATGG AATAACACTT TAGAACAGGT AGTTAAAAAA TTAAGAGAAC
          AATTTGGGAA TAAAACAATA GCCTTTCGGC CATCCTCAGG AGGGGACCCA
          GAAATTGTAA CTCACAGTTT TAATTGTGGA GGGGAATTTT TCTTCTGTAA
          TACAACACAA CTGATCATAT TCCCATGCAG AATAAAACAA ATTATAAATA
          TGTGGCAGAG TGTAGGAAAA GCAATGTATG CCCCTCCCAT CAGGGGACAA
          ATTAAATGTG TGTCAAATAT TACAGGGCTG CTGCTGACAA GAGATGGTGG
          TGAGACCTTC AGACCT
p8ccs0103 GAAGAGGTAG TAATTAGATC TCAAAATTTC ACAGACAATG CTAAAACCAT
          AATAGTACAG CTGAATGAAA CTGTAGAAAT TAATTGTACA AGACCCAACA
          ACAATACAAG AAAAAGTATA CATATAGGGC CAGGGAGAGC ATTTTATGCA
          ACAGGAGAAA TAATAGGAGA TATAAGACAA GCCTATTGTA ACATTAGTAG
          AGCAAAATGG AATAACACTT TAGAACAGGT AGTTAAAAAA TTAGGAGAAC
          AATTTGGGAA TAAACCAATA GTCTTTCGGC CATCCTCAGG AGGGGACCCA
          GAAATTGTAA CTCACAGTTT TAATTGCGGA GGGGAATTTT TCTTCTGTAA
          TACAACACAA CTGATCATAC TCCCATGCAG AATAAAACAA ATTATAAATA
          TGTGGCAGAG TGTAGGAAAA GCAATGTATG CCCCTCCCAT CAGGGGACAA
          ATTAGATGTG TGCCCAATAT TACAGGGCTG CTGCTAACAA GAGATGGTGG
          TGAGACCTTC AGACCT
p8ccs0104 GAAGAGGTAG TTATTAGATC TCAAAATTTC ACTGACAATG CTAAAACCAT
          AATAGTACAG CTGAAAGAAA CTGTAGAAAT TAATTGTACA AGACCCAACA
          ACAATACAAG GAAAAGTATA CATATAGGGC CAGGGAGAGC ATTTTATGCA
          ACAGGAGCCA TAATAGGAGA TATAAGACAA GCCTATTGTA ACATTAGTAG
          AAAAGATTGG AATAACACTT TAGAACAGGT AGTTAAAAAA TTAAGAGAAC
          AGTTTGGGAA TAAAACAATA GCCTTTCGGC CATCCTCAGG AGGGGACCCA
          GAAATTGTAA CTCACAGTTT TAATTGTGGA GGGGAATTTT TCTTCTGTAA
          TACAACACAA CTGATCATAC TCCCATGCAG AATAAAACAA ATTATAAATA
          TGTGGCAGAG TGTAGGAAAA GCAATGTATG CCCCTCCCAT CAGAGGACAA
          ATTAAATGTG TGTCAAATAT TACAGGGCTG CTGCTAACAA GAGTTGGTGG
          TGAGACCTTC AGACCT
p8ccs0105 GAAGAGGTAG TAATTAGATC TCAAAATTTC ACAGACAATG CTAAAACCAT
          AATAGTACAG CTGAAGGAAT CTGTAGAAAT TAATTGTACA AGACCCAACA
          ACAATACAAG AAAAAGTATA CATATAGGGC CAGGGAGAGC ATTTTATGCA
          ACAGGAGAAA TAATAGGAGA TATAAGACAA GCCTATTGTA ACATTAGTAG
          AGAAAAATGG AATAACACTT TAGCACAGGT AGTTAAAAAA TTGGGAGAAC
          AATTTGGGAA AGAAACAATA GTCTTTCGGC CATCCTCAGG AGGGGACCCA
          GAAATTGTAA CTCACAGTTT TAATTGCGGA GGGGAATTCT TCTTCTGTAA
          TACAACACAA CTGATCATAC TCCCATGCAG AATAAAACAA ATTGTAAATA
          TGTGGCAGAG CGTAGGAAAA GCAATATATG CCCCTCCCAT CAGGGGACAA
          ATTAAATGTG TGTCAAATAT TACAGGGCTG CTGCTAACAA GAGATGGTGG
          TGAGACCTTC AGACCT
p8cds0106 GAAGAGGTAG TAATTAGATC TCAAAATTTC ACAGACAATG CTAAAACCAT
          AATAGTACAG CTGAATGAAT CTGTAGAAAT TAATTGTACA AGACCCAACA
          ACAATACAAG AAAAAGTATA AATATAGGGC CAGGGAGAGC ATTTTATGCA
          ACAGGAGACA TAATAGGAGA TATAAGACAA GCCCATTGTA ACATTAGTAG
          AGGAAAATGG AATAACACTT TAGAACAGGT AGTTAAAAAA TTAAGAGAAC
          AATTTGGGAA TAAAACAATA GTCTTTCAGC CATCCTCAGG AGGGGACCCA
          GAAATTGTAA CTCACAGTTT TAATTGCGGA GGGGAATTTT TCTTCTGTAA
          TACAACACAA CTGATCATAC TCCCATGCAG AATAAAACAA ATTATAAATA
          TGTGGCAGAG TGTAGGAAAA GCAATGTATG CCCCTCCCAT CAGGGGACAA
          ATTACATGTT TGTCAAATAT TACAGGGCTG CTGCTAACAA GAGATGGTGG
          TGAGACCTTC AGACCT
p8cds0107 GAAGAGGTAG TTATTAGATC TCAAAATTTC ACAGACAATG CTAAAACCAT
          AATAGTACAG CTGAATACAT CTGTAGAAAT TAATTGTACA AGACCCAACA
          ACAATACAAG AAAAAGTATA CATATAGGGC CAGGGAGAGC ATTTTATGCA
          ACAGGAGACA TAATAGGAGA TATAAGACAA GCCCACTGTA ACATTAGTAG
          AGAAGATTGG AAAAACACTT TAGAACAGGT AGTTAAAAAA TTAAGAGAAC
          AATTTGGGAA TAAAACAATA GTCTTTCAGC CATCCTCAGG AGGGGACCCA
          GAAATTGCAA CTCACAGTTT TAATTGCGGA GGGGAATTTT TCTTCTGTAA
          TACAACACAA CTGATCATAC TCCCATGCAG AATAAAACAA ATTATAAATA
          TGTGGCAGAG TGTAAGAAAA GCAATGTATG CCCCTCCCAT CAGGGGACAA
          ATTAAATGTT TGTCAAATAT TACAGG-CTG CTGCTAACAA GAGATGGTGG
          TGAGACCTTC AGACCT
p8cds0108 GAAGAGGTAG TAATTAGATC TCAAAATTTC ACAGACAATG CTAAAACCAT
          AATAGTACAG CTGAATGAAA CTGTAGAAAT TAATTGTACA AGACCCAACA
          ACAATACAAG AAAAAGTATA CATATAGGGC CAGGGAGAGC ATTTTATGCA
          ACAGGAGACA TAATAGGAGA TATAAGACAA GCCTATTGTA ACATTAGTAG
          AGGAAAATGG AATAACACTT TAGAACAGGT AGTTAAAAAA TTAAGAGAAC
          AATTTGGGAA TAAAACAATA GTCTTTCAGC CATCCTCAGG AGGGGACCCA
          GAAATTGTAA CTCACAGCTT TAATTGCGGA GGGGAATTTT TCTTCTGTAA
          TACAACACAA CTGATCATAC TCCCATGCAG AATAAAACAA ATTATAAATA
          TGTGGCAGAG TGTAGGAAAA GCAATGTATG CCCCTCCCAT CAGGGGACAA
          ATTAAATGTG TGTCAAATAT TACAGGGCTG CTGCTGACAA GAGATGGTGG
          TGAGACCTTC AGACCT
p8cds0109 GAAGAGGTAG TAATTAGATC TCAAAATTTC ACAGACAATG CTAAAACCAT
          AATAGTACAG CTGAATGAAA CTGTAGAAAT TAATTGTACA AGACCCAACA
          ACAGTACAAG GAAAAGTATA CATATAGGGC CAGGGAGAGC ATTTTATGCA
          ACAGGAGAAA TAATAGGAGA TATAAGACAA GCCTATTGTA ACATTAGTAG
          AAAAAATTGG AATAACACTT TAGAACAGGC AGTTAAAAAA TTAAGAGAAC
          AATTTGGGAA TAGAACAATA GCCTTTCGGC CATCCTCAGG AGGGGACCCA
          GAAATTGTAA CTCACAGTTT TAATTGCGGA GGGGAATTTT TCTTCTGTAA
          TACAACACAA CTGATCATAC TCCCATGCAG AATAAAACAA ATTATAAATA
          TGTGGCAGAG TGTAGGAAAA GCAATGTATG CCCCTCCCAT CAGGGGACAA
          ATTAAATGTG TGTCAAATAT TACAGGGCTG CTGCTAACAA GAGATGGTGG
          TGAAACCTTC AGACCT
p8cds0110 GAAGAGGTAG TTATTAGATC TCAAAATTTC ACAGACAATG CTAAAACCAT
          AATAGTACAG CTGAAAGAAA CTGTAGAAAT TAATTGTACA AGACCCAACA
          ACAATACAAG GAAAAGTATA CATATAGGGC CAGGGAGAGC ATTTTATGCA
          ACAGGAGCCA TAATAGGAGA TATAAGACAA GCCTATTGTA ACATTAGTAG
          AAAAGATTGG AATAACACTT TAGAACAGGT AGTTAAAAAA TTAAGAGAAC
          AGTTTGGGAA TAAAACAATA GCCTTTCGGC CATCCTCAGG AGGGGACCCA
          GAAATTGTAA CTCACAGTTT TAATTGTGGA GGGGAATTTT TCTTCTGTAA
          TACAACACAA CTGATCATAC TCCCATGCAG AATAAAACAA ATTATAAATA
          TGTGGCAGAG TGTAGGAAAA GCAATGTATG CCCCTCCCAT CAGAGGACAA
          ATTAAATGTG TGTCAAATAT TACAGGGCTG CTGCTAACAA GAGATGGTGG
          TGAGACCTTC AGACCT
p8ces0111 GAAGAGGTAG TAATTAGATC TCAAAATTTC ACAGACAATG CTAAAACCAT
          AATAGTACAG CTGAATGAAA CTGTAGAAAT TAATTGTACA AGACCCAACA
          ACAATACAAG AAAAAGTATA CATATAGGGC CAGGGAGAGC ATTTTATGCA
          ACAGGAGCCA TAATAGGAGA TATAAGACAA GCCCATTGTA ACATTAGTAG
          CTTAAAATGG AAGAACACTT TAGAACAGGT AGTTAAAAAA TTAGGAGAAC
          AATTTGGGAA TAAAACAATA GTCTTTCAGC CATCCTCAGG AGGGGACCCA
          GAAATTGTAA CTCACAGTTT TAATTGCGGA GGGGAATTTT TCTTCTGTAA
          TACGACACGA CTGATCACAC TCCCATGCAG AATAGAACAA ATTATAAATA
          TGTGGCAGAG TGTAGGAAAA GCAATGTATG CCCCTCCCAT CAGGGGACAA
          ATTAAATGTG TGTCAAATAT TACAGGGCTG CTGCTAACAA GAGATGGTGG
          TGAGACCTTC AGACCT
p8ces0112 GAAGAGGTAG TAATTAGATC TCAAAATTTC ACAGACAATG CTAAAACCAT
          AATAGTACAG CTGAATGAAA CTGTAGAAAT TAATTGTACA AGACCCAATA
          ACAATACAAG AAAAAGTATA CATATAGGGC CAGGGAGAGC ATTTTATGCA
          ACAGGAGAAA TAATAGGGGA TATAAGACAA GCCTATTGTA ACATTAGTAG
          AGCAAAATGG AACAACACTT TAGAACGGGT AGTTAAAAAA TTAAGAGAAC
          AATTTGGGAA TAAAACAATA GTCTTCCAGC CATCCTCAGG AGGGGACCCA
          GAAATTGTAA CTCACAGTTT TAATTGCGGA GGGGAATTTT TCTTCTGTAA
          TACAACACAA CTGATCATAC TCCCATGCAG AATAAAACAA ATTATAAATA
          TGTGGCAGAG TGTAGGAAAA GCAATGTATG CCCCTCCCAT CAGGGGACAA
          ATTAAATGTG TGTCAAATAT TACAGGGCTG CTGCTAACAA GAGATGGTGG
          TGAGACTTTC AGACCT
p8p01s113 GAAGAGGTAG TAATTAGATC TCAAAATTTC ACAGACAATG CTAAAACCAT
          AATAGTACAG CTGAATGAAA CTGTAGAAAT TAATTGTACA AGACCCAACA
          ACAATACAAG AAAAAGTATA CATATAGGGC CAGGGAGAGC ATTTTATGCA
          ACAGGAGAAA TAATAGGAGA TATAAGACAA GCCTATTGTA ACATTAGTAG
          AGCAAAATGG AATAACACTT TAGAACAGGT AGTTAAAAAA TTAAGAGAAC
          AATTTGGGGA TAAAACAATA GTCTTTCAGC CATCCTCAGG AGGGGACCCA
          GAAATTGTAA CTCACAGTTT TAATTGCGGA GGGGAATTTT TCTTCTGTAA
          TACAACACAA CTGATCATAC TCCCATGCAG AATAAAACAA ATTATAAATT
          TGTGGCAGAG TGTAGGAAAA GCAATATATG CCCCTCCCAT CAGGGGACAA
          ATTAAATGTG TGTCCAATAT TACAGGGCTG CTGCTAACAA GAGATGGTGG
          TGAGACCTTC AGACCT
p8p01s114 GAAGAGGTAG TAATTAGATC TCAAAATTTC ACAGACAATG CTAAAACCAT
          AATAGTACAG CTGAATAAAA CTGTAGAAAT TAATTGTACA AGACCCAACA
          ACAATACAAG AAAAAGTATA CCTATAGGGC CAGGGAGAGC ATTTTATGCA
          ACAGGAGACA TAATAGGAGA TATAAGACAA GCCTATTGTA ACATTAGTAG
          AAGAAAATGG AATGACACTT TAGAACAGGT AGTTAACAAA TTAAGAGAAC
          AATTTGGGAA TAAAACAATA GTCTTTCAGC CATCCTCAGG AGGGGACCCA
          GAAATTGTAA CTCACAGTTT TAATTGCGGA GGGGAATTCT TCTTCTGTAA
          TACAACACAA CTGATCATAC TCCCATGCAG AATAAAACAA ATTATAAATA
          CGTGGCAGAG TGTAGGAAAA GCAATGTATG CTCCTCCCAT CAGGGGACAA
          ATTAAATGTG TGTCAAATAT TACAGGGCTG CTGCTAACAA GAGATGGTGG
          TGAGACCTTC AGACCT
p8p02s115 GAAGAGGTAG TAATTAGATC TCAAAATTTC ACAGACAATG CTAAAACCAT
          AATAGTACAG CTGAATAAAT CTGTAGAAAT TAATTGTACA AGACCCAACA
          ACAATACAAG AAAAAGTATA AATATAGGGC CAGGGAGAGC ATTTTATGCA
          ACAGGAGACA TAATAGGAGA TATAAGACAA GCCCATTGTA ACATTAGTAG
          AGAAAATTGG AAAAACACTT TAGAACAGGT AGTTAAAAAA TTAAGAGAAC
          AATTTGGGAA TAAAACAATA GTCTTTCAGC CATCCCCAGG AGGGGACCCA
          GAAATTGTAA CTCACAGTTT TAATTGCGGA GGGGAATTTT TCTTCTGTAA
          TACAACACAA CTGATCATAC TTCCATGCAG AATAAAACAA ATTATAAATA
          TGTGGCAGAG TGTAGGAAAA GCAATGTATG CCCCTCCCAT CAGGGGACAA
          ATTAATTGTT TGTCAAATAT TACAGGGCTG CTGCTGACAA GAGATGGTGG
          TGAGACCTTC AGACCT
p8p02s116 GAAGAGGTAG TAATTAGATC TCAAAATTTC ACAGACAATG CTAAAACCAT
          AATAGTACAG CTGAATGAAT CTGTAGAAAT TAATTGTACA AGACCCAACA
          ACAATACAAG AAAAAGTATA CATATAGGGC CAGGGAGAGC ATTTTATGCA
          ACAGGAGAAA TAATAGGAGA TATAAGACAA GCCTATTGTA ACATTAGTAG
          AGAAAAATGG AATAACACTT TAGCACAGGT AGTTAAAAAA TTAAGAGAAC
          AATTTGGGGA AAAAACAATA GTCTTTCGGC CATCCTCAGG AGGGGACCCA
          GAAATTGTAA CTCACAGTTT TAATTGCGGA GGGGAATTTT TCTTCTGTAA
          TACAACACAA CTGATCATAC TCCCATGCAG AATAAAACAA ATTATAAATA
          TGTGGCAGAG TGTAGGAAAA GCAATATATG CCCCTCCCAT CAGGGGACAA
          ATTAAATGTG TGTCAAATAT TACAGGGCTG CTGCTGACAA GAGATGGTGG
          TGAGACCTTC AGACCT
p8p03s117 GAAGAGGTAG TAATTAGATC TCAAAATTTC ACAGACAATG CCAAAACCAT
          AATAGTACAG CTGAATGAAA CTGTAGAAAT TAATTGTACA AGACCCAACA
          ACAATACAAG AAAAAGTATA CATATAGGGC CAGGGAGAGC ATTTTATGCA
          ACAGGAGACA TAATAGGAGA TATAAGACAA GCCCATTGTA ACATTAGTAG
          AGGAAAATGG AGTAACACTT TAGAACAGGT AGTTAAAAAA TTAAGAGAAC
          AATTTGGGAA TAAAACAATA GTCTTTCAGC CAGCCTCAGG AGGGGACCCA
          GAAATTGTAA CTCACAGTTT TAATTGCGGA GGGGAATTTT TCTTCTGTAA
          TACAACACAA CTGATCATAC TCCCATGCAG AATAAAACAA ATTATAAATA
          TGTGGCAGAG TGTAGGAAAA GCAATGTATG CCCCTCCCAT CAGGGGACAA
          ATTAAATGTT TGTCAAATAT TACAGGGCTG CTGCTAACAA GAGATGGTGG
          TGAGACCTTC AGACCT
p8p03s118 GAAGAGGTAG TAATTAGATC TCAAAATTTC ACAAACAATG CTAAAACCAT
          AATAGTACAG CTGAAGGAAT CTGTAGAAAT TAATTGTACA AGACCCAACA
          ACAATACAAG AAAAAGTATA CATATAGGGC CAGGGAGAGC ATTTTATGCA
          ACAGGAGAAA TAATAGGAGA TATAAGACAA GCCTATTGTA ACATTAGTAG
          AAAAAATTGG AATAGCACTT TAGAACAGGT AGTTGAAAAA TTAAGAGAAC
          AATTTGGGAA TAAAACAATA ATCTTTCGGC CATCCTCAGG AGGGGACCCA
          GAAATTGTAA CTCACAGTTT TAATTGCGGA GGGGAATTTT TCTTCTGTAA
          TACAACACAA CTGATCATAC TCCCATGCAG AATAAAACAA ATTGTAAATA
          TGTGGCAGAG TGTAGGAAAA GCAATATATG CCCCTCCCAT CAGGGGACAA
          ATTAAATGTG TGTCAAATAT TACAGGGCTG CTGCTAACAA GAGATGGTGG
          TGAGACCTTC AGACCT
p8p04s119 GAAGAGGTAG TAATTAGATC TCAAAATTTC ACAGACAATG CTAAAACCAT
          AATAGTACAG CTGAATGAAT CTGTAGAAAT TAATTGCACA AGACCCAACA
          ACAATACAAG GAAAAGTATA AATATAGGGC CAGGGAGAGC ATTTTATGCA
          ACAGGAGACA TAATAGGAGA TATAAGACAA GCCCATTGTA ACATTAGTAG
          AGGAAAATGG AATAACACTT TAGAACAGGT AGTTAAAAAA TTAAGAGAAC
          AATTTGGGAA TAAAACAATA GTCTTTCAGC CATCCTCAGG AGGGGACTCA
          GAAATTGTAA CTCACAGTTT TAATTGCGGA GGGGAATTTT TCTTCTGTAA
          TACAACACAA CTGATCATAC TCCCATGCAG AATAAAACAA ATTATAAATA
          TGTGGCAGAG TGTAGGAAAA GCAATGTATG CCCCTCCCAT CAGGGGACAA
          ATTAATTGTT TGTCAAATAT TACAGGGCTG CTGCTAACAA GAGATGGTGG
          TGAGACCTTC AGACCT
p8p04s120 GAAGAGGTAG TAATTAGATC TCAAAATTTC ACAGACAATG CTAAAACCAT
          AATAGTACAG CTGAATGAAA CTGTAGAAAT TAATTGTACA AGACCCAACA
          ACAATACAAG AAAAAGTATA CATATAGGGC CAGGGAGAGC ATTTTATGCA
          ACAGGAGAAA TAATAGGAGA TATAAGACAA GCCTATTGTA ACATTAGTAG
          AGACAAATGG AATAACACTT TAGAACAGGT AGTTGAAAAA TTAAGAGAAC
          AATTTGGGAA TAAAACAATA GTCTTTCAGC CATCCTCAGG AGGGGACCCA
          GAAATTGTAA CTCACAGTTT TAATTGCGGA GGGGAGTTTT TCTTCTGTGA
          TACAACACAA CTGATCAGAC TCCCATGCAG AATAAGACAA ATTATAAATA
          TGTGGCAGAG TGTAGGAAAA GCAATATATG CCCCTCCCAT CGGGGGACAA
          ATTGAATGTG TGTCAAATAT TACAGGGCTG CTGCTAACAA GAGATGGTGG
          TGAGACCTTC AGACCT
p8p04s121 GAAGAGGTAG TAATTAGATC TCAAAATTTC ACAGACAATG CTAAAACCAT
          AATAGTACAG CTGAATGAAA CTGTAGAAAT TACTTGTACA AGACCCAACA
          ACAATACAAG GAAACGTATA CACATAGGGC CAGGGAGAGC ATTTTATGCA
          ACAGGAGCCA TAATAGGAGA TATAAGACGA GCCTATTGTA ACATTAGTAG
          AAAAGATTGG AATAACACTT TAGAAAAGGT AGTTAAAAAA TTAAGAGAAC
          AATTTAGGAA TAAAACAATA GCCTTTCGGC CATCCTCAGG AGGGGACCCA
          GAAATTGTAA CTCACAGTTT TAATTGCGGA GGGGAATTTT TCTTCTGTAA
          TACAACACAA CTGATCATAC TCCCATGCAG AATAAAACAA ATTATAAATA
          CGTGGCAGAG TGTAGGAAAA GCAATGTATG CTCCTCCCAT CAGGGGACAA
          ATTAAATGTG TGTCAAATAT TACAGGGCTG CTGCTAACAA GAGATGGTGG
          TGAAACCTTC AGACCT
p8p05s122 GAAGAGGTAG TAATTAGATC TCAAAATTTC ACAGACAATG CTAAAACCAT
          AATAGTACAG CTGAAAACAT CTGTAGAAAT TAATTGTACA AGACCCAACA
          ACAATACAAG AAAAAGTATA CATATAGGGT CAGGGAGAGC ATTTTATGCA
          ACAGGAGGCA TAATAGGAGA TATAAGACAA GCCCATTGTA ACATTAGTAG
          AGAAATATGG CATAACACTT TAGAACAGGT AGTTAAAAAA TTAAGAGAAC
          AATTTGGGAA TAAAACAATA GTCTTTCAGC CATCCTCAGG AGGGGACCCA
          GAAATTGTAA CCCACAGTTT TAATTGCGGA GGGGAATTTT TCTTCTGTAA
          TACAACACAA CTGATCATAC TCCTATGCAG AATAAAACAA ATTATAAATA
          TGTGGCAGAG TGTAGGAAAA GCAATGTATG CCCCTCCCAT CAGGGGACAA
          ATTAATTGTT TGTCAAATAT TACAGGGCTG CTGCTAACAA GAGATGGTGG
          TGAGACCTTC AGACCT
p8p05s123 GAAGAGGTAG TAATTAGATC TCAAAATTTC ACAGACAATG CTAAAACCAT
          AATAGTACAG CTGAATGAAA CTGTAGAAAT TAATTGTACA AGACCCAACA
          ACAACACAAG AAAAAGTATA CATATAGGGC CAGGGAGAGC ATTTTATGCA
          ACAGGAGCCA TAATAGGAGA TATAAGACAA GCCTATTGTA GCATTAGTAG
          AGAAAGGTGG AATAACACTT TAAAACAGGT AGTTAGAAAA TTAAGAGAAC
          AATTTGGGAA TAAAACAATA GTCTTTCGGC CATCCTCAGG AGGGGACCCA
          GAAATTGTAA CTCACAGTTT TAATTGCGGA GGGGAATTTT TCTTCTGTAA
          TACAACACAA CTGATCAGAC TCCCATGCAG AATAAGACAA ATTATAAATA
          TGTGGCAGAG TGTAGGAAAA GCAATATATG CCCCTCCCAT CGGGGGACAA
          ATTAAATGTG TGTCAAATAT TACAGGGCTG CTGCTAACAA GAGATGGTGG
          TGAGACCTTC AGACCT
p8p05s124 GAAGAGGTGG TAATTAGATC TCAAAATTTC ACAGACAATG CTAAAACCAT
          AATAGTACAG CTGAATCAAA CCGTAGAAAT TAATTGTACA AGACCCAACA
          ACAATACAAG AAAAAGTATA CATATAGGGC CAGGGAGAGC ATTTTATGCA
          ACAGGAAACA TAATAGGAGA TATAAGACAA GCCTATTGTA ACATTAGTAG
          AAGAAAATGG AATGACACTT TAGAACAGGT AGTTAACAAA TTAAGAGAAC
          AATTTGGGAA TAAAACAATA TTCTTTCGGC CATCCTCAGG AGGGGACCCA
          GAAATTGTAA CTCACAGTTT TAATTGCGGA GGGGAATTTT TCTTCTGTAA
          TACAACACAA CTGATCATAC TCCCATGCAG AATAAAACAA ATTGTAAATA
          TGTGGCAGAG TGTAGGAAAA GCAATATATG CCCCTCCCAT CAGGGGACAA
          ATTAAATGTG TGTCAAATAT TACAGGGCTG CTGCTAACAA GAGATGGTGG
          TGAGACCTTC AGACCT
p8p06s125 GAAGAGGTAG TAATTAGATC TCAAAATTTC ACAGACAATG CTAAAACCAT
          AATAGTACAG CTGAATAAAA CTGTAAAAAT TAATTGTACA AGACCCAACA
          ACAATACAAG AAAAAGTATA CATATAGGGC CAGGGAGAGC ATTTTATGCA
          ACAGGAAACA TAATAGGAGA TATAAGACAA GCCTATTGTA ACATTAGTAG
          AAGAAAATGG AATAACACTT TAGAACAGGT AGTTAAAAAA TTAAGAGAAC
          AATTTGGGAA TAAAACAATA GTCTTTCAGC CATCCTCAGG AGGGGACCCA
          GAAATTGTAA CTCACAGTTT TAATTGCGGA GGGGAATTTT TCTTCTGTAA
          TACAACACAA CTGATCAGAC TCCCATGCAG AATAAGACAA ATTATAAATA
          TGTGGCAGAG TGTAGGAAAA GCAATATATG CCCCTCCCAT CGGGGGACAA
          ATTAAATGTG TGTCAAATAT TACAGGGCTG CTGCTAACAA GAGATGGTGG
          TGAGACCTTC AGACCT
p8p07s126 GAAGAGGTAG TAATTAGATC TCAAAATTTC ACAGACAATG CTAAAACCAT
          AATAGTACAG CTGAATAAAT CTGTAGAAAT TAATTGTACA AGACCCAACA
          ACAATACAAG AAGAAGTATA ACTATAGGGC CAGGGAGAGC ATTTTATGCA
          ACAGGAGACA TAATAGGAGA TATAAGACAA GCCCATTGTA ACATTAGTAG
          AGAAAATTGG CATAACACTT TAGAACAGGT AGTTAAAAAA TTAAGAGAAC
          AATTTGGGAA TAAAACAATA GTCTTTCAGC CATCCTCAGG AGGGGACCCA
          GAAATTGTAA CTCACAGTTT TAATTGCGGA GGGGAGTTTT TCTTCTGTAA
          TACAACACAA CTGATCATAC TCCCATGCAG AATAAAACAA ATTATAAATA
          TGTGGCAGAG TGTAGGAAAA GCAATGTATG CCCCTCCCAT CAGGGGACAA
          ATTAAATGTT TGTCAAATAT TACAGGGCTG CTGCTAACAA GAGATGGTGG
          TGAGACCTTC AGACCT
p8p07s127 GAAGAGGTAG TAATTAGATC TCAAAATTTC ACAGATAATG CTAAAACCAT
          AATAGTACAG CTGAATGAAA CTGTAGAAAT TAATTGTACA AGACCCAACA
          ACAATACAAG AAAAAGTATA CATATAGGGC CAGGGAGAGC ATTTTATGCA
          ACAGGAGACA TAATAGGAGA TATAAGACAA GCCTATTGTA ACATTAGTAG
          AGACAAATGG AATAACACTT TAGAACAGGT AGTTGAAAAA TTAAGAGAAC
          AATTTGGGAA TAAAACAATA GTCTTTCAGC CATCCTCAGG AGGGGACCCA
          GAAATTGTAA CTCACAGTTT TAACTGCGGA GGGGAGTTTT TCTTCTGTGA
          TACAACACAA CTGATCAGAC TCCCATGCAG AATAAGACAA ATTATAAATA
          TGTGGCAGAG TGTAGGAAAA GCAATATATG CCCCTCCCAT CGGGGGACAA
          ATTAAATGTG TGTCAAATAT TACAGGGCTG CTGCTAACAA GAGATGGTGG
          TGAGACCTTC AGACCT
p8p07s128 GAAGAGGTAG TAATTAGATC TCAAAATTTC ACAGACAATG CTAAAACCAT
          AATAGTACAG CTGAATACAT CTGTAGAAAT TAATTGTACA AGACCCAACA
          ACAATACAAG AAAAAGTATA CATATAGGGC CAGGGAGAGC ATTTTATGCA
          ACAGGAGAAA TAATAGGAGA TATAAGACAA GCCTATTGTA ACATTAGTAG
          AAAAAATTGG AATAACACTT TAGAACAGGT AGTTGAAAAA TTAAGAGAAC
          AATTTGGGAA TAAAACAATA GCCTTTCAGC CGTCCTCAGG AGGGGACCCA
          GAAATTGTAA CTCACAGTTT TAATTGCGGA GGGGAATTTT TCTTCTGTAA
          TACAACACAA CTGATCATAC TCCCATGCAG AATAAAACAG ATTATAAATA
          TGTGGCAGAG TGTAGGAAAA GCAATATATG CCCCTCCCAT CAGGGGACAA
          ATTAAATGTG TGTCAAATAT TACAGGGCTG CTGCTAACAA GAGATGGTGG
          TGAGACCTTC AGACCT
p8p08s129 GAAGAGGTAG TAATTAGATC TCAAAATTTC ACAGACAATG CTAAAACCAT
          AATAGTACAG CTGAATAAAT CTGTAGAAAT TAATTGTACA AGACCCAACA
          ACAATACAAG AAGAAGTATA ACTATAGGGC CAGGGAGAGC ATTTTATGCA
          ACAGGAGACA TAATAGGGGA TATAAGACAA GCCCATTGTA ACATTAGTAG
          AGAAAGTTGG AGTAACACTT TAGAACAGGT AGTTAAAAAA TTAAGAGAAC
          AATTTGGGAA TAAAACAATA GCCTTTCAGC CATCCTCAGG AGGGGACCCA
          GAAATTGTAA CTCACAGTTT TAATTGCGGA GGGGAATTTT TCTTCTGTAA
          TACAACAAAA CTGATCATAC TCCCATGCAG AATAAAACAA ATTATAAATA
          TGTGGCAGAG TGTAGGAAAA GCAATGTATG CCCCTCCCAT CAGGGGACAA
          ATTAAATGTT TGTCAAATAT CACAGGGCTG CTGCTGACAA GAGATGGTGG
          TGAGACCTTC AGACCT
p8p09s130 GAAGAGGTAG TAATTAGATC TCAAAATTTC ACAGACAATG CTAAAACCAT
          AATAGTACAG CTGAATGAAA CTGTAGAAAT TAATTGTACA AGACCCAACA
          ACAATACAAG AAAAAGTATA AATATAGGGC CAGGGAGAGC ATTTTATGCA
          ACAGGAGACA TAATAGGAGA TATAAGACAA GCCCATTGTA ATATTAGTAG
          AGGAAAATGG AATAACACTT TAGAACAGGT AGTTAAAAAA TTAAGAGAAC
          AATTTGGGAA TAAAACAATA GTCTTTCAGC CATCCTCAGG AGGGGACCCA
          GAAATTGTAA CTCACAGTTT TAATTGCGGA GGGGAATTTT TCTTCTGTAA
          TACAACACAA CTGATCATAC TCCCATGCAG AATAAAACAA ATTATAAATA
          TGTGGCAGAG TGTAGGAAAA GCAATGTATG CCCCTCCCAT CAGGGGACAA
          ATTAATTGTT TGTCAAATAT TACAGGGCTG CTGCTAACAA GAGATGGTGG
          TGAGACCTTC AGACCT
p8p09s131 GAAGAGGTAG TAATTAGATC TCAAAATTTC ACAGACAATG CTAAAACCAT
          AATAGTACAG CTGAATGAAA CTGTAGAAAT TAATTGTACA AGACCCAACA
          ACAATACAAG AAAAAGTATA CATATAGGGC CAGGGAGAGC ATTTTATGCA
          ACAGGAGAAA TAATAGGAGA TATAAGACAA GCCTATTGTA ACATTAGTAG
          AAGAAAATGG AATAACACTT TAGAACAGGT AGTTAAAAAA TTAAGAGAAC
          AATTTGGGAA TAAAACAATA GTCTTTCGGC CATCCTCAGG AGGGGACCCA
          GAAATTGTAA CTCACAGTTT TAATTGCGGA GGGGAATTTT TCTTCTGTAA
          TACAACACAA CTGATCATAC TCCCATGCAG AATAAAACAA ATTATAAATA
          TGTGGCAGAG TGTAGGAAAA GCAATGTATG CCCCTCCCAT CAGGGGACAA
          ATTAAATGTG TGTCAAATAT TACAGGGCTG CTGCTAACAA GAGATGGTGG
          TGAGACCGTC AGACCT
p8p09s132 GAAGAGGTAG TAATCAGATC TCAAAATTTC ACAGACAATG CTAAAACCAT
          AATAGTACAG CTGAAGGAAT CTGTAGAAAT TAATTGTACA AGACCCAACA
          ACAATACAAG AAAAAGTATA CATATAGGGC CAGGGAGAGC ATTTTATGCA
          ACAGGAAACA TAATAGGAGA TATAAGACAA GCCTATTGTA ACATTAGTAG
          AAAAGATTGG AATAACACTT TAGAACAGGT AGTTGAAAAA TTAAGAGAAC
          AATTTGGGAA TAAAACAATA ATCTTTCGGC CATCCTCAGG AGGGGACCCA
          GAAATTGTAA CCCACAGTTT TAATTGCGGA GGGGAGTTTT TCTTCTGTGA
          TACACCACAA CTGATCAGAC TCCCATGCAA AATAAGACAA ATTATAAATA
          TGTGGCAGAG TGTAGGAAAA GCAATATATG CCCCTCCCAT CGCGGGACAA
          ATTGAATGTG TGTCAAATAT TACAGGGCTG CTGCTAACAA GAGATGGTGG
          TGAGACCTTC AGACCT
p8p10s133 GAAGAGGTAG TAATTAGATC TCAAGATTTC ACAGACAATG CTAAAACCAT
          AATAGTACAG CTGAATGAAT CTGTAGAAAT TAATTGTACA AGACCCAACA
          ACAACACAAG AAAAAGTATA CATATAGGGC CAGGGAGAGC ATTTTATGCA
          ACAGGAGACA TAATAGGAGA TATAAGACAA GCCCATTGTA ACATTAGCAG
          AGGAAAATGG AATAACACTT TAGAACAGGT AGTTAAAAAA TTAAGAGAGC
          AATTTGGGAA TAAAACAATA GTCTTTCAGC CATCCTCAGG AGGGGACCCA
          GAAATTGTAA CCCACAGTTT TAATTGCGGA GGGGAATTTT TCTTCTGTAA
          TACAACACAA CTGATCATAC TCCCATGCAG AATAAAACAA ATTATAAATA
          TGTGGCAGAG TGTAGGAAAA GCAATGTATG CCCCTCCCAT CAGGGGACAA
          ATTAAATGTT TGTCAAATAT TACAGGGCTG CTACTAACAA GAGATGGTGG
          TGAGACCTTC AGATCT
p8p10s134 GAAGAGGTAG TAATTAGATC TCAAAATTTC ACAGACAATG CTAAAACCAT
          AATAGTACAG CTGAAGGAAT CTGTAGAAAT TAATTGTACA AGACCCAACA
          ACAATACAAG AAAAAGTATA CATATAGGGC CAGGGAGAGC ATTTTATGCA
          ACAGGAGAAA TAATAGGAGA TATAAGACAA GCCTATTGTA ACATTAGTAG
          AGCAGATTGG AACAACACTT TAAAACAGGT AGTTAGAAAA TTAGGAGAAC
          AATTTGGGAA TAAAACAATA GCCTTTCAGC CGTCCTCAGG AGGGGACCCA
          GAAATTGTAA CTCACAGTTT TAATTGCGGA GGGGAATTTT TCTTCTGTAA
          TACAACACAA CTGATCATAC TCCCATGCAG AATAAAACAA ATTATAAATA
          TGTGGCAGAG TGTAGGAAAA GCAATGTATG CCCCTCCCAT CAGGGGGCAA
          ATTAGATGTG TGTCAAATAT TACAGGGCTG TTGCTGACAA GAGATGGTGG
          TGAAACCTTC AGACCT
p8p10s135 GAAGAGGTAG TAATTAGATC TCAAAATTTC ACAGACAATG CTAAAACCAT
          AATAGTACAG CTGAATAAAA CTGTAGAAAT TAATTGTACA AGACCCAACA
          ACAATACAAG AAAAAGTATA CATATAGGAC CAGGGAGAGC ATTTTATGCA
          ACAGGAGAAA TAATAGGAGA TATAAGACAA GCCTATTGTA ACATTAGTAG
          AGCAGATTGG AACAGCACTT TAGGACAGGT AGTTGAAAAA TTAAGAGAAC
          AATTTGGGAA TAAAACAATA TTCTTTCGGC CATCCTCAGG AGGGGACCCA
          GAAATTGTAA CTCACAGTTT TAATTGTGGA GGGGAATTTT TCTTCTGTAA
          TACAACACAA CTGATCATAC TCCCATGCAA AATAAAACAA ATTATAAATA
          TGTGGCAGAG TGTAGGAAAA GCAATATATG CTCCTCCCAT CAGGGGACAA
          ATTAAATGTG TGTCCAATAT TACAGGGCTG CTGCTAACAA GAGATGGTGG
          TGAGACCTTC AGACCT
p8p10s136 GAAGAGGTAG TAATTAGATC TCAAAATTTC ACAGACAATG CTAAAACCAT
          AATAGTACAG CTGAATACAT CTGTAGAAAT TAATTGTACA AGACCCAACA
          ACAATACAAG GAAAAGTTTA CATATAGGGC CAGGGAGAGC ATTTTATGCA
          ACAGGAGAAA TAATAGGAGA TATAAGACAA GCCTATTGTA ACATTAGTAG
          AGCAGATTGG AACAACACTT TAAAACAGGT AGTTGAAAAA TTAAGAGAAC
          AATTTGGGAA TAAAACAATA GCCTTTCAGC CATCCTCAGG AGGGGACCCA
          GAAATTGTAA CTCACAGCTT TAATTGTGGA GGGGAATTTT TCTTCTGTAA
          TACAACACAA CTGATCATAC TCCCATGCAG AATAAAACAA GTTATAAATA
          TGTGGCAGAG TGTAGGAAAA GCAATGTATG CCCCTCCCAT CAGAGGACAA
          ATTAGATGCG TGTCAAATAT TACAGGGCTG CTGCTAACAA GAGATGGTGG
          TGAGACCTTC AGACCT
p8p10s137 GAAGAGATAG TAATTAGATC GCAAAATTTC ACAGACAATG CTAAAACCAT
          AATAGTACAG CTGAATACTT CTGTAGAAAT TAATTGTACA AGACCTAACA
          ACAATACAAG AAAAAGTATA CATATAGGGC CAGGGAGAGC ATTTTATGCA
          ACAGGAGAAA TAATAGGAGA TATAAGACAA GCCTATTGTA ACATTAGTAG
          AGCAGATTGG AATAGCACTT TAAAACAGGT AGTTGAAAAA TTAAGAGAAC
          AATTTGGGAA TAAAACAATA TTCTTTCGGC CATCTTCAGG AGGGGACCCA
          GAAATTGTAA CTCACAGTTT TAATTGTGGA GGAGAATTTT TCTTCTGTAA
          TACAACACAA TTGATCATAC TCCCATGCAG AATAAAACAA ATTGTAAATA
          CGTGGCAGAG TGTAGGAAAA GCAATGTATG CTCCTCCCAT TAGGGGACAA
          ATTAAATGTG TGTCAAATAT TACAGGGCTG CTGCTAACAA GAGATGGTGG
          TGAGACCTTC AGACCT
p8p11s138 GAAGAGGTAG TAATTAGATC TCAAAATTTC ACAGACAATG CTAAAACCAT
          AATAGTACAG CTGAATGAAA CTGTGGAAAT TAATTGTACA AGACCCAACA
          ACAATACAAG AAAAAGTACA CATATAGGGC CAGGGAGAGC ATTTTATGCA
          ACAGGAGAAA TAATAGGAGA TATAAGACAA GCCTATTGTA ACATTAGTAG
          AGAAAAATGG AATAACACTT TAGCACAGGT AGTTAAAAAA TTAAGAGAAC
          AATTTGGGAA TAAAACAATA GTCTTTCAGC CATCCTCAGG AGGGGACCCA
          GAAATTGTAA CTCACAGTTT TAATTGCGGA GGGGAGTTTT TCTTCTGTGA
          TACAACACAA CTGATCAGAC TCCCATGCAG AATAAGACAA ATTATAAATA
          TGTGGCAGAG TGTAGGAAAA GCAATATATG CCCCTCCCAT CGGGGGACAA
          ATTGAATGTG TGTCAAATAT TACAGGGCTG CTGCTAACAA GAGATGGTGG
          TGAGACCTTC AGACCT
p8p11s139 GAAGAGGTAG TAATTAGATC TCAAAATTTC ACAGACAATG CTAAAACCAT
          AATAGTACAG CTGAATGAAA CTGTAGAAAT CAATTGTACA AGACCCAACA
          ACAATACAAG GAAAAGAATA CGCATAGGGC CAGGGAGAGC ATTTTATGCA
          ACAGGAGGCA TAATAGGAGA TATAAGACGA GCCTATTGTA ACATTAGCAG
          AAAAGATTGG AATAAAACTT TAGGACAGGT AGTTGAAAAA TTAAGAGAAC
          AATTTGGGAA TAAAACAATA GCCTTTCGGC CATCCTCAGG AGGGGACCCA
          GAAATTGTAA CTCACAGTTT TAATTGCGGA GGGGAATTTT TCTTCTGTAA
          TACAACACAA CTGATCATAC TCCCATGCAG AATAAAACAA ATTATAAATA
          GGTGGCAGAG TGTAGGAAAA GCAATGTATG CCCCTCCCAT CGGGGGACTA
          ATTAGATGTG TGTCAAATAT TACAGGGCTG CTGCTAACAA GAGATGGTGG
          CGAGACCTTC AGACCT
p8p11s140 GAAGAGGTAG TAATTAGATC TCAAAATTTC ACAGACAATG CTAAAACCAT
          AATAGTACAG CTGAATACAT CTGTAGAAAT TAATTGTACA AGACCCAACA
          ACAATACAAG GAAAAGTATA CATATAGGGC CAGGGAGAGC ATTTTATGCA
          ACAGGAGAAA TAATAGGAGA TATAAGACAA GCCTATTGTA ACATTAGTAG
          AGCAGATTGG AACAACACTT TAAAACAGGT AGTTGAAAAA TTAAGAGAAC
          AATTTGGGAA TAAAACAATA GCCTTTCAGC CATCCTCAGG AGGGGACCCA
          GAAATTGTAA CTCACAGCTT TAATTGTGGA GGGGAATTTT TCTTCTGTAA
          TACAACACAA CTGATCATAC TCCCATGCAG AATAAAACAA GTTATAAATA
          TGTGGCAGAG TGTAGGAAAA GCAATGTATG CCCCTCCCAT CAGAGGACAA
          ATTAGATGCG TGTCAAATAT TACAGGGCTG CTGCTAACAA GAGATGGTGG
          TGAGACCTTC AGACCT
p8p11s141 GAAGAGATAG TAATTAGATC GCAAAATTTC ACAGACAATG CTAAAACCAT
          AATAGTACAG CTGAAGGAAT CTGTAGAAAT TAATTGTACA AGACCCAACA
          ACAATACAAG GAAAAGTATA CATATAGGGC CAGGGAGAGC ATTTTATGCA
          ACAGGAGAAA TAATAGGGGA TATAAGACAA GCCTATTGTA ACATTAGTAG
          AAAAGATTGG AATAAAACTT TAGAACAGGT AGTTAAAAAA TTAAGAGAAC
          AATTTGGGAA TAAAACAATA TTCTTTCGGC CATCTTCAGG AGGGGACCCA
          GAAATTGTAA CTCACAGTTT TAATTGTGGA GGAGAATTTT TCTTCTGTAA
          TACAACACAA TTGATCATAC TCCCATGCAG AATAAAACAA ATTGTAAATA
          CGTGGCAGAG TGTAGGAAAA GCAATGTATG CTCCTCCCAT TAGGGGACAA
          ATTAAATGTG TGCCAAATAT TACAGGGCTG CTGCTAACAA GAGATGGTGG
          TGAGACCTTC AGACCT
p8p12s142 GAAGAGGTAG TAATTAGATC TCAAAATTTC ACAGACAATG CTAAAACCAT
          AATAGTACAG CTGAATGAAA CTGTAGAAAT TAATTGTACA AGACCCAACA
          ACAATACAAG AAAAAGTATA CATATAGGGC CAGGGAGAGC ATTTTATGCA
          ACAGGAGCCA TAATAGGAGA TATAAGGCAA GCCTATTGTA ACATTAGTAG
          AAAAAATTGG AATAACACTT TAGAACAGGT AGTTAAAAAA TTAAGAGAAC
          AATTTGGGAA TAAAACAATA GTCTTTCAGC CATCCTCAGG AGGGGACCCA
          GAAATTGTAA CCCACAGTTT TAATTGCGGA GGGGAATTTT TCTTCTGTAA
          TACAACACAA CTGATCATAC TCCCATGCAG AATAAAACAA ATTATAAATA
          TGTGGCAGAG TGTAGGAAAA GCAATGTATG CCCCTCCCAT CAGGGGACAA
          ATTAAATGTG TGTCAAATAT TACAGGGCTG CTGCTAACAA GAGATGGTGG
          TGAAACCTTC AGACCT
p8p12s143 GAAGAGGTAG TAATTAGATC TCAAAATTTC ACAGACAATG CTAAGACCAT
          AATAGTACAG CTGAATAAAA CTGTAGAAAT TAATTGTACA AGACCCAACA
          ACAATACAAG AAAAAGTATA CATATAGGAC CAGGGAGAGC ATTTTATGCA
          ACAGGAGAAA TAATAGGAGA TATAAGACAA GCCTATTGTA ACATTAGTAG
          AGCAGATTGG AACAGCACTT TAGAACAGGT AGTTGAAAAA TTAAGAGAAC
          AATTTGGGAA TAAAACAATA TTCTTTCGGC CATCCTCAGG AGGGGACCCA
          GAAATTGTAA CTCACAGTTT TAATTGTGGA GGGGAATTTT TCTTCTGTAA
          TACAACACAA CTGATCATAC TCCCATGCAA AATAAAACAA ATTATAAATA
          TGTGGCAGAG TGTAGGAAAA GCAATATATG CCCCTCCCAT CAGGGGACAA
          ATTAAATGTG TGTCCAATAT TACAGGGCTG CTGCTAACAA GAGATGGTGG
          TGAGACCTTC AGACCT
p8p12s144 GAAGAGGTAG TAATTAGATC TCAAAATTTC ACAGACAATG CTAAAACCAT
          AATAGTACAG CTGAATGAAA CTGTAGAAAT TAATTGTACA AGACCCAACA
          ACAATACAAG GAAAAGAATA CGCATAGGGC CAGGGAGAGC ATTTTATGCA
          ACAGGAGGCA TAATAGGAGA TATAAGACGA GCCTATTGTA ACATTAGTAG
          AAGAGATTGG AATAACACTT TAGATAAGGT AGTTGAAAAA TTAAGAGAAC
          AATTTGGGAA TAAAACAATA GCCTTTCGGC CATCCTCAGG AGGGGACCCA
          GAAATTGTAA CTCACAGTTT TAATTGCGGA GGGGAATTTT TCTTCTGTAA
          TACAACACAA CTGATCATAC TCCCATGCAG AATAAAACAA ATTATAAATA
          GGTGGCAGAG TGTAGGAAAA GCAATGTATG CCCCTCCCAT CAGTGGACTA
          ATTAGATGTG TGTCAAATAT TACAGGGCTA CTGCTAACAA GAGATGGTGG
          TGAGACCTTC AGACCT
p8p12s145 GAAGAGATAG TAATTAGATC GCAAAATTTC ACAGACAATG CTAAAACCAT
          AATAGTACAG CTGAAGGAAT CTGTAGAAAT TAATTGTACA AGACCCAACA
          ACAATACAAG GAAAAGTATA CATATAGGGC CAGGGAGAGC ATTTTATGCA
          ACAGGAGAAA TAATAGGAGA TATAAGACAA GCCTATTGTA ACATTAGTAG
          AAAAGATTGG AATAAAACTT TAGAACAGGT AGTTAAAAAA TTAAGAGAAC
          AATTTGGGAA TAAAACAATA TTCTTTCGGC CATCTTCAGG AGGGGACCCA
          GAAATTGTAA CTCACAGTTT TAATTGTGGA GGAGAATTTT TCTTCTGTAA
          TACAACACAA TTGGTCATAC TCCCATGCAG AACAAAACAA ATTGTAAATA
          CGTGGCAGAG TGTAGGAAAA GCAATGTATG CTCCTCCCAT TAGGGGACAA
          ATTAAATGTG TGTCAAATAT TACAGGGCTG CTGCTAACAA GAGATGGTGG
          TGAGACCTTC AGACCT
p8p13s146 GAAGAGGTAG TAATTAGATC TCAAAATTTC ACAGACAATG CTAAAACCAT
          AATAGTACAG CTGAATGAAA CTGTAGAAAT TAATTGTACA AGACCCAACA
          ACAACACAAG AAAAAGTATA CATATAGGGC CAGGGAGAGC ATTTTATGCA
          ACAGGAGAAA TAATAGGAGA TATAAGACAA GCCTATTGTA ACATTAATAG
          AGGAAAATGG AATAACACTT TAAAACAGGT AGTTAAAAAA TTAAGAGAAC
          AATTTGGGAA TAAAACAATA GCCTTTCAGC CATCCTCAGG AGGGGACCCA
          GAAATTGTAA CTCACAGTTT TAATTGCGGA GGGGAATTTT TCTTCTGTAA
          TACAACACAA CTGATCATAC TCCCATGCAG AATAAAACAA ATTATAAATA
          TGTGGCAGAG TGTAGGAAAA GCAATGTATG CCCCTCCCAT CAGGGGACAA
          ATTAAATGTG TGTCAAATAT TACAGGGCTG CTGCTAACAA GAGATGGTGG
          TGAGACCTTC AGGCCT
p8p13s147 GAAGAGGTAA TAATTAGATC TCAAAATTTC ACAGACAATG CTAAAACCAT
          AATAGTACAG CTGAATGAAA CTGTAGAAAT CAATTGTACA AGACCCAACA
          ACAATACAAG GAAAAGAATA CGCATAGGGC CAGGGAGAGC ATTTTATGCA
          ACAGGAGGCA TAATAGGAGA TATAAGACGA GCCTATTGTA ACATTAGCAG
          AAAAGATTGG AATAAAACTT TAGGACAGGT AGTTGAAAAA TTAAGAGAAC
          AATTTGGGAA TAAAACAATA GCCTTTCGGC CATCCTCAGG AGGGGACCCA
          GAAATTGTAA CTCACAGTTT TAATTGCGGA GGGGAATTTT TCTTCTGTAA
          TACAACACAA CTGATCATAC TCCCATGCAG AATAAAACAA ATTATAAATA
          GGTGGCAGAG TGTAGGAAAA GCAATGTATG CCCCTCCCAT CGGGGGACTA
          ATTAGATGTG TGTCAAATAT TACAGGGCTG CTGCTAACAA GAGATGGTGG
          CGAGACCTTC AGACCT
p8p13s148 GAAGAGGTAG TAATTAGATC TCAAAATTTC ACAGACAATG CTAAAACCAT
          AATAGTACAG CTGAATACTT CTGTAGAAAT TAATTGTACA AGACCTAACA
          ACAATACAAG AAAAAGTATA CATATAGGGC CAGGGAGAGC ATTTTATGCA
          ACAGGAGAAA TAATAGGAGA TATAAGACAA GCCTATTGTA ACATTAGTAG
          AGCAGATTGG AATAGCACTT TAAAACAGGT AGTTGAAAAA TTAAGAGAAC
          AATTTGGGAA TAAAACAATA GCCTTTCAGC CATCCTCAGG AGGGGACCCA
          GAAATTGCAA CTCACAGCTT TAATTGTGGA GGGGAATTTT TCTTCTGTAA
          TACAACACAA CTGATCATAC TCCCATGCAG AATAAAACAA GTTATAAATA
          TGTGGCAGAG TGTAGGAAAA GCAATGTATG CCCCTCCCAT CAGAGGACAA
          ATTAGATGCG TGTCAAATAT TACAGGGCTG CTGCTAACAA GAGATGGTGG
          TGAGACCTTC AGACCT
p8p14s149 GAAGAGGTAG TAATTAGATC TCAAAATTTC ACAGACAATG CTAAAACCAT
          AATAGTACAG CTGAATGAAA CTGTAGAAAT TAATTGTACA AGACCCAACA
          ACAATACAAG AAAAAGTATA AATATAGGGC CAGGGAGAGC ATTTTATGCA
          ACAGGAGACA TAATAGGAGA TATAAGACAA GCCCATTGTA ACATTAGTAG
          AGAAAATTGG CATAACACTT TAGAACAGGT AGTTAAAAAA TTAAGAGAAC
          AATTTGGGAA TAAAACAATA GTCTTTCAGC CATCCTCAGG AGGGGACCCA
          GAAATTGTAA CTCACAGTTT TAATTGCGGA GGGGAATTTT TCTTCTGTAA
          TACAACACAA CTGATCATAC TCCCATGCAG AATAAAACAA ATTATAAATA
          TGTGGCAGAG TGTAGGAAAA GCAATGTATG CCCCTCCCAT CAGAGGACAA
          ATTAAATGTG TGTCAAATAT TACAGGGCTG CTGCTAACAA GAGATGGTGG
          TGAGACCTTC AGACCT
p8p14s150 GAAGAGGTAG TAATTAGATC TCAAAATTTC ACAGACAATG CTAAAACCAT
          AATAGTACAG CTGAATGAAA CTGTAGAAAT TAATTGTACA AGACCCAACA
          ACAATACAAG AAAAAGTATA CATATAGGGC CAGGGATAGC ATTTTATGCA
          ACAGGAGAAA TAATAGGAGA TATAAGACAA GCCTATTGTA ACATTAGTAG
          AAAAAATTGG AATAACACTT TAGAACAGGT AGTTAAAAAA TTAAGAGAAC
          AATTTGGGAA TAAAACAATA GCCTTTCGGC CATCCTCAGG AGGGGACCCA
          GAAATTGTAA CTCACAGTTT TAATTGCGGA GGGGAATTTT TCTTCTGTAA
          TACAACACAA CTGATCATAC TCCCATGCAG AATAAAACAA ATTATAAATA
          TGTGGCAGAG TGTAGGAAAA GCAATGTATG CCCCTCCCAT CAGGGGACAA
          ATTAAATGTG TGTCAAATAT TACAGGGCTG CTGCTAACAA GAGATGGTGG
          TGAGACCTTC AGACCT
p8p14s151 GAAGAGGTAG TAATTAGATC TCAAAATTTC ACAGACAATG CTAAAACCAT
          AATAGTACAG CTGAATGAAA CTGTAGAAAT TAATTGTACA AGACCCAACA
          ACAATACAAG GAAAAGAATA CGCATAGGGC CAGGGAGAGC ATTTTATGCA
          ACAGGAGGCA TAATAGGAGA TATAAGGCGA GCCTATTGTA ACATTAGTAG
          AAGAGATTGG AATAACACTT TAGATAAGGT AGTTGAAAAA TTAAGAGAAC
          AATTTGGGAA TAAAACAATA GCCTTTCGGC CATCCTCAGG AGGGGACCCA
          GAAATTGTAA CTCACAGTTT TAATTGCGGA GGGGAATTTT TCTTCTGTAA
          TACAACACAA CTGATCATAC TCCCATGCAG AATAAAACAA ATTATAAATA
          GGTGGCAGAG TGTAGGAAAA GCAATGTATG CCCCTCCCAT CGGGGGACTA
          ATTAGATGTG TGTCAAATAT TACAGGGCTG CTGCTAACAA GAGATGGTGG
          CGAGACCTTC AGACCG
p8p14s152 GAAGAGGTAG TAATTAGATC TCAAAATTTC ACAGACAATG CTAAAACCAT
          AATAGTACAG CTGAATAAAA CTGTAGAAAT TAATTGTACA AGACCCAACA
          ACAATACAAG AAAAAGTATA CATATAGGAC CAGGGAGAGC ATTTTATGCA
          ACAGGAGAAA TAATAGGAGA TATAAGACAA GCCTATTGTA ACATTAGTAG
          AGCAGATTGG AACAGCACTT TAGAACAGGT AGTTGAAAAA TTAAGAGAAC
          AATTTGGGAA TAAAACAATA TTCTTTCGGC CATCCTCAGG AGGGGACCCA
          GAAATTGTAA CTCACAGTTT TAATTGTGGA GGGGAATTTT TCTTCTGTAA
          TACAACACAA CTGATCATAC TCCCATGCAA AATAAAACAA ATTATAAATA
          TGTGGCAGAG TGTAGGAAAA GCAATATATG CCCCTCCCAT CAGGGGACAA
          ATTAAATGTG TGTCCAATAT TACAGGGCTG CTGCTAACAA GAGATGGTGG
          TGAGACCTTC AGACCT
p8p14s153 GAAGAGGTAG TAATTAGATC TCAAAATTTC GCAGACAATG CTAAAACCAT
          AATAGTACAG CTGAATGAAA CTGTAGAAAT TAATTGTACG AGACCCAACA
          ACAATACAAG GAAAAGAATA CGCATAGGGC CAGGGAGAGC ATTTTATGCA
          ACAGAAGGCA TAATAGGAGA TATAAGACGA GCCTATTGTA ACATTAGTAG
          AAGAGATTGG AATAACACTT TAGATAAGGT AGTTAAAAAA TTAAGGGAAC
          AATTTGGGAA TAAAACAATA GCCTTTCGGC CATCCTCAGG AGGGGACCCA
          GAAATTGTAA CTCACAGTTT TAATTGCGGA GGGGAATTTT TCTTCTGTAA
          TACAACACAA CTGATCATAC TCCCATGCAG AATAAAACAA ATTATAAATA
          GGTGGCAGAG TGTAGGAAAA GCAATGTATG CCCCTCCCAT CAGTGGACTA
          ACTAGATGTG TGTCAAATAT TACAGGGCTG CTGCTAACAA GAGATGGTGG
          TGAGACCTTC AGACCT
p8p15s154 GAAGAGGTAG TAATTAGATC TCAAAATTTC ACAGACAATG CTAAAACCAT
          AATAGTACAG CTGAATAAAT CTGTAGAAAT TAATTGTACA AGACCCAACA
          ACAATACAAG AAAAAGTATA CATATAGGGC CAGGGAGAGC ATTTTATGCA
          ACAGGAGACA TAATAGGAGA TATAAGACAG GCCCATTGTA ACATTAGTAG
          AGAAAATTGG CATAACACTT TAGAACAGGT AGTTAAAAAA TTAAGAGAAC
          AATTTGGGAA TAAAACAATA GTCTTTCAGC CATCCTCAGG AGGGGACCCA
          GAAATTGTAA CTCACAGTTT TAATTGCGGA GGGGAATTTT TCTTCTGTAA
          TACAACACAA CTGATCATAC TCCCATGCAG AATAAAACAA ATTATAAATA
          TGTGGCAGAG TGTAGGAAAA GCAATGTATG CCCCTCCCAT CAGGGGACAA
          ATTAATTGTT TGTCAAATAT TACAGGGCTG CTGCTAACAA GAGATGGTGG
          TGAGACCTTC AGACCT
p8p15s155 GAAGAGGTAG TAATTAGATC TCAAAATTTC ACAGACAATG CTAAAACCAT
          AATAGTACGG CTGAATGAAA CTGTAGAAAT TAATTGTACA AGACCCAACA
          ACAATACAAG GAAAAGAATA CGCATAGGGC CAGGGAGAGC ATTTTATGCA
          ACAGGAGGCA TAATAGGAGA TATAAGACGA GCCTATTGTA ACATTAGCAG
          AAAAGATTGG AATAAAACTT TAGGACAGGT AGTTGAAAAA TTAAGAGAAC
          AATTTGGGAA TAAAACAATA GCCTTTCGGC CATCCTCAGG AGGGGACCCA
          AAAATTGTAA CTCACAGTTT TAATTGCGGA GGGGAATTTT TCTTCTGTAA
          TACAACACAA CTGATCATAC TCCCATGCAG AATAAAACAA ATTATAAATA
          GGTGGCAGAG TGTAGGAAAA GCAATGTATG CCCCTCCCAT CGGGGGACTA
          ATTAGATGTG TGTCAAATAT TACAGGGCTG CTGCTAACAA GAGATGGTGG
          CGAGACCTTC AGACCT
p8p15s156 GAAGAGGTAG TAATTAGATC TCAAAATTTC ACAGACAATG CTAAAACCAT
          AATAGTACAG CTGAATGAAA CTGTAGAAAT TAATTGTACA AGACCTAACA
          ACAATACAAG GAAAAGAATA CGCATAGGGC CAGGGAGAGC ATTTTATGCA
          ACAGAAGGCA TAATAGGAGA TATAAGACGA GCCTATTGTA ACATTAGTAG
          AAGAAATTGG AATAACACTT TAGATAAGGT AGTTAAAAAA TTAAGAGAAC
          AATTTGGGAA TAAAACAATA GCCTTTCGGC CATCCTCAGG AGGGGATCCA
          GAAATTGTAA CTCACAGTTT TAATTGCGGA GGGGAATTTT TCTTCTGTAA
          TACAACACAA CTGATCATAC TCCCATGCAG AATAAAACAA ATTATAAATA
          GGTGGCAGAG TGTAGGAAAA GCAATGTATG CCCCTCCCAT CAGTGGACTA
          ATTAGATGTG TGTCAAATAT TACAGGGCTG CTGCTAACAA GAGATGGTGG
          TGAGACCTTC AGACCT
p8p16s157 GAAGAGATAG TAATTAGATC GCAAAATTTC ACAGACAATG CTAAAACCAT
          AATAGTACAG CTGAAGGAAT CTGTAGAAAT TAATTGTACA AGACCCAACA
          ACAATACAAG GAAAAGTATA CATATAGGGC CAGGGAGAGC ATTTTATGCA
          ACAGGAGAAA TAATAGGAGA TATAAGACAA GCCTATTGTA ACATTAGTAG
          AAAAGATTGG AATAAAACTT TAGAACAGGT AGTTAAAAAA TTAAGAGAAC
          AATTTGGGAA TAAAACAATA TTCTTTCGGC CATCTTCAGG AGGGGACCCA
          GAAATTGTAA CTCACAGTTT TAATTGTGGA GGAGAATCTT TCTTCTGTAA
          TACAACACAA TTGATCATAC TCCCATGCAG AATAAAACAA ATTGTAAATA
          CGTGGCAGAG TGTAGGAAAA GCAATGTATG CTCCTCCCAT TAGGGGACAA
          ATTAAATGTG TGTCAAATAT TACAGGGCTG CTGCTAACAA GAGATGGTGG
          TGAGACCTTC AGACCT
p8p17s158 GAAGAGGTAG TAATTAGATC TCAAAATTTC ACAGACAATG CTAAAACCAT
          AATAGTACAG CTGAATGGAA CTGTAGAAAT CAATTGTACA AGACCCAACA
          ACAATACAAG GAAAAGAATA CGCATAGGGC CAGGGAGAGC ATTTTATGCA
          ACAGGAGGCA TAATAGGAGA TATAAGACGA GCCTATTGTA ACATTAGCAG
          AAAAGATTGG AATAAAACTT TAGGACAGGT AGTTGAAAAA TTAAGAGAAC
          AATTTGGGAA TAAAACAATA GCCTTTCGGC CATCCTCAGG AGGGGACCCA
          GAAATTGTAA CTCACAGTTT TAATTGCGGA GGGGAATTTT TCTTCTGTAA
          TACAACACAA CTGATCATAC TCCCATGCAG AATAAAACAA ATTATAAATA
          GGTGGCAGAG TGTAGGAAAA GCAATGTATG CCCCTCCCAT CGGGGGACTA
          ATTAGATGTG TGTCAAATAT TACAGGGCTG CTGCTAACAA GAGATGGTGG
          CGAGGCCTTC AGACCT
p8p17s159 GAAGAGGTAG TAATTAGATC TCAAAATTTC ACAGACAATG CTAAAACCAT
          AATAGTACAG CTGAATGAAA CTGTAGAAAT TAATTGTACA AGACCCAACA
          ACAATACAAG GAAAAGAATA CGCATAGGGC CAGGGAGAGC ATTTTATGCA
          ACAGGAGGCA TAATAGGAGA TATAAGACGA GCCTATTGTA ACATTAGTAG
          AAGAGATTGG AATAACACTT TAGATAAGGT AGTTGAAAAA TTAAGAGAAC
          AATTTGGGAA TAAAACAATA GCCTTTCGGC CATCCTCAGG AGGGGACCCA
          GAAATTGTAA CTCACAGTTT TAATTGCGGA GGGGAATTTT TCTTCTGTAA
          TACAACACAA CTGATCATAC TCCCATGCAG AATAAAACAA ATTATAAATA
          GGTGGCAGAG TGTAGGAAAA GCAATGTATG CCCCTCCCAT CAGTGGACTA
          ATTAGATGTG TGTCAAATAT TACAGGGCTA CTGCTAACAA GAGATGGTGG
          TGAGACCTTC AGACCT
p8p17s160 GAAGAGGTAG TAATTAGATC TCAAAATTTC ACAGACAATG CTAAAACCAT
          AATAGTACAG CTGAATACTT CTGTAGAAAT TAATTGTACA AGACCTAACA
          ACAATACAAG AAAAAGTATA CATATAGGGC CAGGGAGAGC ATTTTATGCA
          ACAGGAGAAA TAATAGGAGA TATAAGACAA GCCTATTGTA ACATTAGTAG
          AAAAGATTGG AATAAAACTT TAGAACAGGT AGTTAAAAAA TTAAGAGAAC
          AATTTGGGAA TAAAACAATA TTCTTTCGGC CATCTTCAGG AGGGGACCCA
          GAAATTGTAA CTCACAGTTT TAATTGTGGA GGAGAATTTT TCTTCTGTAA
          TACAACACAA TTGATCATAC TCCCATGCAG AATAAAACAA ATTGTAAATA
          CGTGGCAGAG TGTAGGAAAA GCAATGTATG CTCCTCCCAT TAGGGGACAA
          ATTAAATGTG TGTCAAATAT TACAGGGCTG CTGCTAACAA GAGATGGTGG
          TGAGACCTTC AGACCT
p8p18s161 GAAGAGATAG TAATTAGATC TCAAAATTTC ACAGACAATG CTAAAACCAT
          AATAGTACAG CTAAATAAAA CTGTAGAAAT TAATTGTACA AGACCCAACA
          ACAATACAAG AAAAAGTATA CATATAGGGC CAGGGAGAGC ATTTTATGCA
          ACAGGAAACA TAATAGGAGA TATAAGACAA GCCTATTGTA ACATTAGTAG
          AAGAAAATGG AATGACACTT TAGAACAGGT AGTTAACAAA TTAAGAGAAC
          AATTTGGGAA TAAAACAATA GTCTTTCAGC CATCCTCAGG AGGGGACCCA
          GAAATTGTAA CTCACAGTTT TAATTGCGGA GGGGAGTTTT TCTTCTGTGA
          TACACCACAA CTGATCAGAC TCCCATGCAA AATAAGACAA ATTATAAATA
          TGTGGCAGAG TGTAGGAAAA GCAATATATG CCCCTCCCAT CGCGGGACAA
          ATTGAATGTG TGTCAAATAT TACAGGGCTG CTGCTAACAA GAGATGGTGG
          TGAGACCTTC AGACCT
p8p18s162 GAAGAGGTAG TAATTAGATC TCAAAATTTC ACAGACAATG CTAAGACCAT
          AATAGTACAG CTGAATAAAA CTGTAGAAAT TAATTGTACA AGACCCAACA
          ACAATACAAG AAAAAGTATA CATATAGGAC CAGGGAGAGC ATTTTATGCA
          ACAGGAGAAA TAATAGGAGA TATAAGACAA GCCTATTGTA ACATTAGTAG
          AGCAGATTGG AACAGCACTT TAGAACAGGT AGTTGAAAAA TTAAGAGAAC
          AATTTGGGAA TAAAACAATA TTCTTTCGGC CATCCTCAGG AGGGGACCCA
          GAAATTGTAA CTCACAGTTT TAATTGTGGA GGGGAATTTT TCTTCTGTAA
          TACAACACAA CTGATCATAC TCCCATGCAA AATAAAACAA ATTATAAATA
          TGTGGCAGAG TGTAGGAAAA GCAATATATG CCCCTCCCAT CAGGGGACAA
          ATTAAATGTG TGTCCAATAT TACAGGGCTG CTGCTAACAA GAGATGGTGG
          TGAGACCTTC AGACCT
p8p18s163 GAAGAGATAG TAATTAGATC GCAAAATTTC ACAGACAATG CTAAAACCAT
          AATAGTACAG CTGAAGGAAT CTGTAGAAAT TAATTGTACA AGACCCAACA
          ACAATACAAG GAAAAGTATA CATATAGGGC CAGGGAGAGC ATTTTATGCA
          ACAGGAGAAA TAATAGGAGA TGTAAGACAA GCCTATTGTA ACATTAGTAG
          AAAAGATTGG AATAAAACTT TAGAACAGGT AGTTAAAAAA TTAAGAGAAC
          AATTTGGGAA TAAAACAATA TTCTTTCGGC CATCTTCAGG AGGGGACCCA
          GAAATTGTAA CTCACAGTTT TAATTGTGGA GGAGAATTTT TCTTCTGTAA
          TACAACACAA TTGATCATAC TCCCATGCAG AATAAAACAA ATTGTAAATA
          CGTGGCAGAG TGTAGGAAAA GCAATGTATG CTCCTCCCAT TAGGGGACAA
          ATTAAATGTG TGTCAAATAT TACAGGGCTG CTGCTAACAA GAGATGGTGG
          TGAGACCTTC AGACCT
p8p19s164 GAAGAGGTAG TAATTAGATC TCAAAATTTC ACAGACAATG CTAAAACCAT
          AATAGTACAG CTGAATGAAA CTGTAGAAAT TAATTGTACA AGACCCAACA
          ACAATACAAG GAAAAGAATA CACATAGGGC CAGGGAGAGC ATTTTATGCA
          ACAGGAGGCA TAATAGGAGA TATAAGACGA GCCTATTGTA ACATTAGTAG
          AAAAGATTGG AATAACACTT TAGATAAGGT AGTTAAAAAA TTAAGAGAAC
          AATTTAGGAA TAAAACAATA GCCTTTCGGC CATCCTCAGG AGGGGACCCA
          GAAATTGTAA CTCACAGTTT TAATTGCGGA GGGGAATTTT TCTTCTGTAA
          TACAACACAA CTGATCATAC TCCCATGCAG AATAAAACAA ATTATAAATA
          CGTGGCAGAG TGTAGGAAAA GCAATGTATG CTCCTCCCAT CAGGGGACAA
          ATTAAATGTG TGTCAAATAT TACAGGGCTG CTGCTAACAA GAGATGGTGG
          TGAGACCTTC AGACCT
p8p19s165 GAAGAGGTAG TAATTAGATC TCAAAATTTC ACAGACAATG CTAAAACCAT
          AATAGTACAG CTGAATAAAA CTGTAGAAAT TAATTGTACA AGACCCAACA
          ACAATACAAG AAAAAGTATA CATATAGGAC CAGGGAGAGC ATTTTATGCA
          ACAGGAGAAA TAATAGGAGA TATAAGACGA GCCTATTGTA ACATTAGTAG
          AGCAGATTGG AACAGCACTT TAGAACAGGT AGTTGAAAAA TTAAGAGAAC
          AATTTGGGAA TAAAACAATA TTCTTTCGGC CATCCTCAGG AGGGGACCCA
          GAAATTGTAA CTCACAGTTT TAATTGTGGA GGGGAATTTT TCTTCTGTAA
          TACAACACAA CTGATCGTAC TCCCATGCAA AATAAAACAA ATTATAAATA
          TGTGGCAGAG TGTAGGAAAA GCAATATATG CCCCTCCCAT CAGGGGACAA
          ATTAAATGTG TGTCCAATAT TACAGGGCTG CTGCTAACAA GAGATGGTGG
          TGAGACCTTC AGACCT
p8p1s1166 GAAGAGGTAG TAATTAGATC TCAAAATTTC ACAGACAATG CTAAAACCAT
          AATAGTACAG CTGAATGAAA CTGTAGAAAT CAATTGTACA AGACCCAACA
          ACAATACAAG GAAAAGAATA CGCATAGGGC CAGGGAGAGC ATTTTATGCA
          ACAGGAGGCA TAATAGGAGA TATAAGACGA GCCTATTGTA ACATTAGCAG
          AAAAGATTGG AATAAAACCT TAGGACAGGT AGTTGAAAAA TTAAGAGAAC
          AATTTGGGAA TAAAACAATA GCCTTTCGGC CATCCTCAGG AGGGGACCCA
          GAAATTGTAA CTCACAGTTT TAATTGCGGA GGGGAATTTT TCTTCTGTAA
          TACAACACAA CTGATCATAC TCCCATGCAG AATAAAACAA ATTATAAATA
          GGTGGCAGAG TGTAGGAAAA GCAATGTATG CCCCTCCCAT CGGGGGACTA
          ATTAGATGTG TGTCAAATAT TACAGGGCTG CTGCTAACAA GAGATGGTGG
          CGAGACCTTC AGACCT
p8p1s1167 GAAGAGGTAG TAATTAGATC TCAAAATTTC ACAGACAATG CTAAAACCAT
          AATAGTACAG CTGAATAAAA CTGTAGAAAT TAATTGTACA AGACCCAACA
          ACAATACAAG AAAAAGTATA CATATAGGAC CAGGGAGAGC ATTTTATGCA
          ACAGGAGAAA TAATAGGAGA TATAAGACAA GCCTATTGTA ACATTAGTAG
          AGCAGATTGG GACAGCACTT TAGAACAGGT AGTTGAAAAA TTAAGAGAAC
          AATTTGGGAA TAAAACAATA TTCTTTCGGC CATCCTCAGG AGGGGACCCA
          GAAATTGTAA CTCACAGTTT TAATTGTGGA GGGGAATTTT TCTTCTGTAA
          TACAACACAA CTGATCATAC TCCCATGCAA AATAAAACAA ATTATAAATA
          TGTGGCAGAG TGTAGGAAAA GCAATATATG CCCCTCCCAT CAGGGGACAA
          ATTAAATGTG TGTCCAATAT TACAGGGCTG CTGCTAACAA GAGATGGTGG
          TGAGACCTTC AGACCT
p8p1s1168 GAAGAGGTAG TAATTAGATC TCAAAATTTC ACAGACAATG CTAAAACCAT
          AATAGTACAG CTGAATACTT CTGTAGAAAT TAATTGTACA AGACCTAACA
          ACAATACAAG AAAAAGTATA CATATAGGGC CAGGGAGAGC ATTTTATGCA
          ACAGGAGAAA TAATAGGAGA TATAAGACAA GCCTATTGTA ACATTAGTAG
          AGCAGATTGG AATAGCACTT TAAAACAGGT AGTTGAAAAA TTAAGAGAAC
          AATTTGGGAA TAAAACAATA GCCTTTCAGC CATCCTCAGG AGGGGACCCA
          GAAATTGTAA CTCACAGCTT TAATTGTGGA GGGGAATTTT TCTTCTGTAA
          TACAACACAA CTGATCATAC TCCCATGCAG AATAAAACAA ATTATAAATA
          CGTGGCAGAG TGTAGGAAAA GCAATGTATG CCCCTCCCAT CAGTGGACTA
          ATTAGATGTG TGTCAAATAT TGCAGGGCTG CTGCTAACAA GAGATGGTGG
          TGAGACCTTC AGACCT
p8p20s169 GAAGAGGTAG TAATTAGATC TCAAAATTTC ACAGACAATG CTAAAACCAT
          AATAGTACAG CTGAAGGAAT CTGTAGAAAT TAATTGTACA AGACCTAACA
          ACAATACAAG AAAAAGTATA CATATAGGGC CAGGGAGAGC ATTTTATGCA
          ACAGGAGAAA TAATAGGAGA TATAAGACAA GCCTATTGTA ACATTAGTAG
          AAAAAATTGG AATACCACTT TAGAACAGGT AGTTAAAAAA TTAAGAGAAC
          AATTTGGGAA TAAAACAATA GCCTTTCAGC CGTCCTCAGG AGGGGACCCA
          GAAATTGTAA CTCACAGTTT TAATTGCGGA GGGGAATTTT TCTTCTGTAA
          TACAACACAA CTGATCATAC TCCCATGCAG AATAAAACAA ATTATAAATA
          CGTGGCAGAG TGTAGGAAAA GCAATGTATG CCCCTCCCAT CAGGGGACAA
          ATTAAATGTG TGTCAAATAT TACAGGGCTG CTGCTAACAA GAGATGGTGG
          TGAGACCTTC AGACCT
p8p2s1170 GAAGAGGTAG TAATTAGATC TCAAAATTTC ACAGACAATG CTAAAACCAT
          AATAGTACAG CTGAATGAAA CTGTAGAAAT TAATTGTACA AGACCCAACA
          ACAATACAAG GAAAAGAATA CGCATAGGGC CAGGGAGAGC ATTTTATGCA
          ACAGGAGGCA TAATAGGAGA TATAAGACGA GCCTATTGTA ACATTAGTAG
          AAGAGATTGG AATAACACTT TAGATAAGGT AGTTGAAAAA TTAAGAGAAC
          AATTTGGGAA TAAAACAATA GCCTTTCGGC CATCCTCAGG AGGGGACCCA
          GAAATTGTAA CTCACAGTTT TAATTGCGGA GGGGAATTTT TCTTCTGTAA
          TACAACACAA CTGATCATAC TCCCATGCAG AATAAAACAA ATTATAAATA
          GGTGGCAGAG TGTAGGAAAA GCAATGTATG CCCCTCCCAT CAGTGGACTA
          ATTAGATGTG TGTCAAATAT TACAGGGCTA CTGCTAACAA GAGATGGTGG
          TGAGACCTTC AGACCT
p8p2s1171 GAAGAGATAG TAATTAGATC TCAAAATTTC ACAGACAATG CTAAAACCAT
          AATAGTACAG CTGAAGGAAT CTGTAGAAAT TAATTGTACA AGACCCAACA
          ACAATACAAG AAAAAGTATA CATATAGGGC CAGGGAGAGC ATTTTATGCA
          ACAGGAGAAA TAATAGGAGA TATAAGACAA GCCTATTGTA ACATTAGTAG
          AAAAGATTGG AATAAAACTT TAGAACAGGT AGTTAAAAAA TTAAGAGAAC
          AATTTGGGAA TAAAACAATA TTCTTTCGGC CATCCTCAGG AGGGGAACCA
          GAAATTGTAA CTCACAGTTT TAATTGTGGA GGGGAATTTT TCTTCTGTAA
          TACAACACAA TTGATCATAC TCCCATGCAG AATAAAACAA ATTGTAAATA
          CGTGGCAGAG TGTAGGAAAA GCAATGTATG CTCCTCCCAT CAGGGGACAA
          ATTAAATGTG TGTCAAATAT TACAGGGCTG CTGCTAACAA GAGATGGTGG
          TGAGACCTTC AGACCT
p8p3s1172 GAAGAGGTAG TAATTAGATC TCAAAATTTC ACAGACAATG CTAAAACCAT
          AATAGTACAG CTGAATGAAA CTGTAGAAAT CAATTGTACA AGACCCAACA
          ACAATACAAG GAAAAGAATA CGCATAGGGC CAGGGAGAGC ATTTTATGCA
          ACAGGAGGCA TAATAGGAGA TATAAGACGA GCTTATTGTA ACATTAGCAG
          AAAAGATTGG AATAAAACTT TAGGACAGGT AGTTGAAAAA TTAAGAGAAC
          AATTTGGGAA TAAAACAATA GCCTTTCGGC CATCCTCAGG AGGGGACCCA
          GAAATTGTAA CTCACAGTTT TAATTGCGGA GGGGAATTTT TCTTCTGTAA
          TACAACACAA CTGATCATAC TCCCATGCAG AATAAAACAA ATTATAAATA
          GGTGGCAGAG TGTAGGAAAA GCAATGTATG CCCCTCCCAT CGGGGGACTA
          ATTAGATGTG TGTCAAATAT TACAGGGCTG CTGCTAACAA GAGATGGTGG
          CGAGACCTTC AGACCT
p8p3s1173 GAAGAGGTAG TAATTAGATC TCAAAATTTC ACAGACAATG CTAAAACCAT
          AATAGTACAG CTGAATGAAA CTGTAGAAAT TAATTGTACA AGACCCAACA
          ACAATACAAG GAAAAGAATA CGCATAGGGC CAGGGAGAGC ATTTTATGCA
          ACAGGAGGCA TAGTAGGAGA TATAAGACGA GCCTATTGTA ACATTAGTAG
          AAGAGATTGG AATAACACTT TAGATAAGGT AGTTGAAAAA TTAAAAGAAC
          AATTTGGGAA TAAAACAATA GCCTTTCGGC CATCCTCAGG AGGGGACCCA
          GAAATTGTAA CTCACAGTTT TAATTGCGGA GGGGAATTTT TCTTCTGTAA
          TACAACACAA CTGATCATAC TCCCATGCAG AATAAAACAA ATTATAAATA
          GGTGGCAGAG TGTAGGAAAA GCAATGTATG CCCCTCCCAT CGGGGGACTA
          ATTAGATGTG TGTCAAATAT TACAGGGCTG CTGCTAACAA GAGATGGTGG
          CGAGACCTTC AGACCT
p8p4s1174 GAAGAGGTAG TAATTAGATC TCAAAACTTC ACAGACAATG CTAAAACCAT
          AATAGTACAG CTGAATAAAA CTGTAGAAAT TAATTGTACA AGACCCACCA
          ACAATACAAG AAAAAGTATA CATATAGGAC CAGGGAGAGC ATTTTATGCA
          ACAGGAGAAA TAATAGGAGA TATAAGACAA GCCTATTGTA ACATTAGTAG
          AGCAGATTGG AACAGCACTT TAGAACAGGT AGTTGAAAAA TTAAGAGAAC
          AATTTGGGAA TAAAACAATA TTCTTTCGGC CATCCTCAGG AGGGGACCCA
          GAAATTGTAA CTCACAGTTT TAATTGTGGA GGGGAATTTT TCTTCTGTAA
          TACAACACAA CTGATCATAC TCCCATGCAA AATAAAACAA ATTATAAATA
          TGTGGCAGAG TGTAGGAAAA GCAATATATG CCCCTCCCAT CAGGGGACAA
          ATTAAATGTG TGTCCAATAT TACAGGGCTG CAGCTAACAA GAGATGGTGG
          TGAGACCTTC AGACAT
p8p4s1175 GAAGAGGTAG TAATTAGATC TCAAAATTTC ACAGACAATG CTAAAACCAT
          AATAGTACAG CTGAATGAAA CTGTAGAAAT TAATTGTACA AGACCCAACA
          ACAATACAAG GAAAAGAATA CGCATAGGGC CAGGGAGAGC ATTTTATGCA
          ACAGGAGGCA TAGTAGGAGA TATAAGACGA GCCTATTGTA ACATTAGTAG
          AAGAGATTGG AATAACACTT TAGATAAGGT AGTTGAAAAA TTAAGAGAAC
          AATTTGGGAA TAAAACAATA GCCTTTCGGC CATCCTCAGG AGGGGATCCA
          GAAATTGTAA CTCACAGTTT TAATTGCGGA GGGGAATTTT TCTTCTGTAA
          TACAACACAA CTGATCATAC TCCCATGCAG AATAAAACAA ATTATAAATA
          GATGGCAGAG TGTAGGAAAA GCAATGTATG CCCCTCCCAT CGGGGGACTA
          ATTAGATGTG TGTCAAATAT TACAGGGCTG CTGCTAACAA GAGATGGTGG
          TGAGACCTTC AGACCT
p8p4s1176 GAAGAGGTAG TAATTAGATC TCAAAATTTC ACAGACAATG CTAAAACCAT
          AATAGTACAG CTGAATACAT CTGTAGAAAT TAATTGTACA AGACCCAACA
          ACAATACAAG AAAAAGTATA CATATAGGGC CAGGGAGAGC ATTTTATGCA
          ACAGGAGAAA TAATAGGAGA TATAAGACAA GCCTATTGTA ACATTAGTAG
          AGCAGATTGG AATAGCACTT TAAAACAGGT AGTTGAAAAA TTAAGAGAAC
          AATTTGGGAA TAAAACAATA GCCTTTCAGC CATCCTCAGG AGGGGACCCA
          GAAATTGTAA CTCACAGCTC TAATTGTGGA GGGGAATTTT TCTTCTGTAA
          TACAACACAA CTGATCATAC TCCCATGCAG AATAAAACAA GTTATAAATA
          TGTGGCAGAG TGTAGGAAAA GCAATGTATG CCCCTCCCAT CAGAGGACAA
          ATTAGATGCG TGTCAAATAT TACAGGGCTG CTGCTAACAA GAGATGGTGG
          TGAGACCTTC AGACCT
p8p5s1177 GAAGAGGTAG TAATTAGATC TCAAAATTTC ACAGACAATG CTAAAACCAT
          AATAGTACAG CTGAATGAAA CTGTAGAAAT TAATTGTACA AGACCCAACA
          ACAATACAAG GAAAAGAATA CGCATAGGGC CAGGGAGAGC ATTTTATGCA
          ACAGGAGGCA TAATAGGAGA TATAAGGCGA GCCTATTGTA ACGTTAGTAG
          AAGAGATTGG AATAACACTT TAGATAAGGT AGTTGAAAAA TTAAGAGAAC
          AATTTGGGAA TAAAACAATA GCCTTTCGGC CATCCTCAGG AGGGGACCCA
          GAAATTGTAA CTCACAGTTT TAATTGCGGA GGGGAATTTT TCTTCTGTAA
          TACAACACAA CTGATCATAC TCCCATGCAG AATAAAACAA ATTATAAATA
          GATGGCAGAG TGTAGGAAAA GCAATGTATG CCCCTCCCAT CGGGGGACTA
          ATTAGATGTG TGTCAAATAT TACAGGGCTG CTGCTAACAA GAGATGGTGG
          CGAGACCTTC AGACCT
p8p6s1178 GAAGAGGTAG TAATTAGATC TCAAAATTTC ACAGACAATG CTAAAACCAT
          AATAGTACAG CTGAATGAAA CTGTAGAAAT TAATTGTACA AGACCCAACA
          ACAATACAAG GAAAAGAATA CGCATAGGGC CAGGGAGAGC ATTTTATGCA
          ACAGGAGGCA TAATAGGAGA TATAAGACGA GCCTACTGTA ACATTAGTAG
          AAGAGATTGG AATAACACTT TAGATAAGGT AGTTGAAAAA TTAAGAGAAC
          AATTTGGGAA TAAAACAATA GCCTTCCGGC CATCCTCAGG AGGGGACCCA
          GAAATTGTAA CTCACAGTTT TAATTGTGGA GGGGAATTTT TCTTCTGTAA
          TACAACACAA CTGATCATAC TCCCATGCAG AATAAAACAA ATTATAAACA
          GGTGGCAGAG TGTAGGAAAA GCAATGTATG CCCCTCCCAT CGGGGGACTA
          ATTAGATGTG TGTCAAATAT TACAGGGCTG CTGCTAACAA GAGATGGTGG
          TGAGACCTTC AGACCT
p8p6s1179 GAAGAGGTAG TAATTAGATC TCAAAATTTC ACAGACAATG CTAAAACCAT
          AATAGTACAG CTGAATGAAA CTGTAGAAAT TAATTGTACA AGACCCAACA
          ACAATACAAG GAAAAGAATA CGCATAGGGC CAGGGAGAGC ATTTTATGCA
          ACAGGAGGCA TAGTAGGAGA TATAAGACGA GCCTATTGTA ACATTAGTAG
          AAGAGATTGG AATAACACTT TAGAAAAGGT AGTTGAAAAA TTAAAAGAAC
          AATTTGGGAA TAAAACAATA GCCTTTCGGC CATCCTCAGG AGGGGACCCA
          GAAATTGTAA CTCACAGTTT TAATTGCGGA GGGGAATTTT TCTTCTGTAA
          TACAACACAA CTGATCATAC TCCCATGCAG AATAAAACAA ATTATAAATA
          GATGGCAGAG TGTAGGAAAA GCAATGCATG CCCCTCCCAT CGGGGGACTA
          ATTAGATGTG TGTCAAATAT TACAGGGCTG CTGCTAACAA GAGATGGTGG
          CGAGACCTTC AGACCT
p8p7s1180 GAAGAGGTAG TAATTAGATC TCAAAATTTC ACAGACAATG CTAAAACCAT
          AATAGTACAG CTGAATAAAA CTGTAGAAAT TAATTGTACA AGACCCAACA
          ACAATACAAG AAAATGTATA CATATAGGAC CAGGGAGAGC ATTTTATGCA
          ACAGGAGAAA TAATAGGAGA TATAAGACAA GCCTATTGTA ACATTAGTAG
          AGCAGATTGG AACAGCACTT TAGAACAGGT AGTTGAAAAA TTAAGAGAAC
          AATTTGGGAA TAAAACAATA TTCTTTCGGC CATCCTCAGG AGGGGACCCA
          GAAATTGTAA CTCACAGTTT TAATTGTGGA GGAGAATTTT TCTTCTGTAA
          TACAACACAA CTGATCATAC TCCCATGTAA AATAAAACAA ATTATAAATA
          TGTGGCAGAG TGTAGGAAAA GCAATATATG CCCCTCCCAT CAGGGGACAA
          ATTAAATGTG TGTCCAATAT TACAGGGCTG CTGCTAACAA GAGATGGTGG
          TGAGACCTTC AGACCT
p8p7s1181 GAAGAGGTAG TAATTAGATC TCAAAATTTC ACAGACAATG CTAAAACCAT
          AATAGTACAG CTGAATACTT CTGTAGAAAT TAATTGTACA AGACCTAACA
          ACAATACAAG AAAAAGTATA CATATAGGGC CAGGGAGAGC ATTTTATGCA
          ACAGGAGAAA TAATAGGAGA TATAAGACAA GCCTATTGTG ACATTAGTAG
          AGCAGATTGG AATAGCACTT TAAAACAGGT AGTTGAAAAA TTAAGAGAAC
          AATTTGGGAA TAAAACAATA GCCTTTCAGC CATCCTCAGG AGGGGACCCA
          GAAATTGTAA CTCACAGCTT TAATTGTGGA GGGGAATTTT TCTTCTGTAA
          TACAACACAA CTGATCATAC TCCCATGCAG AATAAAACAA ATTATAAATA
          CGTGGCAGAG TGTAGGAAAA GCAATATATG CCCCTCCCAT CAGAGGACAA
          ATTAGATGTG TGTCAAATAT TACAGGACTG CTGCTAACAA GAGATGGTGG
          TGAGACCTTC AGACCT
p8p8s1182 GAAGAGGTAG TAATTAGATC TCAAAATTTC ACAGACAATG CTAAAACCAT
          AATAGTACAG CTGAATACTT CTGTAGAAAT TAATTGTACA AGACCTAACA
          ACAATACAAG AAAAAGTATA CATATAGGGC CAGGGAGAGC ATTTTATGCA
          ACAGGAGAAA TAATAGGAGA TATAAGACAA GCCTATTGTA ACATTAGTAG
          AGCAGATTGG AATAGCACTT TAAAACAGGT AGTTGAAAAA TTAAGAGAAC
          AATTTGGGAA TAAAACAATA TTCTTTCGGC CATCCTCAGG AGGGGACCCA
          GAAATTGTAA CTCACAGTTT TAATTGTGGA GGAGAATTTT TCTTCTGTAA
          TACAACACAA CTGATCATAC TCCCATGCAA AATAAAACAA ATTATAAATA
          TGTGGCAGAG TGTAGGAAAA GCAATATATG CCCCTCCCAT CAGGGGACAA
          ATTAAATGTG TGTCCAATAT TACAGGGCTG CTGCTAACAA GAGATGGTGG
          TGAGACCTTC AGACCT
p8p9s1183 GAAGAGGTAG TAATTAGATC TCAAAATTTC ACAGACAATG CTAAAACCAT
          AATAGTACAG CTGAATGAAA CTGTAGAAAT CAATTGTACA AGACCCAACA
          ACAATACAAG GAAAAGAATA CGCATAGGGC CAGGGAGAGC ATTTTATGCA
          ACAGGAGGCA TAATAGGAGA TACAAGACGA GCCTATTGTA ACATTAGCAG
          AAAAGATTGG AATAAAACTT TAGGACAGGT AGTTGAAGAA TTAAGAGAAC
          AATTTGAGAA TAAAGCAATA GCCTTTCGGC CATCCTCAGG AGGGGACCCA
          GAAATTGTAA CTCACAGTTT TAATTGCGGA GGGGAATTTT TCTTCTGTAA
          TACAACACAA CTGATCATAC TCCCATGCAG AATAAAACAA ATTATAAATA
          GGTGGCAGAG TGTAGGAAAA GCAATGTATG CCCCTCCCAT CGGGGGACTA
          ATTAGATGTG TGTCAAATAT TACAGGGCTG CTGCTAACAA GAGATGGTGG
          CGAGACCTTC AGACCT
p8p9s1184 GAAGAGGTAG TAATTAGATC TCAAAATTTC ACAGGCAATG CTAAAACCAT
          AATAGTACAG CTGAATAAAA CTGTAGAAAT TAATTGTACA AGACCCAACA
          ACAATACAAG AAAAAGTATA CATATAGGAC CAGGGAGAGC ATTTTATGCA
          ACAGGAGAAA TAATAGGAGA TATAAGACAA GCCTATTGTA ACATTAGTAG
          AGCAGATTGG AACAGCACTT TAGAACAGGT AGTTGAAAAA TTAAGAGAAC
          AATTTGGGAA TAAAACAATA TTCTTTCGGC CATCCTCAGG AGGGGACCCA
          GAAATTGTAA CTCACAGTTT TAATTGTGGA GGGGAATTTT TCTTCTGTAA
          TACAACACAA CTGATCATAC TCCCATGCAA AATAAAACAA ATTATAAATA
          TGTGGCAGAG TGTAGGAAAA GCAATATATG CCCCTCCCAT CAGGGGACAA
          ATTAAATGTG TGTCCAATAT TACAGGGCTG CTGCTAACAA GAGATGGTGG
          TGAGACCTTC AGACCT
p8p9s1185 GAAGAGGTAG TAATTAGATC TCAAAATTTC GCAGACAATG CTAAAACCAT
          AATAGTACAG CTGAATGAAA CTGTAGAAAT TAATTGTACG AGACCCAACA
          ACAATACAAG GAAAAGAATA CGCATAGGGC CAGGGAGAGC ATTTTATGCA
          ACAGAAGGCA TAATAGGAGA TATAAGACGA GCCTATTGTA ACATTAGTAG
          AAGAGATTGG AATAACACTT TAGATAAGGT AGTTAAAAAA TTAAGAGAAC
          AATTTGGGAA TAAAACAATA GCCTTTCGGC CATCCTCAGG AGGGGACCCA
          GAAATTGTAA CTCACAGTTT TAATTGCGGA GGGGAATTTT TCTTCTGTAA
          TACAACACAA CTGATCATAC TCCCATGCAG AATAAAACAA ATTATAAATA
          GGTGGCAGAG TGTAGGAAAA GCAATGTATG CCCCTCCCAT CAGTGGACTA
          ATTAGATGTG TGTCAAATAT TACAGGGCTG CTGCTAACAA GAGATGGTGG
          TGAGACCTTC AGACCT
