# Supplementary material for: On simulated annealing phase transitions in phylogeny reconstruction
Source: Mol Phylogenet Evol. 2016 Aug;101:46–55. doi: 10.1016/j.ympev.2016.05.001 (PMC4912009; doi:10.1016/j.ympev.2016.05.001)
Supplement: Supplementary data 3 [file mmc3.zip › matrices/patient9.phy]

131 516
p9c01s001 GAAGAGGTAG TAATTAGATC TGAAAATTTC ACGGACAATG CTAAAACCAT
          AATAGTACAG CTGAATGAAT CGGTAGTAAT TAATTGTACA AGACCCAACA
          ACAATACAAG AAAAAGTATA CATATAGGAC CGGGGAGAGC ATGGTATACA
          ACAGGAGAAA TAATAGGAGA TATAAGACAA GCACATTGTA ACCTTAGTGA
          AGCAAATTGG AATAAAGCTT TAGAACAGAT AGTTAAAAAA TTAAAAGAAC
          AATTTGGGAA TAAAACAATA GTCTTTAATC AATCCTCAGG AGGGGACCCA
          GAAATTGTAA TGCACAGTTT TAATTGTGGA GGGGAATTTT TCTACTGTGA
          TACAACAAAG CTGATCACAC TCCCATGCAG AATAAAACAA ATTATAAACA
          GGTGGCAGGA AGTAGGGAAA GCAATGTATG CCCCTCCCAT CAGAGGACAA
          ATTAGATGTT CATCAAATAT TACAGGGCTG CTATTAACAA GAGATGGTGG
          TGAGGTCTTC AGACCT
p9c01s002 GAAGAGGTAG TAATTAGATC TGAAAATTTC ACGGACAATG CTAAAACCAT
          AATAGTACAG CTGAATGAAT CGGTAGCAAT TAATTGTATA AGACCCAACA
          ACAATACAAG AAAAAGTATA CATATAGGAC TGGGGAGAGC ATGGTATACA
          ACAGGAGAAA TAATAGGAAA TATAAGACAA GCACATTGTA ACCTTAGTGA
          AGCAAATTGG AATAAAGCTT TAGAACAGAT AGTTAAAAAA TTAAAAGAAC
          AATTTGGGAA TAGAACAATA GTCTTTAATC AATCCTCAGG AGGGGACCCA
          GAAATTGTAA TGCACAGTTT TAATTGTGGA GGGGAATTTT TCTACTGTAA
          TACAACAAAG CTGATCACAC TCCCATGCAG AATAAGACAA ATTATAAACA
          GGTGGCAGGA AGTAGGAAAA GCAATGTATG CCCCTCCCAT CAGAGGACAA
          ATTAGCTGTT CATCAAATAT TACAGGGCTG CTATTAACAA GAGATGGTGG
          TGAGGTCTTC AGACCT
p9c01s003 GAAGAGGTAG TAATTAGATC TGAAAATTTC ACGAACAATG CTAAAACCAT
          AATAGTACAG CTGAATGAAT CGGTAGTAAT TAATTGTACA AGACCCAACA
          ACAATACAAG AAAAAGTATA CAAATGGGAC TGGGGAGAGC ATGGTATACA
          ACAGGAGACA TAATAGGAGA TATAAGACAA GCACAATGTA ACCTTAGCGA
          AGCAGATTGG AATAAAGCTT TAGAACAGAT AGTTAAAAAA TTAAGAGAAC
          AATTTGGGAA TAAAACAATA GTCTTTAATC ACTCCTCAGG AGGGGACCTA
          GAAATTGTAA CGCACAGTTT TAATTGTGGA GGAGAATTTT TCTACTGTAA
          TACAACACAG CTGATCACAC TCTCATGCGG AATAAGACAA ATTATAAACA
          GGTGGCAGGA AGTAGGAAAA GCAATGTATG CCCCTCCCAT CCAAGGACAA
          ATTAGATGTT CATCAAATAT TACAGGGCTG CTATTAACAA GAGATGGTGG
          TGAGGTCTTC AGACCT
p9c01s004 GAAGAGGTAG TAATTAGATC TAAAAATTTC ACGGACAATA CTAAGACCAT
          AATAGTACAG CTGAATGAAA CGGTAGTAAT TAATTGTACA AGACCCAACA
          GACATACAGG AAAAAGTATA CGGATGGGAC TGGGGAGAGC ATGGCATACA
          ACAAGGGAAA TAATAGGAGG AATAAGAAAA GCATATTGTA CCCTTAATGG
          AACAAATTGG AATAAAACTT TAGAACAGGT AGTTAAAAAA TTAAGAGAAC
          AATTTAGGAA TAAAACAATA GTCTTTAATC ACTCCTCAGG AGGGGACCTA
          GAAATTACAA TGCACAGTTT TAATTGTGGA GGGGAATTTT TCTACTGTAA
          TACAACACAG CTGATCACAC TCCCATGCAG AATAAAACAA ATTATAAACA
          GGTGGCAGGA AGTAGGAAAA GCAATGTATG CCCCTCCCAT CAAAGGACAC
          ATTGACTGTT CATCAAATAT TACAGGGCTG CTATTAACAA GAGATGGTGG
          TGAGGTCTTC AGACCT
p9c02s005 GAAGAGGTAG TAATTAGATC TGAAAATTTC ACGGACAATG CTAAAACCAT
          AATAGTACAG CTGAATGAAT CGGTAGTAAT TAATTGTACA AGACCCAACA
          ACAATACAAG AAAAAGTATA CATATAGGAC CGGGGAGAGC ATGGTATACA
          ACAGGAGAAA TAATAGGAGA TATAAGACAA GCACATTGTA ACCTTAGTGA
          AGCAAATTGG AATAAAGCTT TAGAACAGAT AGTTAAAAAA TTAAAAGAAC
          AATTTGGGAA TAAAACAATA GTCTTTAATC AATCCTCAGG AGGGGACCCA
          GAAATTGTAA TGCACAGTTT TAATTGTGGA GGGGAATTTT TCTACTGTAA
          TACAACAAAG CTGATCACAC TCCCATGCAG AATAAAACAA ATTATAAACA
          GGTGGCGGGA AGTAGGAAAA GCAATGTATG CCCCTCCCAT CAGAGGACAA
          ATTAGATGTT CATCAAATAT TACAGGGCTG CTATTAACAA GAGATGGTGG
          TGAGGTCTTC AGACCT
p9c02s006 GAAGAGGTAG TAATTAGATC TAAAAATTTC ACGGACAATA CTAAAACCAT
          AATAGTACAG CTGAATGAAT CGGTAGTCAT TAATTGTACA AGACCCAACA
          ACAATACAAG AAAAAGTATA CATATGGGAC TGGGGAGAGC ATGGTATACA
          ACAGGGGAAA TAATAGGAAA TATAAGACAA GCACAGTGTA ACCTTGGTGA
          AGCAAATTGG AATAAAACTT TAGAACAGAT AGTTAAAAAA TTAAGAGAAC
          AATTTGGGAA TAAAACAATA GTCTTTAATC ACTCCTCAGG AGGGGACCTA
          GAAATTGTAA TGCACAGTTT TAATTGTGGA GGGGAATTTT TCTACTGTAA
          TACAACAAAG CTGATCACAC TCCCATGCAG AATAAGACAA ATTATAAACA
          GGTGGCAGGA AGTAGGAAAA GCAATGTATG CCCCTCCCAT CAGAGGACAA
          ATTAGATGTT CATCAAATAT TACAGGGCTG CTATTAACAA GAGATGGTGG
          TGAGGTCTTC AGACCT
p9c02s007 GAAGAGGTAG TAATTAGATC TAAAAATTTC ACGGACAATA CTAAAACCAT
          AATAGTACAG CTGAATGAAT CGGTAGTAAT TAATTGTACA AGACCCCACA
          ACAATACAAG AAAAAGTATA CAGATGGGAC TGGGGAGAGC ATGGTATACA
          ACAGGGGAAA TAATAGGAGA TATAAGACAA GCACATTGTA ACCTTAATGA
          AACAAATTGG AATAAAGCTT TAGAACAGAT AGTTAAAAAA TTAAGAGAAC
          AATTTGGGAA TAAAACAATA GTCTTTAATC AATCCTCAGG AGGGGACCCA
          GAAATTGTAA TGCACAGTTT TAATTGTGGA GGGGAATTTT TCTACTGTAA
          TACAACAAAG CTGATCACAC TCCCATGCAG AATAAGACAA ATTATAAACA
          GGTGGCAGGA AGTAGGAAAA GCAATGTATG CCCCTCCCAT CGGAGGACAA
          ATTAGATGTT CATCAAATAT TACAGGGCTG CTATTAACAA GAGATGGTGG
          TGAGGTCTTC AGACCT
p9c02s008 GAAGAGGTAG TAATTAGATC TAAAAATTTC ACGGACAATA CTAAAACCAT
          AATAGTACAG CTGAATGAAT CGGTAGTAAT TAATTGTACA AGACCCAACA
          ACAATACAAG AAAAAGTATA CAGATGGGAC TGGGGAGAGC ATGGCATACA
          ACAGGGGAAA TAATAGGAGA TATAAGACGA GCATATTGTA CCCTTAATGA
          AACAAATTGG AATAAAGCTT TAGGACAGAT AGTTAAAAAA TTAAGAGAAC
          CATTTGGGAA TAAAACAATA GTCTTTAATC ACTCCTCAGG AGGGGACCTA
          GAAATTATAA TGCACAGTTT TAATTGTGGA GGGGAATTTT TCTACTGTAA
          TACAACAAAG CTGATCACAC TCCCATGCAG AATAAAACAA ATCATAAATA
          GGTGGCAGGA AGTAGGAAAA GCAATGTATG CCCCTCCCAT TGAAGGACAA
          ATTAGATGTT CATCAAATAT TACAGGGCTG TTATTAACAA GAGATGGTGG
          TGAGGTCTTC AGACCT
p9c02s009 GAAGAGGTAG TAATTAGATC TGAAAATTTC ACGAACAATG CTAAAACCAT
          ACTAGTACAG CTGAATGAAT CGGTAGTAAT TAATTGTACA AGACCCAACA
          ACAATACAAG AAAAAGTATA CAAATGGGAC TGGGGAGAGC ATGGTATACA
          ACAGGAGACA TAATAGGAGA TATAAGACAA GCATCTTGTA ACCTTAGTGA
          AGCAGATTGG AATAAAGCTT TAAAGCAGAT AGTTAGAAAA TTAAGAGAAC
          AATTTGGGAA TAAAACAATA GTCTTTAATC AATCCTCAGG AGGGGACCTA
          GAAATTATAA TGCACAGTTT TAATTGTGGA GGGGAATTTT TCTACTGTAA
          TACAACACAG CTGATCACAC TCCCATGCAG AATAAGACAA ATTATAAATA
          GGTGGCAGGA AGTAGGAAAA GCAATGTATG CCCCTCCTAT CAAAAGACAA
          ATTAAATGTT CATCAAATAT TACAGGGCTG CTATTAACAA GAGATGGTGG
          TGAGGTCTTC AGACCT
p9c02s010 GAAGAGGTAG TAATTAGATC TGAAAATTTC ACGAACAATG TTAAAACCAT
          AATAGTACAG CTGAATGAAT CGGTAGTAAT TAATTGTGCA AGACCCGGCA
          ACAATACAAG AAAAAGTGTA CAGATGGGAC TGGGGAGAGC ATGGCATACA
          ACAGGGGAAA TAATAGGAGA TATAAGACAA GCACATTGTA ACCTTAGTGG
          AGCAGATTGG AATAAAGCTT TAAAACAGGT AGTTAAAAAA TTAAGAGAAC
          AATTTGGAAA TAAAACAATA GCCTTTAATC ACTCCTCAGG AGGGGACCTA
          GAAATTACAA TGCACAGTTT TAATTGTGGA GGGGAATTTT TCTACTGTAA
          TACAACACAG CTGATCATAC TCCCATGCAG AATAAAACAA ATTATAAACA
          GGTGGCAGGA AGTAGGAAAA GCAATGTATG CCCCTCCCAT CAAAGGACAA
          ATTAGATGTT TACCAAATAT TACAGGGCTG CTATTAACAA GAGATGGTGG
          TGAGGTCTTC AGACCT
p9c02s011 GAAGAGGTAG TAATTAGATC TAAAAATTTC ACGGACAATA CTAAGACCAT
          AATAGTACAG CTGAATGAAA CGGTAGTAAT TAATTGTACA AGACCCAACA
          GGAATACAGG AAAAAGTATA CGGATGGGAC TGGGGAGAGC ATGGCATACA
          ACAAGGGAAA TAATAGGAGA TATAAGAAAA GCATATTGTA CCCTTAATGG
          AACAAATTGG AATAAAACTT TAGAACAGGT AGTTAAAAAA TTAAGAGAAC
          AATTTAGGAA TAAAACAATA GTCTTTAATC ACTCCTCAGG AGGGGGCCTA
          GAAATTACAA TGCACAGTTT TAATTGTGGA GGGGAATTTT TCTACTGTAA
          TACAACACAG CTGATCACAC TCCCATGCAG AATAAAACAA ATTATAAACA
          GGTGGCAGGA AGTAGGAAAA GCAATGTATG CCCCTCCCAT CAAAGGACAA
          ATTAGATGTT TATCAAATAT TACAGGGCTG CTATTAACAA GAGATGGTGG
          TGAGGTCTTC AGACCT
p9c02s012 GAAGAGGTAG TAATTAGATC TAAAAATTTC ACGGACAATA CTAAGACCAT
          AATAGTACAG CTGAATGAAA CGGTAGTAAT TAATTGTACA AGACCCAACA
          GACATACAGG AAAAAGTATA CGGATGGGAC TGGGGAGAGC ATGGCATACA
          ACAAGGGAAA TAATAGGAGA TATAAGAAAA GCATATTGTA CCCTTAATGG
          AACAAATTGG AATAAAACTT TAGAACAGGT AGTTAAAAAG TTAAGAGAAC
          AATTTAGGAA TAAAACAATA GTCTTTAATC ACTCCTCAGG AGGGGACCTA
          GAAATTACAA TGCACAGTTT TAATTGTGGA GGGGAATTTT CCTACTGTAA
          TACAACACAG CTGATCACAC TCCCATGCAG AATAAAACAA ATTATAAACA
          GGTGGCAGGA AGTAGGAAAA GCAATGTATG CCCCTCCCAT CAAAGGACAA
          ATTAGATGTT TATCAAATAT TACGGGGCTG CTATTAACAA GAGATGGCGG
          GGAGATCTTC AGACCT
p9c02s013 GAAGAGGTAG TAATTAGATC TAAAAATTTC ACGGACAATA CTAAGACCAT
          AATAGTACAG CTGAATGAAA CGGTAGTAAT TAATTGTACA AGACCCAACA
          GACATACAGG AAAAAGTATA CGGATGGGAC TGGGGAGAGC ATGGCATACA
          ACAAGGGAAA TAATAGGAGA TATAAGAAAA GCATATTGTA CCCTTAATGG
          AACAAATTGG AATAAAACTT TAGAACAGGT AGTTAAAAAA TTAAGAGAAC
          AATTTAGGAA TAAAACAATA GTCTTTAATC CCTCCTCAGG AGGGGACCTA
          GAAATTACAA TGCACAGTTT TAATTGTGGA GGGGAATTTT TCTACTGTGA
          TACAACACAG CTGATCACAC TCCCATGCAG AATAAAACAG ATTATAAACA
          GGTGGCAGGA AGTAGGAAAA GCAATGTATG CCCCTCCCAT CAAAGGATAC
          ATTAAATGTT CTTCAAATAT TACAGGGCTG CTATTAACAA GAGATGGTGG
          TGAGATCTTC AGACCT
p9c03s014 GAAGAGGTAG TAATTAGATC TGAAAATTTC GCGGACAATG CTAAAACCAT
          AATAGCACAG CTGAATGAAT CGGTAGTAAT TAATTGTTCA AGACCCAACA
          ACAATACAAG AAAAAGTATA CATATAGGAC CGGGGAGAGC ATGGTATACA
          ACAGGAGAAA TAATAGGAGA TATAAGACAA GCACATTGTA ACCTTAGTGA
          AGCAGATTGG AATAAAGCTT TAAAACAGAT AGTTAAAAAA TTAAAAGAAC
          AATTTGAGAA TAAAACAATA GTCTTTAATC AATCCTCAGG AGGGGACCCA
          GAAATTGTAA TGCACAGTTT TAATTGTGGA GGGGAATTTT TCTACTGTAA
          TACAACAAAG CTGATCACAC TCCCATGCAG AATAAAACAA ATTATAAACA
          GGTGGCAGGG AGTAGGAAAA GCAATGTATG CCCCTCCCAT CAGAGGACAA
          ATTAGATGTT CATCAAATAT TACAGGGCTG CTATTAACAA GAGATGGTGG
          TGAGATCTTC AGACCT
p9c03s015 GAAGAGGTAG TAATTAGATC TAAAAATTTC ACGGACAATA CTAAAACCAT
          AATAGTACAG CTGAATGAAT CGGTAGTAAT TAATTGTACA AGACCCAACA
          ACAATACAAG AAGAAGTATA CAGATGGGAC TGGGGAGAGC ATGGTATACA
          ACAGGGGAAA TAGTAGGAGA TATAAAACAA GCACATTGTA ACCTTGGTGA
          AGCAAATTGG AATAAAACTT TAGAACAGAT AGTTAAAAAA TTAAAAGAAC
          AATTTGAGAA TAAAACAATA GTCTTTAATC AATCCTCAGG AGGGGACCTA
          GAAATTGTAA CGCACAGTTT TAATTGTGGA GGGGAATTTT TCTACTGTAA
          TACAACACAG CTGATCACCC TCCCATGCAG AATAAGACAA ATTATAAACA
          GGTGGCAGGA AGTAGGAAAA GCAATGTATG CCCCTCCCAT CAGAGGACAA
          ATTAAATGTT CATCAAATAT TACAGGGCTG CTATTAACAA GAGATGGTGG
          TGAGGTCTTC AGACCT
p9c03s016 GAAGAGGTAG TAATTAGATC TGAAAATTTC ACGGACAATG CTAAAACCAT
          AATAGTACAG CTGAATGAAT CGGTAGTAAT TACTTGTACA AGACCCAACA
          ACAATACAAG AAAAAGTATA CCTATAGGAC CGGGGAGAGC ATGGTATACA
          ACAGGAGAAA TAATAGGAAA TATAAGACAA GCACATTGTA ACCTTAGTGA
          AGCAAATTGG AATAAAGCTT TAGAACAGAT AGTTAAAAAA TTAAAAGAAC
          AATTTGGGAA TAAAACAATA GTCTTTAATC AATCCTCAGG AGGGGACCCA
          GAAATTGTAA TGCACAGTTT TAATTGTGGA GGGGAATTTT TCTACTGTAA
          TACAACAAAG CTGATCACAC TCCCATGCAG AATAAAACAA ATTATAAACA
          GGTGGCAGGA AGTAGGAAAA GCAATGTATG CCCCTCCCAT CAAAGGACAA
          ATTAGATGTT TATCAAATAT TACAGGGCTG CTATTAACAA GAGATGGTGG
          TGAGGTCTTC AGACCT
p9c03s017 GAAGAGGTAA TAATTAGATC TAAAAATTTC ACGGACAATA CTAAAACCAT
          AATAGTACAG CTGAATGAAT CAGTAGTAAT TAATAGTACA AGACCCAACA
          ACAATACAAG AAAAAGTATA CAGATGGGAC TGGGGAGAGC ATGGCATACA
          ACAGGGGAAA TAATAGGAGA TATAAGACGA GCATATTGTA CCCTTAATGA
          AACAAATTGG AATAAAACTT TAGAACAGGT AGTTAAAAAA TTAAGCGAAC
          AATTTAGGAA TAAAACAATA GTCTTTAATC ACTCCTCAGG AGGGGACCTA
          GAAATTACAA TGCACAGCTT TAACTGTGGA GGGGAATTTT TCTACTGTAA
          TACAACAAAG CTGATCACAC TCCCATGCAG AATAAAACAG ATTATAAACA
          GGTGGCAGGA AGTAGGAAAA GCAATGTATG CCCCTCCCAT CGAAGGACAA
          ATTAGATGTT CATCAAATAT TACAGGGCTG TTATTAACAA GAGATGGTGG
          TGAGGTCTTC AGACCT
p9c03s018 GAAGAGGTAA TAATTAGATC TAAAAATTTC ACGGACAATA CTAAAACCAT
          AATAGTACAG CTGAATGAAT CAGTAGTAAT TAATTGTACA AGACCCAACA
          ACAATACAAG AAAAAGTATA CAGATGGGAC TGGGGAGAGC ATGGCATACA
          ACAGGGGAAA TAATAGGAGA TATAAGACGA GCATATTGTA CCCTTAATGA
          AACAAATTGG AATAAAACTT TAGAACAGGT AGTTAAAAAA TTAAGCGAAC
          AATTTAGGAA TAAAACAATA GTCTTTAATC ACTCCTCAGG AGGGGACCTA
          GAAATTACAA TGCACAGTTT TAACTGTGGA GGGGAATTTT TCTACTGTAA
          TACAACAAAG CTGATCACAC TCCCATGCAG AATAAAACAG ATTATAAACA
          GGTGGCAGGA AGTAGGAAAA GCAATGTATG CCCCTCCCAT CGAAGGACAA
          ATTAGATGTT CATCAAATAT TACAGGGCTG TTATTAACAA GAGATGGTGA
          TGAGGTCTTC AGACCT
p9c03s019 GAAGAGGTAG TAACTAGATC TAAAAATTTC ACGGACAATA CTAAGACCAT
          AATAGTACAG CTGAATGAAA CGGTAGTAAT TAATTGTACA AGACCCAACA
          GACATACAGG AAAAAGTATA CGGATGGGAC TGGGGAGAGC ATGGCATACA
          ACAAGGGAAA TAATAGGAGA TATAAGAAAA GCATATTGTA CCCTTAATGG
          AACAAATTGG AATAAAACTT TAGAACAGGT AGTTAAAAAG TTAAGAGAAC
          AATTTAGGAA TAAAACAATA GTCTTTAATC ACTCCTCAGG AGGGGACCTA
          GAAATTACAA TGCACAGTTT TAATTGTGGA GGGGAATTTT TCTACTGTAA
          TACAACACAG CTGATCACAC TCCCATGCAG AATAAAACAA TTTATAAACA
          GGTGGCAGGA AGTAGGAAAA GCAATGTATG CCCCTCCCAT CAAAGGACAA
          ATCAGATGTT TATCAAATAT TACAGGGCTG CTATTAACAA GAGATGGTGG
          TGAGGTCTTC AGACCT
p9c03s020 GAAAAGGTAG TAATTAGATC TGAAAATTTC ACGAACAATG TTAAAACCAT
          AATAGTACAG CTGAATGAAT CGGTAGCAAT TAATTGTACA AGACCCAACA
          ACAATACAAG AAAAAGTATA CAGATGGGAT TTGGGAGAGC ATGGCATACA
          ACAGGGGAAA TAATAGGAGA TATAAGAAAA TCATATTGTA CCCTTAATGG
          AACAAATTGG AATAAAACTT TAGAACAGGT AGTTAGAAAA TTAAGAGAAC
          AATTTAGGAA TAAAACAATA GTCTTTAATC CCTCCTCAGG AGGGGACCTA
          GAAATTACAA TGCACAGTTT TAATTGTGGA GGGGAATTTT TCTACTGTGA
          TACAACACAG CTGATCACAC TCCCATGCAG AATAAAACAA ATTATAAACA
          GGTGGCAGGA AGTAGGAAAA GCAATGTATG CCCCTCCCAT CAAAGGATAC
          ATTAAATGTT CTTCAAATAT TACAGGGCTG CTATTAACAA GAGATGGTGG
          TGAGATCTTC AGACCT
p9c03s021 GAAGAGGTAG TAATTAGATC TGAAAATTTC ACGAACAATG TTAAAACCAT
          AATAGTACAG CTGAATGAAT CGGTAGTAAT TAATTGTACA AGACCCAACA
          ACAATACAAG AAAAAGTATA CAGATGGGAT TTGGGAGAGC ATGGCATACA
          ACAGGGGAAA TAATAGGAGA TATAAGAAAA TCATATTGTA CCCTTAATGG
          AACAAATTGG AATAAAACTT TAGAACAGGT AGTTGAAAAA TTAAGAGAAC
          AATTTGGAAA TAAAACAATA GTCTTTAATC CCTCCTCAGG AGGGGACCTA
          GAAATTACAA TGCACAGTTT TAATTGTGGA GGGGAATTTT TCTACTGTGA
          TACAACACAG CTGATCATAC TCCCATGCAG AATAAAACAA ATTATAAACA
          GGTGGCAGGA AGTAGGAAAA GCAATGTATG CCCCTCCCAT CAAAGGACAC
          GTTAATTGTT CATCAAATAT TACAGGGCTG CTATTAACAA GAGATGGTGG
          TGAGGTCTTC AGACCT
p9c04s022 GAAGAGGTAG TAATTAGATC TGAAAATTTC ACGGACAATG CTAAAACCAT
          AATAGTACAG CTGAATGAAT CGGTAGTAAT TAATTGTACA AGACCCAACA
          ACAATACAAG AAAAAGTATA CATATAGGAC CGGGGAGAGC ATGGTATACA
          ACAGGAGAAA TAATAGGAGA TATAAGACAA GCACATTGTA GCCTTAGTGA
          AGCAAATTGG AATAAAGCTT TAGAACAGAT AGTTAAAAAA TTAAAAGAAC
          AATTTGAGAA TAAAACAATA GTCTTTAATC AATCCTCAGG AGGGGACCCA
          GAAATTGTAA TGCACAGTTT TAATTGTGGA GGGGAATTTT TCTACTGTAA
          TACAACAAAG CTGATCACAC TCCCATGCAG GATAAAACAA ATTATAAACA
          GGTGGCAGGG AGTAGGAAAA GCAATGTATG CCCCTCCCAT CAGAGGACAA
          ATTAGATGTT CATCAAATAT TACAGGGCTG CTATTAACAA GAGATGGTGG
          TGAGGTCTTC AGACCT
p9c04s023 GAAGAGGTAG TAATTAGATC TGAAAATTTC ACGGACAATG CTAAAACCAT
          AATAGTACAG CTGAATGAAT CGGTAGTAAT TAATTGTACA AGACCCAACA
          ACAATACAAG AAAAAGTATA CATATAGGAC CGGGGAGAGC ATGGTATACA
          ACAGGAGAAA TAATAGGAGA TATAAGACAA GCACATTGTA ACCTTAGTGA
          AGCAAATTGG AATAAAGCTT TAGAACAGAT AGTTAAAAAA TTAAAAGAAC
          AATTTGGGAA TAAAACAATA GTCTTTAATC AATCCTCAGG AGGGGACCCA
          GAAATTGTAA TGCACAGTTT TAATTGTGGA GGGGAATTTT TCTACTGTAA
          TACAACAAAG CTGATCACAC TCCCATGCAG AATAAAACAA ATTATAAACA
          GGTGGCAGGA AGTAGGAAAA GCAATGTACG CCCCTCCCAT CAGAGGACAA
          ATTAGATGTT CATCAAATAT TACAGGGCTG CTATTAACAA GAGATGGTGG
          TGAGGTCTTC AGACCT
p9c04s024 GAAGAGGTAG TAATTAGATC TAAAAATTTC ACGGACAATA CTAAAACCAT
          AATAGTACAG CTGAATGAAT CGGTAGTAAT TAATTGTACA AGACCCAACA
          ACAATACAAG AAAAAGTATA CATATAGGAC CGGGGGGAGC ATGGTATACA
          ACAGGGGACA TAATAGGAGA TATAAGACAA GCACATTGTA ACCTTAGGGA
          AGCAAATTGG AATAAAGCTT TAGAACAGAT AGTTAAAAAA TTAAGAGAAC
          AATTTGGAAA TAAAACAATA GTCTTTAATC AATCCTCAGG AGGGGACCTA
          GAAATTATAA TGCACAGTTT TAATTGTGGA GGGGAATTTT TCTACTGTAA
          TACAACAAAG CTGATCACAC TCCCATGCAG AATAAGACAA ATTATAAACA
          GGTGGCAGGA AGTAGGAAAA GCAATGTATG CCCCTCCCAT CAGAGGACAA
          ATTAAATGTT CATCAAATAT TACAGGGCTG CTATTAACAA GAGATGGTGG
          TGAGGTCTTC AGCCCT
p9c04s025 GAAGGGGTAG TAATTAGATC TGAAAATTTC ACGAACAATG TTAAAACCAT
          AATAGTACAG CTGAATGAAT CGGTAGTAAT TAATTGTACA AGACCCAACA
          ACAATACAAG AAAAAGTATA CAGATGGGAC TGGGGAGAGC ATGGTATACA
          ACAGGGGAAA TAATAGGAGA TATAAGACAA GCACATTGTA ACCTTAATGA
          AGCAAATTGG AATAAAACTT TAGAACGGAT AGTTAAAAAA TTAAGAGAAC
          AATTTGGAAA TAAAACAATA GTCTTTAATC AATCCTCAGG AGGGGACCTA
          GAAATTATAA TGCACAGTTT TAATTGTGGA GGGGAATTTT TCTACTGTAA
          TACAACAAAG CTGATCACAC TCCCATGCAG AATAAGACAA ATTATAAACA
          GGTGGCAGGA AGTAGGAAAA GCAATGTATG CCCCTCCCAT CAGAGGACAA
          ATTAGATGTT CATCAAATAT TACAGGGCTG CTATTAACAA GAGATGGTGG
          TGAGGTCTTC AGACAT
p9c04s026 GAAGAGGTAG TAATTAGATC TAAAAATTTC ACGGACAATA CTAAAACCAT
          AATAGTACAG CTGAATGAAT CGGTAGTAAT TAATTGTACA AGACCCAACA
          ACAATACAAG AAAAAGTATA CAGATGGGAC TGGGGAGAGC ATGGCATACA
          ACAGGGGAAA TAATAGGAGA TATAAGACGA GCATATTGTA CCCTTAATGA
          AACAAATTGG AATAAAACTT TAGAACAGGT AGTTAAAAAA TTAAGAGAAC
          AATTTAGGAA TAAAACAATA GTCTTTACTC AATCCTCAGG AGGGGACCTA
          GAAATTACAA TGCACAGTTT TAATTGTGGA GGGGAATTTT TCTACTGTAA
          TACAACAAAT CTGATCACAC TCCCATGCAG AATAAAACAG ATTATAAACA
          GGTGGCAGGA AGTAGGAAAA GCAATGTATG CCCCTCCCAT CAAAGGACAA
          ATTAGATGTT TATCAAATAT TACAGGGCTG CTATTAACAA GAGATGGTGG
          TGAGGTCTTC AGACCT
p9c04s027 GAAGAGGTAG TAATTAGATC TGAAAATTTC ACGAACAATG TTAAAACCAT
          AATAGTACAG CTGAATGAAT CGGTAGTAAT TAATTGTACA AGACCTAACA
          ACAATACAAG AAAAAGTATA CAGATGGGAT TTGGGAGAGC ATGGCATACA
          ACAGGGGAAA TAATAGGAGA TATAAGAAAA GCATATTGTA CCCTTAATGG
          AACAAATTGG AATAAAACTT TAGAACAGGT AGTTAAAAAA TTAAGAGAAC
          AATATAGGAA TAAAACAATA GCCTTTACTC ACTCCTCAGG AGGGGACCTA
          GAAATTACAA TGCACAGTTT TAATTGTGGA GGGGAATTTT TCTACTGTAA
          TACAACAAAG CTGATCACAC TCCCATGCAG AATAAAACAG ATTATAAACA
          GGTGGCAGGA AGTAGGAAAA GCAATGTATG CCCCTCCCAT CAAAGGACAA
          ATTAGATGTT TATCAAATAT TACAGGGCTG CTATTAACAA GAGATGGTGG
          TGAGATCTTC AGACCT
p9c05s028 GAAGAGGTAG TAATTAGATC TGAAAATTTC ACGGACAATG CTAAAACCAT
          AATAGTACAG CTGAATGAAT CGGTAGTAAT TAATTGTAAA AGACCCAACA
          ACAATACAAG AAAAAGTATA CCTATAGGAC CGGGGAGAGC ATGGTATACA
          ACAGGAGAAA TAATAGGAAA TATAAGACAA GCACATTGTA ACCTTAGTGA
          AGCAAATTGG AATAAAGCTT TAGAACAGAT AGTTAAAAAA TTAAAAGAAC
          AATTTGAGAA TAAAACAATA GTCTTTGATC AATCCTCAGG AGGGGACCCA
          GAAATTGTAA TGCACAGTTT TAATTGTGGA GGGGAATTTT TCTACTGTAA
          TACAACAAAG CTGATCACAC TCCCATGCAG AATAAAACAA ATTATAAACA
          GGTGGCAGGG AGTAGGAAAA GCAATGTATG CCCCTCCCAT CAGAGGACAA
          ATTAGATGTT CATCAAATAT TACAGGGCTG CTATTAACAA GAGATGGTGG
          TGAGGTCTTC AGACCT
p9c05s029 GAAGAGGTAG TAATTAGATC TAAAAATTTC ACGGACAATA CTAAAACCAT
          AATAGTACAG CTGAATGAAT CGGTAGTAAT TAATTGTACA AGACCCAACA
          ACAATACAAG AAAAAGTATA CAGATGGGAC TGGGGAGAGC ATGGTATACA
          ACAGGGGAAA TAATAGGAGA TATAAGACAA GCACATTGTA ACCTTAATGA
          AACAAATTGG AATAAAACTT TAGAACAGAT AGTTAAAAAA TTAAGAGAAC
          AATTTGGGAA TAAAACAATA GTCTTTAATC AATCCTCAGG AGGGGACCTA
          GAAATTATAA TGCACAGTTT TAATTGTGGA GGGGAATTTT TCTACTGTAA
          TACAACAAAA CTGATCACAC TCCCATGCAG AATAAGACAA ATTATAAACA
          GGTGGCAGGA AGTAGGAAAA GCAATGTATG CCCCTCCCAT CAAAGGACAA
          ATTAAATGTT CATCAAATAT TACAGGGCTG CTATTAACAA GAGATGGTGG
          TGAGGTCTTC AGACCT
p9c05s030 GAAGAGGTAG TAATTAGATC TGAAAATGTC ACGGACAATA CTAAAACCAT
          AATAGTACAG CTGAATGAAT CGGTAGTAAT TAATTGTACA AGACCCAGCA
          ACAATACAAG AAAAAGTATA CAAATGGGAC TGGGGAGAGC ATGGTATACA
          ACAGGAGACA TAATAGGAGA TATAAGACAA GCACATTGTA ACCTTAGTGA
          AGCAGATTGG AATAAAGCTT TAAAACAGAT AGTTAAAAAA TTAAAAGAAC
          AATTTGGAAA TAAAACAATA GTCTTTAATC AATCCTCAGG AGGGGACCTA
          GAAATTGTAA CGCACAGTTT TAATTGTGGA GGGGAATTTT TCTACTGTAA
          TACAACACAG CTGATCACAC TCCCATGCAG AATAAGACAA ATTATAAACA
          GGTGGCAGGA AGTAGGAAAA GCAATGTATG CCCCTCCCAT CAGAGGACAA
          ATTAAATGTT CATCAAATAT TACAGGGCTG CTATTAACAA GAGATGGTGG
          TGGGGTCTTC AGACCT
p9c05s031 GAAGAGGTAG TAATTAGATC TAAAAATTTC ACGGACAATA CTAAAACCAT
          AATAGTACAG CTGAATGAAT CGGTAGTAAT TAATTGTACA AGACCCAACA
          ACAATACAAG AAAAAGTATA CAGATGGGAC TGGGGAGAGC ATGGCATACA
          ACAGGGGAAA TAATAGGAGA TATAAGAAAA GCATATTGTA CCCTTAATGA
          AACAAATTGG AATAAAGCTT TAGGACAGAT AGTTAAAAAA TTAAGAGAAC
          AATTTGGGAA TAAAACAATA GTCTTTAATC ACTCCTCAGG AGGGGACCTA
          GAAATTATAA TGCACAGTTT TAATTGTGGA GGGGAATTTT TCTACTGTAA
          TACAACACAG CTGATCACAC TCCCATGCAG AATAAAACAA ATTATAAACA
          GGTGGCAGGA AGTAGGAAAA GCAATGTATG CCCCTCCCAT CAGAGGACAA
          ATTAGATGTT TATCAAATAT TACAGGGCTG CTATTAACAA GAGATAGTGG
          TAAGGTCTTC AGACCT
p9c05s032 GAAGAGGTAG TAATTAGATC TAAAAATTTC ACGGACAATA CTAAAACCAT
          AATAGTACAG CTGAGTGAAT CGGTAGTAAT TAATTGTACA AGACCCAACA
          ACAATACAAG AAAAAGTATA CAGATGGGAC TGGGGAGAGC ATGGCATACA
          ACAGGGGAAA TAATAGGAGA TATAAGAAAA GCATATTGTA CCCTTAATGA
          AACAAATTGG AATAAAGCTT TAGGACAGAT AGTTAAAAAA TTAAGAGAAC
          AATTTGGGAA CAAAACAATA GTCTTTAATC ACTCCTCAGG AGGGGACCTA
          GAAATTACAA TGCACAGTTT TAATTGTGGA GGGGAATTTT TCTACCGTAA
          TACAACACAG CTGATCACAC TCCCATGCAG AATAAAACAA ATTATAAACA
          GGTGGCAGGA AGTAGGAAAA GCAATGAATG CCCCTCCCAT CAAAGGACAA
          ATTAGATGTT TATCAAATAT TACAGGGCTG CTATTAACAA GAGATGGCGG
          GGAGGTCTTC AGACCT
p9c05s033 GAAGGGGTAG TAATTAGATC AAAAAATTTC ACGGACAATA CTAAAACCAT
          AATAGTACAG CTGAATGAAT CGGTAGTAAT TAATTGTACA AGACCCAACA
          ACAATACAAG AAAAAGTATA CAGATGGGAT TTGGGAGAGC ATGGCATACA
          ACAGGGGAAA TAATAGGAGA TATAAGAAAA GCATATTGTA CCCTTAATGA
          AACAAATTGG AATAAAACTT TAGAACAGAT AGTTAAAAAA TTAAGAGAAC
          AATTTGGAAA TAAAACAATA GCCTTTAATC ACTCCTCAGG AGGGGACCTA
          GAAATTACAA TGCGCAGTTT TAATTGCGGA GGGGAATTTT TCTACTGTAA
          TACAACACAG CTGATCATAC TCCCATGCAG AATAAAACAA ATTATAAACA
          GGTGGCAGGA AGTAGGAAAA GCAATGTATG CCCCTCCCAT CAAAGGACAA
          ATTAGATGTT TATCAAATAT TACAGGGCTG CTATTAACAA GAGATGGTGG
          TGAGGTCTTC AGACCT
p9c05s034 GAAGAGGTAG TAATTAGATC AAAAAATTTC ACGGACAATA CTAAGACCAT
          AATAGTACAG CTGAATGAAA CGGTAGTAAT TAATTGTACA AGACCCAACA
          GCCATACAGG AAAAAGTATA CGGATGGGAC TGGGGAGAGC ATGGCATACA
          ACAAGGGAAA TAATAGGAGA TATAAGAAAA GCATATTGTA CCCTTAATGG
          AACAAATTGG AATAAAACTT TAGAACAGGT AGTTAAAAAA TTAAGAGAAC
          AATTTAGGAA TAAAACAATA GTCTTTAGTA ACTCCTCAGG AGGGGACCTA
          GAAATTACAA TGCACAGTTT TAATTGTGGA GGGGAATTTT TCTACTGTAA
          TACAACACAG CTGATCACAC TCCCATGCAG AATAAAACAA ATTATAAACA
          GGTGGCAGGA AGTAGGAAAA GCAATGTATG CCCCTCCCAT CAAAGGACAC
          ATTAACTGTT CATCAAATAT TACAGGGCTG CTATTAACAA GAGATGGTGG
          TGAGGTCTTC AGACCT
p9c06s035 GAAGAGGTAG TAATTAGATC AGAAAATTTC ACGGACAATG CTAAAACCAT
          AATAGTACAG CTGAATGAAT CGGTAGTAAT TAATTGTACA AGACCCAACA
          ACAATACAAG AAAAAGTATA CATATAGGAC TGGGGAGAGC ATGGTATACA
          ACAGGGGAAA TAATAGGAAA TATAAGACAA GCACATTGTA ACCTTAGTGA
          AGCAGATTGG AATAAAGCTT TAAAACAGAT AGTTAAAAAA TTAAAAGAAC
          AATTTGAGAA TAAAACAATA GTCTTTAATC AATCCTCAGG AGGGGACCCA
          GAAATTGTAA TGCACAGTTT TAATTGTGGA GGGGAATTTT TCTACTGTAA
          TACAACAAAG CTGATCACAC TCCCATGCAG AATAAAACAA ATTATAAACA
          GGTGGCAGGG AGTAGGAAAA ACAATGTATG CCCCTCCCAT CAGAGGACGA
          ATTAGATGTT CATCAAATAT TACAGGGCTG CTATTAACAA GAGATGGTGG
          TGAGATCTTC AGACCT
p9c06s036 GAAGAGGTAG TAATTAGATC TGAAAATGTC ACGGACAATA CTAAAACCAT
          AATAGTACAG CTGAATGAAT CGGTAGTAAT TAATTGTACA AGACCCAGCA
          ACAATACAAG AAAAAGTATA CAAATGGGAC TGGGGAGAGC ATGGTATACA
          ACAGGAGACA TAATAGGAGA TATAAGACAA GCACATTGTA ACCTTAGTGA
          AGCAGATTGG AATAAAGCTT TAAAACAGAT AGTTAAAAAA TTAAAAGAAC
          AATTTGGAAA TAAAACAATA GTCTTTAATC AATCCTCAGG AGGGGACCTA
          GAAATTGTAA CGCACAGTTT TAATTGTGGA GGGGAATTTT TCTACTGTAA
          TACAACAAAG CTGATCACAC TCCCATGCAG AATAAAACAA ATTATAAACA
          GGTGGCAGGA AGTAGGAAAA GCAATGTATG CCCCTCCCAT CAAAGGACAA
          ATTAGATGTT CATCAAATAT TACAGGGCTG CTATTAACAA GAGATGGTGG
          TGAGGTCTTC AGACCT
p9c06s037 GAAGAGGTAG TAATTAGATC TAAAAATTTC ACGGACAATA CTAAGACCAT
          AATAGTACAG CTGAATGAAA CGGTAGTAAT TAATTGTACA AGACCCAACC
          GCAATACAGG AAAAAGTATA CGGATGGGAC TGGGGAGAGC ATGGCATACA
          ACAAGGGAAA TAATAGGAGA TATAAGACGA GCATATTGTA CCCTTAATGA
          AACAAAGTGG AATAAGGCTT TAGGACAGAT AGTTAAAAAA TTAAGAGAAC
          AATTTGGGAG TAAAACAATA GTCTTTAATC ACTCCTCAGG AGGGGACCTA
          GAAATTACAA TGCACAGTTT TAATTGTGGA GGGGAATTTT TCTACTGTAA
          TACAACACAG CTGATCACAC TCCCATGCAG AATAAAACAA ATTATAAACA
          GGTGGCAGGA AGTAGGAAAA GCAATGTATG CCCCTCCCAT CAAAGGACAA
          ATTAGATGTT TATCAAATAT TACGGGGCTG CTATTAACAA GAGATGGCGG
          GGAGATCTTC AGACCT
p9c06s038 GAAGAGGTAG TAATTAGATC TAAAAATTTC ACGGACAATA CTAAGACCAT
          AATAGTACAG CTGAATGAAA CGGTAGTAAT TAATTGTACA AGACCCAACA
          GACATACAGG AAAAAGTATA CGGATGGGAC TGGGGAGAGC ATGGCATACA
          ACAAGGGAAA TAATAGGAGA TATAAGAAAA GCATATTGTA CCCTTAATGG
          AACAAATTGG AATAAAACTT TAGAACAGGT AGTTAAAAAA TTAAGAGAAC
          AATTTAGGAA TAAAACAATA GTCTTTAATC ACTCCTCAGG AGGGGGCCTA
          GAAATTACAA TGCACAGTTT TAATTGTGGA GGGGAATTTT TCTACTGTAA
          TACAACACAG CTGATCACAC TCCCATGCAG AATAAAACAA ATTATAAACA
          GGTGGCAGGA AGTAGGAAAA GCAATGTATG CCCCTCCCAT CAAAGGACAA
          ATTAGATGTT TATCAAATAT TACAGGGCTG CTATTAACAA GAGATGGTGG
          TGAGGTCTTC AGACCT
p9c07s039 GAAGAGGTAG TAATTAGATC TGAAAATTTC ACGGACAATG CTAAAACCAT
          AATAGTACAG CTGAATGAAT CGGTAGTAAT TAATTGTACA AGACCCAACA
          ACAATACAAG AAAAAGTATA CATATAGGAC CGGGGAGAGC ATGGTATACA
          ACAGGAGAAA TAATAGGAGA TATAAGACAA GCACATTGTA ACCTTAGTGA
          AGCAAATTGG AATAAAGCTT TAGAACAGAT AGTTAAAAAA TTAAAAGAAC
          AATTTGAGAA TAAAACAATA GTCTTTAATC AATCCTCAGG AGGGGACCCA
          GAAATTGTAA TGCACAGTTT TAATTGTGGA GGGGAATTTT TCTACTGTAA
          TACAACAAAG CTGATCACAC TCCCATGCAG AATAAAACAA ATTATAAACA
          GGTGGCAGGA AGTAGGAAAA GCAATGTATG CCCCTCCCAT CAGAGGACAA
          ATTAGATGTT TATCAAATAT TACAGGGCTG CTATTAACAA GAGATGGTGG
          TGAGGTCTTC AGACCT
p9c07s040 GAAGAGGTAG TAATTAGATC TGAAAATTTC ACGGACAATG CTAAAACCAT
          AATAGTACAG CTGAATGAAT CGGTAGTAAT TAATTGTACA AGACCCAACA
          ACAATACAAG AAAAAGTATA CATATAGGAC CGGGGAGAGC ATGGTATACA
          ACAGGAGAAA TAATAGGAGA TATAAGACAA GCACATTGTA ACCTTAGTGA
          AGCAAATTGG AATAAAGCTT TAGAACAGAT AGTTAAAAAA TTAAAAGAAC
          AATTTGGGAA TAAAACAATA GTCTTTAATC AATCCTCAGG AGGGGACCCA
          GAAATTGTAA TGCACAGTTT TAATTGTGGA GGGGAATTTT TCTACTGTAA
          TACAACAAAA CTGATCACAC TCCCATGCAG AATAAGACAA ATTATAAACA
          GGTGGCAGGA AGTAGGAAAA GCAATGTATG CCCCTCCCAT CAGAGGACAA
          ATTAAATGTT CATCAAATAT TACAGGGCTG CTATTAACAA GAGATGGTGG
          TGAGGTCTTC AGACCT
p9c07s041 GAAGAGGTAG TAATTAGATC TGAAAATTTC ACGGACAATG CTAAAACCAT
          AATAGTACAG CTGAATGAAT CGGTAGTAAT TAATTGTACA AGACCCAACA
          ACAATACAAG AAAAAGTATA CATATAGGAC CGGGGAGAGC GTGGTATACA
          ACAGGAGAAA TAATAGGAGA TATAAGACAA GCACATTGTA ACCTTAGTGA
          GGCAAATTGG AATAAAGCTT TAGAACAGAT AGTTAAAAAA TTAAAAGAAC
          AATTTGGGAA TAAAACAATA GTCTTTAATC AAACCTCAGG AGGGGACCCA
          GAAATTGTAA TGCACAGTTT TAATTGTGGA GGGGAATTTT TCTACTGTAA
          TACAACAAAG CTGATCACAC TCCCATGCAG AGTAAAACAA ATTATAAACA
          GGTGGCAGGA AGTAGGAAAA GCAATGTATG CCCCTCCCAT CAGAGGACAA
          ATTAGATGTT CATCAAATAT TACAGGGCTG CTATTAACAA GAGATGGTGG
          TGAGGTCTTC AGACCT
p9c07s042 GAAGAGGTAG TAATTAGATC TGAAAATTTC ACGAACAATG TTAAAACCAT
          AATAGTACAG CTGAATGAAT CGGTAGTAAT TAATTGTACA AGACCCGGCA
          ACAATACAAG AAAAAGTATA CAGATGGGAC TGGGGAGAGC ATGGCATACA
          ACAGGGGAAA TAATAGGAGA TATAAGACAA GCACATTGTA ACCTTAGTGG
          AGCAGATTGG AATAAAGCTT TAAAACAGGT AGTTAAAAAA TTAAGAGAAC
          AATTTGGAAA TAAAACAATA GCCTTTAATC ACTCCTCAGG AGGGGACCTA
          GAAATTACAA TGCACAGTTT TAATTGTGGA GGGGAATTTT TCTACTGTAA
          TACAACACAG CTGATCACAC TCCCATGCAG AATAAAGCAG ATTATAAACA
          GGTGGCAGGA AGTAGGAAAA GCAATGTATG CCCCTCCCAT CAGAGGACAC
          ATTAACTGTT CATCAAATAT TACAGGGCTG CTATTAACAA GAGATGGTGG
          TGAGGTCTTC AGACCT
p9c07s043 GAAGAGGTAG TAATTAGATC TAAAAATTTC ACGGACAATA CTAAGACCAT
          AATAGTACAG CTGAATGAAA CGGTAGTAAT TAATTGTACA AGACCCAACA
          GACATACAGG AAAAAGTATA CGGATGGGAC TGGGGAGAGC GTGGCATACA
          ACAAGGGAAA TAATAGGAGA TATAAGAAAA GCATATTGTA CCCTTAATGG
          AACAAATTGG AATAAAATTT TAGAACAGGT AGTTAAAAAG TTAAGAGAAC
          AATTTAGGAA TAAAACAATA GTCTTTAATC ACTCCTCAGG AGGGGACCTA
          GAAATTACAA TGCACAGTTT TAATTGTGGA GGGGAATTTT TCTACTGTAA
          TACAACACAG CTGATCACAC TCCCATGCAG AATAAAACAA ATTATAAACA
          GGTGGCAGGA AGTAGGAAAA GCAATGTATG CCCCTCCCAT CAAAGGACAA
          ATTAGATGTT TATCAAATAT TACAGGGCTG CTATTAACAA GAGATGGTGG
          TGAGGTCTTC AGACCT
p9c07s044 GAAGAGGTAG TAGTTAGATC TAAAAATTTC ACGGACAATA CTAAGACCAT
          AATAGTACAG CTGAATGAAA CGGTAGTAAT TAATTGTACA AGACCCAACA
          GACATACAGG AAAAAGTATA CGGATGGGAC TGGGGAGAGC ATGGCATACA
          ACAAGGGAAA TAATAGGAGA TATAAGAAAA GCATATTGTA CCCTTAATGG
          AACAAATTGG AATAAAACTT TAGAACAGGT AGTTAAAAAG TTAAGAGAAC
          AATTTAGGAA TAAAACAATA GTCTTTAATC ACTCCTCAGG AGGGGACCTA
          GAAATTACAA TGCACAGTTT TAATTGTGGA GGGGAATTTT TCTACTGTAA
          TACAACACAG CTGATCACAC TCCCATGCAG AATAAAACAA ATTATAAACA
          GGTGGCAGGA AGTAGGAAAA GCAATGTATG CCCCTCCCAT CAAAGGACAA
          ATTAGATGTT TATCAAATAT TACAGGGCTG CTATTAACAA GAGATGGCGG
          GGAAATCTTC AGACCT
p9c07s045 GAAGAGGTAA TAATTAGATC TAAAAATTTC ACGGACAATA CTAAGACCAT
          AATAGTACAG CTGAATGAAA CGGTAGTAAT TAATTGTACA AGGCCCAACA
          GACATACAGG AAAAAGTATA CGGATGGGAA TGGGGAGAGC ATGGCATACA
          ACAAGGGAAA TAATAGGAGA TATAAGAAAA GCATATTGTA CCCTTAATGG
          AACAAATTGG AATAAAACTT TAGAACAGGT AGTTAAAAAA TTAAGAGAAC
          AATTTAGGAA TAAAACAATA GTCTTTAGTA ACTCCTCAGG AGGGGACCTA
          GAAATTACAA TGCACAGTTT TAATTGTGGA GGGGAATTTT TCTACTGTAA
          TACAACACAG CTGATCACAC TCCCATGCAG AATAAAACAA ATTATAAACA
          GGTGGCAGGA AGTAGGAAGA GCAATGTATG CCCCTCCCAT CAAAGGACAC
          ATTAACTGTT CATCAAATAT TACAGGGCTG CTATTAACAA GAGATGGTGG
          TGAGGTCTTC AGACCT
p9c08s046 GAAGAGGTAG TAATTAGATC TGAAAATTTC ACGGACAATG CTAAAACCAT
          AATAGTACAG CTGAATGAAT CGGTAGTAAT TACTTGTACA AGACCCAACA
          ACAATACAAG AAAAAGTATA CCTATAGGAC CGGGGAGAGC ATGGTATACA
          ACAGGAGAAA TAATAGGAAA TATAAGACAA GCACATTGTA ACCTTAGTGA
          AGCAAATTGG AATAAAGCTT TAGAACAGAT AGTTAAAAAA TTAAAAGAAC
          AATTTGGGAA TAAAACAATA GTCTTTAATC AATCCTCAGG AGGGGACCCA
          GAAATTGTAA TGCACAGTTT TAATTGTGGA GGGGAATTTT TCTACTGTAA
          TACAACAAAG CTGATCACAC TCCCATGCAG AATAAAACAA ATTATAAACA
          GGTGGCAGGA AGTAGGAAAA GCAATGTATG CCCCTCCCAT CAGAGGACAA
          ATTAGATGTT CATCAAATAT TACAGGGCTG CTATTAACAA GAGGTGGTGG
          TGAGGTCTTC AGACCT
p9c08s047 GAAGAGGTAG TAATTAGATC TAAAAATTTC ACGGACAATA CTAAAACCAT
          AATAGTACAG CTGAATGAAT CGGTAGTAAT TAATTGTACA AGACCCAACA
          ACAATACAAG AAAAAGTATA CAGATGGGAC TGGGGAGAGC ATGGCATACA
          ACAGGGGAAA TAATAGGAGA TATAAGACGA GCATATTGTA CCCTTAATGA
          AACAAATTGG AATAAAACTT TAGAACAGGT AGTTAAAAAA TTAAGCGAAC
          AATTTAGGAA TAAAACAATA GTCTTTAATC ACTCCTCAGG AGGGGACCTA
          GAAATTACAA TGCACAGTTT TAACTGTGGA GGGGAATTTT TCTACTGTAA
          TACAACAAAG CTGATCACAC TCCCATGCAG AATAAAACAG ATTATAAACA
          GGTGGCAGGA AGTAGGAAAA GCAATGTATG CCCCTCCCAT CGAAGGACAA
          ATTAGATGTT CATCAAATAT TACAGGGCTG TTATTAACAA GAGATGGTGG
          TGAGGACTTC AGACCT
p9c08s048 GAAGAGGTAG TAATTAGATC TGAAAATTTC ACGAACAATG TTAAAACCAT
          AATAGTACAG CTGAATGAAT CGGTAGTAAT TAATTGTACA AGACCCAACA
          ACAATACAAG AAAAAGTATA CAGATGGGAT TTGGGAGAGC ATGGCATACA
          ACAGGGGAAA TAATAGGAGA TATAAGAAAA GCATATTGTA CCCTTAATGA
          AACAAATTGG AATAAAACTT TAGAACAGAT AGTTAAAAAA TTAAGAGAAC
          AATTTGGAAA TAAAACAATA GTCTTTAATC AATCCTCAGG AGGGGACCTA
          GAAATTACAA TGCACAGTTT TAATTGTGGA GGGGAATTTT TCTACTGTAA
          TACAACAAAT CTGATCACAC TCCCATGCAG AATAAAACAA ATTATAAACA
          GGTGGCAGGA AGTAGGAAAA GCAATGTATG CCCCTCCCAT CAAAGGACTA
          ATTAGGTGTT TATCAAATAT TACGGGGCTG CTATTAACAA GAGATGGCGG
          GGAGATCTTC AGACCT
p9c08s049 GAAGAGGTAG TAATTAGATC TAAAAATTTC ACGGACAATA CTAAGACCAT
          AATAGTACAG CTGAATGAAA CGGTAGTAAT TAATTGTACA AGACCCAACA
          GACATACAGG AAAAAGTATA CGGATGGGAC TGGGGAGAGC ATGGCATACA
          ACAAGGGAAA TAATAGGAGA TATAAGAAAA GCATATTGTA CCCTTAATGG
          AACAAATTGG AATAAAACTT TAGAACAGGT AGTTAAAAAG TTAAGAGAAC
          AATTTAGGAA TAAAACAATA GTCTTTAATC ACTCCTCAGG AGGGGACCTA
          GAAATTACAA TGCACAGTTT TAATTGTGGA GGGGAATTTT TCTACTGTAA
          TACAACACAG CTGATCACAC TCCCATGCAG AATAAAACAA ATTATAAACA
          GGTGGCAGGA AGTAGGAAAA GCAATGTATG CCCCTCCCAT CAAAGGACAC
          ATTAACTGTT CATCAAATAT TACAGGGCTG CTATTAACAA GAGATGGTGG
          TGAGGTCTTC AGACCT
p9c08s050 GAAGAGGTAG TAATTAGATC TAAAAATTTC ACGGACAATA CTAAGACCAT
          AATAGTACAG CTGAATGAAA CGGTAGTAAT TAATTGTACA AGACCCAACA
          GACATACAGG AAAAAGTATA CGGATGGGAC TGGGGAGAGC ATGGCATACA
          ACAAGGGAAA TAATAGGAGA TATAAGAAAA GCATATTGTA CCCTTAATGG
          AACAAATTGG AATAAAACTT TAGAACAGGT AGTTAAAAAA TTAAGAGAAC
          AATTTAGGAA TAAAACAATA GTCTTTAATC ACTCCTCAGG AGGGGACCTA
          GAAATTACAA TGCACAGTTT TAATTGTGGA GGGGAATTTT TCTACTGTAA
          TACAACACAG CTGATCACAC TCCCATGCAG AATAAAACAA ATTATAAACA
          GGTGGCAGGA AGTAGGAAAA GCAATGTATG CCCCTCCCAT CAAAGGACAA
          ATTAGATGTT TATCAAATAT TACAGGGCTG CTATTAACAA GAGATGGTGG
          TGAGGTCTTC AGACCT
p9c09s051 GAAGAGGTAG TAATTAGATC TGAAAATTTC ACGGACAATG CTAAAACCAT
          AATAGTACAG CTGAATGAAT CGGTAGTAAT TAATTGTACA AGACCCAACA
          ACAATACAAG AAAAAGTATA CATATAGGAC CGGGGAGAGC ATGGTATACA
          ACAGGAGAAA TAATAGGAGA TATAAGACAA GCACATTGTA ACCTTAGTGA
          AGCAGATTGG AATAAAGCTT TAGAACAGAT AGTTAAAAAA TTAAAAGAAC
          AATTTGGGAA TAAAACAATA GTCTTTAATC AATCCTCAGG AGGGGACCCA
          GAAATTGTAA TGCACAGTTT TAATTGTGGA GGGGAATTTT TCTACTGTAA
          TACAACAAAG CTGATCACAC TCCCATGCAG AATAAAACAA ATTATAAACA
          GGTGGCAGGA AGTAGGAAAA GCAACGTATG CCCCTCCCAT CAGAGGACAA
          ATTAGATGTT CATCAAATAT TACAGGGCTG CTATTAACAA GAGATGGTGG
          TGAGGTCTTC AGACCT
p9c09s052 GAAGAGGTAG TAATTAGATC TAAAAATTTC ACGGACAATA CTGAAACCAT
          AATAGTACAG CTGAATGAAT CGGTAGTAAT TAATTGTACA AGACCCAACA
          ACAATACAAG AAAAAGTATA CATATAGGAC TGGGGAGAGC ATGGTATACA
          ACAGGAGACA TAATAGGAGA TATAAGACAA GCACATTGTA ACCTTAATGA
          AGCAAATTGG AATAAAGCTT TAGAACAGAT AGTTAAAAAA TTAAAAGAAC
          AATTTGGGAA TAAAACAATA GTCTTTAATC AATCCTCAGG AGGGGACCTA
          GAAATTATAA TGCACAGTTT TAATTGTGGA GGGGAATTTT TCTACTGTAA
          TACAACAAAG CTGATCACAC TCCCATGCAG AATAAGACAA ATTATAAACA
          GGTGGCAGGA AGTAGGAAAA GCAATGTATG CCCCTCCCAT CAGAGGACAA
          ATTAAATGTT CATCAAATAT TACAGGGCTG CTATTAACAA GAGATGGTGG
          TGAGGTCTTC AGACCT
p9c09s053 GAAGAGGTAG TAATTAGATC TGAAAATTTC ACGGACAATG CTAAAACCAT
          AATAGTACAG CTGAATGAAT CGGTAGTAAT TAATTGTACA AGACCCAACA
          ACAATACAAG AAAAAGTATA CATATAGGAC CGGGGAGAGC ATGGTATACA
          ACAGGAGAAA TAATAGGAGA TATAAGACAA GCACATTGTA ACCTTAGTGA
          AGCAAATTGG AATAAAGCTT TAGAACAGAT AGTTAAAAAA TTAAAAGAAC
          AATTTGGGAA TAAAACAATA GTCTTTAATC AATCCTCAGG AGGGGACCTA
          GAAATTATAA TGCACAGTTT TAATTGTGGA GGGGAATTTT TCTACTGTAA
          TACAACAAAA CTGATCACAC TCCCATGCAG AATAAGACAA ATTATAAACA
          GGTGGCAGGA AGTAGGAAAA GCAATGTATG CCCCTCCCAT CAGAGGACAA
          ATTAGATGTT CATCAAATAT TACAGGGCTG CTATTAACAA GAGATGGTGG
          TGAGGTCTTC AGACCT
p9c09s054 GAAGAGGTAG TAATTAGATC TAAAAATTTC ACGGACAATG CTAAAACCAT
          AATAGTACAG CTGAATGAAT CGGTAGTAAT TAATTGTACA AGACCCAACA
          ACAATACAAG AAAAAGTATA CAGATGGGAC TGGGGAGAGC ATGGCATACA
          ACAGGGGAAA TAATAGGAGA TATAAGAAAA GCATATTGTA CCCTTAATGA
          AACAAATTGG AATAAAGCTT TAGGACAGAT AGTTAAAAAA TTAAGAGAAC
          AATTTGGGAA TAAAACAATA GTCTTTAATC ACTCCTCAGG AGGGGACCTA
          GAAATTACAA TGCACAGTTT TAATTGTGGA GGGGAGTTTT TCTACTGTAA
          TACAACACAG CTGATCACAC TCCCATGCAA AATAAAACAG ATTATAAACA
          GGTGGCAGGA AGTAGGAAAA GCAATGTATG CCCCTCCCAT CAAAGGACAA
          ATTAGATGCT CATCAAATAT TACAGGGCTG CTATTAACAA GAGATGGTGG
          TGAGGTCTTC AGACCT
p9c09s055 GAAGAGGTAG TAATTAGAAC TGAAAATTTC ACGAACAATG TTAAAACCAT
          AATAGTACAG CTGAATGAAT CGGTAGTAAT TAATTGTACA AGACCCAACA
          ACAATACAAG AAAAAGTATA CAGATGGGAT TTGGGAGAGC ATGGCATACA
          ACAGGGGAAA TAATAGGAGA TATAAGAAAA TCATATTGTA CCCTTAATGG
          AACAAATTGG AATAAAACTT TAGAACAGGT AGTTAAAAAA TTAAGAGAAC
          AATTTAGGAA TAAAACAATA GTCTTTAATC CCTCCTCAGG AGGGGACCTA
          GAAATTACAA TGCACAGTTT TAATTGTGGA GGGGAATTTT TCTACTGTAA
          TACAACACAG CTGATCACAC TCCCATGCAG AATAAAACAA ATTATAAACA
          GGTGGCAGGA AGTAGGAAAA GCAATGTATG CCCCTCCCAT CAAAGGACTA
          ATTAGGTGTT TATCAAATAT TACGGGGCTG CTATTAACAA GAGATGGCGG
          GGAGATCTTC AGACCT
p9c09s056 GAAGAGGTAG TAATTAGATC TAAAAATTTC ACGGACAATA CTAAGACCAT
          AATAGTACAG CTGAATGAAA CGGTAGTAAT TAATTGTACA AGACCCAACA
          GCCATACAGG AAAAAGTATA CGGATGGGAC TGGGGAGAGC ATGGCATACA
          ACAAGGGAAA TAATAGGAGA TATAAGAAAA GCATATTGTA CCCTTAATGG
          AACAAATTGG AATAAAACTT TAGAACAGGT AGTTAAAAAA TTAAGAGAAC
          AATTTAGGAA TAAAACAATA GTCTTTAATC ACTCCTCAGG AGGGGACCTA
          GAAATTACAA TGCACAGTTT TAATTGTGGA GGGGAATTTT TCTACTGTAA
          TACAACACAG CTGATCACAC TCCCATGCAG AATAAAACAA ATTATAAACA
          GGTGGCAGGA AGTAGGAAAA GCAATGTATG CCCCTCCCAT CAAAGGACAA
          ATTAGATGTT TATCAAATAT TACGGGGCTG CTATTAACAA GAGATGGCGG
          GGAGATCTTC AGACCT
p9c09s057 GAAGAGGTAG TAATTAGATC TAAAAATTTC ACGGACAATA CTAAGACCAT
          AATAGTACAG CTGAATGAAA CGGTAGTAAT TAATTGTACA AGACCCAACA
          GACATACAGG AAAAAGTATA CGGATGGGAC TGGGGAGAGC ATGGCATACA
          ACAAGGGAAA TAATAGGAGA TATAAGAAAA GCATATTGTA CCCTTAATGG
          AACAAATTGG AATAAAACTT TAGAACAGGT AGTTAAAAAG TTAAGAGAAC
          AATTTAGGAA TAAAACAATA GTCTTTAATC ACTCCTCAGG AGGGGACCTA
          GAAATTACAA TGCACAGTTT TAATTGTGGA GGGGAATTTT TCTACTGTAA
          TACAACACAG CTGATCACAC TCCCATGCAG AATAAAACAA ATTATAAACA
          GGTGGCAGGA AGTAGGAAAA GCAATGTATG CCCCTCCCAT CAAAGGACAA
          ATTAGATGTT TATCAAATAT TACAGGGCTG CTATTAACAA GAGATGGCGG
          GGAGATCTTC AGACCT
p9c09s058 GAAGAGGTAG TAATTAGATC AAAAAATTTC ACGGACAATA CTAAGACCAT
          AATAGTACAG CTGAATGAAA CGGTAGTAAT TAATTGTACA AGACCCAACA
          GACATACGGG AAAAAGTATA CGGATGGGAC TGGGGAGAGC ATGGCATACA
          ACAAGGGAAA TAATAGGAGA TGTAAGAAAA GCATATTGTA CCCTTAATGG
          AACAAATTGG AATAAAACTT TAGAACAGGT AGTTAAAAAA TTAAGAGAAC
          AATTTAGGAA TAAAACAATA GTCTTTAATC ACTCCTCAGG AGGGGACCTA
          GAAATTACAA TGCACAGTTT TAATTGTGGA GGGGAATTTT TCTACTGTGA
          TACAACACAG CTGATCACAC TCCCATGCAG AATAAGACAA ATTATAAACA
          GGTGGCAGGA AGTAGGAAAA GCAATGTATG CCCCTCCCAT CAAAGGACAC
          ATTAACTGTT CATCAAATAT TACAGGGCTG CTATTAACAA GAGATGGTGG
          TGAGGTCTTC AGACCT
p9c10s059 GAAGAGGTAG TAATTAGATC TGAAAATTTC ACGGACAATG CTAAAACCAT
          AATAGTACAG CTGAATGAAT CGGTAGTAAT TAATTGTACA AGACCCAACA
          ACAATACAAG AAAAAGTATA CATATAGGAC CGGGGAGAGC ATGGTATACA
          ACAGGAGAAA TAATAGGAGA TATAAGACAA GCACATTGTA ACCTTAGTGA
          AGCAAATTGG AATAAAGCTT TAGAACAGAT AGTTAAAAAA TTAAAAGAAC
          AATTTGGGAA TAAAACAATA GTCTTTAATC AATCCTCAGG AGGGGACCCA
          GAAATTGTAA TGCACAGTTT TAATTGTGGA GGGGAATTTT TCTACTGTAA
          TACAACAAAG CTGATCACAC TCCCATGCAG AATAAAACAA ATTATAAACA
          GGTGGCAGGA AGTAGGAAAA GCAATGTATG CCCCTCCCAT CAGAGGACAA
          ATTAGATGTT CATCAAATAT TACAGGGCTG CTATTAACAA GAGATGGTGG
          TGAGGTCTTC AGACCT
p9c10s060 GAAGAGGTAG TAATTAGATC TAAAAATTTC ACGGACAATA CTAAAACCAT
          AATAGTACAG CTGAATGAAT CGGTAGTAAT TAATTGTACA AGACCCAACA
          ACAATACAAG AAAAAGTATA CAGATGGGAC TGGGGAGAGC ATGGTATACA
          ACAGGGGAAA TAATAGGAGA TATAAAACAA GCACATTGTG ACCTTGGTGA
          AGCAAATTGG AATAAAACTT TAGAACAGAT AGTTAAAAAA TTAAGAGAAC
          AATTTGGGAA TAAAACAATA GTCTTTAATC AATCCTCAGG AGGGGACCTA
          GAAATTGAAA TGCACAGTTT TAATTGTGGA GGGGAATTTT TCTACTGTAA
          TACAACAAAA CTGATCACAC TCCCATGCAG AATAAGACAA ATTATAAACA
          GGTGGCAGGA AGTAGGAAAA GCAATGTATG CCCCTCCCAT CAGAGGACAA
          ATTAAATGTT CATCAAATAT TACAGGGCTG CTATTAACAA GAGATGGTGG
          TGAGGTCTTC AGACCT
p9c10s061 GAAGAGGTAG TAATTAGATC TAAAAATTTC ACGGACAATA CTAAAACCAT
          AATAGTACAG CTGAATGAAT CGGTAGTAAT TAATTGTACA AGACCCAACA
          ACAATACAAG AAAAAGTATA CCTATAGGAC CGGGGAGAGC ATGGTATACA
          ACAGGAGAAA TAATAGGAGA TATAAGACAA GCACATTGTA ACCTTAGTGA
          AGCAAATTGG AATAAAGCTT TAGAACAGAT AGTTAAAAAA TTGAAAGAAC
          AATTTGAGAA TAAAACAATA GTCTTTAATC AATCCTCAGG AGGGGACCCA
          GAAATTGTAA TGCACAGTTT TAATTGTGGA GGGGAACTTT TCTACTGTAA
          TACAACACAG CTGATCACAC TCCCATGCAG AATAAGACAA ATTATAAACA
          GGTGGCAGGA AGTAGGAAAA GCAATGTATG CCCCTCCCAT CAGAGGACAA
          ATTAAATGTT CATCAAATAT TACAGGGCTG CTATTAACAA GAGATGGTGG
          TGGGGTCTTC AGACCT
p9c10s062 GAAGAGGTAG TAATTAGATC TAAAAATTTC ACGGACAATA CTAAAACCAT
          AATAGTACAG CTGAATGAAT CGGTAGTAAT TAATTGTACA AGACCCCACA
          ACAATACAAG AAAAAGTATA CAGATGGGAC TGGGGAGAGC ATGGTATACA
          ACAGGGGAAA TAATAGGAGA TATAAGACAA GCACATTGTA CCCTTAGTGA
          AGCAGATTGG AACAAAGCAT TAAAACAGAT AGTTAAAAAA TTAAGAGAAC
          AATTTGGGAA TAAAACAATA GTCTTTAATC GATCCTCAGG AGGGGACCTA
          GAAATTGTAA TGCACAGTTT TAATTGTGGA GGAGAATTTT TCTACTGTAG
          TACAACAAAG CTGATCACAC TCCCATGCAG AATAAAACAA ATCATAAACA
          GGTGGCAGGA AGTAGGAAAA GCCATGTATG CCCCTCCCAT CGAAGGACAA
          ATTAGATGTT CATCAAATAT TACAGGGCTG CTATTAACAA GAGATGGTGG
          TGAGGTCTTC AGACCT
p9c10s063 GAAGAGGTAG TAATTAGATC TAAAAATTTC ACGGACAATA CTAAAACCAT
          AATAGTACAG CTGAATGAAT CGGTAGTAAT TAATTGTACA AGACCCAACA
          ACAATACAAG AAAAAGTATA CAAATGGGAC TGGGGAGAGC ATGGTATACA
          ACAGGAGACA TAATAGGAGA TATAAGACAA GCACATTGTA ACCTTAGTGA
          AGCAGATTGG AATAAAGCTT TAAAACAGAT AGTTAAAAAA TTAAAAGAAC
          AATTTGAGAA TAAAACAATA GTCTTTAATC AATCCTCAGG AGGGGACCTA
          GAAATTGTAA CGCACAGTTT TAATTGTGGA GGGGAATTTT TCTACTGTAA
          TACAACACAG CTGATCACAC TCCCATGCAG AATAAGACAA ATTATAAACA
          GGTGGCAGGA AGTAGGAAAA GCAATGTATG CCCCTCCCAT CAAAGGACAA
          ATTAGATGTT CATCAAATAT TACAGGGCTG CTATTAACAA GAGATGGTGG
          TGAGGTGTTC AGACCT
p9c10s064 GAAGAGGTAG TAATTAGATC TGAAAATTTC ACGGACAATG CTAAAACCAT
          AATAGTACAG CTGAATGAAT CGGTAGTAAT TAATTGTACA AGACCCAACA
          ACAATACAAG AAAAAGTATA CAGATGGGAC TGGGGAGAGC ATGGCATACA
          ACAGGGGAAA TAATAGGAGA TATAAGAAAA GCATATTGTA CCCTTAATGA
          AACAAATTGG AATAAAACTT TAGAACAGAT AGTTAAAAAA TTAAGAGAAC
          AATTTGGAAA TAAAACAATA GCCTTTAATC ACTCCTCAGG AGGGGACCTA
          GAAATTACAA TGCACAGTTT TAATTGTGGA GGGGAATTTT TCTACTGTAA
          TACAACAAAG CTGATCACAC TCCCATGCAG AATAAAACAG ATTATAAACA
          GGTGGCAGGA AGTAGGAAAA GCAATGTATG CCCCTCCCAT CAAAGGACAA
          ATTAGATGTT TATCAAATAT TACAGGGCTG CTATTAACAA GAGATGGTGG
          TGAGGTCTTC AGACCT
p9c10s065 GAAGAGGTAG TAATTAGATC TAAAAATTTC ACGGACAATA CTAAGACCAT
          AATAGTACAG CTGAATGAAA CGGTAGTAAT TAATTGTACA AGACCCAACA
          GACATACAGG AAAAAGTATA CGGATGGGAC TGGGGAGAGC ATGGCATACA
          ACAAGGGAAA TAATAGGAGA TATAAGAAAA GCATATTGTA CCCTTAATGG
          AACAAATTGG AATAAAACTT TAGAACAGGT AGTTAAAAAG TTAAGAGAAC
          AATTCAGGAA TAAAACAATA GTCTTTAATC ACTCCTCAGG AGGGGACCTA
          GGAATTACAA TGCACAGTTT TAATTGTGGA GGGGAATTTT TCTACTGTAA
          TACAACACAG CTGATCACAC TCCCATGCAG AATAAAACAA ATTATAAACA
          GGTGGCAGGA AGTAGGAAAA GCAATGTATG CCCCTCCCAT CAAAGGACAA
          ATTAGATGTT TATCAAATAT TACAGGGCTG CTATTAACAA GAGATGGCGG
          GGAAATCTTC AGACCT
p9c10s066 GAAGAGGTAG TAATTAGATC TGAAAATTTC ACGAACAATG TTAAAACCAT
          AATAGTACAG CTGAATGAAT CGGTAGTAAT TAATTGTACA AGACCCAACA
          ACAATACAAG AAAAAGTATA CAGATGGGAT TTGGGAGAGC ATGGCATACA
          ACAGGGGAAA TAATAGGAGA TATAAGAAAA TTATATTGTA CCCTTAATGG
          AACAAATTGG AATAAAACTT TAGAACAGGT AGTTAGAAAA TTAAGAGAAC
          AATTTAGGAA TAAAACAATA GTCTTTAATC CCTCCTCAGG AGGGGACCTA
          GAAATTACAA TGCACAGTTT TAATTGTGGA GGGGAATTTT TCTACTGTGA
          TACAACACAG CTGATCACAC TCCCATGCAG AATAAAACAA ATTATAAACA
          GGTGGCAGGA AGTAGGAAAA GCAATGTATG CCCCTCCCAT CAAAGGATAC
          ATTAAATGTT CTTCAAATAT TACAGGGCTG CTATTAACAA GAGATGGTGG
          TGAGATCTTC AGACCT
p9c11s067 GAAGAGGTAG TAATTAGATC TAAAAATTTC ACGGACAATA CTAAAACCAT
          AATAGTACAG CTGAATGAAT CGGTAGTAAT TAATTGTACA AGACCCAACA
          ACAATACAAG AAAAAGTATA CAAATGGGAC TGGGGAGAGC ATGGTATACA
          ACAGGAGACA TAATAGGAGA TATAAGACAA GCACATTGTA ACCTTAGTAA
          AGCAGATTGG AATAAAGCTT TAAAACAGAT AGTTAAAAAA TTAAGAGAAC
          AATTTGGGAA TAAAACAATA GTCTTTAATC AATCCTCAGG AGGGGACCTA
          GAAATTATAA TGCACAGTTT TAATTGTGGA GGGGAATTTT TCTACTGTAA
          TACAACAAAG CTGATCACAC TCCCATGCAG AATAAGACAG ATTATAAACA
          GGTGGCGGGA AGTAGGAAAA GCAATGTATG CCCCTCCCAT CAAAGGACAA
          ATTAGATGTT CATCAAATAT TACAGGGCTG CTATTAACAA GAGATGGTGG
          TGAGGTCTTC AGACCT
p9c11s068 GAAGAGGTAG TAATTAGATC TAAAAATTTC ACGGACAATA CTAAAACCAT
          AATAGTACAG CTGAATGAAT CGGTAGTAAT TAATTGTACA AGACCCCACA
          ACAATACAAG AAAAAGTATA CAGATGGGAC TGGGGAGAGC ATGGTATACA
          ACAGGGGAAA TAATAGGAGA TATAAGACAA GCACATTGTA CCCTTAGTGA
          AGCAGATTGG AACAAAGCAT TAAAACAGAT AGTTAAAAAA TTAAGAGAAC
          AATTTGGGAA TAAAACAATA GTCTTTAATC AATCCTCAGG AGGGGACCTA
          GAAATTGTAA TGCACAGTTT TAATTGTGGA GGAGAATTTT TCTACTGTAG
          TACAACAAAG CTGATCACAC TCCCATGCAG AATAAGACAA ATCATAAACA
          GGTGGCAGGA AGTAGGAAAA GCAATGTATG CCCCTCCCAT CGAAGGACAA
          ATTAGATGTT CATCAAATAT TACAGGGCTG TTATTAACAA GAGATGGTAG
          TGAGGTCTTC AGACCT
p9c11s069 GAAGAGGTAG TAATTAGATC TAAAAATTTC ACGGACAACA CTAAAACCAT
          AATAGTACAG CTGAATGAAT CGGTAGTAAT TAATTGTACA AGACCCAACA
          ACAATACAAG AAAAAGTATA CAGATGGGAC TGGGGAGAGC ATGGCATACA
          ACAGGGGAAA TAATAGGAGA TATAAGAAAA GCATATTGTA CCCTTAATGA
          AACAAATTGG AATAAAACTT TAGAACAGAT AGTTAAAAAA TTAAGAGAAC
          AATTTGGAAA TAAAACAATA GCCTTTAATC ACTCCTCAGG AGGGGACCTA
          GAAATTACAA TGCACAGTTT TAATTGTGGA GGGGAATTTT TCTACTGTAG
          TACAACAAAG CTGATCACAC TCCCATGCAG AATAAAACAG ATTATAAACA
          GGTGGCAGGA AGTAGGAAAA GCAATGTATG CCCCTCCCAT CAAAGGACAA
          ATTAGATGTT TATCAAATAT TACAGGGCTG CTATTAACAA GAGATGGTGG
          TGAGGTCCTC AGACCT
p9c11s070 GAAGAGGTAG TAATTAGATC AAAAAATTTC ACGGACAATA CTAAAACCAT
          AATAGTACAG CTGAATGAAT CGGTAGTAAT TAATTGTACA AGACCCAACA
          ACAATACAAG AAAAAGTATA CAGATGGGAT TTGGGAGAGC ATGGCATACA
          ACAGGGGAAA TAATAGGAGA TATAAGAAAA GCATATTGTA CCCTTAATGA
          AACAAATTGG AATAAAACTT TAGAACAGAT AGTTAAAAAA TTAAGAGAAC
          AATTTGGAAA TAAAACAATA GCCTTTAATC ACTCCTCAGG AGGGGACCTA
          GAAATTACAA TGCACAGTTT TAATTGTGGA GGGGAATTTT TCTACTGTAA
          TACAACACAG CTGATCACAC TCCCATGCAG AATAAAACAG ATTATAAACA
          GGTGGCAGGA AGTAGGAAAA GCAATGTATG CCCCTCCCGT CAAAGGACAC
          ATTAACTGTT CATCAAATAT TACAGGGCTG CTATTAACAA GAGATGGTGG
          TGAGGTGTTC AGACCT
p9c11s071 GAAGAGGTAG TAATTAGATC TAAAAATTTC ACGGACAATA CTAAGACCAT
          AATAGTACAG CTGAATGAAA CGGTAGTAAT TAATTGTACA AGACCCAACC
          GCAATACAGG AAAAAGTATA CGGGTGGGAC TGGGGAGAGC ATGGCATACA
          ACAAGGGAAA TAATAGGAGA TATAAGACGA GCATATTGTA CCCTTAATGG
          AACAAATTGG AATAAAACTT TAGGACAGAT AGTTAAAAAA TTAAGAGAAC
          AATTTGTGAA TAAAACAATA GTCTTTAATC ACTCCTCAGG AGGGGACCTA
          GAAATTACAA TGCACAGTTT TAATTGTGGA GGGGAATTTT TCTACTGTAA
          TACAACACAG CTGATCACAC TCCCATGCAG AATAAAACAA ATTATAAACA
          GGTGGCAGGA AGTAGGAAAA GCAATGTATG CCCCTCCCAT CAAAGGGCAA
          ATTAGATGTT TATCAAATAT TACGGGGCTG CTATTAACAA GAGATGGCGG
          GGGGATCTTC AGACCT
p9c11s072 GAAGAGGTAG TAATTAGATC TAAAAATTTC ACGGACAATA CTAAGACCAT
          AATAGTACAG CTGAATGAAA CGGTAGTAAT TAATTGTACA AGACCCAACA
          GACATACAGG AAAAAGTATA CGGATGGGAC TGGGGAGAGC ATGGCATACA
          ACAAGGGAAA TAATAGGAGG TATAAGAAAA GCATATTGTA CCCTTAACGG
          AACAAATTGG AATAAAACTT TAGAACAGGT AGTTAAAAAG TTAAGAGAAC
          AATTTAGGAG TAAAACAATA GTCTTTAATC ACTCCTCAGG AGGGGACCTA
          GAAATTACAA TGCACAGTTT TAATTGTGGA GGGGAATTTT TCTACTGTAA
          TACAACACAG CTGATCACAC TCCCATGCAG AATAAAACAA ATTATAAACA
          GGTGGCAGGA AGTAGGAAAA GCAATGTATG CCCCTCCCAT CGAAGGACAA
          ATTAGATGTT TATCAAATAT TACAGGGCTG CTATTAACAA GAGATGGTGG
          TGAGGTGTTC AGACCT
p9c11s073 GAAGAGGTAG TAATTAGATC TGAAAATTTC ACGAACAATG TTAAAACCAT
          AATAGTACAG CTGAATGAAT CGGTAGTAAT TAATTGTACA AGACCCAACA
          ACAATACAAG AAAAAGTATA CAGATGGGAT TTGGGAGAGC ATGGCATACA
          ACAGGGGAAA TAATAGGAGA TATAAGAAAA TCATATTGTA CCCTTAATGG
          AACAAATTGG AATAAAACTT TAGAACAGGT AGTTAGAAAA TTAAGAGAAC
          AATTTGGAAA TAAAACAATA GTCTTTAATC CCTCCTCAGG AGGGGACCTA
          GAAATTACAA TGCACAGTTT TAATTGTGGA GGGGAATTTT TCTACTGTGA
          TACAACACAG CTGATCACAC TCCCATGCAG AATAAAACAA ATTATAAACA
          GGTGGCAGGA AGTAGGAAAA GCAATGTATG CCCCTCCCAT CAAAGGACAC
          ATTAACTGTT CATCAAATAT TACAGGGCTG CTATTAACAA GAGATGGTGG
          TGAGGTCTTC AGACCT
p9c12s074 GAAGAGGTAG TAATTAGATC TGAAAATTTC ACGGACAATG CTAAAACCAT
          AATAGTACAG CTGAATGAAT CGGTAGTAAT TAATTGTACA AGACCCAACA
          ACAATACAAG AAAAAGTATA CAGATGGGAC TGGGGAGAGC ATGGTATACA
          ACAGGAGACA TAATAGGAGA TATAAGACAA GCACATTGTA ACCTTAATAA
          AGCAAATTGG AATAAAGCTT TAGGACAGAT AGTTAAAAAA TTAAGAGAAC
          AATTTGGGAA TAAAACAATA GTCTTTAATC AATCCTCAGG AGGGGACCTA
          GAAATTATAA TGCACAGTTT TAATTGTGGA GGGGAATTTT TCTACTGTAA
          TACAACAAAT CTGATCACAC TCCCATGCAG AATAAGACAA ATTATAAACA
          GGTGGCAGGA AGTAGGAAAA GCAATGTATG CCCCTCCCAT CAAAGGACAA
          ATTAGATGTT CATCAAATAT TACAGGGCTG CTATTAACAA GAGATGGTGG
          TGAGGTCTTC AGACCT
p9c12s075 GAAGAGGTAG TAATTAGATC TAAAAATTTC ACGGACAATA CTAAAACCAT
          AATAGTACAG CTGAATGAAT CGGTAGTAAT TAATTGTACA AGACCCAACA
          ACAATACAAG AAAAAGTATA CAAATGGGAC TGGGGAGAGC ATGGTATACA
          ACAGGAGACA TAATAGGAGA TATAAGACAA GCATCTTGTA ACCTTAGTGA
          AGCAGATTGG AATAAAGCTT TAAAGCAGAT AGTTAGAAAA TTAAGAGAAC
          AATTTGGGAA TAAAACAATA GTCTTTAATC AATCCTCAGG AGGGGACCTA
          GAAATTATAA TGCACAGTTT TAATTGTGGA GGGGAATTTT TCTACTGTAA
          TACAACACAG CTGATCACAC TCCCATGCAG AATAAGACAA ATTATAAACA
          GGTGGCAGGA AGTAGGAAAA GCAATGTATG CCCCTCCCAT CAAAGGACAA
          ATTAGATGTT CATCAAATAT TACAGGGCTG CTATTAACAA GAGATGGTGG
          TGAGGTCTTC AGACCT
p9c12s076 GAAGAGGTAG TAATTAGATC TGAAAATTTC ACGGACAATG CTAAAACCAT
          AATAGTACAG CTGAATGAAT CGGTAGTAAT TAATTGTACA AGACCCAACA
          ACAATACAAG AAAAAGTATA CAAATGGGAC TGGGGAGAGC ATGGTATACA
          ACAGGAGACA TAATAGGAGA TATAAGACAA GCACAGTGTG ACCTTAGTGA
          AGCAGATTGG AATAAAGCTT TAGGACAGAT AGTTAAAAAA TTAAGAGAAC
          AATTTGGGAA TAAAACAATA GTCTTTAATC AATCCTCAGG AGGGGACCTA
          GAAATTGTAA CGCACAGTTT TAATTGTGGA GGGGAGTTTT TCTACTGTAG
          TACAACAAAG CTGATCACAC TCCCATGCAG AATAAGACAA ATTATAAACA
          GGTGGCAGGA AGTAGGAAAA GCAATGTATG CCCCTCCCAT CAAAGGACAA
          ATTAGATGTT CATCAAATAT TACAGGGCTG CTATTAACAA GAGATGGTGG
          TGAGGTCTTC AGACCT
p9c12s077 GAAGAGGTAG TAATTAGATC TAAAAATTTC ACGGACAATA CTAAAACCAT
          AATAGTACAA CTGAATGAAT CGGTAGTAAT TAATTGTACA AGACCCCACA
          ACAATACAAG AAAAAGTATA CAGATGGGAC TGGGGAGAGC ATGGCATACA
          ACAGGGGAAA TAATAGGAGA TATAAGACGA GCATATTGTA CCCTTAATGA
          AACAAATTGG AATAAAACTT TAGAACAGGT AGTTAAAAAA TTAAGAGAAC
          AATTTAGGAA TAAAACAATA GTCTTTAATC ACTCCTCAGG AGGGGACCTA
          GAAATTACAA TGCACAGTTT TAACTGTGGA GGGGAATTTT TCTACTGTAA
          TACAACAAAA CTGATCACAC TACCATGCAG AATAAAACAG ATTATAAACA
          GGTGGCAGGA AGTAGGAAAA GCAATGTATG CCCCTCCCAT CGAAGGACAA
          ATTAGATGTT CATCAAATAT TACAGGGCTG TTATTAACAA GAGATGGTGG
          TGAGGACTTC AGACCT
p9c12s078 GAAGAGGTAG TAATTAGATC TAAAAATTTC ACGGACAATA CTAAGACCAT
          AATAGTACAG CTGAATGAAA CGGTAGTAAT TAATTGTACA AGACCCAACA
          GACATACAGG AAAAAGTATA CGGATGGGAC TGGGGAGAGC ATGGCATACA
          ACAAGGGAAA TAATAGGAGA TATAAGAAAA GCATATTGTA CCCTTAATGG
          AACAAATTGG AATAAAACTT TAGAACAGGT AGTTAAAAAG TTAAGAGAAC
          AATTTAGGAA TAAAACAATA GTCTTTAATC ACTCCTCAGG AGGGGACCTA
          GAAATTACAA TGCACAGTTT TAATTGTGGA GGGGAATTTT TCTACTGTAA
          TACAACACAG CTGATCACAC TCCCATGCAG AATAAAACAA ATTATAAACA
          GGTGGCAGGA AGTAGGAAAA GCAATGTATG CCCCTCCCAT CAAAGGACAA
          ATTAGATGTT TATCAAATAT TACAGGGCTG CTATTAACAA GAGATGGTGG
          TGAGGTCTTC AGACCT
p9c12s079 GAAGAGGTAG TAATTAGATC TAAAAATTTC ACGGACAATA CTAAGACCAT
          AATAGTACAG CTGAATGAAA CGGTAGTAAT TAATTGTACA AGACCCAACA
          GACATACAGG AAAAAGTATA CGGATGGGAC TGGGGAGAGC ATGGCATACA
          ACAAGGGAAA TAATAGGAGA TATAAGAAAA GCATATTGTA CCCTTAATGG
          AACAAATTGG AATAAAACTT TAGAACAGGT AGTTAAAAAA TTAAGAGAAC
          AATTTAGGAA TAAAACAATA GTCTTTAATC ACTCCTCAGG AGGGGACCTA
          GAAATTACAA TGCACAGTTT TAATTGTGGA GGGGAATTTT TCTACTGTAA
          TACAACACAG CTGATCACAC TCCCATGCAG AATAAAACAA ATTATAAACA
          GGTGGCAGGA AGTAGGAAAA GCAATGTATG CCCCTCCCAT CAAAGGACAC
          ATTAACTGTT CATCAAATAT TACAGGGCTG CTATTAACAA GAGATGGCGG
          GGAGATCTTC AGATCT
p9c13s080 GAAGAGGTAG TAATTAGATC TGAAAATTTC ACGGACAATG CTAAAACCAT
          AATAGTACAG CTGAATGAAT CGGTAGTAAT TAATTGTACA AGACCCAACA
          ACAATACAAG AAAAAGTATA CATATAGGGC CGGGGAGAGC ATGGTATACA
          ACAGGAGAAA TAATAGGAGA TATAAGACAA GCACATTGTA ACCTTAGTGA
          AGCAAATTGG AATAAAGCTT TAGAACAGAT AGTTAAAAAA TTAAAAGAAC
          AATTTGAGAA TAAAACAATA GTCTTTAATC AATCCTCAGG AGGGGACCCA
          GAAATTGTAA TGCACAGTTT TAATTGTGGA GGGGAATTTT TCTACTGTAA
          TACAACAAAG CTGATCACAC TCCCATGCAG AATAAAACAA ATTATAAACA
          GGTGGCAGGA AGTAGGAAAA GCAATGTATG CCCCTCCCAT CAGAGGACAA
          ATTAGATGTT CATCAAATAT TACAGGGCTG CTATTAACAA GAGATGGTGG
          TGAGGTCTTC AGACCT
p9c13s081 GAAGAGGTAG TAATTAGATC TGAAAATTTC ACGGACAATG CTAAAACCAT
          AATAGTACAG CTGAATGAAT CGGTAGTAAT TAATTGTACA AGACCCAACA
          ACAATACAAG AAAAAGTATA CATATAGGAC CGGGGAGAGC ATGGTATACA
          ACAGGAGAAA TAATAGGAGA TATAAGACAA GCACATTGTA ACCTTAGTGA
          AGCAAATTGG AATAAAGCTT TAGAACAGAT AGTTAAAAAA TTGAAAGAAC
          AATTTGAGAA TAAAACAATA GTCTTTAATC AATCCTCAGG AGGGGACCCA
          GAAATTGTAA TGCACAGTTT TAATTGTGGA GGGGAATTTT TCTACTGTAA
          TACAACAAAG CTGATCATAC TTCCATGCAG AATAAGACAA ATTATAAACA
          GGTGGCAGGA AGTAGGAAAA GCAATGTATG CCCCTCCCAT CGAAGGACAA
          ATTAGATGTT CATCAAATAT TACAGGGCTG CTATTAACAA GAGATGGTGG
          TGAGGTCTTC AGACCT
p9c13s082 GAAGAGGTAG TAATTAGATC CAAAAATTTC ACGGACAATA CTAAGACCAT
          AATAGTACAG CTGAATGAAA CGGTAGTAAT TAATTGTACA AGACCCAACA
          GACATACAGG AAAAAGTATA CGGAAGGGAC TGGGGAGAGC ATGGCATACA
          ACAAGGGAAA TAATAGGAGA TATAAGAAAA GCATATTGTA CCCTTAATGG
          AACAAATTGG AATAAAACTT TAGAACAGGT AGTTAAAAAG TTAAGAGAAC
          AATTTAGGAA TAAAACAATA GTCTTTAATC ACTCCTCAGG AGGGGACCTA
          GAAATTACAA TGCACAGTTT TAATTGTGGA GGGGAATTTT TCTACTGTAA
          TACAACACAG CTGATCACAC TCCCATGCAG AATAAAACAA ATTATAAACA
          GGTGGCAGGA AGTAGGAAAA GCAATGTATG CCCCTCCCAT CAAAGGACAA
          ATTAGATGTT TATCAAATAT TACAGGGCTG CTATTAACAA GAGATGGTGG
          TGAGGTCTTC AGACCT
p9c14s083 GAAGAGGTAG TAATTAGATC TGAAAATTTC ACGGACAATG CTAAAACCAT
          AATAGTACAA CTGAATGAAT CGGTAGTAAT TAATTGTACA AGACCCAACA
          ACAATACAAG AAAAAGTATA CATATAGGAC CGGGGAGAGC ATGGTATACA
          ACAGGAGAAA TAATAGGAGA TATAAGACAA GCACATTGTA ACCTTAGTGG
          AGCAAATTGG AATAAAGCTT TAGAACAGAT AGTTAAAAAA TTAAAAGAAC
          AATTTGGGAA TAAAACAATA GTCTTTAATC AATCCTCAGG AGGGGACCCA
          GAAATTGTAA TGCACAGTTT TAATTGTGGA GGGGAATTTT TCTACTGTAA
          TACAACAAAG CTGATCACAC TCCCATGCAG AGTAAAACAA ATTATAAACA
          GGTGGCAGGA AGTAGGAAAA GCAATGTATG CCCCTCCCAT CAGAGGACAA
          ATTAGATGTT CATCAAATAT TACAGGGCTG CTATTAACAG GAGATGGTGG
          TGAGGTCTTC AGACCT
p9c14s084 GAAGAGGTAG TAATTAGATC TAAAAATTTC ACGGACAATA CTAAAACCAT
          AATAGTACAG CTGAATGAAT CGGTAGTAAT TAATTGTACA AGACCCAACA
          ACAATACAAG AAAAAGTATA CAGATGGGAC TGGGGAGAGC ATGGCATACA
          ACAGGGGAAA TAATAGGAGA TATAAGACGA GCATATTGTA CCCTTAATGA
          AACAAATTGG AATAAAACTT TAGAACAGGT AGTTAAAAAA TTAAGAGAAC
          AATTTGGGAA TAAAACAATA GTCTTTAATC ACTCCTCAGG AGGGGACCTA
          GAAATTACAA TGCACAGTTT TAATTGTGGA GGGGAATTTT TCTACTGTAA
          TACAACACAG CTGATCACAC TCCCATGCAG AATAAAACAA ATTATAAACA
          GGTGGCAGGA AGTAGGAAAA GCAATGTATG CCCCTCCCAT CAAAGGACAA
          ATTAGATGTT TATCAAATAT TACAGGGCCG CTATTAACAA GAGATGGTGG
          TGAGGTCTTC AGACCT
p9c15s085 GAAGAGGTAG TAATTAGATC TGAAAATTTC ACGAACAATG TTAAAACCAT
          AATAGTACAG CTGAATGAAT CGGTAGTAAT TAATTGTACA AGACCCAACA
          ACAATACAAG AAAAAGTATA CAGATGGGAT TTGGGAGAGC ATGGCATACA
          ACAGGGGAAA TAATAGGAGA TATAAGACAA GCATATTGTA CCCTTAATGA
          AACAAATTGG AATAAAACTT TAGAACAGGT AGTTGAAAAA TTAAGAGAAC
          AATTTGGAAA TAAAACAATA GCCTTTGATC ACTCCTCAGG AGGGGACCTA
          GAAATTACAA TGCACAGTTT TAATTGTGGA GGGGAATTTT TCTACTGTAG
          TACAACAAAG CTGATCACAC TCCCATGCAG AATAAAACAA ATTATAAACA
          GGTGGCAGGA AGTAGGAAAA GCAATGTATG CCCCTCCCAT CAGAGGACAA
          ATTAGATGTT TATCAAATAT TACAGGGCTG CTATTAACAA GAGATGGTGG
          TGAGGTCTTC AGACCT
p9c15s086 GAAGAGGTAG TAATTAGATC TAAAAATTTC ACGGACAATA CTAAGACCAT
          AATAGTACAG CTGAATGAAA CGGTAGTAAT TAATTGTACA AGACCCAACA
          GACATACAGG AAAAAGTATA CGGATAGGAC TGGGGAGAGC ATGGCATACA
          ACAAGGGAAA TAATAGGAGA TATAAGAAAA GCATATTGTA CCCTTAATGG
          AACAAATTGG AATAAAACTT TAGAACAGGT AGTTAAAAAA TTAAGAGAAC
          AATTTAGGAA TAAAACAATA GTCTTTAATC ACTCCTCAGG AGGGGACCTA
          GAAATTACAA TGCACAGTTT TAATTGTGGA GGGGAATTTT TCTACTGTAA
          TACAACACAG CTGATCACAC TCCCATGCAG AATAAAACAA ATTATAAACA
          GGTGGCAGGA AGTAGGAAAA GCAATGTATG CCCCTCCCAT CAAAGGACAA
          ATTAGATGTT TATCAAATAT TACAGGGCTG CTATTAACAA GAGATGGTGG
          TGGGGTCTTC AGACCT
p9c15s087 GAAGAGGTAG TAATTAGATC TGAAAACTTC ACGAACAATG TTAAAACCAT
          AATAGTACAG CTGAATGAAT CGGTAGTAAT TAATTGTACA AGACCCAACA
          ACAATACAAG AAAAAGTATA CAGATGGGAT TTGGGAGAGC ATGGCATACA
          ACAGGGGAAA TAATAGGAGA TATAAGAAAA TCATATTGTA CCCTTAATGG
          AACAAATTGG AATAAAACTT TAGAACAGGT AGTTGAAAAA TTAAGAGAAC
          AATTTGGAAA TAAAACAATA GTCTTTAATC CCTCCTCAGG AGGGGACCTA
          GAAATTACAA TGCACAGTTT TAATTGTGGA GGGGAATCTT TCTACTGTGA
          TACAACACAG CTGATCACAC TCCCATGCAG AGTAAAACAA ATTATAAACA
          GGTGGCAGGA AGTAGGAAAA GCAATGTATG CCCCTCCCAT CAAAGGATAC
          ATTAAATGTT CTTCAAATAT TACAGGGCTG CTATTAACAA GAGATGGTGG
          TGAGGTCTTC AGACCT
p9c16s088 GAAGAGGTAG TAATTAGATC TGAAAATTTC ACGGGCAATG CTAAAACCAT
          AATAGTACAG CTGAATGAAT CGGTAGTAAT TAATTGTACA AGACCCAACA
          ACAATACAAG AAAAAGTATA CATATAGGAC CGGGGAGAGC ATGGTATACA
          ACAGGAGAAA TAATAGGAGA TATAGGACAA GCACATTGTA ACCTTAGTGA
          AGCAAATTGG AATAAAGCTT TAGAACAGGT AGTTAAAAAA TTAAAAGAAC
          AATTTGAGAA TAAAACAATA GTCTTTAATC AATCCTCAGG AGGGGACCCA
          GAAATTGTAA TGCACAGTTT TAATTGTGGA GGGGAATTTT TCTACTGTAA
          TACAACAAAG CTGATCACAC TCCCATGCAG AATAAAACAA ATTATAAACA
          GGTGGCAGGA AGTAGGAAAA GCAATGTATG CCCCTCCCAT CAGAGGACAA
          ATTAGATGTT CATCAAATAT TACAGGGCTG CTATTAACAA GAGATGGTGG
          TGAGGTCTTC AGACCT
p9c16s089 GAAGAGGTAG TAATTAGATC TAAAAATTTC ACGGACAATA CTAAAACCAT
          AATAGTACAG CTGAATGAAT CGGTAGTAAT TAATTGTACA AGACCCCACA
          ACAATACAAG AAAAAGTATA CATATGGGAC CGGGGAGAGC ATGGTATACA
          ACAGGGGAAG TAATAGGAAA GATAAGACAA GCAGAGTGTA ACCTTGGTGA
          AGCAAATTGG AATAAGACTT TAGAACAGAT AGTTAAAAAA TTAAGAGAAC
          AATTTGGGAA TAAAACAATA GTCTTTAATC ACTCCTCAGG AGGGGACCTA
          GAAGTTGTAA TGCACAGTTT TAATTGTGGA GGGGAATTTT TCTACTGTAA
          TACAACAGAG CTGATCACAC TCCCATGCAG AATAAAACAA ATTATAAACA
          GGTGGCAGGA AGTAGGAAAA GCAATGTATG CCCCTCCCAT CAGAGGACAA
          ATTAGATGTT CATCAAATAT TACAGGGCTG CTAATAACAA GAGATGGTGG
          TGAGGTCTTC AGACCT
p9c16s090 GAAGAGGTAG TAATTAGATC TAAAAATTTC ACGGACAATA CTAAGACCAT
          AATAGTACAG CTGAATGAAA CGGTAGTAAT TAATTGTACA AGACCCAACA
          GCAATACAGG AAAAAGTATA CGGATGGGAC TGGGGAGAGC AAGGCATACA
          ACAAGGGAAA TAATAGGAGA TATAAGACGA GCATATTGTA CCCTTAATGA
          AACAAAGTGG AATAAGGCTT TAGGACAGAT AGTTAAAAAA TTAAGAGAAC
          AATTTGGGAA TAAAACAATA GTCTTTAATC ACTCCTCAGG AGGGGACCTA
          GAAATTACAA TGCACAGTTT TAATTGTGGA GGGGAATTTT TCTACTGTAA
          TACAACACAG CTGATCACAC TCCCATGCAG AATAAAACAA ATTATAAACA
          GGTGGCAGGA AGTAGGAAAA GCAATGTATG CCCCTCCCAT CAAAGGACAA
          ATTAGATGTT TATCAAATAT TACAGGGCTG CTATTAACAA GAGATGGTGG
          TGAGGTCTTC AGACCT
p9c16s091 GAAGAGGTAA TAATTAGATC TAAAAATTTC ACGGACAATA CTAAAACCAT
          AATAGTACAG CTGAATGAAT CAGTAGTAAT TAATTGTACA AGACCCAACA
          ACAATACAAG AAAAAGTATA CAGATGGGAC TGGGGAGAGC ATGGCATACA
          ACAGGGGAAA TAATAGGAGA TATAAGACGA GCATATTGTA CCCTTAATGA
          GACAAATTGG AATAAAACTT TAGAACAGGT AGTTAAAAAA TTAAGCGAAC
          AATTTAGGAA TAAAACAATA GTCTTTAATC ACTCCTCAGG AGGGGACCTA
          GAAATTACAA TGCACAGTTT TAACTGTGGA GGGGAATTTT TCTACTGTAA
          TACAACAAAG CTGATCACAC TCCCATGCAG AATAAAACAG ATTATAAACA
          GGTGGCAGGA AGTAGGAAAA GCAATGTATG CCCCTCCCAT CGAAGGACAA
          ATTAGATGTT CATCAAATAT TACAGGGCTG TTATTAACAA GAGATGGTGA
          TGGGGTCTTC AGACCT
p9c16s092 GAAGAGGTAG TAATTAGATC TAAAAATTTC ACGGACAATA CTAAGACCAT
          AATAGTACAG CTGAATGAAA CGGTAGTAAT TAATTGTACA AGACCCAACA
          GACATACAGG AAAAAGTATA CGGATGGGAC TGGGGAGAGC ATGGCATACA
          ACAAGGGAAA TAATAGGAGA TATAAGAAAA GCATATTGTA CCCTTAATGG
          AACAAATTGG AATAAAACTT TAGAACAGGT AGTTAAAAAG TTAAGAGAAC
          AATTTAGGAA TAAAACAGTA GTCTTTAATC ACTCCTCAGG AGGGGACCTA
          GAAATTACAA TGCACAGTTT TAATTGTGGA GGGGAATTTT TCTACTGTAA
          TACAACACAG CTGATCACAC TCCCATGCAG AATAAAACAA ATTATAAACA
          GGTGGCAGGA AGTAGGAAAA GCAGTGTATG CCCCTCCCAT CAAAGGACAA
          ATTAGATGTT TATCAAATAT TACAGGGCTG CTATTAACAA GAGATGGTGG
          TGGGGTCTTC AGACCT
p9c16s093 GAAGAGGTAG TAATTAGATC TAAAAATTTC ACGGACAATA CTAAGACCAT
          AATAGTACAG CTGAATGAAA CGGTAGTAAT TAATTGTACA AGACCCAACA
          GACATACAGG AAAAAGTATA CGGATGGGAC TGGGGAGAGC ATGGCATACA
          ACAAGGGAAA TAATAGGAGA TATAAGAAAA GCATATTGTA CCCTTAATGG
          AACAAATTGG AATAAAACTT TAGAACAGGT AGTTAAAAAA TTAAGAGGAC
          AATTTAGGAA TAAAACAATA GTCTTTAATC ACTCCTCAGG AGGGGACCTA
          GAAATTACAA TGCACAGTTT TAATTGTGGA GGGGAATTTT TCTACTGTAA
          TACAACACAG CTGATCACAC TCCCATGCAG AATAAAACAA ATTATAAACA
          GGTGGCAGGA AGTAGGAAAA GCAATGTATG CCCCTCCCAT CAAAGGACAC
          ATTAACTGTT CATCAAATAT TACAGGGCTG CTATTAACAA GAGATGGTGG
          TGAGGTCTTC AGACCT
p9c17s094 GAAGAGGTAG TAATTAGATC TAAAAATTTC ACGGACAATA CTAAAACCAT
          AATAGTACAG CTGAATGAAT CGGTAGTAAT TAATTGTACA AGACCCCACA
          ACAATACAAG AAAAAGTATA CAGATGGGAC TGGGGAGAGC ATGGCATACA
          ACAGGGGAAA TAATAGGAGA TATAAGACAA GCACATTGTA CCCTTAGTGA
          AGCAGATTGG AACAAAGCAT TAAAACAGAT AGTTAAAAAA TTAAGAGAAC
          AATTTGGGAA TAAAACAATA ATCTTTAATC AATCCTCAGG AGGGGACCTA
          GAAATTGTAA TGCACAGTTT TAATTGTGGA GGAGAATTTT TCTACTGTAG
          TACAACAAAG CTGATCACAC TCCCATGCAG AATAAAACAA ATCATAAACA
          GGTGGCAGGA AGTAGGAAAA GCAATGTATG CCCCCCCCAT CGAAGGACAA
          ATTAGATGTT CATCAAATAT TACAGGGCTG CTATTAACAA GAGATGGTGG
          TGAGGTCTTC AGACCT
p9c17s095 GAAGAGGTAG TAATTAGATC TAAAAATTTC ACGGACAATA CTAAGACCAT
          AATAGTACAG CTGAATGAAA CGGTAGTAAT TAATTATACA AGACCCATCA
          GACATACAGG AAAAAGTATA CGGATGGGAC TGGGGAGAGC ATGGCATACA
          ACAAGGGAAA TAATAGGAGA TATAAGAAAA GCATATTGTA CCCTTAATGG
          AACAAATTGG AATAAAACTT TAGAACAGGT AGTTAAAAAA TTAAGAGAAC
          AATTTAGGAA TAAAACAATA GTCTTTAATC ACTCCTCAGG AGGGGACCTA
          GAAATTACAA TGCACAGTTT TAATTGTGGA GGGGAATTTT TCTACTGTAA
          TACAACACAG CTGATCACAC TCCCATGCAG AATAAAACAA ATTATAAACA
          GGTGGCAGGA AGTAGGAAAA GCAATGTATG CCCCTCCCGT CAAAGGACAA
          ATTAGATGTT TATCAAATAT TACGGGGCTG CTATTAACAA GAGATGACGG
          GGAGATCTTC AGACCT
p9c17s096 GAAGAGGTAG TAATTAGATC TAAAAATTTC ACGGACAATA CTAAGACCAT
          AATAGTACAG CTGAATGAAA CGGTAGTAAT TAATTGTACA AGACCCAACA
          GACATACAGG AAAAAGTATA CGGATGGGAC TGGGGAGAGC ATGGCATACA
          ACAAGGGAAA TAATAGGAGA TATAAGAAAA GCATATTGTA CCCTTAATGG
          AACAAATTGG AATAAAACTT TAGAACAGGT AGTTAAAAAA TTAAGAGAAC
          AATTTAGGAA TAAAACAATA GTCTTTAATC ACTCCTCAGG AGGGGACCTA
          GAAATTACAA TGCACAGTTT TAATTGTGGA GGGGAATTTT TCTACTGTAA
          TACAACACAG CTGATCACAC TCCCATGCAG AATAAAACAA ATTATAAACA
          GGTGGCAGGA AGTAGGAAAA GCAATGTATG CCCCTCCCAT CAAAGGACAA
          ATTAGATGTT TATCAAATAT TACAGGGCTG CTATTAACAA GAGATGGCGG
          GGAGATCTTC AGACCT
p9c18s097 GAAGAGGTAG TAATTAGATC TAAAAATTTC ATGGACAATA CTAAAACCAT
          AATAGTACAG CTGAATGAAT CGGTAGTAAT TAATTGTACA AGACCCAACA
          ACAATACAAG AAAAAGTATA CAGATGGGAC TGGGGAGAGC ATGGTATACA
          ACAGGGGAAA TAATAGGAGA TATAAGACAA GCACATTGTA ACCTTAATGA
          AACAAATTGG AATAAAACTT TAGAACAGAT AGTTAAAAAA TTAAGAGAAC
          AATTTGGGAA TAAAACAATA GTCTTTAATC AATCCTCAGG AGGGGACCTA
          GAAATTATAA TGCACAGTTT TAATTGTGGA GGGGAATTTT TCTACTGTAA
          TACAACAAAA CTGATCACAC TCCCATGCAG AATAAGACAA ATTATAAACA
          GGTGGCAGGA AGTAGGAAAA GCAATGTATG GCCCTCCCAT CAAAGGACAA
          ATTAAATGTT CATCAAATAT TACAGGGCTG CTATTAACAA GAGATGGTGG
          TGAGGTCTTC AGACCT
p9c18s098 GAAGAGGTAG TAATTAGATC TGAAAATTTC ACGGACAATG CTAAAACCAT
          AATAGTACAG CTGAATGAAT CGGTAGTAAT TAATTGTACA AGACCCAACA
          ACAATACAAG AAAAAGTATA CAGATGGGAT TTGGGAGAGC ATGGCATACA
          ACAGGGGAAA TAATAGGAGA TATAAGAAAA GCATATTGTA CCCTTAATGA
          AACAAATTGG AATAAAACTT TAGAACAGGT AGTTAAAAAA TTAAGAGAAC
          AATTTGGAAA TAAAACAATA GCCTTTAATC ACTCCTCAGG AGGGGACCTA
          GAAATTACAA TGCACAGTTT TAATTGTGGA GGGGAATTTT TCTACTGTAA
          TACAACACAG CTGATCATAC TCCCATGTAG AATAAAACAA ATTATAAACA
          GGTGGCAGGA AGTAGGAAAA GCAATGTATG CCCCTCCCAT CAAAGGACAA
          ATTAGATGTT TATCAAATAT TACAGGGCTG CTATTAACAA GAGATGGTGG
          TGAGGTCTTC AGACCT
p9c18s099 GAAGAGGTAG TAATTAGATC TAAAAATTTC ACGGACAATA CTAAGACCAT
          AATAGTACAG CTGAATGAAA CGGTAGTAAT TAATTGTACA AGACCCAACA
          GACATACAGG AAAAAGTATA CGGATGGGAC TGGGGAGAGC ATGGCATACA
          ACAAGGGAAA TAATAGGAGA TATAAGAAAA GCATACTGTA CCCTTAATGG
          AACAAATTGG AATAAAACTT TAGAACAGGT AGTTAAAAAG TTAAGAGAAC
          AATTTAGGAA TAAAACAATA GTCTTTAATC ACTCCTCAGG AGGGGACCTA
          GAAATTACAA TGCACAGTTT TAATTGTGGA GGGGAATTTT TCTACTGTAA
          TACAACACAG CTGATCACAC TCCCATGCAG AATAAAACAA ATTATAAACA
          GGTGGCAGGA AGTAGGAAAA GCAATGTATG CCCCTCCCAT TAAAGGACAA
          ATTAGATGTT TATCAAATAT TACAGGGCTG CTATTAACAA GAGATGGCGG
          GGAGATCTTC AGACCT
p9c19s100 GAAGAGGTAG TAATTAGATC TAAAAATTTC ACGGACAATA CTAAAACCAT
          AATAGTACAG CTGAATGAAT CGGTAGTAAT TAATTGTACA AGACCCAACA
          ACAATACAAG AAAAAGTATA CAGATGGGAC TGGGGAGAGC ATGGCATACA
          ACAGGGGAAA TAATAGGAGA TATAAGAAAA GCATATTGTA CCCTTAATGA
          AACAAATTGG AATAAAGCTT TAGGACAGAT AGTTAAAAAA TTAAGAGAAC
          AATTTGGGAA TAAAACAATA GTCTTTAATC ACTCCTCAGG AGGGGACCTA
          GAAATTATAA TGCACAGTTT TAATTGTGGA GGGGAATTTT TCTACTGTAA
          TACAACACAG CTGATCACAC TCCCATGCAG AATAAAACAA ATTATAAACA
          GGTGGCAGGA AGTAGGAAAA GCAATGTATG CCCCTCCCAT CAAAGGACAA
          ATTAGATGTT TATCAAATAT TACAGGGCTG CTATTAACAA GAGATGGTGG
          TGAGGTCTTC AGACCT
p9c19s101 GAAGAGGCAG TAATTAGATC AAAAAATTTC ACGGACAATA CTAAGACCAT
          AATAGTACAG CTGAATGAAA CGGTAGTAAT TAATTGTACA AGACCCAACA
          GCCATACAGG AAAAAGTATA CGGATGGGAC TGGGGAGAGC ATGGCATACA
          ACAAGGGAAA TAATAGGAGG AATAAGAAAA GCATATTGTA CCCTTAATGG
          AACAAATTGG AATAAAACTT TAGAACAGGT AGTTAAAAAA TTAAGAGAAC
          AATTTGTGAA TAAAACAATA GTCTTTAATC ACTCCTCAGG AGGGGACCTA
          GAAATTACAA TGCACAGTTT TAATTGTGGA GGGGAATTTT TCTACTGTAA
          TACAACACAG CTGATCACAC TCCCATGCAG AATAAAACAA ATTATAAACA
          GGTGGCAGGA AGTAGGAAAA GCAATGTATG CCCCTCCCAC CAAAGGACTA
          ATTAGATGTT TATCAAATAT TACGGGGCTG CTATTAACAA GAGATGGCGG
          GGAGATCTTC AGACCT
p9c20s102 GAAGAGGTAG TAATTAGATC TAAAAATTTC ACGGACAATA CTAAAACCAT
          AATAGTACAG CTGAATGAAT CGGTAGTAAT TAATTGTACA AGACCCAACA
          ACAATACAAG AAAAAGTATA CATATGGGAT TGGGGAGAGC ATGGTATACA
          ACAGGGGAAA TAATAGGAAA TATAAGACAA GCAGAGTGTA ACCTTGGTGA
          AGCAAATTGG GATAAAACTT TAGAACAGAT AGTTAAAAAA TTAAGAGAAC
          AATTTGGGAA TAAAACAATA GTCTTTAATC AATCCTCAGG AGGGGACCTA
          GAAATTGAAA TGCACAGTTT TAATTGTGGA GGGGAATTTT TCTACTGTAA
          TACAACAAAG CTGATCACAC TCCCATGCAG AATAAGACAA ATTATAAACA
          GGTGGCAGGA AGTAGGAAAA GCAATGTATG CCCCTCCCAT CGGAGGACAA
          ATTAGATGCT CATCAAATAT TACGGGGCTG CTATTAACAA GAGATGGTGG
          TGAGGTCTTC AGACCT
p9c20s103 GAAGAGGTAG TAATTAGATC AAAAAATTTC ACGGACAATA CTAAAACCAT
          AATAGTACAG CTGAATGAAT CGGTAGTAAT TAATTGTACA AGACCCAACA
          ACAATACAAG AAAAAGTATA CAGATGGGAC TGGGGAGAGC ATGGCATACA
          ACAGGGGAAA TAATAGGAGA TATAAGACGA GCATATTGTA CCCTTAATGA
          AACAAATTGG AATAAAACTT TAGAACAGGT AGTTAAAAAA TTAAGAGAAC
          AATTTAGGAA TAAAACAATA GTCTTTACTC AATCCTCAGG AGGGGACCTA
          GAAATTACAA TGCACAGTTT TAATTGTGGA GGGGAATTTT TCTACTGTAA
          TACAACAAAT CTGATCACAC TCCCATGCAG AATAAAACAA ATTATAAACA
          GGTGGCAGGA AGTAGGAAAA GCAATGTATG CCCCTCCCAT CAAAGGACAA
          ATTAGATGTT TATCAAATAT TACAGGGCTG CTATTAACAA GAGATGGTGG
          TGAGGTCTTC AGACCT
p9c20s104 GAAGAGGTAG TAATTAGATC AAAAAATTTC ACGGACAATA CTAAGACCAT
          AATAGTACAG CTGAATGAAA CGGTAGTAAT TAATTGTACA AGACCCAACA
          GACATGCAGG AAAAAGTATA CGGATGGGAA TGGGGAGAGC ATGGCATACA
          ACAAGGGAAA TAATAGGAGA TATCAGAAAA GCATATCGTA CCCTTAATGG
          AACAAATTGG AATAAAACTT TAGAACAGGT AGTTGAAAAA TTAAGAGAAC
          AATTTGGAAA TAAAACAATA GTCTTTAATC CCTCCTCAGG AGGGGACCTA
          GAAATTACAA TGCACAGTTT TAATTGTGGA GGGGAATTTT TCTACTGTGA
          TACAACACAG CTGATCACAC TCCCATGCAG AATAAAACAA ATTATAAACA
          GGTGGCAGGA AGTAGGAAAA GCAATGTATG CCCCTCCCAT CAAAGGATAC
          ATTAAATGTT CTTCAAATAT TACAGGGCTG CTATTAACAA GAGATGGTGG
          TGAGGTCTTC AGACCT
p9c299105 GAAGAGGTAG TAATTAGATC TAAAAATTTC ACGGACAATA CTAAAACCAT
          AATAGTACAG CTGAATGAAT CGGTAGTAAT TAATTGTACA AGACCCAACA
          ACAATACAAG AAAAAGTATA CATATGGGAC TGGGGAGAGC ATGGTATACA
          ACAGGGGAAA TAATAGGAAA TATAAGACAA GCACAGTGTA ACCTTGGTGA
          AGCAAATTGG AATAAAACTT TAGAACAGAT AGTTAAAAAA TTAAGAGAAC
          AATTTGGGAA TAAAACAATA GTCTTTAATC ACTCCTCAGG AGGGGACCTA
          GAAATTGTAA TGCACAGTTT TAATTGTGGA GGGGAATTTT TCTACTGTAA
          TACAACAAAG CTGATCACAC TCCCATGCAG AATAAGACAA ATTATAAACA
          GGTGGCAGGA AGTAGGAAAA GCAATGTATG CCCCTCCCAT CGGAGGACAA
          ATTAGATGTT CATCAAATAT TACAGGGCTG CTATTAACAA GAGATGGTGG
          TGAGGTCTTC AGACCT
p9c300106 GAAGAGGTAG TAATTAGATC TGAAAATTTC ACGGACAATG CTAAAACCAT
          AATAGTACAG CTGAATGAAT CGGTAGTAAT TAATTGTACA AGACCCAACA
          ACAATACAAG AAAAAGTATA CATATAGGAC CGGGGAGAGC ATGGTATACA
          ACAGGAGAAA TAATAGGAGA TATAAGACAA GCACATTGTA ACCTTAGTGA
          AGCAAATTGG AATAAAGCTT TAGAACAGAT AGTTAAAAAA TTAAAAGAAC
          AATTTGGGAA TAAAACAATA GTCTTTAATC AATCCTCAGG AGGGGACCCA
          GAAATTGTAA TGCACAGTTT TAATTGTGGA GGGGAATTTT TCTACTGTAA
          TACAACAAAG CTGATCACAC TCCCATGCAG AATAAAACAA ATTATAAACA
          GGTGGCAGGA AGTAGAAAAG TCAATGTATG CCCCTCCCAT CAGAGGACAA
          ATTAGATGTT CATCAAATAT TACAGGGCTG CTATTAACAA GAGATGGTGG
          TGAGGTCTTC AGACCT
p9c364107 GGAGAGGTAG TAATTAGATC TGAAAATTTC ACGGACAATG CTAAAACCAT
          AATAGTACAG CTGAATGAAT CGGTAGTAAT TAATTGTACA AGACCCAACA
          ACAATACAAG AAAAAGTATA CATATAGGAC CGGGGAGAGC ATGGTATACA
          ACAGGAGAAA TAATAGGAGA TATAAGACAA GCACATTGTA ACCTTAGTGA
          AGCAAATTGG AATAAAGCTT TAGAACAGAT AGTTAAAAAA TTAAAAGAAC
          AATTTGAGAA TAAAACAATA GTCTTTAATC AATCCTCAGG AGGGGACCCA
          GAAATTGTAA TGCACAGTTT TAACTGTGGA GGGGAATTTT TCTACTGTAA
          TACAACAAAG CTGATCACAC TCCCATGCAG AATAAAACAA ATTATAAACA
          GGTGGCAGGG AGTAGGAAAA GCAATGTATG CCCCTCCCAT CAGAGGACAA
          ATTAGATGTT CATCAAATAT TACAGGGCTG CTATTAACAA GAGATGGTGG
          TGAGATCTTC AGACCT
p9c367108 GAAGAGGTAG TAATTAGATC TGAAAATTTC ACGGACAATG CTAAAACCAT
          AATAGTACAG CTGAATGAAT CGGTAGTAAT TAATTGTACA AGACCCAACA
          ACAATACAAG AAAAAGTATA CATATAGGAC CGGGGAGAGC ATGGTATACA
          ACAGGAGAAA TAATAGGAGA TATAAGACAA GCACATTGTA ACCTTAGTGA
          AGCAAATTGG AATAAAGCTT TAGAACAGAT AGTTAAAAAA TTAAAAGAAC
          AATTTGAGAA TAAAACAATA GTCTTTAATC AATCCTCAGG AGGGGACCCA
          GAAATTGTAA TGCACAGTTT TAGTTGTGGA GGGGAATTTT TCTACTGTAA
          TACAACAAAG CTGATCACAC TCCCATGCAG AATAAAACAA ATTATAAACA
          GGTGGCAGGA AGTAGGAAAA GCAATGTATG CCCCTCCCAT CAGAGGACAA
          ATTAGATGTT CATCAAATAT TACAGGGCTG CTATTAACAA GAGATGGTGG
          TGAGGTCTTC AGACCT
p9c368109 GAAGAGGTAG TAATTAGATC TGAAAATTTC ACGGACAATG CTAAAACCAT
          AATAGTACAG CTGAATGAAT CGGTAGTAAT TAATTGTACA AGACCCAACA
          ACAATACAAG AAAAAGTATA CATATAGGAC CGGGGAGAGC ATGGTATACG
          ACAGGAGAAA TAATAGGAGA TATAAGACAA GCACATTGTA ACCTTAGTGA
          AGCAAATTGG AATAAAGCTT TAGAACAGAT AGTTAAAAAA TTAAGAGAAC
          AATTTGAGAA TAAAACAATA GTCTTTAATC AATCCTCAGG AGGGGACCCA
          GAAATTGTAA TGCACAGTTT TAATTGTGGA GGGGAATTTT TCTACTGTAA
          TACAACAAAG CTGATCACAC TCCCATGCAG AATAAAACAA ATTATAAACA
          GGTGGCAGGA AGTAGGAAAA GCAATGTATG CCCCTCCCAT CAGAGGACAA
          ATTAGATGTT CATCAAATAT TACAGGGCTG CTATTAACAA GAGATGGTGG
          TGAGGTCTTC AGACCT
p9c369110 GAAGAGGTAG TAATTAGATC TGAAAATTTC ACGGACAATG CTAAAACCAT
          AATAGTACAG CTGAATGAAT CGGTAGTAAT TAATTGTACA AGACCCAACA
          ACAATACAAG AAAAAGTATA CATATAGGAC CGGGGAGAGC ATGGTATACA
          ACAGGAGAAA TAATAGGAGA TATAAGACAA GCACATTGTA ACCTTAGTGA
          AGCAAATTGG AATAAAGCTT TAGAACAGAT AGTTAAAAAA TTAAAAGAAC
          AATTTGGGAA TAAAACAATA GTCTTTAATC AATCCTCAGG AGGGGACCCA
          GAAATTGTAA TGCACAGTTT TAATTGTGGA GGGGAATTTT TCTACTGTAA
          TACAACAAAG CTGATCACAC TCCCATGCAG AATAAAACAA ATTATAAACA
          GGTGGCAGGA AGTAGGAAAG GCAATGTATG CCCCTCCCAT CAGAGGACAA
          ATTAGATGTT CATCAAATAT TACAGGGCTG CTATTAACAA GAGATGGTGG
          TGAGGTCTTC AGACCT
p9c371111 GAAGAGGTGG TAATTAGATC TGAAAATTTC ACGGACAATG CTAAAACCAT
          AATAGTACAG CTGAATGAAT CGGTAGTAAT TAATTGTACA AGACCCAACA
          ACAATACAAG AAAAAGTATA CATATAGGAC CGGGGAGAGC ATGGTATACA
          ACAGGAGAAA TAATAGGAGA TATAAGACAA GCACATTGTA ACCTTAGTGA
          AGCAAATTGG AATAAAGCTT TAGAACAGAT AGTTAAAAAA TTAAAAGAAC
          AATTTGGGAA TAAAACAATA GTCTTTAATC AATCCTCAGG AGGGGACCCA
          GAAATTGTAA TGCACAGTTT TAATTGTGGA GGGGAATTTT TCTACTGTAA
          TACAACAAAG CTGATCACAC TCCCATGCAG AATAAAACAA ATTATAAACA
          GGTGGCAGGA AGTAGGAAAA GCAATGTATG CCCCTCCCAT CAGAGGACAA
          ATTAGATGTT CATCAAATAT TACAGGGCTG CTATTAACAA GAGATGGTGG
          TGAGGTCTTC AGACCT
p9c383112 GAAGAGGTAG TAATTAGATC TGAAAATTTC ACGGACAATG CTAAAACCAT
          AATAGTACAG CTGAATGAAT CGGTAGTAAT TAATTGTACA AGACCCAACA
          ACAATGCAAG AAAAAGTATA CATATAGGAC CGGGGAGAGC ATGGTATACA
          ACAGGAGAAA TAATAGGAAA TATAAGACAA GCACATTGTA ACCTTAGTGA
          AGCAAATTGG AATAAAGCTT TAGAACAGAT AGTTAAAAAA TTAAAAAAAC
          AATTTGGGAA TAAAACAATA GTCTTTAATC AATCCTCAGG AGGGGACCCA
          GAAATTGTAA TGCACAGTTT TAATTGTGGA GGGGAATTTT TCTACTGTAA
          TACAACAAAG CTGATCACAC TCCCATGCAG AATAAAACAA ATTATAAACA
          GGTGGCAGGA AGTAGGAAAA GCAATGTATG CCCCTCCCAT CAGAGGACAA
          ATTAAATGTT CATCAAATAT TACAGGGCTG CTATTAACAA GAGATGGTGG
          TGAGGTCTTC AGACCT
p9c390113 GAAGAGGTAG TAATTAGATC TGAAAATTTC ACGGACAATG CTAAAACCAT
          AATAGTACAG CTGAATGAAT CGGTAGTAAT TAATTGTACA AGACCCAACA
          ACAATACAAG AAAAAGTATA CATATAGGAC CGGGGAGAGC ATGGTATACA
          ACAGGAGAAA TAATAGGAGA TATAAGACAA GCACATTGTA ACCTTAGTGA
          AGCAAATTGG AATAAAGCTT TAGAACAGAT AGTTAAAAAA TTAAAAGAAC
          AATTTGAGAA TAAAACAATA GTCTTTAATC AATCCTCAGG AGGGGACCCA
          GAAATTGTAA TGCACAGTTT TAATTGTGGA GGGGAATTTT TCTACTGTAA
          TACAACAAAG CTGATCACAC TCCCATGCAG AATAAAACAA ATTATAAACA
          GGTGGCAGGA AGTAGGAAAA GCAATGTATG CCCCTCCCAT CAGAGGACAA
          ATTAGATGTT CATCAAATAT TACAGGGCTG CTATTAACAA GAGATGGTGG
          TGAGGTCTTC AGACCT
p9c393114 GAAGAGGTAG TAATTAGATC TGAAAATTTC ACGGACAATG CTAAAACCAT
          AATAGTACAG CTGAATGAAT CGGTAGTAAT TACTTGTACA AGACCCAACA
          ACAATACAAG AAAAAGTATA CCTATAGGAC CGGGGAGAGC ATGGTATACA
          ACAGGAGAAA TAATAGGAAA TATAAGACAA GCACATTGTA ACCTTAGTGA
          AGCAAATTGG AATAAAGCTT TAGAACAGAT AGTTAAAAAA TTAAAAGAAC
          AATTTGGGAA TAAAACAATA GTCTTTAATC AATCCTCAGG AGGGGACCCA
          GAAATTGTAA TGCACAGTTT TAATTGTGGA GGGGAATTTT TCTACTGTAA
          TACAACAAAG CTGATCACAC TCCCATGCAG AATAAAACAA ATTATAAACA
          GGTGGCAGGA AGTAGGAAAA GCAATGTATG CCCCTCCCAT CAGAGGACAA
          ATTAGATGTT CATCAAATAT TACAGGGCTG CTATTAACAA GAGATGGTGG
          TGAGGTCTTC AGACCT
p9c409115 GAAGAGGTAG TAATTAGATC TGAAAATTTC ACGGACAATG CTAAAACCAT
          AATAGTACAG CTGAATGAAT CGGTAGTAAT TAATTGTACA AGACCCAACA
          ACAATACAAG AAAAAGTATA CATATAGGAC CGGGGGGAGC ATGGTATACA
          ACAGGAGAAA TAATAGGAGA TATAAGACAA GCACATTGTA ACCTTAGTGA
          AGCAAATTGG AATAAAGCTT TAGAACAGAT AGTTAAAAAA TTAAAAGAAC
          AATTTGAGAA TAAAACAATA GTCTTTAATC AATCCTCAGG AGGGGACCCA
          GAAATTGTAA TGCACAGTTT TAATTGTGGA GGAGAATTTT TCTACTGTAA
          TACAACAAAG CTGATCACAC TCCCATGCAG AATAAAACAA ATTATAAACA
          GGTGGCAGGG AGTAGGAAAA GCAATGTATG CCCCTCCCAT CAGAGGACAA
          ATTAGATGTT CATCAAATAT TACAGGGCTG CTATTAACAA GAGATGGTGG
          TGAGGTCTTC AGACCT
p9p10s116 GAAGAGGTAG TAATTAGATC AAAAAATTTC ACGGACAGTA CTAAGACCAT
          AATAGTACAG CTGAATGAAA CGGTAGTAAT TAATTGTACA AGACCCAACA
          GCCATACAGG AAAAAGTATA CGGATGGGAC TGGGGGGAGC ATGGCATACA
          ACAAGGGAAA TAATAGGAGA TACAAGAAAA GCATATTGTA CCCTTAATGG
          AACAAATTGG AATAAAACTT TAGAACAGGT AGTTAAAAAA TTAAGAGAAC
          AATTTAGGAA TAAAACAATA GTCTTTAATC ACTCCTCAGG AGGGGACCTA
          GAAATTACAA TGCACAGTTT TAATTGTGGA GGGGAATTTT TCTACTGTAA
          TACAACACAG CTGATCACAC TCCCATGCAG AATAAAACAA ATTATAAACA
          GGTGGCAGGA AGTAGGAAAA GCAATGTATG CCCCTCCCAT CAAAGGACAC
          ATTAACTGTT CATCAAATAT TACAGGGCTG CTATTAACAA GAGATGGTGG
          TGAGGTCTTC AGACCT
p9p11s117 GAAGAGGTAG TAATTAGATC TAAAAATTTC ACGGACAATA CTAAGACCAT
          AATAGTACAG CTGAATGAAA CGGTAGTAAT TAATTGTACA AGACCCAACA
          GACATACAGG AAAAAGTATA CGGATGGGAC TGGGGAGAGC ATGGCATACA
          ACAAGGGAAA TAATAGGAGA TATAAGAAAA GCATATTGTA CCCTTAATGG
          AACAAATTGG AATAAAACTT TAGAACAGGT AGTTAAAAAG TTAAGAGAAC
          AATTTAGGAA TAAAACAATA GTCTTTAATC ACTCCTCAGG AGGGGACCTA
          GAAATTACAA TGCACAGTTT TAATTGTGGA GGGGAATTTT TCTACTGTAA
          TACAACACAG CTGATCACAC TCCCATGCAG AATAAAACAA ATTATAAACA
          GGTGGCAGGA AGTAGGAAAA GCAATGTATG CCCCTCCCAT CAAAGGACAA
          ATTAGATGTT TATCAAATAT TACGGGGCTG CTATTAACAA GAGATGGCGG
          GGAGATCTTC AGACCT
p9p12s118 GAAGAGGTAG TAATTAGATC AAAAAATTTC ACGGACAATA CTAAGACCAT
          AATAGTACAG CTGAATGAAA CGGTAGTAAT TAATTGTACA AGACCCAACA
          GACATACAGG AGAAAGTATA CGGATGGGAA TGGGGAGAGC ATGGCATACA
          ACAAGGGAAA TAATAGGAGA TATAAGAAAA GCATATTGTA CCCTTAATGG
          AACAAATTGG AATAAAACTT TAGAACAGGT AGTTAAAAAA TTAAGAGAAC
          AATTTAGGAA TAAAACAATA GTCTTTAGTA ACTCCTCAGG AGGGGACCTA
          GAAATTACAA TGCACAGTTT TAATTGTGGA GGGGAATTTT TCTACTGTAA
          TACAACACAG CTGATCACAC TCCCATGCAG AATAAAACAA ATTATAAACA
          GGTGGCAGGA AGTAGGAAAA GCAATGTATG CCCCTCCCAT CAAAGGACAC
          ATTAACTGTT CATCAAATAT TACAGGGCTG CTATTAACAA GAGATGGTGG
          TGAGGTCTTC AGACCT
p9p13s119 GAAGAGGTAG TAATTAGATC AAAAAATTTC ACGGACAATA CTAAGACCAT
          AATAGTACGG CTGAATGAAA CGGTAGTAAT TAATTGTACA AGACCCAACA
          GACATACAGG AAAAAGTATA CGGATGGGAA TGGGGAGAGC ATGGCATACA
          ACAAGGGAAA TAATAGGAGA TATAAGAAAA GCATATTGTA CCCTTAATGG
          AACAAATTGG AATAAAACTT TAGAACAGGT AGTTAAAAAA TTAAGAGAAC
          AATTTAGGAA TAAAACAATA GTCTTTAGTA ACTCCTCAGG AGGGGACCTA
          GAAATTACAA TGCACAGTTT TAATTGTGGA GGGGAATTTT TCTACTGTAA
          TACAACACAG CTGATCACAC TCCCATGCAG AATAAAACAA ATTATAAACA
          GGTGGCAGGA AGTAGGAAAA GCAATGTATG CCCCTCCCAT CAAAGGACAC
          ATTAACTGTT CATCAAATAT TACAGGGCTG CTATTAACAA GAGATGGTGG
          TGAGGTCTTC AGACCT
p9p14s120 GAAGAGGTAG TAATTAGATC TAAAAATTTC ACGGACAATA CTAAGACCAT
          AATAGTACAG CTGAATGAAA CGGTAGTAAT TAATTGTACA AGACCCAACA
          GGCATACAGG AAAAAGTATA CGGATGGGAC TGGGGAGAGC ATGGCATACA
          ACAAGGGAAA TAATAGGAGA TACAAGAAAA GCATATTGTA CCCTTAATGG
          AACAAATTGG AATAAAACTT TAGAACAGGT AGTTAAAAAA TTAAGAGAAC
          AATTTAGGAA TAAAACAATA GTCTTTAATC ACTCCTCAGG AGGGGACCTA
          GAAATTACAA TGCACAGTTT TAATTGTGGA GGGGAATTTT TCTACTGTAA
          TACAACACAG CTGATCACAC TCCCATGCAG AATAAAACAA ATTATAAACA
          GGTGGCAGGA AGTAGGAAAA GCAATGTATG CCCCTCCCAT CAAAGGACAA
          ATTAGATGTT TATCAAATAT TACAGGGCTG CTATTAACAA GAGATGGTGG
          TGAGGTCTTC AGACCT
p9p15s121 GAAGAGGTAG TAATTAGATC TGAAAATTTC ACGAACAATG TTAAAACCAT
          AATAGTACAG CTGAATGAAT CGGTAGTAAT TAATTGTACA AGGCCTAACA
          ACAATACAAG AAAAAGTATA CAGATGGGAT TTGGGAGAGC ATGGCATACA
          ACAGGGGAAA TAATAGGAGA TATAAGAAAA TCATATTGTA CCCTTAATGG
          AACAAATTGG AATAAAACTT TAGAACAGGT AGTTAGAAAA TTAAGAGAAC
          AATTTGGAAA TAAAACAATA GTCTTTAACC CCTCCTCAGG AGGGGACCTA
          GAAATTACAA TGCACAGTTT TAATTGTGGA GGGGAATTTT TCTACTGTAA
          TACAACACAG CTGATCACAC TCCCATGCAG AATAAAACAA ATTATAAACA
          GGTGGCAGGA AGTAGGAAAA GCAATGTATG CCCCTCCCAT CAAAGGACAA
          ATTAGATGTT TATCAAATAT TACAGGGCTG CTATTAACAA GAGATGGTGG
          TGAGATCTTC AGACCT
p9p1s1122 GAAGAGGTAG TAATTAGATC AAAAAATTTC ACGGACAATA CTAAGACCAT
          AATAGTACAG CTGAATGAAA CGGTAGTAAT TAATTGTACA AGACCCAACA
          GCCATACAGG AAAAAGTATA CGGATGGGAC TGGGGAGAGC ATGGCATACA
          ACAAGGGAAA TAATAGGAGA TACAAGAAAA GCATATTGTA CCCTTAATGG
          AACAAATTGG AATAAAACTT TAGAACAGGT AGTTAAAAAA TTAAGAGAAC
          AATTTAGGAA TAAAACAATA GTCTTTAATC ACTCCTCAGG AGGGGACCTA
          GAAATTACAA TGCACAGTTT TAATTGTGGA GGGGAATTTT TCTACTGTAA
          TACAACACAG CTGATCACAC TCCCATGCAG AATAAAACAA ATTATAAACA
          GGTGGCAGGA AGTAGGAAAA GCAATGTATG CCCCTCCCAT CAAAGGACAC
          ATTAACTGTT CATCAAATAT TACAGGGCTG CTATTAACAA GAGATGGTGG
          TGAGGTCTTC AGACCT
p9p2s1123 GAAGAGGTAG TAATTAGATC TAAAAATTTC ACGGACAATA CTAAGACCAT
          AATAGTACAG CTGAATGAAA CGGTAGTAAT TAATTGTACA AGACCCAATA
          GACATACAGG AAAAAGTATA CGGATGGGAC TGGGGAGAGC ATGGCATACA
          ACAAGGGAAA TAATAGGAGT GACAAGAAAA GCATATTGTA CCCTTAATGG
          AACAAATTGG AATAAAACTT TAGGACAGAT AGTTAAAAAA TTAAGAGAAC
          AATTTGTGAA TAAAACAATA GTCTTTAGTC ACTCCTCAGG AGGGGACCTA
          GAAATTACAA TGCACAGTTT TAATTGTGGA GGGGAATTTT TCTACTGTAA
          TACAACACAG CTGATCACAC TCCCATGCAG AATAAAACAA ATTATAAACA
          GGTGGCAGGA AGTAGGAAAA GCAATGTATG CCCCTCCCAT CAAAGGACAC
          ATTAACTGTT CCTCAAATAT TACAGGGCTG CTATTAACAG GAGATGGTGG
          TGAGGTCTTC AGACCT
p9p2s1124 GAAGAGGTAG TAATTAGATC AAAAAATTTC ACGGACAATA CTAAGACCAT
          AATAGTACAG CTGAATGAAA CGGTAGTAAT TAATTGTACA AGACCCAACA
          GCCATACAGG AAAAAGTATA CGGATGGGAC TGGGGAGAGC ATGGCATACA
          ACAAGGGAAA TAATAGGAGA TACAAGAAAA GCATATTGTA CCCTTAATGG
          AACAAATTGG AATAAAACTT TAGAACAGGT AGTTAAAAAA TTAAGAGAAC
          AATTTAGGAA TAAAACAATA GTCTTTAATC ACTCCTCAGG AGGGGACCTA
          GAAATTACAA TGCACAGTTT TAATTGTGGA GGGGAATTTT TCTACTGTAA
          TACAACACAG CTGATCACAC TCCCATGCAG AATAAAACAA ATTATAAACA
          GGTGGCAGGA AGTAGGAAAA GCAATGTATG CCCCTCCCAT CAAAGGACAC
          ATTAACTGTT CATCAAGTAT TACAGGGCTG CTATTAACAA GAGATGGTGG
          TGAGGTCTTC AGACCT
p9p3s1125 GAAGAGGTAG TAATTAGATC TGAAAATTTC ACGAACAATG TTAAAACCAT
          AATAGTACAG CTGAATGAAT CGGTAGTAAT TAATTGTACA AGACCCAACA
          ACAATACAAG AAAAAGTATA CAGATGGGAT TTGGGAGAGC ATGGCATACA
          ACAGGGGAAA TAGTAGGAGA TATAAGAAAA TCATATTGTA CCCTTAATGG
          AACAAATTGG AATAAAACTT TAGAACAGGT AGTTAGAAAA TTAAGAGAAC
          AATTTGGAAA TAAAACAATA GTCTTTAATC CCTCCTCAGG AGGGGACCTA
          GAAATTACAA TGCACAGTTT TAATTGTGGA GGGGAATTTT TCTACTGTAA
          TACAACACAG CTGATCACAC TCCCATGCAG AATAAAACAA ATTATAAACA
          GGTGGCAGGA AGTAGGAAAA GCAATGTATG CCCCTCCCAT CAAAGGACAA
          ATTAGATGTT TATCAAATAT TACAGGGCTG CTATTAACAA GAGATGGTGG
          TGAGATCTTC AGACCT
p9p3s1126 GAAGAAGTAG TAATTAGATC TGAAAATTTC ACGAACAATG TTAAAACCAT
          AATAGTACAG CTGAATGAAT CGGTAGTAAT TAATTGTACA AGACCTAACA
          ACAATACAAG AAAAAGTATA CAGATGGGAT TTGGGAGAGC ATGGCATACA
          ACAGGGGAAA TAATAGGAGA TATAAGAAAA TCATATTGTA CCCTTAATGG
          AACAAATTGG AATAAAACTT TAGAACAGGT AGTTAGAAAA TTAAGGGAAC
          AATTTGGAAA TAAAACAATA GTCTTTAATC CCTCCTCAGG AGGGGACCTA
          GAAATTACAA TGCACAGTTT TAATTGTGGA GGGGAATTTT TCTACTGTAA
          TACAACACAG CTGATCACAC TCCCATGCAG AATAAAACAA ATTATAAACA
          GGTGGCAGGA AGTAGGAAAA GCAATGTATG CCCCTCCCAT CAAAGGACAA
          ATTAGATGTT TATCAAATAT TACAGGGCTG CTATTAACAA GAGATGGTGG
          TGAGATCTTC AGACCT
p9p4s1127 GAAGAGGTAG TAATTAGATC TAAAAATCTC ACGGACAATA CTAAGACCAT
          AATAGTACAG CTGAATGAAG CGGTAGTAAT TAATTGTACA GGACCCAATA
          GACATACAGG AAAAAGTATA CGGATGGGAC TGGGGAGAGC ATGGCATACA
          ACAAGGGAAA TAATAGGAGA GACAAGAAAA GCATATTGTA CCCTTAATGG
          AACAAATTGG AATAAAACTT TAGGACAGAT AGTTAAAAAA TTAAGAGAAC
          AATTTGTGAA TAAAACAATA GTCTTTAGTC ACTCCTCAGG AGGGGACCTA
          GAAATTACAA TGCACAGTTT TAATTGTGGA GGGGAATTTT TCTACTGTAA
          TACAACACAG CTGATCACAC TCCCATGCAG AATAAAACAA ATTATAAACA
          GGTGGCAGGA AGTAGGAAAA GCAATGTATG CCCCTCCCAT CAAAGGACAC
          ATTAACTGTT CCTCAAATAT TACAGGGCTG CTATTAACAA GAGATGGTGG
          TGAGGTCTTC AGACCT
p9p4s1128 GAAGAAGTAG TAATTAGATC TGAAAATTTC ACGAACAATG TTAAAACCAT
          AATAGTACAG CTGAATGAAT CGGTAGTAAT TAATTGTACA GGACCTAACA
          ACGATACAAG AAAAAGTATA CAGATGGGAT TTGGGAGAGC ATGGCATACA
          ACAGGGGAAA TAATAGGAGA TATAAGAAAA TCATATTGTA CCCTTAATGG
          AACAAATTGG AATAAAACTT TAGAACAGGT AGTTAGAAAA TTAAGGGAAC
          AATTTGGAAA TAAAACAATA GTCTTTAATC CCTCCTCAGG AGGGGACCTA
          GAAATTACAA TGCACAGTTT TAATTGTGGA GGGGAATTTT TCTACTGTAA
          TACAACACAG CTGATCACAC TCCCATGCAG AATAAAACAA ATTATAAACA
          GGTGGCAGGA AGTAGGAAAA GCAATGTATG CCCCTCCCAT CAAAGGACAA
          ATTAGATGTT TATCAAATAT TACAGGGCTG CTATTAACAA GAGATGGTGG
          TGAGATCTTC AGACCT
p9p7s1129 GAAGAGGTAG TAATTAGATC TAAAAATTTC ACGGACAATA CTAAGACCAT
          AATAGTACAG CTGAATGAAA CGGTAGTAAT TAATTGTACA AGACCCAACA
          GACATACAGG AAAAAGTATA CGGATGGGAA TGGGGAGAGC ATGGCATACA
          ACAAGGGAAA TAATAGGAGA TATAAGAAAA GCATATTGTA CCCTTAATGG
          AACAAATTGG AATAAAACTT TAGAACAGGT AGTTAAAAAA TTAAGAGAAC
          AATTTAGGAA TAAAACAATA GTCTTTAGTA ACTCCTCAGG AGGGGACCTA
          GAAATTACAA TGCACAGTTT TAATTGTGGA GGGGAATTTT TCTACTGTAA
          TACAACACAG CTGATCACAC TCCCATGCAG AATAAAACAA ATTATAAACA
          GGTGGCAGGA AGTAGGAAAA GCAATGTATG CCCCTCCCAT CAAAGGACAC
          ATTAACTGTT CATCAAATAT TACAGGGCTG CTATTAACAA GAGATGGTGG
          TGGGGTCTTC AGACCT
p9p8s1130 GAAGAGGTAG TAATTAGATC TAAAAATTTC ACGGACAATA CTAAGACCAT
          AATAGTACAG CTGAATGAAA CGGTAGTAAT TAATTGTACA AGACCCAACA
          GACATACAGG AAAAAGTATA CGGATGGGAA TGGGGAGAGC ATGGCATACA
          ACAAGGGAAA TAATAGGAGA TATAAGAAAA GCATATTGTA CCCTTAATGG
          AACAAATTGG AATAAAACTT TAGAACAGGT AGTTAAAAAA TTAAGAGAAC
          AATTTAGGAA TAAAACAATA GTCTTTAGTA ACTCCTCAGG AGGGGACCTA
          GAAATTACAA TGCACAGTTT TAATTGTGGA GGGGAATTTT TCTACTGTAA
          TACAACACAG CTGATCACAC TCCCATGCAG AATAAAACAA ATTATAAACA
          GGTGGCAGGA AGTAGGAAAA GCAATGTATG CCCCTCCCAT CAAAGGACAC
          ATTAACTGTT CATCAAATAT TACAGGGCTG CTATTAACAA GAGATGGTGG
          TGAGGTCTTC AGACCT
p9p9s1131 GAAGAGGTAG TAATTAGATC AAAAAACTTC ACGGACAATA CTAAGACCAT
          AATAGTACAG CTGAATGAAA CGGTAGTAAT TAATTGTACA AGACCCAACA
          GACATACAGG AAAAAGTATA CGGATGGGAA TGGGGAGAGC ATGGCATACA
          ACAAGGGAAA TAATAGGAGA TATAAGAAAA GCATATTGTA CCCTTAATGG
          AACAAATTGG AATAAAACTT TAGAACAGGT AGTTAAAAAA TTAAGAGAAC
          AATTTAGGAA TAAAACAATA GTCTTTAGTA ACTCCTCAGG AGGGGACCTA
          GAAATTACAA TGCACAGTTT TAATTGTGGA GGGGAATTTT TCTACTGTAA
          TACAACACAG CTGATCACAC TCCCATGCAG AATAAAACAA ATTATAAACA
          GGTGGCAGGA AGTAGGAAAA GCAATGTATG CCCCTCCCAT CAAAGGACAC
          ATTAACTGTT CATCAAATAT TACAGGGCTG CTATTAACAA GAGATGGTGG
          TGAGGTCTTC AGACCT
