# Supplementary material for: On simulated annealing phase transitions in phylogeny reconstruction
Source: Mol Phylogenet Evol. 2016 Aug;101:46–55. doi: 10.1016/j.ympev.2016.05.001 (PMC4912009; doi:10.1016/j.ympev.2016.05.001)
Supplement: Supplementary data 3 [file mmc3.zip › matrices/PINNIPED1.phy]

47 19990
BAIKAL001 TGTCATATTC TTCTGCTATG GGCAGCTCGT CTTCACAGTC AAGGAGGTAT
          GGTCCC-ATG CTGGGTGCTG GGGACACAAG CGTTGGTTGG GTTGAGCCCG
          GCTCCTGTTC CAAGGGA--- ---GTCTGGA TAGCAGGCCC TGTGTCCTTG
          CAGGCGGCTG CCCAGCAGCA GGAGTCGGCC ACCACCCAGA AGGCTGAGAA
          GGAGGTCACA CGCATGGTCA TCATCATGGT CATCGCTTTC CTGATCTGTT
          GGGTGCCCTA CGCCAGTGTC GCAGTCGTAA GTTCCGTGCC TTGAGAYCCA
          CACCTCCAGG CTTAAATGAT CAAATACTTG AGCACAGATG GAC------G
          GGTTTGTCTT GACGGGGTAG GTTGGCATTC ACGAGGCAGC TGCTGACCTC
          CGATGTGCCT TGGTGACCA- ---CCTCTAA GCCGCCTTCG TGAGCCATCC
          CATTGTGAAT AATCTATTGG AATGATAAAG ATCACCATGC CAGCCAAGGG
          ATGTCGAGGG CTTTGAGATC TGCAAATTGT GTGGACCATA GACGATGCAT
          AACGTGAACA CTGTGAGTCT AATGACCACC TGAAGGAAAT TCTAACACTT
          TTCTCTCTCC CAGGCGGCCG AGGAATGGAA GTATGTTGCA GATCCAGACA
          AGGACTGTGC AACGGTCTGT GCCCACTCTG GGGCCTTAAG GAAACAAAGT
          CCAAAAGTCA CTCTTGAATG TGGACAGAGA GAAGAAAATC AGGGAAAGAA
          AGAGTCTGAA ATCAAGTATG TGCAGGCAGT TCATGCAACT GCAGGCTTTT
          CTGCAGTTGG TCAGAAAGCT AAGAAGCCAG GCAATGATGC CAAATGTAGC
          ATAAAAGGAG GTGCTAGGCT TTGTCAGTCA TCTCAGTTCA GAGGCAAGGA
          AACTGAACTC CTTATTGCAA ATAACCATGG AATTTCCCAA AACCCTTATC
          ATATACCACC ACTTTCTCCC ATCAGATCAT CTGTTAAAAC TCTATGTAAG
          AAAAACCCGT CAGAGGAAAG GTTTGAGCAA CATTCAATGT CACCTGAAAG
          AGCAATGGGA AATGAGAGCG TCATTCAAAG TACAGTGAGC ACAATTAGCC
          AAAATAACAT CAGAGAAAGC ACCTTTAAAG AAGTCAGCTC AAGCAGTGTT
          AATGAAGTAG GTTCCAGTAC TAATGAAGTA GGCTCTAGTA TTAATGAAGT
          AGGTTCCAGT GGTGAAAACA TTCAGGCAGA GCTAGGTGGA AACCGAGGAC
          CTAAATTAAA TGCTATGCTC AGATTAGGTC TTATGCAACC TGAAGTCTAT
          AAGCAAAGCC TTCCTGTAAA TAACTGTAAA CATCCGGAAA TGAAAAGGCA
          AGGAGAAAAT GAAGGCATTT CATACTTCGG TTGCATGAAG GCTGCCCCCA
          TGAAGGAAGC AAACGTCCGA GGACAAGGCA GCTTGGCCTA CCCAGGTGTG
          CGGACCCATG GGACTCTGGA GAGCGTGAAT GGGCCCAAGG CAGGCTCGAG
          AGGCCTGAAT TCCTTGGCTG ACACTTTTGA ACACGTGATA GAAGAGCTGT
          TGGATGAGGA CCAGAAAGTT CGGCCCAATG AAGAGAACAA TAAGGACGCG
          GACTTGTATA CTTCCAGGGT GATGCTCAGT AGTCAAGTGC CTTTGGAGCC
          TCCTCTTCTC TTTCTGCTTG AGGAATACAA AAATTACCTG GATGCTGCAA
          ACATGTCTAT GAGGGTCCGG CGCCACTCTG ACCCCGCCCG CCGTGGGGAG
          CTGAGCGTGT GTGACAGTAT TAGCGAGTGG GTGACAGCGG CGGATAAAAA
          GACTGCAGTG GACATGTCGG GCGGGACGGT CACGGTCCTT GAAAAAGTCC
          CCGTATCGAA AGGCCAACTG AAACAGTACT TCTATGAGAC CAAGTGCAAT
          CCCATGGGTT ACACAAAGGA GGGCTGCAGG GGAACCCAAC TTACAAGTTC
          TTCGAGCAGA TGCAGAACTA GACCCCCGCC ACAGCAGCCT CTGAAGTCGG
          ACAGCA-AAA CCATTGCTTC ACTACCCATC GGTGTTCATT TATAGAATAA
          TGTGGAAA-G AAACAAGCCC TTCCGTTTTA TTATTTACTC ATTATCGCCT
          TTCGACAGCC GTGC---TGT AACACAAGT- -AGATGCCTG AACTTGAATT
          AATATACAAA TCAGCAATGT ATTCTCTCTC TTTACATTCT GGTCTCTACA
          TTATTAATGG GTTTTGTGTA CTGTAAAGAA CTTAGCTGTA TCAAAC-TAG
          TGCATGAATA GATTCTCTCC TGATTATTTA TCTCGTAGCC CCTTAGCCAG
          TTGTATATTA TTCTTGTGGT TT-GTGACCC AATTAAG-TC CTACTTGAAA
          TATGCTTTAA GAATCGATGG GGGATGCTTC GTGTGAACGT GGGAGTGTAG
          CTGCTTCTCT TGCCTACGTA TTCTTTTCCT GATCACTATG CATTT-AAAG
          TT---GAGCA TTTTTACGTA TTCCAAATGA TCTAGAGAA- TTTTTTT-CC
          ATGATTGCGT TTTACTGTAC AGGTTGCTGC TTCTGCTAGA TTTGTGATAT
          AGGAATTACA AGGATACACA TTTACTCCTT TGTTCTCTGC TGGAAACAAT
          GAGAACAGCA CTGAGGCCCA CGTAGGAATA AATGGAGAAG CCAACCTGGA
          TTTCCTCAAC ATTCCTTTGA CAATTCCTGA AATGACTGTA CCTTACACAA
          TGCTCACAAC TCCCCAGGTG AAAGATTTCT CCTTGTGGGA GAAAACAGGC
          TTGAAGGATT TCTTGAAGAC AACAAAGCAA TCATTTGATT TAAGTGTAAA
          GGCCCAGTAT AAGAAAAACA AAGACAAGCA TATCATCCCA ATTCCTTTTT
          ATGCAAAAGA TTTCCAGGTA TTGAGTACCC CAAATGATAT TTTCATTCCA
          GCCATGGGCA ATGTTACCTA TGACTTTTCT TTTAAATCAG GCATCATCAC
          ACTGAATACC AATGTTGGAC TGTATAACCA GTCAGATATT GTTGCTCATT
          TCCTAACTTC CTCTTCTTCT GTTACTGATG CACTGCAGTA CAAATTAGAG
          GGCACCTCAA GTTTGACGAG GAAAAGAGGC TTGAAGCTAG CCACAGCTTT
          GTCTCTGACT AACAAATTCG TGGAAGGCAA TCATGACAGT ACTATTAGTT
          TGACCAGGAA AAACATGGAG GCATCAGTGA CAACATCTGC AAAAGTCCAA
          ATTCCCATTT TGAGAATGAA TTTCAAGCAA GAACTTAATG GAAATACCAA
          GTCGAAGCCT ACTGTCTCTT CATCCATTGA ATTAACATAC GATCTCAATT
          CCCCTGAACT GTACTCTACT GCCACAGGGA CAGTCAACCA CAAACTCAAC
          TTAGAGAGCC TCACCTCTTA CTTTTCCATT GAGTCATCTA CCAAAGGGGA
          TATCAAGGGT TCAGTACTTT CAAGGGAATA TTCAGGAACT ATTGCCAGTG
          AGGCCAGCAC TTACTTGAAT TCCAAGAGTA CTCGGTCTTC AGTGAAGCTG
          CAAGGGGCTT CCAAAGTTGA TGGAGCACCA CATAAATGTT ACCTTCCTTT
          CCTGCCAGTT CCGTTCTGTC GTGAGGATGG ACTACATGGT CTACTTCAGC
          TTCTTCACTT GGATTTTAAT CCCCCTGATT GTCATGTGCG CCATCTATCT
          TGACATATTC TACATCATCC GGAACAAACT CAATCAGAAC TTTTCGAGCT
          CCAAAGAGAC AGGTGCATTT TATGGACGGG AGTTCAAGAC GGCCAAGTCT
          CTGTTTCTGG TTCTCTTCCT GTTTGCTTTG TCCTGGCTGC CTTTGTCCAT
          CATCAACTGT ATCACCTACT TTCATGGTGA GGTGTCACAG ATTTTTCTGT
          ACTTGGGCAT TCTGCTCTCC CATGCTATAA TTTTGCTCTC ATATACACAT
          TCATCTACCT CCATGTTTAC AGACTCATTA AAAAAACTTA CCCATAGTAA
          ACACATTCTA GCTTATATAG ATATCCACAC ATTTATTATC GGCAGAATAT
          ATTCAATGCA TGATACATCA ACATAACTAC CTAGTTAACT GACATTTCAT
          ATTTGTCCGT GCCTTTGTAC TGTCATATGA TTTCATTGTA ATCATCGACC
          TTATAACGTT TTAATACTCT ATTTCTATAC ATATATTTGT ACGCAAAACT
          TTCACTTTAT GGTGGAGGGT GGATATTCTT CTCTATGGTG TGCAGGCGAC
          GAGCAAACGC GCCTCAGCGT CTTAAACGAT GGGAGTGGTT ATGTGCATGC
          TGTTTTATAA CTAAACTGGA CTCACAATTT ATTCCACAAA AACTAAATCC
          CTATGGCTCT CTGCGCACGG AATCGCCATT GGCTCACCTG CTCCTCGCAT
          GAGGCCACCC GTTCGCCTCT CATCAGACAT GTGTGCGGGT TTCTCTATCG
          TTCACCCTAT GACAAAACAT GTCAACACAC TTTGCTGGGC ATACACCTTT
          ACGCATTGGC CTACCAAAGA ATAAAAATAT GCTTTCACTC AGCACTGGCT
          ATATGTACAT GGATAACACC CACTGCTTCT CAATTGACCA GCTTTTAAGC
          ATTTTTATTG TCGGTCATAT CAAGCTAAGA GACAGAATCG AAATGGGGTT
          TAAAGTCTCC TTACACACTC TTATGTGGAG CTGCCTACGG ATCCTTCTAC
          GGTTTATCAA GACTATATGA ACGCAAACTC TAACAAGCTG GCCTTTCTAC
          CTGTGCACTC ATACGCGCTA AGACCGATAT TTTTGCCTCT GGCACCCGTT
          AACCATATAC GTAAGAAAAG CCCTCTATAA TCATAACGCT CTCTGGAGAT
          TTGCGGTATT ATTCTAAAAT ACCCACTCAC CCCAATACAT CCCATACTAA
          CTACGCTTGC GTACCTCTGG TTATCTGCCT GACTAACTAC TCCAAACTAA
          CTAATACCTC AACTTTAATT TCAACTCTGG TATTCCACAT ATCACGTAAT
          CCATGTAACT TCGCAGCAAA CTGCTCACCT CTGAGCATTG CTGAAGGCTT
          CCAATCATTC TATTCAATAA TCTCGTACAT TCAACAAAGG CTATAACTTA
          TTCTTCTTAT ATACTTATCT GCCTATATAT ----AATCCA GATAATTCAT
          GTTAGCAAAT TTTTGCTTAT ATTCCTATGG CTCTATTACG TCCACTATTC
          TCCTCTTGCT GAGGATATTT TCTTTTGTAT ATACGTACAT CTAAAACATT
          ACCTGCAGAT GCCCATATCT CTGTTTGCGC TGGAGCGCCT GGCTTCCTCT
          GTATGTTCAA ACTAGGACGA TAGTCAAACT AACTCTCAAA TCTTTCCCCC
          TATATTTACC TGCGGATACA AACTATTATC GATCACCGCA CCATGCTATA
          TCGCTTTCGC TGCCTCTAAT AATCGCACAT GCTAGCTGCC TATATCTCCA
          ACCCTACACT CCTATACATC CACAGATGTA CCTGTATTTA CTGCAATTAC
          TACAAAAGCA TACCGGAAAA TTATTTCATA TATCTATAAA TATCTATCTA
          CATTCCCTCA AATATCTATT ACTTTATTAA CACCTATACC CTTATTTTTT
          CCGGGGGAAC AGCAAAGCTA ATCAGGCGAC TCTATTATCT TATAGACCTG
          CCTGTATACC TATATTTCAA ACATTAGTCA TAACTCTATA TCAATCGACC
          AGCCTACAGC CCGACTACCC TCTAGATACA GTTATGCATC TATAAATACC
          TAACGTTCAC TAGATGCTAA CCACTAAACA CCTCCTGACC TATATGCCCA
          TATTTAAATA GAGCATGCTG TAGATTCACA TATAGCCATA CAGCTTTGCA
          ACCCTCTATA TACATAGAGC TATCTACTGC CCTCGCTAGC AACAACTGAA
          CCTATTCAAT CCCCTCGTAC TACCTATCTC TACATCTCTC AACACAGAGT
          ACTAGACACA CCTATATCCC ACGTTACACA CCTATGTCGC TACCACCCAC
          ACAAGCCCAC GTGACTTATC TCCAGCGATG AATGTCTTCC TATACACCGA
          GATATGCAGT TTCCACTGCA TTCGCTCCTC ATTATTGAAG TATCTATATA
          CCCATTCAGG CCACTTCTTC TCTATAGACC ACTCTCTTCC CCTAATCATG
          ACTATATTCC CAAAGCGCAA ATCCACACTC AAACTCAACC CATCCAGAAA
          ACCCTATACA TCACTATGCC TATATATACA TCACCCAATC TTTAGACCTC
          ACATAAATGC TTACCTTTAC AAACGCCTGC TCCTCTGTCT ATGCTTTGCT
          CCCACTAAAC TATCGAAAGC AGCCTAGATG GGTTGACCAT GGTCGCCGCT
          CCTTTCATAA TTTTCTGTGC ATACTTCTCT TTGATTGAAT GCCTCTCTCC
          CTCCTGGCTC CAACGAAACT ACACATCTAC ATGCCTCTCT ATTCCTCTGC
          GCAGCTGCTA GATGACGAAA GGCTGATGAC GAAAGATTTA TGTCATGTCT
          ATTGCTGGCA AGAACAGCAA AAAAGTTACT TTTCGCTGCA CGGAGAAAGA
          CTTGGTAGGA GATGTTCCCG AAGCCAGATA TGGTCATTCC ATTGATGTGG
          TGTATAGTCG AGGGAAAAGT ATAGGTGTCC TCTTTGGAGG ACGGTCATAC
          ATTCCTTCTT CCCAAAGAAC CACAGAAAAA TGGAATAGTG TAGCTGACTG
          TCTGCCCCAT GTTTTCTTGG TGGATTTTGA ATTTGGGTGC TCTACATCAT
          ACATACTTCC AGAACTTCAG GATGGGCTAT CTTTTCATGT CTCTATTGCC
          AGAAATGATA CCGTTTATAT TTTAGGAGGA CATTCACTTG CCAATAACAC
          CCGCCCTACC AACCTATACA GAATAAAGGT TGATCTCCCA CTGGGTAGCC
          CAGCTGTGAA TTGCACGGTC TTGCCAATAA CCCCATCTAT ATATATTCAC
          GTATTCGGAC ATATGTCTAC AGTCCATGCT CTATTGATGG TTGAATAAAT
          CTGCATATCC ATCTATAAAA CAACCCCGGC ACGAGCTCAC AATATTCTAC
          CAGCACGCTC ATCTCTATAT GGATATATAA CTATTTTCGG GATGACATTC
          AAATCCAACC ATGCTCGGCT GTACATGCCT ACATAACTGG ATGCCCTTCA
          TTTGGTCCGA GTACCAGGAT TCCTTCTCGG ATATCTCTAC TGCAAAATGC
          CCCTTCGTCT TACAATTCCC TCATAACCAA CTCTATACAT GCATGCTCGT
          CTGTGGGGTG GGGGCTAACA ACCACTCGAA ATCTGCTATC TCATGCCAAT
          GGTGATGCGT ATCTACTAAA CCACCTATAT CTAACTACAT TAATACATAC
          CTAGACTTAT CTTTATCAAA TCTCACACAC CTTCCTTCAA ACTGAAAACT
          CCCTATACTC CTATCTATCT ATATTCCTGG GGCTCCCCCT TCGGTTACCC
          AATGATATAT CAGACTACAA AAGAATATAT CTCCACTTAT GCATACGCCT
          TTAACTTATT TAATCGCTTC TAACACGCCT ACATTTCCTC GTAAAAATAA
          ATAATGCATT GAAGGCAAAA ATATCTCTCC CCCTATATAT TCACATCTCT
          CCATACCCAT ATTCATTTGA TAATTTATAT AAATATTCCT ATATCCATCT
          CTGCGTGCTT CTACTTGTGA CGAAGTCTGG TAATCACTCG AAGGCCAAAT
          GTGGCCTAGG CTCTCACCAT GCGAGCGTAA CTTTACAAGA CCCTCGCCCT
          ACTCTCACAC ATTTATATGC CCATCTGCTT GCTTGCCTAC ATTGGTCCCT
          CCATCCTACC CTATAAATAA CTGGGTTTTT ATCTGCATTC AGCTGCGTTA
          TCATCTTGTC GGTGGCTCAA TCAATAGCCT ATGGGCTTCG GCGTGCCAAC
          ATTCTAGAGT ACCTGCATAT CTCTTCGTTT CTATAAGGTC TTACCTTCAC
          CTATATACCA GACATTTGTT ATTTCCGCTG CCCTGCATAT TGTTATTCAC
          CTGCGAACAA CGGCCCTTGA CTACGAGGGA TCGACTGTTC GGTTAAGTGA
          TAGCGCGGCC TTGCATTTTT TTGCGATAGC AAATATATAT AAATTTACAC
          CTTTTTTTGG GCTTCAAACC TAATCCGACT TAGTGTAATT ACGTAAACCT
          GCCTACATCT TTCTTGATCG GCTCTACCCG TTCGTAGACA CTATCACTCT
          TGAAAATTCT CCCTACCTGC CTTGATTGCA GTACCTCCAT ATTCGCAGAT
          CCCCCAACTA TCACTCTCAA AACAAACACC ACCCACCACG TCAACAACCT
          ACCCACTGCC AAACCTAGGA ATCACACAAA TACTATATCT AACTTCATCA
          TGCCCTAACT AGTAAACACA TTCCCACCAC AAACCCCGGT ATCACCATGA
          CCCAGAGTCA ACTCCGAACA ACCATACCCG ACCTTCTATA CTCACAAACA
          TTACAGATAG CCTCCCCCGC AATACCCAAA TAAATACGTC AAGTACAAAC
          CAACCACTAT CGTAAATCCA TATCTAAACC GAAAACCACA GTCCCACAAC
          TATCACCCAA CCACACACAA ACACCACTCC AATGACACCC CCACCATAAT
          ACCATCTCCA CTGATTAAGA TACAAAACCT CAATAACAAT AAGCCCAACC
          CACACCACCC GGTCCCACAA ACCCCACAAA CCCTATACCA CATGTATCCA
          CACCGCCACA TTATACAAAA CCTAGCACCC CTACCTCAAA CACCCAAGAC
          ACAATGCCCA AGAGCCTAAC TACACAACAC ACCCCCACCC CTCCCCATAA
          CAAGCAAACA AAATACGAAT AAAACCTCTC AAAACTCCTG ACACAACCCC
          CCCCACACAA AT--TCCGAG CAATCCCCGC CTATTAAATA CACCGACCAC
          CAGTGAAAAT AAAAAACGCC TTAATCGCCT CTCCCTTTAA CGGGATAAAG
          CCACACCCAA TGCCAAAACA AACACCATAT ACAAATAAAA GTACCAACGA
          CTTCACCGGA TAACTCCTTA GTCTGCCTGC AATCCCCACA GACTCCTAGC
          CGCAACTAAA CACCCCTCAA ATAGAGCAAT TACTGGACGC ACAAAACTGA
          CAGCCAGGAT TCTTACGGTT CTCGGCCTAC AAAGATATCA ACCTGCCCCA
          TTTAACCTTG TAAGTAGAAC CTGCCCTCCA GCGGGCAGGT AGCGGGCCAC
          GGTGAACAAG CCACTAATAG TCTAACTTTG AAAAATATTC CAGCATCAGT
          TTGACAGCGA GGACACACTA TAGGAGCAAG CGTATTGTTT CGATATGCAC
          ACAAACGCGC CGCCCTAGGT TCTGACAACG CCCAAACAGG CTGGAGTTTT
          TAAAAACAGA AAAAAGCTTC TACAAACCGA TATCAAAAAC TTACGAGCAA
          CCCGCCCCCT CACAAACGCA TACAAACATC CACGCTACAA TACACTGACA
          CAAACCCCAT GCCCAAAACA CCCAACCAAT CATAACCAAT CACTATAAAG
          CATCACCATC AAAACCTCAC ACACCAATAA AAAAAAAACT TCCCTAACTA
          AGCACCCGCC TGAGCATCTA GCGAGTCACG AACTTAATAA ACAATCAAGC
          CATGCAGACT TCCAACAAAA ACAACCCCCA ACAACTCAAA ATCACTCCCA
          GCAGAAACAA CAAACACAAA ATAAACTCTA TAACTCCAAA TCAACAAAGC
          ACAAAATACA CAACACCAAC CTAAAATCTA ACCCCAACAC CACCTAACAC
          ACAACGCCAC GGAAAAGCAA CAAGCGAAAC AAAAAAAACC ACAACTGTAA
          ATTAAAAATT ATCAAACGCC AAAACACCCA CACCCAAACA CCAACCAAAG
          AACATAAATT TAAAACCCGC AACCACAAAC CAAGGTATTC CAATCATCCC
          ATCAAAGAAA AACCAACAAA CCCAACCACA ACCACTAAAC CAACAAAAAC
          CACACTACTT ACACACATGA CCGCAACCCC TACAAGGCAA AAACATCCAC
          AACAGCACAA CCACACAACA CAACACAACA CTCTAACAAA CACCCACAAC
          TTAGCAAACC CGAAACAAAT CCCAAACCTC ATCCAAAAGA TCAACCAACA
          ACGCTACCAA ACTCCCAACC CACCACCAGT CCATATAATC CCTCAACAAG
          ATATAACGAG CAACACCAAA TTAAACCACT AACATAATAC GCCCAACTCT
          AAACAAAGGT TTGGTCCTGG CCTTCCTATT AGTTTTTAAT AAGATTATAC
          ATGCAAGCCT CCGCGCCCCG GTGAAAATGC CCTCCAAATC CCAA-TAACC
          GATTAAAAGG AGCGGGTATC AAGCACACTA AACAAGTAGC TTACAACGCC
          TTGCTCAACC ACACCCCCAC GGGATACAGC AGTAATAAAA ATTAAGCTAT
          GAACGAAAGT TCGACTGAGC TATATTAAAC CTCCAGGGTT GGTAAATTTC
          GTGCCAGCCA CCGCGGTCAT ACGATTAACC CAAACTAATA GGCCCTCGGC
          GTAAAGCGTG TTAAAGA--- --TCAGCCCA CACTAAAGCT AAAACCTAAC
          CAAGCCGTAA AAAGCTACCG TTAACATAAA A--TAAACCA CGAAAGTGAC
          TTTACTA-AT T-CTGACTGC ACGATAGCTA AGATCCAAAC TGGGATTAGA
          TACCCCACTA TGCTTAGCCC TAAACATAAA TAATTCACGT -AACAAAATT
          ATTCGCCAGA GAACTACTAG CAACAGCTTA AAACTCAAAG GACTTGGCGG
          TGCTTCACAC CCCTCTAGAG GAGCCTGTTC TGTAATCGAT AAACCCCGAT
          AAACCTCACC ACTCCTTGCT AATACAGTCT ATATACCGCC ATCTTCAGCA
          AACCCTT--A AAAGGAACAA AAGTAAGCAC AATAATCGCT ACATAAAAAA
          GTTAGGTCAA GGTGTAACCT ATGGAGTGGG AAGAAATGGG CTACATTTTC
          TAAA-TAAGA ACA-ACC--- -GTACGAAAG TTTTTATGAA A-TTAACAAA
          CTAAAGGTGG ATTTAGTAGT AAG-CTAAGA ATAGAGAGCT TAGCTGAACC
          GGGCCATGAA GCACGCACAC ACCGCCCGTC ACCCTCCTCA AAT--AAACG
          CTTCAAGTAT AGAGGAGATA AGTCGTAACA AGGTAAGCAT ACTGGAAAGT
          GTGCTTGGAT AAATATACAA ATCGAAACCA CCCTATAAAT ATAAAATCTT
          ATGACTCCGC CCTCAAATTC GCTGTGAATT GGTCCTCTGG ATTGCTATCT
          CAATTTACGG TTTTCTGCAT CATAACTCGA ACACACGCTT TCTCGTACCA
          ATTGCGGAGT AATAGGTGAT ATCGTACTCA GCAAGGGCTC ATTTTTATTG
          CTTAATCAGT GGCGGGCTTA TAGGTCTAAC TTACGAACTG AAATGGATAT
          CTTTTTACGT ATGCACGCTT ATGGTAGTCT CCTGGGCAAT TCTTTGGGGC
          ACGTATACAA CTCTTCGCAT CCTAGTGGAC GACTGTCATG ATTGGGGGTT
          TCGTGAAAGC ACTTACCGTT TTGCTTCATT ATCTCCTTGT GTTTGCCTGC
          GCGTCACTCT TTCTCAGAAC GGTCAAAACC TCGGATACTC GATCGAAAAT
          CCTTCACCTA TAACATAAGA ATCTGGGCCT CTCTATCTGT CTACCTCTGT
          CTTTTCCCGA CTTTGGGACC GAAATAATCC GCAACCCTAG ACCCCCCAAT
          AACCGATGTA TTCTTTGCTA GCATTTCGTC ATCCAAAACT GGGGGTCTGC
          CTGTCTTCAT CTATCTGCAT GTCCCTCTCA ACTCAACACG GGATATTTCG
          CCATAGCATG CTTTTGCTCT GTGCGACTCT ACCTACTGAT GGGGCACCGT
          GACACCTAAT ACATGGCACT GCTCATCTTA TTATATCTTT GTCTATCCAT
          GCAGATATGA AAAAATCTAA TGAGCCTGGA AGGCATGAGA GCCCGAGACC
          TTGATGACTA CCTGAATGGC CCCTTCACTG TCGTGGTGAA GGAGTCTTGT
          GACGGAATGG GAGATGTGAG CGAGAAGCAC GGGAGTGGGC CAGCAGTTCC
          AGAAAAGGCA GTTCGGTTTT CGTTCACGGT CATGAAAATT ACTGTAGCCC
          ATGGCTCAGA AAACGTGAAG GTGTTTGAAG AAGTCAAACC CAACTCCGAA
          CTGTGTTGTA AGCCCCTGTG TCTCATGCTG GCAGATGAGT CTGACCACGA
          GACCCTGACG GCCATCCTGA GCCCTCTCAT TGCCGAGAGG GAGGCCATGA
          AGAGCAGCCA ATTAATGCTT GAGATGGGAG GCATCCTTCG GACTTTCAAG
          TTCATCTTCA GGGGCACTGG ATATGATGAG AAACTCGTCC GGGAAGTCGA
          AGGCCTTGAG GCTTCTGGCT CAGTCTACAT TTGTACCCTT TGTGACGCCA
          CCCGCCTGGA AGCCTCTCAG AATCTTGTCT TCCACTCCAT CACCAGAAGC
          CACTCTGAGA ACCTGGAGCG CTATGAGGTC TGGCGTTCCA ACCCATACCA
          CGAGTCGGTG GAAGAACTGC GGGATCGGGT GAAAGGGGTC TCATCGAAAC
          CTTTCATCGA GACTGTCCCT TCCATAGATG CACTCCACTG TGACATTGGC
          AATGCGGCTG AGTTCTACAA GATTTTCCAG CTAGAGATAG GGGAGGTGTA
          TAAGAATCCC AATGCTTCCA AAGAGGAAAG GAAAAGATGG CAGGCTACAT
          TGGACAAGCA TCTCCGGAAG AAGATGAACC TGAAACCCAT CATGAGGATG
          AATGGCAACT TTGCCAGGAA GCTCATGACC AAAGAGACAG TTGAAGCAGT
          TTGTGAATTA ATTCCCTCTG AGGAGAGGCA CGAAGCTCTG AGGGAGCTGA
          TGGACCTTTA CCTGAAGATG AAGCCTGTAT GGCGATCATC GTGTCCTGCA
          AAAGAGTGCC CAGAATCCCT CTGCCAGTAT AGCTTCAATT CACAGCGTTT
          TGCTGAGCTC CTCTCTACCA AGTTCAAGTA TAGATATGAG GGCAAAATCA
          CCAATTATTT TCACAAAACC CTGGCACACG TCTACCACAA CCAGCTACAA
          TGTAACCAGC CTGCCCTACG GGCCTTCGCC TCTATACTCG GCTATATTGT
          TCATTAATCA TTACTCTATC TGGCTACACA AACCTACATT ACATGTGCGG
          AATGTCGGAA GACTTCAGGC ACAACCCATG TCAAAGGTTC GTAGGATATC
          TTTATGTTCG AGTTTTTTTG CGGTTTTTGG CTTTACATCA GCTGCCCACC
          CGACTGGGGT GTGCCCCACG GATACCCCTA ACCATGAGTC CCTCTAAACT
          CGTCTTTGCT CGGGTTCATA CTGGCCACAA GCTATGAGGA ACGAACAATC
          TCAGCCTTTA TACATTCCTG GGTTATTACT TCTCAGCTCG ATATAGAACC
          CTTACATTCG AGGATTAGGT CACTTTTATG CACGGTTCAG GCTCAGTATA
          TGGTCACTTT TATGTTGTTA TCGCACTAAT TCATTACTCA ACACATTGGT
          TGAGCGCGCT GTATGCATTG TGAGTGTTGC TTTCTTAGTT CATTATGTGG
          GTCATGCTAC CCTCAATGGC TCAGAGCACT CCCATATGAG ATTCTCATTC
          AGACAACTTA TATGTTTCTA TAGTCTTGTC TTAATATTCC TATCTACACA
          ACTACCAACA GACATGAGCC AGAGTGAACG TTGACATCTC CGCATATTTA
          TCTATGCCTC CTCTTCGATC TTAATATGAG AATAAAACCT CTTACGTAAA
          CATGGCACAT GTATGAGTAG ATAACGATAG AGACTAATTG ATCTAATATC
          CACCAGACTA ACCGGGACTC GCTCTGAGTG AAACGGTGTC TCCATGAATA
          CATCGATCTA TTCTCGAGAG TCTCATCTGG CGTCCTCCTG GCTAAACGAG
          CATCCGGCGC TAACAACACC TATGCATCGC CGGCTTATAG GCATGTCGAA
          TTGGGTCAAC AAGTTATCCA TGTCTGATTG TCCCTTCCAT TGAAATGTCA
          CTCATCTTAA TTTATAACGT GTTTTTCACA ACAAAGAATG GACCTTACTC
          TTTGGGCTGG CGGATGTGGA CGCCTAGCTT TATCGGCGAC TGGCACCGGG
          CCTCTGGGAG ACAATTAAAG TATGTACGCC AGCTTGTATA TTTTTATGTA
          TCCATATATG GGGTTGGAAT GCTGTCCCTA TATGGGCCCG AATGCTTCCC
          GATAAAAATA GTTTGCTTTC CCCTCTTCTC TCTCTGCTCT CATGTGAGCG
          GGCGGACGGT GACGTTACCC CCTGCGGAAC TGCCAGCGGG CTCGTGACTA
          CATTTTCCTC ATTGCGGGTT CTCATCTGGG CATAATTATA CACATATAAA
          TAACCCCGCA TTCCATACAA CCCCTTTGTT GTCGTTTATA CGCGTCTCTC
          TTTTCCTCCG TCTGCGCGGA TACATCTCTA CGACGAACTA AACACTTTTG
          ACCGCGGGGG GGACCATCTT ACACACTTTT GTTTTGGCAC CGAGTTAATC
          TATCTCCGGT TGGATATTCC AATGTACTAT ATCGGAAAAG ACCTTGGTAA
          TGGATGTTGG CATATTCATG GTTCTGGTTA TGTTGGCCAC AATTTACGTG
          GATGAGTGAA CCGGCTATTA CTCGCACATA TATGCATCCA CGGGTAAGTT
          TAGTGCTGCA CCTCAGGGGA AATAATGTCC CGCATTTTGG CCTGGTTATT
          TCTTTACGTG GGGCTACGGA TGTCTGCAAT CTCCTGAATG TCTCAGAACT
          ATAGTGTGCC ATTCATAGTT TTCATGGGCG TTTGCATATG GGGTTGTCAT
          GTTCCCTTTT CGGTAACCTG AGAACTGGCA AATCATTACA TATTTGTGGG
          TAAATACTTT TCCCACATTC TGGCTTCGGA TCCCGCGTAT CGATACCGAG
          CTAACACTGA AACGTTCTCA TGGTCTTATT CCTACGCGTA TTTATGTTTA
          TATTGGAGCT TGCTCAACGG AGTGCGCGTG ATTACACACA AATGATGCTC
          AGGTGCCCCC CTACAACTTG AGACCACTAG TGTCTAATAA TCCCATTGAA
          CTCACTGCTA TATATTTTCA TATCTACCTT TATACTTCAC TAAGTTCAAC
          ACATTCCACA ACCGACCAAC AACCTTTTTA AAAAGGCCCT GGAGAAATGG
          CTCCATGTAT CTATGTTTTT CCAGATCTTT CCTCCCGACG CTATAAAACG
          CTGCTCATCA CATGTTATCA TTACTCAACA ATTTTCATCA AACAAAGGCA
          ACTGGCCTAT CTATTCCTAT CTTTATGGTC ACAACTCTGG CTCTCCCATC
          TTACCCACAC CACTTCATAA CTGGATGCAT CCCTTGGCGG ACGTATACGG
          TTCGCAAAAC AAGCTCCTGC CATTCTCCCA GGACCCCTCC CTATCCATCT
          GTATATGAAC ATAGCTTTAT CACCATGCTT GCGTCGCTAC GCAAATACGC
          GGCACTCTAT CACTATGGGG GCACCTGCCT ATGAATAGAC GCACGCCTAT
          ACTTACATCT ATCTCTACAT CTGATTGCGT GCCTATCAGC TAGTTTACCT
          CTGTAGTTTA CTCAGAAAAC TAGCCCAACT AAAATCCCAT CCACAAATCA
          AAACTATTCA CCACAGCAAC ACACATCCAC ACACCAAACC CCACACCCAC
          CCTTCATATC ACCCCACGTG AAAGTCCCCA CAGAACCCTC CACCCATAAT
          GCCCAAAAAA ATAAAACTCT AAAACCCCAC CTAAACAGGT AACAACAAAC
          CCCCCCAACA AAAAAACCAA CATAAAACCC CACACCACAC ACCTCTATAT
          CAACATCTAC GAAAGACACC AAACCCCCCT CTCACCAATT ACAACCACCC
          ACAACCCCAG AAAACAACCT TCCTCACGCC AAAAAAGACG CCCACACATA
          AACATAAAAC AAAACACCTT CTTAACACAC TACCAACACT CCCCATCCAA
          AAGCCACTAC TACCCTAACA AACCACTCGA CCATGACCTC AACAAGACCC
          CCCGTACGAA ACTCAATACA TCTTATCAAC AATTGCCTCA AAACCCCTTC
          ACTCCCCAAC CAGGAACAAC ATCCTACTAA CATATTTCTA CAAAATCATC
          TCAAAACCGC ATAAACTCCT ACTCCAAAAC AACCACTCAC CCACCCTCCC
          GAAACTAGCA CCCATCATAC CGAAAATCCA TCCTCCTACC CACATCACAG
          AACACATCTA AATGACCAAA CAATACTCTA GGAACCTTCA AATATATCAA
          GCCTTACGAC GATCCATAAC AAAGAGAAAC ATTCTATCTC AAAGACCCAG
          CGCTTTCGCA ATAATGACAC TATACCACGC TCATGCTAAA AGCAAAAGAA
          ACCAGCCTAA AACCGACAAA TACCAACAGT AAAATTTCAA AACAACAACA
          AAAGCCTACA ACTTACTCCA TTCCAGCAAC CCGGATCAGT AGCATAGATT
          ATTGTTCTTT GGTCAATAAA CCCTTCACCA AAAATCCAAA TCATCCATCC
          CTATAATCCG AGTCATCCTG CAAACAATAT TTAACCAATC ATCACAAACC
          AAAGCCTAAA ATCGCGACTT TCATGCGTTA GATATAGTCC CCGATGATTT
          GTCCCCCCCT TAACTAGTAC ATAGCGACAA CGAGCAAGGA ACAATCCCGA
          CACACGTAAC CCTCAATTTC GTATACACCA TCAATTACAA ACAACACTTC
          CTAGAAATTT TAGATAAAGC CCCGCCTAAC CCACTAAGCC CAAACCTACT
          ATTATGAGTA ACCGATCTTG CTCGATACAA ACGCTCCATA AGCCATCAAC
          CAAATTCTTC ACTAAATCTT TAAAAAACTT GTACCTACCA CACTACCCTA
          AATCCACGCA ACCAACTCAC CATAAGATGA CCCCACCCGA ATACCCGCAT
          TACAAGAAAA CACAATCATG AAAAATAGTA TTCAAGTATC TTTCATAGCT
          CCAAAAGAGA TAACACTACA CACACACCGT GAACTGCCCA ACAATACGGA
          AACTACAAAA CTCCGTGCAC CAAGGTCATG ACCAGGGGCT CCTGGCAGCT
          CAGCCCTGCT GACCCAGAGC ACGTGACAGC TGCCCTTTAC CAGCCAAGCG
          CCTCC---GA GATGCAACTG AAGCGCATGC CTCGCATCAG GAGCCTAATC
          CAAGCCCAGA AAGGGACAGA GCCTGGCATG GATGAGGCTG GAGAGATGGA
          GCAGAAGCAG CTGCAGAAGA GGTTCGGGGG CTTCACCGGG GCCCGCAAGT
          CGGCCCGGAA GTTGGCCAAC CAGAAGCACT TCACATCACA CCATATTCAA
          CTTCCCATAA AACAAAAAAG GACTCTGAGA AATATTATTA TTACTCGACC
          AACACCTCCA ACACAAGTCC AAAAACCATT ACAAAACACC CACAAATACC
          TAAAGCCATT CACTACACAC AAAGCTTTAT CAATCACAGT CCCTACTCCT
          AACTTCCCCC ACTCTATTAC CTACTCCAGA ACATATCTCG GACCGCAGAC
          CAGCAACAGT AGTATGAATC TCCAAAACGC AAACTGAGGC AGCAAAACCT
          CCCAGCATCA ACAGATCACC CCCAACCTTC CCAACCCAGA TGTCATGCAA
          GACGGC-TGT TGCCTTTTGG GTTTCCTTTA TGTACAGACA AGATGTTATA
          CCTGAACCCA CAGCGACTTA CATATGTCTG TGTAACMTTT TGAGTATTGG
          GTTTCTTTGG CCAACCAAAA GTAGCTCCGA ATCCACCAAA ATTACTATCC
          CAGTGAGGCA GAGTTTAACC CTTGA-TATT ACAACTTAAA CATGTTT-GC
          TATAAAATAC CAGCCCATGT GCTGACCACG GGGGTGCAGA GCTCCTTGAA
          CGACCCTCGC CTGGTCATCT CATATGAGCC CAGCACCCTT GAGGCTCCCC
          GGCAAGCCCC AGCACTCACC AACCTCACAC AAGAGGAACA GCTTGCCCGG
          TTGCAGAAGG GCATCCGCCA CGAGGTTCTG GAGGGCAATG TGGGCTACCT
          GCGTATGGAC GACATCCCAG GCCAGGAGGT GGTGAGCAAG CTGGGGGGCT
          TCCTGGTGAC CAGCGTCTGG AGGAAGCTCA TGGGCACCTC TGCCTTGGTG
          CTGGACCTCC GGCACTGCAC TGGGGGCCAT ATTTCCGGCA TCCCCTATGT
          CATCTCCTAC CTACACCCAG GGAACACAGT CCTGCACGTG GATACCATCT
          ACAACCGCCC CTCCAATACA ACCACTGAGA TCTGGACCCT GCCCCAGGTC
          CTAGGAGAAA GGTACAGTGC CGACAAGGAT GTGGTGGTCC TCACCAGCGG
          CCACACGGGG GGCGTGGCTG AGGACATCAC TTACATCCTC AAACAGATGC
          GCAGGGCCAT CGTGGTGGGT GAGCGGACTG TGGGGGGTGC CCTGGACCTC
          CAGAAGCTGC GGATAGGCCA GTCCGACTTC TTCCTCACTG TGCCCGTGTC
          CAGGTCCCTA GGGCCCCTGG GAGGAGGCAG CCAGACATGG GAGGGCAGCG
          GGGTGCTGCC CTGCGTGGGG ACACCAGCAG AGCAGGCGCT CGAGAAAGCC
          CTGGCCATCC TCACTCTGCG CCGGGCCCTG CCAGGAGTCG TGCAGCGCCT
          GCAGGAGGCC CTGCAAGCCT ACTACACGCT GGTGGACCGC GTGCCCACCC
          TGCTGCACCA CCTGGCCAAC ATGGACTTCT CTGCGGTGGT CTCCGAGGAG
          GACCTGGTCA CGAAGCTCAA CGCTGGTCTA CAGACTGCGT CTGAGGACCC
          CAGGCTCCTG GTGCGGGCCG TCAGGCCCAA GGAAACCTTT TCTGGGCCTG
          AGGTCGGAGA CGATGACCCT CCGGAGGTGG TCCCCACAGT GGCCGAGGAT
          GAGGCTGTCC GGCGGGCCCT GGTGGACTCT ATGTTCCAGG TGTCCGTGCT
          GCCGGGCAAC GTGGGCTACC TCCGCTTTGA CAGCTTTGCC GACGCCTCGG
          TGCTGGAGGT GCTGAGCCCA TACATCGTGC ACCAGGTGTA GGTACTTCCT
          CTGGTCTTCT TAATGCTTCA GCACAGGTAA GCCTCTGACG TCTCTCAAAT
          CTGAGATGAT TAGTTTGCTG ACTCTTCTAG CGGGTAACAA GTTTAAAAAT
          AGTTC-TTGT TTGAAAAATT CTACCTTGCA A----TGTTT CTAGAAGCTA
          AATCATATGA ATGAAATAGT TAGGAAAAGT TCTGGGGAAA A-CATT-GCA
          CTGATTTCAA AGAAGCAAAT TTAACAATTA TTTC-TC--- -----TTATT
          TTAGATATTT GGAATTTTTG TCGAGAGACA CTCCCACCTG ACCTCAAGGC
          CAAGTTTCTA CAGGAAGCGA GGTGGGTGAT AAAGTAACAA TCCCACAGTT
          GCACATACAA AGGGTCCCTC TGTGCGTGGC ATGAGGTAAA GTG--CTTGA
          CTTAATTCTC ACGCCCCCGC CCCCCGCACC GTGCAGGTGG TACCCCC---
          --------CA CTTAGTGCCG AGGGGTAGAG GCTCAGTGAC CCACCCAAGG
          TCACATGTCC AGGTCTGCTG GTCTCAGAGG CCATGCTCTC CTCTTCTGCT
          GCCTTCTCCC ATCCTCCCTC GGTCTCCCT- ---------G GGGTTCCCGG
          GGCTCT---- ---------- ---------- ------CCAG GATCCTGAAG
          CAGTACAGCC ACCCCAACAT CGTGCGCCTC ATCTGTCTTT GACTTGGACC
          TTGTTTATTA TGAACTCTAA TCAAGGCAGG AGATGCAGCA ATTCTACTAA
          TTGCCATGTG GACTCGTGGA AGGGACACTT GTGACCCTTA AGAATCCAGT
          TTGGCTTAGT GTTTGACATT GAATTGGGAA CGCTGTTCCA AGATTTGGAA
          TGCAGCCATG ATCACATTTA CCAAGCTTAC TTCAGTCTGC TTGTCAATAG
          CATGCAAAAA AAAAAAA--- ------TGTT TTGTTTGCCC TTTTGCTTCT
          ACTTTTTTTC AGGGAAGCTG CTAAAGAATG TCGACGTCGA AAGAAAGAAT
          ATGTAAAATG TCTGGAGAGT CGAGTTGCAG TGCTGGAAGT
BAIKAL002 ---------- ---------- ---------- ---------- ----------
          ---------- ---------- ---------- ---------- ----------
          ---------- ---------- ---------- ---------- ----------
          ---------- ---------- ---------- ---------- ----------
          ---------- ---------- ---------- ---------- ----------
          ---------- ---------- ---------- ---------- ----------
          ---------- ---------- ---------- ---------- ----------
          ---------- ---------- ---------- ---------- ----------
          ---------- ---------- ---------- ---------- ----------
          ---------- ---------- ---------- ---------- ----------
          ---------- ---------- ---------- ---------- ----------
          ---------- ---------- ---------- ---------- ----------
          ---------- ---------- ---------- ---------- ----------
          ---------- ---------- ---------- ---------- ----------
          ---------- ---------- ---------- ---------- ----------
          ---------- ---------- ---------- ---------- ----------
          ---------- ---------- ---------- ---------- ----------
          ---------- ---------- ---------- ---------- ----------
          ---------- ---------- ---------- ---------- ----------
          ---------- ---------- ---------- ---------- ----------
          ---------- ---------- ---------- ---------- ----------
          ---------- ---------- ---------- ---------- ----------
          ---------- ---------- ---------- ---------- ----------
          ---------- ---------- ---------- ---------- ----------
          ---------- ---------- ---------- ---------- ----------
          ---------- ---------- ---------- ---------- ----------
          ---------- ---------- ---------- ---------- ----------
          ---------- ---------- ---------- ---------- ----------
          ---------- ---------- ---------- ---------- ----------
          ---------- ---------- ---------- ---------- ----------
          ---------- ---------- ---------- ---------- ----------
          ---------- ---------- ---------- ---------- ----------
          ---------- ---------- ---------- ---------- ----------
          ---------- ---------- ---------- ---------- ----------
          ---------- ---------- ---------- ---------- ----------
          ---------- ---------- ---------- ---------- ----------
          ---------- ---------- ---------- ---------- ----------
          ---------- ---------- ---------- ---------- ----------
          ---------- ---------- ---------- ---------- ----------
          ---------- ---------- ---------- ---------- ----------
          ---------- ---------- ---------- ---------- ----------
          ---------- ---------- ---------- ---------- ----------
          ---------- ---------- ---------- ---------- ----------
          ---------- ---------- ---------- ---------- ----------
          ---------- ---------- ---------- ---------- ----------
          ---------- ---------- ---------- ---------- ----------
          ---------- ---------- ---------- ---------- ----------
          ---------- ---------- ---------- ---------- ----------
          ---------- ---------- ---------- ---------- ----------
          ---------- ---------- ---------- ---------- ----------
          ---------- ---------- ---------- ---------- ----------
          ---------- ---------- ---------- ---------- ----------
          ---------- ---------- ---------- ---------- ----------
          ---------- ---------- ---------- ---------- ----------
          ---------- ---------- ---------- ---------- ----------
          ---------- ---------- ---------- ---------- ----------
          ---------- ---------- ---------- ---------- ----------
          ---------- ---------- ---------- ---------- ----------
          ---------- ---------- ---------- ---------- ----------
          ---------- ---------- ---------- ---------- ----------
          ---------- ---------- ---------- ---------- ----------
          ---------- ---------- ---------- ---------- ----------
          ---------- ---------- ---------- ---------- ----------
          ---------- ---------- ---------- ---------- ----------
          ---------- ---------- ---------- ---------- ----------
          ---------- ---------- ---------- ---------- ----------
          ---------- ---------- ---------- ---------- ----------
          ---------- ---------- ---------- ---------- ----------
          ---------- ---------- ---------- ---------- ----------
          ---------- ---------- ---------- ---------- ----------
          ---------- ---------- ---------- ---------- ----------
          ---------- ---------- ---------- ---------- ----------
          ---------- ---------- ---------- ---------- ----------
          ---------- ---------- ---------- ---------- ----------
          ---------- ---------- ---------- ---------- ----------
          ---------- ---------- ---------- ---------- ----------
          ---------- ---------- ---------- ---------- ----------
          ---------- ---------- ------ATAA TTTTGCTCTC ATATACACAT
          TCATCTGCCT CCATGTTTAC AGACTCATTA AAAAAACTTA CCCATAGTAA
          ACACATTCTA GCTTATATAG ATATCCACAC ATTTATTATC GGCAGAATAT
          ATTCAATGCA TGATACATCA ACATAACTAC CTAGTTAACT GACATTTCAT
          ATTTGTCCGT GCCTTTGTAC TGTCATATGA TTTCATTGTA ATCATCGACC
          TTATAACGTT TTAATACTCT ATTTCTATAC ATATATTTGT ACGCAAAACT
          TTCACTTTAT GGTGGAGGGT GGATATTCTT CTCTATGGTG TGCAGGCGAC
          GAGCAAACGC GCCTCAGCGT CTTAAACGAT GGGAGTGGTT ATATGCATGC
          TGTTTTATAA CTAAACTGGA CTCACAATTT ATTCCACAAA AACTAAATCC
          CTATGGCTCT CTGCGCACGG AATCGCCATT GGCTCACCTG CTCCTCGCAT
          GAGGCCACCC GTTCGCCTCT CATCAGACAT GTGTGCGGGT TTCTCTATCG
          TTCACCCTAT GACAAAACAT GTCAACACAC CTTGCTGGGC ATACACCTTT
          ACGCATTGGC CTACCAAAGA ATAAAAATAT GCTTTCACTC AGCACTGGCT
          ATATGTACAT GGATAACACC CACTGCTTCT CAATTGACCA GCTTTTAAGC
          ATTTTTATTG TCGGTCATAT CAAGCTAAGA GACAGAATCG AAATGGGGTT
          TAAAGTCTCC TTACACACTC TTATGTGGAG CTGCCTACGG ATCCTTCTAC
          GGTTTATCAA GACTATATGA ACGCAAACTC TAACAAGCTG GCCTTTCTAC
          CTGTGCACTC ATACGCGCTA AGACCGATAT TTTTGCCTCT GGCACCCGTT
          AACCATATAC GTAAGAAAAG CCCTCTATAA TCATAACGCT CTCTGGAGAT
          TTGCGGTATT ATTCTAAAAT ACCCACTCAC CCCAATACAT CCCATACTAA
          CTACGCTTGC GTACCTCTGG TTATCTGCCT GACTAACTAC TCCAAGCTAA
          CTAATACCTC AACTTTAATT TCAACTCTGG TATTCCACAT ATCACGTAAT
          CCATGTAACT TCGCAGCAAA CTGCTCACCT CTGAGCATTG CTGAAGGCTT
          CCAATCATTC TATTCAATAA TCTCGTACAT TCAACAAAGG CTATAACTTA
          TTCTTCTTAT ATACTTATCT GCCTATATAT ----AATCCA GATAATTCAT
          GTTAGCAAAT TTTTGCTTAT ACTCCTATGG CTCTATTACG TCCACTATTC
          TCTTCTTGCT GAGGATATTT TCTTTTGTAT ATACGTACAT CTAAAACATT
          ACCTGCAGAT GCCCATATCT CTGTTTGCGC TGGAGCGCCT GGCTTCCTCT
          GTATGTTCAA ACTAGGACGA TAGTCAAACT AACTCTCAAA TCTTTCCCCC
          TATATTTACC TGCGGATACA AACTATTGTC GATCACCGCA CCATGCTATA
          TCGCTTTCGC TGCCTCTAAT AATCGCACAT GCTAGCTGCC TATATCTCCA
          ACCCTACACT CCTATACATC CACAGATGTA CCTGTATTTA CTGCAATTAC
          TACAAAAGCA TACCGGAAAA TTATTTCATA TATCTATAAA TATCTATCTA
          CATTCCCTCA AATATCTATT ACTTTATTAA CACCTATACC CTTATTTTTT
          CCGGGGGAAC AGCAAAGCTA ATCAGGCGAC TCTATTATCT TATAGACCTG
          CCTGTATACC TATATTTCAA ACATTAGTCA TAACTCTATA TCAATCGACC
          AGCCTACAGC CCGACTACCC TCTAGATACA GTTATGCATC TATAAATACC
          TAACGTTCAC TAGATGCTAA CCACTAAACA CCTCCTGACC TATATGCCCA
          TATTTAAATA GAGCATGCTG TAGATTCACA TATAGCCATA CAGCTTTGCA
          ACCCTCTATA TACATAGAGC TATCTACTGC CCTCGCTAGC AACAACTGAA
          CCTATTCAAT CCCCTCGTAC TACCTATCTC TACATCTCTC AACACAGAGT
          ACTAGACACA CCTATATCCC ACGTTACACA CCTATGTCGC TACCACCCAC
          ACAAGCCCAC GTGACTTATC TCCAGCGATG AATGTCTTCC TATACACCGA
          GGTATGCAGC TTCCACTGCA TTCGCTCCTC ATTATTGAAG TATCTATATA
          CCCATTCAGG CCACTTCTTC TCTATAGACC ACTCTCTTCC CCTAATCATG
          ACTATATTCC CAAAGCGCAA ATCCACACTC AAACTCAACC CATCCAGAAA
          ACCCTATACA TCACTATGCC TGTATATACA TCACCCAATC TTTAGACCTC
          ACATAAATGC TTACCTTTAC AAACGCCTGC TCCTCTGTCT ATGCTTTGCT
          CCCACTAAAC TATCGAAAGC AGCCTAGATG GGTTGACCAT GGTCGCCGCT
          CCTTTCATAA TTTTCTGTGC ATACTTCTCT TTGACTGAAT GCCTCTCTCC
          CTCCTGGCTC CAACGAAACT ACACATCTAC ATGCCTCTCT ATTCCTCTGC
          GCAGCTGCTA GATGACGAAA GGCTGATGAC GA-------- ----------
          ---------- ---------- ---------- ---------- ----------
          ---------- ---------- ---------- ---------- ----------
          ---------- ---------- ---------- ---------- ----------
          ---------- ---------- ---------- ---------- ----------
          ---------- ---------- ---------- ---------- ----------
          ---------- ---------- ---------- ---------- ----------
          ---------- ---------- ---------- ---------- ----------
          ---------- ---------- ---------- ---------- ----------
          ---------- ---------- ------ATAA CCCCATCTAT ATATATTCAC
          GTGTTCGGAC ATATGTCTAC AGTCCATGCT CTATTGATGG TTGAATAAAT
          CTGCATATCC ATCTATAAAA CAACCCCGGC ACGAGCTCAC AATATTCTAT
          CAGCACGCTC ATCTCTATAT GGATATATAA CTATTTTCGG GATGACATTC
          AAATCCAACC ATGCTCGGCT GTACATGCCT ACATAACTGG ATGCCCTTCA
          TTTGGTCCGA GTACCAGGAT TCCTTCTCGG ATATCTCTAC TGCAAAATGC
          CCCTTCGTCT TACAATTCCC TCATAACCAA CTCTATACAT GCATGCTCGT
          CTGTGGGGTG GGGGCTAACA ACCACTCGAA ATCTGCTATC TCATGCCAAT
          GGTGATGCGT ATCTACTAAA CCACCTATAT CTAACTACAT TAATACATAC
          CTAGACTTAT CTTTATCAAA TCTCACACAC CTTCCTTCAA ACTGAAAACT
          CCCTATACTC CTATCTATCT ATATTCCTGG GGCTCCCCCT TCGGTTGCCC
          AATGATATAT CAGACTACAA AAGAATATAT CTCCACTTAT GCATACGCCT
          TTAACTTATT TAATCGCTTC TAACACGCCT ACATTTCCTC GTAAAAATAA
          ATAATGCATT GAAGGCAAAA ATATCTCTCC CCCTATATAT TCACATCTCT
          CCATACCCAT ATTCATTTGA TAATTTATAT AAATATTCCT ATATCCATCT
          CTGCGTGCTT CTACTTGTGA CAAAGTCTGG TAATCACTCG AAGGCCAAAT
          GTGGCCTAGG CTCTCACCAT GCGAGCGTAA CTTTACAAGA CCCTCGCCCT
          ACTCTCACAC ATTTATATGC CCATCTGCTT GCTTGCCTAC ATTGGTCCCT
          CCATCCTACC CTATAAATAA CTGGGTTTTT ATCTGCATTC AGCTGCGTTA
          TCATCTTGTC GGTGGCTCAA TCAATAGCCT ATGGGCTTCG GCGTGCCAAC
          ATTCTAGAGT ACCTGCATAT CTCTTCGTTT CTATAAGGTC TTACCTTCAC
          CTATATACCA GACATTTGTT ATTTCCGCTG CCCTGCATAT TGTTATTCAC
          CTGCGAACAA CGGCCCTTGA CTACGAGGGA TCGACTGTTC GGTTAAGTGA
          TAGCGCGGCC TTGCATTTTT TTGCGATAGC AAATATATAT AAATTTACAC
          CTTTTTTTGG GCTTCAAACC TAATCCGACT TAGTGTAATT ACGTAAACCT
          GCCTACATCT TTCTTGATCG GCTCTACCCG TTCGTAGACA CTATCACTCT
          TGAAAATTCT CCCTACCTGC CTTGATTGCA GTACCTCCAT ATTCGCAGAT
          CCCCCAACTA TCACTCTCAA AACAAACACC ACCCACCACG TCAACAACCT
          ACCCACTGCC AAACCTAGGA ATCACACAAA TACTATATCT AACTTCATCA
          TGCCCTAACT AGTAAACACA TTCCCACCAC AAACCCCGGT ATCACCATAA
          CCCAGAGTCA ACTCCGAACA ACCATACCCG ACCTTCTATA CTCACAAACA
          TTACAGATAG CCTCCCCCAC AATACCCAAA TAAATACGTC AAGTACAAAC
          CAACCACTAC CGTAAATCCA TATCTAAACC GAAAACCACA GTCCCACAAC
          TATCACCCAA CCACACACAA ACACCACTCC AATGACACCC CCACCATAAT
          ACCATCTCCA CTGATTAAAA TACAAAACCT CAATAACAAT AAGCCCAACC
          CACACCACCC GGTCCCACAA ACCCCACACA CCCTATACCA CATGTATCCA
          TACCGCCACA TTATACAAAA CCTAGCACCC CTACCTCAAA CACCCAAGAC
          ACAATGCCCA AGAGCCTAAC TACACAACAC ACCCCCACCC CTCCCCATAA
          CAAGCAAACA AAATACGGAT AAAACCTCTC AAAACTCCTG ACACAACCCC
          CCCCACACAA AT--TCCGAG CAATCCCCGC CTATTAAATA CACCGACCAC
          CAGTGAAAAT AAAAAACGCC TTAATCGCCT CTCCCTTTAA CGGGATAAAG
          CCACACCCAA TGCCAAAACA AACACCATAT ACAAATAAAA GTACCAACGA
          CTTCACCGGA TAACTCCTTA GTCTGCCTGC AATCCCCACA GACTCCTAGC
          CGCAACTAAA CGCCCCTCAA ATAGAGCAAT TACTGGACGC ACAAAACTGA
          CAGCCAGGAT TCTTACGGTT CTCGGCCTAC AAAGATATCA ACCTGCCCCA
          TTTAACCTTG TAAGTAGAAC CTGCCCTCCA GCGGGCAGGT AGCGGGCCAC
          GGTGAACAAG CCACTAATAG TCTAACTTTG AAAAATATTC CAGCATCAGT
          TTGACAGCGA GGACACACTA TAGGAGCAAG CGCATTGTTT CGATATGCAC
          ACAAACGCGC CGCCCTAGGT TCTGACAACG CCCAAACAGG CTGGAGTTTT
          TAAAAACAGA AAAAAGCTTC TACAAACCGA TATCAAAAAC TTACGAGCAA
          CCCGCCCCCT CACAAACGCA TACAAACATC CACGCTACAA TACACTGACA
          CAAACCCCAT GCCCAAAACA CCCAACCAAT CATAACCAAT CACTATAAAG
          CATCACCATC AAAACCTCAC ACACCAATAA AAAAAAAACT TCCCTAACTA
          AGCACCCGCC TGAGCATCTA GCGAGTCACG AACTTAATAA ACAATCAAGC
          CATGCAGACT TCCAACAGAA ACAACCCCCA ACAACTCAAA ATCACTCCCA
          GCAGAAACAA CAAACACAAA ATAAACTCTA TAACTCCAAA TCAACAAAGC
          ACAAAATACA CAACACCAAC CTAAAATCTA ACCCCAACAC CACCTAACAC
          ACAACGCCAC GGAAAAGCAA CAAGCGAAAC AAAAAAAACC ACAACTGTAA
          ATTAAAAATT ATCAAACGCC AAAACACCCA CACCCAAACA CCAACCAAAG
          AACATAAATT TAAAACCCGC AACCACAAAC CAAGGTATTC CAATCATCCC
          ATCAAAGAAA AACCAACAAA CCCAACCACA ACCACTAAAC CAACAAAAAC
          CACACTACTT ACACACATGA CCGCAACCCC TACAAGGCAA AAACATCCAC
          AACAGCACAA CCACACAACA CAACACAGCA CTCTAACAAA CACCCACAAC
          TTAGCAAACC CGAAACAAAT CCCAAACCTC ATCCAAAAGA TCAACCAACA
          ACGCTACCAA ACTCCCAACC CACCACCAGT CCATATAATC CCTCAACAAG
          ATATAACGAG CAACACCAAA TTAAACCACT AACATAATAC GCCCAACTCT
          AAACAAAGGT TTGGTCCTGG CCTTCCTATT AGTTTTTAAT AAGATTATAC
          ATGCAAGCCT CCGCGCCCCG GTGAAAATGC CCTCCAAATC CCAA-TAACC
          GATTAAAAGG AGCGGGTATC AAGCACACTA AACAAGTAGC TTACAACGCC
          TTGCTCAACC ACACCCCCAC GGGATACAGC AGTAATAAAA ATTAAGCTAT
          GAACGAAAGT TCGACTGAGC TATATTAAAC CTCCAGGGTT GGTAAATTTC
          GTGCCAGCCA CCGCGGTCAT ACGATTAACC CAAACTAATA GGCCCTCGGC
          GTAAAGCGTG TTAAAGA--- --TCAGCCCA CACTAAAGCT AAAACCTAAC
          CAAGCCGTAA AAAGCTACCG TTAACATAAA A--TAAACCA CGAAAGTGAC
          TTTACTA-AT T-CTGACTGC ACGATAGCTA AGATCCAAAC TGGGATTAGA
          TACCCCACTA TGCTTAGCCC TAAACATAAA TAATTCACGT -AACAAAATT
          ATTCGCCAGA GAACTACTAG CAACAGCTTA AAACTCAAAG GACTTGGCGG
          TGCTTCACAC CCCTCTAGAG GAGCCTGTTC TGTAATCGAT AAACCCCGAT
          AAACCTCACC ACTCCTTGCT AATACAGTCT ATATACCGCC ATCTTCAGCA
          AACCCTT--A AAAGGAACAA AAGTAAGCAC AATAATCGCT ACATAAAAAA
          GTTAGGTCAA GGTGTAACCT ATGGAGTGGG AAGAAATGGG CTACATTTTC
          TAAA-TAAGA ACA-ACC--- -ATACGAAAG TTTTTATGAA A-TTAACAAA
          CTAAAGGTGG ATTTAGTAGT AAG-CTAAGA ATAGAGAGCT TAGCTGAACC
          GGGCCATGAA GCACGCACAC ACCGCCCGTC ACCCTCCTCA AAT--AAACG
          CTTCAAGTAT AGAGGAGATA AGTCGTAACA AGGTAAGCAT ACTGGAAAGT
          GTGCTTGGAT AAATATACAA ATCGAAACCA CCCTATAAAT ATAAAATCTT
          ATGACTCCGC CCTCAAATTC GCTGTGAATT GGTCCTCTGG ATTGCTATCT
          CAATTTACGG TTTTCTGCAT CATAACTCGA ACACACGCTT TCTCGTACCA
          ATTGCGGAGT AATAGGTGAT ATCGTACTCA GCAAGGGCTC ATTTTTATTG
          CTTAATCAGT GGCGGGCTTA TAGGTCTAAC TTACGAACTG AAATGGATAT
          CTTTTTACAT ATGCACGCTT ATGGTAGTCT CCTGGGCAAT TCTTTGGGGC
          ACGTATACAA CTCTTCGCAT CCTAGTGGAC GACTGTCATG ATTGGGGGTT
          TCGTGAAAGC ACTTACCGTT TTGCTTCATT ATCTCCTTGT GTTTGCCTGC
          GCGTCACTCT TTCTCAGAAC GGTCAAAACC TCGGATACTC GATCGAAAAT
          CCTTCACCTA TAACATAAGA ATCTGGGCCT CTCTATCTGT CTACCTCTGT
          CTTTTCCCGA CTTTGGGACC GAAATAATCC GCAACCCTAG ACCCCCCAAT
          AACCGATGTA TTCTTTGCTA GCATTTCGTC ATCCAAAACT GGGGGTCTGC
          CTGTCTTCAT CTATCTGCAT GTCCCTCTCA ACTCAACACG GGATATTTCG
          CCATAGCATG CTTTTGCTCT GTGCGACTCT ACCTACTGAT GGGGCACCGT
          GACACCTAAT ACATGGCACT GCTCATCTTA TTATATCTTT GTCTATCCAT
          GCAGATATGA AAAAATCTAA TGAG------ ---------- ----------
          ---------- ---------- ---------- ---------- ----------
          ---------- ---------- ---------- ---------- ----------
          ---------- ---------- ---------- ---------- ----------
          ---------- ---------- ---------- ---------- ----------
          ---------- ---------- ---------- ---------- ----------
          ---------- ---------- ---------- ---------- ----------
          ---------- ---------- ---------- ---------- ----------
          ---------- ---------- ---------- ---------- ----------
          ---------- ---------- ---------- ---------- ----------
          ---------- ---------- ---------- ---------- ----------
          ---------- ---------- ---------- ---------- ----------
          ---------- ---------- ---------- ---------- ----------
          ---------- ---------- ---------- ---------- ----------
          ---------- ---------- ---------- ---------- ----------
          ---------- ---------- ---------- ---------- ----------
          ---------- ---------- ---------- ---------- ----------
          ---------- ---------- ---------- ---------- ----------
          ---------- ---------- ---------- ---------- ----------
          ---------- ---------- ---------- ---------- ----------
          ---------- ---------- ---------- ---------- ----------
          ---------- ---------- ---------- ---------- ----------
          ---------- ---------- ---------- --TACCACAA CCAGCTACAA
          TGTAACCAGC CTGCCCTACG GGCCTTCGCC TCTATACTCG GCTATATTGT
          TCATTAATCG TTACTCTATC TGGCTACACA AACCTACATT ACATGTGCGG
          AATGTCGGAA GACTTCAGGC ACAACCCATG TCAAAGGTTC GTAGGATATC
          TTTATGTTCG AGTTTTTTTG CGGTTTTTGG CTTTACATCA GCTGCCCACC
          CGACTGGGGT GTGCCCCACG GATACCCCTA ACCATGAGTC CCTCTAAACT
          CGTCTTTGCT CGGGTTCATA CTGGCCACAA GCTATGAGGA ACGAACAATC
          TCAGCCTTTA TACATTCCTG GGTTATTACT TCTCAGCTCG ATATAGAACC
          CTTACATTCG AGGATTAGGT CACTTTTATG CACGGTTCAG GCTCAGTATA
          TGGTCACTTT TATGTTGTTA TCGCACTAAT TCATTACTCA ACACATTGGT
          TGAGCGCGCT GTATGCATTG TGAGTGTTGC TTTCTTAGTT CATTATGTGG
          GTCATGCTAC CCTCAATGGC TCAGAGCACT CCCATATGAG ATTCTCATTC
          AGACAACTTA TATGTTTCTA TAGTCTTGTC TTAATATTCC TATCTACACA
          ACTACCAACA GACATGAGCC AGAGTGAACG TTGACATCTC CGCATATTTA
          TCTATGCCTC CTCTTCGATC TTAATATGAG AATAAAACCT CTTACGTAAA
          CATGGCACAT GTATGAGTAG ATAACGATAG AGACTAATTG ATCTAATATC
          CACCAGACTA ACCGGGACTC GCTCTGAGTG AAACGGTGTC TCCATGAATA
          CATCGATCTA TTCTCGAGAG TCTCATCTGG CGTCCTCCTG GCTAAACGAG
          CATCCGGCGC TAACAACACC TATGCATCGC CGGCTTATAG GCATGTCGAA
          TTGGGTCAAC AAGTTATCCA TGTCTGATTG TCCCTTCCAT TGAAATGTCA
          CTCATCTTAA TTTATAACGT GTTTTTCACA ACAAAGAATG GACCTTACTC
          TTTGGGCTGG CGGATGTGGA CGCCTAGCTT TATCGGCGAC TGGCACCGGG
          CCTCTGGGAG ACAATTAAAG TATGTACGCC AGCTTGTATA TTTTTATGTA
          TCCATATATG GGGTTGGAAT GCTGTCCCTA TATGGGCCCG AATGCTTCCC
          GATAAAAATA GTTTGCTTTC CCCTCTTCTC TCTCTGCTCT CATGTGAGCG
          GGCGGACGGT GACGTTACCC CCTGCGGAAC TGCCAGCGGG CTCGTGACTA
          CATTTTCCTC ATTGCGGGTT CTCATCTGGG CATAATTATA CACATATAAA
          TAACCCCGCA TTCCATACAA CCCCTTTGTT GTCGTTTATA CGCGTCTCTC
          TTTTCCTCCG TCTGCGCGGA TACATCTCTA CGACGAACTA AACACTTTTG
          ACCGCGGGGG GGACCATCTT ACACACTTTT GTTTTGGCAC CGAGTTAATC
          TATCTCCGGT TGGATATTCC AATGTACTAT ATCGGAAAAG ACCTTGGTAA
          TGGATGTTGG CATATTCATG GTTCTGGTTA TGTTGGCCAC AATTTACGTG
          GATGAGTGAA CCGGCTATTA CTCGCACATA TATGCATCCA CGGGTAAGTT
          TAGTGCTGCA CCTCAGGGGA AATAATGTCC CGCATTTTGG CCTGGTTATT
          TCTTTACGTG GGGCTACGGA TGTCTGCAAT CTCCTGAATG TCTCAGAACT
          ATAGTGTGCC ATTCATAGTT TTCATGGGCG TTTGCATATG GGGTTGTCAT
          GTTCCCTTTT CGGTAACCTG AGAACTGGCA AATCATTACA TATTTGTGGG
          TAAATACTTT TCCCACATTC TGGCTTCGGA TCCCGCGTAT CGATACCGAG
          CTAACACTGA AACGTTCTCA TGGTCTTATT CCTACGCGTA TTTATGTTTA
          TATTGGAGCT TGCTCAACGG AGTGCGCGTG ATTACACACA AATGATGCTC
          AGGTGCCCCC CTACAACTTG AGACCACTAG TGTCTAATAA TCCCATTGAA
          CTCACTGCTA TATATTTTCA TATCTACCTT TATACTTCAC TAAGTTCAAC
          ACATTCCACA ACCGACCAAC AACCTTTCTA AAAAGGCCCT GGAGAAATGG
          CTCCATGTAT CTATGTTTTT CCAGATCTTT CCTCCCGACG CTATAAAACG
          CTGCTCATCA CATGTTATCA TTACTCAACA ATTTTCATCA AACAAAGGCA
          ACTGGCCTAT CTATTCCTAT CTTTATGGTC ACAACTCTGG CTCTCCCATC
          TTACCCACAC CACTTCATAA CTGGATGCAT CCCTTGGCGG ACGTATACGG
          TTCGCAAAAC AAGCTCCTGC CATTCTCCCA GGACCCCTCC CTATCCATCT
          GTATATGAAC ATAGCTTTAT CACCATGCTT GCGTCGCTAC GCAAATACGC
          GGCACTCTAT CACTATGGGG GCACCTGCCT ATGAATAGAC ACACGCCTAT
          ACTTACATCT ATCTCTACAT CTGATTGCGT GCCTATCAGC TAGTTTACCT
          CTGTAGTTTA CTCAGAAAAC TAGCCCAACT AAAATCCCAT CCACAAATCA
          AAACTATTCA CCACAGCAAC ACACATCCAC ACACCAAACC CCACACCCAC
          CCTTCATATC ACCCCACGTG AAAGTCCCCA CAGAACCCTC CACCCATAAT
          GCCCAAAAAA ATAAAACTCT AAAACCCCAC CTAAACAGGT AACAACAAAC
          CCCCCCAACA AAAAAACCAA CATAAAACCC CACACCACAC ACCTCTATAT
          CAACATCTAC GAAAGACACC AAACCCCCCT CTCACCAATT ACAACCACCC
          ACAACCCCAG AAAACAACCT TCCTCACGCC AAAAAAGACG CCCACACATA
          AACATAAAAC AAAACACCTT CTTAACACAC TACCAACACT CCCCATCCAA
          AAGCCACTAC TACCCTAACA AACCACTCGC CCATGACCTC AACAAGACCC
          CCCGTACAAA ACTCAATACA TCTTATCAAC AATTGCCTCA AAACCCCTTC
          ACTCCCCAAC CAGGAACAAC ATCCTACTAA CATATTTCTA CGAAATCATC
          TCAAAACCGC ATAAACTCCT ACTCCAAAAC AACCACTCAC CCACCCTCCC
          GAAACTAGCA CCCATCATAC CGAAAATCCA TCCTCCTACC CACATCACAG
          AACACGTCTA AATGACCAAA CAATACTCTA GGAACCTTCA AATATATCAA
          GCCTTACGAC GATCCATAAC AAAGAGAAAC ATTCTATCTC AAAGACCCAG
          CGCTTTCGCA ATAATGACAC TACACCACGC TCATGCTAAA AGCAAAAGAA
          ACCAGCCTAA AACCGACAAA TACCAACAGT AAAATTTCAA AACAACAACA
          AAAGCCTACA ACTTACTCCA TTCCAGCAAC CCGGATCAGT AGCATAGATT
          ATTGTTCTTT GGTCAATAAA CCCTTCACCA AAAATCCAAA TCATCCACCC
          CTATAATCCG AGTCATCCTG CAAACAATAT TTAACCAATC ATCACAAACC
          AAAGCCTAAA ATCGCGACTT TCATGCGTTA GATATAGTCC CCGATGATTT
          GTCCCCCCCT TAACTAGTAC ATAGCGACAA CGAGCAAGGA ACAATCCCGA
          CACACGTAAC CCTCAATTTC GTATACACCA TCAGTTACAA ACAACACTTC
          CTAGAAATTT TAGATAAAGC CCCGCCTAAC CCGCTAAGCC CAAACCTACT
          ATTATGAGTA ACCGATCTTG CTCGATACAA ACGCTCCATA AGCCATCAAC
          CAAATTCTTC ACTAAATCTT TAAAAAACTT GTACCTACCA CACTACCCTA
          AATCCACGCA ACCAACTCAC CATAAGATGA CCCCACCCGA ATACCCGCAT
          TACAAGAAAA CACAATCATG AAAAATAGTA TTCAAGTATC TTTCATAGCT
          CTAAAAGAGA TAACACTACA CACACACCGT GAACTGCCCG ACAATACGGA
          AACTACAAA- ---------- ---------- ---------- ----------
          ---------- ---------- ---------- ---------- ----------
          ---------- ---------- ---------- ---------- ----------
          ---------- ---------- ---------- ---------- ----------
          ---------- ---------- ---------- ---------- ----------
          ---------- ---------- -------ACT TCACATCACA CCATATTCAA
          CTTCCCATAA AACAAAAAAG GACTCTGAGA AATATTATTA TTACTCGACC
          AACACCTCCA ACACAAGTCC AAAAACCATT ACAAAACACC CACAAATACC
          TAAAGCCATT CACTACACAC AAAGCTTTAT CAATCACAGT CCCTACTCCT
          AACTTCCCCC ACTCGATTAC CTACTCCAGA ACATATCTC- ----------
          ---------- ---------- ---------- ---------- ----------
          ---------- ---------- ---------- ---------- ----------
          ---------- ---------- ---------- ---------- ----------
          ---------- ---------- ---------- ---------- ----------
          ---------- ---------- ---------- ---------- ----------
          ---------- ---------- ---------- ---------- ----------
          ---------- ---------- ---------- ---------- ----------
          ---------- ---------- ---------- ---------- ----------
          ---------- ---------- ---------- ---------- ----------
          ---------- ---------- ---------- ---------- ----------
          ---------- ---------- ---------- ---------- ----------
          ---------- ---------- ---------- ---------- ----------
          ---------- ---------- ---------- ---------- ----------
          ---------- ---------- ---------- ---------- ----------
          ---------- ---------- ---------- ---------- ----------
          ---------- ---------- ---------- ---------- ----------
          ---------- ---------- ---------- ---------- ----------
          ---------- ---------- ---------- ---------- ----------
          ---------- ---------- ---------- ---------- ----------
          ---------- ---------- ---------- ---------- ----------
          ---------- ---------- ---------- ---------- ----------
          ---------- ---------- ---------- ---------- ----------
          ---------- ---------- ---------- ---------- ----------
          ---------- ---------- ---------- ---------- ----------
          ---------- ---------- ---------- ---------- ----------
          ---------- ---------- ---------- ---------- ----------
          ---------- ---------- ---------- ---------- ----------
          ---------- ---------- ---------- ---------- ----------
          ---------- ---------- ---------- ---------- ----------
          ---------- ---------- ---------- ---------- ----------
          ---------- ---------- ---------- ---------- ----------
          ---------- ---------- ---------- ---------- ----------
          ---------- ---------- ---------- ---------- ----------
          ---------- ---------- ---------- ---------- ----------
          ---------- ---------- ---------- ---------- ----------
          ---------- ---------- ---------- ---------- ----------
          ---------- ---------- ---------- ---------- ----------
          ---------- ---------- ---------- ---------- ----------
          ---------- ---------- ---------- ---------- ----------
          ---------- ---------- ---------- ---------- ----------
          ---------- ---------- ---------- ---------- ----------
          ---------- ---------- ---------- ---------- ----------
          ---------- ---------- ---------- ---------- ----------
          ---------- ---------- ---------- ---------- ----------
          ---------- ---------- ---------- ---------- ----------
          ---------- ---------- ---------- ---------- ----------
          ---------- ---------- ---------- ---------- ----------
          ---------- ---------- ---------- ---------- ----------
          ---------- ---------- ---------- ---------- ----------
          ---------- ---------- ---------- ---------- ----------
          ---------- ---------- ---------- ----------
BEARDE003 TGTCATATTC TTCTGCTATG GGCAGCTCGT CTTCACAGTC AAGGAGGTAT
          GGTCCC-ATG CTGGGTGCTG GGGACACAAG CGTCGGTTGG GTTGAGCCCG
          GCCCCTGTTC CAAGGGA--- ---GTCTGGA TAGCAGGCCC TGTGTCCTTG
          CAGGCGGCTG CCCAGCAGCA GGAGTCGGCC ACCACCCAGA AGGCTGAGAA
          GGAGGTCACA CGCATGGTCA TCATCATGGT CATCGCTTTC CTGATCTGTT
          GGGTGCCCTA CGCCAGTGTC GCAGTCGTAA GTTCCGTGCC TTGAGACCCA
          CACCTCCAGG CTTAAATGAT CAAATACTTG AGCACAGATG GAC------G
          GGTTTGTCTT GACGAG-TAG GTTGGCATTC ACGAGGCAGC TCCTGACCTC
          CAGTGTGCCT TGGTGACCA- ---CCTCTAA GCCGCCTTCG TGAGCCATCC
          CATTGTGAAT AATCTATTGG AATGATAAAG ATCACCATGC CAGCCAAGGG
          ATGTCGAGGG CTTTGAGATC TGCAAATTGT GTGGACCATA GACGATGCAT
          AACGTGAACA CTGTGAGTCT AATGACCACC TGAAGGAAAT TCTAACACTT
          TTCTCTCTCC CAGGCGGCCG AGGAATGGAA GTATGTTGCA GATCCAGACA
          AGGACTGTGC AACGGTCTGT GCCCACTCTG GGGCCTTAAG GAAACAAAGT
          CCAAAAGTCA CTCTTGAATG TGGACAGAAA GAAGAAAATC AGGGAAAGAA
          AGAGTCTGAA ATCAAGTATG TGCAGGCAGT TCATGCAACT GCAGGCTTTT
          CTGCAGTTGG TCAGAAAGCT AAGAAGCCAG GCGATGATGC CAAATGTAGC
          ATAAAAGGAG GTGCTAGGCT TTGTCAGTCA TCTCAGTTCA GAGKCAAGGA
          AACTGAACTC CTTATTGCAA ATAACCATGG AATTTCCCAA AACCCTTATC
          ATATACCACC ACTTTCTCCC ATCAGATCAT CTGTTAAAAC TCTATGTAAG
          AAAAACCCGT CAGAGGAAAG GTTTGAGCAA CATTCAATGT CACCTGAAAG
          AGCAATGGGA AATGAGAGCG TCATTCAAAG TACAGTGAGC ACAATTAGCC
          AAAATAACAT CAGAGAAAGC ACCTTTAAAG AAGTCAGCTC AAGCAGTGTT
          AATGAAGTAG GTTCCAGTAC TAATGAAGTA GGCTCTAGTA TTAATGAAGT
          AGGTTCCAGT GGTGAAAACA TTCAGGCAGA GCTAGGTGGA AACCGAGGAC
          CTAAATTAAA TGCTATGCTC AGATTAGGTC TTATGCAACC TGAAGTCTAT
          AAGCAAAGCC TTCCTGTAAG TAACTGTAAA CATCCGGAAA TGAAAAGGCA
          AGGAGAAAAT GAAGGCATTT CATACTTCGG TTGCATGAAG GCTGCCCCCA
          TGAAGGAAGC AAACGTCCGA GGACAAGGCA GCTTGGCCTA CCCAGGTGTG
          CGGACCCATG GGACTCTGGA GAGCGTGAAT GGGCCCAAGG CAGGCTCGAG
          AGGCCTGAAT TCCTTGGCTG ACACTTTTGA ACACGTGATA GAAGAGCTGT
          TGGATGAGGA CCAGAAAGTT CGGCCCAATG AAGAGAACAA TAAGGACGCG
          GACTTGTATA CTTCCAGGGT GATGCTCAGT AGTCAAGTGC CTTTGGAGCC
          TCCTCTTCTC TTTCTGCTTG AGGAATACAA AAATTACCTG GATGCTGCAA
          ACATGTCTAT GAGGGTCCGG CGCCACTCTG ACCCCGCCCG CCGTGGGGAG
          CTGAGCGTAT GTGACAGCAT TAGCGAGTGG GTGACAGCGG CGGATAAAAA
          GACTGCAGTG GACATGTCGG GCGGGACGGT CACGGTCCTT GAAAAAGTCC
          CCGTATCGAA AGGCCAACTG AAACAGTACT TCTATGAGAC CAAGTGCAAT
          CCCATGGGTT ACACAAAGGA GGGCTGCAGG GGAACCCAAC TTACAAGTTC
          TTCGAGCAGA TGCAGAACTA GACCCCCGCC ACAGCAGCCT CTGAAGTCGG
          ACAGCA-AAA CCATTGCTTC ACTACCCATC GGTGTTCATT TATAGAATAA
          TGTGGAAA-G AAACAAGCCC TTCCGTTTTA TTATTTACTC ATTATCGCCT
          TTCRAC-GCC GTGC---TGT AACACAAGT- -AGATGCCTG AACTTGA-TT
          AATATACAAA TCAGCAATGT ATTCTCTCTC TTTACATTCT GGTCTCTACA
          TTATTAATGG GTTTTGTGTA CTGTAAAGAA CTTAGCTGTA TCAAAC-TAG
          TGCATGAATA GATTCTCTCC TGATTATTTA TCTCGTAGCC CCTTAGCCAG
          TTGTATATTA TTCTTGTGGT TT-GTGACCC AATTAAG-TC CTACTTGAAA
          TATGCTTTAA GAATCGATGG GGGATGCTTC GTGTGAACGT GGGAGTGTAG
          CTGCTTCTCT TGCCTACGTA TTCTTTTCCT GATCACTATG CATTT-AAAG
          TT---GAGCA TTTTTAAGTA TTCCAAATGA TCTAGAGAA- TTTTTTT-CC
          ATGATTGCAT TTTACTGTAC AGATTGCTGC TTCTGCTAGA TTTGTGATAT
          AGGAATTACA AGGATACACA TTTACTCCTT TGTTCTCTGC TGGAAACAAT
          GAGAACAGCA CTGAGGCCCA CATAGGAATA AATGGAGAAG CTAACCTGGA
          TTTCCTCAAC ATTCCTTTGA CAATTCCTGA AATGACTGTA CCGTACACAA
          TGCTCACAAC TCCCCAGGTG AAAGATTTCT CCTTGTGGGA GAAAACAGGC
          TTGAAGGATT TCTTGAAGAC AACAAAGCAA TCATTTGATT TAAGTGTAAA
          GGCCCAGTAT AAGAAAAACA AAGACAAGCA TATCATCCCA ATTCCTATTT
          ATGCAAAAGA TTTCCAGGTA TTGAGTACCC CAAATGATAT TTTCATTCCA
          GCCATGGGCA ATGTTACCTA TGACTTTTCT TTTAAATCAG GTGTCATCAC
          GCTGAATACC AATGTTGGAC TGTATAACCA GTCAGATATT GTTGCTCATT
          TCCTAACTTC CTCTTCTTCT GTTACTGATG CACTGCAGTA CAAATTAGAG
          GGCACCTCAA GTTTGACGAG GAAAAGAGGC TTGAAGCTAG CCACAGCTTT
          GTCTCTGACT AACAAATTCG TGGAAGGCAA TCATGACAGT ACTATTAGTT
          TGACCAGGAA AAACATGGAG GCATCAGTGA CAACATCTGC AAAAGTCCAA
          ATTCCCATTT TGAGAATGAA TTTCAAGCAA GAACTTAATG GAAATACCAA
          GTCGAAGCCT ACTGTCTCTT CATCCATTGA ATTAACGTAT GATCTCAATT
          CCCCTGAACT GTACTCTACT GCAACAGGGA CAGTCAACCA CAAACTCAAC
          TTAGAGAGCC TCACCTCTTA CTTTTCCATT GAGTCATCTA CCAAAGGGGA
          TATCAAGGGT TCAGTACTTT CAAGGGAATA TTCAGGAACT ATTGCCAGTG
          AGGCCAGCAC TTACTTGAAT TCCAAGAGTA CTCGGTCTTC AGTGAAGCTG
          CAAGGGGCTT CCAAAGTTGA TGGAGTACCA CAGAAATGTT ACCTTCCTTT
          CCTGCCAGTT CCGTTCTGTC GTGAGGATGG ACTACATGGT CTACTTCAGC
          TTCTTCACTT GGATTTTAAT CCCCCTGATT GTCATGTGCG CCATCTATCT
          TGACATATTC TACATCATCC GGAACAAACT CAATCAGAAC TTTTCGAGCT
          CCAAAGAGAC AGGTGCATTT TATGGACGGG AGTTCAAGAC GGCCAAGTCT
          CTGTTTCTGA TTCTCTTCCT GTTTGCTTTG TCCTGGCTGC CTTTGTCCAT
          CATCAACTGT RTCACCTACT TTCATGGTGA GGTGTCACAG ATTTTTCTRT
          ACTTGGGCAT TCTGCTCTCC CATGCTATAA CTTTGCTCTC ATATACTCTT
          TTATCTACCT CCATATTTAC AGACCCATTA AAAAAACTTA CCCATAGTAA
          ACACATTCTA GCTTATGTAG ATATCCACAC ATTTATTATC GGCAGAATAT
          ATTCAATGCA TGATACATCA ACACAACTAC CTAGTTAACT GATATTTCAT
          ATTTATCCGT GCCTTTGTAC TGTCATATGA TTTCATTGTA ATCATCGACC
          TTATAACGTT TTAATACTCT ATTTCTATAC ATATATTTGT ACGCAAAACT
          TTCACTTTAT GGTGGAGGGT GGATATTCTT CTCTATGGTG TGCAGGCGAC
          GAGCAAACGC GCCTCAGCGT CTTAAACGAT GGGAGTGGTT ATATGCATGC
          TGTTCTATAA TTAAACTGGA TTCACAATTT ATACCACAAA AACTAAATCC
          CTATGGCTCT CTGCGCACGG AATCGCCATT GGCTCACCTG CTCCTCGCAT
          GAGGCCACCC GTTCGCCTCT CATCAGACAT GTGTGCGGGT TTCTCTATCG
          TTCACCTTAT GACAAAATAT ATCAACATAC CTTGCTGGGC ATACACCTTT
          ACGCATTGGC CTACCAAAGA ATAAAAATAT GCTTTCACTC AGCACTGGCT
          ATATGTACAT GGATAACACC TACTGGTTCT CAATTGACCA GCTTTTAAGC
          ATCTTTATTG TCGGTCATAT CAAGCTAAGA GCCAGAATCG AAATGGGGTT
          TAAAGTCTCC TTACACACTC CTATGTGGAG CTGCCTACGG ATCCTTCTAC
          GGTTTATCAA GACTATATGA ACGCAAACTC TAACAAGCTG GCCTCTCTAC
          CTATGCACTC ATACGCGCTA AGACCGATAT TTTTGCCTCT GGCACCCGTT
          AGCCATATAC ACAAGAAAAG CCCTCTATAA TCATAACGCT CTCTGGAGAT
          TTGCGGTACT ATTCTAAAAT ACCCACACAC CCCAATACAT CCTATATGAA
          TTACGCCTGC GTACCTCTGG TTATTTGCCT GACTAACTGC TCCAAACTAA
          CTACTACCTC AACTTTAATT TCAACTCTGG TATTCCACAT ATCACGTAAT
          CCTCATAACT TCATAGCAAA CTGCTCACCT ATGAACATTG CTGAAAACCT
          CCAATCATTC TATTCAATAA TCTCATACGT TCAACAAAGG CTATAACTTA
          TTCTTCTTAT ATACCTATCT GCTTATATAC ----AATTCA GATAATTCAT
          GTTAGCAAAT TTTTGCTTAT ATTCCTATGG CTCTATTACG TCCACTATTC
          TCTTCTTGCT GAGGATATTT TCTTTTGTAT ATACGTACAT CTAAAACATT
          ACTTGCAGAT ACCCATATTT CTGTTTGCGC TGGAGCGCCT GGTTTCCTCT
          GTATGTTCAA ACTAGGACGA TAGTCAAACT AACTCTCCAA TTTCTCCTCT
          TATATTTACC TGCAGATACA TACTGTTATC GATTACCACA TCACGCTATA
          TTGCTCTTGC TACCTTTAAT AACCGCACAC GCTAATTACC TATATCTTCA
          ACCCTACACC CTTATACATT CACAGATCTA CCTATATCTA CTGCAGACAC
          TACAAAAACA CACCGAAGAA TATCTCCATA TATTTATAAG TATCTATCTG
          CATTCCCCCA AATGTCTATC ATTCTATTAA CACCTATACT CTTATCTTTT
          CCGGGAGAAT AACAAAGTTA ACCAGGTAAC TCTATTATCC TACAGACCTA
          CCTATGTACA TATATTTCAA ATACTAGTCG TAACTCTGTA TTAATCGACC
          AACTTACAAC CCGACCATTT TCTAGATACA GTTGTGCGTC TGTAAATACC
          TAACGCTTAC TAGATACCAA CCACTAAACA CTTCCCGACC TATATACCCA
          TGTCTAAATA GAGCATGTTG TAGATTCACA TTTAACCATA CAGCTCTACA
          ACCCTTTATA TACGTAGAGT TATCTACAGC CCTCGCTAGC AACAACTTAA
          CCTATCCAAC CCCTTCGTAT TACCTATTTT TACATCTATT AACACAGAGT
          ACTAGACACA CCTATATTCC ACGCTACACT CTTATTTCGC TGCTACCCAT
          ACAAGTCCAC GCGACTTATC TCCAGTGATG AATATCTCCC TATACACAGA
          GATGTACAGT TCCTACTACA TTCCCCCCTC ATTATTGAAA TGTCTATATA
          CCCATCCAGA CTATTCCTTT TCTATAGACT ACTCTCTTCC CCTAACCATA
          ATTATATTCC CAAAGCGCAA ACCCATATTT AAATTTAACC CATCCAGAAA
          ACCTTATATA TCACTATACT TCTGTATACA TCACCCAATC TCTAGACCTC
          ACATAAATGT TTACCTTTAC AAACATTTGC TCCTCTATTT ATGCTTTGCT
          CCCACTAAAC TATCGAAAGC AGCCTAGATG GGTTGACCAT GGTCGCCGCT
          CCTTTCATAA TTTTCTGTGC ATACTTCTCT TTGACTGAAT GCCTCTTTCC
          CTCCTGGCTC CAACGAAATT ACACATCTAC ATGCCTCTCT ATTCCTCTGC
          GCAGCTGCTA GATGACGAAA GGCTGATGAC GAAAGATTTA TGTCATGTCT
          ATTGCTGGCA AGAACAGCAA AAAAGTTACT TTTTGCTGCA CGGAGAAAGA
          CTTGGTAGGA GATGTTCCCG AAGCCAGATA TGGTCATTCC ATTGATGTGG
          TGTATAGTCG AGGGAAAAGT ATAGGTGTTC TCTTTGGAGG ACGGTCATAC
          ATTCCTTCTT CCCAAAGAAC CACAGAAAAA TGGAATAGTG TAGCTGACTG
          TCTGCCCCAT GTTTTCTTGG TAGATTTTGA ATTTGGGTGC TCTACATCAT
          ACATACTTCC AGAACTTCAG GATGGGCTAT CTTTTCATGT CTCTATTGCC
          AGAAATGATA CCGTTTATAT TTTAGGAGGA CATTCACTTG CCAATAACAC
          CCGCCCTACC AACCTATACA GAATAAAGGT TGATCTCCCA CTGGGTAGCC
          CAGCTGTGAA TTGCACAGTC TTGCCAATAA CCCCATCTAT ATATACACAC
          GTATTCGGAC ATATGTCTAC AGTCCATGCT TTACTGATGG TTGAATAAAT
          CTGCATATCC ATCTATAAAA TAAACCCGGC ATGAGCTCAC AATATTCTAC
          CAGCACGCTC ATATCTATAT GGATATATAA CTATTTTCGG CATGACATTC
          AAATCCAACC ATGCTCAGCT GTACATGCCT ACATAACTGG ATGCCCTTCA
          TTTGGTCCGA GTACCAGGAT CCCTTCTCGG ATATCTCTAC TGCAAAATGC
          CCCTTCGTCT TACAATTCCC TCATAACCAA CTCTATACAT GCATGCTCGT
          CTATGGGGTG GGGGCTAACA ACCACTCGAA ATATGCTATC TCATGCCAAT
          GGTGATGCAT ATCTACTAAA CCACCTATGT CTAACTGTAT TAATACATAC
          CTAGACTTAT TTTTATCAAA TCTCACACAC CTTCCTTCCA ACTGAAAACT
          CCCTATACTC CTATTTACCT ATATTCCTGG GGCTCCCCCT TCGGTTACCC
          AATGATATAT CAGATTACAA AAGAATATAT CTCCACTTAT GCATACGCCT
          CTAACTTATT TAATCGCTTC TAACACACCT ACATTTCCTC GTAAAAATAA
          ATAATGCATT GAAGACAAAA ATATCTCTCC CCCTATATGC TCACATCTCT
          CCATACCCAT ATTCATCTGA TAATTTATAT AAATATTCCT ATATCCATCT
          CTGCGTGCTT CTACTTGTGA CGAAGTCTGG TAATCACTCG AAGGCCAAAT
          GTGGCCTAGG CTCTCACCAT GCGAGCGTAA CTTTACAAGA CCCTCGCCTT
          ACTCTCACAC ATTTATATGC CCATCTGCCT GCCTGCCTAC ATTGGTCCCT
          CCATCCTACC CTATAAATAA CTGGGTCTTT ATCTGCATTC AGCTGCGTTA
          TCATCTTGTC GGTGGCTCAA TCAATAGCCT ATGGGCTTCG GCGTGCCAAC
          ATTCTAGAGT ACCTGCATAT CTCTTCGTCT CTATAAGGTC TTACCTTCAC
          CTATACACCA GACACTTGCT ATTTCCGCTG CCTTGCATAT TGTTGTTCAC
          CTGCGAACAA CGGCCCTTGA CTACGAGGGA TCGACTGTTC GGTTAAGTGA
          TAGCGCGGCC TTGCATTTTT CTGCGATAGC AAATATATAT AAATTTACAC
          CTCTTTTTGG GCTTCAAACC TAATCCGACT TAACATAATT ACACAAACCT
          ACCTACATCT TTCTTGATCG GCTCTACCCG TTCGTAGACA CTATCACTCT
          TGAAAATTCT CCCTACTTGC TTTGATTGCA GTACCTCCAT ATTCGCAGGT
          CCCCCAACTA TCATCCTCCA AATACATATT GTCTACCATA TCAACAACTC
          ATCCACCACC AAACCCAAAG ATCACACAAT CACAACAACT AATCCCATCA
          CACTCTAATC AATAAGCACA CCTCCACCAC AAACCTCAAT ATCACCGTAA
          CCCAAAATCA ACCCTAAACA ACCACACCCA ACTCCCTACA CCCGTAAATA
          TCACAAACAG TTTCCCCCAT AACATTAAAA CAAACACATC AAACACGAAT
          CAACCAACAC TAAAAAATCA CATCAAAATC AAAAATCTCT ATCCTACAAC
          CAACATCCGA CCACACACGA AAATCGCCTT AATACCATCC CCACTGCAAC
          ACCACTCCCA TCAACTAAAA CACATAATCC CAACAACAAT AAAACCAACC
          CATACCACCC GGTCCCACAA ACCCCACAGC CCCCATACCA CAAACCCCCA
          CACCGCCACA CCTCATAAAA CTTATCACCC CTATTCCAAA CACTCGAAAC
          ACAACACCAA AAAATTCAAC TACACAACAT ACCCCTACTC TCGCCCAAAC
          CAAGCAAGTA AAGTACAAAT AAAATCTTCC AAAATCCTTA ACACAATTCC
          CCCCACACAA AT--TCCGAG CAACCCCCGC CCATCAGGCA CGCCAATTAC
          CAATAAAAAC AAAGAATATC CCAACCATTT CACCCCCCAA CAAAACAAGA
          CTACATCCAG TATTAAACCA AACACTATAT ATAAATAAAA ATACCAACAA
          CTTCACCGGA TAACTCTTTA GTCTGCTCGC AATCCCTACA GACCCTTAGT
          CACAATTAAA CACCCCTCAA ATAGAGCAAT TACTGGACGC ACAAAACTGA
          CAGCCAGGAT TCTTACAGTC CCCGGCTTGC AAAGATATCA ACCTACCATA
          TTTAACCTCG TAAGTAGAAC CTGCCCTCCA GCGGGCAGGT AGCGGGCCAT
          GGTGAACAAA CCACCAATAG TCTAACTCTG AAAAATATTC CAGCATCAGT
          TTGACAGCGA GGACACACTA TAGGAGTAAG CGTATTACTT CGATATGCAC
          ACAAACGCGC CGCCCCAGGT TCTGACAATG CCCTAACAGG CTGGAGTTTT
          TAAAGACAGG AAAAAGCTTC TACAAACCGA TACCAAAAAC TTACGAGCAA
          CCCACCCCCT CACAAACGCA TACAAACATC TACACTGTGA CGCACTAATA
          CAAACCCCAT ACCTAAGACG CCCGGTCAAT TATAACCAGT CATAATAAAT
          TATCACCACC AGCACCACGC ACACTAATAA AAAAAAAACT CCTCCAACTA
          AACACCTACC TAAACACATA ACAAATTACA AAATCAGTAA ACAACCAAAC
          CACACGAACC TCTGGCAAAA ACAACCCCCA ACAACTCAAA ACCACCCCCA
          ATAAAAACAG CGTACGAAAG ATGAACCCCA CAATCCTAAA CCAACAAAAT
          ACAAAACATA CAACACCAAC CCAAAATTCA GCTCCAACAC CATCCAATAC
          ACAATACCAC GGAAAACTAA CAAACAACAC AAAAACAACT ACTACTATAA
          GTCAAAAATC ATCAGACATC AACACGCCCA AACCCAAATA CCAACCAAAA
          AATGCAAACC CGAAACCCAC AATCACAGAA CAAGGTATCT CAACCACCTT
          ATCAAAAAAA AACCAACAGA CCCAACCACA ACTGCTAAAC CAACAATAAC
          TACATTACTT ACACACACAA TCACAATCCC CACAAAACAA AAACACTCAT
          AATAACACAA CCACACAACA CGACACAACA CCTCATTAAA CACCTACAAT
          CCAACAAACC CAAAACAAAC ACCAAATCCC ACCAAAAAAA CAAATTAACA
          ACACCACCAA ACCCCCAACC TACCACCAAC CTACATAACT CCTCAACAAA
          ACATAACAAA CAACACCAAA TTAAACCACC AACACAACAC ATCCAACCTT
          AAACAAAGGT TTGGTCCTGG CCTTCCTATT AATTCTTAGT AAGATTATAC
          ATGCAAGCCT CCACGCCCCG GTGAAAGTGC CCTCCAAATC CCAGCTAATC
          GATTAAAAGG AGCAGGTATC AAGCACACTA AACTAGTAGC TCACAACGCC
          TTGCTCAACC ACACCCCCAC GGGATACAGC AGTAATAAAA ATTAAGCCAT
          GAACGAAAGT TCGACTAAGC TATACTAAAC CTATAGGGTT GGTAAATTTC
          GTGCCAGCCA CCGCGGTCAT ACGATTAACC CAAATTAATA GGCCCTCGGC
          GTAAAGCGTG TTAAGGA--- --TTAACTCA CACTAAAGTT AAAATCTAAC
          CAAGCCGTAA AAAGCTACCG TTAACATAAA A--TAAACTA CGAAAGTGAC
          TTTATCA-AC T-CTGACCAC ACGATAGCTA AGACCCAAAC TGGGATTAGA
          TACCCCACTA TGCTTAGCCC TAAACACAAA TAATTCACGT -AACAAAACT
          ATTCGCCAGA GAACTACTAG CAACAGCTTA AAACTCAAAG GACTTGGCGG
          TGCTTCACAC CCCTCTAGAG GAGCCTGTTC TATAATCGAT AAACCCCGAT
          AAACCTCACC ACTCCTTGCT AATCCAGTCT ATATACCGCC ATCCTCAGCA
          AACCCTT--A AAAGGAACAA AAGTAAGCAC AATAATCGCT ACATAAAAAA
          GTTAGGTCAA GGTGTAACCC ATGGAGTGGG AAGAAATGGG CTACATTTTC
          TAAA-CAAGA ACA-ATC--- -ATACGAAAG TTTTTATGAA A-TTAACAAA
          CTAAAGGTGG ATTTAGTAGT AAA-CTAAGA ATAGAGAGCT TAATTGAACC
          GGGCCATGAA GCACGCACAC ACCGCCCGTC ACCCTCCTCA AAT--AAACA
          CTTTAACTAT AGAGGAGACA AGTCGTAACA AGGTAAGCAT ACTGGAAAGT
          GTGCTTGGAC AAACATACAA ATCGAAACCA CCCTATAAAT ATAAAGTCTT
          ATGACTCCAC CCTCAAATTC GCTGTGAATT GGTCCTCTGG ATTGCTATTT
          CAATCTACGG CTTTCTGCAT CATAACTCGA ACACACGCTT TCTCGTACCA
          ATTGCGGAGT AATAGGTGAT ATCGTAATCA GCAAGGGCTC ATTTTTATTG
          CTTAATCAGT GGCGGGCTTA TAGGTCTAAC TTATGAACTG AAATGGATAT
          CTCTTTACGT ATGCACGCTT ATGGTAGTCT CCTGGGCAAT TCTTTGGGGC
          ACGTATACAA CTCTTCGCAT CCTAATGGAC GACTGTCATG ATTGGGGGTT
          TCGTGAAAGC ACCTACCGTT TTGCTTCATT ATCTCCTTGT GTTTGCTTGC
          GCGTCACTTT TTCTCAGAAC GGTCAAAACC TCGGATTCTC GATCGAAAAT
          CCTTCACCTA TAACATAAGA ATTTGGGCTT CTCTATCTGT CTATCTCTGT
          CTTTTCCCGA CTCTGGGACC GAAATAACCC GCAACCCTAG ACCCCCCAAT
          AACCGATGTA TTCTTTGCTA GCATCTCGTC ATCCAAAACT GGGGGTCTGC
          CTGTCTTCAT CTATCTGCAT GCCCCTCTCA ACTCAACACG GGATATTTCG
          CCATAGCATG TTTTTGCTCT GTGCGACTCT ACCTACTGAT GGGGCACCGT
          GACACCTAAT ACATGGCATT GCTCATCTTA TTGCATCTCT GTTTATCCAT
          GCAGATATGA AAAAATCTAA TGAGCCTGGA AGGCATGAGA GCCCAAGACC
          TTGATGACTA CCTGAATGGC CCCTTCACTG TCGTGGTGAA GGAGTCTTGT
          GATGGAATGG GAGATGTGAG CGAGAAGCAC GGGAGTGGGC CGGCAGTTCC
          AGAAAAGGCA GTTCGGTTTT CGTTCACGGT CATGAAAATT ACTGTAGCCC
          ATGGCTCAGA AAACGTGAAG GTGTTTGAAG AAGTCAAACC CAACTCCGAA
          CTGTGTTGTA AGCCCCTGTG TCTCATGCTG GCAGATGAGT CTGACCACGA
          GACCCTGACG GCCATCCTGA GCCCTCTCAT TGCCGAGAGG GAGGCCATGA
          AGAGCAGCCA ATTAATGCTT GAGATGGGAG GCATCCTTCG GACTTTCAAG
          TTCATCTTCA GGGGCACTGG ATATGATGAG AAACTCGTCC GGGAAGTCGA
          AGGCCTTGAG GCTTCTGGCT CAGTCTACAT TTGTACCCTT TGTGACGCCA
          CCCGCCTGGA AGCCTCTCAG AATCTTGTCT TCCACTCCAT CACCAGAAGC
          CACTCTGAGA ACCTGGAGCG CTATGAGGTC TGGCGTTCCA ACCCATACCA
          CGAGTCGGTG GAAGAACTGC GGGATCGGGT GAAAGGGGTC TCATCGAAAC
          CTTTCATCGA GACTGTCCCT TCCATAGATG CACTCCACTG TGACATTGGC
          AATGCGGCTG AGTTCTACAA GATTTTCCAG CTAGAGATAG GGGAGGTGTA
          TAAGAATCCC AATGCTTCCA AAGAGGAAAG GAAAAGATGG CAGGCTACAT
          TGGACAAGCA TCTCCGGAAG AAGATGAACC TGAAACCCAT CATGAGGATG
          AATGGCAACT TTGCCCGGAA GCTCATGGCC CAAGAGACAG TTGAAGCAGT
          TTGTGAATTA ATTCCCTCTG AGGAGAGGCA CGAAGCTCTG AGGGAGCTGA
          TGGACCTTTA CCTGAAGATG AAGCCTGTCT GGCGATCATC ATGTCCTGCG
          AAAGAGTGCC CAGAATCCCT CTGCCAGTAT AGCTTCAATT CACAGCGTTT
          TGCTGAGCTC CTCTCTACCA AGTTCAAGTA TAGATATGAG GGCAAAATCA
          CCAATTATTT TCACAAAACC CTGGCACACG TCTACCACAA CCAGCTACAA
          TGTAACCAGC CTGCCTTACG GGCCTTCGCC TCTATACTCG GCTATATTGT
          TCATTAATCG TTACTCTCTT TGGCTACACA AACCTACATT ACATGTGCGG
          AATATCGGAA GACTTCAGGC ACAACCCATG TCAAAGGTTC GTAGGATATC
          TTTATGTTCG AGTTTTTTTG CGGTTTTTGG CTTTACATCA GCTGCCCACC
          CGACTGGGGT GTGCCCCACG GATACCCCTA ACCATGAGTC CCTCTAAACT
          CGTCTTTGCT CGGGTTCATA CTGGCCACAA GCTATGAGGA ACGAACAATC
          TCAGCCTTTA TAGATTCTTG GATTATTACC TCTCAGCTCG ATATAGAACT
          CTTACATTCG AGGATTAGGT CACTTTTATG CACGGTTCAG GTTCAGTATA
          TGGTCACTTC TATGTTGTTA TCGCATTAAT TCATTACTCA ACACATTGGT
          TGAGCGCGCT GTATGCATTG TGAGTGTTGC TTTCTTAGTT CATTATGTGG
          GTCATGCTAC CCTCAATGGC TCAGAGCACT CCCATATGAG ATTCTCATTC
          AGACAACTTA TATGTTTCTA TAGTCTTGTC TTAATATTCC TATCTACACA
          ACTACCAACA GACATGAGCC AGAGTGAACG TTGACATCTC CGCATATTTA
          TTTATGCCTC CTCCTCGATC TTAATATGAG AATAAAACCT CTTACGTAAA
          CATGGCACAT GTATGAGTAG ATAACGATAG AGACTAATTG ATCTAATATC
          CACCAGACTA ACCGGGACTC GCTTTGAGTG AAACGGTGTC TCCATGAATA
          CATCGATCTA TTCTCGAGAG TCTCATCTGG CGTCCTCCTG GCTAAACGAG
          CATCCGGCGC TAACAACACC TATGCATCGC CGGCTTATAG GCATGTCGAA
          TTGGGTCAAC AAGTTATCCA TGTCTGATTG TCCTTTCCAT TGAAATGTCA
          CTCATCTTAA TTTATAACGT GTTTTTCACA ACAAAGAATG GACCTTATTC
          TTTGGGCTGG CGGATGTGGA CGCCTAGCTT TATCGGCGAC TGGCACCGGG
          CCTCTGGGAG ACAATTAAAG TATGTACGCC AGCTTGTATA TTTTTATGTA
          TCCATATATG GGGTTGGAAT GCTGTCCCTA TATGGGCCCG AATGCTTCCC
          GATAAAAATA GTTTGCTCTC CCCTCTTCTC TCTCTGCTCT CATGTGAGCG
          GGCGGACGGT GACGTTACCC CCTGCGGAAT TGCCAGCGGG CTCGTGACTA
          CATTTTCCTC ACTGCGGGTT CTCATCTGGG CATAATTATA CACATATAAA
          TAACCCCGCA TTCCATACAA CCCCTTTGTT GTCGTTTATA CGCGTCTCTC
          TCTTCCTCCG TCTGCGCGGA TACATCTCTA CGACGAACTA AACACTTTTG
          ACCGCGGGGG GGACCATCTT ACACACTTTT GTTTTGGCAC CGAGTTAATT
          TATCTCCGGT TGGATATTCC AATGTACTAT ATCGGAAAAG ACCTTGGTAA
          TGGATGTTGG CATATTCATG GTTCTGGTTA TGTTGGCCAC AATTTACGTG
          GATGAGTGAA CCGGCTATTA CTCGCACATA TATGCATCCA CGGGTAAGTT
          TAGTGCTGCA CCTCAGGGGA AATAATGTCC CGCATCTTGG CCTGGTTATT
          TCTTTACGTG GGGCTACGGA TGTCTGCAAT CTCCTGAATG TCTCAGAACT
          ATAGTGTGCC ATTCATAGTT TTCATGGGCG TTTGCATATG GGGTTGTCAT
          GTTCCCTTTT CGGTAACCTG AGAACTGGCA AATCATTACA TATTTGTGGG
          TAAATACTTT TCCCACATTT TGGCTTCGGA TCCCGCGTAT CGATACCGAG
          CTAACATTGA AACGTTCTCA TGGTCTTATT CCTACGCGTA TCTATGCTTA
          TATTGGAGCT TGCTCAACGG AGTGCGCGTG ACTACACACA AATGATGCTC
          AGGTGCCCCC CTACAACTTG AGACCACTAG TGTTTAATAA TCCCACTGAA
          CTCACTGTTA TGTATCTTCA TATCTACCTT TATACTTCAC TAAATTCAAC
          ACTTTCCATA ACCGACCAAC AACACCCCTA AAAAAACCCT GGAGAAATGG
          CTCCATGTAT CTATATTTTT CCAGATCTTT CCTCCCAACG CTGTAAAACG
          CTACTCATCA CATGCTATCA CTACTCAACA ATCTTCATCA AACAAAGGCA
          ACTGGCCTAT CTATTCCTAT CTTTATGGAC ACAACTTTGG CTCTCCCATC
          TTACCCACAC CACTTCATAA CTGGATGCAT CCTTTGGCGG ACGTATACGG
          TTCGTAAAAC AAGCTCTTGC CATTCTCCCA GGACCCTTCT CTATCCATCT
          GTATATGAAC ATAGCTTTAT CACCATGCCT GCGTCGTTAC GCAAATACGC
          GGCACTCTAT CACTATGGGG GCACCTGCCT ATGAATAGAC ACACGCCTAT
          ACTTACATCT ATCTCTACAT CTGATTGCGT GCCTATCAGC TAGTTTACCT
          CTGTAGTTTA CTCAGAAAAC TAGCCCAATC AACACCTCAT CCACAAACCA
          AAACCACCCG CCATAACAAC ACACATCCAT ACATCAAACT CCACATTCAT
          CATACTCATT ACCCCACATA AAAACCCTTA TAAAACCCTC AACCCACAAC
          ACCCAAAGAA ATAAACTCCC AAAACCCCGT TAAAACAAAC ATCAACAAAC
          CCCCTCAATA AAAAAACCAA CACAAACCCC TACGCCATAT ACCACTACGC
          CGGCATACAT TATAGACACC AAATCCCCTC TCCACCAATC GCAATCACCT
          ACAACCTCAT AAAACAGCTC ACCCCTCACT AAAAAAAACA CCCACGCAAA
          AACATTAAAC AAAACACCCC CCAAACACAC TACCAATACC CCTCATTCAA
          AAGCCGCTAT TACCCTAATA AATCACTTGA CCATAATCTC AACATCATCA
          CTTATACAAA ACTCAACACA CCTCACCAAC AATCACCTTA AAATCTCTTC
          ACCCCCCAAT CTAAAATAAC ACTTCGCTAA CAAATTTATA CGAAATCACT
          CCAAAATCAC GTAAATCCCC ATTCCAAGGC AGCCACCCAT CTACCACTCT
          AAAACCGACA TTCATCATGC CAAAGACCCA CCCTTATACC TACATCACAA
          AACACATTTA AACGACCCAA CAACACCTTA AAGACCTTCA AACATATCAA
          AATTCACGAC AACCTACAAT AGGAAAAAAT GCTTCATACC AAAAACCTAA
          CACCCCCACA ATAATAACAC TACACTACAC TTACACTGAA AATAAAAAAA
          ATTAATTAAA ATTCGACGAA CATCAACAAC AAAATCCCAA AACGACAGTA
          AAAGCCTGTA ACCTCCTCTA TTTCAACAAT CCGAATCAGT AGCATAAATT
          ATTATCTCCC AGCTAATTAA CCCCTCACCG AAAGTCTAAA TTACCCGTCC
          TCATAACCCG GATTATCCCG CAAGCAATCT TCAACTAATT ATCATAAACC
          AAAGTCCAAA ATCATAACCC TTACTTACTA AACACAACTC TCGATAGCTT
          CTCCTTTCCC CAATTAACAT ACGGCAACAA CAAATAGAAA ATAATCCCAA
          CACACATAAT CCTAAATCTT ATACACACTA TCAATCATTA GCAATACCTC
          TTAGAAATCT TGAAAAAAGC CCCGTCTAAC CTACTAAACT CAAACTCATT
          ACCATAAACA ACTAGCTACG TTTAACATGA ACATTCTACA AGCCATCTAA
          CAAGCCTTCC ATCAAACCCT CAAAAAATTC GTATTCACCA TACCACTTCA
          AATCCATATA GTTAACTCAC CACAAAAAAA TCCTATCCAA ATATCTACAC
          TACAGAGAGA CACAACCGTA AAAAATAGTA TTCAAGCACC TCCTATAATT
          CTAAAAGAAA TAAAGTTATA AACACACCAT AAACCGTCTA GCAAAAGTAA
          AACCGTAAAA CTCCGTGCAC CAAGGTCATG ACCAGGGGCT CCTGGCAGCT
          CAGCCCTGCT GACCCAGAGC ACGTGACAGC TGCCCTTTAC CAGCCAAGCA
          CCTCC---GA GATGCAACTG AAGCGCATGC CTCGCATCAG GAGCCTAATC
          CAAGCCCAGA AAGGGACAGA GCCTGGCATG GATGAGGCTG GAGAGATGGA
          GCAGAAGCAG CTGCAGAAGA GGTTCGGGGG CTTCACCGGG GCCCGCAAGT
          CGGCCCGGAA GTTGGCCAAC CAGAAGCATT TCTCATCATA TTATCTCTAA
          TTTTTCACAA AATAGAAAAA GATCCCAAAG AAAATAAACA TCACCCAACT
          AATACCTCCA GTATAGACTC AAAAACCAAC ACAGAATACC TGCAAATACT
          CAAGACCATT CATTATACAC AGAACTTCAC CAATCATAGC CCCTATCCCT
          GATTTTCCCT ATCCTACTAC CTACCCTCAA ACATATCTCG GACCGCAGAC
          CAGCAACAGT AGTGTGAATC TCCAAAACGC AAACTGAGGC AGCAAAACCT
          CCCAGCATCA AGAGATCACC CCCAACCTTC CCAACCCAGA TGTCATGCAA
          GATGGC-TGT TGCCTTTTGG GTTTCCTTTA TGTACAGACA AGATGTTACA
          CCTGAACCCA CAGTGACTTA CATATGTCTG TGTAACATTT TGAGTATTGG
          GTTTCTTTGG CCAACCAAAA GTAGCTCCGA ATCCACCAAA ATTACTATCC
          CAGTGAGGCA GAGTTTAACC CTTGA-TATT ACAACTTAAA CATGTTT-GC
          TATAAAATAC CANNNNNNNN NNNNNNNNNN NNNNNNNNNN NNNNNNNNNN
          NNNNNNNNNN NNNNNNNNNN NNNNNNNNNN NNNNNNNNNN NNNNNNNNNN
          NNNNNNNNNN NNNNNNNNNN NNNNNNNNNN NNNNNNNNNN NNNNNNNNNN
          NNNNNNNNNN NNNNNNNNNN NNNNNNNNNN NNNNNNNNNN NNNNNNNNNN
          NNNNNNNNNN NNNNNNNNNN NNNNNNNNNN NNNNNNNNNN NNNNNNNNNN
          NNNNNNNNNN NNNNNNNNNN NNNNNNNNNN NNNNNNNNNN NNNNNNNNNN
          NNNNNNNNNN NNNNNNNNNN NNNNNNNNNN NNNNNNNNNN NNNNNNNNNN
          NNNNNNNNNN NNNNNNNNNN NNNNNNNNNN NNNNNNNNNN NNNNNNNNNN
          NNNNNNNNNN NNNNNNNNNN NNNNNNNNNN NNNNNNNNNN NNNNNNNNNN
          NNNNNNNNNN NNNNNNNNNN NNNNNNNNNN NNNNNNNNNN NNNNNNNNNN
          NNNNNNNNNN NNNNNNNNNN NNNNNNNNNN NNNNNNNNNN NNNNNNNNNN
          NNNNNNNNNN NNNNNNNNNN NNNNNNNNNN NNNNNNNNNN NNNNNNNNNN
          NNNNNNNNNN NNNNNNNNNN NNNNNNNNNN NNNNNNNNNN NNNNNNNNNN
          NNNNNNNNNN NNNNNNNNNN NNNNNNNNNN NNNNNNNNNN NNNNNNNNNN
          NNNNNNNNNN NNNNNNNNNN NNNNNNNNNN NNNNNNNNNN NNNNNNNNNN
          NNNNNNNNNN NNNNNNNNNN NNNNNNNNNN NNNNNNNNNN NNNNNNNNNN
          NNNNNNNNNN NNNNNNNNNN NNNNNNNNNN NNNNNNNNNN NNNNNNNNNN
          NNNNNNNNNN NNNNNNNNNN NNNNNNNNNN NNNNNNNNNN NNNNNNNNNN
          NNNNNNNNNN NNNNNNNNNN NNNNNNNNNN NNNNNNNNNN NNNNNNNNNN
          NNNNNNNNNN NNNNNNNNNN NNNNNNNNNN NNNNNNNNNN NNNNNNNNNN
          NNNNNNNNNN NNNNNNNNNN NNNNNNNNNN NNNNNNNNNN NNNNNNNNNN
          NNNNNNNNNN NNNNNNNNNN NNNNNNNNNN NNNNNNNNNN NNNNNNNNNN
          NNNNNNNNNN NNNNNNNNNN NNNNNNNNNN NNNNNNNNNN NNNNNNNNNN
          NNNNNNNNNN NNNNNNNNNN NNNNNNNNNN NNNNNNNNNA GGTACTTCCT
          CTGGTCTTCT TAATGCTTCA GCACAGGTAA ACCTCTGATG TCCCTCAAAT
          CTGAGATGAT TAGTTTGCTG ACTGTTCTAG CGGGTAACAA GTTTAAAAAT
          AGTTC-TTGT TTGAAAAATT CTACCTTGCA A----TGTTT CTAGAAGCTA
          AATCATATGA ATGAAATAGT TAGGAAAAGT TCTGGGGAAA A-CATT-GCA
          CTGATTTCAA AGAAGCCAAT TTAACAATTA TTTC-TC--- -----TTATT
          TTAGATATTT GGAATTTTTG TCGAGAGACA CTCCCACCTG ACCTCAAGGC
          CAAGTTTCTA CAGGAAGCGA GGTGGGTGAT AAAGTAACAA TCCCACAGTT
          CTACATACAG AGGGTCCCTC TGTGCGTGGC ATGAGGTAAA GTG--CTTGA
          CTTAATTCTC ATGCCCCCGC CCCCCGCACC GTGCAGGTGG TACCCCC---
          --------CA CTTAGTGCCG AGGGGTAGAG GCTCAGTGAC CCACCCGAGG
          TCACATGTCC AGGTCTGCTG GTCTCAGAGG CCATGCTCTC CTCTTCTGCC
          GCCTTCTCCC ATCCTCCCTT GGTCTCCCT- ---------G GGGTTCCCGG
          GGCTCT---- ---------- ---------- ------CCAG GATCCTGAAG
          CAGTACAGCC ACCCCAACAT CGTGCGTCTC ATCTGTCTTT GACTTGGACC
          TTGTTTATTA TGAACTCTAA TCAAGGCAGG AGATGCAGCA ATTCTACTAA
          TTGCCATGTG GACTCGTGGA AGGGACACTT GTGACCCTTA GGAATCCAGT
          TTGGCTTAGT GTTTGACATT GAATTGGGAA TGCTGTTCCA AGATTTGGAA
          TGCAGCCATG ATCACATTTA CCAAGCTTAC TTCAGTCTGC TTGTCAATAG
          CATGCAAAAA AAAAAAAAA- ------TGTT TTGTTTGCCC TTTTGCTTCT
          ACTTTTTTTC AGGGAAGCTG CTAAAGAATG TCGACGTCGA AAGAAAGAAT
          ATGTAAAATG TCTGGAGAGT CGAGTTGCAG TGCTGGAAGT
BEARDE004 TGTCATATTC TTCTGCTATG GGCAGCTCGT CTTCACAGTC AAGGAGGTAT
          GGTCCC-ATG CTGGGTGCTG GGGACACAAG CGTCGGTTGG GTTGAGCCCG
          GCCCCTGTTC CAAGGGA--- ---GTCTGGA TAGCAGGCCC TGTGTCCTTG
          CAGGCGGCTG CCCAGCAGCA GGAGTCGGCC ACCACCCAGA AGGCTGAGAA
          GGAGGTCACA CGCATGGTCA TCATCATGGT CATCGCTTTC CTGATCTGTT
          GGGTGCCCTA CGCCAGTGTC GCAGTCGTAA GTTCCGTGCC TTGAGACCCA
          CACCTCCAGG CTTAAATGAT CAAATACTTG AGCACAGATG GAC------G
          GGTTTGTCTT GACGAG-TAG GTTGGCATTC ACGAGGCAGC TCCTGACCTC
          CAGTGTGCCT TGGTGACCA- ---CCTCTAA GCCGCCTTCG TGAGCCATCC
          CATTGTGAAT AATCTATTGG AATGATAAAG ATCACCATGC CAGCCAAGGG
          ATGTCGAGGG CTTTGAGATC TGCAAATTGT GTGGACCATA GACGATGCAT
          AACGTGAACA CTGTGAGTCT AATGACCACC TGAAGGAAAT TCTAACACTT
          TTCTCTCTCC CAGGCGGCCG AGGAATGGAA GTATGTTGCA GATCCAGACA
          AGGACTGTGC AACGGTCTGT GCCCACTCTG GGGCCTTAAG GAAACAAAGT
          CCAAAAGTCA CTCTTGAATG TGGACAGAAA GAAGAAAATC AGGGAAAGAA
          AGAGTCTGAA ATCAAGTATG TGCAGGCAGT TCATGCAACT GCAGGCTTTT
          CTGCAGTTGG TCAGAAAGCT AAGAAGCCAG GCGATGATGC CAAATGTAGC
          ATAAAAGGAG GTGCTAGGCT TTGTCAGTCA TCTCAGTTCA GAGGCAAGGA
          AACTGAACTC CTTATTGCAA ATAACCATGG AATTTCCCAA AACCCTTATC
          ATATACCACC ACTTTCTCCC ATCAGATCAT CTGTTAAAAC TCTATGTAAG
          AAAAACCCGT CAGAGGAAAG GTTTGAGCAA CATTCAATGT CACCTGAAAG
          AGCAATGGGA AATGAGAGCG TCATTCAAAG TACAGTGAGC ACAATTAGCC
          AAAATAACAT CAGAGAAAGC ACCTTTAAAG AAGTCAGCTC AAGCAGTGTT
          AATGAAGTAG GTTCCAGTAC TAATGAAGTA GGCTCTAGTA TTAATGAAGT
          AGGTTCCAGT GGTGAAAACA TTCAGGCAGA GCTAGGTGGA AACCGAGGAC
          CTAAATTAAA TGCTATGCTC AGATTAGGTC TTATGCAACC TGAAGTCTAT
          AAGCAAAGCC TTCCTGTAAG TAACTGTAAA CATCCGGAAA TGAAAAGGCA
          AGGAGAAAAT GAAGGCATTT CATACTTCGG TTGCATGAAG GCTGCCCCCA
          TGAAGGAAGC AAACGTCCGA GGACAAGGCA GCTTGGCCTA CCCAGGTGTG
          CGGACCCATG GGACTCTGGA GAGCGTGAAT GGGCCCAAGG CAGGCTCGAG
          AGGCCTGAAT TCCTTGGCTG ACACTTTTGA ACACGTGATA GAAGAGCTGT
          TGGATGAGGA CCAGAAAGTT CGGCCCAATG AAGAGAACAA TAAGGACGCG
          GACTTGTATA CTTCCAGGGT GATGCTCAGT AGTCAAGTGC CTTTGGAGCC
          TCCTCTTCTC TTTCTGCTTG AGGAATACAA AAATTACCTG GATGCTGCAA
          ACATGTCTAT GAGGGTCCGG CGCCACTCTG ACCCCGCCCG CCGTGGGGAG
          CTGAGCGTAT GTGACAGCAT TAGCGAGTGG GTGACAGCGG CGGATAAAAA
          GACTGCAGTG GACATGTCGG GCGGGACGGT CACGGTCCTT GAAAAAGTCC
          CCGTATCGAA AGGCCAACTG AAACAGTACT TCTATGAGAC CAAGTGCAAT
          CCCATGGGTT ACACAAAGGA GGGCTGCAGG GGAACCCAAC TTACAAGTTC
          TTCGAGCAGA TGCAGAACTA GACCCCCGCC ACAGCAGCCT CTGAAGTCGG
          ACAGCA-AAA CCATTGCTTC ACTACCCATC GGTGTTCATT TATAGAATAA
          TGTGGAAA-G AAACAAGCCC TTCCGTTTTA TTATTTACTC ATTATCGCCT
          TTCAAC-GCC GTGC---TGT AACACAAGT- -AGATGCCTG AACTTGA-TT
          AATATACAAA TCAGCAATGT ATTCTCTCTC TTTACATTCT GGTCTCTACA
          TTATTAATGG GTTTTGTGTA CTGTAAAGAA CTTAGCTGTA TCAAAC-TAG
          TGCATGAATA GATTCTCTCC TGATTATTTA TCTCGTAGCC CCTTAGCCAG
          TTGTATATTA TTCTTGTGGT TT-GTGACCC AATTAAG-TC CTACTTGAAA
          TATGCTTTAA GAATCGATGG GGGATGCTTC GTGTGAACGT GGGAGTGTAG
          CTGCTTCTCT TGCCTACGTA TTCTTTTCCT GATCACTATG CATTT-AAAG
          TT---GAGCA TTTTTAAGTA TTCCAAATGA TCTAGAGAA- TTTTTTT-CC
          ATGATTGCAT TTTACTGTAC AGATTGCTGC TTCTGCTAGA TTTGTGATAT
          AGGAATTACA AGGATACACA TTTACTCCTT TGTTCTCTGC TGGAAACAAT
          GAGAACAGCA CTGAGGCCCA CATAGGAATA AATGGAGAAG CCAACCTGGA
          TTTCCTCAAC ATTCCTTTGA CAATTCCTGA AATGACTGTA CCTTACACAA
          TGCTCACAAC TCCCCAGGTG AAAGATTTCT CCTTGTGGGA GAAAACAGGC
          TTGAAGGATT TCTTGAAGAC AACAAAGCAA TCATTTGATT TAAGTGTAAA
          GGCCCAGTAT AAGAAAAACA AAGACAAGCA TATCATCCCA ATTCCTTTTT
          ATGCAAAAGA TTTCCAGGTA TTGAGTACCC CAAATGATAT TTTCATTCCA
          GCCATGGGCA ATGTTACCTA TGACTTTTCT TTTAAATCAG GCGTCATCAC
          ACTGAATACC AATRTTGGAC TCTATAACCA GTCAGATATT GTTGCTCATT
          TCCTAACTTC CTCTTCTTCT GTTACTGATG CACTGCAGTA CAAATTAGAG
          GGCACCTCAA GTTTGACGAG GAAAAGAGGC TTGAAGCTAG CCACAGCTTT
          GTCTCTGACT AACAAATTCG TGGAAGGCAG TCATGACAGT ACTATTAGTT
          TGACCAGGAA AAACAYGGAG GCATCAGTGA CAACATCTGC AAAAGTCCAA
          ATTCCCATTT TGAGAATGAA TTTCAAGCAA GAACTTAATG GAAATACCAA
          GTCGAAGCCT ACTGTCTCTT CATCCATTGA ATTAACGTAT GATCTCAATT
          CCCCTGAACT GTACTCTGCT GCCACAGGGA CAGTCAAGAA CAAACTCAAC
          TTAGAGAGCC TCACCTCTTA CTTTTCCATT GAGTCATCTA CCAAAGGGGA
          TATCAAGGGT TCAGTACTTT CAAGGGAATA TTCAGGAACT ATTGCCAGTG
          AGGCCAGCAC TTACTTGAAT TCCAAGAGTA CTCGGTCTTC AGTGAAGCTG
          CAAGGGGCTT CCAAAGTTGA TGGAGTACCA CAGAAATGTT ACCTTCCTTT
          CCTGCCAGTT CCGTTCTGTC GTGAGGATGG ACTACATGGT CTACTTCAGC
          TTCTTCACTT GGATTTTAAT CCCCCTGATT GTCATGTGCG CCATCTATCT
          TGACATATTC TACATCATCC GGAACAAACT CAATCAGAAC TTTTCGAGCT
          CCAAAGAGAC AGGTGCATTT TATGGACGGG AGTTCAAGAC GGCCAAGTCT
          CTGTTTCTGA TTCTCTTCCT GTTTGCTTTG TCCTGGCTGC CTTTGTCCAT
          CATCAACTGT ATCACCTACT TTCATGGTGA GGTGTCACAG ATTTTTCTGT
          ACTTGGGCAT TCTGCTCTCC CATGCTATAA CTTTGCTCTC ATATACTCTT
          TTATCTACCT CCATATTTAC AGACCCATTA AAAAAACTTA CCCATAGTAA
          ACACATTCTA GCTTATGTAG ATATCCACAC ATTTATTATC GGCAGAATAT
          ATTCAATGCA TGATACATCA ACACAACTAC CTAGTTAACT GATATTTCAT
          ATTTATCCGT GCCTTTGTAC TGTCATATGA TTTCATTGTA ATCATCGACC
          TTATAACGTT TTAATACTCT ATTTCTATAC ATATATTTGT ACGCAAAACT
          TTCACTTTAT GGTGGAGGGT GGATATTCTT CTCTATGGTG TGCAGGCGAC
          GAGCAAACGC GCCTCAGCGT CTTAAACGAT GGGAGTGGTT ATATGCATGC
          TGTTCTATAA TTAAACTGGA TTCACAATTT ATACCACAAA AACTAAATCC
          CTATGGCTCT CTGCGCACGG AATCGCCATT GGCTCACCTG CTCCTCGCAT
          GAGGCCACCC GTTCGCTTCT CATCAGACAT GTGTGCGGGT TTCTCTATCG
          TTCACCCTAT GACAAAATAT ATCAACATAC CTTGCTGGGC ATACACCTTT
          ACGCATTGGC CTACCAAAGA ATAAAAATAT GCTTTCACTC AGCACTGGCT
          ATATGTACAT GGATAACACC TACTGCTTCT CAATTGACCA GCTTTTAAGC
          ATCTTTATTG TCGGTCATAT CAAGCTAAGA GACAGAATCG AAATGGGGTT
          TAAAGTCTCC TTACACACTC CTATGTGGAG CTGCCTACGG ATCCTTCTAC
          GGTTTATCAA GACTATATGA ACGCAAACTC TAACAAGCTG GCCTCTCTAC
          CTATGCACTC ATACGCGCTA AGACCGATAT TTTTGCCTCT GGCACCCGTT
          AGCCATATAC ACAAGAAAAG CCCTCTATAA TCATAACGCT CTCTGGAGAT
          TTGCGGTACT ATTCTAAAAT ACCCACACAC CCCAATACAT CCTATACTAA
          TTACGCCTGC GTACCTCTGG TTATTTGCCT GACTAACTGC TCCAAACTAA
          CTACTACCTC AACTTTAATT TCAACTCTGG TATTCCACAT ATCACGTAAT
          CCTCATAACT TCATAGCAAA CTGCTCACCT ATGAACATTG CTGAAAACCT
          CCAATCATTC TATTCAATAA TCTCATACGT TCAACAAAGG CTATAACTTA
          TTCTTCTTAT ATACCTATCT GCTTATATAC ----AATTCA GATAATTCAT
          GTTAGCAAAT TTTTGCTTAT ATTCCTATGG CTCTATTACG TCCACTATTC
          TCTTCTTGCT GAGGATATTT TCTTTTGTAT ATACGTACAT CTAAAACATT
          ACTTGCAGAT ACCCATATTT CTGTTTGCGC TGGAGCGCCT GGTTTCCTCT
          GTATGTTCAA ACTAGGACGA TAGTCAAACT AACTCTCAAA TTTCTCCTCT
          TATATTTACC TGCAGATACA TACTGTTATC GATTACCACA TCACGCTATA
          TTGCTCTTGC TACCTTTAAT AACCGCACAC GCTAATTACC TATATCTTCA
          ACCCTACACC CTTATACATT CACAGATCTA CCTATATCTA CTGCAGACAC
          TACAAAAACA CACCGAAGAA TATCTCCATA TATTTATAAG TATCTATCTG
          CATTCCCCCA AATGTCTATC ATTCTATTAA CACCTATACT CTTATCTTTT
          CCGAGAGAAT AACAAAGTTA ACCAGGTAAC TCTATTATCC TACAGACCTA
          CCTATGTACA TATATTTCAA ATACTAGTCG TAACTCTGTA TTAATCGACC
          AACTTACAAC CCGACCATTT TCTAGATACA GTTGTGCGTC TATAAATACC
          TAACGCTTAC TAGATACCAA CCACTAAACA CTTCCCGACC TATATACCCA
          TGTCTAAATA GAGCATGTTG TAGATCCACA TTTAACCATA CAGCTCTACA
          ACCCTTTATA TACGTAGAGT TATCTACAGC CCTCGCTAGC AACAACTTAA
          CCTATCCAAC CCCTTCGTAT TACCTATTTT TACATCTATT AACACAGAGT
          ACTAGACACA CCTATATTCC ACGCTACACT CTTATTTCGC TGCTACCCAT
          ACAAGTCCAC GCGACTTATC TCCAGTGATG AATATCTCCC TATACACAGA
          GATGTACAGT TCCTACTACA TTCCCCCCTC ATTATTGAAA TGTCTATATA
          CCCATCCAGA CTATTCCTTT TCTATAGACT ACTCTCTTCC CCTAACCATA
          ATTATATTCC CAAAGCGCAA ACCCATATTT AAATTTAACC CATCCAGAAA
          ACCTTATACA TCACTATACT TCTGTATACA TCACCCAATC TCTAGACCTC
          ACATAAATGT TTACCTTTAC AAACATTTGC TCCTCTGTTT ATGCTTTGCT
          CCCACTAAAC TATCGAAAGC AGCCTAGATG GGTTGACCAT GGTCGCCGCT
          CCTTTCATAA TTTTCTGTGC ATACTTCTCT TTGACTGAAT GCCTCTTTCC
          CTCCTGGCTC CAACGAAATT ACACATCTAC ATGCCTCTCT ATTCCTCTGC
          GCAGCTGCTA GATGACGAAA GGCTGATGAC GAAAGATTTA TGTCATGTCT
          ATTGCTGGCA AGAACAGCAA AAAAGTTACT TTTTGCTGCA CGGAGAAAGA
          CTTGGTAGGA GATGTTCCCG AAGCCAGATA TGGTCATTCC ATTGATGTGG
          TGTATAGTCG AGGGAAAAGT ATAGGTGTTC TCTTTGGAGG ACGGTCATAC
          ATTCCTTCTT CCCAAAGAAC CACAGAAAAA TGGAATAGTG TAGCTGACTG
          TCTGCCCCAT GTTTTCTTGG TAGATTTTGA ATTTGGGTGC TCTACATCAT
          ACATACTTCC AGAACTTCAG GATGGGCTAT CTTTTCATGT CTCTATTGCC
          AGAAATGATA CCGTTTATAT TTTAGGAGGA CATTCACTTG CCAATAACAC
          CCGCCCTACC AACCTATACA GAATAAAGGT TGATCTCCCA CTGGGTAGCC
          CAGCTGTGAA TTGCACAGTC TTGCCAATAA CCCCATCTAT ATATACACAC
          GTATTCGGAC ATATGTCTAC AGTCCATGCT TTACTGATGG TTGAATAAAT
          CTGCATATCC ATCTATAAAA TAAACCCGGC ATGAGCTCAC AATATTCTAC
          CAGCACGCTC ATATCTATAT GGATATATAA CTATTTTCGG CATGACATTC
          AAATCCAACC ATGCTCAGCT GTACATGCCT ACATAACTGG ATGCCCTTCA
          TTTGGTCCGA GTACCAGGAT CCCTTCTCGG ATATCTCTAC TGCAAAATGC
          CCCTTCGTCT TACAATTCCC TCATAACCAA CTCTATACAT GCATGCTCGT
          CTATGGGGTG GGGGCTAACA ACCACTCGAA ATATGCTATC TCATGCCAAT
          GGTGATGCAT ATCTACTAAA CCACCTATGT CTAACTGTAT TAATACATAC
          CTAGACTTAT TTTTATCAAA TCTCACACAC CTTCCTTCCA ACTGAAAACT
          CCCTATACTC CTATTTACCT ATATTCCTGG GGCTCCCCCT TCGGTTACCC
          AATGATATAT CAGATTACAA AAGAATATAT CTCCACTTAT GCATACGCCT
          CTAACTTATT TAATCGCTTC TAACACACCT ACATTTCCTC GTAAAAATAA
          ATAATGCATT GAAGACAAAA ATATCTCTCC CCCTATATGC TCACATCTCT
          CCATACCCAT ATTCATCTGA TAATTTATAT AAATATTCCT ATATCCATCT
          CTGCGTGCTT CTACTTGTGA CGAAGTCTGG TAATCACTCG AAGGCCAAAT
          GTGGCCTAGG CTCTCACCAT GCGAGCGTAA CTTTACAAGA CCCTCGCCTT
          ACTCTCACAC ATTTATATGC CCATCTGCCT GCCTGCCTAC ATTGGTCCCT
          CCATCCTACC CTATAAATAA CTGGGTCTTT ATCTGCATTC AGCTGCGTTA
          TCATCTTGTC GGTGGCTCAA TCAATAGCCT ATGGGCTTCG GCGTGCCAAC
          ATTCTAGAGT ACCTGCATAT CTCTTCGTCT CTATAAGGTC TTACCTTCAC
          CTATACACCA GACACTTGCT ATTTCCGCTG CCTTGCATAT TGTTGTTCAC
          CTGCGAACAA CGGCCCTTGA CTACGAGGGA TCGACTGTTC GGTTAAGTGA
          TAGCGCGGCC TTGCATTTTT CTGCGATAGC AAATATATAT AAATTTACAC
          CTCTTTTTGG GCTTCAAACC TAATCCGACT TAACATAATT ACACAAACCT
          ACCTACATCT TTCTTGATCG GCTCTACCCG TTCGTAGACA CTATCACTCT
          TGAAAATTCT CCCTACTTGC TTTGATTGCA GTACCTCCAT ATTCGCAGGT
          CCCCCAACTA TCATCCTCCA AATACATATT GTCTACCATA TCAACAACTC
          ATCCACCACC AAACCCAAAG ATCACACAAT CACAACAACT AATCCCATCA
          CACTCTAATC AATAAGCACA CCTTCACCAC AAATCTCAAT ATCACCGTAA
          CCCAAAATCA ACCCTAAACA ACCACACCCA ACTCCCTACA CCCGTAAATA
          TCACAAACAG TTTCCCCCAT AACATTAAAA CGAACACATC AAACACGAAT
          CAACCAACAC TAAAAAATCA CATCAAAATC AAAAATCTCT ATCCTATAAC
          CAACATCCGA CCACACACGA AAATCGCCTT AATAACATCC CCACTGCAAC
          ACCACTCCCA TCAACTAAAA AACATAATCC CAACAACAAT AAAACCAACC
          CATACCACCC GGTCCCACAA ACCCCACAGC CCCCATACCA CAAACCCCCA
          CACCGCCACA CCTCATAAAA CTTATCACCC CTATTCCAAA CACTCGAAAC
          ACAACACCAA AAAATTCAAC TACACAACAT ACCCCTACTC TCGCTCAAAC
          CAAGCAAATA AAATACAAAT AAAATCTTCC AAAATCCTTA ACACAATTCC
          CCCCACACAA AT--TCCGAG CAACCCCCGC CCATCAAGTA CGCCAATTAC
          CAATAAAAAC AAAGAATATC CCAACCATTT CACCCCCCAA CAAAACAAGA
          CTACATCCAG TATTAAACCA AACACTATAT ATAAATAAAA ATACCAACAA
          CTTCACCGGA TAACTCTTTA GTCTGCTCGC AATCCCTACA GACCCTTAGT
          CACAATTAAA CACCCCTCAA ATAGAGCAAT TACTGGACGC ACAAAACTGA
          CAGCCAGGAT TCTTACAGTC CCCGGCTTGC AAAGATATCA ACCTACCATA
          TTTAACCTCG TAAGTAGAAC CTGCCCTCCA GCGGGCAGGT AGCGGGCCAT
          GGTGAACAAA CCACCAATAG TCTAACTCTG AAAAATATTC CAGCATCAGT
          TTGACAGCGA GGACACACTA TAGGAGTAAG CGTATTACTT CGATATGCAC
          ACAAACGCGC CGCCCCAGGT TCTGACAATG CCCTAACAGG CTGGAGTTTT
          TAAAAACAGG AAAAAGCTTC TACAAACCGA TACCAAAAAC TTACGAGCAA
          CCTACCCCCT CACAAACGCA TACAAACATC TACACTGTGA CGCACTAATA
          CAAACCCCAT ACCTAAGACG CCCGGTCAAT TATAACCAGT CATAATAAAT
          TATCACCACC AGCACCACGC ACACTAATAA AAAAAAAACT CCTCCAACTA
          AACACCTACC TAAACACATA ACAAATTACA AAATCAGTAA ACAACCAAAC
          CACACGAGCC TCTGGCAAAA ACAACCCCCA ACAACTCAAA ACCACCCCCA
          ATAAAAACAG CGTACGAAAG ATAAACCCCA CAATCCTAAA CCAACAAAAT
          ACAAAACATA CAACACCAAC CCAAAATTCA GCTCCAACAC CATCCAATAC
          ACAACACCAC GGAAAACTAA CAAACAACAC AAAAACAACT ACTACTATAA
          GTCAAAAATC ATCAGACATC AACACGCCCA AACCCAAATA CCAACCAAAA
          AATGCAAACC CGAAACCCAC AATCACAGAA CAAGGTATCT CAACCACCTT
          ATCAAAAAAA AACCAACAGA CCCAACCACA ACTGCTAAAC CAACAATAAC
          TACATTACTT ACACACACAA TCACAATCCC CACAAAACAA AAACACCCAT
          AATAACACAA CCACACAACA CGACACAACA CCTCAATAAA CACCTACAAT
          CCAACAAACC CAAAACAAAC ACCAAATCCC ACCAAAAAAA CAAATTAACA
          ACACCATCAA ACCCCCAACC TACCACCAAC CTACATAACT CCTCAACAAA
          ACATAACAAA CAACACCAAA TTAAACCACC AACACAACAC ATCCAACCTT
          AAACAAAGGT TTGGTCCTGG CCTTCCTATT AATTCTTAGT AAGATTATAC
          ATGCAAGCCT CCACGCCCCG GTGAAAGTGC CCTCCAAATC CCAGCTAATC
          GATTAAAAGG AGCAGGTATC AAGCACACTA AACTAGTAGC TCACAACGCC
          TTGCTCAACC ACACCCCCAC GGGATACAGC AGTAATAAAA ATTAAGCCAT
          GAACGAAAGT TCGACTAAGC TATACTAAAC CTATAGGGTT GGTAAATTTC
          GTGCCAGCCA CCGCGGTCAT ACGATTAACC CAAATTAATA GGCCCTCGGC
          GTAAAGCGTG TTAAGGA--- --TTAACTCA CACTAAAGTT AAAATCTAAC
          CAAGCCGTAA AAAGCTACCG TTAACATAAA A--CAAACTA CGAAAGTGAC
          TTTATCA-AC T-CTGACCAC ACGATAGCTA AGACCCAAAC TGGGATTAGA
          TACCCCACTA TGCTTAGCCC TAAACACAAA TAATTCACGT -AACAAAACT
          ATTCGCCAGA GAACTACTAG CAACAGCTTA AAACTCAAAG GACTTGGCGG
          TGCTTCACAC CCCTCTAGAG GAGCCTGTTC TATAATCGAT AAACCCCGAT
          AAACCTCACC ACTCCTTGCT AATCCAGTCT ATATACCGCC ATCCTCAGCA
          AACCCTT--A AAAGGAACAA AAGTAAGCAC AATAATCGCT ACATAAAAAA
          GTTAGGTCAA GGTGTAACCC ATGGAGTGGG AAGAAATGGG CTACATTTTC
          TAAA-CAAGA ACA-ATC--- -ATACGAAAG TTTTTATGAA A-TTAATAAA
          CTAAAGGTGG ATTTAGTAGT AAA-CTAAGA ATAGAGAGCT TAATTGAACC
          GGGCCATGAA GCACGCACAC ACCGCCCGTC ACCCTCCTCA AAT--AAACA
          CTTTAACTAT AGAGGAGACA AGTCGTAACA AGGTAAGCAT ACTGGAAAGT
          GTGCTTGGAC AAACATACAA ATCGAAACCA CCCTATAAAT ATAAAGTCTT
          ATGACTCCAC CCTCAAATTC GCTGTGAATT GGTCCTCTGG ATTGCTATTT
          CAATCTACGG CTTTCTGCAT CATAACTCGA ACACACGCTT TCTCGTACCA
          ATTGCGGAGT AATAGGTGAT ATCGTAATCA GCAAGGGCTC ATTTTTATTG
          CTTAATCAGT GGCGGGCTTA TAGGTCTAAC TTATGAACTG AAATGGATAT
          CTCTTTACGT ATGCACGCTT ATGGTAGTCT CCTGGGCAAT TCTTTGGGGC
          ACGTATACAA CTCTTCGCAT CCTAATGGAC GACTGTCATG ATTGGGGGTT
          TCGTGAAAGC ACCTACCGTT TTGCTTCATT ATCTCCTTGT GTTTGCTTGC
          GCGTCACTTT TTCTCAGAAC GGTCAAAACC TCGGATTCTC GATCGAAAAT
          CCTTCACCTA TAACGTAAGA ATTTGGGCTT CTCTATCTGT CTATCTCTGT
          CTTTTCCCGA CTCTGGGACC GAAATAACCC GCAACCCTAG ACCCCCCAAT
          AACCGATGTA TTCTTTGCTA GCATCTCGTC ATCCAAAACT GGGGGTCTGC
          CTGTCTTCAT CTATCTGCAT GCCCCTCTCA ACTCAACACG GGATATTTCG
          CCATAGCATG TTTTTGCTCT GTGCGACTCT ACCTACTGAT GGGGCACCGT
          GACACCTAAT ACATGGCATT GCTCATCTTA TTGCATCTCT GTTTATCCAT
          GCAGATATGA AAAAATCTAA TGAGCCTGGA AGGCATGAGA GCCCAAGACC
          TTGATGACTA CCTGAATGGC CCCTTCACTG TCGTGGTGAA GGAGTCTTGT
          GATGGAATGG GAGATGTGAG CGAGAAGCAC GGGAGTGGGC CGGCAGTTCC
          AGAAAAGGCA GTTCGGTTTT CGTTCACGGT CATGAAAATT ACTGTAGCCC
          ATGGCTCAGA AAACGTGAAG GTGTTTGAAG AAGTCAAACC CAACTCCGAA
          CTGTGTTGTA AGCCCCTGTG TCTCATGCTG GCAGATGAGT CTGACCACGA
          GACCCTGACG GCCATCCTGA GCCCTCTCAT TGCCGAGAGG GAGGCCATGA
          AGAGCAGCCA ATTAATGCTT GAGATGGGAG GCATCCTTCG GACTTTCAAG
          TTCATCTTCA GGGGCACTGG ATATGATGAG AAACTCGTCC GGGAAGTCGA
          AGGCCTTGAG GCTTCTGGCT CAGTCTACAT TTGTACCCTT TGTGACGCCA
          CCCGCCTGGA AGCCTCTCAG AATCTTGTCT TCCACTCCAT CACCAGAAGC
          CACTCTGAGA ACCTGGAGCG CTATGAGGTC TGGCGTTCCA ACCCATACCA
          CGAGTCGGTG GAAGAACTGC GGGATCGGGT GAAAGGGGTC TCATCGAAAC
          CTTTCATCGA GACTGTCCCT TCCATAGATG CACTCCACTG TGACATTGGC
          AATGCGGCTG AGTTCTACAA GATTTTCCAG CTAGAGATAG GGGAGGTGTA
          TAAGAATCCC AATGCTTCCA AAGAGGAAAG GAAAAGATGG CAGGCTACAT
          TGGACAAGCA TCTCCGGAAG AAGATGAACC TGAAACCCAT CATGAGGATG
          AATGGCAACT TTGCCCGGAA GCTCATGGCC CAAGAGACAG TTGAAGCAGT
          TTGTGAATTA ATTCCCTCTG AGGAGAGGCA CGAAGCTCTG AGGGAGCTGA
          TGGACCTTTA CCTGAAGATG AAGCCTGTCT GGCGATCATC ATGTCCTGCG
          AAAGAGTGCC CAGAATCCCT CTGCCAGTAT AGCTTCAATT CACAGCGTTT
          TGCTGAGCTC CTCTCTACCA AGTTCAAGTA TAGATATGAG GGCAAAATCA
          CCAATTATTT TCACAAAACC CTGGCACACG TCTACCACAA CCAGCTACAA
          TGTAACCAGC CTGCCTTACG GGCCTTCGCC TCTATACTCG GCTATATTGT
          TCATTAATCG TTACTCTCTT TGGCTACACA AACCTACATT ACATGTGCGG
          AATATCGGAA GACTTCAGGC ACAACCCATG TCAAAGGTTC GTAGGATATC
          TTTATGTTCG AGTTTTTTTG CGGTTTTTGG CTTTACATCA GCTGCCCACC
          CGACTGGGGT GTGCCCCACG GATACCCCTA ACCATGAGTC CCTCTAAACT
          CGTCTTTGCT CGGGTTCATA CTGGCCACAA GCTATGAGGA ACGAACAATC
          TCAGCCTTTA TACATTCTTG GATTATTACC TCTCAGCTCG ATATAGAACT
          CTTACATTCG AGGATTAGGT CACTTTTATG CACGGTTCAG GTTCAGTATA
          TGGTCACTTC TATGTTGTTA TCGCATTAAT TCATTACTCA ACACATTGGT
          TGAGCGCGCT GTATGCATTG TGAGTGTTGC TTTCTTAGTT CATTATGTGG
          GTCATGCTAC CCTCAATGGC TCAGAGCACT CCCATATGAG ATTCTCATTC
          AGACAACTTA TATGTTTCTA TAGTCTTGTC TTAATATTCC TATCTACACA
          ACTACCAACA GACATGAGCC AGAGTGAACG TTGACATCTC CGCATATCTA
          TTTATGCCTC CTCCTCGATC TTAATATGAG AATAAAACCT CTTACGTAAA
          CATGGCACAT GTATGAGTAG ATAACGATAG AGACTAATTG ATCTAATATC
          CACCAGACTA ACCGGGACTC GCTTTGAGTG AAACGGTGTC TCCATGAATA
          CATCGATCTA TTCTCGAGAG TCTCATCTGG CGTCCTCCTG GCTAAACGAG
          CATCCGGCGC TAACAACACC TATGCATCGC CGGCTTATAG GCATGTCGAA
          TTGGGTCAAC AAGTTATCCA TGTCTGATTG TCCTTTCCAT TGAAATGTCA
          CTCATCTTAA TTTATAACGT GTTTTTCACA ACAAAGAATG GACCTTATTC
          TTTGGGCTGG CGGATGTGGA CGCCTAGCTT TATCGGCGAC TGGCACCGGG
          CCTCTGGGAG ACAATTAAAG TATGTACGCC AGCTTGTATA TTTTTATGTA
          TCCATATATG GGGTTGGAAT GCTGTCCCTA TATGGGCCCG AATGCTTCCC
          GATAAAAATA GTTTGCTCTC CCCTCTTCTC TCTCTGCTCT CATGTGAGCG
          GGCGGACGGT GACGTTACCC CCTGCGGAAT TGCCAGCGGG CTCGTGACTA
          CATTTTCCTC ACTGCGGGTT CTCATCTGGG CATAATTATA CACATATAAA
          TAACCCCGCA TTCCATACAA CCCCTTTGTT GTCGTTTATA CGCGTCTCTC
          TCTTCCTCCG TCTGCGCGGA TACATCTCTA CGACGAACTA AACACTTTTG
          ACCGCGGGGG GGACCATCTT ACACACTTTT GTTTTGGCAC CGAGTTAATT
          TATCTCCGGT TGGATATTCC AATGTACTAT ATCGGAAAAG ACCTTGGTAA
          TGGATGTTGG CATATTCATG GTTCTGGTTA TGTTGGCCAC AATTTACGTG
          GATGAGTGAA CCGGCTATTA CTCGCACATA TATGCATCCA CGGGTAAGTT
          TAGTGCTGCA CCTCAGGGGA AATAATGTCC CGCATCTTGG CCTGGTTATT
          TCTTTACGTG GGGCTACGGA TGTCTGCAAT CTCCTGAATG TCTCAGAACT
          ATAGTGTGCC ATTCATAGTT TTCATGGGCG TTTGCATATG GGGTTGTCAT
          GTTCCCTTTT CGGTAACCTG AGAACTGGCA AATCATTACA TATTTGTGGG
          TAAATACTTT TCCCACATTT TGGCTTCGGA TCCCGCGTAT CGATACCGAG
          CTAACATTGA AACGTTCTCA TGGTCTTATT CCTACGCGTA TCTATGCTTA
          TATTGGAGCT TGCTCAACGG AGTGCGCGTG ACTACACACA AATGATGCTC
          AGGTGCCCCC CTACAACTTG AGACCACTAG TGTTTAATAA TCCCACTGAA
          CTCACTGTTA TGTATCTTCA TATCTACCTT TATACTTCAC TAAATTCAAC
          ACTTTCCATA ACCGACCAAC AACACCCCTA AAAAAACCCT GGAGAAATGG
          CTCCATGTAT CTATATTTTT CCAGATCTTT CCTCCCAACG CTGTAAAACG
          CTACTCATCA CATGCTATCA CTACTCAACA ATCTTCATCA AACAAAGGCA
          ACTGGCCTAT CTATTCCTAT CTTTATGGAC ACAACTTTGG CTCTCCCATC
          TTACCCACAC CACTTCATAA CTGGATGCAT CCTTTGGCGG ACGTATACGG
          TTCGTAAAAC AAGCTCTTGC CATTCTCCCA GGACCCTTCT CTATCCATCT
          GTATATGAAC ATAGCTTTAT CACCATGCCT GCGTCGTTAC GCAAATACGC
          GGCACTCTAT CACTATGGGG GCACCTGCCT ATGAATAGAC ACACGCCTAT
          ACTTACATCT ATCTCTACAT CTGATTGCGT GCCTATCAGC TAGTTTACCT
          CTGTAGTTTA CTCAGAAAAC TAGCCCAATC AACACCCCAC CCACAGACCA
          AAACCACCCG CCTTAACAAC ACACATCCAT ACATCAAACT CTACATTCAT
          CATACTCATT ACCCCACATA AAAACCCTTA TAAAACCCTC AACCCACAAC
          ACCCAAAGAA ATAAACTCCC AAAACCCCGT TAAAACAAAC ATCAACAAAC
          CCCCTCAATA AAAAAACCAA CACAAACCCC TACGCCATAT ACCACTACGC
          CAGCATACAT TATAGACACC AGATCCCCTC TCCACCAATT GCAATCACCT
          ACAACCCCAT AAAACAGCTC ACCCCTCACT AAAAAAAACA CCCACGCAAG
          AACATTAAAC AAAACACCCC CCAAACACAC TACCAATGCC CCTCATTCAA
          AAGCCGCTAT TACCCTAATA AATCACTTGA CCATAATCTC AACATCATCA
          CTTATACAAA ACTCAACACA CCTCACCAAC AATCACCTTA AAATCTCTTC
          ACCCCCCAAT CTAAAATAAC ACTTCGCTAA CAAATTTATA CAAAATCACT
          CCAAAATCAC GTAAATCCCC ATTCCAAAGC AGCCACCCAT CTACCACTCT
          AAAACCGACA TTCATCATGC CAAAGACCCA CCCTTATACC TACATCACAA
          AACACATTTA AACGACCCAA CAACACCTTA AAGACCTTCA AACATATCAA
          AATTCACGAC AACCTACAAT AGAAAAAAAT GCTTCATACC AAAAACCTAA
          CACCCCCACA ATAATAACAC TACACTACAC TTACACTGAA AATAAAAAAA
          ATTAATTAAA ATTCGACGAA CATCAACAAC AAAATCCCAA AACGACAGTA
          AAAGCCTGTA ACCTCCTCTA TTTCAACAAT CCGAATCAGT AGCATAAATT
          ATTATCTCCC AGCTAATTAA CCCCTCACCG AAAGTCTAAA TTACCCGTCC
          TCATAACCCG GATTATCCCG CAAGCAATCT TCAACTAATT ATCATAAACC
          AAAGTCCAAA ATCATAACCC TTACTTACTA AACACAACTC TCGATAGCTT
          CTCCTTTCCC CAATTAACAT ACGGCAACAA CAAATAGAAA ATAATCCCAA
          CACACATAAT CCTAAATCTT ATACACACTA TCAATCATTA GCAATACCTC
          TTAGAAATCT TGAAAAAAGC CCCGTCTAAC CTACTAAACT CAAACTCATT
          ACCATAAACA ACTAACTACG TTTAACATGA ACATTCTACA AGCCATCTAA
          CAAGCCTTCC ATCAAACCCT CAAAAAATTC GTATTCACCA TACCACTTCA
          AATCCATATA GTTAACTCAC CACAAAAAAA TCCTATCCAA ATATCTACAC
          TACAGAGAGA CACAACCGTA AAAAATAATA TTCAAGCACC TCCTATAATT
          CTAAAAGAAA TAAAGTTATA AACACACCAT AAACCGTCTA GCAAAAGTAA
          AACCGTAAAA CTCCGTGCAC CAAGGTCATG ACCAGGGGCT CCTGGCAGCT
          CAGCCCTGCT GACCCAGAGC ACGTGACAGC TGCCCTTTAC CAGCCAAGCA
          CCTCC---GA GATGCAACTG AAGCGCATGC CTCGCATCAG GAGCCTAATC
          CAAGCCCAGA AAGGGACAGA GCCTGGCATG GATGAGGCTG GAGAGATGGA
          GCAGAAGCAG CTGCAGAAGA GGTTCGGGGG CTTCACCGGG GCCCGCAAGT
          CGGCCCGGAA GTTGGCCAAC CAGAAGCATT TCTCATCATA TTATCTCTAG
          TTTTTCACAA AATAGAAAAA GATCCCAAAG AAAATAAACA TCACCCAACT
          AATACCTCCA GTATAGACTC AAAAACCAAC ACAGAATACC TGCAAATACT
          CAAGACCATT CATTATACAC AGAACTTCAC CAATCATAGC CCCTATCCCT
          GATTTTCCCT ATCCTACTAC CTACCCTCAA ACATATCTCG GACCGCAGAC
          CAGCAACAGT AGTGTGAATC TCCAAAACGC AAACTGAGGC AGCAAAACCT
          CCCAGCATCA AGAGATCACC CCCAACCTTC CCAACCCAGA TGTCATGCAA
          GATGGC-TGT TGCCTTTTGG GTTTCCTTTA TGTACAGACA AGATGTTACA
          CCTGAACCCA CAGTGACTTA CATATGTCTG TGTAACATTT TGAGTATTGG
          GTTTCTTTGG CCAACCAAAA GTAGCTCCGA ATCCACCAAA ATTACTATCC
          CAGTGAGGCA GAGTTTAACC CTTGA-TATT ACAACTTAAA CATGTTT-GC
          TATAAAATAC CAGCCCATGT GCTGACCACG GGGGTGCAGA GCTCCTTGAA
          CGACCCTCGC CTGGTCATCT CATATGAGCC CAGCACCCTT GAGGCTCCCC
          GGCAAACCCC AGCACTCACC AACCTCACAC AAGAGGAACA GCTTGCCCRG
          TTGCAGAAGG GCATCCGCCA CGAGGTTCTG GAGGGCAACG TGGGCTACCT
          GCGTATGGAC GACATCCCAG GCCAGGAGGT GGTGAGCAAG CTGGGGGGCT
          TCCTGGTGAC CAGCGTCTGG AGGAAGCTCA TGGGCACCTC TGCCTTGGTG
          CTGGACCTCC GGCACTGCAC TGGGGGCCAT ATTTCCGGCA TCCCCTACGT
          CATCTCCTAC CTACACCCAG GGAACACAGT CCTGCACGTG GATACCATCT
          ACAACCGCCC CTCCAATACA ACCACTGAGA TCTGGACCCT GCCCCAGGTC
          CTAGGAGAAA GGTACAGTGC CGACAAGGAT GTGGTGGTCC TCACCAGCGG
          CCACACGGGG GGCGTGGCTG AGGACATCAC TTACATCCTC AAACAGATGC
          GCAGGGCCAT CGTGGTGGGT GAGCGGACTG TGGGGGGTGC CCTGGACCTC
          CAGAAGCTGC GGATAGGCCA GTCCGACTTC TTCCTCACTG TGCCCGTGTC
          CAGGTCCCTA GGGCCCCTGG GAGGAGGCAG CCAGACATGG GAGGGCAGCG
          GGGTGCTGCC CTGTGTGGGG ACACCAGCAG AGCAGGCGCT CGAGAAAGCC
          CTGGCCATCC TCACTCTGCG CCGGGCCCTG CCAGGTGTCG TGCAGCGCCT
          GCAGGAGGCA CTGCAGGCCT ACTACACGCT GGTGGACCGC GTGCCCACCC
          TGCTGCACCA CCTGGCCAAC ATGGACTTCT CTGCGGTGGT CTCCGAGGAG
          GACCTGGTCA CGAAGCTCAA CGCTGGTCTA CAGACTGCGT CTGAGGACCC
          CAGGCTCCTG GTGCGGGCCG TCAGGCCCAA GGAAACATTT TCTGGGCCTG
          AGGTCGGAGA CGATGACCCT CCGGAGGTGG TCCCCACAGT GGCCGAGGAT
          GAGGCTGTCC GGCGGGGCCT GGTGGACTCT ATGTTCCAGG TGTCCGTGCT
          GCCGGGCAAC GTGGGCTACC TCCGCTTTGA CAGCTTTGCC GACGCCTCGG
          TGCTGGAGGT GCTGAGCCCA TACATCGTGC ACCAGGTGTA GGTACTTCCT
          CCGGTCTTCT TAATGCTTCA GCACAGGTAA ACCTCTGATG TCCCTCAAAT
          CTGAGATGAT TAGTTTGCTG ACTGTTCTAG CGGGTAACAA GTTTAAAAAT
          AGTTC-TTGT TTGAAAAATT CTACCTTGCA A----TGTTT CTAGAAGCTA
          AATCATATGA ATGAAATAGT TAGGAAAAGT TCTGGGGAAA A-CATT-GCA
          CTGATTTCAA AGAAGCAAAT TTAACAATTA TTTC-TC--- -----TTATT
          TTAGATATTT GGAATTTTTG TCGAGAGACA CTCCCACCTG ACCTCAAGGC
          CAAGTTTCTA CAGGAAGCGA GGTGGGTGAT AAAGTAACAA TCCCACAGTT
          CTACATACAG AGGGTCCCTC TGTGCGTGGC ATGAGGTAAA GTG--CTTGA
          CTTAATTCTC ATGCCCCCGC CCCCCGCACC GTGCAGGTGG TACCCCC---
          --------CA CTTAGTGCCG AGGGGTAGAG GCTCAGTGAC CCACCCGAGG
          TCACATGTCC AGGTCTGCTG GTCTCAGAGG CCATGCTCTC CTCTTCTGCC
          GCCTTCTCCC ATCCTCCCTT GGTCTCCCT- ---------G GGGTTCCCGG
          GGCTCT---- ---------- ---------- ------CCAG GATCCTGAAG
          CAGTACAGCC ACCCCAACAT CGTGCGTCTC ATCTGTCTTT GACTTGGACC
          TTGTTTATTA TGAACTCTAA TCAAGGCAGG AGATGCAGCA ATTCTACTAA
          TTGCCATGTG GACTCGTGGA AGGGACACTT GTGACCCTTA GGAATCCAGT
          TTGGCTTAGT GTTTGACATT GAATTGGGAA TGCTGTTCCA AGATTTGGAA
          TGCAGCCATG ATCACATTTA CCAAGCTTAC TTCAGTCTGC TTGTCAATAG
          CATGCAAAAA AAAAAAAAAA ------TGTT TTGTTTGCCC TTTTGCTTCT
          ACTTTTTTTC AGGGAAGCTG CTAAAGAATG TCGACGTCGA AAGAAAGAAT
          ATGTAAAATG TCTGGAGAGT CGAGTTGCAG TGCTGGAAGT
CASPIA005 TGTCATATTC TTCTGCTATG GGCAGCTCGT CTTCACAGTC AAGGAGGTAT
          GGTCCC-ATG CTGGGTGCTG GGGACACAAG CGTTGGTTGG GTTGAGCCCG
          GCTCCTGTTC CAAGGGA--- ---GTCTGGA TAGCAGGCCC TGTGTCCTTG
          CAGGCGGCTG CCCAGCAGCA GGAGTCGGCC ACCACCCAGA AGGCTGAGAA
          GGAGGTCACA CGCATGGTCA TCATCATGGT CATCGCTTTC CTGATCTGTT
          GGGTGCCCTA CGCCAGTGTC GCAGTCGTAA GTTCCGTGCC TTGAGACCCA
          CACCTCCAGG CTTAAATGAT CAAATACTTG AGCACAGATG GAC------G
          GGTTTGTCTT GATGGG-TAG GTTGGCATTC ACGAGGCAGC TGCTGACCTC
          CGATGTGCCT TGGTGACCA- ---CCTCTAA GCCGCCTTGG TGAGCCATCC
          CATTGTGAAT AATCTATTGG AATGATAAAG ATCACCATGC CAGCCAAGGG
          ATGTCGAGGG CTTTGAGATC TGCAAATTGT GTGGACCATA GACGATGCAT
          AACGTGAACA CTGTGAGTCT AATGACCACC TGAAGGAAAT TCTAACACTT
          TTCTCTCTCC CAGGCGGCCG AGGAATGGAA GTATGTTGCA GATCCAGACA
          AGGACTGTGC AACGGTCTGT GCCCACTCTG GGGCCTTAAG GAAACAAAGT
          CCAAAAGTCA CTCTTGAATG TGGACAGAGA GAAGAAAATC AGGGAAAGAA
          AGAGTCTGAA ATCAAGTATG TGCAGGCAGT TCATGCAACT GCAGGCTTTT
          CTGCAGTTGG TCAGAAAGCT AAGAAGCCAG GCAATGATGC CAAATGTAGC
          ATAAAAGGAG GTGCTAGGCT TTGTCAGTCA TCTCAGTTCA GAGGCAAGGA
          AACTGAACTC CTTATTGCAA ATAACCATGG AATTTCCCAA AACCCTTATC
          ATATACCACC ACTTTCTCCC ATCAGATCAT CTGTTAAAAC TCTATGTAAG
          AAAAACCCGT CAGAGGAAAG GTTTGAGCAA CATTCAATGT CACCTGAAAG
          AGCAATGGGA AATGAGAGCG TCATTCAAAG TACAGTGAGC ACAATTAGCC
          AAAATAACAT CAGAGAAAGC ACCTTTAAAG AAGTCAGCTC AAGCAGTGTT
          AATGAAGTAG GTTCCAGTAC TAATGAAGTA GGCTCTAGTA TTAATGAAGT
          AGGTTCCAGT GGTGAAAACA TTCAGGCAGA GCTAGGTGGA AACCGAGGAC
          CTAAATTAAA TGCTATGCTC AGATTAGGTC TTATGCAACC TGAAGTCTAT
          AAGCAAAGCC TTCCTGTAAA TAACTGTAAA CATCCGGAAA TGAAAAGGCA
          AGGAGAAAAT GAAGGCATTT CATACTTCGG TTGCATGAAG GCTGCCCCCA
          TGAAGGAAGC AAACGTCCGA GGACAAGGCA GCTTGGCCTA CCCAGGTGTG
          CGGACCCATG GGACTCTGGA GAGCGTGAAT GGGCCCAAGG CAGGCTCGAG
          AGGCCTGAAT TCCTTGGCTG ACACTTTTGA ACACGTGATA GAAGAGCTGT
          TGGATGAGGA CCAGAAAGTT CGGCCCAATG AAGAGAACAA TAAGGACGCG
          GACTTGTATA CTTCCAGGGT GATGCTCAGT AGTCAAGTGC CTTTGGAGCC
          TCCTCTTCTC TTTCTGCTTG AGGAATACAA AAATTACCTG GATGCTGCAA
          ACATGTCTAT GAGGGTCCGG CGCCACTCTG ACCCCGCCCG CCGTGGGGAG
          CTGAGCGTGT GTGACAGTAT TAGCGAGTGG GTGACAGCGG CGGATAAAAA
          GACTGCAGTG GACATGTCGG GCGGGACGGT CACGGTCCTT GAAAAAGTCC
          CCGTATCGAA AGGCCAACTG AAACAGTACT TCTATGAGAC CAAGTGCAAT
          CCCATGGGTT ACACAAAGGA GGGCTGCAGG GGAACCCAAC TTACAAGTTC
          TTCGAGCAGA TGCAGAACTA GACCCCCGCC ACAGCAGCCT CTGAAGTCGG
          ACAGCA-AAA CCATTGCTTC ACTACCCATC GGTGTTCATT TATAGAATAA
          TGTGGAAA-G AAACAAGCCC TTCCGTTTTA TTATTTACTC ATTATCGCCT
          TTCGACAGCC GTGC---TGT AACACAAGT- -AGATGCCTG AACTTGAATT
          AATATACAAA TCAGCAATGT ATTCTCTCTC TTTACATTCT GGTCTCTACA
          TTATTAATGG GTTTTGTGTA CTGTAAAGAA CTTAGCTGTA TCAAAC-TAG
          TGCATGAATA GATTCTCTCC TGATTATTTA TCTCGTAGCC CCTTAGCCAG
          TTGTATATTA TTCTTGTGGT TT-GTGACCC AATTAAG-TC CTACTTGAAA
          TATGCTTTAA GAATCGATGG GGGATGCTTC GTGTGAACGT GGGAGTGTAG
          CTGCTTCTCT TGCCTACGTA TTCTTTTCCT GATCACTATG CATTT-AAAG
          TT---GAGCA TTTTTAYGTA TTCCAAATGA TCTAGAGAA- TTTTTTT-CC
          ATGATTGCGT TTTACTGTAC AGGTTGCTGC TTCTGCTAGA TTTGTGATAT
          AGGAATTACA AGGATACACA TTTACTCCTT TGTTCTCTGC TGGAAACAAT
          GAGAACAGCA CTGAGGCCCA CGTAGGAATA AATGGAGAAG CCAACCTGGA
          TTTCCTCAAC ATTCCTTTGA CAATTCCTGA AATGACTGTA CCTTACACAA
          TGCTCACAAC TCCCCAGGTG AAAGATTTCT CCTTGTGGGA GAAAACAGGC
          TTGAAGGATT TCTTGAAGAC AACAAAGCAA TCATTTGATT TAAGTGTAAA
          GGCCCAGTAT AAGAAAAACA AAGACAAGCA TATCATCCCA ATTCCTTTTT
          ATGCAAAAGA TTTCCAGGTA TTGAGTACCC CAAATGATAT TTTCATTCCA
          GCCATGGGCA ATGTTACCTA TGACTTTTCT TTTAAATCAG GCATCATCAC
          ACTGAATACC AATGTTGGAC TGTATAACCA GTCAGATATT GTTGCTCATT
          TCCTAACTTC CTCTTCTTCT GTTACTGATG CACTGCAGTA CAAATTAGAG
          GGCACCTCAA GTTTGACGAG GAAAAGAGGC TTGAAGCTAG CCACAGCTTT
          GTCTCTGACT AACAAATTCG TGGAAGGCAA TCATGACAGT ACTATTAGTT
          TGACCAGGAA AAACATGGAG GCATCAGTGA CAACATCTGC AAAAGTCCAA
          ATTCCCATTT TGAGAATGAA TTTCAAGCAA GAACTTAATG GAAATACCAA
          GTCGAAGCCT ACTGTCTCTT CATCCATTGA ATTAACATAC GATCTCAATT
          CCCCTGAACT GTACTCTACT GCCACAGGGA CAGTCAACCA CAAACTCAAC
          TTAGAGAGCC TCACCTCTTA CTTTTCCATT GAGTCATCTA CCAAAGGGGA
          TATCAAGGGT TCAGTACTTT CAAGGGAATA TTCAGGAACT ATTGCCAGTG
          AGGCCAGCAC TTACTTGAAT TCCAAGAGTA CTCGGTCTTC AGTGAAGCTG
          CAAGGGGCTT CCAAAGTTGA TGGAGCACCA CATAAATGTT ACCTTCCTTT
          CCTGCCAGTT CCGTTCTGTC GTGAGGATGG ACTACATGGT CTACTTCAGC
          TTCTTCACTT GGATTTTAAT CCCCCTGATT GTCATGTGCG CCATCTATCT
          TGACATATTC TACATCATCC GGAACAAACT CAATCAGAAC TTTTCGAGCT
          CCAAAGAGAC AGGTGCATTT TATGGACGGG AGTTCAAGAC GGCCAAGTCT
          CTGTTTCTGG TTCTCTTCCT GTTTGCTTTG TCCTGGCTGC CTTTGTCCAT
          CATCAACTGT ATCACCTACT TTCATGGTGA GGTGTCACAG ATTTTTCTGT
          ACTTGGGCAT TCTGCTCTCC CATGCTATAA TTTTGCTCTC ATATACACCT
          TTATCTACCT CCATGTTTAC AGACTCATTA AAAAAACTTA CCCATAGTAA
          ACACATTCTA GCTTATATAG ATATCCACAC ATTTATTATC GGCAGAATAT
          ATTCAATGCA TGATACATCA ACATAACTAC CTAGTTAACT GACATTTCAT
          ATTTGTCCGT GCCTTTGTAC TGTCATATGA TTTCATTGTA ATCATCGACC
          TTATAACGTT TTAATACTCT ATTTCTATAC ATATATTTGT ACGCAAAACT
          TTCACTTTAT GGTGGAGGGT GGATATTCTT CTCTATGGTG TGCAGGCGAC
          GAGCAAACGC GCCTCAGCGT CTTAAACGAT GGGAGTGGTT ATATGCATGC
          TGTTTTATAA CTAAACTGGA CTCACAATTT ATTCCACAAA AACTAAATCC
          CTATGGCTCT CTGCGCACGG AATCGCCATT GGCTCACCTG CTCCTCGCAT
          GAGGCCACCC GTTCGCCTCT CATCAGACAT GTGTGCGGGT TTCTCTATCG
          TTCACCCTAT GACAAAACAT GTCAACACAC CTTGCTGGGC ATACACCTTT
          ACGCATTGGC CTACCAAAGA ATAAAAATAT GCTTTCACTC AGCACTGGCT
          ATATGTACAT GGATAACACC CACTGCTTCT CAATTGACCA GCTTTTAAGC
          ATCTTTATTG TCGGTCATAT CAAGCTAAGA GACAGAATCG AAATGGGGTT
          TAAAGTCTCC TTACACACTC TTATGTGGAG TTGCCTACGG ATCCTTCTAC
          GGTTTATCAA GACTATATGA ACGCAAACTC TAACAAGCTG GCCTTTCTAC
          CTGTGCACTC ATACGCGCTA AGACCGATAT TTTTGCCTCT GGCACCCGTT
          AACCATATAC ATAAGAAAAG CCCTCTATAA TCATAACGCT CTCTGGAGAT
          TTGCGGTATT ATTCTAAAAT ACCCACTCAC CCCAATACAT CCCATACTAA
          CTACGCCTAC GTACCTCTGG TTATCTGCCT GACTAACTAC TCCAAGCTAA
          CTAACACCTC AACTTTAATT TCAACTCTGG TATTCCACAT ATCACGTAAT
          CCATGTAATT TCGCAGCAAA CTGCTCACCT CTGAGCATTG CTGAAGGCTT
          CCAATCATTC TATTCAATAA TCTCGTACAT TCAACAAAGG CTATAACTTA
          TTCTTCTTAC ATACTTATCT GCCTATATAT ----AATCCA GATAATTCAT
          GTTAGCAAAT TTTTGCTTAT ATTCCTATGG CTCTATTACG TCCACTATTC
          TCCTCTTGCT GAGGATATTT TCTTTTGTAT ATACGCACAT CTAAAACATT
          ACCTGCAGAT GCCCATATCT CTGTTTGCGC TGGAGCGCCT GGCTTCCTCT
          GTACGTTCAA ACTAGGACGA TAGTCAAACT AACTCTCAAA TCTTTCCCCC
          TATATTTACC TACGGATACA AACTACTGTC GATCACCGCA CCATGCTATA
          TCGCTTTCGC TGCCTCTAAT AATCGTACAT GCTAGCTGCC TATATTTCCA
          ACCCTACACT CCTATACATC CACAGATGTA CCTGTATTTA CTGCAATTAC
          TACAAAAGCA TATCGGAAAA TTACTTCATA TATCTATAAA TATCTATCTA
          CATTCCCTCA AATATCTATT ACTTTATTAA CACCTATACT CTTATTTTTT
          CCGAGAGAAC AGCAAAGCTA ATCAGACGAC TCTATTATCT TATAGACTTG
          CCTGTATACC TTTATCTCAA ACATTAGTCA TAACTCTATA TCAATCGACC
          AGCCTACAAC CCGACTACCC TCTAGATACA GTTATGCATC TATAAATACC
          TAACGCTCAC TAGATGCTAA CCACTAAACA CCTCCTGGCC TGTATGCCCA
          TATTTAAATA GAGCATGCTG TAGATTCACA TATAGCCATA CAGCTCTGCA
          ACCCTCTATA TACATAGAGC TATCTACTGC CCTCGCTAGC AACAACTGAA
          CCTATTCGAT CCCTTCGTAC TACCTATCTC TACATCTCTC AACACAGAGT
          ACTAGACACA CCTGTATCCC ACGTTACACA CCTATATCGC TACCACCCAC
          ACAAGCCCAT GTGACTTATC TCCAGCGATG AATGTCTTCC TATACACCGA
          GGTATGCAGT TTCCACTGCA TTCGCTCCTC ATTATTGAAA TATCTATATA
          CCCATTCAGA CCACTTCTTC TCTATAGACC ACTCTCTTCC CCTAATCATG
          ACTATATTCC CGAAGCGCAA ATCCATACTC AAACTCAACC CATCCAGAAA
          ACCCTATACG TCACTATGCC TATATATACA TCACCCAATC TTTAGACCTC
          ACATAAATGC TTACCTTTAC AAACGCCTGC TCCTCTGTCT ATGCTTTGCT
          CCCACTAAAC TATCGAAAGC AGCCTAGATG GGTTGACCAT GGTCGCCGCT
          CCTTTCATAA TTTTCTGTGC ATACTTCTCT TTGACTGAAT GCCTCTCTCC
          CTCCTGGCTC CAACGAAACT ACACATCTAC ATGCCTCTCT ATTCCTCTGC
          GCAGCTGCTA GATGACGAAA GGCTGATGAC GAAAGATTTA TGTCATGTCT
          ATTGCTGGCA AGAACAGCAA AAAAGTTACT TTTCGCTGCA CGGAGAAAGA
          CTTGGTAGGA GATGTTCCCG AAGCCAGATA TGGTCATTCC ATTGATGTGG
          TGTATAGTCG AGGGAAAAGT ATAGGTGTCC TCTTTGGAGG ACGGTCATAC
          ATTCCTTCTT CCCAAAGAAC CACAGAAAAA TGGAATAGTG TAGCTGACTG
          TCTGCCCCAT GTTTTCTTGG TGGATTTTGA ATTTGGGTGC TCTACATCAT
          ACATACTTCC AGAACTTCAG GATGGGCTAT CTTTTCATGT CTCTATTGCC
          AGAAATGATA CCGTTTATAT TTTAGGAGGA CATTCACTTG CCAATAACAC
          CCGCCCTACC ARCCTATACA GAATAAAGGT TGATCTCCCA CTGGGTAGCC
          CAGCTGTGAA TTGCACGGTC TTGCCAATAA CCCCATCTAT ATATATTCAC
          GTATTCGGAC ATATGTCTAC AGTCCATGCT CTATTGATGG TTGAATAAAT
          CTGCGTATCC ATCTATAAAC CAACCCCGGC ACGAGCTCAC AATATTCTAC
          CAGCACGCTC ATCTCTATAT GGATATATAA CTACTTTCGG GATGACATTC
          AAATCCAACC ATGCTCGGCT GTACATGCCT ACATAACTGG ATGCCCTTCA
          TTTGGTCCGA GTACCAGGAT TCCTTCTCGG ATATCTCTAC TGCAAAATGC
          CCCTTCGTCT TACAATTCCC TCATAACCAA CTTTATACAT GCATGCTCGT
          CTATGGGGTG GGGGCTAACA ACCACTCGAA ATCTGCTATC TCATGCCAAT
          GGTGATGCGC ATCTACTAAA CCACCTATAT CTAACTACAT TAATGCATAC
          CTAGACTTAT CTTTATCAAA TCTCACACAC CTTCCTTCAA ACTGAAAACT
          CCCTATACTC CTATCTGTCT ATATTCCTGG GGCTCCCCCT TCGGTTGCCC
          AATGATATAT CAGACTACAA AAGAATATAT CTCCACTTAT GCATACGCCT
          TTAACTTATT TAATCGCTTC TAACACGCCT ACATTTCCTC GTAAAAATAA
          ATAATGCATT GAAGGCAAAA ATATCTCTCC CCCTATATAT TCACATCTCT
          CCATACCCAT ATTCATTTGA TAATTTATAT AAATATTCCT ATATCCATCT
          CTGCGTGCTT CTACTTGTGA CGAAGTCTGG TAATCACTCG AAGGCCAAAT
          GTGGCCTAGG CTCTCACCAT GCGAGCGTAA CTTTACAAGA CCCTCGCCCT
          ACTCTCACAC ATTTATATGC CCATCTGCTT GCTTGCCTAC ATTGGTCCCT
          CCATCCTACC CTATAAATAA CTGGGTTTTT ATCTGCATTC AGCTGCGTTA
          TCATCTTGTC GGTGGCTCAA TCAATAGCCT ATGGGCTTCG GCGTGCCAAC
          ATTCTAGAGT ACCTGCATAT CTCTTCGTCT CTATAAGGTC TTACCTTCAC
          CTATATACCA GACATTTGCT ATTTCCGCTG CCCTGCATAT TGTTATTCAC
          CTGCGAACAA CGGCCCTTGA CTACGAGGGA TCGACTGTTC GGTTAAGTGA
          TAGCGCGGCC TTGCATTTTT TTGCGATAGC AAATATATAT AAATCTACAC
          CTTTTTTTGG GCTTCAAACC TAATCCGACT TAGTATAATT ACGTAAACCT
          GCCTACATCT TTCTTGATCG GCTCTACCCG TTCGTAGACA CTATCACTCT
          TGAAAATTCT CCCTACCTGC CTTGATTGCA GTACCTCCAT ATTCGCAGAT
          CCCCCAACTA TCACTCTCCA AACAAACACC ACCCACCACG TCAACAACCT
          ACCCACTGCC AAACCCAGAG ATCACACAAA TACAATATCT AACTTCATCA
          TGCCCTAACT AATAAACACA TTCCCACCAC AAACCCCGGT ATCACCATAA
          CCCAAAGTCA ACTCCGAACA ACCATACCCG ACCTTCTACA CTCACAAACA
          TTACAGATAG CCTCCCCCAT GATACCCAAA TAAATACGTC AAGTACAAAC
          CAACCACTAT CGCAAATCCA TATCTAAACC GAAAACCACA GTCCCACAAC
          TACCACCCGA CCACACACAA ACACCACTCC AATGACACCC TCATCATAAT
          ACCATCTCCA CTGATTAAGA TACAAGACCT CAATAACAAT AAGCCCAACC
          CACACCATCC GGTCCCACAA ACCCCACAAA CCCTATACCA CATGTATCCA
          TACCGTCACA TTCTACCAAA CTTAGCACCC CTACCCTAAA CACTCAAAAC
          GCAATGCCCA AGAGCCTAAC TACACAACAT ACCCCCACCC TTCCCCAGAA
          CAAACGAGCA AAATACGAAT AAAACCTCTC AAAACTCCTA ACATAATCCC
          CCCCACGCAA AT--TCCGAG CAATCCCCGC CTATTAAATA CACCGACCAC
          CAGTGAAAAT AAAAAACGCC TTAATCACCT CTCCCTTTAA CAAGACAAAG
          CCACACCCAA TGCCAAAACA AACACCATAT ACAAATAAAA ATACCAACAA
          CTTCACCGGA TAACTCCTTA GTCTGCCTGC AATTCCCACA GACTCCTAGC
          CGCAACTAAA CACCCCTCAA ATAGAGCAAT TACTGGACGC ACAAAACTGA
          CAGCCAGGAT TCTTACGGTT CTCGGCCTAC AAAGATACCA ACCTGCCCCA
          TTTAACCTTG TAAGTAGAAC CTGCCCTCCA GCGGGCAGGT AGCGGGCCAC
          GGTGAACAAG CCACCAATAG TCTAACTTTG AAAAATATTC CAGCATCAGT
          TTGACAGCGA GGACACACTA TAGGAGCAAG CGTATTGTTT CGATATGCAC
          ACAAACGCGC CGCCCTAGGT TCTGACAACG CCCAAACAGG CTGGAGTTTT
          TAAAAACAGA AAAAAGCTTC TACAAACCGA TATCAAAAAC TTACGAGCAA
          CCCACCCCCT CACAAACGCA TACAAACATC CACGCTACAA TACACTGATA
          CAAACCCCAT ACCCAAAACA CCCAACTAAC CACAACCAAT CACCATAAAG
          CATCACCATC AAAACCTCAC ACACCAATAG AAAAAAAACT CCCCTAACTA
          AGCACCCGCC TGAGCATCTA ACGAGTCACG AACTCAACAA ACAATCAAAC
          CATACAGGCT TCCGACGAAA ACAACCCCCA ACAACTTAAA ACCACCCCCA
          GTAGAAACAA CACACACAAA ATAAACTCTA TAACTCCAAA TCAACAAAGC
          ACAAAATACA CAACACCAAC CCAAAATCTA ACCTCAACAC CACCTAACAC
          ACAACACCAC GGAAAAGCAA TAAGCGAAAC AAAAAAAACC ATAATCGCAA
          ACTAAAAATT ATTAAACGCC AAAACACCCA CACCCAAACG CCAACCAAAG
          AACATAAATC TAAAACCCGC AACCACAAAT CAAGGTATTC CAATCATCCC
          ATCAAAGAGA AACCAACAAA CCCAACCACA ACCACCAAAC CAACAAAGAT
          CACACTACTT ACACACATAA CCGCAACCCC TACAAGACAA AAACATCCAC
          AACAGTACAA CCACACAACA CAACACAGCA CTCTAACAAA CACCCACAAC
          TTAACAAACT CAAAACAAAT CCCAAACCTC ATCCGAAAAA CCAACCAGCA
          ACACTACCAA ACTCCCAACC CGCCACCGAT CCATATAACC CCTCAACGAG
          ATACAATGAG CAACACCAAA TTAAACCACT AACATAATAC ACCCAACTCT
          AAACAAAGGT TTGGTCCTGG CCTTCCTATT AGTTTTTAAT AAGATTATAC
          ATGCAAGCCT CCGCGCCCCG GTGAAAATGC CCTCCAAATC CCAA-TAGTC
          GATTAAAAGG AGCGGGTATC AAGCGCACTA AACAAGTAGC TTACAACGCC
          TTGCTCAACC ACACCCCCAC GGGATACAGC AGTAATAAAA ATTAAGCTAT
          GAACGAAAGT TCGACTAAGC TATATTAAAC CTCTAGGGTT GGTAAATTTC
          GTGCCAGCCA CCGCGGTCAT ACGATTAACC CAAACTAATA GGCCCTCGGC
          GTAAAGCGTG TTAAAGA--- --TCAGCCCA CACTAAAGCT AAAACCTAAC
          CAAGCCGTAA AAAGCTACCG TTAACATAAA A--TAAACTA CGAAAGTGAC
          TTTACTA-AT T-CTGACTGC ACGATAGCTA AGACCCAAAC TGGGATTAGA
          TACCCCACTA TGCTTAGCCC TAAACATAAA TAATTCACGT -AACAAAATT
          ATTCGCCAGA GAACTACTAG CAACAGCTTA AAACTCAAAG GACTTGGCGG
          TGCTTCACAC CCCTCTAGAG GAGCCTGTTC TATAATCGAT AAACCCCGAT
          AAACCTCACC ACTCCTTGCT AATACAGTCT ATATACCGCC ATCTTCAGCA
          AACCCTT--A AAAGGAACAA AAGTAAGCAC AATAATCACT ACATAAAAAA
          GTTAGGTCAA GGTGTAACCT ATGGAGTGGG AAGAAATGGG CTACATTTTC
          TAAA-TTAGA ACA-ACC--- -ATACGAAAG TTTTCATGAA A-TTGACAAA
          CTAAAGGTGG ATTTAGTAGT AAG-CTAAGA ATAGAGAGCT TAGCTGAACC
          GGGCCATGAA GCACGCACAC ACCGCCCGTC ACCCTCCTCA AAT--AAATG
          CTACAAGTAT AGAGGAGATA AGTCGTAACA AGGTAAGCAT ACTGGAAAGT
          GTGCTTGGAT AAATATACAA ATCGAAACCA CCCTATAAAT ATAAAGTCTT
          ATGACTCCAC CCTCAAATTC GCTGTGAATT GGTCCTCTGG ATTGCTATCT
          CAATTTACGG TTTTCTGCAT CATAACTCGA ACACACGCTT TCTCGTACCA
          ATTGCGGAGT AATAGGTGAT ATCGTACTCA GCAAGGGCTC ATTTTTATTG
          CTTAATCAGT GGCGGGCTTA TAGGTCTAAC TTACGAACTG AAATGGATAT
          CTTTTTACGT ATGCACGCTT ATGGTAGTCT CCTGGGCAAT TCTTTGGGGC
          ACGTATACAA CTCTTCGCAT CCTAATGGAC GACTGTCATG ATTGGGGGTT
          TCGTGAAAGC ACTTACCGTT TTGCTTCATT ATCTCCTTGT GTTTGCCTGC
          GCGTCACTCT TTCTCAGAAC GGTCAAAACC TCGGATACTC GATCGAAAAT
          CCTTCACCTA TAACATAAGA ATCTGGGCCT CTCTATCTGT CTACCTTTGT
          CTTTTCCCGA CTTTGGGACC GAAATAATCC GCAACCCTAG ACCCCCCAAT
          AACCGATGTA TTCTTTGCTA GCATTTCGTC ATCCAAAACT GGGGGTCTGC
          CTGTCTTCAT CTATCTGCAT ATCCCTCTCA ACTCAACACG GGATATTTCG
          CCATAGCATG CTTTTGCTCT GTGCGACTCT ACCTACTGAT GGGGCACCGT
          GACACCTAAT ACATGGCACT GCTCATCTTA TTATATCTTT GTCTATCCAT
          GCAGATATGA AAAAATCTAA TGAGCCTGGA AGGCATGAGA GCCCGAGACC
          TTGATGACTA CCTGAATGGC CCCTTCACTG TCGTGGTGAA GGAGTCTTGT
          GACGGAATGG GAGATGTGAG CGAGAAGCAC GGGAGTGGGC CAGCAGTTCC
          AGAAAAGGCA GTTCGGTTTT CGTTCACGGT CATGAAAATT ACTGTAGCCC
          ATGGCTCAGA AAACGTGAAG GTGTTTGAAG AAGTCAAACC CAACTCCGAA
          CTGTGTTGTA AGCCCCTGTG TCTCATGCTG GCAGATGAGT CTGACCACGA
          GACCCTGACG GCCATCCTGA GCCCTCTCAT TGCCGAGAGG GAGGCCATGA
          AGAGCAGCCA ATTAATGCTT GAGATGGGAG GCATCCTTCG GACTTTCAAG
          TTCATCTTCA GGGGCACTGG ATATGATGAG AAACTCGTCC GGGAAGTCGA
          AGGCCTTGAG GCTTCTGGCT CAGTCTACAT TTGTACCCTT TGTGACGCCA
          CCCGCCTGGA AGCCTCTCAG AATCTTGTCT TCCACTCCAT CACCAGAAGC
          CACTCTGAGA ACCTGGAGCG CTATGAGGTC TGGCGTTCCA ACCCATACCA
          CGAGTCGGTG GAAGAACTGC GGGATCGGGT GAAAGGGGTC TCATCGAAAC
          CTTTCATCGA GACTGTCCCT TCCATAGATG CACTCCACTG TGACATTGGC
          AATGCGGCTG AGTTCTACAA GATTTTCCAG CTAGAGATAG GGGAGGTGTA
          TAAGAATCCC AATGCTTCCA AAGAGGAAAG GAAAAGATGG CAGGCTACAT
          TGGACAAGCA TCTCCGGAAG AAGATGAACC TGAAACCCAT CATGAGGATG
          AATGGCAACT TTGCCAGGAA GCTCATGACC AAAGAGACAG TTGAAGCAGT
          TTGTGAATTA ATTCCCTCTG AGGAGAGGCA CGAAGCTCTG AGGGAGCTGA
          TGGACCTTTA CCTGAAGATG AAGCCTGTAT GGCGATCATC GTGTCCTGCA
          AAAGAGTGCC CAGAATCCCT CTGCCAGTAT AGCTTCAATT CACAGCGTTT
          TGCTGAGCTC CTCTCTACCA AGTTCAAGTA TAGATATGAG GGCAAAATCA
          CCAATTATTT TCACAAAACC CTGGCACACG TCTACCACAA CCAGCTACAA
          TGTAACCAGC CTGCCCTACG GGCCTTCGCC TCTATACTCG GCTATATTGT
          TCATTAATCA TTACTCTATC TGGCTACACA AACCTACATT ACATGTGCGG
          AATGTCGGAA GACTTCAGGC ACAACCCATG TCAAAGGTTC GTAGGATATC
          TTTATGTTCG AGTTTTTTTG CGGTTTTTGG CTTTACATCA GCTGCCCACC
          CGACTGGGGT GTGCCCCACG GATACCCCTA ACCATGAGTC CCTCTAAACT
          CGTCTTTGCT CGGGTTCATA CTGGCCACAA GCTATGAGGA ACGAACAATC
          TCAGCCTTTA TACATTCCTG GGTTATTACT TCTCAGCTCG ACATAGAACC
          CTTACATTCG AGGATTAGGT CACTTTTATG CACGGTTCAG GCTCAGTATA
          TGGTCACTTT TATGTTGTTA TCGCACTAAT TCATTACTCA ACACATTGGT
          TGAGCGCGCT GTATGCATTG TGAGTGTTGC TTTCTTAGTT CATTATGTGG
          GTCATGCTAC CCTCAATGGC TCAGAGCACT CCCATATGAG ATTCTCATTC
          AGACAACTTA TATGTTTCTA TAGTCTTGTC TTAATATTCC TATCTACACA
          ACTACCAACA GACATGAGCC AGAGTGAACG TTGACATCTC CGCATATTTA
          TCTATGCCTC CTCTTCGATC TTAATATGAG AATAAAACCT CTTACGTAAA
          CATGGCACAT GTATGAGTAG ATAACGATAG AGACTAATTG ATCTAATATC
          CACCAGACTA ACCGGGACTC GCTCTGAGTG AAACGGTGTC TCCATGAATA
          CATCGATCTA TTCTCGAGAG TCTCATCTGG CGTCCTCCTG GCTAAACGAG
          CATCCGGCGC TAACAACACC TATGCATCGC CGGCTTATAG GCATGTCGAA
          TTGGGTCAAC AAGTTATCCA TGTCTGATTG TCCCTTCCAT TGAAATGTCA
          CTCATCTTAA TTTATAACGT GTTTTTCACA ACAAAGAATG GACCTTATTC
          TTTGGGCTGG CGGATGTGGA CGCCTAGCTT TATCGGCGAC TGGCACCGGG
          CCTCTGGGAG ACAATTAAAG TATGTACGCC AGCTTGTATA TTTTTATGTA
          TCCATATATG GGGTTGGAAT GCTGTCCCTA TATGGGCCCG AATGCTTCCC
          GATAAAAATA GTTTGCTTTC CCCTCTTCTC TCTCTGCTCT CATGTGAGCG
          GGCGGACGGT GACGTTACCC CCTGCGGAAC TGCCAGCGGG CTCGTGACTA
          CATTTTCCTC ATTGCGGGTT CTCATCTGGG CATAATTATA CACATATAAA
          TAACCCCGCA TTCCATACAA CCCCTTTGTT GTCGTTTATA CGCGTCTCTC
          TTTTCCTCCG TCTGCGCGGA TACATTTCTA CGACGAACTA AACACTTTTG
          ACCGCGGGGG GGACCATCTT ACACACTTTT GTTTTGGCAC CGAGTTAATC
          TATCTCCGGT TGGATATTCC AATGTACTAT ATCGGAAAAG ACCTTGGTAA
          TGGATGTTGG CATATTCATG GTTCTGGTTA TGTTGGCCAC AATTTACGTG
          GATGAGTGAA CCGGCTATTA CTCGCACATA TATGCATCCA CGGGTAAGTT
          TAGTGCTGCA CCTCAGGGGA AATAATGTCC CGCATTTTGG CCTGGTTATT
          TCTTTACGTG GGGCTACGGA TGTCTGCAAT CTCCTGAATG TCTCAGAACT
          ATAGTGTGCC ATTCATAGTT TTCATGGGCG TTTGCATATG GGGTTGTCAT
          GTTCCCTTTT CGGTAACCTG AGAACTGGCA AATCATTACA TATTTGTGGG
          TAAATACTTT TCCCACATTC TGGCTTCGGA TCCCGCGTAT CGATACCGAG
          CTAACACTGA AACGTTCTCA TGGTCTTATT CCTACGCGTA TTTATGTTTA
          TATTGGAGCT TGCTCAACGG AGTGCGCGTG ATTACACACA AATGATGCTC
          AGGTGCCCCC CTACAACTTG AGACCACTAG TGTCTAATAA TCCCATTGAA
          CTCACTGCTA TATATTTTCA TATCTACCTT TATACTTCAC TAAGTTCAAC
          ATATTCCACA ACCGACCAAC AGCCTCTTTA AAAAGGCCCT GGAGAAATGG
          CTCCATGTGT CTATGTTTTT CCAGATCTTT CCTCCCGACG CTATAAAACG
          CTACTCATCA CATGCTATCA TTACTCAACA ATTTTCATCA AACAAAGGCA
          ACTGGCCTAT CTATTCCTAT CTTTATGGTC ACAACTCTGG CTCTCCCATC
          TTACCCACAC CACTTCATAA CTGGATGCAT CCCTTGGCGG ACGTATACGG
          TTCGCAAAAC AAGCTCCTGC CATTCTCCCA GGACCCCTCC CTATCCATCT
          GTATATGAAC ATAGCTTTAT CACCATGCTT GCGTCGCTAC GCAAATACGC
          GGCACTCTAT CACTATGGGG GCACCTGCCT ATGAATAGAC ACACGCTTAT
          ACTTATATCT ATCTCTACAT CTGATTGCGT GCCTATCAGC TAGTTTACCT
          CTGTAGCTTA CTCAGAAAAC TAGCCCAACT AAAATCCCAT CCACAAATCA
          AAACTATTCA CCACAGCAAC ACACATCCAC ACACCAAACC CCGCACCCAC
          CTTTCATATC ACCCCACGTA AAGGTTCCCA CAGAACCCTC CACCCATAAC
          GCCCAGAAAA ATAAAACTCT AAAACCTCAC CTAAACAAAT AACAACAAAC
          CCCTCCAACA AAAAAACCAA CACAAAACCC CGCACCACAC ACCGCTATAT
          CAATACCTAC AAAAGACACC AAACCCCCCT CTCACCAATC ACAACCACCC
          ACAACCCCAA AAAACAACCT TCCCCACACC AAAAAAGGCG CCCACACATA
          AACATAGAAC AAAACACCTT CTTAACATAC TACCAACACT CCCCATCCAA
          AAGCCACTAC TACCCTAACA AACCACTCGA CCACGACCTC AACAGGACCT
          CCCGTACAAA ACTCAATACA TCTTATCAAC GACTGCCCCA AAACCCCTTC
          ACTCCCCAAC CCGGAACAAC ATTTTACTAA CATATTCCTA CAAAATCATC
          TCAAAACCGC ATAAACTCCC ACTCCAAAAC AACTATTCAC CCATCCTCCC
          GAAACTAGCA CCTATCATAC CAAGAATCCA TCCTCCTACC CACATCACAG
          AACACATCTA AATGACCAAA CAATACTCTA GGAACCTTCA AATATATCAA
          ACCTTACGAC GATCCATAAC AAAGAAAAAC ACTCCACCTC AAAGACCCAG
          CGCTTTCGCA ATAATGACAC TACACCACGC TCACGCTAAG AGCAAAAGAA
          ACCAACCAAA AACCAACAAA TACCAACAGT AAAATCTCAA AACGACAACA
          AAAGCCTACA ACTTACTCCA TCCTAGCAAC CCGGATCAGT AGCATAGATC
          ATTGTTCTTT GGTCAATAGA CCCTTCACCA AAAATCCAAA TCATCCATCC
          CTATAATCCA AGCCATGCTG CAAGCAATAT TTAACCAACC ATCACAAACC
          AAAGCCTAAA ATCGCGACTT TCATGCGTTA GATATAGTCC CTGATAATTT
          GTCCCCCCTT TAACTAGTAC ATAGCGACAA CGAGCGAGAA ACAATCCCGA
          TACACGTAAC CCTCAATTTC GTATACACCG TCAGTTACAA ACAACACTCC
          CTAGAAATTT TAAATAAAGC CCCGCCTAAC CTACTAGGCC CAAACCTACT
          ATTATGAATA ACCAATCTTG CTCGATACAA ACGCTCCATA GGCCATCAAC
          CAAACTCTTC ACTAAATCTT TAAAAAACTT GCATCTACCA CGCTACCCTA
          AATCCACGCA ACCAACTCAC CATAAAATAA CCCTACCCGA ATACCTGCAC
          TACAGGAAAA CACAATCATG AAAAATAATA TTCAAGTATC TTTCATAGCT
          CCAAAAGAGA TAATACCACA CACACACCGT GAACTACCCA ACAAAACGAA
          AACTACAAAA CTCCGTGCAC CAAGGTCATG ACCAGGGGCT CCTGGCAGCT
          CAGCCCTGCT GACCCAGAGC ACGTGACAGC TGCCCTTTAC CAGCCAAGCG
          CCTCC---GA GATGCAACTG AAGCGCATGC CTCGCATCAG GAGCCTAATC
          CAAGCCCAGA AAGGGACAGA GCCTGGCATG GATGAGGCTG GAGAGATGGA
          GCAGAAGCAG CTGCAGAAGA GGTTCGGGGG CTTCACCGGG GCCCGCAAGT
          CGGCCCGGAA GTTGGCCAAC CAGAAGCATT TCACATCACA CCATATTCAA
          CTTCCCATAG GACAAGAAAG GACTCTAAGA AATATTATTA TTACTCGACC
          AACACCTCCA ACACAAGTCC AAAAACCATT ACAAAACACC CACAAATACC
          TGGAGCCATT CACTACACAC AAAGCTTTAT CAACCACAAT CCCTACTCCT
          AACTTCCCTC GTTCTATCAC CTACTCCAGA ACATATCTCG GACCGCAGAC
          CAGCAACAGT AGTATGAATC TCCAAAATGC AAACTGAGGC AGCAAAACCT
          CCCAGCATCA ACAGATCACC CCCAACCTTC CCAACCCAGA TGTCATGCAA
          GACGGC-TGT TGCCTTTTGG GTTTCCTTTA TGTACAGACA AGATGTTATA
          CCTGAACCCA CAGCGACTTA CATATGTCTG TGTAACACTT TGAGTATTGG
          GTTTCTTTGG CCAACCAAAA GTAGCTCCGA ATCCACCAAA ATTACTATCC
          CAGTGAGGCA GAGTTTAACC CTTGA-TATT ACAACTTAAA CATGTTT-GC
          TATAAAATAC CAGCCCATGT GCTGACCACG GGGGTGCAGA GCTCCTTGAA
          CGACCCTCGC CTGGTCATCT CATATGAGCC CAGCACCCTT GAGGCTCCCC
          GGCAAGCCCC AGCACTCACC AACCTCACAC AAGAGGAACA GCTTGCCCGG
          TTGCAGAAGG GCATCCGCCA CGAGGTTCTG GAGGGCAACG TGGGCTACCT
          GCGTATGGAC GACATCCCAG GCCAGGAGGT GGTGAGCAAG CTGGGGGGCT
          TCCTGGTGAC CAGCGTCTGG AGGAAGCTCA TGGGCACCTC TGCCTTGGTG
          CTGGACCTCC GGCACTGCAC TGGGGGCCAT ATTTCCGGCA TCCCCTACGT
          CATCTCCTAC CTACACCCAG GGAACACAGT CCTGCACGTG GATACCATCT
          ACAACCGCCC CTCCAATACA ACCACTGAGA TCTGGACCCT GCCCCAGGTC
          CTAGGAGAAA GGTACAGTGC CGACAAGGAT GTGGTGGTCC TCACCAGCGG
          CCACACGGGG GGCGTGGCTG AGGACATCAC TTACATCCTC AAACAGATGC
          GCAGGGCCAT CGTGGTGGGT GAGCGGACTG TGGGGGGTGC CCTGGACCTC
          CAGAAGCTGC GGATAGGCCA GTCCGACTTC TTCCTCACTG TGCCCGTGTC
          CAGGTCCCTA GGGCCCCTGG GAGGAGGCAG CCAGACATGG GAGGGCAGCG
          GGGTGCTGCC CTGCGTGGGG ACACCAGCAG AGCAGGCGCT CGAGAAAGCC
          CTGGCCATCC TCACTCTGCG CCGGGCCCTG CCAGGAGTCG TGCAGCGCCT
          GCAGGAGGCC CTGCAAGCCT ACTACACGCT GGTGGACCGC GTGCCCACCC
          TGCTGCACCA CCTGGCCAAC ATGGACTTCT CTGCGGTGGT CTCCGAGGAG
          GACCTGGTCA CGAAGCTCAA CGCTGGTCTA CAGACTGCGT CTGAGGACCC
          CAGGCTCCTG GTGCGGGCCG TCAGGCCCAA GGAAACCTTT TCTGGGCCTG
          AGGTCGGAGA CGATGACCCT CCGGAGGTGG TCCCCACAGT GGCCGAGGAT
          GAGGCTGTCC GGCGGGCGCT GGTGGACTCT ATGTTCCAGG TGTCCGTGCT
          GCCGGGCAAC GTGGGCTACC TCCGCTTTGA CAGCTTTGCC GACGCCTCGG
          TGCTGGAGGT GCTGAGCCCA TACATCGTGC ACCAGGTGTA GGTACTTCCT
          CTGGTCTTCT TAATGCTTCA GCACAGGTAA GCCTCTGACG TCTCTCAAAT
          CTGAGATGAT TAGTTTGCTG ACTCTTCTAG CGGGTAACAA GTTTAAAAAT
          AGTTC-TTGT TTGAAAAATT CTACCTTGCA A----TATTT CTAGAAGCTA
          AATCATATGA ATGAAATAGT TAGGAAAAGT TCTGGGGAAA A-CATT-GCA
          CTGATTTCAA AGAAGCAAAT TTAACAATTA TTTC-TC--- -----TTATT
          TTAGATATTT GGAATTTTTG TCGAGAGACA CTCCCACCTG ACCTCAAGGC
          CAAGTTTCTA CAGGAAGCGA GGTGGGTGAT AAAGTAACAA TCCCACAGTT
          GCACATACAA AGGGTCCCTC TGTGCGTGGC ATGAGGTAAA GTG--CTTGA
          CTTAATTCTC ACGCCCCCGC CCCCCGCACC GTGCAGGTGG TACCCCC---
          --------CA CTTAGTGCCG AGGGGTAGAG GCTCAGTGAC CCACCCAAGG
          TCACATGTCC AGGTCTGCTG GTCTCAGAGG CCATGCTCTC CTCTTCTGCT
          GCCTTCTCCC ATCCTCCCTC GGTCTCCCT- ---------G GGGTTCCCGG
          GGCTCT---- ---------- ---------- ------CCAG GATCCTGAAG
          CAGTACAGCC ACCCCAACAT CGTGCGTCTC ATNNNTCTTT GACTTGGACC
          TTGTTTATTA TGAACTCTAA TCAAGGCAGG AGATGCAGCA ATTCTACTAA
          TTGCCATGTG GACTCGTGGA AGGGACACTT GTGACCCTTA AGAATCCAGT
          TTGGCTTAGT GTTTGACATT GAATTGGGAA CGCTGTTCCA AGATTTGGAA
          TGCAGCCATG ATCACATTTA CCAAGCTTAC TTCAGTCTGC TTGTCAATAG
          CATGCAAAAA AAAAAAA--- ------TGTT TTGTTTGCCC TTTTGCTTCT
          ACTTTTTTTC AGGGAAGCTG CTAAAGAATG TCGACGTCGA AAGAAAGAAT
          ATGTAAAATG TCTGGAGAGT CGAGTTGCAG TGCTGGAAGT
CASPIA006 TGTCATATTC TTCTGCTATG GGCAGCTCGT CTTCACAGTC AAGGAGGTAT
          GGTCCC-ATG CTGGGTGCTG GGGACACAAG CGTTGGTTGG GTTGAGCCCG
          GCTCCTGTTC CAAGGGA--- ---GTCTGGA TAGCAGGCCC TGTGTCCTTG
          CAGGCGGCTG CCCAGCAGCA GGAGTCGGCC ACCACCCAGA AGGCTGAGAA
          GGAGGTCACA CGCATGGTCA TCATCATGGT CATCGCTTTC CTGATCTGTT
          GGGTGCCCTA CGCCAGTGTC GCANNCGTAA GTTCCGTGCC TTGAGACCCA
          CACCTCCAGG CTTAAATGAT CAAATACTTG AGCACAGATG GAC------G
          GGTTTGTCTT GATGGG-TAG GTTGGCATTC ACGAGGCAGC TGCTGACCTC
          CGATGTGCCT TGGTGACCA- ---CCTCTAA GCCGCCTTGG TGAGCCATCC
          CATTGTGAAT AATCTATTGG AATGATAAAG ATCACCATGC CAGCCAAGGG
          ATGTCGAGGG CTTTGAGATC TGCAAATTGT GTGGACCATA GACGATGCAT
          AACGTGAACA CTGTGAGTCT AATGACCACC TGAAGGAAAT TCTAACACTT
          TTCTCTCTCC CAGGCGGCCG AGGAATGGAA GTATGTTGCA GATCCAGACA
          AGGACTGTGC AACGGTCTGT GCCCACTCTG GGGCCTTAAG GAAACAAAGT
          CCAAAAGTCA CTCTTGAATG TGGACAGAGA GAAGAAAATC AGGGAAAGAA
          AGAGTCTGAA ATCAAGTATG TGCAGGCAGT TCATGCAACT GCAGGCTTTT
          CTGCAGTTGG TCAGAAAGCT AAGAAGCCAG GCAATGATGC CAAATGTAGC
          ATAAAAGGAG GTGCTAGGCT TTGTCAGTCA TCTCAGTTCA GAGGCAAGGA
          AACTGAACTC CTTATTGCAA ATAACCATGG AATTTCCCAA AACCCTTATC
          ATATACCACC ACTTTCTCCC ATCAGATCAT CTGTTAAAAC TCTATGTAAG
          AAAAACCCGT CAGAGGAAAG GTTTGAGCAA CATTCAATGT CACCTGAAAG
          AGCAATGGGA AATGAGAGCG TCATTCAAAG TACAGTGAGC ACAATTAGCC
          AAAATAACAT CAGAGAAAGC ACCTTTAAAG AAGTCAGCTC AAGCAGTGTT
          AATGAAGTAG GTTCCAGTAC TAATGAAGTA GGCTCTAGTA TTAATGAAGT
          AGGTTCCAGT GGTGAAAACA TTCAGGCAGA GCTAGGTGGA AACCGAGGAC
          CTAAATTAAA TGCTATGCTC AGATTAGGTC TTATGCAACC TGAAGTCTAT
          AAGCAAAGCC TTCCTGTAAA TAACTGTAAA CATCCGGAAA TGAAAAGGCA
          AGGAGAAAAT GAAGGCATTT CATACTTCGG TTGCATGAAG GCTGCCCCCA
          TGAAGGAAGC AAACGTCCGA GGACAAGGCA GCTTGGCCTA CCCAGGTGTG
          CGGACCCATG GGACTCTGGA GAGCGTGAAT GGGCCCAAGG CAGGCTCGAG
          AGGCCTGAAT TCCTTGGCTG ACACTTTTGA ACACGTGATA GAAGAGCTGT
          TGGATGAGGA CCAGAAAGTT CGGCCCAATG AAGAGAACAA TAAGGACGCG
          GACTTGTATA CTTCCAGGGT GATGCTCAGT AGTCAAGTGC CTTTGGAGCC
          TCCTCTTCTC TTTCTGCTTG AGGAATACAA AAATTACCTG GATGCTGCAA
          ACATGTCTAT GAGGGTCCGG CGCCACTCTG ACCCCGCCCG CCGTGGGGAG
          CTGAGCGTGT GTGACAGTAT TAGCGAGTGG GTGACAGCGG CGGATAAAAA
          GACTGCAGTG GACATGTCGG GCGGGACGGT CACGGTCCTT GAAAAAGTCC
          CCGTATCGAA AGGCCAACTG AAACAGTACT TCTATGAGAC CAAGTGCAAT
          CCCATGGGTT ACACAAAGGA GGGCTGCAGG GGAACCCAAC TTACAAGTTC
          TTCGAGCAGA TGCAGAACTA GACCCCCGCC ACAGCAGCCT CTGAAGTCGG
          ACAGCA-AAA CCATTGCTTC ACTACCCATC GGTGTTCATT TATAGAATAA
          TGTGGAAA-G AAACAAGCCC TTCCGTTTTA TTATTTACTC ATTATCGCCT
          TTCGACAGCC GTGC---TGT AACACAAGT- -AGATGCCTG AACTTGAATT
          AATATACAAA TCAGCAATGT ATTCTCTCTC TTTACATTCT GGTCTCTACA
          TTATTAATGG GTTTTGTGTA CTGTAAAGAA CTTAGCTGTA TCAAAC-TAG
          TGCATGAATA GATTCTCTCC TGATTATTTA TCTCGTAGCC CCTTAGCCAG
          TTGTATATTA TTCTTGTGGT TT-GTGACCC AATTAAG-TC CTACTTGAAA
          TATGCTTTAA GAATCGATGG GGGATGCTTC GTGTGAACGT GGGAGTGTAG
          CTGCTTCTCT TGCCTACGTA TTCTTTTCCT GATCACTATG CATTT-AAAG
          TT---GAGCA TTTTTACGTA TTCCAAATGA TCTAGAGAA- TTTTTTT-CC
          ATGATTGCGT TTTACTGTAC AGGTTGCTGC TTCTGCTAGA TTTGTGATAT
          AGGAATTACA AGGATACACA TTTACTCCTT TGTTCTCTGC TGGAAACAAT
          GAGAACAGCA CTGAGGCCCA CGTAGGAATA AATGGAGAAG CCAACCTGGA
          TTTCCTCAAC ATTCCTTTGA CAATTCCTGA AATGACTGTA CCTTACACAA
          TGCTCACAAC TCCCCAGGTG AAAGATTTCT CCTTGTGGGA GAAAACAGGC
          TTGAAGGATT TCTTGAAGAC AACAAAGCAA TCATTTGATT TAAGTGTAAA
          GGCCCAGTAT AAGAAAAACA AAGACAAGCA TATCATCCCA ATTCCTTTTT
          ATGCAAAAGA TTTCCAGGTA TTGAGTACCC CAAATGATAT TTTCATTCCA
          GCCATGGGCA ATGTTACCTA TGACTTTTCT TTTAAATCAG GCATCATCAC
          ACTGAATACC AATGTTGGAC TGTATAACCA GTCAGATATT GTTGCTCATT
          TCCTAACTTC CTCTTCTTCT GTTACTGATG CACTGCAGTA CAAATTAGAG
          GGCACCTCAA GTTTGACGAG GAAAAGAGGC TTGAAGCTAG CCACAGCTTT
          GTCTCTGACT AACAAATTCG TGGAAGGCAA TCATGACAGT ACTATTAGTT
          TGACCAGGAA AAACATGGAG GCATCAGTGA CAACATCTGC AAAAGTCCAA
          ATTCCCATTT TGAGAATGAA TTTCAAGCAA GAACTTAATG GAAATACCAA
          GTCGAAGCCT ACTGTCTCTT CATCCATTGA ATTAACATAT GATCTCAATT
          CCCCTGAACT GTACTCTACT GCCACAGGGA CAGTCAACCA CAAACTCAAC
          TTAGAGAGCC TCACCTCTTA CTTTTCCATT GAGTCATCTA CCAAAGGGGA
          TATCAAGGGT TCAGTACTTT CAAGGGAATA TTCAGGAACT ATTGCCAGTG
          AGGCCAGCAC TTACTTGAAT TCCAAGAGTA CTCGGTCTTC AGTGAAGCTG
          CAAGGGGCTT CCAAAGTTGA TGGAGCACCA CATAAATGTT ACCTTCCTTT
          CCTGCCAGTT CCGTTCTGTC GTGAGGATGG ACTACATGGT CTACTTCAGC
          TTCTTCACTT GGATTTTAAT CCCCCTGATT GTCATGTGCG CCATCTATCT
          TGACATATTC TACATCATCC GGAACAAACT CAATCAGAAC TTTTCGAGCT
          CCAAAGAGAC AGGTGCATTT TATGGACGGG AGTTCAAGAC GGCCAAGTCT
          CTGTTTCTGG TTCTCTTCCT GTTTGCTTTG TCCTGGCTGC CTTTGTCCAT
          CATCAACTGT ATCACCTACT TTCATGGTGA GGTGTCACAG ATTTTTCTGT
          ACTTGGGCAT TCTGCTCTCC CATGCTATAA TTTTGCTCTC ATATACACCT
          TCATCTACCT CCATGTTTAC AGACTCATTA AAAAAACTTA CCCATAGTAA
          ACACATTCTA GCTTATATAG ATATCCACAC ATTTATTATC GGCAGAATAT
          ATTCAATGCA TGATACATCA ACATAACTAC CTAGTTAACT GACATTTCAT
          ATTTGTCCGT GCCTTTGTAC TGTCATATGA TTTCATTGTA ATCATCGACC
          TTATAACGTT TTAATACTCT ATTTCTATAC ATATATTTGT ACGCAAAACT
          TTCACTTTAT GGTGGAGGGT GGATATTCTT CTCTATGGTG TGCAGGCGAC
          GAGCAAACGC GCCTCAGCGT CTTAAACGAT GGGAGTGGTT ATATGCATGC
          TGTTTTATAA CTAAACTGGA CTCACAATTT ATTCCACAAA AACTAAATCC
          CTATGGCTCT CTGCGCACGG AATCGCCATT GGCTCACCTG CTCCTCGCAT
          GAGGCCACCC GTTCGCCTCT CATCAGACAT GTGTGCGGGT TTCTCTATCG
          TTCACCCTAT GACAAAACAT GTCAACACAC CTTGCTGGGC ATACACCTTT
          ACGCATTGGC CTACCAAAGA ATAAAAATAT GCTTTCACTC AGCACTGGCT
          ATATGTACAT GGATAACACC CACTGCTTCT CAATTGACCA GCTTTTAAGC
          ATCTTTATTG TCGGTCATAT CAAGCTAAGA GACAGAATCG AAATGGGGTT
          TAAAGTCTCC TTACACACTC TTATGTGGAG TTGCCTACGG ATCCTTCTAC
          GGTTTATCAA GACTATATGA ACGCAAACTC TAACAAGCTG GCCTTTCTAC
          CTGTGCACTC ATACGCGCTA AGACCGATAT TTTTGCCTCT GGCACCCGTT
          AACCATATAC ATAAGAAAAG CCCTCTATAA TCATAACGCT CTCTGGAGAT
          TTGCGGTATT ATTCTAAAAT ACCCACTCAC CCCAATACAT CCCATACTAA
          CTACGCCTAC GTACCTCTGG TTATCTGCCT GACTAACTAC TCCAAGCTAA
          CTAACACCTC AACTTTAATT TCAACTCTGG TATTCCACAT ATCACGTAAT
          CCATGTAATT TCGCAGCAAA CTGCTCACCT CTGAGCATTG CTGAAGGCTT
          CCAATCATTC TATTCAATAA TCTCGTACAT TCAACAAAGG CTATAACTTA
          TTCTTCTTAT ATACTTATCT GCCTATATAT ----AATCCA GATAATTCAT
          GTTAGCAAAT TTTTGCTTAT ATTCCTATGG CTCTATTACG TCCACTATTC
          TCCTCTTGCT GAGGATATTT TCTTTTGTAT ATACGCACAT CTAAAACATT
          ACCTGCAGAT GCCCATATCT CTGTTTGCGC TGGAGCGCCT GGCTTCCTCT
          GTACGTTCAA ACTAGGACGA TAGTCAAACT AACTCTCAAA TCTTTCCCCC
          TATATTTACC TACGGATACA AACTACTGTC GATCACCGCA CCATGCTATA
          TCGCTTTCGC TGCCTCTAAT AATCGTACAT GCTAGCTGCC TATATTTCCA
          ACCCTACACT CCTATACATC CACAGATGTA CCTGTATTTA CTGCAATTAC
          TACAAAAGCA TACCGGAAAA TTACTTCATA TATCTATAAA TATCTATCTA
          CATTCCCTCA AATATCTATT ACTTTATTAA CACCTATACT CTTATTTTTT
          CCGAGAGAAC AGCAAAGCTA ATCAGACGAC TCTATTATCT TATAGACTTA
          CCTGTATACC TTTATCTCAA ACATTAGTCA TAACTCTATA TCAATCGACC
          AACCTACAGC CCGACTACCC TCTAGATACA GTTATGCATC TATAAATACC
          TAACGCTCAC TAGATGCTAA CCACTAAACA CCTCCTGGCC TGTATGCCCA
          TATTTAAATA GAGCATGCTG TAGATTCACA TATAGCCATA CAGCTCTGCA
          ACCCTCTATA TACATAGAGC TATCTACTGC CCTCGCTAGC AACAACTGAA
          CCTATTCGAT CCCTTCGTAC TACCTATCTC TACATCTCTC AACACAGAGT
          ACTAGACACA CCTGTATCCC ACGTTACACA CCTATATCGC TACCACCCAC
          ACAAGCCCAT GTGACTTATC TCCAGCGATG AATGTCTTCC TATACACCGA
          GGTATGCAGT TTCCACTGCA TTCGCTCCTC ATTATTGAAG TATCTATATA
          CCCATTCAGA CCACTTCTTC TCTATAGACC ACTCTCTTCC CCTAATCATG
          ACTATATTCC CGAAGCGCAA ATCCATACTC AAACTCAACC CATCCAGAAA
          ACCCTATACG TCACTATGCC TATATATACA TCACCCAATC TTTAGACCTC
          ACATAAATGC TTACCTTTAC AAACGCCTGC TCCTCTGTCT ATGCTTTGCT
          CCCACTAAAC TATCGAAAGC AGCCTAGATG GGTTGACCAT GGTCGCCGCT
          CCTTTCATAA TTTTCTGTGC ATACTTCTCT TTGACTGAAT GCCTCTCTCC
          CTCCTGGCTC CAACGAAACT ACACATCTAC ATGCCTCTCT ATTCCTCTGC
          GCAGCTGCTA GATGACGAAA GGCTGATGAC GAAAGATTTA TGTCATGTCT
          ATTGCTGGCA AGAACAGCAA AAAAGTTACT TTTCGCTGCA CGGAGAAAGA
          CTTGGTAGGA GATGTTCCCG AAGCCAGATA TGGTCATTCC ATTGATGTGG
          TGTATAGTCG AGGGAAAAGT ATAGGTGTCC TCTTTGGAGG ACGGTCATAC
          ATTCCTTCTT CCCAAAGAAC CACAGAAAAA TGGAATAGTG TAGCTGACTG
          TCTGCCCCAT GTTTTCTTGG TGGATTTTGA ATTTGGGTGC TCTACATCAT
          ACATACTTCC AGAACTTCAG GATGGGCTAT CTTTTCATGT CTCTATTGCC
          AGAAATGATA CCGTTTATAT TTTAGGAGGA CATTCACTTG CCAATAACAC
          CCGCCCTACC AACCTATACA GAATAAAGGT TGATCTCCCA CTGGGTAGCC
          CAGCTGTGAA TTGCACGGTC TTGCCAATAA CCCCATCTAT ATATATTCAC
          GTATTCGGAC ATATGTCTAC AGTCCATGCT CTATTGATGG TTGAATAAAT
          CTGCGTATCC ATCTATAAAC CAACCCCGGC ACGAGCTCAC AATATTCTAC
          CAGCACGCTC ATCTCTATAT GGATATATAA CTACTTTCGG GATGACATTC
          AAATCCAACC ATGCTCGGCT GTACATGCTT ACATAACTGG ATGCCCTTCA
          TTTGGTCCGA GTACCAGGAT TCCTTCTCGG ATATCTCTAC TGCAAAATGC
          CCCTTCGTCT TACAATTCCC TCATAACCAA CTTTATACAT GCATGCTCGT
          CTATGGGGTG GGGGCTAACA ACCACTCGAA ATCTGCTATC TCATGCCAAT
          GGTGATGCGC ATCTACTAAA CCACCTATAT CTAACTACAT TAATGCATAC
          CTAGACTTAT CTTTATCAAA TCTCACACAC CTTCCTTCAA ACTGAAAACT
          CCCTATACTC CTATCTGTCT ATATTCCTGG GGCTCCCCCT TCGGTTGCCC
          AATGATATAT CAGACTACAA AAGAATATAT CTCCACTTAT GCATACGCCT
          TTAACTTATT TAATCGCTTC TAACACGCCT ACATTTCCTC GTAAAAATAA
          ATAATGCATT GAAGGCAAAA ATATCTCTCC CCCTATATAT TCACATCTCT
          CCATACCCAT ATTCATTTGA TAATTTATAT AAATATTCCT ATATCCATCT
          CTGCGTGCTT CTACTTGTGA CGAAGTCTGG TAATCACTCG AAGGCCAAAT
          GTGGCCTAGG CTCTCACCAT GCGAGCGTAA CTTTACAAGA CCCTCGCCCT
          ACTCTCACAC ATTTATATGC CCATCTGCTT GCTTGCCTAC ATTGGTCCCT
          CCATCCTACC CTATAAATAA CTGGGTTTTT ATCTGCATTC AGCTGCGTTA
          TCATCTTGTC GGTGGCTCAA TCAATAGCCT ATGGGCTTCG GCGTGCCAAC
          ATTCTAGAGT ACCTGCATAT CTCTTCGTCT CTATAAGGTC TTACCTTCAC
          CTATATACCA GACATTTGCT ATTTCCGCTG CCCTGCATAT TGTTATTCAC
          CTGCGAACAA CGGCCCTTGA CTACGAGGGA TCGACTGTTC GGTTAAGTGA
          TAGCGCGGCC TTGCATTTTT TTGCGATAGC AAATATATAT AAATCTACAC
          CTTTTTTTGG GCTTCAAACC TAATCCGACT TAGTATAATT ACGTAAACCT
          GCCTACATCT TTCTTGATCG GCTCTACCCG TTCGTAGACA CTATCACTCT
          TGAAAATTCT CCCTACCTGC CTTGATTGCA GTACCTCCAT ATTCGCAGAT
          CCCCCAACTA TCACTCTCCA AACAAACACC ACCCACCACG TCAACAACCT
          ACCCACTGCC AAACCCAGGG ATCACACAAA TACAATATCT AACTTCATCA
          TGCCCTAACT AATAAACACA TTCCCACCAC AAACCCCGGT ATCACCATAA
          CCCAAAGTCA ACTCCGAACA ACCATACCCG ACCTTCTACA CTCACAAACA
          TTACAGATAG CCTCCCCCAT GATACCCAAA TAAATACGTC AAGTACAAAC
          CAACCACTAT CGCAAATCCA TATCTAAACC GAAAACCACA GTCCCACAAC
          TACCACCCGA CCACACACAA ACACCACTCC AATGATACCC TCATCACAAT
          ACCATCTCCA CTGATTAAGA TACAAGACCT CAATAACAAT AAGCCCAACC
          CACACCATCC GGCCCCACAA ACCCCACAAA CCCTATACCA CATGTATCCA
          TACCGTCACA TTCTACCAAA CTTAGCACCC CTACCCTAAA CACTCAAAAC
          GCAATGCCCA AGAGCCTAAC TACACAACAT ACCCCCACCC TTCCCCAGAA
          CAAGCGAGCA AAATACGAAT AAAACCTCTC AAAACTCCTA ACATAATCCC
          CCCCACGCAA AT--TCCGAG CAATCCCCGC CTATTAAATA CACCGACCAC
          CAGTGAAAAT AAAAAACGCC TTAATCACCT CTCCCTTTAA CAAGACAAAG
          CCACACCCAA TGCCAAAACA AACACCATAT ACAAATAAAA ATACCAACAA
          CTTCACCGGA TAACTCCTTA GTCTGCCTGC AATTCCCACA GACTCCTAGC
          CGCAACTAAA CACCCCTCAA ATAGAGCAAT TACTGGACGC ACAAAACTGA
          CAGCCAGGAT TCTTACGGTT CTCGGCCTAC AAAGATACCA ACCTGCCCCA
          TTTAACCTTG TAAGTAGAAC CTGCCCTCCA GCGGGCAGGT AGCGGGCCAC
          GGTGAACAAG CCACCAATAG TCTAACTTTG AAAAATATTC CAGCATCAGT
          TTGACAGCGA GGACACACTA TAGGAGCAAG CGTATTGTTT CGATATGCAC
          ACAAACGCGC CGCCCTAGGT TCTGACAACG CCCAAACAGG CTGGAGTTTT
          TAAAAACAGA AAAAAGCTTC TACAAACCGA TATCAAAAAC TTACGAGCAA
          CCCACCCCCT CACAAACGCA TACAAACATC CACGCTACAA TACACTAATA
          CAAACCCCAT ACCCAAAACA CCCAACTAAC CACAACCAAT CACCATAAAG
          CATCACCATC AAAACCTCAC ACACCAATAG AAAAAAAACT CCCCTAACTA
          AGCACCCGCC TGAGCATCTA ACGAGTCACG AACTCAACAA ACAATCAAGC
          CATACAGGCT TCCGACGAAA ACAACCCCCA ACAACTTAAA ACCACCCCCA
          GTAGAAACAA CACACACAAA ATAAACTCTA TAACTCCAAA TCAACAAAGC
          ACAAAATACA CAACACCAAC CCAAAATCTA ACCTCAACAC CACCCAACAC
          ACAACACCAC GGAAAAGCAA TAAGCGAAAC AAAAAAAACC ATAATCACAA
          ACTAAAAATT ATTAAACGCC AAAACACCCA CACCCAAACG CCAACCAAAG
          AACATAAATC TGAAACCCGC AACCACAAAT CAAGGTATTC CAATCATCCC
          ATCAAAGAGA AACCAACAAA CCCAACCACA ACCACCAAAC CAACAAAGAT
          CACACTACTT ACACACATGA CCGCAACCCC TACAAGACAA AAACATCCAC
          AACAGTACAA CCACACAACA CAACACAACA CTCTAACAAA CACCCACAAC
          TTAACAAACT CAAAACAAAT CCCAAACCTC ATCCAAAAAA CCAACCAGCA
          ACACTACCAA ACTCCCAACC CGCCACCGAT CCATATAATC CCTTAACGAG
          ATACAATGAG CAACACCAAA TTAAACCACT AACATAATAC ACCCAACTCT
          AAACAAAGGT TTGGTCCTGG CCTTCCTATT AGTTTTTAAT AAGATTATAC
          ATGCAAGCCT CCGCGCCCCG GTGAAAATGC CCTCCAAATC CCAA-TAGTT
          GATTAAAAGG AGCGGGTATC AAGCACACTA AACAAGTAGC TTACAACGCC
          TTGCTCAACC ACACCCCCAC GGGATACAGC AGTAATAAAA ATTAAGCTAT
          GAACGAAAGT TCGACTAAGC TATATTAAAC CTCCAGGGTT GGTAAATTTC
          GTGCCAGCCA CCGCGGTCAT ACGATTAACC CAAACTAATA GGCCCTCGGC
          GTAAAGCGTG TTAAAGA--- --TCAGCCCA CACTAAAGCT AAAACCTAAC
          CAAGCCGTAA AAAGCTACCG TTAACATAAA A--TAAACTA CGAAAGTGAC
          TTTACTA-AT T-CTGACTGC ACGATAGCTA AGACCCAAAC TGGGATTAGA
          TACCCCACTA TGCTTAGCCC TAAACATAAA TAATTCACGT -AACAAAATT
          ATTCGCCAGA GAACTACTAG CAACAGCTTA AAACTCAAAG GACTTGGCGG
          TGCTTCACAC CCCTCTAGAG GAGCCTGTTC TATAATCGAT AAACCCCGAT
          AAACCTCACC ACTCCTTGCT AATACAGTCT ATATACCGCC ATCTTCAGCA
          AACCCTT--A AAAGGAACAA AAGTAAGCAC AATAATCACT ACATAAAAAA
          GTTAGGTCAA GGTGTAACCT ATGGAGTGGG AAGAAATGGG CTACATTTTC
          TAAA-TTAGA ACA-ACC--- -ATACGAAAG TTTTCATGAA A-TTGACAAA
          CTAAAGGTGG ATTTAGTAGT AAG-CTAAGA ATAGAGAGCT TAGCTGAACC
          GGGCCATGAA GCACGCACAC ACCGCCCGTC ACCCTCCTCA AAT--AAACG
          CTACGAGTAT AGAGGAGATA AGTCGTAACA AGGTAAGCAT ACTGGAAAGT
          GTGCTTGGAT AAATATACAA ATCGAAACCA CCCTATAAAT ATAAAGTCTT
          ATGACTCCAC CCTCAAATTC GCTGTGAATT GGTCCTCTGG ATTGCTATCT
          CAATTTACGG TTTTCTGCAT CATAACTCGA ACACACGCTT TCTCGTACCA
          ATTGCGGAGT AATAGGTGAT ATCGTACTCA GCAAGGGCTC ATTTTTATTG
          CTTAATCAGT GGCGGGCTTA TAGGTCTAAC TTACGAACTG AAATGGATAT
          CTTTTTACGT ATGCACGCTT ATGGTAGTCT CCTGGGCAAT TCTTTGGGGC
          ACGTATACAA CTCTTCGCAT CCTAATGGAC GACTGTCATG ATTGGGGGTT
          TCGTGAAAGC ACTTACCGTT TTGCTTCATT ATCTCCTTGT GTTTGCCTGC
          GCGTCACTCT TTCTCAGAAC GGTCAAAACC TCGGATACTC GATCGAAAAT
          CCTTCACCTA TAACATAAGA ATCTGGGCCT CTCTATCTGT CTACCTTTGT
          CTTTTCCCGA CTCTGGGACC GAAATAATCC GCAACCCTAG ACCCCCCAAT
          AACCGATGTA TTCTTTGCTA GCATTTCGTC ATCCAAAACT GGGGGTCTGC
          CTGTCTTCAT CTATCTGCAT ATCCCTCTCA ACTCAACACG GGATATTTCG
          CCATAGCATG CTTTTGCTCT GTGCGACTCT ACCTACTGAT GGGGCACCGT
          GACACCTAAT ACATGGCACT GCTCATCTTA TTATATCTTT GTCTATCCAT
          GCAGATATGA AAAAATCTAA TGAGCCTGGA AGGCATGAGA GCCCRAGACC
          TTGATGACTA CCTGAATGGC CCCTTCACTG TCGTGGTGAA GGAGTCTTGT
          GACGGAATGG GAGATGTGAG CGAGAAGCAC GGGAGTGGGC CAGCAGTTCC
          AGAAAAGGCA GTTCGGTTTT CGTTCACGGT CATGAAAATT ACTGTAGCCC
          ATGGCTCAGA AAACGTGAAG GTGTTTGAAG AAGTCAAACC CAACTCCGAA
          CTGTGTTGTA AGCCCCTGTG TCTCATGCTG GCAGATGAGT CTGACCACGA
          GACCCTGACG GCCATCCTGA GCCCTCTCAT TGCCGAGAGG GAGGCCATGA
          AGAGCAGCCA ATTAATGCTT GAGATGGGAG GCATCCTTCG GACTTTCAAG
          TTCATCTTCA GGGGCACTGG ATATGATGAG AAACTCGTCC GGGAAGTCGA
          AGGCCTTGAG GCTTCTGGCT CAGTCTACAT TTGTACCCTT TGTGACGCCA
          CCCGCCTGGA AGCCTCTCAG AATCTTGTCT TCCACTCCAT CACCAGAAGC
          CACTCTGAGA ACCTGGAGCG CTATGAGGTC TGGCGTTCCA ACCCATACCA
          CGAGTCGGTG GAAGAACTGC GGGATCGGGT GAAAGGGGTC TCATCGAAAC
          CTTTCATCGA GACTGTCCCT TCCATAGATG CACTCCACTG TGACATTGGC
          AATGCGGCTG AGTTCTACAA GATTTTCCAG CTAGAGATAG GGGAGGTGTA
          TAAGAATCCC AATGCTTCCA AAGAGGAAAG GAAAAGATGG CAGGCTACAT
          TGGACAAGCA TCTCCGGAAG AAGATGAACC TGAAACCCAT CATGAGGATG
          AATGGCAACT TTGCCAGGAA GCTCATGACC AAAGAGACAG TTGAAGCAGT
          TTGTGAATTA ATTCCCTCTG AGGAGAGGCA CGAAGCTCTG AGGGAGCTGA
          TGGACCTTTA CCTGAAGATG AAGCCTGTAT GGCGATCATC GTGTCCTGCA
          AAAGAGTGCC CAGAATCCCT CTGCCAGTAT AGCTTCAATT CACAGCGTTT
          TGCTGAGCTC CTCTCTACCA AGTTCAAGTA TAGATATGAG GGCAAAATCA
          CCAATTATTT TCACAAAACC CTGGCACACG TCTACCACAA CCAGCTACAA
          TGTAACCAGC CTGCCCTACG GGCCTTCGCC TCTATACTCG GCTATATTGT
          TCATTAATCA TTACTCTATC TGGCTACACA AACCTACATT ACATGTGCGG
          AATGTCGGAA GACTTCAGGC ACAACCCATG TCAAAGGTTC GTAGGATATC
          TTTATGTTCG AGTTTTTTTG CGGTTTTTGG CTTTACATCA GCTGCCCACC
          CGACTGGGGT GTGCCCCACG GATACCCCTA ACCATGAGTC CCTCTAAACT
          CGTCTTTGCT CGGGTTCATA CTGGCCACAA GCTATGAGGA ACGAACAATC
          TCAGCCTTTA TACATTCCTG GGTTATTACT TCTCAGCTCG ATATAGAACC
          CTTACATTCG AGGATTAGGT CACTTTTATG CACGGTTCAG GCTCAGTATA
          TGGTCACTTT TATGTTGTTA TCGCACTAAT TCATTACTCA ACACATTGGT
          TGAGCGCGCT GTATGCATTG TGAGTGTTGC TTTCTTAGTT CATTATGTGG
          GTCATGCTAC CCTCAATGGC TCAGAGCACT CCCATATGAG ATTCTCATTC
          AGACAACTTA TATGTTTCTA TAGTCTTGTC TTAATATTCC TATCTACACA
          ACTACCAACA GACATGAGCC AGAGTGAACG TTGACATCTC CGCATATTTA
          TCTATGCCTC CTCTTCGATC TTAATATGAG AATAAAACCT CTTACGTAAA
          CATGGCACAT GTATGAGTAG ATAACGATAG AGACTAATTG ATCTAATATC
          CACCAGACTA ACCGGGACTC GCTCTGAGTG AAACGGTGTC TCCATGAATA
          CATCGATCTA TTCTCGAGAG TCTCATCTGG CGTCCTCCTG GCTAAACGAG
          CATCCGGCGC TAACAACACC TATGCATCGC CGGCTTATAG GCATGTCGAA
          TTGGGTCAAC AAGTTATCCA TGTCTGATTG TCCCTTCCAT TGAAATGTCA
          CTCATCTTAA TTTATAACGT GTTTTTCACA ACAAAGAATG GACCTTATTC
          TTTGGGCTGG CGGATGTGGA CGCCTAGCTT TATCGGCGAC TGGCACCGGG
          CCTCTGGGAG ACAATTAAAG TATGTACGCC AGCTTGTATA TTTTTATGTA
          TCCATATATG GGGTTGGAAT GCTGTCCCTA TATGGGCCCG AATGCTTCCC
          GATAAAAATA GTTTGCTTTC CCCTCTTCTC TCTCTGCTCT CATGTGAGCG
          GGCGGACGGT GACGTTACCC CCTGCGGAAC TGCCAGCGGG CTCGTGACTA
          CATTTTCCTC ATTGCGGGTT CTCATCTGGG CATAATTATA CACATATAAA
          TAACCCCGCA TTCCATACAA CCCCTTTGTT GTCGTTTATA CGCGTCTCTC
          TTTTCCTCCG TCTGCGCGGA TACATTTCTA CGACGAACTA AACACTTTTG
          ACCGCGGGGG GGACCATCTT ACACACTTTT GTTTTGGCAC CGAGTTAATC
          TATCTCCGGT TGGATATTCC AATGTACTAT ATCGGAAAAG ACCTTGGTAA
          TGGATGTTGG CATATTCATG GTTCTGGTTA TGTTGGCCAC AATTTACGTG
          GATGAGTGAA CCGGCTATTA CTCGCACATA TATGCATCCA CGGGTAAGTT
          TAGTGCTGCA CCTCAGGGGA AATAATGTCC CGCATTTTGG CCTGGTTATT
          TCTTTACGTG GGGCTACGGA TGTCTGCAAT CTCCTGAATG TCTCAGAACT
          ATAGTGTGCC ATTCATAGTT TTCATGGGCG TTTGCATATG GGGTTGTCAT
          GTTCCCTTTT CGGTAACCTG AGAACTGGCA AATCATTACA TATTTGTGGG
          TAAATACTTT TCCCACATTC TGGCTTCGGA TCCCGCGTAT CGATACCGAG
          CTAACACTGA AACGTTCTCA TGGTCTTATT CCTACGCGTA TTTATGTTTA
          TATTGGAGCT TGCTCAACGG AGTGCGCGTG ATTACACACA AATGATGCTC
          AGGTGCCCCC CTACAACTTG AGACCACTAG TGTCTAATAA TCCCATTGAA
          CTCACTGCTA TATATTTTCA TATCTACCTT TATACTTCAC TAAGTTCAAC
          ATATTCCACA ACCGACCAAC AGCCTCTTTA AAAAGGCCCT GGAGAAATGG
          CTCCATGTGT CTATGTTTTT CCAGATCTTT CCTCCCGACG CTATAAAACG
          CTACTCATCA CATGCTATCA TTACTCAACA ATTTTCACCA AACAAAGGCA
          ACTGGCCTAT CTATTCCTAT CTTTATGGTC ACAACTCTGG CTCTCCCATC
          TTACCCACAC CACTTCATAA CTGGATGCAT CCCTTGGCGG ACGTATACGG
          TTCGCAAAAC AAGCTCCTGC CATTCTCCCA GGACCCCTCC CTATCCATCT
          GTATATGAAC ATAGCTTTAT CACCATGCTT GCGTCGCTAC GCAAATACGC
          GGCACTCTAT CACTATGGGG GCACCTGCCT ATGAATAGAC ACACGCTTAT
          ACTTATATCT ATCTCTACAT CTGATTGCGT GCCTATCAGC TAGTTTACCT
          CTGTAGCTTA CTCAGAAAAC TAGCCCAACT AAAATCCCAT CCACAAATCA
          AAACTATTCA CCACAGCAAC ACACATCCAT ACACCAAACC CCGCACCCAC
          CTTTCATATC ACTCCACGTA AAGGTCCCCA CAGAACCCTC CACCCATAAC
          GCCCAGAAAA ATAAAACTCT AAAACCTCAC CTAAACAAGT AACAACAAAC
          CCCTCCAACA AAAAAACCAA CACAAAACCC CGCACCACAC ACCGCTATAT
          CGATACCTAC AAAAGACACC AAACCCCCCT CTCACCAATC ACAACCACCC
          ACAACCCCAA AAAACAACCT TCCCTACACC AAAAAAGGCG CCCACACATA
          AACATAGAAC AAAATACCTT CTTAACACAC TACCAACACT CCCCATCCAA
          AAGCCACTAC TACCCTAACA AACCACTCGA CCACGACCTC AACAGGACCT
          CCCGTACAAA ACTCAATACA TCTTATCAAC GACTGCCCCA AAACCCCTTC
          ACTCCCCAAC CCGGAACAAC ATTTTACTAA CATATTCCTA CAAAATCATC
          TCAAAACCGC ATAAACTCCC ACTCCAAAAC AACTATTCAC CCATCCTCCC
          GAAACTAGCA CCTATCATAC CAAGAATCCA TCCTCCTACC CACATCACAG
          AACACATCTA AATGACCAAA CAATACTCTA GGAACCTTCA AATATATCAA
          ATCTTACGAC GATCCATAAC AAAGAAAAAC ACTCTACCTC AAAGACCCAG
          CGCTTTCGCA ATAATGACAC TACACCACGC TCACGCTAAG AGCAAAAGAA
          ACCAACCAAA AACCAACAAA TACCAACAGT AAAATCTCAA AACGACAACA
          AAAGCCTACA ACTTACTCCA TCCTAGCAAC CCGGATCAGT AGCATAGATC
          ATTGTTCTTT GGTCAATAGA CCCTTCACCA AAAATCCAAA TCATCCATCC
          CTATAATCCA AGCCATCCTG CAAGCAATAT TTAACCAATC ATCACAAACC
          AAAGCCTAAA ATCGCAGCTT TCATGCGTTA GATATAGTCC CTGATAATTT
          GTCCCCCCTT TAACTAGTAC ATAGCGACAA CGAGCGAGAA ACAATCCCGA
          TACACGTAAC CCTCAATTTC GTATACACCA TCAGTTACAA ACAACACTCC
          CTAGAAATTT TAAATAAAGC CCCGCCTAAC CTACTAGGCC CAAACCTACT
          ATTATGAATA ACCAATCTTG CTCGATACAA ACGCTCCATA GGCCATCAAC
          CAAACTCTTC ACTAAATCTT TAAAAAACTT GCATCTACCA CGCTACCCTA
          AATCCACGCA ACCAACTCAC CATAAAATGA CCCCACCCGA ATACCCGCAC
          TACAGGAAAA CACAATCATG AAAAATAATA TTCAAGTATC TTTCATAGCT
          CCAAAAGAGA TAATACCACA CACACACCGT GAACTACCCA ACAAAACGAA
          AACTACAAAA CTCCGTGCAC CAAGGTCATG ACCAGGGGCT CCTGGCAGCT
          CAGCCCTGCT GACCCAGAGC ACGTGACAGC TGCCCTTTAC CAGCCAAGCG
          CCTCC---GA GATGCAACTG AAGCGCATGC CTCGCATCAG GAGCCTAATC
          CAAGCCCAGA AAGGGACAGA GCCTGGCATG GATGAGGCTG GAGAGATGGA
          GCAGAAGCAG CTGCAGAAGA GGTTCGGGGG CTTCACCGGG GCCCGCAAGT
          CGGCCCGGAA GTTGGCCAAC CAGAAGCATT TCACATCACA CCATATTCAA
          CTTCCCATAG GACAAGAAAG GACTCTAAGA AATATTATTA TTACTCGACC
          AACACCTCCA ACACAAGTCC AAAAACCATT ACAAAACACC CACAAATACC
          TGGAGCCATT CACTACACAC AAAGCTTTAT CAATCACAAT CCCTACTCCT
          AACTTCCCTC GTTCTATCAC CTACTCCAGA ACATATCTCG GACCGCAGAC
          CAGCAACAGT AGTATGAATC TCCAAAATGC AAACTGAGGC AGCAAAACCT
          CCCAGCATCA ACAGATCACC CCCAACCTTC CCAACCCAGA TGTCATGCAA
          GACGGC-TGT TGCCTTTTGG GTTTCCTTTA TGTACAGACA AGATGTTATA
          CCTGAACCCA CAGCGACTTA CATATGTCTG TGTAACACTT TGAGTATTGG
          GTTTCTTTGG CCAACCAAAA GTAGCTCCGA ATCCACCAAA ATTACTATCC
          CAGTGAGGCA GAGTTTAACC CTTGA-TATT ACAACTTAAA CATGTTT-GC
          TATAAAATAC CAGCCCATGT GCTGACCACG GGGGTGCAGA GCTCCTTGAA
          CGACCCTCGC CTGGTCATCT CATATGAGCC CAGCACCCTT GAGGCTCCCC
          GGCAAGCCCC AGCACTCACC AACCTCACAC AAGAGGAACA GCTTGCCCGG
          TTGCAGAAGG GCATCCGCCA CGAGGTTCTG GAGGGCAAYG TGGGCTACCT
          GCGTATGGAC GACATCCCAG GCCAGGAGGT GGTGAGCAAG CTGGGGGGCT
          TCCTGGTGAC CAGCGTCTGG AGGAAGCTCA TGGGCACCTC TGCCTTGGTG
          CTGGACCTCC GGCACTGCAC TGGGGGCCAT ATTTCCGGCA TCCCCTACGT
          CATCTCCTAC CTACACCCAG GGAACACAGT CCTGCACGTG GATACCATCT
          ACAACCGCCC CTCCAATACA ACCACTGAGA TCTGGACCCT GCCCCAGGTC
          CTAGGAGAAA GGTACAGTGC CGACAAGGAT GTGGTGGTCC TCACCAGCGG
          CCACACGGGG GGCGTGGCTG AGGACATCAC TTACATCCTC AAACAGATGC
          GCAGGGCCAT CGTGGTGGGT GAGCGGACTG TGGGGGGTGC CCTGGACCTC
          CAGAAGCTGC GGATAGGCCA GTCCGACTTC TTCCTCACTG TGCCCGTGTC
          CAGGTCCCTA GGGCCCCTGG GAGGAGGCAG CCAGACATGG GAGGGCAGCG
          GGGTGCTGCC CTGCGTGGGG ACACCAGCAG AGCAGGCGCT CGAGAAAGCC
          CTGGCCATCC TCACTCTGCG CCGGGCCCTG CCAGGAGTCG TGCAGCGCCT
          GCAGGAGGCC CTGCAAGCCT ACTACACGCT GGTGGACCGC GTGCCCACCC
          TGCTGCACCA CCTGGCCAAC ATGGACTTCT CTGCGGTGGT CTCCGAGGAG
          GACCTGGTCA CGAAGCTCAA CGCTGGTCTA CAGACTGCGT CTGAGGACCC
          CAGGCTCCTG GTGCGGGCCG TCAGGCCCAA GGAAACCTTT TCTGGGCCTG
          AGGTCGGAGA CGATGACCCT CCGGAGGTGG TCCCCACAGT GGCCGAGGAT
          GAGGCTGTCC GGCGGGCGCT GGTGGACTCT ATGTTCCAGG TGTCCGTGCT
          GCCGGGCAAC GTGGGCTACC TCCGCTTTGA CAGCTTTGCC GACGCCTCGG
          TGCTGGAGGT GCTGAGCCCA TACATCGTGC ACCAGGTGTA GGTACTTCCT
          CTGGTCTTCT TAATGCTTCA GCACAGGTAA GCCTCTGACG TCTCTCAAAT
          CTGAGATGAT TAGTTTGCTG ACTCTTCTAG CGGGTAACAA GTTTAAAAAT
          AGTTC-TTGT TTGAAAAATT CTACCTTGCA A----TATTT CTAGAAGCTA
          AATCATATGA ATGAAATAGT TAGGAAAAGT TCTGGGGAAA A-CATT-GCA
          CTGATTTCAA AGAAGCAAAT TTAACAATTA TTTC-TC--- -----TTATT
          TTAGATATTT GGAATTTTTG TCGAGAGACA CTCCCACCTG ACCTCAAGGC
          CAAGTTTCTA CAGGAAGCGA GGTGGGTGAT AAAGTAACAA TCCCACAGTT
          GCACATACAA AGGGTCCCTC YGTGCGTGGC ATGAGGTAAA GTG--CTTGA
          CTTAATTCTC ACGCCCCCGC CCCCCGCACC GTGCAGGTGG TACCCCC---
          --------CA CTTAGTGCCR AGGGGTAGAG GCTCAGTGAC CCACCCAAGG
          TCACATGTCC AGGTCTGCTG GTCTCAGAGG CCATGCTCTC CTCTTCTGCT
          GCCTTCTCCC ATCCTCCCTC GGTCTCCCT- ---------G GGGTTCCCGG
          GGCTCT---- ---------- ---------- ------CCAG GATCCTGAAG
          CAGTACAGCC ACCCCAACAT CGTGCGTCTC ATCTGTCTTT GACTTGGACC
          TTGTTTATTA TGAACTCTAA TCAAGGCAGG AGATGCAGCA ATTCTACTAA
          TTGCCATGTG GACTCGTGGA AGGGACACTT GTGACCCTTA AGAATCCAGT
          TTGGCTTAGT GTTTGACATT GAATTGGGAA CGCTGTTCCA AGATTTGGAA
          TGCAGCCATG ATCACATTTA CCAAGCTTAC TTCAGTCTGC TTGTCAATAG
          CATGCAAAAA AAAAAAAA-- ------TGTT TTGTTTGCCC TTTTGCTTCT
          ACTTTTTTTC AGGGAAGCTG CTAAAGAATG TCGACGTCGA AAGAAAGAAT
          ATGTAAAATG TCTGGAGAGT CGAGTTGCAG TGCTGGAAGT
CRABEA007 TGTCATATTC TTTTGCTATG GGCAGCTCGT CTTCACAGTC AAGGAGGTAT
          GGTCCC-ATG CTGGGTGYTG GGGACACAGG CGTCAGTTGG GTTGAGCCCG
          GCCCCTGTTC CAAGGGA--- ---GTCTGGA TAGCAGGCCC TGTGTCCTTG
          CAGGCGGCTG CCCAGCAGCA GGAGTCGGCC ACCACCCAGA AGGCTGAGAA
          GGAGGTCACA CGCATGGTCA TCATCATGGT CATCGCTTTC CTGATCTGTT
          GGGTGCCCTA CGCCAGTGTC GCGGTCGTAA GTTCYGTGCC TTGAGACCCA
          YACCTCCAGG CTTAAATGAT CAAATACTTG AGCACAGATG GAC------G
          GGTTTGTCTT GACGGG-TAG GTTGGCATTC ACGAGGCAGC TGCTGAGCTC
          CGATGTGCCT GGGTGACCA- ---CCTCTAA GCCRCCTTCG TGAGCCATCC
          CATTGTGAAT AATCTATTGG AATGATAAAG ATCACCATGC CAGCCAAGGG
          ATGTCGAGGG CTTTGAGATC TGCAAATTGT GTGGACCACA GACGATGCAT
          AACGTGAACA CTGTGAGTCT AATGACCACC TGAAGGAAAT TCTAACACTT
          TTCTCTCTCC CAGGTGGCCG AGGAATGGAA GTATGTTGCA GATCCAGAAA
          AGGACTGTGC AACGGTCTGT GCCCACTCTG GGGCCTTAAG GAAACAAAGT
          CCAAAAGTCA CTCTTGAATG TGGACAGAAA GAAGAAAATC CGGGAAAGAA
          AGAGTCTGAA ATCAAGTATG TGCAGGCAGT TCATGCAACT GCAGGCTTTT
          CTGCAGTTAG TCAGAAAGCT AAGAAGCCAG ACGATGATGC CAAATGTAGC
          ATAAAAGGAG GTGCTAGGCT TTGTCAGTCA TCTCAGTTCA GAGGCAAGGA
          AACTGAACTC CTTATTGCAA ATAACCATGG AATTTCCCAA AACCCTTATC
          ATATACCACC ACTTTCTCCC ATCAGATCAT CTGTTAAAAC CCTATGTAAG
          AAAAACCCGT CAGAGGAAAG GTTTGAGCAA CATTCAGTGT CACCTGAAAG
          AGCAATGGGA AATGAGAGCA TCATTCAAAG TACAGTGAGC ACAATTAGCC
          AAAATAACAT CAGAGAAAGC ACTTTTAAAG AAGTCAGCTC AAGCAGTGTT
          AATGAAGTAG GTTCCAGTAC TAATGAAGTA GGCTCTAGTA TTAATGAAGT
          AGGTTCCAGT GGTGAAAACA TTCAGGCAGA GCTAGGTGGA AACCGAGGAC
          CTAAATTAAA TGCTATGCTC AGATTAGGTC TTATGCAACC TGAAGTCTAT
          AAGCAAAGCC TTCCTGTAAG TAACTGTAAA CATCCGGAAA TGAAAAGGCA
          AGGAGAAAAT GAAGGCATTT CATACTTCGG TTGCATGAAG GCTGCCCCCA
          TGAAGGAAGC GAACATCCGA GGACAAGGCA GCTTGGCCTA CCCAGGTGTG
          CGGACCCATG GGACTCTGGA GAGCGTGAAT GGGCCCAAGG CAGGCTCGAG
          AGGCCTGAAT TCCTTGGCTG ACACTTTYGA ACACGTGATA GAAGAGCTGT
          TGGATGAGGA CCAGAAAGTT CGGCCCAATG AAGAGAACAG TAAGGACGCG
          GACTTGTATA CTTCCAGGGT GATGCTCAGT AGTCAAGTGC CTTTGGAGCC
          TCCTCTTCTC TTTCTGCTTG AGGAATACAA AAAYTACCTG GATGCTGCAA
          ACATGTCTAT GAGGGTCCGG CGCCACTCTG ACCCCGCCCG CCGTGGGGAG
          CTGAGCGTGT GTGACAGCAT TAGCGAGTGG GTGACAGCAG CGGATAAAAA
          GACTGCAGTG GACATGTCGG GCGGGACGGT CACGGTCCTT GAAAAAGTCC
          CCGTATCGAA AGGCCAACTG AAACAGTACT TCTATGAGAC CAAGTGCAAT
          CCCATGGGTT ACACAAAGGA GGGCTGCAGG GGAACCCAAC TTACAAGTTC
          TTCGAGCAGA TGCAGAACTA GACCCCCGCC ACAGCAGCCT CTGAAGTCGG
          ACAGCA-AAA CCATTGCTTC ACTACCCATC GGTGTTCATT TATAGAATAA
          TGTGGAAA-G AAACAAGCCC TTCCGTTTTA TTATTTACTC ATTATCGCCT
          TTCGACAGCC ATGC---TGT AACACAAGT- -AGATGCCTG AACTTGAATT
          AATATACAAA TCAGCAATGT ATTCTCTCTC TTTACATTCT GGTCTCTACA
          TTATTAATGG GTTTTGTGTA CTGTAAAGAA CTTAGCTGTA TCAAAC-TAG
          TGCATGAATA GATTCTCTCC TGATTATTTA TCTCGTAGCC CCTTAGCCAG
          TTGTATATTA TTCTTGTGGT TT-GTGACCC AATTAAG-TC CTACTTGAAA
          TATGCTTTAA GAATCGATGG GGGATGCTTC GTGTGAACGT GGGAGTGTAG
          CTGCTTCTCT TGCCTACGTA TTCTTTTCCT GATCACTATG CATTT-AAAG
          TT---GAGCA TTTTTAAGTA TTCCAAATGA TCTAGAGAA- TTTTTTT-CC
          ATGATTGCAT TTTACTGTAC AGATTGCTGC TTCTGCTAGA TTTGTGATAT
          AGGAATTACA AGGATACACA TTTACTCCTT TGTTCTCTGC TGGAAACAAT
          GAGAACAGCA CTGAGGCCCA CATAGGAATA AATGGAGAAG CTAACCTGGA
          TTTCCTCAAC ATTCCTTTGA CAATTCCTGA AATGACTGTA CCGTACACAA
          TGCTCACAAC TCCCCAGGTG AAAGATTTCT CCTTGTGGGA GAAAACAGGC
          TTGAAGGATT TCTTGAAGAC AACAAAGCAA TCATTTGATT TAAGTGTAAA
          GGCCCAGTAT AAGAAAAACA AAGACAAGCA TATCATCCCA ATTCCTATTT
          ATGCAAAAGA TTTCCAGGTA TTGAGTACCC CAAATGATAT TTTCATTCCA
          GCCATGGGCA ATGTTACCTA TGACTTTTCT TTTAAATCAG GCGTCATCAC
          GCTGAATACC AATGTTGGAC TGTATAACCA GTCAGATATT GTTGCTCATT
          TCCTAACTTC CTCTTCTTCT GTTACTGATG CACTGCAGTA CAAATTAGAG
          GGCACCTCAA GTTTGACGAG GAAAAGAGGC TTGAAGCTAG CCACAGCTTT
          GTCTCTGACT AACAAATTCG TGGAAGGCAA TCATGACAGT ACTATTAGTT
          TGACCAGGAA AAACATGGAG GCATCAGTGA CAACATCTGC AAAAGTCCAA
          ATTCCCATTT TGAGAATGAA TTTCAAGCAA GAACTTAATG GAAATACCAA
          GTCGAAGCCT ACTGTCTCTT CATCCATTGA ATTAACRTAT GATCTCAATT
          CCCCTGAACT GTACTCTACT GCCACAGGGA CAGTCAACCA CAAACTCAAC
          TTAGAGAGCC TCACCTCTTA CTTTTCCATT GAGTCATCTA CCAAAGGGGA
          TATCAAGGGT TCAGTACTTT CAAGGGAMTA TTCAGGAACT ATTGCCAGTG
          AGGCCAGCAC TTACTTGAAT TCCAAGAGTA CTCGGTCTTC AGTGAAGCTG
          CAAGGGGCTT CCAAAGTTGA TGGAGTACCA CAGAAATGTT ACCTTCCTTT
          CCTGCCAGTT CCGTTCTGTC GTGAGGATGG ACTACATGGT CTACTTCAGC
          TTCTTCACTT GGATTTTAAT CCCCCTGATT GTCATGTGCG CCATCTATCT
          TGACATATTC TACATCATCC GGAACAAACT CAATCAGAAC TTTTCGAGTT
          CCAAAGAGAC AGGTGCATTT TATGGACGGG AGTTCAAGAC GGCCAAGTCT
          CTGTTTCTGG TTCTCTTCCT GTTTGCTTTG TCYTGGCTGC CTTTGTCCAT
          CATCAACTGT ATCACCTACT TTCATGGTGA GGTGTCACAG ATTTTTCTGT
          ACTTGGGCAT TCTGCTCTCC CATGCTATAA CTTTACTCTC ATATACTCTT
          TTATTTACCT CCATATTTAC AGACCCATTA AAAAAACTTA CCCATAGTAA
          ACACATTCTA GCTTATATAG ATATCCACAT ATTTATTATC GGAAGAATAT
          ATTCAATGCA TGATACATCA ACATAACTAC CTAGTTAACT GATATTTCAT
          ATTTATCCGT GCCTTTGTAC TGTCATATGA TTTCATTGTA ATCATCGACC
          TAATAACGTT TTAATACTCT ATTTCTATAC ATATATCTGT ACGCAAAACT
          TTCACTTTAT GGTGGAGGGT GGATATTCTT CTCTATGGTG TGCAGGCGAC
          GAGCAAACGC GCTTCAGCGT CTTAAACGAT GGGAGTGGTT ATATGCATGC
          TGTTCTATAA CTAAACTGGA TTCACAATTT ATACCACAGA AACTAAATCC
          CTATAGCTTT CTGCGCACGG AATCGCCATT GGCTCACCTG CTCCTCGCAT
          GAGGCCACCC GTTCGCCTCT CATCAGACAT GTGTGCGGGT TTCTCTATCG
          TTCACCCTAT GATAAAACAC GCCAACGCAC CTTGCTGGGC ATACACTTTT
          ACGCATTGGC CTACCAAAGA ATAAAAATAT GCTTTCACTC AGCACTGGCT
          ATATGTACAT GGATAACACC CATTGCTTCT CAATTGACCA GCTTTTAAGC
          ATTTTTATTG TCGGTCATAT CAAACTAAGA GACAGAATCG AAATGGGGCT
          TAAAGTCTCC TTACACACTC CTATGTGGAG CTGCCTACGG ATCCTTCTAC
          GGTTTATCAA GACTATATGA ACGCAAACTC TAACAAGCTG GCCTTTCTAC
          CTGTGCACTC ATACGCGCTA AGACCGATCT TTTTGCCTCT GGCACCCGTT
          AACCATATAC ACAAGAAAAA CCCACTATAA TCATAACGCT CTCTGGAGAT
          TTGCGGTACT ATTCCAAAAT ACCCACACAT CCCAATACAT CCTATACTAA
          TGACGCCTAC GTACCTCTGG TTATCTGCCT GACTAACTAC TCCAAGCTAA
          CTAATACCTC AACTTTAATT TCAACTCTGG TATTCCATAT ATCACGTAGT
          CCAAATAACT TCGCAGCAAA CTGCTCACTT CTGAACATTG CTGAAGGCCT
          CCAATCATTC TATTCAATAA TCTCACACAT TCAACAAAGG CTATAATTTA
          TTCTTCTTGT ATACCTATCT GCCTACATAT ----AATTCA GATAATACAT
          GTTAGCAAAT TTCTGCTTAT ACTCCTATGG CTCTATTACG TCCACTATTC
          TCTTCTTGTT GAGGATATCT TCCTTTGTAT ATACGTACAT CTAAAACATT
          ACCTGCAGAT ACCCATATCT CTGTTTGCGC TGGAGCGCCT GGTTTCCTCT
          GTATGTTCAA ACTAGGACGA TAGTCAAACT AACTCTCAAA TTTCTCCCCT
          TATATTTACC TGCAGATACA AACTATTATC GATCACCACA CCACGCTATA
          TTGCTCTTGC TACTTTTAAT AATTATACAC GCTAATTACC TATATCTCCA
          ACCCTACACC CATATACATC CACAGATTTA CCTGTATCTA CCGTAATCAC
          TACAAAAACA TACTGAAAAA TAACTCCATA TATCTATAAG TATCTATCTA
          CATTCCCCCA AATATCTATC ACTCTATTAA CACCTATACT CCTATTTCTT
          CCGAGAGGAC AACAAAGCTA ATCAGATAAC TTTATTACCT TATAGACCTA
          CCTGTATACC TATATCTCAA ATACTAGCCA TAACTCTATA TCAATTGACC
          AACTTATAAT CCGACCATCC TCTAGATACA GCTATACATC TGTAAATACC
          TAATGATTAC TGGATACCAA CAATTAAACA CCTCCTGACA TATATTCCCA
          TATCTGAATA GAGTATGTTA TAGATCCATA TATAACCATA CAATCCTACA
          ATCCTTTATA TACATAGAGC TGTCTACGGC CTTCGCTAGC AACAACTCAA
          CCTATCCAAC CCCCTCGTAC TACCTATTTC TTCATTTCTC AACACGGAGC
          ACTAGACACA CCTATATCCT ATGTTACACA CCTATATCGT TACTACCCAC
          ACAAGCCCAC GCGACATATC TTCAGCGATT AATATCTGCC TATACACAGA
          GATATACAGT TCCTACTACT TCCTCCCCTT ACTATTGAAA TATCTATATA
          CCCATTCAGA CTACTTCCTT TCTATAGACC ATTCTTTCCT CCTAACCATA
          ATTATATCCC CAAAGCGAAA ACCCACATTC AAACTCAACT CATCCAGAAA
          ATCCTATACA TCACTACACC TATATATACA TCACCAAATC TCTAGACCTT
          ACATAAATGT CTGCCTTTAC AAACGCCTGC TCCTCTGTTT ATGCTTTGCT
          CCCACTAAAT TATCGAAAGC AGCCTAGATG GGTTGACCAT GGTCGCCGTT
          CCTTTCATAA TTTTCTGTGC ATACTTTTCT TTGATTGAAT GCCTCTCTCC
          CTCCTGGCTC CAACAAAACT ACACATCTAC ATGCCTTTCT ATTCCTCTGC
          GCAGCTGCTA GATGACGAAA GGCTGATGAC GAAAGATTTA TGTCATGTCT
          ATTGCTGGCA AGAACAGCAA AAAAGTTACT TTTCGCTGCA CGGAGAAAGA
          CTTGGTAGGA GATGTTCCCG AAGCCAGATA TGGTCATTCC ATTGATGTGG
          TGTATAGTCG AGGGAAAAGT ATAGGTGTTC TCTTTGGAGG ACGGTCATAC
          ATTCCTTCTT CCCAAAGAAC CACAGAAAAA TGGAATAGTG TAGCTGACTG
          TCTGCCCCAT GTTTTCTTGG TGGATTTTGA ATTTGGGTGC TCTACATCAT
          ACATACTTCC AGAACTTCAG GATGGGCTAT CTTTTCATGT CTCTATTGCC
          AGAAATGATA CCGTCTATAT TTTAGGAGGA CATTCACTTG CCAATAACAC
          CCGCCCTACC AACCTATACA GAATAAAGGT TGATCTCCCA CTGGGTAGCC
          CAGCTGTGAA TTGCACAGTC TTGCCAATAA CCTAATCTGT ATATATACAC
          GTATTCGGAC ACATGTCTAC AGTCCATGCT TTACTGATGG TTGAATAAAT
          CTGCATATCC ATCTATAAAA TAAACCCGGC ATGAGCTCAC AATATTCTAC
          CAGCACGCTC ATCTCTATAT GGATATATAA CTATTTTCGG CATGGTATTC
          AAATCCAACC ATGCTCGGCT ATACATGCCT GCATAACTGG ATGCCCTTCA
          TTTGGTCCGA GTACCAGGAT TCCTCCTCGG ATATCTCTAC TGCAAAATGC
          CCCTTCGTCT TACAATTCCC TCATAACCAA CTATATCCAT GCATGCTCGT
          CTGTGGGGTG GGGGCTAACA ACCACTCGAA ATCTGCTATC TCATGCCAAT
          GGTGATGCGT ATCTACTAAA CCACCTATCT TTAACTGTAT TAATATATAC
          CTAGACTTAT CTTTATCAAA TCTCACACAT TCTCCTTCCA ACTGAAAACT
          CCCTTTACTC CTATCTATCT ATCTTCCTGG GGCTCCCCTT TCGGTTACCC
          AATGATATAT CAGACTACAA AAGAATATAT CTCCACTTAT GCATACGCCT
          CTAACTTATT TAATCGCTTC TAACACACCT ACATTTCCTC GCAAAAATAA
          ATAATGCATT GAAGACAAAA ATATCTCTCC CCTTATATAC TCACATCTCT
          CCATACCCAT CTTCATTTGA TAATTTATAT AAATGCTCCT ATATCCATCT
          CTGCGTGCTT CTACTTGTGA CGAAGTCTGG TAATCACTCG AAGGCCAAAT
          GTGGCCTAGG CTCTCACCAT GCGAGCGTAA CTTTACAAGA CCTTCGCCTT
          ACTCTCACTC ATTTATATGC CCATCTGCCT ACTTGCCTAC ATTGATCCCT
          CCATCCTACC CTATAAATAA CTGGGTCTTT ATCTGCATTC AGCTGCGTTA
          TCATCTTGTC GGTGGCTCAA TCAATAGCCT ATGGGCCTCG GCGTGCCAAC
          ATTCTAGAGT ACCTGCATAT TTCTTCGTCT TTATAAGGTC TTACCTTCAC
          CTATACACCA GACATTTGCT ATTTCCGCTG CCCTGCATAT TGTTATTCAC
          CTGCGAACAA CGGCCCTTGA CTACGAGGGA TCGACTGTTC GGTTAAGTGA
          TAGCGCGGCC TTGCATTTTT CTGCGATAGC AAATATATAT AAATTTACAC
          CTCTTTTTGG GCTTCAACCC TAATCCGACT TAACATAATT ATATAAACCT
          ATTTACATCT TTCTTGATCG GCTCTACCCG TTCGTAGACA CTATCACTCT
          TGAAAATTTT CCCTACCTGC TTTGATTGCA GTACTTCCAT ATTCGCAGAT
          CCCCCAACTA TTACCCTCTA AATAAACGCC ACCCACCACG TCAGTAATCC
          ACCTATCACC AAACCCAAGA ATCACACAAC CACAACAATT AATCCCACTA
          CACTCCAATC AACAAACACA CTCCCACTAT TAATTTCAAC AACACTGCAA
          CCAAAAACCA ATTCTAGACA ACTACACCAA ACCCCTTACA CCCATAAATA
          TCACAAACAA CTCACCCTAC AAAACTAAAA CAAGCATTTC AAAAATAACT
          TGACCATCGC TAAAAGCCCA CATCAAAATC AAAAGCCACA ATTCCATAAC
          CACCGTCCAA CCACACACGA ATACCACTCC AGCGACATCT TCACCACAAC
          ACCACCCCTA CCAACTAAAA AGCACAACTC CAACAACAAC AAACCTAATC
          CACACCACCT GGTCCCACAA ACCTCACAAT CCTCATACCA TAAGCCCCTA
          TACCGTTACA CTCTACAAAA TTCAACACCA CTACCCCAAA TATTTAAGAT
          TCAACAACCA AAAACTCCAC TACACAACAC ACCCCCACCC TCTCCTAATA
          CCAACAAACA AAACACAAGT AAAACCCCCC AAAACCTCCA ACACAATCCT
          TACCACACAA AT--TCCGAG CAATTCCCGC CTATCAAGCA CGCCCATCAT
          CAATAAAAAC AAAAAACACC TCAATTATCT CGCCTCCTAA CAAAACAAAA
          CCACACCCAA CACCAAACCA AACGCTATAT ACAAATAAAA ATACTAACAA
          CCTCACCAGA TAACTCTTTA GTCTGCCCTC AATCCCCACA GACTCCTAGT
          CACAACTAAA CATTCTTCAA ATAGAGCAAT TACTGGACGC ATAAAACTGA
          CAGCCAGGAT TCTTACGGTT CCCGGCTTAC AAAGATATTA CCCTACCACA
          TTTAACCTTG TAAGTAGAAC CTGCCTTCCA GCGGGCAGGT AGCGGGCCAC
          GGTGAACAAA TCACTAATAG TCTAACTCTG AAAAATATTC CAGCATTAGT
          TTGACAGCGA GGACACACTA TAGGAGCAAG CGCATTATTT CGATATGCAC
          ACAAACGCGC CGCCCCAGGT TCCGACAACG CCCAAACAGG TTGGAGTTTT
          TAAAAACAGA AAAAAGCTTT TACAAACCGA TACCAAAAAC TTACGAGTAG
          CCCACCTCCT CACAAACGCA TACAAATATC TCTACTACAA CACACCAACT
          TAAATCCTAT ATTTAAAACA CCCAATCAAT TACAACCAAC CGCAATAAAA
          TACTCTTACC AAAATCCCAC ACATCAACAA GAAAAAAACC CTCCCAATTA
          AATACTTACC CAAATATCCA ATAAGTCACA AACCCAACAA ACAGCCAAAC
          CAAACAAGCC CTCAACAAAA GCAACACACA ACATTTCAAA AACACCTCCA
          ACAAAAACGA CATACATAAA ACACACTTCA CACCCCCAAA CCAATAACAA
          ACAAACCACA CAACACCAAT TCAAAACTCG ACCCTCACAC CATCCAACAC
          ACAACATCAT AAAAAAAAAA CAAACAAAGC AAAAAAAACC AAAAATATAA
          ATCAAAAATT ATTAAACACC GACATACCCA AAGCCAAAAA TCAACCAAAA
          AACATAGACC TAAAACCCAT AATCACAAAA CAAGGTACCC AAACTACCTC
          ATCAAAAAAA AACCAACAAA CCCAACCACA ACCACTAAAT TAATAAAAAC
          CACACTACCT ACATACATAA CCATGACCTC CACAAAACGA AAACACCTAC
          AACAACACCA CTACGCAACA CGATACAACA CCCAAACAAA CACCCAAAAC
          TTAATAAACC TAAAACAAAC CCCAAATCCT ATCAAAAAAA CCAACCAGTA
          TCACCACCAA ACCCCTAACT CACCACCAAC CCACATACCC TCCCAACAAA
          ACACAACAAA CAACATCAAA TCAAACCACT AACATAACAA ACTCAATTTT
          AAACAAAGGT TTGGTCCTAG CCCTCCTATT GGTTTCTAAT AAGATTATAC
          ATGCAAGCCT CCACGCCCCG GTGAAAGTGC CCTCTAAATC TCACATAACT
          GATTAAAAGG AGCAGGTATC AAGCACACTA AACAAGTAGC TCATAACGCC
          TTGCTCAACC ACACCCCCAC GGGATACAGC AGTAATAAAA ATTAAGCCAT
          GAACGAAAGT TCGACTAAGC TATATTAA-C ACTCAGGGTT GGTAAATTTC
          GTGCCAGCCA CCGCGGTCAT ACGATTAACC CGAATCAATA GGCCCTCGGC
          GTAAAGCGTG TCAAAGA--- -TTTGATTTA CACTAAAGTT AAAAACTAAC
          CAAGCCGTAA AAAGCTACCG TTAATATAAA A--TATACTA CGAAAGTGAC
          TTTACCA-AC T-CCGACTAC ACGATAGCTA AGACCCAAAC TGGGATTAGA
          TACCCCACTA TGCTTAGCCC TAAACATAAA TAATTAACAC -AACAAAATT
          ATTCGCCAGA GAACTACTAG CAATAGCTTA AAACTCAAAG GACTTGGCGG
          TGCTTCACAC CCCTCTAGAG GAGCCTGTTC TATAATCGAT AAACCCCGAT
          AAACCTCACC ACTTCTTGCT AATTCAGTCT ATATACCGCC ATCTTCAGCA
          AACCCTT--A AAAGGAACAA AAGTAAGCGT AATAATTACT ACATAAAAAA
          GTTAGGTCAA GGTGTAACCT ATGGAGTGGG AAGAAATGGG CTACATTTTC
          TAAA-CAAGA ACA-ACCATT TATACGAAAG TTTTTATGAA A-TTAACAAA
          CTAAAGGTGG ATTTAGCAGT AAA-TTAAGA ATAGAGAGCT TAATTGAATC
          GGGCCATGAA GCACGCACAC ACCGCCCGTC ACCCTCCTCA AAT--AAATA
          CTCCAGAACA AGAGGAGACA AGTCGTAACA AGGTAAGCAT ACTGGAAAGT
          GTGCTTGGAC AAACATACAA ATCGAAACCA CCCTGCAAAT ATAAAATCTT
          ATGACTCCAC CCCCAAATTC GCTGTGAATT GGTCCTCTGG ATTGCTATCT
          CAATCTACGG CTTTCTGCAT CATAACTCGA ACACACGCTT TCTCGTACCA
          ATTGCGGAGT AATAGGTGAT ATCGTAATCA GCAAGGGCTC ATTTTTATTG
          TTTAATCAGT GGCGGGCTTA TAGGTCTAAC TTACGAACTG AAATGGATAT
          CTCTTTACAT ATGCACGCTT ATGGTAGTTT CCTGGGCAAT TCTTTGGGGC
          ACGTATACAA CTCTTCGCAT CCTAATGGAC GACTGTCATG ATTGGGGGTT
          TCGTGAAAGC ACCTACCGTT TTGCTTCATT ATCTCCTTGT GCTCGCCTGC
          GCGTCACTCT TTTTCAGAAC GGTCAAAACC TCGGATCCTC GATCGAAAAT
          CCTTCACCTA TAACATAAGA ATCTGGGCCT CTCTATCTAT CTATCTCTGT
          CTTTTCCCGA TTTTGGGACC GAAATAATCC GCAACCCTAG ACCCCCCAAT
          AACCGATGTA TTCTTTGCTA GCATCTCGTC ATCCAAAACT GGGGGTCTGC
          CTATCTTCAT CTATCTGCAT ATCCCTCTCA ACTCAACACG GGATATTTCG
          CCATAGCATG TTTTTGCTCT GTGCGACTCT ACCTACTGAT GGGGCACCGT
          GACACCTAAT ACATGGCACT GCTCATCTTA TTACATCTCT GTCTATCCAT
          ACAGATATGA AAAAATCTAA TGAGCCTGGA AGGCATGAGA GCCCAAGACC
          TTGATGACTA CCTGAATGGC CCCTTCACTG TTGTGGTGAA GGAGTCTTGT
          GATGGAATGG GAGATGTGAG CGAGAAGCAC GGGAGTGGGC CAGCAGTTCC
          AGAAAAGGCA GTTCGGTTTT CGTTCACGGT CATGAAAATT ACTGTAGCCC
          ATGGCTCAGA AAACGTGAAG GTGTTTGAAG AAGTCAAACC CAACTCCGAA
          CTGTGTTGTA AGCCCCTGTG TCTCATGCTG GCAGATGAGT CTGACCACGA
          GACCCTGACG GCCATCCTGA GCCCTCTCAT TGCGGAGAGG GAGGCCATGA
          AGAGCAGCCA ATTAATGCTT GAGATAGGAG GCATCCTTCG GACTTTCAAG
          TTCATCTTCA GGGGCACTGG ATATGATGAG AAACTCGTCC GGGAAGTCGA
          AGGCCTTGAG GCTTCTGGCT CAGTCTACAT TTGTACCCTT TGTGACGCCA
          CCCGCCTGGA AGCCTCTCAA AATCTTGTCT TCCACTCCAT CACCAGAAGC
          CACTCTGAGA ACTTGGAGCG CTATGAGGTC TGGCGTTCCA ACCCGTACCA
          CGAGTCGGTG GAAGAACTGC GGGATCGGGT GAAAGGGGTC TCATCGAAAC
          CTTTCATCGA GACTGTCCCT TCCATAGATG CACTCCACTG TGACATTGGC
          AATGCGGCTG AGTTCTACAA GATTTTCCAG CTAGAGATAG GGGAGGTGTA
          TAAGAATCCC AATGCTTCCA AAGAGGAAAG GAAAAGATGG CAGGCTACWT
          TGGACAAGCA TCTCCGGAAG AAGATGAACC TGAAACCCAT CATGAGGATG
          AATGGCAACT TTGCTAGGAA GCTCATGACC AAAGAGACAG TTGAAGCAGT
          TTGTGAATTA ATTCCCTCTG AGGAGAGGCA CGAAGCTCTG AGGGAGCTGA
          TGGACCTTTA CCTGAAGATG AAGCCTGTAT GGCGATCATC GTGTCCCGCA
          AAAGAGTGCC CAGAATCCCT CTGCCAGTAT AGCTTCAATT CACAGCGTTT
          TGCTGAGCTC CTCTCTACCA AGTTCAAGTA TAGATATGAG GGCAAAATCA
          CCAATTATTT TCACAAAACC CTGGCACATG TCTACCACAA CCAGCTACAA
          TGTAACCAGC CTGCCTTACG GGCCTTCGCC TCTATACTCG GCTATATTGT
          TCATTAATCA TTATTCTCTC TGGCTACACA AACCTACATT ACATGTGCGG
          AATATCGGAA GACTTCAGGC ACAACCCATG TCAAAGGCTC GTAGGATATC
          TTTATGTTCG AGTTTTTTTG CGGTTTTTGG CTTTACATCA GCTGCCCACC
          CGACTGGGGT GTGCCCCACG GATATCCCTA ACCATGAGTC CCTCTAAACT
          CGTCTCTGCT CGGGTTCATA CTGGCCACAA GCTATGAGGA ACGAACAATC
          TCAGCCTTTA TACATTCCTG GGTTATTACC TTTCAGCTCG ATATAGAACC
          CTTACATTCG AGGGTTAGGT CACTTTTATG CACGGTTCAG GTTCAGTATA
          TGGTCACTTC TATGTTGTTA TCGCATTAAT TCATTACTCA ACACATTGGT
          TGAGCGCGCT GTATGCATTG TGAGTGTTGC TTTCTTAGTT CATTATGTGG
          GTCATGCTAC CCTCAATGGT TCAGAGCACT CCCATATGAG ACTCTCATTC
          AGACAACTTA TATGTTTTTA TAGTCCTGTC TTAATATTCC TATTTACACA
          ACTACCAACA GACATGAGCC AGAGTGAACG TTGACATCTC CGCATATCTA
          TCTATGCCTC CTCTTCGATC TTAATATGAG AATAAAACCT CTTACGTAAA
          CATGGCACAT GTATGAGTAG ATAACGATAG AGACTAATTG ATCTAATATC
          CACCAGACTA ACCGGGACTC GCTCTGAGTG AAACGGTGTC TCCATGAATA
          CATCGATTTA TTCTCGAGAG TCTCATCTGG CGTCCTCCTG GCTAAACGAG
          CATCCGGCGC TAACAACACT TATTCATCGC CGGCTTATAG GCATGTCGAA
          TTGGGTCAAC AAGTTATCCA TGTCTGATTG TCCCTTCCAT TGAAATGTCA
          CTCATCTTAA TTTATAACGT GCTTTTCACA ACAAAGAATG GACCTTACTC
          TTTGGGCTGG CGGATGTGGA CGCCTAGCTT TATCGGCGAC TGGCACCGGG
          CTTCTGGGAG ACAATTAAAG TATGTACGCC AGCTTGTATA TTTTTATGTA
          TCCATATATG GGGTTGGAAT GTTGTCCTTA TATGGGCCCG AATGCTTCCC
          GATAAAAATA GTTTGCTCTC CCCTCTTTTT TCTCTGCTCT CATGTGAGCG
          GGCGGACGGT GACGTTACCC CTTGCGGAAC TGCCAGCGGG CTCGTGATTA
          CATTTTCCTC ACTGCGGGTT CTCATCTGGG CATAATTATA CACATATAAA
          TAACCCCGCA TTCCATACAA TCCCTTTGTT GTCGTCTATA CGCGTCTCTC
          TCTTCCTCCG TCTGCGCGGA TACATCTCTA CGACGAACTA AACACTTTTG
          ACCGCGGGGG GGACCATCTT ACACACTTTT GTTTTGGCAC CGAGTTAATC
          TATCTCCGGT TGGATATTCC AATGTACTAT ATCGGAAAAG ACCTTGGTAA
          TGGATGTTGG CATATTCATG GTTTTGGTTA TGTTGGCCAC AATTTACGTG
          GATGAGTGAA CCGGCTATTA CTCGCACATA TATGCATCCA CGGGTAAGTT
          TAGTGTTGCA CCTCAGGGGA AATAATGTCC CGCATCTTGG CCTGGTTATT
          TCTTTACGTG GGGCTACGGA TGTTTGCAAT CTCCTGAATG TCTCAGAACT
          ATAGTGTGCC ATTCATAGTT TTCATGGGCG TTTGCATATG GGGTTGTCAT
          GTTCCCTTTT CGGTTACCTG AGAACTGGCA AATCATTACA TATTTGTGGG
          TAAATACTTT TCCCACATTT TGGTTTCGGA TCCCGCGTAT CGATACCGAG
          CTAACACTGA AACGTTCTCA TGGTCTTATT CCTACGCGTA TCTATGTTTA
          TATTGGAGCT TGCTCAACGG AGTGCGTGTG ATTACACACA AATGATGCTC
          AGGTGCCCCC CTACAACTTG AGACCACTAG TGTTTAATAA TCCCATTGAA
          CTCACTGTCA TGTATCTTCA TATTTACCTT TATATTTCAC TAAATTCAAC
          ACATTCCACA ACCGACCAAC AACCTCTTCA AAGAAACCCT GGAGAAATGG
          CTCCATGTAT CTATATCTTT CCAGATCTTT CCTCCCAACG CTATAAAACG
          CTATTCATCA CATGCTATCA CTACTCAACA ATCTTCATCA AACAAAGGCA
          ACTGGCCTAT CTATTCCTAT CTTTATGGTC ACAATTCTGG CTCTCCCATC
          TTACCCACAC CACTTCATAA CTGGATGCAT CCCTTGGCGG ACGTATATGG
          TTCGCAAAAT AAGCTCCTGC CATTCTCCCA GGACCCCTCT CTATCCATTT
          GTATATGAAC ATAGCTTTAT CACCATGCCT GCGTCGCTAC GCAAATACGC
          GGCACTCTAT CACTATGGGG GCACCTGTCT ATGAATAGAC GTACGCTCAT
          ACTTATATCT ATCTCTACAT CTGATTGCGT GCCTATCAGC TAGTTTACTT
          CTGTAGCTTA CTCAGAAAAC TAGCCTAACC AACACCCCAC CTGCAAATCA
          AAACTACACA CCATAATAAT ACACATCCAC ATACCAATAC CCATACCTAC
          CACACCTAAT ACTCCATACG AAAACCCCTA CAAAACCCTC CATCCACAAC
          ACTAAAAAAA ATAGACCTCC AAAACCCCAC CAAAACATAT ACCGACAAAC
          CCTCTTACCA AAAAAAATAA CATAAACCCT CACACCACAT ATCGTCATAC
          CAACACCCGC AAAATACACC AAATCCCCCT CCCATCAATC ACAATCATCC
          ACAACCTCAA AAAACAATCC ATCCCTCGCC AAAAAAAACA CCCACATAAA
          AACACAAAAC AAGACACCCC CCAAACACAC CATAAAAACC TCTCATTCAA
          AAGCCACTCC TATTTCAAAA AATCGCCTAA TCACAACCTC AACACAATCA
          CTTATATAAA ATCTAATACA CCTTACCAGC AATCATTCCA AAACCCATCC
          ACCCCCCAAT CCAAAACAAC ACCCCACCAA TCAATCCATA CAAAACCACT
          TCAAAACTAC ACAAACTCCC ACCCCAAAAC AGCCATTTAC CCAGCTTTCT
          AAAATTAATA CTCCTCACAC CAAAAACCTA CCCCTACACT TACACCATAA
          AACACATCTA AACGGCTCAA TAACACCTTA AAGACCCCTA GACACACCAA
          GCCCTATAAC AAACCATAAT AAAAGGAAAC AATTCATACC ACAAACCTAA
          CACTTCCACA ACAATAACAC TACACTACAC TCACATTAAA AGCAAAAAAA
          ATCAACTAAA AACCAATAAA CACCAATAAC AAAATCCTAA AACAACAACA
          AAAACCTACA ACCTTCCCTA TCTCAACAAT CTAGATCAAT AGCATAGATC
          ATCATTCTCC AACTAACCAA TCCCTTATCA AAAATCTAAA CCATTCGCCC
          CCACAACTTA AATCACACCA CAAACAATTT TCAATCAATT GCCATAAACC
          AAAATCCGAA ATAAAAACAT TCATCTATTA AATACAATCT TCGATAACCT
          GTTTTTTCTC CAATTAATAC ATCACGACAG CAAACAGAAA ACAATCTTAA
          TATATATAAC CTTTAATCTT GTATATACTA CTATCTACTA ACAGTATCTC
          TTAGAAATTT TAAACAAAAT CCCACCCAAC CTACTAAATT TAAACCCACT
          ATTATAAAAA CTCAATTACA CCCGATATAA ATAGTCCACA AATTGCCAAA
          CAAATCACTT ACTAAGCCCC CAAAAACCTT ACACTCACCA CACCTCTTCA
          AATCCATATT ATCAACCTAT CACAAAATAA CCCCACCCAA ACACCTACAT
          TATAAAAAAA TGCAACCACA AAGAATAATG TTCAAACATT TTTTATAATT
          TTAAAAGAAA TAACACTACA CATACACTAC AGATTACCCA ATAAAAAAAA
          AACTGTAAAA CTCCGTGCAC CAAGGTCATG ACCAGGGGCT CCTGGCAGCT
          CAGCCYTGCT GACCCAGAGC ACGTGGCAGC TGCCCTTTAC CAGCCCAGCG
          CCTCC---GA GATGCAACTG AAGCGCATGC CTCGCATCAG GAGCCTAATC
          CAAGCCCAGA AAGGGACAGA GCCCGGCATG GATGAGGCTG GAGAGATGGA
          GCAGAAGCAG CTGCAGAAGA GGTTYGGGGG CTTCACCGGG GCCCGCAAGT
          CAGCCCGGAA GTTGGCCAAC CAGAAGCACT TTATACCGCA CCATTTTTAA
          TCCATCATAA AATAAAAAAA AATCCCAAAA AAAATAACTA CTATCCAATC
          AACATCTCTA GAGTAAATCC AAAAACTACT GTAAAGCACC TATAAACACT
          CAAAATTATC TACCACACGT AAAACCCTGT CAGTCACAGT CTCTACTCTT
          ACATTTCCTT ACTTAATTAC CTGCTCCAAA TTGTATCCCG GACCGCAGAC
          CAGCAACAGT AGTGTGAATC TCCAAAACGC AAACTGAGGC AGCAAAACCT
          CCCAGCATCA AGAGATAACC CCCAACCTTC CCAAGCCAGA TGTCATGCAA
          GACGGC-TGT TSCCTTTTGG GTTTCCTTTA TGTACAGACA AGATGTTACA
          CCTGAACCCA CAGCGACTTA CATATGTCTG TGTAACATTT TGAGTATTGG
          GTTTCTTTGG CCAACCAAAA GTAGCTCCRA ATCCACCAAA ATTACTATCC
          CAGTGAGGCA GAGTTTAACC -TTGA-TATT ACAACTTAAA CATGTTT-GC
          TATAAAATAC CAGCCCATGT GCTGACCACA GGGGTGCAGA GCTCCTTGAA
          CGACCCTCGC CTGGTCATCT CATATGAGCC CAGCACCCTT GAGGCTCCCC
          GGCAAGCCCC AGCACTCACC AACCTCACAC AAGAGGAACA GCTTGCCCGG
          TTGCAGAAGG GCATCCGCCA CGAGGTTCTG GAGGGCAATG TGGGCTACCT
          GCGTATGGAC GACATCCCAG GCCAGGAGGT GGTGAGCAAG CTGGGGGGCT
          TCCTGGTGAC CAGCGTCTGG AGGGAGCTCA TGGGCACCTC TGCCTTGGTG
          CTGGACCTCC GGCACTGCAC TGGGGGCCAT ATTTCCGGCA TCCCCTACGT
          CATCTCCTAC CTACACCCAG GGAACACAGT CCTGCACGTG GATACCATCT
          ACAACCGCCC CTCCAATACA ACCACTGAGA TCTGGACCCT GCCCCAGGTC
          CTAGGAGAAA GGTACAGTGC CGACAARGAT GTGGTGGTCC TCACCAGCGG
          CCACACGGGG GGCGTGGCTG AGGACATCAC TTACATCCTC AAACAGATGC
          GCAGGGCCAT CGTGGTGGGT GAGCGGACKG TGGGGGGTGC CCTGGACCTC
          CAGAAGCTGC GGATAGGCCA GTCCGACTTC TTCCTCACTG TGCCTGTGTC
          CAGGTCCCTA GGGCCCCTGG GAGGAGGCAG CCAGACATGG GAGGGCAGCG
          GGGTGCTGCC CTGTGTGGGG ACACCAGCCG AGCAGGCGCT CGAGAAAGCC
          CTGGCCATCC TCACTCTGCG CCGGGCCCTG CCAGGAGTCG TGCAGCGCCT
          GCAGGAGGCG CTGCAGGCCT ACTACACGCT GGTGGACCGC GTGCCCAMCC
          TGCTGCACCA CCTGGCCAAC ATGGACTTCT CTGCGGTGGT CTCCGAGGAG
          GACCTGGTCA CGAAGCTCAA CGCTGGTCTA CAGACTGCGT CTGAGGACCC
          CAGGCTCCTG GTGCGGGCCG TCAGGCCCAA GGAAACCCTT TCTGGGCCTG
          AGGTCGGAGA CGCTGACCCT CCGGAGGTGG TGCCCACAGT GGCCGAGGAT
          GAGGCTGTCC GGCGGGCCCT GGTGGACTCT ATGTTCCAGG TGTCCGTGCT
          GCCGGGCAAC GTGGGCTACC TCCGCTTTGA CAGCTTTGCC GACGCCTCGG
          TGCTGGAGGT GCTGAGCCCA TACATCGTGC AGCAGGTGTA GGTACTTCCT
          CTGGTCTTCT TAATGCCTCA GCACAGGTAA ACCTCTGACG TCTCTCAAAT
          CTGAGATGAC TAGTTTGCTG ACTGTTCTAG CGGGTAACAA GTTTAAAAAT
          CGTTC-TTGT TTGACAAATT CTACCTTGCA A----TGTTT CTAGAAGCTA
          AATCATATGA ATGAAATAGT TAGGAAAAGT TCTGGGGAAA A-CATT-GCA
          CTGATTTCAA AGAAGCAAAT TTAACAATTA TTTC-TC--- -----TTGTT
          TTAGATATTT GGAATTTTTG TCGAGAGACA CTCCCACCTG ACCTCAAGGC
          CAAGTTTCTA CAGGAAGCGA GGTGGGTGAT AAAGTAACAA TCCCACAGTT
          YCACATACAA AGGGTCCCTC TGTGCATGGC ATGAGGTAAA GTG--CTTGA
          CTTAATTCTC ATGCCCCCGC CCCCTGCACC GTGCAGGTGG TCCCCCC---
          --------CA CTTAGTGCYG AGGGGGAGAG GCTCAGTGAC CCACCCGAGG
          TCACATGTCC AGGTCTGCTG GTCTCAGAGG CCATGCTCTC CTCTTCTGCT
          GCCTTCTCCC ATCCTCCCTC GSTCTCCCT- ---------G GGGTTCCCGG
          GGCTCT---- ---------- ---------- ------CCAG GATCCTGAAG
          CAGTACAGCC ACCCCAACAT CGTGCGTCTC ATCTGTCTTT GACTTGGACC
          TTGTTTATTA TGAACTCTAA TCAAGGCAGG AGATGCAGCA ATTCTACTAA
          TTGCCATGTG GACTCATGGA AGGGACACTT GTGACCCTTA AGAATCCAGT
          TTGGCTTAGT GTTTGACATT GAATTGGGAA TGCTGTTCCA AGATTTGGAA
          TGCAGCCATG ATCACATTTA CCAAGCTTAC TTCAGTCTGC TTGTCAATAG
          CATGCAAAAA AAAAAAA--- ------TGTT TTGTTTGCCC TTTTGCTTCT
          ACTTTTTTTC AGGGAAGCTG CTAAAGAATG TCGACGTCGA AAGAAAGAAT
          ATGTAAAATG TCTGGAGAGT CGAGTTGCAG TGCTGGAAGT
CRABEA008 TGTCATATTC TTTTGCTATG GGCAGCTCGT CTTCACAGTC AAGGAGGTAT
          GGTCCC-ATG CTGGGTGCTG GGGACACAGG CGTCAGTTGG GTTGAGCCCG
          GCCCCTGTTC CAAGGGA--- ---GTCTGGA TAGCAGGCCC TGTGTCCTTG
          CAGGCGGCTG CCCAGCAGCA GGAGTCGGCC ACCACCCAGA AGGCTGAGAA
          GGAGGTCACA CGCATGGTCA TCATCATGGT CATCGCTTTC CTGATCTGTT
          GGGTGCCCTA CGCCAGTGTC GCNGTNNNNN NNNNNNNNNN NTGAGACCCA
          CACCTCCAGG CTTAAATGAT CAAATACTTG AGCACAGATG GAC------G
          GGTTTGTCTT GACAGG-TAG GTTGGCATTC ACGAGGCAGC TGCTGAGCTC
          CGATGTGCCT GGRTGACCA- ---CCTCTAA GCCGCCTTCG TGAGCCATCC
          CATTGTGAAT AATCTATTGG AATGATAAAG ATCACCATGC CAGCCAAGGG
          ATGTCGAGGG CTTTGAGATC TGCAAATTGT GTGGACCACA GACGATGCAT
          AACGTGAACA CTGTGAGTCT AATGACCACC TGAAGGAAAT TCTAACACTT
          TTCTCTNNNN NNNNNNNNNN NNNNNNNNNN NNNNNNNNNN GATCCAGAAA
          AGGACTGTGC AACGGTCTGT GCCCACTCTG GGGCCTTAAG GAAACAAAGT
          CCAAAAGTCA CTCTTGAATG TGGACAGAAA GAAGAAAATC CGGGAAAGAA
          AGAGTCTGAA ATCAAGTATG TGCAGGCAGT TCATGCAACT GCAGGCTTTT
          CTGCAGTTAG TCAGAAAGCT AAGAAGCCAG GCGATGATGC CAAATGTAGC
          ATAAAAGGAG GTGCTAGGCT TTGTCAGTCA TCTCAGTTCA GAGGCAAGGA
          AACTGAATTC CTTATTGCAA ATAACCATGG AATTTCCCAA AACCCTTATC
          ATATACCACC ACTTTCTCCC ATCAGATCAT CTGTTAAAAC CCTATGTAAG
          AAAAACCCGT CAGAGGAAAG GTTTGAGCAA CATTCAGTGT CACCTGAAAG
          AGCAATGGGA AATGAGAGCG TCATTCAAAG TACAGTGAGC ACAATTAGCC
          AAAATAACAT CAGAGAAAGC ACTTTTAAAG AAGTCAGCTC AAGCAGTGTT
          AATGAAGTAG GTTCCAGTAC TAATGAAGTA GGCTCTAGTA TTAATGAAGT
          AGGTTCCAGT GGTGAAAACA TTCAGGCAGA GCTAGGTGGA AACCGAGGAC
          CTAAATTAAA TGCTATGCTC AGATTAGGTC TTATGCAACC TGAAGTCTAT
          AAGCAAAGCC TTCCTGTAAG TAACTGTAAA CATCCGGAAA TGAAAAGGCA
          AGGAGAAAAT GAAGGCATTT CATACTTCGG TTGCATGAAG GCTGCCCCCA
          TGAAGGAAGC RAACATCCGA GGACAAGGCA GCTTGGCCTA CCCAGGTGTG
          CGGACCCATG GGACTCTGGA GAGCGTGAAT GGGCCCAAGG CAGGCTCGAG
          AGGCCTGAAT TCCTTGGCTG ACACTTTYGA ACACGTGATA GAAGAGCTGT
          TGGATGAGGA CCAGAAAGTT CGGCCCAATG AAGAGAACAA TAAGGACGCG
          GACTTGTATA CTTCCAGGGT GATGCTCAGT AGTCAAGTGC CTTTGGAGCC
          TCCTCTTCTC TTTCTGCTTG AGGAATACAA AAATTACCTG GATGCTGCAA
          ACATGTCTAT GAGGGTCCGG CGCCACTCTG ACCCCGCCCG CCGTGGGGAG
          CTGAGCGTGT GTGACAGCAT TAGCGAGTGG GTGACAGCAG CGGATAAAAA
          GACTGCAGTG GACATGTCGG GCGGGACGGT CACGGTCCTT GAAAAAGTCC
          CCGTATCGAA AGGCCAACTG AAACAGTACT TCTATGAGAC CAAGTGCAAT
          CCCATGGGTT ACACAAAGGA GGGCTGCAGG GGAACCCAAC TTACAAGTTC
          TTCGAGCAGA TGCAGAACTA GACCCCCGCC ACAGCAGCCT CTGAAGTCGG
          ACAGCA-AAA CCATTGCTTC ACTACCCATC GGTGTTCATT TATAGAATAA
          TGTGGAAA-G AAACAAGCCC TTCCGTTTTA TTATTTACTC ATTATCGCCT
          TTCGACAGCC ATGC---TGT AACACAAGT- -AGATGCCTG AACTTGAATT
          AATATACAAA TCAGCAATGT ATTCTCTCTC TTTACATTCT GGTCTCTACA
          TTATTAATGG GTTTTGTGTA CTRTAAAGAA CTTAGCTGTA TCAAAC-TAG
          TGCATGAATA GATTCTCTCC TGATTATTTA TCTCGTAGCC CCTTAGCCAG
          TTGTATATTA TTCTTGTGGT TT-GTGACCC AATTAAG-TC CTACTTGAAA
          TATGCTTTAA GAATCGATGG GGGATGCTTC GTGTGAACGT GGGAGTGTAG
          CTGCTTCTCT TGCCTACGTA TTCTTTTCCT GATCACTATG CATTT-AAAG
          TT---GAGCA TTTTTAAGTA TTCCAAATGA TCTAGAGAA- TTTTTTT-CC
          ATGATTGCAT TTTACTGTAC AGATTGCTGC TTCTGCTAGA TTTGTGATAT
          AGGAATTACA AGGATACACA TTTACTCCTT TGTTCTCTGC TGGAAACAAT
          GAGAACAGCA CTGAGGCCCA CATAGGAATA AATGGAGAAG CTAACCTGGA
          TTTCCTCAAC ATTCCTTTGA CAATTCCTGA AATGACTGTA CCGTACACAA
          TGCTCACAAC TCCCCAGGTG AAAGATTTCT CCTTGTGGGA GAAAACAGGC
          TTGAAGGATT TCTTGAAGAC AACAAAGCAA TCATTTGATT TAAGTGTAAA
          GGCCCAGTAT AAGAAAAACA AAGACAAGCA TATCATCCCA ATTCCTATTT
          ATGCAAAAGA TTTCCAGGTA TTGAGTACCC CAAATGATAT TTTCATTCCA
          GCCATGGGCA ATGTTACCTA TGACTTTTCT TTTAAATCAG GCGTCATCAC
          GCTGAATACC AATGTTGGAC TGTATAACCA GTCAGATATT GTTGCTCATT
          TCCTAACTTC CTCTTCTTCT GTTACTGATG CACTGCAGTA CAAATTAGAG
          GGCACCTCAA GTTTGACGAG GAAAAGAGGC TTGAAGCTAG CCACAGCTTT
          GTCTCTGACT AACAAATTCG TGGAAGGCAA TCATGACAGT ACTATTAGTT
          TGACCAGGAA AAACATGGAG GCATCAGTGA CAACATCTGC AAAAGTCCAA
          ATTCCCATTT TGAGAATGAA TTTCAAGCAA GAACTTAATG GAAATACCAA
          GTCGAAGCCT ACTGTCTCTT CATCCATTGA ATTAACGTAT GATCTCAATT
          CCCCTGAACT GTACTCTACT GCCACAGGGA CAGTCAACCA CAAACTCAAC
          TTAGAGAGCC TCACCTCTTA CTTTTCCATT GAGTCATCTA CCAAAGGGGA
          TATCAAGGGT TCAGTACTTT CAAGGGAATA TTCAGGAACT ATTGCCAGTG
          AGGCCAGCAC TTACTTGAAT TCCAAGAGTA CTCGGTCTTC AGTGAAGCTG
          CAAGGGGCTT CCAAAGTTGA TGGAGTACCA CAGAAATGTT ACCTTCCTTT
          CCTGCCAGTT CCGTTCTGTC GTGAGGATGG ACTACATGGT CTACTTCAGC
          TTCTTCACTT GGATTTTAAT CCCCCTGATT GTCATGTGCG CCATCTATCT
          TGACATATTC TACATCATCC GGAACAAACT CAATCAGAAC TTTTCGAGTT
          CCAAAGAGAC AGGTGCATTT TATGGACGGG AGTTCAAGAC GGCCAAGTCT
          CTGTTTCTGG TTCTCTTCCT GTTTGCTTTG TCCTGGCTGC CTTTGTCCAT
          CATCAACTGT ATCACCTACT TTCATGGTGA GGTGTCACAG ATTTTTCTGT
          ACTTGGGCAT TCTGCTCTCC CATGCTATAA CTTTACTCTC ATATACTCTT
          TTATTTACCT CCATATTTAC AGACCCATTA AAAAAACTTA CCCATAGCAA
          ACACATTCTA GCTTATATAG ATATCCACAT ATTTATTGTC GGAAGAATAT
          ATTCAATGCA TGATACATCA ACATAACTAC CTAGTTAACT GATATTTCAT
          ATTTATCCGT GCCTTTGTAC TGTCATATGA TTTCATTGTA ATCATCGACC
          TAATAACGTT TTAATACTCT ATTTCTATAC ATATATCTGT ACGCAAAACT
          TTCACTTTAT GGTGGAGGGT GGATATTCTT CTCTATGGTG TGCAGGCGAC
          GAGCAAACGC GCTTCAGCGT CTTAAACGAT GGGAGTGGTT ATATGCATGC
          TGTTCTATAA CTAAACTGGA TTCACAATTT ATACCACAGA AACTAAATCC
          CTATGGCTTT CTGCGCACGG AATCGCCATT GGCTCACCTG CTCCTCGCAT
          GAGGCCACCC GTTCGCCTCT CATCAGACAT GTGTGCGGGT TTCTCTATCG
          TTCACCCTAT GATAAAACAC GCCAACGCAC CTTGCTGGGC ATACACTTTT
          ACGCATTGGC CTACCAAAGA ATAAAAATAT GCTTTCACTC AGCACTGGCT
          ATATGTACAT GGATAACACC CACTGCTTCT CAATTGACCA GCTTTTAAGC
          ATTTTTATTG TCGGTCATAT CAAACTAAGA GACAGAATCG AAATGGGGCT
          TAAAGTCTCC TTACACACTC CTATGTGGAG CTGCCTACGG ATCCTTCTAC
          GGTTTATCAA GACTATATGA ACGCAAACTC TAACAAGCTG GCCTTTCTAC
          CTGTGCACTC ATACGCGCTA AGACCGATCT TTTTGCCTCT GGCACCCGTT
          AACCATATAC ACAAGAAAAA CCCACTATAA TCATAACGCT CTCTGGAGAT
          TTGCGGTACT ATTCCAAAAT ACCCACACAT CCCAATACAT CCTATACTAA
          TGACGCCTAC GTACCTCTGG TTATCTGCCT GACTAACTAC TCCAAGCTAA
          CTAATACCTC AACTTTAATT TCAACTCTGG TATTCCATAT ATCACGTAGT
          CCAAATAACT TCGCAGCAAA CTGCTCACTT CTGAACATTG CTGAAGGCCT
          CCAATCATTC TATTCAATAA TCTCACACAT TCAACAAAGG CTATAATTTA
          TTCTTCTTGT ATACCTATCT GCCTACATAT ----AATTCA GATAATACAT
          GTTAGCAAAT TTCTGCTTAT ACTCCTATGG CTCTATTACG TCCACTATTC
          TCTTCTTGTT GAGGATATCT TCCTTTGTAT ATACGTACAT CTAAAACATT
          ACCTGCAGAT ACCCATATCT CTGTTTGCGC TGGAGCGCCT GGTTTCCTCT
          GTATGTTCAA ACTAGGACGA TAGTCAAACT AACTCTCAAA TTTCTCCCCT
          TATATTTACC TGCAGATACA AACTATTATC GATCACCACA CCACGCTATA
          TTGCTCTTGC TACTTTTAAT AATTATACAC GCTAATTACC TATATCTCCA
          ACCCTACACC CATATACATC CACAGATTTA CCTGTATCTA CCGTAATCAC
          TACAAAAACA TACTGAAAAA TAACTCCATA TATCTATAAG TATCTATCTA
          CATTCCCCCA AATATCTATC ACTCTATTAA CACCTATACT CCTATTTCTT
          CCGAGAGGAC AACAAAGCTA ATCAGATAAC TTTATTACCT TATAGACCTA
          CCTGTATACC TATATCTCAA ATACTAGCCA TAACTCTATA TCAATTGACC
          AACTTATAAT CCGACCATCC TCTAGATACA GCTATACATC TGTAAATACC
          TAATGATTAC TGGATACCAA CAATTAAACA CCTCCTGACA TATATTCCCA
          TATCTAAATA GAGTATGTTA TAGATCCATA TATAACCATA CAATCCTACA
          ATCCTTTATA TACATAGAGC TATCTACGGC CTTCGCTAGC AACAACTCAA
          CCTATCCAAC CCCCTCGTAC TACCTATTTC TTCATTTCTC AACACGGAGC
          ACTAGACACA CCTATATCCC ATGTTACACA CCTATATCGT TACTACCCAC
          ACAAGCCCAC GCGACATATC TTCAGCGATT AATATCTGCC TATACACAGA
          GATATACAGT TCCTACTACT TCCTCCCCTT ACTATTGAAA TATCTATATA
          CCCATTCAGA CTACTTCCTT TCTATAGACC ATTCTTTCCT CCTAACCATA
          ATTATATCCC CAAAGCGAAA ACCCATATTC AAACTCAACT CATCCAGAAA
          ATCCTATACA TCACTACACC TATATATACA TCACCAAATC TCTAGACCTT
          ACATAAATGT CTGCCTTTAC AAACGCCTGC TCCTCTGTTT ATGCTTTGCT
          CCCACTAAAT TATCGAAAGC AGCCTAGATG GGTTGACCAT GGTCGCCGTT
          CCTTTCATAA TTTTCTGTGC ATACTTTTCT TTGATTGAAT GCCTCTCTCC
          CTCCTGGCTC CAACAAAACT ACACATCTAC ATGCCTTTCT ATTCCTCTGC
          GCAGCTGCTA GATGACGAAA GGCTGATGAC GAAAGATTTA YGTCATGTCT
          ATTGCTGGCA AGAACAGCAA AAAAGTTACT TTTCGCTGCA CGGAGAAAGA
          CTTGGTAGGA GATGTTCCCG AAGCCAGATA TGGTCATTCC ATTGATGTGG
          TGTATAGTCG AGGGAAAAGT ATAGGTGTTC TCTTTGGAGG ACGGTCATAC
          ATTCCTTCTT CCCAAAGAAC CACAGAAAAA TGGAATAGTG TAGCTGACTG
          TCTGCCCCAT GTTTTCTTGG TGGATTTTGA ATTTGGGTGC TCTACATCAT
          ACATACTTCC AGAACTTCAG GATGGGCTAT CTTTTCATGT CTCTATTGCC
          AGAAATGATA CCGTCTATAT TTTAGGAGGA CATTCACTTG CCAATAACAC
          CCGCCCTACC AACCTATACA GAATAAAGGT TGATCTCCCA CTGGGTAGCC
          CAGCTGTGAA TTGCACAGTC TTGCCAATAA CCTAATCTGT ATATATACAC
          GTATTCGGAC ACATGTCTAC AGTCCATGCT TTACTGATGG TTGAATAAAT
          CTGCATATCC ATCTATAAAA TAAACCCGGC ATGAGCTCAC AATATTCTAC
          CAGCACGCTC ATCTCTATAT GGATATATAA CTATTTTCGG CATGGTATTC
          AAATCCAACC ATGCTCGGCT ATACATGCCT GCATAACTGG ATGCCCTTCA
          TTTGGTCCGA GTACCAGGAT TCCTCCTCGG ATATCTCTAC TGCAAAATGC
          CCCTTCGTCT TACAATTCCC TCATAACCAA CTATATCCAT GCATGCTCGT
          CTGTGGGGTG GGGGCTAACA ACCACTCGAA ATCTGCTATC TCATGCCAAT
          GGTGATGCGT ATCTACTAAA CCACCTATCT TTAACTGTAT TAATATATAC
          CTAGACTTAT CTTTATCAAA TCTCACACAT TCTCCTTCCA ACTGAAAACT
          CCCTATACTC CTATCTATCT ATCTTCCTGG GGCTCCCCTT TCGGTTACCC
          AATGATATAT CAGACTACAA AAGAATATAT CTCCACTTAT GCATACGCCT
          CTAACTTATT TAATCGCTTC TAACACACCT ACATTTCCTC GCAAAAATAA
          ATAATGCATT GAAGACAAAA ATATCTCTCC CCTTATATAC TCACATCTCT
          CCATACCCAT CTTCATTTGA TAATTTATAT AAATGCTCCT ATATCCATCT
          CTGCGTGCTT CTACTTGTGA CGAAGTCTGG TAATCACTCG AAGGCCAAAT
          GTGGCCTAGG CTCTCACCAT GCGAGCGTAA CTTTACAAGA CCTTCGCCTT
          ACTCTCACTC ATTTATATGC CCATCTGCCT ACTTGCCTAC ATTGATCCCT
          CCATCCTACC CTATAAATAA CTGGGTCTTT ATCTGCATTC AGCTGCGTTA
          TCATCTTGTC GGTGGCTCAA TCAATAGCCT ATGGGCCTCG GCGTGCCAAC
          ATTCTAGAGT ACCTGCATAT TTCTTCGTCT TTATAAGGTC TTACCTTCAC
          CTATACACCA GACATTTGCT ATTTCCGCTG CCCTGCATAT TGTTATTCAC
          CTGCGAACAA CGGCCCTTGA CTACGAGGGA TCGACTGTTC GGTTAAGTGA
          TAGCGCGGCC TTGCATTTTT CTGCGATAGC AAATATATAT AAATTTACAC
          CTCTTTTTGG GCTTCAACCC TAATCCGACT TAACATAATT ATATAAACCT
          ATTTACATCT TTCTTGATCG GCTCTACCCG TTCGTAGACA CTATCACTCT
          TGAAAATTTT CCCTACCTGC TTTGATTGCA GTACTTCCAT ATTCGCAGAT
          CCCCCAACTA TTACCCTTTA AATAAACGTC ACCCACCACG TCAGTAATCC
          ACCTATCACC AAACCCAAGA ATCACACAAC CACAACAATT AATCCCACTA
          CACTCCAATC AACAAACACA CTCCCACTAT TAATTTCAAC AACACTACAA
          CCAAAAACCA GTTCTAGACA ACTACACCAA ACCTCTCACA CCCATAAATA
          CCACAAACAA CTCACCCTAC AAAACTAAAA CAAACATTTC AAAAATAACT
          TGACCATCGC TAAAAGCCCA CATCAAAATC AAAAGCCACA ATTCCATAAC
          CACCGTCCAA CCACACATGA ATACCACTCC AACGACATCT TCACCACAAC
          ACCACCCCTA CCAACTAAAA AGCACAACTC CAACAACAAC AAACCTAATC
          CACACCACCT GGTCCCACAA ACCTCACAAT CCTCATACCA TAAGCCCCTA
          TACCGTTACA CTCTACAAAA TTCAACATCA CTACCCCAAA TATCTAAGAT
          TCAACAACCA AAAACTCCAC TACACAACAC ACCCCCACCC TCTCCTAATA
          CCAACAAACA AAACACAAGT AAAACCCCCC AAAACCTCCA ACACAATCCT
          TACCACACAA AT--TCCGAG CAATTCCCGC CTATCAAGCA CGCCCATCAT
          CAATAAAAAC AAAAAACACC TCAATTATCT CGCCTCCTAA CAAAACAAAA
          CCACACCCAA CACCAAACCA AACGCTATAT ACAAATAAAA ATACTAACAA
          CCTCACCAGA TAACTCTTTA GTCTGCCCTC AATCCCCACA GACTCCTAGT
          CACAACTAAA CATTCTTCAA ATAGAGCAAT TACTGGACGC ATAAAACTGA
          CAGCCAGGAT TCTTACGGTT CCCGGCTTAC AAAGATATTA CCCTACCACA
          TTTAACCTTG TAAGTAGAAC CTGCCTTCCA GCGGGCAGGT AGCGGGCCAC
          GGTGAACAAA TCACTAATAG TCTAACTCTG AAAAATATCC CAGCATTAGT
          TTGACAGCGA GGACACACTA TAGGAGCAAG CGCATTATTT CGATATGCAC
          ACAAACGCGC CGCCCCAGGT TCCGACAACG CCCAAACAGG CTGGAGTTTT
          TAAAAACAGA AAAAAGCTTT TACAAACCGA TACCAAAAAC TTACGAGTAG
          CCCACCTCCT CACAAACGCA TACAAATATC TCTACTACAA CACACCAACT
          TAAATCCTAT ATTTAAAACA CCCAATCAAT TACAACCAAC CGCAATAAAA
          TACTCTTACC AAAATCCCAC ACATCAACAA GAAAAAAACC CTCCCAATTA
          AATACTTACC CAAATATCCA ACAAGTCACA AACCCAACAA ACAGCCAAAC
          CAAACAAACC CTCAACAAAA ACAACACACA ACATTTCAAA AACACCTCCA
          ACAAAAACGA CATACATAAA GCACACTTCA CACCCCCAAA CCAATAACAA
          ACAAACCACA CAACACCAAT CCAAAACTCG ACCCTCACAC CATCCAACAC
          ACAACATCAT AAAAAAAAAA CAAACAAAGC AAAAAAAACC TAAAATATAA
          ATCAAAAATT ATTAAACACC AACATACCCA AAGCCAAAAA TCAACCAAAA
          AACATAGACC TAAAACCCAT AATCACAAAC CAAGGTACCC AAACTACCTC
          ATCAAAAAAA AACCAACAAA CCCAACCACA ACCACTAAAT TAATAAAAAC
          CACACTACCT ACATACATAA CCATAATCTC CACAAAACGA AAACACCTAC
          AACAACACCA CTACGCAACA CGATACAACA CCCAAACAAA CACCCAAAAC
          CTAATAAACC TAAAACAAAC CCCAAATCCT ATCAAAAAAA CCAACCAATA
          TCACCACCAA ATCCCTAACT CACCACCAAC CCACATACCC TCCCAACAAA
          ACACAACAAA CAACATCAAA TCAAACCACT AACATAACAA ACCCAATTTT
          AAACAAAGGT TTGGTCCTAG CCCTCCTATT GGTTTCTAAT AAGATTATAC
          ATGCAAGCCT CCGCGCCCCG GTGAAAGTGC CCTCTAAATC TCACATAACT
          GATTAAAAGG AGCAGGTATC AAGCACACTA AACAAGTAGC TCATAACGCC
          TTGCTCAACC ACACCCCCAC GGGATACAGC AGTAATAAAA ATTAAGCCAT
          GAACGAAAGT TCGACTAAGC TATATTAA-T ACTCAGGGTT GGTAAATTTC
          GTGCCAGCCA CCGCGGTCAT ACGATTAACC CGAATCAATA GGCCCTCGGC
          GTAAAGCGTG TCAAAGA--- -TTTGATTTA CACTAAAGTT AAAAACTAAC
          CAAGCCGTAA AAAGCTACCG TTAATATAAA A--TATACTA CGAAAGTGAC
          TTTACCA-AC T-CCGACTAC ACGATAGCTA AGACCCAAAC TGGGATTAGA
          TACCCCACTA TGCTTAGCCC TAAACATAAA TAATTAACAC -AACAAAATT
          ATTCGCCAGA GAACTACTAG CAATAGCTTA AAACTCAAAG GACTTGGCGG
          TGCTTCACAC CCCTCTAGAG GAGCCTGTTC TATAATCGAT AAACCCCGAT
          AAACCTCACC ACTTCTTGCT AATTCAGTCT ATATACCGCC ATCTTCAGCA
          AACCCTT--A AAAGGAACAA AAGTAAGCGT AATAATTACT ACATAAAAAA
          GTTAGGTCAA GGTGTAACCT ATGGAGTGGG AAGAAATGGG CTACATTTTC
          TAAA-CAAGA ACA-ACCATT TATACGAAAG TTTTTATGAA A-TTAACAAA
          CTAAAGGTGG ATTTAGCAGT AAA-TTAAGA ATAGAGAGCT TAATTGAATC
          GGGCCATGAA GCACGCACAC ACCGCCCGTC ACCCTCCTCA AAT--AAATA
          CTCCAGAACA AGAGGAGACA AGTCGTAACA AGGTAAGCAT ACTGGAAAGT
          GTGCTTGGAC AAACATACAA ATCGAAACCA CCCTGCAAAT ATAAAATCTT
          ATGACTCCAC CCCCAAATTC GCTGTGAATT GGTCCTCTGG ATTGCTATCT
          CAATCTACGG CTTTCTGCAT CATAACTCGA ACACACGCTT TCTCGTACCA
          ATTGCGGAGT AATAGGTGAT ATCGTAATCA GCAAGGGCTC ATTTTTATTG
          TTTAATCAGT GGCGGGCTTA TAGGTCTAAC TTACGAACTG AAATGGATAT
          CTCTTTACAT ATGCACGCTT ATGGTAGTCT CCTGGGCAAT TCTTTGGGGC
          ACGTATACAA CTCTTCGCAT CCTAATGGAC GACTGTCATG ATTGGGGGTT
          TCGTGAAAGC ACCTACCGTT TTGCTTCATT ATCTCCTTGT GCTCGCCTGC
          GCGTCACTCT TTTTCAGAAC GGTCAAAACC TCGGATCCTC GATCGAAAAT
          CCTTCACCTA TAACATAAGA ATCTGGGCCT CTCTATCTAT CTATCTCTGT
          CTTTTCCCGA TTTTGGGACC GAAATAATCC GCAACCCTAG ACCCCCCAAT
          AACCGATGTA TTCTTTGCTA GCATCTCGTC ATCCAAAACT GGGGGTCTGC
          CTATCTTCAT CTATCTGCAT ATCCCTCTCA ACTCAACACG GGATATTTCG
          CCATAGCATG TTTTTGCTCT GTGCGACTCT ACCTACTGAT GGGGCACCGT
          GACACCTAAT ACATGGCACT GCTCATCTTA TTATATCTCT GTCTATCCAT
          ACAGATATGA AAAAATCTAA TGAGCCTGGA AGGCATGAGA GCCCAAGACC
          TTGATGACTA CCTGAATGGC CCCTTCACTG TCGTGGTGAA GGAGTCTTGT
          GATGGAATGG GAGATGTGAG CGAGAAGCAC GGGAGTGGGC CAGCAGTTCC
          AGAAAAGGCA GTTCGGTTTT CGTTCACGGT CATGAAAATT ACTGTAGCCC
          ATGGTTCAGA AAACGTGAAG GTGTTTGAAG AAGTCAAACC CAACTCCGAA
          CTGTGTTGTA AGCCCCTGTG TCTCATGCTG GCAGATGAGT CTGACCACGA
          GACCCTGACG GCCATCCTGA GCCCTCTCAT TGCGGAGAGG GAGGCCATGA
          AGAGCAGCCA ATTAATGCTT GAGATAGGAG GCATCCTTCG GACTTTCAAG
          TTCATCTTCA GGGGCACTGG ATATGATGAG AAACTCGTCC GGGAAGTCGA
          AGGCCTTGAG GCTTCTGGCT CAGTCTACAT TTGTACCCTT TGTGACGCCA
          CCCGCCTGGA AGCCTCTCAA AATCTTGTCT TCCACTCCAT CACCAGAAGC
          CACTCTGAGA ACTTGGAGCG CTATGAGGTC TGGCGTTCYA ACCCGTACCA
          CGAGTCGGTG GAAGAACTGC GGGATCGGGT GAAAGGGGTC TCATCGAAAC
          CTTTCATCGA GACTGTCCCT TCCATAGATG CACTCCACTG TGACATTGGC
          AATGCGGCTG AGTTCTACAA GATTTTCCAG CTAGAGATAG GGGAGGTGTA
          TAAGAATCCC AATGCTTCCA AAGAGGAAAG GAAAAGATGG CAGGCTACAT
          TGGACAAGCA TCTCCGGAAG AAGATGAACC TGAAACCCAT CATGAGGATG
          AATGGCAACT TTGCTAGGAA GCTCATGACC AAAGAGACAG TTGAAGCAGT
          TTGTGAATTA ATTCCCTCTG AGGAGAGGCA CGAAGCTCTG AGGGAGCTGA
          TGGACCTTTA CCTGAAGATG AAGCCTGTAT GGCGATCATC GTGTCCCGCA
          AAAGAGTGCC CAGAATCCCT CTGCCAGTAT AGCTTCAATT CACAGCGTTT
          TGCTGAGCTC CTCTCTACCA AGTTCAAGTA TAGATATGAG GGCAAAATCA
          CCAATTATTT TCACAAAACC CTGGCACATG TCTACCACAA CCAGCTACAA
          TGTAACCAGC CTGCCTTACG GGCCTTCGCC TCTATACTCG GCTATATTGT
          TCATTAATCA TTATTCTCTC TGGCTACACA AACCTACATT ACATGTGCGG
          AATATCGGAA GACTTCAGGC ACAACCCATG TCAAAGGCTC GTAGGATATC
          TTTATGTTCG AGTTTTTTTG CGGTTTTTGG CTTTACATCA GCTGCCCACC
          CGACTGGGGT GTGCCCCACG GATATCCCTA ACCATGAGTC CCTCTAAACT
          CGTCTCTGCT CGGGTTCATA CTGGCCACAA GCTATGAGGA ACGAACAATC
          TCAGCCTTTA TACATTCCTG GGTTATTACC TTTCAGCTCG ATATAGAACC
          CTTACATTCG AGGGTTAGGT CACTTTTATG CACGGTTCAG GTTCAGTATA
          TGGTCACTTC TATGTTGTTA TCGCATTAAT TCATTACTCA ACACATTGGT
          TGAGCGCGCT GTATGCATTG TGAGTGTTGC TTTCTTAGTT CATTATGTGG
          GTCATGCTAC CCTCAATGGT TCAGAGCACT CCCATATGAG ACTCTCATTC
          AGACAACTTA TATGTTTTTA TAGTCCTGTC TTAATATTCC TATTTACACA
          ACTACCAACA GACATGAGCC AGAGTGAACG TTGACATCTC CGCATATCTA
          TCTATGCCTC CTCTTCGATC TTAATATGAG AATAAAACCT CTTACGTAAA
          CATGGCACAT GTATGAGTAG ATAACGATAG AGACTAATTG ATCTAATATC
          CACCAGACTA ACCGGGACTC GCTCTGAGTG AAACGGTGTC TCCATGAATA
          CATCGATTTA TTCTCGAGAG TCTCATCTGG CGTCCTCCTG GCTAAACGAG
          CATCCGGCGC TAACAACACT TATTCATCGC CGGCTTATAG GCATGTCGAA
          TTGGGTCAAC AAGTTATCCA TGTCTGATTG TCCCTTCCAT TGAAATGTCA
          CTCATCTTAA TTTATAACGT GCTTTTCACA ACAAAGAATG GACCTTACTC
          TTTGGGCTGG CGGATGTGGA CGCCTAGCTT TATCGGCGAC TGGCACCGGG
          CTTCTGGGAG ACAATTAAAG TATGTACGCC AGCTTGTATA TTTTTATGTA
          TCCATATATG GGGTTGGAAT GTTGTCCTTA TATGGGCCCG AATGCTTCCC
          GATAAAAATA GTTTGCTCTC CCCTCTTTTT TCTCTGCTCT CATGTGAGCG
          GGCGGACGGT GACGTTACCC CCTGCGGAAC TGCCAGCGGG CTCGTGATTA
          CATTTTCCTC ACTGCGGGTT CTCATCTGGG CATAATTATA CACATATAAA
          TAACCCCGCA TTCCATACAA TCCCTTTGTT GTCGTCTATA CGCGTCTCTC
          TCTTCCTCCG TCTGCGCGGA TACATCTCTA CGACGAACTA AACACTTTTG
          ACCGCGGGGG GGACCATCTT ACACACTTTT GTTTTGGCAC CGAGTTAATC
          TATCTCCGGT TGGATATTCC AATGTACTAT ATCGGAAAAG ACCTTGGTAA
          TGGATGTTGG CATATTCATG GTTTTGGTTA TGTTGGCCAC AATTTACGTG
          GATGAGTGAA CCGGCTATTA CTCGCACATA TATGCATCCA CGGGTAAGTT
          TAGTGTTGCA CCTCAGGGGA AATAATGTCC CGCATCTTGG CCTGGTTATT
          TCTTTACGTG GGGCTACGGA TGTTTGCAAT CTCCTGAATG TCTCAGAACT
          ATAGTGTGCC ATTCATAGTT TTCATGGGCG TTTGCATATG GGGTTGTCAT
          GTTCCCTTTT CGGTTACCTG AGAACTGGCA AATCATTACA TATTTGTGGG
          TAAATACTTT TCCCACATTT TGGTTTCGGA TCCCGCGTAT CGATACCGAG
          CTAACACTGA AACGTTCTCA TGGTCTTATT CCTACGCGTA TCTATGTTTA
          TATTGGAGCT TGCTCAACGG AGTGCGTGTG ATTACACACA AATGATGCTC
          AGGTGCCCCC CTACAACTTG AGACCACTAG TGTTTAATAA TCCCATTGAA
          CTCACTGTCA TGTATCTTCA TATTTACCTT TATATTTCAC TAAATTCAAC
          ACATTCCACA ACCGACCAAC AACCTCTTCA AAGAAACCCT GGAGAAATGG
          CTCCATGTAT CTATATCTTT CCAGATCTTT CCTCCCAACG CTATAAAACG
          CTATTCATCA CATGCTATCA CTACTCAACA ATCTTCATCA AACAAAGGCA
          ACTGGCCTAT CTATTCCTAT CTTTATGGTC ACAATTCTGG CTCTCCCATC
          TTACCCACAC CACTTCATAA CTGGATGCAT CCCTTGGCGG ACGTATATGG
          TTCGCAAAAT AAGCTCCTGC CATTCTCCCA GGACCCTTCT CTATCCATTT
          GTATATGAAC ATAGCTTTAT CACCATGCCT GCGTCGCTAC GCAAATACGC
          GGCACTCTAT CACTATGGGG GCACCTGTCT ATGAATAGAC GTACGCTCAT
          ACTTATATCT ATCTCTACAT CTGATTGCGT GCCTATCAGC TAGTTTACTT
          CTGTAGCTTA CTCAGAAAAC TAGCCTAACC AACACCCCAT CTGCAAATCA
          AAACTGCACA CCATAATAAT ACACATCCAC ATACCAATAC CCATACCTAC
          CACACCTAAC ACTCCATACG AAAACCCCTA CAAAACCCTC CATCCACAAC
          ACTAAAAAAA ATGGACCTCC AAAACCCCAC CAAAACACAT ACCGACAAAC
          TCTCTTACCA AAAAAAATAA CATAAACCCT CACACCACAT ATCGTCATAC
          CAACACCCGC AAAATACACC AAACCCCCCT CCCATCAATC ACAATCATCC
          ACAACCTCAA AAAACAATCC ATCCCTCGCC AAAAAAAACA CCCACATAAA
          AACACAAAAC AAGACACCCC CCAAACACAC CATAAAAACC TCTCATTCAA
          AAGCCACTCC TATTTCAAAA AATAGCCTAA TCACAACCTC AACACAATCA
          CTTATATAAA ACCTAATACA CCTTACCAGC AATCATTCCA AAACCCATCC
          ACCCCCCAAT CCAAAACAAC ACCCCACCAA TCAATCCATA CAAAACCACT
          TCAAAACTAC ACAAACTCCC ACCCCAAAAC AGCCATTTAC CCAGCTTTCT
          AAAATTAATA CTCCTCACAC CAAAAACCTA CCCCTACACT TACACCATAA
          AACACATCTA AACGGCTCAA TAACACCTTA AAGACCCCTA AACACACCAA
          GCCCTATAAC AAACCATAAT AAAAGGAAAC AATTCATACC ACAAACCTAA
          CACTTCCACA ACAATAACAC TACACTACAC TCACATTAAG AGCAAAAAAA
          ATCAACTAAA AACCAATAAA CACCAATAAC AAAATCCTAA AACAACAACA
          AAAACCTACA ACCTTCCCTA TCTCAACAAT CTAGATCAAT AGCATAGATC
          ATCATTCTCC AACTAACCAA TCCCTTATCA AAAATCTAAA CCATTCGCCC
          CCACAACTTA AATCACACCA CAAACAATTT TCAATCAATC GCCATAAACC
          AAAATCCGAA ATGAAAACAT TCATTTATTA AATACAATCT TCGATAACCT
          GTTTTTTCTC CAATTAATAC ATCACGACAG CAAACAGAAA ACAATCTTAA
          TATATATAAC CTTTAACCTT ATATATACTA CTATCTACTA ACAGTATCTC
          TTAGAAATTT TAAACAAAAT CCCACCCAAC CTACTAAATT TAAACTCACT
          ATTATAAAAA CTCAATTACA CCCGATATAA ATAGTCCACA AATTGCCAAA
          CAAATCACTT ACTAAGCCCC CAAAAACCTT ACACTCACCA CACCTCTTCA
          AATCCATATT ATCAACCTAT CACAAAATAA CCCCACCCAA ACACCTACAT
          TATAAAAAAA TGCAACCACA AAGAATAATG TTCAAATATT TTCTATAATT
          TTAAAAGAAA TAACACTACA CATACACTAC AGATTACCCA ATAAAAAAAA
          AACTGTAAAA CTCCGTGCAC CAAGGTCATG ACCAGGGGCT CCTGGCAGCT
          CAGCCCTGCT GACCCAGAGC ACGTGGCAGC TGCCCTTTAC CAGCCCAGCG
          CCTCC---GA GATGCAACTG AAGCGCATGC CTCGCATCAG GAGCCTAATC
          CAAGCCCAGA AAGGGACAGA GCCCGGCAKG GATGAGGCTG GAGAGATGGA
          GCAGAAGCAG CTGCAGAAGA GGTTYGGGGG CTTCACYGGG GCCCGCAAGT
          CAGCCCGGAA GTTGGCCAAC CAGAAGCACT TTATACCGCA CCATTTTTAA
          TTCATCATAA AATAAAAAAA AATCCCAAAA AAAATAACTA CTATCCAATC
          AACATCTCTA GAGTAAATCC AAAAACTACT ATAAAGCACC TATAAACACT
          CAAAATTATC TACCACACGT AAGATCCTGC CAGTCACAGT CTCTACTCTT
          ACATTTCCTT ACTTAATTAC CTGCTCCAAA TTATATCCCG GACCGCAGAC
          CAGCAACAGT AGTGTGAATC TCCAAAACGC AAACTGAGGC AGCAAAACCT
          CCCAGCATCA AGAGATAACC CCCAACCTTC CCAAGCCAGA TGTCATGCAA
          GACRGC-TGT TGCCTTTTGG GTTTCCTTTA TGTACAGACA AGATGTTACA
          CCTGAACCCA CAGCGACTTA CATATGTCTG TGTAACATTT TGAGTATTGG
          GTTTCTTTGG CCAACCAAAA GTAGCTCCGA ATCCACCAAA ATTACTATCC
          CAGTGAGGCA GAGTTTAACC -TTGA-TATT ACAACTTAAA CATGTTT-GC
          TATAAAATAC CAGCCCATGT GCTGACCACA GGGGTGCAGA GCTCCTTGAA
          CGACCCTCGC CTGGTCATCT CATATGAGCC CAGCACCCTT GAGGCTCCCC
          GGCAAGCCCC AGCACTCACC AACCTCACAC AAGAGGAACA GCTTGCCCGG
          TTGCAGAAGG GCATCCGCCA CGAGGTTCTG GAGGGCAATG TGGGCTACCT
          GCGTATGGAC GACATCCCAG GCCAGGAGGT GGTGAGCAAG CTGGGGGGCT
          TCCTGGTGAC CAGCGTCTGG AGGGAGCTCA TGGGCACCTC TGCCTTGGTG
          CTGGACCTCC GGCACTGCAC TGGGGGCCAT ATTTCCGGCA TCCCCTACGT
          CATCTCCTAC CTACACCCAG GGAACACAGT CCTGCACGTG GATACCATCT
          ACAACCGCCC CTCCAATACA ACCACTGAGA TCTGGACCCT GCCCCAGGTC
          CTARGAGAAA GGTACAGTGC CGACAAGGAT GTGGTGGTCC TCACCAGCGG
          CCACACGGGG GGCGTGGCTG AGGACATCAC TTACATCCTC AAACAGATGC
          GCAGGGCCAT CGTGGTGGGT GAGCGGACTG TGGGGGGTGC CCTGGACCTC
          CAGAAGCTGC GGATAGGCCA GTCCGACTTC TTCCTCACTG TGCCTGTGTC
          CAGGTCCCTA GGGCCCCTGG GAGGAGGCAG CCAGACATGG GAGGGCAGCG
          GGGTGCTGCC CTGTGTGGGG ACACCAGCCG AGCAGGCGCT CGAGAAAGCC
          CTGGCCATCC TCACTCTGCG CCGGGCCCTG CCAGGAGTCG TGCAGCGCCT
          GCAGGAGGCG CTGCAGGCCT ACTACACGCT GGTGGACCGC GTGCCCACCC
          TGCTGCACCA CCTGGCCAAC ATGGACTTCT CTGCGGTGGT CTCCGAGGAG
          GACCTGGTCA CGAAGCTCAA CGCTGGTCTA CAGACTGCGT CTGAGGACCC
          CAGGCTCCTG GTGCGGGCCG TCAGGCCCAA GGAAACCCTT TCTGGGCCTG
          AGGTCGGAGA CGCTGACCCT CCGGAGGTGG TGCCCACAGT GGCCGAGGAT
          GAGGCTGTCC GGCGGGCCCT GGTGGACTCT ATGTTCCAGG TGTCCGTGCT
          GCCGGGCAAC GTGGGCTACC TCCGCTTTGA CAGCTTTGCC GACGCCTCGG
          TGCTGGAGGT GCTGAGCCCA TACATCGTGC AGCAGGTGTA GGTACTTCCT
          CTGGTCTTCT TAATGCCTCA GCACAGGTAA ACCTCTGACG TCTCTCAAAT
          CTGAGATGAC TAGTTTGCTG ACTGTTCTAG CGGGTAACAA GTTTAAAAAT
          CGTTC-TTGT TTGACAAATT CTACCTTGCA A----TGTTT CTAGAAGCTA
          AATCATATGA ATGAAATAGT TAGGAAAAGT TCTGGGGAAA A-CATT-GCA
          CTGATTTCAA AGAAGCAAAT TTAACAATTA TTTC-TC--- -----TTGTT
          TTAGATATTT GGAATTTTTG TCGAGAGACA CTCCCACCTG ACCTCAAGGC
          CAAGTTTCTA CAGGAAGCGA GGTGGGTGAT AAAGTAACAA TCCCACAGTT
          CCACGTACAA AGGGTCCCTC TGTGCATGGC ATGAGGTAAA GTG--CTTGA
          CTTAATTCTC ATGCCCCCGC CCCCTGCACC GTGCAGGTGG TCCCCCC---
          --------CA CTTAGTGCCG AGGGGTAGAG GCTCAGTGAC CCACCCGAGG
          TCACATGTCC AGGTCTGCTG GTCTCAGAGG CCATGCTYTC CTCTTCTGCT
          GCCTTCTCCC ATCCTCCCTC GGTCTCCCT- ---------G GGGTTCCCGG
          GGCTCT---- ---------- ---------- ------CCAG GATCCTGAAG
          CAGTACAGCC ACCCCAACAT CGTGCGTCTC ATCTGTCTTT GACTTGGACC
          TTGTTTATTA TGAACTCTAA TCAAGGCAGG AGATGCAGCA ATTCTACTAA
          TTGCCATGTG GACTCATGGA AGGGACACTT GTGACCCTTA AGAATCCAGT
          TTGGCTTAGT GTTTGACATT GAATTGGGAA TGCTGTTCCA AGATTTGGAA
          TGCAGCCATG ATCACATTTA CCAAGCTTAC TTCAGTCTGC TTGTCAATAG
          CATGCAAAAA AAAAAAA--- ------TGTT TTGTTTGCCC TTTTGCTTCT
          ACTTTTTTTC AGGGAAGCTG CTAAAGAATG TCGACGTCGA AAGAAAGAAT
          ATGTAAAATG TCTGGAGAGT CGAGTTGCAG TGCTGGAAGT
EURBAD009 CGTCATATTC TTCTGCTATG GCCAACTCGT CTTCACAGTC AAGGAGGTAT
          GGTCCC-ATG TCGGGCGCTG GGGACGCATG CGTTGGTTGG GGTGAGGCCG
          GCCCCTGTCC CAAGGGA--- ---GTCTGGA TAGCAGGCCC TCTGTCCCTG
          CAGGCGGCTG CCCAGCAGCA GGAGTCGGCC ACCACCCAGA AGGCTGAGAA
          GGAGGTCACA CGCATGGTCA TCATCATGGT CATCGCATTC CTGATCTGCT
          GGGTGCCCTA CGCCAGTGTT GCAGTCGTAA GTTCCGTGGC TTGT--CCCA
          CACCTCCAGG CTTAAAAGAT CAAATACTTG AGCACGGATG AAT------G
          GGTTTGTCTT GATGGG-TAG GCTGGCATTC ACAAGGCAGC TGCTGACCCA
          TGATGGGCCT TGGTGACCA- ---CCCCTAA GCCAGCTTCC TGAGCCATCC
          CACTGGGAAT AATCTATTGG AAGGATAAAG ATCACCATGC CAGCCAAGGG
          ATGTCAAGGG CTTTGAAATC TACAGATGGA GTGGGCTACA GACCACACAT
          AGCGTGAACA CTGTGATTCT AATGACCACC TAAAGGAAAT GCTCACACTT
          TTCTCTCTCC CAGGCGGCCG AGGAATGGAA GTATGTTGCA GATCCAGAAA
          AGGACTGTGC GATGGTCTGT GCCCACGCCG GGGCCTTAAG GAAACAAAGT
          CCAAAAGTCA CTCCTGAATG TGGACAAAAA GAAGAGAATC AGGGAAGGCA
          GGAGTCTGAA ATTAAGCATG CGCAGGCAGT TCCTGCAATG GCGGACTTTT
          CTGCAGTTGG TCAGAAAACT CGGAAGCCAG ATGATTATGC CAAATGTAGC
          ATCAGAGGAG GCTCTAGCCT TTGTCAGTCA TCTCAGTTCA GAGGCAAGGA
          AACTGAACTC CTTATTACAA ATAACCGTGG AATTTCCCAA AACCCTTATC
          ATATACCACC ACTTTCTCCC ATCAGATCAG GTATTAAAAC TCTATGTAAC
          AAAAACCCAT CAGAAGAAAG GTTGGAGCAG CATTCAATGT CACCAGAAAG
          AGTAGTGGGA AATGAGAGCG TCATTCAGAG TACAGTGAGC ACAATTAGCC
          AAAATAACAT TAGAGAAAGC TCGTCGAGAG AAGTCAGCTC AAGCAGTGTT
          AATGAAGTAG GTTCCAGTAC GAACGAAGTA GGCTCTAGTA CTAATGAAGT
          AGGTTCCAGT GGTGAAAACA TGCAGGCAGA ACTACGTAGA AACCGGGGAC
          CTCAATTAAA TGCTATGCTC AGGTTAGGTC TTATGCAACC TGAAGTCTGT
          AGCCAAAGCC TTCCTGTAAG GAATTGTAAA GATCTGGAAA TGAAAAGGCA
          AGGAGAAAAT GAAGGCATTT CATACTTCGG TTGCATGAAG GCTGCCCCTA
          TGAAGGAAGC AAACGTCCGA GGACAAGGCA GCTTGGCCTA CCCAGGTGTG
          CGGACCCATG GGACTCTGGA GAGCATGAAT GGGCCCAAGG CAGGCTCGAG
          AGGCCTGACT TCCTTGGCTG ACACTTTTGA ACACGTGATA GAAGAGCTGT
          TGGACGAGGA CCAGAAAGTG CGGCCCAACC AAGAGAACAA TAAGGACGCG
          GACTTGTATA CTTCCAGGGT AATGCTTAGT AGTCAAGTGC CTTTGGAGCC
          TCCTCTCCTC TTTCTGCTCG AGGAATACAA AAATTACCTG GATGCTGCAA
          ACATGTCTAT GAGGGTCCGG CGCCACTCTG ACCCCGCCCG CCGTGGGGAG
          CTGAGCGTGT GCGACAGCAT TAGCGAGTGG GTGACAGCAG CGGATAAAAA
          GACTGCAGTG GACATGTCGG GCGGGACGGT CACAGTCCTT GAAAAAGTCC
          CCGTATCAAA AGGCCAGCTG AAGCAGTACT TCTATGAGAC CAAGTGCAAT
          CCCATGGGTT ACACAAAGGA GGGCTGCAGG GGAATCCAAC TTACAAGTTC
          TTCGAGCAGA TGCAGAACTA GACCCCCGCG ACAGCAGCCT CTGAAGTCGG
          ACAGCA-AAA CCATTGCTTC TCTACCCATC GGTGTTCATT TATAGAATAA
          TGTGGAAA-G AAACAAGCCC TTCTGTTTTA T---GAGTTA CTCATCGCCT
          TTCGACCGCT GTGC---TAT AACACAAGT- -AGATGCCTG AACTTGAATT
          AATATACAAA TCAGCAATGT ATTCTCTCTC TTTCCATTTT GGTCTCTACA
          TTATTAATGG GTTTTGTGTA CTGTAAAGAA CTTAGCTGTA TCGAAC-TAG
          TGCATGAATA GATTCTCTCC TGATTATTTA TCACGTAGCC CCTTAGCCAG
          TTGTATATTA TTCTTGTGGT TT-GTGACCC AATTAAG-TC CTACTTGAAA
          TACGCTTTAA GAATCGATGG GGGATGCTTC GTGTGAACGT GGGAGTGTAG
          CTGCTTCTCT TGCCTAAGTA TTCTTTTCCT GATCACTATG CATTCTAAAG
          TT---GAGCA TTTTTAAGTA TTCCAGATGA TCTAGAGAA- TTTTTTT-CC
          ATGATTGCAT TTTACTGTAC AGATTGCTGC TTCTGCTAGA TTTGTGATAT
          AGGAATTACG AGGATACACA TTTATTTCTT TGTTCTCTGC TGGAAACAAT
          GAGAACAGCA TTGAGGCCCA CATAGGAATA AATGGAGAAG CCAACCTGGA
          TTTCCTCAAC ATTCCTTTGA CAATTCCTGA AATGACTCTA CCTTACACAA
          CACTCACAAC TCCCCAGGTG AAAGATTTCT CCCTTTGGGA AAAAACAGGC
          TTGAAGGATT TCCTGAAAAC AACAAAACAA TCATTTGATT TAAGTGTAAA
          GGCTCAGTAT AAGAAAAACA AAGACAAGCA CATCATCCCA ATTCCTTTTT
          ATGCAAAAGA TTTCCAGGTA TTGAGTACCC CAAATGATAT TTTCATTCCA
          GCCATGGGCA ATATTACCTA TGACTTTTCC TTTAAGTCAG GCATCATCAC
          ACTGAATACC AATGTTGGAC TGTATAACCA GTCAGATATT GTTGCTTATT
          TCCTAACTTC CTCTTCTTCT GTCACTGATG CTCTGCAGTA CAAATTAGAG
          GGCACCTCAA GTTTGACAAG GAAAAGAGGC TTGAAGCTAG CCACAGCTTT
          GTCTCTGAGT AATAAATTTG TGGAAGGAAA TCATGACAGT ACTATTAGTT
          TGACCAAGAA AAACATGGAG GCATCAGTGA CAACATCCGC AAAAGTCCAA
          ATTCCTATTT TGAGAATGAA ATTCAAGCAA GAACTTAATG GAAATACCAA
          GTCGAAGCCT ACTGTCTCTT CATCCATTGA ATTAATGTAT GATCTCAAT-
          ---------- ----TCTACT GCCACAGGAA CAATCAACCA CAAACTCAAC
          TTAGAGAGCC TCACCTCTTA CTTTTACATT GAGTCATCTA CCAAAGGAGA
          TATCAAGGGC TCAGTACTTT CAATAGAATA TTCAGGAACT ATTGCCAGCG
          AGGCCAGCAC TTACTTGAAT TCCAAGAGTA CTCGGTCTTC AGTGAAGCTA
          CAAGGGACTT CCAAAGTTGA TGGAGTACGA CCGAAATGTC ACCTTCCTTT
          CCTGCAAGTT CCGTTCCGTC GTGAGGATGG ACTACATGGT CTACTTCAGC
          TTCTTCACTT GGATTTTAAT CCCCCTGATT GTCATGTGTG CCATCTACCT
          TGACATATTC TATGTCATCC GGAATAAACT CAATCAGAAC TTTTCAAGCT
          CCAAAGAGAC AGGTGCATTT TACGGACGGG AGTTCAAGAC GGCCAAGTCT
          TTGTTTCTGG TTCTCTTCCT ATTTGCTTTG TCCTGGCTGC CTTTGTCCAT
          TATCAATTGT ATCACCTACT TTCATGGTGA GGTGCCGCAA ATCTTTCTCT
          ACTTGGGCAT TCTGCTCTCC CATGCT---- ---------- ----------
          ---------- ---------- ---------- ---------- ----------
          ---------- ---------- ---------- ---------- ----------
          ---------- ---------- ---------- ---------- ----------
          ---------- ---------- ---------- ---------- ----------
          ---------- ---------- ---------- ---------- ----------
          ---------- ---------- ---------- ---------- ----------
          ---------- ---------- ---------- ---------- ----------
          ---------- ---------- ---------- ---------- ----------
          ---------- ---------- ---------- ---------- ----------
          ---------- ---------- ---------- ---------- ----------
          ---------- ---------- ---------- ---------- ----------
          ---------- ---------- ---------- ---------- ----------
          ---------- ---------- ---------- ---------- ----------
          ---------- ---------- ---------- ---------- ----------
          ---------- ---------- ---------- ---------- ----------
          ---------- ---------- ---------- ---------- ----------
          ---------- ---------- ---------- ---------- ----------
          ---------- ---------- ---------- ---------- ----------
          ---------- ---------- ---------- ---------- ----------
          ---------- ---------- ---------- ---------- ----------
          ---------- ---------- ---------- ---------- ----------
          ---------- ---------- ---------- ---------- ----------
          ---------- ---------- ---------- ---------- ----------
          ---------- ---------- ---------- ---------- ----------
          ---------- ---------- ---------- ---------- ----------
          ---------- ---------- ---------- ---------- ----------
          ---------- ---------- ---------- ---------- ----------
          ---------- ---------- ---------- ---------- ----------
          ---------- ---------- ---------- ---------- ----------
          ---------- ---------- ---------- ---------- ----------
          ---------- ---------- ---------- ---------- ----------
          ---------- ---------- ---------- ---------- ----------
          ---------- ---------- ---------- ---------- ----------
          ---------- ---------- ---------- ---------- ----------
          ---------- ---------- ---------- ---------- ----------
          ---------- ---------- ---------- ---------- ----------
          ---------- ---------- ---------- ---------- ----------
          ---------- ---------- ---------- ---------- ----------
          ---------- ---------- ---------- ---------- ----------
          ---------- ---------- ---------- ---------- ----------
          ---------- ---------- ---------- ---------- ----------
          ---------- ---------- ---------- ---------- ----------
          ---------- ---------- ---------- ---------- ----------
          ---------- ---------- ---------- ---------- ----------
          ---------- ---------- ---------- ---------- ----------
          ---------- ---------- ---------- ---------- ----------
          ---------- ---------- ---------- ---------- ----------
          ---------- ---------- ---------- ---------- ----------
          ---------- ---------- ---------- ---------- ----------
          ---------- ---------- ---------- ---------- ----------
          ---------- ---------- ---------- --AAGATTTA TGTTATGTCT
          GTTGTTGGCA AGAACAACAA AAAGGTTACT TTTCGCTGCA CAGAGAAAGA
          CTTGGTGGGA GATGTTCCTG AAGCCAGATA TGGTCATTCC ATTGATGTGG
          TGTATAGTCG AGGGAAAAGC ATGGGTGTTC TCTTTGGAGG ACGGTCATAC
          ATTCCTTCTA CCCAAAGAAC CACAGAAAAA TGGAATAGTG TAGCTGACTG
          TCTGCCCCAT GTTTTCTTGG TGGATTTTGA ATTTGGGTGC TCTACATCAT
          ACCTACTTCC AGAACTTCAG GATGGGCTGT CTTTTCATGT TTCCATTGCC
          AGAAATGATA CCATTTATAT TTTAGGAGGA CATTCACTTG CCAATAACAT
          CCGTCCTGCT AACCTATACA GAATAAAGGT TGATCTCCCA CTGGGTAGCC
          CAGCTGTGAA CTGCACAGTC TTGCCA---- ---------- ----------
          ---------- ---------- ---------- ---------- ----------
          ---------- ---------- ---------- ---------- ----------
          ---------- ---------- ---------- ---------- ----------
          ---------- ---------- ---------- ---------- ----------
          ---------- ---------- ---------- ---------- ----------
          ---------- ---------- ---------- ---------- ----------
          ---------- ---------- ---------- ---------- ----------
          ---------- ---------- ---------- ---------- ----------
          ---------- ---------- ---------- ---------- ----------
          ---------- ---------- ---------- ---------- ----------
          ---------- ---------- ---------- ---------- ----------
          ---------- ---------- ---------- ---------- ----------
          ---------- ---------- ---------- ---------- ----------
          ---------- ---------- ---------- ---------- ----------
          ---------- ---------- ---------- ---------- ----------
          ---------- ---------- ---------- ---------- ----------
          ---------- ---------- ---------- ---------- ----------
          ---------- ---------- ---------- ---------- ----------
          ---------- ---------- ---------- ---------- ----------
          ---------- ---------- ---------- ---------- ----------
          ---------- ---------- ---------- ---------- ----------
          ---------- ---------- ---------- ---------- ----------
          ---------- ---------- ---------- ---------- ----------
          ---------- ---------- ---------- ---------- ----------
          ---------- ---------- ---------- ---------- ----------
          ---------- ---------- ---------- ---------- ----------
          ---------- ---------- ---------- ---------- ----------
          ---------- ---------- ---------- ---------- ----------
          ---------- ---------- ---------- ---------- ----------
          ---------- ---------- ---------- ---------- ----------
          ---------- ---------- ---------- ---------- ----------
          ---------- ---------- ---------- ---------- ----------
          ---------- ---------- ---------- ---------- ----------
          ---------- ---------- ---------- ---------- ----------
          ---------- ---------- ---------- ---------- ----------
          ---------- ---------- ---------- ---------- ----------
          ---------- ---------- ---------- ---------- ----------
          ---------- ---------- ---------- ---------- ----------
          ---------- ---------- ---------- ---------- ----------
          ---------- ---------- ---------- ---------- ----------
          ---------- ---------- ---------- ---------- ----------
          ---------- ---------- ---------- ---------- ----------
          ---------- ---------- ---------- ---------- ----------
          ---------- ---------- ---------- ---------- ----------
          ---------- ---------- ---------- ---------- ----------
          ---------- ---------- ---------- ---------- ----------
          ---------- ---------- ---------- ---------- ----------
          ---------- ---------- ---------- ---------- ----------
          ---------- ---------- ---------- ---------- ----------
          ---------- ---------- ---------- ---------- ----------
          ---------- ---------- ---------- ---------- ----------
          ---------- ---------- ---------- ---------- ----------
          ---------- ---------- ---------- ---------- ----------
          ---------- ---------- ---------- ---------- ----------
          ---------- ---------- ---------- ---------- ----------
          ---------- ---------- ---------- ---------- ----------
          ---------- ---------- ---------- ---------- ----------
          ---------- ---------- ---------- ---------- ----------
          ---------- ---------- ---------- ---------- ----------
          ---------- ---------- ---------- ---------- ----------
          ---------- ---------- ---------- ---------- ----------
          ---------- ---------- ---------- ---------- ----------
          ---------- ---------- ---------- ---------- ----------
          ---------- ---------- ---------- ---------- ----------
          ---------- ---------- ---------- ---------- ----------
          ---------- ---------- ---------- ---------- ----------
          ---------- ---------- ---------- ---------- ----------
          ---------- ---------- ---------- ---------- ----------
          ---------- ---------- ---------- ---------- ----------
          ---------- ---------- ---------- ---------- ----------
          ---------- ---------- ---------- ---------- ----------
          ---------- ---------- ---------- ---------- ----------
          ---------- ---------- ---------- ---------- ----------
          ---------- ---------- ---------- ---------- ----------
          ---------- ---------- ---------- ---------- ----------
          ---------- ---------- ---------- ---------- ----------
          ---------- ---------- ---------- ---------- ----------
          ---------- ---------- ---------- ---------- ----------
          ---------- ---------- ---------- ---------- ----------
          ---------- ---------- ---------- ---------- ----------
          ---------- ---------- ---------- ---------- ----------
          ---------- ---------- ---------- ---------- ----------
          ---------- ---------- ---------- ---------- ----------
          ---------- ---------- ---------- ---------- ----------
          ---------- ---------- ---------- ---------- ----------
          ---------- ---------- ---------- ---------- ----------
          ---------- ---------- ---------- ---------- ----------
          ---------- ---------- ---------- ---------- ----------
          ---------- ---------- ---------- ---------- ----------
          ---------- ---------- ---------- ---------- ----------
          ---------- ---------- ---------- ---------- ----------
          ---------- ---------- ---------- ---------- ----------
          ---------- ---------- ---------- ---------- ----------
          ---------- ---------- ---------- ---------- ----------
          ---------- ---------- ---------- ---------- ----------
          ---------- ---------- ---------- ---------- ----------
          ---------- ---------- ---------- ---------- ----------
          ---------- ---------- ---------- ---------- ----------
          ---------- ---------- ---------- ---------- ----------
          ---------- ---------- ----CCTGGA AGGCATGAGA GCCCAAGACC
          TTGATGACTA CCTGAACGGC CCCTTCACCG TCGTGGTCAA GGAGTCTTGC
          GACGGAATGG GAGACGTGAG CGAGAAGCAT GGGAGCGGGC CTGCAGTTCC
          AGAAAAGGCC GTTCGATTTT CGTTCACGGT CATGAAAATT ACGATAGCAC
          ATGGCTCCGA ACATGTGAAG GTGTTTGAAG AAGTCAAACC CAACTCCGAA
          CTGTGTTGTA AGCCCCTGTG TCTCATGCTG GCAGATGAGT CTGACCACGA
          GACCCTGACG GCCATCCTGA GCCCCCTTAT TGCTGAGAGG GAGGCCATGA
          AGAGCAGCCA GTTAATGCTC GAGATGGGAG GCATCCTTCG GAGTTTCAAG
          TTCATCTTCA GGGGCACCGG CTACGATGAG AAACTCGTCC GGGAAGTCGA
          AGGCCTCGAG GCTTCTGGCT CAGTCTACAT TTGTACCCTT TGTGACGCCA
          CCCGCCTAGA AGCATCTCAA AATCTGGTCT TCCACTCCAT CACCAGAAGC
          CACTCCGAGA ACCTGGAGCG CTATGAGGTC TGGCGTTCTA ACCCGTACCA
          CGAGTCCGTG GAAGAGCTGC GGGACCGGGT GAAAGGGGTC TCATCGAAAC
          CTTTCATCGA GACGGTCCCT TCCATAGATG CGCTCCACTG TGACATTGGC
          AATGCAGCCG AGTTCTACAA GATTTTCCAG CTAGAGATAG GGGAGGTGTA
          CAAGAATCCC AACGCCTCCA AAGAGGAAAG GAAGAGATGG CAGGCTACGT
          TGGACAAGCA TCTCCGGAAG AAGATGAACC TGAAACCGAT CATGAGGATG
          AATGGCAACT TTGCCAGGAA GCTCATGACC CAAGAGACCG TTGAAGCAGT
          CTGTGAGTTA ATCCCCTCTG AGGAGAGGCA CGAAGCTCTG AGGGAGCTGA
          TGGACCTTTA CCTTAAGATG AAGCCTGTGT GGCGATCATC GTGTCCTGCC
          AAAGAGTGCC CAGAATCTCT CTGCCAGTAC AGCTTCAATT CACAGCGTTT
          TGCTGAGCTC CTCTCTACCA AGTTCAAGTA TAGATATGAG GGCAAAATCA
          CCAATTATTT TCACAAAACC CTGGCACATG TC-------- ----------
          ---------- ---------- ---------- ---------- ----------
          ---------- ---------- ---------- ---------- ----------
          ---------- ---------- ---------- ---------- ----------
          ---------- ---------- ---------- ---------- ----------
          ---------- ---------- ---------- ---------- ----------
          ---------- ---------- ---------- ---------- ----------
          ---------- ---------- ---------- ---------- ----------
          ---------- ---------- ---------- ---------- ----------
          ---------- ---------- ---------- ---------- ----------
          ---------- ---------- ---------- ---------- ----------
          ---------- ---------- ---------- ---------- ----------
          ---------- ---------- ---------- ---------- ----------
          ---------- ---------- ---------- ---------- ----------
          ---------- ---------- ---------- ---------- ----------
          ---------- ---------- ---------- ---------- ----------
          ---------- ---------- ---------- ---------- ----------
          ---------- ---------- ---------- ---------- ----------
          ---------- ---------- ---------- ---------- ----------
          ---------- ---------- ---------- ---------- ----------
          ---------- ---------- ---------- ---------- ----------
          ---------- ---------- ---------- ---------- ----------
          ---------- ---------- ---------- ---------- ----------
          ---------- ---------- ---------- ---------- ----------
          ---------- ---------- ---------- ---------- ----------
          ---------- ---------- ---------- ---------- ----------
          ---------- ---------- ---------- ---------- ----------
          ---------- ---------- ---------- ---------- ----------
          ---------- ---------- ---------- ---------- ----------
          ---------- ---------- ---------- ---------- ----------
          ---------- ---------- ---------- ---------- ----------
          ---------- ---------- ---------- ---------- ----------
          ---------- ---------- ---------- ---------- ----------
          ---------- ---------- ---------- ---------- ----------
          ---------- ---------- ---------- ---------- ----------
          ---------- ---------- ---------- ---------- ----------
          ---------- ---------- ---------- ---------- ----------
          ---------- ---------- ---------- ---------- ----------
          ---------- ---------- ---------- ---------- ----------
          ---------- ---------- ---------- ---------- ----------
          ---------- ---------- ---------- ---------- ----------
          ---------- ---------- ---------- ---------- ----------
          ---------- ---------- ---------- ---------- ----------
          ---------- ---------- ---------- ---------- ----------
          ---------- ---------- ---------- ---------- ----------
          ---------- ---------- ---------- ---------- ----------
          ---------- ---------- ---------- ---------- ----------
          ---------- ---------- ---------- ---------- ----------
          ---------- ---------- ---------- ---------- ----------
          ---------- ---------- ---------- ---------- ----------
          ---------- ---------- ---------- ---------- ----------
          ---------- ---------- ---------- ---------- ----------
          ---------- ---------- ---------- ---------- ----------
          ---------- ---------- ---------- ---------- ----------
          ---------- ---------- ---------- ---------- ----------
          ---------- ---------- ---------- ---------- ----------
          ---------- ---------- ---------- ---------- ----------
          ---------- ---------- ---------- ---------- ----------
          ---------- ---------- ---------- ---------- ----------
          ---------- ---------- ---------- ---------- ----------
          ---------- ---------- ---------- ---------- ----------
          ---------- ---------- ---------- ---------- ----------
          ---------- ---------- ---------- ---------- ----------
          ---------- ---------- ---------- ---------- ----------
          ---------- ---------- ---------- ---------- ----------
          ---------- ---------- ---------- ---------- ----------
          ---------- ---------- ---------- ---------- ----------
          ---------- ---------- ---------- ---------- ----------
          ---------- ---------- ---------- ---------- ----------
          ---------- ---------- ---------- ---------- ----------
          ---------- ---------- ---------- ---------- ----------
          ---------- ---------- ---------- ---------- ----------
          ---------- ---------- ---------- ---------- ----------
          ---------- ---------- ---------- ---------- ----------
          ---------- ---------- ---------- ---------- ----------
          ---------- ---------- ---------- ---------- ----------
          ---------- ---------- ---------- ---------- ----------
          ---------- ---------- ---------- ---------- ----------
          ---------- ---------- ---------- ---------- ----------
          ---------- ---------- ---------- ---------- ----------
          ---------A CTCCATGCAC CAAGGTCATG GCCAGGGGCT CCTGGCAGCT
          CAGCCCTGCT GACCCAGAGC ACGTGGCAGC TGCCCTTTAC CAGCCAAGCG
          CCCCC---GA GATGGAGCTG AAGCGTATGC CTCGCATCAG GAGCCTCATC
          CCAGCCCAGA AAGAGACAGA GCCTGGCATG GATGATGCTG GAGACATGGA
          GCAGAAGCAG CTGCAGAAGA GGTTTGGGGG TTTCACCGGG GCCCGGAAGT
          CGGCCCGGAA GTTGGCCAAC CAGAAGC--- ---------- ----------
          ---------- ---------- ---------- ---------- ----------
          ---------- ---------- ---------- ---------- ----------
          ---------- ---------- ---------- ---------- ----------
          ---------- ---------- ---------- ---------G GACCGCAGGC
          CAGCAACAGT AGTGTGAAAC TCCAAAATTC AAACTGA--- AGCAACACCA
          CACGGCATCA AAAGATCACC CCCAACCTTC CCAACACAGA TTTCACGCAA
          GACGGC-TGT TGTCTTTT-- ---------A AACGCAGACA AGAGGTG--A
          CCCGAAACCA TAGAGACTGA CATACTTCTA TGTAACATTT TGAGTATTGG
          GTTTCTTTGG CCAACCAAAA GTAGCTCCGA ATCCACCAAA ATTACTATCC
          CAGTAAGGCA GAGTTTTACC CTTGC-TATT ACAACTTAAA CATGTTT-GC
          TATAAAATAC CAGCCCATGT GCTGACCACT GGGGTGCAGA GCTCCTTGAA
          CGATCCTCGC CTGGTCATCT CCTATGAGCC CAGCACCCTG GAGGCTCCCC
          GGCAAGCTCC AGCCCTCACC AACCTCACCC AAGAGGAACT GCTTGCCCGC
          TTGCAGAAAG GCATCCGCCA CGAGGTTCTG GAGGGCAACG TGGGCTACTT
          GCGTGTGGAT GACATCCCAG GCCAGGAGGT GGTGAGCAAG CTGGGGAGCT
          TCCTGGTGGC CAGCGTCTGG AGGAAGCTCA TGGGCACCTC CGCTTTGGTG
          CTGGACCTCC GACACTGCAC TGGGGGCCAC ATTTCTGGTA TCCCCTACTT
          CATCTCCTAC CTGCACCCAG GGAACACAGT CCTGCACGTG GATACCATCT
          ACGACCGCCC CTCCAATACA ACCACTGAGA TCTGGACCCT GCCCCAGGTC
          CTGGGAGAAA GGTACAGTGC GGACAAGGAC GTGGTGGTCC TCACCAGCGG
          CCACACTGGG GGCGTGGCTG AGGACATCAC TTACATCCTC AAACAGATGC
          GCAGGGCCAT TGTGGTGGGC GAGCGGACTG GGGGGGGTGC CCTGGACCTC
          CAGAAGCTAA GGATAGGCCA GTCCGACTTC TTCCTCACCG TGCCCGTGTC
          CAGGTCTCTA GGGCCCTTGG GAGGGGGCAG CCAGACCTGG GAGGGCAGCG
          GGGTGCTGCC CTGTGTGGGG ACACCAGCAG AGCAGGCCCT AGAGAAAGCC
          CTGGCCATCC TCACTTTGCG CCGGGCCCTG CCCGGATTGG TGCGGCGCCT
          GCAGGGGGCG CTCCAGGCCT ACTACACGCT GGTGGACCGC GTGCCCGCCN
          TGCTGCACCA CCTGGCCAAC ATGGACTTCT CTGCGGTGGT CTCCGAGGAG
          GACCTGGTAG CGAAGCTCAA CGCAGGTCTG CAGACTGCGT CCGAGGACCC
          CAGGCTCCTG GTACGGGCCG TGAGGCCCAA GGAAACCTCT TCTGGGCCCG
          AGGTTGGAGA GGATGACCTT CCGGAGGTGG TCCCCACGGT GCCCGACAAT
          GAGGCTGCCC GGCAAGCCCT AGTGGGTGCT ATGTTCCAGG TGTCCGTGCT
          GCCNGGCAAC GTGGGCTACC TCCGCTTTGA CAGCTTTGCC AACGCCTCGG
          TGCTGGAGGC GCTGAGCCCC TACATCGCGC GTCAGGTGTA GGTACTTCCT
          CTGGTCTTCT TAATGCTTCG GCCCAGGTAA ACCTCTGATT TCTTTTAAGT
          TTCAGATAAT TAGTTTGCTG ACAATTCTAG TGGATAACAA GTCTAAAAAC
          TGTTT-CTGT TTGAAAAATT CTGCCTTTTA G----TGTTT CTAGAAGCTA
          AGTCATATGA ATAAAATAG- ---GAAAAGT TCTGGGAAAA A-CATT-GTA
          CTGGTTTCAA AGAAGTAAAT TTAACCATGA TTTC-TC--- -----TTATT
          TTAGATATTT GGAATTTTTG TCGGGAGACG CTCCCACCTG ACCTCAAGGC
          CAAGTTTCTG CAGGAAGCGA GGTACATGAT AAAGCGATGA CCCCACAGTT
          CCACATACAG GGGGTTCCTC TGTGCATGGC ATGAGGTGAT GTGTGCTCGG
          CTTAATCCTC ATGCCCC-TC ACCCCGCACT GCACAGGTGG TATCCC----
          --------TG CCTAGTGCCA AGGGGTAGAG GCCCAGTGAC TCACCTGAGG
          GCAGGTGTCT GGGTCTGCTG GCCTCACAGG CCATGCTCTC CTTGTCTGCG
          GCCTTCTCCC GTCCTCCCTC GGGCTCCCTT GGTCTCCCTG GGTCTCCCGG
          GGCTCCCCGA GCCAGGGTGC TAAGCGGTCC TGCCCCCCAG GATTCTGAAG
          CAGTACAACC ACCCCAACAT CGTGCGTCTC ATCTGTCTTT GACTTGGACC
          TTGTTTATTA TGAACTGTAA TCAAGGCAGG AGATGCAGCA ATTCTACTAA
          TTGCCATGTG GACTTGTGGA AGGGACACTT GTGACCCTTA AAAATCCAGT
          TTGGCTTAGT GTTTGACATT GAATTGGGAA CGCTGTTCCA AGATTTGGAA
          TGCAGCCATG ATCACATTTA CCAAGCTTAT TTCAGTCTGC TTGTCCATAG
          CATGCAAAAA AAAAAAAAAA A-----AGTT TTGTTTGCTC TTTTGCTTCT
          ACTTTTTTTC AGGGAAGCTG CTAAAGAATG TCGACGTCGA AAGAAAGAAT
          ATGTAAAATG TCTGGAGAGT CGAGTTGCAG TGCTGGAAGT
EURBAD010 ---------- ---------- ---------- ---------- ----------
          ---------- ---------- ---------- ---------- ----------
          ---------- ---------- ---------- ---------- ----------
          ---------- ---------- ---------- ---------- ----------
          ---------- ---------- ---------- ---------- ----------
          ---------- ---------- ---------- ---------- ----------
          ---------- ---------- ---------- ---------- ----------
          ---------- ---------- ---------- ---------- ----------
          ---------- ---------- ---------- ---------- ----------
          ---------- ---------- ---------- ---------- ----------
          ---------- ---------- ---------- ---------- ----------
          ---------- ---------- ---------- ---------- ----------
          ---------- ---------- ---------- ---------- ----------
          ---------- ---------- ---------- ---------- ----------
          ---------- ---------- ---------- ---------- ----------
          ---------- ---------- ---------- ---------- ----------
          ---------- ---------- ---------- ---------- ----------
          ---------- ---------- ---------- ---------- ----------
          ---------- ---------- ---------- ---------- ----------
          ---------- ---------- ---------- ---------- ----------
          ---------- ---------- ---------- ---------- ----------
          ---------- ---------- ---------- ---------- ----------
          ---------- ---------- ---------- ---------- ----------
          ---------- ---------- ---------- ---------- ----------
          ---------- ---------- ---------- ---------- ----------
          ---------- ---------- ---------- ---------- ----------
          ---------- ---------- ---------- ---------- ----------
          ---------- ---------- ---------- ---------- ----------
          ---------- ---------- ---------- ---------- ----------
          ---------- ---------- ---------- ---------- ----------
          ---------- ---------- ---------- ---------- ----------
          ---------- ---------- ---------- ---------- ----------
          ---------- ---------- ---------- ---------- ----------
          ---------- ---------- ---------- ---------- ----------
          ---------- ---------- ---------- ---------- ----------
          ---------- ---------- ---------- ---------- ----------
          ---------- ---------- ---------- ---------- ----------
          ---------- ---------- ---------- ---------- ----------
          ---------- ---------- ---------- ---------- ----------
          ---------- ---------- ---------- ---------- ----------
          ---------- ---------- ---------- ---------- ----------
          ---------- ---------- ---------- ---------- ----------
          ---------- ---------- ---------- ---------- ----------
          ---------- ---------- ---------- ---------- ----------
          ---------- ---------- ---------- ---------- ----------
          ---------- ---------- ---------- ---------- ----------
          ---------- ---------- ---------- ---------- ----------
          ---------- ---------- ---------- ---------- ----------
          ---------- ---------- ---------- ---------- ----------
          ---------- ---------- ---------- ---------- ----------
          ---------- ---------- ---------- ---------- ----------
          ---------- ---------- ---------- ---------- ----------
          ---------- ---------- ---------- ---------- ----------
          ---------- ---------- ---------- ---------- ----------
          ---------- ---------- ---------- ---------- ----------
          ---------- ---------- ---------- ---------- ----------
          ---------- ---------- ---------- ---------- ----------
          ---------- ---------- ---------- ---------- ----------
          ---------- ---------- ---------- ---------- ----------
          ---------- ---------- ---------- ---------- ----------
          ---------- ---------- ---------- ---------- ----------
          ---------- ---------- ---------- ---------- ----------
          ---------- ---------- ---------- ---------- ----------
          ---------- ---------- ---------- ---------- ----------
          ---------- ---------- ---------- ---------- ----------
          ---------- ---------- ---------- ---------- ----------
          ---------- ---------- ---------- ---------- ----------
          ---------- ---------- ---------- ---------- ----------
          ---------- ---------- ---------- ---------- ----------
          ---------- ---------- ---------- ---------- ----------
          ---------- ---------- ---------- ---------- ----------
          ---------- ---------- ---------- ---------- ----------
          ---------- ---------- ---------- ---------- ----------
          ---------- ---------- ---------- ---------- ----------
          ---------- ---------- ---------- ---------- ----------
          ---------- ---------- ---------- ---------- ----------
          ---------- ---------- ---------- ---------- ----------
          ---------- ---------- ------ATAA CTTTTCTCTC ATCTGTACCT
          TTATCTACAT CCACATATAC AAACACGTTA ACAAAACTTA CCCATAGTAA
          ACACGTTCTA GCTTATATAG TTATCCACAT ATTTCTCACT GGCAGAATAT
          ATTCAATGCA TGATACATCA ACATAAATTC CTAGTTAACT GATATTTCAT
          ATTTATCCGT GCTTTTGTAC TGTCATATGA TTTCATTGTA ATCATCGACC
          TAATAACGTT TTAATATTCT CTTTCTATAC ATATATTTGT ACGCAAAAAT
          TTCACTTTAT GGTGGAGGGT GGATATTCTT CTCTATGGTG TGTAGGCGAC
          GAGCAAACGC GCCTCAGCGT CTTAAACGAT GGGAGTGGTT ATCTGCATGC
          TGTTCTTCAA CTAAACTGGA CTCACAATTT ATACAACAGA AACTAAATCC
          CTATGGCTCT CTGCGCACGG AATCGCCATT GGCTCACCTG CTCCTCGCAT
          GAGGCCACCC GTTCGCCTTT CATCAGACAT GTGTGCGGGT TTCTCTATCG
          TTCACCTTAT GACAAAAAGC ATCATCATAC CTTGTTGGGC ATACACCTTT
          ACGCATTGGC CTACCAAAGA ATAAAAATGT GCTTTCACTC AGCACTGGCT
          ATATGTACAT GGATAACACC TACTGCTTCT CAATTGACCA GCTTTTAAGC
          ATCTTTTTTG TCGGTCATAT CAAGCTAAGA GACAGAATCG AAATGGGGCT
          TTAAGTCTCC TTACACACTC CTATGTGGAG CTGCCTACGG ATCCTTCTAC
          GGTTTATCAA GACTATATGA ACGCAAACTC TAACAAGCTG GCCTCTATAC
          CTGTGCACTC ATACGCGCTA AGACCGATAT TTTTGCCTCT GGCACCCGTT
          AGCCACATAT ATAAGAAAAA CCCTCTATAA TCATAACGCT CTCTGGAGAT
          CTGCGGTTTT ATTCCAAAAT ACCCACACAT CCCAATACAT CCCATACTAA
          ACACGCCTAC GTACATTTGG TTATCTGCCT GACTAGCTAC ATCAAGCTAA
          TTAACACCTC AACTTTACTT TCAAATCTGG TATTCCACAT TTCACGCTAT
          CCAAATAACT CTATAGCAAA TCGCACATTT CTGAATATTG CTGAAAACTT
          CCAATCATTC CATTCAATAA TCTCATACAT TCAACAAAGG CTATAATTTA
          TTATTCTTAT CTACCTGTCT AGTTCTGTCT ----AATTCA GATAATTCAT
          GTTAATAAAT CTTTGCTTTC CTTCTTATGG CTCTATTACG TCCACTATTC
          TCCTCTTGCT GAGGATATCT TCCTTTACAT ATACGTACAT CTGTAACACT
          ACTTGCAGAT GCCCATATCT CTGTTTGCGC TGGAGCGCTT GGTTTCCTTT
          GTATATTCAA ACTAGGACGA TAGTCAAACT AACTCTCAAA TCTTTCCCCT
          TATATATTCC TACAGATACA AACTATTATC GATTATCACA CTACGTTATA
          TTGCTTTCGC TTCAACTTAT AATCCAATAT ACTAATTCCA TATATTTTTA
          ACCTTACACA CCTCTATATC CTCAGGTTTA CATATATCTA CAGCAAATAC
          TGCAAAAACC TCCCGAAAAA TCACTTCATA TATTTATAAA TATTTATCTA
          CATTCCCACA AATATTTATT ACTTTATTAA CCCATATGCA CATTTTTTTT
          CCGAGAGTAT AACAAAGCTA ACCTGCTAAT TCTATTATCC TATGGCCCTA
          CCTTTATCCA TATAGACCAA ACACTAGTCC TAACTATATA TCAAACGGCA
          AACATGCAAT CAGACCACCC TATAGATACA GTTGTACATC TATAAATACT
          TAATGCTCAC TAGATCCAAA CCACTAAACC CCTCCCGGCC TGTCTCCTCC
          TATCTTAATA GTGTATGATA TAGTTTCTTA TATAATCATG CCACTCTACT
          ATCTTCTGTA TACTTGGAGA TATTTACAGC CCTTGTTAGC AACAACTAAA
          CTTATTCCAC CTCCTTGCAT TACCTATATT TACATTTCTC AACCCAGAGC
          ACTAGACACA CCTATATCCC ATGTTACACA CTTATATCGC TACCACCCAC
          ATAAGCTCAC GTGTCCTATC TTCAGAGTTA AACATCTCCA TATACCCAGA
          GATATTCTGC TGCTACTGCT TGCCCCCATT ATTATAGGAG TATTTATATA
          CCCATTCAGA CTACTCCTTC TTTATAGATT ACTCCCTTCA CCTAACCCTG
          ATTATATTCT CAAAGCGAAA ATCAATACTC AAACTCAACA CCTTCAGAAA
          ATCCTATACT TCACTATACC TATATCTCCA TTACCTAATT TCTAGGCCTT
          ACATAAATCT TTACCTCTAT AAGTTCCTGC TCCTCTGTCT ATGCTTTGCT
          CCCATTAAAT TAACGAAAGC AGCCTAGATG GGTTGACCCT GGTCGCCGCT
          CCTTTCATAA TTTTCTGTGC ATACTTCTCT TTGATTGAAT GCCTCTCTCC
          CTCCTGGCTC CATCAGAATT AAACACCTGC ACGCCTCTCT ATCTCTTTGC
          ACAGCTGCTA GATGGCGAGA GGCTGATGAA GA-------- ----------
          ---------- ---------- ---------- ---------- ----------
          ---------- ---------- ---------- ---------- ----------
          ---------- ---------- ---------- ---------- ----------
          ---------- ---------- ---------- ---------- ----------
          ---------- ---------- ---------- ---------- ----------
          ---------- ---------- ---------- ---------- ----------
          ---------- ---------- ---------- ---------- ----------
          ---------- ---------- ---------- ---------- ----------
          ---------- ---------- ------ATAA CCCCATTTAT ATATATTCAC
          GTATCTGGAC ATATGTCTAC AGTCCATGTT ATATTGATGG TTGAATAAAT
          CTGCATATCC ATCTATAAAA TTAACCCGGC ATGAGCTCAC AATATTCTAC
          CAGCACGCTC ATCTCTATTT GGATATACAA TTCTCTTCGG CATGACATCT
          AAACCCAATT ATACTCAAAT ATACATGCCT GCATAACTGG CTTCCCTTCA
          TTTGGTCCGA GTACCAGGAT CCTTTCTCGG ATGTCTTTAC TGCAAAATGC
          CCCTTCGTCT TACAATTCCC TCATAACCAA CTTTACATAT GCATACTCGT
          CTGTGGGGTG GGGGCTAACA ACCATTCGAA ATCTGCTATC TCATGCCAAT
          GGTGATATGC GTACRCTAAG CCACCTATGC CTAACTGCAT TAATACATAC
          CTGGACTTAT TTTTATCTAA ACTCACACAC CTTCCTTCCA ACTGAAAATT
          CCCTATACTC CTATCTATGT ATCTTCCTGG GGCTCCCCCT TCGGTTATCC
          AATGATATAT CAGACTACAA AAAAATATAT GCGCATTTAT GCATACGCCT
          TTAACTTATT TAATCGCTAC TAGCACGCCT ACATTTCCTC ACAAATATAA
          ATAATGCATT GAAAACAAAA ATACTTTTCC CCCTATGTAT TCACATCTTT
          CCCTACCCAT GCCTGCCTTT TAATTTATAT AAATATTCCT ATGTCCATTT
          CTGCGTGCTT CTACTTGTGA CGAAATCTGG TAATCACTCG AAGGCCAAAT
          GTGGCCTAGG CTTTCACCAT GCGAGCGTAA CTTTATAAGA CCCTCGCCCT
          ACTCTCATAC ATTTGTATGC CCATCTGCCT ACCTGCCTAC ATTGATCCCT
          CCATCCTACC CTATAAATAA CTGGATCTTT ATCTGCATTC AGCTGCGTTA
          TCATCTTGTC GGTGGCTCAA TCAATAGCCT ATGGGCCTCG GCGTGCCAAC
          ATTCTAGAGT ACTTGCATAT CTCTTCGTCT TTATAAGGGC TTACCTTCAC
          CTATATACCA GACATTTGCT ATTTCCGCTG CCCTGCATAT TGTTATTCAC
          CTGCGAACAA CGGCCCTTGA CTACGAGGGA TCGACTGTTC GGTTAAGTGA
          TAGCGCGGCC TTGCCTTTTT CTGCGATAGC AAATATATAT AAATCTACAC
          ATCTTTTTGG GCTTCAACCC TATTCCGACT TATCATAATT ATATAAGCCT
          TTCTACATTT TTCTTGATCG GCTCTACCCG TTCGTAGACA CTATCATTCT
          TGAAAATTCT CCTTACCTGC CTTGATTGTA ATGCCTCCGT ATACGCAGAT
          CCCCCAACTA CTATCCATAA AACATTCACA GCTCTACCTA CCCACAACTC
          CTTCACTACC AATCTTGAAT AATACACATG CACGAACCCC AACCCAATCT
          AAAATCAAAT AACAAACACA CTCTCATCAC ATACCCCAAT ATTTTTGTAT
          CCTAAAAATA CTATCCGATA AACACCCAAA CCGTTCCACA GCCGCACACA
          TTGCAATAAG CTACCCACAC CTCACAAAAC TAACCATGCC AAACATAAGC
          TTAACAACAC AACACGACCA CATCCAAGCC ACAATCAATA AAAACACAAC
          TTAAGTTCAA CATCCTATAA AAACATTCTC ATCAACCTCC GCACCATGAT
          ACACACCCCA CTAATCAAAA CACGAAACCC CCACCACAAT ATACCAAACC
          CACACTATCC GGTCCCACAA TTCCCCCAAC CCCCATACCA AAAATCTCAT
          CACCGCTACA TCCTACTACG CTCAATACCC TTACTCCAGA TGTTTTACGT
          TTACCGCCCG AAATCTAAAC AGTACGATGT ATACAACCCC CCCCCAACAA
          CACGCAGAAA AAATACGAAA AATATCTATA AACAACTCCA GCACGACCAT
          CCTTACTCAA AT--TCCGAG CACTTTCCAT CTACCAAACC CACCAACCAT
          CAATAAAATT TAAAATTGTT CCAATCATCC CCTACACTAA CAAATAAAAC
          CTATACCTAA CATAAAAGCA AATACCGTTT ACAAATAAAA GCAATAACAA
          CATCACCGGA ACATTCCTTG GTTTGCCCAC AATCCCTACA GACCCCTAGA
          CACAACTAAA TAACCCTTAA ATAGAGCAAT TACTGGATAC ACGAAACTGA
          CAGCTAGGCT TCTTACGGTC CCCAGCCTGC AACGACACTG ACTTGCCCTA
          TTTAGCCTCG TAAGTAGAAC CTGCCCTCCA GCGGGCAGGT AGCGGGCCAC
          GGTGAACAAA TTACCAACAG TCTAATTTTG AAAAATATCC CAGCATCAGT
          TTGACAGCGA AGGCACTCTA TAGGAGCAAG CGCATTATTT TGATATGCAC
          ACAAACGCGC CACCCTAGGT TCCGACAACG CCCAAACGGG TTGGAGTTTT
          TAAAACCAGA AAAAAGTTTC TATAAACCGA TACCAAAAAC TTACGATCAG
          CCTTCTCCCT CACACACGCA TACAAACCCT CAAAACATCA CACACCAATC
          TCAAATTCAC CTCCAAAACA TTCAACCAAT CATTATCAAC TACAAAAACA
          AACCATAACC GGAGATCGAA ACACCAAAAA CAAATATACC CCCCTAATCC
          AAACAAAACC CAAACACACA ACAATTTTCA AAGCTAACAA AAAATCACAC
          CATACTAATT CCTAAAAAAA AAGTCCTACA ACGAACCAAA AAAATTTCCA
          ATAGCAATAA AAAACAAAAG ACTCACCACA CTCCTCACAA ACATAATCAA
          ACAACTTGCA AAACAACAAT CTAAAACTAA ATCACAACAC AATTTAATCG
          ATAATACCAC ATAAAACTAA TACAATAACC AACAAAAACC TCCACCCCAA
          ACCTACAACT ACCAAACAAA ACAACACCCA AGCTGCACCA CCAATCAAAA
          AATGTAATAT CAAAATACAT ATACCCAAAA AAAGGTACCT CAATGCCATC
          ACCAAAGAAA CAGCAACTAA ACCACTCCAA GACACTAATC TAGCAACAAA
          CCTACTACAC ATAAACATAA TAAAACTCCC TACAACCTAA AACCACCCCC
          GAAAGCATAA TCACACAACA CAACCTACAA CCCTAAAAAA CCCCCACATT
          TAAACAAATC CGGCATAAAT CATAAACCCC ACCAAAAAAA ATTACTCATA
          TAACCATCAC ACTTTTAATC CTTCATCCAC TCCCAAAACA TCCCAAACAA
          ACCCAACAAC TGACACTAAA TAAAATCCTA AACATAATAC ACTAAATCCA
          AAATAAAGGT TTGGTCCTAG CCTTCCTATT AATTATTAAC AGAATTACAC
          ATGCAAGCCT CTGCACCCCG GTGAAAATGC CCTCTAAATC C----CATAT
          GATTGAAAGG AGCAGGTATC AAGCACACTA AACAAGTAGC TCATAACACC
          TTGCTCAACC ACACCCCCAC GGGATACAGC AGTGATAAAA ATTAAGCCAT
          AAACGAAAGT TTGACTAAGT CATGTTAA-T GCTAAGAGTT GGTAAATTTC
          GTGCCAGCCA CCGCGGTCAT ACGATTAACC CAAACTAATA GGCCCACGGC
          GTAAAACGTG TTAAGGA--- -TTATCATTA TACTAAAGTT AAAATTTAAC
          CAGGCCGTAA AAAGCTACTG TTAATATAAA A--TGTACCA CGAAAGTGAC
          TTTATTC-AT T-CCGATAAC ACGATAGCTG AGACCCAAAC TGGGATTAGA
          TACCCCACTA TGCTCAGCCT TAAACATAGA TAACTCACAG -AACAAAACT
          ATCTGCCAGA GAACTACTAG CAACAGCCTA AAACTCAAAG GACTTGGCGG
          TGCTTTACAT CCCTCTAGAG GAGCCTGTTC TATAATCGAT AAACCCCGAT
          AAACCTCACC ACTTCTAGCT AAATCAGTTT ATATACCGCC ATCTTCAGCA
          AACCCTT--A AAAGGAAGAA AAGTAAGCAC AATAATAAT- ACATAAAAAA
          GTTAGGTCAA GGTGTAACCC ATGAAGTGGG AAGAAATGGG CTACATTTTC
          TAAT-CAAGA GCATAC---- -TCACGAAAG TTTTTATGAA ATTTAAA-AA
          CTAAAGGTGG ATTTAGTAGT AAA-TTAAGA ATAGAGAGCT TAGTTGAATA
          GGGCCATGAA GCACGCACAC ACCGCCCGTC ACCCTCCTCA AGT--AGCAT
          ACCC-AGACA AGAGGAGATA AGTCGTAACA AGGTAAGCAT ACTGGAAAGT
          GTGCTTGAGT AAATATACAA ATCGAATCCA CCCTATAAAT ATAAAATCTT
          ATGATTCCGC CCTCAAATTC GCTGTGAATT GGTCCTCTGG ATTGCTATCT
          CAATCTACGG TTTTCTGCAT CATAACCCGA ACACACGCTT TCTCGTACCA
          ATTGCGGAGT AATAGGTGAT ATCGTAATCA GCAAGGGCTC ATTTTTATTG
          TTTTTTCAGT GGCGGGCTTA TAGGTCTAAT TTCCGAACTG AAATGGATAT
          CTTTTTACGT ATGCACGCTT ATGGTAGTTT CCTGGGCAAT TCTTTGGGGC
          ACGTATACAA TTTTTCGCAT CCTAATGGAC AACTGTGATG ATTGGGGGTT
          TCGTGAAAGC ACCTACCGTT TTGCTTCATT ATTTCCTTAT ATCTGCTTGC
          GTATCATTCT TTCTCAGAAC GGTCAAAACC TCGGATCCTC AATCGAAAAT
          CCTTCACCTA TAACATAAGA ATCTGGGTTT CTCTATCTAT CTATATCTGT
          CTTTTCCCGA CTTTGGGACC GAAATAACCC GCAACCCTAA ACCCCCCAAT
          AACCGATGTA TTTTTTGCTA GCATCTCGTC ATCCAAAACT GGGGGTTTGC
          CTATTTTCAT CTATCTGCAT ATCCTTCTCA ACTCAACACG AGATATTTCG
          CCCTAGCATG CTTTTGTTCT GTGCGACTTT ACTTACTGAT GGGGCACCGT
          GATACCTAAT GCATGGCACT GCTCATCTTA TTACATCTCT ATTTATCCGC
          ACAGATATGA AAAATTCTAA TGAG------ ---------- ----------
          ---------- ---------- ---------- ---------- ----------
          ---------- ---------- ---------- ---------- ----------
          ---------- ---------- ---------- ---------- ----------
          ---------- ---------- ---------- ---------- ----------
          ---------- ---------- ---------- ---------- ----------
          ---------- ---------- ---------- ---------- ----------
          ---------- ---------- ---------- ---------- ----------
          ---------- ---------- ---------- ---------- ----------
          ---------- ---------- ---------- ---------- ----------
          ---------- ---------- ---------- ---------- ----------
          ---------- ---------- ---------- ---------- ----------
          ---------- ---------- ---------- ---------- ----------
          ---------- ---------- ---------- ---------- ----------
          ---------- ---------- ---------- ---------- ----------
          ---------- ---------- ---------- ---------- ----------
          ---------- ---------- ---------- ---------- ----------
          ---------- ---------- ---------- ---------- ----------
          ---------- ---------- ---------- ---------- ----------
          ---------- ---------- ---------- ---------- ----------
          ---------- ---------- ---------- ---------- ----------
          ---------- ---------- ---------- ---------- ----------
          ---------- ---------- ---------- --TACCACAG CCATCTACAA
          TGTAACCAGC CTGCCCTACG GGCCTTCGCC TCTATACTCG GTTGTATTGT
          TCATTAATCA TTACTTTACC TGGATACACA ACTTTACATT ACATGTGCGG
          AATATCGGAG GACTTCAGGC ACAACCCACG TCAAAGGTTC GTAGGATGTC
          TTTATGTTCG AGTTTTTTTG CGGTTTTTGG CTTTACATCA GCTGCCCACC
          CGATTGGGGT GTGCCCCACG GATACCCCTA ACCCTGAGTC CCTCTAAACT
          CGTCTCTGCT CGGGTTCATA CTGGCCACAA GTTATGAGGT ACGAACAATC
          TCAGCCTTTA TACATTCCTG GTTTATTACC TTTCAGCTCG ATATAGAACT
          CTTACATTCG AGGGTTAGGT CACTTTTATG CACGGTTCAG GCTCAGTATA
          TGGTCACTTC TATGTTGTTC TCGCACTAAT ACATTACTCA GCACATTGGT
          TGAGCGCGCT GTATGCATTG TGAGTGTTGC TTTCTTAGTT CATTATGTGG
          GTCATGCTAC CTTCAATGGC TCAGAGCACT CCCATATGAG ACTCTCATTC
          AGACAACTTA TATGTTTCTA TAGTCTTGTC TTAATATTCT TATTTACACA
          ATTACCAACA GACATGAGCC AGAGTGAACG TTGACATCTC CGCATATTTA
          TCTATGCTTC CTCCTCGATC TTAATATGAG AATAAAACCT CCTACGTAAA
          CATGGCACAT GTATGAGTAG ATAACGATAG AGATTAATTG ATCTAATATC
          CACCAGACTA ACCGGGACTC GCTTTGAGTG AAACGGTGTC TCCATGAATA
          CATCGATTTA TTCTCGAGAG TTTCATCTGG CGTCCTCCTG GTTAAACGAG
          CATCCGGCGC TAACAACACC TATGCATCGC CGGTTTATAG GCATGTCGAA
          TTGGGTCAAC AAGTTATCCA TGTCTGACTG TCCCTTCCAT TGAAATGTCG
          CTCATCTTAA TTTATAACGT GTTTTTCACA ACAAAGAATG GACCTTACTC
          TTTGGGCTGG CGGATGTGGA CGCCTAGCTC TATCGGCGAT TGGCACCGGA
          CTTTTGGGAG ACAATTAAAG TGTGTACGCC AGCTTGTATA TTTTTATGTA
          TCCATATATG GGGTTGGAAT GTTGTCCCTA TATGGGCCCG AATGCTTCCC
          GATAAAAATA GTTTGCTCTC CCCTCTTCTC TCTTTGCTCT CATGTGAGCG
          GGCGGACGGT GACGTTACCC CCTGCGGAAT TGCCAGCGGG CTCGTGATTA
          CATTTTCCTC ACTGCGGGTT CTCATCTGGG CATAATTATA CACATATAAA
          TAACCCCGCA TTCCATACAA CCCCTTTGTT GTCGTCTGTA CGCGTCTTTC
          TCTTCCTCCG TTTGCGCGGA TACATCTCTA CGACGAACTA AACACTTTTG
          ACCGCGGGGG GGACCATCTT ACACATTTTT GTTTTGGCAC CGAGTTAATT
          TATCTCCGGT TGGATATTCC AGTGTACTAT ATCGGAAAAG ACCTTGGTAA
          TGGATGTTGG CATATTCATG GTTTTGGTTA TGTTGGCCAC AATTTACGTG
          GATGAGTGAA CCGGCTATTA CTCGCACATA TATGCATCCA CGGGTAAGTT
          TAGTGCTGCA CTTCAGGGGA AATAATGTCC CGCATTTTGG CCTGGTTATT
          TCTTTACGTG GGGTTACGGA TGTCTTCAAT CTCCTGAATG TCTCAGAACT
          ATAGTGTGCC ATTCATAGTC TTCATGGGCG TTTGCATATG GGGTTGTCAT
          GTTCCCTTTA CGGTAACCTA AGAGTTGGCA AATCATTACA TATTTGTGGG
          TAAACACTTT TCCCACATTC TGGTTTCGGA TCCCGCGTAT CGATACCGAG
          CTAACACTGA AACGTTCTCA TGGTCTTATT CTTACGCGTA TCTATATTTA
          TATTGGAGCT TGCTCAACGG AGTCTACGTG ACTACTCACA AGTGATGCTC
          AGGTGCCCCC CTACAACTTG AGACCACTAG TTTTCAATAA TCCCACTGAA
          CTCACTGCCA TACATTTTCA TATATACTTT TATATTTCAC TAAGTTCAAT
          AAATTACGAA ACCGACAAAC TGTTCGTCCA AACATACCCT GGAAAAATGG
          CTCCATGTGT ATATATATTT CCAGATCTTT CCTCCCAACG CTATAAAACG
          TTATTCATCA CATGCTGTCA CTACTCAACA ATCTTCATCA AACAAAGGCA
          ACTGGCCTAT TTATTCTTAT CTTTATGGTC ACAATTCTGG CTTTCCCATC
          TTACCCACAC CACTTCCTAA TTGGATGCAT CCCTTGGCGG ACGTATGTGG
          TTCGCAAAAT AAGCTCTTGC CATTCTCCCA GGACCCCTCT CTATCCATCT
          ATATATGAAC ATAGCTTTAT CACCATGCCT GCGTCGTTAC GCAAATACGC
          GGCACTTTAT CACTATGGAG GCACTTGCCT ATAAATAGAC GCACGCATGT
          ACTTATATCT ATCTCTACAT CTGATTGCGT GCCTATCAGC TAGTTTACTT
          TTGTAGTTTA CTCAGAAAAC TAGCCTTAAC AACACCCCAT TCACAACTCA
          AAACTTCCCG CCACAATTAT ACACATCAAC CCCTCAACAT TCACCCTTAC
          TATACTTACC ACTCCGCATA AACACCACTA TTGAATCCCC AATAGAATAC
          ATCTAAAAAG TTAAACATTC AGATCACTAC CCAAACAGGC AATACCCAAC
          TCCCCCAACC TTCAAACTAA TCTAAACTCC TACCCTTCAC ACTATCTCAT
          CAGTACAAAG CACAGATACC AAACACCCCC CCATTAACTC GCAGTCACAC
          ACAATCACAA AGGACACCTC ACATCCAAAT CAAAATAACC AATACACAAA
          TACCCCAAAC ACAAAACACT CCCAAACCCC TACCACAAAC CCTCATCAAA
          AAGCCACTAC CACCACAATA AACCCCCCAA ACAAAACTTT ACCCGTTTAA
          TTAATACAAA ACTCCAAATA TTCCCACGAC GACAACTTCG AATCCTATCC
          GCCCTACAAG CCAAAACAAT ATCACACAAA CAATCCATCA CTACCTCACT
          CCGAGTCTAT ATAAATTACT ACATCCTAAC AGTTAAACAC TTATTCTACT
          GCAACTTTCT CCGTCCCCAT CATGACTTTA TTCTTTTAAT TATATCACAA
          AACTCCCTTA AGTGATCCAA TTATATCTTA AATACCTCTG AACACATCCA
          CATCTAAGAA TAACTTTTGT CAATAATGTC ATTCCACACC ACAAATCCAA
          TACTTTCACA ACGTCAATAT CGCGCTACAC TCTCATACAA AACGATAAAA
          GCCAACTAAA ACTTAACCTA CAACAACAAA AAAACTTTAA CTTAACTACA
          AAAATCCATA ACTTCTTTCG ACATAAACAC TTAAACCAAA AGCATAAATC
          ACTATTTCTC TATTAATGAA TTTTTAATTT AATACCTAGA CTGCCTACGA
          CTCCAACCTA TACCATACTA CAACCAATCA CCATCCAATT ATCACGTCCT
          TTCACCCAAA ATAAAAGTAC TTAAACAATA AATATAATCT TCAATCATCA
          ACTTTCTCTT CGAATAAAAC ATCACAACAA TACACATATA AAAGTTTTAA
          AACACATACC CCTTAAGTCT TCATACATCA TTAACCACAA ATACTATTCC
          TCAGAAAACC TAAACAAAAC CTCAGCTGAC CCGCTAAACC CAAACCCATC
          ATTTTCAGTG ATCAACTATG CTTAAAGCAA ACAGTCCGTA AATAATCCAA
          CAGACTTTTT ACCAAATTTT CTAGAAATAC ATACTTACAG TAATAATTTA
          AATCTATATA ACTCACTAAT CATAATATAA CCCCATCCAA ATACCTACAT
          CAAAATAGAT CACAACCACA AAAAGAACCA ACTAAATACT CATCATAGAC
          TAAAAAGAAA TTAAAACACA AATTCATTAT AAAAAATCTA ACTAAAAATG
          AATTATAAA- ---------- ---------- ---------- ----------
          ---------- ---------- ---------- ---------- ----------
          ---------- ---------- ---------- ---------- ----------
          ---------- ---------- ---------- ---------- ----------
          ---------- ---------- ---------- ---------- ----------
          ---------- ---------- -------AAC TTTTACTACA TTACCAGTAA
          CTTAACTCAG AAAAAACGAG GCCCCAATAT AAAAAACACA TTCTCTAATA
          ATCATCTTTA GCACATATCC AGAAAATTAC ATAAGACACC CAAAAAAATA
          TTATTCTATT CACCAAACAC GAAAATTTAT CAGTTGTATC TACAACTCTC
          ACAACTTCAT TACCAATAAC TCACCCCCAA ACATATCCT- ----------
          ---------- ---------- ---------- ---------- ----------
          ---------- ---------- ---------- ---------- ----------
          ---------- ---------- ---------- ---------- ----------
          ---------- ---------- ---------- ---------- ----------
          ---------- ---------- ---------- ---------- ----------
          ---------- ---------- ---------- ---------- ----------
          ---------- ---------- ---------- ---------- ----------
          ---------- ---------- ---------- ---------- ----------
          ---------- ---------- ---------- ---------- ----------
          ---------- ---------- ---------- ---------- ----------
          ---------- ---------- ---------- ---------- ----------
          ---------- ---------- ---------- ---------- ----------
          ---------- ---------- ---------- ---------- ----------
          ---------- ---------- ---------- ---------- ----------
          ---------- ---------- ---------- ---------- ----------
          ---------- ---------- ---------- ---------- ----------
          ---------- ---------- ---------- ---------- ----------
          ---------- ---------- ---------- ---------- ----------
          ---------- ---------- ---------- ---------- ----------
          ---------- ---------- ---------- ---------- ----------
          ---------- ---------- ---------- ---------- ----------
          ---------- ---------- ---------- ---------- ----------
          ---------- ---------- ---------- ---------- ----------
          ---------- ---------- ---------- ---------- ----------
          ---------- ---------- ---------- ---------- ----------
          ---------- ---------- ---------- ---------- ----------
          ---------- ---------- ---------- ---------- ----------
          ---------- ---------- ---------- ---------- ----------
          ---------- ---------- ---------- ---------- ----------
          ---------- ---------- ---------- ---------- ----------
          ---------- ---------- ---------- ---------- ----------
          ---------- ---------- ---------- ---------- ----------
          ---------- ---------- ---------- ---------- ----------
          ---------- ---------- ---------- ---------- ----------
          ---------- ---------- ---------- ---------- ----------
          ---------- ---------- ---------- ---------- ----------
          ---------- ---------- ---------- ---------- ----------
          ---------- ---------- ---------- ---------- ----------
          ---------- ---------- ---------- ---------- ----------
          ---------- ---------- ---------- ---------- ----------
          ---------- ---------- ---------- ---------- ----------
          ---------- ---------- ---------- ---------- ----------
          ---------- ---------- ---------- ---------- ----------
          ---------- ---------- ---------- ---------- ----------
          ---------- ---------- ---------- ---------- ----------
          ---------- ---------- ---------- ---------- ----------
          ---------- ---------- ---------- ---------- ----------
          ---------- ---------- ---------- ---------- ----------
          ---------- ---------- ---------- ---------- ----------
          ---------- ---------- ---------- ---------- ----------
          ---------- ---------- ---------- ----------
GREYA011  TGTCATATTC TTCTGCTATG GGCAGCTCGT CTTCACAGTC AAGGAGGTAT
          GGTCCC-ATG CTGGGTGCTG GGGACACAAG CGTTGGTTGG GTTGAGCCCG
          GCTCCTGTTC CAAGGGA--- ---GTCTGGA TAGCAGGCCC TGTGTCCTTG
          CAGGCGGCTG CCCAGCAGCA GGAGTCGGCC ACCACCCAGA AGGCTGAGAA
          GGAGGTCACA CGCATGGTCA TCATCATGGT CATCGCTTTC CTGATCTGTT
          GGGTGCCCTA CGCCAGTGTC GCANNCGTAA GTTCCGTGCC TTGAGACCCA
          CACCTCCAGG CTTAAATGAT CAAATACTTG AGCACAGATG GAC------G
          GGTTTGTCTT GACGGG-TAG GTTGGCATTC ACGAGGCAGC TGCTGACCTC
          CGATGTGCCT TGGTGACCA- ---CCTCTAA GCCGCCTTCG TGAGCCATCC
          CATTGTGAAT AATCTATTGA AATGATAAAG ATCACCATGC CAGCCAAGGG
          ATGTCGAGGG CTTTGAGATC TGCAAATTGT GTGGACCATA GACGATGCAT
          AACGTGAACA CTGTGAGTCT AATGACCACC TGAAGGAAAT TCTAACACTT
          TTCTCTCTCC CAGGCGGCCG AGGAATGGAA GTATGTTGCA GATCCAGACA
          AGGACTGTGC AACGGTCTGT GCCCACTCTG GGGCCTTAAG GAAACAAAGT
          CCAAAAGTCA CTCTTGAATG TGGACAGAGA GAAGAAAATC AGGGAAAGAA
          AGAGTCTGAA ATCAAGTATG TGCAGGCAGT TCATGCAACT GCAGGCTTTT
          CTGCAGTTGG TCAGAAAGCT AAGAAGCCAG GCAATGATGC CAAATGTAGC
          ATAAAAGGAG GTGCTAGGCT TTGTCAGTCA TCTCAGTTCA GAGGCAAGGA
          AACTGAACTC CTTATTGCAA ATAACCATGG AATTTCCCAA AACCCTTATC
          ATATACCACC ACTTTCTCCC ATCAGATCAT CTGTTAAAAC TCTATGTAAG
          AAAAACCCGT CAGAGGAAAG GTTTGAGCAA CATTCAATGT CACCTGAAAG
          AGCAATGGGA AATGAGAGCG TCATTCAAAG TACAGTGAGC ACAATTAGCC
          AAAATAACAT CAGAGAAAGC ACCTTTAAAG AAGTCAGCTC AAGCAGTGTT
          AATGAAGTAG GTTCCAGTAC TAATGAAGTA GGCTCTAGTA TTAATGAAGT
          AGGTTCCAGT GGTGAAAACA TTCAGGCAGA GCTAGGTGGA AACCGAGGAC
          CTAAATTAAA TGCTATGCTC AGATTAGGTC TTATGCAACC TGAAGTCTAT
          AAGCAAAGCC TTCCTGTAAA TAACTGTAAA CATCCGGAAA TGAAAAGGCA
          AGGAGAAAAT GAAGGCATTT CATACTTCGG TTGCATGAAG GCTGCCCCCA
          TGAAGGAAGC AAACGTCCGA GGACAAGGCA GCTTGGCCTA CCCAGGTGTG
          CGGACCCATG GGACTCTGGA GAGCGTGAAT GGGCCCAAGG CAGGCTCGAG
          AGGCCTGAAT TCCTTGGCTG ACACTTTTGA ACACGTGATA GAAGAGCTGT
          TGGATGAGGA CCAGAAAGTT CGGCCCAATG AAGAGAACAA TAAGGACGCG
          GACTTGTATA CTTCCAGGGT GATGCTCAGT AGTCAAGTGC CTTTGGAGCC
          TCCTCTTCTC TTTCTGCTTG AGGAATACAA AAATTACCTG GATGCTGCAA
          ACATGTCTAT GAGGGTCCGG CGCCACTCTG ACCCCGCCCG CCGTGGGGAG
          CTGAGCGTGT GTGACAGTAT TAGCGAGTGG GTGACAGCGG CGGATAAAAA
          GACTGCAGTG GACATGTCGG GCGGGACGGT CACGGTCCTT GAAAAAGTCC
          CCGTATCGAA AGGCCAACTG AAACAGTACT TCTATGAGAC CAAGTGCAAT
          CCCATGGGTT ACACAAAGGA GGGCTGCAGG GGAACCCAAC TTACAAGTTC
          TTCGAGCAGA TGCAGAACTA GACCCCCGCC ACAGCAGCCT CTGAAGTCGG
          ACAGCA-AAA CCATTGCTTC ACTACCCATC GGTGTTCATT TATAGAATAA
          TGTGGAAA-G AAACAAGCCC TTCCGTTTTA TTATTTACTC ATTATCGCCT
          TTCGACAGCC GTGC---TGT AACACAAGT- -AGATGCCTG AACTTGAATT
          AATATACAAA TCAGCAATGT ATTCTCTCTC TTTACATTCT GGTCTCTACA
          TTATTAATGG GTTTTGTGTA CTGTAAAGAA CTTAGCTGTA TCAAAC-TAG
          TGCATGAATA GATTCTCTCC TGATTATTTA TCTCGTAGCC CCTTAGCCAG
          TTGTATATTA TTCTTGTGGT TT-GTGACCC AATTAAG-TC CTACTTGAAA
          TATGCTTTAA GAATCGATGG GGGATGCTTC GTGTGAACGT GGGAGTGTAG
          CTGCTTCTCT TGCCTACGTA TTCTTTTCCT GATCACTATG CATTT-AAAG
          TT---GAGCA TTTTTACGTA TTCCAAATGA TCTAGAGAA- TTTTTTT-CC
          ATGATTGCGT TTTACTSTAC AGGTTGCTGC TTCTGCTAGA TTTGTGATAT
          AGGAATTACA AGGATACACA TTTACTCCTT TGTTCTCTGC TGGAAACAAT
          GAGAACAGCA CTGAGGCCCA CGTAGGAATA AATGGAGAAG CCAACCTGGA
          TTTCCTCAAC ATTCCTTTGA CAATTCCTGA AATGACTGTA CCTTACACAA
          TGCTCACAAC TCCCCAGGTG AAAGATTTCT CCTTGTGGGA GAAAACAGGC
          TTGAAGGATT TCTTGAAGAC AACAAAGCAA TCATTTGATT TAAGTGTAAA
          GGCCCAGTAT AAGAAAAACA AAGACAAGCA TATCATCCCA ATTCCTTTTT
          ATGCAAAAGA TTTCCAGGTA TTGAGTACCC CAAATGATAT TTTCATTCCA
          GCCATGGGCA ATGTTACCTA TGACTTTTCT TTTAAATCAG GCATCATCAC
          ACTGAATACC AATGTTGGAC TGTATAACCA GTCAGATATT GTTGCTCATT
          TCCTAACTTC CTCTTCTTCT GTTACTGATG CACTGCAGTA CAAATTAGAG
          GGCACCTCAA GTTTGACGAG GAAAAGAGGC TTGAAGCTAG CCACAGCTTT
          GTCTCTGACT AACAAATTCG TGGAAGGCAA TCATGACAGT ACTATTAGTT
          TGACCAGGAA AAACATGGAG GCATCAGTGA CAACATCTGC AAAAGTCCAA
          ATTCCCATTT TGAGAATGAA TTTCAAGCAA GAACTTAATG GAAATACCAA
          GTCGAAGCCT ACTGTCTCTT CATCCATTGA ATTAACATAC GATCTCAATT
          CCCCTGAACT GTACTCTACT GCCACAGGGA CAGTCAACCA CAAACTCAAC
          TTAGAGAGCC TCACCTCTTA CTTTTCCATT GAGTCATCTA CCAAAGGGGA
          TATCAAGGGT TCAGTACTTT CAAGGGAATA TTCAGGAACT ATTGCCAGTG
          AGGCCAGCAC TTACTTGAAT TCCAAGAGTA CTCGGTCTTC AGTGAAGCTG
          CAAGGGGCTT CCAAAGTTGA TGGAGCACCA CATAAATGTT ACCTTCCTTT
          CCTGCCAGTT CCGTTCTGTC GTGAGGATGG ACTACATGGT CTACTTCAGC
          TTCTTCACTT GGATTTTAAT CCCCCTGATT GTCATGTGCG CCATCTATCT
          TGACATATTC TACGTCATCC GGAACAAACT CAATCAGAAC TTTTCGAGCT
          CCAAAGAGAC AGGTGCATTT TATGGACGGG AGTTCAAGAC GGCCAAGTCT
          CTGTTTCTGG TTCTCTTCCT GTTTGCTTTG TCCTGGCTGC CTTTGTCCAT
          CATCAACTGT ATCACCTACT TTCATGGTGA GGTGTCACAG ATTTTTCTGT
          ACTTGGGCAT TCTGCTCTCC CATGCTATAA TTTTGCTCTC ATATACACCT
          TCATCTACCT CCATGTTTAC AGACTCATTA AAAAAACTTA CCCATAGTAA
          ACGCATTCTA GCTTATATAG ATATCCACAC ATTTATTATC GGCAGAATAT
          ATTCAATGCA TGATACATCA ACATAACTAC CTAGTTAACT GACATTTCAT
          ATTTGTCCGT GCCTTTGTAC TGTCATATGA TTTCATTGTA ATCATCGACC
          TTATAACGTT TTAATACTCT ATTTCTATAC ATATATTTGT ACGCAAAACT
          TTCACTTTAT GGTGGAGGGT GGATATTCTT CTCTATGGTG TGCAGGCGAC
          GAGCAAACGC GCCTCAGCGT CTTAAACGAT GGGAGTGGTT ATATGCATGC
          TGTTTTATAA CTAAACTGGA CTCACAATTT ATTCCACAAA AACTAAGTCC
          CTATGGCTCT CTGCGCACGG AATCGCCATT GGCTCACCTG CTCCTCGCAT
          GAGGCCACCC GTTCGCCTCT CATCAGACAT GTGTGCGGGT TTCTCTATCG
          TTCACCCTAT GACAAAACAT ATCAACACAC CTTGCTGGGC ATACACCTTT
          ACGCATTGGC CTACCAAAGA ATAAAAATAT GCTTTCACTC AGCACTGGCT
          ATATGTACAT GGATAACACC CACTGCTTCT CAATTGACCA GCTTTTAAGC
          ATTTTTCTTG TCGGTCATAT CAAACTAAGA GACAGAATCG AAATGGGGTT
          TAAAGTCTCC TTACACACTC TTATGTGGAG TTGCCTACGG ATCCTTCTAC
          GGTTTATCAA GACTATATGA ACGCAAACTC TAACAAGCTG GCCTTTCTAC
          CTGTGCACTC ATACGCGCTA AGACCGATAT TTTTGCCTCT GACACCCGTT
          AACCATATAC ATAAGAAAAG CCCTCTATAA CCATAACGCT CTCTGGAGAT
          TTGCGGTATT ATTCTAAAAT ACCCACTCAC CCCAATACAT CCCATACTAA
          CTATGCTTAC GTACCTCTGG TTATCTGCCT GACTAACTAC TCCAAGCTAA
          CTAACACCTC AACTTTAATT TCAACTCTGG TATTCCACAT ATCACGTAAT
          CCATGTAATT TCGCAGCAAA CTGCTCACCT CTGAGCATTG CTGAAAGCTT
          CCAATCATTC TATTCAATAA TCTCGTACAT TCAACAAAGG CTATAACTTA
          TTCTTCTTAT ATACTTATCT GCCTATATAT ----AATCCA GATAATTCAT
          GTTAGCAAAT TTTTGCTTAT ATTCCTATGG CTCTATTACG TCCACTATTC
          TCCTCTTGCT GAGGATATCT TCTTTTGTAT ATACGTACAT CTAAAACATT
          ACCTGCAGAT GCCCATATCT CTGTTTGCGC TGGAGCGCCT GGCTTCCTCT
          GTATGTTCAA ACTAGGACGA TAGTCAAACT AACTCTCAAA TCTTTCCCCC
          TATATTTACC TGCGGATACA AACTACTGTC GATCACCACA CCATGCTATA
          TCGCTTTCGT TGCCTCTAAT AATCGTACAT GCTAGCTGCC TATATCTCCA
          ACCCTACACT CCTATACATT CACAGATGTA CCTATATTTG CTGCAATTAC
          TACAAAAGCA TACCGGAAAA TTATTCCATA TATCTATAAA TATCTATCTA
          CATTCCCTCA AATATCTATT ACTTTATTAA CACCTATACT CTTGTTTTTT
          CCGAGGGGAC AACAAAGCTA ATCAGACGAC TCTATTACCT TATAGACCTG
          CCTGTATACC TGTATTTCAA ATATTAGCCA TAACTCTATA TCAATCGACC
          AACCTACAGC CCGACTATCC TCTAGATACA GTTATGCATC TATAAATACC
          TAACGCTCAC TAGATGCTAA CCACTAAACA CCTCCTGACC TATATGCCCA
          TATTTAAATA GGGCATGCTG TAGATTCACA TATAGCCATA CAGCTCTGCA
          ACCCTCTATA TACATAGAGT TACCTACTGC CCTCGCTAGC AACAACTAAA
          CCTATTCAAC CCCCTCGTAC TACCTATCTC TACATCTCTC AACACAGAGT
          ACTAGACACA CCTATATCCC ACGTTACACA CCTATATCGC TACCATCCAC
          ACAAGCCCAC GTGACTTATC TCCAGCGTTG AATGTCTCCC TATACACCGA
          GGTATGCAGT TTCCACTGCA TTCGCTCCTC ATTATCGAAG TATCTATATA
          CCCATTCAGG CCACTTCTTT TCTATAGACC ACTCTCTTCC CCTAATCATG
          ACTATATTCC CAAAGCGCAA ATCCACACTC AAACTCAACC CATCCAGAAA
          ACCCTATACG TCACTATACC TATATATACA TCACCCAATC TTTAGACCTC
          ACATAAATGC TTACCTTTAC AAACGCCTGC TCCTCTGTCT ATGCTTTGCT
          CCCACTAAAC TATCGAAAGT AGCCTAGATG GGTTGACCAT GGTCGCCGCT
          CCTTTCATAA TTTTCTGTGC ATACTTCTCT TTGACTGAAT GCCTCTCTCC
          CTCCTGGCTC CAACGAAACT ACACATCTAC ATGCCTCTCT ATTCCTCTGC
          GCAGCTGCTA GATGACGAAA GGCTGATGAC GAAAGATTTA TGTCATGTCT
          ATTGCTGGCA AGAACAGCAA AAAAGTTACT TTTCGCTGCA CGGAGAAAGA
          CTTGGTAGGA GATGTTCCCG AAGCCAGATA TGGTCATTCC ATTGATGTGG
          TGTATAGTCG AGGGAAAAGT ATAGGTGTCC TCTTTGGAGG ACGGTCATAC
          ATTCCTTCTT CCCAAAGAAC CACAGAAAAA TGGAATAGTG TAGCTGACTG
          TCTGCCCCAT GTTTTCTTGG TGGATTTTGA ATTTGGGTGC TCTACATCAT
          ACATACTTCC AGAACTTCAG GATGGGCTAT CTTTTCATGT CTCTATTGCC
          AGAAATGATA CCGTTTATAT TTTAGGAGGA CATTCACTTG CCAATAACAC
          CCGCCCTACC AACCTATACA GAATAAAGGT TGATCTCCCA CTGGGTAGCC
          CAGCTGTGAA TTGCACGGTC TTGCCAATAA CCCCATCTAT ATATATTCAC
          GTATTCGGAC ATATGTCTAC AGTCCATGCT CTATTGATGG TTGAATAAAT
          CTGCATATCC ATCTATAAAA CAACCCCGGC ACGAGCTCAC AATATTCTAC
          CAGCACGCTC ATCTCTATAT GGATATATAA CTATTTTCGG GATGTCATTC
          AAATCCAACC ATGCTCGGCT GTACATGCCT ACATAACTGG ATGCCCTTCA
          TTTGGTCCGA GTACCAGGAT TCCTTCTCGG ATATCTCTAC TGCAAAATGC
          CCCTTCATCT TACAATTCCC TCATAACCAA CTCTATACAT GCATGCTCGT
          CTATGGGGTG GGGGCTAACA ACCACTCGAA ATCTGCTATC TCATGCCAAT
          GGTGATGCGT ATCTACTAAA CCACCTATAT CTAACTACAT TAATACATAC
          CTAGACTTAT CTTTATCAAA TCTCACACAC CTTCCTTCAA ACTGAAAACT
          CCCTATACTC CTATCTGTCT ATATTCCTGG GGCTCCCCCT TCGGTTGCCC
          AATGATATAT CAGATTACAA AAGAATATAT CTCCACTTAT GCATACGCCT
          TTAACTTATT TAATCGCTTC TAACACGCCT ACATTTCCTC GTAAAAATAA
          ATAATGCATT GAAGGCAAAA ATATCTCTCC CCCTATATAT TCACATCTCT
          CCATACCCAT ATTCATCTGA TAATTTATAT AAATATTCCT ATATCCATCT
          CTGCGTGCTT CTACTTGTGA CGAAGTCTGG TAATCACTCG AAGGCCAAAT
          GTGGCCTAGG CTCTCACCAT GCGAGCGTAA CTTTACAAGA CCCTCGCCCT
          ACTCTCACAC ATTTATATGC CCATCTGCTT ACTTGCCTAC ATTGGTCCCT
          CCATCCTACC CTATAAATAA CTGGGTTTTT ATCTGCATTC AGCTGCGTTA
          TCATCTTGTC GGTGGCTCAA TCAATAGCCT ATGGGCCTCG GCGTGCCAAC
          ATTCTAGAGT ACCTGCATAT CTCTTCGTCT CTATAAGGTC TTACCTTCAC
          CTATATACCA GACATTTGCT ATTTCCGCTG CCCTGCATAT TGTTATTCAC
          CTGCGAACAA CGGCCCTTGA CTACGAGGGA TCGACTGTTC GGTTAAGTGA
          TAGCGCGGCC TTGCATTTTT TTGCGATAGC AAATATATAT AAATTTACAC
          CTTTTTTTGG GCTTCAAACC TAATCCGACT TAGTGTAATT ACGTAAACCT
          GCCTACATCT TTCTTGATCG GCTCTACCCG TTCGTAGACA CTATCACTCT
          TGAAAATTCT CCCTACCTGC CTTGATTGCA GTACCTCCAT ATTCGCAGAT
          CCCCCAACTA TCACTCTCCA AACAAACACC ACCCACCACG TCGACAACCT
          ACCCACTGCC AAACCTAAGG ATCACACAGA TACAATATCT AACTCCATCA
          TGCCCTAATT AATAAACACA TTCCCACCAC AAACCCCGGT ATCACCATGA
          CCCAGAGTCA ACTCCGGACA ACCATACCCG ACCTTCTACA CTCACAAACA
          TTACAAACAG CCTCCCCCAC AATACCCAAA TAAATACATC AAGTACAAAT
          CAACCACTAT CGCAAATCTA TATCTAAACC GAAAACCACA GTCCCACAAC
          CACCGCCCGA CCACACACAA ACACCACTCC AACGACACCC CCACCATAAT
          ACCATCTCCA CTGATTAAGA TACAAAACCT CAATAACAAC AAGCCCAACC
          CACACCACCC GGTCCCACAA ACCCCACAAA CCCTATACCA CATGTATCCA
          TACCGCCACA TTCTACAAAA CTTAGCACCC CTACCCTAAA TACTCAAGAC
          ACAGTGCCCA AAAGCCTAAC TACACAACAC ACCCCCACCC TTCCCCGGAA
          CAATCAAACA AAATACGAAT AAAACCTCTC AAAACTCCTG ATACAACCCC
          CCCCACCCAA AT--TCCGAG CAATCCCCGC CTATTAAATA CACCGACCAC
          CAATGAAAAT AAAAAACGCC TTAATCGCCT CTCCCTTTAA CGAGACAAAG
          CCACACCCAA TGCCAAAACA AACACCATAT ACAAATAAAA GTACCAACAA
          CTTCACCGGA TAACTCCTTA GTCTGCCTGC AATCTCTACA GACTCCTAGC
          CGCAACTAAA CACCCCTCAA ATAGAGCAAT TACTGGACGC ACAAAACTGA
          CAGCCAGGAT TCTTACGGTT CCCGGCCTAC AAAGATATCA ACCTGCCCCA
          TTTAACCTTG TAAGTAGAAC CTGCCCTCCA GCGGGCAGGT AGCGGGCCAC
          GGTGAACAAG CCACCAATAG TCTAACTCTG AAAAATATTC CAGCATCAGT
          TTGACAGCGA GGACACACTA TAGGAGCAAG CGTATTGTTT CGATATGCAC
          ACAAACGCGC CGCCCTAGGT TCTGACAACG CCCAAACAGG CTGGAGTTTT
          TAAAAACAGA AAAAAGCTTC TACAAACCGA TATCAAAAAC TTACGAGCAA
          CCCACCCCCT CACAGACGCA TACAAACATC CACACTACAA TACACTGATA
          CAAACCCCAT ATCCAAAACA CCCAACTAAT CACAACCAAT CACTATAAAG
          CATCACCATC AAAACCTCAC ACACCAATAG GAAAAAAACT TCTCTAACTA
          AGCACCCGCC TGGGCATCTA ACGAGTCACG AACCCAATAA ACAATCAAGC
          CATACAGACT CCCAACGAAA ACAACTCCCA ACAACTTAAA ACTACTCCCA
          GCAGAGACAA CACACACAAA ATAAACTCTA TAACTCCAAA TCAACAAAGC
          ACAAAATACA CAACACCAAC CTAAAATCTA ACCCCAACAC CACCTAACAC
          ACAACGCCAC GGAAAAATAA TAAGCGAGAC AAAAAAAACC ATAACTGCAA
          ATTAAAAACT ATTAAACGCC AAAACACCCA CACTCAAACA CCAACCAAAG
          AACATAAATC TGAAACCCGC AACCACAAAC CAAGGTATTC CAATCATCCC
          ATCAAAAAGA AACCAACAAA CCCAACTACA ACCACCAAAC CGACAAAAAT
          CACACTACTT ACACACATGA CCGCAATCCC CACAAGACAA AAACATCCAC
          AACAGCACAA CCACACAACA CAATACAGCA CTCTAACAAA CACCCACAAC
          TTAACAAACT CAAAACAAAT CCCAAACCCC ATTCAAAAAA TCAATCAACA
          ACACTACCAA ACTCCCGACC CACCACCAAT CCACATAATC CCTCAACGAA
          ATACAACGAA CGACACCAAA TTAAACCACT AACATAATAC ACCCAACTCT
          AAACAAAGGT TTGGTCCTGG CCTTCCTATT AGTTTTTAAT AAGATTATAC
          ATGCAAGCCT CCGCGCCCCG GTGAAAATGC CCT-CAAATC CCAA-CAACC
          GATCAAAAGG AGCGGGTATC AAGCACACTA AACAAGTAGC TTACAACGCC
          TTGCTCAACC ACACCCCCAC GGGATACAGC AGTAATAAAA ATTAAGCTAT
          GAACGAAAGT TCGACTAAGC TATATTAAAC CTCCAGGGTT GGTAAATTTC
          GTGCCAGCTA CCGCGGTCAT ACGATTAACC CAAACTAATA GGCCCTCGGC
          GTAAAGCGTG TTAAAGA--- --TCAACCCA CACTAAAGCT AAAACCTAAC
          CAAGCCGTAA AAAGCTACCG TTAACATAAA A--TAAACTA CGAAAGTGAC
          TTTACTA-AC T-CTGACAGC ACGATAGCTA AGACCCAAAC TGGGATTAGA
          TACCCCACTA TGCTTAGCCC TAAACATAAA TAATTCACGT -AACAAAATT
          ATTCGCCAGA GAACTACTAG CAACAGCTTA AAACTCAAAG GACTTGGCGG
          TGCTTCACAC CCCTCTAGAG GAGCCTGTTC TGTAACCGAT AAACCCCGAT
          AAACCTCACC ACTCCTTGCT AATACAGTCT ATATACCGCC ATCTTCAGCA
          AACCCTT--A AAAGGAACAA AAGTAAGCAC AATAATCGCT ACATAAAAAA
          GTTAGGTCAA GGTGTAACCT ATGGAGTGGG AAGAAATGGG CTACATTTTC
          TAAA-TAAGA ACA-ACT--- -ATACGAAAG TTTTTATGAA A-CTAACAAA
          CTAAAGGTGG ATTTAGTAGT AAG-CTAAGA ATAGAGAGCT TAGCTGAACC
          GGGCCATGAA GCACGCACAC ACCGCCCGTC ACCCTCCTCA AAT--AAACA
          CTACAAGTAT AGAGGAGATA AGTCGTAACA AGGTAAGCAT ACTGGAAAGT
          GTGCTTGGGT AAATATACAA ATCGAAACCA CCCTATAAAT ATAAAATCTT
          ATGACTCCAC CCTCAAATTC GCTGTGAATT GGTCCTCTGG ATTGCTATCT
          CAATTTACGG TTTTCTGCAT CATAACTCGA ACACACGCTT TCTCGTACCA
          ATTGCGGAGT AATAGGTGAT ATCGTACTCA GCAAGGGCTC ATTTTTATTG
          CTTAATCAGT GGCGGGCTTA TAGGTCTAAC TTACGAACTG AAATGGATAT
          CTTTTTACAT ATGCACGCTT ATGGTAGTCT CCTGGGCAAT TCTTTGGGGC
          ACGTATACAA CTCTTCGCAT CCTAATGGAC GACTGTCATG ATTGGGGGTT
          TCGTGAAAGC ACTTACGGTT TTGCTTCATT ATCTCCTTGT GTTTGCCTGC
          GCGTCACTCT TTCTCAGAAC GGTCAAAACC TCGGATATCC GATCGAAAAT
          CCTTCACCTA TAACATAAGA ATCTGGGCCT CTCTATCTGT CTACCTCTGT
          CTTTTCCCGA CTTTGGGACC GAAATAATCC GCAACCCTAG ACCCCCCAAT
          AACCGATGTA TTCTTTGCTA GCATTTCGTC ATCCAAAACT GGGGGTCTGC
          CTGTCTTCAT CTATCTGCAT GTCCCTCTCA ACTCAACACG GGATATTTCG
          CCATAGCATG CTTTTGCTCT GTGCGACTCT ACCTACTGAT GGGGCACCGT
          GACACCTAAT ACATGGCACT GCTCATCTTA TTATATCTTT GTCTATCCAT
          GCAGATATGA AAAAATCTAA TGAGCCTGGA AGGCATGAGA GCCCRAGACC
          TTGATGACTA CCTGAATGGC CCCTTCACTG TCGTGGTGAA GGAGTCTTGT
          GACGGAATGG GAGATGTGAG CGAGAAGCAC GGGAGTGGGC CAGCAGTTCC
          AGAAAAGGCA GTTCGGTTTT CGTTCACGGT CATGAAAATT ACTGTAGCCC
          ATGGCTCAGA AAACGTGAAG GTGTTTGAAG AAGTCAAACC CAACTCCGAA
          CTGTGTTGTA AGCCCCTGTG TCTCATGCTG GCAGATGAGT CTGACCACGA
          GACCCTGACG GCCATCCTGA GCCCTCTCAT TGCCGAGAGG GAGGCCATGA
          AGAGCAGCCA ATTAATGCTT GAGATGGGAG GCATCCTTCG GACTTTCAAG
          TTCATCTTCA GGGGCACTGG ATATGATGAG AAACTCGTCC GGGAAGTCGA
          AGGCCTTGAG GCTTCTGGCT CAGTCTACAT TTGTACCCTT TGTGACGCCA
          CCCGCCTGGA AGCCTCTCAG AATCTTGTCT TCCACTCCAT CACCAGAAGC
          CACTCTGAGA ACCTGGAGCG CTATGAGGTC TGGCGTTCCA ACCCATACCA
          CGAGTCGGTG GAAGAACTGC GGGATCGGGT GAAAGGGGTC TCATCGAAAC
          CTTTCATCGA GACTGTCCCT TCCATAGATG CACTCCACTG TGACATTGGC
          AATGCGGCTG AGTTCTACAA GATTTTCCAG CTAGAGATAG GGGAGGTGTA
          TAAGAATCCC AATGCTTCCA AAGAGGAAAG GAAAAGATGG CAGGCTACAT
          TGGACAAGCA TCTCCGGAAG AAGATGAACC TGAAACCCAT CATGAGGATG
          AATGGCAACT TTGCCAGGAA GCTCATGACC AAAGAGACAG TTGAAGCAGT
          TTGTGAATTA ATTCCCTCTG AGGAGAGGCA CGAAGCTCTG AGGGAGCTGA
          TGGACCTTTA CCTGAAGATG AAGCCTGTAT GGCGATCATC GTGTCCTGCA
          AAAGAGTGCC CAGAATCCCT CTGCCAGTAT AGCTTCAATT CACAGCGTTT
          TGCTGAGCTC CTCTCTACCA AGTTCAAGTA TAGATATGAG GGCAAAATCA
          CCAATTATTT TCACAAAACC CTGGCACACG TCTACCACAA CCAGCTACAA
          TGTAACCAGC CTGCCCTACG GGCCTTCGCC TCTATACTCG GCTATATTGT
          TCATTAATCA TTACTCTATC TGGCTACACA AACCTACATT ACATGTGCGG
          AATGTCGGAA GACTTCAGGC ACAACCCATG TCAAAGGTTC GTAGGATATC
          TTTATGTTCG AGTTTTTTTG CGGTTTTTGG CTTTACATCA GCTGCCCACC
          CGACTGGGGT GTGCCCCACG GATACCCCTA ACCATGAGTC CCTCTAAACT
          CGTCTTTGCT CGGGTTCATA CTGGCCACAA GCTATGAGGA ACGAACAATC
          TCAGCCTTTA TACATTCCTG GGTTATTACT TCTCAGCTCG ATATAGAACC
          CTTACATTCG AGGATTAGGT CACTTTTATG CACGGTTCAG GCTCAGTATA
          TGGTCACTTC TATGTTGTTA TCGCACTAAT TCATTACTCA ACACATTGGT
          TGAGCGCGCT GTATGCATTG TGAGTGTTGC TTTCTTAGTT CATTATGTGG
          GTCATGCTAC CCTCAATGGC TCAGAGCACT CCCATATGAG ATTCTCATTC
          AGACAACTTA TATGTTTCTA TAGTCTTGTC TTAATATTCC TATCTACACA
          ACTACCAACA GACATGAGCC AGAGTGAACG TTGACATCTC CGCATATTTA
          TCTATGCCTC CTCTTCGATC TTAATATGAG AATAAAACCT CTTACGTAAA
          CATGGCACAT GTATGAGTAG ATAACGATAG AGACTAATTG ATCTAATATC
          CACCAGACTA ACCGGGACTC GCTCTGAGTG AAACGGTGTC TCCATGAATA
          CATCGATCTA TTCTCGAGAG TCTCATCTGG CGTCCTCCTG GCTAAACGAG
          CATCCGGCGC TAACAACACC TATGCATCGC CGGCTTATAG GCATGTCGAA
          TTGGGTCAAC AAGTTATCCA TGTCTGATTG TCCCTTCCAT TGAAATGTCA
          CTCATCTTAA TTTATGACGT GTTTTTCACA ACAAAGAATG GACCTTATTC
          TTTGGGCTGG CGGATGCGGA CGCCTAGCTT TATCGGCGAC TGGCACCGGG
          CCTCTGGGAG ACAATTAAAG TATGTACGCC AGCTTGTATA TTTTTATGTA
          TCCATATATG GGGTTGGAAT GCTGTCCTTA TATGGGCCCG AATGCTTCCC
          GATAAAAATA GTTTGCTTTC CCCTCTTCTC TCTCTGCTCT CATGTGAGCG
          GGCGGACGGT GACGTTACCC CCTGCGGAAC TGCCAGCGGG CTCGTGACTA
          CATTTTCCTC ATTGCGGGTT CTCATCTGGG CATAATTATA CACATATAAA
          TAACCCCGCA TTCCATACAA CCCCTTTGTT GTCGTTTATA CGCGTCTCTC
          TTTTCCTCCG TCTGCGCGGA TACATCTCTA CGACGAACTA AACACTTTTG
          ACCGCGGGGG GGACCATCTT ACACACTTTT GTTTTGGCAC CGAGTTAATC
          TATCTCCGGT TGGATATTCC AATGTACTAT ATCGGAAAAG ACCTTGGTAA
          TGGATGTTGG CATATTCATG GTTCTGGTTA TGTTGGCCAC AATTTACGTG
          GATGAGTGAA CCGGCTATTA CTCGCACATA TATGCATCCA CGGGTAAGTT
          TAGTGCTGCA CCTCAGGGGA AATAATGTCC CGCATTTTGG CCTGGTTATT
          TCTTTACGTG GGGCTACGGA TGTCTGCAAT CTCCTGAATG TCTCAGAACT
          ATAGTGTGCC ATTCATAGTT TTCATGGGCG TTTGCATATG GGGTTGTCAT
          GTTCCCTTTT CGGTAACCTG AAAACTGGCA AATCATTACA TATTTGTGGG
          TAAATACTTT TCCCACATTC TGGCTTCGGA TCCCGCGTAT CGATACCGAG
          CTAACACTGA AACGTTCTCA TGGTCTTATT CCTACGCGTA TTTATGTTTA
          TATTGGAGCT TGCTCAACGG AGTGCGCGTG ATTACACACA AATGATGCTC
          AGGTGCCCCC CTACAACTTG AGACCACTAG TGTCTAATAA TCCCATTGAA
          CTCACTGCTA TATATTCTCA TATCTACTTT TATACTTCAC TAAGTTCAAC
          ATATTCCACA ACCGACCAAC AACCTCTTTA AAAAGGCCCT GGAGAAATGG
          CTCCATGTAT CTATGTCTTT CCAGATCTTT CCTCCCGACG CTATAAAACG
          CTACTCATCA CATGTTATCA TTACTCAACA ATTTTCATCA AACAAAGGCA
          ACTGGCCTAT CTATTCCTAT CTTTATGGTC ACAACTCTGG CTCTCCCATC
          TTACCCACAC CACTTCATAA TTGGATGCAT CCCTTGGCGG ACGTATACGG
          TTCGCAAAAC AAGCTCCTGC CATTCTCCCA GGACCCCTCC CTATCCATCT
          GTATATGAAC ATAGCTTTAT CACCATGCTT GCGTCGCTAC GCAAATACGC
          GGCACTCTAT CACTATGGGG GCACCTGCCT ATGAATAGAC ACACGCTTAT
          ACTTATGTCT ATCTCTACAT CTGATTGCGT GCCTATCAGC TAGTTTACCT
          CTGTAGTTTA CTCAGAAAAC TAGCCCAACT AAAATCCCAT CCACAGATCA
          AAACTATTCA CCACAGCAAC ACACACCCAC ACACCAAACC CCACACCCAC
          CTTTCATATC ACCCCACGTG AAAATCCTCA CAGAACCCTC CACCCACGAC
          GCCCAAAAAA ATAGAACTCT AAAACCTCAC CTAAACAAAT AACAACAAAC
          CCCCCCAACA AAAAAACCAA CACAAAACCC CACACCACAC ACCGCTATAC
          CAACGTCTAC GAAAAACACC AGACCCCCCT CTCACCAATC ACAACCACCC
          ACAACCACAA AAGGCGACCT CCCTCACGCC AAAAAAAACA CCCACACATA
          AACATAGAAC AAAACACCTT CCTAACACAC TACCAACACT CCTTATTCAA
          AAGCCACTAC CACCCTAACA AACCACTCGA CCATGACCTC AACAAGACCT
          CCCGTACAAA ATTCAATACA TCTTATCAAC AATTGCCTCA AAACCCTTTC
          ACTCCCCAAC CCGGAACAAC ATCCTACTAA CATATTTCCA AAAAATTATC
          TCAAAACCGC ATAAACTCCT ACCCCAAAAC AACCGTTCAT CCATCCTCCC
          GAAACTAGCA CCTATCATAC CAAGAATCCA TCCTCCTATC CACATCACAA
          AGCACACCTA AATGACCAAA CAATACTCTA GGAACCTTCA AATATATCAA
          ACCTTACGAC GATCCATAAC AGAGAAAAAC ACTTTACCTC AAAGACCCAG
          CACTTTCGCA ATAATGACAC TACACCACGC TCACGCTAAA AGCAAAAGAA
          ACCAGCCAAA AACCGACAGA TACCAACAGT AAAATTTCAA AACAACAACA
          AAAGCCTACA ACTTACTCCA TTCCAGCAAC CCGGATCAGT AGCATAGATC
          ATTGTCCTTT GGTCAATAAA CCCTTCACCA AAAATCCAAA TCATCCATCC
          CTATAATCCA AGTCATCCTG CAAGCAATAT TTAACCAATT ATCATAGACT
          AAAGCCTAAA ATCGCGACTT TCATGCGTTA GATATAGTCC CCAGTAATTT
          GTCCCCTTCT TAACTAGTAC ATAGCGACAA CGAACGAGAA ACAATCCCGA
          CACACGTAAC CCTCAATTTC GTATACACCA TCAGTTACAA ACAACACTTC
          CTAGAAATTC TAAATAAAGC CCCGCCTAAC CTACTAGGCC CAAACCTACT
          ATTATGAATA ACCAATCTTG CTCGATACAA ACGCTCCATA GACTACCAAC
          CAAACTCGTC ATTAAATCTT CAAAAAACTT GTACCTACCA CACTACCCTA
          AATCCACGCA ACCAACTCAC CATAAAATGA CCCCACCCTA ATACCCGCAC
          TACAAGAAGA CACAATCATG AAAAATAATA TTCAAGTATC TTCCATAGCC
          CCAAAAGAGA TAATACTACA CACACACCGT CAACTACCCA ACAAAACGGA
          AACTACAAAA CTCCGTGCAC CAAGGTCATG ACCAGGGGCT CCTGGCAGCT
          CAGCCCTGCT GACCCAGAGC ACGTGACAGC TGCCCTTTAC CAGCCAAGCG
          CCTCC---GA GATGCAACTG AAGCGCATGC CTCGCATCAG GAGCCTAATC
          CAAGCCCAGA AAGGGACAGA GCCTGGCATG GATGAGGCTG GAGAGATGGA
          GCAGAAGCAG CTGCAGAAGA GGTTCGGGGG CTTCACCGGG GCCCGCAAGT
          CGGCCCGGAA GTTGGCCAAC CAGAAGCATT TCACATCACA CCATATCCAA
          CTTCCCATAA AACAAAAAAG GACTCTAAGA AATATTATTA TTACTCGACC
          GTCACCTCCA ACACAAGTCC GAAAAACATT ACAAAACACC CACAAATACC
          TAAAGCCATT CGCTACACAC GAAGCTTTAT CAATCACAAT CCCTACTCCT
          AACTTCCCTC ACTCTATTAC CTACTCCAGA ACATATCTCG GACCGCAGAC
          CAGCAACAGT AGTATGAATC TCCAAAACAC AAACTGAGGC AGCAAAACCT
          CCCAGCATCA ACAGATCACC CCCAACCTTC CCAACCCAGA TGTCATGCAA
          GACGGC-TGT TGCCTTTTGG GTTTCCTTTA TGTACAGACA AGATGTTATA
          CCTGAACCCA CAGCGACTTA CATATGTCTG TGTAACATTT TGAGTATTGG
          GTTTCTTTGG CCAACCAAAA GTAGCTCCGA ATCCACCAAA ATTACTATCC
          CAGTGAGGCA GAGTTTAACC CTTGA-TATT ACAACTTAAA CATGTTT-GC
          TATAAAATAC CAGCCCATGT GCTGACCACG GGGGTGCAGA GCTCCTTGAA
          CGACCCTCGC CTGGTCATCT CATATGAGCC CAGCACCCTT GAGGCTCCCC
          GGCAAGCCCC AGCACTCACC AACCTCACAC AAGAGGAACA GCTTGCCCGG
          TTGCAGAAGG GCATCCGCCA CGAGGTTCTG GAGGGCAAYG TGGGCTACCT
          GCGTATGGAC GACATCCCAG GCCAGGAGGT GGTGAGCAAG CTGGGGGGCT
          TCCTGGTGAC CAGCGTCTGG AGGAAGCTCA TGGGCACCTC TGCCTTGGTG
          CTGGACCTCC GGCACTGCAC TGGGGGCCAT ATTTCCGGCA TCCCCTACGT
          CATCTCCTAC CTACACCCAG GGAACACAGT CCTGCACGTG GATACCATCT
          ACAACCGCCC CTCCAATACA ACCACTGAGA TCTGGACCCT GCCCCAGGTC
          CTAGGAGAAA GGTACAGTGC CGACAAGGAT GTGGTGGTCC TCACCAGCGG
          CCACACGGGG GGCGTGGCTG AGGACATCAC TTACATCCTC AAACAGATGC
          GCAGGGCCAT CGTGGTGGGT GAGCGGACTG TGGGGGGTGC CCTGGACCTC
          CAGAAGCTGC GGATAGGCCA GTCCGACTTC TTCCTCACTG TGCCCGTGTC
          CAGGTCCCTA GGGCCCCTGG GAGGAGGCAG CCAGACATGG GAGGGCAGCG
          GGGTGCTGCC CTGCGTGGGG ACACCAGCAG AGCAGGCGCT CGAGAAAGCC
          CTGGCCATCC TCACTCTGCG CCGGGCCCTG CCAGGAGTCG TGCAGCGCCT
          GCAGGAGGCC CTGCAAGCCT ACTACACGCT GGTGGACCGC GTGCCCACCC
          TGCTGCACCA CCTGGCCAAC ATGGACTTCT CTGCGGTGGT CTCCGAGGAG
          GACCTGGTCA CGAAGCTCAA CGCTGGTCTA CAGACTGCGT CTGAGGACCC
          CAGGCTCCTG GTGCGGGCCG TCAGGCCCAA GGAAACCTTT TCTGGGCCTG
          AGGTCGGAGA CGATGACCCT CCGGAGGTGG TCCCCACAGT GGCCGAGGAT
          GAGGCTGTCC GGCGGGCGCT GGTGGACTCT ATGTTCCAGG TGTCCGTGCT
          GCCGGGCAAC GTGGGCTACC TCCGCTTTGA CAGCTTTGCC GACGCCTCGG
          TGCTGGAGGT GCTGAGCCCA TACATCGTGC ACCAGGTGTA GGTACTTCCT
          CTGGTCTTCT TAATGCTTCA GCACAGGTAA ACCTCTGACG TCTCTCAAAT
          CTGAGATGAT TAGTTTGCTG ACTGTTCTAG CGGGTAACAA GTTTAAAAAT
          AGTTC-TTGT TTGAAAAATT CTACCTTGCA A----TGTTT CTAGAAGCTA
          AATCATATGA ATGAAATAGT TAGGAAAAGT TCTGGGGAAA A-CATT-GCA
          CTGATTTCAA AGAAGCAAAT TTAACAATTA TTTC-TC--- -----TTATT
          TTAGATATTT GGAATTTTTG TCGAGAGACA CTCCCACCTG ACCTCAAGGC
          CAAGTTTCTA CAGGAAGCGA GGTGGGTGAT AAAGTAACAA TCCCACAGTT
          GCACATACAA AGGGTCCCTC TGTGCGTGGC ATGAGGTAAA GTG--CTTGA
          CTTAATTCTC ACGCCCCCGC CCCCCGCACC GTGCAGGTGG TACCCCC---
          --------CA CTTAGTGCCR AGGGGTAGAG GCTCAGTGAC CCACCCAAGG
          TCACATGTCC AGGTCTGCTG GTCTCAGAGG CCATGCTCTC CTCTTCTGCT
          GCCTTCTCCC ATCCTCCCTC GGTCTCCCT- ---------G GGGTTCCCGG
          GGCTCT---- ---------- ---------- ------CCAG GATCCTGAAG
          CAGTACAGCC ACCCCAACAT CGTGCGTCTC ATCTGTCTTT GACTTGGACC
          TTGTTTATTA TGAACTCTAA TCAAGGCAGG AGATGCAGCA ATTCTACTAA
          TTGCCATGTG GACTCGTGGA AGGGACACTT GTGACCCTTA AGAATCCAGT
          TTGGCTTAGT GTTTGACATT GAATTGGGAA CGCTGTTCCA AGATTTGGAA
          TGCAGCCATG ATCACATTTA CCAAGCTTAC TTCAGTCTGC TTGTCAATAG
          CATGCAAAAA AAAAAAA--- ------TGTT TTGTTTGCCC TTTTGCTTCT
          ACTTTTTTTC AGGGAAGCTG CTAAAGAATG TCGACGTCGA AAGAAAGAAT
          ATGTAAAATG TCTGGAGAGT CGAGTTGCAG TGCTGGAAGT
GREYT012  TGTCATATTC TTCTGCTATG GGCAGCTCGT CTTCACAGTC AAGGAGGTAT
          GGTCCC-ATG CTGGGTGCTG GGGACACAAG CGTTGGTTGG GTTGAGCCCG
          GCTCCTGTTC CAAGGGA--- ---GTCTGGA TAGCAGGCCC TGTGTCCTTG
          CAGGCGGCTG CCCAGCAGCA GGAGTCGGCC ACCACCCAGA AGGCTGAGAA
          GGAGGTCACA CGCATGGTCA TCATCATGGT CATCGCTTTC CTGATCTGTT
          GGGTGCCCTA CGCCAGTGTC GCAGTCGTAA GTTCCGTGCC TTGAGACCCA
          CACCTCCAGG CTTAAATGAT CAAATACTTG AGCACAGATG GAC------G
          GGTTTGTCTT GACGGG-TAG GTTGGCATTC ACGAGGCAGC TGCTGACCTC
          CGATGTGCCT TGGTGACCA- ---CCTCTAA GCCGCCTTCG TGAGCCATCC
          CATTGTGAAT AATCTATTGA AATGATAAAG ATCACCATGC CAGCCAAGGG
          ATGTCGAGGG CTTTGAGATC TGCAAATTGT GTGGACCATA GACGATGCAT
          AACGTGAACA CTGTGAGTCT AATGACCACC TGAAGGAAAT TCTAACACTT
          TTCTCTCTCC CAGGCGGCCG AGGAATGGAA GTATGTTGCA GATCCAGACA
          AGGACTGTGC AACGGTCTGT GCCCACTCTG GGGCCTTAAG GAAACAAAGT
          CCAAAAGTCA CTCTTGAATG TGGACAGAGA GAAGAAAATC AGGGAAAGAA
          AGAGTCTGAA ATCAAGTATG TGCAGGCAGT TCATGCAACT GCAGGCTTTT
          CTGCAGTTGG TCAGAAAGCT AAGAAGCCAG GCAATGATGC CAAATGTAGC
          ATAAAAGGAG GTGCTAGGCT TTGTCAGTCA TCTCAGTTCA GAGGCAAGGA
          AACTGAACTC CTTATTGCAA ATAACCATGG AATTTCCCAA AACCCTTATC
          ATATACCACC ACTTTCTCCC ATCAGATCAT CTGTTAAAAC TCTATGTAAG
          AAAAACCCGT CAGAGGAAAG GTTTGAGCAA CATTCAATGT CACCTGAAAG
          AGCAATGGGA AATGAGAGCG TCATTCAAAG TACAGTGAGC ACAATTAGCC
          AAAATAACAT CAGAGAAAGC ACCTTTAAAG AAGTCAGCTC AAGCAGTGTT
          AATGAAGTAG GTTCCAGTAC TAATGAAGTA GGCTCTAGTA TTAATGAAGT
          AGGTTCCAGT GGTGAAAACA TTCAGGCAGA GCTAGGTGGA AACCGAGGAC
          CTAAATTAAA TGCTATGCTC AGATTAGGTC TTATGCAACC TGAAGTCTAT
          AAGCAAAGCC TTCCTGTAAA TAACTGTAAA CATCCGGAAA TGAAAAGGCA
          AGGAGAAAAT GAAGGCATTT CATACTTCGG TTGCATGAAG GCTGCCCCCA
          TGAAGGAAGC AAACGTCCGA GGACAAGGCA GCTTGGCCTA CCCAGGTGTG
          CGGACCCATG GGACTCTGGA GAGCGTGAAT GGGCCCAAGG CAGGCTCGAG
          AGGCCTGAAT TCCTTGGCTG ACACTTTTGA ACACGTGATA GAAGAGCTGT
          TGGATGAGGA CCAGAAAGTT CGGCCCAATG AAGAGAACAA TAAGGACGCG
          GACTTGTATA CTTCCAGGGT GATGCTCAGT AGTCAAGTGC CTTTGGAGCC
          TCCTCTTCTC TTTCTGCTTG AGGAATACAA AAATTACCTG GATGCTGCAA
          ACATGTCTAT GAGGGTCCGG CGCCACTCTG ACCCCGCCCG CCGTGGGGAG
          CTGAGCGTGT GTGACAGTAT TAGCGAGTGG GTGACAGCGG CGGATAAAAA
          GACTGCAGTG GACATGTCGG GCGGGACGGT CACGGTCCTT GAAAAAGTCC
          CCGTATCGAA AGGCCAACTG AAACAGTACT TCTATGAGAC CAAGTGCAAT
          CCCATGGGTT ACACAAAGGA GGGCTGCAGG GGAACCCAAC TTACAAGTTC
          TTCGAGCAGA TGCAGAACTA GACCCCCGCC ACAGCAGCCT CTGAAGTCGG
          ACAGCA-AAA CCATTGCTTC ACTACCCATC GGTGTTCATT TATAGAATAA
          TGTGGAAA-G AAACAAGCCC TTCCGTTTTA TTATTTACTC ATTATCGCCT
          TTCGACAGCC GTGC---TGT AACACAAGT- -AGATGCCTG AACTTGAATT
          AATATACAAA TCAGCAATGT ATTCTCTCTC TTTACATTCT GGTCTCTACA
          TTATTAATGG GTTTTGTGTA CTGTAAAGAA CTTAGCTGTA TCAAAC-TAG
          TGCATGAATA GATYCTCTCC TGATTATTTA TCTCGTAGCC CCTTAGCCAG
          TTGTATATTA TTCTTGTGGT TT-GTGACCC AATTAAG-TC CTACTTGAAA
          TATGCTTTAA GAATCGATGG GGGATGCTTC GTGTGAACGT GGGAGTGTAG
          CTGCTTCTCT TGCCTACGTA TTCTTTTCCT GATCACTATG CATTT-AAAG
          TT---GAGCA TTTTTACGTA TTCCAAATGA TCTAGAGAA- TTTTTTT-CC
          ATGATTGCGT TTTACTSTAC AGGTTGCTGC TTCTGCTAGA TTTGTGATAT
          AGGAATTACA AGGATACACA TTTACTCCTT TGTTCTCTGC TGGAAACAAT
          GAGAACAGCA CTGAGGCCCA CGTAGGAATA AATGGAGAAG CCAACCTGGA
          TTTCCTCAAC ATTCCTTTGA CAATTCCTGA AATGACTGTA CCTTACACAA
          TGCTCACAAC TCCCCAGGTG AAAGATTTCT CCTTGTGGGA GAAAACAGGC
          TTGAAGGATT TCTTGAAGAC AACAAAGCAA TCATTTGATT TAAGTGTAAA
          GGCCCAGTAT AAGAAAAACA AAGACAAGCA TATCATCCCA ATTCCTTTTT
          ATGCAAAAGA TTTCCAGGTA TTGAGTACCC CAAATGATAT TTTCATTCCA
          GCCATGGGCA ATGTTACCTA TGACTTTTCT TTTAAATCAG GCATCATCAC
          ACTGAATACC AATGTTGGAC TGTATAACCA GTCAGATATT GTTGCTCATT
          TCCTAACTTC CTCTTCTTCT GTTACTGATG CACTGCAGTA CAAATTAGAG
          GGCACCTCAA GTTTGACGAG GAAAAGAGGC TTGAAGCTAG CCACAGCTTT
          GTCTCTGACT AACAAATTCG TGGAAGGCAA TCATGACAGT ACTATTAGTT
          TGACCAGGAA AAACATGGAG GCATCAGTGA CAACATCTGC AAAAGTCCAA
          ATTCCCATTT TGAGAATGAA TTTCAAGCAA GAACTTAATG GAAATACCAA
          GTCGAAGCCT ACTGTCTCTT CATCCATTGA ATTAACATAC GATCTCAATT
          CCCCTGAACT GTACTCTACT GCCACAGGGA CAGTCAACCA CAAACTCAAC
          TTAGAGAGCC TCACCTCTTA CTTTTCCATT GAGTCATCTA CCAAAGGGGA
          TATCAAGGGT TCAGTACTTT CAAGGGAATA TTCAGGAACT ATTGCCAGTG
          AGGCCAGCAC TTACTTGAAT TCCAAGAGTA CTCGGTCTTC AGTGAAGCTG
          CAAGGGGCTT CCAAAGTTGA TGGAGCACCA CATAAATGTT ACCTTCCTTT
          CCTGCCAGTT CCGTTCTGTC GTGAGGATGG ACTACATGGT CTACTTCAGC
          TTCTTCACTT GGATTTTAAT CCCCCTGATT GTCATGTGCG CCATCTATCT
          TGACATATTC TACGTCATCC GGAACAAACT CAATCAGAAC TTTTCGAGCT
          CCAAAGAGAC AGGTGCATTT TATGGACGGG AGTTCAAGAC GGCCAAGTCT
          CTGTTTCTGG TTCTCTTCCT GTTTGCTTTG TCCTGGCTGC CTTTGTCCAT
          CATCAACTGT ATCACCTACT TTCATGGTGA GGTGTCACAG ATTTTTCTGT
          ACTTGGGCAT TCTGCTCTCC CATGCTATAA TTTTGCTCTC ATATACACCT
          TCATCTACCT CCATGTTTAC AGACTCATTA AAAAAACTTA CCCATAGTAA
          ACGCATTCTA GCTTATATAG ATATCCACAC ATTTATTATC GGCAGAATAT
          ATTCAATGCA TGATACATCA ACATAACTAC CTAGTTAACT GACATTTCAT
          ATTTGTCCGT GCCTTTGTAC TGTCATATGA TTTCATTGTA ATCATCGACC
          TTATAACGTT TTAATACTCT ATTTCTATAC ATATATTTGT ACGCAAAACT
          TTCACTTTAT GGTGGAGGGT GGATATTCTT CTCTATGGTG TGCAGGCGAC
          GAGCAAACGC GCCTCAGCGT CTTAAACGAT GGGAGTGGTT ATATGCATGC
          TGTTTTATAA CTAAACTGGA CTCACAATTT ATTCCACAAA AACTAAGTCC
          CTATGGCTCT CTGCGCACGG AATCGCCATT GGCTCACCTG CTCCTCGCAT
          GAGGCCACCC GTTCGCCTCT CATCAGACAT GTGTGCGGGT TTCTCTATCG
          TTCACCCTAT GACAAAACAT ATCAACACAC CTTGCTGGGC ATACACCTTT
          ACGCATTGGC CTACCAAAGA ATAAAAATAT GCTTTCACTC AGCACTGGCT
          ATATGTACAT GGATAACACC CACTGCTTCT CAATTGACCA GCTTTTAAGC
          ATTTTTCTTG TCGGTCATAT CAAACTAAGA GACAGAATCG AAATGGGGTT
          TAAAGTCTCC TTACACACTC TTATGTGGAG TTGCCTACGG ATCCTTCTAC
          GGTTTATCAA GACTATATGA ACGCAAACTC TAACAAGCTG GCCTTTCTAC
          CTGTGCACTC ATACGCGCTA AGACCGATAT TTTTGCCTCT GACACCCGTT
          AACCATATAC ATAAGAAAAG CCCTCTATAA CCATAACGCT CTCTGGAGAT
          TTGCGGTATT ATTCTAAAAT ACCCACTCAC CCCAATACAT CCCATACTAA
          CTATGCTTAC GTACCTCTGG TTATCTGCCT GACTAACTAC TCCAAGCTAA
          CTAACACCTC AACTTTAATT TCAACTCTGG TATTCCACAT ATCACGTAAT
          CCATGTAATT TCGCAGCAAA CTGCTCACCT CTGAGCATTG CTGAAAGCTT
          CCAATCATTC TATTCAATAA TCTCGTACAT TCAACAAAGG CTATAACTTA
          TTCTTCTTAT ATACTTATCT GCCTATATAT ----AATCCA GATAATTCAT
          GTTAGCAAAT TTTTGCTTAT ATTCCTATGG CTCTATTACG TCCACTATTC
          TCCTCTTGCT GAGGATATCT TCTTTTGTAT ATACGTACAT CTAAAACATT
          ACCTGCAGAT GCCCATATCT CTGTTTGCGC TGGAGCGCCT GGCTTCCTCT
          GTATGTTCAA ACTAGGACGA TAGTCAAACT AACTCTCAAA TCTTTCCCCC
          TATATTTACC TGCGGATACA AACTACTGTC GATCACCACA CCATGCTATA
          TCGCTTTCGT TGCCTCTAAT AATCGTACAT GCTAGCTGCC TATATCTCCA
          ACCCTACACT CCTATACATT CACAGATGTA CCTATATTTG CTGCAATTAC
          TACAAAAGCA TACCGGAAAA TTATTTCATA TATCTATAAA TATCTATCTA
          CATTCCCTCA AATATCTATT ACTTTATTAA CACCTATACT CTTGTTTTTT
          CCGAGGGGAC AACAAAGCTA ATCAGACGAC TCTATTATCT TATAGACCTG
          CCTGTATACC TGTATTTCAA ACATTAGCCA TAACTCTATA TCAATCGACC
          AACCTACAGC CCGACTATCC TCTAGATACA GTTATGCATC TATAAATACC
          TAACGCTCAC TAGATGCTAA CCACTAAACA CCTCCTGACC TATATGCCCA
          TATTTAAATA GGGCATGCTG TAGATTCACA TATAGCCATA CAGCTCTGCA
          ACCCTCTATA TACATAGAGT TATCTACTGC CCTCGCTAGC AACAACTAAA
          CCTATTCAAC CCCCTCGTAC TACCTATCTC TACATCTCTC AACACAGAGT
          ACTAGACACA CCTATATCCC ACGTTACACA CCTATATCGC TACCATCCAC
          ACAAGCCCAC GTGACTTATC TCCAGCGTTG AATGTCTCCC TATACACCGA
          GGTATGCAGT TTCCACTGCA TTCGCTCCTC ATTATCGAAG TATCTATATA
          CCCATTCAGG CCACTTCTTT TCTATAGACC ACTCTCTTCC CCTAATCATG
          ACTATATTCC CAAAGCGCAA ATCCACACTC AAACTCAACC CATCCAGAAA
          ACCCTATACG TCACTATACC TATATATACA TCACCCAATC TTTAGACCTC
          ACATAAATGC TTACCTTTAC AAACGCCTGC TCCTCTGTCT ATGCTTTGCT
          CCCACTAAAC TATCGAAAGT AGCCTAGATG GGTTGACCAT GGTCGCCGCT
          CCTTTCATAA TTTTCTGTGC ATACTTCTCT TTGACTGAAT GCCTCTCTCC
          CTCCTGGCTC CAACGAAACT ACACATCTAC ATGCCTCTCT ATTCCTCTGC
          GCAGCTGCTA GATGACGAAA GGCTGATGAC GAAAGATTTA TGTCATGTCT
          ATTGCTGGCA AGAACAGCAA AAAAGTTACT TTTCGCTGCA CGGAGAAAGA
          CTTGGTAGGA GATGTTCCCG AAGCCAGATA TGGTCATTCC ATTGATGTGG
          TGTATAGTCG AGGGAAAAGT ATAGGTGTCC TCTTTGGAGG ACGGTCATAC
          ATTCCTTCTT CCCAAAGAAC CACAGAAAAA TGGAATAGTG TAGCTGACTG
          TCTGCCCCAT GTTTTCTTGG TGGATTTTGA ATTTGGGTGC TCTACATCAT
          ACATACTTCC AGAACTTCAG GATGGGCTAT CTTTTCATGT CTCTATTGCC
          AGAAATGATA CCGTTTATAT TTTAGGAGGA CATTCACTTG CCAATAACAC
          CCGCCCTACC AACCTATACA GAATAAAGGT TGATCTCCCA CTGGGTAGCC
          CAGCTGTGAA TTGCACGGTC TTGCCAATAA CCCCATCTAT ATATATTCAC
          GTATTCGGAC ATATGTCTAC AGTCCATGCT CTATTGATGG TTGAATAAAT
          CTGCATATCC ATCTATAAAA CAACCCCGGC ACGAGCTCAC AATATTCTAC
          CAGCACGCTC ATCTCTATAT GGATATATAA CTATTTTCGG GATGTCATTC
          AAATCCAACC ATGCTCGGCT GTACATGCCT ACATAACTGG ATGCCCTTCA
          TTTGGTCCGA GTACCAGGAT TCCTTCTCGG ATATCTCTAC TGCAAAATGC
          CCCTTCATCT TACAATTCCC TCATAACCAA CTCTATACAT GCATGCTCGT
          CTATGGGGTG GGGGCTAACA ACCACTCGAA ATCTGCTATC TCATGCCAAT
          GGTGATGCGT ATCTACTAAA CCACCTATAT CTAACTACAT TAATACATAC
          CTAGACTTAT CTTTATCAAA TCTCACACAC CTTCCTTCAA ACTGAAAACT
          CCCTATACTC CTATCTGTCT ATATTCCTGG GGCTCCCCCT TCGGTTGCCC
          AATGATATAT CAGATTACAA AAGAATATAT CTCCACTTAT GCATACGCCT
          TTAACTTATT TAATCGCTTC TAACACGCCT ACATTTCCTC GTAAAAATAA
          ATAATGCATT GAAGGCAAAA ATATCTCTCC CCCTATATAT TCACATCTCT
          CCATACCCAT ATTCATCTGA TAATTTATAT AAATATTCCT ATATCCATCT
          CTGCGTGCTT CTACTTGTGA CGAAGTCTGG TAATCACTCG AAGGCCAAAT
          GTGGCCTAGG CTCTCACCAT GCGAGCGTAA CTTTACAAGA CCCTCGCCCT
          ACTCTCACAC ATTTATATGC CCATCTGCTT GCTTGCCTAC ATTGGTCCCT
          CCATCCTACC CTATAAATAA CTGGGTTTTT ATCTGCATTC AGCTGCGTTA
          TCATCTTGTC GGTGGCTCAA TCAATAGCCT ATGGGCCTCG GCGTGCCAAC
          ATTCTAGAGT ACCTGCATAT CTCTTCGTCT CTATAAGGTC TTACCTTCAC
          CTATATACCA GACATTTGCT ATTTCCGCTG CCCTGCATAT TGTTATTCAC
          CTGCGAACAA CGGCCCTTGA CTACGAGGGA TCGACTGTTC GGTTAAGTGA
          TAGCGCGGCC TTGCATTTTT TTGCGATAGC AAATATATAT AAATTTACAC
          CTTTTTTTGG GCTTCAAACC TAATCCGACT TAGTGTAATT ACGTAAACCT
          GCCTACATCT TTCTTGATCG GCTCTACCCG TTCGTAGACA CTATCACTCT
          TGAAAATTCT CCCTACCTGC CTTGATTGCA GTACCTCCAT ATTCGCAGAT
          CCCCCAACTA TCACTCTCCA AACAAACACC ACCCACCACG TCAACAACCT
          ACCCACTGCC AAACCTAAGG ATCACACAGA TACAATATCT AACTCCATTA
          TGCCCTAATT AATAAACACA TTCCCACCAC AAACCCCGGT ATCACCATGA
          CCCAGAGTCA ACTCCGGACA ACCATACCCG ACCTTCTACA CTCACAAACA
          TTACAGACAG CCTCCCCCAC AATACCCAAA TAAATACATC AAGTACAAAT
          CAACCACTAT CGCAAATCTA TATCTAAACC GAAAACCACA GTCCCACAAC
          CACCGCCCGA CCACACACAA ACACCACTCC AACGACACCC CCACCATAAT
          ACCATCTCCA CTGATTAAGA TACAAAACCT CAATAACAAC AAGCCCAACC
          CATACCACCC GGTCCCACAA ACCCCACAAA CCCTATACCA CATGTATCCA
          TACCGCCACA TTCTACAAAA CTTAGCACCC CTACCCTAAA TACTCAAGAC
          ACAGTGCCCA AAAGCCTAAC TACACAACAC ACCCCCACCC TTCCCCGGAA
          CAATCAAACA AAATACGAAT AAAACCTCTC AAAACTCCTG ATACAACCCC
          CCCCACCCGA AT--TCCGAG CAATCCCCGC CTATTAAATA CACCGACCAC
          CAATAAAAAT AAAAAACGCC TCAATCGCCT CTCCCTTCAA CGAGACAAAG
          CCACACCCAA TGCCAAAACA AACACCATAT ACAAATAAAA GTACCAACAA
          CTTCACCGGA TAACTCCTTA GTCTGCCTGC AATCTCTACA GACTCCTAGC
          CGCAACTAAA CACCCCTCAA ATAGAGCAAT TACTGGACGC ACAAAACTGA
          CAGCCAGGAT TCTTACGGTT CCCGGCCTAC AAAGATATCA ACCTGCCCCA
          TTTAACCTTG TAAGTAGAAC CTGCCCTCCA GCGGGCAGGT AGCGGGCCAC
          GGTGAACAAG CCACCAATAG TCTAACTTTG AAAAATATTC CAGCATCAGT
          TTGACAGCGA GGACACACTA TAGGAGCAAG CGTATTGTTT CGATATGCAC
          ACAAACGCGC CGCCCTAGGT TTTGACAACG CCCAAACAGG CTGGAGTTTT
          TAAAAACAGA AAAAAGCTTC TACAAACCGA TATCAAAAAC TTACGAGCAA
          CCCACCCCCT CACAGACGCA TACAAACATC CACACTACAA TACACTGATA
          CAAACTCCAT ATCCAAAACA CCCAACTAAT CACAACCAAT CACTATAAAG
          CATCACCATC AAAACCTCAC ACACCAATAG GAAAAAAACT TCTCTAACTA
          AGCACCCGCC TGGGCATCTA ACGAGTCACG AACCCAATAA ACAATCAAGC
          CANACAGACT CCCAACGAAA ACAACTCCCA ACAACTTAAA ACTACTCCCA
          GCAGAAACAA CACACACAAA ATAAACTCTA TAACTCCAAA TCAACAAAGC
          ACAAAATATA CAACACCAAC CTAAAATCTA ACCCCAACAC CACCTAACAC
          ACAACGCCAC GGAAAAATAA TAAGCGAGAC AAAAAAAACC ATAACTGCAA
          ATTAAAAACT ATTAAACGCC AAAACACCCA CACTCAAACA CCAACCAAAG
          AACATAAATC TGAAACCCGC AACCACAAAC CAAGGTATTC CAATCATCCC
          ATCAAAAAGA AACCAACAAA CCCAACTACA ACCACCAAAC CGACAAAAAT
          CACACTACTT ACACACATGA CCGCAATCCC CACAAGACAA AAACATCCAC
          AACAGCACAA CCACACAACA CAATACAGCA CTCTAACAAA CACCCACAAC
          TTAACAAACT CGAAACAAAT CCCAAACCTC ATTCAAAAAA TCAATCAACA
          ACACTACCAA ACTCCCGACC CACCACCAAT CCACATAATC CCTTAACGAG
          ATACAACGAG CGACACCAAA TTAAACCACT AACATAATAC ACCCAACTCT
          AAACAAAGGT TTGGTCCTGG CCTTCCTATT AGTTTTTAAT AAGATTATAC
          ATGCAAGCCT CCGCGCCCCG GTGAAAATGC CCTCCAAATC CCAA-CAACC
          GATCAAAAGG AGCGGGTATC AAGCACACTA AACAAGTAGC TTACAACGCC
          TTGCTCAACC ACACCCCCAC GGGATACAGC AGTAATAAAA ATTAAGCTAT
          GAACGAAAGT TCGACTAAGC TATATTAAAC CTCCAGGGTT GGTAAATTTC
          GTGCCAGCTA CCGCGGTCAT ACGATTAACC CAAACTAATA GGCCCTCGGC
          GTAAAGCGTG TTAAAGA--- --TCAACCCA CACTAAAGCT AAAACCTAAC
          CAAGCCGTAA AAAGCTACCG TTAACATAAA A--TAAACTA CGAAAGTGAC
          TTTACTA-AC T-CTGACAGC ACGATAGCTA AGACCCAAAC TGGGATTAGA
          TACCCCACTA TGCTTAGCCC TAAACATAAA TAATTCACGT -AACAAAATT
          ATTCGCCAGA GAACTACTAG CAACAGCTTA AAACTCAAAG GACTTGGCGG
          TGCTTCACAC CCCTCTAGAG GAGCCTGTTC TGTAACCGAT AAACCCCGAT
          AAACCTCACC ACTCCTTGCT AATACAGTCT ATATACCGCC ATCTTCAGCA
          AACCCTT--A AAAGGAACAA AAGTAAGCAC AATAATCGCT ACGTAAAAAA
          GTTAGGTCAA GGTGTAACCT ATGGAGTGGG AAGAAATGGG CTACATTTTC
          TAAA-TAAGA ACA-ACT--- -ATACGAAAG TTTTTATGAA A-CTAACAAA
          CTAAAGGTGG ATTTAGTAGT AAG-CTAAGA ATAGAGAGCT TAGCTGAACC
          GGGCCATGAA GCACGCACAC ACCGCCCGTC ACCCTCCTCA AAT--AAACA
          CTACAAGTAT AGAGGAGATA AGTCGTAACA AGGTAAGCAT ACTGGAAAGT
          GTGCTTGGGT AAATATACAA ATCGAAACCA CCCTATAAAT ATAAAATCTT
          ATGACTCCAC CCTCAAATTC GCTGTGAATT GGTCCTCTGG ATTGCTATCT
          CAATTTACGG TTTTCTGCAT CATAACTCGA ACACACGCTT TCTCGTACCA
          ATTGCGGAGT AATAGGTGAT ATCGTACTCA GCAAGGGCTC ATTTTTATTG
          CTTAATCAGT GGCGGGCTTA TAGGTCTAAC TTACGAACTG AAATGGATAT
          CTTTTTACAT ATGCACGCTT ATGGTAGTCT CCTGGGCAAT TCTTTGGGGC
          ACGTATACAA CTCTTCGCAT CCTAATGGAC GACTGTCATG ATTGGGGGTT
          TCGTGAAAGC ACTTACCGTT TTGCTTCATT ATCTCCTTGT GTTTGCCTGC
          GCGTCACTCT TTCTCAGAAC GGTCAAAACC TCGGATATTC GATCGAAAAT
          CCTTCACCTA TAACATAAGA ATCTGGGCCT CTCTATCTGT CTACCTCTGT
          CTTTTCCCGA CTTTGGGACC GAAATAATCC GCAACCCTAG ACCCCCCAAT
          AACCGATGTA TTCTTTGCTA GCATTTCGTC ATCCAAAACT GGGGGTCTGC
          CTGTCTTCAT CTATCTGCAT GTCCCTCTCA ACTCAACACG GGATATTTCG
          CCATAGCATG CTTTTGCTCT GTGCGACTCT ACCTACTGAT GGGGCACCGT
          GACACCTAAT ACATGGCACT GCTCATCTTA TTATATCTTT GTCTATCCAT
          GCAGATATGA AAAAATCTAA TGAGCCTGGA AGGCATGAGA GCCCAAGACC
          TTGATGACTA CCTGAATGGC CCCTTCACTG TCGTGGTGAA GGAGTCTTGT
          GACGGAATGG GAGATGTGAG CGAGAAGCAC GGGAGTGGGC CAGCAGTTCC
          AGAAAAGGCA GTTCGGTTTT CGTTCACGGT CATGAAAATT ACTGTAGCCC
          ATGGCTCAGA AAACGTGAAG GTGTTTGAAG AAGTCAAACC CAACTCCGAA
          CTGTGTTGTA AGCCCCTGTG TCTCATGCTG GCAGATGAGT CTGACCACGA
          GACCCTGACG GCCATCCTGA GCCCTCTCAT TGCCGAGAGG GAGGCCATGA
          AGAGCAGCCA ATTAATGCTT GAGATGGGAG GCATCCTTCG GACTTTCAAG
          TTCATCTTCA GGGGCACTGG ATATGATGAG AAACTCGTCC GGGAAGTCGA
          AGGCCTTGAG GCTTCTGGCT CAGTCTACAT TTGTACCCTT TGTGACGCCA
          CCCGCCTGGA AGCCTCTCAG AATCTTGTCT TCCACTCCAT CACCAGAAGC
          CACTCTGAGA ACCTGGAGCG CTATGAGGTC TGGCGTTCCA ACCCATACCA
          CGAGTCGGTG GAAGAACTGC GGGATCGGGT GAAAGGGGTC TCATCGAAAC
          CTTTCATCGA GACTGTCCCT TCCATAGATG CACTCCACTG TGACATTGGC
          AATGCGGCTG AGTTCTACAA GATTTTCCAG CTAGAGATAG GGGAGGTGTA
          TAAGAATCCC AATGCTTCCA AAGAGGAAAG GAAAAGATGG CAGGCTACAT
          TGGACAAGCA TCTCCGGAAG AAGATGAACC TGAAACCCAT CATGAGGATG
          AATGGCAACT TTGCCAGGAA GCTCATGACC AAAGAGACAG TTGAAGCAGT
          TTGTGAATTA ATTCCCTCTG AGGAGAGGCA CGAAGCTCTG AGGGAGCTGA
          TGGACCTTTA CCTGAAGATG AAGCCTGTAT GGCGATCATC GTGTCCTGCA
          AAAGAGTGCC CAGAATCCCT CTGCCAGTAT AGCTTCAATT CACAGCGTTT
          TGCTGAGCTC CTCTCTACCA AGTTCAAGTA TAGATATGAG GGCAAAATCA
          CCAATTATTT TCACAAAACC CTGGCACACG TCTACCACAA CCAGCTACAA
          TGTAACCAGC CTGCCCTACG GGCCTTCGCC TCTATACTCG GCTATATTGT
          TCATTAATCA TTACTCTATC TGGCTACACA AACCTACATT ACATGTGCGG
          AATATCGGAA GACTTCAGGC ACAACCCATG TCAAAGGTTC GTAGGATATC
          TTTATGTTCG AGTTTTTTTG CGGTTTTTGG CTTTACATCA GCTGCCCACC
          CGACTGGGGT GTGCCCCACG GATACCCCTA ACCATGAGTC CCTCTAAACT
          CGTCTTTGCT CGGGTTCATA CTGGCCACAA GCTATGAGGA ACGAACAATC
          TCAGCCTTTA TACATTCCTG GGTTATTACT TCTCAGCTCG ATATAGAACC
          CTTACATTCG AGGATTAGGT CACTTTTATG CACGGTTCAG GCTCAGTATA
          TGGTCACTTC TATGTTGTTA TCGCACTAAT TCATTACTCA ACACATTGGT
          TGAGCGCGCT GTATGCATTG TGAGTGTTGC TTTCTTAGTT CATTATGTGG
          GTCATGCTAC CCTCAATGGC TCAGAGCACT CCCATATGAG ATTCTCATTC
          AGACAACTTA TATGTTTCTA TAGTCTTGTC TTAATATTCC TATCTACACA
          ACTACCAACA GACATGAGCC AGAGTGAACG TTGACATCTC CGCATATTTA
          TCTATGCCTC CTCTTCGATC TTAATATGAG AATAAAACCT CTTACGTAAA
          CATGGCACAT GTATGAGTAG ATAACGATAG AGACTAATTG ATCTAATATC
          CACCAGACTA ACCGGGACTC GCTCTGAGTG AAACGGTGTC TCCATGAATA
          CATCGATCTA TTCTCGAGAG TCTCATCTGG CGTCCTCCTG GCTAAACGAG
          CATCCGGCGC TAACAACACC TATGCATCGC CGGCTTATAG GCATGTCGAA
          TTGGGTCAAC AAGTTATCCA TGTCTGATTG TCCCTTCCAT TGAAATGTCA
          CTCATCTTAA TTTATGACGT GTTTTTCACA ACAAAGAATG GACCTTATTC
          TTTGGGCTGG CGGATGCGGA CGCCTAGCTT TATCGGCGAC TGGCACCGGG
          CCTCTGGGAG ACAATTAAAG TATGTACGCC AGCTTGTATA TTTTTATGTA
          TCCATATATG GGGTTGGAAT GCTGTCCTTA TATGGGCCCG AATGCTTCCC
          GATAAAAATA GTTTGCTTTC CCCTCTTCTC TCTCTGCTCT CATGTGAGCG
          GGCGGACGGT GACGTTACCC CCTGCGGAAC TGCCAGCGGG CTCGTGACTA
          CATTTTCCTC ATTGCGGGTT CTCATCTGGG CATAATTATA CACATATAAA
          TAACCCCGCA TTCCATACAA CCCCTTTGTT GTCGTTTATA CGCGTCTCTC
          TTTTCCTCCG TCTGCGCGGA TACATCTCTA CGACGAACTA AACACTTTTG
          ACCGCGGGGG GGACCATCTT ACACACTTTT GTTTTGGCAC CGAGTTAATC
          TATCTCCGGT TGGATATTCC AATGTACTAT ATCGGAAAAG ACCTTGGTAA
          TGGATGTTGG CATATTCATG GTTCTGGTTA TGTTGGCCAC AATTTACGTG
          GATGAGTGAA CCGGCTATTA CTCGCACATA TATGCATCCA CGGGTAAGTT
          TAGTGCTGCA CCTCAGGGGA AATAATGTCC CGCATTTTGG CCTGGTTATT
          TCTTTACGTG GGGCTACGGA TGTCTGCAAT CTCCTGAATG TCTCAGAACT
          ATAGTGTGCC ATTCATAGTT TTCATGGGCG TTTGCATATG GGGTTGTCAT
          GTTCCCTTTT CGGTAACCTG AAAACTGGCA AATCATTACA TATTTGTGGG
          TAAATACTTT TCCCACATTC TGGCTTCGGA TCCCGCGTAT CGATACCGAG
          CTAACACTGA AACGTTCTCA TGGTCTTATT CCTACGCGTA TTTATGTTTA
          TATTGGAGCT TGCTCAACGG AGTGCGCGTG ATTACACACA AATGATGCTC
          AGGTGCCCCC CTACAACTTG AGACCACTAG TGTCTAATAA TCCCATTGAA
          CTCACTGCTA TATATTCTCA TATCTACCTT TATACTTCAC TAAGTTCAAC
          ATATTCCACA ACCGACCAAC AACCTCTTTA AAAAGGCCCT GGAGAAATGG
          CTCCATGTAT CTATGTCTTT CCAGATCTTT CCTCCCGACG CTATAAAACG
          CTGCTCATCA CATGTTATCA TTACTCAACA ATTTTCATCA AACAAAGGCA
          ACTGGCCTAT CTATTCCTAT CTTTATGGTC ACAACTCTGG CTCTCCCATC
          TTACCCACAC CACTTCATAA CTGGATGCAT CCCTTGGCGG ACGTATACGG
          TTCGCAAAAC AAGCTCCTGC CATTCTCCCA GGACCCCTCC CTATCCATCT
          GTATATGAAC ATAGCTTTAT CACCATGCTT GCGTCGCTAC GCAAATACGC
          GGCACTCTAT CACTATGGGG GCACCTGCCT ATGAATAGAC ACACGCTTAT
          ACTTATGTCT ATCTCTACAT CTGATTGCGT GCCTATCAGC TAGTTTACCT
          CTGTAGTTTA CTCAGAAAAC TAGCCCAACT AAAATCCCAT CCACAGATCA
          AAACTATTCA CCACAACAAC ACACACCCAC ACACCAAACC CCACACCCAC
          CTTTCATATC ACCCCACGTG AAAATCCTCA CAGAACCCTC CACCCACGAT
          GCCCAAAAAA ATAGAACTCT AAAACCTCAC CTAAACAAAT AACAACAAAC
          CCCCCCAACA AAAAAACCAA CACAAAACCC CACACCACAC ACCGCTATAC
          CAACGTCTAC GAAAAACACC AGACCCCCCT CTCACCAATC ACAACCACCC
          ACAACCACAA AAGGCGACCT CCCTCACGCC AAAAAAAACA CCCACACATA
          AACATAGAAC AAAACACCTT CCTAACACAC TACCAACACT CCTTATTCAA
          AAGCCACTAC CACCCTAACA AACCACTCGA CCATGACCTC AACAAGACCT
          CCCGTACAAA ATTCAATACA TCTTATCAAC AATTGCCTCA AAACCCTTTC
          ACTCCCCAAC CCGGAACAAC ATCCTACTAA CATATTTCCA AAAAATTATC
          TCAAAACCGC ATAAACTCCT ACTCCAAAGC AACCGTTCAT CCATCCTCCC
          GAAACTAGCA CCTATCATAC CAAGAATCCA TCCTCCTATC CACATCACAA
          AGCACACCTA AATGACCAAA CAATACTCTA GGAACCTTCA AATATATCAA
          ACCTTACGAC GATCCATAAC AGAGAAAAAC ACTCTACCTC AAAGACCCAG
          CACTTTCGCA ATAATGACAC TACACCACGC TCACGCTAAA AGCAAAAGAA
          ACCAGCCAAA AACCGACAGA TACCAACAGT AAAATTTCAA AACAACAACA
          AAAGCCTACA ACTTACTCCA TTCCAGCAAC CCGGATCAGT AGCATAGATC
          ATTGTCCTTT GGTCAATAAA CCCTTCACCA AAAATCCAAA CCATCCATCC
          CTATAATCCA AGTCATCCTG CAAGCAATAT TTAACCAATT ATCATAGACT
          AAAGCCTAAA ATCGCGACTT TCATGCGTTA GATATAGTCC CCAGTAATTT
          GTCCCCTTCT TAACTAGTAC ATAGCGACAA CGAACGAGAA ACAATCCCGA
          CACACGTAAC CCTCAATTTC GTATACACCA TCAGTTACAA ACAACACTTC
          CTAGAAATTC TAAATAAAGC CCCGCCTAAC CTACTAGGCC CAAACCTACT
          ATTATGAATA ACCAATCTTG CTCGATACAA ACGCTCCATA GACCACCAAC
          CAAACTCGTC ATTAAATCTT CAAAAAACTT GTACCTACCA CACTACCCTA
          AATCCACGCA ACCAACTCAC CATAAAATGA CCCCACCCTA ATACCCGCAC
          TACAAGAAGA CACAATCATG AAAAATAATA TTCAAGTATC TTCCATAGCC
          TCAAAAGAGA TAATACTACA CACACACCGT CAACTACCCA ACAAAACGGA
          AACTACAAAA CTCCGTGCAC CAAGGTCATG ACCAGGGGCT CCTGGCAGCT
          CAGCCCTGCT GACCCAGAGC ACGTGACAGC TGCCCTTTAC CAGCCAAGCG
          CCTCC---GA GATGCAACTG AAGCGCATGC CTCGCATCAG GAGCCTAATC
          CAAGCCCAGA AAGGGACAGA GCCTGGCATG GATGAGGCTG GAGAGATGGA
          GCAGAAGCAG CTGCAGAAGA GGTTCGGGGG CTTCACCGGG GCCCGCAAGT
          CGGCCCGGAA GTTGGCCAAC CAGAAGCATT TCACATCACA CCATATCCAA
          CTTCCCATAA AACAAAAAAG GACTCTAAGA AATATTATTA TTGCTCGACC
          GTCACCTCCA ACACAAGTCC GAAAAACATT ACAAAACACC CACAAATACC
          TAAAGCCATT CACTACACAC GAAGCTTTAT CAATCACAAT CCCTACTCCT
          AACTTCCCTC ACTCTATTAC CTACTCCAGA ACATATCTCG GACCGCAGAC
          CAGCAACAGT AGTATGAATC TCCAAAACAC AAACTGAGGC AGCAAAACCT
          CCCAGCATCA ACAGATCACC CCCAACCTTC CCAACCCAGA TGTCATGCAA
          GACGGC-TGT TGCCTTTTGG GTTTCCTTTA TGTACAGACA AGATGTTATA
          CCTGAACCCA CAGCGACTTA CATATGTCTG TGTAACATTT TGAGTATTGG
          GTTTCTTTGG CCAACCAAAA GTAGCTCCGA ATCCACCAAA ATTACTATCC
          CAGTGAGGCA GAGTTTAACC CTTGA-TATT ACAACTTAAA CATGTTT-GC
          TATAAAATAC CAGCCCATGT GCTGACCACG GGGGTGCAGA GCTCCTTGAA
          CGACCCTCGC CTGGTCATCT CATATGAGCC CAGCACCCTT GAGGCTCCCC
          GGCAAGCCCC AGCACTCACC AACCTCACAC AAGAGGAACA GCTTGCCCGG
          TTGCAGAAGG GCATCCGCCA CGAGGTTCTG GAGGGCAATG TGGGCTACCT
          GCGTATGGAC GACATCCCAG GCCAGGAGGT GGTGAGCAAG CTGGGGGGCT
          TCCTGGTGAC CAGCGTCTGG AGGAAGCTCA TGGGCACCTC TGCCTTGGTG
          CTGGACCTCC GGCACTGCAC TGGGGGCCAT ATTTCCGGCA TCCCCTATGT
          CATCTCCTAC CTACACCCAG GGAACACAGT CCTGCACGTG GATACCATCT
          ACAACCGCCC CTCCAATACA ACCACTGAGA TCTGGACCCT GCCCCAGGTC
          CTAGGAGAAA GGTACAGTGC CGACAAGGAT GTGGTGGTCC TCACCAGCGG
          CCACACGGGG GGCGTGGCTG AGGACATCAC TTACATCCTC AAACAGATGC
          GCAGGGCCAT CGTGGTGGGT GAGCGGACTG TGGGGGGTGC CCTGGACCTC
          CAGAAGCTGC GGATAGGCCA GTCCGACTTC TTCCTCACTG TGCCCGTGTC
          CAGGTCCCTA GGGCCCCTGG GAGGAGGCAG CCAGACATGG GAGGGCAGCG
          GGGTGCTGCC CTGCGTGGGG ACACCAGCAG AGCAGGCGCT CGAGAAAGCC
          CTGGCCATCC TCACTCTGCG CCGGGCCCTG CCAGGAGTCG TGCAGCGCCT
          GCAGGAGGCC CTGCAAGCCT ACTACACGCT GGTGGACCGC GTGCCCACCC
          TGCTGCACCA CCTGGCCAAC ATGGACTTCT CTGCGGTGGT CTCCGAGGAG
          GACCTGGTCA CGAAGCTCAA CGCTGGTCTA CAGACTGCGT CTGAGGACCC
          CAGGCTCCTG GTGCGGGCCG TCAGGCCCAA GGAAACCTTT TCTGGGCCTG
          AGGTCGGAGA CGATGACCCT CCGGAGGTGG TCCCCACAGT GGCCGAGGAT
          GAGGCTGTCC GGCGGGCCCT GGTGGACTCT ATGTTCCAGG TGTCCGTGCT
          GCCGGGCAAC GTGGGCTACC TCCGCTTTGA CAGCTTTGCC GACGCCTCGG
          TGCTGGAGGT GCTGAGCCCA TACATCGTGC ACCNNNNNNA GGTACTTCCT
          CTGGTCTTCT TAATGCTTCA GCACAGGTAA ACCTCTGACG TCTCTCAAAT
          CTGAGATGAT TAGTTTGCTG ACTGTTCTAG CGGGTAACAA GTTTAAAAAT
          AGTTC-TTGT TTGAAAAATT CTACCTTGCA A----TGTTT CTAGAAGCTA
          AATCATATGA ATGAAATAGT TAGGAAAAGT TCTGGGGAAA A-CATT-GCA
          CTGATTTCAA AGAAGCAAAT TTAACAATTA TTTC-TC--- -----TTATT
          TTAGATATTT GGAATTTTTG TCGAGAGACA CTCCCACCTG ACCTCAAGGC
          CAAGTTTCTA CAGGAAGCGA GGTGGGTGAT AAAGTAACAA TCCCACAGTT
          GCACATACAA AGGGTCCCTC TGTGCGTGGC ATGAGGTAAA GTG--CTTGA
          CTTAATTCTC ACGCCCCCGC CCCCCGCACC GTGCAGGTGG TACCCCC---
          --------CA CTTAGTGCCR AGGGGTAGAG GCTCAGTGAC CCACCCAAGG
          TCACATGTCC AGGTCTGCTG GTCTCAGAGG CCATGCTCTC CTCTTCTGCT
          GCCTTCTCCC ATCCTCCCTC GGTCTCCCT- ---------G GGGTTCCCGG
          GGCTCT---- ---------- ---------- ------CCAG GATCCTGAAG
          CAGTACAGCC ACCCCAACAT CGTGCGTCTC ATCTGTCTTT GACTTGGACC
          TTGTTTATTA TGAACTCTAA TCAAGGCAGG AGATGCAGCA ATTCTACTAA
          TTGCCATGTG GACTCGTGGA AGGGACACTT GTGACCCTTA AGAATCCAGT
          TTGGCTTAGT GTTTGACATT GAATTGGGAA CGCTGTTCCA AGATTTGGAA
          TGCAGCCATG ATCACATTTA CCAAGCTTAC TTCAGTCTGC TTGTCAATAG
          CATGCAAAAA AAAAAAA--- ------TGTT TTGTTTGCCC TTTTGCTTCT
          ACTTTTTTTC AGGGAAGCTG CTAAAGAATG TCGACGTCGA AAGAAAGAAT
          ATGTAAAATG TCTGGAGAGT CGAGTTGCAG TGCTGGAAGT
HARBOU013 TGTCATATTC TTCTGCTATG GGCAGCTCGT CTTCACAGTC AAGGAGGTAT
          GGTCCC-ATG CTGGGTGCTG GGGACACAAG CGTTGGTTGG GTTGAGCCCG
          GCACCTGTTC CAAGGGA--- ---GTCTGGA TAGCAGGCCC TGTGTCCTTG
          CAGGCGGCTG CCCAGCAGCA GGAGTCGGCC ACCACCCAGA AGGCTGAGAA
          GGAGGTCACA CGCATGGTCA TCATCATGGT CATCGCTTTC CTGATCTGTT
          GGGTGCCCTA CGCCAGTGTC NNNGTCGTAA GTTCCGTGCC TTGAGACCCA
          CACCTCCAGG CTTAAATGAT CAAATACTTG AGCACAGATG GAC------G
          GGTTTGTCTT GACGGG-TAG GTTGGCATTC ACGAGGCAGC TGCTGACCTC
          CGATGTGCCT TGGTGACCA- ---CCTCTAA GCCGCCTTGG TGAGCCATCC
          CATTGTGAAT AATCTATTGG AATGATAAAG ATCACCATGC CAGCCAAGGG
          ATGTCGAGGG CTTTGAGATC TGCAAATTGT GTGGACCATA GACGATGCAT
          AACGTGAACA CGGTGAGTCT AATGACCACC TGAAGGAAAT TCTAACACTT
          TTCTCTCTCC CAGGCGGCCG AGGAATGGAA GTATGTTGCA GATCCAGACA
          AGGACTGTGC AACGGTCTGT GCCCACTCTG GGGCCTTAAG GAAACAAAGT
          CCAAAAGTCA CTCTTGAATG TGGACAGAGA GAAGAAAATC AGGGAAAGAA
          AGAGTCTGAA ATCAAGTATG TGCAGGCAGT TCATGCAACT GCAGGCTTTT
          CTGCAGTTGG TCAGAAAGCT AAGAAGCCAG GCAATGATGC CAAATGTAGC
          ATAAAAGGAG GTGCTAGGCT TTGTCAGTCA TCTCAGTTCA GAGGCAAGGA
          AACTGAACTC CTTATTGCAA ATAACCATGG AATTTCCCAA AACCCTTATC
          ATATACCACC ACTTTCTCCC ATCAGATCAT CTGTTAAAAC TCTATGTAAG
          AAAAACCCGT CAGAGGAAAG GTTTGAGCAA CATTCAATGT CACCTGAAAG
          AGCAATGGGA AATGAGAGCG TCATTCAAAG TACAGTGAGC ACAATTAGCC
          AAAATAACAT CAGAGAAAGC ACCTTTAAAG AAGTCAGCTC AAGCAGTGTW
          AATGAAGTAG GTTCCAGTAC TAATGAAGTA GGCTCTAGTA TTAATGAAGT
          AKGTTCCAGT GGTGAAAACA TTCAGGCAGA GCTAGGTGGA AACCGAGGAC
          CTAAATTAAA TGCTATGGTC AGATTAGGTC TTATGCAACC TGAAGTCTAT
          AAGCAAAGCC TTCCTGTAAG TAACTGTAAA CATCCGGAAA TGAAAAGGCA
          AGGAGAAAAT GAAGGCATTT CATACTTCGG TTGCATGAAG GCTGCCCCCA
          TGAAGGAAGC AAACGTCCGA GGACAAGGCA GCTTGGCCTA CCCAGGTGTG
          CGGACCCATG GGACTCTGGA GAGCGTGAAT GGGCCCAAGG CAGGCTCGAG
          AGGCCTGAAT TCCTTGGCTG ACACTTTTGA ACACGTGATA GAAGAGCTGT
          TGGATGAGGA CCAGAAAGTT CGGCCCAATG AAGAGAACAA TAAGGACGCG
          GACTTGTATA CTTCCAGGGT GATGCTCAGT AGTCAAGTGC CTTTGGAGCC
          TCCTCTTCTC TTTCTGCTTG AGGAATACAA AAATTACCTG GATGCTGCAA
          ACATGTCTAT GAGGGTCCGG CGCCACTCTG ACCCCGCCCG CCGTGGGGAG
          CTGAGCGTGT GTGACAGTAT TAGCGAGTGG GTGACAGCGG CGGATAAAAA
          GACTGCAGTG GACATGTCGG GCGGGACGGT CACGGTCCTT GAAAAAGTCC
          CCGTATCGAA AGGCCAACTG AAACAGTACT TCTATGAGAC CAAGTGCAAT
          CCCATGGGTT ACACAAAGGA GGGCTGCAGG GGAACCCAAC TTACAAGTTC
          TTCGAGCAGA TGCAGAACTA GACCCCCGCC ACAGCAGCCT CTGAAGTCGG
          ACAGCA-AAA CCATTGCTTC ACTACCCATC GGTGTTCATT TATAGAATAA
          TGTGGAAA-G AAACAAGCCC TTCCGTTTTA TTATTTACTC ATTATCGCCT
          TTCGACAGCC GTGC---TGT AACACAAGT- -AGATGCCTG AACTTGAATT
          AATATACAAA TCAGCAGTGT ATTCTCTCTC TTTATGTTCT GGTCTCTACA
          TTATTAATGG GTTTTGTGTA CTGTAAAGAA CTTAGCTGTA TCAAAC-TAG
          TGCATGAATA GATTCTCTCC TGATTATTTA TCTCGTAGCC CCTTAGCCAG
          TTGTATATTA TTCTTGTGGT TT-GTGACCC AATTAAG-TC CTACTTGAAA
          TATGCTTTAA GAATCGATGG GGGATGCTTC GTGTGAACGT GGGAGTGTAG
          CTGCTTCTCT TGCCTACGTA TTCTTTTCCT GATCACTATG CATTT-AAAG
          TT---GAGCA TTTTTACGTA TTCCAAATGA TCTAGAGAA- TTTTTTT-CC
          ATGATTGCGT TTTACTGTAC AGGTTGCTGC TTCTGCTAGA TTTGTGATGT
          AGGAATTACA AGGATACGCA TTTACTCCTT TGTTCTCTGC TGGAAACAAT
          GAGAACAGCA CTGAGGCCCA CGTAGGAATA AATGGAGAAG CCAACCTGGA
          TTTCCTCAAC ATTCCTTTGA CAATTCCTGA AATGACTGTA CCTTACACAA
          TGCTCACAAC TCCCCAGGTG AAAGATTTCT CCTTGTGGGA GAAAACAGGC
          TTGAAGGATT TCTTGAAGAC AACAAAGCAA TCATTTGATT TAAGTGTAAA
          GGCCCAGTAT AAGAAAAACA AAGACAAGCA TATCATCCCA ATTCCTTTTT
          ATGCAAAAGA TTTCCAGGTA TTGAGTACCC CAAATGATAT TTTCATTCCA
          GCCATGGGCA ATGTTACCTA TGACTTTTCT TTTAAATCAG GCATCATCAC
          ACTGAATACC AATGTTGGAC TGTATAACCA GTCAGATATT GTTGCTCATT
          TCCTAACTTC CTCTTCTTCT GTTACTGATG CACTGCAGTA CAAATTAGAG
          GGCACCTCAA GTTTGACGAG GAAAAGAGGC TTGAAGCTAG CCACAGCTTT
          GTCTCTGACT AACAAATTCG TGGAAGGCAA TCATGACAGT ACTATTAGTT
          TGACCAGGAA AAACATGGAG GCATCAGTGA CAACATCTGC AAAAGTCCAA
          ATTCCCATTT TGAGAATGAA TTTCAAGCAA GAACTTAATG GAAATACCAA
          GTCGAAGCCT ACTGTCTCTT CATCCATTGA ATTAACATAC GATCTCAATT
          CCCCTGAACT GTACTCTACT GCCACAGGGA CAGTCAACCA CAAACTCAAC
          TTAGAGAGCC TCACCTCTTA CTTTTCCATT GAGTCATCTA CCAAAGGGGA
          TATCAAGGGT TCAGTACTTT CAAGGGAATA TTCAGGAACT ATTGCCAGTG
          AGGCCAGCAC TTACTTGAAT TCCAAGAGTA CTCGGTCTTC AGTGAAGCTG
          CAAGGGGCTT CCAAAGTTGA TGGAGCACCA CAGAAATGTT ACCTTCCTTT
          CCTGCCAGTT CCGTTCTGTC GTGAGGATGG ACTACATGGT CTACTTCAGC
          TTCTTCACTT GGATTTTAAT CCCCCTGATT GTCATGTGCG CCATCTATCT
          TGACATATTC TACATCATCC GGAACAAACT CAATCAGAAC TTTTCGAGCT
          CCAAAGAGAC AGGTGCATTT TATGGACGGG AGTTCAAGAC GGCCAAGTCT
          CTGTTTCTGG TTCTCTTCCT GTTTGCTTTG TCCTGGCTGC CTTTGTCCAT
          CATCAACTGT ATCACCTACT TTCATGGTGA GGTGTCACAG ATTTTTCTGT
          ACTTGGGCAT TCTGCTCTCC CATGCTATAA TTTTGCTCTC ATATACACCT
          TCATCTACCT CCATGTTTAC AGACTCATTA AAAAAACTTA CCCATAGTAA
          ACACATTCTA GCTTATATAG ATATCCACAC ATTTATTATC GGCAGAATAT
          ATTCAATGCA TGATACATCA ACATAACTAC CTAGTTAACT GACATTTCAT
          ATTTGTCCGT GCCTTTGTAC TGTCATATGA TTTCATTGTA ATCATCGACC
          TTATAACGTT TTAATACTCT ATTTCTATAC ATATATTTGT ACGCAAAACT
          TTCACTTTAT GGTGGAGGGT GGATATTCTT CTCTATGGTG TGCAGGCGAC
          GAGCAAACGC GCCTCAGCGT CTTAAACGAT GGGAGTGGTT ATATGCATGC
          TGTTTTATAA CTAAACTGGA CTCACAATTT ATTCCACAAA AACTAAATCC
          CTATGGCTCT CTGCGCACGG AATCGCCATT GGCTCACCTG CTCCTCGCAT
          GAGGCCACCC GTTCGCCTCT CATCAGACAT GTGTGCGGGT TTCTCTATCG
          TTCACCCTAT GACAAAACAT ATCAACACAC CTTGCTGGGC ATACACCTTT
          ACGCATTGGC CTACCAAAGA ATAAAAATAT GCTTTCACTC AGCACTGGCT
          ATATGTACAT GGATAACACC CACTGCTTCT CAATTGACCA GCTTTTAAGC
          ATTTTTATTG TCGGTCATAT CAAACTAAGA GACAGAATCG AAATGGGGTT
          TAAAGTCTCC TTACACACTC TTATGTGGAG TTGCCTACGG ATCCTTCTAC
          GGTTTATCAA GACTATATGA ACGCAAACTC TAACAAGCTG GCCTTTCTAC
          CTGTGCACTC ATACGCGCTA AGACCGATAT TTTTACCTCT GGCACCCGTT
          AACCATATAC ATAAGAAAAG CCCTCTATAA TCATAACGCT CTCTGGAGAT
          TTGCGGTATT ATTCTAAAAT ACCCACTCAC CCCAATACAT CCTATACTAA
          CTACGCTTAC GTACCTCTGG TTATCTGCCT GACTAACTAC TCCAAGCTAA
          CTAATACCTC AACTTTAATT TCAGCTCTGG TATTCCACAT ATCACGTAAT
          CCATGTAATT TCGCAGCAAA CTGCTCACCT CTGAGCATTG CTGAAGGCTT
          CCAATCATTC TATTCAATAA TCTCGTACAT TCAACAAAGG CTATAACTTA
          TTCTTCTTAT ATACTTATCT GCCTATATAT ----AATCCA GATAATTCAT
          GTTAGCAAAT TTTTGCTTAT ATTCCTATGG CTCTATTACG TCCACTATTC
          TCCTCTTGCT GAGGATATCT TCTTTTGTAT ATACGTACAT CTAAAACATT
          ACCTGCAGAT GCCCATATCT CTGTTTGCGC TGGAGCGCCT GGCTTCCTCT
          GTATGTTCAA ACTAGGACGA TAGTCAAACT AACTCTCAAA TCTTTCCCCC
          TATATCTACC TGCGGATACA AACTACTGTC GATCACCGCA CCATGCTATA
          TCGCTTTCGC TACCTCTAAT AATCGTACAT GCTAGCTGCC TATATCTCCA
          ACCTTACACT CCTGTACATC CACAGATGTA CCTGTATTTA CTGCAATTAC
          TACAAAAGCA TACCGGAAAA TTATTTCATA TATCTATAAA TATCTATCTA
          CATTCCCTCA AATATCTATT ACTTTATTAA CACCTATACT CTTATTTTTT
          CCGAGGGAAC AGCAAAGCTA ATCAGACGAC TCTATTACCT TATAGACCTG
          CCTGTATACC TATATCTCAA ACATTAGTCA TAACTCTATA TCAATCGACC
          AACCTACAGC CCGACTACCC TCTAGATACA GTTGTGCATC TGTAAATACC
          TAACGCTCAC TAGATGCCAA CCACTAAACA CCTCCTGGCC TATATACCCA
          TGTCTAAATA GGGCATGCTG TAGATTCATA TTTAGCCATA CAACTCTGCA
          ACCCTCTATA TACATAGAGC TATCTACTGC CCTCGCTAGC AACAACTAAA
          CCTATTCAAT CCCCTAGCAC TACCTATCTC TACATTTCTC AACGCAGAGT
          ACTGGACACA CCTATATCCC ACGTTACACA CCTATGTCGC TACCACCCAC
          ACAAGCCCAT GTGACTTATT TCCAGCGATG AATGTCTTCC TATACACCGA
          GGTATGCAGT TTCCACTGCA TTCACCCCTC ATTATTGAAG TATCTATATA
          CCCATTCAGA CCACTTCTTT TCTATAGACC ACTCTCTTCC CCTAACCATA
          ACTATACTCC CAAAGCGCAA ATCCATACTC AAACTCAACC CATCCAGAAA
          ACCCTATACG TAACTATGCC TATATATACA TCACCCAATC TTTAGACTTC
          ACATAAATGC CTACCTTTAC AAACGCCTGC TCCTCTGTCT ATGCTTTGCT
          CCCACTAAAC TATCGAAAGC AGCCTAGATG GGTTGACCAT GGTCGCCGCT
          CCTTTCATAA TTTTCTGTGC ATACTTCTCT TTGACTGAAT GCCTCTCTCC
          CTCCTGGCTC CAACGAAACT ACACATCTAC ATGCCTCTCT ATTCCTCTGC
          GCAGCTGCTA GATGACGAAA GGCTGATGAC GAAAGATTTA TGTCATGTCT
          ATTGCTGGCA AGAACAGCAA AAAAGTTACT TTTCGCTGCA CGGAGAAAGA
          CTTGGTAGGA GATGTTCCCG AAGCCAGATA TGGTCATTCC ATTGATGTGG
          TGTATAGTCG AGGGAAAAGT ATAGGTGTCC TCTTTGGAGG ACGGTCATAC
          ATTCCTTCTT CCCAAAGAAC CACAGAAAAA TGGAATAGTG TAGCTGACTG
          TCTGCCCCAT GTTTTCTTGG TGGATTTTGA ATTTGGGTGC TCTACATCAT
          ACATACTTCC AGAACTTCAG GATGGGCTAT CTTTTCATGT CTCTATTGCC
          AGAAATGATA CCGTTTATAT TTTAGGAGGA CATTCACTTG CCAATAACAC
          CCGCCCTACC AACCTATACA GAATAAAGGT TGATCTCCCA CTGGGTAGCC
          CAGCTGTGAA TTGCACGGTC TTGCCAATAA CCCCATCTAT ATATATTCAC
          GTATTCGGAC ATATGTCTAC AGTCCATGCT CTACTGATGG TTGAATAAAT
          CTGCATATCC ATCTATAAAA CAACCCCGGC ACGAGCTCAC AATATTCTAC
          CAGCACGCTC ATCTCTATAT GGATATATAA CTATTTTCGG GATGACATTC
          AAATCCAACC ATGCTCGGCT GTACATGCCT ACATAACTGG ATGCCCTTCA
          TTTGGTCCGA GTACCAGGAT TCCTTCTCGG ATATCTCTAC TGCAAAATGC
          CCCTTCGTCT TACAATTCCC TCATAACCAA CTTTATACAT GCATGCTCGT
          CTATGGGGTG GGGGCTAACA ACCACTCGAA ATCTGCTATC TCATGCCAAT
          GGTGATACGT ATCTACTAAA CCACCTATGT CTAACTACAT TAATACATAC
          CTAGACTTAT CTTTATCAAA TCTCACACAC CTTCCTTCAA ACTGAAAACT
          CCCTATACTC CTATCTATCT ATATTCCTGG GGCTCCCCCT TCGGTTGCCC
          AATGATATAT CAGACTACAA AAGAATATAT CTCCACTTAT GCATACGCCT
          TTAACTTATT TAATCGTTTC TAAGACGCCT ACATTTCCTC GTAAAAATAA
          ATAATGCATT GAAGGCAAAA ATATCTCTCC CCCTATATAT TCACATCTCT
          CCATACCCAT ATTCATTTGA TAATTTATAT AAATATTCCT ATATCCATCT
          CTGCGTGCTT CTACTTGTGA CGAAGTCTGG TAATCACTCG AAGGCCAAAT
          GTGGCCTAGG CTCTCACCAT GCGAGCGTAA CTTTACAAGA CCCTCGCCCT
          ACTCTCACAC ATTTATATGC CCATCTGCTT GCCTGCCTAC ATTGGTCCCT
          CCATCCTACC CTATAAATAA CTGGGTTTTT ATCTGCATTC AGCTGCGTTA
          TCATTTTGTC GGTGGCTCAA TCAATAGCCT ATGGGCTTCG GCGTGCCAAC
          ATTCTAGAGT ACCTGCATAT CTCTTCGTTT CTATAAGGTC TTACCTTCAC
          CTATATACCA GACATTTGCT ATTTCCGCTG CCCTGCATAT TGTTATTCAC
          CTGCGAACAA CGGCCCTTGA CTACGAGGGA TCGACTGTTC GGTTAAGTGA
          TAGCGCGGCC TTGCATTTTT TTGCGATAGC AAATATATAT AAATTTACAC
          CTTTTTTTGG GCTTCAAACC TAATCCGACT TAGTATAATT ACGTAAACCT
          GCCTACATCT TTCTTGATCG GCTCTACCCG TTCGTAGACA CTATCACTCT
          TGAAAATTCT CCCTACCTGC CTTGATTGCA GTACCTCCAT ACTCGCAGAT
          CCCCCAACTA TCACTCTCCA AACACACACC GCCGACCACG CCAATAACCT
          ACCCACCGCC AAACCTAGGG ATCACACAAA TACAACATCT AACTTCATCA
          TGCTCTAACT AGTAAACACA TTCCCACCAC AAATCCCGGT ATCACCACAA
          CCCAAAGTCA ATTCCGGATA ACCATACCCG ACCTTCTATG TTCACAAACA
          CCACAGATAG CTTCCCCCAT AATACCCAAA TGAATACATC AAGTACAAAT
          CAACCACTTT TGCAAATCCA TACCCAAACC GAAAACCACA GTCTTACGAC
          TACCACCCGA CCACGCACAA ACACCACTCC AACGACACCC CCACCATAAC
          ACCATCTCCA CTGATCAAGA TATAAAACCT CAATAACAGT AAGCCCAACC
          CACATCACCC GGTCCCACAA GTCCCACAAA CCCTATACCA CAGATATCCA
          CACCGCCACA TTCTACAAAA CTTAGCACCC CCACCCTAAA CGCTCAAGAC
          GCAATACCCA AGAGCCTAAC TACACAACAC ACTCCCACCC TCCCTCAGAA
          CAAGCAAACA AAATACAAGT AAAACCTCTC AAAACTCCCG GCACAACCCC
          CCCCACACAA AT--TCCGAG CAATCCCCGC CTATTAAATA TACCGACCAC
          CAATGAAAAT AAAAAACGTC TTAATCACCT TTCCCTTTAA CAAGACGAAG
          CCACACCCAA TGCCAAAACA AACACCATAT ACAAATAAAA GTACCAACAA
          CTTCACCGGA TAACTCCTTA GTCTGCCTGC AATCCCCACA GACTCCTAGC
          CACAACTAAA CACCCCTCAA ATAGAGTAAT TATTGGACGC ACAAAACTGA
          CAGCCAGGAT TCTTACGGTT CCCGGCCTAC AAAGATATCA ACCTGCCCCA
          TTTAACCTCG TAAGTAGAAC CTGCCCTCCA GCGGGCAGGT AGCGGGCCAC
          GGTGAACAAG CCACCAATAG TCTAACTTTG AAAAATATTC CAGCATCAGT
          TTGACAGCGA AGACACACTA TAGGAGCAAG CGTATTACTT CGATATGCAC
          ACAAACGCGC CGCCCTAGGT TCTGACAACG CCCAAACAGG CTGGAGTTTT
          TAAAAACAGA AAAAAGCTTC TACAAACCGA TATCAAAAAC TTACGAGCAA
          CCCACCCCCT CACAAACGCA TACAAACATC CACGCTACAA TACACTGATA
          CAAACCCCAT ATCCAAAACA CCCAACTAAC CATAACCAAT CACTATAAAG
          CATCACCATC AAAACCTTAC ACGCCAATAG AAAAAAAACT TCCCTAACTA
          AGCACCCGCC TGAGCATCTA ACAAGTCACG AACTCAATAA ACAATCAAGT
          CATACAAACT TCCAACAAAA ACAACCCTCA ACAACTTAAA ACCATTCCCA
          GCAGAAACAA TACATACAAA ATAAACTCTA TAACTCCAAA TCAACACAGC
          ACAAAATACA CAACACCAAC CTAAAATCCA ACCTCAACAC CACCTAACAC
          ACAATGCCAC AGAAAAGCAA TAAGCGAGGC AAAAAGAACC ACAACTACAA
          ACTAAAAACT ATTAAACGCC AAAGCACCCA CACCCAAACA CCAACCAAAA
          AGCATAAACC CAAAACCCAC AACCACAAAC CAAGGTATTC CAATCATCCC
          ATCAAAAAGA AACCAACAAA CCCAACCACA ACCACCAAAC CAGCAAAAAT
          CACACTGCTT ACACACATAA CCGCAACCCC CACAAGACAA AAACATCCAC
          AACAGCACAA CCACACAACA CAACACAACA CTCTAACAAA CACCCACAAC
          TTAACGAACC CGAAACAAAT CCCAAACCTC ATCCAAAAAA TTAACCAACA
          ACACTGCCAA ACTCCCAACC CACCACCAAT CCATATAATT CCTCAACGAG
          ATACAGCGAA CAACACCAAA TTAAACCACT AACATAATAC ACCCAACTCT
          AAACAAAGGT TTGGTCCTGG CCTTCCTATT AGTTTTTAAT AAGATTATAC
          ATGCAAGCCT CCGCGCCCCG GTGAAAATGC CCTCCAAATC CCAA-TAACC
          GATTAAAAGG AGCAGGTATC AAGCACACTA AACAAGTAGC TTACAACGCC
          TTGCTCAACC ACACCCCCAC GGGATACAGC AGTAATAAAA ATTAAGCTAT
          GAACGAAAGT TTGACTAAGC TATATTAAAC CTCCAGGGTT GGTAAATTTC
          GTGCCAGCCA CCGCGGTCAT ACGATTAACC CAAACTAATA GGCCCTCGGC
          GTAAAGCGTG TTAAAGA--- --TCAACCCA CACTAAAGCT AAAACCTAAC
          CAAGCCGTAA AAAGCTACCG TTAACATAAA A--TAGACCA CGAAAGTGAC
          TTTACTA-AT T-CTGACTGC ACGATAGCTA AGATCCAAAC TGGGATTAGA
          TACCCCACTA TGCTTAGCCC TAAACATAAA TAATTCACGT -AACAAAATT
          ATTCGCCAGA GAACTACTAG CAACAGCTTA AAACTCAAAG GACTTGGCGG
          TGCTTCACAC CCCTCTAGAG GAGCCTGTTC TGTAATCGAT AAACCCCGAT
          AAACCTCACC ATTCCTTGCT AATACAGTCT ATATACCGCC ATCTTCAGCA
          AACCCTT--A AAAGGAACAA AAGTAAGCAC AATAATCGCT ACATAAAAAA
          GTTAGGTCAA GGTGTAACCT ATGGAATGGG AAGAAATGGG CTACATTTTC
          TAAA-TAAGA ACA-ATC--- -ATACGAAAG TTTTTATGAA A-TTAACAAA
          CTAAAGGTGG ATTTAGTAGT AAG-CTAAGA ATAGAGAGCT TAGCTGAACC
          GGGCCATGAA GCACGCACAC ACCGCCCGTC ACCCTCCTCA AAT--AAACT
          CTACAAGTAC AGAGGAGATA AGTCGTAACA AGGTAAGCAT ACTGGAAAGT
          GTGCTTGGAT AAACATACAA ATCGAAACCA CCCTATAAAT ATAAAATCTT
          ATGACTCCAC CCTCAAATTC GCTGTGAATT GGTCCTCTGG ATTGCTATCT
          CAATTTACGG TTTTCTGCAT CATAACTCGA ACACACGCTT TCTCGTACCA
          ATTGCGGAGT AATAGGTGAT ATCGTACTCA GCAAGGGCTC ATTTTTATTG
          CTTAATCAGT GGCGGGCTTA TAGGTCTAAC TTACGAACTG AAATGGATAT
          CTTTTTACGT ATGCACGCTT ATGGTAGTCT CCTGGGCAAT TCTTTGGGGC
          ACGTATACAA CTCTTCGCAT CCTAGTGGAC GACTGTCATG ATTGGGGGTT
          TCGTGAAAGC ACTTACCGTT TTGCTTCATT ATCTCCTTGT GTTTGCCTGA
          GCGTCACTCT TTCTCAGAAC GGTCAAAACC TCGGATATTC GATCGAAAAT
          CCTTCACCTA TAACATAAGA ATCTGGGCCT CTCTATCTGT CTACCTCTGT
          CTTTTCCCGA CTTTGGGACC GAAATAATCC CCAACCCTAG ACCCCCCAAT
          AACCGATGTA TTCTTTGCTA GCATTTCGTC ATCCAAAACT GGGGGTCTGC
          CTGTCTTCAT CTGTCTGCAT ATCCCTCTCA ACTCAACACG GGATATTTCG
          CCATAGCATG CTTTTGTTCT GTGCGACTCT ACCTACTGAT GGGGCACCGT
          GACACCTAAT ACGTGGCACT GCTCATCTTA TTACATCTCT GTCTATCCAT
          GCAGATATGA AAAAATCTAA TGAGCCTGGA AGGCATGAGA GCCCGAGACC
          TTGATGACTA CCTGAATGGC CCCTTCACTG TCGTGGTGAA GGAGTCTTGT
          GACGGAATGG GAGATGTGAG CGAGAAGCAC GGGAGTGGGC CAGCAGTTCC
          AGAAAAGGCA GTTCGGTTTT CGTTCACGGT CATGAAAATT ACTGTAGCCC
          ATGGCTCAGA AAAYGTGAAG GTGTTTGAAG AAGTCAAACC CAACTCCGAA
          CTGTGTTGTA AGCCCCTGTG TCTCATGCTG GCAGATGAGT CTGACCACGA
          GACCCTGACG GCCATCCTGA GCCCTCTCAT TGCCGAGAGG GAGGCCATGA
          AGAGCAGCCA ATTAATGCTT GAGATGGGAG GCATCCTTCG GACTTTCAAG
          TTCATCTTCA GGGGCACTGG ATATGATGAG AAACTCGTCC GGGAAGTCGA
          AGGCCTTGAG GCTTCTGGCT CAGTCTACAT TTGTACCCTT TGTGACGCCA
          CCCGCCTGGA AGCCTCTCAG AATCTTGTCT TCCACTCCAT CACCAGAAGC
          CACTCTGAGA ACCTGGAGCG CTATGAGGTC TGGCGTTCCA ACCCATACCA
          CGAGTCGGTG GAAGAACTGC GGGATCGGGT GAAAGGGGTC TCATCGAAAC
          CTTTCATCGA GACTGTCCCT TCCATAGATG CACTCCACTG TGACATTGGC
          AATGCGGCTG AGTTCTACAA GATTTTCCAG CTAGAGATAG GGGAGGTGTA
          TAAGAATCCC AATGCTTCCA AAGAGGAAAG GAAAAGATGG CAGGCTACAT
          TGGACAAGCA TCTCCGGAAG AAGATGAACC TGAAACCCAT CATGAGGATG
          AATGGCAACT TTGCCAGGAA GCTCATGACC AAAGAGACAG TTGAAGCAGT
          TTGTGAATTA ATTCCCTCTG AGGAGAGGCA CGAAGCTCTG AGGGAGCTGA
          TGGACCTTTA CCTGAAGATG AAGCCTGTAT GGCGATCATC GTGTCCTGCA
          AAAGAGTGCC CAGAATCCCT CTGCCAGTAT AGCTTCAATT CACAGCGTTT
          TGCTGAGCTC CTCTCTACCA AGTTCAAGTA TAGATATGAG GGCAAAATCA
          CCAATTATTT TCACAAAACC CTGGCACACG TCTACCACAA CCAGCTACAA
          TGTAACCAGC CTGCCCTACG GGCCTTCGCC TCTATACTCG GCTATATTGT
          TCATTAATCA TTACTCTATC TGGCTACACA AACCTACATT ACATGTGCGG
          AATGTCGGAA GACTTCAGGC ACAACCCATG TCAAAGGTTC GTAGGATATC
          TTTATGTTCG AGTTTTTTTG CGGTTTTTGG CTTTACATCA GCTGCCCACC
          CGACTGGGGT GTGCCCCACG GATACCCCTA ACCATGAGTC CCTCTAAACT
          CGTCTTTGCT CGGGTTCATA CTGGCCACAA GCTATGAGGA ACGAACAATC
          TCAGCCTTTA TACATTCCTG GATTATTACT TTTCAGCTCG ATATAGAACC
          CTTACATTCG AGGATTAGGT CACTTTTATG CACGGTTCAG GCTCAGTATA
          TGGTCACTTT TATGTTGTTG TCGCACTAAT TCATTACTCA ACACATTGGT
          TGAGCGCGCT GTATGCATTG TGAGTGTTGC TTTCTTAGTT CATTATGTGG
          GTCATGCTAC CCTCAATGGC TCAGAGCACT CCCATATGAG ATTCTCATTC
          AGACAACTTA TATGTTTCTA TAGTCTTGTC TTAATATTCC TATCTACACA
          ACTACCAACA GACATGAGCC AGAGTGAACG TTGACATCTC CGCATATTTA
          TCTATGCCTC CTCTTCGATC TTAATATGAG AATAAAACCT CTTACGTAAA
          CATGGCACAT GTATGAGTAG ATAACGATAG AGACTAATTG ATCTAATATC
          CACCAGACTA ACCGGGACTC GCTCTGAGTG AAACGGTGTC TCCATGAATA
          CATCGATCTA TTCTCGAGAG TCTCATCTGG CGTCCTCCTG GCTAAACGAG
          CATCCGGCGC TAACAACACC TATACATCGC CGGCTTATAG GCATGTCGAA
          TTGGGTCAAC AAGTTATCCA TGTCTGATTG TCCCTTCCAT TGAAATGTCA
          CTCATCTTAA TTTATAACGT GTTTTTCACA ACAAAGAATG GACCTTATTC
          TTTGGGCTGG CGGATGTGGA CGCCTAGCTT TATCGGCGAC TGGCACCGGG
          CCTCTGGGAG ACAATTAAAG TATGTACGCC AGCTTGTATA TTTTTATGTA
          TCCATATATG GGGTTGGAAT GCTGTCCCTA TATGGGCCCG AATGCTTCCC
          GATAAAAATA GTTTGCTTTC CCCTCTTCTC TCTCTGCTCT CATGTGAGCG
          GGCGGACGGT GACGTTACCC CCTGCGGAAC TGCCAGCGGG CTCGTGACTA
          CATTTTCCTC ATTGCGGGTT CTCATCTGGG CATAATTATA CACATATAAA
          TAACCCCGCA TTCCATACAA CCCCTTTGTT GTCGTTTATA CGCGTCTCTC
          TTTTCCTCCG TCTGCGCGGA TACATCTCTA CGACGAACTA AACACTTTTG
          ACCGCGGGGG GGACCATCTT ACACACTTTT GTTTTGGCAC CGAGTTAATC
          TATCTCCGGT TGGATATTCC AATGTACTAT ATCGGAAAAG ACCTTGGTAA
          TGGATGTTGG CATATTCATG GTTCTGGTTA TGTTGGCCAC AATTTACGTG
          GATGAGTGAA CCGGCTATTA CTCGCACATA TATGCATCCA CGGGTAAGTT
          TAGTGCTGCA CCTCAGGGGA AATAATGTCC CGCATTTTGG CCTGGTTATT
          TCTTTACGTG GGGCTACGGA TGTCTGCAAT CTCCTGAATG TCTCAGAACT
          ATAGTGTGCC ATTCATAGTT TTCATGGGCG TTTGCATATG GGGTTGTCAT
          GTTCCCTTTT CGGTAATCTG AGAACTGGCA AATCATTACA TATTTGTGGG
          TAAATACTTT TCCCACATTC TGGCTTCGGA TCCCGCGTAT CGATACCGAG
          CTAACACTGA AACGTTCTCA TGGTCTTATT CCTACGCGTA TTTATGTTTA
          TATTGGAGCT TGCTCAACGG AGTGCGCGTG ATTACACACA AATGATGCTC
          AGGTGCCCCC CTACAACTTG AGACCACTAG TGTCTAATAA TCCCATTGAA
          CTCACTGCTA TATATTTTCA TATCTACTTT TATACTTCAC TAAGTTCAAC
          ATATTCCACA ACCGACCAAC AACCCCTTTA AAAAGGCCCT GGAGAAATGG
          CTCCATGTAT CTATGTCTTT CCAGATCTTT CCTCCCGACG CTATAAAACG
          CTGCTCATCA CATGTTATCA CTACTCAACA ATTTTCATCA AACGAAGGCA
          ACTGGCCTAT CTATTCCTAT CTTTATGGTC ACAACTCTGG CTCTCCCATC
          TTACCCACAC CACTTCATAA CTGGATGCAT CCCTTGGCGG ACGTATACGG
          TTCGCAAAAC AAGCTCCTGC CATTCTCCCA GGACCCCTCC CTATCCATCT
          GTATATGAAC ATAGCTTTAT CACCATGCTT GCGTCGCTAC GCAAATACGC
          GGCACTCTAT CACTATGGGG GCACCTGCCT ATGAATAGAC GCACGCTTAT
          ACTTACATCT ATCTCTACAT CTGATTGCGT GCCTATCAGC TAGTTTACCT
          CTGTAGTTTA CTCAGAAAAC TAGCCCAACT AAAATCCCAC CCACAAATCG
          AAACTATTCA CCACGGCAAC ACACACCCAC ACACCAAACC CCACACCCAC
          CTTTCATATC ATCCCACGTA AAAGTCCCCA CAGAACCCTC CACCCATAAC
          GCCCAAAAAA ATAAAACTCT AAAACCTCAC CTAAACAAAT AATAACAAAC
          CCCCCCAACA AAAACACCAA CACAAAACCC CACACCACAC ACCGCTATAT
          CAGCATCTAC AAAAGACACC GAACACCTCT GTCACCAATC ACAGCCATCC
          ACAACCCCAA AAAACAACCT TCCTCACACC AAAAAAAACA CCCACACACA
          AACACAAAAC AAAACACTTC CTTAACACAC TACCAACACT CCCCATCTAA
          AAGCCACTAC TACCCCAACA AACTACTCAA CCACGACCTC AACAAGACCT
          CCCGTACAAA ATTCAATACA TCTTACCAAC GATTGCCCCA AAGCCCCTCC
          ACTCCCCAAC CCGGAACAAC ATTCTACTAA CATATTTCTA CAAAATCATC
          TCAAAACCGC ATAAACTCCC ACTCCAAAAC AACTATTCAT CTACTTTCCC
          GAAACTAGCA CCCATCATAC CAAGAATCCA TCCTCCTACC CACATCGCAA
          AGCACATCTA AATGACCAAA CAATACTCTA GGAACCTCCA AATGCATCAA
          ACCTCATAAC GACCCATAAC AAAGAGGAGC ACTCTATCTC AAAAACCCAG
          CGCTCTCGCA ATAATGACAC TGCACCACGC TCATGCCAAA AGCAAAAGAA
          ACTAACCAAA AACCAACAAA TACCAACAGC AAAATTTCAA AACAACAACA
          AAAGCCTACA ACTTACCCCA TTCCAGCAAC CCGAATCAGT AGCATAGATC
          ATTGTCCTTT GGTCAATAAA CCCCTCACCA AAAATCCAAA TCATCCATCC
          CTACAATCCG AGCCATCCTG CAGGCAATAT TTAACCAATC ATCATAAGCC
          AAAGCCTAAA ATCACGACTT TCATGCGTTA ACTATAATCG CCGATAATTT
          ATCCCCTCCT TAACTAGTAC ATAGCAACAA CAGGCAAGAA ACGATCCCGA
          CACACGTAAC CCTCAATTTC GTATGCACCA TTGGTTACAA ACAACACCTC
          CTAAAAATTT TAAATAAAGC CCCGCCTAAC CTATTAGGCC CAAACCTACT
          ATTATAGATG ACCAATCTTG CTCAGTACAA ACGCTCCATG AGCCATCAAC
          CAAACTCTTC ACTGAATCTT TAAAAAACTT GTACCTACCA CACTACCCTA
          AATCCACACA ACCAACTCAC CATAAAATGA CCCCACCCGA ATACCCGCAC
          TATAAGAAAA CACAATCACG AAAGATAATA TTCAAGTATC TTCCATAGCC
          CCAAAAGAGA TAATACTACA CACATACCGT AAACTACCCA ACAAAACGGA
          AACTGCAAAA CTCCGTGCAC CAAGGTCATG ACCAGGGGCT CCTGGCAGCT
          CAGCCCTGCT GACCCAGAGC ACGTGACAGC TGCCCTTTAC CAGCCAAGCG
          CCTCC---GA GATGCAACTG AAGCGCATGC CTCGCATCAG GAGCCTAATC
          CAAGCCCAGA AAGGGACAGA GCCTGGCATG GATGAGGCTG GAGAGATGGA
          GCAGAAGCAG CTGCAGAAGA GGTTCGGGGG CTTCACCGGG GCCCGCAAGT
          CGGCCCGGAA GTTGGCCAAC CAGAAGCATT TCACATCACA CCATATTCAA
          CTTCCCATAA AACAAAAAAG AACTCTAAGA AACATTATTA TTACTCGACC
          AACACCTCCA ACACAAGTCC AAAAACCATT ACAAAACACC CACAAATACC
          TAAAGCCATT CATTACATAC AAGGTTTTAT CAATCACAAT CCCTACTCCC
          AACTTCTCTC ACTCTATTAC CTACTCCAGA ACATATCTCG GACCGCAGAC
          CAGCAACAGT AGTATGAATC TCCAAAACGC AAACTGAGGC AGCAAAACCT
          CCCAGCATCA ACAGATCACC CCCAACCTTC CCAACCCAGA TGTCATGCAA
          GACGGC-TGT TGCCTTTTGG GTTTCCTTTA TGTACAGACA AGATGTTATA
          CCTGAACCCA CAGCGACTTA CATATGTCTG TGTAACATTT TGAGTATTGG
          GTTTCTTTGG CCAACCAAAA GTAGCTCCGA ATCCACCAAA ATTACTATCC
          CAGTGAGGCA GAGTTTAACC CTTGA-TATT ACAACTTAAA CATGTTT-GC
          TATAAAATAC CAGCCCATGT GCTGACCACG GGGGTGCAGA GCTCCTTGAA
          CGACCCTCGC CTGGTCATCT CATATGAGCC CAGCACCCTT GAGGCTCCCC
          GGCAAGCCCC AGCACTCACC AACCTCACAC AAGAGGAACA GCTTGCCCGG
          TTGCAGAAGG GCATCCGCCA CGAGGTTCTG GAGGGCAATG TGGGCTACCT
          GCGTATGGAC GACATCCCAG GCCAGGAGGT GGTGAGCAAG CTGGGGGGCT
          TCCTGGTGAC CAGCGTCTGG AGGAAGCTCA TGGGCACCTC TGCCTTGGTG
          CTGGACCTCC GGCACTGCAC TGGGGGCCAT ATTTCCGGCA TCCCCTATGT
          CATCTCCTAC CTACACCCAG GGAACACAGT CCTGCACGTG GATACCATCT
          ACAACCGCCC CTCCAATACA ACCACTGAGA TCTGGACCCT GCCCCAGGTC
          CTAGGAGAAA GGTACAGTGC CGACAAGGAT GTGGTGGTCC TCACCAGCGG
          CCACACGGGG GGCGTGGCTG AGGACATCAC TTACATCCTC AAACAGATGC
          GCAGGGCCAT CGTGGTGGGT GAGCGGACTG TGGGGGGTGC CCTGGACCTC
          CAGAAGCTGC GGATAGGCCA GTCCGACTTC TTCCTCACTG TGCCTGTGTC
          CAGGTCCCTA GGGCCCCTGG GAGGAGGCAG CCAGACATGG GAGGGCAGCG
          GGGTGCTGCC CTGCGTGGGG ACACCAGCAG AGCAGGCGCT CGAGAAAGCC
          CTGGCCATCC TCACTCTGCG CCGGGCCCTG CCAGGAGTCG TGCAGCGCCT
          GCAGGAGGCC CTGCAAGCCT ACTACACGCT GGTGGACCGC GTGCCCACCC
          TGCTGCACCA CCTGGCCAAC ATGGACTTCT CTGCGGTGGT CTCCGAGGAG
          GACCTGGTCA CGAAGCTCAA CGCTGGTCTA CAGACTGCGT CTGAGGACCC
          CAGGCTCCTG GTGCGGGCCG TCAGGCCCAA GGAAACCTTT TCTGGGCCTG
          AGGTCGGAGA CGATGACCCT CCGGAGGTGG TCCCCACAGT GGCCGAGGAT
          GAGGCTGTCC AGCAGGCCCT GGTGGACTCT ATGTTCCAGG TGTCCGTGCT
          GCCGGGCAAC GTGGGCTACC TCCGCTTTGA CAGCTTTGCC GACGCCTCGG
          TGCTGGAGGT GCTGAGCCCA TACATCGTGC ACCAGGTGTA GGTACTTCCT
          CTGGTCTTCT TAATGCTTCA GCACAGGTAA ACCTCTGACG TCTCTCAAAT
          CTGAGATGAT TAGTTTGCTG ACTGTTCTAG CGGGTAACAA GTTTAAAAAT
          AGTTC-TTGT TTGAAAAATT CTACCTTGCA G----TGTTT CTAGAAGCTA
          AATCATATGA ATGAAATAGT TAGGAAAAGT TCTGGGGAAA A-CATT-GCA
          CTGATTTCAA AGAAGCAAAT TTAACAATTA TTTC-TC--- -----TTATT
          TTAGATATTT GGAATTTTTG TCGAGAGACA CTCCCACCTG ACCTCAAGGC
          CAAGTTTCTA CAGGAAGCGA GGTGGGTGAT AAAGTAACAA TCCCACAGTT
          GCACATACAA AGGGTCCCTC TGTGCGTGGC ATGAGGTAAA GTG--CTTGA
          CTTAATTCTC ACGCCCCCGC CCCCCGCACC GTGCAGGTGG TACCCCC---
          --------CA CTTAGTGCCG AGGGGTAGAG GCTCAGTGAC CCACCCAAGG
          TCACATGTCC AGGTCTGCTG GTCTCAGAGG CCATGCTCTC CTCTTCTGCT
          GCCTTCTCCC ATCCTCCCTC GGTCTCCCT- ---------G GGGTTCCCGG
          GGCTCT---- ---------- ---------- ------CCAG GATCCTGAAG
          CAGTACAGCC ACCCCAACAT CGTGCGTCTC ATCTGTCTTT GACTTGGACC
          TTGTTTATTA TGAACTCTAA TCAAGGCAGG AGATGCAGCA ATTCTACTAA
          TTGCCATGTG GACTCGTGGA AGGGACACTT GTGACCCTTA AGAATCCAGT
          TTGGCTTAGT GTTTGACATT GAATTGGGAA CGCTGTTCCA AGATTTGGAA
          TGCAGCCATG ATCACATTTA CCAAGCTTAC TTCAGTCTGC TTGTCAATAG
          CATGCAAAAA AAAAAAA--- ------TGTT TTGTTTGCCC TTTTGCTTCT
          ACTTTTTTTC AGGGAAGCTG CTAAAGAATG TCGACGTCGA AAGAAAGAAT
          ATGTAAAATG TCTGGAGAGT CGAGTTGCAG TGCTGGAAGT
HARBOU014 ---------- ---------- ---------- ---------- ----------
          ---------- ---------- ---------- ---------- ----------
          ---------- ---------- ---------- ---------- ----------
          ---------- ---------- ---------- ---------- ----------
          ---------- ---------- ---------- ---------- ----------
          ---------- ---------- ---------- ---------- ----------
          ---------- ---------- ---------- ---------- ----------
          ---------- ---------- ---------- ---------- ----------
          ---------- ---------- ---------- ---------- ----------
          ---------- ---------- ---------- ---------- ----------
          ---------- ---------- ---------- ---------- ----------
          ---------- ---------- ---------- ---------- ----------
          ---------- ---------- ---------- ---------- ----------
          ---------- ---------- ---------- ---------- ----------
          ---------- ---------- ---------- ---------- ----------
          ---------- ---------- ---------- ---------- ----------
          ---------- ---------- ---------- ---------- ----------
          ---------- ---------- ---------- ---------- ----------
          ---------- ---------- ---------- ---------- ----------
          ---------- ---------- ---------- ---------- ----------
          ---------- ---------- ---------- ---------- ----------
          ---------- ---------- ---------- ---------- ----------
          ---------- ---------- ---------- ---------- ----------
          ---------- ---------- ---------- ---------- ----------
          ---------- ---------- ---------- ---------- ----------
          ---------- ---------- ---------- ---------- ----------
          ---------- ---------- ---------- ---------- ----------
          ---------- ---------- ---------- ---------- ----------
          ---------- ---------- ---------- ---------- ----------
          ---------- ---------- ---------- ---------- ----------
          ---------- ---------- ---------- ---------- ----------
          ---------- ---------- ---------- ---------- ----------
          ---------- ---------- ---------- ---------- ----------
          ---------- ---------- ---------- ---------- ----------
          ---------- ---------- ---------- ---------- ----------
          ---------- ---------- ---------- ---------- ----------
          ---------- ---------- ---------- ---------- ----------
          ---------- ---------- ---------- ---------- ----------
          ---------- ---------- ---------- ---------- ----------
          ---------- ---------- ---------- ---------- ----------
          ---------- ---------- ---------- ---------- ----------
          ---------- ---------- ---------- ---------- ----------
          ---------- ---------- ---------- ---------- ----------
          ---------- ---------- ---------- ---------- ----------
          ---------- ---------- ---------- ---------- ----------
          ---------- ---------- ---------- ---------- ----------
          ---------- ---------- ---------- ---------- ----------
          ---------- ---------- ---------- ---------- ----------
          ---------- ---------- ---------- ---------- ----------
          ---------- ---------- ---------- ---------- ----------
          ---------- ---------- ---------- ---------- ----------
          ---------- ---------- ---------- ---------- ----------
          ---------- ---------- ---------- ---------- ----------
          ---------- ---------- ---------- ---------- ----------
          ---------- ---------- ---------- ---------- ----------
          ---------- ---------- ---------- ---------- ----------
          ---------- ---------- ---------- ---------- ----------
          ---------- ---------- ---------- ---------- ----------
          ---------- ---------- ---------- ---------- ----------
          ---------- ---------- ---------- ---------- ----------
          ---------- ---------- ---------- ---------- ----------
          ---------- ---------- ---------- ---------- ----------
          ---------- ---------- ---------- ---------- ----------
          ---------- ---------- ---------- ---------- ----------
          ---------- ---------- ---------- ---------- ----------
          ---------- ---------- ---------- ---------- ----------
          ---------- ---------- ---------- ---------- ----------
          ---------- ---------- ---------- ---------- ----------
          ---------- ---------- ---------- ---------- ----------
          ---------- ---------- ---------- ---------- ----------
          ---------- ---------- ---------- ---------- ----------
          ---------- ---------- ---------- ---------- ----------
          ---------- ---------- ---------- ---------- ----------
          ---------- ---------- ---------- ---------- ----------
          ---------- ---------- ---------- ---------- ----------
          ---------- ---------- ---------- ---------- ----------
          ---------- ---------- ---------- ---------- ----------
          ---------- ---------- ------ATAA TTTTGCTCTC ATATACACCT
          TCATCTACCT CCATGTTTAC AGACTCATTA AAAAAACTTA CCCATAGTAA
          ACACATTCTA GCTTATATAG ATATCCACAC ATTTATTATC GGCAGAATAT
          ATTCAATGCA TGATACATCA ACATAACTAC CTAGTTAACT GACATTTCAT
          ATTTGTCCGT GCCTTTGTAC TGTCATATGA TTTCATTGTA ATCATCGACC
          TTATAACGTT TTAATACTCT ATTTCTATAC ATATATTTGT ACGCAAAACT
          TTCACTTTAT GGTGGAGGGT GGATATTCTT CTCTATGGTG TGCAGGCGAC
          GAGCAAACGC GCCTCAGCGT CTTAAACGAT GAGAGTGGTT ATATGCATGC
          TGTTTTATAA CTAAACTGGA CTCACAATTT ATTCCACAAA AACTAAATCC
          CTATGGCTCT CTGCGCACGG AATCGCCATT GGCTCACCTG CTCCTCGCAT
          GAGGCCACCC GTTCGCCTCT CATCAGACAT GTGTGCGGGT TTCTCTATCG
          TTCACCCTAT GACAAAACAT ATCAACACAC CTTGCTGGGC ATACACCTTT
          ACGCATTGGC CTACCAAAGA ATAAAAATAT GCTTTCACTC AGCACTGGCT
          ATATATACAT GGATAACACC CACTGCTTCT CAATTGACCA GCTTTTAAGC
          ATTTTTATTG TCGGTCATAT CAAACTAAGA GACAGAATCG AAATGGGGTT
          TAAAGTCTCC TTACACACTC TTATGTGGAG TTGCCTACGG ATCCTTCTAC
          GGTTTATCAA GACTATATGA ACGCAAACTC TAACAAGCTG GCCTTTCTAC
          CTGTGCACTC ATACGCGCTA AGACCGATAT TTTTACCTCT GGCACCCGTT
          AACCATATAC ATAAGAAAAG CCCTCTATAA TCATAACGCT CTCTGGAGAT
          TTGCGGTATT ATTCTAAAAT ACCCACTCAC CCCAATACAT CCTATACTAA
          CTACGCTTAC GTACCTCTGG TTATCTGCCT GACTAACTAC TCCAAGCTAA
          CTAATACCTC AACTTTAATT TCAACTCTGG TATTCCACAT ATCACGTAAT
          CCATGTAATT TCGCAGCAAA CTGCTCACCT CTGAGCATTG CTGAAGGCTT
          CCAATCATTC TATTCAATAA TCTCGTACAT TCAACAAAGG CTATAACTTA
          TTCTTCTTAT ATACTTATCT GCCTATATAT ----AATCCA GATAATTCAT
          GTTAGCAAAT TTTTGCTTAT ATTCCTATGG CTCTATTACG TCCACTATTC
          TCCTCTTGCT GAGGATATCT TCTTTTGTAT ATACGTACAT CTAAAACATT
          ACCTGCAGAT GCCCATATCT CTGTTTGCGC TGGAGCGCCT GGCTTCCTCT
          GTATGTTCAA ACTAGGACGA TAGTCAAACT AACTCTCAAA TCTTTCCCCC
          TATATCTACC TGCGGATACA AACTACTGTC GATCACCGCA CCATGCTATA
          TCGCTTTCGC TACCTCTAAT AATCGTACAT GCTAGCTGCC TATATCTCCA
          ACCTTACACT CCTGTACATC CACAGATGTA CCTGTATTTA CTGCAATTAC
          TACAAAAGCA TACCGGAAAA TTATTTCATA TATCTATAAA TATCTATCTA
          CATTCCCTCA AATATCTATT ACTTTATTAA CACCTATACT CTTATTTTTT
          CCGAGGGAAC AGCAAAGCTA ATCAGACGAC TCTATTACCT TATAGACCTG
          CCTGTATACC TATATCTCAA ACATTAGTCA TAACTCTATA TCAATCGACC
          AACCTACAGC CCGACTACCC TCTAGATACA GTTATGCATC TGTAAATACC
          TAACGCTCAC TAGATGCCAA CCACTAAACA CCTCCTGGCC TATATACCCA
          TGTCTAAATA GGGCATGCTG TAGATTCATA TTTAGCCATA CAACTCTGCA
          ACCCTCTATA TACATAGAGC TATCTACTGC CCTCGCTAGC AACAACTAAA
          CCTATTCAAT CCCCTAGCAC TACCTATCTC TACATTTCTC AACGCAGAGT
          ACTGGACACA CCTATATCCC ACGTTACACA CCTATGTCGC TACCACCCAC
          ACAAGCCCAT GTGACTTATT TCCAGCGATG AATGTCTTCC TATACACCGA
          GGTATGCAGT TTCCACTGCA TTCACCCCTC ATTATTGAAG TATCTATATA
          CCCATTCAGA CCACTTCTTT TCTATAGACC ACTCTCTTCC CCTAACCATA
          ACTATACTCC CAAAGCGCAA ATCCATACTC AAACTCAACC CATCCAGAAA
          ACCCTATACG TAACTATGCC TATATATACA TCACCCAATC TTTAGACTTC
          ACATAAATGC CTACCTTTAC AAACGCCTGC TCCTCTGTCT ATGCTTTGCT
          CCCACTAAAC TATCGAAAGC AGCCTAGATG GGTTGACCAT GGTCGCCGCT
          CCTTTCATAA TTTTCTGTGC ATACTTCTCT TTGACTGAAT GCCTCTCTCC
          CTCCTGGCTC CAACGAAACT ACACATCTAC ATGCCTCTCT ATTCCTCTGC
          GCAGCTGCTA GATGACGAAA GGCTGATGAC GA-------- ----------
          ---------- ---------- ---------- ---------- ----------
          ---------- ---------- ---------- ---------- ----------
          ---------- ---------- ---------- ---------- ----------
          ---------- ---------- ---------- ---------- ----------
          ---------- ---------- ---------- ---------- ----------
          ---------- ---------- ---------- ---------- ----------
          ---------- ---------- ---------- ---------- ----------
          ---------- ---------- ---------- ---------- ----------
          ---------- ---------- ------ATAA CCCCATCTAT ATATATTCAC
          GTATTCGGAC ATATGTCTAC AGTCCATGCT CTACTGATGG TTGAATAAAT
          CTGCATATCC ATCTATAAAA CAACCCCGGC ACGAGCTCAC AATATTCTAC
          CAGCACGCTC ATCTCTATAT GGATATATAA CTATTTTCGG GATGACATTC
          AAATCCAACC ATGCTCGGCT GTACATGCCT ACATAACTGG ATGCCCTTCA
          TTTGGTCCGA GTACCAGGAT TCCTTCTCGG ATATCTCTAC TGCAAAATGC
          CCCTTCGTCT TACAATTCCC TCATAACCAA CTTTATACAT GCATGCTCGT
          CTATGGGGTG GGGGCTAACA ACCACTCGAA ATCTGCTATC TCATGCCAAT
          GGTGATACGT ATCTACTAAA CCACCTATGT CTAACTACAT TAATACATAC
          CTAGACTTAT CTTTATCAAA TCTCACACAC CTTCCTTCAA ACTGAAAACT
          CCCTATACTC CTATCTATCT ATATTCCTGG GGCTCCCCCT TCGGTTGCCC
          AATGATATAT CAGACTACAA AAGAATATAT CTCCACTTAT GCATACGCCT
          TTAACTTATT TAATCGTTTC TAAGACGCCT ACATTTCCTC GTAAAAATAA
          ATAATGCATT GAAGGCAAAA ATATCTCTCC CCCTATATAT TCACATCTCT
          CCATACCCAT ATTCATTTGA TAATTTATAT AAATATTCCT ATATCCATCT
          CTGCGTGCTT CTACTTGTGA CGAAGTCTGG TAATCACTCG AAGGCCAAAT
          GTGGCCTAGG CTCTCACCAT GCGAGCGTAA CTTTACAAGA CCCTCGCCCT
          ACTCTCACAC ATTTATATGC CCATCTGCTT GCCTGCCTAC ATTGGTCCCT
          CCATCCTACC CTATAAATAA CTGGGTTTTT ATCTGCATTC AGCTGCGCTA
          TCATTTTGTC GGTGGCTCAA TCAATAGCCT ATGGGCTTCG GCGTGCCAAC
          ATTCTAGAGT ACCTGCATAT CTCTTCGTTT CTATAAGGTC TTACCTTCAC
          CTATATACCA GACATTTGCT ATTTCCGCTG CCCTGCATAT TGTTATTCAC
          CTGCGAACAA CGGCCCTTGA CTACGAGGGA TCGACTGTTC GGTTAAGTGA
          TAGCGCGGCC TTGCATTTTT TTGCGATAGC AAATATATAT AAATTTACAC
          CTTTTTTTGG GCTTCAAACC TAATCCGACT TAGTATAATT ACGTAAACCT
          GCCTACATCT TTCTTGATCG GCTCTACCCG TTCGTAGACA CTATCACTCT
          TGAAAATTCT CCCTACCTGC CTTGATTGCA GTACCTCCAT ACTCGCAGAT
          CCCCCAACTA TCACTCTCCA AACACACACC GCCCACCACG CCAATAACCT
          ACCCACCGCC AAACCTAGGG ATCACACAAA TACAACATCT AACTTCATCA
          TGCTCTAACT AGTAAACACA TTCCCACCAC AAATCCCGGT ATCACCACAA
          CCCAAAGTCA ATTCCGGACA ACCATACCCG ACCTTCTATG TTCACAAACA
          CCACAGATAG CTTCCCCCAT AATACCCAAA TGAATACATC AAGTACAAAT
          CAACCACTTT TGCAAATCCA TACCCAAACC GAAAACCACA GTCTTACGAC
          TACCACCCGA CCACGCACAA ACACCACTCC AACGACACCC CCACCATAAC
          ACCATCTCCA CTGATCAAGA TATAAAACCT CAATAACAGT AAGCCCAACC
          CACATCACCC GGTCCCACAA GTCCCACAAA CCCTATACCA CAGATATCCA
          CACCGCCACA TTCTACAAAA CTTAGCACCC CCACCCTAAA CACTCAAGAC
          GCAATACCCA AGAGCCTAAC TACACAACAC ACTCCCACCC TCCCCCAGAA
          CAAGCAAACA AAATACGAGT AAAACCTCTC AAAACTCCCG GCACAACCCC
          CCCCACGCAA AT--TCCGAG CAATCCCCGC CTATTAAATA TACCGACCAC
          CAATGAAAAT AAAAAACGTC TTAATCACCT TTCCCTTTAA CAAGACGAAG
          CCACACCCAA TGCCAAAACA AACACCATAT ACAAATAAAA GTACCAACAA
          CTTCACCGGA TAACTCCTTA GTCTGCCTGC AATCCCCACA GACTCCTAGC
          CACAACTAAA CACCCCTCAA ATAGAGTAAT TATTGGACGC ACAAAACTGA
          CAGCCAGGAT TCTTACGGTT CCCGGCCTAC AAAGATATCA ACCTGCCCCA
          TTTAACCTCG TAAGTAGAAC CTGCCCTCCA GCGGGCAGGT AGCGGGCCAC
          GGTGAACAAG CCACCAATAG TCTAACTTTG AAAAATATTC CAGCATCAGT
          TTGACAGCGA AGACACACTA TAGGAGCAAG CGTATTACTT CGATATGCAC
          ACAAACGCGC CGCCCTAGGT TCTGACAACG CCCAAACAGG CTGGAGTTTT
          TAAAAACAGA AAAAAGCTTA TACAAACCGA TATCAAAAAC TTACGAGCAA
          CCCACCCCCT CACAAACGCA TACAAACATC CACGCTACAA TACACTGATA
          CAAACCCCAT ATCCAAAACA CCCAACTAAC CATAACCAAT CACTATAAAG
          CATCACCATC AAAACCTTAC ACGCCAATAG AAAAAAAACT TCCCTAACTA
          AGCACCCGCC TGAGCATCTA ACAAGTCACG AACTCAATAA ACAATCAAGT
          CATACAAACT TCCAACAAAA ACAACCCTCA ACAACTTAAA ACCATTCCCA
          GCAGAAACAA TACATACAAA ATAAACTCTA TAACTCCAAA TCAACACAGC
          ACAAAATACA CAACACCAAC CTAAAATCCA ACCTCAACAC CACCTAACAC
          ACAATGCCAC AGAAAAGCAA TAAGCGAGGC AAAAAGAACC ACAACTACAA
          ACTAAAAACT ATTAAACGCC AAAGCACCCA CACCCAAACA CCAACCAAAA
          AGCATAAACC CAAAACCCAC AACCACAAAC CAAGGTATTC CAATCATCCC
          ATCAAAAAGA AACCAACAAA CCCAACCACA ACCACCAAAC CAACAAAAAT
          CACACTGCTT ACACACATAA CCGCAACCCC CACAAGACAA AAACATCCAC
          AACAGCACAA CCACACAACA CAACACAACA CTCTAACAAA CACCCACAAC
          TTAACGAACC CGAAACAAAT CCCAAACCTC ATCCAAAAAA TTAACCAACA
          ACACTGCCAA ACTCCCAACC CACCACCAAT CCATATAATT CCTCAACGAG
          ATACAGCGAA CAACACCAAA TTAAACCACT AACATAATAC ACCCAACTCT
          AAACAAAGGT TTGGTCCTGG CCTTCCTATT AGTTTTTAAT AAGATTATAC
          ATGCAAGCCT CCGCGCACCG GTGAAAATGC CCTCCAAATC CCAA-TAACC
          GATTAAAAGG AGCAGGTATC AAGCACACTA AACAAGTAGC TTACAACGCC
          TTGCTCAACC ACACCCCCAC GGGATACAGC AGTAATAAAA ATTAAGCTAT
          GAACGAAAGT TTGACTAAGC TATATTAAAC CTCCAGGGTT GGTAAATTTC
          GTGCCAGCCA CCGCGGTCAT ACGATTAACC CAAACTAATA GGCCCTCGGC
          GTAAAGCGTG TTAAAGA--- --TCAACCCA CACTAAAGCT AAAACCTAAC
          CAAGCCGTAA AAAGCTACCG TTAACATAAA A--TAGACCA CGAAAGTGAC
          TTTACTA-AT T-CTGACTGC ACGATAGCTA AGATCCAAAC TGGGATTAGA
          TACCCCACTA TGCTTAGCCC TAAACATAAA TAATTTACGT -AACAAAATT
          ATTCGCCAGA GAACTACTAG CAACAGCTTA AAACTCAAAG GACTTGGCGG
          TGCTTCACAC CCCTCTAGAG GAGCCTGTTC TGTAATCGAT AAACCCCGAT
          AAACCTCACC ATTCCTTGCT AATACAGTCT ATATACCGCC ATCTTCAGCA
          AACCCTT--A AAAGGAACAA AAGTAAGCAC AATAATCGCT ACATAAAAAA
          GTTAGGTCAA GGTGTAACCT ATGGAATGGG AAGAAATGGG CTACATTTTC
          TAAA-TAAGA ACA-ATC--- -ATACGAAAG TTTTTATGAA A-TTAACAAA
          CTAAAGGTGG ATTTAGTAGT AAG-CTAAGA ATAGAGAGCT TAGCTGAACC
          GGGCCATGAA GCACGCACAC ACCGCCCGTC ACCCTCCTCA AAT--AAACT
          CTACAAGTAC AGAGGAGATA AGTCGTAACA AGGTAAGCAT ACTGGAAAGT
          GTGCTTGGAT AAACATACAA ATCGAAACCA CCCTATAAAT ATAAAATCTT
          ATGACTCCAC CCTCAAATTC GCTGTGAATT GGTCCTCTGG ATTGCTATCT
          CAATTTACGG TTTTCTGCAT CATAACTCGA ACACACGCTT TCTCGTACCA
          ATTGCGGAGT AATAGGTGAT ATCGTACTCA GCAAGGGCTC ATTTTTATTG
          CTTAATCAGT GGCGGGCTTA TAGGTCTAAC TTACGAACTG AAATGGATAT
          CTTTTTACGT ATGCACGCTT ATGGTAGTCT CCTGGGCAAT TCTTTGGGGC
          ACGTATACAA CTCTTCGCAT CCTAGTGGAC GACTGTCATG ATTGGGGGTT
          TCGTGAAAGC ACTTACCGTT TTGCTTCATT ATCTCCTTGT GTTTGCCTGC
          GCGTCACTCT TTCTCAGAAC GGTCAAAACC TCGGATATTC GATCGAAAAT
          CCTTCACCTA TAACATAAGA ATCTGGGCCT CTCTATCTGT CTACCTCTGT
          CTTTTCCCGA CTTTGGGACC GAAATAATCC GCAACCCTAG ACCCCCCAAT
          AACCGATGTA TTCTTTGCTA GCATTTCGTC ATCCAAAACT GGGGGTCTGC
          CTGTCTTCAT CTGTCTGCAT ATCCCTCTCA ACTCAACACG GGATATTTCG
          CCATAGCATG CTTTTGTTCT GTGCGACTCT ACCTACTGAT GGGGCACCGT
          GACACCTAAT ACGTGGCACT GCTCATCTTA TTACATCTCT GTCTATCCAT
          GCAGATATGA AAAAATCTAA TGAG------ ---------- ----------
          ---------- ---------- ---------- ---------- ----------
          ---------- ---------- ---------- ---------- ----------
          ---------- ---------- ---------- ---------- ----------
          ---------- ---------- ---------- ---------- ----------
          ---------- ---------- ---------- ---------- ----------
          ---------- ---------- ---------- ---------- ----------
          ---------- ---------- ---------- ---------- ----------
          ---------- ---------- ---------- ---------- ----------
          ---------- ---------- ---------- ---------- ----------
          ---------- ---------- ---------- ---------- ----------
          ---------- ---------- ---------- ---------- ----------
          ---------- ---------- ---------- ---------- ----------
          ---------- ---------- ---------- ---------- ----------
          ---------- ---------- ---------- ---------- ----------
          ---------- ---------- ---------- ---------- ----------
          ---------- ---------- ---------- ---------- ----------
          ---------- ---------- ---------- ---------- ----------
          ---------- ---------- ---------- ---------- ----------
          ---------- ---------- ---------- ---------- ----------
          ---------- ---------- ---------- ---------- ----------
          ---------- ---------- ---------- ---------- ----------
          ---------- ---------- ---------- --TACCACAA CCAGCTACAA
          TGTAACCAGC CTGCCCTACG GGCCTTCGCC TCTATACTCG GCTATATTGT
          TCATTAATCA TTACTCTATC TGGCTACACA AACCTACATT ACATGTGCGG
          AATGTCGGAA GACTTCAGGC ACAACCCATG TCAAAGGTTC GTAGGATATC
          TTTATGTTCG AGTTTTTTTG CGGTTTTTGG CTTTACATCA GCTGCCCACC
          CGACTGGGGT GTGCCCCACG GATACCCCTA ACCATGAGTC CCTCTAAACT
          CGTCTTTGCT CGGGTTCATA CTGGCCACAA GCTATGAGGA ACGAACAATC
          TCAGCCTTTA TACATTCCTG GATTATTACT TTTCAGCTCG ATATAGAACC
          CTTACATTCG AGGATTAGGT CACTTTTATG CACGGTTCAG GCTCAGTATA
          TGGTCACTTT TATGTTGTTG TCGCACTAAT TCATTACTCA ACACATTGGT
          TGAGCGCGCT GTATGCATTG TGAGTGTTGC TTTCTTAGTT CATTATGTGG
          GTCATGCTAC CCTCAATGGC TCAGAGCACT CCCATATGAG ATTCTCATTC
          AGACAACTTA TATGTTTCTA TAGTCTTGTC TTAATATTCC TATCTACACA
          ACTACCAACA GACATGAGCC AGAGTGAACG TTGACATCTC CGCATATTTA
          TCTATGCCTC CTCTTCGATC TTAATATGAG AATAAAACCT CTTACGTAAA
          CATGGCACAT GTATGAGTAG ATAACGATAG AGACTAATTG ATCTAATATC
          CACCAGACTA ACCGGGACTC GCTCTGAGTG AAACGGTGTC TCCATGAATA
          CATCGATCTA TTCTCGAGAG TCTCATCTGG CGTCCTCCTG GCTAAACGAG
          CATCCGGCGC TAACAACACC TATGCATCGC CGGCTTATAG GCATGTCGAA
          TTGGGTCAAC AAGTTATCCA TGTCTGATTG TCCCTTCCAT TGAAATGTCA
          CTCATCTTAA TTTATAACGT GTTTTTCACA ACAAAGAATG GACCTTATTC
          TTTGGGCTGG CGGATGTGGA CGCCTAGCTT TATCGGCGAC TGGCACCGGG
          CCTCTGGGAG ACAATTAAAG TATGTACGCC AGCTTGTATA TTTTTATGTA
          TCCATATATG GGGTTGGAAT GCTGTCCCTA TATGGGCCCG AATGCTTCCC
          GATAAAAATA GTTTGCTTTC CCCTCTTCTC TCTCTGCTCT CATGTGAGCG
          GGCGGACGGT GACGTTACCC CCTGCGGAAC TGCCAGCGGG CTCGTGACTA
          CATTTTCCTC ATTGCGGGTT CTCATCTGGG CATAATTATA CACATATAAA
          TAACCCCGCA TTCCATACAA CCCCTTTGTT GTCGTTTATA CGCGTCTCTC
          TTTTCCTCCG TCTGCGCGGA TACATCTCTA CGACGAACTA AACACTTTTG
          ACCGCGGGGG GGACCATCTT ACACACTTTT GTTTTGGCAC CGAGTTAATC
          TATCTCCGGT TGGATATTCC AATGTACTAT ATCGGAAAAG ACCTTGGTAA
          TGGATGTTGG CATATTCATG GTTCTGGTTA TGTTGGCCAC AATTTACGTG
          GATGAGTGAA CCGGCTATTA CTCGCACATA TATGCATCCA CGGGTAAGTT
          TAGTGCTGCA CCTCAGGGGA AATAATGTCC CGCATTTTGG CCTGGTTATT
          TCTTTACGTG GGGCTACGGA TGTCTGCAAT CTCCTGAATG TCTCAGAACT
          ATAGTGTGCC ATTCATAGTT TTCATGGGCG TTTGCATATG GGGTTGTCAT
          GTTCCCTTTT CGGTAATCTG AGAACTGGCA AATCATTACA TATTTGTGGG
          TAAATACTTT TCCCACATTC TGGCTTCGGA TCCCGCGTAT CGATACCGAG
          CTAACACTGA AACGTTCTCA TGGTCTTATT CCTACGCGTA TTTATGTTTA
          TATTGGAGCT TGCTCAACGG AGTGCGCGTG ATTACACACA AATGATGCTC
          AGGTGCCCCC CTACAACTTG AGACCACTAG TGTCTAATAA TCCCATTGAA
          CTCACTGCTA TATATTTTCA TATCTACTTT TATACTTCAC TAAGTTCAAC
          ATATTCCACA ACCGACCAAC AACCCCTTTA AAAAGGCCCT GGAGAAATGG
          CTCCATGTAT CTATGTCTTT CCAGATCTTT CCTCCCGACG CTATAAAACG
          CTGCTCATCA CATGTTATCA CTACTCAACA ATTTTCATCA AACGAAGGCA
          ACTGGCCTAT CTATTCCTAT CTTTATGGTC ACAACTCTGG CTCTCCCATC
          TTACCCACAC CACTTCATAA CTGGATGCAT CCCTTGGCGG ACGTATACGG
          TTCGCAAAAC AAGCTCCTGC CATTCTCCCA GGACCCCTCC CTATCCATCT
          GTATATGAAC ATAGCTTTAT CACCATGCTT GCGTCGCTAC GCAAATACGC
          GGCACTCTAT CACTATGGGG GCACCTGCCT ATGAATAGAC GCACGCTTAT
          ACTTACATCT ATCTCTACAT CTGATTGCGT GCCTATCAGC TAGTTTACCT
          CTGTAGTTTA CTCAGAAAAC TAGCCCAACT AAAATCCCAC CCACAAATCG
          AAACTATTCA CCACGGCAAC ACACACCCAC ACACCAAACC CCACACCCAC
          CTTTCATATC ATCCCACGTA AAAGTCCCCA CAGAACCCTC CACCCATAAC
          GCCCAAAAAA ATAAAACTCT AAAACCTCAC CTAAACAAAT AATAACAAAC
          CCCCCCAACA AACAAACCAA CACAAAACCC CACACCACAC ACCGCTATAT
          CAGCATCTAC AAAAGACACC GAACCCCTCT CTCACCAATC ACAGCCATCC
          ACAACCCCAA AAAACAACCT TCCTCACACC AAAAAAAACA CCCACACACA
          AACACAAAAC AAAACACTTC CTTAACACAC TACCAACACT CCCCATCCAA
          AAGCCACTAC TACCCCAACA AACTACTCAA CCACGACCTC AACAAGACCT
          CCCGTACAAA ATTCAATACA TCTTACCAAC GATTGCCCCA AAGCCCCTCC
          ACCCCCCAAC CCGGAACAAC ATTCTACTAA CATATTTCTA CAAAATCATC
          TCAAAACCGC ATAAACTCCC ACTCCAAAAC AACTATTCAT CTACTTTCCC
          GAAACTAGCA CCCATCATAC CAAGAATCCA TCCTCCTACC CACATCGCAA
          AGCACATCTA AATGACCAAA CAATACTCTA GGAACCTCCA AATGCATCAA
          ACCTCATAAC GACCCATAAC AAAGAGGAGC ACTCTATCTC AAAAACCCAG
          CGCTCTCGCA ATAATGACAC TGCACCACGC TCATGCCAAA AGCAAAAGAA
          ACTAACCAAA AACCAACAAA TACCAACAGC AAAATTTCAA AACAACAACA
          AAAGCCTACA ACTTACCCCA TTCCAGCAAC CCGAATCAGT AGCATAGATC
          ATTGTCCTTT GGTCAATAAA CCCCTCACCA AAAATCCAAA TCATCCATCC
          CTACAATCCG AGCCATCCTG CAGGCAATAT TTAACCAATC ATCATAAGCC
          AAAGCCTAAA ATCACGACTT TCATGCGTTA ACTATAATCG CCGATAATTT
          ATCCCCTCCT TAACTAGTAC ATAGCAACAA CAGGCAAGAA ACGATCCCGA
          CACACGTAAC CCTCAATTTC GTATGCACCA TTGGTTACAA ACAACACCTC
          CTAAAAATTT TAAATAAAGC CCCGCCTAAC CTATTAGGCC CAAACCTACT
          ATTATAGATG ACCAATCTTG CTCGGTACAA ACGCTCCATG AGCCATCAAC
          CAAACTCTTC ACTGAATCTT TAAAAAACTT GTACCTACCA CACTACCCTA
          AATCCACACA ACCAACTCAC CATAAAATGA CCCCACCCGA ATACCCGCAC
          TATAAGAAAA CACAATCACG AAAGATAATA TTCAAGTATC TTCCATAGCT
          CCAAAAGAGA TAATACTACA CACATACCGT AAACTACCCA ACAAAACGGA
          AACTGCAAA- ---------- ---------- ---------- ----------
          ---------- ---------- ---------- ---------- ----------
          ---------- ---------- ---------- ---------- ----------
          ---------- ---------- ---------- ---------- ----------
          ---------- ---------- ---------- ---------- ----------
          ---------- ---------- -------ATT TCACATCACA CCATATTCAA
          CTTCCCATAA AACAAAAAAG AACTCTAAGA AACATTATTA TTACTCGACC
          AACACCTCCA ACACAAGTCC AAAAACCATT ACAAAACACC CACAAATACC
          TAAAGCCATT CATTACATAC AAGGTTTTAT CAATCACAAT CCCTACTCCC
          AACTTCTCTC ACTCTATTAC CTACTCCAGA ACATATCTC- ----------
          ---------- ---------- ---------- ---------- ----------
          ---------- ---------- ---------- ---------- ----------
          ---------- ---------- ---------- ---------- ----------
          ---------- ---------- ---------- ---------- ----------
          ---------- ---------- ---------- ---------- ----------
          ---------- ---------- ---------- ---------- ----------
          ---------- ---------- ---------- ---------- ----------
          ---------- ---------- ---------- ---------- ----------
          ---------- ---------- ---------- ---------- ----------
          ---------- ---------- ---------- ---------- ----------
          ---------- ---------- ---------- ---------- ----------
          ---------- ---------- ---------- ---------- ----------
          ---------- ---------- ---------- ---------- ----------
          ---------- ---------- ---------- ---------- ----------
          ---------- ---------- ---------- ---------- ----------
          ---------- ---------- ---------- ---------- ----------
          ---------- ---------- ---------- ---------- ----------
          ---------- ---------- ---------- ---------- ----------
          ---------- ---------- ---------- ---------- ----------
          ---------- ---------- ---------- ---------- ----------
          ---------- ---------- ---------- ---------- ----------
          ---------- ---------- ---------- ---------- ----------
          ---------- ---------- ---------- ---------- ----------
          ---------- ---------- ---------- ---------- ----------
          ---------- ---------- ---------- ---------- ----------
          ---------- ---------- ---------- ---------- ----------
          ---------- ---------- ---------- ---------- ----------
          ---------- ---------- ---------- ---------- ----------
          ---------- ---------- ---------- ---------- ----------
          ---------- ---------- ---------- ---------- ----------
          ---------- ---------- ---------- ---------- ----------
          ---------- ---------- ---------- ---------- ----------
          ---------- ---------- ---------- ---------- ----------
          ---------- ---------- ---------- ---------- ----------
          ---------- ---------- ---------- ---------- ----------
          ---------- ---------- ---------- ---------- ----------
          ---------- ---------- ---------- ---------- ----------
          ---------- ---------- ---------- ---------- ----------
          ---------- ---------- ---------- ---------- ----------
          ---------- ---------- ---------- ---------- ----------
          ---------- ---------- ---------- ---------- ----------
          ---------- ---------- ---------- ---------- ----------
          ---------- ---------- ---------- ---------- ----------
          ---------- ---------- ---------- ---------- ----------
          ---------- ---------- ---------- ---------- ----------
          ---------- ---------- ---------- ---------- ----------
          ---------- ---------- ---------- ---------- ----------
          ---------- ---------- ---------- ---------- ----------
          ---------- ---------- ---------- ---------- ----------
          ---------- ---------- ---------- ---------- ----------
          ---------- ---------- ---------- ----------
HARBOU015 TGTCATATTC TTCTGCTATG GGCAGCTCGT CTTCACAGTC AAGGAGGTAT
          GGTCCC-ATG CTGGGTGCTG GGGACACAAG CGTTGGTTGG GTTGAGCCCG
          GCACCTGTTC CAAGGGA--- ---GTCTGGA TAGCAGGCCC TGTGTCCTTG
          CAGGCGGCTG CCCAGCAGCA GGAGTCGGCC ACCACCCAGA AGGCTGAGAA
          GGAGGTCACA CGCATGGTCA TCATCATGGT CATCGCTTTC CTGATCTGTT
          GGGTGCCCTA CGCCAGTGTC GCAGTCGTAA GTTCCGTGCC TTGAGACCCA
          CACCTCCAGG CTTAAATGAT CAAATACTTG AGCACAGATG GAC------G
          GGTTTGTCTT GACGGG-TAG GTTGGCATTC ACGAGGCAGC TGCTGACCTC
          CGATGTGCCT TGGTGACCA- ---CCTCTAA GCCGCCTTGG TGAGCCATCC
          CATTGTGAAT AATCTATTGG AATGATAAAG ATCACCATGC CAGCCAAGGG
          ATGTCGAGGG CTTTGAGATC TGCAAATTGT GTGGACCATA GACGATGCAT
          AACGTGAACA CGGTGAGTCT AATGACCACC TGAAGGAAAT TCTAACACTT
          TTCTCTCTCC CAGGCGGCCG AGGAATGGAA GTATGTTGCA GATCCAGACA
          AGGACTGTGC AACGGTCTGT GCCCACTCTG GGGCCTTAAG GAAACAAAGT
          CCAAAAGTCA CTCTTGAATG TGGACAGAGA GAAGAAAATC AGGGAAAGAA
          AGAGTCTGAA ATCAAGTATG TGCAGGCAGT TCATGCAACT GCAGGCTTTT
          CTGCAGTTGG TCAGAAAGCT AAGAAGCCAG GCAATGATGC CAAATGTAGC
          ATAAAAGGAG GTGCTAGGCT TTGTCAGTCA TCTCAGTTCA GAGGCAAGGA
          AACTGAACTC CTTATTGCAA ATAACCATGG AATTTCCCAA AACCCTTATC
          ATATACCACC ACTTTCTCCC ATCAGATCAT CTGTTAAAAC TCTATGTAAG
          AAAAACCCGT CAGAGGAAAG GTTTGAGCAA CATTCAATGT CACCTGAAAG
          AGCAATGGGA AATGAGAGCG TCATTCAAAG TACAGTGAGC ACAATTAGCC
          AAAATAACAT CAGAGAAAGC ACCTTTAAAG AAGTCAGCTC AAGCAGTGTT
          AATGAAGTAG GTTCCAGTAC TAATGAAGTA GGCTCTAGTA TTAATGAAGT
          AGGTTCCAGT GGTGAAAACA TTCAGGCAGA GCTAGGTGGA AACCGAGGAC
          CTAAATTAAA TGCTATGCTC AGATTAGGTC TTATGCAACC TGAAGTCTAT
          AAGCAAAGCC TTCCTGTAAG TAACTGTAAA CATCCGGAAA TGAAAAGGCA
          AGGAGAAAAT GAAGGCATTT CATACTTCGG TTGCATGAAG GCTGCCCCCA
          TGAAGGAAGC AAACGTCCGA GGACAAGGCA GCTTGGCCTA CCCAGGTGTG
          CGGACCCATG GGACTCTGGA GAGCGTGAAT GGGCCCAAGG CAGGCTCGAG
          AGGCCTGAAT TCCTTGGCTG ACACTTTTGA ACACGTGATA GAAGAGCTGT
          TGGATGAGGA CCAGAAAGTT CGGCCCAATG AAGAGAACAA TAAGGACGCG
          GACTTGTATA CTTCCAGGGT GATGCTCAGT AGTCAAGTGC CTTTGGAGCC
          TCCTCTTCTC TTTCTGCTTG AGGAATACAA AAATTACCTG GATGCTGCAA
          ACATGTCTAT GAGGGTCCGG CGCCACTCTG ACCCCGCCCG CCGTGGGGAG
          CTGAGCGTGT GTGACAGTAT TAGCGAGTGG GTGACAGCGG CGGATAAAAA
          GACTGCAGTG GACATGTCGG GCGGGACGGT CACGGTCCTT GAAAAAGTCC
          CCGTATCGAA AGGCCAACTG AAACAGTACT TCTATGAGAC CAAGTGCAAT
          CCCATGGGTT ACACAAAGGA GGGCTGCAGG GGAACCCAAC TTACAAGTTC
          TTCGAGCAGA TGCAGAACTA GACCCCCGCC ACAGCAGCCT CTGAAGTCGG
          ACAGCA-AAA CCATTGCTTC ACTACCCATC GGTGTTCATT TATAGAATAA
          TGTGGAAA-G AAACAAGCCC TTCCGTTTTA TTATTTACTC ATTATCGCCT
          TTCGACAGCC GTGC---TGT AACACAAGT- -AGATGCCTG AACTTGAATT
          AATATACAAA TCAGCAGTGT ATTCTCTCTC TTTATGTTCT GGTCTCTACA
          TTATTAATGG GTTTTGTGTA CTGTAAAGAA CTTAGCTGTA TCAAAC-TAG
          TGCATGAATA GATTCTCTCC TGATTATTTA TCTCGTAGCC CCTTAGCCAG
          TTGTATATTA TTCTTGTGGT TT-GTGACCC AATTAAG-TC CTACTTGAAA
          TATGCTTTAA GAATCGATGG GGGATGCTTC GTGTGAACGT GGGAGTGTAG
          CTGCTTCTCT TGCCTACGTA TTCTTTTCCT GATCACTATG CATTT-AAAG
          TT---GAGCA TTTTTACGTA TTCCAAATGA TCTAGAGAA- TTTTTTT-CC
          ATGATTGCGT TTTACTGTAC AGGTTGCTGC TTCTGCTAGA TTTGTGATGT
          AGGAATTACA AGGATACGCA TTTACTCCTT TGTTCTCTGC TGGAAACAAT
          GAGAACAGCA CTGAGGCCCA CGTAGGAATA AATGGAGAAG CCAACCTGGA
          TTTCCTCAAC ATTCCTTTGA CAATTCCTGA AATGACTGTA CCTTACACAA
          TGCTCACAAC TCCCCAGGTG AAAGATTTCT CCTTGTGGGA GAAAACAGGC
          TTGAAGGATT TCTTGAAGAC AACAAAGCAA TCATTTGATT TAAGTGTAAA
          GGCCCAGTAT AAGAAAAACA AAGACAAGCA TATCATCCCA ATTCCTTTTT
          ATGCAAAAGA TTTCCAGGTA TTGAGTACCC CAAATGATAT TTTCATTCCA
          GCCATGGGCA ATGTTACCTA TGACTTTTCT TTTAAATCAG GCATCATCAC
          ACTGAATACC AATGTTGGAC TGTATAACCA GTCAGATATT GTTGCTCATT
          TCCTAACTTC CTCTTCTTCT GTTACTGATG CACTGCAGTA CAAATTAGAG
          GGCACCTCAA GTTTGACGAG GAAAAGAGGC TTGAAGCTAG CCACAGCTTT
          GTCTCTGACT AACAAATTCG TGGAAGGCAA TCATGACAGT ACTATTAGTT
          TGACCAGGAA AAACATGGAG GCATCAGTGA CAACATCTGC AAAAGTCCAA
          ATTCCCATTT TGAGAATGAA TTTCAAGCAA GAACTTAATG GAAATACCAA
          GTCGAAGCCT ACTGTCTCTT CATCCATTGA ATTAACATAC GATCTCAATT
          CCCCTGAACT GTACTCTACT GCCACAGGGA CAGTCAACCA CAAACTCAAC
          TTAGAGAGCC TCACCTCTTA CTTTTCCATT GAGTCATCTA CCAAAGGGGA
          TATCAAGGGT TCAGTACTTT CAAGGGAATA TTCAGGAACT ATTGCCAGTG
          AGGCCAGCAC TTACTTGAAT TCCAAGAGTA CTCGGTCTTC AGTGAAGCTG
          CAAGGGGCTT CCAAAGTTGA TGGAGCACCA CAGAAATGTT ACCTTCCTTT
          CCTGCCAGTT CCGTTCTGTC GTGAGGATGG ACTACATGGT CTACTTCAGC
          TTCTTCACTT GGATTTTAAT CCCCCTGATT GTCATGTGCG CCATCTATCT
          TGACATATTC TACATCATCC GGAACAAACT CAATCAGAAC TTTTCGAGCT
          CCAAAGAGAC AGGTGCATTT TATGGACGGG AGTTCAAGAC GGCCAAGTCT
          CTGTTTCTGG TTCTCTTCCT GTTTGCTTTG TCCTGGCTGC CTTTGTCCAT
          CATCAACTGT ATCACCTACT TTCATGGTGA GGTGTCACAG ATTTTTCTGT
          ACTTGGGCAT TCTGCTCTCC CATGCT---- ---------- ----------
          ---------- ---------- ---------- ---------- ----------
          ---------- ---------- ---------- ---------- ----------
          ---------- ---------- ---------- ---------- ----------
          ---------- ---------- ---------- ---------- ----------
          ---------- ---------- ---------- ---------- ----------
          ---------- ---------- ---------- ---------- ----------
          ---------- ---------- ---------- ---------- ----------
          ---------- ---------- ---------- ---------- ----------
          ---------- ---------- ---------- ---------- ----------
          ---------- ---------- ---------- ---------- ----------
          ---------- ---------- ---------- ---------- ----------
          ---------- ---------- ---------- ---------- ----------
          ---------- ---------- ---------- ---------- ----------
          ---------- ---------- ---------- ---------- ----------
          ---------- ---------- ---------- ---------- ----------
          ---------- ---------- ---------- ---------- ----------
          ---------- ---------- ---------- ---------- ----------
          ---------- ---------- ---------- ---------- ----------
          ---------- ---------- ---------- ---------- ----------
          ---------- ---------- ---------- ---------- ----------
          ---------- ---------- ---------- ---------- ----------
          ---------- ---------- ---------- ---------- ----------
          ---------- ---------- ---------- ---------- ----------
          ---------- ---------- ---------- ---------- ----------
          ---------- ---------- ---------- ---------- ----------
          ---------- ---------- ---------- ---------- ----------
          ---------- ---------- ---------- ---------- ----------
          ---------- ---------- ---------- ---------- ----------
          ---------- ---------- ---------- ---------- ----------
          ---------- ---------- ---------- ---------- ----------
          ---------- ---------- ---------- ---------- ----------
          ---------- ---------- ---------- ---------- ----------
          ---------- ---------- ---------- ---------- ----------
          ---------- ---------- ---------- ---------- ----------
          ---------- ---------- ---------- ---------- ----------
          ---------- ---------- ---------- ---------- ----------
          ---------- ---------- ---------- ---------- ----------
          ---------- ---------- ---------- ---------- ----------
          ---------- ---------- ---------- ---------- ----------
          ---------- ---------- ---------- ---------- ----------
          ---------- ---------- ---------- ---------- ----------
          ---------- ---------- ---------- ---------- ----------
          ---------- ---------- ---------- ---------- ----------
          ---------- ---------- ---------- ---------- ----------
          ---------- ---------- ---------- ---------- ----------
          ---------- ---------- ---------- ---------- ----------
          ---------- ---------- ---------- ---------- ----------
          ---------- ---------- ---------- ---------- ----------
          ---------- ---------- ---------- ---------- ----------
          ---------- ---------- ---------- ---------- ----------
          ---------- ---------- ---------- --AAGATTTA TGTCATGTCT
          ATTGCTGGCA AGAACAGCAA AAAAGTTACT TTTCGCTGCA CGGAGAAAGA
          CTTGGTAGGA GATGTTCCCG AAGCCAGATA TGGTCATTCC ATTGATGTGG
          TGTATAGTCG AGGGAAAAGT ATAGGTGTCC TCTTTGGAGG ACGGTCATAC
          ATTCCTTCTT CCCAAAGAAC CACAGAAAAA TGGAATAGTG TAGCTGACTG
          TCTGCCCCAT GTTTTCTTGG TGGATTTTGA ATTTGGGTGC TCTACATCAT
          ACATACTTCC AGAACTTCAG GATGGGCTAT CTTTTCATGT CTCTATTGCC
          AGAAATGATA CCGTTTATAT TTTAGGAGGA CATTCACTTG CCAATAACAC
          CCGCCCTACC AACCTATACA GAATAAAGGT TGATCTCCCA CTGGGTAGCC
          CAGCTGTGAA TTGCACGGTC TTGCCA---- ---------- ----------
          ---------- ---------- ---------- ---------- ----------
          ---------- ---------- ---------- ---------- ----------
          ---------- ---------- ---------- ---------- ----------
          ---------- ---------- ---------- ---------- ----------
          ---------- ---------- ---------- ---------- ----------
          ---------- ---------- ---------- ---------- ----------
          ---------- ---------- ---------- ---------- ----------
          ---------- ---------- ---------- ---------- ----------
          ---------- ---------- ---------- ---------- ----------
          ---------- ---------- ---------- ---------- ----------
          ---------- ---------- ---------- ---------- ----------
          ---------- ---------- ---------- ---------- ----------
          ---------- ---------- ---------- ---------- ----------
          ---------- ---------- ---------- ---------- ----------
          ---------- ---------- ---------- ---------- ----------
          ---------- ---------- ---------- ---------- ----------
          ---------- ---------- ---------- ---------- ----------
          ---------- ---------- ---------- ---------- ----------
          ---------- ---------- ---------- ---------- ----------
          ---------- ---------- ---------- ---------- ----------
          ---------- ---------- ---------- ---------- ----------
          ---------- ---------- ---------- ---------- ----------
          ---------- ---------- ---------- ---------- ----------
          ---------- ---------- ---------- ---------- ----------
          ---------- ---------- ---------- ---------- ----------
          ---------- ---------- ---------- ---------- ----------
          ---------- ---------- ---------- ---------- ----------
          ---------- ---------- ---------- ---------- ----------
          ---------- ---------- ---------- ---------- ----------
          ---------- ---------- ---------- ---------- ----------
          ---------- ---------- ---------- ---------- ----------
          ---------- ---------- ---------- ---------- ----------
          ---------- ---------- ---------- ---------- ----------
          ---------- ---------- ---------- ---------- ----------
          ---------- ---------- ---------- ---------- ----------
          ---------- ---------- ---------- ---------- ----------
          ---------- ---------- ---------- ---------- ----------
          ---------- ---------- ---------- ---------- ----------
          ---------- ---------- ---------- ---------- ----------
          ---------- ---------- ---------- ---------- ----------
          ---------- ---------- ---------- ---------- ----------
          ---------- ---------- ---------- ---------- ----------
          ---------- ---------- ---------- ---------- ----------
          ---------- ---------- ---------- ---------- ----------
          ---------- ---------- ---------- ---------- ----------
          ---------- ---------- ---------- ---------- ----------
          ---------- ---------- ---------- ---------- ----------
          ---------- ---------- ---------- ---------- ----------
          ---------- ---------- ---------- ---------- ----------
          ---------- ---------- ---------- ---------- ----------
          ---------- ---------- ---------- ---------- ----------
          ---------- ---------- ---------- ---------- ----------
          ---------- ---------- ---------- ---------- ----------
          ---------- ---------- ---------- ---------- ----------
          ---------- ---------- ---------- ---------- ----------
          ---------- ---------- ---------- ---------- ----------
          ---------- ---------- ---------- ---------- ----------
          ---------- ---------- ---------- ---------- ----------
          ---------- ---------- ---------- ---------- ----------
          ---------- ---------- ---------- ---------- ----------
          ---------- ---------- ---------- ---------- ----------
          ---------- ---------- ---------- ---------- ----------
          ---------- ---------- ---------- ---------- ----------
          ---------- ---------- ---------- ---------- ----------
          ---------- ---------- ---------- ---------- ----------
          ---------- ---------- ---------- ---------- ----------
          ---------- ---------- ---------- ---------- ----------
          ---------- ---------- ---------- ---------- ----------
          ---------- ---------- ---------- ---------- ----------
          ---------- ---------- ---------- ---------- ----------
          ---------- ---------- ---------- ---------- ----------
          ---------- ---------- ---------- ---------- ----------
          ---------- ---------- ---------- ---------- ----------
          ---------- ---------- ---------- ---------- ----------
          ---------- ---------- ---------- ---------- ----------
          ---------- ---------- ---------- ---------- ----------
          ---------- ---------- ---------- ---------- ----------
          ---------- ---------- ---------- ---------- ----------
          ---------- ---------- ---------- ---------- ----------
          ---------- ---------- ---------- ---------- ----------
          ---------- ---------- ---------- ---------- ----------
          ---------- ---------- ---------- ---------- ----------
          ---------- ---------- ---------- ---------- ----------
          ---------- ---------- ---------- ---------- ----------
          ---------- ---------- ---------- ---------- ----------
          ---------- ---------- ---------- ---------- ----------
          ---------- ---------- ---------- ---------- ----------
          ---------- ---------- ---------- ---------- ----------
          ---------- ---------- ---------- ---------- ----------
          ---------- ---------- ---------- ---------- ----------
          ---------- ---------- ---------- ---------- ----------
          ---------- ---------- ---------- ---------- ----------
          ---------- ---------- ---------- ---------- ----------
          ---------- ---------- ---------- ---------- ----------
          ---------- ---------- ---------- ---------- ----------
          ---------- ---------- ---------- ---------- ----------
          ---------- ---------- ---------- ---------- ----------
          ---------- ---------- ---------- ---------- ----------
          ---------- ---------- ---------- ---------- ----------
          ---------- ---------- ----CCTGGA AGGCATGAGA GCCCGAGACC
          TTGATGACTA CCTGAATGGC CCCTTCACTG TCGTGGTGAA GGAGTCTTGT
          GACGGAATGG GAGATGTGAG CGAGAAGCAC GGGAGTGGGC CAGCAGTTCC
          AGAAAAGGCA GTTCGGTTTT CGTTCACGGT CATGAAAATT ACTGTAGCCC
          ATGGCTCAGA AAAYGTGAAG GTGTTTGAAG AAGTCAAACC CAACTCCGAA
          CTGTGTTGTA AGCCCCTGTG TCTCATGCTG GCAGATGAGT CTGACCACGA
          GACCCTGACG GCCATCCTGA GCCCTCTCAT TGCCGAGAGG GAGGCCATGA
          AGAGCAGCCA ATTAATGCTT GAGATGGGAG GCATCCTTCG GACTTTCAAG
          TTCATCTTCA GGGGCACTGG ATATGATGAG AAACTCGTCC GGGAAGTCGA
          AGGCCTTGAG GCTTCTGGCT CAGTCTACAT TTGTACCCTT TGTGACGCCA
          CCCGCCTGGA AGCCTCTCAG AATCTTGTCT TCCACTCCAT CACCAGAAGC
          CACTCTGAGA ACCTGGAGCG CTATGAGGTC TGGCGTTCCA ACCCATACCA
          CGAGTCGGTG GAAGAACTGC GGGATCGGGT GAAAGGGGTC TCATCGAAAC
          CTTTCATCGA GACTGTCCCT TCCATAGATG CACTCCACTG TGACATTGGC
          AATGCGGCTG AGTTCTACAA GATTTTCCAG CTAGAGATAG GGGAGGTGTA
          TAAGAATCCC AATGCTTCCA AAGAGGAAAG GAAAAGATGG CAGGCTACAT
          TGGACAAGCA TCTCCGGAAG AAGATGAACC TGAAACCCAT CATGAGGATG
          AATGGCAACT TTGCCAGGAA GCTCATGACC AAAGAGACAG TTGAAGCAGT
          TTGTGAATTA ATTCCCTCTG AGGAGAGGCA CGAAGCTCTG AGGGAGCTGA
          TGGACCTTTA CCTGAAGATG AAGCCTGTAT GGCGATCATC GTGTCCTGCA
          AAAGAGTGCC CAGAATCCCT CTGCCAGTAT AGCTTCAATT CACAGCGTTT
          TGCTGAGCTC CTCTCTACCA AGTTCAAGTA TAGATATGAG GGCAAAATCA
          CCAATTATTT TCACAAAACC CTGGCACACG TC-------- ----------
          ---------- ---------- ---------- ---------- ----------
          ---------- ---------- ---------- ---------- ----------
          ---------- ---------- ---------- ---------- ----------
          ---------- ---------- ---------- ---------- ----------
          ---------- ---------- ---------- ---------- ----------
          ---------- ---------- ---------- ---------- ----------
          ---------- ---------- ---------- ---------- ----------
          ---------- ---------- ---------- ---------- ----------
          ---------- ---------- ---------- ---------- ----------
          ---------- ---------- ---------- ---------- ----------
          ---------- ---------- ---------- ---------- ----------
          ---------- ---------- ---------- ---------- ----------
          ---------- ---------- ---------- ---------- ----------
          ---------- ---------- ---------- ---------- ----------
          ---------- ---------- ---------- ---------- ----------
          ---------- ---------- ---------- ---------- ----------
          ---------- ---------- ---------- ---------- ----------
          ---------- ---------- ---------- ---------- ----------
          ---------- ---------- ---------- ---------- ----------
          ---------- ---------- ---------- ---------- ----------
          ---------- ---------- ---------- ---------- ----------
          ---------- ---------- ---------- ---------- ----------
          ---------- ---------- ---------- ---------- ----------
          ---------- ---------- ---------- ---------- ----------
          ---------- ---------- ---------- ---------- ----------
          ---------- ---------- ---------- ---------- ----------
          ---------- ---------- ---------- ---------- ----------
          ---------- ---------- ---------- ---------- ----------
          ---------- ---------- ---------- ---------- ----------
          ---------- ---------- ---------- ---------- ----------
          ---------- ---------- ---------- ---------- ----------
          ---------- ---------- ---------- ---------- ----------
          ---------- ---------- ---------- ---------- ----------
          ---------- ---------- ---------- ---------- ----------
          ---------- ---------- ---------- ---------- ----------
          ---------- ---------- ---------- ---------- ----------
          ---------- ---------- ---------- ---------- ----------
          ---------- ---------- ---------- ---------- ----------
          ---------- ---------- ---------- ---------- ----------
          ---------- ---------- ---------- ---------- ----------
          ---------- ---------- ---------- ---------- ----------
          ---------- ---------- ---------- ---------- ----------
          ---------- ---------- ---------- ---------- ----------
          ---------- ---------- ---------- ---------- ----------
          ---------- ---------- ---------- ---------- ----------
          ---------- ---------- ---------- ---------- ----------
          ---------- ---------- ---------- ---------- ----------
          ---------- ---------- ---------- ---------- ----------
          ---------- ---------- ---------- ---------- ----------
          ---------- ---------- ---------- ---------- ----------
          ---------- ---------- ---------- ---------- ----------
          ---------- ---------- ---------- ---------- ----------
          ---------- ---------- ---------- ---------- ----------
          ---------- ---------- ---------- ---------- ----------
          ---------- ---------- ---------- ---------- ----------
          ---------- ---------- ---------- ---------- ----------
          ---------- ---------- ---------- ---------- ----------
          ---------- ---------- ---------- ---------- ----------
          ---------- ---------- ---------- ---------- ----------
          ---------- ---------- ---------- ---------- ----------
          ---------- ---------- ---------- ---------- ----------
          ---------- ---------- ---------- ---------- ----------
          ---------- ---------- ---------- ---------- ----------
          ---------- ---------- ---------- ---------- ----------
          ---------- ---------- ---------- ---------- ----------
          ---------- ---------- ---------- ---------- ----------
          ---------- ---------- ---------- ---------- ----------
          ---------- ---------- ---------- ---------- ----------
          ---------- ---------- ---------- ---------- ----------
          ---------- ---------- ---------- ---------- ----------
          ---------- ---------- ---------- ---------- ----------
          ---------- ---------- ---------- ---------- ----------
          ---------- ---------- ---------- ---------- ----------
          ---------- ---------- ---------- ---------- ----------
          ---------- ---------- ---------- ---------- ----------
          ---------- ---------- ---------- ---------- ----------
          ---------- ---------- ---------- ---------- ----------
          ---------- ---------- ---------- ---------- ----------
          ---------- ---------- ---------- ---------- ----------
          ---------A CTCCGTGCAC CAAGGTCATG ACCAGGGGCT CCTGGCAGCT
          CAGCCCTGCT GACCCAGAGC ACGTGACAGC TGCCCTTTAC CAGCCAAGCG
          CCTCC---GA GATGCAACTG AAGCGCATGC CTCGCATCAG GAGCCTAATC
          CAAGCCCAGA AAGGGACAGA GCCTGGCATG GATGAGGCTG GAGAGATGGA
          GCAGAAGCAG CTGCAGAAGA GGTTCGGGGG CTTCACCGGG GCCCGCAAGT
          CGGCCCGGAA GTTGGCCAAC CAGAAGC--- ---------- ----------
          ---------- ---------- ---------- ---------- ----------
          ---------- ---------- ---------- ---------- ----------
          ---------- ---------- ---------- ---------- ----------
          ---------- ---------- ---------- ---------G GACCGCAGAC
          CAGCAACAGT AGTATGAATC TCCAAAACGC AAACTGAGGC AGCAAAACCT
          CCCAGCATCA ACAGATCACC CCCAACCTTC CCAACCCAGA TGTCATGCAA
          GACGGC-TGT TGCCTTTTGG GTTTCCTTTA TGTACAGACA AGATGTTATA
          CCTGAACCCA CAGCGACTTA CATATGTCTG TGTAACATTT TGAGTATTGG
          GTTTCTTTGG CCAACCAAAA GTAGCTCCGA ATCCACCAAA ATTACTATCC
          CAGTGAGGCA GAGTTTAACC CTTGA-TATT ACAACTTAAA CATGTTT-GC
          TATAAAATAC CAGCCCATGT GCTGACCACG GGGGTGCAGA GCTCCTTGAA
          CGACCCTCGC CTGGTCATCT CATATGAGCC CAGCACCCTT GAGGCTCCCC
          GGCAAGCCCC AGCACTCACC AACCTCACAC AAGAGGAACA GCTTGCCCGG
          TTGCAGAAGG GCATCCGCCA CGAGGTTCTG GAGGGCAATG TGGGCTACCT
          GCGTATGGAC GACATCCCAG GCCAGGAGGT GGTGAGCAAG CTGGGGGGCT
          TCCTGGTGAC CAGCGTCTGG AGGAAGCTCA TGGGCACCTC TGCCTTGGTG
          CTGGACCTCC GGCACTGCAC TGGGGGCCAT ATTTCCGGCA TCCCCTATGT
          CATCTCCTAC CTACACCCAG GGAACACAGT CCTGCACGTG GATACCATCT
          ACAACCGCCC CTCCAATACA ACCACTGAGA TCTGGACCCT GCCCCAGGTC
          CTAGGAGAAA GGTACAGTGC CGACAAGGAT GTGGTGGTCC TCACCAGCGG
          CCACACGGGG GGCGTGGCTG AGGACATCAC TTACATCCTC AAACAGATGC
          GCAGGGCCAT CGTGGTGGGT GAGCGGACTG TGGGGGGTGC CCTGGACCTC
          CAGAAGCTGC GGATAGGCCA GTCCGACTTC TTCCTCACTG TGCCTGTGTC
          CAGGTCCCTA GGGCCCCTGG GAGGAGGCAG CCAGACATGG GAGGGCAGCG
          GGGTGCTGCC CTGCGTGGGG ACACCAGCAG AGCAGGCGCT CGAGAAAGCC
          CTGGCCATCC TCACTCTGCG CCGGGCCCTG CCAGGAGTCG TGCAGCGCCT
          GCAGGAGGCC CTGCAAGCCT ACTACACGCT GGTGGACCGC GTGCCCACCC
          TGCTGCACCA CCTGGCCAAC ATGGACTTCT CTGCGGTGGT CTCCGAGGAG
          GACCTGGTCA CGAAGCTCAA CGCTGGTCTA CAGACTGCGT CTGAGGACCC
          CAGGCTCCTG GTGCGGGCCG TCAGGCCCAA GGAAACCTTT TCTGGGCCTG
          AGGTCGGAGA CGATGACCCT CCGGAGGTGG TCCCCACAGT GGCCGAGGAT
          GAGGCTGTCC AGCAGGCCCT GGTGGACTCT ATGTTCCAGG TGTCCGTGCT
          GCCGGGCAAC GTGGGCTACC TCCGCTTTGA CAGCTTTGCC GACGCCTCGG
          TGCTGGAGGT GCTGAGCCCA TACATCGTGC ACCAGGTGTA GGTACTTCCT
          CTGGTCTTCT TAATGCTTCA GCACAGGTAA ACCTCTGACG TCTCTCAAAT
          CTGAGATGAT TAGTTTGCTG ACTGTTCTAG CGGGTAACAA GTTTAAAAAT
          AGTTC-TTGT TTGAAAAATT CTACCTTGCA G----TGTTT CTAGAAGCTA
          AATCATATGA ATGAAATAGT TAGGAAAAGT TCTGGGGAAA A-CATT-GCA
          CTGATTTCAA AGAAGCAAAT TTAACAATTA TTTC-TC--- -----TTATT
          TTAGATATTT GGAATTTTTG TCGAGAGACA CTCCCACCTG ACCTCAAGGC
          CAAGTTTCTA CAGGAAGCGA GGTGGGTGAT AAAGTAACAA TCCCACAGTT
          GCACATACAA AGGGTCCCTC TGTGCGTGGC ATGAGGTAAA GTG--CTTGA
          CTTAATTCTC ACGCCCCCGC CCCCCGCACC GTGCAGGTGG TACCCCC---
          --------CA CTTAGTGCCG AGGGGTAGAG GCTCAGTGAC CCACCCAAGG
          TCACATGTCC AGGTCTGCTG GTCTCAGAGG CCATGCTCTC CTCTTCTGCT
          GCCTTCTCCC ATCCTCCCTC GGTCTCCCT- ---------G GGGTTCCCGG
          GGCTCT---- ---------- ---------- ------CCAG GATCCTGAAG
          CAGTACAGCC ACCCCAACAT CGTGCGTCTC ATCTGTCTTT GACTTGGACC
          TTGTTTATTA TGAACTCTAA TCAAGGCAGG AGATGCAGCA ATTCTACTAA
          TTGCCATGTG GACTCGTGGA AGGGACACTT GTGACCCTTA AGAATCCAGT
          TTGGCTTAGT GTTTGACATT GAATTGGGAA CGCTGTTCCA AGATTTGGAA
          TGCAGCCATG ATCACATTTA CCAAGCTTAC TTCAGTCTGC TTGTCAATAG
          CATGCAAAAA AAAAAAA--- ------TGTT TTGTTTGCCC TTTTGCTTCT
          ACTTTTTTTC AGGGAAGCTG CTAAAGAATG TCGACGTCGA AAGAAAGAAT
          ATGTAAAATG TCTGGAGAGT CGAGTTGCAG TGCTGGAAGT
HARPA016  TGTCATATTC TTCTGCTATG GGCAGCTCGT CTTCACAGTC AAGGAGGTAT
          GGTCCC-ATG CTGGGTGCTG GGGACACAAG CGTTGGTTGG GTTGAGCCCG
          GCTCCTGTTC CAAGGGA--- ---GTCTGGA TAGCAGGCCC TGTGTCCTTG
          CAGGCGGCTG CCCAGCAGCA GGAGTCAGCC ACCACCCAGA AGGCTGAGAA
          GGAGGTCACA CGCATGGTCA TCATCATGGT CATCGCTTTC CTGATCTGTT
          GGGTGCCCTA CGCCAGTGTC GCAGTCGTAA GTTCCGTGCC TTGAGACCCA
          CACCTCCAGG CTTAAATGAT CAAATACTTG AGCACAGATG GAC------G
          GGTTTGTCTT GACGGG-TAG GTTGGCATTC ACAAGGCAGC TGCTGACCTC
          CGATGTGCCT TGGTGACCA- ---CCTCTAA GCTGCCTTCG TGAGCCATCC
          CATTGTGAAT AATCTATTGG AATGATAAAG ATCACCATGC CAGCCAAGGG
          ATGTCGAGGG CTTTGAGATC TGCAAATTGT GTGGACCATA GACGATGCAT
          AACGTGAACA CTGTGAGTCT AATGACCACC TGAAGGAAAT TCTAACACTT
          TTCTCTCTCC CAGGCGGCCG AGGAATGGAA GTATGTTGCA GATCCAGACA
          AGGACTGTGC AACGGTCTGT GCCCACTCTG GGGCCTTAAG GAAACAAAGT
          CCAAAAGTCA CTCTTGAATG TGGACAGAGA GAAGAAAATC AGGGAAAGAA
          AGAGTCTGAA ATCAAGTATG TGCAGGCAGT TCATGCAACT GCAGGCTTTT
          CTGCAGTTGG TCAGAAAGCT AAGAAGCCAG GCAATGATGC CAAATGTAGC
          ATAAAAGGAG GTGCTAGGCT TTGTCAGTCA TCTCAGTTCA GAGGCAAGGA
          AACTGAACTC CTTATTGCAA ATAACCATGG AATTTCCCAA AACCCTTATC
          ATATACCACC ACTTTCTCCC ATCAGATCAT CTGTTAAAAC TCTATGTAAG
          AAAAACCCGT CAGAGGAAAG GTTTGAGCAA CATTCAATGT CACCTGAAAG
          AGCAATGGGA AATGAGAGCG TCATTCAAAG TACAGTGAGC ACAATTAGCC
          AAAATAACAT CAGAGAAAGC ACCTTTAAAG AAGTCAGCTC AAGCAGTGTT
          AATGAAGTAG GTTCCAGTAC TAATGAAGTA GGCTCTAGTA TTAATGAAGT
          AGGTTCCAGT GGTGAAAACA TTCAGGCAGA GCTAGGTGGA AACCGAGGAC
          CTAAATTAAA TGCTATGCTC AGATTAGGTC TTATGCAACC TGAAGTCTAT
          AAGCAAAGCC TTCCTGTAAG TAACTGTAAA CATCCGGAAA TGAAAAGGCA
          AGGAGAAAAT GAAGGCATTT CATACTTCGG TTGCATGAAG GCTGCCCCCA
          TGAAGGAAGC AAACGTCCGA GGACAAGGCA GCTTGGCCTA CCCAGGTGTG
          CGGACCCATG GGACTCTGGA GAGCGTGAAT GGGCCCAAGG CAGGCTCGAG
          AGGCCTGAAT TCCTTGGCTG ACACTTTTGA ACACGTGATA GAAGAGCTGT
          TGGATGAGGA CCAGAAAGTT CGGCCCAATG AAGAGAACAA TAAGGACGCG
          GACTTGTATA CTTCCAGGGT GATGCTCAGT AGTCAAGTGC CTTTGGAGCC
          TCCTCTTCTC TTYCTGCTTG AGGAATACAA AAATTACCTG GATGCTGCAA
          ACATGTCTAT GAGGGTCCGG CGCCACTCTG ACCCCGCCCG CCGTGGGGAG
          CTGAGCGTGT GTGACAGTAT TAGCGAGTGG GTGACAGCGG CGGATAAAAA
          GACTGCAGTG GACATGTCGG GCGGGACGGT CACGGTCCTT GAAAAAGTCC
          CCGTATCGAA AGGCCAACTG AAACAGTACT TCTATGAGAC CAAGTGCAAT
          CCCATGGGTT ACACAAAGGA GGGCTGCAGG GGAACCCAAC TTACAAGTTC
          TTCGAGCAGA TGCAGAACTA GACCCCCGCC ACAGCAGCCT CTGAAGTCGG
          ACAGCA-AAA CCATTGCTTC ACTACCCATC GGTGTTCATT TATAGAATAA
          TGTGGAAA-G AAACAGGCCS TTCCGTTTTA TTATTTACTC ATTATCGCCT
          TTCGACAGCC GTGC---TGT AACACAAGT- -AGATGCCTG AACTTGAATT
          AATATACAAA TCAGCAGTGT ATTCTCTCTC TTTACATTCT GGTCTCTACA
          TTATTAATGG GTTTTGTGTA CTGTAAAGAA CTTAGCTGTA TCAAAC-TAG
          TGCATGAATA GATTCTCTCC TGATTATTTA TCTCGTAGCC CCTTAGCCAG
          TTGTATATTA TTCTTGTGGT TT-GTGACCC AATTAAG-TC CTACTTGAAA
          TAYGCTTTAA GAATCGGTGG GGGATGCTTC GTGTGAACGT GGGAGTGTAG
          CTGCTTCTCT TGCCTACGTA TTCTTTTCCT GATCACTATG CATTT-AAAG
          TT---GAGCA TTTTTACGTA TTCCAAATGA TCTAGAGAA- TTTTTTT-CC
          ATGATTGCGT TTTACTGTAC AGGTTGCTGC TTCTGCTMGA TTTGTGATAT
          AGGAATTACA AGGATACACA TTTACTCCTT TGTTCTCTGC TGGAAACAAT
          GAGAACAGCA CTGAGGCCCA CGTAGGAATA AATGGAGAAG CCAACCTGGA
          TTTCCTCAAC ATTCCTTTGA CAATTCCTGA AATGACTGTA CCTTACACAA
          TGCTCACAAC TCCCCAGGTG AAAGATTTCT CCTTGTGGGA GAAAACAGGC
          TTGAAGGATT TCTTGAAGAC AACAAAGCAA TCATTTGATT TAAGTGTAAA
          GGCCCAGTAT AAGAAAAACA AAGACAAGCA TATCATCCCA ATTCCTTTTT
          ATGCAAAAGA TTTCCAGGTA TTGAGTACCC CAAATGATAT TYTCATTCCA
          GCCATGGGCA ATGTTACCTA TGACTTTTCT TTTAAATCAG GCGTCATCAC
          ACTGAATACC AATGTTGGAC TGTATAACCA GTCAGATATT GTTGCTCATT
          TCCTWACTTC CTCTTCTTCT GTTACTGATG CACTGCAGTA CAAATTAGAG
          GGCACCTCAA GTTTGACRAG GAAAAGAGGC TTGAAGCTAG CCACAGCTTT
          GTCTCTGACT AACAAATTCG TGGAAGGCAA TCATGACAGT ACTATTAGTT
          TGACCAGGAA AAACATGGAG GCATCAGTGA CAACATCTGC AAAAGTCCAA
          ATTCCCATTT TGAGAATGAA TTTCAAGCAA GAACTTAATG GAAATACCAA
          GTCGAAGCCT ACTGTCTCTT CATCCATTGA ATTAACATAC GATCTCAATT
          CCCCTGAACT GTACTCTACT GCCACAGGGA CAGTCAAACA CAAACTCAAC
          TTAGAGAGCC TCACCTCTTA CTTTTCCATT GAGTCATCTA CCAAAGGGGA
          TATCAAGGGT TCAGTACTTT CAAGGGAATA TTCAGGAACT ATTGCCAGTG
          AGGCCAGCAC TTACTTGAAT TCCAAGAGTA CTCGGTCTTC AGTGAAGCTG
          CAAGGGGCTT CCAAAGTTGA TGGAGCACCA CAGAAATGTT ACCTTCCTTT
          CCTGCCAGTT CCGTTCTGTC GTGAGGATGG ACTACATGGT CTACTTCAGC
          TTCTTCACTT GGATTTTTAT CCCCCTGATT GTCATGTGCG CCATCTATCT
          TAACATATTC TACATCATCC GGAACAAACT CAATCAGAAC TTTTCGAGCT
          CCAAAGAGAC AGGTGCATTT TATGGACGGG AGTTCAAGAC GGCCAAGTCT
          CTGTTTCTGG TTCTCTTCCT GTTTGCTTTG TCCTGGCTGC CTTTGTCCAT
          CATCAACTGT ATCACCTACT TTCATGGTGA GGTGTCACAG ATTTTTCTGT
          ACTTGGGCAT TCTGCTCTCC CATGCTATAA TTTTGCTCTC ATATACACCT
          TCCTCTACCT CCATATTTGC AAACCCATTA GAAAAACTTA CCCATAGTAA
          ACACATTCTA GCTTATATAG ATATCCACAT ATTTATCATC GGCAGAATAT
          GTTCAATGCA TGATACATCA ACATAACTAC CTAGTTAATT GATATTTCAT
          ATTTATCCGT GCCTTTGTAC TGTCATATGA TTTCATTGTA ATCATCGACC
          TTATAACGTT TTAATACTCT ATTTCTATAC ATATATTTGT ACGCAAAACT
          TTCACTTTAT GGTGGAGGGT GGATATTCTT CTCTATGGTG TGCAGGCGAC
          GAGCAAACGC GCCTCAGCGT CTTAAACGAT GGGAGTGGTT ATATGCATGC
          TGTTTTATAA TTAAACTGGA CTCACAATTT ATATCCCAAA GACTAAATCC
          CTATGGCTTT TTGCGCACGG AATCGCCATT GGCTCACCTG CTCCTCGCAT
          GAGGCCACCC GTTCGCCTCT CATCAGACAT GTGTGCGGGT TTCTCTATCG
          TTCACCCTAT GACAAAACAC ATCAACATAC CTTGCTGGGC ATACACCTTT
          ACGCATTGGC CTACCAAAGA ATAAAAATAT GCTTTCACTC AGCACTGGCT
          ATATGTACAT GGATAACACC CACTGCTTCT CAATTGACCA GCTTTTAAGC
          ATCTTTATTG TCGGTCATAT CAAACTAAGA GACAGAATCG AAATGGGGCT
          TAAAGTCTCC TTACACACTC TTATGTGGAG TTGCCTACGG ATCCTTCTAC
          GGTTTATCAA GACTATATGA ACGCAAACTC TAACAAGCTG GCCTTTCTAC
          CTGTGCACTC ATACGCGCTA AGACCGATAT TTTTGCCTCT GGCACCCGTT
          AACCATATAT ATAAGAAAAA CCCTCTATAA TCATAACGCT CTTTGGAGAT
          TTGCGGATCT ATTCTAAAAT ACCCACTCAC CCCAATACAT CCTATACTAA
          CTACGCTTAC GTACCTCTGG TTATCTGCCT GACTAACTAC TCCAAACTAA
          CTAATACCTC AAATTTAATT TCAACTCTGG TATTCCACAT ATCACGTAAT
          CCATGTAACT TCGCAGCAAA CTGCTCACCT CTGAATATTG TTGAAAATCT
          CCAATCATTC TATTCAATAA TCTCATTCAT TCAACAAAGG CTATAACTTA
          TTCTTCTTAT ATACCTACCT GCCTATATAT ----AATCCA GATAATTCAT
          GTTAGCAAAT TTTTGCTTAT ATTCCTATGG CTCTGTTACG TCCACTATTC
          TCCTCTTGCT GAGGATATCT TCCTTTGTAT ATACGTACAT CTATAACATT
          ACTTGCAGAT GCCCATATCT CTGTTTGCGC TGGAGCGCTT GGCTTCCTCT
          GTATGTTCAA ACTAGGACGA TAGTCAAACT AACTCTCAAA TTTTTTCTCC
          TATATTTACT TGCAGATACA AACGACTATC GATCACCACA CCATGCTATA
          TCGCTCTCGC TACTTCTAAC AATCGCATAT GCTGACTGCC TATATCTCCA
          ACCCTACACC CCTGTACATC CACAGATTTA CATATATCTA CCGCAATTAC
          TGCAAAAACA TACTGAAAAG TTATTCCATA TATTTATAAA TATTTATTTA
          CATTCCCTCA AATATCTATT ACTTTATTAA CACCTATACC CTTATCTTTT
          CCGAGAGAAC AACAAAGCTG ATCAGACGAC TCTATTATCT TACAGACCTA
          CTTATATACA TGTATTTCAA ATATTAGCCA TAATTCTATA TCAATCGGCC
          AACCTGCAAT CCGACTATCC TCTAGATACA GTTATGCATT TATAAATACC
          TAATGCTCAC TAGATACCAA CTACTAAACA CCTCCTGGCC TATATACCCA
          TATTTAAATA GGGCACGCTG TAGATTCATA TATGGCCATA CAGCTTTGCA
          ACCCTCTATA TGCATAGGGC TGTCTACGGC CCTCGCTAGC AACAATTGAA
          CCTATCCAAC CCCATCGCAC TACCTATCTT TACATTTCTT AGCACAGAGC
          ACTAGCCACA CCTATATTCC ACGCTGCACA CCTATATCGC TACCACCCAC
          ACAAGCCTAT GTGACTTATT TTCAGCGATG AATGTCTTCC TATACACCGA
          GATATACAGC TTCCACTGCA TTCACCCCTC ACTATCGAAA TATCTATATA
          CCCATCCAGA CTATTTCTTT TCTATAGACT ACTCTCTTCC CTTAATCATA
          ATTATATTCC CAAAGTGCAG ATCCATATTC AAACTTAACC CATTCAGAAA
          ACCCTATATA TCACTATACT TATATATACA TTACCCAATC TCTAGACCTC
          ACATAAATGC TTACCTTTAC AAACGCCTGC TCCTCTGTCT ATGCTTTGCT
          CCCACTAAAC TATCGAAAGC AGCCTAGATG GGTTGACCAT GGTCGCCGCT
          CCTTTCATAA TTTTCTGTGC ATACTTTTCT TTGACTGAAT GCCTCTCTCC
          CTCCTGGCTC CAACAAAACT ACACATCTAC ATGCCTTTCT ATTCCTCTGC
          GCAGCTGCTA GATGACGAAA GGCTGATGAC GAAAGATTTA TGTCATGTCT
          RTTGCTGGCA AGAACAGCAA AAAAGTTACT TTTCGCTGCA CGGAGAAAGA
          CTTGGTAGGA GATGTTCCYG AAGCCAGATA TGGTCATTCC ATTGATGTGG
          TGTATAGTCG AGGGAAAAGT ATAGGTGTTC TCTTTGGAGG ACGGTCATAC
          ATTCCTTCTT CCCAAAGAAC CACAGAAAAA TGGAATAGTG TAGCTGACTG
          TCTGCCCCAT GTTTTCTTGG TGGATTTTGA ATTTGGGTGC TCTACATCAT
          ACATACTTCC AGAACTTCAG GATGGGCTAT CTTTTCATGT CTCTATTGCC
          AGAAATGATA CCGTTTATAT TTTAGGAGGA CATTCACTTG CCAATAACAC
          CCGCCCTACC AACCTATACA GAATAAAGGT TGATCTCCCA CTGGGTAGCC
          CAGCTGTGAA TTGCACGGTC TTGCCAATAA CCCCATCTAT ATATATTCAC
          GTATTCGGAC ATATGTCTAC AGTCCATGTT CTACTGATGG TTGAATAAAT
          CTGCATATCC ATCTATAAAA TAACCCCGGC ACGAGCTCAC AATATTCTAC
          CAGCACGCTC ATCTCTATAT GGATATATAA CTATTTTCGG CATGACATTC
          AAATCCAACC ATGCTCGGCT GTACATGCTT GCATAACTGG ATACCCTTCA
          TTTGGTCCGA GTACCAGGAT TCCTTCTCGG ATATCTCTAC TGCAAAATGC
          CCCTTCGTCT TACAATTCCC TCATAACCAA CTCTATACAT GCATGCTCGT
          CTATGGGGTG GGGGCTAACA ACCACTCGAA ATCTGCTATC TCATGCCAAT
          GGTGATGCGT ATCTACTAAA CCACCTATAT CTAACTACAT TAATACATAC
          CTAGACTTAT CTTTATCAAA TCTCACACAC CTTCCTTCAA ACTGAAAACT
          CCCTATACTC CTATCTATCT ATATTCCTGG GGCTCCCCTT TCGGTTGTCC
          AATGATATAT CAGACTACAA AAGAATATAT CTCCACTTAT GCATACGCCT
          CTAACTTATT TAATCGCTTC TAACACACCT ACATTTCCTC GCAAAAATAA
          ATAATGCATT GAAGACAAAA ATATCTCTCC CCCTATATGC TCACATCTCT
          CCATACCCAT ATTTATCTGA TAATTTATAT AAATATTCCT ATGTCCATCT
          CTGCGTGCTT CTACTTGTGA CGAAGTCTGG TAATCACTCG AAGGCCAAAT
          GTGGCCTAGG CTCTCACCAT GCGAGCGTAA CTTTACAAGA CCCTCGCCCT
          ACTCTCACAC ATTTATATGC CCATCTGCCT GCTTGCCTAC ATTGGTCCCT
          CCATCCTACC CTATAAATAA TTGGGTCTTT ATCTGCATTC AGCTGCGTTA
[truncated: 821,509 more chars]
