# Supplementary material for: On simulated annealing phase transitions in phylogeny reconstruction
Source: Mol Phylogenet Evol. 2016 Aug;101:46–55. doi: 10.1016/j.ympev.2016.05.001 (PMC4912009; doi:10.1016/j.ympev.2016.05.001)
Supplement: Supplementary data 3 [file mmc3.zip › matrices/rabosky_6genes_concatenated.phy]

238 5373
AGRESP001 ---------------GTTTTGGTCCTAAACTT-GCCCTTG-TTTTTTACTAAAATTATACAT-GCAAGCCTCCACACACCAG-TGAGAATGCCCAAAT---A-CCCCTG-AACAGCGAACC-GGAGCAGGCATCAGGATACAACAC-TACA-TT-TTAGCCAACGACGCCTTGCA-CATGCCACA-CCCACACGGGCTTT-CAGCAGTAATTAACATTAAG-ACATGAGCG------AAAGCTCGACTTAGTTATGGTAAA-C-A-TGGTCGGTAAATTTCGTGCCAGCCACCGCGGTTATACGAAAGACCAGAAACAA-CGG-CC-CGCGGCGTAAAGCGTGACT--AGAGA-AC-TAACCCAT--TTA--GAGG-AGAACGGCCGCCAAGCAGTAAAATACCAACGCACGCCAGAATCAC-ACAA------CCGCCCCTA-A---------CACTACTTTA-CCTCACGAAAGCTAAGAGACAAACTGGGATTAGATACCCCACTATGCTTAGCCCTAAACACAAACAGTA-A-AA-ACACAATACTGTTCGCCAGAGAACTACAAACGAAAAGCTTAAAACTCTAAGGACTTGGCGGTGCTTCAAACCAACCTAGAGGAGCCTGTCCTATAATCGATACCCCGCGTTTCACCTTACCCCTCCTAGCC-AAC-CAGCCTATATACCGCCGTCGTCAGCCTACCTTGTGAAAGAA-CAAAAGTAGGCAAAAAAG-TT-TTTAACTAATACGTCAGGTCAAGGTGTAGCACACG-GAGGGGCAGAGATGGGCTACATTTTCCCA--AAGCGAAAATACAGACGG-TGAACTGAAACA-CACAC-CTGAAGGCGGATTTAGCAGTAAA-A--T-AACCAA-GAATAGTCA-TTTT-AAACCTGCTCTGAA-GCGCGCACACACCGCCCGTCACCCTCATCA-CAT-GTCTAACA---------ACAC-----------------NNNNNNNNNNNNNNNNNNNNNNNNNNNNNNNNNNNNNNNNNNNNNNNNNNNNNNNNNNNNNNNNNNNNNNNNNNNNNNNNNNNNNNNNNNNNNNNNNNNNNNNNNNNNNNNNNNNNNNNNNNNNNNNNNNNNNNNNNNNNNNNNNNNNNNNNNNNNNNNNNNNNNNNNNNNNNNNNNNNNNNNNNNNNNNNNNNNNNNNNNNNNNNNNNNNNNNNNNNNNNNNNNNNNNNNNNNNNNNNNNNNNNNNNNNNNNNNNNNNNNNNNNNNNNNNNNNNNNNNNNNNNNNNNNNNNNNNNNNNNNNNNNNNNNNNNNNNNNNNNNNNNNNNNNNNNNNNNNNNNNNNNNNNNNNNNNNNNNNNNNNNNNNNNNNNNNNNNNNNNNNNNNNNNNNNNNNNNNNNNNNNNNNNNNNNNNNNNNNNNNNNNNNNNNNNNNNNNNNNNNNNNNNNNNNNNNNNNNNNNNNNNNNNNNNNNNNNNNNNNNNNNNNNNNNNNNNNNNNNNNNNNNNNNNNNNNNNNNNNNNNNNNNNNNNNNNNNNNNNNNNNNNNNNNNNNNNNN--------CCATGAAATGATTGAATTAGGGGTCATTAACCTCAAGGATACCACATCT-AAGGTAAGCCCCT----CTTGTCAAGTTTCCTAAATGGA-----AAAGGATAGGA--TGTGT--GGT-----ATCGGT--TGCCT------TAGTC--TTCT-ATT--TTGAAGGC----T----------GGAG-TATT------GTAACT-----------------------------------------------TAC----------CCTAGAATTTGGTAGTCC--------TCC-----TAACTC--CAG-TTTTGCT--CTCTAGTCACCAAT-------------ATTTAGCTTTGTATT-------TTAGG----CCAGTA----------------------------TTTCTG------ATT-------------------GCCCAATTTGCTGAC-TTTTGCCTTCTATGGAAATTATTT-TAT-----TATA-----TTCCCTATG-------GGATACTG----GCTCTATGAGGATGCAAATGAG-----GAATGG----AGAGGCTATGTTTCCTT-TTGAAACTTGGTGGACATGTAGATGAATTGTGGG-AAATGAC-----TAGCTTTAGTCAGTC-TTCATGCA-----TGAT----CC-----T--AGGTCTAATATAATGAAGCTGGAAACTTGT-AATTGCGAAA-TCAATGTGCAGGACTC-----AAGACCATACTTC-----TGA--AAG-TCTCATCTAGG---TCTTATCT-----------C---------------ATGACACACAACCTGCGGAAAACCCACCCAATCCTAAAAATCGTAAACAACTCATTCATCGACCTACCCTCTCCATCAAACATCTCTGCCTGATGAAATTTTGGGTCCCTACTAGGACTCTGCCTAGTCGTACAGGTACTCACAGGGCTATTCCTAGCAATACACTACACAGCAGACATCTCATCAGCATTTTCATCCGTTGCCCACATCTGTCGCGACGTACAGTACGGCTGACTAATCCGAAACCTCCACGCAAACGGGGCTTCCATATTCTTTATTTGCCTTTATCTTCACATCGGTCGAGGACTATACTACGGCTCCTATATATTTAAAGAAACATGAAACATTGGGGTAATCCTTCTGCTTCTTGTCATAGCAACTGCCTTCGTCGGCTACGTCCTCCCATGAGGACAAATATCCTTCTGAGGTGCCACTGTAATTACAAACCTACTTTCAGCAATCCCGTACATCGGCACCAATCTCGTAGAGTGAATTTGAGGTGGATTTTCAGTTGACAACGCCACCTTAACCCGATTTTTTACATTTCACTTTCTTCTACCATTTGCCATCATGGGTGCCTCAATACTACACCTATTATTCCTTCACGAAACTGGTTCAAATAACCCAACAGGACTTCCCTCTAACACAGACAAAATCCCATTCCACCCATACTTCTCATACAAAGACCTCCTTGGAGCAACGCTATTCCTCATAGTCTTGTTATCTTTAGCCTTATTTTCACCAAACCTACTTGGAGACCCAGAAAACTTCACCCCAGCAAACCCCCTAGTTACCCCTCCACATATTAAACCAGAATGGTACTTCCTATTTGCATACGCCATCCTCCGATCTATTCCAAACAAACTCGGGGGCGTCCTAGCCCTTCTATTCTCAATTATCATTCTAATAGTCGTCCCAATACTTCATACGTCAAAACAACGAGGAAATGCATTTCGACCTATTTCACAGGCCCTATTCTGAACCCTTGTATCTAACATCATTATTCTAACATGAATCGGCGGCCAACCAGTAGAAGACCCCTTCATTATTATTGGCCAAATCGCATCAACCACATACTTCATCATCTTCTTAATCCTAATGCCAGCAGTAGCAAAAATAGAAAACACACTAATAAAATGATAANNNNNNNNNNNNNNNNNNNNNNNNNNNNNNNNNNNNNNNNNNNNNNNNNNNNNNNNNNNNNNNNNNNNNNNNNNNNNNNNNNNNNNNNNNNNNNNNNNNNNNNNNNNNNNNNNNNNNNNNNNNNNNNNNNNNNNNNNNNNNNNNNNNNNNNNNNNNNNNNNNNNNNNNNNNNNNNNNNNNNNNNNNNNNNNNNNNNNNNNNNNNNNNNNNNNNNNNNNNNNNNNNNNNNNNNNNNNNNNNNNNNNNNNNNNNNNNNNNNNNNNNNNNNNNNNNNNNNNNNNNNNNNNNNNNNNNNNNNNNNNNNNNNNNNNNNNNNNNNNNNNNNNNNNNNNNNNNNNNNNNNNNNNNNNNNNNNNNNNNNNNNNNNNNNNNNNNNNNNNNNNNNNNNNNNNNNNNNNNNNNNNNNNNNNNNNNNNNNNNNNNNNNNNNNNNNNNNNNNNNNNNNNNNNNNNNNNNNNNNNNNNNNNNNNNNNNNNNNNNNNNNNNNNNNNNNNNNNNNNNNNNNNNNNNNNNNNNNNNNNNNNNNNNNNNNNNNNNNNNNNNNNNNNNNNNNNNNNNNNNNNNNNNNNNNNNNNNNNNNNNNNNNNNNNNNNNNNNNNNNNNNNNNNNNNNNNNNNNNNNNNNNNNNNNNNNNNNNNNNNNNNNNNNNNNNNNNNNNNNNNNNNNNNNNNNNNNNNNNNNNNNNNNNNNNNNNNNNNNNNNNNNNNNNNNNNNNNNNNNNNNNNNNNNNNNNNNNNNNNNNNNNNNNNNNNNNNNNNNNNNNNNNNNNNNNNNNNNNNNNNNNNNNNNNNNNNNNNNNNNNNNNNNNNNNNNNNNNNNNNNNNNNNNNNNNNNNNNNNNNNNNNNNNNNNNNNNNNNNNNNNNNNNNNNNNNNNNNNNNNNNNNNNNNNNNNNNNNNNNNNNNNNNNNNNNNNNNNNNNNNNNNNNNNNNNNNNNNNNNNNNNNNNNNNNNNNNNNNNNNNNNNNNNNNNNNNNNNNNNNNNNNNNNNNNNNNNNNNNNNNNNNNNNNNNNNNNNNNNNNNNNNNNNNNNNNNNNNNNNNNNNNNNNNNNNNNNNNNNNNNNNNNNNNNNNNNNNNNNNNNNNNNNNNNNNNNNNNNNNNNNNNNNNNNNNNNNNNNNNNNNNNNNNNNNNNNNNNNNNNNNNNNNNNNNNNNNNNNNNNNNNNNNNNNNNNNNNNNNNNNNNNNNNNNNNNNNNNNNNNNNNNNNNNNNNNNNNNNNNNNNNNNNNNNNNNNNNNNNNNNNNNNNNNNNNNNNNNNNNNNNNNNNNNNNNNNNNNNNNNNNNNNNNNNNNNNNNNNNNNNNNNNNNNNNNNNNNNNNNNNNNNNNNNNNNNNNNNNNNNNNNNNNNNNNNNNNNNNNNNNNNNNNNNNNNNNNNNNNNNNNNNNNNNNNNNNNNNNNNNNNNNNNNNNNNNNNNNNNNNNNNNNNNNNNNNNNNNNNNNNNNNNNNNNNNNNNNNNNNNNNNNNNNNNNNNNNNNNNNNNNNNNNNNNNNNNNNNNNNNNNNNNNNNNNNNNNNNNNNNNNNNNNNNNNNNNNNNNNNNNNNNNNNNNNNNNNNNNNNNNNNNNNNNNNNNNNNNNNNNNNNNNNNNNNNNNNNNNNNNNNNNNNNNNNNNNNNNNNNNNNNNNNNNNNNNNNNNNNNNNNNNNNNNNNNNNNNNNNNNNNNNNNNNNNNNNNNNNNNNNNNNNNNNNNNNNNNNNNNNNNNNNNNNNNNNNNNNNNNNNNNNNNNNNNNNNNNNNNNNNNNNNNNNNNNNNNNNNNNNNNNNNNNNNNNNNNNNNNNNNNNNNNNNNNNNNNNNNNNNNNNNNNNNNNNNNNNNNNNNNNNNNNNNNNNNNNNNNNNNNNNNNNNNNNNNNNNNNNNNNNNNN
ALACA3002 ---------------GTTTTGGTCCTAAACTT-GCCCTTG-TTTTCTACCAAAATTATACAT-GCAAGCCTCCACACACCAG-TGAGAATGCCCACAC---A-CCCCTA-AACAGCAAACC-GGAGCAGGCATCAGGATACAACAT-CACA----TTAGCCAAGGACGCCTTGCA-CATGCCACA-CCCACACGGGCTTT-CAGCAGTAATTAACATTAAG-ATATGAGCG------AAAGCTCGACTTAGTTATGGTATA-T-A-TGGTCGGTAAATTTCGTGCCAGCCACCGCGGTTATACGAAAGACCAAAAACAA-CGG-CC-CACGGCGTAAAGCGTGACT--AGAGA-A-CTAATCCAC--CTA--GAGG-AGAACAGCCGCCAAGTAGTAAAACACCGACGCACGCCAGAATCACTACAG------CCGCCTCTA-A---------TATTTCTTCA-CCTCACGAAAGCTAAGAAACAAACTGGGATTAGATACCCCACTATGCTTAGCCCTAAACATAGACAGTA-A-AA-ACACAATACTGTTCGCCAGAGAACTACAAATGAAAAGTTTAAAACTCCAAGGACTTGGCGGTGCTTCAAACCAACCTAGAGGAGCCTGTCCTATAATCGATACCCCACGCTTTACCTTACCTCTCCTAGCC-TAATCAGCCTATATACCGCCGTCGTCAGCCTACCTTATGAAAGAACCAAAAGTAAGCAAAAAAG-TC-AATGACTAATACGTCAGGTCAAGGTGTAGCACACG-GAGAGGCAGAGATGGGCTACATTTTCCCG--AAGCGAAAATACAAATGG-TGGACTGAAACA-CACAC-CTGAAGGCGGATTTAGCAGTAAA-A--T-GACTAA-GAATAGCCA-TTTT-AAACCTGCTCTGAA-GCGCGCACACACCGCCCGTCACCCTCATCA-CAT-GTTTCACG------------------------------NNNNNNNNNNNNNNNNNNNNNNNNNNNNNNNNNNNNNNNNNNNNNNNNNNNNNNNNNNNNNNNNNNNNNNNNNNNNNNNNNNNNNNNNNNNNNNNNNNNNNNNNNNNNNNNNNNNNNNNNNNNNNNNNNNNNNNNNNNNNNNNNNNNNNNNNNNNNNNNNNNNNNNNNNNNNNNNNNNNNNNNNNNNNNNNNNNNNNNNNNNNNNNNNNNNNNNNNNNNNNNNNNNNNNNNNNNNNNNNNNNNNNNNNNNNNNNNNNNNNNNNNNNNNNNNNNNNNNNNNNNNNNNNNNNNNNNNNNNNNNNNNNNNNNNNNNNNNNNNNNNNNNNNNNNNNNNNNNNNNNNNNNNNNNNNNNNNNNNNNNNNNNNNNNNNNNNNNNNNNNNNNNNNNNNNNNNNNNNNNNNNNNNNNNNNNNNNNNNNNNNNNNNNNNNNNNNNNNNNNNNNNNNNNNNNNNNNNNNNNNNNNNNNNNNNNNNNNNNNNNNNNNNNNNNNNNNNNNNNNNNNNNNNNNNNNNNNNNNNNNNNNNNNNNNNNNNNNNNNNNNNNNNNNNNNNNNNN--------CCATGAAATGATTGAATCTGGGGTCATCAACCTCAAGGATACCACATCT-AAGGTAAGCCCCT----CTTGTCAAGTTTCCTAAATGGA-----AAAGGATAGGA--TGTGT--GGT-----ATCGGT--TGCCT------TAGTC--TCCT-ATT--TTGAAGGC----T----------GGAG-TATT------GTAACT-----------------------------------------------TAC----------CCTAGAATTTGGTAGTCC--------TCC-----TAACTC--CAG-TTTTGCT--TTCTAGTCACCAAT-------------ATTTAGCTTTGTATT-------TTAGG----CCAGTA----------------------------TTTCTG------ATC-------------------GCCCAATTTGCTGAC-TTTTGCCTTCTATGGAAATTATTT-TAT-----TGTA-----TTCCCTGTG-------AGATACTG----GCTCTATAAGGATGCAAATGAG-----GAATGG----AGAGGCTGTGTTTCCTT-TTGAAACTTGGTGGAAATGTAGATGAATTGTGGG-AAATGAC-----TAGCTTTAGTCAGTC-TTCATGCA-----TGAT----CC-----T--AGGTC-----TAATGAAGCTGGAAACTTAT-AATTGCAAAA-TCAATGTGCAGGACTC-----AAGACCATACTTT-----TCA--AAG-TCTCATCTAGGTCGACTTATCC-----------C---------------ATGACACACAACCTACGAAAAACACACCCAATCCTAAAAATCGTAAACAGCTCGTTCATCGACCTCCCCTCTCCATCAAACATCTCTGCCTGATGAAACTTCGGATCACTACTAGGCCTCTGCCTCATTATCCAGGTATTAACAGGACTATTCCTGGCAATACACTACACAGCAGATATTTCATCAGCATTCTCATCTGTCGCCCACATCTGCCGAGATGTGCAGTACGGCTGATTAATCCGAAACCTTCACGCAAACGGAGCCTCCATATTCTTTATTTGCCTCTACCTTCACATTGGACGGGGCCTATACTACGGCTCCTATATATTTAAAGAAACATGAAACATTGGGGTTGTCCTCCTACTCCTTGTTATGGCGACTGCCTTCGTAGGCTACGTACTTCCATGAGGACAGATATCCTTCTGAGGTGCCACCGTAATTACAAACCTACTCTCAGCAATCCCATACATCGGCACAAGCCTTGTCGAATGAATCTGAGGTGGGTTTTCAGTTGACAATGCCACACTAACCCGATTTTTCACATTTCACTTCCTTCTGCCCTTTGCCATCATAGGAGCCTCAATGCTTCACCTCTTATTTCTTCACGAAACAGGATCAAATAACCCAACTGGTCTCGCCTCAAACACGGACAAAATCCCATTCCACCCATACTACTCATACAAAGACCTCTTAGGCGCAACACTATTCCTCATAGTACTGTTAACCCTAGCCTTGTTTTCACCAAACTTACTCGGAGACCCAGAAAACTTCACCCCAGCAAACCCGCTAGTCACCCCACCACATATCAAGCCGGAGTGGTACTTCTTATTTGCGTACGCCATCCTCCGGTCAATCCCAAACAAACTGGGCGGTGTCTTAGCCCTCCTGTTCTCAATTCTTATCCTAATGCTTGTCCCAATACTTCATACATCCAAACAACGAGGAAACGCATTCCGACCCTTCTCACAAGCCCTCTTCTGAGCTTTGGTGTCAAATATTATTATTTTAACATGAATTGGCGGCCAACCAGTAGAAGACCCGTTCATCATTATTGGCCAAATCGCATCAACCACATACTTCATCATCTTCTTAATTCTAATACCAGCAGTAGCAAAAATAGAAAACTCCCTGATAAAATGATAGNNNNNNNNNNNNNNNNNNNNNNNNNNNNNNNNNNNNNNNNNNNNNNNNNNNNNNNNNNNNNNNNNNNNNNNNNNNNNNNNNNNNNNNNNNNNNNNNNNNNNNNNNNNNNNNNNNNNNNNNNNNNNNNNNNNNNNNNNNNNNNNNNNNNNNNNNNNNNNNNNNNNNNNNNNNNNNNNNNNNNNNNNNNNNNNNNNNNNNNNNNNNNNNNNNNNNNNNNNNNNNNNNNNNNNNNNNNNNNNNNNNNNNNNNNNNNNNNNNNNNNNNNNNNNNNNNNNNNNNNNNNNNNNNNNNNNNNNNNNNNNNNNNNNNNNNNNNNNNNNNNNNNNNNNNNNNNNNNNNNNNNNNNNNNNNNNNNNNNNNNNNNNNNNNNNNNNNNNNNNNNNNNNNNNNNNNNNNNNNNNNNNNNNNNNNNNNNNNNNNNNNNNNNNNNNNNNNNNNNNNNNNNNNNNNNNNNNNNNNNNNNNNNNNNNNNNNNNNNNNNNNNNNNNNNNNNNNNNNNNNNNNNNNNNNNNNNNNNNNNNNNNNNNNNNNNNNNNNNNNNNNNNNNNNNNNNNNNNNNNNNNNNNNNNNNNNNNNNNNNNNNNNNNNNNNNNNNNNNNNNNNNNNNNNNNNNNNNNNNNNNNNNNNNNNNNNNNNNNNNNNNNNNNNNNNNNNNNNNNNNNNNNNNNNNNNNNNNNNNNNNNNNNNNNNNNNNNNNNNNNNNNNNNNNNNNNNNNNNNNNNNNNNNNNNNNNNNNNNNNNNNNNNNNNNNNNNNNNNNNNNNNNNNNNNNNNNNNNNNNNNNNNNNNNNNNNNNNNNNNNNNNNNNNNNNNNNNNNNNNNNNNNNNNNNNNNNNNNNNNNNNNNNNNNNNNNNNNNNNNNNNNNNNNNNNNNNNNNNNNNNNNNNNNNNNNNNNNNNNNNNNNNNNNNNNNNNNNNNNNNNNNNNNNNNNNNNNNNNNNNNNNNNNNNNNNNNNNNNNNNNNNNNNNNNNNNNN----------------------------------------ACTAGGCGGATACGGAATCATCCGAATCACCCCAATTCTCAACCCACTAACTACAAATATGTACTACCCATTCATTATCCTAGCCACATGAGGAATCATCATAACAAGCACCATCTGCCTACGACAAACAGACCTAAAATCACTAATCGCTTACTCCTCAGTAAGCCACATAGGCTTGGTTGTAGCCGCCGCAATAATTCAAACACAGTGAAGCCTGACAGGCGCAATCGTATTAATAGTTGCCCACGGACTTACCTCTTCAATACTATTCTGCTTAGCAAATACAAGCTATGAACGAACACACAGCCGAACACTCCTATTAGCACGAGGACTTCAACTCATTCTCCCACTAATAACATCCTGATGACTCCTGGCAAACCTAATAAACATAGCCCTCCCACCAACAA-TTAACATCACAGGAGAACTACTAATTATAACCTCAACATTTAATTGATCCTACCTAACACTAATAATGACAGGCCTAGGAACCCTGTTAACAGCATCCTACTCACTACACATATTCCTAATAACACAACGTGGGAAACTGCCAACAAACCTGGCCCAAATAGACCCAACACACACACGAGAACACCTACTAATGGCCCTCCACACCATACCAATACTACTA-CTAATACTAAAACCACAACTAATTATAGGCCCCTTCTCCTGTTAA--------------------------------------------------------------------------------------------------------------------------------------------------------------------------------
ALLEW1003 ---------------GTTTTGGTCCTAAACTT-GCCCTTG-TTTTTTACCAAAATTATACAT-GCAAGCCTCCACACACCAG-TGAGAATGCCCACAC---A-CCCCTA-AACAGCGAACC-GGAGCAGGCATCAGGATACAACAC-CACA-A--TTAGCCAAGAACGCCTTGCA-CATGCCACA-CCCACACGGGCTTA-CAGCAGTAATCAACATTAAG-ACATGAGCG------AAAGCTCGACTTAGTTATGGTATA-C-A-TGGTCGGTAAATTTCGTGCCAGCCACCGCGGTTATACGAAAGACCAAAAACAA-CGG-CC-TACGGCGTAAAGCGTGACT--AGAGA-A-CTAAAACAAC-TTA--GAGG-AAAACGGCCGCCAAGTAGTAAAACGCCCATGCACCCCAGAATCACAACAA------CCGCCTCTA-A---------TACAACTCTA-CCTCACGAAAGCTAAGAAACAAACTGGGATTAGATACCCCACTATGCTTAGCCCTAAACATAGACAGTA-A-AA-ACACAACACTGTTCGCCAGAGAACTACAAACGAAAAGCTTAAAACTCTAAGGACTTGGCGGTGCTTCAAACCAACCTAGAGGAGCCTGTCCTATAATCGATACCCCACGTTTCACCCAACCCCTCCTAGCC-AAA-CAGCCTATATACCGCCGTCGTCAGCCTACCTTATGAAAGAA-ACAAAGTAGGCACAAAAG-TT-AGTGACTAATACGTCAGGTCAAGGTGTAGCATACG-GAGGGGCAGAGATGGGCTACATTTTCCCA--AAGAGAAAACACAAATGG-TGAACTGAAACA-CACAC-CTGAAGGCGGATTTAGCAGTAAA-A--T-AACTAA-GAGTGGTCA-TTTT-AAACCTGCTCTGAA-GCGCGCACACACCGCCCGTCACCCTCATCA-CAT-------G-------------------------------NNNNNNNNNNNNNNNNNNNNNNNNNNNNNNNNNNNNNNNNNNNNNNNNNNNNNNNNNNNNNNNNNNNNNNNNNNNNNNNNNNNNNNNNNNNNNNNNNNNNNNNNNNNNNNNNNNNNNNNNNNNNNNNNNNNNNNNNNNNNNNNNNNNNNNNNNNNNNNNNNNNNNNNNNNNNNNNNNNNNNNNNNNNNNNNNNNNNNNNNNNNNNNNNNNNNNNNNNNNNNNNNNNNNNNNNNNNNNNNNNNNNNNNNNNNNNNNNNNNNNNNNNNNNNNNNNNNNNNNNNNNNNNNNNNNNNNNNNNNNNNNNNNNNNNNNNNNNNNNNNNNNNNNNNNNNNNNNNNNNNNNNNNNNNNNNNNNNNNNNNNNNNNNNNNNNNNNNNNNNNNNNNNNNNNNNNNNNNNNNNNNNNNNNNNNNNNNNNNNNNNNNNNNNNNNNNNNNNNNNNNNNNNNNNNNNNNNNNNNNNNNNNNNNNNNNNNNNNNNNNNNNNNNNNNNNNNNNNNNNNNNNNNNNNNNNNNNNNNNNNNNNNNNNNNNNNNNNNNNNNNNNNNNNNNNNNNNN--------CCATGAAATGATTGAATCTGGGGTCATTAACCTCAAGGATACCACATCT-AAGGTAAGCTCCT----CTTGTCAAGTTTCCTAAATGGA-----AAAGGATAGGA--TGTGT--GGT-----ATCGGT--TGCCT------TAGTC--TCCT-ATT--TTGAAGGC----T----------GGAG-TATT------GTAACT-----------------------------------------------TAC----------CCTAGAATTTGGTAGTCC--------TCC-----TAACTC--CAG-TTTTGCT--CTCTAGTCACCAAT-------------ATTTAGCTTTGTATT-------TTAGG----CCAGTA----------------------------TTTCTG------ATC-------------------AACGAATTTGCTGAC-TTTTGCCTTCTATGGAAATTATTT-TAT-----TATA-----TTCTCTGTG-------AGATACTG----GCTCTATGAGGATGCAAATGAG-----GAATGG----AAAAGTTGTGTTTCCTT-TTGAAACTTGGTGGAAATGTAGATGAATTGTGGG-AAATGAC-----TAGCTTTAGTCAGTC-TTCATGCA-----TGAT----CC-----T--AGGTC-----TAATGAAGCTGGAAACTTGT-AATTGCAAAA-TCAATGTGCAGGACTC-----AAGACCATACTTT-----TCA--AAG-TCTCATCTAGGTCTTCTTATCC-----------C---------------ATGACACACAACCTACGAAAAACCCACCCCATTCTAAAAATCGTAAACAGCTCATTCATCGACCTGCCATCCCCATCAAATATTTCCGCCTGATGAAATTTTGGGTCACTGCTAGGCCTCTGCCTAATCATCCAAGTATTAACAGGGCTATTCCTAGCAATACACTATACCGCAGACATCTCATCAGCATTCTCATCTGTTGCCCACATCTGCCGAGACGTCCAATACGGCTGACTAATTCGTAATCTCCACGCAAACGGAGCCTCCATGTTTTTTATTTGCTTATACCTCCACATCGGACGAGGGTTATACTATGGCTCCTACATATTTAAAGAAACTTGAAATATTGGTGTAATCCTCCTCCTCCTTGTTATGGCCACTGCCTTCGTAGGCTACGTACTCCCATGGGGACAAATATCCTTCTGGGGCGCCACCGTAATTACAAACCTCCTGTCAGCAATCCCATACATTGGCACGAGCCTTGTTGAATGGGTTTGGGGTGGGTTTTCAGTCGACAATGCCACCCTAACCCGATTTTTTACGTTTCACTTCCTATTACCCTTTGCCATCATGGGGGCCTCAATACTACACCTGCTATTCCTTCACGAAACAGGGTCAAATAACCCCACCGGACTGGCCTCAAACACAGACAAAATCCCATTCCACCCATACTACTCATACAAAGACCTCCTAGGGGCAACACTTTTCCTCCTAGTACTACTATCACTTGCCCTGTTCTCACCAAACCTGCTTGGCGACCCAGAAAACTTCACCCCAGCAAACCCCTTGGTTACCCCACCACACATCAAGCCGGAGTGGTACTTCCTATTCGCATACGCCATTCTTCGATCAATTCCAAACAAACTTGGCGGAGTCTTAGCCCTCCTATTTTCAATCCTTATCCTAATATTCGTCCCAATACTCCACACATCAAAACAACGAGGTAACGCATTTCGGCCCCTCTCGCAGACCCTATTCTGAGCCTTGGTATCAAACATCATTATTCTAACATGAATCGGGGGCCAACCAGTAGAAGACCCGTTCATTATCATTGGCCAAGTCGCATCAATCACATACTTCATTATCTTCCTAATTCTAATGCCAGCAGTAGCAAAAATAGAAAACTCACTAATAAAATGATAANNNNNNNNNNNNNNNNNNNNNNNNNNNNNNNNNNNNNNNNNNNNNNNNNNNNNNNNNNNNNNNNNNNNNNNNNNNNNNNNNNNNNNNNNNNNNNNNNNNNNNNNNNNNNNNNNNNNNNNNNNNNNNNNNNNNNNNNNNNNNNNNNNNNNNNNNNNNNNNNNNNNNNNNNNNNNNNNNNNNNNNNNNNNNNNNNNNNNNNNNNNNNNNNNNNNNNNNNNNNNNNNNNNNNNNNNNNNNNNNNNNNNNNNNNNNNNNNNNNNNNNNNNNNNNNNNNNNNNNNNNNNNNNNNNNNNNNNNNNNNNNNNNNNNNNNNNNNNNNNNNNNNNNNNNNNNNNNNNNNNNNNNNNNNNNNNNNNNNNNNNNNNNNNNNNNNNNNNNNNNNNNNNNNNNNNNNNNNNNNNNNNNNNNNNNNNNNNNNNNNNNNNNNNNNNNNNNNNNNNNNNNNNNNNNNNNNNNNNNNNNNNNNNNNNNNNNNNNNNNNNNNNNNNNNNNNNNNNNNNNNNNNNNNNNNNNNNNNNNNNNNNNNNNNNNNNNNNNNNNNNNNNNNNNNNNNNNNNNNNNNNNNNNNNNNNNNNNNNNNNNNNNNNNNNNNNNNNNNNNNNNNNNNNNNNNNNNNNNNNNNNNNNNNNNNNNNNNNNNNNNNNNNNNNNNNNNNNNNNNNNNNNNNNNNNNNNNNNNNNNNNNNNNNNNNNNNNNNNNNNNNNNNNNNNNNNNNNNNNNNNNNNNNNNNNNNNNNNNNNNNNNNNNNNNNNNNNNNNNNNNNNNNNNNNNNNNNNNNNNNNNNNNNNNNNNNNNNNNNNNNNNNNNNNNNNNNNNNNNNNNNNNNNNNNNNNNNNNNNNNNNNNNNNNNNNNNNNNNNNNNNNNNNNNNNNNNNNNNNNNNNNNNNNNNNNNNNNNNNNNNNNNNNNNNNNNNNNNNNNNNNNNNNNNNNNNNNNNNNNNNNNNNNNNNNNNNNNNNNNNNNNNNNNNNNNNNN----------------------------------------ACTAGGGGGGTTTGGAATCATTCGAATCACCCCAATTCTCAACCCCCTAACCACAAATATATACTACCCATTTATTGTATTGGCCACATGGGGGATCATCATAACAAGCTCTATCTGCCTACGACAGACAGACCTAAAATCACTAATCGCTTACTCATCAGTAAGCCACATAGGCCTGGTTGTAGCCGCCACAATAATCCAAACACAATGAAGTCTCACAGGCGCAATTGTACTAATAGTCGCCCACGGGCTTACTTCTTCAATACTATTCTGCCTAGCAAATACAAACTATGAACGAACACACAGCCGAACGCTCCTACTAGCACGGGGACTTCAACTTATTCTTCCACTGATAACATCCTGATGACTCCTAGCAAACCTAATAAACATAGCACTGCCGCCAACAA-TCAACATCACAGGAGAACTATTAATCATAACATCAACATTCAACTGATCATACCCAACACTAATCATAACAGGCCTTGGAACCCTGCTTACAGCAGCATACTCACTACACATGTTCCTAATAACACAACGAGGCAAACTACCAACACACTTAGCCAAAACAAACCCAACACATACTCGAGAACACCTACTAATAACCCTGCACGCCGTACCAATACTGCTC-CTAATACTAAAACCACAACTAATCATGGGCCCATTCTCCTGTTAA--------------------------------------------------------------------------------------------------------------------------------------------------------------------------------
ALLOA5004 ---------------GTTTTGGTCCTAAACTT-GCCCTTG-TTTTTTATCAAAATTATACAT-GCAAGCCTCCACACACCAG-TGAGAATGCCCACAC---A-CCCCTA-AACAGCAAACC-GGAGCAGGCATCAGGATACAACAC-CAAT--ATTTAGCCAACGACGCCTTGCG-CACGCCACA-CCCACACGGGCTTT-CAGCAGTAATTAACATTAAA-ACATGAGCG------AAAGCTCGACTTAGTTATGATATT-C-A-TGGTCGGTAAATTTCGTGCCAGCCACCGCGGTTATACGAAAGACCAAAAACAA-CGG-CC-CCCGGCGTAAAGCGTGACT--AAAGA-A-CAGACCCACC-CTA--GAGG-AGAACGCCTGCCAAGTAGTAAAACACCCACGCACGCTAGAATCACAACAA------CCACCTCTA-G---------TATCACTTTA-CCTCACGAAAGCTAAGAAACAAACTGGGATTAGATACCCCACTATGCTTAGCCCTAAACATAGACAG-T-A-AAAACACAAAACTGTTCGCCAGAGAACTACGAACGAAAAGCTTAAAACTCCAAGGACTTGGCGGTGCTTCAAACCAACCTAGAGGAGCCTGTCCTATAATCGATACCCCACGTTTTACCTCACCCCTTCTAGCC-AAA-CAGCCTATATACCGCCGTCGTCAGCCTACCTTATGAAAGAA-GCAAAGTAAGCAAAAAAG-TT-AATAACTAGCACGTCAGGTCAAGGTGTAGCACACG-GAGGGGCAGAGATGGGCTACATTTTCTCA--GTGAGAAAATACGAATAG-TGAATTGAAACA-CACAC-CTGAAGGCGGATTTAGCAGTAAA-A--C-AACCAA-GAATAGTTG-TCTT-AAACCTGCTCTGAA-GCGCGCACACACCGCCCGTCACCCTCATCA-CAT-GTACCACAAAATAAG-----------------------NNNNNNNNNNNNNNNNNNNNNNNNNNNNNNNNNNNNNNNNNNNNNNNNNNNNNNNNNNNNNNNNNNNNNNNNNNNNNNNNNNNNNNNNNNNNNNNNNNNNNNNNNNNNNNNNNNNNNNNNNNNNNNNNNNNNNNNNNNNNNNNNNNNNNNNNNNNNNNNNNNNNNNNNNNNNNNNNNNNNNNNNNNNNNNNNNNNNNNNNNNNNNNNNNNNNNNNNNNNNNNNNNNNNNNNNNNNNNNNNNNNNNNNNNNNNNNNNNNNNNNNNNNNNNNNNNNNNNNNNNNNNNNNNNNNNNNNNNNNNNNNNNNNNNNNNNNNNNNNNNNNNNNNNNNNNNNNNNNNNNNNNNNNNNNNNNNNNNNNNNNNNNNNNNNNNNNNNNNNNNNNNNNNNNNNNNNNNNNNNNNNNNNNNNNNNNNNNNNNNNNNNNNNNNNNNNNNNNNNNNNNNNNNNNNNNNNNNNNNNNNNNNNNNNNNNNNNNNNNNNNNNNNNNNNNNNNNNNNNNNNNNNNNNNNNNNNNNNNNNNNNNNNNNNNNNNNNNNNNNNNNNNNNNNNNNNNNN--------CCATGAAATGATTGAATCTGGGGTCATTAACCTCAAGGATACCACATCT-AAGGTAAGCCCCT----CTTGTCAAGTTTCCTAAATGGA-----AAAGGATAAGA--TGTGT--GGT-----GTCGGT--TGCCT------TAGTC--TCCT-ATT--TTGAAGGC----T----------GGAG-TATT------GTAACT-----------------------------------------------TAT----------CCTAGAATTTGGTGGTCC--------TCC-----TCACTC--CAG-TTTTGCT--CTCTAGTCACCAAT-------------ATTTAGCTTTGTATT-------TTAGG----CCAGTA----------------------------TTTCTG------ATT-------------------GCCCAATTTGCTGAC-TTT-------------------------------------------------------------------------------------TGAG-----GAATGG----AGAGGCTATGTTTCCTT-TTGAAACTTGGTGGCAATGTAGATGAATTGTGGG-AAATGAC-----TAGTTTTAATCAGTC-TTCATGCA-----TAAT----CC-----T--AGGTC-----TAATGAAGCTGGAAACTTGT-AATTGCAAAA-TCAATGTGCAGGACTC-----AAGACCATACTTT-----TCA--AAG-TCTCATCTAGGTCTTCTTATAC-----------C---------------ATGACACACAACCTACGAAAAACCCACCCCATTCTAAAAATCGTAAACAGCTCATTCATCGACCTGCCATCCCCATCAAATATTTCCGCCTGATGAAATTTTGGGTCACTGCTAGGCCTCTGCCTAATCATCCAAGTATTAACAGGGCTATTCCTAGCAATACACTATACCGCAGACATCTCATCAGCATTCTCATCTGTTGCCCACATCTGCCGAGACGTCCAATACGGCTGACTAATTCGTAATCTCCACGCAAACGGAGCCTCCATGTTTTTTATTTGCTTATACCTCCACATCGGACGAGGGTTATACTATGGCTCCTACATATTTAAAGAAACTTGAAATATTGGTGTAATCCTCCTCCTCCTTGTTATGGCCACTGCCTTCGTAGGCTACGTACTCCCATGGGGACAAATATCCTTCTGGGGCGCCACCGTAATTACAAACCTCCTGTCAGCAATCCCATACATTGGCACGAGCCTTGTTGAATGGGTTTGGGGTGGGTTTTCAGTCGACAATGCCACCCTAACCCGATTTTTTACGTTTCACTTCCTATTACCCTTTGCCATCATGGGGGCCTCAATACTACACCTGCTATTCCTTCACGAAACAGGGTCAAATAACCCCACCGGACTGGCCTCAAACACAGACAAAATCCCATTCCACCCATACTACTCATACAAAGACCTCCTAGGGGCAACACTTTTCCTCCTAGTACTACTATCACTTGCCCTGTTCTCACCAAACCTGCTTGGCGACCCAGAAAACTTCACCCCAGCAAACCCCTTGGTTACCCCACCACACATCAAGCCGGAGTGGTACTTCCTATTCGCATACGCCATTCTTCGATCAATTCCAAACAAACTTGGCGGAGTCTTAGCCCTCCTATTTTCAATCCTTATCCTAATATTCGTCCCAATACTCCACACATCAAAACAACGAGGTAACGCATTTCGGCCCCTCTCGCAGACCCTATTCTGAGCCTTGGTATCAAACATCATTATTCTAACATGAATCGGGGGCCAACCAGTAGAAGACCCGTTCATTATCATTGGCCAAGTCGCATCAATCACATACTTCATTATCTTCCTAATTCTAATGCCAGCAGTAGCAAAAATAGAAAACTCACTAATAAAATGATAANNNNNNNNNNNNNNNNNNNNNNNNNNNNNNNNNNNNNNNNNNNNNNNNNNNNNNNNNNNNNNNNNNNNNNNNNNNNNNNNNNNNNNNNNNNNNNNNNNNNNNNNNNNNNNNNNNNNNNNNNNNNNNNNNNNNNNNNNNNNNNNNNNNNNNNNNNNNNNNNNNNNNNNNNNNNNNNNNNNNNNNNNNNNNNNNNNNNNNNNNNNNNNNNNNNNNNNNNNNNNNNNNNNNNNNNNNNNNNNNNNNNNNNNNNNNNNNNNNNNNNNNNNNNNNNNNNNNNNNNNNNNNNNNNNNNNNNNNNNNNNNNNNNNNNNNNNNNNNNNNNNNNNNNNNNNNNNNNNNNNNNNNNNNNNNNNNNNNNNNNNNNNNNNNNNNNNNNNNNNNNNNNNNNNNNNNNNNNNNNNNNNNNNNNNNNNNNNNNNNNNNNNNNNNNNNNNNNNNNNNNNNNNNNNNNNNNNNNNNNNNNNNNNNNNNNNNNNNNNNNNNNNNNNNNNNNNNNNNNNNNNNNNNNNNNNNNNNNNNNNNNNNNNNNNNNNNNNNNNNNNNNNNNNNNNNNNNNNNNNNNNNNNNNNNNNNNNNNNNNNNNNNNNNNNNNNNNNNNNNNNNNNNNNNNNNNNNNNNNNNNNNNNNNNNNNNNNNNNNNNNNNNNNNNNNNNNNNNNNNNNNNNNNNNNNNNNNNNNNNNNNNNNNNNNNNNNNNNNNNNNNNNNNNNNNNNNNNNNNNNNNNNNNNNNNNNNNNNNNNNNNNNNNNNNNNNNNNNNNNNNNNNNNNNNNNNNNNNNNNNNNNNNNNNNNNNNNNNNNNNNNNNNNNNNNNNNNNNNNNNNNNNNNNNNNNNNNNNNNNNNNNNNNNNNNNNNNNNNNNNNNNNNNNNNNNNNNNNNNNNNNNNNNNNNNNNNNNNNNNNNNNNNNNNNNNNNNNNNNNNNNNNNNNNNNNNNNNNNNNNNNNNNNNNNNNNNNNNNNNNNNNNNNNNNNNNNN----------------------------------------ACTAGGCGGATACGGGATCATTCGAATTACCCCAATCCTTAACCCACTTACCACAAACATATACTACCCATTCATTATCCTAGCCATGTGAGGAATCATTATAACAAGCACCATCTGCTTACGACAAACAGACCTAAAATCCCTAATTGCTTACTCATCAGTAAGCCACATAGGTCTTGTTGTATCTGCCTCAATAATCCAAACACAATGAAGCCTCACAGGCGCAATCGTTCTAATAATTGCCCACGGTCTTACCTCCTCAATATTATTCTGCCTGGCAAACACAAACTATGAACGAACACACAGCCGAACACTCCTACTGGCACGAGGCCTTCAGCTAATTCTCCCACTAATAACCTCCTGATGACTTCTCGCAAACCTAATAAACATGGCACTACCACCAACAA-TTAATATCACAGGAGAACTACTAATTATAACATCAACATTCAACTGATCCTACCCAACAATCATCATAACCGGACTGGGCACCCTATTAACAGCAACATACTCACTACACATATTCCTAATAACACAACGAGGTAAACTACCAACACACCTAACTAAAACAGACCCAACGCACACACGAGAACACTTACTAATAGCCCTACACACACTACCAATATTACTA-CTAATGTTGAAACCACAACTGATCATGGGCCCCTTCTCCTGTTAA--------------------------------------------------------------------------------------------------------------------------------------------------------------------------------
ANGUW1005 ---------------GTTTTGGTCCTAAACTT-GCCCTTG-TTTTTTACCAAAGTTATACAT-GCAAGCCTCCACACACCAG-TGAGAATGCCCAAAT---A-CCCCTA-AATAGCGAACC-GGAGCAGGCATCAGGATACAACAC-TACA-AT-TTAGCCAAGGACGCCTTGCA-CATGCCACA-CCCACACGGGCCTT-CAGCAGTAATTAACATTAAG-ACATGAGCG------AAAGCTCGACCTAGTTATGGTAAA-C-A-TGGTCGGTAAATTTCGTGCCAGCCACCGCGGTTATACGAAAGACCTAAAACAA-AGG-CC-AACGGCGTAAAGCGTGACT--AGAGA-AC-CAAGATAG--TTA--GAGA-AGAACGGCCGCCAAGTAGTAAAACACCCACGCATGCCAGAATCACAACAA------CAGCCTCTA-A---------TACCACTTTA-CCTCACGAAAGCTAAGAAACAAACTGGGATTAGATACCCCACTATGCTTAGCCCTAAACATAAACAGTA-G-AA-ACACAAAACTGTTCGCCAGAGAACTACAAACGAAAAGCTTAAAACTCCAAGGACTTGGCGGTGCTTCAAACCAACCTAGAGGAGCCTGTCCTATAATCGATACTCCACGTTTCACCTTACCCCCCCTAGCC-AAA-CAGCCTATATACCGCCGTCGTCAGCTTACCTTATGAAAGAA-ATAAAGTAGGCAAAAAAG-TT-AACAACTCACACGTCAGGTCAAGGTGTAGCACACG-GAGGGGCAGAGATGGGCTACATTTTCTCA--AAGCGAAAACACGAATGG-TAGACTGAAACA-CACAC-CTGAAGGCGGATTTAGCAGTAAA-A--T-TACCAA-GAATAGTTA-TTTT-AAACCTGCTCTGAA-GCGCGCACACACCGCCCGTCACCCTCATCA-CAT-GTATCATAATACAAAATATAC-----------------NNNNNNNNNNNNNNNNNNNNNNNNNNNNNNNNNNNNNNNNNNNNNNNNNNNNNNNNNNNNNNNNNNNNNNNNNNNNNNNNNNNNNNNNNNNNNNNNNNNNNNNNNNNNNNNNNNNNNNNNNNNNNNNNNNNNNNNNNNNNNNNNNNNNNNNNNNNNNNNNNNNNNNNNNNNNNNNNNNNNNNNNNNNNNNNNNNNNNNNNNNNNNNNNNNNNNNNNNNNNNNNNNNNNNNNNNNNNNNNNNNNNNNNNNNNNNNNNNNNNNNNNNNNNNNNNNNNNNNNNNNNNNNNNNNNNNNNNNNNNNNNNNNNNNNNNNNNNNNNNNNNNNNNNNNNNNNNNNNNNNNNNNNNNNNNNNNNNNNNNNNNNNNNNNNNNNNNNNNNNNNNNNNNNNNNNNNNNNNNNNNNNNNNNNNNNNNNNNNNNNNNNNNNNNNNNNNNNNNNNNNNNNNNNNNNNNNNNNNNNNNNNNNNNNNNNNNNNNNNNNNNNNNNNNNNNNNNNNNNNNNNNNNNNNNNNNNNNNNNNNNNNNNNNNNNNNNNNNNNNNNNNNNNNNNNNNNNN--------CCATGAAATGATTGAATCTGGGGTCATTAACCTCAAGGATACCACATCT-AAGGTAAGCCCCT----CTTGTCAAGTTTCCTAAATGGA-----AAAGGATAGGA--TGTGT--GGT-----ATCGGT--TGCCT------TAATC--TCCT-GTT--TTGAAGGC----T----------GGAG-TATT------GTAACT-----------------------------------------------TAC----------CCTAGAATTTGGTAGTCC--------TCC-----TAACTC--CAG-TTTTGCT--CTCCAGTCACCAAT-------------ATTTAGCTTTGTATT-------TTAGT----CCAGTA----------------------------TTTCTG------ATC-------------------GCCCAATTTGTTGAC-TTTTGCCTTCTATGGAAATTATTT-TAT-----TATA-----TTCCCTGCA-------GGATACTG----GCTGTATGAGGATGCAAATGAG-----GAATGG----AGAGGCTGTGTTTCCTT-TTGAAACTTGGTGGAAATGTAGATGAATTGTGGG-AAATGAC-----TAGCTTTAGTCAGTC-TTCATGCA-----TGAT----CA-----T--AGGTC-----TAATGAAGCTGGAAACTTGT-AATTGCAAAA-TCAATGTGCAGGACTC-----AAGACCATACTTT-----TCA--AAG-TCTCATCTAGGTCTCCTTATCC-----------C---------------ATGACACACAACCTACGAAAGACCCACCCAATTCTAAAAATCGTAAACAGCTCATTCATTGACCTACCCTCCCCATCAAACATCTCTGCCTGGTGAAATTTTGGCTCACTGCTCGGCCTTTGCCTCATTATCCAAGTACTTACAGGACTATTTCTAGCAATACACTACACAGCGGACATCTCATCAGCATTCTCATCTGTTGCCCACATCTGCCGAGATGTTCAATACGGCTGACTAATCCGAAACCTCCATGCAAATGGGGCCTCCATATTCTTTATTTGCCTTTATCTCCACATTGGGCGGGGCTTATACTACGGCTCCTACATATTTAAAGAGACATGAAACATTGGGGTCATCCTCCTGCTGCTTGTCATAGCAACCGCCTTCGTAGGTTACGTCCTGCCATGAGGACAAATATCCTTCTGAGGGGCCACCGTAATCACTAACCTCTTATCAGCAATCCCGTACGTCGGCACAAGCTTAGTCGAGTGAATCTGGGGTGGGTTTTCAGTTGATAATGCCACCCTGACCCGATTTTTTACCTTCCACTTCCTCCTGCCGTTCGCCATTATGGGGGTCTCAATATTACACCTACTATTCCTTCACGAAACCGGGTCTAACAACCCAACCGGGCTAGCCTCAAACACAGACAAAATCCCATTTCACCCATACTACTCATACAAAGACCTCTTAGGGGTGACATTATTCCTGGTGACACTCCTATCCCTGGCACTATTCTCACCAAACCTGCTTGGCGACCCAGAAAACTTCACCCCAGCAAACCCACTAGTCACCCCGCCACACATTAAACCAGAATGGTACTTCCTATTTGCATACGCCATTCTCCGATCAATTCCAAACAAACTTGGGGGCGTCTTGGCCCTCCTATTCTCCATTCTCATCCTAATGCTCGTCCCCCTACTCCACACATCAAAACAGCGGGGAAACGCGTTCCGACCCCTTTCACAGGCCCTATTCTGAACCCTCGTATCAAACATTATCATTTTAACATGAATCGGCGGACAACCAGTAGAAGACCCATTCATTGTCATTGGCCAAATCGCATCAACAACATACTTCATTATTTTCCTAATCCTAATACCAGCAGTAGCAAAAATAGAAAATGCCCTAATAAAATGATAANNNNNNNNNNNNNNNNNNNNNNNNNNNNNNNNNNNNNNNNNNNNNNNNNNNNNNNNNNNNNNNNNNNNNNNNNNNNNNNNNNNNNNNNNNNNNNNNNNNNNNNNNNNNNNNNNNNNNNNNNNNNNNNNNNNNNNNNNNNNNNNNNNNNNNNNNNNNNNNNNNNNNNNNNNNNNNNNNNNNNNNNNNNNNNNNNNNNNNNNNNNNNNNNNNNNNNNNNNNNNNNNNNNNNNNNNNNNNNNNNNNNNNNNNNNNNNNNNNNNNNNNNNNNNNNNNNNNNNNNNNNNNNNNNNNNNNNNNNNNNNNNNNNNNNNNNNNNNNNNNNNNNNNNNNNNNNNNNNNNNNNNNNNNNNNNNNNNNNNNNNNNNNNNNNNNNNNNNNNNNNNNNNNNNNNNNNNNNNNNNNNNNNNNNNNNNNNNNNNNNNNNNNNNNNNNNNNNNNNNNNNNNNNNNNNNNNNNNNNNNNNNNNNNNNNNNNNNNNNNNNNNNNNNNNNNNNNNNNNNNNNNNNNNNNNNNNNNNNNNNNNNNNNNNNNNNNNNNNNNNNNNNNNNNNNNNNNNNNNNNNNNNNNNNNNNNNNNNNNNNNNNNNNNNNNNNNNNNNNNNNNNNNNNNNNNNNNNNNNNNNNNNNNNNNNNNNNNNNNNNNNNNNNNNNNNNNNNNNNNNNNNNNNNNNNNNNNNNNNNNNNNNNNNNNNNNNNNNNNNNNNNNNNNNNNNNNNNNNNNNNNNNNNNNNNNNNNNNNNNNNNNNNNNNNNNNNNNNNNNNNNNNNNNNNNNNNNNNNNNNNNNNNNNNNNNNNNNNNNNNNNNNNNNNNNNNNNNNNNNNNNNNNNNNNNNNNNNNNNNNNNNNNNNNNNNNNNNNNNNNNNNNNNNNNNNNNNNNNNNNNNNNNNNNNNNNNNNNNNNNNNNNNNNNNNNNNNNNNNNNNNNNNNNNNNNNNNNNNNNNNNNNNNNNNNNNNNNNNNNNNNNNNNNNNNNNNN----------------------------------------GCTCGGCGGGTACGGAATTATCCGAATCACCCCGATCCTCAACCCCCTAACTATAAACATATGCTACCCATTTATTGTCCTAGCCACATGGGGTATCATTATAACAAGCACCATTTGCCTGCGACAAACAGACCTTAAATCACTAATCGCCTACTCATCAGTAAGCCACATGGGCCTGGTCGTAGCTGCCGCAATAATCCAAACACAGTGAAGCCTCACAGGAGCAATCGTACTAATGGTTGCCCACGGACTTACCTCCTCGATACTATTCTGCCTAGCAAACACAAGCTATGAGCGAACACACAGCCGAACACTCCTTCTAGCACGAGGACTTCAACTCATTCTTCCACTAATGTCATCCTGATGACTGTTGGCCAACCTAATAAACATGGCCCTTCCGCCTACAA-TTAACATCACAGGAGAACTACTAATCATAACTTCAACATTCAACTGGTCCTACCCCACACTAATCATAACTGGCCTAGGAACCCTATTAACAGCATCATACTCACTACACATATTCCTAATGACACAGCGCGGCAAATTGCCAACACATCTAACCCAAATAAGCCCGACACACACACGAGAACACCTACTAATGACCCTTCACATCATACCTATACTACTA-CTAATACTAAAACCGCACCTAATCATGGGCCCTTTCTCCTGTTAA--------------------------------------------------------------------------------------------------------------------------------------------------------------------------------
ANIASP006 ---------------GTTTTGGTCCTAAACTT-GCCCTTG-TTTTTTACCAAAATTATACAT-GCAAGCCTCCACACACCAG-TGAGAATGCCCACAA---A-CCCCTA-AACAGAAAACC-GGAGCAGGCATCAGGATACAACAC-CACA----TTAGCCAAAAACGCCTTGCA-CATGCCACA-CCCACACGGGCCTT-CAGCAGTAATTAACATTAAG-ACATGAGCG------AAAGCTCGACTTAGTTATGGTATA-C-A-TGGTCGGTAAATTTCGTGCCAGCCACCGCGGTTATACGAAAGACCAAAAACAA-CGG-CT-AACGGCGTAAAGCGTGACT--AGAGA-A-CTAAAACACC-TTA--GAGG-AGAGCGGCCGCCAAGTAGTAAAATACTCACGCACGCCAGAATCACAACAA-------CGCCTCTA-A---------TAACACTTCA-CCTCACGAAAGCTAAGAAACAAACTGGGATTAGATACCCCACTATGCTTAGCCCTAAACATAGACAGTA-A-AA-ACACAATACTGTTCGCCAGAGAACTACAAACGAAAAGCTTAAAACTCTAAGGACTTGGCGGTGCTTCAAACCAACCTAGAGGAGCCTGTCCTATAATCGATACCCCACGTTTTACCTCACCCCTCCTAGCC-AAA-CAGCCTATATACCGCCGTCGTCAGCTTACCTTATGAAAGAA-ATAAAGTAGGCAAAAAAG-TT-AATAACTAACACGTCAGGTCAAGGTGTAGCACACG-GAGGGGAAGAGATGGGCTACATTTTCTCG--AAGCGAAAATACGAATGG-TGTACTGAAACA-CACAC-CTGAAGGCGGATTTAGCAGTAAA-A--C-AACCAA-GAATAGTTA-TTTT-AAACCTGCTCTGAA-GCGCGCACACACCGCCCGTCACCCTCATCA-CACTGTTCCACA---------CTAC-----------------NNNNNNNNNNNNNNNNNNNNNNNNNNNNNNNNNNNNNNNNNNNNNNNNNNNNNNNNNNNNNNNNNNNNNNNNNNNNNNNNNNNNNNNNNNNNNNNNNNNNNNNNNNNNNNNNNNNNNNNNNNNNNNNNNNNNNNNNNNNNNNNNNNNNNNNNNNNNNNNNNNNNNNNNNNNNNNNNNNNNNNNNNNNNNNNNNNNNNNNNNNNNNNNNNNNNNNNNNNNNNNNNNNNNNNNNNNNNNNNNNNNNNNNNNNNNNNNNNNNNNNNNNNNNNNNNNNNNNNNNNNNNNNNNNNNNNNNNNNNNNNNNNNNNNNNNNNNNNNNNNNNNNNNNNNNNNNNNNNNNNNNNNNNNNNNNNNNNNNNNNNNNNNNNNNNNNNNNNNNNNNNNNNNNNNNNNNNNNNNNNNNNNNNNNNNNNNNNNNNNNNNNNNNNNNNNNNNNNNNNNNNNNNNNNNNNNNNNNNNNNNNNNNNNNNNNNNNNNNNNNNNNNNNNNNNNNNNNNNNNNNNNNNNNNNNNNNNNNNNNNNNNNNNNNNNNNNNNNNNNNNNNNNNNNNNNNNNN--------CCATGAAATGATCGAATCTGGGGTCATTAACCTCAAGGATACCACATCT-AAGGTAAGCCCCT----CTTGTCAAGTTTCCTAAATAGA-----AAAGGATAGAA--CGTGT--GGT-----ATTGGT--TGCCT------TAGTC--TCCT-ATT--TTGAAGGC----T----------GGAG-TATT------GTAACT-----------------------------------------------TAC----------CCTAGAATTT----GTCC--------TCC-----TAACTC--CAG-TTTTGCT--CTCTAGTCACAAAT-------------ATTTAGCTTTGTATT-------TTAGG----CCAGTA----------------------------TTTCTG------ATC-------------------GCCCAATTTGCTGAC-TTTTGCCTTCTGTGGACATTATTT-TAT-----TATA-----TTCCCTGTG-------GGATACTG----GCTCTATGAGGATGCAAATGAG-----GAATGG----AGAGGCTGTGTTTCCTT-TTGAAACTTGGTGGAAATGTAGATGAATTGTGGG-AAATGAC-----TAGCTTTAGTCAGTC-TTCATGCA-----TGAT----CC-----T--AGGTC-----TAATGAAGCTGGAAACGTGT-AATTGCAAAA-TCAATGTGCAGGACTC-----AAGACCATACTTT-----TCA--AAG-TCTCATCGAGGTCTTCTTACCC-----------C---------------ATGACACACAACCTACGAAAGACTCACCCAATCCTAAAAATCGTAAACAACTCATTCATCGACCTGCCCTCCCCATCAAACATTTCTGCCTGATGAAACTTCGGATCACTACTAGGACTATGCCTAATCGTACAAGTACTAACCGGACTATTCCTAGCAATACACTACACAGCAGACATCTCATCAGCATTCTCATCTGTCGCTCACATCTGTCGCGACGTACAATACGGCTGGCTAATCCGTAACCTTCACGCAAACGGGGCTTCCATATTCTTTATTTGCCTCTACCTTCACATCGGACGGGGCCTATACTACGGCTCCTACATATTTAAAGAAACATGAAACATCGGAGTGGTTCTCCTCCTTCTTGTTATAGCAACCGCTTTCGTAGGTTATGTACTCCCATGAGGACAGATGTCTTTCTGGGGTGCCACCGTAATTACAAACCTACTTTCAGCAATCCCGTATATCGGCACAAGCCTTGTCGAATGAATCTGAGGCGGGTTCTCAGTTGACAATGCCACCCTTACCCGGTTCTTCACATTTCACTTCCTTCTGCCCTTTGCTATTATAGGTGCCTCAATACTACATCTACTGTTTCTCCACGAAACAGGATCCAATAACCCTACAGGATTAACCTCAAACACAGACAAAATTCCATTCCACCCATACTACTCATACAAAGACCTACTAGGTGCAACACTATTCCTTATGGTACTTCTATCCCTAGCCCTATTCTCACCTAACCTACTTGGTGACCCAGAAAATTTCACCCCAGCAAACCCCCTAGTAACCCCACCACACATTAAACCAGAGTGGTACTTCTTATTTGCATACGCCATTCTCCGATCAATCCCAAACAAACTTGGGGGCGTCTTAGCCCTACTATTTTCTATCCTTATTCTGATATTTGTCCCAATACTACACACATCAAAACAACGAGGAAACGCATTTCGACCCTTCTCACAAGCCCTATTCTGAGCCCTAGTATCGAACATCATCATTCTAACATGAATCGGCGGCCAACCAGTAGAAGACCCCTTCATTATTATTGGCCAAATCGCATCAACCACATACTTCATCATCTTCCTAGTACTAATGCCAGCAGTAGCAAAAATAGAAAACTCCCTAATAAAATGATAANNNNNNNNNNNNNNNNNNNNNNNNNNNNNNNNNNNNNNNNNNNNNNNNNNNNNNNNNNNNNNNNNNNNNNNNNNNNNNNNNNNNNNNNNNNNNNNNNNNNNNNNNNNNNNNNNNNNNNNNNNNNNNNNNNNNNNNNNNNNNNNNNNNNNNNNNNNNNNNNNNNNNNNNNNNNNNNNNNNNNNNNNNNNNNNNNNNNNNNNNNNNNNNNNNNNNNNNNNNNNNNNNNNNNNNNNNNNNNNNNNNNNNNNNNNNNNNNNNNNNNNNNNNNNNNNNNNNNNNNNNNNNNNNNNNNNNNNNNNNNNNNNNNNNNNNNNNNNNNNNNNNNNNNNNNNNNNNNNNNNNNNNNNNNNNNNNNNNNNNNNNNNNNNNNNNNNNNNNNNNNNNNNNNNNNNNNNNNNNNNNNNNNNNNNNNNNNNNNNNNNNNNNNNNNNNNNNNNNNNNNNNNNNNNNNNNNNNNNNNNNNNNNNNNNNNNNNNNNNNNNNNNNNNNNNNNNNNNNNNNNNNNNNNNNNNNNNNNNNNNNNNNNNNNNNNNNNNNNNNNNNNNNNNNNNNNNNNNNNNNNNNNNNNNNNNNNNNNNNNNNNNNNNNNNNNNNNNNNNNNNNNNNNNNNNNNNNNNNNNNNNNNNNNNNNNNNNNNNNNNNNNNNNNNNNNNNNNNNNNNNNNNNNNNNNNNNNNNNNNNNNNNNNNNNNNNNNNNNNNNNNNNNNNNNNNNNNNNNNNNNNNNNNNNNNNNNNNNNNNNNNNNNNNNNNNNNNNNNNNNNNNNNNNNNNNNNNNNNNNNNNNNNNNNNNNNNNNNNNNNNNNNNNNNNNNNNNNNNNNNNNNNNNNNNNNNNNNNNNNNNNNNNNNNNNNNNNNNNNNNNNNNNNNNNNNNNNNNNNNNNNNNNNNNNNNNNNNNNNNNNNNNNNNNNNNNNNNNNNNNNNNNNNNNNNNNNNNNNNNNNNNNNNNNNNNNNNNNNNNNNNNNNNNNNNNNNN----------------------------------------GCTCGGCGGATATGGGATCATCCGAATCACCCCAATCCTTAACCCACTAACTACAAACATATACTACCCATTTATTATCCTAGCCACATGAGGAATCATCATAACAAGCACCATTTGCCTTCGACAAACAGACCTAAAATCCCTAATCGCCTACTCATCAGTAAGCCATATGGGCCTAGTTGTAGCTGCCGCGATAATCCAGACACAATGAAGCCTCACTGGCGCAATAGTACTAATAATCGCCCACGGACTAACCTCTTCAATACTGTTCTGCTTAGCAAATACGAGCTACGAACGAACACACAGCCGAACGCTACTGCTAGCACGAGGACTTCAACTCATCCTTCCACTAATAACATCCTGATGACTCCTAGCAAACCTAATAAACATGGCCCTCCCACCAACAA-TTAACATCACAGGAGAATTACTAATCATAACCTCAACATTCAACTGATCATACCTAACACTAATCATAACGGGCCTAGGAACCCTACTAACGGCATCATACTCACTACACATATTCCTAATAACACAACAAGGTAAGCTGCCAACACACCTAGCCCAAATAGACCCCACACACACACGAGAACACTTACTAATAGCCCTCCACACCATGCCAATACTTCTC-CTAATGCTAAAACCACAACTAATCATAGGCCCCTTCTCCTGTTAA--------------------------------------------------------------------------------------------------------------------------------------------------------------------------------
ARANSP007 ---------------GTTTTGGTCCTAAACTT-GCCCTTG-TTTTATACCAAAATTATACAT-GCAAGCCTCCACACACCAG-TGAGGATGCCCAAAC---ACCGCCTA-AACAGAAAACC-GGAGCTGGCATCAGGATACAACAT-AA-A-CATTTAGCCAAAGACGCCTTGCA-CCTGCCACA-CCCACAAGGGCCCT-CAGCAGTAATTAACATTAAG-ACATGAGCG------AAAGCTCGACTTAGTTATGGTATT-C-A-TGGTTGGTAAATTTCGTGCCAGCCACCGCGGTTATACGAAAGACCAAAAACAA-CGG-CC-TACGGCGTAAAGCGTGACT--AGAGA-A-C-AAATTAAACCTA--AGGG-AAAATAAATGCCAAGTAGTAAAATACATACGCATTCTAGAGTTTCAACAG------ACGCCCTTA-A---------TACCACTTTA-CCTCACGAAAGCTAAGAAACAAACTGGGATTAGATACCCCACTATGCTTAGCCCTAAACATAAACAGTG-T-AA-ACACAACACTGTTCGCCAGAGAACTACAAACGAAAAGCTTAAAACTCCAAGGACTTGGCGGTGCTTCAAATCAACCTAGAGGAGCCTGTCCTATAATCGATACCCCACGTTTAACCTTACCCCTCCTAGCC-AAC-CAGCCTATATACCGCCGTCGTCAGCCTACCTTATGAAAGTA-GAAAAGTAAGCAAAAAAG-TT-AATAACTAGCACGTCAGGTCAAGGTGTAGCAAATG-GAGGGGCAGAGATGGGCTACATTTTCTCA--AAGAGAAAATACAAATGG-TGGACTGAAACA-CACAC-CTGAAGGCGGATTTAGCAGTAAA-A--T-AACAAA-GAAAGGCTA-TTTT-AAACCTGCTCTGAA-GCGCGCACACACCGCCCGTCACCCTCATCA-CAT-GTCTCACAACA------C--------------------NNNNNNNNNNNNNNNNNNNNNNNNNNNNNNNNNNNNNNNNNNNNNNNNNNNNNNNNNNNNNNNNNNNNNNNNNNNNNNNNNNNNNNNNNNNNNNNNNNNNNNNNNNNNNNNNNNNNNNNNNNNNNNNNNNNNNNNNNNNNNNNNNNNNNNNNNNNNNNNNNNNNNNNNNNNNNNNNNNNNNNNNNNNNNNNNNNNNNNNNNNNNNNNNNNNNNNNNNNNNNNNNNNNNNNNNNNNNNNNNNNNNNNNNNNNNNNNNNNNNNNNNNNNNNNNNNNNNNNNNNNNNNNNNNNNNNNNNNNNNNNNNNNNNNNNNNNNNNNNNNNNNNNNNNNNNNNNNNNNNNNNNNNNNNNNNNNNNNNNNNNNNNNNNNNNNNNNNNNNNNNNNNNNNNNNNNNNNNNNNNNNNNNNNNNNNNNNNNNNNNNNNNNNNNNNNNNNNNNNNNNNNNNNNNNNNNNNNNNNNNNNNNNNNNNNNNNNNNNNNNNNNNNNNNNNNNNNNNNNNNNNNNNNNNNNNNNNNNNNNNNNNNNNNNNNNNNNNNNNNNNNNNNNNNNNNNNNN--------CCATGAAATGATTGAATCTGGGGTCATTAACCTCAAGGATACCACATCT-AAGGTAAGCCCCT----CTTGTCAAGTTTCCTAAATGGG-----AAAGGATAGGA--TGTGT--GGT-----ATCGGT--TGCCT------TAGTC--TCCT-AAT--TTGAAGGC----T-----GGATAGGAG-TATT------GTAATT-----------------------------------------------TAC----------CCTAGAATTTGGTAGTAC--------TCC-----TAACTC--CAG-TTTTGCT--CTCTAGTCACCAAT-------------ATTCAGCTTTGTAGT-------TTAGG----CCAGTA----------------------------TTTCTG------ATC-------------------GCCCAGTTTGCTGAC-TTTTGCCTTCTATGGAAATTATTT-TAT-----TATA-----TTCCCTGAT-------GGATACTG----GGTCTATGAGGATGCAAATGAG-----GAATGGAGGAAGAGGCTGTGTTTCCTT-TTGAAACTTGGTGGAAATGTAGATGAATTGTGGG-AAATGAC-----TAGCTTTAGTCAGTC-TTCATGCA-----TAAT----CC-----T--AGGTC-----TAATGAAGCAGAAAACTTGT-AATTGCAAAA-TCAATGTGCAGGACTC-----AAGACCGTACTTT-----TCA--AAG-TCTCATCGAGG---TCTTATCC-----------C---------------ATGACACACAACCTACGAAAAACCCACCCAATCCTAAAAATTGTAAATGGCTCATTCATTGACCTCCCATCCCCATCAAACATCTCTGCCTGATGGAATTTTGGATCCCTGCTAGGCCTATGCCTAATTGTACAAGTACTAACAGGACTATTTCTAGCAATACACTACACAGCAGATATCTCATCAGCATTTTCATCTGTTGCCCACATCTGCCGTGACGTTCAGTACGGCTGACTAATCCGAAACCTTCACGCAAACGGAGCCTCCATATTCTTTATTTGCCTCTACCTCCACATCGGCCGAGGCCTGTACTACGGCTCCTACATGTTTAAAGAGACATGAAACATCGGTGTTATCCTCTTACTTCTAGTCATAGCAACAGCATTCGTGGGCTATGTGCTTCCATGGGGTCAAATATCCTTCTGAGGGGCTACTGTGATTACTAACCTTCTATCAGCAATCCCATACGTTGGCACAAGCCTTGTTGAATGGATTTGAGGCGGGTTTTCAGTCGACAATGCCACACTAACACGATTTTTTACATTCCACTTTCTACTACCCTTTGCTATTATAGGGACCTCAATACTACACCTGCTCTTCCTTCACGAAACCGGATCAAACAACCCAACAGGACTGGCCTCAAACACAGATAAAATCCCATTCCACCCCTACTTCTCATACAAAGACCTACTTGGGGCCACACTATTTTTTATACTTCTACTAGCCCTAGCCCTGTTTTCACCAAACCTCCTAGGAGACCCAGAAAACTTCACCCCCGCAAACCCACTAGTCACCCCACCACATATCAAACCAGAGTGGTACTTCCTATTTGCATATGCAATCCTACGGTCAATCCCAAACAAACTAGGGGGCGTCTTGGCCCTCCTATTTTCAATTCTTATTCTCATGCTTGTCCCCATACTACACACATCAAAACAACGAGGAAACGCATTCCGACCTTTTTCACAAGCCCTATTCTGAGCCCTAGTATCGAACATTATCATCCTAACCTGAATCGGCGGTCAGCCAGTAGAGGACCCCTTCATCATCATTGGACAAATTGCATCAACCACATACTTCATTATTTTTCTAATCCTAATACCAGCAGTCGCAAAAATAGAAAACACACTAATAAAATGATAANNNNNNNNNNNNNNNNNNNNNNNNNNNNNNNNNNNNNNNNNNNNNNNNNNNNNNNNNNNNNNNNNNNNNNNNNNNNNNNNNNNNNNNNNNNNNNNNNNNNNNNNNNNNNNNNNNNNNNNNNNNNNNNNNNNNNNNNNNNNNNNNNNNNNNNNNNNNNNNNNNNNNNNNNNNNNNNNNNNNNNNNNNNNNNNNNNNNNNNNNNNNNNNNNNNNNNNNNNNNNNNNNNNNNNNNNNNNNNNNNNNNNNNNNNNNNNNNNNNNNNNNNNNNNNNNNNNNNNNNNNNNNNNNNNNNNNNNNNNNNNNNNNNNNNNNNNNNNNNNNNNNNNNNNNNNNNNNNNNNNNNNNNNNNNNNNNNNNNNNNNNNNNNNNNNNNNNNNNNNNNNNNNNNNNNNNNNNNNNNNNNNNNNNNNNNNNNNNNNNNNNNNNNNNNNNNNNNNNNNNNNNNNNNNNNNNNNNNNNNNNNNNNNNNNNNNNNNNNNNNNNNNNNNNNNNNNNNNNNNNNNNNNNNNNNNNNNNNNNNNNNNNNNNNNNNNNNNNNNNNNNNNNNNNNNNNNNNNNNNNNNNNNNNNNNNNNNNNNNNNNNNNNNNNNNNNNNNNNNNNNNNNNNNNNNNNNNNNNNNNNNNNNNNNNNNNNNNNNNNNNNNNNNNNNNNNNNNNNNNNNNNNNNNNNNNNNNNNNNNNNNNNNNNNNNNNNNNNNNNNNNNNNNNNNNNNNNNNNNNNNNNNNNNNNNNNNNNNNNNNNNNNNNNNNNNNNNNNNNNNNNNNNNNNNNNNNNNNNNNNNNNNNNNNNNNNNNNNNNNNNNNNNNNNNNNNNNNNNNNNNNNNNNNNNNNNNNNNNNNNNNNNNNNNNNNNNNNNNNNNNNNNNNNNNNNNNNNNNNNNNNNNNNNNNNNNNNNNNNNNNNNNNNNNNNNNNNNNNNNNNNNNNNNNNNNNNNNNNNNNNNNNNNNNNNNNNNNNNNNNNNNNNNNNNNNNNN----------------------------------------ACTTGGCGGATATGGTATTATTCGAATCACCCCAATTCTTAACCCACTAACTACAAACATATACTATCCATTCATTATATTGGCCACATGAGGAATTATTATAACAAGCACCATTTGCCTACGACAAACAGACCTAAAATCACTAATCGCTTACTCGTCAGTGAGCCATATAGGGCTAGTCGTAGCCGCCTCAATAATTCAAACACAATGAAGCCTAACTGGCGCAATCGTGCTTATAATTGCCCACGGATTAACCTCCTCAATACTATTCTGCCTGGCAAATACAAACTACGAACGAACACACAGCCGGACCCTCCTACTGGCACGCGGACTTCAACTAATCCTCCCATTAATAACCTCTTGATGACTATTAGCCAATCTAATAAATATGGCACTTCCACCAACCA-TCAACATCACAGGAGAACTATTAATTATAACCTCAACATTTAACTGATCTAACCTAACAATCATCATAACAGGACTAGGAACCCTGCTAACAGCAACATACTCACTACACATATTCCTAATAACACAACGCGGCAAACTGCCAACACACCTAACACAAACAGAACCCACCCACACCCGAGAACACCTTTTAATAGCCCTTCACACAGTACCAATATTGCTT-CTAATATTAAAACCACAGTTAATCATGGGCCCATTCTCCTGTTAA--------------------------------------------------------------------------------------------------------------------------------------------------------------------------------
ARCASP008 ---------------GTTTTGGTCCTAAACTT-GCCCTTG-TTTTTCACCAAAATTATACAT-GCAAGCCTCCACACACCAG-TGAGAATGCCCATAT---A-CCCCTA-AACAGCAAACC-GGAGCAGGCATCAGGATACAACAT-TACA----TTAGCCAAGGACGCCTTGCA-CACGCCACA-CCCACACGGGCTTT-CAGCAGTAATTAACATTAAG-ACATGAGCG------AAAGCTCGACTTAGTTATGGTGTA-T-A-TAGTCGGTAAATTTCGTGCCAGCCACCGCGGTTATACGCAAGACTAAAAACAA-CAG-CC-CACGGCGTAAAGCGTGACT--AAAGA-A-TTAATAAAGCTTTA--GAGG-AAAACGGTCGCCAAGTAGTAAAATACCCACGCACGCCAGAATTACAACAC-------CGCCTCTA-A---------TACCACTTTA-CCTCACGAAAGCTAAGAAACAAACTGGGATTAGATACCCCACTATGCTTAGCCCTAAACATAGACAGTA-A-AA-ACACAATACTGTTCGCCAGAGTACTACAAACGAAAAGCTTAAAACTCCAAGGACTTGGCGGTGCTTCAAACCAACCTAGAGGAGCCTGTCCTATAATCGATACCCCACGTTTTACCTTACCTCTTCTAGCC-AAA-CAGCCTATATACCGCCGTCGTCAGCCTACCTTATGAAAGAA-GAAAAGTAAGCAAAAAAG-TT-AACAACTAATACGTCAGGTCAAGGTGTAGCACACG-GAGAGGCAGAGATGGGCTACATTTTCTCA--GAGCGAAAATACAAATGG-TGGACTGAAACA-CCCAC-CTGAAGGTGGATTTAGCAGTAAA-A--T-AATAAA-GAATAATCA-TTTT-AAACCTGCTCTGAA-GCGCGCACACACCGCCCGTCACCCTCATCA-CAT-GTTTTATA---------ATAC-----------------NNNNNNNNNNNNNNNNNNNNNNNNNNNNNNNNNNNNNNNNNNNNNNNNNNNNNNNNNNNNNNNNNNNNNNNNNNNNNNNNNNNNNNNNNNNNNNNNNNNNNNNNNNNNNNNNNNNNNNNNNNNNNNNNNNNNNNNNNNNNNNNNNNNNNNNNNNNNNNNNNNNNNNNNNNNNNNNNNNNNNNNNNNNNNNNNNNNNNNNNNNNNNNNNNNNNNNNNNNNNNNNNNNNNNNNNNNNNNNNNNNNNNNNNNNNNNNNNNNNNNNNNNNNNNNNNNNNNNNNNNNNNNNNNNNNNNNNNNNNNNNNNNNNNNNNNNNNNNNNNNNNNNNNNNNNNNNNNNNNNNNNNNNNNNNNNNNNNNNNNNNNNNNNNNNNNNNNNNNNNNNNNNNNNNNNNNNNNNNNNNNNNNNNNNNNNNNNNNNNNNNNNNNNNNNNNNNNNNNNNNNNNNNNNNNNNNNNNNNNNNNNNNNNNNNNNNNNNNNNNNNNNNNNNNNNNNNNNNNNNNNNNNNNNNNNNNNNNNNNNNNNNNNNNNNNNNNNNNNNNNNNNNNNNNNNNNNNN--------CCATGAAATGATTGAATCTGGGGTCATTAACCTCAAGGATACCACATCT-AAGGTAAGCCCCT----CTTGTGAAGTTTCCTAAATGGA-----AAAGGATAGGA--TGTGT--GGT-----ATTGGT--TGCCT------TAGTC--TCCT-ATT--TTGAAGCC----T----------GGAG-TATT------GTAACT-----------------------------------------------TAC----------CCTAGAATTTGGTAGTCC--------TCC-----TAACTC--CAG-TTTTGCT--CTCTAGTCTGCAAT-------------ATTTAGCTTTGTATT-------TTAGG----CCAGTA----------------------------TTTCTG------ATC-------------------GCCCAATTTGCTGAC-TTTTGCCTTCTATAGAAATTATTT-TAT-----TATA-----TTCCCTGTG-------GGATACTG----GCTCTATGAGGATGCAAATGAG-----GAATGG----AGAGGCTGTGTTTCCTT-TTGAAACTTGGTGGACATGTAGATGAATTGTGGG-AAATGAC-----TAGCTTTAGTCAGTC-TTCATGCA-----TGAT----CC-----T--AGGTTTAATATAATGAAGCTGGAAACTTGT-AATTGTGAAA-TCAATGTGCAGGACTC-----AAGACCATACTTC-----TCA--AAG-TCTCATCTAGGTCTTCTTGTCC-----------C---------------ATGACACACAACCTACGAAAAACCCACCCAATCCTAAAAATCGTAAACAACTCGTTCATCGACTTACCTTCCCCATCAAATATCTCTGCCTGATGAAACTTCGGGTCCCTACTAGGCCTCTGCCTTATTGTGCAAGTACTAACAGGCCTATTTCTAGCAATACACTACACAGCAGACATTTCATCAGCATTCTCATCTGTCGCCCACATCTGCCGTGACGTCCAATACGGCTGACTAATCCGCAACCTTCACGCAAACGGAGCCTCCATATTCTTCATTTGCCTATACCTCCATGTCGGACGGGGCCTGTACTACGGCTCCTATATATTTAAAGAGACATGAAATATCGGAGTAGTCCTCCTCCTCCTTGTTATAGCAACTGCCTTCGTAGGCTACGTACTTCCATGGGGGCAAATATCATTCTGAGGTGCCACCGTAATTACAAACCTACTATCAGCAGTCCCACACATTGGCACAAGCCTTGTTGAATGAATTTGAGGCGGGTTCTCAGTCGACAACGCCACCCTGACTCGCTTTTTTACATTTCACTTCCTGCTACCATTTGCCATCATGGGAGCCTCAATATTACACCTGCTCTTCCTCCACGAAACCGGGTCAAACAACCCAACCGGGCTGGCCTCAAACACAGACAAAATTCCATTTCACCCATACTACTCATATAAAGACCTCCTAGGGGTAACACTCTTCCTCATGGTACTCCTATTCCTAGCCCTATTTACACCAAACTTACTCGGAGACCCAGAAAACTTCACCCCAGCAAATCCCCTAGTCACCCCGCCCCACATTAAACCAGAATGATACTTCCTATTTGCATACGCCATCCTACGGTCAATTCCAAACAAACTTGGGGGCGTCTTAGCCCTTCTTTTTTCAATCCTTATTCTAATATTTGTCCCAATACTCCACACATCAAAGCAACGAGGAAATGCCTTCCGGCCCCTTTCACAGGCCCTATTCTGAGCCCTGGTATCAAACATCATTATTCTAACGTGAATCGGCGGCCAGCCAGTAGAAGACCCGTTCATCATCATTGGCCAAATCGCATCAACCACATACTTTATTATCTTCCTCATCCTAATACCAGCAGTAGCAAAAATAGAAAACACACTAATAAAATGATAANNNNNNNNNNNNNNNNNNNNNNNNNNNNNNNNNNNNNNNNNNNNNNNNNNNNNNNNNNNNNNNNNNNNNNNNNNNNNNNNNNNNNNNNNNNNNNNNNNNNNNNNNNNNNNNNNNNNNNNNNNNNNNNNNNNNNNNNNNNNNNNNNNNNNNNNNNNNNNNNNNNNNNNNNNNNNNNNNNNNNNNNNNNNNNNNNNNNNNNNNNNNNNNNNNNNNNNNNNNNNNNNNNNNNNNNNNNNNNNNNNNNNNNNNNNNNNNNNNNNNNNNNNNNNNNNNNNNNNNNNNNNNNNNNNNNNNNNNNNNNNNNNNNNNNNNNNNNNNNNNNNNNNNNNNNNNNNNNNNNNNNNNNNNNNNNNNNNNNNNNNNNNNNNNNNNNNNNNNNNNNNNNNNNNNNNNNNNNNNNNNNNNNNNNNNNNNNNNNNNNNNNNNNNNNNNNNNNNNNNNNNNNNNNNNNNNNNNNNNNNNNNNNNNNNNNNNNNNNNNNNNNNNNNNNNNNNNNNNNNNNNNNNNNNNNNNNNNNNNNNNNNNNNNNNNNNNNNNNNNNNNNNNNNNNNNNNNNNNNNNNNNNNNNNNNNNNNNNNNNNNNNNNNNNNNNNNNNNNNNNNNNNNNNNNNNNNNNNNNNNNNNNNNNNNNNNNNNNNNNNNNNNNNNNNNNNNNNNNNNNNNNNNNNNNNNNNNNNNNNNNNNNNNNNNNNNNNNNNNNNNNNNNNNNNNNNNNNNNNNNNNNNNNNNNNNNNNNNNNNNNNNNNNNNNNNNNNNNNNNNNNNNNNNNNNNNNNNNNNNNNNNNNNNNNNNNNNNNNNNNNNNNNNNNNNNNNNNNNNNNNNNNNNNNNNNNNNNNNNNNNNNNNNNNNNNNNNNNNNNNNNNNNNNNNNNNNNNNNNNNNNNNNNNNNNNNNNNNNNNNNNNNNNNNNNNNNNNNNNNNNNNNNNNNNNNNNNNNNNNNNNNNNNNNNNNNNNNNNNNNNNNNNNNNNNNNNN-------------------------------------------------------GATCATTCGAATTACCCCAATTCTTAACCCACTAACTACAAACATATATTACCCATTCATTATCCTGGCCACATGGGGGATTATTATAACAAGCACCATCTGCCTGCGACAAACAGACCTAAAATCATTAATCGCTTATTCATCAGTAAGCCACATGGGCTTAGTTGTAGCCGCCGCAATAATCCAAACACAGTGAAGCCTCACAGGCGCAATCGTTCTAATAATTGCCCACGGCCTTACTTCCTCAATACTATTCTGCCTAGCAAACACAAACTATGAACGAACACACAGCCGGACACTCCTGCTGGCACGGGGTCTCCAACTAATCCTCCCACTTATAACATCCTGATGACTCCTAGCAAACCTAATGAATATAGCACTCCCACCAACAA-TCAACATCACAGGAGAACTTCTAATTATAACCTCAACATTCAACTGATCCTACCTAACACTAATTATAACGGGCCTAGGAACCTTGTTAACAGCAACATACTCACTACATATATTCCTAATAACACAGCGCGGCAAACTGCCAACACACCTATCCCAAACAGACGCTACACACACACGAGAACACCTACTAATAGCCCTACATACTATACCAATATTGCTC-CTAATACTAAAACCACAGCTAATCATAGGCCCATTCTCCTGTTCA--------------------------------------------------------------------------------------------------------------------------------------------------------------------------------
ARIADL009 ---------------GTTTTGGTCCTAAACTT-GCCCTTG-TTTTTTACCAAAATTATACAT-GCAAGCCTCCACACGCCAG-TGAGAATGCCCACAT---A-TCCCTA-GACAGAAAACC-GGAGCAGGCATCAGGATACAACAC-CACA--T-TTAGCCAAAAACGCCTTGCA-CATGCCACA-CCCACACGGGCCTT-CAGCAGTAATTAACATTAAG-ACATGAGCG------AAAGCTCGACTTAGTTATGGTACA-C-A-TGGTCGGTAAATTTCGTGCCAGCCACCGCGGTTATACGAAAGACCAAAAACAA-CGG-CC-AACGGCGTAAAGCGTGACT--AGAGA-A-CTAAAA-ACC-TTA--GAGA-AGAACGGCCGCCAAGTAGTAAAACACTCACGCACGCCAGATTCACAACAA-------CGCCTCTA-A---------CAACACTCTA-CCTCACGAAAGCTAAGAAACAAACTGGGATTAGATACCCCACTATGCTTAGCCCTGAACATAGACAGTA-A-AA-ACACAATACTGTTCGCCAGAGAACTACAAACGAAAAGCTTAAAACTCTAAGGACTTGGCGGTGCTTCAAACCAGCCTAGAGGAGCCTGTCCTATAATCGATACCCCACGTTTTACCTCACCCCTCCTAGCC-AAA-CAGCCTATATACCGCCGTCGTCAGCTTACCTTATGAAAGAA-ATAAAGTAGGCAAAAAAG-TT-AATAACTAACACGTCAGGTCAAGGTGTAGCACACG-GAAGGGAAGAGATGGGCTACATTTTCCCC--AAGCGAAAATACGAATGG-TGCCCTGAAACA-CACAC-CTGAAGGCGGATTTAGCAGTAAA-A--C-AACCAA-GAATAGTTA-TTTT-AAACCTGCTCTGAAGGCGCGCACACACCGCCCGTCACCCT------------------------------------------------NNNNNNNNNNNNNNNNNNNNNNNNNNNNNNNNNNNNNNNNNNNNNNNNNNNNNNNNNNNNNNNNNNNNNNNNNNNNNNNNNNNNNNNNNNNNNNNNNNNNNNNNNNNNNNNNNNNNNNNNNNNNNNNNNNNNNNNNNNNNNNNNNNNNNNNNNNNNNNNNNNNNNNNNNNNNNNNNNNNNNNNNNNNNNNNNNNNNNNNNNNNNNNNNNNNNNNNNNNNNNNNNNNNNNNNNNNNNNNNNNNNNNNNNNNNNNNNNNNNNNNNNNNNNNNNNNNNNNNNNNNNNNNNNNNNNNNNNNNNNNNNNNNNNNNNNNNNNNNNNNNNNNNNNNNNNNNNNNNNNNNNNNNNNNNNNNNNNNNNNNNNNNNNNNNNNNNNNNNNNNNNNNNNNNNNNNNNNNNNNNNNNNNNNNNNNNNNNNNNNNNNNNNNNNNNNNNNNNNNNNNNNNNNNNNNNNNNNNNNNNNNNNNNNNNNNNNNNNNNNNNNNNNNNNNNNNNNNNNNNNNNNNNNNNNNNNNNNNNNNNNNNNNNNNNNNNNNNNNNNNNNNNNNNNNNNNNNN--------CCATGAAATGATTGAATCTGGGGTCATTAACCTCAAGGATACCACATCT-AAGGTAAGCCCCT----CTTGTCAAGTTTCCTAAATGGA-----AAAGGATAGGA--TGTGT--GGT-----ATCGGT--TGCCT------TAGTC--TCTT-ATT--TTGAAGGC----T----------GGAG-TATT------GTAACT-----------------------------------------------TAC----------CCTAGAATTTGGTAGTCC--------TCC-----TAACTC--CAG-TTTTGCT--CTCTAGTCACCAAT-------------ATTTAGCTTTGTATT-------TTAGG----CCAGTA----------------------------TTTCTG------ATC-------------------GCCCAATTTGCTGAC-TTTTGCCTTCTATGGAAATTATTT-TA------TATA-----TTCCCCGTG-------GGATTCTG----GCTCTATGAGGAAGCAAATGAG-----GAATGG----AGAGGCTGTGTTTCCTT-TTGAAACTTGGTGGAAATGTAGATGAATTGTGGG-AAATGAC-----TAGCTTTAGTCAGTC-TTCATGCA-----TGAT----CC-----T--AGGTC-----TAATGAAGCTGGAAACGTGT-AATTGCAAAA-TCAATGTGCAGGACTC-----AAGACCATACTTT-----TCA--AAG-TCTCATCGAGGTCTTCTTACCCCTCAGGT--CGC---------------ATGACACACAACCTACGAAAAACCCACCCAATCCTAAAAATTGTAAACAACTCATTCATCGATCTGCCCTCCCCATCAAACATCTCTGCCTGATGGAACTTCGGGTCACTTCTAGGACTATGCCTAATCGTCCAAGTATTAACAGGGCTGTTCCTAGCAATACACTACACAGCAGACATCTCATCAGCATTCTCATCCGTTGCCCACATCTGTCGAGACGTACAATACGGCTGACTAATCCGGAACCTTCACGCAAACGGGGCCTCCATGTTCTTTATTTGCCTGTATCTCCACATCGGGCGGGGCCTGTACTACGGCTCATACATATTTAAAGAAACATGAAACATCGGAGTAGTCCTCCTCCTTCTCGTTATAGCAACCGCTTTCGTGGGTTATGTACTACCATGAGGACAGATATCTTTCTGAGGTGCCACAGTAATTACAAACTTACTATCAGCAATCCCATATATCGGCACAAGCCTTGTCGAATGAATCTGAGGGGGGTTCTCAGTTGACAACGCCACCCTTACCCGGTTCTTCACATTTCACTTCCTCCTTCCATTCGCTATTATAGGCGCCTCAATACTACACCTACTATTTCTTCACGAAACAGGATCCAATAACCCAACAGGACTAACCTCAAACACAGACAAAATTCCATTCCACCCGTACTACTCATACAAAGACCTATTGGGTGCAACACTATTCCTCATAGTACTACTATCCCTAGCCCTATTCTCACCAAACCTACTTGGTGACCCAGAAAATTTCACCCCAGCAAACCCCCTGGTAACCCCACCCCACATTAAGCCAGAATGATACTTCCTATTTGCATACGCCATTCTCCGATCAATCCCAAACAAACTTGGAGGAGTCTTAGCCCTACTATTTTCTATCCTTATTCTGATATTCGTCCCAATACTTCACACATCAAAACAACGAGGAAACGCATTCCGACCCTTTTCACAAGCCCTCTTCTGGGCCTTGGTATCGAACATCATCATTTTAACATGAATCGGCGGCCAACCAGTAGAAGACCCCTTCATTATTATTGGCCAAATCGCATCTACCACATATTTTATTATCTTCCTAGTACTAATGCCAGCAGTAGCAAAAATAGAAAACTCCCTAATAAAATGATAANNNNNNNNNNNNNNNNNNNNNNNNNNNNNNNNNNNNNNNNNNNNNNNNNNNNNNNNNNNNNNNNNNNNNNNNNNNNNNNNNNNNNNNNNNNNNNNNNNNNNNNNNNNNNNNNNNNNNNNNNNNNNNNNNNNNNNNNNNNNNNNNNNNNNNNNNNNNNNNNNNNNNNNNNNNNNNNNNNNNNNNNNNNNNNNNNNNNNNNNNNNNNNNNNNNNNNNNNNNNNNNNNNNNNNNNNNNNNNNNNNNNNNNNNNNNNNNNNNNNNNNNNNNNNNNNNNNNNNNNNNNNNNNNNNNNNNNNNNNNNNNNNNNNNNNNNNNNNNNNNNNNNNNNNNNNNNNNNNNNNNNNNNNNNNNNNNNNNNNNNNNNNNNNNNNNNNNNNNNNNNNNNNNNNNNNNNNNNNNNNNNNNNNNNNNNNNNNNNNNNNNNNNNNNNNNNNNNNNNNNNNNNNNNNNNNNNNNNNNNNNNNNNNNNNNNNNNNNNNNNNNNNNNNNNNNNNNNNNNNNNNNNNNNNNNNNNNNNNNNNNNNNNNNNNNNNNNNNNNNNNNNNNNNNNNNNNNNNNNNNNNNNNNNNNNNNNNNNNNNNNNNNNNNNNNNNNNNNNNNNNNNNNNNNNNNNNNNNNNNNNNNNNNNNNNNNNNNNNNNNNNNNNNNNNNNNNNNNNNNNNNNNNNNNNNNNNNNNNNNNNNNNNNNNNNNNNNNNNNNNNNNNNNNNNNNNNNNNNNNNNNNNNNNNNNNNNNNNNNNNNNNNNNNNNNNNNNNNNNNNNNNNNNNNNNNNNNNNNNNNNNNNNNNNNNNNNNNNNNNNNNNNNNNNNNNNNNNNNNNNNNNNNNNNNNNNNNNNNNNNNNNNNNNNNNNNNNNNNNNNNNNNNNNNNNNNNNNNNNNNNNNNNNNNNNNNNNNNNNNNNNNNNNNNNNNNNNNNNNNNNNNNNNNNNNNNNNNNNNNNNNNNNNNNNNNNNNNNNNNNNNNNNNNNNNNNNN-------------------------------------------CGGCGGATATGGGATCATCCGAATCACCCCAATCCTTAACCCACTAACTACAAACATATATTACCCATTTATTATCCTGGCCACATGAGGAATCATCATAACAAGCACCATTTGCCTTCGACAAACAGACCTAAAATCCCTAATCGCCTACTCATCAGTAAGCCACATGGGCCTAGTTGTAGCTGCCGCAATAATCCAGACACAATGAAGCCTCACGGGCGCAATAGTACTAATAATCGCCCACGGACTCACCTCTTCAATACTGTTCTGCTTAGCAAACACGAGCTACGAACGAACACACAGCCGAACGCTCCTGCTAGCACGAGGACTTCAACTTATCCTTCCACTAATAACATCCTGATGACTCCTAGCAAACCTAATAAACATGGCCCTCCCACCAACAA-TTAACATCACAGGAGAACTACTAATCATAACCTCGACATTCAACTGATCATACCTGACATTAATCATAACGGGCTTAGGAACCCTACTAACGGCATCATACTCACTACACATATTCCTAATAACACAACGAGGTAAACTGCCAACACACCTAGCCCAAATAGACCCCACACACACACGAGAACACTTGCTAATAGCCCTACACACCATGCCAATACTTCTC-CTAATGCTAAAACCACAACTAATCATAGGCCCCTTCTCCTGTTAA--------------------------------------------------------------------------------------------------------------------------------------------------------------------------------
ARNHA2010 ---------------GTTTTGGTCCTAAACTT-GCCCTTG-TTTTTTACCAAAATTATACAT-GCAAGCCTCCACATACCAG-TGAGAATGCCCACAC---A-CCCCTA-AACAGCAAACC-GGAGCAGGCATCAGGATTCAACAC-CACA-A-TTTAGCCTAGGACGCCTTGC-ACATGCCACA-CCCACACGGGCTTT-CAGCAGTAACTAACATTAAG-AAATGAGCG------AAAGCTCGACTTAGTTATGGTAAA-C-A-TGGTTGGTAAATTTCGTGCCAGCCACCGCGGTTATACGAAAGACCAAAAACAA-GGA-CC-CACGGCGTAAAGCGTGACT--AGAGA-ACCAAATTTAACCTTT--AGAGGAGAACGACAGCCAAGTAGTAAAACACCAACGCATGCCAGAACAACAACAA------CCGCCTCTATA---------TGCCACCCTA-CCTCACGAAAGCTAAGAAACAAACTGGGATTAGATACCCCACTATGCTTAGCCCTAAACACAGACAGTTAA--A-ACACAAAACTGTTCGCCAGAGAACTACGAGCGAAAAGCTTAAAACTCCAAGGACTTGGCGGTGCTTCAAATCACCCTAGAGGAGCCTGTCCTATAATCGATACCCCACGTTCCACCTTACCTCTCCTAGCC-AAA-CAGCCTATATACCGCCGTCGTCAGCCTACCTTATGAAAGAA-ACAAAGTAGGCAAAAAAG-TT-AATAACTAATACGTCAGGTCAAGGTGTAGCACACG-AAGAGGCAGAGATGGGCTACATTTTCCCA--AAGCGAAAATACGAACGG-TAGACTGAAACA-CACAC-CCGAAGGCGGATTTAGCAGTAAA-A--TAAACCAA-GAATAGTTA-TTTT-AAACCTGCTCTGAA-GCGCGCACACACCGCCCGTCACCCTCATCA-CAC-ACCATCAACCATAAAA----------------------NNNNNNNNNNNNNNNNNNNNNNNNNNNNNNNNNNNNNNNNNNNNNNNNNNNNNNNNNNNNNNNNNNNNNNNNNNNNNNNNNNNNNNNNNNNNNNNNNNNNNNNNNNNNNNNNNNNNNNNNNNNNNNNNNNNNNNNNNNNNNNNNNNNNNNNNNNNNNNNNNNNNNNNNNNNNNNNNNNNNNNNNNNNNNNNNNNNNNNNNNNNNNNNNNNNNNNNNNNNNNNNNNNNNNNNNNNNNNNNNNNNNNNNNNNNNNNNNNNNNNNNNNNNNNNNNNNNNNNNNNNNNNNNNNNNNNNNNNNNNNNNNNNNNNNNNNNNNNNNNNNNNNNNNNNNNNNNNNNNNNNNNNNNNNNNNNNNNNNNNNNNNNNNNNNNNNNNNNNNNNNNNNNNNNNNNNNNNNNNNNNNNNNNNNNNNNNNNNNNNNNNNNNNNNNNNNNNNNNNNNNNNNNNNNNNNNNNNNNNNNNNNNNNNNNNNNNNNNNNNNNNNNNNNNNNNNNNNNNNNNNNNNNNNNNNNNNNNNNNNNNNNNNNNNNNNNNNNNNNNNNNNNNNNNNNNNNNN--------NNNNNNAATGATTGAATCTGGGGTCATTAACCTCAAGGATACCACATCT-AAGGTAAGCCCCT----CTAGTCCGGTTTCCTAAATGGA-----GGAGGACAGGA--TCTGT--GGT-----ATCAGT--TGCCT------TAGTC--TCCT-ATT--TTGAAGGC----T----------GGAG-TATT------GAAACT-----------------------------------------------TAT----------CCTAGAATTTGGTAGTCT--------TCC-----TAACTC--CAG-TTTTGCT--CTCTAGTCACCAAT-------------ATTTAGCTTTGTTTT-------TTAGG----CCAGTA----------------------------TTTGTG------ATC-------------------GCCCAATTTGCTGAC-TTTTGCCTTCTATGGAAATTATTT-TAT-----TATA-----TTCCCTGTG-------GGATACTG----GCTCTATGGGGATGCAAATGAG-----GAATGG----AGAGGCAGTGTTTCGTT-TTGAAACTTGGTGGAAATGTAGATGAATTGTGGG-AAATGAC-----TAGCTTTAGTCAGTC-TTCCTGCA-----TGAT----CC-----T--AGGTCTAATATAATGAAGCTGGAAACTTGT-AATTGCGAAA-TCAGTGTGCAGGACTC-----AAGACCATACTTT-----TCA--AAG-TCTCATTTAGGTCTTCTTATCC-----------C---------------ATGACACACAACCTACGAAAAACGCACCCAATTCTAAAAATCGTAAACAACTCATTCATTGACCTACCATCCCCATCAAATATCTCTGCCTGATGAAATTTCGGGTCCCTCCTTGGCCTCTCCCTTATTGTCCAAGTGCTAACAGGACTATTTCTAGCAATACATTATACAGCAGATATCTCATCAGCATTCTCATCCGTCGCCCACATTTGCCGAGACGTCCAATACGGCTGACTCATCCGCAATCTCCACGCAAACGGAGCCTCCATATTTTTTATCTGCCTTTATCTACACATTGGACGCGGCCTGTATTATGGCTCCTACATATTCAAAGAGACATGAAATATTGGAGTAATTCTCTTACTGCTCGTCATAGCAACCGCCTTCGTAGGCTACGTCCTCCCATGGGGACAAATATCTTTTTGAGGCGCCACCGTAATTACAAACCTCTTATCAGCAATTCCCTACATTGGCACAAGCCTCGTTGAGTGAATTTGAGGCGGGTTTTCAGTGGACAACGCCACCCTTACCCGATTCTTCACTTTCCACTTTCTACTTCCATTCGCCATCATGGGTGCCTCAATACTTCACCTACTATTCCTTCACGAAACGGGGTCAAATAACCCAACCGGACTAGCCTCAAACACAGACAAAATCCCGTTTCATCCCTACTATTCATATAAAGACCTCCTAGGGGCAACACTATTCCTCATGATACTCCTATCATTAGCCCTATTTTTCCCCAACCTACTGGGAGACCCAGAAAACTTCACCCCAGCAAACCCCCTTGTAACCCCACCACACATCAAACCAGAGTGGTACTTCCTATTTGCATATGCCATCCTTCGCTCAATCCCAAATAAGCTCGGAGGTGTCCTCGCTCTATTATTCTCAATTCTCATCCTAATACTTGTCCCAATACTCCACACATCAAAACAACGAGGAAATGCATTCCGGCCCTTCTCGCAAGCTCTCTTCTGAGCTTTAGTATCAAACATTATTATCCTAACATGAATTGGCGGCCAACCAGTCGAAGACCCCTTCATTATTATTGGCCAAATTGCATCAACCACATACTTCATCATCTTCCTAATCCTCATGCCAGCAGTAGCAAAAATAGAAAACTCATTAATAAAATGATAANNNNNNNNNNNNNNNNNNNNNNNNNNNNNNNNNNNNNNNNNNNNNNNNNNNNNNNNNNNNNNNNNNNNNNNNNNNNNNNNNNNNNNNNNNNNNNNNNNNNNNNNNNNNNNNNNNNNNNNNNNNNNNNNNNNNNNNNNNNNNNNNNNNNNNNNNNNNNNNNNNNNNNNNNNNNNNNNNNNNNNNNNNNNNNNNNNNNNNNNNNNNNNNNNNNNNNNNNNNNNNNNNNNNNNNNNNNNNNNNNNNNNNNNNNNNNNNNNNNNNNNNNNNNNNNNNNNNNNNNNNNNNNNNNNNNNNNNNNNNNNNNNNNNNNNNNNNNNNNNNNNNNNNNNNNNNNNNNNNNNNNNNNNNNNNNNNNNNNNNNNNNNNNNNNNNNNNNNNNNNNNNNNNNNNNNNNNNNNNNNNNNNNNNNNNNNNNNNNNNNNNNNNNNNNNNNNNNNNNNNNNNNNNNNNNNNNNNNNNNNNNNNNNNNNNNNNNNNNNNNNNNNNNNNNNNNNNNNNNNNNNNNNNNNNNNNNNNNNNNNNNNNNNNNNNNNNNNNNNNNNNNNNNNNNNNNNNNNNNNNNNNNNNNNNNNNNNNNNNNNNNNNNNNNNNNNNNNNNNNNNNNNNNNNNNNNNNNNNNNNNNNNNNNNNNNNNNNNNNNNNNNNNNNNNNNNNNNNNNNNNNNNNNNNNNNNNNNNNNNNNNNNNNNNNNNNNNNNNNNNNNNNNNNNNNNNNNNNNNNNNNNNNNNNNNNNNNNNNNNNNNNNNNNNNNNNNNNNNNNNNNNNNNNNNNNNNNNNNNNNNNNNNNNNNNNNNNNNNNNNNNNNNNNNNNNNNNNNNNNNNNNNNNNNNNNNNNNNNNNNNNNNNNNNNNNNNNNNNNNNNNNNNNNNNNNNNNNNNNNNNNNNNNNNNNNNNNNNNNNNNNNNNNNNNNNNNNNNNNNNNNNNNNNNNNNNNNNNNNNNNNNNNNNNNNNNNNNNNNNNNNNNNNNNNNNNNN----------------------------------------ACTTGGGGGGTACGGAATCATCCGAATTACCCCAATTCTAAACCCACTAACAACAAACATATACTACCCCTTTATTATTATGGCCACATGAGGAATTATCATAACAAGCACCATCTGCCTACGACAAACAGACCTAAAATCCTTAATCGCTTACTCGTCAGTAAGCCACATAGGCCTGGTCGTAGCTGCCTCAATAATCCAAACACAATGGAGCCTCACAGGCGCAATCGTATTAATAGTCGCCCACGGACTTACCTCCTCAATATTATTCTGCCTAGCAAACACAAACTATGAGCGAACACACAGCCGAACACTCCTATTGGCACGGGGATTTCAACTTATCCTCCCACTGATAACATCCTGATGACTCCTGGCAAACCTGATAAATATAGCACTGCCACCAACAA-TCAACATCACAGGAGAACTGCTAATTATAACCTCGACATTCAACTGATCACCCCCAACACTCATTATAACAGGGCTGGGCATTCTATTAACAGCAGCATACTCTCTACACATATTCCTAATGACACAACGCGGCAAACTACCAACACACCTAACCCCGACAAACCCAACACACACCCGTGAACACCTACTAATAGCCCTACACACTATACCAATACTTCTT-CTTATATTAAAACCGCGACTAATCATAGGCCCCTTCTCCTGTTAA--------------------------------------------------------------------------------------------------------------------------------------------------------------------------------
ASTAA0011 ---------------GTTTTGGTCCTAAACTT-GCCCTTG-TTTTTTACCAAAATTATACAT-GCAAGCCTCCACACACCAG-TGAGAATGCCCACAC---A-CCCCCA-AACAGAAAACC-GGAGCAGGCATCAGGATACAACAC-CACA-TTTTTAGCCAAAGACGCCTTGCA-CATGCCACG-CCCACACGGACTTT-CAGCAGTAATTAACATTAAG-ACATGAGCG------AAAGCTCGACTTAGTTATGGTATA-C-A-TGGTCGGTAAATTTCGTGCCAGCCACCGCGGTTATACGAAAGACCAAAAACAA-CGG-CC-CACGGCGTAAAGCGTGACT--AAAGA-A-CTAGCCCAA--TTA--GAGG-AGAACGGCCACCAAGTAGTAAAACACAAACGCACGCCAGAATAACTACGA------CCACCTCTA-A---------CACCACTTTA-CCTCACGAAAGCTAAGAAACAAACTGGGATTAGATACCCCACTATGCTTAGCCCTAAACATAGACAGTA-A-AA-ACACAATACTGTTCGCCAGAGAACTACAAATGAAAAATTTAAAACTCCAAGGACTTGGCGGTGCTTCAAACCAACCTAGAGGAGCCTGTCCTATAATCGATACCCCACGCTTTACCTTACCCCCCCTAGCC-AAA-CAGCCTATATACCGCCGTCGTCAGCTTACCCCATGAGAGAA-AAAAAGTAAGCAAAAAAG-TT-AATAACTAACACGTCAGGTCAAGGTGTAGCACACG-GGGGGGCAGAGATGGGCTACATTTTCCCG--AAGCGAAAATACAGACGG-TAGACTGAAACA-CACAC-CTGAAGGCGGATTTAGCAGTAAA-A--T-AACTAA-GAATAGCCA-TTTT-AAACCTGCTCTGAA-GCGCGCACACACCGCCCGTCACCCTCATCA-CAT-GTTCCACA---------ATAC-----------------NNNNNNNNNNNNNNNNNNNNNNNNNNNNNNNNNNNNNNNNNNNNNNNNNNNNNNNNNNNNNNNNNNNNNNNNNNNNNNNNNNNNNNNNNNNNNNNNNNNNNNNNNNNNNNNNNNNNNNNNNNNNNNNNNNNNNNNNNNNNNNNNNNNNNNNNNNNNNNNNNNNNNNNNNNNNNNNNNNNNNNNNNNNNNNNNNNNNNNNNNNNNNNNNNNNNNNNNNNNNNNNNNNNNNNNNNNNNNNNNNNNNNNNNNNNNNNNNNNNNNNNNNNNNNNNNNNNNNNNNNNNNNNNNNNNNNNNNNNNNNNNNNNNNNNNNNNNNNNNNNNNNNNNNNNNNNNNNNNNNNNNNNNNNNNNNNNNNNNNNNNNNNNNNNNNNNNNNNNNNNNNNNNNNNNNNNNNNNNNNNNNNNNNNNNNNNNNNNNNNNNNNNNNNNNNNNNNNNNNNNNNNNNNNNNNNNNNNNNNNNNNNNNNNNNNNNNNNNNNNNNNNNNNNNNNNNNNNNNNNNNNNNNNNNNNNNNNNNNNNNNNNNNNNNNNNNNNNNNNNNNNNNNNNNNNNNNNN--------CCATGAAATGATTGAATCTGGGGTCATTAACCTCAAGGATACCACATTT-AAGGTAAGCCCCT----CTTGTCAAGTTTCCTAAATGGA-----AAAGGATAGGA--TGTGT--GGT-----ATCGGT--TTCCT------TAGTC--TCCC-ATT--TTGAAGGC----T------------CC-TATT------GTAACT-----------------------------------------------TAC----------CCTAGAATGTGGTGGTCC--------TCC-----TAACTC--CAG-TTTTGTT--CTCTAGTCACCAAT-------------ATTTAGTTTTGTATT-------TTAGG----CCAGTA----------------------------TTTCTG------ATT-------------------GCCCAATTTGCTGAC-TTTTGCCTTCAATGGAAATTATTT-TAT-----TATA-----TTCCCTGTG--TAGTGGGATACTG----GCTCTATGAGGATGCAAATGAG-----GAATGG----AGAGGCTGTGTTTCCT--TTGAAACTTGATGGAAATGTAGATGAATTGTGGG-AAATGAC-----TAGCTTTAGTCAGTC-TTCATGCA-----TGAT----CC-----T--AGGTC-----TAATGAAGCTGGAAACTTGT-AATTGCAAAATTCAATGTGAAGGACT----------------------------------------------------------------------------------ATGACACACAACCTACGAAAAACCCACCCTATCCTAAAAATCGTAAACAGCTCATTCATCGACCTACCCTCCCCATCAAACATCTCTGCCTGATGAAATTTCGGGTCACTACTAGGTCTATGCCTCATTATCCAAGTATTAACAGGACTTTTCCTAGCGATACACTACACAGCAGATATTTCATCAGCATTCTCATCTGTAGCCCACATCTGCCGAGATGTACAATACGGCTGACTAATCCGAAACCTTCACGCAAACGGGGCCTCCATATTCTTTATCTGCCTATACCTCCACATCGGACGGGGCCTATACTACGGCTCATACATATTTAAAGAAACATGAAACATTGGAGTCATCCTCCTACTCCTCGTTATAGCAACTGCCTTCGTAGGGTACGTACTCCCATGAGGACAAATATCTTTCTGAGGCGCCACCGTAATTACAAACCTCCTATCAGCAATCCCATACATCGGCACAAACCTTGTCGAATGAATTTGGGGTGGATTCTCAGTGGACAATGCCACCCTAACACGATTTTTCACATTTCACTTCCTTCTACCATTTGCCATCATAGGAGCCTCAATGCTCCACCTCTTATTCCTTCACGAAACAGGATCAAATAATCCAACAGGTCTAACCTCAAACACAGACAAGATCCCATTCCACCCATACTACTCATACAAAGACCTCTTGGGCGCAACACTATTCCTCATAGTACTACTTACCTTGGCCTTATTTTCACCAAACTTACTTGGAGACCCAGAAAACTTCACTCCAGCAAACCCCTTAGTCACCCCACCACACATTAAGCCTGAATGATACTTCCTATTTGCATACGCCATTCTCCGATCAATCCCAAACAAACTAGGCGGAGTTCTAGCCCTTCTATTCTCAATTCTAATCCTAATACTAGTGCCAATACTTCACACATCTAAACAACGAGGAAACGCATTCCGACCTTTCTCACAAGCCCTATTCTGAGCCTTACTATCAAACATCACTATTTTAACATGAATTGGAGGCCAACCAGTAGAACACCCATTCATTATCATTGGCCAAATCGCATCAACCACATACTTCCTCATCTTCCTAGTCCTAATGCCAGCAGTAGCAAAAATAGAAAATGCCCTAATAAAATGATAANNNNNNNNNNNNNNNNNNNNNNNNNNNNNNNNNNNNNNNNNNNNNNNNNNNNNNNNNNNNNNNNNNNNNNNNNNNNNNNNNNNNNNNNNNNNNNNNNNNNNNNNNNNNNNNNNNNNNNNNNNNNNNNNNNNNNNNNNNNNNNNNNNNNNNNNNNNNNNNNNNNNNNNNNNNNNNNNNNNNNNNNNNNNNNNNNNNNNNNNNNNNNNNNNNNNNNNNNNNNNNNNNNNNNNNNNNNNNNNNNNNNNNNNNNNNNNNNNNNNNNNNNNNNNNNNNNNNNNNNNNNNNNNNNNNNNNNNNNNNNNNNNNNNNNNNNNNNNNNNNNNNNNNNNNNNNNNNNNNNNNNNNNNNNNNNNNNNNNNNNNNNNNNNNNNNNNNNNNNNNNNNNNNNNNNNNNNNNNNNNNNNNNNNNNNNNNNNNNNNNNNNNNNNNNNNNNNNNNNNNNNNNNNNNNNNNNNNNNNNNNNNNNNNNNNNNNNNNNNNNNNNNNNNNNNNNNNNNNNNNNNNNNNNNNNNNNNNNNNNNNNNNNNNNNNNNNNNNNNNNNNNNNNNNNNNNNNNNNNNNNNNNNNNNNNNNNNNNNNNNNNNNNNNNNNNNNNNNNNNNNNNNNNNNNNNNNNNNNNNNNNNNNNNNNNNNNNNNNNNNNNNNNNNNNNNNNNNNNNNNNNNNNNNNNNNNNNNNNNNNNNNNNNNNNNNNNNNNNNNNNNNNNNNNNNNNNNNNNNNNNNNNNNNNNNNNNNNNNNNNNNNNNNNNNNNNNNNNNNNNNNNNNNNNNNNNNNNNNNNNNNNNNNNNNNNNNNNNNNNNNNNNNNNNNNNNNNNNNNNNNNNNNNNNNNNNNNNNNNNNNNNNNNNNNNNNNNNNNNNNNNNNNNNNNNNNNNNNNNNNNNNNNNNNNNNNNNNNNNNNNNNNNNNNNNNNNNNNNNNNNNNNNNNNNNNNNNNNNNNNNNNNNNNNNNNNNNNNNNNNNNNNNNNNNNNNNN----------------------------------------ATTAGGCGGATACGGAATTATTCGAATTACCCCCATTCTAAGCCCACTGACTACAAACATATACTACCCCTTTATCATCCTGGCCACATGAGGGATCATTATAACAAGCACCATCTGTTTACGACAAACAGACCTAAAATCACTAATCGCCTATTCATCAGTAAGCCACATGGGCCTAGTTGTAACCGCCGCAATAATCCAAACACAATGAAGCCTTACGGGAGCAATTGTATTAATAGTTGCCCACGGACTTACTTCTTCAATACTATTCTGCCTAGCAAATACAAACTATGAACGAACGCATAGCCGAACACTTCTTCTAGCACGAGGACTTCAACTGGTTCTCCCACTAATAACATCCTGATGACTCCTAGCGAACCTAATAAACATGGCACTACCACCAACAA-TTAACATCACAGGAGAACTACTAATTATAGCCTCAACATTCAACTGATCCTACCTAACACTAATCATAACCGGCCTAGGAACCCTGCTTACTGCATCATACTCACTACACATATTCCTAATAACACAGCGTGGAAAACTATCAACAAACCTAGCCCAAATAGACCCAACACACACACGAGAACACCTACTAATGGCCCTACACACCATACCAATACTGCTA-CTAATACTAAAACCACAACTAATCATGGGCCCTTTCTCCTGTTAA--------------------------------------------------------------------------------------------------------------------------------------------------------------------------------
ATLAW1012 ---------------GTTTTGGTCCTAAACTT-GCCCTTG-TTTTTTACCAAAATTATACAT-GCAAGCCTCCACACACCAGATGAGAATGCCCACAC---G-CCCCTA-GAAAGAAAACT-GGAGCAGGCATCAGGATACAACAC-CACA----TTAGCCAAAGACGCCTTGCACTATGCCACA-CCCACACGGGCCTT-CAGCAGTAATTAACATTAAG-ACATGAGCG------AAAGCTCGACTTAGTTATGGTAAA-C-A-TGGTCGGTAAATTTCGTGCCAGCCACCGCGGTTATACGAAAGACCAAAAACAA-CGG-CC-CACGGCGTAAAGCGTGACT--AAAGA-A-CTAATGCACT-TTA--GAGG-AAAACGGCCTCCAAGTAGTAAAACACCAACGCGCGCCAGAATTACAACAA-------CGCCTCTA-A---------TACTACTTTA-CCTCACGAAAGCTAAGAAACAAACTGGGATTAGATACCCCACTATGCTTAGCCCTAAACAAAGACAGTA-G-AG-ATACAACACTGTTCGCCAGAGAACTACAAACGAAAAGCTTAAAACTCTAAGGACTTGGCGGTGCTTCAAACCAACCTAGAGGAGCCTGTCCTACAATCGATACCCCACGTTTTACCTTACCCCTCCTAGCC-AAA-CAGCCTATATACCGCCGTCGTCAGCCTACCTTATGAAAGTA-ATAAAGTAGGCAAAAAAG-TT-AATGACTTACACGTCAGGTCAAGGTGTAGCACACG-GAGAGGCAGAGATGGGCTACATTTTCTCG--AAGAGAAAACACGAATGG-TGGACTGAAACA-CACAC-CTGAAGGCGGATTTAGCAGTAAA-A--C-AACCAA-GAATAGTCA-TTTT-AAACCTGCTCTGAA-GCGCGCACACACCGCCCGTCACCCTCATCA-CAC-GTCCAGCA---------CTAC-----------------NNNNNNNNNNNNNNNNNNNNNNNNNNNNNNNNNNNNNNNNNNNNNNNNNNNNNNNNNNNNNNNNNNNNNNNNNNNNNNNNNNNNNNNNNNNNNNNNNNNNNNNNNNNNNNNNNNNNNNNNNNNNNNNNNNNNNNNNNNNNNNNNNNNNNNNNNNNNNNNNNNNNNNNNNNNNNNNNNNNNNNNNNNNNNNNNNNNNNNNNNNNNNNNNNNNNNNNNNNNNNNNNNNNNNNNNNNNNNNNNNNNNNNNNNNNNNNNNNNNNNNNNNNNNNNNNNNNNNNNNNNNNNNNNNNNNNNNNNNNNNNNNNNNNNNNNNNNNNNNNNNNNNNNNNNNNNNNNNNNNNNNNNNNNNNNNNNNNNNNNNNNNNNNNNNNNNNNNNNNNNNNNNNNNNNNNNNNNNNNNNNNNNNNNNNNNNNNNNNNNNNNNNNNNNNNNNNNNNNNNNNNNNNNNNNNNNNNNNNNNNNNNNNNNNNNNNNNNNNNNNNNNNNNNNNNNNNNNNNNNNNNNNNNNNNNNNNNNNNNNNNNNNNNNNNNNNNNNNNNNNNNNNNNNNNNNNNNN--------CCATGAAATGATTGAATCTGGGGTCATTAACCTCAAGGATACCGCATCT-AAGGTAAGCCCCT----CTTGTTAAGTTTCCTAAATGGA-----AAAGGATAGGA--TGTGT--GGT-----ATAGGT--TGCCT------TAGTC--ACCT-ATT--TTGAAGGC----T----------GGAG-TATT------GTAACT-----------------------------------------------TAC----------CCTAGAATTTGGTAGTCT--------TCC-----TAACTC--CAG-TTTTGCT--CTCTAGTCACCAAT-------------ATTTAGCTTTGTATT-------TTAGG----CTAGTA----------------------------TTTCTA------ATC-------------------GCCCAATTTGCTGAC-TTTTGCCTTCTATGGACATTATTT-TAT-----TATA-----TTCCCTGTG-------GGATACTG----GCTCTATGAGGATGCAAATGAG-----GAATGG----AGAGGCTGTGTTTCCTT-TTGAAACTTGGTGGAAATGTAGATGAATTGTGGG-AAATGAC-----TAGCTTTAGTCAGTC-TTCATGCA-----TGAT----CC-----T--AGGTC-----TAATGAAGCTGGAAACGTGT-AATTGCAAAA-TCAATGTGCAGGACTC-----AAGACCATACTTT-----TCA--AAG-TTTCATCTAGGTCTTCTTACCCCTCAGGTCGCGC---------------ATGACACACAACCTACGAAAAACCCACCCAATCCTAAAAATCGTAAACAACTCTTTCATCGACCTACCCTCTCCATCAAACATCTCTGCCTGATGGAACTTCGGATCACTACTAGGCCTATGCCTAATCATCCAAGTACTAACAGGGCTATTCCTAGCAATACACTACACAGCAGACATCTCATCAGCTTTCTCATCTGTTGCCCATATCTGCCGCGACGTTCAATACGGCTGACTAATCCGCAACCTTCACGCAAACGGAGCCTCCATGTTCTTTATTTGCCTTTACCTTCACATCGGACGGGGCCTATACTACGGTTCCTACATATTTAAAGAGACATGAAACATCGGAGTAGTCCTCCTCCTTTTAGTTATAGCAACTGCTTTCGTGGGCTACGTGCTCCCATGAGGACAAATATCTTTCTGAGGAGCCACCGTAATTACAAACCTACTATCAGCAATCCCATACATCGGTACAAGCCTTGTCGAATGAATCTGAGGGGGGTTTTCAGTTGACAACGCCACCCTAACCCGGTTCTTCACATTTCACTTCCTTCTACCATTTGCTATTATGGGGGCCTCAATATTACACTTGCTATTTCTCCATGAAACAGGATCAAATAACCCAACAGGACTAGCCTCAAACACAGACAAAATCCCATTCCACCCATACTACTCATACAAAGACCTCTTAGGCGTAACTCTATTTCTTATGGTGCTACTACCCCTAGCCCTATTCTCACCAAACCTGCTTGGTGACCCAGAAAACTTCACCCCGGCGAACCCTCTAGTCACCCCTCCACACATCAAACCAGAGTGGTACTTCCTATTTGCATACGCCATCCTCCGATCAATCCCCAACAAACTTGGGGGAGTCTTGGCCCTCCTGTTCTCCATCCTTATTTTAATTTTTGTCCCAATACTCCACACATCAAAACAACGAGGAAACGCATTCCGACCGCTGTCGCAGGCCCTATTCTGAGCCCTAGTATCAAATATTGTCATCTTAACATGAATTGGTGGTCAGCCAGTAGAAGACCCCTTCATTATCATCGGCCAAATCGCATCAACCACATACTTCATCATCTTCCTAGTTCTAATGCCAGCAGTAGCAAAAATAGAAAACTACCTAATAAAATGATAANNNNNNNNNNNNNNNNNNNNNNNNNNNNNNNNNNNNNNNNNNNNNNNNNNNNNNNNNNNNNNNNNNNNNNNNNNNNNNNNNNNNNNNNNNNNNNNNNNNNNNNNNNNNNNNNNNNNNNNNNNNNNNNNNNNNNNNNNNNNNNNNNNNNNNNNNNNNNNNNNNNNNNNNNNNNNNNNNNNNNNNNNNNNNNNNNNNNNNNNNNNNNNNNNNNNNNNNNNNNNNNNNNNNNNNNNNNNNNNNNNNNNNNNNNNNNNNNNNNNNNNNNNNNNNNNNNNNNNNNNNNNNNNNNNNNNNNNNNNNNNNNNNNNNNNNNNNNNNNNNNNNNNNNNNNNNNNNNNNNNNNNNNNNNNNNNNNNNNNNNNNNNNNNNNNNNNNNNNNNNNNNNNNNNNNNNNNNNNNNNNNNNNNNNNNNNNNNNNNNNNNNNNNNNNNNNNNNNNNNNNNNNNNNNNNNNNNNNNNNNNNNNNNNNNNNNNNNNNNNNNNNNNNNNNNNNNNNNNNNNNNNNNNNNNNNNNNNNNNNNNNNNNNNNNNNNNNNNNNNNNNNNNNNNNNNNNNNNNNNNNNNNNNNNNNNNNNNNNNNNNNNNNNNNNNNNNNNNNNNNNNNNNNNNNNNNNNNNNNNNNNNNNNNNNNNNNNNNNNNNNNNNNNNNNNNNNNNNNNNNNNNNNNNNNNNNNNNNNNNNNNNNNNNNNNNNNNNNNNNNNNNNNNNNNNNNNNNNNNNNNNNNNNNNNNNNNNNNNNNNNNNNNNNNNNNNNNNNNNNNNNNNNNNNNNNNNNNNNNNNNNNNNNNNNNNNNNNNNNNNNNNNNNNNNNNNNNNNNNNNNNNNNNNNNNNNNNNNNNNNNNNNNNNNNNNNNNNNNNNNNNNNNNNNNNNNNNNNNNNNNNNNNNNNNNNNNNNNNNNNNNNNNNNNNNNNNNNNNNNNNNNNNNNNNNNNNNNNNNNNNNNNNNNNNNNNNNNNNNNNNNNNNNNNNNNNNN----------------------------------------GCTCGGCGGATACGGGATCATCCGAATCACCCCGATCCTTAACCCACTAACCACAAACATATATTATCCATTTATTATCCTGGCCACATGAGGAATCATCATAACAAGCACCATCTGCCTTCGACAAACAGACCTAAAATCCCTAATCGCCTATTCATCAGTAAGCCACATGGGCCTAGTTGTAGCTGCAGCAATAATCCAGACACAGTGAAGCCTCACAGGCGCAATCGTACTAATAATCGCCCACGGACTTACCTCTTCAATACTGTTCTGCTTAGCAAATACGAGCTACGAACGAACACACAGCCGAACGCTCCTGCTAGCACGAGGACTTCAACTTATTCTCCCACTAATAACATCCTGATGACTCCTAGCAAACCTAATAAACATGGCCCTCCCACCAACAA-TTAACATCACAGGAGAACTACTAATCATAACCTCAACATTCAACTGATCATACCTAACACTAATCATAACAGGCCTAGGAACCCTACTAACAGCATCATACTCACTACACATATTCCTAATAACACAACGGGGTAAACTACCAACACACCTAGCCCAAATAGACCCCACACACACACGAGAACACCTACTAATAGCCCTACACATCATACCAATACTCCTC-CTAATGCTAAAACCACAGCTAATCATAGGCCCCTTCTCCTGTTAA--------------------------------------------------------------------------------------------------------------------------------------------------------------------------------
ATLAA9013 ---------------GTTTTGGTCCTAAACTT-GCCCTTGTTTTTTTACCAAAATTATACAT-GCAAGCCTCCACACACCAG-TGAGAATGCCCACAC---A-CCCCTA-GAAAGAAAACT-GGAGCAGGCATCAGGATACAACAC-CACA----TTAGCCAAAGACGCCTTGCA-AATGCCACA-CCCACACGGGCTTT-CAGCAGTAATTAACATTAAG-ACATGAGCG------AAAGCTCGACTTAGTTATGGTAAA-C-A-TGGTCGGTAAATTTCGTGCCAGCCACCGCGGTTATACGAAAGACCAAAAACAA-CGG-CC-CACGGCGTAAAGCGTGACT--AAAGA-ACCTAATACACT-TTA--GAGG-AAAATGGCCTCCAAGTAGTAAAACACCCACGCGCGCCAGAATTACAACAA-------CGCCTCTA-A---------TACTACTTTA-CCTCACGAAAGCTAAGAAACAAACTGGGATTAGATACCCCACTATGCTTAGCCCTAAACAAAGACAGTA-G-AA-ATACAACACTGTTCGCCAGAGAACTACAAACGAAAAGCTTAAAACTCTAAGGACTTGGCGGTGCTTCAAACCAACCTAGAGGAGCCTGTCCTATAATCGATACCCCACGTTTTACCTTACCCCTCCTAGCC-AAA-CAGCCTATATACCGCCGTCGTCAGCTTACCTTATGAAAGTA-ATAAAGTAGGCAAAAAAG-TT-AATGACTTACACGTCAGGTCAAGGTGTAGCACACG-GAGAGGCAGAGATGGGCTACATTTTCTCG--AAGCGAAAATACGAATGG-TGGACTGAAACA-CACAC-CTGAAGGCGGATTTAGCAGTAAA-A--C-AACCAA-GAATAGTCA-TTTT-AAACCTGCTCTGAA-GCGCGCACACACCGCCCGTCACCCTCATCA-CAC-GTCCCGCA---------CTAC-----------------NNNNNNNNNNNNNNNNNNNNNNNNNNNNNNNNNNNNNNNNNNNNNNNNNNNNNNNNNNNNNNNNNNNNNNNNNNNNNNNNNNNNNNNNNNNNNNNNNNNNNNNNNNNNNNNNNNNNNNNNNNNNNNNNNNNNNNNNNNNNNNNNNNNNNNNNNNNNNNNNNNNNNNNNNNNNNNNNNNNNNNNNNNNNNNNNNNNNNNNNNNNNNNNNNNNNNNNNNNNNNNNNNNNNNNNNNNNNNNNNNNNNNNNNNNNNNNNNNNNNNNNNNNNNNNNNNNNNNNNNNNNNNNNNNNNNNNNNNNNNNNNNNNNNNNNNNNNNNNNNNNNNNNNNNNNNNNNNNNNNNNNNNNNNNNNNNNNNNNNNNNNNNNNNNNNNNNNNNNNNNNNNNNNNNNNNNNNNNNNNNNNNNNNNNNNNNNNNNNNNNNNNNNNNNNNNNNNNNNNNNNNNNNNNNNNNNNNNNNNNNNNNNNNNNNNNNNNNNNNNNNNNNNNNNNNNNNNNNNNNNNNNNNNNNNNNNNNNNNNNNNNNNNNNNNNNNNNNNNNNNNNNNNNNNNNNNNNN--------CCATGAAATGATTGAATCTGGGGTCATTAACCTCAAGGATACCACATCT-AAGGTAAGCCCCT----CTTGTTAAGTTTCCTAAATGGA-----AAAGGATAGGA--TGTGT--GGT-----ATAGGT--TGCCT------TAGTC--ACCT-ATT--TTGAAGGC----T----------GGAG-TATT------GTAACT-----------------------------------------------TAC----------CCTAGAATTTGGTAGTCT--------TCC-----TAACTC--CAG-TTTTGCT--CTCTAGTCACCAAT-------------ATTTAGCATTGTATT-------TTAGG----CTAGTA----------------------------TTTCTA------ATC-------------------GCCCAATTTGCTGAC-TTTTGCCTTCTATGGACATTATTT-TAT-----TATA-----TTCCCTGTG-------GGATACTG----GCTCTATGAGGATGCAAATGAG-----GAATGG----AGAGGCTGTGTTTCCTT-TTGAAACTTGGTGGAAATGTAGATGAATTGTGGG-AAATGAC-----TAGCTTTAGTCAGTC-TTCATGCA-----TGAT----CC-----T--AGGTC-----TAATGAAGCTGGAAACGTGT-AATTGCAAAA-TCAATGTGCAGGACTC-----AAGACCATACTTT-----TCA--AAG-TCTCATCTAGGTCTTCTTACCCCTCAGGTCGCGC---------------ATGACACACAATCTACGAAAAACCCACCCAATCCTAAAAATCGTAAACAGCTCATTCATCGACCTACCCTCCCCATCAAACATCTCTGCCTGATGGAACTTCGGATCACTACTGGGCCTATGCCTAATCATCCAAGTACTAACAGGGTTATTCCTAGCAATACACTACACAGCAGACATCTCATCAGCATTCTCATCTGTTGCCCACATCTGCCGCGACGTTCAATATGGCTGACTAATCCGAAACCTCCACGCAAACGGAGCCTCCATGTTCTTTATTTGCCTCTACCTTCACATCGGACGGGGCCTATACTACGGTTCCTACATATTTAAAGAAACATGAAACATCGGGGTAGTCCTCCTCCTTCTAGTTATAGCAACTGCTTTCGTGGGCTACGTGCTCCCATGAGGACAAATATCCTTCTGAGGGGCCACCGTAATTACAAACTTACTTTCAGCAATCCCATACATCGGTACAAACCTTGTCGAATGAATCTGAGGGGGATTTTCAGTTGACAACGCCACCCTAACCCGGTTCTTCACATTTCACTTCCTTCTACCATTTGCTATTATAGGAGCCTCAATACTACATTTACTATTTCTCCACGAAACAGGGTCAAATAACCCAACAGGACTGACCTCAAACACAGACAAAATTCCATTCCACCCATACTACTCATACAAAGACCTCTTAGGTGTGACACTATTCCTCATAGTACTATTATCCCTAGCCCTATTCTCACCAAACCTGCTTGGTGACCCAGAAAACTTCACCCCAGCAAACCCCCTAGTCACCCCCCCACACATCAAACCGGAGTGGTACTTCCTATTTGCATACGCCATCCTCCGATCAATCCCCAACAAACTTGGAGGGGTCTTGGCCCTCCTATTCTCCATCCTTATTTTAATCTTTGTCCCAATACTCCACACATCAAAACAACGAGGAAACGCATTCCGACCCTTATCACAGGCCCTATTCTGAACCCTAGTATCAAACATTATTATCCTAACATGAATTGGCGGCCAACCAGTAGAAGACCCCTTCATTATTATTGGCCAAATCGCATCAACCACATACTTCATCATCTTCCTAGTCCTAATGCCAGCAGTAGCAAAAATAGAAAACTCCCTAATAAAATGATAANNNNNNNNNNNNNNNNNNNNNNNNNNNNNNNNNNNNNNNNNNNNNNNNNNNNNNNNNNNNNNNNNNNNNNNNNNNNNNNNNNNNNNNNNNNNNNNNNNNNNNNNNNNNNNNNNNNNNNNNNNNNNNNNNNNNNNNNNNNNNNNNNNNNNNNNNNNNNNNNNNNNNNNNNNNNNNNNNNNNNNNNNNNNNNNNNNNNNNNNNNNNNNNNNNNNNNNNNNNNNNNNNNNNNNNNNNNNNNNNNNNNNNNNNNNNNNNNNNNNNNNNNNNNNNNNNNNNNNNNNNNNNNNNNNNNNNNNNNNNNNNNNNNNNNNNNNNNNNNNNNNNNNNNNNNNNNNNNNNNNNNNNNNNNNNNNNNNNNNNNNNNNNNNNNNNNNNNNNNNNNNNNNNNNNNNNNNNNNNNNNNNNNNNNNNNNNNNNNNNNNNNNNNNNNNNNNNNNNNNNNNNNNNNNNNNNNNNNNNNNNNNNNNNNNNNNNNNNNNNNNNNNNNNNNNNNNNNNNNNNNNNNNNNNNNNNNNNNNNNNNNNNNNNNNNNNNNNNNNNNNNNNNNNNNNNNNNNNNNNNNNNNNNNNNNNNNNNNNNNNNNNNNNNNNNNNNNNNNNNNNNNNNNNNNNNNNNNNNNNNNNNNNNNNNNNNNNNNNNNNNNNNNNNNNNNNNNNNNNNNNNNNNNNNNNNNNNNNNNNNNNNNNNNNNNNNNNNNNNNNNNNNNNNNNNNNNNNNNNNNNNNNNNNNNNNNNNNNNNNNNNNNNNNNNNNNNNNNNNNNNNNNNNNNNNNNNNNNNNNNNNNNNNNNNNNNNNNNNNNNNNNNNNNNNNNNNNNNNNNNNNNNNNNNNNNNNNNNNNNNNNNNNNNNNNNNNNNNNNNNNNNNNNNNNNNNNNNNNNNNNNNNNNNNNNNNNNNNNNNNNNNNNNNNNNNNNNNNNNNNNNNNNNNNNNNNNNNNNNNNNNNNNNNNNNNNNNNNNNNNNNNNNNNNNNNNNN----------------------------------------GCTCGGTGGATATGGGATCATCCGAATCACCCCAATCCTTAACCCACTAACCACAAACATATACTACCCATTTATTATCCTGGCCACATGGGGAATCATCATAACAAGCACCATTTGCCTTCGACAAACAGACCTAAAATCCTTAATCGCCTATTCATCAGTAAGCCACATGGGCCTAGTTGTAGCTGCAGCAATAATCCAGACACAATGAAGCCTAACAGGCGCAATCGTACTAATAATCGCCCATGGACTTACCTCTTCAATACTGTTCTGCCTAGCAAATACAAGCTACGAACGAACACACAGCCGAACACTCCTGCTAGCACGAGGACTTCAACTCATCCTTCCACTAATAACATCCTGATGACTCCTGGCAAACCTAATAAACATGGCCCTCCCACCAACAA-TTAACATCACAGGAGAACTGCTAATCATGACCTCAACATTCAACTGATCATACCTGACACTAATCATAACGGGCTTAGGAACCCTACTAACAGCATCATACTCGCTACACATATTCCTAATAACACAACGAGGTAAACTGCCAACACACCTAGCCCAAATAGACCCCACACACACACGAGAACACCTACTAATAGCCCTACACACCATGCCAATACTTCTC-CTAATGCTAAAACCACAACTAATCATAGGCCCCTTCTCCTGTTAA--------------------------------------------------------------------------------------------------------------------------------------------------------------------------------
AUSTW1014 ---------------GTTTTGGTCCTAAACTT-GCCCTTG-TTTTTTACCAAAATTATACAT-GCAAGCCTCCACACACCAG-TGAGAATGCCCACAC---A-CCCCTA-AACAGCGAACC-GGAGCAGGCATCAGGAAACAACAC-CACA-ATTTTAGCCAAAAACGCCTTGCA-CATGCCACA-CCCACACGGGCTTA-CAGCAGTAATTAACATTAAG-ACATGAGCG------AAAGCTCGACTTAGTTATGGTATA-C-A-TGGTCGGTAAATTTCGTGCCAGCCACCGCGGTTATACGAAAGACCAAAAACAA-CGG-CC-CACGGCGTAAAGCGTGACT--AGAGA-A-CTAAAACAAC-TTA--GAGG-AAAACGGCCGCCAAGTAGTAAAACGCCCATGCACCCCAGAATCACGACAA------CCGCCTCTA-A---------TACAACCCTA-CCTCACGAAAGCTAAGAAACAAACTGGGATTAGATACCCCACTATGCTTAGCCCTAAACATAGACAGTA-A-AA-ACACAACACTGTTCGCCGGAGAACTACAAACGAAAAGCTTAAAACTCTAAGGACTTGGCGGTGCTTCAAACCAACCTAGAGGAGCCTGTCCTATAATCGATACCCCACGTTTCACCCGACCCCTCCTAGCC-AAA-CAGCCTATATACCGCCGTCGTCAGCCTACCTTATGAAAGAA-ACAAAGTAGGCACAAAAG-TT-AGTGACTAATACGTCAGGTCAAGGTGTAGCACACG-GAGGGGCAGAGATGGGCTACATTTTCCCA--AAGAGAAAACACAAATGG-TGAACTGAAATA-CACAC-CTGAAGGCGGATTTAGCAGTAAA-A--T-AACTAA-GAATAGTCA-TTTT-AAACCTGCTCTGAA-GCGCGCACACACCGCCCGTCACCCTCATCA-CAT-------G-------------------------------NNNNNNNNNNNNNNNNNNNNNNNNNNNNNNNNNNNNNNNNNNNNNNNNNNNNNNNNNNNNNNNNNNNNNNNNNNNNNNNNNNNNNNNNNNNNNNNNNNNNNNNNNNNNNNNNNNNNNNNNNNNNNNNNNNNNNNNNNNNNNNNNNNNNNNNNNNNNNNNNNNNNNNNNNNNNNNNNNNNNNNNNNNNNNNNNNNNNNNNNNNNNNNNNNNNNNNNNNNNNNNNNNNNNNNNNNNNNNNNNNNNNNNNNNNNNNNNNNNNNNNNNNNNNNNNNNNNNNNNNNNNNNNNNNNNNNNNNNNNNNNNNNNNNNNNNNNNNNNNNNNNNNNNNNNNNNNNNNNNNNNNNNNNNNNNNNNNNNNNNNNNNNNNNNNNNNNNNNNNNNNNNNNNNNNNNNNNNNNNNNNNNNNNNNNNNNNNNNNNNNNNNNNNNNNNNNNNNNNNNNNNNNNNNNNNNNNNNNNNNNNNNNNNNNNNNNNNNNNNNNNNNNNNNNNNNNNNNNNNNNNNNNNNNNNNNNNNNNNNNNNNNNNNNNNNNNNNNNNNNNNNNNNNNNNNNNNNN--------CCATGAAATGATTGAATCTGGGGTCATTAACCTCAAGGATACCACATCT-AAGGTAAGCTCCT----CTTGTCAAGTTTCCTAAATGGA-----AAAGGATAGGA--TGTGT--GGT-----ATCGGT--TGCCT------TAGTC--TCCT-ATT--TTGAAGGC----T----------GGAG-TATT------GTAACT-----------------------------------------------TAC----------CCTAGAATTTGGTAGTCC--------TCC-----TAACTC--CAG-TTTTGCT--CTCTAGTCACCAAT-------------ATTTAGCTTTGTATT-------TTAGG----CCAGTA----------------------------TTTCTG------ATC-------------------AACGAATTTGCTGAC-TTTTGCCTTCTATGGAAATTATTT-TAT-----TATA-----TTCCCTGTG-------AGATACTG----GCTCTATGAGGATGCAAATGAG-----GAATGG----AGAGGCTGTGTTTCTTT-TTGAAACTTGGTGGAAATGTAGATGAATTGTGGG-AAATGAC-----TAGCTTTAGTCAGTC-TTCATGCA-----TGAT----CC-----T--AGGTC-----TAATGAAGCTGGAAACTTGT-AATTGCAAAA-TCAATGTGCAGGACTC-----AAGACCATACTTT-----TCA--AAG-TCTCATCTAGGTCTTCTTATCCCTCAGGTCGCGC---------------ATGACACACAACCTACGAAAAACCCACCCTATTCTAAAAATCGTAAACAGCTCATTCATCGACCTACCATCCCCGTCAAATATCTCCGCCTGATGAAATTTTGGATCACTGCTAGGCCTCTGCCTAATCATCCAAGTATTAACAGGGCTATTCCTAGCAATACACTATACCGCAGACATCTCATCAGCATTCTCATCTGTTGCCCACATTTGCCGAGACGTCCAATACGGCTGACTAATTCGTAATCTCCACGCAAACGGAGCCTCCATGTTTTTTATTTGCTTATACCTCCACATCGGACGAGGGTTATACTACGGCTCCTACATATTTAAGGAGACTTGAAATATTGGTGTAGTCCTCCTCCTCCTTGTTATGGCCACTGCCTTCGTAGGCTACGTACTCCCATGGGGACAAATATCCTTCTGAGGCGCCACCGTAATTACAAACCTCCTATCAGCAATCCCATACATTGGCACGAGCCTTGTTGAATGAATTTGAGGCGGGTTTTCAGTCGACAATGCCACCCTAACCCGCTTTTTTACATTTCACTTCCTATTACCCTTTGCCATCATGGGGGCCTCAATACTACACCTGCTATTCCTTCACGAAACAGGATCAAATAACCCCACCGGACTGGCCTCAAACACAGACAAAATCCCATTCCACCCATACTACTCATACAAAGACCTCCTAGGAGCAACACTTTTCCTCCTAATACTACTATCACTTGCCTTGTTCTCACCAAACCTGCTTGGCGACCCAGAAAACTTCACCCCAGCAAACCCCCTAGTTACCCCACCACACATCAAGCCGGAGTGGTACTTCCTATTCGCATACGCCATTCTTCGATCAATTCCAAACAAACTTGGCGGAGTCTTGGCTCTCCTATTTTCAATCCTTATCCTAATATTCGTCCCAATACTCCACACATCAAAACAACGAGGTAACGCATTTCGGCCCCTCTCGCAGACCTTATTCTGAGCCCTGGTATCTAACATCATTATTCTAACATGAATCGGGGGCCAACCAGTAGAAGACCCGTTCATTATCATTGGCCAAATCGCATCAATCACATACTTCATTATCTTCCTAATTCTAATGCCAGCAGTAGCAAAAATAGAAAACTCACTAATAAAATGGTAANNNNNNNNNNNNNNNNNNNNNNNNNNNNNNNNNNNNNNNNNNNNNNNNNNNNNNNNNNNNNNNNNNNNNNNNNNNNNNNNNNNNNNNNNNNNNNNNNNNNNNNNNNNNNNNNNNNNNNNNNNNNNNNNNNNNNNNNNNNNNNNNNNNNNNNNNNNNNNNNNNNNNNNNNNNNNNNNNNNNNNNNNNNNNNNNNNNNNNNNNNNNNNNNNNNNNNNNNNNNNNNNNNNNNNNNNNNNNNNNNNNNNNNNNNNNNNNNNNNNNNNNNNNNNNNNNNNNNNNNNNNNNNNNNNNNNNNNNNNNNNNNNNNNNNNNNNNNNNNNNNNNNNNNNNNNNNNNNNNNNNNNNNNNNNNNNNNNNNNNNNNNNNNNNNNNNNNNNNNNNNNNNNNNNNNNNNNNNNNNNNNNNNNNNNNNNNNNNNNNNNNNNNNNNNNNNNNNNNNNNNNNNNNNNNNNNNNNNNNNNNNNNNNNNNNNNNNNNNNNNNNNNNNNNNNNNNNNNNNNNNNNNNNNNNNNNNNNNNNNNNNNNNNNNNNNNNNNNNNNNNNNNNNNNNNNNNNNNNNNNNNNNNNNNNNNNNNNNNNNNNNNNNNNNNNNNNNNNNNNNNNNNNNNNNNNNNNNNNNNNNNNNNNNNNNNNNNNNNNNNNNNNNNNNNNNNNNNNNNNNNNNNNNNNNNNNNNNNNNNNNNNNNNNNNNNNNNNNNNNNNNNNNNNNNNNNNNNNNNNNNNNNNNNNNNNNNNNNNNNNNNNNNNNNNNNNNNNNNNNNNNNNNNNNNNNNNNNNNNNNNNNNNNNNNNNNNNNNNNNNNNNNNNNNNNNNNNNNNNNNNNNNNNNNNNNNNNNNNNNNNNNNNNNNNNNNNNNNNNNNNNNNNNNNNNNNNNNNNNNNNNNNNNNNNNNNNNNNNNNNNNNNNNNNNNNNNNNNNNNNNNNNNNNNNNNNNNNNNNNNNNNNNNNNNNNNNNNNNNNNNNNNNNNNNNNNNN----------------------------------------ACTAGGGGGGTATGGAATCATTCGAATCACCCCAATTCTCAACCCCCTAACCACAAATATATACTACCCATTTATTGTACTAGCCACATGGGGAATCATCATAACAAGCTCTATCTGCCTGCGACAGACAGACCTAAAATCACTAATCGCCTACTCATCAGTAAGCCACATGGGCCTAGTTGTAGCCGCCGCAATAATCCAAACACAATGAAGTCTCACAGGCGCAATCGTACTAATAATCGCCCACGGACTTACTTCTTCAATACTATTCTGCCTAGCAAACACAAACTATGAGCGAACACACAGCCGAACGCTCCTACTAGCACGGGGACTTCAACTTATTCTCCCGCTGATAACATCCTGATGACTCCTAGCAAACCTAATAAACATAGCACTACCACCAACAA-TCAACATCACAGGAGAGCTATTAATCATAACATCAACATTCAACTGATCATACCCAACACTAATCATAACAGGCCTTGGGACCCTGCTTACAGCAACATACTCACTACACATATTCCTAATAACACAACGAGGCAAACTACCAACACACTTAGCCAAAACAAACCCGACACACACTCGAGAACACCTACTAATAACCATGCACGCCATACCAATACTGCTC-CTAATACTAAAACCACAACTAATCATAGGGCCGTTCTCCTGTTAA--------------------------------------------------------------------------------------------------------------------------------------------------------------------------------
BOREA2015 ---------------GTTTTGGTCCTAAACTT-GCCCTTG-TTTTTTACCAAAATTATACAT-GCAAGCCTCCACACACCA-GTGAGAATGCCCATAA---A-CCCCTA-AACAGCAAACC-GGAGCAGGCATCAGGATACAACAT-TAAC--A-TTAGCCTAGGACGCCTTGCA-CATGCCACA-CCCACACGGGCTTT-CAGCAGTAATTAACATTAAG-AAATGAGCG------AAAGCTCGACTTAGTTATGGTAAA-C-A-TGGCCGGTTAATTTCGTGCCAGCCACCGCGGTTATACGAAAGACCAAAGACAA-CGG-CC-TACGGCGTAAAGCGTGACT--AGAGA--TTAAT-GTGAC-TTA--GAGG-AGAACGGCCGCCAAGTAGTAAAACACCCACGCATGCCAGAATCACAACAA------ACGCCCCTA-A---------TACTACTTTA-CCTCACGAAAGCTAAAATACAAACTGGGATTAGATACCCCACTATGCTTAGCCCTAAACACAGACAGTA-A-TA-ATACAATACTGTTCGCCAGAGAACTACAAACGAAAAGCTTAAAACTCCAAGGACTTGGCGGTGCTTCAAATCAACCTAGAGGAGCCTGTCCTATAATCGATACCCCACGATTCACCTTACCTCTCCTAGCC-AAA-CAGCCTATATACCGCCGTCGTCAGCTTACCTTATGAAAGAA-ATAAAGTAGGCAAAAAAG-TT-AATAACTAATACGTCAGGTCAAGGTGTAGCACACG-AAGAGGCAGAGATGGGCTACATTTTCTCA--AAGTGAAAACACGAATGG-TGAACTGAAACA-AACAC-CTGAAGGCGGATTTAGCAGTAAA-A--C-AATTAA-GAATACTTA-TTTT-AAACCTGCTCTGAA-GCGCGCACACACCGCCCGTCACCCTCATCA-CAT-GTTACACA---------ATAC-----------------NNNNNNNNNNNNNNNNNNNNNNNNNNNNNNNNNNNNNNNNNNNNNNNNNNNNNNNNNNNNNNNNNNNNNNNNNNNNNNNNNNNNNNNNNNNNNNNNNNNNNNNNNNNNNNNNNNNNNNNNNNNNNNNNNNNNNNNNNNNNNNNNNNNNNNNNNNNNNNNNNNNNNNNNNNNNNNNNNNNNNNNNNNNNNNNNNNNNNNNNNNNNNNNNNNNNNNNNNNNNNNNNNNNNNNNNNNNNNNNNNNNNNNNNNNNNNNNNNNNNNNNNNNNNNNNNNNNNNNNNNNNNNNNNNNNNNNNNNNNNNNNNNNNNNNNNNNNNNNNNNNNNNNNNNNNNNNNNNNNNNNNNNNNNNNNNNNNNNNNNNNNNNNNNNNNNNNNNNNNNNNNNNNNNNNNNNNNNNNNNNNNNNNNNNNNNNNNNNNNNNNNNNNNNNNNNNNNNNNNNNNNNNNNNNNNNNNNNNNNNNNNNNNNNNNNNNNNNNNNNNNNNNNNNNNNNNNNNNNNNNNNNNNNNNNNNNNNNNNNNNNNNNNNNNNNNNNNNNNNNNNNNNNNNNNNNNNNN--------NNNNNAAATGATTGAATCTGGGGTCATTAACCTCAAGGATACCACATCT-AAGGTAAGCCTTT----CTTGTCAAGTTTCCTAAATGG------AAAGGATAGGA--TGTGT--GGT-----ATCAGT--TGCCT------TAGTC--TCCT-ATT--TTGAAGGC----T----------GGAG-GATT------GTAACT-----------------------------------------------TAC----------TCTAGAATTTGGTAGTCC--------TCC-----TAACTC--CAG-TTTTGCT--CTCTAGTCACCAAT-------------ATTTAGCTTTGTATT-------TTAGG----CCAGTA----------------------------TTTCTG------ATT-------------------GCCCAATTTGTTGAC-TTTTGCCTTCTATGGAAATTAT-----------TATA-----TTCCCTGCG-------GGATACTG----GCTCTATGAGGATGCAAATGAG-----GAACGG----AGAGGCTGTGTTTCCTT-TTGAAACTTGGTGGAAATGTAGATGAATTGTGGG-AAATGAC-----TAGCTTTAGTCAGTC-TTCATGCT-----TGAT----CC-----T--AGGTC-----TAATAAAGCTGGAAACTTGT-AATTGCAAAA-TCAATGTGTAGGACTC-----AGCACCATACTTT-----TCA--AG--TCTCATCTAGGTCTTCTTATCC-----------C---------------ATGACACACAATCTACGAAAAACACACCCAATCCTAAAAATCGTAAACAACTCATTCATCGACCTTCCCTCTCCATCAAACATCTCTGCCTGATGAAATTTTGGGTCACTCCTAGGTCTCTGCCTCATCGTCCAAGTACTCACAGGATTATTCCTAGCAATACATTACACAGCAGATATTTCATCAGCATTCTCATCTGTGGCCCACATCTGCCGAGACGTGCAGTACGGATGACTAATCCGAAATCTCCACGCAAACGGGGCCTCTATGTTTTTTATCTGCCTGTACCTTCATATTGGACGCGGTCTATACTACGGCTCCTACATATTTAAAGAAACATGGAATATTGGGGTAATTCTCCTTCTACTTGTTATGGCAACCGCCTTCGTGGGCTACGTACTCCCATGAGGACAAATATCCTTCTGAGGGGCCACCGTGATCACAAACCTTTTATCAGCTATCCCATATATTGGTACAAATTTAGTTGAATGAATTTGAGGCGGCTTTTCAGTAGACAATGCCACCCTGACCCGATTCTTTACATTCCACTTCCTTCTTCCATTCGCAATCATAGGAGCCTCAATTCTTCACCTACTTTTCCTCCACGAAACAGGGTCCAACAACCCAACTGGACTCGCCTCAAACACGGACAAAATTCCATTTCACCCATACTTCTCCTATAAAGACCTCCTAGGAGCAACATTATTACTAATAGTACTCCTACTTCTAGCCCTATTTTCACCCAACCTGCTGGGCGACCCAGAAAACTTCACCCCAGCTAACCCACTTGTCACCCCTCCACACATCAAACCCGAGTGATACTTTCTATTTGCATATGCCATCCTCCGATCTATCCCAAACAAGCTCGGCGGTGTCTTAGCCCTTCTATTCTCCATCCTAATCCTAATACTTGTCCCCGCACTCCACACATCAAAACAACGAGGAAACGCATTCCGACCATTTTCACAGGCCCTATTCTGAGCCTTAGTCTCAAACATTATCATCCTGACATGAATCGGCGGACAACCAGTTGAAGACCCATTTATTATTATTGGCCAAATCGCATCAACTACTTACTTCATTATTTTCCTAGTCCTAATACCAGCAGTAGCAAAAATAGAAAACTCCCTAATAAAATGGTAANNNNNNNNNNNNNNNNNNNNNNNNNNNNNNNNNNNNNNNNNNNNNNNNNNNNNNNNNNNNNNNNNNNNNNNNNNNNNNNNNNNNNNNNNNNNNNNNNNNNNNNNNNNNNNNNNNNNNNNNNNNNNNNNNNNNNNNNNNNNNNNNNNNNNNNNNNNNNNNNNNNNNNNNNNNNNNNNNNNNNNNNNNNNNNNNNNNNNNNNNNNNNNNNNNNNNNNNNNNNNNNNNNNNNNNNNNNNNNNNNNNNNNNNNNNNNNNNNNNNNNNNNNNNNNNNNNNNNNNNNNNNNNNNNNNNNNNNNNNNNNNNNNNNNNNNNNNNNNNNNNNNNNNNNNNNNNNNNNNNNNNNNNNNNNNNNNNNNNNNNNNNNNNNNNNNNNNNNNNNNNNNNNNNNNNNNNNNNNNNNNNNNNNNNNNNNNNNNNNNNNNNNNNNNNNNNNNNNNNNNNNNNNNNNNNNNNNNNNNNNNNNNNNNNNNNNNNNNNNNNNNNNNNNNNNNNNNNNNNNNNNNNNNNNNNNNNNNNNNNNNNNNNNNNNNNNNNNNNNNNNNNNNNNNNNNNNNNNNNNNNNNNNNNNNNNNNNNNNNNNNNNNNNNNNNNNNNNNNNNNNNNNNNNNNNNNNNNNNNNNNNNNNNNNNNNNNNNNNNNNNNNNNNNNNNNNNNNNNNNNNNNNNNNNNNNNNNNNNNNNNNNNNNNNNNNNNNNNNNNNNNNNNNNNNNNNNNNNNNNNNNNNNNNNNNNNNNNNNNNNNNNNNNNNNNNNNNNNNNNNNNNNNNNNNNNNNNNNNNNNNNNNNNNNNNNNNNNNNNNNNNNNNNNNNNNNNNNNNNNNNNNNNNNNNNNNNNNNNNNNNNNNNNNNNNNNNNNNNNNNNNNNNNNNNNNNNNNNNNNNNNNNNNNNNNNNNNNNNNNNNNNNNNNNNNNNNNNNNNNNNNNNNNNNNNNNNNNNNNNNNNNNNNNNNNNNNNNNNNNNNNNNNNNNNNNNNN----------------------------------------ACTAGGGGGGTATGGAATCATTCGAATCACCCCAATTCTCAACCCCCTAACCACAAATATATACTACCCATTTATTGTACTAGCCACATGGGGAATCATCATAACAAGCTCTATCTGCCTGCGACAGACAGACCTAAAATCACTAATCGCCTACTCATCAGTAAGCCACATGGGCCTAGTTGTAGCCGCCGCAATAATCCAAACACAATGAAGTCTCACAGGCGCAATCGTACTAATAATCGCCCACGGACTTACTTCTTCAATACTATTCTGCCTAGCAAACACAAACTATGAGCGAACACACAGCCGAACGCTCCTACTAGCACGGGGACTTCAACTTATTCTCCCGCTGATAACATCCTGATGACTCCTAGCAAACCTAATAAACATAGCACTACCACCAACAA-TCAACATCACAGGAGAGCTATTAATCATAACATCAACATTCAACTGATCATACCCAACACTAATCATAACAGGCCTTGGGACCCTGCTTACAGCAACATACTCACTACACATATTCCTAATAACACAACGAGGCAAACTACCAACACACTTAGCCAAAACAAACCCGACACACACTCGAGAACACCTACTAATAACCATGCACGCCATACCAATACTGCTC-CTAATACTAAAACCACAACTAATCATAGGGCCGTTCTCCTGTTAA--------------------------------------------------------------------------------------------------------------------------------------------------------------------------------
BROODL016 ---------------GTTTTGGTCCTAAACTT-GCCCTTG-TTTTTTACCAAAATTATACAT-GCAAGCCTCCACATACCAG-TGAGAATGCCCAAAT---ACC-CCTA-AACAGAAAACC-GGAGCAGGCATCAGGATACAACAC-AACA-ATTTTAGCCAAAGACGCCTTGCA-CATGCCACA-CCCACACGGGCTTT-CAGCAGTAATTAACATTAAG-ACATGAGCG------AAAGCTCGACTTAGTTATGGTATC-C-A-TGGTCGGTAAATTTCGTGCCAGCCACCGCGGTTATACGAAAGACCAAAAACAA-CGG-CC-TACGGCGTAAAGCGTGACT--AGAGA-A-C-CAACTAACACTA--GGGG-AAAACAGATGCCAAGTAGTAAAACACACACGCATGCTAGAATCACAACAA------ATGCCCCTA-A---------TACCACTTTA-CCTCACGAAAGCTAAGAAACAAACTGGGATTAGATACCCCACTATGCTTAGCCCTAAACATAAACAGTA-C-AA-ACACAACACTGTTCGCCAGAGAACTACAAACGAAAAGCTTAAAACTCCAAGGACTTGGCGGTGCTTCAAATCAACCTAGAGGAGCCTGTCCTATAATCGATACCCCACGTTTTACCTTACCTCTCCTAGCC-AAT-CAGCCTATATACCGCCGTCGTAAGCCTACCTTATGAAAGTA-GCAAAGTAAGCAAAAAAG-TT-AACAACTAACACGTCAGGTCAAGGTGTAGCACACG-GAGAGGCAGAGATGGGCTACATTTTCTCA--AAGAGAAAACACAAATAG-TGGACTGAAACA-CACAC-CTGAAGGCGGATTTAGCAGTAAA-A--T-GATAAA-GAAAGCTCA-TTTT-AAACCTGCTGTGAA-GCGCGCACACACCGCCCGTCACCCTCATCA-CAT-GTATAATAACA---------------------------NNNNNNNNNNNNNNNNNNNNNNNNNNNNNNNNNNNNNNNNNNNNNNNNNNNNNNNNNNNNNNNNNNNNNNNNNNNNNNNNNNNNNNNNNNNNNNNNNNNNNNNNNNNNNNNNNNNNNNNNNNNNNNNNNNNNNNNNNNNNNNNNNNNNNNNNNNNNNNNNNNNNNNNNNNNNNNNNNNNNNNNNNNNNNNNNNNNNNNNNNNNNNNNNNNNNNNNNNNNNNNNNNNNNNNNNNNNNNNNNNNNNNNNNNNNNNNNNNNNNNNNNNNNNNNNNNNNNNNNNNNNNNNNNNNNNNNNNNNNNNNNNNNNNNNNNNNNNNNNNNNNNNNNNNNNNNNNNNNNNNNNNNNNNNNNNNNNNNNNNNNNNNNNNNNNNNNNNNNNNNNNNNNNNNNNNNNNNNNNNNNNNNNNNNNNNNNNNNNNNNNNNNNNNNNNNNNNNNNNNNNNNNNNNNNNNNNNNNNNNNNNNNNNNNNNNNNNNNNNNNNNNNNNNNNNNNNNNNNNNNNNNNNNNNNNNNNNNNNNNNNNNNNNNNNNNNNNNNNNNNNNNNNNNNNNNNNNN--------CCATGAAATGATTGAATCTGGGGTCATTAACCTCAAGGATACCACATCT-AAGGTAAGCCCCT----CTTGTCAAGTTTCCTAAATGGA-----AAAGGATAGGA--TGTGT--GGT-----ATCGGT--TGCCT------TAGTC--TTCT-ATT--TTGAAGGC----T-----GGATAGGAG-TATT------GTAATT-----------------------------------------------TAC----------CCTAGAATTTGGTAGTAC--------TCC-----TAACTC--CAG-TTTTGCT--CTCTAGTCACCAAT-------------ATTTAGCTTTGTATT-------TTAGG----CCAGTA----------------------------TTTCTG------ATC-------------------GCCCAATTTGCTGAC-TTTTGCCTTTTATGGAAATTATTT-TAT-----TATA-----TTCCCTGTG-------GGATACTG----GCTCTATGAGGATGCAAATGAG-----GAATGG----AGAGGCTGTGTTTCCTT-TTGAAACTTGGTGGAAATGTAGATGAATTGTGGG-AAATGAC-----TAGCTTTAGTCAGTC-TTCATGCA-----TAAT----CC-----T--AGGTC-----TAATGAAGCTGAAAACTTGT-AATTGCAAAA-TCAACGTGCAGGGCTC-----AAGACCATACTTT-----TCA--AAG-TCTCATCTAGGTCTTCTTATCC-----------C---------------ATGACACACAACCTACGAAAAACCCACCCAGTCCTAAAAATTGTAAATAGCTCATTCATCGACCTACCATCCCCATCAAATATTTCTGCCTGATGAAATTTCGGATCACTGCTTGGCCTATGCCTAATCGTACAAGTACTAACAGGACTATTTCTAGCAATACACTACACAGCAGACATCTCATCAGCATTCTCATCTGTAGCCCACATCTGCCGTGATGTTCAATACGGCTGACTAATTCGAAACCTTCATGCAAACGGAGCCTCCATGTTCTTTATTTGCCTGTACTTACACATTGGCCGAGGCCTGTACTACGGCTCCTATATATTCAAAGAGACATGAAACATTGGTGTCGTCCTCTTACTTCTTGTTATAGCAACAGCCTTTGTAGGCTACGTACTCCCATGAGGCCAAATATCATTCTGAGGGGCCACCGTAATTACAAACCTATTATCAGCAATCCCATACATTGGTACAAGCCTCGTTGAATGAATTTGGGGTGGGTTTTCAGTCGACAATGCCACACTAACACGATTTTTTACATTCCACTTTTTATTACCCTTTGCTATTATAGGAGCCTCAATACTACACCTGCTATTCCTCCATGAAACAGGATCAAACAATCCAACCGGGCTTACCTCAAACACAGATAAAATCCCATTCCACCCATACTTCTCATACAAAGACCTGCTAGGAGCCATATTATTTTTTATACTACTACTGTCCCTAGCCCTATTTTCACCAAACCTCCTCGGCGACCCAGAAAACTTCACCCCAGCAAACCCTTTAGTAACCCCACCACATATTAAACCAGAGTGGTACTTCCTGTTTGCATACGCCATTCTACGATCAATCCCAAACAAGCTAGGGGGTGTCTTAGCCCTCCTATTTTCAATTCTTATCCTTATGCTTGTTCCTATGCTGCACACATCAAAACAACGAGGAAACGCATTTCGACCACTTTCACAAGCCCTCTTCTGAACCCTAGTATCGAACATTATTATCCTAACCTGAATTGGTGGCCAACCAGTAGAGGACCCATTCATTATTATTGGTCAAATCGCATCAACAACATACTTCATTATCTTTCTAATCCTTATACCAGCAGTAGCAAAAATAGAAAACACACTAATAAAATGATAANNNNNNNNNNNNNNNNNNNNNNNNNNNNNNNNNNNNNNNNNNNNNNNNNNNNNNNNNNNNNNNNNNNNNNNNNNNNNNNNNNNNNNNNNNNNNNNNNNNNNNNNNNNNNNNNNNNNNNNNNNNNNNNNNNNNNNNNNNNNNNNNNNNNNNNNNNNNNNNNNNNNNNNNNNNNNNNNNNNNNNNNNNNNNNNNNNNNNNNNNNNNNNNNNNNNNNNNNNNNNNNNNNNNNNNNNNNNNNNNNNNNNNNNNNNNNNNNNNNNNNNNNNNNNNNNNNNNNNNNNNNNNNNNNNNNNNNNNNNNNNNNNNNNNNNNNNNNNNNNNNNNNNNNNNNNNNNNNNNNNNNNNNNNNNNNNNNNNNNNNNNNNNNNNNNNNNNNNNNNNNNNNNNNNNNNNNNNNNNNNNNNNNNNNNNNNNNNNNNNNNNNNNNNNNNNNNNNNNNNNNNNNNNNNNNNNNNNNNNNNNNNNNNNNNNNNNNNNNNNNNNNNNNNNNNNNNNNNNNNNNNNNNNNNNNNNNNNNNNNNNNNNNNNNNNNNNNNNNNNNNNNNNNNNNNNNNNNNNNNNNNNNNNNNNNNNNNNNNNNNNNNNNNNNNNNNNNNNNNNNNNNNNNNNNNNNNNNNNNNNNNNNNNNNNNNNNNNNNNNNNNNNNNNNNNNNNNNNNNNNNNNNNNNNNNNNNNNNNNNNNNNNNNNNNNNNNNNNNNNNNNNNNNNNNNNNNNNNNNNNNNNNNNNNNNNNNNNNNNNNNNNNNNNNNNNNNNNNNNNNNNNNNNNNNNNNNNNNNNNNNNNNNNNNNNNNNNNNNNNNNNNNNNNNNNNNNNNNNNNNNNNNNNNNNNNNNNNNNNNNNNNNNNNNNNNNNNNNNNNNNNNNNNNNNNNNNNNNNNNNNNNNNNNNNNNNNNNNNNNNNNNNNNNNNNNNNNNNNNNNNNNNNNNNNNNNNNNNNNNNNNNNNNNNNNNNNNNNNNNNNNNNNNNNNNNNNN----------------------------------------ACTTGGCGGATATGGTATTATCCGAATTACCCCAATTCTTAACCCACTAACCACAAACATATACTACCCATTCATTATGCTGGCTATATGAGGAATCATTATAACAAGCACCATCTGCCTGCGACAAACAGACCTAAAATCGCTAATCGCTTACTCATCAGTAAGTCACATGGGGCTGGTTGTAGCCGCCTCAATAATTCAAACACAGTGAAGCCTAACAGGCGCAATCGTACTTATGGTTGCCCACGGACTCACCTCCTCAATATTATTCTGCCTAGCAAATACTAACTACGAACGAACACACAGCCGAACACTCCTACTGGCACGAGGACTACAACTGATCCTCCCATTAATAACATCTTGATGACTATTAGCCAATCTAATAAACATAGCACTCCCACCAACCA-TTAACATTACGGGAGAACTTCTAATCATAACCTCAACATTCAACTGATCTAACCTAACAATCATCATAACAGGGCTTGGAACACTACTAACAGCAACATATTCACTACACATGTTCTTAATAACACAACGCGGAAAGCTACCAACACATATCACACAAACAGAGCCCACACACACCCGAGAACACCTATTAATAGCCCTACACACAGTACCAATGTTACTT-CTAATACTAAAACCACAATTAATCATGGGCCCCTTCTCCTGTTAA--------------------------------------------------------------------------------------------------------------------------------------------------------------------------------
BURBW1017 ---------------GTTTTGGTCCTAAACTT-GCCCTTG-TTTTTTACCAAAATTATACAT-GCAAGCCTCCACACACCAG-TGAGAATGCCCATAA---A-CCCCTA-AACAGCAAACC-GGAGCAGGCATCAGGATACCACAC-TAAA--GTTTAGCCAAAGACGCCTTGCA-TTTGCCACA-CCCACACGGGCTTT-CAGCAGTAACTAACATTAAG-AAATGAGCG------AAAGCTCGACTTAGTTATGGTATA-C-A-TGGTCGGTAAATTTCGTGCCAGCCACCGCGGTTATACGAAAGACCAAAAACAA-GGA-CC-CACGGCGTAAAGCGTGACT--AGAGA-C-TCAAATTAC--TTA--GAGA-AGAACGGCCGCCAAGTCGTAAAACACCCATGCACGCCAGAACAACAACAA------CCGCCTCTA-A---------CACCACTTTA-CCTCACGAAAGCTAAGAGACAAACTGGGATTAGATACCCCACTATGCTTAGCCCTAAACACAAACAGTA-A-AA-ACACAATACTGTTCGCCAGAGAACTACAAACGAAAAGCTTAAAACTCCAAGGACTTGGCGGTGCTTCAAACCAACCTAGAGGAGCCTGTCCTATAATCGATATCCCACGATCCACCTTACCTTTTCTAGCC-AAA-CAGCCTATATACCGCCGTCGTCAGCCTACCTTATGAAAGAAATTAAAGTAGGCAAAAAAG-TT-AATAACTAACACGTCAGGTCAAGGTGTAGCACACG-AAAAGGCAGAGATGGGCTACATTTTCTCA--AAGTGAAAACACGAATGG-TAAGCTGAAATA-TACAC-CTGAAGGCGGATTTAGCAGTAAA-A--C-AATCAA-GAATAATTA-TTTT-AAACCTGCTCTGAA-GCGCGCACACACCGCCCGTCACCCTCATCA-CAT-GCACCAAAATATAA--------------AC--------NNNNNNNNNNNNNNNNNNNNNNNNNNNNNNNNNNNNNNNNNNNNNNNNNNNNNNNNNNNNNNNNNNNNNNNNNNNNNNNNNNNNNNNNNNNNNNNNNNNNNNNNNNNNNNNNNNNNNNNNNNNNNNNNNNNNNNNNNNNNNNNNNNNNNNNNNNNNNNNNNNNNNNNNNNNNNNNNNNNNNNNNNNNNNNNNNNNNNNNNNNNNNNNNNNNNNNNNNNNNNNNNNNNNNNNNNNNNNNNNNNNNNNNNNNNNNNNNNNNNNNNNNNNNNNNNNNNNNNNNNNNNNNNNNNNNNNNNNNNNNNNNNNNNNNNNNNNNNNNNNNNNNNNNNNNNNNNNNNNNNNNNNNNNNNNNNNNNNNNNNNNNNNNNNNNNNNNNNNNNNNNNNNNNNNNNNNNNNNNNNNNNNNNNNNNNNNNNNNNNNNNNNNNNNNNNNNNNNNNNNNNNNNNNNNNNNNNNNNNNNNNNNNNNNNNNNNNNNNNNNNNNNNNNNNNNNNNNNNNNNNNNNNNNNNNNNNNNNNNNNNNNNNNNNNNNNNNNNNNNNNNNNNNNNNNNNNNN--------CCATGAAATGATTGAATCTGGGGTCATTAATCTCAAGGATACCACATCT-AAGGTAAGCCCCT----CCTGTCAAGTTTCCTAAATGGA-----AAAGGATAGGA--TGTGT--GGT-----TTTGGT--TGCCT------TAGTC--TCCT-A-T--TTGAAGGC----T----------GGAG-TATT------GTAACT-----------------------------------------------TAC----------CCTAGAATTTGATAGTTC--------CCC-----TAACTC--CAG-TTTTGCT--CTCTAGTCACCAAT-------------ATTTAGCTTTGTTTT-------TTAAG----CCAGTA----------------------------TTTCTG------ATC-------------------ACCCAATTTGTTGAC-TTTTGCCTTCTATGGAAATTATTT-TAT-----TATA-----TTCCCTGTG-------GGATACTG----GTTCTGTGAGGAAGCAAATGAG-----GAATGG----AGAGGCTGTGTTTCCTT-TTGAAACTTGGTGCAAATGTAGATGAATTGTGGG-AAATGAC-----TAGCTTTAGCCAGTC-ATCATGCA-----TGAT----CC-----T--AGGTC-----TAATGAAGCTGGAAATGTGT-AATTGCAAAA-TCAGTGTGCAGGACTC-----AAGACCATACTTT-----TTA--AAG-TCTCATCTAGGTCTTCTTTTCC-----------C---------------NNNNNNNNNNNNNNNNNNNNNNNNNNNNNNNNNNNNNNNNNNNNNNNNNNNNNNNNNNNNNNNNNNNNNNNNNNNNNNNNNNNNNNNNNNNNNNNNNNNNNNNNNNNNNNNNNNNNNNNNNNNNNNNNNNNNNNNNNNNNNNNNNNNNNNNNNNNNNNNNNNNNNNNNNNNNNNNNNNNNNNNNNNNNNNNNNNNNNNNNNNNNNNNNNNNNNNNNNNNNNNNNNNNNNNNNNNNNNNNNNNNNNNNNNNNNNNNNNNNNNNNNNNNNNNNNNNNNNNNNNNNNNNNNNNNNNNNNNNNNNNNNNNNNNNNNNNNNNNNNNNNNNNNNNNNNNNNNNNNNNNNNNNNNNNNNNNNNNNNNNNNNNNNNNNNNNNNNNNNNNNNNNNNNNNNNNNNNNNNNNNNNNNNNNNNNNNNNNNNNTTCTGAGGGGCCACCGTAATTACAAACCTCCTATCAGCAATCCCGTATATCGGCACCAACCTTGTTGAATGAATTTGAGGCGGGTTTTCAGTTGACAACGCCACACTAACCCGATTTTTTACATTCCACTTTCTACTGCCATTCGCCATCATAGGGGCCTCAATACTTCATCTCCTATTTCTTCATGAAACCGGGTCAAACAACCCAACCGGACTAGCCTCAAATACAGATAAAATTCCATTTCACCCATACTACTCATACAAAGACCTTCTTGGGGCAACACTATTCATAATAGTGTTATTACTACTAGCCCTATTTTCACCAAACCTTCTAGGTGACCCAGAAAACTTTACCCCAGCAAACCCACTTGTTACCCCACCACATATTAAACCAGAGTGGTATTTCTTATTTGCATACGCAATCCTCCGATCAATCCCAAACAAACTAGGCGGAGTCCTAGCATTACTATTCTCAATTCTTATCCTAATACTAGTACCAGCACTACACACATCAAAACAACGAGGTAACGCATTCCGACCTTTTTCACAAGCCCTATTCTGAGCCTTAGTCTCAAACATTATTATTTTAACATGAATCGGCGGCCAACCAGTCGAAGACCCATTCATCATTATCGGACAAATCGCATCAACTACATACTTCATCATCTTCCTAATTCTAATACCAGCAGTAGCAAAAATAGAAAACTCACTAATAAAATGATAGNNNNNNNNNNNNNNNNNNNNNNNNNNNNNNNNNNNNNNNNNNNNNNNNNNNNNNNNNNNNNNNNNNNNNNNNNNNNNNNNNNNNNNNNNNNNNNNNNNNNNNNNNNNNNNNNNNNNNNNNNNNNNNNNNNNNNNNNNNNNNNNNNNNNNNNNNNNNNNNNNNNNNNNNNNNNNNNNNNNNNNNNNNNNNNNNNNNNNNNNNNNNNNNNNNNNNNNNNNNNNNNNNNNNNNNNNNNNNNNNNNNNNNNNNNNNNNNNNNNNNNNNNNNNNNNNNNNNNNNNNNNNNNNNNNNNNNNNNNNNNNNNNNNNNNNNNNNNNNNNNNNNNNNNNNNNNNNNNNNNNNNNNNNNNNNNNNNNNNNNNNNNNNNNNNNNNNNNNNNNNNNNNNNNNNNNNNNNNNNNNNNNNNNNNNNNNNNNNNNNNNNNNNNNNNNNNNNNNNNNNNNNNNNNNNNNNNNNNNNNNNNNNNNNNNNNNNNNNNNNNNNNNNNNNNNNNNNNNNNNNNNNNNNNNNNNNNNNNNNNNNNNNNNNNNNNNNNNNNNNNNNNNNNNNNNNNNNNNNNNNNNNNNNNNNNNNNNNNNNNNNNNNNNNNNNNNNNNNNNNNNNNNNNNNNNNNNNNNNNNNNNNNNNNNNNNNNNNNNNNNNNNNNNNNNNNNNNNNNNNNNNNNNNNNNNNNNNNNNNNNNNNNNNNNNNNNNNNNNNNNNNNNNNNNNNNNNNNNNNNNNNNNNNNNNNNNNNNNNNNNNNNNNNNNNNNNNNNNNNNNNNNNNNNNNNNNNNNNNNNNNNNNNNNNNNNNNNNNNNNNNNNNNNNNNNNNNNNNNNNNNNNNNNNNNNNNNNNNNNNNNNNNNNNNNNNNNNNNNNNNNNNNNNNNNNNNNNNNNNNNNNNNNNNNNNNNNNNNNNNNNNNNNNNNNNNNNNNNNNNNNNNNNNNNNNNNNNNNNNNNNNNNNNNNNNNNNNNNNNNNNNNNNNNNNNNNNN----------------------------------------ACTAGGCGGATACGGAATCATTCGAATCACCCCAATTCTTAACCCACTAACCACAAACATGTACTACCCATTTATTATTTTAGCCACATGAGGTATTATTATAACAAGCACCATCTGTCTACGACAAACAGACCTAAAATCACTCATCGCTTACTCATCAGTAAGCCACATGGGCCTAGTCGTAGCCGCATCAATAATCCAAACACAATGAAGCCTAACCGGAGCAATTGTACTAATAATCGCCCATGGTCTAACCTCCTCAATACTATTCTGCTTAGCAAATACAAACTATGAACGAACACACAGTCGAACACTCCTCTTAGCACGAGGACTTCAACTAATCCTCCCACTAATGACATCCTGATGACTTCTAGCAAATTTAATAAACATAGCACTACCACCAACAA-TTAACATTACAGGAGAACTATTAATTATAACTTCTACATTTAACTGGTCAAACCTAACAATTACCATAACAGGCCTTGGAACCCTATTAACAGCAGCATACTCCCTTCACATATTCCTAATAACACAACGCGGTAAACTACCAACACATTTAACCCAAACAGACCCAACACACACACGAGAACACCTACTTATAGCCCTACACACTATGCCAATACTACTT-CTCATACTAAAACCACAATTAATTATAGGACCGTTCTCCTGTTAA--------------------------------------------------------------------------------------------------------------------------------------------------------------------------------
CALUDL018 -----------------------------------------------------------------------------------TGAGAATGCCCATAA---A-CCCCTA-GACAGCAAACC-GGAGCAGGCATCAGGAAACAACAC-TACC---TTTAGCCAAGGACGCCTTGCA-CATGCCACA-CCCACACGGGCCTT-CAGCAGTAATTAACATTAAG-ACATGAGCG------AAAGCTCGACTTAGTTATGGTTCA-C-A-TGGTCGGTAAATTTCGTGCCAGCCACCGCGGTTATACGAAAGACCAAAAACAA-CGG-CC-TACGGCGTAAAGCGTGACT--AGAGA-A-CTAAGACAAA-TTA--GAGG-GGAACAGCCGCCAAGTTGTAAAACACCAATGCACGCTAGAACCACAACAA-------CGCCTCTA-A---------TACTACTTTA-CCTCACGAGAGCCAAGAAACAAACTGGGATTAGATACCCCACTATGCTTAGCCCTAAACATAGACAGTAAA-TA-ACACAACACTGTTCGCCAGAGAACTACAAACGAAAAGCTTAAAACTCCAAGGACTTGGCGGTGCTTCAAACCAACCTAGAGGAGCCTGTCCTGTAATCGATACCCCACGTTTCACCTTACCTCTCCTAGCC-AAA-CAGCCTATATACCGCCGTCGTCAGCCTACCTTATGAAAGAA-GAAAAGTAGGCAAAAAAG-TT-AATAACTAACACGTCAGGTCAAGGTGTAGCACATG-GAGGGGCAGAGATGGGCTACATTTTCCCA--AAGAGAAAACACAAACGG-TGCAATGAAACA-CACAC-CCGAAGGCGGATTTAGCAGTAAA-A--C-GACCAA-GAATTGTCA-TTTT-AAACCTGTTCTGAA-GCGCGCACACACCGCCCGTCACCCTCATCA-CAT-GTTTTACAATAC--------------------------NNNNNNNNNNNNNNNNNNNNNNNNNNNNNNNNNNNNNNNNNNNNNNNNNNNNNNNNNNNNNNNNNNNNNNNNNNNNNNNNNNNNNNNNNNNNNNNNNNNNNNNNNNNNNNNNNNNNNNNNNNNNNNNNNNNNNNNNNNNNNNNNNNNNNNNNNNNNNNNNNNNNNNNNNNNNNNNNNNNNNNNNNNNNNNNNNNNNNNNNNNNNNNNNNNNNNNNNNNNNNNNNNNNNNNNNNNNNNNNNNNNNNNNNNNNNNNNNNNNNNNNNNNNNNNNNNNNNNNNNNNNNNNNNNNNNNNNNNNNNNNNNNNNNNNNNNNNNNNNNNNNNNNNNNNNNNNNNNNNNNNNNNNNNNNNNNNNNNNNNNNNNNNNNNNNNNNNNNNNNNNNNNNNNNNNNNNNNNNNNNNNNNNNNNNNNNNNNNNNNNNNNNNNNNNNNNNNNNNNNNNNNNNNNNNNNNNNNNNNNNNNNNNNNNNNNNNNNNNNNNNNNNNNNNNNNNNNNNNNNNNNNNNNNNNNNNNNNNNNNNNNNNNNNNNNNNNNNNNNNNNNNNNNNNNNNNNNN--------CCATGAAATGATTGAATCTGGGGTCATTAACCTCAAGGATACCACATCT-AAGGTAAGCCCCT----CTTGTCAAGTTTCCTAAATGGA-----AAGGGATAGGA--TGTGT--GGT-----ATCGGT--TGCCT------TAGTC--TCCT-ATT--TTGAAGGC----T-----GGATAGGAG-TATT------GTAACT-----------------------------------------------TAC----------CCTAGAATTTGGTAGTCC--------TCC-----TAACTCCACAG-TTTTGTT--CTCTAGTCACCAAT-------------ATTTAGCTTTGTATT-------TTAGG----CCAGTA----------------------------TTTCTG------ATC-------------------GCCCAATTTGCTGAT-TTTTGCCTTCTATGGAAATTGTTT-TAT-----TATA-----TTCCCTGTG-------GGATACTG----GCTCTATGAGGATGCAAATGAG-----GAATGG----AGAGGCTGTGTTTCCTT-TTGAAACTTGGTGGAAATGTAGATGAATTGTGGG-AAATGAC-----TAGCTTTAGTCAGTC-TTCATGCA-----TAAT----CC-----T--AGGTC-----TAATGAAGCTGAAAACTTGT-AATTGCAAAA-TCAGTGTGCAGGACTC-----AAGGCCATACTTT-----TCA--AAG-TCTCATCTAGGTCTTCTTATCC-----------C---------------ATGACACACAACCTACGAAAAACTCACCCTATCCTTAAAATCGTAAACAGCTCATTCATCGACCTCCCCTCTCCATCAAACATCTCTGCCTGATGAAACTTTGGATCATTGCTAGGCCTATGCCTAATCGTCCAAGTACTAACAGGACTATTCCTAGCAATACACTACACAGCAGACATCTCATCAGCATTCTCATCTGTCGCCCACATCTGCCGAGACGTACAATACGGCTGACTAATTCGCAACCTCCATGCAAACGGAGCCTCCATATTCTTTATTTGCCTGTACCTTCACATCGGACGGGGCCTATACTATGGCTCCTATATATTTAAAGAAACATGAAACATCGGAGTAATCCTTCTACTACTGGTCATAGCAACCGCCTTCGTGGGTTACGTACTCCCTTGAGGCCAAATATCCTTCTGAGGCGCCACAGTAATCACAAACCTACTATCCGCAATCCCATATATCGGCACAAGCCTCGTCGAGTGGATTTGGGGCGGATTTTCAGTTGACAACGCCACCCTTACCCGATTCTTCACCTTCCACTTCCTATTACCGTTCATCATTATAGGGGCCTCAATACTACACCTCCTTTTCCTTCATGAAACAGGATCAAATAACCCCACTGGAATCACCTCAAACACAGACAAAATCCCATTTCACCCATACTACTCATACAAAGATCTCCTAGGAGCAACACTATTCCTCATGCTATTACTATTCCTAGCCCTATTCTCACCAAACCTCCTAGGAGACCCAGAAAACTTCACCCCAGCAAACCCTCTTGTCACCCCGCCTCACATCAAACCAGAGTGATACTTCCTATTTGCATACGCCATCCTTCGCTCAATCCCTAACAAACTGGGGGGTGTACTAGCCCTATTATTCTCAATTCTCATCCTTATGTTAATCCCAATATTACACACATCCAAACAACGAGGAAACGCGTTCCGACCCTTCTCACAAGCCCTATTCTGAACCCTAGTATCCAACATTATTATCCTAACATGAATCGGGGGACAGCCAGTTGAAGACCCATTTATTACCATCGGCCAAATTGCATCAACCACATACTTCATCATCTTCCTAATTCTAATACCAGCAGTGGCAAAAATAGAAAACACACTTATAAAATGATAANNNNNNNNNNNNNNNNNNNNNNNNNNNNNNNNNNNNNNNNNNNNNNNNNNNNNNNNNNNNNNNNNNNNNNNNNNNNNNNNNNNNNNNNNNNNNNNNNNNNNNNNNNNNNNNNNNNNNNNNNNNNNNNNNNNNNNNNNNNNNNNNNNNNNNNNNNNNNNNNNNNNNNNNNNNNNNNNNNNNNNNNNNNNNNNNNNNNNNNNNNNNNNNNNNNNNNNNNNNNNNNNNNNNNNNNNNNNNNNNNNNNNNNNNNNNNNNNNNNNNNNNNNNNNNNNNNNNNNNNNNNNNNNNNNNNNNNNNNNNNNNNNNNNNNNNNNNNNNNNNNNNNNNNNNNNNNNNNNNNNNNNNNNNNNNNNNNNNNNNNNNNNNNNNNNNNNNNNNNNNNNNNNNNNNNNNNNNNNNNNNNNNNNNNNNNNNNNNNNNNNNNNNNNNNNNNNNNNNNNNNNNNNNNNNNNNNNNNNNNNNNNNNNNNNNNNNNNNNNNNNNNNNNNNNNNNNNNNNNNNNNNNNNNNNNNNNNNNNNNNNNNNNNNNNNNNNNNNNNNNNNNNNNNNNNNNNNNNNNNNNNNNNNNNNNNNNNNNNNNNNNNNNNNNNNNNNNNNNNNNNNNNNNNNNNNNNNNNNNNNNNNNNNNNNNNNNNNNNNNNNNNNNNNNNNNNNNNNNNNNNNNNNNNNNNNNNNNNNNNNNNNNNNNNNNNNNNNNNNNNNNNNNNNNNNNNNNNNNNNNNNNNNNNNNNNNNNNNNNNNNNNNNNNNNNNNNNNNNNNNNNNNNNNNNNNNNNNNNNNNNNNNNNNNNNNNNNNNNNNNNNNNNNNNNNNNNNNNNNNNNNNNNNNNNNNNNNNNNNNNNNNNNNNNNNNNNNNNNNNNNNNNNNNNNNNNNNNNNNNNNNNNNNNNNNNNNNNNNNNNNNNNNNNNNNNNNNNNNNNNNNNNNNNNNNNNNNNNNNNNNNNNNNNNNNNNNNNNNNNNNNNNNNNNNNNNNN----------------------------------------GCTCGGCGGATATGGAATTATTCGAATCACCCCAATCCTCAACCCGCTAACAACAAACATATATTATCCATTCATTGTTCTAGCCACATGAGGAATCATCATAACAAGTACTATCTGCTTACGACAAACAGACCTAAAATCACTAATTGCTTACTCATCAGTAAGCCACATGGGCCTGGTTATCGCTGCCTCAATAATCCAAACACAATGAAGCCTCACCGGCGCAATTGTACTAATGATTGCTCACGGACTCACCTCATCAATACTATTCTGCCTGGCAAATACAAACTATGAACGAACACATAGCCGAACGCTCCTGTTAGCACGAGGACTTCAACTGATTCTTCCACTAATAACATCATGGTGACTTCTAGCAAACCTAATAAACATAGCACTCCCACCAACAA-TCAACATCACAGGCGAACTACTAATTATAACCTCAACATTTAACTGATCCTACCCAACAATTATTATGACCGGCCTCGGAACACTACTAACAGCAACATACTCACTACACATATTCCTAATAACACAGCGTGGAAAACTACCAACACACCTAACCCAAACAGACCCCACACACACCCGAGAACACCTATTAATAGCCCTACACACCATACCAATACTGCTC-CTAATACTAAAACCACAGCTAATCATAGGCCCCCTATCCTGTTTA--------------------------------------------------------------------------------------------------------------------------------------------------------------------------------
CATEW1019 ---------------GTTTTGGTCCTAAACTT-GCTCTTG-TTTTTAATCAAAATTATACAT-GCAAGCCTCCACACACCAG-TGAGAATGCCCACAC---A-CCCCTACAACAGCCAACC-GGAGCGGGCATCAGGATACAACTA-CAAT--CGTTAGCCTATGACGCCTTGCA-CGTGCCACA-CCCACACGGGCTTT-CAGCAGTAATTAACATTAAG-ATATGAGCG------AAAGCTCGACTTAGTTATGATCAA-T-A-TGGTCGGTAAATTTCGTGCCAGCCACCGCGGTTATACGAAAGACCAAAAACAA-GGGCCC-CCCGGCGTAAAACGTGACT--AGAGA-A-CTAACACAACTTTA--AGGG-GGAACAACCGCCAAGCCGTAAAACACCCACGCACGTTAGAACCACAACAA----G-ACGCCCTTA-A---------AACTACTTCA-CCTCACGAAAGCTAAGAAACAAACTGGGATTAGATACCCCACTATGCTCAGCCCTAAACATAGACAATA-A-GA-ACACAATATTGTCCGCCAGAGAACTACAAACGAAAAGTTTAAAACTCCAAGGACTTGGCGGTGCTTCAAACCAACCTAGAGGAGCCTGTCCTATAATCGATACCCCACGTTTCACCTTACCCCTCCTAGCC-AAA-CAGCCTATATACCGCCGTCGTCAGCCTACCTTATGAAAGAA-AAAAAGTAAGCAAAAAAG-TT-AATAACTAACACGTCAGGTCAAGGTGTAGCACATG-GAGGGGCAGAGATGGGCTACATTTTCTCA--AAGCGAAAACACAGATGG-AAACCTGAAACA-CACAC-CTGAAGGCGGATTTAGCAGTAAA-A--T-AAACAA-GAATAATTA-TTTT-AAACCTGCTCTGAA-GCGCGCACACACCGCCCGTCACCCTCATCA-CAC-GTT-TACAAC----------------------------NNNNNNNNNNNNNNNNNNNNNNNNNNNNNNNNNNNNNNNNNNNNNNNNNNNNNNNNNNNNNNNNNNNNNNNNNNNNNNNNNNNNNNNNNNNNNNNNNNNNNNNNNNNNNNNNNNNNNNNNNNNNNNNNNNNNNNNNNNNNNNNNNNNNNNNNNNNNNNNNNNNNNNNNNNNNNNNNNNNNNNNNNNNNNNNNNNNNNNNNNNNNNNNNNNNNNNNNNNNNNNNNNNNNNNNNNNNNNNNNNNNNNNNNNNNNNNNNNNNNNNNNNNNNNNNNNNNNNNNNNNNNNNNNNNNNNNNNNNNNNNNNNNNNNNNNNNNNNNNNNNNNNNNNNNNNNNNNNNNNNNNNNNNNNNNNNNNNNNNNNNNNNNNNNNNNNNNNNNNNNNNNNNNNNNNNNNNNNNNNNNNNNNNNNNNNNNNNNNNNNNNNNNNNNNNNNNNNNNNNNNNNNNNNNNNNNNNNNNNNNNNNNNNNNNNNNNNNNNNNNNNNNNNNNNNNNNNNNNNNNNNNNNNNNNNNNNNNNNNNNNNNNNNNNNNNNNNNNNNNNNNNNNNNNNNNNNNN--------CCATGAAATGATTGAATCTGGGGTCATTAATCTCAAGGATACCACATCT-AAGGTAAGCCCCT----C--GTCAAGTTTCCTAAATGGA-----AAAGGATAGGA--TGTGT--GAT-----ATAGGT--TGCCT------TAGTC--TCCT-ATT--TTGAAGGC----T----------GGAG-TATT------GTAACT-----------------------------------------------TAT----------CCTAGAATTTGGTGGTCC--------TCC-----TAACTC--CAG-TTTTGCT--CTCTAGTTGCCAATATTTAGCCTGTTAATTTAGCTTTGTATT-------TTAGG----CCAGTA----------------------------TTTCTG------ATA-------------------GCCCAATTTGCTGAC-TTTTGCCTTCCATGGAAATTACTT-TAT-----TATA-----TTCCCTGTG-------GGATACTG----GCTCTATGAGGATGCAAATGAG-----GAATGG----AGAGGCTGTGTTTCCTT-TTGAAACTTGGTGGAAATGTAGATGAATTGTGGG-AAATGAC-----TAGCTTTAGCCAGTC-TTCATGCA-----TAAT----CC-----T--AGGTC-----TAATGAAGCTGGAAACTTGT-AATTGCAAAA-TCAATGTGCAGGACTC-----AAGACCATACTTT-----TCA--AAG-TCTCATCTAGGTCTTCTTATCC-----------C---------------ATGACACACAACCTACGGAAAACCCACCCAATCCTGAAAATCGTAAACAACTCATTCATCGACCTCCCCTCACCCTCAAACATCTCAGCCCGATGAAACTTCGGCTCACTACTAGGCCTATGCCTAATTGTACAAGTACTCACAGGGTTATTTCTAGCCATGCACTACACAGCAGATATCTCATCTGCCTTCTCATCCGTTGCCCACATCTGTCGTGATGTCCAGTACGGCTGACTAATTCGCAACCTCCATGCAAACGGAGCCTCAATATTCTTCATTTGCTTATACCTGCACATCGGACGTGGGCTTTACTATGGATCTTACATGTACAAAGAGACATGAAACATTGGAGTCGTCCTACTTCTCCTTGTAATAGCAACCGCCTTCGTAGGCTATGTATTACCATGAGGACAAATATCCTTCTGAGGTGCCACGGTCATTACAAATCTTTTATCAGCAGTCCCATACATCGGCACAAGCCTTGTTGAATGAATTTGAGGCGGATTTTCTGTAGACAACGCTACCCTAACACGATTCTTCACATTTCACTTTCTACTTCCATTCGCCATTATAGGGGCCTCAATACTACACCTCCTGTTCCTCCATGAAACAGGATCAAACAACCCAACCGGGTTGTCCTCGAACACAGACAAAATCCCATTTCACCCATACTTCTCATACAAAGACCTCCTTGGTGCCACCCTACTTATTATACTCCTTCTCTCGCTCGCCCTTTTCTCACCAAACTTACTAGGAGACCCAGAAAACTTCACCCCAGCAAACCCCCTTGTCACCCCTCCACACATTAAACCAGAGTGATACTTCCTATTTGCATATGCTATCCTTCGCTCAATTCCAAATAAACTTGGAGGCGTCCTCGCCTTACTATTTTCAATTCTAATCCTAATACTTATCCCCATGCTTCACACCTCAAAACAACGAGGAAACGCATTTCGACCATTTTCACAGGCCTTATTCTGAACCCTAATTTCAAACATCGTCATCCTAACATGAATCGGTGGCCAACCAGTAGAAGACCCATTCATCATTATTGGTCAAATCGCATCCACCACATACTTCATCATCTTCTTAATCCTTATGCCAGCAGTAGCAAAAATAGAAAACTCACTAATAAAATGATAANNNNNNNNNNNNNNNNNNNNNNNNNNNNNNNNNNNNNNNNNNNNNNNNNNNNNNNNNNNNNNNNNNNNNNNNNNNNNNNNNNNNNNNNNNNNNNNNNNNNNNNNNNNNNNNNNNNNNNNNNNNNNNNNNNNNNNNNNNNNNNNNNNNNNNNNNNNNNNNNNNNNNNNNNNNNNNNNNNNNNNNNNNNNNNNNNNNNNNNNNNNNNNNNNNNNNNNNNNNNNNNNNNNNNNNNNNNNNNNNNNNNNNNNNNNNNNNNNNNNNNNNNNNNNNNNNNNNNNNNNNNNNNNNNNNNNNNNNNNNNNNNNNNNNNNNNNNNNNNNNNNNNNNNNNNNNNNNNNNNNNNNNNNNNNNNNNNNNNNNNNNNNNNNNNNNNNNNNNNNNNNNNNNNNNNNNNNNNNNNNNNNNNNNNNNNNNNNNNNNNNNNNNNNNNNNNNNNNNNNNNNNNNNNNNNNNNNNNNNNNNNNNNNNNNNNNNNNNNNNNNNNNNNNNNNNNNNNNNNNNNNNNNNNNNNNNNNNNNNNNNNNNNNNNNNNNNNNNNNNNNNNNNNNNNNNNNNNNNNNNNNNNNNNNNNNNNNNNNNNNNNNNNNNNNNNNNNNNNNNNNNNNNNNNNNNNNNNNNNNNNNNNNNNNNNNNNNNNNNNNNNNNNNNNNNNNNNNNNNNNNNNNNNNNNNNNNNNNNNNNNNNNNNNNNNNNNNNNNNNNNNNNNNNNNNNNNNNNNNNNNNNNNNNNNNNNNNNNNNNNNNNNNNNNNNNNNNNNNNNNNNNNNNNNNNNNNNNNNNNNNNNNNNNNNNNNNNNNNNNNNNNNNNNNNNNNNNNNNNNNNNNNNNNNNNNNNNNNNNNNNNNNNNNNNNNNNNNNNNNNNNNNNNNNNNNNNNNNNNNNNNNNNNNNNNNNNNNNNNNNNNNNNNNNNNNNNNNNNNNNNNNNNNNNNNNNNNNNNNNNNNNNNNNNNNNNNNNNNNNNNNNNNNNNNNNNNN----------------------------------------ATTGGGCGGATATGGAATTATTCGAATTTCCCCAATTCTAAACCCACTAACCACAAATATATACTATCCATTTATTATTTTAGCCACATGAGGAATTATTATAACCAGCACTATCTGCCTACGACAAACAGACCTAAAATCATTAATCGCCTACTCATCAGTAAGCCACATAGGCCTTGTCATCGCAGCCTCACTAATCCAAACACAATGAAGCCTTACAGGCGCAATCGTACTAATGGTAGCACATGGACTAACCTCCTCAATGCTATTCTGCCTAGCAAACACAAACTATGAACGAACACACAGTCGAACTCTTCTATTAGCACGAGGACTTCAACTAATTCTACCACTAATAACCTCCTGATGACTCCTGGCAAACCTAATAAACATGGCACTCCCTCCCACAA-TCAACATCACAGGAGAACTGCTAATTATAACCTCAACATTCAACTGGTCTAATCTAACAATTATCATAACAGGGCTGGGCACACTGTTAACAGCAACATACTCACTTCACATATTCCTAATAACGCAACGAGGAAAACTGACAACACACATTTCTCAAACAGAGCCAACCCATACACGAGAACACCTGCTTATAGCCCTACACACCCTACCAATACTACTT-CTTATAATAAAACCTCAGTTAATCATGGGTCCATTCTCCTGTTAA--------------------------------------------------------------------------------------------------------------------------------------------------------------------------------
COGGSP020 ---------------GTTTTGGTCCTAAACTT-GCCCTTG-TTTTTTACCAAAATTATACAT-GCAAGCCTCCACACACCAG-TGAGAATGCCCACAC---A-CCCCTATAACAGCAAACC-GGAGCAGGCATCAGGATACAACAC-CACC---ATTAGCCGACGACGCCTTGCA-CATGCCACA-CCCACACGGGCCCT-CAGCAGTAATTAACATTAAG-AAATGAGTG------AAAGCTCGACTTAGTTATGGTAAA-C-A-TGGTCGGTAAATTTCGTGCCAGCCACCGCGGTTATACGAAAGACCAAAAACAA-GGG-CC-CGCGGCGTAAAGAGTGACT--AAAGT-ACCTAATCCTAA-TTA--GAGA-AAAATGGCCGCCAAGCAGTAAAATGCCAACGCGAACCAGAACCACAACAA------CCGCCTCTA-A---------TACTACTTTA-CCTCACGAAAACTAAGACACAAACTGGGATTAGATACCCCACTATGCTTAGCCCTAAACAAAGACAGTA-A-AT-ACACAATACTGTTCGCCAGAGAACTACAAACGAAAAGCTTAAAACTCCAAGGACTTGGCGGTGCTTCAAACCAACCTAGAGGAGCCTGTCCTATAATCGATACCCCACGTTTCACCTTACCCCTCCTAGCC-AAA-CAGCCTATATACCGCCGTCGTCAGCTTACCTTATGAAAGAA-GGAAAGTAAGCAAAAAAG-TT-AATAACTAATACGTCAGGTCAAGGTGTAGCACACG-GGGGGGCAGAGATGGGCTACATTTTCTCA--AAGAGAAAATACGGATGG-TGAACTGAAATA-TACAC-CTGAAGGCGGATTTAGCAGTAAA-A--T-AATCAA-GAGTGTCTA-TCTT-AAACCTGCTCTGAA-GCGCGCACACACCGCCCGTCACCCTCATCA-CCT-GTAATACA---------ATAC-----------------NNNNNNNNNNNNNNNNNNNNNNNNNNNNNNNNNNNNNNNNNNNNNNNNNNNNNNNNNNNNNNNNNNNNNNNNNNNNNNNNNNNNNNNNNNNNNNNNNNNNNNNNNNNNNNNNNNNNNNNNNNNNNNNNNNNNNNNNNNNNNNNNNNNNNNNNNNNNNNNNNNNNNNNNNNNNNNNNNNNNNNNNNNNNNNNNNNNNNNNNNNNNNNNNNNNNNNNNNNNNNNNNNNNNNNNNNNNNNNNNNNNNNNNNNNNNNNNNNNNNNNNNNNNNNNNNNNNNNNNNNNNNNNNNNNNNNNNNNNNNNNNNNNNNNNNNNNNNNNNNNNNNNNNNNNNNNNNNNNNNNNNNNNNNNNNNNNNNNNNNNNNNNNNNNNNNNNNNNNNNNNNNNNNNNNNNNNNNNNNNNNNNNNNNNNNNNNNNNNNNNNNNNNNNNNNNNNNNNNNNNNNNNNNNNNNNNNNNNNNNNNNNNNNNNNNNNNNNNNNNNNNNNNNNNNNNNNNNNNNNNNNNNNNNNNNNNNNNNNNNNNNNNNNNNNNNNNNNNNNNNNNNNNNNNNNNNNNN--------CCATGAAATGATTGAATCTGGGGTCATTAACCTCAAGGATACCACATCT-AAGGTAAGCCCCT----CTTGTCAAGTTTCCTAAATGGA-----AAAGGATAGGA--TATGT--GGT-----ATCGGT--TGCCT------TAGTC--TCCT-ATT--TTGAAGTC----T----------GGAG-TATT------GTAACT-----------------------------------------------TAC----------CCTAGAATTTGGTAGTCC--------TCC-----TAACTC--CAG-TTTTACT--CTCTAGTGACCAAT-------------ATTTAGCTTTGCATT-------TTAGG----CCAGTA----------------------------TTTCTG------ATC-------------------GCCCAATTTGCTTAC-TTTTGCCTTCTATGGAAATTATTT-TAT-----TATA-----TTACCTGTG-------GGAAACTG----GCTCTATGAGGATGCAAATGAG-----GAATGG----AGAGACTGTGTTTCCTT-TTGAAACTTGGTGGAAATGTAGATGAATTGTGGG-AAATGAC-----TAGCTTTAGTCAGTC-TTCATGCA-----TGAT----CC-----T--AGGTT-----TAATGAAGCTGGAAACTTGT-AACTGCAAAA-TCAATGTGCAGGACTC-----AAGACCATACTTT-----TCA--AAG-TCTCACCTAGGTCTTCTTATCC-----------C---------------ATGACACACAACCTACGAAAAACACACCCCATCCTAAAAATCGTAAACAGCTCGTTCATCGATCTTCCATCCCCATCGAACATCTCTGCCTGATGAAACTTTGGATCCCTGCTGGGCCTATGCCTCATTATTCAAGTGTTAACAGGGCTCTTCCTGGCAATGCACTACACAGCAGATATCTCATCAGCATTCTCCTCCGTTGCCCACATCTGCCGCGACGTACAGTACGGCTGGCTGATCCGAAACCTTCATGCAAACGGGGCCTCCATATTCTTTATTTGCCTATATCTTCACATTGGACGAGGCCTGTACTATGGCTCCTATATATTTAAAGAAACCTGGAACATTGGGGTAATCCTACTACTACTTGTTATAGCAACAGCCTTTGTTGGCTACGTGCTCCCATGAGGACAGATGTCCTTCTGAGGGGCTACCGTAATTACAAACCTTCTATCAGCAATCCCATATATCGGCACAAGCCTTGTTGAGTGGATCTGAGGTGGGTTTTCAGTCGACAATGCCACCCTAACCCGGTTTTTTACCTTTCACTTCCTATTACCCTTCGCTATTATAGGGGCCTCAATACTTCACCTACTCTTCCTTCACGAAACAGGGTCTAACAACCCAACTGGACTAACCTCAAACACAGACAAAATCCCATTTCACCCATACTATTCGTACAAAGACCTCCTGGGTGCAACACTGTTTTTCATAGTATTACTAGCACTAGCCCTATTCTCACCAAATCTACTAGGCGACCCAGAAAACTACACCCCAGCCAACCCTCTTGTTACTCCCCCACACATCAAGCCAGAGTGGTACTTCCTATTTGCATATGCTATTCTCCGCTCAATCCCAAACAAACTTGGGGGCGTCCTAGCTCTACTTTTTTCAATTTTAATCCTAATAGTTGTCCCTATACTACACACATCAAAACAACGAGGAAATGCATTCCGACCCTTCTCACAAGCCCTGTTTTGAGCCCTGGTATCTAATATTATCATCCTAACATGAATCGGGGGCCAACCAGTTGAAGACCCGTTCATTATCATTGGCCAAATCGCATCCACCACATACTTCATCATCTTCCTCATTCTAATGCCAGCAGTAGCAAAAATAGAAAACCGACTAATAAAATGATAANNNNNNNNNNNNNNNNNNNNNNNNNNNNNNNNNNNNNNNNNNNNNNNNNNNNNNNNNNNNNNNNNNNNNNNNNNNNNNNNNNNNNNNNNNNNNNNNNNNNNNNNNNNNNNNNNNNNNNNNNNNNNNNNNNNNNNNNNNNNNNNNNNNNNNNNNNNNNNNNNNNNNNNNNNNNNNNNNNNNNNNNNNNNNNNNNNNNNNNNNNNNNNNNNNNNNNNNNNNNNNNNNNNNNNNNNNNNNNNNNNNNNNNNNNNNNNNNNNNNNNNNNNNNNNNNNNNNNNNNNNNNNNNNNNNNNNNNNNNNNNNNNNNNNNNNNNNNNNNNNNNNNNNNNNNNNNNNNNNNNNNNNNNNNNNNNNNNNNNNNNNNNNNNNNNNNNNNNNNNNNNNNNNNNNNNNNNNNNNNNNNNNNNNNNNNNNNNNNNNNNNNNNNNNNNNNNNNNNNNNNNNNNNNNNNNNNNNNNNNNNNNNNNNNNNNNNNNNNNNNNNNNNNNNNNNNNNNNNNNNNNNNNNNNNNNNNNNNNNNNNNNNNNNNNNNNNNNNNNNNNNNNNNNNNNNNNNNNNNNNNNNNNNNNNNNNNNNNNNNNNNNNNNNNNNNNNNNNNNNNNNNNNNNNNNNNNNNNNNNNNNNNNNNNNNNNNNNNNNNNNNNNNNNNNNNNNNNNNNNNNNNNNNNNNNNNNNNNNNNNNNNNNNNNNNNNNNNNNNNNNNNNNNNNNNNNNNNNNNNNNNNNNNNNNNNNNNNNNNNNNNNNNNNNNNNNNNNNNNNNNNNNNNNNNNNNNNNNNNNNNNNNNNNNNNNNNNNNNNNNNNNNNNNNNNNNNNNNNNNNNNNNNNNNNNNNNNNNNNNNNNNNNNNNNNNNNNNNNNNNNNNNNNNNNNNNNNNNNNNNNNNNNNNNNNNNNNNNNNNNNNNNNNNNNNNNNNNNNNNNNNNNNNNNNNNNNNNNNNNNNNNNNNNNNNNNNNNNNNNNNNNNNNNNNNNNNN----------------------------------------GCTGGGCGGATATGGAATTATTCGAATTACCCCAATTCTAAACCCACTAACCACAAACATATATTACCCATTTATTATTTTGGCAACATGAGGAATCATTATAACAAGCACCATCTGCCTACGACAAACAGACCTAAAATCATTAATCGCCTATTCGTCAGTGAGCCATATGGGCCTCGTTGTAGCCGCTGCAATAATCCAAACACAATGAAGCCTCACCGGAGCAATCGTTCTTATAGTTGCCCACGGACTTACTTCCTCCATATTATTTTGCTTAGCGAACACAAACTACGAACGAACCCACAGCCGAACCCTACTACTGGCACGAGGATTACAACTAATCCTACCACTAATAACATCCTGGTGGCTACTAGCAAACCTAATAAACATAGCTCTACCACCAACAA-TCAACATCACCGGAGAACTATTAATTATTACCTCAACATTTAACTGATCCTACCCAACAATCATCATAACGGGCCTGGGAACCCTATTAACAGCAGCCTACTCCCTACATATATTCTTAATAACACAGCGCAGCAAACTACCTACCCACTTAACTCAAACAGACCCAACGCACACGCGAGAGCACCTCCTAATTAG-------------------------------------------------------------------------------------------------------------------------------------------------------------------------------------------------------------------------------------------------------
COGGA2021 ---------------GTTTTGGTCCTAAACTT-GCCCTTG-TTTTTTACCAAAATTATACAT-GCAAGCCTCCACACACCAGGTGAGAATGCCCATAA---A-CCCCCA-AAAAGAAAACC-GGAGCAGGCATCAGGATTCAACAC-GAAC---ATTAGCCAAAGACGCCTTGCA-CATGCCACA-CCCACACGGGCTTT-CAGCAGTAATTAACATTAAG-AAATGAGCG------AAAGCTCGACTTAGTTATGGTAAA-C-A-TGGCCGGTAAATTTCGTGCCAGCCACCGCGGCTATACGAAAGACCAAAAACAA-GAG-CC-CACGGCGTAAAGCGCGACT--AAGGG---TTTCATCAAT-TTA--GAGA-AGAACGGCTGCCAAGTAGTAAAATACCCACGCACACCAGAATTACAATA-------CTACCTCTA-A---------TAGC-CCCCA-CCTCACGAAAGCTAAGAGACAAACTGGGATTAGATACCCCACTATGCTTAGCCATAAACACAAACAGTA-A-AA-ACACAATACTGTTCGCCAGAGAACTACAAACGAAAAGCTTAAAACTCCAAGGACTTGGCGGTGCTTCAAATCAACCTAGAGGAGCCTGTCCTATAATCGATACCCCACGATCCACCTTACCTCTCCTAGCC-AAA-CAGCCTATATACCGCCGTCGTCAGCTTACCTTATGAAAGAAATTAAAGTAGGCAAAAAAG-TT-AATGACTAACACGTCAGGTCAAGGTGTAGCACACG-AAGAGGCAGAGATGGGCTACATTTTCCCA--AAGTGAAAACACGAATGG-TGAACTGAAACA-AACAC-CTGAAGGCGGATTTAGCAGTAAA-A--C-AACTAA-TAATAGTTC-TTTT-AAGCCTGCTCTGAA-GCGCGCACACACCGCCCGTCACCCTCATCA-CATTAAACCCCAATATAAAA----------------------NNNNNNNNNNNNNNNNNNNNNNNNNNNNNNNNNNNNNNNNNNNNNNNNNNNNNNNNNNNNNNNNNNNNNNNNNNNNNNNNNNNNNNNNNNNNNNNNNNNNNNNNNNNNNNNNNNNNNNNNNNNNNNNNNNNNNNNNNNNNNNNNNNNNNNNNNNNNNNNNNNNNNNNNNNNNNNNNNNNNNNNNNNNNNNNNNNNNNNNNNNNNNNNNNNNNNNNNNNNNNNNNNNNNNNNNNNNNNNNNNNNNNNNNNNNNNNNNNNNNNNNNNNNNNNNNNNNNNNNNNNNNNNNNNNNNNNNNNNNNNNNNNNNNNNNNNNNNNNNNNNNNNNNNNNNNNNNNNNNNNNNNNNNNNNNNNNNNNNNNNNNNNNNNNNNNNNNNNNNNNNNNNNNNNNNNNNNNNNNNNNNNNNNNNNNNNNNNNNNNNNNNNNNNNNNNNNNNNNNNNNNNNNNNNNNNNNNNNNNNNNNNNNNNNNNNNNNNNNNNNNNNNNNNNNNNNNNNNNNNNNNNNNNNNNNNNNNNNNNNNNNNNNNNNNNNNNNNNNNNNNNNNNNNNNNNNNNN--------CCATGAAATGATTGAATCTGGGGTCATTAACCTCAAGGATACCACATCT-AAGGTAAGCCTCT----CTTGTCGAGTTTCCTAAATGGA-----AAAGGATAGGA--TGTGT--GAT-----ATCGGT--TGCAT------TAGTC--TCCT-ATT--TTGAAGGC----T----------GGAG-TATT------GTAACT-----------------------------------------------TAC----------CCTAGAATTTGGTAGTCC--------TCC-----TAACTC--CAG-TTTTGCT--CTCTAGTCACCAAT-------------ATTTAGCTTTGTATT-------TTAGG----CCAGTA----------------------------TTTCTG------ATT-------------------GCCCAATTTGTTGAC-TTTTGCCTTCTATGGAAATTAT-----------TATA-----TTCCCTGCG-------GGATACTG----GCTCTATGAGGATGCAAATGAG-----GAACGG----AGAGGCTGTGTTTCCTT-TTGAAACTTGGTGGAAATGTAGATGAATTGTGGG-AAATGAC-----TAGCTTTTGTCAGTC-TTCATGCT-----TGAG----CC-----T--AGGTC-----TAATAAAGCTGGAAACTTGT-AATTGCAAAA-TCAATGTGCAGGACTC-----AACACCATACTTT-----TCA--AA---------------------------------------------------ATGACACACAACCTACGAAAAACACACCCCATCCTAAAAATCGTAAACAGCTCGTTCATCGATCTTCCATCCCCATCGAACATCTCTGCCTGATGAAACTTTGGATCCCTGCTGGGCCTATGCCTCATTATTCAAGTGTTAACAGGGCTCTTCCTGGCAATGCACTACACAGCAGATATCTCATCAGCATTCTCCTCCGTTGCCCACATCTGCCGCGACGTACAGTACGGCTGGCTGATCCGAAACCTTCATGCAAACGGGGCCTCCATATTCTTTATTTGCCTATATCTTCACATTGGACGAGGCCTGTACTATGGCTCCTATATATTTAAAGAAACCTGGAACATTGGGGTAATCCTACTACTACTTGTTATAGCAACAGCCTTTGTTGGCTACGTGCTCCCATGAGGACAGATGTCCTTCTGAGGGGCTACCGTAATTACAAACCTTCTATCAGCAATCCCATATATCGGCACAAGCCTTGTTGAGTGGATCTGAGGTGGGTTTTCAGTCGACAATGCCACCCTAACCCGGTTTTTTACCTTTCACTTCCTATTACCCTTCGCTATTATAGGGGCCTCAATACTTCACCTACTCTTCCTTCACGAAACAGGGTCTAACAACCCAACTGGACTAACCTCAAACACAGACAAAATCCCATTTCACCCATACTATTCGTACAAAGACCTCCTGGGTGCAACACTGTTTTTCATAGTATTACTAGCACTAGCCCTATTCTCACCAAATCTACTAGGCGACCCAGAAAACTACACCCCAGCCAACCCTCTTGTTACTCCCCCACACATCAAGCCAGAGTGGTACTTCCTATTTGCATATGCTATTCTCCGCTCAATCCCAAACAAACTTGGGGGCGTCCTAGCTCTACTTTTTTCAATTTTAATCCTAATAGTTGTCCCTATACTACACACATCAAAACAACGAGGAAATGCATTCCGACCCTTCTCACAAGCCCTGTTTTGAGCCCTGGTATCTAATATTATCATCCTAACATGAATCGGGGGCCAACCAGTTGAAGACCCGTTCATTATCATTGGCCAAATCGCATCCACCACATACTTCATCATCTTCCTCATTCTAATGCCAGCAGTAGCAAAAATAGAAAACCGACTAATAAAATGATAANNNNNNNNNNNNNNNNNNNNNNNNNNNNNNNNNNNNNNNNNNNNNNNNNNNNNNNNNNNNNNNNNNNNNNNNNNNNNNNNNNNNNNNNNNNNNNNNNNNNNNNNNNNNNNNNNNNNNNNNNNNNNNNNNNNNNNNNNNNNNNNNNNNNNNNNNNNNNNNNNNNNNNNNNNNNNNNNNNNNNNNNNNNNNNNNNNNNNNNNNNNNNNNNNNNNNNNNNNNNNNNNNNNNNNNNNNNNNNNNNNNNNNNNNNNNNNNNNNNNNNNNNNNNNNNNNNNNNNNNNNNNNNNNNNNNNNNNNNNNNNNNNNNNNNNNNNNNNNNNNNNNNNNNNNNNNNNNNNNNNNNNNNNNNNNNNNNNNNNNNNNNNNNNNNNNNNNNNNNNNNNNNNNNNNNNNNNNNNNNNNNNNNNNNNNNNNNNNNNNNNNNNNNNNNNNNNNNNNNNNNNNNNNNNNNNNNNNNNNNNNNNNNNNNNNNNNNNNNNNNNNNNNNNNNNNNNNNNNNNNNNNNNNNNNNNNNNNNNNNNNNNNNNNNNNNNNNNNNNNNNNNNNNNNNNNNNNNNNNNNNNNNNNNNNNNNNNNNNNNNNNNNNNNNNNNNNNNNNNNNNNNNNNNNNNNNNNNNNNNNNNNNNNNNNNNNNNNNNNNNNNNNNNNNNNNNNNNNNNNNNNNNNNNNNNNNNNNNNNNNNNNNNNNNNNNNNNNNNNNNNNNNNNNNNNNNNNNNNNNNNNNNNNNNNNNNNNNNNNNNNNNNNNNNNNNNNNNNNNNNNNNNNNNNNNNNNNNNNNNNNNNNNNNNNNNNNNNNNNNNNNNNNNNNNNNNNNNNNNNNNNNNNNNNNNNNNNNNNNNNNNNNNNNNNNNNNNNNNNNNNNNNNNNNNNNNNNNNNNNNNNNNNNNNNNNNNNNNNNNNNNNNNNNNNNNNNNNNNNNNNNNNNNNNNNNNNNNNNNNNNNNNNNNNNNNNNNNNNNNNNNNNNNNNNNNNNN----------------------------------------ACTCGGCGGATACGGAATTATTCGAATTACCCCCATCCTTAACCCCCTAACCACAAGCATATACTACCCATTCATCATACTGGCCGCATGGGGCATTATTATAACAAGCACCATTTGCCTACGACAAACAGACCTAAAATCTCTAATCGCTTACTCATCAGTAAGCCACATGGGCTTAGTCGTGGCCGCATCCATAATCCAAACACAATGAAGTCTCACAGGCGCAATCGTACTCATAATTGCCCACGGTTTAACCTCCTCTATACTGTTCTGCCTGGCAAATACAAACTACGAACGAACACACAGCCGAACACTCCTACTAGCACGAGGCCTTCAACTCATTCTTCCACTTATAACAGCCTGATGGCTCCTAGCAAACCTAATAAATATGGCCCTGCCACCAACAA-TCAACATCACCGGAGAACTACTAATTATAACCTCAACATTCAACTGATCCAACCTAACAATCATCATAACAGGCCTAGGAACCCTACTAACAGCGTCATACTCCCTACACATATTCCTAATAACACAGCGTGGTAAACTACCCACACATTTAACTCAAACAGACCCAACACACACACGAGAACACCTACTAATAGCCCTCCACACAATACCTATGCTTCTC-CTAATATTAAAACCGCAACTAATCATAGGCCCTTTCTCCTGTTAA--------------------------------------------------------------------------------------------------------------------------------------------------------------------------------
COLLW1022 ---------------GTTTTGGTCCTAAACTT-GCTCTTG-TTTTTTACCAAAATTATACAT-GCAAGCCTCCGCACACCAG-TGAGAATGCCCACAC---A-CCCCTA-AACAGCAAACC-GGAGCAGGCATCAGGATTCAACAT-CG----CCTTAGCCTAAGACGCCTTGCA-CATGCCACA-CCCACACGGGCCTT-CAGCAGTAATTAACATTAAG-ACATGAGCG------AAAGCTCGACTTAGTTATGGTAAA-C-A-TGGCCGGTAAATTTCGTGCCAGCCACCGCGGTTACACGAAAGGCCAAAGACAA-CAG-CC-AACGGCGTAAAGCGTGACT--AAAGA-ACT--AAGACACTTTA--GGGG-GAAATAGCTGCCGAGTAGTAAAACACCCACGCACGCTAGAACAACAACAA------CTGCCCCTA-A---------AACCACTTTA-CCTCACGAAAGCTAAGAAACAAACTGGGATTAGATACCCCACTATGCTTAGCCATAAACATAGACAGTA-A-AA-ACACAACACTGTTCGCCAGAGAACTACAAACGAAAAGCTTAAAACTCCAAGGACTTGGCGGTGCTTCAAATCAACCTAGAGGAGCCTGTCCTATAATCGATACTCCACGCTCTACCTTACCACTCCTAGCC-AAA-CAGCCTATATACCGCCGTCGTCAGCCTACCTTATGAAAG-AAACAAAGTAGGCAAAAAAG-TT-AACAACTAATACGTCAGGTCAAGGTGTAGCACATG-GAGGGGCAGAGATGGGCTACATTTTCTCA--GTGAGAAAACACAAATGG-TGAGCTGAAACA-TACAC-CTGAAGGCGGATTTAGCAGTAAA-A--C-GACCAA-GAATAGTCA-TTTT-AAACCTGCTCTGAA-GCGCGCACACACCGCCCGTCACCCTCATCA-CAT-G-------------------------------------NNNNNNNNNNNNNNNNNNNNNNNNNNNNNNNNNNNNNNNNNNNNNNNNNNNNNNNNNNNNNNNNNNNNNNNNNNNNNNNNNNNNNNNNNNNNNNNNNNNNNNNNNNNNNNNNNNNNNNNNNNNNNNNNNNNNNNNNNNNNNNNNNNNNNNNNNNNNNNNNNNNNNNNNNNNNNNNNNNNNNNNNNNNNNNNNNNNNNNNNNNNNNNNNNNNNNNNNNNNNNNNNNNNNNNNNNNNNNNNNNNNNNNNNNNNNNNNNNNNNNNNNNNNNNNNNNNNNNNNNNNNNNNNNNNNNNNNNNNNNNNNNNNNNNNNNNNNNNNNNNNNNNNNNNNNNNNNNNNNNNNNNNNNNNNNNNNNNNNNNNNNNNNNNNNNNNNNNNNNNNNNNNNNNNNNNNNNNNNNNNNNNNNNNNNNNNNNNNNNNNNNNNNNNNNNNNNNNNNNNNNNNNNNNNNNNNNNNNNNNNNNNNNNNNNNNNNNNNNNNNNNNNNNNNNNNNNNNNNNNNNNNNNNNNNNNNNNNNNNNNNNNNNNNNNNNNNNNNNNNNNNNNNNNNNNNNNNN--------CCATGAAATGATTGAATCTGGGGTCATTAACCTCAAGGATACCACATCT-ATGGTAAGCCCCT----CTTGTCAAGTTACCTAAATGGA-----AAATGATAGGA--TGTGT--GGT-----ATCGGT--TGCCT------TAGTC--TCCT-ATT--TTGAAGGC----T----------GGAG-TATT------GTAACT-----------------------------------------------TAC----------CCTAGAATTTGGTAGTCC--------TCC-----TAACTCTAGAG-TTTTGCT--CTCTAGTCACCAAT-------------ATTTAGCTTTGTATT-------TTAGG----CCAGTA----------------------------TTTCTG------ATT-------------------GCCCGATTTGCTGAC-TTTTGCCTCCTATGGAAATTATTT-TAC------------------------------------TG----GCTCTATGAGAATGCAAATGAG-----GAATGG----AGAGGCTGTGTTTCCTT-TTGAAACTTGGTGGAAATGTAGATGAATTGTGGG-AAATGAC-----TAGCTTTAGTCAGTC-TTCATGCA-----TAAT----TC-----T--AGGTC-----TAATGAAGCTGGAAACCAGT-AATTG-AAAA-TCAATGTGCAGGACTC-----AAGGCCATACTTT-----TCA--AAG-TCTCATCTAGGTCTTCTTATCC-----------C---------------ATGACACACAATCTCCGAAAAACCCACCCAATCCTAAAAATCGTAAACAACTCATTCATCGACCTACCATCCCCATCAAACATCTCCGCCTGATGAAACTTCGGGTCATTACTCGGTCTGTGCCTTGTTATCCAAGTATTAACAGGGCTATTTCTAGCAATACATTACACAGCAGACATCTCATCAGCATTCTCATCCGTTGCCCACATCTGCCGCGACGTACAATACGGATGACTAATCCGCAATCTTCATGCAAACGGGGCCTCTATATTTTTCATCTGCCTCTACCTTCACATTGGACGAGGCCTATACTACGGCTCATATATATTTAAAGAAACATGAAACATCGGAGTAGTCCTTCTACTACTTGTCATAGCAACCGCCTTTGTAGGCTACGTACTCCCATGGGGACAAATATCCTTCTGAGGCGCCACTGTAATTACAAACCTCCTTTCAGCAATCCCCTACATCGGAACAAGCCTTGTTGAATGAATCTGGGGGGGCTTCTCAGTTGACAATGCCACCCTCACCCGGTTCTTCACATTCCATTTCCTACTCCCGTTCGCAATTATGGGCGCCTCAATATTACACCTCCTGTTCCTCCACGAAACAGGATCAAACAACCCTACAGGACTCACCTCAAACACCGACAAAATCCCATTCCACCCCTACTACTCATACAAAGACCTACTAGGAGCATCACTATTCCTTATACTACTACTATCACTAACCCTATTTTCTCCAAACCTACTGGGCGACCCCGAAAACTTCACACCAGCAAACCCACTTGTCACCCCACCCCACATTAAACCAGAGTGGTACTTCCTATTTGCATATGCCATTCTCCGTTCAATTCCAAACAAACTTGGCGGTGTCCTAGCCCTATTGTTTTCCATTCTTATCCTAATACTCGTCCCAATACTTCACACATCAAAACAACGCGGTTTCTCATTCCGACCCTTCTCTCAAGCCCTATTCTGAACCCTGGTATCAAACATCATTATCCTAACATGAATTGGTGGCCAACCAGTAGAAGACCCATTCATCATCATCGGACAAATCGCATCAACCACCTACTTTATTATCTTCTTAATCTTAATACCAGCAGTGGCAAAAATAGAAAACGCACTAATAAAATGATAANNNNNNNNNNNNNNNNNNNNNNNNNNNNNNNNNNNNNNNNNNNNNNNNNNNNNNNNNNNNNNNNNNNNNNNNNNNNNNNNNNNNNNNNNNNNNNNNNNNNNNNNNNNNNNNNNNNNNNNNNNNNNNNNNNNNNNNNNNNNNNNNNNNNNNNNNNNNNNNNNNNNNNNNNNNNNNNNNNNNNNNNNNNNNNNNNNNNNNNNNNNNNNNNNNNNNNNNNNNNNNNNNNNNNNNNNNNNNNNNNNNNNNNNNNNNNNNNNNNNNNNNNNNNNNNNNNNNNNNNNNNNNNNNNNNNNNNNNNNNNNNNNNNNNNNNNNNNNNNNNNNNNNNNNNNNNNNNNNNNNNNNNNNNNNNNNNNNNNNNNNNNNNNNNNNNNNNNNNNNNNNNNNNNNNNNNNNNNNNNNNNNNNNNNNNNNNNNNNNNNNNNNNNNNNNNNNNNNNNNNNNNNNNNNNNNNNNNNNNNNNNNNNNNNNNNNNNNNNNNNNNNNNNNNNNNNNNNNNNNNNNNNNNNNNNNNNNNNNNNNNNNNNNNNNNNNNNNNNNNNNNNNNNNNNNNNNNNNNNNNNNNNNNNNNNNNNNNNNNNNNNNNNNNNNNNNNNNNNNNNNNNNNNNNNNNNNNNNNNNNNNNNNNNNNNNNNNNNNNNNNNNNNNNNNNNNNNNNNNNNNNNNNNNNNNNNNNNNNNNNNNNNNNNNNNNNNNNNNNNNNNNNNNNNNNNNNNNNNNNNNNNNNNNNNNNNNNNNNNNNNNNNNNNNNNNNNNNNNNNNNNNNNNNNNNNNNNNNNNNNNNNNNNNNNNNNNNNNNNNNNNNNNNNNNNNNNNNNNNNNNNNNNNNNNNNNNNNNNNNNNNNNNNNNNNNNNNNNNNNNNNNNNNNNNNNNNNNNNNNNNNNNNNNNNNNNNNNNNNNNNNNNNNNNNNNNNNNNNNNNNNNNNNNNNNNNNNNNNNNNNNNNNNNNNNNNNNNNNNNNNNNNNNNNNNNNNN-----------------------------------------CTCGGCGGGTACGGGATTATCCGAATCACCCCGATCCTTAATCCCCTAACTACAAACATATACTACCCATTCATTATCTTAGCGACATGAGGAATTATTATAACAAGCACCATCTGCCTGCGACAAACAGACCTAAAGTCACTAATCGCCTACTCATCAGTCAGCCACATGGGCCTGGTCGTAGCTGCCTCAATAATCCAAACACAATGAAGCCTCACAGGCGCAATCGTATTAATAGTGGCCCACGGCCTCACCTCCTCAATACTCTTCTGCCTAGCAAATACAAACTACGAACGAACACACAGCCGAACACTACTATTAGCACGAGGATTACAACTAATTCTCCCCCTAATAACATCCTGATGACTTTTGGCAAACCTAATAAACATGGCGCTCCCCCCAACAA-TTAACATCACAGGAGAACTACTAATTATATCCTCAACCTTTAACTGAGCTTACCTAACAATCATCATAACAGGCCTAGGAACACTACTAACAGCAACCTACTCACTACACATATTTCTTATAACACAACGAGGTAAACTACCAACGCACCTCACCCAAACAGACCCAACCCACACACGAGAACATCTGCTCATAGCACTACACACCATTCCAATACTACTC-CTAATACTAAAGCCCCAACTTATTATAGGCCCCTTCTCCTGTTAA--------------------------------------------------------------------------------------------------------------------------------------------------------------------------------
DECAW1023 ---------------GTTTTGGTCCTAAACTT-GCCCTTG-TTTTTTACCAAAATTATACAT-GCAAGCCTCCACACACCAGGTGAGAATGCCCACAA---A-CCCCTA-AACAGCAAACC-GGAGCAGGCATCAGGATACAACAT-TAAC--ATTTAGCCAAGGACGCCTTGCA-CATGCCACA-CCCACACGGGCCCT-CAGCAGTAACTAACATTAAG-AAATGAGCG------AAAGCTCGACTTAGTTATGGTAAA-T-A-TGGCCGGTAAATTTCGTGCCAGCCACCGCGGTTATACGAAAGGCCAAAAACAA-GGG-CC-AACGGCGTAAAGCGTGACT--AGAGA-CTTAAA-TCAAC-TTA--GAGG-AAAATGACCGCCAAGTAGTAAAACACCCACGCATGCCAGAACATCAACAA------CCGCCTCTA-A---------TACCACTTTA-CCTCACGAAAGCTAAGATACAAACTGGGATTAGATACCCCACTATGCTTAGCCCTAAACACAGACAGTA-C-AA-ATACAATACTGTTCGCCAGAGAACTACAAACGAAAAGCTTAAAACTCCAAGGACTTGGCGGTGCTTCAAATCAACCTAGAGGAGCCTGTCCTATAATCGATACCCCACGTTTCACCTTACCTCTTCTAGCC-AAA-CAGCCTATATACCGCCGTCGCCAGCTTACCTTATGAAAGAA-ATAAAGTAGGCAAAAAAG-TT-ATTAACTAATACGTCAGGTCAAGGTGTAGCACACG-AAGAGGCAGAGATGGGCTACATTTTCTCA--AAGTGAAAACACGAATGG-TGAATTGAAACA-TTCAC-CTGAAGGCGGATTTAGCAGTAAA-A--C-AGCCAA-GAATAACTA-TTTT-AAACCTGCTCTGAA-GCGCGCACACACCGCCCGTCACCCTCATCACCAT-GTACCACA---------TTAC-----------------NNNNNNNNNNNNNNNNNNNNNNNNNNNNNNNNNNNNNNNNNNNNNNNNNNNNNNNNNNNNNNNNNNNNNNNNNNNNNNNNNNNNNNNNNNNNNNNNNNNNNNNNNNNNNNNNNNNNNNNNNNNNNNNNNNNNNNNNNNNNNNNNNNNNNNNNNNNNNNNNNNNNNNNNNNNNNNNNNNNNNNNNNNNNNNNNNNNNNNNNNNNNNNNNNNNNNNNNNNNNNNNNNNNNNNNNNNNNNNNNNNNNNNNNNNNNNNNNNNNNNNNNNNNNNNNNNNNNNNNNNNNNNNNNNNNNNNNNNNNNNNNNNNNNNNNNNNNNNNNNNNNNNNNNNNNNNNNNNNNNNNNNNNNNNNNNNNNNNNNNNNNNNNNNNNNNNNNNNNNNNNNNNNNNNNNNNNNNNNNNNNNNNNNNNNNNNNNNNNNNNNNNNNNNNNNNNNNNNNNNNNNNNNNNNNNNNNNNNNNNNNNNNNNNNNNNNNNNNNNNNNNNNNNNNNNNNNNNNNNNNNNNNNNNNNNNNNNNNNNNNNNNNNNNNNNNNNNNNNNNNNNNNNNNNNNNNNNN--------CCATGAAATGATTGAATCTGGGGTCATTAACCTCAAGGATACCACATCT-AAGGTAAGCCCCT----CTTGTCAAGTTTCCTAAATGGA-----AAAGGATAGGA--TGTGT--GGT-----ATCGGT--TGCCT------TAGTC--TCCT-ATC--TTGAAGGC----T----------GGAG-TATT------GTAACT-----------------------------------------------TAC----------CCTAGAATTTGGTGGTCC--------TCC-----TAACTC--CAG-TTTTGCT--CTCTAGTCACCAAT-------------ATTTAGCTTTGTATT-------TTAGA----CCAGTA----------------------------TTTCTG------ATC-------------------ACCCAATTTGCTGAC-TTTTGCCTTCTATGGAAATTATTT-TAT-----TATA-----TTCCCTGTG-------AGATACTG----GCTCAATGAGGATGCAAATGAGGAATAGAATGG----AGAGGCTGTGTTTCCTT-TTGAAACTTGGTGGAAATGTAGATGAATTGTGGG-AAATGAC-----TAGCTTTAGTCAGTC-TTCATGCA-----TGAT----CC-----T--AGGTC-----TAATGAAGCTGGAAACTTGT-AATTGCAAAA-TCAATGTGCAGGACTG-----AAGACCATACTTT-----TCC--AAG-TCTCATCTAGATCTTCTTATCC-----------C---------------ATGACACACAACCTACGAAAAACACACCCAATCCTAAAAATCGTAAACAACTCATTCATTGACCTCCCATCTCCATCAAACATCTCTGCTTGATGAAATTTTGGGTCCCTCCTAGGCCTCTGCCTCATCATCCAAGTACTTACAGGGCTATTCCTCGCAATACATTACACAGCAGATATTTCATCAGCATTCTCATCTGTAGCCCACATTTGCCGAGATGTACAGTACGGATGACTAATCCGCAATCTCCACGCAAACGGGGCCTCAATATTCTTTATCTGCCTATATCTCCATATTGGACGAGGCCTTTACTACGGCTCCTACATATTTAAAGAAACATGAAATATTGGAGTAATCCTCCTTCTACTTGTAATAGCAACCGCCTTCGTGGGCTACGTACTCCCATGAGGACAAATATCCTTCTGAGGGGCCACCGTAATTACAAACCTGCTGTCAGCAATCCCCTATATCGGCACCAACCTCGTTGAGTGAATCTGAGGGGGCTTTTCAGTAGACAACGCCACCCTCACCCGATTCTTTACATTTCACTTCCTACTTCCATTCGCCATCATAGGGGCCTCATTACTCCACCTATTATTCCTCCATGAAACAGGATCTAACAACCCAACCGGACTAGCCTCAAACACGGACAAAATTCCATTCCACCCATATTTCTCCTACAAAGACCTTCTAGGGGCAACACTATTCTTAATAATTCTCCTATCATTAGCACTATTTTCACCAAACCTTCTAGGTGACCCAGAAAACTTCACCCCAGCCAACCCCCTTGTCACCCCTCCACACATCAAACCAGAGTGGTACTTCCTATTTGCATACGCAATCCTCCGATCAATTCCCAACAAACTTGGTGGTGTTTTAGCCCTACTATTCTCAATCCTAATCCTCATATTAGTGCCCGCACTCCATACATCAAAACAACGAGGAAACGCATTCCGACCCTTCTCGCAAGCTCTCTTCTGAGCCCTGGTATCAAACATCATTATTTTAACATGAATTGGCGGACAACCAGTTGAAGACCCATTCATTATTATTGGCCAAATCGCATCAACCACCTACTTCATTATCTTCCTAATCCTAATGCCAGCAGTAGCAAAAATAGAAAACTTACTAATAAAATGATAANNNNNNNNNNNNNNNNNNNNNNNNNNNNNNNNNNNNNNNNNNNNNNNNNNNNNNNNNNNNNNNNNNNNNNNNNNNNNNNNNNNNNNNNNNNNNNNNNNNNNNNNNNNNNNNNNNNNNNNNNNNNNNNNNNNNNNNNNNNNNNNNNNNNNNNNNNNNNNNNNNNNNNNNNNNNNNNNNNNNNNNNNNNNNNNNNNNNNNNNNNNNNNNNNNNNNNNNNNNNNNNNNNNNNNNNNNNNNNNNNNNNNNNNNNNNNNNNNNNNNNNNNNNNNNNNNNNNNNNNNNNNNNNNNNNNNNNNNNNNNNNNNNNNNNNNNNNNNNNNNNNNNNNNNNNNNNNNNNNNNNNNNNNNNNNNNNNNNNNNNNNNNNNNNNNNNNNNNNNNNNNNNNNNNNNNNNNNNNNNNNNNNNNNNNNNNNNNNNNNNNNNNNNNNNNNNNNNNNNNNNNNNNNNNNNNNNNNNNNNNNNNNNNNNNNNNNNNNNNNNNNNNNNNNNNNNNNNNNNNNNNNNNNNNNNNNNNNNNNNNNNNNNNNNNNNNNNNNNNNNNNNNNNNNNNNNNNNNNNNNNNNNNNNNNNNNNNNNNNNNNNNNNNNNNNNNNNNNNNNNNNNNNNNNNNNNNNNNNNNNNNNNNNNNNNNNNNNNNNNNNNNNNNNNNNNNNNNNNNNNNNNNNNNNNNNNNNNNNNNNNNNNNNNNNNNNNNNNNNNNNNNNNNNNNNNNNNNNNNNNNNNNNNNNNNNNNNNNNNNNNNNNNNNNNNNNNNNNNNNNNNNNNNNNNNNNNNNNNNNNNNNNNNNNNNNNNNNNNNNNNNNNNNNNNNNNNNNNNNNNNNNNNNNNNNNNNNNNNNNNNNNNNNNNNNNNNNNNNNNNNNNNNNNNNNNNNNNNNNNNNNNNNNNNNNNNNNNNNNNNNNNNNNNNNNNNNNNNNNNNNNNNNNNNNNNNNNNNNNNNNNNNNNNNNNNNNNNNNNNNNNNNNNNNNNNNNN----------------------------------------ACTAGGCGGATATGGAATCATCCGAATCACCCCAATTCTCAACCCATTAACCACGAACATATACTACCCATTTATTATTTTAGCCACATGAGGAATTATCATAACAAGCACCATCTGTCTACGACAAACAGACCTAAAATCACTAATCGCTTACTCATCAGTAAGCCACATGGGCCTGGTTGTAGCTGCATCAATAATCCAAACACAATGAAGCCTTACAGGTGCAATCGTACTAATAATTGCCCACGGACTAACCTCCTCAATACTTTTCTGCTTAGCAAATACAAACTATGAGCGAACACACAGCCGAACACTCTTACTAGCCCGGGGACTTCAACTTATCCTTCCACTAATAACCTCCTGATGACTTCTCGCAAACCTAATAAACATAGCACTACCACCAACAA-TTAACATCACAGGAGAACTCTTAATCATAACCTCAACATTTAACTGATCCAACCTAACAATCATTATAACAGGCCTAGGAACTCTATTAACAGCAGCATACTCCCTACACATGTTCCTAATAACTCAGCGCGGCAAACTTCCAACACACCTAACTCAAACGGACCCCACACACACACGAGAGCACCTACTAATAGCCCTACACATTATACCAATACTTCTT-ATAATACTAAAACCACAACTAATCATGGGTCCATTCTCCTGTTAA--------------------------------------------------------------------------------------------------------------------------------------------------------------------------------
DECAA2024 ---------------GTTTTGGTCCTAAACTT-GCCATTG-TTTTTTACCAAAATTATACAT-GCAAGCCTCCACACACCA-GTGAGAATGCCCACAA---A-CCCCTA-AATAGCAAACC-GGAGCAGGCATCAGGATACAACAT-CTAC--AATTAGCCAAAGACGCCTTGCA-CATGCCACA-CCCACACGGGCCTT-CAGCAGTAATTAACATTAAG-AAATGAGCG------AAAGCTCGACTTAGTTATGGTATT-T-A-TGGTCGGTAAATTTCGTGCCAGCCACCGCGGTTATACGAAAGACCAAAAACAA-TGA-CC-CACGGCGTAAAGCGTGACT--AGAGA-TATTTAACCCAC-TTA--GAGG-AAAATGGCCGCCAAGTAGTAAAACACCCACGCACGCTAGAATCACAACA-------CCGCCTCTA-A---------CACCACTTTA-CCTCACGAAAGCTAAGAAACAAACTGGGATTAGATACCCCACTATGCTTAGCCCTAAACACAGACAGTA-A-AA-ACACAATACTGTTCGCCAGAGAACTACAAACGAAAAGCTTAAAACTCCAAGGACTTGGCGGTGCTTCAAATCAACCTAGAGGAGCCTGTCCTATAATCGATACCCCACGATTCACCTCACCTCTCCTAGCC-AAA-CAGCCTATATACCGCCGTCGTCAGCCTACCTTATGAAAGAA-ACAAAGTAAGCAAAAAAG-TT-AACAACTAATACGTCAGGTCAAGGTGTAGCACACG-AAGAGGCAGAGATGGGCTACATTTTCTCA--AAGAGAAAACACGAATGG-TGAACTGAAACA-CACAC-CTGAAGGCGGATTTAGCAGTAAA-A--C-AGTCAA-GAATAACTA-TTTT-AAACCTGCTCTGAA-GCGCGCACACACCGCCCGTCACCCTCATCA-CAT-GTTCCTAA---------ATAC-----------------NNNNNNNNNNNNNNNNNNNNNNNNNNNNNNNNNNNNNNNNNNNNNNNNNNNNNNNNNNNNNNNNNNNNNNNNNNNNNNNNNNNNNNNNNNNNNNNNNNNNNNNNNNNNNNNNNNNNNNNNNNNNNNNNNNNNNNNNNNNNNNNNNNNNNNNNNNNNNNNNNNNNNNNNNNNNNNNNNNNNNNNNNNNNNNNNNNNNNNNNNNNNNNNNNNNNNNNNNNNNNNNNNNNNNNNNNNNNNNNNNNNNNNNNNNNNNNNNNNNNNNNNNNNNNNNNNNNNNNNNNNNNNNNNNNNNNNNNNNNNNNNNNNNNNNNNNNNNNNNNNNNNNNNNNNNNNNNNNNNNNNNNNNNNNNNNNNNNNNNNNNNNNNNNNNNNNNNNNNNNNNNNNNNNNNNNNNNNNNNNNNNNNNNNNNNNNNNNNNNNNNNNNNNNNNNNNNNNNNNNNNNNNNNNNNNNNNNNNNNNNNNNNNNNNNNNNNNNNNNNNNNNNNNNNNNNNNNNNNNNNNNNNNNNNNNNNNNNNNNNNNNNNNNNNNNNNNNNNNNNNNNNNNNNNNNNNNNN--------CCATGAAATGATTGAATCTGGGGTCATTAACCTCAAGGATACCACATCT-AAGGTAAGCCCCT----CCTGTCAAGTTTCCTAAATGGA-----AAAGGATAGGA--TGTGT--GGT-----ATCGGT--TGCCT------TAGTC--TCCT-ATT--TTGAAGGC----T----------GGAG-TATT------GTAACT-----------------------------------------------TAC----------CCTAGAATTTGGTAGTCC--------TCC-----TAACTC--CAG-TTTTGCT--CTCTAGTCACCAAT-------------ATTTAGTTTTGTATT-------TTAGG----CCAGTA----------------------------TTTCTG------ATC-------------------GCTCAATTTGCTGAC-TTTTGCCTTCTGTGGAAATTATTT-TAT-----TATA-----TTCCCTGTG-------GGATACTG----GCTCTATGAGGATGCAAATGAG-----GAATGG----AGAGGCTGTGTTTCCTT-TTGAAACTTGGTGGACATGTAGATGAATTGTGGG-AAATGAC-----CAGC-TAAGTCAGTC-TTCATGCA-----TGAT----CC-----T--AGGTCTAATATAATGAAGCTGGAAACTTGT-AATTGCGAAA-TCAATGTGCAGGACTC-----AAGACCATACTTC-----TCA--AAG-TCTCATCTAGGTCTTCTTATCC-----------C---------------ATGACACACAACCTACGGAAAACACACCCGATCCTAAAAATCGTAAACAGCTCGTTCATCGACCTTCCATCCCCATCAAATATCTCTGCCTGATGAAACTTTGGATCACTTTTAGGCCTTTGCCTAATTGCCCAAGTACTAACAGGACTCTTCCTAGCAATACACTACACAGCAGACATCTCATCAGCATTTTCATCTGTCGCCCATATCTGCCGCGACGTACAATACGGATGACTAATCCGCAACCTCCATGCAAACGGGGCCTCAATATTCTTCATCTGCCTCTACCTCCACATTGGACGAGGACTATACTACGGCTCCTATATATTTAAAGAAACATGAAATATTGGAGTAGTCCTCCTCCTGCTTGTTATAGCAACCGCCTTTGTGGGCTACGTCCTCCCATGAGGACAAATATCCTTCTGAGGCGCCACTGTAATTACAAATCTCCTATCAGCAATCCCTTATATTGGAACCAGCCTCGTTGAATGAATCTGAGGTGGCTTCTCAGTAGACAATGCTACCCTAACCCGATTTTTTACATTCCACTTCCTACTACCATTCGCTATTATAGGCGCCTCAATACTTCACCTATTATTCCTCCACGAAACAGGGTCTAACAACCCAACTGGACTGTCATCAAACACAGACAAAATCCCATTTCACCCGTACTATTCCTACAAAGACCTGTTAGGAGCGACCCTATTCCTTATAATCCTTCTATTACTAGCCCTATTCTCACCAAACCTCCTAGGTGACCCAGAAAACTTCACCCCAGCCAACCCCCTCGTTACCCCCCCACATATTAAACCAGAGTGATACTTCCTATTCGCATATGCCATCCTTCGATCAATTCCAAACAAACTTGGGGGCGTCTTAGCCTTACTATTCTCAATCCTCATTCTTATACTTGTTCCAGCACTTCACACATCTAAACAACGAGGAAACGCATTTCGACCCTTCTCACAAGCCCTGTTCTGAACCCTCGTATCAAACATTATTATTTTAACATGAATTGGGGGCCAACCAGTCGAAGACCCCTTCATCACCATTGGCCAAATTGCATCAACCACATACTTCATTATTTTCCTCATCCTAATGCCAGCAGTAGCAAAAATAGAAAACTCACTAATAAAATGATAANNNNNNNNNNNNNNNNNNNNNNNNNNNNNNNNNNNNNNNNNNNNNNNNNNNNNNNNNNNNNNNNNNNNNNNNNNNNNNNNNNNNNNNNNNNNNNNNNNNNNNNNNNNNNNNNNNNNNNNNNNNNNNNNNNNNNNNNNNNNNNNNNNNNNNNNNNNNNNNNNNNNNNNNNNNNNNNNNNNNNNNNNNNNNNNNNNNNNNNNNNNNNNNNNNNNNNNNNNNNNNNNNNNNNNNNNNNNNNNNNNNNNNNNNNNNNNNNNNNNNNNNNNNNNNNNNNNNNNNNNNNNNNNNNNNNNNNNNNNNNNNNNNNNNNNNNNNNNNNNNNNNNNNNNNNNNNNNNNNNNNNNNNNNNNNNNNNNNNNNNNNNNNNNNNNNNNNNNNNNNNNNNNNNNNNNNNNNNNNNNNNNNNNNNNNNNNNNNNNNNNNNNNNNNNNNNNNNNNNNNNNNNNNNNNNNNNNNNNNNNNNNNNNNNNNNNNNNNNNNNNNNNNNNNNNNNNNNNNNNNNNNNNNNNNNNNNNNNNNNNNNNNNNNNNNNNNNNNNNNNNNNNNNNNNNNNNNNNNNNNNNNNNNNNNNNNNNNNNNNNNNNNNNNNNNNNNNNNNNNNNNNNNNNNNNNNNNNNNNNNNNNNNNNNNNNNNNNNNNNNNNNNNNNNNNNNNNNNNNNNNNNNNNNNNNNNNNNNNNNNNNNNNNNNNNNNNNNNNNNNNNNNNNNNNNNNNNNNNNNNNNNNNNNNNNNNNNNNNNNNNNNNNNNNNNNNNNNNNNNNNNNNNNNNNNNNNNNNNNNNNNNNNNNNNNNNNNNNNNNNNNNNNNNNNNNNNNNNNNNNNNNNNNNNNNNNNNNNNNNNNNNNNNNNNNNNNNNNNNNNNNNNNNNNNNNNNNNNNNNNNNNNNNNNNNNNNNNNNNNNNNNNNNNNNNNNNNNNNNNNNNNNNNNNNNNNNNNNNNNNNNNNNNNNNNNNNNNNNNNNNNNNNNNNNNNNNN----------------------------------------ACTTGGCGGGTATGGAATCATTCGCATTACCCCAATTCTCAACCCCTTAACCACAAACATATACTACCCATTTATTATCCTAGCCACATGAGGCATTATTATAACAAGCACGATCTGCCTACGACAAACAGACCTAAAATCACTCATCGCTTACTCATCAGTAAGCCACATAGGCCTGGTCATCGCTGCATCAATAATCCAAACACAATGAAGCCTCACAGGTGCAATTGTTCTAATAATTGCCCATGGATTAACCTCTTCAATACTGTTCTGCTTGGCAAATACAAACTACGAACGAACACATAGTCGAACACTCCTGCTAGCACGAGGACTTCAACTTATCTTACCACTAATAACATTCTGATGGCTTTTAGCAAACCTAATAAACATAGCCTTACCACCAACAA-TCAACATCACAGGAGAACTTCTAATTATTACTTCAACATTCAACTGATCCTACTTAACAATCATCATAACAGGCCTAGGAACATTACTAACAGCAGCCTACTCACTACACATATTCCTGATAACACAGCGCGGCAAACTACCCACACATCTAACCCAAACGGACCCTACGCACACACGAGAACACCTACTAATAGCCCTACACATCATACCAATACTTCTC-CTAATACTAAAACCACAACTAATCATAGGCCCATTCTCCTGTTAA--------------------------------------------------------------------------------------------------------------------------------------------------------------------------------
DELLSP025 ---------------GTTTTGGTCCTAAACTT-GCTCTTG-TTTTTAATCAAAATTATACAT-GCAAGCCTCCACACACCAG-TGAGAATGCCCACAC---A-CCCCTACAACAGCCAACC-GGAGCGGGCATCAGGATTCAACTA-CAAT--CGTTAGCCTATGACGCCTTGCA-CGTGCCACACCCCACACGGGCTTT-CAGCAGTAATTGACATTAAG-ATATGAGCG------AAAGCTCGACTTAGTTATGATCAA-T-A-TGGTCGGTAAATTTCGTGCCAGCCACCGCGGTTATACGAAAGACCAAAAACAA-GGG-CC-CTCGGCGTAAAGCGTGACT--AGAGA-A-CTAACACAATTTTA--AAGG-AGAACAACCGCCAAGTCGTAAAACACCCACGCACGTTAGAATCACAACAA----GTCCGCCCTTA-A---------AACCACTTCA-CCTCACGAAAGCTAAGAAACAAACTGGGATTAGATACCCCACTATGCTTAGCCTTAAACATAGACAATA-A-GA-ACACAATATTGTCCGCCAGAGAACTACAAACGAAAAGTTTAAAACTCCAAGGACTTGGCGGTGCTTCAAACCAACCTAGAGGAGCCTGTCCTATAATCGATACCCCACGTTTCACCTTACCCCTCCTAGCC-AAA-CAGCCTATATACCGCCGTCGTCAGCCTACCTTATGAAAGAA-AAAAAGTAAGCAAAAAAG-TT-AATAACTAACACGTCAGGTCAAGGTGTAGCACATG-GAGAGGCAGAGATGGGCTACATTTTCTCA--AAGAGAAAACACAGATGG-AAACCTGAAACA-CACAC-CTGAAGGCGGATTTAGCAGTAAA-A--T-AAACAA-GAATAATTA-TTTT-AAACCTGCTCTGAA-GCGCGCACACACCGCCCGTCACCCTCATCA-CAC-GTTATACAACATAAAA----------------------NNNNNNNNNNNNNNNNNNNNNNNNNNNNNNNNNNNNNNNNNNNNNNNNNNNNNNNNNNNNNNNNNNNNNNNNNNNNNNNNNNNNNNNNNNNNNNNNNNNNNNNNNNNNNNNNNNNNNNNNNNNNNNNNNNNNNNNNNNNNNNNNNNNNNNNNNNNNNNNNNNNNNNNNNNNNNNNNNNNNNNNNNNNNNNNNNNNNNNNNNNNNNNNNNNNNNNNNNNNNNNNNNNNNNNNNNNNNNNNNNNNNNNNNNNNNNNNNNNNNNNNNNNNNNNNNNNNNNNNNNNNNNNNNNNNNNNNNNNNNNNNNNNNNNNNNNNNNNNNNNNNNNNNNNNNNNNNNNNNNNNNNNNNNNNNNNNNNNNNNNNNNNNNNNNNNNNNNNNNNNNNNNNNNNNNNNNNNNNNNNNNNNNNNNNNNNNNNNNNNNNNNNNNNNNNNNNNNNNNNNNNNNNNNNNNNNNNNNNNNNNNNNNNNNNNNNNNNNNNNNNNNNNNNNNNNNNNNNNNNNNNNNNNNNNNNNNNNNNNNNNNNNNNNNNNNNNNNNNNNNNNNNNNNNNNNNNNN--------CCATGAAATGATTGAATCTGGGGTCATTAATCTCAAGGATACCACATCT-AAGGTAAGCCCCT----C-TGTCAAGTTTCCTAAATGGA-----AAAGGATAGGA--TGTGT--GAT-----ATGGGT--TGCCT------TAGTC--TCCT-ATT--TTGAAGGC----T----------GGAG-TATT------GTAACT-----------------------------------------------TAT----------CCTAGAATTTGGTGGTCC--------TCC-----TAACTC--CAG-TTTTGCT--CTCTAGTTGCCAATATTTAGCCTGTTAATTTAGCTTTGTATT-------TTAGG----CCAGTA----------------------------TTTCTG------ATA-------------------GCCCAATTTGCTGAC-TTTTGCCTTCCATGGAAATTACTT-TAT-----TATA-----TTCCCTGTG-------GGATACTG----GCTCTATGAGGATGCAAATGAG-----GAATGG----AGAGGCTGTGTTTCCTT-TTGAAACTTGGTGGAAATGTAGATGAATTGTGGG-AAATGA----------------CAGTC-TTCATGCA-----TAAT----CC-----T--AGGTC-----TAATGAAGCTGGAAACTTGT-AATTGCAAAA-TCAATGTGCAGGACTC-----AAGACCATACTTT-----TCA--AAG-TCTCATCTAGGTCTTCATATCCCTCAGGTCGCGC---------------ATGACACACAACCTACGGAAAACACACCCGATCCTAAAAATCGTAAACAGCTCGTTCATCGACCTTCCATCCCCATCAAATATCTCTGCCTGATGAAACTTTGGATCACTTTTAGGCCTTTGCCTAATTGCCCAAGTACTAACAGGACTCTTCCTAGCAATACACTACACAGCAGACATCTCATCAGCATTTTCATCTGTCGCCCATATCTGCCGCGACGTACAATACGGATGACTAATCCGCAACCTCCATGCAAACGGGGCCTCAATATTCTTCATCTGCCTCTACCTCCACATTGGACGAGGACTATACTACGGCTCCTATATATTTAAAGAAACATGAAATATTGGAGTAGTCCTCCTCCTGCTTGTTATAGCAACCGCCTTTGTGGGCTACGTCCTCCCATGAGGACAAATATCCTTCTGAGGCGCCACTGTAATTACAAATCTCCTATCAGCAATCCCTTATATTGGAACCAGCCTCGTTGAATGAATCTGAGGTGGCTTCTCAGTAGACAATGCTACCCTAACCCGATTTTTTACATTCCACTTCCTACTACCATTCGCTATTATAGGCGCCTCAATACTTCACCTATTATTCCTCCACGAAACAGGGTCTAACAACCCAACTGGACTGTCATCAAACACAGACAAAATCCCATTTCACCCGTACTATTCCTACAAAGACCTGTTAGGAGCGACCCTATTCCTTATAATCCTTCTATTACTAGCCCTATTCTCACCAAACCTCCTAGGTGACCCAGAAAACTTCACCCCAGCCAACCCCCTCGTTACCCCCCCACATATTAAACCAGAGTGATACTTCCTATTCGCATATGCCATCCTTCGATCAATTCCAAACAAACTTGGGGGCGTCTTAGCCTTACTATTCTCAATCCTCATTCTTATACTTGTTCCAGCACTTCACACATCTAAACAACGAGGAAACGCATTTCGACCCTTCTCACAAGCCCTGTTCTGAACCCTCGTATCAAACATTATTATTTTAACATGAATTGGGGGCCAACCAGTCGAAGACCCCTTCATCACCATTGGCCAAATTGCATCAACCACATACTTCATTATTTTCCTCATCCTAATGCCAGCAGTAGCAAAAATAGAAAACTCACTAATAAAATGATAANNNNNNNNNNNNNNNNNNNNNNNNNNNNNNNNNNNNNNNNNNNNNNNNNNNNNNNNNNNNNNNNNNNNNNNNNNNNNNNNNNNNNNNNNNNNNNNNNNNNNNNNNNNNNNNNNNNNNNNNNNNNNNNNNNNNNNNNNNNNNNNNNNNNNNNNNNNNNNNNNNNNNNNNNNNNNNNNNNNNNNNNNNNNNNNNNNNNNNNNNNNNNNNNNNNNNNNNNNNNNNNNNNNNNNNNNNNNNNNNNNNNNNNNNNNNNNNNNNNNNNNNNNNNNNNNNNNNNNNNNNNNNNNNNNNNNNNNNNNNNNNNNNNNNNNNNNNNNNNNNNNNNNNNNNNNNNNNNNNNNNNNNNNNNNNNNNNNNNNNNNNNNNNNNNNNNNNNNNNNNNNNNNNNNNNNNNNNNNNNNNNNNNNNNNNNNNNNNNNNNNNNNNNNNNNNNNNNNNNNNNNNNNNNNNNNNNNNNNNNNNNNNNNNNNNNNNNNNNNNNNNNNNNNNNNNNNNNNNNNNNNNNNNNNNNNNNNNNNNNNNNNNNNNNNNNNNNNNNNNNNNNNNNNNNNNNNNNNNNNNNNNNNNNNNNNNNNNNNNNNNNNNNNNNNNNNNNNNNNNNNNNNNNNNNNNNNNNNNNNNNNNNNNNNNNNNNNNNNNNNNNNNNNNNNNNNNNNNNNNNNNNNNNNNNNNNNNNNNNNNNNNNNNNNNNNNNNNNNNNNNNNNNNNNNNNNNNNNNNNNNNNNNNNNNNNNNNNNNNNNNNNNNNNNNNNNNNNNNNNNNNNNNNNNNNNNNNNNNNNNNNNNNNNNNNNNNNNNNNNNNNNNNNNNNNNNNNNNNNNNNNNNNNNNNNNNNNNNNNNNNNNNNNNNNNNNNNNNNNNNNNNNNNNNNNNNNNNNNNNNNNNNNNNNNNNNNNNNNNNNNNNNNNNNNNNNNNNNNNNNNNNNNNNNNNNNNNNNNNNNNNNNNNNNNNNNNNNNNNNNNNNNNNNNNNNNNN----------------------------------------ATTGGGCGGGTATGGCATTATCCGAATTTCCCCGATTCTAAACCCACTAACCACAAACATATACTACCCATTTATTATTCTAGCTACATGAGGAATTATTATAACCAGCACCATCTGCCTACGACAAACAGACCTAAAATCACTAATCGCCTACTCATCAGTAAGCCATATAGGCCTTGTAATCGCAGCCTCCCTAATCCAAACACAATGAAGCCTTACAGGCGCAATCGTACTAATGGTAGCACATGGGTTAACCTCATCAATGCTATTCTGCCTAGCAAACACAAACTACGAACGAACACACAGTCGAACTCTTCTATTAGCACGAGGACTTCAACTAGTTCTACCACTAATAACCTCCTGATGGCTCCTGGCAAACCTAATAAACATGGCACTCCCTCCAACAA-TCAACATCACAGGAGAACTGCTAATTATAACATCAACATTTAACTGGTCTAACCTAACAATTATCATAACTGGGCTAGGCACACTATTAACAGCAACATACTCACTACACATGTTCCTAATAACACAACGAGGAAAATTGCCAACACACATTTCTCAAACAGAGCCAACCCACACACGAGAGCACCTTCTTATGGCCCTACACACCCTACCAATACTACTT-CTTATAATAAAACCTCAATTAATCATGGGCCCATTCTCCTGTTAA--------------------------------------------------------------------------------------------------------------------------------------------------------------------------------
DUXDLR026 ------------------------------------------------------------------------------------GAGAATGCCCACAT---A-CCCCTA-AACAGAAAACC-GGAGCAGGCATCAGGATACAACAC-CACA-TT-TTAGCCAAAAACGCCTTGCA-CATGCCACA-CCCACACGGGCCTT-CAGCAGTAATTAACATTAAG-ACATGAGCG------AAAGCTCGACTTAGTTATGGTACA-C-A-TGGTCGGTAAATTTCGTGCCAGCCACCGCGGTTATACGAAAGACCAAAAACAA-CGG-CC-AACGGCGTAAAGCGTGACT--AGAGA-A-CTAAAACACT-TTA--GAGG-AGAAGGGCCGCCAAGTAGTAAAACACTCACGCACGCCAGAATCACAACTA-------CGCCTCTA-A---------TAACACTTTA-CCTCACGAAAGCTAAGAAACAAACTGGGATTAGATACCCCACTATGCTTAGCCCTGAACATAGACAGTA-A-AA-ACACAACACTGTTCGCCAGAGAACTACAAACGAAAAGCTTAAAACTCTAAGGACTTGGCGGTGCTTCAAACCAACCTAGAGGAGCCTGTCCTATAATCGATACCCCACGTTTTACCTCACCCCTCCTAGCC-AAA-CAGCCTATATACCGCCGTCGTCAGCTTACCTTATGAAAGAA-ATAAAGTAGGCAAAAAAG-TT-AATAACTAACACGTCAGGTCAAGGTGTAGCACACG-GATGGGAAGAGATGGGCTACATTTTCCCC--AAGCGAAAATACGAATGG-TGTCCTGAAACA-CACAC-CTGAAGGCGGATTTAGCAGTAAA-A--C-AACCAA-GAATAGTTA-TTTT-AAACCTGCTCTGAA-GCGCGCACACACCGCCCGTCACCCTCATCA-CGC-GTCCCACA---------CTAC-----------------NNNNNNNNNNNNNNNNNNNNNNNNNNNNNNNNNNNNNNNNNNNNNNNNNNNNNNNNNNNNNNNNNNNNNNNNNNNNNNNNNNNNNNNNNNNNNNNNNNNNNNNNNNNNNNNNNNNNNNNNNNNNNNNNNNNNNNNNNNNNNNNNNNNNNNNNNNNNNNNNNNNNNNNNNNNNNNNNNNNNNNNNNNNNNNNNNNNNNNNNNNNNNNNNNNNNNNNNNNNNNNNNNNNNNNNNNNNNNNNNNNNNNNNNNNNNNNNNNNNNNNNNNNNNNNNNNNNNNNNNNNNNNNNNNNNNNNNNNNNNNNNNNNNNNNNNNNNNNNNNNNNNNNNNNNNNNNNNNNNNNNNNNNNNNNNNNNNNNNNNNNNNNNNNNNNNNNNNNNNNNNNNNNNNNNNNNNNNNNNNNNNNNNNNNNNNNNNNNNNNNNNNNNNNNNNNNNNNNNNNNNNNNNNNNNNNNNNNNNNNNNNNNNNNNNNNNNNNNNNNNNNNNNNNNNNNNNNNNNNNNNNNNNNNNNNNNNNNNNNNNNNNNNNNNNNNNNNNNNNNNNNNNNNNNNNNNNNN--------CCATGAAATGATTGAATCTGGGGTCATTAATCTCAAGGATACCACATCT-AAGGTAAGCCCCT----CTTGTCAAGTTTCTTAAATGGA-----AAAGGATAGGA--TGTGT--GGT-----ATCGGT--AGCCT------TAGTC--TCCT-ATT--TTGAAGGC----T----------GGAA-TATT------GTAACT-----------------------------------------------TAC----------CCTAGAATTTGGTAGTCC--------TCC-----TAACTC--CAG-TTTTGCT--CCCTAGTCACCAAT-------------ATTTAGCTTTGTATT-------TTAGG----CCAGTA----------------------------TTTCTG------ATC-------------------GCCCAATTTGCTGAC-TTTTGCCTTCTATGGAAATTATTT-TAT-----TATA-----TTCCCTGTG-------AGATACTG----GCTCTATGAGGATGCAAATGAG-----GAATGG----AGAGGCTGTGTTTCCTT-TTGAAAC-TGGTGGAAATGTAGATGAATTGTGGG-AAATGAC-----TACCTTTAGTCAGTC-TTCATGCA-----TGAT----CC-----T--AGGTC-----TAATGAAGCTGGAAACTTGT-AATTGCAAAA-TCAATGTGCAGGACTC-----AAGACCATACTTT-----TCG--AAG-TCTCATCTAGGTCTTCTTATCCCTCAGGTCGCGCT--------------ATGACACACAACCTACGAAAAACCCACCCAATCCTAAAAATCGTAAACAGCTCATTCATCGACCTGCCATCCCCATCAAACATTTCTGCCTGATGAAACTTCGGATCACTACTAGGACTATGCCTAATCGTCCAAGTACTAACAGGGCTATTCCTAGCAATACACTATACAGCAGACATCTCATCAGCATTCTCATCCGTTGCCCACATCTGTCGCGACGTACAATACGGCTGGCTAATCCGGAACCTTCACGCAAACGGGGCCTCCATATTCTTCATTTGCCTTTATCTCCACATCGGACGAGGCCTGTACTACGGCTCCTACATATTTAAAGAAACATGAAACATCGGAGTAGTCCTCCTCCTCCTCGTCATAGCAACCGCTTTCGTGGGCTATGTACTACCATGAGGGCAGATATCCTTCTGAGGCGCCACAGTAATTACGAACCTACTATCAGCAATCCCATATATCGGCACAAGCCTTGTCGAGTGGATTTGAGGGGGGTTCTCAGTTGACAACGCCACCCTTACCCGGTTCTTCACATTCCACTTCCTTCTACCATTCGCTATTATGGGCGCCTCAATACTACACCTACTTTTTCTTCACGAAACAGGGTCCAATAACCCAACAGGATTAACCTCAAACACAGACAAAATTCCATTCCACCCGTACTACTCATACAAGGACCTATTAGGTGCAACACTACTCCTCATAGTACTACTATCCCTGGCCCTATTTTCACCAAACCTACTTGGTGACCCAGAAAATTTTACCCCAGCAAACCCCCTAGTAACCCCACCACATATCAAGCCAGAGTGATACTTCCTATTTGCATACGCTATTCTCCGATCAATCCCAAACAAACTTGGGGGGGTCCTAGCCCTACTATTTTCTATTCTTATTCTGATATTCGTCCCAATACTTCACACATCAAAACAACGAGGAAACGCATTCCGACCCCTTTCACAAGCCCTCTTCTGAGCCCTAGTATCGAACATCATCATTTTAACATGAATCGGCGGCCAACCAGTAGAAGACCCCTTCATTATTATCGGCCAAATCGCATCAACCACATACTACATCATCTTCCTAGTACTAATGCCAGCAGTAGCAAAAATAGAAAACTCCCTAATAAAATGATAANNNNNNNNNNNNNNNNNNNNNNNNNNNNNNNNNNNNNNNNNNNNNNNNNNNNNNNNNNNNNNNNNNNNNNNNNNNNNNNNNNNNNNNNNNNNNNNNNNNNNNNNNNNNNNNNNNNNNNNNNNNNNNNNNNNNNNNNNNNNNNNNNNNNNNNNNNNNNNNNNNNNNNNNNNNNNNNNNNNNNNNNNNNNNNNNNNNNNNNNNNNNNNNNNNNNNNNNNNNNNNNNNNNNNNNNNNNNNNNNNNNNNNNNNNNNNNNNNNNNNNNNNNNNNNNNNNNNNNNNNNNNNNNNNNNNNNNNNNNNNNNNNNNNNNNNNNNNNNNNNNNNNNNNNNNNNNNNNNNNNNNNNNNNNNNNNNNNNNNNNNNNNNNNNNNNNNNNNNNNNNNNNNNNNNNNNNNNNNNNNNNNNNNNNNNNNNNNNNNNNNNNNNNNNNNNNNNNNNNNNNNNNNNNNNNNNNNNNNNNNNNNNNNNNNNNNNNNNNNNNNNNNNNNNNNNNNNNNNNNNNNNNNNNNNNNNNNNNNNNNNNNNNNNNNNNNNNNNNNNNNNNNNNNNNNNNNNNNNNNNNNNNNNNNNNNNNNNNNNNNNNNNNNNNNNNNNNNNNNNNNNNNNNNNNNNNNNNNNNNNNNNNNNNNNNNNNNNNNNNNNNNNNNNNNNNNNNNNNNNNNNNNNNNNNNNNNNNNNNNNNNNNNNNNNNNNNNNNNNNNNNNNNNNNNNNNNNNNNNNNNNNNNNNNNNNNNNNNNNNNNNNNNNNNNNNNNNNNNNNNNNNNNNNNNNNNNNNNNNNNNNNNNNNNNNNNNNNNNNNNNNNNNNNNNNNNNNNNNNNNNNNNNNNNNNNNNNNNNNNNNNNNNNNNNNNNNNNNNNNNNNNNNNNNNNNNNNNNNNNNNNNNNNNNNNNNNNNNNNNNNNNNNNNNNNNNNNNNNNNNNNNNNNNNNNNNNNNNNNNNNNNNNNNNNNNNNNNNNNNNNNNNNNNNNNNNNN----------------------------------------ACTAGGCGGGTATGGAATCATCCGAATCACCCCAATCCTTAACCCACTAACTACAAACATATATTACCCATTTATTGTCCTGGCCACATGAGGAATCATCATAACAAGCACCATTTGCCTTCGACAGACAGACCTAAAATCACTAATCGCCTACTCATCAGTCAGCCATATGGGCCTAGTTGTAGCTGCCGCAATAATCCAAACACAATGAAGCCTCACGGGCGCAATCGTACTAATAGTCGCCCATGGGCTCACTTCTTCAATATTATTCTGCCTAGCAAATACAAGCTACGAACGAACACATAGCCGAACACTCCTACTAGCACGGGGGCTTCAACTTATTCTTCCACTAATAACATCCTGATGGCTCCTAGCAAACTTAATAAACATGGCCCTCCCACCAACAA-TTAATATCACAGGGGAACTGCTAATCATAACCTCAACATTCAACTGATCTTACTTAACACTGATCATAACAGGCTTGGGAACCCTGTTAACAGCATCATACTCACTTCACATGTTCCTAATAACTCAACGTGGTAAACTACCAACTCACCTGGCCCAAATAGACCCAACACACACACGAGAACACTTGCTAATAGCCCTGCACACCATACCAATACTTCTA-CTAATGCTAAAACCACAGCTAATCATAGGCCCCTTCTCCTGTTAA--------------------------------------------------------------------------------------------------------------------------------------------------------------------------------
EHMASP027 ---------------GTTTTGGTCCTAAACTT-GCTCTTG-TTTTTTACCAAAATTATACAT-GCAAGCCTCCACACACCAG-TGAGAATGCCCCCAT---A-CCCCCA-AACAGTGAACC-GGAGCCGGCATCAGGATACAACAC-C----CATTTAGCCTAAGACGCCTTGCA-CATGCCACA-CCCACACGGGCTTT-CAGCAGTAATTAACATTAAG-ACATGAGCG------AAAGCTCGACTTAGTTATGGTAAA-C-A-TGGCCGGTAAATTTCGTGCCAGCCACCGCGGTTACACGAAAGGCCAAAGACAA-CAG-CC-AACGGCGTAAAGCGTGACT--AAAGA-ACTTAAAACAAC-TTA--GAGG-GAAACGGCTGCCAAGTAGTAAAACACCCACGCACGCCAGAAGAACAACAA------CTGCCTCTA-A---------TATTACTTTA-CCTCACGAAAGCTAAGAAACAAACTGGGATTAGATACCCCACTATGCTTAGCCCTAAACATAGACAGTA-A-AA-ACACAATACTGTTCGCCAGAGAACTACAAACGAAAAGCTTAAAACTCTAAGGACTTGGCGGTGCTTCAAATCAACCTAGAGGAGCCTGTCCTATAATCGATACCCCACGTTTCACCTTACCTCTCCTAGCC-AAA-CAGCCTATATACCGCCGTCGTCAGCCTACCTTATGAAAG-AAACAAAGTAAGCAAAAGAG-TT-ATCAACTAATACGTCAGGTCAAGGTGTAGCACACG-GAGAGGCAGAGATGGGCTACATTTTCTCA--AAGAGAAAATACAAATGG-TGAACTGAAACA-CACAC-CTGAAGGCGGATTTAGCAGTAAA-A--T-AACCAA-GAATAGTTA-TTTT-AAACCTGCTCTGAA-GCGCGCACACACCGCCCGTCACCCTCATCA-CAT-GTACAACAACATAA---C--------------------NNNNNNNNNNNNNNNNNNNNNNNNNNNNNNNNNNNNNNNNNNNNNNNNNNNNNNNNNNNNNNNNNNNNNNNNNNNNNNNNNNNNNNNNNNNNNNNNNNNNNNNNNNNNNNNNNNNNNNNNNNNNNNNNNNNNNNNNNNNNNNNNNNNNNNNNNNNNNNNNNNNNNNNNNNNNNNNNNNNNNNNNNNNNNNNNNNNNNNNNNNNNNNNNNNNNNNNNNNNNNNNNNNNNNNNNNNNNNNNNNNNNNNNNNNNNNNNNNNNNNNNNNNNNNNNNNNNNNNNNNNNNNNNNNNNNNNNNNNNNNNNNNNNNNNNNNNNNNNNNNNNNNNNNNNNNNNNNNNNNNNNNNNNNNNNNNNNNNNNNNNNNNNNNNNNNNNNNNNNNNNNNNNNNNNNNNNNNNNNNNNNNNNNNNNNNNNNNNNNNNNNNNNNNNNNNNNNNNNNNNNNNNNNNNNNNNNNNNNNNNNNNNNNNNNNNNNNNNNNNNNNNNNNNNNNNNNNNNNNNNNNNNNNNNNNNNNNNNNNNNNNNNNNNNNNNNNNNNNNNNNNNNNNNNNNNNNNN--------CCATGAAATGATTGAATCTGGGGTCATTAACCTCAAGGATACCACATCT-AAGGTAAGCCCCT----CTTGTCAAGTCACGTAAATGGA-----AAAGGATAGGA--TGTGT--AGT-----GTCGGT--TGCCT------TAGTC--TCCT-ATT--TTGAAGGC----T----------GGAG-TATT------GTAACT-----------------------------------------------TGC----------CCTGGAATTTGGTAGTCC--------TCC-----TAACTC--CAG-TTTTGCT--CTCTAGTCATCAAT-------------ATTTAGCTTTGTATT-------TTAGG----CCAGTA----------------------------TTTCTG------ATT-------------------GCCCAATTTGCTGAC-TTTTGCTTTCTATGGAAATTATTT-TAT------------------------------------TG----GCTC--TGAGGATGCAAATGAG-----GAATGG----AGAGGCTGTGTTTCCTT-TTGAAACTTGGTGGAAATGTAGATGAATTGTGGG-AAATGAC-----TAGCTTTAGTCAGTC-TTCATGCA-----TAAT----CC-----T--AGGTC-----TAATGAAGCTGGAAACTAGT-ATTTGCAAAA-TAAATGTGCAGGACTC-----AAGACCATACTTG-----TCA--AAG-TCTCATCTAGGTCTTCTTATGC-----------C---------------ATGACACACAACCTACGAAAAACTCATCCAATCCTAAAAATTGTAAATAACTCGTTCATCGACCTACCATCCCCATCAAACATCTCCGCCTGATGAAACTTTGGGTCATTGTTAGGCCTGTGCCTCATCGTACAAGTACTCACAGGACTATTCCTAGCAATACACTACACAGCAGATATTTCATCAGCATTCTCATCCGTCGCCCACATCTGCCGCGACGTACAGTACGGGTGACTCATCCGAAACTTACATGCAAACGGAGCCTCCATATTCTTTATTTGCCTCTACCTTCATATCGGACGGGGCCTATATTACGGCTCATACATATTTAAAGAAACATGAAACATCGGGGTCATCCTTCTACTGCTGGTTATAGCAACTGCCTTCGTAGGGTACGTACTCCCATGAGGACAAATATCCTTCTGAGGTGCCACCGTAATCACAAATCTTCTATCAGCAATCCCGTATGTCGGAACAAGCCTAGTTGAGTGAATCTGGGGGGGCTTCTCAGTTGACAATGCTACCCTAACGCGATTCTTCACATTCCACTTCCTACTACCATTCGCAATTATGGGAGCCTCAATATTACACCTACTCTTTCTCCACGAAACAGGGTCAAACAACCCAACAGGACTGGCCTCAAATACAGACAAAATCCCATTCCACCCTTACTACTCATACAAAGACCTACTAGGAGCATCCCTATTCTTAATACTACTACTATCACTAGCCCTATTTTCACCAAATCTATTAGGTGACCCAGAAAACTTCACACCAGCAAACCCACTTGTTACCCCACCACACATTAAACCAGAATGATATTTCTTATTTGCATACGCTATCCTCCGCTCAATCCCAAACAAACTCGGGGGGGTCCTAGCCCTACTATTCTCTATCCTCATCTTAATGCTCGTCCCCATACTTCACACGTCAAAACAGCGCGGATACGCATTCCGCCCTTTCTCACAAGCCCTATTCTGAGCCCTGGTATCAAACATCATCATCTTAACATGAATCGGCGGCCAACCTGTAGAAGACCCTTTCATCATTATTGGACAAATCGCATCAACCACATACTTCATTATTTTCCTAATCCTGATACCAGCAGTGGCAAAAATAGAAAACACACTAATAAAATGATAANNNNNNNNNNNNNNNNNNNNNNNNNNNNNNNNNNNNNNNNNNNNNNNNNNNNNNNNNNNNNNNNNNNNNNNNNNNNNNNNNNNNNNNNNNNNNNNNNNNNNNNNNNNNNNNNNNNNNNNNNNNNNNNNNNNNNNNNNNNNNNNNNNNNNNNNNNNNNNNNNNNNNNNNNNNNNNNNNNNNNNNNNNNNNNNNNNNNNNNNNNNNNNNNNNNNNNNNNNNNNNNNNNNNNNNNNNNNNNNNNNNNNNNNNNNNNNNNNNNNNNNNNNNNNNNNNNNNNNNNNNNNNNNNNNNNNNNNNNNNNNNNNNNNNNNNNNNNNNNNNNNNNNNNNNNNNNNNNNNNNNNNNNNNNNNNNNNNNNNNNNNNNNNNNNNNNNNNNNNNNNNNNNNNNNNNNNNNNNNNNNNNNNNNNNNNNNNNNNNNNNNNNNNNNNNNNNNNNNNNNNNNNNNNNNNNNNNNNNNNNNNNNNNNNNNNNNNNNNNNNNNNNNNNNNNNNNNNNNNNNNNNNNNNNNNNNNNNNNNNNNNNNNNNNNNNNNNNNNNNNNNNNNNNNNNNNNNNNNNNNNNNNNNNNNNNNNNNNNNNNNNNNNNNNNNNNNNNNNNNNNNNNNNNNNNNNNNNNNNNNNNNNNNNNNNNNNNNNNNNNNNNNNNNNNNNNNNNNNNNNNNNNNNNNNNNNNNNNNNNNNNNNNNNNNNNNNNNNNNNNNNNNNNNNNNNNNNNNNNNNNNNNNNNNNNNNNNNNNNNNNNNNNNNNNNNNNNNNNNNNNNNNNNNNNNNNNNNNNNNNNNNNNNNNNNNNNNNNNNNNNNNNNNNNNNNNNNNNNNNNNNNNNNNNNNNNNNNNNNNNNNNNNNNNNNNNNNNNNNNNNNNNNNNNNNNNNNNNNNNNNNNNNNNNNNNNNNNNNNNNNNNNNNNNNNNNNNNNNNNNNNNNNNNNNNNNNNNNNNNNNNNNNNNNNNNNNNNNNNNNNNNNNNNNNNNNNN----------------------------------------ACTAGGTGGATATGGTATTATTCGAATTACTCCAATTCTAAACCCCGTCACCACAAACATATACTACCCATTTATTATATTGGCTACATGAGGAATTATCATAACAAGCACTATTTGCCTTCGACAAACAGACCTAAAATCACTAATCGCCTATTCATCAGTCAGCCACATAGGCCTAGTTGTAGCCGCCTCAATAATCCAAACACAATGAAGCCTCACAGGCGCAATTGTACTAATAATTGCCCACGGATTAACCTCCTCAATACTTTTTTGCCTAGCAAACACAAACTATGAACGAACACATAGCCGAACGCTAGTACTAGCACGAGGATTACAACTAATCCTCCCACTAATAACATCCTGATGACTACTAGCAAACCTAATAAACATAGCCCTCCCACCAACAA-TTAACATCACAGGAGAACTTCTAATTATAACCTCCACATTTAACTGGTCCTACCCAACAATCATCATAACAGGCCTGGGAACCCTGCTAACAGCCACATACTCACTGCACATGTTCCTTATAACACAACGAGGCAAAATACCAACACACCTAGCTCAAGTAGACCCAACTCACACACGAGAGCACCTACTGATAACCCTACACATCATACCAATACTTCTC-CTAATACTAAAACCGCAATTAATTATAGGCCCGTTCTCCTGTTAA--------------------------------------------------------------------------------------------------------------------------------------------------------------------------------
ESSIA2028 ---------------GTTTTGGTCCTAAACTT-GCCCTTG-TTTTTTACCAAAATTATACAT-GCAAGCCTCCACATACCAG-TGAGAATGCCCACAC-----CCCCTA-AACAGCAAGCC-GGAGCAGGCATCAGGATACAACAC-TAAC---ATTAGCCAAAGACGCCTTGCA-CATGCCACA-CCCACACGGGCTTT-CAGCAGTAGTTAACATTAAG-ACATGAGCG------AAAGCTCGACTTAGTTATGGTACA-T-A-TGGCCGGTAAATTTCGTGCCAGCCACCGCGGTTATACGAAAGACCAAAAACAA-GGG-CC-CACGGCGTAAAGCGTGACT--AGAAT---ACCAACCAAACTTA--GAGG-AAAACGGCCGCCAAGTAGTAAAACACAAACGCACGCCAGAATCACAATTG------CCCCCTAAT-A---------TCACACTCTA-CCTCACGAAAGCTAAGAAACAAACTGGGATTAGATACCCCACTATGCTTAACCCTAAACACAGACAGTA-G-TA-ACACAATACTGTTCGCCAGAGAACTACAAGCGAAAAGCTTAAAACTCCAAGGACTTGGCGGTGCTTCAAATCAACCTAGAGGAGCCTGTCCTATAATCGATACCCCACGTTCCACCTTACCTTTCCTAGTA-AAA-CAGCCTATATACCGCCGTCGTCAGCCTACCTTATGAAAGAG-ACAAAGTAAGCAAAAAAG-TT-AATAACTAATACGTCAGGTCAAGGTGTAGCATACG-GAAGGGCAGAGATGGGCTACATTTTCTCTATTGGAGAAAATACGAATGG-TGCACTGAAACA-CGCAC-CCGAAGGCGGATTTAGCAGTAAA-ATTTTAACCAA-GAGTAGTTA-TTTT-AAGCTTGCTCTGAA-GCGCGCACACACCGCCCGTCACCCTCATCA-CATCTTCACCCGCACAC-------------------------NNNNNNNNNNNNNNNNNNNNNNNNNNNNNNNNNNNNNNNNNNNNNNNNNNNNNNNNNNNNNNNNNNNNNNNNNNNNNNNNNNNNNNNNNNNNNNNNNNNNNNNNNNNNNNNNNNNNNNNNNNNNNNNNNNNNNNNNNNNNNNNNNNNNNNNNNNNNNNNNNNNNNNNNNNNNNNNNNNNNNNNNNNNNNNNNNNNNNNNNNNNNNNNNNNNNNNNNNNNNNNNNNNNNNNNNNNNNNNNNNNNNNNNNNNNNNNNNNNNNNNNNNNNNNNNNNNNNNNNNNNNNNNNNNNNNNNNNNNNNNNNNNNNNNNNNNNNNNNNNNNNNNNNNNNNNNNNNNNNNNNNNNNNNNNNNNNNNNNNNNNNNNNNNNNNNNNNNNNNNNNNNNNNNNNNNNNNNNNNNNNNNNNNNNNNNNNNNNNNNNNNNNNNNNNNNNNNNNNNNNNNNNNNNNNNNNNNNNNNNNNNNNNNNNNNNNNNNNNNNNNNNNNNNNNNNNNNNNNNNNNNNNNNNNNNNNNNNNNNNNNNNNNNNNNNNNNNNNNNNNNNNNNNNNNNNNNNN--------CCATGAAATGATTGAATCTGGGGTCATTAACCTCAAGGATACCACATCT-AAGGTAAGCCCCT----CTTGTCAAGTTTCCTAAATGGG-----AAAGGATAGGA--TGTGT--GGT-----ATCAGT--TGCCT------TAGTC--TCCT-ATT--TTGAAGGC----T----------GGAG-TATT------GCAACT-----------------------------------------------TAC----------CCTAGAATTTGGTAGTCC--------TCC-----TAACTC--CAG-TTTTGCT--CTCTAGTCACCAAT-------------ATTTAGCTTTGTATT-------TTAGG----CCAGTA----------------------------TTTCTG------ATC-------------------ACCCAATTTGCTGAC-TTTTGCCTTCTATGGAAATTAT-----------TATA-----TTTCCTGTG-------GGATACTG----GCTCTGTGAGGATGCAAATGGG------AATGG----AGAGGCTGTGTTTCCTT-TTGAAACTTGGTGGACATGTAGATGAATTGTGGG-AAATGAC-----TAGCTTTAGTCATTC-GTCATGCA-----TGAT----CC-----T--AGGTCCAATATAATGAAGCTGGAAACTTGT-AATTGCAAAA-TCAGTGTGCAGGACTC-----AAGACCATACTTT-----TCA--AAG-TCTCATCTAGGTCTTCTTATCCCTCAGGTCGCGC---------------ATGACACACAACCTACGAAAAACACACCCAATCCTAAAAATCGTAAACAATTCATTCATCGACCTGCCATCCCCATCAAACATCTCTGCTTGATGGAACTTCGGCTCACTCCTTGGCCTCTGCCTCATTATTCAAGTACTTACAGGATTATTCCTAGCAATACACTATACAGCAGACATCTCATCAGCATTCTCATCTATCGCCCATATTTGCCGCGACGTGCAGTACGGCTGACTAATCCGAAACCTTCATGCAAATGGGGCCTCCATGTTCTTCATCTGTCTCTACCTTCACATCGGACGCGGCCTGTATTACGGCTCATATATATTTAAAGAAACATGAAACATCGGGGTCATCCTTCTCTTACTCGTCATAGCAACCGCCTTTGTAGGTTATGTTCTCCCATGGGGACAAATATCCTTCTGAGGCGCCACCGTTATTACAAACCTCCTATCAGCAATCCCATACATCGGTACAAGCCTTGTTGAGTGGATCTGAGGCGGGTTTTCAGTCGACAAAGCCACTCTGACCCGATTCTTCACATTTCACTTCCTACTACCATTCGCCATCATAGGTGCCTCAATACTACATCTACTTTTCCTCCATGAAACAGGATCAAACAATCCAACTGGGTTGACCTCAAACACAGATAAAATTCCATTTCACCCATACTTCTCATATAAAGATCTTCTAGGAGCTACACTCTTTCTAATAGTGCTCCTAACCCTAACCCTCTTTTCACCAAACCTTCTTGGCGACCCAGAAAATTTCACCCCAGCCAACCCCTTAGTCACCCCCCCACACATCAAACCAGAGTGGTATTTCCTATTTGCATACGCCATCCTACGATCAATCCCGAACAAACTTGGGGGCGTCCTTGCCCTATTATTTTCAATCCTCATCCTAATACTTGTCCCCGCACTCCACACATCAAAACAACGAGGAAACGCATTCCGACCGTTTTCACAAGCCCTATTCTGGGCCTTAGTATCCAACATCATCATCCTAACATGAATTGGCGGCCAACCAGTCGAAGACCCATTTATTATTATTGGCCAAATTGCATCAACAACATACTTCATCATCTTCCTAATCCTAATGCCAGCAGTAGCAAAAATAGAAAACGCTCTAATAAAATGATAANNNNNNNNNNNNNNNNNNNNNNNNNNNNNNNNNNNNNNNNNNNNNNNNNNNNNNNNNNNNNNNNNNNNNNNNNNNNNNNNNNNNNNNNNNNNNNNNNNNNNNNNNNNNNNNNNNNNNNNNNNNNNNNNNNNNNNNNNNNNNNNNNNNNNNNNNNNNNNNNNNNNNNNNNNNNNNNNNNNNNNNNNNNNNNNNNNNNNNNNNNNNNNNNNNNNNNNNNNNNNNNNNNNNNNNNNNNNNNNNNNNNNNNNNNNNNNNNNNNNNNNNNNNNNNNNNNNNNNNNNNNNNNNNNNNNNNNNNNNNNNNNNNNNNNNNNNNNNNNNNNNNNNNNNNNNNNNNNNNNNNNNNNNNNNNNNNNNNNNNNNNNNNNNNNNNNNNNNNNNNNNNNNNNNNNNNNNNNNNNNNNNNNNNNNNNNNNNNNNNNNNNNNNNNNNNNNNNNNNNNNNNNNNNNNNNNNNNNNNNNNNNNNNNNNNNNNNNNNNNNNNNNNNNNNNNNNNNNNNNNNNNNNNNNNNNNNNNNNNNNNNNNNNNNNNNNNNNNNNNNNNNNNNNNNNNNNNNNNNNNNNNNNNNNNNNNNNNNNNNNNNNNNNNNNNNNNNNNNNNNNNNNNNNNNNNNNNNNNNNNNNNNNNNNNNNNNNNNNNNNNNNNNNNNNNNNNNNNNNNNNNNNNNNNNNNNNNNNNNNNNNNNNNNNNNNNNNNNNNNNNNNNNNNNNNNNNNNNNNNNNNNNNNNNNNNNNNNNNNNNNNNNNNNNNNNNNNNNNNNNNNNNNNNNNNNNNNNNNNNNNNNNNNNNNNNNNNNNNNNNNNNNNNNNNNNNNNNNNNNNNNNNNNNNNNNNNNNNNNNNNNNNNNNNNNNNNNNNNNNNNNNNNNNNNNNNNNNNNNNNNNNNNNNNNNNNNNNNNNNNNNNNNNNNNNNNNNNNNNNNNNNNNNNNNNNNNNNNNNNNNNNNNNNNNNNNNNNNNNNNNNNNNNNNNNNNNN----------------------------------------ATTAGGCGGATACGGAATTATTCGAATCACCCCGATCCTCAACCCACTAACCACTAACATATACTACCCCTTTATTATTCTAGCTACATGAGGAATCATTATAACAAGTACCATCTGCCTTCGACAAACAGACCTAAAATCATTAATCGCCTATTCATCAGTAAGTCACATAGGCCTGGTTGTAGCCGCTTCAATAATCCAAACACAATGGAGCCTCACAGGCGCAATCGTACTAATAATTGCCCACGGGCTAACCTCATCAATACTATTCTGCCTGGCAAACACAAACTATGAGCGAACCCACAGCCGAACACTCCTATTAGCACGAGGACTCCAACTTATTCTCCCACTAATGACATCGTGATGACTCCTAGCAAACCTCATAAACATAGCGCTACCACCAACAA-TTAACATTACAGGAGAATTACTAATTATAACCTCAACATTCAACTGATCATGCCCGACACTCATCATAACGGGCCTCGGAACCCTACTAACAGCAACATACTCCTTGCACATATTCCTAATAACTCAACGCGGAAAACTACCAACACATTTAACCCAAACAGACCCAACACACACTCGAGAACACCTACTGATAGCACTACACACCATGCCAATGCTTCTT-CTTATATTAAAACCCCAACTAATCATAGGCCCTTTCTCCTGTTAA--------------------------------------------------------------------------------------------------------------------------------------------------------------------------------
ESSIA7029 ---------------GTTTTGGTCCTAAACTT-GCCCTTG-TTTTTTACCAAAATTATACAT-GCAAGACTCCACACACCAG-TGAGAATGCCCATAC---A-CCCCTA-AACAGAAAACC-GGAGCAGGCATCAGGATACAACCC-TACA-TT-TTAGCCAAAGACGCCTTGCA-TACGCCACA-CCCCCACGGGAACT-CAGCAGTAATCAACATTAAG-ACATGAGCG------AAAGCTCGACTTAGTTATGGTAAG-C-A-TGGTCGGTAAATTTCGTGCCAGCCACCGCGGTTATACGAAAGACCAGAAACAA-CGG-CC-CACGGCGTAAAGCGTGACC--AAAGA-ACTTAGTGCAC--TTA--GAGA-AGAACGGCCGCCAAGTAGTAAAACACCAACGCACGCCAGAATCACAACAA------CCACCTCTA-A---------CACCACTTTA-CCTCACGAAAGCTAAGAAACAAACTGGGATTAGATACCCCACTATGCTCAGCCCTAAACATAGACAGTA-A-AA-ACACAATACTGTTCGCCAGAGAACTACAAACGAAAAGCTTAAAACTCTAAGGACTTGGCGGTGCTTCAAACCAACCTAGAGGAGCCTGTCCTATAATCGATACCCCACGTTACACCCTACCTCTTCTAGCC-AAA-CAGCCTATATACCGCCGTCGTCAGCCTACCTTGTGAAAGAA-ACAAAGTAAGCAAAAAAG-TT-ATTAACTAATACGTCAGGTCAAGGTGTAGCACACG-AAGAGGCAGAGATGGGCTACATTTTCTCT--AAGAGAAAATACAAATGG-TGGACTGAAACA-CACAC-CTGAAGGCGGATTTAGCAGTAAG-A--T-AGCCAA-GAATAGCTA-TTTT-AAACCTGCTCTGAA-GCGCGCACACACCGCCCGTCACCCTCATCA-CAT-G-------------------------------------NNNNNNNNNNNNNNNNNNNNNNNNNNNNNNNNNNNNNNNNNNNNNNNNNNNNNNNNNNNNNNNNNNNNNNNNNNNNNNNNNNNNNNNNNNNNNNNNNNNNNNNNNNNNNNNNNNNNNNNNNNNNNNNNNNNNNNNNNNNNNNNNNNNNNNNNNNNNNNNNNNNNNNNNNNNNNNNNNNNNNNNNNNNNNNNNNNNNNNNNNNNNNNNNNNNNNNNNNNNNNNNNNNNNNNNNNNNNNNNNNNNNNNNNNNNNNNNNNNNNNNNNNNNNNNNNNNNNNNNNNNNNNNNNNNNNNNNNNNNNNNNNNNNNNNNNNNNNNNNNNNNNNNNNNNNNNNNNNNNNNNNNNNNNNNNNNNNNNNNNNNNNNNNNNNNNNNNNNNNNNNNNNNNNNNNNNNNNNNNNNNNNNNNNNNNNNNNNNNNNNNNNNNNNNNNNNNNNNNNNNNNNNNNNNNNNNNNNNNNNNNNNNNNNNNNNNNNNNNNNNNNNNNNNNNNNNNNNNNNNNNNNNNNNNNNNNNNNNNNNNNNNNNNNNNNNNNNNNNNNNNNNNNNNNNNNNNNN--------CCATGAAATGATTGAATCTGGGGTCATTAACCTCAAGGATACCACATCT-AAGGTAAGCT--T----CTTGTCAATTTTCCTAAATGR-----------ATAGGA--TGTGT--GGT-----ATCGGT--TGCCT------TAGTC--TCCT-ATT--TTGAAGGC----T----------GGAG-TATT------GTAACT-----------------------------------------------TAC----------CCTAGAATTTGGTAGTCC--------TCC-----TAACTC--CAG-TTTTGCT--CTCTAGTCACCAAT-------------ATTTAGCTTTGTGTT-------TTAGG----TCAGTA----------------------------TTTCTG------ATC-------------------ACCCAATTTGCTGAC-TTTTGCCTTCTATGGAAATTATTT-TAT-----TATA-----TTCCCAGTT-------AGATACTG----GCTCTATGAGGATGCAAATGAG-----GAATGG----AGAGGCTGTGTTTCCTT-TTGAAACTTGRTGGAAATGTAGATGAATTGTGGG-AAATGAC-----TAGCTTTAGTCAGTC-TTCATGCA-----TGAT----CC-----T--AGGTC-----TAATGAAACTGGAAACTTGT-AATTGCAAAA-TTAATGTGCAGGACTC-----AAGATCATACTTT-----TCA--AAG-TCTCATCTAGGTTTTCTTATCCCTCAGGTCGCGC---------------ATGACACACAACCTACGAAAAACCCACCCAATCCTAAAAATCGTAAACAACTCATTCATCGACCTCCCCTCCCCATCAAACATCTCTGCCTGATGAAACTTTGGATCCCTGCTAGGCCTCTGCCTCATTATCCAAGTATTGACAGGACTATTCCTAGCAATGCACTACACAGCAGATATTTCATCCGCATTTTCGTCTGTTGCTCACATCTGCCGCGACGTACAATATGGCTGATTAATCCGAAACCTTCATGCAAATGGAGCCTCTATGTTCTTTATCTGCCTCTATCTTCACATCGGACGGGGCCTATACTACGGCTCCTACATGTTTAAAGAAACATGAAACATTGGGGTGGTCCTCCTACTCCTAGTTATAGCAACCGCCTTCGTGGGCTACGTACTCCCATGAGGACAGATATCATTCTGGGGTGCCACCGTAATCACAAACCTACTCTCAGCAATCCCGTATATCGGTTCAAGCCTCGTTGAGTGAATCTGGGGCGGCTTTTCAGTTGATAATGCCACTCTTACCCGCTTTTTTACATTCCACTTCCTTCTACCCTTCGCTATTATGGGGGCTTCAATACTTCACCTCTTATTCCTTCACGAAACAGGGTCAAACAACCCAACAGGACTAACCTCAAACACAGATAAAATCCCGTTTCACCCATACTACTCGTACAAAGACCTACTGGGCGCTACACTTTTCCTTATAGTCTTACTATCCCTAGCCCTATTTTCACCAAACCTGCTTGGCGACCCAGAAAACTTCACCCCCGCAAACCCCCTAGTCACCCCACCACACATTAAGCCAGAATGATACTTCCTATTTGCATACGCCATCCTCCGATCCATCCCAAATAAGCTTGGCGGTGTCTTGGCCCTTCTATTCTCAATTGTTATCCTGATATTTATCCCAATACTCCACACGTCAAAACAACGAGGAAACGCATTTCGACCCTTATCGCAAACCCTGTTCTGAATACTTGTATCAAACATCATTATTTTAACATGAATTGGTGGCCAACCAGTAGAGGACCCCTTCATTATTATCGGCCAAATCGCATCAACTACATACTTCATTATCTTCCTAGTACTCATGCCAGCAGTAGCAAAAATAGAAAACACCCTAATAAAATGATAANNNNNNNNNNNNNNNNNNNNNNNNNNNNNNNNNNNNNNNNNNNNNNNNNNNNNNNNNNNNNNNNNNNNNNNNNNNNNNNNNNNNNNNNNNNNNNNNNNNNNNNNNNNNNNNNNNNNNNNNNNNNNNNNNNNNNNNNNNNNNNNNNNNNNNNNNNNNNNNNNNNNNNNNNNNNNNNNNNNNNNNNNNNNNNNNNNNNNNNNNNNNNNNNNNNNNNNNNNNNNNNNNNNNNNNNNNNNNNNNNNNNNNNNNNNNNNNNNNNNNNNNNNNNNNNNNNNNNNNNNNNNNNNNNNNNNNNNNNNNNNNNNNNNNNNNNNNNNNNNNNNNNNNNNNNNNNNNNNNNNNNNNNNNNNNNNNNNNNNNNNNNNNNNNNNNNNNNNNNNNNNNNNNNNNNNNNNNNNNNNNNNNNNNNNNNNNNNNNNNNNNNNNNNNNNNNNNNNNNNNNNNNNNNNNNNNNNNNNNNNNNNNNNNNNNNNNNNNNNNNNNNNNNNNNNNNNNNNNNNNNNNNNNNNNNNNNNNNNNNNNNNNNNNNNNNNNNNNNNNNNNNNNNNNNNNNNNNNNNNNNNNNNNNNNNNNNNNNNNNNNNNNNNNNNNNNNNNNNNNNNNNNNNNNNNNNNNNNNNNNNNNNNNNNNNNNNNNNNNNNNNNNNNNNNNNNNNNNNNNNNNNNNNNNNNNNNNNNNNNNNNNNNNNNNNNNNNNNNNNNNNNNNNNNNNNNNNNNNNNNNNNNNNNNNNNNNNNNNNNNNNNNNNNNNNNNNNNNNNNNNNNNNNNNNNNNNNNNNNNNNNNNNNNNNNNNNNNNNNNNNNNNNNNNNNNNNNNNNNNNNNNNNNNNNNNNNNNNNNNNNNNNNNNNNNNNNNNNNNNNNNNNNNNNNNNNNNNNNNNNNNNNNNNNNNNNNNNNNNNNNNNNNNNNNNNNNNNNNNNNNNNNNNNNNNNNNNNNNNNNNNNNNNNNNNNNNNNNNNNNNNNNNNNNNNNNNN----------------------------------------ACTTGGCGGGTATGGAATCATCCGAATTACCCCAATTCTTAACCCACTAACTACAAGCATATATTATCCGTTCATCATTATAGCCACATGAGGAATTATTATAACAAGTACCATCTGCCTACGACAAGCAGACCTAAAATCACTAATTGCCTACTCATCAGTAAGCCACATGGGCCTAGTTGTAGCTGCCGCAATAATCCAGACACAGTGAAGCCTCACGGGCGCGATTGTCCTAATAATCGCCCACGGACTCACTTCTTCAATATTATTCTGCCTAGCAAATACAAACTATGAACGAACACACAGCCGAACACTCCTCCTGGCCCGGGGCCTTCAACTAATTTTTCCACTAATAACCTCCTGATGACTCCTAGCAAACCTAATAAACATGGCCCTTCCGCCAACAA-TCAACATTACAGGAGAACTGTTAGTAATAACCTCGACATTTAACTGATCGCGCCTAACACTAATCATAACTGGCCTAGGAACCCTATTAACAGCAGCATATTCACTACACATGTTCCTAATGACACAACGAGGAAAACCACCAACACACCTAACCCAAATAGACCCAACACACACACGAGAACACCTATTAATGGCCCTGCACACCATGCCTATACTGCTC-CTAATACTTAAGCCACAGTTAATTATGGGCCCCTTCTCCTGTCAA--------------------------------------------------------------------------------------------------------------------------------------------------------------------------------
EUCLA5030 ---------------GTTTTGGTCCTAAACTT-GCCATTG-TTTTTTACCAAAATTATACAT-GCAAGCCTCCACACACCAG-TGAGAATGCCCAAAC---ACCACCTA-AACAGAAAACC-GGAGCAGGCATCAGGATACAACAT-AA-A-CATTTAGCCAAAGACGCCTTGCA-CATGCCACA-CCCACAAGGGCCTT-CAGCAGTAATTAACATTAAG-ACATGAGCG------AAAGCTCGACTTAGTTATGGTATT-C-A-TGGTCGGTAAATTTCGTGCCAGCCACCGCGGTTATACGAAAGACCAAAAACAA-CGG-CC-TACGGCGTAAAGCGTGACT--AGAGA-A-C-AAATTAAACCTA--GAGG-AAAATAAATGCCAAGTAGTAAAATACATACGCATTCTAGAACTACAACAA------GTGCCTCTA-A---------TAACACTTTA-CCTCACGAAAGCTAAGAAACAAACTGGGATTAGATACCCCACTATGCTCAGCCCTAAACATAAACAGTA-T-AA-ACACAACACTGTTCGCCAGAGAACTACAAACGAAAAGCTTAAAACTCCAAGGACTTGGCGGTGCTTCAAATCAACCTAGAGGAGCCTGTCCTATAATCGATACCCCACGTTCAACCTTACCTCTCCTAGCC-AAC-CAGTCTATATACCGCCGTCGTCAGCCTACCTTATGAAAGTA-GAAAAGTAAGCAAAAAAG-TT-AATAACTAGCACGTCAGGTCAAGGTGTAGCACACG-GAGAGGCAGAGATGGGCTACATTTTCTCA--AAGAGAAAATACAAATAG-TGGACTGAAACA-CACAC-CTGAAGGCGGATTTAGCAGTAAA-A--T-AACAAA-GAAAAGCTA-TTTT-AAACCTGCTCTGAA-GCGCGCACACACCGCCCGTCACCCTCATCA-CAT-GTCTTATA--A------C--------------------NNNNNNNNNNNNNNNNNNNNNNNNNNNNNNNNNNNNNNNNNNNNNNNNNNNNNNNNNNNNNNNNNNNNNNNNNNNNNNNNNNNNNNNNNNNNNNNNNNNNNNNNNNNNNNNNNNNNNNNNNNNNNNNNNNNNNNNNNNNNNNNNNNNNNNNNNNNNNNNNNNNNNNNNNNNNNNNNNNNNNNNNNNNNNNNNNNNNNNNNNNNNNNNNNNNNNNNNNNNNNNNNNNNNNNNNNNNNNNNNNNNNNNNNNNNNNNNNNNNNNNNNNNNNNNNNNNNNNNNNNNNNNNNNNNNNNNNNNNNNNNNNNNNNNNNNNNNNNNNNNNNNNNNNNNNNNNNNNNNNNNNNNNNNNNNNNNNNNNNNNNNNNNNNNNNNNNNNNNNNNNNNNNNNNNNNNNNNNNNNNNNNNNNNNNNNNNNNNNNNNNNNNNNNNNNNNNNNNNNNNNNNNNNNNNNNNNNNNNNNNNNNNNNNNNNNNNNNNNNNNNNNNNNNNNNNNNNNNNNNNNNNNNNNNNNNNNNNNNNNNNNNNNNNNNNNNNNNNNNNNNNNNNNNNNNNNNNN--------CCATGAAATGATTGAATCTGGGGTCATTAACCTCAAGGATACCACATCT-AAGGTAAGCCCCT----CTTGTCAAGTTTCCTAAATGGG-----AAAGGATAGGA--TGTGT--GGT-----ATCGGT--TGCCT------TAGTC--TCCT-AAT--TTGAAGGC----T-----GGATAGGAG-TATT------GTAATT-----------------------------------------------TAC----------CCTAGAATTTGGTAGTAC--------TCC-----TAACTC--CAG-TTTTGCT--CTCTAGTCACCAAT-------------ATTCAGCTTTGTAGT-------TTAGG----CCAGTA----------------------------TTTCTG------ATC-------------------GCCCAGTTTGCTGAC-TTTTGCCTTCTATGGAAATTATTT-TAT-----TATA-----TTCCCTGAT-------GGATACTG----GGTCTATGAGGATGCAAATGAG-----GAATGGAGGAAGAGGCTGTGTTTCCTT-TTGAAACTTGGTGGAAATGTAGATGAATTGTGGG-AAATGAC-----TAGCTTTAGTCAGTC-TTCATGCA-----TAAT----CC-----T--AGGTC-----TAATGAAGCAGAAAACTTGT-AATTGCAAAA-TCAATGTGCAGGACTC-----AAGACTGTACTTT-----TCA--AAG-TCTCATCTAGG---TCTTATCC-----------C---------------ATGACACACAACCTACGAAAAACCCACCCAGTACTAAAAATCGTAAATAGCTCATTCATTGATCTCCCATCCCCATCAAACATCTCTGCCTGATGGAATTTTGGATCCCTGCTAGGCCTATGCTTAATTGTACAAGTACTTACAGGGCTATTCCTAGCAATACACTATACAGCAGATATTTCATCAGCATTTTCATCTGTCGCCCACATCTGCCGTGACGTTCAATACGGCTGATTAATTCGAAACCTTCACGCAAACGGGGCCTCCATGTTCTTTATTTGCCTTTACCTGCACATTGGCCGAGGCCTATACTATGGCTCCTACATATTTAAAGAGACATGAAACATCGGCGTTGTCCTATTACTTCTCGTCATAGCAACAGCATTCGTGGGCTATGTGCTTCCATGAGGCCAAATATCCTTCTGAGGGGCCACCGTGATTACAAACCTACTATCAGCAGTCCCATATATTGGCACAAGCCTTGTTGAATGGATCTGAGGCGGGTTTTCGGTCGACAATGCCACACTAACACGATTTTTTACATTCCACTTCCTGCTACCATTTGCTATTATAGGGGCCTCAATACTGCACCTGCTCTTCCTTCACGAAACCGGCTCAAACAACCCAACAGGGTTAACCTCAAACACAGACAAAATCCCATTCCACCCCTACTTCTCATACAAAGACCTACTAGGAGCCACACTATTTTTTATACTCCTACTATCCCTAGCCCTATTTTCACCAAACCTCCTAGGAGACCCAGAAAACTTCACCCCAGCAAACCCATTAGTCACCCCACCACACATTAAACCAGAATGGTACTTCCTATTTGCATATGCAATCCTACGATCAATCCCAAACAAGCTAGGGGGTGTTTTAGCTCTTCTATTTTCAATTCTTATCCTCATGCTTGTCCCCATACTACACACGTCAAAACAACGAGGAAACGCATTCCGACCATTTTCACAAGCCCTGTTTTGAACCCTAGTATCAAATATTATTATCCTGACCTGAATCGGCGGACAGCCGGTAGAGGACCCCTTCATCATCATTGGTCAAATCGCATCAACCACATACTTCATTATCTTCCTAATCCTAATACCAGCAGTCGCGAAAATAGAAAACACACTAATAAAATGATAGNNNNNNNNNNNNNNNNNNNNNNNNNNNNNNNNNNNNNNNNNNNNNNNNNNNNNNNNNNNNNNNNNNNNNNNNNNNNNNNNNNNNNNNNNNNNNNNNNNNNNNNNNNNNNNNNNNNNNNNNNNNNNNNNNNNNNNNNNNNNNNNNNNNNNNNNNNNNNNNNNNNNNNNNNNNNNNNNNNNNNNNNNNNNNNNNNNNNNNNNNNNNNNNNNNNNNNNNNNNNNNNNNNNNNNNNNNNNNNNNNNNNNNNNNNNNNNNNNNNNNNNNNNNNNNNNNNNNNNNNNNNNNNNNNNNNNNNNNNNNNNNNNNNNNNNNNNNNNNNNNNNNNNNNNNNNNNNNNNNNNNNNNNNNNNNNNNNNNNNNNNNNNNNNNNNNNNNNNNNNNNNNNNNNNNNNNNNNNNNNNNNNNNNNNNNNNNNNNNNNNNNNNNNNNNNNNNNNNNNNNNNNNNNNNNNNNNNNNNNNNNNNNNNNNNNNNNNNNNNNNNNNNNNNNNNNNNNNNNNNNNNNNNNNNNNNNNNNNNNNNNNNNNNNNNNNNNNNNNNNNNNNNNNNNNNNNNNNNNNNNNNNNNNNNNNNNNNNNNNNNNNNNNNNNNNNNNNNNNNNNNNNNNNNNNNNNNNNNNNNNNNNNNNNNNNNNNNNNNNNNNNNNNNNNNNNNNNNNNNNNNNNNNNNNNNNNNNNNNNNNNNNNNNNNNNNNNNNNNNNNNNNNNNNNNNNNNNNNNNNNNNNNNNNNNNNNNNNNNNNNNNNNNNNNNNNNNNNNNNNNNNNNNNNNNNNNNNNNNNNNNNNNNNNNNNNNNNNNNNNNNNNNNNNNNNNNNNNNNNNNNNNNNNNNNNNNNNNNNNNNNNNNNNNNNNNNNNNNNNNNNNNNNNNNNNNNNNNNNNNNNNNNNNNNNNNNNNNNNNNNNNNNNNNNNNNNNNNNNNNNNNNNNNNNNNNNNNNNNNNNNNNNNNNNNNNNNNNNNNNNNNNNNNNNNNNNNN----------------------------------------ACTTGGCGGATATGGCATTATTCGAATTACCCCAATTCTTAACCCGCTAACCACAAACATATACTACCCATTTATTATACTGGCCACATGAGGAATTATTATAACAAGCACCATTTGCCTACGACAAACAGACCTAAAATCGCTAATCGCTTACTCATCAGTAAGCCATATGGGGCTCGTCGTAGCCGCCTCAATAATTCAAACACAATGAAGCCTAACTGGCGCAATCGTACTTATAATTGCCCACGGACTTACCTCCTCAATACTATTCTGCCTGGCAAATACAAACTACGAGCGAACACACAGCCGAACACTCCTACTGGCACGTGGACTTCAACTTATCCTCCCACTAATAACGTCTTGATGGCTTTTGGCCAATCTAATAAATATGGCACTTCCACCAACCA-TCAACATCACAGGAGAACTATTAATTATAACCTCGACATTTAACTGATCTAATCTAACAATTATCATAACAGGGTTAGGAACCCTGCTAACAGCAACATACTCACTACACATATTCCTAATAACACAACGCGGCAAACTGCCGACACACCTAACACAAACAGAACCAACCCACACCCGAGAACACCTTTTAATAGCCCTTCACACAGTACCAATATTACTT-CTAATATTAAAACCACAATTAATCATAGGCCCCTTCTCCTGTTAA--------------------------------------------------------------------------------------------------------------------------------------------------------------------------------
EURYA0031 ---------------GTTTTGGTCCTAAACTT-GCCCTTG-TTTTTTACCAAAATTATACAT-GCAAGCCTCCACATGCCAG-TGAGAATGCCCAGAC---A-CCCCTA-AACAGCAAACC-GGAGCAGGCATCAGGATACAACAT-TACA----TTAGCCAAGGACGCCTTGCA-CATGCCACA-CCCACACGGGCCTT-CAGCAGTAATTAACATTAAA-ACATGAGCG------AAAGCTCGATTTAGTTATGGTATA-T-G-TAGTCGGTAAATTTCGTGCCAGCCACCGCGGTTATACGAAAGACTAAAAACAA-GGA-CC-AACGGCGTAAAGCGTGACT--AGAGG-TACAAACAAA---TTA--GAGA-GGAACGGCTACCCAGTAGTAAAATACCAACGCACGCCAGAATCACAACA-------CCGCCTCTA-A---------TCTTACTTTA-CCTCACGAAAGCTAAGAGACAAACTGGGATTAGATACCCCACTATGCTTAGCCCTAAACATAGACAGTA-A-AA-ACACAATACTGTTCGCCAGAGTACTACAAACGAAAAGCTTAAAACTCTAAGGACTTGGCGGTGCTTCAAACCAACCTAGAGGAGCCTGTCCTATAATCGATACCCCACGTTTCACCTCACCTCTTCTAGCC-AAA-CAGCCTATATACCGCCGTCGTCAGCCTACCTTATGAAAGAA-ATAGAGTAAGCAAAAAAG-TT-AAAAACTAACACGTCAGGTCAAGGTGTAGCACACG-GAGAGGCAGAGATGGGCTACATTTTCTCA--CGGTGAAAACACAAATGG-TGAACTGAAACA-CACAC-CTGAAGGAGGATTTAGCAGTAAA-ATTT-GACCAA-GAATAGTAA-TTTT-AAACCTGCTCTGAA-GCGCGCACACACCGCCCGTCACCCTCATCA-CCT-GTCTAACA------------------------------NNNNNNNNNNNNNNNNNNNNNNNNNNNNNNNNNNNNNNNNNNNNNNNNNNNNNNNNNNNNNNNNNNNNNNNNNNNNNNNNNNNNNNNNNNNNNNNNNNNNNNNNNNNNNNNNNNNNNNNNNNNNNNNNNNNNNNNNNNNNNNNNNNNNNNNNNNNNNNNNNNNNNNNNNNNNNNNNNNNNNNNNNNNNNNNNNNNNNNNNNNNNNNNNNNNNNNNNNNNNNNNNNNNNNNNNNNNNNNNNNNNNNNNNNNNNNNNNNNNNNNNNNNNNNNNNNNNNNNNNNNNNNNNNNNNNNNNNNNNNNNNNNNNNNNNNNNNNNNNNNNNNNNNNNNNNNNNNNNNNNNNNNNNNNNNNNNNNNNNNNNNNNNNNNNNNNNNNNNNNNNNNNNNNNNNNNNNNNNNNNNNNNNNNNNNNNNNNNNNNNNNNNNNNNNNNNNNNNNNNNNNNNNNNNNNNNNNNNNNNNNNNNNNNNNNNNNNNNNNNNNNNNNNNNNNNNNNNNNNNNNNNNNNNNNNNNNNNNNNNNNNNNNNNNNNNNNNNNNNNNNNNNNNNNNNNNNNN--------CCATGAAATGATTGAATCAGGGGTCATTAACCTCAAGGATACCACATCT-AAGGTAAGCCCCT----CTTGTCAAGTTTCCTAAATGGA-----AAAGGATAGGA--TGTGT--GGT-----ATCGGT--TGCCT------TAG-C--TCCT-ATT--TTGAAGGC----T----------GGAG-TATT------GTAACT-----------------------------------------------TAC----------CCTAGAATTTGGTAGTCC--------TCC-----TAACTC--CAG-TTTTGCT--CTCTAGTCACCAAT-------------ATTTAGCTTTGTATT-------TTAGG----CCAGTA----------------------------TTTCTG------ATC-------------------GCCCAATTTGCTGAC-TTTTGCCTTCTGTGGAAATTATTT-TAT-----TATA-----TTCCCTGTG-------GGATACTG----GCTCTATGAGGATGCAAATGAG-----GAATGG----AGAGGCTGTGTTTCCTT-TTGAAACTTGGTGGACATGTAGATGAATTGTGGG-AAATGAC-----CAGCTTTAGTCAGTC-TTCATGCA-----TGAT----CC-----T--AGGTCTAATATAATGAAGCTGGAAACTTGT-AATTGCGAAA-TCAATGTGCAGGACTC-----AAGACCATACTTC-----TCA--AAG-TCTCATCTAGGTCTTCTTATCC-----------C---------------ATGACACACAACCTACGAAAAACCCACCCAATCCTAAAAATCGTAAACAACTCGTTCATCGACCTCCCCTCTCCATCTAACATTTCTGCATGATGAAACTTTGGCTCCCTGCTTGGCCTCTGCCTTATCGTCCAAGTCCTAACAGGGCTATTCCTGGCTATACACTACACAGCGGACATTTCATCAGCATTCTCATCTGTTGCCCACATTTGCCGCGACGTTCAGTACGGTTGATTGATCCGAAACCTCCACGCAAACGGAGCCTCTATGTTCTTTATTTGCCTTTTCCTCCACATCGGACGAGGCCTATACTACGGCTCCTACATATTTAAAGAGACATGAAATATTGGGGTCGTCCTACTTCTCCTCGTCATAGCAACTGCCTTCGTGGGCTACGTCCTCCCATGGGGACAAATATCATTCTGAGGTGCCACTGTAATTACTAACCTTCTATCAGCAATCCCTTACATTGGCACAAATCTTGTTGAATGAATTTGGGGCGGCTTTTCAGTCGACAACGCCACCCTTACACGCTTTTTTACATTTCACTTCCTACTACCATTTGCTATTATAGGTGCCTCAATACTACACCTCCTTTTCCTTCACGAAACCGGGTCAAACAACCCAACCGGCCTGGCCTCAAACACTGATAAAATCCCATTTCACCCATACTACTCATATAAAGATCTCCTGGGGGCCACACTTTTCATCCTCCTACTCCTAACCCTGGCCCTATTTTCACCAAACTTACTCGGAGACCCAGAAAACTTCACCCCAGCAAACCCCCTAGTTACCCCACCCCACATCAAACCAGAATGATACTTCCTATTTGCATATGCTATCCTCCGATCGATTCCAAACAAACTCGGGGGAGTCCTAGCCCTACTATTTTCAATCCTTATCCTCATGCTCGCCCCAATACTCCACACATCAAAACAACGAGGAAACGCATTTCGACCGCTCTCACAAGCCCTATTTTGAACCCTGGTATCAAACATCATTATTTTAACATGAATTGGCGGCCAACCAGTAGAAGACCCCTTCATCATTATTGGCCAAATCGCATCAACCACATACTTCATTATCTTCCTAATCCTAATGCCAGCAGTAGCAAAATTAGAAAACTCACTAATAAAATGATAANNNNNNNNNNNNNNNNNNNNNNNNNNNNNNNNNNNNNNNNNNNNNNNNNNNNNNNNNNNNNNNNNNNNNNNNNNNNNNNNNNNNNNNNNNNNNNNNNNNNNNNNNNNNNNNNNNNNNNNNNNNNNNNNNNNNNNNNNNNNNNNNNNNNNNNNNNNNNNNNNNNNNNNNNNNNNNNNNNNNNNNNNNNNNNNNNNNNNNNNNNNNNNNNNNNNNNNNNNNNNNNNNNNNNNNNNNNNNNNNNNNNNNNNNNNNNNNNNNNNNNNNNNNNNNNNNNNNNNNNNNNNNNNNNNNNNNNNNNNNNNNNNNNNNNNNNNNNNNNNNNNNNNNNNNNNNNNNNNNNNNNNNNNNNNNNNNNNNNNNNNNNNNNNNNNNNNNNNNNNNNNNNNNNNNNNNNNNNNNNNNNNNNNNNNNNNNNNNNNNNNNNNNNNNNNNNNNNNNNNNNNNNNNNNNNNNNNNNNNNNNNNNNNNNNNNNNNNNNNNNNNNNNNNNNNNNNNNNNNNNNNNNNNNNNNNNNNNNNNNNNNNNNNNNNNNNNNNNNNNNNNNNNNNNNNNNNNNNNNNNNNNNNNNNNNNNNNNNNNNNNNNNNNNNNNNNNNNNNNNNNNNNNNNNNNNNNNNNNNNNNNNNNNNNNNNNNNNNNNNNNNNNNNNNNNNNNNNNNNNNNNNNNNNNNNNNNNNNNNNNNNNNNNNNNNNNNNNNNNNNNNNNNNNNNNNNNNNNNNNNNNNNNNNNNNNNNNNNNNNNNNNNNNNNNNNNNNNNNNNNNNNNNNNNNNNNNNNNNNNNNNNNNNNNNNNNNNNNNNNNNNNNNNNNNNNNNNNNNNNNNNNNNNNNNNNNNNNNNNNNNNNNNNNNNNNNNNNNNNNNNNNNNNNNNNNNNNNNNNNNNNNNNNNNNNNNNNNNNNNNNNNNNNNNNNNNNNNNNNNNNNNNNNNNNNNNNNNNNNNNNNNNNNNNNNNNNNNNNNNNNNNNNNNNNNNNNN----------------------------------------GCTAGGCGGATACGGAATCATTCGAATTACCCCAATTCTTAACCCACTAACCACAAGCATATACTACCCATTCATCATTCTGGCCACATGGGGTATTATTATAACAAGCACCATCTGCCTACGACAATCAGATCTAAAATCACTAATCGCCTACTCATCAGTAAGCCACATGGGGCTCGTCGTAGCTGCCGCAATAATCCAAACACAATGAAGCCTTACTGGCGCAATCGTACTAATAGTCGCCCATGGCCTTACTTCCTCAATACTATTTTGCCTAGCAAACACAAACTATGAACGAACACACAGCCGAACACTACTACTAGCACGAGGGCTTCAACTCATCCTCCCACTAATGACATCCTGGTGACTCTTGGCAAATCTAATGAATATAGCACTTCCACCAACAA-TCAATATCACTGGCGAACTTCTAATTATGACCTCAACATTTAACTGATCTTACCTAACACTAATCATAACGGGCCTGGGGACCCTACTAACCGCAACGTACTCTCTACACATATTCTTAATAACACAACGGGGTAAACTACCTACACACCTAACCCAAACAGACCCCACACACACACGAGAGCACCTACTAATGGCCCTACACACCGTGCCAATACTCCTC-CTAATACTAAAACCACAACTAATTATGGGCCCCTTCTCCTGTTAA--------------------------------------------------------------------------------------------------------------------------------------------------------------------------------
EUTAA7032 ---------------GTTTTGGTCCTAAACTT-GCCCTTG-TTTTTTACCAAAATTATACAT-GCAAGCCTCCACACACCA-GTGAGAATGCCCACAA---A-CCCCTA-AACAGCAAACA-GGAGCAGGCATCAGGATACAACAT-TAAC--A-TTAGCCAAGGACGCCTTGCA-CATGCCACA-CCCACACGGGCTCT-CAGCAGTAACTAACATTAAG-AAATGAGCG------AAAGCTCGACTTAGTTATGGTAAA-C-A-TGGTCGGTAAATTTCGTGCCAGCCACCGCGGTTATACGAAAGACCAAGAACAA-TGG-CC-CACGGCGTAAAGCGTGACT--AAAGA-CCTAAATTTGAC-TTA--GAGG-AGAACGACTGCCAAGCAGTAAAACACCCATGCATGCCAGAATAACAACAA------CTGCCTCTA-A---------CACTACTTTA-CCTCACGAAAGCTAAAATACAAACTGGGATTAGATACCCCACTATGCTTAGCCATAAACACAGACAGTA-A-TA-ACACAACACTGTTCGCCAGAGAACTACAAACGAAAAGCTTAAAACTCCAAGGACTTGGCGGTGCTTCAAATCAACCTAGAGGAGCCTGTCCTATAATCGATACCCCACGATCCACCTTACCTCTCCTAGCC-AAA-CAGCCTATATACCGCCGTCGTCAGCTTACCTTATGAAAGAA-ATAAAGTAGGCAAAAAAG-TT-AATAACTAGTACGTCAGGTCAAGGTGTAGCACACG-AAGAGGCAGAGATGGGCTACATTTTCCCA--AAGTGAAAATACGAACGG-TGAACTGAAATA-TACAC-CTGAAGGCGGATTTAGCAGTAAA-A-TC-AACCAA-GAATAGTTA-TTTT-AAACCTGCTCTGAA-GCGCGCACACACCGCCCGTCACCCTCATCA-CAT-GTAATACA---------ATAC-----------------NNNNNNNNNNNNNNNNNNNNNNNNNNNNNNNNNNNNNNNNNNNNNNNNNNNNNNNNNNNNNNNNNNNNNNNNNNNNNNNNNNNNNNNNNNNNNNNNNNNNNNNNNNNNNNNNNNNNNNNNNNNNNNNNNNNNNNNNNNNNNNNNNNNNNNNNNNNNNNNNNNNNNNNNNNNNNNNNNNNNNNNNNNNNNNNNNNNNNNNNNNNNNNNNNNNNNNNNNNNNNNNNNNNNNNNNNNNNNNNNNNNNNNNNNNNNNNNNNNNNNNNNNNNNNNNNNNNNNNNNNNNNNNNNNNNNNNNNNNNNNNNNNNNNNNNNNNNNNNNNNNNNNNNNNNNNNNNNNNNNNNNNNNNNNNNNNNNNNNNNNNNNNNNNNNNNNNNNNNNNNNNNNNNNNNNNNNNNNNNNNNNNNNNNNNNNNNNNNNNNNNNNNNNNNNNNNNNNNNNNNNNNNNNNNNNNNNNNNNNNNNNNNNNNNNNNNNNNNNNNNNNNNNNNNNNNNNNNNNNNNNNNNNNNNNNNNNNNNNNNNNNNNNNNNNNNNNNNNNNNNNNNNNNNNNNNNNNN--------CCATGAAATGATTGAATCTGGGGTCATTAACCTCAAGGATACCACATCT-AAGGTAAGCCCCT----CTTGTCAAGTTTCCTAAATGGA-----AAAGGATAGGA--TGTGT--GTT-----ATAGGT--TGACT------TAGTC--TCCT-ATT--TTGAAGGC----T----------GGAC-TATT------GTAACT-----------------------------------------------TAC----------CCTAGAATTTGGTAGTCC--------TCC-----TAACTT--CAG-TTTTGCT--CTCTAGTCACCAAT-------------ATTTATTGGTGTATT-------TTAGG----CCTGTA----------------------------TTTCTG------ATT-------------------GCCCAATTTGCTGAC-TTTTGCCTTCTATGGAAATTATTT-TAT-----TATA-----TTCCCTGTG-------GGATACTG----GCTCTGTGAGGATGCAAATGAG-----GAATGG----AGAGGCTGTATTTCCTT-TTGAAACTTGGTGGAAATGTAGATGAATTGTGGG-AAATGAC-----TAGCTTTAGTCAGTC-TTCATGCA-----TGAT----TC-----T--AGGTCTAATATAATGAAGCTGGAAACTTGT--ATTGCGAAA-TCAATGTGCAGGGCTC-----AAGACCATACTTT-----TCA--AAG-TCTCATCTGGGTCTTCTTATCCCTCAGGTCGCGC---------------ATGACACACAACCTACGAAAAACACACCCAATTCTAAAAATCGTAAACAACTCATTCATCGATCTACCCTCTCCATCAAACATCTCTGCATGATGAAATTTTGGGTCACTTCTAGGCCTCTGCCTCATCATTCAAGTACTCACAGGACTATTCTTAGCAATACACTACACCGCAGATATTTCATCAGCATTTTCATCTGTAGCCCACATCTGCCGAGATGTGCAGTACGGATGACTAATCCGAAATCTTCATGCAAACGGGGCCTCCATATTTTTTATCTGCCTTTACCTTCACATTGGGCGGGGCCTATACTACGGCTCCTATATATTTAAAGAAACATGAAACATCGGAGTGATCCTTCTTCTACTTGTCATAGCAACCGCCTTCGTGGGCTATGTACTTCCATGAGGACAAATATCCTTCTGAGGGGCCACCGTAATTACAAACCTCTTATCAGCTGTCCCCTACATCGGCACCAACCTCGTTGAATGAATTTGAGGCGGCTTTTCAGTAGACAACGCCACCCTAACTCGATTTTTTACATTTCACTTCCTACTACCATTCGCAATTATGGGAGCTTCTATACTTCACCTGCTGTTCCTTCACGAAACAGGATCTAACAACCCAACTGGCCTCGCCTCAAACACAGACAAAATTCCATTTCACCCATACTACTCATACAAAGACCTTCTAGGTGCAATACTCTTCCTTATAGTACTCCTACTACTAGCACTATTTTCACCCAACCTATTAAGTGACCCAGAAAACTTTACCCCAGCCAACCCACTTGTCACCCCACCACACATTAAACCAGAGTGGTACTTTCTATTTGCATACGCAATCCTCCGATCAATCCCAAACAAGCTTGGCGGAGTCTTAGCCCTACTTTTCTCAATCCTCATTCTAATATTTGTTCCAGCACTTCACACATCTAAACAACGAGGCAATGCATTCCGACCCCTTTCACAAGCCCTGTTCTGAACCCTGGTCTCGAACATTATTATCCTAACATGAATCGGAGGACAACCAGTTGAAGACCCATTTATTATCATTGGTCAAATCGCATCAACTACATACTTCATTATTTTCCTAATTCTAATGCCAGTAGTGGCAAAAATAGAAAACTCACTAATAAAATGATAANNNNNNNNNNNNNNNNNNNNNNNNNNNNNNNNNNNNNNNNNNNNNNNNNNNNNNNNNNNNNNNNNNNNNNNNNNNNNNNNNNNNNNNNNNNNNNNNNNNNNNNNNNNNNNNNNNNNNNNNNNNNNNNNNNNNNNNNNNNNNNNNNNNNNNNNNNNNNNNNNNNNNNNNNNNNNNNNNNNNNNNNNNNNNNNNNNNNNNNNNNNNNNNNNNNNNNNNNNNNNNNNNNNNNNNNNNNNNNNNNNNNNNNNNNNNNNNNNNNNNNNNNNNNNNNNNNNNNNNNNNNNNNNNNNNNNNNNNNNNNNNNNNNNNNNNNNNNNNNNNNNNNNNNNNNNNNNNNNNNNNNNNNNNNNNNNNNNNNNNNNNNNNNNNNNNNNNNNNNNNNNNNNNNNNNNNNNNNNNNNNNNNNNNNNNNNNNNNNNNNNNNNNNNNNNNNNNNNNNNNNNNNNNNNNNNNNNNNNNNNNNNNNNNNNNNNNNNNNNNNNNNNNNNNNNNNNNNNNNNNNNNNNNNNNNNNNNNNNNNNNNNNNNNNNNNNNNNNNNNNNNNNNNNNNNNNNNNNNNNNNNNNNNNNNNNNNNNNNNNNNNNNNNNNNNNNNNNNNNNNNNNNNNNNNNNNNNNNNNNNNNNNNNNNNNNNNNNNNNNNNNNNNNNNNNNNNNNNNNNNNNNNNNNNNNNNNNNNNNNNNNNNNNNNNNNNNNNNNNNNNNNNNNNNNNNNNNNNNNNNNNNNNNNNNNNNNNNNNNNNNNNNNNNNNNNNNNNNNNNNNNNNNNNNNNNNNNNNNNNNNNNNNNNNNNNNNNNNNNNNNNNNNNNNNNNNNNNNNNNNNNNNNNNNNNNNNNNNNNNNNNNNNNNNNNNNNNNNNNNNNNNNNNNNNNNNNNNNNNNNNNNNNNNNNNNNNNNNNNNNNNNNNNNNNNNNNNNNNNNNNNNNNNNNNNNNNNNNNNNNNNNNNNNNNNNNNNNNNNNNNNNNNNNNNNNNNN----------------------------------------ACTTGGCGGGTATGGAATCATTCGAATTACCCCCATTCTAAACCCACTAACCACTAACATATACTACCCATTTATTATCCTGGCAACATGAGGAATTATTATAACAAGCACCATCTGCCTACGACAAACAGACCTAAAATCACTAATCGCTTACTCATCAGTAAGCCACATAGGCCTGGTTATCGCCGCATCAATAATTCAAACACAATGAAGCCTAACAGGCGCAATTGTGCTTATAATTGCTCACGGACTAACATCCTCAATATTATTCTGCCTAGCAAACACAAACTACGAACGAACACACAGTCGAACACTCCTACTGGCACGAGGACTTCAACTTATTCTCCCATTAATAACATCCTGATGACTTATCGCAAACCTAATAAACATGGCACTACCACCAACAA-TTAACATTACAGGAGAACTCCTAATTATAACCTCAACATTTAACTGATCCAACCCAACAATCATCATAACAGGCTTAGGAACCCTATTAACAGCAGCATACTCCCTACACATATTCCTTATAACACAACGTGGTAAACTACCAACACATTTAACCCAAACAGACCCCACACATACACGAGAACACCTTCTAATAGCCCTACACACCATACCAATACTACTT-CTAATACTGAAACCGCAACTAATCATGGGCCCCTTCTCCTGTTTA--------------------------------------------------------------------------------------------------------------------------------------------------------------------------------
FALLW1033 ---------------GTTTTGGTCCTAAACTT-GCCCTTG-TTTTTTACCAAAATTATACATGGCAAGCCTCCACACACCA-GTGAGAATGCCCATAA---A-CCCCTA-GACAGCAAACC-GGAGCAGGCATCAGGATACAACAT-TAAC--A-TTAGCCAAGGACGCCTTGCA-TATGCCACA-CCCACACGGGCTCT-CAGCAGTAACTAACATTAAG-AAATGAGCG------AAAGCTCGACTTAGTTATGGTATA-C-A-TGGTCGGTAAATTTCGTGCCAGCCACCGCGGTTATACGAAAGACCAAAAACAA-CGG-CC-CACGGCGTAAAGCGTGACT--AAAGA-TTTTTA-TACAT-TTA--GGGG-AGAACGTCCGCCAAGTAGTAAAACACCCACGCATGCCAGAATCACAAC-A------CCGCCCCTA-A---------TACTACTTTA-CCTCACGAAAGCTAAGACACAAACTGGGATTAGATACCCCACTATGCTTAGCCCTAAACACAGACAGTA-A-AA-ACACAATACTGTTCGCCAGAGAACTACAAACGAAAAGCTTAAAACTCTAAGGACTTGGCGGTGCTTCAAATCAACCTAGAGGAGCCTGTCCTATAATCGATACCCCACGATTCACCTTACCTCTTCTAGCC-AAA-CAGCCTATATACCGCCGTCGTCAGCTTACCTTATGAAAGAA-ATAAAGTAGGCAAAAAAG-TT-AACAACTAATACGTCAGGTCAAGGTGTAGCAAACG-AAGAGGCAGAGATGGGCTACATTTTCTCA--AAGTGAAAACACGAATGG-TGGACTGAAATA-CACAC-CTGAAGGCGGATTTAGCAGTAAA-A--C-AACTAA-GAATAGCTC-TTTT-AAACCTGCTCTGAA-GCGCGCACACACCGCCCGTCACCCTCATCA-CAT-GTACCACA---------ACACAAAA-------------NNNNNNNNNNNNNNNNNNNNNNNNNNNNNNNNNNNNNNNNNNNNNNNNNNNNNNNNNNNNNNNNNNNNNNNNNNNNNNNNNNNNNNNNNNNNNNNNNNNNNNNNNNNNNNNNNNNNNNNNNNNNNNNNNNNNNNNNNNNNNNNNNNNNNNNNNNNNNNNNNNNNNNNNNNNNNNNNNNNNNNNNNNNNNNNNNNNNNNNNNNNNNNNNNNNNNNNNNNNNNNNNNNNNNNNNNNNNNNNNNNNNNNNNNNNNNNNNNNNNNNNNNNNNNNNNNNNNNNNNNNNNNNNNNNNNNNNNNNNNNNNNNNNNNNNNNNNNNNNNNNNNNNNNNNNNNNNNNNNNNNNNNNNNNNNNNNNNNNNNNNNNNNNNNNNNNNNNNNNNNNNNNNNNNNNNNNNNNNNNNNNNNNNNNNNNNNNNNNNNNNNNNNNNNNNNNNNNNNNNNNNNNNNNNNNNNNNNNNNNNNNNNNNNNNNNNNNNNNNNNNNNNNNNNNNNNNNNNNNNNNNNNNNNNNNNNNNNNNNNNNNNNNNNNNNNNNNNNNNNNNNNNNNNNNNNNNNN--------CCATGAAATGATTGAATCTGGGGTCATTAACCTCAAGGATACCACATCT-AAGGTAAGCCCCT----CTTGTCAAGTTTCCTAAATGGA-----AAGGGATAGGA--TGTGT--GGT-----ATAGGT--TGACT------TAGTC--TCCT-ATT--TTGAAGGC----T----------GGAC-TATT------GTAACT-----------------------------------------------TAC----------CCTAGAATTTGGTAGTCC--------TCC-----TAACTT--CAT-TTTTGCT--CTCTAGTCACCAAT-------------ATTTAGCTTTGTATT-------TTAGG----CCAGTA----------------------------TTTCTG------ATT-------------------GCCCAATTTGCTGAC-TTTTGCCTTCTATGGAAATTATTT-TAT-----TATA-----TTCCCTGTG-------GGATACTG----GCTCTGTGAGGATGCAAATGAG-----GAATGG----AGAGGCTGTGTTTCCTT-TTGAAACTTGGTGGAAATGTAGATGAATTGTGGG-AAATGAC-----TAGCTTTAGTCAGTC-TTCATGCA-----TGAT----TC-----T--AGGTCTAATATAATGAAGCTGGAAACTTGT-AATTGCGAAA-TCAATGTGCAGGGCTC-----AAGACCATACTTT-----TCA--AAG-TCTCATCTGGGTCTTCTTATCC-----------C---------------ATGACACACAATCTACGAAAAACACACCCAATCCTAAAAATCGTAAACAACTCATTCATCGACCTTCCCTCTCCATCAAACATCTCTGCCTGATGAAACTTCGGATCACTCCTAGGTCTTTGCCTTATCGTACAAGTACTCACAGGACTATTTCTGGCAATACACTACACAGCAGATATCTCATCAGCATTCTCATCTGTAGCCCACATCTGCCGAGACGTACAGTACGGATGACTAATCCGAAATCTCCATGCAAACGGAGCCTCCATATTCTTTATTTGCCTATACCTTCACATTGGACGGGGCCTGTACTACGGCTCTTATATATTCAAAGAAACATGAAATATTGGAGTAGTTCTACTTCTACTTGTCATAGCAACCGCCTTCGTAGGCTACGTACTCCCATGAGGACAAATATCCTTCTGAGGGGCCACCGTAATTACAAACTTATTATCAGCTATTCCCTACATTGGTACTAACCTCGTTGAATGAATTTGAGGTGGCTTTTCAGTAGACAACGCCACCCTAACCCGATTCTTTACATTTCACTTCCTGCTCCCATTTGCCATTATGGGCGCCTCAATACTCCACCTATTATTCCTCCATGAAACAGGATCTAACAACCCAACCGGACTTACCTCAAACACAGATAAAATCCCATTTCACCCGTACTTCTCGTACAAAGACCTCCTGGGAGCAACACTATTCCTTATAGTGCTCCTTCTACTAGCCCTATTTTCACCTAATCTATTAGGTGACCCAGAAAACTTCACCCCAGCCAACCCGCTTGTCACCCCTCCACACATCAAACCAGAATGATACTTCCTATTTGCATACGCAATCCTACGATCTATCCCAAACAAACTTGGCGGGGTTTTAGCCCTACTATTCTCAATCCTTATCCTAATGTTAATGCCCGCACTACACACATCAAAACAACGGGGAAACGCATTCCGACCTTTTTCACAAGCCCTATTCTGAGCCTTAGTCTCAAATATTATTATCCTTACATGAATCGGCGGACAGCCGGTCGAAGACCCATTCATTATTATTGGTCAAATCGCATCAACTACATACTTCATCATTTTCCTGATTCTAATGCCAGCAGTGGCAAAAATAGAAAACTTACTAATAAAATGGTAANNNNNNNNNNNNNNNNNNNNNNNNNNNNNNNNNNNNNNNNNNNNNNNNNNNNNNNNNNNNNNNNNNNNNNNNNNNNNNNNNNNNNNNNNNNNNNNNNNNNNNNNNNNNNNNNNNNNNNNNNNNNNNNNNNNNNNNNNNNNNNNNNNNNNNNNNNNNNNNNNNNNNNNNNNNNNNNNNNNNNNNNNNNNNNNNNNNNNNNNNNNNNNNNNNNNNNNNNNNNNNNNNNNNNNNNNNNNNNNNNNNNNNNNNNNNNNNNNNNNNNNNNNNNNNNNNNNNNNNNNNNNNNNNNNNNNNNNNNNNNNNNNNNNNNNNNNNNNNNNNNNNNNNNNNNNNNNNNNNNNNNNNNNNNNNNNNNNNNNNNNNNNNNNNNNNNNNNNNNNNNNNNNNNNNNNNNNNNNNNNNNNNNNNNNNNNNNNNNNNNNNNNNNNNNNNNNNNNNNNNNNNNNNNNNNNNNNNNNNNNNNNNNNNNNNNNNNNNNNNNNNNNNNNNNNNNNNNNNNNNNNNNNNNNNNNNNNNNNNNNNNNNNNNNNNNNNNNNNNNNNNNNNNNNNNNNNNNNNNNNNNNNNNNNNNNNNNNNNNNNNNNNNNNNNNNNNNNNNNNNNNNNNNNNNNNNNNNNNNNNNNNNNNNNNNNNNNNNNNNNNNNNNNNNNNNNNNNNNNNNNNNNNNNNNNNNNNNNNNNNNNNNNNNNNNNNNNNNNNNNNNNNNNNNNNNNNNNNNNNNNNNNNNNNNNNNNNNNNNNNNNNNNNNNNNNNNNNNNNNNNNNNNNNNNNNNNNNNNNNNNNNNNNNNNNNNNNNNNNNNNNNNNNNNNNNNNNNNNNNNNNNNNNNNNNNNNNNNNNNNNNNNNNNNNNNNNNNNNNNNNNNNNNNNNNNNNNNNNNNNNNNNNNNNNNNNNNNNNNNNNNNNNNNNNNNNNNNNNNNNNNNNNNNNNNNNNNNNNNNNNNNNNNNNNNNNNNNNNNNNNNNNNNNNNNNNNN----------------------------------------ACTGGGCGGATATGGTATCATTCGAATCACCCCTATTCTTAACCCACTAACAACAAACATATACTACCCATTTATTATCCTGGCCACATGAGGAATTATTATAACAAGCACCATCTGCCTACGACAAACAGACCTAAAATCACTAATTGCTTACTCATCAGTAAGCCACATAGGCTTAGTCGTAGCTGCATCAATAATCCAAACACAGTGAAGCCTTACAGGTGCAATTGTACTTATAATTGCCCACGGACTAACATCCTCAATACTATTCTGCCTAGCAAATACAAACTATGAACGAACACACAGTCGAACACTTCTACTAGCACGAGGACTCCAACTTATTCTTCCACTAATAACATCCTGATGGCTTCTTGCAAACCTAATAAACATGGCACTACCACCAACAA-TTAATATTACAGGAGAGCTATTAATTATAACCTCAACATTTAACTGATCTAACCTAACAATCATCATAACTGGCCTTGGAACCCTATTAACAGCATCATACTCCCTACACATATTCCTAATAACACAACGTGGCAAACTACCAACACACCTAACTCAAACAGACCCTACACACACACGAGAACACCTATTAATGGCCCTACACACCATACCAATACTCCTA-TTAATACTAAAACCACAACTAATCATGGGCCCATTCTCCTGTTAA--------------------------------------------------------------------------------------------------------------------------------------------------------------------------------
GAGUSP034 ---------------GTTTTGGTCCTAAACTT-GCCCTTG-TTTTTTACCAAAATTATACAT-GCAAGCCTCCACACACCAG-TGAGAATGCCCATAT---A-CCCCTA-AACAGCAAACC-GGAGCAGGCATCAGGATACAACAG-CACA----TTAGCCAAAGACGCCTTGCA-CATGCCACA-CCCACACGGGCTTT-CAGCAGTAATTAACATTAAG-ACATGAGCG------AAAGCTCGACTTAGTTATGGTACA-T-A-TGGTCGGTAAATTTCGTGCCAGCCACCGCGGTTATACGAAAGACCAAAAACAA-CGG-CC-TACGGCGTAAAGCGTGACT--AGAGA-GCCCGACACAC--CTA--GAGG-AGAATGGCCGCCAAGTAGTAAAACACCCACGCACGCCAGAATCACAACTA------ACGCCTCTA-A---------CACTACTCCA-CCTCACGAAAGCTAAGAAACAAACTGGGATTAGATACCCCACTATGCTCAGCCCTAAACATAGACAGTA-A-AA-ACACCACACTGTTCGCCAGAGAACTACAAACGAAAAGCTTAAAACTCCAAGGACTTGGCGGTGCTTCAAACCAACCTAGAGGAGCCTGTCCTATAATCGATACCCCACGTTTCACCTTACCCCTCCTAGCC-AAA-CAGCCTATATACCGCCGTCGTCAGCCTACCTTATGAAAGAC-ACAAAGTAGACAAAAAAG-TT-AACAACTAACACGTCAGGTCAAGGTGTAGCACATG-GAGGGGCAGAGATGGGCTACATTTTCCCG--AAGCGAAAAGACAAATGG-TGAACTGAAACA-CGCAC-CTGAAGGCGGATTTAGCAGTAAA-A--T-GACCAA-GAATAATCA-TTTT-AAACCTGCTCTGAA-GCGCGCACACACCGCCCGTCACCCTCATCA-CAT---GTCCTA---------ACAC-----------------NNNNNNNNNNNNNNNNNNNNNNNNNNNNNNNNNNNNNNNNNNNNNNNNNNNNNNNNNNNNNNNNNNNNNNNNNNNNNNNNNNNNNNNNNNNNNNNNNNNNNNNNNNNNNNNNNNNNNNNNNNNNNNNNNNNNNNNNNNNNNNNNNNNNNNNNNNNNNNNNNNNNNNNNNNNNNNNNNNNNNNNNNNNNNNNNNNNNNNNNNNNNNNNNNNNNNNNNNNNNNNNNNNNNNNNNNNNNNNNNNNNNNNNNNNNNNNNNNNNNNNNNNNNNNNNNNNNNNNNNNNNNNNNNNNNNNNNNNNNNNNNNNNNNNNNNNNNNNNNNNNNNNNNNNNNNNNNNNNNNNNNNNNNNNNNNNNNNNNNNNNNNNNNNNNNNNNNNNNNNNNNNNNNNNNNNNNNNNNNNNNNNNNNNNNNNNNNNNNNNNNNNNNNNNNNNNNNNNNNNNNNNNNNNNNNNNNNNNNNNNNNNNNNNNNNNNNNNNNNNNNNNNNNNNNNNNNNNNNNNNNNNNNNNNNNNNNNNNNNNNNNNNNNNNNNNNNNNNNNNNNNNNNNNNNNNNNNN--------CCATGAAATGATTGAATCTGGGGTCATTAACCTCAAGGATACCTCATCT-AAGGTAAGCCCCT----CTTGTCAAGTTTCCTAAATGGA-----AAAGGATAGGA--TGTGT--GGT-----ATCAGT--TGCCT------TAGTC--TCCT-ATT--TTGAAGGC----T----------GGAG-TATT------GTAACT-----------------------------------------------TAC----------CCTAGAATTTGGTAGTCC--------TCC-----TAACTC--CAGCTTTTGCT--CTCTAGTCACCAAT-------------ATTTAGCTTTGTATT-------TTAGG----CCAGTA----------------------------TTTCTG------ATC-------------------GCCCAATTTGCTGAC-TTTTGCCTTCTGTGGAAATTATC----T-----TATA-----TTCCCTGTG-------GGATACTG----GCTCTATGAGGATGCAAATGAG-----GAATGG----CGAGGCTGTGTTTCCTT-TTGAAACTTGGTGGAAATGTAGATGAATTGTGGG-AAACGAC-----TAGCTTTAGTCAGTC-TTCATGCA-----TGAT----TC-----C--AGGTC-----TAATGAAGCTGGAAACTTGT-AATTGCAAAA-TCAATGTGCAGGACGC-----AAGACCATACTTT-----TCA--AAG-TTTCATCTAGGTCTTCTTATCC-----------C---------------ATGACACACAACCCACGAAAAACCCACCCAATTCTAAAAATTGTAAACAGCTCATTTATCGACCTGCCCTCTCCATCAAATATCTCCGCCTGATGAAATTTTGGGTCCCTACTGGGCCTCTGCCTAATCGTCCAAGTGCTAACAGGACTATTTCTAGCAATACACTACACAGCAGACATCTCATCAGCATTCTCATCTGTTGCCCACATCTGCCGCGACGTACAATATGGCTGACTAATTCGCAACCTCCACGCAAACGGGGCCTCTATATTCTTTATCTGCCTCTACCTACACATTGGACGGGGCCTGTACTACGGCTCCTATATGTTTAAGGAAACATGAAATATTGGGGTGATCCTTCTACTTCTTGTTATAGCAACTGCCTTTGTGGGCTACGTCCTCCCATGGGGACAGATGTCTTTCTGAGGTGCCACCGTAATCACAAACCTTCTGTCAGCAATCCCCTATATCGGCACAAGCCTTGTCGAATGAATCTGAGGCGGGTTCTCAGTTGACAACGCCACCTTAACCCGATTTTTTACATTCCACTTCCTCCTACCATTTGCTATTATAGGGGCCTCAATACTACACCTGCTCTTTCTTCACGAAACAGGATCAAACAACCCAACAGGACTGGCCTCCAACACAGACAAAATCCCCTTCCACCCGTACTACTCGTACAAGGACCTCCTAGGAGCAACACTATTCATCATGGTGCTATTATCCCTAGCCCTATTTTCACCAAACTTACTCGGCGACCCAGAAAACTTTACCCCGGCAAACCCCCTAGTCACCCCACCCCACATTAAACCAGAGTGGTACTTCCTATTTGCATACGCCATCCTCCGATCAATTCCAAATAAACTGGGAGGAGTCCTAGCCCTCCTGTTATCCATCCTTATTCTAATACTAGTCCCAATACTCCACACATCAAAACAACGAGGAAACGCATTTCGCCCCCTTTCACAAGCCTTGTTCTGAGCCCTAGTATCAAACATCATTATCTTAACATGGATCGGCGGCCAACCAGTAGAAGACCCCTTCATTATTATTGGACAAATTGCATCAACCACATACTTCATCATCTTCCTAGTCCTTATACCAGCAGTAGCAAAAATAGAAAACCACCTAATAAAATGATAANNNNNNNNNNNNNNNNNNNNNNNNNNNNNNNNNNNNNNNNNNNNNNNNNNNNNNNNNNNNNNNNNNNNNNNNNNNNNNNNNNNNNNNNNNNNNNNNNNNNNNNNNNNNNNNNNNNNNNNNNNNNNNNNNNNNNNNNNNNNNNNNNNNNNNNNNNNNNNNNNNNNNNNNNNNNNNNNNNNNNNNNNNNNNNNNNNNNNNNNNNNNNNNNNNNNNNNNNNNNNNNNNNNNNNNNNNNNNNNNNNNNNNNNNNNNNNNNNNNNNNNNNNNNNNNNNNNNNNNNNNNNNNNNNNNNNNNNNNNNNNNNNNNNNNNNNNNNNNNNNNNNNNNNNNNNNNNNNNNNNNNNNNNNNNNNNNNNNNNNNNNNNNNNNNNNNNNNNNNNNNNNNNNNNNNNNNNNNNNNNNNNNNNNNNNNNNNNNNNNNNNNNNNNNNNNNNNNNNNNNNNNNNNNNNNNNNNNNNNNNNNNNNNNNNNNNNNNNNNNNNNNNNNNNNNNNNNNNNNNNNNNNNNNNNNNNNNNNNNNNNNNNNNNNNNNNNNNNNNNNNNNNNNNNNNNNNNNNNNNNNNNNNNNNNNNNNNNNNNNNNNNNNNNNNNNNNNNNNNNNNNNNNNNNNNNNNNNNNNNNNNNNNNNNNNNNNNNNNNNNNNNNNNNNNNNNNNNNNNNNNNNNNNNNNNNNNNNNNNNNNNNNNNNNNNNNNNNNNNNNNNNNNNNNNNNNNNNNNNNNNNNNNNNNNNNNNNNNNNNNNNNNNNNNNNNNNNNNNNNNNNNNNNNNNNNNNNNNNNNNNNNNNNNNNNNNNNNNNNNNNNNNNNNNNNNNNNNNNNNNNNNNNNNNNNNNNNNNNNNNNNNNNNNNNNNNNNNNNNNNNNNNNNNNNNNNNNNNNNNNNNNNNNNNNNNNNNNNNNNNNNNNNNNNNNNNNNNNNNNNNNNNNNNNNNNNNNNNNNNNNNNNNNNNNNNNNNNNNNNNNNNNNNNNNNNNNN----------------------------------------ACTTGGCGGATACGGAATCATCCGTATTACTCCAATTCTTAACCCACTAACCACAAACATGTACTACCCATTCATTGTCCTAGCCACATGAGGAATTATTATAACAAGCACCATCTGCCTACGACAAACGGACCTAAAATCCCTAATCGCTTACTCATCAGTAAGCCACATGGGATTAGTAGTCGCTGCCACAATAATTCAAACACAGTGAAGCCTCACAGGCGCAATCGTACTAATAGTTGCCCATGGGCTCACCTCCTCAATACTATTCTGCTTAGCGAACACAAGCTATGAGCGAACACACAGCCGAACACTCCTCCTGGCACGAGGGCTTCAACTAATTCTTCCACTAATAACCTCCTGATGACTACTAGCAAACCTAATAAACATGGCCCTGCCACCAACAA-TCAACATCACAGGAGAACTTTTAATCATAACCTCAACATTTAACTGATCTTACCTCACACTAGTAATAACAGGCCTGGGAACCCTATTAACTGCATCATACTCACTACATATATTCCTAATAACACAACGAGGCAAGCTACCAACACACCTAGCCCAAACAGACCCAACACACACACGAGAACACCTACTAATGGCCCTACATACCCTGCCTATACTACTC-CTGATACTTAAGCCACAATTAATTATAGGCCCGTTCTCCTGTCAA--------------------------------------------------------------------------------------------------------------------------------------------------------------------------------
GEMMW1035 ---------------GTTTTGGTCCTAAACTT-GCCCTTGGTTTTTTATCAAAATTATACAT-GCAAGCCTCCACACACCAG-TGAGAATGCCCACAC---A-CCCCTA-AACAGCAAACC-GGAGCAGGCATCAGGATTCAACAA-TACT---TTTAGCCTAGGACGCCTTGCA-CACGCCACA-CCCACACGGGCTTT-CAGCAGTAATTAACATTAAA-AAATGAGCG------AAAGCTCGACTTAGTTATGGTCAA-T-A-TGGTCGGTAAATTTCGTGCCAGCCACCGCGGTTATACGAAAGACCAAAAACAA-GGA-CC-CACGGCGTAAAGCGTGACT--AAAGA-A-CTAAATAAC--CTA--GAGG-AGAACAGCTGCCAAGTCGTAAAACACCCACGCACGCTAGAATAACAACAA----T-AAGCCCCTA-A---------AAACACTTTA-CCTCACGAAAGCTAAGAAACAAACTGGGATTAGATACCCCACTATGCTTAGCCCTAAACATAAACAGTA-A-AA-ACACAATACTGTTCGCCAGAGAATTACGAACGAAAAGTTTAAAACTCCAAGGACTTGGCGGTGCTTCAAACCAACCTAGAGGAGCCTGTCCTATAATCGATACCCCGCGTTTCACCTTACCCCTCCTTGCC-AAA-CAGCCTATATACCGCCGTCGTCAGCTTACCTTATGAAAGAA-ACAAAGTAAGCAAAAAAG-TT-AATAACTAACACGTCAGGTCAAGGTGTAGCACACG-GAGCGGCAGAGATGGGCTACATTTTCTCA--AAGAGAAAACACAAATGG-TAGACTGAAACA-CACAC-CTGAAGGCGGATTTAGCAGTAAA-A--T-AGACAA-GAACAACTA-TTTT-AAACCTGCTCTGAA-GCGCGCACACACCGCCCGTCACCCTCATCA-CAC-GTTACACAACAC--------------------------NNNNNNNNNNNNNNNNNNNNNNNNNNNNNNNNNNNNNNNNNNNNNNNNNNNNNNNNNNNNNNNNNNNNNNNNNNNNNNNNNNNNNNNNNNNNNNNNNNNNNNNNNNNNNNNNNNNNNNNNNNNNNNNNNNNNNNNNNNNNNNNNNNNNNNNNNNNNNNNNNNNNNNNNNNNNNNNNNNNNNNNNNNNNNNNNNNNNNNNNNNNNNNNNNNNNNNNNNNNNNNNNNNNNNNNNNNNNNNNNNNNNNNNNNNNNNNNNNNNNNNNNNNNNNNNNNNNNNNNNNNNNNNNNNNNNNNNNNNNNNNNNNNNNNNNNNNNNNNNNNNNNNNNNNNNNNNNNNNNNNNNNNNNNNNNNNNNNNNNNNNNNNNNNNNNNNNNNNNNNNNNNNNNNNNNNNNNNNNNNNNNNNNNNNNNNNNNNNNNNNNNNNNNNNNNNNNNNNNNNNNNNNNNNNNNNNNNNNNNNNNNNNNNNNNNNNNNNNNNNNNNNNNNNNNNNNNNNNNNNNNNNNNNNNNNNNNNNNNNNNNNNNNNNNNNNNNNNNNNNNNNNNNNNNNNNNNNN--------CCATGAAATGATTGAATCTGGGGTCATTAACCTCAAGGATACCACATCT-AAGGTAAGCCCCT----C-TGTCAAGTTTCCTAAATGGA-----AAACGATAGGA--TGTGT--GGT-----ATCGGT--TGCCT------TAGTC--TCCT-ATT--TTGAAGGC----T----------GGAG-TATT------GTAACT-----------------------------------------------TAT----------CCTAGAATTTGGTGGTCC--------TCC-----TAACTC--CAG-TTTTGCT--CTCTAGTTGCCAATATTTAGCCTGTTAATTTAGCTTTGTATT-------TTAGG----CCAGTA----------------------------TTTCTG------ATC-------------------GCCCAATTTGCTGAC-TTTTGCCTTCTATGGA---------TAT-----TATA-----TTCCCTGTG-------GGATATTG----GCTCTATGAGGATGCAAATGAG-----GAATGG----AGAGGCTGTGTTTCCTT-TTGAAACTTGGTGGAAATGTAGATGAATTGTGGG-AAATGAC-----TAGCTTTAGCCAGTC-TTCATGCA-----TAAT----CC-----T--AGGTC-----TAATGAAGCTGGAAACTTGT-AATTGCAAAA-TCAATGTGCAGGA--C-----AAGACCATACTTT-----TCA--AAG-TCTTATCTAGGTCTTCTTATCC-----------C---------------ATGACACACAACCTACGAAAAACCCACCCAATCCTAAAAATTGTCAACAGCTCATTCATTGACCTCCCGTCTCCATCAAACATCTCAGCCTGGTGGAACTTTGGGTCACTACTAGGTCTTTGCCTGATTGTTCAAGTACTAACAGGACTATTCTTAGCAATACACTACACAGCAGATATTTCATCAGCATTTTCATCAGTCGCACACATCTGCCGTGACGTCCAATACGGATGATTAATCCGAAACCTACATGCAAACGGGGCCTCTATGTTCTTCATCTGTCTTTACCTCCACATCGGGCGTGGACTATACTACGGCTCCTACATGTACAAAGAAACATGAAACATCGGGGTCGTACTACTTCTTCTCGTGATAGCAACCGCCTTCGTGGGTTATGTACTGCCATGAGGACAAATATCCTTCTGAGGTGCCACAGTAATCACAAACCTACTATCAGCAATCCCATACATCGGCACAAGCCTTGTTGAATGAATCTGAGGCGGATTCTCAGTAGACAACGCAACCTTAACCCGCTTCTTTACTTTTCACTTCCTACTTCCATTCGCCATCATAGGAGCCTCAATGCTTCACTTACTGTTTCTGCATGAAACAGGGTCCAACAACCCAACAGGATTAACCTCAAACACAGACAAGATTCCATTTCACCCGTACTACTCATACAAAGACCTCCTTGGAGCCACACTATTCATAATACTCCTCTTATCCCTGGCCCTGTTCTCACCAAACCTTCTAGGCGACCCAGAAAACTTTACCCCTGCAAACCCCCTCGTCACACCACCACACATCAAACCAGAATGGTACTTCCTATTTGCATATGCCATTCTTCGCTCGATCCCAAACAAGCTAGGTGGAGTCCTAGCCCTTCTATTTTCAATCCTCATTCTAATGCTAATCCCAATACTCCACACCTCAAAGCAACGAGGAAATGCATTCCGGCCACTCTCACAAGCCCTATTCTGAGCCCTCATCTCAAACATTATTATTCTGACATGAATTGGCGGACAACCCGTAGAAGATCCATTCATTATTATTGGCCAAATCGCATCAACCACCTACTTCATTATCTTCCTTATTCTAATGCCCGCAGTAGCAAAAACAGAAAACTTCTTAATAAAATGATAANNNNNNNNNNNNNNNNNNNNNNNNNNNNNNNNNNNNNNNNNNNNNNNNNNNNNNNNNNNNNNNNNNNNNNNNNNNNNNNNNNNNNNNNNNNNNNNNNNNNNNNNNNNNNNNNNNNNNNNNNNNNNNNNNNNNNNNNNNNNNNNNNNNNNNNNNNNNNNNNNNNNNNNNNNNNNNNNNNNNNNNNNNNNNNNNNNNNNNNNNNNNNNNNNNNNNNNNNNNNNNNNNNNNNNNNNNNNNNNNNNNNNNNNNNNNNNNNNNNNNNNNNNNNNNNNNNNNNNNNNNNNNNNNNNNNNNNNNNNNNNNNNNNNNNNNNNNNNNNNNNNNNNNNNNNNNNNNNNNNNNNNNNNNNNNNNNNNNNNNNNNNNNNNNNNNNNNNNNNNNNNNNNNNNNNNNNNNNNNNNNNNNNNNNNNNNNNNNNNNNNNNNNNNNNNNNNNNNNNNNNNNNNNNNNNNNNNNNNNNNNNNNNNNNNNNNNNNNNNNNNNNNNNNNNNNNNNNNNNNNNNNNNNNNNNNNNNNNNNNNNNNNNNNNNNNNNNNNNNNNNNNNNNNNNNNNNNNNNNNNNNNNNNNNNNNNNNNNNNNNNNNNNNNNNNNNNNNNNNNNNNNNNNNNNNNNNNNNNNNNNNNNNNNNNNNNNNNNNNNNNNNNNNNNNNNNNNNNNNNNNNNNNNNNNNNNNNNNNNNNNNNNNNNNNNNNNNNNNNNNNNNNNNNNNNNNNNNNNNNNNNNNNNNNNNNNNNNNNNNNNNNNNNNNNNNNNNNNNNNNNNNNNNNNNNNNNNNNNNNNNNNNNNNNNNNNNNNNNNNNNNNNNNNNNNNNNNNNNNNNNNNNNNNNNNNNNNNNNNNNNNNNNNNNNNNNNNNNNNNNNNNNNNNNNNNNNNNNNNNNNNNNNNNNNNNNNNNNNNNNNNNNNNNNNNNNNNNNNNNNNNNNNNNNNNNNNNNNNNNNNNNNNNNNNNNNNNNNNNNNNNNNNNNNNNNNNN----------------------------------------ACTTGGGGGCTACGGCATCATCCGAATCACCCCAATCCTAAACCCGCTCACCACAAACATATACTACCCATTTATCATTCTAGCCACATGGGGAATCATTATAACCAGCACAATTTGCTTACGGCAAACAGACCTAAAGTCATTAATCGCCTACTCATCAGTAAGCCACATGGGCTTAGTTATTGCGGCCTCCCTAATCCAAACACAATGGAGTCTAACGGGCGCCATTGTATTAATAGTTGCCCACGGCCTCACCTCTTCAATATTATTCTGCTTAGCAAACACAAACTATGAACGAACACATAGCCGAACACTTCTGCTAGCACGAGGGCTTCAACTAATTCTACCACTAATAACATCATGATGACTCCTAGCAAACCTAATAAATATAGCACTTCCACCAACAATTTAACATCACAGGAGAACTACTAATTATAACCTCAACATTTAACTGATCCAACCTAACAATCATCATGACCGGCCTTGGAACACTATTAACAGCAACATATTCACTACACATATTCCTAATAACACAGCGAGGTAAACTACCAAAACACCTAACTAAAACAGAGCCAACGCACACACGAGAACACCTACTAATAGCCCTACACACCATTCCAATAGGACTT-CTGATACTAAAACCACAACTAATCATAGGCCCATTCTCCTGTT-A--------------------------------------------------------------------------------------------------------------------------------------------------------------------------------
GRANDL036 ---------------GTTTTGGTCCTAAACTT-GCCCTT-GTTTTTTACCAAAATTATACAT-GCAAGCCTCCGCACACCAG-TGAGAATGCCCACAC---ACCCC-TA-AACAGCAAACC-GGAGCAGGCATCAGGATACAACAC-CACA---TTTAGCCAAAGACGCCTTGCA-CATGCCACA-CCCACACGGGCTTT-CAGCAGTAATTAACATTAAG-ACATGAGCG------AAAGCTCGACTTAGTTATGGTAAA-C-A-TGGTTGGTAAATTTCGTGCCAGCCACCGCGGTTATACGAAAGACCTAAAACAA-AGG-CC-TACGGCGTAAAGCGTGACT--AGAGA-A-CTAA--GACACTTA--GAGG-AGAATGGCCACCAAGTAGTAAAATACCAACGCACGCCAGAATCACAACAC------CCGCCTCTA-A---------TACCACTTTA-CCTCACGAAAGCTAAGAAACAAACTGGGATTAGATACCCCACTATGCTTAGCCCTAAACATAGACAGTA-A-TT-ACACAATACTGTTCGCCAGAGAACTACAAACGAAAAGCTTAAAACTCTAAGGACTTGGCGGTGCTTCAAATCAACCTAGAGGAGCCTGTCCTATAATCGATACCCCACGTTTCACCTTACCCCTCCTAGCC-AAA-CAGCCTATATACCGCCGTCGTCAGCTTACCTTATGAAAGAA-ACAAAGTAAGCAAAAAAG-TT-AATGACTAACACGTCAGGTCAAGGTGTAGCACACG-GAGAGGCAGAGATGGGCTACATTTTCTCA--AAGAGAAAACACAGACAG-TGAACTGAAACA-CACAC-ATGAAGGCGGATTTAGCAGTAAA-A--T-TGCCAA-GAATAGCCA-TTTT-AAACCTGCTCTGAA-GCGCGCACACACCGCCCGTCACCCTCATCA-CATGTACTACAATGAAAAATATCAC-----------------NNNNNNNNNNNNNNNNNNNNNNNNNNNNNNNNNNNNNNNNNNNNNNNNNNNNNNNNNNNNNNNNNNNNNNNNNNNNNNNNNNNNNNNNNNNNNNNNNNNNNNNNNNNNNNNNNNNNNNNNNNNNNNNNNNNNNNNNNNNNNNNNNNNNNNNNNNNNNNNNNNNNNNNNNNNNNNNNNNNNNNNNNNNNNNNNNNNNNNNNNNNNNNNNNNNNNNNNNNNNNNNNNNNNNNNNNNNNNNNNNNNNNNNNNNNNNNNNNNNNNNNNNNNNNNNNNNNNNNNNNNNNNNNNNNNNNNNNNNNNNNNNNNNNNNNNNNNNNNNNNNNNNNNNNNNNNNNNNNNNNNNNNNNNNNNNNNNNNNNNNNNNNNNNNNNNNNNNNNNNNNNNNNNNNNNNNNNNNNNNNNNNNNNNNNNNNNNNNNNNNNNNNNNNNNNNNNNNNNNNNNNNNNNNNNNNNNNNNNNNNNNNNNNNNNNNNNNNNNNNNNNNNNNNNNNNNNNNNNNNNNNNNNNNNNNNNNNNNNNNNNNNNNNNNNNNNNNNNNNNNNNNNNNNNNNNNNNN--------CCATGAAATGATTGAATCTGGGGTCATTAACCTCAAGGATACCACATCT-AAGGTAAGCCCCT----CTTGTCAAGTTTCCTAAATGGA-----AAAGGATAGGA--TGTGT--GGT-----ATCGGT--TGCCT------TAGTC--TCCT-ATT--TTGAAGGC----T----------GGAG-TATT------GTAACC-----------------------------------------------TAC----------CGTAGAATTTGGTAGTCC--------TCC-----TAACTC--CAG-TTTTGCT--CTCTAGTCACCAAT-------------ATTTAGCTTTGTATT-------TTAGG----CCAGTA----------------------------TTTCTG------ATC-------------------GCCCAATTTGCTGAC-TTTTGCCTTCTATGGAAATTATTT-TAT-----TATA-----TTCCCTGTG-------AGATACTG----GCGCTATGAGGATGCAAATGAG-----GAATGG----AGAGGCTGTGTTTCCTT-TTGAAACTTGGTGGAAATGTAGATGAATTGTGGG-AAATGAC-----TAGCTTTAGTCAGTC-TTCATGCA-----TGAT----CC-----T--AGGTC-----TAATGAAGCTGGAAACTTGT-AATTGCAAAA-TCAATGTGCAGGACTC-----AAGACCATACTTT-----TCA--AAG-TCTCATCTAGGTCGTCTTATCC-----------C---------------ATGACACACAACCTACGGAAAACCCACCCAATTCTAAAAATTGTAAACAACTCATTCATTGACCTGCCCTCCCCATCAAACATCTCTGCCTGATGGAATTTTGGGTCACTGCTAGGCCTTTGCCTCATTGTCCAAGTACTTACAGGACTATTTCTAGCAATACACTACACAGCAGACATCTCATCAGCATTCTCGTCTGTTGCTCACATTTGCCGAGACGTCCAATACGGCTGGCTGATCCGAAACCTTCATGCAAACGGGGCCTCTATGTTCTTTATCTGCCTCTACCTGCACATCGGACGGGGCCTATACTATGGCTCCTATATATTTAAAGAAACATGAAACATCGGAGTAGTCCTATTACTACTTGTTATAGCAACCGCCTTCGTTGGCTACGTCCTGCCATGAGGACAAATATCTTTCTGAGGTGCCACTGTAATCACGAACCTCCTATCAGCAATCCCATACATCGGCACAAGCCTAGTCGAATGAATTTGAGGTGGGTTTTCAGTCGACAATGCCACCCTAACCCGATTTTTCACATTCCACTTCCTCCTACCATTCGCTATCATGGGGGCCTCAATACTCCATCTATTGTTCCTTCATGAAACAGGGTCTAACAACCCAACCGGGCTGTCCTCAAACACAGACAAAATTCCATTTCACCCATACTACTCGTACAAAGACCTCTTAGGGGCAACACTGTTCCTAATAATTTTACTATCCCTAGCCCTATTTTCACCAAACCTGCTTGGCGACCCAGAAAACTTCACCCCAGCAAACCCGCTGGTCACCCCACCACACATTAAGCCAGAGTGGTACTTCCTATTTGCATACGCCATCCTTCGATCAATCCCGAACAAACTCGGAGGAGTCCTAGCTCTTCTCTTTTCAATCCTCATTCTAATGTTCGTCCCCCTACTACACACATCAAAACAACGAGGAAATGCATTCCGACCTTTCTCACAGGCCCTATTTTGAACCCTGGTATCAAATATCATCATTCTAACATGGATCGGCGGCCAGCCAGTAGAAGACCCATTTATTATCATCGGACAAATCGCATCAACTACATACTTCATTATCTTCCTAATCCTAATGCCAGCAGTAGCAAAAATAGAAAACTCCCTAATAAAATGATAANNNNNNNNNNNNNNNNNNNNNNNNNNNNNNNNNNNNNNNNNNNNNNNNNNNNNNNNNNNNNNNNNNNNNNNNNNNNNNNNNNNNNNNNNNNNNNNNNNNNNNNNNNNNNNNNNNNNNNNNNNNNNNNNNNNNNNNNNNNNNNNNNNNNNNNNNNNNNNNNNNNNNNNNNNNNNNNNNNNNNNNNNNNNNNNNNNNNNNNNNNNNNNNNNNNNNNNNNNNNNNNNNNNNNNNNNNNNNNNNNNNNNNNNNNNNNNNNNNNNNNNNNNNNNNNNNNNNNNNNNNNNNNNNNNNNNNNNNNNNNNNNNNNNNNNNNNNNNNNNNNNNNNNNNNNNNNNNNNNNNNNNNNNNNNNNNNNNNNNNNNNNNNNNNNNNNNNNNNNNNNNNNNNNNNNNNNNNNNNNNNNNNNNNNNNNNNNNNNNNNNNNNNNNNNNNNNNNNNNNNNNNNNNNNNNNNNNNNNNNNNNNNNNNNNNNNNNNNNNNNNNNNNNNNNNNNNNNNNNNNNNNNNNNNNNNNNNNNNNNNNNNNNNNNNNNNNNNNNNNNNNNNNNNNNNNNNNNNNNNNNNNNNNNNNNNNNNNNNNNNNNNNNNNNNNNNNNNNNNNNNNNNNNNNNNNNNNNNNNNNNNNNNNNNNNNNNNNNNNNNNNNNNNNNNNNNNNNNNNNNNNNNNNNNNNNNNNNNNNNNNNNNNNNNNNNNNNNNNNNNNNNNNNNNNNNNNNNNNNNNNNNNNNNNNNNNNNNNNNNNNNNNNNNNNNNNNNNNNNNNNNNNNNNNNNNNNNNNNNNNNNNNNNNNNNNNNNNNNNNNNNNNNNNNNNNNNNNNNNNNNNNNNNNNNNNNNNNNNNNNNNNNNNNNNNNNNNNNNNNNNNNNNNNNNNNNNNNNNNNNNNNNNNNNNNNNNNNNNNNNNNNNNNNNNNNNNNNNNNNNNNNNNNNNNNNNNNNNNNNNNNNNNNNNNNNNNNNNNNNNNNNNNNNNNNNNNN----------------------------------------ACTCGGCGGATACGGAATTATCCGAATCACCCCAATTCTTAACCCGCTAACCACAAACATATACTACCCATTTATTATCCTAGCAACATGAGGAATCATTATAACAAGCACCATCTGTCTACGACAAACAGACCTAAAATCACTAATCGCCTACTCATCAGTAAGCCACATGGGCCTTGTAGTAGCTGCCACAATAATCCAAACACAATGAAGCCTCACAGGCGCAATCGTACTAATAATCGCCCACGGGCTCACCTCTTCAATACTATTCTGCTTAGCAAACACAAACTATGAACGAACACACAGCCGAACACTCCTTTTGGCACGAGGGCTTCAACTCATCCTTCCACTAATAACATCCTGATGGCTTCTAGCAAACCTAATAAACATGGCCCTCCCACCTACAA-TTAACATCACGGGAGAACTACTAATCATAACCTCAACATTCAACTGATCATATCCAACACTAATCATAACAGGCCTGGGGACCCTATTAACAGCATCATACTCACTACACATGTTCCTAATAACACAACGAGGCAAATTGCCAACACACCTAGCCCAAATAGACCCGACACACACACGAGAACACCTACTAATGGCCCTTCACACCATTCCTATACTTCTA-CTAATGCTAAAACCACAACTTATCATGGGTCCCTTCTCCTGTTAA--------------------------------------------------------------------------------------------------------------------------------------------------------------------------------
GREEDL037 ---------------GTTTTGGTCCTAAACTT-GCCCTTG-TTTTTTACCAAAATTATACAT-GCAAGCCTCCACACACCAG-TGAGAATGCCCATAT---A-CCCCTA-AACAGCAAACC-GGAGCAGGCATCAGGATACAACAC-TATT---TTTAGCCAAGGACGCCTTGCA-CATGCCACA-CCCACACGGGCCTT-CAGCAGTAATTAACATTAAG-ACATGAGCG------AAAGCTCGACTTAGTTATGGTAAA-T-A-TGGTCGGTAAATTTCGTGCCAGCCACCGCGGTTATACGAAAGACCAAAAACAA-CGG-CC-CACGGCGTAAAGAGTGACT--AGAGA-A-CAAATCACAT-TTA--GAGG-AGAATGGCCGCCAAGTAGTAAAACACCCATGCACGCCAGAACCACAACAG------CTGCCTCTA-A---------TACTACTTTA-CCTCACGAAAGCTAAGACACAAACTGGGATTAGATACCCCACTATGCTTAGCCCTAAACATAGACAGTA-A-AA-ACACAAAACTGTTCGCCAGAGAACTACAAACGAAAAGCTTAAAACTCTAAGGACTTGGCGGTGCTTCAAACCAACCTAGAGGAGCCTGTCCTATAATCGATACCCCACGTTTCACCTTACCTCTTCTAGCC-AAA-CAGCCTATATACCGCCGTCGTCAGCCTACCTTATGAAAGAA-GAAAAGTAGGCACAAGAG-TC-TATAACTAACACGTCAGGTCAAGGTGTAGCACACG-GAGAGGCAGAGATGGGCTACATTTTCACG--AAGCGAAAATACAAATGG-TGAATTGAAACA-CACAC-CTGAAGGCGGATTTAGCAGTAAA-A--T-AACCAA-GAATGGTTA-TTTT-AAACCTGCTCTGAA-GCGCGCACACACCGCCCGTCACCCTCATCA-CAT---GTCTCATAATACAAAATAT-----------------NNNNNNNNNNNNNNNNNNNNNNNNNNNNNNNNNNNNNNNNNNNNNNNNNNNNNNNNNNNNNNNNNNNNNNNNNNNNNNNNNNNNNNNNNNNNNNNNNNNNNNNNNNNNNNNNNNNNNNNNNNNNNNNNNNNNNNNNNNNNNNNNNNNNNNNNNNNNNNNNNNNNNNNNNNNNNNNNNNNNNNNNNNNNNNNNNNNNNNNNNNNNNNNNNNNNNNNNNNNNNNNNNNNNNNNNNNNNNNNNNNNNNNNNNNNNNNNNNNNNNNNNNNNNNNNNNNNNNNNNNNNNNNNNNNNNNNNNNNNNNNNNNNNNNNNNNNNNNNNNNNNNNNNNNNNNNNNNNNNNNNNNNNNNNNNNNNNNNNNNNNNNNNNNNNNNNNNNNNNNNNNNNNNNNNNNNNNNNNNNNNNNNNNNNNNNNNNNNNNNNNNNNNNNNNNNNNNNNNNNNNNNNNNNNNNNNNNNNNNNNNNNNNNNNNNNNNNNNNNNNNNNNNNNNNNNNNNNNNNNNNNNNNNNNNNNNNNNNNNNNNNNNNNNNNNNNNNNNNNNNNNNNNNNNNNNNNNN--------CCATGAAATGATTGAATCTGGGGTCATTAACCTCAAGGATACCACATCT-AAGGTAAGCCCCT----CTTGTCAAGTTTCCTAAATGGA-----AAAGGATAGGA--TGTGT--GGT-----ATCGGT--TGCCT------TAGTC--TCCT-ATT--TTGAAGGC----T----------GGAG-TATT------GTAACT-----------------------------------------------TAC----------CCTAGAATTTGGTAGTCC--------TCC-----TAACTC--CAGATTTTGCT--CTTTAGTCACCAAT-------------ATTTAGCTTTGTATT-------TTAGG----CCAGTA----------------------------TTTCTG------ATC-------------------GCCCAATTTGCTGAC-TTTTGCCTTCTATGGAAATTATTT-TAT-----TATA-----TTCCCTGTG-------GGATACTG----GCTCTATGAGGATGCAAATGAG-----GAATGG----CGAGGCTGGGTTTCCTT-TTGAAACTTGGTGGAAATGTAGATGAATTGTGGG-AAATGAC-----TAGCTTTAGTCAGTC-TTCATGCA-----CGAT----CC-----T--AGGTC-----TAATGAAGCTGGAAACTTGT-AATTGCAAAA-TCAATGTGCAGGACGC-----AAGACCATACTTT-----TCA--AAGCTCTCATCTAGGTCTTCTTATCC-----------C---------------ATGACACACAACCTACGAAAAACCCACCCAGTCCTAAAAATCGTAAACAGCTCATTCATCGACCTACCCTCCCCATCAAACATCTCTGCCTGATGAAATTTCGGATCACTACTAGGCCTTTGTCTGATCGTCCAAGTCCTTACTGGGTTATTCCTAGCTATACACTACACAGCAGACATTTCATCAGCATTCTCATCTGTTGCCCACATTTGCCGAGATGTACAATACGGCTGACTGATCCGCAACCTTCACGCAAACGGAGCCTCCATATTTTTTATTTGCCTTTATCTTCACATCGGACGGGGCCTATACTACGGCTCCTACATATTTAAAGAGACATGAAACATTGGGGTAATCCTACTACTCCTTGTAATAGCAACCGCCTTCGTAGGCTACGTACTACCATGAGGACAAATATCCTTCTGAGGTGCCACCGTAATTACAAACCTCCTCTCAGCAATTCCATACATCGGATCAAACCTTGTTGAATGGATCTGAGGCGGGTTCTCAGTTGACAACGCCACCCTAACCCGATTTTTCACATTTCACTTCCTCCTACCATTTGCTATTATAGGGGCCTCAATACTTCACCTACTCTTTCTTCACGAAACAGGATCAAACAACCCAACCGGATTAGCCTCAAACACGGACAAAATCCCATTTCACCCATACTACTCATATAAAGACCTCTTAGGAGCAACCCTATTCCTCATAATACTGCTATCCCTAGCCCTATTCTCACCAAACCTACTTGGCGACCCAGAAAACTTCACCCCAGCAAACCCCCTAGTCACCCCACCACACATTAAGCCAGAATGATACTTCCTATTTGCATACGCCATCCTCCGATCAATCCCAAATAAATTAGGGGGTGTCTTAGCCCTCCTATTCTCAATTCTTATTCTCATATTAGTCCCCATGCTTCACACATCAAAACAACGAGGAAACGCATTCCGGCCCCTCTCACAAGCCCTCTTCTGAGCCCTCGTATCAAACATTATTATTTTGACATGAATTGGGGGCCAACCAGTGGAAGACCCATTTATTATTATTGGCCAAATTGCATCAACCACATACTTCATCATCTTCCTGATTCTAATGCCAGCAGTAGCAAAAATAGAAAACACCCTAATAAAATGATAANNNNNNNNNNNNNNNNNNNNNNNNNNNNNNNNNNNNNNNNNNNNNNNNNNNNNNNNNNNNNNNNNNNNNNNNNNNNNNNNNNNNNNNNNNNNNNNNNNNNNNNNNNNNNNNNNNNNNNNNNNNNNNNNNNNNNNNNNNNNNNNNNNNNNNNNNNNNNNNNNNNNNNNNNNNNNNNNNNNNNNNNNNNNNNNNNNNNNNNNNNNNNNNNNNNNNNNNNNNNNNNNNNNNNNNNNNNNNNNNNNNNNNNNNNNNNNNNNNNNNNNNNNNNNNNNNNNNNNNNNNNNNNNNNNNNNNNNNNNNNNNNNNNNNNNNNNNNNNNNNNNNNNNNNNNNNNNNNNNNNNNNNNNNNNNNNNNNNNNNNNNNNNNNNNNNNNNNNNNNNNNNNNNNNNNNNNNNNNNNNNNNNNNNNNNNNNNNNNNNNNNNNNNNNNNNNNNNNNNNNNNNNNNNNNNNNNNNNNNNNNNNNNNNNNNNNNNNNNNNNNNNNNNNNNNNNNNNNNNNNNNNNNNNNNNNNNNNNNNNNNNNNNNNNNNNNNNNNNNNNNNNNNNNNNNNNNNNNNNNNNNNNNNNNNNNNNNNNNNNNNNNNNNNNNNNNNNNNNNNNNNNNNNNNNNNNNNNNNNNNNNNNNNNNNNNNNNNNNNNNNNNNNNNNNNNNNNNNNNNNNNNNNNNNNNNNNNNNNNNNNNNNNNNNNNNNNNNNNNNNNNNNNNNNNNNNNNNNNNNNNNNNNNNNNNNNNNNNNNNNNNNNNNNNNNNNNNNNNNNNNNNNNNNNNNNNNNNNNNNNNNNNNNNNNNNNNNNNNNNNNNNNNNNNNNNNNNNNNNNNNNNNNNNNNNNNNNNNNNNNNNNNNNNNNNNNNNNNNNNNNNNNNNNNNNNNNNNNNNNNNNNNNNNNNNNNNNNNNNNNNNNNNNNNNNNNNNNNNNNNNNNNNNNNNNNNNNNNNNNNNNNNNNNNNNNNNNNNNNNNNNNNNNNNNNNNNN----------------------------------------ACTTGGTGGATACGGAATCATCCGAATCACCCCAATTCTTAACCCACTAACTACAAACATATACTACCCATTTATTATTCTAGCCACATGAGGAATCATTATAACAAGCACCATCTGCCTACGACAAACAGACCTAAAATCACTAATCGCTTACTCATCTGTCAGCCACATGGGCCTAGTTGTAGCCGCCACAATGATTCAAACACAATGAAGCCTTACGGGCGCAATCGTATTAATAATTGCCCACGGACTCACCTCTTCAATACTTTTCTGCCTAGCAAACACAAATTACGAACGAACGCACAGCCGAACACTCCTACTAGCACGAGGACTTCAACTTATCCTCCCACTAATAACTTCATGATGACTCCTGGCAAACCTAATAAACATAGCCCTCCCACCAACAA-TCAACATCACAGGAGAGCTACTAATCATGACCTCAACATTTAATTGATCCTACTTAACATTAATCATAACAGGCCTTGGAACCCTATTAACAGCATCATACTCCTTACACATATTCCTAATAACACAGCGCGGAAAACTACCAACACACCTAACCCAAATAGACCCAACACATACACGAGAACACCTTCTAATGGCCCTACATACCATGCCAATACTACTC-CTAATGCTAAAACCACAACTAATCATAGGCCCATTCTCCTGTTAA--------------------------------------------------------------------------------------------------------------------------------------------------------------------------------
HANLW1038 ---------------GTTTTGGTCCTAAACTT-GCCCTTGGTTTTTTACCAAAATTATACAT-GCAAGCCTCCACACACCAG-TGAGAATGCCCACAA---ACCCC-TA-AACAGCAAACC-GGAGCAGGCATCAGGATACAACAC-CACA---TTTAGCCAAAGACGCCTTGCA-CAGGCCACA-CCCACACGGGCTAT-CAGCAGTAATTAACATTAAG-ACATGAGCG------AAAGCTCGACTTAGTTATGGTAAA-T-A-TGGTCGGTAAATTTCGTGCCAGCCACCGCGGTTATACGAAAGACCTAAAACAA-AGA-CC-CACGGCGTAAAGCGTGACT--AGAGA-A-CCCA--AACACTTA--GAGA-AGAATGGCCGCCAAGTAGTAAAACACCCACGCACGCCAGAATCACAACAA------CAGCCTCTA-A---------TGCCACTTTA-CCTCACGAAAGCTAAGAAACAAACTGGGATTAGATACCCCACTATGCTTAGCCCTAAACATAGACAGTA-A-AC-ACACAATACTGTTCGCCAGAGAACTACAAACGAAAAGCTTAAAACTCTAAGGACTTGGCGGTGCTTCAAACCAACCTAGAGGAGCCTGTCCTATAATCGATACTCCACGTTCAACCTTACCTCTCCTAGCC-AAA-CAGCCTATATACCGCCGTCGTAAGCCTACCTTATGAAAGAA-ATAAAGTAAGCAAAAAAG-TC-AATGACTAACACGTCAGGTCAAGGTGTAGCACACG-GAGGGGCAGAGATGGGCTACATTTTCTCA--AAGAGAAAACACGGACAG-TGAACTGAAACA-CACAC-CTGAAGGCGGATTTAGCAGTAAA-A--T-TGCCAA-GAATAGCTA-TTTT-AAACCTGCTCTGAA-GCGCGCACACACCGCCCGTCACCCTCATCA-CATGTATCACAA----------CAC-----------------NNNNNNNNNNNNNNNNNNNNNNNNNNNNNNNNNNNNNNNNNNNNNNNNNNNNNNNNNNNNNNNNNNNNNNNNNNNNNNNNNNNNNNNNNNNNNNNNNNNNNNNNNNNNNNNNNNNNNNNNNNNNNNNNNNNNNNNNNNNNNNNNNNNNNNNNNNNNNNNNNNNNNNNNNNNNNNNNNNNNNNNNNNNNNNNNNNNNNNNNNNNNNNNNNNNNNNNNNNNNNNNNNNNNNNNNNNNNNNNNNNNNNNNNNNNNNNNNNNNNNNNNNNNNNNNNNNNNNNNNNNNNNNNNNNNNNNNNNNNNNNNNNNNNNNNNNNNNNNNNNNNNNNNNNNNNNNNNNNNNNNNNNNNNNNNNNNNNNNNNNNNNNNNNNNNNNNNNNNNNNNNNNNNNNNNNNNNNNNNNNNNNNNNNNNNNNNNNNNNNNNNNNNNNNNNNNNNNNNNNNNNNNNNNNNNNNNNNNNNNNNNNNNNNNNNNNNNNNNNNNNNNNNNNNNNNNNNNNNNNNNNNNNNNNNNNNNNNNNNNNNNNNNNNNNNNNNNNNNNNNNNNNNNNNNNNNNNN--------CCATGAAATGATTGAATCTGGGGTCATTAACCTCAAGGATACCACATCT-AAGGTAAGCCCCT----CTTGTCAAGTTTCCTAAATGGA-----AAAGGATAGAA--CATGT--GGT-----ATTGGT--TGCCT------TAGTC--TCCT-ATT--TTGAAGGC----T----------GGAG-TATT------GTAACT-----------------------------------------------TAC----------CCTAGAATTT----GTCC--------TCC-----TAACTC--CAG-TTTTGCT--CTCTAGTCACCAAT-------------ATTTAGCTTTTTATT-------TTAGG----CCAGTA----------------------------TTTCTG------ATC-------------------GCCCAATTTGCTGAC-TTTTGCCTTCTATGGAAATTATTT-TAT-----TATA-----TTCCCTGAA-------AGATACTG----GCTCTATGAGGATACAAATGAG-----GAATGG----AGAGGCTGTGTTTCCTT-TTGAAACTTGGTGGAAATGTAGATGAATTGTGGG-AAATGAC-----TAGCTTTAGTCAGTG-TTCATGCA-----TGAT----CC-----T--AGGTC-----TAATGAAGCTGGGAACTTGT-AATTGCAAAA-TCAGTGTGCAGGACTC-----AAGACCATACTTT-----TCA--AAG-TCTCATCTAGGTCTTCTTATCTCTCAGGTCGCGCTAG------------ATGACACACAACCTACGAAAAACCCACCCAATTCTAAAAATCGTAAACAACTCATTCATTGACCTACCCTCCCCATCAAACATCTCTGCTTGATGAAATTTCGGATCACTACTGGGCCTCTGCCTAATCGCACAAGTACTAACAGGACTGTTCCTAGCAATACACTACACAGCAGACATTTCATCAGCATTCTCATCAGTTGCTCACATTTGCCGAGACGTCCAATACGGCTGACTAATCCGAAACCTTCATGCAAACGGGGCCTCCATATTCTTCATCTGTCTCTATCTTCACATTGGACGAGGCCTATACTATGGTTCCTACATATTTAAAGAGACATGAAACATCGGAGTTGTCCTACTACTACTTGTCATAGCAACTGCCTTCGTGGGCTACGTCCTACCATGAGGACAAATATCTTTCTGAGGCGCCACCGTAATCACAAATCTCCTATCAGCAATCCCATATGTCGGAACAAACCTAGTTGAATGAATCTGAGGCGGATTTTCAGTTGACAACGCCACCCTAACCCGATTTTTTACATTCCACTTCCTCTTACCCTTCGCCATTATAGGAGCCTCAATACTACACCTCTTATTCCTCCACGAAACAGGGTCCAACAATCCAACCGGGTTGGCCTCGAACACAGACAAAATTCCATTTCACCCATACTTCTCATACAAAGACCTCTTAGGTGCAACATTATTCCTTATAGTCCTTCTATCTTTAGCCCTATTTTCACCAAACCTGCTTGGCGACCCAGAAAACTTCACCCCAGCAAACCCACTAGTCACCCCACCACACATCAAACCAGAGTGGTACTTCCTATTTGCATACGCAATCCTCCGATCAATCCCAAACAAGCTTGGAGGTGTTCTAGCCCTCCTATTCTCAATTCTTATCCTCATACTCGTTCCACTACTACACACATCAAAACAACGCGGGAACGCATTCCGACCCCTTTCACAAGCCCTATTCTGAACCCTAGTATCCAACATTATTATCCTGACATGAATTGGGGGCCAACCAGTAGAAGACCCATTTATTATCATCGGCCAAATCGCGTCTACCACATACTTCATTATTTTCCTAATTCTAATGCCAGCAGTAGCAAAAATAGAAAACTCCCTAATAAAATGATAANNNNNNNNNNNNNNNNNNNNNNNNNNNNNNNNNNNNNNNNNNNNNNNNNNNNNNNNNNNNNNNNNNNNNNNNNNNNNNNNNNNNNNNNNNNNNNNNNNNNNNNNNNNNNNNNNNNNNNNNNNNNNNNNNNNNNNNNNNNNNNNNNNNNNNNNNNNNNNNNNNNNNNNNNNNNNNNNNNNNNNNNNNNNNNNNNNNNNNNNNNNNNNNNNNNNNNNNNNNNNNNNNNNNNNNNNNNNNNNNNNNNNNNNNNNNNNNNNNNNNNNNNNNNNNNNNNNNNNNNNNNNNNNNNNNNNNNNNNNNNNNNNNNNNNNNNNNNNNNNNNNNNNNNNNNNNNNNNNNNNNNNNNNNNNNNNNNNNNNNNNNNNNNNNNNNNNNNNNNNNNNNNNNNNNNNNNNNNNNNNNNNNNNNNNNNNNNNNNNNNNNNNNNNNNNNNNNNNNNNNNNNNNNNNNNNNNNNNNNNNNNNNNNNNNNNNNNNNNNNNNNNNNNNNNNNNNNNNNNNNNNNNNNNNNNNNNNNNNNNNNNNNNNNNNNNNNNNNNNNNNNNNNNNNNNNNNNNNNNNNNNNNNNNNNNNNNNNNNNNNNNNNNNNNNNNNNNNNNNNNNNNNNNNNNNNNNNNNNNNNNNNNNNNNNNNNNNNNNNNNNNNNNNNNNNNNNNNNNNNNNNNNNNNNNNNNNNNNNNNNNNNNNNNNNNNNNNNNNNNNNNNNNNNNNNNNNNNNNNNNNNNNNNNNNNNNNNNNNNNNNNNNNNNNNNNNNNNNNNNNNNNNNNNNNNNNNNNNNNNNNNNNNNNNNNNNNNNNNNNNNNNNNNNNNNNNNNNNNNNNNNNNNNNNNNNNNNNNNNNNNNNNNNNNNNNNNNNNNNNNNNNNNNNNNNNNNNNNNNNNNNNNNNNNNNNNNNNNNNNNNNNNNNNNNNNNNNNNNNNNNNNNNNNNNNNNNNNNNNNNNNNNNNNNNNNNNNNNNNNNNNNNNNNNNNNNNN----------------------------------------ACTAGGCGGATACGGAATCATCCGAATCACCCCAATTCTTAACCCACTGACCACAAACATATACTACCCATTTATCATCTTAGCCACATGGGGAATCATCATAACAAGCACCATCTGCCTACGACAAACAGACTTAAAGTCACTAATCGCCTACTCATCAGTAAGCCACATGGGCTTAGTCGTGGCTGCCGCAATGATCCAAACACAATGAAGCCTCACAGGTGCAATTGTACTTATAATCGCCCACGGACTCACTTCTTCAATACTCTTTTGCTTAGCAAACACAAGCTACGAACGAACACACAGCCGAACACTCCTCCTGGCACGCGGACTTCAAATCATTCTTCCACTAATAACATCCTGATGACTCCTAGCAAACCTAATAAACATAGCGCTCCCCCCCACAA-TCAACATCATAGGAGAACTTCTAATCATAACATCAACATTCAACTGATCCTACCCTACTCTAATCATAACAGGCCTAGGAACCCTATTAACAGCATCATACTCACTGCACATATTCTTAATAACACAACGCGGAAAACTACCAACACATCTAGCCCAAGTAGACCCAACACACACACGAGAACACCTACTAATGGCCCTTCACACCATACCAATACTACTA-CTTATATTAAAACCACAACTGATCATAGGCCCCTTCTCTTGTTAA--------------------------------------------------------------------------------------------------------------------------------------------------------------------------------
HEBEA7039 ---------------GTTTTGGTCCTAAACTT-GCCCTTG-TTTTTTACCAAAATTATACATGGCAAGCCTCCACACACCAG-TGAGAATGCCCATAT---A-CCCCTA-AACAGCAAACC-GGAGCAGGCATCAGGATACAACAC-CACA----TTAGCCCAGGACGCCTTGCA-CATGCCACA-CCCACACGGGCTTT-CAGCAGTAATTAACATTAAG-ACATAAGCG------AAAGCTTGACTTAGTTATGGTAAA-C-A-TGGTCGGTAAATTTCGTGCCAGCCACCGCGGTTATACGAAAGACCAAAAACAA-CGG-CT-CACGGCGTAAAGCGTGACT--AAAGA-A-CCA-CACACC-TTA--GAGG-AAAATGGCTGCCAAGTAGTAAAACACCCACGCACACCAGAATAACAACAA------CCACCTCTA-A---------TCCAACTTTA-CCTCACGAAAGCTAAGAGACAAACTGGGATTAGATACCCCACTATGCTTAGCCCTAAACATAGACAGTA-A-AA-ACACAATACTGTTCGCCAGAGAACTACAAACGAAAAGTTTAAAACTCTAAGGACTTGGCGGTGCTTCAAACCAACCTAGAGGAGCCTGTCCTATAATCGATACCCCACGTTTCACCTTACCTCTCCTAGCC-AAA-CAGCCTATATACCGCCGTCGTCAGCCTACCTTATGAAAGAA-ACAAAGTAGGCAAAAAAG-TT-TGCAACTAACACGTCAGGTCAAGGTGTAGCACACG-GAGAGGCAGAGATGGGCTACATTTTCTCG--AAGCGAAAATACAAATGG-TGGACTGAAACA-CACAC-CTGAAGGCGGATTTAGCAGTAAA-A--T-AACCAA-GAATAGTTA-TTTT-AAACCTGCTCTGAA-GCGCGCACACACCGCCCGTCACCCTCATCA-CAT---GTCTAAC-------AA--------------------NNNNNNNNNNNNNNNNNNNNNNNNNNNNNNNNNNNNNNNNNNNNNNNNNNNNNNNNNNNNNNNNNNNNNNNNNNNNNNNNNNNNNNNNNNNNNNNNNNNNNNNNNNNNNNNNNNNNNNNNNNNNNNNNNNNNNNNNNNNNNNNNNNNNNNNNNNNNNNNNNNNNNNNNNNNNNNNNNNNNNNNNNNNNNNNNNNNNNNNNNNNNNNNNNNNNNNNNNNNNNNNNNNNNNNNNNNNNNNNNNNNNNNNNNNNNNNNNNNNNNNNNNNNNNNNNNNNNNNNNNNNNNNNNNNNNNNNNNNNNNNNNNNNNNNNNNNNNNNNNNNNNNNNNNNNNNNNNNNNNNNNNNNNNNNNNNNNNNNNNNNNNNNNNNNNNNNNNNNNNNNNNNNNNNNNNNNNNNNNNNNNNNNNNNNNNNNNNNNNNNNNNNNNNNNNNNNNNNNNNNNNNNNNNNNNNNNNNNNNNNNNNNNNNNNNNNNNNNNNNNNNNNNNNNNNNNNNNNNNNNNNNNNNNNNNNNNNNNNNNNNNNNNNNNNNNNNNNNNNNNNNNNNNNNNNNNNNN--------CCATGAAATGATTGAATCTGGGGTCATTAACCTCAAGGATACCACATCT-AAGGTAAGCTCCT----CTTGTCAACTTTCCTAAATGGA-----AAAGGATATGA--TTTGT--GGT-----ATCGGT--TGCCT------TAGTC--TTCT-ATT--TTGAAGGC----T----------GGAG-TATT------GTAACT-----------------------------------------------TAC----------CCTAGAATTTGGTAGTCC--------TA--------------CAG-TTTTGCT--CTCTAGTCACCAAT-------------ATTTAGCTTTGTATT-------TTAGG----CCAGTA----------------------------TTTCTG------ATC-------------------GCCCAATTTGCTGAC-TTTTGCCTTCTATGGAAATTATTT-TAT-----TATA-----TTCCCTGTG-------GGATACTG----GCTCTGTGAGGATGCAAATGAG-----GAATGG----AGAGGCTGTGTTTCCTT-TTGAAACTTGGTGGAAATGTAGATGAATTGTGGG-AAATGAC-----TAGCTTTAGTCAGTC-TTCATGCG-----TGAT----CC-----T--AGGTC-----TAATGAAGCTGGAAACTTGT-ATTTGCAAAA-TCAATGTGCAGGACGC-----AAGACCATACTTT-----TCA--AAG-TCTCACCTAGGTCTTCTTATCCCTCAGGTCGCGC---------------ATGACACACAACCTACGAAAAACCCACCCAATCCTAAAAATCGTAAACAGCTCATTCATCGACCTTCCCTCTCCATCAAACATTTCCGCCTGATGAAATTTTGGGTCACTGTTAGGCCTTTGCCTAATCGTCCAAGTACTAACAGGACTATTCCTAGCAATACACTATACAGCAGACATCTCATCAGCATTCTCATCTGTTGCCCACATCTGCCGCGATGTACAGTATGGCTGACTAATCCGCAACATTCACGCTAACGGGGCCTCAATGTTCTTTATTTGCCTATACCTTCACATCGGACGGGGCCTCTACTACGGCTCCTATATATTTAAAGAAACATGAAACATTGGGGTAGTCCTACTTCTCCTCGTCATAGCAACTGCCTTCGTAGGGTACGTGCTCCCATGAGGACAAATATCGTTCTGAGGCGCCACAGTAATCACAAACCTACTATCAGCAATCCCATACATCGGCACAAGCCTCGTTGAATGAATTTGAGGTGGATTTTCAGTTGACAATGCAACCCTAACCCGATTTTTTACATTTCACTTCCTTCTACCATTCGCCATTATAGGGGCCTCTATATTACACCTGTTATTCCTTCACGAAACTGGATCAAACAACCCAACAGGGCTGGCCTCGAACACAGACAAAATCCCATTCCACCCATACTACTCATACAAAGACCTCCTGGGCGCAACACTATTCCTAATAATACTACTATCACTAGCCCTATTTTCCCCTAACCTACTTGGAGACCCAGAAAACTTTACCCCAGCAAACCCCCTAGTAACCCCACCCCACATCAAACCAGAGTGATACTTCCTATTTGCATATGCTATCCTCCGATCAATCCCAAATAAACTCGGAGGGGTTTTAGCCCTACTATTTTCAATTCTCATCCTAATATTTGTCCCCACACTTCATACATCCAAACAACGAGGAAATGCATTCCGACCCCTATCACAAGTCCTCTTCTGGGCCTTGGTATCAAACATCATTATCCTAACATGAATCGGTGGCCAACCAGTAGAAGACCCCTTCATCATTATTGGCCAAATCGCATCAACCACATACTTCATCATCTTCCTAATTCTAATACCAGCAGTGGCAAAAATAGAAAACTCCCTAATAAAATGATAGNNNNNNNNNNNNNNNNNNNNNNNNNNNNNNNNNNNNNNNNNNNNNNNNNNNNNNNNNNNNNNNNNNNNNNNNNNNNNNNNNNNNNNNNNNNNNNNNNNNNNNNNNNNNNNNNNNNNNNNNNNNNNNNNNNNNNNNNNNNNNNNNNNNNNNNNNNNNNNNNNNNNNNNNNNNNNNNNNNNNNNNNNNNNNNNNNNNNNNNNNNNNNNNNNNNNNNNNNNNNNNNNNNNNNNNNNNNNNNNNNNNNNNNNNNNNNNNNNNNNNNNNNNNNNNNNNNNNNNNNNNNNNNNNNNNNNNNNNNNNNNNNNNNNNNNNNNNNNNNNNNNNNNNNNNNNNNNNNNNNNNNNNNNNNNNNNNNNNNNNNNNNNNNNNNNNNNNNNNNNNNNNNNNNNNNNNNNNNNNNNNNNNNNNNNNNNNNNNNNNNNNNNNNNNNNNNNNNNNNNNNNNNNNNNNNNNNNNNNNNNNNNNNNNNNNNNNNNNNNNNNNNNNNNNNNNNNNNNNNNNNNNNNNNNNNNNNNNNNNNNNNNNNNNNNNNNNNNNNNNNNNNNNNNNNNNNNNNNNNNNNNNNNNNNNNNNNNNNNNNNNNNNNNNNNNNNNNNNNNNNNNNNNNNNNNNNNNNNNNNNNNNNNNNNNNNNNNNNNNNNNNNNNNNNNNNNNNNNNNNNNNNNNNNNNNNNNNNNNNNNNNNNNNNNNNNNNNNNNNNNNNNNNNNNNNNNNNNNNNNNNNNNNNNNNNNNNNNNNNNNNNNNNNNNNNNNNNNNNNNNNNNNNNNNNNNNNNNNNNNNNNNNNNNNNNNNNNNNNNNNNNNNNNNNNNNNNNNNNNNNNNNNNNNNNNNNNNNNNNNNNNNNNNNNNNNNNNNNNNNNNNNNNNNNNNNNNNNNNNNNNNNNNNNNNNNNNNNNNNNNNNNNNNNNNNNNNNNNNNNNNNNNNNNNNNNNNNNNNNNNNNNNNNNNNNNNNNNNNNNNNNNNNNNNNNNNNN----------------------------------------ACTCGGTGGATATGGCATCATTCGAATCACCCCAATACTAAACCCACTAACCACAAACATATACTACCCCTTTATTATTCTAGCCACATGGGGAATCATTATAACAAGCACCATCTGCCTACGACAAACAGACCTAAAATCACTAATCGCTTACTCATCAGTAAGCCACATGGGCCTAGTTGTAGCAGCCGCAATAATTCAAACACAATGAAGCCTCACAGGCGCAATCGTACTAATAATCGCCCACGGACTTACCTCTTCAATACTATTCTGCCTGGCAAACACAAATTATGAGCGAACACATAGTCGAACACTTCTACTAGCACGAGGACTTCAACTAATTCTTCCACTAATAACCTCATGATGACTACTGGCAAACCTAATGAACATAGCCCTACCACCAACAA-TCAATATCACAGGAGAACTGTTAATCATGACCTCAACATTTAACTGATCCTACCCCACACTAATCATAACAGGCCTCGGGACCTTATTAACAGCCTCATACTCACTACACATGTTCCTAATAACACAACGCGGAAAACTACCAACACACCTAGCCCAAATAAACCCCACACACACACGAGAACACCTGCTAATGGCTCTACACATCATGCCTATACTGCTT-CTAATCATAAAACCACAATTAATCATAGGCCCATTCTCCTGTTAA--------------------------------------------------------------------------------------------------------------------------------------------------------------------------------
HELEDL040 ------------------------------------------------------------------------------------GAGAATGCCCATAA---A-CCCCTA-GACAGCAAACC-GGAGCAGGCATCAGGATACAACAT-TAGC--A-TTAGCCAAGGACGCCTTGCA-CATGCCACA-CCCACACGGGCTCT-CAGCAGTAACTAACATTAAG-AAATGAGCG------AAAGCTCGACTTAGTTATGGTATA-G-A-TGGTCGGTAAATTTCGTGCCAGCCACCGCGGTTATACGAAAGACCAAAAACAA-CGG-CC-CACGGCGTAAAGCGTGACT--AAAGA-TTTTTA-TTCAT-TTA--GGGG-AGAACGGCCGCCAAGTAGTAAAACACCAACGCATGCCAGAATCACAACAA------CCGCCTCTA-A---------TACTACTTTA-CCTCACGAAAGCTAAGATACAAACTGGGATTAGATACCCCACTATGCTTAGCCCTAAACACAGACAGTA-A-AA-ACACAATACTGTTCGCCAGAGGACTACAAACGAAAAGCTTAAAACTCTAAGGACTTGGCGGTGCTTCAAATCAACCTAGAGGAGCCTGTCCTATAATCGATACCCCACGATTCACCTTACCTCTCCTAGCC-AAA-CAGCCTATATACCGCCGTCGTCAGCTTACCTTATGAAAGAA-ATAAAGTAGGCAAAAAAG-TT-AATAACTAATACGTCAGGTCAAGGTGTAGCACACG-AAGAGGCAGAGATGGGCTACATTTTCTCA--AAGTGAAAACACGAACGG-TGGACTGAAATA-CACAC-CTGAAGGCGGATTTAGCAGTAAA-A--C-AACCAA-GAAAAGTTA-TTTT-AAACCTGCTCTGAA-GCGCGCACACACCGCCCGTCACCCTCATCA-CAT-GTACCACA---------ACAC-----------------NNNNNNNNNNNNNNNNNNNNNNNNNNNNNNNNNNNNNNNNNNNNNNNNNNNNNNNNNNNNNNNNNNNNNNNNNNNNNNNNNNNNNNNNNNNNNNNNNNNNNNNNNNNNNNNNNNNNNNNNNNNNNNNNNNNNNNNNNNNNNNNNNNNNNNNNNNNNNNNNNNNNNNNNNNNNNNNNNNNNNNNNNNNNNNNNNNNNNNNNNNNNNNNNNNNNNNNNNNNNNNNNNNNNNNNNNNNNNNNNNNNNNNNNNNNNNNNNNNNNNNNNNNNNNNNNNNNNNNNNNNNNNNNNNNNNNNNNNNNNNNNNNNNNNNNNNNNNNNNNNNNNNNNNNNNNNNNNNNNNNNNNNNNNNNNNNNNNNNNNNNNNNNNNNNNNNNNNNNNNNNNNNNNNNNNNNNNNNNNNNNNNNNNNNNNNNNNNNNNNNNNNNNNNNNNNNNNNNNNNNNNNNNNNNNNNNNNNNNNNNNNNNNNNNNNNNNNNNNNNNNNNNNNNNNNNNNNNNNNNNNNNNNNNNNNNNNNNNNNNNNNNNNNNNNNNNNNNNNNNNNNNNNNNNNNNNNNN--------CCATGAAATGATTGAATCTGGGGACATTAACCTCAAGGATACCACATCT-AAGGTAAGCCCCT----CTTGTCAAGTTTCCTAAATGGA-----AAAGGATAGGA--TGTGT--GGT-----ATCGGT--TGCCT------TAGTC--TCCT-ATT--TTGAAGGC----T----------GGAG-TATT------GTAACT-----------------------------------------------TAC----------CGTAGAATTTGGTAGTCC--------TCC-----TAACTC--CAG-TTTTGCT--CTCTAGCCACCAAT-------------ATTTAGCTTTGTATT-------TTAGG----CCAGTA----------------------------TTTCTG------ATC-------------------GCCCAATTTGCTGAC-CTTTGCCTTCTATGGAAATTATTT-TAT-----TATA-----TTCCCTGTG-------GGATACTG----GCTCTGTGAGGATGCAAATGAG-----GAATGG----AGAGGCTGTGTTTCCTT-TTGAAACTTGGTGGAAACGTAGACGAATTGTGGG-AAATGAC-----TAGCTTTAGTCAGTC-TTCATGCA-----TGAT----CC-----T--AGGTC-----TAATGAAGCTGGAAACTTGT-AATTGCAAAA-TCAATGTGCAGGACTC-----AAGACCATACTTT-----TCATCTAG-TCTCATCTAGGTCTTCTTATCC-----------C---------------ATGACACACAACCTACGAAAAACACACCCAATCCTAAAAATCGTAAACAACTCATTCATCGACCTCCCCTCTCCATCAAACATCTCTGCCTGATGAAATTTCGGGTCACTCCTAGGCCTATGCCTCATCGTACAAGTACTTACAGGACTTTTCCTAGCAATACACTACACAGCAGATATTTCATCAGCATTCTCATCTGTAGCCCACATCTGCCGAGATGTACAGTACGGATGACTAATCCGAAACCTCCATGCAAACGGAGCCTCCATATTCTTTATTTGCCTATACCTTCACATTGGGCGAGGTCTATACTACGGCTCCTATATATTTAAAGAAACATGAAATATTGGGGTAATCCTCCTACTACTTGTCATAGCAACCGCCTTCGTAGGGTACGTACTCCCATGAGGACAAATATCCTTCTGAGGGGCCACCGTAATTACAAACCTTTTATCAGCTATCCCCTACATCGGCACCAGCCTCGTTGAATGAATCTGGGGTGGCTTTTCAGTAGACAACGCTACCCTCACCCGATTCTTCACATTTCACTTCCTACTCCCATTTGCCATTATAGGCGCCTCAATACTACACCTACTATTCCTCCATGAAACAGGATCAAACAACCCAACCGGACTTACCTCAAACACAGATAAAATCCCATTTCACCCATACTACTCGTACAAAGATCTCCTGGGAGCAACACTATTCCTTATAGTGCTCCTACTTCTAGCCCTATTTTCACCCAATCTACTAGGTGACCCAGAAAACTTCACCCCAGCCAACCCACTTGTCACCCCTCCTCACATCAAACCAGAGTGATATTTCCTATTTGCATACGCAATCCTCCGATCTATCCCAAACAAGCTTGGCGGTGTCTTAGCCCTACTATTCTCAATCCTCATCTTAATGTTTGTACCCGCACTTCATACATCAAAACAACGAGGAAATGCATTCCGACCTTTTTCACAAGCCCTATTCTGAGCCCTAGTTTCAAACATTATTATCCTTACATGAATCGGCGGACAACCAGTCGAAGACCCATTTATTATCATTGGTCAAGTCGCATCAACTACGTACTTCATCATTTTCCTGATTCTAATACCAGCAGTGGCAAAAATAGAAAACTCACTAATAAAATGGTAANNNNNNNNNNNNNNNNNNNNNNNNNNNNNNNNNNNNNNNNNNNNNNNNNNNNNNNNNNNNNNNNNNNNNNNNNNNNNNNNNNNNNNNNNNNNNNNNNNNNNNNNNNNNNNNNNNNNNNNNNNNNNNNNNNNNNNNNNNNNNNNNNNNNNNNNNNNNNNNNNNNNNNNNNNNNNNNNNNNNNNNNNNNNNNNNNNNNNNNNNNNNNNNNNNNNNNNNNNNNNNNNNNNNNNNNNNNNNNNNNNNNNNNNNNNNNNNNNNNNNNNNNNNNNNNNNNNNNNNNNNNNNNNNNNNNNNNNNNNNNNNNNNNNNNNNNNNNNNNNNNNNNNNNNNNNNNNNNNNNNNNNNNNNNNNNNNNNNNNNNNNNNNNNNNNNNNNNNNNNNNNNNNNNNNNNNNNNNNNNNNNNNNNNNNNNNNNNNNNNNNNNNNNNNNNNNNNNNNNNNNNNNNNNNNNNNNNNNNNNNNNNNNNNNNNNNNNNNNNNNNNNNNNNNNNNNNNNNNNNNNNNNNNNNNNNNNNNNNNNNNNNNNNNNNNNNNNNNNNNNNNNNNNNNNNNNNNNNNNNNNNNNNNNNNNNNNNNNNNNNNNNNNNNNNNNNNNNNNNNNNNNNNNNNNNNNNNNNNNNNNNNNNNNNNNNNNNNNNNNNNNNNNNNNNNNNNNNNNNNNNNNNNNNNNNNNNNNNNNNNNNNNNNNNNNNNNNNNNNNNNNNNNNNNNNNNNNNNNNNNNNNNNNNNNNNNNNNNNNNNNNNNNNNNNNNNNNNNNNNNNNNNNNNNNNNNNNNNNNNNNNNNNNNNNNNNNNNNNNNNNNNNNNNNNNNNNNNNNNNNNNNNNNNNNNNNNNNNNNNNNNNNNNNNNNNNNNNNNNNNNNNNNNNNNNNNNNNNNNNNNNNNNNNNNNNNNNNNNNNNNNNNNNNNNNNNNNNNNNNNNNNNNNNNNNNNNNNNNNNNNNNNNNNNNNNNNNNNNNNNNNNNNNNNNNNNNN----------------------------------------ACTCGGCGGATATGGAATCATTCGAATCACCCCTATTCTTAACCCACTAACAACAAACATATACTACCCATTTATTATCTTAGCCACATGAGGAATTATTATAACAAGCACCATTTGCCTACGACAAACAGACCTAAAATCACTAATTGCCTACTCATCAGTAAGCCACATAGGCTTGGTTGTAGCTGCATCAATAATCCAAACACAATGAAGCCTCACAGGTGCAATTGTACTTATAATTGCCCACGGACTAACGTCCTCAATATTATTCTGCCTAGCAAATACAAACTATGAACGAACACACAGTCGAACACTTCTACTAGCACGAGGCCTCCAACTTATTCTCCCACTAATAACATCCTGATGGCTCCTTGCAAACCTAATAAACATAGCACTACCACCAACAA-TTAACATTACAGGAGAACTCTTAATTATAACCTCAACATTTAACTGATCCAACCTGACAATCATCATAACAGGACTAGGAACCCTATTAACAGCAGCATACTCCCTACACATATTCCTAATAACACAACGCGGCAAACTACCAACACACCTAGCTCAAACAGACCCTACACACACACGAGAACACCTATTAATGGCCCTACACACCATACCAATACTCCTC-CTAATACTAAAACCACAACTAATCATGGGCCCATTCTCCTGTTAA--------------------------------------------------------------------------------------------------------------------------------------------------------------------------------
HILLA8041 ---------------GTTTTGGTCCTAAACTT-GCCCTTG-TTTTTTACCAAAATTATACAT-GCAAGCCTCCACACACCAG-TGAGAATGCCCACAT---A-CCCCTA-AACAGCAAATT-GGAGCAGGCATCAGGATACAACAC-CATA--T-TTAGCCAAAGACGCCTTGCA-TATGCCACA-CCCACACGGGCTTT-CAGCAGTAATTAACATTAAG-GCATGAGCG------AAAGCTCGACTTAGTTATGGTATA-C-A-TGGTCGGTAAATTTCGTGCCAGCCACCGCGGTTATACGAAAGACCAAAAACAA-CGG-CC-TACGGCGTAAAGCGTGACT--AGAGA-G-CCAACACAC--TTA--GAGA-AGAACGGCCACCAAGTAGTAAAACACCCACGCACGCCAGAATAACAA-CA------ACGTCTCTA-A---------TAACACTCCA-CCTCACGAAAGCTAAGAAACAAACTGGGATTAGATACCCCACTATGCTTAGCCCTAAACATAGACAGTA-C-AATACACCACACTGTTCGCCAGAGAACTACAAACGAAAAGCTTAAAACTCCAAGGACTTGGCGGTGCTTCAAACCAACCTAGAGGAGCCTGTCCTATAATCGATACCCCACGTTTTACCTTACCCCTTCTAGCC-AAA-CAGCCTATATACCGCCGTCGTCAGCCTACCTTATGAAAGAA-GAAAAGTAGGCAAAAAAG-TT-AACAACTAATACGTCAGGTCAAGGTGTAGCACACG-AAGGGGCAGAGATGGGCTACATTTTCTCA--AAGAGAAAATACAAACGG-TGAACTGAAACA-CGCAC-CTGAAGGCGGATTTAGCAGTAAA-A--T-AACCAA-GAATAGTAA-TTTT-AAACCTGCTCTGAA-GCGCGCACACACCGCCCGTCACCCTCATCA-CAT---GTCCAA---------CACC-----------------NNNNNNNNNNNNNNNNNNNNNNNNNNNNNNNNNNNNNNNNNNNNNNNNNNNNNNNNNNNNNNNNNNNNNNNNNNNNNNNNNNNNNNNNNNNNNNNNNNNNNNNNNNNNNNNNNNNNNNNNNNNNNNNNNNNNNNNNNNNNNNNNNNNNNNNNNNNNNNNNNNNNNNNNNNNNNNNNNNNNNNNNNNNNNNNNNNNNNNNNNNNNNNNNNNNNNNNNNNNNNNNNNNNNNNNNNNNNNNNNNNNNNNNNNNNNNNNNNNNNNNNNNNNNNNNNNNNNNNNNNNNNNNNNNNNNNNNNNNNNNNNNNNNNNNNNNNNNNNNNNNNNNNNNNNNNNNNNNNNNNNNNNNNNNNNNNNNNNNNNNNNNNNNNNNNNNNNNNNNNNNNNNNNNNNNNNNNNNNNNNNNNNNNNNNNNNNNNNNNNNNNNNNNNNNNNNNNNNNNNNNNNNNNNNNNNNNNNNNNNNNNNNNNNNNNNNNNNNNNNNNNNNNNNNNNNNNNNNNNNNNNNNNNNNNNNNNNNNNNNNNNNNNNNNNNNNNNNNNNNNNNNNNNNNNNNNNNN--------CCATGAAATGATTGAATCTGGGGTCATTAACCTCAAGGATACCACATCT-AAGGTAAGCCCCT----CTTGTCAAGTTTCCTAAATGGA-----AAAGGATAGGA--TGTGT--GGT-----ATCAGT--TGCCT------TAATC--TCCT-ATT--TTGAAGGC---------------GGAG-TATT------GTAACT-----------------------------------------------TAC----------CCTAGAATTTGGTAG-----------TCC-----TAACTC--CAGCTTTTGCT--CTCTAGTCACCAAT-------------ATTTAGCTTTGTATT-------TTAGG----CCAGTA----------------------------TTTCTG------ATC-------------------ACCCAATTTGCTGAC-TTTTGCCTTCTATGGAAATTATTT-TAT-----TATA-----TTCCCTGTG-------GGATACTG----GCTCTATGAGGATGCAAATGAG-----GAATGG----CAAGGCTGTGTTTCCTT-TTGAAACTTGGTGGAAATGTAGATGAATTGTGGG-AAATGAC-----TAGCTTTAGTCAGTC-TTCATGCA-----TGAT----TC-----T--AGGTC-----TAATGAAGCTGGAAACTTGT-AATTGCAAAA-TCAATGTGCAGGACGC-----AAGACCATACTTT-----TCA--AAG-TTTCATCTAGGTCTTCTTATCC-----------C---------------ATGACACACAACCTACGAAAAACCCACCCAATTCTGAAAATTGTAAACAACTCATTTATTGACCTTCCATCCCCATCAAACATCTCTGCCTGATGAAATTTCGGATCACTGCTAGGCCTATGCCTAGTCGCCCAAGTACTAACAGGATTATTCTTAGCAATACACTACACAGCAGACATCTCATCAGCATTCTCATCTGTAGCCCACATCTGCCGCGATGTACAATATGGCTGATTAATCCGCAACCTCCATGCAAACGGAGCCTCCATATTCTTTATTTGCATCTACCTTCACATCGGACGCGGCCTATACTACGGTTCCTATATATTCAAAGAAACATGAAACATTGGAGTAGTACTACTACTCCTTGTCATGGCAACTGCCTTCGTAGGCTACGTCCTCCCATGAGGACAAATATCCTTTTGAGGTGCCACCGTAATCACAAACCTACTGTCAGCAATCCCCTACATCGGCACAAGCCTCGTCGAATGGATCTGGGGGGGCTTTTCAGTCGACAACGCCACCCTAACCCGATTTTTCACATTTCACTTCCTCCTACCATTTGTTATTATAGGAGCCTCAATACTACACCTGCTATTTCTTCACGAAACAGGATCAAACAACCCAACCGGACTGGCCTCTAACACAGACAAAATCCCCTTCCACCCCTACTACTCATATAAAGACCTTTTAGGGGCCACACTCTTCCTCATAGTATTACTATCCTTGGCCTTGTTCTCACCAAACCTACTTGGCGACCCAGAAAACTTCACCCCAGCAAACCCCCTAGTCACCCCACCACACATCAAACCAGAATGATACTTCCTATTTGCATATGCCATCCTCCGATCAATCCCAAATAAACTTGGAGGCGTCTTAGCCCTACTATTCTCAATTCTCATCCTAATGCTGGTCCCAATACTCCACACATCAAAACAACGAGGAAATGCATTCCGACCCTTCTCACAAGCCCTCTTCTGAGCTCTAGTATCAAACATCATTATTTTAACATGAATCGGCGGCCAACCAGTAGAAGACCCTTTCATTATTATTGGCCAAATTGCATCAACCACATACTTCATCATCTTCCTAGTCCTCATGCCAGCAGTAGCAAAAATAGAAAACCACCTAATAAAATGATAGNNNNNNNNNNNNNNNNNNNNNNNNNNNNNNNNNNNNNNNNNNNNNNNNNNNNNNNNNNNNNNNNNNNNNNNNNNNNNNNNNNNNNNNNNNNNNNNNNNNNNNNNNNNNNNNNNNNNNNNNNNNNNNNNNNNNNNNNNNNNNNNNNNNNNNNNNNNNNNNNNNNNNNNNNNNNNNNNNNNNNNNNNNNNNNNNNNNNNNNNNNNNNNNNNNNNNNNNNNNNNNNNNNNNNNNNNNNNNNNNNNNNNNNNNNNNNNNNNNNNNNNNNNNNNNNNNNNNNNNNNNNNNNNNNNNNNNNNNNNNNNNNNNNNNNNNNNNNNNNNNNNNNNNNNNNNNNNNNNNNNNNNNNNNNNNNNNNNNNNNNNNNNNNNNNNNNNNNNNNNNNNNNNNNNNNNNNNNNNNNNNNNNNNNNNNNNNNNNNNNNNNNNNNNNNNNNNNNNNNNNNNNNNNNNNNNNNNNNNNNNNNNNNNNNNNNNNNNNNNNNNNNNNNNNNNNNNNNNNNNNNNNNNNNNNNNNNNNNNNNNNNNNNNNNNNNNNNNNNNNNNNNNNNNNNNNNNNNNNNNNNNNNNNNNNNNNNNNNNNNNNNNNNNNNNNNNNNNNNNNNNNNNNNNNNNNNNNNNNNNNNNNNNNNNNNNNNNNNNNNNNNNNNNNNNNNNNNNNNNNNNNNNNNNNNNNNNNNNNNNNNNNNNNNNNNNNNNNNNNNNNNNNNNNNNNNNNNNNNNNNNNNNNNNNNNNNNNNNNNNNNNNNNNNNNNNNNNNNNNNNNNNNNNNNNNNNNNNNNNNNNNNNNNNNNNNNNNNNNNNNNNNNNNNNNNNNNNNNNNNNNNNNNNNNNNNNNNNNNNNNNNNNNNNNNNNNNNNNNNNNNNNNNNNNNNNNNNNNNNNNNNNNNNNNNNNNNNNNNNNNNNNNNNNNNNNNNNNNNNNNNNNNNNNNNNNNNNNNNNNNNNNNNNNNNNNNNNNNNNNNNNNNNNNNNNNNNN-----------------------------------------------------------------------------------------------------TACTACCCATTCATTATCTTAGCCACATGAGGAATCATTATAACAAGTACTATCTGTTTACGACAAACAGACCTAAAATCCCTAATCGCCTACTCATCGGTAAGTCACATAGGTCTAGTTGTGGCCGCCGCAATAATTCAAACACAATGAAGCCTCACAGGCGCAATCGTACTAATAATCGCCCACGGACTAACCTCTTCAATACTATTCTGCTTAGCAAACACAGCCTATGAACGAACGCACAGCCGAACACTCCTTCTAGCACGCGGGCTTCAACTCATCCTTCCACTAATAACCTCCTGGTGACTACTAGCAAACCTAATAAACATAGCCCTGCCGCCAACAA-TTAACATTACAGGAGAACTATTAATTATAACCTCAACATTTAACTGATCCTACCTCACACTAACAATAACAGGCCTAGGGACCCTGTTAACAGCATCATACTCACTACACATGTTCCTAATAACACAACGAGGTAAACTACCAACACACCTAGCCCAAACAGACCCAACACACACACGGGAACACCTGCTAATGGCCCTACACACCCTGCCTATACTACTC-CTAATACTAAAACCTCAACTAATTATGGGCCCATTCTCCTGTCAA--------------------------------------------------------------------------------------------------------------------------------------------------------------------------------
IAPEW1042 ---------------GTTTTGGTCCTAAACTT-GCCCTTG-TTTTTTACCAGAATTATACAT-GCAAGTCTCCACACACCAG-TGAGAATGCCCACAC---A-TCCCTA-AACAGCAAACC-GGAGCAGGCATCAGGATACAACAC-CACA----TTAGCCAAAGACGCCTTGCA-CATGCCACA-CCCACACGGGATTT-CAGCAGTAACTAACATTAAG-ACATGAGCG------AAAGCTCGACTTAGTTATGGTAAA-T-A-TGGTCGGTAAATTTCGTGCCAGCCACCGCGGTTATACGAAAGACCAAAAACAA-CGG-CC-CACGGCGTAAAGCGTGACT--AGAGA-A-CTAACACAC--CTA--GAGG-AGAATGGCCGCCAAGTAGTAAAACACCAACGCACACCAGAACCACAACAA------CCGCCTCTA-G---------TATTACTTTA-CCTCACGAAAGCTAAGAGACAAACTGGGATTAGATACCCCACTATGCTTAGCCCTAAACATAGACAGTA-A-AA-ACACAACACTGTTCGCCAGAGAACTACAAACGAAAAGCTTAAAACTCTAAGGACTTGGCGGTGCTTCAAACCAACCTAGAGGAGCCTGTCCTATAATCGATACCCCACGTTTCACCTTACCTCTCCTAGCC-AAC-CAGCCTATATACCGCCGTCGTCAGCCTACCTTATGAAAGAA-GAAAAGTAGGCAAAAAAG-TT-TTTAACTAATACGTCAGGTCAAGGTGTAGCACACG-AAGAGGCAGAGATGGGCTACATTTTCTCT--AAGAGAAAACACAAATGG-TGGACTGAAACA-CACAC-CTGAAGGCGGATTTAGCAGTAAA-A--C-GACCAA-GAATAGCCA-TTTT-AAACCTGCTCTGAA-GCGCGCACACACCGCCCGTCACCCTCATCA-CAT---GTCTCAC-------AATAC-----------------NNNNNNNNNNNNNNNNNNNNNNNNNNNNNNNNNNNNNNNNNNNNNNNNNNNNNNNNNNNNNNNNNNNNNNNNNNNNNNNNNNNNNNNNNNNNNNNNNNNNNNNNNNNNNNNNNNNNNNNNNNNNNNNNNNNNNNNNNNNNNNNNNNNNNNNNNNNNNNNNNNNNNNNNNNNNNNNNNNNNNNNNNNNNNNNNNNNNNNNNNNNNNNNNNNNNNNNNNNNNNNNNNNNNNNNNNNNNNNNNNNNNNNNNNNNNNNNNNNNNNNNNNNNNNNNNNNNNNNNNNNNNNNNNNNNNNNNNNNNNNNNNNNNNNNNNNNNNNNNNNNNNNNNNNNNNNNNNNNNNNNNNNNNNNNNNNNNNNNNNNNNNNNNNNNNNNNNNNNNNNNNNNNNNNNNNNNNNNNNNNNNNNNNNNNNNNNNNNNNNNNNNNNNNNNNNNNNNNNNNNNNNNNNNNNNNNNNNNNNNNNNNNNNNNNNNNNNNNNNNNNNNNNNNNNNNNNNNNNNNNNNNNNNNNNNNNNNNNNNNNNNNNNNNNNNNNNNNNNNNNNNNNNNNNNNNNNNN--------CCATGAAATGATTGAATCTGGGGTCATTAACCTCAAGGATACCACATCT-AAGGTAAGCCCCT----CTTGTCAAGTTTCCTAAATGGA-----AAAGGATAGGA--TCTGT--GGT-----ATCGGT--TGCCT------TAGTC--TCCT-ATT--TTGAAGGC----T----------GGAG-TATT------GTAACT-----------------------------------------------TAC----------CCTAGAATTTGGTAGTCC--------TCC-----TAACTC--CAG-TTTTGCTAACTCCAGTCACCAAT-------------ATTTAGCTTTGTATT-------TTAGG----CCAGTA----------------------------TTTCTG------ATC-------------------GCCCAATTTGCTGACAATTTGCCTTCTATGGAAATTATTT-TAT-----TATA-----TTCCCTGTG-------AGATACTG----GCTCTATGAGGATGCAAATGAG-----GAATGG----AGAGGCTGCGTTTCCTT-TTGAAACTTGGTGGAAATGTAGATGAATTGTGGG-AAATGAC-----TAGCTTTAGTCAGTC-TTCATGCAT----TGAT----CC-----T--AGGTC-----TAATGAAGCTGGAAACTTGT-AATTGCAAAA-TCAATGTGCAGGACTC-----AAGACCATACTTT-----ACA--AAG-TCACATCTAGGTCTTCTTATCC-----------C---------------ATGACACACAACCTACGAAAAACCCACCCAGTCCTAAAAATCGTAAACAACTCATTCATCGACCTACCCTCCCCATCAAACATTTCTGCCTGATGAAACTTTGGGTCACTTCTAGGCCTTTGCCTCATCGTACAAGTACTAACCGGACTTTTCCTAGCAATGCACTACACAGCAGACATCTCATCAGCATTCTCATCCGTCGCCCATATCTGCCGCGACGTACAATACGGCTGATTAATCCGCAACCTTCATGCAAACGGAGCCTCCATATTCTTTATTTGCCTCTACCTTCACATCGGACGGGGCCTCTACTACGGCTCCTACATATTTAAAGAAACATGAAACATTGGAGTTATCCTCCTACTCCTTGTTATAGCAACCGCCTTCGTGGGGTACGTACTCCCATGAGGACAAATATCTTTCTGAGGTGCCACCGTAATTACAAACCTCCTATCAGCAGTCCCATACGTCGGCACAAGCCTGGTTGAATGAATTTGAGGCGGGTTTTCAGTAGACAACGCCACCCTAACTCGATTTTTCACATTCCACTTCTTGCTGCCATTTGCCATCATAGGGGCCTCAATACTACACCTACTATTCCTTCATGAAACAGGGTCAAATAACCCAACCGGACTGACCTCAAACACAGACAAAATCCCATTCCACCCATACTACTCATACAAAGACCTCCTAGGAGCAACACTATTCCTTATGGCCCTACTATCCCTAGCCCTCTTCTCACCAAACCTACTTGGCGACCCAGAAAACTTCACCCCAGCAAACCCCTTAGTAACCCCACCACATATTAAACCAGAATGATACTTCCTATTTGCATACGCCATCCTCCGATCAATCCCAAACAAACTGGGAGGTGTCTTAGCCCTACTATTTTCAATTCTCATTCTTATACTCGTCCCAATACTTCACACATCAAAACAACGAGGAAACGCATTCCGACCCTTATCACAAGCCCTCTTCTGAGCCCTCGTATCAAACATTATTATTCTAACATGAATTGGCGGCCAACCAGTAGAAGACCCGTTCATCATTATTGGTCAAATCGCATCAACCACATACTTCATTATTTTCCTAATTCTTATACCAGCAGTAGCAAAAATAGAAAACTCCCTAATAAAATGATAANNNNNNNNNNNNNNNNNNNNNNNNNNNNNNNNNNNNNNNNNNNNNNNNNNNNNNNNNNNNNNNNNNNNNNNNNNNNNNNNNNNNNNNNNNNNNNNNNNNNNNNNNNNNNNNNNNNNNNNNNNNNNNNNNNNNNNNNNNNNNNNNNNNNNNNNNNNNNNNNNNNNNNNNNNNNNNNNNNNNNNNNNNNNNNNNNNNNNNNNNNNNNNNNNNNNNNNNNNNNNNNNNNNNNNNNNNNNNNNNNNNNNNNNNNNNNNNNNNNNNNNNNNNNNNNNNNNNNNNNNNNNNNNNNNNNNNNNNNNNNNNNNNNNNNNNNNNNNNNNNNNNNNNNNNNNNNNNNNNNNNNNNNNNNNNNNNNNNNNNNNNNNNNNNNNNNNNNNNNNNNNNNNNNNNNNNNNNNNNNNNNNNNNNNNNNNNNNNNNNNNNNNNNNNNNNNNNNNNNNNNNNNNNNNNNNNNNNNNNNNNNNNNNNNNNNNNNNNNNNNNNNNNNNNNNNNNNNNNNNNNNNNNNNNNNNNNNNNNNNNNNNNNNNNNNNNNNNNNNNNNNNNNNNNNNNNNNNNNNNNNNNNNNNNNNNNNNNNNNNNNNNNNNNNNNNNNNNNNNNNNNNNNNNNNNNNNNNNNNNNNNNNNNNNNNNNNNNNNNNNNNNNNNNNNNNNNNNNNNNNNNNNNNNNNNNNNNNNNNNNNNNNNNNNNNNNNNNNNNNNNNNNNNNNNNNNNNNNNNNNNNNNNNNNNNNNNNNNNNNNNNNNNNNNNNNNNNNNNNNNNNNNNNNNNNNNNNNNNNNNNNNNNNNNNNNNNNNNNNNNNNNNNNNNNNNNNNNNNNNNNNNNNNNNNNNNNNNNNNNNNNNNNNNNNNNNNNNNNNNNNNNNNNNNNNNNNNNNNNNNNNNNNNNNNNNNNNNNNNNNNNNNNNNNNNNNNNNNNNNNNNNNNNNNNNNNNNNNNNNNNNNNNNNNNNNNNNNNNNNNNNNNNNNNNNNNNN----------------------------------------GCTGGGCGGATACGGCATCATCCGAATCACCCCAATTCTAAACCCACTAACCACAAACATATATTACCCCTTTATTATCCTGGCTACATGAGGAATCATTATAACAAGCACCATCTGCCTACGACAAACAGACCTGAAATCCTTAATCGCCTACTCATCAGTAAGCCACATAGGCCTAGTTGTAGCTGCCGCAATAATCCAAACACAGTGAAGCCTCACAGGCGCAATAGTATTAATAATCGCCCACGGCCTCACCTCTTCAATATTATTCTGCCTTGCAAACACAAGCTATGAGCGCACACACAGCCGAACACTACTACTGGCACGAGGACTTCAACTCATTCTCCCACTAATAACCTCTTGATGACTCCTGGCAAACCTAATAAACATAGCCCTCCCACCAACAA-TCAACATCACAGGAGAACTACTAATCATAACTTCAACATTCAATTGATCCTACCTAACGCTAATCATAACAGGCCTTGGAACCCTACTAACAGCAACATATTCACTACACATATTCCTAATAACACAACGCGGCAAACTGCCAACACACCTAACCCAAATAGACCCAACACACACACGAGAACACCTATTAATAACCCTACATACCATACCAATACTACTC-CTAATGCTAAAACCACAACTAATCATAGGCCCCTTCTCCTGTTAA--------------------------------------------------------------------------------------------------------------------------------------------------------------------------------
IMPAW1043 ---------------GTTTTGGTCCTAAACTT-GCCATTG-TTTTTTACCAAAATTATACAT-GCAAGCCTCAGCGCACCAG-TGAGAATGCCCACAT---T-CCCCTA-AACAGCAA-ACCGGAGCAGGCATCAGGATACAACAC-CAAC--ATTTAGCCAAGGACGCCTTGCA-CATGCCACA-CCCACACGGGCCCT-CAGCAGTAATTAACATTAAT-TAATGAGCG------AAAGCTCGACTTAGTTACGGTAAA-C-A-TGGTCGGTAAATTTCGTGCCAGCCACCGCGGTTATACGAAAGACCAAAAACAA-CGG-CC-AACGGCGTAAAGCGTGACT--AGAGA-ACAAACCCTA---ATA--GAGG-AGAACCGCTGCCAAGTAGTAAAACACCAACGCACGCCAGAATTACAACAA------CTGCCTCTA-A---------TACCACTTTA-TCTCACGAAAGCTAAGAGACAAACTGGGATTAGATACCCCACTATGCTTAGCCCTAAACATAGACAG-T-A-AAGACACAACACTGTTCGCCAGAGAACTACAAACGAAAAGCTTAAAACTCCAAGGACTTGGCGGTGCTTCAAATCAACCTAGAGGAGCCTGTCCTATAATCGATACCCCACGCTTCACCTTACCCCTCCTAGTC-AAA-CAGCCTATATACCGCCGTCGTCAGCCTACCTTATGAAAGAA-GTAAAGTAAGCAAAAAAG-TT-AATAACTAACACGTCAGGTCAAGGTGTAGCACACG-GAGGGGCAGAGATGGGCTACATTTTCTCA--AGGTGAAAATACAAACGG-TGTACTGAAACA-CACAC-CTGAAGGCGGATTTAGCAGTAAA-A--TGA-CAAA-GAAAAGCCA-TTTA-AAACTCGCTCTGAA-GCGCGCACACACCGCCCGTCACCCTCATCA-CAT-GTTCC-ATTTAC--------------------------NNNNNNNNNNNNNNNNNNNNNNNNNNNNNNNNNNNNNNNNNNNNNNNNNNNNNNNNNNNNNNNNNNNNNNNNNNNNNNNNNNNNNNNNNNNNNNNNNNNNNNNNNNNNNNNNNNNNNNNNNNNNNNNNNNNNNNNNNNNNNNNNNNNNNNNNNNNNNNNNNNNNNNNNNNNNNNNNNNNNNNNNNNNNNNNNNNNNNNNNNNNNNNNNNNNNNNNNNNNNNNNNNNNNNNNNNNNNNNNNNNNNNNNNNNNNNNNNNNNNNNNNNNNNNNNNNNNNNNNNNNNNNNNNNNNNNNNNNNNNNNNNNNNNNNNNNNNNNNNNNNNNNNNNNNNNNNNNNNNNNNNNNNNNNNNNNNNNNNNNNNNNNNNNNNNNNNNNNNNNNNNNNNNNNNNNNNNNNNNNNNNNNNNNNNNNNNNNNNNNNNNNNNNNNNNNNNNNNNNNNNNNNNNNNNNNNNNNNNNNNNNNNNNNNNNNNNNNNNNNNNNNNNNNNNNNNNNNNNNNNNNNNNNNNNNNNNNNNNNNNNNNNNNNNNNNNNNNNNNNNNNNNNNNNNNNNNNN--------CCATGAAATGATTGAATCTGGGGTCATTAACCTCAAGGATACCACATCT-AAGGTAAGCCCCT----CTTGTCAAGTTTCCTAAATGGA-----AAAGGATAGGA--TGTGT--GGT-----ATCGAT--TGCCT------TAGTC--TCAT-ATT--TTGAAGGC----T----------GGAG-TATT------GTAACT-----------------------------------------------TAC----------CCTAGAATTTGGTGGTCC--------TCC-----TAACTC--CAG-TTTTGCT--CTCTAGTCACCAAT-------------ACTTAGCTTTGTATT-------TTAGG----CCAGTA----------------------------TTTCTG------ATC-------------------GCCCAATTTGCTGAC-TTTTGCCTTCTATGGAAATTATTT-CAT-----TATA-----TTCCCTGTG-------GGATACTG----GCTCTATGAGGATGCAAATGAG-----GAATGG----AGAGGCTGTGTTTCCTT-TAGAAACTTGGTGGAAATGTAGATGAATTGTGGG-AAATGAC-----TAGCTTTAGTCAGTC-TTCATGCA-----TAAT----CC-----T--AGGTC-----TAATGAAGCTGGAAACTTGT-AATTGCAAAA-TCAATGTGCAGGACTC-----AAGACCATACTTT-----TCA--AAG-TCTGATCTAGGTCTTCTTATCCTTCAGGTCGCGC---------------ATGACACACAACCTACGAAAAACTCACCCCATTCTAAAAATCGTAAACAACTCATTCATTGACCTACCATCCCCATCAAACATCTCTGCCGGATGAAACTTTGGCTCACTATTAGGCCTGTGCCTCATCGTACAAGTACTAACAGGACTATTTCTAGCAATACACTATACAGCAGATATTTCATCAGCCTTTTCATCTGTTGCCCACATCTGTCGTGACGTACAATACGGGTGATTAATTCGAAACCTCCACGCAAACGGAGCCTCAATATTTTTTATCTGCCTTTACCTACACGTTGGGCGAGGCCTGTACTACGGCTCCTACATGTTTAAAGAGACATGAAACGTTGGAGTAGCCCTCTTACTCCTTGTCATGGCGACTGCCTTCGTTGGCTACGTACTCCCATGAGGACAAATGTCCTTCTGAGGTGCCACCGTAATCACAAACCTACTATCAGCGATCCCGTACGTCGGCACAAGCCTTGTTGAATGAATTTGAGGCGGGTTCTCAGTAGATAATGCCACCCTAACCCGATTTTTCACATTTCACTTTCTTCTACCATTTGCCATCATAGGAGCCTCAATACTCCACTTACTCTTTCTTCACGAAACAGGGTCAAACAACCCTACCGGACTCGCCTCTAACACAGACAAAATTCCGTTTCACCCATACTATTCATACAAAGACCTCTTGGGGGCAACACTATTTCTTATGCTATTATTATCCCTAGCCCTATTTTTCCCAAACCTACTAGGCGACCCAGAAAACTTCACCCCAGCAAACCCACTTGTCACCCCACCACACATCAAACCAGAATGGTATTTCCTATTTGCATACGCCATCCTTCGCTCAATCCCAAATAAACTCGGCGGAGTCCTAGCCCTCCTATTCTCTATCCTCATCCTGGCCCTTATTCCAATACTTCACACATCAAAACAACGAGGAAACGCATTCCGACCTCTATCGCAAGCTTTATTCTGAGCCTTAGTATCAAACATTGTTATCCTAACATGAATCGGCGGCCAACCAGTAGAAGACCCCTTCATTATTATCGGCCAAATCGCATCAACCACATACTTCATCATCTTTCTCATCCTTATACCAGCAGTAGCAAAAATAGAAAACTCACTACTAAAATGATAANNNNNNNNNNNNNNNNNNNNNNNNNNNNNNNNNNNNNNNNNNNNNNNNNNNNNNNNNNNNNNNNNNNNNNNNNNNNNNNNNNNNNNNNNNNNNNNNNNNNNNNNNNNNNNNNNNNNNNNNNNNNNNNNNNNNNNNNNNNNNNNNNNNNNNNNNNNNNNNNNNNNNNNNNNNNNNNNNNNNNNNNNNNNNNNNNNNNNNNNNNNNNNNNNNNNNNNNNNNNNNNNNNNNNNNNNNNNNNNNNNNNNNNNNNNNNNNNNNNNNNNNNNNNNNNNNNNNNNNNNNNNNNNNNNNNNNNNNNNNNNNNNNNNNNNNNNNNNNNNNNNNNNNNNNNNNNNNNNNNNNNNNNNNNNNNNNNNNNNNNNNNNNNNNNNNNNNNNNNNNNNNNNNNNNNNNNNNNNNNNNNNNNNNNNNNNNNNNNNNNNNNNNNNNNNNNNNNNNNNNNNNNNNNNNNNNNNNNNNNNNNNNNNNNNNNNNNNNNNNNNNNNNNNNNNNNNNNNNNNNNNNNNNNNNNNNNNNNNNNNNNNNNNNNNNNNNNNNNNNNNNNNNNNNNNNNNNNNNNNNNNNNNNNNNNNNNNNNNNNNNNNNNNNNNNNNNNNNNNNNNNNNNNNNNNNNNNNNNNNNNNNNNNNNNNNNNNNNNNNNNNNNNNNNNNNNNNNNNNNNNNNNNNNNNNNNNNNNNNNNNNNNNNNNNNNNNNNNNNNNNNNNNNNNNNNNNNNNNNNNNNNNNNNNNNNNNNNNNNNNNNNNNNNNNNNNNNNNNNNNNNNNNNNNNNNNNNNNNNNNNNNNNNNNNNNNNNNNNNNNNNNNNNNNNNNNNNNNNNNNNNNNNNNNNNNNNNNNNNNNNNNNNNNNNNNNNNNNNNNNNNNNNNNNNNNNNNNNNNNNNNNNNNNNNNNNNNNNNNNNNNNNNNNNNNNNNNNNNNNNNNNNNNNNNNNNNNNNNNNNNNNNNNNNNNNNNNNNNNNNNNNNNNNNNNNNNN----------------------------------------ACTCGGCGGATATGGAATCATCCGAATCACCCCAATTTTAAACCCATTAACCACAAGCATATACTACCCATTTATTATCTTAGCCACATGAGGAATCATTATAACAAGTACAATTTGCCTACGGCAAACTGACCTAAAATCACTAATCGCCTACTCATCAGTGAGCCACATGGGGCTAGTTGTAGCCGCCTCAATAATTCAAACACAATGAAGCCTCACAGGCGCAATCGTATTAATAATTGCCCACGGTCTTACCTCCTCAATACTATTCTGTTTGGCAAACACAAGCTACGAACGGACCCACAGCCGAACACTTCTACTGGCACGAGGTCTTCAACTGATTCTCCCACTAATAACATCATGATGACTTCTATCGAACCTAATAAACATGGCACTCCCACCAACAA-TCAACATCACAGGAGAACTACTAATTATAACATCAACATTTAACTGATCCTACCTAACAATCATCATAACTGGTCTGGGAACCCTACTAACAGCAACATACTCACTACATATGTTCCTAATAACGCAACGCGGTAAACTACCAACACACCTAACTCAAACAGACCCAACCCACACACGAGAACACCTCCTCATAGCACTACACACCGTACCGATACTGCTT-CTAATACTAAAACCACAATTAATCATGGGGCCCTTCTCCTGTTAG--------------------------------------------------------------------------------------------------------------------------------------------------------------------------------
INGRA1044 ---------------GTTTTGGTCCTAAACTT-GCCCTTG-TTTTTTACCAAAATTATACAT-GCAAGCCTCCACACACCAG-TGAGAATGCCCACAC---ACCCCTTA-AACAGAAAACC-GGAGCAGGCATCAGGATACAACAC-CACA----TTAGCCTAAGACGCCTTGCA-CATGCCACA-CCCACACGGGCTCT-CAGCAGTAATTAACATTAAG-ACATGAGCG------AAAGCTCGACTTAGTTATGGTAAA-C-A-TGGTCGGTAAATTTCGTGCCAGCCACCGCGGTTATACGAGAGACTAAAAACAA-TAG-CC-TACGGCGTAAAGCGTGACT--AGAGA-TTTTAAGAAC---TTA--GAGG-AGAACGGCCACCGAGTGGTAAAATACTCACGCACGCCCGAATCACAACG-------CCGCCTCTA-G---------TATCACTTTA-CCTCACGAAAGCTAAGAAACAAACTGGGATTAGATACCCCACTATGCTTAGCCCTGAACATAGACAGTA-A-AA-ACACAATACTGTTCGCCAGAGTACTACAAACGAAAAGCTTAAAACTCTAAGGACTTGGCGGTGCTTCAAACCAACCTAGAGGAGCCTGTCCTATAATCGATACCCCACGTTTCACCTTACCTCTTCTAGCC-AAA-CAGCCTATATACCGCCGTCGTCAGCCTACCTTATGAAAGTA-ATAAAGTAAGCAAAAAAG-TT-TATAACTAACACGTCAGGTCAAGGTGTAGCACACG-GAGAGGCAGAGATGGGCTACATTTTCTCA-AAAGCGAAAATACAAATGA-TGTACTGAAACA-CACAT-CTGAAGGCGGATTTAGCAGTAAA-A--T-AACCAA-GAACAGTCA-TTTT-AAACCTGCTCTGAA-GCGCGCACACACCGCCCGTCACCCTCATCA-CACG--------------------------------------NNNNNNNNNNNNNNNNNNNNNNNNNNNNNNNNNNNNNNNNNNNNNNNNNNNNNNNNNNNNNNNNNNNNNNNNNNNNNNNNNNNNNNNNNNNNNNNNNNNNNNNNNNNNNNNNNNNNNNNNNNNNNNNNNNNNNNNNNNNNNNNNNNNNNNNNNNNNNNNNNNNNNNNNNNNNNNNNNNNNNNNNNNNNNNNNNNNNNNNNNNNNNNNNNNNNNNNNNNNNNNNNNNNNNNNNNNNNNNNNNNNNNNNNNNNNNNNNNNNNNNNNNNNNNNNNNNNNNNNNNNNNNNNNNNNNNNNNNNNNNNNNNNNNNNNNNNNNNNNNNNNNNNNNNNNNNNNNNNNNNNNNNNNNNNNNNNNNNNNNNNNNNNNNNNNNNNNNNNNNNNNNNNNNNNNNNNNNNNNNNNNNNNNNNNNNNNNNNNNNNNNNNNNNNNNNNNNNNNNNNNNNNNNNNNNNNNNNNNNNNNNNNNNNNNNNNNNNNNNNNNNNNNNNNNNNNNNNNNNNNNNNNNNNNNNNNNNNNNNNNNNNNNNNNNNNNNNNNNNNNNNNNNNNNNNNNNNN--------CCATGAAATGATTGAATCTGGGGTCATTAACCTCAAGGATACCACATCT-AAGGTAAACCTCT----CTTGTCAAGTTTCCTAAATAGA-----AAAGGATAGGA--TGTAT--GGT-----ATTGGT--TGCCT------TAGTC--TCCT-GTT--TTGAAGGC----T----------GGAG-TATT------GTAACT-----------------------------------------------TAC----------CCTAGAATTTGGTAGTCT--------TCC-----TAACTC--CAG-TTTTGCT--CTCTAGTCACCAAT-------------ATTTAGCTTTGTATT-------TTAGG----CCAGTA----------------------------TTTCTG------ATC-------------------GCCCAATTTGCTGAC-TTTTGCCTTCTATGGAAATTATTC-TAT-----TATA-----TTCCCTATG-------GGATACTG----GCTCTATGAGGAAGCAAATGAG-----AAATGG----AGAGGCTGTGTTTCCTT-TTGAAACTTGGTGGAAATGTAGATGAATTGTGGG-AAATGAC-----TAGCTTTAGTCAGTC-TTCATGCA-----TGAT----CC-----T--AGGTC-----TAATGAAGCTGGAAACTTGT-AATTGCAAAA-TCAATGTGCAGGACGC-----AAGACCATACTTT-----TCA--AAG-TCTCATCTAGGTCTTCTTATCC-----------C---------------ATGACACACAACCTACGAAAAACCCACCCAGTCCTAAAAATCGTAAACAACTCGTTCATCGACCTACCTTCCCCATCAAACATCTCTGCCTGATGAAACTTCGGCTCATTACTGGGCCTCTGCCTTGTCGTCCAAGTACTAACTGGCTTGTTCCTAGCAATACACTATACAGCAGACATCTCATCAGCATTTTCATCTGTTGCCCACATCTGCCGTGATGTCCAATATGGCTGATTAATCCGAAATCTCCACGCAAACGGAGCCTCCATGTTCTTTATCTGCCTATACCTCCACATCGGACGGGGCCTATATTACGGCTCATATATATTCAAAGAGACATGAAATATTGGAGTAATCCTTCTTCTCCTTGTCATAGCAACTGCCTTCGTGGGCTACGTGCTCCCATGAGGACAAATATCATTCTGAGGTGCCACCGTAATCACTAACCTCCTGTCGGCAATCCCCTATATCGGCACAAGCCTTGTCGAATGAATCTGGGGCGGATTTTCAGTAGACAACGCCACCCTGACTCGTTTCTTCACATTCCACTTCCTACTCCCATTTGCTATTATGGGGGCCTCAATATTACACCTCCTATTCCTCCACGAAACAGGCTCAAACAACCCAACAGGGCTAGCCTCAAACACAGACAAAATCCCATTTCACCCATACTTCTCATACAAAGACTTACTAGGGGTAACACTTTTTCTAATAGTACTTCTATCTCTAGCCCTGTTTTTCCCAAACCTGCTTGGAGACCCACAAAACTTCACCCCAGCAAACCCCCTAGTCACCCCACCACACATCAAACCAGAGTGATACTTCCTGTTTGCGTACGCCATCCTACGATCAATCCCAAACAAACTTGGAGGCGTCCTGGCCCTCCTATTCTCAATCCTTATTCTAATATTTGTCCCAATACTTCACACATCAAAACAGCGAGGAAATGCATTTCGGCCCCTTTCACAAGCCCTATTCTGAACCCTAGTATCAAACATCATTATCTTAACATGAATTGGGGGCCAACCAGTAGAAGACCCATTCATTATTATTGGCCAAATCGCATCAACCACCTACTTCATCATCTTCCTGATCCTAATACCAGCAGTAGCAAAAATAGAAAATGTACTAATAAAATGATAANNNNNNNNNNNNNNNNNNNNNNNNNNNNNNNNNNNNNNNNNNNNNNNNNNNNNNNNNNNNNNNNNNNNNNNNNNNNNNNNNNNNNNNNNNNNNNNNNNNNNNNNNNNNNNNNNNNNNNNNNNNNNNNNNNNNNNNNNNNNNNNNNNNNNNNNNNNNNNNNNNNNNNNNNNNNNNNNNNNNNNNNNNNNNNNNNNNNNNNNNNNNNNNNNNNNNNNNNNNNNNNNNNNNNNNNNNNNNNNNNNNNNNNNNNNNNNNNNNNNNNNNNNNNNNNNNNNNNNNNNNNNNNNNNNNNNNNNNNNNNNNNNNNNNNNNNNNNNNNNNNNNNNNNNNNNNNNNNNNNNNNNNNNNNNNNNNNNNNNNNNNNNNNNNNNNNNNNNNNNNNNNNNNNNNNNNNNNNNNNNNNNNNNNNNNNNNNNNNNNNNNNNNNNNNNNNNNNNNNNNNNNNNNNNNNNNNNNNNNNNNNNNNNNNNNNNNNNNNNNNNNNNNNNNNNNNNNNNNNNNNNNNNNNNNNNNNNNNNNNNNNNNNNNNNNNNNNNNNNNNNNNNNNNNNNNNNNNNNNNNNNNNNNNNNNNNNNNNNNNNNNNNNNNNNNNNNNNNNNNNNNNNNNNNNNNNNNNNNNNNNNNNNNNNNNNNNNNNNNNNNNNNNNNNNNNNNNNNNNNNNNNNNNNNNNNNNNNNNNNNNNNNNNNNNNNNNNNNNNNNNNNNNNNNNNNNNNNNNNNNNNNNNNNNNNNNNNNNNNNNNNNNNNNNNNNNNNNNNNNNNNNNNNNNNNNNNNNNNNNNNNNNNNNNNNNNNNNNNNNNNNNNNNNNNNNNNNNNNNNNNNNNNNNNNNNNNNNNNNNNNNNNNNNNNNNNNNNNNNNNNNNNNNNNNNNNNNNNNNNNNNNNNNNNNNNNNNNNNNNNNNNNNNNNNNNNNNNNNNNNNNNNNNNNNNNNNNNNNNNNNNNNNNNNNNNNNNNNNNNNNNNNNNNNNNNNNN----------------------------------------GCTAGGCGGATATGGAATCATTCGAATTACCCCAATTCTTAACCCACTAACTACAAACATATACTACCCATTCATCATCCTAGCCACATGAGGCATTATTATAACAAGCACCATTTGCCTACGACAAACAGACCTAAAATCACTAATCGCTTACTCATCAGTAAGCCACATGGGCCTAGTTGTAGCTGCCGCAATAATCCAAACACAATGAAGCCTAACAGGCGCAATCGTACTAATAATTGCCCACGGCCTAACCTCATCAATACTATTCTGCCTAGCAAATACAAACTATGAACGAACACACAGCCGAACCCTCCTACTAGCACGAGGGCTACAACTCATCCTACCACTAATAACATCTTGGTGACTCCTGGCAAACCTAATAAACATAGCACTTCCACCAACAA-TCAATATCACAGGAGAACTCTTAATTATAACTTCGACATTTAACTGATCCTACCCAACACTAATCATAACGGGCCTAGGAACACTATTAACAGCAACATATTCATTACACATATTCCTGATAACACAGCGCGGAAAACTGCCGACACACCTAACCCAAACAGACCCAACACACACACGAGAACACCTACTAATGGCCCTACACACCACACCAATGCTGCTC-CTAATACTAAACCCTCAACTAATCATAGGACCATATTCCTGTTAA--------------------------------------------------------------------------------------------------------------------------------------------------------------------------------
IRIDSP045 ---------------GTTTTGGTCCTAAACTT-ACCCTTG-TTTTTTACCAAAATTATACAT-GCAAGCCTCCACACACCAG-TGAGAATGCCCAAAC---ACAACCTA-AACAGAAAACC-GGAGCAGGCATCAGGATACAACAA-AC-A-T-TTTAGCCAAAGACGCCTTGCA-CTTGCCACA-CCCACAAGGGCTTT-CAGCAGTAATTAACATTAAG-GCATGAGCG------AAAGCTCGACTTAGTTATGGTATT-C-A-TGGTCGGTAAATTTCGTGCCAGCCACCGCGGTTATACGAAAGACCAAAAACAA-TGG-CC-CACGGCGTAAAGCGTGACT--AGAGA-A-C-AAATTAAACCTA--GAGG-AAAATAAATGCCAAGTAGTAAAATACATACGCATTCTAGAATTACAACAA------ATGCCTCTA-A---------TACAACTTAA-CCTCACGAAAGCTAAGAAACAAACTGGGATTAGATACCCCACTATGCTTAGCCCTAAACATAAACAGTA-T-AA-ACACAACACTGTTCGCCAGAGAACTACAAACGAAAAGCTTAAAACTCCAAGGACTTGGCGGTGCTTCAAATCAACCTAGAGGAGCCTGTCCTATAATCGATACCCCACGTTTAACCTTACCTCTCCTAGCC-AAC-CAGCCTATATACCGCCGTCGTCAGCTTACCTTATGAAAGTA-GAAAAGTAAGCAAGAAAG-TT-AATAACTAATACGTCAGGTCAAGGTGTAGCACACG-GAGAGGCAGAGATGGGCTACATTTTCTCA--AGGAGAAAATACAAATAG-TGAACTGAAACA-CACAC-TTGAAGGCGGATTTAGCAGTAAA-A--T-AACAAA-GAAAGGTTA-TTTT-AAACCAGCTCTGAA-GCGCGCACACACCGCCCGTCACCCTCATCA-CAT-GTCT----------------------------------NNNNNNNNNNNNNNNNNNNNNNNNNNNNNNNNNNNNNNNNNNNNNNNNNNNNNNNNNNNNNNNNNNNNNNNNNNNNNNNNNNNNNNNNNNNNNNNNNNNNNNNNNNNNNNNNNNNNNNNNNNNNNNNNNNNNNNNNNNNNNNNNNNNNNNNNNNNNNNNNNNNNNNNNNNNNNNNNNNNNNNNNNNNNNNNNNNNNNNNNNNNNNNNNNNNNNNNNNNNNNNNNNNNNNNNNNNNNNNNNNNNNNNNNNNNNNNNNNNNNNNNNNNNNNNNNNNNNNNNNNNNNNNNNNNNNNNNNNNNNNNNNNNNNNNNNNNNNNNNNNNNNNNNNNNNNNNNNNNNNNNNNNNNNNNNNNNNNNNNNNNNNNNNNNNNNNNNNNNNNNNNNNNNNNNNNNNNNNNNNNNNNNNNNNNNNNNNNNNNNNNNNNNNNNNNNNNNNNNNNNNNNNNNNNNNNNNNNNNNNNNNNNNNNNNNNNNNNNNNNNNNNNNNNNNNNNNNNNNNNNNNNNNNNNNNNNNNNNNNNNNNNNNNNNNNNNNNNNNNNNNNNNNNNNNNNNNNN--------CCATGAAATGATTGAATCTGGGGTCATTAACCTCAAGGATACCACATCT-AAGGTAAGCCCCT----CTTGTCAAGTTTCCTAAATGGG-----AAAGGATAGGA--TGTGT--GGT-----ATCGGT--TGCCT------TAGTC--TCCT-AAT--TTGAAGGC----T-----GGATAGGAG-TATT------GTAATT-----------------------------------------------TAC----------CCTAGAATTTGGTAGTAC--------TCC-----TAACTC--CAG-TTTTGCT--CTCTAGTCACCAAT-------------ATTCTGCTTTGTAGT-------TTAGG----CCAGTA----------------------------TTTCTG------ATC-------------------GCCCAATTTGCTGAC-TTTTGCCTTCTATGGAAATTATTT-TAT-----TATA-----TTCCCTGTG-------GGATACTG----GGTCTATGAGGATGCAAATGAG-----GAATGGAGGAAGAGGCTGTGTTTCCTT-TTGAAACTTGGTGGAAATGTAGATGAATTGTGGG-AAATGAC-----TAGCTTTAGTCAGTC-TTCATGCA-----TAAT----CC-----T--AGGTC-----TAATGAAGCAGAAAACTTGT-AATTGCAAAA-TCAATGTGCAGGACTC-----AAGACCGTACTTT-----TTA--AAG-TCTCATCTAGGTCTTCTTATCC-----------C---------------ATGACACACAACCTACGAAAAACCCACCCAGTCCTAAAAATCGTAAATAGCTCATTCATTGACCTCCCATCCCCATCAAACATCTCTGCCTGATGGAATTTTGGATCCTTGCTAGGCCTATGCCTAATTGTACAAGTACTAACAGGGCTATTTCTAGCAATACACTACACAGCAGATATTTCATCAGCATTTTCATCTGTAGCCCACATCTGCCGTGACGTTCAGTACGGCTGACTAATTCGAAACCTTCACGCAAACGGAGCCTCCATGTTCTTTATTTGCCTCTACCTTCACATTGGCCGAGGCCTGTACTATGGCTCCTACATGTTTAAAGAGACATGAAACATCGGTGTTGTCCTCTTACTTCTTGTCATAGCAACTGCATTCGTTGGTTATGTACTTCCATGAGGTCAAATATCCTTCTGAGGGGCCACCGTGATTACGAACCTACTATCAGCAATCCCATACGTTGGCACAAGCCTCGTTGAATGAATTTGGGGTGGGTTTTCAGTCGACAATGCCACACTAACACGATTTTTCACATTCCACTTCCTACTTCCCTTTGCTATCATAGGAGCCTCAATACTACACCTGCTCTTCCTTCATGAAACCGGATCAAACAACCCAACAGGACTAACCTCAAACACAGACAAAATCCCATTCCACCCCTACTTCTCATACAAAGACCTATTGGGGGCCACATTATTTTTTATGCTCCTACTATCCCTAGCCCTGTTTTCACCAAACCTCCTAGGAGACCCAGAAAACTTCACCCCAGCAAACCCATTAGTCACCCCACCACATATCAAACCAGAGTGGTACTTCCTATTTGCATATGCAATCCTACGGTCAATCCCAAACAAACTAGGTGGTGTTTTAGCCCTTCTATTTTCAATTCTTATTCTTATGCTTGTCCCTATACTACACACATCAAAACAGCGAGGAAACGCATTCCGACCATTTTCACAGGCCCTATTCTGAGCCCTAGTATCAAACATTATTATCCTAACCTGAATCGGCGGCCAGCCGGTAGAAGACCCCTTTATCATCATTGGTCAAATCGCATCAACCACATACTTCATTATTTTTCTAATCCTAATGCCAGCAGTCGCAAAAATAGAAAACACACTAATAAAATGATAGNNNNNNNNNNNNNNNNNNNNNNNNNNNNNNNNNNNNNNNNNNNNNNNNNNNNNNNNNNNNNNNNNNNNNNNNNNNNNNNNNNNNNNNNNNNNNNNNNNNNNNNNNNNNNNNNNNNNNNNNNNNNNNNNNNNNNNNNNNNNNNNNNNNNNNNNNNNNNNNNNNNNNNNNNNNNNNNNNNNNNNNNNNNNNNNNNNNNNNNNNNNNNNNNNNNNNNNNNNNNNNNNNNNNNNNNNNNNNNNNNNNNNNNNNNNNNNNNNNNNNNNNNNNNNNNNNNNNNNNNNNNNNNNNNNNNNNNNNNNNNNNNNNNNNNNNNNNNNNNNNNNNNNNNNNNNNNNNNNNNNNNNNNNNNNNNNNNNNNNNNNNNNNNNNNNNNNNNNNNNNNNNNNNNNNNNNNNNNNNNNNNNNNNNNNNNNNNNNNNNNNNNNNNNNNNNNNNNNNNNNNNNNNNNNNNNNNNNNNNNNNNNNNNNNNNNNNNNNNNNNNNNNNNNNNNNNNNNNNNNNNNNNNNNNNNNNNNNNNNNNNNNNNNNNNNNNNNNNNNNNNNNNNNNNNNNNNNNNNNNNNNNNNNNNNNNNNNNNNNNNNNNNNNNNNNNNNNNNNNNNNNNNNNNNNNNNNNNNNNNNNNNNNNNNNNNNNNNNNNNNNNNNNNNNNNNNNNNNNNNNNNNNNNNNNNNNNNNNNNNNNNNNNNNNNNNNNNNNNNNNNNNNNNNNNNNNNNNNNNNNNNNNNNNNNNNNNNNNNNNNNNNNNNNNNNNNNNNNNNNNNNNNNNNNNNNNNNNNNNNNNNNNNNNNNNNNNNNNNNNNNNNNNNNNNNNNNNNNNNNNNNNNNNNNNNNNNNNNNNNNNNNNNNNNNNNNNNNNNNNNNNNNNNNNNNNNNNNNNNNNNNNNNNNNNNNNNNNNNNNNNNNNNNNNNNNNNNNNNNNNNNNNNNNNNNNNNNNNNNNNNNNNNNNNNNNNNNNNNNNNNNNNNNNNNNNNNN----------------------------------------ACTTGGCGGATATGGCATTATTCGAATCACCCCAATTCTTAACCCACTAACCACAAACATATACTACCCATTTATTATACTAGCCACATGAGGAATCATTATAACAAGCACCATCTGCCTACGACAAACAGACCTAAAATCGCTAATCGCTTATTCATCAGTAAGCCACATGGGGCTCGTCGTAGCCGCCTCAATAATTCAAACACAATGAAGCCTAACTGGCGCAATCGTACTTATAATTGCCCACGGACTTACCTCTTCAATACTATTCTGCCTGGCAAATACAAACTACGAGCGAACACACAGCCGAACACTCCTACTGGCACGCGGACTTCAACTAATCCTACCACTAATAACGTCTTGATGACTATTAGCCAATCTAATAAATATAGCACTTCCACCAACCA-TCAACATCACAGGAGAGCTACTAATCATAACCTCAACATTTAACTGATCTAATCTAACAATCATCATAACAGGATTAGGAACCCTGCTAACAGCAACATACTCACTACACATATTTCTAATAACACAACGCGGTAAGCTGCCAACACACCTAACACAAACAGAACCAACCCACACCCGAGAACACCTTTTAATAGCCCTTCACACAATACCAATATTACTC-CTAATATTAAAACCACAATTAATCATGGGCCCATTCTCCTGTTAA--------------------------------------------------------------------------------------------------------------------------------------------------------------------------------
JOANA7046 ---------------GTTTTGGTCCTAAACTT-GCCCTTG-TTTTTTACCAAAGTTATACAT-GCAAGACTCCCCACACCAG-TGAGAATGCCCACAT---A-CCCCTA-AACAGCAAACC-GGAGCAGGCATCAGGATACAACAC-CGCA---TTTAGCCAAGGACGCCTTGCA-CATGCCACA-CCCACACGGGCTTT-CAGCAGTAATTAACATTAAG-ACATGAGCG------AAAGCTCGACTTAGTTACGGTAAA-C-A-TGGTCGGTAAATTTCGTGCCAGCCACCGCGGTTATACGAGAGACCAAAAACAA-CGG-CC-CACGGCGTAAAGCGTGACT--AGAGA-A-ACTACATACACTTA--GAGGAAAAACGGCCGCCAAGTAGTAAAACACCAACGCACGCCGGAACCACAACAA------ACCCCTCTA-A---------CACCACTTTA-CCTCACGAAAGCTAAGAGACAAACTGGGATTAGATACCCCACTATGCTTAGCCCTAAACATAGGCAGTA-A-AA-ACACAATACTGTCCGCCAGAGAACTACGAACGAAAAGCTTTAAACTCTAAGGACTTGGCGGTGCTTCAAACCAGCCTAGAGGAGCCTGTCCTATAATCGATACCCCGCGTTTCACCTTACCTCCCCTAGCC-AAA-CAGCCTATATACCGCCGTCGTCAGCTTACCTTGTGAAAGAA-CCAAAGTAAGCAAAAAAG-TT-AATAACTAACACGTCAGGTCAAGGTGTAGCACACG-GAGAGGAAGAGATGGGCTACATTTTCTCG--AAGCGAAAACACAGATGG-TGAACTGAAACA-AGCAC-CTGAAGGCGGATTTAGCAGTAAA-A--T-AACCAA-GAATAGCTA-TTTT-AAACCTGCTCTGAA-GCGCGCACACACCGCCCGTCACCCTCATCA-CAT-GTATTATA---------ACAC-----------------NNNNNNNNNNNNNNNNNNNNNNNNNNNNNNNNNNNNNNNNNNNNNNNNNNNNNNNNNNNNNNNNNNNNNNNNNNNNNNNNNNNNNNNNNNNNNNNNNNNNNNNNNNNNNNNNNNNNNNNNNNNNNNNNNNNNNNNNNNNNNNNNNNNNNNNNNNNNNNNNNNNNNNNNNNNNNNNNNNNNNNNNNNNNNNNNNNNNNNNNNNNNNNNNNNNNNNNNNNNNNNNNNNNNNNNNNNNNNNNNNNNNNNNNNNNNNNNNNNNNNNNNNNNNNNNNNNNNNNNNNNNNNNNNNNNNNNNNNNNNNNNNNNNNNNNNNNNNNNNNNNNNNNNNNNNNNNNNNNNNNNNNNNNNNNNNNNNNNNNNNNNNNNNNNNNNNNNNNNNNNNNNNNNNNNNNNNNNNNNNNNNNNNNNNNNNNNNNNNNNNNNNNNNNNNNNNNNNNNNNNNNNNNNNNNNNNNNNNNNNNNNNNNNNNNNNNNNNNNNNNNNNNNNNNNNNNNNNNNNNNNNNNNNNNNNNNNNNNNNNNNNNNNNNNNNNNNNNNNNNNNNNNNNNNNNNNNNN--------CCATGAAATGATTGAATCTGGGGTCATTAACCTCAAGGATACCACATCT-AAGGTAAGCCTCT----CTTGTCAAGTTTCCTAAATGGA-----AAAGGATAGGA--TGTGT--GGT-----ATCGGT--TGCCT------TAGTC--TCCT-ATT--TTGAAGGC----T----------GGAG-TATT------GTAACT-----------------------------------------------TAC----------CGTAGAATTTGGTAGTCC--------TCC-----TAACTC--CAG-TTTTTCT--CTCTAGTCACCAAT-------------ATTTAGCTTTGTATT-------TTAGG----CCAGTG----------------------------TTTCTG------ATC-------------------GCCCAATTTGTTGAG-TTTTGCCTTCTATGGAAATTATTT-TAT-----TATA-----TTCCCTGCA-------GGATACTG----GCTCTATGAGGATGCAAATGAG-----AAATGG----AGAGGCTGTGTTTCCTT-TTGAAACTCGGTGGAAATGTAGATGAATTTTGGG-AAATGAC-----TAGCTTTAGTCAGTC-TTCATGTA-----TGAT----CT-----T--AGGTC-----TAATGAAGCTGGAAACTTGT-AATTGCAAAA-TCAATGTGCAGGACTC-----AAGACCATACTTT-----TCA--AAG-TCTCATCTAGGTCTTCTTATCC-----------C---------------ATGACACACAACCTACGAAAAACCCACCCCATCCTAAAAATCGTAAACAACTCTTTCATTGACCTGCCTTCCCCATCAAACATTTCCGCCTGATGAAACTTTGGATCACTATTAGGCCTGTGCCTTATCGTACAAGTACTAACAGGGCTGTTTCTAGCAATACACTATACAGCAGACATTTCATCAGCATTTTCATCTGTCGCCCACATCTGCCGAGATGTGCAATACGGCTGATTAATTCGAAACCTTCACGCAAACGGAGCCTCCATATTTTTCATCTGCCTCTACCTCCACATCGGACGGGGCCTTTACTACGGTTCCTATATATTTAAAGAAACATGAAACATCGGCGTAATCCTATTACTCCTAGTCATGGCAACTGCCTTCGTCGGCTATGTCCTCCCATGAGGACAAATATCCTTTTGAGGTGCTACCGTAATTACGAACCTCCTCTCAGCAATCCCATACATCGGCACAAGCCTTGTTGAATGAATCTGAGGGGGGTTCTCAGTTGACAACGCCACCCTAACCCGATTTTTCACATTTCACTTCCTTCTACCATTTGCCATTATGGGGGCCTCAATACTTCACCTCTTGTTCCTACACGAGACTGGATCAAATAACCCAACAGGGTTAGCCTCAAATACAGACAAAATCCCATTCCACCCATACTACTCATACAAAGACCTCCTCGGCGCGACATTGTTCCTTATAATTTTATTAACCCTCGCCCTATTCTCACCAAACTTACTTGGTGACCCAGAAAACTTTACCCCAGCAAACCCCTTAGTCACCCCACCACACATCAAACCAGAGTGATACTTCCTATTTGCATATGCTATCCTACGATCCATTCCAAACAAACTCGGAGGCGTCCTAGCCCTTTTATTTTCAATTCTTATTTTAATGCTCGTCCCAATACTCCACACATCAAAACAACGAGGAAACGCATTCCGACCTGTCTCACAAGCCCTATTCTGAACCCTCGTATCAAATATCATTATTCTAACCTGAATCGGCGGACAACCAGTAGAAGACCCATTCATCACAATTGGCCAAATCGCATCAGCCACATACTTTATTATCTTCCTGATCCTAATGCCAGTAACAGCAAAAATAGAAAACGCACTAATAAAATGATAANNNNNNNNNNNNNNNNNNNNNNNNNNNNNNNNNNNNNNNNNNNNNNNNNNNNNNNNNNNNNNNNNNNNNNNNNNNNNNNNNNNNNNNNNNNNNNNNNNNNNNNNNNNNNNNNNNNNNNNNNNNNNNNNNNNNNNNNNNNNNNNNNNNNNNNNNNNNNNNNNNNNNNNNNNNNNNNNNNNNNNNNNNNNNNNNNNNNNNNNNNNNNNNNNNNNNNNNNNNNNNNNNNNNNNNNNNNNNNNNNNNNNNNNNNNNNNNNNNNNNNNNNNNNNNNNNNNNNNNNNNNNNNNNNNNNNNNNNNNNNNNNNNNNNNNNNNNNNNNNNNNNNNNNNNNNNNNNNNNNNNNNNNNNNNNNNNNNNNNNNNNNNNNNNNNNNNNNNNNNNNNNNNNNNNNNNNNNNNNNNNNNNNNNNNNNNNNNNNNNNNNNNNNNNNNNNNNNNNNNNNNNNNNNNNNNNNNNNNNNNNNNNNNNNNNNNNNNNNNNNNNNNNNNNNNNNNNNNNNNNNNNNNNNNNNNNNNNNNNNNNNNNNNNNNNNNNNNNNNNNNNNNNNNNNNNNNNNNNNNNNNNNNNNNNNNNNNNNNNNNNNNNNNNNNNNNNNNNNNNNNNNNNNNNNNNNNNNNNNNNNNNNNNNNNNNNNNNNNNNNNNNNNNNNNNNNNNNNNNNNNNNNNNNNNNNNNNNNNNNNNNNNNNNNNNNNNNNNNNNNNNNNNNNNNNNNNNNNNNNNNNNNNNNNNNNNNNNNNNNNNNNNNNNNNNNNNNNNNNNNNNNNNNNNNNNNNNNNNNNNNNNNNNNNNNNNNNNNNNNNNNNNNNNNNNNNNNNNNNNNNNNNNNNNNNNNNNNNNNNNNNNNNNNNNNNNNNNNNNNNNNNNNNNNNNNNNNNNNNNNNNNNNNNNNNNNNNNNNNNNNNNNNNNNNNNNNNNNNNNNNNNNNNNNNNNNNNNNNNNNNNNNNNNNNNNNNNNNNNNNNNNNNNNNNNNNNN----------------------------------------GCTCGGAGGATACGGGATCATTCGAATTACCCCAATTCGTAACCCCCTAACTACAGACATATACTACCCATTTATCATCCTAGCCACATGAGGTATTATTATAACAAGCACTATTTGCTTGCGACAAACAGACCTAAAGTCACTAATCGCCTACTCATCGGTAAGCCACATGGGCCTGGTCGTAGCTGCCGCAATAATCCAAACACAATGAAGCCTCACAGGGGCAATCGTATTAATAGTCGCCCATGGACTTACCTCTTCAATGCTATTCTGCCTAGCAAACACAAACTATGAACGAACACACAGCCGAACGCTCCTTCTGGCACGCGGGTTTCAACTCATTCTTCCACTGATAACCTCCTGATGACTCCTATCAAACCTAATAAATATGGCCTTGCCACCAACAA-TTAACATCACGGGAGAACTACTAATTATAACTTCAACATTTAACTGGTCCTATCTAACGTTAATCATGACGGGCCTTGGAACCCTGCTAACAGCAGCATATTCGCTACACATATTCCTAATAACACAGCGAGGTAAACTACCCACACATCTAATCCAAATAGACCCAACACACACACGAGAACACCTACTAATAGCCCTACACATCACACCAATACTTCTC-CTAATACTAAAACCACAACTAATCATAGGCCCCTTCTCCTGTTAA--------------------------------------------------------------------------------------------------------------------------------------------------------------------------------
LABIW1047 ---------------GTTTTGGTCCTAAACTT-GCCCTT-GTTTTTTATCAAAATTATACAT-GCAAGCCTCCACACCCCAG-TGAGAATGCCCACAC---A-CCCCTA-AACAGCAAACC-GGAGCAGGCATCAGGATTCAACAA-AATT---TTTAGCCTAGGACGCCTTGCA-CGCGCCACA-CCCACACGGGCCTT-CAGCAGTAATTAACATTAAA-AAATGAGCG------AAAGCTCGACTTAGTTATGATTAA-C-A-TGGTCGGTAAATTTCGTGCCAGCCACCGCGGTTATACGAAAGACCAGAAACAA-CGG-CC-CACGGCGTAAAGCGTGACT--AAAGA-C-CTGTATAAC--TTA--GAGG-AGAACAACTGCCAAGTCGTAAAACACCCACGCACGTTAGAATTACAACAT----G-AAGCCCCT--A---------AAATACTTTA-CCTCACGAAAGCTAAGAAACAAACTGGGATTAGATACCCCACTATGCTTAGCCCTAAACATAGACAGTA-A-AA-ATACAATACTGTTCGCCAGAGAACTACAAACGAAAAGTTTAAAACTCCAAGGACTTGGCGGTGCTTCAAACCAACCTAGAGGAGCCTGTCCTATAATCGATACCCCACGTTTCACCTTACCCCTCCTTGCC-AAA-CAGCCTATATACCGCCGTCGTCAGCCTACCTTATGAAAGAA-ACAAAGTAAGCAAAAAAG-TT-AATAACTAACACGTCAGGTCAAGGTGTAGCACACG-GAGCGGCAGAGATGGGCTACATTTTCTCA--AAGCGAAAACACAAATGGTTAAACTGAAACA-CGTAC-CTGAAGGCGGATTTAGCAGTAAA-A--T-AAACAA-GAATAACTA-TTTT-AAACCTGCTCTGAA-GCGCGCACACACCGCCCGTCACCCTCATCA-CAC-GTTACACAATAC--------------------------NNNNNNNNNNNNNNNNNNNNNNNNNNNNNNNNNNNNNNNNNNNNNNNNNNNNNNNNNNNNNNNNNNNNNNNNNNNNNNNNNNNNNNNNNNNNNNNNNNNNNNNNNNNNNNNNNNNNNNNNNNNNNNNNNNNNNNNNNNNNNNNNNNNNNNNNNNNNNNNNNNNNNNNNNNNNNNNNNNNNNNNNNNNNNNNNNNNNNNNNNNNNNNNNNNNNNNNNNNNNNNNNNNNNNNNNNNNNNNNNNNNNNNNNNNNNNNNNNNNNNNNNNNNNNNNNNNNNNNNNNNNNNNNNNNNNNNNNNNNNNNNNNNNNNNNNNNNNNNNNNNNNNNNNNNNNNNNNNNNNNNNNNNNNNNNNNNNNNNNNNNNNNNNNNNNNNNNNNNNNNNNNNNNNNNNNNNNNNNNNNNNNNNNNNNNNNNNNNNNNNNNNNNNNNNNNNNNNNNNNNNNNNNNNNNNNNNNNNNNNNNNNNNNNNNNNNNNNNNNNNNNNNNNNNNNNNNNNNNNNNNNNNNNNNNNNNNNNNNNNNNNNNNNNNNNNNNNNNNNNNNNNNNNNNNNNNNNN--------CCATGAAATGATTGAATCTGGGGTCATTAACCTCAAGGATACCACATCT-AAGGTAAGCCCCT----C-TGTCAAGTTTCCCAAATGGA-----AAACGATAGGA--TGTGT--GGT-----ATCGGT--TGCCT------TAGTC--TCCT-ATT--TTGAAGGC----T----------GGAG-TATT------GTAACT-----------------------------------------------TAT----------CCTAGAATTTGGTGGTCC--------TCC-----TAACTC--CAG-TTTTGCT--CTCTAGTTGCCAATGTTTAGCCTGTTAATTTAGCTTTGTATT-------TTAGG----CCAGTA----------------------------TTTCTG------ATC-------------------GCCCAATTTGCTGAC-TTTTGCCTTCTATGGAAATTACTT-TAT-----TATA-----TTCCCTGTG-------GGATACTG----GCTCTATGAGGATGCAAATGAG-----GAATGG----AGAGGCTGTGTTTCCTT-TTGAAACTTGGTGGAAATGTAGATGAATTGTGGG-AAATGAC-----TAGCTTTAGCCAGTC-TTCATGCA-----TAAT----CC-----T--AGGTC-----TAATGAAGCTGGAAACTTGT-AATTGCAAAA-TCAATGTGCAGGA--C-----AAGACCATACTTT-----TCA--AAG-TCTTATCTAGGTCTTCTTATCC-----------C---------------ATGACACACAACCTACGAAAAACCCACCCAATCCTAAAAATTGTCAACAGCTCATTCATTGACCTCCCATCCCCATCAAATATTTCAGCCTGATGAAACTTCGGGTCACTTCTAGGCCTTTGCCTAATCGTACAAGTACTAACAGGACTATTCCTAGCAATACACTACACAGCAGATATCTCATCAGCATTTTCATCAGTTGCCCACATCTGCCGAGACGTTCAATACGGGTGGTTAATCCGAAACCTTCATGCAAACGGAGCCTCTATATTCTTTATCTGCCTATACCTTCACATTGGACGAGGCTTATACTACGGCTCCTATATATATAAAGAAACATGAAATGTAGGGGTTGTACTACTACTCCTTGTTATAGCAACCGCATTCGTAGGCTACGTTCTACCATGAGGACAGATATCCTTTTGAGGTGCCACTGTAATCACAAACTTATTATCAGCAGTCCCATACATCGGCACTAGTCTTGTTGAATGAATTTGAGGCGGGTTCTCCGTAGACAACGCAACCCTGACCCGGTTCTTCACCTTTCACTTTTTACTCCCCTTCGCTGTCATAGGGGCCTCAATACTACACCTACTGTTTCTTCATGAAACAGGATCCAACAACCCAACAGGACTGACCTCAAACACAGACAAAATCCCATTCCACCCATACTATTCGTACAAAGACCTGCTTGGAGCCACACTATTCATAATACTCCTCCTATCCTTGGCTTTGTTCTCACCAAACCTACTAGGTGACCCAGAAAACTTTACCCCTGCCAACCCTCTCGTCACCCCACCACACATTAAACCAGAATGATATTTCCTATTTGCTTACGCTATCCTCCGCTCAATCCCAAACAAGCTCGGAGGGGTCCTGGCCCTTCTATTTTCCATCCTCATTCTAATACTGATCCCAATGCTCCACACATCAAAACAACGAGGAAACGCATTTCGACCATTATCCCAAGCCTTATTCTGAACCCTCATCTCAAACATTATTATCCTAACATGAATTGGCGGACAACCCGTAGAAGACCCCTTCATTGTTATTGGCCAAATTGCATCAACCACCTACTTCATTATTTTCCTAGTCCTAATGCCCGCAGTGGCAAAAATAGAAAACTTCTTAATAAAATGATAANNNNNNNNNNNNNNNNNNNNNNNNNNNNNNNNNNNNNNNNNNNNNNNNNNNNNNNNNNNNNNNNNNNNNNNNNNNNNNNNNNNNNNNNNNNNNNNNNNNNNNNNNNNNNNNNNNNNNNNNNNNNNNNNNNNNNNNNNNNNNNNNNNNNNNNNNNNNNNNNNNNNNNNNNNNNNNNNNNNNNNNNNNNNNNNNNNNNNNNNNNNNNNNNNNNNNNNNNNNNNNNNNNNNNNNNNNNNNNNNNNNNNNNNNNNNNNNNNNNNNNNNNNNNNNNNNNNNNNNNNNNNNNNNNNNNNNNNNNNNNNNNNNNNNNNNNNNNNNNNNNNNNNNNNNNNNNNNNNNNNNNNNNNNNNNNNNNNNNNNNNNNNNNNNNNNNNNNNNNNNNNNNNNNNNNNNNNNNNNNNNNNNNNNNNNNNNNNNNNNNNNNNNNNNNNNNNNNNNNNNNNNNNNNNNNNNNNNNNNNNNNNNNNNNNNNNNNNNNNNNNNNNNNNNNNNNNNNNNNNNNNNNNNNNNNNNNNNNNNNNNNNNNNNNNNNNNNNNNNNNNNNNNNNNNNNNNNNNNNNNNNNNNNNNNNNNNNNNNNNNNNNNNNNNNNNNNNNNNNNNNNNNNNNNNNNNNNNNNNNNNNNNNNNNNNNNNNNNNNNNNNNNNNNNNNNNNNNNNNNNNNNNNNNNNNNNNNNNNNNNNNNNNNNNNNNNNNNNNNNNNNNNNNNNNNNNNNNNNNNNNNNNNNNNNNNNNNNNNNNNNNNNNNNNNNNNNNNNNNNNNNNNNNNNNNNNNNNNNNNNNNNNNNNNNNNNNNNNNNNNNNNNNNNNNNNNNNNNNNNNNNNNNNNNNNNNNNNNNNNNNNNNNNNNNNNNNNNNNNNNNNNNNNNNNNNNNNNNNNNNNNNNNNNNNNNNNNNNNNNNNNNNNNNNNNNNNNNNNNNNNNNNNNNNNNNNNNNNNNNNNNNNNNNNNNNNNNNNNNNNNNNNNNNNNNNNNN----------------------------------------ACTTGGCGGATATGGCATTATTCGAATCACCCCAATTCTTAACCCACTAACCACAAACATATACTACCCGTTTATTATTCTAGCCACATGGGGAATTATTATAACTAGCACAATTTGTCTACGACAAACAGACCTAAAATCACTAATCGCTTACTCCTCAGTAAGCCACATAGGCTTAGTTATCGCAGCCTCACTGATCCAAACACATTGAAGTCTAACAGGTGCTATTGTATTAATAGTCGCCCACGGGCTCACTTCTTCAATATTATTCTGCTTAGCAAATACAAACTATGAACGAACACACAGCCGTACACTTCTACTAGCACGGAGCCTTCAACTAATCCTACCATTAATAACATCATGATGACTCCTAGCAAACCTAATAAACATAGCACTACCACCAACAA-TTAACATTACAGGAGAATTATTAATTATAGCCTCTACATTTAACTGATCCTACCCAACAATCATCATAACAGGCCTCGGAACACTATTAACAGCTACATATTCACTACACATATTCTTAATAACACAACGAGGTAAACTACCAACACACTTAACTAAAATAGAACCAACACACACACGAGAACACCTGCTAATAGCCCTACACACCATTCCAATAATGCTT-CTAATACTAAAACCACAACTAATCATGGGCTCATTCTCCTGTTAA--------------------------------------------------------------------------------------------------------------------------------------------------------------------------------
LANCA6048 ---------------GTTTTGGTCCTAAACTT-GCCCTTG-TTTTTTACCAAAATTATACAT-GCAAGCCTCCACACACCAG-TGAGAATGCCCACAC---A-CCCCCA-AACAGCAAACC-GGAGCCGGCATCAGGATACAACAC-TAAC--ATTTAGCCAATGACGCCTTGCA-CACGCCACA-CCCACACGGGCTTT-CAGCAGTAATTAACATTAAA-ACATGAGCG------AAAGCTCGAATTAGTTATGGTAAA-C-A-TGGTCGGTAAATTTCGTGCCAGCCACCGCGGTTATACGAAAGACCAAAAACAA-AGG-CC-CCCGGCGTAAAGAGTGACT--AAAGA-A-CTTATTGA-C-CTA--GAGG-AGAACGGCCGCTAAGTAGTAAAACACCAACGCACGCCAGAATTACAAC-A------CTGCCTCTA-A---------TTCCACTTTA-CCTCACGAAAGCTAAGAAACAAACTGGGATTAGATACCCCACTATGCCTAGCCCTAAACATAGACAGCC-A-CCCATACAAAACTGTTCGCCAGAGAACTACAAACGAAAAGCTTAAAACTCCAAGGACTTGGCGGTGCTTCAAACCAACCTAGAGGAGCCTGTCCTATAATCGATACCCCACGCTTTACCTTACCCCTCCTAGCC-AAA-CAGCCTATATACCGCCGTCGTCAGCCTACCTTATGAAAGAA-ATAAAGTAAGCAAAAAAG-TT-AAAAACTAACACGTCAGGTCAAGGTGTAGCACACG-GAGGGGCAGAGATGGGCTACATTTTCTCA--AAGAGAAAACACAAATGG-TGAACTGAAACA-CACAC-CTGAAGGAGGATTTAGCAGTAAA-A--T-CACTAA-GAATAGTCA-TTTT-AAACCTGCTCTGAA-GCGCGCACACACCGCCCGTCACCCTCATCA-CAT-GCTT----------------------------------NNNNNNNNNNNNNNNNNNNNNNNNNNNNNNNNNNNNNNNNNNNNNNNNNNNNNNNNNNNNNNNNNNNNNNNNNNNNNNNNNNNNNNNNNNNNNNNNNNNNNNNNNNNNNNNNNNNNNNNNNNNNNNNNNNNNNNNNNNNNNNNNNNNNNNNNNNNNNNNNNNNNNNNNNNNNNNNNNNNNNNNNNNNNNNNNNNNNNNNNNNNNNNNNNNNNNNNNNNNNNNNNNNNNNNNNNNNNNNNNNNNNNNNNNNNNNNNNNNNNNNNNNNNNNNNNNNNNNNNNNNNNNNNNNNNNNNNNNNNNNNNNNNNNNNNNNNNNNNNNNNNNNNNNNNNNNNNNNNNNNNNNNNNNNNNNNNNNNNNNNNNNNNNNNNNNNNNNNNNNNNNNNNNNNNNNNNNNNNNNNNNNNNNNNNNNNNNNNNNNNNNNNNNNNNNNNNNNNNNNNNNNNNNNNNNNNNNNNNNNNNNNNNNNNNNNNNNNNNNNNNNNNNNNNNNNNNNNNNNNNNNNNNNNNNNNNNNNNNNNNNNNNNNNNNNNNNNNNNNNNNNNNNNNNNNNNNNN--------CCATGAAATGATTGAATCTGGGGTCATTAACCTCAAGGATACAACATCT-AAGGTAAGCCCCT----C-TGTCAAGTTTCCTAAATGGA-----AAACGATAGAA--TGTGT--GGT-----ATCGGT--TGCCT------TAGTC--TCCT-ATT--TTGAAGGC----T----------GGAG-TATT------GTAACT-----------------------------------------------TAT----------CCTAGAATTTGGTGGTCC--------TCC-----TAACTC--CAG-TTTTGCT--CTCTAGTTGCCAATGTTTAGCCTGTTAATTTAGCTTTGTATT-------TTAGG----CCAGTA----------------------------TTTCTG------ATC-------------------GCCCAATTTGCTGAC-TTTTGCCTTCTATGGAAATTACTT-TAT-----TATA-----TTCCCTGTG-------GGATACTG----GCTCTATGAGGATGCAAATGAG-----GAATGG----AGAGGCTGTGTTTCCTT-TTGAAACTTGGTGGAAATGTAGATGAATTGTGGG-AAATGAC-----TAGCTTTAGCCAGTC-TTCATGCA-----TAAT----CC-----T--AGGTC-----TAATGAAGCTGGAAACTTGT-AATTGCAAAA-TCAATGTGCAGGA--C-----AAGACCATACTTT-----TCA--AAG-TCTTATCTAGGTCGTCTTATCC-----------C---------------ATGACACACAACCTACGAAAAACCCACCCAATCCTAAAAATTGTCAACAACTCATTCATTGACCTCCCATCTCCATCAAATATTTCAGCCTGATGAAACTTCGGGTCACTTCTAGGCCTTTGCCTAATCGTACAAGTACTTACAGGGCTATTCCTAGCAATACACTACACAGCAGATATTTCATCAGCATTCTCATCAGTTGCCCATATCTGCCGAGACGTCCAATACGGGTGATTAATCCGAAACCTTCATGCAAACGGAGCCTCTATGTTCTTTATCTGCCTCTACCTTCACATCGGACGAGGCTTATATTACGGCTCCTATATATATAAAGAAACATGAAATGTTGGAGTTGTACTGCTACTCCTTGTTATAGCAACCGCCTTCGTAGGCTACGTTCTACCATGAGGACAGATATCCTTTTGAGGAGCCACTGTAATCACAAACCTATTATCAGCAGTCCCATACATCGGCACCAGTCTTGTTGAATGAATTTGGGGGGGTTTCTCCGTAGACAACGCAACCCTGACCCGGTTCTTCACCTTTCACTTTTTACTCCCGTTCGCTGTCATAGGGGCCTCAATACTACACCTATTGTTTCTTCATGAAACAGGATCCAACAACCCAACAGGACTAGCCTCAAACACAGACAAAATCCCATTCCACCCATATTATTCGTACAAAGACCTGCTTGGAGCCACACTATTTATAATACTCCTCCTATCCCTAGCCTTGTTTTCACCAAACCTGCTAGGTGACCCAGAAAACTTTACCCCAGCCAACCCTCTCGTCACCCCACCCCACATTAAACCAGAGTGGTACTTCCTGTTTGCATATGCCATCCTCCGCTCAATCCCAAACAAGCTCGGGGGAGTCCTGGCCCTTCTATTTTCTATCCTCATTCTAATACTAATCCCAATGCTCCACACCTCAAAACAACGAGGAAACGCATTTCGGCCACTATCCCAAGCCTTATTCTGAACCCTCATCTCAAATATTGTTATCCTAACATGAATTGGCGGACAACCCGTAGAAGACCCCTTCATTATAATTGGCCAAATTGCATCAACCACCTACTTCATTATTTTCCTAATCCTAATGCCCGCAGTAGCAAAAATAGAAAACTTCTTAATAAAATGATAANNNNNNNNNNNNNNNNNNNNNNNNNNNNNNNNNNNNNNNNNNNNNNNNNNNNNNNNNNNNNNNNNNNNNNNNNNNNNNNNNNNNNNNNNNNNNNNNNNNNNNNNNNNNNNNNNNNNNNNNNNNNNNNNNNNNNNNNNNNNNNNNNNNNNNNNNNNNNNNNNNNNNNNNNNNNNNNNNNNNNNNNNNNNNNNNNNNNNNNNNNNNNNNNNNNNNNNNNNNNNNNNNNNNNNNNNNNNNNNNNNNNNNNNNNNNNNNNNNNNNNNNNNNNNNNNNNNNNNNNNNNNNNNNNNNNNNNNNNNNNNNNNNNNNNNNNNNNNNNNNNNNNNNNNNNNNNNNNNNNNNNNNNNNNNNNNNNNNNNNNNNNNNNNNNNNNNNNNNNNNNNNNNNNNNNNNNNNNNNNNNNNNNNNNNNNNNNNNNNNNNNNNNNNNNNNNNNNNNNNNNNNNNNNNNNNNNNNNNNNNNNNNNNNNNNNNNNNNNNNNNNNNNNNNNNNNNNNNNNNNNNNNNNNNNNNNNNNNNNNNNNNNNNNNNNNNNNNNNNNNNNNNNNNNNNNNNNNNNNNNNNNNNNNNNNNNNNNNNNNNNNNNNNNNNNNNNNNNNNNNNNNNNNNNNNNNNNNNNNNNNNNNNNNNNNNNNNNNNNNNNNNNNNNNNNNNNNNNNNNNNNNNNNNNNNNNNNNNNNNNNNNNNNNNNNNNNNNNNNNNNNNNNNNNNNNNNNNNNNNNNNNNNNNNNNNNNNNNNNNNNNNNNNNNNNNNNNNNNNNNNNNNNNNNNNNNNNNNNNNNNNNNNNNNNNNNNNNNNNNNNNNNNNNNNNNNNNNNNNNNNNNNNNNNNNNNNNNNNNNNNNNNNNNNNNNNNNNNNNNNNNNNNNNNNNNNNNNNNNNNNNNNNNNNNNNNNNNNNNNNNNNNNNNNNNNNNNNNNNNNNNNNNNNNNNNNNNNNNNNNNNNNNNNNNNNNNNNNNNNNNNNNNNNNNNNNNN----------------------------------------ACTTGGTGGATATGGCATTATCCGAATTACCCCAATTCTTAACCCATTAACCACAAACATATACTACCCATTTATTATTCTAGCCACATGAGGAATTATTATAACTAGCACAATTTGTCTACGACAAACAGACCTAAAATCACTAATCGCTTACTCCTCAGTAAGCCACATAGGCTTGGTTATCGCAGCCTCGCTAATCCAAACACACTGAAGTCTAACAGGTGCTATTGTATTAATAGTGGCCCACGGCCTCACCTCTTCAATATTATTCTGCTTAGCAAATACAAACTATGAACGAACACATAGCCGCACACTCCTACTAGCACGGGGCCTTCAACTGATTCTACCACTAATAACATCGTGATGACTCCTAGCAAACCTAATAAACATAGCACTACCACCAACAA-TTAATATTACAGGAGAATTATTAATTATAACCTCCACATTTAACTGATCCTACCCAACAATCATCATAACAGGCCTCGGAACACTATTAACAGCCACATATTCACTATACATGTTCTTAATAACACAACGAGGTAAACTACCAACACACTTAACTAAAATAGAACCAACACACACACGAGAACACCTGCTAATAGCCCTACACACCATTCCAATACTTCTT-CTAATACTAAAACCACAACTAATCATGGGCCCATTCTCCTGTTAA--------------------------------------------------------------------------------------------------------------------------------------------------------------------------------
LATEA7049 ---------------GTTTTGGTCCTAAACTT-GCCCTTG-TTTTTTACCAAAATTATACAT-GCAAGCCTCCACACACCA-GTGAGAATGCCCATAA---A-CCCCTA-AACAGCAAACC-GGAGCAGGCATCAGGATACAACAT-AAAC--A-TTAGCCAAGGACGCCTTGCA-CATGCCACA-CCCACACGGGCTCT-CAGCAGTAACTAACATTAAG-AAATGAGCG------AAAGCTCGACTTAGTTATGGTAAA-C-A-TGGTCGGTAAATTTCGTGCCAGCCACCGCGGTTATACGAAAGACCAAAAACAA-CGG-CC-CACGGCGTAAAGCGTGACT--AAAGA--CCCAA-GTGGT-TTA--GAGG-AGAACGCTTGCCAAGTAGTAAAACACCCATGCATGCTAGAATCACAACAA------TCGCCTCTA-A---------CAATACTTTA-CCTCACGAAAGCTAAGATACAAACTGGGATTAGATACCCCACTATGCTTGGCCCTAAACACAGACAGTA-A-TA-ATACAATACTGTTCGCCAGAGAACTACAAACGAAAAGCTTAAAACTCCAAGGACTTGGCGGTGCTTCAAATCAACCTAGAGGAGCCTGTCCTATAATCGATACCCCACGATATACCTTACCTTTCCTAGCC-AAA-CAGCCTATATACCGCCGTCGTCAGCTTACCTTATGAAAGAG-ATAAAGTAGGCAAAAAAG-TT-AGTAACTAATACGTCAGGTCAAGGTGTAGCACACG-AAAAGGCAGAGATGGGCTACATTTTCTCA--AAGTGAAAACACGAACGG-TGGACTGAAATA-TACAC-CTAAAGGCGGATTTAGCAGTAAA-A--C-AGCCAA-GAATAGCTG-TTTT-AAACCTGCTCTGAA-GCGCGCACACACCGCCCGTCACCCTCATCA-CAT-GTACCACA---------ACAC-----------------NNNNNNNNNNNNNNNNNNNNNNNNNNNNNNNNNNNNNNNNNNNNNNNNNNNNNNNNNNNNNNNNNNNNNNNNNNNNNNNNNNNNNNNNNNNNNNNNNNNNNNNNNNNNNNNNNNNNNNNNNNNNNNNNNNNNNNNNNNNNNNNNNNNNNNNNNNNNNNNNNNNNNNNNNNNNNNNNNNNNNNNNNNNNNNNNNNNNNNNNNNNNNNNNNNNNNNNNNNNNNNNNNNNNNNNNNNNNNNNNNNNNNNNNNNNNNNNNNNNNNNNNNNNNNNNNNNNNNNNNNNNNNNNNNNNNNNNNNNNNNNNNNNNNNNNNNNNNNNNNNNNNNNNNNNNNNNNNNNNNNNNNNNNNNNNNNNNNNNNNNNNNNNNNNNNNNNNNNNNNNNNNNNNNNNNNNNNNNNNNNNNNNNNNNNNNNNNNNNNNNNNNNNNNNNNNNNNNNNNNNNNNNNNNNNNNNNNNNNNNNNNNNNNNNNNNNNNNNNNNNNNNNNNNNNNNNNNNNNNNNNNNNNNNNNNNNNNNNNNNNNNNNNNNNNNNNNNNNNNNNNNNNNNNNNNNNNNN--------CCATGAAATGATTGAATCTGGGGTCATTAACCTCAAGGATACCACATCT-AAGGTAAGCCCCT----CTTGTCAAGTTTCCTAAATGGA-----AAAGGATAGGA--TGTGT--GGT-----ATAGGT--TGACT------TAGTC--TCCT-ATT--TTGAAGGC----T----------GGAA-TATT------GTAACT-----------------------------------------------TAC----------GGTAGAATTTGGTAGTCC--------TCC-----TAACTC--CAG-TTTTGCT--CTCTAGTCACCAAT-------------ATTTAGCTTTGTATT-------TTAGG----CCAGTA----------------------------TTTCTG------ATT-------------------GCCCAATTTGCTGAC-TTTTGCCTTCTATGGAAATTATTT-TAT-----TATA-----TTCCCTGTG-------GGATACTG----GCTC--TGAGAATGCAAATGAG-----GAATGG----AGAGGCTGTGTTTCCTT-TTGAAACTTGGTGGAAATGTAGATGAATTGTGGG-GAATGAC-----TAGCTTTAGTCAGTC-TTCATGCA-----TGAT----TC-----T--AGGTC----------------------------------------------------------------------------------------------------------------------T---------------ATGACACACAACCTACGAAAAACACACCCAATCCTAAAAATCGTAAACAACTCATTCATCGACCTTCCCTCTCCATCAAACATCTCTGCCTGATGAAATTTTGGGTCACTTCTAGGCCTCTGCCTCATCGTTCAAGTACTTACTGGATTATTTCTAGCAATACACTACACAGCAGATATCTCATCAGCATTCTCATCTGTAGCACACATCTGCCGAGACGTACAATACGGATGACTAATCCGAAACCTCCACGCAAACGGGGCCTCAATATTTTTTATCTGCCTATACCTTCACATTGGACGGGGCCTATACTACGGCTCCTACATATTTAAAGAAACATGAAATATTGGGGTAGTCCTACTCCTACTTGTTATAGCAACCGCCTTCGTGGGCTACGTACTTCCATGAGGACAAATATCCTTCTGAGGCGCCACTGTAATTACAAACCTATTATCAGCTATTCCCTACATCGGCACAAGTCTCGTTGAATGAATCTGAGGCGGCTTTTCAGTAGACAACGCCACTCTAACCCGATTTTTTACATTTCACTTCCTACTGCCATTCGCAATCATAGGGGCATCAATACTCCACCTACTATTCCTTCACGAAACAGGGTCCAACAACCCAACTGGACTTGCTTCAAACACAGACAAAATCCCATTCCACCCATACTTCTCGTACAAGGACCTACTTGGTGCAACACTATTCCTCTTAATCCTACTATTACTAGCACTATTTTCACCAAATCTCCTAGGCGACCCAGAAAACTTCACCCCAGCCAACCCCTTAGTCACCCCCCCGCACATCAAACCAGAATGATACTTTCTATTCGCATACGCGATCCTCCGATCAATCCCTAATAAACTTGGTGGCGTTTTAGCCCTATTATTCTCTATCCTCATTCTAATGTTTGTTCCAGCTCTCCACACGTCAAAACAACGAGGTAATGCATTCCGACCTTTTTCACAAACCCTGTTCTGAGCCCTAGTCTCGAACATTATTATCCTGACATGAATTGGAGGACAACCCGTCGAAGACCCATTTATTATTATTGGTCAAATCGCATCAACTACGTATTTCATTATCTTCCTAATTCTAATGCCAGCAGTGGCAAAAATAGAAAACTCACTAATAAAATGATAANNNNNNNNNNNNNNNNNNNNNNNNNNNNNNNNNNNNNNNNNNNNNNNNNNNNNNNNNNNNNNNNNNNNNNNNNNNNNNNNNNNNNNNNNNNNNNNNNNNNNNNNNNNNNNNNNNNNNNNNNNNNNNNNNNNNNNNNNNNNNNNNNNNNNNNNNNNNNNNNNNNNNNNNNNNNNNNNNNNNNNNNNNNNNNNNNNNNNNNNNNNNNNNNNNNNNNNNNNNNNNNNNNNNNNNNNNNNNNNNNNNNNNNNNNNNNNNNNNNNNNNNNNNNNNNNNNNNNNNNNNNNNNNNNNNNNNNNNNNNNNNNNNNNNNNNNNNNNNNNNNNNNNNNNNNNNNNNNNNNNNNNNNNNNNNNNNNNNNNNNNNNNNNNNNNNNNNNNNNNNNNNNNNNNNNNNNNNNNNNNNNNNNNNNNNNNNNNNNNNNNNNNNNNNNNNNNNNNNNNNNNNNNNNNNNNNNNNNNNNNNNNNNNNNNNNNNNNNNNNNNNNNNNNNNNNNNNNNNNNNNNNNNNNNNNNNNNNNNNNNNNNNNNNNNNNNNNNNNNNNNNNNNNNNNNNNNNNNNNNNNNNNNNNNNNNNNNNNNNNNNNNNNNNNNNNNNNNNNNNNNNNNNNNNNNNNNNNNNNNNNNNNNNNNNNNNNNNNNNNNNNNNNNNNNNNNNNNNNNNNNNNNNNNNNNNNNNNNNNNNNNNNNNNNNNNNNNNNNNNNNNNNNNNNNNNNNNNNNNNNNNNNNNNNNNNNNNNNNNNNNNNNNNNNNNNNNNNNNNNNNNNNNNNNNNNNNNNNNNNNNNNNNNNNNNNNNNNNNNNNNNNNNNNNNNNNNNNNNNNNNNNNNNNNNNNNNNNNNNNNNNNNNNNNNNNNNNNNNNNNNNNNNNNNNNNNNNNNNNNNNNNNNNNNNNNNNNNNNNNNNNNNNNNNNNNNNNNNNNNNNNNNNNNNNNNNNNNNNNNNNNNNNNNNNNNNNNNNNNNNNNNNNNNNNNNNNN----------------------------------------ACTTGGCGGATACGGAATTATTCGAATTACCCCCATTCTAAACCCACTAACCACAAACATATACTACCCGTTTATTATTTTAGCAACATGAGGGATTATTATAACAAGCACCATCTGCCTACGACAGACGGATCTAAAATCACTAATCGCTTACTCATCAGTAAGCCACATGGGCCTGGTTGTAGCCGCATCAATAATCCAAACACAATGAAGCCTCACAGGCGCAATTATTCTTATAATTGCTCATGGATTAACATCCTCAATATTATTCTGCCTAGCTAACACAAACTATGAACGAACACACAGTCGAACACTCCTGCTAGCACGAGGACTTCAACTCGTTCTTCCACTAATAACATCCTGATGGCTCATCGCAAACCTAATAAACATAGCACTACCACCAACAA-TTAACATTACGGGAGAACTCATAATTATAACCTCAACATTCAATTGATCTAACCTAACAATCATCATAACTGGCCTAGGAACCCTATTAACCGCAGCATACTCCCTACACATATTCCTTATAACACAACGTGGCAAACTACCAACACATTTAACCCAAACAGACCCAACACACACACGAGAACACCTTCTAATAGCCCTGCACACCATACCAATATTACTC-CTAATACTAAAACCACAACTAATTATGGGCCCCTTCTCCTGTTAA--------------------------------------------------------------------------------------------------------------------------------------------------------------------------------
LEAEDL050 ---------------GTTTTGGTCCTAAACTT-GCCCTTG-TTTTTTACCAAAATTATACAT-GCAAGCCTCCACACACCA-GTGAGAATGCCCAAAT---A-CCCCTA-AACAGCAAACC-GGAGCGGGCATCAGGATACAACAC-CACA--TCTTAGCCAAAGACGCCTTGCA-CATGCCACA-CCCACACGGGCTTT-CAGCAGTAATTAACATTAAG-ACATGAGCG------AAAGCTCGACTTAGTTATGGTACA-C-C-TGGTCGGTAAATTTCGTGCCAGCCACCGCGGTTATACGAAAGACCAAAAACAA-CGG-CC-CACGGCGTAAAGCGTGACT--AAAGA-ACAAAA-ACAGC-TTA--GAGG-AAAACGACAGCCAAGTAGTAAAACACCCACGCACGCCAGAATCACAACAA------CTGCCTCTA-A---------CACCACTTTA-CCTCACGAAAGCTAAGAAACAAACTGGGATTAGATACCCCACTATGCTCAGCCCTAAACATAAGCAGTATA-AA-ACACAATACTGTTCGCCAGAGAACTACAAACGAAAAGTTTAAAACTCCAAGGACTTGGCGGTGCTTCAAACCAACCTAGAGGAGCCTGTCCTATAATCGATACCCCACGTTACACCTCACCTCTTCTAGCC-AAA-CAGCCTATATACCGCCGTCGTCAGCCTACCTTATGAAAGAA-ACAAAGTAAGCAAAAAAG-TT-AATAACTAACACGTCAGGTCAAGGTGTAGCACACG-AAGAGGCAGAGATGGGCTACATTTTCTCA--AAGAGAAAACACAGACGG-TGAACTGAAACA-CACAC-CTAAAGGCGGATTTAGCAGTAAA-A--T-AATCAA-GAGTAATTA-TTTT-AAACCTGCTCTGAA-GCGCGCACACACCGCCCGTCACCCTCATCA-CAT-G-------------------------------------NNNNNNNNNNNNNNNNNNNNNNNNNNNNNNNNNNNNNNNNNNNNNNNNNNNNNNNNNNNNNNNNNNNNNNNNNNNNNNNNNNNNNNNNNNNNNNNNNNNNNNNNNNNNNNNNNNNNNNNNNNNNNNNNNNNNNNNNNNNNNNNNNNNNNNNNNNNNNNNNNNNNNNNNNNNNNNNNNNNNNNNNNNNNNNNNNNNNNNNNNNNNNNNNNNNNNNNNNNNNNNNNNNNNNNNNNNNNNNNNNNNNNNNNNNNNNNNNNNNNNNNNNNNNNNNNNNNNNNNNNNNNNNNNNNNNNNNNNNNNNNNNNNNNNNNNNNNNNNNNNNNNNNNNNNNNNNNNNNNNNNNNNNNNNNNNNNNNNNNNNNNNNNNNNNNNNNNNNNNNNNNNNNNNNNNNNNNNNNNNNNNNNNNNNNNNNNNNNNNNNNNNNNNNNNNNNNNNNNNNNNNNNNNNNNNNNNNNNNNNNNNNNNNNNNNNNNNNNNNNNNNNNNNNNNNNNNNNNNNNNNNNNNNNNNNNNNNNNNNNNNNNNNNNNNNNNNNNNNNNNNNNNNNNNNNNNNNN--------CCATGAAATGATTGGATCTGGGGTCATTAACCTCAAGGATACCACATCT-AAGGTAAGCCTCT----CTTGTCAAGTTTCCTAAATGGA-----AAAGGATAGGA--TGTGT--GGT-----ATCGTT--TGCCT------TAGTC--TCCT-ATT--TTGAAGGC----T----------GGAG-TATT------GTAACT-----------------------------------------------TAC----------CCTAGAATTTGGTAGTCC--------TCC-----TAACTC--CAG-TTTTGCC--CTCTAGTCACCAAT-------------ATTTAGCTTTGTATT-------TTAGG----CCAGTA----------------------------TTTCTG------ATC-------------------GCCCAATTTGTTGAC-TTTTGCCTTCTGTGGAAATTATTT-TAT-----TATA-----TTCCCTGCG-------GGATACTG----GCTCTATGAGGATGCAAATGAG-----GAATGG----AGAGGCTGTGTTTCCTT-TTGAAACTTGGTGGAAATGTAGATGAATTTTGGG-AAATGAC-----TAGCTTTAGTCAGTC-TTCGTGCA-----TGAT----CC-----T--AGGTC-----TAATGAAGCTGGAAACTTGT-AATTGCAAAA-TCAATGTGCAGGACTC-----AAGACCATACTTT-----TCA--AAG-TCTCATCTAGGTCTTCTTATCC-----------C---------------ATGACACACAACCTACGAAAAACCCACCCAATTCTAAAAATCGTAAATAACTCCTTCATCGATCTGCCCTCTCCATCAAACATCTCTGCCTGATGGAACTTTGGATCACTACTAGGCCTCTGTCTCATCATTCAAGTACTGACTGGACTTTTCCTGGCAATACACTACACAGCAGATATCTCATCAGCATTCTCGTCTGTCGCCCACATCTGCCGCGATGTCCAATACGGCTGATTAATTCGAAACCTTCATGCAAACGGAGCCTCCATATTCTTTATTTGCCTTTATCTTCACATTGGTCGTGGCCTATACTACGGATCATATATATTTAAAGAAACATGAAATATTGGAGTAGTCCTTCTTCTCCTTGTTATAGCAACTGCCTTTGTGGGCTACGTGCTACCATGAGGACAAATATCCTTCTGAGGCGCCACCGTCATTACAAACCTACTATCTGCAATCCCCTACATCGGCACAAGCCTTGTTGAATGGATCTGGGGCGGGTTTTCAGTTGACAATGCCACCTTGACCCGATTTTTTACATTTCATTTTCTACTACCATTTGCCATCATAGGGGCCTCAATACTTCACCTACTTTTTCTTCACGAAACGGGGTCAAACAATCCAACCGGCCTAGCCTCAAACACGGACAAAATCCCATTTCACCCATACTACTCATACAAAGACCTGCTAGGAGCAACGCTCTTCCTAATAGTACTTCTATCCCTAGCCCTTTTCTCACCAAATTTACTTGGCGACCCAGAAAACTTCACCCCAGCAAACCCGCTAGTCACCCCACCACACATCAAACCAGAGTGATACTTCTTATTTGCATACGCCATCCTCCGATCAATCCCAAATAAACTCGGCGGAGTCCTGGCTCTATTATTTTCAATCCTCATCCTGATATTTGTCCCAATACTTCACATATCAAAACAGCGAGGAAACGCATTCCGACCTCTTTCACAAGCCCTGTTCTGAGCCTTAGTATCAAACATCATCATCCTAACATGAATCGGCGGCCAACCAGTAGAAGACCCGTTCATCATTATTGGCCAAATTGCATCAACCACATACTTCATCATCTTCCTAATTTTAATGCCAGCAGTAGCAAAAATAGAAAACTCACTAATAAAATGATAGNNNNNNNNNNNNNNNNNNNNNNNNNNNNNNNNNNNNNNNNNNNNNNNNNNNNNNNNNNNNNNNNNNNNNNNNNNNNNNNNNNNNNNNNNNNNNNNNNNNNNNNNNNNNNNNNNNNNNNNNNNNNNNNNNNNNNNNNNNNNNNNNNNNNNNNNNNNNNNNNNNNNNNNNNNNNNNNNNNNNNNNNNNNNNNNNNNNNNNNNNNNNNNNNNNNNNNNNNNNNNNNNNNNNNNNNNNNNNNNNNNNNNNNNNNNNNNNNNNNNNNNNNNNNNNNNNNNNNNNNNNNNNNNNNNNNNNNNNNNNNNNNNNNNNNNNNNNNNNNNNNNNNNNNNNNNNNNNNNNNNNNNNNNNNNNNNNNNNNNNNNNNNNNNNNNNNNNNNNNNNNNNNNNNNNNNNNNNNNNNNNNNNNNNNNNNNNNNNNNNNNNNNNNNNNNNNNNNNNNNNNNNNNNNNNNNNNNNNNNNNNNNNNNNNNNNNNNNNNNNNNNNNNNNNNNNNNNNNNNNNNNNNNNNNNNNNNNNNNNNNNNNNNNNNNNNNNNNNNNNNNNNNNNNNNNNNNNNNNNNNNNNNNNNNNNNNNNNNNNNNNNNNNNNNNNNNNNNNNNNNNNNNNNNNNNNNNNNNNNNNNNNNNNNNNNNNNNNNNNNNNNNNNNNNNNNNNNNNNNNNNNNNNNNNNNNNNNNNNNNNNNNNNNNNNNNNNNNNNNNNNNNNNNNNNNNNNNNNNNNNNNNNNNNNNNNNNNNNNNNNNNNNNNNNNNNNNNNNNNNNNNNNNNNNNNNNNNNNNNNNNNNNNNNNNNNNNNNNNNNNNNNNNNNNNNNNNNNNNNNNNNNNNNNNNNNNNNNNNNNNNNNNNNNNNNNNNNNNNNNNNNNNNNNNNNNNNNNNNNNNNNNNNNNNNNNNNNNNNNNNNNNNNNNNNNNNNNNNNNNNNNNNNNNNNNNNNNNNNNNNNNNNNNNNNNNNNNNNNNNNNNNNNNNNNNNNNN----------------------------------------ACTCGGCGGATACGGCATCATTCGAATCACCCCAATTCTCAACCCACTAACCACAAACATGTACTACCCATTTATTATCTTGGCTCTGTGGGGAATCATTATAACAAGCACCATCTGCCTACGACAGTCAGACCTAAAATCACTAATCGCTTACTCATCAGTAAGTCACATGGGCTTAGTCGTAGCTGCTACAATAATTCAAACACAATGAAGCCTCACGGGGGCAATCGTATTAATAATCGCCCACGGACTCACCTCTTCAATATTATTTTGCCTAGCAAACACAAACTACGAGCGAACACACAGCCGAACGCTCCTACTTGCACGAGGACTTCAACTTATCCTTCCACTAATAACAGCCTGATGACTCTTAGCTAACCTGATAAACATGGCACTCCCCCCAACAA-TCAACATCACAGGAGAGCTATTAATTATAACCTCAACATTCAACTGATCTTACCCAACACTAATCTTAACGGGCCTAGGGACCCTACTAACAGCAACATACTCACTACACATGTTCCTAATAACACAGCGCGGCAAACTACCAACACACTTAACCAAAATTGACCCTACACACACACGAGAACACCTATTAATGGCCCTACACACCACACCAATACTACTT-CTAATACTAAAACCACAACTAATCATGGGCCCTTTCTCCTGTTAA--------------------------------------------------------------------------------------------------------------------------------------------------------------------------------
LEONDL051 ---------------GTTTTGGTCCTAAACTT-GCCCTTG-TTTTTTACCAGAATTATACAT-GCAAGTCTCCACACACCAG-TGAGAATGCCCACAT---A-CCCCTA-AACAGCAAACC-GGAGCAGGCATCAGGATACAACAC-CACA---TTTAGCCGAGGACGCCTTGCA-CATGCCACA-CCCACACGGGATTT-CAGCAGTAATCAACATTAAG-ACATGAGCG------AAAGCTCGACTTAGTCATGGTAAA-T-A-TGGCCGGTAAATTTCGTGCCAGCCACCGCGGTTATACGAAAGACCAAAAACAA-CGG-CC-CACGGCGTAAAGCGTGACT--AGAGA-A-CGAACACAC--TTA--GAGG-AAAATGGCCGCCAAGTAGTAAAACACCCACGCACACCAGAACCACAACAA------CCGCCTCTA-A---------CATAACTTTA-CCTCACGAAAGCTAAGAGACAAACTGGGATTAGATACCCCACTATGCTTAGCCCTAAACATAGACAGTA-A-AA-ACACAATACTGTTCGCCAGAGAACTACAAACGAAAAGCTTAAAACTCTAAGGACTTGGCGGTGCTTCAAACCAACCTAGAGGAGCCTGTCCTATAATCGATACCCCACGTTCCACCTTACCTCCCCTAGCC-AAC-CAGCCTATATACCGCCGTCGTCAGCCTACCTTATGAAAGAG-AAAAAGTAGGCAAAAAAG-TT-TATAACTAATACGTCAGGTCAAGGTGTAGCACACG-GAGAGGCAGAGATGGGCTACATTTTCTCG--AAGAGAAAATACAAATGG-TGAACTGAAACA-CACAC-CTGAAGGCGGATTTAGCAGTAAA-A--C-GGCCAA-GAGTAGCCA-TTTT-AAACCTGCTCTGAA-GCGCGCACACACCGCCCGTCACCCTCATCA-CAT---GTTTC------------AC-----------------NNNNNNNNNNNNNNNNNNNNNNNNNNNNNNNNNNNNNNNNNNNNNNNNNNNNNNNNNNNNNNNNNNNNNNNNNNNNNNNNNNNNNNNNNNNNNNNNNNNNNNNNNNNNNNNNNNNNNNNNNNNNNNNNNNNNNNNNNNNNNNNNNNNNNNNNNNNNNNNNNNNNNNNNNNNNNNNNNNNNNNNNNNNNNNNNNNNNNNNNNNNNNNNNNNNNNNNNNNNNNNNNNNNNNNNNNNNNNNNNNNNNNNNNNNNNNNNNNNNNNNNNNNNNNNNNNNNNNNNNNNNNNNNNNNNNNNNNNNNNNNNNNNNNNNNNNNNNNNNNNNNNNNNNNNNNNNNNNNNNNNNNNNNNNNNNNNNNNNNNNNNNNNNNNNNNNNNNNNNNNNNNNNNNNNNNNNNNNNNNNNNNNNNNNNNNNNNNNNNNNNNNNNNNNNNNNNNNNNNNNNNNNNNNNNNNNNNNNNNNNNNNNNNNNNNNNNNNNNNNNNNNNNNNNNNNNNNNNNNNNNNNNNNNNNNNNNNNNNNNNNNNNNNNNNNNNNNNNNNNNNNNNNNNNNNNNNNN--------CCATGAAATGATTGAATCTGGGGTCATTAACCTCAAGGATACCACATCT-AAGGTAAACCTCT----CTTGTCAAGTTTCCTAAATGGA-----AAAGGATAGGA--TGTGT--GGT-----ATTGGT--TGCCT------TAGTC--TCCT-ATT--TTGAAGGC----T----------GGAG-TATT------GTAACT-----------------------------------------------TAC----------CCTAGAATTTGGTAGTCT--------TCC-----TAACTC--CAG-TTTTGCT--CTCTAGTCACCAAC-------------ATTTAGCTTTGTATT-------TTAGG----CCAGTA----------------------------TTTCTG------ATC-------------------GCCCAATTTGCTGAC-TTTTGCCTTCTATGGAAATTATTT-TAT-----TATA-----TTCCCTATG-------GGATACTG----GCTCTATGAGGAAGCAAATGAG-----AAATGG----AGAGGCTGTGTTTCCTT-TTGAAACTTGGTGGAAATGTAGATGAATTGTGGG-AAATGAC-----TAGCTTTAGTCAGTC-TTCATGCA-----TGAT----CC-----T--AGGTC-----TAATGAAGCTGGAAACTTGT-AATTGCAAAA-TCAATGTGCAGGACGC-----AAGACCATACTTT-----TCA--AAG-TCTCATCTAGGTCTTCTTATCC-----------C---------------ATGACACACAACCTACGAAAAACCCACCCAATCCTAAAAATCGTAAACAGCTCATTCATCGACCTACCCTCCCCATCAAACATTTCTGCCTGATGAAATTTTGGCTCACTTTTAGGCCTTTGCCTTATCGTACAAGTACTAACCGGACTTTTCCTAGCAATACACTACACAGCAGACATCTCATCAGCATTCTCATCCGTCGCCCACATCTGCCGCGACGTACAATACGGCTGATTAATCCGCAACCTCCATGCAAACGGAGCCTCCATATTCTTTATTTGCCTATACCTTCACATCGGACGGGGCCTCTACTATGGCTCCTACATATTTAAAGAAACATGAAACATTGGAGTTGTACTCCTACTCCTTGTTATAGCAACCGCCTTCGTAGGGTACGTACTCCCATGGGGACAAATATCTTTCTGGGGCGCCACCGTAATCACAAACCTCTTGTCAGCAATTCCACACATCGGCACAAGCCTAGTTGAATGAATTTGGGGCGGATTTTCAGTAGACAACGCCACCCTAACTCGATTTTTCACATTCCACTTCTTGCTACCATTTGCTATCATGGGGGCCTCAATACTACACCTACTATTCCTTCACGAAACAGGATCAAACAACCCCACTGGACTGGCCTCAAACACAGACAAAATCCCATTCCACCCATACTACTCATACAAAGACCTCCTAGGAGCAACACTTTTCCTCATAATCCTACTATCCCTGGCCCTATTCTCACCAAACCTACTTGGCGACCCAGAAAACTTCACCCCAGCAAACCCCCTAGTCACCCCACCACATATCAAACCAGAGTGGTATTTCCTATTTGCATACGCCATCCTCCGATCAATCCCAAACAAGCTCGGGGGCGTCTTAGCCCTACTATTTTCAATTCTTATTCTCATTCTCGTCCCAATGCTCCACACATCAAAACAACGAGGAAACACATTCCGACCGCTTTCACAAACCCTCTTCTGAGCCCTAGTATCAAACATTATCATTTTAACATGAATTGGCGGCCAACCAGTAGAAGACCCATTCATCATTATTGGCCAAATCGCATCAACCACATACTTCATTATTTTCCTAATTCTTATACCAGCAGTAGCAAAAATAGAAAACTCCCTAATAAAATGATAANNNNNNNNNNNNNNNNNNNNNNNNNNNNNNNNNNNNNNNNNNNNNNNNNNNNNNNNNNNNNNNNNNNNNNNNNNNNNNNNNNNNNNNNNNNNNNNNNNNNNNNNNNNNNNNNNNNNNNNNNNNNNNNNNNNNNNNNNNNNNNNNNNNNNNNNNNNNNNNNNNNNNNNNNNNNNNNNNNNNNNNNNNNNNNNNNNNNNNNNNNNNNNNNNNNNNNNNNNNNNNNNNNNNNNNNNNNNNNNNNNNNNNNNNNNNNNNNNNNNNNNNNNNNNNNNNNNNNNNNNNNNNNNNNNNNNNNNNNNNNNNNNNNNNNNNNNNNNNNNNNNNNNNNNNNNNNNNNNNNNNNNNNNNNNNNNNNNNNNNNNNNNNNNNNNNNNNNNNNNNNNNNNNNNNNNNNNNNNNNNNNNNNNNNNNNNNNNNNNNNNNNNNNNNNNNNNNNNNNNNNNNNNNNNNNNNNNNNNNNNNNNNNNNNNNNNNNNNNNNNNNNNNNNNNNNNNNNNNNNNNNNNNNNNNNNNNNNNNNNNNNNNNNNNNNNNNNNNNNNNNNNNNNNNNNNNNNNNNNNNNNNNNNNNNNNNNNNNNNNNNNNNNNNNNNNNNNNNNNNNNNNNNNNNNNNNNNNNNNNNNNNNNNNNNNNNNNNNNNNNNNNNNNNNNNNNNNNNNNNNNNNNNNNNNNNNNNNNNNNNNNNNNNNNNNNNNNNNNNNNNNNNNNNNNNNNNNNNNNNNNNNNNNNNNNNNNNNNNNNNNNNNNNNNNNNNNNNNNNNNNNNNNNNNNNNNNNNNNNNNNNNNNNNNNNNNNNNNNNNNNNNNNNNNNNNNNNNNNNNNNNNNNNNNNNNNNNNNNNNNNNNNNNNNNNNNNNNNNNNNNNNNNNNNNNNNNNNNNNNNNNNNNNNNNNNNNNNNNNNNNNNNNNNNNNNNNNNNNNNNNNNNNNNNNNNNNNNNNNNNNNNNNNNNNNNNNNNNNNNNNNNNNNNNNNNNNN----------------------------------------GCTGGGCGGATACGGCATCATCCGAATCACCCCAATTCTCAACCCATTAACTACAAACATATATTACCCCTTTATCATCCTGGCCACATGAGGAATCATTATAACGAGCACCATCTGCCTACGGCAAACAGACCTAAAATCCCTAATCGCTTACTCATCAGTAAGCCACATGGGCCTGGTTGTGGCTGCCGCAATAATCCAAACACAATGGAGCCTCACAGGCGCAATCGTATTGATAATCGCCCACGGACTTACCTCTTCAATACTATTCTGCCTGGCAAACACAAGCTATGAGCGCACACACAGCCGAACACTACTGCTAGCACGGGGCCTTCAACTCATCCTTCCACTAATAACCTCTTGGTGGCTCCTAGCAAACCTAATAAACATAGCCCTCCCACCAACAA-TCAACATTACAGGAGAGCTTTTAATCATAACTTCAACATTCAACTGATCCTACCTAACACTAATCATAACAGGCCTTGGAACCCTACTAACAGCAACATATTCACTACACATATTCTTAATAACACAACGCGGAAAACTACCAATACACCTAACCCAAATAGACCCAACACACACACGAGAACACCTACTAATAGCCCTACACACCATCCCAATACTACTC-CTAATGCTAAAACCACAACTAATCATGGGCCCCTTCTCCTGTTAA--------------------------------------------------------------------------------------------------------------------------------------------------------------------------------
LEONA7052 ---------------GTTTTGGTCCTAAACTT-GCCCTTG-TTTTTTACCAAAATTATACAT-GCAAGCCTCCACACACCAG-TGAGAATGCCCACAT---A-CCCCTA-AACAGCAAACC-GGAGCAGGCATCAGGATACAACAC-CACACTTTTTAGCCCAAGACGCCTTGCA-TATGCCACA-CCCACACGGGCTCT-CAGCAGTAATTAACATTAAG-ACATGAGCG------AAAGCTTGACTTAGTTATGGTAAA-C-A-TGGTCGGTAAATTTCGTGCCAGCCACCGCGGTTACACGAAAGACCAAAAACAA-CAG-CC-CGCGGCGTAAAGCGTGACT--AAAGA-A-CCAGCACACT-TTA--GAGG-AAAATGGCTGCCAAGTAGTAAAACACCCACGCACACCAGAATATCAACAA------CCGCCTCTA-A---------CACTACTTTA-CCTCACGAAAGCTAAGAGACAAACTGGGATTAGATACCCCACTATGCTTAGCCCTAAACATAAACAGTACA-AA-ACACAATGCTGTTCGCCAGAGAACTACAAACGAAAAGTTTAAAACTCCAAGGACTTGGCGGTGCTTCAAACCAACCTAGAGGAGCCTGTCCTATAATCGATACCCCACGTTTCACCTTACCTCCCCTAGCC-AAA-CAGCCTATATACCGCCGTCGTCAGCCTACCTTATGAAAGAA-ACAAAGTAGGCAAAAAAG-TT-CTTAACTAATACGTCAGGTCAAGGTGTAGCACACG-GAGAGGCAGAGATGGGCTACATTTTCTCG--AAGCGAAAATACAGATGG-TGGACTGAAACA-CACAC-CTGAAGGCGGATTTAGCAGTAAA-A--T-AACCAA-GAATGGTCA-TTTT-AAACCTGCTCTGAA-GCGCGCACACACCGCCCGTCACCCTCATCA-CAT---GTCCAAC-------AATAC-----------------NNNNNNNNNNNNNNNNNNNNNNNNNNNNNNNNNNNNNNNNNNNNNNNNNNNNNNNNNNNNNNNNNNNNNNNNNNNNNNNNNNNNNNNNNNNNNNNNNNNNNNNNNNNNNNNNNNNNNNNNNNNNNNNNNNNNNNNNNNNNNNNNNNNNNNNNNNNNNNNNNNNNNNNNNNNNNNNNNNNNNNNNNNNNNNNNNNNNNNNNNNNNNNNNNNNNNNNNNNNNNNNNNNNNNNNNNNNNNNNNNNNNNNNNNNNNNNNNNNNNNNNNNNNNNNNNNNNNNNNNNNNNNNNNNNNNNNNNNNNNNNNNNNNNNNNNNNNNNNNNNNNNNNNNNNNNNNNNNNNNNNNNNNNNNNNNNNNNNNNNNNNNNNNNNNNNNNNNNNNNNNNNNNNNNNNNNNNNNNNNNNNNNNNNNNNNNNNNNNNNNNNNNNNNNNNNNNNNNNNNNNNNNNNNNNNNNNNNNNNNNNNNNNNNNNNNNNNNNNNNNNNNNNNNNNNNNNNNNNNNNNNNNNNNNNNNNNNNNNNNNNNNNNNNNNNNNNNNNNNNNNNNNNNNNNNNNNNN--------CCATGAAATGATTGAATCTGGGGTCATTAACCTCAAGGATACCACATCT-AAGGTAAACCTCT----CTTGTCAAGTTTCCTAAATAGA-----AAAGGATAGGA--TGTAT--GGT-----ATTGGT--TGCCT------TAGTC--TCCT-GTT--TTGAAGGC----T----------GGAG-TATT------GTAACT-----------------------------------------------TAC----------CCTAGAATTTGGTAGTCT--------TCC-----TAACTC--CAG-TTTTGCT--CTCTAGTCACCAAT-------------ATTTAGCTTTGTATT-------TTAGG----CCAGTA----------------------------TTTCTG------ATC-------------------GCCCAATTTGCTGAC-TTTTGCCTTCTATGGAAATTATTC-TAT-----TATA-----TTCCCTATG-------GGATACTG----GCTCTATGAGGAAGCAAATGAG-----AAATGG----AGAGGCTGTGTTTCCTT-TTGAAACTTGGTGGAAATGTAGATGAATTGTGGG-AAATGAC-----TAGCTTTAGTCAGTC-TTCATGCA-----TGAT----CC-----T--AGGTC-----TAATGAAGCTGGAAACTTGT-AATTGCAAAA-TCAATGTGCAGGACGC-----AAGACCATA---------------------------------------------------C---------------ATGACACACAACCTACGAAAAACCCACCCAATCCTAAAAATCGTAAACAACTCATTCGTCGACCTCCCCTCTCCATCAAACATCTCTGCCTGGTGAAATTTTGGATCACTGCTGGGCCTCTGCCTTATCGTGCAAGTACTAACAGGACTATTCCTAGCAATACACTACACAGCAGACATCTCATCAGCATTCTCATCTGTTGCCCACATCTGCCGCGATGTACAATACGGCTGACTAATCCGCAACCTTCATGCTAATGGGGCTTCCATATTCTTTATTTGCCTTTACCTACACATCGGACGGGGCCTCTACTACGGCTCCTACATATTTAAAGAAACATGAAACATTGGAGTAGTCCTACTGCTCCTTGTCATAGCAACTGCCTTCGTAGGGTACGTCCTCCCATGAGGACAAATATCCTTCTGAGGCGCCACGGTAATTACAAACCTTCTCTCAGCAATCCCATACATCGGCACAAGCCTTGTTGAGTGGATTTGAGGGGGGTTTTCAGTTGACAACGCCACCCTGACCCGATTCTTTACATTCCACTTCCTCCTACCATTCGCCATTATAGGAGCCTCAATACTACACCTATTATTCCTTCACGAAACAGGGTCAAACAACCCAACAGGACTAACCTCAAACACAGATAAAATTCCATTCCACCCATACTACTCATACAAAGACCTCTTGGGCGCAACACTATTCCTTATAGTACTGCTATCCCTAGCCCTATTCTCACCTAACTTACTCGGAGACCCAGAAAACTTCACCCCAGCAAACCCCCTAGTCACCCCACCACACATCAAGCCAGAATGATACTTCCTATTTGCATACGCCATCCTTCGATCAATCCCAAATAAACTAGGGGGAGTCCTAGCCCTCCTATTTTCGATTCTCATCCTCATGTTCGTCCCAATACTTCATACATCAAAACAACGAGGAAATGCATTTCGGCCCCTTTCACAAATCCTCTTCTGAGCCCTTGTATCTAACATTATTATCCTAACATGAATCGGCGGCCAACCAGTAGAAGACCCTTTCATCATTATTGGCCAAATTGCATCAACCACATACTTCATCATCTTCCTACTCCTAATACCTGCAGTAGCAAAAATAGAAAACTCCCTAATAAAATGATAGNNNNNNNNNNNNNNNNNNNNNNNNNNNNNNNNNNNNNNNNNNNNNNNNNNNNNNNNNNNNNNNNNNNNNNNNNNNNNNNNNNNNNNNNNNNNNNNNNNNNNNNNNNNNNNNNNNNNNNNNNNNNNNNNNNNNNNNNNNNNNNNNNNNNNNNNNNNNNNNNNNNNNNNNNNNNNNNNNNNNNNNNNNNNNNNNNNNNNNNNNNNNNNNNNNNNNNNNNNNNNNNNNNNNNNNNNNNNNNNNNNNNNNNNNNNNNNNNNNNNNNNNNNNNNNNNNNNNNNNNNNNNNNNNNNNNNNNNNNNNNNNNNNNNNNNNNNNNNNNNNNNNNNNNNNNNNNNNNNNNNNNNNNNNNNNNNNNNNNNNNNNNNNNNNNNNNNNNNNNNNNNNNNNNNNNNNNNNNNNNNNNNNNNNNNNNNNNNNNNNNNNNNNNNNNNNNNNNNNNNNNNNNNNNNNNNNNNNNNNNNNNNNNNNNNNNNNNNNNNNNNNNNNNNNNNNNNNNNNNNNNNNNNNNNNNNNNNNNNNNNNNNNNNNNNNNNNNNNNNNNNNNNNNNNNNNNNNNNNNNNNNNNNNNNNNNNNNNNNNNNNNNNNNNNNNNNNNNNNNNNNNNNNNNNNNNNNNNNNNNNNNNNNNNNNNNNNNNNNNNNNNNNNNNNNNNNNNNNNNNNNNNNNNNNNNNNNNNNNNNNNNNNNNNNNNNNNNNNNNNNNNNNNNNNNNNNNNNNNNNNNNNNNNNNNNNNNNNNNNNNNNNNNNNNNNNNNNNNNNNNNNNNNNNNNNNNNNNNNNNNNNNNNNNNNNNNNNNNNNNNNNNNNNNNNNNNNNNNNNNNNNNNNNNNNNNNNNNNNNNNNNNNNNNNNNNNNNNNNNNNNNNNNNNNNNNNNNNNNNNNNNNNNNNNNNNNNNNNNNNNNNNNNNNNNNNNNNNNNNNNNNNNNNNNNNNNNNNNNNNNNNNNNNNNNNNNNNNNNNNNNNNNNNNNNNNNNN-----------------------------------------CTTGGGGGATATGGAATCATCCGAATTACCCCGATCCTCAACCCACTGACTACAAACATATACTACCCATTTATCATTTTAGCCACATGAGGCATTATCATAACAAGCACCATCTGCCTACGACAAACAGACCTAAAGTCACTAATCGCCTACTCATCAGTAAGTCACATGGGACTAGTTGTAGCAGCCGCAATAATCCAAACACAATGAAGCCTCACAGGCGCAATCGTACTAATAATCGCCCACGGACTTACCTCATCAATATTATTCTGCTTAGCAAATACAAACTATGAACGAACACACAGCCGAACACTTCTGCTAGCACGAGGGCTTCAACTCATTCTCCCACTAATGACTTCATGATGACTCCTAGCAAACCTAATGAACATAGCCCTACCACCAACAA-TCAATATCACAGGAGAACTACTAATCATAACTTCAACATTTAATTGATCCTGCTTAACACTAATCATAACAGGCCTCGGAACCCTGTTAACAGCATCATACTCGCTACACTTATTCCTAATAACACAACGCGGAAAACTACCAACACACCTAGCCCAAATAGACCCAACACACACACGAGAACACCTACTAATAACCCTACACATCTTACCAATACTGCTC-CTAATCCTAAAACCACAATTAATCATAGGCCCCTTCTCCTGTTAAC-------------------------------------------------------------------------------------------------------------------------------------------------------------------------------
MACRDL053 ---------------GTTTTGGTCCTAAACTT-GCCCTTG-TTTTTTATCAAAATTATACAT-GCAAGCCTCCACACACCAG-TGAGAATGCCCACAC---ACCCCTT--AACAGCCAACC-GGAGCGGGTATCAGGATACAACAC---TAAACCTTAGCCAAAGACACCCTGCA-AGCGCCACA-CCCACACGGGCCTA-CAGCAGTAATTAACATTAAA-ACATGAGCG------AAAGCTCGACTTAATTATGATAAA-C-A-AGGTCGGTAAATTTCGTGCCAGCCACCGCGGTTATACGAAAGACCTGGAACAA-CGG--CCCACGGCGTAAAGCGTGACC--AGAGA---CAT-TAACCAATTA--AAGG-AAAACAGCGGCCAAGTTGTAAAATACTACTGCACGTTGGAACCGCAGC-ACA--AG-TGCCTTTA-----------AACTACCTTACCCTCACGAAAGCTGAGAAACAAACTGGGATTAGATACCCCACTATGCTCAGCCATAAACACAGATAATACA--A-ATACAATATTATCCGCCAGAGAACTACAAGCGAAAAGCTCGAAACTCCAAGGACTTGGCGGTGCTTCAAATCAACCTAGAGGAGCCTGTCCTATAATCGATACCCCACGTTTCACCTTACCCCTCCTAGCC-AAA-CAGCCTATATACCGCCGTCGTCAGCCTACCCTGTGAAAGAA-ACAAAGTGGGCAAAAAAG-TT-CTTAACTAACACGTCAGGTCAAGGTGTAGCACACG-GAGCGGAAGAGATGGGCTACATTTATTC-AAAGAA-TAAACACGAATAG-TGTGTTGAAACA-CACAC-TTGAAGGCGGATTTAGCAGTAAT-A--T-AAATAA-GAAAAACTA-TATT-AAACCTGCTCTGAA-GCGCGCACACACCGCCCGTCACCCTCATTA-----------------------CATGT-------TAACACAANNNNNNNNNNNNNNNNNNNNNNNNNNNNNNNNNNNNNNNNNNNNNNNNNNNNNNNNNNNNNNNNNNNNNNNNNNNNNNNNNNNNNNNNNNNNNNNNNNNNNNNNNNNNNNNNNNNNNNNNNNNNNNNNNNNNNNNNNNNNNNNNNNNNNNNNNNNNNNNNNNNNNNNNNNNNNNNNNNNNNNNNNNNNNNNNNNNNNNNNNNNNNNNNNNNNNNNNNNNNNNNNNNNNNNNNNNNNNNNNNNNNNNNNNNNNNNNNNNNNNNNNNNNNNNNNNNNNNNNNNNNNNNNNNNNNNNNNNNNNNNNNNNNNNNNNNNNNNNNNNNNNNNNNNNNNNNNNNNNNNNNNNNNNNNNNNNNNNNNNNNNNNNNNNNNNNNNNNNNNNNNNNNNNNNNNNNNNNNNNNNNNNNNNNNNNNNNNNNNNNNNNNNNNNNNNNNNNNNNNNNNNNNNNNNNNNNNNNNNNNNNNNNNNNNNNNNNNNNNNNNNNNNNNNNNNNNNNNNNNNNNNNNNNNNNNNNNNNNNNNNNNNNNNNNNNNNNNNNNNNNNNNNNNNNNNNNNN--------CCATGAAATGATTGAATCTGGGGTCATTAACCTGAAAGATACCACATCT-AAGGTAAGCCTC-----TCTG----------TAAATGGA-----AAAGGATAGGA--TGTGT--GGT-----ACCGGT--TGACT------TGGTC--TCCT-ATT--TTGAAGGC----T----------GGAG-TATT------GTAACT-----------------------------------------------TAT----------CCTAGAATTTGGTGGTCC--------TCC-----GAACTC--CAG-TTTTGCT--CTCTAGTGGCCAATATTTAGCCTATTAATTTAGCTTTGTATT-------TTAGG----CCAGTA----------------------------TTTCTG------ATC-------------------GCCCAATTTGCTGAC-TTTTGCCTTCTATGGAAATTATGT-TAT-----TATA-----TTTCCTGTG-------GGATACTG----GCTCTATGAGAATGCAAATGAG-----GAATGG----AGAGGCTGTGTTTCCTATTTTAAACTTGGTGGAAATGTAGATGAATTGTGGG-AAATGAC-----TAGCTTTAGCCAGTC-TTCATGCA-----TAAT----CC-----T--AGGTC-----TAATGAAGCTGGAAACTTGT-AATTGCAAAA-TCGATGTGCAGGTCTC-----AAGACTGTACTAT-----TCA--AAG-TCTCATCTAGGTCTTCTTGTCCCTCAGGTCGCGCTAG------------ATGACACACAACATACGAAAAACCCACCCTGTCCTAAAAATTGTAAACAACTCATTTATCGACCTCCCAGCACCATCAAATATTTCAGCATGGTGAAATTTCGGGTCCCTTCTAGGCCTCTGCCTAATCGTACAAGTACTAACAGGCCTATTCTTAGCAATACACTATACAGCAGACATCTCCTCTGCCTTTTCATCAGTCGCCCACATCTGCCGAGATGTCCAATATGGCTGACTTATCCGAAATCTTCATGCAAACGGCGCCTCTATATTCTTTATCTGCCTCTACCTGCATATTGGACGGGGCCTCTACTACGGCTCATACACACATAAAGAAACGTGAAACATCGGTGTTATCCTACTACTCCTTGTTATAGCAACAGCCTTCGTAGGATACGTACTACCATGAGGACAAATATCTTTCTGAGGAGCCACCGTCATTACAAACCTTCTTTCCGCCATCCCATACATCGGCACAAACCTTGTAGAGTGAATCTGAGGGGGCTTCTCCGTAGACAACGCAACACTAACCCGATTCTTCACCTTCCACTTTCTATTACCATTCGCCATTTTAGGAACATCAATACTACACCTACTATTCCTTCATGAAACAGGGTCAAACAACCCAACCGGACTGTCCTCAAACACAGACAAAATCCCATTCCACCCCTATTACACCTACAAAGACCTGCTAGGCGTCACATTACTAACACTCTTACTGCTACTCCTAGCTTTATTTTCACCAAATCTATTAGGAGACCCAGAAAACTTCACCCCTGCAAACCCCCTAGTAACACCACCACATATTAAACCAGAATGATACTTTTTATTCGCCTACGCCATTCTTCGCTCAATTCCAAACAAGCTTGGCGGCGTCCTGGCCCTCCTATTTTCAATTTTAGTCCTTATCATAGTTCCACTACTCCACACCTCTAAACAACGAGGAAATGCATTCCGCCCCATATCACAGACACTATTTTGAACCCTAATTTCAAACATTGTTATCCTAACATGAATCGGAGGACAACCAGTAGAAGACCCATTCATCATTATCGGACAAATCGCCTCAATCACTTATTTTGTCATCTTTCTTGTCCTTATGCCAAGCGTAGCAAAAATAGAAAACGCCTTAATAAAATGATAGNNNNNNNNNNNNNNNNNNNNNNNNNNNNNNNNNNNNNNNNNNNNNNNNNNNNNNNNNNNNNNNNNNNNNNNNNNNNNNNNNNNNNNNNNNNNNNNNNNNNNNNNNNNNNNNNNNNNNNNNNNNNNNNNNNNNNNNNNNNNNNNNNNNNNNNNNNNNNNNNNNNNNNNNNNNNNNNNNNNNNNNNNNNNNNNNNNNNNNNNNNNNNNNNNNNNNNNNNNNNNNNNNNNNNNNNNNNNNNNNNNNNNNNNNNNNNNNNNNNNNNNNNNNNNNNNNNNNNNNNNNNNNNNNNNNNNNNNNNNNNNNNNNNNNNNNNNNNNNNNNNNNNNNNNNNNNNNNNNNNNNNNNNNNNNNNNNNNNNNNNNNNNNNNNNNNNNNNNNNNNNNNNNNNNNNNNNNNNNNNNNNNNNNNNNNNNNNNNNNNNNNNNNNNNNNNNNNNNNNNNNNNNNNNNNNNNNNNNNNNNNNNNNNNNNNNNNNNNNNNNNNNNNNNNNNNNNNNNNNNNNNNNNNNNNNNNNNNNNNNNNNNNNNNNNNNNNNNNNNNNNNNNNNNNNNNNNNNNNNNNNNNNNNNNNNNNNNNNNNNNNNNNNNNNNNNNNNNNNNNNNNNNNNNNNNNNNNNNNNNNNNNNNNNNNNNNNNNNNNNNNNNNNNNNNNNNNNNNNNNNNNNNNNNNNNNNNNNNNNNNNNNNNNNNNNNNNNNNNNNNNNNNNNNNNNNNNNNNNNNNNNNNNNNNNNNNNNNNNNNNNNNNNNNNNNNNNNNNNNNNNNNNNNNNNNNNNNNNNNNNNNNNNNNNNNNNNNNNNNNNNNNNNNNNNNNNNNNNNNNNNNNNNNNNNNNNNNNNNNNNNNNNNNNNNNNNNNNNNNNNNNNNNNNNNNNNNNNNNNNNNNNNNNNNNNNNNNNNNNNNNNNNNNNNNNNNNNNNNNNNNNNNNNNNNNNNNNNNNNNNNNNNNNNNNNNNNNNNNNNNNNNNNNNNNNNNNN-----------------------------------------CTGGGGGGTTATGGTATCATCCGAATTACACCGATACTCAACCCACTAACCACAAACATATACTACCCTTTCATTATCCTGTCAACATGGGGAATCATCATAACTAGCACAATCTGCCTACGACAAACAGACCTAAAATCCTTAATCGCTTACTCATCGGTTAGCCACATAGGGCTAGTAATTGCAGCCTCCCTGATCCAAACACAATGAAGCCTAACCGGCGCAATCGTACTAATAGTGGCCCACGGACTTACCTCCTCCATACTATTCTGTCTGGCAAACACAAACTATGAACGAACCCACAGCCGCACACTCCTACTAGCACGCGGACTCCAGTTAGTCTTACCACTAATAACATCTTGATGACTCCTGGCAAACCTAATAAATATGGCACTTCCACCAACAA-TTAATATTACAGGAGAACTACTAATCATAGCCTCAACATTCAACTGATCCGGCCTTACAATCATCATAACGGGGCTGGGCACACTACTAACAGCAACATACTCTTTACACATATTCTTAATAACACAACGAGGAAAACTCCCAACACACATGATAAACACAGAACCAACACACACACGAGAACACCTACTAATAGCCCTACACACAATCCCGATACTACTA-CTAATATTAAAGCCACACCTTATCATGGGGCCATTTTCCTGTTCAA-------------------------------------------------------------------------------------------------------------------------------------------------------------------------------
MARYW1054 ---------------GTTTTGGTCCTAAACTT-GCCCTTG-TTTTTTACCAAAATTATACAT-GCAAGCCTCCACACACCAG-TGAGAATGCCCATAC---A-CCCCTA-AACAGAAAACC-GGAGCAGGCATCAGGATACAACAC-CACA--T-TTAGCCAAAAACGCCTTGCA-CATGCCACA-CCCACACGGGCCTT-CAGCAGTAATTAACATTAAG-GCATGAGCG------AAAGCTCGACTTAGTTATGGTATA-C-A-TGGTCGGTAAATTTCGTGCCAGCCACCGCGGTTATACGAAAGACCAAAAACAA-CGG-CC-AACGGCGTAAAGCGTGACT--AAAGA-A-CTAAAACAAA-CTA--GAGG-AGAACGGCCGCCAAGTAGTAAAATACTCACGCACGCCAGAATCACAACAT-------CACCTCTA-A---------TAACACTTTA-CCTCACGAAAGCTAAGAAACAAACTGGGATTAGATACCCCACTATGCTTAGCCATAAACATAGACAGTA-A-AA-ACACAATACTGTTCGCCAGAGAACTACAAACGAAAAGCTTAAAACTCTAAGGACTTGGCGGTGCTTCAAACCAACCTAGAGGAGCCTGTCCTATAATCGATACCCCACGTTTTACCTCACCCCTCCTAGCC-AAA-CAGCCTATATACCGCCGTCGTCAGCTTACCTTGTGAAAGAA-ATAAAGTAGGCAAAAAAG-TT-AATAACTAACACGTCAGGTCAAGGTGTAGCACACG-GAGAGGAAGAGATGGGCTACATTTTCTCG--AAGCGAAAATACGAATGG-TGTTCTGAAACA-TACAC-CTGAAGGCGGATTTAGCAGTAAA-A--C-AACTAA-GAATAGTTA-TTTT-AAACCTGCTCTGAA-GCGCGCACACACCGCCCGTCACCCTCATCA-CAC-GTTACACA---------CTAC-----------------NNNNNNNNNNNNNNNNNNNNNNNNNNNNNNNNNNNNNNNNNNNNNNNNNNNNNNNNNNNNNNNNNNNNNNNNNNNNNNNNNNNNNNNNNNNNNNNNNNNNNNNNNNNNNNNNNNNNNNNNNNNNNNNNNNNNNNNNNNNNNNNNNNNNNNNNNNNNNNNNNNNNNNNNNNNNNNNNNNNNNNNNNNNNNNNNNNNNNNNNNNNNNNNNNNNNNNNNNNNNNNNNNNNNNNNNNNNNNNNNNNNNNNNNNNNNNNNNNNNNNNNNNNNNNNNNNNNNNNNNNNNNNNNNNNNNNNNNNNNNNNNNNNNNNNNNNNNNNNNNNNNNNNNNNNNNNNNNNNNNNNNNNNNNNNNNNNNNNNNNNNNNNNNNNNNNNNNNNNNNNNNNNNNNNNNNNNNNNNNNNNNNNNNNNNNNNNNNNNNNNNNNNNNNNNNNNNNNNNNNNNNNNNNNNNNNNNNNNNNNNNNNNNNNNNNNNNNNNNNNNNNNNNNNNNNNNNNNNNNNNNNNNNNNNNNNNNNNNNNNNNNNNNNNNNNNNNNNNNNNNNNNNNNNNNNNNNNN--------CCATGAAATGATTGAATCTGGGGTCATTAACCTCAAGGATACCACATCT-AAGGTAAGCCCCT----CTTGTCAAGTTTCCTAAATGGA-----AAAGGATAGGA--TGTGT--GGT-----ATCGGT--TGCCT------TAGTC--TCTT-ATT--TTGAAGGC----T----------GGAG-TATT------GTAACT-----------------------------------------------TAC----------CCTAGAATTTGGTAGTCC--------TCC-----TAACTC--CAG-TTTTGCT--CTCTAGTCACCAAT-------------ATTTAGCTTTGTATT-------TTAGG----CCAGTA----------------------------TTTCTG------ATC-------------------GCCCAATTTGCTGAC-TTTTGCCTTCTATGGAAATTATTT-TAT-----TATA-----TTCCCCGTG-------GGATACTG----GCTCTATGAGGAAGCAAATGAG-----GAATGG----AGAGGCTGTGTTTCCTT-TTGAAACTTGGTGGAAATGTAGATGAATTGTGGG-AAATGAC-----TAGCTTTAGTCAGTC-TTCATGCA-----TGAT----CC-----T--AGGTC-----TAATGAAGCTGGAAACGTGT-AATTGCAAAA-TCAATGTGCAGGACTC-----AAGACCATACTTT-----TCA--AAG-TCTCTTCGAGGTCTTCTTACCCCTCAGGTCGCGC---------------ATGACACACAACCTACGAAAGACCCACCCAATCCTAAAAATCGTAAACAACTCATTCATCGACCTACCCTCCCCATCAAACATTTCTGCCTGATGAAACTTCGGATCACTACTAGGACTGTGCCTAGTCGTACAAGTACTAACAGGCTTATTCCTAGCAATACACTACACAGCAGACATCTCATCAGCATTCTCATCTGTTGCCCACATCTGTCGCGATGTGCAATACGGCTGACTAATCCGAAACCTCCACGCAAACGGGGCCTCCATATTCTTTATTTGCCTCTACCTTCACATCGGACGGGGTCTGTACTACGGCTCCTACATATTTAAAGAAACATGAAACATCGGAGTGATTCTCCTTCTTCTTGTTATAGCAACCGCTTTCGTAGGCTATGTACTCCCATGGGGACAAATATCTTTTTGAGGTGCTACCGTAATTACAAATCTACTATCAGCAATCCCATATATTGGCACAAACCTCGTCGAATGAATCTGAGGCGGATTCTCAGTTGACAACGCCACCCTTACCCGGTTCTTCACATTTCACTTCCTTCTACCATTTGCTATTATGGGCGCCTCAATACTACACCTGCTTTTCCTCCATGAAACAGGATCCAATAACCCAACAGGACTAACCTCAAACACAGACAAAATCCCATTCCACCCATACTACTCATACAAAGACCTTCTAGGTGTAACACTATTCCTCATGGTACTACTATCCCTAGCCCTATTTTCACCAAACCTTCTTGGTGACCCAGAAAATTTCACCCCAGCAAACCCTCTGGTAACCCCACCACACATCAAGCCAGAATGATACTTCCTATTTGCATACGCCATTCTCCGGTCAATCCCAAACAAACTTGGGGGCGTCTTAGCCCTATTATTTTCTATCCTCATCCTAATATTTGTCCCAATACTACACACATCAAAACAACGAGGAAACGCATTCCGACCCTTCTCACAAGCCCTATTCTGAGCCCTAGTATCTAATATCATCATTCTAACATGAATCGGTGGCCAACCAGTAGAAGACCCCTTCATTATTATTGGCCAAATCGCATCAACCACATACTTTATCATCTTCCTAGTACTAATGCCAGCAGTAGCAAAAATAGAAAACTTCCTAATAAAATGATAANNNNNNNNNNNNNNNNNNNNNNNNNNNNNNNNNNNNNNNNNNNNNNNNNNNNNNNNNNNNNNNNNNNNNNNNNNNNNNNNNNNNNNNNNNNNNNNNNNNNNNNNNNNNNNNNNNNNNNNNNNNNNNNNNNNNNNNNNNNNNNNNNNNNNNNNNNNNNNNNNNNNNNNNNNNNNNNNNNNNNNNNNNNNNNNNNNNNNNNNNNNNNNNNNNNNNNNNNNNNNNNNNNNNNNNNNNNNNNNNNNNNNNNNNNNNNNNNNNNNNNNNNNNNNNNNNNNNNNNNNNNNNNNNNNNNNNNNNNNNNNNNNNNNNNNNNNNNNNNNNNNNNNNNNNNNNNNNNNNNNNNNNNNNNNNNNNNNNNNNNNNNNNNNNNNNNNNNNNNNNNNNNNNNNNNNNNNNNNNNNNNNNNNNNNNNNNNNNNNNNNNNNNNNNNNNNNNNNNNNNNNNNNNNNNNNNNNNNNNNNNNNNNNNNNNNNNNNNNNNNNNNNNNNNNNNNNNNNNNNNNNNNNNNNNNNNNNNNNNNNNNNNNNNNNNNNNNNNNNNNNNNNNNNNNNNNNNNNNNNNNNNNNNNNNNNNNNNNNNNNNNNNNNNNNNNNNNNNNNNNNNNNNNNNNNNNNNNNNNNNNNNNNNNNNNNNNNNNNNNNNNNNNNNNNNNNNNNNNNNNNNNNNNNNNNNNNNNNNNNNNNNNNNNNNNNNNNNNNNNNNNNNNNNNNNNNNNNNNNNNNNNNNNNNNNNNNNNNNNNNNNNNNNNNNNNNNNNNNNNNNNNNNNNNNNNNNNNNNNNNNNNNNNNNNNNNNNNNNNNNNNNNNNNNNNNNNNNNNNNNNNNNNNNNNNNNNNNNNNNNNNNNNNNNNNNNNNNNNNNNNNNNNNNNNNNNNNNNNNNNNNNNNNNNNNNNNNNNNNNNNNNNNNNNNNNNNNNNNNNNNNNNNNNNNNNNNNNNNNNNNNNNNNNNNNNNNNNNNNNNNNNNNNNNNNNNNN-----------------------------------------CTAGGTGGATACGGAATTATCCGAATCACCCCAATTCTAAACCCACTAACTACAAATATATATTACCCATTTATTATCCTGGCCACATGAGGAATCATCATAACAAGCACCATCTGCCTTCGACAGACAGACCTAAAATCCCTAATCGCCTACTCATCAGTTAGCCACATGGGCCTAGTTGTAGCTGCTGCAATAATCCAAACACAATGAAGCCTCACGGGCGCAATCGTACTGATAATCGCTCATGGACTCACCTCTTCAATACTATTCTGCTTAGCAAATACAAACTACGAACGGACACATAGCCGAACACTCCTGCTAGCACGAGGACTTCAACTCATTCTTCCACTAATAACGTCCTGATGACTACTAGCAAACCTAATAAACATGGCCCTTCCACCAACAA-TTAATATTACAGGAGAGCTACTAATCATAACCTCAACATTTAACTGATCCTACCCAACACTAATCATAACGGGCCTAGGAACCCTGCTAACAGCATCATACTCACTTCACATGTTCCTAATAACTCAACGAGGTAAACTGCCAACACACCTAACCCAAATAGATCCAACACACACACGAGAGCATTTGCTAATAGCCCTGCACACCCTGCCAATACTTCTC-CTAATACTAAAACCACAACTAATCATAGGCCCCTTCTCCTGTTAAC-------------------------------------------------------------------------------------------------------------------------------------------------------------------------------
TANTW1055 ---------------GTTTTGGTCCTAAACTT-GCTCTTG-TTTTTTACCAAAATTATACAT-GCAAGCCTCCACACACCAG-TGAGAATGCCCATTT---A-CCCCCA-AACAGTGAACC-GGAGCAGGCATCAGGATACAACAC-C------ATTAGCCCAAGACGCCTTGCA-CATGCCACA-CCCACACGGGCTTT-CAGCAGTAATTAACATTAAG-ACATGAGCG------AAAGCTCGACTTAGTTATGGTAAATC-A-TGGCCGGTAAATTTCGTGCCAGCCACCGCGGTTACACGAAAGGCCAAAGACAA-CAG-CC-AACGGCGTAAAGCGTGACT--AAAGT-AACCCAAACAACTTTA--GAGG-GAAACGACTGCCAAGTAGTAAAACACCCACGCACACCAGAACAACAACAA------CTGCCTCTA-A---------TAACACTTTA-CCTCACGAAAGCTAAGAAACAAACTGGGATTAGATACCCCACTATGCTTAGCCCTAAACATAGACAGTA-A-AA-ACACGATACTGTTCGCCAGAGAACTACAAACGAAAAGCTTAAAACTCCAAGGACTTGGCGGTGCTTCAAATCAACCTAGAGGAGCCTGTCCTATAATCGATACTCCCCGTTCTACCTTACCTCTCCTAGCC-GAA-CAGCCTATATACCGCCGTCGTCAGCCTACCTTATGAAAG-TAACAAAGTAAGCAGAAAAG-TT-AATAACTAACACGTCAGGTCAAGGTGTAGCACACG-GAGAGGCAGAGATGGGCTACATTTTCTCA--AAGAGAAAAAACAAATGG-TGAACTGAAACA-CACAC-CTGAAGGCGGATTTAGCAGTAAA-A--T-ATCCAA-GAGTGGCCA-TTTT-AAACCTGCTCTGAA-GCGCGCACACACCGCCCGTCACCCTCATCA-CAT-GTCCAATACA-------C--------------------NNNNNNNNNNNNNNNNNNNNNNNNNNNNNNNNNNNNNNNNNNNNNNNNNNNNNNNNNNNNNNNNNNNNNNNNNNNNNNNNNNNNNNNNNNNNNNNNNNNNNNNNNNNNNNNNNNNNNNNNNNNNNNNNNNNNNNNNNNNNNNNNNNNNNNNNNNNNNNNNNNNNNNNNNNNNNNNNNNNNNNNNNNNNNNNNNNNNNNNNNNNNNNNNNNNNNNNNNNNNNNNNNNNNNNNNNNNNNNNNNNNNNNNNNNNNNNNNNNNNNNNNNNNNNNNNNNNNNNNNNNNNNNNNNNNNNNNNNNNNNNNNNNNNNNNNNNNNNNNNNNNNNNNNNNNNNNNNNNNNNNNNNNNNNNNNNNNNNNNNNNNNNNNNNNNNNNNNNNNNNNNNNNNNNNNNNNNNNNNNNNNNNNNNNNNNNNNNNNNNNNNNNNNNNNNNNNNNNNNNNNNNNNNNNNNNNNNNNNNNNNNNNNNNNNNNNNNNNNNNNNNNNNNNNNNNNNNNNNNNNNNNNNNNNNNNNNNNNNNNNNNNNNNNNNNNNNNNNNNNNNNNNNNNNNNNNNNN--------CCATGAAATGATTGAATCTGGGGTCATTAACCTCAAGGATACCACATCT-AAGGTAAGCCCCT----CTTGTCAAGTTACGTAAATGGA-----AAAGGATAGGA--TGTGT--GGT-----GTTGAT--TGCCT------TAGTC--TCCT-ATT--TTGAAGGC----T----------AGAG-TATT------GTAACT-----------------------------------------------TAC----------CCTGGAATTTGGTAGTCC--------TCC-----TAACTC--CAG-TTTTGCT--CTGTAGTCACCAAT-------------ATTTAGCTTTGTATT-------TTAGG----CCAGTA----------------------------TTTCTG------ATC-------------------GCCCAATTTGCTGAC-TTTTGCTTTCTATGGAAATTATTT-TAC------------------------------------TG----GCTCTATGAGGATGCAAATGAG-----GAATGG----AGAGGCTGTGTTTCCCT-TTGAAACTTGGTGGAAATGTAGATGAGTTGTGGG-AAATGAC-----TAGCTTTAGTCAGTC-TTCATGCA-----TAAT----CC-----T--AGGTC-----TAATGAAGCTGGAAACAAGT-ATTTGCAAAA-TCAATGTGCAGGACTC-----AAGACCATATTTG-----TCA--AAG-TCTCATCTAGGTCTTCTTATGCCTCAGGTCGCGC---------------ATGACACACAACCTACGAAAAACCCACCCGATCTTAAAAATCGTAAACAACTCATTCATCGACCTACCATCTCCATCAAACATCTCTGCCTGATGAAACTTTGGATCACTACTAGGCCTATGCCTCATCTTACAAGTGCTCACTGGCCTTTTCCTAGCAATACATTACACAGCAGACATCTCATCAGCATTCTCATCCGTAGCCCACATCTGCCGTGATGTGCAGTATGGGTGACTAATCCGCAACCTTCATGCAAACGGAGCCTCCATATTTTTTATTTGTCTTTACCTTCACATTGGACGAGGCTTATACTACGGTTCTTACATATTTAAAGAAACATGAAACATTGGAGTCGTCCTTCTACTGCTTGTAATGGCAACTGCCTTCGTTGGCTACGTTCTCCCATGAGGACAGATATCCTTCTGAGGCGCCACCGTAATCACGAACCTTCTATCAGCAATCCCATATATTGGAACAAGCCTTGTTGAATGGATCTGAGGGGGCTTCTCAGTTGACAACGCCACCCTAACACGATTCTTCACATTCCACTTCCTCCTGCCATTTGCAATCATAGGGGCCTCAATATTACACCTTCTATTCCTTCACGAAACCGGATCAAATAACCCAACAGGACTAACCTCAAACACGGACAAGATCCCATTCCACCCATACTACTCATACAAAGACCTTTTGGGCGCATCCCTATTCTTAATGCTACTCCTATCACTAGCCCTATTTTCACCAAACCTGCTAGGCGACCCAGAAAACTTCACACCAGCAAACCCACTTGTCACCCCACCACACATTAAACCAGAGTGATACTTCTTATTTGCATACGCCATCCTGCGCTCAATTCCAAACAAACTTGGGGGCGTCCTAGCCCTATTATTTTCCATCCTCATCTTAATGCTAGTACCAATACTCCACACATCCAAACAACGCGGATACGCATTCCGCCCATTCTCACAAGCCTTATTCTGAACCCTAGTATCAAACATTATTATTCTGACATGAATCGGCGGCCAGCCAGTAGAAGACCCGTTCATTATCATTGGACAAATCGCATCAACCACATACTTCATCATCTTCCTGGTCCTCATACCAGCAGTAGCAAAAATAGAAAACGCACTAATAAAATGATAANNNNNNNNNNNNNNNNNNNNNNNNNNNNNNNNNNNNNNNNNNNNNNNNNNNNNNNNNNNNNNNNNNNNNNNNNNNNNNNNNNNNNNNNNNNNNNNNNNNNNNNNNNNNNNNNNNNNNNNNNNNNNNNNNNNNNNNNNNNNNNNNNNNNNNNNNNNNNNNNNNNNNNNNNNNNNNNNNNNNNNNNNNNNNNNNNNNNNNNNNNNNNNNNNNNNNNNNNNNNNNNNNNNNNNNNNNNNNNNNNNNNNNNNNNNNNNNNNNNNNNNNNNNNNNNNNNNNNNNNNNNNNNNNNNNNNNNNNNNNNNNNNNNNNNNNNNNNNNNNNNNNNNNNNNNNNNNNNNNNNNNNNNNNNNNNNNNNNNNNNNNNNNNNNNNNNNNNNNNNNNNNNNNNNNNNNNNNNNNNNNNNNNNNNNNNNNNNNNNNNNNNNNNNNNNNNNNNNNNNNNNNNNNNNNNNNNNNNNNNNNNNNNNNNNNNNNNNNNNNNNNNNNNNNNNNNNNNNNNNNNNNNNNNNNNNNNNNNNNNNNNNNNNNNNNNNNNNNNNNNNNNNNNNNNNNNNNNNNNNNNNNNNNNNNNNNNNNNNNNNNNNNNNNNNNNNNNNNNNNNNNNNNNNNNNNNNNNNNNNNNNNNNNNNNNNNNNNNNNNNNNNNNNNNNNNNNNNNNNNNNNNNNNNNNNNNNNNNNNNNNNNNNNNNNNNNNNNNNNNNNNNNNNNNNNNNNNNNNNNNNNNNNNNNNNNNNNNNNNNNNNNNNNNNNNNNNNNNNNNNNNNNNNNNNNNNNNNNNNNNNNNNNNNNNNNNNNNNNNNNNNNNNNNNNNNNNNNNNNNNNNNNNNNNNNNNNNNNNNNNNNNNNNNNNNNNNNNNNNNNNNNNNNNNNNNNNNNNNNNNNNNNNNNNNNNNNNNNNNNNNNNNNNNNNNNNNNNNNNNNNNNNNNNNNNNNNNNNNNNNNNNNNNNNNNNNNNNNNNNNNNNNNNNNNNNNNN-----------------------------------------CTTGGCGGATACGGAATTATCCGAATTACCCCAATTCTCAACCCACTAACTACAAACATATACTACCCGTTTATTATTTTAGCAACATGAGGTATCATTATAACAAGCACCATTTGCCTACGACAGACAGACCTAAAATCATTAATTGCCTACTCATCAGTTAGTCATATGGGCTTAGTTGTGGCTGCCTCAATAATCCAGACACAATGAAGCCTCACAGGCGCAATCGTCCTAATAATTGCCCACGGACTCACTTCCTCAATACTTTTCTGCTTAGCAAACACAAACTACGAACGAACACACAGCCGAACATTACTATTAGCACGAGGCCTACAACTAATCCTTCCCCTAATAACATCTTGATGGCTACTAGCAAACCTAATAAACATGGCACTACCACCAACAA-TTAACATTACAGGAGAACTCTTAATTATAACCTCAACATTCAACTGATCGTATCCAACAATTATCATAACAGGCCTAGGAACCCTACTAACAGCCACATATTCACTTCACATATTCCTTATAACACAACGAGGCAAATTGCCAACACATCTAGCACAAGCAGACCCCACACACACACGAGAACACCTACTAATAACGTTACACACCGCACCTATGCTACTC-CTAATATTAAAACCGCAACTAATTATAGGCCCATTCTCCTGTTAAC-------------------------------------------------------------------------------------------------------------------------------------------------------------------------------
MILIA2056 ---------------GTTTTGGTCCTAAACTT-GCCCTTG-TTTTTTACCAAAATTATACAT-GCAAGCCTCCACACACCAG-TGAGAATGCCCACAT---A-CCCCTA-AACAGCAAATT-GGAGCAGGCATCAGGATACAACAC-CACA----TTAGCCAAAGACGCCTTGCA-TATGCCACA-CCCACACGGGCCCT-CAGCAGTAATTAACATTAAG-ACATGAGCG------AAAGCTCGACTTAGTTATGGTACA-C-A-TGGTCGGTGAATTTCGTGCCAGCCACCGCGGTTATACGAAAGACCAAAAACAA-CGG-CC-TACGGCGTAAAGCGTGACT--AGAGA-A-TCAATACAC--TTA--GAGA-AGAACGGCCGCCAAGTAGTAAAACACCCACGCACACCAGAATAACAA-CA------ACGCCTCTA-A---------CAACACTCAA-CCTCACGAAAGCTAAGAAACAAACTGGGATTAGATACCCCACTATGCTTAGCCCTAAACATAGACAGTA-C-AA-ACACTATACTGTTCGCCAGAGAACTACAAACGAAAAGCTTAAAACTCCAAGGACTTGGCGGTGCTTCAAACCAACCTAGAGGAGCCTGTCCTATAATCGATACCCCACGTTTTACCTTACCCCTTCTAGCC-AAA-CAGCCTATATACCGCCGTCGTCAGCCTACCTTATGAAAGAG-GCAAAGTGGGCAAAAAAG-TT-AACAACTAATACGTCAGGTCAAGGTGTAGCACACG-AAGGGGCAGAGATGGGCTACATTTTCTCA--AAGCGAAAATACAAATGG-TGAACTGAAACA-CGCAC-CTGAAGGCGGATTTAGCAGTAAA-A--T-AACCAA-GAATAGTCA-TTTT-AAACCTGCTCTGAA-GCGCGCACACACCGCCCGTCACCCTCATCA-CAT---GTCCAA---------CA-C-----------------NNNNNNNNNNNNNNNNNNNNNNNNNNNNNNNNNNNNNNNNNNNNNNNNNNNNNNNNNNNNNNNNNNNNNNNNNNNNNNNNNNNNNNNNNNNNNNNNNNNNNNNNNNNNNNNNNNNNNNNNNNNNNNNNNNNNNNNNNNNNNNNNNNNNNNNNNNNNNNNNNNNNNNNNNNNNNNNNNNNNNNNNNNNNNNNNNNNNNNNNNNNNNNNNNNNNNNNNNNNNNNNNNNNNNNNNNNNNNNNNNNNNNNNNNNNNNNNNNNNNNNNNNNNNNNNNNNNNNNNNNNNNNNNNNNNNNNNNNNNNNNNNNNNNNNNNNNNNNNNNNNNNNNNNNNNNNNNNNNNNNNNNNNNNNNNNNNNNNNNNNNNNNNNNNNNNNNNNNNNNNNNNNNNNNNNNNNNNNNNNNNNNNNNNNNNNNNNNNNNNNNNNNNNNNNNNNNNNNNNNNNNNNNNNNNNNNNNNNNNNNNNNNNNNNNNNNNNNNNNNNNNNNNNNNNNNNNNNNNNNNNNNNNNNNNNNNNNNNNNNNNNNNNNNNNNNNNNNNNNNNNNNNNNNNNNNNNNN--------CCATGAAATGATTGAATCAGGGGTCATTAACCTCAAGGATACCACATCT-AAGGTAAGCCCCT----CTTGTCAAGTTTCCTAAATGGA-----AAAGGATAGGA--TGTGT--GGT-----ATCGGT--TGCCT------TAGTC--TCCT-ATT--TTGAAGGC----T----------GGAG-TATT------GTAACT-----------------------------------------------TAC----------CCTAGAATTTGGTAGTCC--------TCT-----TAACTC--CAGATTTTGCT--CTCTAGTCACCAAT-------------ATTTAGCTTTGTATT-------TTAGG----CCAGTA----------------------------TTTCGG------ATC-------------------GCCCAATTTGCTGAC-TTTTGCCTTCTATGGAAATTATTT-TATTATTATATA-----TTCCCTGTG-------GGATACTG----GCTCTATGAGGATGCAAATGAG-----GAATGG----TGAGGTTGTGTTTCCTT-TTGAAACTTGGTGGAAATGTAGATGAATTGTGGG-AAATGAC-----TAGCTTTAGTCAGTC-TTCCTTAA-----TGAT----CC-----T--AGGTC-----TAATGAAGCTGGAAACTTGT-AATTGCAAAA-TCAGTGTGCAGGACGC-----AAGACCATACTTT-----TCA--AAG-TCTCATCTAGGTCTTCTTATCC-----------C---------------ATGACACACAACCTACGAAAAACCCACCCAATTCTAAAAATTGTAAACAACTCATTTATCGACCTGCCCTCTCCATCAAACATCTCTGCCTGATGAAATTTTGGGTCACTGCTAGGCCTATGCCTAATCACTCAAGTACTAACAGGATTATTCTTAGCAATACACTACACAGCAGACATCTCATCAGCATTCTCATCTGTAGCCCACATCTGCCGCGACGTACAGTATGGCTGACTAATCCGCAACCTCCACGCAAACGGGGCCTCCATATTCTTTATTTGCATCTACCTTCACATCGGACGCGGCCTATACTACGGCTCCTACATATTCAAAGAGACATGAAACATTGGGGTGGTCCTACTACTCCTTGTTATGGCAACTGCCTTTGTAGGCTACGTCCTCCCATGAGGACAAATGTCCTTTTGAGGCGCCACCGTAATCACCAACCTACTGTCAGCAATCCCCTACATTGGCACAAACCTTGTCGAGTGAATCTGGGGGGGCTTTTCAGTCGACAACGCCACCCTAACCCGATTCTTTACATTTCACTTCCTCCTACCATTTGTCATTATGGGGGCCTCAATTCTACACCTGCTTTTCCTTCACGAAACAGGATCAAACAACCCAACCGGATTAGACTCTAATACAGACAAAATCCCCTTCCACCCCTATTTTTCATATAAAGACCTCTTAGGAGCAACACTATTCCTAATAGTATTACTATCCTTAGCCCTATTTTCACCAAACCTACTAGGCGACCCAGAAAACTTCACCCCAGCAAACCCCCTAGTCACCCCGCCACACATCAAACCAGAATGATACTTCCTATTTGCATATGCCATTCTCCGATCAATCCCAAATAAACTCGGCGGTGTCTTAGCCCTACTATTCTCAATTCTTATCCTAATACTAGTCCCAATACTTCATACATCAAAACAACGAGGAAACGCATTCCGACCCTTCTCACAAGCCCTATTCTGAACCCTAGTATCAAACATCATTATTTTAACATGAATCGGCGGCCAACCCGTAGAAGACCCCTTCATTATTATTGGCCAAATTGCATCAACCACATACTTCATTATCTTCCTAATCCTCATGCCAGCAGTAGCAAAAATAGAAAACCGCCTAATAAAATGATAGNNNNNNNNNNNNNNNNNNNNNNNNNNNNNNNNNNNNNNNNNNNNNNNNNNNNNNNNNNNNNNNNNNNNNNNNNNNNNNNNNNNNNNNNNNNNNNNNNNNNNNNNNNNNNNNNNNNNNNNNNNNNNNNNNNNNNNNNNNNNNNNNNNNNNNNNNNNNNNNNNNNNNNNNNNNNNNNNNNNNNNNNNNNNNNNNNNNNNNNNNNNNNNNNNNNNNNNNNNNNNNNNNNNNNNNNNNNNNNNNNNNNNNNNNNNNNNNNNNNNNNNNNNNNNNNNNNNNNNNNNNNNNNNNNNNNNNNNNNNNNNNNNNNNNNNNNNNNNNNNNNNNNNNNNNNNNNNNNNNNNNNNNNNNNNNNNNNNNNNNNNNNNNNNNNNNNNNNNNNNNNNNNNNNNNNNNNNNNNNNNNNNNNNNNNNNNNNNNNNNNNNNNNNNNNNNNNNNNNNNNNNNNNNNNNNNNNNNNNNNNNNNNNNNNNNNNNNNNNNNNNNNNNNNNNNNNNNNNNNNNNNNNNNNNNNNNNNNNNNNNNNNNNNNNNNNNNNNNNNNNNNNNNNNNNNNNNNNNNNNNNNNNNNNNNNNNNNNNNNNNNNNNNNNNNNNNNNNNNNNNNNNNNNNNNNNNNNNNNNNNNNNNNNNNNNNNNNNNNNNNNNNNNNNNNNNNNNNNNNNNNNNNNNNNNNNNNNNNNNNNNNNNNNNNNNNNNNNNNNNNNNNNNNNNNNNNNNNNNNNNNNNNNNNNNNNNNNNNNNNNNNNNNNNNNNNNNNNNNNNNNNNNNNNNNNNNNNNNNNNNNNNNNNNNNNNNNNNNNNNNNNNNNNNNNNNNNNNNNNNNNNNNNNNNNNNNNNNNNNNNNNNNNNNNNNNNNNNNNNNNNNNNNNNNNNNNNNNNNNNNNNNNNNNNNNNNNNNNNNNNNNNNNNNNNNNNNNNNNNNNNNNNNNNNNNNNNNNNNNNNNNNNNNNNNNNNNNNNNNNNNNNNNNNNNNNNNN-----------------------------------------CTTGGCGGATACGGAATCATCCGAATCACCCCAATTCTCAACCCACTAACAACAAATATATACTACCCATTCATTATCTTAGCTACATGAGGAATCATTATAACAAGCACCATCTGTTTACGACAAACAGACCTAAAATCCCTAATCGCCTACTCATCGGTAAGCCACATGGGCCTGGTCGTAGCCGCTGCAATAATTCAAACACAATGAAGCCTCACGGGCGCAATCGTACTAATAATTGCCCACGGGCTCACCTCTTCAATACTATTCTGCTTAGCAAATACAAGCTATGAACGAACGCATAGTCGAACACTTCTTCTAGCACGAGGACTTCAACTTATCCTTCCACTAATAACCTCCTGATGACTACTAGCAAACCTAATAAACATAGCCCTACCCCCAACGA-TTAACATTACAGGAGAACTATTAATCATAACCTCAACATTTAACTGATCCTACCTCACACTAATAATAACAGGCCTAGGCACCCTATTAACAGCATCATACTCACTACACATGTTCCTAATAACTCAACGGGGTAAACTACCAACACACCTAACCCAAACAAACCCAACACACACACGAGAACACCTGCTAATAGCCCTACACACCCTACCTATACTACTC-CTAATACTAAAACCTCAACTAATTATGGGCCCATTCTCCTGTCAAC-------------------------------------------------------------------------------------------------------------------------------------------------------------------------------
MIMEW1057 ---------------GTTTTGGTCCTAAACTT-GCCCTTG-TTTTTTGCCAAAATTATACAT-GCAAGCCTCCACACACCAG-TGAGAATGCCCACAC---ACCCCCTA-GACAGCAAGCC-GGAGCAGGCATCAGGATACAACAC-AATA-T--TTAGCCAATGACGCCTTGCA-TATGCCACA-CCCACACGGGCTTT-CAGCAGTAACTAACATTAAG-ACATGAGCG------AAAGCTCGACTTAGTTATGGCATA-C-A-TGGTCGGTAAATTTCGTGCCAGCCACCGCGGTTATACGAAAGACCAAAAACAA-CGG-CC-CACGGCGTAAAGCGTGACT--AGAGA-A-CTAATACAC--TTA--GAGG-AAAACGGCCGCCAAGTAGTAAAACACCCACGCACGCCAGAATCACAACAA------CCGCCTCTA-A---------TACTACTTCA-CCTCACGAAAGCTAAGAAACAAACTGGGATTAGATACCCCACTATGCTTAGCCCTAAACATAAACAGTA-A-AA-ACACAGTACTGTTCGCCAGAGAACTACAAACGAAAAGCTTAAAACTCTAAGGACTTGGCGGTGCTTCAAACCAACCTAGAGGAGCCTGTCCTATAATCGATACCCCACGTTTTACCTTACCTCTCCTAGCC-AAA-CAGCCTATATACCGCCGTCGTCAGCCTACCTTATGAAAGAA-GTAAAGTAAGCAAAAAAG-TT-AATAACTAAAACGTCAGGTCAAGGTGTAGCACACG-GAGAGGCAGAGATGGGCTACATTTTCTCG--ATGTGAAAATACAAACGG-TGACCTGAAACA-CACAC-CTGAAGGCGGATTTAGCAGTAAA-A--T-AGCCAA-GAATAGTTA-TTTT-AAACCTGCTCTGAA-GCGCGCACACACCGCCCGTCACCCTCATCA-CAT-------G-------------------------------NNNNNNNNNNNNNNNNNNNNNNNNNNNNNNNNNNNNNNNNNNNNNNNNNNNNNNNNNNNNNNNNNNNNNNNNNNNNNNNNNNNNNNNNNNNNNNNNNNNNNNNNNNNNNNNNNNNNNNNNNNNNNNNNNNNNNNNNNNNNNNNNNNNNNNNNNNNNNNNNNNNNNNNNNNNNNNNNNNNNNNNNNNNNNNNNNNNNNNNNNNNNNNNNNNNNNNNNNNNNNNNNNNNNNNNNNNNNNNNNNNNNNNNNNNNNNNNNNNNNNNNNNNNNNNNNNNNNNNNNNNNNNNNNNNNNNNNNNNNNNNNNNNNNNNNNNNNNNNNNNNNNNNNNNNNNNNNNNNNNNNNNNNNNNNNNNNNNNNNNNNNNNNNNNNNNNNNNNNNNNNNNNNNNNNNNNNNNNNNNNNNNNNNNNNNNNNNNNNNNNNNNNNNNNNNNNNNNNNNNNNNNNNNNNNNNNNNNNNNNNNNNNNNNNNNNNNNNNNNNNNNNNNNNNNNNNNNNNNNNNNNNNNNNNNNNNNNNNNNNNNNNNNNNNNNNNNNNNNNNNNNNNNNNNNNNNNNN--------CCATGAAATGATTGAATCTGGGGTCATTAACCTCAAGGATACCACATCT-AAGGTAAGCCCCT----CTTGTCAAGTTTCCTAAATGGA-----AAAGGATAGGA--TGTGT--GGT-----ATCGGT--TGCCT------TAGTC--TCCT-ATT--TCGAAGGC----T----------GGAG-TATT------GTAACT-----------------------------------------------TAC----------CCTAGAATTTGGTAGTCC--------TCC-----TAACTC--CAG-TTTTGAT--CTCTAGTCACCAAT-------------ATTTAGCTTTGTATT-------TTAGG----CCAGTA----------------------------TTTCTG------ATC-------------------GCCCAATTTGCTGAC-TTTTGCCTTCTATGGAAATTATTT-TAT-----TATA-----TTCCTTGTG-------GGATACTG----GCTCTGTGAGGATGCAAATGAG-----GAATGG----AGAGGCTGTGTTTCCTT-TTGAAACGTGGTGGAAATGTAGATGAATTGTGGG-AAATGAC-----TAGCTTTAGTCAGTC-TTCATGCA-----TGAT----CC-----T--AGGTC-----TAATGAAGCTGGAAACTTGT-AATTGCAAAA-TCAATGTGCAGGTCTC-----AAGACCATACTT------------------------------------------------T---------------ATGACACACAACCTACGAAAAACCCACCCCATCCTAAAAATCGTAAACAGCTCATTCATCGATCTTCCCTCTCCATCAAACATCTCTGCCTGATGAAATTTCGGGTCGCTACTGGGACTCTGCCTTATCGTCCAAGTGCTAACAGGGTTATTCCTAGCAATACACTACACAGCAGACATCTCATCAGCATTCTCATCTGTTGCCCACATCTGTCGAGATGTACAATACGGCTGACTAATCCGAAATCTTCACGCAAACGGAGCCTCCATATTCTTTATTTGCCTCTACCTTCACATCGGACGGGGCCTGTACTACGGCTCCTACATATTTAAAGAAACATGAAACATTGGTGTCGTCCTCCTACTCCTTGTTATAGCAACCGCCTTCGTGGGCTACGTACTTCCATGAGGACAGATGTCATTCTGGGGCGCCACTGTAATTACAAACCTCCTATCAGCAATCCCGTACATCGGCACAAGCCTTGTTGAGTGAATTTGAGGCGGATTTTCAGTTGACAATGCCACCTTAACCCGATTTTTCACATTTCACTTCCTTCTGCCATTTGTTATTATAGGAGCCTCAATACTCCACCTCCTATTTCTTCACGAAACAGGGTCAAACAACCCAACTGGACTAACCTCAAACACAGACAAAATCCCGTTCCACCCATACTACTCCTACAAAGACCTACTAGGGGCAACACTATTCCTCATAGTACTACTTACCCTAGCCCTATTCTCGCCAAATCTACTTGGCGACCCAGAAAACTTCACCCCAGCAAACCCCCTAGTCACCCCGCCACACATTAAACCAGAGGGGTACTTCCTATTTGCATATGCCATCCTCCGATCAATCCCAAATTAACTAGGCGGTGTCTTAGCCCTCCTCTTCTCAATTCTAATCCTAATGTTTGTCCCAATACTCCACACATCTAAACAACGAGGAAACGCATTCCGACCTTTCTCACAAGCCCTGTTCTGGGCTCTAGTATCAAACATTATTATTTTAACATGAATCGGCGGCCAACCAGTAGAGGACCCATTCATTATTATTGGCCAAATCGCATCAACTACATACTTCATCATCTTCTTAATTTTAATACCAGCAGTAGCAAAGATAGAAAACTCCTTAATAAAATGATAANNNNNNNNNNNNNNNNNNNNNNNNNNNNNNNNNNNNNNNNNNNNNNNNNNNNNNNNNNNNNNNNNNNNNNNNNNNNNNNNNNNNNNNNNNNNNNNNNNNNNNNNNNNNNNNNNNNNNNNNNNNNNNNNNNNNNNNNNNNNNNNNNNNNNNNNNNNNNNNNNNNNNNNNNNNNNNNNNNNNNNNNNNNNNNNNNNNNNNNNNNNNNNNNNNNNNNNNNNNNNNNNNNNNNNNNNNNNNNNNNNNNNNNNNNNNNNNNNNNNNNNNNNNNNNNNNNNNNNNNNNNNNNNNNNNNNNNNNNNNNNNNNNNNNNNNNNNNNNNNNNNNNNNNNNNNNNNNNNNNNNNNNNNNNNNNNNNNNNNNNNNNNNNNNNNNNNNNNNNNNNNNNNNNNNNNNNNNNNNNNNNNNNNNNNNNNNNNNNNNNNNNNNNNNNNNNNNNNNNNNNNNNNNNNNNNNNNNNNNNNNNNNNNNNNNNNNNNNNNNNNNNNNNNNNNNNNNNNNNNNNNNNNNNNNNNNNNNNNNNNNNNNNNNNNNNNNNNNNNNNNNNNNNNNNNNNNNNNNNNNNNNNNNNNNNNNNNNNNNNNNNNNNNNNNNNNNNNNNNNNNNNNNNNNNNNNNNNNNNNNNNNNNNNNNNNNNNNNNNNNNNNNNNNNNNNNNNNNNNNNNNNNNNNNNNNNNNNNNNNNNNNNNNNNNNNNNNNNNNNNNNNNNNNNNNNNNNNNNNNNNNNNNNNNNNNNNNNNNNNNNNNNNNNNNNNNNNNNNNNNNNNNNNNNNNNNNNNNNNNNNNNNNNNNNNNNNNNNNNNNNNNNNNNNNNNNNNNNNNNNNNNNNNNNNNNNNNNNNNNNNNNNNNNNNNNNNNNNNNNNNNNNNNNNNNNNNNNNNNNNNNNNNNNNNNNNNNNNNNNNNNNNNNNNNNNNNNNNNNNNNNNNNNNNNNNNNNNNNNNNNNNNNNNNNNNNNNNNNNNNNNNNNNNNNNNNNN-----------------------------------------CTGGGAGGATACGGAATCATCCGAATCACACCAATTCTCAACCCACTAACTACAAACATGTACTACCCATTCATTATACTAGCCACATGAGGAATCATTATAACAAGCACTATCTGCCTACGACAAACAGACCTAAAATCGCTAATCGCCTACTCATCAGTAAGCCACATGGGCCTGGTTGTAACTGCTACCATGATTCAAACTCAATGAAGCCTCACAGGCGCTATCGTACTAATAGTTGCCCACGGGCTCACTTCCTCAATACTATTCTGCCTAGCAAACACCAGCTATGAACGAACGCACAGCCGAACGCTCCTACTAGCACGAGGACTTCAACTCATTCTTCCACTAATAACATCCTGATGACTCCTGGCGAACCTAATAAACATAGCCCTCCCACCAACAA-TTAACATCACAGGAGAACTACTAATTATAACCTCAACATTCAACTGATCCTACTTAACGCTAATCATAACAGGCCTGGGAACCCTACTAACAGCATCATACTCACTACACATATTCCTAATAACACAACGAGGAAAACTACCAACCCACCTAAACCAGATAGACCCAACACACACGCGAGAACACCTACTAATGGCCCTGCACACAATACCCATACTACTCGGTAATACTTAAACCACAATTAATTATGGGCCCCTTCTCCTGTTAA--------------------------------------------------------------------------------------------------------------------------------------------------------------------------------
NASUW1058 ---------------GTTTTGGTCCTAAACTT-GCTCTTG-TTTATTACCAAAATTATACAT-GCAAGCCTCCACACGCCAG-TGAGAATGCCCACAC---A-CCCCCA-AACAGCAAACC-GGAGCAGGCATCAGGATTCAACAT-TA---TTTTTAGCCAAAGACGCCTTGCA-CATGCCACA-CCCACACGGGCCTT-CAGCAGTAATTAACATTAAG-ACATGAGCG------AAAGCTCGACTTAGTTATGGTAGA-C-A-TGGCCGGTAAATTTCGTGCCAGCCACCGCGGTTACACGAAAGGCCAAAGACAA-CAG-CT-AACGGCGTAAAGCGTGACT--AAAGA-ACT--GAAACACCATA--GGGG-GAAACGGCTGCCAAGTAGTAAAACACCCACGCACACTAGAACAACAACAA------CTGCCCCTA-A---------AACAACTTTA-CCTCACGAAAGCTAAGAAACAAACTGGGATTAGATACCCCACTATGCTTAGCCATAAACATAGACAGTA-GTCA-ACACAACACTGTTCGCCAGAGAACTACAAACGAAAAGCTTAAAACTCCAAGGACTTGGCGGTGCTTCAAATCAACCTAGAGGAGCCTGTCCTATAATCGATACCCCACGCTCCACCTTACCTCTCCTAGCC-AAA-CAGCCTATATACCGCCGTCGTCAGCTTACCTTATGAAAG-AAACAAAGTAGGCAAAAAAG-TC-AACAACTAATACGTCAGGTCAAGGTGTAGCACACG-GAGAGGCAGAGATGGGCTACATTTTCTCA--CGGAGAAAATACAAATGG-TGAACTGAAACA-CACAC-CTGAAGGCGGATTTAGCAGTAAA-A--C-GACCAA-GAGTGGTCA-TTTT-AAACCTGCTCTGAA-GCGCGCACACACCGCCCGTCACCCTCATCA-CAT-G-------------------------------------NNNNNNNNNNNNNNNNNNNNNNNNNNNNNNNNNNNNNNNNNNNNNNNNNNNNNNNNNNNNNNNNNNNNNNNNNNNNNNNNNNNNNNNNNNNNNNNNNNNNNNNNNNNNNNNNNNNNNNNNNNNNNNNNNNNNNNNNNNNNNNNNNNNNNNNNNNNNNNNNNNNNNNNNNNNNNNNNNNNNNNNNNNNNNNNNNNNNNNNNNNNNNNNNNNNNNNNNNNNNNNNNNNNNNNNNNNNNNNNNNNNNNNNNNNNNNNNNNNNNNNNNNNNNNNNNNNNNNNNNNNNNNNNNNNNNNNNNNNNNNNNNNNNNNNNNNNNNNNNNNNNNNNNNNNNNNNNNNNNNNNNNNNNNNNNNNNNNNNNNNNNNNNNNNNNNNNNNNNNNNNNNNNNNNNNNNNNNNNNNNNNNNNNNNNNNNNNNNNNNNNNNNNNNNNNNNNNNNNNNNNNNNNNNNNNNNNNNNNNNNNNNNNNNNNNNNNNNNNNNNNNNNNNNNNNNNNNNNNNNNNNNNNNNNNNNNNNNNNNNNNNNNNNNNNNNNNNNNNNNNNNNNNNNNNNNNNNN--------CCATGAAATGATTGAATCTGGGGTCATTAACCTGAAGGATACCACATCT-AAGGTAAGCCCCT----CTTGTCAAGTTACCTAAATGGA-----AAAGAATAGGA--TGTGT--GGT-----ATCGGT--TGCTT------TAGTC--TCCT-ATT--TTGAAGGC----T----------GGAG-TATT------GTAACT-----------------------------------------------TAC----------CCTAGAATTTGGTAGTCC--------TCC-----TAACTCT--AG-TTTTGCT--CTCTAGTCACCAAT-------------ATTTAGCTTTGTATT-------TTAGG----CCAGTA----------------------------TTTCTG------ATC-------------------GCCCAATTTGCTGAC-TTTTGCCTTCTATGGAAATTATTT-TAC------------------------------------TG----GCTCTATGAGAATACAAATGAG-----GAATGG----AGAGGCTGTGTTTCCTT-TTGAAACTTGGTGGAAATGTAGATGAATTGTGGG-AAATGAC-----TAGCTTTAGTCAGTC-TTCATGCA-----TAAT----CC-----T--AGGTC-----TAATGAAGCTGGAAACCAGT-AATTGCAAAA-TCAATGTGCAGGACTC-----AAGACCATACTTT-----TCA--AAG-TCTCATCTAGGTCTTCTTATCC-----------C---------------ATGACACACAACCTTCGAAAAACCCACCCAATCCTAAAAATCGTAAACAGCTCATTCATCGACCTCCCGTCCCCATCAAACATCTCCGCCTGATGAAACTTCGGATCATTGCTTGGCCTATGCCTTATCCTTCAAGTATTAACAGGACTATTCCTGGCAATACACTACACAGCAGACATCTCATCAGCATTCTCATCCGTTGCCCACATTTGCCGAGACGTACAATACGGATGACTAATTCGCAACCTACATGCAAACGGGGCCTCCATATTTTTTATCTGCCTCTATCTTCACATCGGACGCGGCCTATACTACGGATCGTACATATTCAAAGAGACATGAAACATCGGGGTTATCCTCCTACTCCTTGTCATAGCAACCGCCTTCGTGGGCTACGTACTCCCATGGGGGCAAATATCCTTCTGAGGCGCCACTGTAATTACAAACCTGCTTTCGGCCATCCCCTACATCGGAACAAGCCTTGTTGAATGAATCTGAGGGGGCTTCTCAGTTGACAACGCCACCCTCACCCGATTCTTCACATTTCACTTCCTGCTCCCATTCGCAATCATAGGCGCCTCAATACTACACCTGCTCTTCCTTCACGAAACGGGGTCAAATAACCCCACAGGACTAGCCTCAAACACCGACAAAATCCCATTTCACCCATACTACTCATACAAAGACCTACTAGGGGCATCACTGCTCCTAATACTACTACTATCACTAGCCCTATTCTCACCAAACCTGCTAGGCGACCCCGAAAACTTCACACCAGCAAACCCACTTGTCACCCCACCCCACATCAAACCAGAATGGTACTTCCTATTTGCATACGCCATCCTCCGCTCAATTCCAAATAAACTGGGAGGAGTCCTAGCCCTACTATTCTCTATTCTCATCCTAATGCTGGTCCCAATACTTCACACATCAAAACAACGAGGCTACTCATTCCGCCCCTTCTCTCAAGCCCTATTCTGAACCCTAGTATCAAATATCATTATCCTAACCTGAATTGGCGGCCAACCAGTAGAAGACCCATTCATTATCATCGGACAAATCGCATCAACCACCTACTTCATCATCTTCTTAGTCCTAATACCAACAGTAGCAAAAATAGAAAACGCCCTAATAAAATGATAANNNNNNNNNNNNNNNNNNNNNNNNNNNNNNNNNNNNNNNNNNNNNNNNNNNNNNNNNNNNNNNNNNNNNNNNNNNNNNNNNNNNNNNNNNNNNNNNNNNNNNNNNNNNNNNNNNNNNNNNNNNNNNNNNNNNNNNNNNNNNNNNNNNNNNNNNNNNNNNNNNNNNNNNNNNNNNNNNNNNNNNNNNNNNNNNNNNNNNNNNNNNNNNNNNNNNNNNNNNNNNNNNNNNNNNNNNNNNNNNNNNNNNNNNNNNNNNNNNNNNNNNNNNNNNNNNNNNNNNNNNNNNNNNNNNNNNNNNNNNNNNNNNNNNNNNNNNNNNNNNNNNNNNNNNNNNNNNNNNNNNNNNNNNNNNNNNNNNNNNNNNNNNNNNNNNNNNNNNNNNNNNNNNNNNNNNNNNNNNNNNNNNNNNNNNNNNNNNNNNNNNNNNNNNNNNNNNNNNNNNNNNNNNNNNNNNNNNNNNNNNNNNNNNNNNNNNNNNNNNNNNNNNNNNNNNNNNNNNNNNNNNNNNNNNNNNNNNNNNNNNNNNNNNNNNNNNNNNNNNNNNNNNNNNNNNNNNNNNNNNNNNNNNNNNNNNNNNNNNNNNNNNNNNNNNNNNNNNNNNNNNNNNNNNNNNNNNNNNNNNNNNNNNNNNNNNNNNNNNNNNNNNNNNNNNNNNNNNNNNNNNNNNNNNNNNNNNNNNNNNNNNNNNNNNNNNNNNNNNNNNNNNNNNNNNNNNNNNNNNNNNNNNNNNNNNNNNNNNNNNNNNNNNNNNNNNNNNNNNNNNNNNNNNNNNNNNNNNNNNNNNNNNNNNNNNNNNNNNNNNNNNNNNNNNNNNNNNNNNNNNNNNNNNNNNNNNNNNNNNNNNNNNNNNNNNNNNNNNNNNNNNNNNNNNNNNNNNNNNNNNNNNNNNNNNNNNNNNNNNNNNNNNNNNNNNNNNNNNNNNNNNNNNNNNNNNNNNNNNNNNNNNNNNNNNNNNNNNNNNNNNNNNNNNNNNNNN-------------------------------------------------------------------------------------ACTGACCACAAACATATACTACCTGTTTATTATTCTAGCAACATGAGGAATTATTATAACAAGCACAATTTGCCTGCGACAGACAGATCTAAAGTCACTAATCGCCTACTCATCGGTTAGTCACATAGGCCTGGTTGTAGCTGCCTCAATAATCCAAACACAATGAAGCCTCACAGGCGCAATCGTACTAATAGTTGCCCACGGCCTCACCTCCTCAATACTTTTCTGCCTGGCAAATACAAACTATGAATGAACACACAGTCGAACCCTACTACTAGCACGAGGACTACAACTAATCCTTCCCCTAATAACATCCTGGTGGCTCTTGGCAAACCTAATAAACATGGCACTTCCACCAACAA-TCAACATCACAGGAGAACTCCTAATTATAACCTCAACATTTAACTGATCCTACCCAACAATCATCATAACAGGCCTAGGAACCCTACTAACAGCAACATACTCACTACACATATTTCTTATAACGCAACGAGGTAAGCTACCAACACACCTCACCCAAACAGACCCAACCCACACA---------CTGCTTATAGCACTACACACCATACCCATGCTACTC-CTAATACTAAAACCGCAACTAATCATAGGCCCCTTCTCCTGTTAAC-------------------------------------------------------------------------------------------------------------------------------------------------------------------------------
NIGRW1059 ---------------GTTTTGGTCCTAAACTT-GCTCTTG-TTTCTTACCAAAATTATACAT-GCAAGCCTCCGCACACCAG-TGAGAATGCCCACAC---A-CCCCCA-AACAGCAAACC-GGAGCAGGCATCAGGATTCAACAT-CA----CTTTGGCCAAAGACGCCTTGCA-CATGCCACA-CCCACACGGGCCCT-CAGCAGTAATTAACATTAAG-ACATGAGCG------AAAGCTCGACTTAGTTACGGTAAA-C-A-TGGCCGGTAAATTTCGTGCCAGCCACCGCGGTTACACGAAAGGCCAAAAACAA-CAG-CC-AACGGCGTAAAGCGTGACT--AAAGA-ACT--AACACGCCTTA--GGGG-GAAATGGCTGCCAAGTAGTAAAACACCCACGCACACCAGAACAACAACAA------CTGCCCCTA-A---------AACTACTTTA-CCTCACGAAAGCTAAGAAACAAACTGGGATTAGATACCCCACTATGCTTAGCCGTAAACATAGACAGTA-A-GA-ACACAACACTGTTCGCCGGAGAACTACAAACGAAAAGCTTAAAACTCCAAGGACTTGGCGGTGCTTCAAACCAACCTAGAGGAGCCTGTCCTATAATCGATACCCCGCGCTCTACCTTACCCCTCCTAGCC-AAA-CAGCCTATATACCGCCGTCGTCAGCCTACCTTATGAAAG-AAACAAAGTAGGCAAAAAAG-TC-AACAACTAATACGTCAGGTCAAGGTGTAGCACACG-GAGGGGCAGAGATGGGCTACATTTTCTCA--TGGAGAAAACACAAATGG-TGAACTGAAACA-CGCAC-CTGAAGGCGGATTTAGCAGTAAA-A--C-GACCAA-GAATAGTCA-TTTT-AAGCCTGCTCTGAA-GCGCGCACACACCGCCCGTCACCCTCATCA-CAT-GCTTAACAAGA------C--------------------NNNNNNNNNNNNNNNNNNNNNNNNNNNNNNNNNNNNNNNNNNNNNNNNNNNNNNNNNNNNNNNNNNNNNNNNNNNNNNNNNNNNNNNNNNNNNNNNNNNNNNNNNNNNNNNNNNNNNNNNNNNNNNNNNNNNNNNNNNNNNNNNNNNNNNNNNNNNNNNNNNNNNNNNNNNNNNNNNNNNNNNNNNNNNNNNNNNNNNNNNNNNNNNNNNNNNNNNNNNNNNNNNNNNNNNNNNNNNNNNNNNNNNNNNNNNNNNNNNNNNNNNNNNNNNNNNNNNNNNNNNNNNNNNNNNNNNNNNNNNNNNNNNNNNNNNNNNNNNNNNNNNNNNNNNNNNNNNNNNNNNNNNNNNNNNNNNNNNNNNNNNNNNNNNNNNNNNNNNNNNNNNNNNNNNNNNNNNNNNNNNNNNNNNNNNNNNNNNNNNNNNNNNNNNNNNNNNNNNNNNNNNNNNNNNNNNNNNNNNNNNNNNNNNNNNNNNNNNNNNNNNNNNNNNNNNNNNNNNNNNNNNNNNNNNNNNNNNNNNNNNNNNNNNNNNNNNNNNNNNNNNNNNNNNNNNNNNN--------CCATGAAATGATTGAATCTGGGGTCATTAACCTCAAGGATACCACATCT-AAGGTAAGCCCCT----CTTGTCAAGTTACCTAAATGGA-----AAAGGATAGGA--TGTGT--GGT-----ATCGGT--TGCTT------TAGTC--TCCT-ATT--TTGAAGGC----T----------GGAG-TATT------GTAACT-----------------------------------------------TAC----------CCTAGAATTTGGTAGTCC--------TCC-----TAACTCT--AG-TTTTGCT--CTCTAGTCACCAAT-------------ATTTAGCTTTGTATT-------TTAGG----CCAGTA----------------------------TTTCTG------ATC-------------------GCCCAATTTGCTGAC-TTTTGCCTTCTATGGAAATTATTT-TAC------------------------------------TG----GCTCTATGAGAATGCAAATGAG-----GAATGG----AGAGGCTGTGTTTCCTT-TTGAAACTTGGTGGAAATGTAGATGAATTGTGGG-AAATGAC-----TAGCTTTAGTCAGTC-TTCATGCA-----TAAT----CC-----T--AGGTC-----TAATGAAGCTGGAAACCAGT-AATTGCAAAA-TCAATGTGCAGGACTC-----AAGACCATACTTT-----TCA--AAG-TCTCATCTAAGTCTTCTTATCCCTCAGGTTGCGC---------------ATGACACACAACCTTCGAAAAACCCACCCAATCCTAAAAATAGTAAACAACTCATTCATTGATCTGCCATCCCCATCAAACATCTCCGCCTGATGAAACTTTGGGTCCCTGCTTGGCCTGTGCCTTATCCTTCAAGTATTAACAGGACTATTCCTAGCAATACACTACACAGCAGACATCTCATCAGCATTCTCATCCGTTGCCCACATCTGCCGAGACGTACAATACGGGTGACTAATTCGTAATTTACATGCAAACGGGGCCTCCATATTTTTTATCTGCCTCTACCTCCACATCGGACGCGGCCTATACTACGGCTCATACATATTTAAAGAGACATGAAACATCGGGGTTGTCCTTCTGCTCCTTGTCATGGCAACCGCCTTCGTGGGCTACGTACTCCCATGAGGACAAATATCCTTCTGAGGTGCCACTGTAATTACAAACCTACTTTCGGCTATCCCCTATGTCGGAACTAGCCTAGTTGAATGAATCTGGGGGGGCTTCTCAGTTGACAACGCCACCCTCACCCGATTCTTCACCTTTCACTTCCTACTCCCCTTCGCAATCATGGGCGCCTCAATACTACACCTTCTCTTCCTTCACGAAACAGGGTCAAACAACCCCACAGGATTAGCCTCAAACACCGACAAAATCCCGTTTCACCCATACTATTCATACAAAGACCTACTAGGGGCATCACTGTTCCTGATGCTACTTCTATCACTAGCCCTATTTTCACCAAACCTGCTGGGCGACCCCGAAAACTTTACACCAGCAAACCCACTTGTCACCCCACCCCACATCAAACCAGAGTGGTACTTCCTATTTGCATACGCTATCCTCCGCTCAATTCCAAACAAACTTGGAGGGGTCCTGGCCCTATTATTTTCTATTCTCATCCTAATGCTAGTTCCAATACTTCATACATCAAAACAACGAGGCTATTCATTCCGCCCCTTCTCCCAGGCCCTATTCTGAACTCTAGTATCAAATATTATTATCCTAACATGAATCGGCGGCCAACCAGTAGAAGACCCATTCATCATCATTGGACAAATCGCATCAACCACCTACTTCATCATCTTCTTAGTCCTAATACCAGCAGTCGCAAAAATAGAAAACGCCCTAATAAAATGATAANNNNNNNNNNNNNNNNNNNNNNNNNNNNNNNNNNNNNNNNNNNNNNNNNNNNNNNNNNNNNNNNNNNNNNNNNNNNNNNNNNNNNNNNNNNNNNNNNNNNNNNNNNNNNNNNNNNNNNNNNNNNNNNNNNNNNNNNNNNNNNNNNNNNNNNNNNNNNNNNNNNNNNNNNNNNNNNNNNNNNNNNNNNNNNNNNNNNNNNNNNNNNNNNNNNNNNNNNNNNNNNNNNNNNNNNNNNNNNNNNNNNNNNNNNNNNNNNNNNNNNNNNNNNNNNNNNNNNNNNNNNNNNNNNNNNNNNNNNNNNNNNNNNNNNNNNNNNNNNNNNNNNNNNNNNNNNNNNNNNNNNNNNNNNNNNNNNNNNNNNNNNNNNNNNNNNNNNNNNNNNNNNNNNNNNNNNNNNNNNNNNNNNNNNNNNNNNNNNNNNNNNNNNNNNNNNNNNNNNNNNNNNNNNNNNNNNNNNNNNNNNNNNNNNNNNNNNNNNNNNNNNNNNNNNNNNNNNNNNNNNNNNNNNNNNNNNNNNNNNNNNNNNNNNNNNNNNNNNNNNNNNNNNNNNNNNNNNNNNNNNNNNNNNNNNNNNNNNNNNNNNNNNNNNNNNNNNNNNNNNNNNNNNNNNNNNNNNNNNNNNNNNNNNNNNNNNNNNNNNNNNNNNNNNNNNNNNNNNNNNNNNNNNNNNNNNNNNNNNNNNNNNNNNNNNNNNNNNNNNNNNNNNNNNNNNNNNNNNNNNNNNNNNNNNNNNNNNNNNNNNNNNNNNNNNNNNNNNNNNNNNNNNNNNNNNNNNNNNNNNNNNNNNNNNNNNNNNNNNNNNNNNNNNNNNNNNNNNNNNNNNNNNNNNNNNNNNNNNNNNNNNNNNNNNNNNNNNNNNNNNNNNNNNNNNNNNNNNNNNNNNNNNNNNNNNNNNNNNNNNNNNNNNNNNNNNNNNNNNNNNNNNNNNNNNNNNNNNNNNNNNNNNNNNNNNNNNNNNNNNNNNNNNNNNNNNNN-----------------------------------------CTTGGCGGATACGGTATCATCCGAATCACCCCAATTCTCAACCCACTAACTACAAATATATACTACCCATTTATTATTCTAGCAACATGAGGGATTATTATAACAAGCACCATCTGCCTACGACAAACAGACCTAAAGTCGCTAATCGCCTACTCATCAGTCAGCCACATAGGCCTGGTTGTAGCTGCCTCAATAATCCAAACACAATGGAGCCTCACAGGCGCAATCGTACTAATAGTGGCCCACGGCCTCACCTCCTCAATACTATTCTGCCTAGCAAACACAAACTATGAACGAACACACAGCCGAACCCTGCTATTAGCACGAGGACTACAACTAATTCTTCCCCTAATAACATCCTGGTGGCTCTTGGCAAACCTGATAAACATAGCACTCCCCCCAACAA-TCAACATCACAGGAGAACTACTAATTATAACCTCAACATTTAACTGGTCCTACCCAACAATCATCATAACGGGCCTAGGGACCCTACTAACAGCAACCTACTCACTACACATGTTTCTTATAACACAACGAGGCAAACCGCCAACACACCTCACCCACACAGACCCGACCCACACACGAGAACACCTACTCATGGCACTACACACCATGCCAATATTACTC-CTAATACTAAAACCGCAACTAATCATGGGCCCCTTCTCCTGTTAAC-------------------------------------------------------------------------------------------------------------------------------------------------------------------------------
NULLSP060 ---------------GTTTTGGTCCTAAACTT-GCCCTTG-TTTTTTACCAAAATTATCCAT-GCAAGCCTCCACACACCA-GTGAGAATGCCCATAA---A-CCCCTA-AACAGCAAACC-GGAGCAGGCATCAGGATACAACAC-TAAC--ATTTAGCCAAGGACGCCTTGCA-CATGCCACA-CCCACACGGGCTCT-CAGCAGTAATTAACATTAAG-AAATGAGCG------AAAGCTCGACTTAGTTACGGTATT-C-A-TGGTCGGTAAATTTCGTGCCAGCCACCGCGGTTATACGAAAGACCAAAAACAA-CGG-CC-CACGGCGTAAAGCGTGACT--AAAGA--TTTTA-TCCAT-TTA--GAGG-AGAACTGCCGCCAAGTAGTAAAACACCCACGCATGCCAGAACCACAACAA----T-CCGCCTCTA-A---------TATTACTTTA-TCTCACGAAAGCTAAGATACAAACTGGGATTAGATACCCCACTATGCTTAGCCCTAAACACAGACAGTA-A-TA-AAACAATACTGTTCGCCAGAGAACTACAAACGAAAAGCTTAAAACTCTAAGGACTTGGCGGTGCTTCAAATCAACCTAGAGGAGCCTGTCCTATAATCGATACCCCACGATTCACCTTACCTCTCCTAGCC-AAA-CAGCCTATATACCGCCGTCGTCAGCTTACCTTATGAAAGAA-ATAAAGTAGGCAAAAAAG-TT-AATAACTAATACGTCAGGTCAAGGTGTAGCACACG-AAGAGGCAGAGATGGGCTACATTTTCTCA--AAGTGAAAACACGAATGG-TGAACTGAAATA-TACAC-CTGAAGGCGGATTTAGCAGTAAA-A--A-AACCAA-GAATAGCTC-TTTT-AACCCTGCTCTGAA-GCGCGCACACACCGCCCGTCACCCTCATCA-CAT-GTACCACA---------ACAC-----------------NNNNNNNNNNNNNNNNNNNNNNNNNNNNNNNNNNNNNNNNNNNNNNNNNNNNNNNNNNNNNNNNNNNNNNNNNNNNNNNNNNNNNNNNNNNNNNNNNNNNNNNNNNNNNNNNNNNNNNNNNNNNNNNNNNNNNNNNNNNNNNNNNNNNNNNNNNNNNNNNNNNNNNNNNNNNNNNNNNNNNNNNNNNNNNNNNNNNNNNNNNNNNNNNNNNNNNNNNNNNNNNNNNNNNNNNNNNNNNNNNNNNNNNNNNNNNNNNNNNNNNNNNNNNNNNNNNNNNNNNNNNNNNNNNNNNNNNNNNNNNNNNNNNNNNNNNNNNNNNNNNNNNNNNNNNNNNNNNNNNNNNNNNNNNNNNNNNNNNNNNNNNNNNNNNNNNNNNNNNNNNNNNNNNNNNNNNNNNNNNNNNNNNNNNNNNNNNNNNNNNNNNNNNNNNNNNNNNNNNNNNNNNNNNNNNNNNNNNNNNNNNNNNNNNNNNNNNNNNNNNNNNNNNNNNNNNNNNNNNNNNNNNNNNNNNNNNNNNNNNNNNNNNNNNNNNNNNNNNNNNNNNNNNNNNNNNNNN--------CCATGAGATGATTGAATCTGGGGTCATTAACCTCAAGGATACCACATCT-AAGGTAAGCCCCT----CTTGTCAAGTTTCCTAAATGGA-----AAAGGATAGGA--TGTGT--GGT-----ATAGGT--TGACT------TAGTC--TCCT-ATT--TTGAAGGC----T----------GGAC-TATT------GTAACT-----------------------------------------------TAC----------CCTAGAATTTGGTAGTCC--------TCC-----TAACTT--CAG-TTTTGCT--CTCTAGTCACCAAT-------------ATTTAGCTTTGTATT-------TTAGG----CCAGTA----------------------------TTTCTG------ATT-------------------GCCCAATTTGCTGAC-TTTTGCCTTCTATGGRAATTATTT-TAT-----TATA-----TTCCCTGTG-------GGATACTG----GCTCTGTGAGGATGCAAATGAG-----GAATGG----AGAGGCTGTGTTTCCTT-TTGAAACTTGGTGGAAATGTRGATGAATTGTGGG-AAATGAC-----TAGCTTTAGTCAGTC-TTCATGCA-----TGAT----TC-----T--AGGTCTAATATAATGAAGCTGGAAACTTGT-AATTGCGAAA-TCAATGTGCAGGGCTC-----AAGACCATACTTT-----TCA--AAG-TCTCATCTGGGTCTTCTTATCC-----------C---------------ATGACACACAACCCACGAAAAACACACCCAATTCTAAAAATCGTAAACAACTCATTCATCGACCTTCCATCCCCATCAAATATCTCTGCCTGATGAAATTTCGGGTCACTTCTAGGCCTATGCCTAATCGTTCAAGTACTTACAGGATTATTCCTAGCAATACACTACACAGCAGATATCTCATCAGCATTCTCATCTGTAGCCCACATCTGCCGAGACGTACAGTACGGATGATTAATCCGAAATCTCCATGCAAACGGGGCCTCCATATTCTTTATTTGCCTATACCTTCACATTGGGCGCGGCCTATACTACGGCTCTTACATGTTTAAAGAAACATGAAACATCGGAGTAATTCTTCTCCTACTTGTTATAGCAGCCGCCTTCGTAGGTTACGTACTCCCATGAGGACAAATATCCTTCTGAGGAGCCACTGTAATTACAAACCTATTATCAGCTGTCCCATACATCGGCACCAGCCTTGTTGAATGAATTTGAGGGGGCTTTTCAGTAGACAACGCAACCCTCACCCGATTCTTTACATTCCACTTCCTACTTCCATTTGCTATCATAGGAGCCTCAATACTACATCTACTATTCCTCCATGAAACAGGATCAAACAACCCAACTGGACTTACATCAAATACAGATAAAATCCCATTTCACCCATACTACTCATATAAAGACCTCCTAGGGGCAACACTATTCCTAATAATACTCCTACTACTAGCCCTATTTTCACCCAATCTGCTAGGTGACCCAGAAAACTTCACCCCAGCCAACCCACTTGTCACCCCCCCACACATCAAACCAGAATGATACTTCCTATTTGCATACGCAATTCTTCGATCTATCCCAAACAAACTCGGCGGCGTCTTGGCTCTACTATTCTCGATCCTTATCCTAATGTTTGTACCCGCACTCCACACATCAAAACAACGAGGAAATGCATTCCGACCCTTTTCACAAGCCCTATTCTGAGCACTAGTCTCAAACATTATTATTCTAACATGAATCGGTGGTCAGCCAGTCGAAGACCCATTTATCATCATCGGCCAAATCGCATCAACTACATACTTCATTATTTTCCTGATTCTTATGCCAACAGTGGCAAAAATAGAAAACTCACTAATAAAATGATAANNNNNNNNNNNNNNNNNNNNNNNNNNNNNNNNNNNNNNNNNNNNNNNNNNNNNNNNNNNNNNNNNNNNNNNNNNNNNNNNNNNNNNNNNNNNNNNNNNNNNNNNNNNNNNNNNNNNNNNNNNNNNNNNNNNNNNNNNNNNNNNNNNNNNNNNNNNNNNNNNNNNNNNNNNNNNNNNNNNNNNNNNNNNNNNNNNNNNNNNNNNNNNNNNNNNNNNNNNNNNNNNNNNNNNNNNNNNNNNNNNNNNNNNNNNNNNNNNNNNNNNNNNNNNNNNNNNNNNNNNNNNNNNNNNNNNNNNNNNNNNNNNNNNNNNNNNNNNNNNNNNNNNNNNNNNNNNNNNNNNNNNNNNNNNNNNNNNNNNNNNNNNNNNNNNNNNNNNNNNNNNNNNNNNNNNNNNNNNNNNNNNNNNNNNNNNNNNNNNNNNNNNNNNNNNNNNNNNNNNNNNNNNNNNNNNNNNNNNNNNNNNNNNNNNNNNNNNNNNNNNNNNNNNNNNNNNNNNNNNNNNNNNNNNNNNNNNNNNNNNNNNNNNNNNNNNNNNNNNNNNNNNNNNNNNNNNNNNNNNNNNNNNNNNNNNNNNNNNNNNNNNNNNNNNNNNNNNNNNNNNNNNNNNNNNNNNNNNNNNNNNNNNNNNNNNNNNNNNNNNNNNNNNNNNNNNNNNNNNNNNNNNNNNNNNNNNNNNNNNNNNNNNNNNNNNNNNNNNNNNNNNNNNNNNNNNNNNNNNNNNNNNNNNNNNNNNNNNNNNNNNNNNNNNNNNNNNNNNNNNNNNNNNNNNNNNNNNNNNNNNNNNNNNNNNNNNNNNNNNNNNNNNNNNNNNNNNNNNNNNNNNNNNNNNNNNNNNNNNNNNNNNNNNNNNNNNNNNNNNNNNNNNNNNNNNNNNNNNNNNNNNNNNNNNNNNNNNNNNNNNNNNNNNNNNNNNNNNNNNNNNNNNNNNNNNNNNNNNNNNNNNNNNNNNNNNNNNNNNNNNNNNNNNNNNNNNN-----------------------------------------CTCGGCGGATATGGAATCATTCGAATTACCCCTATTCTTAACCCACTAACAACAAACATATATTATCCATTTATTATCCTAGCCACATGAGGGATTATTATAACAAGCACCATCTGCCTACGACAAACAGATCTAAAATCACTAATTGCCTACTCATCAGTAAGCCACATAGGTTTGGTTGTAGCTGCATCAATAATCCAAACACAATGAAGCCTCACCGGTGCAATTGTACTTATAATCGCCCACGGATTAACATCCTCAATACTGTTCTGCCTAGCAAATACAAACTATGAACGAACACACAGCCGGACGCTTCTACTAGCACGAGGACTCCAACTCATTCTTCCACTAATAACATCCTGATGACTACTTGCAAACCTAATAAATATAGCACTACCACCAACAA-TTAATATTACAGGAGAACTATTAATTATAACCTCAACATTCAACTGATCAAACCTAACAATAATCATAACAGGCCTTGGAACCCTATTAACAGCAGCATACTCTCTACATATATTTCTAATAACACAGCGTGGCAAACTACCAACGCACCTAACTCAAACTGACCCTACACACACACGAGAACATCTACTAATAGCCCTACACATCATGCCAATGCTTCTC-CTAATACTAAAACCACAATTAATCATGGGCCCATTCTCCTGTTAAC-------------------------------------------------------------------------------------------------------------------------------------------------------------------------------
OLYMA7061 ---------------GTTTTGGTCCTAAACTT-GCCCTTG-TTTTTTACCAAAATTATACAT-GCAAGCCTCTGCGCACCAG-TGAGAATGCCCACAC---A-CCCCTA-AACAGCAAACT-GGAGCAGGCATCAGGATACAACAC-CACA----TTAGCCAAAAACGCCTTGCA-CATGCCACA-CCCTCACGGGCTCT-CAGCAGTAACTAACATTAAG-ACATGAGCG------AAAGCTCGACTTAGTTATGGTAAA-C-A-TGGTCGGTAAATTTCGTGCCAGCCACCGCGGTTATACGAAAGACCAAAAACAA-CGG-CC-CACGGCGTAAAGAGTGACT--AAAGA-A-CTAAAACAGCTTTA--GAGG-AAAACGACCACCAAGTAGTAAAACACCAACGCACGCCAGAATCACAACAA------TCGCCTCTA-A---------AACCACTTTA-CCTCACGAAAGCTAAGAAACAAACTGGGATTAGATACCCCACTATGCTTAGCCCTAAACATAGACAGTA-A-AA-ACACAATACTGTTCGCCAGAGAACTACAAACGAAAAGCTTAAAACTCTAAGGACTTGGCGGTGCTTCAAATCAACCTAGAGGAGCCTGTCCTATAATCGATACCCCACGTTTTACCTTACCTCTCCTAGCC-AAG-CAGCCTATATACCGCCGTCGTCAGCCTACCTTATGAAAGAA-ACAAAGTAAGCAAAAAAG-TT-AATAACTAACACGTCAGGTCAAGGTGTAGCACACG-GAGGGGCAGAGATGGGCTACATTTTCTCA--AAGCGAAAACACGAATGG-TGAACTGAAACA-CACAC-CTGAAGGCGGATTTAGCAGTAAA-A--T-AACCAA-GAATGGCCA-TTTT-AAACCTGCTCTGAA-GCGCGCACACACCGCCCGTCACCCTCATCA-CAT-------G-------------------------------NNNNNNNNNNNNNNNNNNNNNNNNNNNNNNNNNNNNNNNNNNNNNNNNNNNNNNNNNNNNNNNNNNNNNNNNNNNNNNNNNNNNNNNNNNNNNNNNNNNNNNNNNNNNNNNNNNNNNNNNNNNNNNNNNNNNNNNNNNNNNNNNNNNNNNNNNNNNNNNNNNNNNNNNNNNNNNNNNNNNNNNNNNNNNNNNNNNNNNNNNNNNNNNNNNNNNNNNNNNNNNNNNNNNNNNNNNNNNNNNNNNNNNNNNNNNNNNNNNNNNNNNNNNNNNNNNNNNNNNNNNNNNNNNNNNNNNNNNNNNNNNNNNNNNNNNNNNNNNNNNNNNNNNNNNNNNNNNNNNNNNNNNNNNNNNNNNNNNNNNNNNNNNNNNNNNNNNNNNNNNNNNNNNNNNNNNNNNNNNNNNNNNNNNNNNNNNNNNNNNNNNNNNNNNNNNNNNNNNNNNNNNNNNNNNNNNNNNNNNNNNNNNNNNNNNNNNNNNNNNNNNNNNNNNNNNNNNNNNNNNNNNNNNNNNNNNNNNNNNNNNNNNNNNNNNNNNNNNNNNNNNNNNNNNNNNNNNN--------CCATGAAATGATTGAATCTGGGGTCATTAACCTCAAGGATACCACATCT-AAGGTAAGCCCCT----CTTGTCAAGTTTCCTAAATGGA-----AAAGGATAGGA--TGTGT--GGT-----ATCGGT--TGCCT------TAGTC--TCCT-ATT--TTGAAGGC----T----------GGAG-TATT------GTAACT-----------------------------------------------TAC----------CCTAGAATTTGGTAGTCT--------TCC-----TAACTC--CAG-TTTTGCT--CTCTAGTCACCAAT-------------ATTTAGCGTTGTATT-------TTAGG----CCAGTA----------------------------TTTCTG------ATC-------------------GCCCAGTTTGCTGAC-TTTTGCCTTCTATGAACATTATTT-TAT-----TATA-----TTCCCTGCG-------GGACACTG----GCTCTATGAGGATGCAAATGAG-----GAATGG----AGGGGCTGTGTTTCCTT-TTGAAACTTGGTGGAAATGTAGATGAATTGTGGG-AAATGAC-----TATCTTTAGTCAGTC-TTCATGCA-----TGAT----CC-----T--AGGTC-----TAATGAAGCTGGAAACATGT-AATTGCAAAA-TCAATGTGCAGGACTC-----AAGACCATACTTT-----TCA--AAG-TCTCATCTAGGTCTTCTAATCC-----------C---------------ATGACACACAACCTACGAAAAGCCCACCCCATTCTAAAAATCGTAAACAACTCCTTCATCGACCTGCCCTCCCCATCAAACATTTCTGCCTGATGAAACTTTGGATCTCTACTAGGCCTATGCCTCATCGCCCAGGTACTAACAGGCCTCTTCCTAGCAATACACTACACAGCAGACATTTCATCAGCATTCTCATCTGTTGCCCACATCTGCCGAGATGTTCAATACGGCTGGTTAATCCGAAACCTTCATGCTAACGGAGCCTCCATGTTTTTTATCTGCCTCTACCTTCACATTGGACGAGGCCTATACTACGGCTCCTATATATTTAAAGAAACATGAAATATTGGGGTGGTCCTCCTCCTCCTTGTTATGGCAACTGCCTTCGTCGGCTACGTGCTACCATGAGGACAAATATCATTCTGAGGAGCAACCGTAATTACAAACCTACTATCAGCAATCCCGTACATCGGCACAAACCTTGTTGAATGAATCTGGGGTGGGTTTTCAGTCGACAATGCCACTCTAACCCGATTTTTTACATTTCACTTCCTACTACCATTTGCCATCATGGGGGCCTCAATGCTACACCTGCTATTCCTTCACGAAACAGGGTCAAACAACCCAACAGGACTGGCCTCAAACACAGACAAAATCCCATTCCACCCATATTACTCATACAAAGACCTCCTGGGGGCAACACTATTCCTCATAGTCCTACTGTCCCTAGCCTTGTTCTCACCAAACCTGCTCGGCGACCCAGAAAACTTCACCCCGGCAAACCCGCTAGTCACCCCACCACACATCAAACCAGAGTGGTACTTCCTGTTTGCATACGCCATCCTCCGATCTATCCCCAATAAACTAGGGGGCGTATTAGCTCTCCTATTCTCCATCCTTATCCTAATATTTGTACCAATACTCCACACATCAAAACAACGAGGAAACGCATTCCGACCATTTTCACAAGCCCTGTTCTGAGCCCTAGTATCAAACATCATCATCCTAACATGAATCGGCGGTCAGCCAGTAGAAGACCCCTTCATCATTATCGGACAAATTGCATCAACCACATACTTCATTATTTTCCTAATCTTAATGCCAACAGTGGCAAAAATAGAAAACTCCTTGATAAAATGATAANNNNNNNNNNNNNNNNNNNNNNNNNNNNNNNNNNNNNNNNNNNNNNNNNNNNNNNNNNNNNNNNNNNNNNNNNNNNNNNNNNNNNNNNNNNNNNNNNNNNNNNNNNNNNNNNNNNNNNNNNNNNNNNNNNNNNNNNNNNNNNNNNNNNNNNNNNNNNNNNNNNNNNNNNNNNNNNNNNNNNNNNNNNNNNNNNNNNNNNNNNNNNNNNNNNNNNNNNNNNNNNNNNNNNNNNNNNNNNNNNNNNNNNNNNNNNNNNNNNNNNNNNNNNNNNNNNNNNNNNNNNNNNNNNNNNNNNNNNNNNNNNNNNNNNNNNNNNNNNNNNNNNNNNNNNNNNNNNNNNNNNNNNNNNNNNNNNNNNNNNNNNNNNNNNNNNNNNNNNNNNNNNNNNNNNNNNNNNNNNNNNNNNNNNNNNNNNNNNNNNNNNNNNNNNNNNNNNNNNNNNNNNNNNNNNNNNNNNNNNNNNNNNNNNNNNNNNNNNNNNNNNNNNNNNNNNNNNNNNNNNNNNNNNNNNNNNNNNNNNNNNNNNNNNNNNNNNNNNNNNNNNNNNNNNNNNNNNNNNNNNNNNNNNNNNNNNNNNNNNNNNNNNNNNNNNNNNNNNNNNNNNNNNNNNNNNNNNNNNNNNNNNNNNNNNNNNNNNNNNNNNNNNNNNNNNNNNNNNNNNNNNNNNNNNNNNNNNNNNNNNNNNNNNNNNNNNNNNNNNNNNNNNNNNNNNNNNNNNNNNNNNNNNNNNNNNNNNNNNNNNNNNNNNNNNNNNNNNNNNNNNNNNNNNNNNNNNNNNNNNNNNNNNNNNNNNNNNNNNNNNNNNNNNNNNNNNNNNNNNNNNNNNNNNNNNNNNNNNNNNNNNNNNNNNNNNNNNNNNNNNNNNNNNNNNNNNNNNNNNNNNNNNNNNNNNNNNNNNNNNNNNNNNNNNNNNNNNNNNNNNNNNNNNNNNNNNNNNNNNNNNNNNNNNNNNNNNNNNNNNNNNNNNNNNNNNNN-----------------------------------------CTAGGCGGCTACGGAATCATTCGAATTACCCCCATTCTAAACCCACTGACAACAAACATATACTACCCATTTATTATCTTAGCCACATGAGGAATTATCATAACAAGCACCATCTGCCTGCGACAATCAGACCTAAAATCACTAATCGCTTACTCATCAGTTAGCCACATGGGCCTGGTTGTGGCTGCCACAATAATCCAGACACAATGAAGCCTAACAGGAGCAATCGTACTAATAATTGCTCACGGGCTCACTTCCTCAATATTATTCTGCCTGGCAAATACAAACTATGAACGAACACACAGCCGAACGCTCCTACTAGCACGAGGACTCCAACTTATCCTCCCACTAATAACATCCTGATGACTCTTAGCCAACCTTATAAACATGGCACTCCCACCAACAA-TCAACATCATAGGAGAACTATTAATTATAACCTCTACATTTAACTGATCGTACCTAACACTAATCATAACAGGCCTGGGAACCCTATTAACAGCAACATACTCACTACACATATTCCTAATAACACAACGCGGCAAACTACCAGCAAACCTCGCCCAAACAGACCCAACACACACACGAGAACACCTATTAATAATCCTACACACCCTGCCTATACTACTA-CTAATGCTAAAACCACAGCTAATTATAGGCCCCTTCTCTTGTTAAC-------------------------------------------------------------------------------------------------------------------------------------------------------------------------------
ORIEW1062 ---------------GTTTTGGTCCTAAACTT-GCCCTTG-TTTTTTACCAAAATTATACAT-GCAAGCCTCCACACACCAG-TGAGAATGCCCACAC---A-CCCCTA-AACAGCAAACCGGGAGCAGGCATCAGGATACAACAC-CACA----TTAGCCAAAAACGCCTTGCA-CATGCCACA-CCCACACGGGCTTT-CAGCAGTAATTAACATTAAG-ACATGAGCG------AAAGCTCGACTTAGTTATGGTATA-C-A-TGGTCGGTAAATTTCGTGCCAGCCACCGCGGTTATACGAAAGACCAAGAATAA-CGG-CC-CACGGCGTAAAGCGTGACT--AAAGA-A-CAAAAACAACTTTA--GAGG-AAAACGGCCGCCAAGTAGTAAAACACCCACGCACGCCAGAATCACAACAA------CCGCCTCTA-A---------CACTACTTTA-CCTCACGAAAGCTAAGAAACAAACTGGGATTAGATACCCCACTATGCTTAGCCCTAAACATAAACTGTA-A-AA-ACACAGTACTGTTCGCCAGAGAACTACAAACGAAAAGCTTAAAACTCTAAGGACTTGGCGGTGCTTCAAACCAACCTAGAGGAGCCTGTCCTATAATCGATACCCCACGTTCCACCTTACCCCTCCTAGCC-AAA-CAGCCTATATACCGCCGTCGTCAGCCTACCTTATGAAAGGA-ATAAAGTAAGCAAAAAAG-TT-AACAACTAACACGTCAGGTCAAGGTGTAGCACACG-GAGGGGCAGAGATGGGCTACATTTTCTCA--AAGAGAAAACACAAATGG-TGTGCTGAAACA-CACAC-CTGAAGGTGGATTTAGCAGTAAA-A--T-AACCAA-GAATAGTCA-TTTT-AAACCTGCTCTGAA-GCGCGCACACACCGCCCGTCACCCTCATCA-CAT-------G-------------------------------NNNNNNNNNNNNNNNNNNNNNNNNNNNNNNNNNNNNNNNNNNNNNNNNNNNNNNNNNNNNNNNNNNNNNNNNNNNNNNNNNNNNNNNNNNNNNNNNNNNNNNNNNNNNNNNNNNNNNNNNNNNNNNNNNNNNNNNNNNNNNNNNNNNNNNNNNNNNNNNNNNNNNNNNNNNNNNNNNNNNNNNNNNNNNNNNNNNNNNNNNNNNNNNNNNNNNNNNNNNNNNNNNNNNNNNNNNNNNNNNNNNNNNNNNNNNNNNNNNNNNNNNNNNNNNNNNNNNNNNNNNNNNNNNNNNNNNNNNNNNNNNNNNNNNNNNNNNNNNNNNNNNNNNNNNNNNNNNNNNNNNNNNNNNNNNNNNNNNNNNNNNNNNNNNNNNNNNNNNNNNNNNNNNNNNNNNNNNNNNNNNNNNNNNNNNNNNNNNNNNNNNNNNNNNNNNNNNNNNNNNNNNNNNNNNNNNNNNNNNNNNNNNNNNNNNNNNNNNNNNNNNNNNNNNNNNNNNNNNNNNNNNNNNNNNNNNNNNNNNNNNNNNNNNNNNNNNNNNNNNNNNNNNNNNNNNNNNN--------NNNNNNAATGATTGAATCTGGGGTCATTAACCTCAAGGATACCACATCT-AAGGTAAGCCCTT----CTTGTCAAGTTTCCTAAATGGA-----AAAGGATAGGA--TGTGT--GGT-----ATCGGT--TGCCT------TAGTC--TCCT-ATT--TTGAAGGC----T----------GGAR-TATT------GTAACT-----------------------------------------------TAC----------CCTAGAATTTGGTAGTCC--------TCC-----TAACTC--CAG-TTTTGCT--CTCTAGTCACCAAT-------------ATTTAGCTTTGTATT-------TTAGG----CCAGTA----------------------------TTTCTG------ATC-------------------GCCCAATTTGCTGAC-TTTTGCCTTCTATGGAAATTATTT-TAT-----TATA-----TTCCCTGTG-------AGATACTG----GCTCTATGAGGATGCAAATGAG-----GAATGG----AGAGGCTGTGTTTCCTT-TTGAAACTTGGTGGAAATGTMGATGAATTGTGGG-AAATGAC-----TAGCTTTAGTCAGTC-TTCATGCA-----TGAT----CC-----T--AGGTC-----TAATGAAGCTGGAAACTTGT-AATTGCAAAA-TCAATGTGCAGGACTC-----AAGACCATACTTT-----TCA--AAG-TCTCATCTAGGTCTTCTTATCC-----------C---------------ATGACACACAACCTACGAAAAACCCACCCAATTCTAAAAATCGTAAACAACTCTTTCATCGACCTACCCTCTCCATCAAACATTTCCGCCTGATGAAACTTTGGGTCACTACTTGGCCTCTGCCTAATCACTCAAGTACTAACAGGACTGTTCCTAGCAATACACTACACAGCAGACATTTCATCAGCATTCTCCTCTGTAGCCCACATTTGCCGTGATGTTCAATACGGCTGACTAATCCGCAATCTTCATGCAAACGGAGCCTCCATATTTTTTATTTGCCTTTACCTTCACATTGGCCGCGGACTATACTACGGCTCCTACATATTTAAAGAGACATGAAATATTGGGGTAGTCCTCCTCCTCCTTGTTATAGCAACCGCCTTCGTGGGCTACGTACTTCCATGAGGACAAATATCATTCTGAGGTGCCACCGTAATTACAAACCTACTATCAGCAATTCCATACATTGGCACAAACCTTGTTGAGTGAATCTGGGGTGGCTTTTCAGTCGACAATGCCACACTAACACGATTTTTCACATTTCACTTCCTTCTTCCATTCGCCATCATGGGGGCCTCAATGCTACACCTACTTTTCCTCCACGAAACAGGATCAAACAACCCAACCGGACTGGCCTCAAACACAGACAAAATCCCATTCCACCCGTATTTCTCATACAAAGACCTCTTAGGGGCGACACTCCTACTATTAGTGCTTCTATCCCTAGCCCTGTTCTCACCAAACCTACTAGGCGACCCAGAAAACTTTACCCCGGCAAACCCCCTAGTCACCCCACCACACATCAAACCAGAATGATACTTCCTATTCGCATACGCCATCCTCCGATCAATTCCAAATAAACTTGGGGGGGTCCTAGCCCTCCTATTTTCAATCCTTATCCTTATATTTGTCCCCATACTACACACATCAAAACAACGAGGAAACGCATTCCGGCCCCTCTCACAAGCCTTATTCTGAGCCCTGGTATCAAACATCATCATCCTAACATGAATTGGCGGCCAACCAGTAGAAGACCCGTTTATCGTAATCGGCCAAATCGCATCGACCACATACTTCATTATCTTCCTAGTTCTAATGCCAGCAGTAGCAAAAATAGAAAACTCCCTAATAAAATGATAGNNNNNNNNNNNNNNNNNNNNNNNNNNNNNNNNNNNNNNNNNNNNNNNNNNNNNNNNNNNNNNNNNNNNNNNNNNNNNNNNNNNNNNNNNNNNNNNNNNNNNNNNNNNNNNNNNNNNNNNNNNNNNNNNNNNNNNNNNNNNNNNNNNNNNNNNNNNNNNNNNNNNNNNNNNNNNNNNNNNNNNNNNNNNNNNNNNNNNNNNNNNNNNNNNNNNNNNNNNNNNNNNNNNNNNNNNNNNNNNNNNNNNNNNNNNNNNNNNNNNNNNNNNNNNNNNNNNNNNNNNNNNNNNNNNNNNNNNNNNNNNNNNNNNNNNNNNNNNNNNNNNNNNNNNNNNNNNNNNNNNNNNNNNNNNNNNNNNNNNNNNNNNNNNNNNNNNNNNNNNNNNNNNNNNNNNNNNNNNNNNNNNNNNNNNNNNNNNNNNNNNNNNNNNNNNNNNNNNNNNNNNNNNNNNNNNNNNNNNNNNNNNNNNNNNNNNNNNNNNNNNNNNNNNNNNNNNNNNNNNNNNNNNNNNNNNNNNNNNNNNNNNNNNNNNNNNNNNNNNNNNNNNNNNNNNNNNNNNNNNNNNNNNNNNNNNNNNNNNNNNNNNNNNNNNNNNNNNNNNNNNNNNNNNNNNNNNNNNNNNNNNNNNNNNNNNNNNNNNNNNNNNNNNNNNNNNNNNNNNNNNNNNNNNNNNNNNNNNNNNNNNNNNNNNNNNNNNNNNNNNNNNNNNNNNNNNNNNNNNNNNNNNNNNNNNNNNNNNNNNNNNNNNNNNNNNNNNNNNNNNNNNNNNNNNNNNNNNNNNNNNNNNNNNNNNNNNNNNNNNNNNNNNNNNNNNNNNNNNNNNNNNNNNNNNNNNNNNNNNNNNNNNNNNNNNNNNNNNNNNNNNNNNNNNNNNNNNNNNNNNNNNNNNNNNNNNNNNNNNNNNNNNNNNNNNNNNNNNNNNNNNNNNNNNNNNNNNNNNNNNNNNNNNNNNNNNNNNNNNNNNNNNNNNNNNNNNN-----------------------------------------CTCGGCGGGTATGGAATTATTCGAATCACCCCCATTCTTAACCCACTAACTACTAACATATATTACCCATTTATTGTCTTAGCCACATGGGGAATCATTATAACAAGCACTATCTGCTTACGACAATCAGACCTAAAGTCACTAATCGCCTACTCATCAGTGAGCCACATAGGCCTGGTAGTAGCTGCCACAATAATCCAAACACAATGAAGCCTCACAGGCGCAATCCTACTTATAGTCGCTCACGGCCTCACTTCCTCAATATTATTCTGCCTAGCAAACACAAACTATGAACGAACACACAGCCGAACACTCCTACTAGCACGAGGACTCCAACTCATCCTTCCTCTTATAACATCCTGATGGCTCCTGGCCAACCTAATAAACATAGCACTCCCACCAACAA-TCAACATCGCAGGAGAACTATTAATTATAACCTCAACATTTAACTGATCATACCTAACACTAATTATGACAGGCCTGGGAACCTTACTAACAGCAACATACTCATTACACATATTCCTGATAACTCAACGAGGTAAACTACCAACACACCTGACCCAAACAGACCCAACACACACACGAGAACACCTACTAATGGCCCTACACACAATACCAATACTTCTA-TTAATGCTAAAACCACAGCTAATCATAGGCCCCTTCTCCTGTTAAC-------------------------------------------------------------------------------------------------------------------------------------------------------------------------------
PANTDL063 ----------------------------------------GTTTTTTACCAGAATTATACAT-GCAAGCCTCCACACACCAG-TGAGAATGCCCACAT---A-CCCCTA-AACAGCAAACC-GGAGCGGGCATCAGGAAACAACAT-AAAA---GTTAGCCAATGACGCCTTGCA-CATGCCACA-CCCACACGGGCTTT-CAGCAGTAATTAACATTAAG-ATATGAGCG------AAAGCTCGACTTAGTTATGGTATT-T-A-TGGTCGGTAAATTTCGTGCCAGCCACCGCGGTTATACGAAAGACCAAAAACAA-GGA-CC-CACGGCGTAAAGCGTGACT--AAAGA-ACTAGTCCCAACCTTA--GAGG-AGAACAGCTGCCAAGTAGTAAAACACCCACGCACGCTAGAATCACAACAG------ATGCCTCTA-A---------CACCACTTTA-CCTCACGAAAGCTAAGAAACAAACTGGGATTAGATACCCCACTATGCTTAGCCATAAACATAGACAGTA-A-AA-ACACAACACTGTTCGCCAGAGAACTACGAGCGAAAAGCTTAAAACTCTAAGGACTTGGCGGTGCTTCAAATCAACCTAGAGGAGCCTGTCCTATAATCGATACCCCACGCTTTACCTTACCCCTCCTAGCC-AAA-CAGCCTATATACCGCCGTCGCCAGCCTACCTTGTGAAAGAA-ATAAAGTAGGCAAAAAAG-TTAAATAACTAATACGTCAGGTCAAGGTGTAGCATACG-GAGAGGCAGAGATGGGCTACATTTTCCCA--AGGAGAAAATACGAATGG-TGTGCTGAAACA-CACAC-CTGAAGGCGGATTTAGTAGTAAA-A--T-AGCTAA-GAATAGTTG-TTTT-AAACCTGCTCTGAA-GCGCGCACACACCGCCCGTCACCCTCATCA-CAT-GTCAAACAACATAAAATA--------------------NNNNNNNNNNNNNNNNNNNNNNNNNNNNNNNNNNNNNNNNNNNNNNNNNNNNNNNNNNNNNNNNNNNNNNNNNNNNNNNNNNNNNNNNNNNNNNNNNNNNNNNNNNNNNNNNNNNNNNNNNNNNNNNNNNNNNNNNNNNNNNNNNNNNNNNNNNNNNNNNNNNNNNNNNNNNNNNNNNNNNNNNNNNNNNNNNNNNNNNNNNNNNNNNNNNNNNNNNNNNNNNNNNNNNNNNNNNNNNNNNNNNNNNNNNNNNNNNNNNNNNNNNNNNNNNNNNNNNNNNNNNNNNNNNNNNNNNNNNNNNNNNNNNNNNNNNNNNNNNNNNNNNNNNNNNNNNNNNNNNNNNNNNNNNNNNNNNNNNNNNNNNNNNNNNNNNNNNNNNNNNNNNNNNNNNNNNNNNNNNNNNNNNNNNNNNNNNNNNNNNNNNNNNNNNNNNNNNNNNNNNNNNNNNNNNNNNNNNNNNNNNNNNNNNNNNNNNNNNNNNNNNNNNNNNNNNNNNNNNNNNNNNNNNNNNNNNNNNNNNNNNNNNNNNNNNNNNNNNNNNNNNNNNNNNNNNNNN--------CCATGAAATGATTGAATCTGGGGTCATTAACCTCAAGGATACCACATCT-AAGGTAAGCCCCT----CTTGTCAAGTTTCCTAAATAGG-----AAAGGATAGGA--TGTGT--GGT-----ATCGGT--TGCCT------TAGTC--TCCT-ATT--CTGAAGGC----T----------GGAG-TATT------GTAACT-----------------------------------------------TAT----------CCTAGAATCTGGTGGTCC--------TCC-----TAACTC--CAG-TTTTGCT--CTCTAGTCGCCAAT-------------ATTTAGCTTTGTGTT-------TTAGG----CCAGTA----------------------------TTTCTG------ATC-------------------GCCCAATTTTCTGAC-TTTTGCCTTCTATGGAAATTATTT-TAT-----TATA-----TTCCCTGTG-------GGATACTG----GCTCTATGAGGATGCAAATGAG-----GAATGG----AGAGGCTGTGTTTCCTT-TTGAAACTTAGTGGAAATGTAGATGAATTGTGGG-AAATGAC-----TAGCTTTAGTCAGTC-TTCATGCA-----TAAT----CC-----T--AGATC-----TAATGGACCTGGAAACTTGT-AATTGCAAAA-TCAATGTACAGGACTC-----AAGACCATACTTC-----TCT--AAG-TCTCATCTAGGTCTTCTTATCC-----------C---------------ATGACACACAACCTACGAAAAACCCACCCAATTCTAAAAATCGTAAACAACTCATTCATCGACCTCCCATCCCCATCAAACATTTCTGCCTGATGAAACTTCGGCTCCTTGCTAGGTCTGTGCCTAATCGTCCAAGTACTAACTGGCCTATTCTTAGCAATACACTACACAGCAGACATCTCATCAGCATTTTCATCTGTAGCCCACATCTGTCGAGATGTCCAATACGGATGATTAATCCGAAACTTACACGCAAACGGAGCTTCTATATTCTTTATCTGCCTTTACCTCCACATCGGACGAGGACTATACTACGGCTCCTACATATTTAAAGAGACATGAAATATTGGGGTTGTACTACTTCTACTTGTCATAGCAACCGCCTTTGTAGGGTATGTACTCCCATGGGGACAAATATCCTTCTGAGGGGCCACCGTAATTACCAACCTACTATCAGCAATCCCATATATTGGTACAAGCCTTGTTGAATGAATCTGAGGTGGGTTCTCAGTAGACAACGCTACCTTAACCCGATTCTTCACATTCCACTTTCTACTTCCATTCGCCATCATGGGCGCATCACTACTACACCTACTGTTCCTACACGAAACAGGCTCAAACAACCCAACAGGGCTCGCCTCTAACACAGATAAAATCCCATTTCACCCATACTACTCATATAAAGACCTCCTAGGAGCAACGCTATTCCTTCTCATCCTCTTATCCCTCGCCCTATTCGCACCAAACCTGCTTGGCGACCCAGAAAATTTTACCCCAGCAAACCCCCTAGTCACACCACCACATATTAAACCAGAATGGTACTTCTTATTTGCATACGCCATCCTTCGCTCTATTCCAAACAAGCTCGGAGGTGTTCTGGCCCTTCTATTCTCAATCCTTATTCTAATATTAGTCCCAATACTTCACACATCAAAACAGCGAGGAAACGCATTCCGACCCCTATCACAAGCCCTTTTCTGAGCCCTAGTATCAAATATTATTATCCTTACATGAATTGGCGGCCAACCAGTAGAAGACCCCTTCATTATTATTGGACAAATTGCATCAACCACATACTTCATCATCTTTCTTATTTTAATGCCAGCAGTAGCAAAAATAGAAAATATACTAATAAAATGATAANNNNNNNNNNNNNNNNNNNNNNNNNNNNNNNNNNNNNNNNNNNNNNNNNNNNNNNNNNNNNNNNNNNNNNNNNNNNNNNNNNNNNNNNNNNNNNNNNNNNNNNNNNNNNNNNNNNNNNNNNNNNNNNNNNNNNNNNNNNNNNNNNNNNNNNNNNNNNNNNNNNNNNNNNNNNNNNNNNNNNNNNNNNNNNNNNNNNNNNNNNNNNNNNNNNNNNNNNNNNNNNNNNNNNNNNNNNNNNNNNNNNNNNNNNNNNNNNNNNNNNNNNNNNNNNNNNNNNNNNNNNNNNNNNNNNNNNNNNNNNNNNNNNNNNNNNNNNNNNNNNNNNNNNNNNNNNNNNNNNNNNNNNNNNNNNNNNNNNNNNNNNNNNNNNNNNNNNNNNNNNNNNNNNNNNNNNNNNNNNNNNNNNNNNNNNNNNNNNNNNNNNNNNNNNNNNNNNNNNNNNNNNNNNNNNNNNNNNNNNNNNNNNNNNNNNNNNNNNNNNNNNNNNNNNNNNNNNNNNNNNNNNNNNNNNNNNNNNNNNNNNNNNNNNNNNNNNNNNNNNNNNNNNNNNNNNNNNNNNNNNNNNNNNNNNNNNNNNNNNNNNNNNNNNNNNNNNNNNNNNNNNNNNNNNNNNNNNNNNNNNNNNNNNNNNNNNNNNNNNNNNNNNNNNNNNNNNNNNNNNNNNNNNNNNNNNNNNNNNNNNNNNNNNNNNNNNNNNNNNNNNNNNNNNNNNNNNNNNNNNNNNNNNNNNNNNNNNNNNNNNNNNNNNNNNNNNNNNNNNNNNNNNNNNNNNNNNNNNNNNNNNNNNNNNNNNNNNNNNNNNNNNNNNNNNNNNNNNNNNNNNNNNNNNNNNNNNNNNNNNNNNNNNNNNNNNNNNNNNNNNNNNNNNNNNNNNNNNNNNNNNNNNNNNNNNNNNNNNNNNNNNNNNNNNNNNNNNNNNNNNNNNNNNNNNNNNNNNNNNNNNNNNNNNNNNNNNNNNNNNNNNNNNNNNNNNNN-----------------------------------------CTTGGTGGGTACGGAATTATCCGAATTACCCCAATCCTAAACCCACTAACCACAAGCATATATTACCCATTTATTATTTTAGCAACATGGGGTATTATCATAACAAGCACTATTTGCCTACGACAAACGGACCTAAAATCACTAATCGCCTACTCATCAGTAAGCCATATGGGGTTGGTTGTAGCCGCCTCAATAATTCAAACGCAATGAAGCCTTACAGGCGCAATTGTACTAATAGTAGCTCACGGACTAACCTCTTCAATATTATTCTGCCTAGCAAACACAAACTACGAACGAACACACAGTCGAACCCTTATTCTGGCCCGAGGCCTCCAACTCACCCTCCCACTAATAACATCTTGATGGCTTCTGGCAAACCTAATAAACATAGCACTGCCCCCAACAA-TCAATATCACAGGTGAACTGCTCATCATAACCTCAACATTCAACTGATCTTACCTAACAATCATTATAACAGGACTTGGAACCCTCCTAACTGCATCATATTCACTACACATATTCCTAATAACACAACGTGGCAAGCTACCAACACACCTAACCCAAATAGAACCAACCCACACACGAGAACACCTGTTAATAATCCTGCACATCTTACCAATGCTGCTC-CTAATACTAAAACCCCAATTAATCATAGGCCCATTCTCCTGTTAAC-------------------------------------------------------------------------------------------------------------------------------------------------------------------------------
PIANDL064 ---------------GTTTTGGTCCTAAACTT-GCCCTT-GTTTTTTACCAAAATTATACAT-GCAAGCTACCACACACCAG-TGAGAATGCCCACAT---ACCCC-TA-AACAGCAAACC-GGAGCAGGCATCAGGATACAACAC-CACA--TTTTAGCCAAAGACGCCTTGCA-CATGCCACA-CCCACACGGGATTT-CAGCAGTAATTAACATTAAG-ACATGAGCG--TTTTAAAGCTCGACTTAGTTATGGTAAA-C-A-TGGTCGGTAAATTTCGTGCCAGCCACCGCGGTTATACGAAAGACCTAAAACAA-GGA-CC-CACGGCGTAAAGCGTGACT--AGAGA-A-CCAA----CGCTTA--GAGG-AAAATGGCTGCCAAGTAGTAAAACACCCACGCACGCCAGAATCACAACAA------CCGCCCCTA-A---------CACCCCTTTA-CCTCACGAAAGCTAAGAAACAAACTGGGATTAGATACCCCACTATGCTTAGCCCTAAACATAGACAGTA-G-AC-ACACAATACTGTTCGCCAGAGAACTACAAACGAAAAGTTCAAAACTCTAAGGACTTGGCGGTGCTTCAAACCAGCCTAGAGGAGCCTGTCCTATAATCGATACCCCACGCTTAACCTTACCCCTCCTAGCC-AAA-CAGCCTATATACCGCCGTCGTCAGCCTACCTTATGAAAGAA-ACATAGTAAGCAAAAAAG-TC-AATGACTAACACGTCAGGTCAAGGTGTAGCACACG-GATGGGCAGAGATGGGCTACATTTTCTCA--AAGCGAAAACACGGATGG-TGAACTGAAATA-CACAC-CTGAAGGCGGATTTAGCAGTAAA-A--T-TGCCAA-GAATAGCTA-TTTT-AAACCTGCTCTGAA-GCGCGCACACACCGCCCGTCACCCTCATCA-CATGTATGACAACA--------CAA-----------------NNNNNNNNNNNNNNNNNNNNNNNNNNNNNNNNNNNNNNNNNNNNNNNNNNNNNNNNNNNNNNNNNNNNNNNNNNNNNNNNNNNNNNNNNNNNNNNNNNNNNNNNNNNNNNNNNNNNNNNNNNNNNNNNNNNNNNNNNNNNNNNNNNNNNNNNNNNNNNNNNNNNNNNNNNNNNNNNNNNNNNNNNNNNNNNNNNNNNNNNNNNNNNNNNNNNNNNNNNNNNNNNNNNNNNNNNNNNNNNNNNNNNNNNNNNNNNNNNNNNNNNNNNNNNNNNNNNNNNNNNNNNNNNNNNNNNNNNNNNNNNNNNNNNNNNNNNNNNNNNNNNNNNNNNNNNNNNNNNNNNNNNNNNNNNNNNNNNNNNNNNNNNNNNNNNNNNNNNNNNNNNNNNNNNNNNNNNNNNNNNNNNNNNNNNNNNNNNNNNNNNNNNNNNNNNNNNNNNNNNNNNNNNNNNNNNNNNNNNNNNNNNNNNNNNNNNNNNNNNNNNNNNNNNNNNNNNNNNNNNNNNNNNNNNNNNNNNNNNNNNNNNNNNNNNNNNNNNNNNNNNNNNNNNNNNNNNNN--------CCATGAAATGATTGAATCTGGGGTCATTAACCTCAAGGATACCACATCT-AAGGTAAGCCCCT----CTTGTCAAGTTTCCTAAATGGA-----AAAGGATAGGA--TGTGT--GGT-----ATCGGT--TGCCT------TAGTC--TCCT-ATT--TTGAAGGC----T----------GGAG-TATT------GTAACT-----------------------------------------------TAC----------CCTAGAATTT----GTCC--------TCC-----TAACTC--CAG-TTTTGCT--CTCCAGTCACCAAT-------------ATTTAGCTTTGTATT-------TTAGG----CCAGTA----------------------------TTTCTG------GTC-------------------GCCCAATTTGCTGAC-TTTTGCCTTCTATGGAAATTATTT-TAT-----TATA-----TTCCCTGTG-------AGATACTG----GCTCTATGAGGATACAAATGAG-----GAATGG----AGAGGCTGTGTTTGCTT-TTGAAACTTGGTGGAAATGTAGATGAATTGTGGG-AAATGAC-----TAGCTTTAGTCAGTC-TTCATGCA-----TGAT----CC-----T--AGGTC-----TAATGAAGCTGGAAACTTGT-AATTGCAAAA-GCAATGTGCAGGACTC-----AAGACCATACTTT-----TCA--AG--TCTCATCGAGGTCTTCTTATCC-----------C---------------ATGACACACAACCTACGAAAAACCCACCCAATTCTAAAAATCGTAAACAGCTCATTCATTGACCTTCCTTCCCCATCAAACATCTCTGCCTGATGAAATTTTGGGTCACTACTAGGCCTCTGCCTTATTGTCCAAGTGCTCACAGGGTTATTCCTAGCAATACACTACACAGCAGACATTTCATCAGCATTCTCATCCGTTGCCCACATCTGCCGAGATGTACAATACGGCTGACTAATCCGAAACCTTCACGCAAATGGTGCCTCTATATTCTTTATTTGCCTATATCTACACATTGGACGGGGCCTCTACTATGGCTCCTATATATTTAAAGAGACATGAAACATCGGTGTAGTCCTCCTACTGCTCGTCATAGCAACCGCTTTCGTGGGCTACGTCCTACCATGAGGACAAATATCCTTCTGAGGCGCCACCGTAATCACAAATCTCCTATCAGCAATCCCGTACATCGGAACAAGCCTGGTTGAATGAATTTGGGGCGGATTTTCAGTTGACAACGCTACCCTAACCCGATTTTTTACATTCCACTTCCTTCTACCATTTGCTATTATGGGGGCCTCAATACTACACCTGTTATTCCTCCACGAAACAGGATCTAATAACCCAACTGGGTTAGCCTCAAACACAGACAAAATTCCATTTCATCCATACTACTCATATAAAGACCTTCTAGGGGCAACACTATTCCTCATAGTCCTCCTATCCCTAGCCCTATTCTCACCAAATATGCTTGGAGACCCAGAAAACTTCACCCCAGCAAACCCACTAGTCACCCCACCACATATCAAACCAGAATGATATTTCCTATTTGCATACGCCATCCTCCGATCAATCCCAAACAAACTGGGGGGCGTCTTAGCCCTCCTGTTCTCAATCCTTATTCTTATATTCGTCCCCCTCCTCCACACTTCGAAACAACGGGGAAACGCATTTCGACCATTTTCACAGGCCTTATTCTGAGCCCTAGTATCAAACATCATTATCTTAACATGAATTGGCGGTCAACCAGTAGAAGACCCATTCATTATTATTGGCCAAATCGCATCAACCACATACTTCATTATTTTCCTAATCTTAATGCCAGCAGTAGCAAAGATAGAAAATGCCCTAATAAAATGATAGNNNNNNNNNNNNNNNNNNNNNNNNNNNNNNNNNNNNNNNNNNNNNNNNNNNNNNNNNNNNNNNNNNNNNNNNNNNNNNNNNNNNNNNNNNNNNNNNNNNNNNNNNNNNNNNNNNNNNNNNNNNNNNNNNNNNNNNNNNNNNNNNNNNNNNNNNNNNNNNNNNNNNNNNNNNNNNNNNNNNNNNNNNNNNNNNNNNNNNNNNNNNNNNNNNNNNNNNNNNNNNNNNNNNNNNNNNNNNNNNNNNNNNNNNNNNNNNNNNNNNNNNNNNNNNNNNNNNNNNNNNNNNNNNNNNNNNNNNNNNNNNNNNNNNNNNNNNNNNNNNNNNNNNNNNNNNNNNNNNNNNNNNNNNNNNNNNNNNNNNNNNNNNNNNNNNNNNNNNNNNNNNNNNNNNNNNNNNNNNNNNNNNNNNNNNNNNNNNNNNNNNNNNNNNNNNNNNNNNNNNNNNNNNNNNNNNNNNNNNNNNNNNNNNNNNNNNNNNNNNNNNNNNNNNNNNNNNNNNNNNNNNNNNNNNNNNNNNNNNNNNNNNNNNNNNNNNNNNNNNNNNNNNNNNNNNNNNNNNNNNNNNNNNNNNNNNNNNNNNNNNNNNNNNNNNNNNNNNNNNNNNNNNNNNNNNNNNNNNNNNNNNNNNNNNNNNNNNNNNNNNNNNNNNNNNNNNNNNNNNNNNNNNNNNNNNNNNNNNNNNNNNNNNNNNNNNNNNNNNNNNNNNNNNNNNNNNNNNNNNNNNNNNNNNNNNNNNNNNNNNNNNNNNNNNNNNNNNNNNNNNNNNNNNNNNNNNNNNNNNNNNNNNNNNNNNNNNNNNNNNNNNNNNNNNNNNNNNNNNNNNNNNNNNNNNNNNNNNNNNNNNNNNNNNNNNNNNNNNNNNNNNNNNNNNNNNNNNNNNNNNNNNNNNNNNNNNNNNNNNNNNNNNNNNNNNNNNNNNNNNNNNNNNNNNNNNNNNNNNNNNNNNNNNNNNNNNNNNNNNNNNNNNNNNNNNNNN-----------------------------------------CTGGGCGGATACGGAATCATCCGAATCACCCCAATTCTTAACCCATTAACCACAAACATATACTACCCATTTATTATCCTAGCCACATGAGGAATCATTATAACAAGCACCATCTGCCTACGACAAACAGACCTTAAATCACTAATCGCCTACTCATCAGTAAGCCACATAGGCCTTGTCGTAGCTGCCGCAATAATCCAAACACAATGAAGCCTCACAGGAGCGATCGTACTAATAATTGCCCACGGACTCACCTCTTCAATACTATTTTGCCTAGCAAATACAAACTATGAACGAACACACAGCCGAACACTCCTCCTGGCACGAGGACTTCAAATTATTCTTCCACTAATAACATCCTGGTGACTCCTAGCAAACTTAATAAACATGGCTCTACCGCCTACAA-TCAACATTACAGGAGAACTTCTAATCATAACCTCAACATTCAACTGATCCTACCTCACACTAATCATAACCGGCCTAGGAACCTTATTAACAGCATCATACTCACTGTACATATTCCTGATAACACAACGCGGAAAACTACCAACACATCTTACCCAAGTAGACCCAACACACACACGGGAACACCTGCTAATAGCCCTTCACACCCTGCCAATATTACTA-CTCATGCTAAAACCACAGCTAATTATAGGCCCATTCTCTTGTTAAC-------------------------------------------------------------------------------------------------------------------------------------------------------------------------------
PULCA8065 ---------------GTTTTGGTCCTAAACTT-GCCCTTG-TTTTTCACCAAAATTATACAT-GCAAGCCTCCACACACCAG-TGAGAATGCCCACAT---A-CCCCTA-AACAGCAAATC-GGAGCAGGCATCAGGATACAACAC-CACA-TT-TTAGCCAAAGACGCCTTGCA-CATGCCACA-CCCACACGGGCTTT-CAGCAGTAATTAACATTAAG-ACATGAGCG------AAAGCTCGACTTAGTTATGGTGCA-T-A-TGGTCGGTAAATTTCGTGCCAGCCACCGCGGTTATACGAAAGACCAAAAACAA-CGG-CC-TACGGCGTAAAGCGTGACT--AGAGA-G-CCAACACAC--TTA--GAGG-AGAACGGCTGCCAAGTAGTAAAACACCCACGCACGCCAGAACCACAA-TA------ACACCTCTA-A---------CACCACTCTA-CCTCACGAAAGCTAAGAAACAAACTGGGATTAGATACCCCACTATGCTCAGCCCTAAACATAGACAGTA-A-AA-ATACTATACTGTTCGCCAGAGAACTACAAACGAAAAGCTTAAAACTCCAAGGACTTGGCGGTGCTTCAAACCAACCTAGAGGAGCCTGTCCTATAATCGATACCCCACGTTTCACCTTACCCCTCCTAGCC-AAA-CAGCCTATATACCGCCGTCGTCAGCCTACCTTATGAAAGGC-ACAAAGTAGGCAAAAAAG-TT-AATAACTAACACGTCAGGTCAAGGTGTAGCACACG-GAGGGGCAGAGATGGGCTACATTTTCTCT--AAGAGAAAACACAAATGG-TGAACTGAAACA-CGCAC-CTGAAGGCGGATTTAGCAGTAAA-A--C-GACCAA-GAACAGTCA-TTTT-AAACCTGCTCTGAA-GCGCGCACACACCGCCCGTCACCCTCATCA-CAT---GTAC-A---------ACGC-----------------NNNNNNNNNNNNNNNNNNNNNNNNNNNNNNNNNNNNNNNNNNNNNNNNNNNNNNNNNNNNNNNNNNNNNNNNNNNNNNNNNNNNNNNNNNNNNNNNNNNNNNNNNNNNNNNNNNNNNNNNNNNNNNNNNNNNNNNNNNNNNNNNNNNNNNNNNNNNNNNNNNNNNNNNNNNNNNNNNNNNNNNNNNNNNNNNNNNNNNNNNNNNNNNNNNNNNNNNNNNNNNNNNNNNNNNNNNNNNNNNNNNNNNNNNNNNNNNNNNNNNNNNNNNNNNNNNNNNNNNNNNNNNNNNNNNNNNNNNNNNNNNNNNNNNNNNNNNNNNNNNNNNNNNNNNNNNNNNNNNNNNNNNNNNNNNNNNNNNNNNNNNNNNNNNNNNNNNNNNNNNNNNNNNNNNNNNNNNNNNNNNNNNNNNNNNNNNNNNNNNNNNNNNNNNNNNNNNNNNNNNNNNNNNNNNNNNNNNNNNNNNNNNNNNNNNNNNNNNNNNNNNNNNNNNNNNNNNNNNNNNNNNNNNNNNNNNNNNNNNNNNNNNNNNNNNNNNNNNNNNNNNNNNNNNNNNNNNN--------CCATGAAATGATTGAATCTGGGGTCATTAACCTCAAGGATACCACATCT-AAGGTAAGCCCCT----CTTGTCAAGTTTCCTAAATGGA-----AAAGGATAGGA--AGTGT--GGT-----ATCGGT--TGCCT------TAGTC--TCCT-ATT--TTGAAGGC----T----------GGAG-TATT------GTAACT-----------------------------------------------TAC----------CCTAGAACTTGGTAGTCC--------TCC-----TAACTC--CAGATTTTGCT--CTCTAGTCACCAAT-------------ATTTAGCTTTGTATT-------TTAGG----CCAGTA----------------------------TTTCTG------TTC-------------------GCCCAATTTGCTGAC-TTTTGCCTTCTATGGAAATTATTT-TGT-----TATA-----TTCCCTGTG-------GGATACAG----GCTCTATGAGGATGCAAATGAG-----GAATGG----CGAGGCTGTGTTTCCTT-TTGAAACTTGGTGGAAATGTAGATGAATTGTGGG-AAATGAC-----TAGCTTTAGTCAGTC-TTCATGCA-----TGAT----CC-----T--AGGTC-----AAATGAAGCTGGAAACTTGT-AATTGCAAAA-TCAATGTGCAGGACGC-----AAGACCATACTTT-----TCATCTAGGTCTCATCTAGGTCTTCTTATCC-----------C---------------ATGACACACAACCTACGAAAAACCCACCCAATCCTAAAAATTGTAAACAGCTCATTCATCGATCTTCCCTCTCCATCAAACATCTCTGCCTGATGAAATTTTGGCTCCCTTCTAGGCCTCTGCCTAATCGTACAAGTACTAACAGGACTATTCCTAGCAATACACTACACAGCAGACATCTCATCAGCATTCTCATCTGTTGCCCACATTTGCCGCGACGTACAGTATGGCTGACTAATCCGCAACCTCCACGCAAACGGGGCCTCCATATTCTTCATCTGCCTATACCTCCACATCGGACGGGGCCTGTACTACGGCTCCTATATATTTAAAGAAACATGAAATATTGGAGTAGTCCTCCTCCTCCTTGTTATAGCAACTGCCTTCGTGGGTTATGTCCTACCATGGGGGCAAATGTCCTTCTGAGGTGCCACCGTAATCACAAATCTACTCTCAGCAATCCCTTATATCGGCACAAGCCTTGTTGAATGAATCTGGGGGGGCTTTTCAGTCGATAACGCCACCCTAACCCGATTTTTTACATTCCACTTTCTACTACCATTCGCTATTATAGGAGCCTCAATACTACACCTTCTGTTTCTTCATGAAACAGGGTCAAATAATCCAACAGGGCTAACCTCCAACACAGACAAAATCCCCTTCCACCCATACTACTCATACAAGGACCTCTTGGGAGCAACACTATTTATTATAGTACTACTATCCTTAGCCCTATTCTCACCAAACCTACTCGGCGACCCAGAAAACTTCACCCCAGCAAACCCACTAGTCACCCCACCACACATTAAACCAGAGTGGTACTTCCTATTCGCATACGCTATCCTCCGATCAATCCCAAATAAACTTGGGGGAGTCTTGGCCCTCCTGTTCTCAATTCTTATCCTAATACTAGTCCCAATGCTACACACATCAAAACAACGAGGAAACGCATTCCGACCACTCTCACAAGCCCTTTTCTGAGCCCTAGTATCAAACATCATTATTTTAACATGAATCGGCGGACAGCCAGTAGAGGACCCCTTCATTATTATTGGCCAAATTGCATCAACCACATATTTCATCATCTTCCTAGTCCTCATACCAGCAGTAGCAAAGATAGAAAACCACCTAATAAAATGATAANNNNNNNNNNNNNNNNNNNNNNNNNNNNNNNNNNNNNNNNNNNNNNNNNNNNNNNNNNNNNNNNNNNNNNNNNNNNNNNNNNNNNNNNNNNNNNNNNNNNNNNNNNNNNNNNNNNNNNNNNNNNNNNNNNNNNNNNNNNNNNNNNNNNNNNNNNNNNNNNNNNNNNNNNNNNNNNNNNNNNNNNNNNNNNNNNNNNNNNNNNNNNNNNNNNNNNNNNNNNNNNNNNNNNNNNNNNNNNNNNNNNNNNNNNNNNNNNNNNNNNNNNNNNNNNNNNNNNNNNNNNNNNNNNNNNNNNNNNNNNNNNNNNNNNNNNNNNNNNNNNNNNNNNNNNNNNNNNNNNNNNNNNNNNNNNNNNNNNNNNNNNNNNNNNNNNNNNNNNNNNNNNNNNNNNNNNNNNNNNNNNNNNNNNNNNNNNNNNNNNNNNNNNNNNNNNNNNNNNNNNNNNNNNNNNNNNNNNNNNNNNNNNNNNNNNNNNNNNNNNNNNNNNNNNNNNNNNNNNNNNNNNNNNNNNNNNNNNNNNNNNNNNNNNNNNNNNNNNNNNNNNNNNNNNNNNNNNNNNNNNNNNNNNNNNNNNNNNNNNNNNNNNNNNNNNNNNNNNNNNNNNNNNNNNNNNNNNNNNNNNNNNNNNNNNNNNNNNNNNNNNNNNNNNNNNNNNNNNNNNNNNNNNNNNNNNNNNNNNNNNNNNNNNNNNNNNNNNNNNNNNNNNNNNNNNNNNNNNNNNNNNNNNNNNNNNNNNNNNNNNNNNNNNNNNNNNNNNNNNNNNNNNNNNNNNNNNNNNNNNNNNNNNNNNNNNNNNNNNNNNNNNNNNNNNNNNNNNNNNNNNNNNNNNNNNNNNNNNNNNNNNNNNNNNNNNNNNNNNNNNNNNNNNNNNNNNNNNNNNNNNNNNNNNNNNNNNNNNNNNNNNNNNNNNNNNNNNNNNNNNNNNNNNNNNNNNNNNNNNNNNNNNNNNNNNNNNNNNNNNNNNNNNNNNNNNNN-----------------------------------------CTCGGAGGATACGGAATCATCCGAATCACCCCTATTCTTAACCCGCTAACCACAAACATATACTACCCCTTCATTATCCTAGCCACATGAGGAATCATTATAACAAGCACCATCTGCCTACGACAAACAGACTTAAAATCATTAATCGCATACTCATCAGTAAGCCACATGGGCCTAGTTGTAGCTGCCGCAATAATTCAAACACAGTGAAGCCTCACAGGCGCAATCGTACTAATAGTCGCCCACGGGCTCACTTCTTCAATGCTATTCTGCTTAGCAAACACAAACTATGAACGAACACACAGCCGAACGCTACTTCTAGCACGAGGGCTTCAACTCATTCTCCCACTAATAACCTCCTGATGACTACTAGCAAACCTAATAAACATGGCCTTACCACCAACAA-TTAACATCATAGGAGAACTATTAATCATAACCTCAACATTTAACTGATCATACCTTACATTAATAATGACAGGCCTTGGAACCTTACTAACAGCATCATACTCACTACACATGTTCCTAATAACACAACGAGGCAAATTGCCAACCCACCTATCCCAAACAGATCCTACACACACACGAGAACACCTACTAATGGCCCTACACACTCTACCCATACTGCTC-CTCATACTAAAACCACAACTAATTATAGGCCCCTTCTCCTGTCAAC-------------------------------------------------------------------------------------------------------------------------------------------------------------------------------
QUATDL066 -----------------------------------------------------------------------------------TGAGAATGCCCACAG---A-CCCCTA-AACAGCAAACC-GGAGCAGGCATCAGGATACAACAC-CACA----TTAGCCGAGGACGCCTTGCA-CATGCCACA-CCCACACGGGACTT-CAGCAGTAATTAACATTAAG-ATATGAGCG------AAAGCTCGACTTAGTTATGGTAAA-T-A-TGGCCGGTAAATTTCGTGCCAGCCACCGCGGTTATACGAAAGACCAAAAACAA-CGG-CC-CACGGCGTAAAGCGTGACT--AGAGA-A-CGAACACAC--TTA--GAGG-AGAATGGCCGCCAAGTAGTAAAACACCCACGCACACCAGAACTACAACAA------CCGCCTCTA-A---------TATCACTTTA-CCTCACGAAAGCTAAGAGACAAACTGGGATTAGATACCCCACTATGCTTAGCCCTAAACATAAACAGTA-A-AA-ACACAATGCTGTTCGCCAGAGAACTACAAACGAAAAGCTTAAAACTCTAAGGACTTGGCGGTGCTTCAAACCAACCTAGAGGAGCCTGTCCTATAATCGATACCCCACGTTCCACCTTACCTCTCCTAGCC-AAC-CAGCCTATATACCGCCGTCGTCAGCCTACCTTATGAAAGAG-AAAAAGTAGGCAAAAAAG-TT-TATAACTAATACGTCAGGTCAAGGTGTAGCACACG-GAGAGGCAGAGATGGGCTACATTTTCTCG--AAGAGAAAATACAAATGG-TGAACTGAAACA-CACAC-CTGAAGGCGGATTTAGCAGTAAA-A--C-GACCAA-GAATAGTCA-TTTT-AAACCTGCTCTGAA-GCGCGCACACACCGCCCGTCACCCTCATCA-CAT---G-----------------------------------NNNNNNNNNNNNNNNNNNNNNNNNNNNNNNNNNNNNNNNNNNNNNNNNNNNNNNNNNNNNNNNNNNNNNNNNNNNNNNNNNNNNNNNNNNNNNNNNNNNNNNNNNNNNNNNNNNNNNNNNNNNNNNNNNNNNNNNNNNNNNNNNNNNNNNNNNNNNNNNNNNNNNNNNNNNNNNNNNNNNNNNNNNNNNNNNNNNNNNNNNNNNNNNNNNNNNNNNNNNNNNNNNNNNNNNNNNNNNNNNNNNNNNNNNNNNNNNNNNNNNNNNNNNNNNNNNNNNNNNNNNNNNNNNNNNNNNNNNNNNNNNNNNNNNNNNNNNNNNNNNNNNNNNNNNNNNNNNNNNNNNNNNNNNNNNNNNNNNNNNNNNNNNNNNNNNNNNNNNNNNNNNNNNNNNNNNNNNNNNNNNNNNNNNNNNNNNNNNNNNNNNNNNNNNNNNNNNNNNNNNNNNNNNNNNNNNNNNNNNNNNNNNNNNNNNNNNNNNNNNNNNNNNNNNNNNNNNNNNNNNNNNNNNNNNNNNNNNNNNNNNNNNNNNNNNNNNNNNNNNNNNNNNNNNNNNNNNN--------CCATGAAATGATTGAATCTGGGGTCATTAACCTCAAGGATACCACATCT-AAGGTAAGCCCCT----CTTGTCAAGTTTCTTAAATGGA-----AAAGGATAGGA--TGTGT--GGT-----ATCGGT--TGCCT------TAGTC--TCCT-ATT--TTGAAGGC----T----------GGAG-TATT------GTAACT-----------------------------------------------TAC----------CCTAGAATTTGGTAGTCC--------TCC-----TAACTC--CAG-TTTTGCT--CTCTAGTCACCAAT-------------ATTTAGCTTTGTATT-------TTAGG----CCAGTA----------------------------TTTCTG------ATC-------------------GCCCAATTTGCTGAC-TTTTGCCTTAT----AAATTATTT-TAT-----TATA-----TTCCCTGGC---------------------TCTATGAGGATGCAAATGAG-----GAATGG----AGAGGCTGCGTTTCCTT-TTGAAACTTGGTGGAAATGTAGCTGAATTGTGGG-AAATGAC-----TAGCTTTAGTCAGTC-TTCATGCAT----TGAT----CC-----T--AGGTC-----TCATGAAGCTGGAAACTTGT-AATTGCAAAA-TCAATGTGCAGGACTC-----AAGACCATACTTT-----TCA--AAG-TCTCATCTAGGTCTTCTTATCC-----------C---------------ATGACACACAACCTACGAAAAACCCACCCAATCCTAAAAATCGTAAACAGCTCATTCATCGACCTACCCTCTCCATCAAACATTTCTGCCTGATGAAATTTTGGCTCACTTCTAGGCCTTTGCCTTATCGTACAAGTACTGACCGGACTATTTCTAGCAATACACTACACAGCAGACATCTCATCAGCATTCTCATCCGTCGCCCACATCTGCCGCGACGTACAATACGGCTGACTAATCCGAAACCTTCATGCAAACGGAGCCTCCATATTCTTTATTTGCCTTTACCTTCACATCGGACGAGGCCTCTACTATGGCTCCTACATATTTAAAGAAACATGAAACATTGGAGTCGTACTCCTACTCCTTGTTATAGCAACCGCCTTCGTAGGATATGTCCTCCCGTGGGGACAAATATCTTTCTGGGGCGCCACCGTAATTACAAACCTCCTGTCAGCAATCCCATACATCGGCACAAGCCTAGTTGAATGAGTTTGAGGCGGGTTTTCAGTAGACAACGCCACCCTAACTCGATTTTTCACATTCCACTTCTTACTACCATTTGCTATTATAGGGGCCTCAATACTACACCTACTATTCCTTCACGAAACAGGATCAAACAACCCAACTGGGCTGGCCTCAAACACAGACAAAATCCCATTCCACCCATACTACTCATACAAAGACCTCCTAGGAGCAACACTGTTCCTCATAGTCTTACTATCCCTGGCCCTATTTTCACCAAACCTACTTGGCGACCCAGAAAACTTTACCCCAGCAAACCCCCTAGTCACCCCACCACACATCAAACCAGAATGATACTTCCTATTTGCATACGCCATCCTCCGATCAATCCCAAACAAGCTCGGAGGCGTCTTAGCCCTACTATTCTCCATTCTAATTCTAATACTCGTCCCAATACTCCACACATCAAAACAACGAGGAAACGCATTCCGCCCACTTTCACAAGCCCTATTCTGAGCCCTCGTATCAAACATTATTATTTTAACATGAATCGGCGGCCAACCAGTAGAAGACCCCTTTATCATTATTGGCCAAATCGCATCAACCACATATTTCATTATTTTCCTAATTCTTATGCCAGCAGTAGCAAAAATAGAAAACTCCCTAATAAAATGATAANNNNNNNNNNNNNNNNNNNNNNNNNNNNNNNNNNNNNNNNNNNNNNNNNNNNNNNNNNNNNNNNNNNNNNNNNNNNNNNNNNNNNNNNNNNNNNNNNNNNNNNNNNNNNNNNNNNNNNNNNNNNNNNNNNNNNNNNNNNNNNNNNNNNNNNNNNNNNNNNNNNNNNNNNNNNNNNNNNNNNNNNNNNNNNNNNNNNNNNNNNNNNNNNNNNNNNNNNNNNNNNNNNNNNNNNNNNNNNNNNNNNNNNNNNNNNNNNNNNNNNNNNNNNNNNNNNNNNNNNNNNNNNNNNNNNNNNNNNNNNNNNNNNNNNNNNNNNNNNNNNNNNNNNNNNNNNNNNNNNNNNNNNNNNNNNNNNNNNNNNNNNNNNNNNNNNNNNNNNNNNNNNNNNNNNNNNNNNNNNNNNNNNNNNNNNNNNNNNNNNNNNNNNNNNNNNNNNNNNNNNNNNNNNNNNNNNNNNNNNNNNNNNNNNNNNNNNNNNNNNNNNNNNNNNNNNNNNNNNNNNNNNNNNNNNNNNNNNNNNNNNNNNNNNNNNNNNNNNNNNNNNNNNNNNNNNNNNNNNNNNNNNNNNNNNNNNNNNNNNNNNNNNNNNNNNNNNNNNNNNNNNNNNNNNNNNNNNNNNNNNNNNNNNNNNNNNNNNNNNNNNNNNNNNNNNNNNNNNNNNNNNNNNNNNNNNNNNNNNNNNNNNNNNNNNNNNNNNNNNNNNNNNNNNNNNNNNNNNNNNNNNNNNNNNNNNNNNNNNNNNNNNNNNNNNNNNNNNNNNNNNNNNNNNNNNNNNNNNNNNNNNNNNNNNNNNNNNNNNNNNNNNNNNNNNNNNNNNNNNNNNNNNNNNNNNNNNNNNNNNNNNNNNNNNNNNNNNNNNNNNNNNNNNNNNNNNNNNNNNNNNNNNNNNNNNNNNNNNNNNNNNNNNNNNNNNNNNNNNNNNNNNNNNNNNNNNNNNNNNNNNNNNNNNNNNNNNNNNNNNNNNNNNNNNNNNNN-----------------------------------------CTAGGCGGATACGGCATCATCCGAATCACCCCAATTCTCAACCCACTAACTACAAACATATACTACCCCTTTATTATCCTAGCCACATGAGGAATCATTATAACAAGCACCATCTGCCTACGACAAACAGACCTAAAATCCCTAATCGCTTACTCATCAGTAAGCCACATGGGCCTAGTTGTGGCTGCCGCAATAATCCAAACACAATGGAGCCTCACAGGCGCAATCGTATTGATAATCGCCCACGGACTTACCTCTTCAATATTATTCTGCCTGGCAAACACAAACTATGAGCGCACACACAGCCGAACACTACTGCTAGCACGAGGCCTTCAACTCATCCTTCCACTAATAACCTCTTGATGACTCCTAGCAAACCTAATAAACATAGCCCTCCCACCAACAA-TCAACATTACAGGAGAACTATTAATCATAACTTCAACATTCAATTGATCCTACCTAACACTAATCATAACAGGCCTTGGAACCCTACTAACAGCAACATATTCACTACACATATTCCTAATAACACAACGCGGCAAACTACCAACACACCTAACCCAAATAGACCCAACACACACACGAGAACACCTACTAATAGCCCTTCACACCATACCAATACTGCTC-CTAATGCTAAAACCACAACTAATCATAGGCCCCTTCTCCTGTTAAC-------------------------------------------------------------------------------------------------------------------------------------------------------------------------------
QUATDL067 ---------------G-------------------------TTTTTTACCAAAATTATACAT-GCAAGCCTCCACACACCAG-TGAGAATGCCCACAC---A-CCCCTA-GAAAGAAAACT-GGAGCAGGCATCAGGATACAACAC-CACA--T-TTAGCCAAAGACGCCTTGCA-CATGCCACA-CCCACACGGGCTTT-CAGCAGTAATTAACATTAAG-ACATGAGCG------AAAGCTCGACTTAGTTATGGTATA-C-A-TGGTCGGTAAATTTCGTGCCAGCCACCGCGGTTATACGAAAGACCAAAAACAA-CGG-CC-CCCGGCGTAAAGCGTGACT--AAAGA-A-CTAATGCACT-TTA--GAGG-AGAACGGCCGCCAAGTAGTAAAACACCCACGCACGCCAGAATTACAACAA-------CGCCTCTA-A---------TTCTACTTTA-CCTCACGAAAGCTAAGAAACAAACTGGGATTAGATACCCCACTATGCTTGGCCCTAAACAAAGACAGTA-A-AA-ATACAACACTGTTCGCCAGAGAACTACAAACGAAAAGCTTAAAACTCTAAGGACTTGGCGGTGCTTCAAACCAGCCTAGAGGAGCCTGTCCTATAATCGATACCCCACGTTTTACCTTACCCCCCCTAGCC-AAA-CAGCCTATATACCGCCGTCGTCAGCTTACCTTATGAAAGCG-ATAAAGTAGGCAAAAAAG-TT-AATAACTTACACGTCAGGTCAAGGTGTAGCACACG-GAGGGGCAGAGATGGGCTACATTTTCTCT--AAGCGAAAACACGAATGG-TGGACTGAAACA-CCCAC-CTGAAGGCGGATTTAGCAGTAAA-A--C-GACCAA-GAATAGTCA-TTTT-AAACCTGCTCTGAA-GCGCGCACACACCGCCCGTCACCCTCATCA-CAC-GTCCCACA---------CTAC-----------------NNNNNNNNNNNNNNNNNNNNNNNNNNNNNNNNNNNNNNNNNNNNNNNNNNNNNNNNNNNNNNNNNNNNNNNNNNNNNNNNNNNNNNNNNNNNNNNNNNNNNNNNNNNNNNNNNNNNNNNNNNNNNNNNNNNNNNNNNNNNNNNNNNNNNNNNNNNNNNNNNNNNNNNNNNNNNNNNNNNNNNNNNNNNNNNNNNNNNNNNNNNNNNNNNNNNNNNNNNNNNNNNNNNNNNNNNNNNNNNNNNNNNNNNNNNNNNNNNNNNNNNNNNNNNNNNNNNNNNNNNNNNNNNNNNNNNNNNNNNNNNNNNNNNNNNNNNNNNNNNNNNNNNNNNNNNNNNNNNNNNNNNNNNNNNNNNNNNNNNNNNNNNNNNNNNNNNNNNNNNNNNNNNNNNNNNNNNNNNNNNNNNNNNNNNNNNNNNNNNNNNNNNNNNNNNNNNNNNNNNNNNNNNNNNNNNNNNNNNNNNNNNNNNNNNNNNNNNNNNNNNNNNNNNNNNNNNNNNNNNNNNNNNNNNNNNNNNNNNNNNNNNNNNNNNNNNNNNNNNNNNNNNNNNNNNNNNNN--------CCATGAAATGATTGAATCTGGGGTCATTAACCTCAAGGATACCACATCT-AAGGTAAGCCCCT----CTTGTCAAGTTTCTTAAATGGA-----AAAGGATAGGA--TGTGT--GGT-----ATCGGT--TGCCT------TAGTC--TCCT-ATT--TTGAAGGC----T----------GGAG-TATT------GTAACT-----------------------------------------------TAC----------CCTAGAATTTGGTAGTCC--------TCC-----TAACTC--CAG-TTTTGCT--CTCTAGTCACCAAT-------------ATTTAGCTTTGTATT-------TTAGG----CCAGTA----------------------------TTTCTG------ATC-------------------GCCCAATTTGCTGAC-TTTTGCCTTAT----AAATTATTT-TAT-----TATA-----TTCCCTGGC---------------------TCTATGAGGGTGCAAATGAG-----GAATGG----AGAGGCTGCGTTTCCTT-TTGAAACTTGGTGGAAATGTAGCTGAATTGTGGG-AAATGAC-----TAGCTTTAGTCAGTC-TTCATGCAT----TGAT----CC-----T--AGGTC-----TAATGAAGCTGGAAACTTGT-AATTGCAAAA-CCAATGTGCAGGACTC-----AAGACCATACTTT-----TCA--AAG-TCTCATCTAGGTCTTCTTATCC-----------C---------------ATGACACACAACCTACGAAAAACCCACCCAATCCTAAAAATCGTTAACAACTCATTCATCGACCTGCCCTCTCCATCAAACATTTCTGCCTGATGAAATTTTGGCTCACTTCTAGGCCTTTGCCTTATCGTACAAGTACTAACCGGACTATTTCTAGCAATACACTACACAGCAGACATCTCATCAGCATTCTCATCCGTCGCCCACATCTGCCGCGACGTACAATACGGCTGATTGATCCGAAACCTTCATGCAAACGGAGCCTCCATATTCTTTATTTGCCTTTACCTTCACATCGGACGAGGCCTCTACTATGGCTCCTACATATTTAAAGAAACATGAAACATTGGAGTTGTACTCCTACTCCTTGTTATAGCGACCGCCTTCGTAGGATATGTACTCCCGTGAGGACAAATATCTTTCTGAGGCGCCACCGTAATTACAAACCTCCTGTCAGCAATCCCATACATCGGCACAAGCCTGGTTGAATGAATTTGAGGCGGGTTTTCAGTAGACAACGCCACCCTAACTCGATTTTTCACATTCCACTTCTTGCTACCATTTGCTATTATAGGGGCATCAATACTACACCTACTATTCCTTCACGAAACAGGATCAAACAACCCAACTGGGTTAGCCTCAAACACAGACAAAATCCCATTCCACCCATACTACTCATACAAAGACCTCCTAGGAGCAACACTATTCCTCATAGTCTTACTATCCCTGGCCCTATTCTCACCAAACATACTTGGCGACCCAGAAAACTTCACCCCAGCAAACCCCCTAGTCACCCCACCACATATTAAACCAGAGTGGTATTTCCTATTTGCATACGCCATCCTCCGATCAATCCCAAACAAGCTCGGGGGTGTCTTAGCCCTACTATTCTCCATTCTCATTCTAATACTCGTCCCAATACTCCACACATCAAAACAACGAGGAAACGCATTCCGCCCACTTTCACAAGCCCTCTTCTGAGCCCTCGTATCAAACATTATTATTTTAACATGAATTGGCGGCCAACCAGTAGAAGACCCCTTTATCATTATTGGCCAAATCGCATCAACCACATACTTCATTATTTTCCTAGTTCTTATGCCAGCAGTAGCAAAAATAGAAAACTCCCTAATAAAATGATAANNNNNNNNNNNNNNNNNNNNNNNNNNNNNNNNNNNNNNNNNNNNNNNNNNNNNNNNNNNNNNNNNNNNNNNNNNNNNNNNNNNNNNNNNNNNNNNNNNNNNNNNNNNNNNNNNNNNNNNNNNNNNNNNNNNNNNNNNNNNNNNNNNNNNNNNNNNNNNNNNNNNNNNNNNNNNNNNNNNNNNNNNNNNNNNNNNNNNNNNNNNNNNNNNNNNNNNNNNNNNNNNNNNNNNNNNNNNNNNNNNNNNNNNNNNNNNNNNNNNNNNNNNNNNNNNNNNNNNNNNNNNNNNNNNNNNNNNNNNNNNNNNNNNNNNNNNNNNNNNNNNNNNNNNNNNNNNNNNNNNNNNNNNNNNNNNNNNNNNNNNNNNNNNNNNNNNNNNNNNNNNNNNNNNNNNNNNNNNNNNNNNNNNNNNNNNNNNNNNNNNNNNNNNNNNNNNNNNNNNNNNNNNNNNNNNNNNNNNNNNNNNNNNNNNNNNNNNNNNNNNNNNNNNNNNNNNNNNNNNNNNNNNNNNNNNNNNNNNNNNNNNNNNNNNNNNNNNNNNNNNNNNNNNNNNNNNNNNNNNNNNNNNNNNNNNNNNNNNNNNNNNNNNNNNNNNNNNNNNNNNNNNNNNNNNNNNNNNNNNNNNNNNNNNNNNNNNNNNNNNNNNNNNNNNNNNNNNNNNNNNNNNNNNNNNNNNNNNNNNNNNNNNNNNNNNNNNNNNNNNNNNNNNNNNNNNNNNNNNNNNNNNNNNNNNNNNNNNNNNNNNNNNNNNNNNNNNNNNNNNNNNNNNNNNNNNNNNNNNNNNNNNNNNNNNNNNNNNNNNNNNNNNNNNNNNNNNNNNNNNNNNNNNNNNNNNNNNNNNNNNNNNNNNNNNNNNNNNNNNNNNNNNNNNNNNNNNNNNNNNNNNNNNNNNNNNNNNNNNNNNNNNNNNNNNNNNNNNNNNNNNNNNNNNNNNNNNNNNNNNNNNNNNNNNNNNNNNNNNNNNNNNNNNNNNNNNN-----------------------------------------CTGGGCGGATACGGCATCATCCGAATCACCCCAATTCTCAACCCACTAACTACAAACATATATTACCCCTTTATTATCCTAGCCACATGAGGAATCATTATAACAAGCACCATCTGCCTACGACAAACAGACCTAAAATCCCTAATCGCTTACTCATCAGTAAGCCACATGGGCCTAGTTGTGGCTGCCGCAATAATCCAGACACAGTGGAGCCTCACAGGCGCAATCGTATTAATAATCGCCCACGGACTTACCTCTTCAATATTATTCTGCCTGGCAAACACAAGCTATGAGCGCACACACAGCCGAACACTACTGCTAGCACGAGGCCTTCAACTCATCCTTCCACTAATAACCTCTTGGTGACTCCTAGCAAACCTAATAAACATAGCCCTCCCACCAACAA-TCAACATTACAGGAGAACTATTAATTATAACTTCAACATTCAATTGATCCTACCTAACACTAATCATAACAGGCCTTGGAACCCTACTAACAGCAACATATTCACTACACATATTCCTAATAACACAACGCGGCAAGCTACCAACACACCTAACCCAAATAGACCCAACACACACACGAGAACACCTACTAATAGCCCTTCACACCATACCAATACTGCTC-CTAATACTAAAACCACAACTAATCATAGGCCCCTTCTCCTGTTAAC-------------------------------------------------------------------------------------------------------------------------------------------------------------------------------
QUATDL068 ------------------------------------------------------------------------CACACACCAG-TGAGAATGCCCACAT---A-CCCCTA-AACAGCAAACC-GGAGCAGGCATCAGGATACAACAC-CACA---TTTAGCCGAGGACGCCTTGCA-CATGCCACA-CCCACACGGGGTTT-CAGCAGTAATTAACATTAAG-ATATGAGCG------AAAGCTCGACTTAGTTATGGTAAA-T-A-TGGCCGGTAAATTTCGTGCCAGCCACCGCGGTTATACGAAAGACCAAAAACAA-CGG-CC-CACGGCGTAAAGCGTGACT--AGAGA-A-CGAACACAC--TTA--GAGG-AGAATGGCCGCCAAGTAGTAAAACACCCACGCACACCAGAACCACAACAA------CCGCCTCTA-A---------TATCACTTTA-CCTCACGAAAGCTAAGAGACAAACTGGGATTAGATACCCCACTATGCTTAGCCCTAAACGTAGACAGTA-A-AA-ACACAATACTGTTCGCCAGAGAACTACAAACGAAAAGTTTAAAACTCTAAGGACTTGGCGGTGCTTCAAACCAACCTAGAGGAGCCTGTCCTATAATCGATACCCCACGTTCCACCTTACCTCTCCTAGCC-AAC-CAGCCTATATACCGCCGTCGTCAGCCTACCTTATGAAAGAG-AAAAAGTAGGCAAAAAAG-TT-TATAACTAATACGTCAGGTCAAGGTGTAGCACACG-GAGAGGCAGAGATGGGCTACATTTTCTCG--AAGAGAAAATACAAATGG-TGAACTGAAACA-CACAC-CTGAAGGCGGATTTAGCAGTAAA-A--C-GACCAA-GAATAGTCA-TTTT-AAACCTG---------------------------------------------------------------------------------NNNNNNNNNNNNNNNNNNNNNNNNNNNNNNNNNNNNNNNNNNNNNNNNNNNNNNNNNNNNNNNNNNNNNNNNNNNNNNNNNNNNNNNNNNNNNNNNNNNNNNNNNNNNNNNNNNNNNNNNNNNNNNNNNNNNNNNNNNNNNNNNNNNNNNNNNNNNNNNNNNNNNNNNNNNNNNNNNNNNNNNNNNNNNNNNNNNNNNNNNNNNNNNNNNNNNNNNNNNNNNNNNNNNNNNNNNNNNNNNNNNNNNNNNNNNNNNNNNNNNNNNNNNNNNNNNNNNNNNNNNNNNNNNNNNNNNNNNNNNNNNNNNNNNNNNNNNNNNNNNNNNNNNNNNNNNNNNNNNNNNNNNNNNNNNNNNNNNNNNNNNNNNNNNNNNNNNNNNNNNNNNNNNNNNNNNNNNNNNNNNNNNNNNNNNNNNNNNNNNNNNNNNNNNNNNNNNNNNNNNNNNNNNNNNNNNNNNNNNNNNNNNNNNNNNNNNNNNNNNNNNNNNNNNNNNNNNNNNNNNNNNNNNNNNNNNNNNNNNNNNNNNNNNNNNNNNNNNNNNNNNNNNNNNNNNNNNN--------CCATGAAATGATTGAATCTGGGGTCATTAACCTCAAGGATACCACATCT-AAGGTAAGCCCCT----CTTGTCAAGTTTCCTAAATGGA-----AAAGGATAGGA--TGT-T--GGT-----ATCGGT--TGCCT------TAGTC--TCCT-ATT--TTGAAGGC----T----------GGAG-TATT------GTAACT-----------------------------------------------TAC----------CCTAGAATTTGGTAGTCC--------TCC-----TAACTC--CAG-TTTTGCT--CTCTAGTCACCAAT-------------ATTTAGCTTTGTATT-------TTAGG----CCAGTAAAGCAGACATTTGCTGCTTTACTGGCCCAATCTG------ATC-------------------GCCCAATTTGCTGAC-TTTTGCCTTCTATGGAAATTATTT-TAT-----TATA-----TTCCCTGTG-------GGATACTG----GCTCTATGAGGAAGCAAATGAG-----GAATGG----AGAGGCTGTGTTTCCTT-TTGAAACTTGGTGGAAATGTAGATGAATTGTGGG-AAATGAC-----TAGCTTTAGTCAGTC-TTCATGCA-----TGAT----CC-----T--AGGTC-----TAATGAAGCTGGAAACGTGT-AATTGCAAAA-TCAATGTGCAGGACTC-----AAGACCATACTTT-----TCA--AAG-TTTCATCTAGGTCTTCTTACCCCTCAGGTCGC-----------------ATGACACACAACCTACGAAAAACCCACCCAGTCCTAAAAATCGTAAACAACTCATTCATCGACCTTCCCTCCCCATCAAACATCTCTGCCTGATGGAACTTCGGGTCACTACTGGGCCTATGCCTAATCATCCAAGTACTAACAGGCCTATTCCTAGCAATACACTACACAGCAGACATCTCATCAGCATTCTCATCTGTTGCCCACATCTGCCGAGACGTTCAATACGGGTGACTAATCCGCAACCTTCACGCAAACGGAGCCTCCATGTTCTTTATTTGCCTCTACCTTCACATCGGACGGGGCCTATACTACGGTTCCTACATATTTAAAGAGACATGAAACATCGGGGTAGTCCTCCTCCTTCTTGTTATAGCAACTGCTTTTGTTGGCTACGTGCTCCCATGAGGACAGATATCTTTCTGAGGGGCCACAGTAATTACAAACCTACTATCAGCAATCCCATACATTGGTACAAGCCTTGTAGAGTGAATCTGGGGGGGATTCTCAGTTGACAACGCCACCCTAACTCGGTTCTTCACATTTCACTTCCTTCTACCATTCGCTATTATGGGTGCCTCAATACTACACTTGCTATTCCTTCACGAAACAGGGTCAAATAACCCAACAGGGCTGACCTCAAACACGGACAAAATTCCATTCCACCCGTACTACTCATACAAAGACCTCTTGGGTGCAACACTATTCTTCATAGTACTATTATCCCTAGCCCTATTCTCACCAAACCTGCTTGGTGACCCAGAAAACTTCACCCCGGCAAACCCCCTAGTCACCCCCCCACACATTAAACCGGAGTGATACTTCCTATTTGCATACGCGATCCTACGATCAATCCCAAACAAACTTGGAGGAGTCTTGGCCCTCCTATTCTCCATTCTTATCCTAATTTTCGTCCCAATACTTCACACATCAAAACAACGAGGAAACGCATTCCGACCCCTATCACAAGCCCTATTCTGAACCCTAGTATCAAACATCATCATTTTAACATGAATCGGCGGCCAACCAGTAGAAGACCCCTTCATTATTATTGGCCAAATCGCATCAACCACATACTTCATCATTTTCCTAGTTCTAATGCCAGCAGTAGCAAAAATAGAAAACTCCCTAATAAAATGATAANNNNNNNNNNNNNNNNNNNNNNNNNNNNNNNNNNNNNNNNNNNNNNNNNNNNNNNNNNNNNNNNNNNNNNNNNNNNNNNNNNNNNNNNNNNNNNNNNNNNNNNNNNNNNNNNNNNNNNNNNNNNNNNNNNNNNNNNNNNNNNNNNNNNNNNNNNNNNNNNNNNNNNNNNNNNNNNNNNNNNNNNNNNNNNNNNNNNNNNNNNNNNNNNNNNNNNNNNNNNNNNNNNNNNNNNNNNNNNNNNNNNNNNNNNNNNNNNNNNNNNNNNNNNNNNNNNNNNNNNNNNNNNNNNNNNNNNNNNNNNNNNNNNNNNNNNNNNNNNNNNNNNNNNNNNNNNNNNNNNNNNNNNNNNNNNNNNNNNNNNNNNNNNNNNNNNNNNNNNNNNNNNNNNNNNNNNNNNNNNNNNNNNNNNNNNNNNNNNNNNNNNNNNNNNNNNNNNNNNNNNNNNNNNNNNNNNNNNNNNNNNNNNNNNNNNNNNNNNNNNNNNNNNNNNNNNNNNNNNNNNNNNNNNNNNNNNNNNNNNNNNNNNNNNNNNNNNNNNNNNNNNNNNNNNNNNNNNNNNNNNNNNNNNNNNNNNNNNNNNNNNNNNNNNNNNNNNNNNNNNNNNNNNNNNNNNNNNNNNNNNNNNNNNNNNNNNNNNNNNNNNNNNNNNNNNNNNNNNNNNNNNNNNNNNNNNNNNNNNNNNNNNNNNNNNNNNNNNNNNNNNNNNNNNNNNNNNNNNNNNNNNNNNNNNNNNNNNNNNNNNNNNNNNNNNNNNNNNNNNNNNNNNNNNNNNNNNNNNNNNNNNNNNNNNNNNNNNNNNNNNNNNNNNNNNNNNNNNNNNNNNNNNNNNNNNNNNNNNNNNNNNNNNNNNNNNNNNNNNNNNNNNNNNNNNNNNNNNNNNNNNNNNNNNNNNNNNNNNNNNNNNNNNNNNNNNNNNNNNNNNNNNNNNNNNNNNNNNNNNNNNNNNNNNNNNNNNNNNNNNNNNNNNNNNNNNNN-----------------------------------------CTCGGCGGATATGGGATCATCCGAATCACCCCAATCCTTAACCCACTAACTACAAACATATACTACCCATTTATTATCCTAGCCACATGAGGAATCATCATAACAAGCACCATTTGCCTTCGACAAACAGACCTAAAATCCCTAATCGCCTACTCATCAGTAAGCCATATGGGCCTAGTTGTAGCTGCCGCGATAATCCAGACACAATGAAGCCTCACTGGCGCAATAGTACTAATAATCGCCCACGGACTAACCTCTTCAATACTGTTCTGCTTAGCAAATACGAGCTACGAACGAACACACAGCCGAACGCTACTGCTAGCACGAGGACTTCAACTCATCCTTCCACTAATAACATCCTGATGACTCCTAGCAAACCTAATAAACATGGCCCTCCCACCAACAA-TTAACATCACAGGAGAATTACTAATCATAACCTCAACATTCAACTGATCATACCTAACACTAATCATAACGGGCCTAGGAACCCTACTAACGGCATCATACTCACTACACATATTCCTAATAACACAACGAGGTAAGCTGCCAACACACCTAGCCCAAATAGACCCCACACACACACGAGAACACTTACTAATAGCCCTCCACACCATGCCAATACTTCTC-CTAATGCTAAAACCACAACTAATCATAGGCCCCTTCTCCTGTTAAC-------------------------------------------------------------------------------------------------------------------------------------------------------------------------------
QUINA1069 ---------------GTTTTGGTCCTAAACTT-GCCCTTG-TTTTTTACCAAGATTATACAT-GCAAGCCTCCACACACCAG-TGAGAATGCCCACAC---A-CCCCCA-AACAGCAAACC-GGAGCAGGCATCAGGATACAACAC-ATT-----TTAGCCTAGGACGCCTTGCA-AGCGCCACA-CCCCCACGGGCTTT-CAGCAGTAATTAACATTAAG-ACATGAGCG------AAAGCTCGACTTAGTTATGGTATA-C-A-TGGTCGGTAAATTTCGTGCCAGCCACCGCGGTTATACGAAAGACCAAAAACAA-CGG-CC-CCCGGCGTAAAGCGTGACT--AGAGA-A-CTAGAACAAC-TTA--GAGG-AAAACGGCCGCCAAGCAGTAAAACACCCATGCACGCCAGAATCACAACAT------TAACCTCTA-A---------TAACACTTTA-CCTCACGAAAGCTAAGAAACAAACTGGGATTAGATACCCCACTATGCCTAGCCATAAACATAAACAGTA-A-AA-ACACAATACTGTTCGCCAGAGAACTACAAACGAAAAGCTTAAAACTCCAAGGACTTGGCGGTGCTTCAAATCAACCTAGAGGAGCCTGTCCTATAATCGATACCCCACGTTTAACCTTACCCCTTCTAGCC-AAA-CAGCCTATATACCGCCGTCGTCAGCCTACCTTATGAAAGAG-ATAAAGTAAGCAAAAAAG-TT-AATAACTAACACGTCAGGTCAAGGTGTAGCACACG-AAGAGGCAGAGATGGGCTACATTTTCCCA--AAGCGAAAACACAAATGG-TAAACTGAAACA-CACAC-CTGAAGGCGGATTTAGCAGTAAA-A--T-AACTAA-GAATAGTTG-CTTT-AAACCTGCTCTGAA-GCGCGCACACACCGCCCGTCACCCTCATCA-TAT-GTTACACA---------ATAC-----------------NNNNNNNNNNNNNNNNNNNNNNNNNNNNNNNNNNNNNNNNNNNNNNNNNNNNNNNNNNNNNNNNNNNNNNNNNNNNNNNNNNNNNNNNNNNNNNNNNNNNNNNNNNNNNNNNNNNNNNNNNNNNNNNNNNNNNNNNNNNNNNNNNNNNNNNNNNNNNNNNNNNNNNNNNNNNNNNNNNNNNNNNNNNNNNNNNNNNNNNNNNNNNNNNNNNNNNNNNNNNNNNNNNNNNNNNNNNNNNNNNNNNNNNNNNNNNNNNNNNNNNNNNNNNNNNNNNNNNNNNNNNNNNNNNNNNNNNNNNNNNNNNNNNNNNNNNNNNNNNNNNNNNNNNNNNNNNNNNNNNNNNNNNNNNNNNNNNNNNNNNNNNNNNNNNNNNNNNNNNNNNNNNNNNNNNNNNNNNNNNNNNNNNNNNNNNNNNNNNNNNNNNNNNNNNNNNNNNNNNNNNNNNNNNNNNNNNNNNNNNNNNNNNNNNNNNNNNNNNNNNNNNNNNNNNNNNNNNNNNNNNNNNNNNNNNNNNNNNNNNNNNNNNNNNNNNNNNNNNNNNNNNNNNNNNNNNNNN--------CCATGAAATGATTGAATCTGGGGTCATTAACCTCAAGGATACCACATCT-AAGGTAAGCCCCT----CTTGTCAAGTTTCCTAAACGGA-----AAAGGATAGGA--TGTGT--GGT-----ATCGGT--TGCCT------TAGTC--TCCT-ATT--TTGAAGCC----T----------GGAG-TATTTGAAGCCTGGAC-----------------------------------------------TAC----------CCTAGAATTTGGTAGTCC--------TCC-----TAACTC--CAG-TTTTGCT--CTCTAGTCACCAAT-------------ATTTAGCTTTGTATT-------TTAGG----CCAGTA----------------------------TTTCTG------ATC-------------------GCCCAATTTGCTGAC-TTTTGCCTTCTATGGAAATTATTT-TAT-----TATA-----TTCCCTGTG-------GGGTACTG----GCTCTATGAGGATGCAAATGAG-----GCATGG----AGAGGCTGTGTTTCCTT-TTGAAACTTGGTGGACATGTAGATGAATTGTGGG-AAATGAC-----CAGCTTTAGTCAGTC-TTCATGCA-----TGAT----CC-----T--AGGTCTAATATAATGAAGCTGGAAACTTGT-AATTGCGAAA-TCAATGTGCAGGACTC-----AAGACCATACTTC-----TCA--AAG-TCTCATCTAGGCCGTCTTATCC-----------C---------------ATGACACACAACCTACGAAAAACCCACCCAATTCTAAAAATCGTGAACAACTCATTCATCGACCTGCCCTCCCCATCAAACATCTCTGCCTGATGAAACTTCGGATCACTACTAGGCCTATGCCTTATTATTCAAGTACTAACAGGCCTGTTCCTAGCAATACACTACACAGCAGACATCTCATCAGCATTTTCATCTGTCGCCCACATCTGCCGCGACGTACAATACGGCTGACTAATCCGCAATCTTCACGCAAACGGGGCCTCAATATTTTTTATCTGCCTTTACCTACATATCGGACGAGGCCTATACTACGGCTCCTATATATTCAAAGAAACATGAAACATCGGGGTAGTCCTACTACTACTTGTTATGGCAACAGCTTTTGTAGGCTACGTCCTACCATGAGGGCAGATATCCTTCTGAGGTGCTACCGTAATTACAAACCTTTTATCTGCAGTCCCATATATCGGGACAAGCTTGGTTGAATGAATTTGAGGCGGATTTTCAGTAGACAACGCCACCCTAACCCGATTCTTTACATTTCACTTCTTACTACCATTTGCCATCATGGGGGCCTCAATCCTACACCTGCTCTTCCTTCACGAAACCGGATCGAACAACCCAACAGGCTTAGCTTCTAACACAGACAAAATCCCATTTCACCCATATTATTCGTACAAAGACCTATTAGGAGCAACACTATTCCTCATGGCACTCCTATCCTTAACCCTATTTTCACCAAACCTACTTGGTGACCCAGAAAACTTCACCCCAGCCAACCCACTAGTAACCCCACCCCACATTAAACCAGAGTGGTACTTCCTATTTGCATATGCTATTCTCCGGTCAATCCCAAACAAACTCGGCGGTGTCCTAGCCCTCTTATTCTCGATCCTCATTTTAATACTAATCCCCATACTTCACACGTCAAAACAACGAGGAAACACATTTCGCCCACTCTCACAGACCCTGTTCTGAACCCTAGTATCAAACATTATTATTCTGACCTGAATCGGCGGACAACCAGTAGAAGACCCCTTCATCATTATTGGACAAATCGCATCAACCACATACTTCATTATTTTCCTAGTACTTATGCCAGCAGTAGCAAAAATAGAAAACTCCCTAATAAAATGATAGNNNNNNNNNNNNNNNNNNNNNNNNNNNNNNNNNNNNNNNNNNNNNNNNNNNNNNNNNNNNNNNNNNNNNNNNNNNNNNNNNNNNNNNNNNNNNNNNNNNNNNNNNNNNNNNNNNNNNNNNNNNNNNNNNNNNNNNNNNNNNNNNNNNNNNNNNNNNNNNNNNNNNNNNNNNNNNNNNNNNNNNNNNNNNNNNNNNNNNNNNNNNNNNNNNNNNNNNNNNNNNNNNNNNNNNNNNNNNNNNNNNNNNNNNNNNNNNNNNNNNNNNNNNNNNNNNNNNNNNNNNNNNNNNNNNNNNNNNNNNNNNNNNNNNNNNNNNNNNNNNNNNNNNNNNNNNNNNNNNNNNNNNNNNNNNNNNNNNNNNNNNNNNNNNNNNNNNNNNNNNNNNNNNNNNNNNNNNNNNNNNNNNNNNNNNNNNNNNNNNNNNNNNNNNNNNNNNNNNNNNNNNNNNNNNNNNNNNNNNNNNNNNNNNNNNNNNNNNNNNNNNNNNNNNNNNNNNNNNNNNNNNNNNNNNNNNNNNNNNNNNNNNNNNNNNNNNNNNNNNNNNNNNNNNNNNNNNNNNNNNNNNNNNNNNNNNNNNNNNNNNNNNNNNNNNNNNNNNNNNNNNNNNNNNNNNNNNNNNNNNNNNNNNNNNNNNNNNNNNNNNNNNNNNNNNNNNNNNNNNNNNNNNNNNNNNNNNNNNNNNNNNNNNNNNNNNNNNNNNNNNNNNNNNNNNNNNNNNNNNNNNNNNNNNNNNNNNNNNNNNNNNNNNNNNNNNNNNNNNNNNNNNNNNNNNNNNNNNNNNNNNNNNNNNNNNNNNNNNNNNNNNNNNNNNNNNNNNNNNNNNNNNNNNNNNNNNNNNNNNNNNNNNNNNNNNNNNNNNNNNNNNNNNNNNNNNNNNNNNNNNNNNNNNNNNNNNNNNNNNNNNNNNNNNNNNNNNNNNNNNNNNNNNNNNNNNNNNNNNNNNNNNNNNNNNNNNNNNNNNNNNNNNNNNNNNNNN-----------------------------------------CTAGGCGGATACGGAATCATTCGAATCACCCCAATTCTAAACCCCCTAACCACAAACATATACTACCCATTTATTATTCTGGCCACATGGGGCATTATCATAACAAGTACCATCTGCCTTCGACAAACAGACCTAAAATCATTAATTGCCTACTCATCCGTTAGTCACATAGGACTAGTCGTAGCCGCCTCTATAATTCAAACACAATGAAGCCTCACGGGCGCAGTCGTACTAATAATCGCCCACGGCCTCACTTCTTCAATACTGTTCTGCCTAGCAAACACAAACTATGAACGAACACACAGCCGAACACTCCTACTAGCACGAGGGCTCCAACTCATTCTTCCATTAATGACATCCTGATGACTACTAGCAAACCTAATAAATATGGCACTTCCACCAACAA-TTAACATCACAGGAGAACTACTAATTATAACCTCAACATTTAACTGGTCTTACCTAACACTAATCATAACAGGCTTAGGAACCCTACTAACAGCAACATACTCACTACACATATTCCTAATAACACAGCGCGGGAAACTTCCAACACACTTGACACAAACAGAACCAACACACACACGAGAACACCTACTAATAGCTCTTCACACCATACCAATGCTACTT-TTAATACTAAAACCACAACTAATCATAGGCCCATTCTCCTGTTAAC-------------------------------------------------------------------------------------------------------------------------------------------------------------------------------
RAWLA2070 ---------------GTTTTGGTCCTAAACTT-GCCCTTG-TTTTTTACCAAGATTATACAT-GCAAGCCTCCACACACCAG-TGAGAATGCCCACAC---A-CCCCTA-AACAGCAAACC-GGAGCAGGCATCAGGATACAACAC-A-T-----TCAGCCTAAGACGCCTTGCA-CATGCCACA-CCCCCACGGGCTTT-CAGCAGTAATTAACATTAAG-GTATGAGCG------CAAGCTCGACTTAGTTATGGTATA-T-G-TGGTCGGTAAATTTCGTGCCAGCCACCGCGGTTATACGAAAGACCAAAAACAA-CGG-CC-CACGGCGTAAAGCGTGACT--AGAGA-A-CTAGAACAAC-TTA--GGGG-AAAACGGCCGCCAAGCAGTAAAACACCCATGCACACCAGAATCACAACAT------CAGCCTCTA-A---------CAACACTTTA-CCTCACGAAAGCTAAGGAACAAACTGGGATTAGATACCCCACTATGCTTAGCCATAAACATAAACAGTA-A-AA-ACACAACACTGTTCGCCAGAGAACTACAAACGAAAAGCTTAAAACTCCAAGGACTTGGCGGTGCTTCAAATCAACCTAGAGGAGCCTGTCCTATAATCGATACCCCACGTTCAACCTTACCCCTCCTAGCC-AAA-CAGCCTATATACCGCCGTCGTCAGCCTACCTTATGAAAGAA-ATAAAGTAAGCAAAAAAG-TT-AACAACTAGCACGTCAGGTCAAGGTGTAGCACACG-GAGGGGCAGAGATGGGCTACATTTTCACA--AAGCGAAAACACAAATGG-TAGACTGAAACA-CACAC-CTGAAGGCGGATTTAGCAGTAAA-A--T-AACTAA-GAATAGTTA-CTTT-AAACCTGCTCTGAA-GCACGCACACACCGCCCGTCACCCTCATCA-CAT-GT------------------------------------NNNNNNNNNNNNNNNNNNNNNNNNNNNNNNNNNNNNNNNNNNNNNNNNNNNNNNNNNNNNNNNNNNNNNNNNNNNNNNNNNNNNNNNNNNNNNNNNNNNNNNNNNNNNNNNNNNNNNNNNNNNNNNNNNNNNNNNNNNNNNNNNNNNNNNNNNNNNNNNNNNNNNNNNNNNNNNNNNNNNNNNNNNNNNNNNNNNNNNNNNNNNNNNNNNNNNNNNNNNNNNNNNNNNNNNNNNNNNNNNNNNNNNNNNNNNNNNNNNNNNNNNNNNNNNNNNNNNNNNNNNNNNNNNNNNNNNNNNNNNNNNNNNNNNNNNNNNNNNNNNNNNNNNNNNNNNNNNNNNNNNNNNNNNNNNNNNNNNNNNNNNNNNNNNNNNNNNNNNNNNNNNNNNNNNNNNNNNNNNNNNNNNNNNNNNNNNNNNNNNNNNNNNNNNNNNNNNNNNNNNNNNNNNNNNNNNNNNNNNNNNNNNNNNNNNNNNNNNNNNNNNNNNNNNNNNNNNNNNNNNNNNNNNNNNNNNNNNNNNNNNNNNNNNNNNNNNNNNNNNNNNNNNNNNNNNNNNN--------CCATGAAATGATTGAATCTGGGGTCATTAACCTCAAGGATACCACATCT-AAGGTAAGCCCGT----CTTGTCAAGTTTCCTAAACGGA-----AAAGGATAGGA--TGTGT--GGT-----ATTGGT--TGCCT------TAGTC--TCCT-ATT--TTGAAGCC----T----------GGAG-TATTTGAAGCCTGGAC-----------------------------------------------TAC----------CCTAAAATTTGGTAGTCTGGAGTTAGTCT-----GGAGTCTGGAG-TTTTGCT--CTCTAGTCACCAAT-------------ATTTAGCTTTGTATT-------TTAGG----CCAGTA----------------------------TTTCTG------ATC-------------------GCCCAATTTGCTGAC-TTTTGCCTTCTATGGAAATTATTT-TAT-----TATA-----TTCCCTGTG-------GGGTACTG----GCTCTATGAGGATGCAAATGAG-----GAATGG----AGAGGCTGTGTTTCCTT-TTGAAACTTGGTGGACATGTAGATGAATTGTGGG-AAATGAC-----CAGCTTTAGTCAGTCTTTTCTGCA-----TGAT----CC-----T--AGGTCTAAGATAATGAAGCTGGAAACTTGT-AATTGCGAAA-TCAATGTGCAGGACTC-----AAGACCATACTTC-----TCA--AAG-TCTCATCTAGGCCTTCTTACCCCTCAGGTCGCGCTAG------------ATGACACACAACCTACGAAAAACCCACCCAATTCTAAAAATCGTAAATAACTCATTCGTCGACCTACCCTCTCCATCAAACATCTCTGCCTGATGAAACTTCGGATCACTACTAGGCCTATGCCTTATTATTCAAGTACTAACAGGCCTATTCCTAGCAATGCACTACACAGCAGACATCTCATCAGCATTTTCATCTGTCGCCCACATCTGCCGAGATGTACAATACGGCTGACTAATCCGCAACCTTCACGCAAATGGAGCCTCAATGTTTTTTATCTGCCTCTACCTACATGTCGGGCGGGGCCTATACTACGGCTCCTACATGTTCAAAGAAACATGAAACATTGGGGTGGTCCTACTACTACTTGTTATAGCAACAGCTTTTGTAGGCTACGTCCTACCATGAGGACAGATATCCTTCTGAGGTGCCACCGTAATTACAAACCTCTTATCTGCAGTCCCATATATCGGAACAGGCTTAGTTGAATGAATTTGAGGGGGGTTTTCAGTTGACAACGCCACTCTAACCCGGTTCTTTACATTTCACTTCTTACTGCCATTTGCCATCATGGGGGCCTCAATCCTACACCTACTCTTCCTTCACGAAACAGGATCAAACAACCCAACAGGCTTGGGTTCAAACACAGACAAAATCCCATTTCACCCATACTACTCGTACAAAGACCTACTAGGAGCAACACTATTCCTCATGGCACTCCTATCCTTAGCCCTCTTTTCACCAAACCTACTTGGTGACCCAGAAAACTTCACCCCAGCCAACCCGCTAGTAACCCCACCACACATTAAGCCTGAATGATACTTCTTATTTGCATATGCTATTCTCCGATCAATCCCAAACAAACTCGGTGGTGTCCTAGCCCTCCTATTTTCAATCCTCATTTTAATACTAATCCCCATACTTCACACATCAAAACAACGAGGAAACGCATTTCGCCCGCTTTCACAAGCCCTGTTCTGAACCCTAGTATCAAACATTATTATCTTAACCTGAATCGGAGGACAACCAGTAGAAGACCCCTTCATCATTATTGGACAAATCGCATCAACCACGTACTTCGTTATTTTTCTAGTACTTATGCCAGCAGTAGCAAAAATAGAAAACGCCCTAATAAAATGATAANNNNNNNNNNNNNNNNNNNNNNNNNNNNNNNNNNNNNNNNNNNNNNNNNNNNNNNNNNNNNNNNNNNNNNNNNNNNNNNNNNNNNNNNNNNNNNNNNNNNNNNNNNNNNNNNNNNNNNNNNNNNNNNNNNNNNNNNNNNNNNNNNNNNNNNNNNNNNNNNNNNNNNNNNNNNNNNNNNNNNNNNNNNNNNNNNNNNNNNNNNNNNNNNNNNNNNNNNNNNNNNNNNNNNNNNNNNNNNNNNNNNNNNNNNNNNNNNNNNNNNNNNNNNNNNNNNNNNNNNNNNNNNNNNNNNNNNNNNNNNNNNNNNNNNNNNNNNNNNNNNNNNNNNNNNNNNNNNNNNNNNNNNNNNNNNNNNNNNNNNNNNNNNNNNNNNNNNNNNNNNNNNNNNNNNNNNNNNNNNNNNNNNNNNNNNNNNNNNNNNNNNNNNNNNNNNNNNNNNNNNNNNNNNNNNNNNNNNNNNNNNNNNNNNNNNNNNNNNNNNNNNNNNNNNNNNNNNNNNNNNNNNNNNNNNNNNNNNNNNNNNNNNNNNNNNNNNNNNNNNNNNNNNNNNNNNNNNNNNNNNNNNNNNNNNNNNNNNNNNNNNNNNNNNNNNNNNNNNNNNNNNNNNNNNNNNNNNNNNNNNNNNNNNNNNNNNNNNNNNNNNNNNNNNNNNNNNNNNNNNNNNNNNNNNNNNNNNNNNNNNNNNNNNNNNNNNNNNNNNNNNNNNNNNNNNNNNNNNNNNNNNNNNNNNNNNNNNNNNNNNNNNNNNNNNNNNNNNNNNNNNNNNNNNNNNNNNNNNNNNNNNNNNNNNNNNNNNNNNNNNNNNNNNNNNNNNNNNNNNNNNNNNNNNNNNNNNNNNNNNNNNNNNNNNNNNNNNNNNNNNNNNNNNNNNNNNNNNNNNNNNNNNNNNNNNNNNNNNNNNNNNNNNNNNNNNNNNNNNNNNNNNNNNNNNNNNNNNNNNNNNNNNNNNNNNNNNNNNNNNNNNNNNNNNNNNNN-----------------------------------------CTGGGCGGATACGGAATCATCCGAATCACCCCAATTCTGAATCCCCTAACCACAAACATATACTACCCATTTATTATTCTAGCCACATGGGGCATTATTATAACAAGTACCATTTGCCTTCGACAGGCGGACCTAAAATCACTGATTGCCTACTCGTCCGTTAGTCACATAGGACTAGTTGTAGCCGCCTCAATAATTCAAACACAATGAAGCCTCACTGGAGCAATTGTACTAATAATCGCCCACGGCCTCACCTCTTCAATACTATTCTGTTTAGCAAATACAAACTATGAACGAACACACAGCCGAACACTCCTACTGGCGCGGGGGCTCCAACTAATTCTTCCATTAATAACATCCTGATGACTACTAGCAAACCTAATAAATATGGCACTTCCACCAACAA-TCAACATCACAGGAGAACTACTAATTATAACTTCAACATTTAACTGGTCCTACCTAACACTCATCATAACCGGCCTAGGAACCCTACTAACAGCAACATACTCACTACACATATTCCTAATAACACAACGCGGGAAACTTCCCACACACTTAACACAGACAGAACCAACACACACACGAGAACACCTACTAATAATCCTTCACATCATACCAATACTACTT-TTAATACTAAAACCACAACTAATCATAGGCCCATTCTCCTGTTAAC-------------------------------------------------------------------------------------------------------------------------------------------------------------------------------
REGIA7071 ---------------GTTTTGGTCCTAAACTT-GCCCTTG-TTTTTTACTAAAATTATACAT-GCAAGCCTCCACACACCAG-TGAGAATGCCCATAC---A-CCCCTA-AACAGCAAACC-GGAGCAGGCATCAGGATACAACAA-CACA--ATTTAGCCAAAGACGCCTTGCA-CATGCCACA-CCCACACGGGCCTT-CAGCAGTAATTAACATTAAG-ACATGAGCG------AAAGCTCGACTTAGTTACGGTAAATT-A-TGGTCGGTAAATTTCGTGCCAGCCACCGCGGTTATACGAAAGACCAAAAACAA-CGG-CC-CACGGCGTAAAGCGTGACT--AGAGA-A--CTATGCAC--TTA--GGGG-AGAACGACAGCCAAGTAGTAAAACACCCATGCACGCCAGAATAAC----C------CCACCCCTA-A---------TACCACCCTA-CCTCACGAAAGCTAAGAAACAAACTGGGATTAGATACCCCACTATGCTTAGCCCTAAACATAGACAGTA-A-AA-ATACAATACTGTTCGCCAGAGAACTACGAATGAAAAATTTAAAACTCTAAGGACTTGGCGGTGCTTCAAACCAACCTAGAGGAGCCTGTCCTGTAATCGATACCCCGCGCTTTACCTTACCCCCCCTAGCC-AAA-CAGCCTATATACCGCCGTCGTCAGCTTACCTTATGAAAGAA-GAAAAGTAAGCAAAAAAG-TT-AATAACTAGTACGTCAGGTCAAGGTGTAGCACACG-GAGGGGCAGAGATGGGCTACATTTTCCCA--AAGGGAAAATACAAACGG-TGGACTGAAACA-CACAC-CTGAAGGAGGATTTAGCAGTAAA-A--T-AACTAA-GAATAGTCA-TTTT-AAACCTGCTCTGAA-GCGCGCACACACCGCCCGTCACCCTCATCA-CAT-GCCTCACA---------ATAC-----------------NNNNNNNNNNNNNNNNNNNNNNNNNNNNNNNNNNNNNNNNNNNNNNNNNNNNNNNNNNNNNNNNNNNNNNNNNNNNNNNNNNNNNNNNNNNNNNNNNNNNNNNNNNNNNNNNNNNNNNNNNNNNNNNNNNNNNNNNNNNNNNNNNNNNNNNNNNNNNNNNNNNNNNNNNNNNNNNNNNNNNNNNNNNNNNNNNNNNNNNNNNNNNNNNNNNNNNNNNNNNNNNNNNNNNNNNNNNNNNNNNNNNNNNNNNNNNNNNNNNNNNNNNNNNNNNNNNNNNNNNNNNNNNNNNNNNNNNNNNNNNNNNNNNNNNNNNNNNNNNNNNNNNNNNNNNNNNNNNNNNNNNNNNNNNNNNNNNNNNNNNNNNNNNNNNNNNNNNNNNNNNNNNNNNNNNNNNNNNNNNNNNNNNNNNNNNNNNNNNNNNNNNNNNNNNNNNNNNNNNNNNNNNNNNNNNNNNNNNNNNNNNNNNNNNNNNNNNNNNNNNNNNNNNNNNNNNNNNNNNNNNNNNNNNNNNNNNNNNNNNNNNNNNNNNNNNNNNNNNNNNNNNNNNNNNNNNNNN--------CCATGAAATGATTGAATCTGGGGTCATTAATCTCAAGGATACCACATCT-AAGGTAAGCCCCT----CTTGTCAAGTTTCCTAAATGGA-----AAAGGATAGGA--TGTGT--GGC-----ATCGGT--TGCCT------TAGTC--TCCT-ATT--TTGAAGGC----T----------GGAG-TATT------GTAACA-----------------------------------------------TAC----------CCTAGAATTTGGTAGTCC--------TCC-----TAACTC--CAG-TTTTGCT--CTCTAGTCACCAAT-------------ATTTAGCTTTGTATT-------TTAGG----CCAGTA----------------------------TTTCTG------ATT-------------------GCCCAATTTGCTGAC-TTTTGCCTTCTATGGAAATAATTT-TAT-----TATA-----TTCCCTGTG-------AGATACTG----GCTCTATGAGGATGCAAATGAG-----GAATGG----AGAGGCTGTGTTTCCTT-TTGAAACTTGGTGGAAATGTAGATGAATTGTGGG-AAATGAC-----TAGCTTTAGTCAGTC-TTCTTGCA-----TGAT----CC-----T--AGGTC-----TAATGAAGCTGGAAACTTGT-AATTGCAAAA-TCAATGTGCAGGACTC-----AAGACCATACTTT-----TCA--AAG-TCTCATCTAGGTCGTCTTATCC-----------C---------------ATGACACACAACCTACGAAAAACCCACCCCATCCTAAAAATCGTAAACAACTCATTCATCGACCTCCCTTCCCCATCAAACATCTCTGCCTGATGAAACTTTGGATCATTACTAGGCCTATGCCTTATTATTCAAGTATTAACAGGACTATTCCTGGCAATACACTATACAGCAGACATCTCATCAGCATTCTCATCCGTCGCCCATATCTGTCGAGACGTGCAGTACGGCTGACTTATCCGAAACCTTCACGCAAACGGAGCTTCCATATTCTTTATTTGCCTCTACCTTCACATCGGACGGGGCCTATACTATGGCTCCTATATATTTAAAGAGACATGAAACATTGGGGTTATTCTACTACTCCTTGTCATAGCAACTGCATTCGTAGGGTACGTACTTCCATGGGGACAAATATCCTTCTGAGGCGCTACCGTAATTACAAACCTCCTATCAGCAGTCCCATACATCGGTACAAGCCTTGTTGAGTGGATTTGAGGGGGGTTTTCAGTTGACAATGCCACACTAACCCGATTTTTCACATTTCACTTCCTTCTACCATTTGCTGTTATAGGGGCCTCAATGCTTCACCTCCTGTTCCTTCACGAAACCGGATCAAACAACCCAACCGGCCTAACCTCAAACACAGACAAAATCCCATTCCACCCCTACTACTCATATAAAGACCTTTTAGGGGCAACCCTGTTCCTTATAGTACTACTAACCCTAGCCCTATTTTCACCAAATTTATTAGGAGACCCAGAAAACTTCACCCCAGCAAACCCACTGGTTACCCCACCACACATTAAGCCAGAATGGTACTTCCTGTTTGCATATGCCATTCTTCGATCAATCCCAAATAAACTAGGAGGCGTCTTAGCCCTCCTATTCTCAATTCTCATCCTAATACTTGTTCCAATACTTCATACATCCAAACAACGAGGAAACGCATTCCGACCCATTTCACAAGCCCTCTTCTGGGCTCTAGTAACAAACATCATTATTTTGACATGAATTGGCGGCCAACCAGTAGAAGACCCATTCATTATTATTGGCCAAATCGCATCAACCACATACTTCATCATCTTCCTTCTTCTAATGCCAGCAGTGGCAAAAATAGAAAACACCCTAATAAAATGATAANNNNNNNNNNNNNNNNNNNNNNNNNNNNNNNNNNNNNNNNNNNNNNNNNNNNNNNNNNNNNNNNNNNNNNNNNNNNNNNNNNNNNNNNNNNNNNNNNNNNNNNNNNNNNNNNNNNNNNNNNNNNNNNNNNNNNNNNNNNNNNNNNNNNNNNNNNNNNNNNNNNNNNNNNNNNNNNNNNNNNNNNNNNNNNNNNNNNNNNNNNNNNNNNNNNNNNNNNNNNNNNNNNNNNNNNNNNNNNNNNNNNNNNNNNNNNNNNNNNNNNNNNNNNNNNNNNNNNNNNNNNNNNNNNNNNNNNNNNNNNNNNNNNNNNNNNNNNNNNNNNNNNNNNNNNNNNNNNNNNNNNNNNNNNNNNNNNNNNNNNNNNNNNNNNNNNNNNNNNNNNNNNNNNNNNNNNNNNNNNNNNNNNNNNNNNNNNNNNNNNNNNNNNNNNNNNNNNNNNNNNNNNNNNNNNNNNNNNNNNNNNNNNNNNNNNNNNNNNNNNNNNNNNNNNNNNNNNNNNNNNNNNNNNNNNNNNNNNNNNNNNNNNNNNNNNNNNNNNNNNNNNNNNNNNNNNNNNNNNNNNNNNNNNNNNNNNNNNNNNNNNNNNNNNNNNNNNNNNNNNNNNNNNNNNNNNNNNNNNNNNNNNNNNNNNNNNNNNNNNNNNNNNNNNNNNNNNNNNNNNNNNNNNNNNNNNNNNNNNNNNNNNNNNNNNNNNNNNNNNNNNNNNNNNNNNNNNNNNNNNNNNNNNNNNNNNNNNNNNNNNNNNNNNNNNNNNNNNNNNNNNNNNNNNNNNNNNNNNNNNNNNNNNNNNNNNNNNNNNNNNNNNNNNNNNNNNNNNNNNNNNNNNNNNNNNNNNNNNNNNNNNNNNNNNNNNNNNNNNNNNNNNNNNNNNNNNNNNNNNNNNNNNNNNNNNNNNNNNNNNNNNNNNNNNNNNNNNNNNNNNNNNNNNNNNNNNNNNNNNNNNNNNNNNNNNNNNNNNNNNNNNNNNNNNNNNNN-----------------------------------------CTTGGCGGGTATGGAATCATCCGAATTACCCCAATTCTTAACCCACTAACTACAAGCATATATTATCCGTTCATCATTATAGCCACATGAGGAATTATTATAACAAGTACCATCTGCCTACGACAAGCAGACCTAAAATCACTAATTGCCTACTCATCAGTAAGCCACATGGGCCTAGTTGTAGCTGCCGCAATAATCCAGACACAGTGAAGCCTCNCGGGCGCGATTGTCCTAATAATCGCCCACGGACTCACTTCTTCAATATTATTCTGCCTAGCAAATACAAACTATGAACGAACACACAGCCGAACACTCCTCCTGGCCCGGGGCCTTCAACTAATTTTTCCACTAATAACCTCCTGATGACTCCTAGCAAACCTAATAAACATGGCCCTTCCGCCAACAA-TCAACATTACAGGAGAACTGTTAGTAATAACCTCGACATTTAACTGATCGCGCCTAACACTAATCATAACTGGCCTAGGAACCCTATTAACAGCAGCATATTCACTACACATGTTCCTAATGACACAACGAGGAAAACCACCAACACACCTAACCCAAATAGACCCAACACACACACGAGAACACCTATTAATGGCCCTGCACACCATGCCTATACTGCTC-CTAATACTTAAGCCACAGTTAATTATGGGCCCCTTCTCCTGTCAAC-------------------------------------------------------------------------------------------------------------------------------------------------------------------------------
RIMAW1072 ---------------GTTTTGGTCCTAAACTT-GCCCTTG-TTTTTTACCAAAATTATACAT-GCAAGCCTCCACACACCA-GTGAGAATGCCCATAA---A-CCCCTA-AACAGCAAACC-GGAGCAGGCATCAGGATACAACAT-TAAC--A-TTAGCCAAAGACGCCTTGCA-CATGCCACA-CCCACACGGGCTTT-CAGCAGTAATTAACATTAAG-AAATGAGCG------AAAGCTCGACTTAGTTATGGTATA-C-A-TGGTCGGTTAATTTCGTGCCAGCCGCCGCGGTTATACGAAAGACCAAAAACAA-CGG-CC-AACGGCGTAAAGCGTGACT--AAAGA--TTTAC-CTGAC-TTA--GAGA-AAAACGGCCGCCAAGTAGTAAAACACTCACGCATGCCAGAATCACAACAA------GCGCCTCTA-A---------TACTACTTTA-CCTCACGAAAGCTAAGATACAAACTGGGATTAGATACCCCACTATGCTTAGCCCTAAACACAGACAGTA-A-AA-ATACAATACTGTTCGCCAGAGAACTACAAACGAAAAGCTTAAAACTCCAAGGACTTGGCGGTGCTTCAAATCAACCTAGAGGAGCCTGTCCTGTAATCGATACCCCACGATTCACCTTACCTCTCCTAGCC-AAA-CAGCCTATATACCGCCGTCGTCAGCCTACCTTGTGAAAGAA-ACAAAGTAGGCAAAAAAG-TT-AATAACTAATACGTCAGGTCAAGGTGTAGCACACG-AAGAGGGAGAGATGGGCTACATTTTCTCA--AAGTGAAAACACGAATGG-TGAGCTGAAACA-AACAC-CTGAAGGCGGATTTAGCAGTAAA-A--C-AACCAA-GAATAGTTA-TTTT-AAACCTGCTCTGAA-GCGCGCACACACCGCCCGTCACCCTCATCA-CAT-GTTCCACA------------------------------NNNNNNNNNNNNNNNNNNNNNNNNNNNNNNNNNNNNNNNNNNNNNNNNNNNNNNNNNNNNNNNNNNNNNNNNNNNNNNNNNNNNNNNNNNNNNNNNNNNNNNNNNNNNNNNNNNNNNNNNNNNNNNNNNNNNNNNNNNNNNNNNNNNNNNNNNNNNNNNNNNNNNNNNNNNNNNNNNNNNNNNNNNNNNNNNNNNNNNNNNNNNNNNNNNNNNNNNNNNNNNNNNNNNNNNNNNNNNNNNNNNNNNNNNNNNNNNNNNNNNNNNNNNNNNNNNNNNNNNNNNNNNNNNNNNNNNNNNNNNNNNNNNNNNNNNNNNNNNNNNNNNNNNNNNNNNNNNNNNNNNNNNNNNNNNNNNNNNNNNNNNNNNNNNNNNNNNNNNNNNNNNNNNNNNNNNNNNNNNNNNNNNNNNNNNNNNNNNNNNNNNNNNNNNNNNNNNNNNNNNNNNNNNNNNNNNNNNNNNNNNNNNNNNNNNNNNNNNNNNNNNNNNNNNNNNNNNNNNNNNNNNNNNNNNNNNNNNNNNNNNNNNNNNNNNNNNNNNNNNNNNNNNNNNNNNNNNN--------CCATGAAATGATTGAATCTGGGGTCATTAACCTCAAGGATACCACATCT-AAGGTAAGCCCCT----CTTGTCAAGTTTCCTAAATGGA-----AAAGGGTAGGA--TGTGT--GGT-----ATCGGT--TGCCT------TAGTC--TCCT-AT---TTGAAGGC----T----------GGAG-TTTT------GTAACT-----------------------------------------------TAC----------CCTAGAATTTGCTCTAGG--------GTA-----AATATC--CAG-TTTTGCT--CTCTAGTCACCAGT-------------ATTTAGCTTTGTATT-------TTAGG----CCAGTA----------------------------TTTCTG------ATC-------------------ACCCAATTTGCTGAC-TTTTGCCTTCTATGGAAATTATTT-TAT-----TATA-----TTCCCTGTG-------GGGTACTG----GCTCTATGGGGATGCAAATGAG-----GAATGG----AGAGGCTGTGTTTCCTT-TTGAAACTTGGTGGAAATGTAGATGAATTGTGGG-AAATGAC-----TAGCTTTAGTCAGTC---CATGCA-----TGAT----CC-----T--AGGTC-----TAATGAAGCTAGAAACTTGT-AATTGCAAAA-TCAGCGTGCAGGACTCAAGATAAGACCATACTTT-----TAA--AAG-TCTCATCTGGGTCTTCTTATCC-----------C---------------ATGACACACAACCTACGAAAGACACACCCAATCCTAAAAATCGTAAACAACTCATTCATCGACCTCCCCTCCCCATCAAATATCTCTGCCTGATGAAACTTTGGGTCACTCCTGGGCCTCTGCCTCATCACTCAAGTACTTACAGGACTATTCCTAGCAATACACTACACAGCAGACATCTCATCAGCATTCTCGTCTGTAGCCCACATCTGCCGAGACGTACAATACGGGTGACTAATTCGAAACCTCCATGCAAACGGGGCCTCCATATTTTTTATCTGCTTGTACCTTCACATTGGCCGAGGCCTATACTACGGCTCCTACATGTTCAAAGAGACATGAAACATCGGGGTGGTTCTCCTTCTGCTTGTCATGGCAACCGCCTTCGTGGGCTACGTACTTCCATGGGGACAAATATCCTTCTGGGGGGCCACCGTAATTACAAACCTCTTATCAGCTATCCCCTACATTGGCACAAGCCTGGTCGAGTGAATTTGAGGGGGCTTCTCAGTAGACAACGCCACCCTGACCCGATTCTTTACATTTCACTTTTTACTTCCGTTCGCAATCATGGGGGCCTCAATTCTTCACCTATTATTCCTCCACGAAACAGGGTCTAATAACCCAACCGGACTAGCCTCAAACACGGACAAAATCCCATTTCACCCATATTACTCCTACAAAGACCTCCTAGGAGCAACACTATTATTAATGACACTCCTACTACTAGCCCTATTTTCACCAAACCTGCTAGGCGACCCAGAAAACTTCACCCCAGCCAACCCACTTGTCACCCCACCACACATCAAACCAGAATGATACTTTCTATTCGCATACGCAATCCTCCGCTCAATTCCAAACAAACTTGGTGGTGTCTTAGCCCTTCTATTCTCAATCCTCATCCTAATACTTGTCCCCGCCCTCCACACATCAAAACAACGAGGAAATGCATTTCGACCCTTTTCCCAAGCCCTATTTTGAACCCTCGTATCAAACATCATTATCCTAACATGAATCGGCGGACAGCCAGTCGAAGACCCATTTATTATTATTGGCCAAATCGCATCAGCCACATACTTCATTATCTTCTTAATCTTAATGCCAATAGTAGCAAAAATAGAAAACTCACTAATAAAATGATAANNNNNNNNNNNNNNNNNNNNNNNNNNNNNNNNNNNNNNNNNNNNNNNNNNNNNNNNNNNNNNNNNNNNNNNNNNNNNNNNNNNNNNNNNNNNNNNNNNNNNNNNNNNNNNNNNNNNNNNNNNNNNNNNNNNNNNNNNNNNNNNNNNNNNNNNNNNNNNNNNNNNNNNNNNNNNNNNNNNNNNNNNNNNNNNNNNNNNNNNNNNNNNNNNNNNNNNNNNNNNNNNNNNNNNNNNNNNNNNNNNNNNNNNNNNNNNNNNNNNNNNNNNNNNNNNNNNNNNNNNNNNNNNNNNNNNNNNNNNNNNNNNNNNNNNNNNNNNNNNNNNNNNNNNNNNNNNNNNNNNNNNNNNNNNNNNNNNNNNNNNNNNNNNNNNNNNNNNNNNNNNNNNNNNNNNNNNNNNNNNNNNNNNNNNNNNNNNNNNNNNNNNNNNNNNNNNNNNNNNNNNNNNNNNNNNNNNNNNNNNNNNNNNNNNNNNNNNNNNNNNNNNNNNNNNNNNNNNNNNNNNNNNNNNNNNNNNNNNNNNNNNNNNNNNNNNNNNNNNNNNNNNNNNNNNNNNNNNNNNNNNNNNNNNNNNNNNNNNNNNNNNNNNNNNNNNNNNNNNNNNNNNNNNNNNNNNNNNNNNNNNNNNNNNNNNNNNNNNNNNNNNNNNNNNNNNNNNNNNNNNNNNNNNNNNNNNNNNNNNNNNNNNNNNNNNNNNNNNNNNNNNNNNNNNNNNNNNNNNNNNNNNNNNNNNNNNNNNNNNNNNNNNNNNNNNNNNNNNNNNNNNNNNNNNNNNNNNNNNNNNNNNNNNNNNNNNNNNNNNNNNNNNNNNNNNNNNNNNNNNNNNNNNNNNNNNNNNNNNNNNNNNNNNNNNNNNNNNNNNNNNNNNNNNNNNNNNNNNNNNNNNNNNNNNNNNNNNNNNNNNNNNNNNNNNNNNNNNNNNNNNNNNNNNNNNNNNNNNNNNNNNNNNNNNNNNNNNNNNNNNNNNNNNNNNNNNN-----------------------------------------CTAGGCGGATATGGAATTATTCGAATCACCCCAATCCTCAGCCCACTAACCACCTGCATATACTACCCATTTATTATTTTAGCCACATGAGGCATTATTATAACAAGCACCATCTGCCTACGACAAACAGACCTAAAATCACTAATCGCTTACTCATCGGTAAGCCACATGGGCCTGGTTGTAGCTGCATCAATAATCCAAACACAATGAAGCCTCACAGGCGCAATTGTTCTCATAGTTGCCCATGGACTAACATCCTCAATACTGTTCTGCCTAGCAAATACAAATTATGAGCGAACACACAGTCGAACACTCCTACTAGCACGAGGACTTCAACTTATCCTTCCACTAATAACATCCTGATGACTTCTCGCAAACCTAATAAACATGGCACTACCACCAACAA-TTAACATCACAGGAGAACTGTTAATTATAACCTCAACATTTAATTGATCCTATTTAACAATCATCATAACTGGCTTAGGGACCCTACTAACAGCAGTATACTCCCTACACATGTTCCTAATGACACAACGTGGCAAGCTGCCAACACACCTAACACAATCAGACCCTACACACACACGAGAACACCTATTAATGGCCCTACACACTTTACCCATACTACTT-CTAATACTAAAACCGCAACTAATCATGGGCCCCTTCTCCTGTTGAC-------------------------------------------------------------------------------------------------------------------------------------------------------------------------------
ROBUA5073 ---------------GTTTTGGTCCTAAACTT-GCCCTTG-TTTTTTACCAAAATTATACAT-GCAAGCCTCAACGCACCAG-TGAGAATGCCCATAA---A-CCCCTA-AACAGCCAACC-GGAGCAGGCATCAGGATACAACAC-ACA----CTTAGCCAAGGACGCCTTGCA-CTTGCCACA-CCCACACGGGCTTC-CAGCAGTAACTAACATTAAG-ATATGAGCG------AAAGCTCGACTTAGTTATGGTACA-C-A-TGGTCGGTAAATTTCGTGCCAGCCACCGCGGTTATACGAAAGACCAAAAACAA-CGG-CC-CACGGCGTAAAGCGTGACT--AGAGA-T-TTAATATAC--TTA--GAGA-AGAACGGCCGCCAAGTAGTAAAACACCAACGCACGCCGGAATCACAACAA------CCGCCTCTA-A---------CATTACTTTA-CCTCACGAAAGCTAAGAAACAAACTGGGATTAGATACCCCACTATGCTTAGCCCTAACCATAGACAGTA-A-AA-ACACAATACTGTTCGCCAGAGAACTACAAACGAAAAGCTTAAAACTCCAAGGACTTGGCGGTGCTTCAAACCAACCTAGAGGAGCCTGTCCTATAATCGATACCCCACGATCCACCTTACCTCTCCTAGCC-AAA-CAGCCTATATACCGCCGTCGTCAGCCTACCTTATGAAAGAAG-TAAAGTAAGCAAAAAAG-TC-AACGACTAACACGTCAGGTCAAGGTGTAGCATACG-GAGGGGCAGAGATGGGCTACATTTTCTCATTAAGCGAAAATACGAATGG-TGAATTGAAATA-CACAC-CTGAAGGAGGATTTAGCAGTAAG-A--C-AACCAA-GAATAGTTG-TCTT-AAATCTGCTCTGAG-GCGCGCACACACCGCCCGTCACCCTCATCA-CAT-GCCCCAAA--------------------AC--------NNNNNNNNNNNNNNNNNNNNNNNNNNNNNNNNNNNNNNNNNNNNNNNNNNNNNNNNNNNNNNNNNNNNNNNNNNNNNNNNNNNNNNNNNNNNNNNNNNNNNNNNNNNNNNNNNNNNNNNNNNNNNNNNNNNNNNNNNNNNNNNNNNNNNNNNNNNNNNNNNNNNNNNNNNNNNNNNNNNNNNNNNNNNNNNNNNNNNNNNNNNNNNNNNNNNNNNNNNNNNNNNNNNNNNNNNNNNNNNNNNNNNNNNNNNNNNNNNNNNNNNNNNNNNNNNNNNNNNNNNNNNNNNNNNNNNNNNNNNNNNNNNNNNNNNNNNNNNNNNNNNNNNNNNNNNNNNNNNNNNNNNNNNNNNNNNNNNNNNNNNNNNNNNNNNNNNNNNNNNNNNNNNNNNNNNNNNNNNNNNNNNNNNNNNNNNNNNNNNNNNNNNNNNNNNNNNNNNNNNNNNNNNNNNNNNNNNNNNNNNNNNNNNNNNNNNNNNNNNNNNNNNNNNNNNNNNNNNNNNNNNNNNNNNNNNNNNNNNNNNNNNNNNNNNNNNNNNNNNNNNNNNNNNNNNNNNNN--------CCATGAAATGATTGAATCTGGGGTCATTAACCTTAAGGATACCACATCT-AAGGTAAGCCCCT----TTTGTCAAGTTTCCTAAATGGA-----AAAGAATAGGA--TGTGT--GGT-----ATCGGT--TGCCT------TAGTC--TCCT--AT--TTGAAGGC----T----------GGAG-TATT------GTAACT-----------------------------------------------TAC----------CCTAGAATTTGATAGTCC--------TCC-----TAACTC--CAG-TTTTGCT--CTCTAGTCACCAGT-------------ATTTAGCTTTGTATT-------TTAGG----CCAGTA----------------------------TTTCTG------ATC-------------------ACCCAATTTGCTGAC-TTTTGCCTTCTATGGAAATTATTT-TAT-----TATA-----TTCCCTGTA-------GGATACTG----GCTCCATGAGAATGCAAATGAG-----GAATGG----AGAGGCTGTGTTTCCTT-TTGAAACTTGGTGGAAATGTAGATGAATTGTGGG-AAATGAC-----TAGCTTTAG-----C-ATCATGCA-----TGAT----CC-----T--AGGTC-----TAATGAAGCTGGAAACTTGT-AATTGCAAAA-TCAGTGTGCAGGACTCAAGATAAGACCATACTTT-----TTA--AAG-TCTCATCTAGGTCTTCTTATCC-----------C---------------ATGACACACAATTTACGAAAAACACACCCAATCCTAAAAATCGTAAACAACTCATTCATCGACCTCCCCTCCCCATCAAACATCTCTGCCTGATGAAACTTTGGGTCACTTTTAGGCCTATGCCTAATTGCTCAAGTACTAACAGGACTATTCCTAGCAATACACTACACAGCAGACATCTCATCAGCATTCTCATCTGTCGCCCATATTTGCCGCGACGTCCAATACGGGTGACTAATTCGAAATCTTCATGCAAACGGAGCTTCTATATTTTTTATCTGTCTTTATCTCCACATTGGACGAGGCCTATACTATGGATCATACATGTTTAAAGAAACATGAAACATTGGAGTGGTCCTCCTCCTACTTGTTATAGCAACCGCCTTCGTAGGCTACGTACTCCCATGAGGACAAATATCCTTCTGAGGTGCCACTGTAATCACAAACCTCCTATCAGCAATCCCCTACATCGGCACCAGCCTCGTTGAGTGAATCTGGGGTGGTTTCTCAGTCGACAATGCCACTCTAACCCGATTTTTCACATTTCACTTCCTACTACCATTCGCCATCATGGGCGCCTCAATACTTCACCTACTTTTCCTTCACGAAACAGGATCCAACAACCCAACCGGACTGACTTCAAACACAGACAAAATCCCATTCCACCCATACTACTCATATAAAGACCTCCTAGGAGCAACACTATTCCTCATATTACTCCTTTTACTAGCCTTGTTTTTCCCCAACCTGCTTGGGGACCCAGAAAATTTTACCCCAGCCAACCCTCTTGTAACTCCACCACACATTAAACCAGAGTGGTACTTCCTATTCGCATACGCCATCCTCCGATCAATTCCTAACAAACTCGGGGGAGTCCTAGCATTATTATTCTCAATCCTCATCCTAATACTCGTACCAGCACTCCACACATCAAAACAGCGAGGAAACGCATTTCGCCCCCTCTCACAAATCTTATTCTGAACACTAGTCTCAAACATTATTATTTTAACATGAATCGGCGGCCAACCAGTCGAAGACCCATTCATTACCATTGGCCAAATTGCATCCACCACATACTTCANNNNNNNNNNNNNNNNNNNNNNNNNNNNNNNNNNNNNNNNNNNNNNNNNNNNNNNNNNNNNNNNNNNNNNNNNNNNNNNNNNNNNNNNNNNNNNNNNNNNNNNNNNNNNNNNNNNNNNNNNNNNNNNNNNNNNNNNNNNNNNNNNNNNNNNNNNNNNNNNNNNNNNNNNNNNNNNNNNNNNNNNNNNNNNNNNNNNNNNNNNNNNNNNNNNNNNNNNNNNNNNNNNNNNNNNNNNNNNNNNNNNNNNNNNNNNNNNNNNNNNNNNNNNNNNNNNNNNNNNNNNNNNNNNNNNNNNNNNNNNNNNNNNNNNNNNNNNNNNNNNNNNNNNNNNNNNNNNNNNNNNNNNNNNNNNNNNNNNNNNNNNNNNNNNNNNNNNNNNNNNNNNNNNNNNNNNNNNNNNNNNNNNNNNNNNNNNNNNNNNNNNNNNNNNNNNNNNNNNNNNNNNNNNNNNNNNNNNNNNNNNNNNNNNNNNNNNNNNNNNNNNNNNNNNNNNNNNNNNNNNNNNNNNNNNNNNNNNNNNNNNNNNNNNNNNNNNNNNNNNNNNNNNNNNNNNNNNNNNNNNNNNNNNNNNNNNNNNNNNNNNNNNNNNNNNNNNNNNNNNNNNNNNNNNNNNNNNNNNNNNNNNNNNNNNNNNNNNNNNNNNNNNNNNNNNNNNNNNNNNNNNNNNNNNNNNNNNNNNNNNNNNNNNNNNNNNNNNNNNNNNNNNNNNNNNNNNNNNNNNNNNNNNNNNNNNNNNNNNNNNNNNNNNNNNNNNNNNNNNNNNNNNNNNNNNNNNNNNNNNNNNNNNNNNNNNNNNNNNNNNNNNNNNNNNNNNNNNNNNNNNNNNNNNNNNNNNNNNNNNNNNNNNNNNNNNNNNNNNNNNNNNNNNNNNNNNNNNNNNNNNNNNNNNNNNNNNNNNNNNNNNNNNNNNNNNNNNNNNNNNNNNNNNNNNNNNNNNNNNNNNNNNNNNNNNNNNNNNNNNNNNNNNNNNNNNNNNNNNNNNNNNNNNNNNNNNNNNNNNNNNNNNNNNNNNNNNNNNNNNNNNNNNNNNNNNNNNN-----------------------------------------CTCGGTGGGTACGGAATCATTCGAATCACCCCAATCCTAAACCCACTTACCGTAAACATATACTACCCATTTATTATCTTAGCCACATGAGGGATCATTATAACAAGTACCATTTGCCTACGACAAACAGACCTAAAATCATTAATCGCTTACTCATCAGTAAGCCACATAGGCCTGGTCGTAGCAGCATCAATAATCCAAACACAATGAAGCCTCACAGGTGCTATTGTACTAATAGTTGCCCACGGATTAACCTCCTCAATACTATTCTGCCTGGCCAATACAAACTATGAACGAACACATAGTCGCACACTCCTACTAGCACGAGGACTTCAACTTATTCTTCCACTAATAACGTCCTGATGACTCTTAGCAAACCTAATAAATATAGCACTACCACCAACAA-TCAACATTACAGGAGAACTGTTAATTATAACCTCAACATTCAACTGATCCAACCTAACAATCATCATGACAGGCTTAGGAACTCTGTTAACAGCAGCATACTCCTTACACATATTCTTAATAACACAGCGCGGTAAACTACCCACACACCTAACTCAAACAGACCCCACACATACACGAGAACACCTACTAATGGCCCTACACATCATTCCTATGCTACTC-CTAATACTAAAACCACAACTAATCATAGGTCCATTTTCCTGTTAAC-------------------------------------------------------------------------------------------------------------------------------------------------------------------------------
ROSAA1074 ---------------GTTTTGGTCCTAAACTT-GCCCTTG-TTTTTTACCAAAATTATACAT-GCAAGCCTCCACACACCAG-TGAGAATGCCCACAC---A-CCCCCA-AACAGCAAACC-GGAGCCGGCATCAGGATACAACAC-TAAC--ATTTAGCCAATGACGCCTTGCA-CACGCCACA-CCCACACGGGCTTT-CAGCAGTAATTAACATTAAA-ACATGAGCG------AAAGCTCGAATTAGTTATGGTAAA-C-A-TGGTCGGTAAATTTCGTGCCAGCCACCGCGGTTATACGAAAGACCAAAAACAA-AGG-CC-CCCGGCGTAAAGAGTGACT--AAAGA-A-CTTATTGA-C-CTA--GAGG-AGAACGGCCGCTAAGTAGTAAAACACCAACGCACGCCAGAATTACAAC-A------CTGCCTCTA-A---------TTCCACTTTA-CCTCACGAAAGCTAAGAAACAAACTGGGATTAGATACCCCACTATGCCTAGCCCTAAACATAGACAGCC-A-CCCATACAAAACTGTTCGCCAGAGAACTACAAACGAAAAGCTTAAAACTCCAAGGACTTGGCGGTGCTTCAAACCAACCTAGAGGAGCCTGTCCTATAATCGATACCCCACGCTTTACCTTACCCCTCCTAGCC-AAA-CAGCCTATATACCGCCGTCGTCAGCCTACCTTATGAAAGAA-ATAAAGTAAGCAAAAAAG-TT-AAAAACTAACACGTCAGGTCAAGGTGTAGCACACG-GAGGGGCAGAGATGGGCTACATTTTCTCA--AAGAGAAAACACAAATGG-TGAACTGAAACA-CACAC-CTGAAGGAGGATTTAGCAGTAAA-A--T-CACTAA-GAATAGTCA-TTTT-AAACCTGCTCTGAA-GCGCGCACACACCGCCCGTC-----------------------------------------------------NNNNNNNNNNNNNNNNNNNNNNNNNNNNNNNNNNNNNNNNNNNNNNNNNNNNNNNNNNNNNNNNNNNNNNNNNNNNNNNNNNNNNNNNNNNNNNNNNNNNNNNNNNNNNNNNNNNNNNNNNNNNNNNNNNNNNNNNNNNNNNNNNNNNNNNNNNNNNNNNNNNNNNNNNNNNNNNNNNNNNNNNNNNNNNNNNNNNNNNNNNNNNNNNNNNNNNNNNNNNNNNNNNNNNNNNNNNNNNNNNNNNNNNNNNNNNNNNNNNNNNNNNNNNNNNNNNNNNNNNNNNNNNNNNNNNNNNNNNNNNNNNNNNNNNNNNNNNNNNNNNNNNNNNNNNNNNNNNNNNNNNNNNNNNNNNNNNNNNNNNNNNNNNNNNNNNNNNNNNNNNNNNNNNNNNNNNNNNNNNNNNNNNNNNNNNNNNNNNNNNNNNNNNNNNNNNNNNNNNNNNNNNNNNNNNNNNNNNNNNNNNNNNNNNNNNNNNNNNNNNNNNNNNNNNNNNNNNNNNNNNNNNNNNNNNNNNNNNNNNNNNNNNNNNNNNNNNNNNNNNNNNNNNNNNNNNNNN--------CCATGAAATGATTGAATCTGGGGTCATTAACCTCAAGGATACCACATCT-AAGGTAAGCCCCT----CTTGTCAAGTTTCCTAAATGGA-----AAAGGATAGGA--TGTAT--GGT-----ATCGGT--TGCCT------TAGTC--TCCTAATT--TTGAAGGCTGGAT----------GGAG-TATG------GTAACT-----------------------------------------------TAC----------CCTAGAATTTGGTAGTCC--------TCC-----TAACTC--CAG-TTTTGCT--CTCTAGTCACCAAT-------------ATTTAGCTTTGTATT-------TTAGG----CTAGTA----------------------------TTTGTG------ATC-------------------GCCCAATTTGCTGAC-TTTTGCCTTCTATGGAAATTATTT-TAT-----TATA-----TTCCCTGTG-------GGATACTG----GCTCTATGAGGATGCAAATGAG-----GAATGG----AGAGGCTGTGTTTCCTT-TTGAAACCTGGTGGAAATGTAGATGAATTGTGGG-AAATGAC-----TAGCTTT----AGTC-TTCATGCATATAATAAT----CT-----T--AGGTC-----TAATGAAGCTGGAAACTTGT-AATTGCAAAA-TCAATGTGCAGGACTC-----AAGACCATACTTT-----TCA--AAG-TCTCATCTAGGTCTTCTTATACCTCAGGTCGCGC---------------ATGACACACAACCTACGAAAAACCCACCCAATTCTAAAAATCGTAAACAACTCCTTCATTGACCTGCCTTCCCCATCAAACATTTCCGCCTGATGAAATTTTGGGTCATTGCTAGGCCTATGCCTTATTATTCAAGTGCTCACCGGATTGTTCTTAGCAATACACTACACAGCAGACATTTCATCCGCATTCTCGTCTGTCGCCCACATTTGCCGCGACGTACAATACGGCTGACTAATTCGAAACCTTCACGCAAATGGGGCCTCTATGTTTTTCATCTGCCTTTACCTGCACGTAGGACGAGGCCTATACTACGGCTCCTATATATTTAAAGAAACATGAAATATTGGAGTGGTCCTTCTTCTCCTTGTTATAGCAACCGCCTTCGTAGGATACGTACTCCCATGAGGACAAATATCCTTCTGAGGGGCCACCGTAATTACAAACCTCCTCTCAGCAGTCCCTTACATCGGGACCACCCTTGTCGAATGAATTTGAGGCGGGTTTTCAGTAGACAACGCCACCCTTACCCGTTTCTTCACCTTTCACTTTCTACTCCCATTCCTCATCATGGGAGCCTCTATACTTCACCTACTGTTCCTCCATGAAACAGGATCAAACAACCCAACCGGACTAGCCTCAAACACAGACAAAATCCCCTTTCACCCATACTACTCATATAAGGACTTCTTAGGGGCCGCCCTATTTACTATACTTCTCCTGTCCCTGGCCCTATTCTCACCAAACCTCCTAGGAGACCCAGAAAACTTTACCCCAGCAAACCCGCTCGTCACCCCGCCACACATCAAGCCTGAGTGGTACTTCTTATTTGCCTATGCCATTTTACGCTCAATCCCAAATAAACTGGGGGGCGTCTTGGCCTTACTATTTTCAATCCTCATTCTAATGCTTATCCCAATACTACACACATCAAAACAACGAGGAAACGCCTTCCGCCCACTTTCACAGACCCTATTTTGAGCCCTTGTTTCAAACATTCTCATTCTAACATGAATCGGCGGCCAACCAGTAGAAGACCCCTTTATTATTATTGGCCAAATTGCATCAACCACGTACTTCATTATCTTCCTCATCTTAATGCCAACAGTAGCAAAAATAGAAAACTTACTAATAAAATGATAGNNNNNNNNNNNNNNNNNNNNNNNNNNNNNNNNNNNNNNNNNNNNNNNNNNNNNNNNNNNNNNNNNNNNNNNNNNNNNNNNNNNNNNNNNNNNNNNNNNNNNNNNNNNNNNNNNNNNNNNNNNNNNNNNNNNNNNNNNNNNNNNNNNNNNNNNNNNNNNNNNNNNNNNNNNNNNNNNNNNNNNNNNNNNNNNNNNNNNNNNNNNNNNNNNNNNNNNNNNNNNNNNNNNNNNNNNNNNNNNNNNNNNNNNNNNNNNNNNNNNNNNNNNNNNNNNNNNNNNNNNNNNNNNNNNNNNNNNNNNNNNNNNNNNNNNNNNNNNNNNNNNNNNNNNNNNNNNNNNNNNNNNNNNNNNNNNNNNNNNNNNNNNNNNNNNNNNNNNNNNNNNNNNNNNNNNNNNNNNNNNNNNNNNNNNNNNNNNNNNNNNNNNNNNNNNNNNNNNNNNNNNNNNNNNNNNNNNNNNNNNNNNNNNNNNNNNNNNNNNNNNNNNNNNNNNNNNNNNNNNNNNNNNNNNNNNNNNNNNNNNNNNNNNNNNNNNNNNNNNNNNNNNNNNNNNNNNNNNNNNNNNNNNNNNNNNNNNNNNNNNNNNNNNNNNNNNNNNNNNNNNNNNNNNNNNNNNNNNNNNNNNNNNNNNNNNNNNNNNNNNNNNNNNNNNNNNNNNNNNNNNNNNNNNNNNNNNNNNNNNNNNNNNNNNNNNNNNNNNNNNNNNNNNNNNNNNNNNNNNNNNNNNNNNNNNNNNNNNNNNNNNNNNNNNNNNNNNNNNNNNNNNNNNNNNNNNNNNNNNNNNNNNNNNNNNNNNNNNNNNNNNNNNNNNNNNNNNNNNNNNNNNNNNNNNNNNNNNNNNNNNNNNNNNNNNNNNNNNNNNNNNNNNNNNNNNNNNNNNNNNNNNNNNNNNNNNNNNNNNNNNNNNNNNNNNNNNNNNNNNNNNNNNNNNNNNNNNNNNNNNNNNNNNNNNNNNNNNNNNNNNNNNNNNNNNNNNNNNNNNNNNNNNNNNNNNNNNNNNNNNNNNNNNNNNNNNNNNNNNNNNNNNNNNNNNNNNNNNNNNNNNNNNNNNNNNNNNNNNNNNNNNNNNNNNNNNNNNNNNNNNNNNNNNNNNNNNNNNNNNNNNNNNNNNNNNNNNNNNNNNNNNNNNNNNNNNNNNNNNNNNNNNNNNNNNNNNNNNNNNNNNNNNNNNNNNNNNNNNNNNNNNNNNNNNNNNNNNNNNNNNNNNNNNNNNNNNNNNNNNNNNNNNNNNNNNNNNNNNNNNNNNNNNNNNNNNNNNNNNNNNNNNNNNNNNNNNNNNNNNNNNNNNNNNNNNNNNNNNNNNNNNNNNNNNNNNNNNNNNNNNNNNNNNNNNNNNNNNNNNNNNNNNNNNNNNNNNNNNNNNNNNNNNNNNNNNNNNNNNNNNNNNNNNNNNNNNNNNNNNNNNNNNNNNNNNNNNNNNNNNNNNNNNNNNNNNNNNNNNNNNNNNNNNNNNNNNNNNNNNNNNNNNNNNNNNNNNNNNNNNNNNNNNNNNNNNNNNNNNNNNNNNNNNNNNNNNNNNNNNNNNNNNNNNNNNNNNNNNNNNNNNNNNNNNNNNNNNNNNNNNNNNNNNNNNNNNNNNNNNNNNNNNNNNNNNNNNNNNNNNNNNNNNNNNNNNNNNNNNNNNNNNNNNNNNNNNNNNNNNNNNNNNNNNNNNNNNNNNNNNNNNNNNNNNNNNNNNNNNNNNNNNNNNNNNNNNNNNNNNNNNNNNNNNNNNNNNNNNNNNNNNNNNNNNNNNNNNNNNNNNNNNNNNNNNNNNNNNNNNNNNNNNNNNNNNNNNNNNNNNNNNNNNNNNNNNNNNNNNNNNNNNNNNNNNNNNNNNNNNNNNNNNNNNNNNNNNNNNNNNNNNNNNNNNNNNNNNNNNNNNNNNN
[truncated: 882,977 more chars]
