# Supplementary material for: On simulated annealing phase transitions in phylogeny reconstruction
Source: Mol Phylogenet Evol. 2016 Aug;101:46–55. doi: 10.1016/j.ympev.2016.05.001 (PMC4912009; doi:10.1016/j.ympev.2016.05.001)
Supplement: Supplementary data 3 [file mmc3.zip › matrices/recuero.bufo.1.phy]

329 3490
BB0128001 ---------- ---------- ---------- ---------- ----------
          ---------- ---------- ---------- ---------- ----------
          ---------- ---------- ---------- ---------- ----------
          ---------- ---------- ---------- ---------- ----------
          ---------- ---------- ---------- ---------- ----------
          ---------- ---------- ---------- ---------- ----------
          ---------- ---------- ---------- ---------- ----------
          ---------- ---------- ---------- ---------- ----------
          ---------- ---------- ---------- ---------- ----------
          ---------- ---------- ---------- ---------- ----------
          ---------- ---------- ---------- ---------- ----------
          ---------- ---------- ---------- ---------- ----------
          ---------- ---------- ---------- ---------- ----------
          ---------- ---------- ---------- ---------- ----------
          ---------- ---------- ---------- ---------- ----------
          ---------- ---------- ---------- ---------- ----------
          ---------- ---------- ---------- ---------- ----------
          ---------- ---------- ---------- ---------- ----------
          ---------- ---------- ---------- ---------- ----------
          ---------- ---------- ---------- ---------- ----------
          ---------- ---------- ---------- ---------- ----------
          ---------- ---------- ---------- ---------- ----------
          ---------- ---------- ---------- ---------- ----------
          ---------- ---------- ---------- ---------- ----------
          ---------- ---------- ---------- ---------T TATTTCATAC
          TTCAGTTGCA TGAAAGCTGC CCCTATGAAA GAAGCCAGTG TCAGAGGACA
          AAGTGGCCTG GCCTATCCGG GTCTTCGGAC CCATGGTACT CTGGAAAGCA
          TAGGTGGGCC AATGGGTAGT TCAAGAGGAG GTGGACTTCC ATCCCTGACA
          GATACCTTTG AACATGTCAT AGAAGAACTC CTAGAAGAGG AACAAAACTT
          AAGGCAGAGT GAGGAGAACA AGGACTCAGA TATGTATTCA TCAAGGGTTA
          TGCTGAGCAC TCAAGTGCCT TTGGAGCCCC CTTTGCTTTT TCTTCTTGAG
          GAGTATAAAA ATTACCTGGA TGCTGCAAAC ATGTCCATGA GGGTACGACG
          CCACTCAGAC CCAGCCAGGC GCGGGGAATT GAGCGTATGT GACAGTATTA
          GTGAGTGGGT GACTGCGGCA GACAAGAAAA CGGCGATAGA TATGGCGGGT
          CAAACAGTTA CTGTTCTTGA AAAAGTCCCA GTACCCAAGG GTCAACTGAA
          ACAATATTTC TATGAGACCA AATGCAATCC CATGGGCTAC ATGAAGGAAG
          GTTGCAGGGG CATCGACAAG AGGTACTGGA ACTCGCAATG CCGAACTACC
          CAGTCTTATG TGCGTGCACT CACCATGGAT AGCAAAAAGA AAGTTGGTTG
          GCGCTTTATC AGAATAGACA CTTCTTGTGT ATGCACACT- ----------
          ---------- ---------- ---------- ---------- ----------
          ---------- ---------- ---------- ---------- ----------
          ---------- ---------- ---------- ---------- ----------
          ---------- ---------- ---------- ---------- ----------
          ---------- ---------- ---------- ---------- ----------
          ---------- ---------- ---------- ---------- ----------
          ---------- ---------- ---------- ---------- ----------
          ---------- ---------- ---------- ---------- ----------
          ---------- ---------- ---------- ---------- ----------
          ---------- ---------- ---------- ---------- ----------
          ---------- ---------- ---------- ---------- ----------
          ---------- ---------- ---------- ---------- ----------
          ---------- ---------- ---------- ---------- ----------
          ---------- ---------- ---------- ---------- ----------
          ---------- ---------- ---------- ---------- ----------
          ---------- ---------- ---------- ---------- ----------
          ---------- ---------- ---------- ---------- ----------
          ---------- ---------- ---------- ---------- ----------
          ---------- ---------- ---------- ---------- ----------
          ---------- ---------- ---------- ---------- ----------
          ---------- ---------- ---------- ---------- ----------
          ---------- ---------- ---------- ---------- ----------
          ---------- ---------- ---------- ---------- ----------
          ---------- ---------- ---------- ---------- ----------
          ---------- ---------- ---------- ---------- ----------
          ---------- ---------- ---------- ---------- ----------
          ---------- ---------- ---------- ---------- ----------
          ---------- ---------- ---------- ---------- ----------
          ---------- ---------- ---------- ---------- ----------
          ---------- ---------- ---------- ---------- ----------
          ---------- ---------- ---------- ----------
BB02002   ---------- ---------- ---------- ---------- ----------
          ---------- ---------- ---------- ---------- ----------
          ---------- ---------- ---------- ---------- ----------
          ---------- ---------- ---------- ---------- ----------
          ---------- ---------- ---------- ---------- ----------
          ---------- ---------- ---------- ---------- ----------
          ---------- ---------- ---------- ---------- ----------
          ---------- ---------- ---------- ---------- ----------
          ---------- ---------- ---------- ---------- ----------
          ---------- ---------- ---------- ---------- ----------
          ---------- ---------- ---------- ---------- ----------
          ---------- ---------- ---------- ---------- ----------
          ---------- ---------- ---------- ---------- ----------
          ---------- ---------- ---------- ---------- ----------
          ---------- ---------- ---------- ---------- ----------
          ---------- ---------- ---------- ---------- ----------
          ---------- ---------- ---------- ---------- ----------
          ---------- ---------- ---------- ---------- ----------
          ---------- ---------- ---------- ---------- ----------
          ---------- ---------- ---------- ---------- ----------
          ---------- ---------- ---------- ---------- ----------
          ---------- ---------- ---------- ---------- ----------
          ---------- ---------- ---------- ---------- ----------
          ---------- ---------- ---------- ---------- ----------
          ---------- ---------- ---------- ---------T TATTTCATAC
          TTCAGTTGCA TGAAAGCTGC CCCTATGAAA GAAGCCAGTG TCAGAGGACA
          AAGTGGCCTG GCCTATCCGG GTCTTCGGAC CCATGGTACT CTGGAAAGCA
          TAGGTGGGCC AATGGGTAGT TCAAGAGGAG GTGGACTTCC ATCCCTGACA
          GATACCTTTG AACATGTCAT AGAAGAACTC CTAGAAGAGG AACAAAACTT
          AAGGCAGAGT GAGGAGAACA AGGACTCAGA TATGTATTCA TCAAGGGTTA
          TGCTGAGCAC TCAAGTGCCT TTGGAGCCCC CTTTGCTTTT TCTTCTTGAG
          GAGTATAAAA ATTACCTGGA TGCTGCAAAC ATGTCCATGA GGGTACGACG
          CCACTCAGAC CCAGCCAGGC GCGGGGAATT GAGCGTATGT GACAGTATTA
          GTGAGTGGGT GACTGCGGCA GACAAGAAAA CGGCGATAGA TATGGCGGGT
          CAAACAGTTA CTGTTCTTGA AAAAGTCCCA GTACCCAAGG GTCAACTGAA
          ACAATATTTC TATGAGACCA AATGCAATCC CATGGGCTAC ATGAAGGAAG
          GTTGCAGGGG CATCGACAAG AGGTACTGGA ACTCGCAATG CCGAACTACC
          CAGTCTTATG TGCGTGCACT CACCATGGAT AGCAAAAAGA AAGTTGGTTG
          GCGCTTTATC AGAATAGACA CTTCTTGTGT ATGCACACTG GTTGGTACTT
          TAAAGAATTC TTGTGTAAAG CCGTCCATGT CATTTACACA GTCAACCTCT
          ACAGCAGCGT CTTAATTTTG GCCTTTATCA GCTTGGATCG GTACTTGGCG
          ATTGTCCATG CCACCAACAG CCAAGGATCT AGGAAACTGT TGGCAGAGAA
          AATTGTGTAT GCTGGTGTGT GGCTTCCAGC TATTTTGTTG ACCGTGCCCG
          ACGTTGTATT TGCCAGCGTG TCGGACATTG AAGGCAACTT TGTGTGTGAC
          CGCATCTACC CAGTGGAGAA CAGAGGACAC TGGACCATTG GCTTCCGTTT
          CCTCCACATC ACAGTTGGAC TTGTCTTGCC CGGACTCATC ATTTTAACTT
          GCTACTGCGT CATCATTTCC AGGTTGTCCC ATTCAAAGGG CCATCAAAAA
          CGTAAAGCCT TGAAGACGAC TGTGATTCTC ATCCTGGCAT TCTTCGCCTG
          TTGGCTCCCG TACTATATCT GCCTTACCAT CGACACCTTT GGTTTACTTG
          GACTCTTGAA GTTTGATTGT TACATGGATA ATATGCTTCA CAAGTGGATC
          TCCATCACA- ---------- ---------- ---------- ----------
          ---------- ---------- ---------- ---------- ----------
          ---------- ---------- ---------- ---------- ----------
          ---------- ---------- ---------- ---------- ----------
          ---------- ---------- ---------- ---------- ----------
          ---------- ---------- ---------- ---------- ----------
          ---------- ---------- ---------- ---------- ----------
          ---------- ---------- ---------- ---------- ----------
          ---------- ---------- ---------- ---------- ----------
          ---------- ---------- ---------- -TTGGAGTCA CCAAGGGAAA
          GGGCTACAAA GGTGAGACTA AAGGATGTAG AGCTTTTCTG TATTGAGGTT
          TAGGGCTAGT TAACAA--TC TTTTTAATTT GAATGCTGGG GATCTGCTCT
          CAGTTTAATA CCATTGAATG GAACTAAACT ACAAGCAGAC ACCTGGCGTG
          GTTTCCAGGG GAGTTGGTGC AGACACTATG CTAAGAAAGG ACCTGTCCTT
          TCTTGGCACG ACTATAGACC ATGGCCACAT GAAGTGCAGT GGAGGACAGG
          GTTAGCGCTG CTGCTGGCAT CTTCTTGGTG CAGAAGCCAT GCTACATTCT
          GCCACAAATG ACTTGCATGG ACTGGGCCTA AAAATGC--- ---GACTGAC
          TTCTT---CC -TTGTGTGAG CAGCCCATGA CTTGTGCACC ATGGTGGGTA
          GAGAGGTTTA GAAATGCTGG TTTAGTTTGT TCTGTGATGA GGTCATGGAA
          TAAGCACTGG GCACAGTGCC TGACAACACT GAAGAATAAT
BB02_P003 ---------- ---------- ---------- ---------- ----------
          ---------- ---------- ---------- ---------- ----------
          ---------- ---------- ---------- ---------- ----------
          ---------- ---------- ---------- ---------- ----------
          ---------- ---------- ---------- ---------- ----------
          ---------- ---------- ---------- ---------- ----------
          ---------- ---------- ---------- ---------- ----------
          ---------- ---------- ---------- ---------- ----------
          ---------- ---------- ---------- ---------- ----------
          ---------- ---------- ---------- ---------- ----------
          ---------- ---------- ---------- ---------- ----------
          ---------- ---------- ---------- ---------- ----------
          ---------- ---------- ---------- ---------- ----------
          ---------- ---------- ---------- ---------- ----------
          ---------- ---------- ---------- ---------- ----------
          ---------- ---------- ---------- ---------- ----------
          ---------- ---------- ---------- ---------- ----------
          ---------- ---------- ---------- ---------- ----------
          ---------- ---------- ---------- ---------- ----------
          ---------- ---------- ---------- ---------- ----------
          ---------- ---------- ---------- ---------- ----------
          ---------- ---------- ---------- ---------- ----------
          ---------- ---------- ---------- ---------- ----------
          ---------- ---------- ---------- ---------- ----------
          ---------- ---------- ---------- ---------- ----------
          ---------- ---------- ---------- ---------- ----------
          ---------- ---------- ---------- ---------- ----------
          ---------- ---------- ---------- ---------- ----------
          ---------- ---------- ---------- ---------- ----------
          ---------- ---------- ---------- ---------- ----------
          ---------- ---------- ---------- ---------- ----------
          ---------- ---------- ---------- ---------- ----------
          ---------- ---------- ---------- ---------- ----------
          ---------- ---------- ---------- ---------- ----------
          ---------- ---------- ---------- ---------- ----------
          ---------- ---------- ---------- ---------- ----------
          ---------- ---------- ---------- ---------- ----------
          ---------- ---------- ---------- ---------- ----------
          ---------- ---------- ---------- ---------- ----------
          ---------- ---------- ---------- ---------- ----------
          ---------- ---------- ---------- ---------- ----------
          ---------- ---------- ---------- ---------- ----------
          ---------- ---------- ---------- ---------- ----------
          ---------- ---------- ---------- ---------- ----------
          ---------- ---------- ---------- ---------- ----------
          ---------- ---------- ---------- ---------- ----------
          ---------- ---------- ---------- ---------- ----------
          ---------- ---------- ---------- ---------- ----------
          ---------- ---------- ---------- ---------- ----------
          ---------- ---------- ---------- ---------- ----------
          ---------T AAGTTTGGCC GAAGGAATAG CACCGGTAGC GATAGCAACA
          ATGCAGGTTA CAAACGGGAA GATATAGCCA ACTACCCCAT ATTTAACCTG
          TTCCCCACTA ATGACAACCA AAACACACAA GATGGCAACA TGGAAGAAGA
          AGCTATGGAC AGGCAAGACA ATAAGAGGTC ATATTCTATG GAACACTTCC
          GATGGGGTAA ACCAGTCGGC AAAAAAAGGA GACCTATTAA GGTTTTCCCA
          AGCGATGCTG AGGAAGAGTC ATCGGAAATC TACCCAACAG AGTACAGAAG
          AGAGTTGTCT GTAGAGTTTG ACTACCCCGA TACCAACTCC GAAGAAGACA
          TGGACGACAG CATGTTGATG GAAAGCCCAA ATAAAAAAGA TCGGAAGTAT
          AAAATGCATC ATTTTCGATG GGAAGGTCCA CCCAAAGACA AAAGATATGG
          AGGATTCATG ACCCCTGAGC GCAGTCAGAC T--------- ----------
          ---------- ---------- ---------- ---------- ----------
          ---------- ---------- ---------- ---------- ----------
          ---------- ---------- ---------- ---------- ----------
          ---------- ---------- ---------- ---------- ----------
          ---------- ---------- ---------- ---------- ----------
          ---------- ---------- ---------- ---------- ----------
          ---------- ---------- ---------- ---------- ----------
          ---------- ---------- ---------- ---------- ----------
          ---------- ---------- ---------- ---------- ----------
          ---------- ---------- ---------- ----------
BB04004   ---------- ---------- ---------- ---------- ----------
          ---------- ---------- ---------- ---------- ----------
          ---------- ---------- ---------- ---------- ----------
          ---------- ---------- ---------- ---------- ----------
          ---------- ---------- ---------- ---------- ----------
          ---------- ---------- ---------- ---------- ----------
          ---------- ---------- ---------- ---------- ----------
          ---------- ---------- ---------- ---------- ----------
          ---------- ---------- ---------- ---------- ----------
          ---------- ---------- ---------- ---------- ----------
          ---------- ---------- ---------- ---------- ----------
          ---------- ---------- ---------- ---------- ----------
          ---------- ---------- ---------- ---------- ----------
          ---------- ---------- ---------- ---------- ----------
          ---------- ---------- ---------- ---------- ----------
          ---------- ---------- ---------- ---------- ----------
          ---------- ---------- ---------- ---------- ----------
          ---------- ---------- ---------- ---------- ----------
          ---------- ---------- ---------- ---------- ----------
          ---------- ---------- ---------- ---------- ----------
          ---------- ---------- ---------- ---------- ----------
          ---------- ---------- ---------- ---------- ----------
          ---------- ---------- ---------- ---------- ----------
          ---------- ---------- ---------- ---------- ----------
          ---------- ---------- ---------- ---------T TATTTCATAC
          TTCAGTTGCA TGAAAGCTGC CCCTATGAAA GAAGCCAGTG TCAGAGGACA
          AAGTGGCCTG GCCTATCCGG GTCTTCGGAC CCATGGTACT CTGGAAAGCA
          TAGGTGGGCC AATGGGTAGT TCAAGAGGAG GTGGACTTCC ATCCCTGACA
          GATACCTTTG AACATGTCAT AGAAGAACTC CTAGAAGAGG AACAAAACTT
          AAGGCAGAGT GAGGAGAACA AGGACTCAGA TATGTATTCA TCAAGGGTTA
          TGCTGAGCAC TCAAGTGCCT TTGGAGCCCC CTTTGCTTTT TCTTCTTGAG
          GAGTATAAAA ATTACCTGGA TGCTGCAAAC ATGTCCATGA GGGTACGACG
          CCACTCAGAC CCAGCCAGGC GCGGGGAATT GAGCGTATGT GACAGTATTA
          GTGAGTGGGT GACTGCGGCA GACAAGAAAA CGGCGATAGA TATGGCGGGT
          CAAACAGTTA CTGTTCTTGA AAAAGTCCCA GTACCCAAGG GTCAACTGAA
          ACAATATTTC TATGAGACCA AATGCAATCC CATGGGCTAC ATGAAGGAAG
          GTTGCAGGGG CATCGACAAG AGGTACTGGA ACTCGCAATG CCGAACTACC
          CAGTCTTATG TGCGTGCACT CACCATGGAT AGCAAAAAGA AAGTTGGTTG
          GCGCTTTATC AGAATAGACA CTTCTTGTGT ATGCACACTG GTTGGTACTT
          TAAAGAATTC TTGTGTAAAG CCGTCCATGT CATTTACACA GTCAACCTCT
          ACAGCAGCGT CTTAATTTTG GCCTTTATCA GCTTGGATCG GTACTTGGCG
          ATTGTCCATG CCACCAACAG CCAAGGATCT AGGAAACTGT TGGCAGAGAA
          AATTGTGTAT GCTGGTGTGT GGCTTCCAGC TATTTTGTTG ACCGTGCCCG
          ACGTTGTATT TGCCAGCGTG TCGGACATTG AAGGCAACTT TGTGTGTGAC
          CGCATCTACC CAGTGGAGAA CAGAGGACAC TGGACCATTG GCTTCCGTTT
          CCTCCACATC ACAGTTGGAC TTGTCTTGCC CGGACTCATC ATTTTAACTT
          GCTACTGCGT CATCATTTCC AGGTTGTCCC ATTCAAAGGG CCATCAAAAA
          CGTAAAGCCT TGAAGACGAC TGTGATTCTC ATCCTGGCAT TCTTCGCCTG
          TTGGCTCCCG TACTATATCT GCCTTACCAT CGACACCTTT GGTTTACTTG
          GACTCTTGAA GTTTGATTGT TACATGGATA ATATGCTTCA CAAGTGGATC
          TCCATCACA- ---------- ---------- ---------- ----------
          ---------- ---------- ---------- ---------- ----------
          ---------- ---------- ---------- ---------- ----------
          ---------- ---------- ---------- ---------- ----------
          ---------- ---------- ---------- ---------- ----------
          ---------- ---------- ---------- ---------- ----------
          ---------- ---------- ---------- ---------- ----------
          ---------- ---------- ---------- ---------- ----------
          ---------- ---------- ---------- ---------- ----------
          ---------- ---------- ---------- -TTGGAGTCA CCAAGGGAAA
          GGGCTACAAA GGTGAGACTA AAGGATGTAG AGCTTTTCTG TATTGAGGTT
          TAGGGCTAGT TAACAA--TC TTTTTAATTT GAATGCTGGG GATCTGCTCT
          CAGTTTAATA CCATTGAATG GAACTAAACT ACAAGCAGAC ACCTGGCGTG
          GTTTCCAGGG GAGTTGGTGC AGACACTATG CTAAGAAAGG ACCTGTCCTT
          TCTTGGCACG ACTATAGACC ATGGCCACAT GAAGTGCAGT GGAGGACAGG
          GTTAGCGCTG CTGCTGGCAT CTTCTTGGTG CAGAAGCCAT GCTACATTCT
          GCCACAAATG ACTTGCATGG ACTGGGCCTA AAAATGC--- ---GACTGAC
          TTCTT---CC -TTGTGTGAG CAGCCCATGA CTTGTGCACC ATGGTGGGTA
          GAGAGGTTTA GAAATGCTGG TTTAGTTTGT TCTGTGATGA GGTCATGGAA
          TAAGCACTGG GCACAGTGCC TGACAACACT GAAGAATAAT
BB04_P005 ---------- ---------- ---------- ---------- ----------
          ---------- ---------- ---------- ---------- ----------
          ---------- ---------- ---------- ---------- ----------
          ---------- ---------- ---------- ---------- ----------
          ---------- ---------- ---------- ---------- ----------
          ---------- ---------- ---------- ---------- ----------
          ---------- ---------- ---------- ---------- ----------
          ---------- ---------- ---------- ---------- ----------
          ---------- ---------- ---------- ---------- ----------
          ---------- ---------- ---------- ---------- ----------
          ---------- ---------- ---------- ---------- ----------
          ---------- ---------- ---------- ---------- ----------
          ---------- ---------- ---------- ---------- ----------
          ---------- ---------- ---------- ---------- ----------
          ---------- ---------- ---------- ---------- ----------
          ---------- ---------- ---------- ---------- ----------
          ---------- ---------- ---------- ---------- ----------
          ---------- ---------- ---------- ---------- ----------
          ---------- ---------- ---------- ---------- ----------
          ---------- ---------- ---------- ---------- ----------
          ---------- ---------- ---------- ---------- ----------
          ---------- ---------- ---------- ---------- ----------
          ---------- ---------- ---------- ---------- ----------
          ---------- ---------- ---------- ---------- ----------
          ---------- ---------- ---------- ---------- ----------
          ---------- ---------- ---------- ---------- ----------
          ---------- ---------- ---------- ---------- ----------
          ---------- ---------- ---------- ---------- ----------
          ---------- ---------- ---------- ---------- ----------
          ---------- ---------- ---------- ---------- ----------
          ---------- ---------- ---------- ---------- ----------
          ---------- ---------- ---------- ---------- ----------
          ---------- ---------- ---------- ---------- ----------
          ---------- ---------- ---------- ---------- ----------
          ---------- ---------- ---------- ---------- ----------
          ---------- ---------- ---------- ---------- ----------
          ---------- ---------- ---------- ---------- ----------
          ---------- ---------- ---------- ---------- ----------
          ---------- ---------- ---------- ---------- ----------
          ---------- ---------- ---------- ---------- ----------
          ---------- ---------- ---------- ---------- ----------
          ---------- ---------- ---------- ---------- ----------
          ---------- ---------- ---------- ---------- ----------
          ---------- ---------- ---------- ---------- ----------
          ---------- ---------- ---------- ---------- ----------
          ---------- ---------- ---------- ---------- ----------
          ---------- ---------- ---------- ---------- ----------
          ---------- ---------- ---------- ---------- ----------
          ---------- ---------- ---------- ---------- ----------
          ---------- ---------- ---------- ---------- ----------
          ---------T AAGTTTGGCC GAAGGAATAG CACCGGTAGC GATAGCAACA
          ATGCAGGTTA CAAACGGGAA GATATAGCCA ACTACCCCAT ATTTAACCTG
          TTCCCCACTA ATGACAACCA AAACACACAA GATGGCAACA TGGAAGAAGA
          AGCTATGGAC ARGCAAGACA ATAAGAGGTC ATATTCTATG GAACACTTCC
          GATGGGGTAA ACCAGTCGGC AAAAAAAGGA GACCTATTAA RGTTTTMCCA
          AGCGATGCTG AGGAAGAGTC ATCGGAAATC TACCCAACAG AKTACAGAAG
          AGAGTTGTCT GTAGAGTTTG ACTACCCCGA TACCAACTCY GAAGAAGACA
          TGGACGACAG CATGTTGATG GAAAGCCCAA ATAAAAAAGA TCGGAAGTAT
          AAAATGCATC ATTTTCGATG GGAAGGTCCA CCCAAAGACA AAAGATATGG
          AGGATTCATG ACCCCTGAGC GCAGTCAGAC T--------- ----------
          ---------- ---------- ---------- ---------- ----------
          ---------- ---------- ---------- ---------- ----------
          ---------- ---------- ---------- ---------- ----------
          ---------- ---------- ---------- ---------- ----------
          ---------- ---------- ---------- ---------- ----------
          ---------- ---------- ---------- ---------- ----------
          ---------- ---------- ---------- ---------- ----------
          ---------- ---------- ---------- ---------- ----------
          ---------- ---------- ---------- ---------- ----------
          ---------- ---------- ---------- ----------
BB08006   ---------- ---------- ---------- ---------- ----------
          ---------- ---------- ---------- ---------- ----------
          ---------- ---------- ---------- ---------- ----------
          ---------- ---------- ---------- ---------- ----------
          ---------- ---------- ---------- ---------- ----------
          ---------- ---------- ---------- ---------- ----------
          ---------- ---------- ---------- ---------- ----------
          ---------- ---------- ---------- ---------- ----------
          ---------- ---------- ---------- ---------- ----------
          ---------- ---------- ---------- ---------- ----------
          ---------- ---------- ---------- ---------- ----------
          ---------- ---------- ---------- ---------- ----------
          ---------- ---------- ---------- ---------- ----------
          ---------- ---------- ---------- ---------- ----------
          ---------- ---------- ---------- ---------- ----------
          ---------- ---------- ---------- ---------- ----------
          ---------- ---------- ---------- ---------- ----------
          ---------- ---------- ---------- ---------- ----------
          ---------- ---------- ---------- ---------- ----------
          ---------- ---------- ---------- ---------- ----------
          ---------- ---------- ---------- ---------- ----------
          ---------- ---------- ---------- ---------- ----------
          ---------- ---------- ---------- ---------- ----------
          ---------- ---------- ---------- ---------- ----------
          ---------- ---------- ---------- ---------T TATTTCATAC
          TTCAGTTGCA TGAAAGCTGC CCCTATGAAA GAAGCCAGTG TCAGAGGACA
          AAGTGGCCTG GCCTATCCGG GTCTTCGGAC CCATGGTACT CTGGAAAGCA
          TAGGTGGGCC AATGGGTAGT TCAAGAGGAG GTGGACTTCC ATCCCTGACA
          GATACCTTTG AACATGTCAT AGAAGAACTC CTAGAAGAGG AACAAAACTT
          AAGGCAGAGT GAGGAGAACA AGGACTCAGA TATGTATTCA TCAAGGGTTA
          TGCTGAGCAC TCAAGTGCCT TTGGAGCCCC CTTTGCTTTT TCTTCTTGAG
          GAGTATAAAA ATTACCTGGA TGCTGCAAAC ATGTCCATGA GGGTACGACG
          CCACTCAGAC CCAGCCAGGC GCGGGGAATT GAGCGTATGT GACAGTATTA
          GTGAGTGGGT GACTGCGGCA GACAAGAAAA CGGCGATAGA TATGGCGGGT
          CAAACAGTTA CTGTTCTTGA AAAAGTCCCA GTACCCAAGG GTCAACTGAA
          ACAATATTTC TATGAGACCA AATGCAATCC CATGGGCTAC ATGAAGGAAG
          GTTGCAGGGG CATCGACAAG AGGTACTGGA ACTCGCAATG CCGAACTACC
          CAGTCTTATG TGCGTGCACT CACCATGGAT AGCAAAAAGA AAGTTGGTTG
          GCGCTTTATC AGAATAGACA CTTCTTGTGT ATGCACACTG GTTGGTACTT
          TAAAGAATTC TTGTGTAAAG CCGTCCATGT CATTTACACA GTCAACCTCT
          ACAGCAGCGT CTTAATTTTG GCCTTTATCA GCTTGGATCG GTACTTGGCG
          ATTGTCCATG CCACCAACAG CCAAGGATCT AGGAAACTGT TGGCAGAGAA
          AATTGTGTAT GCTGGTGTGT GGCTTCCAGC TATTTTGTTG ACCGTGCCCG
          ACGTTGTATT TGCCAGCGTG TCGGACATTG AAGGCAACTT TGTGTGTGAC
          CGCATCTACC CAGTGGAGAA CAGAGGACAC TGGACCATTG GCTTCCGTTT
          CCTCCACATC ACAGTTGGAC TTGTCTTGCC CGGACTCATC ATTTTAACTT
          GCTACTGCGT CATCATTTCC AGGTTGTCCC ATTCAAAGGG CCATCAAAAA
          CGTAAAGCCT TGAAGACGAC TGTGATTCTC ATCCTGGCAT TCTTCGCCTG
          TTGGCTCCCG TACTATATCT GCCTTACCAT CGACACCTTT GGTTTACTTG
          GACTCTTGAA GTTTGATTGT TACATGGATA ATATGCTTCA CAAGTGGATC
          TCCATCACA- ---------- ---------- ---------- ----------
          ---------- ---------- ---------- ---------- ----------
          ---------- ---------- ---------- ---------- ----------
          ---------- ---------- ---------- ---------- ----------
          ---------- ---------- ---------- ---------- ----------
          ---------- ---------- ---------- ---------- ----------
          ---------- ---------- ---------- ---------- ----------
          ---------- ---------- ---------- ---------- ----------
          ---------- ---------- ---------- ---------- ----------
          ---------- ---------- ---------- -TTGGAGTCA CCAAGGGAAA
          GGGCTACAAA GGTGAGACTA AAGGATGTAG AGCTTTTCTG TATTGAGGTT
          TAGGGCTAGT TAACAA--TC TTTTTAATTT GAATGCTGGG GATCTGCTCT
          CAGTTTAATA CCATTGAATG GAACTAAACT ACAAGCAGAC ACCTGGCGTG
          GTTTCCAGGG GAGTTGGTGC AGACACTATG CTAAGAAAGG ACCTGTCCTT
          TCTTGGCACG ACTATAGACC ATGGCCACAT GAAGTGCAGT GGAGGACAGG
          GTTAGCGCTG CTGCTGGCAT CTTCTTGGTG CAGAAGCCAT GCTACATTCT
          GCCACAAATG ACTTGCATGG ACTGGGCCTA AAAATGC--- ---GACTGAC
          TTCTT---CC -TTGTGTGAG CAGCCCATGA CTTGTGCACC ATGGTGGGTA
          GAGAGGTTTA GAAATGCTGG TTTAGTTTGT TCTGTGATGA GGTCATGGAA
          TAAGCACTGG GCACAGTGCC TGACAACACT GAAGAATAAT
BB08_P007 ---------- ---------- ---------- ---------- ----------
          ---------- ---------- ---------- ---------- ----------
          ---------- ---------- ---------- ---------- ----------
          ---------- ---------- ---------- ---------- ----------
          ---------- ---------- ---------- ---------- ----------
          ---------- ---------- ---------- ---------- ----------
          ---------- ---------- ---------- ---------- ----------
          ---------- ---------- ---------- ---------- ----------
          ---------- ---------- ---------- ---------- ----------
          ---------- ---------- ---------- ---------- ----------
          ---------- ---------- ---------- ---------- ----------
          ---------- ---------- ---------- ---------- ----------
          ---------- ---------- ---------- ---------- ----------
          ---------- ---------- ---------- ---------- ----------
          ---------- ---------- ---------- ---------- ----------
          ---------- ---------- ---------- ---------- ----------
          ---------- ---------- ---------- ---------- ----------
          ---------- ---------- ---------- ---------- ----------
          ---------- ---------- ---------- ---------- ----------
          ---------- ---------- ---------- ---------- ----------
          ---------- ---------- ---------- ---------- ----------
          ---------- ---------- ---------- ---------- ----------
          ---------- ---------- ---------- ---------- ----------
          ---------- ---------- ---------- ---------- ----------
          ---------- ---------- ---------- ---------- ----------
          ---------- ---------- ---------- ---------- ----------
          ---------- ---------- ---------- ---------- ----------
          ---------- ---------- ---------- ---------- ----------
          ---------- ---------- ---------- ---------- ----------
          ---------- ---------- ---------- ---------- ----------
          ---------- ---------- ---------- ---------- ----------
          ---------- ---------- ---------- ---------- ----------
          ---------- ---------- ---------- ---------- ----------
          ---------- ---------- ---------- ---------- ----------
          ---------- ---------- ---------- ---------- ----------
          ---------- ---------- ---------- ---------- ----------
          ---------- ---------- ---------- ---------- ----------
          ---------- ---------- ---------- ---------- ----------
          ---------- ---------- ---------- ---------- ----------
          ---------- ---------- ---------- ---------- ----------
          ---------- ---------- ---------- ---------- ----------
          ---------- ---------- ---------- ---------- ----------
          ---------- ---------- ---------- ---------- ----------
          ---------- ---------- ---------- ---------- ----------
          ---------- ---------- ---------- ---------- ----------
          ---------- ---------- ---------- ---------- ----------
          ---------- ---------- ---------- ---------- ----------
          ---------- ---------- ---------- ---------- ----------
          ---------- ---------- ---------- ---------- ----------
          ---------- ---------- ---------- ---------- ----------
          ---------T AAGTTTGGCC GAAGGAATAG CACCGGTAGC GATAGCAACA
          ATGCAGGTTA CAAACGGGAA GATATAGCCA ACTACCCCAT ATTTAACCTG
          TTCCCCACTA ATGACAACCA AAACACACAA GATGGCAACA TGGAAGAAGA
          AGCTATGGAC AAGCAAGACA ATAAGAGGTC ATATTCTATG GAACACTTCC
          GATGGGGTAA ACCAGTCGGC AAAAAAAGGA GACCTATTAA GGTTTTCCCA
          AGCGATGCTG AGGAAGAGTC ATCGGAAATC TACCCAACAG AGTACAGAAG
          AGAGTTGTCT GTAGAGTTTG ACTACCCCGA TACCAACTCC GAAGAAGACA
          TGGACGACAG CATGTTGATG GAAAGCCCAA ATAAAAAAGA TCGGAAGTAT
          AAAATGCATC ATTTTCGATG GGAAGGTCCA CCCAAAGACA AAAGATATGG
          AGGATTCATG ACCCCTGAGC GCAGTCAGAC T--------- ----------
          ---------- ---------- ---------- ---------- ----------
          ---------- ---------- ---------- ---------- ----------
          ---------- ---------- ---------- ---------- ----------
          ---------- ---------- ---------- ---------- ----------
          ---------- ---------- ---------- ---------- ----------
          ---------- ---------- ---------- ---------- ----------
          ---------- ---------- ---------- ---------- ----------
          ---------- ---------- ---------- ---------- ----------
          ---------- ---------- ---------- ---------- ----------
          ---------- ---------- ---------- ----------
BB107008  ---------- ---------- ---------- ---------- ----------
          ---------- ---------- ---------- ---------- ----------
          ---------- ---------- ---------- ---------- ----------
          ---------- ---------- ---------- ---------- ----------
          ---------- ---------- ---------- ---------- ----------
          ---------- ---------- ---------- ---------- ----------
          ---------- ---------- ---------- ---------- ----------
          ---------- ---------- ---------- ---------- ----------
          ---------- ---------- ---------- ---------- ----------
          ---------- ---------- ---------- ---------- ----------
          ---------- ---------- ---------- ---------- ----------
          ---------- ---------- ---------- ---------- ----------
          ---------- ---------- ---------- ---------- ----------
          ---------- ---------- ---------- ---------- ----------
          ---------- ---------- ---------- ---------- ----------
          ---------- ---------- ---------- ---------- ----------
          ---------- ---------- ---------- ---------- ----------
          ---------- ---------- ---------- ---------- ----------
          ---------- ---------- ---------- ---------- ----------
          ---------- ---------- ---------- ---------- ----------
          ---------- ---------- ---------- ---------- ----------
          ---------- ---------- ---------- ---------- ----------
          ---------- ---------- ---------- ---------- ----------
          ---------- ---------- ---------- ---------- ----------
          ---------- ---------- ---------- ---------T TATTTCATAC
          TTCAGTTGCA TGAAAGCTGC CCCTATGAAA GAAGCCAGTG TCAGAGGACA
          AAGTGGCCTG GCCTATCCGG GTCTTCGGAC CCATGGTACT CTGGAAAGCA
          TAGGTGGGCC AATGGGTAGT TCAAGAGGAG GTGGACTTCC ATCCCTGACA
          GATACCTTTG AACATGTCAT AGAAGAACTC CTAGAAGAGG AACAAAACTT
          AAGGCAGAGT GAGGAGAACA AGGACTCAGA TATGTATTCA TCAAGGGTTA
          TGCTGAGCAC TCAAGTGCCT TTGGAGCCCC CTTTGCTTTT TCTTCTTGAG
          GAGTATAAAA ATTACCTGGA TGCTGCAAAC ATGTCCATGA GGGTACGACG
          CCACTCAGAC CCAGCCAGGC GCGGGGAATT GAGCGTATGT GACAGTATTA
          GTGAGTGGGT GACTGCGGCA GACAAGAAAA CGGCGATAGA TATGGCGGGT
          CAAACAGTTA CTGTTCTTGA AAAAGTCCCA GTACCCAAGG GTCAACTGAA
          ACAATATTTC TATGAGACCA AATGCAATCC CATGGGCTAC ATGAAGGAAG
          GTTGCAGGGG CATCGACAAG AGGTACTGGA ACTCGCAATG CCGAACTACC
          CAGTCTTATG TGCGTGCACT CACCATGGAT AGCAAAAAGA AAGTTGGTTG
          GCGCTTTATC AGAATAGACA CTTCTTGTGT ATGCACACTG GTTGGTACTT
          TAAAGAATTC TTGTGTAAAG CCGTCCATGT CATTTACACA GTCAACCTCT
          ACAGCAGCGT CTTAATTTTG GCCTTTATCA GCTTGGATCG GTACTTGGCG
          ATTGTCCATG CCACCAACAG CCAAGGATCT AGGAAACTGT TGGCAGAGAA
          AATTGTGTAT GCTGGTGTGT GGCTTCCAGC TATTTTGTTG ACCGTGCCCG
          ACGTTGTATT TGCCAGTGTG TCGGACATTG AAGGCAACTT TGTGTGTGAC
          CGCATCTACC CAGTGGAGAA CAGAGGACAC TGGACCATTG GCTTCCGTTT
          CCTCCACATC ACAGTTGGAC TTATCTTGCC YGGACTCATC ATTTTAACTT
          GCTACTGCGT CATCATTTCC AGGTTGTCCC ATTCAAAGGG CCATCAAAAA
          CGTAAAGCCT TGAAGACGAC TGTGATTCTC ATCCTGGCAT TCTTCGCCTG
          TTGGCTCCCG TACTATATCT GCCTTACCAT CGACACCTTT GGTTTACTTG
          GACTCTTGAA GTTTGATTGT TACATGGATA ATATGCTTCA CAAGTGGATC
          TCCATCACA- ---------- ---------- ---------- ----------
          ---------- ---------- ---------- ---------- ----------
          ---------- ---------- ---------- ---------- ----------
          ---------- ---------- ---------- ---------- ----------
          ---------- ---------- ---------- ---------- ----------
          ---------- ---------- ---------- ---------- ----------
          ---------- ---------- ---------- ---------- ----------
          ---------- ---------- ---------- ---------- ----------
          ---------- ---------- ---------- ---------- ----------
          ---------- ---------- ---------- -TTGGAGTCA CCAAGGGAAA
          GGGCTACAAA GGTGAGACTA AAGGATSTAG AGCTTTTCTG TATTGAGGTT
          TAGGGCTAGT TAACAA--TC TTTT-AATTT GAATGCTGGG GATCTGCTCT
          CAGTTTAATA CCATTGAATG GAACTAAACT ACAAGCAGAC ACCTGGCGTG
          GTTTCCAGGG GAGTTGGTGC AGACACTATG CTAAGAAAGG ACCTGTCCTT
          TCTTGGCACG ACTATAGACC ATGGCCACAT GAAGTGCAGT GGAGGACAGG
          GTTAGCGCTG CTGCTGGCAT CTTCTTGGTG CAGAAGCCAT GCTACATTCT
          GCCACAAATG ACTTGCATGG ACTGGGCCTA AAAATGC--- ---GACTGAC
          TTCTT---CC -TTGTGTGAG CAGCCCATGA CTTGTGCACC ATGGTGGGTA
          GAGAGGTTTA GAAATGCTGG TTTAGTTTGT TCTGTGATGA GGTCATGGAA
          TAAGCACTGG GCACAGTGCC TGACAACACT GAAGAATCAT
BB107_009 ---------- ---------- ---------- ---------- ----------
          ---------- ---------- ---------- ---------- ----------
          ---------- ---------- ---------- ---------- ----------
          ---------- ---------- ---------- ---------- ----------
          ---------- ---------- ---------- ---------- ----------
          ---------- ---------- ---------- ---------- ----------
          ---------- ---------- ---------- ---------- ----------
          ---------- ---------- ---------- ---------- ----------
          ---------- ---------- ---------- ---------- ----------
          ---------- ---------- ---------- ---------- ----------
          ---------- ---------- ---------- ---------- ----------
          ---------- ---------- ---------- ---------- ----------
          ---------- ---------- ---------- ---------- ----------
          ---------- ---------- ---------- ---------- ----------
          ---------- ---------- ---------- ---------- ----------
          ---------- ---------- ---------- ---------- ----------
          ---------- ---------- ---------- ---------- ----------
          ---------- ---------- ---------- ---------- ----------
          ---------- ---------- ---------- ---------- ----------
          ---------- ---------- ---------- ---------- ----------
          ---------- ---------- ---------- ---------- ----------
          ---------- ---------- ---------- ---------- ----------
          ---------- ---------- ---------- ---------- ----------
          ---------- ---------- ---------- ---------- ----------
          ---------- ---------- ---------- ---------- ----------
          ---------- ---------- ---------- ---------- ----------
          ---------- ---------- ---------- ---------- ----------
          ---------- ---------- ---------- ---------- ----------
          ---------- ---------- ---------- ---------- ----------
          ---------- ---------- ---------- ---------- ----------
          ---------- ---------- ---------- ---------- ----------
          ---------- ---------- ---------- ---------- ----------
          ---------- ---------- ---------- ---------- ----------
          ---------- ---------- ---------- ---------- ----------
          ---------- ---------- ---------- ---------- ----------
          ---------- ---------- ---------- ---------- ----------
          ---------- ---------- ---------- ---------- ----------
          ---------- ---------- ---------- ---------- ----------
          ---------- ---------- ---------- ---------- ----------
          ---------- ---------- ---------- ---------- ----------
          ---------- ---------- ---------- ---------- ----------
          ---------- ---------- ---------- ---------- ----------
          ---------- ---------- ---------- ---------- ----------
          ---------- ---------- ---------- ---------- ----------
          ---------- ---------- ---------- ---------- ----------
          ---------- ---------- ---------- ---------- ----------
          ---------- ---------- ---------- ---------- ----------
          ---------- ---------- ---------- ---------- ----------
          ---------- ---------- ---------- ---------- ----------
          ---------- ---------- ---------- ---------- ----------
          ---------T AAGTTTGGCC GAAGGAATAG CACCGGTAGC GATAGCAACA
          ATGCAGGTTA CAAACGGGAA GATATAGCCA ACTACCCCAT ATTTAACCTG
          TTCCCCACTA ATGACAACCA AAACACACAA GATGGCAACA TGGAAGAAGA
          AGCTATGGAC AGGCAAGACA ATAAGAGGTC ATATTCTATG GAACACTTCC
          GATGGGGTAA ACCAGTCGGC AAAAAAAGGA GACCTATTAA GGTTTTCCCA
          AGCGATGCTG AGGAAGAGTC ATCGGAAATC TACCCAACAG AGTACAGAAG
          AGAGTTGTCT GTAGAGTTTG ACTACCCCGA TACCAACTCC GAAGAAGACA
          TGGACGACAG CATGTTGATG GAAAGCCCAA ATAAAAAAGA TCGGAAGTAT
          AAAATGCATC ATTTTCGATG GGAAGGTCCA CCCAAAGACA AAAGATATGG
          AGGATTCATG ACCCCTGAGC GCAGTCAGAC T--------- ----------
          ---------- ---------- ---------- ---------- ----------
          ---------- ---------- ---------- ---------- ----------
          ---------- ---------- ---------- ---------- ----------
          ---------- ---------- ---------- ---------- ----------
          ---------- ---------- ---------- ---------- ----------
          ---------- ---------- ---------- ---------- ----------
          ---------- ---------- ---------- ---------- ----------
          ---------- ---------- ---------- ---------- ----------
          ---------- ---------- ---------- ---------- ----------
          ---------- ---------- ---------- ----------
BB114010  ---------- ---------- ---------- ---------- ----------
          ---------- ---------- ---------- ---------- ----------
          ---------- ---------- ---------- ---------- ----------
          ---------- ---------- ---------- ---------- ----------
          ---------- ---------- ---------- ---------- ----------
          ---------- ---------- ---------- ---------- ----------
          ---------- ---------- ---------- ---------- ----------
          ---------- ---------- ---------- ---------- ----------
          ---------- ---------- ---------- ---------- ----------
          ---------- ---------- ---------- ---------- ----------
          ---------- ---------- ---------- ---------- ----------
          ---------- ---------- ---------- ---------- ----------
          ---------- ---------- ---------- ---------- ----------
          ---------- ---------- ---------- ---------- ----------
          ---------- ---------- ---------- ---------- ----------
          ---------- ---------- ---------- ---------- ----------
          ---------- ---------- ---------- ---------- ----------
          ---------- ---------- ---------- ---------- ----------
          ---------- ---------- ---------- ---------- ----------
          ---------- ---------- ---------- ---------- ----------
          ---------- ---------- ---------- ---------- ----------
          ---------- ---------- ---------- ---------- ----------
          ---------- ---------- ---------- ---------- ----------
          ---------- ---------- ---------- ---------- ----------
          ---------- ---------- ---------- ---------T TATTTCATAC
          TTCAGTTGCA TGAAAGCTGC CCCTATGAAA GAAGCCAGTG TCAGAGGACA
          AAGTGGCCTG GCCTATCCGG GTCTTCGGAC CCATGGTACT CTGGAAAGCA
          TAGGTGGGCC AATGGGTAGT TCAAGAGGAG GTGGACTTCC ATCCCTGACA
          GATACCTTTG AACATGTCAT AGAAGAACTC CTAGAAGAGG AACAAAACTT
          AAGGCAGAGT GAGGAGAACA AGGACTCAGA TATGTATTCA TCAAGGGTTA
          TGCTGAGCAC TCAAGTGCCT TTGGAGCCCC CTTTGCTTTT TCTTCTTGAG
          GAGTATAAAA ATTACCTGGA TGCTGCAAAC ATGTCCATGA GGGTACGACG
          CCACTCAGAC CCAGCCAGGC GCGGGGAATT GAGCGTATGT GACAGTATTA
          GTGAGTGGGT GACTGCGGCA GACAAGAAAA CGGCGATAGA TATGGCGGGT
          CAAACAGTTA CTGTTCTTGA AAAAGTCCCA GTACCCAAGG GTCAACTGAA
          ACAATATTTC TATGAGACCA AATGCAATCC CATGGGCTAC ATGAAGGAAG
          GTTGCAGGGG CATCGACAAG AGGTACTGGA ACTCGCAATG CCGAACTACC
          CAGTCTTATG TGCGTGCACT CACCATGGAT AGCAAAAAGA AAGTTGGTTG
          GCGCTTTATC AGAATAGACA CTTCTTGTGT ATGCACACTG GTTGGTACTT
          TAAAGAATTC TTGTGTAAAG CCGTCCATGT CATTTACACA GTCAACCTCT
          ACAGCAGCGT CTTAATTTTG GCCTTTATCA GCTTGGATCG GTACTTGGCG
          ATTGTCCATG CCACCAACAG CCAAGGATCT AGGAAACTGT TGGCAGAGAA
          AATTGTGTAT GCTGGTGTGT GGCTTCCAGC TATTTTGTTG ACCGTGCCCG
          ACGTTGTATT TGCCAGTGTG TCGGACATTG AAGGCAACTT TGTGTGTGAC
          CGCATCTACC CAGTGGAGAA CAGAGGACAC TGGACCATTG GCTTCCGTTT
          CCTCCACATC ACAGTTGGAC TTATCTTGCC CGGACTCATC ATTTTAACTT
          GCTACTGCGT CATCATTTCC AGGTTGTCCC ATTCAAAGGG CCATCAAAAA
          CGTAAAGCCT TGAAGACGAC TGTGATTCTC ATCCTGGCAT TCTTCGCCTG
          TTGGCTCCCG TACTATATCT GCCTTACCAT CGACACCTTT GGTTTACTTG
          GACTCTTGAA GTTTGATTGT TACATGGATA ATATGCTTCA CAAGTGGATC
          TCCATCACA- ---------- ---------- ---------- ----------
          ---------- ---------- ---------- ---------- ----------
          ---------- ---------- ---------- ---------- ----------
          ---------- ---------- ---------- ---------- ----------
          ---------- ---------- ---------- ---------- ----------
          ---------- ---------- ---------- ---------- ----------
          ---------- ---------- ---------- ---------- ----------
          ---------- ---------- ---------- ---------- ----------
          ---------- ---------- ---------- ---------- ----------
          ---------- ---------- ---------- ---------- ----------
          ---------- ---------- ---------- ---------- ----------
          ---------- ---------- ---------- ---------- ----------
          ---------- ---------- ---------- ---------- ----------
          ---------- ---------- ---------- ---------- ----------
          ---------- ---------- ---------- ---------- ----------
          ---------- ---------- ---------- ---------- ----------
          ---------- ---------- ---------- ---------- ----------
          ---------- ---------- ---------- ---------- ----------
          ---------- ---------- ---------- ---------- ----------
          ---------- ---------- ---------- ----------
BB114_011 ---------- ---------- ---------- ---------- ----------
          ---------- ---------- ---------- ---------- ----------
          ---------- ---------- ---------- ---------- ----------
          ---------- ---------- ---------- ---------- ----------
          ---------- ---------- ---------- ---------- ----------
          ---------- ---------- ---------- ---------- ----------
          ---------- ---------- ---------- ---------- ----------
          ---------- ---------- ---------- ---------- ----------
          ---------- ---------- ---------- ---------- ----------
          ---------- ---------- ---------- ---------- ----------
          ---------- ---------- ---------- ---------- ----------
          ---------- ---------- ---------- ---------- ----------
          ---------- ---------- ---------- ---------- ----------
          ---------- ---------- ---------- ---------- ----------
          ---------- ---------- ---------- ---------- ----------
          ---------- ---------- ---------- ---------- ----------
          ---------- ---------- ---------- ---------- ----------
          ---------- ---------- ---------- ---------- ----------
          ---------- ---------- ---------- ---------- ----------
          ---------- ---------- ---------- ---------- ----------
          ---------- ---------- ---------- ---------- ----------
          ---------- ---------- ---------- ---------- ----------
          ---------- ---------- ---------- ---------- ----------
          ---------- ---------- ---------- ---------- ----------
          ---------- ---------- ---------- ---------- ----------
          ---------- ---------- ---------- ---------- ----------
          ---------- ---------- ---------- ---------- ----------
          ---------- ---------- ---------- ---------- ----------
          ---------- ---------- ---------- ---------- ----------
          ---------- ---------- ---------- ---------- ----------
          ---------- ---------- ---------- ---------- ----------
          ---------- ---------- ---------- ---------- ----------
          ---------- ---------- ---------- ---------- ----------
          ---------- ---------- ---------- ---------- ----------
          ---------- ---------- ---------- ---------- ----------
          ---------- ---------- ---------- ---------- ----------
          ---------- ---------- ---------- ---------- ----------
          ---------- ---------- ---------- ---------- ----------
          ---------- ---------- ---------- ---------- ----------
          ---------- ---------- ---------- ---------- ----------
          ---------- ---------- ---------- ---------- ----------
          ---------- ---------- ---------- ---------- ----------
          ---------- ---------- ---------- ---------- ----------
          ---------- ---------- ---------- ---------- ----------
          ---------- ---------- ---------- ---------- ----------
          ---------- ---------- ---------- ---------- ----------
          ---------- ---------- ---------- ---------- ----------
          ---------- ---------- ---------- ---------- ----------
          ---------- ---------- ---------- ---------- ----------
          ---------- ---------- ---------- ---------- ----------
          ---------T AAGTTTGGCC GAAGGAATAG CACCGGTAGC GATAGCAACA
          ATGCAGGTTA CAAACGGGAA GATATAGCCA ACTACCCCAT ATTTAACCTG
          TTCCCCACTA ATGACAACCA AAACACACAA GATGGCAACA TGGAAGAAGA
          AGCTATGGAC AGGCAAGACA ATAAGAGGTC ATATTCTATG GAACACTTCC
          GATGGGGTAA ACCAGTCGGC AAAAAAAGGA GACCTATTAA GGTTTTCCCA
          AGCGATGCTG AGGAAGAGTC ATCGGAAATC TACCCAACAG AGTACAGAAG
          AGAGTTGTCT GTAGAGTTTG ACTACCCCGA TACCAACTCC GAAGAAGACA
          TGGACGACAG CATGTTGATG GAAAGCCCAA ATAAAAAAGA TCGGAAGTAT
          AAAATGCATC ATTTTCGATG GGAAGGTCCA CCCAAAGACA AAAGATATGG
          AGGATTCATG ACCCCTGAGC GCAGTCAGAC T--------- ----------
          ---------- ---------- ---------- ---------- ----------
          ---------- ---------- ---------- ---------- ----------
          ---------- ---------- ---------- ---------- ----------
          ---------- ---------- ---------- ---------- ----------
          ---------- ---------- ---------- ---------- ----------
          ---------- ---------- ---------- ---------- ----------
          ---------- ---------- ---------- ---------- ----------
          ---------- ---------- ---------- ---------- ----------
          ---------- ---------- ---------- ---------- ----------
          ---------- ---------- ---------- ----------
BB128012  ---------- ---------- ---------- ---------- ----------
          ---------- ---------- ---------- ---------- ----------
          ---------- ---------- ---------- ---------- ----------
          ---------- ---------- ---------- ---------- ----------
          ---------- ---------- ---------- ---------- ----------
          ---------- ---------- ---------- ---------- ----------
          ---------- ---------- ---------- ---------- ----------
          ---------- ---------- ---------- ---------- ----------
          ---------- ---------- ---------- ---------- ----------
          ---------- ---------- ---------- ---------- ----------
          ---------- ---------- ---------- ---------- ----------
          ---------- ---------- ---------- ---------- ----------
          ---------- ---------- ---------- ---------- ----------
          ---------- ---------- ---------- ---------- ----------
          ---------- ---------- ---------- ---------- ----------
          ---------- ---------- ---------- ---------- ----------
          ---------- ---------- ---------- ---------- ----------
          ---------- ---------- ---------- ---------- ----------
          ---------- ---------- ---------- ---------- ----------
          ---------- ---------- ---------- ---------- ----------
          ---------- ---------- ---------- ---------- ----------
          ---------- ---------- ---------- ---------- ----------
          ---------- ---------- ---------- ---------- ----------
          ---------- ---------- ---------- ---------- ----------
          ---------- ---------- ---------- ---------- ----------
          ---------- ---------- ---------- ---------- ----------
          ---------- ---------- ---------- ---------- ----------
          ---------- ---------- ---------- ---------- ----------
          ---------- ---------- ---------- ---------- ----------
          ---------- ---------- ---------- ---------- ----------
          ---------- ---------- ---------- ---------- ----------
          ---------- ---------- ---------- ---------- ----------
          ---------- ---------- ---------- ---------- ----------
          ---------- ---------- ---------- ---------- ----------
          ---------- ---------- ---------- ---------- ----------
          ---------- ---------- ---------- ---------- ----------
          ---------- ---------- ---------- ---------- ----------
          ---------- ---------- ---------- ---------- ----------
          ---------- ---------- ---------- ---------G GTTGGTACTT
          TAAAGAATTC TTGTGTAAAG CCGTCCATGT CATTTACACA GTCAACCTCT
          ACAGCAGCGT CTTAATTTTG GCCTTTATCA GCTTGGATCG GTACTTGGCG
          ATTGTCCATG CCACCAACAG CCAAGGATCT AGGAAACTGT TGGCAGAGAA
          AATTGTGTAT GCTGGTGTGT GGCTTCCAGC TATTTTGTTG ACCGTGCCCG
          ACGTTGTATT TGCCAGCGTG TCGGACATTG AAGGCAACTT TGTGTGTGAC
          CGCATCTACC CAGTGGAGAA CAGAGGACAC TGGACCATTG GCTTCCGTTT
          CCTCCACATC ACAGTTGGAC TTGTCTTGCC CGGACTCATC ATTTTAACTT
          GCTACTGCGT CATCATTTCC AGGTTGTCCC ATTCAAAGGG CCATCAAAAA
          CGTAAAGCCT TGAAGACGAC TGTGATTCTC ATCCTGGCAT TCTTCGCCTG
          TTGGCTCCCG TACTATATCT GCCTTACCAT CGACACCTTT GGTTTACTTG
          GACTCTTGAA GTTTGATTGT TACATGGATA ATATGCTTCA CAAGTGGATC
          TCCATCACA- ---------- ---------- ---------- ----------
          ---------- ---------- ---------- ---------- ----------
          ---------- ---------- ---------- ---------- ----------
          ---------- ---------- ---------- ---------- ----------
          ---------- ---------- ---------- ---------- ----------
          ---------- ---------- ---------- ---------- ----------
          ---------- ---------- ---------- ---------- ----------
          ---------- ---------- ---------- ---------- ----------
          ---------- ---------- ---------- ---------- ----------
          ---------- ---------- ---------- -TTGGAGTCA CCAAGGGAAA
          GGGCTACAAA GGTGAGACTA AAGGATGTAG AGCTTTTCTG TATTGAGGTT
          TAGGGCTAGT TAACAA--TC TTTTTAATTT GAATGCTGGG GATCTGCTCT
          CAGTTTAATA CCATTGAATG GAACTAAACT ACAAGCAGAC ACCTGGCGTG
          GTTTCCAGGG GAGTTGGTGC AGACACTATG CTAAGAAAGG ACCTGTCCTT
          TCTTGGCACG ACTATAGACC ATGGCCACAT GAAGTGCAGT GGAGGACAGG
          GTTAGCGCTG CTGCTGGCAT CTTCTTGGTG CAGAAGCCAT GCTACATTCT
          GCCACAAATG ACTTGCATGG ACTGGGCCTA AAAATGC--- ---GACTGAC
          TTCTT---CC -TTGTGTGAG CAGCCCATGA CTTGTGCACC ATGGTGGGTA
          GAGAGGTTTA GAAATGCTGG TTTAGTTTGT TCTGTGATGA GGTCATGGAA
          TAAGCACTGG GCACAGTGCC TGACAACACT GAAGAATAAT
BB128_013 ---------- ---------- ---------- ---------- ----------
          ---------- ---------- ---------- ---------- ----------
          ---------- ---------- ---------- ---------- ----------
          ---------- ---------- ---------- ---------- ----------
          ---------- ---------- ---------- ---------- ----------
          ---------- ---------- ---------- ---------- ----------
          ---------- ---------- ---------- ---------- ----------
          ---------- ---------- ---------- ---------- ----------
          ---------- ---------- ---------- ---------- ----------
          ---------- ---------- ---------- ---------- ----------
          ---------- ---------- ---------- ---------- ----------
          ---------- ---------- ---------- ---------- ----------
          ---------- ---------- ---------- ---------- ----------
          ---------- ---------- ---------- ---------- ----------
          ---------- ---------- ---------- ---------- ----------
          ---------- ---------- ---------- ---------- ----------
          ---------- ---------- ---------- ---------- ----------
          ---------- ---------- ---------- ---------- ----------
          ---------- ---------- ---------- ---------- ----------
          ---------- ---------- ---------- ---------- ----------
          ---------- ---------- ---------- ---------- ----------
          ---------- ---------- ---------- ---------- ----------
          ---------- ---------- ---------- ---------- ----------
          ---------- ---------- ---------- ---------- ----------
          ---------- ---------- ---------- ---------- ----------
          ---------- ---------- ---------- ---------- ----------
          ---------- ---------- ---------- ---------- ----------
          ---------- ---------- ---------- ---------- ----------
          ---------- ---------- ---------- ---------- ----------
          ---------- ---------- ---------- ---------- ----------
          ---------- ---------- ---------- ---------- ----------
          ---------- ---------- ---------- ---------- ----------
          ---------- ---------- ---------- ---------- ----------
          ---------- ---------- ---------- ---------- ----------
          ---------- ---------- ---------- ---------- ----------
          ---------- ---------- ---------- ---------- ----------
          ---------- ---------- ---------- ---------- ----------
          ---------- ---------- ---------- ---------- ----------
          ---------- ---------- ---------- ---------- ----------
          ---------- ---------- ---------- ---------- ----------
          ---------- ---------- ---------- ---------- ----------
          ---------- ---------- ---------- ---------- ----------
          ---------- ---------- ---------- ---------- ----------
          ---------- ---------- ---------- ---------- ----------
          ---------- ---------- ---------- ---------- ----------
          ---------- ---------- ---------- ---------- ----------
          ---------- ---------- ---------- ---------- ----------
          ---------- ---------- ---------- ---------- ----------
          ---------- ---------- ---------- ---------- ----------
          ---------- ---------- ---------- ---------- ----------
          ---------T AAGTTTGGCC GAAGGAATAG CACCGGTAGC GATAGCAACA
          ATGCAGGTTA CAAACGGGAA GATATAGCCA ACTACCCCAT ATTTAACCTG
          TTCCCCACTA ATGACAACCA AAACACACAA GATGGCAACA TGGAAGAAGA
          AGCTATGGAC AGGCAAGACA ATAAGAGGTC ATATTCTATG GAACACTTCC
          GATGGGGTAA ACCAGTCGGC AAAAAAAGGA GACCTATTAA GGTTTTCCCA
          AGCGATGCTG AGGAAGAGTC ATCGGAAATC TACCCAACAG AGTACAGAAG
          AGAGTTGTCT GTAGAGTTTG ACTACCCCGA TACCAACTCC GAAGAAGACA
          TGGACGACAG CATGTTGATG GAAAGCCCAA ATAAAAAAGA TCGGAAGTAT
          AAAATGCATC ATTTTCGATG GGAAGGTCCA CCCAAAGACA AAAGATATGG
          AGGATTCATG ACCCCTGAGC GCAGTCAGAC T--------- ----------
          ---------- ---------- ---------- ---------- ----------
          ---------- ---------- ---------- ---------- ----------
          ---------- ---------- ---------- ---------- ----------
          ---------- ---------- ---------- ---------- ----------
          ---------- ---------- ---------- ---------- ----------
          ---------- ---------- ---------- ---------- ----------
          ---------- ---------- ---------- ---------- ----------
          ---------- ---------- ---------- ---------- ----------
          ---------- ---------- ---------- ---------- ----------
          ---------- ---------- ---------- ----------
BB141014  ---------- ---------- ---------- ---------- ----------
          ---------- ---------- ---------- ---------- ----------
          ---------- ---------- ---------- ---------- ----------
          ---------- ---------- ---------- ---------- ----------
          ---------- ---------- ---------- ---------- ----------
          ---------- ---------- ---------- ---------- ----------
          ---------- ---------- ---------- ---------- ----------
          ---------- ---------- ---------- ---------- ----------
          ---------- ---------- ---------- ---------- ----------
          ---------- ---------- ---------- ---------- ----------
          ---------- ---------- ---------- ---------- ----------
          ---------- ---------- ---------- ---------- ----------
          ---------- ---------- ---------- ---------- ----------
          ---------- ---------- ---------- ---------- ----------
          ---------- ---------- ---------- ---------- ----------
          ---------- ---------- ---------- ---------- ----------
          ---------- ---------- ---------- ---------- ----------
          ---------- ---------- ---------- ---------- ----------
          ---------- ---------- ---------- ---------- ----------
          ---------- ---------- ---------- ---------- ----------
          ---------- ---------- ---------- ---------- ----------
          ---------- ---------- ---------- ---------- ----------
          ---------- ---------- ---------- ---------- ----------
          ---------- ---------- ---------- ---------- ----------
          ---------- ---------- ---------- ---------T TATTTCATAC
          TTCAGTTGCA TGAAAGCTGC CCCTATGAAA GAAGCCAGTG TCAGAGGACA
          AAGTGGCCTG GCCTATCCGG GTCTTCGGAC CCATGGTACT CTGGAAAGCA
          TAGGTGGGCC AATGGGTAGT TCAAGAGGAG GTGGACTTCC ATCCCTGACA
          GATACCTTTG AACATGTCAT AGAAGAACTC CTAGAAGAGG AACAAAACTT
          AAGGCAGAGT GAGGAGAACA AGGACTCAGA TATGTATTCA TCAAGGGTTA
          TGCTGAGCAC TCAAGTGCCT TTGGAGCCCC CTTTGCTTTT TCTTCTTGAG
          GAGTATAAAA ATTACCTGGA TGCTGCAAAC ATGTCCATGA GGGTACGACG
          CCACTCAGAC CCAGCCAGGC GCGGGGAATT GAGCGTATGT GACAGTATTA
          GTGAGTGGGT GACTGCGGCA GACAAGAAAA CGGCGATAGA TATGGCGGGT
          CAAACAGTTA CTGTTCTTGA AAAAGTCCCA GTACCCAAGG GTCAACTGAA
          ACAATATTTC TATGAGACCA AATGCAATCC CATGGGCTAC ATGAAGGAAG
          GTTGCAGGGG CATCGACAAG AGGTACTGGA ACTCGCAATG CCGAACTACC
          CAGTCTTATG TGCGTGCACT CACCATGGAT AGCAAAAAGA AAGTTGGTTG
          GCGCTTTATC AGAATAGACA CTTCTTGTGT ATGCACACTG GTTGGTACTT
          TAAAGAATTC TTGTGTAAAG CCGTCCATGT CATTTACACA GTCAACCTCT
          ACAGCAGCGT CTTAATTTTG GCCTTTATCA GCTTGGATCG GTACTTGGCG
          ATTGTCCATG CCACCAACAG CCAAGGATCT AGGAAACTGT TGGCAGAGAA
          AATTGTGTAT GCTGGTGTGT GGCTTCCAGC TATTTTGTTG ACCGTGCCCG
          ACGTTGTATT TGCCAGCGTG TCGGACATTG AAGGCAACTT TGTGTGTGAC
          CGCATCTACC CAGTGGAGAA CAGAGGACAC TGGACCATTG GCTTCCGTTT
          CCTCCACATC ACAGTTGGAC TTGTCTTGCC CGGACTCATC ATTTTAACTT
          GCTACTGCGT CATCATTTCC AGGTTGTCCC ATTCAAAGGG CCATCAAAAA
          CGTAAAGCCT TGAAGACGAC TGTGATTCTC ATCCTGGCAT TCTTCGCCTG
          TTGGCTCCCG TACTATATCT GCCTTACCAT CGACACCTTT GGTTTACTTG
          GACTCTTGAA GTTTGATTGT TACATGGATA ATATGCTTCA CAAGTGGATC
          TCCATCACA- ---------- ---------- ---------- ----------
          ---------- ---------- ---------- ---------- ----------
          ---------- ---------- ---------- ---------- ----------
          ---------- ---------- ---------- ---------- ----------
          ---------- ---------- ---------- ---------- ----------
          ---------- ---------- ---------- ---------- ----------
          ---------- ---------- ---------- ---------- ----------
          ---------- ---------- ---------- ---------- ----------
          ---------- ---------- ---------- ---------- ----------
          ---------- ---------- ---------- -TTGGAGTCA CCAAGGGAAA
          GGGCTACAAA GGTGAGACTA AAGGATGTAG AGCTTTTCTG TATTGAGGTT
          TAGGGCTAGT TAACAA--TC TTTTTAATTT GAATGCTGGG GATCTGCTCT
          CAGTTTAATA CCATTGAATG GAACTAAACT ACAAGCAGAC ACCTGGCGTG
          GTTTCCAGGG GAGTTGGTGC AGACACTATG CTAAGAAAGG ACCTGTCCTT
          TCTTGGCACG ACTATAGACC ATGGCCACAT GAAGTGCAGT GGAGGACAGG
          GTTAGCGCTG CTGCTGGCAT CTTCTTGGTG CAGAAGCCAT GCTACATTCT
          GCCACAAATG ACTTGCATGG ACTGGGCCTA AAAATGC--- ---GACTGAC
          TTCTT---CC -TTGTGTGAG CAGCCCATGA CTTGTGCACC ATGGTGGGTA
          GAGAGGTTTA GAAATGCTGG TTTAGTTTGT TCTGTGATGA GGTCATGGAA
          TAAGCACTGG GCACAGTGCC TGACAACACT GAAGAATAAT
BB141_015 ---------- ---------- ---------- ---------- ----------
          ---------- ---------- ---------- ---------- ----------
          ---------- ---------- ---------- ---------- ----------
          ---------- ---------- ---------- ---------- ----------
          ---------- ---------- ---------- ---------- ----------
          ---------- ---------- ---------- ---------- ----------
          ---------- ---------- ---------- ---------- ----------
          ---------- ---------- ---------- ---------- ----------
          ---------- ---------- ---------- ---------- ----------
          ---------- ---------- ---------- ---------- ----------
          ---------- ---------- ---------- ---------- ----------
          ---------- ---------- ---------- ---------- ----------
          ---------- ---------- ---------- ---------- ----------
          ---------- ---------- ---------- ---------- ----------
          ---------- ---------- ---------- ---------- ----------
          ---------- ---------- ---------- ---------- ----------
          ---------- ---------- ---------- ---------- ----------
          ---------- ---------- ---------- ---------- ----------
          ---------- ---------- ---------- ---------- ----------
          ---------- ---------- ---------- ---------- ----------
          ---------- ---------- ---------- ---------- ----------
          ---------- ---------- ---------- ---------- ----------
          ---------- ---------- ---------- ---------- ----------
          ---------- ---------- ---------- ---------- ----------
          ---------- ---------- ---------- ---------- ----------
          ---------- ---------- ---------- ---------- ----------
          ---------- ---------- ---------- ---------- ----------
          ---------- ---------- ---------- ---------- ----------
          ---------- ---------- ---------- ---------- ----------
          ---------- ---------- ---------- ---------- ----------
          ---------- ---------- ---------- ---------- ----------
          ---------- ---------- ---------- ---------- ----------
          ---------- ---------- ---------- ---------- ----------
          ---------- ---------- ---------- ---------- ----------
          ---------- ---------- ---------- ---------- ----------
          ---------- ---------- ---------- ---------- ----------
          ---------- ---------- ---------- ---------- ----------
          ---------- ---------- ---------- ---------- ----------
          ---------- ---------- ---------- ---------- ----------
          ---------- ---------- ---------- ---------- ----------
          ---------- ---------- ---------- ---------- ----------
          ---------- ---------- ---------- ---------- ----------
          ---------- ---------- ---------- ---------- ----------
          ---------- ---------- ---------- ---------- ----------
          ---------- ---------- ---------- ---------- ----------
          ---------- ---------- ---------- ---------- ----------
          ---------- ---------- ---------- ---------- ----------
          ---------- ---------- ---------- ---------- ----------
          ---------- ---------- ---------- ---------- ----------
          ---------- ---------- ---------- ---------- ----------
          ---------T AAGTTTGGCC GAAGGAATAG CACCGGTAGC GATAGCAACA
          ATGCAGGTTA CAAACGGGAA GATATAGCCA ACTACCCCAT ATTTAACCTG
          TTCCCCACTA ATGACAACCA AAACACACAA GATGGCAACA TGGAAGAAGA
          AGCTATGGAC ARGCAAGACA ATAAGAGGTC ATATTCTATG GAACACTTCC
          GATGGGGTAA ACCAGTCGGC AAAAAAAGGA GACCTATTAA GGTTTTCCCA
          AGYGATGCTG AGGAAGAGTC ATCGGAAATC TACCCAACAG AKTACAGAAG
          AGAGTTGTCT GTAGAGTTTG ACTACCCCGA TACCAACTCY GAAGAAGACA
          TGGACGACAG CATGTTGATG GAAAGCCCAA ATAAAAAAGA TCGGAAGTAT
          AAAATGCATC ATTTTCGATG GGAAGGTCCA CCCAAAGACA AAAGATATGG
          AGGATTCATG ACCCCTGAGC GCAGTCAGAC T--------- ----------
          ---------- ---------- ---------- ---------- ----------
          ---------- ---------- ---------- ---------- ----------
          ---------- ---------- ---------- ---------- ----------
          ---------- ---------- ---------- ---------- ----------
          ---------- ---------- ---------- ---------- ----------
          ---------- ---------- ---------- ---------- ----------
          ---------- ---------- ---------- ---------- ----------
          ---------- ---------- ---------- ---------- ----------
          ---------- ---------- ---------- ---------- ----------
          ---------- ---------- ---------- ----------
BB17016   ---------- ---------- ---------- ---------- ----------
          ---------- ---------- ---------- ---------- ----------
          ---------- ---------- ---------- ---------- ----------
          ---------- ---------- ---------- ---------- ----------
          ---------- ---------- ---------- ---------- ----------
          ---------- ---------- ---------- ---------- ----------
          ---------- ---------- ---------- ---------- ----------
          ---------- ---------- ---------- ---------- ----------
          ---------- ---------- ---------- ---------- ----------
          ---------- ---------- ---------- ---------- ----------
          ---------- ---------- ---------- ---------- ----------
          ---------- ---------- ---------- ---------- ----------
          ---------- ---------- ---------- ---------- ----------
          ---------- ---------- ---------- ---------- ----------
          ---------- ---------- ---------- ---------- ----------
          ---------- ---------- ---------- ---------- ----------
          ---------- ---------- ---------- ---------- ----------
          ---------- ---------- ---------- ---------- ----------
          ---------- ---------- ---------- ---------- ----------
          ---------- ---------- ---------- ---------- ----------
          ---------- ---------- ---------- ---------- ----------
          ---------- ---------- ---------- ---------- ----------
          ---------- ---------- ---------- ---------- ----------
          ---------- ---------- ---------- ---------- ----------
          ---------- ---------- ---------- ---------T TATTTCATAC
          TTCAGTTGCA TGAAAGCTGC CCCTATGAAA GAAGCCAGTG TCAGAGGACA
          AAGTGGCCTG GCCTATCCGG GTCTTCGGAC CCATGGTACT CTGGAAAGCA
          TAGGTGGGCC AATGGGTAGT TCAAGAGGAG GTGGACTTCC ATCCCTGACA
          GATACCTTTG AACATGTCAT AGAAGAACTC CTAGAAGAGG AACAAAACTT
          AAGGCAGAGT GAGGAGAACA AGGACTCAGA TATGTATTCA TCAAGGGTTA
          TGCTGAGCAC TCAAGTGCCT TTGGAGCCCC CTTTGCTTTT TCTTCTTGAG
          GAGTATAAAA ATTACCTGGA TGCTGCAAAC ATGTCCATGA GGGTACGACG
          CCACTCAGAC CCAGCCAGGC GCGGGGAATT GAGCGTATGT GACAGTATTA
          GTGAGTGGGT GACTGCGGCA GACAAGAAAA CGGCGATAGA TATGGCGGGT
          CAAACAGTTA CTGTTCTTGA AAAAGTCCCA GTACCCAAGG GTCAACTGAA
          ACAATATTTC TATGAGACCA AATGCAATCC CATGGGCTAC ATGAAGGAAG
          GTTGCAGGGG CATCGACAAG AGGTACTGGA ACTCGCAATG CCGAACTACC
          CAGTCTTATG TGCGTGCACT CACCATGGAT AGCAAAAAGA AAGTTGGTTG
          GCGCTTTATC AGAATAGACA CTTCTTGTGT ATGCACACTG GTTGGTACTT
          TAAAGAATTC TTGTGTAAAG CCGTCCATGT CATTTACACA GTCAACCTCT
          ACAGCAGCGT CTTAATTTTG GCCTTTATCA GCTTGGATCG GTACTTGGCG
          ATTGTCCATG CCACCAACAG CCAAGGATCT AGGAAACTGT TGGCAGAGAA
          AATTGTGTAT GCTGGTGTGT GGCTTCCAGC TATTTTGTTG ACCGTGCCCG
          ACGTTGTATT TGCCAGCGTG TCGGACATTG AAGGCAACTT TGTGTGTGAC
          CGCATCTACC CAGTGGAGAA CAGAGGACAC TGGACCATTG GCTTCCGTTT
          CCTCCACATC ACAGTTGGAC TTGTCTTGCC CGGACTCATC ATTTTAACTT
          GCTACTGCGT CATCATTTCC AGGTTGTCCC ATTCAAAGGG CCATCAAAAA
          CGTAAAGCCT TGAAGACGAC TGTGATTCTC ATCCTGGCAT TCTTCGCCTG
          TTGGCTCCCG TACTATATCT GCCTTACCAT CGACACCTTT GGTTTACTTG
          GACTCTTGAA GTTTGATTGT TACATGGATA ATATGCTTCA CAAGTGGATC
          TCCATCACA- ---------- ---------- ---------- ----------
          ---------- ---------- ---------- ---------- ----------
          ---------- ---------- ---------- ---------- ----------
          ---------- ---------- ---------- ---------- ----------
          ---------- ---------- ---------- ---------- ----------
          ---------- ---------- ---------- ---------- ----------
          ---------- ---------- ---------- ---------- ----------
          ---------- ---------- ---------- ---------- ----------
          ---------- ---------- ---------- ---------- ----------
          ---------- ---------- ---------- -TTGGAGTCA CCAAGGGAAA
          GGGCTACAAA GGTGAGACTA AAGGATGTAG AGCTTTTCTG TATTGAGGTT
          TAGGGCTAGT TAACAA--TC TTTTTAATTT GAATGCTGGG GATCTGCTCT
          CAGTTTAATA CCATTGAATG GAACTAAACT ACAAGCAGAC ACCTGGCGTG
          GTTTCCAGGG GAGTTGGTGC AGACACTATG CTAAGAAAGG ACCTGTCCTT
          TCTTGGCACG ACTATAGACC ATGGCCACAT GAAGTGCAGT GGAGGACAGG
          GTTAGCGCTG CTGCTGGCAT CTTCTTGGTG CAGAAGCCAT GCTACATTCT
          GCCACAAATG ACTTGCATGG ACTGGGCCTA AAAATGC--- ---GACTGAC
          TTCTT---CC -TTGTGTGAG CAGCCCATGA CTTGTGCACC ATGGTGGGTA
          GAGAGGTTTA GAAATGCTGG TTTAGTTTGT TCTGTGATGA GGTCATGGAA
          TAAGCACTGG GCACAGTGCC TGACAACACT GAAGAATAAT
BB17_P017 ---------- ---------- ---------- ---------- ----------
          ---------- ---------- ---------- ---------- ----------
          ---------- ---------- ---------- ---------- ----------
          ---------- ---------- ---------- ---------- ----------
          ---------- ---------- ---------- ---------- ----------
          ---------- ---------- ---------- ---------- ----------
          ---------- ---------- ---------- ---------- ----------
          ---------- ---------- ---------- ---------- ----------
          ---------- ---------- ---------- ---------- ----------
          ---------- ---------- ---------- ---------- ----------
          ---------- ---------- ---------- ---------- ----------
          ---------- ---------- ---------- ---------- ----------
          ---------- ---------- ---------- ---------- ----------
          ---------- ---------- ---------- ---------- ----------
          ---------- ---------- ---------- ---------- ----------
          ---------- ---------- ---------- ---------- ----------
          ---------- ---------- ---------- ---------- ----------
          ---------- ---------- ---------- ---------- ----------
          ---------- ---------- ---------- ---------- ----------
          ---------- ---------- ---------- ---------- ----------
          ---------- ---------- ---------- ---------- ----------
          ---------- ---------- ---------- ---------- ----------
          ---------- ---------- ---------- ---------- ----------
          ---------- ---------- ---------- ---------- ----------
          ---------- ---------- ---------- ---------- ----------
          ---------- ---------- ---------- ---------- ----------
          ---------- ---------- ---------- ---------- ----------
          ---------- ---------- ---------- ---------- ----------
          ---------- ---------- ---------- ---------- ----------
          ---------- ---------- ---------- ---------- ----------
          ---------- ---------- ---------- ---------- ----------
          ---------- ---------- ---------- ---------- ----------
          ---------- ---------- ---------- ---------- ----------
          ---------- ---------- ---------- ---------- ----------
          ---------- ---------- ---------- ---------- ----------
          ---------- ---------- ---------- ---------- ----------
          ---------- ---------- ---------- ---------- ----------
          ---------- ---------- ---------- ---------- ----------
          ---------- ---------- ---------- ---------- ----------
          ---------- ---------- ---------- ---------- ----------
          ---------- ---------- ---------- ---------- ----------
          ---------- ---------- ---------- ---------- ----------
          ---------- ---------- ---------- ---------- ----------
          ---------- ---------- ---------- ---------- ----------
          ---------- ---------- ---------- ---------- ----------
          ---------- ---------- ---------- ---------- ----------
          ---------- ---------- ---------- ---------- ----------
          ---------- ---------- ---------- ---------- ----------
          ---------- ---------- ---------- ---------- ----------
          ---------- ---------- ---------- ---------- ----------
          ---------T AAGTTTGGCC GAAGGAATAG CACCGGTAGC GATAGCAACA
          ATGCAGGTTA CAAACGGGAA GATATAGCCA ACTACCCCAT ATTTAACCTG
          TTCCCCACTA ATGACAACCA AAACACACAA GATGGCAACA TGGAAGAAGA
          AGCTATGGAC AGGCAAGACA ATAAGAGGTC ATATTCTATG GAACACTTCC
          GATGGGGTAA ACCAGTCGGC AAAAAAAGGA GACCTATTAA GGTTTTCCCA
          AGCGATGCTG AGGAAGAGTC ATCGGAAATC TACCCAACAG AGTACAGAAG
          AGAGTTGTCT GTAGAGTTTG ACTACCCCGA TACCAACTCC GAAGAAGACA
          TGGACGACAG CATGTTGATG GAAAGCCCAA ATAAAAAAGA TCGGAAGTAT
          AAAATGCATC ATTTTCGATG GGAAGGTCCA CCCAAAGACA AAAGATATGG
          AGGATTCATG ACCCCTGAGC GCAGTCAGAC T--------- ----------
          ---------- ---------- ---------- ---------- ----------
          ---------- ---------- ---------- ---------- ----------
          ---------- ---------- ---------- ---------- ----------
          ---------- ---------- ---------- ---------- ----------
          ---------- ---------- ---------- ---------- ----------
          ---------- ---------- ---------- ---------- ----------
          ---------- ---------- ---------- ---------- ----------
          ---------- ---------- ---------- ---------- ----------
          ---------- ---------- ---------- ---------- ----------
          ---------- ---------- ---------- ----------
BB36018   ---------- ---------- ---------- ---------- ----------
          ---------- ---------- ---------- ---------- ----------
          ---------- ---------- ---------- ---------- ----------
          ---------- ---------- ---------- ---------- ----------
          ---------- ---------- ---------- ---------- ----------
          ---------- ---------- ---------- ---------- ----------
          ---------- ---------- ---------- ---------- ----------
          ---------- ---------- ---------- ---------- ----------
          ---------- ---------- ---------- ---------- ----------
          ---------- ---------- ---------- ---------- ----------
          ---------- ---------- ---------- ---------- ----------
          ---------- ---------- ---------- ---------- ----------
          ---------- ---------- ---------- ---------- ----------
          ---------- ---------- ---------- ---------- ----------
          ---------- ---------- ---------- ---------- ----------
          ---------- ---------- ---------- ---------- ----------
          ---------- ---------- ---------- ---------- ----------
          ---------- ---------- ---------- ---------- ----------
          ---------- ---------- ---------- ---------- ----------
          ---------- ---------- ---------- ---------- ----------
          ---------- ---------- ---------- ---------- ----------
          ---------- ---------- ---------- ---------- ----------
          ---------- ---------- ---------- ---------- ----------
          ---------- ---------- ---------- ---------- ----------
          ---------- ---------- ---------- ---------T TATTTCATAC
          TTCAGTTGCA TGAAAGCTGC CCCTATGAAA GAAGCCAGTG TCAGAGGACA
          AAGTGGCCTG GCCTATCCGG GTCTTCGGAC CCATGGTACT CTGGAAAGCA
          TAGGTGGGCC AATGGGTAGT TCAAGAGGAG GTGGACTTCC ATCCCTGACA
          GATACCTTTG AACATGTCAT AGAAGAACTC CTAGAAGAGG AACAAAACTT
          AAGGCAGAGT GAGGAGAACA AGGACTCAGA TATGTATTCA TCAAGGGTTA
          TGCTGAGCAC TCAAGTGCCT TTGGAGCCCC CTTTGCTTTT TCTTCTTGAG
          GAGTATAAAA ATTACCTGGA TGCTGCAAAC ATGTCCATGA GGGTACGACG
          CCACTCAGAC CCAGCCAGGC GCGGGGAATT GAGCGTATGT GACAGTATTA
          GTGAGTGGGT GACTGCGGCA GACAAGAAAA CGGCGATAGA TATGGCGGGT
          CAAACAGTTA CTGTTCTTGA AAAAGTCCCA GTACCCAAGG GTCAACTGAA
          ACAATATTTC TATGAGACCA AATGCAATCC CATGGGCTAC ATGAAGGAAG
          GTTGCAGGGG CATCGACAAG AGGTACTGGA ACTCGCAATG CCGAACTACC
          CAGTCTTATG TGCGTGCACT CACCATGGAT AGCAAAAAGA AAGTTGGTTG
          GCGCTTTATC AGAATAGACA CTTCTTGTGT ATGCACACTG GTTGGTACTT
          TAAAGAATTC TTGTGTAAAG CCGTCCATGT CATTTACACA GTCAACCTCT
          ACAGCAGCGT CTTAATTTTG GCCTTTATCA GCTTGGATCG GTACTTGGCG
          ATTGTCCATG CCACCAACAG CCAAGGATCT AGGAAACTGT TGGCAGAGAA
          AATTGTGTAT GCTGGTGTGT GGCTTCCAGC TATTTTGTTG ACCGTGCCCG
          ACGTTGTATT TGCCAGCGTG TCGGACATTG AAGGCAACTT TGTGTGTGAC
          CGCATCTACC CAGTGGAGAA CAGAGGACAC TGGACCATTG GCTTCCGTTT
          CCTCCACATC ACAGTTGGAC TTGTCTTGCC CGGACTCATC ATTTTAACTT
          GCTACTGCGT CATCATTTCC AGGTTGTCCC ATTCAAAGGG CCATCAAAAA
          CGTAAAGCCT TGAAGACGAC TGTGATTCTC ATCCTGGCAT TCTTCGCCTG
          TTGGCTCCCG TACTATATCT GCCTTACCAT CGACACCTTT GGTTTACTTG
          GACTCTTGAA GTTTGATTGT TACATGGATA ATATGCTTCA CAAGTGGATC
          TCCATCACA- ---------- ---------- ---------- ----------
          ---------- ---------- ---------- ---------- ----------
          ---------- ---------- ---------- ---------- ----------
          ---------- ---------- ---------- ---------- ----------
          ---------- ---------- ---------- ---------- ----------
          ---------- ---------- ---------- ---------- ----------
          ---------- ---------- ---------- ---------- ----------
          ---------- ---------- ---------- ---------- ----------
          ---------- ---------- ---------- ---------- ----------
          ---------- ---------- ---------- -TTGGAGTCA CCAAGGGAAA
          GGGCTACAAA GGTGAGACTA AAGGATGTAG AGCTTTTCTG TATTGAGGTT
          TAGGGCTAGT TAACAA--TC TTTT-AATTT GAATGCTGGG GATCTGCTCT
          CAGTTTAATA CCATTGAATG GAACTAAACT ACAAGCAGAC ACCTGGCGTG
          GTTTCCAGGG GAGTTGGTGC AGACMCTATG CTAAGAAAGG ACCTGTCCTT
          TCTTGGCACG ACTATAGACC ATGGCCACAT GAAGTGCAGT GGAGKACAGG
          GTTAGCGCTG CTGCTGGCAT CTTCTTGGTG CAGAAGCCAT GCTACATTCT
          GCCACAAATG ACTTGCATGG ACTGGGCCTA AAAATGC--- ---GACTGAC
          TTCTT---CC -TTGTGTGAG CAGCCCATGA CTTGTGCACC ATGGTGGGTA
          GAGAGGTTTA GAAATGCTGG TTTAGTTTGT TCTGTGATGA GGTCATGGAA
          TAAGCACTGG GCACAGTGCC TGACAACACT GAAGAATCAT
BB36_P019 ---------- ---------- ---------- ---------- ----------
          ---------- ---------- ---------- ---------- ----------
          ---------- ---------- ---------- ---------- ----------
          ---------- ---------- ---------- ---------- ----------
          ---------- ---------- ---------- ---------- ----------
          ---------- ---------- ---------- ---------- ----------
          ---------- ---------- ---------- ---------- ----------
          ---------- ---------- ---------- ---------- ----------
          ---------- ---------- ---------- ---------- ----------
          ---------- ---------- ---------- ---------- ----------
          ---------- ---------- ---------- ---------- ----------
          ---------- ---------- ---------- ---------- ----------
          ---------- ---------- ---------- ---------- ----------
          ---------- ---------- ---------- ---------- ----------
          ---------- ---------- ---------- ---------- ----------
          ---------- ---------- ---------- ---------- ----------
          ---------- ---------- ---------- ---------- ----------
          ---------- ---------- ---------- ---------- ----------
          ---------- ---------- ---------- ---------- ----------
          ---------- ---------- ---------- ---------- ----------
          ---------- ---------- ---------- ---------- ----------
          ---------- ---------- ---------- ---------- ----------
          ---------- ---------- ---------- ---------- ----------
          ---------- ---------- ---------- ---------- ----------
          ---------- ---------- ---------- ---------- ----------
          ---------- ---------- ---------- ---------- ----------
          ---------- ---------- ---------- ---------- ----------
          ---------- ---------- ---------- ---------- ----------
          ---------- ---------- ---------- ---------- ----------
          ---------- ---------- ---------- ---------- ----------
          ---------- ---------- ---------- ---------- ----------
          ---------- ---------- ---------- ---------- ----------
          ---------- ---------- ---------- ---------- ----------
          ---------- ---------- ---------- ---------- ----------
          ---------- ---------- ---------- ---------- ----------
          ---------- ---------- ---------- ---------- ----------
          ---------- ---------- ---------- ---------- ----------
          ---------- ---------- ---------- ---------- ----------
          ---------- ---------- ---------- ---------- ----------
          ---------- ---------- ---------- ---------- ----------
          ---------- ---------- ---------- ---------- ----------
          ---------- ---------- ---------- ---------- ----------
          ---------- ---------- ---------- ---------- ----------
          ---------- ---------- ---------- ---------- ----------
          ---------- ---------- ---------- ---------- ----------
          ---------- ---------- ---------- ---------- ----------
          ---------- ---------- ---------- ---------- ----------
          ---------- ---------- ---------- ---------- ----------
          ---------- ---------- ---------- ---------- ----------
          ---------- ---------- ---------- ---------- ----------
          ---------T AAGTTTGGCC GAAGGAATAG CACCGGTAGC GATAGCAACA
          ATGCAGGTTA CAAACGGGAA GATATAGCCA ACTACCCCAT ATTTAACCTG
          TTCCCCACTA ATGACAACCA AAACACACAA GATGGCAACA TGGAAGAAGA
          AGCTATGGAC AGGCAAGACA ATAAGAGGTC ATATTCTATG GAACACTTCC
          GATGGGGTAA ACCAGTCGGC AAAAAAAGGA GACCTATTAA GGTTTTCCCA
          AGCGATGCTG AGGAAGAGTC ATCGGAAATC TACCCAACAG AGTACAGAAG
          AGAGTTGTCT GTAGAGTTTG ACTACCCCGA TACCAACTCC GAAGAAGACA
          TGGACGACAG CATGTTGATG GAAAGCCCAA ATAAAAAAGA TCGGAAGTAT
          AAAATGCATC ATTTTCGATG GGAAGGTCCA CCCAAAGACA AAAGATATGG
          AGGATTCATG ACCCCTGAGC GCAGTCAGAC T--------- ----------
          ---------- ---------- ---------- ---------- ----------
          ---------- ---------- ---------- ---------- ----------
          ---------- ---------- ---------- ---------- ----------
          ---------- ---------- ---------- ---------- ----------
          ---------- ---------- ---------- ---------- ----------
          ---------- ---------- ---------- ---------- ----------
          ---------- ---------- ---------- ---------- ----------
          ---------- ---------- ---------- ---------- ----------
          ---------- ---------- ---------- ---------- ----------
          ---------- ---------- ---------- ----------
BB46020   ---------- ---------- ---------- ---------- ----------
          ---------- ---------- ---------- ---------- ----------
          ---------- ---------- ---------- ---------- ----------
          ---------- ---------- ---------- ---------- ----------
          ---------- ---------- ---------- ---------- ----------
          ---------- ---------- ---------- ---------- ----------
          ---------- ---------- ---------- ---------- ----------
          ---------- ---------- ---------- ---------- ----------
          ---------- ---------- ---------- ---------- ----------
          ---------- ---------- ---------- ---------- ----------
          ---------- ---------- ---------- ---------- ----------
          ---------- ---------- ---------- ---------- ----------
          ---------- ---------- ---------- ---------- ----------
          ---------- ---------- ---------- ---------- ----------
          ---------- ---------- ---------- ---------- ----------
          ---------- ---------- ---------- ---------- ----------
          ---------- ---------- ---------- ---------- ----------
          ---------- ---------- ---------- ---------- ----------
          ---------- ---------- ---------- ---------- ----------
          ---------- ---------- ---------- ---------- ----------
          ---------- ---------- ---------- ---------- ----------
          ---------- ---------- ---------- ---------- ----------
          ---------- ---------- ---------- ---------- ----------
          ---------- ---------- ---------- ---------- ----------
          ---------- ---------- ---------- ---------T TATTTCATAC
          TTCAGTTGCA TGAAAGCTGC CCCTATGAAA GAAGCCAGTG TCAGAGGACA
          AAGTGGCCTG GCCTATCCGG GTCTTCGGAC CCATGGTACT CTGGAAAGCA
          TAGGTGGGCC AATGGGTAGT TCAAGAGGAG GTGGACTTCC ATCCCTGACA
          GATACCTTTG AACATGTCAT AGAAGAACTC CTAGAAGAGG AACAAAACTT
          AAGGCAGAGT GAGGAGAACA AGGACTCAGA TATGTATTCA TCAAGGGTTA
          TGCTGAGCAC TCAAGTGCCT TTGGAGCCCC CTTTGCTTTT TCTTCTTGAG
          GAGTATAAAA ATTACCTGGA TGCTGCAAAC ATGTCCATGA GGGTACGACG
          CCACTCAGAC CCAGCCAGGC GCGGGGAATT GAGCGTATGT GACAGTATTA
          GTGAGTGGGT GACTGCGGCA GACAAGAAAA CGGCGATAGA TATGGCGGGT
          CAAACAGTTA CTGTTCTTGA AAAAGTCCCA GTACCCAAGG GTCAACTGAA
          ACAATATTTC TATGAGACCA AATGCAATCC CATGGGCTAC ATGAAGGAAG
          GTTGCAGGGG CATCGACAAG AGGTACTGGA ACTCGCAATG CCGAACTACC
          CAGTCTTATG TGCGTGCACT CACCATGGAT AGCAAAAAGA AAGTTGGTTG
          GCGCTTTATC AGAATAGACA CTTCTTGTGT ATGCACACTG GTTGGTACTT
          TAAAGAATTC TTGTGTAAAG CCGTCCATGT CATTTACACA GTCAACCTCT
          ACAGCAGCGT CTTAATTTTG GCCTTTATCA GCTTGGATCG GTACTTGGCG
          ATTGTCCATG CCACCAACAG CCAAGGATCT AGGAAACTGT TGGCAGAGAA
          AATTGTGTAT GCTGGTGTGT GGCTTCCAGC TATTTTGTTG ACCGTGCCCG
          ACGTTGTATT TGCCAGCGTG TCGGACATTG AAGGCAACTT TGTGTGTGAC
          CGCATCTACC CAGTGGAGAA CAGAGGACAC TGGACCATTG GCTTCCGTTT
          CCTCCACATC ACAGTTGGAC TTGTCTTGCC CGGACTCATC ATTTTAACTT
          GCTACTGCGT CATCATTTCC AGGTTGTCCC ATTCAAAGGG CCATCAAAAA
          CGTAAAGCCT TGAAGACGAC TGTGATTCTC ATCCTGGCAT TCTTCGCCTG
          TTGGCTCCCG TACTATATCT GCCTTACCAT CGACACCTTT GGTTTACTTG
          GACTCTTGAA GTTTGATTGT TACATGGATA ATATGCTTCA CAAGTGGATC
          TCCATCACA- ---------- ---------- ---------- ----------
          ---------- ---------- ---------- ---------- ----------
          ---------- ---------- ---------- ---------- ----------
          ---------- ---------- ---------- ---------- ----------
          ---------- ---------- ---------- ---------- ----------
          ---------- ---------- ---------- ---------- ----------
          ---------- ---------- ---------- ---------- ----------
          ---------- ---------- ---------- ---------- ----------
          ---------- ---------- ---------- ---------- ----------
          ---------- ---------- ---------- -TTGGAGTCA CCAAGGGAAA
          GGGCTACAAA GGTGAGACTA AAGGATGTAG AGCTTTTCTG TATTGAGGTT
          TAGGGCTAGT TAACAA--TC TTTTTAATTT GAATGCTGGG GATCTGCTCT
          CAGTTTAATA CCATTGAATG GAACTAAACT ACAAGCAGAC ACCTGGCGTG
          GTTTCCAGGG GAGTTGGTGC AGACACTATG CTAAGAAAGG ACCTGTCCTT
          TCTTGGCACG ACTATAGACC ATGGCCACAT GAAGTGCAGT GGAGGACAGG
          GTTAGCGCTG CTGCTGGCAT CTTCTTGGTG CAGAAGCCAT GCTACATTCT
          GCCACAAATG ACTTGCATGG ACTGGGCCTA AAAATGC--- ---GACTGAC
          TTCTT---CC -TTGTGTGAG CAGCCCATGA CTTGTGCACC ATGGTGGGTA
          GAGAGGTTTA GAAATGCTGG TTTAGTTTGT TCTGTGATGA GGTCATGGAA
          TAAGCACTGG GCACAGTGCC TGACAACACT GAAGAATAAT
BB46_P021 ---------- ---------- ---------- ---------- ----------
          ---------- ---------- ---------- ---------- ----------
          ---------- ---------- ---------- ---------- ----------
          ---------- ---------- ---------- ---------- ----------
          ---------- ---------- ---------- ---------- ----------
          ---------- ---------- ---------- ---------- ----------
          ---------- ---------- ---------- ---------- ----------
          ---------- ---------- ---------- ---------- ----------
          ---------- ---------- ---------- ---------- ----------
          ---------- ---------- ---------- ---------- ----------
          ---------- ---------- ---------- ---------- ----------
          ---------- ---------- ---------- ---------- ----------
          ---------- ---------- ---------- ---------- ----------
          ---------- ---------- ---------- ---------- ----------
          ---------- ---------- ---------- ---------- ----------
          ---------- ---------- ---------- ---------- ----------
          ---------- ---------- ---------- ---------- ----------
          ---------- ---------- ---------- ---------- ----------
          ---------- ---------- ---------- ---------- ----------
          ---------- ---------- ---------- ---------- ----------
          ---------- ---------- ---------- ---------- ----------
          ---------- ---------- ---------- ---------- ----------
          ---------- ---------- ---------- ---------- ----------
          ---------- ---------- ---------- ---------- ----------
          ---------- ---------- ---------- ---------- ----------
          ---------- ---------- ---------- ---------- ----------
          ---------- ---------- ---------- ---------- ----------
          ---------- ---------- ---------- ---------- ----------
          ---------- ---------- ---------- ---------- ----------
          ---------- ---------- ---------- ---------- ----------
          ---------- ---------- ---------- ---------- ----------
          ---------- ---------- ---------- ---------- ----------
          ---------- ---------- ---------- ---------- ----------
          ---------- ---------- ---------- ---------- ----------
          ---------- ---------- ---------- ---------- ----------
          ---------- ---------- ---------- ---------- ----------
          ---------- ---------- ---------- ---------- ----------
          ---------- ---------- ---------- ---------- ----------
          ---------- ---------- ---------- ---------- ----------
          ---------- ---------- ---------- ---------- ----------
          ---------- ---------- ---------- ---------- ----------
          ---------- ---------- ---------- ---------- ----------
          ---------- ---------- ---------- ---------- ----------
          ---------- ---------- ---------- ---------- ----------
          ---------- ---------- ---------- ---------- ----------
          ---------- ---------- ---------- ---------- ----------
          ---------- ---------- ---------- ---------- ----------
          ---------- ---------- ---------- ---------- ----------
          ---------- ---------- ---------- ---------- ----------
          ---------- ---------- ---------- ---------- ----------
          ---------T AAGTTTGGCC GAAGGAATAG CACCGGTAGC GATAGCAACA
          ATGCAGGTTA CAAACGGGAA GATATAGCCA ACTACCCCAT ATTTAACCTG
          TTCCCCACTA ATGACAACCA AAACACACAA GATGGCAACA TGGAAGAAGA
          AGCTATGGAC AGGCAAGACA ATAAGAGGTC ATATTCTATG GAACACTTCC
          GATGGGGTAA ACCAGTCGGC AAAAAAAGGA GACCTATTAA GGTTTTCCCA
          AGCGATGCTG AGGAAGAGTC ATCGGAAATC TACCCAACAG AGTACAGAAG
          AGAGTTGTCT GTAGAGTTTG ACTACCCCGA TACCAACTCC GAAGAAGACA
          TGGACGACAG CATGTTGATG GAAAGCCCAA ATAAAAAAGA TCGGAAGTAT
          AAAATGCATC ATTTTCGATG GGAAGGTCCA CCCAAAGACA AAAGATATGG
          AGGATTCATG ACCCCTGAGC GCAGTCAGAC T--------- ----------
          ---------- ---------- ---------- ---------- ----------
          ---------- ---------- ---------- ---------- ----------
          ---------- ---------- ---------- ---------- ----------
          ---------- ---------- ---------- ---------- ----------
          ---------- ---------- ---------- ---------- ----------
          ---------- ---------- ---------- ---------- ----------
          ---------- ---------- ---------- ---------- ----------
          ---------- ---------- ---------- ---------- ----------
          ---------- ---------- ---------- ---------- ----------
          ---------- ---------- ---------- ----------
BB55022   ---------- ---------- ---------- ---------- ----------
          ---------- ---------- ---------- ---------- ----------
          ---------- ---------- ---------- ---------- ----------
          ---------- ---------- ---------- ---------- ----------
          ---------- ---------- ---------- ---------- ----------
          ---------- ---------- ---------- ---------- ----------
          ---------- ---------- ---------- ---------- ----------
          ---------- ---------- ---------- ---------- ----------
          ---------- ---------- ---------- ---------- ----------
          ---------- ---------- ---------- ---------- ----------
          ---------- ---------- ---------- ---------- ----------
          ---------- ---------- ---------- ---------- ----------
          ---------- ---------- ---------- ---------- ----------
          ---------- ---------- ---------- ---------- ----------
          ---------- ---------- ---------- ---------- ----------
          ---------- ---------- ---------- ---------- ----------
          ---------- ---------- ---------- ---------- ----------
          ---------- ---------- ---------- ---------- ----------
          ---------- ---------- ---------- ---------- ----------
          ---------- ---------- ---------- ---------- ----------
          ---------- ---------- ---------- ---------- ----------
          ---------- ---------- ---------- ---------- ----------
          ---------- ---------- ---------- ---------- ----------
          ---------- ---------- ---------- ---------- ----------
          ---------- ---------- ---------- ---------T TATTTCATAC
          TTCAGTTGCA TGAAAGCTGC CCCTATGAAA GAAGCCAGTG TCAGAGGACA
          AAGTGGCCTG GCCTATCCGG GTCTTCGGAC CCATGGTACT CTGGAAAGCA
          TAGGTGGGCC AATGGGTAGT TCAAGAGGAG GTGGACTTCC ATCCCTGACA
          GATACCTTTG AACATGTCAT AGAAGAACTC CTAGAAGAGG AACAAAACTT
          AAGGCAGAGT GAGGAGAACA AGGACTCAGA TATGTATTCA TCAAGGGTTA
          TGCTGAGCAC TCAAGTGCCT TTGGAGCCCC CTTTGCTTTT TCTTCTTGAG
          GAGTATAAAA ATTACCTGGA TGCTGCAAAC ATGTCCATGA GGGTACGACG
          CCACTCAGAC CCAGCCAGGC GCGGGGAATT GAGCGTATGT GACAGTATTA
          GTGAGTGGGT GACTGCGGCA GACAAGAAAA CGGCGATAGA TATGGCGGGT
          CAAACAGTTA CTGTTCTTGA AAAAGTCCCA GTACCCAAGG GTCAACTGAA
          ACAATATTTC TATGAGACCA AATGCAATCC CATGGGCTAC ATGAAGGAAG
          GTTGCAGGGG CATCGACAAG AGGTACTGGA ACTCGCAATG CCGAACTACC
          CAGTCTTATG TGCGTGCACT CACCATGGAT AGCAAAAAGA AAGTTGGTTG
          GCGCTTTATC AGAATAGACA CTTCTTGTGT ATGCACACTG GTTGGTACTT
          TAAAGAATTC TTGTGTAAAG CCGTCCATGT CATTTACACA GTCAACCTCT
          ACAGCAGCGT CTTAATTTTG GCCTTTATCA GCTTGGATCG GTACTTGGCG
          ATTGTCCATG CCACCAACAG CCAAGGATCT AGGAAACTGT TGGCAGAGAA
          AATTGTGTAT GCTGGTGTGT GGCTTCCAGC TATTTTGTTG ACCGTGCCCG
          ACGTTGTATT TGCCAGCGTG TCGGACATTG AAGGCAACTT TGTGTGTGAC
          CGCATCTACC CAGTGGAGAA CAGAGGACAC TGGACCATTG GCTTCCGTTT
          CCTCCACATC ACAGTTGGAC TTGTCTTGCC CGGACTCATC ATTTTAACTT
          GCTACTGCGT CATCATTTCC AGGTTGTCCC ATTCAAAGGG CCATCAAAAA
          CGTAAAGCCT TGAAGACGAC TGTGATTCTC ATCCTGGCAT TCTTCGCCTG
          TTGGCTCCCG TACTATATCT GCCTTACCAT CGACACCTTT GGTTTACTTG
          GACTCTTGAA GTTTGATTGT TACATGGATA ATATGCTTCA CAAGTGGATC
          TCCATCACA- ---------- ---------- ---------- ----------
          ---------- ---------- ---------- ---------- ----------
          ---------- ---------- ---------- ---------- ----------
          ---------- ---------- ---------- ---------- ----------
          ---------- ---------- ---------- ---------- ----------
          ---------- ---------- ---------- ---------- ----------
          ---------- ---------- ---------- ---------- ----------
          ---------- ---------- ---------- ---------- ----------
          ---------- ---------- ---------- ---------- ----------
          ---------- ---------- ---------- -TTGGAGTCA CCAAGGGAAA
          GGGCTACAAA GGTGAGACTA AAGGATGTAG AGCTTTTCTG TATTGAGGTT
          TAGGGCTAGT TAACAA--TC TTTTTAATTT GAATGCTGGG GATCTGCTCT
          CAGTTTAATA CCATTGAATG GAACTAAACT ACAAGCAGAC ACCTGGCGTG
          GTTTCCAGGG GAGTTGGTGC AGACACTATG CTAAGAAAGG ACCTGTCCTT
          TCTTGGCACG ACTATAGACC ATGGCCACAT GAAGTGCAGT GGAGGACAGG
          GTTAGCGCTG CTGCTGGCAT CTTCTTGGTG CAGAAGCCAT GCTACATTCT
          GCCACAAATG ACTTGCATGG ACTGGGCCTA AAAATGC--- ---GACTGAC
          TTCTT---CC -TTGTGTGAG CAGCCCATGA CTTGTGCACC ATGGTGGGTA
          GAGAGGTTTA GAAATGCTGG TTTAGTTTGT TCTGTGATGA GGTCATGGAA
          TAAGCACTGG GCACAGTGCC TGACAACACT GAAGAATAAT
BB55_P023 ---------- ---------- ---------- ---------- ----------
          ---------- ---------- ---------- ---------- ----------
          ---------- ---------- ---------- ---------- ----------
          ---------- ---------- ---------- ---------- ----------
          ---------- ---------- ---------- ---------- ----------
          ---------- ---------- ---------- ---------- ----------
          ---------- ---------- ---------- ---------- ----------
          ---------- ---------- ---------- ---------- ----------
          ---------- ---------- ---------- ---------- ----------
          ---------- ---------- ---------- ---------- ----------
          ---------- ---------- ---------- ---------- ----------
          ---------- ---------- ---------- ---------- ----------
          ---------- ---------- ---------- ---------- ----------
          ---------- ---------- ---------- ---------- ----------
          ---------- ---------- ---------- ---------- ----------
          ---------- ---------- ---------- ---------- ----------
          ---------- ---------- ---------- ---------- ----------
          ---------- ---------- ---------- ---------- ----------
          ---------- ---------- ---------- ---------- ----------
          ---------- ---------- ---------- ---------- ----------
          ---------- ---------- ---------- ---------- ----------
          ---------- ---------- ---------- ---------- ----------
          ---------- ---------- ---------- ---------- ----------
          ---------- ---------- ---------- ---------- ----------
          ---------- ---------- ---------- ---------- ----------
          ---------- ---------- ---------- ---------- ----------
          ---------- ---------- ---------- ---------- ----------
          ---------- ---------- ---------- ---------- ----------
          ---------- ---------- ---------- ---------- ----------
          ---------- ---------- ---------- ---------- ----------
          ---------- ---------- ---------- ---------- ----------
          ---------- ---------- ---------- ---------- ----------
          ---------- ---------- ---------- ---------- ----------
          ---------- ---------- ---------- ---------- ----------
          ---------- ---------- ---------- ---------- ----------
          ---------- ---------- ---------- ---------- ----------
          ---------- ---------- ---------- ---------- ----------
          ---------- ---------- ---------- ---------- ----------
          ---------- ---------- ---------- ---------- ----------
          ---------- ---------- ---------- ---------- ----------
          ---------- ---------- ---------- ---------- ----------
          ---------- ---------- ---------- ---------- ----------
          ---------- ---------- ---------- ---------- ----------
          ---------- ---------- ---------- ---------- ----------
          ---------- ---------- ---------- ---------- ----------
          ---------- ---------- ---------- ---------- ----------
          ---------- ---------- ---------- ---------- ----------
          ---------- ---------- ---------- ---------- ----------
          ---------- ---------- ---------- ---------- ----------
          ---------- ---------- ---------- ---------- ----------
          ---------T AAGTTTGGCC GAAGGAATAG CACCGGTAGC GATAGCAACA
          ATGCAGGTTA CAAACGGGAA GATATAGCCA ACTACCCCAT ATTTAACCTG
          TTCCCCACTA ATGACAACCA AAACACACAA GATGGCAACA TGGAAGAAGA
          AGCTATGGAC AGGCAAGACA ATAAGAGGTC ATATTCTATG GAACACTTCC
          GATGGGGTAA ACCAGTCGGC AAAAAAAGGA GACCTATTAA GGTTTTCCCA
          AGCGATGCTG AGGAAGAGTC ATCGGAAATC TACCCAACAG AGTACAGAAG
          AGAGTTGTCT GTAGAGTTTG ACTACCCCGA TACCAACTCC GAAGAAGACA
          TGGACGACAG CATGTTGATG GAAAGCCCAA ATAAAAAAGA TCGGAAGTAT
          AAAATGCATC ATTTTCGATG GGAAGGTCCA CCCAAAGACA AAAGATATGG
          AGGATTCATG ACCCCTGAGC GCAGTCAGAC T--------- ----------
          ---------- ---------- ---------- ---------- ----------
          ---------- ---------- ---------- ---------- ----------
          ---------- ---------- ---------- ---------- ----------
          ---------- ---------- ---------- ---------- ----------
          ---------- ---------- ---------- ---------- ----------
          ---------- ---------- ---------- ---------- ----------
          ---------- ---------- ---------- ---------- ----------
          ---------- ---------- ---------- ---------- ----------
          ---------- ---------- ---------- ---------- ----------
          ---------- ---------- ---------- ----------
BB70024   ---------- ---------- ---------- ---------- ----------
          ---------- ---------- ---------- ---------- ----------
          ---------- ---------- ---------- ---------- ----------
          ---------- ---------- ---------- ---------- ----------
          ---------- ---------- ---------- ---------- ----------
          ---------- ---------- ---------- ---------- ----------
          ---------- ---------- ---------- ---------- ----------
          ---------- ---------- ---------- ---------- ----------
          ---------- ---------- ---------- ---------- ----------
          ---------- ---------- ---------- ---------- ----------
          ---------- ---------- ---------- ---------- ----------
          ---------- ---------- ---------- ---------- ----------
          ---------- ---------- ---------- ---------- ----------
          ---------- ---------- ---------- ---------- ----------
          ---------- ---------- ---------- ---------- ----------
          ---------- ---------- ---------- ---------- ----------
          ---------- ---------- ---------- ---------- ----------
          ---------- ---------- ---------- ---------- ----------
          ---------- ---------- ---------- ---------- ----------
          ---------- ---------- ---------- ---------- ----------
          ---------- ---------- ---------- ---------- ----------
          ---------- ---------- ---------- ---------- ----------
          ---------- ---------- ---------- ---------- ----------
          ---------- ---------- ---------- ---------- ----------
          ---------- ---------- ---------- ---------T TATTTCATAC
          TTCAGTTGCA TGAAAGCTGC CCCTATGAAA GAAGCCAGTG TCAGAGGACA
          AAGTGGCCTG GCCTATCCGG GTCTTCGGAC CCATGGTACT CTGGAAAGCA
          TAGGTGGGCC AATGGGTAGT TCAAGAGGAG GTGGACTTCC ATCCCTGACA
          GATACCTTTG AACATGTCAT AGAAGAACTC CTAGAAGAGG AACAAAACTT
          AAGGCAGAGT GAGGAGAACA AGGACTCAGA TATGTATTCA TCAAGGGTTA
          TGCTGAGCAC TCAAGTGCCT TTGGAGCCCC CTTTGCTTTT TCTTCTTGAG
          GAGTATAAAA ATTACCTGGA TGCTGCAAAC ATGTCCATGA GGGTACGACG
          CCACTCAGAC CCAGCCAGGC GCGGGGAATT GAGCGTATGT GACAGTATTA
          GTGAGTGGGT GACTGCGGCA GACAAGAAAA CGGCGATAGA TATGGCGGGT
          CAAACAGTTA CTGTTCTTGA AAAAGTCCCA GTACCCAAGG GTCAACTGAA
          ACAATATTTC TATGAGACCA AATGCAATCC CATGGGCTAC ATGAAGGAAG
          GTTGCAGGGG CATCGACAAG AGGTACTGGA ACTCGCAATG CCGAACTACC
          CAGTCTTATG TGCGTGCACT CACCATGGAT AGCAAAAAGA AAGTTGGTTG
          GCGCTTTATC AGAATAGACA CTTCTTGTGT ATGCACACTG GTTGGTACTT
          TAAAGAATTC TTGTGTAAAG CCGTCCATGT CATTTACACA GTCAACCTCT
          ACAGCAGCGT CTTAATTTTG GCCTTTATCA GCTTGGATCG GTACTTGGCG
          ATTGTCCATG CCACCAACAG CCAAGGATCT AGGAAACTGT TGGCAGAGAA
          AATTGTGTAT GCTGGTGTGT GGCTTCCAGC TATTTTGTTG ACCGTGCCCG
          ACGTTGTATT TGCCAGTGTG TCGGACATTG AAGGCAACTT TGTGTGTGAC
          CGCATCTACC CAGTGGAGAA CAGAGGACAC TGGACCATTG GCTTCCGTTT
          CCTCCACATC ACAGTTGGAC TTATCTTGCC CGGACTCATC ATTTTAACTT
          GCTACTGCGT CATCATTTCC AGGTTGTCCC ATTCAAAGGG CCATCAAAAA
          CGTAAAGCCT TGAAGACGAC TGTGATTCTC ATCCTGGCAT TCTTCGCCTG
          TTGGCTCCCG TACTATATCT GCCTTACCAT CGACACCTTT GGTTTACTTG
          GACTCTTGAA GTTTGATTGT TACATGGATA ATATGCTTCA CAAGTGGATC
          TCCATCACA- ---------- ---------- ---------- ----------
          ---------- ---------- ---------- ---------- ----------
          ---------- ---------- ---------- ---------- ----------
          ---------- ---------- ---------- ---------- ----------
          ---------- ---------- ---------- ---------- ----------
          ---------- ---------- ---------- ---------- ----------
          ---------- ---------- ---------- ---------- ----------
          ---------- ---------- ---------- ---------- ----------
          ---------- ---------- ---------- ---------- ----------
          ---------- ---------- ---------- -TTGGAGTCA CCAAGGGAAA
          GGGCTACAAA GGTGAGACTA AAGGATGTAG AGCTTTTCTG TATTGAGGTT
          TAGGGCTAGT TAACAA--TC TTTTTAATTT GAATGCTGGG GATCTGCTCT
          --GTTTAATA CCATTGAATG GAACTAAACT ACAAGCAGAC ACCTGGCGTG
          GTTTCCAGGG GAGTTGGTGC AGACACTATG CTAAGAAAGG ACCTGTCCTT
          TCTTGGCACG ACTATAGACC ATGGCCACAT GAAGTGCAGT GGAGGACAGG
          GTTAGCGCTG CTGCTGGCAT CTTCTTGGTG CAGAAGCCAT GCTACATTCT
          GCCACAAATG ACTTGCATGG ACTGGGCCTA AAAATGC--- ---GACTGAC
          TTCTT---CC -TTGTGTGAG CAGCCCATGA CTTGTGCACC ATGGTGGGTA
          GAGAGGTTTA GAAATGCTGG TTTAGTTTGT TCTGTGATGA GGTCATGGAA
          TAAGCACTGG GCACAGTGCC TGACAACACT GAAGAATAAT
BB70_P025 ---------- ---------- ---------- ---------- ----------
          ---------- ---------- ---------- ---------- ----------
          ---------- ---------- ---------- ---------- ----------
          ---------- ---------- ---------- ---------- ----------
          ---------- ---------- ---------- ---------- ----------
          ---------- ---------- ---------- ---------- ----------
          ---------- ---------- ---------- ---------- ----------
          ---------- ---------- ---------- ---------- ----------
          ---------- ---------- ---------- ---------- ----------
          ---------- ---------- ---------- ---------- ----------
          ---------- ---------- ---------- ---------- ----------
          ---------- ---------- ---------- ---------- ----------
          ---------- ---------- ---------- ---------- ----------
          ---------- ---------- ---------- ---------- ----------
          ---------- ---------- ---------- ---------- ----------
          ---------- ---------- ---------- ---------- ----------
          ---------- ---------- ---------- ---------- ----------
          ---------- ---------- ---------- ---------- ----------
          ---------- ---------- ---------- ---------- ----------
          ---------- ---------- ---------- ---------- ----------
          ---------- ---------- ---------- ---------- ----------
          ---------- ---------- ---------- ---------- ----------
          ---------- ---------- ---------- ---------- ----------
          ---------- ---------- ---------- ---------- ----------
          ---------- ---------- ---------- ---------- ----------
          ---------- ---------- ---------- ---------- ----------
          ---------- ---------- ---------- ---------- ----------
          ---------- ---------- ---------- ---------- ----------
          ---------- ---------- ---------- ---------- ----------
          ---------- ---------- ---------- ---------- ----------
          ---------- ---------- ---------- ---------- ----------
          ---------- ---------- ---------- ---------- ----------
          ---------- ---------- ---------- ---------- ----------
          ---------- ---------- ---------- ---------- ----------
          ---------- ---------- ---------- ---------- ----------
          ---------- ---------- ---------- ---------- ----------
          ---------- ---------- ---------- ---------- ----------
          ---------- ---------- ---------- ---------- ----------
          ---------- ---------- ---------- ---------- ----------
          ---------- ---------- ---------- ---------- ----------
          ---------- ---------- ---------- ---------- ----------
          ---------- ---------- ---------- ---------- ----------
          ---------- ---------- ---------- ---------- ----------
          ---------- ---------- ---------- ---------- ----------
          ---------- ---------- ---------- ---------- ----------
          ---------- ---------- ---------- ---------- ----------
          ---------- ---------- ---------- ---------- ----------
          ---------- ---------- ---------- ---------- ----------
          ---------- ---------- ---------- ---------- ----------
          ---------- ---------- ---------- ---------- ----------
          ---------T AAGTTTGGCC GAAGGAATAG CACCGGTAGC GATAGCAACA
          ATGCAGGTTA CAAACGGGAA GATATAGCCA ACTACCCCAT ATTTAACCTG
          TTCCCCACTA ATGACAACCA AAACACACAA GATGGCAACA TGGAAGAAGA
          AGCTATGGAC AGGCAAGACA ATAAGAGGTC ATATTCTATG GAACACTTCC
          GATGGGGTAA ACCAGTCGGC AAAAAAAGGA GACCTATTAA GGTTTTCCCA
          AGCGATGCTG AGGAAGAGTC ATCGGAAATC TACCCAACAG AGTACAGAAG
          AGAGTTGTCT GTAGAGTTTG ACTACCCCGA TACCAACTCC GAAGAAGACA
          TGGACGACAG CATGTTGATG GAAAGCCCAA ATAAAAAAGA TCGGAAGTAT
          AAAATGCATC ATTTTCGATG GGAAGGTCCA CCCAAAGACA AAAGATATGG
          AGGATTCATG ACCCCTGAGC GCAGTCAGAC T--------- ----------
          ---------- ---------- ---------- ---------- ----------
          ---------- ---------- ---------- ---------- ----------
          ---------- ---------- ---------- ---------- ----------
          ---------- ---------- ---------- ---------- ----------
          ---------- ---------- ---------- ---------- ----------
          ---------- ---------- ---------- ---------- ----------
          ---------- ---------- ---------- ---------- ----------
          ---------- ---------- ---------- ---------- ----------
          ---------- ---------- ---------- ---------- ----------
          ---------- ---------- ---------- ----------
BB76026   ---------- ---------- ---------- ---------- ----------
          ---------- ---------- ---------- ---------- ----------
          ---------- ---------- ---------- ---------- ----------
          ---------- ---------- ---------- ---------- ----------
          ---------- ---------- ---------- ---------- ----------
          ---------- ---------- ---------- ---------- ----------
          ---------- ---------- ---------- ---------- ----------
          ---------- ---------- ---------- ---------- ----------
          ---------- ---------- ---------- ---------- ----------
          ---------- ---------- ---------- ---------- ----------
          ---------- ---------- ---------- ---------- ----------
          ---------- ---------- ---------- ---------- ----------
          ---------- ---------- ---------- ---------- ----------
          ---------- ---------- ---------- ---------- ----------
          ---------- ---------- ---------- ---------- ----------
          ---------- ---------- ---------- ---------- ----------
          ---------- ---------- ---------- ---------- ----------
          ---------- ---------- ---------- ---------- ----------
          ---------- ---------- ---------- ---------- ----------
          ---------- ---------- ---------- ---------- ----------
          ---------- ---------- ---------- ---------- ----------
          ---------- ---------- ---------- ---------- ----------
          ---------- ---------- ---------- ---------- ----------
          ---------- ---------- ---------- ---------- ----------
          ---------- ---------- ---------- ---------- ----------
          ---------- ---------- ---------- ---------- ----------
          ---------- ---------- ---------- ---------- ----------
          ---------- ---------- ---------- ---------- ----------
          ---------- ---------- ---------- ---------- ----------
          ---------- ---------- ---------- ---------- ----------
          ---------- ---------- ---------- ---------- ----------
          ---------- ---------- ---------- ---------- ----------
          ---------- ---------- ---------- ---------- ----------
          ---------- ---------- ---------- ---------- ----------
          ---------- ---------- ---------- ---------- ----------
          ---------- ---------- ---------- ---------- ----------
          ---------- ---------- ---------- ---------- ----------
          ---------- ---------- ---------- ---------- ----------
          ---------- ---------- ---------- ---------G GTTGGTACTT
          TAAAGAATTC TTGTGTAAAG CCGTCCATGT CATTTACACA GTCAACCTCT
          ACAGCAGCGT CTTAATTTTG GCCTTTATCA GCTTGGATCG GTACTTGGCG
          ATTGTCCATG CCACCAACAG CCAAGGATCT AGGAAACTGT TGGCAGAGAA
          AATTGTGTAT GCTGGTGTGT GGCTTCCAGC TATTTTGTTG ACCGTGCCCG
          ACGTTGTATT TGCCAGCGTG TCGGACATTG AAGGCAACTT TGTGTGTGAC
          CGCATCTACC CAGTGGAGAA CAGAGGACAC TGGACCATTG GCTTCCGTTT
          CCTCCACATC ACAGTTGGAC TTGTCTTGCC CGGACTCATC ATTTTAACTT
          GCTACTGCGT CATCATTTCC AGGTTGTCCC ATTCAAAGGG CCATCAAAAA
          CGTAAAGCCT TGAAGACGAC TGTGATTCTC ATCCTGGCAT TCTTCGCCTG
          TTGGCTCCCG TACTATATCT GCCTTACCAT CGACACCTTT GGTTTACTTG
          GACTCTTGAA GTTTGATTGT TACATGGATA ATATGCTTCA CAAGTGGATC
          TCCATCACA- ---------- ---------- ---------- ----------
          ---------- ---------- ---------- ---------- ----------
          ---------- ---------- ---------- ---------- ----------
          ---------- ---------- ---------- ---------- ----------
          ---------- ---------- ---------- ---------- ----------
          ---------- ---------- ---------- ---------- ----------
          ---------- ---------- ---------- ---------- ----------
          ---------- ---------- ---------- ---------- ----------
          ---------- ---------- ---------- ---------- ----------
          ---------- ---------- ---------- -TTGGAGTCA CCAAGGGAAA
          GGGCTACAAA GGTGAGACTA AAGGATGTAG AGCTTTTCTG TATTGAGGTT
          TAGGGCTAGT TAACAA--TC TTTTTAATTT GAATGCTGGG GATCTGCTCT
          CAGTTTAATA CCATTGAATG GAACTAAACT ACAAGCAGAC ACCTGGCGTG
          GTTTCCAGGG GAGTTGGTGC AGACACTATG CTAAGAAAGG ACCTGTCCTT
          TCTTGGCACG ACTATAGACC ATGGCCACAT GAAGTGCAGT GGAGGACAGG
          GTTAGCGCTG CTGCTGGCAT CTTCTTGGTG CAGAAGCCAT GCTACATTCT
          GCCACAAATG ACTTGCATGG ACTGGGCCTA AAAATGC--- ---GACTGAC
          TTCTT---CC -TTGTGTGAG CAGCCCATGA CTTGTGCACC ATGGTGGGTA
          GAGAGGTTTA GAAATGCTGG TTTAGTTTGT TCTGTGATGA GGTCATGGAA
          TAAGCACTGG GCACAGTGCC TGACAACACT GAAGAATAAT
BB77027   ---------- ---------- ---------- ---------- ----------
          ---------- ---------- ---------- ---------- ----------
          ---------- ---------- ---------- ---------- ----------
          ---------- ---------- ---------- ---------- ----------
          ---------- ---------- ---------- ---------- ----------
          ---------- ---------- ---------- ---------- ----------
          ---------- ---------- ---------- ---------- ----------
          ---------- ---------- ---------- ---------- ----------
          ---------- ---------- ---------- ---------- ----------
          ---------- ---------- ---------- ---------- ----------
          ---------- ---------- ---------- ---------- ----------
          ---------- ---------- ---------- ---------- ----------
          ---------- ---------- ---------- ---------- ----------
          ---------- ---------- ---------- ---------- ----------
          ---------- ---------- ---------- ---------- ----------
          ---------- ---------- ---------- ---------- ----------
          ---------- ---------- ---------- ---------- ----------
          ---------- ---------- ---------- ---------- ----------
          ---------- ---------- ---------- ---------- ----------
          ---------- ---------- ---------- ---------- ----------
          ---------- ---------- ---------- ---------- ----------
          ---------- ---------- ---------- ---------- ----------
          ---------- ---------- ---------- ---------- ----------
          ---------- ---------- ---------- ---------- ----------
          ---------- ---------- ---------- ---------T TATTTCATAC
          TTCAGTTGCA TGAAAGCTGC CCCTATGAAA GAAGCCAGTG TCAGAGGACA
          AAGTGGCCTG GCCTATCCGG GTCTTCGGAC CCATGGTACT CTGGAAAGCA
          TAGGTGGGCC AATGGGTAGT TCAAGAGGAG GTGGACTTCC ATCCCTGACA
          GATACCTTTG AACATGTCAT AGAAGAACTC CTAGAAGAGG AACAAAACTT
          AAGGCAGAGT GAGGAGAACA AGGACTCAGA TATGTATTCA TCAAGGGTTA
          TGCTGAGCAC TCAAGTGCCT TTGGAGCCCC CTTTGCTTTT TCTTCTTGAG
          GAGTATAAAA ATTACCTGGA TGCTGCAAAC ATGTCCATGA GGGTACGACG
          CCACTCAGAC CCAGCCAGGC GCGGGGAATT GAGCGTATGT GACAGTATTA
          GTGAGTGGGT GACTGCGGCA GACAAGAAAA CGGCGATAGA TATGGCGGGT
          CAAACAGTTA CTGTTCTTGA AAAAGTCCCA GTACCCAAGG GTCAACTGAA
          ACAATATTTC TATGAGACCA AATGCAATCC CATGGGCTAC ATGAAGGAAG
          GTTGCAGGGG CATCGACAAG AGGTACTGGA ACTCGCAATG CCGAACTACC
          CAGTCTTATG TGCGTGCACT CACCATGGAT AGCAAAAAGA AAGTTGGTTG
          GCGCTTTATC AGAATAGACA CTTCTTGTGT ATGCACACT- ----------
          ---------- ---------- ---------- ---------- ----------
          ---------- ---------- ---------- ---------- ----------
          ---------- ---------- ---------- ---------- ----------
          ---------- ---------- ---------- ---------- ----------
          ---------- ---------- ---------- ---------- ----------
          ---------- ---------- ---------- ---------- ----------
          ---------- ---------- ---------- ---------- ----------
          ---------- ---------- ---------- ---------- ----------
          ---------- ---------- ---------- ---------- ----------
          ---------- ---------- ---------- ---------- ----------
          ---------- ---------- ---------- ---------- ----------
          ---------- ---------- ---------- ---------- ----------
          ---------- ---------- ---------- ---------- ----------
          ---------- ---------- ---------- ---------- ----------
          ---------- ---------- ---------- ---------- ----------
          ---------- ---------- ---------- ---------- ----------
          ---------- ---------- ---------- ---------- ----------
          ---------- ---------- ---------- ---------- ----------
          ---------- ---------- ---------- ---------- ----------
          ---------- ---------- ---------- ---------- ----------
          ---------- ---------- ---------- ---------- ----------
          ---------- ---------- ---------- ---------- ----------
          ---------- ---------- ---------- ---------- ----------
          ---------- ---------- ---------- ---------- ----------
          ---------- ---------- ---------- ---------- ----------
          ---------- ---------- ---------- ---------- ----------
          ---------- ---------- ---------- ---------- ----------
          ---------- ---------- ---------- ---------- ----------
          ---------- ---------- ---------- ---------- ----------
          ---------- ---------- ---------- ---------- ----------
          ---------- ---------- ---------- ----------
BB80028   ---------- ---------- ---------- ---------- ----------
          ---------- ---------- ---------- ---------- ----------
          ---------- ---------- ---------- ---------- ----------
          ---------- ---------- ---------- ---------- ----------
          ---------- ---------- ---------- ---------- ----------
          ---------- ---------- ---------- ---------- ----------
          ---------- ---------- ---------- ---------- ----------
          ---------- ---------- ---------- ---------- ----------
          ---------- ---------- ---------- ---------- ----------
          ---------- ---------- ---------- ---------- ----------
          ---------- ---------- ---------- ---------- ----------
          ---------- ---------- ---------- ---------- ----------
          ---------- ---------- ---------- ---------- ----------
          ---------- ---------- ---------- ---------- ----------
          ---------- ---------- ---------- ---------- ----------
          ---------- ---------- ---------- ---------- ----------
          ---------- ---------- ---------- ---------- ----------
          ---------- ---------- ---------- ---------- ----------
          ---------- ---------- ---------- ---------- ----------
          ---------- ---------- ---------- ---------- ----------
          ---------- ---------- ---------- ---------- ----------
          ---------- ---------- ---------- ---------- ----------
          ---------- ---------- ---------- ---------- ----------
          ---------- ---------- ---------- ---------- ----------
          ---------- ---------- ---------- ---------T TATTTCATAC
          TTCAGTTGCA TGAAAGCTGC CCCTATGAAA GAAGCCAGTG TCAGAGGACA
          AAGTGGCCTG GCCTATCCGG GTCTTCGGAC CCATGGTACT CTGGAAAGCA
          TAGGTGGGCC AATGGGTAGT TCAAGAGGAG GTGGACTTCC ATCCCTGACA
          GATACCTTTG AACATGTCAT AGAAGAACTC CTAGAAGAGG AACAAAACTT
          AAGGCAGAGT GAGGAGAACA AGGACTCAGA TATGTATTCA TCAAGGGTTA
          TGCTGAGCAC TCAAGTGCCT TTGGAGCCCC CTTTGCTTTT TCTTCTTGAG
          GAGTATAAAA ATTACCTGGA TGCTGCAAAC ATGTCCATGA GGGTACGACG
          CCACTCAGAC CCAGCCAGGC GCGGGGAATT GAGCGTATGT GACAGTATTA
          GTGAGTGGGT GACTGCGGCA GACAAGAAAA CGGCGATAGA TATGGCGGGT
          CAAACAGTTA CTGTTCTTGA AAAAGTCCCA GTACCCAAGG GTCAACTGAA
          ACAATATTTC TATGAGACCA AATGCAATCC CATGGGCTAC ATGAAGGAAG
          GTTGCAGGGG CATCGACAAG AGGTACTGGA ACTCGCAATG CCGAACTACC
          CAGTCTTATG TGCGTGCACT CACCATGGAT AGCAAAAAGA AAGTTGGTTG
          GCGCTTTATC AGAATAGACA CTTCTTGTGT ATGCACACTG GTTGGTACTT
          TAAAGAATTC TTGTGTAAAG CCGTCCATGT CATTTACACA GTCAACCTCT
          ACAGCAGCGT CTTAATTTTG GCCTTTATCA GCTTGGATCG GTACTTGGCG
          ATTGTCCATG CCACCAACAG CCAAGGATCT AGGAAACTGT TGGCAGAGAA
          AATTGTGTAT GCTGGTGTGT GGCTTCCAGC TATTTTGTTG ACCGTGCCCG
          ACGTTGTATT TGCCAGCGTG TCGGACATTG AAGGCAACTT TGTGTGTGAC
          CGCATCTACC CAGTGGAGAA CAGAGGACAC TGGACCATTG GCTTCCGTTT
          CCTCCACATC ACAGTTGGAC TTGTCTTGCC CGGACTCATC ATTTTAACTT
          GCTACTGCGT CATCATTTCC AGGTTGTCCC ATTCAAAGGG CCATCAAAAA
          CGTAAAGCCT TGAAGACGAC TGTGATTCTC ATCCTGGCAT TCTTCGCCTG
          TTGGCTCCCG TACTATATCT GCCTTACCAT CGACACCTTT GGTTTACTTG
          GACTCTTGAA GTTTGATTGT TACATGGATA ATATGCTTCA CAAGTGGATC
          TCCATCACA- ---------- ---------- ---------- ----------
          ---------- ---------- ---------- ---------- ----------
          ---------- ---------- ---------- ---------- ----------
          ---------- ---------- ---------- ---------- ----------
          ---------- ---------- ---------- ---------- ----------
          ---------- ---------- ---------- ---------- ----------
          ---------- ---------- ---------- ---------- ----------
          ---------- ---------- ---------- ---------- ----------
          ---------- ---------- ---------- ---------- ----------
          ---------- ---------- ---------- -TTGGAGTCA CCAAGGGAAA
          GGGCTACAAA GGTGAGACTA AAGGATGTAG AGCTTTTCTG TATTGAGGTT
          TAGGGCTAGT TAACAA--TC TTTTTAATTT GAATGCTGGG GATCTGCTCT
          CAGTTTAATA CCATTGAATG GAACTAAACT ACAAGCAGAC ACCTGGCGTG
          GTTTCCAGGG GAGTTGGTGC AGACACTATG CTAAGAAAGG ACCTGTCCTT
          TCTTGGCACG ACTATAGACC ATGGCCACAT GAAGTGCAGT GGAGGACAGG
          GTTAGCGCTG CTGCTGGCAT CTTCTTGGTG CAGAAGCCAT GCTACATTCT
          GCCACAAATG ACTTGCATGG ACTGGGCCTA AAAATGC--- ---GACTGAC
          TTCTT---CC -TTGTGTGAG CAGCCCATGA CTTGTGCACC ATGGTGGGTA
          GAGAGGTTTA GAAATGCTGG TTTAGTTTGT TCTGTGATGA GGTCATGGAA
          TAAGCACTGG GCACAGTGCC TGACAACACT GAAGAATAAT
BB80_P029 ---------- ---------- ---------- ---------- ----------
          ---------- ---------- ---------- ---------- ----------
          ---------- ---------- ---------- ---------- ----------
          ---------- ---------- ---------- ---------- ----------
          ---------- ---------- ---------- ---------- ----------
          ---------- ---------- ---------- ---------- ----------
          ---------- ---------- ---------- ---------- ----------
          ---------- ---------- ---------- ---------- ----------
          ---------- ---------- ---------- ---------- ----------
          ---------- ---------- ---------- ---------- ----------
          ---------- ---------- ---------- ---------- ----------
          ---------- ---------- ---------- ---------- ----------
          ---------- ---------- ---------- ---------- ----------
          ---------- ---------- ---------- ---------- ----------
          ---------- ---------- ---------- ---------- ----------
          ---------- ---------- ---------- ---------- ----------
          ---------- ---------- ---------- ---------- ----------
          ---------- ---------- ---------- ---------- ----------
          ---------- ---------- ---------- ---------- ----------
          ---------- ---------- ---------- ---------- ----------
          ---------- ---------- ---------- ---------- ----------
          ---------- ---------- ---------- ---------- ----------
          ---------- ---------- ---------- ---------- ----------
          ---------- ---------- ---------- ---------- ----------
          ---------- ---------- ---------- ---------- ----------
          ---------- ---------- ---------- ---------- ----------
          ---------- ---------- ---------- ---------- ----------
          ---------- ---------- ---------- ---------- ----------
          ---------- ---------- ---------- ---------- ----------
          ---------- ---------- ---------- ---------- ----------
          ---------- ---------- ---------- ---------- ----------
          ---------- ---------- ---------- ---------- ----------
          ---------- ---------- ---------- ---------- ----------
          ---------- ---------- ---------- ---------- ----------
          ---------- ---------- ---------- ---------- ----------
          ---------- ---------- ---------- ---------- ----------
          ---------- ---------- ---------- ---------- ----------
          ---------- ---------- ---------- ---------- ----------
          ---------- ---------- ---------- ---------- ----------
          ---------- ---------- ---------- ---------- ----------
          ---------- ---------- ---------- ---------- ----------
          ---------- ---------- ---------- ---------- ----------
          ---------- ---------- ---------- ---------- ----------
          ---------- ---------- ---------- ---------- ----------
          ---------- ---------- ---------- ---------- ----------
          ---------- ---------- ---------- ---------- ----------
          ---------- ---------- ---------- ---------- ----------
          ---------- ---------- ---------- ---------- ----------
          ---------- ---------- ---------- ---------- ----------
          ---------- ---------- ---------- ---------- ----------
          ---------T AAGTTTGGCC GAAGGAATAG CACCGGTAGC GATAGCAACA
          ATGCAGGTTA CAAACGGGAA GATATAGCCA ACTACCCCAT ATTTAACCTG
          TTCCCCACTA ATGACAACCA AAACACACAA GATGGCAACA TGGAAGAAGA
          AGCTATGGAC AGGCAAGACA ATAAGAGGTC ATATTCTATG GAACACTTCC
          GATGGGGTAA ACCAGTCGGC AAAAAAAGGA GACCTATTAA GGTTTTCCCA
          AGCGATGCTG AGGAAGAGTC ATCGGAAATC TACCCAACAG AGTACAGAAG
          AGAGTTGTCT GTAGAGTTTG ACTACCCCGA TACCAACTCC GAAGAAGACA
          TGGACGACAG CATGTTGATG GAAAGCCCAA ATAAAAAAGA TCGGAAGTAT
          AAAATGCATC ATTTTCGATG GGAAGGTCCA CCCAAAGACA AAAGATATGG
          AGGATTCATG ACCCCTGAGC GCAGTCAGAC T--------- ----------
          ---------- ---------- ---------- ---------- ----------
          ---------- ---------- ---------- ---------- ----------
          ---------- ---------- ---------- ---------- ----------
          ---------- ---------- ---------- ---------- ----------
          ---------- ---------- ---------- ---------- ----------
          ---------- ---------- ---------- ---------- ----------
          ---------- ---------- ---------- ---------- ----------
          ---------- ---------- ---------- ---------- ----------
          ---------- ---------- ---------- ---------- ----------
          ---------- ---------- ---------- ----------
BBExt0030 ---------- ---------- ---------- ---------- ----------
          ---------- ---------- ---------- ---------- ----------
          ---------- ---------- ---------- ---------- ----------
          ---------- ---------- ---------- ---------- ----------
          ---------- ---------- ---------- ---------- ----------
          ---------- ---------- ---------- ---------- ----------
          ---------- ---------- ---------- ---------- ----------
          ---------- ---------- ---------- ---------- ----------
          ---------- ---------- ---------- ---------- ----------
          ---------- ---------- ---------- ---------- ----------
          ---------- ---------- ---------- ---------- ----------
          ---------- ---------- ---------- ---------- ----------
          ---------- ---------- ---------- ---------- ----------
          ---------- ---------- ---------- ---------- ----------
          ---------- ---------- ---------- ---------- ----------
          ---------- ---------- ---------- ---------- ----------
          ---------- ---------- ---------- ---------- ----------
          ---------- ---------- ---------- ---------- ----------
          ---------- ---------- ---------- ---------- ----------
          ---------- ---------- ---------- ---------- ----------
          ---------- ---------- ---------- ---------- ----------
          ---------- ---------- ---------- ---------- ----------
          ---------- ---------- ---------- ---------- ----------
          ---------- ---------- ---------- ---------- ----------
          ---------- ---------- ---------- ---------T TATTTCATAC
          TTCAGTTGCA TGAAAGCTGC CCCTATGAAA GAAGCCAGTG TCAGAGGACA
          AAGTGGCCTG GCCTATCCGG GTCTTCGGAC CCATGGTACT CTGGAAAGCA
          TAGGTGGGCC AATGGGTAGT TCAAGAGGAG GTGGACTTCC ATCCCTGACA
          GATACCTTTG AACATGTCAT AGAAGAACTC CTAGAAGAGG AACAAAACTT
          AAGGCAGAGT GAGGAGAACA AGGACTCAGA TATGTATTCA TCAAGGGTTA
          TGCTGAGCAC TCAAGTGCCT TTGGAGCCCC CTTTGCTTTT TCTTCTTGAG
          GAGTATAAAA ATTACCTGGA TGCTGCAAAC ATGTCCATGA GGGTACGACG
          CCACTCAGAC CCAGCCAGGC GCGGGGAATT GAGCGTATGT GACAGTATTA
          GTGAGTGGGT GACTGCGGCA GACAAGAAAA CGGCGATAGA TATGGCGGGT
          CAAACAGTTA CTGTTCTTGA AAAAGTCCCA GTACCCAAGG GTCAACTGAA
          ACAATATTTC TATGAGACCA AATGCAATCC CATGGGCTAC ATGAAGGAAG
          GTTGCAGGGG CATCGACAAG AGGTACTGGA ACTCGCAATG CCGAACTACC
          CAGTCTTATG TGCGTGCACT CACCATGGAT AGCAAAAAGA AAGTTGGTTG
          GCGCTTTATC AGAATAGACA CTTCTTGTGT ATGCACACT- ----------
          ---------- ---------- ---------- ---------- ----------
          ---------- ---------- ---------- ---------- ----------
          ---------- ---------- ---------- ---------- ----------
          ---------- ---------- ---------- ---------- ----------
          ---------- ---------- ---------- ---------- ----------
          ---------- ---------- ---------- ---------- ----------
          ---------- ---------- ---------- ---------- ----------
          ---------- ---------- ---------- ---------- ----------
          ---------- ---------- ---------- ---------- ----------
          ---------- ---------- ---------- ---------- ----------
          ---------- ---------- ---------- ---------- ----------
          ---------- ---------- ---------- ---------- ----------
          ---------- ---------- ---------- ---------- ----------
          ---------- ---------- ---------- ---------- ----------
          ---------- ---------- ---------- ---------- ----------
          ---------- ---------- ---------- ---------- ----------
          ---------- ---------- ---------- ---------- ----------
          ---------- ---------- ---------- ---------- ----------
          ---------- ---------- ---------- ---------- ----------
          ---------- ---------- ---------- ---------- ----------
          ---------- ---------- ---------- ---------- ----------
          ---------- ---------- ---------- ---------- ----------
          ---------- ---------- ---------- ---------- ----------
          ---------- ---------- ---------- ---------- ----------
          ---------- ---------- ---------- ---------- ----------
          ---------- ---------- ---------- ---------- ----------
          ---------- ---------- ---------- ---------- ----------
          ---------- ---------- ---------- ---------- ----------
          ---------- ---------- ---------- ---------- ----------
          ---------- ---------- ---------- ---------- ----------
          ---------- ---------- ---------- ----------
BBExt0031 ---------- ---------- ---------- ---------- ----------
          ---------- ---------- ---------- ---------- ----------
          ---------- ---------- ---------- ---------- ----------
          ---------- ---------- ---------- ---------- ----------
          ---------- ---------- ---------- ---------- ----------
          ---------- ---------- ---------- ---------- ----------
          ---------- ---------- ---------- ---------- ----------
          ---------- ---------- ---------- ---------- ----------
          ---------- ---------- ---------- ---------- ----------
          ---------- ---------- ---------- ---------- ----------
          ---------- ---------- ---------- ---------- ----------
          ---------- ---------- ---------- ---------- ----------
          ---------- ---------- ---------- ---------- ----------
          ---------- ---------- ---------- ---------- ----------
          ---------- ---------- ---------- ---------- ----------
          ---------- ---------- ---------- ---------- ----------
          ---------- ---------- ---------- ---------- ----------
          ---------- ---------- ---------- ---------- ----------
          ---------- ---------- ---------- ---------- ----------
          ---------- ---------- ---------- ---------- ----------
          ---------- ---------- ---------- ---------- ----------
          ---------- ---------- ---------- ---------- ----------
          ---------- ---------- ---------- ---------- ----------
          ---------- ---------- ---------- ---------- ----------
          ---------- ---------- ---------- ---------T TATTTCATAC
          TTCAGTTGCA TGAAAGCTGC CCCTATGAAA GAAGCCAGTG TCAGAGGACA
          AAGTGGCCTG GCCTATCCGG GTCTTCGGAC CCATGGTACT CTGGAAAGCA
          TAGGTGGGCC AATGGGTAGT TCAAGAGGAG GTGGACTTCC ATCCCTGACA
          GATACCTTTG AACATGTCAT AGAAGAACTC CTAGAAGAGG AACAAAACTT
          AAGGCAGAGT GAGGAGAACA AGGACTCAGA TATGTATTCA TCAAGGGTTA
          TGCTGAGCAC TCAAGTGCCT TTGGAGCCCC CTTTGCTTTT TCTTCTTGAG
          GAGTATAAAA ATTACCTGGA TGCTGCAAAC ATGTCCATGA GGGTACGACG
          CCACTCAGAC CCAGCCAGGC GCGGGGAATT GAGCGTATGT GACAGTATTA
          GTGAGTGGGT GACTGCGGCA GACAAGAAAA CGGCGATAGA TATGGCGGGT
          CAAACAGTTA CTGTTCTTGA AAAAGTCCCA GTACCCAAGG GTCAACTGAA
          ACAATATTTC TATGAGACCA AATGCAATCC CATGGGCTAC ATGAAGGAAG
          GTTGCAGGGG CATCGACAAG AGGTACTGGA ACTCGCAATG CCGAACTACC
          CAGTCTTATG TGCGTGCACT CACCATGGAT AGCAAAAAGA AAGTTGGTTG
          GCGCTTTATC AGAATAGACA CTTCTTGTGT ATGCACACT- ----------
          ---------- ---------- ---------- ---------- ----------
          ---------- ---------- ---------- ---------- ----------
          ---------- ---------- ---------- ---------- ----------
          ---------- ---------- ---------- ---------- ----------
          ---------- ---------- ---------- ---------- ----------
          ---------- ---------- ---------- ---------- ----------
          ---------- ---------- ---------- ---------- ----------
          ---------- ---------- ---------- ---------- ----------
          ---------- ---------- ---------- ---------- ----------
          ---------- ---------- ---------- ---------- ----------
          ---------- ---------- ---------- ---------- ----------
          ---------- ---------- ---------- ---------- ----------
          ---------- ---------- ---------- ---------- ----------
          ---------- ---------- ---------- ---------- ----------
          ---------- ---------- ---------- ---------- ----------
          ---------- ---------- ---------- ---------- ----------
          ---------- ---------- ---------- ---------- ----------
          ---------- ---------- ---------- ---------- ----------
          ---------- ---------- ---------- ---------- ----------
          ---------- ---------- ---------- ---------- ----------
          ---------- ---------- ---------- ---------- ----------
          ---------- ---------- ---------- ---------- ----------
          ---------- ---------- ---------- ---------- ----------
          ---------- ---------- ---------- ---------- ----------
          ---------- ---------- ---------- ---------- ----------
          ---------- ---------- ---------- ---------- ----------
          ---------- ---------- ---------- ---------- ----------
          ---------- ---------- ---------- ---------- ----------
          ---------- ---------- ---------- ---------- ----------
          ---------- ---------- ---------- ---------- ----------
          ---------- ---------- ---------- ----------
BBOFIU032 ---------- ---------- ---------- ---------- ----------
          ---------- ---------- ---------- ---------- ----------
          ---------- ---------- ---------- ---------- ----------
          ---------- ---------- ---------- ---------- ----------
          ---------- ---------- ---------- ---------- ----------
          ---------- ---------- ---------- ---------- ----------
          ---------- ---------- ---------- ---------- ----------
          ---------- ---------- ---------- ---------- ----------
          ---------- ---------- ---------- ---------- ----------
          ---------- ---------- ---------- ---------- ----------
          ---------- ---------- ---------- ---------- ----------
          ---------- ---------- ---------- ---------- ----------
          ---------- ---------- ---------- ---------- ----------
          ---------- ---------- ---------- ---------- ----------
          ---------- ---------- ---------- ---------- ----------
          ---------- ---------- ---------- ---------- ----------
          ---------- ---------- ---------- ---------- ----------
          ---------- ---------- ---------- ---------- ----------
          ---------- ---------- ---------- ---------- ----------
          ---------- ---------- ---------- ---------- ----------
          ---------- ---------- ---------- ---------- ----------
          ---------- ---------- ---------- ---------- ----------
          ---------- ---------- ---------- ---------- ----------
          ---------- ---------- ---------- ---------- ----------
          ---------- ---------- ---------- ---------- ----------
          ---------- ---------- ---------- ---------- ----------
          ---------- ---------- ---------- ---------- ----------
          ---------- ---------- ---------- ---------- ----------
          ---------- ---------- ---------- ---------- ----------
          ---------- ---------- ---------- ---------- ----------
          ---------- ---------- ---------- ---------- ----------
          ---------- ---------- ---------- ---------- ----------
          ---------- ---------- ---------- ---------- ----------
          ---------- ---------- ---------- ---------- ----------
          ---------- ---------- ---------- ---------- ----------
          ---------- ---------- ---------- ---------- ----------
          ---------- ---------- ---------- ---------- ----------
          ---------- ---------- ---------- ---------- ----------
          ---------- ---------- ---------- ---------G GTTGGTACTT
          TAAAGAATTC TTGTGTAAAG CCGTCCATGT CATTTACACA GTCAACCTCT
          ACAGCAGCGT CTTAATTTTG GCCTTTATCA GCTTGGATCG GTACTTGGCG
          ATTGTCCATG CCACCAACAG CCAAGGATCT AGGAAACTGT TGGCAGAGAA
          AATTGTGTAT GCTGGTGTGT GGCTTCCAGC TATTTTGTTG ACCGTGCCCG
          ACGTTGTATT TGCCAGYGTG TCGGACATTG AAGGCAACTT TGTGTGTGAC
          CGCATCTACC CAGTGGAGAA CAGAGGACAC TGGACCATTG GCTTCCGTTT
          CCTCCACATC ACAGTTGGAC TTATCTTGCC CGGACTCATC ATTTTAACTT
          GCTACTGCGT CATCATTTCC AGGTTGTCCC ATTCAAAGGG CCATCAAAAA
          CGTAAAGCCT TGAAGACGAC TGTGATTCTC ATCCTGGCAT TCTTCGCCTG
          TTGGCTCCCG TACTATATCT GCCTTACCAT CGACACCTTT GGTTTACTTG
          GACTCTTGAA GTTTGATTGT TACATGGATA ATATGCTTCA CAAGTGGATC
          TCCATCACA- ---------- ---------- ---------- ----------
          ---------- ---------- ---------- ---------- ----------
          ---------- ---------- ---------- ---------- ----------
          ---------- ---------- ---------- ---------- ----------
          ---------- ---------- ---------- ---------- ----------
          ---------- ---------- ---------- ---------- ----------
          ---------- ---------- ---------- ---------- ----------
          ---------- ---------- ---------- ---------- ----------
          ---------- ---------- ---------- ---------- ----------
          ---------- ---------- ---------- -TTGGAGTCA CCAAGGGAAA
          GGGCTACAAA GGTGAGACTA AAGGATGTAG AGCTTTTCTG TATTGAGGTT
          TAGGGCTAGT TAACAA--TC TTTT-AATTT AAATGCTGGG GATCTGCTCT
          CAGTTTAATA CCATTGAATG GAACTAAACT ACAAGCAGAC ACCTGGCGTG
          GTTTCCAGGG GAGTTGGTGC AGACACKATG CTAAGAAAGG ACCTGTCCTT
          TCTTGGCACG ACTATAGACC ATGGCCACAT GAAGTGCAGT GGAGGACAGG
          GTTAGCGCTG CTGCTGGCAT CTTCTTGGTG CAGAAGCCAT GCTACATTCT
          GCCACAAATG ACTTGCATGG ACTGGGCCTA AAAATGC--- ---GACTGAC
          TTCTT---CC -TTGTGTGAG CAGCCCATGA CTTGTGCACC ATGGTGGGTA
          GAGAGGTTTA GAAATGCTGG TTTAGTCTGT TCTGTGATGA GGTCATGGAA
          TAAGCACTGG GCACAGTGCC TGACAACACT GAAGAATAAT
BBOFIU033 ---------- ---------- ---------- ---------- ----------
          ---------- ---------- ---------- ---------- ----------
          ---------- ---------- ---------- ---------- ----------
          ---------- ---------- ---------- ---------- ----------
          ---------- ---------- ---------- ---------- ----------
          ---------- ---------- ---------- ---------- ----------
          ---------- ---------- ---------- ---------- ----------
          ---------- ---------- ---------- ---------- ----------
          ---------- ---------- ---------- ---------- ----------
          ---------- ---------- ---------- ---------- ----------
          ---------- ---------- ---------- ---------- ----------
          ---------- ---------- ---------- ---------- ----------
          ---------- ---------- ---------- ---------- ----------
          ---------- ---------- ---------- ---------- ----------
          ---------- ---------- ---------- ---------- ----------
          ---------- ---------- ---------- ---------- ----------
          ---------- ---------- ---------- ---------- ----------
          ---------- ---------- ---------- ---------- ----------
          ---------- ---------- ---------- ---------- ----------
          ---------- ---------- ---------- ---------- ----------
          ---------- ---------- ---------- ---------- ----------
          ---------- ---------- ---------- ---------- ----------
          ---------- ---------- ---------- ---------- ----------
          ---------- ---------- ---------- ---------- ----------
          ---------- ---------- ---------- ---------- ----------
          ---------- ---------- ---------- ---------- ----------
          ---------- ---------- ---------- ---------- ----------
          ---------- ---------- ---------- ---------- ----------
          ---------- ---------- ---------- ---------- ----------
          ---------- ---------- ---------- ---------- ----------
          ---------- ---------- ---------- ---------- ----------
          ---------- ---------- ---------- ---------- ----------
          ---------- ---------- ---------- ---------- ----------
          ---------- ---------- ---------- ---------- ----------
          ---------- ---------- ---------- ---------- ----------
          ---------- ---------- ---------- ---------- ----------
          ---------- ---------- ---------- ---------- ----------
          ---------- ---------- ---------- ---------- ----------
          ---------- ---------- ---------- ---------- ----------
          ---------- ---------- ---------- ---------- ----------
          ---------- ---------- ---------- ---------- ----------
          ---------- ---------- ---------- ---------- ----------
          ---------- ---------- ---------- ---------- ----------
          ---------- ---------- ---------- ---------- ----------
          ---------- ---------- ---------- ---------- ----------
          ---------- ---------- ---------- ---------- ----------
          ---------- ---------- ---------- ---------- ----------
          ---------- ---------- ---------- ---------- ----------
          ---------- ---------- ---------- ---------- ----------
          ---------- ---------- ---------- ---------- ----------
          ---------T AAGTTTGGCC GAAGGAATAG CACCGGTAGC GATAGCAACA
          ATGCAGGTTA CAAACGGGAA GATATAGCCA ACTACCCCAT ATTTAACCTG
          TTCCCCACTA ATGACAACCA AAACACACAA GATGGCAACA TGGAAGAAGA
          AGCTATGGAC AGGCAAGACA ATAAGAGGTC ATATTCTATG GAACACTTCC
          GATGGGGTAA ACCAGTCGGC AAAAAAAGGA GACCTATTAA GGTTTTCCCA
          AGCGATGCTG ARGAAGAGTC ATCGGAAATC TACCCAACAG AGTACAGAAG
          AGAGTTGTCT GTAGAGTTTG ACTACCCCGA TACCAACTCC GAAGAAGACA
          TGGACGACAG CATGTTGATG GAAAGCCCAA ATAAAAAAGA TCGGAAGTAT
          AAAATGCATC ATTTTCGATG GGAAGGTCCA CCCAAAGACA AAAGATATGG
          AGGATTCATG ACCCCTGAGC GCAGTCAGAC T--------- ----------
          ---------- ---------- ---------- ---------- ----------
          ---------- ---------- ---------- ---------- ----------
          ---------- ---------- ---------- ---------- ----------
          ---------- ---------- ---------- ---------- ----------
          ---------- ---------- ---------- ---------- ----------
          ---------- ---------- ---------- ---------- ----------
          ---------- ---------- ---------- ---------- ----------
          ---------- ---------- ---------- ---------- ----------
          ---------- ---------- ---------- ---------- ----------
          ---------- ---------- ---------- ----------
BBOFIU034 ---------- ---------- ---------- ---------- ----------
          ---------- ---------- ---------- ---------- ----------
          ---------- ---------- ---------- ---------- ----------
          ---------- ---------- ---------- ---------- ----------
          ---------- ---------- ---------- ---------- ----------
          ---------- ---------- ---------- ---------- ----------
          ---------- ---------- ---------- ---------- ----------
          ---------- ---------- ---------- ---------- ----------
          ---------- ---------- ---------- ---------- ----------
          ---------- ---------- ---------- ---------- ----------
          ---------- ---------- ---------- ---------- ----------
          ---------- ---------- ---------- ---------- ----------
          ---------- ---------- ---------- ---------- ----------
          ---------- ---------- ---------- ---------- ----------
          ---------- ---------- ---------- ---------- ----------
          ---------- ---------- ---------- ---------- ----------
          ---------- ---------- ---------- ---------- ----------
          ---------- ---------- ---------- ---------- ----------
          ---------- ---------- ---------- ---------- ----------
          ---------- ---------- ---------- ---------- ----------
          ---------- ---------- ---------- ---------- ----------
          ---------- ---------- ---------- ---------- ----------
          ---------- ---------- ---------- ---------- ----------
          ---------- ---------- ---------- ---------- ----------
          ---------- ---------- ---------- ---------- ----------
          ---------- ---------- ---------- ---------- ----------
          ---------- ---------- ---------- ---------- ----------
          ---------- ---------- ---------- ---------- ----------
          ---------- ---------- ---------- ---------- ----------
          ---------- ---------- ---------- ---------- ----------
          ---------- ---------- ---------- ---------- ----------
          ---------- ---------- ---------- ---------- ----------
          ---------- ---------- ---------- ---------- ----------
          ---------- ---------- ---------- ---------- ----------
          ---------- ---------- ---------- ---------- ----------
          ---------- ---------- ---------- ---------- ----------
          ---------- ---------- ---------- ---------- ----------
          ---------- ---------- ---------- ---------- ----------
          ---------- ---------- ---------- ---------- ----------
          ---------- ---------- ---------- ---------- ----------
          ---------- ---------- ---------- ---------- ----------
          ---------- ---------- ---------- ---------- ----------
          ---------- ---------- ---------- ---------- ----------
          ---------- ---------- ---------- ---------- ----------
          ---------- ---------- ---------- ---------- ----------
          ---------- ---------- ---------- ---------- ----------
          ---------- ---------- ---------- ---------- ----------
          ---------- ---------- ---------- ---------- ----------
          ---------- ---------- ---------- ---------- ----------
          ---------- ---------- ---------- ---------- ----------
          ---------T AAGTTTGGCC GAAGGAATAG CACCGGTAGC GATAGCAACA
          ATGCAGGTTA CAAACGGGAA GATATAGCCA ACTACCCCAT ATTTAACCTG
          TTCCCCACTA ATGACAACCA AAACACACAA GATGGCAACA TGGAAGAAGA
          AGCTATGGAC AGGCAAGACA ATAAGAGGTC ATATTCTATG GAACACTTCC
          GATGGGGTAA ACCAGTCGGC AAAAAAAGGA GACCTATTAA GGTTTTCCCA
          AGCGATGCTG AGGAAGAGTC ATCGGAAATC TACCCAACAG AGTACAGAAG
          AGAGTTGTCT GTAGAGTTTG ACTACCCCGA TACCAACTCC GAAGAAGACA
          TGGACGACAG CATGTTGATG GAAAGCCCAA ATAAAAAAGA TCGGAAGTAT
          AAAATGCATC ATTTTCGATG GGAAGGTCCA CCCAAAGACA AAAGATATGG
          AGGATTCATG ACCCCTGAGC GCAGTCAGAC T--------- ----------
          ---------- ---------- ---------- ---------- ----------
          ---------- ---------- ---------- ---------- ----------
          ---------- ---------- ---------- ---------- ----------
          ---------- ---------- ---------- ---------- ----------
          ---------- ---------- ---------- ---------- ----------
          ---------- ---------- ---------- ---------- ----------
          ---------- ---------- ---------- ---------- ----------
          ---------- ---------- ---------- ---------- ----------
          ---------- ---------- ---------- ---------- ----------
          ---------- ---------- ---------- ----------
BBOGAM035 ---------- ---------- ---------- ---------- ----------
          ---------- ---------- ---------- ---------- ----------
          ---------- ---------- ---------- ---------- ----------
          ---------- ---------- ---------- ---------- ----------
          ---------- ---------- ---------- ---------- ----------
          ---------- ---------- ---------- ---------- ----------
          ---------- ---------- ---------- ---------- ----------
          ---------- ---------- ---------- ---------- ----------
          ---------- ---------- ---------- ---------- ----------
          ---------- ---------- ---------- ---------- ----------
          ---------- ---------- ---------- ---------- ----------
          ---------- ---------- ---------- ---------- ----------
          ---------- ---------- ---------- ---------- ----------
          ---------- ---------- ---------- ---------- ----------
          ---------- ---------- ---------- ---------- ----------
          ---------- ---------- ---------- ---------- ----------
          ---------- ---------- ---------- ---------- ----------
          ---------- ---------- ---------- ---------- ----------
          ---------- ---------- ---------- ---------- ----------
          ---------- ---------- ---------- ---------- ----------
          ---------- ---------- ---------- ---------- ----------
          ---------- ---------- ---------- ---------- ----------
          ---------- ---------- ---------- ---------- ----------
          ---------- ---------- ---------- ---------- ----------
          ---------- ---------- ---------- ---------T TATTTCATAC
          TTCAGTTGCA TGAAAGCTGC CCCTATGAAA GAAGCCAGTG TCAGAGGACA
          AAGTGGCCTG GCCTATCCGG GTCTTCGGAC CCATGGTACT CTGGAAAGCA
          TAGGTGGGCC AATGGGTAGT TCAAGAGGAG GTGGACTTCC ATCCCTGACA
          GATACCTTTG AACATGTCAT AGAAGAACTC CTAGAAGAGG AACAAAACTT
          AAGGCAGAGT GAGGAGAACA AGGACTCAGA TATGTATTCA TCAAGGGTTA
          TGCTGAGCAC TCAAGTGCCT TTGGAGCCCC CTTTGCTTTT TCTTCTTGAG
          GAGTATAAAA ATTACCTGGA TGCTGCAAAC ATGTCCATGA GGGTACGACG
          CCACTCAGAC CCAGCCAGGC GCGGGGAATT GAGCGTATGT GACAGTATTA
          GTGAGTGGGT GACTGCGGCA GACAAGAAAA CGGCGATAGA TATGGCGGGT
          CAAACAGTTA CTGTTCTTGA AAAAGTCCCA GTACCCAAGG GTCAACTGAA
          ACAATATTTC TATGAGACCA AATGCAATCC CATGGGCTAC ATGAAGGAAG
          GTTGCAGGGG CATCGACAAG AGGTACTGGA ACTCGCAATG CCGAACTACC
          CAGTCTTATG TGCGTGCACT CACCATGGAT AGCAAAAAGA AAGTTGGTTG
          GCGCTTTATC AGAATAGACA CTTCTTGTGT ATGCACACTG GTTGGTACTT
          TAAAGAATTC TTGTGTAAAG CCGTCCATGT CATTTACACA GTCAACCTCT
          ACAGCAGCGT CTTAATTTTG GCCTTTATCA GCTTGGATCG GTACTTGGCG
          ATTGTCCATG CCACCAACAG CCAAGGATCT AGGAAACTGT TGGCAGAGAA
          AATTGTGTAT GCTGGTGTGT GGCTTCCAGC TATTTTGTTG ACCGTGCCCG
          ACGTTGTATT TGCCAGCGTG TCGGACATTG AAGGCAACTT TGTGTGTGAC
          CGCATCTACC CAGTGGAGAA CAGAGGACAC TGGACCATTG GCTTCCGTTT
          CCTCCACATC ACAGTTGGAC TTATCTTGCC CGGACTCATC ATTTTAACTT
          GCTACTGCGT CATCATTTCC AGGTTGTCCC ATTCAAAGGG CCATCAAAAA
          CGTAAAGCCT TGAAGACGAC TGTGATTCTC ATCCTGGCAT TCTTCGCCTG
          TTGGCTCCCG TACTATATCT GCCTTACCAT CGACACCTTT GGTTTACTTG
          GACTCTTGAA GTTTGATTGT TACATGGATA ATATGCTTCA CAAGTGGATC
          TCCATCACAT AAGTTTGGCC GAAGGAATAG CACCGGTAGC GATAGCAACA
          ATGCAGGTTA CAAACGGGAA GATATAGCCA ACTACCCCAT ATTTAACCTG
          TTCCCCACTA ATGACAACCA AAACACACAA GATGGCAACA TGGAAGAAGA
          AGCTATGGAC AGGCAAGACA ATAAGAGGTC ATATTCTATG GAACACTTCC
          GATGGGGTAA ACCAGTCGGC AAAAAAAGGA GACCTATTAA GGTTTTCCCA
          AGCGATGCTG AGGAAGAGTC ATCGGAAATC TACCCAACAG AGTACAGAAG
          AGAGTTGTCT GTAGAGTTTG ACTACCCCGA TACCAACTCC GAAGAAGACA
          TGGACGACAG CATGTTGATG GAAAGCCCAA ATAAAAAAGA TCGGAAGTAT
          AAAATGCATC ATTTTCGATG GGAAGGTCCA CCCAAAGACA AAAGATATGG
          AGGATTCATG ACCCCTGAGC GCAGTCAGAC T--------- ----------
          ---------- ---------- ---------- ---------- ----------
          ---------- ---------- ---------- ---------- ----------
          ---------- ---------- ---------- ---------- ----------
          ---------- ---------- ---------- ---------- ----------
          ---------- ---------- ---------- ---------- ----------
          ---------- ---------- ---------- ---------- ----------
          ---------- ---------- ---------- ---------- ----------
          ---------- ---------- ---------- ---------- ----------
          ---------- ---------- ---------- ---------- ----------
          ---------- ---------- ---------- ----------
BBOGAM036 ---------- ---------- ---------- ---------- ----------
          ---------- ---------- ---------- ---------- ----------
          ---------- ---------- ---------- ---------- ----------
          ---------- ---------- ---------- ---------- ----------
          ---------- ---------- ---------- ---------- ----------
          ---------- ---------- ---------- ---------- ----------
          ---------- ---------- ---------- ---------- ----------
          ---------- ---------- ---------- ---------- ----------
          ---------- ---------- ---------- ---------- ----------
          ---------- ---------- ---------- ---------- ----------
          ---------- ---------- ---------- ---------- ----------
          ---------- ---------- ---------- ---------- ----------
          ---------- ---------- ---------- ---------- ----------
          ---------- ---------- ---------- ---------- ----------
          ---------- ---------- ---------- ---------- ----------
          ---------- ---------- ---------- ---------- ----------
          ---------- ---------- ---------- ---------- ----------
          ---------- ---------- ---------- ---------- ----------
          ---------- ---------- ---------- ---------- ----------
          ---------- ---------- ---------- ---------- ----------
          ---------- ---------- ---------- ---------- ----------
          ---------- ---------- ---------- ---------- ----------
          ---------- ---------- ---------- ---------- ----------
          ---------- ---------- ---------- ---------- ----------
          ---------- ---------- ---------- ---------T TATTTCATAC
          TTCAGTTGCA TGAAAGCTGC CCCTATGAAA GAAGCCAGTG TCAGAGGACA
          AAGTGGCCTG GCCTATCCGG GTCTTCGGAC CCATGGTACT CTGGAAAGCA
          TAGGTGGGCC AATGGGTAGT TCAAGAGGAG GTGGACTTCC ATCCCTGACA
          GATACCTTTG AACATGTCAT AGAAGAACTC CTAGAAGAGG AACAAAACTT
          AAGGCAGAGT GAGGAGAACA AGGACTCAGA TATGTATTCA TCAAGGGTTA
          TGCTGAGCAC TCAAGTGCCT TTGGAGCCCC CTTTGCTTTT TCTTCTTGAG
          GAGTATAAAA ATTACCTGGA TGCTGCAAAC ATGTCCATGA GGGTACGACG
          CCACTCAGAC CCAGCCAGGC GCGGGGAATT GAGCGTATGT GACAGTATTA
          GTGAGTGGGT GACTGCGGCA GACAAGAAAA CGGCGATAGA TATGGCGGGT
          CAAACAGTTA CTGTTCTTGA AAAAGTCCCA GTACCCAAGG GTCAACTGAA
          ACAATATTTC TATGAGACCA AATGCAATCC CATGGGCTAC ATGAAGGAAG
          GTTGCAGGGG CATCGACAAG AGGTACTGGA ACTCGCAATG CCGAACTACC
          CAGTCTTATG TGCGTGCACT CACCATGGAT AGCAAAAAGA AAGTTGGTTG
          GCGCTTTATC AGAATAGACA CTTCTTGTGT ATGCACACTG GTTGGTACTT
          TAAAGAATTC TTGTGTAAAG CCGTCCATGT CATTTACACA GTCAACCTCT
          ACAGCAGCGT CTTAATTTTG GCCTTTATCA GCTTGGATCG GTACTTGGCG
          ATTGTCCATG CCACCAACAG CCAAGGATCT AGGAAACTGT TGGCAGAGAA
          AATTGTGTAT GCTGGTGTGT GGCTTCCAGC TATTTTGTTG ACCGTGCCCG
          ACGTTGTATT TGCCAGTGTG TCGGACATTG AAGGCAACTT TGTGTGTGAC
          CGCATCTACC CAGTGGAGAA CAGAGGACAC TGGACCATTG GCTTCCGTTT
          CCTCCACATC ACAGTTGGAC TTATCTTGCC CGGACTCATC ATTTTAACTT
          GCTACTGCGT CATCATTTCC AGGTTGTCCC ATTCAAAGGG CCATCAAAAA
          CGTAAAGCCT TGAAGACGAC TGTGATTCTC ATCCTGGCAT TCTTCGCCTG
          TTGGCTCCCG TACTATATCT GCCTTACCAT CGACACCTTT GGTTTACTTG
          GACTCTTGAA GTTTGATTGT TACATGGATA ATATGCTTCA CAAGTGGATC
          TCCATCACAT AAGTTTGGCC GAAGGAATAG CACCGGTAGC GATAGCAACA
          ATGCAGGTTA CAAACGGGAA GATATAGCCA ACTACCCCAT ATTTAACCTG
          TTCCCCACTA ATGACAACCA AAACACACAA GATGGCAACA TGGAAGAAGA
          AGCTATGGAC AGGCAAGACA ATAAGAGGTC ATATTCTATG GAACACTTCC
          GATGGGGTAA ACCAGTCGGC AAAAAAAGGA GACCTATTAA GGTTTTCCCA
          AGCGATGCTG AGGAAGAGTC ATCGGAAATC TACCCAACAG AGTACAGAAG
          AGAGTTGTCT GTAGAGTTTG ACTACCCCGA TACCAACTCC GAAGAAGACA
          TGGACGACAG CATGTTGATG GAAAGCCCAA ATAAAAAAGA TCGGAAGTAT
          AAAATGCATC ATTTTCGATG GGAAGGTCCA CCCAAAGACA AAAGATATGG
          AGGATTCATG ACCCCTGAGC GCAGTCAGAC T--------- ----------
          ---------- ---------- ---------- ---------- ----------
          ---------- ---------- ---------- ---------- ----------
          ---------- ---------- ---------- ---------- ----------
          ---------- ---------- ---------- ---------- ----------
          ---------- ---------- ---------- ---------- ----------
          ---------- ---------- ---------- ---------- ----------
          ---------- ---------- ---------- ---------- ----------
          ---------- ---------- ---------- ---------- ----------
          ---------- ---------- ---------- ---------- ----------
          ---------- ---------- ---------- ----------
BBOGHI037 ---------- ---------- ---------- ---------- ----------
          ---------- ---------- ---------- ---------- ----------
          ---------- ---------- ---------- ---------- ----------
          ---------- ---------- ---------- ---------- ----------
          ---------- ---------- ---------- ---------- ----------
          ---------- ---------- ---------- ---------- ----------
          ---------- ---------- ---------- ---------- ----------
          ---------- ---------- ---------- ---------- ----------
          ---------- ---------- ---------- ---------- ----------
          ---------- ---------- ---------- ---------- ----------
          ---------- ---------- ---------- ---------- ----------
          ---------- ---------- ---------- ---------- ----------
          ---------- ---------- ---------- ---------- ----------
          ---------- ---------- ---------- ---------- ----------
          ---------- ---------- ---------- ---------- ----------
          ---------- ---------- ---------- ---------- ----------
          ---------- ---------- ---------- ---------- ----------
          ---------- ---------- ---------- ---------- ----------
          ---------- ---------- ---------- ---------- ----------
          ---------- ---------- ---------- ---------- ----------
          ---------- ---------- ---------- ---------- ----------
          ---------- ---------- ---------- ---------- ----------
          ---------- ---------- ---------- ---------- ----------
          ---------- ---------- ---------- ---------- ----------
          ---------- ---------- ---------- ---------T TATTTCATAC
          TTCAGTTGCA TGAAAGCTGC CCCTATGAAA GAAGCCAGTG TCAGAGGACA
          AAGTGGCCTG GCCTATCCGG GTCTTCGGAC CCATGGTACT CTGGAAAGCA
          TAGGTGGGCC AATGGGTAGT TCAAGAGGAG GTGGACTTCC ATCCCTGACA
          GATACCTTTG AACATGTCAT AGAAGAACTC CTAGAAGAGG AACAAAACTT
          AAGGCAGAGT GAGGAGAACA AGGACTCAGA TATGTATTCA TCAAGGGTTA
          TGCTGAGCAC TCAAGTGCCT TTGGAGCCCC CTTTGCTTTT TCTTCTTGAG
          GAGTATAAAA ATTACCTGGA TGCTGCAAAC ATGTCCATGA GGGTACGACG
          CCACTCAGAC CCAGCCAGGC GCGGGGAATT GAGCGTATGT GACAGTATTA
          GTGAGTGGGT GACTGCGGCA GACAAGAAAA CGGCGATAGA TATGGCGGGT
          CAAACAGTTA CTGTTCTTGA AAAAGTCCCA GTACCCAAGG GTCAACTGAA
          ACAATATTTC TATGAGACCA AATGCAATCC CATGGGCTAC ATGAAGGAAG
          GTTGCAGGGG CATCGACAAG AGGTACTGGA ACTCGCAATG CCGAACTACC
          CAGTCTTATG TGCGTGCACT CACCATGGAT AGCAAAAAGA AAGTTGGTTG
          GCGCTTTATC AGAATAGACA CTTCTTGTGT ATGCACACTG GTTGGTACTT
          TAAAGAATTC TTGTGTAAAG CCGTCCATGT CATTTACACA GTCAACCTCT
          ACAGCAGCGT CTTAATTTTG GCCTTTATCA GCTTGGATCG GTACTTGGCG
          ATTGTCCATG CCACCAACAG CCAAGGATCT AGGAAACTGT TGGCAGAGAA
          AATTGTGTAT GCTGGTGTGT GGCTTCCAGC TATTTTGTTG ACCGTGCCCG
          ACGTTGTATT TGCCAGCGTG TCGGACATTG AAGGCAACTT TGTGTGTGAC
          CGCATCTACC CAGTGGAGAA CAGAGGACAC TGGACCATTG GCTTCCGTTT
          CCTCCACATC ACAGTTGGAC TTATCTTGCC CGGACTCATC ATTTTAACTT
          GCTACTGCGT CATCATTTCC AGGTTGTCCC ATTCAAAGGG CCATCAAAAA
          CGTAAAGCCT TGAAGACGAC TGTGATTCTC ATCCTGGCAT TCTTCGCCTG
          TTGGCTCCCG TACTATATCT GCCTTACCAT CGACACCTTT GGTTTACTTG
          GACTCTTGAA GTTTGATTGT TACATGGATA ATATGCTTCA CAAGTGGATC
          TCCATCACA- ---------- ---------- ---------- ----------
          ---------- ---------- ---------- ---------- ----------
          ---------- ---------- ---------- ---------- ----------
          ---------- ---------- ---------- ---------- ----------
          ---------- ---------- ---------- ---------- ----------
          ---------- ---------- ---------- ---------- ----------
          ---------- ---------- ---------- ---------- ----------
          ---------- ---------- ---------- ---------- ----------
          ---------- ---------- ---------- ---------- ----------
          ---------- ---------- ---------- -TTGGAGTCA CCAAGGGAAA
          GGGCTACAAA GGTGAGACTA AAGGATGTAG AGCTTTTCTG TATTGAGGTT
          TAGGGCTAGT TAACAA--TC TTTT-AATAT AAATGCTGGG GATCTGCTCT
          CAGTTTAATA CCATTGAATG GAACTAAACT ACAAGCAGAC ACCTGGCGTG
          GTTTCCAGGG GAGTTGGTGC AGACACTATG CTAAGAAAGG ACCTGTCCTT
          TCTTGGCACG ACTATAGACC ATGGCCACAT GAAGTGCAGT GGAGGACAGG
          GTTAGCGCTG CTGCTGGCAT CTTCTTGGTG CAGAAGCCAT GCTACATTCT
          GCCACAAATG ACTTGCATGG ACTGGGCCTA AAAATGC--- ---GACTGAC
          TTCTT---CC -TTGTGTGCG CAGCCCATGA CTTGTGCACC ATGGTGGGTA
          GAGAGGTTTA GAAATGCTGG TTTAGTCTGT TCTGTGATGA GGTCATGGAA
          TAAGCACTGG GCACAGTGCC TGACAACACT GAAGAATAAT
BBOGM2038 ---------- ---------- ---------- ---------- ----------
          ---------- ---------- ---------- ---------- ----------
          ---------- ---------- ---------- ---------- ----------
          ---------- ---------- ---------- ---------- ----------
          ---------- ---------- ---------- ---------- ----------
          ---------- ---------- ---------- ---------- ----------
          ---------- ---------- ---------- ---------- ----------
          ---------- ---------- ---------- ---------- ----------
          ---------- ---------- ---------- ---------- ----------
          ---------- ---------- ---------- ---------- ----------
          ---------- ---------- ---------- ---------- ----------
          ---------- ---------- ---------- ---------- ----------
          ---------- ---------- ---------- ---------- ----------
          ---------- ---------- ---------- ---------- ----------
          ---------- ---------- ---------- ---------- ----------
          ---------- ---------- ---------- ---------- ----------
          ---------- ---------- ---------- ---------- ----------
          ---------- ---------- ---------- ---------- ----------
          ---------- ---------- ---------- ---------- ----------
          ---------- ---------- ---------- ---------- ----------
          ---------- ---------- ---------- ---------- ----------
          ---------- ---------- ---------- ---------- ----------
          ---------- ---------- ---------- ---------- ----------
          ---------- ---------- ---------- ---------- ----------
          ---------- ---------- ---------- ---------- ----------
          ---------- ---------- ---------- ---------- ----------
          ---------- ---------- ---------- ---------- ----------
          ---------- ---------- ---------- ---------- ----------
          ---------- ---------- ---------- ---------- ----------
          ---------- ---------- ---------- ---------- ----------
          ---------- ---------- ---------- ---------- ----------
          ---------- ---------- ---------- ---------- ----------
          ---------- ---------- ---------- ---------- ----------
          ---------- ---------- ---------- ---------- ----------
          ---------- ---------- ---------- ---------- ----------
          ---------- ---------- ---------- ---------- ----------
          ---------- ---------- ---------- ---------- ----------
          ---------- ---------- ---------- ---------- ----------
          ---------- ---------- ---------- ---------- ----------
          ---------- ---------- ---------- ---------- ----------
          ---------- ---------- ---------- ---------- ----------
          ---------- ---------- ---------- ---------- ----------
          ---------- ---------- ---------- ---------- ----------
          ---------- ---------- ---------- ---------- ----------
          ---------- ---------- ---------- ---------- ----------
          ---------- ---------- ---------- ---------- ----------
          ---------- ---------- ---------- ---------- ----------
          ---------- ---------- ---------- ---------- ----------
          ---------- ---------- ---------- ---------- ----------
          ---------- ---------- ---------- ---------- ----------
          ---------- ---------- ---------- ---------- ----------
          ---------- ---------- ---------- ---------- ----------
          ---------- ---------- ---------- ---------- ----------
          ---------- ---------- ---------- ---------- ----------
          ---------- ---------- ---------- ---------- ----------
          ---------- ---------- ---------- ---------- ----------
          ---------- ---------- ---------- ---------- ----------
          ---------- ---------- ---------- ---------- ----------
          ---------- ---------- ---------- ---------- ----------
          ---------- ---------- ---------- -TTGGAGTCA CCAAGGGAAA
          GGGCTACAAA GGTGAGACTA AAGGATGTAG AGCTTTTCTG TATTGAGGTT
          TAGGGCTAGT TAACAA--TC TTTT-AATAT AAATGCTGGG GATCTGCTCT
          CAGTTTAATA CCATTGAATG GAACTAAACT ACAAGCAGAC ACCTGGCGTG
          GTTTCCAGGG GAGTTGGTGC AGACACTATG CTAAGAAAGG ACCTGTCCTT
          TCTTGGCACG ACTATAGACC ATGGCCACAT GAAGTGCAGT GGAGGACAGG
          GTTAGCGCTG CTGCTGGCAT CTTCTTGGTG CAGAAGCCAT GCTACATTCT
          GCCACAAATG ACTTGCATGG ACTGGGCCTA AAAATGC--- ---GACTGAC
          TTCTT---CC -TTGTGTGCG CAGCCCATGA CTTGTGCACC ATGGTGGGTA
          GAGAGGTTTA GAAATGCTGG TTTAGTCTGT TCTGTGATGA GGTCATGGAA
          TAAGCACTGG GCACAGTGCC TGACAACACT GAAGAATAAT
BBOJEN039 ---------- ---------- ---------- ---------- ----------
          ---------- ---------- ---------- ---------- ----------
          ---------- ---------- ---------- ---------- ----------
          ---------- ---------- ---------- ---------- ----------
          ---------- ---------- ---------- ---------- ----------
          ---------- ---------- ---------- ---------- ----------
          ---------- ---------- ---------- ---------- ----------
          ---------- ---------- ---------- ---------- ----------
          ---------- ---------- ---------- ---------- ----------
          ---------- ---------- ---------- ---------- ----------
          ---------- ---------- ---------- ---------- ----------
          ---------- ---------- ---------- ---------- ----------
          ---------- ---------- ---------- ---------- ----------
          ---------- ---------- ---------- ---------- ----------
          ---------- ---------- ---------- ---------- ----------
          ---------- ---------- ---------- ---------- ----------
          ---------- ---------- ---------- ---------- ----------
          ---------- ---------- ---------- ---------- ----------
          ---------- ---------- ---------- ---------- ----------
          ---------- ---------- ---------- ---------- ----------
          ---------- ---------- ---------- ---------- ----------
          ---------- ---------- ---------- ---------- ----------
          ---------- ---------- ---------- ---------- ----------
          ---------- ---------- ---------- ---------- ----------
          ---------- ---------- ---------- ---------- ----------
          ---------- ---------- ---------- ---------- ----------
          ---------- ---------- ---------- ---------- ----------
          ---------- ---------- ---------- ---------- ----------
          ---------- ---------- ---------- ---------- ----------
          ---------- ---------- ---------- ---------- ----------
          ---------- ---------- ---------- ---------- ----------
          ---------- ---------- ---------- ---------- ----------
          ---------- ---------- ---------- ---------- ----------
          ---------- ---------- ---------- ---------- ----------
          ---------- ---------- ---------- ---------- ----------
          ---------- ---------- ---------- ---------- ----------
          ---------- ---------- ---------- ---------- ----------
          ---------- ---------- ---------- ---------- ----------
          ---------- ---------- ---------- ---------G GTTGGTACTT
          TAAAGAATTC TTGTGTAAAG CCGTCCATGT CATTTACACA GTCAACCTCT
          ACAGCAGCGT CTTAATTTTG GCCTTTATCA GCTTGGATCG GTACTTGGCG
          ATTGTCCATG CCACCAACAG CCAAGGATCT AGGAAACTGT TGGCAGAGAA
          AATTGTGTAT GCTGGTGTGT GGCTTCCARC TATTTTGTTG ACCGTGCCCG
          ACGTTGTATT TGCCAGTGTG TCGGACATTG AAGGCAACTT TGTGTGTGAC
          CGCATCTACC CAGTGGAGAA CAGAGGACAC TGGACCATTG GCTTCCGTTT
          CCTCCACATC ACAGTTGGAC TTATCTTGCC CGGACTCATC ATTTTAACTT
          GCTACTGCGT CATCATTTCC AGGTTGTCCC ATTCAAAGGG CCATCAAAAA
          CGTAAAGCCT TGAAGACGAC TGTGATTCTC ATCCTGGCAT TCTTCGCCTG
          TTGGCTCCCG TACTATATCT GCCTTACCAT CGACACCTTT GGTTTACTTG
          GACTCTTGAA GTTTGATTGT TACATGGATA ATATGCTTCA CAAGTGGATC
          TCCATCACA- ---------- ---------- ---------- ----------
          ---------- ---------- ---------- ---------- ----------
          ---------- ---------- ---------- ---------- ----------
          ---------- ---------- ---------- ---------- ----------
          ---------- ---------- ---------- ---------- ----------
          ---------- ---------- ---------- ---------- ----------
          ---------- ---------- ---------- ---------- ----------
          ---------- ---------- ---------- ---------- ----------
          ---------- ---------- ---------- ---------- ----------
          ---------- ---------- ---------- -TTGGAGTCA CCAAGGGAAA
          GGGCTACAAA GGTGAGACTA AAGGATGTAG AGCTTTTCTG TATTGAGGTT
          TAGGGCTAGT TAACAA--TC TTTT-AATWT RAATGCTGGG GATCTGCTCT
          CAGTTTAATA CCATTGAATG GAACTAAACT ACAAGCAGAC ACCTGGCGTG
          GTTTCCAGGG GAGTTGGTGC AGACACTATG CTAAGAAAGG ACCTGTCCTT
          TCTTGGCACG ACTATAGACC ATGGCCACAT GAAGTGCAGT GGAGGACAGG
          GTTAGCGCTG CTGCTGGCAT CTTCTTGGTG CAGAAGCCAT GCTACATTCT
          GCCACAAATG ACTTGCATGG ACTGGGCCTA AAAATGC--- ---GACTGAC
          TTCTT---CC -TTGTGTGCG CAGCCCATGA CTTGTGCACC ATGGTGGGTA
          GAGAGGTTTA GAAATGCTGG TTTAGTCTGT TCTGTGATGA GGTCATGGAA
          TAAGCACTGG GCACAGTGCC TGACAACACT GAAGAATAAT
BBOJEN040 ---------- ---------- ---------- ---------- ----------
          ---------- ---------- ---------- ---------- ----------
          ---------- ---------- ---------- ---------- ----------
          ---------- ---------- ---------- ---------- ----------
          ---------- ---------- ---------- ---------- ----------
          ---------- ---------- ---------- ---------- ----------
          ---------- ---------- ---------- ---------- ----------
          ---------- ---------- ---------- ---------- ----------
          ---------- ---------- ---------- ---------- ----------
          ---------- ---------- ---------- ---------- ----------
          ---------- ---------- ---------- ---------- ----------
          ---------- ---------- ---------- ---------- ----------
          ---------- ---------- ---------- ---------- ----------
          ---------- ---------- ---------- ---------- ----------
          ---------- ---------- ---------- ---------- ----------
          ---------- ---------- ---------- ---------- ----------
          ---------- ---------- ---------- ---------- ----------
          ---------- ---------- ---------- ---------- ----------
          ---------- ---------- ---------- ---------- ----------
          ---------- ---------- ---------- ---------- ----------
          ---------- ---------- ---------- ---------- ----------
          ---------- ---------- ---------- ---------- ----------
          ---------- ---------- ---------- ---------- ----------
          ---------- ---------- ---------- ---------- ----------
          ---------- ---------- ---------- ---------- ----------
          ---------- ---------- ---------- ---------- ----------
          ---------- ---------- ---------- ---------- ----------
          ---------- ---------- ---------- ---------- ----------
          ---------- ---------- ---------- ---------- ----------
          ---------- ---------- ---------- ---------- ----------
          ---------- ---------- ---------- ---------- ----------
          ---------- ---------- ---------- ---------- ----------
          ---------- ---------- ---------- ---------- ----------
          ---------- ---------- ---------- ---------- ----------
          ---------- ---------- ---------- ---------- ----------
          ---------- ---------- ---------- ---------- ----------
          ---------- ---------- ---------- ---------- ----------
          ---------- ---------- ---------- ---------- ----------
          ---------- ---------- ---------- ---------- ----------
          ---------- ---------- ---------- ---------- ----------
          ---------- ---------- ---------- ---------- ----------
          ---------- ---------- ---------- ---------- ----------
          ---------- ---------- ---------- ---------- ----------
          ---------- ---------- ---------- ---------- ----------
          ---------- ---------- ---------- ---------- ----------
          ---------- ---------- ---------- ---------- ----------
          ---------- ---------- ---------- ---------- ----------
          ---------- ---------- ---------- ---------- ----------
          ---------- ---------- ---------- ---------- ----------
          ---------- ---------- ---------- ---------- ----------
          ---------T AAGTTTGGCC GAAGGAATAG CACCGGTAGC GATAGCAACA
          ATGCAGGTTA CAAACGGGAA GATATAGCCA ACTACCCCAT ATTTAACCTG
          TTCCCCACTA ATGACAACCA AAACACACAA GATGGCAACA TGGAAGAAGA
          AGCTATGGAC AGGCAAGACA ATAAGAGGTC ATATTCTATG GAACACTTCC
          GATGGGGTAA ACCAGTCGGC AAAAAAAGGA GACCTATTAA GGTTTTCCCA
          AGCGATGCTG AGGAAGAGTC ATCGGAAATC TACCCAACAG AGTACAGAAG
          AGAGTTGTCT GTAGAGTTTG ACTACCCCGA TACCAACTCC GAAGAAGACA
          TGGACGACAG CATGTTGATG GAAAGCCCAA ATAAAAAAGA TCGGAAGTAT
          AAAATGCATC ATTTTCGATG GGAAGGTCCA CCCAAAGACA AAAGATATGG
          AGGATTCATG ACCCCTGAGC GCAGTCAGAC T--------- ----------
          ---------- ---------- ---------- ---------- ----------
          ---------- ---------- ---------- ---------- ----------
          ---------- ---------- ---------- ---------- ----------
          ---------- ---------- ---------- ---------- ----------
          ---------- ---------- ---------- ---------- ----------
          ---------- ---------- ---------- ---------- ----------
          ---------- ---------- ---------- ---------- ----------
          ---------- ---------- ---------- ---------- ----------
          ---------- ---------- ---------- ---------- ----------
          ---------- ---------- ---------- ----------
BBOMON041 ---------- ---------- ---------- ---------- ----------
          ---------- ---------- ---------- ---------- ----------
          ---------- ---------- ---------- ---------- ----------
          ---------- ---------- ---------- ---------- ----------
          ---------- ---------- ---------- ---------- ----------
          ---------- ---------- ---------- ---------- ----------
          ---------- ---------- ---------- ---------- ----------
          ---------- ---------- ---------- ---------- ----------
          ---------- ---------- ---------- ---------- ----------
          ---------- ---------- ---------- ---------- ----------
          ---------- ---------- ---------- ---------- ----------
          ---------- ---------- ---------- ---------- ----------
          ---------- ---------- ---------- ---------- ----------
          ---------- ---------- ---------- ---------- ----------
          ---------- ---------- ---------- ---------- ----------
          ---------- ---------- ---------- ---------- ----------
          ---------- ---------- ---------- ---------- ----------
          ---------- ---------- ---------- ---------- ----------
          ---------- ---------- ---------- ---------- ----------
          ---------- ---------- ---------- ---------- ----------
          ---------- ---------- ---------- ---------- ----------
          ---------- ---------- ---------- ---------- ----------
          ---------- ---------- ---------- ---------- ----------
          ---------- ---------- ---------- ---------- ----------
          ---------- ---------- ---------- ---------T TATTTCATAC
          TTCAGTTGCA TGAAAGCTGC CCCTATGAAA GAAGCCAGTG TCAGAGGACA
          AAGTGGCCTG GCCTATCCGG GTCTTCGGAC CCATGGTACT CTGGAAAGCA
          TAGGTGGGCC AATGGGTAGT TCAAGAGGAG GTGGACTTCC ATCCCTGACA
          GATACCTTTG AACATGTCAT AGAAGAACTC CTAGAAGAGG AACAAAACTT
          AAGGCAGAGT GAGGAGAACA AGGACTCAGA TATGTATTCA TCAAGGGTTA
          TGCTGAGCAC TCAAGTGCCT TTGGAGCCCC CTTTGCTTTT TCTTCTTGAG
          GAGTATAAAA ATTACCTGGA TGCTGCAAAC ATGTCCATGA GGGTACGACG
          CCACTCAGAC CCAGCCAGGC GCGGGGAATT GAGCGTATGT GACAGTATTA
          GTGAGTGGGT GACTGCGGCA GACAAGAAAA CGGCGATAGA TATGGCGGGT
          CAAACAGTTA CTGTTCTTGA AAAAGTCCCA GTACCCAAGG GTCAACTGAA
          ACAATATTTC TATGAGACCA AATGCAATCC CATGGGCTAC ATGAAGGAAG
          GTTGCAGGGG CATCGACAAG AGGTACTGGA ACTCGCAATG CCGAACTACC
          CAGTCTTATG TGCGTGCACT CACCATGGAT AGCAAAAAGA AAGTTGGTTG
          GCGCTTTATC AGAATAGACA CTTCTTGTGT ATGCACACTG GTTGGTACTT
          TAAAGAATTC TTGTGTAAAG CCGTCCATGT CATTTACACA GTCAACCTCT
          ACAGCAGYGT CTTAATTTTG GCCTTTATCA GCTTGGATCG GTACTTGGCG
          ATTGTCCATG CCACCAACAG CCAAGGATCT AGGAAACTGT TGGCAGAGAA
          AATTGTGTAT GCTGGTGTGT GGCTTCCAGC TATTTTGTTG ACCGTGCCCG
          ACGTTGTATT TGCCAGYGTG TCGGACATTG AAGGCAACTT TGTGTGTGAC
          CGCATCTACC CAGTGGAGAA CAGAGGACAC TGGACCATTG GCTTCCGTTT
          CCTCCACATC ACAGTTGGAC TTATCTTGCC CGGACTCATC ATTTTAACTT
          GCTACTGCGT CATCATTTCC AGGTTGTCCC ATTCAAAGGG CCATCAAAAA
          CGTAAAGCCT TGAAGACGAC TGTGATTCTC ATCCTGGCAT TCTTCGCCTG
          TTGGCTCCCG TACTATATCT GCCTTACCAT CGACACCTTT GGTTTACTTG
          GACTCTTGAA GTTTGATTGT TACATGGATA ATATGCTTCA CAAGTGGATC
          TCCATCACAT AAGTTTGGCC GAAGGAATAG CACCGGTAGC GATAGCAACA
          ATGCAGGTTA CAAACGGGAA GATATAGCCA ACTACCCCAT ATTTAACCTG
          TTCCCCACTA ATGACAACCA AAACACACAA GATGGCAACA TGGAAGAAGA
          AGCTATGGAC AGGCAAGACA ATAAGAGGTC ATATTCTATG GAACACTTCC
          GATGGGGTAA ACCAGTCGGC AAAAAAAGGA GACCTATTAA GGTTTTCCCA
          AGCGATGCTG AGGAAGAGTC ATCGGAAATC TACCCAACAG AGTACAGAAG
          AGAGTTGTCT GTAGAGTTTG ACTACCCCGA TACCAACTCC GAAGAAGACA
          TGGACGACAG CATGTTGATG GAAAGCCCAA ATAAAAAAGA TCGGAAGTAT
          AAAATGCATC ATTTTCGATG GGAAGGTCCA CCCAAAGACA AAAGATATGG
          AGGATTCATG ACCCCTGAGC GCAGTCAGAC T--------- ----------
          ---------- ---------- ---------- ---------- ----------
          ---------- ---------- ---------- ---------- ----------
          ---------- ---------- ---------- ---------- ----------
          ---------- ---------- ---------- ---------- ----------
          ---------- ---------- ---------- ---------- ----------
          ---------- ---------- ---------- ---------- ----------
          ---------- ---------- ---------- ---------- ----------
          ---------- ---------- ---------- ---------- ----------
          ---------- ---------- ---------- ---------- ----------
          ---------- ---------- ---------- ----------
BBOMON042 ---------- ---------- ---------- ---------- ----------
          ---------- ---------- ---------- ---------- ----------
          ---------- ---------- ---------- ---------- ----------
          ---------- ---------- ---------- ---------- ----------
          ---------- ---------- ---------- ---------- ----------
          ---------- ---------- ---------- ---------- ----------
          ---------- ---------- ---------- ---------- ----------
          ---------- ---------- ---------- ---------- ----------
          ---------- ---------- ---------- ---------- ----------
          ---------- ---------- ---------- ---------- ----------
          ---------- ---------- ---------- ---------- ----------
          ---------- ---------- ---------- ---------- ----------
          ---------- ---------- ---------- ---------- ----------
          ---------- ---------- ---------- ---------- ----------
          ---------- ---------- ---------- ---------- ----------
          ---------- ---------- ---------- ---------- ----------
          ---------- ---------- ---------- ---------- ----------
          ---------- ---------- ---------- ---------- ----------
          ---------- ---------- ---------- ---------- ----------
          ---------- ---------- ---------- ---------- ----------
          ---------- ---------- ---------- ---------- ----------
          ---------- ---------- ---------- ---------- ----------
          ---------- ---------- ---------- ---------- ----------
          ---------- ---------- ---------- ---------- ----------
          ---------- ---------- ---------- ---------T TATTTCATAC
          TTCAGTTGCA TGAAAGCTGC CCCTATGAAA GAAGCCAGTG TCAGAGGACA
          AAGTGGCCTG GCCTATCCGG GTCTTCGGAC CCATGGTACT CTGGAAAGCA
          TAGGTGGGCC AATGGGTAGT TCAAGAGGAG GTGGACTTCC ATCCCTGACA
          GATACCTTTG AACATGTCAT AGAAGAACTC CTAGAAGAGG AACAAAACTT
          AAGGCAGAGT GAGGAGAACA AGGACTCAGA TATGTATTCA TCAAGGGTTA
          TGCTGAGCAC TCAAGTGCCT TTGGAGCCCC CTTTGCTTTT TCTTCTTGAG
          GAGTATAAAA ATTACCTGGA TGCTGCAAAC ATGTCCATGA GGGTACGACG
          CCACTCAGAC CCAGCCAGGC GCGGGGAATT GAGCGTATGT GACAGTATTA
          GTGAGTGGGT GACTGCGGCA GACAAGAAAA CGGCGATAGA TATGGCGGGT
          CAAACAGTTA CTGTTCTTGA AAAAGTCCCA GTACCCAAGG GTCAACTGAA
          ACAATATTTC TATGAGACCA AATGCAATCC CATGGGCTAC ATGAAGGAAG
          GTTGCAGGGG CATCGACAAG AGGTACTGGA ACTCGCAATG CCGAACTACC
          CAGTCTTATG TGCGTGCACT CACCATGGAT AGCAAAAAGA AAGTTGGTTG
          GCGCTTTATC AGAATAGACA CTTCTTGTGT ATGCACACTG GTTGGTACTT
          TAAAGAATTC TTGTGTAAAG CCGTCCATGT CATTTACACA GTCAACCTCT
          ACAGCAGCGT CTTAATTTTG GCCTTTATCA GCTTGGATCG GTACTTGGCG
          ATTGTCCATG CCACCAACAG CCAAGGATCT AGGAAACTGT TGGCAGAGAA
          AATTGTGTAT GCTGGTGTGT GGCTTCCAGC TATTTTGTTG ACCGTGCCCG
          ACGTTGTATT TGCCAGTGTG TCGGACATTG AAGGCAACTT TGTGTGTGAC
          CGCATCTACC CAGTGGAGAA CAGAGGACAC TGGACCATTG GCTTCCGTTT
          CCTCCACATC ACAGTTGGAC TTATCTTGCC CGGACTCATC ATTTTAACTT
          GCTACTGCGT CATCATTTCC AGGTTGTCCC ATTCAAAGGG CCATCAAAAA
          CGTAAAGCCT TGAAGACGAC TGTGATTCTC ATCCTGGCAT TCTTCGCCTG
          TTGGCTCCCG TACTATATCT GCCTTACCAT CGACACCTTT GGTTTACTTG
          GACTCTTGAA GTTTGATTGT TACATGGATA ATATGCTTCA CAAGTGGATC
          TCCATCACAT AAGTTTGGCC GAAGGAATAG CACCGGTAGC GATAGCAACA
          ATGCAGGTTA CAAACGGGAA GATATAGCCA ACTACCCCAT ATTTAACCTG
          TTCCCCACTA ATGACAACCA AAACACACAA GATGGCAACA TGGAAGAAGA
          AGCTATGGAC AGGCAAGACA ATAAGAGGTC ATATTCTATG GAACACTTCC
          GATGGGGTAA ACCAGTCGGC AAAAAAAGGA GACCTATTAA GGTTTTCCCA
          AGCGATGCTG AGGAAGAGTC ATCGGAAATC TACCCAACAG AGTACAGAAG
          AGAGTTGTCT GTAGAGTTTG ACTACCCCGA TACCAACTCC GAAGAAGACA
          TGGACGACAG CATGTTGATG GAAAGCCCAA ATAAAAAAGA TCGGAAGTAT
          AAAATGCATC ATTTTCGATG GGAAGGTCCA CCCAAAGACA AAAGATATGG
          AGGATTCATG ACCCCTGAGC GCAGTCAGAC T--------- ----------
          ---------- ---------- ---------- ---------- ----------
          ---------- ---------- ---------- ---------- ----------
          ---------- ---------- ---------- ---------- ----------
          ---------- ---------- ---------- ---------- ----------
          ---------- ---------- ---------- ---------- ----------
          ---------- ---------- ---------- ---------- ----------
          ---------- ---------- ---------- ---------- ----------
          ---------- ---------- ---------- ---------- ----------
          ---------- ---------- ---------- ---------- ----------
          ---------- ---------- ---------- ----------
BBOMON043 ---------- ---------- ---------- ---------- ----------
          ---------- ---------- ---------- ---------- ----------
          ---------- ---------- ---------- ---------- ----------
          ---------- ---------- ---------- ---------- ----------
          ---------- ---------- ---------- ---------- ----------
          ---------- ---------- ---------- ---------- ----------
          ---------- ---------- ---------- ---------- ----------
          ---------- ---------- ---------- ---------- ----------
          ---------- ---------- ---------- ---------- ----------
          ---------- ---------- ---------- ---------- ----------
          ---------- ---------- ---------- ---------- ----------
          ---------- ---------- ---------- ---------- ----------
          ---------- ---------- ---------- ---------- ----------
          ---------- ---------- ---------- ---------- ----------
          ---------- ---------- ---------- ---------- ----------
          ---------- ---------- ---------- ---------- ----------
          ---------- ---------- ---------- ---------- ----------
          ---------- ---------- ---------- ---------- ----------
          ---------- ---------- ---------- ---------- ----------
          ---------- ---------- ---------- ---------- ----------
          ---------- ---------- ---------- ---------- ----------
          ---------- ---------- ---------- ---------- ----------
          ---------- ---------- ---------- ---------- ----------
          ---------- ---------- ---------- ---------- ----------
          ---------- ---------- ---------- ---------T TATTTCATAC
          TTCAGTTGCA TGAAAGCTGC CCCTATGAAA GAAGCCAGTG TCAGAGGACA
          AAGTGGCCTG GCCTATCCGG GTCTTCGGAC CCATGGTACT CTGGAAAGCA
          TAGGTGGGCC AATGGGTAGT TCAAGAGGAG GTGGACTTCC ATCCCTGACA
          GATACCTTTG AACATGTCAT AGAAGAACTC CTAGAAGAGG AACAAAACTT
          AAGGCAGAGT GAGGAGAACA AGGACTCAGA TATGTATTCA TCAAGGGTTA
          TGCTGAGCAC TCAAGTGCCT TTGGAGCCCC CTTTGCTTTT TCTTCTTGAG
          GAGTATAAAA ATTACCTGGA TGCTGCAAAC ATGTCCATGA GGGTACGACG
          CCACTCAGAC CCAGCCAGGC GCGGGGAATT GAGCGTATGT GACAGTATTA
          GTGAGTGGGT GACTGCGGCA GACAAGAAAA CGGCGATAGA TATGGCGGGT
          CAAACAGTTA CTGTTCTTGA AAAAGTCCCA GTACCCAAGG GTCAACTGAA
          ACAATATTTC TATGAGACCA AATGCAATCC CATGGGCTAC ATGAAGGAAG
          GTTGCAGGGG CATCGACAAG AGGTACTGGA ACTCGCAATG CCGAACTACC
          CAGTCTTATG TGCGTGCACT CACCATGGAT AGCAAAAAGA AAGTTGGTTG
          GCGCTTTATC AGAATAGACA CTTCTTGTGT ATGCACACTG GTTGGTACTT
          TAAAGAATTC TTGTGTAAAG CCGTCCATGT CATTTACACA GTCAACCTCT
          ACAGCAGCGT CTTAATTTTG GCCTTTATCA GCTTGGATCG GTACTTGGCG
          ATTGTCCATG CCACCAACAG CCAAGGATCT AGGAAACTGT TGGCAGAGAA
          AATTGTGTAT GCTGGTGTGT GGCTTCCAGC TATTTTGTTG ACCGTGCCCG
          ACGTTGTATT TGCCAGCGTG TCGGACATTG AAGGCAACTT TGTGTGTGAC
          CGCATCTACC CAGTGGAGAA CAGAGGACAC TGGACCATTG GCTTCCGTTT
          CCTCCACATC ACAGTTGGAC TTATCTTGCC CGGACTCATC ATTTTAACTT
          GCTACTGCGT CATCATTTCC AGGTTGTCCC ATTCAAAGGG CCATCAAAAA
          CGTAAAGCCT TGAAGACGAC TGTGATTCTC ATCCTGGCAT TCTTCGCCTG
          TTGGCTCCCG TACTATATCT GCCTTACCAT CGACACCTTT GGTTTACTTG
          GACTCTTGAA GTTTGATTGT TACATGGATA ATATGCTTCA CAAGTGGATC
          TCCATCACAT AAGTTTGGCC GAAGGAATAG CACCGGTAGC GATAGCAACA
          ATGCAGGTTA CAAACGGGAA GATATAGCCA ACTACCCCAT ATTTAACCTG
          TTCCCCACTA ATGACAACCA AAACACACAA GATGGCAACA TGGAAGAAGA
          AGCTATGGAC AGGCAAGACA ATAAGAGGTC ATATTCTATG GAACACTTCC
          GATGGGGTAA ACCAGTCGGC AAAAAAAGGA GACCTATTAA GGTTTTCCCA
          AGCGATGCTG AGGAAGAGTC ATCGGAAATC TACCCAACAG AGTACAGAAG
          AGAGTTGTCT GTAGAGTTTG ACTACCCCGA TACCAACTCC GAAGAAGACA
          TGGACGACAG CATGTTGATG GAAAGCCCAA ATAAAAAAGA TCGGAAGTAT
          AAAATGCATC ATTTTCGATG GGAAGGTCCA CCCAAAGACA AAAGATATGG
          AGGATTCATG ACCCCTGAGC GCAGTCAGAC TTTGGAGTCA CCAAGGGAAA
          GGGCTACAAA GGTGAGACTA AAGGATGTAG AGCTTTTCTG TATTGAGGTT
          TAGGGCTAGT TAACAA--TC TTTT-AATAT AAATGCTGGG GATCTGCTCT
          CAGTTTAATA CCATTGAATG GAACTAAACT ACAAGCAGAC ACCTGGCGTG
          GTTTCCAGGG GAGTTGGTGC AGACACTATG CTAAGAAAGG ACCTGTCCTT
          TCTTGGCACG ACTATAGACC ATGGCCACAT GAAGTGCAGT GGAGGACAGG
          GTTAGCGCTG CTGCTGGCAT CTTCTTGGTG CAGAAGCCAT GCTACATTCT
          GCCACAAATG ACTTGCATGG ACTGGGCCTA AAAATGC--- ---GACTGAC
          TTCTT---CC -TTGTGTGCG CAGCCCATGA CTTGTGCACC ATGGTGGGTA
          GAGAGGTTTA GAAATGCTGG TTTAGTCTGT TCTGTGATGA GGTCATGGAA
          TAAGCACTGG GCACAGTGCC TGACAACACT GAAGAATAAT
BBORAG044 ---------- ---------- ---------- ---------- ----------
          ---------- ---------- ---------- ---------- ----------
          ---------- ---------- ---------- ---------- ----------
          ---------- ---------- ---------- ---------- ----------
          ---------- ---------- ---------- ---------- ----------
          ---------- ---------- ---------- ---------- ----------
          ---------- ---------- ---------- ---------- ----------
          ---------- ---------- ---------- ---------- ----------
          ---------- ---------- ---------- ---------- ----------
          ---------- ---------- ---------- ---------- ----------
          ---------- ---------- ---------- ---------- ----------
          ---------- ---------- ---------- ---------- ----------
          ---------- ---------- ---------- ---------- ----------
          ---------- ---------- ---------- ---------- ----------
          ---------- ---------- ---------- ---------- ----------
          ---------- ---------- ---------- ---------- ----------
          ---------- ---------- ---------- ---------- ----------
          ---------- ---------- ---------- ---------- ----------
          ---------- ---------- ---------- ---------- ----------
          ---------- ---------- ---------- ---------- ----------
          ---------- ---------- ---------- ---------- ----------
          ---------- ---------- ---------- ---------- ----------
          ---------- ---------- ---------- ---------- ----------
          ---------- ---------- ---------- ---------- ----------
          ---------- ---------- ---------- ---------T TATTTCATAC
          TTCAGTTGCA TGAAAGCTGC CCCTATGAAA GAAGCCAGTG TCAGAGGACA
          AAGTGGCCTG GCCTATCCGG GTCTTCGGAC CCATGGTACT CTGGAAAGCA
          TAGGTGGGCC AATGGGTAGT TCAAGAGGAG GTGGACTTCC ATCCCTGACA
          GATACCTTTG AACATGTCAT AGAAGAACTC CTAGAAGAGG AACAAAACTT
          AAGGCAGAGT GAGGAGAACA AGGACTCAGA TATGTATTCA TCAAGGGTTA
          TGCTGAGCAC TCAAGTGCCT TTGGAGCCCC CTTTGCTTTT TCTTCTTGAG
          GAGTATAAAA ATTACCTGGA TGCTGCAAAC ATGTCCATGA GGGTACGACG
          CCACTCAGAC CCAGCCAGGC GCGGGGAATT GAGCGTATGT GACAGTATTA
          GTGAGTGGGT GACTGCGGCA GACAAGAAAA CGGCGATAGA TATGGCGGGT
          CAAACAGTTA CTGTTCTTGA AAAAGTCCCA GTACCCAAGG GTCAACTGAA
          ACAATATTTC TATGAGACCA AATGCAATCC CATGGGCTAC ATGAAGGAAG
          GTTGCAGGGG CATCGACAAG AGGTACTGGA ACTCGCAATG CCGAACTACC
          CAGTCTTATG TGCGTGCACT CACCATGGAT AGCAAAAAGA AAGTTGGTTG
          GCGCTTTATC AGAATAGACA CTTCTTGTGT ATGCACACTG GTTGGTACTT
          TAAAGAATTC TTGTGTAAAG CCGTCCATGT CATTTACACA GTCAACCTCT
          ACAGCAGCGT CTTAATTTTG GCCTTTATCA GCTTGGATCG GTACTTGGCG
          ATTGTCCATG CCACCAACAG CCAAGGATCT AGGAAACTGT TGGCAGAGAA
          AATTGTGTAT GCTGGTGTGT GGCTTCCAGC TATTTTGTTG ACCGTGCCCG
          ACGTTGTATT TGCCAGTGTG TCGGACATTG AAGGCAACTT TGTGTGTGAC
          CGCATCTACC CAGTGGAGAA CAGAGGACAC TGGACCATTG GCTTCCGTTT
          CCTCCACATC ACAGTTGGAC TTATCTTGCC CGGACTCATC ATTTTAACTT
          GCTACTGCGT CATCATTTCC AGGTTGTCCC ATTCAAAGGG CCATCAAAAA
          CGTAAAGCCT TGAAGACGAC TGTGATTCTC ATCCTGGCAT TCTTCGCCTG
          TTGGCTCCCG TACTATATCT GCCTTACCAT CGACACCTTT GGTTTACTTG
          GACTCTTGAA GTTTGATTGT TACATGGATA ATATGCTTCA CAAGTGGATC
          TCCATCACAT AAGTTTGGCC GAAGGAATAG CACCGGTAGC GATAGCAACA
          ATGCAGGTTA CAAACGGGAA GATATAGCCA ACTACCCCAT ATTTAACCTG
          TTCCCCACTA ATGACAACCA AAACACACAA GATGGCAACA TGGAAGAAGA
          AGCTATGGAC AGGCAAGACA ATAAGAGGTC ATATTCTATG GAACACTTCC
          GATGGGGTAA ACCAGTCGGC AAAAAAAGGA GACCTATTAA GGTTTTCCCA
          AGCGATGCTG AGGAAGAGTC ATCGGAAATC TACCCAACAG AGTACAGAAG
          AGAGTTGTCT GTAGAGTTTG ACTACCCCGA TACCAACTCC GAAGAAGACA
          TGGACGACAG CATGTTGATG GAAAGCCCAA ATAAAAAAGA TCGGAAGTAT
          AAAATGCATC ATTTTCGATG GGAAGGTCCA CCCAAAGACA AAAGATATGG
          AGGATTCATG ACCCCTGAGC GCAGTCAGAC TTTGGAGTCA CCAAGGGAAA
          GGGCTACAAA GGTGAGACTA AAGGATGTAG AGCTTTTCTG TATTGAGGTT
          TAGGGCTAGT TAACAA--TC TTTT-AATAT AAATGCTGGG GATCTGCTCT
          CAGTTTAATA CCATTGAATG GAACTAAACT ACAAGCAGAC ACCTGGCGTG
          GTTTCCAGGG GAGTTGGTGC AGACACTATG CTAAGAAAGG ACCTGTCCTT
          TCTTGGCACG ACTATAGACC ATGGCCACAT GAAGTGCAGT GGAGGACAGG
          GTTAGCGCTG CTGCTGGCAT CTTCTTGGTG CAGAAGCCAT GCTACATTCT
          GCCACAAATG ACTTGCATGG ACTGGGCCTA AAAATGC--- ---GACTGAC
          TTCTT---CC -TTGTGTGMG CAGCCCATGA CTTGTGCACC ATGGTGGGTA
          GAGAGGTTTA GAAATGCTGG TTTAGTCTGT TCTGTGATGA GGTCATGGAA
          TAAGCACTGG GCACAGTGCC TGACAACACT GAAGAATAAT
BBORAG045 ---------- ---------- ---------- ---------- ----------
          ---------- ---------- ---------- ---------- ----------
          ---------- ---------- ---------- ---------- ----------
          ---------- ---------- ---------- ---------- ----------
          ---------- ---------- ---------- ---------- ----------
          ---------- ---------- ---------- ---------- ----------
          ---------- ---------- ---------- ---------- ----------
          ---------- ---------- ---------- ---------- ----------
          ---------- ---------- ---------- ---------- ----------
          ---------- ---------- ---------- ---------- ----------
          ---------- ---------- ---------- ---------- ----------
          ---------- ---------- ---------- ---------- ----------
          ---------- ---------- ---------- ---------- ----------
          ---------- ---------- ---------- ---------- ----------
          ---------- ---------- ---------- ---------- ----------
          ---------- ---------- ---------- ---------- ----------
          ---------- ---------- ---------- ---------- ----------
          ---------- ---------- ---------- ---------- ----------
          ---------- ---------- ---------- ---------- ----------
          ---------- ---------- ---------- ---------- ----------
          ---------- ---------- ---------- ---------- ----------
          ---------- ---------- ---------- ---------- ----------
          ---------- ---------- ---------- ---------- ----------
          ---------- ---------- ---------- ---------- ----------
          ---------- ---------- ---------- ---------T TATTTCATAC
          TTCAGTTGCA TGAAAGCTGC CCCTATGAAA GAAGCCAGTG TCAGAGGACA
          AAGTGGCCTA GCCTATCCGG GTCTTCGGAC CCATGGTACT CTGGAAAGCA
          TAGGTGGGCC AATGGGTAGT TCAAGAGGAG GTGGACTTCC ATCCCTGACA
          GATACCTTTG AACATGTCAT AGAAGAACTC CTAGAAGAGG AACAAAACTT
          AAGGCAGAGT GAGGAGAACA AGGACTCAGA TATGTATTCA TCAAGGGTTA
          TGCTGAGCAC TCAAGTGCCT TTGGAGCCCC CTTTGCTTTT TCTTCTTGAG
          GAGTATAAAA ATTACCTGGA TGCTGCAAAC ATGTCYATGA GGGTACGACG
          CCACTCAGAC CCAGCCAGGC GCGGGGAATT GAGCGTATGT GACAGTATTA
          GTGAGTGGGT GACTGCGGCA GACAAGAAAA CGGCGATAGA TATGGCGGGT
          CAAACAGTTA CTGTTCTTGA AAAAGTCCCA GTACCCAAGG GTCAACTGAA
          ACAATATTTC TATGAGACCA AATGCAATCC CATGGGCTAC ATGAAGGAAG
          GTTGCAGGGG CATCGACAAG AGGTACTGGA ACTCGCAATG CCGAACTACC
          CAGTCTTATG TGCGTGCACT CACCATGGAT AGCAAAAAGA AAGTTGGTTG
          GCGCTTTATC AGAATAGACA CTTCTTGTGT ATGCACACTG GTTGGTACTT
          TAAAGAATTC TTGTGTAAAG CCGTCCATGT CATTTACACA GTCAACCTCT
          ACAGCAGCGT CTTAATTTTG GCCTTTATCA GCTTGGATCG GTACTTGGCG
          ATTGTCCATG CCACCAACAG CCAAGGATCT AGGAAACTGT TGGCAGAGAA
          AATTGTGTAT GCTGGTGTGT GGCTTCCAGC TATTTTGTTG ACCGTGCCCG
          ACGTTGTATT TGCCAGCGTG TCGGACATTG AAGGCAACTT TGTGTGTGAC
          CGCATCTACC CAGTGGAGAA CAGAGGACAC TGGACCATTG GCTTCCGTTT
          CCTCCACATC ACAGTTGGAC TTATCTTGCC CGGACTCATC ATTTTAACTT
          GCTACTGCGT CATCATTTCC AGGTTGTCCC ATTCAAAGGG CCATCAAAAA
          CGTAAAGCCT TGAAGACGAC TGTGATTCTC ATCCTGGCAT TCTTCGCCTG
          TTGGCTCCCG TACTATATCT GCCTTACCAT CGACACCTTT GGTTTACTTG
          GACTCTTGAA GTTTGATTGT TACATGGATA ATATGCTTCA CAAGTGGATC
          TCCATCACAT AAGTTTGGCC GAAGGAATAG CACCGGTAGC GATAGCAACA
          ATGCAGGTTA CAAACGGGAA GATATAGCCA ACTACCCCAT ATTTAACCTG
          TTCCCCACTA ATGACAACCA AAACACACAA GATGGCAACA TGGAAGAAGA
          AGCTATGGAC AGGCAAGACA ATAAGAGGTC ATATTCTATG GAACACTTCC
          GATGGGGTAA ACCAGTCGGC AAAAAAAGGA GACCTATTAA GGTTTTCCCA
          AGCGATGCTG AGGAAGAGTC ATCGGAAATC TACCCAACAG AGTACAGAAG
          AGAGTTGTCT GTAGAGTTTG ACTACCCCGA TACCAACTCC GAAGAAGACA
          TGGACGACAG CATGTTGATG GAAAGCCCAA ATAAAAAAGA TCGGAAGTAT
          AAAATGCATC ATTTTCGATG GGAAGGTCCA CCCAAAGACA AAAGATATGG
          AGGATTCATG ACCCCTGAGC GCAGTCAGAC TTTGGAGTCA CCAAGGGAAA
          GGGCTACAAA GGTGAGACTA AAGGATGTAG AGCTTTTCTG TATTGAGGTT
          TAGGGCTAGT TAACAA--TC TTTT-AATAT AAATGCTGGG GATCTGCTCT
          CAGTTTAATA CCATTGAATG GAACTAAACT ACAAGCAGAC ACCTGGCGTG
          GTTTCCAGGG GAGTTGGTGC AGACACTATG CTAAGAAAGG ACCTGTCCTT
          TCTTGGCACG ACTATAGACC ATGGCCACAT GAAGTGCAGT GGAGGACAGG
          GTTAGCGCTG CTGCTGGCAT CTTCTTGGTG CAGAAGCCAT GCTACATTCT
          GTCACAAATG ACTTGCATGG ACTGGGCCTA AAAATGC--- ---GACTGAC
          TTCTT---CC -TTGTGTGAG CAGCCCATGA CTTGTGCACC ATGGTGGGTA
          GAGAGGTTTA GAAATGCTGG TTTAGTCTGT TCTGTGATGA GGTCATGGAA
          TAAGCACTGG GCACAGTGCC TGACAACACT GAAGAATAAT
BBORAG046 ---------- ---------- ---------- ---------- ----------
          ---------- ---------- ---------- ---------- ----------
          ---------- ---------- ---------- ---------- ----------
          ---------- ---------- ---------- ---------- ----------
          ---------- ---------- ---------- ---------- ----------
          ---------- ---------- ---------- ---------- ----------
          ---------- ---------- ---------- ---------- ----------
          ---------- ---------- ---------- ---------- ----------
          ---------- ---------- ---------- ---------- ----------
          ---------- ---------- ---------- ---------- ----------
          ---------- ---------- ---------- ---------- ----------
          ---------- ---------- ---------- ---------- ----------
          ---------- ---------- ---------- ---------- ----------
          ---------- ---------- ---------- ---------- ----------
          ---------- ---------- ---------- ---------- ----------
          ---------- ---------- ---------- ---------- ----------
          ---------- ---------- ---------- ---------- ----------
          ---------- ---------- ---------- ---------- ----------
          ---------- ---------- ---------- ---------- ----------
          ---------- ---------- ---------- ---------- ----------
          ---------- ---------- ---------- ---------- ----------
          ---------- ---------- ---------- ---------- ----------
          ---------- ---------- ---------- ---------- ----------
          ---------- ---------- ---------- ---------- ----------
          ---------- ---------- ---------- ---------T TATTTCATAC
          TTCAGTTGCA TGAAAGCTGC CCCTATGAAA GAAGCCAGTG TCAGAGGACA
          AAGTGGCCTA GCCTATCCGG GTCTTCGGAC CCATGGTACT CTGGAAAGCA
          TAGGTGGGCC AATGGGTAGT TCAAGAGGAG GTGGACTTCC ATCCCTGACA
          GATACCTTTG AACATGTCAT AGAAGAACTC CTAGAAGAGG AACAAAACTT
          AAGGCAGAGT GAGGAGAACA AGGACTCAGA TATGTATTCA TCAAGGGTTA
          TGCTGAGCAC TCAAGTGCCT TTGGAGCCCC CTTTGCTTTT TCTTCTTGAG
          GAGTATAAAA ATTACCTGGA TGCTGCAAAC ATGTCYATGA GGGTACGACG
          CCACTCAGAC CCAGCCAGGC GCGGGGAATT GAGCGTATGT GACAGTATTA
          GTGAGTGGGT GACTGCGGCA GACAAGAAAA CGGCGATAGA TATGGCGGGT
          CAAACAGTTA CTGTTCTTGA AAAAGTCCCA GTACCCAAGG GTCAACTGAA
          ACAATATTTC TATGAGACCA AATGCAATCC CATGGGCTAC ATGAAGGAAG
          GTTGCAGGGG CATCGACAAG AGGTACTGGA ACTCGCAATG CCGAACTACC
          CAGTCTTATG TGCGTGCACT CACCATGGAT AGCAAAAAGA AAGTTGGTTG
          GCGCTTTATC AGAATAGACA CTTCTTGTGT ATGCACACTG GTTGGTACTT
          TAAAGAATTC TTGTGTAAAG CCGTCCATGT CATTTACACA GTCAACCTCT
          ACAGCAGCGT CTTAATTTTG GCCTTTATCA GCTTGGATCG GTACTTGGCG
          ATTGTCCATG CCACCAACAG CCAAGGATCT AGGAAACTGT TGGCAGAGAA
          AATTGTGTAT GCTGGTGTGT GGCTTCCAGC TATTTTGTTG ACCGTGCCCG
          ACGTTGTATT TGCCAGCGTG TCGGACATTG AAGGCAACTT TGTGTGTGAT
          CGCATCTACC CAGTGGAGAA CAGAGGACAC TGGACCATTG GCTTCCGTTT
          CCTCCACATC ACAGTTGGAC TTATCTTGCC CGGACTCATC ATTTTAACTT
          GCTACTGCGT CATCATTTCC AGGTTGTCCC ATTCAAAGGG CCATCAAAAA
          CGTAAAGCCT TGAAGACGAC TGTGATTCTC ATCCTGGCAT TCTTCGCCTG
          TTGGCTCCCG TACTATATCT GCCTTACCAT CGACACCTTT GGTTTACTTG
          GACTCTTGAA GTTTGATTGT TACATGGATA ATATGCTTCA CAAGTGGATC
          TCCATCACAT AAGTTTGGCC GAAGGAATAG CACCGGTAGC GATAGCAACA
          ATGCAGGTTA CAAACGGGAA GATATAGCCA ACTACCCCAT ATTTAACCTG
          TTCCCCACTA ATGACAACCA AAACACACAA GATGGCAACA TGGAAGAAGA
          AGCTATGGAC AGGCAAGACA ATAAGAGGTC ATATTCTATG GAACACTTCC
          GATGGGGTAA ACCAGTCGGC AAAAAAAGGA GACCTATTAA GGTTTTCCCA
          AGCGATGCTG AGGAAGAGTC ATCGGAAATC TACCCAACAG AGTACAGAAG
          AGAGTTGTCT GTAGAGTTTG ACTACCCCGA TACCAACTCC GAAGAAGACA
          TGGACGACAG CATGTTGATG GAAAGCCCAA ATAAAAAAGA TCGGAAGTAT
          AAAATGCATC ATTTTCGATG GGAAGGTCCA CCCAAAGACA AAAGATATGG
          AGGATTCATG ACCCCTGAGC GCAGTCAGAC T--------- ----------
          ---------- ---------- ---------- ---------- ----------
          ---------- ---------- ---------- ---------- ----------
          ---------- ---------- ---------- ---------- ----------
          ---------- ---------- ---------- ---------- ----------
          ---------- ---------- ---------- ---------- ----------
          ---------- ---------- ---------- ---------- ----------
          ---------- ---------- ---------- ---------- ----------
          ---------- ---------- ---------- ---------- ----------
          ---------- ---------- ---------- ---------- ----------
          ---------- ---------- ---------- ----------
BBORAG047 ---------- ---------- ---------- ---------- ----------
          ---------- ---------- ---------- ---------- ----------
          ---------- ---------- ---------- ---------- ----------
          ---------- ---------- ---------- ---------- ----------
          ---------- ---------- ---------- ---------- ----------
          ---------- ---------- ---------- ---------- ----------
          ---------- ---------- ---------- ---------- ----------
          ---------- ---------- ---------- ---------- ----------
          ---------- ---------- ---------- ---------- ----------
          ---------- ---------- ---------- ---------- ----------
          ---------- ---------- ---------- ---------- ----------
          ---------- ---------- ---------- ---------- ----------
          ---------- ---------- ---------- ---------- ----------
          ---------- ---------- ---------- ---------- ----------
          ---------- ---------- ---------- ---------- ----------
          ---------- ---------- ---------- ---------- ----------
          ---------- ---------- ---------- ---------- ----------
          ---------- ---------- ---------- ---------- ----------
          ---------- ---------- ---------- ---------- ----------
          ---------- ---------- ---------- ---------- ----------
          ---------- ---------- ---------- ---------- ----------
          ---------- ---------- ---------- ---------- ----------
          ---------- ---------- ---------- ---------- ----------
          ---------- ---------- ---------- ---------- ----------
          ---------- ---------- ---------- ---------T TATTTCATAC
          TTCAGTTGCA TGAAAGCTGC CCCTATGAAA GAAGCCAGTG TCAGAGGACA
          AAGTGGCCTG GCCTATCCGG GTCTTCGGAC CCATGGTACT CTGGAAAGCA
          TAGGTGGGCC AATGGGTAGT TCAAGAGGAG GTGGACTTCC ATCCCTGACA
          GATACCTTTG AACATGTCAT AGAAGAACTC CTAGAAGAGG AACAAAACTT
          AAGGCAGAGT GAGGAGAACA AGGACTCAGA TATGTATTCA TCAAGGGTTA
          TGCTGAGCAC TCAAGTGCCT TTGGAGCCCC CTTTGCTTTT TCTTCTTGAG
          GAGTATAAAA ATTACCTGGA TGCTGCAAAC ATGTCCATGA GGGTACGACG
          CCACTCAGAC CCAGCCAGGC GCGGGGAATT GAGCGTATGT GACAGTATTA
          GTGAGTGGGT GACTGCGGCA GACAAGAAAA CGGCGATAGA TATGGCGGGT
          CAAACAGTTA CTGTTCTTGA AAAAGTCCCA GTACCCAAGG GTCAACTGAA
          ACAATATTTC TATGAGACCA AATGCAATCC CATGGGCTAC ATGAAGGAAG
          GTTGCAGGGG CATCGACAAG AGGTACTGGA ACTCGCAATG CCGAACTACC
          CAGTCTTATG TGCGTGCACT CACCATGGAT AGCAAAAAGA AAGTTGGTTG
          GCGCTTTATC AGAATAGACA CTTCTTGTGT ATGCACACTG GTTGGTACTT
          TAAAGAATTC TTGTGTAAAG CCGTCCATGT CATTTACACA GTCAACCTCT
          ACAGCAGCGT CTTAATTTTG GCCTTTATCA GCTTGGATCG GTACTTGGCG
          ATTGTCCATG CCACCAACAG CCAAGGATCT AGGAAACTGT TGGCAGAGAA
          AATTGTGTAT GCTGGTGTGT GGCTTCCAGC TATTTTGTTG ACCGTGCCCG
          ACGTTGTATT TGCCAGCGTG TCGGACATTG AAGGCAACTT TGTGTGTGAT
          CGCATCTACC CAGTGGAGAA CAGAGGACAC TGGACCATTG GCTTCCGTTT
          CCTCCACATC ACAGTTGGAC TTATCTTGCC CGGACTCATC ATTTTAACTT
          GCTACTGCGT CATCATTTCC AGGTTGTCCC ATTCAAAGGG CCATCAAAAA
          CGTAAAGCCT TGAAGACGAC TGTGATTCTC ATCCTGGCAT TCTTCGCCTG
          TTGGCTCCCG TACTATATCT GCCTTACCAT CGACACCTTT GGTTTACTTG
          GACTCTTGAA GTTTGATTGT TACATGGATA ATATGCTTCA CAAGTGGATC
          TCCATCACA- ---------- ---------- ---------- ----------
          ---------- ---------- ---------- ---------- ----------
          ---------- ---------- ---------- ---------- ----------
          ---------- ---------- ---------- ---------- ----------
          ---------- ---------- ---------- ---------- ----------
          ---------- ---------- ---------- ---------- ----------
          ---------- ---------- ---------- ---------- ----------
          ---------- ---------- ---------- ---------- ----------
          ---------- ---------- ---------- ---------- ----------
          ---------- ---------- ---------- -TTGGAGTCA CCAAGGGAAA
          GGGCTACAAA GGTGAGACTA AAGGATGTAG AGCTTTTCTG TATTGAGGTT
          TAGGGCTAGT TAACAA--TC TTTT-AATAT AAATGCTGGG GATCTGCTCT
          CAGTTTAATA CCATTGAATG GAACTAAACT ACAAGCAGAC ACCTGGCGTG
          GTTTCCAGGG GAGTTGGTGC AGACACTATG CTAAGAAAGG ACCTGTCCTT
          TCTTGGCACG ACTATAGACC ATGGCCACAT GAAGTGCAGT GGAGGACAGG
          GTTAGCGCTG CTGCTGGCAT CTTCTTGGTG CAGAAGCCAT GCTACATTCT
          GCCACAAATG ACTTGCATGG ACTGGGCCTA AAAATGC--- ---GACTGAC
          TTCTT---CC -TTGTGTGMG CAGCCCATGA CTTGTGCACC ATGGTGGGTA
          GAGAGGTTTA GAAATGCTGG TTTAGTCTGT TCTGTGATGA GGTCATGGAA
          TAAGCACTGG GCACAGTGCC TGACAACACT GAAGAATAAT
BB_ext048 ---------- ---------- ---------- ---------- ----------
          ---------- ---------- ---------- ---------- ----------
          ---------- ---------- ---------- ---------- ----------
          ---------- ---------- ---------- ---------- ----------
          ---------- ---------- ---------- ---------- ----------
          ---------- ---------- ---------- ---------- ----------
          ---------- ---------- ---------- ---------- ----------
          ---------- ---------- ---------- ---------- ----------
          ---------- ---------- ---------- ---------- ----------
          ---------- ---------- ---------- ---------- ----------
          ---------- ---------- ---------- ---------- ----------
          ---------- ---------- ---------- ---------- ----------
          ---------- ---------- ---------- ---------- ----------
          ---------- ---------- ---------- ---------- ----------
          ---------- ---------- ---------- ---------- ----------
          ---------- ---------- ---------- ---------- ----------
          ---------- ---------- ---------- ---------- ----------
          ---------- ---------- ---------- ---------- ----------
          ---------- ---------- ---------- ---------- ----------
          ---------- ---------- ---------- ---------- ----------
          ---------- ---------- ---------- ---------- ----------
          ---------- ---------- ---------- ---------- ----------
          ---------- ---------- ---------- ---------- ----------
          ---------- ---------- ---------- ---------- ----------
          ---------- ---------- ---------- ---------- ----------
          ---------- ---------- ---------- ---------- ----------
          ---------- ---------- ---------- ---------- ----------
          ---------- ---------- ---------- ---------- ----------
          ---------- ---------- ---------- ---------- ----------
          ---------- ---------- ---------- ---------- ----------
          ---------- ---------- ---------- ---------- ----------
          ---------- ---------- ---------- ---------- ----------
          ---------- ---------- ---------- ---------- ----------
          ---------- ---------- ---------- ---------- ----------
          ---------- ---------- ---------- ---------- ----------
          ---------- ---------- ---------- ---------- ----------
          ---------- ---------- ---------- ---------- ----------
          ---------- ---------- ---------- ---------- ----------
          ---------- ---------- ---------- ---------- ----------
          ---------- ---------- ---------- ---------- ----------
          ---------- ---------- ---------- ---------- ----------
          ---------- ---------- ---------- ---------- ----------
          ---------- ---------- ---------- ---------- ----------
          ---------- ---------- ---------- ---------- ----------
          ---------- ---------- ---------- ---------- ----------
          ---------- ---------- ---------- ---------- ----------
          ---------- ---------- ---------- ---------- ----------
          ---------- ---------- ---------- ---------- ----------
          ---------- ---------- ---------- ---------- ----------
          ---------- ---------- ---------- ---------- ----------
          ---------T AAGTTTGGCC GAAGGAATAG CACCGGTAGC GATAGCAACA
          ATGCAGGTTA CAAACGGGAA GATATAGCCA ACTACCCCAT ATTTAACCTG
          TTCCCCACTA ATGACAACCA AAACACACAA GATGGCAACA TGGAAGAAGA
          AGCTATGGAC AGGCAAGACA ATAAGAGGTC ATATTCTATG GAACACTTCC
          GATGGGGTAA ACCAGTCGGC AAAAAAAGGA GACCTATTAA GGTTTTCCCA
          AGCGATGCTG AGGAAGAGTC ATCGGAAATC TACCCAACAG AGTACAGAAG
          AGAGTTGTCT GTAGAGTTTG ACTACCCCGA TACCAACTCC GAAGAAGACA
          TGGACGACAG CATGTTGATG GAAAGCCCAA ATAAAAAAGA TCGGAAGTAT
          AAAATGCATC ATTTTCGATG GGAAGGTCCA CCCAAAGACA AAAGATATGG
          AGGATTCATG ACCCCTGAGC GCAGTCAGAC T--------- ----------
          ---------- ---------- ---------- ---------- ----------
          ---------- ---------- ---------- ---------- ----------
          ---------- ---------- ---------- ---------- ----------
          ---------- ---------- ---------- ---------- ----------
          ---------- ---------- ---------- ---------- ----------
          ---------- ---------- ---------- ---------- ----------
          ---------- ---------- ---------- ---------- ----------
          ---------- ---------- ---------- ---------- ----------
          ---------- ---------- ---------- ---------- ----------
          ---------- ---------- ---------- ----------
BB_ext049 ---------- ---------- ---------- ---------- ----------
          ---------- ---------- ---------- ---------- ----------
          ---------- ---------- ---------- ---------- ----------
          ---------- ---------- ---------- ---------- ----------
          ---------- ---------- ---------- ---------- ----------
          ---------- ---------- ---------- ---------- ----------
          ---------- ---------- ---------- ---------- ----------
          ---------- ---------- ---------- ---------- ----------
          ---------- ---------- ---------- ---------- ----------
          ---------- ---------- ---------- ---------- ----------
          ---------- ---------- ---------- ---------- ----------
          ---------- ---------- ---------- ---------- ----------
          ---------- ---------- ---------- ---------- ----------
          ---------- ---------- ---------- ---------- ----------
          ---------- ---------- ---------- ---------- ----------
          ---------- ---------- ---------- ---------- ----------
          ---------- ---------- ---------- ---------- ----------
          ---------- ---------- ---------- ---------- ----------
          ---------- ---------- ---------- ---------- ----------
          ---------- ---------- ---------- ---------- ----------
          ---------- ---------- ---------- ---------- ----------
          ---------- ---------- ---------- ---------- ----------
          ---------- ---------- ---------- ---------- ----------
          ---------- ---------- ---------- ---------- ----------
          ---------- ---------- ---------- ---------- ----------
          ---------- ---------- ---------- ---------- ----------
          ---------- ---------- ---------- ---------- ----------
          ---------- ---------- ---------- ---------- ----------
          ---------- ---------- ---------- ---------- ----------
          ---------- ---------- ---------- ---------- ----------
          ---------- ---------- ---------- ---------- ----------
          ---------- ---------- ---------- ---------- ----------
          ---------- ---------- ---------- ---------- ----------
          ---------- ---------- ---------- ---------- ----------
          ---------- ---------- ---------- ---------- ----------
          ---------- ---------- ---------- ---------- ----------
          ---------- ---------- ---------- ---------- ----------
          ---------- ---------- ---------- ---------- ----------
          ---------- ---------- ---------- ---------- ----------
          ---------- ---------- ---------- ---------- ----------
          ---------- ---------- ---------- ---------- ----------
          ---------- ---------- ---------- ---------- ----------
          ---------- ---------- ---------- ---------- ----------
          ---------- ---------- ---------- ---------- ----------
          ---------- ---------- ---------- ---------- ----------
          ---------- ---------- ---------- ---------- ----------
          ---------- ---------- ---------- ---------- ----------
          ---------- ---------- ---------- ---------- ----------
          ---------- ---------- ---------- ---------- ----------
          ---------- ---------- ---------- ---------- ----------
          ---------T AAGTTTGGCC GAAGGAATAG CACCGGTAGC GATAGCAACA
          ATGCAGGTTA CAAACGGGAA GATATAGCCA ACTACCCCAT ATTTAACCTG
          TTCCCCACTA ATGACAACCA AAACACACAA GATGGCAACA TGGAAGAAGA
          AGCTATGGAC AGGCAAGACA ATAAGAGGTC ATATTCTATG GAACACTTCC
          GATGGGGTAA ACCAGTCGGC AAAAAAAGGA GACCTATTAA GGTTTTCCCA
          AGCGATGCTG AGGAAGAGTC ATCGGAAATC TACCCAACAG AGTACAGAAG
          AGAGTTGTCT GTAGAGTTTG ACTACCCCGA TACCAACTCC GAAGAAGACA
          TGGACGACAG CATGTTGATG GAAAGCCCAA ATAAAAAAGA TCGGAAGTAT
          AAAATGCATC ATTTTCGATG GGAAGGTCCA CCCAAAGACA AAAGATATGG
          AGGATTCATG ACCCCTGAGC GCAGTCAGAC T--------- ----------
          ---------- ---------- ---------- ---------- ----------
          ---------- ---------- ---------- ---------- ----------
          ---------- ---------- ---------- ---------- ----------
          ---------- ---------- ---------- ---------- ----------
          ---------- ---------- ---------- ---------- ----------
          ---------- ---------- ---------- ---------- ----------
          ---------- ---------- ---------- ---------- ----------
          ---------- ---------- ---------- ---------- ----------
          ---------- ---------- ---------- ---------- ----------
          ---------- ---------- ---------- ----------
BBufoB050 GTCCAGCCTG CCCAGTGACC CTGTTCAACG GCCGCGGTAT CCTAACCGTG
          CGAAGGTAGC GTAATCACTT GTTCTCTAAA TGTGGACTAG TATGAATGGC
          ATCACGAAGG TTATACTGTC TCCTTTTTCT AATCAGTGAA ACTAATCTCC
          CCGTGAAGAA GCGGGGATAA TACTATAAGA CGAGAAGACC CTATGGAGCT
          TTAAACAGTA CAGCATCTGC CCC-GTAACA CTAAAA-TTT CTGAATT--A
          AAATTTCATT GGACAGTATG ACTGCGAGTT TTTGGTTGGG GTGACCACGG
          AGCACAATAC AACCTCCATG CTGAAAGAAA ATTTCTAAGC CAAGGTCTAC
          AAACCTAAGC ATCAACACAT TGACATCCAT TGACCCAATA CACTTGAACA
          ACGAACCAAG TTACCCTAGG GATAACAGCG CAATCCACTT CAAAAGCTCC
          TATCGACAAG TGGGTTTACG ACCTCGATGT TGGATCAGGG TCTCCCAGTG
          GTGCAGCCGC TACTAAAGGC GTCATTCTTT TATTCCTTGT CATAGCCACA
          GCATTCGTAG GCTATGTTCT TCCATGGGGG CAAATATCCT TTTGAGGGGC
          AACTGTTATT ACAAACCTTC TCTCTGCCGC CCCGTACATC GGAGCCGAAC
          TTGTTCAGTG AATCTGGGGC GGCTTCTCAG TAGATAACGC AACCCTGACA
          CGATTTTTCA CATTCCACTT CATTCTCCCA TTTATTATTG CAGGCGCCTC
          AATACTCCAC CTTCTTTTTC TTCATCAAAC AGGATCTTCT AATCCAACAG
          GTCTCAACCC TAACCTAGAC AAAATTCCAT TCCACGCCTA CTATTCCTAT
          AAAGACATCT TCGGCTTCGC AGTTATGCTC GCCCTACTCG CTCTTCTATC
          CACCTTCGCC CCCAACCTCC TGGGCGACCC AGATAATTTT ATCCCTGCAA
          ATCCACTAGT CACTCCCCCC CATATTAAAC CAGAATGGTA CTTTCTGTTC
          GCCTACGCCA TCCTTCGCTC AATTCCAAAC AAACTAGGCG GAGTCTTGGC
          CCTCTTATTC TCCATCATAA TTCTCTTCCT CATGCCCCTG CTCCATACCT
          CTAAACAACG AACCCTTATG TTCCGACCCC TCGCAAAACT TTTCTTTTGA
          ACACTAGTAG CCAACACCCT TATTTTAACC TGAATCGGGG GACAGCCAGT
          AGAAGAACCC TTCATCATGA TTGGCCAGTT GGCCTCTGT- ----------
          ---------- ---------- ---------- ---------- ----------
          ---------- ---------- ---------- ---------- ----------
          ---------- ---------- ---------- ---------- ----------
          ---------- ---------- ---------- ---------- ----------
          ---------- ---------- ---------- ---------- ----------
          ---------- ---------- ---------- ---------- ----------
          ---------- ---------- ---------- ---------- ----------
          ---------- ---------- ---------- ---------- ----------
          ---------- ---------- ---------- ---------- ----------
          ---------- ---------- ---------- ---------- ----------
          ---------- ---------- ---------- ---------- ----------
          ---------- ---------- ---------- ---------- ----------
          ---------- ---------- ---------- ---------- ----------
          ---------- ---------- ---------- ---------- ----------
          ---------- ---------- ---------- ---------- ----------
          ---------- ---------- ---------- ---------- ----------
          ---------- ---------- ---------- ---------- ----------
          ---------- ---------- ---------- ---------- ----------
          ---------- ---------- ---------- ---------- ----------
          ---------- ---------- ---------- ---------- ----------
          ---------- ---------- ---------- ---------- ----------
          ---------- ---------- ---------- ---------- ----------
          ---------- ---------- ---------- ---------- ----------
          ---------- ---------- ---------- ---------- ----------
          ---------- ---------- ---------- ---------- ----------
          ---------- ---------- ---------- ---------- ----------
          ---------- ---------- ---------- ---------- ----------
          ---------- ---------- ---------- ---------- ----------
          ---------- ---------- ---------- ---------- ----------
          ---------- ---------- ---------- ---------- ----------
          ---------- ---------- ---------- ---------- ----------
          ---------- ---------- ---------- ---------- ----------
          ---------- ---------- ---------- ---------- ----------
          ---------- ---------- ---------- ---------- ----------
          ---------- ---------- ---------- ---------- ----------
          ---------- ---------- ---------- ---------- ----------
          ---------- ---------- ---------- ---------- ----------
          ---------- ---------- ---------- ---------- ----------
          ---------- ---------- ---------- ---------- ----------
          ---------- ---------- ---------- ---------- ----------
          ---------- ---------- ---------- ---------- ----------
          ---------- ---------- ---------- ---------- ----------
          ---------- ---------- ---------- ---------- ----------
          ---------- ---------- ---------- ---------- ----------
          ---------- ---------- ---------- ----------
BEich1051 ---------- ---------- ---------- ---------- ----------
          ---------- ---------- ---------- ---------- ----------
          ---------- ---------- ---------- ---------- ----------
          ---------- ---------- ---------- ---------- ----------
          ---------- ---------- ---------- ---------- ----------
          ---------- ---------- ---------- ---------- ----------
          ---------- ---------- ---------- ---------- ----------
          ---------- ---------- ---------- ---------- ----------
          ---------- ---------- ---------- ---------- ----------
          ---------- ---------- ---------- ---------- ----------
          ---------- ---------- ---------- ---------- ----------
          ---------- ---------- ---------- ---------- ----------
          ---------- ---------- ---------- ---------- ----------
          ---------- ---------- ---------- ---------- ----------
          ---------- ---------- ---------- ---------- ----------
          ---------- ---------- ---------- ---------- ----------
          ---------- ---------- ---------- ---------- ----------
          ---------- ---------- ---------- ---------- ----------
          ---------- ---------- ---------- ---------- ----------
          ---------- ---------- ---------- ---------- ----------
          ---------- ---------- ---------- ---------- ----------
          ---------- ---------- ---------- ---------- ----------
          ---------- ---------- ---------- ---------- ----------
          ---------- ---------- ---------- ---------- ----------
          ---------- ---------- ---------- ---------T TATTTCATAC
          TTCAGTTGCA TGAAAGCTGC CCCTATGAAA GAAGCCAGTG TCAGAGGACA
          AAGTGGCCTG GCCTATCCGG GTCTTCGGAC CCATGGTACT CTGGAAAGCA
          TAGGTGGGCC AATGGGTAGT TCAAGAGGAG GTGGACTTCC ATCCCTGACA
          GATACCTTTG AACATGTCAT AGAAGAACTC CTAGAAGAGG AACAAAACTT
          AAGGCAGAGT GAGGAGAACA AGGACTCAGA TATGTATTCA TCAAGGGTTA
          TGCTGAGCAC TCAAGTGCCT TTGGAGCCCC CTTTGCTTTT TCTTCTTGAG
          GAGTATAAAA ATTACCTGGA TGCTGCAAAC ATGTCCATGA GGGTACGACG
          CCACTCAGAC CCAGCCAGGC GCGGGGAATT GAGCGTATGT GACAGTATTA
          GCGAGTGGGT GACTGCGGCA GACAAGAAAA CGGCGATAGA TATGGCGGGT
          CAAACAGTTA CTGTTCTTGA AAAAGTCCCA GTACCCAAGG GTCAACTGAA
          ACAATATTTC TATGAGACCA AATGCAATCC CATGGGCTAC ATGAAGGAAG
          GTTGCAGGGG CATCGACAAG AGGTACTGGA ACTCGCAATG CCGAACTACC
          CAGTCTTATG TGCGTGCTCT CACCATGGAT AGCAAAAAGA AAGTTGGTTG
          GCGCTTTATC AGAATAGACA CTTCTTGTGT ATGCACACTG GTTGGTACTT
          TAAAGAATTC TTGTGTAAAG CCGTCCATGT CATTTACACA GTCAACCTCT
          ACAGCAGCGT CTTAATTTTG GCCTTTATCA GCTTGGATCG GTACTTGGCG
          ATTGTCCATG CCACCAACAG CCAAGGATCT AGGAAACTGT TGGCAGAGAA
          AATTGTGTAT GCTGGTGTGT GGCTTCCAGC TATTTTGTTG ACCGTGCCCG
          ACGTTGTATT TGCCAGCGTG TCGGACATTG AAGGCAACTT TGTGTGTGAC
          CGCATCTACC CAGTGGAGAA CAGAGGACAC TGGACCATTG GCTTCCGTTT
          CCTCCACATC ACAGTTGGAC TTGTCTTGCC CGGACTCATC ATTTTAACTT
          GCTACTGCGT CATCATTTCC AGGTTGTCCC ATTCAAAGGG CCATCAAAAA
          CGTAAAGCCT TGAAGACGAC TGTGATTCTC ATCCTGGCAT TCTTCGCCTG
          TTGGCTCCCA TACTATATCT GCCTTACCAT CGACACCTTT GGTTTACTTG
          GACTCTTGAA GTTTGATTGT TACATGGATA ATATGCTTCA CAAGTGGATC
          TCCATCACA- ---------- ---------- ---------- ----------
          ---------- ---------- ---------- ---------- ----------
          ---------- ---------- ---------- ---------- ----------
          ---------- ---------- ---------- ---------- ----------
          ---------- ---------- ---------- ---------- ----------
          ---------- ---------- ---------- ---------- ----------
          ---------- ---------- ---------- ---------- ----------
          ---------- ---------- ---------- ---------- ----------
          ---------- ---------- ---------- ---------- ----------
          ---------- ---------- ---------- ---------- ----------
          ---------- ---------- ---------- ---------- ----------
          ---------- ---------- ---------- ---------- ----------
          ---------- ---------- ---------- ---------- ----------
          ---------- ---------- ---------- ---------- ----------
          ---------- ---------- ---------- ---------- ----------
          ---------- ---------- ---------- ---------- ----------
          ---------- ---------- ---------- ---------- ----------
          ---------- ---------- ---------- ---------- ----------
          ---------- ---------- ---------- ---------- ----------
          ---------- ---------- ---------- ----------
BEich6052 ---------- ---------- ---------- ---------- ----------
          ---------- ---------- ---------- ---------- ----------
          ---------- ---------- ---------- ---------- ----------
          ---------- ---------- ---------- ---------- ----------
          ---------- ---------- ---------- ---------- ----------
          ---------- ---------- ---------- ---------- ----------
          ---------- ---------- ---------- ---------- ----------
          ---------- ---------- ---------- ---------- ----------
          ---------- ---------- ---------- ---------- ----------
          ---------- ---------- ---------- ---------- ----------
          ---------- ---------- ---------- ---------- ----------
          ---------- ---------- ---------- ---------- ----------
          ---------- ---------- ---------- ---------- ----------
          ---------- ---------- ---------- ---------- ----------
          ---------- ---------- ---------- ---------- ----------
          ---------- ---------- ---------- ---------- ----------
          ---------- ---------- ---------- ---------- ----------
          ---------- ---------- ---------- ---------- ----------
          ---------- ---------- ---------- ---------- ----------
          ---------- ---------- ---------- ---------- ----------
          ---------- ---------- ---------- ---------- ----------
          ---------- ---------- ---------- ---------- ----------
          ---------- ---------- ---------- ---------- ----------
          ---------- ---------- ---------- ---------- ----------
          ---------- ---------- ---------- ---------T TATTTCATAC
          TTCAGTTGCA TGAAAGCTGC CCCTATGAAA GAAGCCAGTG TCAGAGGACA
          AAGTGGCCTG GCCTATCCGG GTCTTCGGAC CCATGGTACT CTGGAAAGCA
          TAGGTGGGCC AATGGGTAGT TCAAGAGGAG GTGGACTTCC ATCCCTGACA
          GATACCTTTG AACATGTCAT AGAAGAACTC CTAGAAGAGG AACAAAACTT
          AAGGCAGAGT GAGGAGAACA AGGACTCAGA TATGTATTCA TCAAGGGTTA
          TGCTGAGCAC TCAAGTGCCT TTGGAGCCCC CTTTGCTTTT TCTTCTTGAG
          GAGTATAAAA ATTACCTGGA TGCTGCAAAC ATGTCCATGA GGGTACGACG
          CCACTCAGAC CCAGCCAGGC GCGGGGAATT GAGCGTATGT GACAGTATTA
          GCGAGTGGGT GACTGCGGCA GACAAGAAAA CGGCGATAGA TATGGCGGGT
          CAAACAGTTA CTGTTCTTGA AAAAGTCCCA GTACCCAAGG GTCAACTGAA
          ACAATATTTC TATGAGACCA AATGCAATCC CATGGGCTAC ATGAAGGAAG
          GTTGCAGGGG CATCGACAAG AGGTACTGGA ACTCGCAATG CCGAACTACC
          CAGTCTTATG TGCGTGCTCT CACCATGGAT AGCAAAAAGA AAGTTGGTTG
          GCGCTTTATC AGAATAGACA CTTCTTGTGT ATGCACACTG GTTGGTACTT
          TAAAGAATTC TTGTGTAAAG CCGTCCATGT CATTTACACA GTCAACCTCT
          ACAGCAGCGT CTTAATTTTG GCCTTTATCA GCTTGGATCG GTACTTGGCG
          ATTGTCCATG CCACCAACAG CCAAGGATCT AGGAAACTGT TGGCAGAGAA
          AATTGTGTAT GCTGGTGTGT GGCTTCCAGC TATTTTGTTG ACCGTGCCCG
          ACGTTGTATT TGCCAGCGTG TCGGACATTG AAGGCAACTT TGTGTGTGAC
          CGCATCTACC CAGTGGAGAA CAGAGGACAC TGGACCATTG GCTTCCGTTT
          CCTCCACATC ACAGTTGGAC TTGTCTTGCC CGGACTCATC ATTTTAACTT
          GCTACTGCGT CATCATTTCC AGGTTGTCCC ATTCAAAGGG CCATCAAAAA
          CGTAAAGCCT TGAAGACGAC TGTGATTCTC ATCCTGGCAT TCTTCGCCTG
          TTGGCTCCCA TACTATATCT GCCTTACCAT CGACACCTTT GGTTTACTTG
          GACTCTTGAA GTTTGATTGT TACATGGATA ATATGCTTCA CAAGTGGATC
          TCCATCACA- ---------- ---------- ---------- ----------
          ---------- ---------- ---------- ---------- ----------
          ---------- ---------- ---------- ---------- ----------
          ---------- ---------- ---------- ---------- ----------
          ---------- ---------- ---------- ---------- ----------
          ---------- ---------- ---------- ---------- ----------
          ---------- ---------- ---------- ---------- ----------
          ---------- ---------- ---------- ---------- ----------
          ---------- ---------- ---------- ---------- ----------
          ---------- ---------- ---------- ---------- ----------
          ---------- ---------- ---------- ---------- ----------
          ---------- ---------- ---------- ---------- ----------
          ---------- ---------- ---------- ---------- ----------
          ---------- ---------- ---------- ---------- ----------
          ---------- ---------- ---------- ---------- ----------
          ---------- ---------- ---------- ---------- ----------
          ---------- ---------- ---------- ---------- ----------
          ---------- ---------- ---------- ---------- ----------
          ---------- ---------- ---------- ---------- ----------
          ---------- ---------- ---------- ----------
BEich6053 ---------- ---------- ---------- ---------- ----------
          ---------- ---------- ---------- ---------- ----------
          ---------- ---------- ---------- ---------- ----------
          ---------- ---------- ---------- ---------- ----------
          ---------- ---------- ---------- ---------- ----------
          ---------- ---------- ---------- ---------- ----------
          ---------- ---------- ---------- ---------- ----------
          ---------- ---------- ---------- ---------- ----------
          ---------- ---------- ---------- ---------- ----------
          ---------- ---------- ---------- ---------- ----------
          ---------- ---------- ---------- ---------- ----------
          ---------- ---------- ---------- ---------- ----------
          ---------- ---------- ---------- ---------- ----------
          ---------- ---------- ---------- ---------- ----------
          ---------- ---------- ---------- ---------- ----------
          ---------- ---------- ---------- ---------- ----------
          ---------- ---------- ---------- ---------- ----------
          ---------- ---------- ---------- ---------- ----------
          ---------- ---------- ---------- ---------- ----------
          ---------- ---------- ---------- ---------- ----------
          ---------- ---------- ---------- ---------- ----------
          ---------- ---------- ---------- ---------- ----------
          ---------- ---------- ---------- ---------- ----------
          ---------- ---------- ---------- ---------- ----------
          ---------- ---------- ---------- ---------- ----------
          ---------- ---------- ---------- ---------- ----------
          ---------- ---------- ---------- ---------- ----------
          ---------- ---------- ---------- ---------- ----------
          ---------- ---------- ---------- ---------- ----------
          ---------- ---------- ---------- ---------- ----------
          ---------- ---------- ---------- ---------- ----------
          ---------- ---------- ---------- ---------- ----------
          ---------- ---------- ---------- ---------- ----------
          ---------- ---------- ---------- ---------- ----------
          ---------- ---------- ---------- ---------- ----------
          ---------- ---------- ---------- ---------- ----------
          ---------- ---------- ---------- ---------- ----------
          ---------- ---------- ---------- ---------- ----------
          ---------- ---------- ---------- ---------- ----------
          ---------- ---------- ---------- ---------- ----------
          ---------- ---------- ---------- ---------- ----------
          ---------- ---------- ---------- ---------- ----------
          ---------- ---------- ---------- ---------- ----------
          ---------- ---------- ---------- ---------- ----------
          ---------- ---------- ---------- ---------- ----------
          ---------- ---------- ---------- ---------- ----------
          ---------- ---------- ---------- ---------- ----------
          ---------- ---------- ---------- ---------- ----------
          ---------- ---------- ---------- ---------- ----------
          ---------- ---------- ---------- ---------- ----------
          ---------T AAGTTTGGCC GAAGGAATAG CACCGGTAGC GATAGCAACA
          ATGCAGGTTA CAAACGGGAA GATATAGCCA ACTACCCCAT ATTTAACCTG
          TTCCCCACTA ATGACAACCA AAACACACAA GATGGCAACA TGGAAGAAGA
          AGCTATGGAC AGGCAAGACA ATAAGAGGTC ATATTCTATG GAACACTTCC
          GATGGGGTAA ACCAGTCGGC AAAAAAAGGA GACCTATTAA GGTTTTCCCA
          AGCGATGCTG AGGAAGAGTC ATCGGAAATC TACCCAACAG AGTACAGAAG
          AGAGTTGTCT GTAGAGTTTG ACTACCCCGA TACCAACTCT GAAGAAGACA
          TGGACGACAG CATGTTGATG GAAAGCCCAA ATAAAAAAGA TCGGAAGTAT
          AAAATGCATC ATTTTCGATG GGAAGGTCCA CCCAAAGACA AAAGATATGG
          AGGATTCATG ACCCCTGAGC GCAGTCAGAC T--------- ----------
          ---------- ---------- ---------- ---------- ----------
          ---------- ---------- ---------- ---------- ----------
          ---------- ---------- ---------- ---------- ----------
          ---------- ---------- ---------- ---------- ----------
          ---------- ---------- ---------- ---------- ----------
          ---------- ---------- ---------- ---------- ----------
          ---------- ---------- ---------- ---------- ----------
          ---------- ---------- ---------- ---------- ----------
          ---------- ---------- ---------- ---------- ----------
          ---------- ---------- ---------- ----------
BEich8054 ---------- ---------- ---------- ---------- ----------
          ---------- ---------- ---------- ---------- ----------
          ---------- ---------- ---------- ---------- ----------
          ---------- ---------- ---------- ---------- ----------
          ---------- ---------- ---------- ---------- ----------
          ---------- ---------- ---------- ---------- ----------
          ---------- ---------- ---------- ---------- ----------
          ---------- ---------- ---------- ---------- ----------
          ---------- ---------- ---------- ---------- ----------
          ---------- ---------- ---------- ---------- ----------
          ---------- ---------- ---------- ---------- ----------
          ---------- ---------- ---------- ---------- ----------
          ---------- ---------- ---------- ---------- ----------
          ---------- ---------- ---------- ---------- ----------
          ---------- ---------- ---------- ---------- ----------
          ---------- ---------- ---------- ---------- ----------
          ---------- ---------- ---------- ---------- ----------
          ---------- ---------- ---------- ---------- ----------
          ---------- ---------- ---------- ---------- ----------
          ---------- ---------- ---------- ---------- ----------
          ---------- ---------- ---------- ---------- ----------
          ---------- ---------- ---------- ---------- ----------
          ---------- ---------- ---------- ---------- ----------
          ---------- ---------- ---------- ---------- ----------
          ---------- ---------- ---------- ---------T TATTTCATAC
          TTCAGTTGCA TGAAAGCTGC CCCTATGAAA GAAGCCAGTG TCAGAGGACA
          AAGTGGCCTG GCCTATCCGG GTCTTCGGAC CCATGGTACT CTGGAAAGCA
          TAGGTGGGCC AATGGGTAGT TCAAGAGGAG GTGGACTTCC ATCCCTGACA
          GATACCTTTG AACATGTCAT AGAAGAACTC CTAGAAGAGG AACAAAACTT
          AAGGCAGAGT GAGGAGAACA AGGACTCAGA TATGTATTCA TCAAGGGTTA
          TGCTGAGCAC TCAAGTGCCT TTGGAGCCCC CTTTGCTTTT TCTTCTTGAG
          GAGTATAAAA ATTACCTGGA TGCTGCAAAC ATGTCCATGA GGGTACGACG
          CCACTCAGAC CCAGCCAGGC GCGGGGAATT GAGCGTATGT GACAGTATTA
          GCGAGTGGGT GACTGCGGCA GACAAGAAAA CGGCGATAGA TATGGCGGGT
          CAAACAGTTA CTGTTCTTGA AAAAGTCCCA GTACCCAAGG GTCAACTGAA
          ACAATATTTC TATGAGACCA AATGCAATCC CATGGGCTAC ATGAAGGAAG
          GTTGCAGGGG CATCGACAAG AGGTACTGGA ACTCGCAATG CCGAACTACC
          CAGTCTTATG TGCGTGCTCT CACCATGGAT AGCAAAAAGA AAGTTGGTTG
          GCGCTTTATC AGAATAGACA CTTCTTGTGT ATGCACACTG GTTGGTACTT
          TAAAGAATTC TTGTGTAAAG CCGTCCATGT CATTTACACA GTCAACCTCT
          ACAGCAGCGT CTTAATTTTG GCCTTTATCA GCTTGGATCG GTACTTGGCG
          ATTGTCCATG CCACCAACAG CCAAGGATCT AGGAAACTGT TGGCAGAGAA
          AATTGTGTAT GCTGGTGTGT GGCTTCCAGC TATTTTGTTG ACCGTGCCCG
          ACGTTGTATT TGCCAGCGTG TCGGACATTG AAGGCAACTT TGTGTGTGAC
          CGCATCTACC CAGTGGAGAA CAGAGGACAC TGGACCATTG GCTTCCGTTT
          CCTCCACATC ACAGTTGGAC TTGTCTTGCC CGGACTCATC ATTTTAACTT
          GCTACTGCGT CATCATTTCC AGGTTGTCCC ATTCAAAGGG CCATCAAAAA
          CGTAAAGCCT TGAAGACGAC TGTGATTCTC ATCCTGGCAT TCTTCGCCTG
          TTGGCTCCCA TACTATATCT GCCTTACCAT CGACACCTTT GGTTTACTTG
          GACTCTTGAA GTTTGATTGT TACATGGATA ATATGCTTCA CAAGTGGATC
          TCCATCACA- ---------- ---------- ---------- ----------
          ---------- ---------- ---------- ---------- ----------
          ---------- ---------- ---------- ---------- ----------
          ---------- ---------- ---------- ---------- ----------
          ---------- ---------- ---------- ---------- ----------
          ---------- ---------- ---------- ---------- ----------
          ---------- ---------- ---------- ---------- ----------
          ---------- ---------- ---------- ---------- ----------
          ---------- ---------- ---------- ---------- ----------
          ---------- ---------- ---------- -TTGGAGTCA CCAAGGGAAA
          GGGCTACAAA GGTGAGACTA AAGGATGTAG AGCTTTTCTG TATTGAGGTT
          TAGGGCTAGT TAGCAA--TC TT---GATTT GAATGCTGGG GATCTGCTC-
          -GGTTTAGTT CCATTCAATG GTATTAAACT GCAAGCAGAC ACCTGGCGTG
          GTTTCCAGGG GAGTTGGTGC AGACACTATG CTAAGAAAGG ACCTGTCATT
          TCTTGGCACG ACTATAGACC ATGGCCACAT GAATTGCAGT GGAGGACAGG
          GTTATCACTG CTGCTGGCAT CTTCTTGGTG CAGAATCCAT GCTAAATTCT
          GCCACAAATG ACTTGCATGG ACTGGGCCTA AAAATGC--- ---GACTGAC
          TTCTT---CC -TTGTGTGAG CAGCCCATGA CTTGTGCACC ATGGTGGGTA
          GAGAGCTTTA GAAATGCTGG TTTAGTCTGT TCTGTGATGA GGTCATGGAA
          TAAGCACTGG GCACAGTGCC TGACAACACT GAAGAATAAT
BEich8055 ---------- ---------- ---------- ---------- ----------
          ---------- ---------- ---------- ---------- ----------
          ---------- ---------- ---------- ---------- ----------
          ---------- ---------- ---------- ---------- ----------
          ---------- ---------- ---------- ---------- ----------
          ---------- ---------- ---------- ---------- ----------
          ---------- ---------- ---------- ---------- ----------
          ---------- ---------- ---------- ---------- ----------
          ---------- ---------- ---------- ---------- ----------
          ---------- ---------- ---------- ---------- ----------
          ---------- ---------- ---------- ---------- ----------
          ---------- ---------- ---------- ---------- ----------
          ---------- ---------- ---------- ---------- ----------
          ---------- ---------- ---------- ---------- ----------
          ---------- ---------- ---------- ---------- ----------
          ---------- ---------- ---------- ---------- ----------
          ---------- ---------- ---------- ---------- ----------
          ---------- ---------- ---------- ---------- ----------
          ---------- ---------- ---------- ---------- ----------
          ---------- ---------- ---------- ---------- ----------
          ---------- ---------- ---------- ---------- ----------
          ---------- ---------- ---------- ---------- ----------
          ---------- ---------- ---------- ---------- ----------
          ---------- ---------- ---------- ---------- ----------
          ---------- ---------- ---------- ---------- ----------
          ---------- ---------- ---------- ---------- ----------
          ---------- ---------- ---------- ---------- ----------
          ---------- ---------- ---------- ---------- ----------
          ---------- ---------- ---------- ---------- ----------
          ---------- ---------- ---------- ---------- ----------
          ---------- ---------- ---------- ---------- ----------
          ---------- ---------- ---------- ---------- ----------
          ---------- ---------- ---------- ---------- ----------
          ---------- ---------- ---------- ---------- ----------
          ---------- ---------- ---------- ---------- ----------
          ---------- ---------- ---------- ---------- ----------
          ---------- ---------- ---------- ---------- ----------
          ---------- ---------- ---------- ---------- ----------
          ---------- ---------- ---------- ---------- ----------
          ---------- ---------- ---------- ---------- ----------
          ---------- ---------- ---------- ---------- ----------
          ---------- ---------- ---------- ---------- ----------
          ---------- ---------- ---------- ---------- ----------
          ---------- ---------- ---------- ---------- ----------
          ---------- ---------- ---------- ---------- ----------
          ---------- ---------- ---------- ---------- ----------
          ---------- ---------- ---------- ---------- ----------
          ---------- ---------- ---------- ---------- ----------
          ---------- ---------- ---------- ---------- ----------
          ---------- ---------- ---------- ---------- ----------
          ---------T AAGTTTGGCC GAAGGAATAG CACCGGTAGC GATAGCAACA
          ATGCAGGTTA CAAACGGGAA GATATAGCCA ACTACCCCAT ATTTAACCTG
          TTCCCCACTA ATGACAACCA AAACACACAA GATGGCAACA TGGAAGAAGA
          AGCTATGGAC AGGCAAGACA ATAAGAGGTC ATATTCTATG GAACACTTCC
          GATGGGGTAA ACCAGTCGGC AAAAAAAGGA GACCTATTAA GGTTTTCCCA
          AGCGATGCTG AGGAAGAGTC ATCGGAAATC TACCCAACAG AGTACAGAAG
          AGAGTTGTCT GTAGAGTTTG ACTACCCCGA TACCAACTCT GAAGAAGACA
          TGGACGACAG CATGTTGATG GAAAGCCCAA ATAAAAAAGA TCGGAAGTAT
          AAAATGCATC ATTTTCGATG GGAAGGTCCA CCCAAAGACA AAAGATATGG
          AGGATTCATG ACCCCTGAGC GCAGTCAGAC T--------- ----------
          ---------- ---------- ---------- ---------- ----------
          ---------- ---------- ---------- ---------- ----------
          ---------- ---------- ---------- ---------- ----------
          ---------- ---------- ---------- ---------- ----------
          ---------- ---------- ---------- ---------- ----------
          ---------- ---------- ---------- ---------- ----------
          ---------- ---------- ---------- ---------- ----------
          ---------- ---------- ---------- ---------- ----------
          ---------- ---------- ---------- ---------- ----------
          ---------- ---------- ---------- ----------
BEich8056 ---------- ---------- ---------- ---------- ----------
          ---------- ---------- ---------- ---------- ----------
          ---------- ---------- ---------- ---------- ----------
          ---------- ---------- ---------- ---------- ----------
          ---------- ---------- ---------- ---------- ----------
          ---------- ---------- ---------- ---------- ----------
          ---------- ---------- ---------- ---------- ----------
          ---------- ---------- ---------- ---------- ----------
          ---------- ---------- ---------- ---------- ----------
          ---------- ---------- ---------- ---------- ----------
          ---------- ---------- ---------- ---------- ----------
          ---------- ---------- ---------- ---------- ----------
          ---------- ---------- ---------- ---------- ----------
          ---------- ---------- ---------- ---------- ----------
          ---------- ---------- ---------- ---------- ----------
          ---------- ---------- ---------- ---------- ----------
          ---------- ---------- ---------- ---------- ----------
          ---------- ---------- ---------- ---------- ----------
          ---------- ---------- ---------- ---------- ----------
          ---------- ---------- ---------- ---------- ----------
          ---------- ---------- ---------- ---------- ----------
          ---------- ---------- ---------- ---------- ----------
          ---------- ---------- ---------- ---------- ----------
          ---------- ---------- ---------- ---------- ----------
          ---------- ---------- ---------- ---------T TATTTCATAC
          TTCAGTTGCA TGAAAGCTGC CCCTATGAAA GAAGCCAGTG TCAGAGGACA
          AAGTGGCCTG GCCTATCCGG GTCTTCGGAC CCATGGTACT CTGGAAAGCA
          TAGGTGGGCC AATGGGTAGT TCAAGAGGAG GTGGACTTCC ATCCCTGACA
          GATACCTTTG AACATGTCAT AGAAGAACTC CTAGAAGAGG AACAAAACTT
          AAGGCAGAGT GAGGAGAACA AGGACTCAGA TATGTATTCA TCAAGGGTTA
          TGCTGAGCAC TCAAGTGCCT TTGGAGCCCC CTTTGCTTTT TCTTCTTGAG
          GAGTATAAAA ATTACCTGGA TGCTGCAAAC ATGTCCATGA GGGTACGACG
          CCACTCAGAC CCAGCCAGGC GCGGGGAATT GAGCGTATGT GACAGTATTA
          GCGAGTGGGT GACTGCGGCA GACAAGAAAA CGGCGATAGA TATGGCGGGT
          CAAACAGTTA CTGTTCTTGA AAAAGTCCCA GTACCCAAGG GTCAACTGAA
          ACAATATTTC TATGAGACCA AATGCAATCC CATGGGCTAC ATGAAGGAAG
          GTTGCAGGGG CATCGACAAG AGGTACTGGA ACTCGCAATG CCGAACTACC
          CAGTCTTATG TGCGTGCTCT CACCATGGAT AGCAAAAAGA AAGTTGGTTG
          GCGCTTTATC AGAATAGACA CTTCTTGTGT ATGCACACTG GTTGGTACTT
          TAAAGAATTC TTGTGTAAAG CCGTCCATGT CATTTACACA GTCAACCTCT
          ACAGCAGCGT CTTAATTTTG GCCTTTATCA GCTTGGATCG GTACTTGGCG
          ATTGTCCATG CCACCAACAG CCAAGGATCT AGGAAACTGT TGGCAGAGAA
          AATTGTGTAT GCTGGTGTGT GGCTTCCAGC TATTTTGTTG ACCGTGCCCG
          ACGTTGTATT TGCCAGCGTG TCGGACATTG AAGGCAACTT TGTGTGTGAC
          CGCATCTACC CAGTGGAGAA CAGAGGACAC TGGACCATTG GCTTCCGTTT
          CCTCCACATC ACAGTTGGAC TTGTCTTGCC CGGACTCATC ATTTTAACTT
          GCTACTGCGT CATCATTTCC AGGTTGTCCC ATTCAAAGGG CCATCAAAAA
          CGTAAAGCCT TGAAGACGAC TGTGATTCTC ATCCTGGCAT TCTTCGCCTG
          TTGGCTCCCA TACTATATCT GCCTTACCAT CGACACCTTT GGTTTACTTG
          GACTCTTGAA GTTTGATTGT TACATGGATA ATATGCTTCA CAAGTGGATC
          TCCATCACAT AAGTTTGGCC GAAGGAATAG CACCGGTAGC GATAGCAACA
          ATGCAGGTTA CAAACGGGAA GATATAGCCA ACTACCCCAT ATTTAACCTG
          TTCCCCACTA ATGACAACCA AAACACACAA GATGGCAACA TGGAAGAAGA
          AGCTATGGAC AGGCAAGACA ATAAGAGGTC ATATTCTATG GAACACTTCC
          GATGGGGTAA ACCAGTCGGC AAAAAAAGGA GACCTATTAA GGTTTTCCCA
          AGCGATGCTG AGGAAGAGTC ATCGGAAATC TACCCAACAG AGTACAGAAG
          AGAGTTGTCT GTAGAGTTTG ACTACCCCGA TACCAACTCT GAAGAAGACA
          TGGACGACWG CATGTTGATG GAAAGCCCAA ATAAAAAAGA TCGGAAGTAT
          AAAATGCATC ATTTTCGATG GGAAGGTCCA CCCAAAGACA AAAGATATGG
          AGGATTCATG ACCCCTGAGC GCAGTCAGAC T--------- ----------
          ---------- ---------- ---------- ---------- ----------
          ---------- ---------- ---------- ---------- ----------
          ---------- ---------- ---------- ---------- ----------
          ---------- ---------- ---------- ---------- ----------
          ---------- ---------- ---------- ---------- ----------
          ---------- ---------- ---------- ---------- ----------
          ---------- ---------- ---------- ---------- ----------
          ---------- ---------- ---------- ---------- ----------
          ---------- ---------- ---------- ---------- ----------
          ---------- ---------- ---------- ----------
BS03057   ---------- ---------- ---------- ---------- ----------
          ---------- ---------- ---------- ---------- ----------
          ---------- ---------- ---------- ---------- ----------
          ---------- ---------- ---------- ---------- ----------
          ---------- ---------- ---------- ---------- ----------
          ---------- ---------- ---------- ---------- ----------
          ---------- ---------- ---------- ---------- ----------
          ---------- ---------- ---------- ---------- ----------
          ---------- ---------- ---------- ---------- ----------
          ---------- ---------- ---------- ---------- ----------
          ---------- ---------- ---------- ---------- ----------
          ---------- ---------- ---------- ---------- ----------
          ---------- ---------- ---------- ---------- ----------
          ---------- ---------- ---------- ---------- ----------
          ---------- ---------- ---------- ---------- ----------
          ---------- ---------- ---------- ---------- ----------
          ---------- ---------- ---------- ---------- ----------
          ---------- ---------- ---------- ---------- ----------
          ---------- ---------- ---------- ---------- ----------
          ---------- ---------- ---------- ---------- ----------
          ---------- ---------- ---------- ---------- ----------
          ---------- ---------- ---------- ---------- ----------
          ---------- ---------- ---------- ---------- ----------
          ---------- ---------- ---------- ---------- ----------
          ---------- ---------- ---------- ---------T TATTTCATAC
          TTCAGTTGCA TGAAAGCTGC CCCTATGAAA GAAGCCAGTG TCAGAGGACA
          AAGTGGCCTG GCCTATCCGG GTCTTCGGAC CCATGGTACT CTGGAAAGCA
          TAGGTGGGCC AATGGGTAGT TCAAGAGGAG GTGGACTTCC ATCCCTGACA
          GATACCTTTG AACATGTCAT AGAAGAACTC CTAGAAGAGG AACAAAACTT
          AAGGCAGAGT GAGGAGAACA AGGACTCAGA TATGTATTCA TCAAGGGTTA
          TGCTGAGCAC TCAAGTGCCT TTGGAGCCCC CTTTGCTTTT TCTTCTTGAG
          GAGTATAAAA ATTACCTGGA TGCTGCAAAC ATGTCCATGA GGGTACGACG
          CCACTCAGAC CCAGCCAGGC GCGGGGAATT GAGCGTATGT GACAGTATTA
          GTGAGTGGGT GACTGCGGCA GACAAGAAAA CGGCGATAGA TATGGCGGGT
          CAAACAGTTA CTGTTCTTGA AAAAGTCCCA GTACCCAAGG GTCAACTGAA
          ACAATATTTC TATGAGACCA AATGCAATCC CATGGGCTAC ATGAAGGAAG
          GTTGCAGGGG CATCGACAAG AGGTACTGGA ACTCGCAATG CCGAACTACC
          CAGTCWTATG TGCGTGCTCT CACCATGGAT AGCAAAAAGA AAGTTGGTTG
          GCGCTTTATC AGAATAGACA CTTCTTGTGT ATGCACACTG GTTGGTACTT
          TAAAGAATTC TTGTGTAAAG CCGTCCATGT CATTTACACA GTCAACCTCT
          ACAGCAGCGT CTTAATTTTG GCCTTTATCA GCTTGGATCG GTACTTGGCG
          ATTGTCCATG CCACCAACAG CCAAGGATCT AGGAAACTGT TGGCAGAGAA
          AATTGTGTAT GCTGGTGTGT GGCTTCCAGC TATTTTGTTG ACCGTGCCCG
          ACGTTGTATT TGCCAGCGTG TCGGACATTG AAGGCAACTT TGTGTGTGAC
          CGCATCTACC CAGTGGAGAA CAGAGGACAC TGGACCATTG GCTTCCGTTT
          CCTCCACATC ACAGTTGGAC TTGTCTTGCC CGGACTCATC ATTTTAACTT
          GCTACTGCGT CATCATTTCC AGGTTGTCCC ATTCAAAGGG CCATCAAAAA
          CGTAAAGCCT TGAAGACGAC TGTGATTCTC ATCCTGGCAT TCTTCGCCTG
          TTGGCTCCCG TACTATATCT GCCTTACCAT CGACACCTTT GGTTTACTTG
          GACTCTTGAA GTTTGATTGT TACATGGATA ATATGCTTCA CAAGTGGATC
          TCCATCACA- ---------- ---------- ---------- ----------
          ---------- ---------- ---------- ---------- ----------
          ---------- ---------- ---------- ---------- ----------
          ---------- ---------- ---------- ---------- ----------
          ---------- ---------- ---------- ---------- ----------
          ---------- ---------- ---------- ---------- ----------
          ---------- ---------- ---------- ---------- ----------
          ---------- ---------- ---------- ---------- ----------
          ---------- ---------- ---------- ---------- ----------
          ---------- ---------- ---------- -TTGGAGTCA CCAAGGGAAA
          GGGCTACAAA GGTGAGACTA AAGGATGTAG AGCTTTTCTG TATTGAGGTT
          TAGGGCTAGT TAACAA--TC TTTT-AATTT GAATGCTGGG GATCTGCTCT
          CAGTTTAGTT CCATTCAATG GTATTAAACT ACAAGCAGAC ACCTGGCGTG
          GTTTCCAGGG GAGTTGGTGC AGACACTATG CTAAGAAAGG ACCTGTCCTT
          TCTTGGCACG ACTAGAGACC ATGGCCACAT GAAGTGCAGT GGAGGACAGG
          GTTAACGCTG CTGCTGGCAT CTTCTTGGTG CAGAAGCCAT GCTACATTCT
          GCCACAAATG ACTTGCATGG ACTGGGCCTA AAAATTC--- ---GACTGAC
          TTCTTCTTCC -TTGTGTGAG CAGCCCATGA CTTGTGCACC ATGGTGGGTA
          GATAGGTTTA G--------- -----TCTGT TCTGTGATGA GGTCATGGAA
          TAAGCACTGG GCACAGTGCC TGACAACACT GAAGAATAAT
BS03_P058 ---------- ---------- ---------- ---------- ----------
          ---------- ---------- ---------- ---------- ----------
          ---------- ---------- ---------- ---------- ----------
          ---------- ---------- ---------- ---------- ----------
          ---------- ---------- ---------- ---------- ----------
          ---------- ---------- ---------- ---------- ----------
          ---------- ---------- ---------- ---------- ----------
          ---------- ---------- ---------- ---------- ----------
          ---------- ---------- ---------- ---------- ----------
          ---------- ---------- ---------- ---------- ----------
          ---------- ---------- ---------- ---------- ----------
          ---------- ---------- ---------- ---------- ----------
          ---------- ---------- ---------- ---------- ----------
          ---------- ---------- ---------- ---------- ----------
          ---------- ---------- ---------- ---------- ----------
          ---------- ---------- ---------- ---------- ----------
          ---------- ---------- ---------- ---------- ----------
          ---------- ---------- ---------- ---------- ----------
          ---------- ---------- ---------- ---------- ----------
          ---------- ---------- ---------- ---------- ----------
          ---------- ---------- ---------- ---------- ----------
          ---------- ---------- ---------- ---------- ----------
          ---------- ---------- ---------- ---------- ----------
          ---------- ---------- ---------- ---------- ----------
          ---------- ---------- ---------- ---------- ----------
          ---------- ---------- ---------- ---------- ----------
          ---------- ---------- ---------- ---------- ----------
          ---------- ---------- ---------- ---------- ----------
          ---------- ---------- ---------- ---------- ----------
          ---------- ---------- ---------- ---------- ----------
          ---------- ---------- ---------- ---------- ----------
          ---------- ---------- ---------- ---------- ----------
          ---------- ---------- ---------- ---------- ----------
          ---------- ---------- ---------- ---------- ----------
          ---------- ---------- ---------- ---------- ----------
          ---------- ---------- ---------- ---------- ----------
          ---------- ---------- ---------- ---------- ----------
          ---------- ---------- ---------- ---------- ----------
          ---------- ---------- ---------- ---------- ----------
          ---------- ---------- ---------- ---------- ----------
          ---------- ---------- ---------- ---------- ----------
          ---------- ---------- ---------- ---------- ----------
          ---------- ---------- ---------- ---------- ----------
          ---------- ---------- ---------- ---------- ----------
          ---------- ---------- ---------- ---------- ----------
          ---------- ---------- ---------- ---------- ----------
          ---------- ---------- ---------- ---------- ----------
          ---------- ---------- ---------- ---------- ----------
          ---------- ---------- ---------- ---------- ----------
          ---------- ---------- ---------- ---------- ----------
          ---------T AAGTTTGGCC GAAGGAATAG CACCGGTAGC GATAGCAACA
          ATGCAGGTTA CAAACGGGAA GATATAGCCA ACTACCCCAT ATTTAACCTG
          TTCCCCACTA ATGACAACCA AAACACACAA GATGGCAACA TGGAAGAAGA
          AGCTATGGAC AGGCAAGACA ATAAGAGGTC ATATTCTATG GAACACTTCC
          GATGGGGTAA ACCAGTCGGC AAAAAAAGGA GACCTATTAA GGTTTTCCCA
          AGCGATGCTG AGGAAGAGTC ATCGGAAATC TACCCAACAG ATTACAGAAG
          AGAGTTGTCT GTAGAGTTTG ACTACCCCGA TACCAACTCT GAAGAAGACA
          TGGACGACAG CATGTTGATG GAAAGCCCAA ATAAAAAAGA TCGGAAGTAT
          AAAATGCATC ATTTTCGATG GGAAGGTCCA CCCAAAGACA AAAGATATGG
          AGGATTCATG ACCCCTGAGC GCAGTCAGAC T--------- ----------
          ---------- ---------- ---------- ---------- ----------
          ---------- ---------- ---------- ---------- ----------
          ---------- ---------- ---------- ---------- ----------
          ---------- ---------- ---------- ---------- ----------
          ---------- ---------- ---------- ---------- ----------
          ---------- ---------- ---------- ---------- ----------
          ---------- ---------- ---------- ---------- ----------
          ---------- ---------- ---------- ---------- ----------
          ---------- ---------- ---------- ---------- ----------
          ---------- ---------- ---------- ----------
BS05059   ---------- ---------- ---------- ---------- ----------
          ---------- ---------- ---------- ---------- ----------
          ---------- ---------- ---------- ---------- ----------
          ---------- ---------- ---------- ---------- ----------
          ---------- ---------- ---------- ---------- ----------
          ---------- ---------- ---------- ---------- ----------
          ---------- ---------- ---------- ---------- ----------
          ---------- ---------- ---------- ---------- ----------
          ---------- ---------- ---------- ---------- ----------
          ---------- ---------- ---------- ---------- ----------
          ---------- ---------- ---------- ---------- ----------
          ---------- ---------- ---------- ---------- ----------
          ---------- ---------- ---------- ---------- ----------
          ---------- ---------- ---------- ---------- ----------
          ---------- ---------- ---------- ---------- ----------
          ---------- ---------- ---------- ---------- ----------
          ---------- ---------- ---------- ---------- ----------
          ---------- ---------- ---------- ---------- ----------
          ---------- ---------- ---------- ---------- ----------
          ---------- ---------- ---------- ---------- ----------
          ---------- ---------- ---------- ---------- ----------
          ---------- ---------- ---------- ---------- ----------
          ---------- ---------- ---------- ---------- ----------
          ---------- ---------- ---------- ---------- ----------
          ---------- ---------- ---------- ---------T TATTTCATAC
          TTCAGTTGCA TGAAAGCTGC CCCTATGAAA GAAGCCAGTG TCAGAGGACA
          AAGTGGCCTG GCCTATCCGG GTCTTCGGAC CCATGGTACT CTGGAAAGCA
          TAGGTGGGCC AATGGGTAGT TCAAGAGGAG GTGGACTTCC ATCCCTGACA
          GATACCTTTG AACATGTCAT AGAAGAACTC CTAGAAGAGG AACAAAACTT
          AAGGCAGAGT GAGGAGAACA AGGACTCAGA TATGTATTCA TCAAGGGTTA
          TGCTGAGCAC TCAAGTGCCT TTGGAGCCCC CTTTGCTTTT TCTTCTTGAG
          GAGTATAAAA ATTACCTGGA TGCTGCAAAC ATGTCCATGA GGGTACGACG
          CCACTCAGAC CCAGCCAGGC GCGGGGAATT GAGCGTATGT GACAGTATTA
          GTGAGTGGGT GACTGCGGCA GACAAGAAAA CGGCGATAGA TATGGCGGGT
          CAAACAGTTA CTGTTCTTGA AAAAGTCCCA GTACCCAAGG GTCAACTGAA
          ACAATATTTC TATGAGACCA AATGCAATCC CATGGGCTAC ATGAAGGAAG
          GTTGCAGGGG CATCGACAAG AGGTACTGGA ACTCGCAATG CCGAACTACC
          CAGTCTTATG TGCGTGCTCT CACCATGGAT AGCAAAAAGA AAGTTGGTTG
          GCGCTTTATC AGAATAGACA CTTCTTGTGT ATGCACACTG GTTGGTACTT
          TAAAGAATTC TTGTGTAAAG CCGTCCATGT CATTTACACA GTCAACCTCT
          ACAGCAGCGT CTTAATTTTG GCCTTTATCA GCTTGGATCG GTACTTGGCG
          ATTGTCCATG CCACCAACAG CCAAGGATCT AGGAAACTGT TGGCAGAGAA
          AATTGTGTAT GCTGGTGTGT GGCTTCCAGC TATTTTGTTG ACCGTGCCCG
          ACGTTGTATT TGCCAGCGTG TCGGACATTG AAGGCAACTT TGTGTGTGAC
          CGCATCTACC CAGTGGAGAA CAGAGGACAC TGGACCATTG GCTTCCGTTT
          CCTCCACATC ACAGTTGGAC TTGTCTTGCC CGGACTCATC ATTTTAACTT
          GCTACTGCGT CATCATTTCC AGGTTGTCCC ATTCAAAGGG CCATCAAAAA
          CGTAAAGCCT TGAAGACGAC TGTGATTCTC ATCCTGGCAT TCTTCGCCTG
          TTGGCTCCCG TACTATATCT GCCTTACCAT CGACACCTTT GGTTTACTTG
          GACTCTTGAA GTTTGATTGT TACATGGATA ATATGCTTCA CAAGTGGATC
          TCCATCACA- ---------- ---------- ---------- ----------
          ---------- ---------- ---------- ---------- ----------
          ---------- ---------- ---------- ---------- ----------
          ---------- ---------- ---------- ---------- ----------
          ---------- ---------- ---------- ---------- ----------
          ---------- ---------- ---------- ---------- ----------
          ---------- ---------- ---------- ---------- ----------
          ---------- ---------- ---------- ---------- ----------
          ---------- ---------- ---------- ---------- ----------
          ---------- ---------- ---------- ---------- ----------
          ---------- ---------- ---------- ---------- ----------
          ---------- ---------- ---------- ---------- ----------
          ---------- ---------- ---------- ---------- ----------
          ---------- ---------- ---------- ---------- ----------
          ---------- ---------- ---------- ---------- ----------
          ---------- ---------- ---------- ---------- ----------
          ---------- ---------- ---------- ---------- ----------
          ---------- ---------- ---------- ---------- ----------
          ---------- ---------- ---------- ---------- ----------
          ---------- ---------- ---------- ----------
BS05A060  ---------- ---------- ---------- ---------- ----------
          ---------- ---------- ---------- ---------- ----------
          ---------- ---------- ---------- ---------- ----------
          ---------- ---------- ---------- ---------- ----------
          ---------- ---------- ---------- ---------- ----------
          ---------- ---------- ---------- ---------- ----------
          ---------- ---------- ---------- ---------- ----------
          ---------- ---------- ---------- ---------- ----------
          ---------- ---------- ---------- ---------- ----------
          ---------- ---------- ---------- ---------- ----------
          ---------- ---------- ---------- ---------- ----------
          ---------- ---------- ---------- ---------- ----------
          ---------- ---------- ---------- ---------- ----------
          ---------- ---------- ---------- ---------- ----------
          ---------- ---------- ---------- ---------- ----------
          ---------- ---------- ---------- ---------- ----------
          ---------- ---------- ---------- ---------- ----------
          ---------- ---------- ---------- ---------- ----------
          ---------- ---------- ---------- ---------- ----------
          ---------- ---------- ---------- ---------- ----------
          ---------- ---------- ---------- ---------- ----------
          ---------- ---------- ---------- ---------- ----------
          ---------- ---------- ---------- ---------- ----------
          ---------- ---------- ---------- ---------- ----------
          ---------- ---------- ---------- ---------- ----------
          ---------- ---------- ---------- ---------- ----------
          ---------- ---------- ---------- ---------- ----------
          ---------- ---------- ---------- ---------- ----------
          ---------- ---------- ---------- ---------- ----------
          ---------- ---------- ---------- ---------- ----------
          ---------- ---------- ---------- ---------- ----------
          ---------- ---------- ---------- ---------- ----------
          ---------- ---------- ---------- ---------- ----------
          ---------- ---------- ---------- ---------- ----------
          ---------- ---------- ---------- ---------- ----------
          ---------- ---------- ---------- ---------- ----------
          ---------- ---------- ---------- ---------- ----------
          ---------- ---------- ---------- ---------- ----------
          ---------- ---------- ---------- ---------- ----------
          ---------- ---------- ---------- ---------- ----------
          ---------- ---------- ---------- ---------- ----------
          ---------- ---------- ---------- ---------- ----------
          ---------- ---------- ---------- ---------- ----------
          ---------- ---------- ---------- ---------- ----------
          ---------- ---------- ---------- ---------- ----------
          ---------- ---------- ---------- ---------- ----------
          ---------- ---------- ---------- ---------- ----------
          ---------- ---------- ---------- ---------- ----------
          ---------- ---------- ---------- ---------- ----------
          ---------- ---------- ---------- ---------- ----------
          ---------- ---------- ---------- ---------- ----------
          ---------- ---------- ---------- ---------- ----------
          ---------- ---------- ---------- ---------- ----------
          ---------- ---------- ---------- ---------- ----------
          ---------- ---------- ---------- ---------- ----------
          ---------- ---------- ---------- ---------- ----------
          ---------- ---------- ---------- ---------- ----------
          ---------- ---------- ---------- ---------- ----------
          ---------- ---------- ---------- ---------- ----------
          ---------- ---------- ---------- -TTGGAGTCA CCAAGGGAAA
          GGGCTACAAA GGTGAGACTA AAGGATGTAG AGCTTTTCTG TATTGAGGTT
          TAGGGCTAGT TAACAA--TC TTTT-AATTT GAATGCTGGG GATCTGCTCT
          CAGTTTAGTT CCATTCAATY GTATTAAACT ACAAGCAGAC ACCTGGCGTG
          GTTTCCAGGG GAGTTGGTGC AGACACTATG CTAAGAAAGG ACCTGTCCTT
          TYTTGGCACG ACTATAGACC ATGGCCACAT GAAGTGCAGT GGAGGACAGG
          GTTAACGCTG CTGCTGACAT CWTCTTGGTG CAGAAGCCAT GCTACATTCT
          GCCACAAATG ACTTGCATGG ACTGGGCCTA AAAATGC--- ---GACTGAC
          TTCTT---CC -TTGTGTGAG CAGCCCATGA CTTGTGCACC ATGGTGGGTA
          GAGAGGTTTA GAAATGCTGG TTTAGTCTGT TCTGTGATGA GGTCATGGAA
          TAAGCACTGG GCACAGTGCC TGACAACACT GAAGAATAAT
BS05_P061 ---------- ---------- ---------- ---------- ----------
          ---------- ---------- ---------- ---------- ----------
          ---------- ---------- ---------- ---------- ----------
          ---------- ---------- ---------- ---------- ----------
          ---------- ---------- ---------- ---------- ----------
          ---------- ---------- ---------- ---------- ----------
          ---------- ---------- ---------- ---------- ----------
          ---------- ---------- ---------- ---------- ----------
          ---------- ---------- ---------- ---------- ----------
          ---------- ---------- ---------- ---------- ----------
          ---------- ---------- ---------- ---------- ----------
          ---------- ---------- ---------- ---------- ----------
          ---------- ---------- ---------- ---------- ----------
          ---------- ---------- ---------- ---------- ----------
          ---------- ---------- ---------- ---------- ----------
          ---------- ---------- ---------- ---------- ----------
          ---------- ---------- ---------- ---------- ----------
          ---------- ---------- ---------- ---------- ----------
          ---------- ---------- ---------- ---------- ----------
          ---------- ---------- ---------- ---------- ----------
          ---------- ---------- ---------- ---------- ----------
          ---------- ---------- ---------- ---------- ----------
          ---------- ---------- ---------- ---------- ----------
          ---------- ---------- ---------- ---------- ----------
          ---------- ---------- ---------- ---------- ----------
          ---------- ---------- ---------- ---------- ----------
          ---------- ---------- ---------- ---------- ----------
          ---------- ---------- ---------- ---------- ----------
          ---------- ---------- ---------- ---------- ----------
          ---------- ---------- ---------- ---------- ----------
          ---------- ---------- ---------- ---------- ----------
          ---------- ---------- ---------- ---------- ----------
          ---------- ---------- ---------- ---------- ----------
          ---------- ---------- ---------- ---------- ----------
          ---------- ---------- ---------- ---------- ----------
          ---------- ---------- ---------- ---------- ----------
          ---------- ---------- ---------- ---------- ----------
          ---------- ---------- ---------- ---------- ----------
          ---------- ---------- ---------- ---------- ----------
          ---------- ---------- ---------- ---------- ----------
          ---------- ---------- ---------- ---------- ----------
          ---------- ---------- ---------- ---------- ----------
          ---------- ---------- ---------- ---------- ----------
          ---------- ---------- ---------- ---------- ----------
          ---------- ---------- ---------- ---------- ----------
          ---------- ---------- ---------- ---------- ----------
          ---------- ---------- ---------- ---------- ----------
          ---------- ---------- ---------- ---------- ----------
          ---------- ---------- ---------- ---------- ----------
          ---------- ---------- ---------- ---------- ----------
          ---------T AAGTTTGGCC GAAGGAATAG CACCGGTAGC GATAGCAACA
          ATGCAGGTTA CAAACGGGAA GATATAGCCA ACTACCCCAT ATTTAACCTG
          TTCCCCACTA ATGACAACCA AAACACACAA GATGGCAACA TGGAAGAAGA
          AGCTATGGAC AGGCAAGACA ATAAGAGGTC ATATTCTATG GAACACTTCC
          GATGGGGTAA ACCAGTCGGC AAAAAAAGGA GACCTATTAA GGTTTTCCCA
          AGCGATGCTG AGGAAGAGTC ATCGGAAATC TACCCAACAG ATTACAGAAG
          AGAGTTGTCT GTAGAGTTTG ACTACCCCGA TACCAACTCT GAAGAAGACA
          TGGACGACAG CATGTTGATG GAAAGCCCAA ATAAAAAAGA TCGGAAGTAT
          AAAATGCATC ATTTTCGATG GGAAGGTCCA CCCAAAGACA AAAGATATGG
          AGGATTCATG ACCCCTGAGC GCAGTCAGAC T--------- ----------
          ---------- ---------- ---------- ---------- ----------
          ---------- ---------- ---------- ---------- ----------
          ---------- ---------- ---------- ---------- ----------
          ---------- ---------- ---------- ---------- ----------
          ---------- ---------- ---------- ---------- ----------
          ---------- ---------- ---------- ---------- ----------
          ---------- ---------- ---------- ---------- ----------
          ---------- ---------- ---------- ---------- ----------
          ---------- ---------- ---------- ---------- ----------
          ---------- ---------- ---------- ----------
BS10062   ---------- ---------- ---------- ---------- ----------
          ---------- ---------- ---------- ---------- ----------
          ---------- ---------- ---------- ---------- ----------
          ---------- ---------- ---------- ---------- ----------
          ---------- ---------- ---------- ---------- ----------
          ---------- ---------- ---------- ---------- ----------
          ---------- ---------- ---------- ---------- ----------
          ---------- ---------- ---------- ---------- ----------
          ---------- ---------- ---------- ---------- ----------
          ---------- ---------- ---------- ---------- ----------
          ---------- ---------- ---------- ---------- ----------
          ---------- ---------- ---------- ---------- ----------
          ---------- ---------- ---------- ---------- ----------
          ---------- ---------- ---------- ---------- ----------
          ---------- ---------- ---------- ---------- ----------
          ---------- ---------- ---------- ---------- ----------
          ---------- ---------- ---------- ---------- ----------
          ---------- ---------- ---------- ---------- ----------
          ---------- ---------- ---------- ---------- ----------
          ---------- ---------- ---------- ---------- ----------
          ---------- ---------- ---------- ---------- ----------
          ---------- ---------- ---------- ---------- ----------
          ---------- ---------- ---------- ---------- ----------
          ---------- ---------- ---------- ---------- ----------
          ---------- ---------- ---------- ---------T TATTTCATAC
          TTCAGTTGCA TGAAAGCTGC CCCTATGAAA GAAGCCAGTG TCAGAGGACA
          AAGTGGCCTG GCCTATCCGG GTCTTCGGAC CCATGGTACT CTGGAAAGCA
          TAGGTGGGCC AATGGGTAGT TCAAGAGGAG GTGGACTTCC ATCCCTGACA
          GATACCTTTG AACATGTCAT AGAAGAACTC CTAGAAGAGG AACAAAACTT
          AAGGCAGAGT GAGGAGAACA AGGACTCAGA TATGTATTCA TCAAGGGTTA
          TGCTGAGCAC TCAAGTGCCT TTGGAGCCCC CTTTGCTTTT TCTTCTTGAG
          GAGTATAAAA ATTACCTGGA TGCTGCAAAC ATGTCCATGA GGGTACGACG
          CCACTCAGAC CCAGCCAGGC GCGGGGAATT GAGCGTATGT GACAGTATTA
          GTGAGTGGGT GACTGCGGCA GACAAGAAAA CGGCGATAGA TATGGCGGGT
          CAAACAGTTA CTGTTCTTGA AAAAGTCCCA GTACCCAAGG GTCAACTGAA
          ACAATATTTC TATGAGACCA AATGCAATCC CATGGGCTAC ATGAAGGAAG
          GTTGCAGGGG CATCGACAAG AGGTACTGGA ACTCGCAATG CCGAACTACC
          CAGTCATATG TGCGTGCTCT CACCATGGAT AGCAAAAAGA AAGTTGGTTG
          GCGCTTTATC AGAATAGACA CTTCTTGTGT ATGCACACTG GTTGGTACTT
          TAAAGAATTC TTGTGTAAAG CCGTCCATGT CATTTACACA GTCAACCTCT
          ACAGCAGCGT CTTAATTTTG GCCTTTATCA GCTTGGATCG GTACTTGGCG
          ATTGTCCATG CCACCAACAG CCAAGGATCT AGGAAACTGT TGGCAGAGAA
          AATTGTGTAT GCTGGTGTGT GGCTTCCAGC TATTTTGTTG ACCGTGCCCG
          ACGTTGTATT TGCCAGCGTG TCGGACATTG AAGGCAACTT TGTGTGTGAC
          CGCATCTACC CAGTGGAGAA CAGAGGACAC TGGACCATTG GCTTCCGTTT
          CCTCCACATC ACAGTTGGAC TTGTCTTGCC CGGACTCATC ATTTTAACTT
          GCTACTGCGT CATCATTTCC AGGTTGTCCC ATTCAAAGGG CCATCAAAAA
          CGTAAAGCCT TGAAGACGAC TGTGATTCTC ATCCTGGCAT TCTTCGCCTG
          TTGGCTCCCG TACTATATCT GCCTTACCAT CGACACCTTT GGTTTACTTG
          GACTCTTGAA GTTTGATTGT TACATGGATA ATATGCTTCA CAAGTGGATC
          TCCATCACA- ---------- ---------- ---------- ----------
          ---------- ---------- ---------- ---------- ----------
          ---------- ---------- ---------- ---------- ----------
          ---------- ---------- ---------- ---------- ----------
          ---------- ---------- ---------- ---------- ----------
          ---------- ---------- ---------- ---------- ----------
          ---------- ---------- ---------- ---------- ----------
          ---------- ---------- ---------- ---------- ----------
          ---------- ---------- ---------- ---------- ----------
          ---------- ---------- ---------- -TTGGAGTCA CCAAGGGAAA
          GGGCTACAAA GGTGAGACTA AAGGATGTAG AGCTTTTCTG TATTGAGGTT
          TAGGGCTAGT TAACAA--TC TTTT-AATTT GAATGCTGGG GATCTGCTCT
          CAGTTTAGTT CCATTCAATG GTATTAAACT ACAAGCAGAC ACCTGGCGTG
          GTTTCCAGGG GAGTTGGTGC AGACACTATG CTAAGAAAGG ACCTGTCCTT
          TCTTGGCACG ACTAGAGACC ATGGCCACAT GAAGTGCAGT GGAGGACAGG
          GTTAACGCTG CTGCTGGCAT CTTCTTGGTG CAGAAGCCAT GCTACATTCT
          GCCACAAATG ACTTGCATGG ACTGGGCCTA AAAATTC--- ---GACTGAC
          TTCTTCTTCC -TTGTGTGAG CAGCCCATGA CTTGTGCACC ATGGTGGGTA
          GATAGGTTTA GAAATGCTGG TTTAGTCTGT TCTGTGATGA GGTCATGGAA
          TAAGCACTGG GCACAGTGCC TGACAACACT GAAGAATAAT
BS10_P063 ---------- ---------- ---------- ---------- ----------
          ---------- ---------- ---------- ---------- ----------
          ---------- ---------- ---------- ---------- ----------
          ---------- ---------- ---------- ---------- ----------
          ---------- ---------- ---------- ---------- ----------
          ---------- ---------- ---------- ---------- ----------
          ---------- ---------- ---------- ---------- ----------
          ---------- ---------- ---------- ---------- ----------
          ---------- ---------- ---------- ---------- ----------
          ---------- ---------- ---------- ---------- ----------
          ---------- ---------- ---------- ---------- ----------
          ---------- ---------- ---------- ---------- ----------
          ---------- ---------- ---------- ---------- ----------
          ---------- ---------- ---------- ---------- ----------
          ---------- ---------- ---------- ---------- ----------
          ---------- ---------- ---------- ---------- ----------
          ---------- ---------- ---------- ---------- ----------
          ---------- ---------- ---------- ---------- ----------
          ---------- ---------- ---------- ---------- ----------
          ---------- ---------- ---------- ---------- ----------
          ---------- ---------- ---------- ---------- ----------
          ---------- ---------- ---------- ---------- ----------
          ---------- ---------- ---------- ---------- ----------
          ---------- ---------- ---------- ---------- ----------
          ---------- ---------- ---------- ---------- ----------
          ---------- ---------- ---------- ---------- ----------
          ---------- ---------- ---------- ---------- ----------
          ---------- ---------- ---------- ---------- ----------
          ---------- ---------- ---------- ---------- ----------
          ---------- ---------- ---------- ---------- ----------
          ---------- ---------- ---------- ---------- ----------
          ---------- ---------- ---------- ---------- ----------
          ---------- ---------- ---------- ---------- ----------
          ---------- ---------- ---------- ---------- ----------
          ---------- ---------- ---------- ---------- ----------
          ---------- ---------- ---------- ---------- ----------
          ---------- ---------- ---------- ---------- ----------
          ---------- ---------- ---------- ---------- ----------
          ---------- ---------- ---------- ---------- ----------
          ---------- ---------- ---------- ---------- ----------
          ---------- ---------- ---------- ---------- ----------
          ---------- ---------- ---------- ---------- ----------
          ---------- ---------- ---------- ---------- ----------
          ---------- ---------- ---------- ---------- ----------
          ---------- ---------- ---------- ---------- ----------
          ---------- ---------- ---------- ---------- ----------
          ---------- ---------- ---------- ---------- ----------
          ---------- ---------- ---------- ---------- ----------
          ---------- ---------- ---------- ---------- ----------
          ---------- ---------- ---------- ---------- ----------
          ---------T AAGTTTGGCC GAAGGAATAG CACCGGTAGC GATAGCAACA
          ATGCAGGTTA CAAACGGGAA GATATAGCCA ACTACCCCAT ATTTAACCTG
          TTCCCCACTA ATGACAACCA AAACACACAA GATGGCAACA TGGAAGAAGA
          AGCTATGGAC AGGCAAGACA ATAAGAGGTC ATATTCTATG GAACACTTCC
          GATGGGGTAA ACCAGTCGGC AAAAAAAGGA GACCTATTAA GGTTTTCCCA
          AGCGATGCTG AGGAAGAGTC ATCGGAAATC TACCCAACAG ATTACAGAAG
          AGAGTTGTCT GTAGAGTTTG ACTACCCCGA TACCAACTCT GAAGAAGACA
          TGGACGACAG CATGTTGATG GAAAGCCCAA ATAAAAAAGA TCGGAAGTAT
          AAAATGCATC ATTTTCGATG GGAAGGTCCA CCCAAAGACA AAAGATATGG
          AGGATTCATG ACCCCTGAGC GCAGTCAGAC T--------- ----------
          ---------- ---------- ---------- ---------- ----------
          ---------- ---------- ---------- ---------- ----------
          ---------- ---------- ---------- ---------- ----------
          ---------- ---------- ---------- ---------- ----------
          ---------- ---------- ---------- ---------- ----------
          ---------- ---------- ---------- ---------- ----------
          ---------- ---------- ---------- ---------- ----------
          ---------- ---------- ---------- ---------- ----------
          ---------- ---------- ---------- ---------- ----------
          ---------- ---------- ---------- ----------
BS117064  ---------- ---------- ---------- ---------- ----------
          ---------- ---------- ---------- ---------- ----------
          ---------- ---------- ---------- ---------- ----------
          ---------- ---------- ---------- ---------- ----------
          ---------- ---------- ---------- ---------- ----------
          ---------- ---------- ---------- ---------- ----------
          ---------- ---------- ---------- ---------- ----------
          ---------- ---------- ---------- ---------- ----------
          ---------- ---------- ---------- ---------- ----------
          ---------- ---------- ---------- ---------- ----------
          ---------- ---------- ---------- ---------- ----------
          ---------- ---------- ---------- ---------- ----------
          ---------- ---------- ---------- ---------- ----------
          ---------- ---------- ---------- ---------- ----------
          ---------- ---------- ---------- ---------- ----------
          ---------- ---------- ---------- ---------- ----------
          ---------- ---------- ---------- ---------- ----------
          ---------- ---------- ---------- ---------- ----------
          ---------- ---------- ---------- ---------- ----------
          ---------- ---------- ---------- ---------- ----------
          ---------- ---------- ---------- ---------- ----------
          ---------- ---------- ---------- ---------- ----------
          ---------- ---------- ---------- ---------- ----------
          ---------- ---------- ---------- ---------- ----------
          ---------- ---------- ---------- ---------T TATTTCATAC
          TTCAGTTGCA TGAAAGCTGC CCCTATGAAA GAAGCCAGTG TCAGAGGACA
          AAGTGGCCTG GCCTATCCGG GTCTTCGGAC CCATGGTACT CTGGAAAGCA
          TAGGTGGGCC AATGGGTAGT TCAAGAGGAG GTGGACTTCC ATCCCTGACA
          GATACCTTTG AACATGTCAT AGAAGAACTC CTAGAAGAGG AACAAAACTT
          AAGGCAGAGT GAGGAGAACA AGGACTCAGA TATGTATTCA TCAAGGGTTA
          TGCTGAGCAC TCAAGTGCCT TTGGAGCCCC CTTTGCTTTT TCTTCTTGAG
          GAGTATAAAA ATTACCTGGA TGCTGCAAAC ATGTCCATGA GGGTACGACG
          CCACTCAGAC CCAGCCAGGC GCGGGGAATT GAGCGTATGT GACAGTATTA
          GTGAGTGGGT GACTGCGGCA GACAAGAAAA CGGCGATAGA TATGGCGGGT
          CAAACAGTTA CTGTTCTTGA AAAAGTCCCA GTACCCAAGG GTCAACTGAA
          ACAATATTTC TATGAGACCA AATGCAATCC CATGGGCTAC ATGAAGGAAG
          GTTGCAGGGG CATCGACAAG AGGTACTGGA ACTCGCAATG CCGAACTACC
          CAGTCTTATG TGCGTGCTCT CACCATGGAT AGCAAAAAGA AAGTTGGTTG
          GCGCTTTATC AGAATAGACA CTTCTTGTGT ATGCACACTG GTTGGTACTT
          TAAAGAATTC TTGTGTAAAG CCGTCCATGT CATTTACACA GTCAACCTCT
          ACAGCAGCGT CTTAATTTTG GCCTTTATCA GCTTGGATCG GTACTTGGCG
          ATTGTCCATG CCACCAACAG CCAAGGATCT AGGAAACTGT TGGCAGAGAA
          AATTGTGTAT GCTGGTGTGT GGCTTCCAGC TATTTTGTTG ACCGTGCCCG
          ACGTTGTATT TGCCAGCGTG TCGGACATTG AAGGCAACTT TGTGTGTGAC
          CGCATCTACC CAGTGGAGAA CAGAGGACAC TGGACCATTG GCTTCCGTTT
          CCTCCACATC ACAGTTGGAC TTGTCTTGCC CGGACTCATC ATTTTAACTT
          GCTACTGCGT CATCATTTCC AGGTTGTCCC ATTCAAAGGG CCATCAAAAA
          CGTAAAGCCT TGAAGACGAC TGTGATTCTC ATCCTGGCAT TCTTCGCCTG
          TTGGCTCCCG TACTATATCT GCCTTACCAT CGACACCTTT GGTTTACTTG
          GACTCTTGAA GTTTGATTGT TACATGGATA ATATGCTTCA CAAGTGGATC
          TCCATCACA- ---------- ---------- ---------- ----------
          ---------- ---------- ---------- ---------- ----------
          ---------- ---------- ---------- ---------- ----------
          ---------- ---------- ---------- ---------- ----------
          ---------- ---------- ---------- ---------- ----------
          ---------- ---------- ---------- ---------- ----------
          ---------- ---------- ---------- ---------- ----------
          ---------- ---------- ---------- ---------- ----------
          ---------- ---------- ---------- ---------- ----------
          ---------- ---------- ---------- ---------- ----------
          ---------- ---------- ---------- ---------- ----------
          ---------- ---------- ---------- ---------- ----------
          ---------- ---------- ---------- ---------- ----------
          ---------- ---------- ---------- ---------- ----------
          ---------- ---------- ---------- ---------- ----------
          ---------- ---------- ---------- ---------- ----------
          ---------- ---------- ---------- ---------- ----------
          ---------- ---------- ---------- ---------- ----------
          ---------- ---------- ---------- ---------- ----------
          ---------- ---------- ---------- ----------
BS117A065 ---------- ---------- ---------- ---------- ----------
          ---------- ---------- ---------- ---------- ----------
          ---------- ---------- ---------- ---------- ----------
          ---------- ---------- ---------- ---------- ----------
          ---------- ---------- ---------- ---------- ----------
          ---------- ---------- ---------- ---------- ----------
          ---------- ---------- ---------- ---------- ----------
          ---------- ---------- ---------- ---------- ----------
          ---------- ---------- ---------- ---------- ----------
          ---------- ---------- ---------- ---------- ----------
          ---------- ---------- ---------- ---------- ----------
          ---------- ---------- ---------- ---------- ----------
          ---------- ---------- ---------- ---------- ----------
          ---------- ---------- ---------- ---------- ----------
          ---------- ---------- ---------- ---------- ----------
          ---------- ---------- ---------- ---------- ----------
          ---------- ---------- ---------- ---------- ----------
          ---------- ---------- ---------- ---------- ----------
          ---------- ---------- ---------- ---------- ----------
          ---------- ---------- ---------- ---------- ----------
          ---------- ---------- ---------- ---------- ----------
          ---------- ---------- ---------- ---------- ----------
          ---------- ---------- ---------- ---------- ----------
          ---------- ---------- ---------- ---------- ----------
          ---------- ---------- ---------- ---------- ----------
          ---------- ---------- ---------- ---------- ----------
          ---------- ---------- ---------- ---------- ----------
          ---------- ---------- ---------- ---------- ----------
          ---------- ---------- ---------- ---------- ----------
          ---------- ---------- ---------- ---------- ----------
          ---------- ---------- ---------- ---------- ----------
          ---------- ---------- ---------- ---------- ----------
          ---------- ---------- ---------- ---------- ----------
          ---------- ---------- ---------- ---------- ----------
          ---------- ---------- ---------- ---------- ----------
          ---------- ---------- ---------- ---------- ----------
          ---------- ---------- ---------- ---------- ----------
          ---------- ---------- ---------- ---------- ----------
          ---------- ---------- ---------- ---------- ----------
          ---------- ---------- ---------- ---------- ----------
          ---------- ---------- ---------- ---------- ----------
          ---------- ---------- ---------- ---------- ----------
          ---------- ---------- ---------- ---------- ----------
          ---------- ---------- ---------- ---------- ----------
          ---------- ---------- ---------- ---------- ----------
          ---------- ---------- ---------- ---------- ----------
          ---------- ---------- ---------- ---------- ----------
          ---------- ---------- ---------- ---------- ----------
          ---------- ---------- ---------- ---------- ----------
          ---------- ---------- ---------- ---------- ----------
          ---------- ---------- ---------- ---------- ----------
          ---------- ---------- ---------- ---------- ----------
          ---------- ---------- ---------- ---------- ----------
          ---------- ---------- ---------- ---------- ----------
          ---------- ---------- ---------- ---------- ----------
          ---------- ---------- ---------- ---------- ----------
          ---------- ---------- ---------- ---------- ----------
          ---------- ---------- ---------- ---------- ----------
          ---------- ---------- ---------- ---------- ----------
          ---------- ---------- ---------- -TTGGAGTCA CCAAGGGAAA
          GGGCTACAAA GGTGAGACTA AAGGATGTAG AGCTTTTCTG TATTGAGGTT
          TAGGGCTAGT TAACAA--TC TTTT-AATTT GAATGCTGGG GATCTGCTCT
          CAGTTTAGTT CCATTCAATK GTATTAAACT ACAAGCAGAC ACCTGGCGTG
          GTTTCCAGGG GAGTTGGTGC AGACACTATG CTAAGAAAGG ACCTGTCCTT
          TYTTGGCACG ACTATAGACC ATGGCCACAT GAAGTGCAGT GGAGGACAGG
          GTTAACGCTG CTGCTGACAT CTTCTTGGTG CAGAAGCCAT GCTACATTCT
          GCCACAAATG ACTTGCATGG ACTGGGCCTA AAAATGC--- ---GACTGAC
          TTCTT---CC -TTGTGTGAG CAGCCCATGA CTTGTGCACC ATGGTGGGTA
          GAGAGGTTTA GAAATGCTGG TTTAGTCTGT TCTGTGATGA GGTCATGGAA
          TAAGCACTGG GCACAGTGCC TGACAACACT GAAGAATAAT
BS118066  ---------- ---------- ---------- ---------- ----------
          ---------- ---------- ---------- ---------- ----------
          ---------- ---------- ---------- ---------- ----------
          ---------- ---------- ---------- ---------- ----------
          ---------- ---------- ---------- ---------- ----------
          ---------- ---------- ---------- ---------- ----------
          ---------- ---------- ---------- ---------- ----------
          ---------- ---------- ---------- ---------- ----------
          ---------- ---------- ---------- ---------- ----------
          ---------- ---------- ---------- ---------- ----------
          ---------- ---------- ---------- ---------- ----------
          ---------- ---------- ---------- ---------- ----------
          ---------- ---------- ---------- ---------- ----------
          ---------- ---------- ---------- ---------- ----------
          ---------- ---------- ---------- ---------- ----------
          ---------- ---------- ---------- ---------- ----------
          ---------- ---------- ---------- ---------- ----------
          ---------- ---------- ---------- ---------- ----------
          ---------- ---------- ---------- ---------- ----------
          ---------- ---------- ---------- ---------- ----------
          ---------- ---------- ---------- ---------- ----------
          ---------- ---------- ---------- ---------- ----------
          ---------- ---------- ---------- ---------- ----------
          ---------- ---------- ---------- ---------- ----------
          ---------- ---------- ---------- ---------T TATTTCATAC
          TTCAGTTGCA TGAAAGCTGC CCCTATGAAA GAAGCCAGTG TCAGAGGACA
          AAGTGGCCTG GCCTATCCGG GTCTTCGGAC CCATGGTACT CTGGAAAGCA
          TAGGTGGGCC AATGGGTAGT TCAAGAGGAG GTGGACTTCC ATCCCTGACA
          GATACCTTTG AACATGTCAT AGAAGAACTC CTAGAAGAGG AACAAAACTT
          AAGGCAGAGT GAGGAGAACA AGGACTCAGA TATGTATTCA TCAAGGGTTA
          TGYTGAGCAC TCAAGTGCCT TTGGAGCCCC CTTTGCTTTT TCTTCTTGAG
          GAGTATAAAA ATTACCTGGA TGCTGCAAAC ATGTCCATGA GGGTACGACG
          CCACTCAGAC CCAGCCAGGC GCGGGGAATT GAGCGTATGT GACAGTATTA
          GTGAGTGGGT GACTGCGGCA GACAAGAAAA CGGCGATAGA TATGGCGGGT
          CAAACAGTTA CTGTTCTTGA AAAAGTCCCA GTACCCAAGG GTCAACTGAA
          ACAATATTTC TATGAGACCA AATGCAATCC CATGGGCTAC ATGAAGGAAG
          GTTGCAGGGG CATCGACAAG AGGTACTGGA ACTCGCAATG CCGAACTACC
          CAGTCTTATG TGCGTGCTCT CACCATGGAT AGCAAAAAGA AAGTTGGTTG
          GCGCTTTATC AGAATAGACA CTTCTTGTGT ATGCACACTG GTTGGTACTT
          TAAAGAATTC TTGTGTAAAG CCGTCCATGT CATTTACACA GTCAACCTCT
          ACAGCAGCGT CTTAATTTTG GCCTTTATCA GCTTGGATCG GTACTTGGCG
          ATTGTCCATG CCACCAACAG CCAAGGATCT AGGAAACTGT TGGCAGAGAA
          AATTGTGTAT GCTGGTGTGT GGCTTCCAGC TATTTTGTTG ACCGTGCCCG
          ACGTTGTATT TGCCAGCGTG TCGGACATTG AAGGCAACTT TGTGTGTGAC
          CGCATCTACC CAGTGGAGAA CAGAGGACAC TGGACCATTG GCTTCCGTTT
          CCTCCACATC ACAGTTGGAC TTGTCTTGCC CGGACTCATC ATTTTAACTT
          GCTACTGCGT CATCATTTCC AGGTTGTCCC ATTCAAAGGG CCATCAAAAA
          CGTAAAGCCT TGAAGACGAC TGTGATTCTC ATCCTGGCAT TCTTCGCCTG
          TTGGCTCCCG TACTATATCT GCCTTACCAT CGACACCTTT GGTTTACTTG
          GACTCTTGAA GTTTGATTGT TACATGGATA ATATGCTTCA CAAGTGGATC
          TCCATCACA- ---------- ---------- ---------- ----------
          ---------- ---------- ---------- ---------- ----------
          ---------- ---------- ---------- ---------- ----------
          ---------- ---------- ---------- ---------- ----------
          ---------- ---------- ---------- ---------- ----------
          ---------- ---------- ---------- ---------- ----------
          ---------- ---------- ---------- ---------- ----------
          ---------- ---------- ---------- ---------- ----------
          ---------- ---------- ---------- ---------- ----------
          ---------- ---------- ---------- -TTGGAGTCA CCAAGGGAAA
          GGGCTACAAA GGTGAGACTA AAGGATGTAG AGCTTTTCTG TATTGAGGTT
          TAGGGCTAGT TAACAA--TC TTTT-AATTT GAATGCTGGG GATCTGCTCT
          CAGTTTAGTT CCATTCAATG GTATTAAACT ACAAGCAGAC ACCTGGCGTG
          GTTTCCAGGG GAGTTGGTGC AGACACTATG CTAAGAAAGG ACCTGTCCTT
          TTTTGGCACG ACTATAGACC ATGGCCACAT GAAGTGCAGT GGAGGACAGG
          GTTAACGCTG CTGCTGACAT CTTCTTGGTG CAGAAGCCAT GCTACATTCT
          GCCACAAATG ACTTGCATGG ACTGGGCCTA AAAATGC--- ---GACTGAC
          TTCTT---CC -TTGTGTGAG CAGCCCATGA CTTGTGCACC ATGGTGGGTA
          GAGAGGTTTA GAAATGCTGG TTTAGTCTGT TCTGTGATGA GGTCATGGAA
          TAAGCACTGG GCACAGTGCC TGACAACACT GAAGAATAAT
BS118_067 ---------- ---------- ---------- ---------- ----------
          ---------- ---------- ---------- ---------- ----------
          ---------- ---------- ---------- ---------- ----------
          ---------- ---------- ---------- ---------- ----------
          ---------- ---------- ---------- ---------- ----------
          ---------- ---------- ---------- ---------- ----------
          ---------- ---------- ---------- ---------- ----------
          ---------- ---------- ---------- ---------- ----------
          ---------- ---------- ---------- ---------- ----------
          ---------- ---------- ---------- ---------- ----------
          ---------- ---------- ---------- ---------- ----------
          ---------- ---------- ---------- ---------- ----------
          ---------- ---------- ---------- ---------- ----------
          ---------- ---------- ---------- ---------- ----------
          ---------- ---------- ---------- ---------- ----------
          ---------- ---------- ---------- ---------- ----------
          ---------- ---------- ---------- ---------- ----------
          ---------- ---------- ---------- ---------- ----------
          ---------- ---------- ---------- ---------- ----------
          ---------- ---------- ---------- ---------- ----------
          ---------- ---------- ---------- ---------- ----------
          ---------- ---------- ---------- ---------- ----------
          ---------- ---------- ---------- ---------- ----------
          ---------- ---------- ---------- ---------- ----------
          ---------- ---------- ---------- ---------- ----------
          ---------- ---------- ---------- ---------- ----------
          ---------- ---------- ---------- ---------- ----------
          ---------- ---------- ---------- ---------- ----------
          ---------- ---------- ---------- ---------- ----------
          ---------- ---------- ---------- ---------- ----------
          ---------- ---------- ---------- ---------- ----------
          ---------- ---------- ---------- ---------- ----------
          ---------- ---------- ---------- ---------- ----------
          ---------- ---------- ---------- ---------- ----------
          ---------- ---------- ---------- ---------- ----------
          ---------- ---------- ---------- ---------- ----------
          ---------- ---------- ---------- ---------- ----------
          ---------- ---------- ---------- ---------- ----------
          ---------- ---------- ---------- ---------- ----------
          ---------- ---------- ---------- ---------- ----------
          ---------- ---------- ---------- ---------- ----------
          ---------- ---------- ---------- ---------- ----------
          ---------- ---------- ---------- ---------- ----------
          ---------- ---------- ---------- ---------- ----------
          ---------- ---------- ---------- ---------- ----------
          ---------- ---------- ---------- ---------- ----------
          ---------- ---------- ---------- ---------- ----------
          ---------- ---------- ---------- ---------- ----------
          ---------- ---------- ---------- ---------- ----------
          ---------- ---------- ---------- ---------- ----------
          ---------T AAGTTTGGCC GAAGGAATAG CACCGGTAGC GATAGCAACA
          ATGCAGGTTA CAAACGGGAA GATATAGCCA ACTACCCCAT ATTTAACCTG
          TTCCCCACTA ATGACAACCA AAACACACAA GATGGCAACA TGGAAGAAGA
          AGCTATGGAC AGGCAAGACA ATAAGAGGTC ATATTCTATG GAACACTTCC
          GATGGGGTAA ACCAGTCGGC AAAAAAAGGA GACCTATTAA GGTTTTCCCA
          AGYGATGCTG AGGAAGAGTC ATCGGAAATC TACCCAACAG ATTACAGAAG
          AGAGTTGTCT GTAGAGTTTG ACTACCCCGA TACCAACTCT GAAGAAGACA
          TGGACGACAG CATGTTGATG GAAAGCCCAA ATAAAAAAGA TCGGAAGTAT
          AAAATGCATC ATTTTCGATG GGAAGGTCCA CCCAAAGACA AAAGATATGG
          AGGATTCATG ACCCCTGAGC GCAGTCAGAC T--------- ----------
          ---------- ---------- ---------- ---------- ----------
          ---------- ---------- ---------- ---------- ----------
          ---------- ---------- ---------- ---------- ----------
          ---------- ---------- ---------- ---------- ----------
          ---------- ---------- ---------- ---------- ----------
          ---------- ---------- ---------- ---------- ----------
          ---------- ---------- ---------- ---------- ----------
          ---------- ---------- ---------- ---------- ----------
          ---------- ---------- ---------- ---------- ----------
          ---------- ---------- ---------- ----------
BS119068  ---------- ---------- ---------- ---------- ----------
          ---------- ---------- ---------- ---------- ----------
          ---------- ---------- ---------- ---------- ----------
          ---------- ---------- ---------- ---------- ----------
          ---------- ---------- ---------- ---------- ----------
          ---------- ---------- ---------- ---------- ----------
          ---------- ---------- ---------- ---------- ----------
          ---------- ---------- ---------- ---------- ----------
          ---------- ---------- ---------- ---------- ----------
          ---------- ---------- ---------- ---------- ----------
          ---------- ---------- ---------- ---------- ----------
          ---------- ---------- ---------- ---------- ----------
          ---------- ---------- ---------- ---------- ----------
          ---------- ---------- ---------- ---------- ----------
          ---------- ---------- ---------- ---------- ----------
          ---------- ---------- ---------- ---------- ----------
          ---------- ---------- ---------- ---------- ----------
          ---------- ---------- ---------- ---------- ----------
          ---------- ---------- ---------- ---------- ----------
          ---------- ---------- ---------- ---------- ----------
          ---------- ---------- ---------- ---------- ----------
          ---------- ---------- ---------- ---------- ----------
          ---------- ---------- ---------- ---------- ----------
          ---------- ---------- ---------- ---------- ----------
          ---------- ---------- ---------- ---------T TATTTCATAC
          TTCAGTTGCA TGAAAGCTGC CCCTATGAAA GAAGCCAGTG TCAGAGGACA
          AAGTGGCCTG GCCTATCCGG GTCTTCGGAC CCATGGTACT CTGGAAAGCA
          TAGGTGGGCC AATGGGTAGT TCAAGAGGAG GTGGACTTCC ATCCCTGACA
          GATACCTTTG AACATGTCAT AGAAGAACTC CTAGAAGAGG AACAAAACTT
          AAGGCAGAGT GAGGAGAACA AGGACTCAGA TATGTATTCA TCAAGGGTTA
          TGCTGAGCAC TCAAGTGCCT TTGGAGCCCC CTTTGCTTTT TCTTCTTGAG
          GAGTATAAAA ATTACCTGGA TGCTGCAAAC ATGTCCATGA GGGTACGACG
          CCACTCAGAC CCAGCCAGGC GCGGGGAATT GAGCGTATGT GACAGTATTA
          GTGAGTGGGT GACTGCGGCA GACAAGAAAA CGGCGATAGA TATGGCGGGT
          CAAACAGTTA CTGTTCTTGA AAAAGTCCCA GTACCCAAGG GTCAACTGAA
          ACAATATTTC TATGAGACCA AATGCAATCC CATGGGCTAC ATGAAGGAAG
          GTTGCAGGGG CATCGACAAG AGGTACTGGA ACTCGCAATG CCGAACTACC
          CAGTCTTATG TGCGTGCTCT CACCATGGAT AGCAAAAAGA AAGTTGGTTG
          GCGCTTTATC AGAATAGACA CTTCTTGTGT ATGCACACTG GTTGGTACTT
          TAAAGAATTC TTGTGTAAAG CCGTCCATGT CATTTACACA GTCAACCTCT
          ACAGCAGCGT CTTAATTTTG GCCTTTATCA GCTTGGATCG GTACTTGGCG
          ATTGTCCATG CCACCAACAG CCAAGGATCT AGGAAACTGT TGGCAGAGAA
          AATTGTGTAT GCTGGTGTGT GGCTTCCAGC TATTTTGTTG ACCGTGCCCG
          ACGTTGTATT TGCCAGCGTG TCGGACATTG AAGGCAACTT TGTGTGTGAC
          CGCATCTACC CAGTGGAGAA CAGAGGACAC TGGACCATTG GCTTCCGTTT
          CCTCCACATC ACAGTTGGAC TTGTCTTGCC CGGACTCATC ATTTTAACTT
          GCTACTGCGT CATCATTTCC AGGTTGTCCC ATTCAAAGGG CCATCAAAAA
          CGTAAAGCCT TGAAGACGAC TGTGATTCTC ATCCTTGCAT TCTTCGCCTG
          TTGGCTCCCG TACTATATCT GCCTTACCAT CGACACCTTT GGTTTACTTG
          GACTCTTGAA GTTTGATTGT TACATGGATA ATATGCTTCA CAAGTGGATC
          TCCATCACA- ---------- ---------- ---------- ----------
          ---------- ---------- ---------- ---------- ----------
          ---------- ---------- ---------- ---------- ----------
          ---------- ---------- ---------- ---------- ----------
          ---------- ---------- ---------- ---------- ----------
          ---------- ---------- ---------- ---------- ----------
          ---------- ---------- ---------- ---------- ----------
          ---------- ---------- ---------- ---------- ----------
          ---------- ---------- ---------- ---------- ----------
          ---------- ---------- ---------- ---------- ----------
          ---------- ---------- ---------- ---------- ----------
          ---------- ---------- ---------- ---------- ----------
          ---------- ---------- ---------- ---------- ----------
          ---------- ---------- ---------- ---------- ----------
          ---------- ---------- ---------- ---------- ----------
          ---------- ---------- ---------- ---------- ----------
          ---------- ---------- ---------- ---------- ----------
          ---------- ---------- ---------- ---------- ----------
          ---------- ---------- ---------- ---------- ----------
          ---------- ---------- ---------- ----------
BS119A069 ---------- ---------- ---------- ---------- ----------
          ---------- ---------- ---------- ---------- ----------
          ---------- ---------- ---------- ---------- ----------
          ---------- ---------- ---------- ---------- ----------
          ---------- ---------- ---------- ---------- ----------
          ---------- ---------- ---------- ---------- ----------
          ---------- ---------- ---------- ---------- ----------
          ---------- ---------- ---------- ---------- ----------
          ---------- ---------- ---------- ---------- ----------
          ---------- ---------- ---------- ---------- ----------
          ---------- ---------- ---------- ---------- ----------
          ---------- ---------- ---------- ---------- ----------
          ---------- ---------- ---------- ---------- ----------
          ---------- ---------- ---------- ---------- ----------
          ---------- ---------- ---------- ---------- ----------
          ---------- ---------- ---------- ---------- ----------
          ---------- ---------- ---------- ---------- ----------
          ---------- ---------- ---------- ---------- ----------
          ---------- ---------- ---------- ---------- ----------
          ---------- ---------- ---------- ---------- ----------
          ---------- ---------- ---------- ---------- ----------
          ---------- ---------- ---------- ---------- ----------
          ---------- ---------- ---------- ---------- ----------
          ---------- ---------- ---------- ---------- ----------
          ---------- ---------- ---------- ---------- ----------
          ---------- ---------- ---------- ---------- ----------
          ---------- ---------- ---------- ---------- ----------
          ---------- ---------- ---------- ---------- ----------
          ---------- ---------- ---------- ---------- ----------
          ---------- ---------- ---------- ---------- ----------
          ---------- ---------- ---------- ---------- ----------
          ---------- ---------- ---------- ---------- ----------
          ---------- ---------- ---------- ---------- ----------
          ---------- ---------- ---------- ---------- ----------
          ---------- ---------- ---------- ---------- ----------
          ---------- ---------- ---------- ---------- ----------
          ---------- ---------- ---------- ---------- ----------
          ---------- ---------- ---------- ---------- ----------
          ---------- ---------- ---------- ---------- ----------
          ---------- ---------- ---------- ---------- ----------
          ---------- ---------- ---------- ---------- ----------
          ---------- ---------- ---------- ---------- ----------
          ---------- ---------- ---------- ---------- ----------
          ---------- ---------- ---------- ---------- ----------
          ---------- ---------- ---------- ---------- ----------
          ---------- ---------- ---------- ---------- ----------
          ---------- ---------- ---------- ---------- ----------
          ---------- ---------- ---------- ---------- ----------
          ---------- ---------- ---------- ---------- ----------
          ---------- ---------- ---------- ---------- ----------
          ---------- ---------- ---------- ---------- ----------
          ---------- ---------- ---------- ---------- ----------
          ---------- ---------- ---------- ---------- ----------
          ---------- ---------- ---------- ---------- ----------
          ---------- ---------- ---------- ---------- ----------
          ---------- ---------- ---------- ---------- ----------
          ---------- ---------- ---------- ---------- ----------
          ---------- ---------- ---------- ---------- ----------
          ---------- ---------- ---------- ---------- ----------
          ---------- ---------- ---------- -TTGGAGTCA CCAAGGGAAA
          GGGCTACAAA GGTGAGACTA AAGGATGTAG AGCTTTTCTG TATTGAGGTT
          TAGGGCTAGT TAACAA--TC TTTT-AATTT GAATGCTGGG GATCTGCTCT
          CAGTTTAGTT CCATTCAATT GTATTAAACT ACAAGCAGAC ACCTGGCGTG
          GTTTCCAGGG GAGTTGGTGC AGACACTATG CTAAGAAAGG ACCTGTCCTT
          TCTTGGCACG ACTATAGACC ATGGCCACAT GAAGTGCAGT GGAGGACAGG
          GTTAACGCTG CTGCTGACAT CATCTTGGTG CAGAAGCCAT GCTRCATTCT
          GCCACAAATG ACTTGCATGG ACTGGGCCTA AAAATGC--- ---GACTGAC
          TT------CC -TTGTGTGAG CAGCCCATGA CTTGTGCACC ATGGTGGGTA
          GAGAGGTTTA GAAATGCTGG TTTAGTCTGT TCTGTGATGA GGTCATGGAA
          TAAGCACTGG GCACAGTGCC TGACAACACT GAAGAATAAT
BS119_070 ---------- ---------- ---------- ---------- ----------
          ---------- ---------- ---------- ---------- ----------
          ---------- ---------- ---------- ---------- ----------
          ---------- ---------- ---------- ---------- ----------
          ---------- ---------- ---------- ---------- ----------
          ---------- ---------- ---------- ---------- ----------
          ---------- ---------- ---------- ---------- ----------
          ---------- ---------- ---------- ---------- ----------
          ---------- ---------- ---------- ---------- ----------
          ---------- ---------- ---------- ---------- ----------
          ---------- ---------- ---------- ---------- ----------
          ---------- ---------- ---------- ---------- ----------
          ---------- ---------- ---------- ---------- ----------
          ---------- ---------- ---------- ---------- ----------
          ---------- ---------- ---------- ---------- ----------
          ---------- ---------- ---------- ---------- ----------
          ---------- ---------- ---------- ---------- ----------
          ---------- ---------- ---------- ---------- ----------
          ---------- ---------- ---------- ---------- ----------
          ---------- ---------- ---------- ---------- ----------
          ---------- ---------- ---------- ---------- ----------
          ---------- ---------- ---------- ---------- ----------
          ---------- ---------- ---------- ---------- ----------
          ---------- ---------- ---------- ---------- ----------
          ---------- ---------- ---------- ---------- ----------
          ---------- ---------- ---------- ---------- ----------
          ---------- ---------- ---------- ---------- ----------
          ---------- ---------- ---------- ---------- ----------
          ---------- ---------- ---------- ---------- ----------
          ---------- ---------- ---------- ---------- ----------
          ---------- ---------- ---------- ---------- ----------
          ---------- ---------- ---------- ---------- ----------
          ---------- ---------- ---------- ---------- ----------
          ---------- ---------- ---------- ---------- ----------
          ---------- ---------- ---------- ---------- ----------
          ---------- ---------- ---------- ---------- ----------
          ---------- ---------- ---------- ---------- ----------
          ---------- ---------- ---------- ---------- ----------
          ---------- ---------- ---------- ---------- ----------
          ---------- ---------- ---------- ---------- ----------
          ---------- ---------- ---------- ---------- ----------
          ---------- ---------- ---------- ---------- ----------
          ---------- ---------- ---------- ---------- ----------
          ---------- ---------- ---------- ---------- ----------
          ---------- ---------- ---------- ---------- ----------
          ---------- ---------- ---------- ---------- ----------
          ---------- ---------- ---------- ---------- ----------
          ---------- ---------- ---------- ---------- ----------
          ---------- ---------- ---------- ---------- ----------
          ---------- ---------- ---------- ---------- ----------
          ---------T AAGTTTGGCC GAAGGAATAG CACCGGTAGC GATAGCAACA
          ATGCAGGTTA CAAACGGGAA GATATAGCCA ACTACCCCAT ATTTAACCTG
          TTCCCCACTA ATGACAACCA AAACACACAA GATGGCAACA TGGAAGAAGA
          AGCTATGGAC AGGCAAGACA ATAAGAGGTC ATATTCTATG GAACACTTCC
          GATGGGGTAA ACCAGTCGGC AAAAAAAGGA GACCTATTAA GGTTTTCCCA
          AGCGATGCTG AGGAAGAGTC ATCGGAAATC TACCCAACAG ATTACAGAAG
          AGAGTTGTCT GTAGAGTTTG ACTACCCCGA TACCAACTCT GAAGAAGACA
          TGGACGACAG CATGTTGATG GAAAGCCCAA ATAAAAAAGA TCGGAAGTAT
          AAAATGCATC ATTTTCGATG GGAAGGTCCA CCCAAAGACA AAAGATATGG
          AGGATTCATG ACCCCTGAGC GCAGTCAGAC T--------- ----------
          ---------- ---------- ---------- ---------- ----------
          ---------- ---------- ---------- ---------- ----------
          ---------- ---------- ---------- ---------- ----------
          ---------- ---------- ---------- ---------- ----------
          ---------- ---------- ---------- ---------- ----------
          ---------- ---------- ---------- ---------- ----------
          ---------- ---------- ---------- ---------- ----------
          ---------- ---------- ---------- ---------- ----------
          ---------- ---------- ---------- ---------- ----------
          ---------- ---------- ---------- ----------
BS12071   ---------- ---------- ---------- ---------- ----------
          ---------- ---------- ---------- ---------- ----------
          ---------- ---------- ---------- ---------- ----------
          ---------- ---------- ---------- ---------- ----------
          ---------- ---------- ---------- ---------- ----------
          ---------- ---------- ---------- ---------- ----------
          ---------- ---------- ---------- ---------- ----------
          ---------- ---------- ---------- ---------- ----------
          ---------- ---------- ---------- ---------- ----------
          ---------- ---------- ---------- ---------- ----------
          ---------- ---------- ---------- ---------- ----------
          ---------- ---------- ---------- ---------- ----------
          ---------- ---------- ---------- ---------- ----------
          ---------- ---------- ---------- ---------- ----------
          ---------- ---------- ---------- ---------- ----------
          ---------- ---------- ---------- ---------- ----------
          ---------- ---------- ---------- ---------- ----------
          ---------- ---------- ---------- ---------- ----------
          ---------- ---------- ---------- ---------- ----------
          ---------- ---------- ---------- ---------- ----------
          ---------- ---------- ---------- ---------- ----------
          ---------- ---------- ---------- ---------- ----------
          ---------- ---------- ---------- ---------- ----------
          ---------- ---------- ---------- ---------- ----------
          ---------- ---------- ---------- ---------T TATTTCATAC
          TTCAGTTGCA TGAAAGCTGC CCCTATGAAA GAAGCCAGTG TCAGAGGACA
          AAGTGGCCTG GCCTATCCGG GTCTTCGGAC CCATGGTACT CTGGAAAGCA
          TAGGTGGGCC AATGGGTAGT TCAAGAGGAG GTGGACTTCC ATCCCTGACA
          GATACCTTTG AACATGTCAT AGAAGAACTC CTAGAAGAGG AACAAAACTT
          AAGGCAGAGT GAGGAGAACA AGGACTCAGA TATGTATTCA TCAAGGGTTA
          TGCTGAGCAC TCAAGTGCCT TTGGAGCCCC CTTTGCTTTT TCTTCTTGAG
          GAGTATAAAA ATTACCTGGA TGCTGCAAAC ATGTCCATGA GGGTACGACG
          CCACTCAGAC CCAGCCAGGC GCGGGGAATT GAGCGTATGT GACAGTATTA
          GTGAGTGGGT GACTGCGGCA GACAAGAAAA CGGCGATAGA TATGGCGGGT
          CAAACAGTTA CTGTTCTTGA AAAAGTCCCA GTACCCAAGG GTCAACTGAA
          ACAATATTTC TATGAGACCA AATGCAATCC CATGGGCTAC ATGAAGGAAG
          GTTGCAGGGG CATCGACAAG AGGTACTGGA ACTCGCAATG CCGAACTACC
          CAGTCTTATG TGCGTGCTCT CACCATGGAT AGCAAAAAGA AAGTTGGTTG
          GCGCTTTATC AGAATAGACA CTTCTTGTGT ATGCACACTG GTTGGTACTT
          TAAAGAATTC TTGTGTAAAG CCGTCCATGT CATTTACACA GTCAACCTCT
          ACAGCAGCGT CTTAATTTTG GCCTTTATCA GCTTGGATCG GTACTTGGCG
          ATTGTCCATG CCACCAACAG CCAAGGATCT AGGAAACTGT TGGCAGAGAA
          AATTGTGTAT GCTGGTGTGT GGCTTCCAGC TATTTTGTTG ACCGTGCCCG
          ACGTTGTATT TGCCAGCGTG TCGGACATTG AAGGCAACTT TGTGTGTGAC
          CGCATCTACC CAGTGGAGAA CAGAGGACAC TGGACCATTG GCTTCCGTTT
          CCTCCACATC ACAGTTGGAC TTGTCTTGCC CGGACTCATC ATTTTAACTT
          GCTACTGCGT CATCATTTCC AGGTTGTCCC ATTCAAAGGG CCATCAAAAA
          CGTAAAGCCT TGAAGACGAC TGTGATTCTC ATCCTGGCAT TCTTCGCCTG
          TTGGCTCCCG TACTATATCT GCCTTACCAT CGACACCTTT GGTTTACTTG
          GACTCTTGAA GTTTGATTGT TACATGGATA ATATGCTTCA CAAGTGGATC
          TCCATCACA- ---------- ---------- ---------- ----------
          ---------- ---------- ---------- ---------- ----------
          ---------- ---------- ---------- ---------- ----------
          ---------- ---------- ---------- ---------- ----------
          ---------- ---------- ---------- ---------- ----------
          ---------- ---------- ---------- ---------- ----------
          ---------- ---------- ---------- ---------- ----------
          ---------- ---------- ---------- ---------- ----------
          ---------- ---------- ---------- ---------- ----------
          ---------- ---------- ---------- ---------- ----------
          ---------- ---------- ---------- ---------- ----------
          ---------- ---------- ---------- ---------- ----------
          ---------- ---------- ---------- ---------- ----------
          ---------- ---------- ---------- ---------- ----------
          ---------- ---------- ---------- ---------- ----------
          ---------- ---------- ---------- ---------- ----------
          ---------- ---------- ---------- ---------- ----------
          ---------- ---------- ---------- ---------- ----------
          ---------- ---------- ---------- ---------- ----------
          ---------- ---------- ---------- ----------
BS120072  ---------- ---------- ---------- ---------- ----------
          ---------- ---------- ---------- ---------- ----------
          ---------- ---------- ---------- ---------- ----------
          ---------- ---------- ---------- ---------- ----------
          ---------- ---------- ---------- ---------- ----------
          ---------- ---------- ---------- ---------- ----------
          ---------- ---------- ---------- ---------- ----------
          ---------- ---------- ---------- ---------- ----------
          ---------- ---------- ---------- ---------- ----------
          ---------- ---------- ---------- ---------- ----------
          ---------- ---------- ---------- ---------- ----------
          ---------- ---------- ---------- ---------- ----------
          ---------- ---------- ---------- ---------- ----------
          ---------- ---------- ---------- ---------- ----------
          ---------- ---------- ---------- ---------- ----------
          ---------- ---------- ---------- ---------- ----------
          ---------- ---------- ---------- ---------- ----------
          ---------- ---------- ---------- ---------- ----------
          ---------- ---------- ---------- ---------- ----------
          ---------- ---------- ---------- ---------- ----------
          ---------- ---------- ---------- ---------- ----------
          ---------- ---------- ---------- ---------- ----------
          ---------- ---------- ---------- ---------- ----------
          ---------- ---------- ---------- ---------- ----------
          ---------- ---------- ---------- ---------T TATTTCATAC
          TTCAGTTGCA TGAAAGCTGC CCCTATGAAA GAAGCCAGTG TCAGAGGACA
          AAGTGGCCTG GCCTATCCGG GTCTTCGGAC CCATGGTACT CTGGAAAGCA
          TAGGTGGGCC AATGGGTAGT TCAAGAGGAG GTGGACTTCC ATCCCTGACA
          GATACCTTTG AACATGTCAT AGAAGAACTC CTAGAAGAGG AACAAAACTT
          AAGGCAGAGT GAGGAGAACA AGGACTCAGA TATGTATTCA TCAAGGGTTA
          TGCTGAGCAC TCAAGTGCCT TTGGAGCCCC CTTTGCTTTT TCTTCTTGAG
          GAGTATAAAA ATTACCTGGA TGCTGCAAAC ATGTCCATGA GGGTACGACG
          CCACTCAGAC CCAGCCAGGC GCGGGGAATT GAGCGTATGT GACAGTATTA
          GTGAGTGGGT GACTGCGGCA GACAAGAAAA CGGCGATAGA TATGGCGGGT
          CAAACAGTTA CTGTTCTTGA AAAAGTCCCA GTACCCAAGG GTCAACTGAA
          ACAATATTTC TATGAGACCA AATGCAATCC CATGGGCTAC ATGAAGGAAG
          GTTGCAGGGG CATCGACAAG AGGTACTGGA ACTCGCAATG CCGAACTACC
          CAGTCTTATG TGCGTGCTCT CACCATGGAT AGCAAAAAGA AAGTTGGTTG
          GCGCTTTATC AGAATAGACA CTTCTTGTGT ATGCACACTG GTTGGTACTT
          TAAAGAATTC TTGTGTAAAG CCGTCCATGT CATTTACACA GTCAACCTCT
          ACAGCAGCGT CTTAATTTTG GCCTTTATCA GCTTGGATCG GTACTTGGCG
          ATTGTCCATG CCACCAACAG CCAAGGATCT AGGAAACTGT TGGCAGAGAA
          AATTGTGTAT GCTGGTGTGT GGCTTCCAGC TATTTTGTTG ACCGTGCCCG
          ACGTTGTATT TGCCAGCGTG TCGGACATTG AAGGCAACTT TGTGTGTGAC
          CGCATCTACC CAGTGGAGAA CAGAGGACAC TGGACCATTG GCTTCCGTTT
          CCTCCACATC ACAGTTGGAC TTGTCTTGCC CGGACTCATC ATTTTAACTT
          GCTACTGCGT CATCATTTCC AGGTTGTCCC ATTCAAAGGG CCATCAAAAA
          CGTAAAGCCT TGAAGACGAC TGTGATTCTC ATCCTKGCAT TCTTCGCCTG
          TTGGCTCCCR TACTATATCT GCCTTACCAT CGACACCTTT GGTTTACTTG
          GACTCTTGAA GTTTGATTGT TACATGGATA ATATGCTTCA CAAGTGGATC
          TCCATCACA- ---------- ---------- ---------- ----------
          ---------- ---------- ---------- ---------- ----------
          ---------- ---------- ---------- ---------- ----------
          ---------- ---------- ---------- ---------- ----------
          ---------- ---------- ---------- ---------- ----------
          ---------- ---------- ---------- ---------- ----------
          ---------- ---------- ---------- ---------- ----------
          ---------- ---------- ---------- ---------- ----------
          ---------- ---------- ---------- ---------- ----------
          ---------- ---------- ---------- -TTGGAGTCA CCAAGGGAAA
          GGGCTACAAA GGTGAGACTA AAGGATGTAG AGCTTTTCTG TATTGAGGTT
          TAGGGCTAGT TAACAA--TC TT---AATTT GAATGCTGGG GATCTGCTCT
          CAGTTTAGTT CCATTCAATT GTATTAAACT ACAAGCAGAC ACCTGGCGTG
          GTTTCCAGGG GAGTTGGTGC AGACACTATG CTAAGAAAGG ACCTGTCCTT
          TCTTGGCACG ACTATAGACC ATGGCCACAT GAAGTGCAGT GGAGGACAGG
          GTTAACGCTG CTGCTGACAT CATCTTGGTG CAGAAGCCAT GCTGCATTCT
          GCCACAAATG ACTTGCATGG ACTGGGCCTA AAAATGC--- ---GACTGAC
          TT------CC -TTGTGTGAG CAGCCCATGA CTTGTGCACC ATGGTGGGTA
          GAGAGGTTTA GAAATGCTGG TTTAGTCTGT TCTGTGATGA GGTCATGGAA
          TAAGCACTGG GCACAGTGCC TGACAACACT GAAGAATAAT
BS120_073 ---------- ---------- ---------- ---------- ----------
          ---------- ---------- ---------- ---------- ----------
          ---------- ---------- ---------- ---------- ----------
          ---------- ---------- ---------- ---------- ----------
          ---------- ---------- ---------- ---------- ----------
          ---------- ---------- ---------- ---------- ----------
          ---------- ---------- ---------- ---------- ----------
          ---------- ---------- ---------- ---------- ----------
          ---------- ---------- ---------- ---------- ----------
          ---------- ---------- ---------- ---------- ----------
          ---------- ---------- ---------- ---------- ----------
          ---------- ---------- ---------- ---------- ----------
          ---------- ---------- ---------- ---------- ----------
          ---------- ---------- ---------- ---------- ----------
          ---------- ---------- ---------- ---------- ----------
          ---------- ---------- ---------- ---------- ----------
          ---------- ---------- ---------- ---------- ----------
          ---------- ---------- ---------- ---------- ----------
          ---------- ---------- ---------- ---------- ----------
          ---------- ---------- ---------- ---------- ----------
          ---------- ---------- ---------- ---------- ----------
          ---------- ---------- ---------- ---------- ----------
          ---------- ---------- ---------- ---------- ----------
          ---------- ---------- ---------- ---------- ----------
          ---------- ---------- ---------- ---------- ----------
          ---------- ---------- ---------- ---------- ----------
          ---------- ---------- ---------- ---------- ----------
          ---------- ---------- ---------- ---------- ----------
          ---------- ---------- ---------- ---------- ----------
          ---------- ---------- ---------- ---------- ----------
          ---------- ---------- ---------- ---------- ----------
          ---------- ---------- ---------- ---------- ----------
          ---------- ---------- ---------- ---------- ----------
          ---------- ---------- ---------- ---------- ----------
          ---------- ---------- ---------- ---------- ----------
          ---------- ---------- ---------- ---------- ----------
          ---------- ---------- ---------- ---------- ----------
          ---------- ---------- ---------- ---------- ----------
          ---------- ---------- ---------- ---------- ----------
          ---------- ---------- ---------- ---------- ----------
          ---------- ---------- ---------- ---------- ----------
          ---------- ---------- ---------- ---------- ----------
          ---------- ---------- ---------- ---------- ----------
          ---------- ---------- ---------- ---------- ----------
          ---------- ---------- ---------- ---------- ----------
          ---------- ---------- ---------- ---------- ----------
          ---------- ---------- ---------- ---------- ----------
          ---------- ---------- ---------- ---------- ----------
          ---------- ---------- ---------- ---------- ----------
          ---------- ---------- ---------- ---------- ----------
          ---------T AAGTTTGGCC GAAGGAATAG CACCGGTAGC GATAGCAACA
          ATGCAGGTTA CAAACGGGAA GATATAGCCA ACTACCCCAT ATTTAACCTG
          TTCCCCACTA ATGACAACCA AAACACACAA GATGGCAACA TGGAAGAAGA
          AGCTATGGAC AGGCAAGACA ATAAGAGGTC ATATTCTATG GAACACTTCC
          GATGGGGTAA ACCAGTCGGC AAAAAAAGGA GACCTATTAA GGTTTTCCCA
          AGYGATGCTG AGGAAGAGTC ATCGGAAATC TACCCAACAG ATTACAGAAG
          AGAGTTGTCT GTAGAGTTTG ACTACCCCGA TACCAACTCT GAAGAAGACA
          TGGACGACAG CATGTTGATG GAAAGCCCAA ATAAAAAAGA TCGGAAGTAY
          AAAATGCATC ATTTTCGATG GGAAGGTCCA CCCAAAGACA AAAGATATGG
          AGGATTCATG ACCCCTGAGC GCAGTCAGAC T--------- ----------
          ---------- ---------- ---------- ---------- ----------
          ---------- ---------- ---------- ---------- ----------
          ---------- ---------- ---------- ---------- ----------
          ---------- ---------- ---------- ---------- ----------
          ---------- ---------- ---------- ---------- ----------
          ---------- ---------- ---------- ---------- ----------
          ---------- ---------- ---------- ---------- ----------
          ---------- ---------- ---------- ---------- ----------
          ---------- ---------- ---------- ---------- ----------
          ---------- ---------- ---------- ----------
BS121074  ---------- ---------- ---------- ---------- ----------
          ---------- ---------- ---------- ---------- ----------
          ---------- ---------- ---------- ---------- ----------
          ---------- ---------- ---------- ---------- ----------
          ---------- ---------- ---------- ---------- ----------
          ---------- ---------- ---------- ---------- ----------
          ---------- ---------- ---------- ---------- ----------
          ---------- ---------- ---------- ---------- ----------
          ---------- ---------- ---------- ---------- ----------
          ---------- ---------- ---------- ---------- ----------
          ---------- ---------- ---------- ---------- ----------
          ---------- ---------- ---------- ---------- ----------
          ---------- ---------- ---------- ---------- ----------
          ---------- ---------- ---------- ---------- ----------
          ---------- ---------- ---------- ---------- ----------
          ---------- ---------- ---------- ---------- ----------
          ---------- ---------- ---------- ---------- ----------
          ---------- ---------- ---------- ---------- ----------
          ---------- ---------- ---------- ---------- ----------
          ---------- ---------- ---------- ---------- ----------
          ---------- ---------- ---------- ---------- ----------
          ---------- ---------- ---------- ---------- ----------
          ---------- ---------- ---------- ---------- ----------
          ---------- ---------- ---------- ---------- ----------
          ---------- ---------- ---------- ---------T TATTTCATAC
          TTCAGTTGCA TGAAAGCTGC CCCTATGAAA GAAGCCAGTG TCAGAGGACA
          AAGTGGCCTG GCCTATCCGG GTCTTCGGAC CCATGGTACT CTGGAAAGCA
          TAGGTGGGCC AATGGGTAGT TCAAGAGGAG GTGGACTTCC ATCCCTGACA
          GATACCTTTG AACATGTCAT AGAAGAACTC CTAGAAGAGG AACAAAACTT
          AAGGCAGAGT GAGGAGAACA AGGACTCAGA TATGTATTCA TCAAGGGTTA
          TGCTGAGCAC TCAAGTGCCT TTGGAGCCCC CTTTGCTTTT TCTTCTTGAG
          GAGTATAAAA ATTACCTGGA TGCTGCAAAC ATGTCCATGA GGGTACGACG
          CCACTCAGAC CCAGCCAGGC GCGGGGAATT GAGCGTATGT GACAGTATTA
          GTGAGTGGGT GACTGCGGCA GACAAGAAAA CGGCGATAGA TATGGCGGGT
          CAAACAGTTA CTGTTCTTGA AAAAGTCCCA GTACCCAAGG GTCAACTGAA
          ACAATATTTC TATGAGACCA AATGCAATCC CATGGGCTAC ATGAAGGAAG
          GTTGCAGGGG CATCGACAAG AGGTACTGGA ACTCGCAATG CCGAACTACC
          CAGTCTTATG TGCGTGCTCT CACCATGGAT AGCAAAAAGA AAGTTGGTTG
          GCGCTTTATC AGAATAGACA CTTCTTGTGT ATGCACACTG GTTGGTACTT
          TAAAGAATTC TTGTGTAAAG CCGTCCATGT CATTTACACA GTCAACCTCT
          ACAGCAGCGT CTTAATTTTG GCCTTTATCA GCTTGGATCG GTACTTGGCG
          ATTGTCCATG CCACCAACAG CCAAGGATCT AGGAAACTGT TGGCAGAGAA
          AATTGTGTAT GCTGGTGTGT GGCTTCCAGC TATTTTGTTG ACCGTGCCCG
          ACGTTGTATT TGCCAGCGTG TCGGACATTG AAGGCAACTT TGTGTGTGAC
          CGCATCTACC CAGTGGAGAA CAGAGGACAC TGGACCATTG GCTTCCGTTT
          CCTCCACATC ACAGTTGGAC TTGTCTTGCC CGGACTCATC ATTTTAACTT
          GCTACTGCGT CATCATTTCC AGGTTGTCCC ATTCAAAGGG CCATCAAAAA
          CGTAAAGCCT TGAAGACGAC TGTGATTCTC ATCCTGGCAT TCTTCGCCTG
          TTGGCTCCCG TACTATATCT GCCTTACCAT CGACACCTTT GGTTTACTTG
          GACTCTTGAA GTTTGATTGT TACATGGATA ATATGCTTCA CAAGTGGATC
          TCCATCACA- ---------- ---------- ---------- ----------
          ---------- ---------- ---------- ---------- ----------
          ---------- ---------- ---------- ---------- ----------
          ---------- ---------- ---------- ---------- ----------
          ---------- ---------- ---------- ---------- ----------
          ---------- ---------- ---------- ---------- ----------
          ---------- ---------- ---------- ---------- ----------
          ---------- ---------- ---------- ---------- ----------
          ---------- ---------- ---------- ---------- ----------
          ---------- ---------- ---------- ---------- ----------
          ---------- ---------- ---------- ---------- ----------
          ---------- ---------- ---------- ---------- ----------
          ---------- ---------- ---------- ---------- ----------
          ---------- ---------- ---------- ---------- ----------
          ---------- ---------- ---------- ---------- ----------
          ---------- ---------- ---------- ---------- ----------
          ---------- ---------- ---------- ---------- ----------
          ---------- ---------- ---------- ---------- ----------
          ---------- ---------- ---------- ---------- ----------
          ---------- ---------- ---------- ----------
BS121_075 ---------- ---------- ---------- ---------- ----------
          ---------- ---------- ---------- ---------- ----------
          ---------- ---------- ---------- ---------- ----------
          ---------- ---------- ---------- ---------- ----------
          ---------- ---------- ---------- ---------- ----------
          ---------- ---------- ---------- ---------- ----------
          ---------- ---------- ---------- ---------- ----------
          ---------- ---------- ---------- ---------- ----------
          ---------- ---------- ---------- ---------- ----------
          ---------- ---------- ---------- ---------- ----------
          ---------- ---------- ---------- ---------- ----------
          ---------- ---------- ---------- ---------- ----------
          ---------- ---------- ---------- ---------- ----------
          ---------- ---------- ---------- ---------- ----------
          ---------- ---------- ---------- ---------- ----------
          ---------- ---------- ---------- ---------- ----------
          ---------- ---------- ---------- ---------- ----------
          ---------- ---------- ---------- ---------- ----------
          ---------- ---------- ---------- ---------- ----------
          ---------- ---------- ---------- ---------- ----------
          ---------- ---------- ---------- ---------- ----------
          ---------- ---------- ---------- ---------- ----------
          ---------- ---------- ---------- ---------- ----------
          ---------- ---------- ---------- ---------- ----------
          ---------- ---------- ---------- ---------- ----------
          ---------- ---------- ---------- ---------- ----------
          ---------- ---------- ---------- ---------- ----------
          ---------- ---------- ---------- ---------- ----------
          ---------- ---------- ---------- ---------- ----------
          ---------- ---------- ---------- ---------- ----------
          ---------- ---------- ---------- ---------- ----------
          ---------- ---------- ---------- ---------- ----------
          ---------- ---------- ---------- ---------- ----------
          ---------- ---------- ---------- ---------- ----------
          ---------- ---------- ---------- ---------- ----------
          ---------- ---------- ---------- ---------- ----------
          ---------- ---------- ---------- ---------- ----------
          ---------- ---------- ---------- ---------- ----------
          ---------- ---------- ---------- ---------- ----------
          ---------- ---------- ---------- ---------- ----------
          ---------- ---------- ---------- ---------- ----------
          ---------- ---------- ---------- ---------- ----------
          ---------- ---------- ---------- ---------- ----------
          ---------- ---------- ---------- ---------- ----------
          ---------- ---------- ---------- ---------- ----------
          ---------- ---------- ---------- ---------- ----------
          ---------- ---------- ---------- ---------- ----------
          ---------- ---------- ---------- ---------- ----------
          ---------- ---------- ---------- ---------- ----------
          ---------- ---------- ---------- ---------- ----------
          ---------T AAGTTTGGCC GAAGGAATAG CACCGGTAGC GATAGCAACA
          ATGCAGGTTA CAAACGGGAA GATATAGCCA ACTACCCCAT ATTTAACCTG
          TTCCCCACTA ATGACAACCA AAACACACAA GATGGCAACA TGGAAGAAGA
          AGCTATGGAC AGGCAAGACA ATAAGAGGTC ATATTCTATG GAACACTTCC
          GATGGGGTAA ACCAGTCGGC AAAAAAAGGA GACCTATTAA GGTTTTCCCA
          AGYGATGCTG AGGAAGAGTC ATCGGAAATC TACCCAACAG ATTACAGAAG
          AGAGTTGTCT GTAGAGTTTG ACTACCCCGA TACCAACTCT GAAGAAGACA
          TGGACGACAG CATGTTGATG GAAAGCCCAA ATAAAAAAGA TCGGAAGTAT
          AAAATGCATC ATTTTCGATG GGAAGGTCCA CCCAAAGACA AAAGATATGG
          AGGATTCATG ACCCCTGAGC GCAGTCAGAC T--------- ----------
          ---------- ---------- ---------- ---------- ----------
          ---------- ---------- ---------- ---------- ----------
          ---------- ---------- ---------- ---------- ----------
          ---------- ---------- ---------- ---------- ----------
          ---------- ---------- ---------- ---------- ----------
          ---------- ---------- ---------- ---------- ----------
          ---------- ---------- ---------- ---------- ----------
          ---------- ---------- ---------- ---------- ----------
          ---------- ---------- ---------- ---------- ----------
          ---------- ---------- ---------- ----------
BS12A076  ---------- ---------- ---------- ---------- ----------
          ---------- ---------- ---------- ---------- ----------
          ---------- ---------- ---------- ---------- ----------
          ---------- ---------- ---------- ---------- ----------
          ---------- ---------- ---------- ---------- ----------
          ---------- ---------- ---------- ---------- ----------
          ---------- ---------- ---------- ---------- ----------
          ---------- ---------- ---------- ---------- ----------
          ---------- ---------- ---------- ---------- ----------
          ---------- ---------- ---------- ---------- ----------
          ---------- ---------- ---------- ---------- ----------
          ---------- ---------- ---------- ---------- ----------
          ---------- ---------- ---------- ---------- ----------
          ---------- ---------- ---------- ---------- ----------
          ---------- ---------- ---------- ---------- ----------
          ---------- ---------- ---------- ---------- ----------
          ---------- ---------- ---------- ---------- ----------
          ---------- ---------- ---------- ---------- ----------
          ---------- ---------- ---------- ---------- ----------
          ---------- ---------- ---------- ---------- ----------
          ---------- ---------- ---------- ---------- ----------
          ---------- ---------- ---------- ---------- ----------
          ---------- ---------- ---------- ---------- ----------
          ---------- ---------- ---------- ---------- ----------
          ---------- ---------- ---------- ---------- ----------
          ---------- ---------- ---------- ---------- ----------
          ---------- ---------- ---------- ---------- ----------
          ---------- ---------- ---------- ---------- ----------
          ---------- ---------- ---------- ---------- ----------
          ---------- ---------- ---------- ---------- ----------
          ---------- ---------- ---------- ---------- ----------
          ---------- ---------- ---------- ---------- ----------
          ---------- ---------- ---------- ---------- ----------
          ---------- ---------- ---------- ---------- ----------
          ---------- ---------- ---------- ---------- ----------
          ---------- ---------- ---------- ---------- ----------
          ---------- ---------- ---------- ---------- ----------
          ---------- ---------- ---------- ---------- ----------
          ---------- ---------- ---------- ---------- ----------
          ---------- ---------- ---------- ---------- ----------
          ---------- ---------- ---------- ---------- ----------
          ---------- ---------- ---------- ---------- ----------
          ---------- ---------- ---------- ---------- ----------
          ---------- ---------- ---------- ---------- ----------
          ---------- ---------- ---------- ---------- ----------
          ---------- ---------- ---------- ---------- ----------
          ---------- ---------- ---------- ---------- ----------
          ---------- ---------- ---------- ---------- ----------
          ---------- ---------- ---------- ---------- ----------
          ---------- ---------- ---------- ---------- ----------
          ---------- ---------- ---------- ---------- ----------
          ---------- ---------- ---------- ---------- ----------
          ---------- ---------- ---------- ---------- ----------
          ---------- ---------- ---------- ---------- ----------
          ---------- ---------- ---------- ---------- ----------
          ---------- ---------- ---------- ---------- ----------
          ---------- ---------- ---------- ---------- ----------
          ---------- ---------- ---------- ---------- ----------
          ---------- ---------- ---------- ---------- ----------
          ---------- ---------- ---------- -TTGGAGTCA CCAAGGGAAA
          GGGCTACAAA GGTGAGACTA AAGGATGTAG AGCTTTTCTG TATTGAGGTT
          TAGGGCTAGT TAACAA--TC TTTT-AATTT GAATGCTGGG GATCTGCTCT
          CAGTTTAGTT CCATTCAATK GTATTAAACT ACAAGCAGAC ACCTGGCGTG
          GTTTCCAGGG GAGTTGGTGC AGACACTATG CTAAGAAAGG ACCTGTCCTT
          TCTTGGCACG ACTAKAGACC ATGGCCACAT GAAGTGCAGT GGAGGACAGG
          GTTARCGCTG CTGCTGRCAT CTTCTTGGTG CAGAAGCCAT GCTACATTCT
          GCCACAAATG ACTTGCATGG ACTGGGCCTA AAAATKC--- ---GACTGAC
          TTCTT---CC -TTGTGTGAG CAGCCCATGA CTTGTGCACC ATGGTGGGTA
          GAKAGGTTTA GAAATGCTGG TTTAGTCTGT TCTGTGATGA GGTCATGGAA
          TAAGCACTGG GCACAGTGCC TGACAACACT GAAGAATAAT
BS12_P077 ---------- ---------- ---------- ---------- ----------
          ---------- ---------- ---------- ---------- ----------
          ---------- ---------- ---------- ---------- ----------
          ---------- ---------- ---------- ---------- ----------
          ---------- ---------- ---------- ---------- ----------
          ---------- ---------- ---------- ---------- ----------
          ---------- ---------- ---------- ---------- ----------
          ---------- ---------- ---------- ---------- ----------
          ---------- ---------- ---------- ---------- ----------
          ---------- ---------- ---------- ---------- ----------
          ---------- ---------- ---------- ---------- ----------
          ---------- ---------- ---------- ---------- ----------
          ---------- ---------- ---------- ---------- ----------
          ---------- ---------- ---------- ---------- ----------
          ---------- ---------- ---------- ---------- ----------
          ---------- ---------- ---------- ---------- ----------
          ---------- ---------- ---------- ---------- ----------
          ---------- ---------- ---------- ---------- ----------
          ---------- ---------- ---------- ---------- ----------
          ---------- ---------- ---------- ---------- ----------
          ---------- ---------- ---------- ---------- ----------
          ---------- ---------- ---------- ---------- ----------
          ---------- ---------- ---------- ---------- ----------
          ---------- ---------- ---------- ---------- ----------
          ---------- ---------- ---------- ---------- ----------
          ---------- ---------- ---------- ---------- ----------
          ---------- ---------- ---------- ---------- ----------
          ---------- ---------- ---------- ---------- ----------
          ---------- ---------- ---------- ---------- ----------
          ---------- ---------- ---------- ---------- ----------
          ---------- ---------- ---------- ---------- ----------
          ---------- ---------- ---------- ---------- ----------
          ---------- ---------- ---------- ---------- ----------
          ---------- ---------- ---------- ---------- ----------
          ---------- ---------- ---------- ---------- ----------
          ---------- ---------- ---------- ---------- ----------
          ---------- ---------- ---------- ---------- ----------
          ---------- ---------- ---------- ---------- ----------
          ---------- ---------- ---------- ---------- ----------
          ---------- ---------- ---------- ---------- ----------
          ---------- ---------- ---------- ---------- ----------
          ---------- ---------- ---------- ---------- ----------
          ---------- ---------- ---------- ---------- ----------
          ---------- ---------- ---------- ---------- ----------
          ---------- ---------- ---------- ---------- ----------
          ---------- ---------- ---------- ---------- ----------
          ---------- ---------- ---------- ---------- ----------
          ---------- ---------- ---------- ---------- ----------
          ---------- ---------- ---------- ---------- ----------
          ---------- ---------- ---------- ---------- ----------
          ---------T AAGTTTGGCC GAAGGAATAG CACCGGTAGC GATAGCAACA
          ATGCAGGTTA CAAACGGGAA GATATAGCCA ACTACCCCAT ATTTAACCTG
          TTCCCCACTA ATGACAACCA AAACACACAA GATGGCAACA TGGAAGAAGA
          AGCTATGGAC AGGCAAGACA ATAAGAGGTC ATATTCTATG GAACACTTCC
          GATGGGGTAA ACCAGTCGGC AAAAAAAGGA GACCTATTAA GGTTTTCCCA
          AGCGATGCTG AGGAAGAGTC ATCGGAAATC TACCCAACAG ATTACAGAAG
          AGAGTTGTCT GTAGAGTTTG ACTACCCCGA TACCAACTCT GAAGAAGACA
          TGGACGACAG CATGTTGATG GAAAGCCCAA ATAAAAAAGA TCGGAAGTAT
          AAAATGCATC ATTTTCGATG GGAAGGTCCA CCCAAAGACA AAAGATATGG
          AGGATTCATG ACCCCTGAGC GCAGTCAGAC T--------- ----------
          ---------- ---------- ---------- ---------- ----------
          ---------- ---------- ---------- ---------- ----------
          ---------- ---------- ---------- ---------- ----------
          ---------- ---------- ---------- ---------- ----------
          ---------- ---------- ---------- ---------- ----------
          ---------- ---------- ---------- ---------- ----------
          ---------- ---------- ---------- ---------- ----------
          ---------- ---------- ---------- ---------- ----------
          ---------- ---------- ---------- ---------- ----------
          ---------- ---------- ---------- ----------
BS13078   ---------- ---------- ---------- ---------- ----------
          ---------- ---------- ---------- ---------- ----------
          ---------- ---------- ---------- ---------- ----------
          ---------- ---------- ---------- ---------- ----------
          ---------- ---------- ---------- ---------- ----------
          ---------- ---------- ---------- ---------- ----------
          ---------- ---------- ---------- ---------- ----------
          ---------- ---------- ---------- ---------- ----------
          ---------- ---------- ---------- ---------- ----------
          ---------- ---------- ---------- ---------- ----------
          ---------- ---------- ---------- ---------- ----------
          ---------- ---------- ---------- ---------- ----------
          ---------- ---------- ---------- ---------- ----------
          ---------- ---------- ---------- ---------- ----------
          ---------- ---------- ---------- ---------- ----------
          ---------- ---------- ---------- ---------- ----------
          ---------- ---------- ---------- ---------- ----------
          ---------- ---------- ---------- ---------- ----------
          ---------- ---------- ---------- ---------- ----------
          ---------- ---------- ---------- ---------- ----------
          ---------- ---------- ---------- ---------- ----------
          ---------- ---------- ---------- ---------- ----------
          ---------- ---------- ---------- ---------- ----------
          ---------- ---------- ---------- ---------- ----------
          ---------- ---------- ---------- ---------T TATTTCATAC
          TTCAGTTGCA TGAAAGCTGC CCCTATGAAA GAAGCCAGTG TCAGAGGACA
          AAGTGGCCTG GCCTATCCGG GTCTTCGGAC CCATGGTACT CTGGAAAGCA
          TAGGTGGGCC AATGGGTAGT TCAAGAGGAG GTGGACTTCC ATCCCTGACA
          GATACCTTTG AACATGTCAT AGAAGAACTC CTAGAAGAGG AACAAAACTT
          AAGGCAGAGT GAGGAGAACA AGGACTCAGA TATGTATTCA TCAAGGGTTA
          TGCTGAGCAC TCAAGTGCCT TTGGAGCCCC CTTTGCTTTT TCTTCTTGAG
          GAGTATAAAA ATTACCTGGA TGCTGCAAAC ATGTCCATGA GGGTACGACG
          CCACTCAGAC CCAGCCAGGC GCGGGGAATT GAGCGTATGT GACAGTATTA
          GTGAGTGGGT GACTGCGGCA GACAAGAAAA CGGCGATAGA TATGGCGGGT
          CAAACAGTTA CTGTTCTTGA AAAAGTCCCA GTACCCAAGG GTCAACTGAA
          ACAATATTTC TATGAGACCA AATGCAATCC CATGGGCTAC ATGAAGGAAG
          GTTGCAGGGG CATCGACAAG AGGTACTGGA ACTCGCAATG CCGAACTACC
          CAGTCTTATG TGCGTGCTCT CACCATGGAT AGCAAAAAGA AAGTTGGTTG
          GCGCTTTATC AGAATAGACA CTTCTTGTGT ATGCACACTG GTTGGTACTT
          TAAAGAATTC TTGTGTAAAG CCGTYCATGT CATTTACACA GTCAACCTCT
          ACAGCAGCGT CTTAATTTTG GCCTTTATCA GCTTGGATCG GTACTTGGCG
          ATTGTCCATG CCACCAACAG CCAAGGATCT AGGAAACTGT TGGCAGAGAA
          AATTGTGTAT GCTGGTGTGT GGCTTCCAGC TATTTTGTTG ACCGTGCCCG
          ACGTTGTATT TGCCAGCGTG TCGGACATTG AAGGCAACTT TGTGTGTGAC
          CGCATCTACC CAGTGGAGAA CAGAGGACAC TGGACCATTG GCTTCCGTTT
          CCTCCACATC ACAGTTGGAC TTGTCTTGCC CGGACTCATC ATTTTAACTT
          GCTACTGCGT CATCATTTCC AGGTTGTCCC ATTCAAAGGG CCATCAAAAA
          CGTAAAGCCT TGAAGACGAC TGTGATTCTC ATCCTGGCAT TCTTCGCCTG
          TTGGCTCCCG TACTATATCT GCCTTACCAT YGACACCTTT GGTTTACTTG
          GACTCTTGAA GTTTGATTGT TACATGGATA ATATGCTTCA CAAGTGGATC
          TCCATCACA- ---------- ---------- ---------- ----------
          ---------- ---------- ---------- ---------- ----------
          ---------- ---------- ---------- ---------- ----------
          ---------- ---------- ---------- ---------- ----------
          ---------- ---------- ---------- ---------- ----------
          ---------- ---------- ---------- ---------- ----------
          ---------- ---------- ---------- ---------- ----------
          ---------- ---------- ---------- ---------- ----------
          ---------- ---------- ---------- ---------- ----------
          ---------- ---------- ---------- -TTGGAGTCA CCAAGGGAAA
          GGGCTACAAA GGTGAGACTA AAGGATGTAG AGCTTTTCTG TATTGAGGTT
          TAGGGCTAGT TAACAA--TC TTTT-AATTT GAATGCTGGG GATCTGCTCT
          CAGTTTAGTT CCATTCAATG GTATTAAACT ACAAGCAGAC ACCTGGCGTG
          GTTTCCAGGG GAGTTGGTGC AGACACTATG CTAAGAAAGG ACCTGTCCTT
          TCTTGGCACG ACTAGAGACC ATGGCCACAT GAAGTGCAGT GGAGGACAGG
          GTTAACGCTG CTGCTGGCAT CTTCTTGGTG CAGAAGCCAT GCTACATTCT
          GCCACAAATG ACTTGCATGG ACTGGGCCTA AAAATTC--- ---GACTGAC
          TTCTTCTTCC -TTGTGTGAG CAGCCCATGA CTTGTGCACC ATGGTGGGTA
          GATAGGTTTA GAAATGCTGG TTTAGTCTGT TCTGTGATGA GGTCATGGAA
          TAAGCTCTGG GCACAGTGCC TGACAACACT GAAGAATAAT
BS13_P079 ---------- ---------- ---------- ---------- ----------
          ---------- ---------- ---------- ---------- ----------
          ---------- ---------- ---------- ---------- ----------
          ---------- ---------- ---------- ---------- ----------
          ---------- ---------- ---------- ---------- ----------
          ---------- ---------- ---------- ---------- ----------
          ---------- ---------- ---------- ---------- ----------
          ---------- ---------- ---------- ---------- ----------
          ---------- ---------- ---------- ---------- ----------
          ---------- ---------- ---------- ---------- ----------
          ---------- ---------- ---------- ---------- ----------
          ---------- ---------- ---------- ---------- ----------
          ---------- ---------- ---------- ---------- ----------
          ---------- ---------- ---------- ---------- ----------
          ---------- ---------- ---------- ---------- ----------
          ---------- ---------- ---------- ---------- ----------
          ---------- ---------- ---------- ---------- ----------
          ---------- ---------- ---------- ---------- ----------
          ---------- ---------- ---------- ---------- ----------
          ---------- ---------- ---------- ---------- ----------
          ---------- ---------- ---------- ---------- ----------
          ---------- ---------- ---------- ---------- ----------
          ---------- ---------- ---------- ---------- ----------
          ---------- ---------- ---------- ---------- ----------
          ---------- ---------- ---------- ---------- ----------
          ---------- ---------- ---------- ---------- ----------
          ---------- ---------- ---------- ---------- ----------
          ---------- ---------- ---------- ---------- ----------
          ---------- ---------- ---------- ---------- ----------
          ---------- ---------- ---------- ---------- ----------
          ---------- ---------- ---------- ---------- ----------
          ---------- ---------- ---------- ---------- ----------
          ---------- ---------- ---------- ---------- ----------
          ---------- ---------- ---------- ---------- ----------
          ---------- ---------- ---------- ---------- ----------
          ---------- ---------- ---------- ---------- ----------
          ---------- ---------- ---------- ---------- ----------
          ---------- ---------- ---------- ---------- ----------
          ---------- ---------- ---------- ---------- ----------
          ---------- ---------- ---------- ---------- ----------
          ---------- ---------- ---------- ---------- ----------
          ---------- ---------- ---------- ---------- ----------
          ---------- ---------- ---------- ---------- ----------
          ---------- ---------- ---------- ---------- ----------
          ---------- ---------- ---------- ---------- ----------
          ---------- ---------- ---------- ---------- ----------
          ---------- ---------- ---------- ---------- ----------
          ---------- ---------- ---------- ---------- ----------
          ---------- ---------- ---------- ---------- ----------
          ---------- ---------- ---------- ---------- ----------
          ---------T AAGTTTGGCC GAAGGAATAG CACCGGTAGC GATAGCAACA
          ATGCAGGTTA CAAACGGGAA GATATAGCCA ACTACCCCAT ATTTAACCTG
          TTCCCCACTA ATGACAACCA AAACACACAA GATGGCAACA TGGAAGAAGA
          AGCTATGGAC AGGCAAGACA ATAAGAGGTC ATATTCTATG GAACACTTCC
          GATGGGGTAA ACCAGTCGGC AAAAAAAGGA GACCTATTAA GGTTTTCCCA
          AGTGATGCTG AGGAAGAGTC ATCGGAAATC TACCCAACAG ATTACAGAAG
          AGAGTTGTCT GTAGAGTTTG ACTACCCCGA TACCAACTCT GAAGAAGACA
          TGGACGACAG CATGTTGATG GAAAGCCCAA ATAAAAAAGA TCGGAAGTAT
          AAAATGCATC ATTTTCGATG GGAAGGTCCA CCCAAAGACA AAAGATATGG
          AGGATTCATG ACCCCTGAGC GCAGTCAGAC T--------- ----------
          ---------- ---------- ---------- ---------- ----------
          ---------- ---------- ---------- ---------- ----------
          ---------- ---------- ---------- ---------- ----------
          ---------- ---------- ---------- ---------- ----------
          ---------- ---------- ---------- ---------- ----------
          ---------- ---------- ---------- ---------- ----------
          ---------- ---------- ---------- ---------- ----------
          ---------- ---------- ---------- ---------- ----------
          ---------- ---------- ---------- ---------- ----------
          ---------- ---------- ---------- ----------
BS150080  ---------- ---------- ---------- ---------- ----------
          ---------- ---------- ---------- ---------- ----------
          ---------- ---------- ---------- ---------- ----------
          ---------- ---------- ---------- ---------- ----------
          ---------- ---------- ---------- ---------- ----------
          ---------- ---------- ---------- ---------- ----------
          ---------- ---------- ---------- ---------- ----------
          ---------- ---------- ---------- ---------- ----------
          ---------- ---------- ---------- ---------- ----------
          ---------- ---------- ---------- ---------- ----------
          ---------- ---------- ---------- ---------- ----------
          ---------- ---------- ---------- ---------- ----------
          ---------- ---------- ---------- ---------- ----------
          ---------- ---------- ---------- ---------- ----------
          ---------- ---------- ---------- ---------- ----------
          ---------- ---------- ---------- ---------- ----------
          ---------- ---------- ---------- ---------- ----------
          ---------- ---------- ---------- ---------- ----------
          ---------- ---------- ---------- ---------- ----------
          ---------- ---------- ---------- ---------- ----------
          ---------- ---------- ---------- ---------- ----------
          ---------- ---------- ---------- ---------- ----------
          ---------- ---------- ---------- ---------- ----------
          ---------- ---------- ---------- ---------- ----------
          ---------- ---------- ---------- ---------T TATTTCATAC
          TTCAGTTGCA TGAAAGCTGC CCCTATGAAA GAAGCCAGTG TCAGAGGACA
          AAGTGGCCTG GCCTATCCGG GTCTTCGGAC CCATGGTACT CTGGAAAGCA
          TAGGTGGGCC AATGGGTAGT TCAAGAGGAG GTGGACTTCC ATCCCTGACA
          GATACCTTTG AACATGTCAT AGAAGAACTC CTAGAAGAGG AACAAAACTT
          AAGGCAGAGT GAGGAGAACA AGGACTCAGA TATGTATTCA TCAAGGGTTA
          TGCTGAGCAC TCAAGTGCCT TTGGAGCCCC CTTTGCTTTT TCTTCTTGAG
          GAGTATAAAA ATTACCTGGA TGCTGCAAAC ATGTCCATGA GGGTACGACG
          CCACTCAGAC CCAGCCAGGC GCGGGGAATT GAGCGTATGT GACAGTATTA
          GTGAGTGGGT GACTGCGGCA GACAAGAAAA CGGCGATAGA TATGGCGGGT
          CAAACAGTTA CTGTTCTTGA AAAAGTCCCA GTACCCAAGG GTCAACTGAA
          ACAATATTTC TATGAGACCA AATGCAATCC CATGGGCTAC ATGAAGGAAG
          GTTGCAGGGG CATCGACAAG AGGTACTGGA ACTCGCAATG CCGAACTACC
          CAGTCTTATG TGCGTGCTCT CACCATGGAT AGCAAAAAGA AAGTTGGTTG
          GCGCTTTATC AGAATAGACA CTTCTTGTGT ATGCACACT- ----------
          ---------- ---------- ---------- ---------- ----------
          ---------- ---------- ---------- ---------- ----------
          ---------- ---------- ---------- ---------- ----------
          ---------- ---------- ---------- ---------- ----------
          ---------- ---------- ---------- ---------- ----------
          ---------- ---------- ---------- ---------- ----------
          ---------- ---------- ---------- ---------- ----------
          ---------- ---------- ---------- ---------- ----------
          ---------- ---------- ---------- ---------- ----------
          ---------- ---------- ---------- ---------- ----------
          ---------- ---------- ---------- ---------- ----------
          ---------- ---------- ---------- ---------- ----------
          ---------- ---------- ---------- ---------- ----------
          ---------- ---------- ---------- ---------- ----------
          ---------- ---------- ---------- ---------- ----------
          ---------- ---------- ---------- ---------- ----------
          ---------- ---------- ---------- ---------- ----------
          ---------- ---------- ---------- ---------- ----------
          ---------- ---------- ---------- ---------- ----------
          ---------- ---------- ---------- ---------- ----------
          ---------- ---------- ---------- -TTGGAGTCA CCAAGGGAAA
          GGGCTACAAA GGTGAGACTA AAGGATGTAG AGCTTTTCTG TATTGAGGTT
          TAGGGCTAGT TAACAA--TC TTTT-AATTT GAATGCTGGG GATCTGCTCT
          CAGTTTAGTT CCATTCAATG GTATTAAACT ACAAGCAGAC ACCTGGCGTG
          GTTTCCAGGG GAGTTGGTGC AGACACTATG CTAAGAAAGG ACCTGTCCTT
          TCTTGGCACG ACTAGAGACC ATGGCCACAT GAAGTGCAGT GGAGGACAGG
          GTTARCGCTG CTGCTGGCAT CTTCTTGGTG CAGAAGCCAT GCTACATTCT
          GCCACAAATG ACTTGCATGG ACTGGGCCTA AAAATTC--- ---GACTGAC
          TTCTTCTTCC -TTGTGTGAG CAGCCCATGA CTTGTGCACC ATGGTGGGTA
          GATAGGTTTA GAAATGCTGG TTTAGTCTGT TCTGTGATGA GGTCATGGAA
          TAAGCACTGG GCACAGTGCC TGACAACACT GAAGAATAAT
BS152081  ---------- ---------- ---------- ---------- ----------
          ---------- ---------- ---------- ---------- ----------
          ---------- ---------- ---------- ---------- ----------
          ---------- ---------- ---------- ---------- ----------
          ---------- ---------- ---------- ---------- ----------
          ---------- ---------- ---------- ---------- ----------
          ---------- ---------- ---------- ---------- ----------
          ---------- ---------- ---------- ---------- ----------
          ---------- ---------- ---------- ---------- ----------
          ---------- ---------- ---------- ---------- ----------
          ---------- ---------- ---------- ---------- ----------
          ---------- ---------- ---------- ---------- ----------
          ---------- ---------- ---------- ---------- ----------
          ---------- ---------- ---------- ---------- ----------
          ---------- ---------- ---------- ---------- ----------
          ---------- ---------- ---------- ---------- ----------
          ---------- ---------- ---------- ---------- ----------
          ---------- ---------- ---------- ---------- ----------
          ---------- ---------- ---------- ---------- ----------
          ---------- ---------- ---------- ---------- ----------
          ---------- ---------- ---------- ---------- ----------
          ---------- ---------- ---------- ---------- ----------
          ---------- ---------- ---------- ---------- ----------
          ---------- ---------- ---------- ---------- ----------
          ---------- ---------- ---------- ---------T TATTTCATAC
          TTCAGTTGCA TGAAAGCTGC CCCTATGAAA GAAGCCAGTG TCAGAGGACA
          AAGTGGCCTG GCCTATCCGG GTCTTCGGAC CCATGGTACT CTGGAAAGCA
          TAGGTGGGCC AATGGGTAGT TCAAGAGGAG GTGGACTTCC ATCCCTGACA
          GATACCTTTG AACATGTCAT AGAAGAACTC CTAGAAGAGG AACAAAACTT
          AAGGCAGAGT GAGGAGAACA AGGACTCAGA TATGTATTCA TCAAGGGTTA
          TGCTGAGCAC TCAAGTGCCT TTGGAGCCCC CTTTGCTTTT TCTTCTTGAG
          GAGTATAAAA ATTACCTGGA TGCTGCAAAC ATGTCCATGA GGGTACGACG
          CCACTCAGAC CCAGCCAGGC GCGGGGAATT GAGCGTATGT GACAGTATTA
          GTGAGTGGGT GACTGCGGCA GACAAGAAAA CGGCGATAGA TATGGCGGGT
          CAAACAGTTA CTGTTCTTGA AAAAGTCCCA GTACCCAAGG GTCAACTGAA
          ACAATATTTC TATGAGACCA AATGCAATCC CATGGGCTAC ATGAAGGAAG
          GTTGCAGGGG CATCGACAAG AGGTACTGGA ACTCGCAATG CCGAACTACC
          CAGTCTTATG TGCGTGCTCT CACCATGGAT AGCAAAAAGA AAGTTGGTTG
          GCGCTTTATC AGAATAGACA CTTCTTGTGT ATGCACACTG GTTGGTACTT
          TAAAGAATTC TTGTGTAAAG CCGTCCATGT CATTTACACA GTCAACCTCT
          ACAGCAGCGT CTTAATTTTG GCCTTTATCA GCTGGGATCG GTACTTGGCG
          ATTGTCCATG CCACCAACAG CCAAGGATCT AGGAAACTGT TGGCAGAGAA
          AATTGTGTAT GCTGGTGTGT GGCTTCCAGC TATTTTGTTG ACCGTGCCCG
          ACGTTGTATT TGCCAGCGTG TCGGACATTG AAGGCAACTT TGTGTGTGAC
          CGCATCTACC CAGTGGAGAA CAGAGGACAC TGGACCATTG GCTTCCGTTT
          CCTCCAYATC ACAGTTGGAC TTGTCTTGCC CGGACTCATC ATTTTAACTT
          GCTACTGCGT CATCATTTCC AGGTTGTCCC ATTCAAAGGG CCATCAAAAA
          CGTAAAGCCT TGAAGACGAC TGTGATTCTC ATCCTGGCAT TCTTCGCCTG
          TTGGCTCCCG TACTATATCT GYCTTACCAT CGACACCTTT GGTTTACTTG
          GACTCTTGAA GTTTGATTGT TACATGGATA ATATGCTTCA CAAGTGGATC
          TCCATCACA- ---------- ---------- ---------- ----------
          ---------- ---------- ---------- ---------- ----------
          ---------- ---------- ---------- ---------- ----------
          ---------- ---------- ---------- ---------- ----------
          ---------- ---------- ---------- ---------- ----------
          ---------- ---------- ---------- ---------- ----------
          ---------- ---------- ---------- ---------- ----------
          ---------- ---------- ---------- ---------- ----------
          ---------- ---------- ---------- ---------- ----------
          ---------- ---------- ---------- ---------- ----------
          ---------- ---------- ---------- ---------- ----------
          ---------- ---------- ---------- ---------- ----------
          ---------- ---------- ---------- ---------- ----------
          ---------- ---------- ---------- ---------- ----------
          ---------- ---------- ---------- ---------- ----------
          ---------- ---------- ---------- ---------- ----------
          ---------- ---------- ---------- ---------- ----------
          ---------- ---------- ---------- ---------- ----------
          ---------- ---------- ---------- ---------- ----------
          ---------- ---------- ---------- ----------
BS152A082 ---------- ---------- ---------- ---------- ----------
          ---------- ---------- ---------- ---------- ----------
          ---------- ---------- ---------- ---------- ----------
          ---------- ---------- ---------- ---------- ----------
          ---------- ---------- ---------- ---------- ----------
          ---------- ---------- ---------- ---------- ----------
          ---------- ---------- ---------- ---------- ----------
          ---------- ---------- ---------- ---------- ----------
          ---------- ---------- ---------- ---------- ----------
          ---------- ---------- ---------- ---------- ----------
          ---------- ---------- ---------- ---------- ----------
          ---------- ---------- ---------- ---------- ----------
          ---------- ---------- ---------- ---------- ----------
          ---------- ---------- ---------- ---------- ----------
          ---------- ---------- ---------- ---------- ----------
          ---------- ---------- ---------- ---------- ----------
          ---------- ---------- ---------- ---------- ----------
          ---------- ---------- ---------- ---------- ----------
          ---------- ---------- ---------- ---------- ----------
          ---------- ---------- ---------- ---------- ----------
          ---------- ---------- ---------- ---------- ----------
          ---------- ---------- ---------- ---------- ----------
          ---------- ---------- ---------- ---------- ----------
          ---------- ---------- ---------- ---------- ----------
          ---------- ---------- ---------- ---------- ----------
          ---------- ---------- ---------- ---------- ----------
          ---------- ---------- ---------- ---------- ----------
          ---------- ---------- ---------- ---------- ----------
          ---------- ---------- ---------- ---------- ----------
          ---------- ---------- ---------- ---------- ----------
          ---------- ---------- ---------- ---------- ----------
          ---------- ---------- ---------- ---------- ----------
          ---------- ---------- ---------- ---------- ----------
          ---------- ---------- ---------- ---------- ----------
          ---------- ---------- ---------- ---------- ----------
          ---------- ---------- ---------- ---------- ----------
          ---------- ---------- ---------- ---------- ----------
          ---------- ---------- ---------- ---------- ----------
          ---------- ---------- ---------- ---------- ----------
          ---------- ---------- ---------- ---------- ----------
          ---------- ---------- ---------- ---------- ----------
          ---------- ---------- ---------- ---------- ----------
          ---------- ---------- ---------- ---------- ----------
          ---------- ---------- ---------- ---------- ----------
          ---------- ---------- ---------- ---------- ----------
          ---------- ---------- ---------- ---------- ----------
          ---------- ---------- ---------- ---------- ----------
          ---------- ---------- ---------- ---------- ----------
          ---------- ---------- ---------- ---------- ----------
          ---------- ---------- ---------- ---------- ----------
          ---------- ---------- ---------- ---------- ----------
          ---------- ---------- ---------- ---------- ----------
          ---------- ---------- ---------- ---------- ----------
          ---------- ---------- ---------- ---------- ----------
          ---------- ---------- ---------- ---------- ----------
          ---------- ---------- ---------- ---------- ----------
          ---------- ---------- ---------- ---------- ----------
          ---------- ---------- ---------- ---------- ----------
          ---------- ---------- ---------- ---------- ----------
          ---------- ---------- ---------- -TTGGAGTCA CCAAGGGAAA
          GGGCTACAAA GGTGAGACTA AAGGATGTAG AGCTTTTCTG TATTGAGGTT
          TAGGGCTAGT TAACAA--TC TTTT-AATTT GAATGCTGGG GATCTGCTCT
          CAGTTTAGTT CCATTCAATT GTATTAAACT ACAAGCAGAC ACCTGGCGTG
          GTTTCCAGGG GAGTTGGTGC AGACACTATG CTAAGAAAGG ACCTGTCCTT
          TCTTGGCACG ACTATAGACC ATGGCCACAT GAAGTGCAGT GGAGGACAGG
          GTTAACGCTG CTGCTGACAT CATCTTGGTG CAGAAGCCAT GCTACATTCT
          GCCACAAATG ACTTGCATGG ACTGGGCCTA AAAATGC--- ---GACTGAC
          TT------CC -TTGTGTGAG CAGCCCATGA CTTGTGCACC ATGGTGGGTA
          GAGAGGTTTA GAAATGCTGG TTTAGTCTGT TCTGTGATGA GGTCATGGAA
          TAAGCACTGG GCACAGTGCC TGACAACACT GAAGAATAAT
BS152_083 ---------- ---------- ---------- ---------- ----------
          ---------- ---------- ---------- ---------- ----------
          ---------- ---------- ---------- ---------- ----------
          ---------- ---------- ---------- ---------- ----------
          ---------- ---------- ---------- ---------- ----------
          ---------- ---------- ---------- ---------- ----------
          ---------- ---------- ---------- ---------- ----------
          ---------- ---------- ---------- ---------- ----------
          ---------- ---------- ---------- ---------- ----------
          ---------- ---------- ---------- ---------- ----------
          ---------- ---------- ---------- ---------- ----------
          ---------- ---------- ---------- ---------- ----------
          ---------- ---------- ---------- ---------- ----------
          ---------- ---------- ---------- ---------- ----------
          ---------- ---------- ---------- ---------- ----------
          ---------- ---------- ---------- ---------- ----------
          ---------- ---------- ---------- ---------- ----------
          ---------- ---------- ---------- ---------- ----------
          ---------- ---------- ---------- ---------- ----------
          ---------- ---------- ---------- ---------- ----------
          ---------- ---------- ---------- ---------- ----------
          ---------- ---------- ---------- ---------- ----------
          ---------- ---------- ---------- ---------- ----------
          ---------- ---------- ---------- ---------- ----------
          ---------- ---------- ---------- ---------- ----------
          ---------- ---------- ---------- ---------- ----------
          ---------- ---------- ---------- ---------- ----------
          ---------- ---------- ---------- ---------- ----------
          ---------- ---------- ---------- ---------- ----------
          ---------- ---------- ---------- ---------- ----------
          ---------- ---------- ---------- ---------- ----------
          ---------- ---------- ---------- ---------- ----------
          ---------- ---------- ---------- ---------- ----------
          ---------- ---------- ---------- ---------- ----------
          ---------- ---------- ---------- ---------- ----------
          ---------- ---------- ---------- ---------- ----------
          ---------- ---------- ---------- ---------- ----------
          ---------- ---------- ---------- ---------- ----------
          ---------- ---------- ---------- ---------- ----------
          ---------- ---------- ---------- ---------- ----------
          ---------- ---------- ---------- ---------- ----------
          ---------- ---------- ---------- ---------- ----------
          ---------- ---------- ---------- ---------- ----------
          ---------- ---------- ---------- ---------- ----------
          ---------- ---------- ---------- ---------- ----------
          ---------- ---------- ---------- ---------- ----------
          ---------- ---------- ---------- ---------- ----------
          ---------- ---------- ---------- ---------- ----------
          ---------- ---------- ---------- ---------- ----------
          ---------- ---------- ---------- ---------- ----------
          ---------T AAGTTTGGCC GAAGGAATAG CACCGGTAGC GATAGCAACA
          ATGCAGGTTA CAAACGGGAA GATATAGCCA ACTACCCCAT ATTTAACCTG
          TTCCCCACTA ATGACAACCA AAACACACAA GATGGCAACA TGGAAGAAGA
          AGCTATGGAC AGGCAAGACA ATAAGAGGTC ATATTCTATG GAACACTTCC
          GATGGGGTAA ACCAGTCGGC AAAAAAAGGA GACCTATTAA GGTTTTCCCA
          AGCGATGCTG AGGAAGAGTC ATCGGAAATC TACCCAACAG ATTACAGAAG
          AGAGTTGTCT GTAGAGTTTG ACTACCCCGA TACCAACTCT GAAGAAGACA
          TGGACGACAG CATGTTGATG GAAAGCCCAA ATAAAAAAGA TCGGAAGTAT
          AAAATGCATC ATTTTCGATG GGAAGGTCCA CCCAAAGACA AAAGATATGG
          AGGATTCATG ACCCCTGAGC GCAGTCAGAC T--------- ----------
          ---------- ---------- ---------- ---------- ----------
          ---------- ---------- ---------- ---------- ----------
          ---------- ---------- ---------- ---------- ----------
          ---------- ---------- ---------- ---------- ----------
          ---------- ---------- ---------- ---------- ----------
          ---------- ---------- ---------- ---------- ----------
          ---------- ---------- ---------- ---------- ----------
          ---------- ---------- ---------- ---------- ----------
          ---------- ---------- ---------- ---------- ----------
          ---------- ---------- ---------- ----------
BS153A084 ---------- ---------- ---------- ---------- ----------
          ---------- ---------- ---------- ---------- ----------
          ---------- ---------- ---------- ---------- ----------
          ---------- ---------- ---------- ---------- ----------
          ---------- ---------- ---------- ---------- ----------
          ---------- ---------- ---------- ---------- ----------
          ---------- ---------- ---------- ---------- ----------
          ---------- ---------- ---------- ---------- ----------
          ---------- ---------- ---------- ---------- ----------
          ---------- ---------- ---------- ---------- ----------
          ---------- ---------- ---------- ---------- ----------
          ---------- ---------- ---------- ---------- ----------
          ---------- ---------- ---------- ---------- ----------
          ---------- ---------- ---------- ---------- ----------
          ---------- ---------- ---------- ---------- ----------
          ---------- ---------- ---------- ---------- ----------
          ---------- ---------- ---------- ---------- ----------
          ---------- ---------- ---------- ---------- ----------
          ---------- ---------- ---------- ---------- ----------
          ---------- ---------- ---------- ---------- ----------
          ---------- ---------- ---------- ---------- ----------
          ---------- ---------- ---------- ---------- ----------
          ---------- ---------- ---------- ---------- ----------
          ---------- ---------- ---------- ---------- ----------
          ---------- ---------- ---------- ---------- ----------
          ---------- ---------- ---------- ---------- ----------
          ---------- ---------- ---------- ---------- ----------
          ---------- ---------- ---------- ---------- ----------
          ---------- ---------- ---------- ---------- ----------
          ---------- ---------- ---------- ---------- ----------
          ---------- ---------- ---------- ---------- ----------
          ---------- ---------- ---------- ---------- ----------
          ---------- ---------- ---------- ---------- ----------
          ---------- ---------- ---------- ---------- ----------
          ---------- ---------- ---------- ---------- ----------
          ---------- ---------- ---------- ---------- ----------
          ---------- ---------- ---------- ---------- ----------
          ---------- ---------- ---------- ---------- ----------
          ---------- ---------- ---------- ---------- ----------
          ---------- ---------- ---------- ---------- ----------
          ---------- ---------- ---------- ---------- ----------
          ---------- ---------- ---------- ---------- ----------
          ---------- ---------- ---------- ---------- ----------
          ---------- ---------- ---------- ---------- ----------
          ---------- ---------- ---------- ---------- ----------
          ---------- ---------- ---------- ---------- ----------
          ---------- ---------- ---------- ---------- ----------
          ---------- ---------- ---------- ---------- ----------
          ---------- ---------- ---------- ---------- ----------
          ---------- ---------- ---------- ---------- ----------
          ---------- ---------- ---------- ---------- ----------
          ---------- ---------- ---------- ---------- ----------
          ---------- ---------- ---------- ---------- ----------
          ---------- ---------- ---------- ---------- ----------
          ---------- ---------- ---------- ---------- ----------
          ---------- ---------- ---------- ---------- ----------
          ---------- ---------- ---------- ---------- ----------
          ---------- ---------- ---------- ---------- ----------
          ---------- ---------- ---------- ---------- ----------
          ---------- ---------- ---------- -TTGGAGTCA CCAAGGGAAA
          GGGCTACAAA GGTGAGACTA AAGGATGTAG AGCTTTTCTG TATTGAGGTT
          TAGGGCTAGT TAACAA--TC TTTT-AATTT GAATGCTGGG GATCTGCTCT
          CAGTTTAGTT CCATTCAATT GTATTAAACT ACAAGCAGAC ACCTGGCGTG
          GTTTCCAGGG GAGTTGGTGC AGACACTATG CTAAGAAAGG ACCTGTCCTT
          TCTTGGCACG ACTATAGACC ATGGCCACAT GAAGTGCAGT GGAGGACAGG
          GTTAACGCTG CTGCTGACAT CATCTTGGTG CAGAAGCCAT GCTACATTCT
          GCCACAAATG ACTTGCATGG ACTGGGCCTA AAAATGC--- ---GACTGAC
          TT------CC -TTGTGTGAG CAGCCCATGA CTTGTGCACC ATGGTGGGTA
          GAGAGGTTTA GAAATGCTGG TTTAGTCTGT TCTGTGATGA GGTCATGGAA
          TAAGCACTGG GCACAGTGCC TGACAACACT GAAGAATAAT
BVerr5085 ---------- ---------- ---------- ---------- ----------
          ---------- ---------- ---------- ---------- ----------
          ---------- ---------- ---------- ---------- ----------
          ---------- ---------- ---------- ---------- ----------
          ---------- ---------- ---------- ---------- ----------
          ---------- ---------- ---------- ---------- ----------
          ---------- ---------- ---------- ---------- ----------
          ---------- ---------- ---------- ---------- ----------
          ---------- ---------- ---------- ---------- ----------
          ---------- ---------- ---------- ---------- ----------
          ---------- ---------- ---------- ---------- ----------
          ---------- ---------- ---------- ---------- ----------
          ---------- ---------- ---------- ---------- ----------
          ---------- ---------- ---------- ---------- ----------
          ---------- ---------- ---------- ---------- ----------
          ---------- ---------- ---------- ---------- ----------
          ---------- ---------- ---------- ---------- ----------
          ---------- ---------- ---------- ---------- ----------
          ---------- ---------- ---------- ---------- ----------
          ---------- ---------- ---------- ---------- ----------
          ---------- ---------- ---------- ---------- ----------
          ---------- ---------- ---------- ---------- ----------
          ---------- ---------- ---------- ---------- ----------
          ---------- ---------- ---------- ---------- ----------
          ---------- ---------- ---------- ---------T TATTTCATAC
          TTCAGTTGCA TGAAAGCTGC CCCTATGAAA GAAGCCAGTG TCAGAGGACA
          AAGTGGCCTG GCCTATCCGG GTCTTCGGAC CCATGGTACT CTGGAAAGCA
          TAGGTGGGCC AATGGGTAGT TCAAGAGGAG GTGGACTTCC ATCCCTGACA
          GATACCTTTG AACATGTCAT AGAAGAACTC CTAGAAGAGG AACAAAACTT
          AAGGCAGAGT GAGGAGAACA AGGACTCAGA TATGTATTCA TCAAGGGTTA
          TGCTGAGCAC TCAAGTGCCT TTGGAGCCCC CTTTGCTTTT TCTTCTTGAG
          GAGTATAAAA ATTACCTGGA TGCTGCAAAC ATGTCCATGA GGGTACGACG
          CCACTCAGAC CCAGCCAGGC GCGGGGAATT GAGCGTATGT GACAGTATTA
          GTGAGTGGGT GACTGCGGCA GACAAGAAAA CGGCGATAGA TATGGCGGGT
          CAAACAGTTA CTGTTCTTGA AAAAGTCCCA GTACCCAAGG GTCAACTGAA
          ACAATATTTC TATGAGACCA AATGCAATCC CATGGGCTAC ATGAAGGAAG
          GTTGCAGGGG CATCGACAAG AGGTACTGGA ACTCGCAATG CCGAACTACC
          CAGTCTTATG TGCGTGCACT CACCATGGAT AGCAAAAAGA AAGTTGGTTG
          GCGCTTTATC AGAATAGACA CTTCTTGTGT ATGCACACTG GTTGGTACTT
          TAAAGAATTC TTGTGTAAAG CCGTCCATGT CATTTACACA GTCAACCTCT
          ACAGCAGCGT CTTAATTTTG GCCTTTATCA GCTTGGATCG GTACTTGGCG
          ATTGTCCATG CCACCAACAG CCAAGGATCT AGGAAACTGT TGGCAGAGAA
          AATTGTGTAT GCTGGTGTGT GGCTTCCAGC TATTTTGTTG ACCGTGCCCG
          ACGTTGTATT TGCCAGTGTG TCGGACATTG AAGGCAACTT TGTGTGTGAC
          CGCATCTACC CAGTGGAGAA CAGAGGACAC TGGACCATTG GCTTCCGTTT
          CCTCCACATC ACAGTTGGAC TTATCTTGCC CGGACTCATC ATTTTAACTT
          GCTACTGCGT CATCATTTCC AGGTTGTCCC ATTCAAAGGG CCATCAAAAA
          CGTAAAGCCT TGAAGACGAC TGTGATTCTC ATCCTGGCAT TCTTCGCCTG
          TTGGCTCCCG TACTATATCT GCCTTACCAT CGACACCTTT GGTTTACTTG
          GACTCTTGAA GTTTGATTGT TACATGGATA ATATGCTTCA CAAGTGGATC
          TCCATCACAT AAGTTTGGCC GAAGGAATAG CACCGGTAGC GATAGCAACA
          ATGCAGGTTA CAAACGGGAA GATATAGCCA ACTACCCCAT ATTTAACCTG
          TTCCCCACTA ATGACAACCA AAACACACAA GATGGCAACA TGGAAGAAGA
          AGCTATGGAC AGGCAAGACA ATAAGAGGTC ATATTCTATG GAACACTTCC
          GATGGGGTAA ACCAGTCGGC AAAAAAAGGA GACCTATTAA GGTTTTCCCA
          AGCGATGCTG AGGAAGAGTC ATCGGAAATC TACCCAACAG AGTACAGAAG
          AGAGTTGTCT GTAGAGTTTG ACTACCCCGA TACCAACTCC GAAGAAGACA
          TGGACGACAG CATGTTGATG GAAAGCCCAA ATAAAAAAGA TCGGAAGTAT
          AAAATGCATC ATTTTCGATG GGAAGGTCCA CCCAAAGACA AAAGATATGG
          AGGATTCATG ACCCCTGAGC GCAGTCAGAC TTTGGAGTCA CCAAGGGAAA
          GGGCTACAAA GGTGAGACTA AAGGATGTAG AGCTTTTCTG TATTGAGGTT
          TAGGGCTAGT TAACAA--TC TTTTTAATTT GAATGCTGGG GATCTGCTCT
          --GTTTAATA CCATTGAATG GAACTAAACT ACAAGCAGAC ACCTGGCGTG
          GTTTCCAGGG GAGTTGGTGC AGACACTATG CTAAGAAAGG ACCTGTCCTT
          TCTTGGCACG ACTATAGACC ATGGCCACAT GAAGTGCAGT GGAGGACAGG
          GTTAGCGCTG CTGCTGGCAT CTTCTTGGTG CAGAAGCCAT GCTACATTCT
          GCCACAAATK ACTTGCATGG ACTGGGCCTA AAAATGC--- ---GACTGAC
          TTCTT---CC -TTGTGTGAG CAGCCCATGA CTTGTGCACC ATGGTGGGTA
          GAGAGGTTTA GAAATGCTGG TTTAGTTTGT TCTGTGATGA GGTCATGGAA
          TAAGCACTGG GCACAGTGCC TGACAACACT GAAGAATAAT
BVerr5086 ---------- ---------- ---------- ---------- ----------
          ---------- ---------- ---------- ---------- ----------
          ---------- ---------- ---------- ---------- ----------
          ---------- ---------- ---------- ---------- ----------
          ---------- ---------- ---------- ---------- ----------
          ---------- ---------- ---------- ---------- ----------
          ---------- ---------- ---------- ---------- ----------
          ---------- ---------- ---------- ---------- ----------
          ---------- ---------- ---------- ---------- ----------
          ---------- ---------- ---------- ---------- ----------
          ---------- ---------- ---------- ---------- ----------
          ---------- ---------- ---------- ---------- ----------
          ---------- ---------- ---------- ---------- ----------
          ---------- ---------- ---------- ---------- ----------
          ---------- ---------- ---------- ---------- ----------
          ---------- ---------- ---------- ---------- ----------
          ---------- ---------- ---------- ---------- ----------
          ---------- ---------- ---------- ---------- ----------
          ---------- ---------- ---------- ---------- ----------
          ---------- ---------- ---------- ---------- ----------
          ---------- ---------- ---------- ---------- ----------
          ---------- ---------- ---------- ---------- ----------
          ---------- ---------- ---------- ---------- ----------
          ---------- ---------- ---------- ---------- ----------
          ---------- ---------- ---------- ---------T TATTTCATAC
          TTCAGTTGCA TGAAAGCTGC CCCTATGAAA GAAGCCAGTG TCAGAGGACA
          AAGTGGCCTG GCCTATCCGG GTCTTCGGAC CCATGGTACT CTGGAAAGCA
          TAGGTGGGCC AATGGGTAGT TCAAGAGGAG GTGGACTTCC ATCCCTGACA
          GATACCTTTG AACATGTCAT AGAAGAACTC CTAGAAGAGG AACAAAACTT
          AAGGCAGAGT GAGGAGAACA AGGACTCAGA TATGTATTCA TCAAGGGTTA
          TGCTGAGCAC TCAAGTGCCT TTGGAGCCCC CTTTGCTTTT TCTTCTTGAG
          GAGTATAAAA ATTACCTGGA TGCTGCAAAC ATGTCCATGA GGGTACGACG
          CCACTCAGAC CCAGCCAGGC GCGGGGAATT GAGCGTATGT GACAGTATTA
          GTGAGTGGGT GACTGCGGCA GACAAGAAAA CGGCGATAGA TATGGCGGGT
          CAAACAGTTA CTGTTCTTGA AAAAGTCCCA GTACCCAAGG GTCAACTGAA
          ACAATATTTC TATGAGACCA AATGCAATCC CATGGGCTAC ATGAAGGAAG
          GTTGCAGGGG CATCGACAAG AGGTACTGGA ACTCGCAATG CCGAACTACC
          CAGTCTTATG TGCGTGCACT CACCATGGAT AGCAAAAAGA AAGTTGGTTG
          GCGCTTTATC AGAATAGACA CTTCTTGTGT ATGCACACTG GTTGGTACTT
          TAAAGAATTC TTGTGTAAAG CCGTCCATGT CATTTACACA GTCAACCTCT
          ACAGCAGCGT CTTAATTTTG GCCTTTATCA GCTTGGATCG GTACTTGGCG
          ATTGTCCATG CCACCAACAG CCAAGGATCT AGGAAACTGT TGGCAGAGAA
          AATTGTGTAT GCTGGTGTGT GGCTTCCAGC TATTTTGTTG ACCGTGCCCG
          ACGTTGTATT TGCCAGTGTG TCGGACATTG AAGGCAACTT TGTGTGTGAC
          CGCATCTACC CAGTGGAGAA CAGAGGACAC TGGACCATTG GCTTCCGTTT
          CCTCCACATC ACAGTTGGAC TTATCTTGCC CGGACTCATC ATTTTAACTT
          GCTACTGCGT CATCATTTCC AGGTTGTCCC ATTCAAAGGG CCATCAAAAA
          CGTAAAGCCT TGAAGACGAC TGTGATTCTC ATCCTGGCAT TCTTCGCCTG
          TTGGCTCCCG TACTATATCT GCCTTACCAT CGACACCTTT GGTTTACTTG
          GACTCTTGAA GTTTGATTGT TACATGGATA ATATGCTTCA CAAGTGGATC
          TCCATCACAT AAGTTTGGCC GAAGGAATAG CACCGGTAGC GATAGCAACA
          ATGCAGGTTA CAAACGGGAA GATATAGCCA ACTACCCCAT ATTTAACCTG
          TTCCCCACTA ATGACAACCA AAACACACAA GATGGCAACA TGGAAGAAGA
          AGCTATGGAC AGGCAAGACA ATAAGAGGTC ATATTCTATG GAACACTTCC
          GATGGGGTAA ACCAGTCGGC AAAAAAAGGA GACCTATTAA GGTTTTCCCA
          AGCGATGCTG AGGAAGAGTC ATCGGAAATC TACCCAACAG AGTACAGAAG
          AGAGTTGTCT GTAGAGTTTG ACTACCCCGA TACCAACTCC GAAGAAGACA
          TGGACGACAG CATGTTGATG GAAAGCCCAA ATAAAAAAGA TCGGAAGTAT
          AAAATGCATC ATTTTCGATG GGAAGGTCCA CCCAAAGACA AAAGATATGG
          AGGATTCATG ACCCCTGAGC GCAGTCAGAC TTTGGAGTCA CCAAGGGAAA
          GGGCTACAAA GGTGAGACTA AAGGATGTAG AGCTTTTCTG TATTGAGGTT
          TAGGGCTAGT TAACAA--TC TTTTTAATTT GAATGCTGGG GATCTGCTCT
          --GTTTAATA CCATTGAATG GAACTAAACT ACAAGCAGAC ACCTGGCGTG
          GTTTCCAGGG GAGTTGGTGC AGACACTATG CTAAGAAAGG ACCTGTCCTT
          TCTTGGCACG ACTATAGACC ATGGCCACAT GAAGTGCAGT GGAGGACAGG
          GTTAGCGCTG CTGCTGGCAT CTTCTTGGTG CAGAAGCCAT GCTACATTCT
          GCCACAAATK ACTTGCATGG ACTGGGCCTA AAAATGC--- ---GACTGAC
          TTCTT---CC -TTGTGTGAG CAGCCCATGA CTTGTGCACC ATGGTGGGTA
          GAGAGGTTTA GAAATGCTGG TTTAGTTTGT TCTGTGATGA GGTCATGGAA
          TAAGCACTGG GCACAGTGCC TGACAACACT GAAGAATAAT
BVerr5087 ---------- ---------- ---------- ---------- ----------
          ---------- ---------- ---------- ---------- ----------
          ---------- ---------- ---------- ---------- ----------
          ---------- ---------- ---------- ---------- ----------
          ---------- ---------- ---------- ---------- ----------
          ---------- ---------- ---------- ---------- ----------
          ---------- ---------- ---------- ---------- ----------
          ---------- ---------- ---------- ---------- ----------
          ---------- ---------- ---------- ---------- ----------
          ---------- ---------- ---------- ---------- ----------
          ---------- ---------- ---------- ---------- ----------
          ---------- ---------- ---------- ---------- ----------
          ---------- ---------- ---------- ---------- ----------
          ---------- ---------- ---------- ---------- ----------
          ---------- ---------- ---------- ---------- ----------
          ---------- ---------- ---------- ---------- ----------
          ---------- ---------- ---------- ---------- ----------
          ---------- ---------- ---------- ---------- ----------
          ---------- ---------- ---------- ---------- ----------
          ---------- ---------- ---------- ---------- ----------
          ---------- ---------- ---------- ---------- ----------
          ---------- ---------- ---------- ---------- ----------
          ---------- ---------- ---------- ---------- ----------
          ---------- ---------- ---------- ---------- ----------
          ---------- ---------- ---------- ---------- ----------
          ---------- ---------- ---------- ---------- ----------
          ---------- ---------- ---------- ---------- ----------
          ---------- ---------- ---------- ---------- ----------
          ---------- ---------- ---------- ---------- ----------
          ---------- ---------- ---------- ---------- ----------
          ---------- ---------- ---------- ---------- ----------
          ---------- ---------- ---------- ---------- ----------
          ---------- ---------- ---------- ---------- ----------
          ---------- ---------- ---------- ---------- ----------
          ---------- ---------- ---------- ---------- ----------
          ---------- ---------- ---------- ---------- ----------
          ---------- ---------- ---------- ---------- ----------
          ---------- ---------- ---------- ---------- ----------
          ---------- ---------- ---------- ---------G GTTGGTACTT
          TAAAGAATTC TTGTGTAAAG CCGTCCATGT CATTTACACA GTCAACCTCT
          ACAGCAGCGT CTTAATTTTG GCCTTTATCA GCTTGGATCG GTACTTGGCG
          ATTGTCCATG CCACCAACAG CCAAGGATCT AGGAAACTGT TGGCAGAGAA
          AATTGTGTAT GCTGGTGTGT GGCTTCCAGC TATTTTGTTG ACCGTGCCCG
          ACGTTGTATT TGCCAGTGTG TCGGACATTG AAGGCAACTT TGTGTGTGAC
          CGCATCTACC CAGTGGAGAA CAGAGGACAC TGGACCATTG GCTTCCGTTT
          CCTCCACATC ACAGTTGGAC TTATCTTGCC CGGACTCATC ATTTTAACTT
          GCTACTGCGT CATCATTTCC AGGTTGTCCC ATTCAAAGGG CCATCAAAAA
          CGTAAAGCCT TGAAGACGAC TGTGATTCTC ATCCTGGCAT TCTTCGCCTG
          TTGGCTCCCG TACTATATCT GCCTTACCAT CGACACCTTT GGTTTACTTG
          GACTCTTGAA GTTTGATTGT TACATGGATA ATATGCTTCA CAAGTGGATC
          TCCATCACA- ---------- ---------- ---------- ----------
          ---------- ---------- ---------- ---------- ----------
          ---------- ---------- ---------- ---------- ----------
          ---------- ---------- ---------- ---------- ----------
          ---------- ---------- ---------- ---------- ----------
          ---------- ---------- ---------- ---------- ----------
          ---------- ---------- ---------- ---------- ----------
          ---------- ---------- ---------- ---------- ----------
          ---------- ---------- ---------- ---------- ----------
          ---------- ---------- ---------- -TTGGAGTCA CCAAGGGAAA
          GGGCTACAAA GGTGAGACTA AAGGATGTAG AGCTTTTCTG TATTGAGGTT
          TAGGGCTAGT TAACAA--TC TTTTTAATTT GAATGCTGGG GATCTGCTCT
          --GTTTAATA CCATTGAATG GAACTAAACT ACAAGCAGAC ACCTGGCGTG
          GTTTCCAGGG GAGTTGGTGC AGACACTATG CTAAGAAAGG ACCTGTCCTT
          TCTTGGCACG ACTATAGACC ATGGCCACAT GAAGTGCAGT GGAGGACAGG
          GTTAGCGCTG CTGCTGGCAT CTTCTTGGTG CAGAAGCCAT GCWACATTCT
          GCCACAAATG ACTTGCATGG ACTGGGCCTA AAAATGC--- ---GACTGAC
          TTCTT---CC -TTGTGTGAG CAGCCCATGA CTTGTGCACC ATGGTGGGTA
          GAGAGGTTTA GAAATGCTGG TTTAGTTTGT TCTGTGATGA GGTCATGGAA
          TAAGCACTGG GCACAGTGCC TGACAACACT GAAGAATAAT
BVerr6088 ---------- ---------- ---------- ---------- ----------
          ---------- ---------- ---------- ---------- ----------
          ---------- ---------- ---------- ---------- ----------
          ---------- ---------- ---------- ---------- ----------
          ---------- ---------- ---------- ---------- ----------
          ---------- ---------- ---------- ---------- ----------
          ---------- ---------- ---------- ---------- ----------
          ---------- ---------- ---------- ---------- ----------
          ---------- ---------- ---------- ---------- ----------
          ---------- ---------- ---------- ---------- ----------
          ---------- ---------- ---------- ---------- ----------
          ---------- ---------- ---------- ---------- ----------
          ---------- ---------- ---------- ---------- ----------
          ---------- ---------- ---------- ---------- ----------
          ---------- ---------- ---------- ---------- ----------
          ---------- ---------- ---------- ---------- ----------
          ---------- ---------- ---------- ---------- ----------
          ---------- ---------- ---------- ---------- ----------
          ---------- ---------- ---------- ---------- ----------
          ---------- ---------- ---------- ---------- ----------
          ---------- ---------- ---------- ---------- ----------
          ---------- ---------- ---------- ---------- ----------
          ---------- ---------- ---------- ---------- ----------
          ---------- ---------- ---------- ---------- ----------
          ---------- ---------- ---------- ---------- ----------
          ---------- ---------- ---------- ---------- ----------
          ---------- ---------- ---------- ---------- ----------
          ---------- ---------- ---------- ---------- ----------
          ---------- ---------- ---------- ---------- ----------
          ---------- ---------- ---------- ---------- ----------
          ---------- ---------- ---------- ---------- ----------
          ---------- ---------- ---------- ---------- ----------
          ---------- ---------- ---------- ---------- ----------
          ---------- ---------- ---------- ---------- ----------
          ---------- ---------- ---------- ---------- ----------
          ---------- ---------- ---------- ---------- ----------
          ---------- ---------- ---------- ---------- ----------
          ---------- ---------- ---------- ---------- ----------
          ---------- ---------- ---------- ---------- ----------
          ---------- ---------- ---------- ---------- ----------
          ---------- ---------- ---------- ---------- ----------
          ---------- ---------- ---------- ---------- ----------
          ---------- ---------- ---------- ---------- ----------
          ---------- ---------- ---------- ---------- ----------
          ---------- ---------- ---------- ---------- ----------
          ---------- ---------- ---------- ---------- ----------
          ---------- ---------- ---------- ---------- ----------
          ---------- ---------- ---------- ---------- ----------
          ---------- ---------- ---------- ---------- ----------
          ---------- ---------- ---------- ---------- ----------
          ---------T AAGTTTGGCC GAAGGAATAG CACCGGTAGC GATAGCAACA
          ATGCAGGTTA CAAACGGGAA GATATAGCCA ACTACCCCAT ATTTAACCTG
          TTCCCCACTA ATGACAACCA AAACACACAA GATGGCAACA TGGAAGAAGA
          AGCTATGGAC AGGCAAGACA ATAAGAGGTC ATATTCTATG GAACACTTCC
          GATGGGGTAA ACCAGTCGGC AAAAAAAGGA GACCTATTAA GGTTTTCCCA
          AGCGATGCTG AGGAAGAGTC ATCGGAAATC TACCCAACAG AGTACAGAAG
          AGAGTTGTCT GTAGAGTTTG ACTACCCCGA TACCAACTCC GAAGAAGACA
          TGGACGACAG CATGTTGATG GAAAGCCCAA ATAAAAAAGA TCGGAAGTAT
          AAAATGCATC ATTTTCGATG GGAAGGTCCA CCCAAAGACA AAAGATATGG
          AGGATTCATG ACCCCTGAGC GCAGTCAGAC TTTGGAGTCA CCAAGGGAAA
          GGGCTACAAA GGTGAGACTA AAGGATGTAG AGCTTTTCTG TATTGAGGTT
          TAGGGCTAGT TAACAA--TC TTTTTAATTT GAATGCTGGG GATCTGCTCT
          --GTTTAATA CCATTGAATG GAACTAAACT ACAAGCAGAC ACCTGGCGTG
          GTTTCCAGGG GAGTTGGTGC AGACACTATG CTAAGAAAGG ACCTGTCCTT
          TCTTGGCACG ACTATAGACC ATGGCCACAT GAAGTGCAGT GGAGGACAGG
          GTTAGCGCTG CTGCTGGCAT CTTCTTGGTG CAGAAGCCAT GCTACATTCT
          GCCACAAATG ACTTGCATGG ACTGGGCCTA AAAATGC--- ---GACTGAC
          TTCTT---CC -TTGTGTGAG CAGCCCATGA CTTGTGCACC ATGGTGGGTA
          GAGAGGTTTA GAAATGCTGG TTTAGTTTGT TCTGTGATGA GGTCATGGAA
          TAAGCACTGG GCACAGTGCC TGACAACACT GAAGAATAAT
BVerr6089 ---------- ---------- ---------- ---------- ----------
          ---------- ---------- ---------- ---------- ----------
          ---------- ---------- ---------- ---------- ----------
          ---------- ---------- ---------- ---------- ----------
          ---------- ---------- ---------- ---------- ----------
          ---------- ---------- ---------- ---------- ----------
          ---------- ---------- ---------- ---------- ----------
          ---------- ---------- ---------- ---------- ----------
[truncated: 1,093,380 more chars]
