# Supplementary material for: On simulated annealing phase transitions in phylogeny reconstruction
Source: Mol Phylogenet Evol. 2016 Aug;101:46–55. doi: 10.1016/j.ympev.2016.05.001 (PMC4912009; doi:10.1016/j.ympev.2016.05.001)
Supplement: Supplementary data 3 [file mmc3.zip › matrices/S4.phy]

31 31674
Ephedr001 ATGATAACTATTCGGCCTGACGAAATTAGTAGTCTTATACGTGACCAAATCGAGCAATATAATAACGAAGTCCAAGTGATTAATATGGGCATTGTACTTCAAGTAGGAGACGGTATTGCTCGTATTCATGGTCTTTGTGAAGTAATGGCAGGGGAATTGGTCGAATTTGAAGATGGTACAATCGGTATTGCTCTAAATTTAGAGACTAATAATGTTGGAGTTGTTTTAATGGGGGATGGTTTGACAATTAAAGAAGGAGGTTCCGTGAAAGCAACAGGTAAAATTGCGCAGATACCAGTAAGTGATGCTTTTTTAGGTCGTATTGTAGACGCTTTAGCCCAACCTATTGACGGCAGAGGTCCAATTTCTGCTTCGGAAGTCCGACTGATTGAATCTCCTGCTCCGGGTATTATCTCGCGCCGGTCCGTCTATGAACCTCTTCAAACAGGACTTATTGCTATTGATTCTATGATTCCTATAGGACGAGGTCAACGAGAATTAATTATTGGCGACAGACAGACTGGTAAGACAGCCGTAGCTACAGATACTATTCTTAACCAAAAAGGACAAAATGTTATATGTGTCTATGTAGCAATTGGTCAAAAGGCTTCTTCTGTAGCTCAGGTAGTTAAAACATTACGAGAACGTAGCTCAATAGAATATACTATTGTTGTATCCGAACCTGCAGATTCGCCTGCTACACTACAATATCTTGCTCCTTATACAGGAGCAGCTTTAGCTGAATATTTCATGTATAAAAAGCAACATACTTTAATAATTTATGATGATTTATCTAAACAAGCACAAGCTTATCGACAAATGTCTCTTCTATTAAGAAGACCACCTGGCCGGGAAGCTTACCCTGGAGATGTTTTCTTTTTACATTCGCGCTTACTTGAACGAGCAGCTAAATTAAATAATCAGTTGGGTGAAGGAAGTCTTACTGCTCTACCTATAGTAGAAACACAAGCTGGAGACGTTTCAGCGTATATTCCTACTAATGTAATTTCTATTACTGATGGACAAATTTTTTTGTCTGCCGATCTCTTCAATGCAGGGATACGCCCTGCCATTAATGTAGGTCTTTCTGTATCTAGAGTCGGATCCGCGGCTCAGATAAAAGCAATGAAGCAAGTAGCCGGAAAATTGAAATTAGAGTTAGCTCAATTTGCAGAGTTAGAAGCCTTTGCCCAATTCGCTTCTGATCTTGATAAAGGTACTCAAGATCAATTAGCAAGAGGTCAACGGTTACGCGAGCTACTCAAACAACCTCAAGCAGCCCCTTTAAGTGTTGAAGAGCAAATAGCTACTATTTTTATTGGGACAAATGGATATCTAGATCGATTCGAAGTTCAATTTGTTAAAAAATTTCTAGATCAATTACGAGAGTATTTAAAAAATAGTAAACCTCAATTCGGAGAAATTATACGTACAACTAAGACATTAACCGAAGAAGCAGAAACGATGTTAAGAGAAGCTATTGGACATATTACTCAAATAATTGGTCCGGTACTGGATGTATCCTTCCCTCTGGGGAATCTACCTAATATTTACAATTCTTTGATTGTGGGCAGTAAGGAAATTAATATTACTTGTGAAGTACAACAGTTATTGGGAAACAATACAGTTAGAACTGTAGCTATGAGCGCGACAGACGGTTTGATGAGAGGAATGAAAGTAATTGATACAGGAGCTCCTCTTAGTGTACCCGTCGGTAAAATGACTCTGGGACGAATTTTCAACGTTCTTGGAGAACCTGTTGATAATTTAGGTCCTATAGACACAAGTACAACATTTCCTATTCATCGACCCGCCCCTGCCTTTTCACAATTAGATATTAATTTGGCAATTTTTGAAACAGGCATTAAAGTCGTGGACCTTTTAGCACCTTACCGACGTGGTGGCAAAATTGGTCTCTTTGGGGGAGCAGGAGTGGGTAAAACAGTGCTAATTATGGAGTTAATCAATAACATAGCTAAAGCTCATGGTGGTGTTTCCGTTTTTGGCGGCGTAGGAGAACGTACTCGTGAAGGAAATGATCTTTACATGGAAATGAAGGAATCCGGAGTAATCAATGAAAAAAATATAATAGAATCCAAAGTAGCTCTGGTCTATGGCCAAATGAATGAACCACCAGGAGCTCGTATGAGAGTTGGTTTAACCGCCCTAACTATGGCAGAATATTTCCGAGATGTGAACGAACAAGATGTACTTTTATTTATAGATAATATTTTCCGCTTTGTTCAAGCTGGATCTGAAGTATCCGCTCTATTGGGCAGAATGCCCTCTGCTGTAGGTTATCAACCAACCCTTAGTACAGAAATGGGTTCTTTGCAAGAGAGAATAACTTCTACTAAAAAAGGGTCTATAACCTCTATCCAAGCAGTTTATGTACCTGCGGACGACTTGACTGATCCCGCTCCTGCTACAACATTTGCACATTTGGATGCTACTACTGTACTTTCTAGAGGATTAGCTGCCAAAGGAATCTACCCAGCAGTTGACCCATTAGATTCCACATCTACTATGCTTCAACCTAGGATTGTAGGTGAAAAACATTATGAAATTGCACAAGAAGTGAAACAAACCTTGCAACGTTACAAAGAACTTCAAGATATTATAGCTATTCTTGGACTAGATGAATTATCAGAAGAAGACCGATTAACTGTAGCCAGAGCACGAAAAATTGAACGTTTTTTATCACAGCCCTTTTTTGTAGCAGAGGTTTTTACGGGTTCCCCAGGGAAATATGTTAGTCTTATTGAAACAACAAGAGGTTTTCAAATGATTCTTGCCGGAGATTTAGATGGTCTCCCTGAACAATCCTTTTACTTGATTGGTAATATCGATGAACTAAATCTTCGTGTATTAACTCCTACTCGAGTTGTTTGGGATTCCCAAGTAAAAGAAATCATACTTTCCACTAATAGTGGTAAAATTGGCATCTTACCAAACCATGCTTCACTTGTTACTGCTGTGGATATAGCGGTTATGAAAATACGTATTAATGAAAAATGGTCTACTATTGCTTTGATGGGTGGTTTTGCCAAGATAGAGCAAAATCAAATTATTTTATGGGTAAATGATGCAGAGAAGGGTGTTGACATTGATCCTCAAGAAGCACAGGAAGTTTTTCAACAAGCTAAAGCTAACGCAAATCGAGTTCTAGGCAAAAGACAAAAAATTGAAGTTGATCTAGCTATCAAAAGAGCTAGAACCAGATTAGAAGCTGGCTTTGGATTAAATACTAATATTTTGGAAACAAATATAATCAATTTAAGTGTAGTGTTTGGCATACTCATATTTTTTGGAAAGGGAGTGAATCTATTAGATAATCGTAAACTCAAGATTTGTCAAACTATTCAAAATTCAGAAGATTTATGTAACGGAGCTGCCGATCAACTTGAGAAGGCTCGAGCTCGGTTACGAGATGTTGAAAAAAGAGTAAATGAAATTCGAAAAAACGGATACCTACAAATTGAAGAAGAAAAAGAAAATCTCATTAAAGCTGCTTCAGCAAATTTAAAACAACTGGAAGATTCTAAAAATGAAACTGTTTGCTTTGAACAACAAATAGTAATTGATCAGGTAAGACAACAAGTTTCTTGTCAAGCTTTACGAAACGCTTTAATAACTTTAACTAACTGCTTGAATAACGAATTGCATATGAATCCTATGATTTCTGCCGCTTCTGTTATTGCTGCTGGGTTAGCCGTCGGACTTGCTTCTATTGGGCCGGGTGTTGGCCAAGGGACTGCTGCCGGTCAAGCTCTAGAGGGTATTGCGAGACAACCTGAAGCAGAAGGTAAAATACGAGGTACATTATTGTTAAGTTTAGCATTTATGGAAGCTTTAACTATTTATGGGTTAGTTGTTGCTTTAGCACTGCTATTTGCTAATCCTTTTGTTATGAACATATTGCAAAATAGTATTAGTATACTAGAAATTTCTGGTGTAGAGGTAGGCCAACACTTGTATTGGCAAATAGGCGGGTTTCAAGCTCATGGACAAGTACTTATAACTTCTTGGTTTGTTATTGCTATTTTACTAGGTTTCGCTATTATAACTATTCGAGATCCGCAAACTATTCCAACCGGAAAACAAAATTTTGCTGAATACATTCTTGAATTTCTTCGAGATTTGACCAGAACTCAAATTGGCGAACATTATGTTTCTTGGCTTCCTTTTATTGGAAGCTTATTTTTTTTTATCTTTGTTTCTAACTGGTCCGGTGCTCTTGTTCCTTGGGGTATTTTTCAAATACCGCACGGCGAATTGGCTGCACCTACAAATGACATTAATACTACAGTTGCTTTAGCTTTACTTACGTCAGTAGCCTATTTCTATGCGGGTCTTTCAAAAAAAGGATTAAGTTTTTTTGGTAAATATATTCAACCAACTCCAATATTGTTACCAATTAATATCTTAGAAGATTTTACCAAGCCTTTATCACTTAGTTTTCGACTTTTTGGAAATATTTTGGCAGATGAATTAGTAGTCGCCGTTCTTGTTTCTCTAGTTCCTTTAGTTGTTCCTATACCTGTAATGTTTCTAGGATTATTCACAAGCGGAATTCAGGCTCTCATTTTTGCGACTCTCGCTGCAGCTTATATAGGTGAATCCTTAGAAAATCATATGTTATTTGTAACTTTAGAACAAATATTCAATCAATTCTATTTTTCTCTAATTTTAGTAATTAGAGGCTTAATTTTTACTTTTTTTTGTTTAACGATAGTATTAATAATTCGTTGGTTTTCCTCAAGACATTTACCATTAAGTAATTTATATGAATCTTTAATATTTATCTCATGGATTACAACACCAAGCGCTATGTTTACTCACGGGTTTGCTACTTTAGTTCTTCCTAAAGAAATGCAACAAACCGAAACGGTAGTACCTTCTTTACAAACTCATTGGTTAATGATGCATGTCATTATAATATTACTTGCATATATAATTCTTTTATGTGGATCTTTAGCTTCTATTGCTCTCTTAAAACTTCAACTAATTCAACAATTAGATCAATTGGGTTATTATACACTATTTATCGGTTTTATCCTTTTAACTATAGGTATTCTTTCAGGAGCAGTATGGGCTAACGAAGCTTGGGGATCTTATTGGAATTGGGACCCAAAAGAAATTTGGGCGTTAATAACATGGCTAATTTTTGCAATCTATATTCATATAAGAGCTTCTATTGGATTTTTGTTTGTTTGGATATGCTATTTTGGTGTCAATCTTTTAGGGATAGGTTTTCATAGTTATGGAACAAATCTTTTAGAATTTATTATTCTAAGCACTTTTCTTTTTATGAGTCAAAAAAAGCTTACAATTTTCTTTTCTTGGATTCGAGAAATTTTCTATAGTATAAACGATACAATGAAAGCTTTTTCAATTCTTTTAATGACTGATCTATGCATTGGGTTCCATTCACCTCATGGTTGGGAAGTCCTTATCAGTTGGATTTCTGAAAATTATGGATTTGTGCATAATGACCAAATCATTTTTAGTCTTGTTTCAACTTTTCCTGTTATTCTAGATACAATTTTGAAATATTGGATTTTCCGCCGATTTAATCGTATATCTCCGTCTCTTGTAGTAATCTATCATTCGATGAATGAAATGACTATTGCTTTTCAACTGACTATGTTTGCATTAATCGCAATTTCCTTTCTATTACTTATAGGCGTACCTATCGCTTTCGCTTTCCCAGAAGGTTGGTCAGGTAATAAAAATATTCTATTTTCTGCTGTCTCATTATGGATTGGATTAGTTATTTCTGTAGGCGTCCTAAATTCTATTGGAAAAACTTTTTTTTTCTGTTTTGATTCAGTCTTTTCTCTATTTCTTTTTTTGGAAGAAGTCTTTATGTTTTCTCTTTCTTTTTCTAATATAAGAATACCTTCTTCGATTCATTCAGAGCTGTTAATTTCTTTTTTACATGCTTATTACTTAGAATATCCAACAAACTCTTTTTTACTCCGACTAAATATCTTAGATTATTTTCTATCTACTGATTTTGTTAGCAGGGAATTAAATTCAAAACTTAGCGCTGTTTTTGTTATTCAATTTTTATCAAAAGAAGGATTATGTGATATAATGGGTAACCCGAAGAGTAAATTAGCATGGCTTAGTTTTACCGACAATTCTATTCTTGATAAATATGATCATTTTTGCAGAAATGTAGATTCTTTTTACAGTGGAGCAATAAATAAACGTTTTTTAGATCGTGTGAAGTATATACTTTTTCTCTCATGTATCAAAACTTTAGCCTGTAAGCATAAAAGTACGATACGTTGGTTTTTAGATATTACTCGTATTTCTTTTTCAAAAGCATATCCTATTTTTGCCCAAAAAAGTTATGAGAATCCTCGAGAACCTACTGGACGTATTGTATGCGCCAACTGCCACTTGGCTAAAAAACCTGTAGAGATCGAAGTTCCGCAATCTGTGCTTCCTAATAGCGTTTTTGAAGCAGTTGTGAAAATTCCTTATGACACACAAATCAAACAAGTTCTAGTTAACGGGAAAAAGGGAAACTTAAATGTAGGAGCTGTTTTAATCTTACCCGAAGGTTTTGAACTAGCTCCTCCGGATCGTATTTCTCCTGAAATAAAAGAAAAAATAGGTAATCTACCTTTTCAAAATTATCGCCCCTTCCAAAAAAATATTCTTGTAATAGGTCCTATTCCTGGTCAAAAATACAAGGAAATTGTATTTCCAATCCTATCCCCGGATCCTGCTCTAAAAAAAGAATCGCACTTCTGGAAATATCCTATATATGCCGGAGGTAATAGAGGAAGAGGTCAAGTTTATCCTGATGGTAGCCAAAGCAATAATACAATATTTAATGCTTCATTAACGGGTAGAATCAGCAAAATTTTACGTAAAGAGAAAGGGGGATACGAGGTACTGATTGAGAATATATCGCAAGGCCGATCTGGTGTTGACATAATACCTCCGGGCCCCGAACTTCTTGTTTCGGAAGGTGATTTTGTTAAGGCAGATCAACCATTAACAAATAATCCTAATGTGGGTGGATTTGGTCAGGTAAATGCGGAAATAGTACTGCAAGACCCATTTCGTATTCAAGGTCTTTTATTCTTCTTAACGTCGGTTGTTTTGGCGCAGATTTTTCTGGTACTTAAAAAGAAACAATTTGAAAAAGTTCAATTATCCGAAATGAATAAAGTATATGACTGGTTTGAAGAGCGTCTAGAGATTCAAGCAATTGCAGATGATATCACTAGTAAATATGTTCCTCCTCATGTTAATATATTTTATTGTCTCGGAGGAATTACATTAACTTGTTTTTTGGTACAGGTGGCCACCGGTTTTGCTATGACTTTCTACTATCGTCCAACAGTTACCGAAGCTTTTGCTTCGGTTCAGTACATAATAAGTGAAGTCAATTTTGGTTGGTTAATTCGATCAATTCATCGATGGTCAGCAAGCATGATGGTTCTCATGATGATTTTGCATGTATTCCGTGTTTATTTAACAGGTGGTTTTAAAAAACCTCGTGAATTAACTTGGGTTACTGGAGTTATTCTAGCTGTACTGACTGTTTCTTTTGGTGTAACTGGTTATTCTTTACCTTGGGACCAAATTGGTTATTGGGCAGTCAAAATTGTAACTGGCGTACCCGAGGCTATTCCTGTAATAGGTTCTTCTTTAGTTGAGTTATTACGTGGAAGTGTTAGCGTGGGTCAATCGACCTTAACTCGGTTCTATAGTTTACATACCTTTATATTACCACTTCTTAGTGCAATATTTATGCTAATGCATTTTCTAATGATTCGTAAACAAGGTATTTCGGGTCCTTTAATGGTTGAAACTCTGTTATCCGGAATTGTATTAGGTTTAATTCCTATTACTTTGGCTGGAATTTTTGTAACAGCATATTTACAGTATCGATGCGGCGATCAGTTGGAGTTTAGTTATTTTGGGTTTTTATTAGTTTTTCTTTTTTTCACCTTAATTCTATTTATTGGGTTTAGCAAGATAAGACTTATGGATATAACCGGTATTGCTTGGGCTGCTTTAATGGTAGTGTTTACCTTTTCGCTTTCACTTGTAGTATGGGGAAGAAGTGGACTCATGATTATGCGTTCACCGGAATCAGAAGTTAAGATTATGGTGGAGAGAGATCCTATCAAAACTTCTTTTGAAAAATGGGCTAACCCCGGACATTTTTCAAGGACATTAGCAAAAGGGCCTGAAACTACTACTTGGATTTGGAACTTACATGCGGATGCTCATGATTTTGATAGTCATACCGAAGATTTAGAAGAAATTTCTCGCAAAATTTTTAGTGCTCATTTTGGTCAATTAGCGATCATCTTTATTTGGTTAAGTGGTATGTATTTCCATGGGGCTCGTTTTTCCAATTATGAAGCATGGCTCGCGGATCCCACTCATATAAAACCTAGTGCTCAAGTGGTTTGGCCTATAGTAGGCCAAGAAATTTTGAATGGGGACGTAGGTGGAGGTTTTAGAGGAATACAGATAACATCTGGATTCTTCCCAATTTGGAGAGCATCTGGAATAACAAGTGAATTACAACTTTACTGTACTGCAATTGGTGGATTGATCTTTGCAGCATTAATGCTGTTTGCTGGTTGGTTTCATTATCACAAAGCTGCTCCAAAATTATCTTGGTTCCAAGTAGAATCTATGTTAAATCACCATTTAGCAGGGTTATTAGGACTTGGTTCGCTATCTTGGGCAGGGCACCAAGTACACGTATCTTTACCTATTAACCAACTTCTAGATGCTGGAGTGGACCCTAAAGAGATACCACTGCCTCATGAATTTATTTTAAACCGCGACCTTTTAATTCAACTTTATCCTAGTTTTTCTAAAGGCTTGACTCCCTTTTTTACACTAAATTGGTCTGAATATTCCGAAATTTTAACGTTTCGGGGGGGTTTAAACCCAATAACAGGAGGATTGTGGTTGACTGATATTGTACACCATCATTTAGCTATTGCCGTTATTTTTCTGATAGCTGGCCATATGTATAAAACCAATTGGGGTATTGGGCATAGTATACAGGAAATTTTAGAAGCTCATAAGGGCCCATTTACAGGAGAGGGGCATAAAGGTCTTTATGAAATATTAACTACCTCATGGCATGCTCAATTAGCTCTTAATTTGGCTATATTAGGGTCTTTGACTATTGTTGTAGCTCATCATATGTATTCTATGCCCCCTTATCCTTATCTAGCCATTGACTATGGTACTCAACTTTCTTTATTCACACATCACATGTGGATTGGCGGGTTTGTCATCATTGGTGCCGCAGCACATGCGGCGATTTTTCTAGTTAGAGATTATGATTCAACTACTTCTTATAATAATTTATTCGATCGAGTTCTTCGACATCGTGATGCAATTATATCGCATCTAAACTGGACATGTATATTCTTAGGCTTTCATAGTTTTGGTCTATATATTCATAATGATACTATGAGTGCATTAGGGCGTCCTCAAGATATGTTTTCGGATACTGCTATACAATTACAACCAATATTTGCTCAATGGGTACAAAATACTCACGTAACAGCACCTAGGTTTACAGCTCCTGCTGCAACAGCAAGTACAAGTTTCACTTGGGGAGGCAATGATTTGGTAACAGTAGGTACTAAAGTAGCTTTGTTACCGATTCCTTTGGGAACTGCAGACTTTTTAGTTCACCACATTCATGCTTTTACAATTCATGTAACTGTATTAATCTTACTCAAAGGTGTTTTATTTGCGCGCAGTTCCCGTTTGATACCCGATAAAGCGAATCTTGGTTTTAGATTTCCTTGTGATGGACCTGGAAGAGGAGGAACCTGTCAAGTATCTGCATGGGATCATGTTTTTTTAGGTTTATTCTGGATGTACAATGCAATTTCTGTTGTTATATTTCATTTTAGTTGGAAAATGCAATCGGACGTTTGGGGTAATATAAGCACTCAGGGAGTAGTAACTCATATCACGGGGGGAAACTTTGCACAAAGTTCCGTTACAATTAATGGGTGGCTTCGTGATTTTCTATGGGCACAAGCTTCTCAAGTAATTCAATCTTATGGTTCTGCGTTATCCGCATATGGCCTTTTCTTTTTGGGTGCTCATTTTGTTTGGGCTTTTAGTTTAATGTTTTTATTTAGCGGTCGGGGGTATTGGCAGGAACTTATAGAATCAATTGTATGGGCCCATAACAAATTGAAAGTTGCTCCTGCTATCCAGCCTAGAGCCTTAAGCATTGTACAAGGGCGTGCTGTAGGAGTGGCTCATTATCTCCTGGGAGGAATTGTCACAACATGGTCGTTCTTCCTAGCAAGAATTATTGCAGTAGAAATGATATCAAGATTTCCGAAGTTCAGTCAAGGTTTGTCCCAAGACCCGACTACTCGTCGTATTTGGTTTGGTATTGCAACTGCACATGACTTTGAGAGTCATGATGATATTACGGAAGAACAATTGTATCAACAAATATTTGCTTCCCATTTTGGTCAATTAGCTATAATCTTTCTATGGACTTCTGGAAATTTGTTCCATGTAGCTTGGCAAGGTAATTTTGAGTTTTGGATAAATGACCCTTTACATGTAAGACCTATTGCTCATGCTATTTGGGATCCTCATTTCGGTCAACCGGCTATAGAAGCTTTTACTCGAGGAAGCGCTCCTGGGCCGGTCAATATTGCTTATTCCGGTCTTTATCAATGGTGGTATACAGTTGGATTACGTACTAATGAAGATCTTTATACTGGAGCTCTTTTTTTAATATTTCTTTCTACTGTTTTTTTAATAGCAGGTAGATTTCATTTACAATCGAAACGGAAACCAAGTATCTCATGGTTCAAAAATGCGGAATCACGTCTTAATCATCATTTGTCAGGGCTTTTTGGAGTAAGTTCTTTAGCTTGGACAGGACATTTAGTTCATGTAGCTATTCCAGAATCAAGGGGGATCCATGTGCGATGGGTTAATTTTTTAAGTGTTTTACCATATCCTCAAGGGTTAGGTCCTCTTTTCTCGGGTCAGTGGAATTTGTATTCTCAAAATCCGGATTCTAATAGTCATTTATTTGGCACTTCGCAAGGGGCCGGAACTGCTATTCTAACTCTTCTTGGTGGATTTCATCCGCAAACTCAAAGTTTATGGTTGACTGATATAGCTCATCATCATTTAGCTATTGCCTTAATCTTTTTTCTCGCTGGTCATATGTATAGAACCAATTTTGGGATTGGACATAGTATAAAAGATATTTTAGAAGCTCATATGCCTCCGGGAGGAAAGTTAGGTCGCGGACATAAGAGTCTTTATAATACAATCAATAATTCTCTTCATTTTCAGTTAGGTCTTGCTTTAGCCTCTTTAGGGGTAATTACTTCTTTGGTAGCTCAACACATGTATTCTTTACCTGCTTATGCCTTTCTAGCACAAGACTTTACTACCCAAGCTGCCCTATATGCTCATCATCAATACATTGCTGGATTCATCATGACAGGGGCTTTTGCCCATGGGGCTATTTTTTTCATACGGGATTATAATCCGGAACAAAATCAGGATAATGTTTTGGCAAGGATGTTAGATCATAAAGAAGCAATAATTTCTCATCTAAGTTGGGTTAGTTTATTTCTTGGTTTTCATACGTTAGGGTTATATGTGCATAATGATGTTATGCTAGCTTTTGGTACTCCGGAAAAACAAATATTGATTGAACCTATTTTTGCTCAGTGGATACAATCTGCTCACGGTAAATCTTTATATGGATTTGACGTACTCTTAGCTTCAACAAAGGGACCAGCATTTGCTGCTGGAAAAAGTATATGGTTGCCGGGTTGGTTAAACGCTATTAATGATAAAAATAATTCACTATTCTTACCAATTGGTCCCGGCGATTTTTTGGTTCACCATGCTATTGCTTTAGGTTTGCATACAACTACATTAATTTTAGTAAAAGGTGCTTTAGATGCACGAGGTTCTAAACTAATGCCCGATAAAAGAGATTTTGGTTATAGTTTTCCTTGTGATGGTCCAGGACGAGGTGGTACCTGTGATATTTCAGCGTGGGATGCTTTTTATTTAGCAGTTTTCTGGATGTTGAATACTATTGGATGGGTTACTTTCTATTGGCATTGGAAGCATCTAACTTTATGGCAGGGGAATGTAGCACAATTTAATGAATCTTCTACTTATTTAATGGGATGGTTAAGAGATTATCTTTGGTTAAATTCTTCCCAACTTATTAATGGATACAACCCTGTTGGTATGAACAGTTTATCTGTCTGGGCATGGATGTTCTTATTTGGGCATCTTGTTTGGGCTACTGGATTTATGTTTCTGATCTCTTGGCGTGGATATTGGCAGGAGCTTATTGAAACTCTTGCGTGGGCTCATGAAAAAACGCCTTTAGCAAACCTAGTTCGATGGAAAGATAAACCTGTAGCTCTTTCTATTGTCCAAGCACGATTAGTTGGATTGTCTCACTTTTCTGTAGGGTATATATTTACTTATGCAGCCTTTTTAATTGCTTCAACTTCAGGTAAATTTGGTATGGCTCATTCAGTCAAAATTTATGATACATGCATTGGTTGTACGCAATGTGTACGAGCATGTCCTACTGATGTTTTAGAAATGGTCCCTTGGACCGGTTGTAAGGCTAAGCAAATAGCTTCTGCTCCACGAACAGAAGATTGCATAGGTTGTAAAAGATGTGAATCTGCTTGTCCAACAGATTTTTTAAGTGTACGTGTTTATTTAAAAAACGAAACCACTCGTAGTATGGGACTAGCTTATTCCATTTTTGTACCTATAGTGGGTTTAGTTTTCTCGGCCCTTACAATGGTACTTTCTTTTTTGTACATCCAAAAAGATGAAATATTAATGCAATATATAAAAAAATATCTTTCGACAGCACCCGTTTTAGCAACTTTATGGTTTGGTTCTTTAGCTGGTTTTTTAATTGAAATAAATCGGTTTTTCCCGGATGCTCTTAGTTTTCCTTTAGAAAGACGCGAGAGTGCAAGTGCTTGGGGTCGTTTTTGTAACTGGATTACTAGTACTGAAAATCGTCTTTATATTGGATGGTTCGGTGTTTTAATGATTCCGACTTTGTTGACTGCAACTTCAGTTTTTATTATTGCTTTTATTGCAGCTCCGCCTGTAGATATTGATGGTATTAGAGAACCTGTTGCCGGTTCTCTTCTTTATGGAAACAATATAATTTCTGGTGCTATTATTCCTACCTCTGCAGCTATTGGTTTGCATTTTTATCCTATTTGGGAAGCAGCTTCTGTGGACGAATGGTTGTACAACGGCGGTCCTTATGAGTTAATTGTTCTTCATTTCTTACTTTGCGTAGCTTGTTACATGGGCCGTGAATGGGAACTTAGCTTTCGTTTAGGTATGCGACCTTGGATTGCTGTTGCATATTCAGCTCCTGTTGCGGCTGCTACTGCAGTTTTCTTGATTTATCCTATAGGCCAAGGAAGTTTTTCGGATGGTATGCCCTTAGGCATTTCTGGTACTTTCAACTTCATGATTGTATTCCAGGCAGAGCATAATATTCTTATGCATCCTTTTCATATGTTAGGCGTAGCTGGCGTTTTTGGTGGTTCTTTATTTAGTGCTATGCATGGTTCTTTGGTAACTTCTAGTTTAATAAGGGAAACCACAGAGAGTGAGTCTGCTAATGCAGGTTACAAATTTGGTCAGGAAGAAGAAACTTATAATATTGTCGCGGCTCACGGTTATTTTGGTCGATTGATTTTCCAATATGCTAGTTTTAATAATTCTCGTTCTTTACATTTCTTCTTAGCGGCTTGGCCCGTAGTAGGTATCTGGTTTACTGCTTTGGGTATTAGTACTATGGCGTTCAACTTGAATGGATTCAATTTCAATCAATCTGTAGTTGACAGTCAAGGTCGTGTTATTAATACTTGGGCTGATATAATTAATCGTGCTAATCTTGGTATGGAAGTTATGCATGAGCGCAATGCTCACAATTTTCCTCTTGATTTGGCATCAATGGAATTCAATTCTATAGATGGTGTGGAAACGCTCTTTAATGGAACTCTTACTTTAGCTGGTCGTGATCAAGAAACTACAGGGTTTGCTTGGTGGGCCGGTAATGCTAGACTAATCAATTTATCTGGTAAATTACTTGGAGCTCACGTGTCTCATGCTGGACTAATTGTGTTCTGGGCCGGAGCTATGAACCTTTTCGAGGTGGCTCATTTTATACCTGAAAAACCTATGTATGAACAAGGGTTAATTTTACTTCCTCATCTCGCTACTCTAGGGTGGGGAGTAGGTCCTGGTGGAGATGTTGTCGACACTTTTTCTTTTTTTGTATCAGGAGTACTTCATATAATTTCTTCTGCCGTTCTAGGCTTCGGTGGTCTTTACCACGCCCTTATAGGTCCTGAAACGTTAGAAGAGTCTTTTCCTTTTTTCGGTTATGCTTGGAAGGATAGAAATAAAATGACTACCATTTTGGGTATTCATCTCATCTTACTCGGTGCTGGTTCTTTTCTTCTCGTGCTAAAAGCTCTCTATTTTGGAGGTATATATGATACCTGGGCTCCGGGTGGTGGAGATGTAAGAAAAATAACAAATATGACCCTTAACCCCAATACTATTTTTAGTTATTTACTGAAATCTCCTTTTGGAGGAGAAGGATGGATTGTTAGTGTAAACAATATGGAAGATTTAATTGGAGGACATTTCTGGTTGGGTTCAATTTGTTTCTTCGGTGGTATTTGGCACATATTAACTAAACCTTTTGCATGGACTCGTCGTGCTTTTGTTTGGTCTGGCGAAGCTTATCTATCATATAGCTTAGCGGCTCTTTCTTTGTTTGGTTTTATTGCTTGCTGTTTCGTTTGGTTTAATAATACAGCGTATCCCAGCGAGTTTTATGGGCCTACTGGCCCAGAAGCTTCTCAAGCTCAAGCTTTTACTTTCTTAGTTAGAGACCAACGTCTTGGAGCTAGTGTAGGATCTGCCCAAGGACCAACTGGATTGGGTAAATATCTTATGCGTTCCCCTACTGGGGAAATTATTTTTGGTGGGGAGACTATGCGTTTTTGGGATCTTCGGGCCCCTTGGTTAGAACCTCTTAGAGGTCCTAATGGTTTAGACCTTAATAAATTAAAAAAAGATATACAACCTTGGCAAGAACGGCGTTCAGCCGAATATATGGCGCATGCTCCTTTAGGTTCTTTAAACTCAGTAGGCGGTGTGGCTACTGAAATAAATGCAGTAAATATGACTATAGCACTTGGAAACTTTTCCAAATTGGATACTCTGGATGATTGGCTACGCAGAGACCGGTTCATTTTTATAGGTTGGTCTGGTCTATTACTTTTTCCTTGTGCTTATTTCGCCTTGGGTGGATGGTTCACTGGTACAACCTTTGTGACTTCGTGGTATACTCACGGACTAGCTAGTTCCTATTTAGAAGGCTGTAATTTTTTAACAGCTGCAGTTTCTACTCCCGCGAATAGTTTAGCACATTCACTTCTTCTATTATGGGGCCCTGAAGCACAAGGGGATTTCACGCGTTGGTGTCAATTAGGTGGTCTATGGACCTTCGTAGCTCTGCATGGTGCTTTCGGTTTAATAGGTTTCATGTTACGCCAATTTGAACTTGCTAGATCTGTACAATTACGACCATATAATGCAATTGCATTTTCTGCTCCAATTGCTGTTTTTGTTTCAGTTTTTTTAATCTATCCTTTAGGTCAATCTGGTTGGTTTTTCGCTCCCAGTTTTGGAGTTGCTGCTATTTTCCGATTTATCCTTTTTTTCCAAGGTTTTCATAATTGGACCTTAAACCCGTTTCACATGATGGGAGTTGCCGGGGTTTTAGGAGCTGCTCTGCTATGTGCTATTCACGGTGCTACTGTAGAAAATACTTTATTTGAAGACGGAGACGGGGCAAACACATTCCGTGCATTTAACCCGACTCAAGCCGAAGAAACTTATTCCATGGTCACGGCTAATCGTTTTTGGTCCCAGATTTTTGGAGTTGCTTTTTCTAATAAACGTTGGTTACATTTTTTCATGTTATTTGTACCTGTAACTGGTTTATGGATGAGTGCTATTGGAGTTGTAGGCTTAGCTCTAAACTTACGTGCCTATGACTTTGTTTCCCAAGAAATCCGCGCAGCGGAAGACCCTGAATTTGAGACTTTCTATACAAAAAATATCCTCCTGAATGAAGGTATTCGAGCCTGGATGGCGGCTCAAGATCAGCCTCATGAAAACCTTATATTCCCCGAGGAGGTTTTACCCCGTGGAAACGCTCTTATGTCTGGAAATACCGGAGAACGATCCTTTGCGGACATTCTTACAAGTATTCGATACTGGGTTATTCATAGCATTACTATACCTTCTCTGTTTGTTGCAGGTTGGTTATTCGTCAGTACAGGGTTGGCTTATGATGTTTTTGGAAGTCCTCGACCAAACGAGTATTTCACAGAAAATCAACAGGAAGTTCCTTTAATAACTGGCCGTTTTGATTCTTTAGAACAGCTGGAGAATTTTATGACTATAGATAGAATCTATCCAATTTTTACCGTTCGATGGCTGGCTATTCACGGTTTAGCTGTCCCTACAGTCTTTTTTTTGGGATCCATTTCTGCAATGCAGTTCATCCAACGAATGGCTACACCAAGAAAAACTGGGGTAGGGAGTTACTTAAAACCACTTAATCGTGAATATGGTAAAGTCGCCCCCGGATGGGGAACTACTGCCCTTATGGTTGTTGCAATGGTTTTATTTGCAGTATTTTTATCTCTTTTATTGGAGATCTATAATTCGTCTATTTTATTGACCGGAATGCTTACTCTTAAGGTATTTGTTTATACAATAGTGATTTTCTTTATTTCCCTTTTTATCTTTGGATTTCTATCAAATGACCCAGGGCGTAATCCTGGCCGTATGGCTGATACTACCAGAATACCTCTTTGGTTGGTAGGTACCGTAACGGGTATTCTTGTAATTAGTTTGGTCGGTATCTTTTTCTACGGCTCCTATTCAGGATTAGGGTCATCCCTATGTAAACTACCCGAAGCTTATGCGAATTTTGATCCACTTGTGAATATAATGCCAATAATTCCCGTGTTTTTTTTTCTATTGGCTTTTGTTTGGCAAGCAGTCGTAAGTTTTCGCAATCCGAACGAACAAAGTGTAGAATTAAATCGTACCAGCCTATACTGGGGATTGTTACTTATTTTTGTACTTGCTGTTTTATTCTCCAGTTACTTTTTCAATGAAGTCAATATTCTAGCACTTATTGCTGTTGCACTTTTTATTTCGATTCCTACTGCTTTTCTAGTCATCATTTATGTAAAAACAATGGAAACTGCAAACTTAGTCGCTATCTTTGTATCGTGCTTGCTCGTAAGTTTAACAGGATATGCCCTATATACATCCTTTGGACGACCTTCTGAAGGTCTTATAGACCCCTTTGACAATCATGAAGACATGGAAGCATTGGTTTATACATTCCTTTTGGTTTCGACTTTAGGAATTCTATTTTTTGCTATTTTCTTTAGAGAACCGCCGAAAGTTCCGATGTCACCAAAAACAGAAACTAAAGCAAGCGTAGGATTTAAAGCTGGTGTTAAAGATTATAGATTAACTTATTATACTCCAGAGTATCAGACTAAGAACACTGATATCTTGGCAGCATTCCGAGTAACTCCTCAACCCGGAGTACCGCCCGAGGAAGCAGGCGCAGCGGTAGCTGCTGAATCTTCTACAGGTACATGGACCACAGTTTGGACTGATGGTCTTACTAGTCTTGATCGTTACAAAGGACGATGCTATGATATCGAACCTGTTCCGGGAGAAGACAATCAATTTATTGCTTATGTAGCATATCCTTTGGACCTTTTTGAAGAAGGTTCTGTTACTAACATGTTTACTTCTATTGTGGGGAATGTTTTTGGTTTTAAAGCTCTACGAGCTCTACGCCTAGAAGATTTGCGAATTCCTCCTGCTTATATCAAAACATTTCAAGGTCCACCTCATGGGATCCAAGTAGAAAGAGATAAATTAAACAAATATGGACGTCCTTTGTTGGGATGTACCATCAAACCTAAATTAGGTCTATCTGCTAAAAATTACGGTAGAGCAGTTTATGAATGTCTTCGTGGCGGACTAGATTTTACTAAAGATGATGAAAATGTAAATTCTCAACCCTTTATGCGTTGGAGAGATCGCTTTGTTTTTTGCGCGGAAGCTCTTTATAAAGCTCAAGCTGAAACAGGTGAAATTAAGGGACATTACTTAAATGCTACTGCGGGTACATGTGAAGAAATGATAAAAAGAGCAGTATTCGCAAGAGAATTAGGGGTTCCGATTGTTATGCATGATTATTTAACAGGAGGTTTCACTGCAAATACCACTTTAGCTCATTATTGCCGAGATAATGGCTTACTTCTTCATATTCATCGTGCAATGCATGCAGTTATTGATAGACAAAAAAATCATGGTATGCACTTCCGTGTACTGGCTAAAGCATTACGAATGTCCGGTGGAGATCATATTCATGCCGGTACTGTCGTAGGTAAACTTGAAGGAGAACGAGAAATTACTTTAGGTTTTGTGGATTTACTTCGTGATGACTTTATTGAAAAAGATCGAAGTCGTGGTATTTATTTCGAGCAAGATTGGGTATCTATGCCAGGTGTTCTGCCTGTTGCTTCAGGAGGTATTCACGTTTGGCATATGCCTGCTTTGACCGATATCTTTGGAGATGACGCTGTATTACAATTTGGTGGAGGAACCTTAGGACATCCTTGGGGAAATGCACCCGGTGCCGTAGCTAATCGGGTTGCTTTAGAAGCTTGTGTCCAAGCTCGTAATGAAGGACGTGATCTTGCTCGTGAAGGGAATGAAGTAATTCGTGAAGCTTGTAAGTGGAGTCCTGAACTAGCTGCTGCTTGTGAAGTATGGAAAGAAATCAAGTTTGAATTTGATAGTGTGGATATGCTTAGTCCCAAAAAAACGAAATTCCGCAAACAACATAGAGGAAGAATAAAAGGACGGGGTAATCAGATTTTTTTTGGTAAGTTTGCTATTCAAGCACTTGAACCTGCTTGGGTTACAGCTGGACAAATAGAAGCAGGGCGGAGAACAATTACTCGTACTGCTCGACGTGGCATAAAAATATGGATACGTATATTTCCTGACAAGCCTATTACAAAGAAACCCGCTGACACTCGCATGGGTTCAGGAAAAGGTGATACCCTTTTTTGGGTAGCTGTTGTTAAACCAGGTCGAATACTTTATGAGATGGGAGAAGTTTCTGAAACTGTAGCTCGAAGAGCTGCTCAAATAGTAGCTTACAAGATGCGTATACGCACTAGAGTAAAACGCGGATATATAACTCGACGTCGCCGAAACAAAAATCTCGCTTTTGCGTCAGGATTTCACGGGTCCCATTCCAAACAGTTCCGAGCTGCTAAGCAGCAGAAGCAAAAAGCTCTAACCTCGGCTAAACGCGATCGACTGAAACAAAAGAGAAATTTTCGCTGCTTGTGGATTGTTCGAATTAATGCAGCAGTTCGTCCTTACAATAAATACATAAACTGTATGTACAAAAAGCGGTTACCTTCAAATCGGAAAACACTTGCGCAAATAGCTCATCATCGTTGCAAGGGTCGAAATAAAAAAGGTATTATTACAGTACGTCATAGAGGAGGAGGCCATAAACGTCTTTACAGGCAAATTGATTTTCGAAGAGGAAAAATTGTAACCATAGAATATGATCCTAATCGAAATGCGCATATCAGTTTGATATGTTACAAGAATGGGAAAAAGTCCTATATTTTGTCCCCTAGAGGAATCATGATTGGAGATACTATTTTATCTGGTCCAAAAGCTTCTATTGGGAATGCCCTACCTTTGACCAATATCCCTGTGGGTACAACTATACATAATATAGAAACAACGCAGGGTAAAGGAGGACAAGTGGCTCGAGCCGCGGGTACTATAGCCAAATTGATCGCAAAAGAAGGTCAATCCGCGGTATTAAAGTTGCCTTCAGGAGAACTTCGTTTAATACCTTACAACTGTTCAGCCACGGTTGGACAAGTGGGTAATATCCGCTCGAATAACAAAATTTTTAGTAAAGCTGGATCAAAACGGTGGATAGGTAAACGATCAGAAGTACGAGGAATAGTCATGAATGCTGTAGACCATCCACATGGAGGTGGTGAAGGAAAAAGTCCCATAGGAAGAAAAACCCCCATAACTCCTTGGGGTCATTGTACGCTCGGTAAAAAAACCCGAAAAATGGTTCGGTATAGTGATACTTTCATTCTTCGTATGTCAGAAAACATAGGCGCACGAGTGGTAATTTTTTTAGAATGTAGATATACAACTAAAAAGAATCGATACAATACATCCATGCCCTTGGCATTAAAGAAATTTTGTCCTTTTTGTTTGAAACATACCATTCACAAAGAGAGAAAGAAAATGAAACTACGCGCTTCTGTTCGGAAAATTTGTTCGAAATGTCGATTAATTCGTAGAGGAAAGCGAATTTATGTAGTTTGTTTAAATCTAAGACATAAACAAAAACAAGGTATGATTCAGCCTCAAACATATTTAAACGTTGCTGATAACAGTGGAGCACGAAAAATAATGTGCATTAGGATTATAGGAGCAAGTTTTCAAAGATATGCGCATATTGGGAATGTAATCATCGCTGTTATTAAAGAAGCAGTTCCTAATGCAAAAATAGAAGAATCTGAAGTTATTAGAGCAGTAGTTATACGTACTTCTAAAGAATTCCAACGTAATGATGGAACAAGAATACAAACTGATGAGAATGCAGCAATTATCGTTGATCAAAAAGGAAATCCAAAGGGAACTCGAGTTTTCGGTCCAGTTCTGCACGAACTGAGACATTGGAATTTTACAAAAATAATTTCATTAGCTCCCGAAGTGTTAATGATTTGGAATGAACTAAAAACTGCAGAATCTTCACCACGATGGAAGTGCTTGGAATCGAGAACAGACAGTAAACGATCTCATTATGGTCGTTTTTCCATATCTCCGCTTTTTAAAGGTCAAGCTAATACACTAGCTATTGCTATACGAAAAACTTTACTTCAAGAAGTCAAAGGAACATATATTGGTATTAAAGAATCAGTTCATGACATTTTAATGAACTTGAAACAAATTGTACTTAGAAGTGAATTGTACGGAATTCACGAAGCATCTATTTGTACTGTTGGACCTAAGAATGTAACAGCTCAAGACATCATATTACCATCTTCTATTCAAATCATTGATGATACCCAGCATATAGCTAGCCTTACTAAACGAATCCCCTTCAATGTTACATTGAAGATTCCCATAGATGGTGTTTCTTTACCGGTTCAAAATGTGAATTTTAGTATTCATTCTTATGAAATGCTTATTTTCGAGATATGGACAAACGGGGGATTAACTCCTAGAGAAACCATTTACGAAGCTTGTTGGAGTTTACTTGACTTAATTATTCCGTTGCTTACAATTCCCGATTTTAGTCAAATACAAATGAAAGGGTTTTTCCGTTTCATTGAAAAGGATATATTTGAAAAACTAGTTGATTTTCCACAAATTTTTGGTAAAAATTATAAAATCATGGAACCCCCAACAACAGAAAGGAATGCGGTATATCAACGTTTTACATTTTCTTCAAAATTTTATGTACCAGGAATTTTTATTGGAGATATTCCTTTGATGAATGATCATGGAACATTTGTAATAAATGGAAATTATAGGGTCGTAGTTAATCAAATAATAAGAAGTCCCGGTATCTACTATATATATACTGGCACTCTAATCTCTGATTGTGGAGAAAGGCTATGGGTTCGTATAAGCAGAAAGAAAAAAGTTTCTATTTTAGTTTTCTTATTCACTATGGGTCTAAAAATTGAAGAGCCCATTCTTACCTTTAGATGTGAATTAGGAAGAATTGGTAGACGAAATCTAAATCAAAAGTTAAACCTCGATATACCTGATAACGAAATTTTTTTATTACCGCAAGATGTATTAGCTATTGTAGATTATCTGATTAAAGTAAGTTATGGTTTGGGTACGATCGATAATATCGATCACCTTCAAAATCGACATTTCTGTTCCGTGTCAGATTTCTTAAAAAAAGAAGTTGGATTAGCTCTAAATCGTGTGAAAGTTTTAATTACTTTGAAACATTTTTTTGGGTTACACCCCCTATCACAATTTTTAGAGCAAACGAATCCGTTAGCAGAAATACTTCATGGAAGAAAAGTTAGCTTTTTAGGCCCTGGAGGTTTAACGGAGCGAACTGCTAGTTTTCGCGCACGAGATATTCATCCTAGTTATTATGGACGTTTTTGTCCAATTAATACTCCTGAAGGGCAGAATGCCGGGCTTATCGCCTCACTTGCAAATCCATTCTATAATGTATATCTATTGCCAGCTTTAGAAAATTTGTTGGCGGTACTTCCAGAAAAGAAAAATACTCCAACTCAATATCGCCAAGATTTTCTATCTGTTGCATGGGAACAAATCCATTTCAGAAGTATTTTGCCTTTACAATATTTTTCCATTGGAGTTTCTCTGATTCCTTTTCTAGAACACAATGATGCGACTCGCGCTTTAATGGGTTCAAATATGCAGCGTCAAGCTGTCCCATTACTTCAACCAGAAAAATGCATTGTTGGAACTGGCCTAGAAGGCCAAGTAGCACTCGATTCAAGAATTTTAGCAACAAGTATTCAAGAAGGAAGAATCGAATATTTTGATTCGAAGACTATTTATCAACGCTCTAATAGCAATATTTTGATTCATCAAAAACCTCAAGTAAATCAGGGTAACTATGTGAAAAGAGGGCAATTTATGGCAGATGGTTCGACCACAATAGGAGGGGAGCTCTGCTTAGGAAAAAATATATTAGTAGCGTATATGCCATGGCAAGGATACAATTTTGAAGACGCAATCCTTATCAATGAACGTCTTATCTATGAAGAAATTTTTACTTCTTTTCATATTACAAGGTATGAAACTATGATTTATATGGCATGTGAGATTTTAACAAAAGAAATACCTCAAATCGAAGCTTACTCACTTCGTCATTTGGATGAAAATGGTATTGTTAGGGTAGGTTCTTGGATACAACCGGGTGATGTTTTAGTGGGCAAATTACCAGAACTAAGATTATTACAAGATCTTAAAGAAACTTGTGGTCGAGTTATTGATGTAGATTCAGAAAAAGTGCATGTATATATTTTACAAAAACGTAAAATACAAGTAGGCGACAAAGTCGCCGGAAGGCACGGTAATAAAGGAATTATTTCCAAAGTTTTGTCTAGGCAAGAAATGCCGTTTTTACAAAACGGGAAACCTGTAGATATGATATTAAACCCTTTGGGAGTACCTTCTCGGATGAATGTAGGACAAATTTTTGAATGTTTACTTGGTTTAGCAGGAAAACAGTATAGAATACCACCCTTTGACGAAAGATATGAGCAAGAAGCTTCTAGAAAATTAGTTTTTAATGAACTTCACAAAGCTAGTGAACAAACAGTGAATCCATGGGTTTTCGAACTGGAACATCTTGGAAAAACCAAGATTTTTGATGGAAAAACAGGGGAAATTTTGGAACAACCTGTAACCGTAGGAAAAGCTTATATGATGAAATTAATTCATCAAGTTTATGATAAAATGCACGCCCGTTCCACCGGAAGTTATGCAAGGATAACACAACAACCTGTACAAGGAAAATCAAAAGGAGGAGGTCAACGACTTGGAGAAATGGAAGTTTGGGCTTTAGAAAGTTTTGGTGTTGCTTCTATTTTACAAGAGATGCTTACTGTCAAATCTGACCATCTAAAAACTCGTACTAAAATACTTAGATCCATATTAGATGGGCATTCAGTAGCTGAAACTGCTACGGAGTCCTTTCGCGTGCTTATTCGAGAATTACGATCTTTAGCTTTAGAATTGAATCATACTATTATATCAGAAAAAAACTTTCAAAAACTGAGAATTACATTAGTTTCGCCTGAACAGATTCGTGCTTGGTGTGAAAAAACTTTACCCAATGTTGGACAAGTACTCAATCCAAGGACTATCGACTTAGTAACAAATAAACCAAAAAGAAACGGATTATTTTGTGAACGGATTTTTGGACCCGTGAAAAATGGAGTTTGTGCTTGTTGTGAACATTGTGGAGTTGAAGACTCTCGAGTTCGAAGATACCGAATGGGGTACATTCAATTAGTATGTCCAGTAACTCATATCTGGTATTTCAAACGCATCCCTAGTTATATCGCGATGTTAATTGGGAAAAAAAATTCCGAAATAAAAGACCTAGTATACAGAAACCATTTTTTGAGCAGACGCATAAAATTTGCTAAATATTTGATCCAAGCAAAAATCCAACCAGAATGGATGGTTCTATGTTTATTACCAGTTCTTCCCCCCGAATTAAGACCTATTTTTGCTTTGTCAGATTTGAATAAACTTTATCAAAAAGTTCTTATTCGGAATAAGAATCTTCGATTACTCCAAGAAGCCGTAGATGCACTTCTAGACCAACCGAATAGACCATATAAGTCATTTTCAGATGTGATTGCGGGTAAAGAAGGAAGATTTCGTACAAATTTACTTGGAAAACGAGTAGATTATTCAGGTCGATCCGTTATTATAGTGGGTCCTTCTCTGGCATTGCATCAATGTGGGTTACCTCGAGAAATGGCAATCAAGCTTTTTCAACCTTTTTTAATTCGTAGTCTTATTGGACGAGGTTTTGCTTCCAATCTGAGAGCTGCTAAAAATTTGATTCAAAAACGGAAAAACATTGTTTGGAAAATACTTAAAAAAGTAATGCTGGGGCACCCTGTATTGTTAAATCGAGCACCTACTCTCCACAAATTTGGAATATTAGCGTTTCAACCAATTCTAGTAAAAGAGCATGCCATTCGTTTACATCCATTAGTTTGTACGGGATTTAATGCAGACTTTGACGGAGACCAAATGGCTGTTCATGTACCTTTATCTCCAGAAGCTATTGTAGAAGCCCGTTTACTTATGTTTTCTTATACAAATATTTTATCTACAAGTCATGGAAGTCCTATTACAATACCAACACAAGATATGCTTCTTGGACTTTATATATTAACTGTTGAAAAACCACAAGATATTTACGAAATAAGACCTTTATGGTTGAAATGGCCTATTGAAATTCAATATCACCCTAAGGGCTTATCTCAGCAAATTTATGAACATTATATTCGAACGACCGTAGGTCGTGTTCTTTTCAATCGAGAAATCTTTTATAATAAAGTGATGGATATAACTGCCATGAAAGAGCTTATTCAAAAATTAATTGATCTCTTGGGAATGACATGTACATCGCATATTTTGGATCAATTGAAATTTTTGGGGTTTCACCAAGCTACTGAAGCATCTTTTTCATTAGCAATTGATGATCTTTTAGCAGTGCCATCGAAAGGATGGCTTGTTAAAGAAGAAGACCAACAAGCTTTTTATTCGGAAAAGCAAAATATTCTCGGCAATTTGCATACAGTCGAAACATTACGTCAATTAATGGAAAGATGGCATACTACAAGTGAATTTTTGAAAGAAGAAATGCACCCTAAATTTCATATAATAGAACCTTTGAATCCAGTCTATATGATGTCTTTCTCGGGAGCTCGGGGAAATAAATCTCAAGTTCACCAATTACTAGGTATGCGAGGGTTAATGTCAGATCCCCAAGGAAAAATCGTGGATCTACCCATTCAGGGCAATTTCCAGGAAGGGCTCTCTTTAACAGAATATATAATTTCCTCCTATGGAGCTCGTAAAGGAGTTGTGGATACTGCTATACGAACAGCGGATGCTGGCTATATTACACGTAGACTTGTTGAAGTCGTACAACATATAGTTGTACGTAAAATTGATTGTGGTAGTGGGCGTGTATTAGCAGATCATGTATATATAAATAAAAGATGTGTTGCTACGCGCAATCAAGAAATTAGTGCTGGACTTTTTAAGCAATTCGTCAGTCTTTCGGTCCAATCAATATCTATACGAAGTCCTTTTACTTGCAAAAGTCTATCTTGGATTTGTCAATTATGTTATGGTCAAAGTCTTAGTCACAATAACTTGATCGAATTGGGAGAAGCAGTAGGTATTATTGCCGGTCAATCTATCGGGGAACCGGGAACTCAATTAACATTAAGGACTTTTCATACCGGAGGAGTTTTTACAGGTAATATCGCAGGAACTATACGAGCGCCTTTCAACGGAAGGATTCAATTCAATCCAAAGTTAGTTTATCCTATTCGTACATATTATGGGCATCCTGCTTATATTTGTTCTAAAAGTTTATTTTTAATTATAGATAGTGGTGATAAGTTGGATTATTCGATTATTCCAACAAAAAGTTGGATTTTTGTTCAAAATTACCAAAATGTAGAATCGGAACAACTTATTGCTGAAATTCATACTAAGGAAAAAGTTATTAAATATATATATTCAGAATTAAACGGAGAAATGCACTGGAGTTTATGGATATTATCAGGAAAGAAACAAAAAAATCGCATTCTGGTTCCAATACGAACAAAGAAGATTATTATCGACATGATTGAACTTAGTTTGTCTTGGATTATTCTAGCAACATCTTCGGGACAAATTATCGTTATTCGTGAAAAATCTTTAATAGTGCGATTAGCTAAACCCTACTTGGCTACTCCAAAATCTACTATTCATGGTAATTACGCAGAAATGATTAACCAAGGAAATTCGTTAATAACCTATTTGTATGAAAGATTTCAATCTAGTGATATAACACGAGGTCTTCCAAAAGTGGAACAATTTTTAGAGGCACATTCAAAAAATCCTGGAAGTTTTTGGGGTTTAGTCATAAGTACTAAAATAACTTTGACGCAAGGTCAAATTCATTTAGTCAATCAAATACAAAAAGTTTATCAATCTCAAGGAGTACATATATGTGAGAAACACTTAGAGCTTATTATACAGCAAATGACCTCAAGAGTACTTGTGCCAGGAGAGCTCGTTTTCTTTTCGCGAGCACAAAAACTAGATCGGGCTTTCGACGAGGTAATCCACTATCAAACAAAAATTTTGGGGATAACAAAATCATCTTTTGAAACTACAAGTTTTATATCGGAGGCCAGTTTTCAGGAAACTACTCGAGTTTTAGCTAAAGCTGCTTTTCAAGGTCGGATTGATTGGTTGAAAGGACTGAAGGAAAATTTGATTCTCAGTAGTAAAATACCCGCCGGTACTGGAGGAATCATTCACATACAATCAAGTTTTAACAATACAATTATTACCGTTACCGATGTCTTGGGACATGTGCTTTCTTGGTCGTCTGCTGGTGCATGTGGCTTTAAAGGCCCAAAAAAAGGTTCAGCTTTCGCTGCTCAAACAGCAACAGAAAACATAACTCGTACTGTAGTTATCCTGATAACGGGTTGTGGTAAGGGACGAGACGCGGCATTACGAGTCATTCAACATAGTCGAATACTGATACGTGCAGTACTTGATATAACACCCAATCCGCATAATGGATGTAGACCTCCTGTCAAAAGACGTGTAATGCCCACACTTCCTCAACTTATTAGAATTGCGAGACAACCAAAAAAAAAGGTAGGCAGTTCTCGTGCTCTTCAAAAATGTCCTCAACGCAGAGGACCCAAAAAACCAAACTCTGCCTTACGTAAAGTTGCCAGAGTACGATTAACCTCCGGATTTGAAATTACTGCTTATATACCTGGTATTGGCCATAATTTACAAGAACATTCTGTAGTATTAGTAAGAGGAGGAAGAGTGAAAGATTTACCCGGTGTAAGATATCACATAGTTCGAGGAACCCTAGATGCTGTCGCGGTCAAAGATCGTCAACAAGGGCGTTCTTATGGAGTCAAAAAGCCGAAAATGGCAAAAAAAAGTCTTATTGAAAGAGAAAAAAAACGTCAACGGTTAGAACAGAAATATCGTGCAATTCGCATTATTTGTAAAATCCAATCTTTACCACGTAATAGTGCACCAACACGTCTTCATCGTCGTTGTTTTTTGACTGGAAGGCCGAGAGGGTTTTATCGAGACTTTGGATTTTGTGGACATGTATTTCGTAAAATGGCTCATGCTTGTTTATTACCTGGTATAATCAAATCAAGTAATCAGATTAATTATAAAAATATGAGTCTAATTAATCAATTTATTAGCCAGCGCGGAAAAATCTTATCCAGGAAAGTGAATAATTTAACCTGTAAACAACAACGTCTTATATCTATTGCTATTAAACGAGCTCGTATTCTAGGGTTGCTACCTTTTCTATTAACTTGGTCTCGAGCATCTACGGTTGTACCCAAAATGATCGGTTATACTATTGCTATTCATAATGGTAAAGAGCATATACCTATTTATATAACAAATAATATGCTTTACCATAAATTAGGAGATTTTGTACCTACTGATATGATAAAAGTAGCAGTTCATCTCGGACATCAAAAAAATGAGTTGAATCCGAAAATGCGTTGTTATATTTTGACTGAACGTGGAAATTTACATATTATCAATCTAGTTCGAACAATTCTTTTTTTATCTGAAGCTTGCGATCTTTTAATGGATGCCGCGAGAAAACGAAAGGAATTCCTTCTAGTTGGCACGAAAGGGTATGCAGCTGATTTAATAGCATCAACTGCCAAAAAAACTGGATGTCATTATATCAACTACAAATGGCAGGGTGGCTTGTTAACGAATTGGTCTACCACAAAAGAAAAACTTGAGAGGTTTAGAAATTTGACGAAAAAAGAAATTGCACTTATTGAAAAGCAATTAGAACTTCTACAACAGTATTTAGAAGGAATTTTCTATATGAAAAAGTTACCTGATATTGTAATAATCGTTGATCAACAAAAGGAATCTACTGCTGTTAGAGAATGCAGAGCGCTGGGCATTCCCACAATTAGTTTAGTTGATACTAATTGTGATCCAGATTTCGTAGATATTCCAATTCCAGCCAATGATGATGCCCGTGGATCCGTTGGATTAATTCTGAACAAATTAATGTCAGCTGTTTCTTCTGGTATGGGACATAAAGTAAATCCAATGGGTTTTAGACTTGGTCTAACTCAAAATCATAATTCTGTTTGGTTCAGAGAGTATACAAGAACTCTTCGAGAAGATATAAAAATACATAAATGCATCGAATTTTTTGGAATTGGACGAATAGAAATTCAGAGAAAGATTGATTTAATCAATATAATAATCTATATAGGAAAGCTTAACATAAATGCAGAAATATTAGCCAAACCTTATCAAAAAACTAATATACTTGCTGAATATATCGCTTTGCAACTAGAAAAGAGAGTGGCTGTAAAAAAAATATTACAAAAAGCTGTTGAACTAGCCAAAAAAGACGAAATAGAAGGGATTCGTATACGAATTGCAGGACGTCTTGGCGGACGAGAAAGAACTCGTAAGACAAAAATCAAATTAGGCAGAGTTACTTTACAAACACTCCGAGCTGAAATGGATTATTCCTCTTTTACAGTTCGCACAATCCACGGGGCATTAGGAATTCAACTTTGGATCATGTCCCGTTATTTAGGACCTCGGTTCAAAATCATACGCCGTCTTAAAACATTACCAGGACTTACGAGTAAAAGACCTGAAAAACAAAAAATTCGTTTTCATTATGGCTTAACAGAACGACAATTACGGCAATATGTTCATATTGCTAAAAATGCTCAGGGGTCATTACTTGAAATGCGTTTAGATTTTCGATTAGGTATAGCTCGTACTCCTGGAGCCAGGCAACTAGTTAATCATAGACATATTTTAGTCAATCATCATATAGTGGATATACCAAGTTATCGTTGTAAACCCCAAGATATTATAACTGGAATAGTTAATAAAATTATAGATACAAAAGATCTTCAATTAAAAATTAAAGAAATGCTAGTTATAGAATATTATTCTATGTCACGACGAATTAGTCCAATTTATGGAAAAAAATCATTGGCCATGAAACAGATTCAACAAAAGACAGAAAAAAATCCACTATTGGTTCTACGACAAGCAATAAAGGAAGTAACTCCTCGTCTAATAGTAAAACCAAGACGTAAAGGTGGATCGACTTATCAAGTTCCCCTTGAAATAAAACCTAAACAAGGAAAAGTACTTGCTATTCGTTGGTTATTAGAGGCATCTCGCAAACGGGGTCCAAATATGGAGTCCAAATTCAGTTCTGAATTGATAGATGCTACTAAAGGGAAAGGCACAGCTATCCGCAAAAAGGAAGAGACTCATAAAATGGCAGAGGCCAATAGAGCTTTTGCGGATACTATTACCAATTTGACTACATCAATCAAAAATGCTTACATAGTAAATAAACGAACAGTTCGAGTACCTGCGACTATACTTTTAAATGAAGGCTTTATAAATAATATTAGAGAGCATAAAGAAGGGAAAAAATCTTTTTTGATTTTTACTTTCAAATACAGGAGCAAACCTGGTCAGCGAATTTATTCCAATTTTCGAAAAATACCAAAAGTTTTAAACGGGATAGGAATTGTAATTCTTTCTACTTCCCAGGGAATCATGACAGACCACGAAGCTCGACAAAAAAAAATTGGAGGAGAAATCTTGCCCAGATCTCAAAAAAATGAGAATTTTATAGATAAAACGTTCACGATATTAGCAGATATTATATTAAAAATAATTCCAACGGTTTTAACAGAAAAACAAGCCTTTGCTTACTACAGAGATATGTCAGCACAATCAGAAGGAGAATATGCAGAAGCTCTTCAAAATTATTATGAAGCAATGCGATTGGAAGTTGATCCTTATGACCGAAGTTATATATTATATAATATAGGACTTGTACATACTAGTAATGGGGAACATGCCAAGGCTTTGGAATATTATTTCCAGGCATTAGAACGAAATCCAACGTTACCACAAGCCTTTAATAATACAGCTTTGATCTGTCATTACCGAGGAGAACAGGCTATTAACCAGGGAGATCCTGAAGCAGCAGAGGTTTGGTTTGATCAAGCTGCAGAATATTGGAAACAAGCTATACTATTAGCTCCAGCTAATTACATCGAAGCACAAAATTGGTTAAAAATTACAGGACGTATGAATCATCAATCAAAAAGGCTTTGGATAGAGTCTATCCAAGGTTCTCGAAGAAAAAGTAATTTTTTGTTTGCCTCTGTTCTTTTTGCAGGTGCATTAGGTTTTTTTCTAGTTGGATTTTCAAGTTATCTTGGCAGGAACCTTATACCCCTACTGTTTTTTGAAAAAATACTTTTTATTCCACAAGGGATTATAATGTGTTTTTATGGTATTGCAGGCCTTTTTTTTAGCTTTTATTTTTGGTGTACAATTTTTTTTGATGTGGGTAGTGGTTACAATCAGATTGATGAAAAAAAAGGAATTATATGTCTTTTTCGTTGGGGATTCCCAGGAAGAACTCGTCGTGTTTATTTACGATTTTCTATCGAAAATGTTCAGATGATCACAATGCAAGTACTTTATATGAAAGTAAGGGGATTACCAGACATTCCTTTAGCTCGTACTGGGGAAAAAATTCATCAAAAAGAAATGGAACAAAAAGCTGTAGAATTAGCTCGTTTTTTGCGTGTGTCT
Welwit002 ATGATAACTATTCGACCTGATGAAATTAGTAGTATTATACGTGAACAAATCGAGCAATATAATAGCGAAGTCCAAGTAGTTAATATGGGTACTGTACTTCAAGTAGGGGATGGTATTGCTCGTATTCATGGTCTTCGCGAAGTAATGGCCGGGGAATTGGTGGAATTTGAAGATGGTACAGTAGGTATTGCTCTGAACCTAGAAGCCCAGAATGTGGGAGTTGTTTTAATGGGGGATGGCTTGACGATTAAAGAAGGGAGTTCTGTGAAAACAACGGGAAAAATTGCTCAAATACCAGTAAGTGACGCTTTTTTAGGCCGTATTGTAAATGCTTTAGCCCAACCTGTTGACGGCAGGGGTCCAATTTCTGCTTCGGAATTCCGCCTGATTGAATCTCCTGCTCCTGGTATAGTTTCGAGACGTTCCGTCTATGAACCTCTTCAAACAGGACTTATTGCTATTGATTCTATGATTCCTATAGGACGGGGTCAACGAGAATTAATCATCGGGGACAGGCAAACTGGCAAGACGGCCGTAGCTACAGATACTATTATCAACCAAAAAGGTCAAAATGTAATATGTGTCTATGTAGCAATTGGTCAAAAAGCTTCTTCTATAGCTCAGATAGTTAAAACGCTCCGGGAATGCGGTGCAATGGAATATACTATTGTTGTAGTTGAACCCGCAGATTCCCCCGCTACATTACAATATCTTGCTCCTTATACAGGAGCAGCTTTAGCCGAATATTTCATGTATAAAAAGCAACATACATTAATCATTTATGATGATCTCTCTAAACAGGCGCAAGCTTATCGACAAATGTCTCTCCTATTAAGAAGACCACCTGGCCGAGAAGCTTATCCGGGAGATGTGTTCTATTTACATTCCCGTCTTTTAGAAAGAGCAGCTAAATTAAACTCTCAGTTGGGAGAAGGAAGCCTTACTGCTCTACCAATAGTTGAAACTCAAGCTGGAGATGTTTCAGCTTATATTCCCACTAATGTAATTTCTATTACTGACGGACAAATCTTCTTATCTTCTGATCTATTCAACGCAGGGATACGCCCGGCTATTGATGTAGGTCTTTCTGTTTCTAGAGTAGGATCCGCGGCTCAGATAAAAGCAATGAAACAAGTAGCGGGAAAATTGAAGTTAGAATTAGCTCAAATCGCAGAACTAGAATCGTTTGCACGATTTGCCTCTGACCTTGATAAAGGTACTCGAGATAATTTAGCAAGAGGTCAACGATTACGCGAGATGCTCAAACAATCTCAGTCGTCTCCTTTAGCTGTAGAAGAACAAATAGCTACTATTTTTACTGGAACGAATGGATATCTAGATAAAATCGAGGTCAAACAGGTGAAAACGTTTCTAGATCAGTTACGAAAATACCTAAAAAAGAATAAGCCTCAGTTCGGAGAAATTATACGTACCACTAGGACGTTTACGGAAGAGGCGGAAGCTCTTTTGATAGAAGCTATTGGCCAAATTACTCAAATAATAGGTCCCGTACTGGATGTATCCTTTTCTCCCGGTAATCTCCCTAATATTTACAATTCTTTGATAGTGGATGGTAGAGAAATTTCTGTTACTTGTGAGGTACAACAATTATTAGGAAATAATACTGTTAGAGCTGTAGCTATGAGTGCTACAGATGGTTTAAAGAGAGGAATGAAAGTTATTGACACGGGAGCTCCTCTTAGTGTTCCCGTAGGAAAAGCTACTCTGGGACGAATTTTCAATGTTCTTGGAGAACCTGTTGATAATTTAGGTCCTGTAGAAACAGACAAAACATCTCCTATTCATCGGTCCGCTCCTACCTTTCCAGAGTTGGATACCAATTTGGCTATTTTTGAAACAGGTATAAAAGTAGTGGATCTTTTAGCACCCTACCGCCGTGGAGGAAAAATAGGTCTCTTCGGGGGAGCCGGAGTGGGTAAAACAGTACTAATTATGGAGTTAATAAACAATATTGCTAAAGCTCACGGAGGTGTATCCGTTTTTGGTGGAGTAGGAGAACGTACCCGTGAAGGAAATGACCTTTACATGGAAATGAAACAATCCGGAGTAATTAATGAAAAAAATATAACGGAATCCAAGGTAGCTCTGGTTTATGGTCAGATGAATGAACCACCAGGAGCTCGTATGCGAGTTGGTTTTACTGCCCTAGCTATGGCGGAATATTTCCGAGATGTCAATAAACAAGACGTCCTTTTATTTATAGATAACATATTCCGATTTGTTCAAGCAGGATCTGAAATTTCCGCTTTGTTAGGAAGAATGCCGTCTGCTGTAGGGTATCAACCCACCCTTAGCACAGAAATGGGTTCTTTGCAAGAGCGAATCACCTCTACAAAAAAAGGATCCATAACCTCGGTTCAAGCAGTTTATGTACCTGCAGATGACTTAACTGACCCGGCTCCTGCTACAACATTTGCACACTTAGATGCTACTACCGTACTATCAAGAGGATTAGCTGCAAAAGGGATCTACCCAGCAGTCGATCCTTTGGATTCCACATCTACTATGCTACAACCTGGTATCGTGGGTGAAGAACATTATGAAACTGCACAAGGAGTGAAACAAACTTTGCAACGTTACAAAGAACTTCAAGACATTATAACTATTCTTGGACTAGACGAATTATCAGAAGAAGATCGTTTAACTGTAGCAAGAGCACGAAAAATTGAACGTTTCTTATCACAACCCTTTTTTGTAGCAGAAGTTTTCACGGGTTCCCCCGGCAAATATGTTAGTCTGACCGAAACAATTAGAGGTTTTAAAATGATTCTTTCTGGAGATTTAGATGCTCTTCCTGAGCAGTCCTTCTACTTGGTTGGTAATATTGATGAATTAAATCTTCGTGTACTAACTCCTAATCGAGTCGTTTGGGATTCTCCAGTAAACGAAATTATCCTATCAACCAATAGTGGTAAGATCGGCATCTTACCAAACCATGCTTCACTTGTTACGGCTGTGGATATAGCCGTTATGCAAATACGTATAAATAGCCAATGGTCTACTATTGTTTTGATGGGTGGTTTCGCCAAAATAGACAATAATGAGCTACTTTTGCTGGTATATGATGCAGAAAAGGGTGTTGATATTGATCCTCAAGAGGCTCAGGAAACTTTCAATAAAGCTAAAACTAACTTAAATAAAGCTGAAGGCAAAAGACAAAAAATTGAGGCTGATCTGGCCGTCAAAAAAGCTAGAACACGATTAGAAGCTAGTTTCGAGTTCAATACTAATATTTTGGAAACAAATATAATAAATATCAGTGTGGTACTTGGTGTGCTTGTCTATTTTGGAAAGGGAGTGAATCTATTAGATAATCGTAAATCCAAAATTTTGAATACTATTCAAAATTCAGAAGAATTATGTAAAGGGGCTACCGATCAGCTTGAAAAAGCACGAGCTCGTTTGTGGGAAGTTGAAAAGAGAGTGGATGAGATTCGAGTAAATGGATATTTACAAATCGAACAAGAAAAAGAGAATCTCATTAAAGCAGCTTCAGCAAATTTAAAACAACTGGAAGATTCTAAAAATGAAACCATTTTTTTTGAACAACAAAAAGTAATTGATCAGGTACGACAACAAATTTCGTATCAAGCTTTACAAAAAGCTTTAGCAATTATGAATAACTGTTTGAATACCGACTTACATATGAATCCTATTATTTCTGCTGCTTCTGTTATTGCTGCTGGATTAGCCGTGGGACTCGCTTCTATTGGACCCGGTGTTGGCCAAGGCACTGCCGCCGGCCAAGCTTTAGAGGGTATTGCGAGACAACCAGAAGCAGAAGGTAAAATACGAGGTACATTATTGTTAAGTTTAGCTTTTATGGAAGCTTTGACTATTTATGGATTAGTCGTAGCCTTAGCACTTCTATTTGCTAATCCTTTTGTTATGCACATTATACAAAATACTATTACTATACTTGATATTTCTGGCGTAGAGGTAGGCCAACATTTATATTGGCAAATAGGTAATTTTGAAGTTCATGGACAAGTACTTCTAACTTCTTGGTTTGTTCTTGCTGTTTTATTAGGTTTAGCTGTTCTAACTGTTCGAGATCCACAAACTATTCCAACGGGTCAGCAAAATTTTGCTGAATATCTTCTCGAATTTATTCGAGACTTGGCCAGAACCCAAATTGGAGAAGAATATATTTCCTGGGTTCCTTTTATTGGAACCCTGTTCCTATTTATCTTTGTTTCAAACTGGTCGGGTGCTCTTGTTCCCTGGGGAGTTGTTAAACTACCCCACGGTGAATTAGCTGCACCCACAAATGATATTAATACTACGGTTGCTTTAGCTTTACTGACATCAGTAGCATATTTCTATGCGGGTCTTGCAAAAAAAGGATTAAGTTTTTTCGGTAAATATATTCAGCCAACTCCAATCCTTTTACCTATTAATATCTTAGAAGATTTTACAAAACCTTTATCGCTTAGTTTCCGACTTTTTGGGAATATATTAGCTGATGAATTGGTAGTTGCTGTTCTTGTTTCTCTAGTCCCTTTAGTTGTTCCTATACCCGTGATGCTCCTAGGATTATTTACAAGTGGAATTCAGGCTCTTATTTTTGCAACTCTTGCTGCAGCTTATATTGGTGAATCCTTGGAAAATCATATGATATTGATAACTTTAGAGCATATATTAACCCAAATCTATTTTTCTTTTATTTTGGTAATTAAGGGTATTATTTTTCCTTTTTTTTGTATAACATTAAATTTAATCATTCGCTGGTTTTACTCGAGACATTTACCTTTAAGTAATTTGTATGAATCTTTAATGTTTTTTTCTTGGATAACCGCACCAAGTGCTTTGTTTACTCATGCATTTGCTACTTTAATTCTTCCAATAGAAATGCAACAATCACAAAGATTAATACCTGCTTTACAGTCTCACTGGTTAATAATGCATGTAACTATTATTTTTCTCGGTTATGTAACTCTTTTATGTGGATCGTTATCATCAATAGCTCTTTTAAAGTCTCAGATGATCCATCAAATCGATAATCTTAGTTACTATACAATAGTAATTGGGTTTACTTTTTTAACCATCGGTATTCTTTCTGGAGCAGTATGGGCCAATGAAGCATGGGGATCATACTGGAGTTGGGATCCTAAAGAAATTTGGGCACTAATTACCTGGTTAATTTTTGCAAATTACATTCACATAAGAGCTTCGTTAGGATTGTTTTTTGTTTGGATCTGCTACTTCGGAGTAAATATTTTAGGAATAGGTTTCCATAGTTATGGAACAAATTTTATAGGTTTTGCTCTTTTAAGTACTTATCTTGTTATGGGTCAGAAAAAACTTGCTATTTTTTTTTCTTGGATTCGAGAGTTTTTCTATAGTATGAGTGATACAATGAAAGCTTTTTCGATTCTTTTAGCAACTGACCTATGTATTGGGTTTCATTCACCTCACGGTTGGGAATTGCTTATTGATTGGATTTCTGAAAATTATGGGTTTGTTCATAATGATCGAATTATATCTAGTCTTGTTTCAACGTTTCCAGTTATCCTTGATACAATTTTCAAATATTGGATCTTCCGTCGTTTTAACCGTATATCGCCTTCACTTGTGGTAATTTACCATTCTATGAATGAGATGACTATTGTTTTTCAATTGACTATGTTTGCATTAATTGCTATTTCATTTCTATTGATTATTGGTGTACCAATAACATTTGCCTCGCCAGATGGTTGGTCAAGTAATAAAAATATTGTCTTTTCCGGTGTTTCGTTATGGATCGTATTGGTTTTTGCTGTAGGCATCCTAAACTCTATAGCAGAAGGTTTGACTTTGGGTTTGGATTCGATTCATTCAATTTTTGCCTATTTAGATGAAACAACACCCTATTCCTTTTCTTCTTTAGGCATTAGAATACCTTCTTATGTTCATCCAGAACTTTTCATCTGTTTTTTACACGGTTATTCCTTTTATTTTCAAAATCATAGAACTTTTTTTCGGATAAAAATGTTCTATGATTTTTTCTTTACAGAGTTGGTTAACAACGAATTTCATCCAAAATTTGGAATTATTTCAATAATGAAATTCTTGTCAATAGAAGGGTTCTGTGATATTATGGGAAGACCCATTAGTAAGTTGTCTTGGACTTGTTTTACAGATGATGATATCTTTGATAAATGTGATCGATTTTGGAAAATTTTATACTATTATTACTGTGGAGCAAAAAATAAAGCATATTTAGATCGTATTAAGTATATACTTTTACTTTCATGTTTTAAAACCATAGCTTTTAAACATAAAAGTACTATACGTTGGCTTTTAAATATTACTTGGACTTCTATTTCAAATGCATATCCTATTTTTGCTCAAAAAAGTTATGAAAGTCCTCGAGAAGCTACTGGACGTATTGTATGTGCCAATTGTCACTTGGCTAAAAAATCTGTAGAAATCGAAGTTCCACAATCTGTACTTCCCAATAGCGTATTTGAAGCAATTGTGAAAATTCCCTATGATACCCAAATCAAACAAGTTCTAGCTAACGGTAAGAAGGGAGGTCTAAATGTAGGAGCTGTTTTAATTTTACCCGAAGGTTTTGAATTAGCTCCTTCAGATCGTATTTCCCCGGAAATAAAACAAAAAATAGGTAATCTAAATTTTCAGAATTATAGTCCCTCCCAAAAAAATATTCTTGTAATCGGGCCTATTCCGGGTCAAAAATATAGAGAAATTGTATTTCCAATTCTTTCCCCAGATCCTGCCACAAAAAAAGAAGTCAACTTCCGGAAATATCCCATCTATGTGGGGGGTAACAGAGGACGAGGACAAGTTTATCCTGATGGAAGCAAGAGTAATAATACAGTTTATAATGCTTCAGCAACTGGCCGAGTTAGCCAAATCTTACGTAAGGATAAGGGTGGATATGAGGTAACGATTGAAAATATATCGCAAGGTCGATCTGTAGTTGATATAATTCCTCCGGGACCAGAACTTCTTGTTTCGGAAGGCGATTTTGTTAAGGTGGACCAACCATTAACAAATAACCCTAATGTGGGTGGATTTGGCCAGGTAAATGCAGAAATAGTACTTCAAGATCCTTTTCGTATTCAAGGTCTTTTAGTATTCCTAGCATCAGTTGTTTTGGCGCAGATTTTCCTGGTTCTTAAAAAGAAACAATTTGAGAAGGTTCAATTAGCTGAGATGAATAAAGTATATGATTGGTTTGAAGAGCGTCTTGAAATTCAAGCGATTGCGGATGATATTACTAGTAAGTATGTTCCTCCCCACGTCAATATATTTTATTGCCTTGGAGGAATTACATTAACTTGTTTCTTGGTGCAGGTGGCTACTGGTTTTGCTATGACGTTTTACTATCGTCCAACTGTGACCGAAGCTTTTGCTTCCGTTCAGTACATAATGGTCGAAGTCAATTTTGGTTGGTTAATTCGATCAATTCATCGATGGTCAGCAAGCATGATGGTTCTAATGATGATTTTACACGTGTTCCGTGTTTATCTCACGGGTGGATTTAAAAAACCTCGTGAATTAACTTGGGTAACTGGTGTAATTTTAGCCGTATTGACTGTCTCTTTCGGTGTAACCGGCTATTCTTTACCCTGGGACCAAATTGGTTATTGGGCAGTAAAAATTGTGACAGGCGTACCCGAAGCTATTCCTGTAATAGGTTCTCCTTTGGTAGAGTTGTTACGTGGAAGTTTTAGTGTAGGCCAATCGACCTTAACTCGTTTCTATAGTTTACATACTTTTATATTACCATTTCTTACTGCTGTCTTTATGCTAATGCATTTTCTAATGATTCGTAAACAGGGTATCTCAGGTCCTTTAATGGTTGAAACTTTGCTTTCTGGAATTGTTTTAGGCCTGATTCCTATCACTTTGGTCGGATTATTTGTAACAGCATATTTACAATATCGGCGCGGGGATCAATTAGATATTAGTTATTTTTGTTTTTTATTAGTTTTTTTTCTTTTTACTTTAATTCTATTTATTGGTTTCAATAGAATACGGCTTATGAATATAGTTGATATCGCTTGGGCTGCTCTAATGGTAGTTTTTACTTTTTCACTTTCACTCGTAGTATGGGGAAGAAGTGGACTCATGATTATACGTTCACCGGAATCAGAAGTGAAGATTGTGGTAGAGAGGGATCCTATAAAAACTTCTTTTGAAAAATGGGCCAATCCCGGACATTTTTCAAAAACACTATCAAAAACACCGGAAACTACCACTTGGATCTGGAACTTGCATGCGGATGCTCATGATTTTGATAGCCATACCGAGGATTTGGAAGAGATTTCTCGCAAAGTTTTTAGTGCTCATTTTGGTCAATTAGCGATCATCTTTACTTGGCTCAGTGGGATGTATTTTCATGGAGCTCGTTTCTCCAATTATGAAGCATGGCTGGCCGATCCCACTCATATAAAACCTAGTGCTCAAGTAGTTTGGCCTATAGTAGGCCAAGAAATTTTGAATGGAGATGTAGGTGGGGGTTTCCGGGGAATACAGATAACATCTGGGTTCTTCCCTATTTGGAGAGCATCCGGAATAACTAGTGAATTACAACTTTACTGTACTGCAATTGGTGCATTGATCTTTGCGGCACTAATGTTGTTTGCTGGTTGGTTTCATTATCACAAAGCTGCTCCAAAATTAGCTTGGTTCCAAGTAGAATCGATGTTAAATCATCATTTAGCCGGGTTATTAGGGCTTGGTTCTCTATCTTGGGCAGGGCACCAAATCCACGTCTCTTTACCAATCAATCAACTCCTAGATGCTGGAGTGGATCCTAAAGAGATACCACTTCCTCATGAATTTATCTTGAATCGCGATCTTTTAAATCAACTTTATCCGAGTTTTGCTCAAGGATTGCTCCCTTTTTTTACACTGAATTGGTCGGAATATTCCGAAATTTTAACTTTTCGGGGAGGATTAAATCCAGTAACAGGGGGTTTGTGGCTGACGGATACAGCACATCATCATTTAGCTATTGCAGTTCTTTTTCTAATAGCCGGTCATATGTATAAGACTAATTGGGGCATTGGTCATAGCCTCAAAGAAATTTTAGAAGCTCATAAAGGTCCATTCACAGGGGAGGGTCATAAAGGTCTTTATGAGATTTTGACTAACTCATGGCATGCTCAATTAGCTCTTAACTTAGCTATGTTAGGATCTTTGACTATTATTGTAGCTCACCATATGTATTCTATGCCCCCTTACCCTTATTTAGCTATTGATTATAGTACCCAACTTTCTTTATTCACACATCATATGTGGATTGGTGGATTCATTATTGTTGGTGCTGCTGCACACGCAGCGATTTTCCTAGTAAGAGACTATGATTCAACTACTTCATACAACAATTTACTTGACCGTGTTCTTCGACATCGTGATGCAATTATATCACACCTAAACTGGGTATGTATATTTCTAGGCTTTCATAGTTTTGGTTTGTATATTCATAATGATACTATGAGTGCGTTAGGACGCCCTCAAGATATGTTTTCGGACACGGCTATCCAATTACAACCTATTTTCGCTCAATGGTTACAAAATACTCACGTTACAGCACCTAGTTTCACAGCTCCTGCTGCAACGGCAAGCACCAGTTTAACGTGGGGAGGTGGTGATATTATAACAGTAGGTAATAAAGTAGCTTTGTTACCTATTCCGTTAGGAACTGCGGATTTCTTAGTCCATCACATTCATGCATTTACTATTCATGTAACGGTATTAATTCTACTCAAAGGTGTTCTTTTTGCGCGTAGTTCTCGTTTAATACCTGATAAAGCAAATCTTGGCTTTCGGTTTCCTTGCGATGGTCCTGGAAGAGGAGGAACATGCCAAGTATCTGCTTGGGACCATGTTTTTCTAGGGTTATTCTGGATGTACAATGCAATTTCTGTAGTCATTTTTCATTTTAGTTGGAAAATGCAGTCAGATGTTTGGGGTAATATAAGCAAACAGGGAGTAGTAACTCATATCACGGGAGGAAACTTTGCACAAAGTTCCATTACTATTAACGGGTGGCTTCGTGACTTTCTTTGGGCACAAGCCTCTCAAGTAATCCAGTCATATGGTTCTGCACTATCTGCGTATGGCCTTTTCTTTTTGGGTGCTCATTTTGTTTGGGCTTTTAGTTTAATGTTTTTATTCAGTGGTCGTGGGTATTGGCAAGAACTCATAGAATCAATTGTTTGGGCTCATAACAAATTGAAGGTTGCTCCTGCTATCCAGCCCAGAGCCTTGAGCATTGTACAAGGACGTGCTGTAGGAGTGGCTCATTACCTTCTGGGCGGAATTGTCACAACGTGGGCGTTCTTCCTAGCAAGAATTATTGCAGTAGAAATGGCATCAAGATTTCCAAAATTCAGCCAAGGTTTGGCCCAGGATCCGACTACTCGTCGTATTTGGTTTGGTATTGCAACTGCACATGACTTTGAGAGTCATGATGATATTACTGAAGAACGCTTGTATCAGCAAATCTTTGCTTCCCACTTTGGTCAATTAGCAATAATCTTTCTGTGGACTTCTGGGAATTTGTTCCATGTAGCTTGGCAAGGCAATTTTGAAAATTGGGTAAATGACCCCTTACATATAAGACCTATTGCTCATGCTATTTGGGATCCTCATTTTGGTCAACCAGCAATAGAAGTTTTTACTCGAGGAGGTGCTTCTGGTCCTGTAAATATTGCTTACTCGGGTGTTTATCAATGGTGGTATACAATTGGTTTACGTACCAACGAAGATCTTTATATTGGAGCTCTTTTTTTAATGTTTCTTTCTGCTTTATTTTTAATAGCAGGTAGATTACATCTACAGCCGAAAAGAAAGCCGAGTGTTTCTTGGTTCAAAAATGCTGAATCACGTCTAAATCATCATTTGTCAGGGCTCTTTGGAGTTAGTTCTTTAGCTTGGACAGGCCATTTAGTCCATGTGGCTCTTCCAGAGTCCAGAGGAGTACACGTGAGATGGTCTAATTTTTTGAATGTTTTACCGTATCCTCAAGGGTTAGAACCTCTTTTTACAGGTCAATGGAATTTATATTCTCAAAATCCTGATTCTAGTAGTCACTTATTTGGTACTTCTCAAGGGGCTGGAACTGCTATTCTAACTCTTCTCGGCGGATTTCACCCGCAAACTCAAAGTTTATGGCTGACTGATATAGCTCATCATCATTTGGCTATTGCAGTGGTCTTTTTCGTTGCTGGTCATATGTATAGAACTAATTTTGGGATTGGACATAGTATAAAAGATATTTTAGAGGCCCATATTCCTCCGGGACGTTTATTGGGACGCGGGCATAAGAGTCTTTATAACACAATAAATAATTCTCTTCATTTCCAATTAGGTCTTGCTTTAGCTTCTTTAGGAGTGGTTACTTCCTTGGTGGCTCAACACATGTATTCTTTACCCGCCTATGCATTTATAGCACAAGACTTTACTACCCAAGCTGCGTTATATACTCACCATCAATATATTGCCGGGTTCATAATGACGGGGGCTTTTGCTCATGGAGCTATCTTCTTTATTAGAGATTATAATCCGGAGCAAAATAGGGATAATGTTTTGGCAAGGATGCTAGAACATAAAGAAGCGATAATATCTCATCTAAGTTGGGCTAGTTTATTTCTAGGTTTCCATACCTTAGGACTCTATGTTCATAACGATGTTATGCTAGCTTTTGGTACTCCAGAAAAACAAATATTGATTGAACCTATATTTGCTCAATGGATACAATCTGCTCATGGGAAATCTTTATATGGATTTGATGTACTTTTGTCTTCAACAAAAGGGCCGGCTTTCGATGCTGGCAAAAGTTTATGGTTACCTGGTTGGTTGAAGGCTATTAATGATAATAAGAATTCACTATTCTTGCCGATTGGTCCAGGAGACTTTTTAGTTCATCATGCTATTGCTTTAGGTTTGCATACAACTACATTAATTTTAGTGAAAGGTGCTTTAGATGCACGTGGTTCTAAGCTAATGCCCGATAAAAAAGATTTTGGTTATAGTTTTCCTTGTGATGGTCCGGGGCGAGGTGGTACTTGTGATATTTCAGCTTGGGATGCCTTTTATTTAGCTGTTTTCTGGATGTTGAATACTATTGGATGGGTTACTTTCTATTGGCATTGGAAGCATATCACTTTATGGCAAGGTAATGTAGCTCAATTTAATGAGTCTTCCACGTATTTAATGGGATGGTTAAGAGATTATCTCTGGCTAAATTCTTCCCAACTTATTAATGGGTATAACCCTTTTGGTATGAATAGTTTGTCTGTTTGGGCTTGGATGTTTTTATTTGGGCATCTTGTTTGGGCTACTGGATTTATGTTTCTTATCTCTTGGCGTGGATATTGGCAGGAACTTATTGAAACTCTTGCATGGGCCCACGAGCGAACACCTTTAGCAAACTTAGTTCGATGGAAAGACAAACCTGTAGCTCTTTCCATCGTCCAAGCACGCTTAGTTGGATTAGCTCACTTTTCTGTGGGTTATGTATTCACCTATGCAGCCTTCTTGATTGCTTCAACATCAGGTAAATTTGGTATGGCTCATTCAGTCAAAATTTATGATACCTGTATTGGTTGTACCCAGTGTGTACGAGCATGTCCTACTGATGTCTTAGAAATGGTACCTTGGAATGGCTGTAGAGCTAAGCAAATAGCTTCGGCTCCGAGAACAGAAGATTGTGTTGGTTGTAAAAGATGTGAATCTGCTTGTCCAACGGATTACTTGAGTGTCCGTGTTTATTTACGACAGGAAACTACTCGCAGTATGGGTCTCGCTTATTCCTTTTTTGTACCTTTGGTAGGTTTAGTGTTTTCGGCTATTATAATGGTGCTTTCTTTTTTATATATCCAAAAAGATTCGGTAAATATGCAAGATATAAAGACATATCTTTCGACGGCACCGGTTTTAGCAACTCTATGGTTCAGTTCTTTAGCTGGTTTATTGATTGAAATCAATCGTTTTTTCCCAGATGCTCTTACTTTTCCTTTAGAAAGACGCGAAAGCGCAAGTGTTTGGGGTCGTTTTTGTGATTGGATCACTAGTACTGAAAACCGTCTTTACATTGGATGGTTTGGTGTTTTGATGATCCCGACTCTTTTGACTGCAACCTCTGTTTTTATTATTGCTTTTATCGCAGCTCCACCAGTAGATATTGATGGTATTCGAGAACCTGTTGCCGGTTCTCTTCTTTATGGAAATAACATCATTTCTGGTGCTATTATTCCTACCTCTGCAGCTATTGGTTTGCACTTTTACCCTATTTGGGAAGCATCATCAGTAGACGAGTGGTTATACAATGGTGGTCCTTATGAACTAATTGTTCTTCATTTTCTATTAGGTGTAGCTTGTTACATGGGTCGTGAGTGGGAACTGAGCTTCCGTTTAGGTATGCGTCCTTGGATTGCTGTTGCATACTCAGCTCCTGTTGCAGCTGCAACCGCAGTTTTCTTAATCTATCCTATAGGTCAAGGAAGCTTTTCAGATGGTATGCCTTTAGGAATTTCTGGTACTTTCAATTTTATGATTGTTTTCCAGGCTGAACACAATATTCTTATGCATCCTTTCCATATGTTAGGTGTAGCTGGTGTTTTTGGCGGCTCTTTATTTAGTGCTATGCATGGTTCTTTGGTTACTTCTAGTTTGATCAGAGAAACTACAGAGAGTGAGTCTGCTAATGCAGGTTACAAATTTGGTCAGGAAGAAGAAACCTACAATATTGTAGCAGCTCACGGTTATTTTGGCCGATTGATCTTCCAATACGCTAGTTTTAATAACTCTCGTTCTTTACATTTCTTCCTAGCTGCTTGGCCTGTAGTAGGTATCTGGTTTACTGCTTTGGGTATTAGCACTATGGCGTTCAACTTAAACGGATTCAACTTTAATCAATCTGTAGTTGACAGTCAAGGTCGTGTAATTAACACTTGGGCTGATATAATCAATCGTGCTAATCTTGGTATGGAAGTTATGCATGAGCGAAATGCTCACAATTTCCCTCTTGACTTAGCATCAGTGGAATTGAATTCCATAGATGGTGTGGAAACGCTCTTTAATGGAACTCTTACTTTAGCTGGTCGTGACCAAGAAACTACAGGTTTTGCTTGGTGGGCTGGCAATGCTAGACTAATCAATTTATCAGGTAAATTACTGGGAGCCCACGTTGCTCATGCCGGATTAATTGTTTTTTGGGCGGGTGCAATGAATCTTTTCGAAGTTGCCCATTTTATACCAGAAAAACCAATGTATGAACAAGGATTAATTTTACTTCCCCATCTAGCTACTCTAGGATGGGGGGTAGGTCCTGGTGGAGAAATTGTAGACACTTTTCCTTATTTTGTATCAGGAATACTTCATTTAATTTCTTCTGCAGTTCTAGGCTTCGGTGGTATTTACCATGCACTCATAGGACCCGAAACATTAGAAGAGTCTTTTCCTTTTTTTGGTTATGCATGGAAAGATAGAAATAAAATGACCACTATTTTGGGTATTCACCTTATTTTACTAGGGGCTGGCGCTTTTCTTCTAGTGCTAAAAGCTTTGTTTTTTGGCGGTATATATGATACCTGGGCTCCTGGTGGTGGAGATGTGAGAAAAATAACGAATCTTACTTTAAGTCCCAACACTATTTTTGGTTTTTTACTGAAATCTCCTTTTGGGGGAGAAGGTTGGATCGTTAGCGTAGACAATCTAGAAGATATAATTGGAGGCCATTTCTGGCTGGGTTCAATGTGTATCTTCGGTGGTATCTGGCACATTTTAACTAAACCTTTTGCGTGGACTCGGCGTGCTTTTGTATGGTCTGGAGAAGCTTATCTATCTTATAGTTTAGCAGCTCTTTCTGTCTTTGGTTTCATTGCTTGTTGTTTTGTTTGGTTTAACAATACAGCATATCCCAGCGAATTCTACGGGCCGACCGGGCCTGAAGCTTCTCAGGCTCAAGCTTTTACTTTTCTAGTTCGAGACCAGCGTCTCGGAGCTAGCGTAGGCTCGGCCCAAGGACCTACTGGTTTGGGTAAATATCTTATGCGTTCTCCTACCGGAGAAATTATCTTTGGAGGGGAAACTATGCGCTTTTGGGACCTTCGTGCTCCCTGGTTAGAACCTCTAAGGGGTCCTAATGGGTTAGACCTGAGTAAATTGAAAAAAGACATACAACCTTGGCAAGAACGACGCTCGGCTGAATATATGACCCATGCTCCTTTAGGTTCTTTAAATTCAGTAGGTGGTGTAGCTACTGAAATAAATGCGGTAAATATGACTATAGCACTTGGAAAATTTTCCAAATTGGATGTTCTGGATGATTGGCTACGCAGAGATCGTTTTGTTTTTATAGGTTGGTCAGGTCTATTACTCTTTCCTTGTGCTTATTTTGCTTTGGGTGGATGGTTTACAGGTACAACCTTTGTGACTTCATGGTATACTCACGGATTGGCTAGTTCCTATTTGGAGGGTTGTAATTTTTTAACAGCTGCAGTCTCGACTCCTGCTAATAGTTTGGCACATTCACTTCTACTATTATGGGGTCCTGAAGCGCAAGGAGACTTCACCCGTTGGTGTCAGTTAGGCGGCTTGTGGACCTTTGTAGCTTTTCACGGCGCTTTTGGTCTAATAGGTTTCATGCTACGCCAATTTGAACTTGCTCGATCTGTACAGTTGCGACCTTATAATGCTATTGCTTTTTCTGCTCCAATTGCTGTTTTTGTTTCAGTATTTTTAATTTATCCTTTGGGCCAGTCTGGTTGGTTTTTTGCGCCAAGTTTTGGAGTTGCCGCAATTTTCCGATTTATCCTGTTTTTTCAAGGTTTTCATAATTGGACCTTGAACCCATTTCACATGATGGGAGTTGCTGGAGTTTTAGGCGCTGCTCTTCTTTGTGCTATTCATGGTGCCACCGTAGAAAATACTCTGTTTGAAGACGGGGATGGCGCAAATACATTTCGTGCTTTTAACCCAACTCAAGCTGAAGAAACTTATTCTATGGTTACAGCTAACCGTTTCTGGTCTCAAATTTTTGGAGTTGCTTTTTCCAATAAACGTTGGTTACATTTTTTCATGTTATTTGTGCCGGTCACTGGTTTATGGATGAGCGCCATTGGAGTAGTTGGCCTAGCTTTAAACTTACGTGCTTATGACTTTGTTTCCCAAGAAATTCGTGCAGCAGAAGACCCTGAATTTGAGACTTTCTACACAAAGAATATCCTCTTGAATGAAGGTATTCGTGCTTGGATGGCAGCTCAAGATCAGCCTCATGAAAACCTTATATTCCCCGAGGAGGTTCTACCCCGTGGAAACGCTCTTATGTCTGGAAATACAGGAGAACGCTCCTTTACGGATATTCTTACTAGTATTCGATACTGGGTTATCCATAGTATTACTATACCCTCCTTATTCGTTGCAGGTTGGTTATTCGTCAGTACGGGTTTGGCTTATGATGTTTTTGGGAGCCCCCGGCCAAATGAGTATTTTACCGAAGACCAACGGGAGATTCCATTAATAACTGGCCGTTTTGATTCATTAGAACAACTCGAGCAATTTATGACTATAGAGAAAATATATCCAATTTTTACCGTTCGATGGCTGGCGGTTCACGGTCTAGCTGTCCCCACAGTATTTTTTTTGGGATCCATTTCTGCGATGCAATTCATCCAACGAATGGCTACACCAAGAAGAACTGGGATAGGGAGTTATTTAAAACCACTTAATAGTGAATATGGCAAAGTAGCTCCGGGGTGGGGAACTACTCCTCTTATGGGTTTTTTCATGGTTTTATTTGCGATATTTCTATCTCTTTTATTGGAGATATATAATTCCTCTATTTTATTGAACGGAATGCTTACTCTTAAGGTGTTCGTTTATACGGTAGTAACTTTCTTTATTTCCCTTTTTCTTTTCGGATTTCTGTCGAACGATCCAGGACGTAATCCTGGCCGTTTGGCGGATTTTACAAGAATCCCTCTTTGGTTAATAGGTACTATTGTCGGTATTCTTGTAATTGGTTTAATTGGTATCTATTTCTACGGTTCCTACTCTGGATTAGGGTCATCCCTCTGCAAACTACCCGAAGCATATGCAGTTTTCGACCCAATTGTTGATGTAATGCCAGTTATTCCGGTGTTCTTTTTTCTGTTAGCTTTTGTTTGGCAGGCCGCTGTAAGTTTTCGCAACCCGAACGAACAAAGTGTGGAATTGAATCGTACCAGTCTATACTGGGGATTGTTACTTATTTTTGTACTTGCTGTTCTATTCTCTAATTATTTTTTCAATGAAGTAAATATTCTTGCACTTATTGCTGTTGCACTTTTCATTTCAATTCCTACTGCTTTTTTAGTTATTATTTATGTAAAAACGATGGAAACTGCAACCTTAGTCACTATCTCTATATCTTGTTTACTTGTGAGTTTTACTGGTTATGCTATATATACATCTTTTGGACGACCCTCTGAACAACTTAGAGACCCGTTTGAAGATCATGAAGACATGGAAGCATTGGTTTATACGTTCCTATTGATATCAACTTTAGGAATTATATTTTTCGCTATTTTTTTTCGAGAACCGCCTAAAGTTCCGATGTCACCAAAAACAGAAACTAAAGCGAGCGTAGGATTCCAAGCTGGTGTTAAAGATTATAGATTAACTTATTATACTCCGGAATATCAGACTAAGGACACTGATATCTTGGCAGCATTCCGAGTAACCCCTCAACCTGGGGTACCGCCTGAGGAAGCGGGAGCAGCAGTAGCCGCTGAATCTTCTACTGGTACATGGACCACGGTGTGGACTGATGGACTTACGAGTCTCGATCGTTACAAAGGACGATGCTACGACCTTGAACCTGTTCCTGGAGAGGACAATCAATATATTGCTTATGTAGCATATCCCCTGGACCTGTTTGAAGAAGGTTCTGTGACTAACATGTTTACTTCCATTGTTGGGAACGTTTTTGGATTCAAAGCTCTACGTGCTTTACGCCTGGAAGATTTGCGAATTCCTACTTCTTATATAAAAACTTTTCAAGGACCACCCCACGGTATCCAGGTGGAAAGAGATAAATTAAACAAATACGGACGTCCCTTATTGGGTTGTACTATCAAACCTAAATTAGGTCTATCAGCTAAAAACTATGGTAGAGCTGTTTATGAATGTCTTCGTGGGGGACTTGATTTTACTAAGGATGATGAAAACGTCAATTCTCAACCATTCATGCGCTGGAGAGATCGTTTCGTTTTCTGTGCAGAAGCAATTTATAAAGCTCAAGCTGAAACAGGTGAAATTAAAGGACATTATTTGAATGCTACTGCGGGTACATGTGAGGAAATGATCAAAAGGGCAGTATTCGCGAGAGAATTAGGAGTTCCTATTGTCATGCATGATTATTTAACAGGAGGTTTTACTGCAAATACTACCTTGGCTCATTACTGCCGGGATAATGGCTTACTTCTTCACATTCACCGTGCAATGCATGCAGTTATTGATAGACAAAAAAATCATGGTATGCATTTCCGTGTACTGGCTAAAGCATTACGAATGTCCGGTGGGGATCATATTCATGCTGGTACTGTAGTAGGTAAACTTGAAGGAGAACGAGAAATCACTTTAGGTTTTGTGGATTTACTGCGCGATGACTTTATTGAAAAAGACCGGAGTCGTGGTATTTATTTCACTCAAGATTGGGTATCTATGCCAGGTGTCATGCCCGTAGCTTCGGGAGGTATTCACGTTTGGCATATGCCAGCTCTGACCGATATTTTTGGAGATGATGCTGTACTACAATTTGGTGGAGGAACTTTAGGACACCCTTGGGGAAATGCACCAGGTGCTGTAGCTAATCGAGTCGCTTTAGAAGCTTGTGTGCAGGCTCGTAACGAGGGGCGCGATCTTGCTCGTGAAGGGAATGAAGTAATCCGCGAAGCAGCTAAATGGAGTCCTGAACTAGCTGCTGCGTGTGAAGTCTGGAAGGAGATCAAGTTTGAATTTGAGTCGGTGGATATGCTTAGTCCCAAAAAAACAAAATTTCGCAAACAACATAAAGGAAGGTTGAAAGGACGCGGCAATCGTATTATTTTTGGTAAATTTGCTATTCAAGCACTTGAACCAGCTTGGGTTACATCTGGACAAATAGAAGCAGGACGCAGAACAATTACTCGTATTGCTCGACGGGGTATAAAAGTCTGGATACGTTTATTTCCAGACAAACCAATTACAAAGAAAAGCGCAGACACGCGTATGGGTTCTGGAAAAGGTGATCCAAAATTCTGGGTAGCTGTTGTAAAACCGGGTCGATTACTTTATGAGATGGGTGGAGTACCTGAAAATGTAGCACGAAAAGCTGCTCAAATTGTAGCGTACAAGATGTGTATGCGTACTAGAGTAAAACGGGGGTATATAGCTCGAAGGCGTCGGAACAGAATTCGTCTTTTTGCTTCAGGTTTTAAAGGATCCCATTCCAAACAGTTTCGAGCTGCTAAACAACAGAAACAGAGGGCTTTGATCTCTGCTAAAGGAGATAGAATAAAAAGGAAAAGAGCTTTTCGTCGCTTGTGGATTGCTCGGATTAATGCAGCAGTCCGTTCTTATAGCAAATTTGTACATTGTATGTACAAAAATCAGTTGCCTCTAAATCGTAAAACACTTGCCCAAATGGCTCATCATCGTTGCAAGGGACGTAATAATAAAGGAATTATTACAGTAAAACATCGAGGAGGAGGTCATAAACGCCGTTACCGACAAATTGATTTTAAAAGAGGAAAAATTGTAAGCATAGAATATGATCCTAACCGAAATGCTTGTATTAGTCTGGTACACTATAGAAACGGAAAAAAAGCTTATATTTTATCCCCTAGAGGAATAATGCTTGGAAATAAAGTTTTGTCTGGTCCAAAATCTCCTATTGGAAATGCCCTACCTTTGACCAACATACCTGTGGGTACAACTATACACAATATAGAAGCAACATTAGGGAGAGGAGGACAGATAGCTAGGGCCGCAGGCACTCTAGCCCAGCTTATTGCAAAAGAAGGTCGATTCGCCTCGTTAAGATTGCCTTCAGGAGAAGTTCGTTTAATACCTGACAACTGTTCAGCAACAATTGGACAAATAGGTAATACTCAGTCGAGTAACAAAACTTATGGTAAAGCCGGTTCTAAGCGTTGGGTAGGAAGAAGACCAGAAGTACGAGGAATAGCTATGAATGCTCTAGACCACCCTCACGGTGGTGGTGAAGGTAGAAGCTCAATTGGAAGAAAAAAACCTGCAACACCCTGGGGTCATTGTGCACTTGGAAAAAAAACCCGAAGAAAATTCAGATATAGTGATACTTTTATACTTCGGATGCCAGCAAAAACAGGTCCACGAGTAGTAGTTTTTTTGGAATGTAGATATATAACTAAAAAGAATCGACATAATAAATCAACTCCATTGGAACTCAAGAAATTTTGTCCTTTTTGTTTGAAGCATACCATTCATAAAGAGAGAAAGAAAATGAAACTGCGCGCTTCTGTTCGAAAAATTTGTTCCAAATGTCGACTAATTCGTAGAGGAAAACGTCTTTATGTCTTTTGTGTCAATGCAAGACATAAGCAAAAACAGGGTATGATTCAATCCCAAACTTATTTGAACATTGTCGATAATAGCGGAGCGCGCAAAATAATGTGCATTAGAGTTGTAGGAGCAAGTTATCAAAGATACGCTCATATTGGAAATGTAATCATCGCTGTCATTAAAGAAGCAGTTCCCAATACAAAAATGGAAGAATCCGAAATAGTTAGAGCAGTAATTATACGTACTTCGAAAGAATTCCAGCGTGATGATGGAATGAGAATACGATCCGATGATAATGCCGCTATTATCATTGATCAAAAAGGAAATCCAAAAGGAACTCGAGTTTTTGGTCCAGTTCTTCAAGAACTGAGACAATATAATTTTACAAAAATAATTTCATTGGCCCCCGAAGTATTAATGGATTGGAATAAAGTAAAAACTTCGGATTCCTTGCCACAATGGAAGTGTTTGGAATACCGAGTAGAAAGTAAGCGTTCTCATTACGGTCGTTTTTCCTTATCTCCACTTTTGAGAGGTCAAGGTGGTACAATAGGTAGTGCATTACGAAGAACTTTACTTAGAGACGTTGAAGGAACAAATGTTGGCATTGAAGAATCGGTTCACGATATTATCATGAATCTAAGAGAAATTGTTTTTAGATGTGAGTTGCACGGAATTCACAAAGCTTACATTTATACTGTTGGGCCTAAAAATGTAACTGCTCAAGATATAATATTACCGCCTTTTATCCAAATTGTCGATGGTACCCAACATATAGCTAGTATTACTAAACCAATTCATTTACATGTAACTTTAAAAATTCCTACAGAAATTTTTTATATGCCTGTTCGATCCGTGACCTATAATGTTTATTTCTATGATATACTCATTTTCGAGCTATGGACAAATGGAGAACTAACTCCTAAGGAGGCCCTTTATGAAGCTTGTTGGAGGTTGATTGATTTAATCATCCCTTTGCTAACAATTCCTGAATTTGGTCAAATACAATTGGAAGGTTTTTGTCGTTTCATTGAGCAAGGTTTACAAGAAAAACTTTTCCAGTTTCCAAAAATTTTCGGTAAAAATTATAAAATAATTGAACCTTCAATAAACGAAAGAGATGCTGTATACCAGCGTCTTACATATTCCTCGAAATTTTATGTACCCGGATTTTTCGTTGGGGAAATTCCTCTGATGAATAACAAAGGAACTTTTGTAATAAACGGAAATTACAGGGTTGTAGTTAATCAGCTAATAAGAAACCCCGGTATCTACTATATCTGTACTAGCACCCTAATTTCCGATTGTGGTGGAAGAATTTGGGTTCGTGTAAGCAGAAAAAAGAAAGTTTCTATACTAGTGTTTTTTTTTGTTATGGGTCTTAATATTGAAGAGGCCATTTTGACGTTTAGGTGTAAACTAGGAAGAATCGGTCGACAAAATCTGAATAAAAAACTCAATCTTGAAATACCTGAGAACGAAATTTTTTTATTACCACAAGATGTATTAGCTATTGTAGAATACCTTATTAAATTAAGCTATGGAGTAGGTACGTTTGATAATATCGATCATCTTCAAAATCGTCGTTTTTGTTCTGTGGCAGATTTCTTAAAAAAAGAAGTTGGAATAGCTCTAGATAATGTGAAAGTTTTAATTACTTTGAACCATTTTTTTGGGTTACATCCTTTATCTCAATTTTTGGAACAAACAAATCCATTGGCGGAAATACTTCATGCGCGAAAAGTCAGCTTTTTAGGCCCTGGGGGTTTAACAGAACAAACAGCTAGTTTTCGTGCACGGGATATTCATCCTAGTTATTATGGTCGTTTTTGCCCCATAAATACACCCGAAGGACAGAATGCTGGACTTATCGCCTCACTGGCGATTCCATTCTATAAGATATATCTTTTACCAGCCCTAGGAAATTTTTTGGCGGTAATTCCAGAAAAGAAAAATACTCCAACTCAATATCGCCAAGAATTTCTATCTATTGCATGGGAACAAATTCATTTCAGAAGTATTTTGCCTTTCCAATATTTTTCTATTGGAGTTTCTCTGATTCCTTTTCTAGAACATAATGATGCAACTCGCGCATTAATGGGTTCGAATATGCAACGCCAAGCAGTTCCACCGCTTCAACCAGAAAAATGCATTGTTGGAACTGGTTTAGAAAGTCAAGTAGCGCTAGATTCCGGAAATTTAGCTATAAGTAAACAAGAAGGAAGAATCAAATATATCGATGCTGAAACTATTTACCAACGTTCTAATAGCAATACTTTGATGTATCAAAAACCTCACATTAACCAAGGAAAATATATAAAGAAAGGACAAATTTTGGCAGATGGTGCAGTTACAGTAGGTGGAGAAATATGCTTGGGAAAAAATATATTAGTAGCTTATATGCCGTGGCAAGGGTACAATTTTGAAGACGCAATCCTCATTAGTGAACGTTTGATATATGAAGATATTTTGACTTCTTTTCATATCACACGATACGAAACTACAATTTGTACGACGTGTGAGACATTGACAAAAAAAATACCTCAATTAGACCCTTATTTACTTCGTCATTTAGATGAAAATGGCCTTGTTAGAGTAGGATCTTGGGTACAACCAGGTGATGTTCTAGTGGGTAAACTACCAGAGCTAAGATTATTACAAGATATTAAAGAAACTTGTGGTCAAGTTATTGACTTGGATTCGGAAAAAGTCCATGTATATCTTTTACAAAAACGTCAAATACAAGTGGGTGATAAAGTAGCCGGAAGGCACGGTAATAAAGGAATTATTTCCGTTGTTTTGCCTAGACAAGACATGCCGTATTTACAAAACGGGGTGTCTGTAGATATGGTATTAAACCCTTTGGGAGTACCCTCCCGAATGAATGTAGGACAGATCTTTGAATGTTTGCTTGGTTTAGCAGGAAAACATTATCGAATACCGCCTTTTGATGAAAGATATGAGCAAGAAGCTTCAAGAAAACTAGTTTTTTCTGAGCTTTATAAAGCTAGTGAGCAAACAGCTAATCCGTGGGTTTTTGAACTTGAACATCTTGGAAAAACCAAAATATTTGATGGAAGAACAGGAGAAATATTCGAACAACCCGTAACAATAGGAAAAGCTTATATGATGAAATTAATTCATCAAGTTGAGGATAAAATGCATGCGCGTTCCACTGGAAGTTATGCACGAATTACACAACAACCTGTCCAAGGGAAATCCAAAGGAGGGGGTCAACGATTAGGAGAAATGGAAGTTTGGGCTTTGGAAAGTTTTGGTGTTGCTTGTATTTTACAAGAGATGCTTACTGTCAAATCTGACCATATGGAAGCTCGTAAGAAAGTACTTAAATCCATCTTGGATGGTCGTTCCGTGGCTAACACTGCTACAGAATCTTTTCGAGTACTCATTCGAGAACTACGATCTTTAGCTTTAGAAATTCAGCATACTATTATATCAGAAAAAGACTTTCAAAAACTCAAAATTACATTAGTTTCTCCTGAGCAGATTCGGGCCTGGTCTGAAACAATTTTACCAAACGTTGGAGAAGTGACTAACCCCGATACTCTAGACCCAACAACAAAGAAACCACAAAGAGACGGATTATATTGTGAACGAATTTTTGGACCTGTGAAAAGTGGAGTTTGTGCTTGTTGTAAATATTGTGAAGTTGAAGATTCTCGAATTCGAAGATACCGAATGGGATACATTAAATTAGCGTGTCCGGTGGCTCATATCTGGTATATCAAACGCGTGCCCAGTTATATCCCGACTCTAATAGGAAAGAAAAAATCTGAAGTAATAGACCTAGTATACAGAAAGAATTTTTTGGTCAGACGCATAAAATTCGTGAAATATTTGATACAAGCAAAAATAAAACCGGAATGGATGGTTTTATGTCTATTACCAGTTCTTCCTCCCGAACTAAGACCTATTTTTGTTTTATCAGATTTGAATAAACTTTATCAAAAAGTTCTTATTCGGAATAAGAATCTTCGATTACTCCAAGAAGCCGTAGATGCACTTTTAGATGAACCGAATAGGCCCTATAAATCGTTTTCCGATGTGATTGCGGGTAAAGAAGGAAGATTTCGCGCGAATTTACTTGGAAAAAGAGTGGATTATTCGGGCCGATCAGTTATCGTAGTGGGTCCTTCTCTTGCATTGCATCAATGCGGATTACCTCGAGAAATGGCAATAAAACTTTTTCAGCCTTTTTTAATTCGTAATCTAATAAGGCGAGGTGTTGCGCCCAATATAAGAGCTGCTAAAAGTTTAATTCAAGGGAGGAAACCTTTTATTTGGAAAATCCTTCAAAGAGTTATGTTAGGGCATCCTGTATTGTTAAACCGAGCACCTACCTTACACAAATTTGGAATACTTGCATTTCAGCCTATTCTAGTAAAAGAGCATGCCATTCGTTTACATCCGTCAGTTTGTACAGGGTTTAATGCAGATTTTGATGGGGATCAGATGGCTGTACATGTACCTTTATCTATAGAAGCAATTTTGGAATCTCGTTTACTTATGTTTTCTCATACAAATTTGTTGTCTCCAAGTAGTGGAAGTCCTATTACTATACCAACACAAGATATGCTTCTTGGACTTTATATATTAACCGCTGATAAAAACCAGGATATTTCTGAATTTAGGCCGTTATGGTTGAGGTGGCCTATTGAAATTCAACATGAACCTTTTGGCACATCCCAGGAAATCTATGAACATTATATTCGAACAACTGTAGGCCGTATTCTTTTTAATCGAGAAATTTTTTATAATAAAGCGATGAGTCGAACTGCTCTGAACGAGCTAATTAGAAGATTAATTGATCGTTTTGGAATGATGTGTACATCTCACATTTTAGATCAATTGAAAACTTTGGGTTTTCACCAAGCTACTGATGCATCTTTTTCATTAGGAATTGATGATCTTTTAGCAGCACCGTCCAAATGGTGGCTTGTTAAAGAGGAAGACCAACAAGGTTTTTTTTCGGAAAAGCAAAATCTTTCTGGAAATTTACATACAGTCGAAACATTACGTCAATTAATGGAGAGATGGCATACTACAAGTGAATATTTGAAAGAAGAAATGTATCCAAAATTTCAACTAACAAACTCCTTTAATCCAGTTTATATGATGTCCTTCTCAGGAGCTCGAGGAAACAAATCGCAAGTTCACCAATTACTAGGTATCCGAGGATTAATGTCAGATCCACAAGGAAAAATTGTAGATCTACCTATTCAAGGCAATTTCCAGGAAGGGCTCTCTTTAACAGAATATATTATATCTTCCTATGGAGCTCGTAAAGGAGTTGTGGATACTGCTGTACGAACAGCCGATGCTGGATATCTTACACGTAGACTTGTTGAAGTAGTTCAACATATAATTGTACGTAAAACAGATTGTGGCACTGGTCGTGTCTTGGCAGATGATGTATATATAAATAGAAGATGCATTGCCACACGCAATCAAGATATTAGTGCTGGACTTGCTAATCAATTTAAGAATCTTTTGATTCAAGCAATATCTATACGAACTCCCTTTACTTGCAAAAGTCTATCTTGGATTTGTCAATTATGTTATGGGCGGAGTCTTAGTCACAATAATTTGATCGAATTAGGAGAAGCAGTAGGTATTATTGCAGGCCAATCTATTGGCGAACCGGGAACTCAATTAACCTTAAGGACTTTTCACACCGGAGGGGTTTTTACTGGTAATATTGTAGGAACAATACGAGCCCCTTTCAATGGAAGAATTCAATTCAATTCGAATTTGGTTTATTCTACGCGTACATTTTTTGGACATCCCGCTTTTATTTGCCGTAAAAAATTATTCATCATTATTGATGGTGGCGATAAAGTAGATTATTCACTTCTTCCAACAAAAAGTTGGGTTTTTGTTCAGAATCACCAATATGTAGAATCGGAGCAACTTATTGGCGAATTTCGAACTAAAGAAAAAGTTCTTAAATACATATATTCTGAGCTAAACGGAGAAATGCACTGGAGTTTATGGATATTATCAGGGAAAAAACAAATCAATCGAGTCCTGGTCCCAATACGAATAAAGAACATTGTTATCAATACGATTCAATTTAGTTTGATGTTTCTAATTCTATCAACATCTTCAGGTCAAATTATCGCTGTTCGCGAAGAATCTTTAGTAGTGCGATTAGCTAAACCTTATTTGGCTACTCCAAAGGCTACTATTCATGGTAATTTTGCAGAAATTATTAATCAAGGAGATCCTTTAATAACCTTTTTCTATGAAAGGTTCAAATCCAGTGATATAACTCAAGGTCTTCCTAAAGTGGAACAATTGGCAGAAGCACAATCCAACAATCCCGGGAGCTTTTGGGGTTTATTCATAAGTACTAAAATAACTATGGAACAAGGTCGGATTCATTTTGTTGATCAAATACAAAAGGTTTATCAATCTCAAGGAGTACATATTTGTGAAAAGCATATAGAACTTATTATACGACAAATGACCTCAAGAGTACTGGTTCCTGGAGAACTCATCGGATTATCACGAGCGCAAAGAATAGATCGTGCTTTTGACGAAGCAATCCACTATAAAACAAAATTACTGGGAATAACGAAGGCGTCTTTTGATACTCCAAGTTTTATATCAGAGGCTAGTTTTCAGGAGACTGCCCGAGTCTTAGCTAAAGCTGCTATTCAAGGTCGCATTGATTGGTTGAAAGGATTGAAGGAAAATGTGATTCTAAGTAATATCATACCTGCAGGTACAGGGGGTATTATTCACATCCTAGCAAGTTTTAACAATACCATTATTACCGTTACAGATGTAAAAGGACATGTCATTTATTGGTCTTCTGCCGGTGCTTGTGGGTTTAAAGGTCCAAAAAAAGGTTCAGCTTTTGCTGCTCAGAAAGCAACTGAAAGCGTAATTTATAGAGTAGTTGTACTAATAACTGGTTGTGGTAAAGGGCGAGACGCAGCATTACGTGTAATTCAACATAATCGCATACCTATACGCGCTGTAGTTGATATAACTCCCAACCCACATAATGGATGTAGACCTCCTGCCAAAAGACGTGTAATGCCCACAAATCCACAACTTATTAGAGATGCGAGACAACAAAAAAAAAAGAAAAGGGGATCCCGTGGTCTTCAAAGATGCCCTCAGCGTAGAGGACCCAAAAAACCAAACTCTGCCTTACGTAAAGTTGCCAGAGTACGATTAACCTCCGGATTTGAAATCACTGCTTATATACCTGGTATTGGCCATAATTTACAAGAACATTCGGTAGTATTAGTAAGAGGAGGAAGGGTGAAAGATTTACCCGGTGTGAAATATCGCATTGTTCGAGGAACCCTAGATGCTGTCGCAGTCAAAAATCGTCAACAAGGGCGTTCTTGGAGTCAAAAAGCCGAAAAAATGGCAAAGAAAAGTCTCATTGAAAGGGAGAAAAAAAGGCAACGATTGGTACGAAAATATCGTGTAATGCGGATTAAAAGCAAATTACAGTCTTTACCGCGTAATAGTGCGCCGACGCGGCTTCATCGGCGTTGTGTTTTGACTGGACGATCTAGAGGGATTTACCGGGACTTTGGATTGTGCAGACACATAATCCGTGAGAAGGCTCATGCTTGTTTATTACCTGGTATAACCAAATCTAGTGATCAGATCAATTATAAAAACGTGAATCTGATTAATCGTTATATTAGTCAGCAAGGAAAAATCTTATCTAGAAAAGTTAATAAATTAACTTGGAAACAGCAACGCCTTATGGCTGTTGCTATTAAACGAGCTCGTATTCTATCGTTTTTACCCTTTATAGTAACTTGGTCTAGAGCATCTACCATTGTACCCGAAATGGTGGGTTATACTATTGGTGTTCATAACGGTAAAGAACATCTACCTATTTATATAACAGAGAGTATGCTATATCACAAATTAGGAGATTTTGTACCTACTGAGCGTAAAAATCTACCAGTTCATCTCGGAAATAAAAAAAATAAATGGAGTCTTGATAGAGCATCTTATTCTCTTTATAGGCGTAAAAATCGACATATTATCAATTTAGTTCAAACAGCTCATTTTTTATCCGAAACTTGTAATCTTTTATTTAAGGCCGCAAGAAAACGAAAAGAAATCCTCATTGTTGGTACGAGACGTTATATCGCGGATTTAGTAGCATCAGCTGCTAAAAAAGCACAGTGTCATTATGTAAATTACAAATGGCAGGGTGGATTGTTAACGAATTGGTCTACTACAAAAGAAAGACTTAAAAGGTTCAGAAATTTGACAAAAAAAGAAATTGCATTAATTGAAAAACAATTAGAGCTTCTATACCAATATTTAAAGGGAATTTTGTATATGAAGAAGCTACCCGATATTGTAATAATTGTTGATCAACAAAAAGAATCTACTGCTGTTAGGGAATGTAGAGCCTTACGTATTCCAACAATTAGTTTAGTTGATACAAATTGTGATCCGGATTTAGTTGATATCCCAATTCCAGCCAATGATGATGCCCCAGGATCTGTTAGATTGATCCTGAACAGATTGATGTCAGCAGTTTCTGCTGGCATGGGTCATAAAGTAAATCCGCTTGGCTTTAGACTTGGTATAACTCAAAAAAATCATTCTGTTTGGTTTAGACTTTATCCTAAAATCTTTCAAGAAGATGTAAAAATACATAAAAGCATCGAGAATTATGGAATTGCGCGGATAGAGATTGAAAGAAAGGTAGATTTAATTAATGTAATTATATTTACAGGAAAATTGAATGTTAAAACAGAAATACTAAAAAAACCTTACCAAAACGCAAAAATTCTTGTAGAATTTATTGCTTCACAACTGGAAAAGAGAGTTGCAGTTAAAAAAATATTACAAAAAGCTGTTGAACTAGCCCAAAAAGAGGATATAGAAGGTATTCGTATTCGAATCGCGGGCCGCCTTGGGGGAAGAGAAAGGACTCGTAAGACAAAAAAAAAAATAGGCAGAGTTACTTTGCAAACACTTCGAGCTGAAATGAACTATTGCTCTTATACAGTTCGAACAATCCACGGAACATTAGGAATTCAACTTTGGATCATGTCTCGTTATCTAGGACCTCGTTTCAAAATAATACGCCGTCTGAAAACCTTACCGGGGCTTACTAGTAAAAGACCCGAAAAACAAAAAATTCGTTTTCATTATGGATTAACAGAACGACAATTACGTCAATATATAAATATTGCTAAAAGAGCTCAGGGATCGTTACTTGAAATGCGTTTAGATTTTCAGCTAGGAATTGCTCGTACCCCTGCAGCTCGACAAATAGTTAATCATAGACATGTTTTAGTGAACGGTCGTGTAGTGGATATACCAAGTTATCGGTGTAAACCCCAAGATGTCTTAACTGGAATAGTTAATAAAATAATAGATAGAAAAGATATTCAATTAAAGATTCAGGAAATGTTAGTTATAGAATATTATTGTATGTCACGGCGAAATACTCCGATTTATGGAAAAAAATCATTGGCCATGAAACAGATTCAACAAAAGACAGAGAAAAATCCACTATTGGTTCTACGCCAAGCCATAAAGGAAGTAACTCCCCGTCTAATAGTAAAATCAAGACGTAAAAGCGGATCAACTTATCAAGTTCCCTTTGAAATAAAACCTAACCAAGGAAAAATACTAGCCATTCGTTGGTTATTAGAGGCGTCTCGAAAACGTGGTCCAAATATGGAGTCCAAATTCAGTTCTGAATTGATAGATGCTACTAAAGGGAAAGGCAAAGCTATACGCAAAAAGGAAGAGACTCATAAAATGGCAGAGGCCAATAGAGCTTTTGCCGATACTATTGCTAATCTAATAACGTCTATAAGAAATGCCTACATAGTAGATAAAAAAATCGTTCGAGTAACTGCTACTATTCTTTTACAAGAAGGCTTTATCAAAAGTATTAGAGAACATAAAGATGGACAAAAATCTTTTTTAATTTTCACTTTAAAATATAGGAGCAAACCTGGTCGAAAAATTTATTCGGATTTTCCGAACATGCCTAAAGTTTTAGGCGGAATGGGCATTGCAATTGTTTCGACTTCCCGGGGAATCATGACAGATCGAGAAGCTAGACAAAAAAAAATAGGAGGGGAAATTTTACCTAGATCTCAAAAAAATGAGAATTTTCTTGATAAAACATTCACTATATTAGCTGATATCATCTTGCGAATAATCCCAATGGCTCCGACCGATAAAGAAGCTTTTGCCTATTATAGAGATATGTCAGCACAATCAGAAGGAGAATATGCGGAAGCTCTGCAAAATTATTACGAGGCGATGCGATTGGAAATCGATCCTTATGATCGAAGTTATATACTTTATAATATAGGTCTTGTGCATACAAGTAATGGGGAACATGCAAAGGCTTTAGAATATTATTTCCAAGCATTAGAACGAAATCCAGCCTTACCGCAAGCTCTTAATAATACAGCTTTGATCTGTCATTACCGAGGAGAACAGGCTATTCAACAAGGAGATCCCGAAACTGCGGAAGTTTGGTTTGATCAAGCTGCAGAATACTGGAAACAAGCTATAATGCTTGCTCCGGGCAATTACATCGAAGCACAAAATTGGTTAAAGATTACAGGACGTATGAATAATCAATCGAAAAGACTCTGGATAGAACCTATCCAAGGTTCTCGAAGAAAAAGTAATTTTTTCTTTGCTTCTATCCTTTTTGGGGGTGCTTTAGGATTTTTTCTAGTCGGATTTTCAAGTTATCTAGGTAGGAACCTGCTACCCTTGTTATCATCTCAACAAATAATCTTTGTTCCACAAGGAATTGTAATGTGTTTTTATGGTATTGCAGGTCTATTCTTTAGTTCGTATTTGTGGTGTACAATTTTTTTTAATGTAGGGAGTGGTTACAATCAAATAGATGAGAAAACAGGAATTGTATGTCTTTTTCGCTGGGGATTTCCAGGAAGAAATCGTCGTATTTTTTTACGATTTCCCTTGAAAAATGTTCATATGATCAAAATGGAAGTACTTTATATGAAAGTGAAGGGTTTACCAGATATTCCTTTAGCGCGTACTGGTGAGAATTTAAATTTAAAGGAAATGGAACAAAAAGCTGCGGAATTAGCTCGTTTTTTGCATGTATCT
Gnetum003 ATGATAACTATTCGACCCGACGAAATTAGTAGTATAATACGTGAACAAATCGAGCAATATAATAACGAAATCCAAGTGGTTAATATGGGCACTGTTCTTCAAGTAGGAGATGGTATTGCTCGTATTCATGGTCTTTACGAAGTAATGGCTGGGGAGTTGGTTGAATTCGAAGACAGTACAGTTGGTATTGCTCTAAATCTAGAAACCCAAAATGTTGGAGTTGTTTTAATGGGGGATGGCTTGACAATTAAAGAAGGGAGTTTTGTGAAAACAACGGGGAAAATTGCGCAAATACCAGTAAGTGATGCTTTTTTAGGTCGTATTGTAAATGCTTTAGCCCAACCTATTGACGGCAGGGGGCCTATTCCTGCTTCGGAATTTCGCCTGATTGAATCGCCCGCTCCCGGTATCGTTTCAAGGCGTTCCGTCTATGAACCTCTTCAAACGGGACTTATTGCTATTGATTCTATGATTCCCATAGGACGGGGTCAACGAGAATTAATTATTGGGGACAGACAGACCGGTAAAACCGCCGTAGCTACGGATACTATCCTCAACCAGAAAGGTCAAAATGTAGTATGTGTATATGTAGCCATCGGCCAAAAAGCTTCTTCTGTAGCTCAGGTAGTTAACATGCTACGGGAACGTAGTGCAATGGAATATACCATTGTTGTGGTTGAACCCGCGGACTCTCCCGCAACGTTACAATACCTCGCTCCTTATACAGGAACGGCTTTAGCCGAATATTTTATGTACAAGAAAAAACATACATTAATAATATATGATGATCTCTCTAAACAAGCGCAAGCTTACCGGCAAATGTCTCTCTTATTACGAAGACCGCCTGGCCGGGAAGCTTATCCAGGAGATGTGTTCTATTTACATTCCCGTCTTCTGGAACGAGCAGCTAAATTAAATTCTCAGTTAGGTGAAGGTAGTATTACTGCTCTACCAATAGTTGAAACTCAAGCTGGAGATGTTTCAGCTTATATTCCTACAAATGTAATTTCTATTACTGATGGACAGATATTCTTATCTTCTGACCTATTCAATGCGGGGATACGTCCTGCTATTAATGTAGGTCTTTCTGTTTCTAGGGTGGGTTCCGCGGCTCAGATAAAAGCAATGAAACAAGTAGCGGGAAAGCTTAAATTAGAATTAGCTCAAACTGCAGAGTTAGAGGCGTTTGCACAGTTTGCCTCTGATCTTGATAAAGGCACTCAAGATCAATTAGCAAGAGGTCAACGGTTGCGTGAGTCACTCAAACAGCCCCAGTCAACTCCTTTAACCGTAGAGGAGCAAATAGCTACTATCTTTACTGGAACGAACGGATACCTGGATAGATTCGATATCAGGGAAGTTAAAAAGTTTCTAGATCAGTTACGAGAATATTTAAAAAAGAAAAAGCCTCAGTTCGGAGAAATTATCCGTACCACGAAAATATTTACGGAAGAGGCGGAAGCTCTTTTGAGAGAAGCTATTGGCCAAATTACCCAAATAATTGGTCCCGTGCTAGACGTATCTTTCCCCCCGGGCAATCTGCCTAATATTTACAATTCCTTGATAGTGGATGATAGAGCTTTCTCTGTTACTTGCGAAGTACAACAGTTATTAGGAAATAACACAGTTAGAGCTGTAGCTATGAGTGCTACAGACGGTTTAACTAGAGGAATGAAAGTAATTAATACGGGAGCTTGTCTAAGTGTCCCAGTAGGGAAGGCTACTCTAGGACGAATTTTCAACGTTCTGGGAGAACCCGTTGATAATTTAGGTCCTGTAGATACAGATACAACATTTCCTATTCATCGACCTGCTCCTGCATTTCCCCAGTTGGATACCAATTTATCCATTTTTGAAACGGGTATTAAAGTTGTGGATCTTTTAGCTCCCTACCGTCGCGGAGGAAAAATAGGACTCTTTGGGGGGGCTGGAGTAGGTAAAACAGTACTAATTATGGAGTTAATTAATAACATTGCTAAAGCGCACGGGGGTGTATCCGTTTTTGGTGGAGTAGGAGAACGTACCCGTGAAGGAAATGATCTTTATATGGAAATGAAAGAATCCGGGGTAATTAATGAAAAAAATATTGCAGAATCCAAAGTAGCTCTGGTTTATGGTCAGATGAATGAACCGCCAGGAGCTCGTATGAGAGTTGGTTTAACTGCCCTAGCTATGGCAGAATATTTCCGAGATGTTAATGAACAAGATGTACTTTTATTTATAGATAATATCTTCCGGTTTGTTCAAGCAGGATCGGAGGTATCCGCTTTATTAGGAAGAATGCCTTCGGCCGTGGGTTATCAACCCACCCTTAGCACAGAAATGGGTTCTTTGCAAGAGCGAATCACTTCGACAAAAAAAGGATCAATAACCTCAATTCAAGCCGTCTATGTACCCGCGGATGATTTGACAGATCCCGCGCCCGCTACAACATTCGCACACTTGGATGCGACTACTGTACTATCAAGAGGATTAGCTGCTAAAGGAATCTATCCCGCGGTCGATCCTTTGGATTCCACATCTACTATGCTCCAACCCGAAATCGTGGGTGAACAACATTATGAAATTGCACAGGGAGTCAAACAAACCTTGCAACGTTACAAGGAACTTCAAGACATTATAGCTATTCTTGGATTGGACGAATTATCAGAAGAAGATCGTTTAACTGTAGCAAGAGCACGAAAAATTGAACGTTTTCTATCACAGCCTTTTTTTGTAGCAGAGGTTTTCACAGGTTCTCCTGGCAAATATGTTAGTCTTATCGAAACAATTAGAGGTTTTCAAATGATCCTTTCTGGAGATTTAGATGGTCTTCCCGAGCAGTCCTTTTACTTGGTCGGTAATATTGATGAGTTAAATCTTCGTGTATTAACTCCTAATCGAGTTGTTTGGGATTCCCAAGTAAAAGAGATCATACTATCAACCAATAGTGGCAAGATCGGTATATTACCAAATCATGCTTCACTTGTTACTGCTGTAGATATAGCAGTTATGCAAATACGTATTAATGGGCAATGGTCTACTATTGCTTTGATGGGTGGTTTTGCTAAGATAGACAAAAATCAAGTGCTTTTATTGGTAAATGACGCAGAAAAGGGTGCTGATATTGATCAACAAGAGGCTCAAGAAACTTTTAATCAGGCAAAAGCGGGCTTAAATATGGCCGAAGGAAAAAGACAAAAAATCGAGGCCGAGCTCGCGGTTAAACGAGCTAGAACGCGATTAGAGGCTAGTTTCGGGTTCAATACCAATATATTGGAAACAAATATAATAAATATCACCGTGGTACTCGGTATACTCATCTATTTTGGAAAGGGAGTGAATCTATTAGATAACCGTAAATCCAAAATTTATAGTACTATTCAAAATTCCGAAGAATTATGTAAAGGGGCGCGCCATCAGCTTGAAAAAGCGCGAGCTCGTTTGCAAGAAATTGAAATGAGAGTCGATGAAATTCGAGCAAATGGATATTTACAAATCGAACAAGAAAAAGAGGATCTCGTTCAAGCTGCTTCAGTCAATTTAAAACAATTGGAGGATTCTAAGAACGAAACTGTTTCTTTTGAACAACAAAAAGTAATTGATCAGGTCCGGCAGCAAGTGTCCTATCAAGCATTACAAAAAGCTTTAACGTTTATGAAAAATTGTTTAAATACTGAATTACATATGAATCCTATTATTTCTGCCGCTTCTGTTATTGCTGCTGGATTAGCTGTGGGGCTTGCTTCTATCGGACCCGGTGTTGGTCAAGGTACTGCTGCAGGCCAAGCCCTAGAGGGTATTGCAAGACAACCGGAAGCAGAAGGTAAAATACGAGGTACATTGTTGTTAAGTTTAGCCTTTATGGAAGCTTTGACTATTTATGGGTTAGTTGTAGCGTTAGCGCTTCTATTTGCCAATCCTTTTGTTATGCACATTTTTCAAAAAACTATTAGTATACTTGATATTTCGGACGTAGAAGTAGGCCAACATTTCTATTGGCAAATAGGCTTTTTCGAAGTTCACGGACAAGTGCTTATCACTTCTTGCTTTGTACTCGTTGTTTTATTGAGTCTAGCCATTTTAACTGTTCGAGACCCACAAACTATTCCAACAAGTAAGCAAAATTTTGCTGAATATATTCTCGAATTTATTCGAGACTTGGCCAGAACTCAAATAGGAGAACAATACATTTCCTGGGTTCCTTTTATCGGAACCTTATTCCTATTTATCTTTGTTTCAAACTGGTCAGGTGCTCTTGTTCCTTGGGGGGTTATTAAACTCCCCCACGGCGAGCTAGCTGCACCTACAAATGATATTAATACTACGGTTGCTTTAGCTTTACTTACATCAATAGCATATTTCTACGCGGGTCTTGCAAAAAAAGGATTAAGTTTTTTTGGGAAATATATTCAGCCAACTCCAATACTTTTACCCATTAATATCTTAGAAGATTTTACGAAACCCTTATCACTTAGTTTTCGACTTTTTGGAAATATATTAGCTGATGAACTGGTAGTTGCCGTTCTTGTTTCTCTGGTTCCTTTAATTGTTCCTATACCCGTGATGCTCCTAGGATTATTTACAAGCGGAATTCAGGCTCTTATTTTTGCAACTCTCGCTGCAGCTTATATAGGTGAATCGTTGGAAGGTCATATGATTTTGATAAGTTTAGAACACATATTAGTCCAAATATATTTCGCTTTTTTTCTAATAATTAGGGGTGCCCTTATTGTCTTCTTGTGTATAACAACAATTTTAATGATTCGGTGGCTTTATTCAAGGCATTTACCTTTAAGTAATTTGTATGAATCTCTAATCTTTCTTTCTTGGATAACTGCGCCGAGTGCCTTGTTTACTCACGGGTTCGCCACTTTAGTTCTTCCAATAGACATGCAACAGTCACAAAGATTAATACCCGCGTTACAGTCTCATTGGCTAATAATGCACGTAACCATTATTTTTCTTGGTTACGTTACTCTTCTGTGTGGATCCTTATCGTCAATAGCTCTTTTAAAAACTCAGATTATCCATTTGCTGGATAATCTGAGTTTCTATAGCATAGTTTTTGGATTTACTTTTTTAACTTTGGGTATTCTTTCTGGAGCAGTATGGGCAAATGACGCCTGGGGTCGTTATTGGAGTTGGGATCCAAAAGAAACTTGGGCATTGATAACTTGGTTAATTTTTGCAAATTACATTCATATAAGAGCTTCGCTAGGGCTGTTTTTTGTTTGGATCTGTTTTTTTGGAATAAATCTTTGTGGTATAGGTGTTCATACTTATGGGACAAATCTTATAGGTTTTGCTTTTCTAACTACTTTTCTTTTTATGGGTCATAAAAAATTTACCATTCTTCTTTCTTGGATTCGAGAATTCTTCTATAGTATGAGTGATACGATGAAAGCTTTTTCAATTCTTTTAGCAACTGATCTATGTATTGGGTTTCATTCACCCCACGGTTGGGAACTGCTCATCTATTGGTTTTCTGAAAATTATGGATTTGCGCAGAATTATCGAATTATATCGAGTCTTGTTTCCACTTTTCCGGTTATCTTGGATACAATTTTGAAGTATTGGATTTTTCGGCGTTTTAATCGTATATCTCCTTCGCTTGTAGTAATTTATCATTCCATGAATGAAATGACTATTGTTTTCCAATTGAGTATGTTTGCTTTAATCGCGATTTCATTTTTATTAATTATTGGTGTACCTGTTGCGTTTGCCTCTCCAGAGGGTTGGTCAAGTAATAAAAATATTATATTTTCGGGTGTCTCATTATGGATTGCATTGGTCCTTCTTGTGGGTATCCTTAATTCCATAACAAAAGGGTTTCTTTTGGGCGTAGATTCGATTCATGCTGTTATTCCCTGTTTAGAAGAAACAACAATGTGTGCATATTATCCTTTAGGTGTAAGAATACCCTGCTTTGTTCATCCGGAGCTTTTAATATGTTTTTTACACGGTTATTGTGTTGACATTCCAATCAAAAATTTTTTATTTTGGATAAAGATGTCATATAATTTTTATCATGCAGAGTTCATTACCAGGGAGCTTAGTCCCAAAATTAGAGTCATTTCAATGATTGAGTTTTTGTCAATAGAGGGGTTCTGCGACATTACGGGAAAACCAATTAGTAAGTTGTCTTGGATTCGTTTTACAGATGATTATATTTTTGATAGATACGATCGATCGTGGAAATTTATGTATTACTACTATAGTGGAGTAATAAACAAAGGAAGTTTGGATCGTGTAAAGTATATTCTATTATTTTCATGTTTTAAAACGTTAGCCTTGAAACATAAAAGTACGATACGTTGGCTTTTCAATATTACTGGGGCTTGTAGTTCAAATGCATATCCTATTTTTGCTCAAAAAAGTTACGAAAATCCTCGAGAAGCTACTGGGCGCATTGTATGCGCTAATTGTCACTTGGCTAAAAAATCCGTAGAGGTAGAAGTTCCACAATCTGTACTTCCTAATAGCGTTTTTGAAGCAGTAGTGAAAATTCCCTATGATACACAAATCAAACAAGTTTTAGCCAATGGTAAGAAGGGAGGTCTAAATGTAGGAGCTGTTTTAATTTTACCTGAGGGCTTTGAATTGGCTCCTCCAGAGCGTATTTCTCCTGAGATCAAAGAAAAAATGGGTACTCTCAATTTTCAGAATTATAGCCCCTCCAAAAAAAATATTATTGTAATCGGTCCTATTCCGGGCCAAAAATATCAAGAAATTTTGTTTCCAATTCTTTCCCCGGATCCCGCTAACAAAAAAGAAATCCACTTCCAGAAATATCCCATCTATGTAGGGGGTAACAGAGGAAGAGGCCAAATATACCCCAACGGGAGTAAGAGTAACAATACGGTATATAATGCTTCAGTAACCGGTAGAATCAGTCAAATATTACGTAAAGAAAAAGGTGGATACGAGGTAACTATTGAAAATATATCGCAAGGTCGATCTGTAATTGACATAATTCCTCCGGGACCAGAACTTCTTGTTTCGGAAGGTGAGTTTGTTAAGGCGGACCAACCACTAACAAATAATCCTAATGTGGGTGGATTTGGTCAGATAAATGCGGAAATAGTACTTCAAGACCCTTCTCGAATTCAAGGTCTTTTAGGATTCCTAGCATCGGTTGTTTTGGCGCAGATTTTTCTAGTTCTTAAGAAGAAACAATTTGAAAAAGTTCAATTAGCTGAAATGGAAAAAGTATACGATTGGTTTGAAGAGCGCCTTGAGGTTCAAGCGATTGCGGATGATATTACTAGTAAATACGTTCCACCCCACGTCAATATTTTTTATTGCCTGGGGGGAATTACATTAACCTGTTTTTTAGTCCAAGTAGCTACTGGTTTCGCTATGACTTTTTACTATCGTCCGACCGTTACGGAAGCTTTTACTTCCGTTCAGTATATAATGGGCGAAGTAAACTTCGGTTGGTTAATTCGATCAATCCATCGCTGGTCGGCAAGTATGATGGTTTTAATGATGATTTTGCACGTATTCCGTGTTTATCTTACGGGTGGTTTTAAAAAACCTCGCGAACTAACTTGGGTGACGGGTGTCATTTTGGCTGTATTGACTGTTTCTTTCGGCGTAACCGGTTATTCTTTGCCTTGGGACCAGGTGGGTTATTGGGCAGTAAAGATTGTAACTGGTGTACCCGAAGCTATTCCCGTAATAGGGTCTACCTTGGTAGAACTATTACGTGGAAGTTTTAGCGTAGGTCAATCGACCTTAACACGTTTCTATAGTTTACATACTTTTATATTACCGCTTCTAACGGCTGTCTTTATGCTCATGCATTTTTTAATGATTCGTAAGCAAGGCATTTCGGGTCCTTTAATGGTTGAAACTTTACTTTCGGGAATAGTTTTAGGGTTGGTTCCTATCACCTTGGCCGGGTTATTTGTAACAGCATATTTACAATATCGGCGCGGAGATCGATTAGATATTAGTTATTTTTGTTTTTTGTTAATTTTTTTTCTTTTTACATTAATTCTATTTTTTGGTTTAAATAAGATACGACTTATGAATATAGTGGATATTGCTTGGGCTGCGTTAATGGTAGTGTTTACTTTTTCCCTTTCACTCGTAGTTTGGGGAAGAAGTGGATTAATGATTATACGCTCACCGGAATCAGAAGTTAAGATTGTGGTAGAGAAGGATCTTATAAGAACTTCATTTGAAAAATGGGCTAACCCAGGACATTTTTCAAAAACGCTATCAAAAGGTCCAGAAACTACCACTTGGATCTGGAACTTACATGCAGATGCTCACGATTTTGATAGCCATACAGAGGATTTGGAAGAAATTTCTCGTAAAGTTTTTAGCGCTCATTTTGGTCAATTAGCCATCATTTTGACTTGGCTCAGTGGGATGTATTTTCATGGGGCCCGTTTCTCCAACTATGAAGCATGGCTTGCCGATCCTGTTCGCATAAAACCTAGTGCTCAAGTAGTTTGGCCTATAGTAGGTCAAGAAATATTGAATGGAGATGTCGGTGGAGGTTTTCGGGGAATACAAATAACATCTGGGTTTTTTCCTATTTGGAGAGCAGCCGGGATAACTAATGAATTGCAACTTTACTGTACTGCAATTGGTGCATTGATCTTAGCGGCACTAATGCTGTTTGCTGGTTGGTTTCATTATCACAAAGCTGCTCCAAAATTAGTTTGGTTCCAAGTGGAATCCATGTTAAACCATCATTTAGCGGGATTATTAGGACTTGGTTCTCTATCTTGGGCAGGACACCAAATTCACGTTTCTTTACCAATTAACCAACTCCTAGATGCTGGGGTGGACCCGAAAGAGATACCACTTCCTCATGAGTTTATTTTGAATCGGGATCTTTTAAATCAACTTTATCCTAATTTCGCTAAGGGATTGATCCCCTTTTTTACACTCGATTGGTCGGAATATTCCGAAATTTTAACTTTTAGGGGAGGACTAAATCCAATAACAGGGGGGTTGTGGCTGACTGATACCGCGCATCATCATTTAGCTATTGCAGTTCTTTTTATAATAGCCGGTCATATGTATAGAACTAATTGGGGTATTGGTCATAGTCTCAAAGATATTTTAGAAGCGCATAAAGGTCCTTTTACGGGGGAGGGTCACAAAGGTCTTTATGAAATCTTAACTACCTCGTGGCATGCTCAATTAGCTATTAACTTGGCTCTTTTAGGCTCTTTAACTATTATTGTAGCCCACCATATGTATTCTATGCCCCCTTATCCCTATTTAGCTATTGACTATGGTACCCAACTTTCTTTATTCACACATCACTTATGGATTGGTGGATTCATAATTGTTGGTGCCGCTGCACATGCAGCCATTTTTCTAGTAAGAGACTATGACTCAACAACTTCATACAACAATTTACTCGATCGTGTTCTTCGACATCGTGACGCAATTATATCACACCTGAACTGGATATGTATATTCCTAGGCTTTCATAGTTTTGGTCTGTATATTCATAATGATACTATGAGTGCTTTAGGACGCCCTCAAGATATGTTTTCTGACACTGCTATACAATTACAACCTATTTTTGCTCAATGGATACAAAACACTCACGTTACAGCACCTAATCTAACGGCTCCTGCCGCAACAGCAAGCACCAGTTTAACTTGGGGTGGTGGTGATCTTGTAACAGTAGGTACCAAAGTTGCTTTGTTACCTATTCAGTTGGGAACGGCGGATTTCTTGGTCCATCATATTCATGCATTTACTATTCATGTAACTGTATTAATCCTACTCAAAGGTGTTTTATTTGCACGCAGTTCCCGTTTAATACCTGATAAAGCAAATCTCGGCTTTCGATTTCCTTGTGACGGTCCCGGAAGAGGAGGAACGTGTCAAGTATCTGCTTGGGATCATGTTTTTTTAGGGCTATTTTGGATGTACAATTCAATTTCTGTAGTCATTTTTCATTTTAGTTGGAAAATGCAGTCGGATGTTTGGGGTACTATAAACGATCAGGGAGTAGTAACTCATATCACAGGGGGAAACTTTGCACAAAGTTCCGTTACTATTAACGGGTGGCTCCGTGACTTTCTTTGGGCGCAGGCCTCTCAAGTAATACAATCATATGGTTCTGCATTATCCGCATATGGTCTTCTCTTTTTGGGTGCTCATTTTGTTTGGGCTTTTAGTTTAATGTTTTTATTCAGCGGTCGTGGATATTGGCAAGAACTCATAGAATCAATTGTTTGGGCTCATAACAAACTGAAAGTTGCTCCTGCTATCCAGCCCAGAGCCTTGAGCATTGTACAAGGGCGTGCTGTAGGGGTGGCTCATTACCTTCTGGGAGGAATCGTCACAACTTGGGCGTTCTTCTTAGCAAGAATTATTGCAGTAGAAATGGCATCAAGATTTCCGAAGTTCAGCCAAGGTTTGGCGCAGGACCCGACTACTCGTCGTATTTGGTTTGGTATTGCAACAGCACATGATTTTGAAAGTCATGATGATATTACTGAAGAACGCCTGTATCAGCAAATATTTGCTTCTCACTTTGGTCAATTAGCAATAATCTTTCTATGGACTTCTGGAAATTTGTTTCACGTAGCTTGGCAAGGCAATTTTGAAACTTGGGTAAACGATCCCTTACATATAAGACCTATTGCTCATGCTATTTGGGATCCACATTTTGGTCAACCGGCTATAGAAGCTTTTACCCGAGGAGGCGCTCCTGGTCCAGTAAATATTGCTTATTCCGGTGTTTATCAATGGTGGTATACAATTGGTTTACGTACTAATGAAGATCTTTATATCGGAGCTCTTTTTCTAATGTTCTGCTCTGCCTTATTTTTAATAGCAGGTAGATTGCATCTACAGCCGAAGAGGAAACCGAGTGTTTCGTGGTTCAAAAATGCTGAATCACGTCTAAATCATCATTTGTCAGGACTTTTTGGAGTTAGTTCTTTAGCTTGGACGGGACATTTAGTCCATGTAGCTCTTCCAGAGTCTAGAGGGATACATGTGAGATGGACTAATTTCTTGAATGTTTTACCCTATCCTCAAGGTTTAGGACCCCTTTTCGGAGGTCAGTGGATTTTGTATTCTCAAAATCCTGACTCTAGTAGTCATTTATTTGGGACTTCTGAGGGAGCTGGAACTGCCATCCTAACTCTTCTTGGGGGATTTCATCCACAAACTCAAAGCTTATGGCTGACTGATATAGCTCATCATCATTTAGCTATCGCATTGGTCTTTTTGATTGCCGGTCATATGTATAGAACTAATTTTGGGATCGGACATAGTATAAAAGATATTTTAGAGGCCCATACTCCTCCGGGAGGCTTTTTGGGCCGCGGACATAAGAGTCTTTATAACACAATAAATAATTCTCTTCACTTTCAATTAGGTCTTGCTTTAGCTTCTTTAGGGGTGGTTACTTCTTTGGTAGCTCAACACATGTATTCTTTACCTGCCTACGCATTCATAGCACAAGACTTCACTACCCAAGCTGCATTATATACTCATCATCAATACATTGCCGGGTTTATAATGACAGGGGCATTTGCTCATGGAGCCATTTTTTTTATTAGGGACTATAATCCGGAGCAAAATAAGGATAACGTTTTAGCGAGGATGTTAGAGCACAAGGAAGCTATAATATCTCATCTAAGTTGGGCTAGTTTATTTCTCGGTTTCCATACTTTAGGACTCTATGTTCATAACGACGTTATGTTAGCTTTTGGTACTCCGGAAAAACAAATATTAATCGAACCCATATTTGCTCAGTGGATACAATCTGCTCACGGAAAATCTTTCTATGGATTTGATGTACTCTTAGCTTCAACAAAAGATCCAGCTTTTGTTGCGGGCAAAAGCTTATGGCTACCGGGTTGGTTGAAAGCTGTTAATGATAATAAGAATTCACTATTCTTGACGATTGGTCCTGGAGATTTTTTGGTTCATCATGCTATTGCTTTAGGTTTGCATACGACTACATTGATTTTAGTCAAAGGTGCTTTAGACGCGCGTGGTTCTAAACTAATGCCCGATAAAAAAGATTTTGGTTATAGTTTTCCTTGTGATGGCCCTGGTCGAGGCGGTACTTGTGATATTTCGGCTTGGGATGCCTTTTATTTAGCTGTTTTTTGGATGTTGAATACAGTTGGGTGGGTTACTTTCTATTGGCATTGGAAACATATTACTTTATGGCAGGGTAATGCAGCACAATTTAATGAATCTTCCACATATTTAATGGGTTGGTTACGAGATTATCTCTGGTTAAATTCTTCCCAACTTATTAACGGGTACAACCCTTTTGGTATGAATACTTTATCCGTCTGGGCCTGGATGTTTTTATTTGGACATCTTGTTTGGGCCACTGGATTTATGTTTCTTATCTCTTGGCGCGGATATTGGCAGGAGCTTATTGAAACTCTTGTATGGGCTCACGAACGAACACCTTTGGCTAATTTAGTCCGGTGGAAAGACAAACCTGTAGCTCTTTCTATTGTCCAAGCACGATTAGTTGGATTAGTTCACTTTTCCGTGGGTTATATTTTCACTTATGCGGCCTTCTTAATTGCTTCAACATCAGGTAAGTTTGGCATGGCTCATTCAGTTAAAATCTATGATACATGTATTGGTTGTACCCAATGTGTTCGAGCATGTCCTACGGATGTACTAGAGATGGTACCTTGGAATGGTTGCCGAGCTAAACAAATAGCTTCAGCTCCCCGAACTGAAGATTGCGTTGGTTGCAAAAGATGTGAATCTGCTTGTCCAACTGATTACTTAAGTGTACGCGTGTATTTACGAAATGAAACCACTCGCAGTATGGGTCTTGCTTATTCCTTTTTTGTACCTTTAGTAGGTTTAGTTTTTTCGGCGATCACAATGGTGCTTTCTTTTTTGTATATCCAAAAAGATGATCTTCAGATGCAAGATATAAAGACATATCTTTCAACAGCACCCGTTTTAGCGACTTTCTGGTTCGGTCTTTTAGCCGGTTTATTGATTGAAATTAATCGTTTTTTCCCTGATGCTCTTACTTTTTCTTTGGAAAGACGCGAAAGCGCAAGTGTTTGGGGTCGTTTTTGTAACTGGATCACTAGTACTGAGAACCGCCTTTATATCGGATGGTTCGGTGTTTTGATGATTCCGACTCTATTGACTGCAACTTCTGTTTTTATCATTGCTTTTATTGCGGCTCCACCAGTAGATATTGATGGTATTCGTGAACCTGTTGCTGGTTCTCTTCTTTACGGAAACAATATAATCTCTGGTGCTATTATTCCTACTTCTGCGGCTATCGGCTTACACTTTTATCCGATCTGGGAAGCATCATCCGTAGATGAATGGTTGTACAATGGTGGTCCTTATGAGTTAATTGTTCTTCATTTTCTACTTGGTGTAGCTTGTTACATGGGTCGTGAGTGGGAGCTTAGCTTCCGTTTAGGCATGCGCCCTTGGATTGCTGTTGCATACTCAGCTCCAGTTGCAGCTGCTACCGCGGTTTTCTTAATCTATCCTATAGGTCAGGGTAGTTTTTCAGATGGTATGCCTTTAGGTATTTCTGGTACTTTCAATTTTATGATTGTGTTCCAAGCTGAACACAATATTCTTATGCACCCATTTCATATGTTAGGTGTAGCTGGTGTTTTTGGTGGCTCTTTATTTAGTGCTATGCACGGTTCTTTAGTTACTTCTAGTTTGATTAGAGAGACGACAGAAAGTGAGTCTGCTAATGCTGGTTATAAGTTTGGTCAAGAAGAAGAAACTTACAATATTGTAGCAGCTCATGGTTATTTTGGCCGATTAATTTTCCAGTACGCTAGCTTTAATAACTCTCGTTCTTTACATTTCTTCTTAGCGGCTTGGCCCGTAGTAGGTATCTGGTTTACTGCTTTGGGCATTAGCACTATGGCATTCAACTTGAACGGATTCAACTTTAATCAATCCGTAGTTGACAGTCAAGGTCGTGTAATTAACACTTGGGCTGATATAATAAACCGTGCTAATCTTGGTATGGAAGTCATGCATGAGCGAAACGCTCACAATTTTCCTCTTGACTTAGCTTCGGTGGAATTGGATTCCATAGATGGTGTGGAAACGCTCTTTAACGGAACTCTTACTTTAGCCGGTCGTGACCAAGAAACTACAGGTTTTGCGTGGTGGGCCGGCAATGCCAGACTCATCAATTTATCGGGTAAATTACTTGGAGCTCACGTATCTCATGCTGGATTAATTGTATTCTGGGCAGGTTCAATGAACCTTTTCGAAGTAGCTCATTTTATACCGGAAAAACCGATGTATGAACAAGGATTAATTTTACTTCCTCATCTAGCCACTCTAGGATGGGGAGTAGGTCCGGGTGGAGAAATCGTGGACACGTTTCCTTATTTTGTGTCGGGAGTACTCCATTTAATTTCATCCGCAGTTTTAGGCTTTGGTGGTATTTATCATGCGCTTATAGGCCCTGAAACCTTAGAAGAATCTTTTCCTTTTTTTGGTTACACGTGGAAAGATAGGAATAAAATGACCACCATTTTGGGTATTCACCTCATTCTACTGGGGGCTGGCGCTTTTCTTCTCGTATTTAAAGCTTTGTTTTTCGGCGGTATATACGATACCTGGGCTCCAGGTGGAGGAGATGTTAGAAAAATCACAAATTTGACTCTTAGCCCCAACATTATTTTCGGTTATTTACTTAAATCTCCTTTTGGGGGAGAGGGTTGGATCGTTAGTGTGGACAATCTAGAAGATCTAATTGGAGGACATTTCTGGTTGGGTTCCATATGTATCTTTGGCGGTATCTGGCATATCTTAACTAAACCTTTTGCTTGGACTCGTCGCGCCTTTGTGTGGTCTGGCGAAGCTTATTTATCGTATAGTTTAGGTGCTCTCTCTGTCTTTGGTTTTATCGCTTGCTGCTTTGTTTGGTTTAATAATACAGCGTATCCCAGTGAATTCTACGGGCCCACTGGGCCAGAAGCTTCTCAGGCTCAAGCATTTACTTTTCTAGTCCGAGACCAGCGTCTCGGAGCTAGCGTAGGATCTGCTCAAGGACCAACCGGTTTGGGTAAATATCTTATGCGTTCTCCTACCGGAGAGATTATCTTCGGAGGAGAAACCATGCGTTTTTGGGATCTTCGTGCCCCCTGGTTAGAACCGTTAAGGGGTCCTAATGGTTTAGACCTGAGTAAATTAAAAAAAGATATACAACCTTGGCAAGAACGACGCTCGGCCGAATATATGACACATGCTCCTTTAGGCTCTTTAAATTCAGTAGGCGGTGTAGCTACTGAAATAAATGCAGTAAACATGACCATAGCATTTGGAAAAATTTCCAAATTGGATATCCTGGATGACTGGCTACGCAGAGACCGCTTTGTTTTTATAGGTTGGTCCGGCCTTTTACTCTTTCCTTGTGCTTATTTCGCTTTGGGGGGATGGTTTACAGGGACAACCTTTGTGACTTCGTGGTATACCCACGGCTTAGCTAGTTCGTATTTAGAGGGCTGTAATTTTTTAACAGCTGCAGTTTCGACTCCGGCTAATAGTTTAGCTCATTCGCTTCTGCTATTATGGGGTCCTGAAGCGCAGGGAGATTTTACTCGTTGGTGCCAATTAGGCGGCCTATGGACCTTTGTCGCTCTTCACGGCGCGTTTGGTCTAATAGGGTTCATGCTACGTCAATTTGAACTTGCTCGATCTGTACAAATGCGACCTTATAAAGCTATTGCGTTTTTTGCTCCAAATGCTGTTTTTGTCTCGGTTTTTTTGATTTATCCGTTAGGCCAGTCCGGTTGGTTTTTTGCGCCTAGCTTCGGAGTCGCCGCAATTTTCCGATTTATCCTTTTTTTTCAAGGTTTCCATAATTGGACCTTGAACCCATTTCACATGATGGGAGTTGCTGGAGTTTTAGGTGCTGCTCTTCTCTGTGCTATTCACGGTGCGACCGTAGAAAATACCTTGTTTGAAGACGGGGATGGTGCAAATACCTTCCGTGCTTTTAACCCAACTCAAGCGGAAGAAACTTACTCCATGGTTACTGCTAATCGCTTCTGGTCCCAAATCTTTGGAGTTGCTTTTTCAAATAAACGTTGGTTACATTTTTTCATGTTATTTGTGCCGGTGACTGGTTTATGGATGAGCGCCATTGGAGTAGTTGGTCTAGCTTTAAACTTACGTGCCTACGATTTTGTTTCTCAGGAAATCCGTGCAGCGGAAGACCCTGAATTCGAGACTTTCTATACGAAGAACATCCTCTTGAACGAAGGTATTCGCGCTTGGATGGCAGCTCAAGATCAGCCCCATGAAAACCTTATATTCCCCGAGGAGGTTTTACCCCGTGGAAACGCTCTTATGTCTGGAAATACAGGAGAACGCTCCTTCGCGGACATTCTTACTAGTATTCGATACTGGGTTATTCATAGTATTACTATACCTTCCTTATTCATTGCAGGTTGGTTATTTGTCAGTACAGGTTTAGCCTATGATGTTTTTGGTAGCCCTCGACCAAACGAGTATTTTACAGAAAACCAACAGGAGGTTCCATTAATAACTGACCGTTTCAATTCATTAGAACAACTTGAACAATTTATGACTACAGAAAAAATCTATCCAATTTTTACCGTTCGATGGCTAGCGGTTCACGGTCTAGCTGTTCCTACAGTGTTTTTTTTGGGATCCATCTCAGCAATGCAATTCATCCAACGAATGGCTACACCAAAAAAAACAGGTGTAGGAAGTTATTTAAAACCACTTAATAGTGAATACGGCAAAGTAGCTCCCGGGTGGGGAACTACCCCTTTGATGGGTTTTGTAATGGCTTTATTTGCCGTCTTCTTATCTCTTTTATTGGAGATCTATAATTCATCGATTTTATTGAACGGAATGCTTACTCTTAAGGTGTTTGTTTATACGGTAGTAATATTCTTTGTTTCCCTTTTTCTTTTCGGATTTCTATCCAACGATCCGGGGCGTAATCCGGGCCGTATGGTGGATACTACTAGAATACCTCTTTGGTTGGTAGGCACTGTAGCTGGCATTCTTGTAATTGGTTTAATAGGTATCTTTTTCTATGGTTCCTATTCCGGATTAGGTTCATCTCTCTGCAAATTACCCGAGGCATATGCAAGTTTTGATCCAATCATTGATGTGATGCCAATTATCCCGGTGTTCTTTTTTCTATTAGCTTTTGTTTGGCAGGCTGCTGTAAGTTTTCGTAACCCGAATGAACAAAGTGTGGAATTAAATCGTACCAGCTTATACTGGGGATTGTTACTTATTTTTGTACTTGCTGTTCTATTTTCCAATTATTTTTTCAATGAAGTCAATATTCTTGCACTTATTGCTATTGCGCTTTTCATTTCAGTTCCTACAGCTTTTCTCATAATCATTTATGTAAAAACGATGGAAACTGCGAACTTAGTCACCATTTCTATATCTTGTTTACTCGTAAGTTTAACTGGTTATGCAATATATACATCTTTTGGGCGGCCCTCCGAACAACTTAAAGATCCGTTTGAAGATCATGAAGACATGGAAGCATTGGTTTATACGTTCCTGTTAGTCTCGACTTTAGGTATCCTTTTTTTTGCTATTTTCTTCCGCGAACCGCCTAGAGTTACGATGTCACCAAAAACAGAGACCAAAGCAAGTGTAGGATTCCAAGCTGGTGTTAAAGATTATAGATTAACTTATTATACTCCGGAGTATCAGACTAAGGATACTGATATCTTGGCAGCATTCCGAGTAACACCGCAGCCCGGAGTACCGCCTGAGGAAGCAGGAGCAGCTGTAGCTGCTGAATCCTCCACCGGTACATGGACCACTGTGTGGACTGATGGACTTACCAGTCTTGATCGGTACAAAGGACGATGCTACGACCTTGAGCCTGTTCCTGGAGAAGACAATCTATTTATTGCTTATGTGGCGTATCCGTTGGACCTTTTTGAAGTGGGTTCCGTGACTAACATGTTTACTTCCATTGTAGGAAACGTTTTTGGATACAAAGCTCTACGGGCTTTACGCCTGGAAGACTTACGGATTCCTCCTGCTTATATAAAAACATTTCAAGGGCCCCCTCACGGTATCCAAGTTGAAAGAGATAAATTAAACAAATATGGACGCCCTTTATTGGGGTGTACTATCAAGCCTAAGTTAGGTCTATCGGCCAAAAACTATGGTAGAGCCGTTTATGAATGTCTTCGTGGTGGGCTTGATTTTACTAAAGATGATGAAAACGTCAATTCTCAACCATTCATGCGCTGGAGAGACCGCTTTGTTTTTTGCGCGGAAGCTCTTAATAAAGCTCAAGCTGAAACAGGCGAAATTAAAGGGCATTATTTAAATGCTACTGCAGGTACATGCGAGGAAATGATCAAAAGGGCAGTATTTGCAAGAGAATTAGGAGTTCCTATTGTCATGCATGACTATCTGACAGGAGGTTTTACCGCGAATACTAGCTTGGCTCATTATTGCCGAGATAACGGCTTACTTCTTCACATTCACCGCGCAATGCATGCAGTTATTGATAGACAAAAAAATCATGGTATGCATTTCCGTGTACTGGCTAAAGCGTTGCGCTTGTCCGGCGGGGATCACATTCATGGTGGTACTGTAGTTGGTAAACTTGAAGGAGAACGAGAAATCACTTTAGGTTTTGTGGATTTACTTCGCGATGATTTTGTTGAAAAAGACCGAAGTCGTGGTATTTATTTCACCCAAGATTGGGTATCTATGCCGGGCGTCCTGCCTGTAGCTTCGGGAGGTATTCATGTTTGGCATATGCCAGCTCTAACTGAGATTTTTGGAGATGATGCAGTACTCCAATTTGGTGGAGGAACCTTGGGACATCCTTGGGGGAATGCACCCGGTGCTGTAGCTAATCGAGTTGCTTTAGAGGCTTGTGTACAGGCTCGTAATGAAGGGCGTGATCTTGTTCGTGAAGGTAATGAAGTGATCCGCGAAGCTAGTAAATGGAGTGCTGAACTAGCTGCTGCTTGTGAAGTCTGGAAGGAGATCAAGTTTGAGTTTGCTCCAGTGGATATGCTTAGTCCCAAAAAAACCAAATATCGCAAACAACATAGAGGAAGATTGAAAGGACGCGGAAATCGTATTTCTTTTGGTAAATTTGCTATTCAAGCACTTGAACCCGCTTGGATTACATCCGGACAAATAGAAGCGGGGCGCAGGGCTATTACTCGTACCACTCGCCGAGGCATCAAAATATGGATACGTATATTTCCTGACAAACCTATTACAAAAAAACCGGCGGACACGCGTATGGGTTCAGGAAAAGGTGATCCTAAATTTTGGGTAGCTGTTGTGAAACCAGGTCGAATGCTTTATGAAATGGGTAGAATTTCCGAATCTGTAGCACGAAAAGCTGCTCAAAATGTAGCATACAAAATGTGTCTGCATACCAGAGTCAAACGCGGATTTATCGCCCGAAGACGCCGAAACAAAATTCTCACCTTTGCTTCAGGCTTTCAAGGATCCCATTCCAAGCAATTCCGAGTTGCTAAGCAACAGAAAAAGAGAGCCCTAATCTCAGCTGAACGAGATAGAATGAAAAGAAAGAGGGATTTTCGTCGTTTGTGGATTGCTCGAATTAATGCAGCAGTCCGATCTTATAGCCAATTTGTATATTGTATGTATAAAAACCGGCTGTCCCAAAATCGTAAAAACCTTGCGCAAATAGCTCACCATCGTCGTAAAGGTCGTTGTAAACAAGGATTTATGACTGTGCGACACAGAGGTGGAGGTCATAAACAACTATATCGCCAAATTGATTTTCAAAGAGGGAAAATTATAAGCGTAGAATATGATCCTAATCGAAATGCTTTTATTAGTCTGGTACACTATCAAAACGGAAAAAAAACCTATATCTTATCCCCCAGAGGAATCTCCATCGGAGACACTATTCTATCAGGGCCAAAAGCCCCCATTGGAAATGCCTTACCTTTGACCAACATACCTGTAGGTACAACGATCCATAATATAGAAACAATATTAAGAAGGGGAGGACAATTAGCTAGAGCTGCAGGTACTGTAGCTAAACTAATTGCCAAAGAAGGCCGATTCGCCGTATTAAGATTGCCCTCCAGGGAACTTCGTTTAATACCTTCTAACTGTTCAGCAACAATAGGACAAGTTAGCAATTTCCAATCAAACAACAAATTTTTTAGTAAAGCCGGCTCAAAGCGCTGGATAGGAAGACGACCCGAAGTACGCGGAATAGTTATGAATGCGGTGGATCACCCCCACGGGGGAGGCGAAGGAAAAAGCTCAATAGGTAGAAAAAAACCTATGACCCCTTGGGGTCATTGTGCACTTGGAAAAAAAACCCGAAGAATATTTAGATATAGCGATACTTTGATTCTTCGTATGCCGGCGAAAGCGGGGGCGCGAGTTGTGGTTTTTTTGGAATGTAGATATATAACTCAAAAGAATCGACAGAATAAACCAACTCCACTGGAACTCAAGAAATTTTGTCCTTTTTGCTTGAAACATACCGTTCACAAAGAGATAAAAAAAATGAAAGTGCGTGCTTCTGTTCGAAAAATTTGTTCCAAGTGCCAACTTATTTGGAGAGGTAAACGCCTGTCTGTAGTTTGTGTAAATCCCAGACATAAACAAAAACAGGGTATGATTCAATCTCAAACTTTTCTGAATATTGCTGATAACAGCGGAGCACGAAAAATCATGTGCATTCGAGTTGTAGGAACAACCTATCAAAAATACGCTTATATCGGGGACATAATTATCGCTATCATTAAAGAAGTAGTCCCTAATACAAAAATGGAAAAATCCGAAATAGTGAGAGCGGTCGTTATTCGTACTTCGAAAGAATTCCAACGTGACGACGGGATGAGAATCCGATCCGACGATAATGCAGCTATTATTATTGATCAGAAAGGAAATCCAAAAGGAACTCGAGTCTTTGGGCCAGTTCTTCAAGAATTGAGACAATGGAATTTTACAAAAATAATATCACTGGCTCCCGAAGTATTAATGATTTGGGATAAACTCGAAATTTCAAAATCGCCATTACAATGGAAGTGTTTAGATTCCAAAACAGAGAGTAAACGTTACCATTACGGTCGTTTTTCCTTATCTCCACTTTTGAAAGGTCAAGCTAATACAATAGCTATTGCAATACGCAGAACTTTGCTTGGAGAAGTAGAAGGAACTTCTATTGGCATTAAAGAATCAGTTCATGACATTTTATTAAATCTGAAAGAAATTGTATTGAAAAGTGAGTTGTATGGAATTCACAAAGCATCCATTTGTACTGTTGGTCCTAGAAATGTAACTGCTCAAGACATTATATTACCGTCTTCTATAAAAATCATCGATGGTACCCAGCATATAGCTAGTCTCACTAAATCTGTTCCTTTCAATGTAATGTTAACAATTCCTATAGATGCTCCGTGCATGCCTGTTCGAAATGTTAATTTTAGTATTCATTCTTATGAAATGCTGATTTTCGAAATATGGACAAATGGTGGATTGACTCCTAGGGAAGCTTTTTACGAAGCTTGTTGGAAATTGATTGATTTAATAGTACCTTTATTAACAATTCCGGAATTTGGGCAAATACAATTGGAAGGGTTTTGTCGTTTCATTGAATACGATTTATTGGACAAGTTTGTCAAGTTCCCGAAAATTTTCGATAAAAACTATAAAATAATCGAACCTTCAATCAAAGAAAAAGATGCTGTATATCAGCGTCTTACATTTTCCTCGAAATTGTTTGTACCAGCATTTTTTATTGGCGAAATTCCTCTGATGAATAACAATGGAACATTTTTAATAAACGGAAATTATCGAGTTGTGGTTAATCAACTAATAAGAAGTCCCGGGATCTATTATATCTATACCAGCACTCTAATTTCCGATTGTGGAGGAAGGATATGGATTCGCATAAGCAGAAAAAAAAATGTTTCTATTCTAGTCTTCTTTTTTGCTATGGGCCTCGATATTGAAGAAGCCATTTTTACGTTTAGATGTAAACTGGGAAGGATCGGTCGACGAAACTTGAATAAAAAATTGAATCTTGAAATACCCGATAACGAAATTTTTTTATTACCACAAGATGTATTAGCTATTATAGATTACCTTATTAAAGTAAGTTACGGAGTAGGTACTGTCGATAATATCGATCATCTTCAAAATCGACGTTTTTTTTCTGTAGCAGATTTGTTAAAAAAAGAAGTTGGACTAGCTCTAAATAGGGTCAAGGTTTTAATCACATTAAAACACTTTTTTGGGTTACATCCCCTATCTCAGTTTTTGGAACAAACGAATTCGTTGGCAGAAATACTTCATGCGCGAAAAGTCAGTTTTTTAGGACCCGGAGGCTTAACAGAACGAACCGCGAATTTTCGTGCGCGGGATATTCATCCTAGTTATTATGGGCGTTTTTGCCCAATAAATACGCCCGAAGGACAAAATGCTGGACTTATTGCCTCACTAGCTATTCCATTCTATAACGTATATTTGTCACCAGCTCTAGGAAATTGTTTGTCAGTAATTCCAGAAAAAAAAAATACGCCAACGCAATATCACCAAGAATTTCTATCTATTGCGTGGGAACAAATTCATTTTAGATGTTTTTTGCCTTTACAATATTTTTCTATCGGAGTTTCTCTGATTCCTTTTCTAGAACATAATGATGCGACCCGTGCACTAATGGGTTCGAATATGCAGCGTCAAGCAGTTCCATCGGTTCAACCAGAAAAATGCATCGTTGGAACTGGTTTGGAGGGTCAAGTTGCGTTAGACTCAGGAGCTTTAGCGATAAGTACGCAAGAGGGAAGGATTCAATATAGTGATGCTGCAACTATTTATCAACGTTCTAATAGCAATACTTTGATGCATCAAAAAACTCACGCTAGTCAAGCAAAATATGTAAGAAAAGGACAAATTCTGGCCGATGGCGCAGCCATGCTAGGCGGAGAAATCTGCTTGGGAAAAAATATTTTAGTAGCTTATATGCCTTGGCAAGGATACAACTTTGAAGACGCAATTCTCATTAGTGAATGTTTAATATACAAAGATATTTTTACTTCTTTTCATATCACAAGATACGAGACTACAATTTGCACAGCATGTGAGAAAATGACGAGAGAAATACCTCGATTAGCAACTTATTCACTTCGTCATTTGGACAAAAATGGTCTTGTTAGAGTAGGTTCGTGGGTACAACCGGGTGATGTTTTAGTGGGCAAGTTGCCAGAGTTAAGATTATTACAAGATCTTAAAGAAACTTGTGGTCGAGTTATTGATGTGGATTCGGAAAAAGTCCACGTATATCTTTTAGAAAAACGTAAAATACAAGTAGGTGATAAAGTAGCTGGGAGGCACGGCAATAAGGGGATTGTTTCCATTGTATTATCTAGGCAAGATATGCCCTTTTTACAAAGCGGGATATCCCTGGATATGGTATTGAATCCTTTGAGTGTACCCTCCCGAATGAACGTAGGACAGATTTTTGAATGTTTGCTCGGTTTAGCGGGGAAACATTATAGAATACCGCCCTTCGACGAAAGATATGAGCAAGAAGCTTCAAGAAAACTAGTTTTTTATGAACTTTATAAAGCTAGTGAACAAACGGCTAATCCGTGGATTTTTGAGCTCGAGCATCTCGGAAAAACACAAATATTTGACGGAAGAACGGGAGAAATTTTCGAGCAACCTGTAACAACAGGAAACGCTTATATCCTTAAATTAATTCATCAAGTTAATGATAAAATGCATGCACGTTCGACTGGAAATTATGCACGAATTACACAACAACCCGTCCAAGGAAAATCGAAAGGAGGGGGTCAACGACTAGGAGAAATGGAAGTTTGGGCTTTAGAAAGTTTTGGCGTCGCTTATGTTCTACGGGAGATGCTTACTGTCAAAGCCGACCATATAAGGGCTCGTAAGAAGATACTTAGATCCATTTTGGATGGTCATTCAGTAGCCGACAGCGCTACAGAATCTTTTCGGGTACTTAGTAAAGAATTAAATTCCTTAGCTTTAGAATTGAATCACACTATTATATCAGGGAAATACTTTCAAAAACTGAAAATTACATTAGTTTCTCCCGAGCAGATTCGCGTTTGGTCTGAAACCATTTTACCAAACATTGGGGAGGTTACTAATCCCAAGACTATCGACTTAGCAACAAATAAACCAGAAAGAAACGGATCGTTTTGTGAACGAATTTTTGGACCCGTGAAAAGTAAAAAGTGTGCTTGCTGTGAACATTGCGGGGTTGAGGATTCGCGAATTCGAAGATATCGAATGGGATACATTAAATTGGCAAGTCCAGTGACTCATATCTGGTATATCAAGCGTGTCCCCAGTTACATCGCGACTCTAATAGGAAAACAAAATTCCGAAATAAAAGACCTAGTATACAGAAAGAATTTTTTGGTCAAACGCATAAAATTCGCTAAAAACTTGATACAGGCAAAAATAAACCCGGAATGGATGGTTCTATGTCTATTACCAGTTCTCCCTCCGGAACTACGACCTATTTTTGTTTTGTCAGATTTTAATAAACTTTATCAAAAGGTTAATCTTCGGAATAAGAATCTTCGATTACTCCAAGAAGCTGTAGATGCGCTTCTAGATCAACCAAATAGGCCGTATAAATCGTTTTCAGATGTTATTGCGGGCAAAGAAGGGAGATTCCGCGCAAATTTACTTGGAAAAAGAGTGGATTACTCGGCGAGATCCGTTATCGTAGTGGGTCCTTCTCTTGCATTACATCAATGTGGATTACCCCGTGAACTGGCAATCAAACTTTTTCAACCTTTTTTAATTCGTAATTTAATTGGCCAAGGCGTTGTTGCCAATATAAGGGCTGCTAAACTGTTAATTCAAAGAAGGATACCCGTTGTTTGGAAAATACTTCAACAAATTCTATTAGGACACCCCGTATTGTTAAATCGGGCACCTACTTTACACAAATTTGGAATACTTGCGTTTCAACCTATTTTAGTAAAAGAGCGAGCCATTCGTTTACATCCGGCAGTTTGCACAGGGTTTAATGCAGACTTTGATGGAGATCAGATGGCTGTTCATTTACCTTTATCAATAGAAGCAATTTTGGAATCTCGTTTACTGATGTTTTCTCATACAAATCTTTTGTCTCCAAGTAATGGAAGTCCTATTACTAAACCAACACAAGATATGCTCCTTGGACTTTATATATTAACAACTGAGAAGCCCCGAAATATTTCGCAATTTAGGCCTTTATGGTTTAGATGGCCCATTGAATTTCAATATCAATCCCTGGGTACATCCCAGCAAATCTATGAACATTATATTCGAACAACAGTAGGCCGTATTATTTTCAATCGAGAAATCTTTTACAATAAAGGAATGGATACAATCGCAATGAAAGAGTTGATTAGAAGATTAATTGATCGCTTTGGAATGACTTGTACATCGCATATTTTGGATCAATTGAAAACTTTAGGCTTTTACCAAGCTACTAATGCATCTTTCTCATTAGGAATTGATGATCTTTTAGCAGCCCCGTCCAAGGGATGGCTCGTTAAAGAGGAAGACCAACAAAGTTTTTTCTCGGAAAAGCAAAACCTTTATGGCAATTTGCACACGGTGGAAACATTACGGCAATTAATGGAAAGATGGCATATTACAAGTGAATATTTGAAAGAAGAAATGCATCCAAAATTTCAAATAATAGACTCCTCGAATCCTGTTTACATGATGTCCTTCTCAGGAGCTAGAGGAAATAAATCTCAGATTCATCAATTACTAGGTATCCGAGGACTAATGTCAGATCCCCAAGGAAAAATTGTGGATCTACCCATTCAAGGCAATTTCCAAGAGGGGCTCTCGTTAACGGAATATATTATATCTTCTTACGGAGCTCGTAAAGGAGTTGTGGATACTGCTGTACGAACAGCAAACGCCGGATATCTTACACGTAGACTTGTTGAAGTAGTTCAACATATAGTTGTACGCAAAATAGATTGTGGTACGGGTCGTGTTTTGGCAACTAATGTATATATAAATCGAAGGTGTATTGCCACGCGCAACCAAGATATTAGTTATAGACTTGCTAATCAATTCAGAAATCTTCTGATCCAAACAATATCTATACGGACCCCCTTTACTTGCAAAAGTCTATCTTGGATTTGTCAATTCTGTTATGGGCGGAATCTTAGTCACAACAATTTGGTTGAATTAGGAGAAGCGGTAGGTCTTATTGCAGGCCAGTCTATTGGAGAACCGGGAACTCAATTAACATTACGGACTTTTCATACCGGAGGAGTTTTTACGGGTAATATCGCAGGAACAATACGAGCCCCTTTCAATGGAAGAGTTCACTTTAATTCGAATTTGGTTTATCCTACGCGTACTTTTTTGGGACACCCCGCCTATATGTGTCGTAAAAATTTATTTCTAATTATTGATGGTGGCGATAAGGTGGATTACTCCCTCATTCCACCTAAAAGTTGGCTTTTTGTTCAAAATTACCAATACGTAGAATCGGAGCAACTTATTAGTGATTTTCGAACTAGAGAAAAGGCACTTAAACATGTATATTCGGAACTTAGTGGAGAAATGCACTGGAGTTTGTGGACATTATCGGGAAAAAAACATAAAAATCAACTCCTAGTTCCTATACAAACAAAGAAAAGTGTAACCGATATGATTCAATCTAGTTTGTCTTTTCTTATTCTATTACCAACTTCAGGTCAAATTATCGCTGTTCGCGAACAATCGTTAGTAGTACGATTGGCTAAACCCTATTTGTCCACTCCAAAAGCAACTATTCATGGTAATTTCGCAGAAATTATTAATCAAGGAGACCCTTTAATAACTTTTTTCTATGAAAGGTTCAAAGCTAGTGATATAACTCAAGGTCTACCTAAAGTGGAACAATTGGTAGAAACACATTCAAAAAATCCTGGGAGTTTTTGGGGTTTATTCATAAGTGCTAAAATAATTATGGGACAGGGTCGGATTCATTTTGTTGACCAAATCCAAAAGGTTTATCAATCTCAAGGAGTACATATTTGTGAAAAACATATAGAACTTATTATACGACAAATGACCTCAAGAGTGCTCATTCCTGGAGAACTTATTGGATTATCACGAGCACAAAGAATAGATCGTGCTTTCGACGAGGCAATCCACTATCAAACCAAATTACTAGGAATAACAAAGGCATCTTTTGATACTCCAAGTTTTATATCAGAGGCTAGTTTTCAGGAAACTGCCAGGGTCTTAGCTAGAGCTGCTCTTCAAGGTCGGATTGATTGGTTGAGAGGACTGAAAGAAAATGTGATTCTTAGTAATATGATACCCGCAGGTACTGGAGGAATTATCCATATCCGAGCAAGTTTTAATAATACCATTATTACCGTGACAAATGTTTTAGGATGTGTGATTTCTTGGTCCTCCGCCGGCGCTTGTGGTTTTAAAGGACCGAAAAAGGGCTCAGCGTTTGCTGCTCAGAAAGCTACCGAAAACGTTATTCGTATGGTTGTTGTTTTGATAACTGGCTGCGGTAAGGGACGAGATGCAGCATTACGTGTAATTCACCAAAATTACATACCTATACACGCTGTGCTTGATGTAACCCCCACTCCCCATAATGGGTGTAGACCTCCTGTAAAAAGACGTATAATGCCCACAATTTCACAACTTATTCAAAATACGAGACGTCAAAAGAAAAAGAGAAGAGGATACCGCGGTCTTCAAGGATGTCCTCAGCGGAGAGGACCCAAAAAACCGAACTCCGCCTTACGTAAAGTTGCCAGAGTACGATTAACCTCCGGAATTGAAATCACTGCTTATATACCTGGTATTGGCCATAATTTACAAGAACATTCTGTAGTATTAGTAAGAGGAGGAAGGGTAAAAGATTTACCCGGTGTGAAATATCACATTGTTCGAGGAACCCTAGATGCTGCCGCAGTCAAAGATCGTCAACAAGGGCGTTCTTATGGAGTAAAAAAACCGAAAATGGCAAAAAAAAGTCTCATTGAAAGAGAGAAGAAAAGGCAACGACTGGAGCGGAAATATCGTGTGATTCGGATTCAGAGTCAATTACAGGCTTTGCCGCGTAATAGCGCGCCAACGCGTCTTCATCGGCGGTGTTTTTTGACCGGAAGACCCAGAGGGAATTATCGAGACTTTTTTTTGTGTAGACACGTTTTTCGTAAGAAAGCTCATGCTTGCTTATTACCTGGTATAACAAAATCCAGTGATCAGATTAATTATAAAAACGTGAGTCTGATTAACGGGTTTATTAGTCAGCGAGCAAAAATATTATCTAGAAAAGTTACTAAATTAACTTGGAAGCAACAGCGTCTTATGTCTGTTGCTATTAAACGAGCTCGTATTCTATCGTTACTCCCGTTTATAATAACCTGGTCTCGAGCATCCACTATTGTACCTGAAATGGTGGGCTATACTTTTGCTGTTCATAATGGCAAAGAACATTTACCTGTCTATATAACAGAAAATATGTTATATCAAAAATTAGGAGATTTTGCGCCTACTGACATGATCAAAGTAGCCGTTCATCTCGGACATAAAAAAAGTGAATGGAACCCTAAAATGGGATATTATATTTTGACCGAGTGTAGAAATCGACATATTATCAATTTAGTCCAAACAGCTCATTTTTTATCCGAAACCTGTGATTTTGTATTGGATGCTGCAAGAAAACGAAAAGAATTCCTCATAGTTGGTACGAGAACTTACGCTGCCGATTTAGTAGCATCAGCGGCTAAAAAAGCGGGTTGTCATTATGTGAATTACAAATGGCAAAGTGGTTTGTTAACGAATTGGTCTACTACAAAAGAGAGACTTGAAAGATTTAGAAATTTGACGAAGAAAGAAATTGCGTTGATTGAGAAACAATTAGCGCTTCTACAGCAATATTTAGGAGGAGTTTTGTATATGAAAAAGCTACCCGATATCGTAATAATTGTTGATCAACAAAAAGAGTCTACTGCTGTTAGGGAATGTAGAGCTTTGGGTATTCCAATAATTGGTTTAGTTGATACAAATTGTGATCCAGATTTGGTTGATATCCCAATTCCAGCTAATGATGATGCTCGAGGATCCGTTGGGTTAATTCTGAACAAAATAATGTCAGCTGTTTCTTACGGCATGGGTCAAAAAGTAAATCCACTTGGGTTTAGACTGGGTGTAACTCAGAAAAATTATTCCGTTTGGTTTAGAGATTATTCAAAAACTCTACAAGAAGACGTAAAAATCAATCAAAACATCGAAAAATTTGGAATTGCACAAATAGAGATTCAAAGAAAAGTGAATTTGATTAATGTAACAATCTATACAGGAAAATTGAACATTAAAGTAGGAATACTGTCAAAGCCATATCAAAACGCTAAAATTCTCGCAGAATATATTGCCCAGCAACTGGAAAAGAGGGTCGCCGTGAAAAAAATACTACAAAAAGCGGTTGAACTAGCACAAAAAGAAGATATCGAAGGTATTCGTATACAAGTTGCAGGTCGTTTAGGCGGTAGAGAAAGGACCCGAAAAGCCAAAATCAAAATAGGTAGAGTTACGTTACAAACACTTCGAGCTGAAATGGACTATTGTTGTTATACAGTTCGAACAATCCACGGAACTTTCGGAATTCTACTGTGGATCATGTCCCGTTATCTAGGACCTCGTTTCAAAATAATACGCCGCCTTAAAACATTACCAGGACTCACTAGTAAACGACCCGAAAAACAAAAAATCCGTTTTCATTTTGGATTAACAGAACGACAGTTACGCCAGTATGTTCAGATTACTAAAAAAGTTCAGGGGTCGTTACTCGAAATGCGTTTAGATTATCGGTTGGGCTTGGCTGGTACCCCTGGAGCCAGACAATTAGTTAATCATAGACATATTTTGGTGAATGATCATGTAGTTAATATACCGAGTTATCAGTGTAAACCCCAGGATGTTATAACTGGAATAGTTAATAAAATAATAGATAGAAAAGACATTCAATTGAATATTAAAGAAATGTTAGTTATAGAATATTATTCTATGTCACGGCGAAATACTCCAATTTATGGAAAAAAATCATTGGCCATGAAACAGATTCAACAAAAAACAGAGAAAAATCCACTATTGGTTCTACGAAAAGCAATAAAGGAAGTAACGCCCCGACTAATAGTAAAATCAAGACGTAAAAGCGGATCGACTTATCAAGTTCCCTTTGAAATCAAACCTAACCGAGGAAAAATACTTGCCATTCGTTGGTTATTAAAGGCATCTCGAAAGCGTGGGCCCAATATGGAGTCCAAATTAAGTTATGAATTGATAGATGCTACTAAAGGGAAAGGCAAAGCCATACGCAAAAAGGAAGAGATTCATAAAATGGCAGAGGCCAATAGAGCTTTTGCAGATACTATCACTAATTTAATAACGTCTATCAAAAACGCTTACATGGTAAAAAAGCAAACAGTACGAGTGAACGCGACGATTCTTTTACAAGAAGGCTTTATTAGAAATATTAGAGAACATAAAGACGGACAAAAGTTTTTTTTAATTTTCACTTTAAAATACCGGAGCAGACCCGGTTGGAGGATTTATTCAGATTTCCCTAAAATTCCAAAAGTATTAGGCGGAATGGGAATTGTCATTCTTTTTACGTCTCAGGGAATAATGACAGATAGAGAAGCTAGAAAAAAAAAAATTGGAGGAGAACTTTTACCTAAATCTCAAAAAAATGAAAATTTTCTTGATAAAACGTTCACTATATTAGCAAATATCATCTTGCGAATAGTCCCTATGGCTCCAACTGAAAAAAAAGCATTTGCTTATTATAGAGATATGTCAGCACAATCAGAAGGAGAATATGCGGAAGCTCTTCAAAATTATTATGAAGCGATGCGTTTGGAAATAGATCCTTATGATCGAAGCTATATACTTTATAATATAGGTCTTGTGCATACAAGTAACGGGGAACATGCCAAGGCTCTAGAATATTATTTCCAGGCATTAGAACGAAATCCAATCTTACCGCAAGCTCTTAATAATACAGCCTTGATCTGCCATTACCGAGGAGAACAGGCTATTCAACAGGGGGATCCCGAAACCGCGGAAGTTTGGTTCGATCAAGCTGCAGAGTACTGGAAACAAGCTATAATGCTTGCTCCGGGGAATTACATCGAGGCGCAAAATTGGTTAAAGATTACAGGACGTATGAATCATCAAGCGAAAAGGCTCTGGATAGAACCAATCAAAGGTTCTCGAAGAAAAAGTAATTTTTTCTTTGCTTCTATCATTCTGGGAGGTGCATTAGGTTTTTTACTGGTTGGATTTTCAAGTTATATAGGTAGGAACCTGGTACCACCTTTATTATCTCATCAAATACTCTTTGTTCCACAAGGAATCGTAATGTGTTTTTATGGTATTGCCGGTCTATTTTTTAGTTCTTATTTGTGGTGTACGATCCTTTTCAATGTGGGAGGTGGTTACAATAAAATAATGAAAAAAAAGGAATTCTATGTTTTTTTCGCTGGGGTTTCCCAGGGAAAAATCGTCGTGTTTTTTTTACGAGTTCCTCTGAAAAATGTTCAGACTATTAAAATGGAAGTACTTTATATGAAAGTGAAGGGTTTACCAGATATTCCTTTAGCTCGTACTGGTGATCATTTCAATCTAAGCGAAATGGAACAAAAAGCTGCAGAATTAGCGCATTTCTTGCGCGTGTCT
Lemna_004 ATGGTAACCATTCGAGCCGACGAAATTAGTAGTATTATCCGTGAACGTATTGAACAATATACTAGAGAAGTAAAGGTTGTGAATACCGGCACCGTCCTTCAAGTGGGTGATGGCATTGCTCGTGTTCATGGTCTTGATAAAGTAATGGCAGGTGAGTTAGTAGAATTTGAAGAGGGTACCGTAGGTATTGCTTTGAATTTGGAATCAAATAATGTTGGCGTTGTGTTAATGGGCGATGGTTTGCTGATACAAGAGGGAAGTTCTGTAAAAGCAACAGGAAAAATTGCTCAAATACCGGTAAGTGACGGTTATTTGGGTCGTGTCCTAAATGCTCTAGCGAAACCTATTGATGGAAGAGGCGAAATTTCAGCTTCGGAATCTCGCTTAATTGAATCTCCCGCTCCAGGCATTATTGCTAGACGTTCCGTATATGAACCTCTTCAGACAGGGATTATTGCTATTGATGCGATGATCCCTATAGGGCGCGGTCAGCGAGAATTAATTATTGGTGATAGACAGACTGGTAAAACAGCAGTGGCTACAGATACGATTCTAAATCAAAAAGGTCAAAATGTAATATGTGTTTATGTAGCTATTGGTCAAAAAGCATCTTCTGTAGCTCAAGTAGTAACTGCTTTACAGGAACGCGGGGCTATGGACTACACTATTGTGGTAGCGGAAACAGCGGATTCGCCTGCTACATTACAATACCTTGCTCCGTATACAGGAGCAGCTTTGGCTGAATATTTTATGTACCGCAAACAGCATACTTTAATAATTTATGATGATCTCTCCAAACAGGCACAAGCGTATCGCCAAATGTCTCTTCTATTAAGAAGACCTCCGGGTCGTGAAGCTTATCCAGGAGATGTTTTTTATTTGCATTCACGTCTTTTGGAAAGAGCCGCTAAATTAAGTAATGAGTTGGGTGAAGGAAGTATGACTGCTTTACCAATAGTTGAGACTCAATCGGGAGACGTTTCAGCTTATATTCCTACTAATGTCATTTCCATTACAGATGGACAGATTTTCTTATCTGCTGACCTGTTCAATGCTGGAATCCGACCTGCTATTAATGTGGGTATTTCCGTGTCTCGAGTAGGATCCGCAGCTCAAATTAAAGCCATGAAACAGGTAGCTGGTAAATTAAAACTGGAACTAGCTCAATTCGCAGAATTAGAAGCCTTTGCACAATTCGCTTCTGATCTTGATAAAGCTACTCAAAATCAATTGGCGAGAGGCCAACGATTACGCGAATTGCTAAAACAATCCCAATCTGCACCGCTTGGAGTCGATGAACAGATAGCTACTATTTTTACTGGAGCAAACGGGTATCTTGATTCGTTAGAAGTTGGACAGGTAAGGAAATTTCTGGTTCAGTTGCGTACCTACTTAAAAAAGAATAAACCTCAGTTCCAAGAAATTATATCTTCCACCAAGACATTCACCCCGGAAGCAGAAGCCCTTTTGAAAGAGGCTATTGGGCGTGTTGCTCAAATTATCGGCCCAGTACTGGATGTCGTTTTTCCCCCGGGTAAAATGCCCAATATTTATAATGCCTTGGTAGTTGATGGTCAGGAAATTAAAGTGACTTGTGAGGTACAGCAATTATTAGGAAATAATCGAGTTAGAGCTGTAGCTATGAGTGCTACAGACGGTCTAACGAGAGGAATGGACGTGATTGATACGGGAGCTCCTCTAAGCGTTCCAGTTGGTGGAGCCACTCTGGGACGAATTTTCAACGTTCTTGGTGAGCCTGTTGATAATTTAGGTCCTGTAGATACTCGCACAACATCTCCTATTCATAGATCCGCACCTGCCTTTATCCAGTTAGATACGAAATTAGCAATCTTTGAAACAGGAATTAAAGTAGTGGATCTTTTAGCCCCTTATCGCCGTGGAGGAAAAATTGGACTATTTGGGGGAGCTGGAGTGGGTAAAACAGTACTCATTATGGAATTGATCAACAACATTGCTAAAGCTCATGGAGGTGTATCCGTATTTGGTGGAGTAGGCGAACGTACTCGTGAAGGAAATGACCTTTACATGGAAATGAAAGAATCCGGAGTTATTAATGAAAAAAATATTACAGAATCAAAAGTAGCTCTCGTCTATGGGCAGATGAATGAACCGCCGGGAGCTCGTATGAGAGTTGGGTTGACCGCCCTAACCATGGCGGAATATTTCCGAGATGTTAATGAACAAGACGTACTTCTATTCATTGACAATATCTTTCGATTCGTCCAAGCAGGATCTGAAGTATCTGCTTTGTTAGGGAGAATGCCTTCTGCGGTAGGTTATCAACCTACCCTTAGTACAGAAATGGGTTCTTTGCAAGAAAGAATTACATCTACAAAAGAGGGATCTATAACTTCTATTCAAGCAGTTTATGTACCTGCAGACGATTTGACCGACCCTGCGCCTGCAACGACATTTGCGCATTTAGATGCTACTACCGTACTATCAAGAGGATTAGCTGCTAAAGGTATTTATCCAGCAGTGGATCCTTTAGATTCAACGTCAACCATGCTACAACCTGGGATCGTCGGCGAGGACCATTATGAAACTGCGCAAAGAGTTAAGGAAACTTTACAACGTTACAAAGAACTGCAAGACATTATCGCTATCCTTGGGTTAGACGAATTATCCGAAGAGGATCGTTTAACCGTAGCAAGAGCACGCAAAATTGAGCGTTTCTTATCACAACCCTTCTTTGTAGCGGAAGTATTTACAGGTTCTCCAGGGAAATATGTTGGCCTTGAAGAAACCATTAGGGGCTTTAAACTTATCCTCTCCGGAGAATTAGACAGTCTTCCCGAACAGGCCTTTTATTTGGTGGGTAACATCGATGAATTAAATCTTTGTGTACTGACCCCTAATCGAATTGTTTGGGATTCAGAAGTGAAAGAAATTATTTTATCTACTAATAGTGGCCAAATTGGTGTATTACCAAACCACGCTCCTATTGCCACAGCTGTAGATATAGGTCTATTGAGAATACGCCTAACTGACCAATGGGTAACAGTAGCTTTGATGGGCGGGTTTGCTCGAATAGGTAATAATGAGATCACGATTTTAGGAAATGATGCAGAGATAAGTACTGATATTGATCCGCAAGAAGCTCAACAAGCTCTTGAAAAAGCGGAAGATAACTTGCGTAAAGCAGAAGGTAAAAGACAAGCAATTGAGGCGAATCTAGCTCTGAGACGAGCTAAGACACGAGTAGAGGCTGGTTTTGGGTTTAATACCGATATTTTAGCAACAAATCCAATAAATCTAAGCGTAGTACTTGGTGTAGTAATTTATTTTGGAAAGGGAGTGGATTTATTAGATAATCGAAAACAGAGGATCTTGAGTACTATTCGAAATTCAGAAGAGTTACGTCAAGCAGCTATTGAACAGCTCGAAAAAGCCCGTGCGCGCTTACGTAAAGTGGAAACAGAAGCCAATGACTATCGAGTCAATGGATACTCCGAGATAGAACGAGAAAAACAAAATTTGATTAAGGCTACTTCTGAGAATTTAGAACGATTAGAAAATTACAAAAATGAAACCCTTCTTTTTGAACAACAAAGAGCGATTAATCAAGTCCGACAACGAGTTTTCCAACAAGCCTTACAAGGAGCTCTAGGTACTCTGAATAGTTGTTTGAATAGTGAGTTACATATGAATCCACTGATTTCTGCCGCTTCTGTTATTGCTGCTGGATTGGCTGTAGGACTTGCTTCTATTGGACCTGGGGTTGGTCAAGGTACTGCTGCGGGTCAAGCTGTAGAAGGTATTGCGAGACAGCCAGAAGCAGAAGGTAAAATACGAGGTACTTTATTGTTAAGTCTGGCTTTTATGGAAGCTTTAACAATTTATGGACTGGTTGTGGCATTAGCACTTTTATTTGCGAATCCATTTGTTATGAATGTTATACCATGTTCCATTAACACACTCGATATATCGGGTGTAGAAGTAGGCCAACATTTATATTGGCAAATAGGAGGTTTACAAGTCCATGCCCAAGTACTTATTACTTCTTGGGTCGTAATTGCTATTTTATTAGGTTCAGTTACCCTAGCTGTTCGGAATCCACAAACCATTCCGGCTGATGGTCAGAATTTCTTCGAATATCTCCTTGAATTCATTCGAGACTTGAGTAAAACTCAGATTGGAGAAGAATATGGTCCTTGGGTTCCCTTTATTGGAACTATGTTCTTATTTATTTTTGTTTCTAACTGGTCAGGTGCTCTTTTACCTTGGAAAATCATACAGTTACCTCATGGGGAGTTAGCTGCGCCCACGAATGATATAAACACTACTGTTGCTTTAGCTTTACTCACCTCAGTCGCATATTTCTATGCGGGTCTTAGCAAAAAAGGTTTGAGTTATTTTGGTAAATACATTCAACCAACTCCAATACTTTTACCGATTAACATCCTCGAAGATTTCACAAAACCTTTATCACTTAGTTTTCGACTTTTCGGAAATATATTGGCTGATGAATTAGTAGTTGTTGTTCTTGTTTCTTTAGTCCCTTTAGTAGTTCCTATACCTGTTATGTTTCTTGGATTATTCACAAGCGGTATTCAAGCTCTTATTTTTGCAACTTTAGCCGCAGCTTATATAGGTGAATCCATGGAGGGTCACATGATATTTGTAACTTTAGAACACATATTAACTCATATCTCTTTTTCAATCATTTCAGTTGTAAAGGGTATGATAGCTACGTTTTTGTCAATAACAGGGTTGTTAATAATTCGTTGGATTTATTCAGGACATTTTCCATTAAGTAATTTATACGAATCATTAATGTTCCTTTCCTGGATAACCATACCGAGCGCTATTTTTACTCAAGCCTTTGCGACTTCAGGTCTTTCAACAGAAATGCATGAATCGGGAATATTAGTACCTGCTCTACGATCCCATTGGTTAATGATGCATGTAAGCATGATGTTGTTGAGTTATGCAGCTCTTTTAGTTGGATCCTTATTTTCAATTGCTCTTCTAAAATATCAATTGGTAGAAAGATTGGATTATTGGAGTTCTCGTGTTATTAGTATAGGATTTAGTTTTCTAACTATAGGTATTCTATCTGGAGCAGTATGGGCTAATGAGGCATGGGGATCCTATTGGAATTGGGACCCTAAAGAAACTTGGGCATTTATTACTTGGACAATATACGCAATTTATTCACACACTAGAGCTTCTATAGGATTTTTTATAATTTGGATATGTTATTTTGGGGTTAATCTATTAGGAATAGGACTACATAGTTATGGTACAAATATAATCTGTTTCGCTATTCTAAGTGGTTATTTTATTCTGGGTAATGAAAAACTAGTCATTCTTAATTCTTGGATTCAGGAATTCTTATATAACTTAAGTGACACAATAAAAGCCTTTTCTATTCTGTTAGTCACTGATTTATGGATAGGATTCCACTCTCCACATGGTTGGGAATTAATGATTGGTTCGGTCTACAACGATTTTGGATTGGCACATAATGATCAAATTATATCCGGTCTTGTTTCCACTTTTCCAGTTATTCTAGATACAATTGTAAAATATTGGATTTTCCATTATTTAAATCGTGTATCTCCTTCACTTGTAGTGATTTATCATTCAATGAATGAAATGACTATTGCTTTCCAATTGGCTGTTTTTGCATTAATTGTGACTTCATCAATCTTACTGATTAGTGTACCTGTTGTATTTGCTTCTTCTGATGGTTGGTCAAGTAACAAAAATGTTGTATTTTCTGGTACATCATTATGGATTGGATTAGTCTTTTTAGTAGCTATCCTTAATTCTATATCAGAGGGTTTTGCTATTGTTGTAGAATCTATTCATTCACTATTTCCATTTTTAGAGGATAAATTTTCACATTTAAATTATGTATCAGATATACTAATACCTTATCCGGTCCATCTAGAAATATTGGTTCCCACTTTACATGGTTATCTTTCAAGTGTGCCAATAAATCCTTCATCCGCGAAGAGTCAAATGCTAGAGAATTCCTTTTTAATAGATAGCTTTACTCCAAAATTTGAAACAATGATATCAATTATTCCTATGATTGGGTCATTGGCAAAAGCTAAATTTTGTAATCTATCAGGGAATCCTATTAGCAAGCCAGCTTGGGCAGATTTGTCAGATTCTGATATTATTGATCGATTTGGTAGAATATATAGAAACCTTTCTCATTATTACAGTGGGTCTTCAAAAAAACAGAGTTTGTATCGAATAAAATATATACTTAGACTTTCCTGTGCTCGAACTTTGGCTCGTAAACATAAAAGTACAGTACGCTGGTATTTGGATATTACTCAGACATCTATTTCAAATGCATATCCCATTTTTGCACAGCAGGGTTATGAAAATCCACGAGAAGCAACAGGACGAATTGTTTGTGCCAATTGTCATTTAGCTAGTAAACCTGTGGATATTGAGGTTCCTCAATCTGTGCTTCCTGATACTGTATTTGAAGCAGTAGTTAGAATCCCTTATGATACGCAAGTGAAACAAGTTCTTGCTAATGGCAAAAAAGGGGGGTTGAATGTGGGGGCTGTTCTTATTTTACCTGAGGGATTTGAATTAGCCCCTCCTGATCGTATTTCCCCTGAGCTCAAAGAAAAGATAGGCAATATCTCTTTTCAGAGTTATAGTCCGACCAAAAAAAATATTCTTGTTATAGGTCCAGTGCCTGGTCAGAAATATAGGGAAATAGTCTTTCCTATTCTTTCTCCAGACCCGGCAACTAGTAAGGACGTTCATTTCTTAAAATATCCTATATATGTAGGCGGAAACAGGGGAAGGGGTCAGATTTATCCCGATGGCAGCAAGAGTAACAATACTGTTTATAATGCGACATCCGCCGGTGTCGTAAGCAAAATAGTACGTAAAGAAAAAAAGGGATATGAAATAATCATAACTGATCCATCGGATGGCCGTGAAGTGGTTGATATTATACCTCCAGGACCGGAACTTCTTGTTTCAGAGGGTGAGTCTATCAAGCTTGATCAACTATTAACGAGTAATCCAAATGTCGGTGGATTTGGTCAGGGAGATGCTGAGATAGTGCTTCAAGATCCGTCACGTGTCCAAGGTCTTTTGTTCTTCTTAGCATCTGTTGTTCTAGCACAAATCTTTTTAGTTCTTAAAAAGAAACAGTTTGAAAAGGTTCAATTGTTCGAAATGAATAAAGTTTATGACTGGTTCGAAGAGCGTCTTGAGATTCAGGCAATTGCAGATGATATAACTAGTAAATATGTTCCTCCTCACGTCAACATTTTTTATTGTCTAGGGGGGATCACACTTACTTGTTTTTTAGTACAAGTAGCTACGGGTTTTGCTATGACTTTTTACTATCGCCCAACAGTTACAGAGGCCTTTTCCTCAGTTCAATACATAATGACTGAGGTGAATTTTGGTTGGTTAATCCGATCAGTGCATCGATGGTCAGCAAGTATGATGGTTCTAATGATGATTTTACACGTATTTCGTGTGTATCTTACAGGTGGATTTAAAAAACCTCGTGAATTAACTTGGGTAACCGGTGTAATTCTGGGTGTATTGACTGCATCTTTTGGTGTAACTGGTTATTCTTTACCTTGGGACCAAATTGGTTATTGGGCAGTCAAAATTGTTACAGGCGTACCTGACGCTATTCCGGTAATAGGATCACCTTTAGTAGAGTTATTACGCGGAAGTGCTAGTGTGGGTCAATCCACTTTGACTCGTTTTTATAGTTTACACACTTTTGTATTACCTCTCCTTACTGCCGTATTTATGTTAATGCATTTCTTAATGATACGTAAGCAAGGTATTTCAGGTCCTTTAATGATTGAAGTTCTTCTATTTGGAATTGTGTTAGGTCTAATTCCTATTACTTTGGCAGGATTATTCGTAACGGCGTATTTACAATACAGACGTGGTGATCAGCTGGACCTTAGTTATTTCGGTTTTCTATTGGCTGCTTCAACTATAGCCTCAGTGCTTTTCATTGGTTTGAACAAGATACGACTTATGGATATAGTAAGTCTCGCTTGGGCTGCTTTAATGGTAGTCTTTACATTTTCCCTTTCACTTGTAGTCTGGGGTAGGAGTGGACTTATGATTATTAGTTCGCCGGAACCAGAAGTTAAAATTTTGGTGGATAGGAATCCCGTAAAAACGTCTTTTGAGCAATGGGCCAAACCCGGTCATTTCTCAAGAACAATAGCCAAGGGCCCTGAAACTACCACTTGGATCTGGAACCTACATGCTGATGCTCACGATTTTGATAGTCATACCAATGATTTGGAGGAGATCTCTCGAAAAGTATTTAGTGCTCATTTCGGTCAACTCTCCATTATCTTTCTTTGGCTGAGTGGCATGTACTTCCATGGCGCTCGTTTTTCAAATTATGAAGCATGGCTAAGTGATCCTACTCACATTGCACCCAGTGCCCAGGTGGTTTGGCCAATAGTGGGTCAAGAAATATTAAATGGTGATGTGGGCGGCGGTTTCCGAGGAATACAAATAACCTCTGGATTTTTTCAGCTTTGGCGAGCATCTGGAATAACTAGTGAATTACAACTCTATTGTACTGCAATTGGTGCATTGGTCTTTTCAGCATTAATGCTTTTTGCGGGTTGGTTCCATTATCACAAAGCTGCCCCAAAACTGGCTTGGTTCCAAGTAGAATCTATGTTGAATCACCATTTAGCGGGGTTACTAGGACTTGGGTCTCTCTCTTGGGCGGGACACCAAATCCATGTATCTTTGCCAATTAACCAATTTCTTAATGCTGGAGTAGATCCTAAGGAGATCCCACTTCCTCATGAATTTATCTTGAATCGGGATCTTTTGTCTCAGCTTTATCCTAGTTTTGCTGAGGGAGCAACCCCATTTTTTACCTTGAATTGGTCAAAATATTCAGATTTTCTGAGTTTTCGTGGAGGATTAGATCCAATAACCGGGGGTCTATGGCTGAGCGATATTGCACACCATCATTTAGCCATTGCTATTCTTTTCCTGATAGCTGGTCATATGTATAGGACCAACTGGGGTATTGGTCATGGGTTGAAAGATATTTTAGAGGCTCATAAAGGTCCATTTACCGGTCAGGGCCATAAGGGTCTCTATGAAATACTAACAACGTCATGGCATGCTCAATTATCTCTTAACTTGGCTATGTTAGGCTCTTTAACCATTATTGTAGCTCACCACATGTACGCCATGCCCCCTTATCCATACTTAGCTACTGACTATGGTACACAACTTTCATTGTTCACACATCATATGTGGATTGGTGGATTTCTCATAGTTGGAGCTGCTGCACATGCAGCCATTTTTATGGTAAGAGACTACGATCCAACTACTCGATACAACGATCTATTAGATCGTGTCCTTAGGCACCGTGATGCAATCATATCACATCTTAACTGGGTCTGTATATTTCTAGGTTTTCACAGTTTCGGCTTGTATATTCATAATGATACCATGAGTGCTTTAGGGCGTCCTCAAGATATGTTTTCAGATACCGCTATACAATTACAACCTATCTTTGCCCAATGGATACAAAACACCCATGCTTTAGCACCCGGTACAACAGCTCCTGGTGCAACAGCAAGCACCAGCTTAACTTGGGGGGGAGGTGAATTAGTAGCAGTAGGCGGAAAAGTCGCTTTATTACCTATTCCATTAGGTACCGCAGACTTTTTGGTCCATCACATTCATGCATTTACGATCCATGTGACTGTATTGATACTACTAAAAGGTGTTCTATTTGCTCGTAGTTCCCGTTTAATACCTGATAAAGCAAATCTTGGTTTTCGTTTCCCTTGTGATGGGCCTGGAAGAGGGGGTACATGTCAAGTATCCGCATGGGATCATGTTTTCTTAGGTCTATTCTGGATGTACAATTCAATTTCGATAGTCATATTCCATTTCAGTTGGAAAATGCAATCGGATGTTTGGGGTACTGTAAGTGATCAAGGGGTCATAACTCATATCACAGGAGGAAACTTTGCACAGAGTTCCACTACTATTAATGGGTGGCTTCGAGACTTTTTATGGGCACAGGCAGCTCAAGTAATTCAGTCTTATGGTTCTTCATTATCTGCCTATGGTCTTTTCTTCTTAGGTGCTCATTTTGTATGGGCTTTCAGTTTAATGTTTCTATTCAGCGGTCGTGGTTATTGGCAAGAACTTATTGAATCTATTGTTTGGGCGCATAACAAATTAAAAGTTGCTCCTGCTACTCAGCCTAGAGCCTTGAGCATTGTACAAGGACGTGCTGTAGGAGTAACCCATTACCTTCTGGGTGGAATTGCCACAACATGGGCATTCTTCTTAGCAAGAATTATTTCAGTAGGAATGGCATTAAGATTTCCAAGGTTTAGCCAAGGTTTAGCTCAGGACCCCACTACTCGTCGTATTTGGTTTGGTATTGCTACCGCGCATGACTTCGAGAGTCATGATGATATTACTGAAGAACGTCTTTATCAGAACATTTTTGCTTCTCACTTTGGGCAGTTAGCAATAATCTTTCTGTGGACGTCCGGAAATCTGTTTCATGTAGCTTGGCAAGGAAACTTTGAGTCATGGGTAAAGGACCCTTTACATGTAAGACCCATTGCTCATGCAATTTGGGATCCTCATTTTGGTCAACCGGCAGTAGAAGCCTTTACTAGAGGAGGTGCTCTGGGCCCAGTTAACATTGCTTATTCTGGTGTTTATCAGTGGTGGTATACAATCGGATTACGCACCAACGAGGATCTTTATACTGGAGCTCTTTTTCTATTATTTCTTTCTGCTATATCTTTAATAGCAGGTTGGTTACACCTACAACCTAAATGGAAACCAAGTGTTTCTTGGTTCAAAAATGCTGAATCTCGTCTTAATCATCATTTGTCAGGACTTTTCGGAGTCAGTTCCTTGGCTTGGGCAGGACATTTAGTTCATGTCGCAATTCCTGGATCCAGGGGGGAGTATGTCAGATGGAATAATTTCTTAGATGTATTACCGTATCCGCAAGGGTTGGGTCCACTTTTTACAGGTCAGTGGAATCTTTATGCCCAAAACCCGGATTCTAGTAGTCATTTATTTGGTACCTCCCAAGGAGCGGGAACGGCAATTTTAACCCTTCTTGGTGGATTCCATCCACAAACCCAAAGTTTATGGCTGACTGATATGGCTCATCACCATTTAGCCATTGCATTTATTTTTCTGGTTGCTGGTCATATGTATAGAACTAACTTTGGGATTGGGCATAGTATAAAAGATCTTTTAGAAGCGCATAACCCACCAGGAGGTCGATTAGGACGTGGTCATAAAGGTCTTTATGACACAATAAATAATTCGATTCATTTTCAATTAGGTCTTGCTCTAGCTTCTTTAGGCGTTATTACTTCTTTAGTAGCTCAACATATGTATTCTTTACCTGCTTATGCATTTATAGCCCAAGACTTTACTACTCAAGCTGCGTTATACACTCATCACCAATACATCGCAGGTTTCATCATGACAGGAGCCTTTGCTCATGGAGCTATATTCTTCATTAGAGATTACAATCCAGAACAGAATGAAGATAATGTATTGGCAAGAATGTTGGCCCATAAGGAAGCTATCATATCTCATTTAAGTTGGGCCAGCTTATTTTTAGGATTCCATACTTTAGGCCTTTATGTTCATAATGACGTCATGCTTGCCTTTGGTACTCCGGAAAAACAAATCTTAATTGAACCTATATTTGCCCAATGGATACAATCTGCTCATGGGAAGACTTCATATGGGTTTGATGTACTTTTATCTTCAACGACAGGCCCTGCATTTAATGCCGGTAAAAGCATATGGTTACCTGGTTGGTTGAATGCTGTTAATGAGAGTAGTAATTCACTCTTCTTAACGATAGGTCCTGGAGATTTCTTGGTTCATCATGCTATTGCTCTAGGTTTGCATACAACTACCTTGATTTTAGTAAAAGGTGCTTTAGATGCACGTGGTTCTAAGTTAATGCCGGATAAAAAGGATTTCGGTTATAGTTTTCCTTGCGACGGCCCGGGACGAGGTGGTACTTGTGATATTTCGGCTTGGGACGCATTTTATTTGGCAGTTTTCTGGATGTTAAATACCATTGGATGGGTTACTTTTTATTGGCATTGGAAACACATTACATTATGGCAAGGTAATGTTTCACAATTTAATGAATCCTCCACTTATTTGATGGGATGGTTAAGAGATTATCTATGGTTAAACTCTTCACAACTTATCAATGGATATAACCCTTTTGGTATGAATAGTTTATCGGTTTGGGCGTGGATGTTCTTATTTGGACATCTTGTTTGGGCTACTGGATTTATGTTTTTAATTTCCTGGCGCGGTTATTGGCAGGAATTAATTGAAACTTTAGCCTGGGCTCATGAGCGCACACCTTTAGCAAATTTGATTCGATGGAGAGATAAGCCAGTGGCCCTTTCCATTGTGCAAGCAAGGTTAGTTGGATTGGCCCATTTTTCTGTAGGTTATATATTCACTTATGCCGCTTTCTTGATTGCCTCTACATCAGGAAAATTTGGTATGTCACATTCAGTAAAAATTTATGATACATGTATAGGGTGTACTCAATGTGTTCGTGCCTGCCCTACAGATGTTTTGGAAATGATACCTTGGGATGGATGTAAGGCTAAGCAAATTGCATCCGCTCCGAGAACAGAAGATTGTGTAGGTTGTAAGAGATGTGAATCCGCCTGTCCAACAGATTTTTTGAGTGTCCGTGTTTATTTAGGTAGTGAAACAACTCGAAGTATGGGCCTAGGTTACTCAATTTTTGTGCCTTTAGTAGGCCTAGTATTTCCGGCATTTGCAATGGCTTCTTTATTTCTTTATGTTCAAAAAAATAAGATTGTCATGCAAGATCTAAAAACATATCTATCTGTGGCACCTGTACTGAGTACTCTATGGTTTGGGATTTTAGCAGGTTTATTGATAGAAATTAATCGTTTATTCCCAGATGCCTTATTATTCCCTTTAGAGAGACGCGAAAGTACAAGCCTATGGGGTCGTTTCTGCAACTGGGTAACCAGCACCGAAAACCGTCTTTACATCGGATGGTTTGGTGTTTTGATGATCCCTACCCTATTGACTGCAACTTCTGTATTTATTATCGCCTTCATTGCTGCTCCTCCAGTAGATATTGATGGTATTCGTGAACCTGTTTCTGGATCTCTACTTTACGGAAACAATATCATTTCTGGTGCCGTTATTCCTACTTCTGCAGCGATTGGTTTGCATTTTTATCCAATCTGGGAAGCAGCATCTGTTGATGAATGGTTATACAATGGTGGTCCTTACGAACTAATCGTTTTACACTTCTTACTTGGTGTAGCTTGCTACATGGGTCGTGAGTGGGAACTTAGTTTCCGTTTGGGTATGCGTCCTTGGATTGCTGTTGCATATTCAGCTCCTGTAGCAGCTGCTACTGCTGTTTTCTTGATCTACCCTATTGGTCAAGGAAGTTTTTCTGATGGTATGCCTCTAGGAATTTCTGGTACTTTCAACTTCATGATTGTATTCCAGGCAGAACACAACATCCTTATGCATCCATTCCACATGCTAGGCGTAGCTGGTGTATTCGGCGGCTCCCTATTTAGTGCTATGCATGGTTCCTTGGTAACTTCTAGTTTGATCAGGGAAACCACTGAAAACGAATCTGCTAATGAAGGTTACAGATTCGGTCAAGAGGAAGAAACTTACAATATCGTAGCTGCTCATGGTTATTTTGGCCGATTGATCTTCCAATATGCTAGTTTCAACAACTCTCGTTCTTTACACTTCTTCCTAGCTGCTTGGCCTGTAGTAGGTATTTGGTTTACTGCTTTAGGTATTAGCACTATGGCTTTCAACCTAAATGGTTTCAACTTTAACCAATCTGTAGTTGATAGCCAAGGCCGTGTTATTAACACTTGGGCTGATATCATCAACCGTGCTAATCTTGGTATGGAAGTTATGCACGAACGTAATGCTCACAACTTCCCTCTAGACTTAGCTGCAGTTGAAGCTCCATCTACCATTGGAGTGGAAACGCTCTTTAATGGAACTTTAGCTTTAGCTGGTCGTGACCAAGAAACCACCGGTTTTGCTTGGTGGGCCGGGAATGCCAGACTTATCAATTTGTCCGGTAAACTACTTGGGGCTCACGTAGCCCACGCTGGATTAATTGTATTTTGGGCTGGAGGAATGAACCTATTTGAAGTGGCTCATTTCGTACCGGAAAAGCCCATGTATGAACAAGGATTGATTTTACTTCCCCATCTAGCTACTCTAGGTTGGGGGGTAGGTCCGGGAGGGGAAGTTATAGACACTTTCCCATACTTTGTGTCTGGAGTACTTCACTTAATTTCCTCTGCAGTCTTAGGCTTTGGCGGCATTTATCATGCACTTCTGGGACCTGAAACTCTTGAAGAATCCTTTCCATTCTTTGGTTATGTATGGAAAGATAGAAATAAAATGACCACAATTTTAGGTATTCACTTAATTTTGTTAGGTCTAGGTGCTTTTCTTTTAGTATTCAAAGCTCTTTATTTTGGTGGTGTATATGATACCTGGGCTCCTGGAGGGGGAGATGTAAGAAAAATTACCAACTTGACCCTTAACCCAAGTGTTATATTTGGTTATTTACTAAAATCTCCTTTTGGAGGAGAAGGGTGGATTGTTAGTGTGGACGATTTAGAAGATATAATTGGGGGACATGTATGGTTAGGTTCCATTTGTATACTTGGTGGAATTTGGCATATCTTAACTAAGCCTTTTGCGTGGGCTCGCCGCGCATTTGTCTGGTCTGGAGAGGCTTACTTGTCTTATAGTTTAGCTGCTTTATCTGTCTTTGGTTTTATAGCTTGTTGTTTTGTCTGGTTCAATAATACTGCTTACCCTAGTGAATTTTATGGTCCAACCGGCCCAGAAGCTTCTCAAGCTCAAGCTTTTACTTTTCTAGTTAGAGACCAACGCCTTGGGGCTAATGTGGGCTCCGCTCAAGGACCGACTGGTTTAGGTAAGTATCTAATGCGTTCCCCAACAGGAGAGATCATTTTTGGAGGGGAAACCATGCGTTTTTGGGATCTACGAGCTCCTTGGTTGGAACCTCTAAGAGGTCCAAATGGGTTGGACTTGAGCAGGCTGAAAAAAGATATACAACCTTGGCAAGAACGCCGTTCAGCAGAATATATGACTCACGCTCCTCTAGGTTCTTTAAATTCCGTGGGTGGCGTAGCTACCGAAATCAATGCAGTCAATATGACTATAGCCCTTGGTAGATTTACCAAATTTGATATTATGGATGACTGGTTACGTAGGGACCGTTTCGTTTTTGTGGGTTGGTCCGGCCTATTGCTGTTTCCTTGTGCCTATTTCGCCTTAGGAGGGTGGTTTACCGGTACAACTTTTGTAACTTCATGGTATACCCATGGATTGGCGAGTTCTTATTTGGAAGGCTGCAATTTTTTAACTGCAGCAGTTTCTACTCCTGCGAATAGTTTAGCACATTCTTTGTTGCTACTGTGGGGACCAGAAGCCCAAGGAGATTTTACTCGTTGGTGTCAATTGGGTGGTCTGTGGACTTTTGTTGCTCTTCATGGGGCTTTTGCGCTAATAGGTTTCATGTTACGTCAATTTGAACTTGCTCGATCTGTTCAATTGCGACCTTATAACGCAATCGCCTTTTCCGGTCCAATTGCAGTTTTTGTTTCCGTATTCTTGATTTATCCACTGGGTCAGTCTGGTTGGTTCTTTGCACCTAGTTTTGGTGTAGCAGCTATATTTAGATTCATCCTTTTCTTCCAAGGGTTTCATAATTGGACCTTGAATCCATTTCATATGATGGGAGTTGCTGGAGTATTAGGCGCTGCTTTGCTATGCGCTATTCATGGTGCTACTGTAGAAAATACTTTATTCGAAGATGGTGACGGTGCAAATACATTCCGTGCTTTTAACCCAACTCAAGCGGAAGAGACTTATTCAATGGTCACTGCTAACCGCTTCTGGTCCCAAATCTTTGGGGTTGCTTTTTCCAATAAACGTTGGTTACATTTCTTTATGTTATTTGTACCAGTAACTGGTTTATGGATGAGTGCTCTTGGAGTAGTCGGTCTGGCTCTGAACCTACGCGCTTATGACTTCGTTTCCCAAGAAATCCGTGCAGCAGAAGATCCTGAATTTGAGACTTTCTACACCAAAAATATTCTCTTAAACGAAGGTATTCGTGCTTGGATGGCGGCTCAGGATCAGCCTCATGAAAATCTTATATTCCCTGAGGAGGTTCTACCACGTGGAAACGCTCTTATGTCTGGAAGCACGGGAGAACGTTCTTTTGTTGATATTATTACCAGTATTCGATACTGGGTCATTCATAGTATTACTATACCTTCCCTATTTATTGCGGGTTGGTTATTCGTCAGTACGGGTTTAGCTTATGATGTGTTTGGAAGCCCTCGCCCAAACGAATATTTTACAGAGAACCGACAAGGTATTCCATTAATAACTGGCCGTTTTGATTCTCTGGAACAACTCGATGAATTTATGACTATAGATCGAACCTATCCAATTTTTACAGTACGATGGTTGGCTGTTCATGGACTAGCTGTACCTACCGTTTCTTTTTTGGGATCAATATCAGCAATGCAGTTCATCCAACGAATGGCTACACCAAGACGAACTCGTGTAGGGGATTTATTGAAACCATTAAATTCGGAATATGGTAAAGTAGCTCCGGGCTGGGGGACTACTCCTCTTATGGGAGTCGCTATGGCTCTATTTGCGGTATTCCTGTGTATTATTTTGGAGATTTATAATTCTTCCGTTTTATTGGATGGAATGCTTACTCTCAAACTTTTCGTTTACACAGTAGTGATATTTTTTGTTTCTCTCTTCATCTTCGGATTTTTATCTAATGATCCAGGACGTAATCCTGGGCGCATGGCCGATACTACTAGGATTCCTCTTTGGCTGATAGGTACTGTAGTTGGTATTGTTGTGATTGGTTTACTTGGTCTTTTCTTTTACGGTTCATATTCCGGATTAGGCTCATCTCTGGGAAAATTGCCTGAGGCTTATGCGATTTTCAATCCAATCGTAGACATTATGCCCGTTATACCTGTATTTTTCTTTCTCTTAGCATTTGTTTGGCAAGCTGCTGTAAGTTTTCGAAATCCAAATGAACAAAATGTTGAATTAAATCGTACCAGTTTATACTGGGGGTTATTACTCATTTTTGTACTTGCTGTTTTATTTTCTAATTATTTCTTCAATGAAGTAAATATTCTCGCATTTATTGCTACTGCACTCTTCATTCTAGTTCCTACTGCTTTTTTACTTATCATCTACGTAAAAACAATGGAAACAGCAACCTTAGTCGCCATCTCCATATCTGGTTTACTTGTAAGCTTTACTGGGTACGCCTTATATACTGCCTTTGGGCAACCCTCTCAACAACTAAGAGACCCATTCGAGGAACACGGGGATATGGAAGCATTGGTTTATACATTCCTGTTAGTCTCTACTCTGGGAATAATTTTTTTCGCTATCTTTTTTCGAGAACCTCCTAAGGTTCCGATGTCACCACAAACAGAGACTAAAGCAAGTGCTGGATTCAAAGCTGGTGTTAAAGATTACAAATTGAATTATTATACTCCTGAGTATGAGACAAAAGATACGGATATCTTGGCAGCATTCCGAGTAACTCCTCAACCTGGAGTTCCACCTGAAGAAGCAGGGGCTGCAGTAGCTGCCGAATCTTCTACTGGTACATGGACAACTGTGTGGACTGATGGACTTACCAGCCTTGATCGTTACAAAGGACGATGCTACCATATCGAACCCGTTGCTGGAGAAGAAAATCAATTTATTGCTTATATAGCTTACCCATTAGACCTTTTTGAAGAAGGTTCTGTTACTAACATGTTTACCTCCATTGTAGGTAACGTATTTGGGTTTAAAGCTTTACGAGCTCTACGTTTGGAAGATTTGCGAATTCCTCCTGCTTATTCCAAAACTTTCCAAGGCCCACCTCATGGGATCCAAGTTGAGAGAGATAAATTGAACAAGTATGGTCGTCCTCTATTGGGATGTACCATCAAACCAAAATTGGGATTATCCGCGAAAAACTACGGTAGAGCGGTTTATGAATGTCTACGTGGTGGACTTGATTTTACCAAGGATGATGAAAACGTAAACTCACAACCATTTATGCGTTGGAGAGACCGTTTCTTATTTTGTGCCGAAGCAATTTATAAAGCACAAGCCGAAACAGGTGAAATTAAAGGGCATTACCTAAATGCTACTGCAGGTACTTGTGAAGAAATGATCAAAAGGGCTGTGTTTGCTAGAGAATTGGGAGTCCCTATTGTAATGCATGACTACTTAACAGGGGGATTCACTGCAAATACTTCTTTAGCATATTATTGCCGAGACAACGGCCTACTTCTTCACATCCACCGCGCAATGCATGCAGTTATTGATAGACAGAAAAATCATGGTATGCATTTCCGTGTACTAGCTAAAGCATTACGTATGTCTGGGGGGGATCACGTTCACTCTGGTACAGTAGTAGGTAAACTGGAAGGTGAACGTGAGATGACTTTAGGTTTTGTTGATTTATTACGTGATGATTTTATTGAAAAAGACAGAAGTCGTGGTATTTTCTTCACTCAAGATTGGGTCTCTATGCCAGGTGTTCTGCCTGTAGCTTCAGGTGGTATTCATGTTTGGCATATGCCTGCTCTGACCGAGATCTTTGGAGATGATTCCGTACTACAGTTTGGTGGCGGAACTTTAGGACACCCTTGGGGAAATGCACCAGGTGCTGTAGCTAACCGTGTAGCTTTAGAAGCGTGTGTAAAAGCTCGTAATGAGGGACGTGACCTTGCTCGTGAAGGTAATGAAATTATCCGTGAAGCTTGCAACTGGAGTCCTGAATTAGCGGCTGCTTGTGAAGTTTGGAAAGAGATCAAATTTGAGTACGAACCAGTAGATATGCTTAGTCCCAAAAGAACCAGATTCCGTAAACAACATAGAGGAAGAATGAAAGGAAGAGGCAATCATATTAGTTTTGGAAGATACGCTCTTCAAGCACTTGAACCCTCTTGGATCACAGCTAGACAAATAGAAGCCGGGCGAAGAGCAATTAGCCGATATGCGCGTCGTGGTGGAAAAATATGGGTACGTTTATTTCCCGATAAACCCGTTACACTAAGACCTGCAGAGACACGTATGGGTTCGGGAAAGGGATCTCCCGAATATTGGGTATCTGTTGTTAAACCAGGTCGAATACTTTATGAAATAGGGGGAGTATCCGAAAATGTCGCCAGAACAGCTATGTTACTAGCTGCGTCCAAAATGCCTATACGAACTAGAGTTAAACGAGGATATATAGCTCGGAGACGCCGAACAAAAATTCGTTTATTTGCATCAAGCTTTCGAGGGGCTCATTCAAGACTTACTCGAACTATTACTCAACAGAAAATGAGAGCTTTAGTTTCTGCTTATAGAGATAGAGGTAGGCAAAAGAGAGATTTTCGTCGTTTGTGGATCACTCGAATAAATGCAGTAACTCGAAGTTATATTAGATTGATACATAACCTGTACAAGAGGCAATTGCTTCTTAATCGTAAAATACTTGCGCAAATAGCTCATCGTTGTGGTAAAGGTCGTAATGCCAGAGGAATCATTACCGCAGGACATAGAGGGGGAGGTCATAAGCGTCTATACCGTAAAATCGATTTTCGACGGGGGAGAATCGTAACCATAGAATACGACCCTAATCGAAATGCATACATTTGTCTCATACACTATGGGGATGGTGAGAAGAGATATATTTTACATCCCAGAGGGGCTATAATTGGAGATACCATTGTTTCTGGTACAGAAGTTCCTATAGGAAATGCCCTACCTTTGACCGATATGCCCTTAGGCACGGCCATACATAACATAGAAATCACACTTGGAAAGGGTGGACAATTAGCTAGAGCAGCAGGCGCTGTAGCGAAACTTATTGCAAAAGAGGGTAAATCGGCCACATTAAGATTACCTTCTGGGGAGGTCCGTTTGATATCCAAAAACTGCTTAGCAACAGTCGGACAAGTAGGTAATGTTGGGGTGAACCAAAAAAGTTTGGGTAGAGCCGGATCTAAGTGTTGGCTAGGTAAGCGTCCTGTAGTAAGAGGAGTAGTTATGAACCCTGTAGACCATCCCCATGGGGGCGGTGAAGGTAGAGCACCAATTGGTAGAAAAAGACCCATGACCCCTTGGGGTTATCCTGCACTTGGAAAAAGAAGTAGGAAAAAGAAAAGATATAGTGATCGTTTTATTCTTCGTATGGCAAAAGGTAAAGATGTTAGAGTCAGAGTTATTTTAGAATGTAGATATGTGACTCAAAAGAATCGACACAATACACCCAGTCGATTAGAATTGAAAAAATTTTGTCGCTACTGTAACAAGCATACAATTCATGTGGAAGTAAAGAAAATGAAAATAAGGGCTTCTGTTCGTAAAATTTGTGACAAATGTCGATTGATCCGTAGGCGCGGACGAATTATAGTAATTTGTTCTAATCCAAGACATAAACAGAGACAAGGAATGATTCAACCTCAGACCCTTTTGAATGTAGCGGATAATAGCGGAGCTCGAGAATTGATGTGTATTCGAATCTTAGGAGCTAGTAATCGCCGATATGCTAATATTGGTGACGTTATTGTTGCTGTAATCAAAGAAGCAGTGCCAAATATGCCACTTGAAAGATCAGAAGTTATTAGAGCTGTAATTGTACGTACGCGTAAAGAACTCAAGCGTGAAAACGGTATGAGAATAAGATATGATGACAATGCAGCAGTTGTCATTGATCAAGAAGGAAATCCAAAAGGGACTCGAGTTTTTGGTGCAATCGCGAGGGAATTGAGAGAGTTGAATTTCACAAAAATCGTCTCATTAGCTCCAGAAGTATTAATGGTTCGAGAGGAAATAGCAGGATCCACTCGAACACTACAGTGGAAGTGTGTTGAATCAAGAGTCGACAGTAAACGTCTTCATTATGGGCGTTTCGTTCTGTCCCCGCTTATGAAAGGTCAAGCAGATACAATAGGTATTGCTATGCGACGGGCTTTACTTGAAGAAATGGAAGGAACATGTATAGGTATTGAAGAATCAGTACATGAAATTTTAATGAATTTGAAAGAAATTGTATTGAGAAGTAATCTATATGGCACTCGAGAGGCATCCATTTGCGTCAAAGGCCCAAAAACCATAACAGCGGAAGATATTATCTTACCGGCTTCTGTGGAAATAGTTGACACGACACAGCATATAGCTACCTTGACAGAACCTCTCGATTTATATATTGGATTACAAATCCCTATAGATGCAGTATTTATGCCTGTTCGAAATGCCAATCATAGTATTTATTCGTATGAAATCCTTTTTCTAGAAATCTGGACAAATGGAAGTTTAACCCCTAAAGAAGCACTCCATGAAGCTTCTCGTAATTTGATTGATTTATTTATTCCTTTCCTAACAATACCTGGATTTAGTCAGATACAATTTGAGGGATTTTGTAGGTTTATTAATCAGGGCTTAATGGAAGAATTTAATAAGTTTCCAAAAATTTTTGTGGAAACATATCAATTGGCAGAACCCTTGATAAAAGAAAGAGATGCTGTGTATGAATCACTCACATATTCTTCTGAATTATATGTCCTTGCGGGATTAATTGGAAATATTCCTCTGATGAATTCCCTCGGAACCTTTATAGTAAATGGAATTTACAGAATTGTAATTAATCAAATATTGCAAAGTCCCGGTATTTATTACGTCTATACCAGCACCATAATATCAGATTGGGGAGGAAGAATATGGGCCCGTGTGAGTAGGAAACAAAAAATCTCTATTCTCGTTCTATTATCAGCTATGGGTTTAAATCTAAGAGAAGCCATTTTGGAGTTTAGATGTGAATTAGGAAGAATTGGTCGGCGAAATATCAACCAAAGATTGAATCTTGATATACCTCACAACAATACATTTTTGTTACCACGAGATGTATTGGCGGCTGCCGATCATTTGATCGGAATGAAATTTGGAATGGGTACACTTGACGATATGAACCACTTAAAAAATAAACGTATTCGTTCTGTAGCAGATCTGTTGCAGGATCAATTCGGACTGGCTCTTGTTCGTTTAGAAAATGCGGTTACTTATGAATCATTTTTCGGCCTACACCCTTTATCTCAAGTTTTGGATCGAACTAATCCATTGACACAAATAGTTCATGGTAGAAAATTGAGTTATTTAGGTCCTGGAGGGGTGACAGGGCGAACGGCAAGTTTTCGGATACGAGATATCCATCCTAGTCACTATGGACGTATTTGCCCAATTGACACCTCTGAAGGAATCAATGTTGGACTTATTGGATCCTTAGCTATTCCATTTTATGAAATCTATTTATCACCAGCGGCAGGAAATTCTTTGGCCTTAATTCAAGAAGAACAGGTTGTTCCGGCTAGATACCGTCAAGAATTCCTGACTATTGCCTGGGAACAGGTTCATCTTCGAAGCATTTTCCCTTTCCAATATTTTTCTATTGGGGCCTCTCTCATTCCTTTTATTGAGCATAATGATGCGAATAGAGCTTTAATGAGTTCTAATATGCAGCGTCAAGCAGTTCCCCTTTCTCGGTCCGAGAAGTGTATTGTAGGAACCGGGCTGGAACGCCAAGCGGCTTTAGATTCTGGCGTTTCAGTTATAGCCGAACACGAGGGAAAAGTCATTTCTACTGATACTCACCAAATTTATCAACGTTCCAACAAAAATACTTGTATGCACCAAAAACCTCAGGTTCAACGGGGTAAATACGTTAAAAAGGGACAAATTTTAGCTGACGGGGCGGCTACCGTTGGTGGAGAACTCGCTTTGGGAAAAAATGTATTAGTAGCTTATATGCCGTGGGAAGGCTACAATTTTGAAGATGCGGTACTTATTAGTGAGCGTTTGGTATATAGCGATATTTATACTTCTTTTCACATCCGAAAATATGAAATTCAAACTCATATGACACCTGAAAGAATTACTAATGAAATACCTCATTTAGAGGCTCATTTACTCCGCAATTTAGACAGAAATGGAATCGTGATGCTGGGATCTTGGGTAGAAACAGGTGATATTTTAGTAGGTAAATTACCAGAGGATAGATTATTAAGAGCCATAAAGGAGACTTCTGGTCGAGTAATTGATGTGAACCCAGAAATAATTCGTGTATATATTTTACAGAAACGGGAAATCAAAGTGGGTGATAAAGTAGCAGGAAGACATGGGAATAAAGGTATTATTTCAAAAATTTTGCCTAGACAAGACATGCCCTATTTACAAGATGGAACTCCGGTTGATATGGTCTTCAACCCTTTAGGAGTACCCTCACGAATGAATGTGGGACAAATATTTGAATGTTCGCTCGGCTTAGCGGGAAGACATTATAGAATAGCCCCTTTTGATGAGAGATACGAGCAAGAGGCTTCAAGAAAACTAGTGTTTTCAGAATTATATGAAGCCAGTAAGCAAACAAAAAATCCATGGGTATTTGAACCCGAATATCCAGGAAAAAGTAAAATATTTGATGGAAGAACTGGAGATCCTTTTGAACAAGCTGTCCTAATAGGAAAGTCCTATATACTTAAATTAATTCATCAAGTTGATGATAAAATCCATGGACGTTCTAGTGGACATTATGCACTTGTTACACAACAACCTCTTAGAGGAAGGGCAAAACAGGGGGGACAACGAGTGGGAGAAATGGAAGTTTGGGCTTTAGAGGGCTTTGGCGTTGCTCATATTTTACAAGAGATGCTTACTTATAAATCTGATCATATCAGAGCTCGTCAGGAAGTACTTGGTACTACCATTATTGGAGGAACAATACCTGAGGACGCTCCAGAATCTTTTCGATTGCTTGTTAGAGAACTACGATCTTTGGCTCTAGAACTGAATCATTTCCTTGTATCTGAGAAAAATTTTCAACAACTTCGAATTGGACCAGTTTCTCCTCAACAAATAAGTGCTTGGGCTAACAAAATTCTACCTAATGTCGGAGAGGTGACAAAACCCTACACTTTTCATTATAAAACCAATAAACCAGAAAAAGACGGATTGTTTTGTGAAAGAATCTTTGGACCTATAAAAAGTGGAATTTGTGCTTGTTGTGAACAATGCGGGGTCGAAGATTCTCGTGTACGAAGATATCAAATGGGATACATAAAACTCGCCTGTCCAGTGACTCATGTGTGGTATTTAAAACGCCTTCCTAGTTATATCGCGAATCTTTTAGATAAACCACTTAAGGAATTAGAAGGCCTAGTATACAGAAAGGATTTTTTGGTTAGACGCATGGAATTAGCTAAACATTTTATTCGAACAAATGTAGAACCAGAATGGATGGTTTTGTGCCTATTACCAGTTCTTCCTCCTGAGTTAAGACCTATTATTCAGATATCGGATATTAATGAACTCTATAGAAGAGTTATTTATCGAAACAATACTCTTAAATTGGTACAAGAAGCCGTAGATACACTTCTGGATCAACCAAATAAAGTTTACAAATCATTTTCAGATGTAATTGAAGGAAAAGAGGGAAGATTCCGGGAAACCTTGCTTGGTAAACGAGTCGATTATTCGGGTCGTTCCGTCATTGTTGTGGGCCCTTCACTTTCATTACATCAATGTGGATTACCTCGAGAAATAGCAATAGAACTTTTCCAGACATTTGTAATTCGTGGTCTAATAAGACAACACGTTGCTTCCAACATCGGGATTGCTAAAAGCAAAATTAGAGAAAAAGAGCCCATAGTATGGGAGATACTTCAAGAAGTCATGCAGGGGCATCCTGTGTTGCTCAATAGAGCACCGACCCTGCATAGATTGGGCATACAGGCGTTTCAACCCATTTTAGTAGAAGGTCGTGCTATATGTTTACATCCATTAGTTTGTAAGGGTTTTAATGCAGACTTTGATGGGGATCAAATGGCTGTTCATGTACCCTTATCTTTAGAAGCTCAAGCAGAGGCTCGTTTACTTATGTTTTCTCATATGAATCTCTTGTCTCCGGCTATTGGTGATCCCATTTCTGTGCCAACTCAAGATATGCTAATTGGACTTTATGTATTAACGATCGGGAATCCTCGAGGTATTTGTGCAAATAGGCCTTTGTGGCTCCGGTGGCCGCTTGAAGTTCAATATGAATCTTTTGGTACCTACCATGAAATTTATAGACACTATATTCGAACCACTGTTGGTCATATTTCTTTTTATCGAGAAATATTTCACAATAAAGTGATAGATGGAGCTGCCATGAAACGACTTATTAGCAGATTAATAGATCACTTCGGCATGGCATATACATCACACATTCTAGATCAAGTGAAAACTCTGGGTTTCCAGCAAGCCACTGCTACATCTATTTCATTAGGAATTGATGATCTTTTAACAATACCCTCTAAGGGATGGTTAGTACAAGATGCTGAGCAACAAAGTTTAATTTTGGAAAAACACCATCATTATGGAAATGTACACGCGGTAGAAAAATTACGTCAATCCATTGAAATATGGTATGCTACCAGCGAATATTTGAGACAAGAAATGAATCCTAATTTTAGGATGACTGATCCCTCTAATCCAGTCCATTTAATGTCCTTTTCGGGAGCTAGAGGAAATGCATCTCAGGTACACCAATTAGTAGGTATGAGAGGATTGATGTCAGATCCCCAAGGACAAATGATTGACTTACCCATTCAAAGCAATTTACGCGAAGGACTTTCTTTGACGGAATATATAATTTCTTGCTACGGGGCCCGTAAAGGAGTTGTAGATACTGCTGTACGAACATCAGATGCTGGCTACCTCACACGTAGACTTGTTGAAGTGGTTCAACACATTATAGTACGTAGAACAGATTGTGGTACTGGTCGTGTATTAGCAGACGATATATATATCGGTCCACGATGCATTGCCGCCCGAAATCAAGATATTGGGATTGGACTTGTCAATCGATTCATAAGCTTTCGAGCACAACCTATACATATTCGAACTCCATTTACTTGCAGGAGTACATCTTGGATCTGTCAATTATGTTATGGTCGTAGTCCCACTCACGGTGACCTGGTCGAATTGGGAGAAGCAGTAGGTATTATTGCGGGTCAATCTATTGGGGAACCTGGGACTCAACTAACATTAAGAACTTTTCATACTGGCGGAGTATTTACGGGGGGTACTGCTGAACATGTACGAGCTCCCTTTAATGGAAAAATCAAATTCAATGAGGATTTAGTTCATCCCACACGCACCCGTCATGGGCATCCTGCTTTTCTATGTTCAATAGACCTGTATGTAACTATAGAAAGTCAGGATATTATCCATAATGTAAATATTCCCCCTAAAAGTTTGATTTTAGTTCAAAATGATCAATACGTAGAATCAGAACAAGTGATTGCTGAAATTCGTGCCAAAGAGAAGGTTCGAAAACATATTTATTCTGAATCAGAAGGAGAAATGCACTGGAGTTTATGGATATTAGCAGTAAAGAGGCGCAGAAATAAATTCATCATTCCAATAAAGACAAATGATCTAACTTGCAATTTCATAAGAATTGAGTTATCTTTGAAAATTTTGTTATCATCCTCCGGTCAAGTTATAATTGTTCATGTTGACTACTTAGTTATAAGATCAGCTAAGCCTTATTTGGCTACTCCAGGAGCGACGGTTCACGGTCATTATGGAGAAACCCTTCATGAGGGAGATACATTAGTTACATTTATATATGAAAAATCAAGATCCGGTGACATAACGCAGGGTCTTCCAAAAGTGGAACAAGTATTAGAAGTGCGTTCAATTGATTCAGGGAACCCTTGGGGATTCTTGATCAGCACGGAGCTAACCATCGCCCAAAGCCGTATCTCTTTGGTTAATAAGATCCAAAAGGTTTATCGATCCCAAGGGGTACAGATCCACAATAGACATCTAGAGATTATTGTACGTCAAGTAACATCAAAAGTATTGGTTCCCGGAGAACTTATAGGATTGTTGCGAGCGGAAAGAGCAGGGCGTGCTTTGGATGAAGCAATCTCCTATCGAGCAATCTTATTGGGAATAACGAGGGCATCTCTTAATACTCAAAGTTTTATATCCGAAGCTAGTTTTCAAGAAACTGCTCGAGTTTTAGCAAAAGCTGCTCTACGAGGTCGTATTGATTGGTTGAAAGGCCTGAAAGAAAATGTTGTTCTGGGGGGAATTATCCCTGTCGGTACTGGAGGTATTATTCATGTTCAAGCGAGTTTCAACAATACCATTGTAACAGTTACAGATGTACGGGGACGAGTGGTTTCTTGGTCCTCCGCGGGCACTTCTGGATTCAAAGGGGCAAAAAGAGGGACACCCTTTGCTGCTCAATCGGCTGCGGTAAATGCTATTCGTACAGTAGTGGTCATGATAAAAGGTCCGGGTCCCGGACGAGATGCAGCATTGCGAGCTATTCGTCGAAGTGGTATACTTTTAAGTTTCGTACGCGATATAACTCCTATGCCACATAATGGATGCAGACCCCCTAAAAAAAGACGTGTAATGCCAACAATTAAACAACTCATTAGAAATGCAAGACAGCCAATCAGGAATGTCACAAAATCTCCCGCTCTTCGAGGATGTCCTCAGCGTCGAGGACCAAAAAAACCAAACTCTGCCTTACGTAAAGTTGCCAGAGTACGATTAACCTCTGGATTTGAAATCACTGCTTATATACCTGGTATTGGCCATAATTTACAAGAACATTCTGTAGTATTAGTAAGAGGAGGAAGGGTTAAGGATTTACCCGGTGTGAGATATCACATTGTTCGAGGAACCCTAGATGCTGTCGGAGTAAAGGATCGTCAACAAGGGCGTTCTTATGGGGTCAAAAAGCCAAAAATGGCAAGAAAAAGTTTGATTCAGAGGGAGAAGAAGAGACAGAAATTGGAGCAGAAATTTCATTTGATTCGTATTCATGGAAAATTGCAATCCCTACCACGTAATAGTGCACCCACACGTCTCCATCGACGTTGTTTTTTGACCGGAAGGCCTAGAGGTAACTATCGAGACTTTGGACTATCCGGACACATACTTCGAGAGATGGTTAATACATGTTTGTTACCGGGCGCTACAAGGTCCAGTGATCGAATTGATTATAGAAACATGAGTTTAATTAGTCGATTTATTAGTGAACAAGGAAAAATATTATCTAGACGAGTGAATAGATTAACCTTGAAACAACAACGATTAATTACTATTGCTATAAAACAAGCTCGTATTTTATCTTTGTTACCTTTTATAGTAACTTGGTCTAGAGCATCTACTATTATACCCACAATGATTGGACATACAATTGCCATTCATAATGGAAAGGAACATTTGCCCATTTATATAACAGATCGTATGGTAGGTCACAAATTAGGAGAATTTGCACCTACTGAGATGCTGGAAGCAGGAGTTCATTTTGGTCATGGGACTAGGAAATGGAATCCTAGAATGGCACCTTTCATCTCCGCAAAACGTAAAGGTATTCATATTACAAATCTTACAAGAACTGCGCGTTTTTTATCAGAGGCCTGTGATTTAGTTTTTGATGCAGCAAGTAAAGGAAAACACTTTTTGATCGTTGGGACAAAAAATAAAGCAGCGGATTTAGTAGCATCCGCTGCAATAAAGGCTCGTTGCCATTTTGTTAATAAAAAATGGCTTGGTGGTATGCTAACGAATTGGTCCACTACGGAAACGAGACTTCAAAAGTTCAGGGATTTACCCAAAAGGGATGCAGCAATGCTCAAGAGACAATTATCTACCCTGCAAACATATCTGGGTGGGATCAAATATATGACAGGGTTACCTGATATTGTCATTATTGTTGATCAGCAAGAAGAATATACCGCTCTTAGAGAATGTGTCATTTTGGGGATTCCGACGATTTGTTTAATCGATACAAATTGTGACCCAGATATCGCAGATATCTCGATTCCAGCTAACGACGATGCTATCGCTTCAATCCGATTAATTCTTAACAAATTAGTATCTGCAATCATTGACGGCATGGGACAAAAAATAAATCCACTTGGTTTCAGACTTGGTACAACACAAAATCATTATTCCTTTTGGTTCAAAAGTTTTTCGATGGGTCTCCAGGAAGATGAAAAAATACGAGATTGTATCAAGAATTATGGAATTGCACGTATAGAAATACAAAAAAGAATTGATCTTATTCAGGTCATAATCCATATTGGACGACTTAACATTGCTATCACAAGAGTTGAAAAACCTTATGGACAACCTAATATTCTAGCGGAATATATAGCTTTACAGTTAAAAAATAGAGTTTCATTTCGGAAAGCAATGAAAAAAGCTATTGAATTGACTGAACAAACTGATACAAAAGGAATTCAAGTGCAAATTGCAGGACGTATCGACGGAAAAGAAATTGCACGTGTCGAATGGATCAGAGAAGGAAGGGTTCCTCTACAAACCATTCGCGCGAAAATAGATTATTGTTCCTATACAGTTCGAACTATCTATGGAGTATTGGGTATAAAAATTTGGATAATGTCTCGTTACCGAGGACCTCGTTTCAAAAAAATACGCCGTCTAGGTGCTTTACCAGGACTAACTAGTAAAAGACCTGAAAAACAGAAATTGCGCTTTCATTATGGTTTGACAGAGCGCCAATTACTTAGATATGTGCATATCGCTGGAAAAGCCAAAGGATCACTACTTGAGATGCGTTTGGATTTTCGATTGGGCATGGCTTCGACTCCTGCAGCCAGGCAATTAGTTAATCATAGACATATTTTAGTTAATGGTCGTATAGTAGATATACCAAGTTATCGTTGCAAACCCCAGGATATTATTTCAGGATTAGTAAACCAAATAATAGATAGTAAGTGGATCGGTTTGAAAATAAACGAGCTCTTAGTTGTAGAATATTATTCTATGTCACGTCGAGGTACTCCAATTTATGGAAAAAAATCATTGGCCGTGAAAAAGATTCAACAAAAGACAGAAACAAATCCACTATCTGTTTTACGTCAAGCAATACGTGGAGTAACTCCCGATATAGCAGTAAAATCAAGACGTGTAGGCGGATCGACTCATCAAGTTCCTATTGAAATAGGATCTACACAAGGAAAAGCACTTGCCATTCGTTGGTTATTAGCAGCATCCCGAAAACGTGGTCGAAATATGGCTTTCAAATTAAGTTCCGAATTAGTAGATGCTGCCAAAGGAAGTGGCGATGCCATACGCAAAAAGGAAGAGACTCATAAAATGGCAGAGGCAAATAGAGCTTTTGCAGACACTATTGCTGAAGTACTAACTTCTATCAGAAATGCTGAGATGAATAAAAAAGGAACGGTTCGAATAGCATCCACTATACTTCTCCAAGAAGGTTTTATTGAAAACGTTAGAAAACATCGAGAAAATAATAAAAATTTCTTGGTTTCAACCCTGCGACATAAAAGCCGACCAGGTCTACGAATTTATTCCAATTCTCAACGAATTCCTAGGATTTTGGGCGGAATGGGAATTGCTATTCTTTCTACTTCTCAAGGTATAATGACAGATCGAGAAGCTCGCCTAAAAGGAGTTGGAGGAGAAATTTGGCCTAGATCTCGGATAAATGGAAATTTTATTGATAAGACCTTTTCAATTGTAGCCAATATCTTATTACGAATAATTCCGACAACTTCAGGAGAGAAAGAAGCATTTACCTATTACAGAGATATGTCGGCTCAATCTGAAGGAAATTATGCGGAAGCTTTACAAAATTATTATGAAGCTACGCGACCAGAAATTGATCCTTATGACCGAAGTTATATACTCTATAACATAGGCCTTATACACACAAGTAATGGGGAGCATACAAAGGCTTTGGAATATTATTTTCGGGCATTAGAACGCAATCCATTCTTACCACAAGCATTTAATAATATGGCCGTGATCTGTCATTACCGGGGAGAACAGGCCATTCTACAGGGTGATTCTGAAATTGCAGAGGCTTGGTCCGATCAAGCTGCTGAGTATTGGAAACAAGCTATAGCGCTTACTCCGGGTAATTATATTGAAGCACATAATTGGTTGAAGATAACAAGACGGATGAACTGGCGATCAGAACATATATGGATAGAATTCATAACAGGGTCTCGAAAAACAAGTAACTTTTTCTGGGCCTGTATCCTTTTTTTAGGTTCACTAGGATTCTTAGTCGTTGGAACTTCCAGTTATCTTGGTAGGAATCTAATATCTGTATTTCCATCTCAGCAAATATCTTTTTTTCCACAAGGGATTGTAATGTCTTTCTATGGAATTGCGGGTCTATTCATTAGTTCCTATTTGTGGTCCACTATTTTGTGGAATGTAGGTAGTGGTTATGATCGATTCGATAGAAAAGAAGGAATAGTGTGTATTTTTCGTTGGGGATTTCCTGGAAAAAATCGTCGTATAGTCCTTCGATTCCTTATGAGTGATGTTCAATCAATCAGAGTGGAGGTTCTTTATATGGAAGTAAGGGGCCAGGGAACTATTCCCTTGACTCGTACTGATGAGAATTTAACTCCACGAGAAATGGAACAAAAAGCTGCAGAATTAGCCTATTTCTTGCGCGTACCC
Trithu005 ATGGGAACCATTCGCGCAGAAGAAATTTATAAGATTATCCGTGAACGCATTGAGCAATATAATAGAGAAGTCAAGATTATAAACACGGGTATTGTACTTCAAGTGGGCGACGGCATTGCTCGTATTCATGGTCTTTATGAAGTAATGTCAGGTGAATTAGTAGAATTTGAAGAAGGTACAATAGGTATTGCTCCCAATTTGGAATCAGATAACGTTGGCGTTGTATTAATGGGCGATGGTTTGCTTATACAAGAGGGTAGTTCTGTAAAAGCAAGAGGTCAAATTGCTCAGATACCAGTGGGTGATGCTTATCTAGGCCGTGTGATAAATGCTCTAGCTAAACCTATTGATGGGAGGGGCGAAATTGTAGCTTCCGAATATCGCTTAATTGAATCTCCCGCTCCAGGTATTATTTCGAGGCGTTCCGTATATGAGCCCCTTCAGACAGGGCTTATTGCTATTGATTCGATGATCCCTATAGGACGCGGTCAGCGAGAATTAATTATTGGAGACAGACAGACTGGTAAGACAGCTGTAGCTACAGATACTATTCTCAATCAAAAAGGTCAAAATGTCATATGTGTTTATGTAGCTATTGGTCAAAAAGCATCTTCCGTGGCTCAGATAGTGAATACTTTCCAGGAAAAAGGGGCGATGGAATACACTATTGTGGTAGCGGAAATGGCGGATTCTCCTGCTACATTACAATACCTTGCTCCTTATACAGGAGCCGCTCTGGCTGAATATTTTATGTACCGTGAACGACATACCTTAATAATTTATGATGATCTCTCAAAACAAGCACAAGCTTATCGCCAAATGTCTCTTCTATTAAGGCGACCTCCCGGTCGCGAAGCTTATCCAGGAGACGTTTTTTATTTGCACTCCCGCCTTTTGGAAAGAGCCGCAAAATTAAGTTCCCGTTTAGGCGAAGGGAGTATGACTGCTTTACCAATAGTTGAGACTCAAGCCGGAGACGTTTCAGCTTATATTCCCACTAATGTCATTTCCATTACAGATGGACAAATCTTTTTATCGGCGGATCTATTCAACGCTGGAATTCGACCGGCTATTAATGTGGGTATCTCGGTCTCCAGAGTGGGATCCGCAGCTCAAATTAAAGCCATGAAACAAGTAGCTGGCAAATCAAAATTAGAATTAGCTCAATTTGTAGAGCTAGAAGCCTTTTCACAATTTGCTTCCGACCTGGATAAAGGCACTCAGAATCAATTGGCAAGAGGTAAACGATTACGGGAGTTGCTCAAACAATCCCAATCATCCCCTCTCCCGGTAGAAGAGCAGATAGTTACTATTTATACCGGGACGAATGGGTATGTTGATCAATTAGAAATTGGACAGGTAAAGAAATTTCTTTTTCAGTTATGTACCCATTTAAGAACGAAGAAGCCTGAGTTCCAAGAAATCATATCTTCCACGAAGGTATTCACTGAGCAAGCGGAAGCACTTTTGAAGGAAGTTATTGGACGTATCACTCAAATCATTGGTCCGGTATTGGATGTAGCTTTTCGACCGGGCAAGATGCCCAATATTTACAATTCTTTGATAGTTGCCGGGCAGGAAATTAATGTGACTTGTGAGGTACAGCAATTAGTCGGAAATAATCGAGTTAGAGCTGTAGCTCTGAGTGCAACAGACGGTCTGATGAGAGGGATGGAAGTGATTGACACGGGATCTCCTCTAAGTGTTCCAGTCGGTGGAGCCACTCTCGGACGAATTTTCAACGTTCTTGGCGAACCTATGGATAATTTAGGTCCTGTAGATACTGGCACGACATTTTCTATTCATAGATCTGCACCCGCCTTTACAGAGTTAGATACCAAATTATCCATCTTTGAAACAGGCATTAAAGTGGTGGATCTTTTAGCCCCTTATCGACGCGGAGGAAAAGTTGGACTTTTCGGGGGAGCAGGTGTCGGTAAAACAGTACTCATCATGGAATTAATCAACAACATTGCCAAAGCTCATGGAGGTGTATCCGTATTTGGTGGAGTAGGAGAACGCACTCGCGAAGGAAATGATCTTTACATAGAAATGAAAGAATCTGGAGTGATTAACGAACAAGATATTGCAAAATCAAAAGTTGCTCTGGTATATGGTCAAATGAATGAACCGCCGGGAGCTCGTATGAGAGTTGGTTTAACCGCCCTAACCATGGCAGAATATTTCCGTGATGTTAATCAACAAGATGTACTTCTCTTTATCGACAATATCTTTCGCTTCGTCCAGGCAGGGTCAGAAGTATCTGCCTTATTAGGTCGAATGCCTTCCGCCGTGGGTTATCAGCCTACCCTTAGTACAGAAATGGGTTCTTTGCAAGAAAGAATTACTTCCACTAAGAAGGGATCTATAACTTCCATTCAAGCCGTTTACGTACCTGCGGACGATTTGACTGATCCCGCTCCTGCTACAACATTTGCACATTTAGATGCTACTACTGTACTCTCAAGAGTACTAGCTGCCAAAGGTATCTATCCAGCAGTAGATCCTTTAGATTCAACCTCAACTATGCTACAACCTTGGATCGTCGGCGAAGAACATTATGAAACGGCGCAAAGAGTGAAACAAACTTTACAACGTTACAAAGAACTTCAGGACATTATATCTATTCTCGGACTGGACGAATTATCTGAAGAAGATCGTTTAATCGTAGCAAGAGCACGAAAAATGGAACGTTTCTTATCACAACCCTTTTTCGTAGCAGAAGTCTTTACTGGTTCTCCCGGGAAATATGTTGGTCGTACAGAAACTATTCGTGGGTTTCAACTGATCCTTTCCGGAGAATTAGATAGTTTTCCCGAGCAGGCCTTCTATTTGGTAGGTAACATCGAGGAACTCAATCTTTGTGTACTCACCCCTAATCGAATCATTTGGGATTCCGAAGTGCAAGAAATCATTTTATCCACTACTAGTGGGCAAATTGGCATATTAACGAATCATGTTCCTATAGCTACGTGTGTAGATATAGGTATTTTAAGAATACGCCTCAACGACCAATGGGTTACAATAGCTTTGATGGGGGGTTTTGCCAGAATATGCAACAATGAAATTACCATATTAGTAAATGATGCGGAGAAAGGGACTGACATGGATCCGCGAGAAGCTCAAAGAACCCTTGAAATAGCCAAATCTAACCGGAGTAAAGCAGAAGGCAAGAGACAACTAATTGAGGCAAATTTAGCGATCAGACGAGCTAGGGCAAGAGTTGAAGCTGCTTTCGGGTTTAATACCGATATTTTTGCAACAAATCTAATAAATCTCAGTGTGGTGCTTGGTGTATTGATCTTTTTCGGAAAGGGAGTGGATTTATTAGATAATCGAAAGCAGAGAATCTTAAGTACTATTCGCAATTCAGAAGAACTACGCGCGGGAGCCCTTGAGCAGATTGAAAAAGCTAGGGTTCGATTGCGGAAAGTAGAAAGAGAAGCGGACGAATTTAGAGTGAATGGGTATTCTGAGATAGAACGACAAAAAGTGAATTTGATTAATGGCGCTTATAAGAATTTAGAACAATTAGAAAATGATAAAAACGAAAGCATTCCGTTGGAACAACAAAGAGCCATTAATCAGGTACAACAACGAGTTTTCCAACAAGCCTTAAAAGGAGCTTTAGGAACTCTGAATAGTTGTTTGAATGGCGAGTTACATATGAATCCCATCATTTCTGCTGCTTCCGTTATTGCTGCTGGCTTGGCCGTAGGCCTTGCTTCCATTGGACCCGGAGTTGGTCAAGGTACTGCTGCAGGCCAAGCCGTCGAAGGTATCGCGAGACAACCAGAAGCAGAGGGTAAAATACGAGGTACTTTATTGCTTAGTCTGGCTTTTATGGAAGCTTTAACAATTTATGGACTGGTCGTGGCATTAGCACTTTTATTTGCAAATCCCTTTGTTATGAATGTTCTACCATGTTCCATCAACACAATAGAGATATCGGGTGTGGAAGTAGGCCAACATTTCTATTGGCAAATAGGGGGCTTCCAAATTCATGCCCAAGTACTTATTACTTCTTGGGTCGTAATTGCTATTTTATTAGGTTCAGTCACTATATCCGTTCGGAATCCCCAAGTGATTCCCACCGATGGTCAGAATTTCTTTGAATATGTCCTTGAATTCATTCGAGACTTGAGCAAAACACAAATTGGAGAAGAATATGGTCCTTGGGTTCCTTTTATTGGAACTCTTTTCCTATTTATTTTTGTTTCTAATTGGTCAGGTGCTCTTTTACCTTGGAAAATAATAGAGTTACCACACGGGGAGTTAGCTGCACCTACGAATGACATAAATACTACTGTTGCTTTAGCTTTACCCACGTCCGCGGCCTATTTCTATGCGGGCCTTAGTAAAAAAGGATGGGCTTATTTCGGAAAGTACATTCAACCAACGCCAATACTATTACCAATTAACATTTTAGAAGATTTTACAAAACCTTTATCACTTAGTTTTCGACTTTTCGGTAATATATTGGCTGATGAATTAGTAGTTGTTGTTCTTGTTTCTTTAGTACCCTTAGTCGTTCCTATACCCGTGATGTTCCTTGGATTATTCACAAGTGGGATTCAAGCTCTTATTTTTGCAACTTTAGCAGCGGCTTATATAGGTGAATCCATGGAAGGGCATATGATTTTTGCAACTTTAGAACATATATTGACTCATATATCCTTTTCGATCATTTCAATTGTCAAGGGTATGATAGCTACTTTTATTTTTCTAACAGGATTCTTAGTTACTCGTTGGATCCATTCAAGACATTTACCATTAAGTGATTTATATGAATCATTACTATTTCTTTCATGGATAACTGGGACAAGTGTAATTTTCACCCAAGCCTTTGTAACTTCCGGTCTTTTAACTGAAATGCATCAATCCGGAATATTAGTACCCGCTTTACAATCCTGGTGGTTAATGATGCACGTGAGTATGATGCTTTTAAGCTATGCAGCTCTTTTATGTGGATCATTATTATCAATAACTATTCTGAGATATCAATTGACTCGACAATTGGATGATTGGAGTTATCGTGTCATTGGTATAGGATTCACCCTTTTAACAATTGGGATTCTTTCAGGAGCAGTATGGGCTAACGAGACGTGGGGTTCTTATTGGAATTGGGATCCCAAGGAAACTTGGGCATTTATTACTTGGACAATATACGCGATTTATTCACATACTAGAGCTTCTTTGGGATTTTTTATAATTTGGATATGCTATTTCGGGGTTAATCTATTAGGAGTAGGACTACATAGTTATGGTACAAATATAACTTCTTTGGCCATTTTAAGTGCTTATTCTATTCTAGGTAATGAAGAACTTGTCACTCTTAATTCTTGGTTTCAGGAATTCCTATATAACTTAAGCGACACGCTAAAAGCTTTTTCTATTCTCTTATTAACAGATTCATGTATTGGATTCCACTCGACTCATGTGTGGGAACTAATGATTGATTTATTCTACAATGATTTTGGATTATTTGATAATCATCAAATTCTATCCGGTATCGTTTCTGCTTTTCCGGTCATTCTAGATACAATATTGAAATATTGGATCTTTCACTATTTAAATCGTGTGTCTCCTTCACTTGTAGTGGTTTATGGTTCACTTACTGAAATGACTATTGCTTTCCAATTGGCTGTTTTTGCATTAATTGCTACTTCATCAATCTTATTGATTAGTGTACCTGTTGTATTTGCTTCTTCTGATGGTTGGTCAAGTAATAAAAATGTTGTATTTTCCGGTACGTCATTATGGGTTGGATTAGTATTTCTAGTAGCTATCCTTAGTTCTATTTCCGAGGGTTTTGTAGGAATTCTCGAATCTATTCATTCCCTCTTTCCCTTTTTCGAAGACAAATTCTCGCATTTAGATTATGTCTCAGATATACTAATACCTTACCCCATTAATCCTGAAATCTTCGTTCCTTCTTTGCATGGCTATCTTTCAGGTGTACAATTTACTCCTTGGGTGGTAAGAAGTCAAATGCTAGAGAGTTCATTTCTCATTGATACTGTTATTAATCAATTGGATACAATAGTCCCCATTGTTCCTCTCATTTTATCTTTGGCGAAAGCCAAATTCTGTAATATATCAGGGTATCCCATCAGTAAGTCAGTCTGGTCAGATTTGTCAGATTCTGATATAATTGATCGCTTCGGGTCCATCTGCAGGAATCTATCTCATTATTACAGTGGATCCTCAAAAAAACACGGTTTGTATCGAGTTAAGTATATCCTTCGACTTTCGTGTGCTAGAACTTTAGCTCGTAAACATAAAAGTGCGGTACGCTGGTATTTGGATATTACTCGTACATCTATTTCAAATGCCTATCCCATTTTTGCGCAGCAGGGTTATGAAAATCCGAGAGAGGCAACTGGGCGCATTGTATGTGCCAATTGCCATTTGGCAAATAAGCCCGTCGATATTGAGGTTCCACAAGCTGTGCTTCCTGATACTGTATTTGAGGCCGTTGTTAGAATCCCCTACGATATGCAACGAAAACAGGTTCTTGCAAATGGCAAAAAGGGAGGTTTGAATGTGGGGGCTGTCCTCATTTTACCCCAAGGATTTGAATTAGCTCCCCCGGATCGTATCGATCCCGAGATAAAAGAAAAACTAGGGAACTTGTCTTTTCAGAGTTACCGTCCTAATAAAAAAAATATTATTGTGATAGGCCCTGTTCCTGGGCAGAAATACAGTGAAATCACATTTCCCATTCTTTCCCCGGATCCTGCTACTACGAAAGATGTTCATTTCTTAAAATATCCTATATATGTAGGCGGTAACAGGGGAAGGGGTCAGATTTATCCGGACGGGAGTAAGAGTAACAATACAGTCTATAATGCTTCAGTAGCAGGTATAGTAAGCAAAATAGTACGTAAAGAAAAGGGTGGATATGAAATAACCATAGTGGATCCATCAAATGGACAGCAAGTGGTTGATATTATCCCCCCAGGTCCAGAGCTTCTGATTTCTGAAGGTGAATCCATCAAGCTTGATCAACCCTTAACAAGTAATCCTAACGTTGGTGGATTTGGTCAAAGTGATGCGGAAATAGTACTTCAAGATCCGTTACGTATCCAAGGGCTTTTGTTCTTCTTGGCATCCGTTATTCTGGCACAAGTATTTTTGGTTCTTAAAAAGAAACAGTTTGAGAAGGTTCAATTGGCCGAAATGAATAAAGTATATGATTGGTTCGAGGAGCGTCTCGAGATTCAAGCGATTGCGGATGATATAACTAGTAAATACGTTCCCCCTCATGTCAATCTATTTTATTGCCTAGGAGGAATCACACTTACTTGTTTTTTAGTACAAGTAGCTACAGGTTTTGCTATGACTTTTTACTATCGTCCGACCGTTACAGAGGCTTTTTCCTCTGTTCAATACATCATGACGGAAGCTAACTTTGGTTGGTTAATCCGATCAGTTCATCGGTGGTCGGCAAGTATGATGGTTCTAATGATGATCCTGCACGTATTTCGTGTTTATCTCACGGGTGGATTTAAGAAACCCCGCGAATTGACTTGGGTTACGGGTGTAGTTCTGGCTGTATTGACTGCATCCTTTGGTGTAACTGGTTATTCTTTACCTTGGGACCAGATCGGTTATTGGGCAGTCAAAATTGTGACCGGTGTACCCGAGGCTATCCCTATAGTGGGATCACCTTTGGTAGAATTATTACGTGGAAGTGCTAGTGTGGGTCAATCCACTTTGACCCGTTTTTATAGTTTACACACTTTTGTACTACCTCTTCTTACTGCGGTATTTATGTTAATGCACTTCCTCATGATACGTAAGCAAGGTATTTCGGGTCCTTTAATGATTGAAGTTTCTTTATTCGGAATCGTCTTAGGTCTAATTCCTATTACTTTAGTCGGATTATTTGTAACTGCCTATTTACAATACAGACGCGGTGATCAGTTGGATTTTAGTTATTTCGGTTTTCTACTGACTGCTTCAACTATAACCCTAGCTCTATTGATTGGTCTGAGCAAGATACGACTTATGGATATAATAAGTCTCGCTTGGGCTGCTTTAATGGTAGTTTTTTCGTTTTCCCTTTCACTCGTAGTATGGGGTAGAAGTGGGCTCATGATTATTCGTTCGCCGGAACCAGAAGTGAAGATTGTGGTAGATAGGGATCCCATAAAAACTTCATTTGAGGAATGGGCCAGACCCGGCCATTTCTCAAGGACAATAGCTAAAGGCCCGGATACTACCACGTGGATCTGGAACCTACATGCTGATGCTCACGATTTCGATAGCCATACCAGTGATTTGGAGGAAATCTCCCGAAAAGTATTTAGTGCTCATTTTGGTCAACTAGCCATCATCTTTCTTTGGCTGAGTGGAATGTACTTTCATGGGGCCCGTTTTTCCAATTATGAAGCATGGCTGAGCGATCCTACTCACATCAAACCCAGTGCCCAGGTAGTTTGGCCAATAGTGGGTCAAGAAATATTAAATGGAGATGTGGGTGGGGGTTTCCGAGGAATACAAATAACCTCTGGATTTTTTCAGATTTGGCGAGCGTCAGGAATAACGAGTGAATTACAACTTTATTGTACCGCAATTGGAGCATTGGTATTTGCAGCTTTAATGCTTTTTGCTGGTTGGTTCCATTATCACAAGGCTGCTCCAAAACTCGCTTGGTTTCAAGTAGAATCCATGTTGAACCACCACTTAGCAGGGTTACTAGGACTTGGCTCTCTTTCTTGGGCTGGACATCAAGTGCATGTATCTTTACCAATTAACCAATTTCTAGATGCTGGAGTAGATCCTAAAGAGATACCACTTCCTCATGAATTGATTTTGAATCGGTCTCTTTTGGCCCAACTTTATCCTAGTTTTTCTGAGGGAGCAACTCCCTTTTTTACTTTGAATTGGTCAAAGTATGCTGAATTCCTTACTTTTCGTGGAGGATTAGATCCGGTAACAGGGGGCCTCTGGTTGACCGACACTGCACACCATCATTTGGCTATTGCCATTATTTTCCTGATAGCTGGTCACATGTATAAGACCAACTGGGGCATTGGTCATGGCCTGAAAGATATTTTAGAGGCTCATAAAGGTCCGTTTACAGGTGAGGGCCATAAAGGACTCTATGAAATTTTAACAACGTCGTGGCATGCCCAATTAGCTCTTAACCTAGCTATGTTAGGCTCTTTAACTATTGTTGTAGCTCACCATATGTATTCTATGCCCCCCTATCCATATCTAGCTGTGGATTATGGTACACAACTTTCATTGTTCACACATCACATGTGGATCGGCGGATTTCTCATAGTTGGTGCTGCTGCGCATGCAGCGATTTTTATGGTAAGAGACTATGATCCAACTACTCGATACAACGATCTATTAGATCGTGTCCTTAGGCACCGAGATGCAATAATATCACATCTCAACTGGGCATGTATTTTTCTAGGCTTTCATAGTTTTGGCTTGTATATTCATAATGATACCATGAGCGCTTTGGGACGTCCCCAAGATATGTTTTCAGATACTGCTATACAATTGCAACCTATCTTTGCGCAATGGATACAAAACACGCATGCTTTAGCACCCAGCGCAACAGCCCCTGGTGCAACAGCAAGCACCAGCTTGACTTGGGGGGGTAGTGATTTAGTAGCAGTAGGCGGCAAAGTCGCTTTGTTACCTATTCCACTAGGAACCGCGGATTTTTTGGTACATCACATTCATGCATTTACGATCCATGTGACTGTATTGATACTACTGAAAGGTCTTCTATTTGCCCGCAGTTCCCGTTTGATACCCGATAAAGCAAATCTTGGTTTTCGTTTCCCTTGTGACGGGCCAGGAAGAGGGGGAACATGTCAAGTGTCCGCCTGGGATCATGTCTTCCTGGGGCTATTCTGGATGTACAATGCAATTTCGATAGTCATATTCCATTTCAGCTGGAAAATGCAGTCAGATGTTTGGGGCACCATAAGTGATCAAGGGGTAGTAACTCATATAACGGGAGGAAACTTTGCACAGAGTTCCATTACGATTAATGGGTGGCTACGAGATTTTTTATGGGCACAGTCCTCCCAAGTAATCCAGTCTTATGGTTCTTCATTATCTGCATATGGCCTTTTTTTCTTAGGTGCTCATTTTGTCTGGGCCTTTAGTTTAATGTTTCTATTTAGCGGCCGTGGTTATTGGCAAGAACTCATTGAATCCATCGTCTGGGCTCATAACAAATTAAAAGTTGCTCCTGCTACTCAGCCTAGAGCCTTGAGCATTGTACAAGGACGTGCTGTAGGAGTAACCCATTACCTTCTGGGTGGAATTGCCACAACATGGGCATTCTTCTTAGCAAGAATGATTTCCGTAGGAATGGCATTAAGATTTCCAAGGTTTAGCCAAGGTTTAGCTCAGGACCCCACTACTCGTCGTATTTGGTTTGGCATTGCTACCGCACATGACTTCGAGAGTCATGATGATATCACCGAAGAACGTCTTTATCAGAATATTTTTGCTTCTCACTTCGGTCAGTTAGCAATTATCTTTCTGTGGACTTCCGGAAATCTCTTTCATGTGGCTTGGCAAGGAAATTTTGAGTCATGGGTACAGGACCCCTTACATGTAAGACCCATTGCTCATACTATTTGGGATCCTCATTTTGGTCAACCCGCTGTGGAAGCCTTTACTAGAGGGGGTGCTCTAGGACCAGTGAATATCGCGTATTCAGGTCTTTATCAGTGGTGGTATACCATTGGCTTGCGTACCCACGAGGATCTTTATACTGGAGCTCTTTTTCTATTATTTCTTTCTGCTCTCTTTTTAGTAGCGGGTTGGTTGCATCTACAACCAAAATGGAAGCCAAGCCTTTCGTGGTTCAAAAACGCCGAATCTCGTCTCAATCATCATTTGTCAGGACTCTTCGGAGTCAGCTCCTTGGCTTGGGCAGGACATTTGGTTCATGTCGCTATTCCCGGATCAAGGGGAGAATACGTCAGATGGGATAATTTTTTAAATGTATTACCATATCCCCAAGGGTTGGGTCCACTTTTTACAGGTCAGTGGAATCTTTATGCCCAAAACCCGGATTCCAGCAGTCATTTATTTGGTACCTCCCAAGGAGCGGGAACAGCCATTCTAACCCTTCTTGGGGGATTCCATCCGCAAACTCAAAGTTTATGGCTAACCGATATGGCTCATCATCATTTAGCTATTGCATTTGTTTTTCTGGTTGCTGGTCATATGTATAGAACGAACTTCGGGATTGGTCACAGTATAAAAGATCTTCTAGAAGCACATATTCCTCCAGGGGGTGGATTGGGACGTGGGCATAAAGGACTTTATGACACAATCAATAATTCGGTTCATTTTCAATTGGGTCTTGCTCTAGCCTCCTTGGGGGTCATTACTTCCTTGGTAGCTCAACACATGTACTCTTTACCAGCTTATGCATTCATAGCAAAAGACTTTACTACTCAAGCTGCGTTATACACTCATCACCAATACATTGCAGGGTTCATCATGACAGGGGCCTTTGCTCATGGAGCTATATTCTTCATTAGGGATTACAACCCAGAGCAGAATGAGGATAATGTCTTAGCAAGAATGTTAGAACATAAAGAAGCTATCATATCCCATTTAAGTTGGGTTAGCTTGTTCCTAGGGTTCCATACCCTGGGACTCTATGTTCATAACGACGTCATGCTTGCTTTTGGTACTCCAGAAAAACAAATCTTGATTGAACCCATATTTGCACAATGGATACAGTCCGCTCACGGAAAGACTTCCTATGGATTCGATGTACTTTTATCTTCAACGAATGGACCAGCATTCAATGCTGGTCAAAGCTTATGGTTACCTGGATGGTTAAATGCGATCAATGAGAATGGTAATTCACTATTCTTACCAATAGGACCTGGGGATTTCTTGGTTCATCATGCTATTGCTCTAGGTTTGCATACAACTACATTGATCTTAGTAAAGGGTGCTTTAGATGCCCGTGGTTCTAAGTTAATGCCAGATAAAAAAGATTTCGGTTATAGTTTCCCTTGCGATGGTCCAGGGCGAGGCGGTACTTGTGATATTTCGGCTTGGGACGCATTTTATTTGGCAGTTTTCTGGATGTTAAATACCATTGGATGGGTTACTTTCTATTGGCATTGGAAGCATATCACATTATGGCAAGGTAACCCTTCCCAATTTAATGAATCCTCCACTTATTTGATGGGATGGTTAAGGGATTATCTTTGGTTAAACTCTTCGCAGCTTATCAATGGATATAACCCCTTTGGTATGAATAGTTTATCCGTCTGGGCATGGATGTTCTTATTTGGACATCTCGTTTGGGCTACCGGATTCATGTTCTTAATTTCCTGGCGTGGATATTGGCAGGAATTGATTGAAACTTTAGCATGGGCTCATGAACGCACACCTTTGGCTAATTTAATTCGTTGGAGGGATAAACCAGTAGCTCTTTCCATTGTACAAGCAAGATTGGTCGGCTTAGCCCACTTTTCTGTAGGTTATATATTTACTTATGCAGCTTTCTTGATTGCCTCCACATCAGGGAAATTTGGTATGTCACACTCAGTAAAAATTTATGATACATGTATAGGATGTACCCAATGCGTACGAGCATGTCCTACAGATGTACTGGAAATGATACCTTGGGATGGATGTAAAGCTAAGCAAATTGCTTCCGCCCCAAGAACAGAGGACTGCGTGGGTTGTAAGAGATGTGAATCCGCTTGTCCAACCGACTTTTTGAGTATACGGGTTTATTTATGGCATGAGACAACTCGCAGCATGGGTCTTGCTTATTCTATTTTTGTGCCTTTAGTAGGCCTATTATTTCCAGCAATTGCAATGACTTCTTTATTTTTGCATGTGCAAAAAAATAAAATTGTCATGCGAGATATCAAAACATATCTTTCTGTGGCGCCTGTGCTAACTACTCTATGGTTTGGTTCTTTAGCGGGTCTATTGATAGAGATCAATCGGTTATTCCCAGATGCGTTGACATTCCCATTAGAGAGACGCGAAAGCACAAGCCTATGGGGCCGTTTTTGCAATTGGATAACCAGCACTGAAAATCGTCTTTACATTGGATGGTTCGGTGTTTTGATGATCCCGACCCTATTGACCGCTACTTCTGTATTTCTTATTGCCTTCATTGCGGCTCCTCCAGTCGATATTGATGGTATTCGTGAACCCGTTTCTGGCTCGCTACTTTATGGAAATAATATCATTTCTGGTGCTATTATTCCTACTTCTGCGGCTATTGGTTTGCATTTTTATCCAATATGGGAAGCGGCATCTGTTGATGAATGGCTATACAATGGTGGCCCTTATGAGTTAATTGTTCTACACTTCTTACTTGGTGTAGCTTGTTACATGGGCCGTGAGTGGGAGCTTAGCTTCCGTCTGGGTATGCGTCCTTGGATTGCTGTTGCATATTCCGCTCCTGTTGCAGCTGCTACTGCTGTTTTCTTGATCTACCCTATTGGTCAAGGAAGCTTCTCTGATGGTATGCCTCTAGGAATATCTGGGACTTTCAACTTTATGATTGTGTTCCAGGCTGAACACAACATTCTTATGCATCCATTTCACATGCTAGGTGTGGCTGGTGTATTCGGCGGCTCTCTATTTAGTGCTATGCATGGTTCCTTGGTAACCTCTAGTTTGATCAGGGAAACTACTGAAAATGAGTCTGCTAACGCTGGTTACAGATTCGGTCAAGAGGAAGAAACTTATAATATCGTAGCTGCTCATGGTTATTTTGGCCGATTGATCTTCCAATATGCTAGTTTCAACAACTCTCGTTCCTTGCACTTCTTCCTAGCTGCTTGGCCTGTAGTGGGTATATGGTTCACTGCTTTAGGTATTAGCACCATGGCTTTCAATCTAAATGGATTTAATTTCAACCAATCCGTAGTTGACAGTCAAGGTCGTGTCATTAACACTTGGGCAGATATCATTAATCGTGCTAATCTTGGTATGGAAGTTATGCATGAACGTAATGCTCACAACTTCCCTCTAGATTTAGCTGCTATGGAAGCTCCATCTAAAAATGGAGTGGAAACGCTCTTTAATGGAACTTTAGCTTTAGCTGGTCGTGACCAAGAAACCACCGGTTTTGCTTGGTGGGCGGGGAATGCCCGACTTATCAATCTGTCCGGTAAATTGCTCGGAGCTCACGTTGCTCATGCCGGATTAATCGTCTTCTGGGCCGGAGCAATGAACCTATTTGAAGTGGCTCATTTCGTACCAGAAAAACCCATGTATGAACAAGGATTAATTTTACTTCCCCATTTAGCTACTCTAGGTTGGGGAGTAGGTCCTGGTGGGGAGGTTGTAGACACCTTTCCATACTTTGTATCTGGAGTACTTCACTTAATTTCCTCCGCAGTCCTAGGCTTTGGGGGTATTTTTCATGCGCTTCTCGGGCCCGAAACTCTTGAAGAATCTTTTCCATTCTTTGGTTATGTATGGAAAGATAGAAATAAAATGACCACCATTTTGGGTATTCACTTAATCCTCTTAGGTATAGGAGCTTTTCTCCTGGTCCTCAAAGCTCTTTATTTTGGGGGTGTATATGATACCTGGGCACCCGGCGGTGGAGATGTAAGAAGAATTACCAACTTGACCCTTAACCCAAGCGGGTTATTTGGTTATTTACTAAAGTCTCCCTTTGGGGGAGAGGGGTGGATTGTTAGTGTGGACGATTTAGAAGATATAATTGGAGGACATGTATGGTTAGGTTCCATTTGTATACTTGGCGGAATCTGGCATATCTTAACCAAACCTTTTGCATGGGCTCGTCGCGCACTTGTATGGTCTGGAGAAGCTTACTTGTCTTATAGTTTAGCGGCATTAGCTGTCTTTGGTTTTATTGCTTGTTGTTTTGTCTGGTTCAATAATACCGCTTATCCTAGTGAGTTTTACGGACCTACTGGTCCAGAAGCTTCTCAAGCTCAAGCATTTACTTTTCTAGTTAGAGACCAGCGTCTTGGAGCTAACATTGGATCCGCTCAAGGACCTACGGGTTTAGGTAAATACCTAATGCGTTCCCCGACCGGAGAGGTCATTTTTGGAGGAGAAACTATGCGTTTTTGGGATCTACGTGCTCCCTGGTTAGAACCTCTAAGGGGGCCAAACGGCTTGGACTTAAGTAGGCTTAAAAAAGACATACAACCTTGGCAAGAACGACGTTCGGCAGAATATATGACTCATGCCCCCCTAGGTTCTTTAAATTCCGTGGGAGGTGTAGCTACCGAGATCAATGCAGTCAATATGACTATAGCCCTTGGTGGATTTACCAAATTTGATATTATGGATGACTGGCTACGCAGGGACCGTTTCGTTTTTGTGGGTTGGTCCGGTCTATTACTCTTTCCTTGTGCCTATTTCGCATTAGGGGGGTGGTTCACAGGGACAACTTTTGTAACTTCATGGTATACCCATGGATTGGCTAGTTCTTATTTGGAAGGGTGCAATTTCCTAACCGCTGCAGTTTCTACTCCCGCTAATAGTTTAGCACATTCTTTATTGCTACTATGGGGTCCTGAAGCACAGGGGGATTTTACTCGTTGGTGCCAATTAGGTGGGCTGTGGACTTTTGTTGCTCTACATGGTGCTTTTGGACTTATAGGCTTCATGTTACGTCAATTCGAACTTGCTCGATCCGTTCAATTGCGACCTTATAACGCAATCGCATTCTCTGGTCCAATTGCTGTTTTTGTTTCCGTATTCCTAATTTATCCACTAGGCCAGGCTGGATGGTTCTTTGCACCTAGTTTCGGTGTAGCAGCTATATTTCGGTTCATCCTTTTCTTCCAGGGGTTTCATAATTGGACGTTAAACCCATTTCATATGATGGGAGTTGCCGGAGTATTGGGTGCTGCTCTCCTATGTGCTATTCATGGTGCTACCGTAGAAAATACTTTATTCGAGGACGGTGACGGTGCAAATACATTCCGTGCCTTTAATCCAACTCAAGCTGAAGAGACTTATTCGATGGTGACCGCTAACCGCTTTTGGTCACAAATCTTTGGGGTTGCTTTTTCCAATAAACGTTGGTTACATTTCTTTATGTTATTTGTACCAGTCACGGGTTTGTGGATGAGTGCTATTGGGGTAGTCGGTTTGGCTTTGAACCTCCGCGCCTATGACTTCGTTTCCCAGGAAATCCGTGCAGCAGAAGATCCTGAATTTGAGACTTTCTACACAAAAAATATTCTTTTAAACGAGGGTATTCGCGCTTGGATGGCGGCTCAGGATCAGCCTCATGAAAACCTTATATTCCCTGAGGAGGTTCTACCACGTGGAAACGCTCTTATGTCTGGAAGTACGGGAGAACGCTCTTTTGCTGATATTATTACCAGTATTAGATACTGGGTCATTCATAGCATTACTATACCTTCCCTATTCATTGCAGGTTGGTCATTCGTTAGCACGGGTTTAGCTTACGATGTGTTTGGAAGCCCTCGACCCAACGAATATTTCACAGAGAGACGACAAGGAATTCCCTTAATAACAGGCCGTTTCGATTCGTTGGAACAACTCGATGAATTTATGACAATAGATAGAACCTATCCCATTTTCACAGTGAGATGGTTGGCTGTTCACGGACTAGCTGTACCTACTGTTTCTTTTTTGGGGTCCATATCGGCAATGCAGTTCATCCAACGAATGGCTACACCAAGACGAACTCCTGTAGGGGATTTATTAAAACCATTGAATTCGGAGTATGGTAAAGTCGCTCCTGGGTGGGGAACTACCCCCTTTATGGGGGTCACAATGGCTCTATTTGCAGTATTTTTATGCATTATTTTGGAGATTTATAATTCTTCCGTTTTATTGGATGGGATGCTTACTCTTAAACTGTTCGTTTACATAGTAGTGATATTCTTTGTTTCTCTTTTTATCTTTGGATTCCTGTCTAATGACCCTGGACGTAATCCTGGACGTATGGCCGATACTACTAGGATTCCTCTTTGGCTAATAGGTACTGTAACTGGTATTCTTGTGATCGGTTTAGTAGGCGTTTTCTTCTACGGATCATATTCCGGATTGGGCTCATCCCTGGGTAAATTGCCCGAGGCTTATGCTTTTTTCAACCCAATTGTAGATATTATGCCGGTTATACCTGTGCTCTTTCTTCTTTTAGCTTTTGTTTGGCAAGCTGCTGTAAGTTTTCGAAATCCAAACGAACAAAATGTTGAATTGAATCGTACCAGTTTATACTGGGGTTTATTACTCATTTTTGTACTTGCTGTTTTATTTTCCAATTATTTCTTCAATGAAGTCAATATACTCGCATTTATTGCTACTGCGCTGTTCATTTTAGTTCCTACTGCTTTTTTACTTATCATATACGTAAAAACAATGGAAACTGCAAACCTAGTCGCCATCTTCCTATCTGGTTTACTTGTAAGCTTTACAGGATATGCCCTATATACTGCTTTTGGGCAACCCTCTCAACAACTAAGAGATCCATTCGAGGAACACGGGGACATGGAAGCATTGGTTTATACATTCTTGCTGGTCTCAACTCTAGGGATTCTTTTTTTTGCTATCTTTTTTCGAGAACCACCTAAGGTTCCGATGTCACCAAAAACAGAAACTAAAGCCAGTATTGGATTCAAAGCCGGTGTTAAAGATTACAGATTGACTTATTACACTCCTGAGTATGTAACCCTTGATACTGATATCTTGGCAGCATTCCGAGTAACCCCTCAACCTGGGGTCCCACCAGAGGAAGCTGGAGCTGCGGTGGCTGCCGAATCTTCCACCGGTACATGGACCACTGTCTGGACCGATGGCCTTACTAGCCTGGATCGTTACAAAGGACGATGCTACCACATTGAGTCGGTTGCTGGAGAGGAAAATCAATATGTTGCTTATGTAGCTTATCCTTTGGACCTTTTTGAAGAAGGTTCTGTTACTAACATGTTTACTTCCATTGTCGGTAATGTTTTTGGGTTCAAGGCCCTACGAGCTCTACGTCTGGAGGATCTTAGAATTCCTCCTGCTTATTCGAAAACTTTCCAGGGCCCACCTCACGGTATCCAAGTTGAAAGAGATAAATTGAACAAATACGGTCGTCCCCTGTTGGGATGTACTATTAAACCTAAATTGGGTTTATCCGCTAAGAACTATGGAAGGGCAGTTTATGAATGTCTCCGTGGTGGACTTGATTTTACCAAAGATGATGAGAACGTTAACTCCCAACCATTTATGCGTTGGAGAGACCGTTTCTTATTTTGTGCCGAAGCTATTTATAAAGCACAAGCTGAAACGGGGGAAATCAAAGGGCATTACTTAAATGCTACCGCGGGTACATCTGAAGAAATGATAAAAAGGGCTGCATGTGCTAGAGAATTGGGAGTTCCTATCGTAATGCATGACTACTTAACAGGGGGGTTCACCGCAAATACTACCTTGTCTCGGTACTGTCGCGATAATGGACTACTTCTGCACATACATCGTGCAATGCATGCAGTGATTGATAGACAAAAGAATCATGGTATACACTTCCGTGTACTAGCTAAAGCGTTGCGTATGTCAGGGGGGGATCATATTCACTCTGGTACCGTAGTAGGTAAACTAGAAGGTGAACGAGAGATTACTTTGGGCTTTGTTGATTTACTACGTGATAATTGGATTGAAAAAGACCGCAGTCGCGGTATTTATTTCACTCAAGATTGGGTATCTATGCCAGGTGTTCTGCCCGTGGCTTCAGGGGGTATTCACGTTTGGCATATGCCTGCTCTGACCGAGATCTTTGGGGATGATTCCGTACTACAGTTCGGTGGAGGAACTTTGGGACACCCTTGGGGAAATGCACCTGGTGCAGTAGCTAATCGTGTAGCTCTAGAAGCGTGTGTACAAGCTCGTAATGAGGGACGTGATCTTGCTCGCGAAGGTAATGACGTTATTCGTCAAGCTTGCAAATGGAGTGATGAACTGAATGTTGCTTGCGAGGTATGGAAGGAGATCAAATTTGAATTCCAAGCAATGGATATGCTTAGTCCAAAAAGAACCAGGTTTCGTAAACAACATAGAGGAAGAATGAAAGGACGGGGAAATCAAATTGGTTTTGGTAGATACGCACTTCAGGCACTTGAACCCGCTTGGGTCACATCTCGACAAATAGAAGCAGGACGACGAGCAATGACACGATATGTGCGTCGTGGTGGAAAAATATGGGTACGTATATTCCCCGACAAACCCGTTACAGTAAGATCCGCGGAAACACGTATGGGTTCGGGGAAGGGATCTCCTGAATATTGGGTATCCGTCGTTAAACCAGATCGCATACTTTATGAAATGGGCGGAGTATCAGAAGTTGTAGCAAGAGCAGCTATGGAAATCGCTGCGTGCAAAATGCCTATACGAACTAGAGTTAAACGCGGATATATTGCTCGCAGACGCAGAACCAAAATGGGTGTATTTGTATCGAACTTTCGAGGGGCTCATTCAAGACTGACTCGAGCTGCTACTCAACAGACAAGGAGAGCTTTGGTTTCCAACCGGCGGGATAGAGGCAAGCAAAAGAGAGATTTTCGTCGTTTGTGGATCATTCGTATAAATGCAGTAATTCGAACCTATAGTCGATTACTACATGATCTGTACAAGAGGCAGCTCTTTCTGAATCGTAAAATACTTGGACAAATAGGGCATCATTGTGGTAAAGGTCGTAATGCCAGAGGAATCATTACCGCTGGGCATAGAGGGGGAGGTCATAAGCGTCTATACCGTCAAATTGATTTTCGACGGGGTAGAATCGTAACCATAGAATACGACCCTAATCGAAATGCATACATTTGTCTCATACACTATGGGGATGGTGAGAAGAGATATATTTTACATCCCAGAGGGGCTAGAATTGGAGATACCATTGTTTCGGGTACAGGAGTTCCTATCGGAAATGCCCTACCTTTGACCAATATGCCCTTAGGCACGGACATACATAACATAGAAATAACACTTGGAAAGGGTGGACAATTAGCTAGAGCAGCAGGCGCTGTAGCGAAACTGATTGCAAAAGAGGGGAAATCGGCCACATTAAGATTACCGTCTGGGGAGGTTCGTTTGATATCCAAAAACTGCTCAGCAACAGTCGGACAAGTGGGTAATGTTGGGGTGAAGCAGAAAAGTTTGGGTAGAGCCGGATCGAAATGTTGGCTAGGTAAGCGCCCTGTAGTAAGAGGAGTCGTTATGAACCCTGTAGACCATCCCCATGGAGGTGGGGAAGGGAGGGCCCCAATTGGGAGAAAAAAACCCACAACCCCTTGGGGCTATCCCGCGCTTGGAAGAAGAAGTAGGAAAAGGAATAAATATAGTGATCGTTTTATTCTTCGTATGGCCACTGGTAAAAATCCCAGAGTAACAGTTATTTTGGAATGTAGATATATTACTCAAAAGAATCGACACAATACACCGGACCGATTGCAATTGAGCAAATTCTGTCGCTATTGTTACAAGCATACAGTGCATGGGGAGATAAATAAAATGAAAATAAGAGCCTCCGTTCGTAAGATTTGTGAAAAATGTAGACTAATCCGTAGGAGGAGACGAATTAGAGTCATTTGTCCCAACCCGAAACATAAACAGAGACAGGGAATGATTCAACCTCAGACCCGTTTGAATGTAGCGGACAACAGCGGAGCTCAAGAACTGATGTGTATTCGAATTGTAGGAGCTAGTAATTACCGATATGCTCATATTGGTGACGTTATTGTTGCTGTAATTAAAGAAGCAGTGCCAAAAATGTCTCTGGAAAGATCAGAAGTGATCAGAGCTGTAATTGTACGTACATGCAAAGAACTTAAACGAGATAACGGTATGATAATACGATATGATGACAATGCAGCAGTTGTCATTGATCAAGCAGGAAATCCAAAGGGCACTCGAGTTTTTGGGCCGATCGCCCGGGAATTGAGACATTTGAATTTCACTAAGATAGTCTCATTAGCTCCTGAGGTATTAATGGTTCGAGAGGAAGGACCAGTATCCACTCGGACACTGCAGTGGAAGTGTGTTGAATCAAGAGCAGACAGTAAGCGACTTTATTATGGTCGTTTCATTCTGTCCCCACTTATGAAAGGTCAAGGGGATACAATAGGTATTGCGATGCGAAGGGCTTTACTTGGAGAAGTAGGAGGGACATGTATAGGTATTGAAGAATGCGTCCATGAGATTTTAATGAATTTAAAAAGAATTGTATTTCGAAGTGACTTGTACGGGCCTCGCCAGGCATCTATCCGTGTCCGGGGGCCTAGATATGTAACTGCTCAAGATATCATCTCACCACCTTCTGTCGAAATAGTTGACACTACACAGCATATAGCTACCCTGACCGAACCCGTTGATTTGTCTATTGAATTACAAATCCCTATAGATGCTGTATCCATGCCTGTTCGAAATGTAAATCATACTATTCATTCTAACGAGCTACTTTTTCTCGAAATATGGACGAATGGAAGCTTAACCCCTAAAGAAGCACTTTGCGAGGCTTCCCGCAATTTGATCGATTTCTTTCTTCCTTTTCTAACAATACCTGGATTTAGTCAGATTCAATTTCAGGGATTTTCTAGGTTCATTGATGAGGGCTTGATGGAAGAACTTTCTCAATTTCCAAACATTTTTGGCGAATCATATGAATTGGTGGAACCCTTTCTAAAGGAAAGAGATGCTGTGTATGCAGCACTTACATACTCCTCCGCGTTATATGTACCGGCGGGATTCATTGGAAGGATTCCTCAAATGACTTCGTTGGGAACCTTTATAGTAAATGGAATTCACAGAATTGTAGTCAATCAAATCTTGCAAAGACCCGGGATTTATTACGTTTATACTGGCACCATAATATCAGATTGGGGAGGAAGAATATGGGCTCGTGTAGGCAGGAAAGAAAAAATATCTATTCTAGTTCTATCATCAGCTATGGGTTCAAATCTAAGGGAAGCCATTTTGGAGTTTAGATGTGAATTAGGAATAGTTGGTCGACAAAATCTCAATCAGCGGCTGAATCTTAATATACCTCAAAATATTACATTCTTGTTACCATCCGATGTCTTGGCTGCTGTGAATTATTTGATCGGATTCCAATTTGGAATGGGTACACTTGACGATATGCATCACTTGAAAAATAAACGGATTCGTTCCGTAGGGGATCTATTGCAGGATCAATTAAGATTGGCTCTGGTTCGTTTGGAAAAGGTAGTTACTTATCAATCATTTTTCGGGCAACACCCTTTATCTCAGGTTTTTGATCAAACGAATCCATTGTCACAACTAGTTCATGGGCGAAAATATAGTTTTTTGGGTCCTGGGGGATTGACAGCGGATACTGCAAGTTCTCGTCCACGAGATATCCATCCTAGTTATTATGGACGTATTTGTCCAATTGATACCTCTGAAGGAATTAAGGTTGGACTTATTGGATCCTTAGCTATTCCCTTTTATGAAATATATTTATCACCAGGGACTGGAAATTCTTTGGCCTTGATTCAGGAAGAAGAGGCGGTTCCAGCGCAATACCGTCAAGAATTTCTGACTATTGCATGGGAACAGATTCAGCTTCGAAACATTTCTCCCCTCCAATATTTTTCTCTTGGTGCTTCCCTCATTCCTTTTATGGAGCATAATGATGCCAATCGAGCTTTAATGGGTTCTAATATGCAGCGTCAAGCAGTTCCTCTTTATCAGTGTGAAAAGTGCATTGTTGGGACTGGGTTGGAAGGCCAAGTGGCTCTCGATTCGGGTAATTCGGCTATAGCCGAAGGCGCGGGAAAGATCATTTATACCGATGCTGAAAAGATCTATCAGCGTTCCAACCAAAATACTTGGATGCATCAAAAATCCCAGGTTTATCGGAAAAAATATATTAAAAAAGGACAAATTTTGGCGGATGGTGCGGCTACATTTGGTGGCGAACTCGCATTGGGAAAAAATATATCAGTAGCTTATATGCCATGGGAAGGTTACAATTTTGAAGATGCGGTACTCATTAGTGAACGTCTAGTATATGACGATATTTATACTTCTTTTCATATACGCAAATATGAAATTCAGACTTATGTGACACCCGAAAAAATCACTAATGAAATACCAGGTTTGGCGCCTTATTTCCTCCGAAATTTAGACAGAAATGGAATAGTAATGCTTGGATCTTGGGTACAAACAGACGATGTTTTAGTAGGCAAATTACCCGAAGATAGATTATTACGAGCCATAAAGGAAACTTCTGGTCGAGTTATTGATGTGGATAGCGAACTAATTCGTGTATATGTCTTACAGAAACGTAAAATCCAAGTGGGTGATAAAGTTGCTGGACGACATGGGAATAAAGGCGTCATTTCAAAGATTTTGCCTAGACAAGATATGCCTTATTTCCAAGATGGGACACCTGTTGATATGGTCCTCAACCCATTAGGAGTACCCTCGCGAATGAATGTGGGACAGATCTTTGAATGCTCGCTCGGATTAGCGGGAAGACATTATAGAATAACGCCTTTTGATGAGAGATATGAGCAAGAGGCTTCGAGAAAACTCGTGTTTTCTGAATTATATGAAGCCAGTAAGCAAACATCAAATCCATGGGTATTTGAACCTGAGTATCCTGGAAAAAGCATCATATTTGATGGAAGAACAGGAGATCCTTTTCAACGACCCGTTTTAATAGGAAAGTCCTATATCCTAAAATTAATTCATCAAGTTGATGATAAAATTCATGCGCGTTCCACAGGGCCTTATGCATCTATTACACAACAAGCAGTTAAGGGGAGGAAAAAGCTAGGGGGACAACGAGTAGGAGAAATGGAAGTTTGGGCTCTAGAGGGATTTGGTGTTGCTCATATTTTACAAGAGATGCTCACTTATAAATCTGATCATAGGAGAGCTCGTCGGGAACTACTCGGTACAATCATCTTTGGAGGAACAATTCCTGAGGGTGCTACAGAATCTTTTCGGTTGCTCGTTCGCGAACTACGATCTTTATCTCTTGAACTGAACCATTTCCTTGTATCGGAGAAAAACTTCCAACAACTTCGAATTGGATTAGTTTCGCCTCAACAAATAAGGGCTTGGGCTACCAAAATTTTACCTAATGTTGGAGAGGTTAAAAAAGCCTCCACTTTTGATTACGAAAGCGATGAACCAGTAAAAGATGGGTTGTTTTGTGAAAGAATTTTTGGACCGATAAAAAGTGGATTTTGTGCTTGTTGTAAAGTATGCGGAGTAGAAGATTCTCGGATACGAAGATATCAAATGGGATACATCAAATTAGCACGTCCAATGACTCATATATGGTATTTGAAACGTCGTCCTAGTTATATCGCGAATCTTTCAGATCAACCTCTTAAGGATTTAGAAGGCCTGGTATATAGAAAAGCTTTTTTAGTTAGACGCATACAATTGGCTAAGCATTTTATTCAAGCAAATGTAGAACCAGAACGGATGGTTTTGTGCCTGTTACCAGTTCTTCCTCCCGAATTGAGGCCACTCTTTCGGCTATCAGATATTAATGAACTTTATACAAGAGTGATCTCTCGGAACAATCGTCTTAAAGTAGTACAAGAAGCTGTTGATACACTTCTTGATGAGCCAAATCAAGTTTATAAGTCGTTTTCAGATGTCATTTCAGGCAAAGAGGGAAGATTTCGTCATACTCTACTTGGTAGACGTGTCGATTATTCGGGTCGTTCTGTCATTGTGGTGGGTCCTTCGCTCTCATTACATGAATGTGGATTACCTCGAGAAATAGCAATGGTGCTATTTCAGCCATTTGTAATTCGTGTTCTATTTAAACAACATCTTGCTTCCAGCATAAAGATTGCTAAAAGTATAATTTGGCAAAACAGACCAATTGTATGGGAAATACTTCAACAAGTTATGCAAGGACATCCTGTATTGCTAAATAGAGCCCCCACTTTGCATAGATTAGGCATACTGGCCTTCCAGCCCATTTTAGTAGAGGGGCGCGCGATTTGGTTACATCCATTGGTTTGTAAAGGATTCAATGCGGACTTCGATGGGGATCAAATGGGAGTTCATATACCTTTATCCTTGGAAGCTCAAGCGGAAGCTCGTTTACTTATGTTTTCTCATACAAATCTCTTATCCCCAGCCGTTGGTGATCCCATTTGCGTACCAACTCAAGATATGCTTATCGGACTTTATTTATTAACGATAGGCAATCGTGTAGGTATTTATGCAAATAGGCCTTTGTGGTTACGGTGGCCCATCGAAGTTCAATATGAATCCCGGGGTATTTCTCATGAGATTTATGGTCACTATCTATATACATTCGAACCACCGTTGGCCATATTTCCTTTTATCTTTCACAATAAAGTGATAGATGGAACTGCCATGAAACGAATTATTAGCAGATTAATAGATTATTTCGGACTAGCCTATACATCATACATTTTGGATCAAATAAAAACTTTGGGTTTCCAGCAAGCCACTGCCACATCCATTTCATTGGGAATTGATGATCTTTTTACAACACCTTCTAAGGGATGGTTAGTCCAAGATGCTGAACAGCAAAGTTTGATTTTCGAAAAGCAACATCATTATGGGAATGTACATGCAGTAGAAAAATTACGTCAATCAATTGAGACATGGTATGCTACAAGTGAGTATTTGAAACAAGAAATGAATCTGAATTTTAGGATGACTGATCCCTTTAATCCAGTTCATATAATGTCTTTTTCAGGAGCTCGGGGAAATCCATCTCAGGTCCACCAATTAGTGGGTATGAGAGGATTGATGTCAGATCCCCAAGGACAAATGATTGATTTACCTATTCAAAGCAATTTATGCGAAGGGCTTTCTTTAACGGAGTACATCATTTCCTGCTACGGAGCCCGCAAAGGGGTTGTGGATACTGCCATACGAACAGCAGATGCTGGATACCTTACGCGTCGACTTGTTGAGGTAGTTCAACACATGGTTGTACGTAGAACGGATTGTGGAACTGGTCGCGTCTTAGCGAACGATGTCTATATGGGTCTGCGATGCATTGCTACGAGAAACCAAGATATTGGGATTGGACTTTTCAATCGATTCATAACCTCTCGGACGCCTACAATATCTATTCGAACCCCCTTCACTTGCAGGACTACATCTTGGATCTGTCGATTATGTTATGGTAGGAGTCCTGATCATGGTGACCTCGTCGATTTGGGGGAAGCAGTAGGTATTATTGCGGGTCAATCCATTGGGGAACCAGGGACTCAACTAACATTAAGAACTTTTCATACGGGTGGAGTATTCACAGGTGGTACTGCAGAATATATACGAGCTCCCTTTAATGGAAAAATACAATTCAATGAGGATTTGGTTCATCCTGCACGCACACGTCATGGACATCCTGCTTTTTTATGCTATGTAGACCTTTGTCTAACTATCGAAAGTCAGGATATTCTACATAATGTGAATATTCCAGCAAAAAGTTTGATTTTGGTTCAAAAAAATAACTATGTGGAATCAGAACAAGTGATTGCTGAGATTCGTGCTAAAGAGAGGGTTGAAAAACATCTTTATTCGGACTCAGAAGGAGAAATACATTGGAGTTTATGGATATTATCAGGAAAGAGGGACAGAAATGGATTCATAATCCCAGTAAGGGCAAATGATCTGATTCGATATTTCATAAGGATTGATTTGTCTCTTACCATTTTTTCATCATCTTCGGGTCAAGTTCTAATGGTTCATCTTGATTCTTTCATAATAAGATTGGCTAAACCCTATTTAGTCCCTCGAGGAGCCACTGTGCATGTTGGTTATGGCGAAATCCTTTCCCAAGGCGATACATTAGTAACATTTATATATGAAAAATCGAGATCTAGTGATATAACTCAGGGTCTTCCAAAAGTAGATGAACTCTTCGAAGGTCGTTCGGTTGATTCAGGAATTCCTTGGGGATTTATTATTGGTGCTGAACTAACCATAGAGCTACGTCGTATTTCTTTGGTTAGTGAGATTCAAGAGGTTTATCGATCCCAGGGGGTACAGATTCATAATAGACATATAGAGCTTATTGTACGCCAAATAACATCCAAAGTTTTGGTTCCTGGTGAACTAATAGAATTCTCGCGAGCAGAACGAGCGGGTCGTGCTTTAGAAGAAGCTATTTGTTACCGAGCGGCCTTAGTGGGAATCACGAAAGCATCTTTGAACACTCAAAGTTTCATATCCGAGGCGAGTTTTCAAGAAACCGCTCGAGTTTTAGCAAAAGCCGCTATACGAGGCCGGGTTGATTGGTTGAAAGGGCTGAAGGAGCATGTTGTTCTGTCAGATATGATCCCCGCTGGTACCGGAGGGCTTATTCATGTTCAAGCGAGTTTCCACAATACCATTGTGACTGTTACAGATGTGCGAGGTCGGGTTGTTTCTTGGTCCTCCGCGGGTACGTCTGGATTCAGAGGCACAAGAAGAGGTACGCCATTTGCTGCTGAAACCGCAGCAAGAAATGCTATTCAGACAGTAGTGGTCATGATAAAGGGTCCTGGTCTGGGAAGAGATGCAGCATTACAATCCATCCGTAGAAGTGGTATACGACTCCATTTCGTACGTGACGTAACCCCCATGTCACATAATGGGTGTAGACCACCAAAAAAAAGGCGCGTGATGCCAACTATTAAACAACTTATTAGAAAGACAAGACAGCCAATCAGAAATGTCACGAAATCTCCCGCCCTTCGAGGATGCCCTCAGCGCAGAGGACCCAAAAAACCAAACTCCGCCTTACGTAAAGTTGCCAGAGTACGATTAACCTCTGGATTTGAAATCACTGCTTATATACCTGGTATTGGCCATAATTTACAAGAACATTCTGTAGTATTAGTAAGAGGAGGAAGGGTTAAGGATTTACCCGGTGTGAGATATCACATTGTTCGAGGAACCCGAGATGCTGTCGGAGTAAAGGCTCGTCAACAAGGGCGTTCTTATGGGGTCAAAAAGCAAAAAATGGCAAGGAAAGGTCTCATTCAGAGGGAAAGGAAGAGAGAGAAATTAGAACAAAAATATCATTTGATTCGTATTCATGGAAAATTGCAATCCCCACCACGTAACAGCGCACCTATACGTCTTCATCGACGTTGTTTTTCAACCGGAAGACCTAGAGCTAACTACCGAGATTTCGGAATATCTGGACACGTACTCCGGGAGATGGTCCATGCGTGTTTGTTGCCCGGGGCAACAAGATCAAGTGATCAAATTGATTATAGAAACATGAGTTTAATTACTAGATTTATTAGTGAACAAGGAAAAATACTATCTAGACGAGTAAATAGGTTGAACTTGAAACAACAACGATTAATTACTCTTGCTATAAAACAAGCTCGTATTTTATCTTTGTTACCCTTTATAGTAACGTGGTCCCGGGCATCCACGATTCTACCCACAATGGTCGGTCATACCATTGCTATTCATAACGGAAAAGAACATGTACCCATTTATATAACCGATCATATAGTGGGTCACAAATTGGGGGAATTCGCACCTACTGAGATGCTAGAAGCAGGGGTTCATTTTGGTCATGGTATTAGGCAATGGAATCCTAGAATGGAACCTTACATTTCTGCAAAGCGTAAAGGTACTCATATTACAAATCTTATGAAAACCGCTCGTTATTTATCAGAAGCCTGCGACTTACTTTATGACGCAGCAAAGAGAGGAAAACACTTCTTAATAGTTGGTACGAAAGATAAAGCAGCGGATTCGGTAGCATCCGCGGCAATAAGGGCTCGGTGTCATTATGTCAATAAAAAATGGCTCGGTGGTATGTTAACGAATTGGTCCACTACAGAAAGGAGACTTCAGAAATTCAGGGACTTGCCGAAAAGAGATGTAGCAATATTGAAGAGGCAATTATCTCACTTTCAAACATATCTGGGTGGGATCAAATATATGACTGGCTTACCCGACATTGTTATCATCCTTGATCAGGAAAAAGAATATATGGCTCTGAGAGAATGCATCACTTTGGGTATTCCAACGATATGTTTAATCGATACAAACTGTGATCCGGATCTCCCGGATATTCCGATTCCAGCGAACGATGATACTATAGCTTCAATCCGATGGATTCTTAACAAATTGGTATCGGCTATTTGTGAGGGTATGGGACAGAAAATAAATCCACTCGGTTTCAGACTTGGTTCAACCCAAAGTCATCGTGCCCTTTGGTTCAAAGAGTATTCCAAGGGTCTACAGGAAGATGCAAAAATACGGGATTGTATCAAGGATTATGGAATTGCGCGTATCGAGATTCAAAAAAGCATTGATCTGATTCAGGTAATCATACATATTGGAAGAATCAACATTGATATCGCAAGAATTGCAAAACCTTATGGGCAACCCACTATTCTTGCAGAGTATATCGCTCTACAATTAAAGAATAGAGTTGCCTTTCGAAAGGCAATGAAAAAAGCTATTCAATTAGCTGAAAAAGCAGATGTAAAGGGAATTCAGGTACAAATTGCAGGGCGTCTCAACGGAAAGGAAATGGCCCGTGTTGAGTGGGTTAGAGAAGGAAGGGTTCCCTTACAGACCATTCGAGCTAAAATGGATTATTGTTCCTATCCCGTTCGAACTATCTATGGGGTATTAGGTATCAAAGTTTGGATAATGTCTCGTTACCGAGGACCTCGTTTTAAAAAAGTACGCCGTCTGGGAGCTTTGCCCGGACTCACTAGTAAAAAACCTGAAAAACAGAAATTGCGTTTTCATTACGGTCTAACGGAGCGCCAACTGCTTCGATATGTTCGTATCGCTGGAAAAGCCAAGGGGTCACTACTTGAAATGCGTTTGGATTTTCGGTTGCGTATGGCTTCCACTCCTGGAGCCCGCCAATTAGTTAACCATGGACATATTTTAGTAAACGGCCGTGTAGTGGATATACCAAGTTACCGATGCAAATCTCGAGATGTTATTACTGGAGTAGTAAATGGAATAGTACCTACTCAAAGGGTCGGTTTGAAAATCAATGAATTGCTAATCGTAGAATATTATTCCATGTCACGTCGAGGTACTGCAGTTTTTCCTCGACGTGACATGAGCGTGAAAAAGGTTCAACAAAAGACAAAAACAAATCCACTATCTGTTTTACGTGAAGCAATACGTCGAGTAACTCCCAAGATAGCAGTAAAAGCAAGACGTCAATCCGGATTGACTCAGCAAGTTCCCATTGAAATAGGATCTACACAAGGAAAAGCACTTGCCATTCGTTGGTTATTAGGGGCATCCCGAAAACGTGGTCGAAATATGGCTTTCAAATTAAGTTCCGAATTAATGGATGCTGCCAAAGGGAAGGGCAATGCCATACGAAAAAAGGAAGAGACTCATAGAATGGCAGAGGCAAATAGAGCTTTTGCAGATACTATTGCCAATATAATAACTTCTATAAGAAATGCTGATATGAATAAAAAGAAAACGGTTCGAATAACATCCACAATCCTTCTACGAGAAGGTTTTATTGAAAATGTTAGAAAGCATGAGGAAAACAATAAATCTTTCTTGGTTTCAACCCTTCGGCATAGAAGTAGGCCTGGTCTACGAATCTATTCCAACTCTCAACGAATTCCTAGGATTTTAGGCGGAATGGGCCTTGTAATTCTTTCCACTTCTAGAGGGATAATGACGGACCGAGAAGCCCGACTAAAAAAAATGGGAGGAGAAATTTTACCTAGATCTCGAATAAATGGAAATTTTATTGATAAAACCTCTTCAATTGTAGCCACTATCTTATTACGAATCATTCCTACAACTTCGGGAGAAAAAGAGGCATTTACCTATTACAGAGATATGTCAGCTCAATCCGAAGGAAATTATGCCGAAGCTTTACAAAATTATTATGAAGCTATGCGACTAGAAATTGATCCCTATGATCGAAGTTATATACTCTATAATATAGGCCTTATACACACAAGCAACGGGGAGCACACGAAAGCTTTGGAATATTATTTCCGAGCACTAGAACGAAATCCATTCTTACCGCAAGCTTCTAATAATATGGCCGTGATCTGCCATTACCGGGGAGAAGAAGCCATTCGACAGGGAGATTCTGAGATTGCGGAGGCTTGGTTTGATCAAGCTGCGGAGTATTGGAAACAAGCGATAGCGCTTACTCCAGGTAATTATATTGAAGCACAGAATTGGTTGAAGATCACAGGTCGGATGAATTGGCGATCAGAACACGTATGGATAGAACGTCTAATGGGTTCTAGAAAAATAATGAATTTCTGTTGGGCCTGTACCCTTTTTTTAGGTTCACTAGGATTCTTATTAGTTGGAACAGCCAGTTATCTTGGCAAGAATCTGATATCCTTGTTGACATCTTATCAAATCATTTTCTTCCCACAAGGGATCATAATGTCTTTCTATGGCATTGCGGGCCTGTTCATTAGCTCTTATTTGTGGTGCCTAATTTCGTGGAATGTGGGTAGTGGTTATGACAAATTGGATAGAAAAGAGGGAATAGTTCGTATTTTTCGTTGGGGATTTCCTGGAAGAAATCGTCGTATCTTCTTGCAATTCCCTATCAAAGATATTCGCTCGATTAGAATGGAAGTTCTTTATATGGAAATAGGAGGCCGGTTAGACATTCCATGGACGGGCACCGATGAGAATTTAACTCCACGAGAAATGGAACAAAAAGCTGCCGAATTAGCCTATTTTTTGCGCGTACCA
Piper_006 ATGGAAACCCTTCGAGCTGACGAAATTAGTAATATTATCCGCGAGCGTATTGAACAATATAATAGAGAAGTCAATATTGTGAATACCGGCACCGTACTTCAAGTGGGCGATGGCATTGCTCGTATTCACGGTCTTGATGAAGTAATGGCAGGAGAATTAGTAGAGTTTGATGAGGGTACAATAGGCATTGCTCTAAATTTGGAATCAAATAATGTTGGCGTTGTATTAATGGGCGACGGTTTGATGATACAAGAAGGAAGTTCTGTAAAAGCAACAGGAAGAATTGCTCAAATACCGGTGAGTGAGGCTTATTTGGGGCGTGTTATAAATGCTCTGGCTAAACCCATTGATGGGAGAGGTGAAATTTCTGCTTCTGAATCCCGGTTAATTGAATCTCCCGCTCCAGGCATTATTTCAAGACGTTCCGTATATGAGCCTCTTCAGACAGGTCTTATTGCTATTGATTCGATGATCCCTATAGGACGAGGCCAGCGAGAATTAATTATTGGGGACAGACAGACTGGAAAAACAGCAGTAGCCACAGATACTATTCTTAATCAAAAAGGGCAAAATGTAATATGTGTTTATGTAGCTATTGGTCAAAAAGCATCCTCCGTGGCTCAGGTAGTGACTACTTTCCAGGAGCAAGGGGCAATGGAATATACTATTGTAGTAGCCGAAACGGCGGATTCCCCTGCGACATTACAATACCTCGCGCCTTATACAGGGGCGGCTCTTGCTGAATATTTTATGTACCGTGAACAACATACTTCAATAATTTATGATGATCCCTCCAAACAAGCACAAGCATATCGCCAAATGTCTCTTCTATTAAGAAGGCCACCGGGGCGCGAAGCTTATCCAGGAGATGTTTTTTATTTACATTCACGCCTTTTGGAAAGAGCTGCTAAATTAAATTCTAGTTTAGGCGAAGGAAGTATGACCGCTTTACCAATAGTTGAGACTCAATCCGGGGACGTTTCGGCTTACATTCCCACTAATGTGATTTCGATTACAGATGGACAAATATTCTTATCCTCGGATCTATTCAATGCTGGAATTCGTCCGGCTATTAACGTGGGCATTTCGGTCTCCAGAGTAGGATCCGCGGCTCAAATTAAAGCCATGAAACAGGTAGCTGGCAAATTAAAATTGGAACTAGCTCAATTCGCAGAGCTAGAAGCCTTTGCGCAATTTGCTTCTGATCTTGATAAAGCCACCCAAAACCAATTGGCAAGAGGTCAACGATTACGCGAGTTGCTTAAACAATCTCAATCAGCTCCTCTTGCGGTCGAAGAACAAATAGTTACTATTTATACTGGAGCGAATGGGTATCTTGATCCCTTAGAAACTGGGCAGGTAAAGAAATTTCTAGTTCAATTACGTACTTACTTAAAAACAAATAAACCTCAGTTCCAAGAAATAATATCTTCGACCAAGATATTCACCAAAGACGCGGAAGCTATTTTAAAGGAAGTAATTGGGCGTATTGTTCAAATCATTGGTCCGGTACTGGATGTAGCCTTTTCCCCGGGCAAGATGCCTAATATTTACAACGCTTTGATAGTTGTCGGTCAGCAAATTAATGTAACCTGTGAAGTACAGCAATTATTGGGAAATAATCGAGTCAGAGCTGTAGCTATGAGTGCTACAGACGGTCTGACGAGAGGAATGGAAGTAATTGACACGGGAGCTCCTCTAAGTGTTCCAGTCGGTGGAGCTACTCTAGGACGAATTTTCAACGTTCTTGGAGAGCCTGTTGATAATTTAGGTCCTGTAGATACTCGTACAACATCTCCCATTCATCGATCTGCGCCCGCTTTTATCCAGTTAGATACCAAATTATCTATTTTTGAAACAGGGATTAAAGTAGTGGATCTTTTAGCTCCTTATCGCCGTGGAGGAAAAATCGGACTATTCGGAGGAGCTGGAGTGGGTAAAACGGTACTCATCATGGAATTGATCAACAACATTGCCAAAGCTCATGGGGGCGTATCCGTATTTGGTGGAGTAGGCGAGCGCACTCGTGAAGGAAATGATCTTTACATAGAAATGAAGGAATCCGGAGTTATTAACGAACAAAATCTTGCAGAATCAAAAGTGGCTCTAGTTTATGGTCAGATGAATGAACCTCCGGGAGCTCGTATGAGAGTTGGTTTGACTGCCTTAACCATGGCGGAATATTTCCGGGATGTTAATGAGCAAGACGTACTTCTATTTATCGACAATATCTTCCGCTTCGTCCAAGCAGGATCAGAAGTATCTGCCCTATTAGGTAGAATGCCCTCTGCTGTGGGTTATCAACCTACTCTTAGTACGGAAATGGGTTCTTTGCAAGAAAGAATTACTTCTACCAAAGAAGGATCTATAACTTCCATTCAAGCAGTTTATGTACCCGCGGATGATTTAACCGACCCTGCTCCTGCTACGACGTTTGCGCATTTGGATGCTACTACCGTACTATCAAGGGGATTAGCCGCGAAAGGAATCTACCCGGCAGTAGATCCTTTAGATTCAACGTCAACTATGCTCCAACCCAGGATCGTTGGAGAGGAACATTATGAAACTGCACAAAGGGTTAAGCAAACTTTACAACGTTACAAGGAACTTCAGGACATTATAGCTATCCTTGGGTTGGATGAATTATCTGAAGAGGATCGTTTAACCGTAGCAAGAGCACGAAAAATTGAGCGTTTCTTATCACAACCCTTCTTCGTAGCAGAAGTATTTACAGGCTCCCCGGGGAAATACGTCGGTCTCCCAGAAACTATTAGGGGGTTTCGATTAATCCTTTCTGGAGAATTAGATGGTCTTCCAGAACAAGCCTTTTATTTGGTAGGTAACATCGATGAATTAAATCTTTGTGTACTGACTCCTAATCGAATTATTTGGGACTCAGAAGTGAAAGAAATTATTTTACCTACGAATAGTGGCCAAATTGGCGTATTACCAAACCACGCCCCCATTGCTACAGCTGTAGATATAGGTATTTTGAGAATACGCCTCGATGACCAATGGGTAACGATGGCTTTGATGGGAGGTTTCGCTAGAATAGGCAATAATGAAATCACCATTTTGGTAAATGATGCAGAGAGGGGTAGTGACATTGATCTGCAAGAAGCTCAGGGAACTCTTGAAATAGCTGAAGCTAATTTGAATAAAGCTGAGGGCAAGAGACAAGTAATTGAGGCCAATCTTGCTCTTAGGCGAGCTAGGACACGAGTGGAGGCTAGTTTCGGGTTTAATACCGATATTTTAGCAACAAATCCAATAAATCTAAGTGTAGTGCTTGGTGTATTGATCTTTTTTGGAAAGGGAGTGGATTTATTAGATAATCGAAAACAGAGGATCTTGAGCACTATTCGAAATTCAGAAGAACTACGCGGAGCAGCCATTGAACAGCTCGAAAAAGCCCGAACTCGCTTGCGGAAAGTAGAAATCGAGGCAGATGAGTTTCGAGTGAACGGGTACTCTGAGATAGAACGCGAAAAATCAAATTTGATTAATGCCGCTTCTGAGAATTTGGAACGATTAGAAAATTATAAAAACGAAACCATTCGTTTTGAACAACAAAAAGCAATTAATCAGGTCCGACAACGAGTTTTCCAACAAGCCTTACAAGGAGCTCTAGGAACCTTGAATAGTTGTTTGAACAAAGAGTTACATATGAATCCATTGATTTCTGCCGCTTCTGTTATTGCTGCCGGATTGGCAGTAGGGCTTGCTTCCATTGGACCTGGAATCGGTCAAGGTACTGCTGCAGGCCAGGCTGTAGAAGGTATCGCGAGACAACCAGAAGCAGAAGGTAAAATACGAGGTACTTTATTGCTTAGTCTGGCTTTTATGGAAGCTTTAACAATTTATGGACTAGTTGTGGCATTAGCCCTTTTATTTGCAAATCCTTTTGTTATGAATGTTCTACCATGTTCCATCAACACACTAGATATATCTGGTGTGGAAGTGGGTCAACACCTCTATTGGCAGATAGGGGGTTTCCAAGTTCATGGCCAAGTACTTATCACTTCTTGGGTCGTAATTGCTATCTTATTAGGTTCAGTCACTATAGCGGTTCGAAATCCACAAACAATTCCAACCAATAGCCAGAATTTCTTCGAATATGTTCTCGAATTCATTCGAGATTTGAGCAAAACTCAGATTGGAGAAGATTATGGCCCTTGGGTTCCCTTTATTGGAACTATGTTTCTATTCATTTTTGTTTCGAACTGGTCGGGTGCTCTTTTCCCTTGGAAAATCATACAGTTGCCTCATGGAGAGTTAGCTGCACCCACGAATGATATAAATACTACTGTTGCTTTAGCTTTACCCACGTCAGTGGCATATTTCTATGCGGGTCTTACAAAAAAAGGATTGGGTTATTTTAGTAAATACATTCAACCAACCCCAATACTTTTACCAATTAACGTTCTAGAAGATTTCACTAAGCCTTTATCACTTAGTTTTCGACTTTTTGGGAATATATTGGCTGATGAATTAGTAGTTGTTGTTCTTGTTTCTTTAGTACCTTCAGTGGTTCCCATACCTGTCATGTTTCTTGGATTATTCACAAGCGGAATTCAAGCTCTTATTTTTGCAACTTTAGCTGCGGCTTATATAGGCGAATCCATGGAGGGTCATATGATATCTATCGCTTTAGAACATGTATTAACTCACATCTCTTTTTCGATTATTTCAATTGTGAAGGGCATAATAACTACCTCTTTTTGCATAACAGGTTTATTAATTATTCGTTGGGTTTATTCAAGACATTTACCGTTAAGTAATTTATATGAATCATTAATGTTCCTTTCGTGGATTACGGCTACAGGTGCTATTTATTGCCAAGCCTTTGCAACTTCAGGTATTTTAAATGAAATGCATCAATCCGCAATACTAGTACCTGCTCTACAATCTCAATGGCTAATGATGCACGTAAGTATGATGTTATTAAGTTATGGAGCCCTTTTGTGCGGATCCTTATTATCAGTATCTCTTTTAAAATATCAATTTACTCAACAGTTGGATCATTGGAGTTATCGGATTATAAATCTAGGATTTACTTTGTTAACCATAGGCATTCTATCAGGAGCAGTATGGGCGAACGAGGCGTGGGGATCTTATTGGAATTGGGACCCCAAGGAAACCTGGGCATTTATTACTTGGACTATATTCGCTACTTATTTACATACGAGAGCTTCGATTGGATTTCTTATTATTTGGATATGTTATTTCGGAGTAAATCTATTAGGAATAGGGCTACATAGTTATGGTGCGAATATAATCTGTTTTGCTACTCTAAGTGGCTATGCTATTCTATGTAATGAAGAACTTGTGATTGTGAATTCTTGGATTCAGGAATTCCTATATAACTTAAGCGACACAATAAAGGCTTTTTCTATTCTTTTAGTAACGGACTTATGTATTGGATTCCACTCACCCCATGGTTGGGAGCTAATGATTGGTTCGGTCTACAAAGATTTTGGATTTGCTCATAATGAGCAAATTATATCTGGTCTTGTTTCTACCTTTCCAGTCATTCTAGATACAATTTTGAAATATTGGATCTTTCATTATTTAAATCGTGTATCTCCTTCACTTGTAGTGATTTATCATTCAATGAATGAAATGACTATTGCTTTCCAATTGGCTGTTTTTGCATTAATTGCAACTTCGTTAATCTTAGTAATTGGTGTACCCGTTGTATTTGCTTCTCCTGATGGTTGGTCAAGTAATAAAAATATTGTATTTTCGGGTACATCATTGTGGATTGGATTAGTTTTTCTAGTGGGTATCCTTAATTCTATATCGGAGGCTTTTTCAATTATTGTGGAATCTATCCATTCAATATTTCCCTTTTTTGAGGACAATATATTCTATTTATATCATATATCGGATGTATTAATACCGTACCCTATTCATCCAGAAATTTTAGTTCCCTCTTTGCATGGTTATGCTTCAAGTGTACGAATAAATCTTTCGGTGGTAAAAAGTCAAATTCTAGAGAATTCATTTCTAATGGAGACTTCCGTTAAGAAATTCGAAACCACAGTCCCAATTATTTCTCTCATTGGTTCATTGTCAAAAGAAAAATTTTGTAATCTATCGGGGCATCCCACTAGTAAGGCAATTTGGGCGGATTCGTCAGATTCTGATATTATGGAACGATTTGGGCGCGTATGCAGAAATCTTTCTCATTATTACAGTGGATGTTCAAAAAAACAAATTTTGTATCGAATCAAGTATATACTTCGACTTTCTTGTGCTAGAACTTTGGCTCGTAAACATAAAAGTACGGTACGCTGGTATTTGGATATTACTCAGACATCTATTTCAAATGCATATCCTATTTTTGCACAGCAGGGTTATGAAAATCCACGAGAAGCAACTGGACGTATTGTATGCGCCAATTGCCATTTAGCTAATAAACCAGTAGATATTGAGGTTCCACAAGCGGTACTCCCGGATACTGTATTTGAAGCAGTTGTTCGAATCCCTTACGATTCACAACTGAAACAAGTTCTTGCTAATGGTAAAAAGGGGGGGTTGAATGTGGGGGCTGTTCTTATTTTACCCGAGGGATTTGAACTAGCCCCCCCGGATCGTATCTCTCCCGAGATGAAAGAAAAGATAGGCAATCTATCTTTTCAGAGCTATCGCCCCAATAAAAAAAATATTCTTGTAATAGGTCCCGTTCCTGGTCAAAAATATAGGGAAATTTTATTTCCCATTCTGTCTCCGGACCCCGCCGCTAAGAAGGACGCTCACTTCCTAAAATATCCTATATATGTAGGGGGCAACAGGGGTAGGGGTCAGATTTATCCAGATGGAAGCAAGAGTAATAATACAGTCTATAATGCTACAGCTGCAGGTACAATAACTAAAATTTTACGTAAAGAAAAAGGAGGATATGAAATATCCATCGCTGATGCATCGGACGGCCGCCAAGTGGTTGACAATATACCTCCAGGGCCAGAACTTCTTGTTTCAGAGGGTGAATCTATCAAACTTGATCAACCATTAACAAGTAATCCTAATGTAGGTGGATTTGGTCAGGGAGATGCAGAAATAGTACTTCAAGATCCATTACGGGTCCAAGGTTTGTTGTTCTTTTTGGCATCTGTTACTCTGGCACAAATCTTTTTGGTTCTAAAAAAGAAACAATTTGAGAAGGTTCAATTGTCCGAAATGAATAAAGTATATGATTGGTTCGAAGAGCGTCTCGAGATTCAGGCGATCGCAGATGATATAACCAGTAAATATGTTCCCCCTCATGTCAACATATTTTATTGTCTAGGAGGGATCACACTTACTTGTTTTTTAGTACAAGTTGCTACGGGTTTTGCTATGACTTTTTACTACCGTCCGACCGTTACCGAGGCTTTTGCCTCGGTTCAATACATAATGACTGAAGCTAATTTTGGTTGGTTAATCCGATCAGTTCATCGATGGTCGGCAAGTATGATGGTCCTAATGATGATTTTGCACGTATTTCGTGTTTATCTCACAGGTGGATTTAAAAAACCTCGCGAATTAACTTGGGTTACCGGTGTAATTCTAGCTGTATTGACTGCATCCTTTGGCGTAACCGGTTATTCCTTACCTTGGGATCAGATTGGTTATTGGGCAGTCAAAATTGTGACAGGCGTACCAGAAGCAATTCCTGTAATTGGATCCCCTTTAGTAGAATTACTGCGTGGAAGTACTAGTGTGGGTCAATCCACCCTGACCCGCTTTTATAGTTTACACACTTTTGTATTACCTCTTCTTACTGCCGTATTTATGTTAATGCACTTTTCAATGATACGTAAGCAAGGCATTTCAGGTCCTTTAATGATTGAAGTTTTTCTATTTGGAATTGTATTAGGTTTAATTCCTATTACTTTGGCCGGATTATTTGTAACTGCATATTTACAATATAGACGCGGCGATCAGTTAGACCTTAGTTATTTTGGTTTTCTACTGGCTGCTTTAACTATAACCTCGGCTCTATTGATTGGTCTGAGCAAGATACGACTTATGGATATAGTAAGTCTCGCTTGGGCTGCTTTAATGGTAGTCTTTACTTTTTCCCTTTCGCTTGTAGTATGGGGAAGAAGTGGACTCATGATTATTCGTTCGCCGGAATCAGAAGTGAAGATTGTGGTGGATAGGGATCCCGTAAAAACTTCTTTCGAGGAATGGGCCAAACCCGGCCATTTTTCAAGAACAATAGCTAAGGGCCCGGATACTACCACTTGGATCTGGAACTTACATGCGGATGCTCACGATTTTGATAGCCATACCAGTGATTTGGAGGAGATCTCTCGAAAAGTATTTAGTGCTCATTTCGGTCAACTCTCCATCATCTTCCTTTGGCTGAGTGGAATGTATTTCCATGGTGCTCGTTTTTCCAATTATGAAGCGTGGCTGAGCGATCCTACTCACATTGGGCCCAGCGCGCAGGTAGTTTGGCCGATAGTGGGTCAAGAGATATTAAATGGTGATGTGGGCGGAGGTTTTCGAGGAATACAAATAACCTCCGGGTTTTTTCAACTTTGGCGCGCATCTGGAATAACTAATGAATTACAACTTTACTGTACCGCAATTGGTGCATTGGTCTTTGCAGGATTAATGCTTTTTGCCGGTTGGTTCCATTATCACAAAGCTGCTCCAAAATTGTCTTGGTTCCAAGTAGAATCCATGTTGAATCACCACTTGGCGGGGTTACTAGGACTGGGGTCTCTTTCTTGGGCGGGACACCAAGTACATGTATCTTTACCGATTAACCAATTTCTAGATGCTGGAGTAGATCCTAAAGAGATACCACTTCCTCATGAATTTATCTTGAATCGGGACCTTTTGGCTCAACTTTATCCCAGTTTTGCCGAGGGAGCAACCCCACTTTTCACCTTGAATTGGTCAAAATACGCGGAATTTCTTACTTTTCGTGGAGGATTAGATCCAACAACAGGAGGCCTATGGCTAACCGATATTGTACACCACCATTTAGCTATTGCAATTCTTTTCCTGATAGCAGGTCACATGTATAGGACTAACTGGGGCATTGGTCACAGTCTAAAAGATATTTTAGAGGCTCATAAAGGTCCATTTACGGGTCAGGGTCATAAAGGCCTCTATGAGATTCTAACAACATCATGGCATGCTCAATTATCCCTTAACCTAGCTATGTTAGGCTCCTTGACCATTGTTGTAGCTCACCATATGTATTCCATGCCCCCCTATCCATACCTAGCTACTGACTACGGTACACAACTTTCGTTGTTCACACATCACATGTGGATTGGTGGATTTCTCATAGTTGGTGCTGCCGCACATGCAGCCATTTTTATGGTAAGAGACTACGATCCAACTACTCGATATAATGATCTATTGGATCGTGTCCTTAGGCACCGTGATGCAATCATATCCCATCTTAACTGGGCATGTATATTTCTAGGCTTTCACAGTTTTGGCTTGTATATTCATAATGATACTATGAGTGCTTTAGGACGTCCCCAAGATATGTTTTCAGATACCGCTATACAATTACAACCTATCTTTGCTCAATGGATACAAAATACCCATGCTTTAGCGCCGAGTGCAACAGCTCCTGGTGCAATAGCAAGCACCAGCTTGACGTGGGGAGGTGCTGATTTAGTGGCAGTAGGTGGCAAGGTCGCTTTGTTACCTATTCCATTAGGAACTGCAGATTTTTTGGTCCATCACATTCATGCATTTACGATCCACGTGACTGTATTGATATTACTGAAAGGCGTTCTATTTGCTCGTAGCTCGCGGTTGATACCCGATAAAGCAAATCTAGGTTTTCGTTTCCCTTGTGACGGACCCGGAAGAGGCGGGACATGCCAAGTATCCGCCTGGGATCATGTTTTCTTAGGCCTATTCTGGATGTACAATGCGATTTCGGTAGTCATATTCCATTTCAGTTGGAAAATGCAGTCAGATGTTTGGGGTAGCATAAGTGATCAAGGGGTGGTAACTCACATCACGGGAGGAAACTTTGCACAGAGTTCCATTACTATTAATGGGTGGCTCCGGGACTTCTTATGGGCACAGGCATCCCAGGTAATTCAATCTTATGGTTCTTCATTATCTGCATATGGTCTTTTTTTCCTAGGTGCTCATTTTGTCTGGGCCTTTAGTTTAATGTTTCTATTCAGCGGACGGGGTTATTGGCAAGAACTCATTGAATCCATCGTCTGGGCTCATAACAAATTAAAAGTTGCTCCTGCTACTCAGCCTAGAGCCTTGAGTATTGTACAAGGACGTGCTGTAGGAGTAACCCATTACCTTCTGGGTGGAATTGCCACAACATGGGCATTCTTCTTAGCAAGAATTATTGCAGTAGGAATGGCATTACGATTTCCAAGGTTTAGCCAAGGCTTAGCTCAGGACCCCACTACTCGTCGTATTTGGTTTGGTATTGCTACCGCACACGATTTCGAAAGTCATGATGATATTACTGAGGAGCGTCTTTATCAGAACATTTTTGCTTCCCACTTTGGGCAGTTAGCAATAATCTTTCTGTGGACTTCCGGAAATCTGTTTCATGTAGCTTGGCAAGGAAATTTTGAGTCATGGGTAAAGGACCCTTTACATGTAAGACCTATTGCTCATGCAATTTGGGATCCTCATTTTGGTCAACCGGCTGTTGAAGCCTTTACTCGAGGAGGTGCTTTCGGCCCGGTGAATATCTCTTATTCCGGTGTTTATCAGTGGTGGTATACAATCGGCTTACGCACCAATGAGGATCTTTATACTGGAGCTCTTTTTCTATTATTTCTTTCTGCTATATCCTTAGTAGCGGGTTGGTTACACCTACAACCAAAATGGAAACCGAGCGTTTCGTGGTTCAAAAATGCGGAATCTCGTCTCAATCATCATTTGTCAGGACTTTTTGGAGTAAGTTCTTTGGCTTGGACAGGGCATTTAGTGCATGTCGCCATCCCTGGATCGAGAGGGGAGTACGTCCGATGGAATAATTTCTTAGATGTATTACCGTATCCCCAAGGGTTGACCCCACTTTTTACAGGCCAGTGGAATCTTTATGCCCAGAACCCTGATTCTGGTAGTCATTTATTTGGTACCTCCCAAGGATCGGGAACTGCCATTCTAACCCTTCTCGGAGGATTCCATCCACAAACGCAAAGTTTATGGTTGACCGATATTGCTCATCATCATTTAGCTATTGCATTTATTTTTCTCGTAGCCGGTCATATGTATAGAACTAACTTCGGAATTGGGCACAGTATGAAAGATCTTTTAGAGGCACATACTCCTCCAGGGGGTCGATTGGGACGTGGGCATAAGGGTCTTTATGACACAATCAATAATTCGCTTCATTTTCAATTAGGTCTTGCTCTAGCCTCTTTAGGGGTTATTACCTCCTTGGTAGCTCAACACATGTATTCTTTGCCCGCTTATGCATTCATAGCACAAGACTTTACTAGCCAAGCTGCGTTATATACTCATCACCAGTATATCGCAGGGTTTATCATGACAGGAGCCTTTGCTCATGGAGCTATATTCTTCATTCGGGATTACAATCCGGAACAGAATGAGGATAATGTATTGGCAAGAATGTTAGACCATAAAGAAGCTATCATATCTCATTTAAGTTGGGCTAGCCTATTTTTGGGATTCCATACCTTAGGACTTTACGTTCATAACGACGTCATGCTCGCTTTTGGTACTCCGGAGAAACAAATTTTGATTGAGCCCATATTTGCCCAATGGATACAATCTGCTCATGGTAAGACTTCATATGGGTTCGATATACTCTTATCTTCAACGAATGGTCCGGCATTTAATGCTGGTAGAAGCATATGGTTACCGGGCTGGTTGAGTGCCGTTAATGATAATAGTAATTCACTATTCTTAACAATAGGCCCCGGAGACTTCTTGGTTCATCATGCTATTGCTCTAGGCTTGCATACAACTACATTGATTTTAGTAAAGGGTGCTTTAGATGCGCGCGGCTCCAAGTTAATGCCAGATAAAAAGGATTTTGGTTATAGTTTTCCTTGCGACGGGCCGGGGCGAGGCGGTACTTGTGATATTTCGGCTTGGGACGCATTTTATTTGGCAGTTTTCTGGATGTTAAATACCATTGGATGGGTCACTTTTTATTGGCATTGGAAGCACATCACATTATGGCAGGGTAATGTTTCACAATTTAATGAATCCTCCACTTATTTGATGGGATGGTTAAGAGATTATTTATGGTTAAACTCTTCACAACTTATCAATGGATATAACCCTTTTGGTATGAATAGTTTATCGGTCTGGGCATGGATGTTCCTATTTGGTCATCTTGTTTGGGCTACTGGATTTATGTTCTTAATTTCCTGGCGTGGATATTGGCAGGAATTGATTGAAACTTTAGCATGGGCTCATGAGCGTACACCTTTAGCCAATTTGATTCGATGGAGGGATAAACCTGTAGCTCTTTCCATTGTGCAAGCAAGGTTGGTTGGATTAGCCCATTTTTCGGTAGGTTATATATTCACCTATGCAGCTTTCTTGATTGCTTCTACATCAGGCAAATTTGGTATGTCGCATTCAGTAAAAATTTATGATACATGTATAGGATGTACTCAATGTGTACGAGCCTGCCCCACGGACGTGTTGGAAATGATACCTTGGGACGGATGTAAAGCTAAGCAAATAGCTTCGGCTCCAAGAACAGAGGACTGTGTAGGTTGTAAAAGATGCGAATCCGCCTGTCCAACGGATTTTTTGAGTGTTCGAGTTTATTTATGGCATGAAACAACTCGCAGCATGGGTCTAGCTTATTCTATTTTGGTGCCTTTAGTAGGCCTAGTATTGCCGGCAATTGCAATGGCGTCTTTATCTCTTCATGTTCAAAAAAACAAAATTGTTATGCGAGATATAAAAACATATCTCTCCGTGGCACCCGTGTTAGCTACTTTATGGTTCGGTTCTTTAGCAGGTCTATTGATAGAGATCAATCGTTTATTCCCGGATGCGTTGGTATTCCCCTTAGAGAGACGCGAAAGCACAAGCCTGTGGGGCCGCTTCTGTAACTGGATTACTAGCACTGAAAACCGTCTTTATATTGGATGGTTTGGTGTTTTGATGATCCCTACTTTATTGACCGCAACTTCTGTATTTATTATCGCCTTCATTGCTGCTCCTCCAGTGGATATTGATGGTATTCGTGAACCTGTTTCCGGTTCCCTACTTTATGGAAACAATATTATCTCTGGCGCTATTATTCCTACTTCTGCGGCTATCGGTTTGCATTTTTACCCGATCTGGGAAGCTGCATCGGTTGATGAATGGCTATACAATGGTGGTCCTTATGAGCTAATTGTTCTACACTTCTTGCTTGGTGTAGCTTGTTACATGGGTCGTGAATGGGAACTTAGTTTCCGTCTGGGTATGCGCCCTTGGATTGCTGTTGCATATTCAGCTCCTGTTGCAGCTGCTACTGCTGTTTTCTTGATCTACCCTATTGGTCAAGGAAGCTTCTCTGATGGTATGCCTTTAGGAATTTCTGGTACTTTCAATTTCATGATTGTATTCCAGGCTGAGCACAACATCCTTATGCATCCATTTCACATGCTAGGCGTAGCTGGTGTATTCGGCGGCTCCCTATTCAGTGCTATGCATGGTTCCTTGGTAACCTCTAGTTTGATCAGGGAAACCACAGAAAATGAATCTGCTAATGAAGGTTACAGATTCGGTCAAGAGGAAGAAACTTATAATATCGTTGCTGCTCATGGTTATTTTGGCCGATTGATCTTCCAATATGCTAGTTTCAACAATTCTCGCTCCTTACATTTCTTTTTAGCTGCTTGGCCTGTAGTAGGTATTTGGTTCACTGCTTTAGGTATCAGCACCATGGCTTTCAACCTAAATGGATTCAACTTTAATCAATCCGTAGTTGACAGTCAAGGTCGTGTTATTAACACTTGGGCTGATATCATTAACCGTGCAAACCTTGGTATGGAAGTTATGCATGAGCGTAATGCACACAACTTCCCTCTAGACTTAGCTGCTGTTGAAGCTCCATCTACAAATGGAGTGGAAACGCTCTTTAATGGAACTTTAGCTTTAACCGGTCGTGACCAAGAAACTACTGGTTTCGCTTGGTGGGCTGGTAATGCCCGACTTATCAATTTATCCGGTAAACTACTTGGGGCTCACGTAGCCCATGCTGGATTAATCGTATTCTGGGCCGGAGCAATGAACCTATTTGAAGTGGCTCATTTCGTACCAGAGAAACCCATGTATGAACAAGGATTAATTTTACTTCCACATCTAGCTACTCTAGGTTGGGGCGTAGGCCCGGGTGGGGAAGTTATCGACACCTTTCCATACTTTGTATCTGGAGTACTTCACTTAATTTCTTCCGCAGTCTTAGGCTTTGGTGGTATTTACCATGCACTTCTAGGACCTGAGACTCTGGAAGAATCTTTTCCATTCTTCGGTTATGTATGGAAAGATAGAAATAAAATGACCACCATTTTGGGTATTCACTTAATTTTGTTAGGTATAGGTGCATTTCTTCTAGTATTTAAAGCTCTTTATTTTGGAGGCGTATATGACACCTGGGCTCCCGGGGGAGGAGATGTAAGAAAAATTACCAACCTGACCCTTAGCCCAAGTGTTATATTTGGTTATTTACTAAAATCTCCCTTTGGAGGGGAGGGTTGGATTGTTAGTGTAGACGACTTAGAAGATATAATTGGGGGACATGTATGGTTAGGTTCCATTTGTATACTTGGTGGGATCTGGCATATCTTAACCAAACCCTTTGCATGGGCTCGTCGAGCATTTGTATGGTCTGGGGAGGCTTACTTGTCTTATAGTTTAGGTGCTTTAGCTATCTTTGGTTTCGTCGCTTGCTGCTTTGTATGGTTCAATAATACCGCCTACCCTAGTGAGTTTTATGGTCCTACTGGCCCAGAAGCTTCTCAAGCTCAAGCATTTACCTTTCTAGTTAGAGACCAGCGTCTTGGGGCTAACGTAGGGTCTGCTCAAGGGCCCACTGGTTTAGGTAAATATTTAATGCGTTCCCCAACGGGAGAGGTTATTTTTGGAGGAGAAACTATGCGTTTTTGGGATCTCCGTGCTCCTTGGTTGGAACCTTTAAGAGGGCCCAATGGTTTGGACTTGGGTAGGCTGAAAAAGGACATACAACCTTGGCAAGAACGACGTTCCGCAGAGTATATGACTCATGCTCCTTTAGGTTCTTTAAATTCCGTAGGGGGCGTAGCTACCGAGATCAATGCAGTCAATATGACTATAGCCCTTGGTAGATTTACCAAATTTGATATTATGGATGACTGGTTACGAAGGGACCGTTTCGTTTTTGTAGGTTGGTCTGGTTTATTGCTCTTTCCTTGTGCTTATTTCGCTTTAGGGGGTTGGTTCACAGGTACAACCTTTGTAACTTCATGGTATACCCATGGGTTGGCGAGTTCCTATTTGGAAGGCTGTAATTTCTTAACCGCTGCAGTTTCTACTCCTGCTAATAGTTTAGCACACTCCTTATTGTTACTATGGGGCCCTGAGGCGCAGGGAGATTTTACCCGTTGGTGTCAATTAGGCGGTTTGTGGACTTTTGTTGCTCTTCATGGTGCTTTCGCACTAATTGGTTTCATGTTACGTCAATTCGAACTTGCTCGATCTGTTCAATTGCGACCTTATAATGCAATCGCATTCTCTGGCCCAATTGCGGTTTTTGTTTCTGTATTCTTGATTTATCCACTAGGCCAGTCTGGTTGGTTCTTTGCACCTAGTTTTGGAGTTGCTGCTATATTTCGATTCATCCTCTTTTTCCAAGGGTTTCATAATTGGACCTTGAACCCATTTCATATGATGGGAGTTGCCGGAGTATTGGGCGCTGCTCTACTATGCGCTATTCATGGTGCTACCGTCGAAAATACTTTATTCGAAGATGGTGATGGTGCAAATACATTCCGTGCTTTTAACCCAACTCAAGCCGAAGAGACTTATTCAATGGTCACTGCTAACCGCTTTTGGTCTCAAATTTTTGGGGTTGCTTTTTCCAATAAACGTTGGTTACATTTCTTTATGTTATTTGTACCAGTAACCGGTTTATGGATGAGCGCTCTTGGAGTAGTCGGTTTGGCTCTGAATCTACGTGCCTATGACTTTGTTTCCCAGGAAATTCGTGCAGCGGAAGATCCTGAATTTGAGACTTTTTACACCAAAAATATTCTTTTAAATGAAGGTATTCGTGCTTGGATGGCGGCTCAGGATCAGCCTCATGAAAACCTTGTATTCCCTGAGGAGGTTCTACCCCGTGGAAACGCTCTTATGTCTGGAAGCACGGGAGAACGTTCTTTTGCTGATATTATTACCAGTATTCGATACTGGGTCATTCATAGTATTACTATACCTTCCCTATTCATTGCAGGTTGGTTATTTGTCAGCACGGGTTTAGCTTACGATGTGTTTGGAAGTCCTCGGCCAAACGAGTATTTTACAGAGAGCCGGCAAGGGATTCCATTAATAACTGGCCGTTTTGATCCTTTGGAACAACTCGATGAATTTATGACCATAGATCGAACCTATCCAATTTTTACAGTGCGATGGTTGGCTGTTCACGGACTAGCTGTACCTACCGTTTCTTTTTTGGGCTCAATATCAGCAATGCAGTTCATCCAACGAATGGCTACACCAAGACGAACTGTTATAGGGGATTTATTGAAACCTTTGAATTCGGAATATGGTAAAGTAGCCCCTGGGTGGGGAACGACCCCCTTGATGGGGGTCGCAATGGCCTTATTTGCGATATTCTTATCCATTATTTTGGAGATTTACAATTCTTCCGTTTTACTGGATGGAATGCTTACTCTCAAACTCTTCGTTTACACAGTAGTGATATTCTTTGTTTCTCTCTTCATCTTCGGATTCCTATCTAATGATCCAGGACGTAATCCTGGGCGTATGGCTGATACTACTAGGATTCCTCTTTGGCTGATAGGTACTGTAACCGGTATTATTGTGATTGGTTTAATTGGTATTTTCTTTTACGGCTCATATTCTGGATTGGGCTCATCCCTAGCGAAATTGCCGGAAGCTTATGCCCTTTTCAATCCAATCGTGGATGTTATGCCAGTGATACCTGTGCTCTTTTTTCTCTTAGCCCTTGTTTGGCAAGCTGCTGTAAGTTTTCGAAACCCGAACGAACAAAGTGTTGAATTAAATCGTACCAGTCTATACTGGGGGTTATTACTCATTTTTGTACTTGCTGTTTTATTTTCCAATTATTTCTTCAATGAAGTTAATATTCTCGCATTTATTGCTACTGTGCTATTCATTCTAGTTCCTACTGCTTTTTTACTTATCATCTACGTAAAAACGATGGAAACAGCAACCCTAGTCACCATCTTCATATCTGGTTCACTTGTAAGCTTTACTGGGTATGCCCTATATACCGCTTTTGGGCAACCCTCTCAACAATTAAGAGATCCTTTCGAAGAACACGGGGACATGGAAGCATTGGTTTATACATTCCTGTTAGTATCGACTTTAGGGATAATTTTTTTCGCTATTTTTTTCCGAGACCCACCTAGGATTTCTATGTCACCAAAAACAGAGACTAAAGCTTATGTTGGATTCAAAGCTGGTGTTAAAGATTACAAATTAACTTATTATACTCCTGAGTATGAAACCAAAGATACTGATATCTTGGCAGCATTCCGAGTAACTCCGCAACCCGGAGTTCCACCCGAAGAAGCAGGGGCTGCAGTAGCTGCCGAATCCTCTACTGGTACATGGACAAGTGTATGGACCGACGGACTTACCAGCCTTGATCGTTACAAAGGACGATGCTACGACATCGAGCCCGTTGCTGGAGAGGAAAATCAATATATTTGCTATGTAGCTTATCCTTTAGACCTTTTTGAAGAAGGTTCCGTTACTAACATGTTTACTTCCATTGTGGGTAATGTATTTGGCTTCAAAGCCCTACGAGCCCTACGTCTGGAAGATCTACGAATCCCTCCTGCTTATTCCAAAACTTTCCAAGGCCCACCCCATGGAATCCAAGTTGAAAGAGATAAATTGAACAAATATGGTCGTCCTCTATTGGGATGTACTATTAAACCAAAGTTAGGGTTATCGGCTAAGAACTACGGTAGGGCGGTTTATGAATGTCTCCGCGGTGGCCTTGATTTCACCAAGGATGATGAAAATGTGAACTCCCAACCGTTTATGCGCTGGAGAGACCGTTTCCTATTTTGTGCCGAAGCTCTTTTTAAAGCGCAGACCGAAACGGGTGAAATTAAAGGACATTACTTAAATGCTACGGCGGGTACATGCGAAGAAATGATAAAAAGGGCCGTATTTGCTAGAGAATTGGGAGTTCCTATTGTAATGCATGACTACTTAACCGGGGGATTCACCGCAAATACTAGCTTGGCTCATTATTGCCGAGACAACGGCCTACTACTTCATATCCACCGTGCAATGCACGCAGTTATTGATAGACAGAAGAATCATGGTATGCACTTCCGTGTACTAGCAAAAGCATTACGTATGTCTGGTGGAGACCATGTTCACTCAGGTACGGTAGTAGGTAAACTAGAAGGGGAGCGGGATATCACTCTGGGTTTTGTTGATTTGCTACGTGATGATTTTATTGAAAAAGATCGAAGTCGCGGTATTTATTTCACTCAAGATTGGGTCTCTATGCCGGGCGTTTTGCCAGTAGCTTCAGGGGGTATTCACGTTTGGCATATGCCTGCTCTGACCGAGATCTTTGGGGATGATTCCGTACTACAGTTTGGTGGAGGAACTTTAGGACACCCTTGGGGAAATGCACCTGGCGCGGTAGCGAATCGTGTGGCTTTAGAAGCGTGTGTACAAGCTCGTAATGAAGGACGTGATCTTGCTCGTGAGGGTAATGAAATTATTCGTGAAGCTGCTAAATGGAGCCCAGAACTAGCGGCTGCTTGTGAAGTATGGAAAGAAATTAAATTCGAATTCGCCGCAATGGATATGCTTAGTCCAAAAAGAACCAGATTCCGTAAACAACATAGAGGAAGGATGAAGGGACGGGGCAATCGTATTTGTTTCGGTAGATACGCTCTTCAAGCACTTGAACCCGCTTGGATTACATCTAGACAAATAGAAGCAGGCCGACGGGCTATGGCACGGTATGCACGTCGCGGGGGAAAAATATGGGTACGTATATTTCCCGATAAGCCCGTTACAGTAAGACCTGCGGAAACCCGTATGGGTTCAGGTAAAGGATCCCCTGAATATTGGGTATCTGTCGTTAAACCGGGCCGAATACTTTATGAGATCGGGGGAATATCAGAAACTGTAGCTAGAGCCGCGATTTCCATAGCTGCGTCAAAAATGCCTATACGAACTAGAGTTAGACGAGGATATATAGCTCGCAGGCGCCGAACAAAAATTCGTTTATTTGCATCAACTTTTCGAGGGGCTCATTCAAGACTTACTCGAACTATTACGCAGCAGAAAATGAGAGCTTTGGTTTCTGCTCATCGGGATAGAGGCCGGAAAAAGAGGGATTTTCGTCGTTTGTGGATCACTCGGATAAATGCTGTAATCCGGAGTTATAGTCGATTAATACACGATTTGTACAAGAGACAATTGCTGCTAAATCGTAAAATACTTGCGCAAATAGCTCATCGTTGTGGTAAAGGTCGTAATGCCAGAGGAATCATTACCGCAGGGCATAGAGGGGGAGGTCATAAGCGTCTATACCGTAAAATCGATTTTCGACGGGGTAGAATCGTAACCATAGAATACGACCCTAATCGAAATGCATACATTTGTCTCATACACTATGGGGATGGTGAGAAGAGATATATTTTACATCCCAGAGGGGCTATAATTGGAGATACCATTGTTTCTGGTACAGAAGTTCCTATAGGAAATGCCCTACCTTTGACCGATATGCCCTTAGGCACGGCCATACATAACATAGAAATCACACTTGAAAAGGGTGGACAATTAGCTAGAGCTGCGGGGGCTGTATCGAAACTGATTGCAAAAGAGGGTAAATCAGCTACATTAAGATTACCATCTGGGGAGGTCCGTTTGATATCCAAAAACTGCTCAGCAACAGTCGGACAAGTGGGTAATGTTGAGGTGAACCAGAAAAGTTTGGGTAGAGCCGGATCTAAGTGTTGGCTAGGTAAGCGTCCTGTAGTAAGAGGAGTAGTTATGAACCCTGTAGACCATCCCCATGGGGGTGGGGAAGGAAGGGCCCCAATTGGTAGAAAAAAACCCGCAACCCCCTGGGGTTATCCTGCGCTTGGAAGAAGAAGTAGGAAAAGGAATAAATATAGTGATCGTTTTATTCTTCGCATGGCCAAGGGTAAAGATGCTAGAGTAATAGTTCTTTTGGAATGTAGATATATTACTCAAAGGAATCGACACAATACACCCGGTCGATTAGAATTGAGAAAATTTTGCCCATATTGTCACAAGCATACGATTCACGGAGAGATAAAGAAAATGAAAATAAGAGCCTCTGCTCGTAAAATTTGTGAAAAATGTCGTTTGATTCGTAGACGTGGACGAATTTTAGTAATTTGTTCCAACCCGAGACATAAACAGAGACAAGGAATGATTCAAACTCAAACCTATTTGAATGTAGCAGACAACAGCGGAGCTCGAGAATTGATGTGTATTCGAATCTTAGGAGCTAGTAATCGGCGATATGCTAATATTGGTGATATTATTGTTGCTGTAATCAAAGAAGCGGTGCCAAATATGCCTCTAGAAAGATCCGAAGTAATTCGGGCTGTGATTGTACGTACATGTAAAGAACTTAAACGTGACAACGGTATGATAATACGATATGATGACAATGCAGCAGTTGTCATTGATCAAGAAGGAAATCCAAAAGGAACCCGAGTTTTTGGAGCGATCGCTCGGGAATTGAGACAATTGAATTTTACTAAGATAGTTTCATTAGCTCCCGAGGTATTAATGGTTCGAGAGGAAATAGCAGTAGCCACTGGCGCACCGCGGTGGAAGTGCGTTGAATCAAGAATAGACAGTAAGCGACTTTATTATAGCCGTTTCATTCTGTCCCCGCTTATGAAAGGTCAAGCAGATATGATAGGTATCGCGATGCGAAGAGCTTTACTTGGAGAAATAGAAGGAACATGTATTGGTATTGAAGAATCAGTACATGAAATTGTAATGAATTTGAAAGAAATTGTATTGAGAAGTAATCTGTATGGAACTCTCGACGCATCTATTTGCATCAGGGGTCCTAGATATGTAACGGCTCAAGATATCATTTTACCACCTTCTGTCGAAATAGTTGATGCTACACAGCATATAGCTAATCTGACGGAACGAGTTGATTTGTGTATTAAATTACAAATCCCGATAGATGCTATATTCATGCCTGTTCGAAATGCAAATCATAGTGTTCATTCTTACGAGATACTCTTTATAGAAATATGGACAAATGGAAGTTTAACTCCTAAGGAAGCACTTTACGAAGCTTCCCGCAATTTAATTGATTTATTTATTCCCTTTCTAACAATACCGGAGTTTAGCCAGATACAATTTGAAGGGTTTTGTAGGTTCATTGATTGGGGCTTGGCCGAAGAACTTCATAAGTTTCCTAAAATTTTTGTCGAAACATATCAATTGGCAGAACCTTTGATAAAAGAGCGAGATGCTGTGTATGAATCACTCACATATTCTTCTGAATTGTATGTACCCGCAGGATTGATTGGAAATATTCCTCTAATGAGTTCCTTGGGAATCTTCATAGTAAATGGAATATACAGAATTGTGATCAATCAAATATTGCAAAGTCCCGGCATTTATTATATCTATACCGGGACCATAATATCAGATTGGGGAGGAAGAATATGGGCTCGTGTGAGTAGGAAACAAAAAATATCTATTCTAGTTTCATCATCGGCTATGGGTTCGAATTTAAGAGAAGCAATTTTGGAGTTTAGGTGTGAATTAGGTAGGATTGGTCGACGAAATATGAACCGGAGGCTGAATCTTGATATACCCCAGAATAATACATTTTTGTTACCACGAGATGTATTGGCCGCTGCGGATCATTTGATTGGCATGAAATTTGGAATGGGCACACTTGACGATATGAACCACTTGAAAAATAAACGTATTCGTTCTGTAGCAGATCTATTACAGGATCAATTTGGATTGGCTCTGGTTCGTTTAGAAAATGTAGTTACTTATGAATCGTTTTTCGGGCTACACCCTTTATCTCAAGTTTTGGATCGAACGAATCCATTGACTCAAATAGTTCATGGGCGAAAATCGAGTTATTTGGGTCCTGGAGGATTGACAGGGCGAACCGCCAGCTTTCGGATACGAGATATCCATACTAGTCACTATGGGCGTATTTGCCCAATTGACACGTCTGAAGGAATCAATGTTGGGCTTATTGGATCTTTAGCCATTCCATTTTATGAAATATATTTATCACCAGCGGCAGGAAATTCTTTGGCGCTAATTCAGGAAGAACAGGCTGTTCCAGCCCGATACCGTCAAGAATTCCTGACTATTGCATGGGAACAAATTCATCTTCGAAGCATTTTTCCCTTCCAATACTTTTCTATGGGAGCCTCCCTCATCCCTTTTATTGAGCATAATGACGCGAATCGGGCTTTAATGAGTTCAAATATGCAGCGCCAAGCAGTTCCGCTTTCTCGGTCCGAGAAGTGCATTGTGGGAACTGGGTTGGAACGACAGGCGGCTCTAGATTCAGGGGTTTCCGCTATATCCGAACGCGAAGGAAAGGTCATTTATACCAATACAGATAAGATCTATCAACGTTCCAACAAAAATACTTGTATGCATCAAAAAACTCAGGTTTCGCGAGGTAAGTGCATAAAAAAGGGACAAATTTTAGCGAATGGTGCAGCTACTGTTGGGGGTGAACTTGCTTTGGGAAAAAATGTATTAGTAGCGTATATGCCATGGGAGGGCTACAATTTTGAAGATGCAGTACTAATTAGTGAACGTCTGGTATATGAAGATATTTATACTTCTTTTCATATACGGAAATATGAAATTCAGACTCATGTAACACCTGAAAGAATTACTAAGGAAATACCGCATTTAGAAACTCATTTACTCCGAAATTTAGACAGAAATGGAATTGTGATGCTGGGGTCTTGGGTAGAGACAGGCGATATTTTAGTAGGTAAATTACCGGAGGATCGGTTATTACGAGCTATAAAGGAAACTTGTGGTCGAGTTATTGATGTGAATCCAGAAACTATTCGTGTATATATTTCACAGAAACGTGAAATGAAAGTAGGTGATAAAGTAGCTGGAAGACATGGGAATAAGGGTATTATTTCCAAAATCTTGCCTAGGCAAGATATGCCTTATTTGCAAGATGGAACACCGGTTGATATGGTCTTCAACCCATTGGGAGTACCTTCACGAATGAATGTGGGACAGATATTTGAATGCTCGCTAGGGTTAGCGGGGAGACATTATAGAGTAGCACCTTTTGATGAAAGATATGAGCAAGAAGCTTCGAGAAAACTAGTGTTTTCTGAATTATATGAGGCTAGTAAGCAGACAGCAAATCCATGGGTATTTGAGCCCGAGTATCCGGGAAAAAGCAGAATATTTGATGGAAGAACAGGGGATCCTTTTGACCAACCTGTTTTAATAGGAAAGTCCTATATCCTGAAGTTAATTCATCAAGTTGATGATAAAATCCATGGACGCTCCAGTGGGCATTATGCACTTGTTACACAACAACCCCTTAGGGGAAGGGCGAAGCAAGGGGGACAACGCGTAGGAGAAATGGAGGTTTGGGCTCTAGAGGGGTTTGGTGTTGCTCATATTTTACAAGAGATGCTTACTTATAAATCTGATCATATTAGATCTCGCCAGGAAGTACTTGGTACTACGATCGTTGGAGGAACAATACCCGGGGATGCTCCAGAATCTTTTCGACTACTCGTTCGAGAACTACGATCTTTGGCTTTGGAACTGAATCATTTCCTTTTATCTGAGAAAGACTTCCAACAACTTCGAATTGGACCAGTTTCTCCTCAACAAATAAGTGCGTGGGCCAACAAAATCCTACCTAATGTTGGAGAGGTGACAAAACCCTATACTTTTCATTACAAAACGAATAAACCGGAAAAGGATGGATTGTTTTGTGAAAGAATTTCTGGGCCCATAAAAAGTGGAATTTGTGCTTGTTGTGAACAATGCGGAGTCGAAGATTCTCGGGCACGAAGATATCAAATGGGATACATCAAACTGACATGTCCAGTGACTCATGTGTGGTATTTGAAACGTCTTCCTAGTTATATCGCAAATCTGTTAGATAAACCCCTTAAGGAATTAGAAGGCCTAGTCTATCGGAAGGATTTTTTGGTTAGACGCATAGAATTAGCTAAACATTTTATTCGAACAAATGTAGAACCAGAACGGATGGTTTTGTCCCTATTACCAGTTCTTCCTCCCGAGTTGAGACCAATCATTCAGATATCGGATATTAATGAACTCTATCGAAGAGTTATTTATCGGAACAATACTCTTAAGTTGGTACAAGAAGCCGTGGATACACTTCTTGATCAACCGAATAAAGTTTACAAGTCGTTTTCAGATGTAATTGAAGGGAAAGAAGGAAGATTTCGTGAGACTCTGCTTGGTAAGCGAGTTGATTATTCGGGGCGTTCCGTCATTGTCGTGGGCCCCTCGCTTTCATTACATCGATGTGGATTGCCTCGAGAAATAGCAATAGAACTTTTCCAGACATTTTTAATTCGAGGTCTAATAAGGCAGCGCGTTGCTTCCAACATAGGGATTGCTAAAAGTAAAATTCGAGAAAAAGAGCCCATTGTATGGGAAATACTTCAAGAAATTATGCGGGGCCATCCCGTATTGCTAAATCGAGCACCCACCCTCCATAGATTAGGTATACAAGCGTTCCAACCCATTTTAGTAGAGGGGCGTGCTATTTGTTTACATCCATTAGTTTGTAAGGGATTCAATGCAGACTTTGATGGGGATCAAATGGCTGTTCATGTACCTTTATCTTTGGAAGCGCAAGCGGAGGCTCGTTTACTTATGTTTTCTCATATGAATCTCCTGTCTCCAGCTATAGGGAGTCCTATTTCCGTACCAACTCAAGATATGCTTATTGGACTCTATGTATTAACGATCGGAAATCGTCAAGGTGTTTGTGCAAATAGACCTTTGTGGCTCCGGTGGCCAATCGAAGTTCAATATGAATCCTTGGGTACCTATCATGAAATTTATAGGCCCTATATTCGAACCACTGTTGGCCATATTTCTTTCTATCGAGAAATATTTCACAATAAAGCGATAGATGGAACTGCCATGAAACGACTTATTAGCAGATTAATAGATCACTTCGGAATGGCATATACATCACATATACTGGATCAAGTAAAGACTCTGGGTTTCCAACAAGCCACCGCTACATCCATTTCATTAGGAATTGATGATCTTTTAACAATACCCTCTAAGGGATGGCTAGTCCGAGATGCTGAACAACAAGGTTTGATTTTGGAAAAACACCATCATTATGGGAATGTACACGCTGTAGAAAAATTACGTCAATCTATTGAGATATGGTATGCTACAAGTGAATATTTGAGACAAGAAATGCATACTAATTTTCGAATGACTGATCCTTCTAATCCAGTCCATATAATGTCTTTTTCAGGAGCTAGGGGAAATGCATCTCAGGTGCATCAATTAGTAGGTATGAGAGGGTTAATGTCGGATCCCCAAGGACAGATGATTGATTTACCCATTCAAAGTAATTTACGCGAAGGACTCTCTTTAACAGAATATATTATTTCCTGCTACGGAGCTCGCAAGGGAGTTGTGGATACTGCTGTACGAACATCCGACGCTGGATACCTCACACGTAGACTTGTTGAAGTAGTTCAACACATTGTTGTACGTAGAACAGATTGTGGCACTGGTCATGTATTAGCATATGACATATATATCGGTCCACGGTGCATTGCTGCCCGAAACCAGGATATTGGGATTGGACTTGTCAATCGCTTCATAACCTTTCAAGCGAAATCTATATATATTCGAACTCCTTTTATTTGTAGGAGCACTTCTTGGATCTGTCGATTATGTTATGGTCGGAGTCCCACTCATGGCGATCTAGTTGAGTTGGGGGAAGCAGTGGGTGTCATTGCGGGTCAATCAATTGGAGAACCGGGCACTCAACTAACATTAAGAACGTTTCATACCGGTGGAGTGTTCACAGGCGGTACTGCAGAATATGTACGAGCCCCTTCGAATGGAAAAATTAAATTTCATGAAGATTTGGTTCATCCCACACGTACACGGCACGGGCATCCCGCCTTTCTATGTTATATAGACCTTTATGTAACTATTGAAAGTCGGGATATTCTACATAAAGTCAATATTCCCCCAAAAAGCTTTATTTTAGTTCAAAACAATCAATATGTAGAATCAGAACAAGTGATTGCTGAGATTCGTGCTAAAGAAAAAGTTCGAAAACATATTTATTCTGATTCAGAGGGAGAAATGCACTGGAGTTTATGGATATTATCAGGAAAGAGGCGAAGAAATAGATTCATCATTCCAGTAAGGGCAAATGATCTGATTCGAGATTTCATAAGAGTTGATTTACCCTTTCTCATTTTGTCATCATCGTCGGGACAAATTGTAACCGTTCATGGTGACTCCTTAGTAATCAGATCGGCCAAGCTTCATTTGGCCACTCCAGGAGCAACTGTTCATGGCCATTATGGGGAAATCATTTACGAAGGAGATACATTAGTTACATTTATATACGAAAAATCGCGATCGGGTGATATAACGCAAGGTCTTCCAAAAGTAGAACAGGTGTTAGAAGTTCGTTCGATTGATTCAGGAATTCCTTGGGGATTTTTAATTGGCGCTGAGTTAACCATAGTGCAAAGTCGTATCTCTTTGGTTAATAAGATTCAAAAGGTTTATCGATCCCAGGGGGTGCAGATCCATAATAGGCATATAGAGATTATTGTACGCCAAATAACATCAAAAGTTTTGGTTCCCGGAGAACTAATCGGGTTGCTGCGAGCAGAGCGGACAGGACGCGCTTTGGAGGAAACGATCTGTTACCGAGCAATCTTATTGGGATTAACGAGGGCATCTTTGAATACTCAAAGTTTCATATCCGAAGCGAGTTTTCAAGAAACCGCCCGAGTTTTAGCAAAAGCTGCGCTGCGGGGTCGTATTGATTGGTTGAAAGGCCTGAAAGAAAATGTTGTTCTGGGTGGGATGATACCCGTTGGTACCGGAGGGGTTATTCATGTTCAAGCGAGTTTCAACAATACCATTGTGACTGTTACAGATGTACGAGGTCGAGTCGTTTCTTGGTCCTCCGCCGGTACTTGCGGATTCAAGGGCACCAGAAGAGGGACACCCTTTGCAGCTCAAACCGCTGCGGGAAATGCTATTCGTACAGTAGTAGTCATGATAAAGGGTCCTGGTCTCGGAAGAGATGCAGCATTGCGGGCCATTCGCAGAAGTGGTCTACTTTTAAGTTTCGTACGTGATGTAACCCCAATGCCACATAATGGATGTAGACCCCCTAAAAAAAGGCGTGTGATGCCAACTATTAAACAACTTATTAGAAACACAAGACAGCCAATCCGAAATGTCACGAAATCCCCTGCTCTTCGGGGGTGTCCTCAGCGCCGAGGACCCAAAAAACCAAACTCTGCCTTACGTAAAGTTGCCAGAGTACGATTAACCTCTGGATTTGAAATCACTGCTTATATACCTGGAATTGGCCATAATTTACAAGAACATTCTGTAGTCTTAGTAAGAGGAGGAAGGGTTAAGGATTTACCCGGTGTGAGATATCACATTGTTCGGGGAACCCTAGATGCTGTCGGAGTAAAGGATCGTCAACAAGGGCGTTCTTATGGGGTCAAAAAGCCAAAAATGGCAAGGAAAAGTTTGATTCAGAGGGAAAGGAAGAGGCAGAAATTAGAACAAAAATTTCATTCGATTCGCATTCATGGAAAATTGCAATCCCCCCCGCGCAATAGTGCACCTATACGCCTTCATCGACGTTGTTTTTTGACCGGAAGGCCTAGAGGTAACTATCGAGATTTTGGGCTATCCGGACACATACTTCGCGAAAGGTTTCATGCATGTTTGTTACCTGGGGCAACAAGATCAAGTGATCGAATTGATTATAGAAACATGAGTTTAATTAGTCGATTTATTAGTGAACAGGGAAAAATATTATCTAGAAGAGTGAACAGATTGACCTTGAAACAACAACGATTAATTACTATTGCCATAAAACAAGCTCGTATTTTATCTTCGTTACCTTTTATAGTAACGTGGTCCCGGGCATCTACCATTATCCCCACAATGATTGGCCATACAATCGCTATTCATAATGGGAAAGAACATTTACCCATTTATATAACAGACCGTATGGTGGGTCACAAATTGGGAGAATTCGCACCTACTGAGATGATGGAAGCGGGAGTTCATTTCGGTCATGGTACTAGGAAATGGAATCCTAGAATGGCACCTTACATCTCTGCAAAGCGTAAAGGTATTCATATTACAAATCTTACTAGAACTGCTCGTTTTTTATCAGAAACCTGTGATTTAGTTTTTGACGCAGCAAGTAGGGGAAAGCACTTTTTAATAGTTGGTACAAAAAGTAAGGCTGCGGATTTAGTAGCATTAGCTGCAATAAGGGCTCGCTGCCATTATGTTAATAAAAAATGGCTCGGTGGTATGTTAACGAATTGGTCCACTACAGAAACGAGACTTCATAAGTTCAGGGATTTGCCGAAAAGAGATGCTGCAATGTTGAAGAGAAAATTATCTCATTTGCAAACATATCTGGGTGGAATCAAGTATATGACGGGGTTGCCTGATATTGTAATAATCGTTGATCAGCATGAAGAATATACGGCTCTTAGGGAATGTATCACTTTAGGGATTCCGACGATTTGTTTAATTGATACAAATTGTGATCCAGATCTGTCAGATATTTCGATTCCAGCTAATGACGACGCTATCGCTTCAATCCGATTGATTCTTAACAAATTAGTATCTGCACTTTGTGAGGGCATGGGGAAAAAAATAAATCCACTTGGTTTCCGACTTGGTGCAAATCAAAGTCATCGTTCCATTTGGTTTAAAAGTTATTCTAGAGGTCTTCAGGAAGATGAAAAAATACGAGATTGTATCCAACATTATGGAATCTCCCATATAGAAATTCAAAAAAAAATCGATCTTATCCAGGTAATAATCTATATGGGAAGACTTAACATTGCTATTATACGAGTTGCAAAACCTTATGCACAACCCACTATTCTTGCAGAACATATAGCTCTGCAATTAAAGAATCGAGTTTCATTTCGAAAGGCAATGAAAAGTGCTATTGAATTAACTGAACAAGCAGATACAAAAGGAATTCAAATACAAATAGCAGGGCGTATCGATGGAAAAGAGATTGCACGTGTCGAATGGATCAGAGAAGGAAGGGTTCCCCTACAAACCATTCGAGCTAAAATTGATTATTGTTCCTACACAGTTCGAACTATTTATGGGATATTAGGCATTAAAATTTGGATAATGTCTCGTTACCGAGGGCCTCGTTTCAAAAAAATACGACGTTTGGGGGCTTTACCGGGACTCACTAGTAAAAGACCTGAAAAACAAAAATTGCGCTTTCATTATGGGCTAACAGAGCGACAATTAATTAGATATGTTCGTATCGCCGGAAAAGCCAAAGGATCACTACTTGAGATGCGCTTGGATTTTCGATTGGGCATGTCCTCGACCCCCGGAGCCAGACAATTAGTTAACCACAGACACGTTTTAGTTAATGGGCGTATAGTAGATATCCCAAGTTATCGCTGTAAACCTCGCGATATTATTTCTGGGGTAGTAAATCAAATAATAGATAGTAAAGGGGTCGGTTTAAAAATCAATGAGTTGCTAGTCGTGGAATATTATTCAATGTCACGTCGAGGTACTCCAATTTATGGAAAAAAATCATTGGCCGTGAAAAAAATTCAACAAAAGACAGAAACAAATCCACTATCTGTTTTACGTCAAGCAATACATGGAGTAACTCCCGATATAGCAGTAAAAGCAAGACGTGTAGGCGGATCGACTCATCAAGTTCCCATTGAAATAGGATCTACACAAGGAAAAGCACTTGCCATTCGTTGGTTATTATGGGCATCCCGAAAGCGTGGTCGAAATATGGCTTTCAAATTAAGTTCCGAATTAGTGGATGCCGCCAAGGGGAGTGGCGATGCCATACGCAAAAAGGAAGAGACTCATAGAATGGCAGAGGCAAATAGAGCTTTTGCAGACACTATTGCTGATATAATAACTTCGATAAGAAATGCTCATATGGATAAAAAAGGAACGGTTCGAATAGCATCTACAATACTTTTACGAGAAGGCTTTATTGAAAACGTTAGGAAACATCGAGAAAATCAGAAAAATTTCTTGGTTTCAACCCTACGACATAGAAGCCGACCGGGTTTACGAATCTATTCCAACTATCAAAAAATACCTAGAATTTTAGGCGGAATGGGGATTGTCATTCTTTCTACTTCTCGAGGGGTAATGACAGATCGTGAAGCTCGACTAGAAGGCATTGGAGGAGAAATTTTGCCTAGATCTCAGATAAATGGAAATTTTATTGATAAGACCTTTTCAATTGTAGCTAATATCTTATTACGAATAATTCCGACAACTTCAGGAGAAAAAGAGGCATTTACCTATTATAGAGATATGTCGGCTCAATCCGAAGGAAATTATGCGGAAGCTTTACAAAATTATTATGAAGCTACGCGACTAGAAATTGATCCCTATGATCGAAGTTATATACTCTATAACATAGGACTTATTCACACAAGCAACGGGGAGCATACGAAAGCTTTGGAATATTATTTCCGGGCACTCGAGCGAAACCCATTCTTACCGCAAGCTTTTAATAATATGGCCGTGATCTGTCATTACCGGGGAGAACAGGCCATTCGACAGGGAGATTCTGAAATTGCAGAGGCTTGGTCCGATCAAGCTGCTGAATATTGGAAACAGGCTATATCGCTTACTCCAGGCAATTATATTGAAGCACATAATTGGTTAAAGATCACAGGTCGCATGAACCGACGATCAGAACGTATATGGATAGAATTTATAATGGGATCTCGAAAAACAAGTAATTTCTGCTGGGCTTGTATCCTTTTGTTGGGCTCGCTAGGATTCTTATTGGTTGGAATTTCCAGCTATCTTGGTCGGAATCTCATATCCCTATTCCCCTCTCAGCAAATCAATTTTTTCCCCCAAGGGATTGTCATGTCTTTCTATGGGATTGCTGGTTTGTTCATTAGTTCCTATTTGTGGTCCACGATTTTGTGGAATATAGGTAGTGGTTATGATCGATTCGATAGAAAAGAAGGAATAGTGTGTATTTTTCGTTGGGGATTCCCTGGAATAAATCGCCGCATCTTCCTACGAGTATTTATGGGAGATATCCAGTCCATCCGAATCGAAGTCCTTTATATGGACATCAGAGGCCAGGGGTCCGTCCCCTTGACTCGTACTGATGAGAATTTCACTCCACGAGAAATTGAACAAAAAGCTGCGGAATCGGCCTATTTTTTGCGCGTACCA
Cerato007 ATGGTAACCATTCGAGCCGACGAAATTAGTAATATTATCCGCGAACGTATTGAACAATATAATAGAGAAATAAAGATTGTGAATACCGGTACCGTACTTCAAGTGGGCGATGGTATTGCTCGTATTCATGGCCTTGATGAAGTAATGGCAGGTGAATTAGTAGAATTTGAAGAGGGTACAATAGGCATTGCTCTGAATTTGGAATCAAGTAATGTTGGCGTTGTATTAATGGGTGATGGTTTGATGATACAAGAGGGAAGTTCCGTAAAAGCAACGGGACGAATTGCTCAGATACCTGTGAGTGAGTCTTATTTGGGGCGTGTTATAAATGCTCTGGCTAAACCTATTGATGGGAGGGGTGAAATTTCAGCTTCTGAATCTCGGTTAATTGAATCTCCCGCCCCAGGTATTATTTCCAGACGTTCCGTATATGAACCTCTTCAAACAGGACTTATTGCTATTGATTCGATGATCCCTATAGGGCGTGGTCAGCGAGAATTAATTATTGGGGACAGACAAACCGGTAAAACCGCAGTAGCCACGGATACTATTCTCAATCAAAAAGGACAAAATGTAATATGTGTTTATGTAGCTATTGGTCAAAAAGCATCTTCTGTGGCTCAGGTAGTGACGACTTTCCAAGAACGAGGGGCGATGGAGTACACCATTGTGGTAGCAGAAACGGCAGATTCTTCTGCTACATTACAATACCTTGCCCCTTATACAGGAGCAGCTCTGGCTGAATACTTTATGTATCGTGAACGACATACTTTAATAATTTATGATGATCTCTCCAAACAGGCGCAAGCTTATCGACAAATGTCTCTTCTATTAAGAAGACCACCCGGGCGCGAAGCTTATCCCGGAGATGTTTTTTATTTGCATTCACGCCTTTTAGAAAGAGCTGCTAAATCAAGTTCTCGTTTAGGTGAAGGAAGTATGACTGCTTTACCAATAGTTGAGACTCAATCTGGGGATGTTTCGGCTTATATTCCTACTAATGTAATTTCCATTACCGATGGACAAATATTCTTATCCGCGGATCTCTTCAATGCTGGAATCCGACCCGCTATTAATGTGGGTATTTCGGTATCGAGAGTAGGATCCGCAGCTCAAATTAAAGCCATGAAACAAGTAGCTGGCAAATCAAAATTGGAACTGGCTCAATTCGCAGAGTTAGAGGCCTTTGCACAATTCGCTTCGGATCTCGATAAAGCTACTCAGAATCAATTGGCAAGAGGTCAACGATTGCGCGAATTACTCAAACAATCCCAAGCAGCCCCTCTGAGGGTGGAAGAGCAGGTAGCTACTATTTATACCGGAGCAAATGGGTATCTTGATTCCTTAGAAATTGGACAGGTAAAGAAATTTCTGGTTCAGTTACGTACTCACTTAAAAACGAATAAACCTCAGTTCCAAGAAATAATATCTTCTACTAAGACATTAACCGGGGATGCGGAAGCCCTTTTAAAAGAAGCTATTGGGCGTATCGCTCAAATCATTGGTCCCGTACTGGATGTAGCTTTTCCACCGGGCAAGATGCCTAATATTTACAATGCTTTGGTCGTTGTTGGTCAGCAAATTAATGTGACTTGTGAGGTACAGCAATTATTAGGAAATAATCGAGTTAGAGCTGTAGCTATGAGTGCTACAGATGGTCTGACGAGAGGAATGGAAGTTATTGACACGGGAGCTCCACTAAGTGTTCCAGTCGGCGGAGCCACTCTAGGACGAATTTTCAATGTTCTTGGGGAACCCGTTGATAATTTAGGTCCTGTAGATACCCGCACAAAATCTCCTATTCATAGATCTGCGCCTGCCTTTATACAGTTGGATACCAAATTATCCATTTTTGAAACCGGGATTAAAGTAGTAGATCTTTTAGCTCCTTATCGCCGTGGTGGAAAAATCGGCCTATTCGGGGGAGCTGGAGTGGGTAAAACAGTACTCATCATGGAATTGATCAACAACATTGCCAAAGCTCACGGAGGTGTATCCGTATTTGGCGGAGTAGGCGAACGTACTCGTGAAGGAAATGATCTTTACATGGAAATGAAAGAATCAGGAGTTATTAATGAACAAAATCTTGCAGAATCAAAAGTCGCTTTAGTCTATGGTCAGATGAATGAACCACCGGGAGCTCGTATGAGAGTTGGTTTGACTGCCCTAACCATGGCCGAATATTTTCGGGATGTTAATGAACAAGATGTACTTCTATTTATCGACAATATCTTCCGTTTCGTACAAGCGGGATCAGAAGTATCCGCCTTGTTAGGTAGAATGCCTTCCGCTGTGGGTTATCAACCTACTCTTAGTACAGAAATGGGTTCTTTGCAAGAAAGAATTACTTCTACCAAAGAGGGATCCATAACTTCCATTCAAGCAGTTTATGTACCTGCGGACGATTTGACCGACCCTGCTCCTGCCACGACATTTGCACATTTAGATGCTACTACCGTACTATCAAGAGGATTAGCTGCTAAAGGTATCTATCCAGCAGTAGATCCTTTAGATTCAACGTCAACTATGCTCCAACCTCGGATTGTTGGCGAAGAACATTATGAAACTGCGCAAAGAGTTAAGCAAACTTCACAACGTTACAAAGAACTTCAGGACATTATAGCTATTCTTGGATTGGACGAATTATCCGAAGAGGATCGTTTAACCGTAGCAAGAGCACGAAAAATTGAACGTTTCTTATCACAACCCTTTTTCGTAGCAGAAGTATTTACAGGTTCTCCAGGGAAATATGTTGGTCTTGCAGAAACAATTAGAGGGTTTAAACTGATCCTTTCAGGAGAATTAGATAGTCTTCCCGAGCAGGCTTTTTATTTGGTAGGTAACATCGATGAATTAAATCTGAGTGTACTGACTCCTAATCGAATTATTTGGGATTCAGAAGTCAAAGAAATTATTTTATCTACGAATAGTGGAAAAATTGGCGTATTACCAAACCATGCACCTATTGCCACAGCTGTTGATATAGGGATATTGAGAATACGCCTCAACGACCAATGGTTAACCATGGCTCTGATGGGCGGTTTCGCTAGAATAGGCAACAATGAGATCACAATATTAGTAAATGATGCAGAGAAGGGTAGTGACATTGATCCGCAAGAAGCTCAACGAACTCTTGAAATAGCGGAAGCTAACTTGAGTAGAGCTGAAGGAAAGAGACAAGTAATTGAGGCGAATTTAGCTCTCAGACGAGCTAGGACACGAGTAGAAGCTAGTTTCGCCTTTAATACCGATATTTTAGCAACAAATCCAATAAATCTAAGTGTAGTGCTTGGTGTATTGATCTTTTTTGGAAAGGGAGTGGATTTATTAGATAATCGAAAACAGAAGATTTTGAGCAGTATTCGAAATTCGGAAGAACTACGTGCAAAAGCCATTGAACAGCTCGAAAAAGCCCGGGCTCGTTTACGTAAAGTGGAAATCGAAGCAGATAAGTTTCGAGTGAACGGATACTCTGAGATAGAACGAGAAAAAGGCAATTTGATTAATTCGACTTATGAGAATTTGCAACGATTAGAAAATTACAAGAATGAAGCAATTCAGTTTGAGCAACAAAGAACGATTAATCAGGTCCGCCAACGGGTTTTTCAACAAGCCTTACAAGAGGCCCTAGAAACTTTGAATAGTTGTTTGAATAGCGAATTACATATGAATCCACTGATTTCTTCCGCTTCTGTTATTGCTGCTGGATTGGCCGTAGGCCTTGCTTCTATTGGCCCTGGAGTTGGTCAAGGTACTGCTGCAGGTCAAGCCGTAGAAGGTATAGCAAGACAACCAGAAGCAGAGGGTAAAATAAGAGGTACTTTATTGCTTAGTCTGGCTTTTATGGAAGCTTTAACAATTTACGGACTGGTCGTGGCATTAGCACTTTTATTTGCTAATCCTTTTGTTATGAATGTTCTACCATGTTCCATGAACACACTAGAAATATCCGGTGTAGAAGTAGGCCAACATTTCTATTGGCAAATAGGGGGTTTCCAAATCCATGCCCAAGTACTTATTACTTCTTGGGTTGTAATTGCTATATTATTAGGTTCGGCCGCTATAGCTGTTCGGAATCCACAAACCATTCCGACCGACGGTCAGAATTTCTTCGAATATGTCCTTGAATTCATTCGAGATTTGAGCAAAACTCAGATTGGTGAAGATTATGGCCCTTGGGTTCCTTTTATTGGAACTATGTTCTTATTTATTTTTGTTTCTAACTGGTCCGGTGCTCTTTTACCTTGGAAAATCATACAGTTACCTCATGGGGAGTTAGCTGCACCCACGAATGATATAAATACAACTGTTGCTTTAGCTTTACTCACGTCAGCGGCATATTTCTATGCGGGTCTTACCAAAAAAGGATTGGGTTATTTCGGTAAATACATTCAACCAACTCCAATTCTTTTACCAATTAACATCCTAGAAGATTTTACAAAACCTTTATCACTTAGTTTTCGACTTTTCGGGAATATATTGGCTGATGAATTAGTGGTTGTTGTTCTTGTTTCTTTAGTACCTTTAGTAGTTCCTATACCCGTCATGTTCCTTGGATTATTCACAAGTGGTATTCAAGCTCTTATTTTTGCAACTTTAGCCGCGGCTTATATAGGTGAATCTATGGAGGGTCATATGATATTTGAGACTTTAGAACATATATTAACTCACATTTCCTTTTCGATCATTTCCATTGTCAAGGGCATGATAGCTACTTTTTTCTGTATAACAGGATTATTAGTTTCTCGTTGGAGCTATTCGGGACATTTTCCCTTAAGCAATTTATATGAATCATTAATGTTCCTTTCATGGATAACCAACCCAAGTGCTATTTTTACCCAAGGCTTCGCCACTTCGGGTCTTTTAACCGAAATGCATCAATCTTCAATATTAGTACCTGCTCTACAATCCCAGTGGTTAATGATGCACGTAAGTATGATGTTGTTGAGTTATGCAGCTCTTTTATGTGGATCGTTATTATCAGTAGCTCTTCTAAGGTATCAATTGACTCGGCGATTGGATCATTGGAGTTATCGTATTATTAGTTTAGGATTTACCTTTTTAACTATTGGTATTCTTTCGGGAGCAGTATGGGCTAATGAAGCATGGGGGTCTTATTGGAATTGGGACCCTAAAGAAACTTGGGCATTTATTACTTGGACTGTATTCGCAATTTATTTACATACTAGAGCCTCCATGGGATTTTTGATAATTTGGATATGTTATTTTGGGGTCAATCTATTAGGAATAGGGCTGCATAGTTATGGTACAAATATAATCACTTTAACTATTCTAAGTGGTTTTTTTATTATGGGTAATGAAGAACTTGTCATTCTGAATTCTTGGGTTCAGGAATTCTTCTATAACTTAAGTGATACAATAAAAGCTTTTTCTATTCTTTTATTAACTGATTTATGTATTGGATTTCACTCGCCCCATGGTTGGGAACTAATGATTGGTTCGATATATAAAGATTTTGGGTTTGCTCATAATGATCAAATCATATCTGGTCTTGTTTCGACTTTTCCAGTCATTCTCGATACTATTTTGAAATATTGGATCTTCCATTATTTAAATCGTGTATCTCCTTCACTTGTAGTGATTTATCATTCAATGAATGAAATGACTATTGCTTTCCAATTGGCTGTTTTTGCATTAATTGCTACTTCATTAGTCTTACTGATTAGTGTACCCGTTGTTTTTGCTTCTTCTGAAGGTTGGTCAAGTAACAAAAATGTTGTATTTTCCGGTACATCATTATGGATTGGGTTAGTCTTTCTGGTAGCTATCCTTAATTCTATATCACAGGGTTTTACAGTCATTCTAGAATCCATTCATGCAATATTTCCTTTTTTAGAGGACAAAATATCACATTTAATTTATGTGTCGGATATATTAATACCTTACCCCGTCCACCTTGAAATCTTGGTTCCTTCTTTGCATGGCTATCTTTCACGTCTACGATTAAATCGTTTGGTGGTAAGAAATCAAATGCTAGAGCATTTTTTTATAATCGATATCCCTATTAAAAAATTCGATAGCATAGTTCCCATTCTTCCGCTGATTGGATCATTGGCTAAAGCGAAATTTTGTAACGTATCGGGACATCCCATTAGTAAACCGATCCGGGCAGATTCATCGGATTCTGATATTCTAGATCGATTTGGACGGATATGCAGAAATCTTTCTCATTATCACAGTGGATCTTCGAAAAAGAAGAGTTTGTATCGAGTAAAGTATATACTTAGACTTTCGTGTGCAAGGACTTTGGCTCGTAAACATAAAAGTACAGTCCGTTGGTATTTAGATATTACTCGAACATCTATTTCAAATGCGTATCCCATTTTTGCACAGCAGGGGTATGAAAATCCACGAGAAGCAACTGGTCGTATTGTATGTGCCAATTGCCATTTAGCTAATAAACCCGTGGATATTGAGGTTCCACAGGCGGTGCTTCCTGATACTGTATTTGAAGCAGTTGTTCGAATCCCTTATGATATGCAATTGAAACAAGTTCTCGCTAATGGTAAAAAAGGGGGGTTGAATGTAGGGGCTGTTCTTATTTTACCCGAGGGATTCGAATTAGCCCCCCCCGATCGTATTTCTCCTGAGATGAAAGAAAAGATTGGCAATCTGTCTTTTCAGAGTTATCGTCCCAATAAAAAAAATATTCTTATAATGGGTCCTGTTCCTGGTAAAAAATATAGTGAAATTGTCTTTCCCATTCTTTCCCCAGACCCTGCTACTAAGAAAGACGTTCACTTCTTAAAATATCCTATATATGTAGGTGGGAACAGGGGAAGGGGTCAGATTTATCCTGATGGTAGCAAGAGTAACAATACAGTCTATAATGCTACGGCAACGGGTATAGTAAGCAAAATAGTGCGTAAAGAAAAAGGCGGGTATGAAATAACAATAGCTGATACAGCGGATGGACACCAAGTGGTTGATATTATACCTCCAGGACCAGAGCTTCTTGTTTCAGAGGGTGAATCCATTAAGATTGATCAACCATTAACAAGTAATCCCAATGTGGGTGGCTTTGGTCAGGGAGATGCCGAAATAGTACTTCAAGATCCATTACGTGTTCAAGGTCTCCTGTTCTTTTTCGCATCTGTTATTTTGGCACAAATCTTTTTGGTTCTTAAAAAGAAACAGTTCGAGAAGGTTCAATTATCTGAAATGAATAAAGTATATGATTGGTTCGAGGAGCGTCTCGAAATTCAGGCGATTGCAGATGATATCACTAGTAAATATGTTCCTCCTCATGTCAACATATTTTATTGTCTGGGCGGGATCACACTTACTTGTTTTTTAGTACAAGTAGCTACGGGTTTTGCTATGACTTTTTACTATCGTCCAACCGTTACAGAAGCTTTTTCCTCTGTTCAATACATAATGACTGAAGTTAACTTTGGTTGGTTAATCCGATCAGTTCATCGATGGTCAGCAAGTATGATGGTCCTAATGATGATTTTGCACGTTTTTCGTGTGTATCTCACGGGTGGATTTAAAAAACCTCGCGAATTAACTTGGGTTACGGGTGTGGTCCTGGCTGTATTGACTGCATCTTTTGGTGTAACTGGTTATTCCTTACCTCGGGACCAAATTGGTTATTGGGCAGTCAAAATCGTAACAGGCGTACCCGACGCTATTCCTGTAATAGGGTCTCCTTTGGTGGAGTTATTACGTGGAAGTGCTAGTGTGGGTCAATCAACTTTGACCCGTTTTTATAGTTTACACACTTTTGTATTACCTCTTCTTACTGCCGTATTTATGTTAATGCACTTCCCAATGATACGTAAACAGGGTATCTCTGGTCCTTTAATGATTGAAGTTTTTCTATTTGGAATCGTGTTAGGTTTAATTCCTATTACTTTGGCCGGATTGTTTGTAACTGCGTATTTACAATACAGACGCGGGGATCAGTTGGACCTTAGTTATTTCGGTTTTCTACTGGCTGCTTCAACTATAACCCCAGCTCTATTGATTGGTTTGAACAAGATACGACTTATGGATATTGTAAGTCTCGCTTGGGCTGCTTTAATGGTAGTTTTTACATTTTCCCTTTCACTTGTAGTATGGGGAAGAAGTGGACTCATGATTATTCGTTCGCCGGAACCAGAAGTGAAGATTGTGGTGGATAGAGATCCCATAAAAACTTCTTTCGAGGAATGGGCCAAACCCGGCCATTTCTCAAAAACATTAGCTAAGGGTCCTGATACTACTACTTGGATCTGGAACCTACATGCTGATGCTCACGATTTCGATAGCCATACCAGTGATTTGGAGGAGATCTCTCGAAAGGTATTTAGTGCTCATTTCGGTCAACTCTCCATCATCTTTATTTGGCTGAGTGGTATGTACTTCCATGGCGCTCGTTTTTCCAATTATGAAGCATGGCTAAGTGATCCTACTCACATTAGACCCAGTGCTCAGGTGGTGTGGCCAATAGTGGGCCAAGAAATATTGAATGGTGATGTGGGCGGGGGTTTCCGAGGAATACAAATAACCTCTGGTTTCTTTCAGCTTTGGCGAGCATCTGGAATAACTAGTGAATTACAACTCTATTGTACTGCAATTGGTGCATTGGTCTTTGCATCGCTAATGCTTTTTGCCGGTTGGTTCCATTATCACAAAGCTGCTCCAAAATTGGCTTGGTTCCAAGTAGAATCCATGTTGAATCACCATTTAGCGGGGTTACTCGGACTTGGGTCTCTCGCTTGGGCAGGACATCAAGTACATGTATCTTTACCGATTAACCAATTTCTAGACGCTGGAGTGGATCCTAAAGAGATACCACTTCCTCATGAATTTATCTTGAATCGGGATCTTTTGGCTCAACTTTATCCCAGTTTTGCCGAGGGAGCAGCCCCCTTTTTTACCTTGAATTGGTCAAAATACGCAGACTTTCTTAGTTTTCGTGGAGGATTAGATCCAGTAACAGGGGGCCTTTGGCTGACCGATATTGCGCACCATCATTTAGCTATTGCAATTCTTTTCCTGATAGCGGGTCACATGTATAGGACCAACTGGGGTATTGGTCATGGCTTAAAAGATATTTTAGAGGCTCATAAAGGTCCATTTACAGGTCAGGGTCATAAAGGCCTATATGAGATCCTAACAACGTCATGGCATGCTCAATTATCCCTTAATCTAGCTATGTTAGGCTCTTTAACTATTATCGTAGCCCACCATATGTATTCGATGCCCCCTTATCCATACCTAGCTATCGACTATGGTACACAACTTTCGTTGTTCACACATCACATGTGGATCGGTGGATTTCTCATAGTTGGTGCTGCTGCACATGCAGCCATTTTTATGGTAAGAGACTATGATCCAACTACGCGATACAACGATCTATTAGATCGTGTCCTTAGGCACCGCGATGCAATTATATCACATCTGAACTGGGTATGTATATTTCTAGGCTTTCACAGTTTTGGCTTGTATATTCATAATGATACCATGAGCGCTTTAGGGCGTCCCCAAGATATGTTTTCAGATACCGCTATACAATTACAACCCATCTTTGCTCAATGGGTACAAAACACCCATGCTTTAGCACCTGGTGTAACTGCTCCTGGTGCAACAACAAGCACCAGCTTAACTTGGGGGGGTAGTGAGTTAGTAGCAGTAGGCGGCAAAGTCGCATTGTTACCTATTCCATTAGGAACGGCGGATTTTTTGGTACATCACATTCATGCATTTACGATCCATGTGACTGTATTGATACTATTAAAAGGTGTTCTATTTTCTCGTAGTTCCCGTTTGATACCTGATAAAGCTAATCTTGGTTTTCGTTTCCCTTGTGACGGACCTGGAAGAGGAGGGACATGTCAAGTATCCGCCTGGGATCATGTCTTCTTAGGTCTATTCTGGATGTACAATGCAATTTCGGTAGTAATATTCCATTTCAGTTGGAAAATGCAGTCAGATGTTTGGGGTAGCATAAACGATCAAGGGGTGATAACTCATATCACGGGAGGGAACTTTGCACAGAGTTCCACTACTATTAATGGGTGGCTCCGGGATTTCTTATGGGCACAGGCAGCTCAGGTAATTCAGTCTTATGGTTCTTCATTATCCGCGTATGGTCTTTTCTTCCTCGGGGCTCATTTTGTCTGGGCTTTCAGTTTAATGTTTCTATTCAGTGGCCGTGGTTATTGGCAAGAACTTATTGAATCCATCGTTTGGGCTCATAACAAATTAAAAGTTGCTCCTGCTACTCAGCCTAGAGCCTTGAGCATTGTACAAGGACGTGCTGTAGGAGTAACCCATTACCTTCTGGGTGGAATTGCCACAACATGGGCATTCTTCTTAGCAAGAATTATTGCAGTCGGAATGGCATTAAGATTTCCAAGGTTTAGCCAAGGCTTAGCTCAGGACCCCACTACTCGTCGTATTTGGTTTGGTATTGCTACCGCACATGACTTCGAGAGTCATGATGATATTACTGAAGAACGTCTTTATCAGAACATTTTTGCTTCTCACTTTGGACAGTTAGCAATAATTTTTCTGTGGACTTCCGGAAATCTGTTTCATGTAGCTTGGCAAGGAAATTTTGAGGCATGGGTACAGGACCCTTTACACGTAAGACCTATTGCTCATGCAATTTGGGATCCTCATTTTGGTCAACCAGCCGTAGAAGCCTTTACTCGAGGAGGTGCTCTCGGCCCAGTGAATATTGCTTATTCTGGTGTTTATCAGTGGTGGTATACAATCGGCTTACGCACCAATGAGGATCTTTATACTGGAGCTCTTTTTCTATTATTTCTTTCTGCCATATCCTTAATTGCGGGTTGGTTACACCTACAACCCAAATGGAAACCGAGCGTTTCGTGGTTCAAAAATGCGGAATCTCGTCTCAATCATCATTTGTCAGGACTCTTCGGAGTAAGTTCCTTGGCTTGGACAGGGCATTTAGTTCATGTCGCTATTCCCGCATCAAGAGGGGAGTACGTCAGATGGAATAATTTCTTAAGTGTATTACCGCATCCGCAAGGATTGGGCCCACTTTTTACAGGTCAGTGGAATATTTATGCCCAAAACCCCGATTCCAGTAGTCATTTATTTGGTACCTCCCAAGGGGCAGGAACTGCCATTCTAACTCTTCTCGGGGGATTTCATCCGCAAACGCAAAGTTTATGGCTGAGCGATATTGCACACCATCATTTAGCTATTGCTTTTATTTTTCTCATTGCTGGTCACATGTATAGAACGAACTTCGGGATTGGGCACAGTATAAAAGATCTTTTAGAAGCACATATTCCTCCGGGGGGTCGATTGGGACGTGGACATAAGGGTCTTTATGACACAATCAACAATTCGCTTCATTTTCAATTAGGTCTTGCTCTAGCGTCTTTAGGGGTTATTACTTCCTTGGTAGCTCAACACATGTATTCTTTACCTGCTTATGCATTCATAGCACAAGACTTTACTACTCAAGCTGCATTATATACTCATCACCAATACATCGCAGGGTTCATCATGACAGGAGCCTTTGCTCATGGAGCTATATTCTTCATTCGAGATTACAATCCGGAACAGAATGAAGATAATGTATTGGCAAGAATGTTAGACCATAAAGAAGCTATCATATCTCATTTAAGTTGGGTAAGTCTGTTTCTGGGGTTCCATACTTTGGGACTCTACGTTCATAACGATGTCATGCTTGCTTTTGGTACTCCGGAGAAACAAATTTTAATCGAACCAATATTTGCCCAATGGATACAATCCGCTCATGGTAAGACTTCATATGGGTTCGATGTACTCTTATCTTCAACGAGTGGCCCAGCATTCAATGCTGGTCGAAGTATATGGTTACCCGGCTGGTTGAATGCTGTTAATGAGAATAGTAATTCATTATTCTTAACAATAGGTCCTGGAGACTTTTTGGTTCACCATGCTATTGCTCTAGGTTTGCATACAACTACATTGATTTTAGTAAAAGGTGCTTTAGATGCGCGTGGTTCCAAGTTAATGCCAGATAAAAAGGATTTCGGTTATAGTTTTCCTTGCGACGGTCCCGGACGAGGCGGTACTTGTGATATTTCGGCTTGGGACGCGTTTTATTTGGCCGTTTTTTGGATGTTAAATACGATTGGGTGGGTTACTTTTTATTGGCATTGGAAGCACATTACATTATGGCAGGGTAACGTTTCACAATTTAATGAATCTTCCACTTATTTGATGGGATGGTTAAGAGATTATCTATGGTTAAACTCTTCACAACTTATTAACGGATATAATCCATTTGGTACGAATAGTTTATCCGTTTGGGCGTGGATGTTCTTATTTGGCCATCTTGTTTGGGCTACGGGATTTATGTTCTTAATTTCCTGGCGTGGGTATTGGCAGGAATTGATTGAAACTTTAGCATGGGCTCATGAACGTACACCTTTGGCTAATTTGATTAGATGGAGAGATAAACCGGTGGCTCTTTCTATCGTTCAAGCAAGATTGGTTGGATTAGCCCATTTTTCTGTAGGTTATATATTCACTTATGCAGCTTTCTTGATTGCCTCTACATCAGGTAAATTTGGTATGGCGCATTCAGTAAAGATTTATCATACATGTATAGGGTGTACTCAGTGTGTACGAGCCTGCCCCACAGATGTATTAGAAATGATACCTTGGGACGGATGTAAAGCTAAGCAAATTGCTCCTGCTCCAAGAACAGAAGATTGTGTAGGTTGTAAGAGATGTGAATCCGCTTGTCCAACAGATTTTTTAAGTGTCCGAGTTTATTTAGGACCTGAAACGACGCGCAGCATGGGTCTAGCTTATTCTATTTTTGTGCCTTTAGTGGGCTTAGTATTTCCGGCAATTGCAATGGCTTCTTTATTTCTTCATGTTCAAAAAAATAAGATTGTCATGCGCGATATAAAAACATATCTCTCTGTGGCACCTGTTATAAGTACTCTATGGTTCGGGTCTTTAGCGGGTCTATTGATAGAGATCAATCGTTTATTCCCAGATGCGTTGGTATTCCCCTTAGAGAGACGCGAAAGCGCAAGCCTGTGGGGTCGTTTCTGTAACTGGATAACTAGCACTGAAAATCGTCTTTACATCGGATGGTTTGGTGTTGTGATGATCCCTACTTTATTGACCGCAACTTCTGTATTTATTATCGCCTTCATTGCTGCTCCTCCTGTAGATATTGATGGTATTCGTGAACCTGTTTCTGGATCTCTGCTTTACGGAAACAATATTATTTCGGGTGCCATTATTCCTACTTCTGCAGCTATCGGTTTGCATTTTTACCCTATTTGGGAAGCTGCGTCCGTTGATGAATGGTTATACAATGGCGGTCCTTATGAACTAATTGTTCTACACTTCTTACTTGGTGTAGCTTGTTACATGGGTCGTGAGTGGGAACTTAGTTTCCGTCTGGGTATGCGTCCTTGGATTGCTGTTGCATATTCAGCTCCAGTTGCAGCTGCTACAGCTGTTTTCTTGATCTATCCTATCGGTCAAGGAAGCTTTTCTGATGGTATGCCTCTAGGAATTTCTGGTACTTTCAACTTCATGATTGTATTCCAGGCTGAGCACAACATCCTTATGCATCCATTTCACATGTTAGGCGTAGCTGGTGTATTCGGCGGCTCCTTATTCAGTGCTATGCATGGTTCCTTGGTAACCTCTAGTTTGATCAGGGAAACTACTGAGAATGAATCTGCTAATGAAGGTTACAGATTCGGTCAAGAGGAAGAAACTTATAATATCGTAGCTGCTCATGGTTATTTTGGCCGATTGATCTTCCAATATGCTAGTTTCAACAATTCTCGTTCCTTACATTTCTTCTTAGCTGCTTGGCCTGTAGTAGGTATCTGGTTCACAGCTTTAGGTATCAGCACCATGGCTTTCAACCTAAATGGTTTCAATTTCAACCAATCCGTAGTTGATAGTCAAGGTCGTGTTATTAACACTTGGGCAGATATCATCAACCGTGCGAATCTTGGTATGGAAGTAATGCATGAACGTAATGCTCACAACTTCCCTCTAGATCTAGCTGCTGTCGAAGCTCCATCTACAAATGGAGTGGAAACGCTCTTTAATGGAACTTTATCTTTAGCTGGTCGTGACCAAGAGACTACTGGGTTCGCTTGGTGGGCCGGGAATGCCCGACTTATCAATTTGTCTGGTAAACTACTCGGGGCTCACGTAGCCCATGCCGGATTAATCGTATTTTGGGCCGGAGCAATGAACCTCTTTGAAGTGGCTCATTTCGTACCAGAAAAGCCCATGTATGAACAAGGATTAATTTTACTTCCCCACCTAGCTACTCTAGGTTGGGGAGTAGGTCCGGGTGGAGAAGTTATAGACACCTTTCCATACTTTGTATCTGGAGTACTTCACTTAATTTCTTCTGCAGTCTTAGGCTTTGGTGGTATTTATCATGCACTTCTTGGACCTGAGACTCTTGAAGAGTCCTTTCCATTCTTCGGTTATGTATGGAAAGATAGAAATAAAATGACCACCATTTTGGGTATTCACTTAATCTTGTTAGGTCTAGGTGCTTTTCTTTTAGTATTTAAAGCTCTTTATTTTGGGGGTGTATATGATACTTGGGCTCCTGGGGGGGGAGATGTAAGAAAAATTACCAACTTGACCCTTAGCCCAAGTGTGATATTTGGTTATTTACTAAAATCTCCCTTTGGGGGCGAAGGGTGGATTGTTAGTGTGGACGATTTAGAAGATATAATTGGAGGACATGTATGGTTAGGTTCCATTTGTATACTTGGTGGAATCTGGCATATCTTAACCAAACCTTTTGCATGGGCTCGCCGCGCATTTGTATGGTCTGGAGAGGCTTACTTGTCTTATAGTTTAGCTGCTTTAGCTGTCTTTGGTTTCATCGCTTGTTGTTTCGTCTGGTTTAATAATACCGCTTATCCTAGTGAGTTTTACGGGCCCACCGGACCAGAAGCTTCTCAAGCTCAAGCATTTACTTTTCTAGTTAGAGATCAACGCCTTGGGGCTAACGTGGGATCTGCTCAAGGACCTACTGGTTTAGGTAAATATCTAATGCGTTCCCCGACGGGAGAGGTTATTTTTGGAGGGGAAACTATGCGTTTTTGGGATCTACGTGCTCCTTGGTTGGAACCTCTAAGAGGTCCTAATGGTTTGGACTTGAGTAGGCTGAAAAAGGACATACAACCTTGGCAAGAACGACGTTCAGCGGAATATATGACTCATGCTCCTTTAGGTTCTTTAAATTCTGTGGGTGGCGTAGCTACCGAAATCAATGCGGTTAATATGACTATAGCTCTTGGTAGATTTACCAAATTTGATATTATGGATGACTGGTTACGGAGAGACCGTTTTGTTTTTGTAGGGTGGTCCGGTCTATTGCTCTTTCCTTGTGCTTATTTTGCTTTAGGAGGTTGGTTCACAGGGACAACCTTTGTAACTTCATGGTATACCCATGGATTGGCTAGTTCCTATTTGGAAGGCTGCAATTTCTTAACTGCTGCAGTTTCTACTCCTGCTAATAGTTTAGCACATTCTTTGCTACTACTATGGGGTCCTGAAGCACAAGGGGATTTTACTCGTTGGTGTCAATTAGGAGGTCTATGGACTTTTGTTGCTCTCCATGGTGCTTTCGGATTAATAGGTTTCATGTTACGTCAATTCGAACTTGCTCGATCTGTTCAATTGCGACCTTATAATGCAATTGCATTCTCCGCTCCAATTGCTGTTTTTGTTTCTGTATTCCTTATTTATCCACTAGGTCAGTCTGGTTGGTTCTTTGCACCTAGTTTTGGTGTAGCAGCTATATTTCGATTCATCCTCTTCTTCCAAGGGTTTCATAATTGGACGTTAAACCCATTTCATATGATGGGAGTTGCCGGAGTATTGGGTGCTGCTCTACTATGCGCTATTCACGGTGCTACCGTAGAAAATACTTTATTCGAAGATGGTGACGGTGCAAATACATTCCGTGCTTTTAACCCAACTCAGGCTGAAGAGACTTATTCAATGGTCACTGCTAACCGCTTCTGGTCCCAAATCTTTGGGGTTGCTTTTTCCAACAAACGTTGGTTACATTTCTTTATGTTATTTGTACCAGTAACCGGTTTATGGATGAGTGCTCTTGGAGTAGTCGGTCTGGCTCTGAACCTACGTGCCTATGACTTTGTTTCGCAGGAAATCCGTGCGGCCGAAGATCCTGAATTTGAGACTTTCTACACAAAAAATCTTCTCTTAAACGAAGGTATTCGTGCTTGGATGGCGGCTCAGGATCAGCCTCATGAAAACCTTATATTCCCTGAGGAGGTTCTACCACGTGGAAACGCTCTTATGTCTGGAAGCACGGGAGAACGTTCTTTTGCTGATATTATTACCAGTATTCGATACTGGGTTATTCATAGCATTACTATACCTTCCCTATTCATTGCGGGTTGGTTATTCGTCAGTACAGGTTTAGCTTATGATGTGTTTGGAAGCCCTCGGCCAAACGAGTATTTTACAGAGAACCGACAAGGGATTCCCTTGATAACTGGCCGTTTTGATTCTTTGGAACAACTCGATAAATTTATGACCATAGATCGAACTTACCCTATTTTTACAGTGCGATGGTTGGCTGTTCACGGACTAGCTGTACCTACCGTTTCTTTTTTGGGGTCAATATCAGCAATGCAGTTCATCCAACGAATGGCTACACCAAGACGAACTGTTGTAGGGGATTTATTGAAACCTTTGAATTCAGAATATGGTAAAGTAGCCCCTGGATGGGGAACTACCCCTTTTATGGGTGTCGCAATGGCTCTATTTGCGATATTCTTATCGATTATTTTGGAGATTTATAATTCTTCCGTTTTATTAGATGGAATGCTTACTCTCAAACTCTTCGTTTACACAGTAGTGATATTCTTTGTTTCTCTCTTCATTTTTGGATTCCTATCTAATGATCCAGGACGTAATCCTGGACGTATGGCCGATACTACTAGGATTCCTCTTTGGCTGATAGGTACTTTAACTGGTATTCCTGTGATCGGTTCAATAGGTATTTTCTTTTACGGTTCATATTCCGGATTGGGTTCATCCCTGGCTAAATTGCCTGAAGCTTACGCTTTATTCAATCCAATCGTAGATTTTATGCCAGTCATTCCTTTGCTCTTTTTTCTCTTAGCCTTCGTTTGGCAAGCTGCTGTAAGTTTTCGAAACCCGAACGAACAAAGTGTTGAATTGAATCGTACCAGTCTATACTGGGGGTTATTACTCATTTTTGTACTTGCTGTTTTATTTTCCAATTATTTCTTTAATGAAGTCAATATTCTCGCATTTATTGCTACTGCACTGTTCATTTTAGTTCCTACTGCTTTTTTACTTATCATCTACGTAAAAACAATGGAAACAGCAACCCTAGTCGCCATCTCCATATCCGGTTTACTTGTAAGCTTTACAGGGTACGCCTTATATACCGCTTTTGGGCAGCCCTCTCAACAACTCAGAGATCCATTCGAGGAACACGGGGACATGGAAGCATTGGTTTATACATTCCTGTTAGTCTCGACTCTAGGGATAATATTTTTCGCTATTTTTTTTCGAGAACCACCCAAGGTTCCAATGTCACCACAAACAGAAACTAAAGCAAATGTTGGATTCAAAGCCGGCGTTAAGGATTACAAATTGACTTATTATACTCCTGACTATGAAACCAAAGATACTGATATCTTGGCAGCATTCCGAGTAAGTCCTCAACCCGGAGTTCCACCTGAGGAAGCAGGTGCTGCAGTAGCTGCCGAATCTTCTACTGGTACATGGACAACCGTGTGGACCGATGGACTTACCAGCCTTGATCGTTACAAAGGACGATGCTACGACATCGAACCCGTTGCTGGAGAGGAAAATCAATATATTGCTTATGTAGCTTACCCTTTAGACCTTTTTGAAGAAGGTTCTGTTACTAACATGTTCACTTCCATTGTGGGTAATGTATTTGGGTTCAAAGCTCTACGAGCGCTACGTCTGGAAGATTTACGAATCCCTGTTGCTTATGTCAAAACTTTCCAAGGTCCGCCACATGGTATCCAAGTTGAGAGAGATAAACTGAACAAGTATGGTCGTCCTCTATTGGGATGCACTATTAAACCAAAATTGGGGTTATCCGCTAAGAACTATGGTAGAGCGGTTTATGAATGTCTACGCGGTGGACTTGATTTTACCAAGGATGATGAGAACGTGAACTCCCAACCATTTATGCGTTGGAGAGACCGTTTCGTATTTTGTGCCGAAGCGATTTATAAAGCACAGGCCGAAACGGGTGAAATCAAAGGACATTACTTGAATGCTACTGCGGGTACATGCGAAGAAATGATGAAAAGGGCCGAATTTGCCAGAGAGTTAGGAGTTCCTATCGTAATGCATGACTACTTAACGGGGGGATTCACTGCGAATACTACCTTGGCTCATTATTGCCGAGACAATGGTCTACTTCTTCACATCCACCGCGCAATGCATGCAGTTATTGATAGACAGAAAAATCATGGTATACACTTTCGTGTATTAGCGAAAGCATTACGTATGTCTGGAGGAGATCATATTCACTCCGGTACCGTAGTAGGTAAACTGGAAGGAGAACGAGATATTACTTTGGGTTTTGTTGATTTATTACGTGATGATTTTATTGAAAAAGACCGAAGTCGCGGTATTTATTTCACTCAAGATTGGGTCTCTATGCCAGGCGTTCTGCCTGTAGCTTCAGGGGGTATTCATGTTTGGCATATGCCTGCTCTGACCGAGATCTTTGGGGATGATTCCGTACTACAGTTCGGTGGAGGAACTTTAGGACACCCTTGGGGAAATGCACCGGGTGCAGTAGCTAATAGGGTGGCTTTAGAAGCGTGTGTAAAAGCTCGTAACGAAGGACGCGATCTTGCTCGTGAAGGTAATGAAGTTATCCGTGAAGCTAGCAAATGGAGTCCAGAACTAGCTGCTGCTTGTGAGGTATGGAAGGAGATCAAATTCGAATTCCCAGCAATGGATATGCTTAGTCCAAAAAGAACGAGATTCCGTAAACAACATAGAGGAAGAATGAAGGGAAGAGGCAATCGTATTTGTTTCGGTAGATACGCTCTTCAAGCACTTGAACCCGCTTGGATTACATCTAGACAAATAGAAGCGGGACGGCGAGCAATGACACGATATGCGCGTCGTGGTGGAAAAATATGGGTACGTATATTTCCCGACAAACCTGTTACGGTAAGACCGACGGAAACACGTATGGGTTCTGGAAAAGGATCTCCTGAATATTGGGTATCCGTCGTTAAACCGGGTCGAATACTTTATGAAATGGGTGGAATATCAGAAACAGTAGCCAGAGCAGCTATTGAGATAGCTGCGTCCAAAATGCCTATACGAACTAGAGTAAAACGAGGATATATTGCTCGGAGACGTCGAACAAAAATTCGTTTATTTGCATCAACCTTTCGAGGGGCTCATTCAAGACTTACCCGAACTTCAACTCAACAGAAAATGAGAGCTTTAGTTTCTACTCATCGGGATAGAGGCAGGCAAAAAAGGGATTTTCGTCGTTTGTGGATCACTCGAATAAATGCAGTAACTCATAGTTATAGTCGATTAATACATGATCTGTATAAGAAGCAATTGCTTCTTAATCGTAAAATACTTGCACAAATAGCTCATCATTGTGGTAAAGGTCGTAATGCCAGAGGAATCATTACCGCAGGGCATAGAGGGGGAGGTCATAAGCGTCTATACCGTAAAATCGATTTTCGACGAGGTAGAATCGTAACCATAGAATACGACCCTAATCGAAATGCATACATTTGTCTCATACACTATGGGGATGGTGAGAAGAGATATATTTTACATCCCAGAGGGGCTATAATTGGAGATACCGTTGTTTCTGGTACAGAAGTTCCTATAGGAAATGCCCTACCTTTGACCGATATGCCCTTAGGCACGGCCATACATAACGTAGAAATTACACTTGGAAGGGGTGGACAATTAGCTAGAGCAGCAGGTGCTGTAGCGAAACTGATTGCAAAAGAGGGTAAATCGGCCACATTAAGATTACCGTCTGGAGAGGTCCGTTTGATATCCAAAAACTGCTCAGCAACAGTCGGACAAGTGGGCAATGTTGGGGTGAACCAGAAAAGGTTGGGTAGAGCCGGATCTAAGTGTTGGCTAGGTAAGCGTCCTGTAGTAAGAGGAGTAGTTATGAACCCTGTAGACCATCCCCATGGGGGTGGTGAAGGGAGGGCCCCAATTGGTAGAAAAAAACCCGCAACCCCTTGGGGTTATCCTGCGCTTGGCAGAAGAAGTAGGAAAAGGAAAAAATATAGTGATAGTTTGATTCTTCGTATGGCCAAGGGTAAAGATGTCAGAGTGAGAGTGATTTTGGAATGTAGATATATTACTCAAAAGAATCGAAACAATACACCTAGTCGATTGGAATTGAGAAAATTCTGTCCCTATTGTTACAAGCATACAACTCATGGGGAAATCAAGAAAATGAAAATAAGGGCCTCTGTTCGTAAAATTTGTGAAAAATGTCGACTGATCCGTAGGAGAGGGCGAATTATAGTAATTTGTTCCAATCCCAGACATAAACAGAGACAAGGAATGATTCAACCTCAGACCCATTTGAATGTAGCGGACAACAGCGGGGCTCGAGAATTGATGTGTATTCGAATCCTAGGAGCTAGTAATCATCGATATGCTCATATTGGTGATGTTATTGTTGCTGTAATAAAGGAAGCCGTACCCAATATGCCTCTAGAAAGATCAGAAGTGGTCAGAGCTGTAATTGTACGTACATGTAAAGAACTCAAACGTGACAACGGTATGATAATACGATATGATGACAATGCAGCAGTTGTCATTGATCAGGAAGGAAATCCAAAGGGAACTCGCGTTTTTGGTGCGATCGCGCGAGAATTAAGACAGTTGAATTTCGCTAAAATAGTTTCATTAGCCCCTGAGGTTTTAATGGTTCGGGAGGAAGTAACAATATCCACTCGGACACTACAGTGGAAGTGTGTTGAATCAAGAGTTGATAGTAAACGTCTTTATTATGGCCGTTTCATTTTGTCCCCACTTATGAAAGGTCAAGCCGACACGATAGGTATCTCGATGCGAAGAGCTTTACTTGGAGAAATTGAAGGAACATGTATTGGTATTGAAGAATCAGTACATGAAATTTTAATGAATTTGAAAGAAATTGTATTGAGAAGTAATCTGTATGGAACTCTCGATGCCTCCATTTGTGTCAGGGGCCCTAGATCCGTAACCGCTCAAGATATTATCTCACCACCTTCCGTGGAAATCGTTGATACTACACAGCATATAGCTAACCTGACAGAACCCATTGATTTGTGTATTGGATTACAAATCCCTATAGATACTGTATTCATGCCTGTTCGAAATGCCAATCATAGTATTCATTCTTATGAAATACTCTTTCTTGAAATATGGACGAATGGGAGTTTAACCCCTAAGGAAGCACTTTACGAAGCTTCCCGTAATTTAATTAATTTATTTATTCCTTTTCTAACAATACCTGGATTTAGTCAGATACAATTTGAGGGATTTTGTCGATTTCTTGATCAGGGCTTGACGGAAGAACTTCATAAGTTTCCAAAAATTTTTGTGGAAACATATCAATTAGCGGAACCCTTGATAAAAGAAAAAGATGCTATATATGAATCACTCACATATTCTTCTGAATTATATGTACCCGCGGGATTAATTGGAAACATTCCTCTAATGAATTCTCTGGGAACCTCTATAGTAAATGGAATATACAGAATTGTGATCAATCAAATATTGCAAAGTCCCGGTATTTATTACGTCTATACCGGCACCATAATATCAGATTGGGGAGGAAGAATATGGGCTCGTGTGAGTAGGAAACAAAAAATATCTATTCTAGTTTTATCATCAGCTATGGGTTCAAATCTAAGAGAAGCCATTTTGGAGTTTAGATGTGAATTAGGAAGGATTGGTCGACGAAATATGAACCAGAGACTGAATCTTAATATACCTCAGAACAATACATTTTTGTTACCACGAGATGTATTAGCTGCGGCCGATCATTTGATCGGAATGAAATTTGGAATGGGTACACTTGACGATATGAATCACTTGAAAAATAAACGTATTCGGTCTGTAGCGGATCTGTTACAGGATCAATTCGGATTGGCTCTTGTTCGTTTAGAAAATGCGATTACTTTTGAATCGTTTTTCGGTCTACACCCTTTATCTCAAGTTTTGGATCGAACTAATCCGTTGACACAAATTGTTCATGGGCGAAAATCGAGTTATTTGGGCCCTGGAGGAGTGACTGGGCGAACTGCTAGTTTTCGGATACGAGATATTCATCCTAGTCACTATGGACGTATTTGCCCAATTGACACGTCGGAAGGAATTAATGTTGGACTTATTGGATCCTTAGCTATTCCTTTTTATGAAATATATTTACCACCAGCGGCAGGAAATTCTTTGGCATTAATTCAGGAAGAACAGGTTGTTCCAGCTCGATACCGTCAAGAATTCCTGACTATTGCATGGGAAAAGATTCATCTTCGAAGCATTTTTCCTTTCCAATACTTTTCCATTGGCGCTTCACTTATTCCTTTTATCGAGCATAATGATGCGAATCGGGCTTTAATGAGTTCGAATATGCAACGTCAAGCGGTTCCGCTTTTTAGGTCCGAGAAGTGTATCGTTGGAACTGGATTGGAACGCCAAGTTGCTCTAGATTCGGGGGTTTCAGCTATAGCGGAACACGAGGGAAAGATCCTTTATACCGATACTGACAAGATCTATCAACGTTCCAACAAAAATACTTGTATGCATCAAAAACCTCAGGTTCAGAGAAATAAATGCATTAAAAAGGGGCAAATTTTAGCCGATGGGGCGGCTACGGTTGGGGGCGAACTTGCTTTGGGAAAAAATGTATTAGTAGCTTATATGCCATGGGAAGGCTACAATTCTGAAGACGCAGTACTCATTAGCGAACGTATGGTATATGAAGATATTTTTACTTCTTTTCACATCCGGAAATATGAGATTCAGACTCATGTAACACCCGAAAGAATTACTAACGAAATACCGCATTTAGAAGCGCATTTACTTAGAAATTTAGACAGAAATGGAATTGTGAGGCTGGGATCTTGGATAGAAACAGGTGATATTTTAGTAGGTAAATTACCGGAAGATAGATTATTGCGAGCTATAAAAGAAACTTGTGGTCGAGTTATTGATGTGAATCCAGAAACGATTCGTGTATATATTTCACAGAAACGTGAAATCAAAGTAGGTGATAAAGTAGCTGGAAGACATGGAAATAAAGGTATCATTTCCAAAATTTTGGCTAGACAAGATATGCCTTATTTGCAAGATGGAACACCTATTGATATGGTTTTCAATCCATTAGGAGTACCTTCGCGAATGAATGTGGGACAGATTTTTGAATGTTCTCTCGGGTTAGCGGGAAGACATTATAGAATAGCACCCTTTGACGAGAGATATGAGCAAGAGGCTTCGAGAAAACTAGTGTTTCCTGAATTATATGAAGCCAGTAAGCAAACATCAAATCCATGGGTATTTGAACCCGAGTATCCTGGAAAAAGCAGAATATTTGATGGAAGAACAGGAGATCCTTTTGAACAACCAGTTATAATAGGAAAGTCCTATATTCTTAAATTAATTCATCAAGTTGATGATAAAATCCATGGGCGTTCCAGTGGACATTATGCACTTGTTACACAACAACCCCTTAGAGGAAGGGCCAAACAGGGGGGACAACGAGTAGGAGAAATGGAAGTTTGGGCTCTGGAGGGATTTGGTGTTGCTCATATTTCACAAGAAATGCTTACTTATAAATCTGATCATATCAGAGCTCGTCAGGAAGTACTTGGTACTACAATAATTGGGGGAACAATACCTGAGGATGCTCCAGAATCTTTTCGATTGCTCGTTCGAGAATTACGATCTTTAGCTCTTGAACTGAATCATTTCCTTATATCTGACAAGAACTTCCAACAACTTCGAATTGGATCAGTTTCTCCTCAACAAATCATTAATTGGGGCAAGAAAATCCTACCTAATGTTGGAGAAGTAACAAAACCCTATACTTTTCATTACAAAACCAATAAACCGGAAAAAGATGGATTATTTTGTGAAAGAATCTCTGGACCTATAAAAAGTGGGATTTGTGCTTGTTGTGAACAATGCGGAGTCGAGGATTCTCGGATACGAAGATATCAAATGGGATACATCAAATTGGCCTGTCCAGTGACTCATGTGTGGTATTTGAAACGTTTGCCTAGTTATATCGCGAATCTTTTAGATAAACCCCTTAAGGAGTTAGAAGGCCTAGTATACAGAAAGGATTTTTTGGTTAGGCGCATGGAATTAGCTAAGCATTTTATTCGAACAAATATAGAACCAGAACGGATGGTTTTGTGTCTATTACCGGTTCTTCCTCCCGAGTTGAGACCAATCATTCAGATATCAGATATAAATGAACTCTATAGAAGAGTTATCTATCGAAATAATACTCTTAAGTTGGTTCAAGAAGCCGTGGATACACTTCTTGATCAACCAAATAAAGTTTACAAGTCGTTTTCAGATGTAATTGAAGGCAAAGAGGGAAGATTTCGTGAGACTTTACTTGGTAAACGGGTTGATTATTCGGGACGTTCTGTTATTGTCGTGGGTCCTTCGCTTTCATTACATCGATGTGGATTACCTCGAGAAATTGCAATAGAGCTTTTCCAGACATTTGTAATTCGTGGGCTAATTAGACAACAAATAGCTTCCAACATAGGAATTGCTAAAAGTAAAATTCGTGAAAAAGAACCAATTGTATGGGAAATACTTCAAGAAGTTATGCAAGGGCATCCCGTATTGCTGAATAGAGCACCGACCTTGCATAGGTTAGGAATACAGGCGTTCCAACCCATTTTAGTGGAGGGACGTGCTATTTGTTTACATCCATTAGTTCGTAAGGGATTTAATGCAGACTTTGATGGCGATCAAATGGCTGTTCATGTACCTTTATCTTTGGAAGCTCAAGCAGAGGCTCGTTTACTTATGTTTTCTCATATGAATCTTTTGTCTCCAGCTATTGGAGATCCCATTTCCGTCCCAACTCAAGATATGCTTATTGGGCTCTATGTATTAACGATCGGGAATCGTCGAGGTATTTGTGCAAATAGGCCTTTGTGGCTACGGTGGCCCATCGAAGTTCAATATGAATCTTTGGGTACCTATCATGAGATTTATGGACAATATATTAGAACCACTGTCGGTCATATTTCTTTTTATCGAGAAATATTTCACAATAAAGCGATAGATGGAACTGCCATGAAACGACTTATTAGCAGATTAATAGATCACTTCGGAATGGCATATACATCTCACATCCTGGATCAAGTAAAGACTTTGGGTTTCCAGCAAGCCACTGCTACATCCATTTCATTAGGAATTGATGATCTTTTAACAATACCTTCTAAGGGATGGTTAGTCCAAGATGCTGAACAACAAAGTTTGACTTTGGAAAAGAACCATCACTATGGGAATGTACACGCGGTCGAAAAATTACGTCAATCTATTGAGATCTGGTATGCTACAAGTGAATATTTGAGACAGGAAATGAATCCTAATTTTAGGATGACTGATCCTTCTAATCCAGTCCATATAATGTCCTTTTCGGGAGCTAGAGGAAATGCATCTCAAGTACACCAATTAGTAGGTATGAGAGGATTAATGTCAGATCCCCAAGGACAAATGATTGATTTACCTATTCAAAGCAATTTACGCGAAGGACTTTCTTTAACGGAATACATAATTTCTTGCTACGGAGCCCGCAAAGGAGTTGTGGATACCGCTGTACGAACATCAGATGCTGGATACCTCACACGTAGACTTGTTGAAGTAGTTCAACACATTGTTGTACGTAGAACAGATTGTGGCACTGGTCGTGTATTAGCGGACGATATATATATAGGCCCCCGATGCATTGCCACTCGAAATCAAGATATTGGGATTGGACTTATCAATCGATTCATAACCTTTCGAGCACAACCAATATATATTCGAACCCCCTTTACTTGCAGGAGTACATCTTGGATCTGTCGATTATGTTATGGTCGGAGTCCCACTCATGGCGACTTGGTCGAGTTGGGAGAAGCTGTAGGTATTATTGCGGGTCAATCAATTGGGGAACCAGGGACTCAACTAACATTAAGAACCTTTCATACTGGCGGAGTATTCACCGGCGGTACTGCAGAACATGTACGAGCTCCTTCTAATGGAAAAATAAAATTCAATGAGGATTTGGTTCATCCGACACGTACACGTCATGGCCATCCTGCTTTTCTATGTTATATAGATCTGTATGTAACGATTGAGAGTCAGAGTATTATACATAATGTGAATATTCCACCAAAAAGTTTGATTTTAGTTCAAAATGATCAATATGTAGAATCCGAACAAGTAATTGCTGAGATTCGCACGAAAGAAAGGGTTCGAAAACATATTTATTCTGACTCACAAGGAGAAATGCACTGGAGTTTATGGATATTATCGGGAAAGAGGCGAAGAAATCGATTTCTTATCCCAGTAAGGACAAATGATCTGATTCGAGATTTCATAAGAATTGACTTATCGTTGATAATTTTGTCATCATCCTCGGGTCAAGTTCTAATTGTTCAGTTTGACTCCTTAGTAATAAGATCAGCTAAGCCCCATTTGGCCACTCCAGGAGCAACCGTTCACGGTCATTATGGAGAAATACTTTACGAAGGAGATACTTTAGTTACATTTATATATGAAAAATCGAGATCCGGTGATATAACACAAGGTCTTCCAAAGGTGGAACAAGTATTAGAAGTACGTTCGATCGATTCAGGAATTCCTTGGGGATTCTTGATTGGCGCTGAGTTAACCATAGCGCAAAGTTGTATCTCTTTGGTTAATAAGATCCAAAAAGTTTATCGATCTCAGGGGGTGCAGATCCATAATAGGCATATAGAGATTGTTGTACGTCAAATAACATCAAAAGTGTTGGTTCCCGGAGAACTTATTGGATTGTTGCGAGCCGAACGAACAGGACGTGCTTTGGAAGAAGCGATCCGTTATCGAGCCATCTTAGTGGGAATAACGAGGGCATCTCTAAATACTCAAAGTTTCATATCTGAAGCGAGTTTTCAAGAAACCGCTCGAGTTCTAGCAAAAGCTGCTCTACGAGGTCGTATTGATTGGTTGAAAGGTCTGAAAGAGAATGTTGTTCTTGGGGGGATGATACCCGTTGGTACCGGAGGAGTTATTCACGTTCAAGCAAGTTTCAACAATACCATTGTGACTGTTACCGATGTACGGGGTCAAGTGGTTTCTTGGTCTTCCGCCGGTACTTGTGGATTCAGAGGCACAAGAAGAGGGACACCTTTTGCTGCTCAAACCGCAGCAGCGAATGCTATTCGCACAGTAGTCGTCATGATAAAAGGACCTGGTCTAGGAAGAGATGCAGCATTAAGAGCCATTCGTAGAAGTGGTATACTATTAAGTTTCGTACGTGATGTAACCCCTATGCCACATAATGGATGTAGACCCCCTAAAAAAAGACGTGTGATGCCAACTATTAAACAACTTATTAGAAACACAAGACAGCCAATCAGAAATGTCACGAAATCCCCCGCTCTTCGAGGATGCCCTCAGCGTCGAGGACCCAAAAAACCAAACTCCGCCTTACGTAAAGTTGCCAGAGTACGATTAACCTCTGGATTTGAAATCACTGCTTATATACCTGGTATTGGCCATAATTCACAAGAACATTCTGTAGTATTAGTAAGAGGAGGAAGGGTTAAGGATTTACCTGGTGTGAGATATCACATTGTTCGAGGAACCCTAGATGCTGTCGGAGTAAAGGATCGTCAACAAGGGCGTTCTTATGGGGTCAAAAAGCCAAAAATGGCAAGGAAAAGTTTGATTCAGAGAGAGAGAAAGAGACAGAAATTGGAACAGAAATATCATTTGATTCGTATTCATGGAAAATTGCAATCCCCACCACGGAATAGTGCACCTACACGTCTTCATCGACGTTGTTTTTCGACGGGAAGACCGAGAGCTAACTATCGAGACTTTGGGCTATCCGGACACATACTTCGCGAAATGTTTAATGCATGTTTGTTGCCGGGGGCAACAAGATCTAGTGATCGAATTGATTATAGAAACATGAGTTTAATTAGTCGATTTATTAGTGAACAAGGAAAAATATTATCTAGACGAGTGAATAGATTGACTTTGAAACAACAACGCTTAATTACTATTGCTATAAAACAAGCTCGTATTTTATCTTCATTACCTTTTATAGTAACTTGGTCCAGAGCATCTACCATTATCCCCACAATGGTGGGCCATACTATTGCTGTTCATAATGGGAAAGAGCATTTACCTGTTTTTATAACAGATCGTATGGTGGGTCACAAATTGGGAGAATTCGCACCTACTGAGATGATGGAAGCAGGAGTTCATTTTGGTCATGGTACTAGGAAATGGAATCCTAGAATGGCACCTTACATCTCTGCAAAGCGTAAAGGTATTCATATTATAAATCTGACTAGAACTGCTCGTTTTTTATCAGAAGCCTGTGATTTAGTTTTTGATGCAGCAAGTAGGGGAAAACACTTCTTAATTGTTGGTACAAAAAATAAAGCAGCTGATTTAATAGCATCGGCTGCAATAAAGGCTCGGTGTCATTATGTTAATAAAAAATGGCTCGGTGGTATGTCAACGAATTGGTCCACTACAGAAACGAGACTTCAAAAGTTCAGGGACTTGCCGAAAAGAGATGCGGCGATGTTCAAGAGGCAGTTATCTCACTTGCAAACATATCTAGGTGGGATCAAATATATGACGGGGTTACCCGATATTGTAATCATCGTTGATCAGCAAGAAGAATATACAGCTCTTAGAGAATGTGTCACTTTGGGTATTCCAACGATTTGTTTAATCGATACAAATAGTGATCCAGATCTCGCAGATATTTCGATTCCAGCCAACGATGATGCTATTGCTTCAATCCGATTGATTCTTAACAAATTAGTATTCGCCATTTGTGAGGGTATGGGACAAAAAATAAATCCACTTGGTTTCAGACTTGGTGCAACGCAAAGTCATCGCTCCTTTTGGTTTAAAAATTATTCCGATGGTTTACAGGAAGATGAAAAAATACGGGATTGTATCAAGAATTATGGAATTGCGCGTATAGGGATTCAAAAAAGAATCGATCTAATTCAAGTTATAATCTATATTGGAAGACTCAACGTTGTTATCACAAGAGTTGCAAAACCTTACGGACAACCTAATATTCTTGCAGAATATATAGCAGGACAATTAAAAAAAAGAGTCTCCTTTAGAAAGGCAATGAAAAAAGCTATTGAATTAACTGAACAAGCAGATACAAAAGGCATTCAAGTGCAAATTGCAGGCCGTATCGACGGAAAGGAAATTGCCCGTGTCGAATGGATCAGAGAGGGTAGAGTTCCCCTACAAACCATTCGAGCTAAAATTGACCATTGTTCCTATATGGTTCGAACTATCTATGGTGTATTAGGCATCAAAATTTGGATAATGTCTCGTTACCGAGGGCCTCGTTTTAAAAAAATACGCCGTCTGGGGGCTTTACCGGGATTAACTAGTAAAAGACCTGAAAAACAGAAATTGCGTTTTCATTATGGTCTGACAGAGCGACAATTACTTAGATATGTTCGTATTGCTGGAAAAGCCAAAGGTTCACTACTCGAGATGCGTTTGGATTTTCGATTGGGTATGGCTTCGACCCCTGGAGCTAGGCAATTAGTTAACCATAGACATATTTTAGTTAATGGTCGTATAGTGGATATACCAAGTTATCGTTGCAAACCTCAAGATATTATTACTGCATTAGTAAATAAAATAATAGATAGTCAATGGATAGGTTTGAAAATCAATGAGTTGCTAGTTGTAGAATATTATTCTATGTCACGTCGAGGTACTCCAATTTATGGAAAAAAATCATTGGCCGTGAAAAAGATTCAACAAAAGACAGAAACAAATCCACTATCTGTTTTACGTCAAGCAATACGTGGAGTAACTCCCGATATAGCAGTAAAATCAAGACGTGTAGGCGGATCGACTCATCAAGTTCCCGTTGAAATAGGATCTACACAAGGAAAAGCACTTGCCATTCGTTGGTTATTAGGGGCATCCCGAAAACGTGGTCGAAATATGGCTTTCAAATTAAGTTCCGAATTAGTGGATGCTGCCAAAGGGAGTGGCGATGCCATACGCAAAAAGGAAGAGACTCATAGAATGGCAGAGGCAAATAGAGCTTTTGCAGACACTATTTCAAATATACTAACTTCGATAAGAAATGCTGACATGAATAAAAAGGAAACGGTTCGAATACCATCTACTATACTTCTACGAGAAGGTTTTATTGAAAACGTTAGAAAACATCAGGAAAACAACAAAAATTTCTTGGTTTCAACCCTGCGACATAGAAGCCGACCCGGTCTACGAATTTATTCCAACTCCCAAAGAATTCCTAGGATTTTAGGTGGAATGGGGATTGTTATTCTTTCTACTTCTCGAGGTATAATGACTGATCGAGAGGCTCGACTCGAAGGAATTGGAGGAGAAATTTTGCCTAGATCTCGGATAAATGGAAATTTTATTGATAAAACCTCTTCAATTGTAGCCAATATCTTATTACGAATAATTCCGACAACTTCAGGAGAAAAAGAGGCATTTACCTATTACAGAGATATGTCAGCTCAATCCGAAGGAAATTATGCGGAAGCTTTACAGAACTATTATGAAGCTATGCGCCTTGAAATTGATCCTTATGATCGCAGTTATATCCTCTATAACATAGGCCTTATCCACACAAGTAACGGAGAACATACAAAGGCTTTGGAATATTATTTCCGAGCACTCGAACGAAATCCATTCTTACCACAAGCTTTTAATAATATGGCCGTGATCTGTCATTACCGGGGGGAACAGGCCATTCGACAGGGGGATTCTGAAATTGCGGAGGCTTGGTTTGATCAAGCCGCTGAGTATTGGAAACAAGCTATAGCGCTTACTCCAGGTAATTATATTGAAGCACATAATTGGTTGAAGATCACGAGACGGATGAATTGGCGATCAGAACGTATATGGATAGAAGTTATAACAGGGTCTCGAAAAACAAGTAATTTCTTCTGGGCCTGCATCCTTTTTTTAGGTTCACTAGGATTTTTATTGGTTGGAACTTCCAGTTATCTTGGTAGAAATCTAATATCCTTATTCCCCTCTCAACAAATCCCTTTTTTCCCACAAGGGATTGTGATGTCTTTCTATGGGATCGCAGGTCTGTTCATTAGCTCCTATTTGTGGTGCACAATTTCGTGGAATGTAGGTAGTGGTTATGATCGATTCGATAGAAAAGAAGGAATAGTGTATATTTTTCGTTGGGGCTTCCCTGGAAAAAATCGTCGCATTTTTCTTAGATTCCTTATGAAAGATATCCAGTCCATCCGAATGGAAGTTCTTTACATGGAAATCAGAGGTCAGGGAACCATTCCTTTGACTCGTACTGATGAGAATTTCACTTCACGCGAAATGGAACAAAAAGCTGCTGAATTGGCCTATTTCTTGAACGTACCC
Acorus008 ATGGCAACCCTTCGAGCCGATGAAATTAGTAATATTATCCGTGAACGTATTGAACAATATACTAGAGAAGTGAAGGTTGTGAATACCGGTACAGTCCTTCAAGTAGGCGACGGCATTGCTCGTATTCATGGTCTTGATGAAGTAATGGCAGGTGAATTAGTCGAATTTGAAGAGGGTACGATAGGTATTGCTCTTAATTTGGAATCCAATAATGTTGGCGTTGTACTAATGGGTGACGGTTTGACAATACAAGAGGGAAGTTCTGTAAAAGCAACAGGAAGAATTGCTCAGATACCGGTGAGTGAGGCTTATTTGGGTCGTGTTGTAAATGCTCTGGCTAAACCTATTGATGGGAGAGGTGAAATTGCAGCTTCTGAATTCCGGTTAATCGAATCTCCTGCCCCAGGTATTATTTCGAGACGTTCCGTATATGAGCCCCTTCAAACAGGTCTTATCGCTATTGATTCGATGATCCCTGTAGGGCGCGGTCAGCGAGAATTAATTATTGGGGACAGACAGACCGGTAAAACAGCGGTAGCCACAGATACTATTCTCAACCAAAAAGGACAAAATGTAATATGCGTTTATGTAGCTATTGGCCAAAAAGCATCTTCCGTCGCGCAGGTAGTGACTAATTTCCAGGAGCGAGGGGCGATGGAATACACTATTGTGGTAGCCGAAACGGCGGATTCCCCCGCTACATTACAATACCTGGCTCCTTATACAGGAGCGGCTTTGGCTGAATATTTTATGTACCGTGAACGACATACTTCAATAATTTATGATGATCTCTCCAAACAAGCGCAAGCTTATCGCCAAATGTCTCTTCTATTAAGAAGACCGCCCGGACGTGAAGCTTACCCAGGAGATGTTTTTTATTTGCATTCCCGCCTTTTGGAAAGAGCCGCTAAATCAAGTTCTCGTTTAGGTGAAGGAAGTATGACTGCTTTACCAATAGTTGAAACTCAATCTGGGGATGTTTCGGCTTATATTCCTACTAATGTAATTTCCATTACAGATGGGCAAATATTCTTATCCGCCGATTTATTCAATGCCGGAATACGACCTGCTATTAATGTGGGTATTTCTGTCTCCAGAGTAGGATCCGCAGCTCAAATTAAAGCCATGAAACAAGTAGCTGGCAAATCAAAATTGGAACTAGCTCAATTCGCGGAGTTAGAAGCTTTTGCACAATTCGCTTCTGATCTCGATAAAGCTACTCAGAATCAATTGGCAAGAGGTAAACGATTGCGCGAGTTACTTAAACAATCCCAATCAGAACCTCTCGCGGTGGACGAACAAGTGGTTACTATTTATACCGGAACGAATGGATATCTTGATACGTTAGAAATTGGGCAGGTAAAGGAATTTCTCGTTAAGTTACGTACCTACTTAAAAAAGAATAAACCTCAGTTTCAAGAAATCATATCTTCTACCAAGACCTTTACCGAGGAAGCAGAAGCTCTTTTGAAGGAAGCTATTGGGCGTATCGTCCAAATCATTGGCCCAGTACTGGATGTCGCCTTTCCCCCGGGAAAGATGCCTAATATTTACAACGCTTTGGTGGTTGCCGGTCAGCCAATTAATGTGACTTGTGAGGTACAGCAATTATTAGGAAATAATCGGGTTCGAGCTGTGGCTATGAGTGCTACAGATGGTTTGACGAGAGGAATGGAAGTGATTGACACGGGAGCTGCTCTAAGTGTTCCAGTCGGTGGAGCTACTCTCGGAAGAATTTTCAACGTTCTTGGGGAGCCCGTTGATAATTTAGGCCCTGTAGATACTCGCACAACATCTCCTATTCATAGATCTGCGCCTGCATTTATACAGTTAGATACGAAATTATCAATCTTTGAAACAGGCATTAAAGTGGTAGATCTTTTAGCTCCTTATCGCCGGGGAGGAAAAATCGGACTATTTGGGGGAGCTGGAGTGGGTAAAACAGTACTCATCATGGAATTGATCAACAACATTGCCAAAGCGCATGGAGGTGTATCCGTATTTGGCGGAGTAGGCGAGCGTACTCGTGAAGGAAATGATCTTTACATGGAAATGAAAGAATCCGGAGTAATTAATGAAGAAAAGATTGAAGAATCTAAAGTAGCTCTAGTGTATGGTCAGATGAATGAACCGCCGGGCGCTCGTATGAGAGTTGGTTTGACTGCCCTAACCATGGCGGAATATTTCCGGGATGTTAATGAACAGGATGTACTTCTATTTATCGACAATATCTTCCGGTTCGTACAAGCGGGATCAGAAGTATCTGCCTTATTAGGGCGGATGCCTTCCGCCGTGGGTTATCAACCTACCCTTAGTACAGAAATGGGTTCTTTGCAAGAAAGAATTACTTCTACAAAAGAGGGATCTATAACGTCTATTCAAGCGGTTTATGTACCTGCGGATGATTTGACTGACCCTGCTCCTGCCACCACATTTGCACATTTGGATGCTACTACTGTACTATCAAGAGGATTAGCTGCCAAAGGTATTTATCCGGCAGTAGATCCTTTAGATTCAACGTCAACTATGCTCCAACCTAGGATCGTTGGCGAGGAACATTATGAAACTGCGCAAAGAGTTAAGCAAACTTTACAACGTTACAAAGAACTTCAGGACATTATAGCTATCCTTGGGTTGGACGAATTATCCGAAGAGGATCGTTTAACCGTAGCAAGAGCACGAAAAATTGAGCGTTTCTTATCACAACCCTTCTTCGTAGCAGAAGTATTTACTGGTTCTCCAGGTAAATATGTTGGTCTCGCGGAAACGATTAGGGGGTTTCAACTGATCCTTTCAGGAGAATTAGATGGTCTTCCCGAGCAGGCCTTTTATTTGGTGGGTAACATCGATGAATTAAAGCTTTGTTTACTGACTCCTAATCGAATTATTTGGGATTCAGAAGTGCAAGAAATCATTCTATCTACTAATAGTGGACAAATTGGCATATTACCAAATCACGCCTCTATTGCCACAGCTGTAGATATCGGTCTTTTGAGAATACGCCGCGACGACCGATGGTTAGCGGTGGCTCTGATGGGGGGGTTTGCTAGAATAGGAAATAATGAGATCACCATTTTAGGAAATGATGCCGAGATGGGTACTGACATTGATCCGCAAGAAGCTCAACGAGCTCTTGAAATAGCTGAAGCTAACTTGAGTAAAGCTGAAGGTAAGAGACAAGCAATTGAGGCAAATTTAGCGCTAAGACGAGCTAGGACACGGGCGGAGGCTAGTTTCGGGTTTAATACCGATATTTTAGCAACAAATCTAATAAATCTAAGTGTAGTGCTTGGTGTATTGATCTTTTTTGGAAAGGGAGTGGATTTATTAGATAATCGAAGACAGAGGATCTTGAGTACTATTCGAAATTCAGAAGAACTGCGTAGAGGAGCCCTTGAGCAGCTCGAAAAAGCCCGGGCTCGCTTACGGAAAGTAGAAATGGAAGCAGATGAGTATCGAGTGAACGGATACTCCGAGATAGAACGAGAAAAGATGAATTTGATTAATGCCACTTATGAAAATTTGGAACGATTAGAAAATTACAAAAATGAAACCCTTCATTTTGAACAACAAAGAGCAATTAATCAGGTCCGGCAACGAGTTTTCCAACAAGCGTTACAAGGAGCTCTAGGAACTCTGAATAATTGTTTGAATAGTGAATTACATATGAATCCACTGATTTCTGCCGCTTCCGTTATTGCTGCTGGATTAGCCGTAGGACTTGCTTCTATTGGACCTGGGGTTGGTCAAGGTACTGCTGCAGGCCAAGCCGTAGAAGGTATTGCGAGACAACCAGAAGCAGAAGGTAAAATACGAGGTACTTTATTGCTTAGTCTGGCTTTTATGGAAGCTTTAACAATTTACGGACTGGTCGTAGCATTAGCACTTTTATTTGCGAATCCTTTTGTCATGAATGTTATACTATGTTCCAGCAACATGCTCGATATATCTGGTGTAGAAGTGGGCCAACATTTATATTGGCAAATAGGAGGGTTCCAAGTCCATGCCCAAGTACTAATCACTTCTTGGGTCGTAATTGCTATCTTATTAGGTTCAGTCACTGTCGCTGTTCGGAATCCACAAACCATTCCGACCAACGGTCAGAATTTCTTTGAGTATGTTCTTGAATTCATTCGAGACTTGAGCAAAACACAGATTGGAGAAGAATATGGTCCTTGGGTTCCCTTTATTGGAACAATGTTCCTATTTATTTTTGTTTCGAATTGGTCAGGCGCTCTTTTACCTTGGAAACTCATAGAGTTACCTCACGGGGAGTTAGCCGCACCCACGAATGATATAAATACTACTGTTGCTTTAGCTTTACCCACATCTGTAGCATATTTCTATGCGGGTCTTACCAAGAAAGGATTGGGTTATTTCGGGAAATACATTCAACCAACTCCGATCCTTTTACCAATTAATATCCTAGAAGATTTCACAAAACCTTTATCACTGAGTTTTCGACTTTTCGGAAATATCTTGGCTGATGAATTAGTAGTTGTTGTTCTTGTTTCTTTAGTACCTTTGGTAGTTCCTATACCTGTCATGTTTCTTGGATTATTCACAAGCGGCATTCAAGCTCTTATTTTTGCAACTTTAGCCGCGGCCTATATAGGCGAATCCATGGAAGGTCATATGATATTTTCAACTTTAGAACATATATTAACTCACATATCTTTTTCGATTATTTCAGTTGTGAAAGGCATGATAGCTACCTTTTTCTCTATCACGGGATTATTGGTTACTCGTTGGATCTATTCGGGTCATTTCCCACTAAGTGATTTATATGAATCATTAATCTTCCTTTCATGGATAACTGCGCCAAGTGCCATTTTTACCCAAGGCTTTGCTACTTCGGGTCTTTTAACGGAAATGCATCAATCCATAATATTAGTACCCGCTCTACAATCCCAGTGGTTAATGATGCATGTAAGTATGATGTTATTGAGCTATGCAGCTCTTTTATGCGGGTCATTATTATCAGTTGCTCTTCTAAAATATCAATTGACTCAACGATTAGATTTTTGGAGTTATCGGGTCATTAGTCTAGGGTTTATCTTTTTAACCATAGGTATTCTATCGGGGGCAGTGTGGGCTAATGAGGCATGGGGATCTTATTGGAATTGGGACCCAAAGGAAATTTGGGCATTTATTACCTGGGCTATATTCGCAATTTATTTACATACTAGAGCTTCTATCGGATTTCTTATAATTTGGATATGTTATTTTGGAGTCAATCTATTAGGAATAGGTTTACATAGTTATGGTACAAATATAATCTGTTTCGCTATTCTAAGTGTTTATTCTATTCTGGGTAATGAAGAACTTGTCATTCTTAATTCTTGGGTTCAGGAATTTCTTTATAACTTAAGCGACACAATAAAAGCTTTTTCGATTCTTTTAGTTACTGATTTATGGATTGGATTCCATTCACCCCACGGTTGGGAACTAATGATTGGTTCGGTCTACAATGATTTTGGATTAGCTCATAACGAACAAATTATATCTGGGCTTGTTTCCACTTTTCCAGTTATTCTAGATACGATTGTGAAATATTGGATCTTCCATTATTTAAATCGTGTCTCTCCTTCACTTGTAGTGATTTATCATTCAATGAATGACATGACTATTGCTTTTCAATTGGCTATTTTTGCATTAATTGCGACTTCATCGATCTTATTGATTAGTGTACCCGTTGTATTTGCTTCTCCTGATGGTTGGTCAAGTAACAAAAATGTTGTATTTTCCGGTACCTCATTATGGATTGGGTTAGTCTTTCTGGTAGGTATCCTTAATTCGATATTAGAGGGTTTTTCAGTCATTATGGAATCTATTCATGCAACATTTCCCTTTTTAGAAGACAAATTATCACATTTAAATCATGTATCAGATATATTAATACCCTATCCCATCCATCTCGAAATCCTGGTTCCGTCTTTACATGGCTATCTGTCAAGTGTACGAATCAATTTTTCGACGGTAAGGAGTCAAATGCTAGAGAGTTCATTTCTAATGGATACTCCTACTAAAAAATTCGATACTATAGTCCCAATTATTCCTCTAATCGGATCATTGGCTAAAGCTAAGTTTTGTAACGTATCGGGGCATCCTGTTAGTAAGCCGGTCTGGGCTGATTTGTCAGATGCTGATATTATTGATCGATTTGGACGAATATGTAGAAATCTTTCTCATTATCACAGTGGATCCTCAAAAAAACAGAGTTTGTATCGAGTAAAGTATATACTTCGCCTTTCGTGTGCGAGAACTTTGGCCCGTAAACATAAAAGTACAGTGCGCTGGTATTTGGATATTACTCGGACATCTATTGCAAATGCATATCCCATTTTTGCACAACAGGGTTATGAAAATCCACGAGAAGCAACTGGACGCATTGTATGTGCTAATTGCCATTTGGCGAATAAGCCCGTGGATATTGAAGTTCCACAAGCCGTGCTTCCTGATACTGTATTTGAAGCAGTTGTTAGAATCCCTTATGATAAGCAACTGAAACAAGTTCTTGCTAATGGTAAAAAGGGGTCTTTGAATGTAGGGGCTGTTCTTATTTTACCCGAGGGATTTGAATTAGCCCCCCCCGATCGTATTTCTCCAGAAATGAAAGAAAAGATGGGGAATCTGGCTTTTCAGAGTTATCGCCCTACTAAAAAAAATATTATTGTGATAGGTCCTGTTCCGGGTCAGAAATATAGTGAAATCGTCTTTCCTATTCTTTCCCCCGACCCTGCTACAAAGAAAGATGTTCACTTCTTAAAATATCCCATATATGTGGGCGGGAACAGGGGAAGGGGTCAGATTTATCCCGATGGGAGCAAGAGTAACAATACAGTCTATAATGCTACAGCCGCTGGTGTGGTAAGCAGAATCCTACGTAAGGAAAAGGGGGGTTATGAAATAACCATAGCTGATGCATCGGATGGACATCAAGTGGTTGATATTATACCTCCAGGACCAGAACTTCTTGTTTCGGAGGGTGAATCCATTAAGCTTGATCAACCATTAACGAGTAATCCCAATGTGGGCGGATTCGGGCAGGGCGATGCAGAAATAGTACTTCAAGATCCATTACGCGTCCAAGGTCTTTTGTTCTTCTTGGCATCTGTTATTTTGGCACAAATCTTTTTGGTTCTTAAAAAGAAACAGTTTGAAAAGGTTCAATTGTACGAAATGAATAAAGTATATGATTGGTTCGAGGAACGTCTCGAGATTCAGGCGATTGCAGATGATATAACTAGTAAATATGTTCCTCCTCATGTCAACATATTTTATTGTCTAGGAGGGATCACACTTACTTGTTTTTTAGTACAAGTAGCTACGGGCTTTGCTATGACTTTTTACTATCGTCCAACTGTTACAGATGCTTTTGCATCTGTTCAATATATAATGACTGAGGTCAACTTTGGTTGGTTAATACGATCAGTTCATCGATGGTCAGCAAGTATGATGGTACTAATGATGATCCTGCACGTATTTCGTGTGTATCTTACAGGTGGATTTAAAAAACCCCGTGAATTGACTTGGGTTACAGGTGTGGTTCTGGGTGTATTGACTGCATCTTTTGGTGTAACTGGTTATTCTTTACCTTGGGACCAAATCGGTTATTGGGCAGTAAAAATTGTTACAGGCGTACCTGACGCTATTCCTGTAATAGGATCTCCTTTGGTAGAGTTATTACGTGGAAGTGCTAGTGTGGGTCAATCCACTTTGACTCGTTTTTATAGTTTACACACTTTTGTCTTACCTCTTCTTACTGCCGTATTTATGTTAATGCACTTCCCAATGATACGTAAGCAAGGGATTTCAGGTCCTTTAATGATTGAAGTTTTTCTATTTGGAATCGTATTAGGTCTAATTCCTATTACTTTGGCAGGATTGTTCGTAACTGCATATTTACAATACAGACGCGGTGATCAGTTGGACCTTAGTTATTTCGGTTTTCTACTGGCTGCTTCAACTATAACCACAGCTCTATTCATTGGTCTGAGCAAGATACGGCTAATGGATATTGTAAGTCTTGCTTGGGCTGCTTTAATGGTAGTCTTTACATTTTCCCTTTCACTCGTAGTATGGGGAAGAAGTGGACTCATGATTATTCGTTCGCCGGAACCAGAAGTGAAAATTGTGGTAGATAGGGATCCCATAAAAACTTCTTTCGAGGCATGGGCCAGACCCGGCCATTTTTCAAGAACAATAGCTAAAGGCCCTGATACTACCACTTGGATCTGGAACCTACATGCTGATGCTCACGATTTCGATAGCCATACCAGTGATTTGGAGGAGATTTCTCGAAAAGTATTTAGTGCTCATTTCGGTCAACTCTCCATCATCTTTCTTTGGCTGAGTGGCATGTACTTCCATGGCGCCCGTTTTTCTAATTATGAAGCATGGCTGAGTGATCCTACTCACATTAGACCCAGTGCCCAGGTAGTTTGGCCAATAGTGGGTCAAGAAATTTTGAATGGTGATGTGGGCGGGGGTTTCCGCGGAATACAAATAACCTCTGGTTTTTTTCAAATTTGGCGAGCATCTGGAATAACTAGTGAATTACAACTTTATTGTACCGCAATTGGCGCGTTGGTCTTTGCAGCGTTAATGCTTTTTGCAGGTTGGTTCCATTATCACAAAGCTGCTCCAAAATTGGCTTGGTTCCAAGTCGAATCTATGTTGAATCACCACTTAGCGGGGTTACTAGGACTGGGGTCTCTTTCTTGGGCGGGACACCAAATACATGTATCTTTGCCGATTAACCAATTTCTCGACGCGGGAGTGGATCCTAAAGAGATACCACTTCCTCATGAATTTATATTGAATCGGGATCTTTTGGCTCAACTTTATCCAAGTTTTGCCGAAGGAGCAACTCCATTTTTCACCTTGAATTGGTCAAAATATGCAGAATTTCTTACTTTTCGGGGAGGATTAGATCCTATAACAGGCGGCCTATGGTTGAGCGATATTGCGCACCATCATTTAGCTATTGCAATTCTTTTCCTGATAGCTGGTCATATGTATAGAACCAACTGGGGCATTGGTCATGGACTAAAAGATATTTTGGAGGCTCATAAGGGTCCATTTACGGGCCAAGGTCATAAAGGCCTTTATGAAATCCTAACCACGTCATGGCATGCTCAATTAGCTCTTAACCTGGCTATGTTAGGCTCTTTAACCATTGTTGTAGCTCACCATATGTATTCCATGCCCCCCTATCCATACCTAGCTACTGACTATGGTACACAACTTTCGTTGTTCACACATCACATGTGGATCGGTGGATTTCTCATAGTTGGTGCTGCTGCACATGCAGCCATTTTTATGGTAAGAGACTACGATCCAACTACTCGATACAACGATCTATTAGATCGTGTCCTTAGGCACCGTGATGCAATCATATCACATCTAAACTGGGCATGTATATTTCTAGGCTTTCACAGTTTTGGTTTGTATATTCATAATGATACCATGAGTGCCTTAGGGCGCCCCCAGGATATGTTTTCAGATACCGCTATACAATTACAACCCATCTTTGCTCAATGGGTACAAAACACCCATGCTTTAGCACCTGTTGCGACAGCTCCTGGTGCAACAACAGGCACCAGCTTAGCTTGGGGGGGTGGTGAGTTAGTAGCAGTAGGCGGCAAAGTAGCTTTGTTACCTATTCCATTAGGAACTGCGGATTTCTTGGTACATCACATTCATGCATTTACGATCCATGTGACTGTATTGATACTACTGAAAGGTGTTCTGTTTGCTCGGAGCTCCCGTTTAATACCTGATAAAGCGAATCTTGGCTTTCGTTTCCCTTGTGATGGTCCTGGAAGAGGAGGAACATGTCAAGTATCCGCCTGGGATCATGTCTTCTTAGGTCTATTCTGGATGTACAATTCAATTTCGGTAGTCATATTCCATTTCAGTTGGAAAATGCAATCGGATGTTTGGGGTAGTATAAGCGATCAAGGGGTGGTAACTCATATCACAGGAGGAAACTTTGCACAGAGTTCCATTACTATTAATGGGTGGCTTCGGGATTTCTTATGGGCACAGGCATCTCAGGTAATTCAGTCTTATGGTTCTTCATTATCTGCATATGGTCTTTTTTTCCTAGGTGCTCATTTTGTATGGGCTTTCAGTTTAATGTTTCTATTCAGCGGCCGTGGTTATTGGCAAGAACTTATTGAATCCATCGTTTGGGCTCATAACAAATTAAAAGTTGCTCCTGCTACTCAGCCTAGAGCCTTGAGCATTGTACAAGGACGTGCTGTAGGAGTAACTCATTACCTTCTGGGTGGAATTGCCACAACATGGGCATTCTTCTTAGCAAGAATTATTGCAGTAGGAATGGCATTAAGATTTCCAAGGTTTAGCCAAGGCTTAGCTCAGGACCCCACTACTCGTCGTATTTGGTTTGGTATTGCTACCGCACATGACTTCGAGAGTCATGATGATATTACTGAGGAACGTCTTTATCAGAACATTTTTGCTTCTCACTTTGGTCAGTTAGCAATAATCTTTCTGTGGACTTCCGGAAATCTGTTTCATGTAGCTTGGCAAGGAAATTTTGAGTCATGGGTACAGGACCCTTTACACGTAAGACCTATTGCTCACGCAATTTGGGATCCTCATTTTGGTCAACCGGCTGTCGAAGCCTTTACTCGAGGAGGTGCTCCTGGACCAGTGAATATCGCTTATTCCGGCGTTTATCAGTGGTGGTATACAATCGGATTACGCACCAATGAAGATCTTTATACTGGAGCTCTTTTTCTATTATTTCTTTCTGCTATATCCTTAATAGGGGGTTGGTTACACCTACAACCCAAATGGAAACCAAGCGTTTCTTGGTTCAAAAATGCGGAATCCCGTCTGAATCATCATTTGTCAGGACTTTTCGGAGTAAGTTCCTTGGCTTGGACAGGGCATTTAGTTCATGTCGCTATTCCCGCATCAAGGGGCGAGTATGTCAGATGGAATAATTTCTTAGATGTATTACCGCACCCCCAAGGTTTGGGACCACTTTTTAGCGGTCAGTGGAATCTTTATGCCCAAAACCCCGATTCCAGTAGTCATTTATTCGGTACCTCCCAAGGAGCGGGAACTGCCATTCTAACTCTTCTCGGGGGATTCCATCCGCAAACGCAAAGTTTATGGCTGACCGATATGGCTCATCATCATTTAGCTATTGCATTTATTTTCCTGATAGCTGGTCATATGTATAGAACCAACTTCGGGATTGGGCACAGTATAAAAGATCTTTTAGAAGCACATACTCCTCCGGGGGGTCGATTGGGGCGTGGGCATAAGGGTCTTTATGATACAATCAATAATTCGCTTCATTTTCAATTAGGTCTTGCTCTGGCCTGTTTAGGAGTTATTACTTCCTTGGTAGCTCAACACATGTACTCTTTACCTGCTTACGCATTCATAGCGCAAGACTTTACTACTCAAGCTGCGTCGTATACTCATCACCAATACATCGCAGGTTTCATCATGACGGGAGCCTTTGCTCACGGAGCTATATTCTTCATTAGAGATTACAACCCGGAACAGAATGAAGATAATGTATTGGCGAGAATGTTAGACCATAAAGAAGCTATCATATCTCATTTAAGTTGGGCCAGTCTGTTTTTGGGGTTCCATACCTTGGGACTTTATGTTCATAACGACGTCATGCTCGCTTTTGGGACTCCGGAAAAACAAATCTTGATTGAACCTATATTTGCCCAGTGGATACAATCCGCTCATGGTAAGACTTTATATGGGTTTGATGTACTCTTATCTTCAACGAGTGGCCCAGCATTCAATGCTGGTCGAAGCATTTGGTTACCCGGTTGGTTGAGTGCTGTTAATGAGAATAGTAATTCACTATTCTTAACAATAGGTCCTGGAGACTTCTTGGTTCATCATGCTATTGCTCTAGGTTTGCATACAACTACATTGATCTTAGTAAAGGGTGCTTTAGATGCGCGTGGTTCGAAGTTAATGCCAGATAAAAAAGATTTCGGTTATAGTTTTCCTTGCGACGGCCCGGGACGGGGGGGTACTTGTGATATTTCTGCTTGGGATGCATTTTATTTGGCGGTTTTCTGGATGTTAAATACCATTGGATGGGTTACTTTTTATTGGCATTGGAAGCACATCACATTATGGCAAGGTAATGTTTCACAATTTAACGAATCCTCTACTTATTTGATGGGATGGTTAAGAGATTATCTATGGTTAAACTCTTCCCAACTTATCAACGGATACAATCCGTTTGGTATGAATAGTTTATCGGTCTGGGCATGGATGTTCTTATTTGGACATCTTGTTTGGGCTACTGGATTTATGTTCTTAATTTCCTGGCGTGGATATTGGCAGGGATTAATTGAAACTTTAGCATGGGCTCATGAACGCACACCTTTGGCTAATTTGATTCGATGGAGAGATAAGCCAGTGGCTCTTTCCATCGTGCAAGCAAGATTGGTTGGATTAGCCCACTTTTCCGTAGGTTATATATTCACTTATGCAGCTTTCTTGATTGCCTCTACATCAGGTAAATTTGGTATGTCACATTCAGTAAAGATTTATGATACATGTATAGGGTGTACTCAATGTGTACGAGCCTGTCCTACAGATGTATTGGAAATGATACCCTGGGACGGATGTAAAGCTAAGCAAATTGCTTCTGCGCCAAGAACAGAGGACTGTGTAGGTTGTAAGAGATGCGAATCCGCCTGTCCAACAGACTTCTTGAGTGTCCGGGTTTATTTAGGGAATGAGACAACTCGCAGCATGGGTCTACCTTATTCTATTTTTGTGCCTTTAGTAGGCCTAGTCTTTCCGGCAATTGCAATGGCTTCTTTATTTCTTCATGTTCAAAAAAACAAGATTGTCATGCAAGATATAAAAACATATCTCTCTGTGGCACCTGTGCTAACTACTCTATGGTTTGGGTCTTTAGCAGGTTTATTGATAGAGATCAATCGTTTATTCCCGGATGCCTTGTCATTCCCATTAGAGAGACGCGAAAGTACAAGCCTATGGGGTCGCTTCTGTAACTGGATAACCAGCACCGAAAACCGCCTTTACATTGGATGGTTCGGTGTTTTAATGATCCCTACCTTATTGACCGCAACTTCTGTATTTATTATCGCCTTCATCGCTGCTCCTCCAGTAGATATTGATGGTATCCGTGAACCTGTTTCCGGGTCTTTACTTTATGGAAACAACATTATTTCTGGTGCCATTATTCCTACATCTGCAGCTATAGGTTTGCACTTTTACCCAATTTGGGAAGCAGCATCCGTTGATGAGTGGTTATACAATGGTGGTCCTTATGAACTAATTGTTCTACACTTCTTACTTGGTGTAGCTTGTTATATGGGTCGTGAGTGGGAACTTAGTTTCCGTCTGGGTATGCGTCCTTGGATTGCTGTCGCATATTCAGCTCCTGTTGCAGCTGCTACTGCTGTTTTCTTGATCTACCCTATTGGTCAAGGAAGCTTCTCTGATGGTATGCCTCTAGGAATATCTGGTACTTTCAACTTTATGATTGTATTCCAGGCTGAACACAACATCCTTATGCATCCATTCCACATGTTAGGCGTAGCTGGTGTATTCGGCGGCTCCCTATTTAGTGCTATGCATGGTTCCTTGGTAACCTCTAGTTTAATCAGGGAAACTACTGAAAATGAATCTGCTAATGAAGGTTACAGATTCGGTCAAGAGGAAGAAACTTATAATATCGTCGCTGCTCACGGTTATTTTGGCCGATTAATCTTCCAATATGCTAGTTTCAACAATTCCCGTTCCCTACATTTCTTCTTGGCTGCTTGGCCTGTAGTAGGTATCTGGTTCACTGCTTTAGGTATTAGTACTATGGCTTTCAACCTAAACGGTTTCAATTTCAACCAATCCGTAGTTGACAGTCAAGGTCGTGTTATTAACACTTGGGCTGATATCATCAACCGTGCTAACCTTGGTATGGAAGTAATGCATGAACGTAATGCTCACAACTTCCCTCTAGACCTAGCTTCTGTTGAAGCACCTTCTACAAATGGCGTGGAAACGCTCTTTAATGGAACTTTAGCTTTAGCTGGTCGTGACCAAGAAACCACTGGTTTCGCTTGGTGGGCCGGGAATGCCAGACTTATCAATTTGTCCGGTAAACTACTCGGGGCTCACGTAGCCCATGCCGGATTAATCGTATTCTGGGCAGGAGCAATGAACCTCTTTGAAGTGGCTCATTTCGTACCAGAGAAGCCCATGTATGAACAAGGATTAATTTTACTTCCCCATCTAGCTACTCTAGGTTGGGGGGTAGGTCCGGGTGGGGAAGTTATAGACACCTTTCCATACTTTGTATCTGGAGTACTTCATCTAATTTCCTCTGCAGTCTTAGGCTTTGGCGGTATTTATCATGCGCTTCTTGGACCTGAGACTCTAGAAGAATCCTTTCCGTTCTTCGGTTATGTATGGAAAGATAGAAATAAAATGACCACAATTTTAGGTATTCATCTAATTTTGTTAGGGATAGGTGCTTTTCTTCTAGTATTCAAGGCTCTTTATTTTGGGGGTGTATATGACACCTGGGCTCCTGGGGGGGGAGATGTAAGAAAAATAACCAACTTAACACTTAGCCCAAGTGTTATATTTGGTTATTTACTAAAATCTCCCTTTGGAGGAGAAGGATGGATTGTTAGTGTGGACGATTTAGAAGATATAATTGGAGGACATGTATGGTTAGGTTCCATTTGTATACTTGGTGGAATCTGGCATATCTTGACCAAACCCTTTGCATGGGCTCGCCGCGCATTTGTATGGTCTGGAGAGGCTTACTTGTCTTATAGTTTAGGTGCTTTAGCTGTCTTTGGGTTCATCGCTTGTTGTTTCGTCTGGTTCAATAATACCGCCTATCCTAGTGAGTTTTATGGACCTACTGGGCCGGAGGCTTCTCAAGCTCAAGCATTTACTTTTCTAGTTAGAGACCAACGTCTTGGGGCTAACGTGGGATCCGCTCAGGGACCTACTGGTTTAGGTAAATATCTAATGCGGTCCCCAACGGGAGAGGTCATTTTTGGAGGAGAAACCATGCGCTTTTGGGATCTCCGTGCTCCTTGGTTGGAACCTCTAAGGGGTCCCAATGGTTTGGACTTGAGTAGGCTGAAAAAAGACATACAACCTTGGCAAGAACGACGTTCGGCGGAATATATGACTCATGCTCCTTTAGGGTCTTTAAATTCCGTGGGTGGTGTAGCTACCGAGATCAATGCAGTCAATATGACTATAGCCCTTGGTAGATTTACCAAATTCGATATTATGGACGACTGGTTACGGAGAGACCGTTTCGTTTTTGTAGGTTGGTCCGGTCTATTGCTCTTCCCTTGTGCTTATTTCGCTTTAGGAGGTTGGTTCACAGGTACAACTTTTGTAACTTCGTGGTATACCCACGGATTGGCTAGTTCATATTTAGAAGGCTGCAATTTCTTAACCGCTGCAGTTTCTACTCCTGCTAATAGTTTAGCACATTCTTTGTTGCTACTATGGGGTCCTGAAGCACAAGGCGATTTTACTCGTTGGTGTCAATTAGGCGGTCTGTGGACTTTTGTTGCTCTACACGGTGCTTTCGGACTAATCGGTTTCATGTTACGTCAATTCGAACTTGCTCGATCTGTTCAATTGCGACCTTATAATGCAATCGCATTTTCTGGTCCAATTGCTGTTTTCGTTTCTGTATTCCTAATTTATCCACTGGGTCAGTCTGGTTGGTTCTTTGCACCCAGTTTTGGTGTGGCAGCTATATTTCGATTCATCCTCTTCTTCCAGGGGTTTCATAATTGGACCCTAAACCCATTTCATATGATGGGAGTTGCCGGAGTATTGGGTGCTGCTCTGCTATGCGCTATTCATGGTGCTACCGTAGAAAATACTTTATTTGAGGACGGTGACGGCGCAAATACATTCCGTGCTTTTAACCCAACGCAAGCCGAAGAGACTTATTCGATGGTCACTGCTAACCGATTTTGGTCCCAAATCTTTGGGGTTGCTTTTTCTAATAAACGTTGGTTACATTTCTTTATGTTATTTGTACCAGTAACCGGTTTATGGATGAGTGCCCTTGGAGTAGTTGGTCTGGCTCTGAACCTACGTGCCTATGACTTCGTTTCCCAGGAAATCCGTGCCGCGGAAGATCCTGAATTTGAGACTTTCTACACCAAAAATATTCTCTTAAATGAGGGTATTCGTGCTTGGATGGCAGCTCAGGATCAGCCTCATGAAAACCTTATATTCCCTGAGGAGGTTCTACCCCGTGGAAACGCTCTTATGTCTGGAAGCACGGGAGAACGCTCTTTTGCTGATATTATTACCAGTATTCGATACTGGGTTATTCATAGCATTACTATACCTTCCCTATTCATTGCGGGTTGGTTATTCGTCAGTACAGGTTTAGCTTACGATGTGTTTGGAAGTCCTCGTCCAAACGAGTATTTTACAGAAAGCCGGCAAGGGATTCCATTAATAACTGGCCGTTTTGATCCTTTGGACCAACTTGATGAATTTATGACCATAGATCGAACCTATCCAATTTTTACAGTAAGATGGTTGGCTGTTCATGGACTAGCTGTACCTACCGTTTCTTTTTTGGGGTCAATATCAGCAATGCAGTTCATCCAACGAATGGCTACACCAAGACGAACAATTGTAGGGGATTTATTGAAACCATTGAATTCAGAATATGGTAAAGTAGCCCCGGGATGGGGAACTACTCCTTTTATGGGAGTCGCAATGGCCCTATTTGCGATATTCCTATGTATTATTTTGGAGATTTATAATTCTTCCGTTTTACTGGATGGAATGCTTACTCTCAAACTCTTCGTTTACACAGTAGTGATATTTTTTGTTTCTCTATTTATCTTCGGATTCCTATCTAATGATCCAGGACGTAATCCTGGACGTATGGCTGATACTACTAGGATTCCTCTTTGGCTGATAGGTACTGTAGCTGGTATTCCTGTGATCGGTTCAGTGGGTGTTTTCTTTTACGGTTCATATTCCGGATTGGGCTCATCTCTGGCTAAATTGCCCGAGGCTTATGCTGTTTTCAATCCAATTGTAGATTTTATGCCAGTCATACCTGTACTCTTTTTTCTCTTAGCCTTTGTTTGGCAAGCCGCTGTAAGTTTTCGCAACCCAAACGAACAAAATGTTGAATTGAATCGTACCAGTCTATACTGGGGGTTATTACTCATTTTTGTACTTGCTGTTTTATTTTCCAATTATTTCTTCAATGAAGTAAATATTCTCGCATTTATTGCTACTGCACTGTTCATTCTAGTTCCGACTGCCTTTTTACTTATCATCTACGTAAAAACAATGGAAACAGCAACCTTAGTCGCCATCTTCATATCTGGTTTACTTGTAAGCTTTACTGGGTATGCCTTATATACCGCTTTTGGGCAACCCTCTCAACAACTAAGAGATCCATTCGAGGAACACGGAGACATGGAAGCATTGGTTTATACATTCCTGTTAGTCTCGACTCTAGGGATAATTTTTTTCGCTATCTTCTTTCGAGAACCGCCAAAGGTTCCTATGTCACCACAAACAGAGACTAAAGCAGGTGTTGGATTCAAAGCTGGTGTTAAAGATTACAAATTGACTTATTATACTCCTGAATATGAAACCAAAGATACTGATATCTTGGCAGCATTTCGAGTAACTCCTCAACCCGGAGTTCCACCCGAGGAAGCAGGGGCTGCGGTAGCTGCCGAATCCTCTACTGGTACATGGACAACTGTGTGGACCGATGGACTTACCAGCCTTGATCGTTACAAAGGCCGATGCTACCACATCGAGCCCGTTGTTGGGGAGCAAAATCAATATATTGCTTATGTAGCTTATCCTTTAGACCTTTTTGAAGAAGGTTCTGTTACTAACATGTTTACTTCCATTGTGGGTAATGTATTTGGGTTCAAAGCCCTACGAGCTCTACGTTTGGAGGATCTTCGAATTCCCCCTGCTTATTCCAAAACTTTCCAAGGCCCGCCCCATGGAATCCAGGTTGAGAGAGATAAATTGAACAAGTATGGTCGTCCCCTATTGGGATGTACTATTAAACCAAAATTGGGGTTATCCGCGAAGAACTACGGTAGAGCAGTTTATGAATGTCTCCGTGGTGGACTTGATTTTACCAAGGATGATGAGAACGTGAACTCACAGCCATTTATGCGTTGGAGAGACCGTTTCTTATTTTGTGCTGAAGCAATTTATAAAGCGCAAGCGGAAACAGGTGAAATCAAAGGACATTATTTGAATGCTACTGCGGGTACATGTGAAGAAATGATGAGAAGGGCCCAATGTGCCAGAGAATTGGGAGTTCCTATCGTAATGCATGACTACTTAACAGGTGGATTCACTGCAAATACTAGCTTGGCTATTTATTGCCGAAACAACGGCCTACTTCTTCACATCCATCGTGCAATGCATGCAGTTATTGATAGACAGAAGAATCATGGTATGCACTTTCGTGTACTAGCTAAAGCGCTACGTATGTCTGGTGGAGATCACATTCACGCCGGTACAGTAGTAGGTAAACTGGAAGGGGAACGTGAAATGACTTTAGGTTTTGTTGATTTACTACGTGATGATTATATTGAAAAAGACCGAAGTCGTGGTATTTTTTTCACTCAAGATTGGGTCTCTATGCCAGGTGTTTTGCCCGTAGCTTCCGGTGGTATTCACGTTTGGCATATGCCTGCCTTGACCGAGATCTTTGGGGATGATTCTGTACTACAGTTCGGTGGAGGAACTTTAGGACACCCTTGGGGAAATGCACCTGGTGCAGTAGCCAATCGGGTAGCTTTAGAAGCGTGTGTACAAGCTCGTAATGAGGGACGTGATCTTGCTCGCGAAAGTACTCAAATTATCCGTGAAGCTTGTAAATGGAGCCCTGAGCTAGCCGCTGCTTGTGAAGTATGGAAGGAAATCAAATTTGAGTTCGAACCAGTAGATATGCTTAGTCCCAAAAGAACCAGATTCCGTAAACAACATAGAGGAAGAATGAAGGGACGAGGCAGTCATATTTGTTTCGGAAGATACGCTCTTCAGGCACTTGAACCATCTTGGATCACATCTAGACAAATAGAAGCGGGGCGAAGGGCAATGACACGATATGCACGTCGTGGTGGAAAAATCTGGGTACGTATATTTCCGGACAAACCCGTTACAATAAGACCCGCGGAAACACGTATGGGTTCGGGGAAGGGATCCCCCGAATACTGGGTATCCGTTGTTAAACCGGGTCGAATACTTTATGAGATGGGTGGAGTATCAGAAACTGTAGCCAGAGCCGCTATTGAAATAGCCGCGTCCAAAATGCCTATAAGAACGAGAGTTAGGCGAGGATATATAGCTCGGAGACGTCGAACAAAAATTCGTTTATTTGCAGCAACCTTTCGAGGGGCTCATTCAAGACTTACTCGAGCTGCCACTCAACAGAAAATGAGAGCTTTGGTTTCTGCTCATCGAGATAGAGGCAAGCAAAAGAGAGATTTTCGTCGTTTGTGGATCACTCGGATAAATGCGGTAACTCGTAGTTATAGTCGATTAATGCACAATCTGTATAAGAGGCAGTTGCTTCTTAATCGTAAAATACTTGCACAAATAGCTCATCATTGTGGTAAAGGTCGTAATGCCAGAGGAATCATTACCGCAGGGCATAGAGGGGGAGGTCATAAGCGTCTATACCGTAAAATCGATTTTCGACGGGGTAGAATCGTAACCATAGAATACGACCCTAATCGAAATGCATACATTTGTCTCATACACTATGGGGATGGTGAGAAGAGATATATTTTACATCCCAGAGGGGCTATAATTGGAGATACCATTGTTTCTGGTACAGAAGTTCCTATAGGAAATGCCCTACCTTTGACCGATATGCCCTTAGGCACGGCCATACATAACATAGAAATCACACTTGGAAAGGGTGGACAATTAGCTAGAGCAGCGGGTGCTGTAGCGAAACTGATTGCAAAAGAGGGTAAATCGGCCACATTAAGATTACCATCCGGGGAGGTCCGTTTGATATCCAAAAACTGCTCAGCAACAGTCGGACAAGTAGGTAATGTTGGGGCGAACCAACAAAGTTTGGGTAGAGCCGGATCTAAGTGTTGGCTAGGTAAGCGTCCTGTAGTAAGAGGAGTAGTTATGAACCCTGTGGACCATCCCCACGGGGGTGGTGAAGGGAGAGCCCCAATTGGTAGAAAAAAACCCACAACCCCTTGGGGTTACCCTGCGCTTGGAAGAAGAAGTAGGAAAAGGAATAAATATAGTGATCGTTTTATTCTTCGTATGGCCAAGGGTAAAGATGCCAGATTAACAGTTATTTTGGAATGTAGATATATTACTCAAAAAAATCGACACAATACATCGAGTCGATTAGAATTGAGAAAATATTGTCGCTATTGTTATAAGCATACGATTCACGGGGAAATAAAGAAAATGAAAATAAGAGCCTCTGTTCGTAAAATTTGCGAAAAATGTCGACTAATCCGTAGGCGGGGACGAATTATAGTTATTTGTTATAATCCGAAACATAAACAAAGACAGGGGATGATTCAACCTCAGACCCTTTTAAATGTAGCGGATAACAGCGGGGCTCGAGAATTGATGTGTATTCGAATCATAGGAGCCAGTAATCGCCGATATGCTCATATTGGTGACGTTATTGTTGCTGTAATCAAAGAAGCAGTACCCAATATGTCTCTAGAAAGATCAGAAGTGGTCAGAGCTGTAATTGTACGTACATGTAAAGAACTCAAACGTGACAACGGTATGATAATACGATATGATGACAATGCAGCAGTTGTCATTGATCAAGAAGGGAATCCAAAAGGAACTCGAGTTTTTGGTGCGATCGCTCGGGAATTGAGACATTTGAATTTCACTAAAATAGTTTCCCTAGCTCCTGAGGTATTAATGGTTCGAGAGGAAGTAGTAGGATCCACTCGGGCACTACAGTGGAAGTGTGTTGAATCAAGAGCAGACAGTAAGCGCCTTTATTATGGTCGTTTCATTCTGTCCCCACTTCTGAAAGGACAAGCCGATACTATAGGTATCGCCATGCGAAGGGCTTTACTTGGAGAAATAGAAGGAACATGTATCGGCATTGAAGAATCAGTACATGAAATTTTAATGAATTTGAAAGAAATTGTATTGAGAAGTAATCTTTATGGAACTCGAGACGCATCTATTTGCGTCAGAGGTCCTAGATGCGTAACTGCTCAAGACATCATCTCACCACCTTCCGTAGAAGTAGTTGATACTACACAACATATAGCTAGCCTGACGGAACCGATTGATTTGTGTATTGGATTACAAATCCCGATAGATGCTGTATCCATGCCTGTTCGAAATGCGAATCATAGTATTCATTCTTATGAGATACTTTTCCTCGAAATATGGACAAATGGAAGTTTAACTCCTAAAGAAGCACTTCACGAAGCTTCCCGTAATTTGATTGATTTATTTATTCCTTTTCTAACAATACCTGGATTTAGTCAGATCCAATTTGAGGGATTTTGTAGGTTCATTGATCAGGGCTTGATGGAAGAATTTCATAAGTTTCCAAAAATTTTTGTGGAAAGATATCAATTGGTAGAACCCTTGATAAAAGAAAGAGATGCTGTATATGAATCACTCACATATTCCTCGGAATTATATGTACCCGCGGGATTAATTGGAAACATTCCTCTAATGAATTCCCTGGGAACCTTTATAGTAAATGGAATATACAGAATTGTAATCAATCAAATATTGCAAAGCCCCGGTATTTACTACGTTTATACCAGTACCATAATATCAGATTGGGGAGGAAGAATATGGGCCCGTGTGAGTAGGAAACAAAAAATATCTATTCTAGTTTTATCATCAGCTATGGGTTCGAATCTAAGAGAAGCCATTTTGGAATTTAGATGTGAATTAGGAAGGATTGGACGACGAAATATGAACCGGAGATTAAATCTTGATATACCTCAGAGCAATACATTTTTGTTACCACGAGATGTATTGGCTGCCGCGGATCATTTGATCGGAATGAAATTTGGAATGGGTACACTTGACGATATGAATCACTTGAAAAATAAACGTATTCGTTCTGTAGCAGATCTGTTACAGGATCAATTCGGCTTGGCTCTTGTTCGTTTAGAAAATGCAGTTACTTATGAATCGTTTTTCGGCCTACACCCTTTATCTCAAGTTTTGGATCGAACTAATCCATTGACGCAAATCGTTCATGGGCGAAAATTGAGTTATTTGGGTCCTGGAGGATTGACAGGGCGAACTGCTAGTTTTCGAATACGAGATATCCATCCTAGTCACTATGGACGGATTTGCCCAATTGACACGTCCGAAGGAATCAATGTTGGACTTATTGGATCCTTAGCTATTCCGTTTTATGAAGTATTTTTATCACCAGCGACAGGAAATTCTTTGGCTTTGATTCAGGAAGAACAGATTGTTCCCGCCCGATACCGTCAAGAATTCCTGACTATTGCATGGGAACAGATTCATCTTCGAAGTATTTTTCCCTTCCAATATTTTTCTATTGGAGCTTCCCTGATTCCGTTTATCGAGCATAATGATGCGAATCGGGCTTTAATGAGTTCGAATATGCAGCGTCAAGCAGTTCCGCTTTCCCGGTCCGAGAAGTGCATTGTTGGGACTGGATTGGAACGACAAGCGGCTCTGGATTCGGGGGTTTCAGCTATAGCCGAATGCGAGGGAAAGATTATTTATACCGATACTCATAAGATCTATCAACGTTCGAACAAAAATACTTGTATGCATCAAAATCCTCAGGTTCGGCGGGGGAAATGCATTAAAAAAGGACAAATTTTAGCGGATGGTGCGGCTACAGTTGGTGGCGAACTCGCTTTAGGAAAAAACGTATTAGTAGCTTATATGCCATGGGAAGGTTACAATTTTGAGGACGCGGTACTCATTAGCGAACGTCTGGTATATGAAGATATTTATACTTCTTTTCACATCCGTAAATATGAAATTCAGACTCATGTGACACCTGAAAGAATTACTCATGAAATACCGCATTTGGAAGCTCATTTACTCCGCAATTTAGACAGAAATGGAATTGTGGCGCTGGGATCTTGGGTAGAAACAGGCGATATTTTAGTAGGTAAATTACCGGAAGATAGATTATTACGAGCCATAAAAGAAACTTGTGGTCGAGTTATTGATGTGAATCCAGAAACGATTCGTGTATATATTTCACAGAAACGTGAAATCAAAGTGGGTGATAAAGTAGCTGGAAGACACGGGAATAAAGGTATCATTTCCAAAATTTTATCTAGACAAGATATGCCTTATTTGCAAGATGGAACGCCGGTTGATATGGTTTTCAACCCATTAGGAGTACCTTCACGAATGAATGTGGGACAAATATTTGAATGCTCGCTCGGGTTAGCGGGGAGACATTATAGAATAGCACCTTTTGATGAGAGATATGAGCAAGAGGCTTCGAGAAAACTAGTGTTTTCTGAATTATATGAAGCCAGTAAGCAAACAGCAAATCCATGGGTATTTGAACCCGAATATCCCGGAAAAAGCAGAATATTTGATGGAAGAACGGGAGATCCTTTTGAACAGCCTGTTCTAATAGGAAAGTCCTATATCCTGAAATTAATTCATCAAGTTGACGATAAAATCCACGGTCGTTCCAGTGGACATTACGCACTTGTTACACAACAACCTCTTAGAGGAAGGGCCAAACAGGGCGGACAGCGCGTAGGAGAAATGGAAGTTTGGGCTCTCGAAGGGTTTGGTGTTGCTCATATTTTACAAGAGATGCTTACTTATAAATCTGATCATATTAGAGCTCGTCAGGAAGTACTTGGTACTACAATCATTGGAGGAACAATACCCGAGGATGCTCCAGAATCTTTTCGATTGCTCGTTCGCGAATTACGATCTTTGGCTTTGGAACTGAATCATTTCCTTGTATCTGAGAAGAACTTCCAACAACTTCAAATTGGATCAGTTTCTCCTCAACAAATAAGTGCTTGGGCCAACAAAATCCTACCTAATGTTGGAGAGGTCACAAAACCCTATACTTTTCATTACAAAACCAATAAACCGGAAAAAGATGGATTATTTTGTGAAAGAATCTTTGGACCTATAAAAAGTGGAATTTGCGCTTGTTGTGAACAATGTGGAGTCGAAGATTCTCGGATACGAAGATATCAAATGGGATACATCAAGCTCGCATGTCCAGTGACTCATGTGTGGTATTTGAAACGTCTTCCTAGTTATATCGCGAATCTTTTAGATAAACCCCTTAAGGAATTAGAAGGCCTAGTATACAGAAAGGATTTTTTAGTTAGACGCATGGAATTAGCTAAACATTTTATTCGAACAAATGTAGAACCAGAGCGGATGGTTTTGTGCCTATTACCGGTTCTTCCTCCCGAGTTGAGACCAATTATTCAGATATCGGATATTAATGAACTCTATAGAAGAGTTATCTATCGGAACAATACTCTTAAATTGGTGCAAGAAGCCGTAGATACACTTCTTGATCAACCAAATAAAGTGTACAAGTCATTTTCAGATGTAATTGAAGGCAAGGAGGGGAGATTTCGTGAGACTTTACTTGGTAAACGGGTCGATTATTCGGGTCGTTCCGTCATTGTCGTAGGCCCTTCACTTTCATTACATCGATGCGGATTACCTCGAGAAATAGCAATAGAGCTTTTCCAGACATTTGTAATTCGCGGTCTAATCAGACAACATCTTGCTTCTAACATAGGAATTGCTAAAAGCAAAATTCGGGAAAAAGAACCGATCGTATGGGAAATACTTCAAGAAGTTATGCAGGGACATCCTGTATTGCTAAATAGAGCGCCCACCCTGCATAGATTAGGCATACAGGCGTTCCAACCCGTTTTAGTGGAGGGACGTGCTATTTGTTTACATCCATTAGTTTGTAAGGGATTCAATGCAGATTTTGATGGAGATCAAATGGCTGTTCATGTACCTTTATCTTTGGAAGCTCAAGCAGAGGCTCGTTTACTTATGTTTTCTCATATGAATCTCTTGTCACCAGCTATTGGAGATCCCATTTCTGTACCAACTCAAGATATGCTTATTGGCCTCTATGTATTAACGATGGGGAATCGTCGAGGTATTTTTGTAAATAGGCCTTTGTGGCTCCGGTGGCCTATCGAAGTTCAATATGAATCTTTGGGTACCTATCAGGAGATTTATGGGCACTATATTCGAACCACTGTTGGTCATATTTCTTTTTATCGAGAAATATATCACAATAAAGCGATAGATGGAACTGCCATGAAACGACTTATTAGCAGATTAATAGATCACTTCGGAATGGCATATACATCACACATCCTGGATCAAGTAAAGACTCTGGGTTTTCGGCAAGCCACTGCTACATCTATTTCATTAGGAATTGATGATCTTTTAACAATACCTTCTAAAGGATGGCTAGTCCAAGATGCTGAACAACAAAGTTTTATTTTGGAGAAACACCATTCTTATGGAAATGTACACGCGGTAGAAAAATTACGTCAATCCATTGAGATATGGTATGCTACAAGTGAATATTTGAGACAAGAAATGAATCCTAATTTTCGGATGACTGATCCTTCTAATCCAGTCCATATAATGTCCTTTTCGGGAGCTAGAGGAAATGCATCTCAGGTGCACCAATTAGTAGGTATGAGAGGACTAATGTCGGATCCCCAGGGACAAATGATTGATTTACCCATCCAAAGCAATTTACGTGAAGGACTTTCTTTAACCGAATATATAATTTCCTGCTACGGAGCCCGCAAAGGAGTTGTAGATACTGCTGTACGAACATCAGATGCCGGATACCTCACTCGTAGACTTGTTGAAGTAGTTCAACACATTGTTGTACGCAGAACAGATTGTGGCACTGGTCGTGTATTAGCAGACGATGTATATATAGGTCTACGATGCATTGCCGCTCGAAATCAAGATATTGGGATTGGACTTGTCAATCGATTCATAACCTTTCGAGCACAACCAGTATATATTCGAACTCCCTTTACTTGTAGGAGTACCTCTTGGATCTGTCAATTATGTTATGGCCGGAGTCCTACTCACGGCGACCTGGTCGAATTGGGGGAAGCGGTAGGTATTATTGCGGGACAATCAATTGGGGAACCGGGGACTCAACTAACATTAAGAACCTTTCATACTGGTGGAGTATTCACAGGGGGTACTGCAGAACATGTACGAGCTCCTTCTAATGGAAAAATAAAATTCAATGAGGAGTTGGTTCATCCCACACGTACACGTCACGGACATCCTGCTTTTCTATGTTCTATAGACCTGTATGTAACTGTTGAGGGTCGGGATATTATACATAATGTCAATATTCCACCAAAAAGTTTGATTTTAGTTCAAAATGATCAATATGTAGAATCAGAACAAGTGATTGCCGAGATTCGCGCCAAAGAGAGGGTCCAGAAACATATTTATTCCGAATCAGCGGGAGAAATGCACTGGAGTTTATGGATATTATCCGGAAAGAGGCGAAAAAATAGATTCATCATCCCGGTAAGGGCAAACGATCTTATTAGAGATTTCATAAGAATTGAGTTATCTTTGATTCTTTTGTCATCATCTTCGGGTCAAGTTATAATTGTTCATGTTGACTCCTTTGTAATAAGAGCAGCCAAGCCGTATTTGGCCACTCCAGGAGCAACTGTTCATGGCCATTATGGAGAAATACTTTACGGAGGAGATACATTAATTACATTTATATATGAAAAATCAAGATCTGGTGATATAACGCAGGGTCTTCCAAAAGTAGAACAAGTGTTAGAAGTACGTTCAATTGATTCCGGAATTCCCTGGGGATTCTTGATCGGCGCCGAGTTAACCATAGCGCAAAGTCGTATCTCTTTGGTTAATAAGATCCAAAAAGTTTATCGATCTCAGGGGGTGCAGATTCATAATAAGCATATAGAGATTATTGTACGTCAAATAACATCAAAAGTGTTGGTTCCGGGAGAACTTATCGGATTGTTGCGGGCGGAACGAACAGGTCGCGCTTTGGAAGAAGCGATCTGTTATCGAGCAATCTTATTGGGAATAACAAGAGCGTCTTTGAATACTCAAAGTTTCATATCCGAAGCGAGTTTTCAAGAAACTGCTCGAGTTTTGGCAAAAGCGGCTCTACGGGGTCGTGTTGATTGGTTGAAAGGCCTGAAAGAGAACGTTGTTCTAGGGGCGATGATACCCGTCGGTACGGGAGGAATTATTCATGTTCAGGCAAGTTTCAACAATACCATTGTGACTGTTACAGATGTTCGGGGTCGAGTAGTTTCTTGGTCCTCCGCCGGTACTTGTGGATTCAAAGGCACAAGAAGAGGGACGCCGTTTGCGGCTCAAACCGCAGCGGGAAATGCTATTCGTACAGTAGTAGTCATGATAAAAGGTCCTGGGCTCGGAAGAGACGCAGCATTACGAGCCATTCGTAGAAGCGGCATATTATTAAATTTCGTACGTGACGTGACCCCTATGCCACATAATGGATGTAGACCTCCTAAAAAAAGACGTGTGATGCCAACTATTAAACAACTTATTAGAAACACAAGACAGCCAATCCGAAATGTCACAAAATCCCCCGCTCTTCGAGGATGTCCTCAGCGTCGAGGACCCAAAAAACCAAACTCTGCCTTACGTAAAGTTGCCAGAGTACGATTAACCTCTGGATTTGAAATCACTGCTTATATACCTGGTATTGGCCATAATTTACAAGAACATTCTGTAGTCTTAGTAAGAGGTGGGAGGGTTAAGGATTTACCCGGTGTGAGATATCACATTGTTCGAGGAACCCTAGATGCTGTCGGAGTAAAGGATCGTCAACAAGGGCGTTCTTATGGGGTCAAAAAGCCAAAAATGGCAAGGAAAGGTTTGATTGAGAGGGAGAAGAAGAGGAAGAAATTGGAACAGAAATATCATTCGATTCGTATTCATGGAAAATTGCAATCCCCACCACGTAATAGTGCACCTGTACGTCTTCATCGACGTTGTTTTTTGACCGGAAGACCCAGAGCTAACTATAGGGATTTTGGGTTATCCGGACACGTACTTCGAGAAATGGTTCAGGCATGTTTGTTGCCGGGCGCAACAAGATCAAGTGATCGAATTGATTATAGAAACATGAGTTTAATTAGTCGATTTATTAGTGAACAGGGAAAAATATTATCTAGACGAGTGAATAGATTGACCTTGAAACAACAACGATTAATTACTATTGCTATAAAACAAGCCCGTATTTTATCTTCGTTACCTTTTATAGTAACTTGGTCCCGGGCATCTACCATTATACCCACAATGATCGGTCATACAATTGCTATTCATAATGGAAAGGAACACTTACCCATTTATATAACAGATCGTATGGTCGGTCACAAATTGGGAGAATTCGCACCTACTGAGATGATGGAAGCAGGAGTGCATTTCGGTCACGGTACTAGGAAATGGAATCCTAGAATGGCACCTTACATTTCTGCAAAGCGTAAAGGTATTCATATTACAAATCTTACTAGAACTGCTCGTTTTTTATCAGAAGCCTGTGATTTACTTTTTGATGCAGCAAGTGGGGGAAAACACTTCTTAATCGTTGGTACCAAAAAGAAAGCAGCTGATTCAGTAGCATCGGCTGCAATAAGGGCTCGGTGTCATTATGTTAATAAAAAATGGCTTGGTGGTATGTCAACGAATTGGTCCACTACAGAAACGAGACTTCAAAATTTTAGGGACTTACCGAAAAGGGATGCAGCAATGTTGAAGAGACAATTATCTACCTTGCAAACATATCTGGGTGGGATCAAATATATGACGGGTTTACCTGATATTGTAATCATCGTTGATCAGCAAGAAGACTATACGGCTCTTCGAGAATGTGTCATTTTAGGAATTCCGACTATTTGTTTAATCGATACAAATTCTGACCCGGATCTCGCAGACATTTCGATTCCCGCCAACGATGACGCTATAGCTTCAATCCGATTGATTCTTAACAAATTAGTATTCGCAATTTGCGAGGGTATGGGACAAAAAATAAATCCACTTGGTTTCAGACTTGGTGCAACCCAAAGTCATCTTTCCCTTTGGTTCAAAAGTTATTCTATGGGTTTACAGGAAGATGAAAAAATACGGGAGTGTATCAAGAATTATGGAATAGCGCGTATAGAAATTAAAAAAAGAATCGATCTGATCCAGGTCATAATCTATATCGGAAGACTCAACATTGCTATCGCAAGAATTTCAAAACCTTATGGGCAACCCAATATTCTTGCTGAATATATAGCTTTACAACTAAAAAATAGAGTTTCGTTTCGAAAAGCAATGAAAAAAGCTATTGAATTGACTGAACAAGCAGATACAAAAGGAATTCAAATTCAAATCGCAGGACGTATCGATGGAAAAGAAATTGCACGTGTCGAATGGATAAGAGAAGGTAGGGTTCCCCTACAAACCATTCGAGCTAAAATTGATCATTGTTTCCATAAAGTTCAAACTATCTATGGGGTATTAGGCATAAAAATTTGGATAATGTCTCGCTACCGAGGGCCTCGTTTAAAAAAAATACGCCGTCTGGGGGCTTTACCCGGACTAACTAGTAAAGGAACTGAAAAACAGAAATTGCGTTTTCATTATGGTCTGACAGAGCGACAATTACTTAGATATGTTCATATCGCCGGAAAAGCCAAAGGATCACTACTTGAAATGCGTTTGGATTTTCGATTGGGTATGGCTCCTACGCCTGGAGCCCGGCAATTAGTTAACCATAGACATATTTTAGTTAATGGTCGTATAGTAGATATACCAAGTTATCGTTGCAAACCCAGAGACATTATTACTGGATTAGTAAATCAAATCATAGATAGTAAATGGGTCGGTTTGAAAATTAATGAGTTGTTAGTTGTGGAATATTATTCCATGTCACGTCGAGGTACTCCAATTTATGGAAAAAAATCATTGGCCTTGAAAAAGATTCAACAAAAGACAGAAACAAATCCACTATCTGTTTTACGTCAAGCAATACGTGGAGTAACTCCCGATATAGCAGTAAAATCAAGACGTGTAGGCGGATCGACTCATCAAGTTCCTATTGAAATAGGATCTACACAAGGAAAAGCACTTGCCATTCGTTGGTTATTAGCGGCATCCCGAAAACGTGGTCGAAATATGGCTTTCAAATTAAGTTCCGAATTAGTAGATGCTGCCAAAGGGAGTGGCGATGCCATACGCAAAAAGGAAGAGACTCATAAAATGGCAGAGGCAAATAGAGCTTTTGCAGACACTATTGCCGATATAATAACTTCTATAAGAAATGCTCAAATGGCTAAAAAAGGGACAGTTCGAATAGCATCTACGATACTTCTGCGAGAAGGTTTTATTGAAAACGTTAGAAAACATCGGGAAAGTAATAAAGATTTCTTGGTTTTAACCCTGCGACATAGAAGCCGACCTGGTTTACGAATCTATTCCAACTATCAAGGAATTCCCAAGATTTTAGGCGGAATAGGAATTGTAATTGTTTCTACTTCTAGAGGTATAATGACAGATCGGGAGGCTCGACTACAGGGAATTGGAGGAGAAATGTTACCTAGATCTCGAATAAATGCAAATTTTATTGACAAGACCTCTACAATTGTAGCCAATATCTTATTACGAATAATTCCGACCACTTCAGGAGAAAAAGAGGCATTTACTTATTACAGAGATATGTCAGCCCAATCCGAAGGAAATTATGCGGAAGCTTTACAGAATTATTATGAAGCTACGCGACCAGAAATTGATCCCTACGATCGAAGTTATATACTTTATAACATAGGCCTTATACACACAAGTAACGGAGAACATACGAAGGCTTTGGAATATTATTTCCGAGCACTAGAACGAAATCCATTCTTACCGCAAGCTTTTAATAATATGGCCGTGATCTGTCATTACCGGGGAGAACAGGCCATTCGACAGGGCGATTCTGAAATTGCGGAGGCTTGGTCCGATCAAGCTGCTGAGTATTGGAAACAAGCTATAGCTCTTACTCCAGGTAATTATATTGAAGCGCAGAATTGGTTGAAGATCACAAGGCGGATGAACTGGCGATCAGAACATATATGGATAGAATTTATAACGGGGTCTCGAAAAACAAGTAATTTTGGCTGGGCCTGTATCCTTTTTTTAGGTTCACTAGGATTCTTAGTGGTTGGAGCTTCCAGTTATCTTGGTAGGAATCTGATATCTGTATTCCCATCTCAGCAAATAGTTTTTTTTCCACAAGGGATCGTGATGTCTTTCTATGGGATTGCAGGACTGTTCATTAGCTCCTATTTGTGGTGCACTATTTCGTGGAATGTAGGTAGTGGTTATGATCGATTCGATAGAAAAGAAGGAATAGTGTGTATTTTTCGTTGGGGATTTCCTGGAATAAATCGTCGCATTTTCCTTCGATTCTTTATAAGAGATATCCAGTCTATTAGAATAGAAGTTCTTTATATGGAAATCAGAGGTCAGGGAGCGATTCCCTTGACTCGTACTGATGAGAATTTGACTCCACGAGAAATTGAACAAAAAGCAGCTGATTCAGCCTATTTCTTGCGTGTCCCA
Acorus009 ATGGCAACCCTTCGAGCCGATGAAATTAGTAATATTATCCGTGAACGTATTGAACAATATACTAGAGAAGTGAAGGTTGTGAATACCGGTACAGTCCTTCAAGTAGGCGACGGCATTGCTCGTATTCATGGTCTTGATGAAGTAATGGCAGGTGAATTAGTCGAATTTGAAGAGGGTACGATAGGTATTGCTCTTAATTTGGAATCCAATAATGTTGGCGTTGTACTAATGGGTGACGGTTTGACAATACAAGAGGGAAGTTCTGTAAAAGCAACAGGAAGAATTGCTCAGATACCGGTGAGTGAGGCTTATTTGGGTCGTGTTGTAAATGCTCTGGCTAAACCTATTGATGGGAGAGGTGAAATTGCAGCTTCTGAATTCCGGTTAATCGAATCTCCTGCCCCAGGTATTATTTCGAGACGTTCCGTATATGAGCCCCTTCAAACAGGTCTTATCGCTATTGATTCGATGATCCCTGTAGGGCGCGGTCAGCGAGAATTAATTATTGGGGACAGACAGACCGGTAAAACAGCGGTAGCCACAGATACTATTCTCAACCAAAAAGGACAAAATGTAATATGCGTTTATGTAGCTATTGGCCAAAAAGCATCTTCCGTCGCGCAGGTAGTGACTAATTTCCAGGAGCGAGGGGCGATGGAATACACTATTGTGGTAGCCGAAACGGCGGATTCCCCCGCTACATTACAATACCTGGCTCCTTATACAGGAGCGGCTTTGGCTGAATATTTTATGTACCGTGAACGACATACTTCAATAATTTATGATGATCTCTCCAAACAAGCGCAAGCTTATCGCCAAATGTCTCTTCTATTAAGAAGACCGCCCGGACGTGAAGCTTACCCAGGAGATGTTTTTTATTTGCATTCCCGCCTTTTGGAAAGAGCCGCTAAATCAAGTTCTCGTTTAGGTGAAGGAAGTATGACTGCTTTACCAATAGTTGAAACTCAATCTGGGGATGTTTCGGCTTATATTCCTACTAATGTAATTTCCATTACAGATGGGCAAATATTCTTATCCGCCGATTTATTCAATGCCGGAATACGACCTGCTATTAATGTGGGTATTTCTGTCTCCAGAGTAGGATCCGCAGCTCAAATTAAAGCCATGAAACAAGTAGCTGGCAAATCAAAATTGGAACTAGCTCAATTCGCGGAGTTAGAAGCTTTTGCACAATTCGCTTCTGATCTCGATAAAGCTACTCAGAATCAATTGGCAAGAGGTAAACGATTGCGCGAGTTACTTAAACAATCCCAATCAGAACCTCTCGCGGTGGACGAACAAGTGGTTACTATTTATACCGGAACGAATGGATATCTTGATACGTTAGAAATTGGGCAGGTAAAGGAATTTCTCGTTAAGTTACGTACCTACTTAAAAAAGAATAAACCTCAGTTTCAAGAAATCATATCTTCTACCAAGACCTTTACCGAGGAAGCAGAAGCTCTTTTGAAGGAAGCTATTGGGCGTATCGTCCAAATCATTGGCCCAGTACTGGATGTCGCCTTTCCCCCGGGAAAGATGCCTAATATTTACAACGCTTTGGTGGTTGCCGGTCAGCCAATTAATGTGACTTGTGAGGTACAGCAATTATTAGGAAATAATCGGGTTCGAGCTGTGGCTATGAGTGCTACAGATGGTTTGACGAGAGGAATGGAAGTGATTGACACGGGAGCTGCTCTAAGTGTTCCAGTCGGTGGAGCTACTCTCGGAAGAATTTTCAACGTTCTTGGGGAGCCCGTTGATAATTTAGGCCCTGTAGATACTCGCACAACATCTCCTATTCATAGATCTGCGCCTGCATTTATACAGTTAGATACGAAATTATCAATCTTTGAAACAGGCATTAAAGTGGTAGATCTTTTAGCTCCTTATCGCCGGGGAGGAAAAATCGGACTATTTGGGGGAGCTGGAGTGGGTAAAACAGTACTCATCATGGAATTGATCAACAACATTGCCAAAGCGCATGGAGGTGTATCCGTATTTGGCGGAGTAGGCGAGCGTACTCGTGAAGGAAATGATCTTTACATGGAAATGAAAGAATCCGGAGTAATTAATGAAGAAAAGATTGAAGAATCTAAAGTAGCTCTAGTGTATGGTCAGATGAATGAACCGCCGGGCGCTCGTATGAGAGTTGGTTTGACTGCCCTAACCATGGCGGAATATTTCCGGGATGTTAATGAACAGGATGTACTTCTATTTATCGACAATATCTTCCGGTTCGTACAAGCGGGATCAGAAGTATCTGCCTTATTAGGGCGGATGCCTTCCGCCGTGGGTTATCAACCTACCCTTAGTACAGAAATGGGTTCTTTGCAAGAAAGAATTACTTCTACAAAAGAGGGATCTATAACGTCTATTCAAGCGGTTTATGTACCTGCGGATGATTTGACTGACCCTGCTCCTGCCACCACATTTGCACATTTGGATGCTACTACTGTACTATCAAGAGGATTAGCTGCCAAAGGTATTTATCCGGCAGTAGATCCTTTAGATTCAACGTCAACTATGCTCCAACCTAGGATCGTTGGCGAGGAACATTATGAAACTGCGCAAAGAGTTAAGCAAACTTTACAACGTTACAAAGAACTTCAGGACATTATAGCTATCCTTGGGTTGGACGAATTATCCGAAGAGGATCGTTTAACCGTAGCAAGAGCACGAAAAATTGAGCGTTTCTTATCACAACCCTTCTTCGTAGCAGAAGTATTTACTGGTTCTCCAGGTAAATATGTTGGTCTCGCGGAAACGATTAGGGGGTTTCAACTGATCCTTTCAGGAGAATTAGATGGTCTTCCCGAGCAGGCCTTTTATTTGGTGGGTAACATCGATGAATTAAAGCTTTGTTTACTGACTCCTAATCGAATTATTTGGGATTCAGAAGTGCAAGAAATCATTCTATCTACTAATAGTGGACAAATTGGCATATTACCAAATCACGCCTCTATTGCCACAGCTGTAGATATCGGTCTTTTGAGAATACGCCGCGACGACCGATGGTTAGCGGTGGCTCTGATGGGGGGGTTTGCTAGAATAGGAAATAATGAGATCACCATTTTAGGAAATGATGCCGAGATGGGTACTGACATTGATCCGCAAGAAGCTCAACGAGCTCTTGAAATAGCTGAAGCTAACTTGAGTAAAGCTGAAGGTAAGAGACAAGCAATTGAGGCAAATTTAGCGCTAAGACGAGCTAGGACACGGGCGGAGGCTAGTTTCGGGTTTAATACCGATATTTTAGCAACAAATCTAATAAATCTAAGTGTAGTGCTTGGTGTATTGATCTTTTTTGGAAAGGGAGTGGATTTATTAGATAATCGAAGACAGAGGATCTTGAGTACTATTCGAAATTCAGAAGAACTGCGTAGAGGAGCCCTTGAGCAGCTCGAAAAAGCCCGGGCTCGCTTACGGAAAGTAGAAATGGAAGCAGATGAGTATCGAGTGAACGGATACTCCGAGATAGAACGAGAAAAGATGAATTTGATTAATGCCACTTATGAAAATTTGGAACGATTAGAAAATTACAAAAATGAAACCCTTCATTTTGAACAACAAAGAGCAATTAATCAGGTCCGGCAACGAGTTTTCCAACAAGCGTTACAAGGAGCTCTAGGAACTCTGAATAATTGTTTGAATAGTGAATTACATATGAATCCACTGATTTCTGCCGCTTCCGTTATTGCTGCTGGATTAGCCGTAGGACTTGCTTCTATTGGACCTGGGGTTGGTCAAGGTACTGCTGCAGGCCAAGCCGTAGAAGGTATTGCGAGACAACCAGAAGCAGAAGGTAAAATACGAGGTACTTTATTGCTTAGTCTGGCTTTTATGGAAGCTTTAACAATTTACGGACTGGTCGTAGCATTAGCACTTTTATTTGCGAATCCTTTTGTCATGAATGTTATACTATGTTCCAGCAACATGCTCGATATATCTGGTGTAGAAGTGGGCCAACATTTATATTGGCAAATAGGAGGGTTCCAAGTCCATGCCCAAGTACTAATCACTTCTTGGGTCGTAATTGCTATCTTATTAGGTTCAGTCACTGTCGCTGTTCGGAATCCACAAACCATTCCGACCAACGGTCAGAATTTCTTTGAGTATGTTCTTGAATTCATTCGAGACTTGAGCAAAACACAGATTGGAGAAGAATATGGTCCTTGGGTTCCCTTTATTGGAACAATGTTCCTATTTATTTTTGTTTCGAATTGGTCAGGCGCTCTTTTACCTTGGAAACTCATAGAGTTACCTCACGGGGAGTTAGCCGCACCCACGAATGATATAAATACTACTGTTGCTTTAGCTTTACCCACATCTGTAGCATATTTCTATGCGGGTCTTACCAAGAAAGGATTGGGTTATTTCGGGAAATACATTCAACCAACTCCGATCCTTTTACCAATTAATATCCTAGAAGATTTCACAAAACCTTTATCACTGAGTTTTCGACTTTTCGGAAATATCTTGGCTGATGAATTAGTAGTTGTTGTTCTTGTTTCTTTAGTACCTTTGGTAGTTCCTATACCTGTCATGTTTCTTGGATTATTCACAAGCGGCATTCAAGCTCTTATTTTTGCAACTTTAGCCGCGGCCTATATAGGCGAATCCATGGAAGGTCATATGATATTTTCAACTTTAGAACATATATTAACTCACATATCTTTTTCGATTATTTCAGTTGTGAAAGGCATGATAGCTACCTTTTTCTCTATCACGGGATTATTGGTTACTCGTTGGATCTATTCGGGTCATTTCCCACTAAGTGATTTATATGAATCATTAATCTTCCTTTCATGGATAACTGCGCCAAGTGCCATTTTTACCCAAGGCTTTGCTACTTCGGGTCTTTTAACGGAAATGCATCAATCCATAATATTAGTACCCGCTCTACAATCCCAGTGGTTAATGATGCATGTAAGTATGATGTTATTGAGCTATGCAGCTCTTTTATGCGGGTCATTATTATCAGTTGCTCTTCTAAAATATCAATTGACTCAACGATTAGATTTTTGGAGTTATCGGGTCATTAGTCTAGGGTTTATCTTTTTAACCATAGGTATTCTATCGGGGGCAGTGTGGGCTAATGAGGCATGGGGATCTTATTGGAATTGGGACCCAAAGGAAATTTGGGCATTTATTACCTGGGCTATATTCGCAATTTATTTACATACTAGAGCTTCTATCGGATTTCTTATAATTTGGATATGTTATTTTGGAGTCAATCTATTAGGAATAGGTTTACATAGTTATGGTACAAATATAATCTGTTTCGCTATTCTAAGTGTTTATTCTATTCTGGGTAATGAAGAACTTGTCATTCTTAATTCTTGGGTTCAGGAATTTCTTTATAACTTAAGCGACACAATAAAAGCTTTTTCGATTCTTTTAGTTACTGATTTATGGATTGGATTCCATTCACCCCACGGTTGGGAACTAATGATTGGTTCGGTCTACAATGATTTTGGATTAGCTCATAACGAACAAATTATATCTGGGCTTGTTTCCACTTTTCCAGTTATTCTAGATACGATTGTGAAATATTGGATCTTCCATTATTTAAATCGTGTCTCTCCTTCACTTGTAGTGATTTATCATTCAATGAATGACATGACTATTGCTTTTCAATTGGCTATTTTTGCATTAATTGCGACTTCATCGATCTTATTGATTAGTGTACCCGTTGTATTTGCTTCTCCTGATGGTTGGTCAAGTAACAAAAATGTTGTATTTTCCGGTACCTCATTATGGATTGGGTTAGTCTTTCTGGTAGGTATCCTTAATTCGATATTAGAGGGTTTTTCAGTCATTATGGAATCTATTCATGCAACATTTCCCTTTTTAGAAGACAAATTATCACATTTAAATCATGTATCAGATATATTAATACCCTATCCCATCCATCTCGAAATCCTGGTTCCGTCTTTACATGGCTATCTGTCAAGTGTACGAATCAATTTTTCGACGGTAAGGAGTCAAATGCTAGAGAGTTCATTTCTAATGGATACTCCTACTAAAAAATTCGATACTATAGTCCCAATTATTCCTCTAATCGGATCATTGGCTAAAGCTAAGTTTTGTAACGTATCGGGGCATCCTGTTAGTAAGCCGGTCTGGGCTGATTTGTCAGATGCTGATATTATTGATCGATTTGGACGAATATGTAGAAATCTTTCTCATTATCACAGTGGATCCTCAAAAAAACAGAGTTTGTATCGAGTAAAGTATATACTTCGCCTTTCGTGTGCGAGAACTTTGGCCCGTAAACATAAAAGTACAGTGCGCTGGTATTTGGATATTACTCGGACATCTATTGCAAATGCATATCCCATTTTTGCACAACAGGGTTATGAAAATCCACGAGAAGCAACTGGACGCATTGTATGTGCTAATTGCCATTTGGCGAATAAGCCCGTGGATATTGAAGTTCCACAAGCCGTGCTTCCTGATACTGTATTTGAAGCAGTTGTTAGAATCCCTTATGATAAGCAACTGAAACAAGTTCTTGCTAATGGTAAAAAGGGGTCTTTGAATGTAGGGGCTGTTCTTATTTTACCCGAGGGATTTGAATTAGCCCCCCCCGATCGTATTTCTCCAGAAATGAAAGAAAAGATGGGGAATCTGGCTTTTCAGAGTTATCGCCCTACTAAAAAAAATATTATTGTGATAGGTCCTGTTCCGGGTCAGAAATATAGTGAAATCGTCTTTCCTATTCTTTCCCCCGACCCTGCTACAAAGAAAGATGTTCACTTCTTAAAATATCCCATATATGTGGGCGGGAACAGGGGAAGGGGTCAGATTTATCCCGATGGGAGCAAGAGTAACAATACAGTCTATAATGCTACAGCCGCTGGTGTGGTAAGCAGAATCCTACGTAAGGAAAAGGGGGGTTATGAAATAACCATAGCTGATGCATCGGATGGACATCAAGTGGTTGATATTATACCTCCAGGACCAGAACTTCTTGTTTCGGAGGGTGAATCCATTAAGCTTGATCAACCATTAACGAGTAATCCCAATGTGGGCGGATTCGGGCAGGGCGATGCAGAAATAGTACTTCAAGATCCATTACGCGTCCAAGGTCTTTTGTTCTTCTTGGCATCTGTTATTTTGGCACAAATCTTTTTGGTTCTTAAAAAGAAACAGTTTGAAAAGGTTCAATTGTACGAAATGAATAAAGTATATGATTGGTTCGAGGAACGTCTCGAGATTCAGGCGATTGCAGATGATATAACTAGTAAATATGTTCCTCCTCATGTCAACATATTTTATTGTCTAGGAGGGATCACACTTACTTGTTTTTTAGTACAAGTAGCTACGGGCTTTGCTATGACTTTTTACTATCGTCCAACTGTTACAGATGCTTTTGCATCTGTTCAATATATAATGACTGAGGTCAACTTTGGTTGGTTAATACGATCAGTTCATCGATGGTCAGCAAGTATGATGGTACTAATGATGATCCTGCACGTATTTCGTGTGTATCTTACAGGTGGATTTAAAAAACCCCGTGAATTGACTTGGGTTACAGGTGTGGTTCTGGGTGTATTGACTGCATCTTTTGGTGTAACTGGTTATTCTTTACCTTGGGACCAAATCGGTTATTGGGCAGTAAAAATTGTTACAGGCGTACCTGACGCTATTCCTGTAATAGGATCTCCTTTGGTAGAGTTATTACGTGGAAGTGCTAGTGTGGGTCAATCCACTTTGACTCGTTTTTATAGTTTACACACTTTTGTCTTACCTCTTCTTACTGCCGTATTTATGTTAATGCACTTCCCAATGATACGTAAGCAAGGGATTTCAGGTCCTTTAATGATTGAAGTTTTTCTATTTGGAATCGTATTAGGTCTAATTCCTATTACTTTGGCAGGATTGTTCGTAACTGCATATTTACAATACAGACGCGGTGATCAGTTGGACCTTAGTTATTTCGGTTTTCTACTGGCTGCTTCAACTATAACCACAGCTCTATTCATTGGTCTGAGCAAGATACGGCTAATGGATATTGTAAGTCTTGCTTGGGCTGCTTTAATGGTAGTCTTTACATTTTCCCTTTCACTCGTAGTATGGGGAAGAAGTGGACTCATGATTATTCGTTCGCCGGAACCAGAAGTGAAAATTGTGGTAGATAGGGATCCCATAAAAACTTCTTTCGAGGCATGGGCCAGACCCGGCCATTTTTCAAGAACAATAGCTAAAGGCCCTGATACTACCACTTGGATCTGGAACCTACATGCTGATGCTCACGATTTCGATAGCCATACCAGTGATTTGGAGGAGATTTCTCGAAAAGTATTTAGTGCTCATTTCGGTCAACTCTCCATCATCTTTCTTTGGCTGAGTGGCATGTACTTCCATGGCGCCCGTTTTTCTAATTATGAAGCATGGCTGAGTGATCCTACTCACATTAGACCCAGTGCCCAGGTAGTTTGGCCAATAGTGGGTCAAGAAATTTTGAATGGTGATGTGGGCGGGGGTTTCCGCGGAATACAAATAACCTCTGGTTTTTTTCAAATTTGGCGAGCATCTGGAATAACTAGTGAATTACAACTTTATTGTACCGCAATTGGCGCGTTGGTCTTTGCAGCGTTAATGCTTTTTGCAGGTTGGTTCCATTATCACAAAGCTGCTCCAAAATTGGCTTGGTTCCAAGTCGAATCTATGTTGAATCACCACTTAGCGGGGTTACTAGGACTGGGGTCTCTTTCTTGGGCGGGACACCAAATACATGTATCTTTGCCGATTAACCAATTTCTCGACGCGGGAGTGGATCCTAAAGAGATACCACTTCCTCATGAATTTATATTGAATCGGGATCTTTTGGCTCAACTTTATCCAAGTTTTGCCGAAGGAGCAACTCCATTTTTCACCTTGAATTGGTCAAAATATGCAGAATTTCTTACTTTTCGGGGAGGATTAGATCCTATAACAGGCGGCCTATGGTTGAGCGATATTGCGCACCATCATTTAGCTATTGCAATTCTTTTCCTGATAGCTGGTCATATGTATAGAACCAACTGGGGCATTGGTCATGGACTAAAAGATATTTTGGAGGCTCATAAGGGTCCATTTACGGGCCAAGGTCATAAAGGCCTTTATGAAATCCTAACCACGTCATGGCATGCTCAATTAGCTCTTAACCTGGCTATGTTAGGCTCTTTAACCATTGTTGTAGCTCACCATATGTATTCCATGCCCCCCTATCCATACCTAGCTACTGACTATGGTACACAACTTTCGTTGTTCACACATCACATGTGGATCGGTGGATTTCTCATAGTTGGTGCTGCTGCACATGCAGCCATTTTTATGGTAAGAGACTACGATCCAACTACTCGATACAACGATCTATTAGATCGTGTCCTTAGGCACCGTGATGCAATCATATCACATCTAAACTGGGCATGTATATTTCTAGGCTTTCACAGTTTTGGTTTGTATATTCATAATGATACCATGAGTGCCTTAGGGCGCCCCCAGGATATGTTTTCAGATACCGCTATACAATTACAACCCATCTTTGCTCAATGGGTACAAAACACCCATGCTTTAGCACCTGTTGCGACAGCTCCTGGTGCAACAACAGGCACCAGCTTAGCTTGGGGGGGTGGTGAGTTAGTAGCAGTAGGCGGCAAAGTAGCTTTGTTACCTATTCCATTAGGAACTGCGGATTTCTTGGTACATCACATTCATGCATTTACGATCCATGTGACTGTATTGATACTACTGAAAGGTGTTCTGTTTGCTCGGAGCTCCCGTTTAATACCTGATAAAGCGAATCTTGGCTTTCGTTTCCCTTGTGATGGTCCTGGAAGAGGAGGAACATGTCAAGTATCCGCCTGGGATCATGTCTTCTTAGGTCTATTCTGGATGTACAATTCAATTTCGGTAGTCATATTCCATTTCAGTTGGAAAATGCAATCGGATGTTTGGGGTAGTATAAGCGATCAAGGGGTGGTAACTCATATCACAGGAGGAAACTTTGCACAGAGTTCCATTACTATTAATGGGTGGCTTCGGGATTTCTTATGGGCACAGGCATCTCAGGTAATTCAGTCTTATGGTTCTTCATTATCTGCATATGGTCTTTTTTTCCTAGGTGCTCATTTTGTATGGGCTTTCAGTTTAATGTTTCTATTCAGCGGCCGTGGTTATTGGCAAGAACTTATTGAATCCATCGTTTGGGCTCATAACAAATTAAAAGTTGCTCCTGCTACTCAGCCTAGAGCCTTGAGCATTGTACAAGGACGTGCTGTAGGAGTAACTCATTACCTTCTGGGTGGAATTGCCACAACATGGGCATTCTTCTTAGCAAGAATTATTGCAGTAGGAATGGCATTAAGATTTCCAAGGTTTAGCCAAGGCTTAGCTCAGGACCCCACTACTCGTCGTATTTGGTTTGGTATTGCTACCGCACATGACTTCGAGAGTCATGATGATATTACTGAGGAACGTCTTTATCAGAACATTTTTGCTTCTCACTTTGGTCAGTTAGCAATAATCTTTCTGTGGACTTCCGGAAATCTGTTTCATGTAGCTTGGCAAGGAAATTTTGAGTCATGGGTACAGGACCCTTTACACGTAAGACCTATTGCTCACGCAATTTGGGATCCTCATTTTGGTCAACCGGCTGTCGAAGCCTTTACTCGAGGAGGTGCTCCTGGACCAGTGAATATCGCTTATTCCGGCGTTTATCAGTGGTGGTATACAATCGGATTACGCACCAATGAAGATCTTTATACTGGAGCTCTTTTTCTATTATTTCTTTCTGCTATATCCTTAATAGGGGGTTGGTTACACCTACAACCCAAATGGAAACCAAGCGTTTCTTGGTTCAAAAATGCGGAATCCCGTCTGAATCATCATTTGTCAGGACTTTTCGGAGTAAGTTCCTTGGCTTGGACAGGGCATTTAGTTCATGTCGCTATTCCCGCATCAAGGGGCGAGTATGTCAGATGGAATAATTTCTTAGATGTATTACCGCACCCCCAAGGTTTGGGACCACTTTTTAGCGGTCAGTGGAATCTTTATGCCCAAAACCCCGATTCCAGTAGTCATTTATTCGGTACCTCCCAAGGAGCGGGAACTGCCATTCTAACTCTTCTCGGGGGATTCCATCCGCAAACGCAAAGTTTATGGCTGACCGATATGGCTCATCATCATTTAGCTATTGCATTTATTTTCCTGATAGCTGGTCATATGTATAGAACCAACTTCGGGATTGGGCACAGTATAAAAGATCTTTTAGAAGCACATACTCCTCCGGGGGGTCGATTGGGGCGTGGGCATAAGGGTCTTTATGATACAATCAATAATTCGCTTCATTTTCAATTAGGTCTTGCTCTGGCCTGTTTAGGAGTTATTACTTCCTTGGTAGCTCAACACATGTACTCTTTACCTGCTTACGCATTCATAGCGCAAGACTTTACTACTCAAGCTGCGTTGTATACTCATCACCAATACATCGCAGGTTTCATCATGACGGGAGCCTTTGCTCACGGAGCTATATTCTTCATTAGAGATTACAATCCGGAACAGAATGAAGATAATGTATTGGCAAGAATGTTAGACCATAAAGAAGCTATCATATCTCATTTAAGTTGGGCCAGTCTGTTTTTGGGGTTCCATACCTTGGGACTTTATGTTCATAACGACGTCATGCTCGCTTTTGGGACTCCGGAAAAACAAATCTTGATTGAACCTATATTTGCCCAGTGGATACAATCCGCTCATGGTAAGACTTTATATGGGTTTGATGTACTCTTATCTTCAACGAGTGGCCCAGCATTCAATGCTGGTCGAAGCATTTGGTTACCCGGTTGGTTGAGTGCTGTTAATGAGAATAGTAATTCACTATTCTTAACAATAGGTCCTGGAGACTTCTTGGTTCATCATGCTATTGCTCTAGGTTTGCATACAACTACATTGATCTTAGTAAAGGGTGCTTTAGATGCGCGTGGTTCGAAGTTAATGCCAGATAAAAAAGATTTCGGTTATAGTTTTCCTTGCGACGGCCCGGGACGGGGGGGTACTTGTGATATTTCTGCTTGGGATGCATTTTATTTGGCGGTTTTCTGGATGTTAAATACCATTGGATGGGTTACTTTTTATTGGCATTGGAAGCACATCACATTATGGCAAGGTAATGTTTCACAATTTAACGAATCCTCTACTTATTTGATGGGATGGTTAAGAGATTATCTATGGTTAAACTCTTCCCAACTTATCAACGGATACAATCCGTTTGGTATGAATAGTTTATCGGTCTGGGCATGGATGTTCTTATTTGGACATCTTGTTTGGGCTACTGGATTTATGTTCTTAATTTCCTGGCGTGGATATTGGCAGGAATTAATTGAAACTTTAGCATGGGCTCATGAACGCACACCTTTGGCTAATTTGATTCGATGGAGAGATAAGCCAGTGGCTCTTTCCATCGTGCAAGCAAGATTGGTTGGATTAGCCCACTTTTCCGTAGGTTATATATTCACTTATGCAGCTTTCTTGATTGCCTCTACATCAGGTAAATTTGGTATGTCACATTCAGTAAAGATTTATGATACATGTATAGGGTGTACTCAATGTGTACGAGCCTGTCCTACAGATGTATTGGAAATGATACCCTGGGACGGATGTAAAGCTAAGCAAATTGCTTCTGCGCCAAGAACAGAGGACTGTGTAGGTTGTAAGAGATGCGAATCCGCCTGTCCAACAGACTTCTTGAGTGTCCGGGTTTATTTAGGGAATGAGACAACTCGCAGCATGGGTCTACCTTATTCTATTTTTGTGCCTTTAGTAGGCCTAGTCTTTCCGGCAATTGCAATGGCTTCTTTATTTCTTCATGTTCAAAAAAACAAGATTGTCATGCAAGATATAAAAACATATCTCTCTGTGGCACCTGTGCTAACTACTCTATGGTTTGGGTCTTTAGCAGGTTTATTGATAGAGATCAATCGTTTATTCCCGGATGCCTTGTCATTCCCATTAGAGAGACGCGAAAGTACAAGCCTATGGGGTCGCTTCTGTAACTGGATAACCAGCACCGAAAACCGCCTTTACATTGGATGGTTCGGTGTTTTAATGATCCCTACCTTATTGACCGCAACTTCTGTATTTATTATCGCCTTCATCGCTGCTCCTCCAGTAGATATTGATGGTATCCGTGAACCTGTTTCCGGGTCTTTACTTTATGGAAACAACATTATTTCTGGTGCCATTATTCCTACATCTGCAGCTATAGGTTTGCACTTTTACCCAATTTGGGAAGCAGCATCCGTTGATGAGTGGTTATACAATGGTGGTCCTTATGAACTAATTGTTCTACACTTCTTACTTGGTGTAGCTTGTTATATGGGTCGTGAGTGGGAACTTAGTTTCCGTCTGGGTATGCGTCCTTGGATTGCTGTCGCATATTCAGCTCCTGTTGCAGCTGCTACTGCTGTTTTCTTGATCTACCCTATTGGTCAAGGAAGCTTCTCTGATGGTATGCCTCTAGGAATATCTGGTACTTTCAACTTTATGATTGTATTCCAGGCTGAACACAACATCCTTATGCATCCATTCCACATGTTAGGCGTAGCTGGTGTATTCGGCGGCTCCCTATTTAGTGCTATGCATGGTTCCTTGGTAACCTCTAGTTTAATCAGGGAAACTACTGAAAATGAATCTGCTAATGAAGGTTACAGATTCGGTCAAGAGGAAGAAACTTATAATATCGTCGCTGCTCACGGTTATTTTGGCCGATTAATCTTCCAATATGCTAGTTTCAACAATTCCCGTTCCCTACATTTCTTCTTGGCTGCTTGGCCTGTAGTAGGTATCTGGTTCACTGCTTTAGGTATTAGTACTATGGCTTTCAACCTAAACGGTTTCAATTTCAACCAATCCGTAGTTGACAGTCAAGGTCGTGTTATTAACACTTGGGCTGATATCATCAACCGTGCTAACCTTGGTATGGAAGTAATGCATGAACGTAATGCTCACAACTTCCCTCTAGACCTAGCTTCTGTTGAAGCACCTTCTACAAATGGCGTGGAAACGCTCTTTAATGGAACTTTAGCTTTAGCTGGTCGTGACCAAGAAACCACTGGTTTCGCTTGGTGGGCCGGGAATGCCAGACTTATCAATTTGTCCGGTAAACTACTCGGGGCTCACGTAGCCCATGCCGGATTAATCGTATTCTGGGCAGGAGCAATGAACCTCTTTGAAGTGGCTCATTTCGTACCAGAGAAGCCCATGTATGAACAAGGATTAATTTTACTTCCCCATCTAGCTACTCTAGGTTGGGGGGTAGGTCCGGGTGGGGAAGTTATAGACACCTTTCCATACTTTGTATCTGGAGTACTTCATCTAATTTCCTCTGCAGTCTTAGGCTTTGGCGGTATTTATCATGCGCTTCTTGGACCTGAGACTCTAGAAGAATCCTTTCCGTTCTTCGGTTATGTATGGAAAGATAGAAATAAAATGACCACAATTTTAGGTATTCATCTAATTTTGTTAGGGATAGGTGCTTTTCTTCTAGTATTCAAGGCTCTTTATTTTGGGGGTGTATATGACACCTGGGCTCCTGGGGGGGGAGATGTAAGAAAAATAACCAACTTAACACTTAGCCCAAGTGTTATATTTGGTTATTTACTAAAATCTCCCTTTGGAGGAGAAGGATGGATTGTTAGTGTGGACGATTTAGAAGATATAATTGGAGGACATGTATGGTTAGGTTCCATTTGTATACTTGGTGGAATCTGGCATATCTTGACCAAACCCTTTGCATGGGCTCGCCGCGCATTTGTATGGTCTGGAGAGGCTTACTTGTCTTATAGTTTAGGTGCTTTAGCTGTCTTTGGGTTCATCGCTTGTTGTTTCGTCTGGTTCAATAATACCGCCTATCCTAGTGAGTTTTATGGACCTACTGGGCCGGAGGCTTCTCAAGCTCAAGCATTTACTTTTCTAGTTAGAGACCAACGTCTTGGGGCTAACGTGGGATCCGCTCAGGGACCTACTGGTTTAGGTAAATATCTAATGCGGTCCCCAACGGGAGAGGTCATTTTTGGAGGAGAAACCATGCGCTTTTGGGATCTCCGTGCTCCTTGGTTGGAACCTCTAAGGGGTCCCAATGGTTTGGACTTGAGTAGGCTGAAAAAAGACATACAACCTTGGCAAGAACGACGTTCGGCGGAATATATGACTCATGCTCCTTTAGGGTCTTTAAATTCCGTGGGTGGTGTAGCTACCGAGATCAATGCAGTCAATATGACTATAGCCCTTGGTAGATTTACCAAATTCGATATTATGGACGACTGGTTACGGAGAGACCGTTTCGTTTTTGTAGGTTGGTCCGGTCTATTGCTCTTCCCTTGTGCTTATTTCGCTTTAGGAGGTTGGTTCACAGGTACAACTTTTGTAACTTCGTGGTATACCCACGGATTGGCTAGTTCATATTTAGAAGGCTGCAATTTCTTAACCGCTGCAGTTTCTACTCCTGCTAATAGTTTAGCACATTCTTTGTTGCTACTATGGGGTCCTGAAGCACAAGGCGATTTTACTCGTTGGTGTCAATTAGGCGGTCTGTGGACTTTTGTTGCTCTACACGGTGCTTTCGGACTAATCGGTTTCATGTTACGTCAATTCGAACTTGCTCGATCTGTTCAATTGCGACCTTATAATGCAATCGCATTTTCTGGTCCAATTGCTGTTTTCGTTTCTGTATTCCTAATTTATCCACTGGGTCAGTCTGGTTGGTTCTTTGCACCCAGTTTTGGTGTGGCAGCTATATTTCGATTCATCCTCTTCTTCCAGGGGTTTCATAATTGGACCCTAAACCCATTTCATATGATGGGAGTTGCCGGAGTATTGGGTGCTGCTCTGCTATGCGCTATTCATGGTGCTACCGTAGAAAATACTTTATTTGAGGACGGTGACGGCGCAAATACATTCCGTGCTTTTAACCCAACGCAAGCCGAAGAGACTTATTCGATGGTCACTGCTAACCGATTTTGGTCCCAAATCTTTGGGGTTGCTTTTTCTAATAAACGTTGGTTACATTTCTTTATGTTATTTGTACCAGTAACCGGTTTATGGATGAGTGCCCTTGGAGTAGTTGGTCTGGCTCTGAACCTACGTGCCTATGACTTCGTTTCCCAGGAAATCCGTGCCGCGGAAGATCCTGAATTTGAGACTTTCTACACCAAAAATATTCTCTTAAATGAGGGTATTCGTGCTTGGATGGCAGCTCAGGATCAGCCTCATGAAAACCTTATATTCCCTGAGGAGGTTCTACCCCGTGGAAACGCTCTTATGTCTGGAAGCACGGGAGAACGCTCTTTTGCTGATATTATTACCAGTATTCGATACTGGGTTATTCATAGCATTACTATACCTTCCCTATTCATTGCGGGTTGGTTATTCGTCAGTACAGGTTTAGCTTACGATGTGTTTGGAAGTCCTCGTCCAAACGAGTATTTTACAGAAAGCCGGCAAGGGATTCCATTAATAACTGGCCGTTTTGATCCTTTGGACCAACTTGATGAATTTATGACCATAGATCGAACCTATCCAATTTTTACAGTAAGATGGTTGGCTGTTCATGGACTAGCTGTACCTACCGTTTCTTTTTTGGGGTCAATATCAGCAATGCAGTTCATCCAACGAATGGCTACACCAAGACGAACAATTGTAGGGGATTTATTGAAACCATTGAATTCAGAATATGGTAAAGTAGCCCCGGGATGGGGAACTACTCCTTTTATGGGAGTCGCAATGGCCCTATTTGCGATATTCCTATGTATTATTTTGGAGATTTATAATTCTTCCGTTTTACTGGATGGAATGCTTACTCTCAAACTCTTCGTTTACACAGTAGTGATATTTTTTGTTTCTCTATTTATCTTCGGATTCCTATCTAATGATCCAGGACGTAATCCTGGACGTATGGCTGATACTACTAGGATTCCTCTTTGGCTGATAGGTACTGTAGCTGGTATTCCTGTGATCGGTTCAGTGGGTGTTTTCTTTTACGGTTCATATTCCGGATTGGGCTCATCTCTGGCTAAATTGCCCGAGGCTTATGCTGTTTTCAATCCAATTGTAGATTTTATGCCAGTCATACCTGTACTCTTTTTTCTCTTAGCCTTTGTTTGGCAAGCCGCTGTAAGTTTTCGCAACCCAAACGAACAAAATGTTGAATTGAATCGTACCAGTCTATACTGGGGGTTATTACTCATTTTTGTACTTGCTGTTTTATTTTCCAATTATTTCTTCAATGAAGTAAATATTCTCGCATTTATTGCTACTGCACTGTTCATTCTAGTTCCGACTGCCTTTTTACTTATCATCTACGTAAAAACAATGGAAACAGCAACCTTAGTCGCCATCTTCATATCTGGTTTACTTGTAAGCTTTACTGGGTATGCCTTATATACCGCTTTTGGGCAACCCTCTCAACAACTAAGAGATCCATTCGAGGAACACGGAGACATGGAAGCATTGGTTTATACATTCCTGTTAGTCTCGACTCTAGGGATAATTTTTTTCGCTATCTTCTTTCGAGAACCGCCAAAGGTTCCTATGTCACCACAAACAGAGACTAAAGCAGGTGTTGGATTCAAAGCTGGTGTTAAAGATTACAAATTGACTTATTATACTCCTGAATATGAAACCAAAGATACTGATATCTTGGCAGCATTTCGAGTAACTCCTCAACCCGGAGTTCCACCCGAGGAAGCAGGGGCTGCGGTAGCTGCCGAATCCTCTACTGGTACATGGACAACTGTGTGGACCGATGGACTTACCAGCCTTGATCGTTACAAAGGCCGATGCTACCACATCGAGCCCGTTGTTGGGGAGCAAAATCAATATATTGCTTATGTAGCTTATCCTTTAGACCTTTTTGAAGAAGGTTCTGTTACTAACATGTTTACTTCCATTGTGGGTAATGTATTTGGGTTCAAAGCCCTACGAGCTCTACGTTTGGAGGATCTTCGAATTCCCCCTGCTTATTCCAAAACTTTCCAAGGCCCGCCCCATGGAATCCAGGTTGAGAGAGATAAATTGAACAAGTATGGTCGTCCCCTATTGGGATGTACTATTAAACCAAAATTGGGGTTATCCGCGAAGAACTACGGTAGAGCAGTTTATGAATGTCTCCGTGGTGGACTTGATTTTACCAAGGATGATGAGAACGTGAACTCACAGCCATTTATGCGTTGGAGAGACCGTTTCTTATTTTGTGCTGAAGCAATTTATAAAGCGCAAGCGGAAACAGGTGAAATCAAAGGACATTATTTGAATGCTACTGCGGGTACATGTGAAGAAATGATGAGAAGGGCCCAATGTGCCAGAGAATTGGGAGTTCCTATCGTAATGCATGACTACTTAACAGGTGGATTCACTGCAAATACTAGCTTGGCTATTTATTGCCGAAACAACGGCCTACTTCTTCACATCCATCGTGCAATGCATGCAGTTATTGATAGACAGAAGAATCATGGTATGCACTTTCGTGTACTAGCTAAAGCGCTACGTATGTCTGGTGGAGATCACATTCACGCCGGTACAGTAGTAGGTAAACTGGAAGGGGAACGTGAAATGACTTTAGGTTTTGTTGATTTACTACGTGATGATTATATTGAAAAAGACCGAAGTCGTGGTATTTTTTTCACTCAAGATTGGGTCTCTATGCCAGGTGTTTTGCCCGTAGCTTCCGGTGGTATTCACGTTTGGCATATGCCTGCCTTGACCGAGATCTTTGGGGATGATTCTGTACTACAGTTCGGTGGAGGAACTTTAGGACACCCTTGGGGAAATGCACCTGGTGCAGTAGCCAATCGGGTAGCTTTAGAAGCGTGTGTACAAGCTCGTAATGAGGGACGTGATCTTGCTCGCGAAAGTACTCAAATTATCCGTGAAGCTTGTAAATGGAGCCCTGAGCTAGCCGCTGCTTGTGAAGTATGGAAGGAAATCAAATTTGAGTTCGAACCAGTAGATATGCTTAGTCCCAAAAGAACCAGATTCCGTAAACAACATAGAGGAAGAATGAAGGGACGAGGCAGTCATATTTGTTTCGGAAGATACGCTCTTCAGGCACTTGAACCATCTTGGATCACATCTAGACAAATAGAAGCGGGGCGAAGGGCAATGACACGATATGCACGTCGTGGTGGAAAAATCTGGGTACGTATATTTCCGGACAAACCCGTTACAATAAGACCCGCGGAAACACGTATGGGTTCGGGGAAGGGATCCCCCGAATACTGGGTATCCGTTGTTAAACCGGGTCGAATACTTTATGAGATGGGTGGAGTATCAGAAACTGTAGCCAGAGCCGCTATTGAAATAGCCGCGTCCAAAATGCCTATAAGAACGAGAGTTAGGCGAGGATATATAGCTCGGAGACGTCGAACAAAAATTCGTTTATTTGCAGCAACCTTTCGAGGGGCTCATTCAAGACTTACTCGAGCTGCCACTCAACAGAAAATGAGAGCTTTGGTTTCTGCTCATCGAGATAGAGGCAAGCAAAAGAGAGATTTTCGTCGTTTGTGGATCACTCGGATAAATGCGGTAACTCGTAGTTATAGTCGATTAATGCACAATCTGTATAAGAGGCAGTTGCTTCTTAATCGTAAAATACTTGCACAAATAGCTCATCATTGTGGTAAAGGTCGTAATGCCAGAGGAATCATTACCGCAGGGCATAGAGGGGGAGGTCATAAGCGTCTATACCGTAAAATCGATTTTCGACGGGGTAGAATCGTAACCATAGAATACGACCCTAATCGAAATGCATACATTTGTCTCATACACTATGGGGATGGTGAGAAGAGATATATTTTACATCCCAGAGGGGCTATAATTGGAGATACCATTGTTTCTGGTACAGAAGTTCCTATAGGAAATGCCCTACCTTTGACCGATATGCCCTTAGGCACGGCCATACATAACATAGAAATCACACTTGGAAAGGGTGGACAATTAGCTAGAGCAGCGGGTGCTGTAGCGAAACTGATTGCAAAAGAGGGTAAATCGGCCACATTAAGATTACCATCCGGGGAGGTCCGTTTGATATCCAAAAACTGCTCAGCAACAGTCGGACAAGTAGGTAATGTTGGGGCGAACCAACAAAGTTTGGGTAGAGCCGGATCTAAGTGTTGGCTAGGTAAGCGTCCTGTAGTAAGAGGAGTAGTTATGAACCCTGTGGACCATCCCCACGGGGGTGGTGAAGGGAGAGCCCCAATTGGTAGAAAAAAACCCACAACCCCTTGGGGTTACCCTGCGCTTGGAAGAAGAAGTAGGAAAAGGAATAAATATAGTGATCGTTTTATTCTTCGTATGGCCAAGGGTAAAGATGCCAGATTAACAGTTATTTTGGAATGTAGATATATTACTCAAAAAAATCGACACAATACATCGAGTCGATTAGAATTGAGAAAATATTGTCGCTATTGTTATAAGCATACGATTCACGGGGAAATAAAGAAAATGAAAATAAGAGCCTCTGTTCGTAAAATTTGCGAAAAATGTCGACTAATCCGTAGGCGGGGACGAATTATAGTTATTTGTTATAATCCGAAACATAAACAAAGACAGGGGATGATTCAACCTCAGACCCTTTTAAATGTAGCGGATAACAGCGGGGCTCGAGAATTGATGTGTATTCGAATCATAGGAGCCAGTAATCGCCGATATGCTCATATTGGTGACGTTATTGTTGCTGTAATCAAAGAAGCAGTACCCAATATGTCTCTAGAAAGATCAGAAGTGGTCAGAGCTGTAATTGTACGTACATGTAAAGAACTCAAACGTGACAACGGTATGATAATACGATATGATGACAATGCAGCAGTTGTCATTGATCAAGAAGGGAATCCAAAAGGAACTCGAGTTTTTGGTGCGATCGCTCGGGAATTGAGACATTTGAATTTCACTAAAATAGTTTCCCTAGCTCCTGAGGTATTAATGGTTCGAGAGGAAGTAGTAGGATCCACTCGGGCACTACAGTGGAAGTGTGTTGAATCAAGAGCAGACAGTAAGCGCCTTTATTATGGTCGTTTCATTCTGTCCCCACTTCTGAAAGGACAAGCCGATACTATAGGTATCGCCATGCGAAGGGCTTTACTTGGAGAAATAGAAGGAACATGTATCGGCATTGAAGAATCAGTACATGAAATTTTAATGAATTTGAAAGAAATTGTATTGAGAAGTAATCTTTATGGAACTCGAGACGCATCTATTTGCGTCAGAGGTCCTAGATGCGTAACTGCTCAAGACATCATCTCACCACCTTCCGTAGAAGTAGTTGATACTACACAACATATAGCTAGCCTGACGGAACCGATTGATTTGTGTATTGGATTACAAATCCCGATAGATGCTGTATCCATGCCTGTTCGAAATGCGAATCATAGTATTCATTCTTATGAGATACTTTTCCTCGAAATATGGACAAATGGAAGTTTAACTCCTAAAGAAGCACTTCACGAAGCTTCCCGTAATTTGATTGATTTATTTATTCCTTTTCTAACAATACCTGGATTTAGTCAGATCCAATTTGAGGGATTTTGTAGGTTCATTGATCAGGGCTTGATGGAAGAATTTCATAAGTTTCCAAAAATTTTTGTGGAAAGATATCAATTGGTAGAACCCTTGATAAAAGAAAGAGATGCTGTATATGAATCACTCACATATTCCTCGGAATTATATGTACCCGCGGGATTAATTGGAAACATTCCTCTAATGAATTCCCTGGGAACCTTTATAGTAAATGGAATATACAGAATTGTAATCAATCAAATATTGCAAAGCCCCGGTATTTACTACGTTTATACCAGTACCATAATATCAGATTGGGGAGGAAGAATATGGGCCCGTGTGAGTAGGAAACAAAAAATATCTATTCTAGTTTTATCATCAGCTATGGGTTCGAATCTAAGAGAAGCCATTTTGGAATTTAGATGTGAATTAGGAAGGATTGGACGACGAAATATGAACCGGAGATTAAATCTTGATATACCTCAGAGCAATACATTTTTGTTACCACGAGATGTATTGGCTGCCGCGGATCATTTGATCGGAATGAAATTTGGAATGGGTACACTTGACGATATGAATCACTTGAAAAATAAACGTATTCGTTCTGTAGCAGATCTGTTACAGGATCAATTCGGCTTGGCTCTTGTTCGTTTAGAAAATGCAGTTACTTATGAATCGTTTTTCGGCCTACACCCTTTATCTCAAGTTTTGGATCGAACTAATCCATTGACGCAAATCGTTCATGGGCGAAAATTGAGTTATTTGGGTCCTGGAGGATTGACAGGGCGAACTGCTAGTTTTCGAATACGAGATATCCATCCTAGTCACTATGGACGGATTTGCCCAATTGACACGTCCGAAGGAATCAATGTTGGACTTATTGGATCCTTAGCTATTCCGTTTTATGAAGTATTTTTATCACCAGCGACAGGAAATTCTTTGGCTTTGATTCAGGAAGAACAGATTGTTCCCGCCCGATACCGTCAAGAATTCCTGACTATTGCATGGGAACAGATTCATCTTCGAAGTATTTTTCCCTTCCAATATTTTTCTATTGGAGCTTCCCTGATTCCGTTTATCGAGCATAATGATGCGAATCGGGCTTTAATGAGTTCGAATATGCAGCGTCAAGCAGTTCCGCTTTCCCGGTCCGAGAAGTGCATTGTTGGGACTGGATTGGAACGACAAGCGGCTCTGGATTCGGGGGTTTCAGCTATAGCCGAATGCGAGGGAAAGATTATTCATACCGATACTCATAAGATCTATCAACGTTCGAACAAAAATACTTGTATGCATCAAAATCCTCAGGTTCGGCGGGGGAAATGCATTAAAAAAGGACAAATTTTAGCGGATGGTGCGGCTACAGTTGGTGGCGAACTCGCTTTAGGAAAAAACGTATTAGTAGCTTATATGCCATGGGAAGGTTACAATTTTGAGGACGCGGTACTCATTAGCGAACGTCTGGTATATGAAGATATTTATACTTCTTTTCACATCCGTAAATATGAAATTCAGACTCATGTGACACCTGAAAGAATTACTCATGAAATACCGCATTTGGAAGCTCATTTACTCCGCAATTTAGACAGAAATGGAATTGTGGCGCTGGGATCTTGGGTAGAAACAGGCGATATTTTAGTAGGTAAATTACCGGAAGATAGATTATTACGAGCCATAAAAGAAACTTGTGGTCGAGTTATTGATGTGAATCCAGAAACGATTCGTGTATATATTTCACAGAAACGTGAAATCAAAGTGGGTGATAAAGTAGCTGGAAGACACGGGAATAAAGGTATCATTTCCAAAATTTTATCTAGACAAGATATGCCTTATTTGCAAGATGGAACGCCGGTTGATATGGTTTTCAACCCATTAGGAGTACCTTCACGAATGAATGTGGGACAAATATTTGAATGCTCGCTCGGGTTAGCGGGGAGACATTATAGAATAGCACCTTTTGATGAGAGATATGAGCAAGAGGCTTCGAGAAAACTAGTGTTTTCTGAATTATATGAAGCCAGTAAGCAAACAGCAAATCCATGGGTATTTGAACCCGAATATCCCGGAAAAAGCAGAATATTTGATGGAAGAACGGGAGATCCTTTTGAACAGCCTGTTCTAATAGGAAAGTCCTATATCCTGAAATTAATTCATCAAGTTGACGATAAAATCCACGGTCGTTCCAGTGGACATTACGCACTTGTTACACAACAACCTCTTAGAGGAAGGGCCAAACAGGGCGGACAGCGCGTAGGAGAAATGGAAGTTTGGGCTCTCGAAGGGTTTGGTGTTGCTCATATTTTACAAGAGATGCTTACTTATAAATCTGATCATATTAGAGCTCGTCAGGAAGTACTTGGTACTACAATCATTGGAGGAACAATACCCGAGGATGCTCCAGAATCTTTTCGATTGCTCGTTCGCGAATTACGATCTTTGGCTTTGGAACTGAATCATTTCCTTGTATCTGAGAAGAACTTCCAACAACTTCAAATTGGATCAGTTTCTCCTCAACAAATAAGTGCTTGGGCCAACAAAATCCTACCTAATGTTGGAGAGGTCACAAAACCCTATACTTTTCATTACAAAACCAATAAACCGGAAAAAGATGGATTATTTTGTGAAAGAATCTTTGGACCTATAAAAAGTGGAATTTGCGCTTGTTGTGAACAATGTGGAGTCGAAGATTCTCGGATACGAAGATATCAAATGGGATACATCAAGCTCGCATGTCCAGTGACTCATGTGTGGTATTTGAAACGTCTTCCTAGTTATATCGCGAATCTTTTAGATAAACCCCTTAAGGAATTAGAAGGCCTAGTATACAGAAAGGATTTTTTAGTTAGACGCATGGAATTAGCTAAACATTTTATTCGAACAAATGTAGAACCAGAGCGGATGGTTTTGTGCCTATTACCAGTTCTTCCTCCCGAGTTGAGACCAATTATTCAGATATCGGATATTAATGAACTCTATAGAAGAGTTATCTATCGGAACAATACTCTTAAATTGGTGCAAGAAGCCGTAGATACACTTCTTGATCAACCAAATAAAGTGTACAAGTCATTTTCAGATGTAATTGAAGGCAAGGAGGGGAGATTTCGTGAGACTTTACTTGGTAAACGGGTCGATTATTCGGGTCGTTCCGTCATTGTCGTAGGCCCTTCACTTTCATTACATCGATGCGGATTACCTCGAGAAATAGCAATAGAGCTTTTCCAGACATTTGTAATTCGCGGTCTAATCAGACAACATCTTGCTTCTAACATAGGAATTGCTAAAAGCAAAATTCGGGAAAAAGAACCGATCGTATGGGAAATACTTCAAGAAGTTATGCAGGGACATCCTGTATTGCTAAATAGAGCGCCCACCCTGCATAGATTAGGCATACAGGCGTTCCAACCCGTTTTAGTGGAGGGACGTGCTATTTGTTTACATCCATTAGTTTGTAAGGGATTCAATGCAGATTTTGATGGAGATCAAATGGCTGTTCATGTACCTTTATCTTTGGAAGCTCAAGCAGAGGCTCGTTTACTTATGTTTTCTCATATGAATCTCTTGTCACCAGCTATTGGAGATCCCATTTCTGTACCAACTCAAGATATGCTTATTGGCCTCTATGTATTAACGATGGGGAATCGTCGAGGTATTTTTGTAAATAGGCCTTTGTGGCTCCGGTGGCCTATCGAAGTTCAATATGAATCTTTGGGTACCTATCAGGAGATTTATGGGCACTATATTCGAACCACTGTTGGTCATATTTCTTTTTATCGAGAAATATATCACAATAAAGCGATAGATGGAACTGCCATGAAACGACTTATTAGCAGATTAATAGATCACTTCGGAATGGCATATACATCACACATCCTGGATCAAGTAAAGACTCTGGGTTTTCGGCAAGCCACTGCTACATCTATTTCATTAGGAATTGATGATCTTTTAACAATACCTTCTAAAGGATGGCTAGTCCAAGATGCTGAACAACAAAGTTTTATTTTGGAGAAACACCATTCTTATGGAAATGTACACGCGGTAGAAAAATTACGTCAATCCATTGAGATATGGTATGCTACAAGTGAATATTTGAGACAAGAAATGAATCCTAATTTTCGGATGACTGATCCTTCTAATCCAGTCCATATAATGTCCTTTTCGGGAGCTAGAGGAAATGCATCTCAGGTGCACCAATTAGTAGGTATGAGAGGACTAATGTCGGATCCCCAGGGACAAATGATTGATTTACCCATCCAAAGCAATTTACGTGAAGGACTTTCTTTAACCGAATATATAATTTCCTGCTACGGAGCCCGCAAAGGAGTTGTAGATACTGCTGTACGAACATCAGATGCCGGATACCTCACTCGTAGACTTGTTGAAGTAGTTCAACACATTGTTGTACGCAGAACAGATTGTGGCACTGGTCGTGTATTAGCAGACGATGTATATATAGGTCTACGATGCATTGCCGCTCGAAATCAAGATATTGGGATTGGACTTGTCAATCGATTCATAACCTTTCGAGCACAACCAGTATATATTCGAACTCCCTTTACTTGTAGGAGTACCTCTTGGATCTGTCAATTATGTTATGGCCGGAGTCCTACTCACGGCGACCTGGTCGAATTGGGGGAAGCGGTAGGTATTATTGCGGGACAATCAATTGGGGAACCGGGGACTCAACTAACATTAAGAACCTTTCATACTGGTGGAGTATTCACAGGGGGTACTGCAGAACATGTACGAGCTCCTTCTAATGGAAAAATAAAATTCAATGAGGAGTTGGTTCATCCCACACGTACACGTCACGGACATCCTGCTTTTCTATGTTCTATAGACCTGTATGTAACTGTTGAGGGTCGGGATATTATACATAATGTCAATATTCCACCAAAAAGTTTGATTTTAGTTCAAAATGATCAATATGTAGAATCAGAACAAGTGATTGCCGAGATTCGCGCCAAAGAGAGGGTCCAGAAACATATTTATTCCGAATCAGCGGGAGAAATGCACTGGAGTTTATGGATATTATCCGGAAAGAGGCGAAAAAATAGATTCATCATCCCGGTAAGGGCAAACGATCTTATTAGAGATTTCATAAGAATTGAGTTATCTTTGATTCTTTTGTCATCATCTTCGGGTCAAGTTATAATTGTTCATGTTGACTCCTTTGTAATAAGAGCAGCCAAGCCGTATTTGGCCACTCCAGGAGCAACTGTTCATGGCCATTATGGAGAAATACTTTACGGAGGAGATACATTAATTACATTTATATATGAAAAATCAAGATCTGGTGATATAACGCAGGGTCTTCCAAAAGTAGAACAAGTGTTAGAAGTACGTTCAATTGATTCCGGAATTCCCTGGGGATTCTTGATCGGCGCCGAGTTAACCATAGCGCAAAGTCGTATCTCTTTGGTTAATAAGATCCAAAAAGTTTATCGATCTCAGGGGGTGCAGATTCATAATAAGCATATAGAGATTATTGTACGTCAAATAACATCAAAAGTGTTGGTTCCGGGAGAACTTATCGGATTGTTGCGGGCGGAACGAACAGGTCGCGCTTTGGAAGAAGCGATCTGTTATCGAGCAATCTTATTGGGAATAACAAGAGCGTCTTTGAATACTCAAAGTTTCATATCCGAAGCGAGTTTTCAAGAAACTGCTCGAGTTTTGGCAAAAGCGGCTCTACGGGGTCGTGTTGATTGGTTGAAAGGCCTGAAAGAGAACGTTGTTCTAGGGGCGATGATACCCGTCGGTACGGGAGGAATTATTCATGTTCAGGCAAGTTTCAACAATACCATTGTGACTGTTACAGATGTTCGGGGTCGAGTAGTTTCTTGGTCCTCCGCCGGTACTTGTGGATTCAAAGGCACAAGAAGAGGGACGCCGTTTGCGGCTCAAACCGCAGCGGGAAATGCTATTCGTACAGTAGTAGTCATGATAAAAGGTCCTGGGCTCGGAAGAGACGCAGCATTACGAGCCATTCGTAGAAGCGGCATATTATTAAATTTCGTACGTGACGTGACCCCTATGCCACATAATGGATGTAGACCTCCTAAAAAAAGACGTGTGATGCCAACTATTAAACAACTTATTAGAAACACAAGACAGCCAATCCGAAATGTCACAAAATCCCCCGCTCTTCGAGGATGTCCTCAGCGTCGAGGACCCAAAAAACCAAACTCTGCCTTACGTAAAGTTGCCAGAGTACGATTAACCTCTGGATTTGAAATCACTGCTTATATACCTGGTATTGGCCATAATTTACAAGAACATTCTGTAGTCTTAGTAAGAGGTGGGAGGGTTAAGGATTTACCCGGTGTGAGATATCACATTGTTCGAGGAACCCTAGATGCTGTCGGAGTAAAGGATCGTCAACAAGGGCGTTCTTATGGGGTCAAAAAGCCAAAAATGGCAAGGAAAGGTTTGATTGAGAGGGAGAAGAAGAGGAAGAAATTGGAACAGAAATATCATTCGATTCGTATTCATGGAAAATTGCAATCCCCACCACGTAATAGTGCACCTGTACGTCTTCATCGACGTTGTTTTTTGACCGGAAGACCCAGAGCTAACTATAGGGATTTTGGGTTATCCGGACACGTACTTCGAGAAATGGTTCAGGCATGTTTGTTGCCGGGCGCAACAAGATCAAGTGATCGAATTGATTATAGAAACATGAGTTTAATTAGTCGATTTATTAGTGAACAGGGAAAAATATTATCTAGACGAGTGAATAGATTGACCTTGAAACAACAACGATTAATTACTATTGCTATAAAACAAGCCCGTATTTTATCTTCGTTACCTTTTATAGTAACTTGGTCCCGGGCATCTACCATTATACCCACAATGATCGGTCATACAATTGCTATTCATAATGGAAAGGAACACTTACCCATTTATATAACAGATCGTATGGTCGGTCACAAATTGGGAGAATTCGCACCTACTGAGATGATGGAAGCAGGAGTGCATTTCGGTCACGGTACTAGGAAATGGAATCCTAGAATGGCACCTTACATTTCTGCAAAGCGTAAAGGTATTCATATTACAAATCTTACTAGAACTGCTCGTTTTTTATCAGAAGCCTGTGATTTACTTTTTGATGCAGCAAGTGGGGGAAAACACTTCTTAATCGTTGGTACCAAAAAGAAAGCAGCTGATTCAGTAGCATCGGCTGCAATAAGGGCTCGGTGTCATTATGTTAATAAAAAATGGCTTGGTGGTATGTCAACGAATTGGTCCACTACAGAAACGAGACTTCAAAATTTTAGGGACTTACCGAAAAGGGATGCAGCAATGTTGAAGAGACAATTATCTACCTTGCAAACATATCTGGGTGGGATCAAATATATGACGGGTTTACCTGATATTGTAATCATCGTTGATCAGCAAGAAGACTATACGGCTCTTCGAGAATGTGTCATTTTAGGAATTCCGACTATTTGTTTAATCGATACAAATTCTGACCCGGATCTCGCAGACATTTCGATTCCCGCCAACGATGACGCTATAGCTTCAATCCGATTGATTCTTAACAAATTAGTATTCGCAATTTGCGAGGGTATGGGACAAAAAATAAATCCACTTGGTTTCAGACTTGGTGCAACCCAAAGTCATCTTTCCCTTTGGTTCAAAAGTTATTCTATGGGTTTACAGGAAGATGAAAAAATACGGGAGTGTATCAAGAATTATGGAATAGCGCGTATAGAAATTAAAAAAAGAATCGATCTGATCCAGGTCATAATCTATATCGGAAGACTCAACATTGCTATCGCAAGAATTTCAAAACCTTATGGGCAACCCAATATTCTTGCTGAATATATAGCTTTACAACTAAAAAATAGAGTTTCGTTTCGAAAAGCAATGAAAAAAGCTATTGAATTGACTGAACAAGCAGATACAAAAGGAATTCAAATTCAAATCGCAGGACGTATCGATGGAAAAGAAATTGCACGTGTCGAATGGATAAGAGAAGGTAGGGTTCCCCTACAAACCATTCGAGCTAAAATTGATCATTGTTTCCATAAAGTTCAAACTATCTATGGGGTATTAGGCATAAAAATTTGGATAATGTCTCGCTACCGAGGGCCTCGTTTAAAAAAAATACGCCGTCTGGGGGCTTTACCCGGACTAACTAGTAAAGGAACTGAAAAACAGAAATTGCGTTTTCATTATGGTCTGACAGAGCGACAATTACTTAGATATGTTCATATCGCCGGAAAAGCCAAAGGATCACTACTTGAAATGCGTTTGGATTTTCGATTGGGTATGGCTCCTACGCCTGGAGCCCGGCAATTAGTTAACCATAGACATATTTTAGTTAATGGTCGTATAGTAGATATACCAAGTTATCGTTGCAAACCCAGAGACATTATTACTGGATTAGTAAATCAAATCATAGATAGTAAATGGGTCGGTTTGAAAATTAATGAGTTGTTAGTTGTGGAATATTATTCCATGTCACGTCGAGGTACTCCAATTTATGGAAAAAAATCATTGGCCTTGAAAAAGATTCAACAAAAGACAGAAACAAATCCACTATCTGTTTTACGTCAAGCAATACGTGGAGTAACTCCCGATATAGCAGTAAAATCAAGACGTGTAGGCGGATCGACTCATCAAGTTCCTATTGAAATAGGATCTACACAAGGAAAAGCACTTGCCATTCGTTGGTTATTAGCGGCATCCCGAAAACGTGGTCGAAATATGGCTTTCAAATTAAGTTCCGAATTAGTAGATGCTGCCAAAGGGAGTGGCGATGCCATACGCAAAAAGGAAGAGACTCATAAAATGGCAGAGGCAAATAGAGCTTTTGCAGACACTATTGCCGATATAATAACTTCTATAAGAAATGCTCAAATGGCTAAAAAAGGGACAGTTCGAATAGCATCTACGATACTTCTGCGAGAAGGTTTTATTGAAAACGTTAGAAAACATCGGGAAAGTAATAAAGATTTCTTGGTTTTAACCCTGCGACATAGAAGCCGACCTGGTTTACGAATCTATTCCAACTATCAAGGAATTCCCAAGATTTTAGGCGGAATAGGGATTGTAATTGTTTCTACTTCTAGAGGTATAATGACAGATCGGGAGGCTCGACTACAGGGAATTGGAGGAGAAATGTTACCTAGATCTCGAATAAATGCAAATTTTATTGACAAGACCTCTACAATTGTAGCCAATATCTTATTACGAATAATTCCGACCACTTCAGGAGAAAAAGAGGCATTTACTTATTACAGAGATATGTCAGCCCAATCCGAAGGAAATTATGCGGAAGCTTTACAGAATTATTATGAAGCTACGCGACCAGAAATTGATCCCTACGATCGAAGTTATATACTTTATAACATAGGCCTTATACACACAAGTAACGGAGAACATACGAAGGCTTTGGAATATTATTTCCGAGCACTAGAACGAAATCCATTCTTACCGCAAGCTTTTAATAATATGGCCGTGATCTGTCATTACCGGGGAGAACAGGCCATTCGACAGGGCGATTCTGAAATTGCGGAGGCTTGGTCCGATCAAGCTGCTGAGTATTGGAAACAAGCTATAGCTCTTACTCCAGGTAATTATATTGAAGCGCAGAATTGGTTGAAGATCACAAGGCGGATGAACTGGCGATCAGAACATATATGGATAGAATTTATAACGGGGTCTCGAAAAACAAGTAATTTTGGCTGGGCCTGTATCCTTTTTTTAGGTTCACTAGGATTCTTAGTGGTTGGAGCTTCCAGTTATCTTGGTAGGAATCTGATATCTGTATTCCCATCTCAGCAAATAGTTTTTTTTCCACAAGGGATCGTGATGTCTTTCTATGGGATTGCAGGACTGTTCATTAGCTCCTATTTGTGGTGCACTATTTCGTGGAATGTAGGTAGTGGTTATGATCGATTCGATAGAAAAGAAGGAATAGTGTGTATTTTTCGTTGGGGATTTCCTGGAATAAATCGTCGCATTTTCCTTCGATTCTTTATAAGAGATATCCAGTCTATTAGAATAGAAGTTCTTTATATGGAAATCAGAGGTCAGGGAGCGATTCCCTTGACTCGTACTGATGAGAATTTGACTCCACGAGAAATTGAACAAAAAGCAGCTGATTCAGCCTATTTCTTGCGTGTCCCA
Phalae010 ATGGGAACCCTTCGAGCTGACGAAATTAGTAATATTATACGAGAACGTATTGAACAATATAATAGAGAAGTAAAGATTGTGAATACCGGTACCGTACTTCAAGTGGGCGATGGGATTGCTCGTATTCATGGTCTTGATGAAGTAATGGCAGGTGAATTAATAGAATTTGAAGAGGGTACCATAGGTATTGCTCTGAATTTGGAATCAAATAATGTTGGCGTTGTATTAATGGGTGATGGTTTAATGATAAAAGAGGGAAGTTCTGTAAAAGCAACAGGAAGAATTGCTCAGATCCCTGTGAGCGAGGCTTTTTTGGGTCGTGTTATAAATGCTCTGGCTAAACCTATTGATGGGAGAGGTGAAATTTCATCTTCTGAATCTCGGTTAATTGAATCTCCTGCCCCAGGTATTATTTCGAGACGTTCCGTATATGAGCCCCTTCAAACGGGACTTATTGCTATTGATTCAATGATCCCTATAGGACGTGGGCAGCGAGAATTAATTATTGGAGACAGGCAGACTGGTAAAACAGCAGTAGCCACAGATACAATTCTCAATCAAAAAGGACAAAATGTGATATGTGTTTATGTAGCTATTGGTCAAAAAGCATCTTCTGTGGCTCAGGTAGTGACTACTTTCCAGGAAGGAGGGGCAATGGAATACACTATTGTGGTAGCCGAAACAGCAGATTCACCTGCTACATTACAATATCTCGCTCCTTATACGGGAGCGGCTCTGGCCGAATATTTTATGTACCGTGAACGACATACTTCAATAATTTATGATGATCTTTCCAAACAGGCACAAGCTTATCGTCAAATGTCTCTTCTATTAAGAAGACCCCCTGGTCGTGAAGCTTATCCAGGAGATGTTTTTTATTTGCATTCACGACTTTTGGAAAGAGCCGCTAAATTAAGTTCCCGTTTAGGTGAAGGAAGTATGACTGCTTTACCAATAGTGGAGACTCAATCCGGAGACGTTTCGGCTTATATTCCTACTAATGTAATTTCTATTACAGATGGACAAATCTTCTTATCTGCCGATCTATTCAATGCTGGAATAAGGCCTGCTATTAATGTAGGTATTTCTGTTTCAAGAGTCGGATCGGCAGCTCAAATTAAAGCCATGAAACAAGTAGCTGGCAAATCAAAATTGGAACTAGCTCAATTTGCAGAATTAGAAGCCTTTGCACAATTTGCTTCTGATCTAGATAAAGCTACTCAGAATCAATTGGCAAGAGGTCAACGATTACGTGAGTTGCTCAAACAATCCCAATCAGACCCTCTCGCGGTAGAAGACCAGATAGCTACTATTTATACCGGAACAAATGGATATCTTGATGCGTTAGAAATTGGACAGGTAAAGAAATTTCTTGTTGGGTTACGTACCTACTTAACAAAGAAGAAACCTAAATTCCAAGAAATTCTATCTTCTACCAAGATATTCACCGAAGAAGCTGAAACCCTTTTGAGAGAAGCTATTGGGCGTATCGCTCAAATTATTGGCCCAGTACTGGATGTCATTTTTCCATCGGGCAAGATGCCTAATATTTATAATGCTTTGATAATTGTTGGTCATCAAATTAATGTAACTTGTGAAGTACAACAATTATTAGGAAATAATCGAGTGAGAGCTGTAGCTATGAGTGCTACAGATGGTCTGATGAGAGGAATGAAAGTGATTGACACGGGAGCTCCTCTAAGTGTTCCAGTCGGGGGAGCTACTCTCGGACGAATTTTCAACGTCCTTGGAGAGCCCGTTGATAATTTAGGTCCTGTCGATACTCGCACAACATTTCCTATTCATAGATCTGCACCCGCCTTCATACAGTTAGATACAAAATTATCAATCTTTGAAACAGGGATTAAAGTTGTGGATCTTTTAGCCCCCTATCGCCGTGGAGGAAAAATCGGACTATTTGGGGGAGCTGGAGTGGGTAAAACAGTACTCATCATGGAATTGATCAACAACATTGCCAAAGCTCACGGAGGCGTATCCGTATTTGGCGGAGTAGGTGAACGTACTCGTGAAGGAAATGATCTCTACATGGAAATGAAAGAATCCGGGGTTATTAATGAAAAAAATATTGCAGAATCCAAAGTGGCTCTAGTCTATGGTCAAATGAATGAACCGCCAGGAGCTCGTATGAGAGTTGGCTTGACTGCCCTAACCATGGCGGAATATTTCCGAGATGTTAATGAGCAAGACGTACTTTTATTCATTGACAATATATTTCGTTTCGTTCAAGCAGGGTCCGAAGTCTCTGCCTTATTAGGTAGAATGCCTTCTGCAGTGGGTTATCAACCTACCCTTAGTACGGAAATGGGTTCTTTGCAAGAAAGAATTACTTCTACCAAGGAAGGATCCATAACATCGATTCAAGCAGTTTATGTACCTGCGGATGATTTGACCGACCCTGCCCCTGCCACGACATTTGCACATTTAGATGCTACTACCGTATTATCAAGAGGATTAGCTGCCAAAGGTATTTATCCAGCAGTAGATCCCTTGGATTCAACGTCAACTATGTTACAACCTCGGATCGTTGGCGAGGAACATTATGAAACTGCGCAAAGGGTTAAGCAAACTTCACAACGTTACAAAGAACTTCAAGACATTATAGCTATCCTTGGGTTGGACGAATTATCCGAAGAAGATCGTTTAACTGTAGCAAGAGCACGCAAAATTGAGCGTTTCTTATCACAACCCTTCTTTGTGGCAGAAGTCTTTACTGGTTCTCCAGGGAAATATGTTGGTCTAGCAGAAACAATTCGGGGGTTTCAATTCATCCTTTCCGGAGAATTAGATGGTCTTCCCGAGCAGGCCTTTTATTTGGTGGGTAACATCGATGAATTAAATCTTTGTGTACTGACTCCAAATCGAATGATTTGGGATTCTGAAGTGAAAGAGATTATTTTATCTACTAATAGTGGACAAATTGGGGTATTACCAAATCATGCCCCCATTGCCACGGCTGTAGATATAGGTCTTTTGAGAATACGGCTAAAAGATCGATGGTTAACGGTAGCTCTTATGGGCGGTTTTGCTAGAATAAGTAATAATGAGATCACTATTTTAGGAAATGGTGCGGAAATTAGTACTGACATTGATCCACAAGAAGCTCAACAAACTCTTGAAATAGCTGAAGCTAACTTGAGTAAAGCTGAGGGTAAGAGACAAGCAATTGAGGCAAATCTAGCTCTCAGACGAGCTAGGACACGAGTAGAAGCTAGTTTCGAGTTTAATACCGATATTTTAGCAACAAATCCAATAAATCTAAGCGTAGTGCTGGGTGTATTGATTTTCTTTGGAAAGGGAGTGGATTTATTAGATAAGCGAAAACAGAGGATCTTGAGTACTATTCGAAATTCAGAAGAATTACGTAGAGGAGCCATTGAACAGCTCGAAAGAGCTCGGGTTAGATTACGCAAAGTAGAAATCGAAGCAGATGAGTATCGAACGAATGGATACTATGAGATAGAACGAGAAAAAGGAAATTTGATTAATGCTACTTGCAATAGTTTGGAACGATTAGAAAATTACAAAAATGAAACTCTTTTTTTTGAAAAACAAAGAGCAATTAATAAGGTCCGACAAGAAGTTTTGCAACAAGCCTTACAACGAGCTCTAGGAACTTTGAATAGTTGTTTGAATATCGAAGTACATATGAATCCACTTATTTCTGCTGCTTCCGTTATTGCTGCTGGATTGGCTGTAGGGCTTGCTTCTATCGGACCTGGGGTTGGTCAAGGTACTGCTGCGGGCCAAGCCGTAGAAGGTATTGCGAGACAACCAGAAGCAGAGGGTAAAATACGAGGTACTTTATTGCTTAGTCTGGCTTTTATGGAAGCTTTAACAATTTATGGACTGGTCGTGGCATTAGCTCTTTTATTTGCAAATCCTTTTGTTATGAATGTTATACCATGTTCCATTAAAACACTCGATATATCAGGTGTAGAAGTAGGCCAACATTTATATTGGCAAATAGGAGGTTTACAAATTCATGCCCAAGTACTTATCACTTCTTGGGTTGTAATTGCTATCTTATTAGGTTCAGTCATCATAGCTGTTCGGAATCCGCAAACCATTCCAACCAACGGTCAGAATTTCTTCGAATATGTCCTTGAATTTATTCAAGACTTGAGCAAAACTCAGATTGGAGAGGAGTATGGTCCTTGGGTTCCTTTTATAGGAACGATGTTCCTATTTATTTTTGTTTCTAACTGGTCAGGTGCTCTTTTACCTTGGAAAATCATAAAATTACCTCATGGGGAGTTAGCTGCGCCCACGAATGATATAAATACTACTGTTGCTTTAGCTTTACCTACGTCAGTGGCATATTTCTATGCGGGTCTCAGGAAAAAAGGATTGGGATATTTCGGGAAATACATTCAACCAACTCCAATACTTTTACCAATTAATATTCTAGAAGATTTCACAAAACCTTTATCTCTTAGTTTTCGACTTTTCGGTAATATATTGGCTGATGAATTAGTGGTTGTTGTTCTTGTTTCTTTAGTGCCTTCAGTAGTTCCTATACCTGTCATGTTTCTTGGATTATTTACAAGTGGTATTCAAGCTCTTATTTTTGCAACTTTGGCCGCGGCTTATATAGGTGAATCCATGGAGGGTCATATGATATTTGCGACCTTAGAGCATATATTAACTCATATTTCCTTTTCGATCATTTCAATTGTGAAAGGAATGATAGCTACTTTTTCCTCTATAACAGGGTTTTTAGTTACTCGTTGGATTTCTTCGGGACATTTTCCTTTAAGTAATTTATACGAATCATTAATTTTCCTTTCATGGATAACTGCACCAAGTGCCATTTTTACCCAAGGTTTCGCCACGTCAGGTCTTTCAACTGAAATGCATCAACCCGCAATATTAGTACCTGCTCTACAATCTCAGTGGTTAATGATGCATGTCAGTATGATGTTATTGAGCTATGCAGCTCTTTTATGCGGATCTTTATTATCAGTTGCTCTTATAAAATATCAATTAATTCAACATTTGGATTCTTGGAGTTATCGTGTCATTAGTTTAGGGTTTACCTTTTTAACCATAGGTATTCTTTCTGGAGCAGTATGGGCTAATGAAGCATGGGGTTCATATTGGAATTGGGATCCTAAGGAAACTTGGGCATTTATTACTTGGACCATATTTGCAATTTATTTACATACTAGAGCTTCTATAGGATTTCTCCTAATTTGGATATGCTATTTTGGGATCAATCTATTAGGAATTGGGTTCCATAGTTATGGCACAAATCTAATCTGTTTCGCTATTCTAAGTGGTTATTTTTTTCTGGGTAATAAAGAACTTTTCATTTTCAATTCTTGGATTCAGGAATTTCTCTATAACTTAAGTGATACAATCAAAGCTTTTTCGATTCTTTTAGTTACTGATTTATGGATCGGATTTCACTCGACCCATGGTTGGGAACTAATGATTGGTTCGATCTACAATGATTTTGGATTGGCTCAGAATGATCAGATTATATCTGGTCTTGTTTCCACTTTTCCAGTGATTCTAGATACAATTGTGAAATATTGGATCTTCCATTTTTTAAATCGTGTATCTCCTTCGCTTGTAGTAATTTATCATTCAATGAATGAAATGACTATTGCTTTCCAATTAGCTGTTTTTGCATTAATTGCAACTTCATTAATCTTACTGATTAGTGTACCCGTTGTATTTGCTTCTTCTGATGGTTGGTCAAGTAACAAAAATATTGTATTTTCTGGTACATCATTATGGATTGGATTAGTCTTTCTGGTAGCTATCCTTAATTCTGTATCAGAAGGTTTTGGAGTCATTCTGGAATCTATTCATTCAATATTTCCCTTTTTAGAGGATAAATTATCACATTTAAATTATGTGTCGGATCTACTAATACCCTATCCTATCCATATGGAAATCTTGGTTCCTTCTTTGCATGGATATTTTTCAAGTGTACTAAAAAACCCTTTGGTAGTAAGAAATCAAATGCTAGAGAATTCATTTCTAATAAATACTCTGACTAATAAATTAGATACCATAGCTCCAGTTATTTTTCTTATTCGATCATTGTCGAAAGCTCAATTTTGTACTGTATTGGGTCATCCTATTAGTAAATCGATCTGGACTAATTTATCGGATTCTGACATTCTTGATCGATTTTGTCGGATATGTAGAAATCTTTGTCGTTATCACAGCGGATCCTCAAAGAAACAGGTTTTGTATCGTATAAAGTATATACTTCGACTTTCGTGTGCTAGAACTTTGGCTCGTAAACATAAAAGTACAGTACGCTGGTATTTGGACATTACTCGAGCATCTATTTCAAATGCATATCCCATTTTTGCGCAGCAGGTTTATGAAAATCCACGAGAAGCAACTGGTCGAATTGTATGTGCCAATTGCCATTTAGCTAATAAGCCCGTGGATATTGAAGTTCCGCAAGCTGTACTTCCTGATACTGTATTTGAAGCAGTTGTTCGAATTCCTTATGATATGCAACTGAAACAAGTTCTTGCTAATGGTAAAAAGGGGGCTTTGAATGTAGGAGCTGTTATTATTTTACCCGAGGGATTTGAATTAGCCCCACCCGATCGTATTTCTCCCGAAATAAAAGAAAAGATGGGCAATCTTTCTTTTCAGTTTTATCGTCCTAATAAAAGAAATATTCTTGTGATAGGTCCTGTTCCCGGTCAGAAATATAGTGAAATCGTCTTTCCTATTCTTTCCCCCGACCCTGCTACGAAAAAAGACGTTCATTTCTTAAAATATCCCATATATGTAGGTGGGAACAGAGGAAGGGGTCAGATTTATCCTGATGGTAACAAGAGTAACAATACAGTTTATAATGCTACATCTGCTGGTATAGTAAGCAGAATAGCACGTAAAGAAAAAGGGGGATATGAAATAACCATAGTTGATGCATCAGAAGGACGTCAAGTGGTTGATATTATACCTCCAGGACCAGAACTTCTTGTTTCAGAAGGTGAATCCATCAAGCTTGATCAACCATTAACAAGTAATCCAAATGTAGGAGGTTTTGGTCAGGGAGACACAGAAATAGTGCTTCAAGATCCATTACGAGTCCAAGGCCTTCTGTTCTTCTTGGCATCTGTAATTTTGGCACAAATCTTTTTGGTTCTGAAAAAGAAACAGTTTGAAAAGGTTCAGTTGTACGAAATGAATAAAGTATATGATTGGTTCGAGGAACGTCTCGAGATTCAAGCGATTGCAGATGATATAACTAGTAAATATGTTCCTCCTCATGTCAACATATTTTATTGTCTAGGGGGGATTACGCTTACCTGTTTTTTAGTACAAGTAGCTACGGGTTTTGCTATGACCTTTTACTATCGTCCAACTGTTACAGAGGCTTTTTCTTCTGTTCAATACATAATGACTGAGGCCAACTTTGGTTGGTTAATTCGATCAGTTCATCGATGGTCAGCAAGTATGATGGTTTTAATGATGATCTTGCACGTATTTCGTGTGTATCTTACGGGTGGTTTTAAAAAACCTCGCGAATTAACTTGGGTTACCGGGGTGGTTCTGGCTGTATTGACCGCATCTTTTGGCGTAACTGGTTATTCCTTGCCTTGGGACCAAATTGGCTATTGGGCAGTAAAAATTGTAACAGGTGTGCCTGAAGCTATTCCTATAATAGGATCACCTTTGGTAGAATTATTACGTGGAAGTGCTAGTGTGGGCCAGTCCACTTTGACTCGTTTTTATAGTTTACATACTTTTGTATTACCTCTTCTTACTGCCGTATTTATGTTAATGCACTTTCCAATGATACGTAAGCAAGGTATTTCGGGTCCTTTAATGATTGAAGTTTTTCTATTCGGAATCGTCTTAGGTCTAATTCCTATTACTTTAACAGGATTATTTGTAACTGCATATTTACAATACAGGCGCGGTGATCAGTTGGACCTTAGTTATTTTGGTTTTTTACTGGCTGCTTCAACTATAACCCCAGCTCTATTTATTGGTTTAAACAAGATACGACTTATGGATATAGTAAGTTTCGCTTGGGCTGCTTTAATGGTAGTGTTTACATTTTCTCTTTCACTTGTAGTATGGGGAAGGAGTGGGCTTATGATTATTCGTTCGCCGGAACCCGAAGTGAAAATTGTTGTAGACAGGAATCCTATAAAAACGTCTTTCGAGGAATGGGCCAGACCCGGCCATTTCTCAAGAACAATAGCTAAGGGTCCTGATACTACCACTTGGATCTGGAACCTACATGCTGATGCTCACGATTTCGATAGTCATACCAGCGATTTGGAGGAGATCTCTCGAAAAGTATTTAGTGCTCATTTCGGCCAACTCTCTATTATCTTTCTTTGGCTGAGTGGCATGTACTTCCATGGCGCCCGTTTTTCCAATTATGAAGCATGGCTAAGTGATCCTACTCATATTGCACCCAGTGCTCAAGTAGTTTGGCCAATAGTAGGTCAAGAAATATTGAATGGAGATGTGGGTGGTGGTTTCCGAGGAATACAAATAACCTCCGGTTTTTTTCAGATTTGGCGAGCATCTGGAATCACTAGTGAATTACAACTCTACTGTACCGCAATTGGTGCATTGGTCTTTGCATCGTTAATGCTTTTTGCTGGTTGGTTCCATTATCACAAAGCCGCTCCCAAATTGGCTTGGTTCCAAGTAGAATCTATGTTGAATCACCACTTAGCGGGATTACTAGGGCTTGGGTCTCTTTCTTGGGCGGGACACCAAATCCATGTATCTTTACCGATTAACCAATTTCTTGACGCTGGAGTTGATCCTAAAGAAATACCACTTCCCCATGAATTTATCTTGAATCGGGATCTTTTGGCTCAACTTTATCCAAGTTTTGCCGAGGGAGCAACACCCTTTTTTACCTTGAATTGGGCAAAATATGCGGAATTTCTGAGTTTTCGTGGAGGATTAGATCCAATAACAGGGGGTCTTTGGTTGAGTGATATTGCACACCATCATTTAGCTATTGCGATTCTGTTCCTGATCGCAGGTCATATGTATAGGACTAACTGGGCCATTGGTCATGGCCTGAAAGACATTTTAGAGGCTCATAAGGGTCCATTTACGGGCCAGGGCCATAAAGGTCTCTATGAAATCCTAACAACGTCATGGCATGCTCAATTATCTCTGAACCTGGCTATGTTAGGTTCTTTAACCATTGTTGTAGCTCACCATATGTATTCCATGCCCCCCTATCCATACCTAGCTATTGACTATGGTACACAACTTTCGTTGTTCACACATCACATGTGGATCGGGGGATTTCTTATAGTTGGCGCTGCTGCACATGCAGCCATCTTTATGGTAAGAGATTACGATCCAACTACTCGATACAACGATCTATTAGATCGTGTCCTTAGACATCGTGATGCAATCATATCACATCTCAACTGGGCATGCATATTTCTAGGGTTTCACAGTTTTGGCTTGTATATTCATAATGATACTATGAGCGCTTTAGGACGTCCCCAAGATATGTTTTCAGATACTGCTATACAATTACAACCCATCTTTGCTCAATGGGTACAAAACACCCATGCTTTAGCACCTAACGTAACAGCTCCTGGTGCAACAACAAGTACCAGCTTAATTTGGGGAGGTGGTGAGTTAGTAGCAGTGGGCGGCAAGGTTGCTTTGTTACCTATACCATTAGGAACTGCAGATTTTTTGGTTCATCACATTCATGCATTTACAATTCATGTGACTGTATTGATCCTACTGAAAGGTGTTCTATTTGCTCGCAGTTCCCGTTTGATACCTGATAAAGCAAATCTTGGTTTTCGTTTTCCTTGTGATGGACCTGGTAGGGGGGGTACATGTCAAGTATCCGCCTGGGATCATGTATTCTTAGGCCTATTCTGGATGTACAATGCAATTTCGGTAGTAATTTTCCATTTCAGTTGGAAAATGCAGTCGGATGTTTGGGGTACTATAAGTGATCAAGGAGTAGTCACTCATATCACAGGAGGTAACTTTGCACAGAGTTCCATTACTATTAATGGATGGCTCCGGGATTTCTTATGGGCACAGGCATCTCAGGTAATTCAGTCTTATGGTTCTTCATTATCTGCATATGGTCTTTTTTTCTTAGGTGCTCATTTTGTCTGGGCTTTCAGTTTAATGTTTCTATTCAGTGGCCGTGGTTATTGGCAAGAACTCATTGAATCCATCGTTTGGGCTCATAACAAATTAAAAGTTGCTCCTGCTACCCAGCCTAGAGCCTTGAGTATTGTACAAGGGCGTGCTGTAGGAGTAACCCATTACCTTCTGGGTGGAATTGCCACAACATGGGCATTCTTCTTAGCAAGAATTATTGCAGTAGGAATGACATTAAGATTCCCAAGGTTTAGCCAAGGCTTAGCTCAGGACCCCACTACTCGTCGTATTTGGTTTGGTATTGCTACCGCACATGACTTCGAGAGTCATGATGATATTACTGAAGAACGTCTTTATCAGAACATTTTTGCTTCGCACTTTGGACAGTTAGCAATAATATTTCTGTGGACATCCGGAAATCTGTTTCATGTAGCTTGGCAAGGAAATTTTGAGTCATGGATACAGGACCCTTTACATGTACGACCTATTGCTCATGCAATTTGGGATCCTCATTTTGGTCAACCTGCTGTAGAAGCCTTTACTAGAGGAGGCGCTATCGGTCCAGTGAATATTGCTTATTCTGGTGTTTATCAGTGGTGGTATACAATTGGATTACGCACTAATGGGGATCTTTATACTGGAGCTCTTTTTCTATTACTTCTTTCTGCTATATCCTTAATAGCGAGTTGGTTACACCTACAACCAAAATGGAAACCAAGCGTTTCTTGGTTCAAAAATGCCGAATCTCGTCTCAATCATCATTTGTCAGGGCTTTTTGGAGTAAGTTCCTTGGCTTGGACAGGACATTTAGTTCATGTCGCTATTCCCGGATCGAGGGGAGAGTACGTCAGATGGAATAATTTCTTAGAAGTATTACCGTATCCCCAAGGGTTGGGCCCCCTTTTTATGGGTCAATGGAATCTTTATGCTCAAAACCCTGATTCCAGTAATCATTTATTTGGTACCTCCCAAGGGGCAGGAACTGCCATTCTAACCCTTCTTGGGGGATTTCATCCCCAAACGCAAAGTTTATGGCTAACCGATATTGCTCATCATCATTTAGCTATTGCATTCCTTTTTCTCGTTGCTGGTCATATGTATAGAACTAACTTCGGTATTGGGCACAGTATCAAAGATCTTTTAGAAGCACATATTCCCCCGGGGGGTCGATTAGGACGTGGACATAAAGGTCTTTATGACACAATAAATAATTCGCTTCATTTTCAATTGGGCCTTGCTCTAGCCTCTTTAGGGGTTATTACTTCTTTAGTAGCTCAACACATGTATTCTTTACCTGCTTATGCATTCATAGCACAAGACTTTACTACTCAAGCTGCATTATATACTCATCACCAATACATCGCAGGGTTCATCATGACAGGAGCCTTTGCTCATGGGGCTATATTCTTCATTAGGGATTACAATCCGGAACAGAATGAGGATAATGTATTGGCAAGAATGTTAGACCATAAAGAAGCTATAACATCTCATTTAAGTTGGGCCAGCCTTTTTCTGGGGTTCCATACTTTGGGCCTTTATGTTCATAATGACGTCATGCTTGCTTTTGGTACTCCGGAAAAACAAATCTTAATCGAACCCATATTTGCCCAATGGATACAATCTGCTCATGGCAAGACTTCGTATGGGTTCGATGTACTCTTATCTTCAACGAATAGCCCGGCATTCAATGCAGGTCGAAGCATATGGTTACCTGGCTGGTTGAATGCTATTAATGAGAATAGTAATTCACTTTTCTTAACAATAGGGCCGGGAGATTTCTTGGTTCATCATGCTATTGCTCTGGGTTTACATACGACTACATTGATTTTAGTAAAAGGTGCTTTAGATGCGCGTGGTTCCAAGTTAATGCCAGATAAAAAGGATTTTGGTTATAGTTTTCCTTGCGACGGCCCCGGTCGTGGTGGTACTTGTGATATTTCTGCTTGGGACGCATTTTATTTGGCAGTTTTCTGGATGCTAAATACCATCGGATGGGTTACTTTTTATTGGCATTGGAAACACATCACATTATGGCAGGGTAATGTTTCACAATTTAATGAATCCTCTACTTATTTGATGGGATGGTTAAGAGATTATCTATGGTTAAACTCTTCACAACTTATCAATGGATATAACCCTTTTGGTATGAATAGTTTATCGGTCTGGGCGTGGATGTTCTTATTTGGACATCTTGTTTGGGCTACTGGATTTATGTTCTTAATTTCCTGGCGTGGCTATTGGCAGGAATTGATTGAAACTTTAGCGTGGGCTCATGAACGGACACCTTTGGCTAATTTGATTCGATGGAAAGATAAGCCAGTGGCTCTTTCCATTGTGCAAGCAAGATTGGTTGGATTAGTCCACTTTTCCGTAGGTTATATATTCACTTACGCAGCTTTCTTGATTGCCTCCACATCAGGAAAATTTGGTATGTCACATTCAGTAAAGATTTATGATACATGTATAGGATGTACCCAATGTGTTCGAGCTTGCCCCACGGATGTATTGGAAATGATACCTTGGGACGGATGTAAAGCTAAGCAAATTGCTTCTGCGCCAAGAACCGAAGATTGTGTAGGTTGTAAAAGATGTGAATCCGCTTGTCCAACGGATTTTTTGAGTGTCCGTGTTTATTTATGGCATGAAACAACTCGCAGCATGGGTCTTTCTTATTCTATTTTTGTTCCTTTAGTGGGCCTAGTCTTTCCGGCAATCGCAATGGCTTCTTTATCTCTTTATGTCCAAAGAAATAAGATTGTCATGCAAGATATAAAAACATATCTCTCAACGGCACCTGTGTTAACCACTTTATGGTTTGGGTCTTTAGCAGGTCTATTGATAGAAATTAATCGTTTATTTCCAGATGCCTTGTCATTCCCCTTAGAGAGACGCGAAAGTACAAGCCTATGGGGTCGCTTCTGCAACTGGATTACCAGTACTGAAAACCGTCTTTACATCGGATGGTTTGGTGTTTTGATGATCCCTACTTTATTGACCGCAACTTCTGTTTTTATCATTGCCTTCATTGCTGCCCCTCCAGTCGATATTGATGGTATTCGTGAACCTGTTTCTGGGTCTCTACTTTATGGAAACAATATTATCTCTGGTGCCATTATTCCTACTTCCGCAGCTATAGGTTTGCATTTTTACCCAATATGGGAAGCAGCATCTGTTGATGAGTGGTTATACAATGGCGGTCCTTATGAACTTATTGTTCTACACTTTTTACTTGGTGTAGCTTGTTACATGGGTCGTGAGTGGGAACTTAGTTTCCGTCTGGGTATGCGCCCTTGGATTGCTGTTGCATATTCAGCTCCTGTTGCGGCTGCTACAGCTGTTTTCTTGATCTACCCTATTGGTCAAGGAAGTTTTTCTGATGGTATGCCTTTAGGAATATCTGGTACTTTCAACTTCATGATTGTCTTCCAGGCAGAGCACAACATTCTTATGCATCCATTTCACATGTTAGGCGTAGCTGGTGTATTCGGCGGTTCCCTATTCAGTGCTATGCATGGTTCTTTGGTAACTTCTAGTTTAATCAGGGAAACCACTGAAAATGAGTCTGCTAATGAAGGTTACAGATTTGGTCAAGAGGAAGAAACCTATAATATTGTAGCCGCTCATGGTTATTTTGGCCGATTGATCTTCCAATATGCTAGTTTCAACAATTCCCGTTCCTTGCATTTCTTCTTGGCTGCTTGGCCTGTAGTGGGTATCTGGTTCACTGCTTTGGGTATTAGTACTATGGCGTTCAACTTGAACGGTTTTAATTTTAACCAATCCGTAGTTGATAGTCAAGGTCGTGTTATTAACACTTGGGCTGATATCATAAATCGTGCTAATCTTGGTATGGAAGTAATGCATGAACGTAATGCACACAACTTCCCTCTAGATCTAGCTTCTGTAGAAGCTCCTTCAATAAATGGAGTGGAAACGCTCTTTAATGGAACTTTAGCCTTAGTCGGTCGTGACCAAGAAACCACCGGTTTCGCTTGGTGGGCCGGGAATGCGAGACTTATCAATTTGTCCGGTAAACTGCTTGGGGCTCACGTAGCTCATGCCGGATTAATTGTATTCTGGGCCGGAGCAATGAACCTATTTGAAGTGGCTCATTTCGTACCAGAGAAGCCCATGTATGAACAAGGATTGATTTTACTTCCACACTTAGCTACTCTAGGGTGGGGAGTAGGTCCGGGGGGAGAAGTTATCGACACCTTTCCATACTTTGTATCTGGAGTACTCCACTTAATTTCCTCTGCAGTCTTAGGCTTTGGCGGTATTTATCATGCACTTCTAGGACCTGAAACTCTTGAAGAATCCTTTCCATTCTTCGGTTATGTATGGAAAGATAGAAATAAAATGACTACAATTTTGGGTATTCACTTAATTTTATTAGGTATAGGTGCTTTTCTTCTAGTACTTAAGGCTCTGTATTTTGGAGGCGTATATGATACCTGGGCACCCGGAGGGGGAGATGTAAGAAAAATTACCAACTTGACCCTTAGCCCAAGCGTTATTTTTGGTTATTTACTAAAATCTCCTTTTGGGGGAGAAGGATGGATTGTTAGTGTGGACGATTTAGAAGATATAATTGGAGGACATGTTTGGTTAGGTTCCATTTGTATACTTGGTGGAATTTGGCATATCTTAACCAAACCTTTTGCATGGGCTCGCCGTGCATTTGTATGGTCTGGAGAAGCTTATTTGTCGTATAGTTTAGGTGCTCTATCTGTCTTTGGTTTCATCGCTTGTTGTTTTGTCTGGTTCAATAATACCGCTTATCCTAGTGAGTTTTACGGACCTACTGGGCCGGAAGCTTCTCAAGCTCAAGCATTTACTTTTCTAGTGAGAGACCAACGTCTTGGGGCTAACGTGGGATCCGCCCAAGGACCCACTGGGTTAGGTAAATATCTAATGCGTTCTCCGACCGGAGAGGTTATTTTTGGGGGAGAAACTATGCGTTTTTGGGATCTTCGTGCTCCCTGGTTAGAACCTCTAAGAGGTCCCAATGGCTTGGACTTGAGTAGGCTGAAAAAAGACATACAACCTTGGCAAGAACGACGTTCGGCAGAATATATGACTCATGCTCCTTTGGGTTCTTTAAATTCCGTGGGTGGCGTAGCTACCGAGATCAATGCAGTCAATATGACTATAGCCTTTGGTAGATTTATCAAATTTGATATTATGGATGATTGGTTACGGAGGGACCGTTTCGTTTTTGTAGGTTGGTCCGGCCTATTGCTCTTTCCTTGTGCTTATTTCGCTTTAGGGGGTTGGTTCACAGGTACAACTTTTGTAACTTCATGGTATACCCATGGATTGGCTAGTTCCTATTTGGAAGGTTGTAATTTCTTAACGGCTGCGGTTTCTACTCCTGCAAATAGTTTAGCACATTCTTTGTTGCTACTATGGGGTCCTGAAGCACAAGGAGATTTTACTCGCTGGTGTCAATTAGGCGGTCTGTGGACTTTTGTCGCTCTCCACGGTGCTTTTGGTCTAATAGGTTTCATGTTACGTCAATTTGAACTTGCTCGTTCTGTTCAATTGCGACCTTATAATGCAATTGCATTTTCTGCTCCAATTGCTGTTTTTGTTTCTGTATTTCTGATTTATCCACTGGGTCAATCTGGTTGGTTTTTTGCACCCAGTTTTGGTGTAGCAGCTATATTTCGATTCATTCTTTTCTTCCAAGGGTTTCATAATTGGACGTTGAACCCATTTCATATGATGGGAGTTGCTGGAGTCTTAGGCGCTGCTCTGCTATGTGCTATTCATGGCGCCACCGTAGAAAATACCTTATTCGAAGATGGCGATGGTGCAAATACATTCCGTGCTTTTAACCCAACTCAAGCTGAAGAGACTTATTCAATGGTCACTGCTAACCGTTTTTGGTCCCAAATCTTTGGGGTTGCTTTTTCCAATAAACGTTGGTTACATTTCTTTATGCTATTTGTGCCAGTAACCGGTTTATGGATGAGTGCTATTGGGGTAGTTGGTCTCGCTCTGAACCTACGTGCCTATGACTTTGTTTCCCAAGAAATTCGTGCAGCGGAAGATCCTGAATTTGAAACTTTCTACACCAAAAATATTCTCTTAAACGAAGGTATTCGTGCTTGGATGGCGGCTCAGGATCAGCCTCATGAAAACCTTATATTCCCTGAGGAGGTTCTACCCCGTGGAAACGCTCTTATGTCTGGAAGCACGGGAGAACGTTCTTTTGCTGATATTATTACTAGTATTCGATACTGGGTCATTCATAGCATTACTATACCTTCCCTATTCATTGCGGGTTGGTTATTCGTCAGTACGGGTTTAGCTTACGATGTTTTTGGAAGTCCTCGGCCAAATGAATATTTCACAGAGAGTCGACAAGGGATTCCTTTAATAACTGGCCGTTTTGATTCTTTGGAACAACTCGATAAATTTATGACCATAGATCGAACTTATCCAATTTTTACAGTGCGATGGTTGGCTGTTCACGGACTGGCTGTACCTACTGTTTCTTTTTTAGGGTCAATATCAGCAATGCAGTTCATCCAACGAATGGCTACACCAAGACGAACTGGCGTAGGGAGTTTATTGAAACCATTGAATTCGGAATATGGAAAAGTAGCTCCAGGGTGGGGGACTACACCACTTATGGGAGTTGCAATGGCTCTATTTGCAATATTTTTATCTATTATTTTAGAAATTTATAATTCATCTGTTTTACTGGATGGAATGCTTACTCTTAAACTATTCGTTTACACAGTAGTAATATTCTTTGTTTCTCTATTCATCTTCGGATTCTTATCTAATGATCCGGGGCGTAATCCTGGGCGTATGACCGATACTACTAGGATTCCTCTTTGGCTGATAGGTACTTTAACTGGTATTCTTGTGATCGGTTTAATAGGCATTTTTTTTTACGGCTCCTATTCCGGGTTGGGTTCATCTCTGGCCAAATTGCCCGAGGCTTATGCCTTTTTTAATCCAATCATAGACGTTATGCCAATTATCCCTGTACTCTTTTTTCTCTTAGCCTTTGTTTGGCAAGCTGCTGTAAGTTTCCGAAACCCGAATGAACAAAATGTTGAATTGAATCGTACCAGTCTATACTGGGGTTTATTACTCATTTTTGTACTTGCTGTTTTATTTTCAAATTATTTTTTCAATGAAGTCAATATTCTTGCGTTTATTGCTACTGCGCTGTTCATTTTAGTTCCTACTGCCTTTTTACTTATCATATACGTCAAAACAATGGAAACAGCAACCCTAGTCGCCATCTCCATATCCGGTTTACTTGTAAGCTTTACTGGGTATGCCTTATATACCGCTTTTGGGCAACCCTCTCAAAAATTAAGAGATCCCTTCGAAGAACATGGGGACATGGAAGCATTGGTTTATACATTTCTTTTAGTTTCGACTTTAGGGATAATTTTTTTCGCTATCTTTTTTCGAGAACCACCTAAAGTTCCAATGTCACCACAAACAGAAACTAAAGCAAGTGTTGGATTTAAAGCTGGTGTTAAAGATTACAAATTGACTTATTATACTCCTGATTACGAAACCAAAGATACTGATATCTTGGCAGCATTCCGAGTAACCCCTCAACCGGGAGTTCCGCCTGAAGAAGCAGGGGCTGCGGTAGCTGCCGAATCTTCTACTGGTACATGGACAACTGTGTGGACTGATGGACTTACCAGTCTTGATCGTTACAAAGGACGATGCTACCACATCGAGGTCGTTGTTGGGGAGGAAAATCAATATATTGCTTATGTAGCTTATCCTTTAGACCTTTTTGAAGAAGGTTCTGTTACTAACATGTTTACTTCCATTGTGGGTAATGTATTTGGTTTCAAAGCCCTGCGAGCTCTACGTCTGGAAGATCTGCGAATTCCCCCTTCTTATTCCAAAACTTTCCAAGGTCCGCCTCATGGCATCCAAGTTGAAAGAGATAAATTGAACAAGTATGGTCGTCCCCTATTGGGATGTACTATTAAACCAAAATTGGGATTATCTGCAAAAAACTACGGTAGAGCGGTTTATGAATGTCTAAGGGGTGGACTTGATTTTACTAAGGATGATGAAAACGTAAATTCACAACCATTTATGCGTTGGAGAGATCGTTTCTTATTTTGTGCCGAAGCAATTTATAAAGCGCAAGCCGAAACAGGTGAAATTAAAGGACATTACTTGAATGCAACTGCGGGTACCTGTGAAGAAATGATCAAAAGAGCGGTATTCGCCAGAGAATTGGGAGTTCCTATCGTAATGCATGACTACTTAACTGGGGGGTTCACCGCAAATACTAGCTTGGCTCATTATTGCCGCGACAATGGTCTACTTCTTCACATCCATCGCGCAATGCATGCAGTTATTGATAGACAGAAAAATCATGGTATGCATTTTCGTGTACTAGCTAAAGCATTACGTATGTCTGGCGGAGATCATATTCACGCTGGTACAGTAGTGGGTAAACTGGAGGGGGAACGTGAGATGACTTTGGGTTTTGTTGATTTGTTACGTGATGATTATATTGAAAAAGATCGAAGTCGTGGTATTTTTTTCACTCAAGACTGGGTCTCTATGCCAGGTGTTATACCCGTGGCTTCAGGGGGTATTCATGTTTGGCATATGCCTGCCCTAACCGAAATCTTTGGAGATGATTCCGTACTACAGTTTGGTGGAGGAACTTTAGGGCACCCTTGGGGAAATGCACCCGGTGCAGTAGCTAATCGGGTAGCTTTAGAAGCATGTGTACAAGCTCGTAATGAGGGACGTGATCTTGCTCGTGAAGGTAATGATATTATTCGTGAAGCTAGCAAATGGAGCCCTGAGCTAGCCGCTGCTTGTGAAGTCTGGAAAGAGATCACATTCGATTTCGACCCAGTGGATATGCTCAGTCCTAAAAGAACCAGATTTCGTAAACAACATAGAGGTAGAATGAAGGGACGAGGCAATCATATTTGTTTTGGCAGATACGCTCTTCAGGCACTTGAACCTGCTTGGATCACAGCTAGACAAATAGAAGCAGGACGAAGAGCAATGACACGATATGCGCGTCGTGGTGGAAAGATATGGGTACGTATCTTTCCCGACAAACCTGTTACTGTAAGACCTACAGAAACACGTATGGGTTCCGGCAAAGGATCCCCCGAATATTGGGTATCCGTTGTTAAACCGGGCCGAATAATTTATGAAATGAGTGGAGTATCTGAAGCTGTAGCCAAAGCTGCTATGGAAATAGCAGCATGCAAAATGCCTATACGAACTAGAGTTAAACGAGGATATACAGCTCGGAGACGTCGAAAAAAGATTCGTTTATTTGCATCAACCTTTATAGGGGCTCATTCAAGACTGACTCGAACGACTACTCAACAAAGAATGAGAGCTTTGATTTCCTCTCATCGAGATAGGAGCAGGAAAAAGAGAGATTTTCGTCGTTTGTGGATCACTCGAATAAATGCGGTAACTCGTAGTTATAGCCTCTTCATCCACAATCTGTACAAAAGACAATTGCTTCTGAATCGTAAAATACTTGCGCAAATAGCCCATCGTTGTGGTAAAGGTCGTAATGCCAGAGGGATCATTACCGCAGGGCATAGAGGGGGAGGTCATAAGCGTCTATACCGTAAAATCGACTTTCGACGGGGTAGAATCGTAACCATAGAATATGACCCTAATCGAAATGCATACATTTGTCTCATACACTATGGGGATGGTGAGAAGAGATATATTTTACATCCCAGAGGGGCTATAATTGGAGATACCATTTGTTCTGGTACAGAAGTTCCTATAGGAAATGCCCTACCTTTGACCGATATGCCCTTAGGCACGGCCATACATAACATAGAAATCACACTTGGAAAAGGTGGACAATTAGCTAGAGCAGCAGGCGCTGTAGCGAAACTGATTGCAAAAGAGGGTAAATCGGCCACATTAAGATTACCATCTGGGGAGGTCCGTTTGATATCCAAAAACTGCTTAGCAACAGTCGGACAAGTGGGTAATGTTGGGGTGAACCAAAAAAGTTTGGGTAGAGCCGGATCTAAGTGTTGGCTAGGTAAGCGTCCTGTAGTAAGAGGAGTAGTTATGAACCCTGTAGACCATCCCCATGGGGGCGGTGAAGGGAGAGCCCCAATTGGTAGAAAAAAACCCACAACCCCTTGGGGTTATCCTGCGCTTGGAAGAAGAAGCAGGAAAAGGAACAAATATAGTGATAGTTTGATTCTTCGTATGGCCAAGGGTAAAGATATTAGAATTATAGTGATTTTGGAATGTAGATATATTACTCAAAAGAATCGACACAATACACCCAATCGACTAGAATTTAGAAAATTTTGTCGCTATTGTCAAAAGTATACGATTCATGGGGAAATAAAGAAAATGAAGATAAGGGCTTCTGTTCGTAAAATTTGTGAAAAATGTCGCTTGATTCGTAGGCAGGGGCGAATTATAGTTATTTGTTCCAATCCGAGACATAAACAGAGACAGGGGATGATTCAACCTCAGACCCTTTTGAATGTAGCGGATAACAGTGGAGCTCAAAAATTAATGTGTATTCGAATCATAGGAACTGGTAATCACCGATATGCTCATCTTGGCGATGTTATTGTTGCTGTAATCAAAGAAGCAGTGCCCAACATGCCTCTAGAAAGATCAGAAATAATTAGAGCTGTGATTGTACGCACATGTAAAGAACTCAAACGTGACAACGGCATGATAATACGATATGATGACAATGCAGCGGTTATCATTGATCAAGAAGGAAATCCAAAAGGAACTCGAATTTTTGGTGCAATTGCTCGAGAATTGCGACAGTTGAATTTTACTAAAATCGTTTCATTAGCACCCGAAGTCTTAATGGTTCGAGAAGACGTAGTAGGATCCACTCGAACACTACAGTGGAAATGTGTTGAATCAAGAGTAGACAGCAAGCGTCTTTATTATGGTCGTTTCGTTCTGTCCCCGCTTATGAAAGGTCAAGCCGATACCATAGGTATTGCCATACGAAGGGCTTTACTTGGAGAAATAGAAGGAACATGTATCGGTATTGAAGAATCAGTACATGAGATTTTACTCAATTTGAAAGATATTGTATTGAGAAGTAATCTTTATGGAGTTAGGAACGCATCCATTTGCGTCAGGGGTCCCAAATACATAACAGCTCAAGATATCATCTCACCACCTTCTGTAGAAATAGTTGACACGACACAGCATATAGCTAACCTGACAGAACCAATTAATTTGTGTATTGAATTACAAATTCCTATAGATATTGTATCTATGCCTGTTCGAAATGCGAATCATAGTATTCATTCTTATGAGATACTCTTTATAGAAATATGGACGAATGGAAGTTTAACTCCTAAAGAAGCACTTTATGAAGCTTCTCGTAATTTGATTGATTTATTGATTCCTTTTCTAACAATACCTGGATTTAGTCAGATACAATTTGAGGGATTTTGTAGGTTCATTAATCAGGGCTTGACGGAAGAATTTCATAAGTTTCAAAAAATTTTTGTGGAAACATATCAATTGGTAGAGCCCTTGATAACAGAAAGAGATGCTGTGTATGAATCACTCACATATTCTTCTGAATTATATGTACCCGCGGTCTTAATTGGAAACATCCCTATAATGAATTCTTTTGGAACCTCTATAGTAAATGGAATATACCGAATTGTGATCAACCAAATAGTGCAAAGTCCCGGTATTTACTATGTCTATACCAGTACTATAATATCGGATTGGGGGGGAAGGATATGGGCCCGTGTAAGTAGAAAACAAAAAATATCTATTCTAGTTCTATCATCAGCTATGGGTTCGAATATAAGAGAAGCTATTTTGGAGTTTAGATGTGAGTTAGGAAAGATTGGTCGACAAAATCTAAACCGGAGACTTAATCTTGATATACCCCAAAACAATACATTTTTGTTACCACGAGATTTATTGGCTGCTGTGGATCATTTGATCGGAATGAAATTGGGAATGGGTACACTTGACGATATGAGTCACTTGAAAAATAAACGTATTCGTTCTGTAGCAGATCTATTACAGGATCAATTTGGATTAGCTCTTGTTCGTTTAGAAAATACGGTTACTTATGAATCGTTTTTTGGCTTACACCCTTTATCTCAAGTTTTGGATCGAACTAATCCGTTGACACAAATTGTTCATGGGCGAAAATGGAGTTATTTGGGTCCTGGAGGATTGACGGGGCGAACTGCTAGTTTTCGAATACGAGATATCCACCCGAGTCACTATGGACGTATTTGTCCAATTGACACGTCCGAAGGAATCAATGTTGGACTTATGGGATCATTAGCTATTCCATTTTATGGATTATATTTATCACCAGCAGCAGGAAATTCTTTGGCCTTGATTCAAGAACAACAGGTTGTTCCAGCTCGATATCGTCAAGAATTCCTGACTATTGCATGGGAAGAGATTCATCTTAGAAGCATTTTTCCCTTCCAATATTTTTCTATTGGAGCTTCCCTCATTCCTTTTATTGAGCATAATGATGCGAATCGAGCTTTAATGAGTTCTAATATGCAGCGCCAAGCAGTTCCCCTTTCTCGGTCCGAGAAGTGCATTGTTGGAACTGGGTTGGAAGGACAAACGGCTCTAGATTCGGGGGTTTCAGTTATAGCCGAATGCAAGGGAAAAATCATTTATACTGATACTCAAAAGATCTATCAACGTTCCAACAAAAATACTTGTATGAATCAAAAAACTCAGGTTCAGCGGGGTAAATACATTAAAAAGGGACAAATTCTAGCGGGTGGTGCGGCTACAGCTGGTGGGGAACTCGCTTTAGGAAAAAATGTATTAGTAGCTTATATGCCATGGGAAGGTTACAATTTTGAAGACGCAGTACTAATTAGCGAACGTCTGGTTTATAAAGATATTTATACTTCTTTTCACATCCGGAAATATGAAATTCAGACTCATGTAACACCTGAAAGAATCACTAAGGAGATCCCGCATTTAGAGGCTCGTTTACTCCGAAATTTAGACAGAAATGGAATTGTGATGCTGGGATCTTGGATAGAAACAGGTGATATCTTAGTAGGTAAATTACCGGAGGATAGATTATTACGAGCTATAAAAGAAACTTCTGGTCGAGTTATTGATGTGAATCCAGAAAGGATTCGTGTATATATTTCACAGAAACGTGAAATCAAAGTAGGTGATAAAGTAGCTGGAAGGCATGGAAATAAGGGTATAATTTCTAAGATTTTGTCTAGACAAGATATGCCCTATTTGCAAGATGGAACGCCCGTTGATATGGTATTCAACCCATTAGGAGTCCCCTCACGAATGAATGTGGGACAGATATTTGAATGTTCACTCGGATTAGCGGGGAAACATTATAGAATAGGACCTTTTGATGAGAGATATGAGCAAGAGGCCTCAAGAAAACTAGTGTTTTCCGAATTATATGAAGCCAGTAAGAAAACAAAAAATCCATGGGTATTTGAACCCGAATATCCGGGAAAAAGCAGAATATTTGATGGAAGAACAGGAGATCTTTTTGAACAACCTGTTCTAATAGGAAAGTCCTATATCCTAAAATTAATCCATCAAGTTGATGATAAAATCCATGGACGTTCCAGTGGGCATTACGCACTTGTTACACAACAACCCCTTAGAGGGAGGGCCAAACAAGGGGGACAAAGAGTAGGGGAAATGGAAGTTTGGGCTCTAGAGGGATTTGGTGTTGCTCATATCTTACAAGAGATGCTTACTTACAAATCTGATCATATTAGAGCTCGTCAAGAAGTACTTGGTGCTATGATTATTGGGGCAACAGTACCAGAGAGTGCTCCAGAATCTTTTCGATTGCTCGTTCGAGAACTACGATCTTTGTCCCTGGAACTGAATCATTTCCTTGTATCTGAAAAGAACTTCCAACAACTTCGAATTGGATCAGTTTCCCCTCAACAAATCAGGGCTTGGGCAAAAAAGATTCTACCCAATGTTGGAGAGGTGACAAAACCCTATACTTTTCATTATAAAACTAATAAACCGGAAAAAGATGGATTGTTTTGTGAAAGAATTTCTGGACCCATAAAAAGTGGAATTTGTGCTTGTTGTGAAGAATGCGGGGTGGAAGATTCTCGGATACGAAGGTACCAAATGGGATACATCAAACTGACATGTCCAGTGACTCATGTGTGGTATTTGAAACGTCTTCCTAGTTATATTGCGAATCTTTTAGATAAGCCCCTTAGGGAATTAGAGGGCCTAGTATATAGAAAGGATTTTTTGGTTAGGCGCATAGAATTAGCTAAACATTTTCTTCGAACAAACGTAGATCCAGAATGGATGGTTTTGTGCCTATTACCAGTTCTTCCTCCTGAGTTGAGACCAATCATTCAGATATCGGATATTAATGAACTCTATAGAAGAGTTATCTATCGGAACAATACTCTTAAATTGGTACAAGAGGCCGTGGATACACTTTTTGATCAACCCAATAAAGTTTACAAGTCATTTTCCGATGTAATTGAAGGCAAAGAAGGAAGATTTCGTGAGACTCTGCTTGGTAAACGGGTCGATTATTCGGGACGTTCTGTCATTGTCGTAGGTCCTTTGCTTTCATTACATCAATGTGGATTACCTCGAGAAATAGCAATAGAGCTCTTCCAAGCATTTGTAATTCGTGGTCTAATAAGACAAGATGTTGCTTCTAACACAGGTATTGCTAAAAGTAAAATTCGGGAAAAAGAACCCATTGTATGGGAAATCCTTCAAGAAGTGATGCAGGGGCATCCTGTATTGTTGAATAGAGCGCCCACCCTGCATAGATTAGGTATACAGGCGTTCCAACCCATTTTAGTGGAGGGGCGTGCTATTTGTTTACATCCCTTAGTTTGTAAGGGCTTCAACGCAGACTTTGATGGGGATCAAATGGCTGTTCACGTACCATTATCTTTGGAAGCTCAAGCAGAAGCTCGTTTACTTATGTTTTCTCATATGAATCTCTTGTCTCCAGCTATTGGGGATCCCGTTTCCGTACCAACTCAAGATATGCTTATAGGACTCTATGTATTAACGATCGGTAATCCCCGAGGTATTTGTGCAAATAGGCCTTTGTGGCTTCGGTGGCCCATCGAAATTCAATATGAATCTTTTGGTAATTATAATGAGATTTATAAGCACTATATTCGAACTACTGCTGGTCATATTTCTTTTTATCGAGAAATATTTCACAATAAGGTGATAGATGGAACTGCTATTAAACGACTTATTAGCAGATTAATAGATCATTTCGGAATGGCATATACGTCACATATCCTGGATCAAGTGAAGGCTTTGGGTTTACGGCGAGCCACTGCTACATCTATTTCATTAGGAATTGATGATCTTTTAACAATACCTTCTAAGAGATGGTTAGTTCAAGACGCTGAACAACAAAGTTTTCTTTTAGAGAAAAACCATCATTATGGGAATGTACATGTGGTAGAAAAATTACGTCAATCCATTGAGGTATGGTATGCTACAAGTGAATATTTGAGACAAGAAATGAATCCTAATTTTCAGATGACTGATCCCTCTAATCCAGTTCATCTAATGTCCTTTTCGGGGGCTAGAGGAAATGCATCTCAAGTACATCAATTAGTAGGTATGAGAGGATTAATGTCGGATCCTCAAGGACAAATGATTGATTTACCGATTCAAAGCAATTTACGGGAAGGGCTTTCTGTGACAGAATATATAATTTCTTGCTACGGAGCCCGCAAAGGAGTTGTAGATACTGCTGTACGAACATCAGATGCTGGATACCTCACGCGTAGACTTGTTGAAGTAGTTCAACATATTCTTGTACGTAGAACAGATTGTGGTACTGGTCGTGTATTAGCAGACGATATATATATCGGTCTACGATGCATTGGTACTCGAAATAAAGATATTGGAATTGGACTTGTTAATCGATTCATCACCTTTCAAGCACACCCAATATATATTAGAACTCCTTTTACTTGCAGGAGTACATCTTGGATCTGTCAATTATGTTATGGCCGGAGTCCTACTCATGGTGACCTGGTCGAGTTGGGAGAAGCCGTAGGCATTATTGCGGGTCAATCAATTGGGGAACCGGGGACTCAACTAACATTAAGAACTTTTCATACTGGTGGAGTATTCACGGGTGGTACTGCCGAACATGTACGAGCTCCTTCTAATGGAAAAATAAAATTTGATGAGGGTTTGGTTCATCCCACACGTACCCGTCACGGGCATCCTGCTTTTCTATGTTTTATAGACTTTTATGTAACTATTGAGAGTCGGGATATTAGACATAATGTAAATATTCCAACAAAAAGTTTGATTTTAGTTCAAAATGATCAATATGTAGAATCAGAACAAGTGATTGCCGAGATTCGTGCCAAGGAGAGGGTTCAAAAACATATTTATTCTGAGTCAGAAGGAGAAATGCACTGGAGTTTATGGATATTAGCAGGAAAAAAGCGAAGAAATAGATTTGTGATTCCCATAAGGACAAATGATCTGCTTTGTTATTTCATCCGAATTGAGTTATCTTTCCTAATTTTGTCATCATCCTCTGGTCAAATTTTCATTGTTCATGTTGATTCTCTAGTTATAAGATCAGCTAAGCCCTATTTGGTCACTCCAGGAGCAACTGTCCATGGTCATTATGGGGAAACCTTTTATGAAGGAGATACATTAATTACATTTATATATGAAAAGTCGAGATCTGGTGACATAACGCAAGGTCTTCCAAAAGTAGAACAAATCTTAGAAGTTCGTTCAATTGATTCAGGGATCCCCTGGGGATTCTTGATTGGAGCTGAACTAACCATAGCCCAAAGTCGTATCTCTTTGGTTAATAAGATACAAAAGGTTTATCGATCCCAGGGGGTACAGATCCATAATAGACATCTAGAGATTATTGTACGTCAAGTAACATCAAGAGTTTTGGTTCCTGGGGAATTTATTGGATTGTTGCGAGCAGAACGAGCAGGGCGCGTTTTGGCCGAATCAATCTGTTATCGGGCAATCTTATTGGGAATAACGAAGTCATCTCTGAATACTCAAAGTTTCATATCCGAAGCAAGTTTTCAAGAAACTGCTCGAGTTTTAGCAAAAGCTGCTCTACGAGGTCGTATTGATTGGTTGAAAGGCCTGAAAGAAAACGTTGTTCTGGGGGGAATTATACCGGTTGGTACCGGAGGAGTTATTCATGTTCAAGCGAGTTTCAATAATACTATTGTAACTGTTACAGACGTACGAGGTCGGGTGGTTTCTTGGGCTTCCGCAGGTACTTCTGGATTCAGAGGCACAAGAAAAGGAACACCCTATGCTGCTCAAGCCGCAGCATTTAATGCTATTCGTACATTAGTTGTTATGATAAAAGGTCCAGGTCTCGGAAGAGATGCGGCATTACGAGCTATTCGTAGAAATGGGATACTATTAAGTTTCGTACGTGATGTAACACCCATGCCGCATAATGGATGTCGCCCCCCTAAAAAAAGACGTGTGATGCCAACCATTAAACAACTTATTAGAAACGCAAGACAGCCAATAAGAAATGTCACGAAATCTCCCGCTCTTCGAGGATGTCCTCAGCGTCGAGGACCCAAAAAACCAAACTCTGCCTTACGTAAAGTTGCCAGAGTACGATTAACCTCTGGATTTGAAATCACTGCTTATATACCTGGTATTGGCCATAATTCACAAGAACATTCTGTAGTATTAGTAAGAGGAGGAAGGGTTAAGGATTTACCCGGTGTGAGATATCACATTGTTCGAGGAACCCTAGATGCTGTCGGAGTAAAGGATCGCCAACAAGGGCGTTCTTATGGGGTCAAAAAGCCAAAAATGGCAAGAAAAAGTTTGATTCAAAGGGAGAAGAAGCGCCAGAAATTGGAACAGAAATATTATTGGATTCGTATTCATGGAAAATTGCAATCCTCACCACGTAATAGTGCGCCTATACGTCTTCATCGACGTTGTTTTTTAACCGGAAGACCTAGAGCGAACTATCGAGACTTTGGACTATCTGGACACATACTTCGAGAAATGGTTCATGCATGTTTGTTACCAGGCGCAACAAGATCAAGTGATCAAATCGATTATAGAAACATGAGTTTAATTAGTCGATTTCTTAGTGAACAAGGAAAAATCTTATCTAGACGGACGAATAGATTGACTTTGAAACAACAACGATTAATTACTATTGCTATAAAACAAGCTCGTATTTTATCTTTGTTACCTTTTATAGTGACTTGGTCTCGGGCATCTACCATTATACCCACAATGATTGGCCATACAATCGCTATTCATAATGGAAAGGAACATTTACCTATTTATATCACAGATCGTATGGTCGGTCACAAATTGGGAGAATTCGCACCTACTGAAATGATGGAAGCAGGAATTCATTTTGGTCATGTTACTAATAAATGGAATCCTAGAATGGCTCCTTACATCTCGTCAAAGCGTAAAGGTATTCATATTACAAATCTTACTATAACTGCTCGTTTTTTATCAGAAGCCTGCGATTTAGTTTTTGATGCAGCAAGTAGGGGAAAAAGATTCTTAATCGTTGGCACCAAAAAGAAAGCAGCGGATTTAGTAGCATCAGCAGCAATAAAGGCTCGATGTCATTATGTTAATAAAAAATGGCTTGGTGGTATGTTAACGAATTGGTCTACTACAGAAACAAGACTTCAGAAGTTCAGGGACTTACCTAAAGGAGATGCAGCAATGTTGAAGAGAAAGTTATCTACTTTGCAAGCATATCTTGGCGGGATCAAATATATGACGGGATTGCCCGATATTGTAATTATCGTGGATCAGCAAGAAGAATATACGGTTCTTCGAGAATGTGTCATTTTGGGTATTCCGACGATTTGTTTAATCGATACAAATTGTGATCCAGATCTTGCAGATATTTCTATTCCGGCCAACGATGATGCTATCGCTTCGATTCGATTGATTCTTACCAAATTAGTATCTGCAATTTGTGAGGGTATGGGACAAAAAATAAATCCACTTGGTTTCAGACTTGGAACAACTCAAAGTCATCATTCTTTTTGGTTCAAAAATTTTTCCATAGGTCTACAAGAAGATGAAAGAATACGGAATTGTATTAAGGACTATGGAATTGCTTATATAGGAATTCAAAAAAGAATAGATTTTATTCAAGTCATAATCTATATTGGAAGACTCAACATTGCTATCACAAGAATTGAAAAACCTTACGGACAACCTAATATTCTCGCAGAATATATAGCTTTACAATTAAAAAATAGAGTCTCATTTCGAAAGGCAATGAAAAAAGCTATTGAATTAACTGAACAAACCGGTACAAAAGGAATTCAAGTGCAAATTGCAGGACGTATCGACGGAAAAGAGATTGCACGTGTCGAATGGATCAGAGAAGGCAGGGTTCCCCTACAAACAATTCGCGCTAAAATTGATCACTGTTCCCATACAGTTAGAACTATCTATGGAATCTTAGGTATCAAAATTTGGATAATGTCTCGTTACCGAGGACCTCGTTTCAAAAAAATACGCCGGCTGGGGGTTTTACCAGGACTAACTAGTAAAAGACCCGAGAAACAGAAATTGCGTTTTCATTATGGTCTGACAGAACGACAATTACTTAAATATGTGCATATTGCTGGAAAAGCCAAAGGGTCACTACTCGAGATGCGTTTGGATTTTCGATTAGGAATGGCTTCGACCCCAGGAGCCAGACAATTAGTTAACCATAGACACATTTTAGTTAATGGTCGTATAGTGGATATACCAAGTTATCGTTGCAAACCCCTAGATATTATTACTGGATTTGTAAATCAAATAATAGATAGTAAATGGATCGGTCTAAAAATAAATGAGTTGTTGGTCGTAGAATATTATTCCATGTCACGTCGAGGTACTCCAATTTATGGAAAAAAATCATTGGCCGTGAAAAAGATTCAACAAAAGACAGAAACAAATCCACTATCTGTTTTACGTCAAGCAATACGTGGAGTAACTCCCGATATAGCAGTAAAAGCAAGACGTGTAGGCGGATCGACTCATCAAGTTCCTATTGAAATAGGATCTACACAAGGAAAAGCGCTTGCCATTCGTTGGTTATTAGGGGCATCCCGAAAGCGTGGTCGAAATATGGATTTCCGATTAAGTTCCGAATTAGTAGATGCTGCCAAAGGCAGTGGCGATGCCATACGCAAAAAGGAAGAGACTCATAGAATGGCAGAGGCAAATAGAGCTTTTGCGGACATTATTGCCAATATAATAACTTCTATAAGAAATGCTGACATAGATCAAAAGGGAAGAGTTAAAATAGTATCTACTATACTTTTACGAGAAGGTTTTATTGAAAACGTTCGAAAACATCAAGAAAGTCAAAAAAATTTCTTGGTTTCAACCTTACGACATAGAAGCCGACCTGGTCTACGAATATATTCCAACTATCAACAAATTCCTAAGATTTTAGGTGGAATGGGAATTGTAATCCTTTCTACTTCTCGAGGTATAATAACAGATCGAGAAGCTCGATTAGAAAAAATTGGAGGAGAAATTTTGCCTAGATCTCGAATAAATGGAAATTTTATTGATAAGACCTCTTCAATTGTAGCCAATATTTTATTACGAATAATTCCGACAACTTCAGGAGAAAAAAAGGCATTTACCTATTACAGAGATATGTCGGCTCAATCCGAAGGAAATTATGCAGAAGCTTTACAGAATTATTATGAAGCTACGCGACCAGAAATTGATCCCTATGATCGAAGTTATATACTCTATAACATAGGTCTTATACACACAAGCAACGGAGAGCATACAAAAGCTTTGGAATATTATTTCCGAGCACTAGAACGAAATCCATTTTTACCACAAGCTTTTAATAATATGGCCGTGATCTGTCATTACCGGGGAGAACAGGCCATTCTACAAGGCGATTCGGAAATTGCGGAGGCTTGGTTCGATCAAGCTGCTGAGTATTGGAAACAAGCTATAGCGCTTACTCCAGGGAATTATATTGAAGCACATAATTGGTTAAAAATAACGAGGCGTATGAACTGGCGATCAGAACATATATGGATAGAACTTATAACGGGGTCTCGAAAAACAAGTAATTTTTGCTGGGCCTGTATCCTTTTTTTAGGTTCACTAGGATTCTTAGTGGTTGGAACTTCCAGTTATCTTGGTAAAAATCTGATATCCGTATTTCCGTCTCAGCAAATCCTTTTTTTCCCACAAGGGATCGTGATGTCTTTCTATGGGATCGCAGGTCTATTCATTAGTTCTTATTTGTGGTGCACAATTTCATGGAATGTAGGTAGTGGTTATGACCGATTCGATAGAAAAGAAGGGATAATGTCCCTTTTTCGTTGGGGATTCCCTGGAAGAGATCGTCGCATCTTCCTTCGTTTTTTTCTGAAAGATATCCAATCAATCAGAATGGAGGTGCTTTATATGGAAATCAAGGGTCAAGGAGCCATTCCCTTGACCCGTACTGATGAGGATTTGACTCCACGAGAAATTGAACAAAAAGCTGCCGAATTGGCCTATTTCTTGCGCGTACCC
Diosco011 ATGGTAACTCTTCGAGCCGACGAAATTAGTAATATTATCCGTGAACGTATCGAACAATATAATATAGGAGTAAAGATTGTGAATACCGGTACCGTACTTCAAGTAGGGGATGGTATTGCTCGTATTCATGGTCTTGATGAAGTGATGGCAGGCGAATTAGTAGAATTTGAAGAGGGTACAATAGGCATTGCTCTGAATTTGGAATCAAATAATGTTGGCGTTGTATTAATGGGCGATGGTTTGATGATACAAGAGGGAAGTTCTGTAAAAGCAACAGGAAGAATTGCCCAGATACCTGTGAGTGAGGCTTATTTGGGTCGTGTTATAAATGCTCTGGCTAAACCTATTGATGGGAGAGGAGAAATTTCAGCTTCCGAATCTCGCTTAATTGAATCTCCTGCCCCAGGTATTATTTCGAGACGCTCCGTATATGAGCCTCTTCAAACAGGGCTTATTGCTATTGATTCTATGATCCCTATAGGACGTGGTCAACGAGAATTAATTATTGGAGATAGGCAGACCGGCAAAACAGCAGTAGCCACAGATACGATTCTCAATCAAAAGGGACAAAATGTAATATGTGTTTATGTAGCTATTGGTCAAAAAGCATCTTCTGTGGCTCAGGTAGTGACTACCTTCCAGGAGCGAGGGGCGATGGAATACACTATTGTAGTAGCCGAAACAGCAGATTCACCCGCTACATTACAATATCTCGCACCTTATACAGGTGCGGCTCTAGCTGAATATTTTATGCACCGTGAGCAACATACTTCAATAATTTATGATGATCTCTCCAAACAAGCACAAGCTTATCGTCAAATGTCTCTTCTATTAAGAAGACCCCCCGGTCGTGAAGCTTATCCGGGGGATGTCTTTTATTTGCATTCACGCCTTTTGGAAAGAGCTGCTAAATCAAGTTCTCGTTTAGGTGAAGGAAGTATGACCGCTTTACCAATAGTTGAGACTCAATCTGGAGACGTTTCAGCTTATATTCCCACTAATGTAATTTCTATTACGGATGGACAAATATTTTTATCCGCCGATCTATTCAATGCTGGAATACGACCTGCTATTAATGTGGGTATTTCTGTTTCCAGAGTGGGATCCGCAGCTCAAATTAAAGCCATGAAACAAGTAGCCGGCAAATCAAAATTGGAACTAGCTCAATTCGCAGAATTAGAAGCTTTTGCACAATTCGCTTCTGATCTCGATAAAGCTACTCAGAATCAATTGGCAAGAGGTCAACGATTACGCGAGTTGCTCAAACAATCCCAATCAGATCCTCTCGCGGTAGAAGAACAAATAGCTACTATTTATACTGGAGCGAATGGATATCTTGATCCGTTAGAAATTGGGCAGGTAAAGAAATTTCTCGTTCAGTTACGTACTTACTTAAAAAAGAATAAATCTCAATTCAAAGAAATTATATCTTCTACCAAGACATTTACTGAAGAAGCAGAAGCCCTTTTGAAGGGAGCTGTTGGACGTATCGTTCAAATTATTGGCCCAGTACTGGATGCCCTTTTTCCCCCAGGAAAGATGCCTAATATTTATAACGCTTTGGTAGTTGCCGGTCAACAAATTAATGTGACTTGTGAGGTACAACAATTATTAGGAAATAATCGAGTTAGAGCTGTAGCTATGAGTGCTACAGATGGTCTGATGAGAGGAATGGAAGTGATTGACACGGGAGCTCCTCTAAGTGTTCCAGTTGGCGGAGCTACTCTCGGACGAATTTTCAACGTTCTTGGAGAACCTGTTGATAATTTAGGGCCTGTAGATACTCGCACAACATCTCCTATTCATAGATCTGCGCCTGCCTTTATACAGTTAGATACGAAATTATCAATCTTTGAAACAGGGATTAAAGTGGTGGATCTTTTAGCTCCTTATCGTCGTGGGGGAAAAATCGGGCTATTTGGGGGAGCTGGGGTGGGTAAAACAGTCCTCATCATGGAATTGATCAACAACATTGCCAAAGCTCATGGGGGTGTGTCTGTATTTGGCGGAGTAGGCGAACGTACTCGTGAAGGAAATGATCTTTACATCGAAATGAAAGAATCTGGAGTGATTAATGAAAAAAATATTGCAGAATCAAAAGTGGCTCTAGTCTATGGTCAAATGAATGAACCACCGGGAGCTCGTATGAGAGTTGGTTTGACTGCCCTAACCATGGCGGAATATTTCCGGGATGTTAATGAACAAGACGTGCTTCTATTCATTGACAATATTTTTCGTTTCGTCCAAGCAGGATCAGAAGTATCCGCCTTATTGGGGAGAATGCCTTCTGCAGTGGGTTATCAACCCACCCTTAGTACAGAAATGGGTTCTTTGCAAGAAAGAATTACTTCTACCAAAGAGGGATCTATAACTTCGATCCAAGCAGTTTATGTACCTGCGGACGATTTGACCGACCCTGCTCCTGCCACGACATTTGCACATTTAGATGCTACTACCGTACTATCAAGAGGATTAGCTGCCAAAGGTATTTATCCAGCGGTAGATCCTTTAGATTCAACGTCAACTATGTTACAGCCTGGCATCGTTGGCGAGGAACATTATGAAACTGCGCAAAAAGTTAAGCAAACTTCACAACGTTACAAAGAACTTCAGGACATTATAGCTATCCTTGGGTTGGACGAATTATCCGAAGAAGATCGTTTAACTGTAGCAAGAGCACGAAAAATTGAGCGCTTCTTATCACAACCCTTCTTCGTGGCAGAAGTATTTACGGGTTCTCCAGGGAAATATGTTGGTCTCGCAGAAACAATTAGGGGGTTTCAACTCATTCTTTCCGGAGAATTAGATAGCCTTCCCGAACAGGCCTTTTATTTGGTGGGTAACATCGATGAATTAAATCTTTGTGTACTGACTCCTAATCGAATTATTTGGGATTCAGAAGTGAAAGAAATAATTTTATCTACTAATAGTGGCCAAATTGGCGTATTACCAAACCACGCACCTATTGCCACGGCCGTAGATATAGGTCTTTTGAGAATACGCCTCAATGATCAATGGTTAACGGTGGCTCTGATGGGCGGTTTCGCTAGAATAGGTAATAATGAGATCACCATTTTAGGAAATGATGCGGAGATGAATACTGATATTGATCCGCAAGAAGCTCAACAAACTCTTGAAATAGCTGAAGCTAACTTGAGTAGAGCTGAGGGTAAAAGACAAGTAATTGAAGCCAATCTAGCTCTCAGACGAGCTAGGACACGAATAGAGGCTAGTTTCGCATTTAATACCGATATTTTAGCAACAAATCCAATAAATCTGAGTATAGTGCTTGGTGTATTGATTTTTTTTGGAAAGGGAGTGGATTTATTAGATAATCGAAAACAGAGGATCTTGAGTACTATTCAAAATTCGGAAGAATTGCGTAAAAAGACCATTGAGCAACTCGAAAGAGCCCGAGATCGCTTACGCAAAGTGGAAATAGAAGCAGATGAGTATCGAATTAATGGATACTCTGAGATAGAACGAGAAAAAACAAATTTGATTAATGCTACTTATGATAGTTTGGAACGATTAGAAAATTACAAAAATGAAACCCTTCATTTTGAACAACAAAGAGCGATTAATAAAGTACGACAACGAGTTTTTCAGGAAGCCTTACAAGGAGCTCTAGGAACTCTGAATAGTTGTTTGAATAGTGATTTACATATGAATCCACTGATTTCTGCTGCTTCCGTTATTGCTGCTGGATTGGCTGTAGGGCTTGCTTCTATTGGACCTGGAGTTGGTCAAGGTACTGCTGCAGGTCAAGCCGTAGAAGGTATTGCGAGGCAACCAGAAGCAGAGGGTAAAATACGAGGTACTTTATTGCTTAGTCTAGCTTTTATGGAAGCTTTAACAATTTACGGGCTGGTCGTGGCATTGGCGCTTTTATTTGCGAATCCTTTTGTTATGAATGTTATACCATGTTCCATTAAAACACTCGATATATCGGGTGTAGAAGTAGGCCAACATTTATATTGGCAAATAGGGGCTTTACAAATCCATGCCCAAGTACTTATCACTTCTTGGGTCGTAATTGCTATCTTATTAGGTTCAGTCATCATAGCTGTTCGGAATCCACAAACCATTCCGAGCGGGGGTCAGAATTTCTTCGAATATGTCCTTGAATTTATTCGAGATTTGAGCAAAGCCCAAATTGGAGAAGAATATGGTCCTTGGGTTCCCTTTATTGGAACTATGTTCCTATTTATTTTTGTTTCTAACTGGTCAGGTGCTCTTTTACCTTGGAAAATCATACAGTTACCTCACGGGGAGTTAGCTGCGCCCACGAATGATATAAATACTACTGTTGCTTTAGCTTTACCCACGTCAGTAGCATATTTTTATGCAGGTCTTACCAAAAAAGGATTGGGTTATTTCAGAAAATACATTCAACCAACTCCAATTCTTTTACCAATAAATATCCTAGAAGATTTCACAAAACCTTTATCTCTTAGTTTTCGACTTTTCGGGAATATATTGGCTGATGAATTAGTAGTTGTTGTTCTTGTTTCTTTAGTACCTTCATTAGTTCCTATACCCGTTATGTTTCTTGGCTTATTTACAAGTGGTATTCAAGCTCTTATTTTTGCAACTTTAGCCGCGGCTTATATAGGCGAATCCATGGAAGGTCATATGATATTTGTGACTTTAGAACATATATTAACTCATATCTCTTTTTCGATCATTTCAATTGTGAAAGGGATAATATCCACTTTTTTCTCTATAACAGGATTATTAATTACTCGGTGGATTTATTCGGGGCATTTCCCGTTAAGTAATTTATACGAATCATTAATCTTCCTTTCGTGGATAACTGTACCAAGTGTTATTTTTACTCAAGGCTTCGTCACGTCGTGTCTTTCAACTGAAATGCGGCAATCTGCAATATTAGTACCTGCTCTAAAATCTCAATGGTTAATAATGCACGTAAGTATGATGTTATTGAGCTACGCAACTCTTTTATGCGGATCATTATTATCAGTCGCTCTTTTAAAATATCAATTGACTCAGCGTTTGGATTATTGGACTTATCGTATCATTAGTTTAGGGTTCATTTTTTTAACCATGGGCATACTTTCGGGAGCAGTATGGGCTAATGAGGCATGGGGATCCTATTGGAATTGGGACCCCAAAGAAACTTGGGCATTTATTACTTGGACCATATTCGCGATTTATTCGCATATTAGAGCTTCTATAGGATTTCTTATAATTTGGATATGCTATTTTGGGATCAATCTTTTAGGAATAGGTCTACATAGTTATGGTACAAATATAATCTGTTTTGTTATTCTAGGTGGTTATTTTTTTCTGAGTAATGAAGAACTTATCATTCTTAATTCTTGGATTCAGGAATTATTGTATAACTTAAGTGACACAATAAAGGCTTTTTCTATTCTTTTAATCACTGATTTATGGATCGGATTTCACTCCACCCATGGTTGGGAACTAATGATTGGTTCGGTCTACAACGATTTTGGATTGGCTCATAACGATCAAATTATATCTGGTCTTGTTTCCACTTTTCCAGTTATTCTAGATACAATTGTGAAATATTGGATTTTCCATTATTTAAATCGTGTATCTCCTTCACTTGTAATTATTTATCATTCAATGAATGAAATGACTATTGCTTTCCAATTAGCTGTTTTTGCATTAATTGCGACTTCATCAATCTTACTGATTAGTGTACCCGTTGTATTTGCCTCTTCTGATGGTTGGTCAAGTAAAAAAAATGTTGTATTTTCAGGTACATCATTATGGATTGGATTAGTCTTTCTAGTAGCTATCCTTAATTCTATATCAGAAGGTTTTGCAGTCAGTATGGAATCTATTCATTCAATATTTCCCTTCTTAGAGGATAAATCATCACATTTAAATTATGTGTCAGATATATTAATACCCCATCCCATCCATCTGGAAATCTTGGTTTCCTCTTTGCATGGTTATCTTTCAAATTTACTAATAAATCTTTCCGTGGTAAGGAGTCAAATGCTAGAAAATTCATTTGTAATAGATATTCTTACTAAGAAATTTGATACCAGAGTTTCAGTTATTGCTCTTATTCGATCATTGTCTAAAGCGAAATTTTGTACCGTATCCGGGCATCCCATTAGTAAGTCAATATGGACAAATTTATCAGATTTGGATATTATTCATCGATTTGGTTGGATATGTAGAAATCTTTCTCATTATCACAGTGGATCCTCAAAAAAACAGAGTTTGTATAGAATAAAGTATATACTTCGGATTTCGTGTGCTAGAACTTTGGCTCGTAAACATAAAAGTAAGGTACGCTGGTATTTGGATATTACTCGGGCATCTATTTCAAATGCATATCCCATTTTTGCACAACAGGGTTATGAAAATCCACGAGAAGCAACTGGACGAATTGTATGTGCCAATTGTCATTTAGCTAGTAAGCCCGTGGATATTGAAGTTCCCCAAGCTGTGCTTCCTGATACTGTATTTGAAGCAGTTGTTCGAATCCCTTATGATATGCAACTGAAACAAGTTCTTGCTAATGGTAAAAAAGGGGCTTTGAATGTGGGGGCTGTTCTTATTTTACCCGAAGGATTCGAATTAGCCCCTCCCGATCGCATTTCTCCTGAAGTGAAAGAAAAGATGGGAAATCTGTCTTTTCAGAATTATCGTCCCAATAAAAAAAATATTATTGTGATAGGTCCCGCTCCTGGTCAGAAATATAGTGAAATCGTCTTTCCTATTCTTTCCCCCGACCCTGCTACGAAAAAAGACGTTCACTTTTTAAAATATCCTATATATGTAGGTGGGAACAGAGGAAGGGGACAGATTTATCCTGATGGAAGCAAAAGTAACAATACAGTCTATAATGCTACATCAGCAGGTATAGTAAGCAAAATAGTACGTAAAGAAAAGGGGGGATATGAAATAACCATAATTGATGCATCGGACGGACATCAGGTGGTTGATATTATACCTCGAGGACCAGAACTTCTTGTTTCAGAGGGTGAATCCATCAAGCTTGATCAACCATTAACAAGTAATCCAAATGTGGGGGGCTTTGGTCAGGGAGATGCAGAAATAGTGCTTCAAGATCCATTACGCATCCAAGGTCTTTTGTTCTTCTTGGCATCTGTGATTTTGGCACAAATTTTTTTGGTTCTTAAAAAGAAACAATTTGAAAAGGTTCAATTGTACGAAATGAATAAAGTATATGATTGGTTCGAGGAACGTCTCGAGATTCAGGCGATTGCAGATGATATAACTAGTAAATATGTTCCTCCTCATGTTAACATATTTTATTGTCTAGGAGGGATCACACTTACTTGCTTTTTAGTACAAGTAGCTACGGGTTTTGCTATGACTTTTTACTATCGTCCAACCGTTACGGAAGCCTTTTCCTCTGTTCAATACATAATGACTGAGGCCAACTTTGGCTGGTTAATCCGATCAGTTCATCGATGGTCGGCAAGTATGATGGTTCTAATGATGATCCTGCACGTATTTCGTGTGTATCTCACAGGTGGATTTAAAAAACCTCGCGAATTAACTTGGGTTACAGGCGTGGTTTTGGCTGTATTGACTGCATCTTTTGGTGTAACTGGTTATTCCTTACCTCGGGACCAAATTGGTTATTGGGCCGTAAAAATTGTGACAGGTGTACCTGAAGCTATTCCTGTAATAGGATCCCCTTTGGTAGAGTTATTACGTGGAAGTGCTAGTGTGGGGCAATCCACTTTGACTCGTTTTTATAGTTTACACACTTTTGTATTGCCTCTTCTTACTGCTGTATTTATGTTAATGCACTTTCTAATGATACGTAAGCAAGGTATTTCAGGTCCTTTAATGATTGAAGTTTTTCTATTTGGAATCGTCTTAGGTCTAATTCCTATTACTTTGGCAGGATTATTTGTAACTGCATATTTACAATATAGACGCGGTGATCAGTTGGACCTTAGTTATTTTGGTTTTCTGCTGGCTGCTTTAACTATAACCCCGGCTCTATTAATTAGTTTGAACAAGATACAACTTATGGATATAGTAAGTCTCGCTTGGGCTGCTTTAATGGTGGTCTTTTCCTTTTCCCTTTCACTTGTAGTATGGGGAAGGAGTGGACTCATGATTATTCGTTCACCGGAACCAGAAGTGAAAATTGTTGTAGATAGGGATCCCATAAAAACGTCTTTCGAGGAATGGGCCCGACCCGGCCATTTCTCAAGAACAATAGCTAAGGGCCCCGATACTACCACTTGGATCTGGAACCTACATGCCGATGCTCACGATTTCGATAGTCATACCAGTGATTTGGAAGAGATTTCTCGAAAAGTATTTAGTGCTCATTTCGGTCAACTCTCCATTATCTTTCTTTGGCTGAGTGGCATGTATTTCCATGGTGCCCGTTTTTCCAATTATGAAGCATGGCTAAGTGATCCTACTCATATTGGACCCAGTGCGCAGGTGGTTTGGCCAATAGTAGGTCAAGAAATATTGAATGGTGATGTGGGCGGGGGTTTCCGGGGAATACAAATAACTTCCGGTTTTTTTCAGATTTGGCGAGCATCTGGAATAACTAGTGAATTACAACTCTATTGTACTGCAATTGGTGGATTGGTCTTTGCATCGTTAATGCTTTTTGCCGGTTGGTTCCATTATCACAAAGCCGCCCCAAAATTGGCTTGGTTCCAAGTGGAATCTATGTTGAATCACCACTTAGCAGGGTTACTAGGGCTTGGGTCTCTTTCTTGGGCGGGGCACCAAATCCATGTATCTTTACCGATTAACCAATTTCTCGACGCTGGAGTTGATCCTAAAGAAATACCACTTCCTCATGAATTTATCTTGAATCGGGATCTTTTGGTTCAACTTTATCCCAGTTTTGCCGAGGGAGCAACCCCCTTTTTCACCTTGAATTGGTCAAAATACGCAGAATTTCTGAGTTTTCGTGGGGGATTAGATCCAATAACAGGGGGTCTGTGGCTGAGCGATATAGCACACCATCATTTAGCTATTGCAATTCTTTTCCTGATCGCCGGTCATATGTATAGGACCAACTGGGGTATTGGTCATGGCCTTAAAGACATTTTAGAAGCCCATAAAGGTCCATTTACAGGCCAGGGTCATAAGGGTCTTTATGAAATCCTAACAACATCATGGCATGCTCAATTATCTCTTAACCTGGCTATGTTAGGTTCTTTAACAATTGTTGTAGCTCACCATATGTATTCCATGCCCCCCTATCCATACCTAGCTATTGACTATGGTACACAACTTTCCTTGTTCACACATCACATGTGGATCGGTGGATTTCTCATAGTTGGTGCTGCTGCACATGCAGCCATTTTTATGGTAAGAGACTACGATCCAACTACTCGATACAACGATCTATTAGATCGTGTCCTTAGGCACCGTGATGCAATCATATCACATCTTAATTGGGCATGTATATTTTTAGGGTTTCACAGTTTTGGCTTATATATTCATAACGATACCATGAGCGCTTTAGGTCGTCCCCAAGATATGTTTTCAGATACCGCTATACAACTACAACCCGTCTTTGCTCAATGGGTACAAAACACCCATGCTTTAGCGCCGGGTGTAACAGCTCCTGGTGCAACAACAAGTACCAGCTTAACTTGGGGAGGTGATCAATTAGTAGCAGTAGGTGGCAAAGTAGCTTTGTTACCTATTCCATTAGGAACCGCAGATTTTTTGGTCCATCACATTCATGCATTTACAATCCATGTGACTGTATTGATACTACTGAAAGGCGTTCTATTTGCTCGCAGTTCCCGTTTGATACCTGATAAAGCAAATCTTGGTTTTCGTTTCCCCTGTGATGGGCCTGGAAGAGGAGGAACATGTCAAGTATCCGCCTGGGATCATATCTTCTTAGGTCTATTCTGGATGTACAATGCAATTTCGGTAGTAATTTTCCATTTTAGTTGGAAAATGCAGTCAGATGTTTGGGGTACTATAAGCGATCAAGGAGTGGTAACCCATATCACAGGAGGAAACTTTGCACAGAGTTCCATTACTATTAATGGGTGGTTACGGGATTTCTTATGGGCACAGGCATCTCAGGTAATTCAGTCTTATGGTTCTTCATTATCTGCATATGGTCTTTTTTTCTTAGGTGCTCATTTTGTCTGGGCTTTCAGTTTAATGTTTCTATTCAGCGGCCGTGGTTATTGGCAAGAACTCATTGAATCCATCATTTGGGCTCATAACAAATTAAAAGTTGCTCCTGCTACTCAGCCTAGAGCCTTGAGTATCGTACAAGGACGCGCTGTAGGAGTAACCCATTACCTTCTGGGTGGAATTGCCACAACATGGGCATTCTTCTTAGCAAGAATTATTGCAGTAGGAATGGCATTAAGATTTCCAAGGTTTAGCCAAGGCTTAGCTCAGGACCCCACTACTCGTCGTATTTGGTTTGGTATTGCTACTGCACATGACTTCGAGAGTCATGATGATATTACTGAGGAACGTCTTTATCAGAACATTTTTGCTTCTCATTTTGGGCAGTTAGCAATAATTTTTCTGTGGACGTCCGGAAATCTGTTTCATGTAGCTTGGCAAGGAAATTTTGAGTCATGGATACAGGACCCCTTACATGTAAGACCTATTGCTCATGCAATTTGGGATCCTCATTTTGGTCAACCCGCTGTAGAGGCCTTTACTCGAGGAGGTGCTATCGGCCCCGTGAATATTGCTTATTCCGGTGTTTATCAGTGGTGGTATACAATCGGATTACGCACCAATGAAGATCTTTATACTGGAGCTCTTTTTCTATTATGTCTTTCTGCTATATCTTTAATAGCAGGTTGGTTACACCTACAACCCAAATGGAAACCCAGCCTTTCGTGGTTTAAAAATGCCGAATCTCGCCTCAATCATCATTTGTCAGGACTTTTCGGAGTAAGTTCCTTGGCTTGGGCAGGACATTTAGTTCATGTTGCTATCCCCGGATCCCGGGGGGAGTACGTCAGATGGAATAATTTCTTAAACGTATTACCACATCCCCAAGGGTTGGAACCCCTTCTTACGGGTCAGTGGAATCTTTATGCCCAAAACTCTGATTCCAGCAGTCATTTATTTGGTACCTCCAAGGGGGCGGGAACTGCCATTCTAACTCTTCTTGGGGGATTCCATCCACAAACGCAAAGTTTATGGCTGACCGATATTGCTCATCATCATTTAGCCATTGCATTTCTTTTTCTCGTTGCTGGTCATATGTATAGAACTAACTTCGGGATTGGGCACAGTATCAAAGATCTTTTAGAAGCACATATTCCTCCTGGGGGTCGATTAGGACGTGGACATAAAGGTCTTTATGACACAATCAATAATTCGATTCATTTTCAATTAGGTCTTGCTCTAGCCTCTTTAGGGGTTATTACTTCCTTAGTAGCTCAACACATGTACTCTTTACCTGCTTATGCATTCATAGCACAAGACTTTACTACTCAAGCTGCGTTATATACTCATCACCAATACATCGCAGGGTTCATCATGACAGGAGCCTTTGCTCATGGAGCTATATTCTTCATTAGAGATTACAATCCGGAACAGAATGAAGATAATGTATTGGCAAGAATGTTAGACCATAAAGAAGCTATCATATCTCATTTAAGTTGGGCCAGCTTGTTTCTGGGATTCCATACTTTGGGACTTTATGTTCATAACGACGTCATGCTCGCTTTTGGTACTCCGGAAAAACAAATCTTGATTGAACCCATATTTGCCCAATGGATACAATCTGCTCATGGTAAGACTTCATATGGGTTCGATGTACTCTTATCTTCAACGAATGGCCCAGCATTCAATGCGGGTCGAAGTATATGGTTACCTGGTTGGCTGAATGCTATTAATGAGAATAGTAATTCACTCTTCTTAACAATAGGTCCTGGAGATTTCTTGGTCCATCATGCTATTGCTCTAGGTTTGCATACAACTACATTGATTTTAGTAAAAGGTGCTTTAGATGCACGTGGTTCCAAGCTAATGCCAGATAAAAAGGATTTTGGTTATAGTTTTCCTTGCGACGGACCAGGACGTGGCGGTACTTGTGATATTTCCGCTTGGGATGCATTTTATTTGGCAGTTTTCTGGATGTTAAATACCATTGGATGGGTTACTTTTTATTGGCATTGGAAACACATCACATTATGGCAGGGTAACGTTTCACAATTTAATGAATCCTCCACTTATTTGATGGGATGGTTAAGAGATTATCTATGGTTGAACTCTTCACAACTTATCAATGGATATAACCCTTTTGGTATGAATAGTTTATCGGTATGGGCGTGGATGTTCTTATTTGGGCATCTTGTTTGGGCTACTGGATTTATGTTCTTAATTTCCTGGCGTGGATATTGGCAGGAATTGATTGAAACTTTAGCATGGGCTCATGAACGTACACCTTTGGCTAATTTAATTCGGTGGAGAGATAAGCCAGTGGCTCTTTCCATTGTTCAAGCAAGATTGGTTGGATTAGCCCACTTTTCCGTAGGTTATATATTTACTTATGCAGCTTTCTTGATTGCCTCTACATCTGGAAAATTTGGTATGTCGCATTCAGTAAAAATTTATGATACATGTATAGGGTGTACTCAATGTGTACGAGCCTGTCCCACAGATGTATTGGAAATGATACCTTGGAATGGATGTAAAGCTAAACAAATTGCTTCTGCGCCAAGAACCGAGGACTGTGTAGGTTGTAAGAGATGTGAATCTGCTTGCCCAACAAATTTTTTGAGTGTCCGTGTTTATTTATGGCATGAAACAACTCGGAGCATGGGTCTATCTTATTCTATTTTTGTGCCCTTAGTAGGCCTAGTATTTCCGGCAATTGCAATGGCTTCATTATCTCTTTATGTCCAAAAAAATAAGATTGTCATGCGAAATATAAAAACATATCTTTCCACGGTTCCTGTACTAACTACTCTATGGTTTGGATCTTTGGCGGGTCTCTTGATAGAAATTAATCGTTTATTCCCGGATGCCTTATTATTCCCTTTAGAGAGACGCGAAAGTACAAGCCTATGGGGTCGCTTCTGTAACTGGATAACCAGCACTGAAAACCGTCTTTACATTGGATGGTTTGGTGTTTTGATGATCCCTACCTTATTGACCGCAACTTCTGTATTTATTATCGCCTTCATTGCTGCTCCTCCAGTAGATATTGATGGTATTCGTGAACCTGTTTCTGGTTCTCTACTTTATGGAAACAATATTATCTCTGGTGCCATTATTCCTACTTCTGCAGCTATAGGTTTGCATTTTTATCCGATATGGGAAGCAGCATCTGTTGATGAGTGGTTATACAATGGCGGTCCTTATGAACTAATTGTTCTACACTTCTTACTTGGTGTAGCTTGTTATATGGGTCGTGAGTGGGAACTTAGTTTCCGTCTGGGCATGCGTCCTTGGATTGCTGTTGCATATTCAGCTCCTGTTGCAGCTGCTACTGCTGTTTTCTTGATCTATCCTATTGGTCAAGGAAGTTTTTCTGATGGTATGCCTTTAGGAATTTCTGGTACTTTTAACTTTATGATTGTATTCCAGGCAGAACACAATATCCTTATGCACCCATTTCACATGTTAGGCGTAGCTGGTGTGTTCGGCGGCTCCCTATTTAGTGCTATGCATGGTTCTTTGGTAACCTCTAGTTTGATCAGGGAAACCACTGAAAACGAGTCTGCTAATGAAGGTTACAAATTCGGTCAAGAGGAAGAAACTTATAATATCGTAGCTGCTCATGGTTATTTTGGTCGATTGATCTTCCAATATGCTAGTTTCAACAATTCTCGTTCTTTACATTTCCTCTTGGCTGCTTGGCCTGTAGTAGGTATTTGGTTTACTGCTTTGGGTATTAGTACTATGGCTTTCAACTTAAATGGTTTCAATTTCAACCAATCTGTAGTTGACAGTCAAGGCCGTGTCATTAACACTTGGGCTGATATCATTAATCGCGCTAACCTTGGTATGGAAGTAATGCATGAACGTAATGCTCACAACTTTCCTCTAGACCTAGCTGCTGTTGAAGCTCCATCTACAAATGGAGTGGAAACGCTCTTTAATGGAACTTTAGCTTTAGCTGGTCGTGACCAAGAAACTACCGGTTTCGCTTGGTGGGCCGGGAATGCCAGACTTATAAATTTGTCTGGTAAACTACTTGGGGCTCACGTAGCCCATGCCGGATTAATCGTATTCTGGGCCGGAGCAATGAACCTATTTGAAGTGGCTCATTTCGTACCAGAGAAACCCATGTATGAACAGGGATTGATTTTACTTCCCCACCTAGCTACTCTGGGTTGGGGGGTAGGTCCGGGGGGGGAAGTTATAGACACCTTTCCCTACTTTGTATCTGGAGTACTTCACTTAATTTCTTCTGCAGTCTTAGGCTTTGGCGGTATTTATCATGCACTTCTCGGACCTGAGACTCTTGAAGAATCCTTTCCATTCTTCGGTTATGTATGGAAAGATAGAAATAAAATGACTACAATTTTAGGTATTCACTTAATTTTGTTAGGTATAGGTGCTTTTCTTCTAGTACTCAAGGCTCTTTATTTTGGTGGTGTATACGATACTTGGGCCCCAGGGGGAGGAGATGTAAGAAAAATTACCAACTTGACCCTTAGCCCAAGCGTTATATTTGGTTATTTACTAAAATCCCCTTTTGGGGGAGAAGGTTGGATTGTTAGTGTGGACGATTTAGAAGATATAATTGGGGGGCATGTATGGTTAGGTTCTATTTGTATACTTGGCGGAATTTGGCATATCTTAACCAAACCCTTTGCATGGGCTCGCCGTGCATTTGTATGGTCTGGAGAGGCTTACTTGTCTTATAGTTTAGGTGCTTTATCTGTCTTTGGTTTCATCGCTTGTTGTTTCGTCTGGTTTAATAATACCGCCTATCCTAGTGAATTTTACGGACCCACCGGACCAGAAGCTTCTCAAGCTCAGGCATTTACTTTTCTAGTTAGAGACCAACGTCTGGGGGCTAACGTGGGATCCGCCCAAGGACCTACTGGGTTAGGTAAATATCTAATGCGGTCCCCGACCGGAGAGGTTATTTTTGGAGGAGAAACTATGCGTTTTTGGGATCTCCGTGCTCCTTGGTTGGAACCTCTAAGGGGTCCCAATGGTTTGGACTTGGGTAGACTGAAAAAAGACATACAACCTTGGCAAGAACGACGTTCGGCGGAATATATGACCCATGCTCCCTTAGGTTCTTTAAATTCCGTGGGTGGCGTTGCTACTGAGATCAATGCAGTCAATATGACTATAGCCGCTGGTAGATTTACCAAATTTGATATTATGGATGATTGGTTACGCAGAGACCGTTTCGTTTTTGTGGGTTGGTCCGGTCTATTGCTCTTTCCTTGTGCTTATTTCGCTTTAGGAGGTTGGTTCACAGGTACAACTTTTGTAACTTCATGGTATACCCATGGATTGGCCAGTTCCTATTTGGAAGGTTGTAATTTCTTAACCGCTGCAGTTTCTACTCCTGCGAATAGTTTAGCGCATTCTTTGTTGCTACTATGGGGTCCTGAAGCACAAGGAGATTTTACTCGTTGGTGTCAATTAGGCGGTCTGTGGACTTTTGTTGCTCTCCATGGTGCTTTCGGACTAATAGGTTTTATGTTACGTCAATTTGAACTTGCTCGATCTGTTCAATTACGACCTTATAATGCAATCGCATTCTCTGCTCCAATTGCTGTTTTTGTTTCTGTATTCCTGATTTATCCACTAGGTCAGTCTGGTTGGTTCTTTGCGCCCAGTTTTGGCGTAGCAGCTATATTTCGATTCATCCTCTTCTTCCAAGGGTTTCATAATTGGACGTTGAACCCATTTCATATGATGGGGGTTGCTGGAGTATTAGGCGCTGCTTTGCTATGCGCTATTCATGGTGCTACCGTAGAAAATACTTTGTTCGAAGATGGCGACGGTGCAAACACCTTCCGTGCTTTTAACCCAACTCAAGCTGAAGAGACTTATTCAATGGTGACTGCTAACCGTTTTTGGTCCCAAATCTTTGGGGTTGCTTTTTCCAATAAACGTTGGTTACATTTCTTTATGTTATTTGTACCAGTAACCGGTTTATGGATGAGTGCTCTTGGGGTAGTTGGTCTGGCTCTGAACCTACGTGCCTATGATTTCGTTTCCCAAGAAATCCGTGCAGCAGAAGATCCGGAATTTGAGACTTTCTACACCAAAAATATTCTCTTAAATGAAGGTATTCGTGCTTGGATGGCAGCTCAGGATCAGCCTCATGAAAACCTTATATTCCCTGAGGAGGTTCTACCCCGTGGAAACGCTCTTATGTCTGGAAGCACGGGAGAACGTTCTTTTGCTGATATTATTACCAGTATTCGATACTGGGTCATTCATAGCATTACTATACCTTCCCTATTCATTGCGGGTTGGTTATTCGTAAGTACAGGTTTAGCTTACGATGTGTTTGGAAGTCCTCGGCCAAACGAATATTTCACAGAGAGCCGACAGGGGATTCCACTAATAACTGGCCGTTTTGACTCTTTGGAACAACTCGATGAATTTATGACCATAGATCGAACCTATCCAATTTTTACAGTGCGATGGTTGGCTGTTCATGGACTAGCTGTACCTACTGTTTTTTTTTTGGGATCAATATCAGCAATGCAGTTCATCCAACGAATGGCTACACCAAGACGAACTATTATAGGGGATTTATTAAAACCGTTGAATTCGGAATATGGTAAAGTAGCTCCAGGCTGGGGTACTACACCTCTTATGGGGGTGGCAATAGCTTTATTTGCGGTATTCCTATCTATTATTTTGGAAATTTATAATTCCTCCGTTTTACTGGATGGAATGCTTACTCTCAAACTCTTCGTTTACACCGTGGTGATATTCTTTGTTTCTCTCTTCATCTTCGGATTCTTATCTAATGATCCGGGACGTAATCCTGGACGTATGGCCGATACTACTAGGATTCCTCTTTGGCTAATAGGTACTGTAACTGGCATTCCTGTGATCGGTTCAATAGGTATTTTCTTTTATGGTTCATATTCGGGGTTGGGTTCATCTCTGGCCAAATTACCCGAGGCTTATGCCCTTTTCAATCCAATCGTAGACGTTATGCCCGTCATACCTGTACTCTTTTTTCTCTTAGCCTTTGTTTGGCAAGCTGCTGTAAGTTTTAGAAATCCGAATGAACAAAATGTTGAATTAAATCGTACCAGTCTATACTGGGGTTTATTACTTATTTTTGTACTTGCTGTTTTATTTTCCAATTATTTTTTCAATGAAGTAAATATTCTCGCATTTATTGCTACTGCACTCTTTATTCTAGTTCCTACTGCTTTTTTACTTATCATCTACGTAAAAACAATGGAAACAGCAACCCTAGTCACCATCTTCATATCTGGTTTACTTGTAAGCTTTACTGGGTACGCTTTATATATCGCCTTTGGCCAACCTTCTCAACAACTAAGAGATCCATTCGAAGAACACGGGGACATGGAAGCATTGGTTTATACATTCCTCTTAGTCTCGACGTTAGGGATAATTTTTTTCGCTATCTTTTTTCGAGAACCACCTAAGGTTCCGATGTCACCACAAACAGAGACTAAAGCAAGTGTTGGATTCAAAGCTGGTGTTAAAGATTATAAATTGACTTATTATACTCCTGACTACGAAACCAAAGATACTGATATCTTAGCGGCATTCCGAGTAAGTCCTCAACCTGGGGTTCCGCCCGAAGAAGCAGGAGCTGCAGTAGCCGCCGAATCGTCCACTGGTACATGGACAACTGTGTGGACTGATGGACTTACCAGTCTTGATCGTTACAAAGGACGATGCTACCACATCGAAAGCGTTGTTGGGGAGGAAAACCAATATATTGCTTATGTAGCTTATCCTTTAGACCTTTTTGAGGAAGGTTCTGTTACTAATATGTTTACTTCCATTGTAGGTAATGTATTTGGTTTCAAAGCCCTACGAGCCCTACGTTTGGAGGATCTGCGAATTCCTACTTCTTATTCCAAAACTTTCCAAGGCCCACCGCATGGCATCCAAGTTGAAAGAGATAAGTTGAACAAGTATGGCCGTCCCCTATTGGGATGCACTATTAAACCAAAATTGGGGTTATCCGCAAAGAACTACGGCAGAGCCGTTTATGAATGTCTACGCGGTGGACTTGACTTTACCAAGGATGATGAAAATGTGAACTCACAACCATTTATGCGTTGGAGAGACCGTTTCTTATTTTGTGCCGAAGCAATTTATAAAGCACAGGCCGAAACAGGCGAAATCAAGGGACATTACTTGAATGCTACTGCGGGTACATGTGAAGAAATGATCAAAAGGGCTGTATTTGCAAGAGAATTGGGAGCTCCTATCGTAATGCATGACTACTTAACAGGGGGCTTCACTGCAAATACTAGCTTGGCTCATTATTGTCGCGATAACGGCCTACTTCTTCACATCCATCGCGCAATGCATGCAGTTATTGATAGACAGAAAAATCATGGTATGCATTTTCGTGTACTAGCTAAAGCATTACGTATGTCTGGTGGAGATCATATTCACGCTGGTACAGTAGTAGGTAAACTAGAAGGGGAACGCGAGATGACTTTGGGTTTTGTTGATTTATTACGTGATGATTTTATTGAAAAAGACCGAAGTCGCGGTATTTTTTTCACTCAAGATTGGGTCTCTATGCCGGGTGTTCTGCCCGTGGCTTCTGGGGGTATTCATGTTTGGCATATGCCTGCTCTGACCGAAATCTTTGGGGATGATTCCGTACTACAGTTCGGTGGAGGAACTTTGGGGCACCCTTGGGGAAATGCACCTGGTGCAGTAGCTAATCGGGTGGCTTTAGAAGCGTGTGTACAAGCTCGTAATGAGGGACGTGACCTTGCTCGTGAAGGTAATGAAATTATCCGCGAAGCTTGCAAATGGAGTCCTGAACTAGCTGCTGCTTGTGAAGTATGGAAGGAGATCAAATTCGAATTCAAACCAGTAGATATGCTTAGTCCAAAAAGAACCAGATTTCGTAAACAACATAGAGGAAGAATGAGGGGACGAGGCAATCATATTAGTTTTGGTAGATATGCTCTTCAGGCACTTGAACCCGCTTGGATCACAGCTAGACAAATAGAAGCAGGGCGAAGAGCAATGACACGATATGCGCGTCGTGGTGGAAAAATATGGGTACGTATATTTCCCGACAAACCTGTTACAGTAAGACCCACGGAAACACGTATGGGTTCAGGAAAGGGATCTCCCGAATATTGGGTATCCGTTGTTAAACCGGGTCGAATACTTTATGAAATGAGCGGAGTATCCGAAACTGTAGCTAGGACCGCTATTTTAATAGCTGCGTCCAAAATGCCTATACCAACTAGAGTTAGACGAGGATATACAGCTCGGAGACGTCGAATAAAAATTCGTTTATTTGCATCAACTTTTAGGGGGGCTCATTCAAGACTTACTCGAACAACTACTCAACAAAAAATGAGAGCCTTAGTTTCTTCTCATCGGGATAGAGGCAGGCAAAAGAGGGATTTTCGCCGTTTGTGGATCACTCGTATAAATGCAGTAACTCGCAGTTATAGTAAATTCATACACAATCTGTACAAGAGGCAATTGCTTCTTAATCGTAAAATACTTGCGCAAATAGCTCATCGTTGTGGTAAAGGTCGTAATGCCAGAGGAATCATTACCGCAGGGCATAGAGGGGGAGGTCATAAGCGTCTATACCGTAAAATCGATTTTCGACGGGGTAGAATCGTAACCATAGAATACGACCCTAATCGAAATGCATACATTTGTCTCATACACTATGGGGATGGTGAGAAGAGATATATTTTACATCCCAGAGGGGCTATAATTGGAGATACCATTGTTTCTGGTACAGAAGTTCCTATAGGAAATGCCCTACCTTTGACCGATATGCCCTTAGGCACGGCCATACATAACATAGAAATCACACTTGGAAAGGGTGGACAATTAGCTAGAGCAGCGGGTGCTGTAGCGAAACTGATTGCAAAAGAGGGTAAATCGGCCACATTAAGATTACCATCTGGGGAGGTCCGTTTGATATCCAAAAACTGCTTAGCAACAGTCGGACAAGTGGGTAATGTTGGGGTGAATCAAAAAAGTTTGGGTAGAGCCGGATCTAAGTGTTGGCTAGGTAAGCGCCCTGTAGTAAGAGGAGTAGTTATGAACCCTGTAGACCATCCCCATGGGGGCGGTGAAGGAAGAGCCCCCATTGGTAGAAAAAAACCCACAACCCCTTGGGGTTATCCTGCGCTTGGAAGAAGAAGTAGGAAAAGAAAAAAATATAGTGATAGTTTTATTCTTCGTATGGCCAAGGGTAAGGATGTCAGAGTCAGAATTATTTTGGAATGCAGATATATTACTCAAAAGAGTCGACACAATACACCTAATCGATTAGAATTAAGAAAATATTGTCACTATTGTCGCACACATACAATTCATGGAGAAATAAAGAAAATGAAAATAAGGGCTTCCGTTCGTAAAATTTGTGAGAAATGTCGACTGATTCGTAGGCGTGGACGAATTATGGTGATTTGTTCCAATCCGAGACATAAACAGAGACAAGGGATGATTCAACCCCAAACCCTTTTGAATGTAGCAGATAACAGCGGGGCTCGAGAATTGATGTGTATTCGAATCATAGGGGCAGGGAATCCCCGATATGCTCATATTGGTGACGTTATTGTTGCTGTAATCAAAGAAGCAGTACCCAATATGCCTCTAGAAAGATCAGAAGTAATTAGAGCTGTAATTGTACGTACATGTAAAGAACTCAAACGTAACAACGGTATCATAATACGATATGATGACAATGCAGCAGTTGTCATTGATCAAGAAGGAAATCCAAAAGGAACTCGAGTTTTTGGTGCGATTCCTCGGGAATTGAGACAGTTTAATTTTACTAAAATAGTTTCATTAGCTCCCGAGGTATTAATGGTTCGAGAGGAAATAGCAGAATCCACTCGAACACTACAGTGGAAGTGTGTTGAATCACGAGTAGACAGTAAGCGTCTTTATTATGGACGTTTCATTCTGTCCCCGCTTATGAAAGGGCAAGCAGATACCATAGGTATCTCCATGCGAAGGGCTTTACTTGGAGAAATAGAAGGAACATGTATCGGTATTGAAGAATCAGTACATGAAATTTTATTCAATTTGAAAGAAATTGTATTGAGAAGTAATCTCTATGAAATTAGAGACGCATCCATTTGTGTTAGAGGTCCTAGGTACGTAACTGCTCAAGATATCATCTCACCACCTTACGTGGAAATAGTTGATACGACACAGTATATAGCTAACCTGACAGAACCAATTGATTTGTGCATTGAATTAGAAATCCCTATAGATGCTGTATTCATGCCTGTTCGAAATGCAAATCATAGTATTCATTCTTATGAAATACTTTTTCTAGAAATATGGACAAATGGAAGTTTAACTCCTAAAGAAGCACTTTATGAAGCTTCTCGTAATTTAATTGATTTATTTGTTCCTTTTCTCACAATACCTGGATTTAATCAGATCCAATTTGAGGGATTTTGTAGGTTCATTAATCAGGGCTTGATGGAAGAACTTCATAAGTTTCCAAAAATTTTTGTGGAAACATATCAATTGGTAGAACCCTTGATAAAAGAAAGAGATGCTGTGTATGAATCACTCACATATTCTTCTGAATTATATGTACCCGCGGGATTAATTGGAAACATTCCTTTAATGAATTCGTTGGGAACTTCTATAATAAATGGAATATACAGAATTGTAATCAATCAAATATTGCAAAATCCCGGTGTTTACTACGTCTATACCAGTACTATAATATCAGATTGGGGAGGACGAATATGGGCGCGTGTGAGTAGGAAACAAAAAATATCTATTCTAGTTCTATTATCGGCTATGGGTTCGAATCTAAGAGAAGCTATTTTGGAGTTTAGATGTGAATTAGGAAGGATTGGTCGACGAAATACGAACCAGAGACTGAATCTCGATATACCCCAGAAGAATACATTTTTGTTACCACGAGATGTATTAGCTGCTGCGGATCATTTGATCCGAATGAAATTTGGAATGGGTACGCTTGACGACATGAATCACTTGAAAAATAAACGTATTCGTTCTGTAGCGGATCTGTTACAGGATCAATTCGGATTGGCTCTTGTTCGTTTAGAAAATGGGGTTACTTATGAATCGTTTTTCGGCCTACACCCTTTATCTCAAGTTTTGGATCGGACTAATCCATTGACCCAAATTGCTCATGGGCGTAGGCTGAGTTATTTGGGTCCTGGGGGGTTGACAGGGCGAACTGCTAGTTTTCGGATACGAGATATCCATCCTAGTCACTATGGACGTATTTGCCCAATTGATACGTCTGAAGGAATCAATGTTGGACTTATTGGATCTTTAGCTATTCCCTTTTATGAAATATATTTATCGCCAGCAGCAGGAAATTCTTTGGCCTTGATTCAAGAAGAACAGGTTGTGCCAGCTCGATACCGTCAAGAATTCCTAACTATTGCATGGGAACAGATTCATCTTAGAAGCATTTTTCCCTTCCAATATTTTTCTATTGGAGCTTCTCTCATTCCTTTTATTGAGCATAATGATGCAAATCGAGCTTTAATGAGTTCTAATATGCAACGTCAAGCAGTTCCGCTTTCTCGATCGGAAAAGTGTATTGTTGGAACTGGACTGGAACGTCAAACGGCTCTAGATTCTGGGGTTTCAGCTATAGCCGAACGGGAGGGAAAGATCATTTATACTGATACTCACAAGATCTATCAACGTTCTAACAAAAATACTTGTATGCATCAAAAACCTCAGGTTCCGAGGGGTAAATGCATTAAAAAGGGACAAATTTTAGCAGACGGTGCGACTACAGTTGGTGGGGAACTCGCTTTAGGAAAAAACGTATTAGTAGCTCATATGCCATGGGAAGGTTACAATTCTGAAGACGCAGTACTAATTAGTGAACGTTTAGTATATGAAGATATTTATACTTCTTTTTACATTCGGAAATATGAAATTCAGACTCATGTGACACCTGAAAGAATCACTAAGGAAATACCACATTTAGAGGATCACTTACTCCGCAATTTAGACAGAAATGGAATTGTGATGCTTGGATCTTGGATAGAAACAGGTGATATTTTAGTAGGTAAATTACCGGAAGATAGATTATTACGAGCCATAAAAGAAACTTCTGGTCGAGTTATTGATGTGAATCCAGAAATGATTCGTGTATATATTTCACAAAAACGTGAAATCAAAGTAGGTGATAAAGTAGCTGGAAGACATGGGAATAAAGGTATCATTTCCAAAATTTTGCCTAGGCAAGATATGCCCTATTTGCAAGATGGAACACCTGTTGATATGGTCTTCAACCCATTAGGAGTACCCTCACGAATGAATGTAGGACAGATATTTGAATGCTCGCTCGGGTTAGCGGGGAGACATTATAGAATAGCACCTTTTGATGAGAGATATGAGCAAGAGGCTTCGAGAAAACTAGTATTTTCTGAATTATATTCAGCCAGTAAGCAAACAAAAAATCCATGGGTATTTGAACCCGAGTATCCGGGAAAAAGCAGAATATTTGATGGAAGAACGGGGGATCCTTTTGAACAACCTGTTCTAATAGGAAAACCCTATATCTTGAAATTAATCCATCAAGTTGATGATAAAATCCATGGGCGTTCCAGTGGACATTACGCACTTGTTACACAACAACCCCTTAGAGGAAGGGCCAAGCAAGGGGGACAACGAGTAGGAGAAATGGAAGTTTGGGCTCTAGAGGGATTTGGTGTTGCTCATATTTTACAAGAGATGCTTACTTATAAATCTGATCATATTAGAGCTCGTCAAGAGGTACTTGGTGCTACAATTGTTGGAGGAACAGTACCCGAAGATGCTCCAGAATCCTTTCGATTGCTCGTTCGAGAACTACGATCTTTGGCTCTGGAACTGAATCATTTCCTCGTATCTGAAAAGAATTTCCAACAACTTCGAATTGGACCAGTTTCTCCTCAACAAATAAGGGCTTGGGCTAACAAAATACTACCTAATATTGGTGAGGTGACAAAACCGTATACTTTTCATTACAAAACCAATAAACCGGAAAAAGATGGATTGTTTTGTGAAAGAATCTCTGGACCTATAAAAAGTGGAATTTGTGCTTGTTGTGAACAATGCGGGGTGGAGGATTCTCGGATACGAAGATATCAAATGGGATACATCAAACTCGCATGCCCAGCGACTCATGTGTGGTATTTGAAACGTCTTCCTAGTTATATCGCGAATCTTTTAGATAAACCCCTTAAGGAATTAGAAGGCCTAGTATACAGAAAGGATTTTTTGGTTAAACGCATGGAATTAGCTAAACATTTTATTCGAACAAATGTAGAACCAAAACGGATGGTTTTGTGCCTATTACCAGTTCTTCCTCCCGAGTTGAGACCAATCATTCAGATATCGGATATTAATGAACTCTATAGAAGAGTTATCTATCGGAACAATACTCTTAAATTGGTACAAGAAGCCGTGGATACACTTCTTGATCAACCCAATAAAGTTTACAAGTCATTTTCAGATGTAATTGAAGGCAAAGAGGGAAGATTTCGTGAGACTCTCCTTGGCAAACGGGTCGATTATTCGGGACGTTCTGTCATTGTTGTGGGTCCTTCGCTTTCATTACATCAATGTGGATTACCTCGCGAAATAGCAATAGAGCTTTTCCAAACATTTCTAATTCATGGTCTAATTAAACAACATGTTGCTTCTAACATAGGGATTGCTAAAAGTAAAATTCGGGAAAAAGAACCAATTGTATGGGAAATACTTCAAGAAGTTATGCGGGGGCATCCTATATTGTTGAATAGAGCACCTACCCTGCATAGATTGGGTATACAGGCGTTCCAACCCATTTTAGTAGAGGAACGTGCTATTTGTTTACATCCATTAGTTTGTAGAGGCTTCAATGCAGACTTTGATGGGGATCAAATGGCTGTTCATGTACCTTTATCTTTGGAAGCTCAAGCGGAGGCTCGTTTACTTATGTTTTCCCATATGAATCTCTTGTCTCCAGCTATTGGAGATCCCATTTCCGTACCAACCCAAGATATGCTTATTGGGCTCTATGTATTAACGATCGGGAATCGTCGAGGTATTTGTGCAAATAGGCCTTTGTGGCTCCGGTGGCCCATCGAAATTCAATATGAATCTTTGGGTACTTATCATGAGATTTATAGGCACTATATTCGAACCACCATCGGTCATATTTCTTTTTATCGAGAAATATTTCACAATAAAGTGATAGATGGAACTGCTATGAAACGACTTATTAGCAGATTAATAGATCATTTCGGAATGGGATATACATCACATATCCTGGATCAATCGAAGATTCTGGGTTTCCAGCAAGCCACTGCTACGTCTATTTCATTGGGGATTGATGATCTTTTAACAATACCTTCTAAGGAATGGTTAGTCCAAGACACTGAACAACAACGTTTTATTTTGGAAAAACACTATCATTATGCGAATGTACACGCGGTAGAAAAATTACGTCAATCCATTGAGATATGGTATGCTACAAGTGAATATTTGAGACAAGAAATGAATCCTAATTTTCGTATGACTGATCCTTCTAATCCAGTCCATTTAATGTCCTTTTCGGGAGCTCGAGGAAATGCATCTCAGGTACACCAATTAGTGGGTATGAGAGGATTAATGTCAGATCCCCAAGGACAAATGATTGATTTACCCATTCAAAGCAATTTACGCGAAGGACTTTCTTTGACGGAATATATAATTTCCTGCTACGGAGCCCGCAAAGGCGTTGTAGATACTGCTGTACGAACATCAGATGCTGGATACCTCACGCGTAGACTTGTTGAAGTAGTTCAACACATTATTGTACGTAGAACGGATTGTGGTACTGGTCGTGTATTAGCAGACGATATATATATGGGTCTACGATGCATTGCCGTTCGAAAGCAAGAGATTGGGATTGGACTTGCCAATCGATTAATAACTTTTCGAGCACGACCAATATATATTCGAACCCCTTTTACATGTAGAAGTACATCTTGGATTTGTCAATTATGTTATGGTCGAAGTCCCACTCATGGTGACCTGGTTGAATTGGGAGAAGCCGTAGGTATTATTGCGAGTCAATCAATTGGGGAACCGGGGACTCAACTAACATTAAGAACTTTTCATACCGGTGGTGTATTTACAGGCGGTACTGCCGAACATGTACGAGCTCCTTCCAGTGGAAAAATCAAATTCAATGAGGATTTGGTTCATCGCACACGTACCCGTCATGGACATCCTGCTTTTTTATGCTCTATAGGCTTGTATGTAACTCTTGAGGGTCGGGATATTATACATAATCTGAATATTCCACCAAAAGGTTTGATTTTAGTTCAAAATGGTCAATATGTGGAATCAGAACAATTGATTGCCGAGATTCGTGCCAAAGAGAGGGTCCGAAAGCATATTTATTCTGAATCAGAGGGGGAAATGCACTGGAGTTTATGGATATTAGCAGGAAAAAGGCGAAGAAATAGATTCATCATCCCAGTAAGAGCAAATGATCTAATTCGCGATTTCATAAGAATTGACTTATCTTTGATAATTTTGTCATCATCCTCTGGTCAAATTATAATTGTTCACGTTGATTCCTTAGTGATAAGATCAGCAAAGCCCTATTTGGTCACTCTGGGAGCAACTGTTCATGGTCATTATGGGAAAATACTTTATGAAGGAGATAGATTAGTTACATTTATATATGAAAGATCGAGATCTGGTGACATAACGCAGGGTCTTCCAAAAGTGGAACAAGTCTTAGAAGTGCGTTCGATTGATTCCGGAAGACCCTGGGGATTCATGATTGGATCTGAGCTAACCATAGCCCAAAGTCGTATCTCTTTGGTTAATAGGATTCAAAAGGTTTATCGATCCCAGGGGGTACAGATCCATAATAGACATATAGAAATTATTGTACGTCAAGTAACATCAAGAGTGTTGGTTCCTGGAGAATTAATCGGATTATTGCGAGCAGAACGCGCGGGACGTGCTTTAGACGAAGCGATTTGTTATCGGGCAATCTTATTGGGAATAACGAGGGCATCTCTGAATACTCAAAGTTTCATATCCGAAGCGAGTTTTCAAGAAACTACTCGGGTTTTAGCAAAAGCTGCTCTACGAGGGCGTATTGATTGGTTGAAAGGACTGAAAGAGAACGTTGTTCTGGGGGGGATTATACCTGTTGGTACCGGAGGAGTTATTCATGTTCAAGCGAGTTTCAATAATACCATTGTAACTGTTTCAGATGTACGTGGTCAGGTGATTTCTTGGGCCTCCGCGGGTACTTCTGGATTCAAAGGCACAAGAAGAGGAACACCCTATGCTGCTCAAGCTGCAGCAGTAAACGCTATTCGTACAATAATTGTTATGATAAAGGGTGCTGGTTTCGGAAGAGATGCAGCATTACGAGCCATTCGTAGAAGTGGTATACTATTAAGTTTCGTACGTGATGTAACACCTATGCCACATAATGGATGTCGACCTCCCCAAAAAAGACGTGTAATGCCAACTATTAAACAACTTATTAGAAATACAAGACAGAAAATAAGAAATGTCACGAAATCCCCCGCTCTTCGAGGATGTCCTCAGCGTCGAGGACCCAAAAAACCAAACTCTGCCTTACGTAAAGTTGCCAGAGTACGATTAACCTCTGGATTTGAAATCACTGCTTATATACCTGGTATTGGCCATAATTTACAAGAACATTCTGTAGTATTAGTAAGAGGAGGAAGGGTTAAAGATTTACCGGGTGTGAGATATCACATTGTTCGGGGAACCCTAGATGCTGTCGGAGTAAAGGATCGTCAACAAGGGCGTTCTTATGGGGTAAAAAAGCCAAAAATGGCAAGAAAAAGTTTGATTCATAGGGAGAAGAAACGGCATAAACTGGAACAGAAATATCAGTTGATTCGTATTCATAGGAAATTGCAATCGTCACCACGTAATAGTGCACCTATACGTCTTCATCGACGTTGTTTTTTGACTGGAAGACCTAGAGCTAACTATCGAGACTTTGGGCTATCCGGACACATACTTCGTGAAATGGTTTATGCATGTTTGTTACCGGGCGCAATAAGATCAAGTGATCAAATCAATTATAGAAACATGAGTTTAATTAGTCGATTTATTAGTGAACAAGGAAAAATATTATCTAGACGTGTCAATAGATTGACCTTGAAACAACAACGATTAATTACTATTGCTATAAAACAAGCTCGTATTTTATCTTTGTTACCTTTTATAGTAACTTGGTCTCGGGGATCTACCATTATACCCGCAATGATGGGACATACAATTGCCATTCATAATGGAAAGGAGCATTTCCCTATTTATATAACAGATCAAATGGTAGGTCACAAATTGGGAGAATTTTCCCCTACTGAGATGATGGAAGCAGGAGTTCATTTCGGTCATGGTACTAAGAAATGGAATCCTAGAATGGCCCCTTACATCTCCGCAAAACGTAAAGGTATTCATATTACAAATCTCACTATAACTGCTCGTTTTTTATCAGAAGCCTGTGATTTAGTTTTTGATGCAGCAAGTAGGGGAAAAAGCTTTTTAATCGTTGGTACCAAAAATAAAGCAGCGGATTCAGTAGCATCGGCTGCAATAAGGGCTCGGTGTCATTATGTTAATAAAAAATGGCTTGGCGGTATGTTAACGAATTGGTCCACTACGGAAACGAGACTTCATAAGTTCAGGGACTTACCCAAAAGAGATGCAGCGATGTTGAAGAGAAAATTATCTGCCCTGCAATCATATCTGGGTGGGATCAAATATATGACGGGTTTGCCCGATATTGTAATCATCGTTGATCAGGAAAAAGAATATATGGCTCTTCAAGAATGTGCCATTTTGGGGATTCCGACAATTTGTTTAATCGATACAAATTGTAACCCAGATCTTGCAGATATTTCGATTCCAGCCAACGATGATGCTATAGCTTCAATCCGATTGATTCTTAACAAATTAGTATTTGCAATTTGCGAGGGTATGGGACAAAAAATAAATCCACTTGGTTTCAGACTTGGTACAACCCAAAGTCATCATTCCTTTTGGTTCAGAAATTTTTCCACGGGTCTACAGGAAGATGAAAAAATACGAAATAGTATCAAGAACTATGGAATTGCACGTATAAGAATAAAAAAAAGAATTGATTTGATTCAGGTCATAATCCACATTGGAAGACTCAAGATTGCTATCACAAGAGTTGAAAAACCTTATGAACAAGCAAATATTCTTGCAGAATATATAGCTTTACAATTAAAAAATAGAGTTTCGTTTCGAAAGGCAATGAAAAAGGCTATTGAATTAACTGAACAAACGGATACAAAAGGAATTCAAGTGCAAATTGCAGGGCGTATCGACGGAAAAGAAATTGCACGTGTTGAATGGATCAGAGAAGGGAGAGTTCCCCTACAAACAATTCGCGCTAAAATTGATCATTGTTCCTATACAATTCGAACTATCTATGGAGTATTAGGCATAAAAATTTGGATAATGTCTCGTTACCGAGGACCTCGTTTCAAAAAAATACGCCGTCTGGGGGCTTTACCGGGACTAACTAGTAAAAGGCCTGAAAAACAGAAATTGCGTTTTCATTATGGTCTGACAGAACAACAATTACTTAGATATGTACATATTGCTGGAAAAGCCAAAGGGTCACTACTTGAGATGCGTTTGGATTTTCGATTGGGTATGGCTTCGACCCCTGCAGCCAGGCAATTAGTTAACCATAGACATATTTTAGTTAATGGTCGTATAGTGGATATACCAAGTTATCGTTGCAAACCCAGAGATATTATTACTGGATTAGTAAATCAAATAATAGACAGTAAATTGATTGGTTTGAAAATAAATGAGTTGTTAGTCGTAGAATATTATTCCATGTCACGTCGAGGTACTCCAATTTATGGAAAAAAATCATTGACCGTGAAAAAGATTCAACAAAAGACAGAAACAAATCCACTATCTGTTTTACGTCAAGCAATACGTGGAGTAACTCCCGATATAGCAGTAAAAGCAAGACGTGTAGGCGGATCGACTCATCAAGTTCCTATTGAAATAGGATCTACACAAGGAAAAGCACTTGCCATTCGTTGGTTATTAGGGGCATCCCGAAAACGTGGTCGAAATATGGCTTTCAAATTAAGTTCCGAATTAGTAGATGCTGCCAAAGGGAGTGGCGATGCCATACGTAAAAAGGAAGAGACTCATAGAATGGCAGAGGCAAATAGAGCTTTTGCAGATACTATTGCCAATATAATAACTTCTATAAGAAATGCTGACATGGATAAAAAAGGAACGGTTCGAATAGCATCCACTATACTTCTACGAGAAGGTTTTATTGAAAACGTTCGAAAACATCAGGAAAATCAGAGATTTTTCTTGGTTTCAACCCTACGACATAGAAGCCGACCCGGTCTACGAATCTATTCCAACTATCAACGAATTCCTAAGATTTTAGGTGGAATAGGGATTGTAATTCTTTCTACTTCTCAAGGTATAATGACAGATCGAGAAGCTCGACTAAAAAAAATTGGAGGAGAAATTTTGCCTAGATCTCAGATAAATGGAAATTTTATTGATAAGACCTCTTCAATTGTAGCCAATATCTTATTACGAATAATTCCGACAACTTCAGGAGAAAAAAAGGCATTTACTTATTACAGAGATATGTCAGCTCAATCGGAAGGAAATTATGCGGAAGCTTTACAGAATTATTATGAAGCTACACGATCAGAAATTGATCCCTATGATCGAAGTTATATACTCTATAACATAGGCCTTATACACACAAGCAACGGAGAGCATACAAAGGCTTTGGAATATTATTTCCAGGCAATAGAACGAAATCCATTCTTACCGCAAGCTTTTAATAATATGGCCGTGATCTGTCATTACCAGGGAGAACGGGCCATTCTACGGGGTGATTCTGAAATTGCAGAGGCTTGGTTCGATCAGGCTGCTGAGTATTGGAAACAGGCTATAGGGCTTACCCCAGGTAATTATATTGAAGCACATAATTGGTTGAAGATTACGAGACGTATGAACTGGCGATCAGAACATATATGGATAGAACTTATAACGGGGTCTCGAAAAACAAGTAATTTTTGCTGGGCCTGTATCCTTTTTTTAGGTTCACTAGGATTCTTAGTGGTTGGAACTTCCAGTTATCTTGGTAGGAATCTGATATCTGTATTTCCATCCCAGCAAATCATTTTTTTTCCACAAGGTATTGTCATGTCTTTCTATGGGATTGCGGGACTATTCATTAGCTCCTATTTGTGGTGCACAATTTCGTGGAATGTAGGTAGTGGTTATGACCGATTCGATAGAAAAGAAGGAATAGTGTGTATTTTTCGTTGGGGATTTCCGGGAATAAATCGCCGCATCTTCCTTCGCTTCCTTATGCGAGATATCCAATCAATCAGAATGCAGGTTCTTTATATGGAAATCAGAGGCCAAGGAGCCATTCCCTTGACTCGTACTGATGAGAATTTTACTCCACGAGAAATTGAACAAAAAGCTGCTGAATTGGCCTATTTCTTGCGCGTACCG
Nuphar012 ATGGTAACCATTCGAGCCGAAGAAATTAGTAATATTATCCGCGAACGGATTGAGCAATATAATAGAGAAGTAAAGATTGTGAACACTGGCACCGTACTTCAAGTGGGCGACGGCATTGCTCGTATTCATGGTCTTGATGAAGTAATGGCAGGTGAATTAGTAGAATTTGAAGAGGGTACAATAGGTATTGCTCCGAATTTGGAATCAAATAATGTTGGCGTTGTATTAATGGGTGACGGCTTGATGATACAAGAGGGTAGTTCTGTAAAAGCAACAGGACGAATTGCTCAGATACCGGTGAGTGAGGCTTATTTGGGTCGTGTTATAAATGCCCTAGCTAAACCTATTGATGGGAGGGGTGAAATTTTAGCTTCCGAATATCGGTTAATTGAGTCTCCCGCTCCAGGTATTATTTCGAGACGTTCCGTATATGAGCCTCTTCAAACGGGGCTTATTGCTATTGATTCGATGATCCCTATAGGACGCGGTCAGCGAGAATTAATTATTGGGGACAGACAGACCGGTAAAACAGCAGTAGCTACAGATACTATTCTCAATCAAAAAGGTCAAAATGTAATATGCGTTTATGTAGCTATTGGTCAAAAAGCATCTTCCGTGGCTCAGGTAGTGACTACTTTCCAGGAACGGGGAGCGATGGAATACACTATTGTGGTAGCGGAAACGGCGGATTCGCCTGCTACATTACAATACCTCGCTCCTTATACAGGAGCCGCTCTGGCTGAATATTTTATGTACCGTGAACGACATACCTTAATAATTTATGATGATCTCTCCAAACAGGCACAAGCTTATCGCCAAATGTCTCTTCTATTAAGAAGACCACCCGGTCGCGAAGCTTATCCAGGAGACGTTTTTTATTTGCATTCCCGCCTTTTGGAAAGAGCCGCTAAACCAAGTTCTCGTTTAGGCGAAGGAAGTATGACTGCTTTACCAATAGTTGAGACTCAATCCGGGGACGTTTCGGCTTATATTCCCACTAATGTAATTTCCATTACAGATGGGCAAATCTTCTTGTCCGCGGATTTATTCAATGCTGGAATCCGTCCAGCTATTAATGTGGGTATTTCCGTCTCCAGAGTAGGATCCGCAGCTCAAATTAAAGCCATGAAACAAGTAGCCGGCAAATCAAAATTAGAATTGGCTCAATTTGCAGAGTTAGAAGCCTTTGCGCAATTCGCTTCCGACCTAGATAAAGCTACTCAGAATCAATTGGCAAGAGGTCAACGATTACGGGAGTTGCTCAAACAATCCCAATCATCCCCTCTCGCGGTGGACGAACAGATAGTTACTATTTATACCGGAACGAATGGATATCTTGATCAATTAGAAATTGGACAGGTAAGGAAATTTCTTGTTCAGTTACGTACCTATTTAAGAACGAATAAGCCTCAGTTCCAAGAAATCATATCTTCTACCAAGGTATTCACCGAGCAAGCAGAAGCCATTTTGAAGGAGGCTATTGGACGTATCGCTCAAATCATTGGTCCGGTACTGGATGTAGCTTTTCCCCCGGGGAAGATGCCTAATATTTACAACTCTTTGGTAGTTGCAGGTCAGGAAATTAATGTGACTTGTGAGGTACAGCAATTATTAGGAAATAATCGAGTTAGAGCTGTAGCTATGAGTGCTACAGATGGGCTGATGAGAGGAATGGAAGTGATTGACACGGGAGCTCCTCTAAGTGTTCCAGTCGGTGGAGCCACTCTAGGACGAATTTTCAATGTTCTTGGAGAACCTGTTGATAATTTAGGTCCTGTAGATACTCGCACAACATCTCCTATTCATAGATCCGCACCCGCTTTTATACAGTTAGATACCAAATTATCAATCTTTGAAACGGGCATTAAAGTGGTGGATCTTTTAGCGCCTTATCGGCGTGGGGGAAAAATCGGACTATTCGGGGGAGCCGGAGTGGGTAAAACAGTACTCATCATGGAATTAATCAACAACATTGCCAAAGCTCATGGGGGTGTATCTGTATTCGGCGGAGTAGGAGAACGCACTCGTGAAGGAAATGATCTTTACATGGAAATGAAAGAATCCGGGGTGATTAATGAAGAAAATATTGCAGAATCCAAAGTAGCTCTAGTATATGGACAGATGAATGAACCGCCGGGAGCTCGTATGAGAGTCGGTTTGACTGCCCTAACCATGGCGGAATATTTCCGTGATGTTAATGAACAAGACGTACTTCTATTTATCGACAATATCTTTCGCTTCGTCCAAGCGGGGTCAGAAGTATCTGCCTTATTAGGTAGAATGCCTTCCGCCGTGGGTTATCAGCCTACCCTTAGTACAGAAATGGGTTCTTTGCAAGAAAGAATTACTTCTACTAAAGAAGGATCTATAACTTCCATTCAAGCAGTTTATGTACCTGCGGACGATTTGACTGATCCTGCTCCTGCTACGACATTTGCGCATTTGGATGCTACTACCGTACTATCAAGAGGATTAGCTGCCAAAGGTATCTATCCAGCAGTAGATCCTTTAGATTCAACGTCAACTATGCTCCAACCTCGGATCGTTGGCGAAGAACATTACGAAACTGCGCAAAGAGTTAAGCAAACTTTACAACGTTACAAAGAACTTCAGGACATTATAGCTATTCTTGGACTGGACGAATTATCCGAAGAGGATCGTTTAACCGTAGCAAGAGCGCGAAAAATTGAACGTTTCTTATCACAACCCTTCTTTGTAGCAGAAGTATTTACTGGTTCTCCAGGGAAATATGTTGGTCTCGCAGAAACAATTAGGGGGTTTCAACTGATCCTTTCCGGAGAATTAGATAGTTTTCCCGAGCAGGCCTTTTATTTGGTAGGTAATATCGATGAACTAAATCTTAGTGTACTGACTCCTAATAGAATTATTTGGGATTCAGAAGTGAAAGAAATCATTTTATCTACTAATAGTGGCCAAATCGGCGTATTACCAAACCACGCCCCCGTTGCCACGGCCGTGGATATCGGTATTTTAAGAATACGCCTCGACGACCAATGGTTAACGATGGCTCTGATGGGGGGGTTTGCCAGAATAGGCAATAATGAAATCACCATATTAGTAAATGATGCGGAGAAGGGTAGTGATATTGATCCGCAAGAAGCTCAGCAAACTCTTGAAATAGCTGAAGCTAACCTGAGGAAAGCGGAAGGCAAGAGACAAGTAATTGAGGCGAATTTAGCTCTCAGACGAGCTAGGGCACGAGTAGAGGCTAGTTTCGGGTTTAATACCGATATTTTAGCAACAAATCTAATAAATCTAAGTGTAGTGCTTGGTGTATTGATCTTTTTCGGAAAGGGAGTGGATTTATTAGATAATCGAAAGCAGAGGATCTTGAGTACTATTCGCAATTCAGAAGAACTATCTGGAGGAGCCGTTGAGCAGCTTGAAAAAGCACGGGCTCGCTTACGGAAAGTGGAAAGGGAAGCGGAGGAGTTTCGAGTGAATGGATACTCTGAGATAGAACAAGAAAAGGTGAATTTGATTAATGCCGCTTATCAGAATTTGGAACAATTAGAAAATTACAAAAACGAAACCATTCATTTCGAACAACAAAGAGCGATTAATCAGGTCCAACAACGAGTTTTCCAGCAAGCCTTACAAGGGGCTCTAGGAACTCTGAATAATTGTTTGAACGGCGAGTTACATATGAATCCCCTAATTTCTGCTGCTTCCGTTATTGCTGCTGGATTGGCCGTAGGACTTGCTTCTATTGGACCCGGAGTCGGTCAAGGTACTGCTGCGGGCCAAGCCGTAGAAGGTATCGCTAGACAACCAGAAGCAGAGGGTAAAATACGAGGTACTTTATTGCTTAGTCTGGCTTTTATGGAAGCTTTAACAATTTACGGGCTGGTCGTGGCATTAGCACTTTTATTTGCTAATCCCTTTGTGATGAATGTTCTACCATGTTCCATCAACACACTAGAGATATCCGGTGTGGAAGTAGGCCAACATTTCTATTGGCAAATAGGGGGTTTCCAAGTGCATGCCCAAGTACTTATAACTTCTTGGGTCGTAATTGCTATCTTATTAGGTTCAGCCGCTATAGCCGTTCGGAATCCACAAACTATTCCGACCGACGGCCAGAATTTCTTCGAATATGTTCTTGAATTCATTCGAGACGTGAGCAAAACTCAAATTGGAGAAGAATATGGTCCTTGGGTTCCTTTTATTGGAACTCTGTTCCTATTTATTTTTGTTTCTAACTGGTCAGGTGCTCTTTTACCTTGGAGAATCATACAGTTACCTCATGGGGAGTTAGCTGCACCTACGAATGATATAAATACTACTGTTGCTTTAGCTTTACTCACGTCAGTGGCATATTTCTATGCAGGCCTTACTAAAAAGGGATTGGGTTATTTCGGTAAATACATTCAACCAACTCCAATACTTTTACCAATTAATGTCTTAGAAGATTTCACAAAACCTTTATCACTTAGTTTTCGACTTTTCGGGAATATATTGGCCGATGAATTAGTAGTTGTTGTTCTTGTTTCTTTAGTACCTTTAGTGATTCCTATACCTGTGATGTTCCTCGGATTATTCACAAGCGGTATTCAAGCTCTGATTTTTGCAACCTTAGCCGCGGCTTATATAGGTGAATCCATGGAAGGTCATATGATATTTGCAACTTTAGAACATATATTAACTCACATATCTTTTTCGATCATTTCAATTGTGAAAGGCATGATAGCTACTTTTTTCTGTATAACAGGATTATTAGTTACTCGTTGGATTTATTCGGGACATGTACCATTAAGTGATTTATATGAATCATTAATGTTCCTTTCATGGATAACCGCCCCAAGCGCTATTTTAACCCAGGGCTTTGCCACTTCGGGTCTTTTAACTAAAATGCATCAATCTGCAATATTAGTGCCTGCTCTCCAATCCCGTTGGTTAATGATGCACGTAAGTATGATGCTGTTGAGCTATGCAGCTCTTTTATGTGGATCATTATTATCCATAACTCTCCTGAGATATCAATTGACTCAGCGATTGGATCATTGGAGTTATCGTGTCATTGGCTTGGGTTTTACCCTTTTAACTATAGGTATTCTTTCAGGAGCAGTATGGGCTAATGAGGCATGGGGATCTTATTGGAATTGGGACCCCAAGGAAACCTGGGCATTTATTACTTGGACCGTATTCGCGATTTATTCACATACTAGAGCTTCTATAGGATTTCTTATAATTTGGATCTGCTATTTCGGGGTTAATCTATTAGGAAGAGGGCTACATAGTTATGGTACAAATATAACCTGTTTCGCTATTCTAAGTGCTTATTCTATTCTGGGTAATGAAGAACTTATCGCTCTTAATTCTTGGGTTCAGGAATTCCTCTATAACTTAAGCGACACAATAAAAGCTTTTTCTATTCTCTTATTAACCGATTTATGTATTGGATTCCATTCGCCCCACGCTTGGGAACTAATGATTGGTTCGTTCTACAAAGATTTTGGATTTGTTCAGAATGATAAAATTATATCCGGTCTCGTTTCTACTTTTCCGGTCATTCTAGATACAATTTTGAAATATTGGATCTTTCATTATTTAAATCGTGTATCTCCTTCACTTGTAGTGATTTATCATTCACTGAATGAGATGACTATTGCTTTCCAATTGGCTGTTTTTGCATTAATTGCTACTTCATCAATCTTATTGATTAGTGTACCCGTTGTATTTGCTTCTCCCGAGGGTTGGTCAAGTAATAAAAATGTTTTATTTTCCGGTACGTCATTATGGATTGGATTAGTATTTCTGGTAGGTATTCTTAATTCGATATCAGAGGGTTTTGCAGGAATTATGGAATCTATTCATTCAATATTTCCCTTTTTAGAGGACAAATTATCACATTTATATTATGTGTCAGATATACTAATACCCCACCCAATCCATCTGGAAATCTTGCTTCCTTCTTTGCATGGCTATCTTTCAGGTGTACGACTAATGCCTTGGGTGATAAGGAGTCAAATGCTAGAGAATTCATTTATGATCGATACTGCTATTAAGAGATTCGATACAATAGTCCCAATTTTTCCTCTGATTGGATCGTTGGTTAAAGCGAAATTCTGTAACGTATCAGGGTATCCTATTAGTAAATCAGTCTGGGCCGATTCGTCGGATTCTGATATTATTGCTCGATTCGGGTGGATATGCAGAAATCTCTCTCATTATCACAGCGGATCCTCAAAAAAACACAGTTTGTGTCGAATAAAGTATATACTTCGACTTTCGTGTGCTAGAACTCTAGCTCGTAAACATAAAAGTACGGTACGCTGGTATTTGGATATTACTCGGGCATCTATTTCAAATGCATATCCCATTTTTGCGCAGCAGGGTTATGAAAATCCGCGAGAAGCAACTGGGCGTATTGTATGCGCCAATTGCCACCTGGCTAGCAAGCCCGTGGATATTGAGGTTCCACAAGCTGTGCTTCCTGATACTGTATTTGAGGCAGTTGTTAGAATCCCCTACGATATGCAACTGAAACAGGTTCTTGCTAATGGTAAAAAGGGAGGTTTGAATGTAGGGGCTGTTCTCATTTTACCCGAAGGATTTGAATTAGCTCCCCCTGATCGTATTTCTCCCGAGATGAAAGAAAGGATGGGTAATCTGTCTTTTCAGAGTTATCGTCCTAATAAAAAAAATATTCTTGTGGTAGGCCCTGTTCCTGGTCAGAAATATAGTGAAATCGTCTTTCCCATCCTTTCTCCAGATCCCGCTACTAAGAAAGAGGTTCACTTCTTAAAATATCCTATATATGTAGGTGGGAACAGGGGAAGGGGTCAGATTTATCCCGATGGAAGCAAGAGTAACAATACAGTCTATAATGCTTCAGCAGCAGGTATAGTAAGTAAAATAGTACGTAAAGAAAAAGGTGGATATGAAATAACCATAGCTGATGCATCGAATGGACAGCAAACGGTTGATATTATACCTCGAGGACCAGAACTTCTTGTTTCTGAAGGTGAATACATCAAGCTTGATCAGCCATTAACAAGTAATCCCAATGTAGGTGGTTTTGGTCAAGGCGATGCGGAAATAGTACTTCAAGATCCATTGCGTATCCAAGGCCTTTTGTTCTTCTTAGTATCCGTTATTCTGGCGCAAATCTTTTTGGTTCTTAAAAAGAAACAGTTTGAGAAGGTTCAATTAGCCGAAATGAATAAAGTATATGATTGGTTCGAGGAGCGTCTCGAGATTCAAGCGATTGCAGATGATATAACTAGTAAATATGTTCCTCCTCATGTCAATATATTTCATTGTCTAGGAGGGATCACACTTACTTGCTTTTTAGTACAAGTAGCTACAGGTTTTGCTATGACTTTTTACTATCGCCCGACCGTCACAGAAGCTTTTGCCTCTGTTCAATACATAATGACTGAAGCCAACTTCGGTTGGTTAATCCGATCAGTTCATCGATGGTCAGCAAGTATGATGGTTCTAATGATGATCCTGCACGTATTTCGTGTTTATCTCACAGGCGGTTTTAAGAAACCACGCGAATTGACGTGGGTTACGGGTGTAGTTCTGGCTGTATTGACTGCATCCTTTGGTGTAACTGGTTATTCTTTACCTTGGGACCAAATTGGTTATTGGGCAGTCAAAATTGTAACTGGCGTACCCGAGGCTATCCCTGTAGTGGGATCGCCTTTGGTAGAGTTATTACGCGGAAGTGCTAGCGTGGGTCAATCCACTTTGACCCGTTTTTATAGTTTACACACTTTTGTATTACCTCTTCTTACTGCCGTATTTATGTTAATGCACTTCTCAATGATACGTAAGCAAGGTATTTCAGGTCCTTTAATGATTGAAGTTTTTTCATTTGGAATCGTGTTAGGTCTAATTCCTATTACTTTAGCCGGATTGTTTGTAACTGCATATTTACAATACAGACGCGGTGATCAGTTGGACTTTAGTTATTTCGGTTTTCTACTGACTGCTTCAACTATAACCCCAGCTCTATTCATTGGTCTGAGCAAGATACGACTTATGGATATAGTAAGTCTCGCTTGGGCTGCTTTAATGGTAGTTTTTACGTTTTCCCTTTCACTCGTAGTATGGGGAAGAAGTGGACTCATGATTATTCGTTCGCCGGAACCAGAAGTGAAGATTTTGGTGGATAGGGATCCCATAAAAACTTCATTCGAGGAATGGGCCAGACCCGGCCATTTCTCAAGGACAATAGCTAAGGGCCCTGATACTACCACTTGGATCTGGAACCTACATGCTGATGCTCACGATTTCGATAGCCATACCAGTGATTTGGAGGAGATCTCCCGAAAAGTATTTAGTGCTCATTTCGGTCAACTATCCATCATCTTTCTTTGGCTGAGTGGCATGTATTTCCATGGAGCCCGTTTTTCCAATTATGAAGCATGGCTGAGCGACCCTACTCACATCGGACCCAGTGCCCAGGTGGTTTGGCCAATAGTGGGTCAAGAAATATTGAATGGCGATGTAGGCGGGGGTTTCCGAGGAATACAAATAACCTCTGGATTTTTTCAGATTTGGCGAGCATCAGGAATAACTAGTGAATTACAACTTTATTGTACTGCAATTGGAGCATTGGTCTTTGCAGCGTTAATGCTTTTTGCCGGTTGGTTCCATTATCACAAAGCTGCTCCAAAATTGGCTTGGTTCCAAGTAGAATCCATGTTGAACCACCACTTAGCAGGGTTACTAGGACTTGGGTCTCTTTCTTGGGCAGGGCATCAAGTACATGTATCTTTACCGATTAACCAATTTCTGAACGCTGGGGTGGATCCTAAAGAAATACCACTTCCTCATGAATTTATCTTGAATCGGGATCTTTTGGCTCAACTTTATCCCAGTTTTGCAGAGGGAGCAACCCCGTTTTTCACCCTGAATTGGTCAAAATATGCGGAATTTCTTACTTTTCGTGGAGGATTAGATCCAGTAACAGGAGGTCTATGGCTAACCGATATTGCGCACCATCATTTGGCTATTGCAATTCTTTTCCTGATAGCTGGTCACATGTATAAGACCAACTGGGGCATTGGTCATGACCTGAAAGATATTTTAGAGGCTCATAAGGGTCCGTTTACAGGTGAGGGTCATAAGGGCCTCTATGAGATCCTAACAACGTCATGGCATGCTCAATTAGCTCTTAACCTAGCTATGTTAGGTTCTTTAACCATTGTTGTAGCCCACCATATGTACTCTATGCCTCCTTATCCATACCTAGCTACTGATTATGGTACACAACTTTCGTTGTTCACACATCACATGTGGATCGGTGGATTTCTCATAGTTGGTGCTGCTGCACATGCAGCTATTTTTATGGTAAGAGACTATGATCCAACTACTCGATACAACGATCTATTAGATCGTGTCCTTAGGCACCGAGATGCAATCATATCACATCTTAACTGGGCGTGTATATTTCTAGGCTTTCACAGTTTTGGCTTGTATATTCATAATGATACCATGAGCGCTTTGGGGCGTCCCCAAGATATGTTTTCAGATACCGCTATACAATTACAACCTATCTTTGCTCAATGGATACAAAACACTCATGCTTTAGCACCTAGCGCAACAGCTCCTGGTGCAACAACAGGCACCAGCTTGACTTGGGGGGGTGGTGATTTAGTAGCAGTAGGCGGCAAAGTAGCTTTGTTACCTATTCCACTGGGAACCGCAGATTTTTTGGTACATCATATTCATGCATTTACGATCCATGTGACTGTATTGATACTACTGAAAGGTGTTCTATTTGCCCGCAGTTCTCGTTTGATACCTGATAAAGCAAATCTTGGTTTTCGTTTCCCTTGTGACGGACCCGGAAGAGGGGGAACATGCCAAGTATCCGCTTGGGATCATGTCTTCCTAGGTCTATTCTGGATGTACAATGCGATTTCGGTAGTAATATTCCATTTCAGCTGGAAAATGCAGTCAGATGTTTGGGGTAGTATAAGTGATCAAGGGGTGGTAACTCATATCACGGGGGGAAACTTTGCACAGAGTTCCATTACAATTAATGGGTGGCTACGAGATTTTTTATGGGCACAGTCCTCTCAAGTAATCCAGTCTTATGGCTCTTCATTATCCGCCTATGGTCTCTTTTTCTTAGGTGCTCATTTTGTCTGGGCCTTCAGTTTAATGTTTCTATTTAGTGGTCGTGGTTATTGGCAAGAACTCATTGAATCCATCGTCTGGGCTCATAACAAATTAAAAGTTGCTCCTGCTACTCAGCCTAGAGCCTTGAGCATTATACAAGGACGTGCTGTAGGAGTAACCCATTACCTTCTGGGTGGAATTGCCACAACATGGGCATTCTTCTTAGCAAGAATTATTTCAGTAGGAATGGCATTAAGATTTCCAAGGTTTAGCCAAGGCTTAGCTCAGGACCCCACTACTCGTCGTATTTGGTTTGGTATTGCTACCGCACATGACTTCGAGAGTCATGATGATATGACCGAGGAACGTCTTTATCAGAATATTTTTGCTTCTCACTTCGGGCAGTTAGCAATAATCTTTCTGTGGACTTCCGGCAATCTGTTTCATGTGGCTTGGCAAGGAAATTTTGAGTCATGGGTACAGGACCCCTTACATGTAAGACCCATTGCTCATACTATTTGGGATCCTCATTTTGGTCAACCGGCTGTAGAAGCTTTTACTCGAGGGGGTGCTCTTGGCCCAGTGAATATTGCTTATTCCGGTGTTTATCAATGGTGGTATACAATCGGCATGCGCACCAACGAAGATCTTTATACTGGAGCTCTTTTTCTATTATTTATTTCTGCCATATCCTTAGTAGCGGGTTGGTTACATCTACAACCCAAATGGAAGCCAAGCGTTTCGTGGTTCAAAAATGCCGAATCTCGTCTCAATCATCATTTGTCAGGGCTCTTCGGAGTAAGCTCCTTGGCTTGGGCAGGACATTTAGTTCATGTCGCTATTCCCGGATCAAGGGGTGAATACGTCAGATGGAATAATTTCTTAGATGTATTACCATATCCCCAAGGATTGGGGCCACTTTTTACAGGTCAGTGGAATCTTTATGCCCAAAACCCCGATTCCAGTAGTCATTTATTCGGTACCTCCCAAGGAGCGGGAACTGCCATTCTAACCCTTCTCGGGGGATTCCATCCGCAAACTCAAAGTTTATGGCTGACCGATATTGCCCATCATCATTTAGCTATTGCATTTATTTTTCTCGTTGCTGGTCATATGTATAGAACTAACTTCGGGATTGGGCACAGTATTAAAGATCTTCTAGAGGCGCATATTCCTCCGGGGGGTCGATTGGGACGTGGGCATAAAGGTCTTTATGACACAATCAATAATTCGATTCATTTTCAATTAGGTCTTGCTCTAGCCTCTTTGGGAGTTGTTACTTCCTTGGTAGCTCAACACATGTACTCTTTACCTGCTTATGCATTCATAGCACAAGACTTTACTACTCAAGCTGCATTATATACTCATCACCAATACATCGCAGGGTTCATCATGACAGGAGCCTTTGCTCATGGAGCTATATTCTTCATTAGGGATTACAATCCGCAGCAGAATGAGGATAATGTATTGGCAAGAATGTTAGACCATAAAGAAGCTATCATATCTCATTTAAGTTGGGCTAGCTTGTTCCTGGGGTTCCATACCTTGGGACTCTATGTTCATAATGACGTCATGCTTGCTTTTGGTACTCCAGAAAAACAAATCTTGATCGAACCCATATTTGCCCAATGGATACAGTCCGCTCATGGTAAGACTTCATATGGGTTCGATGTACTCTTATCTTCAACGAATGGCCCAGCATTTAATGCTGGTCAAAGCTTATGGTTACCTGGCTGGTTGAATGCTATTAATGAAAATCGTAATTCACTATTCTTAACAATAGGGCCCGGGGACTTCTTGGTACATCATGCTATTGCTCTAGGTTTGCATACAACTACATTGATCTTAGTAAAAGGTGCTTTAGATGCACGTGGTTCCAAGTTAATGCCAGATAAAAAAGATTTTGGGTATAGTTTCCCCTGCGATGGTCCAGGACGAGGTGGTACTTGTGATATTTCGGCTTGGGACGCATTTTATTTGGCAGTTTTCTGGATGTTAAATACCATTGGATGGGTTACCTTCTATTGGCATTGGAAGCATATCACATTATGGCAGGGTAATGTTTCGCAATTTAATGAATCTTCCACTTATTTGATGGGATGGTTAAGAGATTATCTATGGTTAAACTCTTCGCAACTTATCAACGGATATAATCCTTTTGGTATGAATAGTTTATCCGTCTGGGCGTGGATGTTCTTATTTGGGCATCTTGTTTGGGCTACTGGATTCATGTTCTTAATTTCCTGGCGTGGATATTGGCAGGAATTGATTGAAACTTTAGCATGGGCTCATGAACGCACACCTTTGGCTAATTTGATTCGCTGGAGGGATAAACCGGTGGCTCTTTCCATTGTACAAGCAAGATTGGTTGGCTTAGCTCACTTTTCTGTAGGTTATATATTTACCTACGCAGCTTTCTTGATTGCTTCTACATCGGGCAAATTTGGTATGTCACACTCAGTAAAGATTTATGATACATGTATAGGGTGTACCCAATGCGTACGAGCGTGTCCTACAGATGTCCTGGAAATGATACCCTGGGACGGATGTAAAGCTAAGCAAATTGCTTCCGCACCAAGAACGGAGGACTGTGTAGGTTGTAAGAGATGTGAATCTGCTTGTCCAACGGATTTCTTAAGTATACGGGTTTATTTATGGCATGAGACAACCCGTAGCATGGGTCTAGCTTATTCTATTTTTGTGCCTTTAGTAGGCCTATTATTTCCGGCAATTGCAATGGCTTCTTTATTTCTCCATGTTCAAAAAAACAAAATTGTCATGCGAGATATCAAAACATACCTTTCCGTGGCGCCTGTGCTAACTACTCTATGGTTCGGTTCTTTAGCAGGTCTATTGATAGAGATCAATCGCTTATTCCCAGATGCGTTGACATTCCCCTTAGAGAGACGCGAAAGCACAAGCCTATGGGGTCGCTTCTGCAACTGGATAACCAGCACTGAAAATCGTCTTTACATTGGATGGTTCGGTGTTTTGATGATCCCTACCCTATTGACCGCTACTTCTGTATTTATTATCGCCTTCATTGCGGCTCCTCCAGTAGATATTGATGGTATTCGTGAACCTGTTTCCGGTTCTCTACTTTATGGAAATAATATTATTTCTGGTGCCATTATTCCTACTTCTGCGGCTATAGGATTGCACTTTTACCCGATATGGGAAGCATCATCCGTCGATGAATGGTTATATAATGGTGGTCCTTATGAACTAATTGTTCTACACTTCTTACTTGGTGTAGCTTGTTACATGGGTCGTGAGTGGGAGCTTAGCTTCCGTCTGGGTATGCGCCCTTGGATTGCTGTTGCGTATTCAGCTCCTGTTGCAGCTGCTACTGCTGTTTTCTTGATCTACCCTATTGGTCAAGGAAGCTTCTCTGATGGTATGCCTCTAGGAATATCTGGTACTTTCAACTTCATGATTGTATTCCAGGCTGAACACAACATCCTTATGCATCCATTTCACATGTTAGGCGTGGCTGGTGTATTCGGCGGCTCTCTATTCAGTGCTATGCATGGTTCCTTGGTAACCTCTAGTTTGATCAGGGAAACTACTGAAAATGAGTCTGCTAATGCAGGTTACAGATTCGGTCAAGAGGAAGAAACCTATAATATCGTAGCTGCTCATGGTTATTTTGGCCGATTGATCTTCCAATATGCTAGTTTCAACAACTCTCGTTCCTTACACTTCTTCCTAGCTGCTTGGCCTGTTGTAGGTATCTGGTTCACCGCTTTAGGTATCAGCACTATGGCATTCAACCTAAATGGATTCAATTTCAATCAATCCGTAGTTGACAGTCAAGGTCGTGTTATTAACACTTGGGCTGATATCATTAATCGTGCTAACCTTGGTATGGAAGTTATGCATGAACGTAATGCTCACAACTTCCCTCTAGACCTAGCTGCTGTCGAAGCTCCATCTACAAATGGAGTGGAAACGCTCTTTAATGGAACTTTAGCTTTAGCTGGTCGTGACCAAGAAACCACCGGTTTCGCTTGGTGGGCGGGGAATGCCCGACTTATCAATCTGTCCGGTAAATTACTCGGAGCTCACGTGGCCCATGCCGGATTAATCGTATTCTGGGCTGGAGCAATGAACCTATTTGAAGTGGCTCATTTCGTACCGGAGAAGCCTATGTATGAACAAGGATTGATTTTACTTCCCCATCTAGCTACTCTAGGTTGGGGGGTGGGTCCTGGCGGGGAAGTTGTAGACACCTTTCCATACTTTGTATCTGGAGTACTTCACTTAATTTCCTCCGCAGTCCTAGGCTTTGGCGGTATTTATCATGCGCTTCTTGGACCCGAGACTCTTGAAGAATCCTTTCCATTCTTCGGTTATGTATGGAAAGATAGAAATAAAATGACCACAATTTTGGGTATTCACTTAATCTTGTTAGGTCTAGGCGCTTTTCTCCTAGTGTTCAAGGCTCTTTATTTTGGGGGCGTATATGATACCTGGGCCCCTGGCGGGGGAGATGTAAGAAGAATTACCAACTTGACCCTTAGCCCAAGTATTATATTTGGTTATTTACTAAAGTCTCCCTTTGGGGGAGAAGGATGGATTGTTAGTGTGGACGATTTAGAAGATATAATTGGAGGACATGTATGGTTAGGTTCCATTTGTATACTTGGTGGAATCTGGCATATCTTAACCAAACCCTTTGCGTGGGCTCGTCGCGCATTTGTATGGTCTGGAGAAGCTTACTTGTCTTATAGTTTAGGGGCTTTATCTGTCTTTGGTTTCATTGCTTGTTGTTTCGTCTGGTTCAATAATACCGCTTATCCTAGTGAGTTTTACGGGCCTACTGGGCCGGAAGCTTCTCAAGCTCAAGCATTTACTTTTCTAGTTAGAGACCAACGTCTTGGAGCTAACGTGGGATCCGCTCAAGGACCTACTGGTTTAGGTAAATATCTAATGCGTTCCCCGACCGGAGAGATTATTTTTGGGGGAGAAACTATGCGTTTTTGGGATCTCCGTGCTCCTTGGTTGGAACCCCTAAGGGGACCTAACGGTTTGGACTTGAGTAGGTTGAAAAAAGACATACAACCTTGGCAAGAACGACGTTCGGCGGAATATATGACTCATGCTCCTTTAGGTTCTTTAAATTCCGTGGGTGGTGTAGCTACAGAGATCAATGCAGTCAATATGACTATAGCCCTTGGTAGATTTACCAAATTTGATATTATGGATGACTGGCTACGGAGGGACCGTTTCGTTTTTGTAGGTTGGTCCGGTCTATTGCTCTTTCCTTGTGCCTATTTCGCTTTAGGAGGGTGGTTCACAGGTACAACCTTTGTAACTTCATGGTATACCCATGGATTGGCTAGTTCCTATTTGGAAGGCTGCAATTTCCTAACCGCTGCAGTTTCTACCCCTGCTAATAGTTTAGCACATTCTTTATTGCTACTATGGGGCCCGGAAGCACAAGGAGATTTTACTCGTTGGTGCCAATTAGGCGGTCTGTGGACTTTTGTCGCTCTCCACGGCGCTTTCGGACTAATAGGCTTCATGTTACGTCAATTCGAACTTGCTCGATCTGTTCAATTGAGACCTTATAATGCAATCGCATTCTCTGCTCCAATTGCTGTTTTTGTTTCCGTATTCCTGATTTATCCACTAGGTCAGTCTGGCTGGTTCTTTGCGCCTAGTTTTGGTGTAGCAGCTATATTTCGGTTCATCCTTTTCTTCCAAGGGTTTCATAATTGGACGTTGAACCCATTTCATATGATGGGAGTTGCTGGAGTATTGGGTGCTGCTCTGCTATGCGCTATTCACGGTGCTACCGTAGAAAATACTTTATTCGAAGATGGTGACGGTGCAAATACATTCCGTGCCTTTAACCCAACTCAAGCTGAAGAGACCTATTCGATGGTCACTGCTAACCGCTTTTGGTCACAAATCTTTGGGGTTGCTTTTTCCAATAAACGTTGGTTACATTTCTTTATGTTATTTGTACCAGTCACCGGTTTATGGATGAGTGCTCTTGGGGTAGTCGGTCTGGCTTTGAACCTACGTGCCTATGACTTCGTTTCCCAGGAAATCCGTGCAGCAGAAGATCCTGAATTTGAGACTTTCTACACCAAAAATATTCTTTTAAACGAAGGTATTCGTGCTTGGATGGCGGCTCAGGATCAGCCTCATGAAAACCTTATATTCCCTGAGGAGGTTCTACCCCGTGGAAACGCTCTTATGTCTGGAAGTACGGGAGAACGCGCTTTTGCTGATATTATTACCAGTATTCGATACTGGGTCATTCATAGCATTACTATACCTTCCCTATTCATTGCAGGTTGGTCATTCGTCAGCACGGGTTTAGCTTACGATGTGTTTGGAAGCCCTCGACCCAACGAATATTTCACAGAAAGCAGACAAGGGATTCCGTTAATAACTGGCCGTTTCGATTCATTGGAACAACTCGATGAATTTATGACCATAGATAGAACCTATCCAATTTTCACAGTGAGATGGTTGGCTGTTCACGGACTAGCTGTACCTACCGTTTCTTTTTTGGGGTCAATATCAGCAATGCAGTTCATCCAACGAATGGCTACACCAAGACGAACTATTATAGGCGATTTATTAAAACCATTGAATTCGGAATATGGTAAAGTAGCTCCTGGATGGGGAACTACACCCTTTATGGGTGTCGCAATGGCTCTATTTGCAGTATTCCTATCTATTATTTTGGAGATTTATAACTCTTCTGTTTTACTGGATGGGATGCTTACTCTCAAACTGTTCGTTTATACGGTGGTGATATTCTTTGTTTCGCTCTTCATCTTCGGATTCCTGTCTAATGACCCAGGACGTAATCCTGGGCGCATGGCCGATACTACTAGGATTCCTCTTTGGCTGATAGGTACTGTAACTGGTATTCCTGTGATCGGTTTAGTGGGCGTTTTCTTCTACGGCTCATATTCCGGATTGGGATCATCCCTGGCAAAATTGCCCGAGGCTTATGCTTTTTTGAACCCAATCGTAGATGTTATGCCGGTCATACCTGTGCTCTTTTTTCTCTTAGCCTTTGTGTGGCAAGCTGCTGTAAGTTTTCGAAATCCGAACGAACAAAACGTTGAATTGAATCGTACCAGTCTCTACTGGGGGTTATTACTCATTTTTGTACTTGCTGTTTTATTTTCCAATTATTTCTTCAATGAAGTAAATATACTCGCATTTATTGCTACTGCGCTGTTCATTCTAGTTCCTACTGCTTTTTTACTTATCATCTACGTAAAAACAATGGAAACTGCAACTCTAGTCGCCATCTCCATATCTGGTTTACTTGTAAGCTTTACTGGGTATGCCTTATATACCGCCTTTGGGCAACCCTCTCAACAACTAAGAGATCCGTTTGAGGAACACGGGGACATGGAAGCATTGGTTTATACATTCCTGCTGGTCTCGACTCTAGGGATAATTTTTTTTGCTATCTTTTTTCGAGAACCGCCTAAGGTTCCGATGTCACCAAAAACAGAAACTAAAGCAAGTGTTGGATTCAAAGCTGGTGTTAAAGATTACAGATTGACTTATTACACTCCTGATTATGAAACCCTTGCTACTGATATCTTGGCAGCATTCCGAGTAACTCCTCAACCTGGAGTTCCGCCTGAGGAAGCAGGAGCTGCGGTGGCTGCCGAATCTTCCACTGGTACATGGACAACTGTGTGGACCGATGGACTTACCAGCCTCGATCGTTACAAAGGACGATGCTACCACATCGAGCCAGTTCCTGGGGAGGAAAATCAATATATTGCTTATGTAGCTTACCCTTTGGACCTTTTTGAAGAAGGTTCTGTTACTAACATGTTTACTTCCATTGTGGGTAATGTATTTGGGTTCAAAGCCCTACGAGCTCTACGTCTGGAGGATCTGAGAATTCCTCCTGCTTATTCTAAAACTTTCCAGGGCCCACCTCATGGAATCCAAGTTGAGAGAGATAAATTGAACAAGTATGGTCGTCCCCTATTGGGATGTACTATTAAACCAAAATTGGGGTTATCCGCAAAGAACTATGGGAGAGCGGTTTATGAGTGTCTCCGTGGTGGACTTGATTTTACCAAGGATGATGAGAACGTGAACTCCCAACCGTTTATGCGTTGGAGAGACCGTTTCTTATTTTGCGCCGAAGCTCTTTATAAAGCGCAGGCCGAAACAGGTGAAATTAAAGGACATTACTTGAATGCTACTGCAGGTACATCCGAAGAAATGCTCAAAAGGGCGGCATGTGCCCGAGAGTTGGGAGTTCCTATCGTAATGCATGACTACTTAACAGGGGGATTCACCGCAAATACTAGCTTGGCTCATTATTGCCGAGACAATGGCCTACTTCTTCACATCCACCGCGCAATGCATGCAGTTATTGATAGACAGAGGAATCATGGTATTCACTTCCGTGTACTAGCTAAAGCGTTGCGTATGTCTGGGGGGGATCATATTCACTCTGGTACCGTAGTAGGTAAACTGGAAGGGGAACGAGATGTCACTTTGGGCTTTGTTGATTTACTACGTGATGATTTTATTGAAAAAGACCGGAGTCGCGGTATTTATTTCACTCAAGATTGGGTATCTATGCCAGGTGTTCTGCCCGTGGCTTCAGGGGGTATTCACGTTTGGCATATGCCTGCCCTGACCGAGATATTTGGGGATGATTCCGTGCTACAGTTCGGTGGAGGAACTTTGGGACACCCTTGGGGTAATGCACCTGGTGCAGTAGCTAATAGGGTAGCTTTAGAAGCGTGTGTACAAGCTCGTAATGAGGGACGTGATCTTGCTCGTGAAGGTAATGAAGTTATCCGTGAAGCTAGCAAATGGAGTCCTGAACTGGCTGCTGCTTGTGAGGTATGGAAGGAGATCAAATTCGAATTCGAAGCAATGGATATGCTTAGTCCCAAAAGAACCAGGTTTCGTAAACAACATAGAGGAAGAATGAAGGGACGTGGCAATCATATTTGTTTCGGTAGATATGCGCTTCAGGCACTTGAACCCGCTTGGATCACATCTAGACAAATAGAAGCAGGGCGACGCGCAATGGCACGATATGCCCGTCGTGGCGGAAAAATATGGGTACGTATATTCCCCGACAAACCCGTTACACTAAGACCCGCGGAAACACGTATGGGTTCGGGGAAGGGATCTCCTGAATATTGGGTATCCGTCGTTAAACCGGATCGAATACTTTATGAAATGGGCGGAGTATCAGAAACCGTAGCCAGAGCCGCTATGGAACTAGCTGCGCGCAAAATGCCTATACGAACTAGAGTTAGACGTGGATATATTGCGCGGAGGCGTCGAAGAAAAATTCGTTTATTTGCATCAACCTTTCGAGGAGCTCATTCAAGACTTACTCGAACTGCTACTCAACAGAAAATAAGGGCTTTGGTTTCCAGCCATAGGGGTAGAGGAAGGCAAAAGCGAGATTTTCGTCGTTTGTGGATCACTCGGATAAATGCAGTAACCCGCCCCTATAGTCGATTAATACACGATCTGCGCAAGAGGCAGCTCCTTCTTAATCGTAAAATACTTGCACAAATAGCTCATCGTTGTGGTAAAGGTCGTAATGCCAGAGGAATCATTACCGCAAGGCATAGAGGGGGAGGTCATAAGCGTCTATACCGTAAAATCGATTTTCGACGGGGTAGAATCGTAACCATAGAATACGACCCTAATCGAAATGCATACATTTGTCTCATACACTATGGGGATGGTGAGAAGAGATATATTTTACATCCCAGAGGGGCTATAATTGGAGATACCATTGTTTCTGGTACAGAAGTTCCTATAGGAAATGCCCTACCTTTGACCGATATGCCCTTAGGCACGGCCATACATAACATAGAAATAACACTTGGAAAGGGTGGACAATTAGCTAGAGCAGCAGGTGCTGTAGCGAAACTGATTGCAAAAGAGGGTAAATCGGCCACATTAAGATTACCATCTGGAGAGGTTCGTTTGATATCCAAAAACTGCTCAGCAACAGTCGGACAAGTGGGTAATGTTGGGGTGAACCAGAAAAGTTTGGGTAGAGCCGGATCTAAATGTTGGCTAGGTAAGCGTCCTGTAGTAAGAGGAGTAGTTATGAACCCTGTAGACCATCCCCATGGAGGTGGTGAAGGGAGGGCCCCGATTGGTAGAAAAAAACCCACAACTCCTTGGGGTTATCCCGCGCTTGGAAGAAGGAGTAGGAAAAGGAATAAATATAGTGATATTTTTATTCTTCGTATGCCCAAGGGTAAAAATCCCAGAGTTACGGTTATTTTGGAATGTAGATATATTACTCAAAAGAATCGACACAATACACCTGGTCGATTGGAATTGAAGAAATTCTGTCCCTATTGTTACAAACATACGATTCACGGGGAGATAAAGAAAATGAAAATAAGAGCCTCTGTTCGTAAGATTTGTGAAAAATGTCGACTGATCCGTAGGCGAGGACGAATTATAGTAATTTGTTCCAATCCGAAACATAAACAGAGACAGGGAATGATTCAACCTCAGACCCATTTGAATGTAGCGGACAACAGCGGAGCTCGAAAACTGATGTGTATTCGAATCATAGGAGCTAGTAATTACCGATATGCTCATATCGGTGACGTTATTGTTGCTGTAATCAAAGAAGCAGTGCCAAATATGCCCCTGGAAAGATCAGAAGTAATCAGAGCTGTAATTGTACGTACATGTAAAGAACTCAAACGCGACAACGGTATGATAATACGGTATGATGACAATGCAGCAGTTGTCATTGATCAAGAAGGAAATCCAAAAGGCACTCGAGTTTTTGGTTCGATTGCTCGTGAATTGAGACAGTTAAATTTCACTAAGATAGTCTCATTAGCTCCCGAAGTATTAATGGTTCGAGAGGAAGTGCCAGTATCCACTCGGACACTACAGTGGAAGTGTGTTGAATCAAGAGCAGACAGCAAGCGCCTTTATTATGGTCGTTTCGTTTTATCCCCACTTATGAAGGGTCAAGCCGATACAATAGGTATCGCGATGCGAAGGGCTTTACTTGGAGAACTAGAAGGAACATGTATTGGTATTGAAGAATCAGTCCATGAAATTTTAATGAATTTGAAAAAGATTGTATTTAGAAGTGATCTGTACGGAACTCTCGACGCATCCATCTGTGTCAGGGGACCTAGACACGTAACTGCTCAAGATATCATCTCACCACCTTCTGTAGAAATAGTTGATACTACACAGCATATAGCTATCCTAACAGAACCGGTTGATTTGTGCATTGAATTAAAAATTCCTATAGATGCTGTATCCATGCCTGTTCGAAATGCGAATCATAGTATTCATTCTTATGAGATACTTTTTCTCGAAATATGGACGAATGGAAGTTTAACTCCTAAAGAAGCGCTTTACGAAGCTTCTCGTAATTTGATCGATTTATTTATTCCTTTTCTAACAATACCTGGATTTAGTCAGATCCAATTTGAGGGATTTTGTAGGTTCATTGATCAGGGCTTGATGGAAGAACTTCATCAATTTCCAAAAATTTTTGGGGAATCATATCAATTGGTGGAACCTTTGATAAAAGAAAGAGATGCTGTGTATGAATCAATTACATATTCCTCTGAGTTATATGTACCCGCGGGGTTAATTGGAAACATTCCTCTAATGAATTCCTCGGGAACCTCTATAGTAAATGGAATTTACAGAATTGTCATCAATCAAATATTGCAAAGTCCCGGTATTTATTACGTCTATACTGGCACCATAATATCAGATTGGGGAGGAAGAATATGGGCCCGTGTAAGCAGGAAACAAAAAATTTCTATTCTAGTTCTACCATCAGCTATGGGTTCAAGTCTAAGAGAAGCCATTTTAGAGTTTAGATGTGAATTAGGAAGGATTGGTCGACGAAATATGAACCAGAGACTGAATCTTGATATACCCCAGAACAATACATTTTTGTTACCACGAGATGTATTGGCTGCTGCCGATCATTTGATCGGAATTAAATTTGGAATGGGTACACTTGACGATATGAATCACTTGAAAAATAAACGTATTCGTTCTGTAGCGGATCTGTTACAGGATCAATTCGGATTGGCTTTGGTTCGCTTGGAAAATGTGGTTACTTATGAATCATTTTTCGGCCTACACCCTTTATCTCAAGTCTTGGATCGAACTAATCCATTGACACAAATAGTTCATGGGCGAAAATCGAGTTATTTGGGTCCTGGGGGATTGACAGGACGAACTGCTAGTTTTCGTATACGAGATATCCATCCTAGTCACTATGGACGTATTTGCCCAATTGACACGTCCGAAGGAATCAATGTTGGACTTATTGGGTCCTTAGCTATTCCGTTTTATGAAATATATTTATCACCAGCGGCGGGAAATTCTTTGGCGTTGATTCAGGAAGAAGAAGTTGGTCCAGCTCGATACCGTCAAGAATTCTTGACTATTGCATGGGAACAGATTCATCTTCGAAACATTTATCCCTTCCAATATTTTTCTATTGGAGCTTCCCTCATTCCTTTTATCGAGCATAATGATGCGAATCGGGCTTTAATGAGTTCTAATATGCAGCGTCAAGCAGTTCCGCTTTCTCAGTCCGAAAAGTGTATTGTTGGAACCGGGTTGGAACGCCAAGCGGCTCTCGATTCAGGGGGTTCGGCTATAGCCGAACGCGAGGGAAAGATCATTTATACCGATGCTGAAAAGATCTATCAGCGTTCCAACAAAAATACTTGGATGCATCAAAAACCTCAGGTTCATCGGGGTAAATACCTTAAAAAGGGGCAAATTTTGGCGGATGGTGCGGCTACGGTTGGTGGCGAACTCGCTTTGGGGAAAAATGTATCAGTAGCTTATATGCCATGGGAAGGTTACAATTCTGAAGACGCGGTACTCGTTAGTGAACGTCTAGTCTATGACGATATTTATACTTCTTTTCATATCCGGAAATATGAAATTCAGACTCATGTGACACCTGAAAGAATCACTAATGAAATACCTCATTTAGAGCCTTATTTACTCCGCAATTTAGACAGAAATGGAATTGTGATGCTGGGATCTTGGGTAGAAACTGGTGATGTTTTAGTAGGTAAATTACCAGAAGATAGATTATTACGAGCCATAAAGGAAACTTGTGGTCGAGTTATTGATGTGAATCCAGAAATGATTCGTGTATATATCTCACAGAAACGTAAAATCAAAGTGGGCGATAAAGTAGCTGGAAGACATGGGAATAAAGGTATCATTTCAAAAATTTTGCCTAGACAGGATATGCCTTATTTGCAAGATGGAACACCAGTTGATATGGTATTCAATCCATTAGGAGTACCTTCGCGAATGAATGTGGGACAGATGTTTGAATGCTCACTCGGATTAGCGGGAAGACATTATAGAATAACACCCTTTGATGAGAGATACGAGCAAGAGGCTTCGAGAAAACTAGTGTTTTCTGAATTATATGAAGCCAGTAAGCAAACAGCAAATCCATGGGTATTTGAACCCGAGTATCCTGGAAAGAGCAGAATATTTGATGGAAGAACAGGAGATCCTTTTGAACAACCTGTTATAATAGGAAAGTCCTATATGTTAAAATTAATTCATCAAGTTGATGATAAAATCCACGGGCGTTCCAGTGGTCATTATGCACTTGTTACACAACAACCCCTTAGGGGAAGGGCTAAGCAAGGTGGACAACGAGTAGGAGAAATGGAAGTTTGGGCTCTAGAGGGATTTGGTGTTGCTCATATTTTACAAGAGATGCTCACTTATAAATCCGATCATATTAGAGCTCGTCAGGAAGTACTTGGTACCACGATCGTTGGGGGAACAATACCTGAGGGTGCGCCAGAATCTTTTCGATTGCTCGTTCGCGAACTACGATCTTTATCTCTGGAACTGAATCATTTCCTTGTATCTGAGAAAAACTTCCAACAACTTCGAATTGGATCAGTTTCTCCTAAACAAATACATGCTTGGGCCAACAAAATCCTACCGAATGTTGGAGAGGTGACAAAACCCTATACTTTTCATTACAAAACCAATAAACCGGAAAAAGATGGGTTGTTTTGTGAAAGAATTTTTGGACCTATAAAAAGTGGAATTTGTGCTTGTTGCGAACAATGCGGAGTCGAAGATTCTCGGATCCGAAGATATCAAATGGGATACATCAAACTAGCATGTCCGGTGACTCATGTATGGTATTTGAAACGCCTTCCTAGTTATATCGCGAATCTTTCAGATAAACCTCTTAAGGAATTAGAAGGCCTGGTATACAGAAAAGATTTTTTGGTTAGACGCATGGAATTGGCTAAGCATTTTCTTCGAACAAATGTAGAACCAGAATGGATGGTTTTGTGCCTATTACCAGTTCTTCCTCCCGAGTTGAGGCCAATCATTCAGATTTCAGATATTAATGAACTTTATAGAAGAGTTATCTATCGGAACAATACTCTTAAGTTGGTACAAGAAGCTGTAGATACACTTCTTGATCAACCAAATAAAGTTTACAAGTCGTTTTCAGATGTAATTGAAGGCAAAGAGGGAAGATTTCGCGAGACTCTACTTGGTAAACGGGTCGATTATTCGGGTCGTTCCGTCATTGTGGTAGGCCCTTCGCTTTCATTGCATCGATGTGGATTACCTCGAGAAATAGCAATAGAGCTTTTTCAGACATTTGTAATTCGTGGTCTAATCAGACAAAATCTTGCTTCCAACATAGGGCTTGCTAAAAGTAAAATTCGGGAAAAAGAACCCATTGTATGGGAAATACTTCAAGAAGTTATGCAGGGGCATCCTGTATTGCTAAATAGAGCACCTACTTTGCATAGATTAGGCATACAGGCGTTCCAACCTATTTTAGTAGAGGGGCGAGCTATTTGTTTACATCCATTGGTTTGTAAGGGATTCAATGCAGACTTCGATGGAGATCAAATGGCTGTTCATGTACCTTTATCTTTGGAAGCTCAAGCAGAAGCTCGTTTACTTATGTTTTCTCATACGAATCTCTTGTCTCCAGCCATTGGGGATCCCATTTCCGTACCAACTCAAGATATGCTTATGGGGCTCTATGTATTAACGATGGGGAATCGTAGAGGTATTTGTGCAAATAGGACTTTATGGCTACGGTGGCCCATCGAAGTTCAATATGAATCTTTGGGCACTTATCATGAGATTTATGATCACTATATTCGAACCACTGTTGGTCATATTTCTTTTTATCGAGAAATATTTCACAATAAAGTGATAGATGGAACTGCCATGAAACGGCTTATTAGCAGATTAATAGATCATTTCGGAATAGCCTATACATCACACATTCTGGATCAAGTAAAAACTCTGGGTTTTCATCAAGCCACCGCTACATCCATTTCATTAGGAATTGATGATCTTTTAACAACACCTTCTAAGGGATGGTTAGTCCAAGATGCTGAACAACAAAGTTTGATTTTGGAAAAGCACCATCATTATGGGAATGTACACGCTGTAGAAAAATTACGTCAATCAATTGAGATATGGTATGCTACAAGTGAATATTTGAGACAAGAAATGAATCTTAATTTTAGGATGACTGATCCTTCTAATCCAGTCCATATAATGTCCTATTCTGGAGCTAGAGGAAATGCATCTCAGGTCCACCAATTAGTAGGCATGAGAGGATTAATGTCAGATCCCCAAGGACAAATGATTGATTTACCCATTCAAAGCAATTTACGCGAAGGACTTTCTTTAACGGAATATACCATTTCCTGCTACGGAGCCCGCAAAGGAGTTGTGGATACTGCTGTACGAACGTCAGACGCTGGATACCTCACGCGTAGACTTGTTGAAGTAGTTCAACATATTGTTGTACGTAGAACGGATTGTGGAACTGGTCGCGTATTAGCAAACGATGTCTATCTGGGTCTACGATGCATTGCCACCAGAAATCAAGATATTGGGATTGGACTTGTCAATCGATTCATGACCTCTCGGGCGCAGCCAATATATATTCGAACTCCCTTCACTTGCCGAAGTGCATCTTGGATCTGTCGATTATGTTATGGTCGGAGTCCCACTCATGGTGACCTGGTTGAATTGGGAGAAGCAGTAGGTATTATTGCGGGTCAATCCATTGGAGAACCAGGGACTCAACTAACATTAAGAACTTTTCATACCGGTGGAGTATTCACAGGCGGTACTGCAGAACATGTACGAGCTCCTTCTAATGGAAAAATCAAATTCAATGAGGATTTGGTTCATCCCACACGCACGCGTCATGGACATCCTGCTTTTCTCTGCTATGTAGACCTATATGTGACTATTGAGAGTCAGGATATTATACATAGTGTGAATATTCCACCAAAAAGTTTTCTTTTGGTTCAAAATGATCAATATGTGGAATCAGAACAAGTGATTGCTGAGATTCGCGCTAAAGAGAGGGTTCGAAAACATATTTATTCTGACTCAGAGGGAGAAATGCATTGGAGTTTATGGATCTTATCTGGAAAGAGGCGAAGAAATAGATTCATCATACCAGTAAGAGCAAATGATCTGATTCGATATTTCATAAGAATTGATTTGTCCCTTATAGTTTTTTCATCATCCTCTGGTCAAGTTATAATGGTTTATGTTGACTCTTTCATAATAAGATCAGCTAAACCCTACTTGGCCACCCGAGGAGCAACCGTTCATGGTGATTATGGAGAAATCTTTTACGAAGGAGATACATTAGTTACATTTATATATGAAAAATCGAGATCTGGTGATATAACTCATGGCCTTCCAAAGGTTGAACAAGTGTTAGAAGTTCGTTCAATTGATTCAGGAATTCCTTGGGGATTCCTGATTGGTGCTGAACTCACCATAGCGCAAAGTCGTATTTCTTTGGTTAATAAGATCCAAAAGGTTTATCGATCCCAGGGGGTACAGATTCATAATAGGCATATAGAGATTATTGTACGACAAATAACATCAAAAGTGTTGGTTCCCGGGGAACTAATCGGATTGTTGCGAGCAGAACGAGCAGGTCGTGCTTTGGAAGAGGCTATTTGTTACCGAGCCGTCTTATTGGGAATAACGAGAGCATCTCTGAATACTCAAAGTTTCATATCAGAAGCTAGTTTTCAGGAAACCGCTCGAGTTTTAGCAAAAGCCGCTCTCCGGGGTCGTATTGATTGGTTGAAAGGCCTGAAAGAGAATGTTGTTCTGGGGGGGATGATACCCGTTGGTACCGGAGGAGTTATTCATGTTCAAGCGAGTTTCAACAATACTATTGTTACTGTTACAGACCCACAAGGTCGGGTCGTTTCTTGGTCCTCCGCGGGTACCTGTGGATTCAAGGGCACAAGAAGGGGTACCCCATTTGCTGCTCAAACCGCAGCAGGAAATGCTATTCGTACGGTAGTAGTCATGATAAAAGGTCCCGGTCTCGGAAGAGATGCAGCATTACGAGCGATTCGTAGGAGTGGTATACTATTAAATTTCGTACGTGACGTAACCCCTATGCCACATAATGGATGTAGACCGCCAAAAAAAAGGCGCGTTATGCCAACTATTAAACAACTTATTAGAAACACAAGACAGCCAATGAGAAATGTCACGAAATCTCCTGCTCTTCGAGGATGTCCTCAGCGTAGAGGACCAAAAAAACCAAACTCTGCCTTACGTAAAGTTGCCAGAGTACGATTAACCTCTGGATTTGAAATCACTGCTTATATACCTGGTATTGGCCATAATTTACAAGAACATTCTGTAGTATTAGTAAGAGGAGGAAGGGTTAAGGATTTACCCGGTGTGAGATATCACATTGTTCGAGGAACCCTAGATGCTGTCGGAGTAAAGGATCGTCAACAAGGGCGTTCTTATGGGGTAAAAAAGCCAAAAATGGCAAGGAAAAGTTTGATTCAGAGGGAGAAGAAGAGGCAGAAATTAGAAGAGAAATATCATTTGATTCGTATTCATAGAAAATTGCAATCCCCACCACGTAATAGTGCACCTATACGTCTTCATCGACGCTGTTTTTTGACCGGAAGACCTAGAGCTAACTATCGAGACTTTGGGCTATCCGGACACGTACTCCGCGAAATGGTTCATGCATGTTTGTTGCCGGGGGCAACAAGATCAAGTGATCGAATTGATTATAGAAACATGAGTTTAATTAGTCGATTTATTAGTGAACAAGGAAAAATATTACCTAGGCGAGTGAATAGATTGACCTTGAAACAACAACGATTAATTACTATTGCTATAAAACAAGCTCGTATTTTATCTTTGTTACCTTTTATAGTAACTTGGTCCCGGGCATCGACCATTATACCTGCAATGGTCGGTCATACAATTGCTATTCATAACGGAAAGGAGCATTTACCTATTTATATAACGGATCGTATGGTGGGTCGCAAATTGGGAGAATTTGCACCTACTGAGATGATGGAAGCGGGGGTTCATTTTGGTCATGGTACTAGGAAATGGAATCCTAGAATGGCACCTTACATCTCTGCAAAGCGTAAAGGTATTCATATTACAAATCTTACGAGAACTGCTCGTTTTTTATCAGAAGCCTGTGATTTAGTTTTTGACGCAGCAAGTAGAGGAAAACACTTCTTAATAGTTGGTACGAAAGATAAAGCAGCTGATTCGGTAGCATCAGCTGCAATAAGGGCTCGGTGTCATTATGTCAATAAAAAATGGCTCGGTGGTATGTCAACGAATTGGTCCACTACAGAAACGAGACTTCATAAGTTCAGGGACTTGCCGAAACGGGATGCAGCAATATTGAAGAGACAATTATCTCACTTTCAAACATATCTGGGTGGTATCAAATATATGACGGGGTTACCCGATATTGTAATCATCATTGATCAGCAAGAAGAATATACGGCCCTTCGAGAATGCGTCACTTTGGGTATTCCAACTATTTGTTTAATCGATACAAATTGTGATCCAGATCTCGCAGATATTCCGATTCCAGCCAACGATGACGCTATAGCTTCCATCCGATTGATTCTTAACAAATTAGTATCCGCAATTTGTCAGGGAATGGGACAGAAAATAAATCCACTTGGTTTCAGACTTGGTACAACCCAAAGTCATCGTTCCTTTTGGTTCAAAAATTATTCTAAAGGTCTCCAGGAAGATGAAAAAATACGGGATTGTATCAAGAATTATGGAATTGCACGTATAGATATTAAAAAAAGAATTGATTTGATCCAAGTCATAATTCATATTGGAAGACTCAACATTGCTATCGCAAGAGTTCCAAGACCTTACGGGCAACCTAATATTCTTGCAGAATATATCGCTCTGCAATTAAAGAATAGAGTTTCCTTTCGAAAGGCAATGAAAAAAGCTATTGAATTAGCTGAACAAGCAGATGCAAAGGGAATTCAGGTACAAATTGCAGGACGTCTCAACGGAAACGAAATTGCCCGCGTTGAATGGATTAGAGAGGGTAGGGTTCCCCTACAGACCATTCGAGTTAAAATTGATCATTGTTCCTATCCAGTTCGAACTATCTATGGAGTATTAGGGATCAAAATTTGGATAATGTCTCGTTACCGAGGACCTCGTTTTAAAAAAATACGCCGTCTGGGGGCTTTGCCGGGACTAACTAGTAAAAAACCTGAAAAACAGAAATTGCGTTTTCATTATGGTCTGACGGAGCGACAACTACTTCGATATGTTCGTATCGCTGGAAAAGCAAACGGTTCACTACTTGAGATGCGTTTGGATTTTCGATTGGGTATGGCTTCAACTCCTGGAGCCAGGCAATTAGTTAACCATGGACATATTTTAGTTAATGGTCGTCTAGTAGATATACCAAGTTATCGCTGCAAACCCCGAGATATTATCACTGGGGTAGTAAATCAAATAATAGATAGTAAATGGGTCGGTTTGAAAATCAATGAATTGCTAATCGTAGAATATTATTCCATGTCACGTCGAGGTACTCCAATTTATGGAAAAAAATCATTGGCCGTGAAAAAGATTCAACAAAAGACAGAAACAAATCCACTATCTGTTTTACGTCAAGCAATACGTGGAGTAACTCCCAATATAGCAGTAAAAGCAAGACGTGTAGGCGGATCGACTCATCAAGTTCCCATTGAAATAGGATCTACACAAGGAAAAGCACTTGCCATTCGTTGGTTATTAGGGGCATCCCGAAAACGTGGTCGAAATATGGCTTTCAAATTAAGTTCCGAATTAATCGATGCTGCCAAGGGGAGTGGCGATGCTATACGCAAAAAGGAAGAGACTCATAGAATGGCAGAGGCCAATAGAGCTTTTGCAGACACTATTGCCGATATAATAACTTATATAAGAAATGCTGACATGGATAAAAAAGGAACGGTTCGAATAGCATCCACAATACTTCTACGAGAGGGTTTTATCGAAAATGTTAGGAAGCATCGGGAAAACAACAAATATTTCTTGGTTTTAACCCTACGACATAGAAGCAGACCAGGTCTGCGAATCTATTCCAACTCTCAACGAATTCCTAGGATTTCAGGCGGGATAGGGGTTGTAGTTCTTTCTACTTCTAGAGGTATAATGACAGATCGAGAAGCTCGACTAGAAGGAATTGGAGGAGAAATTTTGCCTAGATCTCGAATAAATGGAAATTTTATTGATAAAACCTCTTCAATTGTAGCCAATATCTTATTACGAATAATTCCGACAACTTCGGGAGAAAAAGAGGCATTTACCTATTACAGAGATATGTCAGCTCAATCTGAAGGAAATTATGCGGAAGCTTTACAGAATTATTATGAAGCTATGCGACCAGAAATTGATCCCTACGATCGAAGTTATATACTCTATAATATAGGCCTTATACACACAAGCAACGGAGAACATACGAAGGCTTTGGAATATTATTTCCGAGCACTAGAACGAAATCCATTCTTACCACAAGCTTCTAATAATATGGCCGTGATCTGCCATTACCGGGGAGAAGAGGCCATTCGACAGGGAGATTCTGAAATTGCGGAGGCTTGGTTCGATCAAGCTGCTGAGTATTGGAAACAAGCCATAGCGCTTACTCCAGGTAATTATATTGAAGCACAGAATTGGTTGAAGATTACAGGGCGGATGAATTGGCGATCAGAACATATATGGATAGAACTTATAACGGGTTCTAGAAAAATAAGTAACTTCTGCTGGGCCTGTATCCTTTTTTTAGGTTCACTAGGATTTTTATTGGTTGGAACTTCCAGTTATTTTGGTAGGAATCTGATATCCTTATTCCCATCTCAGCAAATCATTTTTTTTCCACAAGGGATCGTGATGTGTTTCTATGGTATCGCGGGTCTATTCATTAGCTCCTATTTGTGGTGCACAATTTCATGGAGTGTAGGTAGTGGTTATGACAAATTCGATAGAAAAGAAGGAATAGTTTGTATTTTTCGTTGGGGATTTCCTGGAAGAAATCGTCGCATCTTCTTTCGATTCCGTATAAGAGATATCCGTTCGATCAGAATGGAAGTTCTTTATATGGAAATCGGAGGCCGGGGAGACATTCCATTGACACGTACCAATGAGAATTTAACTCCACGAGAAATTGAACAAAAAGCTGCCGAATCGGCCTATTTTTTGCGCGTACCA
[truncated: 602,016 more chars]
