# Supplementary material for: On simulated annealing phase transitions in phylogeny reconstruction
Source: Mol Phylogenet Evol. 2016 Aug;101:46–55. doi: 10.1016/j.ympev.2016.05.001 (PMC4912009; doi:10.1016/j.ympev.2016.05.001)
Supplement: Supplementary data 3 [file mmc3.zip › matrices/Salicini1.smh.phy]

49 3560
ES_01_001 ATGACCCACA TTCGAAAATC CCATTCCCTA ATAAAAATCA TTAACAACTC
          CTTTATTGAC CTACCCACCC CATCAAACAT CTCATCCTGA TGAAACTTCG
          GATCTCTTCT AGGAATCTGT CTAGCACTGC AAATCTTGAC AGGACTATTC
          CTAGCTATAC ACTATACATC AGACACCGCA ACAGCTTTTA ACTCTGTCAC
          TCATATCTGC CGAGACGTAA ACTACGGCTG AATATTACGC TACTTACACG
          CAAACGGGGC TTCCATATTT TTCATCTGCC TATATATTCA TGTAGGACGA
          GGACTTTACT ATGGTTCTTA TATATATAAA GAAACTTGAA ACATTGGAAT
          TATATTACTA TTTGCTACTA TAGCAACAGC CTTTATAGGA TACGTACTTC
          CATGAGGCCA AATATCCTTT TGAGGTGCAA CTGTAATTAC TAACTTACTC
          TCTGCAATTC CCTATATCGG CACTGACCTT GTAGAATGAA TTTGAGGTGG
          CTTCTCTGTA GATAAAGCTA CCTTAACTCG ATTTTTTGCC TTTCATTTCC
          TACTTCCATT TGTTATCTCA GCTATAGTTA TAGTTCACCT TCTATTTCTC
          CATGAAACAG GATCTAATAA TCCAATAGGA ATTCCATCTA ATATAGACAT
          AATTCCTTTC CACCCCTACC ATACAATTAA GGACATCCTT GGCATACTGC
          ATGTATTTTA TCAACTTACT AATAATAATT ATTCCTATTT TACTAGCCGT
          GGCATTTTTA ACTCTCTCAG AACGAAAAGT ACTAGGTTAT ATACAACTCC
          GAAAAGGACC CAATATTGTA GGACCCTACG GTTTACTACA ACCAATTGCC
          GATGCAATTA AACTATTCAC TAAAGAACCC ATACAACCAT TAACATCATC
          CCTTACTCTA TTTATTATTG CACCAACTTT GGCCTTAACC CTAGCCTTAA
          TAATATGAAC TCCACTACCA ATACCACATC CACTAATTAA CATAAATCTA
          AGCATACTAT TTATATTAGC CCTATCGAGT CTAGCTGTAT ACGCTATCTT
          ATGATCGGGC TGAGCCTCAA ATTCAAAATA TGCACTAATC GGAACCCTAC
          GAGCAGTAGC CCAAACAATC TCCTATGAAG TAACCCTAGC CATCATTATT
          TTATCTGTCT TACTTACAAA TGGCTCCTTT ACACTGACTA TATTAATTAC
          AACACAAGAA TACATTTGAC TAATCATCCC CTCATGACCC CTAGCCATAA
          TATGATTTAT CTCAACTTTA GCAGAAACCA ATCGGGCTCC CTTTGACCTA
          ACAGAAGGTG AATCAGAACT AGTATCTGGC TTTAATGTAG AATATGCAGG
          GCGGGGGAGA GGAGCCACCA GCCTGTGTGG TCACCCGCCA CAGGCTCTGG
          GCTGACCCGG GCCCAAGCCC CGTCTGATAG GAAGATGCTG TTCTCTCCAC
          TTCCTGACGA GGAGAAGGGA GGTTCATGAC GTGAACTCAG CTAACGGGTC
          ACAACCTTTC CAACGCCAAG CGTGTCTAGG TCCTCAGCCT GTACCCTCAG
          TCCCGCGTTC AGGTCTCCGT GGCTCCCTGG CGATCAGGGT TGTGGCTGGT
          CAGTCCCCAG AGGGCAGTGG GGTCTGTGGC TGCACCCTGA CCCAGAAGCC
          GGGAGCCCTG AGTGTCAGAC GGGTCTGCCA CCAGGTCCCT GGGAA-GCTG
          TCCCACCTGG TAAGCCAGGC TGAGAGGTGG ACAGGGCATG CCTTACCTAC
          CCAGCCCCAG CCTAGGGAGC CTGCCTGGGG GAGGGGTTGG GTGTGGGCAG
          TGAGTTCCTG AGAGCTTGAG AACACCACGG GGCATATAGC TCTCCACCTC
          TTCCTGCTCC ACCTTCACTT TTCTTTCTCT TCCCATGTCC CCACTTTCAT
          CCCTTGTTGG CGGCCTTCTC TTCGATGGAC AGGTGAGCCA GGGCTGCTGC
          CTGGAGGGCA CGGTGCCAGG GCCTGCTCAC GGCTCGGTGG TCATAGATGT
          GTAGACTGAA TAGGAAAGTG AGCTTTGTGA TCAGATCCTG CCCCAGTCTT
          ACAGCAGGTG GCAGGCAAGG GTCTGGACGA GGGGGTGGTG CCTCTTTCTA
          ATTTATACAA ACAATGTCCG AGCTCACGG- --CGTGGCAA GCCGTTCTTC
          CCGGAAATGT CAGCAGCCAT CCTTGTCTTG GGCTGGCCGT GTGTCGCCCA
          CACAGCCCAG GGGGGAGGAG AGCGATGCCT GTAAGTACAG CTGGGAGGTA
          CCCCCAGCCA TACTGGGCTG GTGCGATTCC CACCCTGGCC CGAGTCTAAC
          TCCCCTCCTT GATTCCAAGG TCA-GGGGGT GTGGGCAGGG CCGGGGGTGG
          GCGGCACGGA GAGAGGCAGA GGCC-GGAGG AGAGGAGGTG CAGGGCTTGG
          CGGGCGGCTC CCGGGAGCCC GAGTCGGAGC -----AGCAG GAGCTCCTGG
          GG-------- ---------- TGAGCCCTGT CCCCCTGCTG GGCAGCCAGG
          CCTGGGAGAG ACGGGCCACA GCCCCGACTC CCCCACCCCC AGTCGTGCTG
          CTGTCCTCTC TGAGCCTCAG TTACCCCCAG GTGTCCTGGC ACTGTCCCTT
          CTCTTCCACC C-ACGCAGGG GAGAGGTGCT TTGGAGGGTG AGGGCTGGGC
          GGCAGAGGTG GAATTCAAGA GGATGAAGGG AAATGGGCTC ATTCCTTCTG
          AGAGAAGACA GGAGTGGAGG GGCTTGGGAG GCAAGAGACA GGAGATGGTG
          TCCTCAGTGT CATAACTGGG GGAGGGAAAG GTGAGTTGTA CTCTTGAGAG
          GATCCTCACT GGGAAGTTGG TTACCTTAGG CTGGATTCAA CCCATTAGTC
          TGTAACCAGC ACTGTCCACA GGCCCTGG-- ---GCCTCTT CCACTTCTGC
          TTTCTCT--- ---------- -AACTTTAAT TAGTACACCT TCAATTTCTC
          TTTAGCAGCC CCTATCCCAC TTTGGTTTTG AGTTCCTACT CCCATTTTGC
          ACATCACTCC ATTCACTTCC TTATACCTCT CTAATCCTGC CTGAGTGTCC
          TGGCTCCTGG GAATATTGTT GCAGGTGGTT TCCAGATGCC CTGGTGAGGG
          TGCCTAACTC AGACAAGGAT TTGCATATCA GGATCTAGGG TTCTTTCTGG
          GTCTATTTTT AGTGAGTCTG TGATCACAGC TCTCTTCTGC TGACACTTCT
          CTCCTCATGT CAGCGCCTCG GGCCAGGACA GCGGATTCCT GGAAAGGGAC
          ACAGGGGTGC CAAGGGGTCA GAAGTTCCAA ACTGTCATCA GCAGGAGTTC
          TATGTCTATG TCTCTGCAGT TTTCTGAGAC AGGGTCCTCA GCTTCCCTCC
          TGTGTCCCCC CC-AGATACA TCACCCTGTC GAATCAGTGG TTCCCAAACC
          AGCAGAGCAG GAAGTTACCC AAGGCACCTG GGAAGAGACT AGATGCCCCA
          GTCCATATGA TGAGGGCTGA GATTCCCCCA GGTGGTTTTT GGGGGGCTTC
          TCCCTGCCCT GCCGTTATCT CACTTGCCTG CCTTCCCCCT ACCCCCACCC
          CATCCTCCAG
ES_01_002 ATGACCCACA TTCGAAAATC CCATTCCCTA ATAAAAATCA TTAACAACTC
          CTTTATTGAC CTACCCACCC CATCAAACAT CTCATCCTGA TGAAACTTCG
          GATCTCTTCT AGGAATCTGT CTAGCACTGC AAATCTTGAC AGGACTATTC
          CTAGCTATAC ACTATACATC AGACACCGCA ACAGCTTTTA ACTCTGTCAC
          TCATATCTGC CGAGACGTAA ACTACGGCTG AATATTACGC TACTTACACG
          CAAACGGGGC TTCCATATTT TTCATCTGCC TATATATTCA TGTAGGACGA
          GGACTTTACT ATGGTTCTTA TATATATAAA GAAACTTGAA ACATTGGAAT
          TATATTACTA TTTGCTACTA TAGCAACAGC CTTTATAGGA TACGTACTTC
          CATGAGGCCA AATATCCTTT TGAGGTGCAA CTGTAATTAC TAACTTACTC
          TCTGCAATTC CCTATATCGG CACTGACCTT GTAGAATGAA TTTGAGGTGG
          CTTCTCTGTA GATAAAGCTA CCTTAACTCG ATTTTTTGCC TTTCATTTCC
          TACTTCCATT TGTTATCTCA GCTATAGTTA TAGTTCACCT TCTATTTCTC
          CATGAAACAG GATCTAATAA TCCAATAGGA ATTCCATCTA ATATAGACAT
          AATTCCTTTC CACCCCTACC ATACAATTAA GGACATCCTT GGCATACTGC
          ATGTATTTTA TCAACTTACT AATAATAATT ATTCCTATTT TACTAGCCGT
          GGCATTTTTA ACTCTCTCAG AACGAAAAGT ACTAGGTTAT ATACAACTCC
          GAAAAGGACC CAATATTGTA GGACCCTACG GTTTACTACA ACCAATTGCC
          GATGCAATTA AACTATTCAC TAAAGAACCC ATACAACCAT TAACATCATC
          CCTTACTCTA TTTATTATTG CACCAACTTT GGCCTTAACC CTAGCCTTAA
          TAATATGAAC TCCACTACCA ATACCACATC CACTAATTAA CATAAATCTA
          AGCATACTAT TTATATTAGC CCTATCGAGT CTAGCTGTAT ACGCTATCTT
          ATGATCGGGC TGAGCCTCAA ATTCAAAATA TGCACTAATC GGAACCCTAC
          GAGCAGTAGC CCAAACAATC TCCTATGAAG TAACCCTAGC CATCATTATT
          TTATCTGTCT TACTTACAAA TGGCTCCTTT ACACTGACTA TATTAATTAC
          AACACAAGAA TACATTTGAC TAATCATCCC CTCATGACCC CTAGCCATAA
          TATGATTTAT CTCAACTTTA GCAGAAACCA ATCGGGCTCC CTTTGACCTA
          ACAGAAGGTG AATCAGAACT AGTATCTGGC TTTAATGTAG AATATGCAGG
          GCGGGGGAGA GGAGCCACCA GCCTGTGTGG TCACCCGCCA CAGGCTCTGG
          GCTGACCCGG GCCCAAGCCC CGTCTGATAG GAAGATGCTG TTCTCTCCAC
          TTCCTGACGA GGCGAAGGGA GGTTCATGAC GTGAACTCAG CTAACGGGTC
          ACAACCTTTC CAACGCCAAG CGTGTCTAGG TCCTCAGCCT GTACCCTCAG
          TCCCGCGTTC AGGTCTCCGT GGCTCCCTGG CGATCAGGGT TGTGGCTGGT
          CAGTCCCCAG AGGGCAGTGG GGTCTGTGGC TGCACCCTGA CCCAGAAGCC
          GGGAGCCCTG AGTGTCAGAC GGGTCTGCCA CCAGGTCCCT GGGAA-GCTG
          TCCCACCTGG TAAGCCAGGC TGAGAGGTGG ACAGGGCATG CCTTACCTAC
          CCAGCCCCAG CCTAGGGAGC CTGCCTGGGG GAGGGGTTGG GTGTGGGCAG
          TGAGTTCCTG AGAGCTTGAG AACACCACGG GGCATATAGC TCTCCACCTC
          TTCCTGCTCC ACCTTCACTT TTCTTTCTCT TCCCATGTCC CCACTTTCAT
          CCCTTGTTGG CGGCCTTCTC TTCGATGGAC AGGTGAGCCA GGGCTGCTGC
          CTGGAGGGCA CGGTGCCAGG GCCTGCTCAC GGCTCGGTGG TCATAGATGT
          GTAGACTGAA TAGGAAAGTG AGCTTTGTGA TCAGATCCTG CCCCAGTCTT
          ACAGCAGGTG GCAGGCAAGG GTCTGGACGA GGGGGTGGTG CCTCTTTCTA
          ATTTATACAA ACAATGTCCG AGCTCACGG- --CGTGGCAA GCCGTTCTTC
          CCGGAAATGT CAGCAGCCAT CCTTGTCTTG GGCTGGCCGT GTGTCGCCCA
          CACAGCCCAG GGGGGAGGAG AGCGATGCCT GTAAGTACAG CTGGGAGGTA
          CCCCCAGCCA TACTGGGCTG GTGCGATTCC CACCCTGGCC CGAGTCTAAC
          TCCCCTCCTT GATTCCAAGG TCA-GGGGGT GTGGGCAGGG CCGGGGGTGG
          GCGGCACGGA GAGAGGCAGA GGCC-GGAGG AGAGGAGGTG CAGGGCTTGG
          CGGGCGGCTC CCGGGAGCTC GAGTCGGAGC -----AGCAG GAGCTCCTGG
          GG-------- ---------- TGAGCCCTGT CCCCCTGCTG GGCAGCCAGG
          CCTGGGGGAG ACGGGCCACA GCCCCGACTC CCCCACCCCC AGTCGTGCTG
          CTGTCCTCTC TGAGCCTCAG TTACCCCCAG GTGTCCTGGC ACTGTCCCTT
          CTCTTCCACC C-ACGCAGGG GAGAGGTGCT TTGGAGGGTG AGGGCTGGGC
          GGCAGAGGTG GAATTCAAGA GGATGAAGGG AAATGGGCTC GTTCCTTCTG
          AGAGAAGACA GGAGTGGAGG GGCTTGGGAG GCAAGAGACA GGAGATGGTG
          TCCTCAGTGT CATAACTGGG GGAGGGAAAG GTGAGTTGTA CTCTTGAGAG
          GATCCTCACT GGGAAGTTGG TTACCTTAGG CTGGATTCAA CCCATTAGTC
          TGTAACCAGC ACTGTCCACA GGCCCTGG-- ---GCCTCTT CCACTTCTGC
          TTTCTCT--- ---------- -AACTTTAAT TAGTACACCT TCAATTTCTC
          TTTAGCAGCC CCTATCCCAC TTTGGCTTTG AGTTCCTACT CCCATTTTGC
          ACATCACTCC ATTCACTTCC TTATACCTCT CTAATCCTGC CTGAGTGTCC
          TGGCTCCTGG GAATATTGTT GCAGGTGGTT TCCAGATGCC CTGGTGAGGG
          TGCCTAACTC AGACAAGGAT TTGCATATCA GGATCTAGGG TTCTTTCTGG
          GTCTATTTTT AGTGAGTCTG TGATCACAGC TCTCTTCTGC TGACACTTCT
          CTCCTCATGT CAGCGCCTCG GGCCAGGACA GCGGATTCCT GGAAAGGGAC
          ACAGGGGTGC CAAGGGGTCA GAAGTTCCAA ACTGTCATCA GCAGGAGTTC
          TATGTCTATG TCTCTGCAGT TTTCTGAGAC AGGGTCCTCA GCTTCCCTCC
          TGTGTCCCCC CC-AGATACA TCACCCTGTC GAATCAGTGG TTCCCAAACC
          AGCAGAGCAG GAAGTTACCC AAGGCACCTG GGAAGAGACT AGATGCCCCA
          GTCCATATGA TGAGGGCTGA GATTCCCCCA GGTGGTTTTT GGGGGGCTTC
          TCCCTGCCCT GCCGTTATCT CACTTGCCTG CCTTCCCCCT ACCCCCACCC
          CATCCTCCAG
ES_04_003 ATGACCCACA TTCGAAAATC CCATTCCCTA ATAAAAATCA TTAACAACTC
          CTTTATTGAC CTACCCACCC CATCAAACAT CTCATCCTGA TGAAACTTCG
          GATCTCTTCT AGGAATCTGT CTAGCACTGC AAATCTTGAC AGGACTATTC
          CTAGCTATAC ACTATACATC AGACACCGCA ACAGCTTTTA ACTCTGTCAC
          TCATATCTGC CGAGACGTAA ACTACGGCTG AATATTACGC TACTTACACG
          CAAACGGGGC TTCCATATTT TTCATCTGCC TATATATTCA TGTAGGACGA
          GGACTTTACT ATGGTTCTTA TATATATAAA GAAACTTGAA ACATTGGAAT
          TATATTACTA TTTGCTACTA TAGCAACAGC CTTTATAGGA TACGTACTTC
          CATGAGGCCA AATATCCTTT TGAGGTGCAA CTGTAATTAC TAACTTACTC
          TCTGCAATTC CCTATATCGG CACTGACCTT GTAGAATGAA TTTGAGGTGG
          CTTCTCTGTA GATAAAGCTA CCTTAACTCG ATTTTTTGCC TTTCATTTCC
          TACTTCCATT TGTTATCTCA GCTATAGTTA TAGTTCACCT TCTATTTCTC
          CATGAAACAG GATCTAATAA TCCAATAGGA ATTCCATCTA ATATAGACAT
          AATTCCTTTC CACCCCTACC ATACAATTAA GGACATCCTT GGCATACTGC
          ATGTATTTTA TCAACTTACT AATAATAATT ATTCCTATTT TACTAGCCGT
          GGCATTTTTA ACTCTCTCAG AACGAAAAGT ACTAGGTTAT ATACAACTCC
          GAAAAGGACC CAATATTGTA GGACCCTACG GTTTACTACA ACCAATTGCC
          GATGCAATTA AACTATTCAC TAAAGAACCC ATACAACCAT TAACATCATC
          CCTTACTCTA TTTATTATTG CACCAACTTT GGCCTTAACC CTAGCCTTAA
          TAATATGAAC TCCACTACCA ATACCACATC CACTAATTAA CATAAATCTA
          AGCATACTAT TTATATTAGC CCTATCGAGT CTAGCTGTAT ACGCTATCTT
          ATGATCGGGC TGAGCCTCAA ATTCAAAATA TGCACTAATC GGAACCCTAC
          GAGCAGTAGC CCAAACAATC TCCTATGAAG TAACCCTAGC CATCATTATT
          TTATCTGTCT TACTTACAAA TGGCTCCTTT ACACTGACTA TATTAATCAC
          AACACAAGAA TACATTTGAC TAATCATCCC CTCATGACCC CTAGCCATAA
          TATGATTTAT CTCAACTTTA GCAGAAACCA ATCGGGCTCC CTTTGACCTA
          ACAGAAGGTG AATCAGAACT AGTATCTGGC TTTAATGTAG AATATGCAGG
          GCGGGGGAGA GGAGCCACCA GCCTGTGTGG TCACCCGCCA CAGGCTCTGG
          GCTGACCCGG GCCCAAGCCC CGTCTGATAG GAAGATGCTG TTCTCTCCAC
          TTCCTGACGA GGAGAAGGGA GGTTCATGAC GTGAACTCAG CTAACGGGTC
          ACAACCTTTC CAACGCCAAG CGTGTCTAGG TCCTCAACCT GTACCCTCAG
          TCCCGCGTTC AGGTCTCCGT GGCTCCCTGG CGATCAGGGT TGTGGCTGGT
          CAGTCCCCAG AGGGCAGTGG GGTCTGTGGC TGCACCCTGA CCCAGAAGCC
          GGGAGCCCTG AGTGTCAGAC GGGTCTGCCA CCAGGTCCCT GGGAA-GCTG
          TCCCACCTGG TAAGCCAGGC TGAGAGGTGG ACAGGGCATG CCTTACCTAC
          CCAGCCCCAG CCTAGGGAGC CTGCCTGGGG GAGGGGTTGG GTGTGGGCAG
          TGAGTTCCTG AGAGCTTGAG AACACCACGG GGCATATAGC TCTCCACCTC
          TTCCTGCTCC ACCTTCACTT TTCTTTCTCT TCCCGTGTCC CCACTTTCAT
          CCCTTGTTGG CGGCCTTCTC TTCGATGGAC AGGTGAGCCA GGGCTGCTGC
          CTGGAGGGCA CGGTGCCAGG GCCTGCTCAC GGCTCGGTGG TCATAGATGT
          GTAGACTGAA TAGGAAAGTG AGCTTTGTGA TCAGATCCTG CCCCAGTCTT
          ACAGCAGGTG GCAGGCAAGG GTCTGGACGA GGGGGTGGTG CCTCTTTCTA
          ATTTATACAA ACAATGTCCG AGCTCACGG- --CGTGGCAA GCCGTTCTTC
          CCGGAAATGT CAGCAGCCAT CCTTGTCTTG GGCTGGCCGT GTGTCGCCCA
          CACAGCCCAG GGGGGAGGAG AGCGATGCCT GTAAGTACAG CTGGGAGGTA
          CCCCCAGCCA TACTGGGCTG GTGCGATTCC CACCCTGGCC CGAGTCTAAC
          TCCCCTCCTT GATTCCAAGG TCA-GGGGGT GTGGGCAGGG CCGGGGATGG
          GCGGCACGGA GAGAGGCAGA GGCC-GGAGG AGAGGAGGTG CAGGGCTTGG
          CGGGCGGCTC CCGGGAGCCC GAGTCGGAGC -----AGCAG GAGCTCCTGG
          GG-------- ---------- TGAGCCCTGT CCCCCTGCTG GGCAGCCAGG
          CCTGGGGGAG ACGGG----- ---------- ----ACCCCC AGTCGTGCTG
          CTGTCCTCTC TGAGCCTCCG TTACCCCCAG GTGTCCTGGC ACTGTCCCTT
          CTCTTCCACC C-ACGCAGGG GAGAGGTGCT TTGGAGGGTG AGGGCTGGGC
          GGCAGAGGTG GAATTCAAGA GGATGAAGGG AAATGGGCTC GTTCCTTCTG
          AGAGAAGACA GGAGTGGAGG GGCTTGGGAG GCAAGAGACA GGAGATGGTG
          TCCTCAGTGT CATAACTGGG GGAGGGAAAG GTGAGTTGTA CTCTTGAGAG
          GATCCTCACT GGGAAGTTGG TTACCTTAGG CTGGATTCAA CCCATTAGTC
          TGTAACCAGC ACTGTCCACA GGCCCTGG-- ---GCCTCTT CCACTTCTGC
          TTTCTCT--- ---------- -AACTTTAAT TAGTACACCT TCAATTTCTC
          TTTAGCAGCC CCTATCCCAC TTTGGCTTTG AGTTCCTACT CCCATTTTGC
          ACATCACTCC ATTCACTTCC TTATACCTCT CTAATCCTGC CTGAGTGTCC
          TGGCTCCTGG GAATATTGTT GCAGGTGGTT TCCAGATGCC CTGGTGAGGG
          TGCCTAACTC AGACAAGGAT TTGCATATCA GGATCTAGGG TTCTTTCTGG
          GTCTATTTTT AGTGAGTCTG TGATCACAGC TCTCTTCTGC TGACACTTCT
          CTCCTCATGT CAGTGCCTCG GGCCAGGACA GCGGATTCCT GGAAAGGGAC
          ACAGGGGTGC CAAGGGGTCA GAAGTTCCAA ACTGTCATAA GCAGGAGTTC
          TATGTCTATG TCTCTGCAGT TTTCTGAGAC AGGGTCCTCA GCTTCCCTCC
          TGTGTCCCCC CC-AGATACA TCACCCTGTC GAATCAGTGG TTCCCAAACC
          AGCAGAGCAG GAAGTTACCC AAGGCACCTG GGAAGAGACT AGATGCCCCA
          GTCCATATGA TGAGGGCTGA GATTCCCCCA GGTGGTTTTT GGGGGGCTTC
          TCCCTGCCCT GCCGTTATCT CACTTGCCTG CCTTCCCCCT ACCCCCACCC
          CATCCTCCAG
ES_04_004 ATGACCCACA TTCGAAAATC CCATTCCCTA ATAAAAATCA TTAACAACTC
          CTTTATTGAC CTACCCACCC CATCAAACAT CTCATCCTGA TGAAACTTCG
          GATCTCTTCT AGGAATCTGT CTAGCACTGC AAATCTTGAC AGGACTATTC
          CTAGCTATAC ACTATACATC AGACACCGCA ACAGCTTTTA ACTCTGTCAC
          TCATATCTGC CGAGACGTAA ACTACGGCTG AATATTACGC TACTTACACG
          CAAACGGGGC TTCCATATTT TTCATCTGCC TATATATTCA TGTAGGACGA
          GGACTTTACT ATGGTTCTTA TATATATAAA GAAACTTGAA ACATTGGAAT
          TATATTACTA TTTGCTACTA TAGCAACAGC CTTTATAGGA TACGTACTTC
          CATGAGGCCA AATATCCTTT TGAGGTGCAA CTGTAATTAC TAACTTACTC
          TCTGCAATTC CCTATATCGG CACTGACCTT GTAGAATGAA TTTGAGGTGG
          CTTCTCTGTA GATAAAGCTA CCTTAACTCG ATTTTTTGCC TTTCATTTCC
          TACTTCCATT TGTTATCTCA GCTATAGTTA TAGTTCACCT TCTATTTCTC
          CATGAAACAG GATCTAATAA TCCAATAGGA ATTCCATCTA ATATAGACAT
          AATTCCTTTC CACCCCTACC ATACAATTAA GGACATCCTT GGCATACTGC
          ATGTATTTTA TCAACTTACT AATAATAATT ATTCCTATTT TACTAGCCGT
          GGCATTTTTA ACTCTCTCAG AACGAAAAGT ACTAGGTTAT ATACAACTCC
          GAAAAGGACC CAATATTGTA GGACCCTACG GTTTACTACA ACCAATTGCC
          GATGCAATTA AACTATTCAC TAAAGAACCC ATACAACCAT TAACATCATC
          CCTTACTCTA TTTATTATTG CACCAACTTT GGCCTTAACC CTAGCCTTAA
          TAATATGAAC TCCACTACCA ATACCACATC CACTAATTAA CATAAATCTA
          AGCATACTAT TTATATTAGC CCTATCGAGT CTAGCTGTAT ACGCTATCTT
          ATGATCGGGC TGAGCCTCAA ATTCAAAATA TGCACTAATC GGAACCCTAC
          GAGCAGTAGC CCAAACAATC TCCTATGAAG TAACCCTAGC CATCATTATT
          TTATCTGTCT TACTTACAAA TGGCTCCTTT ACACTGACTA TATTAATCAC
          AACACAAGAA TACATTTGAC TAATCATCCC CTCATGACCC CTAGCCATAA
          TATGATTTAT CTCAACTTTA GCAGAAACCA ATCGGGCTCC CTTTGACCTA
          ACAGAAGGTG AATCAGAACT AGTATCTGGC TTTAATGTAG AATATGCAGG
          GCGGGGGAGA GGAGCCACCA GCCTGTGTGG TCACCCGCCA CAGGCTCTGG
          GCTGACCCGG GCCCAAGCCC CGTCTGATAG GAAGATGCTG TTCTCTCCAC
          TTCCTGACGA GGAGAAGGGA GGTTCATGAC GTGAACTCAG CTAACGGGTC
          ACAACCTTTC CAACGCCAAG CGTGTCTAGG TCCTCAACCT GTACCCTCAG
          TCCCGCGTTC AGGTCTCCGT GGCTCCCTGG CGATCAGGGT TGTGGCTGGT
          CAGTCCCCAG AGGGCAGTGG GGTCTGTGGC TGCACCCTGA CCCAGAAGCC
          GGGAGCCCTG AGTGTCAGAC GGGTCTGCCA CCAGGTCCCT GGGAA-GCTG
          TCCCACCTGG TAAGCCAGGC TGAGAGGTGG ACAGGGCATG CCTTACCTAC
          CCAGCCCCAG CCTAGGGAGC CTGCCTGGGG GAGGGGTTGG GTGTGGGCAG
          TGAGTTCCTG AGAGCTTGAG AACACCACGG GGCATATAGC TCTCCACCTC
          TTCCTGCTCC ACCTTCACTT TTCTTTCTCT TCCCGTGTCC CCACTTTCAT
          CCCTTGTTGG CGGCCTTCTC TTCGATGGAC AGGTGAGCCA GGGCTGCTGC
          CTGGAGGGCA CGGTGCCAGG GCCTGCTCAC GGCTCGGTGG TCATAGATGT
          GTAGACTGAA TAGGAAAGTG AGCTTTGTGA TCAGATCCTG CCCCAGTCTT
          ACAGCAGGTG GCAGGCAAGG GTCTGGACGA GGGGGTGGTG CCTCTTTCTA
          ATTTATACAA ACAATGTCCG AGCTCACGG- --CGTGGCAA GCCGTTCTTC
          CCGGAAATGT CAGCAGCCAT CCTTGTCTTG GGCTGGCCGT GTGTCGCCCA
          CACAGCCCAG GGGGGAGGAG AGCGATGCCT ATAAGTACAG CTGGGAGGTA
          CCCCCAGCCA TACTGGGCTG GTGCGATTCC CACTCTGGCC CGAGTCTAAC
          TCCCCTCCTT GATTCCAAGG TCA-GGGGGT GTGGGCAGGG CCGGGGGTGG
          GCGGCACGGA GAGAGGCAGA GGCC-GGAGG AGAGGAGGTG CAGGGCTTGG
          CGGGCGGCTC CCGGGAGCCC GAGTCGGAGC -----AGCAG GAGCTCCTGG
          GG-------- ---------- TGAGCCCTGT CCCCCTGCTG GGCAGCCAGG
          CCTGGGGGAG ACGGG----- ---------- ----ACCCCC AGTCGTGCTG
          CTGTCCTCTC TGAGCCTCCG TTACCCCCAG GTGTCCTGGC ACTGTCCCTT
          CTCTTCCACC C-ACGCAGGG GAGAGGTGCT TTGGAGGGTG AGGGCTGGGC
          GGCAGAGGTG GAATTCAAGA GGATGAAGGG AAATGGGCTC GTTCCTTCTG
          AGAGAAGACA GGAGTGGAGG GGCTTGGGAG GCAAGAGACA GGAGATGGTG
          TCCTCAGTGT CATAACTGGG GGAGGGAAAG GTGAGTTGTA CTCTTGAGAG
          GATCCTCACT GGGAAGTTGG TTACCTTAGG CTGGATTCAA CCCATTAGTC
          TGTAACCAGC ACTGTCCACA GGCCCTGG-- ---GCCTCTT CCACTTCTGC
          TTTCTCT--- ---------- -AACTTTAAT TAGTACACCT TCAATTTCTC
          TTTAGCAGCC CCTATCCCAC TTTGGCTTTG AGTTCCTACT CCCATTTTGC
          ACATCACTCC ATTCACTTCC TTATACCTCT CTAATCCTGC CTGAGTGTCC
          TGGCTCCTGG GAATATTGTT GCAGGTGGTT TCCAGATGCC CTGGTGAGGG
          TGCCTAACTC AGACAAGGAT TTGCATATCA GGATCTAGGG TTCTTTCTGG
          GTCTATTTTT AGTGAGTCTG TGATCACAGC TCTCTTCTGC TGACACTTCT
          CTCCTCATGT CAGTGCCTCG GGCCAGGACA GCGGATTCCT GGAAAGGGAC
          ACAGGGGTGC CAAGGGGTCA GAAGTTCCAA ACTGTCATCA GCAGGAGTTC
          TATGTCTATG TCTCTGCAGT TTTCTGAGAC AGGGTCCTCA GCTTCCCTCC
          TGTGTCCCCC CC-AGATACA TCACCCTGTC GAATCAGTGG TTCCCAAACC
          AGCAGAGCAG GAAGTTACCC AAGGCACCTG GGAAGAGACT AGATGCCCCA
          GTCCATATGA TGAGGGCTGA GATTCCCCCA GGTGGTTTTT GGGGGGCTTC
          TCCCTGCCCT GCCGTTATCT CACTTGCCTG CCTTCCCCCT ACCCCCACCC
          CATCCTCCAG
ES_05_005 ATGACCAACA TTCGAAAATC CCATTCCCTA ATAAAAATTA TTAACAACTC
          CTTTATTGAC CTACCCACCC CATCAAACAT CTCATCCTGA TGAAACTTCG
          GATCTCTCCT AGGAATCTGT CTAGCACTAC AAATCTTGAC AGGACTATTT
          CTAGCTATAC ATTATACATC AGATACCGCA ACAGCTTTTA ACTCTGTCAC
          TCATATCTGC CGAGACGTAA ATTACGGCTG AATATTACGC TACTTACACG
          CAAACGGGGC TTCCATATTT TTCATCTGCC TATATCTTCA TGTAGGACGA
          GGACTTTACT ATGGTTCCTA CATATATAAA GAAACCTGAA ACATTGGAAT
          TATATTACTA TTTGCTACTA TAGCAACAGC CTTTATAGGA TACGTACTTC
          CATGAGGCCA AATGTCCTTT TGAGGTGCAA CTGTAATCAC TAACTTACTC
          TCTGCAATTC CCTATGTCGG CACTGACCTT GTAGAATGAA TTTGAGGTGG
          CTTCTCTGTA GATAAAGCTA CCTTAACTCG ATTTTTTGCC TTTCATTTCC
          TACTTCCATT TGTTATCTCA GCTATAGTTA TAGTACATCT CCTATTTCTC
          CATGAAACAG GATCTAATAA TCCAATAGGA ATTCCATCTA ATATAGACAT
          AATTCCCTTC CACCCCTACC ATACAATTAA GGACATCCTT GGCATACTAC
          ATGTATTTTA TCAACTTACT AATAATAATT ATTCCTATTC TACTAGCCGT
          GGCATTTTTA ACTCTCTCAG AACGAAAAGT ACTAGGTTAT ATACAACTCC
          GAAAAGGACC CAATATTGTA GGACCCTGAG GTTTACTACA ACCAATTGCC
          GATGCAATTA AACTATTCAC TAAAGAACCC ATACAACCAT TAACATCATC
          CCTTACTCTA TTCATTATTG CACCAACTTT GGCCTTAACC TTAGCCTTAA
          TAATATGAAC TCCACTACCA ATACCACATC CATTAATTAA TATAAACCTA
          AGCATACTAT TCATACTAGC CCTATCAAGT CTAGCCGTAT ACGCTATCTT
          ATGATCGGGC TGAGCCTCAA ATTCAAAATA TGCACTAATT GGAACCCTAC
          GAGCAGTAGC CCAAACAATC TCCTATGAAG TAACCCTAGC CATTATTATC
          CTATCTATCT TACTTATAAA TGGCTCCTTT ACACTAACCA TATTAATTAC
          AACACAAGAA TACATTTGGC TAATCATCCC CTCATGACCC CTAGCCATAA
          TATGATTTAT CTCAACTTTA GCAGAAACTA ATCGGGCTCC CTTTGACCTA
          ACAGAAGGTG AATCAGAACT AGTATCTGGC TTTAATGTAG AGTATGCAGG
          GCGGGGGAGA GGAGCCACCA GCCTGTGTGG TCACCCGCCA CAGGCTCTGG
          GCTGACCCGG GCCCAAGCCC CGTCTGATAG GAAGATGCTG TTCTCTCCAC
          TTCCTGACGA GGAGAAGGGA GGTTCATGAC GTGAACTCAG CTAACGGGTC
          ACAACCTTTC CAACGCCAAG CGTGTCTAGG TCCTCAACCT GTACCCTCAG
          TCCCGCGTTC AGGTCTCCGT GGCTCCCTGG CGATCAGGGT TGTGGCTGGT
          CAGTCCCCAG AGGGCAGTGT TGTCTGTGGC TGCACCCTGA CCCAGAAGCC
          GGGAGCCCTG AGTGTCAGAC GGGTCTGCCA CCAGGTCCCT GGGAA-GCTG
          TCCCACCTGG TAAGCCAGGC TGAGAGGTGG ACAGGGCATG CCTTACCTAC
          CCAGCCCCAG CCTAGGGAGC CTGCCTGGGG GAGGGGTTGG GTGTGGGCAG
          TGAGTTCCTG AGAGCTTGAG AACACCACGG GGCATATAGC TCTCCACCTC
          TTCCTGCTCC ACCTTCACTT TTCTTTCTCT TCCCGTGTCC CCACTTTCAT
          CCCTTGTTGG CGGCCTTCTC TTCGATGGAC AGGTGAGCCA GGGCTGCTGC
          CTGGAGGGCA CGGTGCCAGG GCCTGCTCAC GGCTCGGTGG TCATAGATGT
          GTAGACTGAA TAGGAAAGTG AGCTTTGTGA TCAGATCCTG CCCCAGTCTT
          ACAGCAGGTG GCAGGCAAGG GTCTGGACGA GGGGGTGGTG CCTCTTTCTA
          ATTTATACAA ACAATGTCCG AGCTCACGG- --CGTGGCAA GCCGTTCTTC
          CCGGAAATGT CAGCAGCCAT CCTTGTCTTG GGCTGGCCGT GTGTCGCCCA
          CACAGCCCAG GGGGGAGGAG AGCGATGCCT GTAAGTACAG CTGGGAGGTA
          CCCCCAGCCA TACTGGGCTG GTGCGATTCC CACCCTGGCC CGAGTCTAAC
          TCCCCTCCTT GATTCCAAGG TCA-GGGGGT GTGGGCAGGG CCGGGGGTGG
          GCGGCACGGA GAGAGGCAGA GGCC-GGAGG AGAGGAGGTG CAGGGCTTGG
          CGGGCGGCTC CCGGGAGCCC GAGTCGGAGC -----AGCAG GAGCTCCTGG
          GG-------- ---------- TGAGCCCTGT CCCCCTGCTG GGCAGCCAGG
          CCTGGGAGAG ACGGG----- ---------- ----ACCCCC AGTCGTGCTG
          CTGTCCTCTC TGAGCCTCCG TTACCCCCAG GTGTCCTGGC ACTGTCCCTT
          CTCTTCCACC C-ACGCAGGG GAGAGGTGCT TTGGAGGGTG AGGGCTGGGC
          GGCAGAGGTG GAATTCAAGA GGATGAAGGG AAATGGGCTC GTTCCTTCTG
          AGAGAAGACA GGAGTGGAGG GGCTTGGGAG GCAAGAGACA GGAGATGGTG
          TCCTCAGTGT CATAACTGGG GGAGGGAAAG GTGAGTTGTA CTCTTGAGAG
          GATCCTCACT GGGAAGTTGG TTACCTTAGG CTGGATTCAA CCCATTAGTC
          TGTAACCAGC ACTGTCCACA GGCCCTGG-- ---GCCTCTT CCACTTCTGC
          TTTCTCT--- ---------- -AACTTTAAT TAGTACACCT TCAATTTCTC
          TTTAGCAGCC CCTATCCCAC TTTGGCTTTG AGTTCCTACT CCCATTTTGC
          ACATCACTCC ATTCACTTCC TTATACCTCT CTAATCCTGC CTGAGTGTCC
          TGGCTCCTGG GAATATTGTT GCAGGTGGTT TCCAGATGCC CTGGTGAGGG
          TGCCTAACTC AGACAAGGAT TTGCATATCA GGATCTAGGG TTCTTTCTGG
          GTCTATTTTT AGTGAGTCTG TGATCACAGC TCTCTTCTGC TGACACTTCT
          CTCCTCATGT CAGTGCCTCG GGCCAGGACA GCGGATTCCT GGAAAGGGAC
          ACAGGGGTGC CAAGGGGTCA GAAGTTCCAA ACTGTCATCA GCAGGAGTTC
          TATGTCTATG TCTCTGCAGT TTTCTGAGAC AGGGTCCTCA GCTTCCCTCC
          TGTGTCCCCC CC-AGATACA TCACCCTGTC GAATCAGTGG TTCCCAAACC
          AGCAGAGCAG GAAGTTACCC AAGGCACCTG GGAAGAGACT AGATGCCCCA
          GTCCATATGA TGAGGGCTGA GATTCCCCCA GGTGGTTTTT GGGGGGCTTC
          TCCCTGCCCT GCCGTTATCT CACTTGCCTG CCTTCCCCCT ACCCCCACCC
          CATCCTCCAG
ES_05_006 ATGACCAACA TTCGAAAATC CCATTCCCTA ATAAAAATTA TTAACAACTC
          CTTTATTGAC CTACCCACCC CATCAAACAT CTCATCCTGA TGAAACTTCG
          GATCTCTCCT AGGAATCTGT CTAGCACTAC AAATCTTGAC AGGACTATTT
          CTAGCTATAC ATTATACATC AGATACCGCA ACAGCTTTTA ACTCTGTCAC
          TCATATCTGC CGAGACGTAA ATTACGGCTG AATATTACGC TACTTACACG
          CAAACGGGGC TTCCATATTT TTCATCTGCC TATATCTTCA TGTAGGACGA
          GGACTTTACT ATGGTTCCTA CATATATAAA GAAACCTGAA ACATTGGAAT
          TATATTACTA TTTGCTACTA TAGCAACAGC CTTTATAGGA TACGTACTTC
          CATGAGGCCA AATGTCCTTT TGAGGTGCAA CTGTAATCAC TAACTTACTC
          TCTGCAATTC CCTATGTCGG CACTGACCTT GTAGAATGAA TTTGAGGTGG
          CTTCTCTGTA GATAAAGCTA CCTTAACTCG ATTTTTTGCC TTTCATTTCC
          TACTTCCATT TGTTATCTCA GCTATAGTTA TAGTACATCT CCTATTTCTC
          CATGAAACAG GATCTAATAA TCCAATAGGA ATTCCATCTA ATATAGACAT
          AATTCCCTTC CACCCCTACC ATACAATTAA GGACATCCTT GGCATACTAC
          ATGTATTTTA TCAACTTACT AATAATAATT ATTCCTATTC TACTAGCCGT
          GGCATTTTTA ACTCTCTCAG AACGAAAAGT ACTAGGTTAT ATACAACTCC
          GAAAAGGACC CAATATTGTA GGACCCTGAG GTTTACTACA ACCAATTGCC
          GATGCAATTA AACTATTCAC TAAAGAACCC ATACAACCAT TAACATCATC
          CCTTACTCTA TTCATTATTG CACCAACTTT GGCCTTAACC TTAGCCTTAA
          TAATATGAAC TCCACTACCA ATACCACATC CATTAATTAA TATAAACCTA
          AGCATACTAT TCATACTAGC CCTATCAAGT CTAGCCGTAT ACGCTATCTT
          ATGATCGGGC TGAGCCTCAA ATTCAAAATA TGCACTAATT GGAACCCTAC
          GAGCAGTAGC CCAAACAATC TCCTATGAAG TAACCCTAGC CATTATTATC
          CTATCTATCT TACTTATAAA TGGCTCCTTT ACACTAACCA TATTAATTAC
          AACACAAGAA TACATTTGGC TAATCATCCC CTCATGACCC CTAGCCATAA
          TATGATTTAT CTCAACTTTA GCAGAAACTA ATCGGGCTCC CTTTGACCTA
          ACAGAAGGTG AATCAGAACT AGTATCTGGC TTTAATGTAG AGTATGCAGG
          GCGGGGGAGA GGAGCCACCA GCCTGTGTGG TCACCCGCCA CAGGCTCTGG
          GCTGACCCGG GCCCAAGCCC CGTCTGATAG GAAGATGCTG TTCTCTCCAC
          TTCCTGACGA GGCGATGGGA GGTTCATGAC GTGAACTCAG CTAACGGGTC
          ACAACCTTTC CAACGCCAAG CGTGTCTAGG TCCTCAACCT GTACCCTCAG
          TCCCGCGTTC AGGTCTCCGT GGCTCCCTGG CGATCAGGGT TGTGGCTGGT
          CAGTCCCCAG AGGGCAGTGT TGTCTGTGGC TGCACCCTGA CCCAGAAGCC
          GGGAGCCCTG AGTGTCAGAC GGGTCTGCCA CCAGGTCCCT GGGAA-GCTG
          TCCCACCTGG TAAGCCAGGC TGAGAGGTGG ACAGGGCATG CCTTACCTAC
          CCAGCCCCAG CCTAGGGAGC CTGCCTGGGG GAGGGGTTGG GTGTGGGCAG
          TGAGTTCCTG AGAGCTTGAG AACACCACGG GGCATATAGC TCTCCACCTC
          TTCCTGCTCC ACCTTCACTT TTCTTTCTCT TCCCGTGTCC CCACTTTCAT
          CCCTTGTTGG CGGCCTTCTC TTCGATGGAC AGGTGAGCCA GGGCTGCTGC
          CTGGAGGGCA CGGTGCCAGG GCCTGCTCAC GGCTCGGTGG TCATAGATGT
          GTAGACTGAA TAGGAAAGTG AGCTTTGTGA TCAGATCCTG CCCCAGTCTT
          ACAGCAGGTG GCAGGCAAGG GTCTGGACGA GGGGGTGGTG CCTCTTTCTA
          ATTTATACAA ACAATGTCCG AGCTCACGG- --CGTGGCAA GCCGTTCTTC
          CCGGAAATGT CAGCAGCCAT CCTTGTCTTG GGCTGGCCGT GTGTCGCCCA
          CACAGCCCAG GGGGGAGGAG AGCGATGCCT GTAAGTACAG CTGGGAGGTA
          CCCCCAGCCA TACTGGGCTG GTGCGATTCC CACCCTGGCC CGAGTCTAAC
          TCCCCTCCTT GATTCCAAGG TCA-GGGGGT GTGGGCAGGG CCGGGGGTGG
          GCGGCACGGA GAGAGGCAGA GGCC-GGAGG AGAGGAGGTG CAGGGCTTGG
          CGGGCGGCTC CCGGGAGCCC GAGTCGGAGC -----AGCAG GAGCTCCTGG
          GG-------- ---------- TGAGCCCTGT CCCCCTGCTG GGCAGCCAGG
          CCTGGGGGAG ACGGG----- ---------- ----ACCCCC AGTCGTGCTG
          CTGTCCTCTC TGAGCCTCCG TTACCCCCAG GTGTCCTGGC ACTGTCCCTT
          CTCTTCCACC C-ACGCAGGG GAGAGGTGCT TTGGAGGGTG AGGGCTGGGC
          GGCAGAGGTG GAATTCAAGA GGATGAAGGG AAATGGGCTC GTTCCTTCTG
          AGAGAAGACA GGAGTGGAGG GGCTTGGGAG GCAAGAGACA GGAGATGGTG
          TCCTCAGTGT CATAACTGGG GGAGGGAAAG GTGAGTTGTA CTCTTGAGAG
          GATCCTCACT GGGAAGTTGG TTACCTTAGG CTGGATTCAA CCCATTAGTC
          TGTAACCAGC ACTGTCCACA GGCCCTGG-- ---GCCTCTT CCACTTCTGC
          TTTCTCT--- ---------- -AACTTTAAT TAGTACACCT TCAATTTCTC
          TTTAGCAGCC CCTATCCCAC TTTGGCTTTG AGTTCCTACT CCCATTTTGC
          ACATCACTCC ATTCACTTCC TTATACCTCT CTAATCCTGC CTGAGTGTCC
          TGGCTCCTGG GAATATTGTT GCAGGTGGTT TCCAGATGCC CTGGTGAGGG
          TGCCTAACTC AGACAAGGAT TTGCATATCA GGATCTAGGG TTCTTTCTGG
          GTCTATTTTT AGTGAGTCTG TGATCACAGC TCTCTTCTGC TGACACTTCT
          CTCCTCATGT CAGTGCCTCG GGCCAGGACA GCGGATTCCT GGAAAGGGAC
          ACAGGGGTGC CAAGGGGTCA GAAGTTCCAA ACTGTCATCA GCAGGAGTTC
          TATGTCTATG TCTCTGCAGT TTTCTGAGAC AGGGTCCTCA GCTTCCCTCC
          TGTGTCCCCC CC-AGATACA TCACCCTGTC GAATCAGTGG TTCCCAAACC
          AGCAGAGCAG GAAGTTACCC AAGGCACCTG GGAAGAGACT AGATGCCCCA
          GTCCATATGA TGAGGGCTGA GATTCCCCCA GGTGGTTTTT GGGGGGCTTC
          TCCCTGCCCT GCCGTTATCT CACTTGCCTG CCTTCCCCCT ACCCCCACCC
          CATCCTCCAG
ES_09_007 ATGACCAACA TTCGAAAATC CCATTCCCTA ATAAAAATTA TTAACAACTC
          CTTTATTGAC CTACCCACTC CATCAAACAT CTCATCCTGA TGAAACTTCG
          GATCTCTCCT AGGAATCTGT CTAGCACTAC AAATCTTGAC AGGACTATTT
          CTAGCTATAC ATTACACATC AGATACTGCA ACAGCTTTTA ACTCTGTCAC
          TCATATCTGC CGAGACGTAA ATTACGGCTG AATATTACGC TACTTACACG
          CAAACGGGGC TTCCATATTT TTCATCTGCC TATATCTTCA TGTGGGACGA
          GGACTTTACT ATGGTTCCTA CATATATAAA GAAACTTGAA ACATTGGAAT
          TATATTACTA TTTGCTACTA TAGCAACAGC CTTTATAGGA TACGTACTTC
          CATGAGGCCA AATATCCTTT TGAGGTGCAA CTGTAATCAC TAACTTACTC
          TCTGCAATTC CCTATGTCGG CACTGACCTT GTAGAATGAA TTTGAGGTGG
          CTTCTCTGTA GATAAAGCTA CCTTAACTCG ATTTTTTGCC TTTCATTTCC
          TACTTCCATT TGTTATCTCA GCTATAGTTA TAGTACATCT CCTATTTCTC
          CATGAAACAG GATCTAATAA TCCAATAGGA ATTCCATCTA ATATAGACAT
          AATTCCCTTC CACCCCTACC ATACAATTAA GGACATCCTT GGCATACTAC
          ATGTATTTTA TCAACTTACT AATAATAATT ATTCCTATTT TACTAGCCGT
          GGCATTTTTA ACTCTCTCAG AACGAAAAGT ACTAGGTTAT ATACAACTCC
          GAAAAGGACC CAATATTGTA GGACCCTGAG GTTTACTACA ACCAATTGCC
          GATGCAATTA AACTATTCAC TAAAGAACCC ATACAACCAT TAACATCATC
          CCTTACTCTA TTTATTATTG CACCAACTTT GGCCTTAACC TTAGCCTTAA
          TAATATGAAC TCCACTACCA ATACCACATC CATTAATTAA TATAAACCTA
          AGCATACTAT TCATACTAGC CCTATCGAGT CTAGCCGTAC ACACTATCTT
          ATGATCAGGC TGAGCCTCAA ATTCAAAATA CGCACTAATT GGAACCCTAC
          GAGCAGTAGC CCAAACAATC TCCTATGAAG TAACCCTAGC CATTATTATC
          TTATCTATCT TACTTATAAA TGGCTCCTTT ACACTGACCA TATTAATTAC
          AACACAAGAA TACATTTGGC TAATCATCCC CTCATGACCC CTAGCCATAA
          TATGATTTAT CTCAACTTTA GCAGAAACTA ATCGGGCTCC CTTTGACCTA
          ACAGAAGGTG AATCAGAGCT AGTATCTGGC TTTAATGTAG AATACGCAGG
          GCGGGGGAGA GGAGCCACCA GCCTGTGTGG TCACCCGCCA CAGGCTCTGG
          GCTGACCCGG GCCCAAGCCC CGTCTGATAG GAAGATGCTG TTCTCTCCAC
          TTCCTGACGA GGAGAAGGGA GGTTCATGAC GTGAACTCAG CTAACGGGTC
          ACAACCTTTC CAACGCCAAG CGTGTCTAGG TCCTCAACCT GTACCCTCAG
          TCCCGCGTTC AGGTCTCCGT GGCTCCCTGG CGATCAAGGT TGTGGCTGGT
          CAGTCCCCAG AGGGCAGTGG GGTCTGTGGC TGCACCCTGA CCCAGAAGCC
          GGGAGCCCTG AGTGTCAGAC GGGTCTGCCA CCAGGTCCCT GGGAA-GCTG
          TCCCACCTGG TAAGCCAGGC TGAGAGGTGG ACAGGGCATG CCTTACCTAC
          CCAGCCCCAG CCTAGGGAGC CTGCCTTGGG GAGGGGTTGG GTGTGGGCAG
          TGAGTTCCTG AGAGCTTGAG AACACCACAG GGCATATAGC TCTCCACCTC
          TTCCTGCTCC ACCTTCACTT TTCTTTCTCT TCCCGTGTCC CCACTTTCAT
          CCCTTGTTGG CGGCCTTCTC TTCGATGGAC AGGTGAGCCA GGGCTGCTGC
          CTGGAGGGCA CGGTGCCAGG GCCTGCTCAC GGCTCGGTGG TCATAGATGT
          GTAGACTGAA TAGGAAAGTG AGCTTTGTGA TCAGATCCTG CCCCAGTCTT
          ACAGCAGGTG GCAGGCAAGG GTCTGGACGA GGGGGTGGTG CCTCTTTCTA
          ATTTATACAA ACAATGTCCG AGCTCACGG- --CGTGGCAA GCCGTTCTTC
          CCGGAAATGT CAGCAGCCAT CCTTGTCTTG GGCTGGCCGT GTGTCGCCCA
          CACAGCCCAG GGGGGAGGAG AGCGATGCCT GTAAGTACAG CTGGGAGGTA
          CCCCCAGCCA TACTGGGCTG GTGCGATTCC CACCCTGGCC CGAGTCTAAC
          TCCCCTCCTT GATTCCAAGG TCA-GGGGGT GTGGGCAGGG CCGGGGGTGG
          GCGGCACGGA GAGAGGCAGA GGCC-GGAGG AGAGGAGGTG CAGGGCTTGG
          CGGGCGGCTC CCGGGAGCCC GAGTCGGAGC -----AGCAG GAGCTCCTGG
          GG-------- ---------- TGAGCCCTGT CCCCCTGCTG GGCAGCCAGG
          CCTGGGAGAG ACGGG----- ---------- ----ACCCCC AGTCGTGCTG
          CTGTCCTCTC TGAGCCTCCG TTACCCCCAG GTGTCCTGGC ACTGTCCCTT
          CTCTTCCACC C-ACGCAGGG GAGAGGTGCT TTGGAGGGTG AGGGCTGGGC
          GGCAGAGGTG GAATTCAAGA GGATGAAGGG AAATGGGCTC GTTCCTTCTG
          AGAGAAGACA GGAGTGGAGG GGCTTGGGAG GCAAGAGACA GGAGATGGTG
          TCCTCAGTGT CATAACTGGG GGAGGGAAAG GTGAGTTGTA CTCTTGAGAG
          GATCCTCACT GGGAAGTTGG TTACCTTAGG CTGGATTCAA CCCATTAGTC
          TGTAACCAGC ACTGTCCACA GGCCCTGG-- ---GCCTCTT CCACTTCTGC
          TTTCTCT--- ---------- -AACTTTAAT TAGTACACCT TCAATTTCTC
          TTTAGCAGCC CCTATCCCAC TTTGGCTTTG AGTTCCTACT CCCATTTTGC
          ACATCACTCC ATTCACTTCC TTATACCTCT CTAATCCTGC CTGAGTGTCC
          TGGCTCCTGG GAATATTGTT GCAGGTGGTT TCCAGATGCC CTGGTGAGGG
          TGCCTAACTC AGACAAGGAT TTGCATATCA GGATCTAGGG TTCTTTCTGG
          GTCTATTTTT AGTGAGTCTG TGATCACAGC TCTCTTCTGC TGACACTTCT
          CTCCTCATGT CAGTGCCTCG GGCCAGGACA GCGGATTCCT GGAAAGGGAC
          ACAGGGGTGC CAAGGGGTCA GAAGTTCCAA ACTGTCATCA GCAGGAGTTC
          TATGTCTATG TCTCTGCAGT TTTCTGAGAC AGGGTCCTCA GCTTCCCTCC
          TGTGTCCCCC CC-AGATACA TCACCCTGTC GAATCAGTGG TTCCCAAACC
          AGCAGAGCAG GAAGTTACCC AAGGCACCTG GGAAGAGACT AGATGCCCCA
          GTCCATATGA TGAGGGCTGA GATTCCCCCA GGTGGTTTTT GGGGGGCTTC
          TCCCTGCCCT GCCGTTATCT CACTTGCCTG CCTTCCCCCT ACCCCCACCC
          CATCCTCCAG
ES_09_008 ATGACCAACA TTCGAAAATC CCATTCCCTA ATAAAAATTA TTAACAACTC
          CTTTATTGAC CTACCCACTC CATCAAACAT CTCATCCTGA TGAAACTTCG
          GATCTCTCCT AGGAATCTGT CTAGCACTAC AAATCTTGAC AGGACTATTT
          CTAGCTATAC ATTACACATC AGATACTGCA ACAGCTTTTA ACTCTGTCAC
          TCATATCTGC CGAGACGTAA ATTACGGCTG AATATTACGC TACTTACACG
          CAAACGGGGC TTCCATATTT TTCATCTGCC TATATCTTCA TGTGGGACGA
          GGACTTTACT ATGGTTCCTA CATATATAAA GAAACTTGAA ACATTGGAAT
          TATATTACTA TTTGCTACTA TAGCAACAGC CTTTATAGGA TACGTACTTC
          CATGAGGCCA AATATCCTTT TGAGGTGCAA CTGTAATCAC TAACTTACTC
          TCTGCAATTC CCTATGTCGG CACTGACCTT GTAGAATGAA TTTGAGGTGG
          CTTCTCTGTA GATAAAGCTA CCTTAACTCG ATTTTTTGCC TTTCATTTCC
          TACTTCCATT TGTTATCTCA GCTATAGTTA TAGTACATCT CCTATTTCTC
          CATGAAACAG GATCTAATAA TCCAATAGGA ATTCCATCTA ATATAGACAT
          AATTCCCTTC CACCCCTACC ATACAATTAA GGACATCCTT GGCATACTAC
          ATGTATTTTA TCAACTTACT AATAATAATT ATTCCTATTT TACTAGCCGT
          GGCATTTTTA ACTCTCTCAG AACGAAAAGT ACTAGGTTAT ATACAACTCC
          GAAAAGGACC CAATATTGTA GGACCCTGAG GTTTACTACA ACCAATTGCC
          GATGCAATTA AACTATTCAC TAAAGAACCC ATACAACCAT TAACATCATC
          CCTTACTCTA TTTATTATTG CACCAACTTT GGCCTTAACC TTAGCCTTAA
          TAATATGAAC TCCACTACCA ATACCACATC CATTAATTAA TATAAACCTA
          AGCATACTAT TCATACTAGC CCTATCGAGT CTAGCCGTAC ACACTATCTT
          ATGATCAGGC TGAGCCTCAA ATTCAAAATA CGCACTAATT GGAACCCTAC
          GAGCAGTAGC CCAAACAATC TCCTATGAAG TAACCCTAGC CATTATTATC
          TTATCTATCT TACTTATAAA TGGCTCCTTT ACACTGACCA TATTAATTAC
          AACACAAGAA TACATTTGGC TAATCATCCC CTCATGACCC CTAGCCATAA
          TATGATTTAT CTCAACTTTA GCAGAAACTA ATCGGGCTCC CTTTGACCTA
          ACAGAAGGTG AATCAGAGCT AGTATCTGGC TTTAATGTAG AATACGCAGG
          GCGGGGGAGA GGAGCCACCA GCCTGTGTGG TCACCCGCCA CAGGCTCTGG
          GCTGACCCGG GCCCAAGCCC CGTCTGATAG GAAGATGCTG TTCTCTCCAC
          TTCCTGACGA GGAGAAGGGA GGTTCATGAC GTGAACTCAG CTAACGGGTC
          ACAACCTTTC CAACGCCAAG CGTGTCTAGG TCCTCAACCT GTACCCTCAG
          TCCCGCGTTC AGGTCTCCGT GGCTCCCTGG CGATCAAGGT TGTGGCTGGT
          CAGTCCCCAG AGGGCAGTGG GGTCTGTGGC TGCACCCTGA CCCAGAAGCC
          GGGAGCCCTG AGTGTCAGAC GGGTCTGCCA CCAGGTCCCT GGGAA-GCTG
          TCCCACCTGG TAAGCCAGGC TGAGAGGTGG ACAGGGCATG CCTTACCTAC
          CCAGCCCCAG CCTAGGGAGC CTGCCTTGGG GAGGGGTTGG GTGTGGGCAG
          TGAGTTCCTG AGAGCTTGAG AACACCACAG GGCATATAGC TCTCCACCTC
          TTCCTGCTCC ACCTTCACTT TTCTTTCTCT TCCCGTGTCC CCACTTTCAT
          CCCTTGTTGG CGGCCTTCTC TTCGATGGAC AGGTGAGCCA GGGCTGCTGC
          CTGGAGGGCA CGGTGCCAGG GCCTGCTCAC GGCTCGGTGG TCATAGATGT
          GTAGACTGAA TAGGAAAGTG AGCTTTGTGA TCAGATCCTG CCCCAGTCTT
          ACAGCAGGTG GCAGGCAAGG GTCTGGACGA GGGGGTGGTG CCTCTTTCTA
          ATTTATACAA ACAATGTCCG AGCTCACGG- --CGTGGCAA GCCGTTCTTC
          CCGGAAATGT CAGCAGCCAT CCTTGTCTTG GGCTGGCCGT GTGTCGCCCA
          CACAGCCCAG GGGGGAGGAG AGCGATGCCT GTAAGTACAG CTGGGAGGTA
          CCCCCAGCCA TACTGGGCTG GTGCGATTCC CACCCTGGCC CGAGTCTAAC
          TCCCCTCCTT GATTCCAAGG TCA-GGGGGT GTGGGCAGGG CCGGGGGTGG
          GCGGCACGGA GAGAGGCAGA GGCC-GGAGG AGAGGAGGTG CAGGGCTTGG
          CGGGCGGCTC CCGGGAGCCC GAGTCGGAGC -----AGCAG GAGCTCCTGG
          GG-------- ---------- TGAGCCCTGT CCCCCTGCTG GGCAGCCAGG
          CCTGGGGGAG ACGGG----- ---------- ----ACCCCC AGTCGTGCTG
          CTGTCCTCTC TGAGCCTCCG TTACCCCCAG GTGTCCTGGC ACTGTCCCTT
          CTCTTCCACC C-ACGCAGGG GAGAGGTGCT TTGGAGGGTG AGGGCTGGGC
          GGCAGAGGTG GAATTCAAGA GGATGAAGGG AAATGGGCTC GTTCCTTCTG
          AGAGAAGACA GGAGTGGAGG GGCTTGGGAG GCAAGAGACA GGAGATGGTG
          TCCTCAGTGT CATAACTGGG GGAGGGAAAG GTGAGTTGTA CTCTTGAGAG
          GATCCTCACT GGGAAGTTGG TTACCTTAGG CTGGATTCAA CCCATTAGTC
          TGTAACCAGC ACTGTCCACA GGCCCTGG-- ---GCCTCTT CCACTTCTGC
          TTTCTCT--- ---------- -AACTTTAAT TAGTACACCT TCAATTTCTC
          TTTAGCAGCC CCTATCCCAC TTTGGCTTTG AGTTCCTACT CCCATTTTGC
          ACATCACTCC ATTCACTTCC TTATACCTCT CTAATCCTGC CTGAGTGTCC
          TGGCTCCTGG GAATATTGTT GCAGGTGGTT TCCAGATGCC CTGGTGAGGG
          TGCCTAACTC AGACAAGGAT TTGCATATCA GGATCTAGGG TTCTTTCTGG
          GTCTATTTTT AGTGAGTCTG TGATCACAGC TCTCTTCTGC TGACACTTCT
          CTCCTCATGT CAGTGCCTCG GGCCAGGACA GCGGATTCCT GGAAAGGGAC
          ACAGGGGTGC CAAGGGGTCA GAAGTTCCAA ACTGTCATCA GCAGGAGTTC
          TATGTCTATG TCTCTGCAGT TTTCTGAGAC AGGGTCCTCA GCTTCCCTCC
          TGTGTCCCCC CC-AGATACA TCACCCTGTC GAATCAGTGG TTCCCAAACC
          AGCAGAGCAG GAAGTTACCC AAGGCACCTG GGAAGAGACT AGATGCCCCA
          GTCCATATGA TGAGGGCTGA GATTCCCCCA GGTGGTTTTT GGGGGGCTTC
          TCCCTGCCCT GCCGTTATCT CACTTGCCTG CCTTCCCCCT ACCCCCACCC
          CATCCTCCAG
ES_13_009 ATGACCAACA TTCGAAAATC CCATTCCCTA ATAAAAATTA TTAACAACTC
          CTTTATTGAC CTACCCACCC CATCAAACAT CTCATCCTGA TGAAACTTCG
          GATCTCTCCT AGGAATCTGT CTAGCACTAC AAATCTTGAC AGGACTATTT
          CTAGCTATAC ATTATACATC AGATACCGCA ACAGCTTTTA ACTCTGTCAC
          TCATATCTGC CGAGACGTAA ATTACGGCTG AATATTACGC TACTTACACG
          CAAACGGGGC TTCCATATTT TTCATCTGCC TATATCTTCA TGTAGGACGA
          GGACTTTACT ATGGTTCCTA CATATATAAA GAAACCTGAA ACATTGGAAT
          TATATTACTA TTTGCTACTA TAGCAACAGC CTTTATAGGA TACGTACTTC
          CATGAGGCCA AATGTCCTTT TGAGGTGCAA CTGTAATCAC TAACTTACTC
          TCTGCAATTC CCTATGTCGG CACTGACCTT GTAGAATGAA TTTGAGGTGG
          CTTCTCTGTA GATAAAGCTA CCTTAACTCG ATTTTTTGCC TTTCATTTCC
          TACTTCCATT TGTTATCTCA GCTATAGTTA TAGTACATCT CCTATTTCTC
          CATGAAACAG GATCTAATAA TCCAATAGGA ATTCCATCTA ATATAGACAT
          AATTCCCTTC CACCCCTACC ATACAATTAA GGACATCCTT GGCATACTAC
          ATGTATTTTA TCAACTTACT AATAATAATT ATTCCTATTC TACTAGCCGT
          GGCATTTTTA ACTCTCTCAG AACGAAAAGT ACTAGGTTAT ATACAACTCC
          GAAAAGGACC CAATATTGTA GGACCCTGAG GTTTACTACA ACCAATTGCC
          GATGCAATTA AACTATTCAC TAAAGAACCC ATACAACCAT TAACATCATC
          CCTTACTCTA TTCATTATTG CACCAACTTT GGCCTTAACC TTAGCCTTAA
          TAATATGAAC TCCACTACCA ATACCACATC CATTAATTAA TATAAACCTA
          AGCATACTAT TCATACTAGC CCTATCGAGT CTAGCCGTAT ACGCTATCTT
          ATGATCGGGC TGAGCCTCAA ATTCAAAATA TGCACTAATT GGAACCCTAC
          GAGCAGTAGC CCAAACAATC TCCTATGAAG TAACCCTAGC CATTATTATC
          CTATCTATCT TACTTATAAA TGGCTCCTTT ACACTAACCA TATTAATTAC
          AACACAAGAA TACATTTGGC TAATCATCCC CTCATGACCC CTAGCCATAA
          TATGATTTAT CTCAACTTTA GCAGAAACTA ATCGGGCTCC CTTTGACCTA
          ACAGAAGGTG AATCAGAACT AGTATCTGGC TTTAATGTAG AGTATGCAGG
          GCGGGGGAGA GGAGCCACCA GCCTGTGTGG TCACCCGCCA CAGGCTCTGG
          GCTGACCCGG GCCCAAGCCC CGTCTGATAG GAAGATGCTG TTCTCTCCAC
          TTCCTGACGA GGAGAAGGGA GGTTCATGAC GTGAACTCAG CTAACGGGTC
          ACAACCTTTC CAACGCCAAG CGTGTCTAGG TCCTCAACCT GTACCCTCAG
          TCCCGCGTTC AGGTCTCCGT GGCTCCCTGG CGATCAGGGT TGTGGCTGGT
          CAGTCCCCAG AGGGCAGTGG GGTCTGTGGC TGCACCCTGA CCCAGAAGCC
          GGGAGCCCTG AGTGTCAGAC GGGTCTGCCA CCAGGTCCCT GGGAA-GCTG
          TCCCACCTGG TAAGCCAGGC TGAGAGGTGG ACAGGGCATG CCTTACCTAC
          CCAGCCCCAG CCTAGGGAGC CTGCCTGGGG GAGGGGTTGG GTGTGGGCAG
          TGAGTTCCTG AGAGCTTGAG AACACCACGG GGCATATAGC TCTCCACCTC
          TTCCTGCTCC ACCTTCACTT TTCTTTCTCT TCCCATGTCC CCACTTTCAT
          CCCTTGTTGG CGGCCTTCTC TTCGATGGAC AGGTGAGCCA GGGCTGCTGC
          CTGGAGGGCA CGGTGCCAGG GCCTGCTCAC GGCTCGGTGG TCATAGATGT
          GTAGACTGAA TAGGAAAGTG AGCTTTGTGA TCAGATCCTG CCCCAGTCTT
          ACAGCAGGTG GCAGGCAAGG GTCTGGACGA GGGGGTGGTG CCTCTTTCTA
          ATTTATACAA ACAATGTCCG AGCTCACGG- --CGTGGCAA GCCGTTCTTC
          CCGGAAATGT CAGCAGCCAT CCTTGTCTTG GGCTGGCCGT GTGTCGCCCA
          CACAGCCCAG GGGGGAGGAG AGCGATGCCT GTAAGTACAG CTGGGAGGTA
          CCCCCAGCCA TACTGGGCTG GTGCGATTCC CACCCTGGCC CGAGTCTAAC
          TCCCCTCCTT GATTCCAAGG TCA-GGGGGT GTGGGCAGGG CCGGGGGTGG
          GCGGCACGGA GAGAGGCAGA GGCC-GGAGG AGAGGAGGTG CAGGGCTTGG
          CGGGCGGCTC CCGGGAGCCC GAGTCGGAGC -----AGCAG GAGCTCCTGG
          GG-------- ---------- TGAGCCCTGT CCCCCTGCTG GGCAGCCAGG
          CCTGGGAGAG ACGGG----- ---------- ----ACCCCC AGTCGTGCTG
          CTGTCCTCTC TGAGCCTCCG TTACCCCCAG GTGTCCTGGC ACTGTCCCTT
          CTCTTCCACC C-ACGCAGGG GAGAGGTGCT TTGGAGGGTG AGGGCTGGGC
          GGCAGAGGTG GAATTCAAGA GGATGAAGGG AAATGGGCTC GTTCCTTCTG
          AGAGAAGACA GGAGTGGAGG GGCTTGGGAG GCAAGAGACA GGAGATGGTG
          TCCTCAGTGT CATAACTGGG GGAGGGAAAG GTGAGTTGTA CTCTTGAGAG
          GATCCTCACT GGGAAGTTGG TTACCTTAGG CTGGATTCAA CCCATTAGTC
          TGTAACCAGC ACTGTCCACA GGCCCTGG-- ---GCCTCTT CCACTTCTGC
          TTTCTCT--- ---------- -AACTTTAAT TAGTACACCT TCAATTTCTC
          TTTAGCAGCC CCTATCCCAC TTTGGCTTTG AGTTCCTACT CCCATTTTGC
          ACATCACTCC ATTCACTTCC TTATACCTCT CTAATCCTGC CTGAGTGTCC
          TGGCTCCTGG GAATATTGTT GCAGGTGGTT TCCAGATGCC CTGGTGAGGG
          TGCCTAACTC AGACAAGGAT TTGCATATCA GGATCTAGGG TTCTTTCTGG
          GTCTATTTTT AGTGAGTCTG TGATCACAGC TCTCTTCTGC TGACACTTCT
          CTCCTCATGT CAGTGCCTCG GGCCAGGACA GCGGATTCCT GGAAAGGGAC
          ACAGGGGTGC CAAGGGGTCA GAAGTTCCAA ACTGTCATCA GCAGGAGTTC
          TATGTCTATG TCTCTGCAGT TTTCTGAGAC AGGGTCCTCA GCTTCCCTCC
          TGTGTCCCCC CC-AGATACA TCACCCTGTC GAATCAGTGG TTCCCAAACC
          AGCAGAGCAG GAAGTTACCC AAGGCACCTG GGAAGAGACT AGATGCCCCA
          GTCCATATGA TGAGGGCTGA GATTCCCCCA GGTGGTTTTT GGGGGGCTTC
          TCCCTGCCCT GCCGTTATCT CACTTGCCTG CCTTCCCCCT ACCCCCACCC
          CATCCTCCAG
ES_13_010 ATGACCAACA TTCGAAAATC CCATTCCCTA ATAAAAATTA TTAACAACTC
          CTTTATTGAC CTACCCACCC CATCAAACAT CTCATCCTGA TGAAACTTCG
          GATCTCTCCT AGGAATCTGT CTAGCACTAC AAATCTTGAC AGGACTATTT
          CTAGCTATAC ATTATACATC AGATACCGCA ACAGCTTTTA ACTCTGTCAC
          TCATATCTGC CGAGACGTAA ATTACGGCTG AATATTACGC TACTTACACG
          CAAACGGGGC TTCCATATTT TTCATCTGCC TATATCTTCA TGTAGGACGA
          GGACTTTACT ATGGTTCCTA CATATATAAA GAAACCTGAA ACATTGGAAT
          TATATTACTA TTTGCTACTA TAGCAACAGC CTTTATAGGA TACGTACTTC
          CATGAGGCCA AATGTCCTTT TGAGGTGCAA CTGTAATCAC TAACTTACTC
          TCTGCAATTC CCTATGTCGG CACTGACCTT GTAGAATGAA TTTGAGGTGG
          CTTCTCTGTA GATAAAGCTA CCTTAACTCG ATTTTTTGCC TTTCATTTCC
          TACTTCCATT TGTTATCTCA GCTATAGTTA TAGTACATCT CCTATTTCTC
          CATGAAACAG GATCTAATAA TCCAATAGGA ATTCCATCTA ATATAGACAT
          AATTCCCTTC CACCCCTACC ATACAATTAA GGACATCCTT GGCATACTAC
          ATGTATTTTA TCAACTTACT AATAATAATT ATTCCTATTC TACTAGCCGT
          GGCATTTTTA ACTCTCTCAG AACGAAAAGT ACTAGGTTAT ATACAACTCC
          GAAAAGGACC CAATATTGTA GGACCCTGAG GTTTACTACA ACCAATTGCC
          GATGCAATTA AACTATTCAC TAAAGAACCC ATACAACCAT TAACATCATC
          CCTTACTCTA TTCATTATTG CACCAACTTT GGCCTTAACC TTAGCCTTAA
          TAATATGAAC TCCACTACCA ATACCACATC CATTAATTAA TATAAACCTA
          AGCATACTAT TCATACTAGC CCTATCGAGT CTAGCCGTAT ACGCTATCTT
          ATGATCGGGC TGAGCCTCAA ATTCAAAATA TGCACTAATT GGAACCCTAC
          GAGCAGTAGC CCAAACAATC TCCTATGAAG TAACCCTAGC CATTATTATC
          CTATCTATCT TACTTATAAA TGGCTCCTTT ACACTAACCA TATTAATTAC
          AACACAAGAA TACATTTGGC TAATCATCCC CTCATGACCC CTAGCCATAA
          TATGATTTAT CTCAACTTTA GCAGAAACTA ATCGGGCTCC CTTTGACCTA
          ACAGAAGGTG AATCAGAACT AGTATCTGGC TTTAATGTAG AGTATGCAGG
          GCGGGGGAGA GGAGCCACCA GCCTGTGTGG TCACCCGCCA CAGGCTCTGG
          GCTGACCCGG GCCCAAGCCC CGTCTGATAG GAAGATGCTG TTCTCTCCAC
          TTCCTGACGA GGCGATGGGA GGTTCATGAC GTGAACTCAG CTAACGGGTC
          ACAACCTTTC CAACGCCAAG CGTGTCTAGG TCCTCAACCT GTACCCTCAG
          TCCCGTGTTC AGGTCTCCGT GGCTCCCTGG CGATCAGGGT TGTGGCTGGT
          CAGTCCCCAG AGGGCAGTGG GGTCTGTGGC TGCACCCTGA CCCAGAAGCC
          GGGAGCCCTG AGTGTCAGAC GGGTCTGCCA CCAGGTCCCT GGGAA-GCTG
          TCCCACCTGG TAAGCCAGGC TGAGAGGTGG ACAGGGCATG CCTTACCTAC
          CCAGCCCCAG CCTAGGGAGC CTGCCTTGGG GAGGGGTTGG GTGTGGGCAG
          TGAGTTCCTG AGAGCTTGAG AACACCACAG GGCATATAGC TCTCCACCTC
          TTCCTGCTCC ACCTTCACTT TTCTTTCTCT TCCCGTGTCC CCACTTTCAT
          CCCTTGTTGG CGGCCTTCTC TTCGATGGAC AGGTGAGCCA GGGCTGCTGC
          CTGGAGGGCA CGGTGCCAGG GCCTGCTCAC GGCTCGGTGG TCATAGATGT
          GTAGACTGAA TAGGAAAGTG AGCTTTGTGA TCAGATCCTG CCCCAGTCTT
          ACAGCAGGTG GCAGGCAAGG GTCTGGACGA GGGGGTGGTG CCTCTTTCTA
          ATTTATACAA ACAATGTCCG AGCTCACGG- --CGTGGCAA GCCGTTCTTC
          CCGGAAATGT CAGCAGCCAT CCTTGTCTTG GGCTGGCCGT GTGTCGCCCA
          CACAGCCCAG GGGGGAGGAG AGCGATGCCT GTAAGTACAG CTGGGAGGTA
          CCCCCAGCCA TACTGGGCTG GTGCGATTCC CACCCTGGCC CGAGTCTAAC
          TCCCCTCCTT GATTCCAAGG TCA-GGGGGT GTGGGCAGGG CCGGGGGTGG
          GCGGCACGGA GAGAGGCAGA GGCC-GGAGG AGAGGAGGTG CAGGGCTTGG
          CGGGCGGCTC CCGGGAGCCC GAGTCGGAGC -----AGCAG GAGCTCCTGG
          GG-------- ---------- TGAGCCCTGT CCCCCTGCTG GGCAGCCAGG
          CCTGGGGGAG ACGGG----- ---------- ----ACCCCC AGTCGTGCTG
          CTGTCCTCTC TGAGCCTCCG TTACCCCCAG GTGTCCTGGC ACTGTCCCTT
          CTCTTCCACC C-ACGCAGGG GAGAGGTGCT TTGGAGGGTG AGGGCTGGGC
          GGCAGAGGTG GAATTCAAGA GGATGAAGGG AAATGGGCTC GTTCCTTCTG
          AGAGAAGACA GGAGTGGAGG GGCTTGGGAG GCAAGAGACA GGAGATGGTG
          TCCTCAGTGT CATAACTGGG GGAGGGAAAG GTGAGTTGTA CTCTTGAGAG
          GATCCTCACT GGGAAGTTGG TTACCTTAGG CTGGATTCAA CCCATTAGTC
          TGTAACCAGC ACTGTCCACA GGCCCTGG-- ---GCCTCTT CCACTTCTGC
          TTTCTCT--- ---------- -AACTTTAAT TAGTACACCT TCAATTTCTC
          TTTAGCAGCC CCTATCCCAC TTTGGCTTTG AGTTCCTACT CCCATTTTGC
          ACATCACTCC ATTCACTTCC TTATACCTCT CTAATCCTGC CTGAGTGTCC
          TGGCTCCTGG GAATATTGTT GCAGGTGGTT TCCAGATGCC CTGGTGAGGG
          TGCCTAACTC AGACAAGGAT TTGCATATCA GGATCTAGGG TTCTTTCTGG
          GTCTATTTTT AGTGAGTCTG TGATCACAGC TCTCTTCTGC TGACACTTCT
          CTCCTCATGT CAGTGCCTCG GGCCAGGACA GCGGATTCCT GGAAAGGGAC
          ACAGGGGTGC CAAGGGGTCA GAAGTTCCAA ACTGTCATCA GCAGGAGTTC
          TATGTCTATG TCTCTGCAGT TTTCTGAGAC AGGGTCCTCA GCTTCCCTCC
          TGTGTCCCCC CC-AGATACA TCACCCTGTC GAATCAGTGG TTCCCAAACC
          AGCAGAGCAG GAAGTTACCC AAGGCACCTG GGAAGAGACT AGATGCCCCA
          GTCCATATGA TGAGGGCTGA GATTCCCCCA GGTGGTTTTT GGGGGGCTTC
          TCCCTGCCCT GCCGTTATCT CACTTGCCTG CCTTCCCCCT ACCCCCACCC
          CATCCTCCAG
ES_16_011 ATGACCAACA TTCGAAAATC CCATTCCCTA ATAAAAATTA TTAACAACTC
          CTTTATTGAC CTACCCACTC CATCAAACAT CTCATCCTGA TGAAACTTCG
          GATCTCTCCT AGGAATCTGT CTAGCACTAC AAATCTTGAC AGGACTATTT
          CTAGCTATAC ATTACACATC AGATACTGCA ACAGCTTTTA ACTCTGTCAC
          TCATATCTGC CGAGACGTAA ATTACGGCTG AATATTACGC TACTTACACG
          CAAACGGGGC TTCCATATTT TTCATCTGCC TATATCTTCA TGTGGGACGA
          GGACTTTACT ATGGTTCCTA CATATATAAA GAAACTTGAA ACATTGGAAT
          TATATTACTA TTTGCTACTA TAGCAACAGC CTTTATAGGA TACGTACTTC
          CATGAGGCCA AATATCCTTT TGAGGTGCAA CTGTAATCAC TAACTTACTC
          TCTGCAATTC CCTATGTCGG CACTGACCTT GTAGAATGAA TTTGAGGTGG
          CTTCTCTGTA GATAAAGCTA CCTTAACTCG ATTTTTTGCC TTTCATTTCC
          TACTTCCATT TGTTATCTCA GCTATAGTTA TAGTACATCT CCTATTTCTC
          CATGAAACAG GATCTAATAA TCCAATAGGA ATTCCATCTA ATATAGACAT
          AATTCCCTTC CACCCCTACC ATACAATTAA GGACATCCTT GGCATACTAC
          ATGTATTTTA TCAACTTACT AATAATAATT ATTCCTATTT TACTAGCCGT
          GGCATTTTTA ACTCTCTCAG AACGAAAAGT ACTAGGTTAT ATACAACTCC
          GAAAAGGACC CAATATTGTA GGACCCTGAG GTTTACTACA ACCAATTGCC
          GATGCAATTA AACTATTCAC TAAAGAACCC ATACAACCAT TAACATCATC
          CCTTACTCTA TTTATTATTG CACCAACTTT GGCCTTAACC TTAGCCTTAA
          TAATATGAAC TCCACTACCA ATACCACATC CATTAATTAA TATAAACCTA
          AGCATACTAT TCATACTAGC CCTATCGAGT CTAGCCGTAT ACACTATCTT
          ATGATCAGGC TGAGCCTCAA ATTCAAAATA CGCACTAATT GGAACCCTAC
          GAGCAGTAGC CCAAACAATC TCCTATGAAG TAACCCTAGC CATTATTATC
          TTATCTATCT TACTTATAAA TGGCTCCTTT ACACTGACCA TATTAATTAC
          AACACAAGAA TACATTTGGC TAATCATCCC CTCATGACCC CTAGCCATAA
          TATGATTTAT CTCAACTTTA GCAGAAACTA ATCGGGCTCC CTTTGACCTA
          ACAGAAGGTG AATCAGAGCT AGTATCTGGC TTTAATGTAG AATACGCAGG
          GCGGGGGAGA GGAGCCACCA GCCTGTGTGG TCACCCGCCA CAGGCTCTGG
          GCTGACCCGG GCCCAAGCCC CGTCTGATAG GAAGATGCTG TTCTCTCCAC
          TTCCTGACGA GGAGAAGGGA GGTTCATGAC GTGAACTCAG CTAACGGGTC
          ACAACCTTTC CAACGCCAAG CGTGTCTAGG TCCTCAACCT GTACCCTCAG
          TCCCGCGTTC AGGTCTCCGT GGCTCCCTGG CGATCAGGGT TGTGGCTGGT
          CAGTCCCCAG AGGGCAGTGG GGTCTGTGGC TGAACCCTGA CCCAGAAGCC
          GGGAGCCCTG AGTGTCAGAC GGGTCTGCCA CCAGGTCCCT GGGAA-GCTG
          TCCCACCTGG TAAGCCAGGC TGAGAGGTGG ACAGGGCATG CCTTACCTAC
          CCAGCCCCAG CCTAGGGAGC CTGCCTGGGG GAGGGGTTGG GTGTGGGCAG
          TGAGTTCCTG AGAGCTTGAG AACACCACGG GGCATATAGC TCTCCACCTC
          TTCCTGCTCC ACCTTCACTT TTCTTTCTCT TCCCGTGTCC CCACTTTCAT
          CCCTTGTTGG CGGCCTTCTC TTCGATGGAC AGGTGAGCCA GGGCTGCTGC
          CTGGAGGGCA CGGTGCCAGG GCCTGCTCAC GGCTCGGTGG TCATAGATGT
          GTAGACTGAA TAGGAAAGTG AGCTTTGTGA TCAGATCCTG CCCCAGTCTT
          ACAGCAGGTG GCAGGCAAGG GTCTGGACGA GGGGGTGGTG CCTCTTTCTA
          ATTTATACAA ACAATGTCCG AGCTCACGG- --CGTGGCAA GCCGTTCTTC
          CCGGAAATGT CAGCAGCCAT CCTTGTCTTG GGCTGGCCGT GTGTCGCCCA
          CACAGCCCAG GGGGGAGGAG AGCGATGCCT GTAAGTACAG CTGGGAGGTA
          CCCCCAGCCA TACTGGGCTG GTGCGATTCC CACCCTGGCC CGAGTCTAAC
          TCCCCTCCTT GATTCCAAGG TCA-GGGGGT GTGGGCAGGG CCGGGGATGG
          GCGGCACGGA GAGAGGCAGA GGCC-GGAGG AGAGGAGGTG CAGGGCTTGG
          CGGGCGGCTC CCGGGAGCCC GAGTCGGAGC -----AGCAG GAGCTCCTGG
          GG-------- ---------- TGAGCCCTGT CCCCCTGCTG GGCAGCCAGG
          CCTGGGAGAG ACGGG----- ---------- ----ACCCCC AGTCGTGCTG
          CTGTCCTCTC TGAGCCTCCG TTACCCCCAG GTGTCCTGGC ACTGTCCCTT
          CTCTTCCACC C-ACGCAGGG GAGAGGTGCT TTGGAGGGTG AGGGCTGGGC
          GGCAGAGGTG GAATTCAAGA GGATGAAGGG AAATGGGCTC GTTCCTTCTG
          AGAGAAGACA GGAGTGGAGG GGCTTGGGAG GCAAGAGACA GGAGATGGTG
          TCCTCAGTGT CATAACTGGG GGAGGGAAAG GTGAGTTGTA CTCTTGAGAG
          GATCCTCACT GGGAAGTTGG TTACCTTAGG CTGGATTCAA CCCATTAGTC
          TGTAACCAGC ACTGTCCACA GGCCCTGG-- ---GCCTCTT CCACTTCTGC
          TTTCTCT--- ---------- -AACTTTAAT TAGTACACCT TCAATTTCTC
          TTTAGCAGCC CCTATCCCAC TTTGGCTTTG AGTTCCTACT CCCATTTTGC
          ACATCACTCC ATTCACTTCC TTATACCTCT CTAATCCTGC CTGAGTGTCC
          TGGCTCCTGG GAATATTGTT GCAGGTGGTT TCCAGATGCC CTGGTGAGGG
          TGCCTAACTC AGACAAGGAT TTGCATATCA GGATCTAGGG TTCTTTCTGG
          GTCTATTTTT AGTGAGTCTG TGATCACAGC TCTCTTCTGC TGACACTTCT
          CTCCTCATGT CAGTGCCTCG GGCCAGGACA GCGGATTCCT GGAAAGGGAC
          ACAGGGGTGC CAAGGGGTCA GAAGTTCCAA ACTGTCATCA GCAGGAGTTC
          TATGTCTATG TCTCTGCAGT TTTCTGAGAC AGGGTCCTCA GCTTCCCTCC
          TGTGTCCCCC CC-AGATACA TCACCCTGTC GAATCAGTGG TTCCCAAACC
          AGCAGAGCAG GAAGTTACCC AAGGCACCTG GGAAGAGACT AGATGCCCCA
          GTCCATATGA TGAGGGCTGA GATTCCCCCA GGTGGTTTTT GGGGGGCTTC
          TCCCTGCCCT GCCGTTATCT CACTTGCCTG CCTTCCCCCT ACCCCCACCC
          CATCCTCCAG
ES_16_012 ATGACCAACA TTCGAAAATC CCATTCCCTA ATAAAAATTA TTAACAACTC
          CTTTATTGAC CTACCCACTC CATCAAACAT CTCATCCTGA TGAAACTTCG
          GATCTCTCCT AGGAATCTGT CTAGCACTAC AAATCTTGAC AGGACTATTT
          CTAGCTATAC ATTACACATC AGATACTGCA ACAGCTTTTA ACTCTGTCAC
          TCATATCTGC CGAGACGTAA ATTACGGCTG AATATTACGC TACTTACACG
          CAAACGGGGC TTCCATATTT TTCATCTGCC TATATCTTCA TGTGGGACGA
          GGACTTTACT ATGGTTCCTA CATATATAAA GAAACTTGAA ACATTGGAAT
          TATATTACTA TTTGCTACTA TAGCAACAGC CTTTATAGGA TACGTACTTC
          CATGAGGCCA AATATCCTTT TGAGGTGCAA CTGTAATCAC TAACTTACTC
          TCTGCAATTC CCTATGTCGG CACTGACCTT GTAGAATGAA TTTGAGGTGG
          CTTCTCTGTA GATAAAGCTA CCTTAACTCG ATTTTTTGCC TTTCATTTCC
          TACTTCCATT TGTTATCTCA GCTATAGTTA TAGTACATCT CCTATTTCTC
          CATGAAACAG GATCTAATAA TCCAATAGGA ATTCCATCTA ATATAGACAT
          AATTCCCTTC CACCCCTACC ATACAATTAA GGACATCCTT GGCATACTAC
          ATGTATTTTA TCAACTTACT AATAATAATT ATTCCTATTT TACTAGCCGT
          GGCATTTTTA ACTCTCTCAG AACGAAAAGT ACTAGGTTAT ATACAACTCC
          GAAAAGGACC CAATATTGTA GGACCCTGAG GTTTACTACA ACCAATTGCC
          GATGCAATTA AACTATTCAC TAAAGAACCC ATACAACCAT TAACATCATC
          CCTTACTCTA TTTATTATTG CACCAACTTT GGCCTTAACC TTAGCCTTAA
          TAATATGAAC TCCACTACCA ATACCACATC CATTAATTAA TATAAACCTA
          AGCATACTAT TCATACTAGC CCTATCGAGT CTAGCCGTAT ACACTATCTT
          ATGATCAGGC TGAGCCTCAA ATTCAAAATA CGCACTAATT GGAACCCTAC
          GAGCAGTAGC CCAAACAATC TCCTATGAAG TAACCCTAGC CATTATTATC
          TTATCTATCT TACTTATAAA TGGCTCCTTT ACACTGACCA TATTAATTAC
          AACACAAGAA TACATTTGGC TAATCATCCC CTCATGACCC CTAGCCATAA
          TATGATTTAT CTCAACTTTA GCAGAAACTA ATCGGGCTCC CTTTGACCTA
          ACAGAAGGTG AATCAGAGCT AGTATCTGGC TTTAATGTAG AATACGCAGG
          GCGGGGGAGA GGAGCCACCA GCCTGTGTGG TCACCCGCCA CAGGCTCTGG
          GCTGACCCGG GCCCAAGCAC CGTCTGATAG GAAGATGCTG TTCTCTCCAC
          TTCCTGACGA GGAGAAGGGA GGTTCATGAC GTGAACTCAG CTAACGGGTC
          ACAACCTTTC CAACGCCAAG CCTGTCTAGG TCCTCAACCT GTACCCTCAG
          TCCCGCGTTC AGGTCTCTGT GGCTCCCTGG CGATCAGGGT TGTGGCTGGT
          CAGTCCCCAG AGGGCAGTGG GGTCTGTGGC TGCACCCTGA CCCAGAAGCA
          GGGAGCCCTG AGTGTCAGAC GGGTCTGCCA CCAGGTCCCT GGGAA-GCTG
          TCCCACCTGG TAAGCCAGGC TGAGAGGTGG ACAGGGCATG CCTTACCTAC
          CCAGCCCCAG CCTAGGGAGC CTGCCTGGGG GAGGGGTTGG GTGTGGGCAG
          TGAGTTCCTG AGAGCTTGAG AACACCACGG GGCATATAGC TCTCCACCTC
          TTCCTGCTCC ACCTTCACTT TTCTTTCTCT TCCCGTGTCC CCACTTTCAT
          CCCTTGTTGG CGGCCTTCTC TTCGATGGAC AGGTGAGCCA GGGCTGCTGC
          CTGGAGGGCA CGGTGCCAGG GCCTGCTCAC GGCTCGGTGG TCATAGATGT
          GTAGACTGAA TAGGAAAGTG AGCTTTGTGA TCAGATCCTG CCCCAGTCTT
          ACAGCAGGTG GCAGGCAAGG GTCTGGACGA GGGGGTGGTG CCTCTTTCTA
          ATTTATACAA ACAATGTCCG AGCTCACGG- --CGTGGCAA GCCGTTCTTC
          CCGGAAATGT CAGCAGCCAT CCTTGTCTTG GGCTGGCCGT GTGTCGCCCA
          CACAGCCCAG GGGGGAGGAG AGCGATGCCT GTAAGTACAG CTGGGAGGTA
          CCCCCAGCCA TACTGGGCTG GTGCGATTCC CACCCTGGCC CGAGTCTAAC
          TCCCCTCCTT GATTCCAAGG TCA-GGGGGT GTGGGCAGGG CCGGGGGTGG
          GCGGCACGGA GAGAGGCAGA GGCC-GGAGG AGAGGAGGTG CAGGGCTTGG
          CGGGCGGCTC CCGGGAGCCC GAGTCGGAGC -----AGCAG GAGCTCCTGG
          GG-------- ---------- TGAGCCCTGT CCCCCTGCTG GGCAGCCAGG
          CCTGGGAGAG ACGGG----- ---------- ----ACCCCC AGTCGTGCTG
          CTGTCCTCTC TGAGCCTCCG TTACCCCCAG GTGTCCTGGC ACTGTCCCTT
          CTCTTCCACC C-ACGCAGGG GAGAGGTGCT TTGGAGGGTG AGGGCTGGGC
          GGCAGAGGTG GAATTCAAGA GGATGAAGGG AAATGGGCTC GTTCCTTCTG
          AGAGAAGACA GGAGTGGAGG GGCTTGGGAG GCAAGAGACA GGAGATGGTG
          TCCTCAGTGT CATAACTGGG GGAGGGAAAG GTGAGTTGTA CTCTTGAGAG
          GATCCTCACT GGGAAGTTGG TTACCTTAGG CTGGATTCAA CCCATTAGTC
          TGTAACCAGC ACTGTCCACA GGCCCTGG-- ---GCCTCTT CCACTTCTGC
          TTTCTCT--- ---------- -AACTTTAAT TAGTACACCT TCAATTTCTC
          TTTAGCAGCC CCTATCCCAC TTTGGCTTTG AGTTCCTACT CCCATTTTGC
          ACATCACTCC ATTCACTTCC TTATACCTCT CTAATCCTGC CTGAGTGTCC
          TGGCTCCTGG GAATATTGTT GCAGGTGGTT TCCAGATGCC CTGGTGAGGG
          TGCCTAACTC AGACAAGGAT TTGCATATCA GGATCTAGGG TTCTTTCTGG
          GTCTATTTTT AGTGAGTCTG TGATCACAGC TCTCTTCTGC TGACACTTCT
          CTCCTCATGT CAGTGCCTCG GGCCAGGACA GCGGATTCCT GGAAAGGGAC
          ACAGGGGTGC CAAGGGGTCA GAAGTTCCAA ACTGTCATCA GCAGGAGTTC
          TATGTCTATG TCTCTGCAGT TTTCTGAGAC AGGGTCCTCA GCTTCCCTCC
          TGTGTCCCCC CC-AGATACA TCACCCTGTC GAATCAGTGG TTCCCAAACC
          AGCAGAGCAG GAAGTTACCC AAGGCACCTG GGAAGAGACT AGATGCCCCA
          GTCCATATGA TGAGGGCTGA GATTCCCCCA GGTGGTTTTT GGGGGGCTTC
          TCCCTGCCCT GCCGTTATCT CACTTGCCTG CCTTCCCCCT ACCCCCACCC
          CATCCTCCAG
ES_18_013 ATGACCAACA TTCGAAAATC CCATTCCCTA ATAAAAATTA TTAACAACTC
          CTTTATTGAC CTACCCACTC CATCAAACAT CTCATCCTGA TGAAACTTCG
          GATCTCTCCT AGGAATCTGT CTAGCACTAC AAATCTTGAC AGGACTATTT
          CTAGCTATAC ATTACACATC AGATACTGCA ACAGCTTTTA ACTCTGTCAC
          TCATATCTGC CGAGACGTAA ATTACGGCTG AATATTACGC TACTTACACG
          CAAACGGGGC TTCCATATTT TTCATCTGCC TATATCTTCA TGTGGGACGA
          GGACTTTACT ATGGTTCCTA CATATATAAA GAAACTTGAA ACATTGGAAT
          TATATTACTA TTTGCTACTA TAGCAACAGC CTTTATAGGA TACGTACTTC
          CATGAGGCCA AATATCCTTT TGAGGTGCAA CTGTAATCAC TAACTTACTC
          TCTGCAATTC CCTATGTCGG CACTGACCTT GTAGAATGAA TTTGAGGTGG
          CTTCTCTGTA GATAAAGCTA CCTTAACTCG ATTTTTTGCC TTTCATTTCC
          TACTTCCATT TGTTATCTCA GCTATAGTTA TAGTACATCT CCTATTTCTC
          CATGAAACAG GATCTAATAA TCCAATAGGA ATTCCATCTA ATATAGACAT
          AATTCCCTTC CACCCCTACC ATACAATTAA GGACATCCTT GGCATACTAC
          ATGTATTTTA TCAACTTACT AATAATAATT ATTCCTATTT TACTAGCCGT
          GGCATTTTTA ACTCTCTCAG AACGAAAAGT ACTAGGTTAT ATACAACTCC
          GAAAAGGACC CAATATTGTA GGACCCTGAG GTTTACTACA ACCAATTGCC
          GATGCAATTA AACTATTCAC TAAAGAACCC ATACAACCAT TAACATCATC
          CCTTACTCTA TTTATTATTG CACCAACTTT GGCCTTAACC TTAGCCTTAA
          TAATATGAAC TCCACTACCA ATACCACATC CATTAATTAA TATAAACCTA
          AGCATACTAT TCATACTAGC CCTATCGAGT CTAGCCGTAT ACACTATCTT
          ATGATCAGGC TGAGCCTCAA ATTCAAAATA CGCACTAATT GGAACCCTAC
          GAGCAGTAGC CCAAACAATC TCCTATGAAG TAACCCTAGC CATTATTATC
          TTATCTATCT TACTTATAAA TGGCTCCTTT ACACTGACCA TATTAATTAC
          AACACAAGAA TACATTTGGC TAATCATCCC CTCATGACCC CTAGCCATAA
          TATGATTTAT CTCAACTTTA GCAGAAACTA ATCGGGCTCC CTTTGACCTA
          ACAGAAGGTG AATCAGAGCT AGTATCTGGC TTTAATGTAG AATACGCAGG
          GCGGGGGAGA GGAGCCACCA GCCTGTGTGG TCACCCGCCA CAGGCTCTGG
          GCTGACCCGG GCCCAAGCCC CGTCTGATAG GAAGATGCTG TTCTCTCCAC
          TTCCTGACGA GGAGAAGGGA GGTTCATGAC GTGAACTCAG CTAACGGGTC
          ACAACCTTTC CAACGCCAAG CGTGTCTAGG TCCTCAACCT GTACCCTCAG
          TCCCGCGTTC AGGTCTCCGT GGCTCCCTGG CGATCAAGGT TGTGGCTGGT
          CAGTCCCCAG AGGGCAGTGG GGTCTGTGGC TGCACCCTGA CCCAGAAGCC
          GGGAGCCCTG AGTGTCAGAC GGGTCTGCCA CCAGGTCCCT GGGAA-GCTG
          TCCCACCTGG TAAGCCAGGC TGAGAGGTGG ACAGGGCATG CCTTACCTAC
          CCAGCCCCAG CCTAGGGAGC CTGCCTGGGG GAGGGGTTGG GTGTGGGCAG
          TGAGTTCCTG AGAGCTTGAG AACACCACGG GGCATATAGC TCTCCACCTC
          TTCCTGCTCC ACCTTCACTT TTCTTTCTCT TCCCGTGTCC CCACTTTCAT
          CCCTTGTTGG CGGCCTTCTC TTCGATGGAC AGGTGAGCCA GGGCTGCTGC
          CTGGAGGGCA CGGTGCCAGG GCCTGCTCAC GGCTCGGTGG TCATAGATGT
          GTAGACTGAA TAGGAAAGTG AGCTTTGTGA TCAGATCCTG CCCCAGTCTT
          ACAGCAGGTG GCAGGCAAGG GTCTGGACGA GGGGGTGGTG CCTCTTTCTA
          ATTTATACAA ACAATGTCCG AGCTCACGG- --CGTGGCAA GCCGTTCTTC
          CCGGAAATGT CAGCAGCCAT CCTTGTCTTG GGCTGGCCGT GTGTCGCCCA
          CACAGCCCAG GGGGGAGGAG AGCGATGCCT GTAAGTACAG CTGGGAGGTA
          CCCCCAGCCA TACTGGGCTG GTGCGATTCC CACCCTGGCC CGAGTCTAAC
          TCCCCTCCTT GATTCCAAGG TCA-GGGGGT GTGGGCAGGG CCGGGGGTGG
          GCGGCACGGA GAGAGGCAGA GGCC-GGAGG AGAGGAGGTG CAGGGCTTGG
          CGGGCGGCTC CCGGGAGCCC GAGTCGGAGC -----AGCAG GAGCTCCTGG
          GG-------- ---------- TGAGCCCTGT CCCCCTGCTG GGCAGCCAGG
          CCTGGGAGAG ACGGG----- ---------- ----ACCCCC AGTCGTGCTG
          CTGTCCTCTC TGAGCCTCCG TTACCCCCAG GTGTCCTGGC ACTGTCCCTT
          CTCTTCCACC C-ACGCAGGG GAGAGGTGCT TTGGAGGGTG AGGGCTGGGC
          GGCAGAGGTG GAATTCAAGA GGATGAAGGG AAATGGGCTC GTTCCTTCTG
          AGAGAAGACA GGAGTGGAGG GGCTTGGGAG GCAAGAGACA GGAGATGGTG
          TCCTCAGTGT CATAACTGGG GGAGGGAAAG GTGAGTTGTA CTCTTGAGAG
          GATCCTCACT GGGAAGTTGG TTACCTTAGG CTGGATTCAA CCCATTAGTC
          TGTAACCAGC ACTGTCCACA GGCCCTGG-- ---GCCTCTT CCACTTCTGC
          TTTCTCT--- ---------- -AACTTTAAT TAGTACACCT TCAATTTCTC
          TTTAGCAGCC CCTATCCCAC TTTGGCTTTG AGTTCCTACT CCCATTTTGC
          ACATCACTCC ATTCACTTCC TTATACCTCT CTAATCCTGC CTGAGTGTCC
          TGGCTCCTGG GAATATTGTT GCAGGTGGTT TCCAGATGCC CTGGTGAGGG
          TGCCTAACTC AGACAAGGAT TTGCATATCA GGATCTAGGG TTCTTTCTGG
          GTCTATTTTT AGTGAGTCTG TGATCACAGC TCTCTTCTGC TGACACTTCT
          CTCCTCATGT CAGTGCCTCG GGCCAGGACA GCGGATTCCT GGAAAGGGAC
          ACAGGGGTGC CAAGGGGTCA GAAGTTCCAA ACTGTCATCA GCAGGAGTTC
          TATGTCTATG TCTCTGCAGT TTTCTGAGAC AGGGTCCTCA GCTTCCCTCC
          TGTGTCCCCC CC-AGATACA TCACCCTGTC GAATCAGTGG TTCCCAAACC
          AGCAGAGCAG GAAGTTACCC AAGGCACCTG GGAAGAGACT AGATGCCCCA
          GTCCATATGA TGAGGGCTGA GATTCCCCCA GGTGGTTTTT GGGGGGCTTC
          TCCCTGCCCT GCCGTTATCT CACTTGCCTG CCTTCCCCCT ACCCCCACCC
          CATCCTCCAG
ES_18_014 ATGACCAACA TTCGAAAATC CCATTCCCTA ATAAAAATTA TTAACAACTC
          CTTTATTGAC CTACCCACTC CATCAAACAT CTCATCCTGA TGAAACTTCG
          GATCTCTCCT AGGAATCTGT CTAGCACTAC AAATCTTGAC AGGACTATTT
          CTAGCTATAC ATTACACATC AGATACTGCA ACAGCTTTTA ACTCTGTCAC
          TCATATCTGC CGAGACGTAA ATTACGGCTG AATATTACGC TACTTACACG
          CAAACGGGGC TTCCATATTT TTCATCTGCC TATATCTTCA TGTGGGACGA
          GGACTTTACT ATGGTTCCTA CATATATAAA GAAACTTGAA ACATTGGAAT
          TATATTACTA TTTGCTACTA TAGCAACAGC CTTTATAGGA TACGTACTTC
          CATGAGGCCA AATATCCTTT TGAGGTGCAA CTGTAATCAC TAACTTACTC
          TCTGCAATTC CCTATGTCGG CACTGACCTT GTAGAATGAA TTTGAGGTGG
          CTTCTCTGTA GATAAAGCTA CCTTAACTCG ATTTTTTGCC TTTCATTTCC
          TACTTCCATT TGTTATCTCA GCTATAGTTA TAGTACATCT CCTATTTCTC
          CATGAAACAG GATCTAATAA TCCAATAGGA ATTCCATCTA ATATAGACAT
          AATTCCCTTC CACCCCTACC ATACAATTAA GGACATCCTT GGCATACTAC
          ATGTATTTTA TCAACTTACT AATAATAATT ATTCCTATTT TACTAGCCGT
          GGCATTTTTA ACTCTCTCAG AACGAAAAGT ACTAGGTTAT ATACAACTCC
          GAAAAGGACC CAATATTGTA GGACCCTGAG GTTTACTACA ACCAATTGCC
          GATGCAATTA AACTATTCAC TAAAGAACCC ATACAACCAT TAACATCATC
          CCTTACTCTA TTTATTATTG CACCAACTTT GGCCTTAACC TTAGCCTTAA
          TAATATGAAC TCCACTACCA ATACCACATC CATTAATTAA TATAAACCTA
          AGCATACTAT TCATACTAGC CCTATCGAGT CTAGCCGTAT ACACTATCTT
          ATGATCAGGC TGAGCCTCAA ATTCAAAATA CGCACTAATT GGAACCCTAC
          GAGCAGTAGC CCAAACAATC TCCTATGAAG TAACCCTAGC CATTATTATC
          TTATCTATCT TACTTATAAA TGGCTCCTTT ACACTGACCA TATTAATTAC
          AACACAAGAA TACATTTGGC TAATCATCCC CTCATGACCC CTAGCCATAA
          TATGATTTAT CTCAACTTTA GCAGAAACTA ATCGGGCTCC CTTTGACCTA
          ACAGAAGGTG AATCAGAGCT AGTATCTGGC TTTAATGTAG AATACGCAGG
          GCGGGGGAGA GGAGCCACCA GCCTGTGTGG TCACCCGCCA CAGGCTCTGG
          GCTGACCCGG GCCCAAGCCC CGTCTGATAG GAAGATGCTG TTCTCTCCAC
          TTCCTGACGA GGCGATGGGA GGTTCATGAC GTGAACTCAG CTAACGGGTC
          ACAACCTTTC CAACGCCAAG CGTGTCTAGG TCCTCAACCT GTACCCTCAG
          TCCCGCGTTC AGGTCTCCGT GGCTCCCTGG CGATCAGGGT TGTGGCTGGT
          CAGTCCCCAG AGGGCAGTGG GGTCTGTGGC TGCACCCTGA CCCAGAAGCC
          GGGAGCCCTG AGTGTCAGAC GGGTCTGCCA CCAGGTCCCT GGGAA-GCTG
          TCCCACCTGG TAAGCCAGGC TGAGAGGTGG ACAGGGCATG CCTTACCTAC
          CCAGCCCCAG CCTAGGGAGC CTGCCTGGGG GAGGGGTTGG GTGTGGGCAG
          TGAGTTCCTG AGAGCTTGAG AACACCACGG GGCATATAGC TCTCCACCTC
          TTCCTGCTCC ACCTTCACTT TTCTTTCTCT TCCCGTGTCC CCACTTTCAT
          CCCTTGTTGG CGGCCTTCTC TTCGATGGAC AGGTGAGCCA GGGCTGCTGC
          CTGGAGGGCA CGGTGCCAGG GCCTGCTCAC GGCTCGGTGG TCATAGATGT
          GTAGACTGAA TAGGAAAGTG AGCTTTGTGA TCAGATCCTG CCCCAGTCTT
          ACAGCAGGTG GCAGGCAAGG GTCTGGACGA GGGGGTGGTG CCTCTTTCTA
          ATTTATACAA ACAATGTCCG AGCTCACGG- --CGTGGCAA GCCGTTCTTC
          CCGGAAATGT CAGCAGCCAT CCTTGTCTTG GGCTGGCCGT GTGTCGCCCA
          CACAGCCCAG GGGGGAGGAG AGCGATGCCT GTAAGTACAG CTGGGAGGTA
          CCCCCAGCCA TACTGGGCTG GTGTGATTCC CACCCTGGCC CGAGTCTAAC
          TCCCCTCCTT GATTCCAAGG TCA-GGGGGT GTGGGCAGGG CCGGGGGTGG
          GCGGCACGGA GAGAGGCAGA GGCC-GGAGG AGAGGAGGTG CAGGGCTTGG
          CGGGCGGCTC CCGGGAGCCC GAGTCGGAGC -----AGCAG GAGCTCCTGG
          GG-------- ---------- TGAGCCCTGT CCCCCTGCTG GGCAGCCAGG
          CCTGGGGGAG ACGGG----- ---------- ----ACCCCC AGTCGTGCTG
          CTGTCCTCTC TGAGCCTCCG TTACCCCCAG GTGTCCTGGC ACTGTCCCTT
          CTCTTCCACC C-ACGCAGGG GAGAGGTGCT TTGGAGGGTG AGGGCTGGGC
          GGCAGAGGTG GAATTCAAGA GGATGAAGGG AAATGGGCTC GTTCCTTCTG
          AGAGAAGACA GGAGTGGAGG GGCTTGGGAG GCAAGAGACA GGAGATGGTG
          TCCTCAGTGT CATAACTGGG GGAGGGAAAG GTGAGTTGTA CTCTTGAGAG
          GATCCTCACT GGGAAGTTGG TTACCTTAGG CTGGATTCAA CCCATTAGTC
          TGTAACCAGC ACTGTCCACA GGCCCTGG-- ---GCCTCTT CCACTTCTGC
          TTTCTCT--- ---------- -AACTTTAAT TAGTACACCT TCAATTTCTC
          TTTAGCAGCC CCTATCCCAC TTTGGCTTTG AGTTCCTACT CCCATTTTGC
          ACATCACTCC ATTCACTTCC TTATACCTCT CTAATCCTGC CTGAGTGTCC
          TGGCTCCTGG GAATATTGTT GCAGGTGGTT TCCAGATGCC CTGGTGAGGG
          TGCCTAACTC AGACAAGGAT TTGCATATCA GGATCTAGGG TTCTTTCTGG
          GTCTATTTTT AGTGAGTCTG TGATCACAGC TCTCTTCTGC TGACACTTCT
          CTCCTCATGT CAGTGCCTCG GGCCAGGACA GCGGATTCCT GGAAAGGGAC
          ACAGGGGTGC CAAGGGGTCA GAAGTTCCAA ACTGTCATCA GCAGGAGTTC
          TATGTCTATG TCTCTGCAGT TTTCTGAGAC AGGGTCCTCA GCTTCCCTCC
          TGTGTCCCCC CC-AGATACA TCACCCTGTC GAATCAGTGG TTCCCAAACC
          AGCAGAGCAG GAAGTTACCC AAGGCACCTG GGAAGAGACT AGATGCCCCA
          GTCCATATGA TGAGGGCTGA GATTCCCCCA GGTGGTTTTT GGGGGGCTTC
          TCCCTGCCCT GCCGTTATCT CACTTGCCTG CCTTCCCCCT ACCCCCACCC
          CATCCTCCAG
MA_01_015 ATGACCCACA TTCGAAAATC TCACCCCCTA ATAAAAATTA TCAATAACTC
          CTTTATCGAC CTACCTGCCC CATCAAACAT TTCTTCCTGA TGAAATTTTG
          GATCTCTTTT AGGAATCTGC TTAGCATTAC AAATCCTAAC AGGATTATTC
          TTAGCCATAC ATTACACATC AGACACTGCA ACAGCCTTTA ACTCTGTAAC
          CCATATCTGC CGAGACGTAA ACTACGGCTG AGTACTGCGC TATTTACATG
          CAAACGGAGC TTCTATATTC TTTATTTGTC TATACCTTCA TGTGGGACGA
          GGACTCTATT ATGGTTCCTA TTTATACATA GAGACCTGAA ACATTGGAAT
          TATTTTACTA TTTACTGTCA TAGCAACAGC CTTTATGGGA TATGTACTTC
          CATGAGGTCA AATATCTTTC TGAGGTGCAA CCGTAATTAC CAATCTACTC
          TCCGCAATCC CTTATATTGG CACTAACCTT GTAGAATGAA TCTGAGGCGG
          TTTCTCTGTC GACAAAGCTA CTTTAACCCG ATTTTTTGCC TTCCACTTCC
          TACTCCCATT TATTATTTCA GCTATAGTCA TAGTACATCT CCTATTTCTC
          CATGAAACAG GATCTAACAA TCCAACAGGA ATCCCCTCTA ACATAGATAT
          AATTCCCTTC CACCCCTACT ACACAATCAA AGATATCCTC GGTCTACTAT
          ATGTATTATA TTAATCTATT AATAATAATT ATTCCCATTT TACTAGCTGT
          AGCATTCTTA ACCCTACTAG AACGAAAAAT ACTAGGCTAT ATACAGCTTC
          GAAAAGGACC TAACATTGTA GGTCCCTATG GCCTATTACA ACCAATCACT
          GATGCAATTA AACTATTCAC TAAAGAACCC ACACAACCAC TAACATCATC
          CCTTATTATA TTCATTATTG CACCAACTCT AGCCCTAGCC CTAGCCCTAA
          CAATATGAGT TCCATTACCC ATACCACATC CACTAATTAA TATAAACTTA
          AGCATACTAT TCATGCTAGC CCTGTCAAGT TTAGCTGTAT ACGCCATCTT
          ATGATCAGGC TGAGCTTCAA ATTCAAAATA TGCACTAATT GGGGCCCTAC
          GAGCAGTAGC TCAAACAATT TCCTACGAAG TAACTTTAGC CATTATTATC
          CTATCTATCC TAATCATAAA TGGCTCCTTC ACATTAACCA CATTAATCAC
          AACACAAGAA TATATATGAT TAATTATTCC CTCATGACCC CTAGCCATAA
          TATGATTTAT TTCCACTTTA GCAGAAACCA ATCGAGCTCC CTTCGACCTA
          ACAGAAGGTG AGTCAGAATT AGTATCTGGA TTTAACGTAG AATATGCAGG
          GCGGGGGAGA GGAGCCACCA GCCTGTGTGG TCACCCGCCA CAGGCTCTGG
          GCTGACCCGG GCCCAAGCAC CGTCTGATAG GAAGATGCTG TTCTCTCCAC
          TTCCTGACGA GGAGAAGGGA GGTTCATGAC GTGAACTCAG CTAACGGGTC
          ACAACCTTTC CAACGCCAAG CCTGTCTAGG TCCTCAACCT GTACCCTCAG
          TCCCACGTTC AGGTCTCTGT GGCTCCCTGG CGATCAGGGT TGTGGCTGGT
          CAGTCCCCAG AGGGCAGTGG GGTCTGTGGC TGCACCCTGA CCCAGAAGCC
          GGGAGCCCTG AGTGTCAGAC GGGTCTGCCA CCAGGTCCCT GGGAA-GCTG
          TCCCACCTGG TAAGCCAGGC TGAGAGGTGG ACAGGGCATG CCTTACCTAC
          TCAGCCCCAG CCTGGGGAGC CTGCCTTGGG GAGGGGTTGG GTGTGGGCAG
          TGAGTTCCTG AGAGCTTGGG AACACCACAG GGCATATTGC TCTCCACCTC
          TTCCTGCTCC ACCTTCACTT TTCTTTCTCT TCCCGTGTCC CCACTTTCAT
          CCCTTGTTGG CGGCCTTCTC TTCGATGGAC AGGTGAGCCA GGGCTGCTGC
          CTGGAGGGCA CGGTGCCAGG GCCTGCTCAC GGCTCGGTGG TCATAGATGT
          GTAGACTGAA TAGGAAAGTG AGCTTTGTGA TCAGATCCTG CCCCAGTCTT
          ACAGCAGGTG GCAGGCAAGG GTCTGGACGA GGGGGTGGTG CCTCTTTCTA
          ATTTATACAA ACAATGTCCG AGCTCACGG- --CGTGGCAA GCCGTTCTTT
          CCAGAAATGT CAGCAGCCAT CCTTGCCTTG GGCTGGCCGT GTGTCGCCCA
          CACAGCCC-G GGGGGAGGAG AGCGATGCCT GTAAGTACAG CTGGGAGGCA
          CCCCCAGCCA TACTGGACTG GTGGGATTCC CACCCTGGCC CGAGTCTAAC
          TCCCCTCCTT GATTTCAAGG TCA-GGGGGT GTGGGCAGGG CCGGGGGTGG
          GCGGCACGGA GAGAGGCAGA GGCC-GGAGG AGAGGAGGTG CAGGGCTTGG
          CGGGCGGCTC CCGGGAGCCC GAGTCGGAGC -----AGCAG GAGCTCCTGG
          GG-------- ---------- TGAGCCCTGT CCCCCTGCTG GGCAGCCAGG
          CCTGGGGGAG ACGGGCCACA GCCCCGACGC CCCCACCCCC AGTCGTGCTG
          CTGTCCTCTC TGAGCCTCAG TTTCCCCCAG GTGTCCTGGC ACTGTCCCTT
          CTCTTTCACC C-ACGCAGGG GAGAGGTGCT TTGGAGGTTG AGGGCTGGGC
          GGCAGAGGTG GAATTCAAGA GGATGAAGGG AAATGGGCTC GTTCCTTCTG
          AGAGAAGACA GGAGTGGAGG GGCTTGGGAG GCAAGAGACA GGAGATGGTG
          TCCTTAGTGT CATAACTGGG GGAGGGAAAG GTGAGTTGTA CTCTTGAGAG
          GATCCTCACT GGGAAGTTGG TTACCTTAGG CTGGATTCAA CCCATTAGTC
          TGTAACCAGC ACTGTCCACA GGCCCTGG-- ---GCCTCTT CCACTTCTGC
          TTTCTCT--- ---------- -AACTTTAAT TAGTACACCT TTAATTTCTC
          TTTAGCAGCC CCTATCCCAC TTTGGTTTTG AGTTCCTACT CCCATTTTGC
          ACATCACTCC ATTCACTTCC TTATACCTCT CTAATCCTGC CTGAGTGTCC
          TGGCTCCTGG GAATATTGTT GCAGGTGGTT TCCAGATGCC CTGGTGAGGG
          TTCCTAACTC AGACAAGGAT TTGCATATCA GGATCTAGGG TTCTTTCTGG
          GTCTATTTTT AGTGAGTCTG TGATCACAGC TCTCTTCTGC TGACACTTCT
          CTCCTCATGT CAGTGCCTCG GGCCAGGACA GCGGGTTCCT GGAAAGGGAC
          ACAGGGGTGC CAAGGGGTCA GAAGTTCCAA ACTGTCATCA GCAGGAGTTC
          TATGTCTATG TCTCTGCAGT TTTCTGAGAC AGGGTCCTCA GCTTCCCTCC
          TGTGTCCCCC C--AGATACA TCACCCTGTC GAATCAGTGG TTCCCAA-CC
          AGCAGAGCAG GAAGTTACCC AAGGCACCTG GGAAAAGACT AGATGCCCCA
          GTCCATATGA TGAGGGCTGA GATTCCCCCA GGTGGTTTTT GGGGGGCTTC
          TCCCTGCCCT GCCTTTATCT CACTTGCCTG CCTTCCCCCT ACCCCCACCC
          CATCCTCCAG
MA_01_016 ATGACCCACA TTCGAAAATC TCACCCCCTA ATAAAAATTA TCAATAACTC
          CTTTATCGAC CTACCTGCCC CATCAAACAT TTCTTCCTGA TGAAATTTTG
          GATCTCTTTT AGGAATCTGC TTAGCATTAC AAATCCTAAC AGGATTATTC
          TTAGCCATAC ATTACACATC AGACACTGCA ACAGCCTTTA ACTCTGTAAC
          CCATATCTGC CGAGACGTAA ACTACGGCTG AGTACTGCGC TATTTACATG
          CAAACGGAGC TTCTATATTC TTTATTTGTC TATACCTTCA TGTGGGACGA
          GGACTCTATT ATGGTTCCTA TTTATACATA GAGACCTGAA ACATTGGAAT
          TATTTTACTA TTTACTGTCA TAGCAACAGC CTTTATGGGA TATGTACTTC
          CATGAGGTCA AATATCTTTC TGAGGTGCAA CCGTAATTAC CAATCTACTC
          TCCGCAATCC CTTATATTGG CACTAACCTT GTAGAATGAA TCTGAGGCGG
          TTTCTCTGTC GACAAAGCTA CTTTAACCCG ATTTTTTGCC TTCCACTTCC
          TACTCCCATT TATTATTTCA GCTATAGTCA TAGTACATCT CCTATTTCTC
          CATGAAACAG GATCTAACAA TCCAACAGGA ATCCCCTCTA ACATAGATAT
          AATTCCCTTC CACCCCTACT ACACAATCAA AGATATCCTC GGTCTACTAT
          ATGTATTATA TTAATCTATT AATAATAATT ATTCCCATTT TACTAGCTGT
          AGCATTCTTA ACCCTACTAG AACGAAAAAT ACTAGGCTAT ATACAGCTTC
          GAAAAGGACC TAACATTGTA GGTCCCTATG GCCTATTACA ACCAATCACT
          GATGCAATTA AACTATTCAC TAAAGAACCC ACACAACCAC TAACATCATC
          CCTTATTATA TTCATTATTG CACCAACTCT AGCCCTAGCC CTAGCCCTAA
          CAATATGAGT TCCATTACCC ATACCACATC CACTAATTAA TATAAACTTA
          AGCATACTAT TCATGCTAGC CCTGTCAAGT TTAGCTGTAT ACGCCATCTT
          ATGATCAGGC TGAGCTTCAA ATTCAAAATA TGCACTAATT GGGGCCCTAC
          GAGCAGTAGC TCAAACAATT TCCTACGAAG TAACTTTAGC CATTATTATC
          CTATCTATCC TAATCATAAA TGGCTCCTTC ACATTAACCA CATTAATCAC
          AACACAAGAA TATATATGAT TAATTATTCC CTCATGACCC CTAGCCATAA
          TATGATTTAT TTCCACTTTA GCAGAAACCA ATCGAGCTCC CTTCGACCTA
          ACAGAAGGTG AGTCAGAATT AGTATCTGGA TTTAACGTAG AATATGCAGG
          GCGGGGGAGA GGAGCCACCA GCCTGTGTGG TCACCCGCCA CAGGCTCTGG
          GCTGACCTGG GCCCAAGCAC CGTCTGATAG GAAGATGCTG TTCTCTCCAC
          TTCCTGACGA GGAGAAGGGA GGTTCATGAC GTGAACTCAG CTAACGGGTC
          ACAACCTTTC CAACGCCAAG CCTGTCTAGG TCCTCAACCT GTACCCTCAG
          TCCCACGTTC AGGTCTCTGT GGCTCCCTGG CGATCAGGGT TGTGGCTGGT
          CAGTCCCCAG AGGGCAGTGG GGTCTGTGGC TGCACCCTGA CCCAGAAGCC
          GGGAGCCCTG AGTGTCAGAC GGGTCTGCCA CCAGGTCCCT GGGAA-GCTG
          TCCCACCTGG TAAGCCAGGC TGAGAGGTGG ACAGGGCATG CCTTACCTAC
          TCAGCCCCAG CCTGGGGAGC CTGCCTTGGG GAGGGGTTGG GTGTGGGCAG
          TGAGTTCCTG AGAGCTTGGG AACACCACAG GGCATATTGC TCTCCACCTC
          TTCCTGCTCC ACCTTCACTT TTCTTTCTCT TCCCGTGTCC CCACTTTCAT
          CCCTTGTTGG CGGCCTTCTC TTCGATGGAC AGGTGAGCCA GGGCTGCTGC
          CTGGAGGGCA TGGTGCCAGG GCCTGCTCAC GGCTCGGTGG TCATAGATGT
          GTAGACCGAG TAGGAAAGTG AGCTTTGTGA TCAGATCCTG CCCCAGTCTT
          ACAGCAGGTG GCAGGCAAGG GTCTGGACGA GGGGGTGGTG CCTCTTTCTA
          ATTTATACAA ACAATGTCCG AGCTCACGG- --CGTGGCAA GCCGTTCTTT
          CCGGAAATGT CAGCAGCCAT CCTTGTCTTG GGCTGGCCGT GTGTCGCCCA
          CACAGCCCAG GGGGGAGGAG AGCGATGCCT GTAAGTACAG CTGGGAGGTA
          CCCCCAGCCA TACTGGGCTG GTGGGATTCC CACCCTGGCC CGAGTCTAAC
          TCCCCTCCTT GATTTCAAGG TCA-GGGGGT GTGGGCAGGG CTGGGGGTGG
          GCGGCACGGA GAGAGGCAGA GGCC-GGAGG AGAGGAGGTG CAGGGCTTGG
          CGGGCGGCTC CCGGGAGCCC GAGTCGGAGC -----AGCAG GAGCTCCTGG
          GG-------- ---------- TGAGCCCTGT CCCCCTGCTG CGCAGCCAGG
          CCTGGGGGAG ACGGGCCACA GCCCCGACGC CCCCACCCCC AGTCGTGCTG
          CTGTCCTCTC TGAGCCTCAG TTTCCCCCAG GTGTCCTGGC ACTGTCCCTT
          CTCTTTCACC C-ACGCAGGG GAGAGGTGCT TTGGAGGTTG AGGGCTGGGC
          GGCAGAGGTG GAATTCAAGA GGATGAAGGG AAATGGGCTC GTTCCTTCTG
          AGAGAAGACA GGAGTGGAGG GGCTTGGGAG GCAAGAGACA GGAGATGGTG
          TCCTTAGTGT CATAACTGGG GGAGGGAAAG GTGAGTTGTA CTCTTGAGAG
          GATCCTCACT GGGAAGTTGG TTACCTTAGG CTGGATTCAA CCCATTAGTC
          TGTAACCAGC ACTGTCCACA GGCCCTGG-- ---GCCTCTT CCACTTCTGC
          TTTCTCT--- ---------- -AACTTTAAT TAGTACACCT TTAATTTCTC
          TTTAGCAGCC CCTATCCCAC TTTGGTTTTG AGTTCCTACT CCCATTTTGC
          ACATCACTCC ATTCACTTCC TTATACCTCT CTAATCCTGC CTGAGTGTCC
          TGGCTCCTGG GAATATTGTT GCAGGTGGTT TCCAGATGCC CTGGTGAGGG
          TTCCTAACTC AGACAAGGAT TTGCATATCA GGATCTAGGG TTCTTTCTGG
          GTCTATTTTT AGTGAGTCTG TGATCACAGC TCTCTTCTGC TGACACTTCT
          CTCCTCATGT CAGTGCCTCG GGCCAGGACA GCGGGTTCCT GGAAAGGGAC
          ACAGGGGTGC CAAGGGGTCA GAAGTTCCAA ACTGTCATCA GCAGGAGTTC
          TATGTCTATG TCTCTGCAGT TTTCTGAGAC AGGGTCCTCA GCTTCCCTCC
          TGTGTCCCCC C--AGATACA TCACCCTGTC GAATCAGTGG TTCCCAAACC
          AGCAGAGCAG GAAGTTACCC AAGGCACCTG GGAAAAGACT AGATGCCCCA
          GTCCATATGA TGAGGGCTGA GATTCCCCCA GGTGGTTTTT GGGGGGCTTC
          TCCCTGCCCT GCCTTTATCT CACTTGCCTG CCTTCCCCCT ACCCCCACCC
          CATCCTCCAG
MA_04_017 ATGATCCACA TTCGAAAATC TCACCCCCTA GTAAAAATTA TTAACAACTC
          CTTTATTGAC TTACCTGCTC CATCAAACAT TTCCTCTTGA TGAAATTTTG
          GATCTCTTTT AGGAATCTGC TTAGCATTAC AAATCCTAAC AGGATTATTC
          TTAGCTATAC ATTATACATC AGACACTACA ACAGCCTTTA ACTCTGTAAC
          CCATATCTGC CGAGACGTAA ACTATGGCTG AGTATTACGC TATTTACACG
          CAAATGGAGC TTCTATATTC TTTATTTGCC TATATCTCCA TGTGGGACGA
          GGACTCTATT ATGGTTCCTA TTTATATACA GAGACCTGAA ATATTGGGAT
          TATTTTACTA TTTACTGTCA TAGCAACGGC CTTTATAGGA TATGTACTTC
          CATGAGGTCA GATATCTTTC TGAGGTGCAA CCGTAATCAC CAACCTACTC
          TCCGCAATCC CTTATATTGG CACTAACCTT GTGGAATGAA TCTGAGGAGG
          TTTCTCTGTC GACAAAGCTA CTTTAACCCG ATTTTTTGCC TTTCACTTTC
          TACTCCCATT TATTATTTCA GCTATAGTCA TAGTACATCT CTTATTTCTC
          CACGAAACAG GATCTAACAA TCCAATAGGA ATCCCCTCTA ACATAGATAT
          AATTCCTTTC CACCCCTANT ATACAATCAA AGATATCCTT GGCCTACTAT
          ATGTATCCTA TTAACTTATT AATAATAATT ATTCCCATTT TACTGGCTGT
          AGCATTCTTA ACCTTACTAG AACGAAAAGC ACTAGGCTAC ATACAGCTTC
          GAAAAGGACC TAACATTGTA GGTCCCTATG GCCTATTACA ACCAATCGCT
          GATGCAATTA AACTATTTAT TAAAGAACCC ATAAAACCAC TAACATCATC
          CCTTATTTTA TTCATCATTG CACCAACTTT AGCTCTAACC CTAGCCCTGA
          TAATATGAAT CCCACTACCT ATACCACACC CACTAATTAA TATAAATTTA
          AGCATATTAT TCATGCTAGC CCTATCAAGC TTAGCTGTAT ATGCTATTTT
          ATGATCAGGC TGAGCTTCAA ATTCAAAATA TGCACTAATT GGAGCTCTAC
          GAGCAGTGGC CCAAACAATC TCCTACGAAG TAACTTTAGC CATTATCATC
          TTATCTATCC TACTCATAAA TGGCTCCTTT ACATTAACCA CACTAATCAC
          AACACAAGAA TATACATGAT TAATTATCCC TTCATGACCT CTAGCCATAA
          TATGATTTAT CTCAACGTTA GCAGAAACCA ATCGAGCTCC CTTCGACCTA
          ACAGAAGGTG AATCAGAATT AGTATCTGGA TTTAACGTAG AATATGCAGG
          GCGGGGGAGA GGAGCCACCA GCCTGTGTGG TCACCCGCCA CAGGCTCTGG
          GCTGACCCGG GCCCAAGCAC CGTCTGATAG GAAGATGCTG TTCTCTCCAC
          TTCCTGACGA GGAGAAGGGA GGTTCATGAC GTGAACTCAG CTAACGGGTC
          ACAACCTTTC CAACGCCAAG CCTGTCTAGG TCCTCAACCT GTACCCTCAG
          TCCCACGTTC AGGTCTCTGT GGCTCCCTGG CGATCAGGGT TGTGGCTGGT
          CAGTCCCCAG AGGGCAGTGG GGTCTGTGGC TGCACCCTAA CCCAGAAGCC
          GGGAGCCCTG AGTGTCAGAC GGGTCTGCCA CCAGGTCCCT GGGAA-GCTG
          TCCCACCTGG TAAGCCAGGC TGAGAGGTGG ACAGGGCATG CCTTACCTAC
          TCAGCCCCAG CCTGGGGAGC CTGCCTGGGG GAGGGGTTGG GTGTGGGCAG
          TGAGCTCCTG AGAGCTTGAG AACACCACAG GGCATATAGC TCTCCACCTC
          TTCCTGCTCC ACCTTCACTT TTCTTTCTCT TCCCGTGTCC CCACTTTCAT
          CCATTGTTGG CGGCCTTCTC TTCGATGGAC AGGTGAGCCA GGGCTGCTGC
          CTGGAGGGCA CGGTGCCAGG GCCTGCTCAC GGCTCGGTGG TCATAGATGT
          GTAGACTGAA TAGGAAAGTG AGCTTTGTGA TCAGATCCTG CCCCAGTCTT
          ACAGCAGGTG GCAGGCAAGG GTCTGGACGA GGGGGTGGTG CCTCTTTCTA
          ATTTATACAA ACAATGTCCG AGCTCACGG- --CGTGGCAA GCCGTTCTTT
          CCGGAAATGT CAGCAGCCAT CCTTGTCTTG GGCTGGCCCT GTGTCGCCCA
          CACAGCCC-G GGGGGAGGAG AGCGATGCCT GTAAGTACAG CTGGGAGGCA
          CCCCCAGCCA TACTGGGCTG GTGGGATTCC CACCCTGGCC TGAGTCTAAC
          TCCCCTCCTT GATTCCAAGG TCA-GGGGGT GTGGGCAGGG CCGGGGGTGG
          GCGGCACGGA GAGAGGCAGA GGCC-GGAGG AGGGGAGGTG CAGGGCTTGG
          CGGGCGGCTC CCGGGAGCCC GAGTCGGAGC -----AGCAG GAGCTCCTGG
          GGCAGAGCGG TCCCGACGGG TGAGCCCTGT CCCCATGCTG CGCAGCCAGG
          CCTGGGGGAG ACGGGCCACA GCCCCGACGC CCCCACCCCC AGTCGTGCTG
          CTGTCCTCTC TGAGCCTCAG TTTCCCCCAG GTGTCCTGGC ACTGTCCCTT
          CTCTTTCACC C-ACGCAGGG GAGAGGTGCT TTGGAGGTTG AGGGCTGGGC
          GGCAGAGGTG GAATTCAAGA GGATGAAGGG AAATGGGCTC GTTCCTTCTG
          AGAGAAGACA GGAGTGGAGG GGCTTGGGAG GCAAGAGACA GGAGATGGTG
          TCCTTAGTGT CATAACTGGG GGAGGGAAAG GTGAGTTGTA CTCTTGAGAG
          GATCCTCACT GGGAAGTTGG TTACCTTAGG CTGGATTCAA CCCATTAGTC
          TGTAACCAGC ACTGTCCACA GGCCCTGG-- ---GCCTCTT CCACTTCTGC
          TTTCTCT--- ---------- -AACTTTAAT TAGTACACCT TTAATTTCTC
          TTTAGCAGCC CCTATCCCAC TTTGGTTTTG AGTTCCTACT CCCATTTTGC
          ACATCACTCC ATTCACTTCC TTATACCTCT CTAATCCTGC CTGAGTGTCC
          TGGCTCCTGG GAATATTGTT GCAGGTGGTT TCCAGATGCC CTGGTGAGGG
          TTCCTAACTC AGACAAGGAT TTGCATATCA GGATCTAGGG TTCTTTCTGG
          GTCTATTTTT AGTGAGTCTG TGATCACAGC TCTCTTCTGC TGACGCTTCT
          CTCCTCATGT CAGTGCCTCG GGCCAGGACA GCGGGTTCCT GGAAAGGGAC
          ACAGGGGTGC CAAGGGGTCA GAAGTTCCAA ACTGTCATCA GCAGGAGTTC
          TATGTCTATG TCTCTGCAGT TTTCTGAGAC AGGGTCCTCA GCTTCCCTCC
          TGTGTCCCCC C--AGATACA TCACCCTGTC GAATCAGTGG TTCCCAAACC
          AGCAGAGCAG GAAGTTACCC AAGGCACCTG GGAAGAGACT AGATGCCCCA
          GTCCATATGA TGAGGGCTGA GATTCCCCCA GGTGGTTTTT GGGGGGCTTC
          TCCCTGCCCT GCCTTTATCT CACTTGCCTG CCTTCCCCCT ACCCCCACCC
          CATCCTCCAG
MA_04_018 ATGATCCACA TTCGAAAATC TCACCCCCTA GTAAAAATTA TTAACAACTC
          CTTTATTGAC TTACCTGCTC CATCAAACAT TTCCTCTTGA TGAAATTTTG
          GATCTCTTTT AGGAATCTGC TTAGCATTAC AAATCCTAAC AGGATTATTC
          TTAGCTATAC ATTATACATC AGACACTACA ACAGCCTTTA ACTCTGTAAC
          CCATATCTGC CGAGACGTAA ACTATGGCTG AGTATTACGC TATTTACACG
          CAAATGGAGC TTCTATATTC TTTATTTGCC TATATCTCCA TGTGGGACGA
          GGACTCTATT ATGGTTCCTA TTTATATACA GAGACCTGAA ATATTGGGAT
          TATTTTACTA TTTACTGTCA TAGCAACGGC CTTTATAGGA TATGTACTTC
          CATGAGGTCA GATATCTTTC TGAGGTGCAA CCGTAATCAC CAACCTACTC
          TCCGCAATCC CTTATATTGG CACTAACCTT GTGGAATGAA TCTGAGGAGG
          TTTCTCTGTC GACAAAGCTA CTTTAACCCG ATTTTTTGCC TTTCACTTTC
          TACTCCCATT TATTATTTCA GCTATAGTCA TAGTACATCT CTTATTTCTC
          CACGAAACAG GATCTAACAA TCCAATAGGA ATCCCCTCTA ACATAGATAT
          AATTCCTTTC CACCCCTANT ATACAATCAA AGATATCCTT GGCCTACTAT
          ATGTATCCTA TTAACTTATT AATAATAATT ATTCCCATTT TACTGGCTGT
          AGCATTCTTA ACCTTACTAG AACGAAAAGC ACTAGGCTAC ATACAGCTTC
          GAAAAGGACC TAACATTGTA GGTCCCTATG GCCTATTACA ACCAATCGCT
          GATGCAATTA AACTATTTAT TAAAGAACCC ATAAAACCAC TAACATCATC
          CCTTATTTTA TTCATCATTG CACCAACTTT AGCTCTAACC CTAGCCCTGA
          TAATATGAAT CCCACTACCT ATACCACACC CACTAATTAA TATAAATTTA
          AGCATATTAT TCATGCTAGC CCTATCAAGC TTAGCTGTAT ATGCTATTTT
          ATGATCAGGC TGAGCTTCAA ATTCAAAATA TGCACTAATT GGAGCTCTAC
          GAGCAGTGGC CCAAACAATC TCCTACGAAG TAACTTTAGC CATTATCATC
          TTATCTATCC TACTCATAAA TGGCTCCTTT ACATTAACCA CACTAATCAC
          AACACAAGAA TATACATGAT TAATTATCCC TTCATGACCT CTAGCCATAA
          TATGATTTAT CTCAACGTTA GCAGAAACCA ATCGAGCTCC CTTCGACCTA
          ACAGAAGGTG AATCAGAATT AGTATCTGGA TTTAACGTAG AATATGCAGG
          GCGGGGGAGA GGAGCCACCA GCCTGTGTGG TCACCCGCCA CAGGCTCTGG
          GCTGACCCGG GCCCAAGCAC CGTCTGATAG GAAGATGCTG TTCTCTCCAC
          TTCCTGACGA GGAGAAGGGA GGTTCATGAC GTGAACTCAG CTAACGGGTC
          ACAACCTTTC CAACGCCAAG CCTGTCTAGG TCCTCAACCT GTACCCTCAG
          TCCCACGTTC AGGTCTCTGT GGCTCCCTGG CGATCAGGGT TGTGGCTGGT
          CAGTCCCCAG AGGGCAGTGG GGTCTGTGGC TGCACCCTAA CCCAGAAGCC
          GGGAGCCCTG AGTGTCAGAC GGGTCTGCCA CCAGGTCCCT GGGAA-GCTG
          TCCCACCTGG TAAGCCAGGC TGAGAGGTGG ACAGGGCATG CCTTACCTAC
          TCAGCCCCAG CCTGGGGAGC CTGCCTGGGG GAGGGGTTGG GTGTGGGCAG
          TGAGCTCCTG AGAGCTTGAG AACACCACAG GGCATATAGC TCTCCACCTC
          TTCCTGCTCC ACCTTCACTT TTCTTTCTCT TCCCGTGTCC CCACTTTCAT
          CCCTTGTTGG CGGCCTTCTC TTCGATGGAC AGGTGAGCCA GGGCTGCTGC
          CTGGAGGGCA CGGTGCCAGG GCCTGCTCAC GGCTCGGTGG TCATAGATGT
          GTAGACTGAA TAGGAAAGTG AGCTTTGTGA TCAGATCCTG CCCCAGTCTT
          ACAGCAGGTG GCAGGCAAGG GTCTGGACGA GAGGGTGGTG CCTCTTTCTA
          ATTTATACAA ACAATGTCCG AGCTCACGG- --CGTGGCAA GCCGTTCTTT
          CCAGAAATGT CAGCAGCCAT CCTTGCCTTG GGCTGGCCGT GTGTCGCCCA
          CACAGCCC-G GGGGGAGGAG AGCGATGCCT GTAAGTACAG CTGGGAGGCA
          CCCCCAGCCA TACTGGGCTG GTGGGATTCC CACCCTGGCC CGAGTCTAAC
          TCCCCTCCTT GATTCCAAGG TCA-GGGGGT GTGGGCAGGG CCGGGGGTGG
          GTGGCACGGA GAGAGGCAGA GGCC-GGAGG AGAGGAGGTG CAGGGCTTGG
          CGGGTGGCTC CCGGGAGCCC GAGTCGGAGC -----AGCAG GAGCTCCTGG
          GGCAGAGCGG TCCCGACGGG TGAGCCCTGT CCCCCTGCTG GGCAGCCAGG
          CCTGGGGGAG ACGGGCCACA GCCCCGACGC CCCCACCCCC AGTCGTGCTG
          CTGTCCTCTC TGAGCCTCAG TTTCCCCCAG GTGTCCTGGC ACTGTCCCTT
          CTCTTTCACC C-ACGCAGGG GAGAGGTGCT TTGGAGGTTG AGGGCTGGGC
          GGCAGAGGTG GAATTCAAGA GGATGAAGGG AAATGGGCTC GTTCCTTCTG
          AGAGAAGACA GGAGTGGAGG GGCTTGGGAG GCAAGAGACA GGAGATGGTG
          TCCTTAGTGT CATAACTGGG GGAGGGAAAG GTGAGTTGTA CTCTTGAGAG
          GATCCTCACT GGGAAGTTGG TTACCTTAGG CTGGATTCAA CCCATTAGTC
          TGTAACCAGC ACTGTCCACA GGCCCTGG-- ---GCCTCTT CCACTTCTGC
          TTTCTCT--- ---------- -AACTTTAAT TAGTACACCT TTAATTTCTC
          TTTAGCAGCC CCTATCCCAC TTTGGTTTTG AGTTCCTACT CCCATTTTGC
          ACATCACTCC ATTCACTTCC TTATACCTCT CTAATCCTGC CTGAGTGTCC
          TGGCTCCTGG GAATATTGTT GCAGGTGGTT TCCAGATGCC CTGGTGAGGG
          TTCCTAACTC AGACAAGGAT TTGCATATCA GGATCTAGGG TTCTTTCTGG
          GTCTATTTTT AGTGAGTCTG TGATCACAGC TCTCTTCTGC TGACGCTTCT
          CTCCTCATGT CAGTGCCTCG GGCCAGGACA GCGGGTTCCT GGAAAGGGAC
          ACAGGGGTGC CAAGGGGTCA GAAGTTCCAA ACTGTCATCA GCAGGAGTTC
          TATGTCTATG TCTCTGCAGT TTTCTGAGAC AGGGTCCTCA GCTTCCCTCC
          TGTGTCCCCC C--AGATACA TCACCCTGTC GAATCAGTGG TTCCCAAACC
          AGCAGAGCAG GAAGTTACCC AAGGCACCTG GGAAGAGACT AGATGCCCCA
          GTCCATATGA TGAGGGCTGA GATTCCCCCA GGTGGTTTTT GGGGGGCTTC
          TCCCTGCCCT GCCTTTATCT CACTTGCCTG CCTTCCCCCT ACCCCCACCC
          CATCCTCCAG
MA_06_019 ATGGCCCACA TTCGAAAATC TCACCCCCTA ATAAAAATTA TTAATAACTC
          CTTTATCGAC CTGCCTGCTC CATCAAACAT TTCCTCTTGA TGAAATTTTG
          GATCTCTTTT AGGAATCTGC TTAGCATTAC AAATCCTAAC AGGATTATTC
          TTAGCTATAC ACTATACATC AGACACTACA ACAGCCTTTA ACTCTGTAAC
          CCATATCTGC CGAGACGTAA ACTACGGCTG AGTATTGCGC TATCTACATG
          CAAATGGAGC TTCTATATTC TTTATCTGCC TATATCTCCA TGTAGGACGA
          GGACTCTATT ATGGTTCCTA TCTATATACA GAGACCTGAA ACATTGGAAT
          CATTTTACTA TTTACTGTTA TAGCAACAGC CTTTATAGGA TATGTTCTTC
          CATGAGGTCA AATATCCTTC TGAGGTGCAA CTGTAATTAC CAACCTACTC
          TCCGCAATCC CTTATATTGG CACTAACCTT GTGGAATGAA TCTGAGGAGG
          CTTCTCTGTC GACAAAGCTA CTTTAACCCG ATTTTTTGCC CTTCACTTTC
          TACTCCCATT TATTATTTTA GCTATAGTCA TAGTACATCT CTTATTTCTC
          CACGAAACAG GATCTAATAA TCCAATAGGA ATCCCCTCCA ATATAGATAT
          AATCCCCTTC CACCCCTACT ATACAATCAA AGATATCCTT GGCCTACTAT
          ATGTATTTTA TTAACTTATT CATAATAATT ATTCCCATTT TACTGGCTGT
          AGCATTCTTA ACCTTACTAG AACGAAAAGC ACTAGGCTAC ATACAGCTTC
          GAAAAGGGCC TAACACTGTA GGTCCCTATG GCCTATTACA ACCAATCGCT
          GATGCAATTA AACTATTTAT TAAAGAACCC ATAAAACCAC TAACATCATC
          CCTTATTTTA TTCATCATTG CACCAACTCT AGCCCTAACC CTAGCCCTAA
          TAATATGAAT TCCACTGCCC ATACCACACC CACTAATTAA TATAAATTTA
          AGCATATTAT TCATGTTAGC CATATCAAGC TTAGCTGTAT ATGCTATTTT
          ATGATCAGGC TGAGCTTCAA ATTCAAAATA TGCACTAATT GGAGCTCTAC
          GAGCAGTGGC TCAAACAATT TCCTACGAAG TAACTTTAGC CATTATTATC
          CTATCTGTCC TACTCATAAA TGGCTCCTTC ACATTAACTA CACTAATCTC
          AACACAAGAA TATACATGAT TAATTATCCC TTCATGACCT CTAGCCATAA
          TATGATTTAT CTCAACTTTA GCAGAAACCA ATCGAGCTCC CTTCGACCTA
          ACAGAAGGTG AATCAGAATT AGTATCTGGA TTTAACGTAG AATATGCAGG
          GCGGGGGAGA GGAGCCACCA GCCTGTGTGG TCACCCGCCA CAGGCTCTGG
          GCTGACCCGG GCCCAAGCAC CGTCTGATAG GAAGATGCTG TTCTCTCCAC
          TTCCTGACGA GGAGAAGGGA GGTTCATGAC ATGAACTCAG CTAACGGGTC
          ACAACCTTTC CAACGCCAAG CCTGTCTAGG TCCTCAACCT GTACCCTCAG
          TCCCACGTTC AGGTCTCTGT GGCTCCCTGG CGATCAGGGT TGTGGCTGGT
          CAGTCCCCAG AGGGCAGTGG GGTCTGTGGC TGCACCCAGA CCCAGAAGCC
          GGGAGCCCTG AGTGTCAGAC GGGTCTGCCA CCAGGTCCCT GGGAA-GCTA
          TCCCACCTGG TAAGCCAGGC TGAGAGGTGG ACAGGGCATG CCTTACCTAC
          TCAGCCCCAG CCTGGGGAGC CTGCCTGGGG GAGGGGTTGG GTGTGGGCAG
          TGAGCTCCTG AGAGCTTGAG AACACCACAG GGCATATAGC TCTCCACCTC
          TTCCTGCTCC ACCTTCACTT TTCTTTCTCT TCCCGTGTCC CCACTTTCAT
          CCCTTGTTGG CGGCCTTCTC TTCGATGGAC AGGTGAGCCA GGGCTGCTGC
          CTGGAGGGCA CGGTGCCAGG GCCTGCTCAC GGCTCGGTGG TCATAGATGT
          GTAGACTGAA TAGGAAAGTG AGCTTTGTGA TCAGATCCTG CCCCAGTCTT
          ACAGCAGGTG GCAGGCAAGG GTCTGGACGA GGGGGTGGTG CCTCTTTCTA
          ATTTATACAA ACAATGTCCG AGCTCACGG- --CGTGGCAA GCCGTTCTTT
          CCGGAAATGT CAGCAGCCAT CCTTGTCTTG GGCTGGCCCT GTGTCGCCCA
          CACAGCCT-G GGGGGAGGAG AACGATGCCT GTAAGTACAG CTGGGAGGCA
          CCCCCAGCCA TACTGGGCTG GTGGGATTCC CACCCTGGCC CGAGTCTAAC
          TCCCCTCCTT GATTCCAAGG TCA-GGGGGT GTGGGCAGGG CCGGGGGTGG
          GCGGCACGGA GAGAGGCAGA GGCC-GGAGG AGAGGAGGTG CAGGGCTTGG
          CGGGCGGCTC CCGGGAGCCC GAGTCGGAGC -----AGCAG GAGCTCCTGG
          GG-------- ---------- TGAGCCCTGT CCCCCTGCTG GGCAGCCAGG
          CCTGGGGGAG ACGGGCCACA GCCCCGACGC CCCCACCCCC AGTCGTGCTG
          CTGTCCTCTC TGAGCCTCAG TTTCCCCCAG GTGTCCTGGC ACTGTCCCTT
          CTCTTTCACC C-ACGCAGGG GAGAGGTGCT TTGGAGGTTG AGGGCTGGGC
          GGCAGAGGTG GAATTCAAGA GGATGAAGGG AAATGGGCTC GTTCCTTCTG
          AGAGAAGACA GGAGTGGAGG GGCTTGGGAG GCAAGAGACA GGAGATGGTA
          TCCTTAGTGT CATAACTGGG GGAGGGAAAG GTGAGTTGTA CTCTTGAGAG
          GATCCTCACT GGGAAGTTGG TTACCTTAGG CTGGATTCAA CCCATTAGTC
          TGTAACCAGC ACTGTCCACA GGCCCTGG-- ---GCCTCTT CCACTTCTGC
          TTTCTCT--- ---------- -AACTTTAAT TAGTACACCT TTAATTTCTC
          TTTAGCAGCC CCTATCCCAC TTTGGTTTTG AGTTCCTACT CCCATTTTGC
          ACATCACTCC ATTCACTTCC TTATACCTCT CTAATCCTGC CTGAGTGTCC
          TGGCTCCTGG GAATATTGTT GCAGGTGGTT TCCAGATGCC CTGGTGAGGG
          TTCCTAACTC AGACAAGGAT TTGCATATCA GGATCTAGGG TTCTTTCTGG
          GTCTATTTTT AGTGAGTCTG TGATCACAGC TCTCTTCTGC TGACGCTTCT
          CTCCTCATGT CAGTGCCTCG GGCCAGGACA GCGGGTTCCT GGAAAGGGAC
          ACAGGGGTGC CAAGGGGTCA GAAGTTCCAA ACTGTCATCA GCAGGAGTTC
          TATGTCTATG TCTCTGCAGT TTTCTGAGAC AGGGTCCTCA GCTTCCCTCC
          TGTGTCCCCC C--AGATACA TCACCCTGTC GAATCAGTGG TTCCCAAACC
          AGCAGAGCAG GAAGTTACCC AAGGCACCTG GGAAGAGACT AGATGCCCCA
          GTCCATATGA TGAGGGCTGA GATTCCCCCA GGTGGTTTTT GGGGGGCTTC
          TCCCTGCCCT GCCTTTATCT CACTTGCCTG CCTTCCCCCT ACCCCCACCC
          CATCCTCCAG
MA_06_020 ATGGCCCACA TTCGAAAATC TCACCCCCTA ATAAAAATTA TTAATAACTC
          CTTTATCGAC CTGCCTGCTC CATCAAACAT TTCCTCTTGA TGAAATTTTG
          GATCTCTTTT AGGAATCTGC TTAGCATTAC AAATCCTAAC AGGATTATTC
          TTAGCTATAC ACTATACATC AGACACTACA ACAGCCTTTA ACTCTGTAAC
          CCATATCTGC CGAGACGTAA ACTACGGCTG AGTATTGCGC TATCTACATG
          CAAATGGAGC TTCTATATTC TTTATCTGCC TATATCTCCA TGTAGGACGA
          GGACTCTATT ATGGTTCCTA TCTATATACA GAGACCTGAA ACATTGGAAT
          CATTTTACTA TTTACTGTTA TAGCAACAGC CTTTATAGGA TATGTTCTTC
          CATGAGGTCA AATATCCTTC TGAGGTGCAA CTGTAATTAC CAACCTACTC
          TCCGCAATCC CTTATATTGG CACTAACCTT GTGGAATGAA TCTGAGGAGG
          CTTCTCTGTC GACAAAGCTA CTTTAACCCG ATTTTTTGCC CTTCACTTTC
          TACTCCCATT TATTATTTTA GCTATAGTCA TAGTACATCT CTTATTTCTC
          CACGAAACAG GATCTAATAA TCCAATAGGA ATCCCCTCCA ATATAGATAT
          AATCCCCTTC CACCCCTACT ATACAATCAA AGATATCCTT GGCCTACTAT
          ATGTATTTTA TTAACTTATT CATAATAATT ATTCCCATTT TACTGGCTGT
          AGCATTCTTA ACCTTACTAG AACGAAAAGC ACTAGGCTAC ATACAGCTTC
          GAAAAGGGCC TAACACTGTA GGTCCCTATG GCCTATTACA ACCAATCGCT
          GATGCAATTA AACTATTTAT TAAAGAACCC ATAAAACCAC TAACATCATC
          CCTTATTTTA TTCATCATTG CACCAACTCT AGCCCTAACC CTAGCCCTAA
          TAATATGAAT TCCACTGCCC ATACCACACC CACTAATTAA TATAAATTTA
          AGCATATTAT TCATGTTAGC CATATCAAGC TTAGCTGTAT ATGCTATTTT
          ATGATCAGGC TGAGCTTCAA ATTCAAAATA TGCACTAATT GGAGCTCTAC
          GAGCAGTGGC TCAAACAATT TCCTACGAAG TAACTTTAGC CATTATTATC
          CTATCTGTCC TACTCATAAA TGGCTCCTTC ACATTAACTA CACTAATCTC
          AACACAAGAA TATACATGAT TAATTATCCC TTCATGACCT CTAGCCATAA
          TATGATTTAT CTCAACTTTA GCAGAAACCA ATCGAGCTCC CTTCGACCTA
          ACAGAAGGTG AATCAGAATT AGTATCTGGA TTTAACGTAG AATATGCAGG
          GCGGGGGAGA GGAGCCACCA GCCTGTGTGG TCACCCGCCA CAGGCTCTGG
          GCTGACCCGG GCCCAAGCAC CGTCTGATAG GAAGATGCTG TTCTCTCCAC
          TTCCTGACGA GGAGAAGGGA GGTTCATGAC ATGAACTCAG CTAACGGGTC
          ACAACCTTTC CAACGCCAAG CCTGTCTAGG TCCTCAACCT GTACCCTCAG
          TCCCACGTTC AGGTCTCTGT GGCTCCCTGG CGATCAGGGT TGTGGCTGGT
          CAGTCCCCAG AGGGCAGTGG GGTCTGTGGC TGCACCCAGA CCCAGAAGCC
          GGGAGCCCTG AGTGTCAGAC GGGTCTGCCA CCAGGTCCCT GGGAA-GCTA
          TCCCTCCTGG TAAGCCAGGC TGAGAGGTGG ACAGGGCATG CCTTACCTAC
          TCAGCCCCAG CCTGGGGAGC CTGCCTGGGG GAGGGGTTGG GTGTGGGCAG
          TGAGCTCCTG AGAGCTTGGG AACACCACAG GGCATATAGC TCTCCACCTC
          TTCCTGCTCC ACCTTCACTT TTCTTTCTCT TCCCGTGTCC CCACTTTCAT
          CCCTTATTGG CGGCCTTCTC TTCGATGGAC AGGTGAGCCA GGGCTGCTGC
          CTGGAGGGCA CGGTGCCAGG GCCTGCTCAC GGCTCGGTGG TCATAGATGT
          GTAGACTGAG TAGGAAAGTG AGCTTTGTGA TCAGATCCTG CCCCAGTCTT
          ACAGCAGGTG GCAGGCAAGG GTCTGGACGA GGGGGTGGTG CCTCTTTCTA
          ATTTATACAA ACAATGTCCG AGCTCACGG- --CGTGGCAA GCCGTTCTTT
          CCGGAAATGT CAGCAGCCAT CCTTGTCTTG GGCTGGCCCT GTGTCGCCCA
          CACAGCCC-G GGGGGAGGAG AGCGATGCCT GTAAGTACAG CTGGGAGGCA
          CCCCCAGCCA TACTGGGCTG GTGGGATTCC CACCCTGGCC CGAGTCTAAC
          TCCCCTCCTT GATTCCAAGG TCA-GGGGGT GTGGGCAGGG CCGGGGGTGG
          GCGGCACGGA GAGAGGCAGA GGCC-GGAGG AGAGGAGGTG CAGGGCTTGG
          CGGGCGGCTC CCGGGAGCCC GAGTCGGAGC -----AGCAG GAGCTCCTGG
          GG-------- ---------- TGAGCCCTGT CCCCCTGCTG GGCAGCCAGG
          CCTGGGGGAG ACGGGCCACA GCCCCGACGC CCCCACCCCC AGTCGTGCTG
          CTGTCCTCTC TGAGCCTCAG TTTCCCCCAG GTGTCCTGGC ACTGTCCCTT
          CTCTTTCACC C-ACGCAGGG GAGAGGTGCT TTGGAGGTTG AGGGCTGGGC
          GGCAGAGGTG GAATTCAAGA GGATGAAGGG AAATGGGCTC GTTCCTTCTG
          AGAGAAGACA GGAGTGGAGG GGCTTGGGAG GCAAGAGACA GGAGATGGTA
          TCCTTAGTGT CATAACTGGG GGAGGGAAAG GTGAGTTGTA CTCTTGAGAG
          GATCCTCACT GGGAAGTTGG TTACCTTAGG CTGGATTCAA CCCATTAGTC
          TGTAACCAGC ACTGTCCACA GGCCCTGG-- ---GCCTCTT CCACTTCTGC
          TTTCTCT--- ---------- -AACTTTAAT TAGTACACCT TTAATTTCTC
          TTTAGCAGCC CCTATCCCAC TTTGGTTTTG AGTTCCTACT CCCATTTTGC
          ACATCACTCC ATTCACTTCC TTATACCTCT CTAATCCTGC CTGAGTGTCC
          TGGCTCCTGG GAATATTGTT GCAGGTGGTT TCCAGATGCC CTGGTGAGGG
          TTCCTAACTC AGACAAGGAT TTGCATATCA GGATCTAGGG TTCTTTCTGG
          GTCTATTTTT AGTGAGTCTG TGATCACAGC TCTCTTCTGC TGACGCTTCT
          CTCCTCATGT CAGTGCCTCG GGCCAGGACA GCGGGTTCCT GGAAAGGGAC
          ACAGGGGTGC CAAGGGGTCA GAAGTTCCAA ACTATCATCA GCAGGAGTTC
          TATGTCTATG TCTCTGCAGT TTTCTGAGAC AGGGTCCTCA GCTTCCCTCC
          TGTGTCCCCC C--AGATACA TCACCCTGTC GAATCAGTGG TTCCCAAACC
          AGCAGAGCAG GAAGTTACCC AAGGCACCTA GGAAGAGACT AGATGCCCCA
          GTCCATATGA TGAGGGCTGA GATTCCCCCA GGTGGTTTTT GGGGGGCTTC
          TCCCTGCCCT GCCTTTATCT CACTTGCCTG CCTTCCCCCT ACCCCCACCC
          CATCCTCCAG
MA_08_021 ATGACCCACA TTCGAAAATC TCACCCCCTA ATAAAAATTA TCAATAACTC
          CTTTATCGAC CTACCCGCCC CATCAAACAT TTCTTCCTGA TGAAATTTTG
          GATCTCTTTT AGGAATCTGC CTAGCATTAC AAATCCTAAC AGGATTATTC
          TTAGCCATAC ATTACACATC AGACACTGCA ACAGCCTTTA ACTCTGTAAC
          CCATATCTGC CGAGACGTAA ACTACGGCTG AGTACTGCGC TATTTACATG
          CAAACGGAGC TTCTATATTC TTTATTTGTC TATACCTTCA TGTGGGACGA
          GGACTCTATT ATGGTTCCTA TTTATACATA GAGACCTGAA ACATTGGAAT
          TATTTTACTA TTTACTGTCA TAGCAACAGC CTTTATGGGA TATGTACTTC
          CATGAGGTCA AATATCTTTC TGAGGTGCAA CCGTAATTAC CAATCTACTC
          TCCGCAATCC CTTATATTGG CACTAACCTT GTAGAATGAA TCTGAGGCGG
          TTTCTCTGTC GACAAAGCTA CTTTAACCCG ATTTTTTGCC TTCCACTTCC
          TACTCCCATT TATTATTTCA GCTATAGTCA TAGTACATCT CCTATTTCTC
          CATGAAACAG GATCTAACAA TCCAACAGGA ATCCCCTCTA ACATAGATAT
          AATTCCCTTC CACCCCTACT ACACAATCAA AGATATCCTC GGTCTACTAT
          ATGTATTATA TTAATCTATC AATAATAATT ATTCCCATTT TACTAGCTGT
          AGCATTCTTA ACCCTACTAG AACGAAAAGT ACTAGGCTAT ATACAGCTTC
          GAAAAGGACC TAACATTGTA GGTCCCTATG GCCTATTACA ACCAATCGCT
          GATGCAATTA AACTATTCAC TAAAGAACCC ACACAACCAC TAACATCATC
          CCTTATTATA TTCATTATTG CACCAACTCT AGCCCTAGCC CTAGCCCTAA
          CAATATGAGT TCCATTACCC ATACCACATC CACTAATTAA TATAAACTTA
          AGCATACTAT TCATGCTAGC CCTGTCAAGT TTAGCTGTAT ACGCCATCTT
          ATGATCAGGC TGAGCTTCAA ATTCAAAATA TGCACTAATT GGAGCCCTAC
          GAGCAGTAGC TCAAACAATT TCCTACGAAG TAACTTTAGC CATTATTATC
          CTATCTATCC TACTCATAAA TGGCTCCTTC ACATTAACCA CATTAATCAC
          AACACAAGAA TATATATGAT TAATTATTCC CTCATGACCC CTAGCCATAA
          TATGATTTAT TTCCACTTTA GCAGAAACCA ATCGAGCTCC CTTCGACCTA
          ACAGAAGGTG AGTCAGAATT AGTATCTGGA TTTAACGTAG AATATGCAGG
          GCGGGGGAGA GGAGCCACCA GCCTGTGTGG TCACCCGCCA CAGGCTCTGG
          GCTGACCCGG GCCCAAGCAC CGTCTGATAG GAAGATGCTG TTCTCTCCAC
          TTCCTGACGA GGAGAAGGGA GGTTCATGAC GTGAACTCAG CTAACGGGTC
          ACAACCTTTC CAACGCCAAG CCTGTCTAGG TCCTCAACCT GTACCCTCAG
          TCCCACGTTC AGGTCTCTGT GGCTCCCTGG CGATCAGGGT TGTGGCTGGT
          CAGTCCCCAG AGGGCAGTGA GGTCTGTGGC TGCACCCTGA CCCAGAAGCC
          GGGAGCCCTG AGTGTCAGAC GGGTCTGCCA CCAGGTCCCT GGGAA-GCTG
          TCCCACCTGG TAAGCCAGGC TGAGAGGTGG ACAGGGCATG CCTTACCTAC
          TCAGCCCCAG CCTGGGGAGC CTGCCTGGGG GAGGGGTTGG GTGTGGGCAG
          TGAGCTCCTG AGAGCTTGAG AACACCACAG GGCATATAGC TCTCCACCTC
          TTCCTGCTCC ACCTTCACTT TTCTTTCTCT TCCCGTGTCC CCACTTTCAT
          CCCTTGTTGG CGGCCTTCTC TTCGATGGAC AGGTGAGCCA GGGCTGCTGC
          CTGGAGGGCA TGGTGCCAGG GCCTGCTCAC GGCTCGGTGG TCATAGATGT
          GTAGACTGAG TAGGAAAGTG AGCTTTGTGA TCAGATCCTG CCCCAGTCTT
          ACAGCAGGTG GCAGGCAAGG GTCTGGACGA GGGGGTGGTG CCTCTTTCTA
          ATTTATACAA ACAATGTCCG AGCTCACGG- --CGTGGCAA GCCGTTCTTT
          CCGGAAATGT CAGCAGCCAT CCTTGTCTTG GGCTGGCCCT GTGTCGCCCA
          CACAGCCC-G GGGGGAGGAG AGCGATGCCT GTAAGTACAG CTGGGAGGCA
          CCCCCAGCCA TACTGGGCTG GTGGGATTCC CACCCTGGCC CGAGTCTAAC
          TCCCCTCCTT GATTCCAAGG TCA-GGGGGT GTGGGCAGGG CCGGGGGTGG
          GCGGCACGGA GAGAGGCAGA GGCC-GGAGG AGAGGAGGTG CAGGGCTTGG
          CGGGCGGCTC CCGGGAGCCC GAGTCGGAGC -----AGCAG GAGCTCCTGG
          GGCAGAGCGG TCCCGACGGG TGAGCCCTGT CCCCCTGCTG GGCAGCCAGG
          CCTGGGGGAG ACGGGCCACA GCCCCGACGC CCCCACCCCC AGTCGTGCTG
          CTGTCCTCTC TGAGCCTCAG TTTCCCCCAG GTGTCCTGGC ACTGTCCCTT
          CTCTTTCACC C-ACGCAGGG GAGAGGTGCT TTGGAGGTTG AGGGCTGGGC
          GGCAGAGGTG GAATTCAAGA GGATGAAGGG AAATGGGCTC GTTCCTTCTG
          AGAGAAGACA GGAGTGGAGG GGCTTGGGAG GCAAGAGACA GGAGATGGTA
          TCCTTAGTGT CATAACTGGG GGAGGGAAAG GTGAGTTGTA CTCTTGAGAG
          GATCCTCACT GGGAAGTTGG TTACCTTAGG CTGGATTCAA CCCATTAGTC
          TGTAACCAGC ACTGTCCACA GGCCCTGG-- ---GCCTCTT CCACTTCTGC
          TTTCTCT--- ---------- -AACTTTAAT TAGTACACCT TTAATTTCTC
          TTTAGCAGCC CCTATCCCAC TTTGGTTTTG AGTTCCTACT CCCATTTTGC
          ACATCACTCC ATTCACTTCC TTATACCTCT CTAATCCTGC CTGAGTGTCC
          TGGCTCCTGG GAATATTGTT GCAGGTGGTT TCCAGATGCC CTGGTGAGGG
          TTCCTAACTC AGACAAGGAT TTGCATATCA GGATCTAGGG TTCTTTCTGG
          GTCTATTTTT AGTGAGTCTG TGATCACAGC TCTCTTCTGC TGACGCTTCT
          CTCCTCATGT CAGTGCCTCG GGCCAGGACA GCGGGTTCCT GGAAAGGGAC
          ACAGGGGTGC CAAGGGGTCA GAAGTTCCAA ACTGTCATCA GCAGGAGTTC
          TATGTCTATG TCTCTGCAGT TTTCTGAGAC AGGGTCCTCA GCTTCCCTCC
          TGTGTCCCCC C--AGATACA TCACCCTGTC GAATCAGTGG TTCCCAA-CC
          AGCAGAGCAG GAAGTTACCC AAGGCACCTG GGAAGAGACT AGATGCCCCA
          GTCCATATGA TGAGGGCTGA GATTCCCCCA GGTGGTTTTT GGGGGGCTTC
          TCCCTGCCCT GCCTTTATCT CACTTGCCTG CCTTCCCCCT ACCCCCACCC
          CATCCTCCAG
MA_08_022 ATGACCCACA TTCGAAAATC TCACCCCCTA ATAAAAATTA TCAATAACTC
          CTTTATCGAC CTACCCGCCC CATCAAACAT TTCTTCCTGA TGAAATTTTG
          GATCTCTTTT AGGAATCTGC CTAGCATTAC AAATCCTAAC AGGATTATTC
          TTAGCCATAC ATTACACATC AGACACTGCA ACAGCCTTTA ACTCTGTAAC
          CCATATCTGC CGAGACGTAA ACTACGGCTG AGTACTGCGC TATTTACATG
          CAAACGGAGC TTCTATATTC TTTATTTGTC TATACCTTCA TGTGGGACGA
          GGACTCTATT ATGGTTCCTA TTTATACATA GAGACCTGAA ACATTGGAAT
          TATTTTACTA TTTACTGTCA TAGCAACAGC CTTTATGGGA TATGTACTTC
          CATGAGGTCA AATATCTTTC TGAGGTGCAA CCGTAATTAC CAATCTACTC
          TCCGCAATCC CTTATATTGG CACTAACCTT GTAGAATGAA TCTGAGGCGG
          TTTCTCTGTC GACAAAGCTA CTTTAACCCG ATTTTTTGCC TTCCACTTCC
          TACTCCCATT TATTATTTCA GCTATAGTCA TAGTACATCT CCTATTTCTC
          CATGAAACAG GATCTAACAA TCCAACAGGA ATCCCCTCTA ACATAGATAT
          AATTCCCTTC CACCCCTACT ACACAATCAA AGATATCCTC GGTCTACTAT
          ATGTATTATA TTAATCTATC AATAATAATT ATTCCCATTT TACTAGCTGT
          AGCATTCTTA ACCCTACTAG AACGAAAAGT ACTAGGCTAT ATACAGCTTC
          GAAAAGGACC TAACATTGTA GGTCCCTATG GCCTATTACA ACCAATCGCT
          GATGCAATTA AACTATTCAC TAAAGAACCC ACACAACCAC TAACATCATC
          CCTTATTATA TTCATTATTG CACCAACTCT AGCCCTAGCC CTAGCCCTAA
          CAATATGAGT TCCATTACCC ATACCACATC CACTAATTAA TATAAACTTA
          AGCATACTAT TCATGCTAGC CCTGTCAAGT TTAGCTGTAT ACGCCATCTT
          ATGATCAGGC TGAGCTTCAA ATTCAAAATA TGCACTAATT GGAGCCCTAC
          GAGCAGTAGC TCAAACAATT TCCTACGAAG TAACTTTAGC CATTATTATC
          CTATCTATCC TACTCATAAA TGGCTCCTTC ACATTAACCA CATTAATCAC
          AACACAAGAA TATATATGAT TAATTATTCC CTCATGACCC CTAGCCATAA
          TATGATTTAT TTCCACTTTA GCAGAAACCA ATCGAGCTCC CTTCGACCTA
          ACAGAAGGTG AGTCAGAATT AGTATCTGGA TTTAACGTAG AATATGCAGG
          GCGGGGGAGA GGAGCCACCA GCCTGTGTGG TCACCCGCCA CAGGCTCTGG
          GCTGACCTGG GCCCAAGCAC CGTCTGATAG GAAGATGCTG TTCTCTCCAC
          TTCCTGACGA GGAGAAGGGA GGTTCATGAC GTGAACTCAG CTAACGGGTC
          ACAACCTTTC CAACGCCAAG CCTGTCTAGG TCCTCAACCT GTACCCTCAG
          TCCCACGTTC AGGTCTCTGT GGCTCCCTGG CGATCAGGGT TGTGGCTGGT
          CAGTCCCCAG AGGGCAGTGG GGTCTGTGGC TGCACCCTGA CCCAGAAGCC
          GGGAGCCCTG AGTGTCAGAC GGGTCTGCCA CCAGGTCCCT GGGAA-GCTG
          TCCCACCTGG TAAGCCAGGC TGAGAGGTGG ACAGGGCATG CCTTACCTAC
          TCAGCCCCAG CCTGGGGAGC CTGCCTTGGG GAGGGGTTGG GTGTGGGCAG
          TGAGTTCCTG AGAGCTTGGG AACACCACAG GGCATATTGC TCTCCACCTC
          TTCCTGCTCC ACCTTCACTT TTCTTTCTCT TCCCGTGTCC CCACTTTCAT
          CCCTTGTTGG CGGCCTTCTC TTCGATGGAC AGGTGAGCCA GGGCTGCTGC
          CTGGAGGGCA TGGTGCCAGG GCCTGCTCAC GGCTCGGTGG TCATAGATGT
          GTAGACTGAG TAGGAAAGTG AGCTTTGTGA TCAGATCCTG CCCCAGTCTT
          ACAGCAGGTG GCAGGCAAGG GTCTGGACGA GGGGGTGGTG CCTCTTTCTA
          ATTTATACAA ACAATGTCCG AGCTCACGG- --CGTGGCAA GCCGTTCTTT
          CCGGAAATGT CAGCAGCCAT CCTTGTCTTG GGCTGGCCCT GTGTCGCCCA
          CACAGCCC-G GGGGGAGGAG AGCGATGCCT GTAAGTACAG CTGGGAGGCA
          CCCCCAGCCA TACTGGGCTG GTGGGATTCC CACCCTGGCC CGAGTCTAAC
          TCCCCTCCTT GATTCCAAGG TCA-GGGGGT GTGGGCAGGG CCGGGGGTGG
          GTGGCACGGA GAGAGGCAGA GGCC-GGAGG AGAGGAGGTG CAGGGCTTGG
          CGGGTGGCTC CCGGGAGCCC GAGTCGGAGC -----AGCAG GAGCTCCTGG
          GGCAGAGCGG TCCCGACGGG TGAGCCCTGT CCCCCTGCTG GGCAGCCAGG
          CCTGGGGGAG ACGGGCCACA GCCCCGACGC CCCCACCCCC AGTCGTGCTG
          CTGTCCTCTC TGAGCCTCAG TTTCCCCCAG GTGTCCTGGC ACTGTCCCTT
          CTCTTTCACC C-ACGCAGGG GAGAGGTGCT TTGGAGGTTG AGGGCTGGGC
          GGCAGAGGTG GAATTCAAGA GGATGAAGGG AAATGGGCTC GTTCCTTCTG
          AGAGAAGACA GGAGTGGAGG GGCTTGGGAG GCAAGAGACA GGAGATGGTA
          TCCTTAGTGT CATAACTGGG GGAGGGAAAG GTGAGTTGTA CTCTTGAGAG
          GATCCTCACT GGGAAGTTGG TTACCTTAGG CTGGATTCAA CCCATTAGTC
          TGTAACCAGC ACTGTCCACA GGCCCTGG-- ---GCCTCTT CCACTTCTGC
          TTTCTCT--- ---------- -AACTTTAAT TAGTACACCT TTAATTTCTC
          TTTAGCAGCC CCTATCCCAC TTTGGTTTTG AGTTCCTACT CCCATTTTGC
          ACATCACTCC ATTCACTTCC TTATACCTCT CTAATCCTGC CTGAGTGTCC
          TGGCTCCTGG GAATATTGTT GCAGGTGGTT TCCAGATGCC CTGGTGAGGG
          TTCCTAACTC AGACAAGGAT TTGCATATCA GGATCTAGGG TTCTTTCTGG
          GTCTATTTTT AGTGAGTCTG TGATCACAGC TCTCTTCTGC TGACGCTTCT
          CTCCTCATGT CAGTGCCTCG GGCCAGGACA GCGGGTTCCT GGAAAGGGAC
          ACAGGGGTGC CAAGGGGTCA GAAGTTCCAA ACTGTCATCA GCAGGAGTTC
          TATGTCTATG TCTCTGCAGT TTTCTGAGAC AGGGTCCTCA GCTTCCCTCC
          TGTGTCCCCC C--AGATACA TCACCCTGTC GAATCAGTGG TTCCCAAACC
          AGCAGAGCAG GAAGTTACCC AAGGCACCTG GGAAGAGACT AGATGCCCCA
          GTCCATATGA TGAGGGCTGA GATTCCCCCA GGTGGTTTTT GGGGGGCTTC
          TCCCTGCCCT GCCTTTATCT CACTTGCCTG CCTTCCCCCT ACCCCCACCC
          CATCCTCCAG
MA_09_023 ATGACCCACA TTCGAAAATC TCACCCCCTA ATAAAAATTA TCAATAACTC
          CTTTATCGAC CTACCTGCCC CATCAAACAT TTCTTCCTGA TGAAATTTTG
          GATCTCTTTT AGGAATCTGC TTAGCATTAC AAATCCTAAC AGGATTATTC
          TTAGCCATAC ATTACACATC AGACACTGCA ACAGCCTTTA ACTCTGTAAC
          CCATATCTGC CGAGACGTAA ACTACGGCTG AGTACTGCGC TATTTACATG
          CAAACGGAGC TTCTATATTC TTTATTTGTC TATACCTTCA TGTGGGACGA
          GGACTCTATT ATGGTTCCTA TTTATACATA GAGACCTGAA ACATTGGAAT
          TATTTTACTA TTTACTGTCA TAGCAACAGC CTTTATGGGA TATGTACTTC
          CATGAGGTCA AATATCTTTC TGAGGTGCAA CCGTAATTAC CAATCTACTC
          TCCGCAATCC CTTATATTGG CACTAACCTT GTAGAATGAA TCTGAGGCGG
          TTTCTCTGTC GACAAAGCTA CTTTAACCCG ATTTTTTGCC TTCCACTTCC
          TACTCCCATT TATTATTTCA GCTATAGTCA TAGTACATCT CCTATTTCTC
          CATGAAACAG GATCTAACAA TCCAACAGGA ATCCCCTCTA ACATAGATAT
          AATTCCCTTC CACCCCTACT ACACAATCAA AGATATCCTC GGTCTACTAT
          ATGTATTATA TTAATCTATC AATAATAATT ATTCCCATTT TACTAGCTGT
          AGCATTCTTA ACCCTACTAG AACGAAAAGT ACTAGGCTAT ATACAGCTTC
          GAAAAGGACC TAACATTGTA GGTCCCTATG GCCTATTACA ACCAATCGCT
          GATGCAATTA AACTATTCAC TAAAGAACCC ACACAACCAC TAACATCATC
          CCTTATTATA TTCATTATTG CACCAACTCT AGCCCTAGCC CTAGCCCTAA
          CAATATGAGT TCCATTACCC ATACCACATC CACTAATTAA TATAAACTTA
          AGCATACTAT TCATGCTAGC CCTGTCAAGT TTAGCTGTAT ACGCCATCTT
          ATGATCAGGC TGAGCTTCAA ATTCAAAATA TGCACTAATT GGAGCCCTAC
          GAGCAGTAGC TCAAACAATT TCCTACGAAG TAACTTTAGC CATTATTATC
          CTATCTATCC TACTCATAAA TGGCTCCTTC ACATTAACCA CATTAATCAC
          AACACAAGAA TATATATGAT TAATTATTCC CTCATGACCC CTAGCCATAA
          TATGATTTAT TTCCACTTTA GCAGAAACCA ATCGAGCTCC CTTCGACCTA
          ACAGAAGGTG AGTCAGAATT AGTATCTGGA TTTAACGTAG AATATGCAGG
          GCGGGGGAGA GGAGCCACCA GCCTGTGTGG TCACCCGCCA CAGGCTCTGG
          GCTGACCCGG GCCCAAGCAC CGTCTGATAG GAAGATGCTG TTCTCTCCAC
          TTCCTGACGA GGAGAAGGGA GGTTCATGAC ATGAACTCAG CTAACGGGTC
          ACAACCTTTC CAACGCCAAG CCTGTCTAGG TCCTCAACCT GTACCCTCAG
          TCCCACGTTC AGGTCTCTGT GGCTCCCTGG CGATCAGGGT TGTGGCTGGT
          CAGTCCCCAG AGGGCAGTGG GGTCTGTGGC TGCACCCTAA CCCAGAAGCC
          GGGAGCCCTG AGTGTCAGAC GGGTCTGCCA CCAGGTCCCT GGGAA-GCTG
          TCCCACCTGG TAAGCCAGGC TGAGAGGTGG ACAGGGCATG CCTTACCTAC
          TCAGCCCCAG CCTGGGGAGC CTGCCTGGGG GAGGGGTTGG GTGTGGGCAG
          TGAGCTCCTG AGAGCTTGAG AACACCACAG GGCATATAGC TCTCCACCTC
          TTCCTGCTCC ACCTTCACTT TTCTTTCTCT TCCCGTGTCC CCACTTTCAT
          CCCTTGTTGG CGGCCTTCTC TTCGATGGAC AGGTGAGCCA GGGCTGCTGC
          CTGGAGGGCA CGGTGCCAGG GCCTGCTCAC GGCTCGGTGG TCATAGATGT
          GTAGACAGAG TAGGAAAGTG AGCTTTGTGA TCAGATCCTG CCCCAGTCTT
          ACAGCAGGTG GCAGGCAAGG GTCTGGACGA GGGGGTGGTG CCTCTTTCTA
          ATTTATACAA ACAATGTCCG AGCTCACGG- --CGTGGCAA GCCATTCTTT
          CCGGAAATGT CAGCAACCAT CCTTGCCTTG GGCTGGCCCT GTGTCGCCCA
          CACACCCC-G GGGGGAGGAG AGCGATGCCT GTAAGTACAG CTGGGAGGTA
          CCCCCAGCCA TACTGGGCTG GTGGGATTCC CACCCTGGCC CGAGTCTAAC
          TCCCCTCCTT GATTCCAAGG TCA-GGGGGT GTGGGCAGGG CCGGGGGTGG
          GCGGCACGGA GAGAGGCAGA GGCC-GGAGG AGAGGAGGTG CAGGGCTTGG
          CGGGCGGCTC CCGGGAGCCC GAGTCGGAGC -----AGCAG GAGCTCCTGG
          GGCAGAGCGG TCCCGACGGG TGAGCCCTGT CCCCCTGCTG GGCAGCCAGG
          CCTGGGGGAG ACGGGCCACA GCCCCGACGC CCCCACCCCC AGTCGTGCTG
          CTGTCCTCTC TGAGCCTCAG TTTCCCCCAG GTGTCCTGGC ACTGTCCCTT
          CTCTTTCACC C-ACGCAGGG GAGAGGTGCT TTGGAGGTTG AGGGCTGGGC
          GGCAGAGGTG GAATTCAAGA GGATGAAGGG AAATGGGCTC GTTCCTTCTG
          AGAGAAGACA GGAGTGGAGG GGCTTGGGAG GCAAGAGACA GGAGATGGTA
          TCCTTAGTGT CATAACTGGG GGAGGGAAAG GTGAGTTGTA CTCTTGAGAG
          GATCCTCACT GGGAAGTTGG TTACCTTAGG CTGGATTCAA CCCATTAGTC
          TGTAACCAGC ACTGTCCACA GGCCCTGG-- ---GCCTCTT CCACTTCTGC
          TTTCTCT--- ---------- -AACTTTAAT TAGTACACCT TTAATTTCTC
          TTTAGCAGCC CCTATCCCAC TTTGGTTTTG AGTTCCTACT CCCATTTTGC
          ACATCACTCC ATTCACTTCC TTATACCTCT CTAATCCTGC CTGAGTGTCC
          TGGCTCCTGG GAATATTGTT GCAGGTGGTT TCCAGATGCC CTGGTGAGGG
          TTCCTAACTC AGACAAGGAT TTGCATATCA GGATCTAGGG TTCTTTCTGG
          GTCTATTTTT AGTGAGTCTG TGATCACAGC TCTCTTCTGC TGACACTTCT
          CTCCTCATGT CAGTGCCTCG GGCCAGGACA GCGGGTTCCT GGAAAGGGAC
          ACAGGGGTGC CAAGGGGTCA GAAGTTCCAA ACTGTCATCA GCAGGAGTTC
          TATGTCTATG TCTCTGCAGT TTTCTGAGAC AGGGTCCTCA GCTTCCCTCC
          TGTGTCCCCC C--AGATACA TCACCCTGTC GAATCAGTGG TTCCCAAACC
          AGCAGAGCAG GAAGTTACCC AAGGCACCTG GGAAGAGACT AGATGCCCCA
          GTCCATATGA TGAGGGCTGA GATTCCCCCA GGTGGTTTTT GGGGGGCTTC
          TCCCTGCCCT GCCTTTATCT CACTTGCCTG CCTTCCCCCT ACCCCCACCC
          CATCCTCCAG
MA_09_024 ATGACCCACA TTCGAAAATC TCACCCCCTA ATAAAAATTA TCAATAACTC
          CTTTATCGAC CTACCTGCCC CATCAAACAT TTCTTCCTGA TGAAATTTTG
          GATCTCTTTT AGGAATCTGC TTAGCATTAC AAATCCTAAC AGGATTATTC
          TTAGCCATAC ATTACACATC AGACACTGCA ACAGCCTTTA ACTCTGTAAC
          CCATATCTGC CGAGACGTAA ACTACGGCTG AGTACTGCGC TATTTACATG
          CAAACGGAGC TTCTATATTC TTTATTTGTC TATACCTTCA TGTGGGACGA
          GGACTCTATT ATGGTTCCTA TTTATACATA GAGACCTGAA ACATTGGAAT
          TATTTTACTA TTTACTGTCA TAGCAACAGC CTTTATGGGA TATGTACTTC
          CATGAGGTCA AATATCTTTC TGAGGTGCAA CCGTAATTAC CAATCTACTC
          TCCGCAATCC CTTATATTGG CACTAACCTT GTAGAATGAA TCTGAGGCGG
          TTTCTCTGTC GACAAAGCTA CTTTAACCCG ATTTTTTGCC TTCCACTTCC
          TACTCCCATT TATTATTTCA GCTATAGTCA TAGTACATCT CCTATTTCTC
          CATGAAACAG GATCTAACAA TCCAACAGGA ATCCCCTCTA ACATAGATAT
          AATTCCCTTC CACCCCTACT ACACAATCAA AGATATCCTC GGTCTACTAT
          ATGTATTATA TTAATCTATC AATAATAATT ATTCCCATTT TACTAGCTGT
          AGCATTCTTA ACCCTACTAG AACGAAAAGT ACTAGGCTAT ATACAGCTTC
          GAAAAGGACC TAACATTGTA GGTCCCTATG GCCTATTACA ACCAATCGCT
          GATGCAATTA AACTATTCAC TAAAGAACCC ACACAACCAC TAACATCATC
          CCTTATTATA TTCATTATTG CACCAACTCT AGCCCTAGCC CTAGCCCTAA
          CAATATGAGT TCCATTACCC ATACCACATC CACTAATTAA TATAAACTTA
          AGCATACTAT TCATGCTAGC CCTGTCAAGT TTAGCTGTAT ACGCCATCTT
          ATGATCAGGC TGAGCTTCAA ATTCAAAATA TGCACTAATT GGAGCCCTAC
          GAGCAGTAGC TCAAACAATT TCCTACGAAG TAACTTTAGC CATTATTATC
          CTATCTATCC TACTCATAAA TGGCTCCTTC ACATTAACCA CATTAATCAC
          AACACAAGAA TATATATGAT TAATTATTCC CTCATGACCC CTAGCCATAA
          TATGATTTAT TTCCACTTTA GCAGAAACCA ATCGAGCTCC CTTCGACCTA
          ACAGAAGGTG AGTCAGAATT AGTATCTGGA TTTAACGTAG AATATGCAGG
          GCGGGGGAGA GGAGCCACCA GCCTGTGTGG TCACCCGCCA CAGGCTCTGG
          GCTGACCCGG GCCCAAGCAC CGTCTGATAG GAAGATGCTG TTCTCTCCAC
          TTCCTGACGA GGAGAAGGGA GGTTCATGAC ATGAACTCAG CTAACGGGTC
          ACAACCTTTC CAACGCCAAG CCTGTCTAGG TCCTCAACCT GTACCCTCAG
          TCCCACGTTC AGGTCTCTGT GGCTCCCTGG CGATCAGGGT TGTGGCTGGT
          CAGTCCCCAG AGGGCAGTGG GGTCTGTGGC TGCACCCTAA CCCAGAAGCC
          GGGAGCCCTG AGTGTCAGAC GGGTCTGCCA CCAGGTCCCT GGGAA-GCTG
          TCCCACCTGG TAAGCCAGGC TGAGAGGTGG ACAGGGCATG CCTTACCTAC
          TCAGCCCCAG CCTGGGGAGC CTGCCTTGGG GAGGGGTTGG GTGTGGGCAG
          TGAGTTCCTG AGAGCTTGGG AACACCACAG GGCATATTGC TCTCCACCTC
          TTCCTGCTCC ACCTTCACTT TTCTTTCTCT TCCCGTGTCC CCACTTTCAT
          CCCTTGTTGG CGGCCTTCTC TTCGATGGAC AGGTGAGCCA GGGCTGCTGC
          CTGGAGGGCA TGGTGCCAGG GCCTGCTCAC GGCTCGGTGG TCATAGATGT
          GTAGACTGAG TAGGAAAGTG AGCTTTGTGA TCAGATCCTG CCCCAGTCTT
          ACAGCAGGTG GCAGGCAAGG GTCTGGACGA GGGGGTGGTG CCTCTTTCTA
          ATTTATACAA ACAATGTCCG AGCTCACGG- --CGTGGCAA GCCGTTCTTT
          CCGGAAATGT CAGCAGCCAT CCTTGTCTTG GGCTGGCCCT GTGTCGCCCA
          CACAGCCC-G GGGGGAGGAG AGCGATGCCT GTAAGTACAG CTGGGAGGCA
          CCCCCAGCCA TACTGGGCTG GTGGGATTCC CACCCTGGCC CGAGTCTAAC
          TCCCCTCCTT GATTCCAAGG TCA-GGGGGT GTGGGCAGGG CCGGGGGTGG
          GCGGCACGGA GAGAGGCAGA GGCC-GGAGG AGGGGAGGTG CAGGGCTTGG
          CGGGCGGCTC CCGGGAGCCC GAGTCGGAGC -----AGCAG GAGCTCCTGG
          GGCAGAGCGG TCCCGACGGG TGAGCCCTGT CCCCATGCTG CGCAGCCAGG
          CCTGGGGGAG ACGGGCCACA GCCCCGACGC CCCCACCCCC AGTCGTGCTG
          CTGTCCTCTC TGAGCCTCAG TTTCCCCCAG GTGTCCTGGC ACTGTCCCTT
          CTCTTTCACC C-ACGCAGGG GAGAGGTGCT TTGGAGGTTG AGGGCTGGGC
          GGCAGAGGTG GAATTCAAGA GGATGAAGGG AAATGGGCTC GTTCCTTCTG
          AGAGAAGACA GGAGTGGAGG GGCTTGGGAG GCAAGAGACA GGAGATGGTA
          TCCTTAGTGT CATAACTGGG GGAGGGAAAG GTGAGTTGTA CTCTTGAGAG
          GATCCTCACT GGGAAGTTGG TTACCTTAGG CTGGATTCAA CCCATTAGTC
          TGTAACCAGC ACTGTCCACA GGCCCTGG-- ---GCCTCTT CCACTTCTGC
          TTTCTCT--- ---------- -AACTTTAAT TAGTACACCT TTAATTTCTC
          TTTAGCAGCC CCTATCCCAC TTTGGTTTTG AGTTCCTACT CCCATTTTGC
          ACATCACTCC ATTCACTTCC TTATACCTCT CTAATCCTGC CTGAGTGTCC
          TGGCTCCTGG GAATATTGTT GCAGGTGGTT TCCAGATGCC CTGGTGAGGG
          TTCCTAACTC AGACAAGGAT TTGCATATCA GGATCTAGGG TTCTTTCTGG
          GTCTATTTTT AGTGAGTCTG TGATCACAGC TCTCTTCTGC TGACACTTCT
          CTCCTCATGT CAGTGCCTCG GGCCAGGACA GCGGGTTCCT GGAAAGGGAC
          ACAGGGGTGC CAAGGGGTCA GAAGTTCCAA ACTGTCATCA GCAGGAGTTC
          TATGTCTATG TCTCTGCAGT TTTCTGAGAC AGGGTCCTCA GCTTCCCTCC
          TGTGTCCCCC C--AGATACA TCACCCTGTC GAATCAGTGG TTCCCAAACC
          AGCAGAGCAG GAAGTTACCC AAGGCACCTG GGAAGAGACT AGATGCCCCA
          GTCCATATGA TGAGGGCTGA GATTCCCCCA GGTGGTTTTT GGGGGGCTTC
          TCCCTGCCCT GCCTTTATCT CACTTGCCTG CCTTCCCCCT ACCCCCACCC
          CATCCTCCAG
MA_12_025 ATGACCCACA TTCGAAAATC TCACCCCCTA ATAAAAATTA TCAATAACTC
          CTTTATTGAC CTACCTGCCC CATCAAACAT TTCTTCCTGA TGAAATTTTG
          GATCTCTTTT AGGAATCTGC TTAGCATTAC AAATCCTAAC AGGATTATTC
          TTAGCCATAC ATTACACATC AGACACTGCA ACAGCCTTTA ACTCTGTAAC
          CCATATCTGC CGAGACGTAA ACTACGGCTG AGTACTGCGC TATTTACATG
          CAAACGGAGC TTCTATATTC TTTATTTGTC TATACCTTCA TGTGGGACGA
          GGACTCTATT ATGGTTCCTA TTTATACATA GAGACCTGAA ACATTGGAAT
          TATTTTACTA TTTACTGTCA TAGCAACAGC CTTTATGGGA TATGTACTTC
          CATGAGGTCA AATATCTTTC TGAGGTGCAA CCGTAATTAC CAATCTACTC
          TCCGCAATCC CTTATATTGG CACTAACCTT GTAGAATGAA TCTGAGGCGG
          TTTCTCTGTC GACAAAGCTA CTTTAACCCG ATTTTTTGCC TTCCACTTCC
          TACTCCCATT TATTATTTCA GCTATAGTCA TAGTACATCT CCTATTTCTC
          CATGAAACAG GATCTAACAA TCCAACAGGA ATCCCCTCTA ACATAGATAT
          AATTCCCTTC CACCCCTACT ACACAATCAA AGATATCCTC GGTCTACTAT
          ATGTATTATA TTAATCTATT AATAATAATT ATTCCCATTT TACTAGCTGT
          AGCATTCTTA ACCCTACTAG AACGAAAAGT ACTAGGCTAT ATACAGCTTC
          GAAAAGGACC TAACATTGTA GGTCCCTATG GCCTATTACA ACCAATCACT
          GATGCAATTA AACTATTCAC TAAAGAACCC ACACAACCAC TAACATCATC
          CCTTATTATA TTCATTATTG CACCAACTCT AGCCCTAGCC CTAGCCCTAA
          CAATATGAGT TCCATTACCC ATACCACATC CACTAATTAA TATAAACTTA
          AGCATACTAT TCATGCTAGC CCTGTCAAGT TTAGCTGTAT ACGCCATCTT
          ATGATCAGGC TGAGCTTCAA ATTCAAAATA TGCACTAATT GGGGCCCTAC
          GAGCAGTAGC TCAAACAATT TCCTACGAAG TAACTTTAGC CATTATTATC
          CTATCTATCC TACTCATAAA TGGCTCCTTC ACATTAACCA CATTAATCAC
          AACACAAGAA TATATATGAT TAATTATTCC CTCATGACCC CTAGCCATAA
          TATGATTTAT TTCCACTTTA GCAGAAACCA ATCGAGCTCC CTTCGACCTA
          ACAGAAGGTG AGTCAGAATT AGTATCTGGA TTTAACGTAG AATATGCAGG
          GCGGGGGAGA GGAGCCACCA GCCTGTGTGG TCACCCGCCA CAGGCTCTGG
          GCTGACCCGG GCCCAAGCAC CGTCTGATAG GAAGATGCTG TTCTCTCCAC
          TTCCTGACGA GGAGAAGGGA GGTTCATGAC GTGAACTCAG CTAACGGGTC
          ACAACCTTTC CAACGCCAAG CCTGTCTAGG TCCTCAACCT GTACCCTCAG
          TCCCACGTTC AGGTCTCTGT GGCTCCCTGG CGATCAGGGT TGTGGCTGGT
          CAGTCCCCAG AGGGCAGTGG GGTCTGTGGC TGCACCCTGA CCCAGAAGCC
          GGGAGCCCTG AGTGTCAGAC GGGTCTGCCA CCAGGTCCCT GGGAA-GCTG
          TCCCACCTGG TAAGCCAGGC TGAGAGGTGG ACAGGGCATG CCTTACCTAC
          TCAGCCCCAG CCTGGGGAGC CTGCCTGGGG GAGGGGTTGG GTGTGGGCAG
          TGAGCTCCTG AGAGCTTGAG AACACCACAG GGCATATAGC TCTCCACCTC
          TTCCTGCTCC ACCTTCACTT TTCTTTCTCT TCCCGTGTCC CCACTTTCAT
          CCCTTGTTGG CGGCCTTCTC TTCGATGGAC AGGTGAGCCA GGGCTGCTGC
          CTGGAGGGCA TGGTGCCAGG GCCTGCTCAC GGCTCGGTGG TCATAGATGT
          GTAGACTGAG TAGGAAAGTG AGCTTTGTGA TCAGATCCTG CCCCAGTCTT
          ACAGCAGGTG GCAGGCAAGG GTCTGGACGA GGGGGTGGTG CCTCTTTCTA
          ATTTATACAA ACAATGTCCG AGCTCACGG- --CGTGGCAA GCCGTTCTTT
          CCGGAAATGT CAGCAGCCAT CCTTGTCTTG GGCTGGCCCT GTGTCGCCCA
          CACAGCCC-G GGGGGAGGAG AGCGATGCCT GTAAGTACAG CTGGGAGGCA
          CCCCCAGCCA TACTGGGCTG GTGGGATTCC CACCCTGGCC CGAGTCTAAC
          TCCCCTCCTT GATTCCAAGG TCA-GGGGGT GTGGGCAGGG CCGGGGGTGG
          GCGGCACGGA GAGAGGCAGA GGCC-GGAGG AGAGGAGGTG CAGGGCTTGG
          CGGGCGGCTC CCGGGAGCCC GAGTCGGAGC -----AGCAG GAGCTCCTGG
          GG-------- ---------- TGAGCCCTGT CCCCCTGCTG GGCAGCCAGG
          CCTGGGGGAG ACGGGCCACA CCCCCGACGC CCCCACCCCC AGTCGTGCTG
          CTGTCCTCTC TGAGCCTCAG TTTCCCCCAG GTGTCCTGGC ACTGTCCCTT
          CTCTTTCACC C-ACGCAGGG GAGAGGTGCT TTGGAGGTTG AGGGCTGGGC
          GGCAGAGGTG GAATTCAAGA GGATGAAGGG AAATGGGCTC GTTCCTTCTG
          AGAGAAGACA GGAGTGGAGG GGCTTGGGAG GCAAGAGACA GGAGATGGTA
          TCCTTAGTGT CATAACTGGG GGAGGGAAAG GTGAGTTGTA CTCTTGAGAG
          GATCCTCACT GGGAAGTTGG TTACCTTAGG CTGGATTCAA CCCATTAGTC
          TGTAACCAGC ACTGTCCACA GGCCCTGG-- ---GCCTCTT CCACTTCTGC
          TTTCTCT--- ---------- -AACTTTAAT TAGTACACCT TTAATTTCTC
          TTTAGCAGCC CCTATCCCAC TTTGGTTTTG AGTTCCTACT CCCATTTTGC
          ACATCACTCC ATTCACTTCC TTATACCTCT CTAATCCTGC CTGAGTGTCC
          TGGCTCCTGG GAATATTGTT GCAGGTGGTT TCCAGATGCC CTGGTGAGGG
          TTCCTAACTC AGACAAGGAT TTGCATATCA GGATCTAGGG TTCTTTCTGG
          GTCTATTTTT AGTGAGTCTG TGATCACAGC TCTCTTCTGC TGACACTTCT
          CTCCTCATGT CAGTGCCTCG GGCCAGGACA GCGGGTTCCT GGAAAGGGAC
          ACAGGGGTGC CAAGGGGTCA GAAGTTCCAA ACTGTCATCA GCAGGAGTTC
          TATGTCTATG TCTCTGCAGT TTTCTGAGAC AGGGTCCTCA GCTTCCCTCC
          TGTGTCCCCC C--AGATACA TCACCCTGTC GAATCAGTGG TTCCCAAACC
          AGCAGAGCAG GAAGTTACCC AAGGCACCTG GGAAGAGACT AGATGCCCCA
          GTCCATATGA TGAGGGCTGA GATTCCCCCA GGTGGTTTTT GGGGGGCTTC
          TCCCTGCCCT GCCTTTATCT CACTTGCCTG CCTTCCCCCT ACCCCCACCC
          CATCCTCCAG
MA_12_026 ATGACCCACA TTCGAAAATC TCACCCCCTA ATAAAAATTA TCAATAACTC
          CTTTATTGAC CTACCTGCCC CATCAAACAT TTCTTCCTGA TGAAATTTTG
          GATCTCTTTT AGGAATCTGC TTAGCATTAC AAATCCTAAC AGGATTATTC
          TTAGCCATAC ATTACACATC AGACACTGCA ACAGCCTTTA ACTCTGTAAC
          CCATATCTGC CGAGACGTAA ACTACGGCTG AGTACTGCGC TATTTACATG
          CAAACGGAGC TTCTATATTC TTTATTTGTC TATACCTTCA TGTGGGACGA
          GGACTCTATT ATGGTTCCTA TTTATACATA GAGACCTGAA ACATTGGAAT
          TATTTTACTA TTTACTGTCA TAGCAACAGC CTTTATGGGA TATGTACTTC
          CATGAGGTCA AATATCTTTC TGAGGTGCAA CCGTAATTAC CAATCTACTC
          TCCGCAATCC CTTATATTGG CACTAACCTT GTAGAATGAA TCTGAGGCGG
          TTTCTCTGTC GACAAAGCTA CTTTAACCCG ATTTTTTGCC TTCCACTTCC
          TACTCCCATT TATTATTTCA GCTATAGTCA TAGTACATCT CCTATTTCTC
          CATGAAACAG GATCTAACAA TCCAACAGGA ATCCCCTCTA ACATAGATAT
          AATTCCCTTC CACCCCTACT ACACAATCAA AGATATCCTC GGTCTACTAT
          ATGTATTATA TTAATCTATT AATAATAATT ATTCCCATTT TACTAGCTGT
          AGCATTCTTA ACCCTACTAG AACGAAAAGT ACTAGGCTAT ATACAGCTTC
          GAAAAGGACC TAACATTGTA GGTCCCTATG GCCTATTACA ACCAATCACT
          GATGCAATTA AACTATTCAC TAAAGAACCC ACACAACCAC TAACATCATC
          CCTTATTATA TTCATTATTG CACCAACTCT AGCCCTAGCC CTAGCCCTAA
          CAATATGAGT TCCATTACCC ATACCACATC CACTAATTAA TATAAACTTA
          AGCATACTAT TCATGCTAGC CCTGTCAAGT TTAGCTGTAT ACGCCATCTT
          ATGATCAGGC TGAGCTTCAA ATTCAAAATA TGCACTAATT GGGGCCCTAC
          GAGCAGTAGC TCAAACAATT TCCTACGAAG TAACTTTAGC CATTATTATC
          CTATCTATCC TACTCATAAA TGGCTCCTTC ACATTAACCA CATTAATCAC
          AACACAAGAA TATATATGAT TAATTATTCC CTCATGACCC CTAGCCATAA
          TATGATTTAT TTCCACTTTA GCAGAAACCA ATCGAGCTCC CTTCGACCTA
          ACAGAAGGTG AGTCAGAATT AGTATCTGGA TTTAACGTAG AATATGCAGG
          GCGGGGGAGA GGAGCCACCA GCCTGTGTGG TCACCCGCCA CAGGCTCTGG
          GCTGACCCGG GCCCAAGCAC CGTCTGATAG GAAGATGCTG TTCTCTCCAC
          TTCCTGACGA GGAGAAGGGA GGTTCATGAC GTGAACTCAG CTAACGGGTC
          ACAACCTTTC CAACGCCAAG CCTGTCTAGG TCCTCAACCT GTACCCTCAG
          TCCCACGTTC AGGTCTCTGT GGCTCCCTGG CGATCAGGGT TGTGGCTGGT
          CAGTCCCCAG AGGGCAGTGG GGTCTGTGGC TGCACCCTGA CCCAGAAGCC
          GGGAGCCCTG AGTGTCAGAC GGGTCTGCCA CCAGGTCCCT GGGAA-GCTG
          TCCCACCTGG TAAGCCAGGC TGAGAGGTGG ACAGGGCATG CCTTACCTAC
          TCAGCCCCAG CCTGGGGAGC CTGCCTTGGG GAGGGGTTGG GTGTGGGCAG
          TGAGTTCCTG AGAGCTTGGG AACACCACAG GGCATATTGC TCTCCACCTC
          TTCCTGCTCC ACCTTCACTT TTCTTTCTCT TCCCGTGTCC CCACTTTCAT
          CCCTTGTTGG CGGCCTTCTC TTCGATGGAC AGGTGAGCCA GGGCTGCTGC
          CTGGAGGGCA TGGTGCCAGG GCCTGCTCAC GGCTCGGTGG TCATAGATGT
          GTAGACTGAG TAGGAAAGTG AGCTTTGTGA TCAGATCCTG CCCCAGTCTT
          ACAGCAGGTG GCAGGCAAGG GTCTGGACGA GGGGGTGGTG CCTCTTTCTA
          ATTTATACAA ACAATGTCCG AGCTCACGG- --CGTGGCAA GCCGTTCTTT
          CCGGAAATGT CAGCAGCCAT CCTTGTCTTG GGCTGGCCCT GTGTCGCCCA
          CACAGCCC-G GGGGGAGGAG AGCGATGCCT GTAAGTACAG CTGGGAGGCA
          CCCCCAGCCA TACTGGGCTG GTGGGATTCC CACCCTGGCC CGAGTCTAAC
          TCCCCTCCTT GATTCCAAGG TCA-GGGGGT GTGGGCAGGG CCGGGGGTGG
          GCGGCACGGA GAGAGGCAGA GGCC-GGAGG AGAGGAGGTG CAGGGCTTGG
          CGGGCGGCTC CCGGGAGCCC GAGTCGGAGC -----AGCAG GAGCTCCTGG
          GGCAGAGCGG TCCCGACGGG TGAGCCCTGT CCCCCTGCTG GGCAGCCAGG
          CCTGGGGGAG ACGGGCCACA CCCCCGACGC CCCCACCCCC AGTCGTGCTG
          CTGTCCTCTC TGAGCCTCAG TTTCCCCCAG GTGTCCTGGC ACTGTCCCTT
          CTCTTTCACC C-ACGCAGGG GAGAGGTGCT TTGGAGGTTG AGGGCTGGGC
          GGCAGAGGTG GAATTCAAGA GGATGAAGGG AAATGGGCTC GTTCCTTCTG
          AGAGAAGACA GGAGTGGAGG GGCTTGGGAG GCAAGAGACA GGAGATGGTG
          TCCTTAGTGT CATAACTGGG GGAGGGAAAG GTGAGTTGTA CTCTTGAGAG
          GATCCTCACT GGGAAGTTGG TTACCTTAGG CTGGATTCAA CCCATTAGTC
          TGTAACCAGC ACTGTCCACA GGCCCTGG-- ---GCCTCTT CCACTTCTGC
          TTTCTCT--- ---------- -AACTTTAAT TAGTACACCT TTAATTTCTC
          TTTAGCAGCC CCTATCCCAC TTTGGTTTTG AGTTCCTACT CCCATTTTGC
          ACATCACTCC ATTCACTTCC TTATACCTCT CTAATCCTGC CTGAGTGTCC
          TGGCTCCTGG GAATATTGTT GCAGGTGGTT TCCAGATGCC CTGGTGAGGG
          TTCCTAACTC AGACAAGGAT TTGCATATCA GGATCTAGGG TTCTTTCTGG
          GTCTATTTTT AGTGAGTCTG TGATCACAGC TCTCTTCTGC TGACACTTCT
          CTCCTCATGT CAGTGCCTCG GGCCAGGACA GCGGGTTCCT GGAAAGGGAC
          ACAGGGGTGC CAAGGGGTCA GAAGTTCCAA ACTGTCATCA GCAGGAGTTC
          TATGTCTATG TCTCTGCAGT TTTCTGAGAC AGGGTCCTCA GCTTCCCTCC
          TGTGTCCCCC C--AGATACA TCACCCTGTC GAATCAGTGG TTCCCAAACC
          AGCAGAGCAG GAAGTTACCC AAGGCACCTG GGAAGAGACT AGATGCCCCA
          GTCCATATGA TGAGGGCTGA GATTCCCCCA GGTGGTTTTT GGGGGGCTTC
          TCCCTGCCCT GCCTTTATCT CACTTGCCTG CCTTCCCCCT ACCCCCACCC
          CATCCTCCAG
MA_13_027 ATGACCCACA TTCGAAAATC ACACCCCCTA ATAAAAATCA TCAATAACTC
          CTTTATCGAC CTACCTGTCC CATCAAACAT TTCTTCTTGA TGAAATTTTG
          GATCTCTTTT AGGAATCTGC TTAGCATTAC AAATCCTAAC AGGATTATTC
          TTAGCCATAC ATTACACACC AGACACTGCA ACAGCCTTTA ACTCTGTAAC
          CCATATCTGC CGAGACGTAA ACTACGGCTG AGTACTGCGC TATTTACATG
          CAAACGGAGC TTCCATATTC TTTATTTGTC TATACCTTCA TGTAGGACGA
          GGACTCTATT ATGGTTCCTA TTTATACACA GAGACCTGAA ACATTGGAAT
          TATTTTACTA TTCACTGTCA TAGCAACAGC CTTTATGGGA TATGTACTTC
          CATGAGGTCA AATATCTTTC TGGGGTGCAA CTGTAATTAC CAATCTACTC
          TCCGCAATCC CTTATATTGG CACTAACCTT GTAGAATGAA TCTGAGGCGG
          TTTCTCTGTC GACAAAGCTA CTCTAACCCG ATTTTTTGCC TTCCACTTCT
          TACTTCCATT TATTATTTTA GCTATAGTCA TAGTACATCT CCTATTTCTC
          CATGAAACAG GATCTAACAA TCCAATAGGA ATCCCCTCTA ACATAGATAT
          AATTCCCTTC CACCCCTACT ACACAATCAA AGATATCCTC GGCCTACTAT
          ATGTATTATA TTAACCTATT AATAATAATT ATTCCCATTT TACTAGCTGT
          AGCATTCTTA ACCCTACTAG AACGAAAAGT ACTAGGCTAT ATACAGCTTC
          GAAAAGGACC TAACATTGTA GGCCCCTATG GCCTATTACA ACCAATCGCT
          GATGCAATTA AACTATTTAC TAAAGAACCC ACACAACCAC TAACATCATC
          CCTTATTATA TTCATTATTG CACCAACTCT AGCCCTAGCC CTAGCCCTAA
          TAATATGAGC CCCATTACCC ATACCACATC CACTAATTAA TATAAACTTA
          AGCATACTAT TCATGCTAGC CCTGTCAAGT TTAGCTGTAT ACGCCATCTT
          ATGATCAGGC TGAGCTTCAA ACTCAAAATA TGCACTAATT GGAGCCCTAC
          GAGCAGTAGC TCAAACAATT TCCTACGAAG TAACTTTAGC CATTATTATC
          CTATCTATCC TACTCATAAA TGGCTCCTTC ACATTAACCA CATTAATCAC
          AACACAAGAA TATATATGAT TAATTATTCC CTCATGACCC CTAGCCATAA
          TATGATTTAT TTCCACTTTA GCAGAAACCA ATCGAGCTCC CTTCGACCTA
          ACAGAAGGTG AGTCAGAATT AGTATCTGGA TTTAACGTAG AATATGCAGG
          GCGGGGGAGA GGAGCCACCA GCCTGTGTGG TCACCCGCCA CAGGCTCTGG
          GCTGACCCGG GCCCAAGCAC CGTCTGATAG GAAGATGCTG TTCTCTCCAC
          TTCCTGACGA GGAGAAGGGA GGTTCATGAC GTGAACTCAG CTAATGGGTC
          ACAACCTTTC CAACGCCAAG CCTGTCTAGG TCCTCAACCT GTACCCTCAG
          TCCCGCGTTC AGGTCTCTGT GGCTCCCTGG CGATCAGGGT TGTGGCTGGT
          CAGTCCCCAG AGGGCAGTGG GGTCTGTGGC TGCACCCTGA CCCAGAAGCC
          GGGAGCCCTG AGTGTCAGAC GGGTCTGCCA CCAGGTCCCT GGGAA-GCTG
          TCCCACCTGG TAAGCCAGGC TGAGAGGTGG ACAGGGCATG CCTTACCTAC
          TCAGCCCCAG CCTGGGGAGC CTGCCTGGGG GAGGGGTTGG GTGTGGGCAG
          TGAGCTCCTG AGAGCTTGAG AACACCACAG GGCATATAGC TCTCCACCTC
          TTCCTGCTCC ACCTTCACTT TTCTTTCTCT TCCCGTGTCC CCACTTTCAT
          CCCTTGTTGG CGGCCTTCTC TTCGATGGAC AGGTGAGCCA GGGCTGCTGC
          CTGGAGGGCA TGGTGCCAGG GCCTGCTCAC GGCTCGGTGG TCATAGATGT
          GTAGACTGAG TAGGAAAGTG AGCTTTGTGA TCAGATCCTG CCCCAGTCTT
          ACAGCAGGTG GCAGGCAAGG GTCTGGACGA GGGGGTGGTG CCTCTTTCTA
          ATTTATACAA ACAATGTCCG AGCTCACGG- --CGTGGCAA GCCGTTCTTT
          CCGGAAATGT CAGCAGCCAT CCTTGTCTTG GGCTGGCCCT GTGTCGCCCA
          CACAGCCC-G GGGGGAGGAG AGCGATGCCT GTAAGTACAG CTGGGAGGCA
          CCCCCAGCCA TACTGGGCTG GTGGGATTCC CACCCTGGCC CGAGTCTAAC
          TCCCCTCCTT GATTCCAAGG TCA-GGGGGT GTGGGCAGGG CCGGGGGTGG
          GCGGCACGGA GAGAGGCAGA GGCC-GGAGG AGAGGAGGTG CAGGGCTTGG
          CGGGCGGCTC CCGGGAGCCC GAGTCGGAGC -----AGCAG GAGCTCCTGG
          GG-------- ---------- TGAGCCCTGT CCCCCTGCTG GGCAGCCAGG
          CCTGGGGGAG ACGGGCCACA GCCCCGACGC CCCCACCCCC AGTCGTGCTG
          CTGTCCTCTC TGAGCCTCAG TTTCCCCCAG GTGTCCTGGC ACTGTCCCTT
          CTCTTTCACC C-ACGCAGGG GAGAGGTGCT TTGGAGGTTG AGGGCTGGGC
          GGCAGAGGTG GAATTCAAGA GGATGAAGGG AAATGGGCTC GTTCCTTCTG
          AGAGAAGACA GGAGTGGAGG GGCTTGGGAG GCAAGAGACA GGAGATGGTG
          TCCTTAGTGT CATAACTGGG GGAGGGAAAG GTGAGTTGTA CTCTTGAGAG
          GATCCTCACT GGGAAGTTGG TTACCTTAGG CTGGATTCAA CCCATTAGTC
          TGTAACCAGC ACTGTCCACA GGCCCTGG-- ---GCCTCTT CCACTTCTGC
          TTTCTCT--- ---------- -AACTTTAAT TAGTACACCT TTAATTTCTC
          TTTAGCAGCC CCTATCCCAC TTTGGTTTTG AGTTCCTACT CCCATTTTGC
          ACATCACTCC ATTCACTTCC TTATACCTCT CTAATCCTGC CTGAGTGTCC
          TGGCTCCTGG GAATATTGTT GCAGGTGGTT TCCAGATGCC CTGGTGAGGG
          TTCCTAACTC AGACAAGGAT TTGCATATCA GGATCTAGGG TTCTTTCTGG
          GTCTATTTTT AGTGAGTCTG TGATCACAGC TCTCTTCTGC TGACGCTTCT
          CTCCTCATGT CAGTGCCTCG GGCCAGGACA GCGGGTTCCT GGAAAGGGAC
          ACAGGGGTGC CAAGGGGTCA GAAGTTCCAA ACTGTCATCA GCAGGAGTTC
          TATGTCTATG TCTCTGCAGT TTTCTGAGAC AGGGTCCTCA GCTTCCCTCC
          TGTGTCCCCC C--AGATACA TCACCCTGTC GAATCAGTGG TTCCCAA-CC
          AGCAGAGCAG GAAGTTACCC AAGGCACCTG GGAAGAGACT AGATGCCCCA
          GTCCATATGA TGAGGGCTGA GATTCCCCCA GGTGGTTTTT GGGGGGCTTC
          TCCCTGCCCT GCCTTTATCT CACTTGCCTG CCTTCCCCCT ACCCCCACCC
          CATCCTCCAG
MA_13_028 ATGACCCACA TTCGAAAATC ACACCCCCTA ATAAAAATCA TCAATAACTC
          CTTTATCGAC CTACCTGTCC CATCAAACAT TTCTTCTTGA TGAAATTTTG
          GATCTCTTTT AGGAATCTGC TTAGCATTAC AAATCCTAAC AGGATTATTC
          TTAGCCATAC ATTACACACC AGACACTGCA ACAGCCTTTA ACTCTGTAAC
          CCATATCTGC CGAGACGTAA ACTACGGCTG AGTACTGCGC TATTTACATG
          CAAACGGAGC TTCCATATTC TTTATTTGTC TATACCTTCA TGTAGGACGA
          GGACTCTATT ATGGTTCCTA TTTATACACA GAGACCTGAA ACATTGGAAT
          TATTTTACTA TTCACTGTCA TAGCAACAGC CTTTATGGGA TATGTACTTC
          CATGAGGTCA AATATCTTTC TGGGGTGCAA CTGTAATTAC CAATCTACTC
          TCCGCAATCC CTTATATTGG CACTAACCTT GTAGAATGAA TCTGAGGCGG
          TTTCTCTGTC GACAAAGCTA CTCTAACCCG ATTTTTTGCC TTCCACTTCT
          TACTTCCATT TATTATTTTA GCTATAGTCA TAGTACATCT CCTATTTCTC
          CATGAAACAG GATCTAACAA TCCAATAGGA ATCCCCTCTA ACATAGATAT
          AATTCCCTTC CACCCCTACT ACACAATCAA AGATATCCTC GGCCTACTAT
          ATGTATTATA TTAACCTATT AATAATAATT ATTCCCATTT TACTAGCTGT
          AGCATTCTTA ACCCTACTAG AACGAAAAGT ACTAGGCTAT ATACAGCTTC
          GAAAAGGACC TAACATTGTA GGCCCCTATG GCCTATTACA ACCAATCGCT
          GATGCAATTA AACTATTTAC TAAAGAACCC ACACAACCAC TAACATCATC
          CCTTATTATA TTCATTATTG CACCAACTCT AGCCCTAGCC CTAGCCCTAA
          TAATATGAGC CCCATTACCC ATACCACATC CACTAATTAA TATAAACTTA
          AGCATACTAT TCATGCTAGC CCTGTCAAGT TTAGCTGTAT ACGCCATCTT
          ATGATCAGGC TGAGCTTCAA ACTCAAAATA TGCACTAATT GGAGCCCTAC
          GAGCAGTAGC TCAAACAATT TCCTACGAAG TAACTTTAGC CATTATTATC
          CTATCTATCC TACTCATAAA TGGCTCCTTC ACATTAACCA CATTAATCAC
          AACACAAGAA TATATATGAT TAATTATTCC CTCATGACCC CTAGCCATAA
          TATGATTTAT TTCCACTTTA GCAGAAACCA ATCGAGCTCC CTTCGACCTA
          ACAGAAGGTG AGTCAGAATT AGTATCTGGA TTTAACGTAG AATATGCAGG
          GCGGGGGAGA GGAGCCACCA GCCTGTGTGG TCACCCGCCA CAGGCTCTGG
          GCTGACCCGG GCCCAAGCAC CGTCTGATAG GAAGATGCTG TTCTCTCCAC
          TTCCTGACGA GGAGAAGGGA GGTTCATGAC GTGAACTCAG CTAATGGGTC
          ACAACCTTTC CAACGCCAAG CCTGTCTAGG TCCTCAACCT GTACCCTCAG
          TCCCGCGTTC AGGTCTCTGT GGCTCCCTGG CGATCAGGGT TGTGGCTGGT
          CAGTCCCCAG AGGGCAGTGG GGTCTGTGGC TGCACCCTGA CCCAGAAGCC
          GGGAGCCCTG AGTGTCAGAC GGGTCTGCCA CCAGGTCCCT GGGAA-GCTG
          TCCCACCTGG TAAGCCAGGC TGAGAGGTGG ACAGGGCATG CCTTACCTAC
          TCAGCCCCAG CCTGGGGAGC CTGCCTGGGG GAGGGGTTGG GTGTGGGCAG
          TGAGCTCCTG AGAGCTTGAG AACACCACAG GGCATATAGC TCTCCACCTC
          TTCCTGCTCC ACCTTCACTT TTCTTTCTCT TCCCGTGTCC CCACTTTCAT
          CCCTTGTTGG CGGCCTTCTC TTCGATGGAC AGGTGAGCCA GGGCTGCTGC
          CTGGAGGGCA TGGTGCCAGG GCCTGCTCAC GGCTCGGTGG TCATAGATGT
          GTAGACTGAG TAGGAAAGTG AGCTTTGTGA TCAGATCCTG CCCCAGTCTT
          ACAGCAGGTG GCAGGCAAGG GTCTGGACGA GGGGGTGGTG CCTCTTTCTA
          ATTTATACAA ACAATGTCCG AGCTCACGG- --CGTGGCAA GCCGTTCTTT
          CCGGAAATGT CAGCAGCCAT CCTTGTCTTG GGCTGGCCCT GTGTCGCCCA
          CACAGCCC-G GGGGGAGGAG AGCGATGCCT GTAAGTACAG CTGGGAGGCA
          CCCCCAGCCA TACTGGGCTG GTGGGATTCC CACCCTGGCC CGAGTCTAAC
          TCCCCTCCTT GATTCCAAGG TCA-GGGGGT GTGGGCAGGG CCGGGGGTGG
          GCGGCACGGA GAGAGGCAGA GGCC-GGAGG AGAGGAGGTG CAGGGCTTGG
          CGGGCGGCTC CCGGGAGCCC GAGTCGGAGC -----AGCAG GAGCTCCTGG
          GG-------- ---------- TGAGCCCTGT CCCCCTGCTG GGCAGCCAGG
          CCTGGGGGAG ACGGGCCACA GCCCCGACGC CCCCACCCCC AGTCGTGCTG
          CTGTCCTCTC TGAGCCTCAG TTTCCCCCAG GTGTCCTGGC ACTGTCCCTT
          CTCTTTCACC C-ACGCAGGG GAGAGGTGCT TTGGAGGTTG AGGGCTGGGC
          GGCAGAGGTG GAATTCAAGA GGATGAAGGG AAATGGGCTC GTTCCTTCTG
          AGAGAAGACA GGAGTGGAGG GGCTTGGGAG GCAAGAGACA GGAGATGGTG
          TCCTTAGTGT CATAACTGGG GGAGGGAAAG GTGAGTTGTA CTCTTGAGAG
          GATCCTCACT GGGAAGTTGG TTACCTTAGG CTGGATTCAA CCCATTAGTC
          TGTAACCAGC ACTGTCCACA GGCCCTGG-- ---GCCTCTT CCACTTCTGC
          TTTCTCT--- ---------- -AACTTTAAT TAGTACACCT TTAATTTCTC
          TTTAGCAGCC CCTATCCCAC TTTGGTTTTG AGTTCCTACT CCCATTTTGC
          ACATCACTCC ATTCACTTCC TTATACCTCT CTAATCCTGC CTGAGTGTCC
          TGGCTCCTGG GAATATTGTT GCAGGTGGTT TCCAGATGCC CTGGTGAGGG
          TTCCTAACTC AGACAAGGAT TTGCATATCA GGATCTAGGG TTCTTTCTGG
          GTCTATTTTT AGTGAGTCTG TGATCACAGC TCTCTTCTGC TGACGCTTCT
          CTCCTCATGT CAGTGCCTCG GGCCAGGACA GCGGGTTCCT GGAAAGGGAC
          ACAGGGGTGC CAAGGGGTCA GAAGTTCCAA ACTGTCATCA GCAGGAGTTC
          TATGTCTATG TCTCTGCAGT TTTCTGAGAC AGGGTCCTCA GCTTCCCTCC
          TGTGTCCCCC C--AGATACA TCACCCTGTC GAATCAGTGG TTCCCAA-CC
          AGCAGAGCAG GAAGTTACCC AAGGCACCTG GGAAGAGACT AGATGCCCCA
          GTCCATATGA TGAGGGCTGA GATTCCCCCA GGTGGTTTTT GGGGGGCTTC
          TCCCTGCCCT GCCTTTATCT CACTTGCCTG CCTTCCCCCT ACCCCCACCC
          CATCCTCCAG
MB_01_029 ATGACCAACA TTCGAAAATC CCATTCTCTA ATAAAAATTA TTAATAACTC
          CTTTATTGAT CTACCCACCC CATCAAACAT TTCATCTTGA TGAAACTTTG
          GGTCTCTCCT AGGAATCTGT CTAGCAGTGC AAATCTTAAC AGGACTATTC
          CTAGCCATGC ACTATACATC AGATACCGCA ACAGCTTTTA ACTCTGTAAC
          CCACATCTGC CGAGACGTAA ACTACGGCTG AGTATTACGC TACTTACACG
          CAAACGGGGC TTCCATGTTT TTCATCTGCC TTTACCTTCA TGTAGGACGA
          GGACTTTACT ATGGTTCCTA TATATATAAA GAAACCTGAA ACATTGGAAT
          CATCCTACTA TTTACTACTA TAGCAACAGC CTTCATAGGA TACGTACTTC
          CATGAGGCCA AATATCCTTT TGAGGAGCAA CTGTAATTAC TAACCTACTC
          TCTGCAATTC CCTATATCGG CACTGACCTT GTAGAATGAA TCTGAGGTGG
          CTTCTCTGTA GATAAAGCCA CCCTAACTCG ATTTTTTGCC TTCCACTTCC
          TACTTCCATT TGTTATCTCA GCCATAGTTA TGGTACACCT CCTATTTCTC
          CATGAAACAG GATCCAATAA TCCAACAGGA ATCCCATCTA ATGTAGATAT
          AATTCCCTTC CACCCCTATC ATACAATTAA GGATATCCTT GGCTTACTAT
          ATGTACTATA TCAATTTACT GATAATAATT ATCCCCATTT TACTAGCTGT
          AGCATTCCTA ACTCTCTCAG AACGAAAAGT ACTAGGTTAT ATACAACTTC
          GAAAAGGACC CAATATTGTA GGGCCCTACG GTTTACTACA ACCAATTGCC
          GATGCAATTA AACTATTCAC TAAAGAATCT ACACAACCAT TAACATCCTC
          CCTTATTCTA TTTATTATTG CACCAACTTT AGCCTTAACC CTGGCCTTAA
          TAATATGAAC TCCACTACCA ATACCATATC CACTAATTAA CATAAACTTA
          AGCATACTAT TTATACTAGC CCTGTCAAGT TTAGCTGTGT ATGCTATCTT
          ATGATCAGGC TGAGCTTCAA ATTCAAAATA TGCACTAATT GGAGCCCTAC
          GAGCAGTAGC TCAAACAATC TCCTATGAAG TAACCCTAGC CATCATTATC
          TTATCTATCT TACTTATAAA TGGCTCCTTT ACACTAACCA CATTAATCAC
          AACACAAGAA CATATTTGAC TAATTATTCC CTCATGACCC CTAGCCATAA
          TATGATTCAT CTCGACCTTA GCAGAAACTA ATCGAGCTCC CTTTGACCTA
          ACAGAAGGTG AATCAGAACT AGTATCTGGC TTTAATGTAG AATATGCAGG
          GCGGGGGAGA GGAGCCACCA GCCTGTGTGG TCACCCGCCA CAGGCTCTGG
          GCTGACCCGG GCCCAAGCAC CGTCTGATAG GAAGATGCTG TTCTCTCCAC
          TTCCTGACGA GGAGAAGGGA GGTTCATGAC GTGAACTCAG CTAATGGGTC
          ACAACCTTTC CAACGCCAAG CCTGTCTAGG TCCTCAACCT GTACCCTCAG
          TCCCGCGTTC AGGTCTCTGT GGCTCCCTGG CGATCAGGGT TGTGGCTGGT
          CAGTCCCCAG AGGGCAGTGG GGTCTGTGGC TGCACCCTGA CCCAGAAGCA
          GGGAGCCCTG AGTGTCAGAC GGGTCTGCCA CCAGGTCCCT GGGAA-GCTG
          TCCCACCTGG TAAGCCAGGC TGAGAGGGGG ACAGGGCATG CCTTACCTAC
          CCAGCCCCAG CCTGGGGAGC CTGCCTGGGG GAGGGGTTGG GTGTGGGCAG
          TGAGCTCCTG AGAGCTTGAG AACACCACAG GGCATATAGC TCTCCACCTC
          TTCCTGCTCC ACCTTCACTT TTCTTTCTCT TCCCGTGTCC CCACTTTCAT
          CCCTTGTTGG CGGCCTTCTC TTCGATGGAC AGGTGAGCCA GGGCTGCTGC
          CTGGAGGGCA CGGTGCCAGG GCCTGCTCAT GGCTCGGTGG TCATAGATGT
          GTAGACTGAA TAGGAAAGTG AGCTTTGTGA TCAGATCCTG CCCCAGTCTT
          ACAGCAGGTG GCAGGCAAGG GTCTGGACGA GGGGGTGGTG CCTCTTTCTA
          ATTTATACAA ACAATGTCCG AGCTCACGG- --CATGGCAA GCCATTCTTT
          CCAGAAATGT CAGCAGCCAT CCTTGTCTTG GGCTGGCCGT GTGTCGCCCA
          CACAGCCCAG GGGGGAGGAG AGCGATGCCT GTAAGTACAG CTGGGAGGTA
          CCCCCAGCCA TACTGGGCTG GTGCGATTCC CACCCTGGCC CGAGTCTAAC
          TCCCCTCCTT GATTCCAAGG TCA-GGGGGT GTGGGCAGGG CCGGGGGTGG
          GCGGCACGGA GAGAGGCAGA GGCC-GGAGG AGAGGAGGTG CAGGGCTTGG
          CGGGCGGCTC CCGGGAGCCC GAGTCGGAGC -----AGCAG GAGCTCCTGG
          GG-------- ---------- TGAGCCCTGT CCCCCTGCTG GGCAGCCAGG
          CCTGGGAGAG ACGGGCCACA GCCCCGACTC CCCCACCCCC AGTCGTGCTG
          CTGTCCTCTC TGAGCCTCAG TTTCCCCCAG GTGTCCTGGC ACTGTCCCTT
          CTCTTCCACC C-ACGCAGGG GAGAGGTGCT TTGGAGGGTG AGGGCTGGGC
          GGCAGAGGTG GAATTCAAGA GGATGAAGGG AAATGGGCTC GTTCCTTCTG
          AGAGAAGACA GGAGTGGAGG GGCTTGGGAG GCAAGAGACA GGAGATGGTG
          TCCTCAGTGT CATAACTGGG GGAGGGAGAG GTGAGTTGTA CTCTTGAGAG
          GATCCTCACT GGGAAGTTGG TTACCTTAGG CTGGATTCAA CCCATTAGTC
          TGTAACCAGC ACTGTCCACA GGCCCTGG-- ---GCCTCTT CCACTTCTGC
          TTTCTCT--- ---------- -AACTTTAGT TAGTACACCT TCAATTTCTC
          TTTAGCAGCC CCTATCCCAC TTTGGTTTTG AGTTCCTCCT CCCATTTTGC
          ACATCACTCC ATTCACTTCC TTATACCTCT CTAATCCTGC CTGAGTGTCC
          TGGCTCCTGG GAATATTGTT GCAGGTGGTT TCCAGATGCC CTGGTGAGGG
          TTCCTAACTC AGACAAGGAT TTGCATATCA GGATCTAGGG TTCTTTCTGG
          GTCTATTTTT AGTGAGTCTG TGATCACAGC TCTCTTCTGC TGACACTTCT
          CTCCTCATGT CAGTGCCTCG GGCCAGGACA GCAGGTTCCT GGAAAGGGAC
          ACAGGGGTGC CAAGGGGTCA GAAGTTCCAA ACTGTCATCA GCAGGAGTTC
          TATGTCTATG TCTCTGCAGT TTTCTGAGAC AGGGTCCTCA GCTTCCCTCC
          TGTGTTCCCC C--AGATACA TCACCCTGTC GAATCAGTGG TTCCCAAACC
          AGCAGAGCAG GAAGTTACCC AAGGCACCTG GGAAGAGACT AGATGCCCCA
          GTCCATATGA TGAGGGCTGA GATTCCCCCA GGTGGTTTTT GGGGGGCTTC
          TCCCTGCCCT GCCTTTATCT CACTTGCTTG CCTTCCCCCT ACCCCCACCC
          CATCCTCCAG
MB_01_030 ATGACCAACA TTCGAAAATC CCATTCTCTA ATAAAAATTA TTAATAACTC
          CTTTATTGAT CTACCCACCC CATCAAACAT TTCATCTTGA TGAAACTTTG
          GGTCTCTCCT AGGAATCTGT CTAGCAGTGC AAATCTTAAC AGGACTATTC
          CTAGCCATGC ACTATACATC AGATACCGCA ACAGCTTTTA ACTCTGTAAC
          CCACATCTGC CGAGACGTAA ACTACGGCTG AGTATTACGC TACTTACACG
          CAAACGGGGC TTCCATGTTT TTCATCTGCC TTTACCTTCA TGTAGGACGA
          GGACTTTACT ATGGTTCCTA TATATATAAA GAAACCTGAA ACATTGGAAT
          CATCCTACTA TTTACTACTA TAGCAACAGC CTTCATAGGA TACGTACTTC
          CATGAGGCCA AATATCCTTT TGAGGAGCAA CTGTAATTAC TAACCTACTC
          TCTGCAATTC CCTATATCGG CACTGACCTT GTAGAATGAA TCTGAGGTGG
          CTTCTCTGTA GATAAAGCCA CCCTAACTCG ATTTTTTGCC TTCCACTTCC
          TACTTCCATT TGTTATCTCA GCCATAGTTA TGGTACACCT CCTATTTCTC
          CATGAAACAG GATCCAATAA TCCAACAGGA ATCCCATCTA ATGTAGATAT
          AATTCCCTTC CACCCCTATC ATACAATTAA GGATATCCTT GGCTTACTAT
          ATGTACTATA TCAATTTACT GATAATAATT ATCCCCATTT TACTAGCTGT
          AGCATTCCTA ACTCTCTCAG AACGAAAAGT ACTAGGTTAT ATACAACTTC
          GAAAAGGACC CAATATTGTA GGGCCCTACG GTTTACTACA ACCAATTGCC
          GATGCAATTA AACTATTCAC TAAAGAATCT ACACAACCAT TAACATCCTC
          CCTTATTCTA TTTATTATTG CACCAACTTT AGCCTTAACC CTGGCCTTAA
          TAATATGAAC TCCACTACCA ATACCATATC CACTAATTAA CATAAACTTA
          AGCATACTAT TTATACTAGC CCTGTCAAGT TTAGCTGTGT ATGCTATCTT
          ATGATCAGGC TGAGCTTCAA ATTCAAAATA TGCACTAATT GGAGCCCTAC
          GAGCAGTAGC TCAAACAATC TCCTATGAAG TAACCCTAGC CATCATTATC
          TTATCTATCT TACTTATAAA TGGCTCCTTT ACACTAACCA CATTAATCAC
          AACACAAGAA CATATTTGAC TAATTATTCC CTCATGACCC CTAGCCATAA
          TATGATTCAT CTCGACCTTA GCAGAAACTA ATCGAGCTCC CTTTGACCTA
          ACAGAAGGTG AATCAGAACT AGTATCTGGC TTTAATGTAG AATATGCAGG
          GCGGGGGAGA GGAGCCACCA GCCTGTGTGG TCACCCGCCA CAGGCTCTGG
          GCTGACCCGG GCCCAAGCAC CGTCTGATAG GAAGATGCTG TTCTCTCCAC
          TTCCTGACGA GGAGAAGGGA GGTTCATGAC GTGAACTCAG CTAATGGGTC
          ACAACCTTTC CAACGCCAAG CCTGTCTAGG TCCTCAACCT GTACCCTCAG
          TCCCGCGTTC AGGTCTCTGT GGCTCCCTGG CGATCAGGGT TGTGGCTGGT
          CAGTCCCCAG AGGGCAGTGG GGTCTGTGGC TGCACCCTGA CCCAGAAGCA
          GGGAGCCCTG AGTGTCAGAC GGGTCTGCCA CCAGGTCCCT GGGAA-GCTG
          TCCCACCTGG TAAGCCAGGC TGAGAGGGGG ACAGGGCATG CCTTACCTAC
          CCAGCCCCAG CCTGGGGAGC CTGCCTGGGG GAGGGGTTGG GTGTGGGCAG
          TGAGCTCCTG AGAGCTTGAG AACACCACAG GGCATATAGC TCTCCACCTC
          TTCCTGCTCC ACCTTCACTT TTCTTTCTCT TCCCGTGTCC CCACTTTCAT
          CCCTTGTTGG CGGCCTTCTC TTCGATGGAC AGGTGAGCCA GGGCTGCTGC
          CTGGAGGGCA CGGTGCCAGG GCCTGCTCAT GGCTCGGTGG TCATAGATGT
          GTAGACTGAA TAGGAAAGTG AGCTTTGTGA TCAGATCCTG CCCCAGTCTT
          ACAGCAGGTG GCAGGCAAGG GTCTGGACGA GGGGGTGGTG CCTCTTTCTA
          ATTTATACAA ACAATGTCCG AGCTCACGG- --CATGGCAA GCCATTCTTT
          CCAGAAATGT CAGCAGCCAT CCTTGTCTTG GGCTGGCCGT GTGTCGCCCA
          CACAGCCCAG GGGGGAGGAG AGCGATGCCT GTAAGTACAG CTGGGAGGTA
          CCCCCAGCCA TACTGGGCTG GTGCGATTCC CACCCTGGCC CGAGTCTAAC
          TCCCCTCCTT GATTCCAAGG TCA-GGGGGT GTGGGCAGGG CCGGGGGTGG
          GCGGCACGGA GAGAGGCAGA GGCC-GGAGG AGAGGAGGTG CAGGGCTTGG
          CGGGCGGCTC CCGGGAGCCC GAGTCGGAGC -----AGCAG GAGCTCCTGG
          GG-------- ---------- TGAGCCCTGT CCCCCTGCTG GGCAGCCAGG
          CCTGGGAGAG ACGGGCCACA GCCCCGACTC CCCCATCCCC AGTCGTGCTG
          CTGTCCTCTC TGAGCCTCAG TTTCCCCCAG GTGTCCTGGC ACTGTCCCTT
          CTCTTCCACC C-ACGCAGGG GAGAGGTGCT TTGGAGGGTG AGGGCTGGGC
          GGCAGAGGTG GAATTCAAGA GGATGAAGGG AAATGGGCTC GTTCCTTCTG
          AGAGAAGACA GGAGTGGAGG GGCTTGGGAG GCAAGAGACA GGAGATGGTG
          TCCTCAGTGT CATAACTGGG GGAGGGAGAG GTGAGTTGTA CTCTTGAGAG
          GATCCTCACT GGGAAGTTGG TTACCTTAGG CTGGATTCAA CCCATTAGTC
          TGTAACCAGC ACTGTCCACA GGCCCTGG-- ---GCCTCTT CCACTTCTGC
          TTTCTCT--- ---------- -AACTTTAGT TAGTACACCT TCAATTTCTC
          TTTAGCAGCC CCTATCCCAC TTTGGTTTTG AGTTCCTCCT CCCATTTTGC
          ACATCACTCC ATTCACTTCC TTATACCTCT CTAATCCTGC CTGAGTGTCC
          TGGCTCCTGG GAATATTGTT GCAGGTGGTT TCCAGATGCC CTGGTGAGGG
          TTCCTAACTC AGACAAGGAT TTGCATATCA GGATCTAGGG TTCTTTCTGG
          GTCTATTTTT AGTGAGTCTG TGATCACAGC TCTCTTCTGC TGACACTTCT
          CTCCTCATGT CAGTGCCTCG GGCCAGGACA GCAGGTTCCT GGAAAGGGAC
          ACAGGGGTGC CAAGGGGTCA GAAGTTCCAA ACTGTCATCA GCAGGAGTTC
          TATGTCTATG TCTCTGCAGT TTTCTGAGAC AGGGTCCTCA GCTTCCCTCC
          TGTGTTCCCC C--AGATACA TCACCCTGTC GAATCAGTGG TTCCCAAACC
          AGCAGAGCAG GAAGTTACCC AAGGCACCTG GGAAGAGACT AGATGCCCCA
          GTCCATATGA TGAGGGCTGA GATTCCCCCA GGTGGTTTTT GGGGGGCTTC
          TCCCTGCCCT GCCTTTATCT CACTTGCTTG CCTTCCCCCT ACCCCCACCC
          CATCCTCCAG
MB_02_031 ATGACCAACA TTCGAAAATC CCATTCTCTA ATAAAAATTA TTAATAACTC
          CTTTATTGAT CTACCTACCC CATCGAACAT TTCATCTTGA TGAAACTTTG
          GGTCTCTCCT AGGAATCTGT CTAGCAGTGC AAATCTTAAC AGGACTATTC
          CTAGCCATGC ACTATACATC AGATACCGCA ACAGCCTTTA ACTCTGTAAC
          CCATATCTGC CGAGACGTAA ACTACGGCTG AGTATTACGC TACCTACACG
          CAAACGGAGC TTCCATGTTT TTCATCTGCC TTTACCTTCA TGTAGGACGA
          GGACTTTACT ATGGTTCCTA TATATATAAA GAAACCTGAA ACATTGGAAT
          CATCCTACTA TTTACTACTA TAGCAACAGC CTTCATAGGA TACGTACTTC
          CATGAGGCCA AATATCCTTT TGAGGAGCAA CTGTAATTAC TAACCTACTC
          TCTGCAATCC CCTATATCGG CACTGACCTT GTACAATGAA TCTGAGGTGG
          CTTCTCTGTA GATAAAGCCA CCCTAACTCG ATTTTTTGCC TTCCATTTCC
          TACTTCCATT TGTTATCTCA GCCATAGTTA TGGTACACCT CCTATTTCTC
          CATGAAACAG GATCCAATAA TCCAACAGGA ATCCCATCTA ATGTAGATAT
          AATTCCCTTC CACCCCTATC ATACAATTAA GGATATCCTT GGCCTACTAC
          ATGTACTATA TTAATTTACT GATAATAATT ATCCCCATTT TACTAGCTGT
          AGCATTTTTA ACTCTCTCAG AACGAAAAGT ATTAGGTTAT ATACAACTTC
          GAAAAGGACC CAATATTGTA GGGCCCTACG GTTTACTACA ACCAATTGCC
          GATGCAATTA AATTATTCAC TAAAGAATCT ACACAACCAT TAACATCCTC
          CCTTATTCTA TTTATTATTG CACCAACTTT AGCCTTGACC CTAGCCTTAA
          CAATATGAAC TCCACTGCCA ATACCATATC CACTAATTAA CATAAACTTA
          AGCATACTAT TTATATTAGC CCTGTCAAGT TTAGCTGTGT ATGCTATCTT
          ATGATCAGGC TGAGCTTCAA ATTCAAAATA CGCACTAATT GGAGCCCTAC
          GAGCAGTAGC TCAAACAATC TCCTATGAAG TAACCCTAGC CATCATTATC
          TTATCTATCT TACTTATAAA TGGCTCCTTT ACACTAACCA CATTAATTAC
          AACACAAGAA TATATTTGAC TAATTATTCC CTCATGACCC CTAGCCATAA
          TATGATTCAT CTCGACCTTA GCAGAAACTA ATCGAGCTCC CTTTGACCTA
          ACAGAAGGTG AGTCAGAACT AGTATCTGGC TTTAATGTAG AATATGCAGG
          GCGGGGGAGA GGAGCCACCA GCCTGTGTGG TCACCCGCCA CAGGCTCTGG
          GCTGACCCGG GCCCAAGCAC CGTCTGATAG GAAGATGCTG TTCTCTCCAC
          TTCCTGACGA GGAGAAGGGA GGTTCATGAC GTGAACTCAG CTAACGGGTC
          ACAACCTTTC CAACGCCAAG CCTGTCTAGG TCCTCAACCT GTACCCTCAG
          TCCCGCGTTC AGGTCTCTGT GGCTCCCTGG CGATCAGGGT TGTGGCTGGT
          CAGTCCCCAG AGGGCAGTGG GGTCTGTGGC TGCACCCTGA CCCAGAAGCA
          GGGAGCCCTG AGTGTCAGAC GGGTCTGCCA CCAGGTCCCT GGGAA-GCTG
          TCCCACCTGG TAAGCCAGGC TGAGAGGGGG ACAGGGCATG CCTTACCTAC
          CCAGCCCCAG CCTGGGGAGC CTGCCTGGGG GAGGGGTTGG GTGTGGGCAG
          TGAGCTCCTG AGAGCTTGAG AACACCACAG GGCATATAGC TCTCCACCTC
          TTCCTGCTCC ACCTTCACTT TTCTTTCTCT TCCCGTGTCC CCACTTTCAT
          CCCTTGTTGG CGGCCTTCTC TTCGATGGAC AGGTGAGCCA GGGCTGCTGC
          CTGGAGGGCA CGGTGCCAGG GCCTGCTCAC GGCTCGGTGG TCATAGATGT
          GTAGACTGAA TAGGAAAGTG AGCTTTGTGA TCAGATCCTG CCCCAGTCTT
          ACAGCAGGTG GCAGGCAAGG GTCTGGACGA GGGGGTGGTG CCTCTTTCTA
          ATTTATACAA ACAATGTCCG AGCTCACGG- --CGTGGCAA GCCGTTCTTT
          CCAGAAATGT CAGCAGCCAT CCTTGTCTTG GGCTGGCCGT GTGTCGCCCA
          CACAGCCCAG GGGGGAGGAG AGCGATGCCT GTAAGTACAG CTGGGAGGTA
          CCCCCAGCCA TACTGGGCTG GTGCGATTCC CACCCTGGCC CGAGTCTAAC
          TCCCCTCCTT GATTCCAAGG TCGAGGGGGT GTGGGCAGGG CCGGGGGTGG
          GCGGCACGGA GAGAGGCAGA GGCC-GGAGG AGAGGAGGTG CAGGGCTTGG
          CGGGCGGCTC CCGGGAGCCC GAGTCGGAGC -----AGCAG GAGCTCCTGG
          GG-------- ---------- TGAGCCCTGT CCCCCTGCTG GGCAGCCAGG
          CCTGGGAGAG ACGGGCCACA GCCCCGACTC CCCCACCCCC AGTCGTGCTG
          CTGTCCTCTC TGAGCCTCAG TTTCCCCCAG GTGTCCTGGC ACTGTCCCTT
          CTCTTCCACC C-ACGCAGGG GAGAGGTGCT TTGGAGGGTG AGGGCTGGGC
          GGCAGAGGTG GAATTCAAGA GGATGAAGGG AAATGGGCTC GTTCCTTCTG
          AGAGAAGACA GGAGTGGAGG GGCTTGGGAG GCAAGAGACA GGAGATGGTG
          TCCTCAGTGT CATAACTGGG GGAGGGAGAG GTGAGTTGTA CTCTTGAGAG
          GATCCTCACT GGGAAGTTGG TTACCTTAGG CTGGATTCAA CCCATTAGTC
          TGTAACCAGC ACTGTCCACA GGCCCTGG-- ---GCCTCTT CCACTTCTGC
          TTTCTCT--- ---------- -AACTTTAGT TAGTACACCT TCAATTTCTC
          TTTAGCAGCC CCTATCCCAC TTTGGTTTTG AGTTCCTCCT CCCATTTTGC
          ACATCACTCC ATTCACTTCC TTATACCTCT CTAATCCTGC CTGAGTGTCC
          TGGCTCCTGG GAATATTGTT GCAGGTGGTT TCCAGATGCC CTGGTGAGGG
          TTCCTAACTC AGACAAGGAT TTGCATATCA GGATCTAGGG TTCTTTCTGG
          GTCTATTTTT AGTGAGTCTG TGATCACAGC TCTCTTCTGC TGACACTTCT
          CTCCTCATGT CAGTGCCTCG GGCCAGGACA GCAGGTTCCT GGAAAGGGAC
          ACAGGGGTGC CAAGGGGTCA GAAGTTCCAA ACTGTCATCA GCAGGAGTTC
          TATGTCTATG TCTCTACAGT TTTCTGAGAC AGGGTCCTCA GCTTCCCTCC
          TGTGTTCCCC C--AGATACA TCACCCTGTC GAATCAGTGA TTCCCAAACC
          AGCAGAGCAG GAAGTTACCC AAGGCACCTG GGAAGAGACT AGATGCCCCA
          GTCCATATGA TGAGGGCTGA GATTCCCCCA GGTGGTTTTT GGGGGGCTTC
          TCCCTGCCCT GCCTTTATCT CACTTGCCTG CCTTCCCCCT ACCCCCACCC
          CATCCTCCAG
MB_02_032 ATGACCAACA TTCGAAAATC CCATTCTCTA ATAAAAATTA TTAATAACTC
          CTTTATTGAT CTACCTACCC CATCGAACAT TTCATCTTGA TGAAACTTTG
          GGTCTCTCCT AGGAATCTGT CTAGCAGTGC AAATCTTAAC AGGACTATTC
          CTAGCCATGC ACTATACATC AGATACCGCA ACAGCCTTTA ACTCTGTAAC
          CCATATCTGC CGAGACGTAA ACTACGGCTG AGTATTACGC TACCTACACG
          CAAACGGAGC TTCCATGTTT TTCATCTGCC TTTACCTTCA TGTAGGACGA
          GGACTTTACT ATGGTTCCTA TATATATAAA GAAACCTGAA ACATTGGAAT
          CATCCTACTA TTTACTACTA TAGCAACAGC CTTCATAGGA TACGTACTTC
          CATGAGGCCA AATATCCTTT TGAGGAGCAA CTGTAATTAC TAACCTACTC
          TCTGCAATCC CCTATATCGG CACTGACCTT GTACAATGAA TCTGAGGTGG
          CTTCTCTGTA GATAAAGCCA CCCTAACTCG ATTTTTTGCC TTCCATTTCC
          TACTTCCATT TGTTATCTCA GCCATAGTTA TGGTACACCT CCTATTTCTC
          CATGAAACAG GATCCAATAA TCCAACAGGA ATCCCATCTA ATGTAGATAT
          AATTCCCTTC CACCCCTATC ATACAATTAA GGATATCCTT GGCCTACTAC
          ATGTACTATA TTAATTTACT GATAATAATT ATCCCCATTT TACTAGCTGT
          AGCATTTTTA ACTCTCTCAG AACGAAAAGT ATTAGGTTAT ATACAACTTC
          GAAAAGGACC CAATATTGTA GGGCCCTACG GTTTACTACA ACCAATTGCC
          GATGCAATTA AATTATTCAC TAAAGAATCT ACACAACCAT TAACATCCTC
          CCTTATTCTA TTTATTATTG CACCAACTTT AGCCTTGACC CTAGCCTTAA
          CAATATGAAC TCCACTGCCA ATACCATATC CACTAATTAA CATAAACTTA
          AGCATACTAT TTATATTAGC CCTGTCAAGT TTAGCTGTGT ATGCTATCTT
          ATGATCAGGC TGAGCTTCAA ATTCAAAATA CGCACTAATT GGAGCCCTAC
          GAGCAGTAGC TCAAACAATC TCCTATGAAG TAACCCTAGC CATCATTATC
          TTATCTATCT TACTTATAAA TGGCTCCTTT ACACTAACCA CATTAATTAC
          AACACAAGAA TATATTTGAC TAATTATTCC CTCATGACCC CTAGCCATAA
          TATGATTCAT CTCGACCTTA GCAGAAACTA ATCGAGCTCC CTTTGACCTA
          ACAGAAGGTG AGTCAGAACT AGTATCTGGC TTTAATGTAG AATATGCAGG
          GCGGGGGAGA GGAGCCACCA GCCTGTGTGG TCACCCGCCA CAGGCTCTGG
          GCTGACCCGG GCCCAAGCAC CGTCTGATAG GAAGATGCTG TTCTCTCCAC
          TTCCTGACGA GGAGAAGGGA GGTTCATGAC GTGAACTCAG CTAATGGGTC
          ACAACCTTTC CAACGCCAAG CCTGTCTAGG TCCTCAACCT GTACCCTCAG
          TCCCGCGTTC AGGTCTCTGT GGCTCCCTGG CGATCAGGGT TGTGGCTGGT
          CAGTCCCCAG AGGGCAGTGG GGTCTGTGGC TGCACCCTGA CCCAGAAGCA
          GGGAGCCCTG AGTGTCAGAC GGGTCTGCCA CCAGGTCCCT GGGAA-GCTG
          TCCCACCTGG TAAGCCAGGC TGAGAGGGGG ACAGGGCATG CCTTACCTAC
          CCAGCCCCAG CCTGGGGAGC CTGCCTGGGG GAGGGGTTGG GTGTGGGCAG
          TGAGCTCCTG AGAGCTTGAG AACACCACAG GGCATATAGC TCTCCACCTC
          TTCCTGCTCC ACCTTCACTT TTCTTTCTCT TCCCGTGTCC CCACTTTCAT
          CCCTTGTTGG CGGCCTTCTC TTCGATGGAC AGGTGAGCCA GGGCTGCTGC
          CTGGAGGGCA CGGTGCCAGG GCCTGCTCAT GGCTCGGTGG TCATAGATGT
          GTAGACTGAA TAGGAAAGTG AGCTTTGTGA TCAGATCCTG CCCCAGTCTT
          ACAGCAGGTG GCAGGCAAGG GTCTGGACGA GGGGGTGGTG CCTCTTTCTA
          ATTTATACAA ACAATGTCCG AGCTCACGG- --CATGGCAA GCCATTCTTT
          CCAGAAATGT CAGCAGCCAT CCTTGTCTTG GGCTGGCCGT GTGTCGCCCA
          CACAGCCCAG GGGGGAGGAG AGCGATGCCT GTAAGTACAG CTGGGAGGTA
          CCCCCAGCCA TACTGGGCTG GTGCGATTCC CACCCTGGCC CGAGTCTAAC
          TCCCCTCCTT GATTCCAAGG TCG-GGGGGT GTGGGCAGGG CCGGGGGTGG
          GCGGCACGGA GAGAGGCAGA GGCC-GGAGG AGAGGAGGTG CAGGGCTTGG
          CGGGCGGCTC CCGGGAGCCC GAGTCGGAGC -----AGCAG GAGCTCCTGG
          GG-------- ---------- TGAGCCCTGT CCCCCTGCTG GGCAGCCAGG
          CCTGGGAGAG ACGGGCCACA GCCCCGACTC CCCCACCCCC AGTCGTGCTG
          CTGTCCTCTC TGAGCCTCAG TTTCCCCCAG GTGTCCTGGC ACTGTCCCTT
          CTCTTCCACC C-ACGCAGGG GAGAGGTGCT TTGGAGGGTG AGGGCTGGGC
          GGCAGAGGTG GAATTCAAGA GGATGAAGGG AAATGGGCTC GTTCCTTCTG
          AGAGAAGACA GGAGTGGAGG GGCTTGGGAG GCAAGAGACA GGAGATGGTG
          TCCTCAGTGT CATAACTGGG GGAGGGAGAG GTGAGTTGTA CTCTTGAGAG
          GATCCTCACT GGGAAGTTGG TTACCTTAGG CTGGATTCAA CCCATTAGTC
          TGTAACCAGC ACTGTCCACA GGCCCTGG-- ---GCCTCTT CCACTTCTGC
          TTTCTCT--- ---------- -AACTTTAGT TAGTACACCT TCAATTTCTC
          TTTAGCAGCC CCTATCCCAC TTTGGTTTTG AGTTCCTCCT CCCATTTTGC
          ACATCACTCC ATTCACTTCC TTATACCTCT CTAATCCTGC CTGAGTGTCC
          TGGCTCCTGG GAATATTGTT GCAGGTGGTT TCCAGATGCC CTGGTGAGGG
          TTCCTAACTC AGACAAGGAT TTGCATATCA GGATCTAGGG TTCTTTCTGG
          GTCTATTTTT AGTGAGTCTG TGATCACAGC TCTCTTCTGC TGACACTTCT
          CTCCTCATGT CAGTGCCTCG GGCCAGGACA GCAGGTTCCT GGAAAGGGAC
          ACAGGGGTGC CAAGGGGTCA GAAGTTCCAA ACTGTCATCA GCAGGAGTTC
          TATGTCTATG TCTCTACAGT TTTCTGAGAC AGGGTCCTCA GCTTCCCTCC
          TGTGTTCCCC C--AGATACA TCACCCTGTC GAATCAGTGG TTCCCAAACC
          AGCAGAGCAG GAAGTTACCC AAGGCACCTG GGAAGAGACT AGATGCCCCA
          GTCCATATGA TGAGGGCTGA GATTCCCCCA GGTGGTTTTT GGGGGGCTTC
          TCCCTGCCCT GCCTTTATCT CACTTGCCTG CCTTCCCCCT ACCCCCACCC
          CATCCTCCAG
Mdau_2033 ATGACCAACA TTCGAAAATC CCACCCCCTA ATAAAAATCA TTAACAGCTC
          ATTTATTGAC CTGCCTGCCC CATCAAACAT CTCATCCTGA TGAAACTTTG
          GGTCTCTTTT AGGAATCTGT CTAGCACTAC AAATTATAAC AGGATTATTT
          CTAGCTATAC ACTATACATC AGATACCGCA ACAGCCTTTA ACTCAGTCAC
          CCATATTTGT CGAGACGTAA ACTACGGCTG AATCTTACGC TACCTACATG
          CAAACGGAGC CTCCATATTT TTCATTTGCC TGTACCTCCA TGTAGGACGA
          GGCCTTTATT ATGGCTCCTA CCTATATACA GAAACTTGAA ACGTTGGAGT
          TATCCTGCTA TTTGCTGTAA TAGCAACAGC CTTTATAGGA TACGTACTTC
          CATGAGGCCA AATATCCTTC TGAGGAGCAA CTGTAATTAC TAATCTCCTA
          TCCGCAATCC CATATATTGG CACAGACCTT GTAGAATGAA TTTGAGGCGG
          CTTTTCCGTT GATAAGGCCA CCCTAACTCG ATTTTTCGCT TTCCACTTTC
          TACTGCCATT CATCATTGCA GCAATAGTTA TAGTACATCT CTTATTTCTT
          CATGAAACAG GATCTAACAA CCCAATAGGA ATTCCCTCTA ATACAGATAT
          AATTCCATTC CACCCTTACT ACACAATTAA AGACATTCTT GGCCTTCTAC
          ATGTATTTTA TCAACTTACT AACTATAATT ATTCCTATTT TACTAGCCGT
          AGCATTTTTA ACTCTACTAG AACGAAAGGT ACTAGGTTAT ATACAACTTC
          GAAAAGGACC TAACATTGTA GGCCCCTACG GCCTACTACA ACCAATCGCC
          GATGCAATTA AACTATTTAC TAAAGAACCA ATACAACCAT CAACATCGTC
          CCTCACCCTA TTTATTATTG CACCAACCCT GGCTCTGACT CTAGCCCTAA
          TGATATGAAT TCCACTACCT ATACCTTATC CACTAATTAA TATAAATTTA
          AGTATACTAT TCATGCTAGC TCTATCAAGC TTAGCCGTCT ATGCCATTTT
          ATGATCAGGC TGAGCTTCAA ACTCAAAATA CGCTTTAATT GGAGCCCTAC
          GAGCAGTAGC CCAAACAATT TCCTACGAAG TAACTCTTGC CATTATTATT
          CTATCCATCC TACTTATAAA CGGCTCCTTC ACACTAACCA CACTAATCAC
          AACACAAGAA TATATCTGAT TAATTATACC CTCATGACCT CTAGCCATAA
          TATGATTTAT CTCAACCCTA GCAGAAACTA ATCGGGCCCC TTTCGACTTA
          ACAGAAGGTG AGTCAGAATT AGTATCCGGG TTTAACGTAG AATATGCAGG
          GCCGGGAAGA GGAGCCACCA GCCTGTGTGG TCACCCGCCA CAGGCTCTGG
          GCTGACCCGG GCCCAAGCAC CGTCTGATAG GAAGATGCTG TTCTCTCCAC
          TTCCTGACGA GGAGAAGGGA GGTTCATGAC GTGAACTCAG CTAACGGGTC
          ACAACCTTTC CAACGCCAAG CCTGTCTAGG TCCTCAACCT ATACCCTCAG
          TCCCACGTTC AGGTCTCTGT AGCTCCCTGG CGATCAGGGT TGTGGCTGGT
          CAGTCCCCAG AGGGCAGTGG GGTCTGTGGC TGCACCCTGA CCCAGAAGCC
          GGGAGACCTG AGTGTCAGAC GGGTCTGCCA CCAGGTCCCT GGGAAAGCTG
          TCCCACCTGG TAAGCCAGGC TGAGAGATGG ACAGGGCATG CCTTACCTAC
          CCAGCCCCAG CCTGGGGAGC CTGCCTGGGG GAGGGGTTGG GTGTGGGCAG
          TGAGCTCCTG AGAGCTTGGG AACACCACGG GGCATATAGC TCTCCACCTC
          TTCCTGCTCC ACCTTCACTT TTCTTTCTCT TCCCGTGTCC CCACTTTCAT
          CCCTTGTTGG CGGCCTTCTC TTCGATGGAC AGGTGAGCCA GGGCTGCTGC
          CTGGAGGGCA CGGTGCCAGG GCCTGCTCAC GGCTCGGTGG TCATAGATGT
          GTAGACTGAA TAGGAAAGTG AGCTTTGTGA TCAGATCCTG CCCCAGTCTT
          ACAGCAGGTG GCAGGCAAGG GTCTGGACGA GGGGGTGGTG CCTCTTTCTA
          ATTTACACAA ACAATGTCCG AGCTCATGGT GGCGTGGCAA GCCGTTCTTT
          CCGGAAATGT CAGCAGCCAT CCTTGTCTTG GGCTGGCCGT GTGTCGCCCA
          CACAGCCCAG GGGGGAGGAG AGCGATGCCT GTGAGAACAG CTGGGAGGTA
          CCCCCAGCCA CACTGGGCTG GTGTGATTCC CACCCTGGCC CGAGTCTAAC
          TCCCCTCCTT GATTCCAAGG TCA-GGGGGT GTGGGCAGGG CTGGGGGTGG
          GCGGCACGGA GAGAGGCAGA GGCCCGGAGG AGAGGAGGTG CAGGGCTTGG
          CGGGCGGCTC CCGGGAGCCC GAGTCAGAGC CCAGCAGCAG GAGCTCCTGG
          GGCAGAGCTG TTCGGACGGG TGAGCCCTGT CCCCATGCTG CGCAGCCAGG
          CCTGGGAGAG ACGGGCCACA GCCCCGACTC CCGCACCCCC AGTCGTGCTG
          CTGTCCTCTC TGAGCCTCAG TTTCCCCCAG GTGTCCTGGC ACTGTCCCTT
          CTCTTTCACC CCACGCAGGG GAGAGGTGCT TTGGAGGGGG AGGGCTGGGC
          GGCAGAGGTG GAATTCAAGA GGATGAAGGG AAATGGGCTC GTTCCTTCTG
          AGAGAAGACA GGAGTGGAGG GGCTTGGGAG GCAAGAGACA GGAGATGGTG
          TCCTTAGTAT CACAATTGGG GGAGGGAAAG GTGAGTTGTA CTCTTGAGAG
          GATCCTCACT GGGAAGTTGG TTACCTTAGG CTGGATTCAA CCCATTAGTC
          TGTAACCAGC ACTGTCCACA GGCCCTGGCC TGGGCCTCTT CCACTTCTGC
          TTTCTCT--- ---------- -AACTTTAAT TAGTACACCT TCAATTTCTC
          TTTAGCAGCC CCTATCCCAC TT-GGTTTTG AGTTCCTACT CCCATTTTGC
          ACATCACTCC ATTCACTTCC TTATACCTCT CTAATCCTAC CTGAGTGTCC
          TGGCTCCTGG GAATATTGTT GCAGATGGTT TCCAGATGCC CTGGTGAGGG
          TTCCTAACTC AGACAAGGAT TTGCATATCA GGATCTAGGG TTCTTTCTGG
          GTCTATTTTT AGTGAGTCTG TGATCACAGC TCTCTTCTGC TGACACTTCT
          CTCCTCATGT CAGTGCCTCG GGCCAGGACA GCGGGTTCCT GGAAAGGGAC
          ACAGGAGTGC CAAGGGGTCA GAAGCTCCAA ACTGTCATCA GCAGGAGTTC
          TATGTCTATG TCTCTGCAGT TTTCTGAGAC AGGGTCCTCA GCTTCCCTCC
          TGTGTCCCCC ---AGATACA TCACCCTGTC GAATCAGGGG TTCCCAAAAC
          AGCAGAGCAG GAAGTTACCC AAGGCAGCTG GGAAGAGGCT AGATGCCCCA
          GTCCATATGA TGAGGGCTGA GATTCCCCCA GGTGGTTTT- GGGGGGCTTC
          TCCCTACCCT GCCTTTATCG CACTTGCCTG CCTTCCCCCC ACCCCCACCC
          CATCCTCCAG
Msch_a034 NNNNNCAACA TTCGAAAATC CCACCCTCTA ATAAAAATTA TTAACAACTC
          TCTTATTGAC CTACCCGCCC CATCAAACAT CTCATCCTGA TGAAACTTCG
          GATCCCTCCT AGGAATCTGT CTAGCACTAC AAATCTTGAC AGGACTATTC
          CTAGCTATAC ATTATACATC AGACACCTCA ATAGCCTTTA ACTCTGTCAC
          TCATATCTGC CGAGACGTAA ATTACGGCTG AGTATTGCGC TACTTACACG
          CAAACGGAGC TTCTATATTT TTTATCTGCC TATACCTTCA TGTAGGGCGA
          GGACTTTACT ACGGTTCCTA CATATACAAA GAAACTTGAA ATATTGGAAT
          TATCTTATTA TTTGCTACTA TAGCAACAGC TTTCATGGGA TACGTACTTC
          CATGAGGTCA AATATCCTTC TGAGGTGCAA CCGTTATCAC TAACCTACTC
          TCTGCAATTC CCTATATTGG TACTAATCTT GTAGAATGAA TCTGAGGTGG
          CTTCTCCGTG GATAAAGCCA CCCTAACCCG ATTCTTCGCT TTCCACTTCC
          TACTTCCATT TGTTATCTCA GCCATAGTGA TAGTACACCT TCTATTTCTC
          CATGAAACAG GGTCAAATAA CCCAATAGGA ATCCCATCTA ACATAGACAT
          AATTCCCTTT CACCCTTATT ACACAATTAA GGACATCCTT GGCCTCCTAC
          ATGTATTACA TTAATTTACT AACAATAATT ATTCCTATTT TATTAGCCGT
          AGCATTCTTA ACTCTTTTAG AACGAAAAGT ACTGGGTTAC ATACAACTTC
          GAAAAGGACC CAATATTGTA GGCCCCTACG GCTTACTACA ACCAATTGCC
          GATGCAATTA AACTATTCAC TAAAGAACCG ATAAAACCAT TAACATCGTC
          TCTTATTCTA TTTATTATTG CACCAACTCT AGCCTTAACC CTAGCCTTAA
          TAATATGAAT TCCACTTCCT ATACCACACC CACTAATCAA TATAAACTTA
          AGCATACTAT TTATACTAGC TCTATCAAGT CTAGCTGTAT ACGCTATCCT
          ATGATCAGGA TGAGCTTCAA ATTCAAAATA TGCACTAATT GGTGCCCTAC
          GAGCAGTAGC TCAAACAATC TCCTATGAAG TAACTCTAGC TATTATTATT
          TTATCTATCC TACTTATAAA TGGCTCCTTT ACACTAACCA CATTAATCAC
          CACACAAGAA TATACTTGAC TAATTGTCCC CTCATGACCC CTAGCCATAA
          TATGATTCAT CTCAACCTTA GCAGAAACCA ATCGAGCCCC CTTTGACCTA
          ACAGAAGGTG AATCAGAACT AGTATCTGGC TTTAATGTAG AATATGCAGG
          GCGGGGTAGA GGAGCCACCA GCCTGTGTGG TCACCCGCCA CAGGCTCTGG
          GCTGACCCGG GCCCAAGCAC CGTCTGATAG GAAGATGCTG TTCTCTCCAC
          TTCCTGACGA GGCGATGGGA GGTTCATGAC GTGAACTCAG CTAATGGGTC
          ACAACCTTTC CAACGCCAAG CCTGTCTAGG TCCTCAACCT GTACCCTCAG
          TCCCGCGTTC AGGTCTCTGT GGCTCCCTGG CGATCAGGGT TGTGGCTGGT
          CAGTCCCCAG AGGGCAGTGG GGTCTGTGGC TGCACCCTGA CCCAGAAGCC
          GGGAGCCCTG AGTGTCAGAC GGGTCTGCCA CCAGGTCCCT GGGAA-GCTG
          TCCCACCTGG TAAGCCAGGC TGAGAGGTGG ACAGGGCATG CCTTACCTAC
          TCAGCCCCAG CCTGGGGAGC CTGCCTGGGG GAGGGGTTGG GTGTGGGCAG
          TGAGCTCCTG AGAGCTTGGG AACACCACAG GGCATATAGC TCTCCACCTC
          TTCCTGCTCC ACCTTCACTT TTCTTTCTCT TCCCGTGTCC CCACTTTCAT
          CCCTTGTTGG CGGCCTTCTC TTCGATGGAC AGGTGAGCCA GGGCTGCTGC
          CTGGAGGGCA CGGTGCCAGG GCCTGCTCAC GGCTCGGTGG TCATAGATGT
          GTAGACTGAG TAGGAAAGTG AGCTTTGTGA TCAGATCCTG CCCCAGTCTT
          ACAGCAGGTG GCAGGCAAGG GTCTGGACGA GGGGGTGGTG CCTCTTTCTA
          ATTTATACAA ACAATGTCCG AGCTCACGG- --CGTGGCAA GCCGTTCTTT
          CCGGAAATGT CAGCAGCCAT CCTTGTCTTG GGCTGGCCCT GTGTCGCCCA
          CACAGCCC-G GGGGGAGGAG AGCGATGCCT GTAAGCACAG CTGGGAGGTA
          CCCGCAGCCA TACTGGGCTG GTGCGATTCC CCCCGTGGCC CGAGTCTAAC
          TCCCCTCCTT GATTCCAAGG TCA-GGGGGT GTGGGCAGGG CCGGGGGTGG
          GCGGCCCGGA GAGAGGCAGA GGCC-GGAGG AGAGGAGGTG CAGGGCTTGG
          CGGGCGGCTC CCGGGAGCCC GAGTCGGAGC -----AGCAG GAGCTCCTGG
          GG-------- ---------- TGAGCCCTGT CCCCCTGCTG GGCAGCCAGG
          CCTGGGAGAG ACGGGCCACA GCCCCGACTC CCCCACCCCC AGTCGTGCTG
          CTGTCCTCTC TGAGCCTCAG TTTCCCCCAG GTGTCCTGGC ACTGTCCCTT
          CTCTTTCACC CCACGCAGGG GAGAGGTGCT TTGGAGGGTG AGGGCTGGGC
          GGCAGAGGTG GAATTCAAGA GGATGAAGGG AAATGGGCTC ATTCCTTCTG
          AGAGAAGACA GGAGTGGAGG GGCTTGGGAG GCAAGAGACA GGAGATGGTG
          TCCTTAGTGT CATAACTGGG GGAGGGAAAG GTGAGTTGTA CTCTTGAGAG
          GATCCTCACT GGGAAGTTGG TTACCTTAGG CTGGATTCAA CCCATTAGTC
          TGTAACCAGC ACTGTCCACA GGCCCTGG-- ---GCCTCTT CCACTTCTGC
          TTTCTCT--- ---------- -AACTTTAAT TAGTACACCT TTAATTTCTC
          TTTAGCAGCC CCTATCCCAC TTTGGTTTTG AGTTCCTACT CCCATTTTGC
          ACATCACTCC ATTCACTTCC TTATACCTCT CTAATCCTGC CTGAGTGTCC
          TGGCTCCTGG GAATATTGTT GCAGGTGGTT TCCAGATGCC CTGGTGAGGG
          TTCCTAACTC AGACAAGGAT TTGCATATCA GGATCTAGGG TTCTTTCTGG
          GTCTATTTTT AGTGAGTCTG TGATCACAGC TCTCTTCTGC TGACACTTCT
          CTCCTCATGT CAGTGCCTCG GGCCAGGACA GCGGGTTCCT GGAAAGGGAC
          ACAGGGGTGC CAAGGGGTCA GAAGTTCCAA ACTGTCATCA GCAAGAGTTC
          TATGTCTATG TCTCTGCAGT TTTCTGAGAC AGGGTCCTCA GCTTCCCTCC
          TGTGTTCCCC C--AGATACA TCACCCTGTC GAATCAGTGG TTCCCAAACC
          AGCAGAGCAG GAAGTTACCC AAGGCACCTG GGAAGAGACT AGATGCCCCA
          GTCCATATGA TGAGGGCTGA GATTCCCCCA GGTGATTTTT GGGGGGCTTC
          TCCCTGCCCT GCCTTTATCT CACTTGCCTG CCTTCCCCCT ACCCCCACCC
          CATCCTCCAG
Msch_a035 NNNNNCAACA TTCGAAAATC CCACCCTCTA ATAAAAATTA TTAACAACTC
          TCTTATTGAC CTACCCGCCC CATCAAACAT CTCATCCTGA TGAAACTTCG
          GATCCCTCCT AGGAATCTGT CTAGCACTAC AAATCTTGAC AGGACTATTC
          CTAGCTATAC ATTATACATC AGACACCTCA ATAGCCTTTA ACTCTGTCAC
          TCATATCTGC CGAGACGTAA ATTACGGCTG AGTATTGCGC TACTTACACG
          CAAACGGAGC TTCTATATTT TTTATCTGCC TATACCTTCA TGTAGGGCGA
          GGACTTTACT ACGGTTCCTA CATATACAAA GAAACTTGAA ATATTGGAAT
          TATCTTATTA TTTGCTACTA TAGCAACAGC TTTCATGGGA TACGTACTTC
          CATGAGGTCA AATATCCTTC TGAGGTGCAA CCGTTATCAC TAACCTACTC
          TCTGCAATTC CCTATATTGG TACTAATCTT GTAGAATGAA TCTGAGGTGG
          CTTCTCCGTG GATAAAGCCA CCCTAACCCG ATTCTTCGCT TTCCACTTCC
          TACTTCCATT TGTTATCTCA GCCATAGTGA TAGTACACCT TCTATTTCTC
          CATGAAACAG GGTCAAATAA CCCAATAGGA ATCCCATCTA ACATAGACAT
          AATTCCCTTT CACCCTTATT ACACAATTAA GGACATCCTT GGCCTCCTAC
          ATGTATTACA TTAATTTACT AACAATAATT ATTCCTATTT TATTAGCCGT
          AGCATTCTTA ACTCTTTTAG AACGAAAAGT ACTGGGTTAC ATACAACTTC
          GAAAAGGACC CAATATTGTA GGCCCCTACG GCTTACTACA ACCAATTGCC
          GATGCAATTA AACTATTCAC TAAAGAACCG ATAAAACCAT TAACATCGTC
          TCTTATTCTA TTTATTATTG CACCAACTCT AGCCTTAACC CTAGCCTTAA
          TAATATGAAT TCCACTTCCT ATACCACACC CACTAATCAA TATAAACTTA
          AGCATACTAT TTATACTAGC TCTATCAAGT CTAGCTGTAT ACGCTATCCT
          ATGATCAGGA TGAGCTTCAA ATTCAAAATA TGCACTAATT GGTGCCCTAC
          GAGCAGTAGC TCAAACAATC TCCTATGAAG TAACTCTAGC TATTATTATT
          TTATCTATCC TACTTATAAA TGGCTCCTTT ACACTAACCA CATTAATCAC
          CACACAAGAA TATACTTGAC TAATTGTCCC CTCATGACCC CTAGCCATAA
          TATGATTCAT CTCAACCTTA GCAGAAACCA ATCGAGCCCC CTTTGACCTA
          ACAGAAGGTG AATCAGAACT AGTATCTGGC TTTAATGTAG AATATGCAGG
          GCGGGGTAGA GGAGCCACCA GCCTGTGTGG TCACCCGCCA CAGGCTCTGG
          GCTGACCCGG GCCCAAGCAC CGTCTGATAG GAAGATGCTG TTCTCTCCAC
          TTCCTGACGA GGCGATGGGA GGTTCATGAC GTGAACTCAG CTAATGGGTC
          ACAACCTTTC CAACGCCAAG CCTGTCTAGG TCCTCAACCT GTACCCTCAG
          TCCCGCGTTC AGGTCTCTGT GGCTCCCTGG CGATCAGGGT TGTGGCTGGT
          CAGTCCCCAG AGGGCAGTGG GGTCTGTGGC TGCACCCTGA CCCAGAAGCC
          GGGAGCCCTG AGTGTCAGAC GGGTCTGCCA CCAGGTCCCT GGGAA-GCTG
          TCCCACCTGG TAAGCCAGGC TGAGAGGTGG ACAGGGCATG CCTTACCTAC
          TCAGCCCCAG CCTGGGGAGC CTGCCTGGGG GAGGGGTTGG GTGTGGGCAG
          TGAGCTCCTG AGAGCTTGGG AACACCACAG GGCATATAGC TCTCCACCTC
          TTCCTGCTCC ACCTTCACTT TTCTTTCTCT TCCCGTGTCC CCACTTTCAT
          CCCTTGTTGG CGGCCTTCTC TTCGATGGAC AGGTGAGCCA GGGCTGCTGC
          CTGGAGGGCA CGGTGCCAGG GCCTGCTCAC GGCTCGGTGG TCATAGATGT
          GTAGACTGAG TAGGAAAGTG AGCTTTGTGA TCAGATCCTG CCCCAGTCTT
          ACAGCAGGTG GCAGGCAAGG GTCTGGACGA GGGGGTGGTG CCTCTTTCTA
          ATTTATACAA ACAATGTCCG AGCTCACGG- --CGTGGCAA GCCGTTCTTT
          CCGGAAATGT CAGCAGCCAT CCTTGTCTTG GGCTGGCCCT GTGTCGCCCA
          CACAGCCC-G GGGGGAGGAG AGCGATGCCT GTAAGCACAG CTGGGAGGTA
          CCCGCAGCCA TACTGGGCTG GTGCGATTCC CCCCGTGGCC CGAGTCTAAC
          TCCCCTCCTT GATTCCAAGG TCA-GGGGGT GTGGGCAGGG CCGGGGGTGG
          GCGGCCCGGA GAGAGGCAGA GGCC-GGAGG AGAGGAGGTG CAGGGCTTGG
          CGGGCGGCTC CCGGGAGCCC GAGTCGGAGC -----AGCAG GAGCTCCTGG
          GG-------- ---------- TGAGCCCTGT CCCCCTGCTG GGCAGCCAGG
          CCTGGGAGAG ACGGGCCACA GCCCCGACTC CCCCACCCCC AGTCGTGCTG
          CTGTCCTCTC TGAGCCTCAG TTTCCCCCAG GTGTCCTGGC ACTGTCCCTT
          CTCTTTCACC CCACGCAGGG GAGAGGTGCT TTGGAGGGTG AGGGCTGGGC
          GGCAGAGGTG GAATTCAAGA GGATGAAGGG AAATGGGCTC ATTCCTTCTG
          AGAGAAGACA GGAGTGGAGG GGCTTGGGAG GCAAGAGACA GGAGATGGTG
          TCCTTAGTGT CATAACTGGG GGAGGGAAAG GTGAGTTGTA CTCTTGAGAG
          GATCCTCACT GGGAAGTTGG TTACCTTAGG CTGGATTCAA CCCATTAGTC
          TGTAACCAGC ACTGTCCACA GGCCCTGG-- ---GCCTCTT CCACTTCTGC
          TTTCTCT--- ---------- -AACTTTAAT TAGTACACCT TTAATTTCTC
          TTTAGCAGCC CCTATCCCAC TTTGGTTTTG AGTTCCTACT CCCATTTTGC
          ACATCACTCC ATTCACTTCC TTATACCTCT CTAATCCTGC CTGAGTGTCC
          TGGCTCCTGG GAATATTGTT GCAGGTGGTT TCCAGATGCC CTGGTGAGGG
          TTCCTAACTC AGACAAGGAT TTGCATATCA GGATCTAGGG TTCTTTCTGG
          GTCTATTTTT AGTGAGTCTG TGATCACAGC TCTCTTCTGC TGACACTTCT
          CTCCTCATGT CAGTGCCTCG GGCCAGGACA GCGGGTTCCT GGAAAGGGAC
          ACAGGGGTGC CAAGGGGTCA GAAGTTCCAA ACTGTCATCA GCAAGAGTTC
          TATGTCTATG TCTCTGCAGT TTTCTGAGAC AGGGTCCTCA GCTTCCCTCC
          TGTGTTCCCC C--AGATACA TCACCCTGTC GAATCAGTGG TTCCCAAACC
          AGCAGAGCAG GAAGTTACCC AAGGCACCTG GGAAGAGACT AGATGCCCCA
          GTCCATATGA TGAGGGCTGA GATTCCCCCA GGTGATTTTT GGGGGGCTTC
          TCCCTGCCCT GCCTTTATCT CACTTGCCTG CCTTCCCCCT ACCCCCACCC
          CATCCTCCAG
Msch_b036 ATGACCAACA TTCGAAAATC CCACCCTCTA ATAAAAATTA TTAACAACTC
          TCTTATTGAC CTACCCGCCC CATCAAACAT CTCATCCTGA TGAAACTTCG
          GATCCCTCCT AGGAATCTGT CTAGCACTAC AAATCTTGAC AGGACTATTC
          CTAGCTATAC ATTATACATC AGACACCTCA ATAGCCTTTA ACTCTGTCAC
          TCATATCTGC CGAGACGTAA ATTACGGCTG AGTATTGCGC TACTTACACG
          CAAACGGAGC TTCTATATTT TTTATCTGCC TATACCTTCA TGTAGGGCGA
          GGACTTTACT ACGGTTCCTA CATATACAAA GAAACTTGAA ATATTGGAAT
          TATCTTATTA TTTGCTACTA TAGCAACAGC TTTCATGGGA TACGTACTTC
          CATGAGGTCA AATATCCTTC TGAGGTGCAA CCGTTATCAC TAACCTACTC
          TCTGCAATTC CCTATATTGG TACTAATCTT GTAGAATGAA TCTGAGGTGG
          CTTCTCCGTG GATAAAGCCA CCCTAACCCG ATTCTTCGCT TTCCACTTCC
          TACTTCCATT TGTTATCTCA GCCATAGTGA TAGTACACCT TCTATTTCTC
          CATGAAACAG GGTCAAATAA CCCAATAGGA ATCCCATCTA ACATAGACAT
          AATTCCCTTT CACCCTTATT ACACAATTAA GGACATCCTT GGCCTCCTAC
          ATGTATTACA TTAATTTACT AACAATAATT ATTCCTATTT TATTAGCCGT
          AGCATTCTTA ACTCTTTTAG AACGAAAAGT ACTGGGTTAC ATACAACTTC
          GAAAAGGACC CAATATTGTA GGCCCCTACG GCTTACTACA ACCAATTGCC
          GATGCAATTA AACTATTCAC TAAAGAACCG ATAAAACCAT TAACATCGTC
          TCTTATTCTA TTTATTATTG CACCAACTCT AGCCTTAACC CTAGCCTTAA
          TAATATGAAT TCCACTTCCT ATACCACACC CACTAATCAA TATAAACTTA
          AGCATACTAT TTATACTAGC TCTATCAAGT CTAGCTGTAT ACGCTATCCT
          ATGATCAGGA TGAGCTTCAA ATTCAAAATA TGCACTAATT GGAGCCCTAC
          GAGCAGTAGC TCAAACAATC TCCTATGAAG TAACTCTAGC TATTATTATT
          TTATCTATAC TACTTATAAA TGGCTCCTTT ACACTAACCA CATTAATCAC
          CACACAAGAA TATACTTGAC TAATTGTCCC CTCATGACCC CTAGCCATAA
          TATGATTCAC CTCAACCTTA GCAGAAACCA ATCGAGCCCC TTTTGACCTA
          ACAGAAGGTG AATCAGAACT AGTATCTGGC TTTAATGTAG AATATGCAGG
          GCGGGGTAGA GGAGCCACCA GCCTGTGTGG TCACCCGCCA CAGGCTCTGG
          GCTGACCCGG GCCCAAGCAC CGTCTGATAG GAAGATGCTG TTCTCTCCAC
          TTCCTGACGA GGCGATGGGA GGTTCATGAC GTGAATTCAG CTAACGGGTC
          ACAACCTTTC CAACGCCAAG CCTGTCTAGG TCCTCAACCT GTACCCTCAG
          TCCCGCGTTC AGGTCTCTGT GGCTCCCTGG CGATCAGGGT TGTGCCTGGT
          CAGTCCCCAG AGGGCAGTGG GGTCTGTGGC TGCACCCTGA CCCAGAAGCC
          GGGAGCCCTG AGTGTCAGAC GGGTCTGCCA CCAGGTCCCT GGGAAG-CTG
          TCCCACCTGG TAAGCCAGGC TGAGAGGTGG ACAGGGCATG CCTTACCTAC
          TCAGCCCCAG CCTGGGGAGC CTGCCTGGGG GAGGGGTTGG GTGTGGGCAG
          TGAGCTCCTG AGAGCTTGAG AACACCACAG GGCATATAGC TCTCCACCTC
          TTCCTGCTCC ACCTTCACTT TTCTTTCTCT TCCCGTGTCC CCACTTTCAT
          CCCTTGTTGG CGGCCTTCTC TTCGATGGAC AGGTGAGCCA GGGCTGCTGC
          CTGGAGGGCA CGGTGCCAGG GCCTGCTCAC GGCTCGGTGG TCATAGATGT
          GTAGACTGAG TAGGAAAGTG AGCTTTGTGA TCAGATCCTG CCCCAGTCTT
          ACAACAGGTG GCAGGCAAGG GTCTGGACGA GGGGGTGGTG CCTCTTTCTA
          ATTTATACAA ACAATGTCCG AGCTCACGG- --CGTGGCAA GCCGTTCTTT
          CCGGAAATGT CAGCAGCCAT CCTTGTCTTG GGCTGGCCCT GTGTCGCCCA
          CACAGCCC-G GGGGGAGGAG AGCGATGCCT GTAAGCACAG CTGGGAGGTA
          CCCGCAGCCA TACTGGGCTG GTGCGATTCC CCCCGTGGCC CGAGTCTAAC
          TCCCCTCCTT GATTCCAAGG TC-AGGGGGT GTGGGCAGGG CCGGGGGTGG
          GCGGCACGGA GAGAGGCAGA GGCC-GGAGG AGAGGAGGAG CAGGGCTTGG
          CGGGCGGCTC CCGGGAGCCC GAGTCGGAGC -----AGCAG GAGCTCCTGG
          GG-------- ---------- TGAGCCCTGT CCCCCTGCTG GGCAGCCAGG
          CCTGGGAGAG ACGGGCCACA GCCCCGACTC CCCCACCCCC AGTCGTGCTG
          CTGTCCTCTC TGAGCCTCAG TTTCCCCCAG GTGTCCTGGC ACTGTCCCTT
          CTCTTTCACC CCACGCAGGG GAGAGGTGCT TTGGAGGGTG AGGGCTGGGC
          GGCAGAGGTG GAATTCAAGA GGATGAAGGG AAATGGGCTC ATTCCTTCTG
          AGAGAAGACA GGAGTGGAGG GGCTTGGGAG GCAAGAGACA GGAGATGGTG
          TCCTTAGTGT CATAACTGGG GGAGGGAAAG GTGAGTTGTA CTCTTGAGAG
          GATCCTCACT GGGAAGTTGG TTACCGTAGG CTGGATTCAA CCCATTAGTC
          TGTAACCAGC ACTGTCCACA GGCCCTGG-- ---GCCTCTT CCACTTCTGC
          TTTCTCT--- ---------- -AACTTTAAT TAGTACACCT TTAATTTCTC
          TTTAGCAGCC CCTATCCCAC TTTGGTTTTG AGTTCCTACT CCCATTTTGC
          ACATCACTCC ATTCACTTCC TTATACCTCT CTAATCCTGC CTGAGTGTCC
          TGGCTCCTGG GAATATTGTT GCAGGTGGTT TCCAGATGCC CTGGTGAGGG
          TTCCTAACTC AGACAAGGAT TTGCATATCA GGATCTAGGG TTCTTTCTGG
          GTCTATTTTT AGTGAGTCTG TGATCACAGC TCTCTTCTGC TGACACTTCT
          CTCCTCATGT CAGTGCCTCG GGCCAGGACA GCGGGTTCCT GGAAAGGGAC
          ACAGGGGTGC CAAGGGGTCA GAAGTTCCAA ACTGTCATCA GCAAGAGTTC
          TATGTCTATG TCTCTGCAGT TTTCTGAGAC AGGGTCCTCA GCTTCCCTCC
          TGTGTTCCCC C--AGATACA TCACCCTGTC GAATCAGTGG TTCCCAAACC
          AGCAGAGCAG GAAGTTACCC AAGGCACCTG GGAAGAGACT AGATGCCCCA
          GTCCATATGA TGAGGGCTGA GATTCCCCCA GGTGATTTTT GGGGGGCTTC
          TCCCTGCCCT GCCTTTATCT CACTTGCCTG CCTTCCCCCT ACCCCCACCC
          CATCCTCCAG
Msch_b037 ATGACCAACA TTCGAAAATC CCACCCTCTA ATAAAAATTA TTAACAACTC
          TCTTATTGAC CTACCCGCCC CATCAAACAT CTCATCCTGA TGAAACTTCG
          GATCCCTCCT AGGAATCTGT CTAGCACTAC AAATCTTGAC AGGACTATTC
          CTAGCTATAC ATTATACATC AGACACCTCA ATAGCCTTTA ACTCTGTCAC
          TCATATCTGC CGAGACGTAA ATTACGGCTG AGTATTGCGC TACTTACACG
          CAAACGGAGC TTCTATATTT TTTATCTGCC TATACCTTCA TGTAGGGCGA
          GGACTTTACT ACGGTTCCTA CATATACAAA GAAACTTGAA ATATTGGAAT
          TATCTTATTA TTTGCTACTA TAGCAACAGC TTTCATGGGA TACGTACTTC
          CATGAGGTCA AATATCCTTC TGAGGTGCAA CCGTTATCAC TAACCTACTC
          TCTGCAATTC CCTATATTGG TACTAATCTT GTAGAATGAA TCTGAGGTGG
          CTTCTCCGTG GATAAAGCCA CCCTAACCCG ATTCTTCGCT TTCCACTTCC
          TACTTCCATT TGTTATCTCA GCCATAGTGA TAGTACACCT TCTATTTCTC
          CATGAAACAG GGTCAAATAA CCCAATAGGA ATCCCATCTA ACATAGACAT
          AATTCCCTTT CACCCTTATT ACACAATTAA GGACATCCTT GGCCTCCTAC
          ATGTATTACA TTAATTTACT AACAATAATT ATTCCTATTT TATTAGCCGT
          AGCATTCTTA ACTCTTTTAG AACGAAAAGT ACTGGGTTAC ATACAACTTC
          GAAAAGGACC CAATATTGTA GGCCCCTACG GCTTACTACA ACCAATTGCC
          GATGCAATTA AACTATTCAC TAAAGAACCG ATAAAACCAT TAACATCGTC
          TCTTATTCTA TTTATTATTG CACCAACTCT AGCCTTAACC CTAGCCTTAA
          TAATATGAAT TCCACTTCCT ATACCACACC CACTAATCAA TATAAACTTA
          AGCATACTAT TTATACTAGC TCTATCAAGT CTAGCTGTAT ACGCTATCCT
          ATGATCAGGA TGAGCTTCAA ATTCAAAATA TGCACTAATT GGAGCCCTAC
          GAGCAGTAGC TCAAACAATC TCCTATGAAG TAACTCTAGC TATTATTATT
          TTATCTATAC TACTTATAAA TGGCTCCTTT ACACTAACCA CATTAATCAC
          CACACAAGAA TATACTTGAC TAATTGTCCC CTCATGACCC CTAGCCATAA
          TATGATTCAC CTCAACCTTA GCAGAAACCA ATCGAGCCCC TTTTGACCTA
          ACAGAAGGTG AATCAGAACT AGTATCTGGC TTTAATGTAG AATATGCAGG
          GCGGGGTAGA GGAGCCACCA GCCTGTGTGG TCACCCGCCA CAGGCTCTGG
          GCTGACCCGG GCCCAAGCAC CGTCTGATAG GAAGATGCTG TTCTCTCCAC
          TTCCTGACGA GGCGATGGGA GGTTCATGAC GTGAATTCAG CTAACGGGTC
          ACAACCTTTC CAACGCCAAG CCTGTCTAGG TCCTCAACCT GTACCCTCAG
          TCCCGCGTTC AGGTCTCTGT GGCTCCCTGG CGATCAGGGT TGTGCCTGGT
          CAGTCCCCAG AGGGCAGTGG GGTCTGTGGC TGCACCCTGA CCCAGAAGCC
          GGGAGCCCTG AGTGTCAGAC GGGTCTGCCA CCAGGTCCCT GGGAAG-CTG
          TCCCACCTGG TAAGCCAGGC TGAGAGGTGG ACAGGGCATG CCTTACCTAC
          TCAGCCCCAG CCTGGGGAGC CTGCCTGGGG GAGGGGTTGG GTGTGGGCAG
          TGAGCTCCTG AGAGCTTGGG AACACCACAG GGCATATAGC TCTCCACCTC
          TTCCTGCTCC ACCTTCACTT TTCTTTCTCT TCCCGTGTCC CCACTTTCAT
          CCCTTGTTGG CGGCCTTCTC TTCGATGGAC AGGTGAGCCA GGGCTGCTGC
          CTGGAGGGCA CGGTGCCAGG GCCTGCTCAC GGCTCGGTGG TCATAGATGT
          GTAGACTGAG TAGGAAAGTG AGCTTTGTGA TCAGATCCTG CCCCAGTCTT
          ACAGCAGGTG GCAGGCAAGG GTCTGGACGA GGGGGTGGTG CCTCTTTCTA
          ATTTATACAA ACAATGTCCG AGCTCACGG- --CGTGGCAA GCCGTTCTTT
          CCGGAAATGT CAGCAGCCAT CCTTGTCTTG GGCTGGCCCT GTGTCGCCCA
          CACAGCCC-G GGGGGAGGAG AGCGATGCCT GTAAGCACAG CTGGGAGGTA
          CCCGCAGCCA TACTGGGCTG GTGCGATTCC CCCCGTGGCC CGAGTCTAAC
          TCCCCTCCTT GATTCCAAGG TC-AGGGGGT GTGGGCAGGG CCGGGGGTGG
          GCGGCACGGA GAGAGGCAGA GGCC-GGAGG AGAGGAGGAG CAGGGCTTGG
          CGGGCGGCTC CCGGGAGCCC GAGTCGGAGC -----AGCAG GAGCTCCTGG
          GG-------- ---------- TGAGCCCTGT CCCCCTGCTG GGCAGCCAGG
          CCTGGGAGAG ACGGGCCACA GCCCCGACTC CCCCACCCCC AGTCGTGCTG
          CTGTCCTCTC TGAGCCTCAG TTTCCCCCAG GTGTCCTGGC ACTGTCCCTT
          CTCTTTCACC CCACGCAGGG GAGAGGTGCT TTGGAGGGTG AGGGCTGGGC
          GGCAGAGGTG GAATTCAAGA GGATGAAGGG AAATGGGCTC ATTCCTTCTG
          AGAGAAGACA GGAGTGGAGG GGCTTGGGAG GCAAGAGACA GGAGATGGTG
          TCCTTAGTGT CATAACTGGG GGAGGGAAAG GTGAGTTGTA CTCTTGAGAG
          GATCCTCACT GGGAAGTTGG TTACCGTAGG CTGGATTCAA CCCATTAGTC
          TGTAACCAGC ACTGTCCACA GGCTCTGG-- ---GCCTCTT CCACTTCTGC
          TTTCTCT--- ---------- -AACTTTAAT TAGTACACCT TTAATTTCTC
          TTTAGCAGCC CCTATCCCAC TTTGGTTTTG AGTTCCTACT CCCATTTTGC
          ACATCACTCC ATTCACTTCC TTATACCTCT CTAATCCTGC CTGAGTGTCC
          TGGCTCCTGG GAATATTGTT GCAGGTGGTT TCCAGATGCC CTGGTGAGGG
          TTCCTAACTC AGACAAGGAT TTGCATATCA GGATCTAGGG TTCTTTCTGG
          GTCTATTTTT AGTGAGTCTG TGATCACAGC TCTCTTCTGC TGACACTTCT
          CTCCTCATGT CAGTGCCTCG GGCCAGGACA GCGGGTTCCT GGAAAGGGAC
          ACAGGGGTGC CAAGGGGTCA GAAGTTCCAA ACTGTCATCA GCAAGAGTTC
          TATGTCTATG TCTCTGCAGT TTTCTGAGAC AGGGTCCTCA GCTTCCCTCC
          TGTGTTCCCC C--AGATACA TCACCCTGTC GAATCAGTGG TTCCCAAACC
          AGCAGAGCAG GAAGTTACCC AAGGCACCTG GGAAGAGACT AGATGCCCCA
          GTCCATATGA TGAGGGCTGA GATTCCCCCA GGTGATTTTT GGGGGGCTTC
          TCCCTGCCCT GCCTTTATCT CACTTGCCTG CCTTCCCCCT ACCCCCACCC
          CATCCTCCAG
NA_01_038 ATGACCCACA TTCGAAAATC TCACCCCCTA ATGAAAATTA TCAACAGCTC
          CTTTATCGAT CTACCCGCTC CATCAAATAT TTCTTCCTGG TGAAATTTCG
          GATCTCTTTT AGGAATCTGC TTGGCATTAC AAATCCTAAC AGGATTATTT
          TTAGCCATAC ATTATACATC AGACACTGCA ACAGCCTTTA ACTCTGTAAC
          CCATATCTGC CGAGATGTAA ACTATGGCTG AGTGTTGCGC TACTTACATG
          CAAATGGGGC TTCCATATTT TTCATTTGCT TATATCTTCA TGTAGGACGG
          GGACTCTATT ATGGTTCCTA CTTATATGCA GAGACCTGAA ACATCGGAGT
          TATTTTACTA TTCGCTGTTA TAGCAACAGC CTTTATAGGA TATGTACTTC
          CATGAGGCCA AATATCTTTC TGAGGTGCAA CCGTAATCAC CAATCTACTT
          TCCGCAATTC CCTATATCGG CACCAACCTC GTAGAATGAA TCTGAGGCGG
          TTTCTCTGTC GACAAAGCTA CCTTAACCCG ATTTTTTGCC TTCCACTTCC
          TACTCCCATT TATTATTTCA GCTATAGTCA TAGTACATCT CCTATTTCTC
          CACGAAACAG GATCCAATAA TCCAACAGGA ATTCCCTCTA ATACAGACAT
          AATTCCTTTC CACCCCTACT ACACAATCAA AGACATCCTT GGCTTATTAC
          ATGTATTATA TCAACTTATT AACAACAATC ACTCCCATTT TACTGGCTGT
          AGCATTCTTA ACTTTACTAG AACGAAAAAT ACTAGGCTAT ATGCAACTTC
          GAAAAGGGCC TAACATTGTA GGTCCTTATG GCTTATTACA GCCAATTGCT
          GATGCAATTA AATTATTTGT CAAAGAACCC ATACAACCAT TAACATCGTC
          CCTTACTCTA TTTATTATTG CACCAACTCT AGCCCTAACT CTGGCCCTAA
          TAATATGAAT TCCACTACCC ATACCTCACC CATTAATTAA TATAAACTTA
          AGCATATTAT TTATACTAGC TCTATCAAGT CTAGCTGTAT ATGCTATCTT
          ATGATCAGGC TGAGCTTCAA ATTCAAAATA TGCACTAATT GGGGCCCTAC
          GAGCAGTAGC TCAAACAATT TCTTATGAAG TAACCCTAGC CATTATTATC
          TTATCTACCC TACTCATAAA TGGCTCATTT ACATTAACCA TATTAATCAC
          AACACAAGAA TACATATGAT TAATTATTCC TTCATGACCT CTAGCCATAA
          TATGGTTTAT CTCAACTTTA GCAGAAACCA ATCGAACTCC CTTCGACCTA
          ACAGAGGGTG AATCAGAATT AGTATCTGGA TTTAATGTAG AATATGCAGG
          GCGGGGGAGA GGAGCCACCA GCCTGTGTGG TCACCCGCCA CAGGCTCTGG
          GCTGACCCGG GCCCAAGCAC CATCTGATAG GAAGATGCTG TTCTCTCCAC
          TTCCTGACGA GGCGATGGGA GGTTCATGAC GTGAATTCAG CTAACGGGTC
          ACAACCTTTC CAACGCCAAG CCTGTCTAGG TCCTCAACCT GTACCCTCAG
          TCCCACGTTC AGGTCTCTGT GGCTCCCTGG CGATCAGGGT TGTGCCTGGT
          CAGTCCCCAG AGGGCAGTGG GGTCTGTGGC TGCACCCTGA CCCAGAAGCC
          GGGAGCCCTG AGTGTCAGAC GGGTCTGCCA CCAGGTCCCT GGGAA-GCTG
          TCCCACCTGG TAAGCCAGGC TGAGAGGTGG ACAGGGCATG CCTTACCTAC
          TCAGCCCCAG CCTGGGGAGC CTGCCTGGGG GAGGGGTTGG GTGTGGGCAG
          TGAGTTCCTG AGAGCTTGGG AACACCACAG GGCATATTGC TCTCCACCTC
          TTCCTGCTCC ACCTTCACTT TTCTTTCTCT TCCCGTGTCC CCACTTTCAT
          CCCTTGTTGG CGGCCTTCTC TTCGATGGAC AGGTGAGCCA GGGCTGCTGC
          CTGGAGGGCA CGGTGCCAGG GCCTGCTCAC GGCTCGGTGG TCATAGATGT
          GTAGACTGAA TAGGAAAGTG AGCTTTGTGA TCAGATCCTG CCCCAGTCTT
          ACAGCAGGTG GCAGGCAAGG GTCTGGACGA GAGGGTGGTG CCTCTTTCTA
          ATTTATACAA ACAATGTCCG AGCTCACGG- --CGTGGCAA GCCGTTCTTT
          CCAGAAATGT CAGCAGCCAT CCTTGCCTTG GGCTGGCCGT GTGTCGCCCA
          CACAGCCCAG GGGGGAGGAG AGCGATGCCT GTAAGTACAG CTGGGAGGCA
          CCCCCAGCCA TACTGGGCTG GTGGGATTCC CACCCTGGCC CGAGTCTAAC
          TCCCCTCCTT GATTCCAAGG TCA-GGGGGT GTGGGCAGGG CCGGGGATGG
          GCGGCACGGA GAGAGGCAGA GGCC-GGAGG AGAGGAGGTG CAGGGCTTGG
          CGGGCGGCTC CCGGGAGCCC GAGTCGGAGC -----AGCAG GAGCTCCTGG
          GGCAGAGCGG TCCCGACGGG TGAGCCCTGT CCCCCTGCTG GGCAGCCAGG
          CCTGGGAGAG ACGGGCCACA GCCCCGACTC CCCCACCCCC AGTCGTGCTG
          CTGTCCTCTC TGAGCCTCAG TTTCCCCCAG GTGTCCTGGC ACTGTCCCTT
          CTCTTTCACC C-ACGCAGGG GAGAGGTGCT TTGGAGGTTG AGGGCTGGGC
          GGCAGAGGTG GAATTCAAGA GGATGAAGGG AAATGGGCTC GTTCCTTCTG
          AGAGAAGACA GGAGTGGAGG GGCTTGGGAG GCAAGAGACA GGAGATGGTG
          TCCTTAGTGT CATAACTGGG GGAGGGAAAG GTGAGTTGTA CTCTTGAGAG
          GATCCTCACT GGGAAGTTGG TTACCTTAGG CTGGATTCAA CCCATTAGTC
          TGTAACCAGC ACTGTCCACA GGCCCTGG-- ---GCCTCTT CCACTTCTGC
          TTTCTCT--- ---------- -AACTTTAAT TAGTACACCT TTAATTTCTC
          TTTAGCAGCC CCTATCCCAC TTTGGTTTTG AGTTCCTACT CCCATTTTGC
          ACATCACTCC ATTCACTTCC TTATACCTCT CTAATCCTGC CTGAGTGTCC
          TGGCTCCTGG GAATATTGTT GCAGGTGGTT TCCAGATGCC CTGGTGAGGG
          TTCCTAACTC AGACAAGGAT TTGCATATCA GGATCTAGGG TTCTTTCTGG
          GTCTATTTTT AGTGAGTCTG TGATCACAGC TCTCTTCTGC TGACACTTGT
          CTCCTCATGT CAGTGCCTCG GGCCAGGACA GCGGGTTCCT GGAAAGGGAC
          ACAGGGGTGC CAAGGGGTCA GAAGTTCCAA ACTGTCATCA GCAGGAGTTC
          TATGTCTATG TCTCTGCAGT TTTCTGAGAC AGGGTCCTCA GCTTCCCTCC
          TGTGTCCCCC C--AGATACA TCACCCTGTC GAATCAGTGG TTCCCAAACC
          AGCAGAGCAG GAAGTTACCC AAGGCACCTG GGAAGAGACT AGATGCCCCA
          GTCCATATGA TGAGGGCTGA GATTCCCCCA GGTGGTTTTT GGGGGGCTTC
          TCCCTGCCCT GCCTTTATCT CACTTGCCTG CCTTCCCCCT ACCCCCACCC
          CATCCTCCAG
NA_01_039 ATGACCCACA TTCGAAAATC TCACCCCCTA ATGAAAATTA TCAACAGCTC
          CTTTATCGAT CTACCCGCTC CATCAAATAT TTCTTCCTGG TGAAATTTCG
          GATCTCTTTT AGGAATCTGC TTGGCATTAC AAATCCTAAC AGGATTATTT
          TTAGCCATAC ATTATACATC AGACACTGCA ACAGCCTTTA ACTCTGTAAC
          CCATATCTGC CGAGATGTAA ACTATGGCTG AGTGTTGCGC TACTTACATG
          CAAATGGGGC TTCCATATTT TTCATTTGCT TATATCTTCA TGTAGGACGG
          GGACTCTATT ATGGTTCCTA CTTATATGCA GAGACCTGAA ACATCGGAGT
          TATTTTACTA TTCGCTGTTA TAGCAACAGC CTTTATAGGA TATGTACTTC
          CATGAGGCCA AATATCTTTC TGAGGTGCAA CCGTAATCAC CAATCTACTT
          TCCGCAATTC CCTATATCGG CACCAACCTC GTAGAATGAA TCTGAGGCGG
          TTTCTCTGTC GACAAAGCTA CCTTAACCCG ATTTTTTGCC TTCCACTTCC
          TACTCCCATT TATTATTTCA GCTATAGTCA TAGTACATCT CCTATTTCTC
          CACGAAACAG GATCCAATAA TCCAACAGGA ATTCCCTCTA ATACAGACAT
          AATTCCTTTC CACCCCTACT ACACAATCAA AGACATCCTT GGCTTATTAC
          ATGTATTATA TCAACTTATT AACAACAATC ACTCCCATTT TACTGGCTGT
          AGCATTCTTA ACTTTACTAG AACGAAAAAT ACTAGGCTAT ATGCAACTTC
          GAAAAGGGCC TAACATTGTA GGTCCTTATG GCTTATTACA GCCAATTGCT
          GATGCAATTA AATTATTTGT CAAAGAACCC ATACAACCAT TAACATCGTC
          CCTTACTCTA TTTATTATTG CACCAACTCT AGCCCTAACT CTGGCCCTAA
          TAATATGAAT TCCACTACCC ATACCTCACC CATTAATTAA TATAAACTTA
          AGCATATTAT TTATACTAGC TCTATCAAGT CTAGCTGTAT ATGCTATCTT
          ATGATCAGGC TGAGCTTCAA ATTCAAAATA TGCACTAATT GGGGCCCTAC
          GAGCAGTAGC TCAAACAATT TCTTATGAAG TAACCCTAGC CATTATTATC
          TTATCTACCC TACTCATAAA TGGCTCATTT ACATTAACCA TATTAATCAC
          AACACAAGAA TACATATGAT TAATTATTCC TTCATGACCT CTAGCCATAA
          TATGGTTTAT CTCAACTTTA GCAGAAACCA ATCGAACTCC CTTCGACCTA
          ACAGAGGGTG AATCAGAATT AGTATCTGGA TTTAATGTAG AATATGCAGG
          GCGGGGGAGA GGAGCCACCA GTCTGTGTGG TCACCCGCCA CAGGCTCTGG
          GCTGACCCGG GCCCAAGCAC CATCTGATAG GAAGATGCTG TTCTCTCCAC
          TTCCTGACGA GGAGAAGGGA GGTTCATGAC GTGAACTCAG CTAATGGGTC
          ACAACCTTTC CAACGCCAAG CCTGTCTAGG TCCTCAACCT GTACCCTCAG
          TCCCGCGTTC AGGTCTCTGT GGCTCCCTGG CGATCAGGGT TGTGCCTGGT
          CAGTCCCCAG AGGGCAGTGG GGTCTGTGGC TGCACCCTGA CCCAGAAGCC
          GGGAGCCCTG AGTGTCAGAC GGGTCTGCCA CCAGGTCCCT GGGAA-GCTG
          TCCCACCTGG TAAGCCAGGC TGAGAGGTGG ACAGGGCATG CCTTACCTAC
          TCAGCCCCAG CCTGGGGAGC CTGCCTGGGG GAGGGGTTGG GTGTGGGCAG
          TGAGTTCCTG AGAGCTTGGG AACACCACAG GGCATATTGC TCTCCACCTC
          TTCCTGCTCC ACCTTCACTT TTCTTTCTCT TCCCGTGTCC CCACTTTCAT
          CCCTTGTTGG CGGCCTTCTC TTCGATGGAC AGGTGAGCCA GGGCTGCTGC
          CTGGAGGGCA CGGTGCCAGG GCCTGCTCAC GGCTCGGTGG TCATAGATGT
          GTAGACTGAG TAGGAAAGTG AGCTTTGTGA TCAGATCCTG CCCCAGTCTT
          ACAGCAGGTG GCAGGCAAGG GTCTGGACGA GGGGGTGGTG CCTCTTTCTA
          ATTTATACAA ACAATGTCCG AGCTCACGG- --CGTGGCAA GCCGTTCTTT
          CCAGAAATGT CAGCAGCCAT CCTTGCCTTG GGCTGGCCGT GTGTCGCCCA
          CACAGCCCAG GGGGGAGGAG AGCAATGCCT GTAAGTACAG CTGGGAGGTA
          CCCCCAGCCA TACTGGGCTG GTGGGATTCC CACCCTGGCC CGAGTCTAAC
          TCCCCTCCTT GATTCCAAGG TCA-GGGGGT GTGGGCAGGG CCGGGGATGG
          GCGGCACGGA GAGAGGCAGA GGCC-GGAGG AGAGGAGGTG CAGGGCTTGG
          CGGGCGGCTC CCGGGAGCCT GAGTTGGAGC -----AGCAG GAGCTCCTGG
          GGCAGAGCGG TCCCGACGGG TGAGCCCTGT CCCCCTGCTG GGCAGCCAGG
          CCTGGGAGAG ACGGGCCACA GCCCCGACTC CCCCACCCCC AGTCGTGCTG
          CTGTCCTCTC TGAGCCTCAG TTTCCCCCAG GTGTCCTGGC ACTGTCCCTT
          CTCTTTCACC C-ACGCAGGG GAGAGGTGCT TTGGAGGTTG AGGGCTGGGC
          GGCAGAGGTG GAATTCAAGA GGATGAAGGG AAATGGGCTC GTTCCTTCTG
          AGAGAAGACA GGAGTGGAGG GGCTTGGGAG GCAAGAGACA GGAGATGGTG
          TCCTTAGTGT CACAATTGGG GGAGGGAAAG GTGAGTTGTA CTCTTGAGAG
          GATCCTCACT GGGAAGTTGG TTACCTTAGG CTGGATTCAA CCCATTAGTC
          TGTAACCAGC ACTGTCCACA GGCCCTGG-- ---GCCTCTT CCACTTCTGC
          TTTCTCT--- ---------- -AACTTTAAT TAGTACACCT TTAATTTCTC
          TTTAGCAGCC CCTATCCCAC TTTGGTTTTG AGTTCCTACT CCCATTTTGC
          ACATCACTCC ATTCACTTCC TTATACCTCT CTAATCCTGC CTGAGTGTCC
          TGGCTCCTGG GAATATTGTT GCAGGTGGTT TCCAGATGCC CTGGTGAGGG
          TTCCTAACTC AGACAAGGAT TTGCATATCA GGATCTAGGG TTCTTTCTGG
          GTCTATTTTT AGTGAGTCTG TGATCACAGC TCTCTTCTGC TGACACTTGT
          CTCCTCATGT CAGTGCCTCG GGCCAGGACA GCGGGTTCCT GGAAAGGGAC
          ACAGGGGTGC CAAGGGGTCA GAAGTTCCAA ACTGTCATCA GCAGGAGTTC
          TATGTCTATG TCTCTGCAGT TTTCTGAGAC AGGGTCCTCA GCTTCCCTCC
          TGTGTCCCCC C--AGATACA TCACCCTGTC GAATCAGTGG TTCCCAAACC
          AGCAGAGCAG GAAGTTACCC AAGGCACCTG GGAAGAGACT AGATGCCCCA
          GTCCATATGA TGAGGGCTGA GATTCCCCCA GGTGGTTTTT GGGGGGCTTC
          TCCCTGCCCT GCCTTTATCT CACTTGCCTG CCTTCCCCCT ACCCCCACCC
          CATCCTCCAG
NA_02_040 ATGACCCACA TTCGAAAATC TCACCCCCTA ATGAAAATTA TCAATAACTC
          CTTTATTGAC CTACCCGCTC CATCAAATAT CTCTTCCTGA TGGAATTTCG
          GATCTCTTTT AGGAATCTGC TTGGCATTAC AAATCCTAAC AGGATTATTT
          TTATCCATAC ACTATACATC AGACACTGCA ACAGCCTTTA ACTCTGTAAC
          CCATATCTGC CGAGATGTAA ACTATGGCTG AGTGTTGCGC TACTTACATG
          CAAATGGAGC TTCCATATTT TTCATTTGCT TATATCTTCA TGTAGGACGG
          GGACTCTATT ATGGTTCCTA TTTATACGCA GAGACCTGAA ACATCGGAGT
          TATTTTACTA TTTGCTGTTA TAGCAACAGC CTTTATAGGA TATGTACTTC
          CATGAGGTCA AATATCTTTC TGAGGTGCAA CCGTAATCAC CAATCTACTT
          TCCGCAATTC CCTATATCGG CACCAACCTT GTAGAATGAA TCTGAGGCGG
          TTTCTCTGTC GACAAAGCTA CCTTAACCCG ATTTTTTGCC TTCCACTTCC
          TACTCCCATT TGTTATTTCA GCTATAGTCA TGGTACATCT CCTATTTCTC
          CACGAAACAG GATCCAATAA TCCAACAGGA ATTCCCTCTA ATATAGATAT
          AATTCCTTTC CACCCCTACT ATACAATCAA AGACATCCTT GGCTTATTAT
          ATGTATTATA TCAACTTATT AACAATAATT ATTCCCATTT TACTGGCTGT
          AGCATTCTTA ACTTTACTAG AACGAAAAGT ACTAGGCTAT ATACAACTTC
          GAAAAGGGCC TAACATTGTA GGTCCTTATG GCTTATTACA GCCAATTGCT
          GATGCAATTA AATTATTTGT CAAAGAACCC ATACAACCAT TAACATCGTC
          CCTTACTTTA TTTATTATTG CACCAACTCT AGCCCTAACT CTGGCCCTAA
          TAATATGAAT TCCACTACCC ATACCTCACC CACTAATTAA TATAAACTTA
          AGCATATTAT TTATACTAGC CCTATCAAGT CTAGCTGTAT ATGCTATCTT
          ATGATCAGGC TGAGCTTCAA ATTCAAAATA TGCACTAATT GGAGCCCTAC
          GAGCAGTAGC TCAAACAATT TCTTATGAAG TAACCCTAGC CATTATTATC
          TTATCTATTC TACTCATAAA TGGCTCATTT ACATTAACCA CATTAATCAC
          AACACAAGAA TATATATGGT TAATTATTCC TTCATGACCT CTAGCCATAA
          TATGGTTTAT CTCAACTTTA GCAGAAACCA ATCGAGCTCC CTTCGACCTA
          ACAGAGGGTG AATCAGAATT AGTATCTGGA TTTAATGTAG AATATGCAGG
          GTGGGGGAGA GGAGCCACCA GCCTGTGTGG TCACCCGCCA CAGGCTCTGG
          GCTGACCCGG GCCCAAGCAC CGTCTGATAG GAAGATGCTG TTCTCTCCAC
          TTCCTGACGA GGAGAAGGGA GGTTCATGAC GTGAACTCAG CTAATGGGTC
          ACAACCTTTC CAACGCCAAG CCTGTCTAGG TCCTCAACCT GTACCCTCAG
          TCCCGCGTTC AGGTCTCTGT GGCTCCCTGG CGATCAGGGT TGTGCCTGGT
          CAGTCCCCAG AGGGCAGTGG GGTCTGTGGC TGCACCCTGA CCCAGAAGCC
          GGGAGCCCTG AGTGTCAGAC GGGTCTGCTA CCAGGTCCCT GGGAA-GCTG
          TCCCACCTGG TAAGCCAGGC TGAGAGGTGG ACAGGGCATG CCTTACCTAC
          TCAGCCCCAG CCTGGGGAGC CTGCCTTGGG GAGGGGTTGG GTGTGGGCAG
          TGAGTTCCTG AGAGCTTGGG AACACCACAG GGCATATTGC TCTCCACCTC
          TTCCTGCTCC ACCTTCACTT TTCTTTCTCT TCCCGTGTCC CCACTTTCAT
          CCCTTGTTGG CGGCCTTCTC TTCGATGGAC AGGTGAGCCA GGGCTGCTGC
          CTGGAGGGCA CGGTGCCAGG GCCTGCTCAC GGCTCGGTGG TCATAGATGT
          GTAGACTGAA TAGGAAAGTG AGCTTTGTGA TCAGATCCTG CCCCAGTCTT
          ACAGCAGGTG GCAGGCAAGG GTCTGGACGA GGGGGTGGTG CCTCTTTCTA
          ATTTATACAA ACAATGTCCG AGCTCACGG- --CGTGGCAA GCCATTCTTT
          CCGGAAATGT CAGCAACCAT CCTTGTCTTG GGCTGGCCCT GTGTCGCCCA
          CACAGCCC-G GGGGGAGGAG AGCGATGCCT GTAAGTACAG CTGGGAGGTA
          CCCCCAGCCA TACTGGGCTG GTGGGATTCC CACCCTGGCC CGAGTCTAAC
          TCCCCTCCTT GATTTCAAGG TCA-GGGGGT GTGGGCAGGG CCGGGGGTGG
          GCGGCACGGA GAGAGGCAGA GGCC-GGAGG AGAGGAGGTG CAGGGCTTGG
          CGGGTGGCTC CCGGGAGCCC GAGTCGGAGC -----AGCAG GAGCTCCTGG
          GGCAGAGCGG TCCCGACGGG TGAGCCCTGT CCCCCTGCTG GGCAGCCAGG
          CCTGGGAGAG ATGGGCCACA GCCCTGACTC CCCCACCCCC AGTCGTGCTG
          CTGTCCTCTC TGAGCCTCAG TTTCCCCCAG GTGTCCTGGC ACTGTCCCTT
          CTCTTTCACC C-ACGCAGGG GAGAGGTGCT TTGGAGGTTG AGGGCTGGGC
          GGCAGAGGTG GAATTCAAGA GGATGAAGGG AAATGGGCTC ATTCCTTCTG
          AGAGAAGACA GGAGTGGAGG GGCTTGGGAG GCAAGAGACA GGAGATGGTG
          TCCTTAGTGT CACAATTGGG GGAGGGAAAG GTGAGTTGTA CTCTTGAGAG
          GATCCTCACT GGGAAGTTGG TTATCTTAGG CTGGATTCAA CCCATTAGTC
          TGTAACCAGC ACTGTCCACA GGCCCTGG-- ---GCCTCTT CCACTTCTGC
          TTTCTCT--- ---------- -AACTTTAAT TAGTACACCT TTAATTTCTC
          TTTAGCAGCC CCTATCCCAC TTTGGTTTTG AGTTCCTACT CCCATTTTGC
          ACATCACTCC ATTCACTTCC TTATACCTCT CTAATCCTGC CTGAGTGTCC
          TGGCTCCTGG GAATATTGTT GCAGGTGGTT TCCAGATGCC CTGGTGAGGG
          TTCCTAACTC AGACAAGGAT TTGCATATCA GGATCTAGGG TTCTTTCTGG
          GTCTATTTTT AGTGAGTCTG TGATCACAGC TCTCTTCTGC TGACACTTGT
          CTCCTCATGT CAGTGCCTCG GGCCAGGACA GCGGGTTCCT GGAAAGGGAC
          ACAGGGGTGC CAAGGGGTCA GAAGTTCCAA ACTGTCATCA GCAGGAGTTC
          TATGTCTATG TCTCTGCAGT TTTCTGAGAC AGGGTCCTCA GCTTCCCTCC
          TGTGTCCCCC C--AGATACA TCACCCTGTC GAATCAGTGG TTCCCAAACC
          AGCAGAGCAG GAAGTTACCC AAGGCACCTG GGAAGAGACT AGATGCCCCA
          GTCCATATGA TGAGGGCTGA GATTCCCCCA GGTGGTTTTT GGGGGGCTTC
          TCCCTGCCCT GCCTTTATCT CACTTGCCTG CCTTCCCCCT ACCCCCACCC
          CATCCTCCAG
NA_02_041 ATGACCCACA TTCGAAAATC TCACCCCCTA ATGAAAATTA TCAATAACTC
          CTTTATTGAC CTACCCGCTC CATCAAATAT CTCTTCCTGA TGGAATTTCG
          GATCTCTTTT AGGAATCTGC TTGGCATTAC AAATCCTAAC AGGATTATTT
          TTATCCATAC ACTATACATC AGACACTGCA ACAGCCTTTA ACTCTGTAAC
          CCATATCTGC CGAGATGTAA ACTATGGCTG AGTGTTGCGC TACTTACATG
          CAAATGGAGC TTCCATATTT TTCATTTGCT TATATCTTCA TGTAGGACGG
          GGACTCTATT ATGGTTCCTA TTTATACGCA GAGACCTGAA ACATCGGAGT
          TATTTTACTA TTTGCTGTTA TAGCAACAGC CTTTATAGGA TATGTACTTC
          CATGAGGTCA AATATCTTTC TGAGGTGCAA CCGTAATCAC CAATCTACTT
          TCCGCAATTC CCTATATCGG CACCAACCTT GTAGAATGAA TCTGAGGCGG
          TTTCTCTGTC GACAAAGCTA CCTTAACCCG ATTTTTTGCC TTCCACTTCC
          TACTCCCATT TGTTATTTCA GCTATAGTCA TGGTACATCT CCTATTTCTC
          CACGAAACAG GATCCAATAA TCCAACAGGA ATTCCCTCTA ATATAGATAT
          AATTCCTTTC CACCCCTACT ATACAATCAA AGACATCCTT GGCTTATTAT
          ATGTATTATA TCAACTTATT AACAATAATT ATTCCCATTT TACTGGCTGT
          AGCATTCTTA ACTTTACTAG AACGAAAAGT ACTAGGCTAT ATACAACTTC
          GAAAAGGGCC TAACATTGTA GGTCCTTATG GCTTATTACA GCCAATTGCT
          GATGCAATTA AATTATTTGT CAAAGAACCC ATACAACCAT TAACATCGTC
          CCTTACTTTA TTTATTATTG CACCAACTCT AGCCCTAACT CTGGCCCTAA
          TAATATGAAT TCCACTACCC ATACCTCACC CACTAATTAA TATAAACTTA
          AGCATATTAT TTATACTAGC CCTATCAAGT CTAGCTGTAT ATGCTATCTT
          ATGATCAGGC TGAGCTTCAA ATTCAAAATA TGCACTAATT GGAGCCCTAC
          GAGCAGTAGC TCAAACAATT TCTTATGAAG TAACCCTAGC CATTATTATC
          TTATCTATTC TACTCATAAA TGGCTCATTT ACATTAACCA CATTAATCAC
          AACACAAGAA TATATATGGT TAATTATTCC TTCATGACCT CTAGCCATAA
          TATGGTTTAT CTCAACTTTA GCAGAAACCA ATCGAGCTCC CTTCGACCTA
          ACAGAGGGTG AATCAGAATT AGTATCTGGA TTTAATGTAG AATATGCAGG
          GTGGGGGAGA GGAGCCACCA GCCTGTGTGG TCACCCGCCA CAGGCTCTGG
          GCTGACCCGG GCCCAAGCAC CGTCTGATAG GAAGATGCTG TTCTCTCCAC
          TTCCTGACGA GGAGAAGGGA GGTTCATGAC GTGAACTCAG CTAATGGGTC
          ACAACCTTTC CAACGCCAAG CCTATCTAGG TCCTCAACCT GTACCCTCAG
          TCCCGCGTTC AGGTCTCTGT GGCTCCCTGG CGATCAGGGT TGTGCCTGGT
          CAGTCCCCAG AGGGCAGTGG GGTCTGTGGC TGCACCCTGA CCCAGAAGCC
          GGGAGCCCTG AGTGTCAGAC GGGTCTGCCA CCAGGTCCCT GGGAA-GCTG
          TTCCACCTGG TAAGCCAGGC TGAGAGGTGG ACAGGGCATG CCTTACCTAC
          TCAGCCCCAG CCTGGGGAGC CTGCCTTGGG GAGGGGTTGG GTGTGGGCAG
          TGAGTTCCTG AGAGCTTGGG AACACCACAG GGCATATTGC TCTCCACCTC
          TTCCTGCTCC ACCTTCACTT TTCTTTCTCT TCCCGTGTCC CCACTTTCAT
          CCCTTGTTGG CGGCCTTCTC TTCGATGGAC AGGTGAGCCA GGGCTGCTGC
          CTGGAGGGCA CGGTGCCAGG GCCTGCTCAC GGCTCGGTGG TCATAGATGT
          GTAGACTGAA TAGGAAAGTG AGCTTTGTGA TCAGATCCTG CCCCAGTCTT
          ACAGCAGGTG GCAGGCAAGG GTCTGGACGA GGGGGTGGTG CCTCTTTCTA
          ATTTATACAA ACAATGTCCG AGCTCACGG- --CGTGGCAA GCCATTCTTT
          CCGGAAATGT CAGCAACCAT CCTTGCCTTG GGCTGGCCCT GTGTCGCCCA
          CACACCCC-G GGGGGAGGAG AGCGATGCCT GTAAGTACAG CTGGGAGGTA
          CCCCCAGCCA TACTGGGCTG GTGGGATTCC CACCCTGGCC CGAGTCTAAC
          TCCCCTCCTT GATTTCAAGG TCA-GGGGGT GTGGGCAGGG CCGGGGATGG
          GCGGCACGGA GAGAGGCAGA GGCC-GGAGG AGAGGAGGTG CAGGGCTTGG
          CGGGCGGCTC CCGGGAGCCT GAGTTGGAGC -----AGCAG GAGCTCCTGG
          GGCAGAGCGG TCCCGACGGG TGAGCCCTGT CCCCCTGCTG GGCAGCCAGG
          CCTGGGAGAG ACGGGCCACA GCCCCGACTC CCCCACCCCC AGTCGTGCTG
          CTGTCCTCTC TGAGCCTCAG TTTCCCCCAG GTGTCCTGGC ACTGTCCCTT
          CTCTTTCACC C-ACGCAGGG GAGAGGTGCT TTGGAGGTTG AGGGCTGGGC
          GGCAGAGGTG GAATTCAAGA GGATGAAGGG AAATGGGCTC GTTCCTTCTG
          AGAGAAGACA GGAGTGGAGG GGCTTGGGAG GCAAGAGACA GGAGATGGTG
          TCCTTAGTGT CATAAGTGGG GGAGGGAAAG GTGAGTTGTA CTCTTGAGAG
          GATCCTCACT GGGAAGTTGG TTACCTTAGG CTGGATTCAA CCCATTAGTC
          TGTAACCAGC ACTGTCCACA GGCCCTGG-- ---GCCTCTT CCACTTCTGC
          TTTCTCT--- ---------- -AACTTTAAT TAGTACACCT TTAATTTCTC
          TTTAGCAGCC CCTATCCCAC TTTGGTTTTG AGTTCCTACT CCCATTTTGC
          ACATCACTCC ATTCACTTCC TTATACCTCT CTAATCCTGC CTGAGTGTCC
          TGGCTCCTGG GAATATTGTT GCAGGTGGTT TCCAGATGCC CTGGTGAGGG
          TTCCTAACTC AGACAAGGAT TTGCATATCA GGATCTAGGG TTCTTTCTGG
          GTCTATTTTT AGTGAGTCTG TGATCACAGC TCTCTTCTGC TGACACTTGT
          CTCCTCATGT CAGTGCCTCG GGCCAGGACA GCGGGTTCCT GGAAAGGGAC
          ACAGGGGTGC CAAGGGGTCA GAAGTTCCAA ACTGTCATCA GCAGGAGTTC
          TATGTCTATG TCTCTGCAGT TTTCTGAGAC AGGGTCCTCA GCTTCCCTCC
          TGTGTCCCCC C--AGATACA TCACCCTGTC GAATCAGTGG TTCCCAAACC
          AGCAGAGCAG GAAGTTACCC AAGGCACCTG GGAAGAGACT AGATGCCCCA
          GTCCATATGA TGAGGGCTGA GATTCCCCCA GGTGGTTTTT GGGGGGCTTC
          TCCCTGCCCT GCCTTTATCT CACTTGCCTG CCTTCCCCCT ACCCCCACCC
          CATCCTCCAG
NA_04_042 ATGACCCACA TTCGAAAATC TCACCCCCTA ATGAAAATTA TCAATAACTC
          CTTTATTGAC CTACCCGCTC CATCAAATAT CTCTTCCTGA TGGAATTTCG
          GATCTCTTTT AGGAATCTGC TTGGCATTAC AAATCCTAAC AGGATTATTT
          TTATCCATAC ACTATACATC AGACACTGCA ACAGCCTTTA ACTCTGTAAC
          CCATATCTGC CGAGATGTAA ACTATGGCTG AGTGTTGCGC TACTTACATG
          CAAATGGAGC TTCCATATTT TTCATTTGCT TATATCTTCA TGTAGGACGG
          GGACTCTATT ATGGTTCCTA TTTATACGCA GAGACCTGAA ACATCGGAGT
          TATTTTACTA TTTGCTGTTA TAGCAACAGC CTTTATAGGA TATGTACTTC
          CATGAGGTCA AATATCTTTC TGAGGTGCAA CCGTAATCAC CAATCTACTT
          TCCGCAATTC CCTATATCGG CACCAACCTT GTAGAATGAA TCTGAGGCGG
          TTTCTCTGTC GACAAAGCTA CCTTAACCCG ATTTTTTGCC TTCCACTTCC
          TACTCCCATT TGTTATTTCA GCTATAGTCA TGGTACATCT CCTATTTCTC
          CACGAAACAG GATCCAATAA TCCAACAGGA ATTCCCTCTA ATATAGATAT
          AATTCCTTTC CACCCCTACT ATACAATCAA AGACATCCTT GGCTTATTAT
          ATGTATTATA TCAACTTATT AACAATAATT ATTCCCATTT TACTGGCTGT
          AGCATTCTTA ACTTTACTAG AACGAAAAGT ACTAGGCTAT ATACAACTTC
          GAAAAGGGCC TAACATTGTA GGTCCTTATG GCTTATTACA GCCAATTGCT
          GATGCAATTA AATTATTTGT CAAAGAACCC ATACAACCAT TAACATCGTC
          CCTTACTTTA TTTATTATTG CACCAACTCT AGCCCTAACT CTGGCCCTAA
          TAATATGAAT TCCACTACCC ATACCTCACC CACTAATTAA TATAAACTTA
          AGCATATTAT TTATACTAGC CCTATCAAGT CTAGCTGTAT ATGCTATCTT
          ATGATCAGGC TGAGCTTCAA ATTCAAAATA TGCACTAATT GGAGCCCTAC
          GAGCAGTAGC TCAAACAATT TCTTATGAAG TAACCCTAGC CATTATTATC
          TTATCTATTC TACTCATAAA TGGCTCATTT ACATTAACCA CATTAATCAC
          AACACAAGAA TATATATGGT TAATTATTCC TTCATGACCT CTAGCCATAA
          TATGGTTTAT CTCAACTTTA GCAGAAACCA ATCGAGCTCC CTTCGACCTA
          ACAGAGGGTG AATCAGAATT AGTATCTGGA TTTAATGTAG AATATGCAGG
          GCGGGGGAGA GGAGCCACCA GCCTGTGTGG TCACCCGCCA CAGGCTCTGG
          GCTGACCCGG GCCCAAGCAC CGTCTGATAG GAAGATGCTG TTCTCTCCAC
          TTCCTGACGA GGAGAAGGGA GGTTCATGAC GTGAACTCAG CTAATGGGTC
          ACAACCTTTC CAACGCCAAG CCTATCTAGG TCCTCAACCT ATACCCTCAG
          TCCCGCGTTC AGGTCTCTGT GGCTCCCTGG CGATCAGGGT TGTGCCTGGT
          CAGTCCCCAG AGGGCAGTGG GGTCTGTGGC TGCACCCTGA CCCAGAAGCC
          GGGAGCCCTG AGTGTCAGAC GGGTCTGCCA CCAGGTCCCT GGGAA-GCTG
          TTCCACCTGG TAAGCCAGGC TGAGAGGTGG ACAGGGCATG CCTTACCTAC
          TCAGCCCCAG CCTGGGGAGC CTGCCTGGGG GAGGGGTTGG GTGTGGGCAG
          TGAGTTCCTG AGAGCTTGGG AACACCACAG GGCATATTGC TCTCCACCTC
          TTCCTGCTCC ACCTTCACTT TTCTTTCTCT TCCCGTGTCC CCACTTTCAT
          CCCTTGTTGG CGGCCTTCTC TTCGATGGAC AGGTGAGCCA GGGCTGCTGC
          CTGGAGGGCA CGGTGCCAGG GCCTGCTCAC GGCTCGGTGG TCATAGATGT
          GTAGACTGAA TAGGAAAGTG AGCTTTGTGA TCAGATCCTG CCCCAGTCTT
          ACAGCAGGTG GCAGGCAAGG GTCTGGACGA GAGGGTGGTG CCTCTTTCTA
          ATTTATACAA ACAATGTCCG AGCTCACGG- --CGTGGCAA GCCGTTCTTT
          CCAGAAATGT CAGCAGCCAT CCTTGCCTTG GGCTGGCCCT GTGTCGCCCA
          CACAGCCCCG GGGGGAGGAG AGCGATGCCT GTAAGTACAG CTGGGAGGCA
          CCCCCAGCCA TACTGGGCTG GTGGGATTCC CACCCTGGCC CGAGTCTAAC
          TCCCCTCCTT GATTCCAAGG TCA-GGGGGT GTGGGCAGGG CCGGGGGTGG
          GCGGCACGGA GAGAGGCAGA GGCC-GGAGG AGAGGAGGTG CAGGGCTTGG
          CGGGCGGCTC CCGGGAGCCC GAGTCGGAGC -----AGCAG GAGCTCCTGG
          GGCAGAGCGG TCCCGACGGG TGAGCCCTGT CCCCCTGCTG GGCAGCCAGG
          CCTGGGAGAG ACGGGCCACA GCCCCGACTC CCCCACCCCC AGTCGTGCTG
          CTGTCCTCTC TGAGCCTCAG TTTCCCCCAG GTGTCCTGGC ACTGTCCCTT
          CTCTTTCACC C-ACGCAGGG GAGAGGTGCT TTGGAGGTTG AGGGCTGGGC
          GGCAGAGGTG GAATTCAAGA GGATGAAGGG AAATGGGCTC GTTCCTTCTG
          AGAGAAGACA GGAGTGGAGG GGCTTGGGAG GCAAGAGACA GGAGATGGTG
          TCCTTAGTGT CATAACTGGG GGAGGGAAAG GTGAGTTGTA CTCTTGAGAG
          GATCCTCACT GGGAAGTTGG TTACCTTAGG CTGGATTCAA CCCATTAGTC
          TGTAACCAGC ACTGTCCACA GGCCCTGG-- ---GCCTCTT CCACTTCTGC
          TTTCTCT--- ---------- -AACTTTAAT TAGTACACCT TTAATTTCTC
          TTTAGCAGCC CCTATCCCAC TTTGGTTTTG AGTTCCTACT CCCATTTTGC
          ACATCACTCC ATTCACTTCC TTATACCTCT CTAATCCTGC CTGAGTGTCC
          TGGCTCCTGG GAATATTGTT GCAGGTGGTT TCCAGATGCC CTGGTGAGGG
          TTCCTAACTC AGACAAGGAT TTGCATATCA GGATCTAGGG TTCTTTCTGG
          GTCTATTTTT AGTGAGTCTG TGATCACAGC TCTCTTCTGC TGACACTTGT
          CTCCTCATGT CAGTGCCTCG GGCCAGGACA GCGGGTTCCT GGAAAGGGAC
          ACAGGGGTGC CAAGGGGTCA GAAGTTCCAA ACTGTCATCA GCAGGAGTTC
          TATGTCTATG TCTCTGCAGT TTTCTGAGAC AGGGTCCTCA GCTTCCCTCC
          TGTGTCCCCC C--AGATACA TCACCCTGTC GAATCAGTGG TTCCCAAACC
          AGCAGAGCAG GAAGTTACCC AAGGCACCTG GGAAGAGACT AGATGCCCCA
          GTCCATATGA TGAGGGCTGA GATTCCCCCA GGTGGTTTTT GGGGGGCTTC
          TCCCTGCCCT GCCTTTATCT CACTTGCCTG CCTTCCCCCT ACCCCCACCC
          CATCCTCCAG
NA_04_043 ATGACCCACA TTCGAAAATC TCACCCCCTA ATGAAAATTA TCAATAACTC
          CTTTATTGAC CTACCCGCTC CATCAAATAT CTCTTCCTGA TGGAATTTCG
          GATCTCTTTT AGGAATCTGC TTGGCATTAC AAATCCTAAC AGGATTATTT
          TTATCCATAC ACTATACATC AGACACTGCA ACAGCCTTTA ACTCTGTAAC
          CCATATCTGC CGAGATGTAA ACTATGGCTG AGTGTTGCGC TACTTACATG
          CAAATGGAGC TTCCATATTT TTCATTTGCT TATATCTTCA TGTAGGACGG
          GGACTCTATT ATGGTTCCTA TTTATACGCA GAGACCTGAA ACATCGGAGT
          TATTTTACTA TTTGCTGTTA TAGCAACAGC CTTTATAGGA TATGTACTTC
          CATGAGGTCA AATATCTTTC TGAGGTGCAA CCGTAATCAC CAATCTACTT
          TCCGCAATTC CCTATATCGG CACCAACCTT GTAGAATGAA TCTGAGGCGG
          TTTCTCTGTC GACAAAGCTA CCTTAACCCG ATTTTTTGCC TTCCACTTCC
          TACTCCCATT TGTTATTTCA GCTATAGTCA TGGTACATCT CCTATTTCTC
          CACGAAACAG GATCCAATAA TCCAACAGGA ATTCCCTCTA ATATAGATAT
          AATTCCTTTC CACCCCTACT ATACAATCAA AGACATCCTT GGCTTATTAT
          ATGTATTATA TCAACTTATT AACAATAATT ATTCCCATTT TACTGGCTGT
          AGCATTCTTA ACTTTACTAG AACGAAAAGT ACTAGGCTAT ATACAACTTC
          GAAAAGGGCC TAACATTGTA GGTCCTTATG GCTTATTACA GCCAATTGCT
          GATGCAATTA AATTATTTGT CAAAGAACCC ATACAACCAT TAACATCGTC
          CCTTACTTTA TTTATTATTG CACCAACTCT AGCCCTAACT CTGGCCCTAA
          TAATATGAAT TCCACTACCC ATACCTCACC CACTAATTAA TATAAACTTA
          AGCATATTAT TTATACTAGC CCTATCAAGT CTAGCTGTAT ATGCTATCTT
          ATGATCAGGC TGAGCTTCAA ATTCAAAATA TGCACTAATT GGAGCCCTAC
          GAGCAGTAGC TCAAACAATT TCTTATGAAG TAACCCTAGC CATTATTATC
          TTATCTATTC TACTCATAAA TGGCTCATTT ACATTAACCA CATTAATCAC
          AACACAAGAA TATATATGGT TAATTATTCC TTCATGACCT CTAGCCATAA
          TATGGTTTAT CTCAACTTTA GCAGAAACCA ATCGAGCTCC CTTCGACCTA
          ACAGAGGGTG AATCAGAATT AGTATCTGGA TTTAATGTAG AATATGCAGG
          GCGGGGGAGA GGAGCCACCA GCCTGTGTGG TCACCCGCCA CAGGCTCTGG
          GCTGACCCGG GCCCAAGCAC CGTCTGATAG GAAGATGCTG TTCTCTCCAC
          TTCCTGACGA GGAGAAGGGA GGTTCATGAC GTGAACTCAG CTAACGGGTC
          ACAACCTTTC CAACGCCAAG CCTGTCTAGG TCCTCAACCT GTACCCTCAG
          TCCCGCGTTC AGGTCTCTGT GGCTCCCTGG CGATCAGGGT TGTGGCTGGT
          CAGTCCCCAG AGGGCAGTGG GGTCTGTGGC TGCACCCTGA CCCAGAAGCC
          GGGAGCCCTG AGTGTCAGAC GGGTCTGCCA CCAGGTCCCT GGGAA-GCTG
          TCCCACCTGG TAAGCCAGGC TGAGAGGTGG ACAGGGCATG CCTTACCTAC
          TCAGCCCCAG CCTGGGGAGC CTGCCTTGGG GAGGGGTTGG GTGTGGGCAG
          TGAGTTCCTG AGAGCTTGGG AACACCACAG GGCATATTGC TCTCCACCTC
          TTCCTGCTCC ACCTTCACTT TTCTTTCTCT TCCCGTGTCC CCACTTTCAT
          CCCTTGTTGG CGGCCTTCTC TTCGATGGAC AGGTGAGCCA GGGCTGCTGC
          CTGGAGGGCA CGGTGCCAGG GCCTGCTCAC GGCTCGGTGG TCATAGATGT
          GTAGACTGAG TAGGAAAGTG AGCTTTGTGA TCAGATCCTG CCCCAGTCTT
          ACAGCAGGTG GCAGGCAAGG GTCTGGACGA GGGGGTGGTG CCTCTTTCTA
          ATTTATACAA ACAATGTCCG AGCTCACGG- --CGTGGCAA GCCATTCTTT
          CCGGAAATGT CAGCAGCCAT CCTTGCCTTG GGCTGGCCGT GTGTCGCCCA
          CACAGCCCAG GGGGGAGGAG AGCAATGCCT GTAAGTACAG CTGGGAGGTA
          CCCCCAGCCA TACTGGGCTG GTGGGATTCC CACCCTGGCC CGAGTCTAAC
          TCCCCTCCTT GATTCCAAGG TCA-GGGGGT GTGGGCAGGG CCGGGGATGG
          GCGGCACGGA GAGAGGCAGA GGCC-GGAGG AGAGGAGGTG CAGGGCTTGG
          CGGGCGGCTC CCGGGAGCCT GAGTTGGAGC -----AGCAG GAGCTCCTGG
          GGCAGAGCGG TCCCGACGGG TGAGCCCTGT CCCCCTGCTG GGCAGCCAGG
          CCTGGGAGAG ACGGGCCACA GCCCCGACTC CCCCACCCCC AGTCGTGCTG
          CTGTCCTCTC TGAGCCTCAG TTTCCCCCAG GTGTCCTGGC ACTGTCCCTT
          CTCTTTCACC C-ACGCAGGG GAGAGGTGCT TTGGAGGTTG AGAGCTGGGC
          GGCAGAGGTG GAATTCAAGA GGATGAAGGG AAATGGGCTC GTTCCTTCTG
          AGAGAAGACA GGAGTAGAGG GGCTTGGGAG GCAAGAGACA GGAGATGGTG
          TCCTTAGTGT CATAAGTGGG GGAGGGAAAG GTGAGTTGTA CTCTTGAGAG
          GATCCTCACT GGGAAGTTGG TTACCTTAGG CTGGATTCAA CCCATTAGTC
          TGTAACCAGC ACTGTCCACA GGCCCTGG-- ---GCCTCTT CCACTTCTGC
          TTTCTCT--- ---------- -AACTTTAAT TAGTACACCT TTAATTTCTC
          TTTAGCAGCC CCTATCCCAC TTTGGTTTTG AGTTCCTACT CCCATTTTGC
          ACATCACTCC ATTCACTTCC TTATACCTCT CTAATCCTGC CTGAGTGTCC
          TGGCTCCTGG GAATATTGTT GCAGGTGGTT TCCAGATGCC CTGGTGAGGG
          TTCCTAACTC AGACAAGGAT TTGCATATCA GGATCTAGGG TTCTTTCTGG
          GTCTATTTTT AGTGAGTCTG TGATCACAGC TCTCTTCTGC TGACACTTGT
          CTCCTCATGT CAGTGCCTCG GGCCAGGACA GCGGGTTCCT GGAAAGGGAC
          ACAGGGGTGC CAAGGGGTCA GAAGTTCCAA ACTGTCATCA GCAGGAGTTC
          TATGTCTATG TCTCTGCAGT TTTCTGAGAC AGGGTCCTCA GCTTCCCTCC
          TGTGTCCCCC C--AGATACA TCACCCTGTC GAATCAGTGG TTCCCAAACC
          AGCAGAGCAG GAAGTTACCC AAGGCACCTG GGAAGAGACT AGATGCCCCA
          GTCCATATGA TGAGGGCTGA GATTCCCCCA GGTGGTTTTT GGGGGGCTTC
          TCCCTGCCCT GCCTTTATCT CACTTGCCTG CCTTCCCCCT ACCCCCACCC
          CATCCTCCAG
NA_05_044 ATGACCCACA TTCGAAAATC TCACCCCCTA ATGAAAATTA TCAATAACTC
          CTTTATTGAC CTACCCGCTC CATCAAATAT CTCTTCCTGA TGGAATTTCG
          GATCTCTTTT AGGAATCTGC TTGGCATTAC AAATCCTAAC AGGATTATTT
          TTATCCATAC ACTATACATC AGACACTGCA ACAGCCTTTA ACTCTGTAAC
          CCATATCTGC CGAGATGTAA ACTATGGCTG AGTGTTGCGC TACTTACATG
          CAAATGGAGC TTCCATATTT TTCATTTGCT TATATCTTCA TGTAGGACGG
          GGACTCTATT ATGGTTCCTA TTTATACGCA GAGACCTGAA ACATCGGAGT
          TATTTTACTA TTTGCTGTTA TAGCAACAGC CTTTATAGGA TATGTACTTC
          CATGAGGTCA AATATCTTTC TGAGGTGCAA CCGTAATCAC CAATCTACTT
          TCCGCAATTC CCTATATCGG CACCAACCTT GTAGAATGAA TCTGAGGCGG
          TTTCTCTGTC GACAAAGCTA CCTTAACCCG ATTTTTTGCC TTCCACTTCC
          TACTCCCATT TGTTATTTCA GCTATAGTCA TGGTACATCT CCTATTTCTC
          CACGAAACAG GATCCAATAA TCCAACAGGA ATTCCCTCTA ATATAGATAT
          AATTCCTTTC CACCCCTACT ATACAATCAA AGACATCCTT GGCTTATTAT
          ATGTATTATA TCAACTTATT AACAATAATT ATTCCCATTT TACTGGCTGT
          AGCATTCTTA ACTTTACTAG AACGAAAAGT ACTAGGCTAT ATACAACTTC
          GAAAAGGGCC TAACATTGTA GGTCCTTATG GCTTATTACA GCCAATTGCT
          GATGCAATTA AATTATTTGT CAAAGAACCC ATACAACCAT TAACATCGTC
          CCTTACTTTA TTTATTATTG CACCAACTCT AGCCCTAACT CTGGCCCTAA
          TAATATGAAT TCCACTACCC ATACCTCACC CACTAATTAA TATAAACTTA
          AGCATATTAT TTATACTAGC CCTATCAAGT CTAGCTGTAT ATGCTATCTT
          ATGATCAGGC TGAGCTTCAA ATTCAAAATA TGCACTAATT GGAGCCCTAC
          GAGCAGTAGC TCAAACAATT TCTTATGAAG TAACCCTAGC CATTATTATC
          TTATCTATTC TACTCATAAA TGGCTCATTT ACATTAACCA CATTAATCAC
          AACACAAGAA TATATATGGT TAATTATTCC TTCATGACCT CTAGCCATAA
          TATGGTTTAT CTCAACTTTA GCAGAAACCA ATCGAGCTCC CTTCGACCTA
          ACAGAGGGTG AATCAGAATT AGTATCTGGA TTTAATGTAG AATATGCAGG
          GCGGGGGAGA GGAGCCACCA GCCTGTGTGG TCACCCGCCA CAGGCTCTGG
          GCTGACCCGG GCCCAAGCAC CGTCTGATAG GAAGATGCTG TTCTCTCCAC
          TTCCTGACGA GGAGAAGGGA GGTTCATGAC GTGAACTCAG CTAATGGGTC
          ACAACCTTTC CAACGCCAAG CCTGTCTAGG TCCTCAACCT GTACCCTCAG
          TCCCGCGTTC AGGTCTCTGT GGCTCCCTGG CGATCAGGGT TGTGCCTGGT
          CAGTCCCCAG AGGGCAGTGG GGTCTGTGGC TGCACCCTGA CCCAGAAGCC
          GGGAGCCCTG AGTGTCAGAC GGGTCTGCCA CCAGGTCCCT GGGAA-GCTG
          TTCCACCTGG TAAGCCAGGC TGAGAGGTGG ACAGGGCATG CCTTACCTAC
          TCAGCCCCAG CCTGGGGAGC CTGCCTTGGG GAGGGGTTGG GTGTGGGCAG
          TGAGTTCCTG AGAGCTTGGG AACACCACAG GGCATATTGC TCTCCACCTC
          TTCCTGCTCC ACCTTCACTT TTCTTTCTCT TCCCGTGTCC CCACTTTCAT
          CCCTTGTTGG CGGCCTTCTC TTCGATGGAC AGGTGAGCCA GGGCTGCTGC
          CTGGAGGGCA CGGTGCCAGG GCCTGCTCAC GGCTCGGTGG TCATAGATGT
          GTAGACTGAG TAGGAAAGTG AGCTTTGTGA TCAGATCCTG CCCCAGTCTT
          ACAGCAGGTG GCAGGCAAGG GTCTGGACGA GGGGGTGGTG CCTCTTTCTA
          ATTTATACAA ACAATGTCCG AGCTCACGG- --CGTGGCAA GCCGTTCTTT
          CCAGAAATGT CAGCAGCCAT CCTTGCCTTG GGCTGGCCGT GTGTCGCCCA
          CACAGCCCAG GGGGGAGGAG AGCAATGCCT GTAAGTACAG CTGGGAGGTA
          CCCCCAGCCA TACTGGGCTG GTGGGATTCC CACCCTGGCC CGAGTCTAAC
          TCCCCTCCTT GATTCCAAGG TCA-GGGGGT GTGGGCAGGG CCGGGGGTGG
          GCGGCACGGA GAGAGGCAGA GGCC-GGAGG AGAGGAGGTG CAGGGCTTGG
          CGGGCGGCTC CTGGGAGCCC GAGTCGGAGC -----AGCAG GAGCTCCTGG
          GG-------- ---------- TGAGCCCTGT CCCCCTGCTG GGCAGCCAGG
          CCTGGGAGAG ACGGGCCACA GCCCCGACTC CCCCACCCCC AGTCGTGCTG
          CTGTCCTCTC TGAGCCTCAG TTTCCCCCAG GTGTCCTGGC ACTGTCCCTT
          CTCTTTCACC C-ACGCAGGG GAGAGGTGCT TTGGAGGTTG AGGGCTGGGC
          GGCAGAGGTG GAATTCAAGA GGATGAAGGG AAATGGGCTC GTTCCTTCTG
          AGAGAAGACA GGAGTGGAGG GGCTTGGGAG GCAAGAGACA GGAGATGGTG
          TCCTTAGTGT CATAACTGGG GGAGGGAAAG GTGAGTTGTA CTCTTGAGAG
          GATCCTCACT GGGAAGTTGG TTACCTTAGG CTGGATTCAA CCCATTAGTC
          TGTAACCAGC ACTGTCCACA GGCCCTGG-- ---GCCTCTT CCACTTCTGC
          TTTCTCT--- ---------- -AACTTTAAT TAGTACACCT TTAATTTCTC
          TTTAGCAGCC CCTATCCCAC TTTGGTTTTG AGTTCCTACT CCCATTTTGC
          ACATCACTCC ATTCACTTCC TTATACCTCT CTAATCCTGC CTGAGTGTCC
          TGGCTCCTGG GAATATTGTT GCAGGTGGTT TCCAGATGCC CTGGTGAGGG
          TTCCTAACTC AGACAAGGAT TTGCATATCA GGATCTAGGG TTCTTTCTGG
          GTCTATTTTT AGTGAGTCTG TGATCACAGC TCTCTTCTGC TGACACTTGT
          CTCCTCATGT CAGTGCCTCG GGCCAGGACA GCGGGTTCCT GGAAAGGGAC
          ACAGGGGTGC CAAGGGGTCA GAAGTTCCAA ACTGTCATCA GCAGGAGTTC
          TATGTCTATG TCTCTGCAGT TTTCTGAGAC AGGGTCCTCA GCTTCCCTCC
          TGTGTCCCCC C--AGATACA TCACCCTGTC GAATCAGTGG TTCCCAAACC
          AGCAGAGCAG GAAGTTACCC AAGGCACCTG GGAAGAGACT AGATGCCCCA
          GTCCATATGA TGAGGGCTGA GATTCCCCCA GGTGGTTTTT GGGGGGCTTC
          TCCCTGCCCT GCCTTTATCT CACTTGCCTG CCTTCCCCCT ACCCCCACCC
          CATCCTCCAG
NA_05_045 ATGACCCACA TTCGAAAATC TCACCCCCTA ATGAAAATTA TCAATAACTC
          CTTTATTGAC CTACCCGCTC CATCAAATAT CTCTTCCTGA TGGAATTTCG
          GATCTCTTTT AGGAATCTGC TTGGCATTAC AAATCCTAAC AGGATTATTT
          TTATCCATAC ACTATACATC AGACACTGCA ACAGCCTTTA ACTCTGTAAC
          CCATATCTGC CGAGATGTAA ACTATGGCTG AGTGTTGCGC TACTTACATG
          CAAATGGAGC TTCCATATTT TTCATTTGCT TATATCTTCA TGTAGGACGG
          GGACTCTATT ATGGTTCCTA TTTATACGCA GAGACCTGAA ACATCGGAGT
          TATTTTACTA TTTGCTGTTA TAGCAACAGC CTTTATAGGA TATGTACTTC
          CATGAGGTCA AATATCTTTC TGAGGTGCAA CCGTAATCAC CAATCTACTT
          TCCGCAATTC CCTATATCGG CACCAACCTT GTAGAATGAA TCTGAGGCGG
          TTTCTCTGTC GACAAAGCTA CCTTAACCCG ATTTTTTGCC TTCCACTTCC
          TACTCCCATT TGTTATTTCA GCTATAGTCA TGGTACATCT CCTATTTCTC
          CACGAAACAG GATCCAATAA TCCAACAGGA ATTCCCTCTA ATATAGATAT
          AATTCCTTTC CACCCCTACT ATACAATCAA AGACATCCTT GGCTTATTAT
          ATGTATTATA TCAACTTATT AACAATAATT ATTCCCATTT TACTGGCTGT
          AGCATTCTTA ACTTTACTAG AACGAAAAGT ACTAGGCTAT ATACAACTTC
          GAAAAGGGCC TAACATTGTA GGTCCTTATG GCTTATTACA GCCAATTGCT
          GATGCAATTA AATTATTTGT CAAAGAACCC ATACAACCAT TAACATCGTC
          CCTTACTTTA TTTATTATTG CACCAACTCT AGCCCTAACT CTGGCCCTAA
          TAATATGAAT TCCACTACCC ATACCTCACC CACTAATTAA TATAAACTTA
          AGCATATTAT TTATACTAGC CCTATCAAGT CTAGCTGTAT ATGCTATCTT
          ATGATCAGGC TGAGCTTCAA ATTCAAAATA TGCACTAATT GGAGCCCTAC
          GAGCAGTAGC TCAAACAATT TCTTATGAAG TAACCCTAGC CATTATTATC
          TTATCTATTC TACTCATAAA TGGCTCATTT ACATTAACCA CATTAATCAC
          AACACAAGAA TATATATGGT TAATTATTCC TTCATGACCT CTAGCCATAA
          TATGGTTTAT CTCAACTTTA GCAGAAACCA ATCGAGCTCC CTTCGACCTA
          ACAGAGGGTG AATCAGAATT AGTATCTGGA TTTAATGTAG AATATGCAGG
          GCGGGGGAGA GGAGCCACCA GCCTGTGTGG TCACCCGCCA CAGGCTCTGG
          GCTGACCCGG GCCCAAGCAC CGTCTGATAG GAAGATGCTG TTCTCTCCAC
          TTCCTGACGA GGAGAAGGGA GGTTCATGAC GTGAACTCAG CTAATGGGTC
          ACAACCTTTC CAACGCCAAG CCTATCTAGG TCCTCAACCT GTACCCTCAG
          TCCCGCGTTC AGGTCTCTGT GGCTCCCTGG CGATCAGGGT TGTGCCTGGT
          CAGTCCCCAG AGGGCAGTGG GGTCTGTGGC TGCACCCTGA CCCAGAAGCC
          GGGAGCCCTG AGTGTCAGAC GGGTCTGCCA CCAGGTCCCT GGGAA-GCTG
          TTCCACCTGG TAAGCCAGGC TGAGAGGTGG ACAGGGCATG CCTTACCTAC
          TCAGCCCCAG CCTGGGGAGC CTGCCTTGGG GAGGGGTTGG GTGTGGGCAG
          TGAGTTCCTG AGAGCTTGGG AACACCACAG GGCATATTGC TCTCCACCTC
          TTCCTGCTCC ACCTTCACTT TTCTTTCTCT TCCCGTGTCC CCACTTTCAT
          CCCTTGTTGG CGGCCTTCTC TTCGATGGAC AGGTGAGCCA GGGCTGCTGC
          CTGGAGGGCA CGGTGCCAGG GCCTGCTCAC GGCTCGGTGG TCATAGATGT
          GTAGACTGAG TAGGAAAGTG AGCTTTGTGA TCAGATCCTG CCCCAGTCTT
          ACAGCAGGTG GCAGGCAAGG GTCTGGACGA GGGGGTGGTG CCTCTTTCTA
          ATTTATACAA ACAATGTCCG AGCTCACGG- --CGTGGCAA GCCGTTCTTT
          CCAGAAATGT CAGCAGCCAT CCTTGCCTTG GGCTGGCCGT GTGTCGCCCA
          CACAGCCCAG GGGGGAGGAG AGCAATGCCT GTAAGTACAG CTGGGAGGTA
          CCCCCAGCCA TACTGGGCTG GTGGGATTCC CACCCTGGCC CGAGTCTAAC
          TCCCCTCCTT GATTCCAAGG TCA-GGGGGT GTGGGCAGGG CCGGGGGTGG
          GCGGCACGGA GAGAGGCAGA GGCC-GGAGG AGAGGAGGTG CAGGGCTTGG
          CGGGCGGCTC CTGGGAGCCC GAGTCGGAGC -----AGCAG GAGCTCCTGG
          GG-------- ---------- TGAGCCCTGT CCCCCTGCTG GGCAGCCAGG
          CCTGGGAGAG ACGGGCCACA GCCCCGACTC CCCCACCCCC AGTCGTGCTG
          CTGTCCTCTC TGAGCCTCAG TTTCCCCCAG GTGTCCTGGC ACTGTCCCTT
          CTCTTTCACC C-ACGCAGGG GAGAGGTGCT TTGGAGGTTG AGGGCTGGGC
          GGCAGAGGTG GAATTCAAGA GGATGAAGGG AAATGGGCTC GTTCCTTCTG
          AGAGAAGACA GGAGTGGAGG GGCTTGGGAG GCAAGAGACA GGAGATGGTG
          TCCTTAGTGT CATAACTGGG GGAGGGAAAG GTGAGTTGTA CTCTTGAGAG
          GATCCTCACT GGGAAGTTGG TTACCTTAGG CTGGATTCAA CCCATTAGTC
          TGTAACCAGC ACTGTCCACA GGCCCTGG-- ---GCCTCTT CCACTTCTGC
          TTTCTCT--- ---------- -AACTTTAAT TAGTACACCT TTAATTTCTC
          TTTAGCAGCC CCTATCCCAC TTTGGTTTTG AGTTCCTACT CCCATTTTGC
          ACATCACTCC ATTCACTTCC TTATACCTCT CTAATCCTGC CTGAGTGTCC
          TGGCTCCTGG GAATATTGTT GCAGGTGGTT TCCAGATGCC CTGGTGAGGG
          TTCCTAACTC AGACAAGGAT TTGCATATCA GGATCTAGGG TTCTTTCTGG
          GTCTATTTTT AGTGAGTCTG TGATCACAGC TCTCTTCTGC TGACACTTGT
          CTCCTCATGT CAGTGCCTCG GGCCAGGACA GCGGGTTCCT GGAAAGGGAC
          ACAGGGGTGC CAAGGGGTCA GAAGTTCCAA ACTGTCATCA GCAGGAGTTC
          TATGTCTATG TCTCTGCAGT TTTCTGAGAC AGGGTCCTCA GCTTCCCTCC
          TGTGTTCCCC CCCAGATACA TCACCCTGTC GAATCAGTGG TTCCCAAACC
          AGCAGAGCAG GAAGTTACCC AAGGCACCTG GGAAGAGACT AGATGCCCCA
          GTCCATATGA TGAGGGCTGA GATTCCCCCA GGTGGTTTTT GGGGGGCTTC
          TCCCTGCCCT GCCTTTATCT CACTTGCCTG CCTTCCCCCT ACCCCCACCC
          CATCCTCCAG
NA_06_046 ATGACCCACA TTCGAAAATC TCACCCCCTA ATGAAAATTA TCAATAACTC
          CTTTATTGAC CTACCCGCTC CATCAAATAT CTCTTCCTGA TGGAATTTCG
          GATCTCTTTT AGGAATCTGC TTGGCATTAC AAATCCTAAC AGGATTATTT
          TTATCCATAC ACTATACATC AGACACTGCA ACAGCCTTTA ACTCTGTAAC
          CCATATCTGC CGAGATGTAA ACTATGGCTG AGTGTTGCGC TACTTACATG
          CAAATGGAGC TTCCATATTT TTCATTTGCT TATATCTTCA TGTAGGACGG
          GGACTCTATT ATGGTTCCTA TTTATACGCA GAGACCTGAA ACATCGGAGT
          TATTTTACTA TTTGCTGTTA TAGCAACAGC CTTTATAGGA TATGTACTTC
          CATGAGGTCA AATATCTTTC TGAGGTGCAA CCGTAATCAC CAATCTACTT
          TCCGCAATTC CCTATATCGG CACCAACCTT GTAGAATGAA TCTGAGGCGG
          TTTCTCTGTC GACAAAGCTA CCTTAACCCG ATTTTTTGCC TTCCACTTCC
          TACTCCCATT TGTTATTTCA GCTATAGTCA TGGTACATCT CCTATTTCTC
          CACGAAACAG GATCCAATAA TCCAACAGGA ATTCCCTCTA ATATAGATAT
          AATTCCTTTC CACCCCTACT ATACAATCAA AGACATCCTT GGCTTATTAT
          ATGTATTATA TCAACTTATT AACAATAATT ATTCCCATTT TACTGGCTGT
          AGCATTCTTA ACTTTACTAG AACGAAAAGT ACTAGGCTAT ATACAACTTC
          GAAAAGGGCC TAACATTGTA GGTCCTTATG GCTTATTACA GCCAATTGCT
          GATGCAATTA AATTATTTGT CAAAGAACCC ATACAACCAT TAACATCGTC
          CCTTACTTTA TTTATTATTG CACCAACTCT AGCCCTAACT CTGGCCCTAA
          TAATATGAAT TCCACTACCC ATACCTCACC CACTAATTAA TATAAACTTA
          AGCATATTAT TTATACTAGC CCTATCAAGT CTAGCTGTAT ATGCTATCTT
          ATGATCAGGC TGAGCTTCAA ATTCAAAATA TGCACTAATT GGAGCCCTAC
          GAGCAGTAGC TCAAACAATT TCTTATGAAG TAACCCTAGC CATTATTATC
          TTATCTATTC TACTCATAAA TGGCTCATTT ACATTAACCA CATTAATCAC
          AACACAAGAA TATATATGGT TAATTATTCC TTCATGACCT CTAGCCATAA
          TATGGTTTAT CTCAACTTTA GCAGAAACCA ATCGAGCTCC CTTCGACCTA
          ACAGAGGGTG AATCAGAATT AGTATCTGGA TTTAATGTAG AATATGCAGG
          GCGGGGGAGA GGAGCCACCA GCCTGTGTGG TCACCCGCCA CAGGCTCTGG
          GCTGACCCGG GCCCAAGCAC CGTCTGATAG GAAGATGCTG TTCTCTCCAC
          TTCCTGACGA GGAGAAGGGA GGTTCATGAC GTGAACTCAG CTAATGGGTC
          ACAACCTTTC CAACGCCAAG CCTGTCTAGG TCCTCAACCT GTACCCTCAG
          TCCCACGTTC AGGTCTCTGT GGTTCCCTGG CGATCAGGGT TGTGCCTGGT
          CAGTCCCCAG AGGGCAGTGG GGTCTGTGGC TGCACCCTGA CCCAGAAGCC
          GGGAGCCCTG AGTGTCAGAC GGGTCTGCCA CCAGGTCCCT GGGAA-GCTG
          TTCCACCTGG TAAGCCAGGC TGAGAGGTGG ACAGGGCATG CCTTACCTAC
          TCAGCCCCAG CCTGGGGAGC CTGCCTGGGG GAGGGGTTGG GTGTGGGCAG
          TGAGTTCCTG AGAGCTTGGG AACACCACAG GGCATATTGC TCTCCACCTC
          TTCCTGCTCC ACCTTCACTT TTCTTTCTCT TCCCGTGTCC CCACTTTCAT
          CCCTTGTTGG CGGCCTTCTC TTCGATGGAC AGGTGAGCCA GGGCTGCTGC
          CTGGAGGGCA CGGTGCCAGG GCCTGCTCAC GGCTCGGTGG TCATAGATGT
          GTAGACTGAG TAGGAAAGTG AGCTTTGTGA TCAGATCCTG CCCCAGTCTT
          ACAGCAGGTG GCAGGCAAGG GTCTGGACGA GGGGGTGGTG CCTCTTTCTA
          ATTTATACAA ACAATGTCCG AGCTCACGG- --TGTGGCAA GCCATTCTTT
          CCGGAAATGT CAGCAGCCAT CCTTGCCTTG GGCTGGCCGT GTGTCGCCCA
          CACAGCCCCG GGGGGAGGAG AGCGATGCCT GTAAGTACAG CTGGGAGGCA
          CCCCCAGCCA TACTGGGCTG GTGGGATTCC CACCCTGGCC CGAGTCTAAC
          TCCCCTCCTT GATTCCAAGG TCA-GGGGGT GTGGGCAGGG CCGGGGGTGG
          GCGGCACGGA GAGAGGCAGA GGCC-GGAGG AGAGGAGGTG CAGGGCTTGG
          CGGGCGGCTC CCGGGAGCCC GAGTCGGAGC -----AGCAG GAGCTCCTGG
          GGCAGAGCGG TCCCGACGGG TGAGCCCTGT CCCCCTGCTG GGCAGCCAGG
          CCTGGGAGAG ACGGGCCACA GCCCTGACTC CCCCACCCCC AGTCGTGCTG
          CTGTCCTCTC TGAGCCTCAG TTTCCCCCAG GTGTCCTGGC ACTGTCCCTT
          CTCTTTCACC C-ACGCAGGG GAGAGGTGCT TTGGAGGTTG AGGGCTGGGC
          GGCAGAGGTG GAATTCAAGA GGATGAAGGG AAATGGGCTC GTTCCTTCTG
          AGAGAAGACA GGAGTGGAGG GGCTTGGGAG GCAAGAGACA GGAGATGGTG
          TCCTTAGTGT CATAACTGGG GGAGGGAAAG GTGAGTTGTA CTCTTGAGAG
          GATCCTCACT GGGAAGTTGG TTACCTTAGG CTGGATTCAA CCCATTAGTC
          TGTAACCAGC ACTGTCCACA GGCCCTGG-- ---GCCTCTT CCACTTCTGC
          TTTCTCT--- ---------- -AACTTTAAT TAGTACACCT TTAATTTCTC
          TTTAGCAGCC CCTATCCCAC TTTGGTTTTG AGTTCCTACT CCCATTTTGC
          ACATCACTCC ATTCACTTCC TTATACCTCT CTAATCCTGC CTGAGTGTCC
          TGGCTCCTGG GAATATTGTT GCAGGTGGTT TCCAGATGCC CTGGTGAGGG
          TTCCTAACTC AGACAAGGAT TTGCATATCA GGATCTAGGG TTCTTTCTGG
          GTCTATTTTT AGTGAGTCTG TGATCACAGC TCTCTTCTGC TGACACTTGT
          CTCCTCATGT CAGTGCCTCG GGCCAGGACA GCGGGTTCCT GGAAAGGGAC
          ACAGGGGTGC CAAGGGGTCA GAAGTTCCAA ACTGTCATCA GCAGGAGTTC
          TATGTCTATG TCTCTGCAGT TTTCTGAGAC AGGGTCCTCA GCTTCCCTCC
          TGTGT-CCCC CC-AGATACA TCACCCTGTC GAATCAGTGG TTCCCAAACC
          AGCAGAGCAG GAAGTTACCC AAGGCACCTG GGAAGAGACT AGATGCCCCA
          GTCCATATGA TGAGGGCTGA GATTCCCCCA GGTGGTTTTT GGGGGGCTTC
          TCCCTGCCCT GCCTTTATCT CACTTGCCTG CCTTCCCCCT ACCCCCACCC
          CATCCTCCAG
NA_06_047 ATGACCCACA TTCGAAAATC TCACCCCCTA ATGAAAATTA TCAATAACTC
          CTTTATTGAC CTACCCGCTC CATCAAATAT CTCTTCCTGA TGGAATTTCG
          GATCTCTTTT AGGAATCTGC TTGGCATTAC AAATCCTAAC AGGATTATTT
          TTATCCATAC ACTATACATC AGACACTGCA ACAGCCTTTA ACTCTGTAAC
          CCATATCTGC CGAGATGTAA ACTATGGCTG AGTGTTGCGC TACTTACATG
          CAAATGGAGC TTCCATATTT TTCATTTGCT TATATCTTCA TGTAGGACGG
          GGACTCTATT ATGGTTCCTA TTTATACGCA GAGACCTGAA ACATCGGAGT
          TATTTTACTA TTTGCTGTTA TAGCAACAGC CTTTATAGGA TATGTACTTC
          CATGAGGTCA AATATCTTTC TGAGGTGCAA CCGTAATCAC CAATCTACTT
          TCCGCAATTC CCTATATCGG CACCAACCTT GTAGAATGAA TCTGAGGCGG
          TTTCTCTGTC GACAAAGCTA CCTTAACCCG ATTTTTTGCC TTCCACTTCC
          TACTCCCATT TGTTATTTCA GCTATAGTCA TGGTACATCT CCTATTTCTC
          CACGAAACAG GATCCAATAA TCCAACAGGA ATTCCCTCTA ATATAGATAT
          AATTCCTTTC CACCCCTACT ATACAATCAA AGACATCCTT GGCTTATTAT
          ATGTATTATA TCAACTTATT AACAATAATT ATTCCCATTT TACTGGCTGT
          AGCATTCTTA ACTTTACTAG AACGAAAAGT ACTAGGCTAT ATACAACTTC
          GAAAAGGGCC TAACATTGTA GGTCCTTATG GCTTATTACA GCCAATTGCT
          GATGCAATTA AATTATTTGT CAAAGAACCC ATACAACCAT TAACATCGTC
          CCTTACTTTA TTTATTATTG CACCAACTCT AGCCCTAACT CTGGCCCTAA
          TAATATGAAT TCCACTACCC ATACCTCACC CACTAATTAA TATAAACTTA
          AGCATATTAT TTATACTAGC CCTATCAAGT CTAGCTGTAT ATGCTATCTT
          ATGATCAGGC TGAGCTTCAA ATTCAAAATA TGCACTAATT GGAGCCCTAC
          GAGCAGTAGC TCAAACAATT TCTTATGAAG TAACCCTAGC CATTATTATC
          TTATCTATTC TACTCATAAA TGGCTCATTT ACATTAACCA CATTAATCAC
          AACACAAGAA TATATATGGT TAATTATTCC TTCATGACCT CTAGCCATAA
          TATGGTTTAT CTCAACTTTA GCAGAAACCA ATCGAGCTCC CTTCGACCTA
          ACAGAGGGTG AATCAGAATT AGTATCTGGA TTTAATGTAG AATATGCAGG
          GCGGGGGAGA GGAGCCACCA GCCTGTGTGG TCACCCGCCA CAGGCTCTGG
          GCTGACCCGG GCCCAAGCAC CGTCTGATAG GAAGATGCTG TTCTCTCCAC
          TTCCTGACGA GGAGAAGGGA GGTTCATGAC GTGAACTCAG CTAATGGGTC
          ACAACCTTTC CAACGCCAAG CCTGTCTAGG TCCTCAACCT GTACCCTCAG
          TCCCGCGTTC AGGTCTCTGT GGTTCCCTGG CGATCAGGGT TGTGCCTGGT
          CAGTCCCCAG AGGGCAGTGG GGTCTGTGGC TGCACCCTGA CCCAGAAGCC
          GGGAGCCCTG AGTGTCAGAC GGGTCTGCCA CCAGGTCCCT GGGAA-GCTG
          TCCCACCTGG TAAGCCAGGC TGAGAGGTGG ACAGGGCATG CCTTACCTAC
          TCAGCCCCAG CCTGGGGAGC CTGCCTGGGG GAGGGGTTGG GTGTGGGCAG
          TGAGTTCCTG AGAGCTTGGG AACACCACAG GGCATATTGC TCTCCACCTC
          TTCCTGCTCC ACCTTCACTT TTCTTTCTCT TCCCGTGTCC CCACTTTCAT
          CCCTTGTTGG CGGCCTTCTC TTCGATGGAC AGGTGAGCCA GGGCTGCTGC
          CTGGAGGGCA CGGTGCCAGG GCCTGCTCAC GGCTCGGTGG TCATAGATGT
          GTAGACTGAG TAGGAAAGTG AGCTTTGTGA TCAGATCCTG CCCCAGTCTT
          ACAGCAGGTG GCAGGCAAGG GTCTGGACGA GGGGGTGGTG CCTCTTTCTA
          ATTTATACAA ACAATGTCCG AGCTCACGG- --CGTGGCAA GCCATTCTTT
          CCGGAAATGT CAGCAACCAT CCTTGTCTTG GGCTGGCCCT GTGTCGCCCA
          CACAGCCCCG GGGGGAGGAG AGCGATGCCT GTAAGTACAG CTGGGAGGCA
          CCCCCAGCCA TACTGGGCTG GTGGGATTAC CACCCTGGCC CGAGTCTAAC
          TCCCCTCCTT GATTCCAAGG TCA-GGGGGT GTGGGCAGGG CCGGGGATGG
          GCGGCACGGA GAGAGGCAGA GGCC-GGAGG AGAGGAGGTG CAGGGCTTGG
          CGGGCGGCTC CCGGGAGCCT GAGTTGGAGC -----AGCAG GAGCTCCTGG
          GGCAGAGCGG TCCCGACGGG TGAGCCCTGT CCCCCTGCTG GGCAGCCAGG
          CCTGGGAGAG ACGGGCCACA GCCCCGACGC CCCCACCCCC AGTCGTGCTG
          CTGTCCTCTC TGAGCCTCAG TTTCCCCCAG GTGTCCTGGC ACTGTCCCTT
          CTCTTTCACC C-ACGCAGGG GAGAGGTGCT TTGGAGGTTG AGGGCTGGGC
          GGCAGAGGTG GAATTCAAGA GGATGAAGGG AAATGGGCTC GTTCCTTCTG
          AGAGAAGACA GGAGTGGAGG GGCTTGGGAG GCAAGAGACA GGAGATGGTG
          TCCTTAGTGT CATAACTGGG GGAGGGAAAG GTGAGTTGTA CTCTTGAGAG
          GATCCTCACT GGGAAGTTGG TTACCTTAGG CTGGATTCAA CCCATTAGTC
          TGTAACCAGC ACTGTCCACA GGCCCTGG-- ---GCCTCTT CCACTTCTGC
          TTTCTCT--- ---------- -AACTTTAAT TAGTACACCT TTAATTTCTC
          TTTAGCAGCC CCTATCCCAC TTTGGTTTTG AGTTCCTACT CCCATTTTGC
          ACATCACTCC ATTCACTTCC TTATACCTCT CTAATCCTGC CTGAGTGTCC
          TGGCTCCTGG GAATATTGTT GCAGGTGGTT TCCAGATGCC CTGGTGAGGG
          TTCCTAACTC AGACAAGGAT TTGCATATCA GGATCTAGGG TTCTTTCTGG
          GTCTATTTTT AGTGAGTCTG TGATCACAGC TCTCTTCTGC TGACACTTGT
          CTCCTCATGT CAGTGCCTCG GGCCAGGACA GCGGGTTCCT GGAAAGGGAC
          ACAGGGGTGC CAAGGGGTCA GAAGTTCCAA ACTGTCATCA GCAGGAGTTC
          TATGTCTATG TCTCTGCAGT TTTCTGAGAC AGGGTCCTCA GCTTCCCTCC
          TGTGT-CCCC CC-AGATACA TCACCCTGTC GAATCAGTGG TTCCCAAACC
          AGCAGAGCAG GAAGTTACCC AAGGCACCTG GGAAGAGACT AGATGCCCCA
          GTCCATATGA TGAGGGCTGA GATTCCCCCA GGTGGTTTTT GGGGGGCTTC
          TCCCTGCCCT GCCTTTATCT CACTTGCCTG CCTTCCCCCT ACCCCCACCC
          CATCCTCCAG
NA_08_048 ATGACCCACA TTCGAAAATC TCACCCCCTA ATGAAAATTA TCAATAACTC
          CTTTATTGAC CTACCCGCTC CATCAAATAT CTCTTCCTGA TGGAATTTCG
          GATCTCTTTT AGGAATCTGC TTGGCATTAC AAATCCTAAC AGGATTATTT
          TTATCCATAC ACTATACATC AGACACTGCA ACAGCCTTTA ACTCTGTAAC
          CCATATCTGC CGAGATGTAA ACTATGGCTG AGTGTTGCGC TACTTACATG
          CAAATGGAGC TTCCATATTT TTCATTTGCT TATATCTTCA TGTAGGACGG
          GGACTCTATT ATGGTTCCTA TTTATACGCA GAGACCTGAA ACATCGGAGT
          TATTTTACTA TTTGCTGTTA TAGCAACAGC CTTTATAGGA TATGTACTTC
          CATGAGGTCA AATATCTTTC TGAGGTGCAA CCGTAATCAC CAATCTACTT
          TCCGCAATTC CCTATATCGG CACCAACCTT GTAGAATGAA TCTGAGGCGG
          TTTCTCTGTC GACAAAGCTA CCTTAACCCG ATTTTTTGCC TTCCACTTCC
          TACTCCCATT TGTTATTTCA GCTATAGTCA TGGTACATCT CCTATTTCTC
          CACGAAACAG GATCCAATAA TCCAACAGGA ATTCCCTCTA ATATAGATAT
          AATTCCTTTC CACCCCTACT ATACAATCAA AGACATCCTT GGCTTATTAT
          ATGTATTATA TCAACTTATT AACAATAATT ATTCCCATTT TACTGGCTGT
          AGCATTCTTA ACTTTACTAG AACGAAAAGT ACTAGGCTAT ATACAACTTC
          GAAAAGGGCC TAACATTGTA GGTCCTTATG GCTTATTACA GCCAATTGCT
          GATGCAATTA AATTATTTGT CAAAGAACCC ATACAACCAT TAACATCGTC
          CCTTACTTTA TTTATTATTG CACCAACTCT AGCCCTAACT CTGGCCCTAA
          TAATATGAAT TCCACTACCC ATACCTCACC CACTAATTAA TATAAACTTA
          AGCATATTAT TTATACTAGC CCTATCAAGT CTAGCTGTAT ATGCTATCTT
          ATGATCAGGC TGAGCTTCAA ATTCAAAATA TGCACTAATT GGAGCCCTAC
          GAGCAGTAGC TCAAACAATT TCTTATGAAG TAACCCTAGC CATTATTATC
          TTATCTATTC TACTCATAAA TGGCTCATTT ACATTAACCA CATTAATCAC
          AACACAAGAA TATATATGGT TAATTATTCC TTCATGACCT CTAGCCATAA
          TATGGTTTAT CTCAACTTTA GCAGAAACCA ATCGAGCTCC CTTCGACCTA
          ACAGAGGGTG AATCAGAATT AGTATCTGGA TTTAATGTAG AATATGCAGG
          GCGGGGGAGA GGAGCCACCA GCCTGTGTGG TCACCCGCCA CAGGCTCTGG
          GCTGACCCGG GCCCAAGCAC CATCTGATAG GAAGATGCTG TTCTCTCCAC
          TTCCTGACGA GGAGAAGGGA GGTTCATGAC GTGAACTCAG CTAATGGGTC
          ACAACCTTTC CAACGCCAAG CCTGTCTAGG TCCTCAACCT GTACCCTCAG
          TCCCGCGTTC AGGTCTCTGT GGCTCCCTGG CGATCAGGGT TGTGCCTGGT
          CAGTCCCCAG AGGGCAGTGG GGTCTGTGGC TGCACCCTGA CCCAGAAGCC
          GGGAGCCCTG AGTGTCAGAC GGGTCTGCCA CCAGGTCCCT GGGAA-GCTG
          TCCCACCTGG TAAGCCAGGC TGAGAGGTGG ACAGGGCATG CCTTACCTAC
          TCAGCCCCAG CCTGGGGAGC CTGCCTGGGG GAGGGGTTGG GTGTGGGCAG
          TGAGTTCCTG AGAGCTTGGG AACACCACAG GGCATATTGC TCTCCACCTC
          TTCCTGCTCC ACCTTCACTT TTCTTTCTCT TCCCGTGTCC CCACTTTCAT
          CCCTTGTTGG CGGCCTTCTC TTCGATGGAC AGGTGAGCCA GGGCTGCTGC
          CTGGAGGGCA CGGTGCCAGG GCCTGCTCAC GGCTCGGTGG TCATAGATGT
          GTAGACTGAA TAGGAAAGTG AGCTTTGTGA TCAGATCCTG CCCCAGTCTT
          ACAGCAGGTG GCAGGCAAGG GTCTGGACGA GGGGGTGGTG CCTCTTTCTA
          ATTTATACAA ACAATGTCTG AGCTCACGG- --CGTGGCAA GCCGTTCTTT
          CCGGAAATGT CAGCAACCAT CCTTGCCTTG GGCTGGCCGT GTGTCGCCCA
          CACACCCCAG GGGGGAGGAG AGCGATGCCT GTAAGTACAG CTGGGAGGTA
          CCCCCAGCCA TACTGGGCTG GTGGGATTCC CACCCTGGCC CGAGTCTAAC
          TCCCCTCCTT GATTCCAAGG TCA-GGGGGT GTGGGCAGGG CCGGGGGTGG
          GCGGCACGGA GAGAGGCAGA GGCC-GGAGG AGAGGAGGTG CAGGGCTTGG
          CGGGCGGCTC CCGGGAGCCC GAGTCGGAGC -----AGCAG GAGCTCCTGG
          GGCAGAGCGG TCCCGACGGG TGAGCCCTGT CCCCCTGCTG GGCAGCCAGG
          CCTGGGAGAG ATGGGCCACA GCCCCGACTC CCCCACCCCC AGTCGTCCTG
          CTGTCCTCTC TGAGCCTCAG TTTCCCCCAG GTGTCCTGGC ACTGTCCCTT
          CTCTTTCACC C-ACGCAGGG GAGAGGTGCT TTGGAGGTTG AGGGCTGGGC
          GGCAGAGGTG GAATTCAAGA GGATGAAGGG AAATGGGCTC GTTCCTTCTG
          AGAGAAGACA GGAGTGGAGG GGCTTGGGAG GCAAGAGACA GGAGATGGTG
          TCCTTAGTGT CATAACTGGG GGAGGGAAAG GTGAGTTGTA CTCTTGAGAG
          GATCCTCACT GGGAAGTTGG TTACCTTAGG CTGGATTCAA CCCATTAGTC
          TGTAACCAGC ACTGTCCACA GGCCCTGG-- ---GCCTCTT CCACTTCTGC
          TTTCTCT--- ---------- -AACTTTAAT TAGTACACCT TTAATTTCTC
          TTTAGCAGCC CCTATCCCAC TTTGGTTTTG AGTTCCTACT CCCATTTTGC
          ACATCACTCC ATTCACTTCC TTATACCTCT CTAATCCTGC CTGAGTGTCC
          TGGCTCCTGG GAATATTGTT GCAGGTGGTT TCCAGATGCC CTGGTGAGGG
          TTCCTAACTC AGACAAGGAT TTGCATATCA GGATCTAGGG TTCTTTCTGG
          GTCTATTTTT AGTGAGTCTG TGATCACAGC TCTCTTCTGC TGACACTTGT
          CTCCTCATGT CAGTGCCTCG GGCCAGGACA GCGGGTTCCT GGAAAGGGAC
          ACAGGGGTGC CAAGGGGTCA GAAGTTCCAA ACTGTCATCA GCAGGAGTTC
          TATGTCTATG TCTCTGCAGT TTTCTGAGAC AGGGTCCTCA GCTTCCCTCC
          TGTGTCCCCC C--AGATACA TCACCCTGTC GAATCAGTGG TTCCCAAACC
          AGCAGAGCAG GAAGTTACCC AAGGCACCTG GGAAGAGACT AGATGCCCCA
          GTCCATATGA TGAGGGCTGA GATTCCCCCA GGTGGTTTTT GGGGGGCTTC
          TCCCTGCCCT GCCTTTATCT CACTTGCCTG CCTTCCCCCT ACCCCCACCC
          CATCCTCCAG
NA_08_049 ATGACCCACA TTCGAAAATC TCACCCCCTA ATGAAAATTA TCAATAACTC
          CTTTATTGAC CTACCCGCTC CATCAAATAT CTCTTCCTGA TGGAATTTCG
          GATCTCTTTT AGGAATCTGC TTGGCATTAC AAATCCTAAC AGGATTATTT
          TTATCCATAC ACTATACATC AGACACTGCA ACAGCCTTTA ACTCTGTAAC
          CCATATCTGC CGAGATGTAA ACTATGGCTG AGTGTTGCGC TACTTACATG
          CAAATGGAGC TTCCATATTT TTCATTTGCT TATATCTTCA TGTAGGACGG
          GGACTCTATT ATGGTTCCTA TTTATACGCA GAGACCTGAA ACATCGGAGT
          TATTTTACTA TTTGCTGTTA TAGCAACAGC CTTTATAGGA TATGTACTTC
          CATGAGGTCA AATATCTTTC TGAGGTGCAA CCGTAATCAC CAATCTACTT
          TCCGCAATTC CCTATATCGG CACCAACCTT GTAGAATGAA TCTGAGGCGG
          TTTCTCTGTC GACAAAGCTA CCTTAACCCG ATTTTTTGCC TTCCACTTCC
          TACTCCCATT TGTTATTTCA GCTATAGTCA TGGTACATCT CCTATTTCTC
          CACGAAACAG GATCCAATAA TCCAACAGGA ATTCCCTCTA ATATAGATAT
          AATTCCTTTC CACCCCTACT ATACAATCAA AGACATCCTT GGCTTATTAT
          ATGTATTATA TCAACTTATT AACAATAATT ATTCCCATTT TACTGGCTGT
          AGCATTCTTA ACTTTACTAG AACGAAAAGT ACTAGGCTAT ATACAACTTC
          GAAAAGGGCC TAACATTGTA GGTCCTTATG GCTTATTACA GCCAATTGCT
          GATGCAATTA AATTATTTGT CAAAGAACCC ATACAACCAT TAACATCGTC
          CCTTACTTTA TTTATTATTG CACCAACTCT AGCCCTAACT CTGGCCCTAA
          TAATATGAAT TCCACTACCC ATACCTCACC CACTAATTAA TATAAACTTA
          AGCATATTAT TTATACTAGC CCTATCAAGT CTAGCTGTAT ATGCTATCTT
          ATGATCAGGC TGAGCTTCAA ATTCAAAATA TGCACTAATT GGAGCCCTAC
          GAGCAGTAGC TCAAACAATT TCTTATGAAG TAACCCTAGC CATTATTATC
          TTATCTATTC TACTCATAAA TGGCTCATTT ACATTAACCA CATTAATCAC
          AACACAAGAA TATATATGGT TAATTATTCC TTCATGACCT CTAGCCATAA
          TATGGTTTAT CTCAACTTTA GCAGAAACCA ATCGAGCTCC CTTCGACCTA
          ACAGAGGGTG AATCAGAATT AGTATCTGGA TTTAATGTAG AATATGCAGG
          GTGGGGGAGA GGAGCCACCA GCCTGTGTGG TCACCCGCCA CAGGCTCTGG
          GCTGACCCGG GCCCAAGCAC CGTCTGATAG GAAGATGCTG TTCTCTCCAC
          TTCCTGACGA GGAGAAGGGA GGTTCATGAC GTGAACTCAG CTAATGGGTC
          ACAACCTTTC CAACGCCAAG CCTGTCTAGG TCCTCAACCT GTACCCTCAG
          TCCCGCGTTC AGGTCTCTGT GGCTCCCTGG CGATCAGGGT TGTGCCTGGT
          CAGTCCCCAG AGGGCAGTGG GGTCTGTGGC TGCACCCTGA CCCAGAAGCC
          GGGAGCCCTG AGTGTCAGAC GGGTCTGCCA CCAGGTCCCT GGGAA-GCTG
          TCCCACCTGG TAAGCCAGGC TGAGAGGTGG ACAGGGCATG CCTTACCTAC
          TCAGCCCCAG CCTGGGGAGC CTGCCTTGGG GAGGGGTTGG GTGTGGGCAG
          TGAGTTCCTG AGAGCTTGGG AACACCACAG GGCATATTGC TCTCCACCTC
          TTCCTGCTCC ACCTTCACTT TTCTTTCTCT TCCCGTGTCC CCACTTTCAT
          CCCTTGTTGG CGGCCTTCTC TTCGATGGAC AGGTGAGCCA GGGCTGCTGC
          CTGGAGGGCA CGGTGCCAGG GCCTGCTCAC GGCTCGGTGG TCATAGATGT
          GTAGACTGAG TAGGAAAGTG AGCTTTGTGA TCAGATCCTG CCCCAGTCTT
          ACAGCAGGTG GCAGGCAAGG GTCTGGACGA GGGGGTGGTG CCTCTTTCTA
          ATTTATACAA ACAATGTCTG AGCTCACGG- --CGTGGCAA GCCGTTCTTT
          CCGGAAATGT CAGCAACCAT CCTTGCCTTG GGCTGGCCGT GTGTCGCCCA
          CACAGCCCAG GGGGGAGGAG AGCAATGCCT GTAAGTACAG CTGGGAGGTA
          CCCCCAGCCA TACTGGGCTG GTGGGATTCC CACCCTGGCC CGAGTCTAAC
          TCCCCTCCTT GATTCCAAGG TCA-GGGGGT GTGGGCAGGG CCGGGGGTGG
          GCGGCACGGA GAGAGGCAGA GGCC-GGAGG AGAGGAGGTG CAGGGCTTGG
          CGGGCGGCTC CCGGGAGCCT GAGTTGGAGC -----AGCAG GAGCTCCTGG
          GGCAGAGCGG TCCCGACGGG TGAGCCCTGT CCCCCTGCTG GGCAGCCAGG
          CCTGGGAGAG ATGGGCCACA GCCCCGACTC CCCCACCCCC AGTCGTCCTG
          CTGTCCTCTC TGAGCCTCAG TTTCCCCCAG GTGTCCTGGC ACTGTCCCTT
          CTCTTTCACC C-ACGCAGGG GAGAGGTGCT TTGGAGGTTG AGGGCTGGGC
          GGCAGAGGTG GAATTCAAGA GGATGAAGGG AAATGGGCTC GTTCCTTCTG
          AGAGAAGACA GGAGTGGAGG GGCTTGGGAG GCAAGAGACA GGAGATGGTG
          TCCTTAGTGT CATAAGTGGG GGAGGGAAAG GTGAGTTGTA CTCTTGAGAG
          GATCCTCACT GGGAAGTTGG TTACCTTAGG CTGGATTCAA CCCATTAGTC
          TGTAACCAGC ACTGTCCACA GGCCCTGG-- ---GCCTCTT CCACTTCTGC
          TTTCTCT--- ---------- -AACTTTAAT TAGTACACCT TTAATTTCTC
          TTTAGCAGCC CCTATCCCAC TTTGGTTTTG AGTTCCTACT CCCATTTTGC
          ACATCACTCC ATTCACTTCC TTATACCTCT CTAATCCTGC CTGAGTGTCC
          TGGCTCCTGG GAATATTGTT GCAGGTGGTT TCCAGATGCC CTGGTGAGGG
          TTCCTAACTC AGACAAGGAT TTGCATATCA GGATCTAGGG TTCTTTCTGG
          GTCTATTTTT AGTGAGTCTG TGATCACAGC TCTCTTCTGC TGACACTTGT
          CTCCTCATGT CAGTGCCTCG GGCCAGGACA GCGGGTTCCT GGAAAGGGAC
          ACAGGGGTGC CAAGGGGTCA GAAGTTCCAA ACTGTCATCA GCAGGAGTTC
          TATGTCTATG TCTCTGCAGT TTTCTGAGAC AGGGTCCTCA GCTTCCCTCC
          TGTGTCCCCC C--AGATACA TCACCCTGTC GAATCAGTGG TTCCCAAACC
          AGCAGAGCAG GAAGTTACCC AAGGCACCTG GGAAGAGACT AGATGCCCCA
          GTCCATATGA TGAGGGCTGA GATTCCCCCA GGTGGTTTTT GGGGGGCTTC
          TCCCTGCCCT GCCTTTATCT CACTTGCCTG CCTTCCCCCT ACCCCCACCC
          CATCCTCCAG
