# Supplementary material for: On simulated annealing phase transitions in phylogeny reconstruction
Source: Mol Phylogenet Evol. 2016 Aug;101:46–55. doi: 10.1016/j.ympev.2016.05.001 (PMC4912009; doi:10.1016/j.ympev.2016.05.001)
Supplement: Supplementary data 3 [file mmc3.zip › matrices/Satler_run1.phy]

102 3132
aquil_001 ---------- ---------- ---------- ---------- ----------
          ---------- ---------- ---------- ---------- ----------
          ---------- ---------- ---------- ---------- ----------
          ---------- ---------- ---------- ---------- ----------
          ---------- ---------- ---------- ---------- ----------
          ---------- ---------- ---------- ---------- ----------
          ---------- ---------- ---------- ---------- ----------
          ---------- ---------- ---------- ---------- ----------
          ---------- ---------- ---------- ---------- ----------
          ---------- ---------- ---------- ---------- ----------
          ---------- ---------- ---------- ---------- ----------
          ---------- ---------- ---------- ---------- ----------
          ---------- ---------- ---------- ---------- ----------
          ---------- ---------- ---------- ---------- ----------
          ---------- ---------- ---------- ---------- ----------
          ---------- ---------- ---------- ---------- ----------
          ---------- ---------- ---------- ---------- ----------
          ---------- ---------- ---------- ---------- ----------
          ---------- ---------- ---------- ---------- ----------
          ---------- ---------- ---------- ---------- ----------
          ---------- ---------- ---------- ---------- ----------
          ---------- ---------- ---------- ---------- ----------
          ---------- ---------- ---------- ---------- ----------
          ---------- ---------- ---------- ---------- ----------
          ---------- ---------- ---------- ---------- ----------
          ---------- ---------- ---------- ---------- ----------
          ---------- ---------- ---------- ---------- ----------
          ---------- ---------- ---------- ---------- ----------
          ---------- ---------- ---------- ---------- ----------
          ---------- ---------- ---------- ---------- ----------
          ---------- ---------- ---------- ---------- ----------
          ---------- ---------- ---------- ---------- ----------
          ---------- ---------- ---------- ---------- ----------
          ---------- ---------- ---------- ---------- ----------
          ---------- ---------- ---------- ---------- ----------
          ---------- ---------- ---------- ---------- ----------
          ---------- ---------- ---------- ---------- ----------
          ---------- ---------- ---------- ---------- ----------
          ---------- ---------- ---------- ---------- ----------
          ---------- ---------- ---------- ---------- ----------
          ---------- ---------- ---------- ---------- ----------
          ---------- ---------- ---------- ---------- ----------
          ---------- ---------- ---------- ---------- ----------
          ---------- ---TTTTCCT TATTATTTTG GGGGGGGTAG TCCTTTTGGC
          GGATAGTGAT TCCTGGATTA AGGAATATAA AAACTGGAAA GAGCTTGTTG
          TAAGGTTTTT TCGTGGGAAA TTAGCATAAT TTGCGGGGGC ATTCCTTTTT
          GCCGGTATAT CGTGAATCAG AATTGACGCT GTTGAATGAG GAGGAGTGGT
          GCCATTGGAG GGACGTTATG AAAAGGCAGA AGTATAGATT GTTTAGATTT
          ATAGGTATTT AAGGAAGGGT GATTTGAGTC GATTGGGCTC TGCAAGGGTG
          AAGGGATTTC TTTGAAAACA CTACCTTGAT GGGAGATGTT CCCTTTTTTC
          CTTATGTGCG GCTACCTCCT TGAGGTGTAT CTTCTATCGT CCTTGCTATT
          CCTTATGTTG TCTAATCTTT GCTTTCCTTT TTCTCTTCGC TCTTTCAGAT
          ACCTTACCGG GACTTTAATT GTTGACATAT TTTCGTGTTC ATTGGCCGAG
          ACTGCTGTTA CTGGTGGTGT TTGCAATTCT GTATACGCAT CCCCTTTCTC
          CGTGTTGGTC CTTGCATATG CCTTGGTGTT TTTCTGGTCG TTTCACCTAT
          TTAACAATTC ATAATTGTGC TTCTTGGTCA GTCTTTGTTT ACAATATATT
          TTTTGTATCT GGGTTTAGTG TTTTGGTTGT GGAAGTTTTA ATAGTTGAGT
          GTTTTTTTTG TAATTTGATT TTTTTTATGG GGGGTAGATT GTGGTTATTG
          AGGGGTGAGA TGTTAGAGGT ATTTTTTTTT TATGTTTGTA TGTGTTATTA
          ACTGTGAGTA ATTTTCATTA TAGGTTAGGG GTTTGTGTGG GCTTTATTTA
          TTAGATATTG TTTTTTTATT ATTTATGATA AGCTGTTTTT TTTTTTAATG
          GTTTGTTTTG TAAAGGTTAG GTTTGTTTTT AGTTTTTTAA GTTTTTTGTG
          TTTATTGTTA TGATGATATT GTTGGTAGAT AT
aquil_002 ---------- ---------- ---------- ---------- ----------
          ---------- ---------- ---------- ---------- ----------
          ---------- ---------- ---------- ---------- ----------
          ---------- ---------- ---------- ---------- ----------
          ---------- ---------- ---------- ---------- ----------
          ---------- ---------- ---------- ---------- ----------
          ---------- ---------- ---------- ---------- ----------
          ---------- ---------- ---------- ---------- ----------
          ---------- ---------- ---------- ---------- ----------
          ---------- ---------- ---------- ---------- ----------
          ---------- ---------- ---------- ---------- ----------
          ---------- ---------- ---------- ---------- ----------
          ---------- ---------- ---------- ---------- ----------
          ---------- ---------- ---------- ---------- ----------
          ---------- ---------- ---------- ---------- ----------
          ---------- ---------- ---------- ---------- ----------
          ---------- ---------- ---------- ---------- ----------
          -----NNNNN NNNNNNNNNN NNNNNNNNNN NNNNNNNNNN NNNNCCGGAC
          CCTAAGCACC GCGACAAAGA CCCGCTCGTG TCAGTCGATT CAGACAGCGA
          CCTGCAGGAC AGTGATTTGG ACGGAGGAGG AGTCGCTGAA GTGGACACCA
          CCGATACTTC TGGTGACACC GCTTCTGACC AACAGAACTC TAACTTGGAC
          GATTCATCTT CAAAAGGAAA AGGCCATTTG GTGAAACCTC CTTATTCTTA
          CATTGCCCTA ATAACTATGG CCATATTGCA ATCACCAGAA AAGAAACTTA
          CCTTAAGTGG AATTTGTGAG TTTATCAAGA ACAGGTTTCC TTTTTACAGG
          GAAAAATACC CAATGTGGCA GAACTCGATT CGGCACAATC TGAGTTTGAA
          TGATTGCTTT GTAAAAATTC CCAGAGAGCC AGGTAACCCA GGAAAGGGAA
          ATTNNNNNNN NNNNNNNNNN NNNNNNNNNN NNNNNNN--- ----------
          ---------- ---------- ---------- ---------- ----------
          ---------- ---------- ---------- ---------- ----------
          ---------- ---------- ---------- ---------- ----------
          ---------- ---------- ---------- ---------- ----------
          ---------- ---------- ---------- ---------- ----------
          ---------- ---------- ---------- ---------- ----------
          ---------- ---------- ---------- ---------- ----------
          ---------- ---------- ---------- ---------- ----------
          ---------- ---------- ---------- ---------- ----------
          ---------- ---------- ---------- ---------- ----------
          ---------- ---------- ---------- ---------- ----------
          ---------- ---------- ---------- ---------- ----------
          ---------- ---------- ---------- ---------- ----------
          ---------- ---------- ---------- ---------- ----------
          ---------- ---------- ---------- ---------- ----------
          ---------- ---------- ---------- ---------- ----------
          ---------- ---------- ---------- ---------- ----------
          ---------- ---------- ---------- ---------- ----------
          ---------- ---------- ---------- ---------- ----------
          ---------- ---------- ---------- ---------- ----------
          ---------- ---------- ---------- ---------- ----------
          ---------- ---------- ---------- ---------- ----------
          ---------- ---------- ---------- ---------- ----------
          ---------- ---------- ---------- ---------- ----------
          ---------- ---------- ---------- ---------- ----------
          ---------- ---------- ---------- ---------- ----------
          ---------- ---------- ---------- ---------- ----------
          ---------- ---------- ---------- ---------- ----------
          ---------- ---------- ---------- ---------- ----------
          ---------- ---------- ---------- ---------- ----------
          ---------- ---------- ---------- ---------- ----------
          ---------- ---------- ---------- ---------- ----------
          ---------- ---------- ---------- ---------- ----------
          ---------- ---------- ---------- ---------- ----------
          ---------- ---------- ---------- ---------- ----------
          ---------- ---------- ---------- --
aquil_003 NNNNNNNNNN NNNNNNNNNN NNNNNNNNNN NNNNNNNNNN NNNNNNNNNN
          NNNNNNNNNN NNNNNNNNNN NNNNNNNNNN NNNNNNNNNN NNNNNNNNNC
          TTGGTCTCAT GCAGTTCAAC AAGCAATCTT CAGAAAAGGC AAAGGAAGAT
          ATCAAAAAGG CTCTTCAAGT TCTGAATAAT CATCTGCTTA CTAAGACGTA
          CCTTGTTGGT GAACGTATCA CGCAGGCCGA TATTTCAGTT TTTTGCACAC
          TCTTGTCTTT GTATCAACAT GTTTTAGAAC CTGCTTTCCG CAAGCCTTAC
          CAGAATGTCA ACAGATGGTT CATGACATTG ATGCATCAGC CTCAGTTCAA
          AGCTGTGCTT GGTGATGTCA CATTATGTGA GAAGATGGCC CAGTTTGATG
          CTAAGAAGTT TGCAGAATTG CAAAAGAAAG GAAAGGATAA ACCTGGAAAG
          GCAAAAGAAG AAAAGCCCCA AAAAGCCAAA GAGGAGAAGA AAAAGGAGAA
          GCAGGAAAAG CCAAAGAAAG AGGAAGAAGT TGACGAAGAG CCTGATGAGA
          CTGAGTTAGT TCTTGCCCAA GAACCCAAAT CTAAAGATCC CTTTGAAAAA
          TTTCCCAAGG GCAATTTTAA CATGGATGAG TTCAAGAGGG TATACTCAAA
          TGAGCCAGAG AAGGTGTCCA TTGAATATTT CTGGAATAAA TTTGACAAAG
          AAAATTATTC TATTTGGTAT TGTGAATACT TATATCCTCA TGAACTTAGT
          CTTATCTTTA TGAGCNNNNN NNNNNNNNNN NNNNNNNNNN NNNNNNNNNN
          NNNNNNNNNN NNNNNNNNNN NNNNNNNNNN NNNNNNNNNN NNNNNNNNNN
          NNNNN----- ---------- ---------- ---------- ----------
          ---------- ---------- ---------- ---------- ----------
          ---------- ---------- ---------- ---------- ----------
          ---------- ---------- ---------- ---------- ----------
          ---------- ---------- ---------- ---------- ----------
          ---------- ---------- ---------- ---------- ----------
          ---------- ---------- ---------- ---------- ----------
          ---------- ---------- ---------- ---------- ----------
          ---------- ---------- ---------- ---------- ----------
          ---------- ---------- ---------- ---------- ----------
          ---------- ---------- ---------- ---------- ----------
          ---------- ---------- ---------- ---------- ----------
          ---------- ---------- ---------- ---------- ----------
          ---------- ---------- ---------- ---------- ----------
          ---------- ---------- ---------- ---------- ----------
          ---------- ---------- ---------- ---------- ----------
          ---------- ---------- ---------- ---------- ----------
          ---------- ---------- ---------- ---------- ----------
          ---------- ---------- ---------C CAGTGAAATG TACAATTGCA
          TCTCTCGAGT TCGTCTCGGA TTTCGGTTTT ATAACCTCGA CCGCAGCACA
          TCAGGTCACA GCCGTCAACC CCAATGGACG ACTCGTTGCA AGGTCTGCCC
          TGCGTTCCGA GATTTCCCAA CCTGGCATTG GGAACGCAGA AGTCCGGAGA
          ATTCTCGAAG TAGACGAGAT CCTTCTTGGA GGGTGGCTTG TGCTCCGGGT
          GGAGGGGCTT CAGGAGGAAT CGGGATTTCC GCCGGACATT ACCTTGATTG
          TTCACAAGGA CCCTAGAGGC TCCGTCGAAA CGGTCCTTAA TGGTGTTGCC
          TACGTCTCTG AAGGATGGAA GACGCATCCA ACACGTCTGT ACTGTGCAAC
          TTCCAGACAT CCCNNTTCCT TATTATTTTG GGGGGGGTAG TCCTTTTGGC
          GGATAGTGAT TCCTGGATTA AGGAATATAA GAACTGGAAA GAGCTTGTTG
          TAAGGTTTTT TCGTGGGAAA TTAGCATAAT TTGCGGGGGC ATTCCTTTTT
          GCCGGTATAT CGTGAATCAG AATTGACGCT GTTGAATGAG GAGGAGTGGT
          GCCATTGGAG GGACGTTATG AAAAGGCAGA AGTATAGATT GTTTAGATTT
          ATAGGTATTT AAGGAAGGGT GATTTGAGTC GATTGGGCTC TGTAAGGGTG
          AAGGGATTTC TTTGGAAACA CTACCTTGAT GGGAGANNTT CCCTTTTTTC
          CTTATGTGCG GCTACCTCCT TGAGGTGTAT CTTCTATCGT CCTTGCTATT
          CCTTATGTTG TCTAATCTTT GCTTTCCTTT TTCTCTTCGC TCTTTCAGAT
          ACCTTACCGG GACTTTAATT GTTGACATAT TTTCGTGTTC ATTGGCCGAG
          ACTGCTGTTA CTGGTGGTGT TTGCAATTCT GTATACGCAT CCCCTTTCTC
          CGTGTTGGTC CTTGCATGTG CCTTGGTGTT TTTCTGGTCG TTTCACCTAT
          TTAACAATTC ATAATTGTGC TTCTTGGTCA GTCTTTGCTT ACAATATATT
          TTTTGTATCN NGGTTTAGTG TTTTGGTTGA GTAAGTTTTA ATAGTTGGGT
          GTTTTTTTTG TAATTTGATT TTTTTTTTGG GGGGTAGATT GTGGTTGTTG
          AAGGGAGAGA TGTTAGAGGT ATTTTTTCTT TATGTTTGTA TGTGTTGTTA
          ATTGTGAGTA ATTTTCATTA TAGGTTAGGG GTTTGTGTTG ATTTTATTTA
          TTAAATATTG TTTTTTTATT ATTTATGGTA AACTGTGTTT GTTTTTAATT
          GTTTGTTTTG TAAGGGTTTG GTTTGTTTTT AGTTTTTTAA GTTTTTTGAG
          TTTATTGTTG TTATAACATC GTTGGTAGAT AT
aquil_004 ---------- ---------- ---------- ---------- ----------
          ---------- ---------- ---------- ---------- ----------
          ---------- ---------- ---------- ---------- ----------
          ---------- ---------- ---------- ---------- ----------
          ---------- ---------- ---------- ---------- ----------
          ---------- ---------- ---------- ---------- ----------
          ---------- ---------- ---------- ---------- ----------
          ---------- ---------- ---------- ---------- ----------
          ---------- ---------- ---------- ---------- ----------
          ---------- ---------- ---------- ---------- ----------
          ---------- ---------- ---------- ---------- ----------
          ---------- ---------- ---------- ---------- ----------
          ---------- ---------- ---------- ---------- ----------
          ---------- ---------- ---------- ---------- ----------
          ---------- ---------- ---------- ---------- ----------
          ---------- ---------- ---------- ---------- ----------
          ---------- ---------- ---------- ---------- ----------
          -----AATAA GGACCTCTGT GACCAACTTT TGATGAACCG CATGCCGGAC
          CCTAAGCACC GCGACAAAGA CCCGCTCGTG TCAGTCGATT CAGACAGCGA
          CCTGCAGGAC AGTGATTTGG ACGGAGGAGG AGTCGCTGAA GTGGACACCA
          CCGATACTTC TGGTGACACC GCTTCTGACC AACAGAACTC TAACTTGGAC
          GATTCATCTT CAAAAGGAAA AGGCCATTTG GTGAAACCTC CTTATTCTTA
          CATTGCCCTA ATAACTATGG CCATATTGCA ATCACCAGAA AAGAAACTTA
          CCTTAAGTGG AATTTGTGAA TTTATCAAGA ACAGGTTTCC TTTTTACAGG
          GAAAAATACC CAATGTGGCA GAACTCGATT CGGCACAATC TGAGTTTGAA
          TGATTGCTTT GTAAAAATTC CCAGAGAGCC AGGTAACCCA GGAAAGGGAA
          ATTATTGGAC ACTAGATCCT GCCAGTGAGG ATATGTTGTA CAAGATACAG
          TTCAAGAAAT ATTTGGAAGA GTTCCTAGCA AATCTGTCAA TCCTGACGAA
          GCTGTAGCAG TTGGTGCTGC AATTCAACAT AGATTTTACA AATTTTAGCT
          CACCTGGTGG AGAGTTGAT- --GAA-AGGT TTTTGGAATT TA--------
          TTTAAATACT ATGAAAGCTT GAATATGAAT TTTTGCTTCT TATTCAATGT
          TATGATTTGG TTTTAAATTG TATTCATATT ACCTTATTAA TTTTTT-ATG
          GTGCAATTTC ATTCATAGTT AATACAAGTG CATTTACTTA GGT----GAG
          CATGCTAGTT TGTAACTTCC AGATTATTC- --GTTACTTT TAATCAGATT
          TTCCTAATTC TACTAAATAA CTTAGGTGAT GTGAATAAAT AATTCTNNNN
          NNNNNNNNNN NNNNNNNNNN NNNNNNNNN- ---------- ----------
          ---------- ---------- ---------- ---------- ----------
          ---------- ---------- ---------- ---------- ----------
          ---------- ---------- ---------- ---------- ----------
          ---------- ---------- ---------- ---------- ----------
          ---------- ---------- ---------- ---------- ----------
          ---------- ---------- ---------- ---------- ----------
          ---------- ---------- ---------- ---------- ----------
          ---------- ---------- ---------- ---------- ----------
          ---------- ---------- ---------- ---------- ----------
          ---------- ---------- ---------- ---------- ----------
          ---------- ---------- ---------- ---------- ----------
          ---------- ---------- ---------- ---------- ----------
          ---------- ---------- ---------- ---------- ----------
          ---------- ---------- ---------- ---------- ----------
          ---------- ---------- ---------- ---------- ----------
          ---------- ---------- ---------- ---------- ----------
          ---------- ---------- ---------- ---------- ----------
          ---------- ---------- ---------- ---------- ----------
          ---------- ---------- ---------- ---------- ----------
          ---------- ---------- ---------- ---------- ----------
          ---------- ---------- ---------- ---------- ----------
          ---------- ---------- ---------- ---------- ----------
          ---------- ---------- ---------- ---------- ----------
          ---------- ---------- ---------- ---------- ----------
          ---------- ---------- ---------- ---------- ----------
          ---------- ---------- ---------- ---------- ----------
          ---------- ---------- ---------- --
calif_005 CGTGGTACCA GCCAGTTAGA CCAATCCTTC ATCCAACAGT GGATCAGTTT
          TGCTGATAAT GAAATTCTAC CAGCTGCTTG CACTTGGTTA TTCCCATGCC
          TTGGTCTCAT GCAGTTCAAC AAGCAATCTT CAGAAAAGGC AAAGGAAGAT
          ATCAAAAAGG CTCTTCAAGT TCTGAATAAT CATCTGCTTA CTAAGACGTA
          CCTTGTTGGT GAACGTATCA CGCAGGCCGA TATTTCAGTT TTTTGCACAC
          TCTTGTCTCT GTATCAACAT GTTTTAGAAC CTGCTTTCCG CAAGCCTTAC
          CAGAATGTCA ACAGATGGTT CACGACATTG ATGCATCAGC CTCAGTTCAA
          AGCTGTGCTT GGTGATGTCA CATTATGTGA GAAAATGGCC CAGTTTGATG
          CTAAAAAGTT TGCAGAATTG CAAAAGAAAG GAAAGGATAA ACCTGGAAAG
          GCAAAAGAAG AAAAGCCCCA AAAAGCCAAA GAGGAGAAGA AAAAGGAGAA
          GCAGGAAAAG CCAAAGAAAG AGGAAGAAGT TGACGAAGAG CCTGACGAGA
          CTGAGTTGGT TCTTGCTCAA GAACCCAAAT CTAAAGATCC CTTTGAAAAA
          TTTCCCAAGG GCAATTTTAA CATGGACGAG TTCAAGAGGG TATACTCAAA
          TGAGCCAGAG AAGGTGTCCA TTGAATATTT CTGGAATAAA TTTGACAAAG
          AAAATTATTC TATTTGGTAT TGTGAATACT TATATCCTCA AGAACTTAGT
          CTTATCTTTA TGAGCTGTAA CCTAATCACT GGTATGTTTC AGAGGCTAGA
          TAAAATGAGA AAAAATGCTT TTGGAAGTGT ATGCTTGTTT GGTGAAGATA
          ATAAT----- ---------- ---------- ---------- ----------
          ---------- ---------- ---------- ---------- ----------
          ---------- ---------- ---------- ---------- ----------
          ---------- ---------- ---------- ---------- ----------
          ---------- ---------- ---------- ---------- ----------
          ---------- ---------- ---------- ---------- ----------
          ---------- ---------- ---------- ---------- ----------
          ---------- ---------- ---------- ---------- ----------
          ---------- ---------- ---------- ---------- ----------
          ---------- ---------- ---------- ---------- ----------
          ---------- ---------- ---------- ---------- ----------
          ---------- ---------- ---------- ---------- ----------
          ---------- ---------- ---------- ---------- ----------
          ---------- ---------- ---------- ---------- ----------
          ---------- ---------- ---------- ---------- ----------
          ---------- ---------- ---------- ---------- ----------
          ---------- ---------- ---------- ---------- ----------
          ---------- ---------- ---------- ---------- ----------
          ---------- ---------- ---------- ---------- ----------
          ---------- ---------- ---------- ---------- ----------
          ---------- ---------- ---------- ---------- ----------
          ---------- ---------- ---------- ---------- ----------
          ---------- ---------- ---------- ---------- ----------
          ---------- ---------- ---------- ---------- ----------
          ---------- ---------- ---------- ---------- ----------
          ---------- ---------- ---------- ---------- ----------
          ---------- ---------- ---------- ---------- ----------
          ---------- ---------- ---------- ---------- ----------
          ---------- ---------- ---------- ---------- ----------
          ---------- ---------- ---------- ---------- ----------
          ---------- ---------- ---------- ---------- ----------
          ---------- ---------- ---------- ---------- ----------
          ---------- ---------- ---------- ---------- ----------
          ---------- ---------- ---------- ---------- ----------
          ---------- ---------- ---------- ---------- ----------
          ---------- ---------- ---------- ---------- ----------
          ---------- ---------- ---------- ---------- ----------
          ---------- ---------- ---------- ---------- ----------
          ---------- ---------- ---------- ---------- ----------
          ---------- ---------- ---------- ---------- ----------
          ---------- ---------- ---------- ---------- ----------
          ---------- ---------- ---------- ---------- ----------
          ---------- ---------- ---------- ---------- ----------
          ---------- ---------- ---------- ---------- ----------
          ---------- ---------- ---------- ---------- ----------
          ---------- ---------- ---------- --
calif_006 CGTGGTACCA GCCAGTTAGA CCAATCCTTC ATCCAACAGT GGATCAGTTT
          TGCTGATAAT GAAATTCTAC CAGCTGCTTG CACTTGGTTA TTCCCATGCC
          TTGGTCTCAT GCAGTTCAAC AAGCAATCTT CAGAAAAGGC AAAGGAAGAT
          ATCAAAAAGG CTCTTCAAGT TCTGAATAAT CATCTGCTTA CTAAGACGTA
          CCTTGTTGGT GAACGTATCA CGCAGGCCGA TATTTCAGTT TTTTGCACAC
          TCTTGTCTCT GTATCAACAT GTTTTAGAAC CTGCTTTCCG CAAGCCTTAC
          CAGAATGTCA ACAGATGGTT CACRACATTG ATGCATCAGS CTCAGTTCAA
          AGCTGTGCTT GGTGATGTCA CATTATGTGA GAAAATGGCC CAGTTTGATG
          CTAAGAAGTT TGCAGAATTG CAAAAGAAAG GAAAGGATAA ACCTGGAAAG
          GCAAAAGAAG AAAAGCCCCA AAAAGCCAAA GAGGAGAAGA AAAAGGAGAA
          GCAGGAAAAG CCAAAGAAAG AGGAAGAAGT TGACGAAGAG CCTGACGAGA
          CTGAGTTGGT TCTTGCCCAA GAACCCAAAT CTAAAGATCC CTTTGAAAAA
          TTTCCCAAGG GCAATTTTAA CATGGACGAG TTCAAGAGGG TATACTCAAA
          TGAGCCAGAG AAGGTGTCCA TTGAATATTT CTGGAATAAA TTTGACAAAG
          AAAATTATTC TATTTGGTAT TGTGAATACT TATATCCTCA AGAACTTAGT
          CTTATCTTTA TGAGCTGTAA CNNNNNNNNN NNNNNNNNNN NNNNNNNNNN
          NNNNNNNNNN NNNNNNNNNN NNNNNNNNNN NNNNNNNNNN NNNNNNNNNN
          NNNNN----- ---------- ---------- ---------- ----------
          ---------- ---------- ---------- ---------- ----------
          ---------- ---------- ---------- ---------- ----------
          ---------- ---------- ---------- ---------- ----------
          ---------- ---------- ---------- ---------- ----------
          ---------- ---------- ---------- ---------- ----------
          ---------- ---------- ---------- ---------- ----------
          ---------- ---------- ---------- ---------- ----------
          ---------- ---------- ---------- ---------- ----------
          ---------- ---------- ---------- ---------- ----------
          ---------- ---------- ---------- ---------- ----------
          ---------- ---------- ---------- ---------- ----------
          ---------- ---------- ---------- ---------- ----------
          ---------- ---------- ---------- ---------- ----------
          ---------- ---------- ---------- ---------- ----------
          ---------- ---------- ---------- ---------- ----------
          ---------- ---------- ---------- ---------- ----------
          ---------- ---------- ---------- ---------- ----------
          ---------- ---------- ---------- ---------- ----------
          ---------- ---------- ---------- ---------- ----------
          ---------- ---------- ---------- ---------- ----------
          ---------- ---------- ---------- ---------- ----------
          ---------- ---------- ---------- ---------- ----------
          ---------- ---------- ---------- ---------- ----------
          ---------- ---------- ---------- ---------- ----------
          ---------- ---------- ---------- ---------- ----------
          ---------- ---NNNNCCT TATTGATTTG GGGGGGGTAA TCCTTTTAGC
          GAATAGTGAT TCCTGGGTTA AGGAATATAA TAACAGGAAA GAGCTTGTTG
          TAAGATTTTT TCGTGGGAAA TTAGCATAAT TTGCGGGGGC ATTCCTTTTT
          GCCGGTATAT CGTGAATCAG AATTGACGCT GTTGAATGAG GAGGAGTGGT
          GCCATTGGAG GGACGTTATG AAAAGGCAGA AGTATAGATT GTTTAGAGTT
          ATAGGTATTT AGGGAAGGGT GATTTGAGTC GATTGGGCTC TGCAAGGGTG
          AAGGAATTTC TTTGGGAATA CTACCTTGAT GGGAAANNNN CCCTTTTTCC
          CTTATGTGCG GCTACCTCCT TGAGGGGTAT CTTCTATCGT CCTTGCTATT
          CCTTATGTAG TCTAATCTTT GCTTTCCTTT TTCTCTTCGC TCTTTCAGAT
          ACCTTACCGG GACTTTAATT GTTGACATAT TTTCGTGTTC ATTGGCCGAG
          ACTGCTGTTA CTCGTGGTGT TTGCAATTCT GTATACGCAT CCCCTTTCTC
          CGTATTGGTC CTTGCATGTA CCTTGGTGTT TTTCTGGTCG TTTCACCTAT
          TTAACAATTC ATAATTGTGC TTCTTGGTCA GTCTTTGTTT ACAATATATT
          TTTTGTATCN NNNTTTGGTG GATTGGTAGT GAAGCTTATG TCGTGTGAAT
          GTTTTTTTTA TTTTTTGGTC TTTATTGTGA AGGAGAGGTG GTTGATGCAG
          TGGAGGATTA GTTTTAGGGT ATTTATTTTA AAGGTTTGTG CGTATTACAG
          TTTGTAAGTG GTATTGACTT GGAGTTGTAG ATTTGGGTGG GTTGTGTTTG
          TTGGGTATTG TTTTTCTGTT GGTTCTGGTA GGTTGTGTTT GATTTGGAAT
          GTTTGTTGTA TGGAGATTTT ATTTGTTTTT GGTTTTTTTA GTTTTTTAGG
          TATATTATTG GGGTTGTGTT GTTGGTGGAT GT
calif_007 ---------- ---------- ---------- ---------- ----------
          ---------- ---------- ---------- ---------- ----------
          ---------- ---------- ---------- ---------- ----------
          ---------- ---------- ---------- ---------- ----------
          ---------- ---------- ---------- ---------- ----------
          ---------- ---------- ---------- ---------- ----------
          ---------- ---------- ---------- ---------- ----------
          ---------- ---------- ---------- ---------- ----------
          ---------- ---------- ---------- ---------- ----------
          ---------- ---------- ---------- ---------- ----------
          ---------- ---------- ---------- ---------- ----------
          ---------- ---------- ---------- ---------- ----------
          ---------- ---------- ---------- ---------- ----------
          ---------- ---------- ---------- ---------- ----------
          ---------- ---------- ---------- ---------- ----------
          ---------- ---------- ---------- ---------- ----------
          ---------- ---------- ---------- ---------- ----------
          ---------- ---------- ---------- ---------- ----------
          ---------- ---------- ---------- ---------- ----------
          ---------- ---------- ---------- ---------- ----------
          ---------- ---------- ---------- ---------- ----------
          ---------- ---------- ---------- ---------- ----------
          ---------- ---------- ---------- ---------- ----------
          ---------- ---------- ---------- ---------- ----------
          ---------- ---------- ---------- ---------- ----------
          ---------- ---------- ---------- ---------- ----------
          ---------- ---------- ---------- ---------- ----------
          ---------- ---------- ---------- ---------- ----------
          ---------- ---------- ---------- ---------- ----------
          ---------- ---------- ---------- ---------- ----------
          ---------- ---------- ---------- ---------- ----------
          ---------- ---------- ---------- ---------- ----------
          ---------- ---------- ---------- ---------- ----------
          ---------- ---------- ---------- ---------- ----------
          ---------- ---------- ---------- ---------- ----------
          ---------- ---------- ---------- ---------- ----------
          ---------- ---------- ---------- ---------- ----------
          ---------- ---------- ---------- ---------- ----------
          ---------- ---------- ---------- ---------- ----------
          ---------- ---------- ---------- ---------- ----------
          ---------- ---------- ---------- ---------- ----------
          ---------- ---------- ---------- ---------- ----------
          ---------- ---------- ---------- ---------- ----------
          ---------- ---NNTTCCT TATTAATTTG GGGGGGGTAA TCCCTTTAGC
          GAGTAGTGAT TCCTGGGTTA AGGAATATAA TAACGTGAAA GAGCTTGTTG
          TAAGATTTTT TCGTGGGAAA TTAGCATAAT TTGCGGGGGC ATTCCTTTTT
          GCCGGTATAT CGTGAATCAG AATTGACGCT GTTGAATGAG GAGGAGTGGT
          GCCATTGGAG GGACGTTATG AAAAGGCAGA AGTATAGATT GTTTAGAGTT
          ATAAGTATTT AGGGAAGGGT GATTCGAGTC GATTGGGCTC TGCAAGGGTG
          AAGGAATTTC TTTGAGAATA CCACCTTGAT GGGAGANNTT CCCTTTTTTC
          CTAGTGTGCG GCTACCTCCT TGAGGTGTAT CTTCTATCGT CCTTGCTATT
          CCTTATGTTG TCTAATCTTT GCTTTCCTTT TTCTCTTCGC TCTTTCAGAT
          ACCTTACCGG GACTTTAATT GTTGACATAT TTTCGTGTTC ATTGGCCGAG
          ACTGCTGTTA CTCGTGGTGT TTGCAATTCT GTATACGCAT CCCCTTTCTC
          CGTATTGGTC CTTGCATGTA CCTTGGTGTT TTTCTGGTCG TTTCACCTAT
          TTAACAATTC ATAATTGTGC TTCTTGGTCA GTCTTTGTTT ACAATATATT
          TTTTGTATCN NGGTTTAGTG TATTGAAGGT AGGATTTTTA TTAGTTGTTT
          GTCTCTTTTG AGATTTGGTT CTTTTTGTAG GGGGTAGGTG GTTATTGTGA
          TGGAGGGTTG TTTTAGAGAT ATTTTTTTTG AGGTTTTGTA TGTGTTTTGG
          TTTGTGAGTG GTGTTGACTT TGAGTTGTAG GTTTGTGTGT GCTGTGTTTG
          TTATGTGTTG TTTTTTTGTT ATTAGTATTA GGTTGTGTTT GTTTTAGAAG
          GTTTGTTTTA TAGATATTTG ATTTATCGTT GACTTTTTTA AATTTTTAGG
          TTTGTTGTTC GGGTTGTATT GTAGGTGGGT GC
calif_008 NNNNNNNNNN NNNNNNNNNN NNNNNNNNNN NNNNNNNNNN NNNNNNNNNN
          NNNNNNNNNN NNNNNNNNNN NNNNNNNNNN NNNNNNNNNN NNNCCATGCC
          TTGGTCTCAT GCAGTTCAAC AAGCAATCTT CAGAAAAGGC AAAGGAAGAT
          ATCAAAAAGG CTCTTCAAGT TCTGAATAAT CATCTGCTTA CTAAGACGTA
          CCTTGTTGGT GAACGTATCA CGCAGGCCGA TATTTCAGTT TTTTGCACGC
          TCTTGTCTCT GTATCAACAT GTTTTAGAAC CTGCTTTCCG CAAGCCTTAC
          CAGAATGTCA ACAGATGGTT CACGACGTTG ATGCATCAGC CTCAGTTCAA
          AGCTGTGCTT GGTGATGTCA CATTATGTGA GAAAATGGCC CAGTTTGATG
          CTAAGAAGTT TGCAGAATTG CAAAAGAAAG GAAAGGATAA ACCTGGAAAG
          GCAAAAGAAG AAAAGCCCCA AAAAGCCAAA GAGGAGAAGA AAAAGGAGAA
          GCAGGAAAAG CCAAAGAAAG AGGAAGAAGT TGACGAAGAA CCTGACGAGA
          CTGAGTTGGT TCTTGCCCAA GAACCCAAAT CTAAAGATCC CTTTGAAAAA
          TTTCCCAAGG GCAATTTTAA CATGGACGAG TTCAAGAGGG TATACTCAAA
          TGAGCCAGAG AAGGTGTCCA TTGAATATTT CTGGAATAAA TTTGACAAAG
          AAAATTATTC TATTTGGTAT TGTGAATACT TATATCCTCA AGAACTTAGT
          CTTATCTTTA TGAGCTGTNN NNNNNNNNNN NNNNNNNNNN NNNNNNNNNN
          NNNNNNNNNN NNNNNNNNNN NNNNNNNNNN NNNNNNNNNN NNNNNNNNNN
          NNNNN----- ---------- ---------- ---------- ----------
          ---------- ---------- ---------- ---------- ----------
          ---------- ---------- ---------- ---------- ----------
          ---------- ---------- ---------- ---------- ----------
          ---------- ---------- ---------- ---------- ----------
          ---------- ---------- ---------- ---------- ----------
          ---------- ---------- ---------- ---------- ----------
          ---------- ---------- ---------- ---------- ----------
          ---------- ---------- ---------- ---------- ----------
          ---------- ---------- ---------- ---------- ----------
          ---------- ---------- ---------- ---------- ----------
          ---------- ---------- ---------- ---------- ----------
          ---------- ---------- ---------- ---------- ----------
          ---------- ---------- ---------- ---------- ----------
          ---------- ---------- ---------- ---------- ----------
          ---------- ---------- ---------- ---------- ----------
          ---------- ---------- ---------- ---------- ----------
          ---------- ---------- ---------- ---------- ----------
          ---------- ---------- ---------C CAGTGAAATG TACAATTGCA
          TCTCTCGAGT TCGTCTCGGA TTTCGGTTTT ATAACCTCGA CCGCAGCACA
          TTAGGTCACA GCCATCAACC CCAATGGACG ACTCGTTGCA TGGTCTGCCC
          TGCGTTCCGA GATTTCCCAA CCTGGCATTG GGAACGCAGA AGTCCGGAGA
          ATTCTCGAAG TAGACGAGAT CCTTCTTGGA GGGTGGCTTG TGCTCCGGGT
          GGAGGGGCTT CAGGAGGAAT CGGGATTTCC GCCGGACATT ACCTTGATTG
          TTCACAAGGA CCCTAGAGGC TCCGTCGAAA CGGTCCTTAA TGGTGTTGCC
          TACGTCTCTG AAGGATGGAA GACGCATCCA ACAAGTCTGT ACTGTGCAAC
          TTCCAGACAT CCCTTTTCCT TATTGATTTG GGGGGGGTAA TCCTTTTAGC
          GGATAGTGAT TCCTGGGTTA AGGAATATAA TAACAGGATA GAGCCTGTTG
          TAAGGTTTTT TCGCGGGAAA TTAGCATAAT TTGCGGGGGC GTTCCTTTTT
          GCCGGTATAT CGTGAATCAG AATTGACGCT GTTGAATGAG GAGGAGTGGT
          GCCATTGGAG GGACGTTATG AAAAGGCAGA AGTATAGATT GTTTAGAGTT
          ATAGGTATTT AGGGAAGGGT GATTTGAGTC GATTGGGCTC TGCAAGGGTG
          AAGGAATTTC TTTGGGAATA CTACCTTGAT GGGAGATGTT CCCTTTTTTC
          CTCATGTGCG GCTACCTCCT GGAGGGGTAT CTTCTATCGT CCTTGCTATT
          CCTTATGTTG TCTAATCTTT GCTTTCCTTT TTCTCTTCGC TCTTTCAGAT
          ACCTTACCGG GACTTTAATT GTTGACATAT TTTCGTGTTC ATTGGCCGAG
          ACTGCTGTTA CTCGTGGTGT TTGCAATTCT GTATACGCAT CCCCTTTCTC
          CGTATTGGTC CTTGCATGTA CCTTGGTGTT TTTCTGGTCG TTTCACCTAT
          TTAACAATTC ATAATTGTGC TTCTTGGTCA GTCTTTGTTT ACAATATATT
          TTTTGTATCT GGGTTTGATG TTTTGTTGGG GGGGTTTTTG TTGTATGGAT
          GTTTTTTTTG TATTTTAGTT TTTGTTGTGA GGGATAGATT ATTGGTGTAT
          TGGAGGGTTG TGTTTAAGTT ATTTTTTTTA GAGTTTGGTG CGTGTTTCAG
          TTTGTGAGTG GTGTTGATTT TGAATTGTAG GTTTATCTGG GATGTAGTTA
          TTTGGTGTTG TTTTTTTGTT GGTAGTGGTA GATTGTTTCT GGTTTGAGTT
          ATTTATTGAT TTGAGATTTG ATTTGTCGCT GTGTTTTTTA GTTTCTTGGG
          TTTATTATTG GAGTTGTATT ATGGGTAGTC GT
calif_009 CGTGGTACCA GCCAGTTAGA CCAATCCTTC ATCCAACAGT GGATTAGTTT
          TGCTGATAAT GAAATTCTAC CAGCTGCTTG CACTTGGTTA TTCCCATGCC
          TTGGTCTCAT GCAGTTCAAC AAGCAATCTT CAGAAAAGGC AAAGGAAGAT
          ATCAAAAAGG CTCTTCAAGT TCTGAATAAT CATCTGCTTA CTAAGACGTA
          CCTTGTTGGT GAACGTATCA CGCAGGCCGA TATTTCAGTT TTTTGCACAC
          TCTTGTCTTT GTATCAACAT GTTTTAGAAC CTGCTTTCCG CAAGCCTTAC
          CAGAATGTCA ACAGATGGTT CACGACATTG ATGCATCAGC CTCAGTTCAA
          AGCTGTGCTT GGTGATGTCA CATTATGTGA GAAGATGGCC CAGTTTGATG
          CTAAGAAGTT TGCAGAATTG CAAAAGAAAG GAAAGGATAA ACCTGGAAAG
          GCAAAAGAAG AAAAGCCCCA AAAAGCCAAA GAGGAGAAGA AAAAGGAGAA
          GCAGGAAAAG CCAAAGAAAG AGGAAGAAGT TGACGAAGAG CCTGACGAGA
          CTGAGTTGGT TCTTGCCCAA GAACCCAAAT CTAAAGATCC CTTTGAAAAA
          TTTCCCAAGG GCAATTTTAA CATGGACGAG TTCAAGAGGG TATACTCAAA
          TGAGCCAGAG AAGGTGTCCA TTGAATATTT CTGGAATAAA TTTGACAAAG
          AAAATTATTC TATTTGGTAT TGTGAATACT TATATCCTCA AGAACTTAGT
          CTTATCTTTA TGAGCTGTAA CCTAATCACT GGTATGTTTC AGAGGCTAGA
          TAAAATGAGA AAAAATGCTT TTGGAAGTGT ATGCTTGTTT GGTGAAGATA
          ATAAT----- ---------- ---------- ---------- ----------
          ---------- ---------- ---------- ---------- ----------
          ---------- ---------- ---------- ---------- ----------
          ---------- ---------- ---------- ---------- ----------
          ---------- ---------- ---------- ---------- ----------
          ---------- ---------- ---------- ---------- ----------
          ---------- ---------- ---------- ---------- ----------
          ---------- ---------- ---------- ---------- ----------
          ---------- ---------- ---------- ---------- ----------
          ---------- ---------- ---------- ---------- ----------
          ---------- ---------- ---------- ---------- ----------
          ---------- ---------- ---------- ---------- ----------
          ---------- ---------- ---------- ---------- ----------
          ---------- ---------- ---------- ---------- ----------
          ---------- ---------- ---------- ---------- ----------
          ---------- ---------- ---------- ---------- ----------
          ---------- ---------- ---------- ---------- ----------
          ---------- ---------- ---------- ---------- ----------
          ---------- ---------- ---------- ---------- ----------
          ---------- ---------- ---------- ---------- ----------
          ---------- ---------- ---------- ---------- ----------
          ---------- ---------- ---------- ---------- ----------
          ---------- ---------- ---------- ---------- ----------
          ---------- ---------- ---------- ---------- ----------
          ---------- ---------- ---------- ---------- ----------
          ---------- ---------- ---------- ---------- ----------
          ---------- ---NNNNNNN TATTGTTTAG GGGGGGGTAA TCCTTTTAGC
          GGATTGTGAT TCCTGGGTTA AGGAATATAA TAACGGGATA GAGCTTGTTG
          TAAGATTTTT TCGTGGGAAA TTAGCATAAT TTGCGGGGGC ATTCCTTTTT
          GCCGGTATAT CGTGAGTCAG AATTGACGCT GTTGAATGAG GAGGAGTGGT
          GCCATTGGAG GGACGTTATG AAAAGGCAGA AGTATAGATT GTTTAGAGTT
          ATAAGTATTT AGGGAAGGGT GATTTGAGTC GATTGGGCTC TGCAAGGGTG
          AAGGAATTTC ATTGGGAATA CTACCTTGAT GGGAAANNNN NNNTTTTTTC
          CTTACGTGCG GCTACCTCCT TGAGGGGTAT CTTCTATCGT CCTTGCTATT
          CCTTATGCTG TCTAATCTTT GCTTTCCTTT TTCTCTTCGC TCTTTCAGAT
          ACCTTACCGG GACTTTAATT GTTGACATAT TTTCGTGTTC ATTGGCCGGG
          ACTGCTGTTA CTCGTGGTGT TTGCAATTCT GTATACGCAT CCCCTTTCTC
          CGTATTGGTC CTTGCATATA CCTTGGTGTT TTTCTGGTCG TTTCACCTAT
          TTAACAATTC ATAATTGTGC TTCTTGGTCA GTCTTTGCTT ACAATATATT
          TTTTGTATCN NNNNNNGGCA TTTTGGTTTA ATGGTTTTTA TTGTGTGGAT
          ATTTTTTTTG TTGTTTGGTT TCTTGTGTAG GGTATAGATA GTAAAGGTTA
          TGGGGGGAAA TGTTAAAGGT ATTTTTTTCG GGGTTTTGTG TGTGTTGTTG
          ATCGTGAGTG GTTTATATTT GGAGTTGTGT GTTTGTGTGG GATTTACTTG
          TTGTGTGCTT TTTGTTTATT TGTAGTGTTA GATTGTGATT GGTGTAGATT
          ATTTGTTGTT TTGGGATTTA GCTTATCGTT GTGTTTTTTA GATTCTTGGG
          TTTATTGTTA GAGTTGTGTT ATTTGTGGAT GT
calif_010 ---------- ---------- ---------- ---------- ----------
          ---------- ---------- ---------- ---------- ----------
          ---------- ---------- ---------- ---------- ----------
          ---------- ---------- ---------- ---------- ----------
          ---------- ---------- ---------- ---------- ----------
          ---------- ---------- ---------- ---------- ----------
          ---------- ---------- ---------- ---------- ----------
          ---------- ---------- ---------- ---------- ----------
          ---------- ---------- ---------- ---------- ----------
          ---------- ---------- ---------- ---------- ----------
          ---------- ---------- ---------- ---------- ----------
          ---------- ---------- ---------- ---------- ----------
          ---------- ---------- ---------- ---------- ----------
          ---------- ---------- ---------- ---------- ----------
          ---------- ---------- ---------- ---------- ----------
          ---------- ---------- ---------- ---------- ----------
          ---------- ---------- ---------- ---------- ----------
          ---------- ---------- ---------- ---------- ----------
          ---------- ---------- ---------- ---------- ----------
          ---------- ---------- ---------- ---------- ----------
          ---------- ---------- ---------- ---------- ----------
          ---------- ---------- ---------- ---------- ----------
          ---------- ---------- ---------- ---------- ----------
          ---------- ---------- ---------- ---------- ----------
          ---------- ---------- ---------- ---------- ----------
          ---------- ---------- ---------- ---------- ----------
          ---------- ---------- ---------- ---------- ----------
          ---------- ---------- ---------- ---------- ----------
          ---------- ---------- ---------- ---------- ----------
          ---------- ---------- ---------- ---------- ----------
          ---------- ---------- ---------- ---------- ----------
          ---------- ---------- ---------- ---------- ----------
          ---------- ---------- ---------- ---------- ----------
          ---------- ---------- ---------- ---------- ----------
          ---------- ---------- ---------- ---------- ----------
          ---------- ---------- ---------- ---------- ----------
          ---------- ---------- ---------- ---------- ----------
          ---------- ---------- ---------- ---------- ----------
          ---------- ---------- ---------- ---------- ----------
          ---------- ---------- ---------- ---------- ----------
          ---------- ---------- ---------- ---------- ----------
          ---------- ---------- ---------- ---------- ----------
          ---------- ---------- ---------- ---------- ----------
          ---------- ---NNNNNNN NNTTGGTTTG GGSGGGGTAA TCCTTTTAGC
          GAATAGTAAT TCCTGGGTTA AGGAATATAA TAACAGGATA GAGCCTGTTG
          TAAGATTTTT TCGTGGGAAA TTAGCATAAT TTGCGGGGGC ATTCCTTTTT
          GCCGGTATAT CGTGAATCAG AATTGACGCT GTTGAATGAG GAGGAGTGGT
          GCCATTGGAG GGACGTTATG AAAAGGCAGA AGTATAGATT GTTTAGAGTT
          ATAAGTATTT AGGGAAGGGT GATTTGAGTC GATTGGGCTC TGCAAGGGTG
          AAGGAATTTC TTTGGGAACA CTACCTTGAT GGNNNNNNNN NNNNNTTTTC
          CTTATGTGCG GCTACCTCCT TGAGGGGTAT CTTCTATCGT CCTTGCTATT
          CCTTATGTTG TCTAATCTTT GCTTTCCTTT TTCTCTTCGC TCTTTCAGAT
          ACCTTACCGG GACTTTAATT GTTGACATAT TTTCGTGTTC ATTGGCCGAG
          ACTGCTGTTA CTCGTGGTGT TTGCAATTCT GTATACGCAT CCCCTTTCTC
          CGTATTGGTC CTTGCATGTA CCTTGGTGTT TTTCTGGTCG TTTCACCTAT
          TTAACAATTC ATAATTGTGC TTCTTGGTCA GTCTTTGTTT ACAATATATT
          TTTTGNNNNN NNNNNNNNTG TGTWAGCGGA AGGGATTTTG TTATGTGAAT
          ATTTTTTTTG TGATTTGTTT TTTTTTGCGG ATGAAAGATA GTTGTTGTGA
          TAGAGGGTTA TTTTTAAGGT ATTTTTTTCA GTGGTTTGTA TGTATTCTAG
          TTTGTGAGTG GTTTTGAATA GGAATCGTGT GTTTAGGCGA GGTGTGTTTA
          TTGTGTTCAG TCTTTTTGTT GGTGGTAGTA GATTATTTTT GATTTAGATT
          GTTTGTGGCG TTGAGATTTT ATTTGTTGTT GTTTTTTTTA ATGTTTTGGG
          TTTGTTATTA TGGTTGTGTT GTTGGCGANN NN
calif_011 ---------- ---------- ---------- ---------- ----------
          ---------- ---------- ---------- ---------- ----------
          ---------- ---------- ---------- ---------- ----------
          ---------- ---------- ---------- ---------- ----------
          ---------- ---------- ---------- ---------- ----------
          ---------- ---------- ---------- ---------- ----------
          ---------- ---------- ---------- ---------- ----------
          ---------- ---------- ---------- ---------- ----------
          ---------- ---------- ---------- ---------- ----------
          ---------- ---------- ---------- ---------- ----------
          ---------- ---------- ---------- ---------- ----------
          ---------- ---------- ---------- ---------- ----------
          ---------- ---------- ---------- ---------- ----------
          ---------- ---------- ---------- ---------- ----------
          ---------- ---------- ---------- ---------- ----------
          ---------- ---------- ---------- ---------- ----------
          ---------- ---------- ---------- ---------- ----------
          ---------- ---------- ---------- ---------- ----------
          ---------- ---------- ---------- ---------- ----------
          ---------- ---------- ---------- ---------- ----------
          ---------- ---------- ---------- ---------- ----------
          ---------- ---------- ---------- ---------- ----------
          ---------- ---------- ---------- ---------- ----------
          ---------- ---------- ---------- ---------- ----------
          ---------- ---------- ---------- ---------- ----------
          ---------- ---------- ---------- ---------- ----------
          ---------- ---------- ---------- ---------- ----------
          ---------- ---------- ---------- ---------- ----------
          ---------- ---------- ---------- ---------- ----------
          ---------- ---------- ---------- ---------- ----------
          ---------- ---------- ---------- ---------- ----------
          ---------- ---------- ---------- ---------- ----------
          ---------- ---------- ---------- ---------- ----------
          ---------- ---------- ---------- ---------- ----------
          ---------- ---------- ---------- ---------- ----------
          ---------- ---------- ---------- ---------- ----------
          ---------- ---------- ---------- ---------- ----------
          ---------- ---------- ---------- ---------- ----------
          ---------- ---------- ---------- ---------- ----------
          ---------- ---------- ---------- ---------- ----------
          ---------- ---------- ---------- ---------- ----------
          ---------- ---------- ---------- ---------- ----------
          ---------- ---------- ---------- ---------- ----------
          ---------- ---TTTTCCT TATTGATTTG GGGGGGGTAA TCCTTTTAGC
          GGATAGTGAT TCCTGGGTTA AGGAATATAA TAACAGGATA GAGCCTGTTG
          TAAGGTTTTT TCGTGGGAAA TTAGCATAAT TTGCGGGGGC GTTCCTTTTT
          GCCGGTATAT CGTGAATCAG AATGGACGCT GTTGAATGAG GAGGAGTGGT
          GCCATTGGAG GGACGTTATG AAAAGGCAGA AGTATAGATT GTTTAGAGTT
          ATAGGTATTT AGGGAAGGGT GATTTGAGTC GATTGGGCTC TGCAAGGGTG
          AAGGAATTTC TTTGGGAATA CTACCTTGAT GGGAGATGTT CCCTTTTTTC
          CTTATGTGCG GCTACCTCCT GGAGGGGTAT CTTCTATCGT CCTTGCTATT
          CCTTATGTTG TCTAATCTTT GCTTTCCTTT TTCTCTTCGC TCTTTCAGAT
          ACCTTACCGG GACTTTAATT GTTGACATAT TTTCGTGTTC ATTGGCCGAG
          ACTGCTGTTA CTCGTGGTGT TTGCAATTCT GTATACGCAT CCCCTTTCTC
          CGTATTGGTC CTTGCATATA CCTTGGTGTT TTTCTGGTCG TTTCACCTAT
          TTAACAATTC ATAATTGTGC TTCTTGGTTA GTCTTTGTTT ACAATATATT
          TTTTGTATCT GGGTTTGATG TTTTGTTGGA GGGGTTTCCG TTGTATGGAT
          GTTTTTTTTG TGTTTTAGTT TTTTTTGTGA GGAGTAGATT TTGGGTGTTT
          TGGAGGGTTG TGTTTGAGGT ATTTTTTTTG GAGTTTTGTG CGTGTTTTAG
          TTTGTGAGTG GTGTTGATTT TGAATTGGGA GTTTATTTGG GATGTAGTTA
          TTGGGTTTTG TTTTTTTGTT GGTAGTAGTA GATTGTTTTT GGTTCGAGAT
          ATCTATTGAT TTGAGATTTA ATTTGTTGCT GTGCTCTTTA GTTTCTTAGG
          TTTATTATTA GGGTTGTGTT ATGGGTGGTT TT
calif_012 ---------- ---------- ---------- ---------- ----------
          ---------- ---------- ---------- ---------- ----------
          ---------- ---------- ---------- ---------- ----------
          ---------- ---------- ---------- ---------- ----------
          ---------- ---------- ---------- ---------- ----------
          ---------- ---------- ---------- ---------- ----------
          ---------- ---------- ---------- ---------- ----------
          ---------- ---------- ---------- ---------- ----------
          ---------- ---------- ---------- ---------- ----------
          ---------- ---------- ---------- ---------- ----------
          ---------- ---------- ---------- ---------- ----------
          ---------- ---------- ---------- ---------- ----------
          ---------- ---------- ---------- ---------- ----------
          ---------- ---------- ---------- ---------- ----------
          ---------- ---------- ---------- ---------- ----------
          ---------- ---------- ---------- ---------- ----------
          ---------- ---------- ---------- ---------- ----------
          ---------- ---------- ---------- ---------- ----------
          ---------- ---------- ---------- ---------- ----------
          ---------- ---------- ---------- ---------- ----------
          ---------- ---------- ---------- ---------- ----------
          ---------- ---------- ---------- ---------- ----------
          ---------- ---------- ---------- ---------- ----------
          ---------- ---------- ---------- ---------- ----------
          ---------- ---------- ---------- ---------- ----------
          ---------- ---------- ---------- ---------- ----------
          ---------- ---------- ---------- ---------- ----------
          ---------- ---------- ---------- ---------- ----------
          ---------- ---------- ---------- ---------- ----------
          ---------- ---------- ---------- ---------- ----------
          ---------- ---------- ---------- ---------- ----------
          ---------- ---------- ---------- ---------- ----------
          ---------- ---------- ---------- ---------- ----------
          ---------- ---------- ---------- ---------- ----------
          ---------- ---------- ---------- ---------- ----------
          ---------- ---------- ---------- ---------- ----------
          ---------- ---------- ---------- ---------- ----------
          ---------- ---------- ---------- ---------- ----------
          ---------- ---------- ---------- ---------- ----------
          ---------- ---------- ---------- ---------- ----------
          ---------- ---------- ---------- ---------- ----------
          ---------- ---------- ---------- ---------- ----------
          ---------- ---------- ---------- ---------- ----------
          ---------- ---TTTTCCT TATTAATTTG GGGGGGGTAA TCCTTTTAGC
          GGATAGTAAT TCCTGGGTTA AGGAATATAA TAACAGGATA GAGCTTGTTG
          TAAGATTTTT TCGTGGGAAA TTAGCATAAT TTGCGGGGGC GTTCCTTTTT
          GCCGGTATAT CGTGAATCAG AATTGACGCT GTTGAATGAG GAGGAGTGGT
          GCCATTGGAG GGACGTTATG AAAAGGCAGA AGTATAGATT GTTTAGAGTT
          ATAGGTATTT AGGGAAGGGT GATTTGAGTC GATTGGGCTC TGCAAGGGTG
          AAGGAATTTC TTTGGGAATA CTACCTTGAT GGGATATGTT CCCTTTTTTC
          CTTATGTGCG GCTACCTCCT GGAGGGGTAT CTTCTATCGC CCTTGCTATT
          CCTTATGTTG TCTAATCTTT GCTTTCCTTT TTCTCTTCGC TCTTTCAGAT
          ACCTTACCGG GACTTTAATT GTTGACATAT TTTCGTGTTC ATTGGCCGAG
          ACTGCTGTTA CTCGTGGTGT TTGCAATTCT GTATACGCAT CCCCTTTCTC
          CGTATTGGTC CTTGCATATA CCTTGGTGTT TTTCTGGTCG TTTCACCTAT
          TTAACAATTC ATAATTGTGC TTCTTGGTCA GTCTTTGTTT ACGATATATT
          TTTTGTATCT GGGCTTGGTG TTTTAGTAGT GGGGTTTTTG TTGTATGGAT
          GTTTTTTTTG TGTTTTGGTT TTTGTTGTGA GGGAAAGATG ATTGGTGTGT
          TGGAGTGTTA TGTTTAAGGT GTTCTTTTTA GTGTTTTGTA TGTGTTTCAG
          TTTATGAGTG GTATTGAATT TGGATTATGT GTTTATTTGA ATTTTGATTG
          TTGGGTCTTG TTTTTTTGTT GGTGGTGGTA GATTGTATTT GGTTTGAGTT
          GTTTGTTAAA TTGTGATTTA ATTTGTTCTT GTGTTTTTTA GTTTCTTAGG
          TTTATTGTTG GTGTTGTGTT GTGGGTGTGT AT
calif_013 ---------- ---------- ---------- ---------- ----------
          ---------- ---------- ---------- ---------- ----------
          ---------- ---------- ---------- ---------- ----------
          ---------- ---------- ---------- ---------- ----------
          ---------- ---------- ---------- ---------- ----------
          ---------- ---------- ---------- ---------- ----------
          ---------- ---------- ---------- ---------- ----------
          ---------- ---------- ---------- ---------- ----------
          ---------- ---------- ---------- ---------- ----------
          ---------- ---------- ---------- ---------- ----------
          ---------- ---------- ---------- ---------- ----------
          ---------- ---------- ---------- ---------- ----------
          ---------- ---------- ---------- ---------- ----------
          ---------- ---------- ---------- ---------- ----------
          ---------- ---------- ---------- ---------- ----------
          ---------- ---------- ---------- ---------- ----------
          ---------- ---------- ---------- ---------- ----------
          ---------- ---------- ---------- ---------- ----------
          ---------- ---------- ---------- ---------- ----------
          ---------- ---------- ---------- ---------- ----------
          ---------- ---------- ---------- ---------- ----------
          ---------- ---------- ---------- ---------- ----------
          ---------- ---------- ---------- ---------- ----------
          ---------- ---------- ---------- ---------- ----------
          ---------- ---------- ---------- ---------- ----------
          ---------- ---------- ---------- ---------- ----------
          ---------- ---------- ---------- ---------- ----------
          ---------- ---------- ---------- ---------- ----------
          ---------- ---------- ---------- ---------- ----------
          ---------- ---------- ---------- ---------- ----------
          ---------- ---------- ---------- ---------- ----------
          ---------- ---------- ---------- ---------- ----------
          ---------- ---------- ---------- ---------- ----------
          ---------- ---------- ---------- ---------- ----------
          ---------- ---------- ---------- ---------- ----------
          ---------- ---------- ---------- ---------- ----------
          ---------- ---------- ---------- ---------- ----------
          ---------- ---------- ---------- ---------- ----------
          ---------- ---------- ---------- ---------- ----------
          ---------- ---------- ---------- ---------- ----------
          ---------- ---------- ---------- ---------- ----------
          ---------- ---------- ---------- ---------- ----------
          ---------- ---------- ---------- ---------- ----------
          ---------- ---TTTTCCT TATTGATTTG GGGGGGGTAA TCCTTTTGGC
          GAGTAGTGAT TCCTGGGTTA AGGAATATAA AAACATGATA GAGCTTGTTG
          TAAGATTTTT TCGTGGGAAA TTAGCATAAT TTGCGGGGGC ATTCCTTTTT
          GCCGGTATAT CGTGAATCAG AATTGACGCT GTTGAATGAG GAGGAGTGGT
          GCCATTGGAG GGACGTTATG AAAAGGCAGA AGTATAGATT GTTTAGAGTT
          ATAAGTATCT AGGGAAGGGT GATTTGAGTC GATTGGGCTC TGCAAGGGTG
          AAGGAATTTC CTTGGGAATA CTACCTTGAT GGGAGATGTT CTCTTTTTTC
          CTAGCGTGCG GCTACCTCCT TGAGGGGTAT CTTCTATCGT CCTTGCTATT
          CCTTATGTTG TCTAATCTTT GCTTTCCTTT TTCTCTTCGC TCTTTCAGAT
          ACCTTACCGG GACTTTAATT GTTGACATAT TTTCGTGTTC ATTGGCCGAG
          ACTGCTGTTA CTCGTGGTGT TTGCAATTCT GTATACGCAT CCCCTTTCTC
          CGTATTGGTC CTTGCATGTA CCTTGGTGTT TTTCTGGTCG TTTCACCTAT
          TTAACAATTC ATAATTGTGC TTCTTGGTCA GTCTTTGTTT ACAATATATT
          TTTTGTATCT GGGCTTGACA GGATGATGGT GGGATTTATG TTAGGTAAGT
          GTTTTTTTTG TGGTTTAGTT TTTATTTTGA GGAGTAGATG GTTGATGTGA
          CGGAGTGTTG TTTCTGAGGT ATTTTTTTTG AAGTTATGTA CGTGTTTTAG
          TTTATGTGTG GTTTTGATTT GAGATTGTAG GTTTGAATTG GTTGTGTTTG
          TTGTGTGTTG TTCTATTGTT GCTAGTAGTA GATTGTGTCT GTTTTGAATT
          GTTTGTTATA TGGAGATTTG GCTTATTTTT GGTTTTTTTA GTTTTTTAGT
          TTTGTTATTG ATATTGTGTT ATAGGTGGGT AT
calif_014 ---------- ---------- ---------- ---------- ----------
          ---------- ---------- ---------- ---------- ----------
          ---------- ---------- ---------- ---------- ----------
          ---------- ---------- ---------- ---------- ----------
          ---------- ---------- ---------- ---------- ----------
          ---------- ---------- ---------- ---------- ----------
          ---------- ---------- ---------- ---------- ----------
          ---------- ---------- ---------- ---------- ----------
          ---------- ---------- ---------- ---------- ----------
          ---------- ---------- ---------- ---------- ----------
          ---------- ---------- ---------- ---------- ----------
          ---------- ---------- ---------- ---------- ----------
          ---------- ---------- ---------- ---------- ----------
          ---------- ---------- ---------- ---------- ----------
          ---------- ---------- ---------- ---------- ----------
          ---------- ---------- ---------- ---------- ----------
          ---------- ---------- ---------- ---------- ----------
          ---------- ---------- ---------- ---------- ----------
          ---------- ---------- ---------- ---------- ----------
          ---------- ---------- ---------- ---------- ----------
          ---------- ---------- ---------- ---------- ----------
          ---------- ---------- ---------- ---------- ----------
          ---------- ---------- ---------- ---------- ----------
          ---------- ---------- ---------- ---------- ----------
          ---------- ---------- ---------- ---------- ----------
          ---------- ---------- ---------- ---------- ----------
          ---------- ---------- ---------- ---------- ----------
          ---------- ---------- ---------- ---------- ----------
          ---------- ---------- ---------- ---------- ----------
          ---------- ---------- ---------- ---------- ----------
          ---------- ---------- ---------- ---------- ----------
          ---------- ---------- ---------- ---------- ----------
          ---------- ---------- ---------- ---------- ----------
          ---------- ---------- ---------- ---------- ----------
          ---------- ---------- ---------- ---------- ----------
          ---------- ---------- ---------- ---------- ----------
          ---------- ---------- ---------- ---------- ----------
          ---------- ---------- ---------- ---------- ----------
          ---------- ---------- ---------- ---------- ----------
          ---------- ---------- ---------- ---------- ----------
          ---------- ---------- ---------- ---------- ----------
          ---------- ---------- ---------- ---------- ----------
          ---------- ---------- ---------- ---------- ----------
          ---------- ---ATCTCCT TATTGGTTTG GGGGGGGTAA TCCCTTTAGC
          GGATAGTAAT TTCTGGGTTA AGGAATATAA TAACAAGATA GAGCTTGTTG
          TAAGGTTTTT TCGTGGGAAA TTAGCATAAT TTGCGGGGGC GTTCCCTTTT
          GCCGGTATAT CGTGAATCAG AATTGACGCT GTTGAATGAG GAGGAGTGGT
          GCCATTGGAG GGACGTTATG AAAAGGCAGA AGTATTGATT GTTTAGAGTT
          ATAAGTATTT AGGGAAGGGT GATTTGAGTC GATTGGGCTC TGCAAGGGTG
          AAGGAATTTC TTTGGGAATA CTACCTTGAT GGGAGATGTT CCCTTTTTTC
          CTTATGTGCG GCTACCTCCT GGAGGGGTAT CTTCTATCGT CCTTGCTATT
          CCTTATGTTG TCTAATCTTT GCTTTCCTTT TTCTCTTCGC TCTTTCAGAT
          ACCTTACCGG GACTTTAATT GTTGACATAT TTTCGTGTTC ATTGGCCGGG
          ACTGCTGTTA CTCGTGGTGT TTGCAATTCT GTATACGCAT CCCCTTTCTC
          CGTATTGGTC CTTGCATGTA CCTTGGTGTT TTTCTGGTCG TTTCACCTAT
          TTAACAATTC ATAATTGTGC TTCTTGGTCA GTCTTTGTTT ACAATATATT
          TTTTGTATCT GGGTTTGGTG TTCTAGTGGT GAGGTTTTTT TTGAGTTGTT
          GTTTTTTGTG TTTCTTGTTT TTCTTTGTAG AGGATGGATG GTTGAAGTTT
          TGGAGTATTA TGTCTAGGGT ATTTTTTTCA AAGGCTTGTA TATATTTTAG
          TTTGTGAGTG GTGTTTATTT GGAGTTATAG GTTTGGGTGG GTTTTGTTTA
          TTGGATGTTG GTTTTTTATT GACAGTGGCA GGTTGTGTTT GGTTTGGAAA
          TTTTGTTGTT TTGGGATTTG GTTTACTGTT GTTTTTTTTA GTTTTTTAGC
          CTTGTTATTT GTGTTGTGCT GTGGGTGAAT GN
calif_015 ---------- ---------- ---------- ---------- ----------
          ---------- ---------- ---------- ---------- ----------
          ---------- ---------- ---------- ---------- ----------
          ---------- ---------- ---------- ---------- ----------
          ---------- ---------- ---------- ---------- ----------
          ---------- ---------- ---------- ---------- ----------
          ---------- ---------- ---------- ---------- ----------
          ---------- ---------- ---------- ---------- ----------
          ---------- ---------- ---------- ---------- ----------
          ---------- ---------- ---------- ---------- ----------
          ---------- ---------- ---------- ---------- ----------
          ---------- ---------- ---------- ---------- ----------
          ---------- ---------- ---------- ---------- ----------
          ---------- ---------- ---------- ---------- ----------
          ---------- ---------- ---------- ---------- ----------
          ---------- ---------- ---------- ---------- ----------
          ---------- ---------- ---------- ---------- ----------
          ---------- ---------- ---------- ---------- ----------
          ---------- ---------- ---------- ---------- ----------
          ---------- ---------- ---------- ---------- ----------
          ---------- ---------- ---------- ---------- ----------
          ---------- ---------- ---------- ---------- ----------
          ---------- ---------- ---------- ---------- ----------
          ---------- ---------- ---------- ---------- ----------
          ---------- ---------- ---------- ---------- ----------
          ---------- ---------- ---------- ---------- ----------
          ---------- ---------- ---------- ---------- ----------
          ---------- ---------- ---------- ---------- ----------
          ---------- ---------- ---------- ---------- ----------
          ---------- ---------- ---------- ---------- ----------
          ---------- ---------- ---------- ---------- ----------
          ---------- ---------- ---------- ---------- ----------
          ---------- ---------- ---------- ---------- ----------
          ---------- ---------- ---------- ---------- ----------
          ---------- ---------- ---------- ---------- ----------
          ---------- ---------- ---------- ---------- ----------
          ---------- ---------- ---------- ---------- ----------
          ---------- ---------- ---------- ---------- ----------
          ---------- ---------- ---------- ---------- ----------
          ---------- ---------- ---------- ---------- ----------
          ---------- ---------- ---------- ---------- ----------
          ---------- ---------- ---------- ---------- ----------
          ---------- ---------- ---------- ---------- ----------
          ---------- ---NNNTCCT TATTGTTTTG GGGGGGGTAA TCCTTTTGGC
          GAATAGTGAT TCCTGGGTTA AGGAATATAA TAACGGGATA GAACTTGTTG
          TAAGATTTTT TCGTGGGAAA TTAGCATAAT TTGCGGGGGC ATTCCTTTTT
          GCCGGTACAT CGTGAATCAG AATTGACGCT GTTGAATGAG GAGGAGTGGT
          GCCATTGGAG GGACGTTATG AAAAGGCAGA AGTATAGATT GTTTAGAGTT
          ATAGGTATTT AGGGAAGGGT GATTTGAGTC GATTGGGCTC TGCAAGGGTG
          AAGGAATTTC TTTGGGAATA CTACCTTGAT GGGAAANNNT CCCTTTTTTC
          CTAGTGTGCG GCTACCTCCT TGAGGTGTAT CTTCTATCGT CCTTGCTATT
          CCTTATGTTG TCTAATCTTT GCTTTCCTTT TTCTCTTCGC TCTTTCAGAT
          ACCTTACCGG GACTTTAATT GTTGACATAT TTTCGTGTTC ATTGGCCGGG
          ACTGCTGTTA CTCGTGGTGT TTGCAATTCT GTATACGCAT CCCCTTTCTC
          CGTATTGGTC CTTGCATGTA CCTTGGTGTT TTTCTGGTCG TTTCACCTAT
          TTAACAATTC ATAATTGTGC TTCTTGGTCA GTCTTTGTTT ACAATATATT
          TTTTGTATCN NNGCTTGGTG GGGTAGTTGT GGGGGTTTTG TTGGATAAGT
          GCCTTTTTTG TGGTTTGGTT TTTTTTGTGA AGAGTGGATG ATTGATGTTT
          TGGAGTGTTG TTTTAAAGGT ATTTTTTTTG AATGTTTGTA TGTGTTGTAG
          TTTGTGAGTG ATTTTGATTT TGGGTTGTGT GTTTGTATTG GTTGTGTTTA
          TTAGGTGTTG TTTTGTTGTT GGTAGTAGTA GATTGTCTTT GTTTTAGGAT
          GTTTATTGGG TTGGGATTTG ATTTGTTATT GGTTTTTCTA GTTTTCTAAA
          CTTGTTGTCG ATATTGTGTC ATATGTAGTT GT
calif_016 ---------- ---------- ---------- ---------- ----------
          ---------- ---------- ---------- ---------- ----------
          ---------- ---------- ---------- ---------- ----------
          ---------- ---------- ---------- ---------- ----------
          ---------- ---------- ---------- ---------- ----------
          ---------- ---------- ---------- ---------- ----------
          ---------- ---------- ---------- ---------- ----------
          ---------- ---------- ---------- ---------- ----------
          ---------- ---------- ---------- ---------- ----------
          ---------- ---------- ---------- ---------- ----------
          ---------- ---------- ---------- ---------- ----------
          ---------- ---------- ---------- ---------- ----------
          ---------- ---------- ---------- ---------- ----------
          ---------- ---------- ---------- ---------- ----------
          ---------- ---------- ---------- ---------- ----------
          ---------- ---------- ---------- ---------- ----------
          ---------- ---------- ---------- ---------- ----------
          ---------- ---------- ---------- ---------- ----------
          ---------- ---------- ---------- ---------- ----------
          ---------- ---------- ---------- ---------- ----------
          ---------- ---------- ---------- ---------- ----------
          ---------- ---------- ---------- ---------- ----------
          ---------- ---------- ---------- ---------- ----------
          ---------- ---------- ---------- ---------- ----------
          ---------- ---------- ---------- ---------- ----------
          ---------- ---------- ---------- ---------- ----------
          ---------- ---------- ---------- ---------- ----------
          ---------- ---------- ---------- ---------- ----------
          ---------- ---------- ---------- ---------- ----------
          ---------- ---------- ---------- ---------- ----------
          ---------- ---------- ---------- ---------- ----------
          ---------- ---------- ---------- ---------- ----------
          ---------- ---------- ---------- ---------- ----------
          ---------- ---------- ---------- ---------- ----------
          ---------- ---------- ---------- ---------- ----------
          ---------- ---------- ---------C CAGTGAAATG TACAGTTGCA
          TCTCTCGAGT TCGTCTCGGA TTTCGGTTTT ATAACCTCGA CCGCAGCACA
          TTAGGTCACA GCCATCAACC CCAATGGACG ACTCGTTGCA TGGTCTGCCC
          TGCGTTCCGA GATTTCCCAA CCTGGCATTG GGAACGCAGA AGTCCGGAGA
          ATTCTCGAAG TAGACGAGAT CCTTCTTGGA GGGTGGCTTG TGTTCCGGGT
          GGAGGGGCTT CAGGAGGAAT CGGGATTTCC GCCGGACATT ACCTTGATTG
          TTCACAAGGA CCCTGGAGGC TCCGTCGAAA CGGTCCTTAA TGGTGTTGCC
          TACGTCTCTG AAGGATGGAA GACGCATCCA ACAAGTCTGT ACTGTGCAAC
          TTCCAGACAT CCCNNNNNNT TATTGATTTG GGGGGGGTAA TCCTTTTGGC
          GAGTGGTGAT TCCTGGGTTA AGGAATATAA CAACACGATA GAGCTTGTTG
          TAAGATTTTT TCGTGGGAAA TTAGCATAAT TTGCGGGGGC GTTCCTTTTT
          GCCGGTATAT CGTGAATCAG AATTGACGCT GTTGAATGAG GAGGAGTGGT
          GCCATTGGAG GGACGTTATG AAAAGGCAGA AGTATAGATT GTTTAGAGTT
          ATAAGTATTT AGGGAAGGGT GATTTGAGTC GATTGGGCTC TGCAAGGGTG
          AAGGNNNNNN NNNNNNNNNN NNNNNNNNNN NNNNNNNNNN NNCTTTTTTC
          CTAGCGTGCG GCTACCTCCT TGAGGTGTAT CTTCTATCGT CCTTGCTATT
          CCTTATGTTG TCTAATCTTT GCTTTCCTTT TTCTCTTCGC TCTTTCAGAT
          ACCTTACCGG GACTTTAATT GTTGACATAT TTTCGTGTTC ATTGGCCGGG
          ACTGCTGTTA CTTGTGGTGT TTGCAATTCT GTATACGCAT CCCCTTTCTC
          CGTATTGGTC CTTGCATGTA CCTTGGTGTT TTTCTGGTCG TTTCACCTAT
          TTAACAATTC ATAATTGTGC TTCTTGGNNN NNNNNNNNNN NNNNNNNNNN
          NNNNNNNNNN NNNNNTAGTG GATTAGTTGA GGGGTTTGTG ATAGGTGAAC
          GTTTTTTCTG GGATTTAATT TTTTTTGTGA AGTGTAGAGG GTTGGTATGA
          TGGAGCGTTG TGTTAAAGGT TTTTTTTTTA AAGGTATGTG TGTGTTTTAG
          TTTATGATTG GTGTTGATTT GGGATTGTGT ATTTGGGTGT GTTGTGCTTG
          TCGCGTGTTG TTTTTTTGTT GTTATTAACC AATTGTGTTT GGTTTGGAAG
          GTTTGTTTTA TGAAGATTTG GTTTGTTGTT AGATTTTTTA GGTTTTTGGG
          NNNNNNNNNN NNNNNNNNNN NNNNNNNNNN NN
calif_017 ---------- ---------- ---------- ---------- ----------
          ---------- ---------- ---------- ---------- ----------
          ---------- ---------- ---------- ---------- ----------
          ---------- ---------- ---------- ---------- ----------
          ---------- ---------- ---------- ---------- ----------
          ---------- ---------- ---------- ---------- ----------
          ---------- ---------- ---------- ---------- ----------
          ---------- ---------- ---------- ---------- ----------
          ---------- ---------- ---------- ---------- ----------
          ---------- ---------- ---------- ---------- ----------
          ---------- ---------- ---------- ---------- ----------
          ---------- ---------- ---------- ---------- ----------
          ---------- ---------- ---------- ---------- ----------
          ---------- ---------- ---------- ---------- ----------
          ---------- ---------- ---------- ---------- ----------
          ---------- ---------- ---------- ---------- ----------
          ---------- ---------- ---------- ---------- ----------
          -----AATAA GGACCTTTGT GACCAACTTT TGATGAACCG CATGCCGGAC
          CCTAAGCTCC GCGACAAGGA CCCGCTCGTG TCAGTCGATT CGGACAGCGA
          CCTGCAAGAC AGTGATTTGG ACGGAGGAGG AGTCGCTGAA GTGGACACCA
          CCGATACTTC TGGTGACACC GCTTCTGACC AACAGAACTC TAACTTGGAC
          GATTCATCTT CAAAAGGAAA AGGCCATTTG GTGAAACCAC CTTATTCTTA
          CATTGCCCTA ATAACTATGG CCATATTGCA ATCTCCAGAA AAGAAACTTA
          CCTTAAGTGG AATTTGTGAA TTTATCAAGA ACAGGTTTCC TTTTTACAGG
          GAAAAATACC CAATGTGGCA GAACTCGATT CGGCACAATC TGAGCTTGAA
          TGATTGCTTT GTAAAAATTC CCCGAGAGCC AGGTAACCCA GGAAAGGGAA
          ATTATTGGAC ACTAGATCCA GCCAGTGAGG ATATGTT--- ----------
          ---------- ---------- ---------- ---------- ----------
          ---------- ---------- ---------- ---------- ----------
          ---------- ---------- ---------- ---------- ----------
          ---------- ---------- ---------- ---------- ----------
          ---------- ---------- ---------- ---------- ----------
          ---------- ---------- ---------- ---------- ----------
          ---------- ---------- ---------- ---------- ----------
          ---------- ---------- ---------- ---------- ----------
          ---------- ---------- ---------- ---------- ----------
          ---------- ---------- ---------- ---------- ----------
          ---------- ---------- ---------- ---------- ----------
          ---------- ---------- ---------- ---------- ----------
          ---------- ---------- ---------- ---------- ----------
          ---------- ---------- ---------- ---------- ----------
          ---------- ---------- ---------- ---------- ----------
          ---------- ---------- ---------- ---------- ----------
          ---------- ---------- ---------- ---------- ----------
          ---------- ---------- ---------- ---------- ----------
          ---------- ---------- ---------- ---------- ----------
          ---------- ---------- ---------- ---------- ----------
          ---------- ---------- ---------- ---------- ----------
          ---------- ---------- ---------- ---------- ----------
          ---------- ---------- ---------- ---------- ----------
          ---------- ---------- ---------- ---------- ----------
          ---------- ---------- ---------- ---------- ----------
          ---------- ---------- ---------- ---------- ----------
          ---------- ---------- ---------- ---------- ----------
          ---------- ---------- ---------- ---------- ----------
          ---------- ---------- ---------- ---------- ----------
          ---------- ---------- ---------- ---------- ----------
          ---------- ---------- ---------- ---------- ----------
          ---------- ---------- ---------- ---------- ----------
          ---------- ---------- ---------- ---------- ----------
          ---------- ---------- ---------- ---------- ----------
          ---------- ---------- ---------- ---------- ----------
          ---------- ---------- ---------- --
calif_018 ---------- ---------- ---------- ---------- ----------
          ---------- ---------- ---------- ---------- ----------
          ---------- ---------- ---------- ---------- ----------
          ---------- ---------- ---------- ---------- ----------
          ---------- ---------- ---------- ---------- ----------
          ---------- ---------- ---------- ---------- ----------
          ---------- ---------- ---------- ---------- ----------
          ---------- ---------- ---------- ---------- ----------
          ---------- ---------- ---------- ---------- ----------
          ---------- ---------- ---------- ---------- ----------
          ---------- ---------- ---------- ---------- ----------
          ---------- ---------- ---------- ---------- ----------
          ---------- ---------- ---------- ---------- ----------
          ---------- ---------- ---------- ---------- ----------
          ---------- ---------- ---------- ---------- ----------
          ---------- ---------- ---------- ---------- ----------
          ---------- ---------- ---------- ---------- ----------
          -----AATAA GGACCTTTGT GACCAACTTT TGATGAACCG CATGCCGGAC
          CCTAAGCTCC GCGACAAGGA CCCGCTGGTG TCAGTCGATT CGGACAGCGA
          CCTGCAAGAY AGTGATTTGG ACGGAGGAGG AGTCGCTGAA GTGGACACCA
          CMGATACTTC TGGTGACACC GCTTCTGACC AACAGAACTC TAACTTGGAC
          GATTCATCTT CAAAAGGAAA AGGCCATTTG GTGAAACCTC CTTATTCTTA
          CATTGCCCTA ATAACTATGG CCATATTGCA ATCTCCAGAA AAGAAACTTA
          CCTTAAGTGG AATTTGTGAA TTTATCAAGA ACAGGTTTCC TTTTTACAGG
          GAAAAATACC CAATGTGGCA GAACTCGATT CGGCACAATC TGAGYTTGAA
          TGATTGCTTT GTAAAAATTC CCCGAGAGCC AGGTAACCCA GGAAAGGGAA
          ATTATTGGAC ACTAGATCCA GCCAGTGAGG ATATGTT--- ----------
          ---------- ---------- ---------- ---------- ----------
          ---------- ---------- ---------- ---------- ----------
          ---------- ---------- ---------- ---------- ----------
          ---------- ---------- ---------- ---------- ----------
          ---------- ---------- ---------- ---------- ----------
          ---------- ---------- ---------- ---------- ----------
          ---------- ---------- ---------- ---------- ----------
          ---------- ---------- ---------- ---------- ----------
          ---------- ---------- ---------- ---------- ----------
          ---------- ---------- ---------- ---------- ----------
          ---------- ---------- ---------- ---------- ----------
          ---------- ---------- ---------- ---------- ----------
          ---------- ---------- ---------- ---------- ----------
          ---------- ---------- ---------- ---------- ----------
          ---------- ---------- ---------- ---------- ----------
          ---------- ---------- ---------- ---------- ----------
          ---------- ---NNNNNNN NNNNNNNNNN NNNNNNNNNN NNNNNTTAGC
          GGATAGTGAT TCCTGGGTTA AGGAATATAA TAACAAGATA GAGCTTGTTG
          TAAGGTTTTT TCGTGGGAAA TTAGCATAAT TTGCTGGGGC GTTCCTTTTT
          GCCGGTATAT CGTGAATCAG AATTGACGCT GTTGAATGAG GAGGAGTGGT
          GCCATTGGAG GGACGTTATG AAAAGGCAGA AGTATAGATT GTTTAGAGTT
          ATAGGTATTT AGGGAAGGGT GATTTGAGTC GATTGGGCTC TGCAAGGGTG
          AAGGAATTTC WTTGGGNNNN NNNNNNNNNN NNNNNNNNNN NNNNNNNNNN
          NNNNNNNNNN NNNNNNNNCT AGAGGGGTAT CTTCTATCGT CCTTGCTATT
          CCTTATGTTG TCTAATCTTT GCTTTCCTTT TTCTCTTCGC TCTTTCAGAT
          ACCTTACCGG GACTTTAATT GTTGACATAT TTTCGTGTTC ATTGGCCGAG
          ACTGCTGTTA CTCGTGGTGT TTGCAATTCT GTATACGCAT CCCCTTTCTC
          CGTATTGGTC CTTGCATGTG CCTTGGTGTT TTTCTGGTCG TTTCACCTAT
          TTAACAATTC ATAATTGTGC TTCTTGGTCA GTCTTTGTTN NNNNNNNNNN
          NNNNNNNNNN NNNNNNNNNN NNNNNNNNNN NNNNNNNNNN NTGTATAAAT
          GTTTTTTTTG TGTTTTGATT TTTTTTGTGA AGAATGGATT GTTAGTGTTT
          TGGGGGGTTA TGATAGAGGT ATCTTTTTTA AAGTTTTGTG CATGTTTTAG
          TTTGTGAGTG GTATTGATTT GGAATTATAG GTTTGTTTGG GTTTTGGTTA
          TTGAATGTTA TTCTTTTGTT GGTAGTGGTA GATTGTGTTT GGTTTGGGAG
          GTTTGTTAAA TTGGAATTCA GTTTGTTGTT GACTTTTTTA GTTTTTTAGT
          TTTGTTATTA GGNNNNNNNN NNNNNNNNNN NN
calif_019 ---------- ---------- ---------- ---------- ----------
          ---------- ---------- ---------- ---------- ----------
          ---------- ---------- ---------- ---------- ----------
          ---------- ---------- ---------- ---------- ----------
          ---------- ---------- ---------- ---------- ----------
          ---------- ---------- ---------- ---------- ----------
          ---------- ---------- ---------- ---------- ----------
          ---------- ---------- ---------- ---------- ----------
          ---------- ---------- ---------- ---------- ----------
          ---------- ---------- ---------- ---------- ----------
          ---------- ---------- ---------- ---------- ----------
          ---------- ---------- ---------- ---------- ----------
          ---------- ---------- ---------- ---------- ----------
          ---------- ---------- ---------- ---------- ----------
          ---------- ---------- ---------- ---------- ----------
          ---------- ---------- ---------- ---------- ----------
          ---------- ---------- ---------- ---------- ----------
          ---------- ---------- ---------- ---------- ----------
          ---------- ---------- ---------- ---------- ----------
          ---------- ---------- ---------- ---------- ----------
          ---------- ---------- ---------- ---------- ----------
          ---------- ---------- ---------- ---------- ----------
          ---------- ---------- ---------- ---------- ----------
          ---------- ---------- ---------- ---------- ----------
          ---------- ---------- ---------- ---------- ----------
          ---------- ---------- ---------- ---------- ----------
          ---------- ---------- ---------- -------GTM CAAGATACAG
          TTCAAGAAAT ATTTGGAAGA GTTCCTAGCA AAGCTGTGAA TCCTGACGAA
          GCTGTAGCAG TTGGTGCTGC AATTCAACAC G-ATTTTACA AATTTTAGCT
          CACCTGCT-- AGAGTT-AT- --GAA-AGGT TTTYGGGTTT TRTAAATGTA
          TTTAAATACT ATGAAAGCTT GAATATGAAT TTTAGCTTCT TATTCAATGT
          TGTGATTTGG TTTTAAATCA TATTCATATT ACCTTATTAA YTTTTT-ATG
          GTGKGATTTC ATTCATAGTT AATACAAGTG CATTTACTTA GGTAAGTGAG
          CGTGCTAGTT TGTAACTTCC AGATTATTCA TT---ACTTT TAATCTCATT
          TTCCTAATTC CACTAAATAA CTTCAGTGAT GTGAATAAAT AATTCTA-CA
          ATTTTAATTT TNTTTTTTTT -ATGTTTAG- ---------- ----------
          ---------- ---------- ---------- ---------- ----------
          ---------- ---------- ---------- ---------- ----------
          ---------- ---------- ---------- ---------- ----------
          ---------- ---------- ---------- ---------- ----------
          ---------- ---------- ---------- ---------- ----------
          ---------- ---------- ---------- ---------- ----------
          ---------- ---------- ---------- ---------- ----------
          ---------- ---------- ---------- ---------- ----------
          ---------- ---------- ---------- ---------- ----------
          ---------- ---------- ---------- ---------- ----------
          ---------- ---------- ---------- ---------- ----------
          ---------- ---------- ---------- ---------- ----------
          ---------- ---------- ---------- ---------- ----------
          ---------- ---------- ---------- ---------- ----------
          ---------- ---------- ---------- ---------- ----------
          ---------- ---------- ---------- ---------- ----------
          ---------- ---------- ---------- ---------- ----------
          ---------- ---------- ---------- ---------- ----------
          ---------- ---------- ---------- ---------- ----------
          ---------- ---------- ---------- ---------- ----------
          ---------- ---------- ---------- ---------- ----------
          ---------- ---------- ---------- ---------- ----------
          ---------- ---------- ---------- ---------- ----------
          ---------- ---------- ---------- ---------- ----------
          ---------- ---------- ---------- ---------- ----------
          ---------- ---------- ---------- ---------- ----------
          ---------- ---------- ---------- --
calif_020 ---------- ---------- ---------- ---------- ----------
          ---------- ---------- ---------- ---------- ----------
          ---------- ---------- ---------- ---------- ----------
          ---------- ---------- ---------- ---------- ----------
          ---------- ---------- ---------- ---------- ----------
          ---------- ---------- ---------- ---------- ----------
          ---------- ---------- ---------- ---------- ----------
          ---------- ---------- ---------- ---------- ----------
          ---------- ---------- ---------- ---------- ----------
          ---------- ---------- ---------- ---------- ----------
          ---------- ---------- ---------- ---------- ----------
          ---------- ---------- ---------- ---------- ----------
          ---------- ---------- ---------- ---------- ----------
          ---------- ---------- ---------- ---------- ----------
          ---------- ---------- ---------- ---------- ----------
          ---------- ---------- ---------- ---------- ----------
          ---------- ---------- ---------- ---------- ----------
          ---------- ---------- ---------- ---------- ----------
          ---------- ---------- ---------- ---------- ----------
          ---------- ---------- ---------- ---------- ----------
          ---------- ---------- ---------- ---------- ----------
          ---------- ---------- ---------- ---------- ----------
          ---------- ---------- ---------- ---------- ----------
          ---------- ---------- ---------- ---------- ----------
          ---------- ---------- ---------- ---------- ----------
          ---------- ---------- ---------- ---------- ----------
          ---------- ---------- ---------- -------GTA CAAGATACAG
          TTCAAGAAAT ATTTGGAAGA GTTCCTAGCA AAGCTGTGAA TCCTGACGAA
          GCTGTAGCAG TTGGTGCTGC AATTCAACAC G-ATTTTACA AATTTTAGCT
          CACCTGCT-- AGAGTT-AT- --GAA-AGGT TTTCGGGTTT TATAAATGTA
          TTTAAATACT ATGAAAGCTT GAATATGAAT TTTAGCTTCT TATTCAATGT
          YGTGATTTGG TTTTAAATCA TATTCATATT ACCTTATTAA TTTTTT-ATG
          GTGTGATTTC ATTCATAGTT AATACAAGTG CATTTACTTA GGTAAGTGAG
          CGTGCTAGTT TGTAACTTCC AGATTATTCA TT---ACTTT TAATCTCATT
          TTCCTAATTC CACTAAATAA CTTCAGTGAT GTGAATAAAT AATTCTA-CA
          ATTTTAATTT TTTTTTTTT- -ATGTTTAG- ---------- ----------
          ---------- ---------- ---------- ---------- ----------
          ---------- ---------- ---------- ---------- ----------
          ---------- ---------- ---------- ---------- ----------
          ---------- ---------- ---------- ---------- ----------
          ---------- ---------- ---------- ---------- ----------
          ---------- ---------- ---------- ---------- ----------
          ---------- ---------- ---------- ---------- ----------
          ---------- ---------- ---------- ---------- ----------
          ---------- ---------- ---------- ---------- ----------
          ---------- ---------- ---------- ---------- ----------
          ---------- ---------- ---------- ---------- ----------
          ---------- ---------- ---------- ---------- ----------
          ---------- ---------- ---------- ---------- ----------
          ---------- ---------- ---------- ---------- ----------
          ---------- ---------- ---------- ---------- ----------
          ---------- ---------- ---------- ---------- ----------
          ---------- ---------- ---------- ---------- ----------
          ---------- ---------- ---------- ---------- ----------
          ---------- ---------- ---------- ---------- ----------
          ---------- ---------- ---------- ---------- ----------
          ---------- ---------- ---------- ---------- ----------
          ---------- ---------- ---------- ---------- ----------
          ---------- ---------- ---------- ---------- ----------
          ---------- ---------- ---------- ---------- ----------
          ---------- ---------- ---------- ---------- ----------
          ---------- ---------- ---------- ---------- ----------
          ---------- ---------- ---------- --
coylei021 ---------- ---------- ---------- ---------- ----------
          ---------- ---------- ---------- ---------- ----------
          ---------- ---------- ---------- ---------- ----------
          ---------- ---------- ---------- ---------- ----------
          ---------- ---------- ---------- ---------- ----------
          ---------- ---------- ---------- ---------- ----------
          ---------- ---------- ---------- ---------- ----------
          ---------- ---------- ---------- ---------- ----------
          ---------- ---------- ---------- ---------- ----------
          ---------- ---------- ---------- ---------- ----------
          ---------- ---------- ---------- ---------- ----------
          ---------- ---------- ---------- ---------- ----------
          ---------- ---------- ---------- ---------- ----------
          ---------- ---------- ---------- ---------- ----------
          ---------- ---------- ---------- ---------- ----------
          ---------- ---------- ---------- ---------- ----------
          ---------- ---------- ---------- ---------- ----------
          ---------- ---------- ---------- ---------- ----------
          ---------- ---------- ---------- ---------- ----------
          ---------- ---------- ---------- ---------- ----------
          ---------- ---------- ---------- ---------- ----------
          ---------- ---------- ---------- ---------- ----------
          ---------- ---------- ---------- ---------- ----------
          ---------- ---------- ---------- ---------- ----------
          ---------- ---------- ---------- ---------- ----------
          ---------- ---------- ---------- ---------- ----------
          ---------- ---------- ---------- ---------- ----------
          ---------- ---------- ---------- ---------- ----------
          ---------- ---------- ---------- ---------- ----------
          ---------- ---------- ---------- ---------- ----------
          ---------- ---------- ---------- ---------- ----------
          ---------- ---------- ---------- ---------- ----------
          ---------- ---------- ---------- ---------- ----------
          ---------- ---------- ---------- ---------- ----------
          ---------- ---------- ---------- ---------- ----------
          ---------- ---------- ---------- ---------- ----------
          ---------- ---------- ---------- ---------- ----------
          ---------- ---------- ---------- ---------- ----------
          ---------- ---------- ---------- ---------- ----------
          ---------- ---------- ---------- ---------- ----------
          ---------- ---------- ---------- ---------- ----------
          ---------- ---------- ---------- ---------- ----------
          ---------- ---------- ---------- ---------- ----------
          ---------- ---NNNTCCT TATTATTTGG GAGTGGGTAA TCCTTTTAGC
          GAGTGGTGAT TCCTGGTTTA AGGAATATAG TAAAGGGAAA GAGTTTGTTG
          TAAGGTTTTT TCGTGGGAAA TTAGCATAAT TTGCGGGGGC ATTCCTTTTT
          GCCGGTATAT CGTGAATCAG AATTGACGCT GTTGAATGAG GAGGAGTGGT
          GCCATTGGAG GGACGTTATG AAAAGGCAGA AGTATAGATT GTTTAAGGTT
          ATGGGTATTT AGGGAAGGGT GATTCGAGTC GATTGGGCTC TGCAAGGGTG
          AAGGGATTTC TTTGTGAACA CTTCCTTGAT GGGATANNNT CCCTTTTTTC
          TTTACGTGCG GCTACCTCCT TGAGGTGTAT CTTCTATCGT CCTTGCTATT
          CCTTATGTTG TCTAATCTTT GCTTTCCTTT TTCTCTTCGC TCTTTCAGAT
          ACCTTACCGG GACTTTAATT GTTGACATAT TTTCGTGTTC ATTGGCCGAG
          ACTGCTGTTA CTGGTGGTGT TTGCAATTCT GTATACGCAT CCCCTTTCTC
          CGTGTTGGTC CTTGCATGTA CCTTGGTGTT TTTCTGGTCG TTTCACCTAT
          TTAACAATTC ATAATTGTGC TTCTTGGTCA GTCTTTGTTT ACAATGTATT
          TTTTGTATCN NNATTTGGTG TTTTTGTTTA GGAATTTATA TTATTTTATT
          ATTTTTTCTG TGGTTTAGGT TTTTTTGTAG GGTGTGAAGT GCTAGTGCGT
          TAAGAGGTAG TGTTTGAGAT ATTTTTTTTG TTTTTTTATA TGTGTTTTTG
          TTTGTGTGTG GTTTTTATTA TGTGTTGAAG ATTTAGGTGG AGTTTATTTA
          TTTCGTATTT TTTTTTTGTT TCTGATGATA GATTGTCTTT GTTTTAGGTT
          GTTTATTGGA TTGTTGTTTT GTTTGTTTTC GTTTTTTGAA ATTGTTTAGT
          TGTATTGTTT AGATTACATT GTTGGTTTTT GT
coylei022 ---------- ---------- ---------- ---------- ----------
          ---------- ---------- ---------- ---------- ----------
          ---------- ---------- ---------- ---------- ----------
          ---------- ---------- ---------- ---------- ----------
          ---------- ---------- ---------- ---------- ----------
          ---------- ---------- ---------- ---------- ----------
          ---------- ---------- ---------- ---------- ----------
          ---------- ---------- ---------- ---------- ----------
          ---------- ---------- ---------- ---------- ----------
          ---------- ---------- ---------- ---------- ----------
          ---------- ---------- ---------- ---------- ----------
          ---------- ---------- ---------- ---------- ----------
          ---------- ---------- ---------- ---------- ----------
          ---------- ---------- ---------- ---------- ----------
          ---------- ---------- ---------- ---------- ----------
          ---------- ---------- ---------- ---------- ----------
          ---------- ---------- ---------- ---------- ----------
          -----AATAA GGACCTCTGT GACCAACTTT TGATGAACCG CATGCCGGAC
          CCTAAGCACC GCGACAAAGA CCCGCTCGTG TCAGTCGATT CGGACAGCGA
          CCTGCAGGAC AGTGATTTGG ACGGAGGAGG AGTCGCTGAA GTGGACACTA
          CCGATACTTC TGGTGACACC GCTTCTGACC AACAGAACTC TAACTTGGAC
          GATTCATCTT CAAAAGGAAA AGGCCATTTG GTGAAACCTC CTTATTCTTA
          CATTGCCCTA ATAACTATGG CCATATTGCA ATCTCCAGAA AAGAAACTTA
          CCTTAAGTGG AATTTGTGAA TTTATCAAGA ACAGGTTTCC TTTTTACAGG
          GAAAAATACC CAATGTGGCA GAACTCGATT CGGCACAATC TGAGCTTGAA
          TGATTGCTTT GTAAAAATTC CCCGAGAGCC AGGTAACCCA GGAAAGGGAA
          ATTATTGGAC ACTAGATCCA GCCAGTGAGG ATATGTTGTA CAAGATACAG
          TTCAAGAAAT ATTTGGAAGA GTTCCTAGCA AAGCTGTGAA TCCTGACGAA
          GCTGTAGCAG TTGGTGCTGC AATTCAACAC AGATTTT--- ------AGCT
          CACCTGCTGG AGAATTGAT- --GAA-AGGT TTTTGGATTA TA--------
          TTTAAATA-T GTGAAAACTT GAATATGAAT TTTAGCTTCT TATTCAATGT
          TATGGTTTGG TTTTAAATTG TATTCATATT ACCTTGTTAA TTTTTTT-TG
          GTGCGGTTTC ATTCATGGTT AATACAAGTG CATTTACTTA GGTAAGTGAG
          CGTGCTAGTT TG----TTCC ---------- TCATTATTCA TAATCTGATT
          TTCCTAATTC TACTAAATAA CTTAAGTGAT GTGAGTAAAT AATTCTA-CA
          ATTTTAATTT TTTTTT---- -ATATTTAG- ---------- ----------
          ---------- ---------- ---------- ---------- ----------
          ---------- ---------- ---------- ---------- ----------
          ---------- ---------- ---------- ---------- ----------
          ---------- ---------- ---------- ---------- ----------
          ---------- ---------- ---------- ---------- ----------
          ---------- ---------- ---------- ---------- ----------
          ---------- ---------- ---------- ---------- ----------
          ---------- ---------- ---------- ---------- ----------
          ---------- ---------- ---------- ---------- ----------
          ---------- ---------- ---------- ---------- ----------
          ---------- ---------- ---------- ---------- ----------
          ---------- ---------- ---------- ---------- ----------
          ---------- ---------- ---------- ---------- ----------
          ---------- ---------- ---------- ---------- ----------
          ---------- ---------- ---------- ---------- ----------
          ---------- ---------- ---------- ---------- ----------
          ---------- ---------- ---------- ---------- ----------
          ---------- ---------- ---------- ---------- ----------
          ---------- ---------- ---------- ---------- ----------
          ---------- ---------- ---------- ---------- ----------
          ---------- ---------- ---------- ---------- ----------
          ---------- ---------- ---------- ---------- ----------
          ---------- ---------- ---------- ---------- ----------
          ---------- ---------- ---------- ---------- ----------
          ---------- ---------- ---------- ---------- ----------
          ---------- ---------- ---------- ---------- ----------
          ---------- ---------- ---------- --
coylei023 NNNNNNNNNN NNNNNNNNNN NNNNNNNNNN NNNNNNNNNN NNNNNNNNNN
          NNNNNNNNNN NNNNNNNNNN NNNNNNNNNN NNNNNNNNNN NNNNNNTGCC
          TTGGTCTCAT GCAGTTCAAT AAGCAATTAT CAGAAAAGGC AAAGGAAGAT
          ATCAAAAAGG CTCTTCAAGT TCTGAATAAT CATCTGCTTA CTAAGACGTA
          CCTTGTTGGT GAACGTATCA CGCAGGCCGA TATTTCAGTT TTTTGCACAC
          TCTTGTCTTT GTATCAACAT GTTTTAGAAC CTGCTTTCCG CAAGCCTTAC
          CAGAATGTCA ATAGATGGTT CACAACATTG ATGCATCAGC CTCAGTTCAA
          AGCTGTGCTT GGTGATGTCA CATTATGTGA GAAGATGGCC CAGTTTGATG
          CTAAGAAGTT TGCAGAATTG CAAAAGAAAG GAAAGGATAA ACCTGGAAAG
          ACAAAAGAAG AAAAGCCCCA AAAAGCCAAA GAGGAGAAGA AAAAGGAGAA
          GCAGGAAAAG CCAAAGAAAG AGGAAGAAGT TAACGAAGAG CCTGACGAGA
          CCGAGTTGGT TCTTGCCCAA GAACCCAAAT CTAAAGATCC CTTTGAAAAA
          TTTCCCAAGG GCAGTTTTAA CATGGATGAG TTCAAGAGGG TATACTCAAA
          TGAGCCAGAG AAGGTGTCCA TTGAATATTT CTGGAATAAA TTTGACAAAG
          AAAATTATTC TATTTGGTAT TGTGAATACN NNNNNNNNNN NNNNNNNNNN
          NNNNNNNNNN NNNNNNNNNN NNNNNNNNNN NNNNNNNNNN NNNNNNNNNN
          NNNNNNNNNN NNNNNNNNNN NNNNNNNNNN NNNNNNNNNN NNNNNNNNNN
          NNNNN----- ---------- ---------- ---------- ----------
          ---------- ---------- ---------- ---------- ----------
          ---------- ---------- ---------- ---------- ----------
          ---------- ---------- ---------- ---------- ----------
          ---------- ---------- ---------- ---------- ----------
          ---------- ---------- ---------- ---------- ----------
          ---------- ---------- ---------- ---------- ----------
          ---------- ---------- ---------- ---------- ----------
          ---------- ---------- ---------- ---------- ----------
          ---------- ---------- ---------- ---------- ----------
          ---------- ---------- ---------- ---------- ----------
          ---------- ---------- ---------- ---------- ----------
          ---------- ---------- ---------- ---------- ----------
          ---------- ---------- ---------- ---------- ----------
          ---------- ---------- ---------- ---------- ----------
          ---------- ---------- ---------- ---------- ----------
          ---------- ---------- ---------- ---------- ----------
          ---------- ---------- ---------- ---------- ----------
          ---------- ---------- ---------C CAGTGAAATG TACAATTGCA
          TCTCTCGAGT TCGTCTCGGA TTTCGGTTTT ATAACCTCGA CCGCAGCACA
          TTAGGTCACA GCCGTCAACC CCAATGGACG ACTCGTTGCA TGGTCTGCCC
          TGCGTTCCGA GATTTCCCAA CCTGGCATTG GGAACGCAAA AGTCAGGAGA
          ATTCTCGAAG TAGACGAGAT CCTTCTTGGA GGGTGGCTTG TGCTCCGGAT
          GGAGGGGCTT CAGGAGGAAT CGGGATTTCC GCCGAACGTT ACCTTGATTG
          TTCACAAGGA CCCTAGAGGC TCCGTCAAAA CGGTCCTTAA TGGTGTTGCC
          TACGTCTCTG AAGGATGGAA GACGCATCCA ACACGTCTGT ACTGTGCAAC
          TTCCAGACAT CCCTTTCCCT TATTGTTTAG GAGTGGGTAG TCCTTTTAGC
          GAGTGGTGAT TCCTGGGTTA AGGAATATAG TAACGGGCAA GAGCTTGTTG
          TAAGATTTTT TCGTGGGAAA CTAGCATAAT TTGCGGGGGC ATTCCTTTTT
          GCCGGTATAT CGTGAATCAA AATTGACGCT GTTGAATGAG GAGGAGTGGT
          GCCATTGGAG GGACGTTATG AAAAGGCAGA AGTATAGATT GTTTAGGGTT
          ATAGGTGTTT AGGGAAGGGT GATTTGAGTC GATTGGGCTC TGTAAGGGTG
          AAGGGATTTC TTTGAGAACA CTTCCTTGAT TGGAAATGTT CCCTTTTTTC
          TTTACGTGCG GCTACCTCCT TGAGGGGTAT CTTCTATCGT CCTTGCTATT
          CCTTATGTAG TCTAATCTTT GCTTTCCTTT TTCTCTTCGC TCTTTCAGAT
          ACCTTACCGG GACTTTAATT GTTGACATAT TTTCGTGTTC ATTGGCCGAG
          ACTGCTGTTA CTCGTGGTGT TTGCAATTCT GTATACGCAT CCCCTTTCTC
          CGTATTGGTC CTTGCATATA CCTTGGTGTT TTTCTGGTCG TTTCACCTAT
          TTAACAATTC ATAATTGTGC TTCTTGGTCA GTCTTTGTTT ACAATGTATT
          TTTTGTATCT GGTCTTGGTG TATTTATTAA GGGGTGTCTA TTATTTAAAT
          GTTTTTTTTG TGTGTTGATT TTTTTGGTGA TAGATAAGGT GTGGATTTAT
          TGAGGTGGAG TTTCTAGGTT TTTTTTTTCA TGTATATATG TGTGTTTTGA
          TTTGTGTGTT GCTTTTATTC CAAGTTCTAT ATTTAAGTGG GGTTTGTCTA
          TTTGATTTTT TTTTTTCACT TGTTGTAGTA AATTGTGTTT GTTTTGAATG
          ATTTGTTGTG TTGAGATTTT ATTGATTTTT CATTTTTGAA AGTTTTTAAT
          GTTACTGTTG GCATTATATT GTTGGTAGTT GT
coylei024 ---------- ---------- ---------- ---------- ----------
          ---------- ---------- ---------- ---------- ----------
          ---------- ---------- ---------- ---------- ----------
          ---------- ---------- ---------- ---------- ----------
          ---------- ---------- ---------- ---------- ----------
          ---------- ---------- ---------- ---------- ----------
          ---------- ---------- ---------- ---------- ----------
          ---------- ---------- ---------- ---------- ----------
          ---------- ---------- ---------- ---------- ----------
          ---------- ---------- ---------- ---------- ----------
          ---------- ---------- ---------- ---------- ----------
          ---------- ---------- ---------- ---------- ----------
          ---------- ---------- ---------- ---------- ----------
          ---------- ---------- ---------- ---------- ----------
          ---------- ---------- ---------- ---------- ----------
          ---------- ---------- ---------- ---------- ----------
          ---------- ---------- ---------- ---------- ----------
          ---------- ---------- ---------- ---------- ----------
          ---------- ---------- ---------- ---------- ----------
          ---------- ---------- ---------- ---------- ----------
          ---------- ---------- ---------- ---------- ----------
          ---------- ---------- ---------- ---------- ----------
          ---------- ---------- ---------- ---------- ----------
          ---------- ---------- ---------- ---------- ----------
          ---------- ---------- ---------- ---------- ----------
          ---------- ---------- ---------- ---------- ----------
          ---------- ---------- ---------- ---------- ----------
          ---------- ---------- ---------- ---------- ----------
          ---------- ---------- ---------- ---------- ----------
          ---------- ---------- ---------- ---------- ----------
          ---------- ---------- ---------- ---------- ----------
          ---------- ---------- ---------- ---------- ----------
          ---------- ---------- ---------- ---------- ----------
          ---------- ---------- ---------- ---------- ----------
          ---------- ---------- ---------- ---------- ----------
          ---------- ---------- ---------- ---------- ----------
          ---------- ---------- ---------- ---------- ----------
          ---------- ---------- ---------- ---------- ----------
          ---------- ---------- ---------- ---------- ----------
          ---------- ---------- ---------- ---------- ----------
          ---------- ---------- ---------- ---------- ----------
          ---------- ---------- ---------- ---------- ----------
          ---------- ---------- ---------- ---------- ----------
          ---------- ---TTTTCCT CATCGTTTGG GAGTGGGTAG TCCTTTTAGC
          GAATGGTGAT TCCTGGGTTA AGGAATATAG TAACGGGTAA GAGCTTGTTG
          TAAGATTTTT TCGTGGGAAA TTAGCATAAT TTGCGGGGGC ATTCCTTTTT
          GCCGGTATAT CGTGAATCAG AATTGACGCT GTTGAATGAG GAGGAGTGGT
          GCCATTGGAG GGACGTTATG AAAAGGCAGA AGTATAGATT GTTTAGGGTT
          ATAGGTGTTT AGGGAAGGGT GATTTGAGTC GATTGGGCTC TGTAAGGGTG
          AAGGGATTTC TTTGAGAACA CTTCCTTGAT GGGATATGTT CCCTTTTTTC
          TTTATGTGCG GCTACCTCCT TGAGGGGTAT CTTCTATCGT CCTTGCTATT
          CCTTATGTTG TCTAATCTTT GCTTTCCTTT TTCTCTTCGC TCTTTCAGAT
          ACCTTACCGG GACTTTAATT GTTGACATAT TTTCGTGTTC ATTGGCCGAG
          ACTGCTGTTA CTGGTGGTGT TTGCAATTCT GTATACGCAT CCCCTTTCTC
          CGTATTGGTC CTTGCATATA CCTTGGTGTT TTTCTGGTCG TTTCACCTAT
          TTAACAATTC ATAATTGTGC TTCTTGGTCA GTCTTTGTTT ACAATGTATT
          TTTTGTATCT GAGCATTGCG TATTTATAAG GGGGTTTCTG TTGTATTAAT
          GTTTTTTTTA TATGTTAACT TTTTTCGTGA AGTATGAGTT GTGGTTGTTT
          TGGGGTGTGA TCTTTAAGTT ATCTTTTTTT TTGATATGTG TGTGTTTCTG
          TTTGTGAGTA GTCTTGATTT TGAATTTTAG GTTTAGATTG AGTTTGTTTA
          TTTTATGTTG TTTTTTTATT TTTTATGTTA AGTTATAATT GTTTTGGATT
          TTTTATGATG TTGTGAGTTT ATTGGTTTTC GTTTTCTGAA GGTGTTTAAG
          TATATTGTTT AAGTTGTGTT GTTCGTAGTT AT
coylei025 NNNNNNNNNN NNNNNNNNNN NNNNNNNNNN NNNNNNNNNN NNNNNNNNNN
          NNNNNNNNNN NNNNNNNNNN NNNNNNNNNN NNNNNNNNNN NNNNNNNNNC
          TTGGTCTCAT GCAGTTCAAT AAGCAATTAT CAGAAAAGGC AAAGGAAGAT
          ATCAAAAAGG CTCTTCAAGT TCTGAATAAT CATCTGCTTA CTAAGACGTA
          CCTTGTTGGT GAACGTATCA CGCAGGCCGA TATTTCAGTT TTTTGCACAC
          TCTTGTCTTT GTATCAACAT GTTTTAGAAC CTGCTTTCCG CAAGCCTTAC
          CAGAATGTCA ATAGATGGTT CACAACATTG ATGCATCAGC CTCAGTTCAA
          AGCTGTGCTT GGTGATGTCA CATTATGTGA GAAGATGGCC CAGTTTGATG
          CTAAGAAGTT TGCAGAATTG CAAAAGAAAG GAAAGGATAA ACCTGGAAAG
          ACAAAAGAAG AAAAGCCCCA AAAAGCCAAA GAGGAGAAGA AAAAGGAGAA
          GCAGGAAAAG CCAAAGAAAG AGGAAGAAGT TAACGAAGAG CCTGACGAGA
          CTGAGATGGT TCTTGCCCAA GAACCCAAAT CTAAAGATCC CTTTGAAAAA
          TTTCCCAAGG GCAGTTTTAA CATGGATGAG TTCAAGAGGG TATACTCAAA
          TGAGCCAGAG AAGGTGTCCA TTGAATATTT CTGGAATAAA TTTGACAAAG
          AAAATTATTC TATTTGGTAT TGTGAATACT TATATCCTCA AGAACTTAGT
          CTTATCTTTA TGAGCTGTNN NNNNNNNNNN NNNNNNNNNN NNNNNNNNNN
          NNNNNNNNNN NNNNNNNNNN NNNNNNNNNN NNNNNNNNNN NNNNNNNNNN
          NNNNNNNNNN NNNNNNNNNN NNNNNNNNNT TGATGAACCG CATGCCGGAC
          CCTAAGCACC GCGACAAAGA CCCGCTCGTG TCAGTCGATT CGGACAGCGA
          CCTGCAGGAC AGTGATTTGG ACGGAGGAGG AGTCGCTGAA GTGGACACTA
          CCGATACTTC TGGTGACACC GCTTCTGATC AACAGAACTC TAACTTGGAC
          GATTCATCTT CAAAAGGAAA AGGCCATTTG GTGAAACCTC CTTATTCTTA
          CATTGCCCTA ATAACTATGG CCATATTGCA ATCTCCAGAA AAGAAACTTA
          CCTTAAGTGG AATTTGTGAA TTTATCAAGA ACAGGTTTCC TTTTTACAGG
          GAAAAATACC CAATGTGGCA GAACTCGATT CGGCACAATC TGAGCCTGAA
          TGATTGCTTT GTAAAAATTC CCCGAGAGCC AGGTAACCCA GGAAAGGGAA
          ATTATTGGAC ACTAGATCCA GCCAGTGAGG ATANNNNGTA CAAGATACAG
          TTCAAGAAAT ATTTGGAAGA GTTCCTAGCA AAGCTGTGAA TCCTGACGAA
          GCTGTAGCAG TTGGTGCTGC AATTCAANNN NNNNNNNNNN NNNNNNNNNN
          NNNNNNNNNN NNNNNNNNNN NNNNNNNNNN NNNNNNNNNN NNNNNNNNNN
          NNNNNNNNNN NNNNNNNNNN NNNNNNNNNN NNNNNNNNNN NNNNNNNNNN
          NNNNNNNNNN NNNNNNNNNN NNNNNNNNNN NNYTWWTKAW TTTTTT---G
          GTGCGGTTTC ATTCATGGTT AATACAAGTG CATTTACTTA GGTAAGTGAG
          CGTGCTAGTT TG----TTCG ---------- TCATTATTCA TAATCTGATT
          TTCCTRATTC TACTAAATAA CTTAAGTGAT GTGAGTAART AATTCTA-CA
          ATTTTAATTT TTTTTTT--- -ATATTTAGC CAGTGAAATG TACAATTGCA
          TCTCTCGAGT TCGTCTCGGA TTTCGGTTTT ATAACCTCGA CCGCAGCACA
          TTAGGTCACA GCCGTCAACC CCAATGGACG ACTCGTTGCA TGGTCTGCCC
          TGCGTTCCGA GATTTCCCAA CCTGGCATTG GGAACGCAAA AGTCAGGAGA
          ATTCTCGAAG TAGACGAGAT CCTTCTTGGA GGGTGGCTTG TGCTCCGGAT
          GGAGGGGCTT CAGGAGGAAT CGGGATTTCC GCCGAACRTT ACCTTGATTG
          TTCACAAGGA CCCTAGAGGC TCCGTCAAAA CGGTCCTTAA TGGTGTTGCC
          TACGTCTCTG AAGGATGGAA GACGCATCCA ACACGTCTGT ACTGTGCAAC
          TTCCAGACAT CCCTTTCCCT TATTGTTTGG GAGTGGGTAG TCCTTTTAGC
          GAATGGTGAT TCCTGGGTTA AGGAATATAG TAACGAGAAA GAGCTTGTTG
          TAAGATTTTT TCGTGGGAAA TTAGCATAAT TTGCGGGGGC ATTCCTTTTT
          GCCGGTATAT CGTGAATCAG AATTGACGCT GTTGAATGAG GAGGAGTGGT
          GCCATTGGAG GGACGTTATG AAAAGGCAGA AGTATAGATT GTTTAGGGTT
          ATAGGTATTT AAGGAAGGGT GATTTGAGTC GATTGGGCTC TGTAAGGGTG
          AAGGGATTTC TTTGAAAACA CTTCCTTGAT GGGAGATGTT CCCTTTTTTC
          TTTACGTGCG GCTACCTCCT TGAGGGGTAT CTTCTATCGT CCTTGCTATT
          CCTTATGTTG TCTAATCTTT GCTTTCCTTT TTCTCTTCGC TCTTTCAGAT
          ACCTTACCGG GACTTTAATT GTTGACATAT TTTCGTGTTC ATTGGCCGAG
          ACTGCTGTTA CTGGTGGTGT TTGCAATTCT GTATACGCAT CCCCTTTCTC
          CGTATTGGTC CTTGCATATA CCTTGGTGTT TTTCTGGTCG TTTCACCTAT
          TTAACAATTC ATAATTGTGC TTCTTGGTCA GTCTTTGTCT ACAATGTATT
          TTTTGTATCT GGTCTTGGTG TGTTTATATA GGGATATCTG TTAAGTATAT
          GTTTTTTTTA TGTCTTAGTT TTTCTTGTAG GTGATAGAGT GTAGTTGTAT
          TGGGGTGAAG GGTTTAAAAT ATTTTTTTTG TAAGTTTGTA TGTGTTTCGA
          TTTGTGCGTG GTTTTTATTA AGAGTTGTAG ATTAAAGTTT AGTTTATTTG
          TTTAGTTTTA TTTATTTGTT TTCAATGATA AGTTGTATTT GTTTTGGAAG
          GTTTGTCTGA TTAAGATTTT GTTAGTTTTT TATTTTTGGA GGTGTTTGGT
          GTTATTGTTG ATATTGTGTT GTCTGTTGTT AT
coylei026 ---------- ---------- ---------- ---------- ----------
          ---------- ---------- ---------- ---------- ----------
          ---------- ---------- ---------- ---------- ----------
          ---------- ---------- ---------- ---------- ----------
          ---------- ---------- ---------- ---------- ----------
          ---------- ---------- ---------- ---------- ----------
          ---------- ---------- ---------- ---------- ----------
          ---------- ---------- ---------- ---------- ----------
          ---------- ---------- ---------- ---------- ----------
          ---------- ---------- ---------- ---------- ----------
          ---------- ---------- ---------- ---------- ----------
          ---------- ---------- ---------- ---------- ----------
          ---------- ---------- ---------- ---------- ----------
          ---------- ---------- ---------- ---------- ----------
          ---------- ---------- ---------- ---------- ----------
          ---------- ---------- ---------- ---------- ----------
          ---------- ---------- ---------- ---------- ----------
          ---------- ---------- ---------- ---------- ----------
          ---------- ---------- ---------- ---------- ----------
          ---------- ---------- ---------- ---------- ----------
          ---------- ---------- ---------- ---------- ----------
          ---------- ---------- ---------- ---------- ----------
          ---------- ---------- ---------- ---------- ----------
          ---------- ---------- ---------- ---------- ----------
          ---------- ---------- ---------- ---------- ----------
          ---------- ---------- ---------- ---------- ----------
          ---------- ---------- ---------- ---------- ----------
          ---------- ---------- ---------- ---------- ----------
          ---------- ---------- ---------- ---------- ----------
          ---------- ---------- ---------- ---------- ----------
          ---------- ---------- ---------- ---------- ----------
          ---------- ---------- ---------- ---------- ----------
          ---------- ---------- ---------- ---------- ----------
          ---------- ---------- ---------- ---------- ----------
          ---------- ---------- ---------- ---------- ----------
          ---------- ---------- ---------- ---------- ----------
          ---------- ---------- ---------- ---------- ----------
          ---------- ---------- ---------- ---------- ----------
          ---------- ---------- ---------- ---------- ----------
          ---------- ---------- ---------- ---------- ----------
          ---------- ---------- ---------- ---------- ----------
          ---------- ---------- ---------- ---------- ----------
          ---------- ---------- ---------- ---------- ----------
          ---------- ---TTTTCCT TAGTAATTGG GAGTGGGTAG TCCTTTTAGC
          GAATGGTGAT TCCTGGGTTA AGGAATATAG TAACGTGAAA GAGCTTGTTG
          TAAGATTTTT TCGTGGGAAA TTAGCATAAT TTGCGGGGGC ATTCCTTTTT
          GCCGGTATAT CGTGAATCAG AATTGACGCT GTTGAATGAG GAGGAGTGGT
          GCCATTGGAG GGACGTTATG AAAAGGCAGA AGTATAGATT GTTTAGGGTT
          ATAGGTGTTT AAGGAAGGGT GATTTGAGTC GATTGGGCTC TGTAAGGGTG
          AAGGGATTTC TTTGAGAACA CTTCCTTGAT TGNNNNTGTT CCCTTTTTTC
          TTTACGTGCG GCTACCTCCT TGAGGGGTAT CTTCTATCGT CCTTGCTATT
          CCTTATGTCG TCTAGTCTTT GCTTTCCTTT TTCTCTTCGC TCTTTCAGAT
          ACCTTACCGG GACTTTAATT GTTGACATAT TTTCGTGTTC ATTGGCCGAG
          ACTGCTGTTA CTGGTGGTGT TTGCAATTCT GTATACGCAT CCCCTTTCTC
          CGTGTTGGTC CTTGCATATA CCTTGGTGTT TTTCTGGTCG TTTCACCTAT
          TTAACAATTC ATAATTGTGC TTCTTGGTCA GTCTTTGTCT ACGATGTATT
          TTTTGNNNNT AAGTTGGATG TATTGATATA TTTATTTTTA TTGTGTGAAT
          ATTTTTTTTG AGTTTTAGTT TTTTTCGTGA GCTATGGGGT GTGAATGTGT
          TGGGGTATGA TGTTTAGGGT TTTTTTTTTA TGTTTTTGTA TGTGTTTTTG
          TTTGTGCGTA ATATTAATTT TGGGATGTAA GTTTAAATTG GTTGTACTCA
          TTGTATCTTG TTTTTTAATT TTTTATGATA AGTAATATTT GTTGGGAAAA
          GTTTGTTTTG TTAAGATTTT GTTAGTTTTT AATTTTTGAA GTTTTTTATT
          AGTATTGTTA ATACTGTGTT GTTTGTAGNN NN
coylei027 ---------- ---------- ---------- ---------- ----------
          ---------- ---------- ---------- ---------- ----------
          ---------- ---------- ---------- ---------- ----------
          ---------- ---------- ---------- ---------- ----------
          ---------- ---------- ---------- ---------- ----------
          ---------- ---------- ---------- ---------- ----------
          ---------- ---------- ---------- ---------- ----------
          ---------- ---------- ---------- ---------- ----------
          ---------- ---------- ---------- ---------- ----------
          ---------- ---------- ---------- ---------- ----------
          ---------- ---------- ---------- ---------- ----------
          ---------- ---------- ---------- ---------- ----------
          ---------- ---------- ---------- ---------- ----------
          ---------- ---------- ---------- ---------- ----------
          ---------- ---------- ---------- ---------- ----------
          ---------- ---------- ---------- ---------- ----------
          ---------- ---------- ---------- ---------- ----------
          ---------- ---------- ---------- ---------- ----------
          ---------- ---------- ---------- ---------- ----------
          ---------- ---------- ---------- ---------- ----------
          ---------- ---------- ---------- ---------- ----------
          ---------- ---------- ---------- ---------- ----------
          ---------- ---------- ---------- ---------- ----------
          ---------- ---------- ---------- ---------- ----------
          ---------- ---------- ---------- ---------- ----------
          ---------- ---------- ---------- ---------- ----------
          ---------- ---------- ---------- ---------- ----------
          ---------- ---------- ---------- ---------- ----------
          ---------- ---------- ---------- ---------- ----------
          ---------- ---------- ---------- ---------- ----------
          ---------- ---------- ---------- ---------- ----------
          ---------- ---------- ---------- ---------- ----------
          ---------- ---------- ---------- ---------- ----------
          ---------- ---------- ---------- ---------- ----------
          ---------- ---------- ---------- ---------- ----------
          ---------- ---------- ---------- ---------- ----------
          ---------- ---------- ---------- ---------- ----------
          ---------- ---------- ---------- ---------- ----------
          ---------- ---------- ---------- ---------- ----------
          ---------- ---------- ---------- ---------- ----------
          ---------- ---------- ---------- ---------- ----------
          ---------- ---------- ---------- ---------- ----------
          ---------- ---------- ---------- ---------- ----------
          ---------- ---TTATCCT TATTGATTGG GTGTGGGTAG TCCTTTTTGC
          GAATGGTGAT TCCTGGGTTA AGGAATATAG TAACGGGAAA GAGCTTGTTG
          TAAGACTTTT TCGCGGGAAA TTAGCATAAT TTGCGGGGGC ATTCCTTTTT
          GCCGGTATAT CGTGAATCAG AATTGACGCT GTTGAATGAG GAGGAGTGGT
          GCCATTGGAG GGACGTTATG AAAAGGCAGA AGTATAGATT GTTTAAGGTT
          ATAGGTGTTT AGGGAAGGGT GATTTGAGTC GATTGGGCTC TGTAAGGGTG
          AAGGGATTTC TTTGGGAACA CTTCCTTGAT GGGATATGTT CCCTTTTTTC
          TTTACGTGCG GCTACCTCCT TGAGGGGTAT CTTCTATCGT CCTTGCTATT
          CCTTATGTTG TCTAATCTTT GCTTTCCTTT TTCTCTTCGC TCTTTCAGAT
          ACCTTACCGG GACTTTAATT GTTGACATAT TTTCGTGTTC ATTGGCCGAG
          ACTGCTGTTA CTGGTGGTGT TTGCAATTCT GTATACGCAT CCCCTTTCTC
          CGTATTGGTC CTTGCATATA CCTTGGTGTT TTTCTGGTCG TTTCACCTAT
          TTAACAATTC ATAATTGTGC TTCTTGGTCA GTCTTTGTTT ACAATGTATT
          TTTTGTATCT AAATTTGGTG AATTTGTTTA GTGGTTTTTA TTAGTTAAAT
          GTCTTTTTTG TTATTTAGTT TTTTTTGTAA ATGGTGGATT GTTAAGATCT
          TTGGATGTGA GACTTAAGTT GTTTTTTTTG TGGGTATGTG TGTGTTTCGA
          TTTGTGCGTT GTTTTTATTA TAAGTTGTAT ATTTAGATAT AGTTTGTTTG
          TTATATGTTA TTTTTTTATT TTTAATAGTA GATTGTGTTT GTTTTAGAAA
          TTTTATTAGA TTGATATTTT ATTTGTTTTT GTTTTTTAAA GGTGTTTGAA
          TTTATTGTTG GGATTGTGTC GTTGGTTGGT GT
ereb_M028 ---------- ---------- ---------- ---------- ----------
          ---------- ---------- ---------- ---------- ----------
          ---------- ---------- ---------- ---------- ----------
          ---------- ---------- ---------- ---------- ----------
          ---------- ---------- ---------- ---------- ----------
          ---------- ---------- ---------- ---------- ----------
          ---------- ---------- ---------- ---------- ----------
          ---------- ---------- ---------- ---------- ----------
          ---------- ---------- ---------- ---------- ----------
          ---------- ---------- ---------- ---------- ----------
          ---------- ---------- ---------- ---------- ----------
          ---------- ---------- ---------- ---------- ----------
          ---------- ---------- ---------- ---------- ----------
          ---------- ---------- ---------- ---------- ----------
          ---------- ---------- ---------- ---------- ----------
          ---------- ---------- ---------- ---------- ----------
          ---------- ---------- ---------- ---------- ----------
          ---------- ---------- ---------- ---------- ----------
          ---------- ---------- ---------- ---------- ----------
          ---------- ---------- ---------- ---------- ----------
          ---------- ---------- ---------- ---------- ----------
          ---------- ---------- ---------- ---------- ----------
          ---------- ---------- ---------- ---------- ----------
          ---------- ---------- ---------- ---------- ----------
          ---------- ---------- ---------- ---------- ----------
          ---------- ---------- ---------- ---------- ----------
          ---------- ---------- ---------- ---------- ----------
          ---------- ---------- ---------- ---------- ----------
          ---------- ---------- ---------- ---------- ----------
          ---------- ---------- ---------- ---------- ----------
          ---------- ---------- ---------- ---------- ----------
          ---------- ---------- ---------- ---------- ----------
          ---------- ---------- ---------- ---------- ----------
          ---------- ---------- ---------- ---------- ----------
          ---------- ---------- ---------- ---------- ----------
          ---------- ---------- ---------- ---------- ----------
          ---------- ---------- ---------- ---------- ----------
          ---------- ---------- ---------- ---------- ----------
          ---------- ---------- ---------- ---------- ----------
          ---------- ---------- ---------- ---------- ----------
          ---------- ---------- ---------- ---------- ----------
          ---------- ---------- ---------- ---------- ----------
          ---------- ---------- ---------- ---------- ----------
          ---------- ---TTTTCCT TATTGTTTTG GAGTGGGTAG TCCTTTTAGC
          GAATGGTGAT TCCTGGGTTA AGGAATATAA TAACGGGATA GAGCTTGTTG
          TAAGGTTTTT TCGTGGGAAA TTAGCATAAT TTGCGGGGGC ATTCCTTTTT
          GCCGGTATAT CGTGAATCAG AATTGACGCT GTTGAATGAG GAGGAGTGGT
          GCCATTGGAG GGACGTTATG AAAAGGCAGA AGTATAGATT GTTTAGGGTT
          ATAGGTATTT AGGGAAGGGT GATTTGAGTC GATTGGGCTC TGCAAGGGTG
          AAGGGAATTC TTTGAAAACA CTACCTTGAT GGGAAATGTT CCCTTTTTTC
          CTAATGTGCG GCTACCTCCT TGAGGGGTAT CTTCTATCGT CCTTGCTATT
          CCTTATGTTG TCTAATCTTT GCTTTCCTTT TTCTCTTCGC TCTTTCAGAT
          ACCTTACCGG GACTTTAATT GTTGACATAT TTTCGTGTTC ATTGGCCGAG
          ACTGCTGTTA CTGGTGGTGT TTGCAATTCT GTATACGCAT CCCCTTTCTC
          CGTATTGGTC CTTGCATATA CCTTGGTGTT TTTCTGGTCG TTTCACCTAT
          TTAACAATTC ATAATTGTGC TTCTTGGTCA GTCTTTGTTT ACAATATATT
          TTTTGTATCT GAGTTTGGTG ATTTGATAGA GTAAGGTGTG TAAGGTGAAT
          GTTTTTTTTG TAGTTCGGAT TTTTTTGTAG GTGAGGGATT GTTAGAGTTG
          TAGGGTAAAG GGTTTAAGTT TTTTTTTTTT AATGTTTATA TGTGTTGTAG
          ATTGTATATG GTTTTTATTT AGGGTTGTAT GTTTAGTTGT ATTTTATCTG
          TTTAATGTTA TTTTTTTATT TTTTTTGGTA AATTATGTTT GTTTTGGAAG
          GTTTATTTAA TTAGTGTTTT GCTCGTTTTC TGGTTTTTTA GGAGTTTGGG
          TTTGCTGTTA TGATAGTGTT GTATGTAGTT AT
ereb_M029 ---------- ---------- ---------- ---------- ----------
          ---------- ---------- ---------- ---------- ----------
          ---------- ---------- ---------- ---------- ----------
          ---------- ---------- ---------- ---------- ----------
          ---------- ---------- ---------- ---------- ----------
          ---------- ---------- ---------- ---------- ----------
          ---------- ---------- ---------- ---------- ----------
          ---------- ---------- ---------- ---------- ----------
          ---------- ---------- ---------- ---------- ----------
          ---------- ---------- ---------- ---------- ----------
          ---------- ---------- ---------- ---------- ----------
          ---------- ---------- ---------- ---------- ----------
          ---------- ---------- ---------- ---------- ----------
          ---------- ---------- ---------- ---------- ----------
          ---------- ---------- ---------- ---------- ----------
          ---------- ---------- ---------- ---------- ----------
          ---------- ---------- ---------- ---------- ----------
          ---------- ---------- ---------- ---------- ----------
          ---------- ---------- ---------- ---------- ----------
          ---------- ---------- ---------- ---------- ----------
          ---------- ---------- ---------- ---------- ----------
          ---------- ---------- ---------- ---------- ----------
          ---------- ---------- ---------- ---------- ----------
          ---------- ---------- ---------- ---------- ----------
          ---------- ---------- ---------- ---------- ----------
          ---------- ---------- ---------- ---------- ----------
          ---------- ---------- ---------- ---------- ----------
          ---------- ---------- ---------- ---------- ----------
          ---------- ---------- ---------- ---------- ----------
          ---------- ---------- ---------- ---------- ----------
          ---------- ---------- ---------- ---------- ----------
          ---------- ---------- ---------- ---------- ----------
          ---------- ---------- ---------- ---------- ----------
          ---------- ---------- ---------- ---------- ----------
          ---------- ---------- ---------- ---------- ----------
          ---------- ---------- ---------- ---------- ----------
          ---------- ---------- ---------- ---------- ----------
          ---------- ---------- ---------- ---------- ----------
          ---------- ---------- ---------- ---------- ----------
          ---------- ---------- ---------- ---------- ----------
          ---------- ---------- ---------- ---------- ----------
          ---------- ---------- ---------- ---------- ----------
          ---------- ---------- ---------- ---------- ----------
          ---------- ---TTTTCCT TATTGTTTTG GAGTGGGTAG TCCTTTTAGC
          GGATGGTGAT TCCTGGGTTA AGGAATATAG TAACGGGAAA GAGCTTGTTG
          TAAGGTTTTT TCGTGGGAAA TTAGCATAAT TTGCGGGGGC ATTCCTTTTT
          GCCGGTATAT CGTGAGTCAG AATTGACGCT GTTGAATGAG GAGGAGTGGT
          GCCATTGGAG GGACGTTATG AAAAGGCAGA AGTATAGATT GTTTAGGATT
          ATAGGTATTT AGGGAAGGGT GATTTGAGTC GATTGGGCTC TGCAAGGGTG
          AAGGGAATTC TTTGAGAACA CTACCTTGAT GGGATATGTT CCCTTTTTTC
          CTAATGTGCG GCTACCTCCT TGAGGGGTAT CTTCTATCGT CCTTGCTATT
          CCTTATGTTG TCTAATCTTT GCTTTCCTTT TTCTCTTCGC TCTTTCAGAT
          ACCTTACCGG GACTTTAATT GTTGACATAT TTTCGTGTTC ATTGGCCGAG
          ACTGCTGTTA CTGGTGGTGT TTGCAATTCT GTATACGCAT CCCCTTTCTC
          CGTATTGGTC CTTGCATATA GCTTGGTGTT TTTCTGGTCG TTTCACCTAT
          TTAACAATTC ATAATTGTGC TTCTTGGTCA GTCTTTGTTT ACAATATATT
          TTTTGTATCT GGAATTGATA TTTTAATAAG GTAAGGTGTG TTAGGTTAAT
          GTTTTTTTTG TTATTTAATT TTTTCTGTGG ATAATAGGTT ATTAGAGTTA
          TAGGGTAAGA GGTTTAGGTT CTTTTTTTTT GGTATTTATA TGTACTTTTA
          CTTGTGTGTA GTTTTTATTT AAAGTTGTAG GTTTGGTTGG GTTTTGTTTG
          TTTAGTTTTG TTTTTTAATT TTTTTTAATC AATTGTGTTT GTTATGGATG
          TTTTGTTTGG TTAATATTTA ATTTGTTTTT TGTTTTTTTA GAGGTTTAAG
          TTTGTTGTTG GGATAGTGTT ATTTATAGGT GT
ereb_M030 NNNNNNNNNN NNNNNNNNNN NNNNNNNNNN NNNNNNNNNN NNNNNNNNNN
          NNNNNNNNNN NNNNNNNNNN NNNNNNNNNN NNNNNNNNNN NNNNNNNNNC
          TTGGTCTCAT GCAGTTCAAC AAGCAATCTT CAGAAAAGGC AAAGGAAGAT
          ATCAAAAAGG CTCTTCAAGT TCTGAATAAT CATCTGCTTA CTAAGACGTA
          CCTTGTTGGT GAACGTATCA CRCAGGCCGA TATTTCAGTT TTTTGCACAC
          TCTTGTCTTT GTATCAACAT GTTTTAGAAC CTGCTTTCCG CAAGCCTTAC
          CAGAATGTCA ACAGATGGTT CACGACATTG ATGCATCAGC CTCAGTTCAA
          AGCTGTGCTT GGTGATGTCA CATTATGTGA GAAGATGGCC CAGTTTGATG
          CTAAGAAGTT TGCAGAATTG CAAAAGAAAG GAAAGGATAA ACCTGGAAAG
          GCAAAAGAAG AAAAGCCCCA AAAGGCCAAA GAGGAGAAGA AAAAGGAGAA
          GCAGGAAAAG CCAAAGAAAG AGGAAGAAAT TAATGAAGAG CCTGACGAGA
          CTGAGTTGGT TCTTGCCCAA GAACCCAAAT CTAAAGATCC CTTTGAAAAA
          TTTCCCAAGG GCAGTTTTAA CATGGATGAG TTCAAAAGAG TATACTCAAA
          TGAGCCAGAG AAGGTGTCCA TTGAATATTT CTGGAATAAA TTTGACAAAG
          AAAATTATTC TATTTGGTAT TGTGAATACT TATATCCTCA AGAACTTAGT
          CTTATCTTTA TGAGCNNNNN NNNNNNNNNN NNNNNNNNNN NNNNNNNNNN
          NNNNNNNNNN NNNNNNNNNN NNNNNNNNNN NNNNNNNNNN NNNNNNNNNN
          NNNNN----- ---------- ---------- ---------- ----------
          ---------- ---------- ---------- ---------- ----------
          ---------- ---------- ---------- ---------- ----------
          ---------- ---------- ---------- ---------- ----------
          ---------- ---------- ---------- ---------- ----------
          ---------- ---------- ---------- ---------- ----------
          ---------- ---------- ---------- ---------- ----------
          ---------- ---------- ---------- ---------- ----------
          ---------- ---------- ---------- ---------- ----------
          ---------- ---------- ---------- ---------- ----------
          ---------- ---------- ---------- ---------- ----------
          ---------- ---------- ---------- ---------- ----------
          ---------- ---------- ---------- ---------- ----------
          ---------- ---------- ---------- ---------- ----------
          ---------- ---------- ---------- ---------- ----------
          ---------- ---------- ---------- ---------- ----------
          ---------- ---------- ---------- ---------- ----------
          ---------- ---------- ---------- ---------- ----------
          ---------- ---------- ---------C CAGTGAAATG TACAATTGCA
          TCTCTCGAGT TCGTCTCGGA TTTCGGTTTT ATAACCTCGA CCGCAGCACA
          TTAGGTCACA GCCGTCAACT CCAATGGACG ACTCGTTGCA TGGTCTGCCC
          TGCGTTCCGA GATTTCCCAA CCTGGCATTG GGAACGCAAA AGTCAGGAGA
          ATTCTCGAAG TAGACGAGAT CCTTCTTGGA GGGTGGCTTG TGCTCCGGGT
          GRAGGGGCTT CAGGAGAAAT CGGGATTTCC GCCGGACATT ACCTTGATTG
          TTCACAAGGA CCCTAGAGGC TCCGTCGAAA CGGTCCTTAA TGGTGTTGCC
          TACGTCTCTG AAGGATGGAA GACGCATCCA ACACGTCTGT ACTGTGCAAC
          TTCCAGACAT CCCNTTTCCT TATTATTTTG GAGTGGGTAG TCCTTTTAGC
          GGATGGTGAT TCCTGGGTTA AGGAATATAA TAACGGGATA GAGCTTGTTG
          TAAGGTTTTT TCGTGGGAAA TTAGCATAAT TTGCGGGGGC ATTCCTTTTT
          GCCGGTATAT CGTGAGTCAG AATTGACGCT GATGAATGAG GAGGAGTGGT
          GCCATTGGAG GGACGTTATG AAAAGGCAGA AGTATAGATT GTTTAGGGTT
          ATNNNNNNNN NNNNNNNNNN NNNNNNNNNN NNNNNNNNNN NNNNNNNNNN
          NNNNNNNNNN NNNNNNNNNN NNNNNNNNNN NNNNNNNGTT CCCTTTTTTC
          CTAACGTGCG GCTACCTCCT TGAGGTGTAT CTTCTATCGC CCTTGCTATT
          CCTTATGTTG TCTAGTCTTT GCTTTCCTTT TTCTCTTCGC TCTTTCAGAT
          ACCTTACCGG GACTTTAATT GTTGACATAT TTTCGTGTTC ATTGGCCGAG
          ACTGCTGTTA CTGGTGGTGT TTGCAATTCT GTATACGCAT CCCCTTTCTC
          CGTGTTGGTC CTTGCATATA CCTTGNNNNN NNNNNNNNNN NNNNNNNNNN
          NNNNNNNNNN NNNNNNNNNN NNNNNNNNNN NNNNNNNNNN NNNNNNNNNN
          NNNNNNNNNN AGATTTGGTG TTTTGATTAG GTAAGGTATA TTGGGTGAGT
          GTTTTTTTTG GTGTTTGGAT TTTTTTGTAA ATAGTGAGAT GTTGGGTTTG
          TGGGGTGTGA TGTTGAAGTT ATCTATTTTT GAGGTTTATA TGTATTTTAG
          TTTGTGTATG GTTTTTATCT TAAATTTTGG GTTTGGTTGA GTTTTAATTG
          TTGAGTTTTG TTTTTTTGTT TATTTTGTTT GACTGTGTTT GTTATGGGNN
          NNNNNNNNNN NNNNNNNNNN NNNNNNNNNN NNNNNNNNNN NNNNNNNNNN
          NNNNNNNNNN NNNNNNNNNN NNNNNNNNNN NN
ereb_M031 ---------- ---------- ---------- ---------- ----------
          ---------- ---------- ---------- ---------- ----------
          ---------- ---------- ---------- ---------- ----------
          ---------- ---------- ---------- ---------- ----------
          ---------- ---------- ---------- ---------- ----------
          ---------- ---------- ---------- ---------- ----------
          ---------- ---------- ---------- ---------- ----------
          ---------- ---------- ---------- ---------- ----------
          ---------- ---------- ---------- ---------- ----------
          ---------- ---------- ---------- ---------- ----------
          ---------- ---------- ---------- ---------- ----------
          ---------- ---------- ---------- ---------- ----------
          ---------- ---------- ---------- ---------- ----------
          ---------- ---------- ---------- ---------- ----------
          ---------- ---------- ---------- ---------- ----------
          ---------- ---------- ---------- ---------- ----------
          ---------- ---------- ---------- ---------- ----------
          ---------- ---------- ---------- ---------- ----------
          ---------- ---------- ---------- ---------- ----------
          ---------- ---------- ---------- ---------- ----------
          ---------- ---------- ---------- ---------- ----------
          ---------- ---------- ---------- ---------- ----------
          ---------- ---------- ---------- ---------- ----------
          ---------- ---------- ---------- ---------- ----------
          ---------- ---------- ---------- ---------- ----------
          ---------- ---------- ---------- ---------- ----------
          ---------- ---------- ---------- ---------- ----------
          ---------- ---------- ---------- ---------- ----------
          ---------- ---------- ---------- ---------- ----------
          ---------- ---------- ---------- ---------- ----------
          ---------- ---------- ---------- ---------- ----------
          ---------- ---------- ---------- ---------- ----------
          ---------- ---------- ---------- ---------- ----------
          ---------- ---------- ---------- ---------- ----------
          ---------- ---------- ---------- ---------- ----------
          ---------- ---------- ---------- ---------- ----------
          ---------- ---------- ---------- ---------- ----------
          ---------- ---------- ---------- ---------- ----------
          ---------- ---------- ---------- ---------- ----------
          ---------- ---------- ---------- ---------- ----------
          ---------- ---------- ---------- ---------- ----------
          ---------- ---------- ---------- ---------- ----------
          ---------- ---------- ---------- ---------- ----------
          ---------- ---NNTTCCT TATTATTTTG GAGTGGGTAG TCCTTTTAGC
          GAATGGTGAT TCCTGGGTTA AGGAATATAA TAACGGGAAA GAGCTTGTTG
          TAAGGTTTTT TCGCGGGAAA TTAGCATAAT TTGCGGGGGC ATTCCTTTTT
          GCCGGTATAT CGTGAGTCAG AAGTGACGCT GATGAATGAG GAGGAGTGGT
          GCCATTGGAG GGACGTTATG AAAAGGCAGA AGTATAGATT GTTTAGGGTT
          ATAGGTATTT AGGGAAGGGT GATTTGAGTC GATTGGGCTC TGCAAGGGTG
          AAGGGAATTC TTTGAGAACA CTACCTTGAT GGGAAANNTT CCCTTTTTTC
          CTAATGTGCG GCTACCTCCT TGAGGGGTAT CTTCTATCGT CCTTGCTATT
          CCTTATGTTG TCTAATCTTT GCTTTCCTTT TTCTCTTCGC TCTTTCAGAT
          ACCTTACCGG GACTTTAATT GTTGACATAT TTTCGTGTTC ATTGGCCGAG
          ACTGCTGTTA CTGGTGGTGT TTGCAATTCT GTATACGCAT CCCCTTTCTC
          CGTATTGGTC CTTGCATATA CCTTGGTGTT TTTCTGGTCG TTTCACCTAT
          TTAACAATTC ATAATTGTGC TTCTTGGTCA GTCTTTGTTT ACAATATATT
          TTTTGTATCN NGATTTAGTG TCTTAATGGG GTAGTTTATA TTGTGTGAAT
          GTTTTTTTTG TTTTTTAGTT TTTTTCGTAG GTAAGGAATT GTTGATATTG
          TGGGGTGATA TGTTTAGGTT ATTTTTTTTT GGTGTATATA TGTGTTTTGA
          TTTGTGTATG GCTTTTATTC GGGGTTGTAT GTTTAGTTGC ATTTTGTTTG
          TTCGGTATAA TTTTTTTATT ATTTTTGATT AAGTGTGTTT GTTTTGGAAG
          GTTTGTTATG TTGGTATTTA GTTTGCTTTT TGGTTTTGTA GGGGTTTGAG
          ATTGTTGTTG GTGCAGTGTT GTTGGTGGGT GC
ereb_M032 ---------- ---------- ---------- ---------- ----------
          ---------- ---------- ---------- ---------- ----------
          ---------- ---------- ---------- ---------- ----------
          ---------- ---------- ---------- ---------- ----------
          ---------- ---------- ---------- ---------- ----------
          ---------- ---------- ---------- ---------- ----------
          ---------- ---------- ---------- ---------- ----------
          ---------- ---------- ---------- ---------- ----------
          ---------- ---------- ---------- ---------- ----------
          ---------- ---------- ---------- ---------- ----------
          ---------- ---------- ---------- ---------- ----------
          ---------- ---------- ---------- ---------- ----------
          ---------- ---------- ---------- ---------- ----------
          ---------- ---------- ---------- ---------- ----------
          ---------- ---------- ---------- ---------- ----------
          ---------- ---------- ---------- ---------- ----------
          ---------- ---------- ---------- ---------- ----------
          ---------- ---------- ---------- ---------- ----------
          ---------- ---------- ---------- ---------- ----------
          ---------- ---------- ---------- ---------- ----------
          ---------- ---------- ---------- ---------- ----------
          ---------- ---------- ---------- ---------- ----------
          ---------- ---------- ---------- ---------- ----------
          ---------- ---------- ---------- ---------- ----------
          ---------- ---------- ---------- ---------- ----------
          ---------- ---------- ---------- ---------- ----------
          ---------- ---------- ---------- ---------- ----------
          ---------- ---------- ---------- ---------- ----------
          ---------- ---------- ---------- ---------- ----------
          ---------- ---------- ---------- ---------- ----------
          ---------- ---------- ---------- ---------- ----------
          ---------- ---------- ---------- ---------- ----------
          ---------- ---------- ---------- ---------- ----------
          ---------- ---------- ---------- ---------- ----------
          ---------- ---------- ---------- ---------- ----------
          ---------- ---------- ---------- ---------- ----------
          ---------- ---------- ---------- ---------- ----------
          ---------- ---------- ---------- ---------- ----------
          ---------- ---------- ---------- ---------- ----------
          ---------- ---------- ---------- ---------- ----------
          ---------- ---------- ---------- ---------- ----------
          ---------- ---------- ---------- ---------- ----------
          ---------- ---------- ---------- ---------- ----------
          ---------- ---TTTTCCT TATTGTTTTG GAGTGGGTAG TCCTTTTAGC
          GAATGGTGAT TCCTGGGTTA AGGAATATAG TAACGGGAAA GAGCTTGTTG
          TAAGGTTTTT TCGTGGGAAA TTAGCATAAT TTGCGGGGGC ATTCCTTTTT
          GCCGGTATAT CGTGAGTCAG AATTGACGCT GTTGAATGAG GAGGAGTGGT
          GCCATTGGAG GGACGTTATG AAAAGGCAGA AGTATAGATT GTTTAGGATT
          ATAGGTATTT AGGGAAGGGT GATTTGAGTC GATTGGGCTC TGCAAGGGTG
          AAGGGAATTC TTTGAGAACA CTACCTTGAT GGGATATGTT CCCTTTTTTC
          CTAATGTGCG GCTACCTCCT TGAGGGGTAT CTTCTATCGT CCTTGCTATT
          CCTTATGTTG TCTAATCTTT GCTTTCCTTT TTCTCTTCGC TCTTTCAGAT
          ACCTTACCGG GACTTTAATT GTTGACATAT TTTCGTGTTC ATTGGCCGAG
          ACTGCTGTTA CTGGTGGTGT TTGCAATTCT GTATACGCAT CCCCTTTCTC
          CGTATTGGTC CTTGCATATA GCTTGGTGTT TTTCTGGTCG TTTCACCTAT
          TTAACAATTC ATAATTGTGC TTCTTGGTCA GTCTTTGTTT ACGATATATT
          TTTTGTATCT AAGATTGATG TTTTAATGAA ATAAGGTGTA TTGAATTAAT
          GTTTTTTTTG TTATTTAATT TTTTTTATAG ATGATAGGTT ATTAGAGTTA
          TAGGGTAAGA GGTTTAGGTT TTTTTTTTTT GGTATTTGTA TGTGTTTTGG
          CTTGTGTGTA GTTTTTATTT AAGGTTGTGG ATTTAGTTGT GTTTTGATTG
          TTTGGTTTTG TTTTTTAATT TTTTTTAATT AATTGTGTTT GTTTTAGGAG
          TTTTATTTGA TTGATATTTA ATTTGCTTTT TATTTTTTTA GAGGTTTGAG
          TTTGTTGTTG GTATAGTATT GCTTATGGGT AN
ereb_M033 NNNNNNNNNN NNNNNNNNNN NNNNNNNNNN NNNNNNNNNN NNNNNNNNNN
          NNNNNNNNNN NNNNNNNNNN NNNNNNNNNN NNNNNNNNNN NNNNNNNNNC
          TTGGTCTCAT GCAGTTCAAC AAGCAATCTT CAGAAAAGGC AAAGGAAGAT
          ATCAAAAAGG CTCTTCAAGT TCTGAATAAT CATCTGCTTA CTAAGACGTA
          CCTTGTTGGT GAACGTATCA CGCAGGCCGA TATTTCAGTT TTTTGCACAC
          TCTTGTCTTT GTATCAACAT GTTTTAGAAC CTGCTTTCCG CAAGCCTTAC
          CAAAATGTCA ACAGATGGTT CACGACATTG ATGCATCAGC CTCAGTTCAA
          AGCTGTTCTT GGTGATGTCA CATTATGTGA GAAGATGGCC CAGTTTGATG
          CTAAGAAGTT TGCAGAATTG CAAAAGAAAG GAAAGGATAA ACCTGGAAAG
          GCAAAAGAAG AAAAGCCCCA AAAAGCCAAA GAGGAGAAGA AAAAGGAGAA
          GCAGGAAAAG CCAAAGAAAG AGGAAGAAGT TAATGAAGAG CCTGACGAGA
          CTGAGTTGGT TCTTGCCCAA GAACCCAAAT CTAAAGATCC CTTTGAAAAA
          TTTCCCAAGG GCAGTTTTAA CATGGATGAG TTCAAGAGAG TTTACTCAAA
          TGAGCCAGAG AAGGTGTCCA TTGAATATTT CTGGAATAAA TTTGACAAAG
          AAAATTATTC TATTTGGTAT TGTGAATACT TATATCCTCA AGAACTTAGT
          CTTATCTTTA TGNNNNNNNN NNNNNNNNNN NNNNNNNNNN NNNNNNNNNN
          NNNNNNNNNN NNNNNNNNNN NNNNNNNNNN NNNNNNNNNN NNNNNNNNNN
          NNNNN----- ---------- ---------- ---------- ----------
          ---------- ---------- ---------- ---------- ----------
          ---------- ---------- ---------- ---------- ----------
          ---------- ---------- ---------- ---------- ----------
          ---------- ---------- ---------- ---------- ----------
          ---------- ---------- ---------- ---------- ----------
          ---------- ---------- ---------- ---------- ----------
          ---------- ---------- ---------- ---------- ----------
          ---------- ---------- ---------- ---------- ----------
          ---------- ---------- ---------- ---------- ----------
          ---------- ---------- ---------- ---------- ----------
          ---------- ---------- ---------- ---------- ----------
          ---------- ---------- ---------- ---------- ----------
          ---------- ---------- ---------- ---------- ----------
          ---------- ---------- ---------- ---------- ----------
          ---------- ---------- ---------- ---------- ----------
          ---------- ---------- ---------- ---------- ----------
          ---------- ---------- ---------- ---------- ----------
          ---------- ---------- ---------C CAGTGAAATG TACAATTGCA
          TCTCTCGAGT TCGTCTCGGA TTTCGGTTTT ATAACCTCGA CCGCAGCACA
          TTAGGTCACA GCCGTCAACC CCAATGGACG ACTCRTTGCA TGGTCTGCCC
          TGCGTTccga gatttCCCAA cctggcattg ggaacgCaaa agTCAGGAGA
          ATTCTcgaag tagacgAgAT CCTTCttGGA GGGTGGCTTG TGCTCCGGGT
          GGAGGGGCTT CagGAGGAAT CgGGATTtCC GCCgGACATT ACCTTGATTG
          TTCACAAGGA CCCTAGAGGC TCCGTCGAAA CGGTCCTTAA TGGTGTTGCC
          TACGTCTCTG AAGGATGGAA GACGCATCCA ACACGTCTGT ACTGTGCAAC
          TCCCAGACAT CCCTTTTCCT TATTATTTTG GAGTGGGTAG TCCTTTTAGC
          GGATGGTGAT TCCTGGGTTA AGGAATATAG TAACGGGAAA GAGCTTGTTG
          CAAGGTTTCT TCGTGGGAAA TTAGCATAAT TTGCGGGGGC ATTCCTTTTT
          GCCGGTATAT CGTGAGTCAG AGGTGACGCT GTTGAATGAG GAGGAGTGGT
          GCCATTGGAG GGACGTTATG AAAAGGCAGA AGTATAGATT GTTTAAGGTT
          ATAGGTATTT AAGGAAGGGT GATTTGAGTC GATTGGGCTC TGCAAGGGTG
          AAGGGAATTC TTTGAGAACA CTACNNNNNN NNNNNNTGTT CCCTTTTTTC
          CTAACGTGCG GCTACCTCCT TGAGGTGTAT CTTCTATCGT CCTTGCTATT
          CCTTATGTTG TCTAATCTTT GCTTTCCTTT TTCTCTTCGC TCTTTCAGAT
          ACCTTACCGG GACTTTAATT GTTGACATAT TTTCGTGTTC ATTGGCCGAG
          ACTGCTGTTA CTGGTGGTGT TTGCAATTCT GTATACGCAT CCCCTTTCTC
          CGTATTGGTC CTTGCATGTA CCTTGGTGTT TTTCTGGTCG TTTCACCTAT
          TTAACAATTC ATAATTGTGC TTCTTGGTCA GTCTTTGTTT ACAATATNNN
          NNNNNNNNNT GGGATTGGTA TTTCGATTGA GTGGGGCTTA TTGAGTGAGT
          GTTTTTTTTG TTTTCTAGTC TTTTTTGTAG ATAGGAGATT ATTGTGGTTG
          TAGAGTGGGG GATTTAAGTT ATTTGTTTTT GAATTTTATG TGTGTTTTTA
          TTTGTGTATG ATATTTAATT AGGATTTTGG ACTAAGTTAA GTTTCACTTG
          TTGGGTTTTG TTTTTTTGTT CTTTGTAATT AATTGTGTTT GTTTTGGGTG
          GTTTGTTTGG TTGGTATTTG ATTTGTTTTT TCTTTTTGTA AGGGTTTATT
          GTTATTGTTT AAATAATGTT NNNNNNNNNN NN
ereb_M034 ---------- ---------- ---------- ---------- ----------
          ---------- ---------- ---------- ---------- ----------
          ---------- ---------- ---------- ---------- ----------
          ---------- ---------- ---------- ---------- ----------
          ---------- ---------- ---------- ---------- ----------
          ---------- ---------- ---------- ---------- ----------
          ---------- ---------- ---------- ---------- ----------
          ---------- ---------- ---------- ---------- ----------
          ---------- ---------- ---------- ---------- ----------
          ---------- ---------- ---------- ---------- ----------
          ---------- ---------- ---------- ---------- ----------
          ---------- ---------- ---------- ---------- ----------
          ---------- ---------- ---------- ---------- ----------
          ---------- ---------- ---------- ---------- ----------
          ---------- ---------- ---------- ---------- ----------
          ---------- ---------- ---------- ---------- ----------
          ---------- ---------- ---------- ---------- ----------
          -----NATAA GGACCTCTGT GACCAACTTT TGATGAACCG CATGCCGGAC
          CCTAAGCACC GCGACAAAGA TCCTCTCGTG TCAGTCGATT CGGACAGCGA
          CCTGCAGGAC AGTGATTTGG ACGGAGGAGG AGTCGCTGAA GTGGACACCA
          CCGATACTTC TGGTGACACC GCTTCTGACC AACAGAACTC TAACTTGGAC
          GATTCATCTT CAAAAGGAAA AGGCCATTTG GTGAAACCTC CTTATTCTTA
          CATTGCCCTA ATAACTATGG CCATATTGCA ATCTCCAGAA AAGAAACTTA
          CCTTAAGTGG AATTTGTGAA TTTATCAAGA ACAGGTTTCC TTTTTACAGG
          GAAAAATACC CAATGTGGCA GAACTCGATT CGTCACAATC TGAGCTTGAA
          TGATTGCTTT GTAAAAATTC CCCGCGAGCC AGGTAACCCA GGAAAGGGAA
          ATTATTGGAC ACTAGATCCT GCCAGTGAGG ATATGTTNNN NNNNNNNNNN
          NNNNNNNNNN NNNNNNNNNN GTTCCTAGCA AAGCTGTGAA TCCTGACGAA
          GCTGTAGCAG TTGGTGCTGC AATTCAACAT GGATTTTACA AATTTTAGCT
          CACCTGCTGG AGAGTTGAT- --GAA-AGTT TTTTTGATTT TA--------
          TTTAAATACT ATGAAAGCTT GAATATGAAT TTTAGCTTCT TATTCAACGT
          TATGATATGG TTTTGAATTG TATTCATACT ACCTTATTAA TTTTTT-ATG
          GNNNNNNNNN NNNNNNNNNN NNNNNNNNNN NNNNNNNNNN NGTAAGTGAG
          CATGCTAGTT TGTAACTTCC AGATTATTCA TTGTTATTTT TAATCTGATT
          TTCCRAATTC TACTAAATAA CTTAAGTGAT GTGAATAAAT AATTCTA-CA
          ATTTTAATTT TTTTTTNNNN NNNNNNNNN- ---------- ----------
          ---------- ---------- ---------- ---------- ----------
          ---------- ---------- ---------- ---------- ----------
          ---------- ---------- ---------- ---------- ----------
          ---------- ---------- ---------- ---------- ----------
          ---------- ---------- ---------- ---------- ----------
          ---------- ---------- ---------- ---------- ----------
          ---------- ---------- ---------- ---------- ----------
          ---------- ---------- ---------- ---------- ----------
          ---------- ---------- ---------- ---------- ----------
          ---------- ---------- ---------- ---------- ----------
          ---------- ---------- ---------- ---------- ----------
          ---------- ---------- ---------- ---------- ----------
          ---------- ---------- ---------- ---------- ----------
          ---------- ---------- ---------- ---------- ----------
          ---------- ---------- ---------- ---------- ----------
          ---------- ---------- ---------- ---------- ----------
          ---------- ---------- ---------- ---------- ----------
          ---------- ---------- ---------- ---------- ----------
          ---------- ---------- ---------- ---------- ----------
          ---------- ---------- ---------- ---------- ----------
          ---------- ---------- ---------- ---------- ----------
          ---------- ---------- ---------- ---------- ----------
          ---------- ---------- ---------- ---------- ----------
          ---------- ---------- ---------- ---------- ----------
          ---------- ---------- ---------- ---------- ----------
          ---------- ---------- ---------- ---------- ----------
          ---------- ---------- ---------- --
ereb_M035 ---------- ---------- ---------- ---------- ----------
          ---------- ---------- ---------- ---------- ----------
          ---------- ---------- ---------- ---------- ----------
          ---------- ---------- ---------- ---------- ----------
          ---------- ---------- ---------- ---------- ----------
          ---------- ---------- ---------- ---------- ----------
          ---------- ---------- ---------- ---------- ----------
          ---------- ---------- ---------- ---------- ----------
          ---------- ---------- ---------- ---------- ----------
          ---------- ---------- ---------- ---------- ----------
          ---------- ---------- ---------- ---------- ----------
          ---------- ---------- ---------- ---------- ----------
          ---------- ---------- ---------- ---------- ----------
          ---------- ---------- ---------- ---------- ----------
          ---------- ---------- ---------- ---------- ----------
          ---------- ---------- ---------- ---------- ----------
          ---------- ---------- ---------- ---------- ----------
          ---------- ---------- ---------- ---------- ----------
          ---------- ---------- ---------- ---------- ----------
          ---------- ---------- ---------- ---------- ----------
          ---------- ---------- ---------- ---------- ----------
          ---------- ---------- ---------- ---------- ----------
          ---------- ---------- ---------- ---------- ----------
          ---------- ---------- ---------- ---------- ----------
          ---------- ---------- ---------- ---------- ----------
          ---------- ---------- ---------- ---------- ----------
          ---------- ---------- ---------- ---------- ----------
          ---------- ---------- ---------- ---------- ----------
          ---------- ---------- ---------- ---------- ----------
          ---------- ---------- ---------- ---------- ----------
          ---------- ---------- ---------- ---------- ----------
          ---------- ---------- ---------- ---------- ----------
          ---------- ---------- ---------- ---------- ----------
          ---------- ---------- ---------- ---------- ----------
          ---------- ---------- ---------- ---------- ----------
          ---------- ---------- ---------C CAGTGAAATG TACAATTGCA
          TCTCTCGAGT TCGTCTCGGA TTTCGGTTTT ATAACCTCGA CCGCAGCACA
          TTAGGTCACA GCCGTCAACC CCAATGGACG ACTCGTTGCA TGGCCTGCCC
          TGCGTTCCGA GATTTCCCAA CCTGGCATTG GGAACGCAAA AGTCAGGAGA
          ATTCTCGAAG TAGACGAGGT CCTTCTTGGA GGGTGGCTTG TGCTCCGGGT
          GGAGGGGCTT CAGGAGGAAT CGGGATTTCC GCCGGACATT ACCTTGATTG
          TTCACAAGGA CCCTAGAGGC TCCGTCGAAA CGGTCCTTAA TGGTGTTGCC
          TACGTCTCTG AAGGATGGAA GACGCATCCA GCACGTCTGT ACTGTGCAAC
          TTCCAGACAT CCCNNTTCCT CATTGTTTTG GAGTGGGTAG TCCTTTTAGC
          GAATGGTGAT TCCTGGGTTA AGGAATATAA TAACGGGAAA GAGCTTGTTG
          TAAGGTTTTT TCGTGGGAAA TTAGCATAAT TTGCGGGGGC ATTCCTTTTT
          GCCGGTATAT CGTGAGTCAG AATTGACGCT GTTGAATGAG GAGGAGTGGT
          GCCATTGGAG GGACGTTATG AAAAGGCAGA AGTATAGATT GTTTAGGGTT
          ATAGGTATTT AGGGAAGGGT GATTTGAGTC GATTGGGCTC TGCAAGGGTG
          AAGGGGATTC TTTGAAAACA CTACCTTGAT GGGAAANNTT CCCTTTTTTC
          CTAATGTGCG GCTACCTCCT TGAGGGGTAT CTTCTATCGT CCTTGCTATT
          CCTTATGTTG TCTAATCTTT GCTTTCCTTT TTCTCTTCGC TCTTTCAGAT
          ACCTTACCGG GACTTTAATT GTTGACATAT TTTCGTGTTC ATTGGCCGAG
          ACTGCTGTTA CTGGTGGTGT TTGCAATTCT GTATACGCAT CCCCTTTCTC
          CGTGTTGGTC CTTGCATATA CCTTGGTGTT TTTCTGGTCG TTTCACCTAT
          TTAACAATTC ATAATTGTGC TTCTTGGTTA GTCTTTGTTT ACAATATATT
          TTTTGTATCN NGGTTTTGTG TTTTAATATG GTGAGGTATA TTAGGTTAAT
          TTTTTTTTTG TTATTTAATT TTTCTTGTAA GTTGTAGGTT GTCAGTATTG
          TAGGGTGAGG TGTTTAAGTT ATTTTTTTCT TGTATTTGTA TGTGTTACAA
          ATTGTGTATG GTTTTTATTT AGGGTTAAAG ATTTAGATGT GTTTTATTTA
          TTTAATTTTA TTTTTCTATT TTTTATGTTT AGCTGTATTT GTTTTAGATT
          GTTTATTAAT TTAATATTTG ATTTGTTTTT TAATTTTTTA AGGGTTTAAG
          GTTATTGTTA GGATAGTGTT GTTGGTAGAT AG
ereb_M036 ---------- ---------- ---------- ---------- ----------
          ---------- ---------- ---------- ---------- ----------
          ---------- ---------- ---------- ---------- ----------
          ---------- ---------- ---------- ---------- ----------
          ---------- ---------- ---------- ---------- ----------
          ---------- ---------- ---------- ---------- ----------
          ---------- ---------- ---------- ---------- ----------
          ---------- ---------- ---------- ---------- ----------
          ---------- ---------- ---------- ---------- ----------
          ---------- ---------- ---------- ---------- ----------
          ---------- ---------- ---------- ---------- ----------
          ---------- ---------- ---------- ---------- ----------
          ---------- ---------- ---------- ---------- ----------
          ---------- ---------- ---------- ---------- ----------
          ---------- ---------- ---------- ---------- ----------
          ---------- ---------- ---------- ---------- ----------
          ---------- ---------- ---------- ---------- ----------
          -----AATAA GGACCTCTGT GACCAACttt tgatgaaccg caTGCCGGAC
          CCTAAGCACC GCGACAAAGA TCCGCTCGTG TCAGTCGATT CGGACAGCGA
          CCTGCAGGAC AGTGATTTGG ACGGAGGAGG AGTCGCTGAA GTGGACACCA
          CCGATACTTC TGGTGACACC GCTTCTGACC AACAGAACTC TAACTTGGAC
          GATTCATCTT CAAAAGGAAA AGGCCATTTG GTGAAACCTC CTTATTCTTA
          CATTGCCCTA ATAACTATGG CCATATTGCA ATCTCCAGAA AAGAAACTTA
          CCTTAAGTGG AATTTGTGAA TTTATCAAGA ACAGGTTTCC YTTTTACAGG
          GAAAAATACC CAATGTGGCA GAACTCGATT CGTCACAATC TGAGCTTGAA
          TGATTGCTTT GTAAAAATTC CCCGCGAGCC AGGTAACCCA GGAAAGGGAA
          ATTATTGGAC ACTAGATCCT GCCAGTGAGG ATATGTT--- ----------
          ---------- ---------- ---------- ---------- ----------
          ---------- ---------- ---------- ---------- ----------
          ---------- ---------- ---------- ---------- ----------
          ---------- ---------- ---------- ---------- ----------
          ---------- ---------- ---------- ---------- ----------
          ---------- ---------- ---------- ---------- ----------
          ---------- ---------- ---------- ---------- ----------
          ---------- ---------- ---------- ---------- ----------
          ---------- ---------- ---------- ---------- ----------
          ---------- ---------- ---------- ---------- ----------
          ---------- ---------- ---------- ---------- ----------
          ---------- ---------- ---------- ---------- ----------
          ---------- ---------- ---------- ---------- ----------
          ---------- ---------- ---------- ---------- ----------
          ---------- ---------- ---------- ---------- ----------
          ---------- ---------- ---------- ---------- ----------
          ---------- ---------- ---------- ---------- ----------
          ---------- ---------- ---------- ---------- ----------
          ---------- ---------- ---------- ---------- ----------
          ---------- ---------- ---------- ---------- ----------
          ---------- ---------- ---------- ---------- ----------
          ---------- ---------- ---------- ---------- ----------
          ---------- ---------- ---------- ---------- ----------
          ---------- ---------- ---------- ---------- ----------
          ---------- ---------- ---------- ---------- ----------
          ---------- ---------- ---------- ---------- ----------
          ---------- ---------- ---------- ---------- ----------
          ---------- ---------- ---------- ---------- ----------
          ---------- ---------- ---------- ---------- ----------
          ---------- ---------- ---------- ---------- ----------
          ---------- ---------- ---------- ---------- ----------
          ---------- ---------- ---------- ---------- ----------
          ---------- ---------- ---------- ---------- ----------
          ---------- ---------- ---------- ---------- ----------
          ---------- ---------- ---------- ---------- ----------
          ---------- ---------- ---------- --
ereb_M037 NNNNNNNNNN NNNNNNNNNN NNNNNNNNNN NNNNNNNNNN NNNNNNNNNN
          NNNNNNNNNN NNNNNNNNNN NNNNNNNNNN NNNNNNNNNN NNNNNNNNNC
          TTGGTCTCAT GCAGTTCAAC AAGCAATCTT CAGAAAAGGC AAAGGAAGAT
          ATCAAAAAGG CTCTTCAAGT TCTGAATAAT CATCTGCTTA CTAAGACGTA
          CCTTGTTGGT GAACGTATCA CGCAGGCCGA TATTTCAGTT TTTTGCACAC
          TCTTGTCTTT GTATCAACAT GTTTTAGAAC CTGCTTTCCG CAAGCCTTAC
          CAGAATGTCA ACAGATGGTT CACGACATTG ATGCATCAGC CTCAGTTCAA
          AGCTGTGCTT GGTGATGTCA CATTATGTGA GAAGATGGCC CAGTTTGATG
          CTAAGAAGTT TGCAGAATTG CAAAAGAAAG GAAAGGATAA ACCTGGAAAG
          GCAAAAGAAG AAAAGCCCCA AAAGGCCAAA GAGGAGAAGA AAAAGGAGAA
          GCAGGAAAAG CCAAAGAAAG AGGAAGAAGT TAATGAAGAG CCTGACGAGA
          CTGAGTTGGT TCTTGCCCAA GAACCCAAAT CTAAAGATCC CTTTGAAAAA
          TTTCCCAAGG GCAGTTTTAA CATGGATGAG TTCAAAAGAG TATACTCAAA
          TGAGCCAGAG AAGGTGTCCA TTGAATATTT CTGGAATAAA TTTGACAAAG
          AAAATTATTC TATTTGGTAT TGTGAATACT TATATCCTCA AGAACTTAGT
          CTTATCTTTA TGAGCTGTNN NNNNNNNNNN NNNNNNNNNN NNNNNNNNNN
          NNNNNNNNNN NNNNNNNNNN NNNNNNNNNN NNNNNNNNNN NNNNNNNNNN
          NNNNN----- ---------- ---------- ---------- ----------
          ---------- ---------- ---------- ---------- ----------
          ---------- ---------- ---------- ---------- ----------
          ---------- ---------- ---------- ---------- ----------
          ---------- ---------- ---------- ---------- ----------
          ---------- ---------- ---------- ---------- ----------
          ---------- ---------- ---------- ---------- ----------
          ---------- ---------- ---------- ---------- ----------
          ---------- ---------- ---------- ---------- ----------
          ---------- ---------- ---------- ---------- ----------
          ---------- ---------- ---------- ---------- ----------
          ---------- ---------- ---------- ---------- ----------
          ---------- ---------- ---------- ---------- ----------
          ---------- ---------- ---------- ---------- ----------
          ---------- ---------- ---------- ---------- ----------
          ---------- ---------- ---------- ---------- ----------
          ---------- ---------- ---------- ---------- ----------
          ---------- ---------- ---------- ---------- ----------
          ---------- ---------- ---------- ---------- ----------
          ---------- ---------- ---------- ---------- ----------
          ---------- ---------- ---------- ---------- ----------
          ---------- ---------- ---------- ---------- ----------
          ---------- ---------- ---------- ---------- ----------
          ---------- ---------- ---------- ---------- ----------
          ---------- ---------- ---------- ---------- ----------
          ---------- ---------- ---------- ---------- ----------
          ---------- ---NNNNNNN NNNNNNNNNN NNNNNNNNNN NNNTTTTAGC
          GGATGGTGAT TCCTGGGTTA AGGAATATAA TAACGGGAAA GAGCTTGTTG
          TAAGGTTTTT TCGTGGGAAA TTAGCATAAT TTGCGGGGGC ATTCCTTTTT
          GCCGGTATAT CGTGAGTCAG AATTGACGCT GTTGAATGAG GAGGAGTGGT
          GCCATTGGAG GGACGTTATG AAAAGGCAGA AGTATAGATT GTTTAGGGTT
          ATAGGTATTT AGGGAAGGGT GATTTGAGTC GATTGGGCTC TGCAAGGGTG
          AAGGGAATTC TTTGAAAACA CTACCTTGAT GGGAAANNNN NNNNNNNNNN
          NNNNNNNNNN NNNNNNTCCT TGAGGTGTAT CTTCTATCGC CCTTGCTATT
          CCTTATGTTG TCTAGTCTTT GCTTTCCTTT TTCTCTTCGC TCTTTCAGAT
          ACCTTACCGG GACTTTAATT GTTGACATAT TTTCGTGTTC ATTGGCCGAG
          ACTGCTGTTA CTGGTGGTGT TTGCAATTCT GTATACGCAT CCCCTTTCTC
          CGTGTTGGTC CTTGCATGTA CCTTGGTGTT TTTCTGGTCG TTTCACCTAT
          TTAACAATTC ATAATTGTGC TTCTTGGTCA GTCTTTGTTT ACAATATATT
          TTTTGTATCN NNNNNNNNNN NNNNNNNNNN NNNNNNNNNA TTGAATGAGT
          GTTTTTTTTA GTTTTTGGAT TTTTTTGTGA ATAGTGAGTT GTTAGAGTTG
          TAGGGTGTTA TATTAAAGTT ATTTATTTTT GGGGTTTATA TGTATCTTAG
          TCTATGTATG GTTTTTATTT TGAATTTTGG GCTTGGTTGG GTTTTGATTG
          TTGAGTTTTG TTTTTTTGTT TATTATGTTT GGTTGTGTTT GTTGTGGATA
          TTTTATTAGT TTTGTATCTG GTTTGTTTTT TGTTTTTTAA GTGGTTTAGG
          GTTGTTACTA GGATTGTGTT GTTTGTGGTT AT
gnomus038 NNNNNNNNNN NNNNNNNNNN NNNNNNNNNN NNNNNNNNNN NNNNNNNNNN
          NNNNNNNNNN NNNNNNNNNN NNNNNNNNNN NNNNNNNNNN NNNNNNNNNN
          NNGGTCTCAT GCAGTTCAAC AAGCAATCTT CAGAAAAGGC AAAGGAAGAT
          ATCAAAAAGG CTCTTCAAGT TCTGAATAAT CATCTGCTTA CTAAGACGTA
          CCTTGTTGGT GAACGTATCA CGCAGGCCGA TATTTCAGTT TTTTGCACAC
          TCTTGTCTCT GTATCAACAT GTTTTAGAAC CTGCTTTCCG CAAGCCTTAC
          CAGAATGTCA ACAGATGGTT CACGACATTG ATGCATCAGC CTCAGTTCAA
          AGCTGTGCTT GGTGATGTCA CATTATGTGA GAAAATGGCC CAGTTTGATG
          CTAAGAAGTT TGCAGAATTG CAAAAGAAAG GAAAGGATAA ACCTGGAAAG
          GCAAAAGAAG AAAAGCCCCA AAAAGCCAAA GAGGAGAAGA AAAAGGAGAA
          GCAGGAAAAG CCAAAGAAAG AGGAAGAAGT TGACGAAGAA CCTGACGAGA
          CTGAGTTGGT TCTTGCCCAA GAACCCAAAT CTAAAGATCC CTTTGAAAAA
          TTTCCCAAGG GCAATTTTAA CATGGAYGAG TTCAAGAGGG TATACTCAAA
          TGAGCCAGAG AAGGTGTCCA TTGAATATTT CTGGAATAAA TTTGACAAAG
          AAAATTATTC TATTTGGTAT TGTGAATACT TATATCCTCA AGAACTTAGT
          CTTATCTTTA TGAGCTGTNN NNNNNNNNNN NNNNNNNNNN NNNNNNNNNN
          NNNNNNNNNN NNNNNNNNNN NNNNNNNNNN NNNNNNNNNN NNNNNNNNNN
          NNNNNAATAA GGACCTTTGT GACCAACTTT TGATGAACCG CATGCCGGAC
          CCTAAGCTCC GCGACAAGGA CCCGCTCGTG TCAGTCGATT CGGACAGCGA
          CCTGCAAGAC AGTGATTTGG ACGGAGGAGG AGTCGCTGAA GTGGACACCA
          CCGATACTTC TGGTGACACC GCTTCTGACC AACAGAACTC TAACTTGGAC
          GATTCATCTT CAAAAGGAAA AGGCCATTTG GTGAAACCTC CTTATTCTTA
          CATTGCCCTA ATAACTATGG CCATATTGCA ATCTCCAGAA AAGAAACTTA
          CCTTAAGTGG AATTTGTGAA TTTATCAAGA ACAGGTTTCC TTTTTACAGG
          GAAAAATACC CAATGTGGCA GAACTCGATT CGGCACAATC TGAGCTTGAA
          TGATTGCTTT GTAAAAATTC CCCGAGAGCC AGGTAACCCA GGAAAGGGAA
          ATTATTGGAC ACTAGATCCA GCCAGTGAGG ATATGTTGTA CAAGATACAG
          TTCAAGAAAT ATTTGGAAGA GTTCCTAGCA AAGCTGTGAA TCCTGACGAA
          GCTGTAGCAG TTGGTGCTGC AATTCAACAC G-ATTTTACA AATTTTAGCT
          CACCTGCT-- AGAGTT-AT- --GAA-AGGT TTTTGGGTTT TATAAATGTA
          TTTAAATACT ATGAAAGCTT GAATATGAAT TTTAGCTTCT TATTCAATGT
          TGTGATTTGG TTTTAAATCA TATTCATATT ACCTTATTAA TTTTTT-ATG
          GKGKGATTTC ATTCATAGTT AATACAAGTG CATTTACTTA GGTAAGTGAG
          CGTGCTAGTT TGTAACTTCC AGATTATTCA TT---ACTTT TAATCTCATT
          TTCCTAATTC CACTAAATAA CTTCAGTGAT GTGAATAAAT AATTCTANNN
          NNNNNNNNNN NNNNNNNNNN NNNNNNNNNC CAGTGAAATG TACAATTGCA
          TCTCTCGAGT TCGTCTCGGA TTTCGGTTTT ATAACCTCGA CCGCAGCACA
          TTAGGTCACA GCCATCAACC CCAATGGACG ACTCGTTGCA TGGTCTGCCC
          TGCGTTCCGA GATTTCCCAA CCTGGCATTG GGAACGCAGA AGTCCGGAGA
          ATTCTCGAAG TAGACGAGAT CCTTCTTGGA GGGTGGCTTG TGCTCCGGGT
          GGAGGGGCTT CAGGAGGAAT CGGGATTTCC GCCGGACATT ACCTTGATTG
          TTCACAAGGA CCCTAGAGGC TCCGTCGAAA CGGTCCTTAA TGGTGTTGCC
          TACGTCTCTG AAGGATGGAA GACGCATCCA ACAAGTCTGT ACTGTGCAAC
          TTCCAGACAT CCCNNNNNCT TATTGATTTG GGGGGGGTAA TCCTTTTAGC
          GGGTAGTAAT TCCTGGGTTA AGGAATATAA TAACAGGATA GAGCTTGTTG
          TAAGATTTTT TCGTGGGAAA TTAGCATAAT TTGCGGGGGC GTTCCTTTTT
          GCCGGTATAT CGTGAATCAG AATTGACGCT GTTGAATGAG GAGGAGTGGT
          GCCATTGGAG GGACGTTATG AAAAGGCAGA AGTATAGATT GTTTAGAGTT
          ATGGGTATTT AGGGAAGGGT GATTTGAGTC GATTGGGCTC TGCAAGGGTG
          AAGGAATTTC TTTGGGAATA CTACCTTGAT GGGANNNNNN NCCTTTTTTC
          CTTATGTGCG GCTACCTCCT GGAGGTGTAT CTTCTATCGT CCTTGCTATT
          CCTTATGTTG TCTAATCTTT GCTTTCCTTT TTCTCTTCGC TCTTTCAGAT
          ACCTTACCGG GACTTTAATT GTTGACATAT TTTCGTGTTC ATTGGCCGGG
          ACTGCTGTTA CTCGTGGTGT TTGCAATTCT GTATACGCAT CCCCTTTCTC
          CGTGTTGGTC CTTGCATATA CCTTGGTGTT TTTCTGGTCG TTTCACCTAT
          TTAACAATTC ATAATTGTGC TTCTTGGTCA GTCTTTGTTT ACAATATATT
          TTTTGTANNN NNNNTTGGTG TTTTGATGGT GGGGTTTTTG TTGAATGGGT
          GTTTTTTTTG TGTTTTGGTT TTTGTTATGG GGGAGAGATA ATTGGAGTGT
          TGGAGTGTTA CGTTTAAGGT ATTTTTTTTA GAGATTTATA CGTGTTTTAG
          TTTGTAAGTA GTTCTGATTA GGAATTGTGA GTTTGTTTGT ATTTTACTTG
          TTGGGTGTTG TTTTTTTGTT GGTAGTGTTA GATTGTTTTT GGTTTGAGTT
          GTTTGTTAAT TTGATATTTA ATTTGTTGTT GTGTTTTTTA GTTTTTTAGG
          TTTATTGTTG GGGTTGTGTT GTGGGTGTGT NN
gulosu039 CGTGGTACCA GCCAGTTAGA CCAATCCCTC ATCCAACAGT GGATCAGTTT
          TGCTGATAAT GAAATTCTAC CAGCTGCTTG CACTTGGTTA TTCCCATGCC
          TTGGTCTCAT GCAGTTCAAC AAGCAATCTT CAGAAAAGGC AAAGGAAGAT
          ATCAAAAAGG CTCTTCAAGT TCTGAATAAT CATCTGCTTA CCAAGACGTA
          CCTTGTTGGT GAACGTATCA CACAGGCCGA TATTTCAGTT TTTTGCACAC
          TCTTGTCTTT GTATCAACAT GTTTTAGAAC CTGCTTTCCG CAAGCCTTAC
          CAGAATGTCA ACAGATGGTT CACGACATTG ATGCATCAGC CTCAGTTCAA
          AGCTGTGCTT GGTGATGTCA CATTATGTGA GAAGATGGCC CAGTTTGATG
          CTAAGAAGTT TGCAGAATTG CAAAAGAAAG GAAAGGATAA ACCTGGAAAG
          GCAAAAGAAG AAAAGCCCCA AAAAGCCAAA GAGGAGAAGA AAAAAGAGAA
          GCAGGAAAAG CCAAAGAAAG AGGAAGGAGT TAACGAAGAG CCAGACGAAA
          CTGAGTTGGT TCTTGCCCAA GAACCCAAAT CTAAAGATCC CTTTGAAAAA
          TTTCCCAAGG GTAACTTTAA CATGGATGAG TTCAAGAGGG TATACTCAAA
          TGAGCCAGAG AAGGTGTCCA TTGAATATTT CTGGAATAAA TTTGACAAAG
          AAAATTATTC TATTTGGTAT TGTGAATACT TGTATCCTCA AGAACTTAGT
          CTTATCTTTA TGAGCTGTAA CCTAATCACT GGTATGTTTC AGAGGCTAGA
          TAAAATGAGA AAAAATGCTT TTGGAAGTGT ATGCTTGTTT GGTGAAGATA
          ATAATAATAA GGACCTCTGT GATCAACTTT TGATGAACCG CATGCCGGAC
          CCTAAGCACC GCGACAAAGA CCCGCTCGTG TCAGTCGATT CGGACAGCGA
          CCTGCAGGAC AGTGATTTGG ACGGAGGAGG TGTCGCAGAA GTGGACACCA
          CCGATACTTC TGGTGACACC GCTTCTGACC AACAGAACTC GAACTTGGAC
          GATTCATCTT CAAAAGGAAA AGGCCATTTG GTGAAACCTC CTTATTCTTA
          CATTGCTCTA ATAACYATGG CCATATTGCA ATCTCCAGAA AAGAAACTTA
          CCTTAAGTGG AATTTGTGAA TTTATCAAGA ACAGGTTTCC TTTTTACAGG
          GAAAAATATC CAATGTGGCA GAACTCGATT CGGCACAATC TGAGCTTGAA
          TGATTGCTTT GTAAAAATTC CTCGAGAGCC AGGTAACCCA GGAAAGGGTA
          ATTATTGGAC ACTAGATCCT GCCAGTGAGG ATATGTTGTA CAAGACACAG
          TTCAAGAAAT ATTTGGAAGA GTTCCTAGCA AAGCTGTGAA TCCTGACGAA
          GCTGTAGCAG TGGGTGCTGC AATTCAACAT GGATTTTACA AATTGGAGCT
          TTTATGACAA AATTTTTTAA AAGAA-AGGT TTTTGGGTTT TATAAATGTA
          TTTAAATACT ATGAAAGCTT GAATAGGAAT TTTAGCATCT TATTCAATGT
          TATGATTTGG TTTTAAATTG TATTAAAATT ATCTTATGAA TTTTT--ATG
          GTGCGATTTC ATTCATAGTT AATACAAGTG CATTTGCTTA GGTAAGTGAG
          CATGCTAGTT TTTAACTTCC AGATTATTCA TCATTACTTT TAATCTGATT
          TTCCTATTTC TACTGATTAA CTTCAGTGAT GTGAATGAAT AATTCCA-CA
          ATTTTAATTT TATTTTTA-- ATTTTTTAG- ---------- ----------
          ---------- ---------- ---------- ---------- ----------
          ---------- ---------- ---------- ---------- ----------
          ---------- ---------- ---------- ---------- ----------
          ---------- ---------- ---------- ---------- ----------
          ---------- ---------- ---------- ---------- ----------
          ---------- ---------- ---------- ---------- ----------
          ---------- ---------- ---------- ---------- ----------
          ---------- ---------- ---------- ---------- ----------
          ---------- ---------- ---------- ---------- ----------
          ---------- ---------- ---------- ---------- ----------
          ---------- ---------- ---------- ---------- ----------
          ---------- ---------- ---------- ---------- ----------
          ---------- ---------- ---------- ---------- ----------
          ---------- ---------- ---------- ---------- ----------
          ---------- ---------- ---------- ---------- ----------
          ---------- ---------- ---------- ---------- ----------
          ---------- ---------- ---------- ---------- ----------
          ---------- ---------- ---------- ---------- ----------
          ---------- ---------- ---------- ---------- ----------
          ---------- ---------- ---------- ---------- ----------
          ---------- ---------- ---------- ---------- ----------
          ---------- ---------- ---------- ---------- ----------
          ---------- ---------- ---------- ---------- ----------
          ---------- ---------- ---------- ---------- ----------
          ---------- ---------- ---------- ---------- ----------
          ---------- ---------- ---------- ---------- ----------
          ---------- ---------- ---------- --
gulosu040 ---------- ---------- ---------- ---------- ----------
          ---------- ---------- ---------- ---------- ----------
          ---------- ---------- ---------- ---------- ----------
          ---------- ---------- ---------- ---------- ----------
          ---------- ---------- ---------- ---------- ----------
          ---------- ---------- ---------- ---------- ----------
          ---------- ---------- ---------- ---------- ----------
          ---------- ---------- ---------- ---------- ----------
          ---------- ---------- ---------- ---------- ----------
          ---------- ---------- ---------- ---------- ----------
          ---------- ---------- ---------- ---------- ----------
          ---------- ---------- ---------- ---------- ----------
          ---------- ---------- ---------- ---------- ----------
          ---------- ---------- ---------- ---------- ----------
          ---------- ---------- ---------- ---------- ----------
          ---------- ---------- ---------- ---------- ----------
          ---------- ---------- ---------- ---------- ----------
          ---------- ---------- ---------- ---------- ----------
          ---------- ---------- ---------- ---------- ----------
          ---------- ---------- ---------- ---------- ----------
          ---------- ---------- ---------- ---------- ----------
          ---------- ---------- ---------- ---------- ----------
          ---------- ---------- ---------- ---------- ----------
          ---------- ---------- ---------- ---------- ----------
          ---------- ---------- ---------- ---------- ----------
          ---------- ---------- ---------- ---------- ----------
          ---------- ---------- ---------- ---------- ----------
          ---------- ---------- ---------- ---------- ----------
          ---------- ---------- ---------- ---------- ----------
          ---------- ---------- ---------- ---------- ----------
          ---------- ---------- ---------- ---------- ----------
          ---------- ---------- ---------- ---------- ----------
          ---------- ---------- ---------- ---------- ----------
          ---------- ---------- ---------- ---------- ----------
          ---------- ---------- ---------- ---------- ----------
          ---------- ---------- ---------C CAGTGAAATG TACAATTGCA
          TCTCTCGAGT TCGTCTCGGA TTTCGGTTTT ATAACCTCGA CCGCAGCACA
          TTAGGTCACA GCCGTCAACC CCAATGGACG ACTCGTTGCA TGGTCTGCCC
          TGCGTTCCGA GATTTCCCAA CCTGGCATTG GGAACGCAGA AGTCCGGAGA
          ATTCTCGAAG TAGACGAGAT CTTTCTTGGA AGGTGGCTTG TGYTCCGGAT
          GAAGGGGCTT CAGCAGGAAT CGGGATTTCC GCCGGACATT TCCTTGATTG
          TTCACAAGGA CCCTAGAGGC TCCGTCGAAA CGGTCCTTGA TGGTGTTGCC
          TACATCTCTG AAGGATGGAA GACGCATCCA ACACGTCTGT ACTGTGCAAC
          TTCCAGACAT CCCTTTTCCT TATTAGTTTG GAGGGGGTAG TCCTTTATGC
          GGGTAGTAAT TCCTGGATTA AGGAATATAA TAACAGGAAA GAGCTTGTTG
          TAAGATTTTT TCGTGGGAAA TTAGCATAAT TTGCTGGGGC GTTCCTTTTT
          GCCGGTATAT CGTGAGTCAG AATGGACGCT GGTGAATGAG GAGGAGTGGT
          GCCATTGGAG GGACGTTATG AAAAGGCAGA AGTATAGATT GTTTAGGGGT
          ATGAGTATTT AGGGAAGGGT GATTTGAGTC GATTGGGCTC TGTAAGGGTG
          AAGGAATTTC TTTGGGAACA CTACCTTGAT GGGAAATGTT CCCTTTTTTC
          CTTAGGTGCG GCTACCTCTT TGACGTGTAT CTTCTATCGT CCTTGCTATT
          CCTTATGGTG TGTAGTCTTT GCTTTCCTTT TTCTCTTCGC TCTTTCAGAT
          ACCTTACCGG GACTTTAATT GTTGACATAT TTTCGTGTTC ATTGGCCGAG
          ACTGCTGTTA CTTGTGGTGT TTGCAATTCT GTATACGCAT CCCCTTTCTC
          CGTATTGGTC CTTGCATATA CCTTGTTGTT TTTCTGGTCG TTTCACCTAT
          TTAACAATTC ATAATTGTGC TTCTTGGTCA GTCTTTGTTT ACAATATATT
          TTTTGTATCT GGACTTGATG TATGGTTAGG GTTGATTTAG TGAATTTGTT
          ATTTTTTTTA TAGATTAGTC TTTTTTGTGG TTGGAGAGAT GTTATTATTT
          TGGAGTGTAA TGGCAAAGTT ATTTTTCTTT TGGTTATGTA TGTGTTTTAA
          GTTATGTGTA GCGTTTATTT TAGGTTGTAG GTTTAGATGT GGTGTATCTA
          TTGTATGTGG GTTTTTTGCT AGGGATGATA AATTGTAATT ATTGTAAAAA
          GTTTGTTGGG TTGATATTTT ATTTATTTTT GTTCTTTAGA AATTTTTGAG
          TATGTTATTT AGATTGTGTC GTTTGTTGGT GT
gulosu041 ---------- ---------- ---------- ---------- ----------
          ---------- ---------- ---------- ---------- ----------
          ---------- ---------- ---------- ---------- ----------
          ---------- ---------- ---------- ---------- ----------
          ---------- ---------- ---------- ---------- ----------
          ---------- ---------- ---------- ---------- ----------
          ---------- ---------- ---------- ---------- ----------
          ---------- ---------- ---------- ---------- ----------
          ---------- ---------- ---------- ---------- ----------
          ---------- ---------- ---------- ---------- ----------
          ---------- ---------- ---------- ---------- ----------
          ---------- ---------- ---------- ---------- ----------
          ---------- ---------- ---------- ---------- ----------
          ---------- ---------- ---------- ---------- ----------
          ---------- ---------- ---------- ---------- ----------
          ---------- ---------- ---------- ---------- ----------
          ---------- ---------- ---------- ---------- ----------
          ---------- ---------- ---------- ---------- ----------
          ---------- ---------- ---------- ---------- ----------
          ---------- ---------- ---------- ---------- ----------
          ---------- ---------- ---------- ---------- ----------
          ---------- ---------- ---------- ---------- ----------
          ---------- ---------- ---------- ---------- ----------
          ---------- ---------- ---------- ---------- ----------
          ---------- ---------- ---------- ---------- ----------
          ---------- ---------- ---------- ---------- ----------
          ---------- ---------- ---------- ---------- ----------
          ---------- ---------- ---------- ---------- ----------
          ---------- ---------- ---------- ---------- ----------
          ---------- ---------- ---------- ---------- ----------
          ---------- ---------- ---------- ---------- ----------
          ---------- ---------- ---------- ---------- ----------
          ---------- ---------- ---------- ---------- ----------
          ---------- ---------- ---------- ---------- ----------
          ---------- ---------- ---------- ---------- ----------
          ---------- ---------- ---------- ---------- ----------
          ---------- ---------- ---------- ---------- ----------
          ---------- ---------- ---------- ---------- ----------
          ---------- ---------- ---------- ---------- ----------
          ---------- ---------- ---------- ---------- ----------
          ---------- ---------- ---------- ---------- ----------
          ---------- ---------- ---------- ---------- ----------
          ---------- ---------- ---------- ---------- ----------
          ---------- ---TTTTCCT TATTAGTTTG GAGGGGGTAA TCCTTTTTGC
          GGGTAGTAAT TCCTGGATTA AGGAATATAA TAACAGGAGA GAGCTTGTTG
          TAAGATTTTT TCGTGGGAAA TTAGCATAAT TTGCTGGGGC GTTCCTTTTT
          GCCGGTATAT CGTGAGTCAG AATGGACGCT GGTGAATGAG GAGGAGTGGT
          GCCATTGGAG GGACGTTATG AAAAGGCAGA AGTATAGATT GTTTAGGGTT
          ATGAGTATTT AGGGAAGGGT GATTTGAATC GATTGGGCTC TGTAAGGGTG
          AAGGAATTTC TTTGGGAACA CTACCTTGAT GGGATATGTT CCCTTTTTTC
          CTTAGGTGCG GCTACCTCTT TGAGGTGTAT CTTCTATCGT CCTTGCTATT
          CCTTATGGTG TGTAGTCTTT GCTTTCCTTT TTCTCTTCGC TCTTTCAGAT
          ACCTTACCGG GACTTTAATT GTTGACATAT TTTCGTGTTC ATTGGCCGAG
          ACTGCTGTTA CTTGTGGTGT TTGCAATTCT GTATACGCAT CCCCTTTCTC
          CGTATTGGTC CTTGCATATA CCTTGTTGTT TTTCTGGTCG TTTCACCTAT
          TTAACAATTC ATAATTGTGC TTCTTGGTCA GTCTTTGTTT ACAATATATT
          TTTTGTATCT GAACTTGGTG TAAGGTTAGG GATAGTTCGG TGGGTTCTAT
          ATTTTTTTTA TGAAATACTT TTTTATGTGG TTGGAGGGGT GTTATTGTGT
          TGGGGTATAA TGGTGAAGTT ATTTTTCTTA TAAATATATA TGTATTTTAG
          GTTGTGCGTG GTTTTTATTT GAGATTGTAG GTTTGAATGA GGTGTATTTA
          CTAGATTTGA TCTTGTGGTT AGTGACAGTA AACTGTGTTT ATTGTGGGGA
          GTTTGTTGAA TTAAAATTTT ATTTATTTTT AATTTTTAAA GGTTTTTAGA
          TATATTATTG AGATTGTGTT GTTAGTAGGT GT
gulosu042 NNNNNNNNNN NNNNNNNNNN NNNNNNNNNN NNNNNNNNNN NNNNNNNNNN
          NNNNNNNNNN NNNNNNNNNN NNNNNNNNNN NNNNNNNNNN NNNCCATGCC
          TTGGTCTCAT GCAGTTCAAC AAGCAATCTT CAGAAAAGGC AAAGGAAGAT
          ATCAAAAAGG CTCTTCAAGT TCTGAATAAT CATCTGCTTA CCAAGACGTA
          CCTTGTTGGT GAACGTATCA CACAGGCCGA TATTTCAGTT TTTTGCACAC
          TCTTGTCTTT GTATCAACAT GTTTTAGAAC CTGCTTTCCG CAAGCCTTAC
          CAGAATGTCA ACAGATGGTT CACGACATTG ATGCATCAGC CTCAATTCAA
          AGCTGTGCTT GGTGATGTCA CATTATGTGA GAAGATGGCC CAGTTTGATG
          CTAAGAAGTT TGCAGAATTG CAAAAGAAAG GAAAGGATAA ACCTGGAAAG
          GCAAAAGAAG AAAAGCCCCA AAAAGCCAAA GAGGAGAAGA AAAAAGAGAA
          GCAGGAAAAG CCAAAGAAAG AGGAAGAAGT TAACGAAGAG CCAGACGAAA
          CTGAGTTGGT TCTTGCCCAA GAACCCAAAT CTAAAGATCC CTTTGAAAAA
          TTTCCCAAGG GCAACTTTAA CATGGATGAG TTCAAGAGGG TATAYTCAAA
          TGAGCCAGAG AAGGTGTCCA TTGAATATTT CTGGAATAAA TTTGACAAAG
          AAAATTATTC TATTTGGTAT TGTGAATACT TGTATCCTCA AGAACTTAGT
          CTTATCTTTA TGAGCNNNNN NNNNNNNNNN NNNNNNNNNN NNNNNNNNNN
          NNNNNNNNNN NNNNNNNNNN NNNNNNNNNN NNNNNNNNNN NNNNNNNNNN
          NNNNN----- ---------- ---------- ---------- ----------
          ---------- ---------- ---------- ---------- ----------
          ---------- ---------- ---------- ---------- ----------
          ---------- ---------- ---------- ---------- ----------
          ---------- ---------- ---------- ---------- ----------
          ---------- ---------- ---------- ---------- ----------
          ---------- ---------- ---------- ---------- ----------
          ---------- ---------- ---------- ---------- ----------
          ---------- ---------- ---------- ---------- ----------
          ---------- ---------- ---------- ---------- ----------
          ---------- ---------- ---------- ---------- ----------
          ---------- ---------- ---------- ---------- ----------
          ---------- ---------- ---------- ---------- ----------
          ---------- ---------- ---------- ---------- ----------
          ---------- ---------- ---------- ---------- ----------
          ---------- ---------- ---------- ---------- ----------
          ---------- ---------- ---------- ---------- ----------
          ---------- ---------- ---------- ---------- ----------
          ---------- ---------- ---------- ---------- ----------
          ---------- ---------- ---------- ---------- ----------
          ---------- ---------- ---------- ---------- ----------
          ---------- ---------- ---------- ---------- ----------
          ---------- ---------- ---------- ---------- ----------
          ---------- ---------- ---------- ---------- ----------
          ---------- ---------- ---------- ---------- ----------
          ---------- ---------- ---------- ---------- ----------
          ---------- ---TTTTCCT TATTAGTTTG GAGGGGGTAA TCCTTCTTGC
          GGGTAGTAAT TCCTGGATTA AGGAATATAA TAACGGGAAT GAGCTTGTTG
          TAAGATTTTT TCGTGGGAAA TTAGCATAAT TTGCTGGGGC GTTCCTTTTT
          GCCGGTATAT CGTGAGTCAG AATGGACGCT GGTGAATGAG GAGGAGTGGT
          GCCATTGGAG GGACGTTATG AAAAGGCAGA AGTATAGATT GTTTAGGGTC
          ATGAGTATTT AGGGAAGGGT GATTTGAGTC GATTGGGCTC TGTAAGGGTG
          AAGGAATTTC TTTGTGAACA CTACCTTGAT GGGAAATGTT CCCTTTTTTC
          CTTAGGTGCG GCTACCTCTT TGACGTGTAT CTTCTATCGT CCTTGCTATT
          CCTTATGGTG TGTAGTCTTT GCTTTCCTTT TTCTCTTCGC TCTTTCAGAT
          ACCTTACCGG GACTTTAATT GTTGACATAT TTTCGTGTTC ATTGGCCGAG
          ACTGCTGTTA CTTGTGGTGT TTGCAATTCT GTATACGCAT CCCCTTTCTC
          CGTATTGGTC CTTGCATATA CCTTGTTGTT TTTCTGGTCG TTTCACCTAT
          TTAACAATTC ATAATTGTGC TTCTTGGTCA GTCTTTGTTT ACAATATATT
          TTTTGTATCT GGGCTTGGTG CAAGGCTAGG GTTGGTTTAA TGGGTTTAGT
          ATTTTTTTTA TGGGTTGGTT TTTTTTGTGA TGGAAAAGGT GTGATTATGT
          TGGGGTATGA TTATAGAGTT ATTTTTTTTG TAGGTATATG TGTGTTCCAG
          GTTGTGTGTG GTGTTTATTT AGAATTGTAA GTTTAAATGT GGTGTGTTTA
          TTAAATTTAA GCTTTATGCT AGAAGCGGTT AATTGTGTTT GTTGTGGAGG
          GTTTATTGGA TTAAGATTTT ATTTATTTTT GGTTTTTAGA GTTTTTTAAA
          CATATTATTA AGATAGTGTT GTTGATGAGT GT
gulosu043 ---------- ---------- ---------- ---------- ----------
          ---------- ---------- ---------- ---------- ----------
          ---------- ---------- ---------- ---------- ----------
          ---------- ---------- ---------- ---------- ----------
          ---------- ---------- ---------- ---------- ----------
          ---------- ---------- ---------- ---------- ----------
          ---------- ---------- ---------- ---------- ----------
          ---------- ---------- ---------- ---------- ----------
          ---------- ---------- ---------- ---------- ----------
          ---------- ---------- ---------- ---------- ----------
          ---------- ---------- ---------- ---------- ----------
          ---------- ---------- ---------- ---------- ----------
          ---------- ---------- ---------- ---------- ----------
          ---------- ---------- ---------- ---------- ----------
          ---------- ---------- ---------- ---------- ----------
          ---------- ---------- ---------- ---------- ----------
          ---------- ---------- ---------- ---------- ----------
          -----NATAA GGACCTCTGT GATCAACTTT TGATGAACCG CATGCCGGAC
          CCTAAGCACC GCGACAAAGA CCCGCTCGTG TCAGTCGATT CGGACAGCGA
          CCTGCAGGAC AGTGATTTGG ACGGAGGAGG TGTCGCAGAA GTGGACACCA
          CCGATACTTC TGGTGACACC GCTTCTGACC AACAGAACTC GAACTTGGAC
          GATTCATCTT CAAAAGGAAA AGGCCATTTG GTGAAACCTC CTTATTCTTA
          CATTGCTCTA ATAACTATGG CCATATTGCA ATCTCCAGAA AAGAAACTTA
          CCTTAAGTGG AATTTGTGAA TTTATCAAGA ACAGGTTTCC TTTTTACAGG
          GAAAAATATC CAATGTGGCA GAACTCGATT CGGCACAATC TGAGCTTGAA
          TGATTGCTTT GTAAAAATTC CTCGAGAGCC AGGTAACCCA GGAAAGGGTA
          ATTATTGGAC ACTAGATCCT GCCAGTGAGG ATATGTTGTA CAAGACACAG
          TTCAAGAAAT ATTTGGAAGA GTTCCTAGCA AAGCTGTGAA TCCTGATGAA
          GCTGTAGCAG TGGGTGCTGC AATTCAACAT GGATTTTACA AATTGGAGCT
          TTTATGACAA AATTTTTTAA AGGAA-AGGT TTTTGGGTTT TATAAATGTA
          TTTAAATACT ATGAAAGCTT GAATAGGAAT TTTAGCATCT TATTCAATGT
          TATGATTTGG TTTTAAATTG TATTAAAATT ATCTTATGAA TTTTTT-ATG
          GTGCGATTTC ATTCATAGTT AATACAAGTG CATTTGCTTA GGTAAGTGAG
          CATGCTAGTT TTTAACTTCC AGATTATTCA TCATTACTTT TAATCTGATT
          TTCCTATTTC TACTGATTAA CTTCAGTGAT GTGAATGAAT AATTCCA-CA
          ATTTTAATTT TATTTTTA-- ATTTTTTAG- ---------- ----------
          ---------- ---------- ---------- ---------- ----------
          ---------- ---------- ---------- ---------- ----------
          ---------- ---------- ---------- ---------- ----------
          ---------- ---------- ---------- ---------- ----------
          ---------- ---------- ---------- ---------- ----------
          ---------- ---------- ---------- ---------- ----------
          ---------- ---------- ---------- ---------- ----------
          ---------- ---------- ---------- ---------- ----------
          ---------- ---------- ---------- ---------- ----------
          ---------- ---------- ---------- ---------- ----------
          ---------- ---------- ---------- ---------- ----------
          ---------- ---------- ---------- ---------- ----------
          ---------- ---------- ---------- ---------- ----------
          ---------- ---------- ---------- ---------- ----------
          ---------- ---------- ---------- ---------- ----------
          ---------- ---------- ---------- ---------- ----------
          ---------- ---------- ---------- ---------- ----------
          ---------- ---------- ---------- ---------- ----------
          ---------- ---------- ---------- ---------- ----------
          ---------- ---------- ---------- ---------- ----------
          ---------- ---------- ---------- ---------- ----------
          ---------- ---------- ---------- ---------- ----------
          ---------- ---------- ---------- ---------- ----------
          ---------- ---------- ---------- ---------- ----------
          ---------- ---------- ---------- ---------- ----------
          ---------- ---------- ---------- ---------- ----------
          ---------- ---------- ---------- --
gulosu044 ---------- ---------- ---------- ---------- ----------
          ---------- ---------- ---------- ---------- ----------
          ---------- ---------- ---------- ---------- ----------
          ---------- ---------- ---------- ---------- ----------
          ---------- ---------- ---------- ---------- ----------
          ---------- ---------- ---------- ---------- ----------
          ---------- ---------- ---------- ---------- ----------
          ---------- ---------- ---------- ---------- ----------
          ---------- ---------- ---------- ---------- ----------
          ---------- ---------- ---------- ---------- ----------
          ---------- ---------- ---------- ---------- ----------
          ---------- ---------- ---------- ---------- ----------
          ---------- ---------- ---------- ---------- ----------
          ---------- ---------- ---------- ---------- ----------
          ---------- ---------- ---------- ---------- ----------
          ---------- ---------- ---------- ---------- ----------
          ---------- ---------- ---------- ---------- ----------
          ---------- ---------- ---------- ---------- ----------
          ---------- ---------- ---------- ---------- ----------
          ---------- ---------- ---------- ---------- ----------
          ---------- ---------- ---------- ---------- ----------
          ---------- ---------- ---------- ---------- ----------
          ---------- ---------- ---------- ---------- ----------
          ---------- ---------- ---------- ---------- ----------
          ---------- ---------- ---------- ---------- ----------
          ---------- ---------- ---------- ---------- ----------
          ---------- ---------- ---------- ---------- ----------
          ---------- ---------- ---------- ---------- ----------
          ---------- ---------- ---------- ---------- ----------
          ---------- ---------- ---------- ---------- ----------
          ---------- ---------- ---------- ---------- ----------
          ---------- ---------- ---------- ---------- ----------
          ---------- ---------- ---------- ---------- ----------
          ---------- ---------- ---------- ---------- ----------
          ---------- ---------- ---------- ---------- ----------
          ---------- ---------- ---------- ---------- ----------
          ---------- ---------- ---------- ---------- ----------
          ---------- ---------- ---------- ---------- ----------
          ---------- ---------- ---------- ---------- ----------
          ---------- ---------- ---------- ---------- ----------
          ---------- ---------- ---------- ---------- ----------
          ---------- ---------- ---------- ---------- ----------
          ---------- ---------- ---------- ---------- ----------
          ---------- ---NNTTCCT TTTTAGTTTG GGGGGGGTAG TCCTTTTTGC
          TGGTAGTAAT TCCTGGATTA AGGAATATAA TAACAGGAAA GAGCTTGTTG
          TAAGATTTTT TCGTGGGAAA TTAGCATAAT TTGCTGGGGC GTTCCTTTTT
          GCCGGTATAT CGTGAGTCAG AATGGACGCT GGTGAATGAG GAGGAGTGGT
          GCCATTGGAG GGACGTTATG AAAAGGCAGA AGTATAGATT GTTTAGGGTT
          ATGAGTATTT AGGGAAGGGC GATTTGAGTC GATTGGGCTC TGTAAGGGTG
          AAGGAATTTC TTTGGGAACA CTACCTTGAT GGGAGANNTT CCCTTTTTTC
          CTTAGGTGCG GCTACCTCTT TGACGTGTAT CTTCTATCGT CCTTGCTATT
          CCTTATGCTG TCTAGTCTTT GCTTTCCTTT TTCTCTTCGC TCTTTCAGAT
          ACCTTACCGG GACTTTAATT GTTGACATAT TTTCGTGTTC ATTGGCCGAG
          ACTGCTGTTA CTTGTGGTGT TTGCAATTCT GTATACGCAT CCCCTTTCTC
          CGTATTGGTC CTTGCATATA CCTTGTTGTT TTTCTGGTCG TTTCACCTAT
          TTAACAATTC ATAATTGTGC TTCTTGGTCA GTCTTTGTTT GCAATTTATT
          TTTTGTATCN NAACTTGGTG TGGGAGTAAA GTTGGATATA TGGGGTTGAT
          ATTCCTTTTA TGGTTTAATT TTTTTCATGA TGGGTAGGGT GTTGGTTTGT
          TGGAGTGTAA TGTTAAAGTT ATTTTTTTTT TAAATTTATA TGTGTTTTTG
          GTTGTGAGTA GTTTTAATTA AAAGTTGTGG GCTTGAATGG AATGTGGTTA
          TTGAGTTTGG CTTTTATATT AGTAACGGTA AATTATGTTT GGTTTGAAAA
          TCTTGTTAGT TTGAGATTTT GTTTGTCATT GATTTTTAGA GGTTTTTAAT
          TTTGTTATTT AAAATGTGTT GTTGATGAAT AT
gulosu045 ---------- ---------- ---------- ---------- ----------
          ---------- ---------- ---------- ---------- ----------
          ---------- ---------- ---------- ---------- ----------
          ---------- ---------- ---------- ---------- ----------
          ---------- ---------- ---------- ---------- ----------
          ---------- ---------- ---------- ---------- ----------
          ---------- ---------- ---------- ---------- ----------
          ---------- ---------- ---------- ---------- ----------
          ---------- ---------- ---------- ---------- ----------
          ---------- ---------- ---------- ---------- ----------
          ---------- ---------- ---------- ---------- ----------
          ---------- ---------- ---------- ---------- ----------
          ---------- ---------- ---------- ---------- ----------
          ---------- ---------- ---------- ---------- ----------
          ---------- ---------- ---------- ---------- ----------
          ---------- ---------- ---------- ---------- ----------
          ---------- ---------- ---------- ---------- ----------
          ---------- ---------- ---------- ---------- ----------
          ---------- ---------- ---------- ---------- ----------
          ---------- ---------- ---------- ---------- ----------
          ---------- ---------- ---------- ---------- ----------
          ---------- ---------- ---------- ---------- ----------
          ---------- ---------- ---------- ---------- ----------
          ---------- ---------- ---------- ---------- ----------
          ---------- ---------- ---------- ---------- ----------
          ---------- ---------- ---------- ---------- ----------
          ---------- ---------- ---------- ---------- ----------
          ---------- ---------- ---------- ---------- ----------
          ---------- ---------- ---------- ---------- ----------
          ---------- ---------- ---------- ---------- ----------
          ---------- ---------- ---------- ---------- ----------
          ---------- ---------- ---------- ---------- ----------
          ---------- ---------- ---------- ---------- ----------
          ---------- ---------- ---------- ---------- ----------
          ---------- ---------- ---------- ---------- ----------
          ---------- ---------- ---------- ---------- ----------
          ---------- ---------- ---------- ---------- ----------
          ---------- ---------- ---------- ---------- ----------
          ---------- ---------- ---------- ---------- ----------
          ---------- ---------- ---------- ---------- ----------
          ---------- ---------- ---------- ---------- ----------
          ---------- ---------- ---------- ---------- ----------
          ---------- ---------- ---------- ---------- ----------
          ---------- ---TTTTCCT TATTAGTTTG GAGGGGGTAA TCCTTTTTGC
          GGGTAGTAAT TCCTGGATTA AGGAATATAA TAACAGGAGA GAGCTTGTTG
          TAAGATTTTT TCGTGGGAAA TTAGCATAAT TTGCTGGGGC GTTCCTTTTT
          GCCGGTATAT CGTGAGTCAG AATGGACGCT GGTGAATGAG GAGGAGTGGT
          GCCATTGGAG GGACGTTATG AAAAGGCAGA AGTATAGATT GTTTAGGGTT
          ATGAGTATTT AGGGAAGGGT GATTTGAGTC GATTGGGCTC TGTAAGGGTG
          AAGGAATTTC TTTGGGAACA CTACCTTGAT GGNNNNTGTT CCCTTTTTTC
          CTTAGGTGCG GCTACCTCTT TGAGGTGTAT CTTCTATCGT CCTTGCTATT
          CCTTATGGTG TGTAGTCTTT GCTTTCCTTT TTCTCTTCGC TCTTTCAGAT
          ACCTTACCGG GACTTTAATT GTTGACATAT TTTCGTGTTC ATTGGCCGAG
          ACTGCTGTTA CTTGTGGTGT TTGCAATTCT GTATACGCAT CCCCTTTCTC
          CGTATTGGTC CTTGCATATA CCTTGTTGTT TTTCTGGTCG TTTCACCTAT
          TTAACAATTC ATAATTGTGC TTCTTGGTCA GTCTTTGTTT ACAATATATT
          TTTTGNNNNT GAACTTGGTA TAAGGTTAGG GATGGTTCGG TGGGTTCTAT
          ATTTTTTTTA TGAAATAGTT TCTTATGTGT TTGGAGAGGT GTTATTGTGT
          TGGGGTATAA TGGTGAAGTT ATTTTTCTTA TAAGTATATA TGTATCTTAG
          ATTGTGTGTG GTTTTTATTT GAGATTGTAG GTTTGAATGT GGTGTATTTA
          CTAGATTTGA TCTTATGGTT AGTAATAGTA AACTGTGTTT ATTGTGGGGG
          GTTTGTTGAA TTAATATTTT ATTTATTTTT AATTTTTAGA GGTTTTTAGA
          TATATTATTG AGATTGTGTT GTCGATAGNN NN
isolat046 CGTGGTACCA GCCAGTTAGA CCAATCCTTC ATCCAACAGT GGATCAGTTT
          TGCTGATAAT GAAATTCTAC CAGCTGCTTG CACTTGGTTA TTCCCATGCC
          TTGGTCTCAT GCAGTTCAAC AAGCAATCTT CAGAAAAGGC AAAGGAAGAT
          ATCAAAAAGG CTCTTCAAGT TCTGAATAAT CATCTGCTTA CTAAGACGTA
          CCTTGTTGGT GAACGTATCA CGCAGGCCGA TATTTCAGTT TTTTGCACAC
          TCTTGTCTCT GTATCAACAT GTTTTAGAAC CTGCTTTCCG CAAGCCTTAC
          CAGAATGTCA ACAGATGGTT CACGACATTG ATGCATCAGC CTCAGTTCAA
          AGCTGTGCTT GGTGATGTCA CATTATGTGA GAAAATGGCC CAGTTTGATG
          CTAAGAAGTT TGCAGAATTG CAAAAGAAAG GAAAGGATAA ACCTGGAAAG
          GCAAAAGAAG AAAAGCCCCA AAAAGCCAAA GAGGAGAAGA AAAAGGAGAA
          GCAGGAAAAG CCAAAGAAAG AGGAAGAAGT TGACGAAGAA CCTGACGAGA
          CTGAGTTGGT TCTTGCCCAA GAACCCAAAT CTAAAGATCC CTTTGAAAAA
          TTTCCCAAGG GCAATTTTAA CATGGACGAG TTCAAGAGGG TATACTCAAA
          TGAGCCAGAG AAGGTGTCCA TTGAATATTT CTGGAATAAA TTTGACAAAG
          AAAATTATTC TATTTGGTAT TGTGAATACT TATATCCTCA AGAACTTAGT
          CTTATCTTTA TGAGCTGTAA CCTAATCACT GGTATGTTTC AGAGGCTAGA
          TAAAATGAGA AAAAATGCTT TTGGAAGTGT ATGCTTGTTT GGTGAAGATA
          ATAATAATAA GGACCTTTGT GACCAACTTT TGATGAACCG CATGCCGGAC
          CCTAAGCTCC GCGACAAAGA CCCGCTCGTG TCAGTCGATT CGGACAGCGA
          CCTGCAAGAC AGTGATTTGG ACGGAGGAGG AGTCGCTGAA GTGGACACCA
          CCGATACTTC TGGTGACACC GCTTCTGACC AACAGAACTC TAACTTGGAC
          GATTCATCTT CAAAAGGAAA AGGCCATTTG GTGAAACCTC CTTATTCTTA
          CATTGCCCTA ATAACTATGG CCATATTGCA ATCTCCAGAA AAGAAACTTA
          CCTTAAGTGG AATTTGTGAA TTTATCAAGA ACAGGTTTCC TTTTTACAGG
          GAAAAATACC CAATGTGGCA GAACTCGATT CGGCACAATC TGAGCTTGAA
          TGATTGCTTT GTAAAAATTC CCCGAGAGCC AGGTAATCCA GGAAAGGGAA
          ATTATTGGAC ACTAGATCCA GCCAGTGAGG ATATGTT--- ----------
          ---------- ---------- ---------- ---------- ----------
          ---------- ---------- ---------- ---------- ----------
          ---------- ---------- ---------- ---------- ----------
          ---------- ---------- ---------- ---------- ----------
          ---------- ---------- ---------- ---------- ----------
          ---------- ---------- ---------- ---------- ----------
          ---------- ---------- ---------- ---------- ----------
          ---------- ---------- ---------- ---------- ----------
          ---------- ---------- ---------C CAGTGAAATG TACAATTGCA
          TCTCTCGAGT TCGTCTCGGA TTTCGGTTTT ATAACCTCGA CCGCAGCACA
          TTAGGTCACA GCCATCAACC CCAATGGACG ACTCGTTGCA TGGTCTGCCC
          TGCGTTCCGA GATTTCCCAA CCTGGCATTG GGAACGCAGA AGTCCGGAGA
          ATTCTCGAAG TAGACGAGAT CCTTCTTGGA GGGTGGCTTG TGCTCCGGGT
          GGAGGGGCTT CAGGAGGAAT CGGGATTTCC GCCGGACATT ACCTTGATTG
          TTCACAAGGA CCCTGGAGGC TCCGTCGAAA CGGTCCTTAA TGGTGTTGCC
          TACGTCTCTG AAGGATGGAA GACGCATCCA ACACGTCTGT ACTGTGCAAC
          TTCCAGACAT CCCNNNNNNN NNNNNNNNNN NNGGGGGTAA TCCCTTTAGC
          GAATAGTGAT TCCTGGGTTA AGGAATATAA TAACGTGATT GAGCTTGTTG
          TAAGGTTTTT TCGTGGGAAA TTAGCATAAT TTGCGGGGGC ATTCCTTTTT
          GCCGGTATAT CGTGAATCAG AATTGACGCT GGTGAATGAG GAGGAGTGGT
          GCCATTGGCG GGACGTTATG AAAAGGCAGA AGTATAGATT GTTTAGAGTT
          ATAGGTATTT AGGGAAGGGT GATTTGAGTC GATTGGGCTC TGTAAGGGNN
          NNNNNNNNNN NNNNNNNNNN NNNNNNNNNN NNNNNNNNNN NNNNNNNNNN
          NNNNNGTGCG GCTACCTCCT TGAGGGGTAT CTTCTATCGT CCTTGCTATT
          CCTTATGTTG TCTAATCTTT GCTTTCCTTT TTCTCTTCGC TCTTTCAGAT
          ACCTTACCGG GACTTTAATT GTTGACATAT TTTCGTGTTC ATTGGCCGAG
          ACTGCTGTTA CTTGTGGTGT TTGCAATTCT GTATACGCAT CCCCTTTCTC
          CGTGTTGGTC CTTGCATATA CCTTGGTGTT TTTCTGGTCG TTTCACCTAT
          TTAACAATTC ATAATTGTGC TNNNNNNNNN NNNNNNNNNN NNNNNNNNNN
          NNNNNNNNNN NNNNNNNNNN NNNNNNNNGG GGGATTTCTT TTGTGTGAAT
          ATTTCTTTTG GGGTATAATT CTTGTTGTAA GGAGGAAGGG GTTAGTGTGA
          AAGGGGGTTG GGTTTAAGTT GTTTTTTTTG AAAATTTGTA TGTGTTTTGG
          GTTGTAAGTT GTTTCGATTA GAGATTGTAG GTCTAGGTAA GTCAGATTTG
          CTGGGTGTTG GTTTTTTATT GGTAGTGATA GATTGTGTTT GGTGTGGGAG
          GCTTGTTGGT TTGTGATTTA GTTTGCTATT GACCTTTCAA AGTTNNNNNN
          NNNNNNNNNN NNNNNNNNNN NNNNNNNNNN NN
isolat047 ---------- ---------- ---------- ---------- ----------
          ---------- ---------- ---------- ---------- ----------
          ---------- ---------- ---------- ---------- ----------
          ---------- ---------- ---------- ---------- ----------
          ---------- ---------- ---------- ---------- ----------
          ---------- ---------- ---------- ---------- ----------
          ---------- ---------- ---------- ---------- ----------
          ---------- ---------- ---------- ---------- ----------
          ---------- ---------- ---------- ---------- ----------
          ---------- ---------- ---------- ---------- ----------
          ---------- ---------- ---------- ---------- ----------
          ---------- ---------- ---------- ---------- ----------
          ---------- ---------- ---------- ---------- ----------
          ---------- ---------- ---------- ---------- ----------
          ---------- ---------- ---------- ---------- ----------
          ---------- ---------- ---------- ---------- ----------
          ---------- ---------- ---------- ---------- ----------
          ---------- ---------- ---------- ---------- ----------
          ---------- ---------- ---------- ---------- ----------
          ---------- ---------- ---------- ---------- ----------
          ---------- ---------- ---------- ---------- ----------
          ---------- ---------- ---------- ---------- ----------
          ---------- ---------- ---------- ---------- ----------
          ---------- ---------- ---------- ---------- ----------
          ---------- ---------- ---------- ---------- ----------
          ---------- ---------- ---------- ---------- ----------
          ---------- ---------- ---------- -------GTA CAAGACACAG
          TTCAAGAAAT ATTTGGAAGA GTTCCTAGCA AAGCTGTGAA TCCTGACGAA
          GCTGTAGCAG TTGGTGCTGC AATTCAACAC G-ATTTTACA AATTTTAGCT
          CACCTGCT-- AGAGTT-AT- --GAA-AGGT TTTTGGGTTT TATAAATGTA
          TTTAAATACT ATGAAAGCTT GAATATGAAT TTTAGCTTTT TATTCAATTT
          TGTGATTTGG TTTTAAATCA TATTCATATT ACCTTATTAA TTTTTT-ATG
          GTGTGATTTC ATTCATAGTT AATACAAGTG CATTTACTTA GGTAAGTGAG
          CATGCTGGTT TGTAACCTCC AGATTATTCA TT---ACTTT TAATCTCATT
          TTCCTAATTC TACTAAATAA CTTCAGTGAT GTGAATAAAT ATTTCTA-CA
          ATTTTATTTT TTTTTT---- -ATGTTTAG- ---------- ----------
          ---------- ---------- ---------- ---------- ----------
          ---------- ---------- ---------- ---------- ----------
          ---------- ---------- ---------- ---------- ----------
          ---------- ---------- ---------- ---------- ----------
          ---------- ---------- ---------- ---------- ----------
          ---------- ---------- ---------- ---------- ----------
          ---------- ---------- ---------- ---------- ----------
          ---------- ---------- ---------- ---------- ----------
          ---------- ---------- ---------- ---------- ----------
          ---------- ---------- ---------- ---------- ----------
          ---------- ---------- ---------- ---------- ----------
          ---------- ---------- ---------- ---------- ----------
          ---------- ---------- ---------- ---------- ----------
          ---------- ---------- ---------- ---------- ----------
          ---------- ---------- ---------- ---------- ----------
          ---------- ---------- ---------- ---------- ----------
          ---------- ---------- ---------- ---------- ----------
          ---------- ---------- ---------- ---------- ----------
          ---------- ---------- ---------- ---------- ----------
          ---------- ---------- ---------- ---------- ----------
          ---------- ---------- ---------- ---------- ----------
          ---------- ---------- ---------- ---------- ----------
          ---------- ---------- ---------- ---------- ----------
          ---------- ---------- ---------- ---------- ----------
          ---------- ---------- ---------- ---------- ----------
          ---------- ---------- ---------- ---------- ----------
          ---------- ---------- ---------- --
isolat048 ---------- ---------- ---------- ---------- ----------
          ---------- ---------- ---------- ---------- ----------
          ---------- ---------- ---------- ---------- ----------
          ---------- ---------- ---------- ---------- ----------
          ---------- ---------- ---------- ---------- ----------
          ---------- ---------- ---------- ---------- ----------
          ---------- ---------- ---------- ---------- ----------
          ---------- ---------- ---------- ---------- ----------
          ---------- ---------- ---------- ---------- ----------
          ---------- ---------- ---------- ---------- ----------
          ---------- ---------- ---------- ---------- ----------
          ---------- ---------- ---------- ---------- ----------
          ---------- ---------- ---------- ---------- ----------
          ---------- ---------- ---------- ---------- ----------
          ---------- ---------- ---------- ---------- ----------
          ---------- ---------- ---------- ---------- ----------
          ---------- ---------- ---------- ---------- ----------
          ---------- ---------- ---------- ---------- ----------
          ---------- ---------- ---------- ---------- ----------
          ---------- ---------- ---------- ---------- ----------
          ---------- ---------- ---------- ---------- ----------
          ---------- ---------- ---------- ---------- ----------
          ---------- ---------- ---------- ---------- ----------
          ---------- ---------- ---------- ---------- ----------
          ---------- ---------- ---------- ---------- ----------
          ---------- ---------- ---------- ---------- ----------
          ---------- ---------- ---------- -------GTA CAAGACACAG
          TTCAAGAAAT ATTTGGAAGA GTTCCTAGCA AAGCTGTGAA TCCTGACGAA
          GCTGTAGCAG TTGGTGCTGC AATTCAACAC G-ATTTTACA AATTTTAGCT
          CACCTGCT-- AGAGTT-AT- --GAA-AGGT TTTTGGGTTT TATAAATGTA
          TTTAAATACT ATGAAAGCTT GAATATGAAT TTTAGCTTTT TATTCAATGT
          TGTGATTT-- ---------- ---------- ---------- ----------
          ---------C ATTCATAGTT AATACAAGTG CATTTACTTA GGTAAGTGAG
          CGTGCTGGTT TGTAACCTCC AGATTATTCA TT---ACTTT TAATCTCATT
          TTCCTAATTC TACTAAATAA CTTCAGTGAT GTGAATAAAT ATTTCTA-CA
          ATTTTATTTT TTTTT----- -ATGTTTAG- ---------- ----------
          ---------- ---------- ---------- ---------- ----------
          ---------- ---------- ---------- ---------- ----------
          ---------- ---------- ---------- ---------- ----------
          ---------- ---------- ---------- ---------- ----------
          ---------- ---------- ---------- ---------- ----------
          ---------- ---------- ---------- ---------- ----------
          ---------- ---------- ---------- ---------- ----------
          ---------- ---------- ---------- ---------- ----------
          ---------- ---------- ---------- ---------- ----------
          ---------- ---------- ---------- ---------- ----------
          ---------- ---------- ---------- ---------- ----------
          ---------- ---------- ---------- ---------- ----------
          ---------- ---------- ---------- ---------- ----------
          ---------- ---------- ---------- ---------- ----------
          ---------- ---------- ---------- ---------- ----------
          ---------- ---------- ---------- ---------- ----------
          ---------- ---------- ---------- ---------- ----------
          ---------- ---------- ---------- ---------- ----------
          ---------- ---------- ---------- ---------- ----------
          ---------- ---------- ---------- ---------- ----------
          ---------- ---------- ---------- ---------- ----------
          ---------- ---------- ---------- ---------- ----------
          ---------- ---------- ---------- ---------- ----------
          ---------- ---------- ---------- ---------- ----------
          ---------- ---------- ---------- ---------- ----------
          ---------- ---------- ---------- ---------- ----------
          ---------- ---------- ---------- --
isolat049 ---------- ---------- ---------- ---------- ----------
          ---------- ---------- ---------- ---------- ----------
          ---------- ---------- ---------- ---------- ----------
          ---------- ---------- ---------- ---------- ----------
          ---------- ---------- ---------- ---------- ----------
          ---------- ---------- ---------- ---------- ----------
          ---------- ---------- ---------- ---------- ----------
          ---------- ---------- ---------- ---------- ----------
          ---------- ---------- ---------- ---------- ----------
          ---------- ---------- ---------- ---------- ----------
          ---------- ---------- ---------- ---------- ----------
          ---------- ---------- ---------- ---------- ----------
          ---------- ---------- ---------- ---------- ----------
          ---------- ---------- ---------- ---------- ----------
          ---------- ---------- ---------- ---------- ----------
          ---------- ---------- ---------- ---------- ----------
          ---------- ---------- ---------- ---------- ----------
          ---------- ---------- ---------- ---------- ----------
          ---------- ---------- ---------- ---------- ----------
          ---------- ---------- ---------- ---------- ----------
          ---------- ---------- ---------- ---------- ----------
          ---------- ---------- ---------- ---------- ----------
          ---------- ---------- ---------- ---------- ----------
          ---------- ---------- ---------- ---------- ----------
          ---------- ---------- ---------- ---------- ----------
          ---------- ---------- ---------- ---------- ----------
          ---------- ---------- ---------- ---------- ----------
          ---------- ---------- ---------- ---------- ----------
          ---------- ---------- ---------- ---------- ----------
          ---------- ---------- ---------- ---------- ----------
          ---------- ---------- ---------- ---------- ----------
          ---------- ---------- ---------- ---------- ----------
          ---------- ---------- ---------- ---------- ----------
          ---------- ---------- ---------- ---------- ----------
          ---------- ---------- ---------- ---------- ----------
          ---------- ---------- ---------- ---------- ----------
          ---------- ---------- ---------- ---------- ----------
          ---------- ---------- ---------- ---------- ----------
          ---------- ---------- ---------- ---------- ----------
          ---------- ---------- ---------- ---------- ----------
          ---------- ---------- ---------- ---------- ----------
          ---------- ---------- ---------- ---------- ----------
          ---------- ---------- ---------- ---------- ----------
          ---------- ---NNNNNNN NNNTGTTTTG GGGGGGGTAA TCCTTTTAGC
          GAGTAGTGAT TCCTGGGTTA AGGAATATAA TAACATGAAA GAGCTTGTTG
          TAAGGTTTTT TCGTGGGAAA TTAGCATAAT TTGCGGGGGC ATTCCTTTTT
          GCCGGTATAT CGTGAATCAG AATTGACGCT GTTGAGTGAG GAGGAGTGGT
          GCCATTGGAG GGACGTTATG AAAAGGCAGA AGTATAGATT GTTTAGAGTT
          ATAAGTATTT AGGGAAGGGT GATTTGAGTC GATTGGGCTC TGTAAGGGTG
          AAGGAATTTC TTTGAGAATA CTACCNNNNN NNNNNNNNNN NNNNNNTTTC
          CTCATGTGCG GCTACCTCCT TGAGGTGTAT CTTCTATCGT CCTTGCTATT
          CCTTATGTTG TCTAATCTTT GCTTTCCTTT TTCTCTTCGC TCTTTCAGAT
          ACCTTACCGG GACTTTAATT GTTGACATAT TTTCGTGTTC ATTGGCCGAG
          ACTGCTGTTA CTTGTGGTGT TTGCAATTCT GTATACGCAT CCCCTTTCTC
          CGTGTTGGTC CTTGCATATA TCTTGGTGTT TTTCTGGTCG TTTCACCTAT
          TTAACAATTC ATAATTGTGC TTCTTGGTCA GTCTTTGTTT ACGATATANN
          NNNNNNNNNN NNNNNNNNNG TTTGGGTAGG GAGATTTTTA TTGTGTAAGT
          GTTTTTTTTG GGGTTTAATT TTTTTTGTAA AGGAGAGAGG GTTGTAGTGG
          TGGAGGGAAA TGTCTGGGTT TTTTTTTTCT GGGTTTTGTA TGTGTTTTGG
          TTTGTAAGTG GTTTTGATTA AAGATTGTAG GTTTATGTGA GTTATAATTG
          TTGAATATTG GTTTTTTATT AGTTGTGGTA GATTGTGCTA GGTTTAGGTT
          GTTTGTTAGT TTAAGATTTA GTTTATTGTT GTGTTTTTAA GATTTTTAAA
          TTTGTTGTTG AGGTTGTGTT GNNNNNNNNN NN
janus_050 CGTGGTACCA GCCAGTTAGA CCAATCCTTC ATCCAACAGT GGATCAGTTT
          TGCTGATAAT GAAATTCTAC CAGCTGCTTG CACTTGGTTA TTCCCATGCC
          TTGGTCTCGT GCAGTTCAAC AAGCAATCTT CAGAAAAGGC AAAGGAAGAT
          ATCAAAAAGG CTCTTCAAGT TCTGAATAAT CATCTGCTTA CTAAGACGTA
          CCTTGTTGGT GAACGTATCA CGCAGGCCGA TATTTCAGTT TTTTGCACAC
          TCTTGTCTCT GTATCAACAT GTTTTAGAAC CTGCTTTCCG CAAGCCTTAC
          CAGAATGTCA ACAGATGGTT CACGACATTG ATGCATCAGC CTCAGTTCAA
          AGCTGTGCTT GGTGATGTCA CATTATGTGA GAAAATGGCC CAGTTTGATG
          CTAAGAAGTT TGCAGAATTG CAAAAGAAAG GAAAGGATAA ACCTGGAAAG
          GCAAAAGAAG AAAAGCCCCA AAAAGCCAAA GAGGAGAAGA AAAAGGAGAA
          GCAGGAAAAG CCAAAGAAAG AGGAAGAAGT TGACGAAGAG CCTGACGAGA
          CTGAGTTGGT TCTTGCCCAA GAACCYAAAT CTAAAGATCC CTTTGAAAAA
          TTTCCCAAGG GCAATTTTAA CATGGAYGAG TTCAAGAGGG TATACTCAAA
          TGAGCCAGAG AAGGTGTCCA TTGAATATTT CTGGAATAAA TTTGACAAAG
          AAAATTATTC TATTTGGTAT TGTGAATACT TGTATCCTCA AGAACTTAGT
          CTTATCTTTA TGAGCTGTAA CCTAATCACT GGTATGTTTC AGAGGCTAGA
          TAAAATGAGA AAAAATGCTT TTGGAAGTGT ATGCTTGTTT GGTGAAGATA
          ATAAT----- ---------- ---------- ---------- ----------
          ---------- ---------- ---------- ---------- ----------
          ---------- ---------- ---------- ---------- ----------
          ---------- ---------- ---------- ---------- ----------
          ---------- ---------- ---------- ---------- ----------
          ---------- ---------- ---------- ---------- ----------
          ---------- ---------- ---------- ---------- ----------
          ---------- ---------- ---------- ---------- ----------
          ---------- ---------- ---------- ---------- ----------
          ---------- ---------- ---------- ---------- ----------
          ---------- ---------- ---------- ---------- ----------
          ---------- ---------- ---------- ---------- ----------
          ---------- ---------- ---------- ---------- ----------
          ---------- ---------- ---------- ---------- ----------
          ---------- ---------- ---------- ---------- ----------
          ---------- ---------- ---------- ---------- ----------
          ---------- ---------- ---------- ---------- ----------
          ---------- ---------- ---------- ---------- ----------
          ---------- ---------- ---------- ---------- ----------
          ---------- ---------- ---------- ---------- ----------
          ---------- ---------- ---------- ---------- ----------
          ---------- ---------- ---------- ---------- ----------
          ---------- ---------- ---------- ---------- ----------
          ---------- ---------- ---------- ---------- ----------
          ---------- ---------- ---------- ---------- ----------
          ---------- ---------- ---------- ---------- ----------
          ---------- ---------- ---------- ---------- ----------
          ---------- ---------- ---------- ---------- ----------
          ---------- ---------- ---------- ---------- ----------
          ---------- ---------- ---------- ---------- ----------
          ---------- ---------- ---------- ---------- ----------
          ---------- ---------- ---------- ---------- ----------
          ---------- ---------- ---------- ---------- ----------
          ---------- ---------- ---------- ---------- ----------
          ---------- ---------- ---------- ---------- ----------
          ---------- ---------- ---------- ---------- ----------
          ---------- ---------- ---------- ---------- ----------
          ---------- ---------- ---------- ---------- ----------
          ---------- ---------- ---------- ---------- ----------
          ---------- ---------- ---------- ---------- ----------
          ---------- ---------- ---------- ---------- ----------
          ---------- ---------- ---------- ---------- ----------
          ---------- ---------- ---------- ---------- ----------
          ---------- ---------- ---------- ---------- ----------
          ---------- ---------- ---------- ---------- ----------
          ---------- ---------- ---------- --
janus_051 NNNNNNNNNN NNNNNNNNNN NNNNNNNNNN NNNNNNNNNN NNNNNNNNNN
          NNNNNNNNNN NNNNNNNNNN NNNNNNNNNN NNNNNNNNNN NNNCCATGCC
          TTGGTCTCAT GCAGTTCAAC AAGCAATCTT CGGAAAAGGC AAAGGAAGAT
          ATCAAAAAGG CTCTTCAAGT TCTGAATAAT CATCTGCTTA CTAAGACGTA
          CCTTGTTGGT GAACGTATCA CGCAGGCCGA TATTTCAGTT TTTTGCACAC
          TCYTGTCTTT GTATCAACAT GTTTTAGAAC CTGCTTTCCG CAAGCCTTAC
          CAGAATGTCA ACAGATGGTT CACGACATTG ATGCATCAGC CTCAGTTCAA
          AGCTGTGCTT GGTGATGTCA CATTATGTGA GAAGATGGCC CAGTTTGATG
          CTAAGAAGTT TGCAGAATTG CAAAAGAAAG GAAAGGATAA ACCTGGAAAG
          GCAAAAGAAG AAAAGCCCCA AAAAGCCAAA GAGGAGAAGA AAAAGGAGAA
          GCAGGAAAAG CCAAAGAAAG AGGAAGAAGT YGACGAAGAG CCTGACGAGA
          CYGAGTTGGT TCTTGCCCAA GAACCYAAAT CTAAAGATCC CTTTGAAAAA
          TTTCCCAAGG GCAATTTTAA CATGGATGAG TTCAAGAGGG TATACTCAAA
          TGAGCCAGAG AAGGTGTCCA TTGAATATTT CTGGAATAAA TTTGACAAAG
          AAAATTATTC TATTTGGTAT TGTGAATACT TATATCCTCA AGAACTTAGT
          CTTATCTTTN NNNNNNNNNN NNNNNNNNNN NNNNNNNNNN NNNNNNNNNN
          NNNNNNNNNN NNNNNNNNNN NNNNNNNNNN NNNNNNNNNN NNNNNNNNNN
          NNNNN----- ---------- ---------- ---------- ----------
          ---------- ---------- ---------- ---------- ----------
          ---------- ---------- ---------- ---------- ----------
          ---------- ---------- ---------- ---------- ----------
          ---------- ---------- ---------- ---------- ----------
          ---------- ---------- ---------- ---------- ----------
          ---------- ---------- ---------- ---------- ----------
          ---------- ---------- ---------- ---------- ----------
          ---------- ---------- ---------- ---------- ----------
          ---------- ---------- ---------- ---------- ----------
          ---------- ---------- ---------- ---------- ----------
          ---------- ---------- ---------- ---------- ----------
          ---------- ---------- ---------- ---------- ----------
          ---------- ---------- ---------- ---------- ----------
          ---------- ---------- ---------- ---------- ----------
          ---------- ---------- ---------- ---------- ----------
          ---------- ---------- ---------- ---------- ----------
          ---------- ---------- ---------- ---------- ----------
          ---------- ---------- ---------- ---------- ----------
          ---------- ---------- ---------- ---------- ----------
          ---------- ---------- ---------- ---------- ----------
          ---------- ---------- ---------- ---------- ----------
          ---------- ---------- ---------- ---------- ----------
          ---------- ---------- ---------- ---------- ----------
          ---------- ---------- ---------- ---------- ----------
          ---------- ---------- ---------- ---------- ----------
          ---------- ---NNNNNCT TATTACTTTG GGGGGGGTAA TCCTTTTAGC
          GAATAGTGAT TCCCGGGTTA AGGAATATAA TAACGTGAAA GAGCTTGTTG
          TAAGGTTCTT TCGTGGGAAA TTAGCATAAT TTGCGGGGGC ATTCCTTTTT
          GCCGGTATAT CGTGAATCAG AATTGACGCT GTTGAATGAG GAGGAGTGGT
          GCCATTGGAG GGACGTTATG AAAAGGCAGA AGTATAGATT GTTTAGAGTT
          ATAGGTATTT AGGGAAGGGT GATTTGAGTC GATTGGGCTC TGCAAGGGTG
          AAGGAATTTC TTTGGGAACA CTACCTTGAT GGGAAANNNN NCCTTTTTTC
          CTTATGTGCG GCTACCTCCT TGAGGGGTAT CTTCTATCGT CCTTGCTATT
          CCTTATGTTG TCTAATCTTT GCTTTCCTTT TTCTCTTCGC TCTTTCAGAT
          ACCTTACCGG GACTTTAATT GTTGACATAT TTTCGTGTTC ATTGGCCGAG
          ACTGCTGTTA CTCGTGGTGT TTGCAATTCT GTATACGCAT CCCCTTTCTC
          CGTATTGGTC CTTGCATATA TCTTGGTGTT TTTCTGGTCG TTTCACCTAT
          TTAACAATTC ATAATTGTGC TTCTTGGTCA GTCTTTGTTT ACGATATATT
          TTTTGTATCN NNNNTTGGTG TTTTGGTTGT GGTGTTTACA TTGTCTGAAT
          GTTTTTTTTG TGATTTACTT TTTGTTGTGG GGTGGAGGTA GCTGGTGTGG
          TAGGGAGTTA TGTTAAAGTT GCTTTTTTTT GTAGTCTGTG TATATTTTGA
          TTTGTAAGTC GTTTTTATTT GGGATCGTGG ATTTGTGTGT GGTTTGTTTG
          TTTAATATTG TTTTCTTGTT AGTAATGGTA AATTGTATTT AGTTTGGGAG
          GTTTGTTGTA TAAAGATTTG ATTTATTATT GGTTTTTATA GGTTCTTAGG
          TTTGTTGTTG ATATTGTGTT GTTTGCAGAT GT
janus_052 ---------- ---------- ---------- ---------- ----------
          ---------- ---------- ---------- ---------- ----------
          ---------- ---------- ---------- ---------- ----------
          ---------- ---------- ---------- ---------- ----------
          ---------- ---------- ---------- ---------- ----------
          ---------- ---------- ---------- ---------- ----------
          ---------- ---------- ---------- ---------- ----------
          ---------- ---------- ---------- ---------- ----------
          ---------- ---------- ---------- ---------- ----------
          ---------- ---------- ---------- ---------- ----------
          ---------- ---------- ---------- ---------- ----------
          ---------- ---------- ---------- ---------- ----------
          ---------- ---------- ---------- ---------- ----------
          ---------- ---------- ---------- ---------- ----------
          ---------- ---------- ---------- ---------- ----------
          ---------- ---------- ---------- ---------- ----------
          ---------- ---------- ---------- ---------- ----------
          ---------- ---------- ---------- ---------- ----------
          ---------- ---------- ---------- ---------- ----------
          ---------- ---------- ---------- ---------- ----------
          ---------- ---------- ---------- ---------- ----------
          ---------- ---------- ---------- ---------- ----------
          ---------- ---------- ---------- ---------- ----------
          ---------- ---------- ---------- ---------- ----------
          ---------- ---------- ---------- ---------- ----------
          ---------- ---------- ---------- ---------- ----------
          ---------- ---------- ---------- ---------- ----------
          ---------- ---------- ---------- ---------- ----------
          ---------- ---------- ---------- ---------- ----------
          ---------- ---------- ---------- ---------- ----------
          ---------- ---------- ---------- ---------- ----------
          ---------- ---------- ---------- ---------- ----------
          ---------- ---------- ---------- ---------- ----------
          ---------- ---------- ---------- ---------- ----------
          ---------- ---------- ---------- ---------- ----------
          ---------- ---------- ---------- ---------- ----------
          ---------- ---------- ---------- ---------- ----------
          ---------- ---------- ---------- ---------- ----------
          ---------- ---------- ---------- ---------- ----------
          ---------- ---------- ---------- ---------- ----------
          ---------- ---------- ---------- ---------- ----------
          ---------- ---------- ---------- ---------- ----------
          ---------- ---------- ---------- ---------- ----------
          ---------- ---NNNNCCT TATTTCTTTG GGGGGGGTAA TCCTTTTAGC
          GAATAGTGAT TCCCGGGTTA AGGAATATAA TAACGTGAAA GAGCTTGTTG
          TAAGGTTCTT TCGTGGGAAA TTAGCATAAT TTGCGGGGGC ATTCCTTTTT
          GCCGGTATAT CGTGAATCAG AATTGACGCT GTTGAATGAG GAGGAGTGGT
          GCCATTGGAG GGACGTTATG AAAAGGCAGA AGTATAGATT GTTTAGAGTT
          ATAGGTATTT AGGGAAGGGT GATTTGAGTC GATTGGGCTC TGCAAGGGTG
          AAGGAATTTC TTTGGGAACA CTACCTTGAT GGGAAANNNN TCCTTTTTTC
          CTTATGTGCG GCTACCTCCT TGAGGGGTAT CTTCTATCGT CCTTGCTATT
          CCTTATGTTG TCTAATCTTT GCTTTCCTTT TTCTCTTCGC TCTTTCAGAT
          ACCTTACCGG GACTTTAATT GTTGACATAT TTTCGTGTTC ATTGGCCGGG
          ACTGCTGTTA CTCGTGGTGT TTGCAATTCT GTATACGCAT CCCCTTTCTC
          CGTATTGGTC CTTGCATATA CCTTGGTGTT TTTCTGGTCG TTTCACCTAT
          TTAACAATTC ATAATTGTGC TTCTTGGTCA GTCTTTGTTT ACGATATATT
          TTTTGTATCN NNNTTTGGTA TTTTGGTTGT GGTGTTTACA TTGTCTGAAT
          GTTTTTTTTG TGGTTTGATT TTTGTTGTGG GGTGAAGGTA GCTGGTGTGG
          TAGAGGGTTA TGTTAAAGTT GCTTTTTTTT GTAGTCTGTG TATATTTTGA
          TTTGTGAGTC GTTTTTATTT GGGATCGTGG ATTTGGGTGA GGTTTGTTTG
          TTTAATATTG TTTTCTTGTT AGTAATGGTA AATTGTGTTT AGTTTGGGAA
          GTTTGTTGTA TAAAGATTTG GTTTATTGTT GGTTTTTATA GGTTCTTAGG
          TTTGTTGTTA ATATTGTGTT GTTTGTAGTT GT
janus_053 ---------- ---------- ---------- ---------- ----------
          ---------- ---------- ---------- ---------- ----------
          ---------- ---------- ---------- ---------- ----------
          ---------- ---------- ---------- ---------- ----------
          ---------- ---------- ---------- ---------- ----------
          ---------- ---------- ---------- ---------- ----------
          ---------- ---------- ---------- ---------- ----------
          ---------- ---------- ---------- ---------- ----------
          ---------- ---------- ---------- ---------- ----------
          ---------- ---------- ---------- ---------- ----------
          ---------- ---------- ---------- ---------- ----------
          ---------- ---------- ---------- ---------- ----------
          ---------- ---------- ---------- ---------- ----------
          ---------- ---------- ---------- ---------- ----------
          ---------- ---------- ---------- ---------- ----------
          ---------- ---------- ---------- ---------- ----------
          ---------- ---------- ---------- ---------- ----------
          ---------- ---------- ---------- ---------- ----------
          ---------- ---------- ---------- ---------- ----------
          ---------- ---------- ---------- ---------- ----------
          ---------- ---------- ---------- ---------- ----------
          ---------- ---------- ---------- ---------- ----------
          ---------- ---------- ---------- ---------- ----------
          ---------- ---------- ---------- ---------- ----------
          ---------- ---------- ---------- ---------- ----------
          ---------- ---------- ---------- ---------- ----------
          ---------- ---------- ---------- ---------- ----------
          ---------- ---------- ---------- ---------- ----------
          ---------- ---------- ---------- ---------- ----------
          ---------- ---------- ---------- ---------- ----------
          ---------- ---------- ---------- ---------- ----------
          ---------- ---------- ---------- ---------- ----------
          ---------- ---------- ---------- ---------- ----------
          ---------- ---------- ---------- ---------- ----------
          ---------- ---------- ---------- ---------- ----------
          ---------- ---------- ---------C CAGTGAAATG TACAATTGCA
          TCTCTCGAGT TCGTCTCGGA TTTCGGTTTT ATAACCTCGA CCGCAGCACA
          TTAGGTCACA GCCATCAACY CCAATGGACG ACTCGTTGCA TGGTCTGCCC
          TGCGTTCCGA GATTTCCCAA CCTGGCATTG GGAACGCAGA AGTCCGGAGA
          ATTCTCAAAG TAGACGAGAT CCTTCTTGGA GGGTGGCTTG TGCTCCGGGT
          GGAGGGGCTT CAGGAGGAAT CGGGATTTCC GCCGGACATT ACCTTGATTG
          TTCACAAGGA CCCTAGAGGC TCCGTCGAAA CGGTCCTTAA TGGTGTTGCC
          TACGTCTCTG AAGGATGGAA GACGCATCCA ACACGTCTGT ACTGTGCAAC
          TTCCAGACAT CCC------- ---------- ---------- ----------
          ---------- ---------- ---------- ---------- ----------
          ---------- ---------- ---------- ---------- ----------
          ---------- ---------- ---------- ---------- ----------
          ---------- ---------- ---------- ---------- ----------
          ---------- ---------- ---------- ---------- ----------
          ---------- ---------- ---------- ---------- ----------
          ---------- ---------- ---------- ---------- ----------
          ---------- ---------- ---------- ---------- ----------
          ---------- ---------- ---------- ---------- ----------
          ---------- ---------- ---------- ---------- ----------
          ---------- ---------- ---------- ---------- ----------
          ---------- ---------- ---------- ---------- ----------
          ---------- ---------- ---------- ---------- ----------
          ---------- ---------- ---------- ---------- ----------
          ---------- ---------- ---------- ---------- ----------
          ---------- ---------- ---------- ---------- ----------
          ---------- ---------- ---------- ---------- ----------
          ---------- ---------- ---------- ---------- ----------
          ---------- ---------- ---------- --
janus_054 ---------- ---------- ---------- ---------- ----------
          ---------- ---------- ---------- ---------- ----------
          ---------- ---------- ---------- ---------- ----------
          ---------- ---------- ---------- ---------- ----------
          ---------- ---------- ---------- ---------- ----------
          ---------- ---------- ---------- ---------- ----------
          ---------- ---------- ---------- ---------- ----------
          ---------- ---------- ---------- ---------- ----------
          ---------- ---------- ---------- ---------- ----------
          ---------- ---------- ---------- ---------- ----------
          ---------- ---------- ---------- ---------- ----------
          ---------- ---------- ---------- ---------- ----------
          ---------- ---------- ---------- ---------- ----------
          ---------- ---------- ---------- ---------- ----------
          ---------- ---------- ---------- ---------- ----------
          ---------- ---------- ---------- ---------- ----------
          ---------- ---------- ---------- ---------- ----------
          ---------- ---------- ---------- ---------- ----------
          ---------- ---------- ---------- ---------- ----------
          ---------- ---------- ---------- ---------- ----------
          ---------- ---------- ---------- ---------- ----------
          ---------- ---------- ---------- ---------- ----------
          ---------- ---------- ---------- ---------- ----------
          ---------- ---------- ---------- ---------- ----------
          ---------- ---------- ---------- ---------- ----------
          ---------- ---------- ---------- ---------- ----------
          ---------- ---------- ---------- ---------- ----------
          ---------- ---------- ---------- ---------- ----------
          ---------- ---------- ---------- ---------- ----------
          ---------- ---------- ---------- ---------- ----------
          ---------- ---------- ---------- ---------- ----------
          ---------- ---------- ---------- ---------- ----------
          ---------- ---------- ---------- ---------- ----------
          ---------- ---------- ---------- ---------- ----------
          ---------- ---------- ---------- ---------- ----------
          ---------- ---------- ---------- ---------- ----------
          ---------- ---------- ---------- ---------- ----------
          ---------- ---------- ---------- ---------- ----------
          ---------- ---------- ---------- ---------- ----------
          ---------- ---------- ---------- ---------- ----------
          ---------- ---------- ---------- ---------- ----------
          ---------- ---------- ---------- ---------- ----------
          ---------- ---------- ---------- ---------- ----------
          ---------- ---TTTTCCT TATTAATTTG GGGGGGGTAA TCCTTTTAGC
          GGATAGTGAT TCCTGGGTTA AGGAATATAA TAACGAGAAA GAGCTTGTTG
          TGAGGTTTTT TCGTGGGAAA TTAGCATAAT TTGCGGGGGC ATTCCCTTTT
          GCCGGTATAT CGTGAATCAG AATTGACGCT GATGAATGAG GAGGAGTGGT
          GCCATTGGAG GGACGTTATG AAAAGGCAGA AGTATAGATT GTTTAGGGTT
          TTAGGTATTT AGGGAAGGGT GATTTGAGTC GATTGGGCTC TGTAAGGGTG
          AAGGAATTTC CTTGGGAATA CTGCCTTGAT GGGAAATGTT CCCTTTTTTC
          CTTATGTGCG GCTACCTCCT TGAGGCGTAT CTTCTATCGT CCTTGCTATT
          CCTTATGTTG TCTAATCTTT GCTTTCCTTT TTCTCTTCGC TCTTTCAGAT
          ACCTTACCGG GACTTTAATT GTTGACATAT TTTCGTGTTC ATTGGCCGAG
          ACTGCTGTTA CTTGTGGTGT TTGCAATTCT GTATACGCAT CCCCTTTCTC
          CGTATTGGTC CTTGCATATA TCTTGGTGTT TTTCTGGTCG TTTCACCTAT
          TTAACAATTC ATAATTGTGC TTCTTGGTCA GTCTTTGTTT ATAATTTATT
          TTTTGTATCT AGGCTTAGCG TTTTGGTGAT TTCGTTTTTA TTGATTGGAT
          GTTTTTTTTA TGTTTTAGTT TTTATTGTGG GGTATAGATG ATCGAGTGCG
          TGGAGAGTCA TGTTTAAGTT ACCTTTTTTC ATGGTTTGTA TGTATTTCTG
          TTTGTGTGTG GTTTTGATTT GGGGTTAAAG GTTAAGGTGG AGTTTGATTG
          TTGAATGTTA TTTCTTTGTT TTTTATGGTA GATTGTGTCT GGTTTAGGAT
          GTTTGTTATG CTGAGATTTA GTTTATTTTT GTGTCCCTGA AGTTTTTGGT
          TTTGTCGTTG GGGCTGTATT GTTGGTTAGT GT
janus_055 ---------- ---------- ---------- ---------- ----------
          ---------- ---------- ---------- ---------- ----------
          ---------- ---------- ---------- ---------- ----------
          ---------- ---------- ---------- ---------- ----------
          ---------- ---------- ---------- ---------- ----------
          ---------- ---------- ---------- ---------- ----------
          ---------- ---------- ---------- ---------- ----------
          ---------- ---------- ---------- ---------- ----------
          ---------- ---------- ---------- ---------- ----------
          ---------- ---------- ---------- ---------- ----------
          ---------- ---------- ---------- ---------- ----------
          ---------- ---------- ---------- ---------- ----------
          ---------- ---------- ---------- ---------- ----------
          ---------- ---------- ---------- ---------- ----------
          ---------- ---------- ---------- ---------- ----------
          ---------- ---------- ---------- ---------- ----------
          ---------- ---------- ---------- ---------- ----------
          ---------- ---------- ---------- ---------- ----------
          ---------- ---------- ---------- ---------- ----------
          ---------- ---------- ---------- ---------- ----------
          ---------- ---------- ---------- ---------- ----------
          ---------- ---------- ---------- ---------- ----------
          ---------- ---------- ---------- ---------- ----------
          ---------- ---------- ---------- ---------- ----------
          ---------- ---------- ---------- ---------- ----------
          ---------- ---------- ---------- ---------- ----------
          ---------- ---------- ---------- ---------- ----------
          ---------- ---------- ---------- ---------- ----------
          ---------- ---------- ---------- ---------- ----------
          ---------- ---------- ---------- ---------- ----------
          ---------- ---------- ---------- ---------- ----------
          ---------- ---------- ---------- ---------- ----------
          ---------- ---------- ---------- ---------- ----------
          ---------- ---------- ---------- ---------- ----------
          ---------- ---------- ---------- ---------- ----------
          ---------- ---------- ---------- ---------- ----------
          ---------- ---------- ---------- ---------- ----------
          ---------- ---------- ---------- ---------- ----------
          ---------- ---------- ---------- ---------- ----------
          ---------- ---------- ---------- ---------- ----------
          ---------- ---------- ---------- ---------- ----------
          ---------- ---------- ---------- ---------- ----------
          ---------- ---------- ---------- ---------- ----------
          ---------- ---NNNNNCT TATTGCTTTG GGGGGGGTAA TCCTTTTAGC
          GAATAGTGAT TCCTGGGTTA AGGAATATAA TAACGGGAAA GAGCTTGTTG
          TAAGGTTTTT TCGTGGGAAA TTAGCATAAT TTGCGGGGGC ATTCCTTTTT
          GCCGGTATAT CGTGAATCAG AATTGACGCT GTTGAATGAG GAGGAGTGGT
          GCCATTGGAG GGACGTTATG AAAAGGCAGA AGTATAGATT GTTTAGAGTT
          ATAAGTATTT AGGGAAGGGT GATTTGAGTC GATTGGGCTC TGCAAGGGTG
          AAGGAATTTC TTTGGGAACA CTACCTTGAT TGGAAANNNN NCCTTTTTTC
          CTTATGTGCG GCTACCTCCT TGAGGGGTAT CTTCTATCGT CCTTGCTATT
          CCTTATGTTG TCTAATCTTT GCTTTCCTTT TTCTCTTCGC TCTTTCAGAT
          ACCTTACCGG GACTTTAATT GTTGACATAT TTTCGTGTTC ATTGGCCGGG
          ACTGCTGTTA CTCGTGGTGT TTGCAATTCT GTATACGCAT CCCCTTTCTC
          CGTATTGGTC CTTGCATATA TCTTGGTGTT TTTCTGGTCG TTTCACCTAT
          TTAACAATTC ATAATTGTGC TTCTTGGTCA GTCTTTGTTT ACAATATATT
          TTTTGTATCN NNNNTTGGTG GTTAATTTGT GATGTTTTTA TTATATGAAC
          GTTCTTTTTG TGATTTATTT TTTTTTGTGG AGGGTAGATA GTTGGGGTAG
          TAAAGGGTTG TGTTAAAGTT GTTTGCTTTT ATGGTATATG TGTGTTTCGA
          TTTGTGTGTG GTTTTCATTT GGAATTGTAG GTTTATGTGA AGTTTGTTTG
          TTGTGTATTG TTTTTTTATT TGTATTAATA GATGGTATTT GGTTTAGAAT
          GTTTGTTGTT TTTAGATTTG ATTTGTTATT GATTTTTTTA AATTTTTGGG
          TTTGTCGTTG GTGTTATGCT GTTTGTAGTT GT
janus_056 CGTGGTACCA GCCAGTTAGA CCAATCCTTC ATCCAACAGT GGATCAGTTT
          TGCTGATAAT GAAATTCTAC CAGCTGCTTG CACTTGGTTA TTCCCATGCC
          TTGGTCTCAT GCAGTTCAAC AAGCAATCTT CGGAAAAGGC AAAGGAAGAT
          ATCAAAAAGG CTCTTCAAGT TCTGAATAAT CATCTGCTTA CTAAGACGTA
          CCTTGTTGGT GAACGTATCA CGCAGGCCGA TATTTCAGTT TTTTGCACAC
          TCTTGTCTTT GTATCAACAT GTTTTAGAAC CTGCTTTCCG CAAGCCTTAC
          CAGAATGTCA ACAGATGGTT CACGACATTG ATGCATCAGC CTCAGTTCAA
          AGCTGTGCTT GGTGATGTCA CATTATGTGA GAAGATGGCC CAGTTTGATG
          CTAAGAAGTT TGCAGAATTG CAAAAGAAAG GAAAGGATAA ACCTGGAAAG
          GCAAAAGAAG AAAAGCCCCA AAAAGCCAAA GAGGAGAAGA AAAAGGAGAA
          GCAGGAAAAG CCAAAGAAAG AGGAAGAAGT TGACGAAGAG CCTGACGAGA
          CCGAGTTGGT TCTTGCCCAA GAACCCAAAT CTAAAGATCC CTTTGAAAAA
          TTTCCCAAGG GCAATTTTAA CATGGATGAG TTCAAGAGGG TATACTCAAA
          TGAGCCAGAG AAGGTGTCCA TTGAATATTT CTGGAATAAA TTTGACAAAG
          AAAATTATTC TATTTGGTAT TGTGAATACT TATATCCTCA AGAACTTAGT
          CTTATCTTTA TGAGCTGTAA CCTAATCACT GGTATGTTTC AGAGGCTAGA
          TAAAATGAGA AAAAATGCTT TTGGAAGTGT ATGCTTGTTT GGTGAAGATA
          ATAAT----- ---------- ---------- ---------- ----------
          ---------- ---------- ---------- ---------- ----------
          ---------- ---------- ---------- ---------- ----------
          ---------- ---------- ---------- ---------- ----------
          ---------- ---------- ---------- ---------- ----------
          ---------- ---------- ---------- ---------- ----------
          ---------- ---------- ---------- ---------- ----------
          ---------- ---------- ---------- ---------- ----------
          ---------- ---------- ---------- ---------- ----------
          ---------- ---------- ---------- ---------- ----------
          ---------- ---------- ---------- ---------- ----------
          ---------- ---------- ---------- ---------- ----------
          ---------- ---------- ---------- ---------- ----------
          ---------- ---------- ---------- ---------- ----------
          ---------- ---------- ---------- ---------- ----------
          ---------- ---------- ---------- ---------- ----------
          ---------- ---------- ---------- ---------- ----------
          ---------- ---------- ---------- ---------- ----------
          ---------- ---------- ---------- ---------- ----------
          ---------- ---------- ---------- ---------- ----------
          ---------- ---------- ---------- ---------- ----------
          ---------- ---------- ---------- ---------- ----------
          ---------- ---------- ---------- ---------- ----------
          ---------- ---------- ---------- ---------- ----------
          ---------- ---------- ---------- ---------- ----------
          ---------- ---------- ---------- ---------- ----------
          ---------- ---------- ---------- ---------- ----------
          ---------- ---------- ---------- ---------- ----------
          ---------- ---------- ---------- ---------- ----------
          ---------- ---------- ---------- ---------- ----------
          ---------- ---------- ---------- ---------- ----------
          ---------- ---------- ---------- ---------- ----------
          ---------- ---------- ---------- ---------- ----------
          ---------- ---------- ---------- ---------- ----------
          ---------- ---------- ---------- ---------- ----------
          ---------- ---------- ---------- ---------- ----------
          ---------- ---------- ---------- ---------- ----------
          ---------- ---------- ---------- ---------- ----------
          ---------- ---------- ---------- ---------- ----------
          ---------- ---------- ---------- ---------- ----------
          ---------- ---------- ---------- ---------- ----------
          ---------- ---------- ---------- ---------- ----------
          ---------- ---------- ---------- ---------- ----------
          ---------- ---------- ---------- ---------- ----------
          ---------- ---------- ---------- ---------- ----------
          ---------- ---------- ---------- --
janus_057 ---------- ---------- ---------- ---------- ----------
          ---------- ---------- ---------- ---------- ----------
          ---------- ---------- ---------- ---------- ----------
          ---------- ---------- ---------- ---------- ----------
          ---------- ---------- ---------- ---------- ----------
          ---------- ---------- ---------- ---------- ----------
          ---------- ---------- ---------- ---------- ----------
          ---------- ---------- ---------- ---------- ----------
          ---------- ---------- ---------- ---------- ----------
          ---------- ---------- ---------- ---------- ----------
          ---------- ---------- ---------- ---------- ----------
          ---------- ---------- ---------- ---------- ----------
          ---------- ---------- ---------- ---------- ----------
          ---------- ---------- ---------- ---------- ----------
          ---------- ---------- ---------- ---------- ----------
          ---------- ---------- ---------- ---------- ----------
          ---------- ---------- ---------- ---------- ----------
          ---------- ---------- ---------- ---------- ----------
          ---------- ---------- ---------- ---------- ----------
          ---------- ---------- ---------- ---------- ----------
          ---------- ---------- ---------- ---------- ----------
          ---------- ---------- ---------- ---------- ----------
          ---------- ---------- ---------- ---------- ----------
          ---------- ---------- ---------- ---------- ----------
          ---------- ---------- ---------- ---------- ----------
          ---------- ---------- ---------- ---------- ----------
          ---------- ---------- ---------- ---------- ----------
          ---------- ---------- ---------- ---------- ----------
          ---------- ---------- ---------- ---------- ----------
          ---------- ---------- ---------- ---------- ----------
          ---------- ---------- ---------- ---------- ----------
          ---------- ---------- ---------- ---------- ----------
          ---------- ---------- ---------- ---------- ----------
          ---------- ---------- ---------- ---------- ----------
          ---------- ---------- ---------- ---------- ----------
          ---------- ---------- ---------- ---------- ----------
          ---------- ---------- ---------- ---------- ----------
          ---------- ---------- ---------- ---------- ----------
          ---------- ---------- ---------- ---------- ----------
          ---------- ---------- ---------- ---------- ----------
          ---------- ---------- ---------- ---------- ----------
          ---------- ---------- ---------- ---------- ----------
          ---------- ---------- ---------- ---------- ----------
          ---------- ---NNNNNCT TATTGCTTTG GAGGGTGTAA TCCTTTTAGC
          GAATAGTGAT TCCTGGGTTA AGGAATATAA TAACAAGATA GAGCTTGTTG
          CAAGGTTCTT TCGTGGGAAA TTAGCATAAT TTGCGGGGGC ATTCCTTTTT
          GCCGGTATAT CGTGAATCAG AATTGACGCT GTTGAATGAG GAGGAGTGGT
          GCCATTGGAG GGACGTTATG AAAAGGCAGA AGTATAGATT GTTTAGAGTT
          ATAGGTATTT AGGGAAGGGT GATTCGAGTC GATTGGGCTC TGCAAGGGTG
          AAGGAATTTC TTTGGGTACA CTACCTTGAT GGGAAANNNN NCCTTTTTTC
          CTTATGTGCG GCTACCTCCT TGAGGTGTAT CTTCTATCGT CCTTGCTATT
          CCTTATGTTG TCTAATCTTT GCTTTCCTTT TTCTCTTCGC TCTTTCAGAT
          ACCTTACCGG GACTTTAATT GTTGACATAT TTTCGTGTTC ATTGGCCGAG
          ACTGCTGTTA CTCGTGGTGT TTGCAATTCT GTATACGCAT CCCCTTTCTC
          CGTATTGGTC CTTGCATATA CCTTGGTGTT TTTCTGGTCG TTTCACCTAT
          TTAACAATTC ATAATTGTGC TTCTTGGTCA GTCTTTGTTT ACAATATATT
          TTTTGTATCN NNNNTTGATG TTTTGGTATT ATAGTTTTTG GTATGTCAAT
          ATTTTTTTTG GGAATTAGTT TTTTTTGTAG AGTGAAGATT ATGGAGGTGA
          AGGGGGGTTA TGTTTAGGTC TTTTTTTTTT AAGGTTTGTA TGTATTTCAG
          TTTGTAAGTG GTTTTCATTT TAGGTTGTGA GTCCGAGTGG GGTGTGATTG
          TTTGGTGTTG TTTTTTTATT GGTAGTGGTA GATTGTATTT GTTTTAAATC
          TTTTGTTATA TTGTTATTTA GTTTGTTGTT GTTTTTTTTA GTTTTGTGGG
          TTCGTTGTTG AGGTTGTGTT ATTAGTAGTT GT
janus_058 ---------- ---------- ---------- ---------- ----------
          ---------- ---------- ---------- ---------- ----------
          ---------- ---------- ---------- ---------- ----------
          ---------- ---------- ---------- ---------- ----------
          ---------- ---------- ---------- ---------- ----------
          ---------- ---------- ---------- ---------- ----------
          ---------- ---------- ---------- ---------- ----------
          ---------- ---------- ---------- ---------- ----------
          ---------- ---------- ---------- ---------- ----------
          ---------- ---------- ---------- ---------- ----------
          ---------- ---------- ---------- ---------- ----------
          ---------- ---------- ---------- ---------- ----------
          ---------- ---------- ---------- ---------- ----------
          ---------- ---------- ---------- ---------- ----------
          ---------- ---------- ---------- ---------- ----------
          ---------- ---------- ---------- ---------- ----------
          ---------- ---------- ---------- ---------- ----------
          ---------- ---------- ---------- ---------- ----------
          ---------- ---------- ---------- ---------- ----------
          ---------- ---------- ---------- ---------- ----------
          ---------- ---------- ---------- ---------- ----------
          ---------- ---------- ---------- ---------- ----------
          ---------- ---------- ---------- ---------- ----------
          ---------- ---------- ---------- ---------- ----------
          ---------- ---------- ---------- ---------- ----------
          ---------- ---------- ---------- ---------- ----------
          ---------- ---------- ---------- ---------- ----------
          ---------- ---------- ---------- ---------- ----------
          ---------- ---------- ---------- ---------- ----------
          ---------- ---------- ---------- ---------- ----------
          ---------- ---------- ---------- ---------- ----------
          ---------- ---------- ---------- ---------- ----------
          ---------- ---------- ---------- ---------- ----------
          ---------- ---------- ---------- ---------- ----------
          ---------- ---------- ---------- ---------- ----------
          ---------- ---------- ---------- ---------- ----------
          ---------- ---------- ---------- ---------- ----------
          ---------- ---------- ---------- ---------- ----------
          ---------- ---------- ---------- ---------- ----------
          ---------- ---------- ---------- ---------- ----------
          ---------- ---------- ---------- ---------- ----------
          ---------- ---------- ---------- ---------- ----------
          ---------- ---------- ---------- ---------- ----------
          ---------- ---NNNNNNT TATTGCTTAG GGGGGGGTAG TCCTTTTAGC
          GGATAGTGAT TCCTGGGTTA AGGAATATAA TAACGGGAAA GAGCTTGTTG
          TAAGGTTTTT TCGTGGGAAA TCAGCATAAT TTGCGGGGGC ATTCCTTTTT
          GCCGGTATAT CGTGAATCAG AATTGACGCT GTTGAATGAG GAGGAGTGGT
          GCCATTGGAG GGACGTTATG AAAAGGCAGA AGTATAGATT GTTTAGAGTT
          ATAGGTATTT AGGGAAGGGT GATTTGAGTC GATTGGGCTC TGCAAGGGTG
          AAGGAATTTC CTTGGGAATA CTACCTTGAT GGGAAANNNN NNTTTTTTTC
          CTTATGTGCG GCTACCTCCT TGAGGAGTAT CTTCTATCGT CCTTGCTATT
          CCTTATGTTG TGTAATCTTT GCTTTCCTTT TTCTCTTCGC TCTTTCAGAT
          ACCTTACCGG GACTTTAATT GTTGACATAT TTTCGTGTTC ATTGGCCGGG
          ACTGCTGTTA CTCGTGGTGT TTGCAATTCT GTATACGCAT CCCCTTTCTC
          CGTATTGGTC CTTGCATATA TCTTGGTGTT TTTCTGGTCG TTTCACCTAT
          TTAACAATTC ATAATTGTGC TTCTTGGTCA GTCTTTGTTT GCAATATATT
          TTTTGTACCN NNNNNCTGTG TTTTAGTGTT GTTGCTCTTA TTGTTTGATT
          ATTTTTTTTG TGTTTTGGTT TTTTTTGTGA GGTAAAGATT GTTAGGGTGA
          TGGGGGGTTA TGTTAGGGTT ATTTTTTTTC TTATTATGTA TGTATTTTAG
          TTTGTAAGTG GTATTTATTT GGGGTTTTGG GTTCATATTG GGTTTGGTTG
          TTATGTGTTG TTTTTTTGTT TTTGTTAGTA AGTTGTAATT AGTTTGGAAT
          TTTTGTTAGT TTGGGATTCG GTTTATTGTT GGTTTTTTTA AGTTTTCAGG
          TTTATTGTTT AGATTGTGTT GCTTGTTGAT GN
janus_059 ---------- ---------- ---------- ---------- ----------
          ---------- ---------- ---------- ---------- ----------
          ---------- ---------- ---------- ---------- ----------
          ---------- ---------- ---------- ---------- ----------
          ---------- ---------- ---------- ---------- ----------
          ---------- ---------- ---------- ---------- ----------
          ---------- ---------- ---------- ---------- ----------
          ---------- ---------- ---------- ---------- ----------
          ---------- ---------- ---------- ---------- ----------
          ---------- ---------- ---------- ---------- ----------
          ---------- ---------- ---------- ---------- ----------
          ---------- ---------- ---------- ---------- ----------
          ---------- ---------- ---------- ---------- ----------
          ---------- ---------- ---------- ---------- ----------
          ---------- ---------- ---------- ---------- ----------
          ---------- ---------- ---------- ---------- ----------
          ---------- ---------- ---------- ---------- ----------
          ---------- ---------- ---------- ---------- ----------
          ---------- ---------- ---------- ---------- ----------
          ---------- ---------- ---------- ---------- ----------
          ---------- ---------- ---------- ---------- ----------
          ---------- ---------- ---------- ---------- ----------
          ---------- ---------- ---------- ---------- ----------
          ---------- ---------- ---------- ---------- ----------
          ---------- ---------- ---------- ---------- ----------
          ---------- ---------- ---------- ---------- ----------
          ---------- ---------- ---------- ---------- ----------
          ---------- ---------- ---------- ---------- ----------
          ---------- ---------- ---------- ---------- ----------
          ---------- ---------- ---------- ---------- ----------
          ---------- ---------- ---------- ---------- ----------
          ---------- ---------- ---------- ---------- ----------
          ---------- ---------- ---------- ---------- ----------
          ---------- ---------- ---------- ---------- ----------
          ---------- ---------- ---------- ---------- ----------
          ---------- ---------- ---------- ---------- ----------
          ---------- ---------- ---------- ---------- ----------
          ---------- ---------- ---------- ---------- ----------
          ---------- ---------- ---------- ---------- ----------
          ---------- ---------- ---------- ---------- ----------
          ---------- ---------- ---------- ---------- ----------
          ---------- ---------- ---------- ---------- ----------
          ---------- ---------- ---------- ---------- ----------
          ---------- ---NNTTCCT TATTGTTTTG GGGGGGGTAA TCCTTTTGGC
          GGGTAGTGAT TCCTGGGTTA AGGAATATAA TAACGGGTAA GAGCTTGTTG
          CAAGGTTTTT TCGTGGGAAA TTAGCATAAT TTGCGGGGGC ATTCCCTTTT
          GCCGGTATAT CGTGAATCAG AATTGACGCT GTTGAATGAG GAGGAGTGGT
          GCCATTGGAG GGACGTTATG AAAAGGCAGA AGTATAGATT GTTTAGAGTT
          ATAGGTATTT AGGGAAGGGT GATTTGAGTC GATTGGGCTC TGCAAGGGTG
          AAGGAATTTC TTTGGGGACA CTACCNNNNN NNNNNNNNTT CCCTTTTTTC
          CTTATGTGCG GCTACCTCCT TGAGGTGTAT CTTCTATCGT CCTTGCTATT
          CCTTATGTTG TCTAATCTTT GCTTTCCTTT TTCTCTTCGC TCTTTCAGAT
          ACCTTACCGG GACTTTAATT GTTGACATAT TTTCGTGTTC ATTGGCCGAG
          ACTGCTGTTA CTCGTGGTGT TTGCAATTCT GTATACGCAT CCCCTTTCTC
          CGTATTGGTC CTTGCATATA TCTTGGTGTT TTTCTGGTCG TTTCACCTAT
          TTAACAATTC ATAATTGTGC TTCTTGGTCA GTCTTTGTTT ACGATATANN
          NNNNNNNNNN NGGGTTGGTG TACAAATTGG GGAGTTTTCG TGGGGTGGGT
          GTTTTTTTTA TGTTTTAATT TTTTTTGTGG AGCGGAGGTG GTTGGGATTG
          TAGGGAGTTA TGTTGAAGTT GTTTTTTTCT ATGATTTGTG TGTATTGCAG
          GTTGTAAGTA GTGCTGATTT AGTATTGTGT GTTTGTTTGG AGTTCGTCTG
          TTAAACGTTG TTTTTTTGTT TTCAGTAGTA AATTGTATTT AGTTTGGAAT
          GTTTATTGTG TTGAGATTTG GTTTGTTATT AATTTTTTTA AGTTCTTGGG
          TTTGTTGTTG GGTTTGTGTT GNNNNNNNNN NN
janus_060 ---------- ---------- ---------- ---------- ----------
          ---------- ---------- ---------- ---------- ----------
          ---------- ---------- ---------- ---------- ----------
          ---------- ---------- ---------- ---------- ----------
          ---------- ---------- ---------- ---------- ----------
          ---------- ---------- ---------- ---------- ----------
          ---------- ---------- ---------- ---------- ----------
          ---------- ---------- ---------- ---------- ----------
          ---------- ---------- ---------- ---------- ----------
          ---------- ---------- ---------- ---------- ----------
          ---------- ---------- ---------- ---------- ----------
          ---------- ---------- ---------- ---------- ----------
          ---------- ---------- ---------- ---------- ----------
          ---------- ---------- ---------- ---------- ----------
          ---------- ---------- ---------- ---------- ----------
          ---------- ---------- ---------- ---------- ----------
          ---------- ---------- ---------- ---------- ----------
          ---------- ---------- ---------- ---------- ----------
          ---------- ---------- ---------- ---------- ----------
          ---------- ---------- ---------- ---------- ----------
          ---------- ---------- ---------- ---------- ----------
          ---------- ---------- ---------- ---------- ----------
          ---------- ---------- ---------- ---------- ----------
          ---------- ---------- ---------- ---------- ----------
          ---------- ---------- ---------- ---------- ----------
          ---------- ---------- ---------- ---------- ----------
          ---------- ---------- ---------- ---------- ----------
          ---------- ---------- ---------- ---------- ----------
          ---------- ---------- ---------- ---------- ----------
          ---------- ---------- ---------- ---------- ----------
          ---------- ---------- ---------- ---------- ----------
          ---------- ---------- ---------- ---------- ----------
          ---------- ---------- ---------- ---------- ----------
          ---------- ---------- ---------- ---------- ----------
          ---------- ---------- ---------- ---------- ----------
          ---------- ---------- ---------- ---------- ----------
          ---------- ---------- ---------- ---------- ----------
          ---------- ---------- ---------- ---------- ----------
          ---------- ---------- ---------- ---------- ----------
          ---------- ---------- ---------- ---------- ----------
          ---------- ---------- ---------- ---------- ----------
          ---------- ---------- ---------- ---------- ----------
          ---------- ---------- ---------- ---------- ----------
          ---------- ---TTTTCCT TATTGCTTTG GAGGGGGTAA TCCTTTTGGC
          GGATTGTAAT TCCTGGGTTA AGGAATATAA TAACGGGAAA GAGCTTGTTG
          TAAGGTTTTT TCGTGGGAAA TTAGCATAAT TTGCGGGGGC ATTCCTTTTT
          GCCGGTATAT CGTGAATCAA AATTGACGCT GTTGAATGAG GAGGAGTGGT
          GCCATTGGAG GGACGTTATG AAAAGGCAGA AGTATAGATT GTTTAGGGTT
          ATAGGTATTT AGGGAAGGGT GATTTGAGTC GATTGGGCTC TGCAAGGGTG
          AAGGAATTTC TTTGAAAATA CTACCTAGAT GGGATATGTT CCCTTTTTTC
          CTTAGGTGCG GCTACCTCCT TGAGGGGTAT CTTCTATCGT CCTTGCTATT
          CCTTATGCTG TCTAATCTTT GCTTTCCTTT TTCTCTTCGC TCTTTCAGAT
          ACCTTACCGG GACTTTAATT GTTGACATAT TTTCGTGTTC ATTGGCCGGG
          ACTGCTGTTA CTCGTGGTGT TTGCAATTCT GTATACGCAT CCCCTTTCTC
          CGTATTGGTC CTTGCATATA CCTTGGTGTT TTTCTGGTCG TTTCACCTAT
          TTAACAATTC ATAATTGTGC TTCTTGGTCA GTCTTTGTTT ACAATGTATT
          TTTTGTATCT GGGCTTGGTG GTTTGTTAGG GATGTTTTTG TTGGTTGAAT
          GTTTTTTTTG TGTTATGATT TTTTTTGTGG GGGGTAGATG GTTAGGGTGA
          TAGGGTGTTA TGTTTGAGTT ATTTTTTTTT AAAGTATGTA TGTATTTTGG
          TTTGTGTATA GTTTTCATTA TGGGTTTTAG GTTAGGGTGA GGCTTGTTTA
          TTTTACTTTG TTTTTTTATT TTATATAATA AATTGTAATT GTTTTGGAAG
          GTTTGTTGGA TTGAGATTTA ATCAATCTTT GGTTTTTTTA AATTTTTAGT
          TTTATTGTTA AGATTATAAT GTTTGCAGGT GA
janus_061 ---------- ---------- ---------- ---------- ----------
          ---------- ---------- ---------- ---------- ----------
          ---------- ---------- ---------- ---------- ----------
          ---------- ---------- ---------- ---------- ----------
          ---------- ---------- ---------- ---------- ----------
          ---------- ---------- ---------- ---------- ----------
          ---------- ---------- ---------- ---------- ----------
          ---------- ---------- ---------- ---------- ----------
          ---------- ---------- ---------- ---------- ----------
          ---------- ---------- ---------- ---------- ----------
          ---------- ---------- ---------- ---------- ----------
          ---------- ---------- ---------- ---------- ----------
          ---------- ---------- ---------- ---------- ----------
          ---------- ---------- ---------- ---------- ----------
          ---------- ---------- ---------- ---------- ----------
          ---------- ---------- ---------- ---------- ----------
          ---------- ---------- ---------- ---------- ----------
          ---------- ---------- ---------- ---------- ----------
          ---------- ---------- ---------- ---------- ----------
          ---------- ---------- ---------- ---------- ----------
          ---------- ---------- ---------- ---------- ----------
          ---------- ---------- ---------- ---------- ----------
          ---------- ---------- ---------- ---------- ----------
          ---------- ---------- ---------- ---------- ----------
          ---------- ---------- ---------- ---------- ----------
          ---------- ---------- ---------- ---------- ----------
          ---------- ---------- ---------- ---------- ----------
          ---------- ---------- ---------- ---------- ----------
          ---------- ---------- ---------- ---------- ----------
          ---------- ---------- ---------- ---------- ----------
          ---------- ---------- ---------- ---------- ----------
          ---------- ---------- ---------- ---------- ----------
          ---------- ---------- ---------- ---------- ----------
          ---------- ---------- ---------- ---------- ----------
          ---------- ---------- ---------- ---------- ----------
          ---------- ---------- ---------- ---------- ----------
          ---------- ---------- ---------- ---------- ----------
          ---------- ---------- ---------- ---------- ----------
          ---------- ---------- ---------- ---------- ----------
          ---------- ---------- ---------- ---------- ----------
          ---------- ---------- ---------- ---------- ----------
          ---------- ---------- ---------- ---------- ----------
          ---------- ---------- ---------- ---------- ----------
          ---------- ---TTTTCCT TATTGCTTTG GAGGGGGTAA TCCTTTTGGC
          GGATTGTGAT TCCTGGGTTA AGGAATATAA CAACTGGAAA GAGCTTGTTG
          TAAGATTTTT TCGTGGGAAA TTAGCATAAT TTGCGGGGGC ATTCCTTTTT
          GCCGGTATAT CGTGAATCAG AATTGACGCT GTTGAATGAG GAGGAGTGGT
          GCCATTGGAG GGACGTTATG AAAAGGCAGA AGTATAGATT GTTTAGGGTT
          ATAGGTATTT AGGGAAGGGT GATTTGAGTC GATTGGGCTC TGCAAGGGTG
          AAGGAATTTC TTTGAAAATA CTACCTTGAT GGGAAATGTT CCCTTTTTTC
          CTTACGTGCG GCTACCTCCT TGAGGTGTAT CTTCTATCGT CCTTGCTATT
          CCTTATGCTG TCTAATCTTT GCTTTCCTTT TTCTCTTCGC TCTTTCAGAT
          ACCTTACCGG GACTTTAATT GTTGACATAT TTTCGTGTTC ATTGGCCGGG
          ACTGCTGTTA CTCGTGGTGT TTGCAATTCT GTATACGCAT CCCCTTTCTC
          CGTATTGGTC CTTGCATATA CCTTGGTGTT TTTCTGGTCG TTTCACCTAT
          TTAACAATTC ATAATTGTGC TTCTTGGTCA GTCTTTGTTT ACAATGTATT
          TTTTGTATCT GAGATTTGTG GTTTGTTAGG AATGTTTTTG TTGAATGAGT
          GTTTTTTTTG TGTTTTGATT TTTTTTATGG AGGAGAGATG ATTAGGGTGA
          TAGGGGGTTA TGTTGGAATT ATTTTTTTTT AAAATATGTA TATATTCCAG
          TTTGTGTGTT GTTTTTATTA TGGATTTTAT GTCTGGGTTG GGTTTGTTTG
          TTTGATCTTG TTTTTTCATT TTATATAATA AATTGTATTT GTTTTGAAAG
          GTTTGTTGTT TTGAGATTTA ATTAATTTTT GGTTTTTTTA AATTTTTAGT
          CTTATTGTTG GGGTTATAAT GTTTGTAGAT GG
janus_062 ---------- ---------- ---------- ---------- ----------
          ---------- ---------- ---------- ---------- ----------
          ---------- ---------- ---------- ---------- ----------
          ---------- ---------- ---------- ---------- ----------
          ---------- ---------- ---------- ---------- ----------
          ---------- ---------- ---------- ---------- ----------
          ---------- ---------- ---------- ---------- ----------
          ---------- ---------- ---------- ---------- ----------
          ---------- ---------- ---------- ---------- ----------
          ---------- ---------- ---------- ---------- ----------
          ---------- ---------- ---------- ---------- ----------
          ---------- ---------- ---------- ---------- ----------
          ---------- ---------- ---------- ---------- ----------
          ---------- ---------- ---------- ---------- ----------
          ---------- ---------- ---------- ---------- ----------
          ---------- ---------- ---------- ---------- ----------
          ---------- ---------- ---------- ---------- ----------
          ---------- ---------- ---------- ---------- ----------
          ---------- ---------- ---------- ---------- ----------
          ---------- ---------- ---------- ---------- ----------
          ---------- ---------- ---------- ---------- ----------
          ---------- ---------- ---------- ---------- ----------
          ---------- ---------- ---------- ---------- ----------
          ---------- ---------- ---------- ---------- ----------
          ---------- ---------- ---------- ---------- ----------
          ---------- ---------- ---------- ---------- ----------
          ---------- ---------- ---------- ---------- ----------
          ---------- ---------- ---------- ---------- ----------
          ---------- ---------- ---------- ---------- ----------
          ---------- ---------- ---------- ---------- ----------
          ---------- ---------- ---------- ---------- ----------
          ---------- ---------- ---------- ---------- ----------
          ---------- ---------- ---------- ---------- ----------
          ---------- ---------- ---------- ---------- ----------
          ---------- ---------- ---------- ---------- ----------
          ---------- ---------- ---------- ---------- ----------
          ---------- ---------- ---------- ---------- ----------
          ---------- ---------- ---------- ---------- ----------
          ---------- ---------- ---------- ---------- ----------
          ---------- ---------- ---------- ---------- ----------
          ---------- ---------- ---------- ---------- ----------
          ---------- ---------- ---------- ---------- ----------
          ---------- ---------- ---------- ---------- ----------
          ---------- ---TTTTCCT TATTGCTTTG GAGGGGGTAA TCCTTTTGGC
          GGATTGTGAT TCCTGGGTTA AGGAATATAA CAACTGGAAA GAGCTTGTTG
          TAAGATTTTT TCGTGGGAAA TTAGCATAAT TTGCGGGGGC ATTCCTTTTT
          GCCGGTATAT CGTGAATCAG AATTGACGCT GTTGAATGAG GAGGAGTGGT
          GCCATTGGAG GGACGTTATG AAAAGGCAGA AGTATAGATT GTTTAGGGTT
          ATAGGTATTT AGGGAAGGGT GATTTGAGTC GATTGGGCTC TGCAAGGGTG
          AAGGAATTTC TTTGAAAATA CTACCTTGAT GGGAAATGTT CCCTTTTTTC
          CTTACGTGCG GCTACCTCCT TGAGGTGTAT CTTCTATCGT CCTTGCTATT
          CCTTATGCTG TCTAATCTTT GCTTTCCTTT TTCTCTTCGC TCTTTCAGAT
          ACCTTACCGG GACTTTAATT GTTGACATAT TTTCGTGTTC ATTGGCCGGG
          ACTGCTGTTA CTCGTGGTGT TTGCAATTCT GTATACGCAT CCCCTTTCTC
          CGTATTGGTC CTTGCATATA CCTTGGTGTT TTTCTGGTCG TTTCACCTAT
          TTAACAATTC ATAATTGTGC TTCTTGGTCA GTCTTTGTTT ACAATGTATT
          TTTTGTATCT GAGATTTGTG GTTTGTTAGG AATGTTTTTG TTGAATGAGT
          GTTTTTTTTG TGTTTTGATT TTTTTTATGG AGGAGAGATG ATTAGGGTGA
          TAGGGGGTTA TGTTGGAATT ATCTTTTTTT AAAATATGTA TATATTCCAG
          TTTGTGTGTT GTTTTTATTA TGGATTTTAT GTCTGGGTTG GGTTTGTTTG
          TTTGATCTTG TTTTTTCATT TTATATAATA AATTGTATTT GTTTTGAAAG
          GTTTGTTGTT TTGAGATTTA ATTAATTTTT GGTTTTTTTA AATTTTTAGT
          CTTATTGTTG GGGTTATATT GTTTGTAGAT GG
janus_063 CGTGGTACCA GCCAGTTAGA CCAATCCTTC ATCCAACAGT GGATCAGTTT
          TGCTGATAAT GAAATTCTAC CAGCTGCTTG CACTTGGTTA TTCCCATGCC
          TTGGTCTCAT GCAGTTCAAC AAGCAATCTT CGGAAAAGGC AAAGGAAGAT
          ATCAAAAAGG CTCTTCAAGT TCTGWATAAT CATCTGCTTA CTAAGACGTA
          CCTTGTTGGT GAACGTATCA CGCAGGCCGA TATTTCAGTT TTTTGCACAC
          TCTTGTCTTT GTATCAACAT GTTTTAGAAC CTGCTTTCCG CAAGCCTTAC
          CAGAATGTCA ACAGATGGTT CACGACATTG ATGCATCAGC CTCAGTTCAA
          AGCTGTGCTT GGTGATGTCA CATTATGTGA GAAGATGGCC CAGTTTGATG
          CTAAGAAGTT TGCAGAATTG CAAAAGAAAG GAAAGGATAA ACCTGGAAAG
          GCAAAAGAAG AAAAGCCCCA AAAAGCCAAA GAGGAGAAGA AAAAGGAGAA
          GCAGGAAAAG CCAAAGAAAG AGGAAGAAGT TGACGAAGAG CCTGACGAGA
          CCGAGTTGGT TCTTGCCCAA GAACCCAAAT CTAAAGATCC CTTTGAAAAA
          TTTCCCAAGG GCAATTTTAA CATGGATGAG TTCAAGAGGG TATACTCAAA
          TGAGCCAGAG AAGGTGTCCA TTGAATATTT CTGGAATAAA TTTGACAAAG
          AAAATTATTC TATTTGGTAT TGTGAATACT TATATCCTCA AGAACTTAGT
          CTTATCTTTA TGAGCTGTAA CCTAATCACT GGTATGTTTC AGAGGCTAGA
          TAAAATGAGA AAAAATGCTT TTGGAAGTGT ATGCTTGTTT GGTGAAGATA
          ATAAT----- ---------- ---------- ---------- ----------
          ---------- ---------- ---------- ---------- ----------
          ---------- ---------- ---------- ---------- ----------
          ---------- ---------- ---------- ---------- ----------
          ---------- ---------- ---------- ---------- ----------
          ---------- ---------- ---------- ---------- ----------
          ---------- ---------- ---------- ---------- ----------
          ---------- ---------- ---------- ---------- ----------
          ---------- ---------- ---------- ---------- ----------
          ---------- ---------- ---------- ---------- ----------
          ---------- ---------- ---------- ---------- ----------
          ---------- ---------- ---------- ---------- ----------
          ---------- ---------- ---------- ---------- ----------
          ---------- ---------- ---------- ---------- ----------
          ---------- ---------- ---------- ---------- ----------
          ---------- ---------- ---------- ---------- ----------
          ---------- ---------- ---------- ---------- ----------
          ---------- ---------- ---------- ---------- ----------
          ---------- ---------- ---------- ---------- ----------
          ---------- ---------- ---------- ---------- ----------
          ---------- ---------- ---------- ---------- ----------
          ---------- ---------- ---------- ---------- ----------
          ---------- ---------- ---------- ---------- ----------
          ---------- ---------- ---------- ---------- ----------
          ---------- ---------- ---------- ---------- ----------
          ---------- ---------- ---------- ---------- ----------
          ---------- ---------- ---------- ---------- ----------
          ---------- ---------- ---------- ---------- ----------
          ---------- ---------- ---------- ---------- ----------
          ---------- ---------- ---------- ---------- ----------
          ---------- ---------- ---------- ---------- ----------
          ---------- ---------- ---------- ---------- ----------
          ---------- ---------- ---------- ---------- ----------
          ---------- ---------- ---------- ---------- ----------
          ---------- ---------- ---------- ---------- ----------
          ---------- ---------- ---------- ---------- ----------
          ---------- ---------- ---------- ---------- ----------
          ---------- ---------- ---------- ---------- ----------
          ---------- ---------- ---------- ---------- ----------
          ---------- ---------- ---------- ---------- ----------
          ---------- ---------- ---------- ---------- ----------
          ---------- ---------- ---------- ---------- ----------
          ---------- ---------- ---------- ---------- ----------
          ---------- ---------- ---------- ---------- ----------
          ---------- ---------- ---------- ---------- ----------
          ---------- ---------- ---------- --
janus_064 ---------- ---------- ---------- ---------- ----------
          ---------- ---------- ---------- ---------- ----------
          ---------- ---------- ---------- ---------- ----------
          ---------- ---------- ---------- ---------- ----------
          ---------- ---------- ---------- ---------- ----------
          ---------- ---------- ---------- ---------- ----------
          ---------- ---------- ---------- ---------- ----------
          ---------- ---------- ---------- ---------- ----------
          ---------- ---------- ---------- ---------- ----------
          ---------- ---------- ---------- ---------- ----------
          ---------- ---------- ---------- ---------- ----------
          ---------- ---------- ---------- ---------- ----------
          ---------- ---------- ---------- ---------- ----------
          ---------- ---------- ---------- ---------- ----------
          ---------- ---------- ---------- ---------- ----------
          ---------- ---------- ---------- ---------- ----------
          ---------- ---------- ---------- ---------- ----------
          ---------- ---------- ---------- ---------- ----------
          ---------- ---------- ---------- ---------- ----------
          ---------- ---------- ---------- ---------- ----------
          ---------- ---------- ---------- ---------- ----------
          ---------- ---------- ---------- ---------- ----------
          ---------- ---------- ---------- ---------- ----------
          ---------- ---------- ---------- ---------- ----------
          ---------- ---------- ---------- ---------- ----------
          ---------- ---------- ---------- ---------- ----------
          ---------- ---------- ---------- ---------- ----------
          ---------- ---------- ---------- ---------- ----------
          ---------- ---------- ---------- ---------- ----------
          ---------- ---------- ---------- ---------- ----------
          ---------- ---------- ---------- ---------- ----------
          ---------- ---------- ---------- ---------- ----------
          ---------- ---------- ---------- ---------- ----------
          ---------- ---------- ---------- ---------- ----------
          ---------- ---------- ---------- ---------- ----------
          ---------- ---------- ---------- ---------- ----------
          ---------- ---------- ---------- ---------- ----------
          ---------- ---------- ---------- ---------- ----------
          ---------- ---------- ---------- ---------- ----------
          ---------- ---------- ---------- ---------- ----------
          ---------- ---------- ---------- ---------- ----------
          ---------- ---------- ---------- ---------- ----------
          ---------- ---------- ---------- ---------- ----------
          ---------- ---NNNNNCT TATTGATTTG GGGGGGGTAA TCCTTTTAGC
          GGATAGTGAT TCCTGGGTTA AGGAATATAA TAACAAGATA GAGCTTGTTG
          TAAGGTCTTT TCGTGGGAAA TTAGCATAAT TTGCGGGGGC ATTCCTTTTT
          GCCGGTACAT CGTGAATCAG AATTGACGCT GATGAATGAG GAGGAGTGGT
          GCCATTGGAG GGACGTTATG AAAAGGCAGA AGTATAGATT GTTTAGAGTT
          ATAGGTATTT AGGGAAGGGT GATTCGAGTC GATTGGGCTC TGCAAGGGTG
          AAGGAATTTC TTTGGGAATA CTACCTTGAT GGGAAANNNN NCCTTTTTTC
          CTTATGTGCG GCTACCTCCT TGAGGGGTAT CTTCTATCGT CCTTGCTATT
          CCTTATGTTG TCTAGTCTTT GCTTTCCTTT TTCTCTTCGC TCTTTCAGAT
          ACCTTACCGG GACTTTAATT GTTGACATAT TTTCGTGTTC ATTGGCCGAG
          ACTGCTGTTA CTCGTGGTGT TTGCAATTCT GTATACGCAT CCCCTTTCTC
          CGTATTGGTC CTTGCATATA TCTTGGTGTT TTTCTGGTCG TTTCACCTAT
          TTAACAATTC ATAATTGTGC TTCTTGGTCA GTCTTTGTTT ACAATATATT
          TTTTGTATCN NNNNTTAGTG ATTTAGTGAT GAGATTTTGG TTATGTGGAT
          GTTTTTTTTA TGGTATAGTT TTTGTTGTGA AGTGTAGGTG GTTAAAGTGA
          AAGAAAGTTA TGTTAAAGTT GTTTTTTTTA AGGGTTTGTA TGTGTTGTTG
          TTTTTAAGTG GCTTTAATTA TGTGTTGTAA GTCTGTTTGA GATTTGATTG
          TAGTGTTTTT TTTTTTAATT AGATATAGTA AATTGTATTT GACTTGGAAA
          ATTTGTTTCT TTGAGATTGA GTCTATTTTT GTTTTTTTTA ATTTCTTAGG
          TTTGTTGTTG AGGTTGAGTT GTTGGTGGTT AT
janus_065 CGTGGTACCA GCCAGTTAGA CCAATCCTTC ATCCAACAGT GGATCAGTTT
          TGCTGATAAT GAAATTCTAC CAGCTGCTTG CACTTGGTTA TTCCCATGCC
          TTGGTCTCAT GCAGTTCAAC AAGCAATCAT CAGAAAAGGC AAAGGAAGAT
          ATCAAAAAGG CTCTTCAAGT TCTGAATAAT CATCTGCTTA CTAAGACGTA
          CCTTGTTGGT GAACGTATCA CGCAGGCCGA TATTTCAGTT TTTTGCACAC
          TCTTGTCTCT GTATCAACAT GTTTTAGAAC CTGCTTTCCG CAAGCCTTAC
          CAGAATGTCA ACAGATGGTT CACGACATTG ATGCATCAGC CTCAGTTCAA
          AGCTGTGCTT GGTGATGTCA CATTATGTGA GAAAATGGCC CAGTTTGATG
          CTAAGAAGTT TGCAGAATTG CAAAAGAAAG GAAAGGATAA ACCTGGAAAG
          GCAAAAGAAG AAAAGCCCCA AAAAGCCAAA GAGGAGAAGA AAAAGGAGAA
          GCAGGAAAAG CCAAAGAAAG AGGAAGAAGT TGACGAAGAG CCTGACGAGA
          CTGAGTTGGT TCTTGCCCAA GAACCCAAAT CTAAAGATCC CTTTGAAAAA
          TTTCCCAAGG GCAATTTTAA CATGGACGAG TTCAAGAGGG TATACTCAAA
          TGAGCCAGAG AAGGTGTCCA TTGAATATTT CTGGAATAAA TTTGACAAAG
          AAAATTATTC TATTTGGTAT TGTGAATACT TATATCCTCA AGAACTTAGT
          CTTATCTTTA TGAGCTGTAA CCTAATCACT GGTATGTTTC AGAGGCTAGA
          TAAAATGAGA AAAAATGCTT TTGGAAGTGT ATGCTTGTTT GGTGAAGATA
          ATAAT----- ---------- ---------- ---------- ----------
          ---------- ---------- ---------- ---------- ----------
          ---------- ---------- ---------- ---------- ----------
          ---------- ---------- ---------- ---------- ----------
          ---------- ---------- ---------- ---------- ----------
          ---------- ---------- ---------- ---------- ----------
          ---------- ---------- ---------- ---------- ----------
          ---------- ---------- ---------- ---------- ----------
          ---------- ---------- ---------- ---------- ----------
          ---------- ---------- ---------- ---------- ----------
          ---------- ---------- ---------- ---------- ----------
          ---------- ---------- ---------- ---------- ----------
          ---------- ---------- ---------- ---------- ----------
          ---------- ---------- ---------- ---------- ----------
          ---------- ---------- ---------- ---------- ----------
          ---------- ---------- ---------- ---------- ----------
          ---------- ---------- ---------- ---------- ----------
          ---------- ---------- ---------- ---------- ----------
          ---------- ---------- ---------- ---------- ----------
          ---------- ---------- ---------- ---------- ----------
          ---------- ---------- ---------- ---------- ----------
          ---------- ---------- ---------- ---------- ----------
          ---------- ---------- ---------- ---------- ----------
          ---------- ---------- ---------- ---------- ----------
          ---------- ---------- ---------- ---------- ----------
          ---------- ---------- ---------- ---------- ----------
          ---------- ---------- ---------- ---------- ----------
          ---------- ---------- ---------- ---------- ----------
          ---------- ---------- ---------- ---------- ----------
          ---------- ---------- ---------- ---------- ----------
          ---------- ---------- ---------- ---------- ----------
          ---------- ---------- ---------- ---------- ----------
          ---------- ---------- ---------- ---------- ----------
          ---------- ---------- ---------- ---------- ----------
          ---------- ---------- ---------- ---------- ----------
          ---------- ---------- ---------- ---------- ----------
          ---------- ---------- ---------- ---------- ----------
          ---------- ---------- ---------- ---------- ----------
          ---------- ---------- ---------- ---------- ----------
          ---------- ---------- ---------- ---------- ----------
          ---------- ---------- ---------- ---------- ----------
          ---------- ---------- ---------- ---------- ----------
          ---------- ---------- ---------- ---------- ----------
          ---------- ---------- ---------- ---------- ----------
          ---------- ---------- ---------- ---------- ----------
          ---------- ---------- ---------- --
janus_066 ---------- ---------- ---------- ---------- ----------
          ---------- ---------- ---------- ---------- ----------
          ---------- ---------- ---------- ---------- ----------
          ---------- ---------- ---------- ---------- ----------
          ---------- ---------- ---------- ---------- ----------
          ---------- ---------- ---------- ---------- ----------
          ---------- ---------- ---------- ---------- ----------
          ---------- ---------- ---------- ---------- ----------
          ---------- ---------- ---------- ---------- ----------
          ---------- ---------- ---------- ---------- ----------
          ---------- ---------- ---------- ---------- ----------
          ---------- ---------- ---------- ---------- ----------
          ---------- ---------- ---------- ---------- ----------
          ---------- ---------- ---------- ---------- ----------
          ---------- ---------- ---------- ---------- ----------
          ---------- ---------- ---------- ---------- ----------
          ---------- ---------- ---------- ---------- ----------
          -----AATAA GGACCTTTGT GACCAACTTT TGATGAACCG CATGCCGGAC
          CCTAAGCTCC GCGACAAAGA CCCGCTCGTG TCAGTCGATT CGGACAGCGA
          CCTGCAAGAC AGTGATTTGG ACGGAGGAGG AGTCGCTGAA GTGGACACCA
          CCGATACTTC TGGTGACACC GCTTCTGACC AACAGAACTC TAACTTGGAC
          GATTCATCTT CAAAAGGAAA AGGCCATTTG GTGAAACCTC CTTATTCTTA
          CATTGCCCTA ATAACTATGG CCATATTGCA ATCTCCAGAA AAGAAACTTA
          CCTTAAGTGG AATTTGTGAA TTTATCAAGA ACAGGTTTCC TTTTTACAGG
          GAAAAATACC CAATGTGGCA GAACTCGATT CGGCACAATC TGAGCTTGAA
          TGATTGCTTT GTAAAAATTC CCCGAGAGCC AGGTAACCCA GGAAAGGGAA
          ATTATTGGAC ACTAGATCCA GCCAGTGAGG ATATGTT--- ----------
          ---------- ---------- ---------- ---------- ----------
          ---------- ---------- ---------- ---------- ----------
          ---------- ---------- ---------- ---------- ----------
          ---------- ---------- ---------- ---------- ----------
          ---------- ---------- ---------- ---------- ----------
          ---------- ---------- ---------- ---------- ----------
          ---------- ---------- ---------- ---------- ----------
          ---------- ---------- ---------- ---------- ----------
          ---------- ---------- ---------- ---------- ----------
          ---------- ---------- ---------- ---------- ----------
          ---------- ---------- ---------- ---------- ----------
          ---------- ---------- ---------- ---------- ----------
          ---------- ---------- ---------- ---------- ----------
          ---------- ---------- ---------- ---------- ----------
          ---------- ---------- ---------- ---------- ----------
          ---------- ---------- ---------- ---------- ----------
          ---------- ---------- ---------- ---------- ----------
          ---------- ---------- ---------- ---------- ----------
          ---------- ---------- ---------- ---------- ----------
          ---------- ---------- ---------- ---------- ----------
          ---------- ---------- ---------- ---------- ----------
          ---------- ---------- ---------- ---------- ----------
          ---------- ---------- ---------- ---------- ----------
          ---------- ---------- ---------- ---------- ----------
          ---------- ---------- ---------- ---------- ----------
          ---------- ---------- ---------- ---------- ----------
          ---------- ---------- ---------- ---------- ----------
          ---------- ---------- ---------- ---------- ----------
          ---------- ---------- ---------- ---------- ----------
          ---------- ---------- ---------- ---------- ----------
          ---------- ---------- ---------- ---------- ----------
          ---------- ---------- ---------- ---------- ----------
          ---------- ---------- ---------- ---------- ----------
          ---------- ---------- ---------- ---------- ----------
          ---------- ---------- ---------- ---------- ----------
          ---------- ---------- ---------- --
janus_067 ---------- ---------- ---------- ---------- ----------
          ---------- ---------- ---------- ---------- ----------
          ---------- ---------- ---------- ---------- ----------
          ---------- ---------- ---------- ---------- ----------
          ---------- ---------- ---------- ---------- ----------
          ---------- ---------- ---------- ---------- ----------
          ---------- ---------- ---------- ---------- ----------
          ---------- ---------- ---------- ---------- ----------
          ---------- ---------- ---------- ---------- ----------
          ---------- ---------- ---------- ---------- ----------
          ---------- ---------- ---------- ---------- ----------
          ---------- ---------- ---------- ---------- ----------
          ---------- ---------- ---------- ---------- ----------
          ---------- ---------- ---------- ---------- ----------
          ---------- ---------- ---------- ---------- ----------
          ---------- ---------- ---------- ---------- ----------
          ---------- ---------- ---------- ---------- ----------
          ---------- ---------- ---------- ---------- ----------
          ---------- ---------- ---------- ---------- ----------
          ---------- ---------- ---------- ---------- ----------
          ---------- ---------- ---------- ---------- ----------
          ---------- ---------- ---------- ---------- ----------
          ---------- ---------- ---------- ---------- ----------
          ---------- ---------- ---------- ---------- ----------
          ---------- ---------- ---------- ---------- ----------
          ---------- ---------- ---------- ---------- ----------
          ---------- ---------- ---------- ---------- ----------
          ---------- ---------- ---------- ---------- ----------
          ---------- ---------- ---------- ---------- ----------
          ---------- ---------- ---------- ---------- ----------
          ---------- ---------- ---------- ---------- ----------
          ---------- ---------- ---------- ---------- ----------
          ---------- ---------- ---------- ---------- ----------
          ---------- ---------- ---------- ---------- ----------
          ---------- ---------- ---------- ---------- ----------
          ---------- ---------- ---------- ---------- ----------
          ---------- ---------- ---------- ---------- ----------
          ---------- ---------- ---------- ---------- ----------
          ---------- ---------- ---------- ---------- ----------
          ---------- ---------- ---------- ---------- ----------
          ---------- ---------- ---------- ---------- ----------
          ---------- ---------- ---------- ---------- ----------
          ---------- ---------- ---------- ---------- ----------
          ---------- ---NNNNNNN NNNNNNNNNN NNGGGGGTAG TCCTTTTGGC
          GGATAGTAAT TCCTGGGTTA AGGAATATAA TAACAAGATA GAGCTTGTTG
          TAAGGTTTTT TCGTGGGAAA TTAGCATAAT TTGCGGGGGC ATTCCCTTTT
          GCCGGTATAT CGTGAATCAG AATTGACGCT GTTGAATGAG GAGGAGTGGT
          GCCATTGGAG GGACGTTATG AAAAGGCAGA AGTATAGATT GTTTAGAGTT
          ATAGGTATTT AGGGAAGGGT GATTTGAGTC GATTGGGCTC TGCAAGGGTG
          AAGGAATTTC TNNNNNNNNN NNNNNNNNNN NNNNNNNNNN NNNNNNNNNN
          NNNNNGTGCG GCTACCTCCT TGAGGGGTAT CTTCTATCGT CCTTGCTATT
          CCTTATGTTG TCTAGTCTTT GCTTTCCTTT TTCTCTTCGC TCTTTCAGAT
          ACCTTACCGG GACTTTAATT GTTGACATAT TTTCGTGTTC ATTGGCCGAG
          ACTGCTGTTA CTCGTGGTGT TTGCAATTCT GTATACGCAT CCCCTTTCTC
          CGTATTGGTC CTTGCATATA CCTTGGTGTT TTTCTGGTCG TTTCACCTAT
          TTAACAATTC ATAATTGTGC TTCTTGGTCA GTCTNNNNNN NNNNNNNNNN
          NNNNNNNNNN NNNNNNNNNN NNNNNNNNAT GGAATTTCAG TTATGTAGAT
          GTTTTTTTTA TGATATGGTT TTTATTGTGA AAAGTAGGTG GTTGGGGTGA
          TAGAGAGTTA TGTTAAAGCT GTTTTTCTTT AGGGTTTGTG TGTATTGTTG
          TTTGTAAGTT GTTTCGATTA TGTGTTGTAG GTTCGTTTGA GATTTAATTG
          TTGTGTTTTT TTTTTTGATT GGATATAGTA AATTGTGTTT GGTTTGGAAT
          GTTTGTTTCT TAGAGATTGA GTTTATTTTT GTTTTTCTTA GTTTTTTAGG
          TTTGTTGNNN NNNNNNNNNN NNNNNNNNNN NN
janus_068 CGTGGTACCA GCCAGTTAGA CCAATCCTTC ATCCAACAGT GGATCAGTTT
          TGCTGATAAT GAAATTCTAC CAGCTGCTTG CACTTGGTTA TTCCCATGCC
          TTGGTCTCAT GCAGTTCAAC AAGCAATCTT CAGAAAAGGC AAAGGAAGAT
          ATCAAAAAGG CTCTTCAAGT TCTGAATAAT CATCTGCTTA CTAAGACGTA
          CCTTGTTGGT GAACGTATCA CGCAGGCCGA TATTTCAGTT TTTTGCACAC
          TCTTGTCTTT GTATCAACAT GTTTTAGAAC CTGCTTTCCG CAAGCCTTAC
          CAGAATGTCA ACAGGTGGTT CACGACATTG ATGCATCAGC CTCAGTTCAA
          AGCTGTGCTT GGTGATGTCA CATTATGTGA GAAGATGGCC CAGTTTGATG
          CTAAGAAGTT TGCAGAATTG CAAAAGAAAG GAAAGGATAA ACCTGGAAAG
          GCAAAAGAAG AAAAGCCCCA AAAAGCCAAA GAGGAGAAGA AAAAGGAGAA
          GCAGGAAAAG CCAAAGAAAG AGGAAGAAGT TGACGAAGAG CCTGACGAGA
          CTGAGTTGGT TCTTGCCCAA GAACCCAAAT CTAAAGATCC CTTTGAAAAA
          TTTCCCAAGG GCAATTTTAA CATGGATGAG TTCAAGAGGG TATACTCAAA
          TGAGCCAGAG AAGGTGTCCA TTGAATATTT CTGGAATAAA TTTGACAAAG
          AAAATTATTC TATTTGGTAT TGTGAATACT TATATCCTCA AGAACTTAGT
          CTTATCTTTA TGAGCTGTAA CCTAATCACT GGTATGTTTC AGAGGCTAGA
          TAAAATGAGA AAAAATGCTT TTGGAAGTGT ATGCTTGTTT GGTGAAGATA
          ATAATAATAA GGACCTTTGT GACCAACTTT TGATGAACCG CATGCCGGAC
          CCTAAGCTCC GCGACAAAGA CCCGCTCGTG TCAGTCGATT CGGACAGCGA
          CCTGCAAGAC AGTGATTTGG ACGGAGGAGG AGTCGCTGAA GTGGACACCA
          CCGATACTTC TGGTGACACC GCTTCTGACC AACAGAACTC TAACTTGGAC
          GATTCATCTT CAAAAGGAAA AGGCCATTTG GTGAAACCTC CTTATTCTTA
          CATTGCCCTA ATAACTATGG CCATATTGCA ATCTCCAGAA AAGAAACTTA
          CCTTAAGTGG AATTTGTGAA TTTATCAAGA ACAGGTTTCC TTTTTACAGG
          GAAAAATACC CAATGTGGCA GAACTCGATT CGGCACAATC TGAGCTTGAA
          TGATTGCTTT GTAAAAATTC CCCGAGAGCC AGGTAACCCA GGAAAGGGAA
          ATTATTGGAC ACTAGATCCA GCCAGTGAGG ATATGTT--- ----------
          ---------- ---------- ---------- ---------- ----------
          ---------- ---------- ---------- ---------- ----------
          ---------- ---------- ---------- ---------- ----------
          ---------- ---------- ---------- ---------- ----------
          ---------- ---------- ---------- ---------- ----------
          ---------- ---------- ---------- ---------- ----------
          ---------- ---------- ---------- ---------- ----------
          ---------- ---------- ---------- ---------- ----------
          ---------- ---------- ---------- ---------- ----------
          ---------- ---------- ---------- ---------- ----------
          ---------- ---------- ---------- ---------- ----------
          ---------- ---------- ---------- ---------- ----------
          ---------- ---------- ---------- ---------- ----------
          ---------- ---------- ---------- ---------- ----------
          ---------- ---------- ---------- ---------- ----------
          ---------- ---------- ---------- ---------- ----------
          ---------- ---NNNNNNN NNNNNNNNNN NNNNNNNNNN NNNNNTTGGC
          GGATAGTGAT TCCTGGGTTA AGGAATATAA TAACGGGAAA GAGCTTGTTG
          TAAGGTTTTT TCGTGGGAAA CTAGCATAAT TTGCGGGGGC ATTCCTTTTT
          GCCGGTATAT CGTGAATCAG AATTGACGCT GATGAATGAG GAGGAGTGGT
          GCCATTGGAG GGACGTTATG AAAAGGCAGA AGTATAGATT GTTTAGAGTT
          ATGAGTATTT AGGGAAGGGT GATTTGAGTC GATTGGGCTC TGCAAKGGTG
          AAGGAATTTC TTTGGGAATA CNNNNNNNNN NNNNNNNNNN NNNNNNNNNN
          NNNNNNNNNN NNNNNNNNCT TGAGGGGTAT CTTCTATCGT CCTTGCTATT
          CCTTATGTTG TGTAATCTTT GCTTTCCTTT TTCTCTTCGC TCTTTCAGAT
          ACCTTACCGG GACTTTAATT GTTGACATAT TTTCGTGTTC ATTGGCCGAG
          ACTGCTGTTA CTCGTGGTGT TTGCAATTCT GTATACGCAT CCCCTTTCTC
          CGTATTGGTC CTTGCATGTA CCTTGGTGTT TTTCTGGTCG TTTCACCTAT
          TTAACAATTC ATAATTGTGC TTCTTGGTCA GTCTTTGTTT ACGANNNNNN
          NNNNNNNNNN NNNNNNNNNN NNNNNNNNNN NNNNNNNNNN NTGTGTAAAT
          GTTTTTTTTG KAAGTTAATT TTTTTTGTGT GGGGTAGATG GTTGGGGTAA
          TAAGGTGTTG TGTTTAAGTT ATTTTTTTTT GAGGTATATA TATACTATGG
          TTTGTGAGTG GTTTTTATTT AGTGTTTAAA GTTTGGGTAG GTTTGAGTTG
          TTTTGTGCTG TTTTTTTGTT GGTAATAGTT AATTGTATTT GGTTTGAACT
          TTTTATTGGG TTGAGATTTA GTTTGTCATC GTTTTCTTTA GGTATTTAGT
          TTTATTATTG AGGTTGTNNN NNNNNNNNNN NN
janus_069 ---------- ---------- ---------- ---------- ----------
          ---------- ---------- ---------- ---------- ----------
          ---------- ---------- ---------- ---------- ----------
          ---------- ---------- ---------- ---------- ----------
          ---------- ---------- ---------- ---------- ----------
          ---------- ---------- ---------- ---------- ----------
          ---------- ---------- ---------- ---------- ----------
          ---------- ---------- ---------- ---------- ----------
          ---------- ---------- ---------- ---------- ----------
          ---------- ---------- ---------- ---------- ----------
          ---------- ---------- ---------- ---------- ----------
          ---------- ---------- ---------- ---------- ----------
          ---------- ---------- ---------- ---------- ----------
          ---------- ---------- ---------- ---------- ----------
          ---------- ---------- ---------- ---------- ----------
          ---------- ---------- ---------- ---------- ----------
          ---------- ---------- ---------- ---------- ----------
          ---------- ---------- ---------- ---------- ----------
          ---------- ---------- ---------- ---------- ----------
          ---------- ---------- ---------- ---------- ----------
          ---------- ---------- ---------- ---------- ----------
          ---------- ---------- ---------- ---------- ----------
          ---------- ---------- ---------- ---------- ----------
          ---------- ---------- ---------- ---------- ----------
          ---------- ---------- ---------- ---------- ----------
          ---------- ---------- ---------- ---------- ----------
          ---------- ---------- ---------- -------GTA CAAGACACAG
          TTCAAGAAAT ATTTGGAAGA GTTCCTAGCA AAGCTGTGAA TCCTGACGAA
          GCTGTAGCAG TTGGTGCTGC AATTCAACAC G-ATTTTACA AATTTTAGCT
          CACCTGCT-- AGAGTT-AT- --GAA-AGGT TTTTGGATTT TATAAATGTA
          TTTAAATACT ATGAAAGCTK GAATATGAAT TTTAGCTTTT TATTCAATGT
          TGTGATTTGG TTTTAAATCA TATTCatatt aCCTTATTAA TTTTTT-ATG
          GTGTGATTTC ATTCATGGTT AATATAAGTG CATTTATTTA GGTAAGTGAG
          CATGCTAGTT TGTAACTTCC AGATTATTCA TT---ACTTT TAATCTCATT
          TTCCTAATTC TAC-AAATAA CTTCAGTGAT GTGAATAAAT ATTTCTA-CA
          ATTTTWTTTT TTTWTtt--- -ATGTTTAG- ---------- ----------
          ---------- ---------- ---------- ---------- ----------
          ---------- ---------- ---------- ---------- ----------
          ---------- ---------- ---------- ---------- ----------
          ---------- ---------- ---------- ---------- ----------
          ---------- ---------- ---------- ---------- ----------
          ---------- ---------- ---------- ---------- ----------
          ---------- ---------- ---------- ---------- ----------
          ---------- ---------- ---------- ---------- ----------
          ---------- ---------- ---------- ---------- ----------
          ---------- ---------- ---------- ---------- ----------
          ---------- ---------- ---------- ---------- ----------
          ---------- ---------- ---------- ---------- ----------
          ---------- ---------- ---------- ---------- ----------
          ---------- ---------- ---------- ---------- ----------
          ---------- ---------- ---------- ---------- ----------
          ---------- ---------- ---------- ---------- ----------
          ---------- ---------- ---------- ---------- ----------
          ---------- ---------- ---------- ---------- ----------
          ---------- ---------- ---------- ---------- ----------
          ---------- ---------- ---------- ---------- ----------
          ---------- ---------- ---------- ---------- ----------
          ---------- ---------- ---------- ---------- ----------
          ---------- ---------- ---------- ---------- ----------
          ---------- ---------- ---------- ---------- ----------
          ---------- ---------- ---------- ---------- ----------
          ---------- ---------- ---------- ---------- ----------
          ---------- ---------- ---------- --
janus_070 ---------- ---------- ---------- ---------- ----------
          ---------- ---------- ---------- ---------- ----------
          ---------- ---------- ---------- ---------- ----------
          ---------- ---------- ---------- ---------- ----------
          ---------- ---------- ---------- ---------- ----------
          ---------- ---------- ---------- ---------- ----------
          ---------- ---------- ---------- ---------- ----------
          ---------- ---------- ---------- ---------- ----------
          ---------- ---------- ---------- ---------- ----------
          ---------- ---------- ---------- ---------- ----------
          ---------- ---------- ---------- ---------- ----------
          ---------- ---------- ---------- ---------- ----------
          ---------- ---------- ---------- ---------- ----------
          ---------- ---------- ---------- ---------- ----------
          ---------- ---------- ---------- ---------- ----------
          ---------- ---------- ---------- ---------- ----------
          ---------- ---------- ---------- ---------- ----------
          ---------- ---------- ---------- ---------- ----------
          ---------- ---------- ---------- ---------- ----------
          ---------- ---------- ---------- ---------- ----------
          ---------- ---------- ---------- ---------- ----------
          ---------- ---------- ---------- ---------- ----------
          ---------- ---------- ---------- ---------- ----------
          ---------- ---------- ---------- ---------- ----------
          ---------- ---------- ---------- ---------- ----------
          ---------- ---------- ---------- ---------- ----------
          ---------- ---------- ---------- -------GTA CAAGACACAG
          TTCAAGAAAT ATTTGGAAGA GTTCCTAGCA AAGCTGTGAA TCCTGACGAA
          GCTGTAGCAG TTGGTGCTGC AATTCAACAT G-ATTTTACA AATTTTAGCT
          CACCTGCT-- AGAGTT-AT- --GAA-AGGT TTTTGGATTT TATAAATGTA
          TTTAAATACT ATGAAAGCTG GAATATGAAT TTTAGCTTTT TATTCAATGT
          TGTGATTTGG TTTTAAATCA TATTCATATT ACCTTATTAA TTTTTT-ATG
          GTGTGATTTC ATTCATGGTT AATATAAGTG CATTTATTTA GGTAAGTGAG
          CATGCTAGTT TGTAACTTCC AGATTATTCA TT---ACTTT TAATCTCATT
          TTCCTAATTC TAC-AAATAA CTTCAGTGAT GTGAATAAAT ATTTCTAACA
          ATTTTATTTT TTTTTTTTT- -ATGTTTAG- ---------- ----------
          ---------- ---------- ---------- ---------- ----------
          ---------- ---------- ---------- ---------- ----------
          ---------- ---------- ---------- ---------- ----------
          ---------- ---------- ---------- ---------- ----------
          ---------- ---------- ---------- ---------- ----------
          ---------- ---------- ---------- ---------- ----------
          ---------- ---------- ---------- ---------- ----------
          ---------- ---------- ---------- ---------- ----------
          ---------- ---------- ---------- ---------- ----------
          ---------- ---------- ---------- ---------- ----------
          ---------- ---------- ---------- ---------- ----------
          ---------- ---------- ---------- ---------- ----------
          ---------- ---------- ---------- ---------- ----------
          ---------- ---------- ---------- ---------- ----------
          ---------- ---------- ---------- ---------- ----------
          ---------- ---------- ---------- ---------- ----------
          ---------- ---------- ---------- ---------- ----------
          ---------- ---------- ---------- ---------- ----------
          ---------- ---------- ---------- ---------- ----------
          ---------- ---------- ---------- ---------- ----------
          ---------- ---------- ---------- ---------- ----------
          ---------- ---------- ---------- ---------- ----------
          ---------- ---------- ---------- ---------- ----------
          ---------- ---------- ---------- ---------- ----------
          ---------- ---------- ---------- ---------- ----------
          ---------- ---------- ---------- ---------- ----------
          ---------- ---------- ---------- --
plut_M071 ---------- ---------- ---------- ---------- ----------
          ---------- ---------- ---------- ---------- ----------
          ---------- ---------- ---------- ---------- ----------
          ---------- ---------- ---------- ---------- ----------
          ---------- ---------- ---------- ---------- ----------
          ---------- ---------- ---------- ---------- ----------
          ---------- ---------- ---------- ---------- ----------
          ---------- ---------- ---------- ---------- ----------
          ---------- ---------- ---------- ---------- ----------
          ---------- ---------- ---------- ---------- ----------
          ---------- ---------- ---------- ---------- ----------
          ---------- ---------- ---------- ---------- ----------
          ---------- ---------- ---------- ---------- ----------
          ---------- ---------- ---------- ---------- ----------
          ---------- ---------- ---------- ---------- ----------
          ---------- ---------- ---------- ---------- ----------
          ---------- ---------- ---------- ---------- ----------
          ---------- ---------- ---------- ---------- ----------
          ---------- ---------- ---------- ---------- ----------
          ---------- ---------- ---------- ---------- ----------
          ---------- ---------- ---------- ---------- ----------
          ---------- ---------- ---------- ---------- ----------
          ---------- ---------- ---------- ---------- ----------
          ---------- ---------- ---------- ---------- ----------
          ---------- ---------- ---------- ---------- ----------
          ---------- ---------- ---------- ---------- ----------
          ---------- ---------- ---------- ---------- ----------
          ---------- ---------- ---------- ---------- ----------
          ---------- ---------- ---------- ---------- ----------
          ---------- ---------- ---------- ---------- ----------
          ---------- ---------- ---------- ---------- ----------
          ---------- ---------- ---------- ---------- ----------
          ---------- ---------- ---------- ---------- ----------
          ---------- ---------- ---------- ---------- ----------
          ---------- ---------- ---------- ---------- ----------
          ---------- ---------- ---------- ---------- ----------
          ---------- ---------- ---------- ---------- ----------
          ---------- ---------- ---------- ---------- ----------
          ---------- ---------- ---------- ---------- ----------
          ---------- ---------- ---------- ---------- ----------
          ---------- ---------- ---------- ---------- ----------
          ---------- ---------- ---------- ---------- ----------
          ---------- ---------- ---------- ---------- ----------
          ---------- ---TTTTCCT TATTGATTTG GGGTGGGTAA TCCTTTTAGC
          GAATGGTGAT TTCTGGGTTA AGGAATATAA TAACGGGTGA GAGCTTGTTG
          TAAGGTTTTT TCGTGGGAAA TTAGCATAAT TTGCGGGGGC ATTCCTTTTT
          GCCGGTATAT CGTGAGTCAG AGTTGACGCT GTTGAATGAG GAGGAGTGGT
          GCCATTGGAG GGACGTTATG AAAAGGCAGA AGTATAGATT GTTTAAGGTT
          ATAGGTATTT AGGGAAGGGT GATTTGAGTC GATTGGGCTC TGCAAGGGTG
          AAGGAAATTC TTTGGGAACA CTACCTTGAT GGGAAATGTT CCCTTTTTTC
          CTAATGTGCG GCTACCTCCT CGAGGTGTAT CTTCTATCGT CCTTGCTATT
          CCTTATGTTG TCTAATCTTT GCTTTCCTTT TTCTCTTCGC TCTTTCAGAT
          ACCTTACCGG GACTTTAATT GTTGACATAT TTTCGTGTTC ATTGGCCGAG
          ACTGCTGTTA CTGGTGTTGT TTGCAATTCT GTATACGCAT CCCCTTTCTC
          CGTATTGGTC CTTGCATATA CCTTGGTGTT TTTCTGGTCG TTTCACCTAT
          TTAACAATTC ATAATTGTGC TTCTTGGTCA GTCTTTGTTT ACAATATATT
          TTTTGTATCT GGGTTTGGTG TGTTGATAAG GTGATTTCTG TTAATTTAGT
          GTCTTTTGTG TTTTTTGTTT TTTTTTTTGT ATTGTGTGTT GTTAGGGTTG
          GAAGGTGTGG TGTTTAAGTC ATTTTTTTCT ATTGTACGTG TGTGTTTCAA
          TCTGTATATG GTTTTTATTA TGGGTTGTAG ATTTGGGTGA AGTCTGTTTG
          TTAAGTGTTG TTTGTCTATT TTTTTTGGCT AATAGTTATT GTTGTAGGTT
          GTTTGTTGTT TTGTTATTTG GTTTGCTTTT GTTTTTTGTA AAGTCTTGGA
          CTTATTGTTT GTATTGTGTT ATTTGTAAAT GT
plut_M072 ---------- ---------- ---------- ---------- ----------
          ---------- ---------- ---------- ---------- ----------
          ---------- ---------- ---------- ---------- ----------
          ---------- ---------- ---------- ---------- ----------
          ---------- ---------- ---------- ---------- ----------
          ---------- ---------- ---------- ---------- ----------
          ---------- ---------- ---------- ---------- ----------
          ---------- ---------- ---------- ---------- ----------
          ---------- ---------- ---------- ---------- ----------
          ---------- ---------- ---------- ---------- ----------
          ---------- ---------- ---------- ---------- ----------
          ---------- ---------- ---------- ---------- ----------
          ---------- ---------- ---------- ---------- ----------
          ---------- ---------- ---------- ---------- ----------
          ---------- ---------- ---------- ---------- ----------
          ---------- ---------- ---------- ---------- ----------
          ---------- ---------- ---------- ---------- ----------
          ---------- ---------- ---------- ---------- ----------
          ---------- ---------- ---------- ---------- ----------
          ---------- ---------- ---------- ---------- ----------
          ---------- ---------- ---------- ---------- ----------
          ---------- ---------- ---------- ---------- ----------
          ---------- ---------- ---------- ---------- ----------
          ---------- ---------- ---------- ---------- ----------
          ---------- ---------- ---------- ---------- ----------
          ---------- ---------- ---------- ---------- ----------
          ---------- ---------- ---------- ---------- ----------
          ---------- ---------- ---------- ---------- ----------
          ---------- ---------- ---------- ---------- ----------
          ---------- ---------- ---------- ---------- ----------
          ---------- ---------- ---------- ---------- ----------
          ---------- ---------- ---------- ---------- ----------
          ---------- ---------- ---------- ---------- ----------
          ---------- ---------- ---------- ---------- ----------
          ---------- ---------- ---------- ---------- ----------
          ---------- ---------- ---------- ---------- ----------
          ---------- ---------- ---------- ---------- ----------
          ---------- ---------- ---------- ---------- ----------
          ---------- ---------- ---------- ---------- ----------
          ---------- ---------- ---------- ---------- ----------
          ---------- ---------- ---------- ---------- ----------
          ---------- ---------- ---------- ---------- ----------
          ---------- ---------- ---------- ---------- ----------
          ---------- ---TTTTCCT TATTATTTTG GGGGGGGTAA TCCTTTTAGC
          GAATGGTGAT TTCTGGGTTA AGGAATATAA TAACGGGTGA GAACTTGTTG
          TAAGGTTTTT TCGTGGGAAA TTAGCATAAT TTGCGGGGGC ATTCCTTTTT
          GCCGGTATAT CGTGAGTCAG AATTGACGCT GTTGAATGAG GAGGAGTGGT
          GCCATTGGAG GGACGTTATG AAAAGGCAGA AGTATAGATT GTTTAGGGTT
          ATAGGTATTT AGGGAAGGGT GATTTGAGTC GATTGGGCTC TGCAAGGGTG
          AAGGAAATTC TTTGGGAACA CTATCTTGAT AGGAAATGTT CCCTTTTTTC
          CTAATGTGCG GCTACCTCCT TGAGGTGTAT CTTCTATCGT CCTTGCTATT
          CCTTATGTTG TCTAATCTTT GCTTTCCTTT TTCTCTTCGC TCTTTCAGAT
          ACCTTACCGG GACTTTAATT GTTGACATAT TTTCGTGTTC ATTGGCCGGG
          ACTGCTGTTA CTGGTGTTGT TTGCAATTCT GTATACGCAT CCCCTTTCTC
          CGTATTGGTC CTTGCATATA CCTTGGTGTT TTTCTGGTCG TTTCACCTAT
          TTAACAATTC ATAATTGTGC TTCTTGGTCA GTCTTTGTTT ACGATATATT
          TTTCGTATCT GGGTTTGGTG TATTGATAGA GTGGTTTTTA TCAATTTAGT
          ATTTTTTGTA TGTTTTGATC TTTTGTTTGA ATTATGTATT GCAAAAATTG
          AAGAATATAG TGCTAAAGAT TTTTTTTTTT GTTGTATGTG TGTGTTTTAA
          ATCGTATATA GTTTTTATTT TGAGTTGTGA ATTTGAATAA GGTTGACTTG
          TTTGATTTTG TTCGTCTATT CTTTTTGGTT AATGGTGTTT GTTGTGGATT
          GTTTATTATA TTATTATTTA GTTTATTTTT GTTTTTTTTA GGGTTTTAAT
          CTTGTTGTTT TTATCGTGTC GTGGACAACT GT
plut_M073 ---------- ---------- ---------- ---------- ----------
          ---------- ---------- ---------- ---------- ----------
          ---------- ---------- ---------- ---------- ----------
          ---------- ---------- ---------- ---------- ----------
          ---------- ---------- ---------- ---------- ----------
          ---------- ---------- ---------- ---------- ----------
          ---------- ---------- ---------- ---------- ----------
          ---------- ---------- ---------- ---------- ----------
          ---------- ---------- ---------- ---------- ----------
          ---------- ---------- ---------- ---------- ----------
          ---------- ---------- ---------- ---------- ----------
          ---------- ---------- ---------- ---------- ----------
          ---------- ---------- ---------- ---------- ----------
          ---------- ---------- ---------- ---------- ----------
          ---------- ---------- ---------- ---------- ----------
          ---------- ---------- ---------- ---------- ----------
          ---------- ---------- ---------- ---------- ----------
          -----AATAA GGACCTCTGT GACCAACTTT TGATGAACCG CATGCCGGAC
          CCTAAGCACC GCGACAAAGA TCCTCTCGTG TCAGTCGATT CGGACAGCGA
          CCTGCAGGAC AGTGATTTGG ACGGAGGAGG AGTCGCTGAA GTGGACACCA
          CCGATACWYC TGGTGACACC GCTTCTGACC AACAGAACTC TAACTTGGAC
          GATTCATCTT CAAAAGGAAA AGGCCATTTG GTGAAACCTC CTTATTCTTA
          CATTGCCCTA ATAACTATGG CCATATTGCA ATCTCCAGAA AAGAAACTTA
          CCTTAAGTGG AATTTGTGAA TTTATCAAGA ACAGGTTTCC GTTTTACAGG
          GAAAAATACC CTATGTGGCA GAACTCGATT CGTCACAATC TGAGCTTGAA
          TGATTGCTTT GTAAAAATTC CCCGAGAGCC AGGTAACCCA GGAAAGGGAA
          ATTATTGGAC ACTAGATCCT GCCAGTGAGG ATATGTT--- ----------
          ---------- ---------- ---------- ---------- ----------
          ---------- ---------- ---------- ---------- ----------
          ---------- ---------- ---------- ---------- ----------
          ---------- ---------- ---------- ---------- ----------
          ---------- ---------- ---------- ---------- ----------
          ---------- ---------- ---------- ---------- ----------
          ---------- ---------- ---------- ---------- ----------
          ---------- ---------- ---------- ---------- ----------
          ---------- ---------- ---------- ---------- ----------
          ---------- ---------- ---------- ---------- ----------
          ---------- ---------- ---------- ---------- ----------
          ---------- ---------- ---------- ---------- ----------
          ---------- ---------- ---------- ---------- ----------
          ---------- ---------- ---------- ---------- ----------
          ---------- ---------- ---------- ---------- ----------
          ---------- ---------- ---------- ---------- ----------
          ---------- ---------- ---------- ---------- ----------
          ---------- ---------- ---------- ---------- ----------
          ---------- ---------- ---------- ---------- ----------
          ---------- ---------- ---------- ---------- ----------
          ---------- ---------- ---------- ---------- ----------
          ---------- ---------- ---------- ---------- ----------
          ---------- ---------- ---------- ---------- ----------
          ---------- ---------- ---------- ---------- ----------
          ---------- ---------- ---------- ---------- ----------
          ---------- ---------- ---------- ---------- ----------
          ---------- ---------- ---------- ---------- ----------
          ---------- ---------- ---------- ---------- ----------
          ---------- ---------- ---------- ---------- ----------
          ---------- ---------- ---------- ---------- ----------
          ---------- ---------- ---------- ---------- ----------
          ---------- ---------- ---------- ---------- ----------
          ---------- ---------- ---------- ---------- ----------
          ---------- ---------- ---------- ---------- ----------
          ---------- ---------- ---------- ---------- ----------
          ---------- ---------- ---------- --
plut_M074 NNNNNNNNNN NNNNNNNNNN NNNNNNNNNN NNNNNNNNNN NNNNNNNNNN
          NNNNNNNNNN NNNNNNNNNN NNNNNNNNNN NNNNNNNNNN NNNNNNNNNN
          NNGGTCTCAT GCAGTTCAAC AAGCAATCTT CAGAAAAGGC AAAGGAAGAT
          ATCAAAAAGG CTCTTCAAGT TCTGAATAAT CATCTGCTTA CTAAAACGTA
          CCTTGTTGGT GAACGTATCA CGCAGGCCGA TATTTCAGTT TTTTGCACAC
          TCTTGTCTTT GTATCAACAT GTTTTAGAAC CTGCTTTCCG CAAGCCTTAC
          CAGAATGTCA ACAGATGGTT CACGACATTG ATGCATCAGC CTCAGTTCAA
          AGCTGTGCTT GGTGATGTCA CATTATGTGA GAAGATGGCC CAGTTTGATG
          CTAAGAAGTT TGCAGAATTG CAAAAGAAAG GAAAGGATAA ACCTGGAAAG
          GCAAAAGAAG AAAAGCCCCA AAAAGCCAAA GAGGAGAAGA AAAAGGAAAA
          GCAGGAAAAG CCAAAGAAAG AGGAAGAAGT TAATGAAGAG CCTGACGAGA
          CTGAGTTGGT TCTTGCCCAA GAACCCAAAT CTAAAGATCC CTTTGAAAAA
          TTTCCCAAGG GCAGTTTTAA CATGGATGAG TTCAAGAGGG TATATTCAAA
          TGAGCCAGAG AAGGTGTCCA TTGAATATTT CTGGAATAAA TTTGACAAAG
          AAAATTATTC TATTTGGTAT TGTGAATACT TATATCCTCA AGAACTTAGT
          CTTATCTTTN NNNNNNNNNN NNNNNNNNNN NNNNNNNNNN NNNNNNNNNN
          NNNNNNNNNN NNNNNNNNNN NNNNNNNNNN NNNNNNNNNN NNNNNNNNNN
          NNNNN----- ---------- ---------- ---------- ----------
          ---------- ---------- ---------- ---------- ----------
          ---------- ---------- ---------- ---------- ----------
          ---------- ---------- ---------- ---------- ----------
          ---------- ---------- ---------- ---------- ----------
          ---------- ---------- ---------- ---------- ----------
          ---------- ---------- ---------- ---------- ----------
          ---------- ---------- ---------- ---------- ----------
          ---------- ---------- ---------- ---------- ----------
          ---------- ---------- ---------- ---------- ----------
          ---------- ---------- ---------- ---------- ----------
          ---------- ---------- ---------- ---------- ----------
          ---------- ---------- ---------- ---------- ----------
          ---------- ---------- ---------- ---------- ----------
          ---------- ---------- ---------- ---------- ----------
          ---------- ---------- ---------- ---------- ----------
          ---------- ---------- ---------- ---------- ----------
          ---------- ---------- ---------- ---------- ----------
          ---------- ---------- ---------C CAGTGAAATG TACAATTGCA
          TCTCTCAAGT TCGTCTCGGA TTTCGGTTTT ATAACCTCGA CCGCAGCACA
          TTAGGTCACA GCCGTCAACC CCAATGGACG ACTCGTTGCA TGGCCTGCCC
          TGCGTTCCGA GATTTCCCAA CCTGGCATTG GGAACGCAAA AGTCAGGAGA
          ATTCTCGAAG TAGACGAGAT CCTTCTTGGA GGGTGGCTTG TGCTCCGGGT
          GGAGGGGCTT CAGGAGGAAT CGGGATTTCC GCCGGACATT ACCTTGATTG
          TTCACAAGGA CCCTAGAGGC TCCGTCGAAA CGGTCCTTAA TGGTGTTGCC
          TACGTCTCTG AAGGATGGAA GACGCATCCA ACACGTCTGT ACTGTGCAAC
          TTCCAGACAT CCCTTTTCCT TATCATTTTG GGGTGGGTAA TCCCTTTAGC
          GAATGGTGAT TTCTGGGTTA AGGAATATAA TAACGGGTTA GAGTTTGTTG
          CAAGGTTTTT TCGTGGGAAA TTAGCATAAT TTGCGGGGGC ATTCCTTTTT
          GCCGGTATAT CGTGAGTCAG AGTTGACGCT GTTGAATGAG GAGGAGTGGT
          GCCATTGGAG GGACGTTATG AAAAGGCAGA AGTATAGATT GTTTAGGGTT
          ATAGGTATTT AGGGAAGGAT GATTTGAGTC GATTGGGCTC TGCAAGGGTG
          AAGGAAATTC TTTGGGAACA CTATCTTGAT AGGATATGTT CCCTTTTTTC
          CTAATGTGCG GCTACCTCCT CGAGGTGTAT CTTCTATCGT CCTTGCTATT
          CCTTATGTTG TCTAATCTTT GCTTTCCTTT TTCTCTTCGC TCTTTCAGAT
          ACCTTACCGG GACTTTAATT GTTGACATAT TTTCGTGTTC ATTGGCCGAG
          ACTGCTGTTA CTGGTGTTGT TTGCAATTCT GTATACGCAT CCCCTTTCTC
          CGTATTGGTC CTTGCATATA CCTTGGTGTT TTTCTGGTCG TTTCACCTAT
          TTAACAATTC ATAATTGTGC TTCTTGGTCA GTCTTTGTTT ACGATATATT
          TTTTGTATCT AGGTTTGGTG TATTGGTAGG TTGGCTTTTA TTGGGTGAGT
          GTTTTTTATA TTCTTTGGTT TTTTATTTAA ATAAAGTGTT GTCGGGGTTG
          GGAGGTGTAG TGTTAGAATT TTTTTTTTTT ATTGTATGTG TGTGTTTTGG
          GTTGTGCATT ACTTTTATTG TAAGTTATGG GTTGGGATTG GGTTAATTTG
          TTTGGTGTTG TTCGTTTGTT CTTTTTGGTT GATGGTACTT GTTGTGAATT
          GTTTATTATG TTGTGATTTG GTTTATTTTT GGTTTTCGTA AGGTCTTAGA
          CTTGTTGTTT GCATTGTGTT GTTAGTAAAT GT
plut_M075 ---------- ---------- ---------- ---------- ----------
          ---------- ---------- ---------- ---------- ----------
          ---------- ---------- ---------- ---------- ----------
          ---------- ---------- ---------- ---------- ----------
          ---------- ---------- ---------- ---------- ----------
          ---------- ---------- ---------- ---------- ----------
          ---------- ---------- ---------- ---------- ----------
          ---------- ---------- ---------- ---------- ----------
          ---------- ---------- ---------- ---------- ----------
          ---------- ---------- ---------- ---------- ----------
          ---------- ---------- ---------- ---------- ----------
          ---------- ---------- ---------- ---------- ----------
          ---------- ---------- ---------- ---------- ----------
          ---------- ---------- ---------- ---------- ----------
          ---------- ---------- ---------- ---------- ----------
          ---------- ---------- ---------- ---------- ----------
          ---------- ---------- ---------- ---------- ----------
          -----AATAA GGACCTCTGT GACCAACTTT TGATGAACCG CATGCCGGAC
          CCTAAGCACC GCGACAAAGA TCCTCTCGTG TCAGTCGATT CGGACAGCGA
          CCTGCAGGAC AGTGATTTGG ACGGAGGAGG AGTCGCTGAA GTGGACACCA
          CCGATACTTC TGGTGACACC GCTTCTGACC AACAGAACTC TAACTTGGAC
          GATTCATCTT CAAAAGGAAA AGGCCATTTG GTGAAACCTC CTTATTCTTA
          CATTGCCCTA ATAACTATGG CCATATTGCA ATCTCCAGAA AAGAAACTTA
          CCTTAAGTGG AATTTGTGAA TTTATCAAGA ACAGGTTTCC GTTTTACAGG
          GAAAAATACC CTATGTGGCA GAACTCGATT CGTCACAATC TGAGCTTGAA
          TGATTGCTTT GTAAAAATTC CCCGAGAGCC AGGTAACCCA GGAAAGGGAA
          ATTATTGGAC ACTAGATCCT GCCAGTGAGG ATATGTT--- ----------
          ---------- ---------- ---------- ---------- ----------
          ---------- ---------- ---------- ---------- ----------
          ---------- ---------- ---------- ---------- ----------
          ---------- ---------- ---------- ---------- ----------
          ---------- ---------- ---------- ---------- ----------
          ---------- ---------- ---------- ---------- ----------
          ---------- ---------- ---------- ---------- ----------
          ---------- ---------- ---------- ---------- ----------
          ---------- ---------- ---------- ---------- ----------
          ---------- ---------- ---------- ---------- ----------
          ---------- ---------- ---------- ---------- ----------
          ---------- ---------- ---------- ---------- ----------
          ---------- ---------- ---------- ---------- ----------
          ---------- ---------- ---------- ---------- ----------
          ---------- ---------- ---------- ---------- ----------
          ---------- ---------- ---------- ---------- ----------
          ---------- ---------- ---------- ---------- ----------
          ---------- ---------- ---------- ---------- ----------
          ---------- ---------- ---------- ---------- ----------
          ---------- ---------- ---------- ---------- ----------
          ---------- ---------- ---------- ---------- ----------
          ---------- ---------- ---------- ---------- ----------
          ---------- ---------- ---------- ---------- ----------
          ---------- ---------- ---------- ---------- ----------
          ---------- ---------- ---------- ---------- ----------
          ---------- ---------- ---------- ---------- ----------
          ---------- ---------- ---------- ---------- ----------
          ---------- ---------- ---------- ---------- ----------
          ---------- ---------- ---------- ---------- ----------
          ---------- ---------- ---------- ---------- ----------
          ---------- ---------- ---------- ---------- ----------
          ---------- ---------- ---------- ---------- ----------
          ---------- ---------- ---------- ---------- ----------
          ---------- ---------- ---------- ---------- ----------
          ---------- ---------- ---------- ---------- ----------
          ---------- ---------- ---------- --
plut_M076 ---------- ---------- ---------- ---------- ----------
          ---------- ---------- ---------- ---------- ----------
          ---------- ---------- ---------- ---------- ----------
          ---------- ---------- ---------- ---------- ----------
          ---------- ---------- ---------- ---------- ----------
          ---------- ---------- ---------- ---------- ----------
          ---------- ---------- ---------- ---------- ----------
          ---------- ---------- ---------- ---------- ----------
          ---------- ---------- ---------- ---------- ----------
          ---------- ---------- ---------- ---------- ----------
          ---------- ---------- ---------- ---------- ----------
          ---------- ---------- ---------- ---------- ----------
          ---------- ---------- ---------- ---------- ----------
          ---------- ---------- ---------- ---------- ----------
          ---------- ---------- ---------- ---------- ----------
          ---------- ---------- ---------- ---------- ----------
          ---------- ---------- ---------- ---------- ----------
          ---------- ---------- ---------- ---------- ----------
          ---------- ---------- ---------- ---------- ----------
          ---------- ---------- ---------- ---------- ----------
          ---------- ---------- ---------- ---------- ----------
          ---------- ---------- ---------- ---------- ----------
          ---------- ---------- ---------- ---------- ----------
          ---------- ---------- ---------- ---------- ----------
          ---------- ---------- ---------- ---------- ----------
          ---------- ---------- ---------- ---------- ----------
          ---------- ---------- ---------- -------GTA CAAGATACAG
          TTCAAGAAAT ATTTGGAAGA GTTCCTAGCA AAGCTGTGAA TCCTGACGAA
          GCTGTAGCAG TTGGTGCTGC AATTCAACAC GGATTTTACA AATTTTAGCT
          CACCTGCYGG AGTGTTGAT- --GAACAGGT TTTTGGATTT TA--------
          TTTAAATACT ATGAAAGCTT GAATATGAAT TTTAGCTTCT TATTCAACGT
          TATGATTTGG TTTTGAATTG TATTCATACT ACCTTATTAA TTTTTTTATG
          GTGTGATTTC ATTCGTAGTT AATACAAGTG CATTTATTTA GGTAAGTAAG
          CATGCTAGTT TGTAACTTCC AGATTATTCA TTGTTATTTT TAATCWGATT
          TTCGTAATTC TACTAAATAA CTTAAGTGAT GTGAATAAAT AATTCTA-CA
          ATTTTAATTT TTTTTTTT-- -ATGTYTAG- ---------- ----------
          ---------- ---------- ---------- ---------- ----------
          ---------- ---------- ---------- ---------- ----------
          ---------- ---------- ---------- ---------- ----------
          ---------- ---------- ---------- ---------- ----------
          ---------- ---------- ---------- ---------- ----------
          ---------- ---------- ---------- ---------- ----------
          ---------- ---------- ---------- ---------- ----------
          ---------- ---------- ---------- ---------- ----------
          ---------- ---------- ---------- ---------- ----------
          ---------- ---------- ---------- ---------- ----------
          ---------- ---------- ---------- ---------- ----------
          ---------- ---------- ---------- ---------- ----------
          ---------- ---------- ---------- ---------- ----------
          ---------- ---------- ---------- ---------- ----------
          ---------- ---------- ---------- ---------- ----------
          ---------- ---------- ---------- ---------- ----------
          ---------- ---------- ---------- ---------- ----------
          ---------- ---------- ---------- ---------- ----------
          ---------- ---------- ---------- ---------- ----------
          ---------- ---------- ---------- ---------- ----------
          ---------- ---------- ---------- ---------- ----------
          ---------- ---------- ---------- ---------- ----------
          ---------- ---------- ---------- ---------- ----------
          ---------- ---------- ---------- ---------- ----------
          ---------- ---------- ---------- ---------- ----------
          ---------- ---------- ---------- ---------- ----------
          ---------- ---------- ---------- --
plut_M077 ---------- ---------- ---------- ---------- ----------
          ---------- ---------- ---------- ---------- ----------
          ---------- ---------- ---------- ---------- ----------
          ---------- ---------- ---------- ---------- ----------
          ---------- ---------- ---------- ---------- ----------
          ---------- ---------- ---------- ---------- ----------
          ---------- ---------- ---------- ---------- ----------
          ---------- ---------- ---------- ---------- ----------
          ---------- ---------- ---------- ---------- ----------
          ---------- ---------- ---------- ---------- ----------
          ---------- ---------- ---------- ---------- ----------
          ---------- ---------- ---------- ---------- ----------
          ---------- ---------- ---------- ---------- ----------
          ---------- ---------- ---------- ---------- ----------
          ---------- ---------- ---------- ---------- ----------
          ---------- ---------- ---------- ---------- ----------
          ---------- ---------- ---------- ---------- ----------
          ---------- ---------- ---------- ---------- ----------
          ---------- ---------- ---------- ---------- ----------
          ---------- ---------- ---------- ---------- ----------
          ---------- ---------- ---------- ---------- ----------
          ---------- ---------- ---------- ---------- ----------
          ---------- ---------- ---------- ---------- ----------
          ---------- ---------- ---------- ---------- ----------
          ---------- ---------- ---------- ---------- ----------
          ---------- ---------- ---------- ---------- ----------
          ---------- ---------- ---------- -------GTA CAAGATACAG
          TTCAAGAAAT ATTTGGAAGA GTTCCTAGCA AAGCTGTGAA TCCTGACGAA
          GCTGTAGCAG TTGGTGCTGC AATTCAACAC GGATTTTACA AATTTTAGCT
          CACCTGCTGG AGTGTTGAT- --GAATAGGT TTTTGGATTT TA--------
          TTTAAATACT ATGAAAGCTT GAATATGAAT TTTAGCTTCT TATTCAACGT
          TATGATTTGG TTTTGAATTG TATTCATACT ACCTTATTAA TTTTTTTATG
          GTGTGATTTC ATTCGTAGTT AATACAAGTG CATTTATTTA GGTAAGTAAG
          CATGCTAGTT TGTAACTTCC AGATTATTCA TTGTTATTTT TAATCTGATT
          TTCGTAATTC TACTAAATAA CTTAAGTGAT GTGAATAAAT AATTCTA-CA
          ATTTTAATTT TTTTTTTT-- -ATGTTTAG- ---------- ----------
          ---------- ---------- ---------- ---------- ----------
          ---------- ---------- ---------- ---------- ----------
          ---------- ---------- ---------- ---------- ----------
          ---------- ---------- ---------- ---------- ----------
          ---------- ---------- ---------- ---------- ----------
          ---------- ---------- ---------- ---------- ----------
          ---------- ---------- ---------- ---------- ----------
          ---------- ---------- ---------- ---------- ----------
          ---------- ---------- ---------- ---------- ----------
          ---------- ---------- ---------- ---------- ----------
          ---------- ---------- ---------- ---------- ----------
          ---------- ---------- ---------- ---------- ----------
          ---------- ---------- ---------- ---------- ----------
          ---------- ---------- ---------- ---------- ----------
          ---------- ---------- ---------- ---------- ----------
          ---------- ---------- ---------- ---------- ----------
          ---------- ---------- ---------- ---------- ----------
          ---------- ---------- ---------- ---------- ----------
          ---------- ---------- ---------- ---------- ----------
          ---------- ---------- ---------- ---------- ----------
          ---------- ---------- ---------- ---------- ----------
          ---------- ---------- ---------- ---------- ----------
          ---------- ---------- ---------- ---------- ----------
          ---------- ---------- ---------- ---------- ----------
          ---------- ---------- ---------- ---------- ----------
          ---------- ---------- ---------- ---------- ----------
          ---------- ---------- ---------- --
plut_M078 NNNNNNNNNN NNNNNNNNNN NNNNNNNNNN NNNNNNNNNN NNNNNNNNNN
          NNNNNNNNNN NNNNNNNNNN NNNNNNNNNN NNNNNNNNNN NNNNNNTGCC
          TTGGTCTCAT GCAGTTCAAC AAGCAATCTT CAGAAAAGGC AAAGGAAGAT
          ATCAAAAAGG CTCTTCAAGT TCTGAATAAT CATCTGCTTA CTAAAACGTA
          CCTTGTTGGT GAACGTATCA CGCAGGCCGA TATTTCAGTT TTTTGCACAC
          TCTTGTCTTT GTATCAACAT GTTTTAGAAC CTGCTTTCCG CAAGCCTTAC
          CAGAATGTCA ACAGATGGTT CACGACATTG ATGCATCAGC CTCAGTTCAA
          AGCTGTGCTT GGTGATGTCA CATTATGTGA GAAGATGGCC CAGTTTGATG
          CTAAGAAGTT TGCAGAATTG CAAAAGAAAG GAAAGGATAA ACCTGGAAAG
          GCAAAAGAAG AAAAGCCCCA AAAAGCCAAA GAGGAGAAGA AAAAGGAAAA
          GCAGGAAAAG CCAAAGAAAG AGGAAGAAGT TAACGAAGAG CCTGACGAGA
          CTGAGTTGGT TCTTGCCCAA GAACCCAAAT CTAAAGATCC CTTTGAAAAA
          TTTCCCAAGG GCAGTTTTAA CATGGATGAG TTCAAGAGGG TATATTCAAA
          TGAGCCAGAG AAGGTGTCCA TTGAATATTT CTGGAATAAA TTTGACAAAG
          AAAATTATTC TATTTGGTAT TGTGAATACT TATATCCTNN NNNNNNNNNN
          NNNNNNNNNN NNNNNNNNNN NNNNNNNNNN NNNNNNNNNN NNNNNNNNNN
          NNNNNNNNNN NNNNNNNNNN NNNNNNNNNN NNNNNNNNNN NNNNNNNNNN
          NNNNN----- ---------- ---------- ---------- ----------
          ---------- ---------- ---------- ---------- ----------
          ---------- ---------- ---------- ---------- ----------
          ---------- ---------- ---------- ---------- ----------
          ---------- ---------- ---------- ---------- ----------
          ---------- ---------- ---------- ---------- ----------
          ---------- ---------- ---------- ---------- ----------
          ---------- ---------- ---------- ---------- ----------
          ---------- ---------- ---------- ---------- ----------
          ---------- ---------- ---------- ---------- ----------
          ---------- ---------- ---------- ---------- ----------
          ---------- ---------- ---------- ---------- ----------
          ---------- ---------- ---------- ---------- ----------
          ---------- ---------- ---------- ---------- ----------
          ---------- ---------- ---------- ---------- ----------
          ---------- ---------- ---------- ---------- ----------
          ---------- ---------- ---------- ---------- ----------
          ---------- ---------- ---------- ---------- ----------
          ---------- ---------- ---------- ---------- ----------
          ---------- ---------- ---------- ---------- ----------
          ---------- ---------- ---------- ---------- ----------
          ---------- ---------- ---------- ---------- ----------
          ---------- ---------- ---------- ---------- ----------
          ---------- ---------- ---------- ---------- ----------
          ---------- ---------- ---------- ---------- ----------
          ---------- ---------- ---------- ---------- ----------
          ---------- ---------- ---------- ---------- ----------
          ---------- ---------- ---------- ---------- ----------
          ---------- ---------- ---------- ---------- ----------
          ---------- ---------- ---------- ---------- ----------
          ---------- ---------- ---------- ---------- ----------
          ---------- ---------- ---------- ---------- ----------
          ---------- ---------- ---------- ---------- ----------
          ---------- ---------- ---------- ---------- ----------
          ---------- ---------- ---------- ---------- ----------
          ---------- ---------- ---------- ---------- ----------
          ---------- ---------- ---------- ---------- ----------
          ---------- ---------- ---------- ---------- ----------
          ---------- ---------- ---------- ---------- ----------
          ---------- ---------- ---------- ---------- ----------
          ---------- ---------- ---------- ---------- ----------
          ---------- ---------- ---------- ---------- ----------
          ---------- ---------- ---------- ---------- ----------
          ---------- ---------- ---------- ---------- ----------
          ---------- ---------- ---------- ---------- ----------
          ---------- ---------- ---------- --
rivers079 ---------- ---------- ---------- ---------- ----------
          ---------- ---------- ---------- ---------- ----------
          ---------- ---------- ---------- ---------- ----------
          ---------- ---------- ---------- ---------- ----------
          ---------- ---------- ---------- ---------- ----------
          ---------- ---------- ---------- ---------- ----------
          ---------- ---------- ---------- ---------- ----------
          ---------- ---------- ---------- ---------- ----------
          ---------- ---------- ---------- ---------- ----------
          ---------- ---------- ---------- ---------- ----------
          ---------- ---------- ---------- ---------- ----------
          ---------- ---------- ---------- ---------- ----------
          ---------- ---------- ---------- ---------- ----------
          ---------- ---------- ---------- ---------- ----------
          ---------- ---------- ---------- ---------- ----------
          ---------- ---------- ---------- ---------- ----------
          ---------- ---------- ---------- ---------- ----------
          -----AATAA GGACCTCTGT GATCAACTTT TAATGAACCG CATGCCGGAC
          ACTAAGCACC GCGACAAAGA CCCGCTCGTG TCAGTCGATT CGGACAGCGA
          TCTGCAGGAC AGCGATTTGG ACGGTGGAGG GGTTGCTGAA GTGGACACCA
          CCGATACTTC TGGTGACATC GCTTCTGACC AACAGAACTC TAACTTGGAC
          GATTCATCTT CGAAAGGGAA AGGTCACTTG GTGAAACCTC CTTATTCTTA
          CATTGCTCTA ATAACTATGG CCATATTGCA ATCTCCAGAA AAGAAACTTA
          CCTTGAGTGG AATTTGTGAA TTTATAAAGA ACAGGTTCCC TTTTTACAGG
          GAAAAATATC CAATGTGGCA AAACTCTATT CGGCACAATT TGAGTTTGAA
          TGATTGCTTT GTAAAGATAC CTCGAGAGCC AGGTAACCCA GGAAAGGGTA
          ATTATTGGAC ACTAGACCCT GCTAGTGAGG ATATGTT--- ----------
          ---------- ---------- ---------- ---------- ----------
          ---------- ---------- ---------- ---------- ----------
          ---------- ---------- ---------- ---------- ----------
          ---------- ---------- ---------- ---------- ----------
          ---------- ---------- ---------- ---------- ----------
          ---------- ---------- ---------- ---------- ----------
          ---------- ---------- ---------- ---------- ----------
          ---------- ---------- ---------- ---------- ----------
          ---------- ---------- ---------- ---------- ----------
          ---------- ---------- ---------- ---------- ----------
          ---------- ---------- ---------- ---------- ----------
          ---------- ---------- ---------- ---------- ----------
          ---------- ---------- ---------- ---------- ----------
          ---------- ---------- ---------- ---------- ----------
          ---------- ---------- ---------- ---------- ----------
          ---------- ---------- ---------- ---------- ----------
          ---------- ---------- ---------- ---------- ----------
          ---------- ---------- ---------- ---------- ----------
          ---------- ---------- ---------- ---------- ----------
          ---------- ---------- ---------- ---------- ----------
          ---------- ---------- ---------- ---------- ----------
          ---------- ---------- ---------- ---------- ----------
          ---------- ---------- ---------- ---------- ----------
          ---------- ---------- ---------- ---------- ----------
          ---------- ---------- ---------- ---------- ----------
          ---------- ---------- ---------- ---------- ----------
          ---------- ---------- ---------- ---------- ----------
          ---------- ---------- ---------- ---------- ----------
          ---------- ---------- ---------- ---------- ----------
          ---------- ---------- ---------- ---------- ----------
          ---------- ---------- ---------- ---------- ----------
          ---------- ---------- ---------- ---------- ----------
          ---------- ---------- ---------- ---------- ----------
          ---------- ---------- ---------- ---------- ----------
          ---------- ---------- ---------- ---------- ----------
          ---------- ---------- ---------- --
rivers080 ---------- ---------- ---------- ---------- ----------
          ---------- ---------- ---------- ---------- ----------
          ---------- ---------- ---------- ---------- ----------
          ---------- ---------- ---------- ---------- ----------
          ---------- ---------- ---------- ---------- ----------
          ---------- ---------- ---------- ---------- ----------
          ---------- ---------- ---------- ---------- ----------
          ---------- ---------- ---------- ---------- ----------
          ---------- ---------- ---------- ---------- ----------
          ---------- ---------- ---------- ---------- ----------
          ---------- ---------- ---------- ---------- ----------
          ---------- ---------- ---------- ---------- ----------
          ---------- ---------- ---------- ---------- ----------
          ---------- ---------- ---------- ---------- ----------
          ---------- ---------- ---------- ---------- ----------
          ---------- ---------- ---------- ---------- ----------
          ---------- ---------- ---------- ---------- ----------
          ---------- ---------- ---------- ---------- ----------
          ---------- ---------- ---------- ---------- ----------
          ---------- ---------- ---------- ---------- ----------
          ---------- ---------- ---------- ---------- ----------
          ---------- ---------- ---------- ---------- ----------
          ---------- ---------- ---------- ---------- ----------
          ---------- ---------- ---------- ---------- ----------
          ---------- ---------- ---------- ---------- ----------
          ---------- ---------- ---------- ---------- ----------
          ---------- ---------- ---------- -------GTA CAAGATACAG
          TTCAAGAAAT ATTTGGAAGA GTACCTAGCA AAGCTGTGAA TCCAGATGAA
          GCTGTTGCCG TTGGTGCTGC AATTCAACAC A-ATTTT--- GATTGTA-CC
          CGCC------ -------TAA AGGCTAAGG- -------AGT ATTAAAATAA
          TCTAAA---- ---AGAG--- -----TGGAT TTTAGTCTCT TATTTAACAC
          TATGATTTAG TTATAAATTG TATTCCTATT TTCTTCCGAA TTTTTTTAGA
          TGTGATTTGA TTTCTGGTTA AATACAATTG CATTTATTTA GGTAAT----
          ---------- ------TTCC AGATTATTTA CCTTCACTTT CAAGCTAAAT
          TACCTATTTC TGCTGATTAA TTTCAAGGAT GTGAATGAAT GATTTNNNNN
          NNNNNNNNNN NNNNNNNNNN NNNNNNNNN- ---------- ----------
          ---------- ---------- ---------- ---------- ----------
          ---------- ---------- ---------- ---------- ----------
          ---------- ---------- ---------- ---------- ----------
          ---------- ---------- ---------- ---------- ----------
          ---------- ---------- ---------- ---------- ----------
          ---------- ---------- ---------- ---------- ----------
          ---------- ---------- ---------- ---------- ----------
          ---------- ---------- ---------- ---------- ----------
          ---------- ---------- ---------- ---------- ----------
          ---------- ---------- ---------- ---------- ----------
          ---------- ---------- ---------- ---------- ----------
          ---------- ---------- ---------- ---------- ----------
          ---------- ---------- ---------- ---------- ----------
          ---------- ---------- ---------- ---------- ----------
          ---------- ---------- ---------- ---------- ----------
          ---------- ---------- ---------- ---------- ----------
          ---------- ---------- ---------- ---------- ----------
          ---------- ---------- ---------- ---------- ----------
          ---------- ---------- ---------- ---------- ----------
          ---------- ---------- ---------- ---------- ----------
          ---------- ---------- ---------- ---------- ----------
          ---------- ---------- ---------- ---------- ----------
          ---------- ---------- ---------- ---------- ----------
          ---------- ---------- ---------- ---------- ----------
          ---------- ---------- ---------- ---------- ----------
          ---------- ---------- ---------- ---------- ----------
          ---------- ---------- ---------- --
rivers081 CGTGGTACTA GCCAGTTAGA ACAATCGCTC ATCCAACAGT GGATCAGTTT
          TGCTGATAAT GAAATTTTAC CAGCTGCTTG TAGTTGGCTA TTCCCATGTC
          TTGGTCTAAT GCAATTCAAC AAGCAATCTT CAAAAAAGGC TAAAGAAGAT
          ATCGAAAAAG CTCTTCAAGT TCTAAATAAT CATCTGCTTA CTAAGACATA
          CCTCGTTGGT GAATGTATCA CACAGGCTGA CATTTCAGTT TTCTGCACTC
          TCTTGTCTTT GTATCAACAT GTTTTAGAAC CTGCTTTCCG CAAGCCGTAT
          CAGAATGTCA ACAGATGGTT CACAACATTG ATGCATCAGC CTCAGTTCAA
          AGCTATACTT GGCGATGTCA CATTGTGCGA CAAGATGGCC CAGGTTGATG
          CTAAGAAGTT TTCGGAACTG CAAAAGAAAG GAAAAGATAA AGTTGGAAAG
          GCCAAGGAGG AAAAG----- ---------- ---------- ----------
          -CAGGAAAAA CCAAAGGAAG AG------GT TAACGAAGAG CTCGACGAAA
          CAGAGTTGGT CCTTGCCCAA GAACCCAAGT CTAAAGATCC CTTTGAAAAA
          TTTCCCAAGG GCAGTTTTAA TATGGATGAG TTCAAGAGGG TATACTCAAA
          TGAACCAGAG AAAGTGTCCA TTGAATATTT CTGGAATAAA TTTGACAAAG
          AAAATTATTC TGTTTGGTTT TGTGAATACT TGTTTCCTCA AGAACTTAGT
          CTTATCTTTA TGAGCTGTAA CCTAATCACT GGTATGTTTC AGAGGCTAGA
          TAAAATGAGG AAAAATGCAT TTGGAAGTGT GTGCCTGTTT GGTGAAGATA
          ATAAT----- ---------- ---------- ---------- ----------
          ---------- ---------- ---------- ---------- ----------
          ---------- ---------- ---------- ---------- ----------
          ---------- ---------- ---------- ---------- ----------
          ---------- ---------- ---------- ---------- ----------
          ---------- ---------- ---------- ---------- ----------
          ---------- ---------- ---------- ---------- ----------
          ---------- ---------- ---------- ---------- ----------
          ---------- ---------- ---------- ---------- ----------
          ---------- ---------- ---------- ---------- ----------
          ---------- ---------- ---------- ---------- ----------
          ---------- ---------- ---------- ---------- ----------
          ---------- ---------- ---------- ---------- ----------
          ---------- ---------- ---------- ---------- ----------
          ---------- ---------- ---------- ---------- ----------
          ---------- ---------- ---------- ---------- ----------
          ---------- ---------- ---------- ---------- ----------
          ---------- ---------- ---------- ---------- ----------
          ---------- ---------- ---------C CAGTGAAATG TACAATTGCA
          TCTCTCGAGT TCGTCTCTGA TTTCGGTTTT ATAACCTCGA CCGCAGCACA
          TGAGGTCACA ACCGTCAACC CCAATGGATG ACTCGTTGCA TGGTCTGCCT
          TGCGTTCCGA GATTTCCCAA CCTGGCGTTG GGAATACAGA AGTCTGGAGA
          ATTCTCGAAG TAAACGAGAT CCTTCTTGGA GGGTGGCTTG TGCTCCGGAT
          GAAGGGGTTT CAGGAGGAAT CTGGATTTCC GCCGGACATT ACCTTGGTTG
          TTCACAAGGA CCCTAGAGGC TCCATCAAAA CGGTCCTTGA TGGTGTTGCC
          TACGTCTCTG AAGGATGGAA GACGCATCCA ACATGTCTGT ACCGTGCAAC
          TTCCAGACAT CCC------- ---------- ---------- ----------
          ---------- ---------- ---------- ---------- ----------
          ---------- ---------- ---------- ---------- ----------
          ---------- ---------- ---------- ---------- ----------
          ---------- ---------- ---------- ---------- ----------
          ---------- ---------- ---------- ---------- ----------
          ---------- ---------- ---------- ---------- ----------
          ---------- ---------- ---------- ---------- ----------
          ---------- ---------- ---------- ---------- ----------
          ---------- ---------- ---------- ---------- ----------
          ---------- ---------- ---------- ---------- ----------
          ---------- ---------- ---------- ---------- ----------
          ---------- ---------- ---------- ---------- ----------
          ---------- ---------- ---------- ---------- ----------
          ---------- ---------- ---------- ---------- ----------
          ---------- ---------- ---------- ---------- ----------
          ---------- ---------- ---------- ---------- ----------
          ---------- ---------- ---------- ---------- ----------
          ---------- ---------- ---------- ---------- ----------
          ---------- ---------- ---------- --
rivers082 ---------- ---------- ---------- ---------- ----------
          ---------- ---------- ---------- ---------- ----------
          ---------- ---------- ---------- ---------- ----------
          ---------- ---------- ---------- ---------- ----------
          ---------- ---------- ---------- ---------- ----------
          ---------- ---------- ---------- ---------- ----------
          ---------- ---------- ---------- ---------- ----------
          ---------- ---------- ---------- ---------- ----------
          ---------- ---------- ---------- ---------- ----------
          ---------- ---------- ---------- ---------- ----------
          ---------- ---------- ---------- ---------- ----------
          ---------- ---------- ---------- ---------- ----------
          ---------- ---------- ---------- ---------- ----------
          ---------- ---------- ---------- ---------- ----------
          ---------- ---------- ---------- ---------- ----------
          ---------- ---------- ---------- ---------- ----------
          ---------- ---------- ---------- ---------- ----------
          ---------- ---------- ---------- ---------- ----------
          ---------- ---------- ---------- ---------- ----------
          ---------- ---------- ---------- ---------- ----------
          ---------- ---------- ---------- ---------- ----------
          ---------- ---------- ---------- ---------- ----------
          ---------- ---------- ---------- ---------- ----------
          ---------- ---------- ---------- ---------- ----------
          ---------- ---------- ---------- ---------- ----------
          ---------- ---------- ---------- ---------- ----------
          ---------- ---------- ---------- ---------- ----------
          ---------- ---------- ---------- ---------- ----------
          ---------- ---------- ---------- ---------- ----------
          ---------- ---------- ---------- ---------- ----------
          ---------- ---------- ---------- ---------- ----------
          ---------- ---------- ---------- ---------- ----------
          ---------- ---------- ---------- ---------- ----------
          ---------- ---------- ---------- ---------- ----------
          ---------- ---------- ---------- ---------- ----------
          ---------- ---------- ---------- ---------- ----------
          ---------- ---------- ---------- ---------- ----------
          ---------- ---------- ---------- ---------- ----------
          ---------- ---------- ---------- ---------- ----------
          ---------- ---------- ---------- ---------- ----------
          ---------- ---------- ---------- ---------- ----------
          ---------- ---------- ---------- ---------- ----------
          ---------- ---------- ---------- ---------- ----------
          ---------- ---TTTTCCT TTTTTTTTTT GGGGGGGTAA TCCTTTTTGC
          AGGGAGTAAT TTCTGGATTA AGGAATATAA AAACTGAAAA GAGCTTGTTG
          TGAGGTTTTT TCGTGGGAAA TTAGCATAAT TTGCGGGGGC GTTCCTTTTT
          GCCGGTATAT CGTGAATCAA AATGGAAGCT GTTGAATGAG GAGGAGTGGT
          GCCATTGGAG GGACGTTATG AAAAGACAGA AGTATAGATT ATTTAGGGCT
          TTAGGTGTTT AAGGAAGGAT GATTTGGGCC GATTGGGCTC TGTAAGGGTG
          AAGGAATTTC TTTGGTTGTA ATATCTTGAT AGGAAATGTT CCCTTTTTTC
          TTTGAGTGCG GCTACCTCCT TGAGATGTAT CTTCTATCGT CCTTGCTATT
          CCTTATGTAA TGTAATCTTT GCTTTCCTTT TTCTCTTCGC TCTTTCAGAT
          ACCTTACCGG GACTTTAATT GTTGACATAT TTTCGTGTTC ATTGGCTGAA
          ACTGCTGTTA CTTGTGGTGT TTGCAATTCT GTATACGCAT CCCCTTTCTC
          CGTATTGGTC CTTACAAATA CCTTGGTGTT TTTCTGGTCG TTTCACCTAT
          TTAACAATTC ATAATTGTGC TTCTTGGTCA GTCTTTGTTT ACAATTTATT
          TTTTGTATCT GTATTTATTG TATTAAGTGA GAAGGTCTTA TTTAGTATTA
          GTTTTTTATA AGTTTTAGTT TTTTTTATAT AATAAGAATT ATGGTAATAA
          TGAGAAAGAG TGTTTAGGGT GTTTATTTTT TGAGTTTATA TATATTTTTA
          TTTGTATGTT GTTTTTAATA AAGATTTTAG GTTGGAGTGG AGTTTATTTA
          TAAAGTTTTG TTTTTTTATT TTTTATGGTA AGTAGTTTTT TATTTAGAAA
          ATTTGTTTAG TTGATATTTT ATGTTTTTTT GTTTTTTAGT AAGTTTTAGT
          TGTATTATTA GTTTAGGGTA GTATATTATT AT
rivers083 CATGGTACTA GCCAGTTAGA ACAATCGCTC ATCCAACAGT GGATCAGTTT
          TGCTGATAAT GAAATTTTAC CAGCTGCTTG TAGTTGGCTA TTCCCATGTC
          TTGGTCTAAT GCAATTCAAC AAGCAATCTT CAGAAAAAGC TAAAGAAGAT
          ATCAAAAAAG CTCTTCAAGT TCTAAATAAT CATCTGCTTA CTAAGACATA
          CCTTGTTGAT GAACGTATCA CACAGGCTGA CATTTCAGTT TTCTGCACTC
          TCTTGTCTTT GTATCAACAC GTTTTAGAAC CTGCTTTCCG CAAGCCATAT
          CAGAATGTCA ACAGATGGTT CACAACATTG ATGCATCAGC CTCAGTTCAA
          AGCTATACTT GGCGATGTCA CATTGTGCGA CAAGATGGCC CAGTTTGATG
          CTAAGAAGTT TGCAGAACTG CAAAAGAAAG GAAAAGATAA AGTTGGAAAG
          GCCAAGGAGG AAAAGCCCCA AAAAGCCAAA GAAGAGAAGA AAAAGGAAAA
          GCAGGAAAAA CCAAAGGAAG AG------GT TAACGAAGAG CTCGACGAAA
          CAGAGTTGGT CCTTGCCCAA GAACCCAAGT CTAAAGATCC CTTTGAAAAA
          TTTCCCAAGG GCAGTTTTAA TATGGATGAG TTCAAGAGGG TATACTCAAA
          TGAACCAGAG AAAGTGTCCA TTGAATATTT CTGGAATAAA TTTGACAAAG
          AAAATTATTC TGTTTGGTTT TGTGAATACT TGTTTCCTCA AGAACTTAGT
          CTTATCTTTA TGAGCTGTAA CCTAATCACT GGTATGTTTC AGAGGCTAGA
          TAAAATGAGG AAAAATGCAT TTGGAAGTGT GTGCCTGTTT GGTGAAGATA
          ATAAT----- ---------- ---------- ---------- ----------
          ---------- ---------- ---------- ---------- ----------
          ---------- ---------- ---------- ---------- ----------
          ---------- ---------- ---------- ---------- ----------
          ---------- ---------- ---------- ---------- ----------
          ---------- ---------- ---------- ---------- ----------
          ---------- ---------- ---------- ---------- ----------
          ---------- ---------- ---------- ---------- ----------
          ---------- ---------- ---------- ---------- ----------
          ---------- ---------- ---------- ---------- ----------
          ---------- ---------- ---------- ---------- ----------
          ---------- ---------- ---------- ---------- ----------
          ---------- ---------- ---------- ---------- ----------
          ---------- ---------- ---------- ---------- ----------
          ---------- ---------- ---------- ---------- ----------
          ---------- ---------- ---------- ---------- ----------
          ---------- ---------- ---------- ---------- ----------
          ---------- ---------- ---------- ---------- ----------
          ---------- ---------- ---------- ---------- ----------
          ---------- ---------- ---------- ---------- ----------
          ---------- ---------- ---------- ---------- ----------
          ---------- ---------- ---------- ---------- ----------
          ---------- ---------- ---------- ---------- ----------
          ---------- ---------- ---------- ---------- ----------
          ---------- ---------- ---------- ---------- ----------
          ---------- ---------- ---------- ---------- ----------
          ---------- ---------- ---------- ---------- ----------
          ---------- ---------- ---------- ---------- ----------
          ---------- ---------- ---------- ---------- ----------
          ---------- ---------- ---------- ---------- ----------
          ---------- ---------- ---------- ---------- ----------
          ---------- ---------- ---------- ---------- ----------
          ---------- ---------- ---------- ---------- ----------
          ---------- ---------- ---------- ---------- ----------
          ---------- ---------- ---------- ---------- ----------
          ---------- ---------- ---------- ---------- ----------
          ---------- ---------- ---------- ---------- ----------
          ---------- ---------- ---------- ---------- ----------
          ---------- ---------- ---------- ---------- ----------
          ---------- ---------- ---------- ---------- ----------
          ---------- ---------- ---------- ---------- ----------
          ---------- ---------- ---------- ---------- ----------
          ---------- ---------- ---------- ---------- ----------
          ---------- ---------- ---------- ---------- ----------
          ---------- ---------- ---------- ---------- ----------
          ---------- ---------- ---------- --
rivers084 ---------- ---------- ---------- ---------- ----------
          ---------- ---------- ---------- ---------- ----------
          ---------- ---------- ---------- ---------- ----------
          ---------- ---------- ---------- ---------- ----------
          ---------- ---------- ---------- ---------- ----------
          ---------- ---------- ---------- ---------- ----------
          ---------- ---------- ---------- ---------- ----------
          ---------- ---------- ---------- ---------- ----------
          ---------- ---------- ---------- ---------- ----------
          ---------- ---------- ---------- ---------- ----------
          ---------- ---------- ---------- ---------- ----------
          ---------- ---------- ---------- ---------- ----------
          ---------- ---------- ---------- ---------- ----------
          ---------- ---------- ---------- ---------- ----------
          ---------- ---------- ---------- ---------- ----------
          ---------- ---------- ---------- ---------- ----------
          ---------- ---------- ---------- ---------- ----------
          ---------- ---------- ---------- ---------- ----------
          ---------- ---------- ---------- ---------- ----------
          ---------- ---------- ---------- ---------- ----------
          ---------- ---------- ---------- ---------- ----------
          ---------- ---------- ---------- ---------- ----------
          ---------- ---------- ---------- ---------- ----------
          ---------- ---------- ---------- ---------- ----------
          ---------- ---------- ---------- ---------- ----------
          ---------- ---------- ---------- ---------- ----------
          ---------- ---------- ---------- -------GTA CAAGATACAG
          TTCAAGAAAT ATTTGGAAGA GTACCTAGCA AAGCTGTGAA TCCAGATGAA
          GCTGTTGCCG TTGGTGCTGC AATTCAACAC A-ATTTT--- GATTGTA-CC
          TGCC------ -------TAA AGGCTAAGG- -------AGT ATTAAAATAA
          TCTAAA---- ---AGAG--- -----TGGAT TTTAGTGTCT TATTTAACAC
          TATGATTTAG TTATAAATTG TATYCATATT TTTTTCTGAA TTTTTTTAGA
          TGCGATTTGA TTTCTGGTTA AATACAATTG CATTTATTTA GGTAAT----
          ---------- ------TTCC AGATTATTTA CTTTCACTTT CAAGCTAAAT
          TACCTATTTC TGCTGATTAA TTTCAAGGAT GTGAATGAAT GATTTTGTAA
          CTTTGAATTT TTTC------ -ATCTTTAG- ---------- ----------
          ---------- ---------- ---------- ---------- ----------
          ---------- ---------- ---------- ---------- ----------
          ---------- ---------- ---------- ---------- ----------
          ---------- ---------- ---------- ---------- ----------
          ---------- ---------- ---------- ---------- ----------
          ---------- ---------- ---------- ---------- ----------
          ---------- ---------- ---------- ---------- ----------
          ---------- ---------- ---------- ---------- ----------
          ---------- ---------- ---------- ---------- ----------
          ---------- ---------- ---------- ---------- ----------
          ---------- ---------- ---------- ---------- ----------
          ---------- ---------- ---------- ---------- ----------
          ---------- ---------- ---------- ---------- ----------
          ---------- ---------- ---------- ---------- ----------
          ---------- ---------- ---------- ---------- ----------
          ---------- ---------- ---------- ---------- ----------
          ---------- ---------- ---------- ---------- ----------
          ---------- ---------- ---------- ---------- ----------
          ---------- ---------- ---------- ---------- ----------
          ---------- ---------- ---------- ---------- ----------
          ---------- ---------- ---------- ---------- ----------
          ---------- ---------- ---------- ---------- ----------
          ---------- ---------- ---------- ---------- ----------
          ---------- ---------- ---------- ---------- ----------
          ---------- ---------- ---------- ---------- ----------
          ---------- ---------- ---------- ---------- ----------
          ---------- ---------- ---------- --
thomp_085 ---------- ---------- ---------- ---------- ----------
          ---------- ---------- ---------- ---------- ----------
          ---------- ---------- ---------- ---------- ----------
          ---------- ---------- ---------- ---------- ----------
          ---------- ---------- ---------- ---------- ----------
          ---------- ---------- ---------- ---------- ----------
          ---------- ---------- ---------- ---------- ----------
          ---------- ---------- ---------- ---------- ----------
          ---------- ---------- ---------- ---------- ----------
          ---------- ---------- ---------- ---------- ----------
          ---------- ---------- ---------- ---------- ----------
          ---------- ---------- ---------- ---------- ----------
          ---------- ---------- ---------- ---------- ----------
          ---------- ---------- ---------- ---------- ----------
          ---------- ---------- ---------- ---------- ----------
          ---------- ---------- ---------- ---------- ----------
          ---------- ---------- ---------- ---------- ----------
          -----AATAA GGACCTCTGT GACCAACTTT TGATGAACCG CATGCCGGAC
          CCTAAGCACC GCGACAAAGA CCCGCTCGTG TCAGTCGATT CGGACAGCGA
          CCTGCAGGAC AGTGATTTGG ACGGAGGAGG AGTCGCTGAA GTGGACACCA
          CCGATACTTC TGGTGACACC GCTTCTGACC AACAAAACTC TAACTTGGAC
          GATTCATCTT CAAAAGGAAA AGGCCATTTG GTGAAACCTC CTTATTCTTA
          CATTGCCCTA ATAACTATGG CCATATTGCA ATCTCCAGAA AAGAAACTTA
          CCTTAAGTGG AATTTGTGAA TTTATCAAGA ACAGGTTTCC TTTTTACAGG
          GAAAAATACC CAATGTGGCA AAACTCGATT CGTCACAATC TGAGCTTGAA
          TGATTGCTTT GTAAAAATTC CCCGAGAGCC AGGTAACCCA GGAAAGGGAA
          ATTATTGGAC ACTAGATCCT GCCAGTGAGG ATATGTTGTA CAAGATACAG
          TTCAAGAAAT ATTTGGAAGA GTTCCTAGCA AAGCTGTGAA TCCTGACGAA
          GCTGTAGCAG TTGGTGCTGC AATTCAACAT GGATTTTACA AATTTTAGCT
          CACCTGCTGG AGAGTCGAT- --GAA-AGGT TTTTGGATTT TA--------
          TTTAAATACT ATGAAAGCTT GAATATGAAT TTTAGCTTCT TGTTCAGTGT
          TATGATTTGG TTTTAAATTG TATTCACATT ACCTTATTAA TTTTTC-ATG
          GTGCGATTTC ATTCATAGTT AATACAAGTG CATTTACTTA GGTRAGTGAG
          CGTGCTAGTT TCTAACTTCC AGATTATTCA TCTTTACTTT TAATCTGATT
          TTCCTAATTC TACTAAATAA CTTAAGTGAT GTGAATAAAT AATTCTG-CA
          ATTTTAATTT TTTTT----- -ATATTTAG- ---------- ----------
          ---------- ---------- ---------- ---------- ----------
          ---------- ---------- ---------- ---------- ----------
          ---------- ---------- ---------- ---------- ----------
          ---------- ---------- ---------- ---------- ----------
          ---------- ---------- ---------- ---------- ----------
          ---------- ---------- ---------- ---------- ----------
          ---------- ---------- ---------- ---------- ----------
          ---------- ---------- ---------- ---------- ----------
          ---------- ---------- ---------- ---------- ----------
          ---------- ---------- ---------- ---------- ----------
          ---------- ---------- ---------- ---------- ----------
          ---------- ---------- ---------- ---------- ----------
          ---------- ---------- ---------- ---------- ----------
          ---------- ---------- ---------- ---------- ----------
          ---------- ---------- ---------- ---------- ----------
          ---------- ---------- ---------- ---------- ----------
          ---------- ---------- ---------- ---------- ----------
          ---------- ---------- ---------- ---------- ----------
          ---------- ---------- ---------- ---------- ----------
          ---------- ---------- ---------- ---------- ----------
          ---------- ---------- ---------- ---------- ----------
          ---------- ---------- ---------- ---------- ----------
          ---------- ---------- ---------- ---------- ----------
          ---------- ---------- ---------- ---------- ----------
          ---------- ---------- ---------- ---------- ----------
          ---------- ---------- ---------- ---------- ----------
          ---------- ---------- ---------- --
thomp_086 ---------- ---------- ---------- ---------- ----------
          ---------- ---------- ---------- ---------- ----------
          ---------- ---------- ---------- ---------- ----------
          ---------- ---------- ---------- ---------- ----------
          ---------- ---------- ---------- ---------- ----------
          ---------- ---------- ---------- ---------- ----------
          ---------- ---------- ---------- ---------- ----------
          ---------- ---------- ---------- ---------- ----------
          ---------- ---------- ---------- ---------- ----------
          ---------- ---------- ---------- ---------- ----------
          ---------- ---------- ---------- ---------- ----------
          ---------- ---------- ---------- ---------- ----------
          ---------- ---------- ---------- ---------- ----------
          ---------- ---------- ---------- ---------- ----------
          ---------- ---------- ---------- ---------- ----------
          ---------- ---------- ---------- ---------- ----------
          ---------- ---------- ---------- ---------- ----------
          ---------- ---------- ---------- ---------- ----------
          ---------- ---------- ---------- ---------- ----------
          ---------- ---------- ---------- ---------- ----------
          ---------- ---------- ---------- ---------- ----------
          ---------- ---------- ---------- ---------- ----------
          ---------- ---------- ---------- ---------- ----------
          ---------- ---------- ---------- ---------- ----------
          ---------- ---------- ---------- ---------- ----------
          ---------- ---------- ---------- ---------- ----------
          ---------- ---------- ---------- ---------- ----------
          ---------- ---------- ---------- ---------- ----------
          ---------- ---------- ---------- ---------- ----------
          ---------- ---------- ---------- ---------- ----------
          ---------- ---------- ---------- ---------- ----------
          ---------- ---------- ---------- ---------- ----------
          ---------- ---------- ---------- ---------- ----------
          ---------- ---------- ---------- ---------- ----------
          ---------- ---------- ---------- ---------- ----------
          ---------- ---------- ---------- ---------- ----------
          ---------- ---------- ---------- ---------- ----------
          ---------- ---------- ---------- ---------- ----------
          ---------- ---------- ---------- ---------- ----------
          ---------- ---------- ---------- ---------- ----------
          ---------- ---------- ---------- ---------- ----------
          ---------- ---------- ---------- ---------- ----------
          ---------- ---------- ---------- ---------- ----------
          ---------- ---TTTTCCT TATTGTTTAG GGGGGGGTAA TCCTTTTAGC
          GAGTAGTAAT TCCTGGGTTA AGGAATATAG TAACGAGAAA GAGCTTGTTG
          TAAGGTTTTT TCGTGGGAAA TTAGCATAAT TTGCGGGGGC ATTCCTTTTT
          GCCGGTATAT CGTGAATCGA AATTGACGCT GGTGAATGAG GAGGAGTGGT
          GCCATTGGAG GGACGTTATG AAAAGGCAGA AGTATAGACT GTTTAGGGCT
          ATAGGTGTTT AGGGAAGGGT GATTTGAGCC GATTGGGCTC TGTAAGGGTG
          AAGGAATTTC TTTGAGAACA TTATCTAGAT TGGAAATGTT CCCTTTTTTC
          CTTATGTGCG GCTACCTCCT TGAGGTGTAT CTTCTATCGT CCTTGCTATT
          CCTTATGTAG TCTAGTCTTT GCTTTCCTTT TTCTCTTCGC TCTTTCAGAT
          ACCTTACCGG GACTTTAATT GTTGACATAT TTTCGTGTTC ATTGGCCGAG
          ACTGCTGTTA CTGGTGGTGT TTGCAATTCT GTATACGCAT CCCCTTTCTC
          CGTATTGGTC CTTGCATGTA CCTTGGTGTT TTTCTGGTCG TTTCACCTAT
          TTAACAATTC ATAATTGTGC TTCTTGGTCA GTCTTTGTTG ACAATATATT
          TTTTGTATCT AAATTTGGTG TTTTGGTTGA GTGGTTTTTA TTGGTTGAAT
          GTTTTTTTTG TTTTTTGGTT TTTTTTGTAG GGTAGGAGGT GTCGTTGTTT
          GGGGGTGTTG TGGTAAGGTT GTTTTTTTTT TTGGTTTATG TGTACTATGG
          TTTGTGTTTG GTTTACAATA AGGGTTGTAG GTTTATGTTG GGTTTGTTTA
          TTTGGTGTTG TTTTTTAGTT TTTTTTGTTA AATAGTGTTT GGTTTAGATT
          GTTTGTTAGG TTAATATTTT ATTTTCTTTT GGTTTTTTGA GGGTTTTGAG
          GTTACTATTG GGATTGTGTT GTTGGTAGAT AT
thomp_087 TGTGGTACCA GCCAGTTAGA CCAATCCTTC ATCCAACAGT GGATTAGTTT
          TGCTGATAAT GAAATTCTAC CGGCTGCTTG CACTTGGTTA TTCCCATGCC
          TTGGTCTCAT GCAGTTCAAC AAGCAATCTT CAGAAAAGGC AAAGGAAGAT
          ATCAAAAAGG CTCTTCAAGT TCTGAATAAT CATCTGCTTA CTAAGACGTA
          CCTTGTTGGT GAACGTATCA CGCAGGCTGA TATTTCAGTT TTTTGCACAC
          TCTTGTCTTT GTATCAACAT GTTTTAGAAC CTGCTTTCCG CAAGCCTTAC
          CAGAATGTCA ACAGATGGTT CACGACATTG ATGCATCAGC CTCAGTTCAA
          AGCTGTGCTT GGTGATGTCA CATTATGTGA GAAGATGGCC CAGTTTGATG
          CTAAGAAGTT TGCAGAATTG CAAAAGAAAG GAAAGGATAA ACCTGGAAAG
          GCAAAAGAAG AAAAGCCCCA AAAAGCCAAA GAGGAGAAGA AAAAGGAGAA
          GCAGGAAAAG CCAAAGAAAG AGGAAGAAGT TAACGAAGAG CCTGACGAGA
          CCGAGTTGGT TCTTGCTCAA GAACCCAAAT CTAAAGATCC CTTTGAAAAA
          TTTCCCAAAG GCAATTTTAA CATGGATGAG TTCAAGAGGG TATACTCAAA
          TGAGCCAGAG AAGGTGTCCA TTGAATATTT CTGGAATAAA TTTGACAAAG
          AAAATTATTC TATTTGGTAT TGTGAATACT TATATCCTCA AGAANNNNNN
          NNNNNNNNNN NNNNNNNNNN NNNNNNNNNN NNNNNNNNNN NNNNNNNNNN
          NNNNNNNNNN NNNNNNNNNN NNNNNNNNNN NNNNNNNNNN NNNNNNNNNN
          NNNNN----- ---------- ---------- ---------- ----------
          ---------- ---------- ---------- ---------- ----------
          ---------- ---------- ---------- ---------- ----------
          ---------- ---------- ---------- ---------- ----------
          ---------- ---------- ---------- ---------- ----------
          ---------- ---------- ---------- ---------- ----------
          ---------- ---------- ---------- ---------- ----------
          ---------- ---------- ---------- ---------- ----------
          ---------- ---------- ---------- ---------- ----------
          ---------- ---------- ---------- ---------- ----------
          ---------- ---------- ---------- ---------- ----------
          ---------- ---------- ---------- ---------- ----------
          ---------- ---------- ---------- ---------- ----------
          ---------- ---------- ---------- ---------- ----------
          ---------- ---------- ---------- ---------- ----------
          ---------- ---------- ---------- ---------- ----------
          ---------- ---------- ---------- ---------- ----------
          ---------- ---------- ---------- ---------- ----------
          ---------- ---------- ---------C CAGTGAAATG TACAATTGCA
          TCTCTCGAGT TCGTCTCGGA TTTCGGTTTT ATAACCTCGA CCGCAGCACA
          TTAGGTCACA GCCGTCAACC CCAATGGACG ACTCGTTGCA TGGTCTGCCC
          TGCGTTCCGA GATTTCCCAA CCTGGCATTG GGAACGCAAA AGTCAGGAGA
          ATTCTCGAAG TAGACGAGAT CCTTCTTGGA GGGTGGCTTG TGCTCCGGGT
          GGAGGGGCTT CAGGAGGAAT CGGGATTTCC GCCGGACATT GCCTTGATTG
          TTCACAAGGA CCCTAGAGGC TCCGTCGAAA CGGTCCTTAA TGGTGTTGCC
          CACGTCTCTG AAGGATGGAA GACGCATCCA ACACGTCTGT ACTGTGCAAC
          TTCCAGACAT CCC------- ---------- ---------- ----------
          ---------- ---------- ---------- ---------- ----------
          ---------- ---------- ---------- ---------- ----------
          ---------- ---------- ---------- ---------- ----------
          ---------- ---------- ---------- ---------- ----------
          ---------- ---------- ---------- ---------- ----------
          ---------- ---------- ---------- ---------- ----------
          ---------- ---------- ---------- ---------- ----------
          ---------- ---------- ---------- ---------- ----------
          ---------- ---------- ---------- ---------- ----------
          ---------- ---------- ---------- ---------- ----------
          ---------- ---------- ---------- ---------- ----------
          ---------- ---------- ---------- ---------- ----------
          ---------- ---------- ---------- ---------- ----------
          ---------- ---------- ---------- ---------- ----------
          ---------- ---------- ---------- ---------- ----------
          ---------- ---------- ---------- ---------- ----------
          ---------- ---------- ---------- ---------- ----------
          ---------- ---------- ---------- ---------- ----------
          ---------- ---------- ---------- --
thomp_088 ---------- ---------- ---------- ---------- ----------
          ---------- ---------- ---------- ---------- ----------
          ---------- ---------- ---------- ---------- ----------
          ---------- ---------- ---------- ---------- ----------
          ---------- ---------- ---------- ---------- ----------
          ---------- ---------- ---------- ---------- ----------
          ---------- ---------- ---------- ---------- ----------
          ---------- ---------- ---------- ---------- ----------
          ---------- ---------- ---------- ---------- ----------
          ---------- ---------- ---------- ---------- ----------
          ---------- ---------- ---------- ---------- ----------
          ---------- ---------- ---------- ---------- ----------
          ---------- ---------- ---------- ---------- ----------
          ---------- ---------- ---------- ---------- ----------
          ---------- ---------- ---------- ---------- ----------
          ---------- ---------- ---------- ---------- ----------
          ---------- ---------- ---------- ---------- ----------
          ---------- ---------- ---------- ---------- ----------
          ---------- ---------- ---------- ---------- ----------
          ---------- ---------- ---------- ---------- ----------
          ---------- ---------- ---------- ---------- ----------
          ---------- ---------- ---------- ---------- ----------
          ---------- ---------- ---------- ---------- ----------
          ---------- ---------- ---------- ---------- ----------
          ---------- ---------- ---------- ---------- ----------
          ---------- ---------- ---------- ---------- ----------
          ---------- ---------- ---------- ---------- ----------
          ---------- ---------- ---------- ---------- ----------
          ---------- ---------- ---------- ---------- ----------
          ---------- ---------- ---------- ---------- ----------
          ---------- ---------- ---------- ---------- ----------
          ---------- ---------- ---------- ---------- ----------
          ---------- ---------- ---------- ---------- ----------
          ---------- ---------- ---------- ---------- ----------
          ---------- ---------- ---------- ---------- ----------
          ---------- ---------- ---------- ---------- ----------
          ---------- ---------- ---------- ---------- ----------
          ---------- ---------- ---------- ---------- ----------
          ---------- ---------- ---------- ---------- ----------
          ---------- ---------- ---------- ---------- ----------
          ---------- ---------- ---------- ---------- ----------
          ---------- ---------- ---------- ---------- ----------
          ---------- ---------- ---------- ---------- ----------
          ---------- ---NTTCCCT TATTATTTTG GGGGGGGTAA TCCTTTTGGC
          GGGTAGTAAT TCCTGGGTTA AGGAATATAG TAACAAGATT GAGCTTGTTG
          AAAGGTTTTT TCGTGGGAAA TTAGCATAAT TTGCGGGGGC ATTCCTTTTT
          GCCGGTATAT CGTGAATCAG AATTGACGCT GGTGAATGAG GAGGAGTGGT
          GCCATTGGAG GGACGTTATG AAAAGGCAGA AGTATAGATT GTTTAGGGGT
          ATAGGTATTT AGGGAAGGGT GATTTGAGCC GATTGGGCTC TGTAAGGGTG
          AAGGAATTTC TTTGAGGACA CTATCTTGAT TGGAAANGTT CCCTTTTTTC
          CTTATGTGCG GCTACCTCCT TGAGGTGTAT CTTCTATCGT CCTTGCTATT
          CCTTATGTGG TCTAGTCTTT GCTTTCCTTT TTCTCTTCGC TCTTTCAGAT
          ACCTTACCGG GACTTTAATT GTTGACATAT TTTCGTGTTC ATTGGCCGGG
          ACTGCTGTTA CTGGTGGTGT TTGCAATTCT GTATACGCAT CCCCTTTCTC
          CGTGTTGGTC CTTGCATATA CCTTGGTGTT TTTCTGGTCG TTTCACCTAT
          TTAACAATTC ATAATTGTGC TTCTTGGTTA GTCTTTGTTG ACGATATATT
          TTTTGTATCN GGGCTCGGAG TTTTAGTAAA AAGAATTTTA TTGGTTGTGT
          GTTTTTTTTA TGTTTTAGTT TTTTTTGTGG AGGGTAGGTT ATTGTTATTT
          AGGGGCGTGG TATTTAGGTT ATTTTTTTCT AGAGTTTATA TGTGTTTTGG
          GTTGTGTATG GTTTTTATTT GGTATTGTAA GTTAAGATGG AGCTTGTTTA
          TTTTGTATTG TTTTTTAATT TTGTATGGTT AGTTGTGTTT GGTTTAGAAT
          GTTTGTTAAA TTAAGGTTTT ATTGTTTTTT GGTTTTTTGA GGGTTTTAAA
          ATTATTGTTT GATTTGTATT GTTGGTAGAT GT
thomp_089 NNNNNNNNNN NNNNNNNNNN NNNNNNNNNN NNNNNNNNNN NNNNNNNNNN
          NNNNNNNNNN NNNNNNNNNN NNNNNNNNNN NNNNNNNNNN NNNCCATGCC
          TTGGTCTCAT GCAGTTCAAC AAGCAATCTT CAGAAAAGGC AAAGGAAGAT
          ATCAAAAAGG CTCTTCAAGT TCTGAATAAT CATCTGCTTA CTAAGACGTA
          CCTTGTTGGT GAACGTATCA CGCAGGCTGA TATTTCAGTT TTTTGCACAC
          TCTCGTCTTT GTATCAACAT GTTTTAGAAC CTGCTTTCCG CAAGCCTTAC
          CAGAATGTCA ACAGATGGTT CACGACATTG ATGCATCAGC CTCAGTTCAA
          AGCTGTGCTT GGTGATGTCA CATTATGTGA GAAGATGGCC CAGTTTGATG
          CTAAGAAGTT TGCAGAATTG CAAAAGAAAG GAAAGGATAA ACCTGGAAAG
          GCAAAGGAAG AAAAGCCCCA AAAAGCCAAA GAGGAGAAGA AAAAGGAGAA
          GCAGGAAAAG CCAAAGAAAG AGGAAGAAGT TAACGAAGAG CCTGACGAGA
          CTGAGTTGGT TCTTGCTCAA GAACCCAAAT CTAAAGATCC CTTTGAAAAA
          TTTCCCAAGG GCAATTTTAA CATGGATGAG TTCAAGAGGG TATACTCAAA
          TGAGCCAGAG AAGGTGTCCA TTGAATATTT CTGGAATAAA TTTGACAAAG
          AAAATTATTC TATTTGGTAT TGTGAATACT TATATCCTCA AGAACTTAGT
          CTTATCTTTA TGAGCTGTAA TNNNNNNNNN NNNNNNNNNN NNNNNNNNNN
          NNNNNNNNNN NNNNNNNNNN NNNNNNNNNN NNNNNNNNNN NNNNNNNNNN
          NNNNN----- ---------- ---------- ---------- ----------
          ---------- ---------- ---------- ---------- ----------
          ---------- ---------- ---------- ---------- ----------
          ---------- ---------- ---------- ---------- ----------
          ---------- ---------- ---------- ---------- ----------
          ---------- ---------- ---------- ---------- ----------
          ---------- ---------- ---------- ---------- ----------
          ---------- ---------- ---------- ---------- ----------
          ---------- ---------- ---------- ---------- ----------
          ---------- ---------- ---------- ---------- ----------
          ---------- ---------- ---------- ---------- ----------
          ---------- ---------- ---------- ---------- ----------
          ---------- ---------- ---------- ---------- ----------
          ---------- ---------- ---------- ---------- ----------
          ---------- ---------- ---------- ---------- ----------
          ---------- ---------- ---------- ---------- ----------
          ---------- ---------- ---------- ---------- ----------
          ---------- ---------- ---------- ---------- ----------
          ---------- ---------- ---------C CAGTGAAATG TACAATTGCA
          TCTCTCGAGT TCGTCTCGGA TTTCGGTTTT ATAACCTCGA CCGCAGCACA
          TTAGGTCACA GCCGTCAACC CCAATGGACG ACTCGTTGCA TGGTCTGCCC
          TGCGTTCCGA GATTTCCCAA CCTGGCATTG GGAACGCAAA AGTCAGGAGA
          ATTCTCGAAG TAGACGAGAT CCTTCTTGGA GGGTGGCTTG TGCTCCGGGT
          GGAGGGGCTT CAGGAGGAAT CGGGATTTCC GCCGGACATT GCCTTGATTG
          TTCACAAGGA CCCTAGAGGC TCCGTCGAAA CGGTCCTTAA TGGTGTTGCC
          CACGTCTCTG AAGGATGGAA GACGCATCCA ACACGTCTGT ACTGTGCAAC
          TTCCAGACAT CCC------- ---------- ---------- ----------
          ---------- ---------- ---------- ---------- ----------
          ---------- ---------- ---------- ---------- ----------
          ---------- ---------- ---------- ---------- ----------
          ---------- ---------- ---------- ---------- ----------
          ---------- ---------- ---------- ---------- ----------
          ---------- ---------- ---------- ---------- ----------
          ---------- ---------- ---------- ---------- ----------
          ---------- ---------- ---------- ---------- ----------
          ---------- ---------- ---------- ---------- ----------
          ---------- ---------- ---------- ---------- ----------
          ---------- ---------- ---------- ---------- ----------
          ---------- ---------- ---------- ---------- ----------
          ---------- ---------- ---------- ---------- ----------
          ---------- ---------- ---------- ---------- ----------
          ---------- ---------- ---------- ---------- ----------
          ---------- ---------- ---------- ---------- ----------
          ---------- ---------- ---------- ---------- ----------
          ---------- ---------- ---------- ---------- ----------
          ---------- ---------- ---------- --
thomp_090 ---------- ---------- ---------- ---------- ----------
          ---------- ---------- ---------- ---------- ----------
          ---------- ---------- ---------- ---------- ----------
          ---------- ---------- ---------- ---------- ----------
          ---------- ---------- ---------- ---------- ----------
          ---------- ---------- ---------- ---------- ----------
          ---------- ---------- ---------- ---------- ----------
          ---------- ---------- ---------- ---------- ----------
          ---------- ---------- ---------- ---------- ----------
          ---------- ---------- ---------- ---------- ----------
          ---------- ---------- ---------- ---------- ----------
          ---------- ---------- ---------- ---------- ----------
          ---------- ---------- ---------- ---------- ----------
          ---------- ---------- ---------- ---------- ----------
          ---------- ---------- ---------- ---------- ----------
          ---------- ---------- ---------- ---------- ----------
          ---------- ---------- ---------- ---------- ----------
          -----AATAA GGACCTCTGT GACCAACTTT TGATGAACCG CATGCCGGAC
          CCTAAGCACC GCGACAAAGA CCCGCTCGTG TCAGTCGATT CGGACAGCGA
          CCTGCAGGAC AGTGATTTGG ACGGAGGAGG AGTCGCTGAA GTGGACACCA
          CCGATACTTC TGGTGACACC GCTTCTGACC AACAGAACTC TAACTTGGAC
          GATTCATCTT CAAAAGGAAA AGGCCATTTG GTGAAACCTC CTTATTCTTA
          CATTGCCCTA ATAACTATGG CCATATTGCA ATCTCCAGAA AAGAAACTTA
          CCTTAAGTGG AATTTGTGAA TTTATCAAGA ACAGGTTTCC TTTTTACAGG
          GAAAAATACC CAATGTGGCA AAACTCGATT CGTCACAATC TGAGCTTGAA
          TGATTGCTTT GTAAAAATTC CCCGAGAGCC AGGTAACCCA GGAAAGGGAA
          ATTATTGGAC ACTAGATCCT GCCAGTGAGG ATATGTT--- ----------
          ---------- ---------- ---------- ---------- ----------
          ---------- ---------- ---------- ---------- ----------
          ---------- ---------- ---------- ---------- ----------
          ---------- ---------- ---------- ---------- ----------
          ---------- ---------- ---------- ---------- ----------
          ---------- ---------- ---------- ---------- ----------
          ---------- ---------- ---------- ---------- ----------
          ---------- ---------- ---------- ---------- ----------
          ---------- ---------- ---------- ---------- ----------
          ---------- ---------- ---------- ---------- ----------
          ---------- ---------- ---------- ---------- ----------
          ---------- ---------- ---------- ---------- ----------
          ---------- ---------- ---------- ---------- ----------
          ---------- ---------- ---------- ---------- ----------
          ---------- ---------- ---------- ---------- ----------
          ---------- ---------- ---------- ---------- ----------
          ---------- ---------- ---------- ---------- ----------
          ---------- ---------- ---------- ---------- ----------
          ---------- ---------- ---------- ---------- ----------
          ---------- ---------- ---------- ---------- ----------
          ---------- ---------- ---------- ---------- ----------
          ---------- ---------- ---------- ---------- ----------
          ---------- ---------- ---------- ---------- ----------
          ---------- ---------- ---------- ---------- ----------
          ---------- ---------- ---------- ---------- ----------
          ---------- ---------- ---------- ---------- ----------
          ---------- ---------- ---------- ---------- ----------
          ---------- ---------- ---------- ---------- ----------
          ---------- ---------- ---------- ---------- ----------
          ---------- ---------- ---------- ---------- ----------
          ---------- ---------- ---------- ---------- ----------
          ---------- ---------- ---------- ---------- ----------
          ---------- ---------- ---------- ---------- ----------
          ---------- ---------- ---------- ---------- ----------
          ---------- ---------- ---------- ---------- ----------
          ---------- ---------- ---------- --
thomp_091 CGTGGTACCA GCCAGCTAGA CCAATCCTTC ATCCAACAGT GGATCAGTTT
          TGCTGATAAT GAAATTCTAC CGGCTGCTTG CACTTGGTTA TTCCCATGCC
          TTGGTCTCAT GCAGTTCAAC AAGCAATCTT CAGAAAGGGC AAAGGAAGAT
          ATCAAAAAGG CTCTTCAAGT TCTGAATAAT CATCTGCTTA CTAAGACGTA
          CCTTGTTGGT GAACGTATCA CGCAGGCTGA TATTTCAGTT TTTTGCACAC
          TCTTGTCTTT GTATCAACAT GTTTTAGAAC CTGCTTTCCG CAAGCCTTAC
          CAGAATGTCA ACAGATGGTT CACGACATTG ATGCATCAGC CTCAGTTCAA
          AGCTGTGCTT GGTGATGTCA CATTATGTGA GAAGATGGCC CAGTTTGATG
          CTAAGAAGTT TGCAGAATTG CAAAAGAAAG GCAAGGATAA ACCTGGAAAG
          GCAAAAGAAG AAAAGCCCCA AAAAGCCAAA GAGGAGAAGA AAAAGGAGAA
          GCAGGAAAAG CCCAAGAAAG AGGAAGAAGT TAACGAAGAG CCTGACGAGA
          CTGAGTTGGT TCTTGCTCAA GAACCCAAAT CTAAAGATCC CTTTGAAAAA
          TTTCCCAAGG GCAATTTTAA CATGGATGAG TTTAAGAGGG TATACTCAAA
          TGAGCCAGAG AAGGTGTCCA TTGAATATTT CTGGAATAAA TTTGACAAAG
          AAAATTATTC TATTTGGTAT TGTGAATACT TATATCCTCA AGAACTTACT
          CTTATCTTTA TGAGCTGTAA CCTAATCACT GGTATGTTTC AGAGGCTAGA
          TAAAATGAGA AAAAATGCTT TTGGAAGTGT ATGCTTGTTT GGTGAAGATA
          ATAAT----- ---------- ---------- ---------- ----------
          ---------- ---------- ---------- ---------- ----------
          ---------- ---------- ---------- ---------- ----------
          ---------- ---------- ---------- ---------- ----------
          ---------- ---------- ---------- ---------- ----------
          ---------- ---------- ---------- ---------- ----------
          ---------- ---------- ---------- ---------- ----------
          ---------- ---------- ---------- ---------- ----------
          ---------- ---------- ---------- ---------- ----------
          ---------- ---------- ---------- ---------- ----------
          ---------- ---------- ---------- ---------- ----------
          ---------- ---------- ---------- ---------- ----------
          ---------- ---------- ---------- ---------- ----------
          ---------- ---------- ---------- ---------- ----------
          ---------- ---------- ---------- ---------- ----------
          ---------- ---------- ---------- ---------- ----------
          ---------- ---------- ---------- ---------- ----------
          ---------- ---------- ---------- ---------- ----------
          ---------- ---------- ---------C CAGTGAAATG TACAGTTGCA
          TCTCTCGAGT TCGTCTCGGA TTTCGGTTTT ATAACCTCGA CCGCAGCACA
          TTAGGTCACA GCCGTCAACC CCAATGGACG ACTCGTTGCA TGGTCTGCCC
          TGCGTTCCGA GATTTCCCAA CCTGGCATTG GGAACGCAAA AGTCAGGAGA
          ATTCTCGAAG TAGACGAGAT CCTTCTTGGA GGGTGGCTTG TGCTCCGGGT
          GGAGGGGCTT CAGGAGGAAT CGGGATTTCC GCCGGACATT GCCTTGATTG
          TTCACAAGGA CCCTAGAGGC TCCGTCGAAA CGGTCCTTAA TGGTGTTGCC
          TACGTCTCTG AAGGATGGAA GACGCATCCA ACACGTCTGT ACTGTGCAAC
          TTCCAGACAT CCCTTTTCCT TATTGGTTTG GGGGGGGTAA TCCTTTTAGC
          GAGTAGTAAT TCCTGGGTTA AGGAATATAG TAACAAAAAA GAGCTTGTTG
          AAAGGTTTTT TCGTGGGAAA TTAGCATAAT TTGCGGGGGC ATTCCTTTTT
          GCCGGTATAT CGTGAATCAG AATTGACGCT GGTGAATGAG GAGGAGTGGT
          GCCATTGGAG GGACGTTATG AAAAGGCAGA AGTATAGATT GTTTAGGGTT
          ATAGGTATTT AGGGAAGGGT GATTTGAGCC GATTGGGCTC TGTAAGGGTG
          AAGGAATTTC TTTGTGAACA CTATCTTAAT TGGAAATGTT CCCTTTTTTC
          CTTATGTGCG GCTACCTCCT TGAGGTGTAT CTTCTATCGT CCTTGCTATT
          CCTTATGTAG TCTAATCTTT GCTTTCCTTT TTCTCTTCGC TCTTTCAGAT
          ACCTTACCGG GACTTTAATT GTTGACATAT TTTCGTGTTC ATTGGCCGGG
          ACTGCTGTTA CTGGTGGTGT TTGCAATTCT GTATACGCAT CCCCTTTCTC
          CGTATTGGTC CTTGCATATA CCTTGGTGTT TTTCTGGTCG TTTCACCTAT
          TTAACAATTC ATAATTGTGC TTCTTGGTCA GTCTTTGTTT ACAATATATT
          TTTTGTATCT AAGATTGGTG TTTTAGTAGG GTGGTTTTTA TTATTTAAAT
          ATTTTTTTTA TGGTCTGATT TTTTTTATAA GGAATGGGTT GTTGTATTTT
          TAGGGAATGG TGTTTAAGTT ATTTTTTTTT TTAATTTGTA CGTGTTTTTG
          GTTGTGGTTG GTTTTTATTT GGGGTTGTAG ATTTAGATGG GATTTATTTG
          TTATGTTTTG TTTTTTAATC TATTATGATA AATTGTGTTT AATTTGGAAG
          TTTTGTTAAT CAGGGATTTT GTTTTTTGTT GTTTTTTTGA GGGTTTTAAA
          GTTGTTGTTG ATATTGTGTT ATCTGTGGAT GT
thomp_092 ---------- ---------- ---------- ---------- ----------
          ---------- ---------- ---------- ---------- ----------
          ---------- ---------- ---------- ---------- ----------
          ---------- ---------- ---------- ---------- ----------
          ---------- ---------- ---------- ---------- ----------
          ---------- ---------- ---------- ---------- ----------
          ---------- ---------- ---------- ---------- ----------
          ---------- ---------- ---------- ---------- ----------
          ---------- ---------- ---------- ---------- ----------
          ---------- ---------- ---------- ---------- ----------
          ---------- ---------- ---------- ---------- ----------
          ---------- ---------- ---------- ---------- ----------
          ---------- ---------- ---------- ---------- ----------
          ---------- ---------- ---------- ---------- ----------
          ---------- ---------- ---------- ---------- ----------
          ---------- ---------- ---------- ---------- ----------
          ---------- ---------- ---------- ---------- ----------
          ---------- ---------- ---------- ---------- ----------
          ---------- ---------- ---------- ---------- ----------
          ---------- ---------- ---------- ---------- ----------
          ---------- ---------- ---------- ---------- ----------
          ---------- ---------- ---------- ---------- ----------
          ---------- ---------- ---------- ---------- ----------
          ---------- ---------- ---------- ---------- ----------
          ---------- ---------- ---------- ---------- ----------
          ---------- ---------- ---------- ---------- ----------
          ---------- ---------- ---------- ---------- ----------
          ---------- ---------- ---------- ---------- ----------
          ---------- ---------- ---------- ---------- ----------
          ---------- ---------- ---------- ---------- ----------
          ---------- ---------- ---------- ---------- ----------
          ---------- ---------- ---------- ---------- ----------
          ---------- ---------- ---------- ---------- ----------
          ---------- ---------- ---------- ---------- ----------
          ---------- ---------- ---------- ---------- ----------
          ---------- ---------- ---------- ---------- ----------
          ---------- ---------- ---------- ---------- ----------
          ---------- ---------- ---------- ---------- ----------
          ---------- ---------- ---------- ---------- ----------
          ---------- ---------- ---------- ---------- ----------
          ---------- ---------- ---------- ---------- ----------
          ---------- ---------- ---------- ---------- ----------
          ---------- ---------- ---------- ---------- ----------
          ---------- ---TTTTCCT TATTGGTTTG GGGGGGGTAA TCCTTTTAGC
          GGGTAGTAAT TCCTGGGTTA AGGAATATAA TAACAGGATT GATCTTGTTG
          AAAGGTTTTT TCGTGGGAAA TTAGCATAAT TTGCGGGGGC ATTCCTTTTT
          GCCGGTATAT CGTGAATCAG AATTGACGCT GGTGAATGAG GAGGAGTGGT
          GCCATTGGAG GGACGTTATG AAAAGGCAGA AGTATAGATT GTTTAGGGTT
          ATAGGTATTT AGGGAAGGGT GATTTGAGCC GATTGGGCTC TGTAAGGGTG
          AAGGAATTTC TTTGAGAACA CTATCTTGAT TGGAAATGTT CCCTTTTTTC
          CTTATGTGCG GCTACCTCCT AGAGGTGTAT CTTCTATCGT CCTTGCTATT
          CCTTATGTGG TCTAATCTTT GCTTTCCTTT TTCTCTTCGC TCTTTCAGAT
          ACCTTACCGG GACTTTAATT GTTGACATAT TTTCGTGTTC ATTGGCCGGG
          ACTGCTGTTA CTGGTGGTGT TTGCAATTCT GTATACGCAT CCCCTTTCTC
          CGTATTGGTC CTTGCATATA CCTTGGTGTT TTTCTGGTCG TTTCACCTAT
          TTAACAATTC ATAATTGTGC TTCTTGGTCA GTCTTTGTTT ACAATGTATT
          TTTTGTATCT GAGGTTGGTG TTTTGGTGTA GTGGTTTATA TTGTTTGAGT
          GTTTTTTTTG TGAGTTGTTT TTTTTTGTGG AGTATAGAAT GTTGGTTTTT
          GGAGGTGGTG TGTTTAGGTT ATTTTTTTTA GTGATATGTG TATGTTTTGA
          GTTGTGTATG GTTTTTATTT TGCGTTGTGT ATTTAGGTAA GTCTTGTTTG
          TTAGGTTTTG TTTTTTTATT TTTTATGGTA AGTTGTGTTT GGTTTGGAAG
          GTTTGTTAAG TTGGTATTTT GTTTTTTTTT GTTTTTTTGA GATTTTTAGG
          GTTATTATTG GGATAGTGTT GTTTGTAGAT AT
torr_M093 ---------- ---------- ---------- ---------- ----------
          ---------- ---------- ---------- ---------- ----------
          ---------- ---------- ---------- ---------- ----------
          ---------- ---------- ---------- ---------- ----------
          ---------- ---------- ---------- ---------- ----------
          ---------- ---------- ---------- ---------- ----------
          ---------- ---------- ---------- ---------- ----------
          ---------- ---------- ---------- ---------- ----------
          ---------- ---------- ---------- ---------- ----------
          ---------- ---------- ---------- ---------- ----------
          ---------- ---------- ---------- ---------- ----------
          ---------- ---------- ---------- ---------- ----------
          ---------- ---------- ---------- ---------- ----------
          ---------- ---------- ---------- ---------- ----------
          ---------- ---------- ---------- ---------- ----------
          ---------- ---------- ---------- ---------- ----------
          ---------- ---------- ---------- ---------- ----------
          -----AATAA GGACCTCTGT GACCAACTTT TGATGAACCG CATGCCGGAC
          CCTAAGCACC GCGACAAAGA TCCTCTCGTG TCAGTCGATT CGGACAGCGA
          CCTGCAGGAC AGTGATTTGG ACGGAGGAGG AGTCGCTGAA GTGGACACCA
          CCGATACTTC TGGTGACACC GCTTCTGACC AACAGAACTC TAACTTGGAC
          GATTCATCTT CAAAAGGAAA AGGCCATTTG GTGAAACCTC CTTATTCTTA
          CATTGCCCTA ATAACTATGG CCATATTGCA ATCTCCAGAA AAGAAACTTA
          CCTTAAGTGG AATTTGTGAA TTTATCAAGA ACAGGTTTCC GTTTTACAGG
          GAAAAATACC CAATGTGGCA GAACTCGATT CGTCACAATC TGAGCTTGAA
          TGATTGCTTT GTAAAAATTC CCCGAGAGCC AGGTAACCCA GGAAAGGGAA
          ATTATTGGAC ACTAGATCCT GCCAGTGAGG ATATGTT--- ----------
          ---------- ---------- ---------- ---------- ----------
          ---------- ---------- ---------- ---------- ----------
          ---------- ---------- ---------- ---------- ----------
          ---------- ---------- ---------- ---------- ----------
          ---------- ---------- ---------- ---------- ----------
          ---------- ---------- ---------- ---------- ----------
          ---------- ---------- ---------- ---------- ----------
          ---------- ---------- ---------- ---------- ----------
          ---------- ---------- ---------- ---------- ----------
          ---------- ---------- ---------- ---------- ----------
          ---------- ---------- ---------- ---------- ----------
          ---------- ---------- ---------- ---------- ----------
          ---------- ---------- ---------- ---------- ----------
          ---------- ---------- ---------- ---------- ----------
          ---------- ---------- ---------- ---------- ----------
          ---------- ---------- ---------- ---------- ----------
          ---------- ---------- ---------- ---------- ----------
          ---------- ---------- ---------- ---------- ----------
          ---------- ---------- ---------- ---------- ----------
          ---------- ---------- ---------- ---------- ----------
          ---------- ---------- ---------- ---------- ----------
          ---------- ---------- ---------- ---------- ----------
          ---------- ---------- ---------- ---------- ----------
          ---------- ---------- ---------- ---------- ----------
          ---------- ---------- ---------- ---------- ----------
          ---------- ---------- ---------- ---------- ----------
          ---------- ---------- ---------- ---------- ----------
          ---------- ---------- ---------- ---------- ----------
          ---------- ---------- ---------- ---------- ----------
          ---------- ---------- ---------- ---------- ----------
          ---------- ---------- ---------- ---------- ----------
          ---------- ---------- ---------- ---------- ----------
          ---------- ---------- ---------- ---------- ----------
          ---------- ---------- ---------- ---------- ----------
          ---------- ---------- ---------- ---------- ----------
          ---------- ---------- ---------- --
torr_M094 NNNNNNNNNN NNNNNNNNNN NNNNNNNNNN NNNNNNNNNN NNNNNNNNNN
          NNNNNNNNNN NNNNNNNNNN NNNNNNNNNN NNNNNNNNNN NNNNNNNNNC
          TTGGTCTCAT GCAGTTCAAC AAGCAATCTT CAGAAAAGGC AAAGGAAGAT
          ATCAAAAAGG CTCTTCAAGT TCTGAATAAT CATCTGCTTA CTAAAACGTA
          CCTTGTTGGT GAACGTATCA CGCAGGCCGA TATTTCAGTT TTTTGCACAC
          TCTTGTCTTT GTATCAACAT GTTTTAGAAC CTGCTTTCCG CAAGCCTTAC
          CAGAATGTCA ACAGATGGTT CACGACATTG ATGCATCAGC CTCAGTTCAA
          AGCTGTGCTT GGTGATGTCA CATTATGTGA GAAGATGGCC CAGTTTGATG
          CTAAGAAGTT TGCAGAATTG CAAAAGAAAG GAAAGGATAA ACCTGGAAAG
          GCAAAAGAAG AAAAGCCCCA AAAAGCCAAA GAGGAGAAGA AAAAGGAAAA
          GCAGGAAAAG CCAAAGAAAG AGGAAGAAGT TAATGAAGAG CCTGACGAGA
          CTGAGTTGGT TCTTGCCCAA GAACCCAAAT CTAAAGATCC CTTTGAAAAA
          TTTCCAAAGG GCAGTTTTAA CATGGATGAG TTCAAGAGGG TATACTCAAA
          TGAGCCAGAG AAGGTGTCCA TTGAATATTT CTGGAATAAA TTTGACAAAG
          AAAATTATTC TATTTGGTAT TGTGAATACT TATATCCTCA AGAACTTAGT
          CTTATCTTTA TGNNNNNNNN NNNNNNNNNN NNNNNNNNNN NNNNNNNNNN
          NNNNNNNNNN NNNNNNNNNN NNNNNNNNNN NNNNNNNNNN NNNNNNNNNN
          NNNNN----- ---------- ---------- ---------- ----------
          ---------- ---------- ---------- ---------- ----------
          ---------- ---------- ---------- ---------- ----------
          ---------- ---------- ---------- ---------- ----------
          ---------- ---------- ---------- ---------- ----------
          ---------- ---------- ---------- ---------- ----------
          ---------- ---------- ---------- ---------- ----------
          ---------- ---------- ---------- ---------- ----------
          ---------- ---------- ---------- ---------- ----------
          ---------- ---------- ---------- ---------- ----------
          ---------- ---------- ---------- ---------- ----------
          ---------- ---------- ---------- ---------- ----------
          ---------- ---------- ---------- ---------- ----------
          ---------- ---------- ---------- ---------- ----------
          ---------- ---------- ---------- ---------- ----------
          ---------- ---------- ---------- ---------- ----------
          ---------- ---------- ---------- ---------- ----------
          ---------- ---------- ---------- ---------- ----------
          ---------- ---------- ---------C CAGTGAAATG TACAATTGCA
          TCTCTCGAGT TCGTCTCGGA TTTCGGTTTT ATAACCTCGA CCGCAGCACA
          TTAGGTCACA GCCGTCAACC CCAATGGACG ACTCGTTGCA TGGCCTGCCC
          TGCGTTCCGA GATTTCCCAA CCTGGCATTG GGAACGCAAA AGTCAGGAGA
          ATTCTCGAAG TAGACGAGAT CCTTCTTGGA GGGTGGCTTG TGCTCCGGGT
          GGAGGGGCTT CAGGAGGAAT CGGGATTTCC GCCGGACATT ACCTTGATTG
          TTCACAAGGA CCCTAGAGGC TCCGTCGAAA CGGTCCTTAA TGGTGTTGCC
          TACGTCTCTG AAGGATGGAA GACGCATCCA ACACGTCTGT ACTGTGCAAC
          TTCCAGACAT CCCTTTTCCT TATTATTTTG GGGTGGGTAA TCCCTTTAGC
          GAATGGTGAT TTCTGGGTTA AGGAATATAA TAACGGGTAA GAGCTTGTTG
          TAAGGTTTTT TCGTGGGAAA TTAGCATAAT TTGCGGGGGC ATTCCTTTTT
          GCCGGTATAT CGTGAGTCAG AGTTGACGCT GTTGAATGAG GAGGAGTGGT
          GCCATTGGAG GGACGTTATG AAAAGGCAGA AGTATAGATT GTTTAAGGTT
          ATAGGTATTT AGGGAAGGAT GATTTGAGTC GATTGGGCTC TGCAAGGGTG
          AAGGGAATTC TTTGGGAACA CTATCTTGAT GGGAAATGTT CCCTTTTTTC
          CTAATGTGCG GCTACCTCCT TGAGGTGTAT CTTCTATCGT CCTTGCTATT
          CCTTATGTTG TCTAATCTTT GCTTTCCTTT TTCTCTTCGC TCTTTCAGAT
          ACCTTACCGG GACTTTAATT GTTGACATAT TTTCGTGTTC ATTGGCCGAG
          ACTGCTGTTA CTGGTGGTGT TTGCAATTCT GTATACGCAT CCCCTTTCTC
          CGTATTGGTC CTTGCATATA CCTTGGTGTT TTTCTGGTCG TTTCACCTAT
          TTAACAATTC ATAATTGTGC TTCTTGGTCA GTCTTTGTTT ACAATATATT
          TTTTGTATCT GGGTTTGGTG TTTTAGTTGA GTTATTTTTA TTGATTAAAT
          GTTTTTTGTG ATTTTTAGTT TTTTATTCGG GTTAGGTGTT GTTAGTGCTG
          AGAGGTGTGG TGTTTAAGTT GTTTTTTCCT GGTGTATGTG TGTGTTTTGA
          TTTGTATGTG GTATCTATTA AGGGTTGTAG ATTTAAATAG GATTTACTTG
          TTGAATGTGG TTTGTTTATT TGTGGTGGTT AACTGTGTCT GTTTTGAAAG
          GTTTGTTAGT TTGGCATTTT ATTTGTTTTT AGTTTTTGTT AAGTTTTGGT
          GTTATTGTTA GTATTGTGTT GTTCGTTGAT GT
torr_M095 ---------- ---------- ---------- ---------- ----------
          ---------- ---------- ---------- ---------- ----------
          ---------- ---------- ---------- ---------- ----------
          ---------- ---------- ---------- ---------- ----------
          ---------- ---------- ---------- ---------- ----------
          ---------- ---------- ---------- ---------- ----------
          ---------- ---------- ---------- ---------- ----------
          ---------- ---------- ---------- ---------- ----------
          ---------- ---------- ---------- ---------- ----------
          ---------- ---------- ---------- ---------- ----------
          ---------- ---------- ---------- ---------- ----------
          ---------- ---------- ---------- ---------- ----------
          ---------- ---------- ---------- ---------- ----------
          ---------- ---------- ---------- ---------- ----------
          ---------- ---------- ---------- ---------- ----------
          ---------- ---------- ---------- ---------- ----------
          ---------- ---------- ---------- ---------- ----------
          ---------- ---------- ---------- ---------- ----------
          ---------- ---------- ---------- ---------- ----------
          ---------- ---------- ---------- ---------- ----------
          ---------- ---------- ---------- ---------- ----------
          ---------- ---------- ---------- ---------- ----------
          ---------- ---------- ---------- ---------- ----------
          ---------- ---------- ---------- ---------- ----------
          ---------- ---------- ---------- ---------- ----------
          ---------- ---------- ---------- ---------- ----------
          ---------- ---------- ---------- ---------- ----------
          ---------- ---------- ---------- ---------- ----------
          ---------- ---------- ---------- ---------- ----------
          ---------- ---------- ---------- ---------- ----------
          ---------- ---------- ---------- ---------- ----------
          ---------- ---------- ---------- ---------- ----------
          ---------- ---------- ---------- ---------- ----------
          ---------- ---------- ---------- ---------- ----------
          ---------- ---------- ---------- ---------- ----------
          ---------- ---------- ---------- ---------- ----------
          ---------- ---------- ---------- ---------- ----------
          ---------- ---------- ---------- ---------- ----------
          ---------- ---------- ---------- ---------- ----------
          ---------- ---------- ---------- ---------- ----------
          ---------- ---------- ---------- ---------- ----------
          ---------- ---------- ---------- ---------- ----------
          ---------- ---------- ---------- ---------- ----------
          ---------- ---TTTTCCT TATTATTTTG GGGTGGGTAA TCCCTTTAGC
          GAATGGTGAT TTCTGGGTTA AGGAATATAA TAACGGGTAA GAGCTTGTTG
          TAAGGTTTTT TCGTGGGAAA TTAGCATAAT TTGCGGGGGC ATTCCTTTTT
          GCCGGTATAT CGTGAGTCAG AGTTGACGCT GTTGAATGAG GAGGAGTGGT
          GCCATTGGAG GGACGTTATG AAAAGGCAGA AGTATAGATT GTTTAAGGTT
          ATAGGTATTT AGGGAAGGAT GATTTGAGTC GATTGGGCTC TGCAAGGGTG
          AAGGGAATTC TTTGGGAACA CTATCTTGAT GGGAAATGTT CCCTTTTTTC
          CTAATGTGCG GCTACCTCCT TGAGGTGTAT CTTCTATCGT CCTTGCTATT
          CCTTATGTTG TCTAATCTTT GCTTTCCTTT TTCTCTTCGC TCTTTCAGAT
          ACCTTACCGG GACTTTAATT GTTGACATAT TTTCGTGTTC ATTGGCCGAG
          ACTGCTGTTA CTGGTGGTGT TTGCAATTCT GTATACGCAT CCCCTTTCTC
          CGTATTGGTC CTTGCATATA CCTTGGTGTT TTTCTGGTCG TTTCACCTAT
          TTAACAATTC ATAATTGTGC TTCTTGGTCA GTCTTTGTTT ACAATATATT
          TTTTGTATCT GGGTTTGGTG TTTTAGTTGA GTTATTTTTA TTGATTAAAT
          GTTTTTTGTG ATTTTTAGTT TTTTATTCGG GTTAGGTGTT GTTAGTGCTG
          AGAGGTGTGG TGTTTAAGTT GTTTTTTCCT GGTGTATGTG TGTGTTTTGA
          TTTGTATGTG GTATCTATTA AGGGTTGTAG ATTTAAATAG GATTTACTTG
          TTGAATGTGG TTTGTTTATT TGTGGTGGTT AACTGTGTCT GTTTTGAAAG
          GTTTGTTAGT TTGGCATTTT ATTTGTTTTT AGTTTTTGTT AAGTTTTGGT
          GTTATTGTTA GTATTGTGTT GTTCGTTGAT GT
torr_M096 NNNNNNNNNN NNNNNNNNNN NNNNNNNNNN NNNNNNNNNN NNNNNNNNNN
          NNNNNNNNNN NNNNNNNNNN NNNNNNNNNN NNNNNNNNNN NNNNNNTGCC
          TTGGTCTCAT GCAGTTCAAC AAGCAATCTT CAGAAAAGGC AAAGGAAGAT
          ATCAAAAAGG CTCTTCAAGT TCTGAATAAT CATCTGCTTA CTAAAACGTA
          CCTTGTTGGT GAACGTATCA CACAGGCCGA TATTTCAGTT TTTTGCACAC
          TCTTGTCTTT GTATCAACAT GTTTTAGAAC CTGCTTTCCG CAAGCCTTAC
          CAGAATGTCA ACAGATGGTT CACGACATTG ATGCATCAGC CTCAGTTCAA
          AGCTGTGCTT GGTGATGTCA CATTATGTGA GAAGATGGCC CAGTTTGATG
          CTAAGAAGTT TGCAGAATTG CAAAAGAAAG GAAAGGATAA ACCTGGAAAG
          GCAAAAGAAG AAAAGCCCCA AAAAGCCAAA GAGGAGAAGA AAAAGGAGAA
          GCAGGAAAAG CCAAAGAAAG AGGAAGAAGT TAACGAAGAG CCTGATGAGA
          CTGAGTTGGT TCTTGCCCAA GAACCCAAAT CTAAAGATCC CTTTGAAAAA
          TTTCCCAAGG GCAGTTTTAA CATGGATGAG TTCAAGAGGG TATACTCAAA
          TGAGCCAGAG AAGGTGTCCA TTGAATATTT CTGGAATAAA TTTGACAAAG
          AAAATTATTC TATTTGGTAT TGTGAATACT TATATCCTCA AGAACTTAGT
          CTTATCTTTA TGAGCNNNNN NNNNNNNNNN NNNNNNNNNN NNNNNNNNNN
          NNNNNNNNNN NNNNNNNNNN NNNNNNNNNN NNNNNNNNNN NNNNNNNNNN
          NNNNN----- ---------- ---------- ---------- ----------
          ---------- ---------- ---------- ---------- ----------
          ---------- ---------- ---------- ---------- ----------
          ---------- ---------- ---------- ---------- ----------
          ---------- ---------- ---------- ---------- ----------
          ---------- ---------- ---------- ---------- ----------
          ---------- ---------- ---------- ---------- ----------
          ---------- ---------- ---------- ---------- ----------
          ---------- ---------- ---------- ---------- ----------
          ---------- ---------- ---------- ---------- ----------
          ---------- ---------- ---------- ---------- ----------
          ---------- ---------- ---------- ---------- ----------
          ---------- ---------- ---------- ---------- ----------
          ---------- ---------- ---------- ---------- ----------
          ---------- ---------- ---------- ---------- ----------
          ---------- ---------- ---------- ---------- ----------
          ---------- ---------- ---------- ---------- ----------
          ---------- ---------- ---------- ---------- ----------
          ---------- ---------- ---------- ---------- ----------
          ---------- ---------- ---------- ---------- ----------
          ---------- ---------- ---------- ---------- ----------
          ---------- ---------- ---------- ---------- ----------
          ---------- ---------- ---------- ---------- ----------
          ---------- ---------- ---------- ---------- ----------
          ---------- ---------- ---------- ---------- ----------
          ---------- ---------- ---------- ---------- ----------
          ---------- ---NNTTCCT TATTGTTTTG GGGTGGGTAA TCCTTTTGGC
          GAATGGTGAT TCCTGGGTTA AGGAATATAA TAACGGGTAA GAGCCTGTTG
          TAAGGTTTTT TCGTGGGAAA TTAGCATAAT TTGCGGGGGC ATTCCTTTTT
          GCCGGTATAT CGTGAGTCAG AGTTGACGCT GTTGAATGAG GAGGAGTGGT
          GCCATTGGAG GGACGTTATG AAAAGGCAGA AGTATAGATT GTTTAAGGTT
          ATAGGTATTT AGGGAAGGAT GATTTGAGTC GATTGGGCTC TGCAAGGGTG
          AAGGAAATTC TTTGGGAACA CTACCTTGAT GGGAAANNTT CCCTTTTTTC
          CTAATGTGCG GCTACCTCCT TGAGGTGTAT CTTCTATCGT CCTTGCTATT
          CCTTATGTTG TCTAGTCTTT GCTTTCCTTT TTCTCTTCGC TCTTTCAGAT
          ACCTTACCGG GACTTTAATT GTTGACATAT TTTCGTGTTC ATTGGCCGAG
          ACTGCTGTTA CTGGTGGTGT TTGCAATTCT GTATACGCAT CCCCTTTCTC
          CGTATTGGTC CTTGCATATA CCTTGGTGTT TTTCTGGTCG TTTCACCTAT
          TTAACAATTC ATAATTGTGC TTCTTGGTCA GTCTTTGTTT ACAATATATT
          TTTTGTATCN NGGTTTGGCA TTTTAGTAGG GTGATTTTTG TTGGTTTAAT
          GTTTTTTTTG TGGTATGGTT TTTTTTTTGA GTTATAAGTT ATTAGGGTTG
          TGGGGTGTAG TAATTAAGTC ATTTTTTTTT GGTTTATGTG CGTGTTGTAG
          TTTGTGTGTG ATTTTGATTG TAGGTTGTGT GTTGGACTAA GTTTTACTTG
          CTAGGTGTCG TTTGTTTATT TTTTATGATA AATTGTGTTC GGTGTGGATT
          GTTTGTTAGG TTGTTGCTTG GTTTGTTTTT GGTTTTTTTA AGGTTTTAGT
          CTCGTTGTTT AGATTGCGTT GTTCGCTGAT AT
torr_M097 ---------- ---------- ---------- ---------- ----------
          ---------- ---------- ---------- ---------- ----------
          ---------- ---------- ---------- ---------- ----------
          ---------- ---------- ---------- ---------- ----------
          ---------- ---------- ---------- ---------- ----------
          ---------- ---------- ---------- ---------- ----------
          ---------- ---------- ---------- ---------- ----------
          ---------- ---------- ---------- ---------- ----------
          ---------- ---------- ---------- ---------- ----------
          ---------- ---------- ---------- ---------- ----------
          ---------- ---------- ---------- ---------- ----------
          ---------- ---------- ---------- ---------- ----------
          ---------- ---------- ---------- ---------- ----------
          ---------- ---------- ---------- ---------- ----------
          ---------- ---------- ---------- ---------- ----------
          ---------- ---------- ---------- ---------- ----------
          ---------- ---------- ---------- ---------- ----------
          ---------- ---------- ---------- ---------- ----------
          ---------- ---------- ---------- ---------- ----------
          ---------- ---------- ---------- ---------- ----------
          ---------- ---------- ---------- ---------- ----------
          ---------- ---------- ---------- ---------- ----------
          ---------- ---------- ---------- ---------- ----------
          ---------- ---------- ---------- ---------- ----------
          ---------- ---------- ---------- ---------- ----------
          ---------- ---------- ---------- ---------- ----------
          ---------- ---------- ---------- ---------- ----------
          ---------- ---------- ---------- ---------- ----------
          ---------- ---------- ---------- ---------- ----------
          ---------- ---------- ---------- ---------- ----------
          ---------- ---------- ---------- ---------- ----------
          ---------- ---------- ---------- ---------- ----------
          ---------- ---------- ---------- ---------- ----------
          ---------- ---------- ---------- ---------- ----------
          ---------- ---------- ---------- ---------- ----------
          ---------- ---------- ---------- ---------- ----------
          ---------- ---------- ---------- ---------- ----------
          ---------- ---------- ---------- ---------- ----------
          ---------- ---------- ---------- ---------- ----------
          ---------- ---------- ---------- ---------- ----------
          ---------- ---------- ---------- ---------- ----------
          ---------- ---------- ---------- ---------- ----------
          ---------- ---------- ---------- ---------- ----------
          ---------- ---NNTTCCT TATTGTTTTG GGGTGGGTAA TCCTTTTGGC
          GAATGGTGAT TCCTGGGTTA AGGAATATAA TAACGGGTAA GAGCTTGTTG
          TAAGATTCTT TCGTGGGAAA TTAGCATAAT TTGCGGGGGC ATTCCTTTTT
          GCCGGTATAT CGTGAGTCAG AGTTGACGCT GTTGAATGAG GAGGAGTGGT
          GCCATTGGAG GGACGTTATG AAAAGGCAGA AGTATAGATT GTTTAAGGTT
          ATAGGTATTT AGGGAAGGAT GATTTGAGTC GATTGGGCTC TGCAAGGGTG
          AAGGAAATTC TTTGAGAACA CTACCTTGAT GGGAAANNTT CCCTTTTTTC
          CTAATGTGCG GCTACCTCCT TGAGGTGTAT CTTCTATCGT CCTTGCTATT
          CCTTATGTTG TCTAATCTTT GCTTTCCTTT TTCTCTTCGC TCTTTCAGAT
          ACCTTACCGG GACTTTAATT GTTGACATAT TTTCGTGTTC ATTGGCCGAG
          ACTGCTGTTA CTGGTGGTGT TTGCAATTCT GTATACGCAT CCCCTTTCTC
          CGTATTGGTC CTTGCATATA CCTTGGTGTT TTTCTGGTCG TTTCACCTAT
          TTAACAATTC ATAATTGTGC TTCTTGGTCA GTCTTTGTTT ACGATATATT
          TTTTGTATCN NGGTTTGGTG TTTTGATAGG GTTATTTTTA TTAGTTGAGT
          GTTTTTTTTG TGTTTTGGTT TTTCTTTTGG GTTATGGGTT GTTAAGGTTA
          TAGAGTGTGG CATTAGAGTC GTCTTTTTTT AGTATATGTG TGCGCTTTAG
          TTTGTGTGTT GTTTTTATTA TGGATTGTGT GTTGATATGA GATTTGTTTA
          TTGAGTTTTG TTTTTTTGTT TTTTTTAATA AATTGCGTTT GATTTGAGTG
          ATTTGTTGGT TTGTTATTTT GTTTGTTTTT GGTTTTTTTA AGATTTTGGT
          TTTATTATTG GCGTTGTGTT ATTTGTTGAT AT
torr_M098 ---------- ---------- ---------- ---------- ----------
          ---------- ---------- ---------- ---------- ----------
          ---------- ---------- ---------- ---------- ----------
          ---------- ---------- ---------- ---------- ----------
          ---------- ---------- ---------- ---------- ----------
          ---------- ---------- ---------- ---------- ----------
          ---------- ---------- ---------- ---------- ----------
          ---------- ---------- ---------- ---------- ----------
          ---------- ---------- ---------- ---------- ----------
          ---------- ---------- ---------- ---------- ----------
          ---------- ---------- ---------- ---------- ----------
          ---------- ---------- ---------- ---------- ----------
          ---------- ---------- ---------- ---------- ----------
          ---------- ---------- ---------- ---------- ----------
          ---------- ---------- ---------- ---------- ----------
          ---------- ---------- ---------- ---------- ----------
          ---------- ---------- ---------- ---------- ----------
          ---------- ---------- ---------- ---------- ----------
          ---------- ---------- ---------- ---------- ----------
          ---------- ---------- ---------- ---------- ----------
          ---------- ---------- ---------- ---------- ----------
          ---------- ---------- ---------- ---------- ----------
          ---------- ---------- ---------- ---------- ----------
          ---------- ---------- ---------- ---------- ----------
          ---------- ---------- ---------- ---------- ----------
          ---------- ---------- ---------- ---------- ----------
          ---------- ---------- ---------- ---------- ----------
          ---------- ---------- ---------- ---------- ----------
          ---------- ---------- ---------- ---------- ----------
          ---------- ---------- ---------- ---------- ----------
          ---------- ---------- ---------- ---------- ----------
          ---------- ---------- ---------- ---------- ----------
          ---------- ---------- ---------- ---------- ----------
          ---------- ---------- ---------- ---------- ----------
          ---------- ---------- ---------- ---------- ----------
          ---------- ---------- ---------- ---------- ----------
          ---------- ---------- ---------- ---------- ----------
          ---------- ---------- ---------- ---------- ----------
          ---------- ---------- ---------- ---------- ----------
          ---------- ---------- ---------- ---------- ----------
          ---------- ---------- ---------- ---------- ----------
          ---------- ---------- ---------- ---------- ----------
          ---------- ---------- ---------- ---------- ----------
          ---------- ---NNTTCCT TATTGTTTTG GGGTGGGTAA TCCTTTTGGC
          GAATGGTGAT TCCTGGGTTA AGGAATATAA TAACGGGTAA GAGCTTGTTG
          TAAGATTCTT TCGTGGGAAA TTAGCATAAT TTGCGGGGGC ATTCCTTTTT
          GCCGGTATAT CGTGAGTCAG AGTTGACGCT GTTGAATGAG GAGGAGTGGT
          GCCATTGGAG GGACGTTATG AAAAGGCAGA AGTATAGATT GTTTAAGGTT
          ATAGGTATTT AGGGAAGGAT GATTTGAGTC GATTGGGCTC TGCAAGGGTG
          AAGGAAATTC TTTGAGAACA CTACCTTGAT GGGAAANNTT CCCTTTTTTC
          CTAATGTGCG GCTACCTCCT TGAGGTGTAT CTTCTATCGT CCTTGCTATT
          CCTTATGTTG TCTAATCTTT GCTTTCCTTT TTCTCTTCGC TCTTTCAGAT
          ACCTTACCGG GACTTTAATT GTTGACATAT TTTCGTGTTC ATTGGCCGAG
          ACTGCTGTTA CTGGTGGTGT TTGCAATTCT GTATACGCAT CCCCTTTCTC
          CGTATTGGTC CTTGCATATA CCTTGGTGTT TTTCTGGTCG TTTCACCTAT
          TTAACAATTC ATAATTGTGC TTCTTGGTCA GTCTTTGTTT ACGATATATT
          TTTTGTATCN NGGTTTGGTG TTTTGATAGG GTTATTTTTA TTAGTTGAGT
          GTTTTTTTTG TGTTTTGGTT TTTCTTTTGG GTTATGGGTT GTTAAGGTTA
          TAGAGTGTGG CATTAGAGTC GTCTTTTTTT AGTATATGTG TGCGCTTTAG
          TTTGTGTGTT GTTTTTATTA TGGATTGTGT GTTGATATGA GATTTGTTTA
          TTGAGTTTTG TTTTTTTGTT TTTTTTAATA AATTGCGTTT GATTTGAGTG
          ATTTGTTGGT TTGTTATTTT GTTTGTTTTT GGTTTTTTTA AGATTTTGGT
          TTTATTATTG GCGTTGTGTT ATTTGTTGAT AT
torr_M099 ---------- ---------- ---------- ---------- ----------
          ---------- ---------- ---------- ---------- ----------
          ---------- ---------- ---------- ---------- ----------
          ---------- ---------- ---------- ---------- ----------
          ---------- ---------- ---------- ---------- ----------
          ---------- ---------- ---------- ---------- ----------
          ---------- ---------- ---------- ---------- ----------
          ---------- ---------- ---------- ---------- ----------
[truncated: 15,785 more chars]
