# Supplementary material for: On simulated annealing phase transitions in phylogeny reconstruction
Source: Mol Phylogenet Evol. 2016 Aug;101:46–55. doi: 10.1016/j.ympev.2016.05.001 (PMC4912009; doi:10.1016/j.ympev.2016.05.001)
Supplement: Supplementary data 3 [file mmc3.zip › matrices/SCELOPORUS1.phy]

21 5516
c_CO001   CAGTTGCATG AAAGCTGCCC CAATGAAAGA AGTTAGCCTC AGAGGACAAG
          GCAGCTTGGC TTATCCCAGT CTTCGGACAC AGGGAAATTT GGAGGACCTA
          GGTGGGCCCA ATGATGCCAC AAGAGGATTG ACATCTTTGG CAGACACTTT
          TGAACATGTC ATAGAGGAAC TCCTGGATGA GCAGCAGGCC ATCCAGCCCA
          GCAAGGAAAA CAAGGATGCA GACTTGTACT CGTCTCGGGT TATGCTAAGC
          AGYCAAGTGC CTTTGGAGCC TCCACTGCTC TTTCTGCTTG AGGAGTATAA
          AAATTACTTG GATGCTGCAA ACATGTCCAT GAGGGTCCGG CGCCACTCTG
          ATCCTGCTCG CCGTGGAGAG CTGAGTGTGT GTGACAGTAC TAGTGAGTGG
          GTAACAGCGG CCGAGAAAAA GACTGCGGTG GACATGTCAG GGGCAACGGT
          TACCGTCCTG GAAAAAGTAC CAGTACCCAA AGGCCAACTG AAGCAATATT
          TTTATGAGAC CAAATGCAAC TCAAAGGGAT ATACGAAAGA GGGCTGCAGA
          GGCATAGACA AGAGGTACTG GAATTCCCAG TGCCGAACTA CCCAGTCTTA
          TGTGCGAGCT CTCACCATGG ATAACAAAAA AAGAGTTGGA TGGCGGTTTA
          TAAGAATAGA CACTTCCTGT AGGAGGTAGG TGCTAGTCAT AGTGATGGGG
          AGATAGAACA GGAAGAGGAG GAACCAAAAG AGGAAGTGGA GGTTAAAGCA
          GAAGAGGGAG TAGAGGTTAA AGAGAATGAT AGGCAGCAAG ATAATCAGGA
          GGAGGATATT GTGTTAGTAA AAGAAGACAG TGAAAACGTT CTGCCAATAG
          ATGGAGAGCA GGATGTTATG GAAATTAATG AGGCAGATCA TGCAGAGCCA
          GTAGAAAATG AGAATAGCAA AGAAGTAATA GAAATGGAAT GTAATCCTCA
          ACCAGAACAG GAGGGGCCTG TTGCTGCCCT GGAGAAAGAG GAAGCCAGCA
          AGCCAGAAGT TGAAGCAGAG GAGGAAGAAG AGAAGGAGCC TGAATCCACC
          CTGGTATTGG AGGCTGAAGC TCAGCCTCTC TCAGAGTCTG TGCTTCAGCC
          ACCACCTCCA CCACTATTGC AATCTACTCA AGATCAAGAG CCTCAGGTAG
          ACAAAGAAGA ATCTGTAGTG CCTGAAAAGC TGCCGGAAAT TCAGGCAGAC
          CAAGTCCAGG CAGTAACAGT TGAAAACAAG AACAAGGTTA GGAGCAGAAG
          CAGAGGTAGA GCAAGGAACA AAACCAGCAA GAGTCGAAGT CGGAGTACTA
          GCAGCAGTAC TAGCAGTACT AGCTCTACAA GCAGTAGTAG TGGCAGCAGT
          TCAAGCAGTG GCAGCAGTAG TAGCCGGAGT AGTTCCAGCA GCAGCAGCAG
          CACTAGTGGA ACTAGTAGTC GAGAAAGTAG CAGTAGTTCT AGTAGCAGTG
          AGAGCAGAAG TCGAAGCAGG GGGCGTGGGC ACAATAGGGA TAGAAAGCGC
          AGGAGGAGTT TGGATCGCAA GCGAAGAGAT AATTCAGGAG TAGACAGGAG
          TCACAAGTCA TCAAAAGGTA GCAGCAGAGA TGCAAAAGGA TCCAAGGATA
          AAAGGGCGAC CATCTTCATG TTCAAGCTGT GGTTGAACGA GATGCTCCCC
          CCAACTTTGT GCACTACTTC AGCACTGCTC TATTTGTTTC AGGGCTTTTC
          CAGCAATCTG ATGGGCTCCT TGGTCATTTC ATACAACTTC TACAGCCTCA
          ACAAGATGGA AACCGGACAC AGGGCAACCA AAAGGCCTGT GAGCATGATC
          TGGGCCGTTC TCACCATTTG GATGGTCAGT TTGCTGATCT GCATTTTGCC
          TCTCTGTGGC TGGGGCACTT ATGGCTCGAC CTCTTGGGGA TGTTTTGCAG
          ACTGCACCAG TTCTTACATC TTGTTTCTCT TCATCATCTA CTCCTTGTGT
          TTCTTCCTTC TCCTTGTGCT CTCCATCCCG CTCATTTATC AGTTGTTGTG
          CTCAGATGAG CAACTGCATC TTTATGATGA TTATCATCAA ATCACCCGCG
          GATATTTCTC GCCTGGGTCA CCCCCAGTGG GTATCCACAC CCTGCCCCTC
          TCTCCAGAGG ATATGGAAAA TAAAAGCTTG AAGCATTTTC AAAATGCTGG
          CCAGAACGCT GACCCCAGGA TCCAGCAAGG TCCTGCAGAT GACCGCTGTA
          GAGTGGACAG CTACGGCACA CAAAACATAC CATATCACAG CCGAAACTTC
          ACTGTGGAAT TTAAAGGAAA AGTGGCAGCT ATTCTGGATA AAGTCATTGA
          GAAAGAGATT GAGCCAGTGG CTCTAGTGTC ACATCCACTC TTTGAAACAG
          ACACCGAGTT GAACAAAGGT ATGCAGCCAA TAGATAAAAG TGCCTTTTCT
          ATGAGCCATA MAGAGGCAGA AACACATCAG GCAAATCTGC AGCATCTCTG
          CCGCCTCTGT GGAGGCTCAT TTAAAACTGA TCCTCATAAG AGAAGCTACC
          CAGTTCATGG ACCAGTAGAT GATGAGACTC AGGCCCTTCT CAGAAAGAAA
          GAGAAAAAGG CAACATCTTG GCCAGATCTT CTTGCCAAAG TTTTTAAGAT
          TGATGTGAAG GGAGATATTG ACACAATCCA TCCTACAAAG TTTTGTCATC
          AGTGTTGGAC TGTGGTTCAA AAGAAATTAA ACAATTCCCC ATGTGAAATG
          TTTTTCTCAA GGAAARGCCC AGTGGAGTGG AATCCCCATT CCTCAAGCTG
          TGATGTTTGT GGTGCCTCCT TACATGGAGT AAAGAGAAAG AAGCAAGTTC
          TTAATCCACA GCTGAGCAAA AAATTGAGAA TGGTATCTGG ACATGCTAGA
          AAAATAAGAC AAATAAGGAA TCCAAAACAA GTCAGTCAAA AGAGTTTAAT
          GAAAATGATT GCCAGCTGCA AGAAGATTCA TCTCAGTACC AAAATCCTTG
          CAGTAGACTA TCCTGCAGAC TTTGTAAAGT CAATTTCTTG CCAGATATGT
          GAACACATCC TAGCTGACCC AGTAGAAACA ACGTGCAAAC ACTTATTCTG
          CAGAGCCTGC ATCCTTAAAT ATCTCAAAAT AATGGGAAGC TATTGTCCAG
          CTTGTCRCTA TCCTTGCTTT CCTACTGATC TAGTAAGCCC TGTGAAATCA
          TTCCTGAACA TCCTGAATAG TCTACCTGTG GTATGTCCAG TAAAAGATTG
          TCAGGAAGAA ATCTGTTTGG GAAAATACTG TTACCATCTT TCCAGACACA
          AAGAGGTAGA AGMCAAAGAG GGCTATGTGT ACATAAACAA AGGTGGCCGA
          CCAAGACAAC ACTTACTGTT TGCAAGAATA TCATGGAAGA TCTTCTCAAA
          GGCCTTACTT AAATCAAGAT ATTTTGTATC TACAGCACTC CTTTCATCTA
          CCAAACTCGT AA-TTTTATC AAAAATAAAG AGATCRGATT AGTCTRTCAT
          AAGTAGTTTT TGAGAAACCT ATTTTAACAT TTTATGATTA TGGCAATCCC
          TTCAAAAYGT TCACAGACTT TCTGTTTAAT CAGCTGCTAT AGAATCTTTC
          TTGGTATTGA TGTCAGACTA MTTGGGTGGC AATTTTTGGG ATCCTCTTTT
          TTT--CTCTT TTTAAAGATA TGAACAACAT TTGCCCTCCT TCAATCTGTT
          GGGACTTTTC CTGTTCTCTA GGTATTCTCA AAGATTAATG ATAATGATTC
          TCAGATTACT YCTCCTAGTT CTTTTAGTAC CCTTGGATGT TGTTCATCTG
          GTCCTGGACA CATAGGGGCT GAACAGACTG GTGTTTAAGA CTGGCTTTTG
          GGCATAATGG GGGTATAGCA TCCACACACT CAGTCACCCC ACTGATGAGG
          ACTATTGCAT TGGTCCCCCA GGTAATCCTG TTGTCCTGTT CTCCAGTCTC
          TGGTCTCTAA TGTGGCTTTC TTTCCTCTGA AATATAAACT ACAGCACCTG
          GTATTMATTG ACAGCCTCCC ATCCAAATAC TAACCAGAGC TGACCCCGCT
          TAGTTTAGTG TTCAAGATCA GACATRACCG GATCCTGCCG TGGCTAAATG
          AAGCATAGAA CTTTGCTCTT TTGTTGGTTT ACTGTGTCAT CTGGAAGCAG
          ACAATTTC-T TTTTTCTAGT TTGTTCCCCT CCCWGCAAAT CAGAGAAAGA
          AATCATGG-T TTGTTCTTAG CCTCTTCCCC TGGTCTTTTC TTTAAGTTAG
          GAGAAGGRGT GGGTGGTTTG ACAGGAAGTT TTGTGAACGA ACAAGAAAAT
          ATACAGTGTG GTCAGAGTGA AGTAATATGT TGTTTTTTTC TTTCCCCTCA
          AAGTTATGGT TGTGTTTGGA GTGTGTAAAT CTGGTACAGA TATGAAAATC
          CAGAAGGTTG CTGGGCCAAA GGCATAAGGA AAGCATAAAG AAATTTTCTG
          GTGACAGAAA TTTTCACAAC ATATCTCTCA GTGAGCATAA TCTAGGGACA
          GGTTACAATT TTTT-CCTTT CGTTGTTGGA GAACGGAAGG GGACCTATGA
          AATCTGTGTC TGCATGTGGA TCGCCTTGAA GATTTAGGGT GTGTATGTGT
          TTTCACACAC ACATTGG--- TATTTTTATT TATATCTTTT GATGATGATA
          TGCTAAACTG TATAATATTT AACTACATCC TTCATGGATG ATGTTGATGT
          GTGCCTTCAA GTCATTTCAG ACTTATGGGA TCCCACATCA TGGGGATTTC
          TTGGCAGGGT TTCTTCAAAG GAGATTTGCC ATTGCCGTCC TCTGACAGCA
          TGTGACTTGA ACAAGGGCAC CCAGTGGGTT TCCATGGCCA AATGGGGATT
          CAAACTCTAG TCTCCCAAAG TCCTAGTCCA CCATCCAAAC CACTGCACAC
          TGGCTCTCTA TTAGTGATAT ACAATGGTAA AATCTGTTGA TTTCAGTACA
          TCTGTATGAT TGTTTTACAT AGGTTCAAAA CACACTGCAG AAATAATCCA
          GTTTGAGACT GCTCAGTGTT AGGGAATTCT GGGAATGGTA GTTTGTTGTG
          GCACCAAAAC TCTCTGACAG AGAAGGCTAA ATGTCTCAAT GTGGCKTTTA
          GATGACACAC ACTCTGGAAA CTACCAGAAA CCACCTCATG GCTGCTCTAA
          GG-GGTGTGT GTGT--AAAA GCAGGACTAA AAAGAACGAA AAATAAACCA
          CTCTAGCCAG GAAAGTGCGC TCCTTCGACC ATGCATATAA ACACCCTGAC
          ACAAGACCAG TCCCAAAGGA GCACTCCA-T CCTAACCCTA ACCTGAAACC
          AGTGTATAAA TGCAGTGGTG CAGGAGCACA TTTAAAAAGA ACGGAGCCAG
          TGGTCGGG-C AGCTGTCCAA AAAAGGGAAA GTATGACACC TCCAATGGCT
          ATAAGTACAA CAWAAACAAA CCAGACAATC CAAGACAGGG CATGGAATGA
          AGGGGGGGAT GTAGGAAGGC ATGATTGTGC ATTGCCACTG TTTTAATGGG
          CACACCTTTG CTCTGATGCC CTGTCTCGAT GGAGGGTCAC AGGTACGACT
          GTGTGGCCAA TCAAGT
c_KS002   CAGTTGCATG AAAGCTGCCC CAATGAAAGA AGTTAGCCTC AGAGGACAAG
          GCAGCTTGGC TTATCCCAGT CTTCGGACAC AGGGAAATTT GGAGGACCTA
          GGTGGGCCCA ATGATGCCAC AAGAGGATTG ACATCTTTGG CAGACACTTT
          TGAACATGTC ATAGAGGAAC TCCTGGATGA GCAGCAGGCC ATCCAGCCCA
          GCAAGGAAAA CAAGGATGCA GACTTGTACT CGTCTCGGGT TATGCTAAGC
          AGTCAAGTGC CTTTGGAGCC TCCACTGCTC TTTCTGCTTG AGGAGTATAA
          AAATTACTTG GATGCTGCAA ACATGTCCAT GAGGGTCCGG CGCCACTCTG
          ATCCTGCTCG CCGTGGAGAG CTGAGTGTGT GTGACAGTAC TAGTGAGTGG
          GTAACAGCGG CCGAGAAAAA GACTGCGGTG GACATGTCAG GGGCAACGGT
          TACCGTCCTG GAAAAAGTAC CAGTACCCAA AGGCCAACTG AAGCAATATT
          TTTATGAGAC CAAATGCAAC TCAAAGGGAT ATACGAAAGA GGGCTGCAGA
          GGCATAGACA AGAGGTACTG GAATTCCCAG TGCCGAACTA CCCAGTCTTA
          TGTGCGAGCT CTCACCATGG ATAACAAAAA AAGAGTTGGA TGGCGGTTTA
          TAAGAATAGA CACTTCCTGT AGGAGGTAGG TGCTAGTCAT AGTGATGGGG
          AGATAGAACA GGAAGAGGAG GAACCAAAAG AGGAAGTGGA GGTTAAAGCA
          GAAGAGGGAG TAGAGGTTAA AGAGAATGAT AGGCAGCAAG ATAATCAGGA
          GGAGGATATT GTGTTAGTAA AAGAAGACAG TGAAAACGTT CTGCCAATAG
          ATGGAGAGCA GGATGTTATG GAAACTAATG AGGCAGATCA TGCAGAGCCA
          GTAGAAAATG AGAATAGCAA AGAAGTAATA GAAATGGAAT GTAATCCTCA
          ACCAGAACAG GAGGGGCCTG TTGCTGCCCT GGAGAAAGAG GAAGCCAGCA
          AGCCAGAAGT TGAAGCAGAG GAGGAAGAAG AGAAGGAGCC TGAATCCACC
          CTGGTATTGG AGGCTGAGGC TCAGCCTCTC TCAGAGTCTG TGCTTCAGCC
          ACCACCTCCA CCACTATTGC AATCTACTCA AGATCAAGAG CCTCAGGTAG
          ACAAAGAAGA ATCTGTAGTG CCTGAAAAGC TGCCGGAAAT TCAGGCAGAC
          CAAGTCCARG CAGTAACAGT TGAAAACAAG AACAAGGTTA GGAGCAGAAG
          CAGAGGTAGA GCAAGGAACA AAACCAGCAA GAGTCGAAGT CGGAGTACTA
          GCAGCAGTAC TAGCAGTACT AGCTCTACAA GCAGTAGTAG TGGCAGCAGT
          TCAAGCAGTG GCAGCAGTAG TAGCCGGAGT AGTTCCAGCA GCAGCAGCAG
          CACTAGTGGA ACTAGTAGTC GAGAAAGTAG CAGTAGTTCT AGTAGCAGTG
          AGAGCAGAAG TCGAAGCAGG GGGCGTGGGC ACAATAGGGA TAGAAAGCGC
          AGGAGGAGTT TGGATCGCAA GCGAAGAGAT AATTCAGGAG TAGACAGGAG
          TCACAAGTCA TCAAAAGGTA GCAGCAGAGA TGCAAAAGGA TCCAAGGATA
          AAAGGGCGAC CATCTTCATG TTCAAGCTGT GGTTGAACGA GATGCTCCCC
          CCAACTTTGT GCACTACTTC AGCACTGCTC TATTTGTTTC AGGGCTTTTC
          CAGCAATCTG ATGGGCTCCT TGGTCATTTC ATACAACTTC TACAGCCTCA
          ACAAGATGGA AACCGGACAC AGGGCAACCA AAAGGCCTGT GAGCATGATC
          TGGGCCGTTC TCACCATTTG GATGGTCAGT TTGCTGATCT GCATTTTGCC
          TCTCTGTGGC TGGGGCACTT ATGGCTCGAC CTCTTGGGGA TGTTTTGCAG
          ACTGCACCAG TTCTTACATC TTGTTTCTCT TCATCATCTA CTCCTTGTGT
          TTCTTCCTTC TCCTTGTGCT CTCCATCCCG CTCATTTATC AGTTGTTGTG
          CTCAGATGAG CAACTGCATC TTTATGATGA TTATCATCAA ATCACCCGCG
          GATATTTCTC GCCTGGGTCA CCCCCAGTGG GTATCCACAC CCTGCCCCTC
          TCTCCAGAGG ATATGGAAAA TAAAAGCTTG AAGCATTTTC AAAATGCTGG
          CCAGAACGTT GACCCCAGGA TCCAGCAAGG TCCTGCAGAT GACCGCTGTA
          GAGTGGACAG CTACGGCACA CAAAACATAC CATATCACAG CCGAAACTTC
          ACTGTGGAAT TTAAAGGAAA AGTGGCAGCT ATTCTGGATA AAGTCATTGA
          GAAAGAGATT GAGCCAGTGG CTCTAGTGTC ACATCCACTC TTTGAAACAG
          ACACCGAGTT GAACAAAGGT ATGCAGCCAA TAGATAAAAG TGCCTTTTCT
          ATGAGCCATA AAGAGGCAGA AACACATCAG GCAAATCTGC AGCATCTCTG
          CCGCCTCTGT GGAGGCTCAT TTAAAACTGA TCCTCATAAG AGAAGCTACC
          CAGTTCATGG ACCAGTAGAT GATGAGACTC AGGCCCTTCT CAGAAAGAAA
          GAGAAAAAGG CAACATCTTG GCCAGATCTT CTTGCCAAAG TTTTTAAGAT
          TGATGTGAAG GGAGATATTG ACACAATCCA TCCTACAAAG TTTTGTCATC
          AGTGTTGGAC TGTGGTTCAA AAGAAATTAA ACAATTCCCC ATGTGAAATG
          TTTTTCTCAA GGAAAAGCCC AGTGGAGTGG AATCCCCATT CCTCAAGCTG
          TGATGTTTGT GGTGCCTCCT TACATGGAGT AAAGAGAAAR AAGCAAGTTC
          TTAATCCACA GCTGRGCAAA AAATTGAGAA TGGTATCTGG ACATGCTAGA
          AAAATAAGAC AAATAAGGAA TCCAAAACAA GTCAGTCAAA AGAGTTTAAT
          GAAAATGATT GCCAGCTGCA AGAAGATTCA TCTCAGTACC AAAATCCTTG
          CAGTAGACTA TCCTGCAGAC TTTKTAAAGT CAATTTCTTG CCAGATATGT
          GAACACATCC TAGCTGACCC AGTAGAAACA ACGTGCAAAC ACTTATTCTG
          CAGRGCCTGC ATCCTTAAAT ATCTCAAAAT AATGGGAAGC TATTGTCCAG
          CTTGTCGCTA TCCTTGCTTT CCTACTGATC TAGTAAGCCC TGTGAAATCA
          TTCCTGAACA TCCTGAATAG TCTACCTGTG GTATGTCCAG TAAAAGATTG
          TCAGGAAGAA ATCTGTTTGG GAAAATACTG TTACCATCTT TCCAGACACA
          AAGAGGTAGA AGCCAAAGAG GGCTATGTGT ACATAAACAA AGGTGGCCGA
          CCAAGACAAC ACTTACTGTT TGCAAGAATA TCATGGAAGA TCTTCTCAAA
          GGCCTTACTT AAATCAAGAT ATTTTGTATC TACAGCACTC CTTTCATCTA
          CCAAACTCGT AA-TTTTATC AAAAATAAAG AGATCAGATT AGTCTGTCAT
          AAGTCGTTTT TGAGAAACCT ATTTTAACAT TTTATGATTA TGGCAATCCC
          TTCAAAACGT TCACAGACTT TCTGTTTAAT CAGCTGCTAT AGAATCTTTC
          TTGGTATTGA TGTCAGACTA ATTGGGTGGC AATTTTTGGG ATCCTCTTTT
          TTT-CCTCTT TTTAAAGATA TGAACAACAT TTGCCCTCCT TCAATCTGTT
          GGGACTTTTC CTGTTCTCTA GGTATTCTCA AAGATTAATG ATAATGATTC
          TCAGATTACT TCTCCTAGTT CTTTTAGTAC CCTTGGATGT TGTTCATCTG
          GTCCTGGACA CATAGGGGCT GAACAGACTG GTGTTTAAGA CTGGCTTTTG
          GGCATAATGG GGGTATAGCA TCCACACACT CAGTCACCCC ACTGATGAGG
          ACTATTGCAT TGGTCCCCCA GGTAATCCTG TTGTCCTGTT CTCCAGTCTC
          TGGTTTCTAA TGNNNNTTTC TTTCCTCTGA AATATAAACT ACAGCACCTG
          GTATTAATTG ACAGCCTCCC ATCCAAATAC TAACCAGAGC TGACCCCGCT
          TAGTTTAGTG TTCAAGATCA GACATGACCG GATCCTGCCG TGGCTAAATG
          AAGCATAGAA CTTTGCTCTT TTGTTGGTTT ACTGTGTCAT CTGGAAGCAG
          ACAATTTC-T TTTTTCTAGT TTGTTCCCCT CCCAGCAAAT CAGAGAAAGA
          AATCATGG-T TTGTTCTTAG CCTCTTCCCC TGGTCTTTTC TTTAAGTTAG
          GAGAAGGGGT GGGTGGTTTG ACAGGAAGTT TTGTGAACGA ACAAGAAAAT
          ATACAGTGTG GTCAGAGTGA AGTAATATGT TGTTTTTTTC TTTCCCCTCA
          AAGTTATGGT TGTGTTTGGA GTGTGTAAAT CTGGTACAGA TATGAAAATC
          CAGAAGGTTG CTGGGCCAAA GGCATAAGGA AAGCATAAAG AAATTTTCTG
          GTGACAGAAA TTTTCACAAC ATATCTCTCA GTGAGCATAA TCTAGGGACA
          GGTTACAATT TTTT-CCTTT CGTTGTTGGA GAACGGAAGG GGACCTATGA
          AATCTGTGTC TGCATGTGGA TCGCCTTGAA GATTTAGGGT GTGTATGTGT
          TTTCACACAC ACATTGG--- TATTTTTATT TATATCTTTT GATGATGATA
          TGCTAAACTG TATAATATTT AACTACATCC TTCATGGATG ATGTTGATGT
          GTGCCTTCAA GTCATTTCAG ACTTATGGGA TCCCACATCA TGGGGATTTC
          TTGGCAGGGT TTCTTCAAAG GAGATTTGCC ATTGCCGTCC TCTGACAGCA
          TGTGACTTGA ACAAGGGCAC CCAGTGGGTT TCCATGGCCA AATGGGGATT
          CAAACTCTAG TCTCCCAAAG TCCTAGTCCA CCATCCAAAC CACTGCACAC
          TGGCTCTCTA TTAGTGATAT ACARTGGTAA AATCTGTTGA TTTCAGTACA
          TCTGTATGAT TGTTTTACAT AGGTTCAAAA CACACTGCAG AAATAATCCA
          GTTTGAGACT GCTCAGTGTT AGGGAATTCT GGGAATGGTA GTTTGTTGTG
          GCACCAAAAC TCTCTGACAG AGAAGGCTAA ATGTCTCAAT GTGGCATTTA
          GATGACACAC ACTTTGGAAA CTACCAGAAA CCACCTCATG GCTGCTCTAA
          GG-GGTGTGT GTGT--AAAA GCAGGACTAA AAAGAACGAA AAATAAACCA
          CTCTAGCCAG GAAAGTGCGC TCCTTCGACC ATGCATATAA ACACCCTGAC
          ACAAGACCAG TCCCAAAGGA GCACTCCA-T CCTAACCCTA ACCTGAAACC
          AGTGTATAAA TGCAGTGGTG CAGGAGCACA TTTAAAAAGA ACGGAGCCAG
          TGGTCGGGGC AGCTGTCCAA AAAAGGGAAA GTATGACACC TCCAATGGCT
          ATAAGTACAA CTTAAACAAA CCAGACAATC CAAGACAGGG CATGGAATGA
          A-GGGGG-AT GTAGGAAGGC ATGATTGTGC ATTGCCACTG TTTTAATGGG
          CACACCTTTG CTCTGATGCC CTGTCTCGAT GGAGGGTCAC AGGNNNNNNN
          NNNNNNNNNN NNNNNN
c_MS003   CAGTTGCATG AAAGCTGCCC CAATGAAAGA AGTTAGCCTC AGAGGACAAG
          GCAGCTTGGC TTATCCCAGT CTTCGGACAC AGGGAAATTT GGAGGACCTA
          GGTGGGCCCA ATGATGCCAC AAGAGGATTG ACATCTTTGG CAGACACTTT
          TGAACATGTC ATAGAGGAAC TCCTGGATGA GCAGCAGGCC ATCCAGCCCA
          GCAAGGAAAA CAAGGATGCA GACTTRTACT CGTCTCGGGT TATGCTAAGC
          AGTCAAGTGC CTTTGGAGCC TCCACTGCTC TTTCTGCTTG AGGAGTATAA
          AAATTACTTG GATGCTGCAA ACATGTCCAT GAGGGTCCGG CGCCACTCTG
          ATCCTGCTCG CCGTGGAGAG CTGAGTGTGT GTGACAGTAC TAGTGAGTGG
          GTAACAGCRG CCGAGAAAAA GACTGCGGTG GACATGTCAG GGGCAACGGT
          TACCGTCCTG GAAAAAGTAC CAGTACCCAA AGGCCAACTG AAGCAATATT
          TTTATGAGAC CAAATGCAAC TCAAAGGGAT ATACGAAAGA GGGCTGCAGA
          GGCATAGACA AGAGGTACTG GAATTCCCAG TGCCGAACTA CCCAGTCTTA
          TGTGCGAGCT CTCACCATGG ATAACAAAAA AAGAGTTGGA TGGCGATTTA
          TAAGAATAGA CACTTCCTGT AGGAGGTAGG TGCTAGTCAT AGTGATGGGG
          AGATAGAACA GGAAGAGGAG GAACCAAAAG AGGAAGTGGA GGTTAAAGCA
          GAAGAGGGAS TAGAGRTTAA AGAGAATGAT AGGCAGCAAG ATAATCAGGA
          GGAGGATATT GTGTTAGTAA AAGAAGACAG TGAAAACGTT CTGCCAATAG
          ATGGAGAGCA GGATGTTATG GAAACTAATG AGGCAGATCA TGCAGAGCCA
          GTAGAAAATG AGAATAGCAA AGAAGTAATA GAAATGGAAT GTAATCYTCA
          ACCAGAACAG GAGGGGCCTG TTGCTGCCCT GGAGAAAGAG GAAGCCAGCA
          AGCCAGARGT TGAAGCAGAG GAGGAAGAAG AGAAGGAGCC TGAATCCACC
          CTGGTATTGG AGGCTGAGGC TCAGCCTCTC TCAGAGTCTG TGCTTCARCC
          ACCACCTCCA CCACTATTGC AATCTACTCA AGATCAAGAG CCTCAGGTAG
          ACAAAGAAGR ATCTGTAGTG CCTGAAAAGC TGCCGGAAAT TCAGGCAGAC
          CAAGTCCAGG CAGTAACAGT TGAAAACAAG AACAAGGTTA GGAGCAGAAG
          CAGAGGTAGA GCAAGGAACA AAACCAGCAA GAGTCGAAGT CGGAGTACTA
          GCAGCAGTAC TAGCAGTACT AGCTCTACAA GCAGTAGTAG TGGYAGCAGT
          TCAAGCAGTG GCAGCAGTAG TAGCCGGAGT AGTTCCAGCA GCAGCAGCAG
          CACTAGTGGA ACTAGTAGTC GAGAAAGTAG CAGTAGTTCT AGTAGCAGTG
          AGAGCAGAAG TCGAAGCAGG GGGCGTGGGC ACAATAGGGA TAGAAAGCGC
          AGGAGGAGTT TGGATCGCAA GCGAAGAGAT AATTCAGGAG TAGACAGGAG
          TCACAAGTCA TCAAAAGGTA GCAGCAGAGA TGCAAAAGGA TCCAAGGATA
          AAAGGGCGAC CATCTTCATG TTCAAGCTGT GGTTGAACGA GATGCTCCCC
          CCGACTTTGT GCACTACTTC AGCACTGCTC TACTTGTTTC AGGGCTTTTC
          CAGCAATCTG ATGGGCTCCT TGGTCATTTC ATACAACTTC TACAGCCTCA
          ACAAGATGGA AACCGGACAC AGGGCAACCA AAAGGCCTGT GAGCATGATC
          TGGGCCGTTC TCACCATTTG GATGGTCAGT TTGCTGATCT GCATTTTGCC
          TCTCTGTGGC TGGGGCACTT ATGGCTCGAC CTCTTGGGGA TGTTTTGCAG
          ACTGCACCAG TTCTTACATC TTGTTTCTCT TCATCATCTA CTCCTTGTGT
          TTCTTCCTTC TCCTTGTGCT CTCCATCCCG CTCATTTATC AGCTGTTGTG
          CTCAGATGAG CAACTGCATC TTTATGATGA TTATCATCAA ATCACCCGCG
          GATATTTCTC GCCTGGGTCA CCCCCAGTGG GTATCCACAC CCTGCCCCTC
          TCTCCAGAGG ATATGGAAAA TAAAAGCTTG AAGCATWTTC AAAATGCTGG
          CCAGAACGCT GACCCCAGGA TCCAGCAAGG TCCTGCAGAT GACCGCTGTA
          GAGTGGACAG CTACGGCACA CAAAACATAC CATATCACAG CCGAAACTTC
          ACTGTGGAAT TTAAAGGAAA AGTGGCAGCT ATTCTGGATA AAGTCATTGA
          GAAAGAGATT GAGCCAGTGG CTCTAGTGTC ACATCCACTC TTTGAAACAG
          ACACTGAGTT GAACAAAGGT ATGCAGCCAA TAGATAAAAG TGCCTTTTCT
          ATGAGCCATA CAGAGGCAGA AACACATCAG GCAAATCTGC AGCATCTCTG
          CCGCCTCTGT GGAGGCTCAT TTAAAACTGA TCCTCATAAG AGAAGCTACC
          CAGTTCATGG ACCAGTAGAT GATGAGACTC AGGCCCTTCT CAGAAAGAAA
          GAGAAAAAGG CAACATCTTG GCCAGATCTT CTTGCCAAAG TTTTTAAGAT
          TGATGTGAAG GGAGATATTG ACACAATCCA TCCTACAAAG TTTTGTCATC
          AATGTTGGAC TGTGGTTCAA AAGAAATTAA ACAATTCCCC ATGTGAAATG
          TTTTTCTCAA GGAAAAGCCC AGTGGAGTGG AATCCCCATT CCTCAAGCTG
          TGATGTTTGT GGTGCCTCCT TACATGGAGT AAAGAGAAAG AAGCAAGTTC
          TTAATCCACA GCTGAGCAAA AAATTGAGAA TGGTATCTGG ACATGCTAGA
          AAAATAAGAC AAATAAGGAA TCCGAAACAA GTCAGTAAAA AGAGTTTAAT
          GAAAATGATT GCCAGCTGCA AGAAGATTCA TCTCAGTACC AAAATCCTTG
          CAGTAGACTA TCCTGCAGAC TTTGTAAAGT CAATTTCTTG CCAGATATGT
          GAACACATCC TGGCTGACCC AGTAGAAACA ACGTGCAAAC ACTTATTCTG
          CAGAGCCTGC ATCCTTAAAT ATCTCAAAAT AGTGGGAAGC TATTGTCCAG
          CTTGTCGCTA TCCTTGCTTT CCTACTGATC TAGTAAGCCC TGTGAAATCA
          TTCCTGAACA TCCTGAATAG TCTACCTGTG GTATGTCCAG TAAAAGATTG
          TCAGGAAGAA ATCTGTTTGG GAAAATACTG TTACCATCTT TCCAGACACA
          AAGAGGTAGA AGACAAAGAG GGCTATGTGT ACATAAACAA AGGTGGCCGA
          CCAAGACAAC ACTTACTGTT TGCAAGAATA TCATGGAAGA CCTTCTCAAA
          GGCCTTACTT AAATCAAGAT ATTTTGTATC TACAGCACTC CTTTCATCTA
          CCAAACTCGT AA-TTTTATC AAAAATAAAG A--TCAGATT AGTCTGTCAT
          AAGTCGTTTT TGAGAAACCT ATTTTAACAT TTTATGATTA TGGCAATCCC
          TTCAAAATGT TCACAGACTT TCTGTTTAAT CAGCTGCTAT AGAATCTTTC
          TTGGTATTGA TGTCAGACTA CTTGGGTGGC AATTTTTGGG ATCCTCTTTT
          TTTCCCTCTT TTTAAAGATA TGAACAACAT TTGCCCTCCT TCAATCTGTT
          GGGACTTTTC CTGTTCTCTA GGTATTCTCA AAGATTAATG ATAATGATTC
          TCAGATTACT TCTCCTAGTT CTTTTAGTAC CCTTGGATGT TGTTCATCTG
          GTCCTGGACA CATAGGGGCT GAACAGACTG GTGTTTAAGA CTGGCTTTTG
          GGCATAATGG GGGTATAGCA TCCACACACT CAGTCACCCC ACTGATGAGG
          ACTATTGCAT TGGTCCCCCA GGTAATCCTG TTGTCCTGTT CTCCAGTCTC
          TGGTCTCTAA TGTGGCTTTC TTTCCTCTGA AATATAAACT ACAGCACCTG
          GTATTCATTG ACAGCCTCCC ATCCAAATAC TAACCAGAGC TGACCCCGCT
          TAGTTTAGTG TTCAAGATCA GACATGACCG GATCCTGCCG TGGCTAAATG
          AAGCATAGAA CTTTGCTCTT TTGTTGGTTT ACTGTGTCAT CTGGAAGCAG
          ACAATTTC-T TTTTTCTAGT TTGTTCTTCT CCCAGCAAAT CAGAGAAAGA
          AATCATGG-T TTGTTCTTAG CCTCTTCCCC TGGTCTTTTC TTTAAGTTAG
          GAGAAGGAGT GGGTGGTTTG ACAGGAAGTT TTGTGAATGA ACAGGAAAAT
          ATACAGCGTG GTCAGAGTGA AGTAATATGT TGTTTTTTTC TTTCCCCTCA
          AAGTTATGGT TGTGTTTGGA GTGTGTAAAT CTGGTACAGA TATGAAAATC
          CAGAAGGTTG CTGGGCCAAA GGCATAAGGA AAGCATAAAG AMATTTTCTG
          GTGACAGAAA TTTTCACAAC ATATCTCTCA GTGAGCATAA TCTAGGGACA
          GGTTACAATT TTTT-CCTTT CGTTGTTGGA GAACGGAAGG GGACCTATGA
          AATCTGTGTC TGCATGTGGA TCGCCTTGAA GATTTAGGGT GTGTATGTGT
          TTTCACACAC ACATTGG--- TATTTTTATT TATATCTTTT GATGATGATA
          TGCTAAACTG TATAATATTT AACTACATCC TTCATGGATG ATGTTGATGT
          GTGCCTTCAA GTCATTTCAG ACTTATGGGA TCCCACATCA TGGGGATTTC
          TTGGCAGGGT TTCTTCAAAG GAGATTTGCC ATTGCCGTCC TCTGACAGCA
          TGTGACTTGA ACAAGGGCAC CCAGTGGGTT TCCATGGCCA AATGGGGATT
          CAAACTCTAG TCTCCCAAAG TCCTAGTCCA CCATCCAAAC CACTGCACAC
          TGGCTCTCTA TTGGTGATAT ACAATGGTAA AATCTGTTGA TTTCAGTACA
          TCTGTATGAT TGTTTTACAT AGGTTCAAAA CACACTGCAG AAATAATCCA
          GTTTGAGACT GCTCAGTGTT AGGGAATTCT GGGAATGGTA GTTTGTTGTG
          GCACCAAAAC TCTCTGACAG AGAAGGCTAA ATGTCTCAAT GTGGCGTTTA
          GATGACACAC ACTCTGGAAA CTACCAGAAA CCACCTCATG GCTGCTCTAA
          GG-GGTGTGT GTGT--AAAA GCAGGACTAA AAAGAACGAA AAATAAACCA
          CTCTAGCCAG GAAAGTGCGC TCCTTCGACC ATGCATATAA ACACCCTGAC
          ACAAGACCAG TCCCAAAGGA GCACTCCA-T CCTAACCCTA ACCTGAAACC
          AGTGTATAAA TGCAGTGGTG CAGGAGCACA TTTAAAAAGA ACGGAGCCAG
          TGKTCGGGGC GGCTGTCCAA AAAAGGGAAA GTATGACACC TCCAATGGCT
          ATAAGTACAA YATAAACAAA CCAGACAATC CAAGACAGGG CATGGAATGA
          AGGGGGG-AT GTAGGAGGGC ATGATTGTGC ATTGCCACTG TTTTAATGGG
          CACACCTTTG CTCTGATGCC CTGTCTCGAT GGAGGGTCAC AGGTACGACT
          GTGTGGCCGA TCAAGT
c_TX004   CAGTTGCATG AAAGCTGCCC CAATGAAAGA AGTTAGCCTC AGAGGACAAG
          GCAGCTTGGC TTATCCCAGT CTTCGGACAC AGGGAAATTT GGAGGACCTA
          GGTGGGCCCA ATGATGCCAC AAGAGGATTG ACATCTTTGG CAGACACTTT
          TGAACATGTC ATAGAGGAAC TCCTGGATGA GCAGCAGGCC ATCCAGCCCA
          GCAAGGAAAA CAAGGATGCA GACTTGTACT CGTCTCGGGT TATGCTAAGC
          AGTCAAGTGC CTTTGGAGCC TCCACTGCTC TTTCTGCTTG AGGAGTATAA
          AAATTACTTG GATGCTGCAA ACATGTCCAT GAGGGTCCGG CGCCACTCTG
          ATCCTGCTCG CCGTGGAGAG CTGAGTGTGT GTGACAGTAC TAGTGAGTGG
          GTAACAGCGG CCGAGAAAAA GACTGCGGTG GACATGTCAG GGGCAACGGT
          TACCGTCCTG GAAAAAGTAC CAGTACCCAA AGGCCAACTG AAGCAATATT
          TTTATGAGAC CAAATGCAAC TCAAAGGGAT ATACGAAAGA GGGCTGCAGA
          GGCATAGACA AGAGGTACTG GAATTCCCAG TGCCGAACTA CCCAGTCTTA
          TGTGCGAGCT CTCACCATGG ATAACAAAAA AAGAGTTGGA TGGCGGTTTA
          TAAGAATAGA CACTTCCTGT AGGAGGTAGG TGCTAGTCAT AGTGATGGGG
          AGATAGAACA GGAAGAGGAG GAACCAAAAG AGGAAGTGGA GGTTAAAGCA
          GAAGAGGGAG TAGAGGTTAA AGAGAATGAT AGGCAGCAAG ATAATCAGGA
          GGAGGATATT GTGTTAGTAA AAGAAGACAG TGAAAACGTT CTGCCAATAG
          ATGGAGAGCA GGATGTTATG GAAATTAATG AGGCAGATCA TGCAGAGCCA
          GTAGAAAATG AGAATAGCAA AGAAGTAATA GAAATGGAAT GTAATCCTCA
          ACCAGAACAG GAGGGGCCTG TTGCTGCCCT GGAGARAGAG GAAGCCAGCA
          AGCCAGAAGT TGAAGCAGAG GAGGAAGAAG AGAAGGAGCC TGAATCCACC
          CTGGTATTGG AGGCTGAGGC TCAGCCTCTC TCAGAGTCTG TGCTTCAGCC
          ACCACCTCCA CCACTATTGC AATCTACTCA AGATCAAGAG CCTCAGGTAG
          ACAAAGAAGA ATCTGTAGTG CCTGAAAAGC TGCCGGAAAT TCAGGCAGAC
          CAAGTCCAGG CAGTAACAGT TGAAAACAAG AACAAGGTTA GGAGCAGAAG
          CAGAGGTAGA GCAAGGAACA AAACCAGCAA GAGTCGAAGT CGGAGTACTA
          GCAGCAGTAC TAGCAGTACT AGCTCTACAA GCAGTAGTAG TGGCAGCAGT
          TCAAGCAGTG GCAGCAGTAG TAGCCGGAGT AGTTCCAGCA GCAGCAGCAG
          CACTAGTGGA ACTAGTAGTC GAGAAAGTAG CAGTAGTTCT AGTAGCAGTG
          AGAGCAGAAG TCGAAGCAGG GGGCGTGGSC ACAATAGGGA TAGAAAGCGC
          AGGAGGAGTT TGGATCGCAA GCGAAGAGAT AATTCAGGAG TAGACAGGAG
          TCACAAGTCA TCAAAAGGTA GCAGCAGAGA TGCAAAAGGA TCCAAGGATA
          AAAGGGCGAC CATCTTCATG TTCAAGCTGT GGTTGAACGA GATGCTCCCC
          CCAACTTTGT GCACTACTTC AGCACTGCTC TATTTGTTTC AGGGCTTTTC
          CAGCAATCTG ATGGGCTCCT TGGTCATTTC ATACAACTTC TACAGCCTCA
          ACAAGATGGA AACCGGACAC AGGGCAACCA AAAGGCCTGT GAGCATGATC
          TGGGCYGTTC TCACCATTTG GATGGTCAGT TTGCTGATCT GCATTTTGCC
          TCTCTGTGGC TGGGGCACTT ATGGCTCGAC CTCTTGGGGA TGTTTTGCAG
          ACTGCACCAG TTCTTACATC TTGTTTCTCT TCATCATCTA CTCCTTGTGT
          TTCTTCCTTC TCCTTGTGCT CTCCATCCCR CTCATTTATC AGTTGTTGTG
          CTCAGATGAG CAACTGCATC TTTATGATGA TTATCATCAA ATCACCCGCG
          GATATTTCTC GCCTGGGTCA CCCCCAGTGG GTATCCACAC CCTGCCCCTC
          TCTCCAGAGG ATATGGAAAA TAAAAGCTTG AAGCATTTTC AAAATGCTGG
          CCAGAACGCT GACCCCAGGA TCCAGCAAGG TCCTGCAGAT GACCGCTGTA
          GAGTGGACAG CTACGGCACA CAAAACATAC CATATCACAG CCGAAACTTC
          ACTGTGGAAT TTAAAGGAAA AGTGGCAGCT ATTCTGGATA AAGTCATTGA
          GAAAGAGATT GAGCCAGTGG CTCTAGTGTC ACATCCACTC TTTGAAACAG
          ACACCGAGTT GAACAAAGGT ATGCAGCCAA TAGATAAAAG TGCCTTTTCT
          ATGAGCCATA CAGAGGCAGA AACACATCAG GCAAATCTGC AGCATCTCTG
          CCGCCTCTGT GGAGGCTCAT TTAAAACTGA TCCTCATAAG AGAAGCTACC
          CAGTTCATGG ACCAGTAGAT GATGAGACTC AGGCCCTTCT CAGAAAGAAA
          GAGAAAAAGG CAACATCTTG GCCAGATCTT CTTGCCAAAG TTTTTAAGAT
          TGATGTGAAG GGAGATATTG ACACAATCCA TCCTACAAAG TTTTGTCATC
          AATGTTGGAC TGTGGTTCAA AAGAAATTAA ACAATTCCCC ATGTGAAATG
          TTTTTCTCAA GGAAAGGCCC AGTGGAGTGG AATCCCCATT CCTCAAGCTG
          TGATGTTTGT GGTGSCTCCT TACATGGAGT AAAGAGAAAG AAGCAAGTTC
          TTAATCCACA GCTGAGCAAA AAATTGAGAA TGGTATCTGG ACATGCTAGA
          AAAATAAGAC AAATAAGGAA TCCAAAACAA GTCAGTCAAA AGAGTTTAAT
          GAAAATGATT GCCAGCTGCA AGAAGATTCA TCTCAGTACC AAAATCCTTG
          CAGTAGACTA TCCTGCAGAC TTTGTAAAGT CAATTTCTTG CCARATATGT
          GAACACATCC TAGCTGACCC AGTAGAAACA ACGTGCAAAC ACTTATTCTG
          CAGAGCCTGC ATCCTTAAAT ATCTCAAAAT AATGGGAAGC TATTGTCCAG
          CTTGTCGCTA TCCTTGCTTT CCTACTGATC TAGTAAGCCC TGTGAAATCA
          TTCCTGAACA TCCTGAATAG TCTACCTGTG GTATGTCCAG TAAAAGATTG
          TCAGGAAGAA ATCTGTTTGG GAAAATACTG TTACCATCTT TCCAGACACA
          AAGAGGTAGA AGACAAAGAG GGCTATGTGT ACATAAACAA AGGTGGCCGA
          CCAAGACAAC ACTTACTNNN NNNNNNNNNN NNNNNNNNNN NCTTCTCAAA
          GGCCTTACTT AAATCAAGAT ATTTTGTATC TACAGCACTC CTTTCATCTA
          CCAAACTCGT AA-TTTTATC AAAAATAAAG AGATCAGATT AGTCTRTCAT
          AAGTMGTTTT TGAGAAACCT ATTTTAACAT TTTATGATTA TGGCAATCCC
          TTCAAAAYGT TCACAGACTT TCTGTTTAAT CAGCTGCTAT AGAATCTTTC
          TTGGTATTGA TGTCAGACTA MTTGGGTGGC AATTTTTGGG ATCCTCTTTT
          TTT--CTCTT TTTAAAGATA TGAACAACAT TTGCCCTCCT TCAATCTGTT
          GGGACTTTTC CTGTTCTCTA GGTATTCTCA AAGATTAATG ATAATGATTC
          TCAGATTACT YCTCCTAGTT CTTTTAGTAC CCTTGGATGT TGTTCATCTG
          GTCCTGGACA CATAGGGGCT GAACAGACTG GTGKTTAAGA CTGGCTTTTG
          GGCATAATGG GGGTATAGCA TCCACACACT CAGTCACCCC ACTGATGAGG
          ACTATTGCAT TGGTCCCCCA GGTAATCCTG TTGTCCTGTT CTCCAGTCTC
          TGGTCTCTAA TGTGGCTTTC TTTCCTCTGA AATATAAACT ACAGCACCTG
          GTATTCATTG ACAGCCTCCC ATCCAAATAC TAACCAGAGC TGACCCCRCT
          TAGTTTAGTG TTCAAGATCA GACATGACCG GATCCTGCCG TGGCTAAATG
          AAGCATAGAA CTTTGCTCTT TTGTTGGTTT ACTGTGTCAT CTGGAAGCAG
          ACAATTTC-T TTTTTCTAGT TTGTTCCCCT CCCAGCAAAT CAGARAAAGA
          AATCATGG-T TTGTTCTTAG CCTCTTCCCC TGGTCTTTTC TTTAAGTTAG
          GAGAAGGAGT GGGTGGTTTG ACAGGAAGTT TTGTGAACGA ACAAGAAAAT
          ATACAGTGTG GTCAGAGTGA AGTAATATGT TGTTTTTTTC TTTCCCCTCA
          AAGTTATGGT TGTGTYTGGA GTGTGTAAAT CTGGTACAGA TATGAAAATC
          CAGAAGGTTG CTGGGCCAAA GGCATAAGGA AAGCATAAAG AAATTTTCTG
          GTGACAGAAA TTTTCACAAC ATATCTCTCA GTGAGCATAA TCTAGGGACA
          GGTTACAATT TTTT-CCTTT CGTTGTTGGA GAACGGAAGG GGACCTATGA
          AATCTGTGTC TGCATGTGGA TCGCCTTGAA GATTTAGGGT GTGTATGTGT
          TTTCACACAC ACATTGG--- TATTTTTATT TATATCTTTT GATGATGATA
          TGCTAAACTG TATAATATTT AACTACATCC TTCATGGATG ATGTTGATGT
          GTGCCTYCAA GTCATTTCAG ACTTATGGGA TCCCACATCA TGGGGATTTC
          TTGGCAGGGT TTCTTCAAAG GAGATTTGCC ATTGCCGTCC TCTGACAGCA
          TGTGACTTGA ACAAGGGCAC CCAGTGGGTT TCCATGGCCA AATGGGGATT
          CAAACTCTAG TCTCCCAAAG TCCTAGTCCA CCATCCAAAC CACTGCACAC
          TGGCTCTCTA TTAGTGATAT ACAATGGTAA AATCTGTTGA TTTCAGTACA
          TCTGTATGAT TGTTTTACAT AGGTTCAAAA CACACTGCAG AAATAATCCA
          GTTTGAGACT GCTCAGTGTT AGGGAATTCT GGGAATGGTA GTTTGTTGTG
          GCACCAAAAC TCTCTGACAG AGAAGGCTAA ATGTYTCAAT GTGGCKTTTA
          GATGACACAC ACTCTGGAAA CTACCAGAAA CCACCTCATG GCTGCTCTAA
          GG-GGTGTGT GTGT--AAAA RCAGRACTAA AAAGAACGAA AAATAAACCA
          CTCTAGCCAG GAAAGTGCGC TCCTTCGACC ATGCATATAA ACACCCTGAC
          ACAAGACCAG TCCCAAAGGA GCACTCCA-T CCTAACCCTA ACCTGAAACY
          AGTGTATAAA TGCAGTGGTG CAGGAGCACA TTTAAAAAGA ACGGAGCCAG
          TGGTCGGGGC AGCTGTCCAA AAAAGGGAAA GTATGACACC TCCAATGGCT
          ATAAGTACAA CATAAACAAA CCAGACAATY CAAGACAGGG CATGGAATGA
          AGGGGGG-AT GTAGGAAGGC ATGATTGTGC ATTGCCACTG TTTTAATGGG
          CACACCTTTG CTCTGATGCC CTGTCTYGAT GGAGGGTCAC ARGTACGACT
          GTGTGGCCAA TCAAGT
cautus005 CAGTTGCATG AAAGCTGCCC CAATGAAAGA AGTTAGCCTC AGAGGACAAG
          GCAGCTTGGC TTATCCCAGT CTTCGGACAC AGGGAAATTT GGAGGACCTA
          GGTGGGCCCA ATGATGCCAC AAGAGGATTG ACATCTTTGG CAGACACTTT
          TGAACATGTC ATAGAGGAAC TCCTGGATGA GCAGCAGGCC ATCCAGCCCA
          GCAAGGAAAA CAAGGATGCA GACTTGTACT CGTCTCGGGT TATGCTAAGC
          AGTCAAGTGC CTTTGGAGCC TCCACTGCTC TTTCTGCTTG AGGAGTATAA
          AAACTACTTG GATGCTGCAA ACATGTCCAT GAGGGTCCGG CGCCACTCTG
          ATCCTGCTCG CCGTGGAGAG CTGAGTGTGT GTGACAGTAC TAGTGAGTGG
          GTAACAGCGG CCGAGAAAAA GACTGCGGTG GACATGTCAG GGGCAACGGT
          TACCGTCCTG GAAAAAGTAC CAGTACCCAA AGGCCAACTG AAGCAATATT
          TTTATGAGAC CAAATGCAAC TCAAAGGGAT ATACGAAAGA GGGCTGCAGA
          GGCATAGACA AGAGGTACTG GAATTCCCAG TGCCGAACTA CCCAGTCTTA
          TGTGCGAGCT CTCACCATGG ATAACAAAAA AAGAGTTGGA TGGCGGTTTA
          TAAGAATAGA CACTTCCTGT AGGAGGTAGG TGCTAGTCAT AGTGATGGRG
          AGATAGAACA GGAAGAGGAG GAACCAAAAG AGGAAGTGGA GGTTAAAGCA
          GAAGAGGGAG TAGAGGTTAA AGAGAATGAT AGGCAGCAAG ATAATCAGGA
          GGAGGATATT GTGTTAGTAA AAGAAGACAG TGAAAACGTT CTGCCAATAG
          ATGGAGAGCA GGATGYTATG GAAACTAATG AGGCAGATCA TGCAGAGCCA
          GTAGAAAATG AGAATAGCAA AGAAGTAATA GAAATGGAAT GTAATCCTCA
          ACCAGAACAG GAGGGGCCTG TTGCTGCCCT GGAGAAAGAG GAAGCCAGCA
          AGCCAGAAGT TGAAGCAGAG GAGGAAGAAG AGAAGGAGCC TGAATCCACC
          CTGGTATTGG AGGCTGAGGC TCAGCCTCTC TCAGAGTCTG TGCTTCAGCC
          ACCACCTCCA CCACTATTGC AATCTACTCA AGATCAAGAG CCTCAGGTAG
          ACAAAGAAGA ATCTGTAGTG CCTGAAAAGC TGCCGGAAAT TCAGGCAGAC
          CAAGTCCAGG CAGTAACAGT AGAAAACAAG AAYAAGGTTA GGAGCAGAAG
          CAGAGGTAGA GCAAGGAACA AAACCAGCAA GAGTCGAAGT CGGAGTACTA
          GCAGTAGTAC TAGCAGTACT AGCTCTACAA GCAGTAGTAG TGGCAGCAGT
          TCGAGCAGTG GCAGCAGTAG TAGCCGGAGT AGTTCCAGCA GCAGCAGCAG
          CACTAGTGGA ACTAGTAGTC GAGAAAGTAG CAGTAGTTCT AGTAGCAGTG
          AGAGCAGAAG TCGAAGCAGG GGGCGTGGGC ACAATAGGGA TAGAAAGCGC
          AGGAGGAGTT TGGATCGCAA GCGAAGAGAT AATTCAGGAG TAGACAGGAG
          TCACAAGTCA TCAAAAGGTA GCAGCAGAGA TGCAAAAGGA TCCAAGGATA
          AAAGAGCGAC CATCTTCATG TTCAAGCTGT GGTTGAACRA GATGCTCCCC
          CCGACTTTGT GCACTACTTC AGCACTGCTC TACTTATTTC AGGGCTTTTC
          CAGCAATCTG ATGGGCTCCT TGGTCATTTC ATACAACTTC TACAGCCTCA
          ACAAGATGGA AACTGGACAC AGGGCAACCA AAAGGCCTGT GAGCATGATC
          TGGGCCGTTC TCACCATTTG GATGGTCAGT TTGCTGATCT GCATTTTGCC
          TCTCTGTGGC TGGGGCACTT ATGGCTCGAC CTCTTGGGGA TGTTTTGCAG
          ACTGCACCAG TTCTTACATC TTGTTTCTCT TCATCATCTA CTCCTTGTGT
          TTCTTCCTTC TCCTTGTGCT CTCCATCCCG CTCATTTATC AGCTGTTGTG
          CTCAGATGAG CAACTGCACC TTTATGATGA TTATCATCAA ATCACCCGCG
          GATATTTCTC GCCTGGGTCA CCCCCAGTGG GTATCCACAC CCTGCCCCTC
          TCTCCAGAGA ATATGGAGAA TAAAAGCTTG AAGCAGTTTC AAAATGCTGG
          CCAGAACGCT GACCCCAGGA TCCAGCAAGG TCCTGCAGAT GACCGCTGTA
          GAGTGGACAG CTACAGCACA CAAAACATAC CATATCACAG CCGAAACTTC
          ACTGTGGAAT TTAAAGGAAA AGTGGCAGCT ATTCTGGATA AAGTCATTGA
          GAAAGAGATT GAGCCAGTGG CTCTAGTGTC ACATCCACTC TTTGAAACAG
          ACACCGAGTT GAACAAAGGT ATGCAGCCAA TAGATAAAAG TGCCTTTTCT
          ATGAGCCATA CAGAGGCAGA AACACATCAG GCAAATCTGC AGCATCTCTG
          CCGCCTCTGT GGAGGCTCAT TTAAAACTGA TCCTTATAAG AGAAGCTACC
          CAGTTCATGG ACCAGTAGAT GATGAGACTC AGGCCCTTCT CAGAAAGAAA
          GAGAAAAAGG CAACATCTTG GCCAGATCTT CTTGCCAAAG TTTTTAAGAT
          TGATGTGAAG GGAGATATTG ACACAATCCA TCCTACAAAG TTTTGTCATC
          AATGTTGGAC TGTGGTTCAA AAGAAATTAA ACAATTCCCC ATGTGAAATG
          TTTTTCTCAA GGAAAAGCCC AGTGGAGTGG AATCCCCATT CCTCAAGCTG
          TGATGTTTGT GGCACCTCCT TACATGGAGT AAAGAGAAAG AAGCAAGTTC
          TTAATCCACA GCTGAGCAAA AAATTGAGAA TGGTATCTGG ACATGCTAGA
          AAAATAAGAC AAATAAGGAA TCCAAAACAA GTCAGTCAAA AGAGTTTAAT
          GAAAATGATT GCCAGCTGCA AGAAGATTCA TCTCAGTACC AAAATCCTTG
          CAGTAGACTA TCCTGCAGAC TTTGTAAAGT CAATTTCTTG CCAGATCTGT
          GAACACATCC TGGCYGACCC AGTAGAAACA ACGTGCAAAC ACTTATTCTG
          CAGAGCCTGC ATCCTTAAAT ATCTCAAAAT AGTGGGAAGC TATTGTCCAG
          CTTGTCGCTA TCCTTGCTTT CCTACTGATC TAGTAAGCCC TGTGAAATCA
          TTCCTGAACA TCCTGAATAG TCTACCTGTG ATATGTCCAG TAAAAGATTG
          TCAGGAAGAA ATCTGTTTGG GAAAATACTG TTACCATCTT TCCAGACACA
          AAGAGGTAGA TRACAAAGAG GGCTATGTGT ACATAAACAA AGGTGGCCGA
          CCAAGACAAC ACTTACTGTT TGCAAGAATA TCATGAAAGA CCTTCTCAAA
          GGCCTTACTT AAATCAAGAT ATTTTGTATC TACAGCACTC CTTTCATCTA
          CCAAACTGGT AA-TTTTATC AAAAATAAAG AGATCAGATT AGTCTGTCAT
          AAGTAGTTTT TGAGAAACCT ATTTTAACTT TTTATGATTA TGGCAATCCC
          TTCAAAATGT TCACAGACTT TCTGTTTAAT CAGCTGCTAT AGAATCTTTC
          TTGGTATTGA TGTCAGACTA ATTGGGTGGC AATTTTCGGG ATCCTCTTTT
          TTTT-CTCTT TTTGAAGATA TGAACAACAT TTGCCCTCCT TCAATCTGTT
          GGGACTTTTC CTGTTCTCTA GGTATTCTCA AAGATTAATG ATAATGATTC
          TGAGATTACT TCTCCTAGTT CTTTTAGTAC CCTTGGATGT TGTTCATCTG
          GTCCTGGACA CATAGGGGCT GAACAGACTG GTGTTTAACA CTGGCTTTAG
          GGCATAATGG GGGTATAGCA TCCACACACT CAGTCACCCC ACTGATGGGG
          ACTATTGCAT TGGTCCCCCA GGTAATCCTG TTGTCCTGTT CTCCAGTCTC
          TGGTCTCTAA TGTGGCTTTC TTTCCTCTGA AATATAAACT ----------
          ---------- ACAGCCTCCC ATCCAAATAC TAACCAGAGC TGACCCTGCT
          -----TAGTG TTCAAGATCA GACATGACCG GATCCTGCCG TGGCTAAATG
          AAGCATAGAA CTTTGCTCTT TGGTTGGTTT ACTRTGTCAT CTGGAAGCAG
          ACAATTTC-T TTTTTCTAGT TTGTTCCCCT CCCAGCAAAT CAGAGAAAGA
          AATCATGG-T TTGTTCTTAG CCTCTTCCCC TGGTCTTTTC TTTAAGTTAG
          GAGAAGGAGT GGGTGGTTTG ACAGGAAGTT TTGTGAATGA ACAGGAAAAT
          ATACAGCGTG GTCAGAGTGA AGTAATRTGT TGTTTTTTTC TTTCCCCCCA
          AAGTTATAGT TGTGTTTGGA GTGTGTAAAT CTGGTACAGA TATGAAAATC
          CAGAAGGTTG CTGGGCCAAA GGCATAAGGA AAGCATAAAG AAATTTTCTG
          GTGACAGAAA TTTTCACAAC ATATCTCTCA GTGAGCATAA TCTAGGGACA
          GGTTACAATT TTTT-CCTTT CGTTGTTAGA GAACGGAAGG GGACCTATGA
          AATCTGTGTC TGCATGTGGA TCTCCTTGAA GATTTAGGGT GTGTATGTGT
          TTTCACACAC ACATTGG--- TATTTTTATT TATATCTTTT GATGATGATA
          TGCTAAACTG TATAATATTT AACTACATCC TTCATGGAAG ATGTTGATGT
          GTGCCTTYAA GTCATTTCAG ACTTATGGCA TCCCATATCA TGGGGATTTC
          TTGGCAGGGT TTCTTCAAAG GAGATTTGCC ATTGCCGTCC TCTGACAGCA
          TGTGACTTGA ACAAGGGMAC CCAGTGGGTT TCCATGGCCG AATGGGGATT
          CAAACTCTAG TCTCCCAAAG TCCTAGTCCA CCATCCAAAC CACTGCACAC
          TGGCTCTCTA TTGGTGATAT ACAATGGTAA AATCTGTTGG TTTCAGTACA
          TCTGTATGAT TGTTTTACAT AGGTTCAAAA CACACTGCAG AAATAATCCA
          GTTTGAGACT GCTCAGTGTC AGGGAATTCT GGGAATGGTA GTTTSTTGTG
          GCACCAAAAC TMTCTGACAG AGAAGGCTAA ATGTCTCAAT GTGGCGTTTA
          GATGACACAC GCTCTGGAAA CTACCAGAAA CCACCTCATG GCTTCTCTAA
          GG-GGTGTGT GTGT--AAAA GCAGGACTAA AAAGAACGAA AAATAAACCA
          CTCTAGCCAG GAAAGTGCGC TCCTTCGACC ATGCATATAA ACACCCTGAC
          ACAAGACCAG TCCCAAAGGA GCACTCCA-T CCTAACCCTA ACCTGAAACC
          AGTGTATAAA TRCAGTGGTG CAGGAGCACA TTTAAAAAGA ACGGAGCCAG
          TGGTCGGGGC AGCTGTCCAA AAAAGGGAAA ATATGACACC TCCAATGGCT
          ATAAGTACAA CATAAACAAA CCAGACAATC CAAGACAGGG CATGGAATGA
          AGGGGGC-CT GTAGGAGGGC ATGATTGTGC ATTGCCACTG TTTTAATGGG
          CACACCTTTG CTCTGATGCC CTGTCTCGAT GGAGGGTCAC AGGTACGACT
          GTGTGRCTAA TCAAGT
cw_AZ006  CAGTTGCATG AAAGCTGCCC CAATGAAAGA AGTTAGYCTC AGAGGACAAG
          GCAGCTTGGC TTATCCCAGT CTTCGGACAC AGGGAAATTT GGAGGACCTA
          GGTGGGCCCA ATGATGCCAC AAGAGGATTG ACATCTTTGG CAGACACTTT
          TGAACATGTC ATAGAGGAAC TCCTGGATGA GCAGCAGGCC ATCCAGCCCA
          GCAAGGAAAA CAAGGATGCA GACTTGTACT CGTCTCGGGT TATGCTAAGC
          AGTCAAGTGC CTTTGGAGCC TCCACTGCTC TTTCTGCTTG AGGAGTATAA
          AAATTACTTG GATGCTGCAA ACATGTCCAT GAGGGTCCGG CGCCACTCTG
          ATCCTGCTCG CCGTGGAGAG CTGAGTGTGT GTGACAGTAC TAGTGAGTGG
          GTAACAGCGG CCGAGAAAAA GACTGCGGTG GACATGTCAG GGGCAACGGT
          TACCGTCCTG GAAAAAGTAC CAGTACCCAA AGGCCAACTG AAGCAATATT
          TTTATGAGAC CAAATGCAAC TCAAAGGGAT ATACGAAAGA GGGCTGCAGA
          GGCATAGACA AGAGGTACTG GAATTCCCAG TGCCGAACTA CCCAGTCTTA
          TGTGCGAGCT CTCACCATGG ATAACAAAAA AAGAGTTGGA TGGCGGTTTA
          TAAGAATAGA CACTTCCTGT AGGAGGTAGG TGCTAGTCAT AGTGATGGGG
          AGATAGAACA GGAAGAGGAG GAACCAAAAG AGGAAGTGGA GGTTAAAGCA
          GAAGAGGGAG TAGAGGTTAA AGAGAATGAT AGGCAGCAAG ATAATCAGGA
          GGAGGATATT GTGTTAGTAA AAGAAGACAG TGAAAACGTT CTGCCAATAG
          ATGGAGAGCA GGATGTTATG GAAACTAATG AGGCAGATCA TGCAGAGCCA
          GTAGAAAATG AGAATAGCAA AGAAGTAATA GAAATGGAAT GTAATCTTCA
          ACCAGAACAG GAGGGGCCTG TTGCTGCCCT GGAGAAAGAG GAAGCCAGCA
          AGCCAGAAGT TGAAGCAGAG GAGGAAGAAG AGAAGGAGCC TGAATCCACC
          CTGGTATTGG AGGCTGAGGC TCAGCCTCTC TCAGAGTCTG TGCTTCAGCC
          ACCACCTCCA CCACTATTGC AATCTACTCA AGATCAAGAG CCTCAGGTAG
          ACAAAGAAGA ATCTGTAGTG CCTGAAAAGC TGCCGGAAAT TCAGGCAGAC
          CAAGTCCAGG CAGTAACAGT TGAAAACAAG AACAAGGTTA GGAGCAGAAG
          CAGAGGTAGA GCAAGGAACA AAACCAGCAA GAGTCGAAGT CGGAGTACTA
          GCAGCAGTAC TAGCAGTACT AGCTCTACAA GCAGTAGTAG TGGCAGCAGT
          TCAAGCAGTG GCAGCAGTAG TAGCCGGAGT AGTTCCAGCA GCAGCAGCAG
          CACTAGTGGA ACTAGTAGTC GAGAAAGTAG CAGTAGTTCT AGTAGCAGTG
          AGAGCAGAAG TCGAAGCAGG GGGCGTGGGC ACAATAGGGA TAGAAAGCGC
          AGGAGGAGTT TGGATCGCAA GCGAAGAGAT AATTCAGGAG TAGACAGGAG
          TCACAAGTCA TCAAAAGGTA GCAGCAGAGA TGCAAAAGGA TCCAAGGATA
          AAAGGGCGAC CATCTTCATG TTCAAGCTGT GGTTGAACGA GATGCTCCCC
          CCGACTTTGT GCACTACTTC AGCACTGCTC TATTTGTTTC AGGGCTTTTC
          CAGCAATCTG ATGGGCTCCT TGGTCATTTC ATACAACTTC TACAGCCTCA
          ACAAGATGGA AACCGGACAC AGGGCAACCA AAAGGCCTGT GAGCATGATC
          TGGGCCGTTC TCACCATTTG GATGGTCAGT TTGCTGATCT GCATTTTGCC
          TCTCTGTGGC TGGGGCACTT ATGGCTCGAC CTCTTGGGGA TGTTTTGCAG
          ACTGCACCAG TTCTTACATC TTGTTTCTCT TCATCATCTA CTCCTTGTGT
          TTCTTCCTTC TCCTTGTGCT CTCCATCCCG CTCATTTATC AGCTGTTGTG
          CTCAGATGAA CAACTGCATC TTTATGATGA TTATCATCAA ATCACCCGCG
          GATATTTCTC GCCTGGGTCA CCCCCAGTGG GTATCCACAC CCTGCCCCTC
          TCTCCAGAGG ATATGGAAAA TAAAAGCTTG AAGCATTTTC AAAATGCTGG
          CCAGAACGCT GACCCCAGGA TCCAGCAAGG TCCTGCAGAT GACCGCTGTA
          GAGTGGACAG CTACGGCACA CAAAACATAC CATATCACAG CCGAAACTTC
          ACTGTGGAAT TTAAAGGAAA AGTGACAGCT ATTCTGGATA AAGTCATTGA
          GAAAGAGATT GAGCCAGTGG CTCTAGTGTC ACATCCACTC TTTGAAACAG
          ACACCGAGTT GAACAAAGGT ATGCAGCCAA TAGATAAAAG TGCCTTTTCT
          ATGAGCCATA CAGAGGCAGA AACACATCAG GCAAATCTTC AGCATCTCTG
          CCGCCTCTGT GGAGGCTCAT TTAAAACTGA TCCTCATAAR AGAAGCTACC
          CAGTTCATGG ACCAGTAGAT GATGAGACTC AGGCCCTTCT CAGAAAGAAA
          GAGAAAAAGG CAACATCTTG GCCAGATCTT CTTGCCAAAG TTTTTAAGAT
          TGATGTGAAG GGAGATATTG ACACAATCCA TCCTACAAAG TTTTGTCATC
          AGTGTTGGAC TGTGGTTCAA AAGAAATTAA ACAATTCCCC ATGTGAAATG
          TTTTTCTCAA GGAAAAGCCC AGTGGAGTGG AATCCCCATT CCTCAAGCTG
          TGATGTTTGT GGTGCCTCCT TACATGGAGT AAAGAGAAAG AAGCAAGTTC
          TTAATCCACA GCTGAGCAAA AAATTGAGAA TGGTATCTGG ACATGCTAGA
          AAAATAAGAC AAATAAGGAA TCCAAAACAA GTCAGTCAAA AGAGTTTAAT
          GAAAATGATT GCCAGCTGCA AGAAGATTCA TCTCAGTACC AAAATCCTTG
          CAGTAGACTA TCCTGCAGAC TTTGTAAART CAATTTCTTG CCAGATATGT
          GAACACATCC TAGCTGACCC AGTAGAAACA ACGTGCAAAC ACTTATTCTG
          CAGAGCCTGC ATCCTTAAAT ATCTCAAAAT AATGGGAAGC TATTGTCCAG
          CTTGTCGCTA TCCTTGCTTT CCTACTGATC TAGTAAGCCC TGTGAAATCA
          TTCCTGAACA TCCTGAATAG TCTACCTGTG GTATGTCCAG TAAAAGATTG
          TCAGGAAGAA ATCTGTTTGG GAAAATACTG TTACCATCTT TCCAGACACA
          AAGAGGTAGA AGACAAAGAG GGCTATGTGT ACATAAACAA AGGTGGYCGA
          CCAAGACAAC ACTTACTGTT TGCAAGAATA TCATGGAAGA CCTTCTCAAA
          GGCCTTACTT AAATCAAGAT ATTTTGTATC TACAGCACTC CTTTCATCTA
          CCAAACTYGT AA-TTTTATC AAAAATAAAG AGATCAGATT AGTCTGTCAT
          AAGTAGTTTT TGAGAAACCT ATTATAATAT TTTATGATTA TGGCAATCCC
          TTCAAAATGT TCACAGACTT TCTGTTTAAT CAGCTGCTAT AGAATCTTTC
          TTGGTATTGA TGTCAGACTA CTTGGGTGGC AATTTTTGGG ATCCTCTTTT
          TTTT-CTCTT TTTAAAGATA TGAACAACAT TTGCCCTCCT TCAATCTGTT
          GGGACTTTTC CTGTTCTCTA CGTATTCTCA AAGATTAATG ATAATGATTC
          TCAGATTACT TCTCCTAGTT CTTTTAGTAC CCTTGGATGT TGTTCATCTG
          GTCCTGGACA CATAGGGGCT GAACAGACTG GTGTTTAAGA CTGGCTTTTG
          GGCATAATGG GGGTATAGCA TCCACACACT CAGTCACCCC ACTGATGAGG
          ACTATTGCAT TGGTCCCCCA GGTAATCCTG TTGTCCTGTT CTCCAGTCTC
          TGGTTTCTAA TGTGGCTTTC TTTCCTCTGA AATATAAACT ACAGCACCTG
          GTATTCATTG ACAGCCTCCC ATCCAAATAC TAACCAGAGC TGACCCYGCT
          TAGTTTAGTG TTCAAGATCA GACATGACCG GATCCTGCCG TGGCTAAATG
          AAGCATAGAA CTTTGCTCTT TTGTTGGTTT ACTGTGTCAT CTGGAAGCAG
          ACAATTTC-T TTTTTCTAGT TTGTTCCCCT CCYAGCAAAT CAGAGAAAGA
          AATCATGG-T TYGTTCTTAG CCTCTTCCCC TGGTCTTTTC TTTAAGTTAG
          GAGAAGGAGT GGGTGGTTTG ACAGGAAGTT TTGTGAATGA ACAGGAAAAT
          ATACAGTGTG GTCAGAGTGA AGTAATATGT TGTTTTTTTC TTTCCCCTCA
          AAGTTATGGT TGTGTTTGGA GTGTGTAAAT CTGGTACAGA TATGAAAATC
          CAGAAGGTTG CTGGGCCAAA GGCATAAGGA AAGCATAAAG AAATTTTCTG
          GTGACAGAAA TTTTCACAAC ATATCTCTCA GTGAGCATAA TCTAGGGACA
          GGTTACAATT TTTT-CCTTT CGTTGNNNNN NNNNNNNNNN NNNNNNNNNN
          NNNNNNNNNN NNNNNNNNNN NNNNNNNNNN NNNNNNNNNN NNNNNNNNNN
          NNNNNNNNNN NNNNNNNNNN NNNNNNNNNN NNNNNNNNNT GATGATGATA
          TGCTAAACTG TATAATATTT AACTACATCC TTCATGGATG ATGTTGATGT
          GTGCCTTCAA GTCATTTCAG ACTTATGGCA TCCCACATAA TGGGGATTTC
          TTGGCAGGGT TTCTTCAAAG GAGATTTGCC ATTGCCGTCC TCTGACAGCA
          TGTGACTTGA ACAAGGGCAC CCAGTGGGTT TCCATGGACA AATGGGGATT
          CAAACTCTAG TCTCCCAAAG TCCTAGTCCA CCATCCAAAC CACTGCACAC
          TGGCTCTCTA TTGGTGATAT ACAATGGTAA AATCTGTTGA TTTCAGTACA
          TCTGTATGAT TGTTTTACAT AGGTTCAAAA CACACTGCAG AAATAATCCA
          GTTTGAGACT GCTCAGTGTT AGGGAATTCT GGGAATGGTA GTTTGTTGTG
          GCACCAAAAC TCTCTGACAG AGAAGGCTAA ATGTCTCAAT GTGGCGTTTA
          GATGACACAC AYTCTGGAAA CTACCAGAAA CCACCTCATG GCTGCTCTAA
          GG-GGTGTGT GTGTGTAAAA GCAGGACTAA AARGAACRAA AAATAAACCA
          CTCTAGCCAG GAAAGTGCGC TCCTTCGACC ATGCATATAA ACACCCTGAC
          ACAAGACCAG TCCCAAAGGA GCACTCCA-T CCTAACCCTA ACCTGAAACC
          AGTGTATAAA TGCAGTGGTG CAGGAGCACA TTTAAAAAGA ACGGAGCCAG
          TGGTCGGGGC AGCTGTCCAA AAAAGGGAAA GTATGACACC TCCAATGGCT
          ATAAGTACAA CATAAACAAA CCAGACAATC CAAGACAGGG CATGGAATGA
          AGGGGGG-AT GTAGGAAGGC ATGATTGTGC ATTGCCACTG TTTTAATGGG
          CACACCTTTG CTCTGATGCC CTGTCTCGAT GGAGGGTCAC AGGTACGACT
          GTGTGGCCAA TCAAGT
cw_NM1007 CAGTTGCATG AAAGCTGCCC CAATGAAAGA AGTTAGCCTC AGAGGACAAG
          GCAGCTTGGC TTATCCCAGT CTTCGGACAC AGGGAAATTT GGAGGACCTA
          GGTGGGCCCA ATGATGCCAC AAGAGGATTG ACATCTTTGG CAGACACTTT
          TGAACATGTC ATAGAGGAAC TCCTGGATGA GCAGCAAGCC ATCCAGCCCA
          GCAAGGAAAA CAAGGATGCA GACTTGTACT CGTCTCGGGT TATGCTAAGC
          AGTCAAGTGC CTTTGGAGCC TCCACTGCTC TTTCTGCTTG AGGAGTATAA
          AAATTACTTG GATGCTGCAA ACATGTCCAT GAGGGTCCGG CGCCACTCTG
          ATCCTGCTCG CCGTGGAGAG CTGAGTGTGT GTGACAGTAC TAGTGAGTGG
          GTAACAGCGG CCGAGAAAAA GACTGCGGTG GACATGTCAG GGGCAACGGT
          TACCGTCCTG GAAAAAGTAC CAGTACCCAA AGGCCAACTG AAGCAATATT
          TTTATGAGAC CAAATGCAAC TCAAAGGGAT ATACGAAAGA GGGCTGCAGA
          GGCATAGACA AGAGGTACTG GAATTCCCAG TGCCGAACTA CCCAGTCTTA
          TGTGCGAGCT CTCACCATGG ATAACAAAAA AAGAGTTGGA TGGCGGTTTA
          TAAGAATAGA CACTTCCTGT AGGAGGTAGG TGCTAGTCAT AGTGATGGGG
          AGATAGAACA GGAAGAGGAG GAACCAAAAG AGGAAGTGGA GGTTAAAGCA
          GAAGAGGGAG TAGAGGTTAA AGAGAATGAT AGGCAGCAAG ATAATCAGGA
          GGAGGATATT GTGTTAGTAA AAGAAGACAG TGAAAAYGTT CTGCCAATAG
          ATGGAGAGCA GGATGTTATG GAAACTAATG AGGCAGATCA TGCAGAGCCA
          GTAGAAAATG AGAATAGCAA AGAAGTAATA GAAATGGAAT GTAATCYTCA
          ACCAGAACAG GAGGGGCCTG TTGCTGCCCT GGAGAAAGAG GAAGCCAGCA
          AGCCAGAAGT TGAAGCAGAG GAGGAAGAAG AGAAGGAGCC TGAATCCACC
          CTGGTATTGG AGGCTGAGGC TCAGCCTCTC TCAGAGTCTG TGCTTCAGCC
          ACCACCTCCA CCACTATTGC AATCTACTCA AGATCAAGAG CCTCAGGTAG
          ACAAAGAAGA ATCTGTAGTG CCTGAAAAGC TGCCGGAAAT TCAGGCAGAC
          CAAGTCCAGG CAGTAACAGT TGAAAACAAG AACAAGGTTA GGAGCAGAAG
          CAGAGGTAGA GCAAGGAACA AAACCAGCAA GAGTCGAAGT CGGAGTACTA
          GCAGCAGTAC TAGCAGTACT AGCTCTACAA GCAGTAGTAG TGGCAGCAGT
          TCAAGCAGTG GCAGCAGTAG TAGCCGGAGT AGTTCCAGCA GCAGCAGCAG
          CACTAGTGGA ACTAGTAGTC GAGAAAGTAG CAGTAGTTCT AGTAGCAGTG
          AGAGCAGAAG TCGAAGCAGG GGGCGTGGGC ACAATAGGGA TAGAAAGCGC
          AGGAGGAGTT TGGATCGCAA GCGAAGAGAT AATTCAGGAG TAGACAGGAG
          TCACAAGTCA TCAAAAGGTA GCAGCAGAGA TGCAAAAGGA TCCAAGGATA
          AAAGGGCGAC CATCTTCATG TTCAAGCTGT GGTTGAACGA GATGCTCCCC
          CCGACTTTGT GCACTACTTC AGCACTGCTC TATTTGTTTC AGGGCTTTTC
          CAGCAATCTG ATGGGCTCCT TGGTCATTTC ATACAACTTC TACAGCCTCA
          ACAAGATGGA AACCGGACAC AGGGCAACCA AAAGGCCWGT GAGCATGATC
          TGGGCCGTTC TCACCATTTG GATGGTCAGT TTGCTGATCT GCATTTTGCC
          TCTCTGTGGC TGGGGCACTT ATGGCTCAAC CTCTTGGGGA TGTTTTGCAG
          ACTGCACCAG TTCTTACATC TTGTTTCTCT TCATCATCTA CTCCTTGTGT
          TTCTTCCTTC TCCTTGTGCT CTCCATCCCG CTCATTTATC AGCTGTTGTG
          CTCAGATGAG CAACTGCATC TTTATGATGA TTATCATCAA ATCACCCGCG
          GATATTTCTC GCCTGGGTCA CCCCCAGTGG GTATCCACAC CCTGCCCCTC
          TCTCCAGAGG ATATGGAAAA TAAAAGCTTG AAGCATTTTC AAAATGCTGG
          CCAGAACGCT GACCCCAGGA TCCAGCAAGG TCCTGCAGAT GACCGCTGTA
          GAGTGGACAG CTACGGCACA CAAAACATAC CATATCACAG CCGAAACTTC
          ACTGTGGAAT TTAAAGGAAA AGTGGCAGCT ATTCTGGATA AAGTCATTGA
          GAAAGAGATT GAGCCAGTGG CTCTAGTGTC ACATCCACTC TTTGAAACAG
          ACACCGAGTT GAACAAAGGT ATGCAGCCAA TAGATAAAAG TGCCTTTTCT
          ATGAGCCATA CAGAGGCAGA AACACATCAG GCAAATCTTC AGCATCTCTG
          CCGCCTCTGT GGAGGCTCAT TTAAAACTGA TCCTCATAAG AGAAGCTACC
          CAGTTCATGG ACCAGTAGAT GATGAGACTC AGGCCCTTCT CAGAAAGAAA
          GAGAAAAAGG CAACATCTTG GCCAGATCTT CTTGCCAAAG TTTTTAAGAT
          TGATGTGAAG GGAGATATTG ACACAATCCA TCCTACAAAG TTTTGTCATC
          AGTGTTGGAC TGTGGTTCAA AAGAAATTAA ACAATTCCCC ATGTGAAATG
          TTTTTCTCAA GGAAAAGCCC AGTGGAGTGG AATCCCCATT CCTCAAGCTG
          TGATGTTTGT GGTGCCTCCT TACATGGAGT AAAGAGAAAG AAGCAAGTTC
          TTAATCCACA GCTGAGCAAA AAATTGAGAA TTGTATCTGG ACATGCTAGA
          AAAATAAGAC AAATAAGGAA TCCAAAACAA GTCAGTCAAA AGAGTTTAAT
          GAAAATGATT GCCAGCTGCA AGAAGATTCA TCTCAGTACC AAAATCCTTG
          CAGTAGACTA TCCTGCAGAC TTTGTAAAGT CAATTTCTTG CCAGATATGT
          GAACACATCC TAGCTGACCC AGTAGAAACA ACGTGCAAAC ACTTATTCTG
          CAGAGCCTGC ATCCTTAAAT ATCTCAAAAT AATGGGAAGC TATTGTCCAG
          CTTGTTGCTA TCCTTGCTTT CCTACTGATC TAGTAAGCCC TGTGAAATCA
          TTCCTGAACA TCCTGAATAG TCTACCTGTG GTATGTCCAG TAAAAGATTG
          TCAGGAAGAA ATCTGTTTGG GAAAATACTG TTACCATCTT TCCAGACACA
          AAGAGGTAGA AGACAAAGAG GGCTATGTGT ACATAAACAA AGGTGGCCGA
          CCAAGACAAC ACTTACTGTT TGCAAGAATA TCATGGAAGA CCTTCTCAAA
          GGCCTTACTT AAATCAAGAT ATTTTGTATC TACAGCACTC CTTTCATCTA
          CCAAACTCGT AA-TTTTATC AAAAATAAAG AGATCAGATT AGTCTGTCAT
          AAGTMGTTTT TGAGAAACCT ATTTTAACAT TTTATGATTA TGGCAATCCC
          TTCAAAACGT TCACAGACTT TCTGTTTAAT CAGCTGCTAT AGAATCTTTC
          TTGGTATTGA TGTCAGACTA ATTGGGTGGC AATTTTTGGG ATCCTCTTTT
          TTT-CCTCTT TTTAAAGATA TGAACAACAT TTGCCCTCCT TCAATCTGTT
          GGGACTTTTC CTGTTCTCTA GGTATTCTCA AAGATTAATG ATAATGATTC
          TCAGATTACT TCACCTAGTT CTTTTAGTAC CCTTGGATGT TGTTCATCTG
          GTCCTGGACA CATAGGGGCT GAACAGACTG GTGTTTAAGA CTGGCTTTTG
          GGCATAATGG GGGTATAGCA TCCACACACT CAGTCACCCC ACTGATGAGG
          ACTATTGCAT TGGTCCCCCA GGTAATCCTG TTGTCCTGTT CTCCAGTCTC
          TGGTTTCTAA TGTGGCTTTC TTTCCTCTGA AATATAAACT ACAGCACCTG
          GTATTCACTT ACAGCCTCCC ATCCAAATAC TAACCAGAGC TGACCCCGCT
          TAGTTTAGTG TTTAAGATCA GACATGACCG GATCCTGCCG TGGCTAAATG
          AAGCATAGAA CTTTGCTCTT TTGTTGGTTT ACTGTGTCAT CTGGAAGCAG
          ACAATTTC-T TTTTTCTAGT TTGTTCCCCT CCCAGCAAAT CAGAGAAAGA
          AATCATGG-T TTGTTCTTAG CCTCTCCCCC TGGTCTTTTC TTTAAGTTAG
          GAGAAGGAGT GGGTGGTTTG ACATGAAGTT TTGTGAATGA ACAGGAAAAT
          ATACAGTGTG GTCAGAGTGA AGTAATATGT TGTTTTTTTC TTTCCCCTAA
          AAGTTATGGT TGTGTTTGGA GTGTGTAAAT CTGGTACAGA TATGAAAATC
          CAGAAGGTTG CTGGGCCAAA GGCATAAGGA AAGCATAAAG AAATTTTCTG
          GTGACAGAAA TTTTCACAAC ATATCTCTCA GTGAGCATAA TCTAGGGACA
          GGTTACAATT TTTT-CCTTT CGTTGTTGGA GAACGGAAGG GGACCTATGA
          AATCTGTGTC TGCATGTGGA TCTCCTTGAA GATTTAGGGT GTGTATGTGT
          TTTCACACAC ACATTGG--- TATTTTTATT TATATCTTTT GATGATGATA
          TGCTAAACTG TATAATATTT AACTACATCC TTCATGGATG ATGTTGATGT
          GTGCCTTCAA GTCATTTCAG ACTTATGGGA TCCCACATCA TGGGGATTTC
          TTGGCAGGGT TTCTTCAAAG GAGATTTGCC ATTGCCGTCC TCTGACAGCA
          TGTGACTTGA ACAAGGGCAC CCAGTGGGTT TCCATGGCCA AATGGGGATT
          CAAACTCTAG TCTCCCAAAG TCCTAGTCCA CCATCCAAAC CACTGCACAC
          TGGCTCTCTA TTGGTGATAT ACAATGGTAA AATCTGTTGA TTTCAGTACA
          TCTGTATGAT TGTTTTACAT AGGTTCAAAA CACACTGCAG AAATAATCCA
          GTTTGAGACT ACTCAGTGTT AGGGAATTCT GGGAATGGTA GTTTGTTGTG
          GCACCAAAAC TCTCTGACAG AGAAGGCTAA ATGTCTCAAT GTGGCGTTTA
          GATGACACAC ACTCTGGAAA CTACCAGAAA CCACCTCATG GCTGCTCTAA
          GG-GGTGTGT GTGT--AAAA GCAGGACTAA AAAGAACGAA AAATAAACCA
          CTCTAGCCAG GAAAGTGCGC TCCTTCGACC ATGCATATAA ACACCCTGAC
          ACAAGACCAG TCCCAAAGGA GCACTCCA-T CCTAACCCTA ACCTGAAACC
          AGTGTATAAA TGCAGTGGTG CAGGAGCACA TTTAAAAAGA ACGGAGCCAG
          TGGTCGGGGC AGCTGTCCAA AAAAGGGAAA GTATGACACC TCCAATGGCT
          ATAAGTACAA CATAAACAAA CCAGACAATC CAAGACAGGG CATGGAATGA
          AGGGGGG-AT GTAGGAAGGC ATGATTGTGC ATTGCCACTG TTTTAATGGG
          CACACCTTTG CTCTGATGCC CTGTCTCGAT GGAGGGTCAC AGGTACGACT
          GTGTGGCCAA TCAAGT
cw_NM6008 CAGTTGCATG AAAGCTGCCC CAATGAAAGA AGTTAGCCTC AGAGGACAAG
          GCAGCTTGGC TTATCCCAGT CTTCGGACAC AGGGAAATTT GGAGGACCTA
          GGTGGGCCCA ATGATGCCAC AAGAGGATTG ACATCTTTGG CAGACACTTT
          TGAACATGTC ATAGAGGAAC TCCTGGATGA GCAGCARGCC ATCCAGCCCA
          GCAAGGAAAA CAAGGATGCA GACTTGTACT CGTCTCGGGT TATGCTAAGC
          AGTCAAGTGC CTTTGGAGCC TCCACTGCTC TTTCTGCTTG AGGAGTATAA
          AAATTACTTG GATGCTGCAA ACATGTCCAT GAGGGTCCGG CGCCACTCTG
          ATCCTGCTCG CCGTGGAGAG CTGAGTGTGT GTGACAGTAC TAGTGAGTGG
          GTAACAGCGG CCGAGAAAAA GACTGCGGTG GACATGTCAG GGGCAACGGT
          TACCGTCCTG GAAAAAGTAC CAGTACCCAA AGGCCAACTG AAGCAATATT
          TTTATGAGAC CAAATGCAAC TCAAAGGGAT ATACGAAAGA GGGCTGCAGA
          GGCATAGACA AGAGGTACTG GAATTCCCAG TGCCGAACTA CCCAGTCTTA
          TGTGCGAGCT CTCACCATGG ATAACAAAAA AAGAGTTGGA TGGCGGTTTA
          TAAGAATAGA CACTTCCTGT AGGAGGTAGG TGCTAGTCAT AGTGATGGGG
          AGATAGAACA GGAAGAGGAG GAACCAAAAG AGGAAGTRGA GGTTAAAGCA
          GAAGAGGGAG TAGAGGTTAA AGAGAATGAT AGGCAGCAAG ATAATCAGGA
          GGAGGATATT GTGTTAGTAA AAGAAGACAG TGAAAACGTT CTGCCAATAG
          ATGGAGAGCA GGATGTTATG GAAACTAATG AGGCAGATCA TGCAGAGCCA
          GTAGAAAATG AGAATAGCAA AGAAGTAATA GAAATGGAAT GTAATCYTCA
          ACCAGAACAG GAGGGGCCTG TTGCTGCCCT GGAGAAAGAG GAAGCCAGCA
          AGCCAGAAGT TGAAGCAGAG GAGGAAGAAG AGAAGGAGCC TGAATCCACC
          CTGGTATTGG AGGCTGAGGC TCAGCCTCTC TCAGAGTCTG TGCTTCAGCC
          ACCACCTCCA CCACTATTGC AATCTACTCA AGATCAAGAG CCTCAGGTAG
          ACAAAGAAGA ATCTGTAGTG CCTGAAAAGC TGCCGGAAAT TCAGGCAGAC
          CAAGTCCAGG CAGTAACAGT TGAAAACAAG AACAAGGTTA GGAGCAGAAG
          CAGAGGTAGA GCAAGGAACA AAACCAGCAA GAGTCGAAGT CGGAGTACTA
          GCAGCAGTAC TAGCAGTACT AGCTCTACAA GCAGTAGTAG TGGCAGCAGT
          TCAAGCAGTG GCAGCAGTAG TAGCCGGAGT AGTTCCAGCA GCAGCAGCAG
          CACTAGTGGA ACTAGTAGTC GAGAAAGTAG CAGTAGTTCT AGTAGCAGTG
          AGAGCAGAAG TCGAAGCAGG GGGCGTGGGC ACAATAGGGA TAGAAAGCGC
          AGGAGGAGTT TGGATCGCAA GCGAAGAGAT AATTCAGGAG TAGACAGGAG
          TCACAAGTCA TCAAAAGGTA GCAGCAGAGA TGCAAAAGGA TCCAAGGATA
          AAAGGGCGAC CATCTTCATG TTCAAGCTGT GGTTGAACGA GATGCTCCCC
          CCRACTTTGT GCACTACTTC AGCACTGCTC TATTTGTTTC AGGGCTTTTC
          CAGCAATCTG ATGGGCTCCT TGGTCATTTC ATACAACTTC TACAGCCTCA
          ACAAGATGGA AACCGGACAC AGGGCAACCA AAAGGCCTGT GAGCATGATC
          TGGGCCGTTC TCACCATTTG GATGGTCAGT TTGCTGATCT GCATTTTGCC
          TCTCTGTGGC TGGGGCACTT ATGGCTCAAC CTCTTGGGGA TGTTTTGCAG
          ACTGCACCAG TTCTTACATC TTGTTTCTCT TCATCATCTA CTCCTTGTGT
          TTCTTCCTTC TCCTTGTGCT CTCCATCCCG CTCATTTATC AGCTGTTGTG
          CTCAGATGAG CAACTGCATC TTTATGATGA TTATCATCAA ATCACCCGCG
          GGTATTTCTC GCCTGGGTCA CCCCCAGTGG GTATCCACAC CCTGCCCCTC
          TCTCCAGAGG ATATGGAAAA TAAAAGCTTG AAGCATTTTC AAAATGCTGG
          CCAGAACGCT GACCCCAATA TCCAGCAAGG TCCTGCAGAT GACCGCTGTA
          GAGTGGACAG CTACGGCACA CAAAACATAC CATATCACAG CCGAAACTTC
          ACTGTGGAAT TTAAAGGAAA AGTGGCAGCT ATTCTGGATA AAGTCATTGA
          GAAAGAGATT GAGCCAGTGG CTCTAGTGTC ACATCCACTC TTTGAAACAG
          ACACCGAGTT GAACAAAGGG ATGCAGCCAA TAGATAAAAG TGCCTTTTCT
          ATGAGCCATA CAGAGGCAGA AACACATCAG GCAAATCTGC AGCATCTCTG
          CCGCCTCTGT GGAGGCTCAT TTAAAACTGA TYCTCATAAG AGAAGCTACC
          CAGTTCATGG ACCAGTAGAT GATGAGACTC AGGCCCTTCT CAGAAAGAAA
          GAGAAAAAGG CAACATCTTG GCCAGATCTT CTTGCCAAAG TTTTTAAGAT
          TGATGTGAAG GGAGATATTG ACACAATCCA TCCTACAAAG TTTTGTCATC
          AATGTTGGAC TGTGGTTCAA AAGAAATTAA ACAATTCCCC ATGTGAAATG
          TTTTTCTCAA GGAAAAGCCC AGTGGAGTGG AATCCCCATT CCTCAAGCTG
          TGATGTTTGT GGTGCCTCCT TACATGGAGT AAAGAGAAAG AAGCAAGTTC
          TTAATCCACA GCTGAGCAAA AAATTGAGAA TGGTATCTGG ACATGCTAGA
          AAAATAAAAC AAATAAGGAA TCCAAAACAA GTCAGTCAAA AGAGTTTAAT
          GAAAATGATT GCCAGCTGCA AGAAGATTCA TCTCAGTACC AAAATCCTTG
          CAGTAGACTA TCCTGCAGAC TTTGTAAAGT CAATTTCTTG CCAGATATGT
          GAACACATCC TAGCTGACCC AGTAGAAACA ACRTGCAAAC ACTTATTCTG
          CAGAGCCTGC ATCCTTAAAT ATCTCAAAAT AGTGGGAAGC TATTGTCCAG
          CTTGTCGCTA TCCTTGCTTT CCTACTGATC TAGTAAGCCC TGTGAAATCA
          TTCCTGAACA TCCTGAATAG TCTACCTGTG GTATGTACAG TAAAAGATTG
          TCAGGAAGAA ATCTATTTGG GAAAATACTG TTACCATCTT TCCAGACACA
          AAGAGGTAGA AGACAAAGAG GGCTATGTGT ACATAAACAA AGGTGGCCGA
          CCAAGACAAC ACTTACTGTT TGCAAGAATA TCATGGAAGA CCTTCTCAAA
          GGCCTTACTT AAATCAAGAT ATTTTGTATC TACAGCACTC CTTTCATCTA
          CCAAACTCGT AA-TTTTATC AAAAATAAAG AGATCAGATT AGTCTGTCAT
          AAGTAGTTTT TGAGAAACCT ATTTTAACAT TTTATGATTA TGGCAATCCC
          TTCAAAATGT TCACAGACTT TCTGTTTAAT CAGCTGCTAT AGAATCTTTC
          TTGGTATTGA TGTCAGACTA MTTGGGTGGC AATTTTTGGG ATCCTCTTTT
          TTTT-CTCTT TTTAAAGATA TGAACAACAT TTGCCCTCCT TCAATCTGTT
          GGGACTTTTC CTGTTCTCTA GGTATTCTCA AAGATTAATG ATAATGATTC
          TCAGATTACT TCTCCTAGTT CTTTTAGTAC CCTTGGATGT TGTTCATCTG
          GTCCTGGACA CATAGGGGCT GAACAGACTG GTGTTTAAGA CTGGCTTTTG
          GGCATAATGG GGGTATAGCA TCCACACACT CAGTCACCCC ACTGATGAGG
          ACTATTGCAT TGGTCCCCCA GGTAATCCTG TTGTCCTGTT CTCCAGTCTC
          TGGTCTCTAA TGTGGCTTTC TTTCCTCTGA AATATAAACT ACAGCACCTG
          GTATTCATTG ACAGCCTCCC ATCCAAATAC TAACCAGAGC TGACCCCGYT
          TAGTTTAGTG TTCAAGATCA GACATGACCG GATCCTGCCG TGGCTAAATG
          AAGCATAGAA CTTTGCTCTT TTGTTGGTTT ACTGTGTCAT CTGGAAGCAG
          ACAATTTC-T TTTTTCTAGT TTGTTCCCCT CCCAGCAAAT MAGAGAAAGA
          AATCATGG-T TTGTTCTTAG CCTCTYCCCC TGGTCTTTTC TTTAAGTTAG
          GAGAAGGAGT GGGTGGTTTG ACAKGAAGTT TTGTGAATGA ACAGGAAAAT
          ATACAGTGTG GTCAGAGTGA AGTTTT-T-T TGTTTTTTTC TTTCCCCTCA
          AAGTTATGGT TGTGTTTGGA GTGTGTAAAT CTGGTACAGA TATGAAAATC
          CAGAAGGTTG CTGGGCCAAA GGCATAAGGA AAGCATAAAG AAATTTTCTG
          GTGACAGAAA TTTTCACAAC RTATCTCTCA GTGAGCATAA TCTAGGGACA
          GGTTACAATT TTTT-CCTTT CGTTGTTGGA GAACGGAAGG GGACCTATGA
          AATCTGTGTC TGCATGTGGA TCTCCTTGAA GATTTAGGGT GTGTATGTGT
          TTTCACACAC ACATTGG--- TATTTTTATT TATATCTTTT GATGATGATA
          TGCTAAACTG TATAATATTT AACTACATCC TTCATGGATG ATGTTGATGT
          GTGCCTTCAA GTCATTTCAG ACTTATGGGA TCCCACATCA TGGGGATTTC
          TTGGCAGGGT TTCTTCAAAG GAGATTTGCC ATTGCCGTCC TCTGACAGCA
          TGTGACTTGA ACAAGGGCAC CCAGTGGGTT TCCATGGCCA AATGGGGATT
          CAAACTCTAG TCTCCCAAAG TCCTAGTCCA CCATCCAAAC CACTGCACAC
          TGGCTCTCTA TTGGTGATAT ACAATGGTAA AATCTGTTGA TTTCAGTACA
          TCTGTATGAT TGTTTTACAT AGGTTCAAAA CACACTGCAG AAATAATCCA
          GTTTGAGACT ACTCAGTGTT AGGGAATTCT GGGAATGGTA GTTTGTTGTG
          GCACCAAAAC TCTCTGACAG AGAAGGCTAA ATGTCTCAAT GTGGCGTTTA
          GATGACACAC ACTCTGGAAA CTACCAGAAA CCACCTCATG GCTGCTCTAA
          GG-GGTGTGT GTGT--AAAA GCAGGACTAA AAAGAACGAA AAATAAACCA
          CTCTAGCCAG GAAAGTGCGC TCCTTCGACC ATGCATATAA ACACCCTGAC
          ACAAGACCAG TCCCAAAGGA GCACTCCAAT CCTAACCCTA ACCTGAAACC
          AGTGTATAAA TGCAGTGGTG CAGGAGCACA TTTAAAAAGA ACGGAGCCAG
          TGGTCGGGGC AGCTGTCCAA AAAAGGGAAA GTATGACACC TCCAATGGCT
          ATAAGTACAA CATAAACAAA CCAGACAATC CAAGACAGGG CATGGAATGA
          AGGGGGG-AT GTAGGAAGGC ATGATTGTGC ATTGCCACTG TTTTAATGGG
          CACACCTTTG CTCTGATGCC CTGTCTCGAT GGAGGGTCAC AGGTACGACT
          GTRTGGCCAA TCAAGT
cw_TX009  CAGTTGCATG AAAGCTGCCC CAATGAAAGA AGTTAGCCTC AGAGGACAAG
          GCAGCTTGGC TTATCCCAGT CTTCGGACAC AGGGAAATTT GGAGGACCTA
          GGTGGGCCCA ATGATGCCAC AAGAGGATTG ACATCTTTGG CAGACACTTT
          TGAACATGTC ATAGAGGAAC TCCTGGATGA GCAGCAGGCC ATCCAGCCCA
          GCAAGGAAAA CAAGGATGCA GACTTGTACT CGTCTCGGGT TATGCTAAGC
          AGTCAAGTGC CTTTGGAGCC TCCACTGCTC TTTCTGCTTG AGGAGTATAA
          AAATTACTTG GATGCTGCAA ACATGTCCAT GAGGGTCCGG CGCCACTCTG
          ATCCTGCTCG CCGTGGAGAG CTGAGTGTGT GTGACAGTAC TAGTGAGTGG
          GTAACAGCGG CCGAGAAAAA GACTGCGGTG GACATGTCAG GGGCAACGGT
          TACCGTCCTG GAAAAAGTAC CAGTACCCAA AGGCCAACTG AAGCAATATT
          TTTATGAGAC CAAATGCAAC TCAAAGGGAT ATACGAAAGA GGGCTGCAGA
          GGCATAGACA AGAGGTACTG GAATTCCCAG TGCCGAACTA CCCAGTCTTA
          TGTGCGAGCT CTCACCATGG ATAACAAAAA AAGAGTTGGA TGGCGGTTTA
          TAAGAATAGA CACTTCCTGT NNNNNNNNNN TGCTAGTCAT AGTGATGGGG
          AGATAGAACA GGAAGAGGAG GAACCAAAAG AGGAAGTGGA GGTTAAAGCA
          GAAGAGGGAG TAGAGGTTAA AGAGAATGAT AGGCAGCAAG ATAATCAGGA
          GGAGGATATT GTGTTAGTAA AAGAAGACAG TGAAAACATT CTGCCAATAG
          ATGGAGAGCA GGATGTTATG GAAACTAATG AGGCAGATCA TGCAGAGCCA
          GTAGAAAATG AGAATAGCAA AGAAGTAATA GAAATGGAAT GTAATCCTCA
          ACCAGAACAG GAGGGGCCTG TTGCTGCCCT GGAGAAAGAG GAAGCCAGCA
          AGCCAGAAGT TGAAGCAGAG GAGGAAGAAG AGAAGGAGCC TGAATCCACC
          CTGGTATTGG AGGCTGAGGC TCAGCCTCTC TCAGAGTCTG TGCTTCAGCC
          ACCACCTCCA CCACTATTGC AATCTACTCA AGATCAAGAG CCTCAGGTAG
          ACAAAGAAGA ATCTGTAGTG CCTGAAAAGC TGCCAGAAAT TCAGGCAGAC
          CAAGTCCAGG CAGTAACAGT TGAAAACAAG AACAAGGTTA GGAGCAGAAG
          CAGAGGTAGA GCAAGGAACA AAACCAGCAA GAGTCGAAGT CGCAGTACTA
          GCAGCAGTAC TAGCAGTACT AGCTCTACAA GCAGTAGTAG TGGCAGCAGT
          TCAAGCAGTG GCAGCAGTAG TAGCCGGAGT AGTTCCAGCA GCAGCAGCAG
          CACTAGTGGA ACTAGTAGTC GAGAAAGTAG CAGTAGTTCT AGTAGCAGTG
          AGAGCAGAAG TCGAAGCAGG GGGCGTGGGC ACAATAGGGA TAGAAAGCGC
          AGGAGGAGTT TGGATCGCAA GCGAAGAGAT AATTCAGGAG TAGACAGGAG
          TCACAAGTCA TCAAAAGGTA GCAGCAGAGA TGCAAAAGGA TCCAAGGATA
          AAAGGGCGAC CATCTTCATG TTCAAGCTGT GGTTGAACGA GATGCTCCCC
          CCGACTTTGT GCACTACTTC AGCACTGTTC TATTTGTTTC AGGGCTTTTC
          CAGCAATYTG ATGGGCTCCT TGGTCATTTC ATACAACTTC TACAGCCTCA
          ACAAGATGGA AACCGGACAC AGGGCAACCA AAAGGCCTGT GAGCATGATC
          TGGGCCGTTC TCACCATTTG GATGGTCAGT TTGCTGATCT GCATTTTGCC
          TCTCTGTGGC TGGGGCACTT ATGGCTCAAC CTCTTGGGGA TGTTTTGCAG
          ACTGCACCAG TTCTTACATC TTGTTTCTCT TCATCATCTA CTCCTTGTGT
          TTCTTCCTTC TCCTTGTGCT CTCCATCCCG CTCATTTATC AGCTGTTGTG
          CTCAGATGAG CAACTGCATC TTTATGATGA TTATCATCAA ATCACCCGCG
          GATATTTCTC GCCTGGGTCA CCCCCAGTGG GTATCCACAC CCTGCCCCTC
          TCTCCAGAGG ATATGGAAAA TAAAAGCTTG AAGCATTTTC AAAATGCTGG
          CCAGAACGCT GACCCCAGGA TCCAGCAAGG TCCTGCAGAT GACCGCTGTA
          GAGTGGACAG CTACGGCACA CAAAACATAC CATATCACAG CCGAAACTTC
          ACTGTGGAAT TTAAAGGAAA AGTGGCAGCT ATTCTGGATA AAGTCATTGA
          GAAAGAGATT GAGCCAGTGG CTCTAGTGTC ACATCCACTC TTTGAAACAG
          ACACCGAGTT GAACAAAGGT ATGCAGCCAA TAGATAAAAG TGYCTTTTCT
          ATGAGCYATA CAGAGGCAGA AACACATCAG GCAAATCTGC AGCATCTCTG
          CCGCCTCTGT GGAGGCTCAT TTAAAACTGA TCCTCATAAG AGAAGCTACC
          CAGTTCATGG ACCAGTAGAT GATGARACTC AGGCCCTTCT CAGAAAGAAA
          GAGAAAAAGG CAACATCTTG GCCAGATCTT CTTGCCAAAG TTTTTAAGAT
          TGATGTGAAG GGAGATATTG ACACAATCCA TCCYACAAAG TTTTGTCATC
          AATGTTGGAC TGTGGTTCAA AAGAAATTAA ACAATTCCCC ATGTGAAATG
          TTTTTCTCAA GGAAAAGCCC AGTGGAGTGG AATCCCCATT CCTCAAGCTG
          TGATGTTTGT GGTGCCTCCT TACATGGAGT AAAGAGAAAG AAGCAAGTTC
          TTAATCCACA GCTGAGCAAA AAATTGAGAA TGGTATCTGG ACATGCTAGA
          AAAATAAAAC AAATMAGGAA TCCAAAACAA GTCAGTCAAA AGAGTTTAAT
          GAAAATGATT GCCAGCTGCA AGAAGATTCA TCTCAGTACC AAAATCCTTG
          CAGTAGACTA TCCTGCAGAC TTTGTAAAGT CAATTTCTTG CCAGATATGT
          GAACACATCC TRGCTGACCC AGTAGAAACA ACGTGCAAAC ACTTATTCTG
          CAGAGCCTGC ATCCTTAAAT ATCTCAAAAT AGTGGGAAGC TATTGTCCAG
          CTTGTCGCTA TCCTTGCTTT CCTACTGATC TAGTAAGCCC TGTGAAATCA
          TTCCTGAACA TCCTGAATAG TCTACCTGTG GTATGTCCAG TAAAAGATTG
          TCAGGAAGAA ATCTATTTGG GAAAATACTG TTACCATCTT TCCAGACACA
          AAGAGGTAGA AGACAAAGAG GGCTATGTGT ACATAAACAA AGGTGGCCGA
          CCAAGACAAC ACTTACTNNN NNNNNNNNNN NNNNNNNNNN NCTTCTCAAA
          GGCCTTACTT AAATCAAGAT ATTTTGTATY TACAGCACTC CTTTCATCTA
          CCAAACTCGT AA-TTTTATC AAAAATAAAG AGATCAGATT AGTCTGTCAT
          AAGTCGTTTT TKAGAAACCT ATTTTAACAT TTTATGATTA TGGCAATCCC
          TTCAAAACGT TCACAGACTT TCTGTTTAAT CAGCTGCTAT AGAATCTTTC
          TTGGTATTGA TGTCAGACTA ATTGGGTGGC AATTTTTGGG ATCCTCTTTT
          TTT-CCTCTT TTTAAAGATA TG---AACAT TTGCCCTCCT TCAATCTGTT
          GGGACTTTTC CTGTTCTCTA GGTATTCTCA AAGATTAATG ATAATGATTC
          TCAGATTACT TCTCCTAGTT CTTTTAGTAC CCTTGGATGT TGTTCATCTG
          GTCCTGGACA CATAGGGGCT GAACAGACTG GTRTTTAARA CTGGCTTTTG
          GGCATAATGG GGGTATAGCA TCCACACACT CAGTCACCCC ACTGATGAGG
          ACTATTGCAT TGGTCCCCCA GGTAATCCTG TTGTCCTGTT CTCCAGTCTC
          TGGTTTCTAA TGTGGCTTTC TTTCCTCTGA AATATAAACT ACAGCACCTG
          GTATTCAYTK ACAGCCTCCC ATCCAAATAC TAACCAGAGC TGACCCCGCT
          TAGTTTAGTG TTCAAGATCA GACATGACCG GATCCTGCCG TGGCTAAATG
          AAGCATAGAA CTTTGCTCTT TTGTTGGTTT ACTGTGTCAT CTGGAAGCAG
          ACAATTTC-T TTTTTCTAGT TTGTTCCCCT CCCAGC---- ---------A
          AATCATGG-T TTGTTCTTAG CCTCTTCCCC TGGTCTTTTC TTTAAGTTAG
          GAGAAGGAGT GGGTGGTTTG ACA------- ---TGAATGA ACAGGAAAAT
          ATACAGTGTG GTCAGAGTGA AGTAATATGT TGTTTTTTTC TTTCCCCTCA
          AAGTTATGGT TGTGTTTGGA GTGTGTAAAT CTGGTACAGA TATGAAAATC
          CAGAAGGTTG CTGGGCCAAA GGCATAAGGA AAGCAYAAAG AAATTTTCTG
          GTGACAGAAA TTTTCACAAC ATATCTCTCA GTGAGCATAA TCTAGGGACA
          GGTTACAATT TTTT-CCTTT CGTTGTTGGA GAACGGAAGG GGACCTATGA
          AATCTGTGTC TGCATGTGGA TCTCCTTGAA GATTTAGGGT GTGTATGTGT
          TTTCACACAC ACATTNNNNN NNNNNNNNNN NNNNNNNNNT GATGATGATA
          TGCTAAACTG TATAATATTT AACTACATCC TTCATGGATG ATGTTGATGT
          GTGCCTTCAA GTCATTTCAG ACTTATGGGA TCCCACATCA TGGGGATTTC
          TTGGCAGGGT TTCTTCAAAG GAGATTTGCC ATTGCCGTCC TCTGACAGCA
          TGTGACTTGA ACAAGGGCAC CCAGTGGGTT TCCATGGCCA AATGGGGATT
          CAAACTCTAG TCTCCCAAAG TCCTAGTCCA CCATCCAAAC CACTGCACAC
          TGGCTCTCTA TTGGTGATAT ACAATGGTAA AATCTGTTGA TTTCAGTACA
          TCTGTATGAT TGTTTTACAT AGGTTCAAAA CACACTGCAG AAATAATCCA
          GTTTGAGACT GCTCAGTGTT AGGGAATTCT GGGAATGGTA GTTTGTTGTG
          GCACCAAAAC TCTCTGACAG AGAAGGCTAA ATGTCTCAAT GTGKCGTTTA
          GATGACACAC ACTCTGGAWA CTACCAGAAA CCACCTCATG GCTGCTCTAA
          GG-GGTGTGT GTGTGTAAAA GCAGGACTAA AAAGAACGAA AAATAAACCA
          CTCTAGCCAG GAAAGTGTGC TCCTTCGACC ATGCATATAA ACACCCTGAC
          ACAAGACCAG TCCCAAAGGA GCACTGCA-T CCTAACCCTA ACCTGAAACC
          AGTGTATAAA TGCAGTGGTG CAGGAGCACA TTTAAAAAGA ACGGAGCCAG
          TGGTCGGGGC AGCTGTCCAA AAAAGGGAAA GTATGACACC TCCAATGGCT
          ATAAGTACAA CATAAACAAA CCAGACAATC CAAGACAGGG CATGGAATGA
          AGGGGGG-AT GTAGGAAGGC ATGATTGTGC ATTGCCACTG TTTTAATGGG
          CACACCTTTG CTCTGATGCC CTGTCTCGAT GGAGGGTCAC AGGTACGACT
          GTGTGGCCAA TCAAGT
occ_1010  CAGTTGCATG AAAGCTGCCC CAATGAAAGA AGTTAGCCTC AGAGGACAAG
          GCAGCTTGGC TTATCCCAGT CTTCGGACAC AGGGAAATTT GGAGGACCTA
          GGTGGGCCCA ATGATGCCAC AAGAGGATTG ACATCTTTGG CAGACACTTT
          TGAACATGTC ATAGAGGAAC TCCTGGATGA GCAGCAGGCC ATCCAGCCCA
          GCAAGGAAAA CAAGGATGCA GACTTGTACT CGTCTCGGGT TATGCTAAGC
          AGTCAAGTGC CTTTGGAGCC TCCACTGCTC TTTCTGCTTG AGGAGTATAA
          AAACTACTTG GATGCTGCAA ACATGTCCAT GAGGGTCCGG CGCCACTCTG
          ATCCTGCTCG CCGTGGAGAG CTGAGTGTGT GTGACAGTAC TAGTGAGTGG
          GTAACAGCGG CCGAGAAAAA GACTGCGGTG GACATGTCAG GGGCAACGGT
          TACCGTCCTG GAAAAAGTAC CAGTACCCAA AGGCCAACTG AAGCAATATT
          TTTATGAGAC CAAATGCAAC TCAAAGGGAT ATACGAAAGA GGGCTGCAGA
          GGCATAGACA AGAGGTACTG GAATTCCCAG TGCCGAACTA CCCAGTCTTA
          TGTGCGAGCT CTCACCATGG ATAACAAAAA AAGAGTTGGA TGGCGGTTTA
          TAAGAATAGA CACTTCCTGT AGGAGGTAGG TGCTAGTCAT AGTGATGGGG
          AGATAGAACA GGAAGAGGAG GAACCAAAAG AGGAAGTGGA GGTTAAAGCA
          GAAGAGGGAG TAGAGGTTAA AGAGAATGAT AGGCAGCAAG ATAATCAGGA
          GGAGGATATT GTGTTAGTAA AAGAAGACAG TGAAAACGTT CTGCCAATAG
          ATGGAGAGCA GGATGTTATG GAAACTAATG AGGCAGATCA TGCAGAGCCA
          GTAGAAAATG AGAATAGCAA AGAAGTAATA GAAATGGAAT GTAATCCTCA
          ACTAGAACAG GAGGGGCCTG TTGCTGCCCT GGAGAAAGAG GAAGCCAGCA
          AGCCAGAAGT TGAAGCAGAG GAAGAAGAAG AGAAGGAGCC TGAATCCACC
          CCGGTATTGG AGGCTGAGGC TCAGCCTCTC TCAGAGTCTG TGCTTCAGCC
          ACCACCTCCA CCACTATTGG AATCTACTCA AGATCAAGAG CCTCAGGTAG
          ACAAAGAAGA ATCTGTAGTG CCTGAAAAGC TGCTGGAAAT TCAGGCAGAC
          CAAGTCCAGG CAGTAACAGT AGAAAACAAG AACAAGGTTA GGAGCAGAAG
          CAGAGGTAGA GCAAGGAACA AAACCAGCAA GAGTCGAAGT CGGAGTACTA
          GCAGCAGTAC TAGCAGTACT AGCTCTACAA GCAGTAGTAG TGGCAGCAGT
          TCGAGCAGTG GCAGCAGTAG TAGCCGCAGT AGTTCCAGCA GCAGCAGCAG
          CACTAGTGGA ACTAGTAGTC GAGAAAGTAG CAGTAGTTCT AGTAGCAGTG
          AGAGCAGAAG TCGAAGCAGG GGGCGTGGGC ACAATAGGGA TAGAAAGCGC
          AGGAGGAGTT TGGATCGCAA GCGAAGAGAT AATTCAGGAG TAGACAGGAG
          TCACAAATCA TCAAAAGGTA GCAGCAGAGA TGCAAAAGGA TCCAAGGATA
          AAAGGGYGAC CATCTTCATG TTCAAGCTGT GGTTGAACGA GATGCTCCCC
          CCGACTTTGT GCACTACTTC AGCACTGCTC TACTTGTTTC AGGGCTTTTC
          CAGCAATCTG ATGGGCTCCT TGGTCATTTC ATACAACTTC TACAGCCTCA
          ACAAGATGGA AACCGGACAC AGGGCAACCA AAAGGCCTGT GAGCATGATC
          TGGGCCGTTC TCACCATTTG GATGGTCAGT TTGCTGATCT GCATTTTGCC
          TCTCTGTGGC TGGGGCACTT ATGGCTCGAC CTCTTGGGGA TGTTTTGCAG
          ACTGCACCAG TTCTTACATC TTGTTTCTCT TCATCATCTA CTCCTTCTGT
          TTCTTCCTTC TCCTTGTGCT CTCCATCCCG CTCATTTATC AGCTGTTGTG
          CTCAGATGAG CAACTGCATC TTTATGATGA TTATCATCAA ATCACCCGCG
          GATATTTCTC GCCTGGGTCA CCCCCAGTGG GTATCCACAC CCTGCCCCTC
          TCTCCAGAGG ATATGGAGAA TAAAAGCTTG AAGCATTTTC AAAATGCTGG
          CCARAACGCT GACCCCAGGA TCCAGCAAGG TCCTGCGGAT GACCGCTGTA
          GAGTGGACAG CTACGGCACA CAAAACATAC CATATCACAG CCGAAACTTC
          ACTGTGGAAT TTAAAGGAAA AGTGGCAGCT ATTCTGGATA AAGTCATTGA
          GAAAGAGATT GAGCCAGTGG CTCTAGTGTC ACATCCACTC TTTGAAACAG
          ACACCGAGTT GAACAAAGGT ATGCAGCCAA TAGATAAAAG TGCCTTTTCT
          ATGAGCCATA CAGAGGCAGA AAGACATCAG GCAAATCTGC AGCATCTCTG
          CCGCCTCTGT GGAGGCTCAT TTAAAACTGA TCCTTATAAG AGAAGCTACC
          CAGTTCATGG ACCAGTAGAT GATGAGACTC AGGCCCTTCT CAGAAAGAAA
          GAGAAAAAGG CAACATCTTG GCCAGATCTT CTTGCCAAAG TTTTTAAGAT
          TGATGTGAAG GGAGATATTG ACACAATCCA TCCTACAAAG TTTTGTCATC
          AATGTTGGAC TGTGGTTCAA AAGAAATTAA ACAATTCCCC ATGTGAAATG
          TTTTTCTCAG GGAAAAGCCC AGTGGAGTGG AATCCCCATT CCTCAAGCTG
          TGATGTTTGT GGCACCTCCT TACATGGAGT AAAGAGAAAG AAGCAAGTTC
          TTAATCCACA GCTGAGCAAA AAATTGAGAA TGGTATCTGG ACATGCTAGA
          AAAATAAGAC AAATAAGGAA TCCAAAACAA GTCAGTCAAA AGAGTTTAAT
          GAAAATGATT GCCAGCTGCA AGAAGATTCA TCTCAGTACC AAAATCCTTG
          CAGTAGACTA TCCTGCAGAC TTTGTAAAGT CAATTTCTTG CCAGATCTGT
          GAACACATCC TGGCTGACCC AGTAGAAACA ACGTGCAAGC ACTTATTCTG
          CAGAGCCTGC ATCCTTAAAT ATCTCAAAAT AGTGGGAAGC TATTGTCCAG
          CTTGTTGCTA TCCTTGCTTT CCTACTGATC TAGTAAGCCC TGTGAAATCA
          TTCCTGAACA TCCTGAATAG TCTACCTGTG GTATGTCCAG TAAAAGATTG
          TCAGGAAGAA ATCTGTTTGG GAAAATACTG TWACCATCTT TCCAGACACA
          AAGAGGTAGA AGACAAAGAG GGCTATGTGT ACATAAACAA AGGTGGCCGA
          CCAAGACAAC ACTTACTNNN NNNNNNNNNN NNNNNNNNNN NNNNNNNNNN
          NGCCTTACTT AAATGAAGAT ATTTTGTATC CACAGCACTC CTTTCATCTA
          CCAAACTGGT AA-TTTTATC AAAAATAAAG AGATCAGATT AGTCTGTCAT
          AAGTAGTTTT TGAGAAACCT ATTTTAACTT TTTA------ ------TCCC
          TTCAAAATGT TCACAGACTT TCTGTTTAAT CAGCTGCTAT AGAATCTTTC
          TTGGTATTGA TGTCAGACTA ACTGGGTGGC AATTTTTGGG ATCTTCTTTT
          TTTT-CTCTT TTTGAAGATA TGAAAAACAT TTGCCCTCCT TCAATCTTTT
          GGGACTTTTC CTGTTCTCTA GGTATTCTCA AAGATTAATG ATAATGATTC
          TGAGATTACT TCTCCTAGTT CTTTTAGTAC CCTTGGATGT TGTTCATCTG
          GTCCTGGACA CATAGGGGCT GAACAGACTG GTGTTTAACA CTGGCTTTAG
          GGCACAATGG GGGTATAGCA TCCGCA---- CAGTCACCCC ACTGATGGGG
          ACTATTGCAT TGGTCCCCCA GGTAATCCTG TTGTCCTGNN NNNNNNNNNN
          NNNNNNNNNN NNTGGCTTTC TTTCCTCTGA AATATAAACT ACAGCACCTG
          GTATTCATTG ACAGCCTCCC ATCCAAATAC TAACCAGAGC TGACCCTGCT
          TAGTTTAGTG TTCAAGATCA GACATGACCG GATCCTGCCG TGGCTAAATG
          AAGCATAGAA CTTTGCTCTT TGGTTGGTTT ACTGTGTCAT CTTGAAGCAG
          ACAATTTC-T TTTTTCTAGT TTGTTCCCCT CCCAGCAAAT CAGAGAAAGA
          AATCATGGTT TTGTTCTTAG CCTCTTCCCC TGGTCTTTTC TTTAAGTTAG
          GAGAAGGAGT GGGTGGTTTG ACAGGAAGTT TTGTGAATGA ACAGGAAAAT
          ATACAGCGTG GTCAGAGTGA AGTAATATGT TGTTTTTTTC TTTCCCCCCA
          AAGTTATGGT TGTGTTTGGA GTGTGTAAAT CTGGTACAGA TATGATAATC
          CAGAAGGTTG CTGGTCCAAA GGCATAAGGA AAGTATAAAG AAATTTTCTG
          GTGACAGAAA TTTTCACAAC ATATCTCTCA GTGAGCATAA TCTAGGGACA
          GGTTACAATT TTTT-CCTTT CGTTGTTGGA GAACGGAAGG GGACCTATGA
          AATCTGTGTC TGCATGTGGA TCTCCTTGAA GATTTAGGGT GTGTATGTGT
          TTTCACACAC ATATTGG--- TATTTTTATT TATATCTTTT GATGATGATA
          TGCTAAA-TG TATAATATTT AACTACATCC TTCATGGATG ATGTTGATGT
          GTTCCTTCAA GTCATTTCAG ACTTATGGCA TCCCATATCA TGGGGAGTTC
          TTGGCAGGGT TTCTTCAAAG GAGATTTGCC ATTGCCRTCC TCTGACAGCA
          TATGACTTGA ACAAGGGCAC CCAGTGGGTT TCCATGGCCG AATGGGGATT
          CAAACTCTAG TCTCTCAAAG TCCTAGTCCA CCATCCAAAT CACTGCACAC
          GGGCTCYCTT TTGGTGATAT ACAATGGTAA AATCTGTTGA TTTCAGTACA
          TCTGTATGAT TGTTTTACAT AGGTTCAAAA CACACTGCAG AAATAATCCA
          GTTTGAGACT GCTCAGTGTC AGGGAATTCT GGGAATGGTA GTTTGTTGTG
          GCACCAAAAC TCTCTGAGAG AGAAGGCTAA ATGTCTCAAT GTGGCGTTTA
          GATGACACAC ACTCTGGAAA CTACCAGAAA CCACCTCATG GCTGCTCTAA
          GG-GGTGTGT GTGT--AAAA GCAGGACCAA AAAGAACGAA AAATAAACCA
          CTCTAGCCAG GAAAGTGCGC TCCTTYGACC ATGCATATAA ACACCCTGAC
          ACAAGACCAG TCCCAAAGGA GCACTCCA-T CCTAACCCTA ACCTGAAACC
          AGTGTATAAA TGCAGTGGTG CAGGAGCACA TTTAAAAAGA AYGGAGCCAG
          TGGTCGGGGC GGCTGTCCAA AAAAGGGAAA GTATGACACC TCCAATGGCT
          ATAAGTACAA CATAAACAAA CCAGACAATC CAAGACAGGG CATRGAATGA
          AGGGGGG-AT GTAGGAGGGC ATGATTGTGC ATTGCCACTG TTTTAATGGG
          CACACCTTTG CTCTGATGCC CTGTCTCAAT AGAGGGTCAC AGGTACAACT
          GTGTGGCCRA TCAATT
olivac011 CAGTTGCATG AAAGCTGCCC CAATGAAAGA AGTTAGCCTC AGAGGACAAG
          GCAGCTTGGC TTATCCCAGT CTTCGGACAC AGGGAAATTT GGAGGACCTA
          GGTGGGCCCA ATGATGCCAC AAGAGGATTG ACATCTTTGG CAGACACTTT
          TGAACATGTC ATAGAGGAAC TCCTGGATGA GCAGCAGGCC ATCCAGCCCA
          GCAAGGAAAA CAAGGATGCA GACTTGTACT CATCTCGGGT TATGCTAAGC
          AGTCAAGTGC CTTTGGAGCC TCCACTGCTC TTTCTGCTTG AGGAGTATAA
          AAACTACTTG GATGCTGCAA ACATGTCCAT GAGGGTCCGG CGCCACTCTG
          ATCCTGCTCG CCGTGGAGAG CTGAGTGTGT GTGACAGTAC TAGTGAGTGG
          GTAACAGCGG CCGAGAAAAA GACTGCGGTG GACATGTCAG GGGCAACGGT
          TACCGTCCTG GAAAAAGTAC CAGTACCCAA AGGCCAACTG AAGCAATATT
          TTTATGAGAC CAAATGCAAC TCAAAGGGAT ATACGAAAGA GGGTTGCAGA
          GGCATAGACA AGAGGTACTG GAATTCCCAG TGCCGAACTA CCCAGTCTTA
          TGTGCGAGCT CTCACCATGG ATAACAAAAA AAGAGTTGGA TGGCGGTTTA
          TAAGAATAGA CACTTCCTGT AGGAGGTAGG TGCTAGTCAT AGTGATGGGG
          AGATAGAACA GGAAGAGGAG GAACCAAAAG AGGAAGTGGA GGTTAAAGCA
          GAAGAGGGAG TAGAGGTTAA AGAGAATGAT AGGCAGCAAG ATAATCAGGA
          GGAGGATATT GTGTTAGTAA AAGAAGATAG TGAAAACGTT CTGCCAATAG
          ATGGAGAGCA GGATGTTATG GAAACTAATG AGGCAGATCA TGCAGAGCCA
          GTAGAAAATG AGAATAGCAA AGAAGTAATA GAAATGGAAT GTAATCCTCA
          ACCAGAACAG GAGGGGCCTG TTGCTGCCCT GGAGAAAGAG GAAGCCAGCA
          AGCCAGAAGT TGAAGCAGAG GAGGAAGAAG AGAAGGAGCC TGAATCCACC
          CTGGTATTGG AGGCTGAGGC TCAGCCTCTC TCAGAGTCTG TGCTTCAGCC
          ACCACCTCCA CCACTATTGC AATCTACTCA AGATCAAGAG CCTCAGGTAG
          ACAAAGAAGA ATCTGTAGTG CCTGAAAAGC TGCCGGAAAT TCAGGCAGAC
          CAAGTCCAGG CAGTAACAGT AGAAAACAAG AACAAGGTTA GGAGCAGAAG
          CAGAGGTAGA GCAAGGAACA AAACCAGCAA GAGTCGAAGT CGGAGTACTA
          GCAGCAGTAC TAGCAGTACT AGCTCTACAA GCAGTAGTAG TGGCAGCAGT
          TCGAGCAGTG GCAGCAGTAG TAGCCGGAGT AGTTCCAGCA GCAGCAGCAG
          CACTAGTGGA ACTAGTAGTC GAGAAAGTAG CAGTAGTTCT AGTAGCAGTG
          AGAGCAGAAG TCGAAGCAGG GGGCGTGGGC ACAATAGGGA TAGAARGCGC
          AGGAGGAGTT TGGATCGCAA GCGAAGAGAT AATTCAGGAG TAGACAGGAG
          TCACAAGTCA TCAAAAGGTA GCAGCAGAGA TGCAAAAGGA TCCAAGGATA
          AAAGAGCGAC CATCTTCATG TTCAAGCTGT GGTTGAACGA GATGCTCCCC
          CCGACTTTGT GCACTACTTC AGCACTGCTC TACTTATTTC AGGGTTTTTC
          CAGCAATCTG ATGGGCTCCT TGGTCATTTC ATACAACTTC TACAGCCTCA
          ACAAGATGGA AACTGGACAC AGGGCAACCA AAAGGCCTGT GAGCATGATC
          TGGGCCGTTC TCACCATTTG GATGGTCAGT TTGCTGATCT GCATTTTGCC
          TCTCTGTGGC TGGGGCACTT ATGGCTCGAC CTCTTGGGGA TGTTTTGCAG
          ACTGCACCAG TTCTTACATC TTGTTTCTCT TCATCATCTA CTCCTTGTGT
          TTCTTCCTTC TCCTTGTGCT CTCCATCCCG CTCATTTATC AGCTGTTGTG
          CTCAGATGAG CAACTGCACC TTTATGATGA TTATCATCAA ATCACCCGCG
          GATATTTCTC GCCTGGGTCA CCCCCAGTGG GTATCCACAC CCTGCCCCTC
          TCTCCAGAGA ATATGGAGAA TAAAAGCTTG AAGCAGTTTC AAAATGCTGG
          CCAGAACGCT GACCCCAGGA TCCAGCAAGG TCCTGCGGAT GACCGCTGTA
          GAGTGGACAG CTACAGCACA CAAAACATAC CATATCACAG CCGAAACTTC
          ACTGTGGAAT TTAAAGGAAA AGTGGCAGCT ATTCTGGATA AAGTCATTGA
          GAAAGAGATT GAGCCAGTGG CTCTAGTGTC ACATCCACTC TTTGAAACAG
          ACACCGAGTT GAACAAAGGT ATGCAGCCAA TAGATAAAAG TGCCTTTTCT
          ATGAGCCATA CAGAGGCAGA AACACATCAG GCAAATCTGC AGCATCTCTG
          CCGCCTCTGT GGAGGCTCAT TTAAAACTGA TCCTTATAAG AGAAGCTACC
          CAGTTCATGG ACCAGTAGAT GATGAGACTC AGGCCCTTCT CAGAAAGAAA
          GAGAAAAAGG CAACATCTTG GCCAGATCTT CTTGCCAAAG TTTTTAAGAT
          TGATGTGAAG GGAGATATTG ACACAATCYA TCCTACAAAG TTTTGTCATC
          AATGTTGGAC TGTGGTTCAA AAGAAATTAA ACAATTCCCC ATGTGAAATG
          TTTTTCTCAA GGAAAAGCCC AGTGGAGTGG AATCCCCATT CCTCAAGCTG
          TGATGTTTGT GGCACCTCCT TACATGGAGT AAAGAGAAAG AAGCAAGTTC
          TTAATCCACA GCTGAGCAAA AAATTGAGAA TGGTATCTGG ACATGCTAGA
          AAAATAAGAC AAATAAGGAA TCCAAAACAA GTCAGTCAAA AGAGTTTAAT
          GAAAATGATT GCCAGCTGCA AGAAGATTCA TCTCAGTACC AAAATCCTTG
          CAGTAGACTA TCCTGCAGAC TTTGTAAAGT CAATTTCTTG CCAGATCTGT
          GAACACATCC TGGCTGACCC AGTAGAAACA ACGTGCAAAC ACTTATTCTG
          CAGAGCCTGC ATCCTTAAAT ATCTCAAAAT AGTGGGAAGC TATTGTCCAG
          CTTGTCGCTA TCCTTGCTTT CCTACTGATC TAGTAAGCCC TGTGAAATCA
          TTCCTGAACA TCCTGAATAG TCTACCTGTG ATATGTCCAG TAAAAGATTG
          TCAGGAAGAA ATCTGTTTGG GAAAATACTG TTACCATCTT TCCAGACACA
          AAGAGGTAGA TGACAAAGAG GGCTATGTGT ACATAAACAA AGGTGGCCGA
          CCAAGACAAC ACTTACTGTT TGCAAAAATA TCATGAAAGA CCTTCTCAAA
          GGCCTTACTT AAATCAAGAT ATTTTGTATC TACAGCACTC CTTTCATCTA
          CCAAACTGGT AATTTTTATC AAAAATAAAG AGATCAGATT AGTCTGTCAT
          AAGTAGTTTT TGAGAAACCT ATTTTAACTT TTTATGATTA TGTCAATCCC
          TTCAAAATGT TCACAGACTT TCTGTTTAAT CAGCTGCTAT AGAATCTTTC
          TTGGTATTGA TGTCAGGCTA ATTGGGTGGC AATTTTTGGG ATCCTCTTTT
          TTTCCCTCTT TTTGAAGATA TGAACAACAT TTGCCCTCCT TCAATCTGTT
          GGGACTTTTC CTGTTCTCTA GGTCTTCTCA AAGATTAATG ATAATGATTC
          TGAGATTACT TCTCCTAGTT CTTTTAGTAC CCTTGGATGT TGTTCATCTG
          GTCCTGGACA CATAGGGGCT GAACAGACTG GTGTTTAACA CTGGCTTTAG
          GGCATAATGG AGGTATAGCA TCCACACACT --GTCACCCC ACTGATGGGG
          ACTATTGCAT TGGTCCCCCA GGTAATCCTG TTGTCCTGTT CTCCAGTCTC
          TGGTCTCTAA TGTGGCTTTC TTTCCTCTGA AATATAAATT ----------
          ---------- ACAKCCTCCC ATCCAAATAC TAACCAGAGC TGACCCTGCT
          -----TAGTG TTCAAGATCA GACATGACCG GATCCTGCCG TGGCTAAATG
          AAGCATAGAA CTTTGCTCTT TGGTTGGTTT ACTGTGTCAT CTGGAAGCAG
          ACAATTTC-T TTTTTCTAGT TTGTTCCCCT CCCAGCAAAT CAGAGAAAGA
          AATCATGG-T TTGTTCTTAG CCTCTTCCCC TGGTCTTTTC TTTAAGTTAG
          GAGAAGGAGT GGGTGGTTTG ACAGGAAGTT TTGTGAATGA ACAGGAAAAT
          ATACAGCGTG GTCAGAGTGA AGTAATATGT TGTTTTTTTC TTTCCCCCCA
          AAGTTATAGT TGTGTTTGGA GTGTGTAAAT CTGGTACAGA TATGAAAATC
          CAGAAGGTTG CTGGGCCAAA GGCATAAGGA AAGCATAAAG AAATTTTCTG
          GTGAYAGAAA TTTTCACAAC ATATCTCTCA GTGAGCATAA TCTAGGGACA
          GGTTACAAWT TTTT-CCTTT CGTTGTTGGR GAACGGAAGG GGACCTATGA
          AATCTGTGTC TGCATGTGGA TCTCCTTGAA GATTTAGGGT GTGTATGTGT
          TTTCACACAC ACATTGG--- TATTTTTATT TATATCTTTT GATGATGATA
          TGCTAAACTG TATAATATTT AACTACATCC TTCATGGAAG AGGTTGATGT
          GTGCCTTCAA GTCATTTCAG ACTTATGRCA TCCCATATCA TGGGGATTTC
          TTGGCAGGGT TTCTTCAAAG GAGATTTGCC ATTGCTGTCC TCTGACAGCA
          TGTGACTTGA ACAAGGGCAC CCAGTGGGTT TCCATGGCCG AATGGGGATT
          CAAACTCTAG TCTCTCAAAG TCCTAGTCCA CCATCCAAAC CACTGCACAC
          TGGCTCTCTA TTGGTGATAT ACAATGGTAA AATCTGTTGG TTTCAGTACA
          TCTGTATGAT TGTTTTACAT AGGTTCAAAA CACACTGCAG AAATAATCCA
          GTTTGAGACT GCTCAGTGTC AGGGAATTCT GGGAATGGTA GTTTGTTGTG
          GCACCAAAAC TCTCTGACAG AGAAGGCTAA ATGTCTCAAT GTGGCGTTTA
          GATGACACAC GCTCTGGAAA CTACCAGAAA CCACCTCATG GCTTCTCTAA
          RG-GGTGTGT GTGT--AAAA GCAGGACTAA AAAGAACGAA AAATAAACCA
          CTCTAGCCAG GAAAGTGCGC TCCTTCGACC ATGCATATAA ACACCCYGAC
          ACAAGACCAG TCCCAAAGGA GCACTCCA-T CCTAACCCTA ACCTGAAACC
          AGTGTATAAA TGCAGTGGTG CYGGAGCACA TTTAAAAAGA ACGGAGCCAG
          TGGTCGGGGC GGCTGTCCAW AAAAAGGAAA GTATGACACC TCCAATGGCT
          ATAAGTACAA CATAAACAAA CCAGACAATC CAAGACAGGG CATGGAATGA
          AGGGGGC-CT GTAGGAGGGC ATGATTGTGC ATTGCCACTG TTTTAATGGG
          CACACCTTTG CTCTGATGTC CTGTCTCGAT GGAGGGTCAC AGGTACGGCT
          GTGTGGCTAA TCAAGT
t_AZ22012 CAGTTGCATG AAAGCTGCCC CAATGAAAGA AGTTAGYCTC AGAGGACAAG
          GCAGCTTGGC TTATCCCAGT CTTCGGACAC AGGGAAATTT GGAGGACCTA
          GGTGGGCCCA ATGATGCCAC AAGAGGATTG ACATCTTTGG CAGACACTTT
          TGAACATGTC ATAGAGGAAC TCCTGGATGA GCAGCAGGCC ATCCAGCCCA
          GCAAGGAAAA CAAGGATGCA GACTTGTACT CGTCTCGGGT TATGCTAAGC
          AGTCAAGTGC CTTTGGAGCC TCCACTGCTC TTTCTGCTTG AGGAGTATAA
          AAATTACTTG GATGCTGCAA ACATGTCCAT GAGGGTCCGG CGCCACTCTG
          ATCCTGCTCG CCGTGGAGAG CTGAGTGTGT GTGACAGTAC TAGTGAGTGG
          GTAACAGCGG CCGAGAAAAA GACTGCGGTG GACATGTCAG GGGCAACGGT
          TACCGTCCTG GAAAAAGTAC CAGTACCCAA AGGCCAACTG AAGCAATATT
          TTTATGAGAC CAAATGCAAC TCAAAGGGAT ATACGAAAGA GGGCTGCAGA
          GGCATAGACA AGAGGTACTG GAATTCCCAG TGCCGAACTA CCCAGTCTTA
          TGTGCGAGCT CTCACCATGG ATAACAAAAA AAGAGTTGGA TGGCGGTTTA
          TAAGAATAGA CACTTCCTGT AGGAGGTAGG TGCTAGTCAT AGTGATGGGG
          AGATAGAACA GGAAGAGGAG GAACCAAAAG AGGAAGTGGA GGTTAAAGCA
          GAAGAGGGAG TAGAGGTTAA AGAGAATGAT AGGCAGCAAG ATAATCAGGA
          GGAGGATATT GTGTTAGTAA AAGAAGACAG TGAAAACGTT CTGCCAATAG
          ATGGAGAGCA GGATGTTATG GAAACTAATG AGGCAGATCA TGCAGAGCCA
          GTAGAAAATG AGAATAGCAA AGAAGTAATA GAAATGGAAT GTAATCTTCA
          ACCAGAACAG GAGGGGCCTG TTGCTGCCCT GGAGAAAGAG GAAGCCAGCA
          AGCCAGAAGT TGAAGCAGAG GAGGAAGAAG AGAAGGAGCC TGAATCCACC
          CTGGTATTGG AGGCTRAGGC TCAGCCTCTC TCAGAGTCTG TGCTTCAGCC
          ACCACCTCCA CCACTATTGC AATCTACTCA AGATCAAGAG CCTCAGGTAG
          ACAAAGAAGA ATCTGTAGTG CCTGAAAAGC TGCCGGAAAT TCAGGCAGAC
          CAAGTCCAGG CAGTAACAGT TGAAAACAAG AACAAGGTTA GGAGCAGAAG
          CAGAGGTAGA GCAAGGAACA AAACCAGCAA GAGTCGAAGT CGGAGTACTA
          GCAGCAGTAC TAGCAGTACT AGCTCTACAA GCAGTAGTAG TGGCAGCAGT
          TCAAGCAGTG GCAGCAGTAG TAGCCGRAGT AGTTCCAGCA GCAGCAGCAG
          CACTAGTGGA ACTAGTAGTC GAGAAAGTAG CAGTAGTTCT AGTAGCAGTG
          AGAGCAGAAG TCGAAGCAGG GGGCGTGGGC ACAATAGGGA TAGAAAGCGC
          AGGAGGAGTT TGGATCGCAA GCGAAGAGAT AATTCAGGAG TAGACAGGAG
          TCACAAGTCA TCAAAAGGTA GCAGCAGAGA TGCAAAAGGA TCCAAGGATA
          AAAGGGCGAC CATCTTCATG TTCAAGCTGT GGTTGAACGA GATGCTCCCC
          CCGACTTTGT GCACTACTTC AGCACTGCTC TATTTGTTTC AGGGCTTTTC
          CAGCAATCTG ATGGGCTCCT TGGTCATTTC ATACAACTTC TACAGCCTCA
          ACAAGATGGA AACCGGACAC AGGGCAACCA AAAGGCCTGT GAGCATGATC
          TGGGCCGTTC TCACCATTTG GATGGTCAGT TTGCTGATCT GCATTTTGCC
          TCTCTGTGGC TGGGGCACTT ATGGCTCGAC CTCTTGGGGA TGTTTTGCAG
          ACTGCACCAG TTCTTACATC TTGTTTCTCT TCATCATCTA CTCCTTGTGT
          TTCTTCCTTC TCCTTGTGCT CTCCATCCCG CTCATTTATC AGCTGTTGTG
          CTCAGATGAG CAACTGCATC TTTATGATGA TTATCATCAA ATCACCCGCG
          GATATTTCTC GCCTGGGTCA CCCCCAGTGG GTATCCACAC CCTGCCCCTC
          TCTCCAGAGG ATATGGAAAA TAAAAGCTTG AAGCATTTTC AAAATGCTGG
          CCAGAACGCT GACCCCAGGA TCCAGCAAGG TCCTGCAGAT GACCGCTGTA
          GAGTGGACAG CTACGGCACA CAAAACATAC CATATCACAG CCGAAACTTC
          ACTGTGGAAT TTAAAGGAAA AGTGACAGCT ATTCTGGATA AAGTCATTGA
          GAAAGAGATT GAGCCAGTGG CTCTAGTGTC ACATCCACTC TTTGAAACAG
          ACACCGAGTT GAACAAAGGT ATGCAGCCAA TAGATAAAAG TGCCTTTTCT
          ATGAGCCATA CAGAGGCAGA AACACATCAG GCAAATCTTC AGCATCTCTG
          CCGCCTCTGT GGAGGCTCAT TTAAAACTGA TCCTCATAAG AGAAGCTACC
          CAGTTCATGG ACCAGTAGAT GATGAGACTC AGGCCCTTCT CAGAAAGAAA
          GAGAAAAAGG CAACATCTTG GCCAGATCTT CTTGCCAAAG TTTTTAAGAT
          TGATGTGAAG GGAGATATTG ACACAATCCA TCCTACAAAG TTTTGTCATC
          AGTGTTGGAC TGTGGTTCAA AAGAAATTAA ACAATTCCCC ATGTGAAATG
          TTTTTCTCAA GGAAAAGCCC AGTGGAGTGG AATCCCCATT CCTCAAGCTG
          TGATGTTTGT GGTGCCTCCT TACATGGAGT AAAGAGAAAG AAGCAAGTTC
          TTAATCCACA GCTGAGCAAA AAATTGAGAA TGGTATCTGG ACATGCTAGA
          AAAATAAGAC AAATAAGGAA TCCAAAACAA GTCAGTCAAA AGAGTTTAAT
          GAAAATGATT GCCAGCTGCA AGAAGATTCA TCTCAGTACC AAAATCCTTG
          CAGTAGACTA TCCTGCAGAC TTTGTAAART CAATTTCTTG CCAGATATGT
          GAACACATCC TAGCTGACCC AGTAGAAACA ACGTGCAAAC ACTTATTCTG
          CAGAGCCTGC ATCCTTAAAT ATCTCAAAAT AATGGGAAGC TATTGTCCAG
          CTTGTCGCTA TCCTTGCTTT CCTACTGATC TAGTAAGCCC TGTGAAATCA
          TTCCTGAACA TCCTGAATAG TCTACCTGTG GTATGTCCAG TAAAAGATTG
          TCAGGAAGAA ATCTGTTTGG GAAAATACTG TTACCATCTT TCCAGACACA
          AAGAGGTAGA AGACAAAGAG GGCTATGTGT ACATAAACAA AGGTGGYCGA
          CCAAGACAAC ACTTACTGTT TGCAAGAATA TCATGGAAGA CCTTCTCAAA
          GGCCTTACTT AAATCAAGAT ATTTTGTATC TACAGCACTC CTTTCATCTA
          CCAAACTCGT AA-TTTTATC AAAAATAAAG AGATCAGATT AGTCTGTCAT
          AAGTAGTTTT TGAGAAACCT ATTTTAACAT TTTATGATTA TGGCAATCCC
          TTCAAAATGT TCACAGACTT TCTGTTTAAT CAGCTGCTAT AGAATCTTTC
          TTGGTATTGA TGTCAGACTA ATTGGGTGGC AATTTTTGGG ATCCTCTTTT
          TTTTTCTCTT TTTAAAGATA TGAACAACAT TTGCCCTCCT TCAATCTGTT
          GGGACTTTTC CTGTTCTCTA GGTATTCTCA AAGATTAATG ATAATGATTC
          TCAGATTACT TCTCCTAGTT CTTTTAGTAC CCTTGGATGT TGTTCATCTG
          GTCCTGGACA CATAGGGGCT GAACAGACTG GTGTTTAAGA CTGGCTTTTG
          GGCATAATGG GGGTATAGCA TCCACACACT CAGTCACCCC ACTGATGAGG
          ACTATTGCAT TGGTCCCCCA GGTAATCCTG TTGTCCTGTN NNNNNNNNNN
          NNNNNNNNNN NNTGGCTTTC TTTCCTCTGA AATATAAACT ACAGCACCTG
          GTATTCATTG ACAGCCTCCC ATCCAAATAC TAACCAGAGC TGACCCTGCT
          TAGTTTAGTG TTCAAGATCA GACATGACTG GATCCTGCCG TGGCTAAATG
          AAGCATAGAA CTTTGCTCTT TTGTTGGTTT ACTGTGTCAT CTGGAAGCAG
          ACAATTTC-T TTTTTCTAGT TTGTTCCCCT CCTAGCAAAT CAGAGAAAGA
          AATCATGG-T TCGTTCTTAG CCTCTTCCCC TGGTCTTTTC TTTAAGTTAG
          GAGAAGGAGT GGGTGGTTTG ACAGGAAGTT TTGTGAATGA ACAGGAAAAT
          ATACAGCGTG GTCAGAGTGA AGTAATATGT TGTTTTTTTC TTTCCCCTCA
          AAGTTATGGT TGTGTTTGGA GTGTGTAAAT CTGGTACAGA TATGAAAATC
          CAGAAGGTTG CTGGGCCAAA GGCATAAGGA AAGCATAAAG AAATTTTCTG
          GTGACAGAAA TTTTCACAAC ATATCCCTCA GTGAGCATAA TCTAGGGACA
          GGTTACAATT TTTT-CCTTT CGTTG-TGGA GAACGGAAGG GGACCTATGA
          AATCTGTGTC TGCATGTGGA TCGCCTTGAA GATTTAGGGT GTGTATGTGT
          TTTCACACAC ACATTGG--- TATTTTTATT TATATCTTTT GATGATGATA
          TGCTAAACTG TATAATATTT AACTACATCC TTYATGGATG ATGTTGATGT
          GTGCCTTCAA GTCATTTCAG ACTTATGGSA TCCCACATCA TGGGGATTTC
          TTGGCAGGGT TTCTTCAAAG GAGATTTGCC ATTGCCGTCC TCTGACAGCA
          TGTGACTTGA ACAAGGGCAC CCAGTGGGTT TCCATGGCCA AATGGGGATT
          CAAACTCTAG TCTCCCAAAG TCCTAGTCCA CCATCCAAAC CACTGCACAC
          TGGCTCTCTA TTGGTGATAT ACAATGGTAA AATCTGTTGA TTTCAGTACA
          TCTGTATGAT TGTTTTACAT AGGTTCAAAA CACACTGCAG AAATAATCCA
          GTTTGAGACT GCTCAGTGTT AGGGAATTCT GGGAATGGTA GTTTGTTGTG
          GCACCAAAAC TCTCTGACAG AGAAGGCTAA ATGTCTCAAT GTGGCGTTTA
          GATGACACAC ACTCTGGAAA CTACCAGAAA CCACCTCATG GCTGCTCTAA
          GG-GGTGTGT GTGT--AAAA GCAGGACTAA AAAGAACGAA AAATAAACCA
          CTCTAGCCAG GAAAGTGCGC TCCTTCGACC ATGCATATAA ACACCCTGAC
          ACAAGACCAG TCCCAAAGGA GCACTCCA-T CCTAACCCTA ACCTGAAACC
          AGTGTATAAA TGCAGTGGTG CAGGAGCACA TTTAAAAAGA ACGGAGCCAG
          TGGTCGGGGC AGCTGTCCAA AAAAGGGAAA GTATGACACC TCCAATGGCT
          ATAAGTACAA CATAAACAAA CCAGACAATC CAAGACAGGG CATGGAATGA
          AGGGGGG-AT GTAGGAAGGC ATGATTGTGC ATTGCCACTG TTTTAATGGG
          CACACCTTTG CTCTGATGCC CTGTCTCRAT GGAGGGTCAC AGGTACGACT
          GTGTGGCCAA TCAAGT
t_AZ37013 CAGTTGCATG AAAGCTGCCC CAATGAAAGA AGTTAGCCTC AGAGGACAAG
          GCAGCTTGGC TTATCCCAGT CTTCGGACAC AGGGAAATTT GGAGGACCTA
          GGTGGGCCCA ATGATGCCAC AAGAGGATTG ACATCTTTGG CAGACACTTT
          TGAACATGTC ATAGAGGAAC TCCTGGATGA GCAGCAGGCC ATCCAGCCCA
          GCAAGGAAAA CAAGGATGCA GACTTGTACT CGTCTCGGGT TATGCTAAGC
          AGTCAAGTGC CTTTGGAGCC TCCACTGCTC TTTCTGCTTG AGGAGTATAA
          AAATTACTTG GATGCTGCAA ACATGTCCAT GAGGGTCCGG CGCCACTCTG
          ATCCTGCTCG CCGTGGAGAG CTGAGTGTGT GTGACAGTAC TAGTGAGTGG
          GTAACAGCGG CCGAGAAAAA GACTGCGGTG GACATGTCAG GGGCAACGGT
          TACCGTCCTG GAAAAAGTAC CAGTACCCAA AGGCCAACTG AAGCAATATT
          TTTATGAGAC CAAATGCAAC TCAAAGGGAT ATACGAAAGA GGGCTGCAGA
          GGCATAGACA AGAGGTACTG GAATTCCCAG TGCCGAACTA CCCAGTCTTA
          TGTGCGAGCT CTCACCATGG ATAACAAAAA AAGAGTTGGA TGGCGGTTTA
          TAAGAATAGA CACTTCCTGT AGGAGGTAGG TGCTAGTCAT AGTGATGGGG
          AGATAGAACA GGAAGAGGAG GAACCAAAAG AGGAAGTGGA GGTTAAAGCA
          GAAGAGGGAG TAGAGGTTAA AGAGAATGAT AGGCAGCAAG ATAATCAGGA
          GGAGGATATT GTGTTAGTAA AAGAAGACAG TGAAAACGTT CTGCCAATAG
          ATGGAGAGCA GGATGTTATG GAAACTAATG AGGCAGATCA TGCAGAGCCA
          GTAGAAAATG AGAATAGCAA AGAAGTAATA GAAATGGAAT GTAATCTTCA
          ACCAGAACAG GAGGGGCCTG TTGCTGCCCT GGAGAAAGAG GAAGCCAGCA
          AGCCAGAAGT TGAAGCAGAG GAGGAAGAAG AGAAGGAGCC TGAATCCACC
          CTGGTATTGG AGGCTGAGGC TCAGCCTCTC TCAGAGTCTG TGCTTCAGCC
          ACCACCTCCA CCACTATTGC AATCTACTCA AGATCAAGAG CCTCAGGTAG
          ACAAAGAAGA ATCTGTAGTG CCTGAAAAGC TGCCGGAAAT TCAGGCAGAC
          CAAGTCCAGG CAGTAACAGT TGAAAACAAG AACAAGGTTA GGAGCAGAAG
          CAGAGGTAGA GCAAGGAACA AAACCAGCAA GAGTCGAAGT CGGAGTACTA
          GCAGCAGTAC TAGCAGTACT AGCTCTACAA GCAGTAGTAG TGGCAGCAGT
          TCAAGCAGTG GCAGCAGTAG TAGCCGGAGT AGTTCCAGCA GCAGCAGCAG
          CACTAGTGGA ACTAGTAGTC GAGAAAGTAG CAGTAGTTCT AGTAGCAGTG
          AGAGCAGAAG TCGAAGCAGG GGGCGTGGGC ACAATAGGGA TAGAAAGCGC
          AGGAGGAGTT TGGATCGCAA GCGAAGAGAT AATTCAGGAG TAGACAGGAG
          TCACAAGTCA TCAAAAGGTA GCAGCAGAGA TGCAAAAGGA TCCAAGGATA
          AAAGGGCGAC CATCTTCATG TTCAAGCTGT GGTTGAACGA GATGCTCCCC
          CCGACTTTGT GCACTACTTC AGCACTGCTC TATTTGTTTC AGGGCTTTTC
          CAGCAATCTG ATGGGCTCCT TGGTCATTTC ATACAACTTC TACAGCCTCA
          ACAAGATGGA AACCGGACAC AGGGCAACCA AAAGGCCTGT GAGCATGATC
          TGGGCCGTTC TCACCATTTG GATGGTCAGT TTGCTGATCT GCATTTTGCC
          TCTCTGTGGC TGGGGCACTT ATGGCTCGAC CTCTTGGGGA TGTTTTGCAG
          ACTGCACCAG TTCTTACATC TTGTTTCTCT TCATCATCTA CTCCTTGTGT
          TTCTTCCTTC TCCTTGTGCT CTCCATCCCG CTCATTTATC AGCTGTTGTG
          CTCAGATGAG CAACTGCATC TTTATGATGA TTATCATCAA ATCACCCGCG
          GATATTTCTC GCCTGGGTCA CCCCCAGTGG GTATCCACAC CCTGCCCCTC
          TCTCCAGAGG ATATGGAAAA TAAAAGCTTG AAGCATTTTC AAAATGCTGG
          CCAGAACGCT GACCCCAGGA TCCAGCAAGG TCCTGCAGAT GACCGCTGTA
          GAGTGGACAG CTATGGCACA CAAAACATAC CATATCACAG CCGAAACTTC
          ACTGTGGAAT TTAAAGGAAA AGTGGCAGCT ATTCTGGATA AAGTCATTGA
          GAAAGAGATT GAGCCAGTGG CTCTAGTGTC ACATCCACTC TTTGAAACAG
          ACACCGAGTT GAACAAAGGT ATGCAGCCAA TAGATAAAAG TGCCTTTTCT
          ATGAGCCATA CAGAGGCAGA AACACATCAG GCAAATCTTC AGCATCTCTG
          CCGCCTCTGT GGAGGCTCAT TTAAAACTGA TCCTCATAAG AGAAGCTACC
          CAGTTCATGG ACCAGTAGAT GATGAGACTC AGGCCCTTCT CAGAAAGAAA
          GAGAAAAAGG CAACATCTTG GCCAGATCTT CTTGCCAAAG TTTTTAAGAT
          TGATGTGAAG GGAGATATTG ACACAATCCA TCCTACAAAG TTTTGTCATC
          AGTGTTGGAC TGTGGTTCAA AAGAAATTAA ACAATTCCCC ATGTGAAATG
          TTTTTCTCAA GGAAAAGCCC AGTGGAGTGG AATCCCCATT CCTCAAGCTG
          TGATGTTTGT GGTGCCTCCT TACATGGAGT AAAGAGAAAG AAGCAAGTTC
          TTAATCCACA GCTGAGCAAA AAATTGAGAA TGGTATCTGG ACATGCTAGA
          AAAATAAGAC AAATAAGGAA TCCAAAACAA GTCAGTCAAA AGAGTTTAAT
          GAAAATGATT GCCAGCTGCA AGAAGATTCA TCTCAGTACC AAAATCCTTG
          CAGTAGACTA TCCTGCAGAC TTTGTAAAGT CAATTTCTTG CCAGATATGT
          GAACACATCC TAGCTGACCC AGTAGAAACA ACGTGCAAAC ACTTATTCTG
          CAGAGCCTGC ATCCTTAAAT ATCTCAAAAT AATGGGAAGC TATTGTCCAG
          CTTGTCGCTA TCCTTGCTTT CCTACTGATC TAGTAAGCCC TGTGAAATCA
          TTCCTGAACA TCCTGAATAG TCTACCTGTG GTATGTCCAG TAAAAGATTG
          TCAGGAAGAA ATCTGTTTGG GAAAATACTG TTACCATCTT TCCAGACACA
          AAGAGGTAGA AGACAAAGAG GGCTATGTGT ACATAAACAA AGGTGGCCGA
          CCAAGACAAC ACTTACTGTT TGCAAGAATA TCATGGAAGA CCTTCTCAAA
          GGCCTTACTT AAATCAAGAT ATTTTGTATC TACAGCACTC CTTTCATCTA
          CCAAACTTGT AA-TTTTATC AAAAATAAAG AAATCAGATT AGTCTGTCAT
          AAGTAGTTTT TGAGAAACCT ATTATAATAT TTTATGATTA TGGCAATCCC
          TTCAAAATGT TCACAGACTT TCTGTTTAAT CAGCTGCTAT AGAATCTTTC
          TTGGTATTGA TGTCAGACTA CTTGGGTGGC AATTTTTGGG ATCCTCTTTT
          TTTT-CTCTT TTTAAAGATA TGAACAACAT TTGCCCTCCT TCAATCTGTT
          GGGACTTTTC CTGTTCTCTA CGTATTCTCA AAGATTAATG ATAATGATTC
          TCAGATTACT TCTCCTAGTT CTTTTAGTAC CCTTGGATGT TGTTCATCTG
          GTCCTGGACA CATAGGGGCT GAACAGACTG GTGTTTAAGA CTGGCTTTTG
          GGCATAATGG GGGTATAGCA TCCACACACT CAGTCACCCC ACTGATGAGG
          ACTATTGCAT TGGTCCCCCA GGTAATCCTG TTGTCCTGTT CTCCAGTCTC
          TGGTTTCTAA TGTGGCTTTC TTTCCTCTGA AATATAAACT ACAGCACCTG
          GTATTCATTG ACAGCCTCCC ATCCAAATAC TAACCAGAGC TGACCCCGCT
          TAGTTTAGTG TTCAAGATCA GACATGACCG GATCCTGCCG TGGCTAAATG
          AAGCATAGAA CTTTGCTCTT TTGTTGGTTT ACTGTGTCAT CTGGAAGCAG
          ACAATTTC-T TTTTTCTAGT TTGTTCCCCT CCYAGCAAAT CAGAGAAAGA
          AATCATRG-T TYGTTCTTAG CCTCTTCCCC TGGTCTTTTC TTTAAGTTAG
          GAGAAGGAGT GGGTGGTTTG ACAGGAAGTT TTGTGAATGA ACAGGAAAAT
          AT-------- ------GTGA AGTAATATGT TGTTTTTTTC TTTCCCCTCA
          AAGTTATGGT TGTGTTTGGA GTGTGTAAAT CTGGTACAGA TATGAAAATC
          CAGAAGGTTG CTGGGCCAAA GGCATAAGGA AAGCATAAAG AAATTTTCTG
          GTGACAGAAA TTTTCACAAC ATATCTCTCA GTGAGCATAA TCTAGGGACA
          GGTTACAATT TTTT-CCTTT CGTTGTTGGA GAACGGAAGG GGACCTATGA
          AATCTGTGTC TGCATGTGGA TCKCCTTGAA GATTTAGGGT GTGTATGTGT
          TTTCACACAC ACATTGG--- TATTTTTATT TATATCTTTT GATGATGATA
          TGCTAAACTG TATAATATTT AACTACATCY TTYATGGATG ATGTTGATGT
          GTGCCTTCAA GTCATTTCAG ACTTATGGSA TCCCACATCA TGGGGATTTC
          TTGGCAGGGT TTCTTCAAAG GAGATTTGCC ATTGCCGTCC TCTGACAGCA
          TGTGACTTGA ACAAGGGCAC CCAGTGGGTT TCCATGGCCA AATGGGGATT
          CAAACTCTAG TCTCCCAAAG TCCTAGTCCA CCATCCAAAC CACTGCACAC
          TGGCTCTCTA TTGGTGATAT ACAATGGTAA AATCTGTTGA TTTCAGTACA
          TCTGTATGAT TGTTTTACAT AGGTTCAAAA CACACTGCAG AAATAATCCA
          GTTTGAGACT GCTCAGTGTT AGGGAATTCT GGGAATGGTA GTTTGTTGTG
          GCACCAAAAC TCTCTGACAG AGAAGGCTAA ATGTCTCAAT GTGGCGTTTA
          GATGACACAC ACTCTGGAAA CTACCAGAAA CCACCTCATG GCTGCTCTAA
          GGTGGTGTGT GTGT--AAAA GCAGGACTAA AAAGAACGAA AAATAAACCA
          CTCTAGCCAG GAAAGTGCGC TCCTTCGACC ATGCATATAA ACACCCTGAC
          ACAAGACCAG TCCCAAAGGA GCACTCCA-T CCTAACCCTA ACCTGAAACC
          AGTGTATAAA TGCAGTGGTG CAGGAGCACA TTTAAAAAGA ACGGAGCCAG
          TGGTCGGGGC AGCTGTCCAA AAAAGGGAAA GTATGACACC TCCAATGGCT
          ATAAGTACAA CATAAACAAA CCAGACAATC CAAGACAGGG CATGGAATGA
          AGGGGGG-AT GTAGGAAGGC ATGATTGTGC ATTGCCACTG TTTTAATGGG
          CACACCTTTG CTCTGATGCC CTGTCTCRAT GGAGGGTCAC AGGTACGACT
          GTGTGGCCAA TCAAGT
t_CO014   CAGTTGCATG AAAGCTGCCC CAATGAAAGA AGTTAGCCTC AGAGGACAAG
          GCAGCTTGGC TTATCCCAGT CTTCGGACAC AGGGAAATTT GGAGGACCTA
          GGTGGGCCCA ATGATGCCAC AAGAGGATTG ACATCTTTGG CAGACACTTT
          TGAACATGTC ATAGAGGAAC TCCTGGATGA GCAGCAGGCC ATCCAGCCCA
          GCAAGGAAAA CAAGGATGCA GACTTGTACT CGTCTCGGGT TATGCTAAGC
          AGTCAAGTGC CTTTGGAGCC TCCACTGCTC TTTCTGCTTG AGGAGTATAA
          AAATTACTTG GATGCTGCAA ACATGTCCAT GAGGGTCCGG CGCCACTCTG
          ATCCTGCTCG CCGTGGAGAG CTGAGTGTGT GTGACAGTAC TAGTGAGTGG
          GTAACAGCGG CCGAGAAAAA GACTGCGGTG GACATGTCAG GGGCAACGGT
          TACCGTCCTG GAAAAAGTAC CAGTACCCAA AGGCCAACTG AAGCAATATT
          TTTATGAGAC CAAATGCAAC TCAAAGGGAT ATACGAAAGA GGGCTGCAGA
          GGCATAGACA AGAGGTACTG GAATTCCCAG TGCCGAACTA CCCAGTCTTA
          TGTGCGAGCT CTCACCATGG ATAACAAAAA AAGAGTTGGA TGGCGATTTA
          TAAGAATAGA CACTTCCTGT AGGAGGTAGG TGCTAGTCAT AGTGATGGGG
          AGATAGAACA GGAAGAGGAG GAACCAAAAG AGGAAGTGGA GGTTAAAGCA
          GAAGAGGGAG TAGAGGTTAA AGAGAATGAT AGGCAGCAAG ATAATCAGGA
          GGAGGATATT GTGTTAGTAA AAGAAGACAG TGAAAACGTT CTGCCAATAG
          ATGGAGAGCA GGATGTTATG GAAATTAATG AGGCAGATCA TGCAGAGCCA
          GTAGAAAATG AGAATAGCAA AGAAGTAATA GAAATGGAAT GTAATCCTCA
          ACCAGAACAG GAGGGGCCTG TTGCTGCCCT GGAGAAAGAG GAAGCCAGCA
          AGCCAGAAGT TGAAGCAGAG GAGGAAGAAG AGAAGGAGCC TGAATCCACC
          CTGGTATTGG AGGCTGAGGC TCAGCCTCTC TCAGAGTCTG TGCTTCAGCC
          ACCACCTCCA CCACTATTGA AATCTACTCA AGATCAAGAG CCTCAGGTAG
          ACAAAGAAGA ATCTGTAGTG CCTGAAAAGC TGCCGGAAAT TCAGGCAGAC
          CAAGTCCAGG CAGTAACAGT TGAAAACAAG AACAAGGTTA GGAGCAGAAG
          CAGAGGTAGA GCAAGGAACA AAACCAGCAA GAGTCGAAGT CGGAGTACTA
          GCAGCAGTAC TAGCAGTACT AGCTCTACAA GCAGTAGTAG TGGCAGCAGT
          TCAAGCAGTG GCAGCAGTAG TAGCCGGAGT AGTTCCAGCA GCAGCAGCAG
          CACTAGTGGA ACTAGTAGTC GAGAAAGTAG CAGTAGTTCT AGTAGCAGTG
          AGAGCAGAAG TCGAAGCAGG GGGCGTGGGC ACAATAGGGA TAGAAAGCGC
          AGGAGGAGTT TGGATCGCAA GCGAAGAGAT AATTCAGGAG TAGACAGGAG
          TCACAAGTCA TCAAAAGGTA GCAGCAGAGA TGCAAAAGGA TCCAAGGATA
          AAAGGGCGAC CATCTTCATG TTCAAGCTGT GGTTGAACGA GATGCTCCCC
          CCAACTTTGT GCACTACTTC AGCACTGCTC TATTTGTTTC AGGGCTTTTC
          CAGCAATCTG ATGGGCTCCT TGGTCATTTC ATACAACTTC TACAGCCTCA
          ACAAGATGGA AACCGGACAC AGGGCAACCA AAAGGCCTGT GAGCATGATC
          TGGGCCGTTC TCACCATTTG GATGGTCAGT TTGCTGATCT GCATTTTGCC
          TCTCTGTGGC TGGGGCACTT ATGGCTCGAC CTCTTGGGGA TGTTTTGCAG
          ACTGCACCAG TTCTTACATC TTGTTTCTCT TCATCATCTA CTCCTTGTGT
          TTCTTCCTTC TCCTTGTGCT GTCCATCCCG CTCATTTATC AGTTGTTGTG
          CTCAGATGAG CAACTGCATC TTTATGATGA TTATCATCAA ATCACCCGCG
          GATATTTCTC GCCTGGGTCA CCCCCAGTGG GTATCCACAC CCTGCCCCTC
          TCTCCAGAGG ATATGGAAAA TAAAAGCTTG AAGCATTTTC AAAATGCTGG
          CCAGAACGCT GACCCCAGGA TCCAGCAAGG TCCTGCAGAT GACCGCTGTA
          GAGTGGACAG CTACGGCACA CAAAACATAC CATATCACAG CCGAAACTTC
          ACTGTGGAAT TTAAAGGAAA AGTGACAGCT ATTCTGGATA AAGTCATTGA
          GAAAGAGATT GAGCCAGTGG CTCTAGTGTC ACATCCACTC TTTGAAACAG
          ACACCGAGTT GAACAAAGGT ATGCAGCCAA TAGATAAAAG TGCCTTTTCT
          ATGAGCCATA CAGAGGCAGA AACACATCAG GCAAATCTTC AGCATCTCTG
          CCGCCTCTGT GGAGGCTCAT TTAAAACTGA TCCTCATAAG AGAAGCTACC
          CAGTTCATGG ACCAGTAGAT GATGAGACTC AGGCCCTTCT CAGAAAGAAA
          GAGAAAAAGG CAACATCTTG GCCAGATCTT CTTGCCAAAG TTTTTAAGAT
          TGATGTGAAG GGAGATATTG ACACAATCCA TCCTACAAAG TTTTGTCATC
          AGTGTTGGAC TGTGGTTCAA AAGAAATTAA ACAATTCCCC ATGTGAAATG
          TTTTTCTCAA GGAAAAGCCC AGTGGAGTGG AATCCCCATT CCTCAAGCTG
          TGATGTTTGT GGTGCCTCCT TACATGGAGT AAAGAGAAAG AAGCAAGTTC
          TTAATCCACA GCTGAGCAAA AAATTGAGAA TGGTATCTGG ACATGCTAGA
          AAAATAAGAC AAATAAGGAA TCCAAAACAA GTCAGTCAAA AGAGTTTAAT
          GAAAATGATT GCCAGCTGCA AGAAGATTCA TCTCAGTACC AAAATCCTTG
          CAGTAGACTA TCCTGCAGAC TTTGTAAAGT CAATTTCTTG CCAGATATGT
          GAACACATCC TAGCTGACCC AGTAGAAACA ACGTGCAAAC ACTTATTCTG
          CAGAGCCTGC ATCCTTAAAT ATCTCAAAAT AATGGGAAGC TATTGTCCAG
          CTTGTCGCTA TCCTTGCTTT CCTACTGATC TAGTAAGCCC TGTGAAATCA
          TTCCTGAACA TCCTGAATAG TCTACCTGTG GTATGTCCAG TAAAAGATTG
          TCAGGAAGAA ATCTGTTTGG GAAAATACTG TTACCATCTT TCCAGACACA
          AAGAGGTAGA AGACAAAGAG GGCTATGTGT ACATAAACAA AGGTGGTCGA
          CCAAGACAAC ACTTACTGTT TGCAAGAATA TCATGGAAGA CCTTCTCAAA
          GGCCTTACTT AAATCAAGAT ATTTTGTATC TACAGCACTC CTTTCATCTA
          CCAAACTCGT AA-TTTTATC AAAAATAAAG AGATCAGATT AGTCTATCAT
          AAGTAGTTTT TGAGAAACCT ATTTTAACAT TTTATGATTA TGGCAATCCC
          TTCAAAATGT TCACAGACTT TCTGTTTAAT CAGCTGCTAT AGAATCTTTC
          TTGGTATTGA TGTCAGACTA CTTGGGTGGC AATTTTTGGG ATCCTCTTTT
          TTTTTCTCTT TTTAAAGATA TGAACAACAT TTGCCCTCCT TCAATCTGTT
          GGGACTTTTC CTGTTCTCTA GGTATTCTCA AAGATTAATG ATAATGATTC
          TCAGATTACT CCTCCTAGTT CTTTTAGTAC CCTTGGATGT TGTTCATCTG
          GTCCTGGACA CATAGGGGCT GAACAGACTG GTGTTTAAGA CTGGCTTTTG
          GGCATAATGG GGGTATAGCA TCCACACACT CAGTCACCCC ACTGATGAGG
          ACTATTGCAT TGGTCCCCCA GGTAATCCTG TTGTCCTGTT CTCCAGTCTC
          TGGTTTCTAA TGTGGCTTTC TTTCCTCTGA AATATAAACT ACAGCACCTG
          GTATTCATTG ACAGCCTCCC ATCCAAATAC TAACCAGAGC TGACCCCGCT
          TAGTTTAGTG TTCAAGATCA GACATGACCG GATCCTGCCG TGGCTAAATG
          AAGCATAGAA CTTTGCTCTT TTGTTGGTTT ACTGTGTCAT CTGGAAGCAG
          ACAATTTC-T TTTTTCTAGT TTGTTCCCCT CCCAGCAAAT CAGAGAAAGA
          AATCATGG-T TTGTTCTTAG CCTCTTCCCC TGGTCTTTTC TTTAAGTTAG
          GAGAAGGAGT GGGWGGTTTG ACAGGAAGTT TTGTGAAYGA ACARGAAAAT
          ATACAGTGTG GTCAGAGTGA AGTAATATGT TGTTTTTTTC TTTCCCCTCA
          AAGTTATGGT TGTGTTTGGA GTGTGTAAAT CTGGTACAGA TATGAAAATC
          CAGAAGGTTG CTGGGCCAAA GGCATAAGGA AAGCATAAAG AAATTTTCTG
          GTGACAGAAA TTTTCACAAC ATATCTCTCA GTGAGCATAA TCTAGGGACA
          GGTTACAATT TTTTNCCTTT CGTTGTTGGA GAACGGAAGG GGACCTATGA
          AATCTGTGTC TGCATGTGGA TCGCCTTGAA GATTTAGGGT GTGTATGTGT
          TTTCACACAC ACATTGG--- TATTNNNNNN NNNNNNNNNT GATGATGATA
          TGCTAAACTG TATAATATTT AACTACATCC TTCATGGATG ATGTTGATGT
          GTGCCTTCAA GTCATTTCAG ACTTATGGGA TCCCACATCA TGGGGATTTC
          TTGGCAGGGT TTCTTCAAAG GAGATTTGCC ATTGCCGTCC TCTGACAGCA
          TGTGACTTGA ACAAGGGCAC CCAGTGGGTT TCCATGGCCA AATGGGGATT
          CAAACTCTAG TCTCCCAAAG TCCTAGTCCA CCATCCAAAC CACTGCACAC
          TGGCTCTCTA TTAGTGATAT ACAATGGTAA AATCTGTTGA TTTCAGTACA
          TCTGTATGAT TGTTTTACAT AGGTTCAAAA CACACTGCAG AAATAATCCA
          GTTTGAGACT GCTCAGTGTT AGGGAATTCT GGGAATGGTA GTTTGTTGTG
          GCACCAAAAC TCTCTGACAG AGAAGGCTAA ATGTCTCAAT GTGGCGTTTA
          GATGACACAC ACTCTGGAAA CTACCAGAAA CCACCTCATG GCTGCTCTAA
          GG-GGTGTGT GTGT--AAAA GCAGGACTAA AAAGAACGAA AAATAAACCA
          CTCTAGCCAG GAAAGTGCGC TCCTTCGACC ATGCATATAA ACACCCTGAC
          ACAAGACCAG TCCCAAAGGA GCACTCCA-T CCTAACCCTA ACCTGAAACC
          AGTGTATAAA TGCAGTGGTG CAGGAGCACA TTTAAAAAGA ACGGAGCCAG
          TGGTCGGGGC AGCTGTCCAA AAAAGGGAAA GTATGACACC TCCAATGGCT
          ATAAGTACAA CATAAACAAA CCAGACAATC CAAGACAGGG CATGGAATGA
          AGGGGGG-AT GTAGGAAGGC ATGATTGTGC ATTGCCACTG TTTTAATGGG
          CACACCTTTG CTCTGATGCC CTGTCTCGAT GGAGGGTCAC AGGTACGACT
          GTGTGGCCAA TCAAGT
t_WY015   CAGTTGCATG AAAGCTGCCC CAATGAAAGA AGTTAGTCTC AGAGGACAAG
          GCAGCTTGGC TTATCCCAGT CTTCGGACAC AGGGAAATTT GGAGGACCTA
          GGTGGGCCCA ATGATGCCAC AAGAGGATTG ACATCTTTGG CAGACACTTT
          TGAACATGTC ATAGAGGAAC TCCTGGATGA GCAGCAGGCC ATCCAGCCCA
          GCAAGGAAAA CAAGGATGCA GACTTGTACT CGTCTCGGGT TATGCTAAGC
          AGTCAAGTGC CTTTGGAGCC TCCACTGCTC TTTCTGCTTG AGGAGTATAA
          AAATTACTTG GATGCTGCAA ACATGTCCAT GAGGGTCCGG CGCCACTCTG
          ATCCTGCTCG CCGTGGAGAG CTGAGTGTGT GTGACAGTAC TAGTGAGTGG
          GTAACAGCGG CCGAGAAAAA GACTGCGGTG GACATGTCAG GGGCAACGGT
          TACCGTCCTG GAAAAAGTAC CAGTACCCAA AGGCCAACTG AAGCAATATT
          TTTATGAGAC CAAATGCAAC TCAAAGGGAT ATACGAAAGA GGGCTGCAGA
          GGCATAGACA AGAGGTACTG GAATTCCCAG TGCCGAACTA CCCAGTCTTA
          TGTGCGAGCT CTCACCATGG ATAACAAAAA AAGAGTTGGA TGGCGGTTTA
          TAAGAATAGA CACTTCCTGT AGGAGGTAGG TGCTAGTCAT AGTGATGGGG
          AGATAGAACA GGAAGAGGAG GAACCAAAAG AGGAAGTGGA GGTTAAAGCA
          GAAGAGGGAG TAGAGGTTAA AGAGAATGAT AGGCAGCAAG ATAATCAGGA
          GGAGGATATT GTGTTAGTAA AAGAAGACAG TGAAAACGTT CTGCCAATAG
          ATGGAGAGCA GGATGTTATG GAAACTAATG AGGCAGATCA TGCAGAGCCA
          GTAGAAAATG AGAATAGCAA AGAAGTAATA GAAATGGAAT GTAATCTTCA
          ACCAGAACAG GAGGGGCCTG TTGCTGCCCT GGAGAAAGAG GAAGCCAGCA
          AGCCAGAAGT TGAAGCAGAG GAGGAAGAAG AGAAGGAGCC TGAATCCACC
          CTGGTATTGG AGGCTGAGGC TCAGCCTCTC TCAGAGTCTG TGCTTCAGCC
          ACCACCTCCA CCACTATTGC AATCTACTCA AGATCAAGAG CCTCAGGTAG
          ACAAAGAAGA ATCTGTAGTG CCTGAAAAGC TGCCGGAAAT TCAGGCAGAC
          CAAGTCCAGG CAGTAACAGT TGAAAACAAG AACAAGGTTA GGAGCAGAAG
          CAGAGGTAGA GCAAGGAACA AAACCAGCAA GAGTCGAAGT CGGAGTACTA
          GCAGCAGTAC TAGCAGTACT AGCTCTACAA GCAGTAGTAG TGGCAGCAGT
          TCAAGCAGTG GCAGCAGTAG TAGCCGGAGT AGTTCCAGCA GCAGCAGCAG
          CACTAGTGGA ACTAGTAGTC GAGAAAGTAG CAGTAGTTCT AGTAGCAGTG
          AGAGCAGAAG TCGAAGCAGG GGGCGTGGGC ACAATAGGGA TAGAAAGCGC
          AGGAGGAGTT TGGATCGCAA GCGAAGAGAT AATTCAGGAG TAGACAGGAG
          TCACAAGTCA TCAAAAGGTA GCAGCAGAGA TGCAAAAGGA TCCAAGGATA
          AAAGGGCGAC CATCTTCATG TTCAAGCTGT GGTTGAACGA GATGCTCCCC
          CCGACTTTGT GCACTACTTC AGCACTGCTC TATTTGTTTC AGGGCTTTTC
          CAGCAATCTG ATGGGCTCCT TGGTCATTTC ATACAACTTC TACAGCCTCA
          ACAAGATGGA AACCGGACAC AGGGCAACCA AAAGGCCTGT GAGCATGATC
          TGGGCCGTTC TCACCATTTG GATGGTCAGT TTGCTGATCT GCATTTTGCC
          TCTCTGTGGC TGGGGCACTT ATGGCTCGAC CTCTTGGGGA TGTTTTGCAG
          ACTGCACCAG TTCTTACATC TTGTTTCTCT TCATCATCTA CTCCTTGTGT
          TTCTTCCTTC TCCTTGTGCT CTCCATCCCG CTCATTTATC AGCTGTTGTG
          CTCAGATGAG CAACTGCATC TTTATGATGA TTATCATCAA ATCACCCGCG
          GATATTTCTC GCCTGGGTCA CCCCCAGTGG GTATCCACAC CCTGCCCCTC
          TCTCCAGAGG ATATGGAAAA TAAAAGCTTG AAGCATTTTC AAAATGCTGG
          CCAGAACGCT GACCCCAGGA TCCAGCAAGG TCCTGCAGAT GACTGCTGTA
          GAGTGGACAG CTACGGCACA CAAAACATAC CATATCACAG CCGAAACTTC
          ACTGTGGAAT TTAAAGGAAA AGTGGCAGCT ATTCTGGATA AAATCATTGA
          GAAAGAGATT GAGCCAGTGG CTCTAGTGTC ACATCCACTC TTTGAAACAG
          ACACCGAGTT GAACAAAGGT ATGCAGCCAA TAGTTAAAAG TGCCTTTTCT
          ATGAGCCATA CAGAGGCAGA AACACATCAG GCAAATCTTC AGCATCTCTG
          CCGCCTCTGT GGAGGCTCAT TTAAAACTGA TCCTCATAAG AGAAGCTACC
          CAGTTCATGG ACCAGTAGAT GATGAGACTC AGGCCCTTCT CAGAAAGAAA
          GAGAAAAAGG CAACATCTTG GCCAGATCTT CTTGCCAAAG TTTTTAAGAT
          TGATGTGAAG GGAGATATTG ACACAATCCA TCCTACAAAG TTTTGTCATC
          AGTGTTGGAC TGTGGTTCAA AAGAAATTAA ACAATTCCCC ATGTGAAATG
          TTTTTCTCAA GGAAAAGCCC AGTGGAGTGG AATCCCCATT CCTCAAGCTG
          TGATGTTTGT GGTGCCTCCT TACATGGAGT AAAGAGAAAG AAGCAAGTTC
          TTAATCCACA GCTGAGCAAA AAATTGAGAA TGGTATCTGG ACATGCTAGA
          AAAATAAGAC AAATAAGGAA TCCAAAACAA GTCAGTCAAA AGAGTTTAAT
          GAAAATGATT GCCAGCTGCA AGAAGATTCA TCTCAGTACC AAAATCCTTG
          CAGTAGACTA TCCTGCAGAC TTTGTAAAAT CAATTTCTTG CCAGATATGT
          GAACACATCC TAGCTGACCC AGTAGAAACA ACGTGCAAAC ACTTATTCTG
          CAGAGCCTGC ATCCTTAAAT ATCTCAAAAT AATGGGAAGC TATTGTCCAG
          CTTGTCGCTA TCCTTGCTTT CCTACTGATC TAGTAAGCCC TGTGAAATCA
          TTCCTGAACA TCCTGAATAG TCTACCTGTG GTATGTCCAG TAAAAGATTG
          TCAGGAAGAA ATCTGTTTGG GAAAATACTG TTACCATCTT TCCAGACACA
          AAGAGGTAGA AGACAAAGAG GGCTATGTGT ACATAAACAA AGGTGGCCGA
          CCAAGACAAC ACTTACTGTT TGCAAGAATA TCATGGAAGA CCTTCTCAAA
          GGCCTTACTT AAATCAAGAT ATTTTGTATC TACAGCACTC CTTTCATCTA
          CCAAACTCGT AA-TTTTATC AAAAATAAAG AGATCAGATT AGTCTGTCAT
          AAGTAGTTTT TGAGAAACCT ATTATAATAT TTTATGATTA TGGCAATCCC
          TTCAAAATGT TCACAGACTT TCTGTTTAAT CAGCTGCTAT AGAATCTTTC
          TTGGTATTGA TGTCAGACTA MTTGGGTGGC AATTTTTGGG ATCCTCTTTT
          TTTT-CTCTT TTTAAAGATA TGAACAACAT TTGCCCTCCT TCAATCTGTT
          GGGACTTTTC CTGTTCTCTA CGTATTCTCA AAGATTAATG ATAATGATTC
          TCAGATTACT TCTCCTAGTT CTTTTAGTAC CCTTGGATGT TGTTCATCTG
          GTCCTGGACA CATAGGGGCT GAACAGACTG GTGTTTAAGA CTGGCTTTTG
          GGCATAATGG GGGTATAGCA TCCACACACT CAGTCACCCC ACTGATGAGG
          ACTATTGCAT TGGTCCCCCA GGTAATCCTG TTGTCCTGTT CTCCAGTCTC
          TGGTTTCTAA TGNNNNTTTC TTTCCTCTGA AATATAAACT ACAGCACCTA
          GTATTCATTG ACAGCCTCCC ATCCAAATAC TAACCAGAGC TGACCCCGCT
          TAGTTTAGTG TTCAAGATCA GACATGACCG GATCCTGCCG TGGCTAAATG
          AAGCATAGAA CTTTGCTCTT TTGTTGGTTT ACTGTGTCAT CTGGAAGCAG
          ACAATTTC-T TTTTTCTAGT TTGTTCCCCT CCCAGCAAAT CAGAGAAAGA
          AATCATGG-T TTGTTCTTAG CCTCTTCCCC TGGTCTTTTC TTTAAGTTAG
          GAGAAGGAGT GGGTGGTTTG ACAGGAAGTT TTGTGAATGA ACAGGAAAAT
          ATACAGTGTG GTCAGAGTGA AGTAATATGT TGTTTTTTTC TTTCCCCTCA
          AAGTTATGGT TGTGTTTGGA GTGTGTAAAT CTGGTACAGA TATGAAAATC
          CAGAAGGTTG CTGGGCCAAA GGCATAAGGA AAGCATAAAG AAATTTTCTG
          GTGACAGAAA TTTTCACAAC ATATCTCTCA GTGAGCATAA TCTAGGGACA
          GGTTACAATT TTTT-CCTTT CGTTGTTGGA GAACGGAAGG GGACCTATGA
          AATCTGTGTC TGCATGTGGA TCTCCTTGAA GATTTAGGGT GTGTATGTGT
          TTTCACACAC ACATTGG--- TATTTTTATT TATATCTTTT GATGATGATA
          TGCTAAACTG TATAATATTT AACTACATCC TTCATGGATG ATGTTGATGT
          GTGCCTTCAA GTCATTTCAG ACTTATGGCA TCCCACATAA TGGGGATTTC
          TTGGCAGGGT TTCTTCAAAG GAGATTTGCC ATTGCCGTCC TCTGACAGCA
          TGTGACTTGA ACAAGGGCAC CCAGTGGGTT TCCATGGACA AATGGGGATT
          CAAACTCTAG TCTCCCAAAG TCCTAGTCCA CCATCCAAAC CACTGCACAC
          TGGCTCTCTA TTGGTGATAT ACAATGGTAA AATCTGTTGA TTTCAGTACA
          TCTGTATGAT TGTTTTACAT AGGTTCAAAA CACACTGCAG AAATAATCCA
          GTTTGAGACT GCTCAGTGTT AGGGAATTCT GGGAATGGTA GTTTGTTGTG
          GCACCAAAAC TCTCTGACAG AGAAGGCTAA ATGTCTCAAT GTGGCGTTTA
          GATGACACAC ACTCTGGAAA CTACCAGAAA CCACCTCATG GCTGCTCTAA
          GG-GGTGTGT GTGT--AAAA GCAGGACTAA AAAGAACGAA AAATAAACCA
          CTCTAGCCAG GAAAGTGCGC TCCTTCGACC ATGCATATAA ACACCCTGAC
          ACAAGACCAG TCCCAAAGGA GCACTCCA-T CCTAACCCTA ACCTGAAACC
          AGTGTATAAA TGCAGTGGTG CAGGAGCACA TTTAAAAAGA ACGGAGCCAG
          TGGTCGGGGC AGCTGTCCAA AAAAGGGAAA GTATGACACC TCCAATGGCT
          ATAAGTACAA CATAAACAAA CCAGACAATC CAAGACAGGG CATGGAATGA
          AGGGGGG-AT GTAGGAAGGC ATGATTGTGC ATTGCCACTG TTTTAATGGG
          CACACCTTTG CTCTGATGCC CTGTCTCGAT GGAGGGTCAC AGGTACGACT
          GTGTGGCCAA TCAAGT
u_AL016   CAGTTGCATG AAAGCTGCCC CAATGAAAGA AGTTAGCCTC AGAGGACAAG
          GCAGCTTGGC TTATCCCAGT CTTCGGACAC AGGGAAATTT GGAGGACCTA
          GGTGGGCCCA ATGATGCCAC AAGAGGATTG ACATCTTTGG CAGACACTTT
          TGAACATGTC ATAGAGGAAC TCCTGGATGA GCAGCAGGCC ATCCAGCCCA
          GCAAGGAAAA CAAGGATGCA GACTTGTACT CGTCTCGGGT TATGCTAAGC
          AGTCAAGTGC CTTTGGAGCC TCCACTGCTC TTTCTGCTTG AGGAGTATAA
          AAATTACTTG GATGCTGCAA ACATGTCCAT GAGGGTCCGG CGCCACTCTG
          ATCCTGCTCG CCGTGGAGAG CTGAGTGTGT GTGACAGTAC TAGTGAGTGG
          GTAACAGCGG CCGAGAAAAA GACTGCGGTG GACATGTCAG GGGCAACGGT
          TACCGTCCTG GAAAAAGTAC CAGTACCCAA AGGCCAACTG AAGCAATATT
          TTTATGAGAC CAAATGCAAC TCAAAGGGAT ATACGAAAGA GGGCTGCAGA
          GGCATAGACA AGAGGTACTG GAATTCCCAG TGCCGAACTA CCCAGTCTTA
          TGTGCGAGCT CTCACCATGG ATAACAAAAA AAGAGTTGGA TGGCGATTTA
          TAAGAATAGA CACTTCCTGT AGGAGGTAGG TGCTAGTCAT AGTGATGGGG
          AGATAGAACA GGAAGAGGAG GAACCAAAAG AGGAAGTGGA GGTTAAAGCA
          GAAGAGGGAG TAGAGGTTAA AGAGAATGAT AGGCAGCAAG ATAATCAGGA
          GGAGGATATT GTGTTAGTAA AAGAAGACAK TGAAAACGTT CTGCCAATAG
          ATGGAGAGCA GGATGTTATG GAAACTAATG AGGCAGATCA TGCAGAGCCA
          GTAGAAAATG AGAATAGCAA AGAAGTAATA GAAATGGAAT GTAATCCTCA
          ACCAGAACAG GAGGGGCCTG TTGCTGCCCT GGAGAAAGAG GAAGCCAGCA
          AGCCAGAAGT TGAAGCAGAG GAGGAAGAAG AGAAGGAGCC TGAATCCACC
          CTGGTATTGG AGGCTGAGGC TCAGCCTCTC TCAGAGTCTG TGCTTCAACC
          ACCACCTCCA CTACTATTGC AATCTACTCA AGATCAAGAG CCTCAGGTAG
          ACAAAGAAGG ATCTGTAGTG CCTGAAAAGC TGCCGGAAAT TCAGGCAGAC
          CAAGTCCAGG CAGTAACAGT TGAAAACAAG AACAAGGTTA GGAGCAGAAG
          CAGAGGTAGA GCAAGGAACA AAACCAGCAA GAGTCGAAGT CGGAGTACTA
          GCAGCAGTAC TAGCAGTACT AGCTCTACAA GCAGTAGTAG TGGCAGCAGT
          TCAAGCAGTG GCAGCAGTAG TAGCCGGAGT AGTTCCAGCA GCAGCAGCAG
          CACTAGTGGA ACTAGTAGTC GAGAAAGTAG CAGTAGTTCT AGTAGCAGTG
          AGAGCAGAAG TCGAAGCAGG GGGCGTGGGC ACAATAGGGA TAGAAAGCGC
          AGGAGGAGTT TGGATCGCAA GCGAAGAGAT AATTCAGGAG TAGACAGGAG
          TCACAAGTCA TCAAAAGGTA GCAGCAGAGA TGCAAAAGGA TCCAAGGATA
          AAAGGGCRAC CATCTTCATG TTCAAGCTGT GGTTGAACGA GATGCTCCCC
          CCGACTTTGT GCACTACTTC AGCACTGCTC TACTTGTTTC AGGGCTTTTC
          CAGCAATCTG ATGGGCTCCT TGGTCATTTC ATACAACTTC TACAGCCTCA
          ACAAGATGGA AACCGGACAC AGGGCAACCA AAAGGCCTGT GAGCATGATC
          TGGGCCGTTC TCACCATTTG GATGGTCAGT TTGCTGATCT GCATTTTGCC
          TCTCTGTGGC TGGGGCACTT ATGGCTCGAC CTCTTGGGGA TGTTTTGCAG
          ACTGCACCAG TTCTTACATC TTGTTTCTCT TCATCATCTA CTCCTTGTGT
          TTCTTCCTTC TCCTTGTGCT CTCCATCCCG CTCATTTATC AGCTGTTGTG
          CTCAGATGAG CAACTGCATC TTTATGATGA TTATCATCAA ATCACCCGCG
          GATATTTCTC GCCTGGGTCA CCCCCAGTGG GTATCCACAC CCTGCCCCTC
          TCTCCAGAGG ATATGGAAAA TAAAAGCTTG AAGCATTTTC AAAATGCTGG
          CCAGAACGCT GACCCCAGGA TCCAGCAAGG TCCTGCAGAT GACCGCTGTA
          GAGTGGACAG CTACGGCACA CAAAACATAC CATATCACAG CCGAAACTTC
          ACTGTGGAAT TTAAAGGAAA AGTGGCAGCT ATTCTGGATA AAGTCATTGA
          GAAAGAGATT GAGCCAGTGG CTCTAGTGTC ACATCCACTC TTTGAAACAG
          ACACCGAGTT GAACAAAGGT ATGCAGCCAA TAGATAAAAG TGCCTTTTCT
          ATGAGCCATA CAGAGGCAGA AACACATCAG GCAAATCTGC AGCATCTCTG
          CCGACTCTGT GGAGGCTCAT TTAAAACTGA TCCTCATAAG AGAAGCTACC
          CAGTTCATGG ACCAGTAGAT GATGAGACTC AGGCCCTTCT CAGAAAGAAA
          GAGAAAAAGG CAACATCTTG GCCAGATCTT CTTGCCAAAG TTTTTAAGAT
          TGATGTGAAG GGAGATATTG ACACAATCCA TCCTACAAAG TTTTGTCATC
          AATGTTGGAC TGTGGTTCAA AAGAAATTAA ACAATTCCCC ATGTGAAATG
          TTTTTCTCAA GGAAAAGCCC AGTGGAGTGG AATCCCCATT CCTCAAGCTG
          TGATGTTTGT GGTGCCTCCT TACATGGAGT AAAGAGAAAG AAGCAAGTTC
          TTAATCCACA GCTGAGCAAA AAATTGAGAA TGGTATCTGG ACATGCTAGA
          AAAATAAGAC AAATAAGGAA TCCAAAACAA GTCAGTCAAA AGAGTTTAAT
          GAAAATGATT GCCAGCTGCA AGAAGATTCA TCTCAGTACC AAAATCCTTG
          CAGTAGACTA TCCTGCAGAC TTTGTAAAGT CAATTTCTTG CCAGATATGT
          GAACACATCC TGGCTGACCC AGTAGAAACA ACGTGCAAAC ACTTATTCTG
          CAGAGCCTGC ATCCTTAAAT ATCTCAAAAT AGTGGGAAGC TATTGTCCAG
          CTTGTCGCTA TCCTTGCTTT CCTACTGATC TAGTAAGCCC TGTGAAATCA
          TTCCTGAACA TCCTGAATAG TCTACCTGTG GTATGTCCAG TAAAAGATTG
          TCAGGAAGAA ATATGTTTGG GAAAATACTG TTACCATCTT TCCAGACACA
          AAGAGGTAGA AGACAAAGAG GGCTATGTGT ACATAAACAA AGGTGGCCGA
          CCAAGACAAC ACTTACTGTT TGCAAGAATA TCATGGAAGA CCTTCTCAAA
          GGCCTTACTT AAATCAAGAT ATTTTGTATC TACAGCACTC CTTTCATCTA
          CCAAACTCGT AA-TTTTATC AAAAATAAAG A--TCAGATT AGTCTGTCAT
          AAGTCGTTTT TGAGAAACCT ATTTTAACAT TTTATGATTA TGGCAATCCC
          TTCAAAATGT TCACAGACTT TCTGTTTAAT CAGCTGCTAT AGAATCTTTC
          TTGGTATTGA TGTCAGACTA CTTGGGTGGC AATTTTTGGG ATCCTCTTTT
          TTTTCCTCTT TTTAAAGATA TGAACAACAT TTGCCCTCCT TCAATCTGTT
          GGGACTTTTC CTGTTCTCTA GGTATTCTCA AAGATTAATG ATAATGATTC
          TCAGATTACT TCTCCTAGTT CTTTTAGTAC CCTTGGATGT TGTTCATCTG
          GTCCTGGACA CATAGGGGCT GAACAGACTG GTGTTTAAGA CTGGCTTTTG
          GGCATAATGG GGGTATAGCA TCCACACACT CAGTCACCCC ACTGATGAGG
          ACTATTGCAT TGGTCCCCCA GGTAATCCTG TTGTCCTGTT CTCCAGTCTC
          TGGTTTCTAA TGTGGCTTTC TTTCCTCTGA AATATAAACT ACAGCACCTG
          GTATTCATTG ACAGCCTCCC ATCCAAATAC TAACCAGAGC TGACCCCGCT
          TAGTTTAGTG TTCAAGATCA GACATGACCG GATCCTGCCG TGGCTAAATG
          AAGCATAGAA CTTTGCTCTT TTGTTGGTTT ACTGTGTCAT CTGGAAGCAG
          ACAATTTC-T TTTTTCTAGT TTGTTCTTCT CCCAGCAAAT CAGAGAAAGA
          AATCATGG-T TTGTTCTTAG CCTCTTCCCC TGGTCTTTTC TTTAAGTTAG
          GAGAAGGAGT GGGTGGTTTG ACAGGAAGTT TTGTGAATGA ACAGGAAAAT
          ATACAGTGTG GTCAGAGTGA AGTAATATGT TGTTTTTTTC TTTCCCCTCA
          AAGTTATGGT TGTGTTTGGA GTGTGTAAAT CTGGTACAGA TATGAAAATC
          CAGAAGGTTG CTGGGCCAAA GGCATAAGGA AAGCATAAAG AAATTTTCTG
          GTGACAGAAA TTTTCACAAC ATATCTCTCA GTGAGCATAA ACTAGGGACA
          GGTTACA-TT TTTTTCCTTT CGTTGTTGGA GAACGGAAGG GGACCTATGA
          AATCTGTGTC TGCATGTGGA TCGCCTTGAA GATTTAGGGT GTGTATGTGT
          TTTCACACAC ACATTGG--- TATTTTTATT TATATCTTTT GATGATGATA
          TGCTAAACTG TATAATATTT AACTACATCC TTCATGGATG ATGTTGATGT
          GTGCCTTCAA GTCATTTCAG ACTTATGGCA TCCCACATCA TGGGGATTTC
          TTGGCAGGGT TTCTTCAAAG GAGATTTGCC ATTGCCGTCC TCTGACAGCA
          TGTGACTTGA ACAAGGGCAC CCAGTGGGTT TCCATGGCCA AATGGGGATT
          CAAACTCTAG TCTCCCAAAG TCCTAGTCCA CCATCCAAAC CACTGCACAC
          TGGCTCTCTA TTGGTGATAT ACAATGGTAA AATCTGTTGA TTTCAGTACA
          TCTGTATGAT TGTTTTACAT AGGTTCAAAA CACACTGCAG AAATAATCCA
          GTTTGAGACT GCTCAGTGTT AGGGAATTCT GGGAATGGTA GTTTGTTGTG
          GCACCAAAAC TCTCTGACAG AGAAGGCTAA ATGTCTCAAT GTGGCGTTTA
          GATGACACAC ACTCTGGAAA CTACCAGAAA CCACCTCATG GCTGCTCTAA
          GG-GGTGTGT GTGT--AAAA GCAGGACTAA AAAGAACGAA AAATAAACCA
          CTCTAGCCAG GAAAGTGTGC TCCTTCGACC ATGCATATAA ACACCCTGAC
          ACAAGACCAG TCCCAAAGGA GCACTCCA-T CCTAACCCTA ACCTGAAACC
          AGTGTATAAA TGCAGTGGTG CAGGAGCACA TTTAAAAAGA ACGGAGCCAG
          TGGTCGGGGC GGCTGTCCAA AAAAGGGAAA GTATGACACC TCCAATGGCT
          ATAAGTACAA TATAAACAAA CCAGACAATC CAAGACAGGG CATGGAATGA
          AGGGGGG-AT GTAGGAGGGC ATGATTGTGC ATTGCCACTG TTTTAATGGG
          CACACCTTTG CTCTGATGCC CTGTCTCGAT GGAGGGTCAC AGGTACGACT
          GTGTGGCYGA TCAAGT
u_FL017   CAGTTGCATG AAAGCTGCCC CAATGAAAGA AGTTAGCCTC AGAGGACAAG
          GCAGCTTGGC TTATCCCAGT CTTCGGACAC AGGGAAATTT GGAGGACCTA
          GGTGGGCCCA ATGATGCCAC AAGAGGATTG ACATCTTTGG CAGACACTTT
          TGAACATGTC ATAGAGGAAC TCCTGGATGA GCAGCAGGCC ATCCAGCCCA
          GCAAGGAAAA CAAGGATGCA GACTTGTACT CGTCTCGGGT TATGCTAAGC
          AGTCAAGTGC CTTTGGAGCC TCCACTGCTC TTTCTGCTTG AGGAGTATAA
          AAATTACTTG GATGCTGCAA ACATGTCCAT GAGGGTCCGG CGCCACTCTG
          ATCCTGCTCG CCGTGGAGAG CTGAGTGTGT GTGACAGTAC TAGTGAGTGG
          GTAACAGCGG CCGAGAAAAA GACTGCGGTG GACATGTCAG GGGCAACGGT
          TACCGTCCTG GAAAAAGTAC CAGTACCCAA AGGCCAACTG AAGCAATATT
          TTTATGAGAC CAAATGCAAC TCAAAGGGAT ATACGAAAGA GGGCTGCAGA
          GGCATAGACA AGAGGTACTG GAATTCCCAG TGCCGAACTA CCCAGTCTTA
          TGTGCGAGCT CTCACCATGG ATAACAAAAA AAGAGTTGGA TGGCGATTTA
          TAAGAATAGA CACTTCCTGT AGGAGGTAGG TGCTAGTCAT AGTGATGGGG
          AGATAGAACA GGAAGAGGAG GAACCAAAAG AGGAAGTGGA GGTTAAAGCA
          GAAGAGGGAG TAGAGGTTAA AGAGAATGAT AGGCAGCAAG ATAATCAGGA
          GGAGGATATT GTGTTAGTAA AAGAAGACAG TGAAAAYGTT CTGCCAATAG
          ATGGAGAGCA GGATGTTATG GAAACTAATG AGGCAGATCA TGCAGAGCCA
          GTAGAAAATG AGAATAGCAA AGAAGTAATA GAAATGGAAT GTAATCCTCA
          ACCAGAACAG GAGGGGCCTG TTGCTGCCCT GGAGAAAGAG GAAGCCAGCA
          AGCCAGAAGT TGAAGCAGAG GAGGAAGAAG AGAAGGAGCC TGAATCCACC
          CTGGTATTGG AGGCTGATGC TCAGCCTCTC TCAGAGTCTG TGCTTCAACC
          ACCACCTCCA CCACTATTGC AATCTACTCA AGATCAAGAG CCTCAGGTAG
          ACAAAGAAGG ATCTGTAGTG CCTGAAAAGC TGCCGGAAAT TCAGGCAGAC
          CAAGTCCAGG CAGTAACAGT TGAAAACAAG AACAAGGTTA GGAGCAGAAG
          CAGAGGTAGA GCAAGGAACA AAACCAGCAA GAGTCGAAGT CGGAGTACTA
          GCAGCAGTAC TAGCAGTACT AGCTCTACAA GCAGTAGTAG TGGCAGCAGT
          TCAAGCAGTG GCAGCAGTAG TAGCCGGAGT AGTTCCAGCA GCAGCAGCAG
          CACTAGTGGA ACTAGTAGTC GAGAAAGTAG CAGTAGTTCT AGTAGCAGTG
          AGAGCAGAAG TCGAAGCAGG GGGCGTGGGC ACAATAGGGA TAGAAAGCGC
          AGGAGGAGTT TGGATCGCAA GCGAAGAGAT AATTCAGGAG TAGACAGGAG
          TCACAAGTCA TCAAAAGGTA GCAGCAGAGA TGCAAAAGGA TCCAAGGATA
          AAAGGGCRAC CATCTTCATG TTCAAGCTGT GGTTGAACGA GATGCTCCCC
          CCGACTTTGT GCACTACTTC AGCACTGCTC TACTTGTTTC AGGGCTTTTC
          CAGCAATCTG ATGGGCTCCT TGGTCATTTC ATACAACTTC TACAGCCTCA
          ACAAGATGGA AACCGGACAC AGGGCAACCA AAAGGCCTGT GAGCATGATC
          TGGGCCGTTC TCACCATTTG GATGGTCAGT TTGCTGATCT GCATTTTGCC
          TCTCTGTGGC TGGGGCACTT ATGGCTCGAC CTCTTGGGGA TGTTTTGCAG
          ACTGCACCAG TTCTTACATC TTGTTTCTCT TCATCATCTA CTCCTTGTGT
          TTCTTCCTTC TCCTTGTGCT CTCCATCCCG CTCATTTATC AGCTGTTGTG
          CTCAGATGAA CAACTGCATC TTTATGATGA TTATCATCAA ATCACCCGCG
          GATATTTCTC GCCTGGGTCA CCCCCAGTGG GTATCCACAC CCTGCCCCTC
          TCTCCAGAGG ATATGGAAAA TAAAAGCTTG AAGCATTTTC AAAATGCTGG
          CCAGAACGCT GACCCCAGGA TCCAGCAAGG TCCTGCAGAT GACCGCTGTA
          GAGTGGACAG CTACGGCACA CAAAACATAC CATATCACAG CCGAAACTTC
          ACTGTGGAAT TTAAAGGAAA AGTGGCAGCT ATTCTGGATA AAGTCATTGA
          GAAAGAGATT GAGCCAGTGG CTCTAGTGTC ACATCCACCC TTTGAAACAG
          ACACCGAGTT GAACAAAGGT ATGCAGCCAA TAGATAAAAG TGCCTTTTCT
          ATGAGCCATA CAGAGGCAGA AACACATCAG GCAAATCTGC AGCATCTCTG
          CCGCCTCTGT GGAGGCTCAT TTAAAACTGA TCCTCATAAG AGAAGCTACC
          CAGTTCATGG ACCAGTAGAT GATGAGACTC AGGCCCTTCT CAGAAAGAAA
          GAGAAAAAGG CAACATCTTG GCCAGATCTT CTTGCCAAAG TTTTTAAGAT
          TGATGTGAAG GGAGATATTG ACACAATCCA TCCTACAAAG TTTTGTCATC
          AATGTTTGAC TGTGGTTCAA AAGAAATTAA ACAATTCCCC ATGTGAAATG
          TTTTTCTCAA GGAAAAGCCC AGTGGAGTGG AATCCCCATT CCTCAAGCTG
          TGATGTTTGT GGTGCCTCCT TACATGGAGT AAAGAGAAAG AAGCAAGTTC
          TTAATCCACA GCTGAGCAAA AAATTGAGAA TGGTATCTGG ACATGCTAGA
          AAAATAAGAC AAATAAGGAA TCCAAAACAA GTCAGTCAAA AGAGTTTAAT
          GAAAATGATT GCCAGCTGCA GGAAGATTCA TCTCAGTACC AAAATCCTTG
          CAGTAGACTA TCCTGCAGAC TTTGTAAAGT CAATTTCTTG CCAGATATGT
          GAACACATCC TGGCTGACCC AGTAGAAACA ACATGCAAAC ACTTATTCTG
          CAGAGCCTGC ATCCTTAAAT ATCTCAAAAT AGTGGGAAGC TATTGTCCAG
          CTTGTCACTA TCCTTGCTTT CCTACTGATC TAGTAAGCCC TGTGAAATCA
          TTCCTGAACA TCCTGAATAG TCTACCTGTG GTATGTCCAG TAAAAGATTG
          TCAGGAAGAA ATCTGTTTGG GAAAATACTG TTACCATCTT TCCAGACACA
          AAGAGGTAGA AGACAAAGAG GGCTATGTGT ACATAAACAA AGGTGGCCGA
          CCAAGACAAC ACTTACTGTT TGCAAGAATA TCATGGAAGA CCTTCTCAAA
          GGCCTTACTT AAATCAAGAT ATTTTGTATC TACAGCACTC CTTTCATCTA
          CCAAACTCGT AA-TTTTATC AAAAATAAAG AGATCAGATT AGTCTGTCAT
          AAGTAGTTTT TGAGAAACCT ATTTTAACAT TTTATGATTA TGGCAATCCC
          TTCAAAATGT TCACAGACTT TCTGTTTAAT CAGCTGCTAT AGAATCTTTC
          TTGGTATTGA TGTCAGACTA CTTGGGTGGC AATTTTTGGG ATCCTCTTTT
          TTTT-CTCTT TTTAAAGATA TGAACAACAT TTGCCCTCCT TCAATCTGTT
          GGGACTTTTC CTGTTCTCTA GGTATTCTCA AAGATTAATG ATAATGATTC
          TCAGATTACT TCTCCTAGTT CTTTTAGGAC CCTTGGATGT TGTTCATCTG
          GTCCTGGACA CATAGGGGCT TAACAGACTG GTGTTTAAGA CTGGCTTTTG
          GGCATATTGG GGGTATAGCA TCCACACACT CAGTCACCCC ACTGATGAGG
          ACTATTGCAT TGGTCCCCCA GGTAATCCTG TTGTCCTGTT CTCCAGTCTC
          TGGTCTCTAA TGTGGCTTTC TTTCCTCTGA AATATAAACT ACAGCACCTG
          GTATTCATTG ACAGCCTCCC ATCCAAATAC TAACCAGAGC TGACCCCGCT
          TAGTTTAGTG TTCAAGATCA GACATGACCG GATCCTGCCG TGGCTAAATG
          AAGCATAGAA CTTTGCTCTT TTGTTGGTTT ACTGTGTCAT CTGGAAGCAG
          ACAATTTC-T TTTTTCTAGT TTGTTCTTCT CCCAGCAAAT CAGAGAAAGA
          AATCATGG-T TTGTTCTTAG TCTCTTCCCC TGGTCTTTTC TTTAAGTT--
          -AGAAGGAGT GGGTGGTTTG ACAGGAAGTT TTGTGAATGA ACAGGAAAAT
          ATACAGTGTG GTCAGAGTGA AGTAATATGT TGTTTTTTTC TTTCCCCTCA
          AAGTTATGGT TGTGTTTGGA GTGTGTAAAT CTGGTACAGA TATGAAAATC
          CAGAAGGTTG CTGGGCCAAA GGCATAAGGA AAGCATAAAG AAATTTTCTG
          GTGACAGAAA TTTTCACAAC ATATCTCTCA GTGAGCATAA TCTAGGGACA
          GGTTACAATT TTTT-CCTTT CGTTGTTGGA GAACGGAAGG GGACCTATGA
          AATCTGTGTC TGCATGTGGA TCGCCTTGAA GATTTAGGGT GTGTATGTGT
          TTTCACACAC ACATTGG--- TATTTTTATT TATATCTTTT GATGATGATA
          TGCTAAACTG TATAATATTT AACTACATCC TTCATGGATG ATGTTGATGT
          GTGCCTTCAA GTCATTTCAG ACTTATGGGA TCCCACATCA TGGGGATTTC
          TTGGCAGGGT TTCTTCAAAG GAGATTTGCC ATTGCCGTCC TCTGACAGCA
          TGTGACTTGA ACAAGGGCAC CCAGTGGGTT TCCATGGCCA AATGGGGATT
          CAAACTCTAG TCTCCCAAAG TCCTAGTCCA CCATCCAAAC CACTGCACAC
          TGGCTCTCTA TTGGTGATAT ACAATGGTAA AATCTGTTGA TTTCAGTACA
          TCTGTATGAT TGTTTTACAT AGGTTCAAAA CACACTGCAG AAATAATCCA
          GTTTGAGACT GCTCAGTGTT AGGGAATTCT GGGAATGGTA GTTTGTTGTG
          GCACCAAAAC TCTCTTACAG AGAAGGCTAA ATGTCTCAAT GTGGCGTTTA
          GATGACACAC ACTCTGGAAA CTACCAGAAA CCACCTCATG GCTGCTCTAA
          GG-GGTGTGT GTGT--AAAA GCAGGAMTAA AAAGAACGAA AAATAAACCA
          CTCTAGCCAG GAAAGTGCGC TCCTTCGACC ATGCATATAA ACACCCTGAC
          ACAAGACCAG TCCCAAAGGA GCACTCCA-T CCTAACCCTA ACCTGAAACC
          AGTGTATAAA TGCARTGGTG CAGGAGCACA TTTAAAAAGA ACGGAGCCAG
          TGGTCGGGGC GGCTGTCCAA AAAAGGGAAA GTATGACACC TCCAATGGCT
          ATAAGTACAA YATAAACAAA CCAGACAATC CAAGACAGGG CATGGAATGA
          AGGGGGG-AT GTAGGAGGGC ATGATTGTGC ATTGCCACTG TTTTAATGGG
          CACACCTTTG CTCTGATGCC CTGTCTCGAT GGAGGGTCAC AGGTACGACT
          GTGTGGCCGA TCAAGT
u_NC018   CAGTTGCATG AAAGCTGCCC CAATGAAAGA AGTTAGCCTC AGAGGACAAG
          GCAGCTTGGC TTATCCCAGT CTTCGGACAC AGGGAAATTT GGAGGACCTA
          GGTGGGCCCA ATGATGCCAC AAGAGGATTG ACATCTTTGG CAGACACTTT
          TGAACATGTC ATAGAGGAAC TCCTGGATGA GCAGCAGGCC ATCCAGCCCA
          GCAAGGAAAA CAAGGATGCA GACTTGTACT CGTCTCGGGT TATGCTAAGC
          AGTCAAGTGC CTTTGGAGCC TCCACTGCTC TTTCTGCTTG AGGAGTATAA
          AAATTACTTG GATGCTGCAA ACATGTCCAT GAGGGTCCGG CGCCACTCTG
          ATCCTGCTCG CCGTGGAGAG CTGAGTGTGT GTGACAGTAC TAGTGAGTGG
          GTAACAGCGG CCGAGAAAAA GACTGCAGTG GACATGTCAG GGGCAACGGT
          TACCGTCCTG GAAAAAGTAC CAGTACCCAA AGGCCAACTG AAGCAATATT
          TTTATGAGAC CAAATGCAAC TCAAAGGGAT ATACGAAAGA GGGCTGCAGA
          GGCATAGACA AGAGGTACTG GAATTCCCAG TGCCGAACTA CCCAGTCTTA
          TGTGCGAGCT CTCACCATGG ATAACAAAAA AAGAGTTGGA TGGCGATTTA
          TAAGAATAGA CACTTCCTGT AGGAGGTAGG TGCTAGTCAT AGTGATGGGG
          AGATAGAACA GGAAGAGGAG GAACCAAAAG AGGAAGTGGA GGTTAAAGCA
          GAAGAGGGAG TAGAGGTTAA AGAGAATGAT AGGCAGCAAG ATAATCAGGA
          GGAGGATATT GTGTTAGTAA AAGAAGACAG TGAAAACGTT CTGCCAATAG
          ATGGAGAGCA GGATGTTATG GAAACTAATG AGGCAGATCA TGCAGAGCCA
          GTAGAAAATG AGAATAGCAA AGAAGTAATA GAAATGGAAT GTAATCCTCA
          ACCAGAACAG GAGGGGCCTG TTGCTGCCCT GGAGAAAGAG GAAGCCAGCA
          AGCCAGAAGT TGAAGCAGAG GAGGAAGAAG AGAAGGAGCC TGAATCCACC
          CTGGTATTGG AGGCTGAKGC TCAGCCTCTC TCAGAGTCTG TGCTTCAACC
          ACCACCTCCA CCACTATTGC AATCTACTCA AGATCAAGAG CCTCAGGTAG
          ACAAAGAAGG ATCTGTAGTG CCTGAAAAGC TGCCGGAAAT TCAGGCAGAC
          CAAGTCCAGG CAGTAACAGT TGAAAACAAG AACAAGGTTA GGAGCAGAAG
          CAGAGGTAGA GCAAGGAACA AAACCAGCAA GAGTCGAAGT CGSAGTACTA
          GCAGCAGTAC TAGCAGTACT AGCTCTACAA GCAGTAGTAG TGGCAGCAGT
          TCAAGCAGTG GCAGCAGTAG TAGCCGGAGT AGTTCCAGCA GCAGCAGCAG
          CACTAGTGGA ACTAGTAGTC GAGAAAGTAG CAGTAGTTCT AGTAGCAGTG
          AGAGCAGAAG TCGAAGCAGG GGGCGTGGGC ACAATAGGGA TAGAAAGCGC
          AGGAGGAGTT TGGATCGCAA GCGAAGAGAT AATTCAGGAG TAGACAGGAG
          TCACAAGTCA TCAAAAGGTA GCAGCAGAGA TGCAAAAGGA TCCAAGGATA
          AAAGGGCGAC CATCTTCATG TTCAAGCTGT GGTTGAACGA GATGCTCCCC
          CCGACTTTGT GCACTACTTC AGCACTGCTC TACTTGTTTC AGGGCTTTTC
          CAGCAATCTG ATGGGCTCCT TGGTCATTTC ATACAACTTC TACAGCCTCA
          ACAAGATGGA AACCGGACAC AGGGCAACCA AAAGGCCTGT GAGCATGATC
          TGGGCCGTTC TCACCATTTG GATGGTCAGT TTGCTGATCT GCATTTTGCC
          TCTCTGTGGC TGGGGCACTT ATGGCTCGAC CTCTTGGGGA TGTTTTGCAG
          ACTGCACCAG TTCTTACATC TTGTTTCTCT TCATCATCTA CTCCTTGTGT
          TTCTTCCTTC TCCTTGTGCT CTCCATCCCG CTCATTTATC AGCTGTTGTG
          CTCAGATGAA CAACTGCATC TTTATGATGA TTATCATCAA ATCACCCGCG
          GATATTTCTC GCCTGGGTCA CCCYCAGTGG GTATCCACAC CCTGCCCCTC
          TCTCCAGAGG ATATGGAAAA TAAAAGCTTG AAGCATTTTC AAAATGCTGG
          CCAGAACGCT GACCCCAGGA TCCAGCAAGG TCCTGCAGAT GACCGCTGTA
          GAGTGGACAG CTACGGCACA CAAAACATAC CATATCACAG CCGAAACTTC
          ACTGTGGAAT TTAAAGGAAA AGTGGCAGCT ATTCTGGATA AAGTCATTGA
          GAAAGAGATT GAGCCAGTGG CTCTAGTGTC ACATCCACCC TTTGAAACAG
          ACACCGAGTT GAACAAAGGT ATGCAGCCAA TAGATAAAAG TGCCTTTTCT
          ATGAGCCATA CAGAGGCAGA AACACATCAG GCAAATCTGC AGCATCTCTG
          CCGCCTCTGT GGAGGCTCAT TTAAAACTGA TCCTCATAAG AGAAGCTACC
          CAGTTCATGG ACCAGTAGAT GATGAGACTC AGGCCCTTCT CAGAAAGAAA
          GAGAAAAAGG CAACATCTTG GCCAGATCTT CTTGCCAAAG TTTTTAAGAT
          TGATGTGAAG GGAGATATTG ACACAATCCA TCCTACAAAG TTTTGTCATC
          AATGTTGGAC TGTGGTTCAA AAGAAATTAA ACAATTCCCC ATGTGAAATG
          TTTTTCTCAA GGAAAAGCCC AGTGGAGTGG AATCCCCATT CCTCAAGCTG
          TGATGTTTGT GGTGCCTCCT TACATGGAGT AAAGAGAAAG AAGCAAGTTC
          TTAATCCACA GCTGAGCAAA AAATTGAGAA TGGTATCTGG ACATGCTAGA
          AAAATAAGAC AAATAAGGAA TCCAAAACAA GTCAGTCAAA AGAGTTTAAT
          GAAAATGATT GCCAGCTGCA GGAAGATTCA TCTCAGTACC AAAATCCTTG
          CAGTAGACTA TCCTGCAGAC TTTGTAAAGT CAATTTCTTG CCAGATATGT
          GAACACATCC TGGCTGACCC AGTAGAAACA ACATGCAAAC ACTTATTCTG
          CAGAGCCTGC ATCCTTAAAT ATCTCAAAAT AGTGGGAAGC TATTGTCCAG
          CTTGTCGCTA TCCTTGCTTT CCTACTGATC TAGTAAGCCC TGTGAAATCA
          TTCCTGAACA TCCTGAATAG TCTACCTGTG GTATGTCCAG TAAAAGATTG
          TCAGGAAGAA ATCTGTTTGG GAAAATACTG TTACCATCTT TCCAGACACA
          AAGAGGTAGA AGACAAAGAG GGCTATGTGT ACATAAACAA AGGTGGCCGA
          CCAAGACAAC ACTTACTGTT TGCAAGAATA TCATGGAAGA CCTTCTCAAA
          GGCCTTACTT AAATCAAGAT ATTTTGTATC TACAGCACTC CTTTCATCTA
          CCAAACTCGT AA-TTTTATC AAAAATAAAG A--TCAGATT AGTCTGTCAT
          AAGTCGTTTT TGAGAAACCT ATTTTAACAT TTTATGATTA TGGCAATCCC
          TTCAAAATGT TCACAGACTT TCTGTTTAAT CAGCTGCTAT AGAATCTTTC
          TTGGTATTGA TGTCAGACTA CTTGGGTGGC AATTTTTGGG ATCCTCTTTT
          TTTTCCTCTT TTTAAAGATA TGAACAACAT TTGCCCTCCT TCAATCTGTT
          GGGACTTTTC CTGTTCTCTA GGTATTCTCA AAGATTAATG ATAATGATTC
          TCAGATTACT TCTCCTAGTT CTTTTAGTAC CCTTGGATGT TGTTCATCTG
          GTCCTGGACA CATAGGGGCT GAACAGACTG GTGTTTAAGA CTGGCTTTTG
          GGCATAATGG GGGTATAGCA TCCACACACT CAGTCACCCC ACTGATGAGG
          ACTATTGCAT TGGTCCCCCA GGTAATCCTG TTGTCCTGTT CTCCAATCTC
          TGGTCTCTAA TGTGGCTTTC TTTCCTCTGA AATATAAACT ACAGCACCTG
          GTATTCATTG ACAGCCTCCC ATCCAAATAC TAACCAGAGC TGACCCCGCT
          TAGTTTAGTG TTCAAGATCA GACATGACCG GATCCTGCCG TGGCTAAATG
          AAGCATAGAA CTTTGCTCTT TTGTTGGTTT ACTGTGTCAT CTGGAAGCAG
          ACAATTTC-T TTTTTCTAGT TTGTTCCCCT CCCAGCAAAT CAGAGAAAGA
          AATCATGG-T TTGTTCTTAG CCTCTTCCCC TGGTCTTTTC TTTAAGTTAG
          GAGAAGGAGT GGGTGGTTTG ACATGAAGTT TTGTGAATGA ACAGGAAAAT
          ATACAGTGTG GTCAGAGTGA AGTAATATGT TGTTTTTTTC TTTCCCCTCA
          AAGTTATGGT TGTGTTTGGA GTGTGTAAAT CTGGTACAGA TATGAAAATC
          CAGAAGGTTG CTGGGCCAAA GGCATAAGGA AAGCATAAAG AAATTTTCTG
          GTGACAGAAA TTTTCACAAC ATATCTCTCA GTGAGCATAA TCTAGGGACA
          GGTTACAATT TTTT-CCTTT CGTTGTTGGA GAACGGAAGG GGACCTATGA
          AATCTGTGTC TGCATGTGGA TCTCCTTGAA GATTTAGGGT GTGTATGTGT
          TTTCACACAC ACATTGG--- TATTTTTATT TATATCTTTT GATGATGATA
          TGCTAAACTG TATAATATTT AACTACATCC TTCATGGATG ATGTTGATGT
          GTGCCTTCAA GTCATTTCAG ACTTATGGGA TCCCACATCA TGGGGATTTC
          TTGGCAGGGT TTCTTCAAAG GAGATTTGCC ATTGCCGTCC TCTGACAGCA
          TGTGACTTGA ACAAGGGCAC CCAGTGGGTT TCCATGGCCA AATGGGGATT
          CAAACTCTAG TCTCCCAAAG TCCTAGTCCA CCATCCAAAC CACTGCACAC
          TGGCTCTCTA TTGGTGATAT ACAATGGTAA AATCTGTTGA TTTCAGTACA
          TCTGTATGAT TGTTTTACAT AGGTTCAAAA CACACTGCAG AAATAATCCA
          GTTTGAGACT GCTCAGTGTT AGGGAATTCT GGGAATGGTA GTTTGTTGTG
          GCACCAAAAC TCTCTGACAG AGAAGGCTAA ATGTCTCAAT GTGGCGTTTA
          GATGACACAC ACTCTGGAAA CTACCAGAAA CCACCTCATG GCTGCTCTAA
          GG-GGTGTGT GTGT--AAAA GCAGGACTAA AAAGAACGAA AAATAAACCA
          CTCTAGCCAG GAAAGTGCGC TCCTTCGACC ATGCATATAA ACACCCTGAC
          ACAAGACCAG TCCCAAAGGA GCACTCCA-T CCTAACCCTA ACCTGAAACC
          AGTGTATAAA TGCAGTGGTG CAGGAGCACA TTTAAAAAGA ACGGAGCCAG
          TGGTCGGGGC GGCTGTCYAA AAAAGGGAAA GTATGACACC TCCAATGGCT
          ATAAGTACAA TATAAACAAA CCAGACAATC CAAGACAGGG CATGGAATGA
          AGGGGGG-AT GTAGGAGGGC ATGATTGTGC ATTGCCACTG TTTTAATGGG
          CACACCTTTG CTCTGATGCC CTGTCTCGAT GGAGGGTCAC AGGTACGACT
          GTGTGGCCGA TCAAGT
u_NJ019   CAGTTGCATG AAAGCTGCCC CAATGAAAGA AGTTAGCCTC AGAGGACAAG
          GCAGCTTGGC TTATCCCAGT CTTCGGACAC AGGGAAATTT GGAGGACCTA
          GGTGGGCCCA ATGATGCCAC AAGAGGATTG ACATCTTTGG CAGACACTTT
          TGAACATGTC ATAGAGGAAC TCCTGGATGA GCAGCAGGCC ATCCAGCCCA
          GCAAGGAAAA CAAGGATGCA GACTTGTACT CGTCTCGGGT TATGCTAAGC
          AGTCAAGTGC CTTTGGAGCC TCCACTGCTC TTTCTGCTTG AGGAGTATAA
          AAATTACTTG GATGCTGCAA ACATGTCCAT GAGGGTCCGG CGCCACTCTG
          ATCCTGCTCG CCGTGGAGAG CTGAGTGTGT GTGACAGTAC TAGTGAGTGG
          GTAACAGCGG CCGAGAAAAA GACTGCAGTG GACATGTCAG GGGCAACGGT
          TACCGTCCTG GAAAAAGTAC CAGTACCCAA AGGCCAACTG AAGCAATATT
          TTTATGAGAC CAAATGCAAC TCAAAGGGAT ATACGAAAGA GGGCTGCAGA
          GGCATAGACA AGAGGTACTG GAATTCCCAG TGCCGAACTA CCCAGTCTTA
          TGTGCGAGCT CTCACCATGG ATAACAAAAA AAGAGTTGGA TGGCGATTTA
          TAAGAATAGA CACTTCCTGT AGGAGGTAGG TGCTAGTCAT AGTGATGGGG
          AGATAGAACA GGAAGAGGAG GAACCAAAAG AGGAAGTGGA GGTTAAAGCA
          GAAGAGGGAG TAGAGGTTAA AGAGAATGAT AGGCAGCAAG ATAATCAGGA
          GGAGGATATT GTGTTAGTAA AAGAAGACAG TGAAAACGTT CTGCCAATAG
          ATGGAGAGCA GGATGTTATG GAAACTAATG AGGCAGATCA TGCAGAGCCA
          GTAGAAAATG AGAATAGCAA AGAAGTAATA GAAATGGAAT GTAATCCTCA
          ACCAGAACAG GAGGGGCCTG TTGCTGCCCT GGAGAAAGAG GAAGCCAGCA
          AGCCAGAAGT TGAAGCAGAG GAGGAAGAAG AGAAGGAGCC TGAATCCACC
          CTGGTATTGG AGGCTGATGC TCAGCCTCTC TCAGAGTCTG TGCTTCAACC
          ACCACCTCCA CCACTATTGC AATCTACTCA AGATCAAGAG CCTCAGGTAG
          ACAAAGAAGG ATCTGTAGTG CCTGAAAAGC TGCCGGAAAT TCAGGCAGAC
          CAAGTCCAGG CAGTAACAGT TGAAAACAAG AACAAGGTTA GGAGCAGAAG
          CAGAGGTAGA GCAAGGAACA AAACCAGCAA GAGTCGAAGT CGGAGTACTA
          GCAGCAGTAC TAGCAGTACT AGCTCTACAA GCAGTAGTAG TGGCAGCAGT
          TCAAGCAGTG GCAGCAGTAG TAGCCGGAGT AGTTCCAGCA GCAGCAGCAG
          CACTAGTGGA ACTAGTAGTC GAGAAAGTAG CAGTAGTTCT AGTAGCAGTG
          AGAGCAGAAG TCGAAGCAGG GGGCGTGGGC ACAATAGGGA TAGAAAGCGC
          AGGAGGAGTT TGGATCGCAA GCGAAGAGAT AATTCAGGAG TAGACAGGAG
          TCACAAGTCA TCAAAAGGTA GCAGCAGAGA TGCAAAAGGA TCCAAGGATA
          AAAGGGCGAC CATCTTCATG TTCAAGCTGT GGTTGAACGA GATGCTCCCC
          CCGACTTTGT GCACTACTTC AGCACTGCTC TACTTGTTTC AGGGCTTTTC
          CAGCAATCTG ATGGGCTCCT TGGTCATTTC ATACAACTTC TACAGCCTCA
          ACAAGATGGA AACCGGACAC AGGGCAACCA AAAGGCCTGT GAGCATGATC
          TGGGCCGTTC TCACCATTTG GATGGTCAGT TTGCTGATCT GCATTTTGCC
          TCTCTGTGGC TGGGGCACTT ATGGCTCGAC CTCTTGGGGA TGTTTTGCAG
          ACTGCACCAG TTCTTACATC TTGTTTCTCT TCATCATCTA CTCCTTGTGT
          TTCTTCCTTC TCCTTGTGCT CTCCATCCCG CTCATTTATC AGCTGTTGTG
          CTCAGATGAA CAACTGCATC TTTATGATGA TTATCATCAA ATCACCCGCG
          GATATTTCTC GCCTGGGTCA CCCCCAGTGG GTATCCACAC CCTGCCCCTC
          TCTCCAGAGG ATATGGAAAA TAAAAGCTTG AAGCATTTTC AAAATGCTGG
          CCAGAACGCT GACCCCAGGA TCCAGCAAGG TCCTGCAGAT GACCGCTGTA
          GAGTGGACAG CTACGGCACA CAAAACATAC CATATCACAG CCGAAACTTC
          ACTGTGGAAT TTAAAGGAAA AGTGGCAGCT ATTCTGGATA AAGTCATTGA
          GAAAGAGATT GAGCCAGTGG CTCTAGTGTC ACATCCACYC TTTGAAACAG
          ACACCGAGTT GAACAAAGGT ATGCAGCCAA TAGATAAAAG TGCCTTTTCT
          ATGAGCCATA CAGAGGCAGA AACACATCAG GCAAATCTGC AGCATCTCTG
          CCGCCTCTGT GGAGGCTCAT TTAAAACTGA TCCTCATAAG AGAAGCTACC
          CAGTTCATGG ACCAGTAGAT GATGAGACTC AGGCCCTTCT CAGAAAGAAA
          GAGAAAAAGG CAACATCTTG GCCAGATCTT CTTGCCAAAG TTTTTAAGAT
          TGATGTGAAG GGAGATATTG ACACAATCCA TCCTACAAAG TTTTGTCATC
          AATGTTGGAC TGTGGTTCAA AAGAAATTAA ACAATTCCCC ATGTGAAATG
          TTTTTCTCAA GGAAAAGCCC AGTGGAGTGG AATCCCCATT CCTCAWGCTG
          TGATGTTTGT GGTGCCTCCT TACATGGAGT AAAGAGAAAG AAGCAAGTTC
          TTAATCCACA GCTGAGCAAA AAATTGAGAA TGGTATCTGG ACATGCTAGA
          AAAATAAGAC AAATAAGGAA TCCAAAACAA GTCAGTCAAA AGAGTTTAAT
          GAAAATGATT GCCAGCTGCA GGAAGATTCA TCTCAGTACC AAAATCCTTG
          CAGTAGACTA TCCTGCAGAC TTTGTAAAGT CAATTTCTTG CCAGATATGT
          GAACACATCC TGGCTGACCC AGTAGAAACA ACRTGCAAAC ACTTATTCTG
          CAGAGCCTGC ATCCTTAAAT ATCTCAAAAT AGTGGGAAGC TATTGTCCAG
          CTTGTCGCTA TCCTTGCTTT CCTACTGATC TAGTAAGCCC TGTGAAATCA
          TTCCTGAACA TCCTGAATAG TCTACCTGTG GTATGTCCAG TAAAAGATTG
          TCAGGAAGAA ATCTGTTTGG GAAAATACTG TTACCATCTT TCCAGACACA
          AAGAGGTAGA AGACAAAGAG GGCTATGTGT ACATAAACAA AGGTGGCCGA
          CCAAGACAAC ACTTACTGTT TGCAAGAATA TCATGGAAGA CCTTCTCAAA
          GGCCTTACTT AAATCAAGAT ATTTTGTATC TACAGCACTC CTTTCATCTA
          CCAAACTCGT AA-TTTTATC AAAAATAAAG A--TCAGATT AGTCTGTCAT
          AAGTCGTTTT TGAGAAACCT ATTTTAACAT TTTATGATTA TGGCAATCCC
          TTCAAAATGT TCACAGACTT TCTGTTTAAT CAGCTGCTAT AGAATCTTTC
          TTGGTATTGA TGTCAGACTA CTTGGGTGGC AATTTTTGGG ATCCTCTTTT
          TTTTCCTCTT TTTAAAGATA TGAACAACAT TTGCCCTCCT TCAATCTGTT
          GGGACTTTTC CTGTTCTCTA GGTATTCTCA AAGATTAATG ATAATGATTC
          TCAGATTACT TCTCCTAGTT CTTTTAGTAC CCTTGGATGT TGTTCATCTG
          GTCCTGGACA CATAGGGGCT GAACAGACTG GTGTTTAAGA CTGGCTTTTG
          GGCATAATGG GGGTATAGCA TCCACACACT CAGTCACCCC ACTGATGAGG
          ACTATTGCAT TGGTCCCCCA GGTAATCCTG TTGTCCTGTT CTCCAATCTC
          TGGTCTCTAA TGTGGCTTTC TTTCCTCTGA AATATAAACT ACAGCACCTG
          GTATTCATTG ACAGCCTCCC ATCCAAATAC TAACCAGAGC TGACCCCGCT
          TAGTTTAGTG TTCAAGATCA GACATGACCG GATCCTGCCG TGGCTAAATG
          AAGCATAGAA CTTTGCTCTT TTGTTGGTTT ACTGTGTCAT CTGGAAGCAG
          ACAATTTC-T TTTTTCTAGT TTGTTCCCCT CCCAGCAAAT CAGAGAAAGA
          AATCATGG-T TTGTTCTTAG CCTCTTCCCC TGGTCTTTTC TTTAAGTTAG
          GAGAAGGAGT GGGTGGTTTG ACATGAAGTT TTGTGAATGA ACAGGAAAAT
          ATACAGTGTG GTCAGAGTGA AGTAATATGT TGTTTTTTTC TTTCCCCTCA
          AAGTTATGGT TGTGTTTGGA GTGTGTAAAT CTGGTACAGA TATGAAAATC
          CAGAAGGTTG CTGGGCCAAA GGCATAAGGA AAGCATAAAG AAATTTTCTG
          GTGACAGAAA TTTTCACAAC ATATCTCTCA GTGAGCATAA TCTAGGGACA
          GGTTACAATT TTTT-CCTTT CGTTGTTGGA GAACGGAAGG GGACCTATGA
          AATCTGTGTC TGCATGTGGA TCTCCTTGAA GATTTAGGGT GTGTATGTGT
          TTTCACACAC ACATTGG--- TATTTTTATT TATATCTTTT GATGATGATA
          TGCTAAACTG TATAATATTT AACTACATCC TTCATGGATG ATGTTGATGT
          GTGCCTTCAA GTCATTTCAG ACTTATGGSA TCCCACATCA TGGGGATTTC
          TTGGCAGGGT TTCTTCAAAG GAGATTTGCC ATTGCCGTCC TCTGACAGCA
          TGTGACTTGA ACAAGGGCAC CCAGTGGGTT TCCATGGCCA AATGGGGATT
          CAAACTCTAG TCTCCCAAAG TCCTAGTCCA CCATCCAAAC CACTGCACAC
          TGGCTCTCTA TTGGTGATAT ACAATGGTAA AATCTGTTGA TTTCAGTACA
          TCTGTATGAT TGTTTTACAT AGGTTCAAAA CACACTGCAG AAATAATCCA
          GTTTGAGACT GCTCAGTGTT AGGGAATTCT GGGAATGGTA GTTTGTTGTG
          GCACCAAAAC TCTCTGACAG AGAAGGCTAA ATGTCTCAAT GTGGCGTTTA
          GATGACACAC ACTCTGGAAA CTACCAGAAA CCACCTCATG GCTGCTCTAA
          GG-GGTGTGT GTGT--AAAA GCAGGACTAA AAAGAACGAA AAATAAACCA
          CTCTAGCCAG GAAAGTGCGC TCCTTCGACC ATGCATATAA ACACCCTGAC
          ACAAGACCAG TCCCAAAGGA GCACTCCA-T CCTAACCCTA ACCTGAAACC
          AGTGTATAAA TGCAGTGGTG CAGGAGCACA TTTAAAAAGA ACGGAGCCAG
          TGGTCGGGGC GGCTGTCCAA AAAAGGGAAA GTATGACACC TCCAATGGCT
          ATAAGTACAA TATAAACAAA CCAGACAATC CAAGACAGGG CATGGAATGA
          AGGGGGG-AT GTAGGAGGGC ATGATTGTGC ATTGCCACTG TTTTAATGGG
          CACACCTTTG CTCTGATGCC CTGTCTCGAT GGAGGGTCAC AGGTACGACT
          GTGTGGCCGA TCAAGT
virgat020 CAGTTGCATG AAAGCTGCCC CAATGAAAGA AGTTAGCCTC AGAGGACAAG
          GCAGCTTGGC TTATCCCAGT CTTCGGACAC AGGGAAATTT GGAGGACCTA
          GGTGGGCCCA ATGATGCCAC AAGAGGATTG ACATCTTTGG CAGACACTTT
          TGAACATGTC ATAGAGGAAC TCCTGGATGA GCAGCAGGCC ATCCAGCCCA
          GCAAGGAAAA CAAGGATGCA GACTTGTACT CGTCTCGGGT TATGCTAAGC
          AGTCAAGTGC CTTTGGAGCC TCCACTGCTC TTTCTGCTTG AGGAGTATAA
          AAACTACTTG GATGCTGCAA ACATGTCCAT GAGGGTCCGG CGCCACTCTG
          ATCCTGCTCG CCGTGGAGAG CTGAGTGTGT GTGACAGTAC TAGTGAGTGG
          GTAACAGCGG CCGAGAAAAA GACTGCGGTG GACATGTCAG GGGCAACGGT
          TACCGTCCTG GAAAAAGTAC CAGTACCCAA AGGCCAACTG AAGCAATATT
          TTTATGAGAC CAAATGCAAC TCAAAGGGAT ATACGAAAGA GGGCTGCAGA
          GGCATAGACA AGAGGTACTG GAATTCCCAG TGCCGAACTA CCCAGTCTTA
          TGTGCGAGCT CTCACCATGG ATAACAAAAA AAGAGTTGGA TGGCGGTTTA
          TAAGAATAGA CACTTCCTGT NNNNNNNNNN NNNNNNNNNN NNTGATGGGG
          AGATAGAACA GGAAGAGGAG GAACCAAAAG AGGAAGTGGA GGTTAAAGCA
          GAAGAGGGAG TAGAGGTTAA AGAGAATGAT AGGCAGCAAG ATAATCAGGA
          GGAGGATGTT GTGTTAGTAA AAGAAGACAG TGAAAACGTT CTGCCAATAG
          ATGGAGAGCA GGATGTTATG GAAACTAATG AGGCAGATCA TGCAGAGCCA
          GTAGAAAATG AGAATAGCAA AGAAGTAATA GAAATGGAAT GTAATCCTCA
          ACCAGAACAG GAGGGGCCTG TTGCTGCCCT GGAGAAAGAG GAAGCCAGCA
          AGCCAGAAGT TGAAGCAGAG GAGGAAGAAG AGAAGGAGCC TGAATCCACC
          YTGGTATTGG AGGCTGAGGC TCAGCCTCTC TCAGAGTCTG TGCTTCAGCC
          ACCACCTCCA CCACTATTGC AATCTACTCA AGATCAAGAG CCTCAGGTAG
          ACAAAGAAGA ATCTGTAGTG CCTGAAAAGC TGCCGGAAAT TCAGGCAGAC
          CAAGTCCAGG CAGTAACAGT AGAAAACAAG AACAAGGTTA GGAGCAGAAG
          CAGAGGTAGA GCAAGGAACA AAACCAGCAA GAGTCGAAGT CGGAGTACTA
          GCAGCAGTAC TAGCAGTACT AGCTCTACAA GCAGTAGTAG TGGCAGCAGT
          TCGAGCAGTG GCAGCAGTAG TAGCCGGAGT AGTTCCAGCA GCAGCAGCAG
          CACTAGTGGA ACTAGTAGTC GAGAAAGTAG CAGTAGTTCT AGTAGCAGTG
          AGAGCAGAAG TCGAAGCAGG GGGCGTGGGC ACAATAGGGA TAGAAAGCGC
          AGGAGGAGTT TGGATCGCAA GCGAAGAGAT AATTCAGGAG TAGACAGGAG
          TCACAAGTCA TCAAAAGGTA GCAGCAGAGA TGCAAAAGGA TCCAAGGATA
          AAAGGGCGAC CATCTTCATG TTCAAGCTGT GGTTGAACGA GATGCTCCCC
          CCGACTTTGT GCACTACTTC AGCACTGCTC TACTTGTTTC AGGGCTTTTC
          CAGCAATCTG ATGGGCTCCT TGGTCATTTC ATACAACTTC TACAGCCTCA
          ACAAGATGGA AACCGGACAC AGGGCAACCA AAAGGCCTGT GAGCATGATC
          TGGGCCGTTC TCACCATTTG GATGGTCAGT TTGCTGATCT GCATTTTGCC
          TCTCTGTGGC TGGGGCACTT ATGGCTCGAC CTCTTGGGGA TGTTTTGCAG
          ACTGCACCAG TTCTTACATC TTGTTTCTCT TCATCATCTA CTCCTTGTGT
          TTCTTCCTTC TCCTTGTGCT CTCCATCCCG CTCATTTATC AGCTGTTGTG
          CTCAGATGAG CAACTGCATC TTTATGATGA TTATCATCAA ATCACCCGCG
          GATATTTCTC GCCTGGGTCA CCCTCAGTGG GTATCCACAC CCTGCCCCTC
          TCTCCAGAGG ATATGGAGAA TAAAAGCTTG AAGCATTTTC AAAATGCTGG
          CCAGAATGCT GACCCCAGGA TCCAGCAAGG TCCTGCGGAT GACCGCTGTA
          GAGTGGACAG CTACGGCACA CAAAACATAC CATATCACAG CCGAAACTTC
          ACTGTGGAAT TTAAAGGAAA AGTGGCAGCT ATTGTGGATA AAGTCATTGA
          GAAAGAGATT GAGCCAGTGG CTCTAGTGTC ACATCCACTC TTTGAAACAK
          ACACCGAGTT GAACAAAGGT ATGCAGCCAA TAGATAAAAG TGCCTTTTCT
          ATGAGCCRTA CAGAGGCAGA AACACATCAG GCAAATCTGC AGCATCTCTG
          CCGCCTCTGT GGAGGCTCAT TTAAAACTGA TCCTTATAAG AGAAGCTACC
          CAGTTCATGG ACCAGTAGAT GATGAGACTC AGGCCCTTCT CAGAAAGAAA
          GAGAAAAAGG CAACATCTTG GCCAGATCTT CTTGCCAAAG TTTTTAAGAT
          TGATGTGAAG GGAGATATTG ACACAATCCA TCCTACAAAG TTTTGTCATC
          AATGTTGGAC TGCGGTTCAA AAGAAATTAA ACAATTCCCC ATGTGAAATG
          TTTTTCTCAA GGAAAAGCCC AGTGGAGTGG AATCCCCATT CCTCAAGCTG
          TGATGTTTGT GGCGCCTCCT TACATGGAGT AAAGAGAAAG AAGCAAGTTC
          TTAATCCACA GCTGAGCAAA AAAATGAGAR TGGTATCTGG ACATGGTAGA
          AAAATAAGAC AAATAAGGAA TCCAAAACAA GTCAGTCAAA AGAGTTTAAT
          GAAAATGATT GCCAGCTGCA AGAAGATTCA TCTCAGTACC AAAATCCTTG
          CAGTAGACTA TCCTGCAGAC TTTGTAAAGT CAATTTCTTG CCAGATCTGT
          GAACACATCC TGGCTGACCC AGTAGAAACA ACGTGCAAAC ACTTATTCTG
          CAGAGCCTGC ATCCTTAAAT ATCTCAAAAT AGTGGGAAGC TATTGTCCAG
          CTTGTCGCTA TCCTTGCTTT CCTACTGATC TAGTAAGCCC TGTGAAATCA
          TTCCTRAACA TCCTGAATAG TCTACCTGTG ATATGTCCAG TAAAAGATTG
          TCAGGAAGAA ATCTGTTTGG GAAAATACTG TTWCCATCTT TCCAGACACA
          AAGAGGTAGA AGACAAAGAG GGCTATGTGT AYATAAACAA AGGTGGCCGA
          CCAAGACAAC ACTTACTGTT TGCAAGAATA TCATGAAAGA CCTTCTCAAA
          GGCCTTACTT AAATCAAGAT ATTTTGTATC CACAGCACTC CTTTCATCTA
          CCAAACTGGT AA-TTTTATC AAAAATTAAG AGATCAGATT AGTCTGTCAT
          AAGTAGTTTT TGAGAAACCT ATTTTAACTT TTTATGATTA TGGCAATCCC
          TTCAAAATGT TCACAGACTT TCTGTTTAAT CAGCTGCTAT AGAATCTTTC
          TTGGTATTGA TGTCAGACTA ATTGGGTGGC AATTTTTGGG ATCCTCTTTT
          TTTT-CTCTT TTTGAAGATA TGAACAACAT TTGCCCTCCT TCAATCTGTT
          GGGACTTTTC CTGTTCTCTA GGTATTCTCA AAGATTAATG ATAATGATTC
          TGAGATTACT TCTCCTAGTT CTTTTAGTAC TCTTGGATGT TGTTCATCTG
          GTCCTGGACA CATAGGGGCT GAACAGACTG GTGTTTAACA CTGGCTTTAG
          GGCATAATGG GGGTATAGCA TCCACA---- CAGTCACCCC ACTGATGGGG
          GCTATTGCAT TGGTCCCCCA GGTAATCCTG TTGTCCTGTT CTCCAGTCTC
          TGGTCTCTAA TGTGGCTTTC TTTCCTCTGA AATATAAATT ACAGCATTTG
          GTATTCATTG ACAGCCTCCC ATCCAAATAC TAACCAGAAC TGACCCTGCT
          TAGTTTAGTG TTCAAGATCA GACATGACCG GATCCTGCCG TGGCTAAATG
          AAGCATAGAA CTTTGCTCTT TGGTTGGTTT ACTGTGTCAT CTGGAAGCAG
          ACAATTTCTT TTTTTCTAGT TTGTTCCCCT CCCAGCAAAT CAGAGAAAGA
          AATCATGG-T TTGTTCTTAG CCTCGTCCCC TGGTCTTTTC TTTAAGTTAG
          GAGAAGGAGT GGGTGGTTTG ACAGGAAGTT TTGTGAATGA ACAGGAAAAT
          ATACAGCGTG GTCAGAGTGA AGTAATATGT TGTTTTTTTC TTTCCCCCCA
          AAGTTATGGT TGTGTTTGGA GTGTGTAAAT CTGGTACAGA TATGAAAATC
          CAGAAGGTTG CTGGGCCAAA GGCATAAGGA AAGCATAAAG AAATTTTCTG
          GTGACAGAAA TTTTCACAAC ATATCTCTCA GTGAGCATAA TCTAGGGACA
          GGTTACAATT TTTT-CCTTT CGTTGTTGGA GAACAGAAAG GGACCTATGA
          AATCTGTGTC TGCATGTGGA TCTCCTTGAA GATTTAGGGT GTGTATGTGT
          TTTCACACAC ACATTGG--- TATTTTTATT TATATCTTTT GATGATGATA
          TGCTAAA-TG TATAATATTT AACTACATCC TTCATGGATG ATGTTGATGT
          GTGCCTTCAA GTCATTTCAG ACTTATGGCA TCCCATATCA TGGGGAGTTC
          TTGGCAGGGT TTCTTCAAAG GAGATTTGCC ATTGCCGTCC TCTGACAGCA
          TGTGACTTGA ACAAGAGCAC CCAGTGGGTT TCCATGGCCG AATGGGGACT
          CAAACTCTAG TCTCTCAAAG TCCTAGTCCA CCATCCAAAT CACTGCACAT
          GGGCTCTCTA TTGGTGATAT ACAATGGTAA CATCTGTTGA TTTCAGTACA
          TCTGTATGAT TGTTTTACAT AGGTTTAAAA CACACTGCAG AAATAATCCA
          GTTTGAGACT GCTCAGTGTC AGGGAATTCT GGGAATGTTA GTTTGTTGTG
          GCACCAAAAC TCTCTGACAG AGAAGGCTAA ATGTCTCAAT GTGGCGTTTA
          GATGACACAC ACTCTGGAAA CTACCAGAAA CCACCTCATG GCTGCTCTAA
          GG-GGTGTGT GTGTGTAAAA GCAGGACCAA AAAGAACGAA AAATAAACCA
          CTCTAGCCAG GAAAGTGTGC TCCTTCGACC ATGCATACAA ACACCCTGAC
          ---------- ----AAAGGA GCACTCCA-T CCTAACCCTA ACCTGAAACC
          AGTGTATAAA TGCAGTGGTG CAGGAGCACA TTTAAAAAGA ACGGAGCCAG
          TGGTCAGAGC GGCTGTCCAA AAAAGGGAAA GTATGACACC TCCAATGGCT
          ATAAGTACAA CATAAACAAA CCAGACAATC CAAGACAGGG CGTGGAATGA
          AGGGGGG-AT GTAGGAGGGC ATGATTGTGC ATTGCCACTG TTTTAATGGG
          CACACCTTTG CTCTGATGCC CTGTCTCAAT AGAGGGTCAC AGGTACAACT
          GTTTGGCCGA TCAAGT
woodi_021 CAGTTGCATG AAAGCTGCCC CAATGAAAGA AGTTAGCCTC AGAGGACAAG
          GCAGCTTGGC TTATCCCAGT CTTCGGACAC AGGGAAATTT GGAGGACCTA
          GGTGGGCCCA ATGATGCCAC AAGAGGATTG ACATCTTTGG CAGACACTTT
          TGAACATGTC ATAGAGGAAC TCCTGGATGA GCAGCAGGCC ATCCAGCCCA
          GCAAGGAAAA CAAGGATGCA GACTTGTACT CGTCTCGGGT TATGCTAAGC
          AGTCAAGTGC CTTTGGAGCC TCCACTGCTC TTTCTGCTTG AGGAGTATAA
          AAATTACTTG GATGCTGCAA ACATGTCCAT GAGGGTCCGG CGCCACTCTG
          ATCCTGCTCG CCGTGGAGAG CTGAGTGTGT GTGACAGTAC TAGTGAGTGG
          GTAACAGCGG CCGAGAAAAA GACTGCGGTG GACATGTCAG GGGCAACGGT
          TACCGTCCTG GAAAAAGTAC CAGTACCCAA AGGCCAACTG AAGCAATATT
          TTTATGAGAC CAAATGCAAC TCAAAGGGAT ATACGAAAGA GGGCTGCAGA
          GGCATAGACA AGAGGTACTG GAATTCCCAG TGCCGAACTA CCCAGTCTTA
          TGTGCGAGCT CTCACCATGG ATAACAAAAA AAGAGTTGGA TGGCGATTTA
          TAAGAATAGA CACTTCCTGT NNNNNNNNNN NNNNNGTCAT AGTGATGGGG
          AGATAGAACA GGAAGAGGAG GAACCAAAAG AGGAAGTGGA GGTTAAAGCA
          GAAGAGGGAG TAGAGGTTAA AGAGAATGAT AGGCAGCAAG ATAATCAGGA
          GGAGGATATT GTGTTAGTAA AAGAAGACAG TGAAAACGTT CTGCCAATAG
          ATGGAGAGCA GGATGTTATG GAAACTAATG AGGCAGATCA TGCAGAGCCA
          GTAGAAAATG AGAATAGCAA AGAAGTAATA GAAATGGAAT GTAATCCTCA
          ACCAGAACAG GAGGGGCCTG TTGCTTCTCT GGAGAAAGAG GAAGCCAGCA
          AGCCAGAAGT TGAAGCAGAG GAGGAAGAAG AAAAGGAGCC TGAATCCACC
          CTGGTATTGG AGGCTGAGGC TCAGCCTCTC TCAGAGTCTG TGCTTCAACC
          ACCACCTCCA CCACTATTGC AATCTACTCA AGATCAAGAG CCTCAGGTAG
          ACAAAGAAGG ATCTGTAGTG CCTGAAAAGC TGCCGGAAAT TCAGGCAGAC
          CAAGTCCAGG CAGTAACAGT TGAAAACAAG AACAAGGTTA GGAGCAGAAG
          CAGAGGTAGA GCAAGGAACA AAACCAGCAA GAGTCGAAGT CGGAGTACTA
          GCAGCAGTAC TAGCAGTACT AGCTCTACAA GCAGTAGTAG TGGCAGCAGT
          TCAAGCAGTG GCAGCAGTAG TAGCCGGAGT AGTTCCAGCA GCAGCAGCAG
          CACTAGTGGA ACTAGTAGTC GAGAAAGTAG CAGTAGTTCT AGTAGCAGTG
          AGAGCAGAAG TCGAAGCAGG GGGCGTGGGC ACAATAGGGA TAGAAAGCGC
          AGGAGGAGTT TGGATCGCAA GCGAAGAGAT AATTCAGGAG TAGACAGGAG
          TCACAAGTCA TCAAAAGGTA GCAGCAGAGA TGCAAAAGGA TCCAAGGATA
          AAAGGGCGAC CATCTTCATG TTCAAGCTGT GGTTGAACGA GATGCTCCCC
          CCGACTTTGT GCACTACTTC AGCACTGCTC TACTTGTTTC AGGGCTTTTC
          CAGCAATCTG ATGGGCTCCT TGGTCATTTC ATACAACTTC TACAGCCTCA
          ACAAGATGGA AACCGGACAC AGGGCAACCA AAAGGCCTGT GAGCATGATC
          TGGGCCGTTC TCACCATTTG GATGGTCAGT TTGCTGATCT GCATTTTGCC
          TCTCTGTGGC TGGGGCACTT ATGGCTCGAC CTCTTGGGGA TGTTTTGCAG
          ACTGCACCAG TTCTTACATC TTGTTTCTCT TCATCATCTA CTCCTTGTGT
          TTCTTCCTTC TCCTTGTGCT CTCCATCCCG CTCATTTATC AGCTGTTGTG
          CTCAGATGAG CAACTGCATC TTTATGATGA TTATCATCAA ATCACCCGCG
          GATATTTCTC GCCTGGGTCA CCCCCAGTGG GTATCCACAC CCTGCCCCTC
          TCTCCAGAGG ATATGGAAAA TAAAAGCTTG AAGCATTTTC AAAATGCTGG
          CCAGAACGCT GACCCCAGGA TCCAGCAAGG TCCTGCAGAT GACCGCTGTA
          GAGTGGACAG CTACGGCACA CAAAACATAC CATATCACAG CCGAAACTTC
          ACTGTGGAAT TTAAAGGAAA AGTGGCAGCT ATTCTGGATA AAGTCATTGA
          GAAAGAGATT GAGCCAGTGG CTCTAGTGTC ACATCCACTC TTTGAAACAG
          ACACYGAGTT GAACAAAGGT ATGCAGCCAA TAGATAAAAG TGCCTTTTCT
          ATGAGCCATA CAGAGGCAGA AACACATCAG GCAAATCTGC AGCATCTCTG
          CCRCCTCTGT GGAGGCTCAT TTAAAACTGA TCCTCATAAG AGAAGCTACC
          CAGTTCATGG ACCAGTAGAT GATGAGACTC AGGCCCTTCT CAGAAAGAAA
          GAGAAAAAGG CAACATCTTG GCCAGATCTT CTTKCCAAAG TTTTTAAGAT
          TGATGTGAAG GGAGATATTG ACACAATCCA TCCTACAAAG TTTTGTCATC
          AATGTTGGAC TGTGGTTCAA AAGAAATTAA ACAATTCCCC ATGTGAAATG
          TTTTTCTCAA GGAAAAGCCC AGTGGAGTGG AATCCCCATT CCTCAAGCTG
          TGATGTTTGT GGTGCCTCCT TACATGGAGT AAAGAGAAAG AAGCAAGTTC
          TTAATCCACA GCTGAGCAAA AAATTGAGAA TGGTATCTGG ACATGCTAGA
          AAAATAAGAC AAATAAGGAA TCCAAAACAA GTCAGTCAAA AGAGTTTAAT
          GAAAATGATT GCCAGCTGCA AGAAGATTCA TCTCAGTACC AAAATCCTTG
          CAGTAGACTA TCCTGCAGAC TTTGTAAAGT CAATTTCTTG CCAGATATGT
          GAACACATCC TGGCTGACCC AGTAGAAACA ACRTGCAAAC ACTTATTCTG
          CAGAGCCTGC ATCCTTAAAT ATCTCAAAAT AGTGGGAAGC TATTGTCCAG
          CTTGTCGCTA TCCTTGCTTT CCTACTGATC TAGTAAGCCC TGTGAAATCA
          TTCCTGAAYA TCCTGAATAG TCTACCTGTG GTATGTCCAG TAAAAGATTG
          TCAGGAAGAA ATCTGTTTGG GAAAATACTG TTACCATCTT TCCAGACACA
          AAGAGGTAGA AGACAAAGAG GGCTATGTGT ACATAAACAA AGGTGGCCGA
          CCAAGACAAC ACTTACTGTT TGCAAGAATA TCATGGAAGA CCTTCTCAAA
          GGCCTTACTT AAATCAAGAT ATTTTGTATC TACAGCACTC CTTTCATCTA
          CCAAACTCGT AA-TTTTATC AAAAATAAAG AGATCAGATT AGTCTGTCAT
          AAGTAGTTTT TGAGAAACCT ATTTTAACAT TTTATGATTA TGGCAATCCC
          TTCAAAATGT TCACAGACTT TCTGTTTAAT CAGCTGCTAT AGAATCTTTC
          TTGGTATTGA TGTCAGACTA ATTGGGTGGC AATTTTTGGG ATCCTCTTTT
          TTTT-CTCTT TTTAAAGATT TGAACAACAT TTGCCCTCCT TCAATCTGTT
          GGGACWTTTC CTGTTCTCTA GGTAGTCTCA AAGATTAATG ATAATGATTC
          TCAGATTACT TCTCCTAGTT CTTTTAGTAC CCTTGGATGT TGTTCATCTG
          GTCCTGGACA CATAGGGGCT GAACAGACTG GTGTTTAAGA CTGGCTTTTG
          GGCATAATGG GGGTATAGCA TCCACACACT CAGTCACCCC ACTGATGAGG
          ACTATTGCAT TGGTCCCCCA GGTAATCCTG TTGTCCTGTT CTCCAGTCTC
          TGGTTTCTAA TGTGGCTTTC TTTCCTCTGA AATATAAACT ACAGCACCTG
          GTATTCATTG ACAGCCTCCC ATCCAAATAC TAACCAGAGC TGACCCCGCT
          TAGTTTAGTG TTCAAGATCA GACATGACCG GATCCTGCTG TGGCTAAATG
          AAGCATAGAA CTTCGCTCTT TTGTTGGTTT ACTGTGTCAT CTGGAAGCAG
          ACAATTTC-T TTTATCTAGT TTGTTCCCCT CCCAGCAAAT CAGAGAAAGA
          AATCATGG-T TTGTTCTTAG CCTCTTCCCC TGGTCTTTTC TTTAAGTTAG
          GAGAAGGAGT GGATGGTTTG ACATGAAGTT TTGTGAATGA ACAGGAAAAT
          ATACAGTGTG GTCAGAATGA AGTAATATGT TGTTTTTTTC TTTCCCCTCA
          AAGTTATGGT TGTGTTTGGA GTGTGTAAAT CTGGTACAGA TATGAAAATC
          CAGAAGGTTG CTGGGCCAAA GGCATAAGGA AAGCATAAAG AAATTTTCTG
          GTGACAGAAA TTTTCACAAT TTATCTCTCA GTGAGCATAA TCTAGGGACA
          GGTTACAATT TTTT-CCTTT CGTTGTTGGA GAACGGAAGG GGACCTATGA
          AATCTGTGTC TGCATGTGGA TCTCCTTGAA GATTTAGGGT GTGTATGTGT
          TTTCACACAC ACATTGGTAC TATTTTTATT TATATCTTTT GATGATGATA
          TGCTAAACTG TATAATATTT AACTA----- --CATGGATG ATGTTGATGT
          GTGCCTTCAA GTCATTTCAG ACTTATGGGA TTCCACATCA TGGGGATTTC
          TTGGCAGGGT TTCTTCAAAG GAGATTTGCC ATTGCCGTCC TCTGACAGCA
          TGTGACTTGA ACAAGGGCAC CCAGTGGGTT TCCATGGCCA AATGGGGATT
          TGAACTCTAG TCTCCCAAAG TCCTAGTCCA CCATCCAAAC CACTGCAYAC
          TGGCTCTCTA TTGGTGATAT ACAATGGTAA AATCTGTTGA TTTCAGTACA
          TCTGTATGAT TGTTTTACAT AGGTTCAAAA CACACTGCAG AAATAATCCA
          GTTTGAGACT GCTCAGTGTT AGGGAATTCT GGGAATGGTA GTTTGTTGTG
          GCACCAAAAC TCTCTTACAG AGAAGGCTAA ATGTCTCAAT GTGGCGTTTA
          GATGACACAC ACTCTGGAAA CTACCAGAAA CCACYTCATG GCTGCTCTAA
          GG-GGTGTGT GTGT--AAAA GCAGGACTAA AAAGAACGAA AAATAAACCA
          CTCTAGCCAG GAAAGTGCGC TCCTTCGACC ATGCATATAA ACACCCTGAC
          ACAAGACCAG TCCCAAAGGA GCACTCCA-T CGTAACCCTA ACCTGAAACC
          AGTGTATAAA TGCAGTGGTG CAGGAGCACA TTTAAAAAGA ACGGAGCCAG
          TGGTCGGGGC GGCTGTCCAA AAAAGRGAAA GTATGACACC TCCAATGGCT
          ATAAGTACAA CATAAACAAA CCAGACAATC CAAGACAGGG CATGGAATGA
          AGGGGGG-AT GTAGGAGGGC ATGATTGTGC ATTGCCACTG TTTTAATGGG
          CACACYTTTG CTCTGATGCC CTGTCTCGAT GGAGGGTCAC AGGTACGACT
          GTGTGGCCGA TCAAGT
