# Supplementary material for: On simulated annealing phase transitions in phylogeny reconstruction
Source: Mol Phylogenet Evol. 2016 Aug;101:46–55. doi: 10.1016/j.ympev.2016.05.001 (PMC4912009; doi:10.1016/j.ympev.2016.05.001)
Supplement: Supplementary data 3 [file mmc3.zip › matrices/sistrurus.1.phy]

52 8251
Agkist001 CAGTCAGAGC ATAATATAAC TAAAATCAAT CAATCCGAAT AAAGCTGGAA
          GAGACATTAG AGGTCCTCTA GTACAGCCCC CTGCTCAAGC AGGAGAACCT
          ATACCATTTC AGATAAGTAA CTGTCTAGTC CAGACATGTC AAACTCGCAA
          CGTCACGCAC GCACAAACTC GCAACTCGTG ACGTCACGCA ACGTATCGGA
          GCTTTTTTGC CATTGCCAGC AATGGGGTGA GCGCAGCTCT GGTATGAGGA
          AACCAGCCCG NNNNNNNNNN NNNNNNNNNN NNNNNNNNNN NNNNNNNNNN
          NNNNNNNNNN NNNNNNNNNN NNNNNNNNNN NNNNNNNNNN NNNNNNNNNN
          NNNNNNNNNN NNNNNNNNNN NNNNNNNNNN NNNNNNNNNN NNNNNNNNNN
          NNNNNNNNNN NNNNNNNNNN NNNNNNNNNN NNNNNNNNNN NNNNNNNNNN
          NNNNNNNNNN NNNNNNNNNN NNNNNNNNNN NNNNNNNNNN NNNNNNNNNN
          NNNNNNNNNN NNNNNNNNNN NNNNNNNNNN NNNNNNNNNN NNNNNNNNNN
          NNNNNNNNNN NNNNNNNNNN NNNNNNNNNN NNNNNNNNNN NNNNNNNNNN
          NNNNNNNNNN NNNNNNNNNN NNNNNNNNNN NNNNNNNNNN NNNNNNNNNN
          NNNNNNNNNN NNNNNNNNNN NNNNNNNNNN NNNNNNNNNN NNNNNNNNNN
          NNNNNNNNNN NNNNNNNNNN NNNNNNNNNN NNNNNNNNNN NNNNNNNNNN
          NNNNNNNNNN NNNNNNNNNN NNNNNNNNNN NNNNNNNNNN NNNNNNNNNN
          NNNNNNNNNN NNNNNNNNNN NNNNNNNNNN NNNNNNNNNN NNNNNNNNNN
          NNNNNNNNNN NNNNNNNNNN NNNNNNNNNN NNNNNNNNNN NNNNNNNNNN
          NNNNNNNNNN NNNNNNNNNN NNNNNNNNNN NNNNNNNNNN NNNNNNNNNN
          NNNNNNNNNN NNNNNNNNNN NNNNNNNNNN NNNNNNNNNN NNNNNNNNNN
          NNNNNNNNNN NNNNNNNNNN NNNNNNNNNN NNNNNNNNNN NNNNNNNNNN
          NNNNNNNNCA TTTTGTCAAG CTGATCTCCT GGTAAGAGAT GAAAAGGGGT
          AGATGATGGC TGTTAGTTGG GCTTATTGGA TTTGGGAAGA GATGG-AGGT
          GCAACCTTTA CTATTCTGCA GAATAGCAGA GGTGGGAGTA TGTGGCAGCA
          AGAAATGGCT TCATGCTGCT CTTTTTACTG CTGCTATCTT TTCC------
          --AAAAGAAA CTTTTCTTTC CTAGGTATGA TAATGAATAT GGATACAGCA
          ACCGTGTTGT GGACTTGACA ATTTCAAACA AAAGTCTTTT AATCAGTGTA
          GTCAGTTTTG CCATCTCAGC GAATTCTATC AAATTCACTA TCTTTCAATG
          CAGGAATTTG TAAGACTTTC CATCTGTGTT CATGCGAAAG TCTCGCTGCT
          GTTGTCATAT AAGGAAACAA AATCCCATGT TTTCTTTCAA TCTATTCATC
          TGTCAAGCCT AATGCCACTT TTTTGTTTTG CTCTTAAGTT GATCGACGGT
          CTGCTTGAGA CAACTGTGCT GCTCTTTCAT CCGTTGTTTG TCTCTTGAAT
          TCCTGGGTCT GAAGGTCAAA GGCATCTCTC AGCTGCTTAA CCTGAAGATG
          GAGACCATCA CTGGCCGCCG AGAGATAGCC CAGGGATATT CACTGTAGGG
          CCGTTTTTTC CCTGTTGCTG ACCTGTCTGA AGAAATGGAG AGACACAGTC
          ACATCCTCCC TCCGTTCAGG GGCCTTTCTT CAGAGTTTTT CCTCCCCAGT
          AAATCTGTCT TTTATTTAAC TCACATTGAC ACTAGGACTA AAACCAGATA
          TTTTATAACT TACCCTAAAG GGCAAGAATT CTATAAATTC CTAGCATCTC
          TCATCATTAG CTGAATCAAG TTTGATATCC AAAACATCTG GAGGGCACTC
          CCTTATCTCT TGTAAGTTCT GAAAGCTATA CAAGGATAAC ATACATTGGG
          GATTTGTGGA AGCACTGGAA TTAAATATTG CCCTCTGTAA CAGCAATTTA
          GAGAAGCAGT TACATTTCTT CTTGTCATTC CAGTTGCCTT TACACTGAAT
          TCTGGTTGAA ATGATTCTTG TTGAATACAA CAAATATTGA TTGGGTTGCT
          TGACCCAAAG GTTGACAGAA GCCAGCAGAT AGTGGTTACA GCTCTTCATC
          CGGTAGCGCT TATCGCTTGT AAACCCAAAA GGGGCTTTTT GCACTTGTCT
          TCATCTAATG ATTTCATGTA TTTCACTTTC ACTGTATGCT TTTATCTATT
          TTTCAAAAGG TTGCAAGGTT TACTCAAGTG TGCTGTCTAT TTTTGTCTGT
          ATAATGCATA TGACTGTACT TTTTTGATAG CTTCTTGGCA AGAAACAAAA
          CATAGTTGAG ACACAGTTCT ATAGCAAAAT CACTGAATAT GACTTTGTCT
          TAATTAAATG GAATTTAGGC TAGAAGACCA CAATGACAGC ACTAATATTT
          AGAGCAGCCT TCCTCAATCG GATGTGAGCT CAGATGACAT CAAGCCAGGA
          ATCTCATGAA GCTGCTCACA CACAATATCA TCACAACAGC TGGAGAGTCA
          GATGATAAGA CACCATTTCC AAGCCCTCAA ACTTTGCTAC TAGAGAGAAG
          AGCAGAATAA AGAAGCTCAA TGAGGCTCCT TCCCAAGCAA GGGAGGAACT
          AACTTAATTA AAGTTAGCTG ACTGCAGCCT GATTTAAGAT TAAATTTGGA
          GCCACACTAA AAAACAGCAG GTTGTTGCTT GAGCGAGCAA AAGAACTTGA
          CTTACATATT ATTGGAGTCA GGTAAGTAAA AAAAAAAA-A AATGGAAAAA
          TGCTCCTATT TCTTTCCGTT AGCTTCATTT TAAAAATGGC TAAACTCTAC
          CCAATTCCCC CCCCAAGTTT TCATGTTGGA AGTGGATGTA CAGATCCTGA
          GTCTTTTGTG CAAGCCATTT CTGATGCACG TTGCGTTTTC GATATGGGGG
          TAAGTACAAT CTAAGCACTT GTCTAATTTA TTTGAGCATT AATAAGATTC
          TTGGGAAGTT TCTACTTCAT TGTTGAATGC AAAGTATTAA AATATAATTA
          GTATTCTTTA TGAATCAATT AGACTGATAT CTTGAATTAG TTAAATATCT
          TGTTTAAAAC AACAATTTTT ATAATTGCTT AGTTAACAAG TCCTTTTGGT
          ATTTATGGAG CCATTGGTAC ACAAAGGTAA TAAAATTGAC TGGTGCCTTA
          GGAACATTAT TCTCGTGTCC AGAACATGAA AAGACCCCCA AACTGGGTGT
          CCCCAGGCAA CGGTGGTATC CCTGCTAATT CCTTCAACCC GGAAGCACCT
          CGGTGCTTCT GAGATGAGCA CAGTGCAACG GTAGCACRGT CAAGCTTTGA
          GAAGAAAAGT TGGTGGCTA- TTGCAGTCTA GGGCAGAGGT CTCCAAACTT
          GGCAATTTAA GGACTTGTGG ACTTCAACTC CCAGAATTCC TCAGCCAGCC
          TCATCCCACC GGGGAATTCT GGGAGTTG-A AGTCCAGAAA GTTTTCAAAG
          TTTGGGGCCC AAGGCAGGGT GGCGAGTTCC GTCTCCCAGC CCATGGAGAC
          CGACTCTCTG TGGTTTAGGT TCTGGTGATT ACGATGGTTC TGTAGTTACT
          GAAATGGCGT GAAACGTGAA GCGTAAAGTT CNNNNNCTTT TTTCTCGCTG
          TGTCTGTTTT CTAACTTTTG TTTTTTCTGT ATTTTTATTT TACAATGAAA
          CTTAATAATA AAATTTATTT TAGAAAAGGA A----TTTAC TCTCTCTAGG
          GCCGATGGGT GGGTGTTTTA TGGAGGGGGA CCCAAATTCA AGGAGGAATT
          CCTGGCTATG AGAGCTATGA AACAACAGAG TCACTTTTCA AGCCAAGGCG
          GTGTCGGATT CCTACCCTAA AGGGGTTGGA CTAGGTGACT TCTAAGGGAC
          CCTTCTGCAT TCTGGGACTC ACCTCGCTGT AGATGTTCTT CTGGAAGTCC
          AGCTCCTCCT TCAGGGTCTG CAGCCTTCCT TACTGAGTGA GCACCCATCG
          AAAGCAGGCA AAGCACTGAG AACAATTTAC TTGCAGAAAT CTGTTTCCTG
          TCACATAAAC ATATTCTCTC ATAGAATTCA AGCAATGATT CCCCAATCCA
          GCAAACCATC ACTTGTACTG TTTCACAGCA CTCAAGAACC TGAGGGCTGG
          GGCTGATGGG AGCAGGAGCA TAATACTTCA TGATGTTGCA GTATGTACTT
          CTTGACTTAC AACCGCAATT GGGACTGGAA CCTCTGTTGC TAAATTAAGC
          AGTTGGTAAA TAAGACGTGG CCAATTTTAC AACTTTTTTC CCCCATGGTT
          TTTAAGTGAA TCACCCCAGT TGTTAAGTCA ACCATACAGT TGTTTGAATG
          AAGCACACCG TTATTAAGTG AATCTGGCTT TCTCCATTGA CTTTGCTTCT
          GATTGGGC-A ATTGTGAACC TCCTGGCCTG TGACTTTTGA TAGTTCTGAC
          TTTACTAACC CAGATTTAAG GAAAAGTAAA GGATAATAGT AACTGGGTTT
          TCCCGCAACA ACACAACAGA TATCCACACA AATTTTGTAT CGTAAAAGTT
          TTGTTGCTTT CCCCCCAGTC ATCACAATGA TGAGCTTTTA ATCTGTATTT
          TAGTAAGTGC TAAATACACA TAAACTCACA TCAAGTTCTT GCTTAGATTC
          AAATTTACTG TAGACACAAT ATTCCTAGAG AGAATTTGCA GATATATTAG
          GTAATCTTAA AAGCTTCAAA TAAAGCCAAC CTAGATCAAC CCTGACTGCT
          CTTTAGAAGG CCAGATCCTG AAGTTGAAAC TCAATTACTT TGGCCACCTA
          ATGAGAAGGA AGGACTCACT GGAGAAGAGC CTAATGCTGG GAAAGATTGA
          GGGCAATAGA AGAAGGGGAC GACAGAGAA- TGAGGTGGCT GGATGGAGTC
          ACTGAAGCAG TAGGCTTGAG CTTAAATGGA CTCCAGAAGA TGGTAGAGGA
          CAGGAAGGCC TGGAGGAACG TCGTCCATGG GGTCGAGATG GGTCAGACAT
          GACTTCGCAA CTAACAA--- CACCAAAAAC T-ATTACAAC AGTAACTATG
          TGAGCACTAG TTACAAGCCA CAATACCCGT CAAAATCTAA ACTAAAAAAA
          CTCAGAGACA TCAAATAAAT TTTAAACAAC TGAAAGAAAG TATTTTTAAA
          TCCAACTTAA TGCATTGGCG TTCTGAATAA ATGCCTGCAA AGAACCTGTT
          TTNNNNNGCC AAGCATTCAA CATAGCAACA TATGCTACTG AAACACAGCC
          ATTTGACAGC ATGAACTCAG AACGCAGGTT GCCCACCTTG CTCTAAAAAA
          ATAGCAATAT AAAATTCCCT CTTAAAAAGT ACCATCATT- AAAAGTACAG
          GATCTGTGAG CAGAGGAGAA CCTGCACTTA CTGGAGCTGC GGTACAATCC
          CGGAGCTTTC GGAAGCAGGG GTGGCAGGCG TTATAGGAGT CATGGGAGTT
          TTATTCTTCA AACATTCCAT CAACAACAAG GTCTTACAGG TAATGGCTTT
          CAAAATCATT TGGCAGATTC TTTAACTCTT AGTTTTTAAA TGTCTGCTTC
          TTACTTTGCG TATATAGCAG CTTTGGATAT AAAAGTAAAA ACTTCCTTTT
          TCTAATAAAA TTGCTCCAGT TGTCAGCTTT GTACAGTGGT GGATTGATGG
          AATCTTCGAA CTGGGAAATA AGGTTTCAGG ATTAGACTTA ACTTTGACAT
          GCATTTTTAG ACTGCTCAGA AAAACATGAG TACCAAGGAC CCCAGTATGG
          GGGTCCTTGG TGCTCTCTCT ACTTGGTTGT TTCATTACCC AAGCTAGGTA
          ACATCATCAG TGCTAATAAG GAGTGGGGTT TACTCTCAGA TTATATTCTA
          GTGCAGGGGT CTCCAACCCC CGGTCCGTGG ACCAGTACTG GGCTGCAGCA
          TGCCAGTAAC CGGTCCACAC AAACAAAGCC CCATCCATGG GAAGCAGGCT
          GCACACAAAA CTACGCACTC TCCAGTCCAC AGAAAAATCT TTCTCCATGG
          AATTGGTCCC TGGTGCCTAA AAGGTTGGGG ACCTCTGTTC TAGTAACTTG
          TCCTGCCAGT GTGGGTAGGA ATGGTCTCGG AGGTTCTTTG GGTGGGTTGT
          TTACTATTAG CTTCTTTGGC AGTTCATTGA TTGGGATATG TTATTTACTT
          CTTGATGTTA AGCTTGCTAT TAATCTATGC TTATCTGGAT ATTGATTGCT
          GTTGAGGAGG TATTTGGGGG ATTTGTTATT CCCTTTTTGG CTTGCTGATT
          ATCTCCTTTG CACCATATGT AGATGTTGTC TATGCCTCTG TGTCTGTTTT
          TACTCAAAGC ACAAAATAAA TGTTGCAAGA TTGGTGTTGC TTTTTTAAAA
          GGAAGTATGC ACTAATGCTC TGAAATATAA TCTGCAAACT ATGTTTAGAA
          GGTCAAGCAA CTGGCACAAC TAGTGAGGAA TTCCAATTAT CTCTCACTTA
          CTTAACCCCT TGACAGGGCT AATCCAACTC CTTGCATCTG CCAATACAAT
          TTGTTTATAA AGATATCCAC TTAAATGCAT ACCTTTTCCA ATCAACTTAT
          AACCTTATTA CGTTCACTGA ATATAATGAC ATACCTATAT AACAATTACC
          TTTCTAGTTA CACTTCTCCG ATACTCCCCC CATGCATTTA CTTAATTTCT
          TTTTTAGGTC TACAAAATCC ACTCTATGCA ATTTGTCATA ACTATAGTAC
          ATTAAGATAA AATGCCAAAT AAGGTTTCAT CAGCAAAACT AAAAGTGTTG
          ATGGCATCGG GCTCCCAGCG TCCTGTCTGG ACATTGAGAT GGAGAACCAG
          TTTTCCACAA AACATGGCCA CTTGGGGGGT CCCCAGGGTG GGCCCAAGGG
          ATGCCCCTAT TCCCTGAAAG CACAAAAAGA GGGGGAAA-G ATTAGTCGAC
          ATGTCTGGCA AAATGCCAAG CAGATTGTGG CTGGGATAGG ACCACAGCCA
          AGGTGACATC CATGGGACAT CATCTGTCAC GCAAGGTTCT TCCACTTCAG
          CAAACTCCGC CATGATCTAG ATGGGAGGAG AGAGAGAGAG --CCGTGAAG
          ATCTTGGCCA ACAGAAGGCC CCATCAACAC CATGCGCAGA AAACACCACT
          GAAAAAATCT AACACATGCT GGACAGATAC AAACCTTAAT TGCAGGTGTT
          AAGGCAAGCC ACACCCTTTC CGTAGTGGGC AAA-TTTCAG TTTTACAATT
          TTAAGAAAAC ATGATNNNNN TTTATTTGAA AGAGCAGATA AAAACCTTTC
          CAGATCCAGC AAGAGAAGAT TCAGATCAGA AAAGAAAATC CTGCAGAGCT
          GGGGGAATAA AAGGAAGAAA GAAAGAAAGA AAAAAA-GAT GAACAAAGAG
          AATGAAAAGA TTGCAAAGTA TCCTTTTGGT AGGCAGGAGA AGAAAACAAA
          AAAGTATAGA GGCGAAATGC TGGGCAGGTT TGCAAGGGAC CACACACAAA
          TACACACCTG AGTCATCTTC TCTCTGTTGG CCTTGGGGTT CAGGGGGGCT
          TCTGTCAACA ACACGGGATG CTCTTCCGGG GCGACTATGC CACAGCTAGA
          CATCGTACAC ATCCTCACTA TTTACATGTG AACCTGAGTA ACCCTTACCT
          TAATTACACT AAAAATTAAA AATCTCACAT TAACTGCCAA ACCAAAAAAA
          CAGCCCCAAC TAACCTCCAA ACAAACAACA CTACCCACAC CATGAACATA
          AACATATTCG AACAATTCAT AAGCCCAGAG CTCGCCCTCC TCCCAACAGC
          ACCCCTATCA ATTCTAATTC CTCTTTTCCT GATCCACCAC AAACCTACAC
          TTTTAGGAAA CCGTATAACA ACCGCCATCA CTTGATTCCT GAAAATATTT
          ATATTGAACA TGACAAATCA ACTTACCCCA AAAGGACAAA AATGATCCCC
          CCTATTAGCC AGCCTTATCC TCATTATTCT ACTGTCCAAC CTCCTAAGTC
          TTCTACCATA TACCTTCACA CCAACCTCCC AACTATCAAT AAACATAGCC
          CTAGCCCTTC CCCTCTGACT AGCCACCATT ATCACCGGCC TAAAAAACAA
          GTTTTCCCTA GCACTAGCCC ACCTACTCCC AGAAGGCTCC CCAACCCCCC
          TAATCCCATT TATGATCTTA ATTGAAACAG TTAGCCTACT AATACGACCT
          ATCGCACTAG GAGTGCGACT CACAGCAAAT ATCACTGCCG GACATCTCCT
          T
Agkist002 CAGTCAGAGC ATAATATAAC TAAAATCAAT CAATCCGAAT AAAGCTGGAA
          GAGACATTAG AGGTCCTCTA GTACAGCCCC CTGCTCAAGC AGGAGAACCT
          ATACCATTTC AGATAAGTAA CTGTCTAGTC CAGACATGTC AAACTCGCAA
          CGTCACGCAC GCACAAACTC GCAACTCGTG ACGTCACGCA ACGTATCGGA
          GCTTTTTTGC CATTGCCAGC AATGGGGTGG GCGCAGCTCT GGTATGAGGA
          AACCAGCCCG NNNNNNNNNN NNNNNNNNNN NNNNNNNNNN NNNNNNNNNN
          NNNNNNNNNN NNNNNNNNNN NNNNNNNNNN NNNNNNNNNN NNNNNNNNNN
          NNNNNNNNNN NNNNNNNNNN NNNNNNNNNN NNNNNNNNNN NNNNNNNNNN
          NNNNNNNNNN NNNNNNNNNN NNNNNNNNNN NNNNNNNNNN NNNNNNNNNN
          NNNNNNNNNN NNNNNNNNNN NNNNNNNNNN NNNNNNNNNN NNNNNNNNNN
          NNNNNNNNNN NNNNNNNNNN NNNNNNNNNN NNNNNNNNNN NNNNNNNNNN
          NNNNNNNNNN NNNNNNNNNN NNNNNNNNNN NNNNNNNNNN NNNNNNNNNN
          NNNNNNNNNN NNNNNNNNNN NNNNNNNNNN NNNNNNNNNN NNNNNNNNNN
          NNNNNNNNNN NNNNNNNNNN NNNNNNNNNN NNNNNNNNNN NNNNNNNNNN
          NNNNNNNNNN NNNNNNNNNN NNNNNNNNNN NNNNNNNNNN NNNNNNNNNN
          NNNNNNNNNN NNNNNNNNNN NNNNNNNNNN NNNNNNNNNN NNNNNNNNNN
          NNNNNNNNNN NNNNNNNNNN NNNNNNNNNN NNNNNNNNNN NNNNNNNNNN
          NNNNNNNNNN NNNNNNNNNN NNNNNNNNNN NNNNNNNNNN NNNNNNNNNN
          NNNNNNNNNN NNNNNNNNNN NNNNNNNNNN NNNNNNNNNN NNNNNNNNNN
          NNNNNNNNNN NNNNNNNNNN NNNNNNNNNN NNNNNNNNNN NNNNNNNNNN
          NNNNNNNNNN NNNNNNNNNN NNNNNNNNNN NNNNNNNNNN NNNNNNNNNN
          NNNNNNNNCA TTTTGTCAAG CTGATCTCCT GGTAAGAGAT GAAAAGGGGT
          AGATGATGGC TGTTAGTTGG GCTTATTGGA TTTGGGAAGA GATGG-AGGT
          GCAACCTTTA CTATTCTGCA GAATAGCAGA GGTGGGAGTA TGTGGCGGCA
          AGAAATGGCT TCATGCTGCT CTTTTTACTG CTGCTATCTT TTCC------
          --AAAAGAAA CTTTTCTTTC CTAGGTATGA TAATGAATAT GGATACAGCA
          ACCGTGTTGT GGACTTGACA ATTTCAAACA AAAGTCTTTT AATCAGTGTA
          GTCAGTTTTG CCATCTCAGC GAATTCTATC AAATTCACTA TCTTTCAATG
          CAGGAATTTG TAAGACTTTC CATCTGTGTT CATGCGAAAG TCTCGCTGCT
          GTTGTCATAT AAGGAAACAA AATCCCATGT TTTCTTTCAA TCTATTCATC
          TGTCAAGCCT AATGCCACTT TTTTGTTTTG CTCTTAAGTT GATCGACGGT
          CTGCTTGAGA CAACTGTGCT GCTCTTTCAT CCGTTGTTTG TCTCTTGAAT
          TCCTGGGTCT GAAGGTCAAA GGCATCTCTC AGCTGCTTAA CCTGAAGATG
          GAGACCATCA CTGGCCGCCG AGAGATAGCC CAGGGATATT CACTGTAGGG
          CCGTTTTTTC CCTGTTGCTG ACCTGTCTGA AGAAATGGAG AGACACAGTC
          ACATCCTCCC TCCGTTCAGG GGCCTTTCTT CAGAGTTTTT CCTCCCCAGT
          AAATCTGTCT TTTATTTAAC TCACATTGAC ACTAGGACTA AAACCAGATA
          TTTTATAACT TACCCTAAAG GGCAAGAATT CTATAAATTC CTAGCATCTC
          TCATCATTAG CTGAATCAAG TTTGATATCC AAAACATCTG GAGGGCACTC
          CCTTATCTCT TGTAAGTTCT GAAAGCTATA CAAGGATAAC ATACATTGGG
          GATTTGTGGA AGCACTGGAA TTAAATATTG CCCTCTGTAA CAGCAATTTA
          GAGAAGCAGT TACATTTCTT CTTGTCATTC CAGTTGCCTT TACACTGAAT
          TCTGGTTGAA ATGATTCTTG TTGAATACAA CAAATATTGA TTGGGTTGCT
          TGACCCAAAG GTTGACAGAA GCCAGCAGAT AGTGGTTACA GCTCTTCATC
          CGGTAGCGCT TATCGCTTGT AAACCCAAAA GGGGCTTTTT GCACTTGTCT
          TCATCTAATG ATTTCATGTA TTTCACTTTC ACTGTATGCT TTTATCTATT
          TTTCAAAAGG TTGCAAGGTT TACTCAAGTG TGCTGTCTAT TTTTGTCTGT
          ATAATGCATA TGACTGTACT TTTTTGATAG CTTCTTGGCA AGAAACAAAA
          CATAGTTGAG ACACAGTTCT ATAGCAAAAT CACTGAATAT GACTTTGTCT
          TAATTAAATG GAATTTAGGC TAGAAGACCA CAATGACAGC ACTAATATTT
          AGAGCAGCCT TCCTCAATCG GATGTGAGCT CAGATGACAT CAAGCCAGGA
          ATCTCATGAA GCTGCTCACA CACAATATCA TCACAACAGC TGGAGAGTCA
          GATGATAAGA CACCATTTCC AAGCCCTCAA ACTTTGCTAC TAGAGAGAAG
          AGCAGAATAA AGAAGCTCAA TGAGGCTCCT TCCCAAGCAA GGGAGGAACT
          AACTTAATTA AAGTTAGCTG ACTGCAGCCT GATTTAAGAT TAAATTTGGA
          GCCACACTAA AAAACAGCAG GTTGTTGCTT GAGCGAGCAA AAGAACTTGA
          CTTACATATT ATTGGAGTCA GGTAAGTAAA AAAAAAAT-A AATGGAAAAA
          TGCTCCTATT TCTTTCCGTT AGCTTCATTT TAAAAATGGC TAAACTCTAC
          CCAATTTCCC CCCCAAGTTT TCATGTTGGA AGTGGATGTA CAGATCCTGA
          GTCTTTTGTG CAAGCCATTT CTGATGCACG TTGCGTTTTC GATATGGGGG
          TAAGTACAAT CTAAGCACTT GTCTAATTTA TTTGAGCATT AATAAGATTC
          TTGGGAAGTT TCTACTTCAT TGTTGAATGC AAAGTATTAA AATATAATTA
          GTATTCTTTA TGAATCAATT AGACTGATAT CTTGAATTAG TTAAATATCT
          TGTTTAAAAC AACATTTTTT ATAATTGCTT AGTTAACAAG TCCTTTTGGT
          ATTTATGGAG CCATTGGTAC ACAAAGGTAA TAAAATTGAC TGGTGCCTTA
          GGAACATTAT TCTCGTGTCC AGAACATGAA AAGACCCCCA AACTGGGTGT
          CCCCAGGCAA CGGTGGTATC CCTGCTAATT CCTTCAACCC GGAAGTGCCT
          CGGTGCTTCT GAGACGAGCA CAGTGCAATG GTAGCACRGT CAAGCTTTGA
          GAAGAAAATT CGGTGGCTA- TTGCAGTCTA GGGCAGAGGT CTCCAAACTT
          GGCAATTTAA GGACTTGTGG ACTTCAACTC CCAGAATTCC TCAGCCAGCC
          TCGTCCCGCC GAGGAATTCT GGGAGTTG-A AGTCCAGAAA GTTTTCAAAG
          TTTGGGGCCC AAGGCAGGGT GGCGAGTTCC GTCTCCCAGC CCATGGAGAC
          CGACTCTCTG TGGTTTAGGT TCTGGTGATT ACGATGGTTC TGTAGTTACT
          GAAATGGCGT GAAACGTGAA GCGTAAAGTT CNNNNNCTTT TTTCTCGCTG
          TGTCTGTTTT CTAACTTTTG TTTTTTCTGT ATTTTTATTT TACAATGAAA
          CTTAATAATA AAATTTATTT TAGAAAAGGA A----TTTAC TCTCTCTAGG
          GCCGATGGGT GGGTGTTTTA TGGAGGGGGA CCCAAATTCA AGGAGGAATT
          CCTGGCTATG AGAGCTATGA AACAGCAGAG TCACTTTTCA AGCCAAGGCG
          GTGTCGGATT CCTACCCTAA AGGGGTTGGA CTAGGTGACT TCTAAGGGAC
          CCTTCTGCAT TCTGGGACTC ACCTCGCTGT AGATGTTCTT CTGGAAGTCC
          AGCTCCTCCT TCAGGGTCTG CAGCCTTCCT TACTGAGTGA GCACCCATCG
          AAAGCAGGCA AAGCACTGAG AACAATTTAC TTGCAGAAAT CTGTTTCCTG
          TCACATAAAC ATATTCTCTC ATAGAATTCA AGCAATGATT CCCCAATCCA
          GCAAACCATC ACTTGTACTG TTTCACAGCA CTCAAGAACC TGAGGGCTGG
          GGCTGATGGG AGCAGGAGCA TAATACTTCA TGATGTTGCA GTATGTACTT
          CTTGACTTAC AACCGCAATT GGGACTGGAA CCTCTGTTGC TAAATTAAGC
          AGTTGGTAAA TAAGACGTGG CCAATTTTAC AACTTTTTTC CCCCATGGTT
          TTTAAGTGAA TCACCCCAGT TGTTAAGTCA ACCATACAGT TGTTTGAATG
          AAGCACACCG TTATTAAGTG AATCTGGCTT TCTCCATTGA CTTTGCTTCT
          GATTGGGC-A ATTGTGAACC TCCTGGCCTG TGACTTTTGA TAGTTCTGAC
          TTTACTAACC CAGATTTAAG GAAAAGTAAA GGATAATAGT AACTGGGTTT
          TCCCGCAACA ACACAACAGA TATCCACACA AATTTTGTAT CGTAAAAGTT
          TTGTTGCTTT CCCCCCAGTC ATCACAATGA TGAGCTTTTA ATCTGTATTT
          TAGTAAGTGC TAAATACACA TAAACTCACA TCAAGTTCTT GCTTAGATTC
          AAATTTACTG TAGACACAAT ATTCCTAGAG AGAATTTGCA GATATATTAG
          GTAATCTTAA AAGCTTCAAA TAAAGCCAAC CTAGATCAAC CCTGACTGCT
          CTTTAGAAGG CCAGATCCTG AAGTTGAAAC TCAATTACTT TGGCCACCTA
          ATGAGAAGGA AGGACTCACT GGAGAAGAGC CTAATGCTGG GAAAGATTGA
          GGGCAATAGA AGAAGGGGAC GACAGAGAA- TGAGGTGGCT GGATGGAGTC
          ACTGAAGCAG TAGGCTTGAG CTTAAATGGA CTCCAGAAGA TGGTAGAGGA
          CAGGAAGGCC TGGAGGAACG TCGTCCATGG GGTCGAGATG GGTCAGACAT
          GACTTCGCAA CTAACAA--- CACCAAAAAC T-ATTACAAC AGTAACTATG
          TGAGCACTAG TTACAAGCCA CAATACCCGT CAAAATCTAA ACTAAAAAAA
          CTCAGAGACA TCAAATAAAT TTTAAACAAC TGAAAGAAAG TATTTTTAAA
          TCCAACTTAA TGCATTGGCG TTCTGAATAA ATGCCTGCAA AGAACCTGTT
          TTNNNNNGCC AAGCATTCAA CATAGCAACA TATGCTACTG AAACACAGCC
          ATTTGACAGC ATGAACTCAG AACGCAGGTT GCCCACCTTG CTCTAAAAAA
          ATAGCAATAT AAAATTCCCT CTTAAAAAGT ACCATCATT- AAAAGTACAG
          GATCTGTGAG CAGAGGAGAA CCTGCACTTA CTGGAGCTGC GGTACAATCC
          CGGAGCTTTC GGAAGCAGGG GTGGCAGGCG TTATAGGAGT CATGGGAGTT
          TTATTCTTCA AACATTCCAT CAACAACAAG GTCTTACAGG TAATGGCTTT
          CAAAATCATT TGGCAGATTC TTTAACTCTT AGTTTTTAAA TGTCTGCTTC
          TTACTTTGCG TATATAGCAG CTTTGGATAT AAAAGTAAAA ACTTCCTTTT
          TCTAATAAAA TTGCTCCAGT TGTCAGCTTT GTACAGTGGT GGATTGATGG
          AATCTTCGAA CTGGGAAATA AGGTTTCAGG ATTAGACTTA ACTTTGACAT
          GCATTTTTAG ACTGCTCAGA AAAACATGAG TACCAAGGAC CCCAGTATGG
          GGGTCCTTGG TGCTCTCTCT ACTTGGTTGT TTCATTACCC AAGCTAGGTA
          ACATCATCAG TGCTAATAAG GAGTGGGGTT TACTCTCAGA TTATATTCTA
          GTGCAGGGGT CTCCAACCCC CGGTCCGTGG ACCAGTACTG GGCTGCAGCA
          TGCCAGTAAC CGGTCCACAC AAACAAAGCC CCATCCATGG GAAGCAGGCT
          GCACACAAAA CTACGCACTC TCCAGTCCAC AGAAAAATCT TTCTCCATGG
          AATTGGTCCC TGGTGCCTAA AAGGTTGGGG ACCTCTGTTC TAGTAACTTG
          TCCTGCCAGT GTGGGTAGGA ATGGTCTCGG AGGTTCTTTG GGTGGGTTGT
          TTACTATTAG CTTCTTTGGC AGTTCATTGA TTGGGATATG TTATTTACTT
          CTTGATGTTA AGCTTGCTAT TAATCTATGC TTATCTGGAT ATTGATTGCT
          GTTGAGGAGG TATTTGGGGG ATTTGTTATT CCCTTTTTGG CTTGCTGATT
          ATCTCCTTTG CACCATATGT AGATGTTGTC TATGCCTCTG TGTCTGTTTT
          TACTCAAAGC ACAAAATAAA TGTTGCAAGA TTGGTGTTGC TTTTTTAAAA
          GGAAGTATGC ACTAATGCTC TGAAATATAA TCTGCAAACT ATGTTTAGAA
          GGTCAAGCAA CTGGCACAAC TAGTGAGGAA TTCCAATTAT CTCTCACTTA
          CTTAACCCCT TGACAGGGCT AATCCAACTC CTTGCATCTG CCAATACAAT
          TTGTTTATAA AGATATCCAC TTAAATGCAT ACCTTTTCCA ATCAACTTAT
          AACCTTATTA CGTTCACTGA ATATAATGAC ATACCTATAT AACAATTACC
          TTTCTAGTTA CACTTCTCCG ATACTCCCCC CATGCATTTA CTTAATTTCT
          TTTTTAGGTC TACAAAATCC ACTCTATGCA ATTTGTCATA ACTATAGTAC
          ATTAAGATAA AATGCCAAAT ACGGTTTCAT CAGCAAAACT AAAAGTGTTG
          ATGGCATCGG GCTCCCAGCG TCCTGTCTGG ACATTGAGAT GGAGAACCAG
          TTTTCCACAA AACATGGCCA CTTGGGGGGT CCCCAGGGTG GGCCCAAGGG
          ATGCCCCTAT TCCCTGAAAG CACAAAAAGA GGGGGAAA-G ATTAGTCGAC
          ATGTCTGGCA AAATGCCAAG CAGATTGTGG CTGGGATAGG ACCACAGCCA
          AGGTGACATC CATGGGACAT CATCTGTCAC GCAAGGTTCT TCCACTTCAG
          CAAACTCCGC CATGATCTAG ATGGGAGGAG AGAGAGAGAG --CCGTGAAG
          ATCTTGGCCA ACAGAAGGCC CCATCAACAC CATGCGCAGA AAACACCACT
          GAAAAAATCT AACACATGCT GGACAGATAC AAACCTTAAT TGCAGGTGTT
          AAGGCAAGCC ACACCCTTTC CGTAGTGGGC AAA-TTTCAG TTTTACAATT
          TTAAGAAAAC ATGATNNNNN TTTATTTGAA AGAGCAGATA AAAACCTTTC
          CAGATCCAGC AAGAGAAGAT TCAGATCAGA AAAGAAAATC CTGCAGAGCT
          GGGGGAATAA AAGGAAGAAA GAAAGAAAGA AAAAAA-GAT GAACAAAGAG
          AATGAAAAGA TTGCAAAGTA TCCTTTTGGT AGGCAGGAGA AGAAAACAAA
          AAAGTATAGA GGCGAAATGC TGGGCAGGTT TGCAAGGGAC CACACACAAA
          TACACACCTG AGTCATCTTC TCTCTGTTGG CCTTGGGGTT CAGGGGGGCT
          TCTGTCAACA ACACGGGATG CTCTTCCGGG GCGACTATGC CACAGCTAGA
          CATCGTACAC ATCCTCACTA TTTACATGTG AACCTGAGTA ACCCTTACCT
          TAATTACACT AAAAATTAAA AATCTCACAT TAACTGCCAA ACCAAAAAAA
          CAGCCCCAAC TAACCTCCAA ACAAACAACA CTACCCACAC CATGAACATA
          AACATATTCG AACAATTCAT AAGCCCAGAG CTCGCCCTCC TCCCAACAGC
          ACCCCTATCA ATTCTAATTC CTCTTTTCCT GATCCACCAC AAACCTACAC
          TTTTAGGAAA CCGTATAACA ACCGCCATCA CTTGATTCCT GAAAATATTT
          ATATTGAACA TGACAAATCA ACTTACCCCA AAAGGACAAA AATGATCCCC
          CCTATTAGCC AGCCTTATCC TCATTATTCT ACTGTCCAAC CTCCTAAGTC
          TTCTACCATA TACCTTCACA CCAACCTCCC AACTATCAAT AAACATAGCC
          CTAGCCCTTC CCCTCTGACT AGCCACCATT ATCACCGGCC TAAAAAACAA
          GTTTTCCCTA GCACTAGCCC ACCTACTCCC AGAAGGCTCC CCAACCCCCC
          TAATCCCATT TATGATCTTA ATTGAAACAG TTAGCCTACT AATACGACCT
          ATCGCACTAG GAGTGCGACT CACAGCAAAT ATCACTGCCG GACATCTCCT
          T
Agkist003 CAGTCAGAGC ATAATATAAC TAAAATCAAT CAATCTGAAT AAAGCTGGAA
          GAGACATTAG AGGTCCTCTA GTACAGCCCC CTGCTCAAGC AGGAGAACCT
          ATACCATTTC AGATAAGTAA CTGTCTAGTC CAGACATGTC AAACTCGCAA
          CGTCACG--- ---------- --------TG ACGTCACGCA ACGTATCGGA
          GCTTTTTTGC CATTGCCAGC AATGGGGTGG GCGCAGCTCT GGTATGATGA
          AACCAGCCCG TCCACTGCTG TGACACACAT AACAAAAATA ATAGAAACAT
          TGTAGTTTTG GCTTCTTTGA TTTGAGATGT TGCACTTTTA AATATCTGTA
          TTTCCCAATA AATTGGATTC ATTTAATATT TACTGTGCCT GAAACCTTCT
          TAAACCACAA ACAAAGCAAT GTGATGTATT GCTTTAACAT AATTTTTATA
          TATGGAATAG CAAATTCAGA AACAGTTATA TTTTACCCAG ATAAGGTTAC
          TTTTTTTAAT CGATTTAGCT GCTCTAGGAG ATCAGTTGTC CCAAAAATGA
          ATACTGGATA CTCATAATTT TACTTTTTGG CTACCCTTTA TAACCTTTTC
          CACATATAAA AGCAACACTA TACACCTCTA ATGGAGAGTT AGAATGGTAA
          TGGTATTGGA TTAAAATCAA ACAGACTGAG ATTCAAG-CC ATGAGATGGT
          CTAGATCAGT GTTTCTCAAC CTTGACAATT TTAAGGCATG TGGACTTCAA
          CTCCCAGAAT TCCACAGCCA GCATTGCTGG TCTAGATAAA TTTCAGTCAG
          TCACTTTTTC ACAACCTAAT TTGTTCCATA CATGGAATGG AGGAAAGAAT
          ACTTTTCATC CCATCATGAG TTCCCACAGG AAAAATGGGA TAAAAATTGG
          ACAAATCATA TGAATTTCAG TAATGAATTT CACTGAGTTC AACAGAGCTT
          ATTCATAAGG AACTATCGGG AAAAAAATTA CCCCAAAATC TTCTGTAGGA
          GGATGATTTG CAAATATATT TCAAAAACGT TTTGCAGGT- CTATATAAAA
          CTATAAAGCA TTTTGTCAAG CTGATCTCCT GGTAAGAGAT GAAAAGGGGT
          AGATGATGGC TGTTAGTTGG GCTTATTGGA TTTGGGAAGA AATGG-AGGT
          GCAACCTTTA CTATTCTGCA GAATAGCAGA GGTGGGAATA TGTGGCGGCA
          AGAAATGGCT TCATGCCGCT CTTTTTACTG CTGCTAT--T TTCCTCAAGA
          CTAAAAGAAA CTTTTCTTTC CTAGGTATGA TAATGAATAT GGATACAGCA
          ACCGTGTTGT GGACTTGACA ATTTCAAGCA AAAGTCTTTT AATCAGTGTA
          GTCAGTTTTG CCATCTCAGC GAATTCTATC AAATTCACTA TCTTTCAATG
          CAGGAATTTG TAAGACTTTC CATCTGTGTT CATGCGAAAG TCTCACTGCT
          GTTGTCATAT AAGGAAACAA AATCCCATGT TTTCTTTCAA TCTATTCATC
          TGTCAAGCCT AATGCCACTT TTTTGTTTTG CTCTTAAGTT GATAGACGGT
          CTGCCTGAGA CAACTGTGCT GCTCTTTCAT CCGTTGTTTG TCTCTTGAAT
          TCCTGGGTCT GAAGGTCAAA GGCATCTCTC GGCTGCTTAA CCTGAAGATG
          GAGATCATCA CTGGCCGCTG AGAGATAGCC CAGGGATATT CACTGTAGGG
          CCGTTTTTTC CCTGTGGCTG ACCTGTCTGA AGAAATGGAG AGACACAGTC
          ACATCCTCCC TCCGTTCAGG GGCCTTTCTT CAGAGCTTTT CCTCCCCAAT
          AAATCTGTCT TTTATTTAAC TCACATTGAC ACTAGGACTA AAACCAGATA
          TTTTATAACT TACCCTAAAG GGCAAGAATT CTATAAATTC CTAGCATCTC
          TCATCATTAG CTGAATCAAG TTTGATATCC AAAACATCTG GAGGGCACTC
          CCTTATCTCT TGTAAGTTCT GAAAGCTATA CAAGGATAAC ATACATTGGG
          GATTTGTGGA AGCACTGGAA TTAAATATTG CCCTCTGTAA CAGCAATTTA
          GAGAAGCAGT TACATTTCTT CTTGTCATTC CAGTTGCCTT TACACTGAAT
          TCTGGTTGAA ATGATTCTTG TTGAATACAA CAAATATTGA TTGGGTTGCT
          TGACCCAAAG GTTGACAGAA GCCAGCAGAT AGTGGTTACA GCTCTTCATC
          CGGTAGCGCT TATCGCTTGT AAACCCAAAA GGGGCTTTTT GCACTTGTCT
          TCATCTAATG ATTTCATGTA TTTCACTTTC ACTGTATGCT TTTATCTATT
          TTTCAAAAGG TTGCAAGGTT TACTCAAGTG TGCTGTCTAT TTTTGTCTGT
          ATAATGCATA TGACTGTACT TTTTTGATAG CTTCTTGGCA AGAAACAAAA
          CATAGTTGAG ACACAGTTCT ATAGCAAAAT CACTGAATAT GACTTTGTCT
          TAATTAAATG GAATTTAGGC TAGAAGACCA CAATGACAGC ACTAATATTT
          AGAGCAGCCT TCCTCAATCG GATGTGAGCT CAGATGACAT CAAGCCAGGA
          ATCTCATGAA GCTGCTCACA CACAATATCA TCACAACAGC TGGAGAGTCA
          GATGATAAGA CACCATTTCC AAGCCCTCAA ACTTTGCTAC TAGAGAGGAG
          AGCAGAATAA AGAAACTCAA TGAGGCTCCT TCCCAAGCAA GGGAGGAACT
          AACTTAATTA AAGTTAGCTG ACTGCAGCCT GATTTAAGAT TAAATTTGGA
          GCCACACTAA AAAACAGCAG GTTGTTGCTT GAGCGAGCAA AAGAACTTGA
          CTTACATATT ATTGGAGTCA GGTAAGTAAA AAAAAAAAAA AATGGAAAAA
          TGCTCCTATT TCTTTCCGTT AGCTTCATTT TAAAAATGGC TAAACTCTAC
          CCAATTCCCC CCCCAAGTTT CCATGTTGGA AGTGGATGTA CAGATCCTGA
          GTCTTTTGTG CAAGCCATTT CTGATGCACG TTGCGTTTTC GATATGGGGG
          TAAGTACAAT CTAAGCACTT GTCTAATTTA TTTGAGCATT AATAAGATTC
          TTGGGAAGTT TCTACTTCAT TGTTGAATGC AAAGTATTAA AATATAATTA
          GTATTCTTTA TGAATCAATT AGACTGATAT CTTGAATTAG TTAAATATCT
          TGTTTAAAAC AACAATTTTT ATAATTGCTT AGTTAACAAG TCCTTTTGGT
          ATTTATGGAG CCATTGGTAC ACAAAGGTAA TAAAATTGAC TGGTGCCTTA
          GGAACATTAT TCTCGTGTCC AGAACATGAA AAGACCCCCA AACTGGGTGT
          CCCCAGGCAA CGGTGGTATC CCTGCTAATT CCTTCAACCC GGAAGTGCCT
          CGGTGCTTCT GAGACGAGCA CYGTGCAATG GTAGCACTGT CAAGCTTTGA
          GAAGAAAATT CGGTGGCTA- TTGCAGTCTA GGGCAGAGGT CTCCAAACTT
          GGCAATTTAA GGACTTGTGG ACTTCAACTC CCAGAATTCC TCAGCCAGCC
          TCGTCCCGCC GAGGAATTCT GGGAGTTG-A AGTCCAGAAA GTTTTCAAAG
          TTTGGGGCCC AAGGCAGGGT GGCGAGTTCC GTCTCCCAGC CCATGGAGAC
          CGACTCTCTG TGGTTTAGGT TCTGGTGATT ACGATGGTTC TGTAGTTACT
          GAAATGGCGT GAAACGTGAA GCGTAAAGTT CNNNNNCTTT TTTCTCGCTG
          TGTCTGTTTT CTAACTTTTG TTTTTTCTGT ATTTTTATTT TACAATGAAA
          CTTAATAATA AAATTTATTT TAGAAAAGGA AGGAATTTAC TCTCTCTAGG
          GCCGATGGGT GGGTGTTTTA TGGAGGGGGA CCCAAACTCA AGGAGGAATT
          CCTGGCTATG AGAGCTATGA AACAGCAGAG TCACTTTTCA AGCCAAGGCG
          GTGTCGGATT CCTACCCTAA AGGGGTTGGA CTAGGTGACT TCTAAGGGAC
          CCTTCTGCAT TCTGGGACTC ACCTCGCTGT AGATGTTCTT CTGGAAGTCC
          AGCTCCTCCT TCAGGGTCTG CAGCCTTCCT TACTGAGTGA GCACCCATCG
          AAAGCAGGCA AAGCACTGAG AACAATTTAC TTGCAGAAAT CTGTTTCCTG
          TCACATAAAC ATATTCTCTC ATAGAATTCA AGCAATGATT CCCCAATCCA
          GCAAACCATC ACTTGTACTG TTTCACAGCA CTCAAGAACC TGAGGGCTGG
          GGCTGATGGG AGCAGGAGCA TAATACTTCA TGATGTTGGA GTATGTACTT
          CTTGACTTAC AACCGCAATT GGGACTGGAA CTTCTGTTGC TAAATTAAAC
          GGTTGGTAAA TAAGACGTGG CCAATTTTAC AACTTTTTTC CCCCATGGTT
          TTTAAGTGAA TCACCCCAGT TGTTAAGTCA ACCATACAGT TGTTTGAATG
          AAGCACACCA TTATTAAGTG AATCTGGCTT TCTCCATTGA CTTTGCTTCT
          GATTGGGC-A ATTGTGAACC TCCTGGCCTG TGACTTTTGA TAGTTCTGAC
          TTTACTAACC CAGATTTAAG GAAAAGTAAA GGATAATAGT AACTGGGTTT
          TCCCGCAACA ACACAACAGA TATCCACACA AATTTTGTAT CGTAAAAGTT
          TTGTTGCTTT CCCCCCAGTC ATCACAATGA TGAGCTTTTA ATCTGTATTT
          TAGTAAGTGC TAAATACACA TAAACTCACA TCAAGTTCTT GCTTAGATTC
          AAATTTACTG TAGACACAAT ATTCCTAGAG AGAATTTGCA GATATATTAG
          GTAATCTTAA AAGCTTCAAA TAAAGCCAAC CTAGATCAAC CCTGACTGCT
          CTTTAGAAGG CCAGATCCTG AAGTTGAAAC TCAATTACTT TGGCCACCTA
          ATGAGAAGGA AGGACTCACT GGAGAAGAGC CTAATGCTGG GAAAGATTGA
          GGGCAATAGA AGAAGGGGAC GACAGAGAA- TGAGGKGGCT GGATGGAGTC
          ACTGAAGCAG TAGGCGTGAG CTTAAATGGA CTCCAGAAGA TGGTAGAGGA
          CAGGAAGGCC TGGAGGAACG TCGTCCATGG GGTCGAGATG GGTCAGACAT
          GACTTCGCAA CTAACAA--- CAACAAAAAC T-ATTACAAC AGTAACTATG
          TGAGCACTAG TTACAAGCCA CAATACCCGT CAAAATCTAA ACTAAAAAAC
          CTCAGAGACA TCAAATAAAT TTTAAACAAC TGAAAGAAAG TATTTTTAAA
          TCCAACTTAA TGCATTGGCG TTCTGAATAA ATGCCTGCAA AGAACCTGTT
          TTNNNNNGCC AAGCATTCAA CATAGCAACA TATGCTACTG AAACATAGCC
          ATTTGACAGC ATGAACTCAG AACGCAGGCT GCCCACCTTG CTCTAAAAAA
          ATAGCAATAT AAAATTCCCT CTTAAAAAGT ACCATCATT- AAAAGTACAG
          GATCTGTGAG CAGAGTAGAA CCTGCACTTA CTGGAGCTGC GGTACAATCC
          CGGAGCTTTC GGAAGCAGGG GTGGCAGGCG TTATAGGAGT CATGGGAGTT
          TTATTCTTCA AACATTCCAT CAACAACAAG GTCTTACAGG TAATGGCTTT
          CAAAATCATT TGGCAGATTC TTTAACTCTT AGTTTTTAAA TGTCTGCTTC
          TTACTTTGCG TATATAGCAG CTTTGGATAT AAAAGTAAAA ACTTCCTTTT
          TCTAATAAAA TTGCTCCAGT TGTCAGCTTT GTACAGTGGT GGATTGATGG
          AATCTTCGAA CTGGGAAATA AGGTTTCAGG ATTAGACTTA ACTTTGACAT
          GCATTTTTAG ACTGCTCAGA AAAACATGAG TACCAAGGAC CCCAGTATGG
          GGGTCCTTGG TGCTCTCTCT ACTTGGTTGT TTCATTACCC AAGCTAGGTA
          ACATCATCAG TGCTAATAAG GAGTGAGGTT TACTCTCAGA TTATATTCTA
          GTGCAGGGGT CTCCAACCCC CGGTCCGTGG ACCAGTACTG GGCTGCAGCA
          TGCCARTAAC CGGTCCACAC AAACAAAGTC CCATCCATGG GAAGCAGGCT
          GCACACAAAA CTACGCACTC TCCGGTCCAC AGAAAAATCT TTCTCCACGG
          AATTGGTCCC TGGTGCCCAA AAAGTTGGGG ACCTCTGTTC TAGTGACTTG
          TCCTGCCAGT GTGGGTAGGA ATGGTCTCGG AGGTTCTTTG GGTGGGTTGT
          TTACTATTAG CTTCTTTGGC AGTTCATTGA TTGGGATATG TTATTTACTT
          CTTGATGTTA AGCTTGCTAT TAATCTATGC TTATCTGGAT ATTGATTGCT
          GTTGAGGAGG TATTTGGGGG ATTTGTTATT CCCTTTTTGG CTTGCTGATT
          ATCTCCTTTG CACCATATGT AGATGTTGTC TATGCCTCTG TGTCTGTTTT
          TACTCAAAGC ACAAAATAAA TGTTGCAAGA TTGGTGTTGC TTTTTTAAAA
          GGAAGTATGC ACTAATGCTC TGAAATATAA TCTGCAAACT ATGTTTAGAA
          GGTCAAGCAA CTGGCACAAC TAGTGAGGAA TTCCAATTAT CTCTCACTTA
          CTTAACCCCT TGACAGGGCT AATCCAACTC CTTGCATCTG CCAATACAAT
          TTGTTTATAA AGATATCCAC TTAAATGCAT ACCTTTTCCA ATCAACTTAT
          AACCTTATTA CGTTCACTGA ATATAATGAC ATACCTATAT AACAATTACC
          TTTCTAGTTA CACTTCTCCG ATACTCCCCC CATGCATTTA CTTAATTTCT
          TTTTTAGGTC TACAAAATCC ACTCTATGCA ATTTGTCATA ACTATAGTAC
          ATTAAGATAA AATGCCAAAT AAGGTTTCAT CAGCAAAACT AAAAGTGTTG
          ATGGCATCGG GCTCCCAGCG TCCTGTCTGG ACATTGAGAT GGAGAACCAG
          TTTTCCACAA AATATGGCCA CTTGGGGGGT CCCCAGGGTG GGCCCAAGGG
          ATGCCCCTAT TCCCTGAAAG CACAAAAAGA GGGGGAAA-G ATTAGTCGAC
          ATGTCTGGCA AAATGCCAAG CAGATTGTGG CTGGGGTAGG ACCACAGCCA
          AGGTGACATC CATGGGACAT CATCTGTCAC ACAAGGTTCT TCCACTTCAG
          CAAACTCCCC CNNNNNNNNN NNNNNNNNNN NNNNNNNNNN NNNNNNNNNN
          NNNNNNNNNN NNNNNNNNNN NNNNNNNNNN NNNNNNNNNN NNNNNNNNNN
          NNNNNNNNNN NNNNNNNNNN NNNNNNNNNN NNNNNNNNNN NNNNNNNNNN
          NNNNNNNNNN NNNNNNNNNN NNNNNNNNNN NNNNNNNNNN NNNNNNNNNN
          NNNNNNNNNN NNNNNNNNNN NNNNNNNNNN NNNNNNNNNN NNNNNNNNNN
          NNNNNNNNNN NNNNNNNNNN NNNNNNNNNN NNNNNNNNNN NNNNNNNNNN
          NNNNNNNNNN NNNNNNNNNN NNNNNNNNNN NNNNNNNNNN NNNNNNNNNN
          NNNNNNNNNN NNNNNNNNNN NNNNNNNNNN NNNNNNNNNN NNNNNNNNNN
          NNNNNNNNNN NNNNNNNNNN NNNNNNNNNN NNNNNNNNNN NNNNNNNNNN
          NNNNNNNNNN NNNNNNNNNN NNNNNNNNNN NNNNNNNNNN NNNNNNNNNN
          NNNNNNNNNN NNNNNNNNNN NNNNNNNNNN NNNNNNATGC CACAACTAGA
          CATTGTACAT ATCCTCACTA TTTACCTGTG AACCTGAACA ACCCTCGCCC
          TAATCACATT AAAAATTAAA AATTTCACAC TGGCCGTCAA ACCAAAAAAA
          CAACCTCAGC TAACCCCCCA ACAAACAACA CCCCACATAC CATGAACATA
          AACATATTCG AACAATTCAT AAGCCCAGAG CTTGCTCTCT TCCCAACAGC
          ACCCCTATCA ATCCTAATTC CCCTTTTCCT GGTCCACCAC AAATCTACAC
          TATTAGGAAA CCGCATAACA ACCGCTATTA CTTGATTCCT AAAAATATTT
          ATATTAAACA TAACAAGTCA GCTCACCCCC AAAGGACAAA AATGATCCCC
          CTTATTAGCC GGCCTCATCC TTATAATTCT ACTGTCCAAC CTGCTTAGCC
          TACTACCATA CACCTTCACG CCAACCTCCC AATTATCAAT AAACATAGCC
          CTAGCCCTTC CCCTCTGACT GGCTACTGTC CTCACCGGCC TAAAAAACAA
          GTTCTCCCTG GCACTAGCCC ATCTGTTGCC AGAAGGCTCC CCAACCCCTC
          TAATCCCATT CATGATCCTG ATTGAAACAG TCAGTCTACT AATACGACCT
          ATCGCACTAG GAGTGCGACT CACAGCCAAT ATCACTGCCG GCCACCTCCT
          T
Agkist004 CAGTCAGAGC ATAATATAAC TAAAATCAAT CAATCTGAAT AAAGCTGGAA
          GAGACATTAG AGGTCCTCTA GTACAGCCCC CTGCTCAAGC AGGAGAACCT
          ATACCATTTC AGATAAGTAA CTGTCTAGTC CAGACATGTC AAACTCGCAA
          CGTCACG--- ---------- --------TG ACGTCACGCA ACGTATCGGA
          GCTTTTTTGC CATTGCCAGC AATGGGGTGG GCGCAGCTCT GGTATGATGA
          AACCAGCCCG TCCACTGCTG TGACACACAT AACAAAAATA ATAGAAACAT
          TGTAGTTTTG GCTTCTTTGA TTTGAGATGT TGCACTTTTA AATATCTGTA
          TTTCCCAATA AATTGGATTC ATTTAATATT TACTGTGCCT GAAACCTTCT
          TAAACCACAA ACAAAGCAAT GTGATGTATT GCTTTAACAT AATTTTTATA
          TATGGAATAG CAAATTCAGA AACAGTTATA TTTTACCCAG ATAAGGTTAC
          TTTTTTTAAT CGATTTAGCT GCTCTAGGAG ATCAGTTGTC CCAAAAATGA
          ATACTGGATA CTCATAATTT TACTTTTTGG CTACCCTTTA TAACCTTTTC
          CACATATAAA AGCAACACTA TACACCTCTA ATGGAGAGTT AGAATGGTAA
          TGGTATTGGA TTAAAATCAA ACAGACTGAG ATTCAAG-CC ATGAGATGGT
          CTAGATCAGT GTTTCTCAAC CTTGACAATT TTAAGGCATG TGGACTTCAA
          CTCCCAGAAT TCCACAGCCA GCATTGCTGG TCTAGATAAA TTTCAGTCAG
          TCACTTTTTC ACAACCTAAT TTGTTCTATA CATGGAATGG AGGAAAGAAT
          ACTTTTCATC CCATCATGAG TTCCCACAGG AAAAATGGGA TAAAAATTGG
          ACAAATCATA TGAATTTCAG TAATGAATTT CACTGAGTTC AACAGAGCTT
          ATTCATAAGG AACTATCGGG AAAAAAATTA CCCCAAAATC TTCTGTAGGA
          GGATGATTTG CAAATATATT TCAAAAACGT TTTGCAGGT- CTATATAAAA
          CTATAAAGCA TTTTGTCAAG CTGATCTCCT GGTAAGAGAT GAAAAGGGGT
          AGATGATGGC TGTTAGTTGG GCTTATTGGA TTTGGGAAGA AATGG-AGGT
          GCAACCTTTA CTATTCTGCA GAATAGCAGA GGTGGGAATA TGTGGCGGCA
          AGAAATGGCT TCATGCCGCT CTTTTTACTG CTGCTAT--T TTCCTCAAGA
          CTAAAAGAAA CTTTTCTTTC CTAGGTATGA TAATGAATAT GGATACAGCA
          ACCGTGTTGT GGACTTGACA ATTTCAAGCA AAAGTCTTTT AATCAGTGTA
          GTCAGTTTTG CCATCTCAGC GAATTCTATC AAATTCACTA TCTTTCAATG
          CAGGAATTTG TAAGACTTTC CATCTGTGTT CATGCGAAAG TCTCACTGCT
          GTTGTCATAT AAGGAAACAA AATCCCATGT TTTCTTTCAA TCTATTCATC
          TGTCAAGCCT AATGCCACTT TTTTGTTTTG CTCTTAAGTT GATAGACGGT
          CTGCCTGAGA CAACTGTGCT GCTCTTTCAT CCGTTGTTTG TCTCTTGAAT
          TCCTGGGTCT GAAGGTCAAA GGCATCTCTC GGCTGCTTAA CCTGAAGATG
          GAGATCATCA CTGGCCGCTG AGAGATAGCC CAGGGATATT CACTGTAGGG
          CCGTTTTTTC CCTGTTGCTG ACCTGTCTGA AGAAATGGAG AGACACAGTC
          ACATCCTCCC TCCGTTCAGG GGCCTTTCTT CAGAGCTTTT CCTCCCCAAT
          AAATCTGTCT TTTATTTAAC TCACATTGAC ACTAGGACTA AAACCAGATA
          TTTTATAACT TACCCTAAAG GGCAAGAATT CTATAAATTC CTAGCATCTC
          TCATCATTAG CTGAATCAAG TTTGATATCC AAAACATCTG GAGGGCACTC
          CCTTATCTCT TGTAAGTTCT GAAAGCTATA CAAGGATAAC ATACATTGGG
          GATTTGTGGA AGCACTGGAA TTAAATATTG CCCTCTGTAA CAGCAATTTA
          GAGAAGCAGT TACATTTCTT CTTGTCATTC CAGTTGCCTT TACACTGAAT
          TCTGGTTGAA ATGATTCTTG TTGAATACAA CAAATATTGA TTGGGTTGCT
          TGACCCAAAG GTTGACAGAA GCCAGCAGAT AGTGGTTACA GCTCTTCATC
          CGGTAGCGCT TATCGCTTGT AAACCCAAAA GGGGCTTTTT GCACTTGTCT
          TCATCTAATG ATTTCATGTA TTTCACTTTC ACTGTATGCT TTTATCTATT
          TTTCAAAAGG TTGCAAGGTT TACTCAAGTG TGCTGTCTAT TTTTGTCTGT
          ATAATGCATA TGACTGTACT TTTTTGATAG CTTCTTGGCA AGAAACAAAA
          CATAGTTGAG ACACAGTTCT ATAGCAAAAT CACTGAATAT GACTTTGTCT
          TAATTAAATG GAATTTAGGC TAGAAGACCA CAATGACAGC ACTAATATTT
          AGAGCAGCCT TCCTCAATCG GATGTGAGCT CAGATGACAT CAAGCCAGGA
          ATCTCATGAA GCTGCTCACA CACAATATCA TCACAACAGC TGGAGAGTCA
          GATGATAAGA CACCATTTCC AAGCCCTCAA ACTTTGCTAC TAGAGAGGAG
          AGCAGAATAA AGAAACTCAA TGAGGCTCCT TCCCAAGCAA GGGAGGAACT
          AACTTAATTA AAGTTAGCTG ACTGCAGCCT GATTTAAGAT TAAATTTGGA
          GCCACACTAA AAAACAGCAG GTTGTTGCTT GAGCGAGCAA AAGAACTTGA
          CTTACATATT ATTGGAGTCA GGTAAGTAAA AAAAAAAAAA AATGGAAAAA
          TGCTCCTATT TCTTTCCGTT AGCTTCATTT TAAAAATGGC TAAACTCTAC
          CCAATTTCCC CCCCAAGTTT CCATGTTGGA AGTGGATGTA CAGATCCTGA
          GTCTTTTGTG CAAGCCATTT CTGATGCACG TTGCGTTTTC GATATGGGGG
          TAAGTACAAT CTAAGCACTT GTCTAATTTA TTTGAGCATT AATAAGATTC
          TTGGGAAGTT TCTACTTCAT TGTTGAATGC AAAGTATTAA AATATAATTA
          GTATTCTTTA TGAATCAATT AGACTGATAT CTTGAATTAG TTAAATATCT
          TGTTTAAAAC AACAATTTTT ATAATTGCTT AGTTAACAAG TCCTTTTGGT
          ATTTATGGAG CCATTGGTAC ACAAAGGTAA TAAAATTGAC TGGTGCCTTA
          GGAACATTAT TCTCGTGTCC AGAACATGAA AAGACCCCCA AACTGGGTGT
          CCCCAGGCAA CGGTGGTATC CCTGCTAATT CCTTCAACCC GGAAGTGCCT
          CGGTGCTTCT GAGACGAGCA CYGTGCAATG GTAGCAGTGT CAAGCTTTGA
          GAAGAAAAAT TGGTGGCTA- TTGCAGTCTA GGGCAGAGGT CTCCAAACTT
          GGCAATTTAA GGACTTGTGG ACTTCAACTC CCAGAATTCC TCAGCCAGCC
          TCGTCCCGCC GAGGAATTCT GGGAGTTG-A AGTCCAGAAA GTTTTCAAAG
          TTTGGGGCCC AAGGCAGGGT GGCGAGTTCC GTCTCCCAGC CCATGGAGAC
          CGACTCTCTG TGGTTTAGGT TCTGGTGATT ACGATGGTTC TGTAGTTACT
          GAAATGGCGT GAAACGTGAA GCGTAAAGTT CNNNNNCTTT TTTCTCGCTG
          TGTCTGTTTT CTAACTTTTG TTTTTTCTGT ATTTTTATTT TACAATGAAA
          CTTAATAATA AAATTTATTT TAGAAAAGGA AGGAATTTAC TCTCTCTAGG
          GCCGATGGGT GGGTGTTTTA TGGAGGGGGA CCCAAACTCA AGGAGGAATT
          CCTGGCTATG AGAGCTATGA AACAGCAGAG TCACTTTTCA AGCCAAGGCG
          GTGTCGGATT CCTACCCTAA AGGGGTTGGA CTAGGTGACT TCTAAGGGAC
          CCTTCTGCAT TCTGGGACTC ACCTCGCTGT AGATGTTCTT CTGGAAGTCC
          AGCTCCTCCT TCAGGGTCTG CAGCCTTCCT TACTGAGTGA GCACCCATCG
          AAAGCAGGCA AAGCACTGAG AACAATTTAC TTGCAGAAAT CTGTTTCCTG
          TCACATAAAC ATATTCTCTC ATAGAATTCA AGCAATGATT CCCCAATCCA
          GCAAACCATC ACTTGTACTG TTTCACAGCA CTCAAGAACC TGAGGGCTGG
          GGCTGATGGG AGCAGGAGCA TAATACTTCA TGATGTTGGA GTATGTACTT
          CTTGACTTAC AACCGCAATT GGGACTGGAA CTTCTGTTGC TAAATTAAAC
          GGTTGGTAAA TAAGACGTGG CCAATTTTAC AACTTTTTTC CCCCATGGTT
          TTTAAGTGAA TCACCCCAGT TGTTAAGTCA ACCATACAGT TGTTTGAATG
          AAGCACACCA TTATTAAGTG AATCTGGCTT TCTCCATTGA CTTTGCTTCT
          GATTGGGC-A ATTGTGAACC TCCTGGCCTG TGACTTTTGA TAGTTCTGAC
          TTTACTAACC CAGATTTAAG GAAAAGTAAA GGATAATAGT AACTGGGTTT
          TCCCGCAACA ACACAACAGA TATCCACACA AATTTTGTAT CGTAAAAGTT
          TTGTTGCTTT CCCCCCAGTC ATCACAATGA TGAGCTTTTA ATCTGTATTT
          TAGTAAGTGC TAAATACACA TAAACTCACA TCAAGTTCTT GCTTAGATTC
          AAATTTACTG TAGACACAAT ATTCCTAGAG AGAATTTGCA GATATATTAG
          GTAATCTTAA AAGCTTCAAA TAAAGCCAAC CTAGATCAAC CCTGACTGCT
          CTTTAGAAGG CCAGATCCTG AAGTTGAAAC TCAATTACTT TGGCCACCTA
          ATGAGAAGGA AGGACTCACT GGAGAAGAGC CTAATGCTGG GAAAGATTGA
          GGGCAATAGA AGAAGGGGAC GACAGAGAA- TGAGGKGGCT GGGTGGAGTC
          ACTGAAGCAG TAGGCGTGAG CTTAAATGGA CTCCAGAAGA TGGTAGAGGA
          CAGGAAGGCC TGGAGGAACG TCGTCCATGG GGTCGAGATG GGTCAGACAT
          GACTTCGCAA CTAACAA--- CAACAAAAAC T-ATTACAAC AGTAACTATG
          TGAGCACTAG TTACAAGCCA CAATACCCGT CAAAATCTAA ACTAAAAAAC
          CTCAGAGACA TCAAATAAAT TTTAAACAAC TGAAAGAAAG TATTTTTAAA
          TCCAACTTAA TGCATTGGCG TTCTGAATAA ATGCCTGCAA AGAACCTGTT
          TTNNNNNGCC AAGCATTCAA CATAGCAACA TATGCTACTG AAACATAGCC
          ATTTGACAGC ATGAACTCAG AACGCAGGCT GCCCACCTTG CTCTAAAAAA
          ATAGCAATAT AAAATTCCCT CTTAAAAAGT ACCATCATT- AAAAGTACAG
          GATCTGTGAG CAGAGTAGAA CCTGCACTTA CTGGAGCTGC GGTACAATCC
          CGGAGCTTTC GGAAGCAGGG GTGGCAGGCG TTATAGGAGT CATGGGAGTT
          TTATTCTTCA AACATTCCAT CAACAACAAG GTCTTACAGG TAATGGCTTT
          CAAAATCATT TGGCAGATTC TTTAACTCTT AGTTTTTAAA TGTCTGCTTC
          TTACTTTGCG TATATAGCAG CTTTGGATAT AAAAGTAAAA ACTTCCTTTT
          TCTAATAAAA TTGCTCCAGT TGTCAGCTTT GTACAGTGGT GGATTGATGG
          AATCTTCGAA CTGGGAAATA AGGTTTCAGG ATTAGACTTA ACTTTGACAT
          GCATTTTTAG ACTGCTCAGA AAAACATGAG TACCAAGGAC CCCAGTATGG
          GGGTCCTTGG TGCTCTCTCT ACTTGGTTGT TTCATTACCC AAGCTAGGTA
          ACATCATCAG TGCTAATAAG GAGTGAGGTT TACTCTCAGA TTATATTCTA
          GTGCAGGGGT CTCCAACCCC CGGTCCGTGG ACCAGTACTG GGCTGCAGCA
          TGCCARTAAC CGGTCCACAT AAACAAAGTC CCATCCATGG GAAGCAGGCT
          GCACACAAAA CTACGCACTC TCCGGTCCAC AGAAAAATCT TTCTCCACGG
          AATTGGTCCC TGGTGCCCAA AAAGTTGGGG ACCTCTGTTC TAGTGACTTG
          TCCTGCCAGT GTGGGTAGGA ATGGTCTCGG AGGTTCTTTG GGTGGGTTGT
          TTACTATTAG CTTCTTTGGC AGTTCATTGA TTGGGATATG TTATTTACTT
          CTTGATGTTA AGCTTGCTAT TAATCTATGC TTATCTGGAT ATTGATTGCT
          GTTGAGGAGG TATTTGGGGG ATTTGTTATT CCCTTTTTGG CTTGCTGATT
          ATCTCCTTTG CACCATATGT AGATGTTGTC TATGCCTCTG TGTCTGTTTT
          TACTCAAAGC ACAAAATAAA TGTTGCAAGA TTGGTGTTGC TTTTTTAAAA
          GGAAGTATGC ACTAATGCTC TGAAATATAA TCTGCAAACT ATGTTTAGAA
          GGTCAAGCAA CTGGCACAAC TAGTGAGGAA TTCCAATTAT CTCTCACTTA
          CTTAACCCCT TGACAGGGCT AATCCAACTC CTTGCATCTG CCAATACAAT
          TTGTTTATAA AGATATCCAC TTAAATGCAT ACCTTTTCCA ATCAACTTAT
          AACCTTATTA CGTTCACTGA ATATAATGAC ATACCTATAT AACAATTACC
          TTTCTAGTTA CACTTCTCCG ATACTCCCCC CATGCATTTA CTTAATTTCT
          TTTTTAGGTC TACAAAATCC ACTCTATGCA ATTTGTCATA ACTATAGTAC
          ATTAAGATAA AATGCCAAAT AAGGTTTCAT CAGCAAAACT AAAAGTGTTG
          ATGGCATCGG GCTCCCAGCG TCCTGTCTGG ACATTGAGAT GGAGAACCAG
          TTTTCCACAA AATATGGCCA CTTGGGGGGT CCCCAGGGTG GGCCCAAGGG
          ATGCCCCTAT TCCCTGAAAG CACAAAAAGA GGGGGAAA-G ATTAGTCGAC
          ATGTCTGGCA AAATGCCAAG CAGATTGTGG CTGGGGTAGG ACCACAGCCA
          AGGTGACATC CATGGGACAT CATCTGTCAC ACAAGGTTCT TCCACTTCAG
          CAAACTCCCC CNNNNNNNNN NNNNNNNNNN NNNNNNNNNN NNNNNNNNNN
          NNNNNNNNNN NNNNNNNNNN NNNNNNNNNN NNNNNNNNNN NNNNNNNNNN
          NNNNNNNNNN NNNNNNNNNN NNNNNNNNNN NNNNNNNNNN NNNNNNNNNN
          NNNNNNNNNN NNNNNNNNNN NNNNNNNNNN NNNNNNNNNN NNNNNNNNNN
          NNNNNNNNNN NNNNNNNNNN NNNNNNNNNN NNNNNNNNNN NNNNNNNNNN
          NNNNNNNNNN NNNNNNNNNN NNNNNNNNNN NNNNNNNNNN NNNNNNNNNN
          NNNNNNNNNN NNNNNNNNNN NNNNNNNNNN NNNNNNNNNN NNNNNNNNNN
          NNNNNNNNNN NNNNNNNNNN NNNNNNNNNN NNNNNNNNNN NNNNNNNNNN
          NNNNNNNNNN NNNNNNNNNN NNNNNNNNNN NNNNNNNNNN NNNNNNNNNN
          NNNNNNNNNN NNNNNNNNNN NNNNNNNNNN NNNNNNNNNN NNNNNNNNNN
          NNNNNNNNNN NNNNNNNNNN NNNNNNNNNN NNNNNNATGC CACAACTAGA
          CATTGTACAT ATCCTCACTA TTTACCTGTG AACCTGAACA ACCCTCGCCC
          TAATCACATT AAAAATTAAA AATTTCACAC TGGCCGTCAA ACCAAAAAAA
          CAACCTCAGC TAACCCCCCA ACAAACAACA CCCCACATAC CATGAACATA
          AACATATTCG AACAATTCAT AAGCCCAGAG CTTGCTCTCT TCCCAACAGC
          ACCCCTATCA ATCCTAATTC CCCTTTTCCT GGTCCACCAC AAATCTACAC
          TATTAGGAAA CCGCATAACA ACCGCTATTA CTTGATTCCT AAAAATATTT
          ATATTAAACA TAACAAGTCA GCTCACCCCC AAAGGACAAA AATGATCCCC
          CTTATTAGCC GGCCTCATCC TTATAATTCT ACTGTCCAAC CTGCTTAGCC
          TACTACCATA CACCTTCACG CCAACCTCCC AATTATCAAT AAACATAGCC
          CTAGCCCTTC CCCTCTGACT GGCTACTGTC CTCACCGGCC TAAAAAACAA
          GTTCTCCCTG GCACTAGCCC ATCTGTTGCC AGAAGGCTCC CCAACCCCTC
          TAATCCCATT CATGATCCTG ATTGAAACAG TCAGTCTACT AATACGACCT
          ATCGCACTAG GAGTGCGACT CACAGCCAAT ATCACTGCCG GCCACCTCCT
          T
Sistru005 CAGTCAGAGC ATAATATAAC TAAAATCAAT CAATCCGAAT AAAGCTGGAA
          GAGACATTAG GGGTCCTCTA GTACAGCCCC CTGCTCAAGC AGAAGAACTT
          ATATCATTTC AGACAAGTGA CTGTCTAGTC CAGACATGTC AAACTCGCAA
          CGTCACG--- ---------- --------TG ACGTCGCACA ACGTATCGGA
          GCTTTTTTGC CATTGCCAGC AATGGGGTGG GCACGGCTCT GGTATGATGA
          AACCGGCCTG CCTACTGCTG TGACACACAT AACAAAAATA ATAGAAACAT
          TCTAGTTTTG GCTTCTTTGA TTTGAGTTGT TGCACTTTTA AATATCTGTA
          TTTCCCATTA AGTTGGATTC ATTTAATATT TACTGTGCCT GAAACCTTCT
          TAAACC-CAA ACAAAGCAAT GTGATGTATT GCTTTAACAT AATTTTTATA
          TATGGAATAG CAAATTCAGA AACAGTTATA TTTTATCCAG ATAAGGTTAC
          TTTTTTTAAT TGATTTAGCT GCTCTAGGAG ATCAGTTGTC CCCCAAATGA
          ATACTAGATA CTCATAATTT TACTTTTTGG CTACCCTTTA TAATCTTTTC
          CAGATAGAAA AGCAACACTA TACACCTCTA ATGGAGAGCT AGAATGGTAA
          TGGTATTGGA TTAAAATCAA ACAGACTGAG ATTCAAGTCC AT--------
          ---------- ----CTCAAC CATG------ ---------G T-------AA
          CTCA------ ---------- ---------- -CTAGATAAA CTTCAATCAG
          TCACTTTTTC ACAACCTAAT TTGTTCCATA CATGGAACAG AGGAAAGAAT
          ACTTTTCATC CCATCATGAG TTCCCACAGG AAAAATGGGA TAAAAATTGG
          AGAAATCATA TGAATTTCAG TAATGAATTT CACTGAGTTC AACAGAGCTT
          ATTCATAAGG AAGTATCGGA AAAAAAATTA CCCCCAAATC CTCTGTAGGA
          GGATGATTTG CAAATATATT TCAAAAACGT TTTGCAGGTG CTATATAAAA
          CTATAAAGCA TTTTGTCAAG CTGATCTCCT GGTAAGAGAT GAAAAGGGGT
          AGATGATGGC TGTTAGTTGG -CTTATTGGA TTTGGGAAGA GATGGGAGGT
          GCAACCTTTA CTATTCTGCC GGATAGCAGA GGTGGGAGTA CGTGGCGGCA
          AGAAATGGCT TCATGCCGCT CTTTTTATTG CTGCTAT--T TTCCTCAAGA
          CTAAAAGAAA CTTTTCTTTC ATAGGTATGA TAATGAATAT GGATACAGCA
          ACCGTGTTGT GGACTTGACA ATTACAAGGA AAAGTCTTTT AATCAGTGTA
          GTCAGTTTTG CCATCTCAGT GAATTCTATC AAATTCACTA TCTTTCAATG
          CAGGAATTTG TAAGACTTTC CATCTGTGTT CATGCGAAAG TCTCACTGCT
          GCTGTCATAT AAGGAAACAA AATTCCATGT TTTCTTTCAA TCTATTCATC
          TGTCAAGCCT AATGCCACTT TTTTGTTGGG CTCTTTAGTT CATCGACCAT
          CTTCTTGAGG CAACTGTGCT GCTCTTTCAT CCGTTGTTTG TCTCTTGAAT
          TCCTGGGTCC GAAGGTCAAA GGCATCTCTC AACTGCTTAA CC--------
          ------ATCA CTGGCCACTG AGAGATAGCC CAGGGATATT CACTGTAGGG
          CCGTTTCTTC CCTGTTGCTG ACCTGTCTGA AGAAATGGAG AAACACAGTC
          ACATCCTCCC TCCGTTCAGG GGCCTTTCTT CAGGGTTTTT TCTCCCCAGT
          AAATCTGTCT TTTATTTAAC ACACATTGAC ACTAGGACTG AAACCAGATA
          TTTTATAACT TACCCTAAAA GGCAAGAATT CTATAAATTC CTAGCATCTC
          TCATCATTAG CTGAATCGAG TCTGATATCC AAAACATCTG GAGGGCACTC
          CCTTATCTCT TGTGAGTTCT GAAAGCTATA CAAGGATAAC ATACATTGGG
          GATTTGTGGA AGCACAGGAA TTAAATATTG CTCTCTGTAA CAGCAATTTA
          GAGAAGCAGT TACATTTCTT CTTGTCATTC CAGTTGCCTT TACACTGAAC
          TCTGGTTGAA ATGATTCTTG TTGAATACAG CAAATATTGA TTGGGTTGTT
          TGACCCTAAG GTTGACAGAA GCCAGCAGAT AGTGGTTACA GCTCTTCATC
          CGGTAGCGCT TATCGCTTGT AAACCCAAAA GGGGCTTTTT GCACTTGTCT
          TCATCTAATG ATTTCACGTA TTTCACTTTC ACTGTATGCT TTTATCTATT
          TTTCAAAAGG TTGCAAGGTT TACTCAAGTG TGCTGTCTAT TTTTGTCTGT
          ATAATGCATA TGACTGTACT TTTTTGATAG CTTCTTGGCA AGAAACAAAA
          CATAGTTGAG ACACAGTTCT ATAGCAAAAT CACTGAATAT GACTTTGTCT
          TAATTAAATG GAATTTAGGC TAGAAGACCA CAATGACAGC ACTAATATTT
          AGAGCAGCCT TTCTCAATCG GATGTGAGCT CAGGTGACAT CAAGCCAGGA
          ATCTCATGAA GCTGCTCACA CACAATATCA TCACAACAGC TGGAGAATCA
          GATGATAAGA CACCATTTCC AAGCCCTCAG ACTTTGCTAC TAGAGAGGAG
          AGCAGAACAG AGAAGCTCAA TGAGGCTCCT TCCCAAACAA GGGAGGAACT
          AACTTAATTA AAGTTAGCTG ACTGCAGCCT GATTTAAGAT TAAATTTGGA
          GCCACACTAA AAAACAGCAG GTTGTTGCTT GAGCGAGCAA AAGAACTTGA
          TTTACATATT ATTGGAGTCA GGTAAGTAAA AAAAAATAAA AATGGAAAGA
          TGCTCCTATT TCTTTCCGTT AGCTTCATTT TAAAAATGGC TAAACTCTAC
          CCAATTTTCC CCCCAAGTTT CCATGTTGGA AGTGGATGTA CAGATCCTGA
          GTCTTTTGTG CAAGCTATTT CTGATGCACG TTGCGTTTTC GATATGGGGG
          TAAGTACAAT CTAAGCACTT ATCTAATTTA TTTGAGCATT AATAAGATTC
          TTGGGAAGTT TCTACTTCAT TGTTGAATGC AAAGTATTAA AATATAATTA
          GTATTCTTTA TGAATCAATT AGACTGATAT CTTGAATTAG TTAAATATCT
          TGTTTAAAAC AACAATTTTT ATAATTGTTT AGTTAACAAG TCCTTTTGGT
          ATTTATGGAG GCATTGGTAC ACAAAGGTAA TAAAATTGAC TGGTGCCTTA
          GGAACATTAT TCTCGCGCTG GGAACATGAA AAGAGCCCCA AACTGGGTGT
          CCCCGGGCAA CGGTGGTACC CCTGCTAATT CCTTCAACCC AGAAGCGCCT
          CGGCGCTTCT GAGACGAGCA CAGTGCAACG GTAGCACGGT CAAGCTTTGA
          GAAGAAAAGT CGGTGGCTGT TTGCCGTCT- ---------- --CCAAACTT
          AGCAATTTAA GGACTTGTGG ACTTCAACTC CCAGAATTCC TCAGCCAGCC
          TCGTCCCGCC GGAGAATTCT GGGCGTTG-A AGTCCAGAAA GTTTTCAAAG
          TTTTGGGCC- AAGGCAGGGT GGCAAGTTCC GTCTCCT-GC CCATGGAGAC
          CGACTCTCTG TGGTTTAGGT TCTGGTGATT AGGATGGTTC TGTGGTTACT
          GAAATGGCGT GAAACGTGAA GTGTAAAGCT CNNNNNCTTT TTTCTCTCTG
          TGTCTGTTTT CTAACTTTTG TTTTTTCTGT ATTTTTATTT TACAATGAAA
          CTTAATAATA AAATTTATTT TAGAAAAGGA AGGAATTTAC TCTCTCTAGG
          GCCGATGGGT GGGTGTTTTA TGGAGGGGGA CCCAAACTCA AGGAGGAATT
          CCTGGCTATG AGAACTATGA AACAGCAGAG TCACTTTTCA AGCCAAGGCG
          GTGTCGGATT CCTACCCTAA AGGGGTTGGA CTAGGTGACC TCTAAGGGAC
          CCTTCTGCAT TCTGGAACTC ACCTCGCTGT AGATGTTCTT CTGGAAGTCC
          AGCTCCTCCT TCAGGGTCTG CAGCCTTCCT TACTGAGTGA GCACCCATCG
          AAAGCAGGCA AAGCACTGAG AACAATTTGC TTGCAGAAAT CTGTTTCCTG
          TCACATAAAC ATATTCTCTC ATAGAATTCA AGCAATGATT CCCCAATCCA
          GCAAACCATC ACTTGTACTG TTTCACAGCA CTCAAGAACC CAAGGGCTGG
          GGCTGATGGG AGCAGGAGCA TAATACTTCA TGATGTTGGA GTATGTACTT
          CTTGACTTAC AACCGCAATT GGGAATGGAA CCTCTGTTGC TAAATGAAAC
          AGTTGGTAAA TAAGACGTGG CCAATTTTAC AACTTTTTTT CCCCATGGTT
          TTTAAGTGAA TCACCCCAGT TGTTAAGTCA ACCATACAGT TGTCTGAACG
          AAGCACACCA TTATTAAGCG AATCTGGCTT TCTCCATTGA CTTTGCTTCT
          GATTGGGCAA ATTGTGAACC TCCTGGCCTG TGACTTTTGA TAGTTCCGAC
          TTTACTAACC CAGATTTAAG GAAAGGTAAA GGATAATAGT AACTGGGTTT
          TCCCGCAATG ACACAACAGA TATCCACACA AATTTTGTAT GGTAAAAGTT
          TTGTTGCTTT CCCCC--GTC ATCACAATGA TGAGCTTTTA ATCTGTATTT
          TAGTAAGTGC TAAATACACA TAAACTCACA TCAAGTTCTT GCTTAGATTC
          AAATTTACTG TAGACACAAT ATTCCTAGAG AGAATTTGCA GATATATTAG
          GTCATCTTAA AAGCTTCAAA TAAAGCCACC CTAGATCAAC CCTGACTGCT
          TTTTAGAAGG CCAGATCCTG AAGTTGAAAC TCAATTACTT TGGCCACCTA
          ATGAGA---A AGGACTCACT GGAGAAGGGC CTAATGCTGG GAAAGATTGA
          GGGCAATAGA AGAAGGGGAT GGCAGAGAAA AGAGGTGGCT GGATGGAGTC
          ACTGAAACAG TAGGCGTGAG CTTAAATGGA CTCCAGAAGA TGGTAGAGGA
          CAGGAAGGCC TGGAGGAACG TTGTCCATGG GGTCGAGATG GGTCAGACAC
          GACTTCGCAA CTAACAATAA CAACAAAAAC TTATTACAAC AGTAACTATG
          TGAGCACTAG TTACAAGCCA CAATACACGT CAAGATCTAA ACTAAAAAAC
          CTCAGAGACA TCAAATAAAT TTTAAAAAAC TGAAAGAAAG TAATTTTAAA
          TCCAACTTAA TGCATTGGCA TTCTGAATAA ATGCCTGCAA AGAATCTGTT
          TTNNNNNGCC AAGCATTCAA CATAGCAACA TATGCTACTA AAACATAGCC
          ATTTGACAGC ATGAAGTCAG AACGCAGGTT GCCCACCTTG CTCTAAAAAA
          ATAGCAATAT AAAATTCCCT CTTAAAAAGT ACCATCATT- AAAAGTACAG
          GATCTGTGAG CAGAGTAGAA TCTGCACTTA CTGGAGCTGC GGTACAATCC
          CGGAGCTTTC GGAAGCAGGG GTGGCAGGCG TTATAGGAGT CATGGGAGTT
          TTATTCTTCA AACATTCCAT CAACAACAAG GTCTTACAGG TAATGGCTTT
          CAAAATCACT TGGCAGATTC TTTAACTCTT AGTTTTTAAA TGTCTGCTTT
          TTACTTTGCG TATATAGCAG CTTTGGATAT AAAAGTAAAA ACTTTCTTTT
          TCTAATAAAA TTGCTCCAGT TGTCAGCTTT GTACAGTGGT GGATTGGTGG
          AATCTTCGAA TTGGGAAATA AGGTTTCAGG ATTAGACTTA ACTTTGACAT
          GCATTTTTAG ACTGCTCAGA AAAACATGAG TACCAAGGAC CCCAGTATGG
          GGGTCCTTGG TGCTCTCTCT ACTTGGTTGT TTCATTACCC ATGCTAGGTA
          ACATCATCAG TGCTAATAAG GAGTGGGGTT TACTCTCAGA TTATATTCTA
          GTGCAGGGGT CTCCAACCCC CGGTCTGTGG ACCAGTACTG GGCTGCAGCA
          TGCCATTAAC CGGTCCACAT AAAAAAAGCC CCATCCATGG GAAGCA----
          ---------- -------CTC TCCGGTCCAC AGAAAAATCT TTCTCCATAG
          AATTGGTCCC TGGTGCCCAA AAGGTTGGGG ACCTCTGTTC TAGTGACTTG
          TCCTGCCAGC ATGGATAGGA ATGGTCTCGG AGGTTCTTTG GATGGGTTGT
          TTACTATTAA CTTCTTTGGC AGTTCATTGA TTGGTGTATG TTATTTACTT
          CTTGATGTTA AACTTGCTAT TAATCTATGC TTATCTAGAT ATTGACTGCT
          GTTGAGGAGG TATTTGGGGG ATTTGTTATT CCCTTTTTGG CTTGCTGATT
          ATCTCCTTTG CACCATATGT AGATGTTGTC TATTCCTGTG TGTCTGTNNN
          NNNNNNNNNN NNNNNNNNNN NNNNNNNNNN NNNNNNNNNN NNNNNNNNNN
          NNNNNNNNNN NNNNNNNNNN NNNNNNNNNN NNNNNNNNNN NNNNNNNNNN
          NNNNNNNNNN NNNNNNNNNN NNNNNNNNNN NNNNNNNNNN NNNNNNNNNN
          NNNNNNNNNN NNNNNNNNNN NNNNNNNNNN NNNNNNNNNN NNNNNNNNNN
          NNNNNNNNNN NNNNNNNNNN NNNNNNNNNN NNNNNNNNNN NNNNNNNNNN
          NNNNNNNNNN NNNNNNNNNN NNNNNNNNNN NNNNNNNNNN NNNNNNNNNN
          NNNNNNNNNN NNNNNNNNNN NNNNNNNNNN NNNNNNNNNN NNNNNNNNNN
          NNNNNNNNNN NNNNNNNNNN NNNNNNNNNN NNNNNNNNNN NNNNNNNNNN
          NNNNNNNNNN NNNNNNNNNN NNNNNNNNNN NNNNNNNNNN NNNNGTGTTG
          ATGGCATCGG GCTCCCAGCG TCCTGTCTGG ACGTTGAGAT GGAGAACCAG
          TTTTCCACAA AACATGGCCA CTTGGGGGGT CCCCAGGGTG GGCCCAAGGG
          ATGCCCCTAT TCCCTGAAAG CACAAAAAGA GGGGGAAA-G ATTAGTCGAC
          ATGTCTGGCA AA-TGCCAAG CAGATTGTGG CTGGGATAGG ACCACAGCCA
          AGGTGACATC CATGGGGCAT CATCTGTCAC GCAAGGTTCT TCCACTT-AG
          CAAATTCCCC CATGATCTAG ATGGGAGG-- --AGAGAGAG GGCCGTGAAG
          ATCGTGGCCA ACAGAAGGCC CCATCAACAC CATGCGCAGA AAACACCACT
          GGAAAAATCT AACACATGCT GGACAGATAC AAACCTTCAT TGCAGGTGTT
          AAGGCAAACC ACACCCTTTC CGTATTGGGC AAATTTTCAG TTTTACAATT
          TTAAGAAAAC ATAAGNNNNN TTAATTTGAA AGAGCAGATA AAAACCTTTC
          CAGATCCAGC AAGAGAAGAT TCAGATCAGA AAAGAAAATC CTGCAGAGCT
          GGGGGAATAA AAGGAAGAAA GGAAGGAAGA AAAAAA-GAT GAACAAAGAG
          AATGAAAAGA TTGCAAAGTA TCCTTTTTGT AGGCAGGAGA AGAAAGCAAA
          AAAGTATAGA GGCGAAATGC TGGGCAGGTT TGCAAGGGAC CACATGCAAA
          TACACACCTG AGTCATCTTC TCTCTGTTGG CCTTGGGGTT CAGGGGGGCT
          TCTGTCAACA ACACGGGATG CTCTTCCGGG GCAACTATGC CACAATTAGA
          CATTGTTCAC ATCCTTACAG TTTATCTATG AACCTGACTA ACCCTCACCC
          TAATTTTACT AAAAATTAAA ACCTTCACAA TAAACACCAA ACCAAAAAAC
          GACCCCAGTC ATTACCCACA ACCAACAACA CCCCCACTAC AATGAACATA
          AATATATTTG AACAATTTAT TAATCCAGAG TTTATTTTCA TCCCCATATC
          CCCCCTATCG ATCATAATGT CATATCTTCT GATCTATCAC AAGCCTAAAC
          TACTAGGAAA TCGCATAACA ACTGCCACCA CAAAATTTCT AAAGATCTTT
          ATTCTAAACA TAACAAGTCA ACTTACCCCA AAAGGACAAA AATGATCACC
          TCTACTAGCC AGCCTTATTC TTTTACTTCT TCTATCTAAT CTACTAAGTT
          TATTACCTTA CACTTTCACC CCCACTTCTC AACTATCAAC AAACATAGCC
          TTGGCTCTTC CCTTATGACT AGCCACCCTA ATTCTAGGAA TAAAAGACAA
          ACCCTCCACA ACATTAGCCC ACTTATTACC AGAAGGTTCC CCGACCCCCC
          TAGTCCCATT TATGGTCTTA ATCGAAACAG CTAGTCAACT AATGCGACCC
          ATCGCCCTAG GAGTACGACT CACAGCCAAC ATCACCGCCG GTCACCTCCT
          A
Sistru006 CAGTCAGAGC ATAATATAAC TAAAATCAAT CAATCCGAAT AAAGCTGGAA
          GAGACATTAG GGGTCCTCTA GTACAGCCCC CTGCTCAAGC AGAAGAACTT
          ATATCATTTC AGACAAGTGA CTGTCTAGTC CAGACATGTC AAACTCGCAA
          CGTCACG--- ---------- --------TG ACGTCGCACA ACGTATCGGA
          GCTTTTTTGC CATTGCCAGC AATGGGGTGG GCACGGCTCT GGTATGATGA
          AACCGGCCTG CCTACTGCTG TGACACACAT AACAAAAATA ATAGAAACAT
          TCTAGTTTTG GCTTCTTTGA TTTGAGTTGT TGCACTTTTA AATATCTGTA
          TTTCCCATTA AGTTGGATTC ATTTAATATT TACTGTGCCT GAAACCTTCT
          TAAACC-CAA ACAAAGCAAT GTGATGTATT GCTTTAACAT AATTTTTATA
          TATGGAATAG CAAATTCAGA AACAGTTATA TTTTATCCAG ATAAGGTTAC
          TTTTTTTAAT TGATTTAGCT GCTCTAGGAG ATCAGTTGTC CCCCAAATGA
          ATACTAGATA CTCATAATTT TACTTTTTGG CTACCCTTTA TAATCTTTTC
          CAGATAGAAA AGCAACACTA TACACCTCTA ATGGAGAGCT AGAATGGTAA
          TGGTATTGGA TTAAAATCAA ACAGACTGAG ATTCAAGTCC AT--------
          ---------- ----CTCAAC CATG------ ---------G T-------AA
          CTCA------ ---------- ---------- -CTAGATAAA CTTCAATCAG
          TCACTTTTTC ACAACCTAAT TTGTTCCATA CATGGAACAG AGGAAAGAAT
          ACTTTTCATC CCATCATGAG TTCCCACAGG AAAAATGGGA TAAAAATTGG
          AGAAATCATA TGAATTTCAG TAATGAATTT CACTGAGTTC AACAGAGCTT
          ATTCATAAGG AAGTATCGGA AAAAAAATTA CCCCCAAATC CTCTGTAGGA
          GGATGATTTG CAAATATATT TCAAAAACGT TTTGCAGGTG CTATATAAAA
          CTATAAAGCA TTTTGTCAAG CTGATCTCCT GGTAAGAGAT GAAAAGGGGT
          AGATGATGGC TGTTAGTTGG -CTTATTGGA TTTGGGAAGA GATGGGAGGT
          GCAACCTTTA CTATTCTGCC GGATAGCAGA GGTGGGAGTA CGTGGCGGCA
          AGAAATGGCT TCATGCCGCT CTTTTTATTG CTGCTAT--T TTCCTCAAGA
          CTAAAAGAAA CTTTTCTTTC ATAGGTATGA TAATGAATAT GGATACAGCA
          ACCGTGTTGT GGACTTGACA ATTACAAGGA AAAGTCTTTT AATCAGTGTA
          GTCAGTTTTG CCATCTCAGT GAATTCTATC AAATTCACTA TCTTTCAATG
          CAGGAATTTG TAAGACTTTC CATCTGTGTT CATGCGAAAG TCTCACTGCT
          GCTGTCATAT AAGGAAACAA AATTCCATGT TTTCTTTCAA TCTATTCATC
          TGTCAAGCCT AATGCCACTT TTTTGTTGGG CTCTTTAGTT CATCGACCAT
          GTTCTTGAGG CAACTGTGCT GCTCTTTCAT CCGTTGTTTG TCTCTTGAAT
          TCCTGGGTCC GAAGGTCAAA GGCATCTCTC AACTGCTTAA CC--------
          ------ATCA CTGGCCACTG AGAGATAGCC CAGGGATATT CACTGTAGGG
          CCATTTCTTC CCTGTTGCTG ACCTGTCTGA AGAAATGGAG AAACACAGTC
          ACATCCTCCC TCCGTTCAGG GGCCTTTCTT CAGGGTTTTT TCTCCCCAGT
          AAATCTGTCT TTTATTTAAC ACACATTGAC ACTAGGACTG AAACCAGATA
          TTTTATAACT TACCCTAAAA GGCAAGAATT CTATAAATTC CTAGCATCTC
          TCATCATTAG CTGAATCGAG TCTGATATCC AAAACATCTG GAGGGCACTC
          CCTTATCTCT TGTGAGTTCT GAAAGCTATA CAAGGATAAC ATACATTGGG
          GATTTGTGGA AGCACAGGAA TTAAATATTG CTCTCTGTAA CAGCAATTTA
          GAGAAGCAGT TACATTTCTT CTTGTCATTC CAGTTGCCTT TACACTGAAC
          TCTGGTTGAA ATGATTCTTG TTGAATACAG CAAATATTGA TTGGGTTGTT
          TGACCCTAAG GTTGACAGAA GCCAGCAGAT AGTGGTTACA GCTCTTCATC
          CGGTAGCGCT TATCGCTTGT AAACCCAAAA GGGGCTTTTT GCACTTGTCT
          TCATCTAATG ATTTCACGTA TTTCACTTTC ACTGTATGCT TTTATCTATT
          TTTCAAAAGG TTGCAAGGTT TACTCAAGTG TGCTGTCTAT TTTTGTCTGT
          ATAATGCATA TGACTGTACT TTTTTGATAG CTTCTTGGCA AGAAACAAAA
          CATAGTTGAG ACACAGTTCT ATAGCAAAAT CACTGAATAT GACTTTGTCT
          TAATTAAATG GAATTTAGGC TAGAAGACCA CAATGACAGC ACTAATATTT
          AGAGCAGCCT TTCTCAATCG GATGTGAGCT CAGGTGACAT CAAGCCAGGA
          ATCTCATGAA GCTGCTCACA CACAATATCA TCACAACAGC TGGAGAATCA
          GATGATAAGA CACCATTTCC AAGCCCTCAG ACTTTGCTAC TAGAGAGGAG
          AGCAGAACAG AGAAGCTCAA TGAGGCTCCT TCCCAAACAA GGGAGGAACT
          AACTTAATTA AAGTTAGCTG ACTGCAGCCT GATTTAAGAT TAAATTTGGA
          GCCACACTAA AAAACAGCAG GTTGTTGCTT GAGCGAGCAA AAGAACTTGA
          TTTACATATT ATTGGAGTCA GGTAAGTAAA AAAAAATAAA AATGGAAAGA
          TGCTCCTATT TCTTTCCGTT AGCTTCATTT TAAAAATGGC TAAACTCTAC
          CCAATTTTCC CCCCAAGTTT CCATGTTGGA AGTGGATGTA CAGATCCTGA
          GTCTTTTGTG CAAGCTATTT CTGATGCACG TTGCGTTTTC GATATGGGGG
          TAAGTACAAT CTAAGCACTT ATCTAATTTA TTTGAGCATT AATAAGATTC
          TTGGGAAGTT TCTACTTCAT TGTTGAATGC AAAGTATTAA AATATAATTA
          GTATTCTTTA TGAATCAATT AGACTGATAT CTTGAATTAG TTAAATATCT
          TGTTTAAAAC AACAATTTTT ATAATTGTTT AGTTAACAAG TCCTTTTGGT
          ATTTATGGAG GCATTGGTAC ACAAAGGTAA TAAAATTGAC TGGTGCCTTA
          GGAACATTAT TCTCGCGCTG GGAACATGAA AAGAGCCCCA AACTGGGTGT
          CCCCGGGCAA CGGTGGTACC CCTGCTAATT CCTTCAACCC AGAAGCGCCT
          CGGCGCTTCT GAGACGAGCA CAGTGCAACG GTAGCACGGT CAAGCTTTGA
          GAAGAAAAGT CGGTGGCTGT TTGCCGTCT- ---------- --CCAAACTT
          AGCAATTTAA GGACTTGTGG ACTTCAACTC CCAGAATTCC TCAGCCAGCC
          TCGTCCCGCC GGAGAATTCT GGGCGTTG-A AGTCCAGAAA GTTTTCAAAG
          TTTTGGGCC- AAGGCAGGGT GGCAAGTTCC GTCTCCT-GC CCATGGAGAC
          CGACTCTCTG TGGTTTAGGT TCTGGTGATT AGGATGGTTC TGTGGTTACT
          GAAATGGCGT GAAACGTGAA GTGTAAAGCT CNNNNNCTTT TTTCTCTCTG
          TGTCTGTTTT CTAACTTTTG TTTTTTCTGT ATTTTTATTT TACAATGAAA
          CTTAATAATA AAATTTATTT TAGAAAAGGA AGGAATTTAC TCTCTCTAGG
          GCCGATGGGT GGGTGTTTTA TGGAGGGGGA CCCAAACTCA AGGAGGAATT
          CCTGGCTATG AGAACTATGA AACAGCAGAG TCACTTTTCA AGCCAAGGCG
          GTGTCGGATT CCTACCCTAA AGGGGTTGGA CTAGGTGACC TCTAAGGGAC
          CCTTCTGCAT TCTGGAACTC ACCTCGCTGT AGATGTTCTT CTGGAAGTCC
          AGCTCCTCCT TCAGGGTCTG CAGCCTTCCT TACTGAGTGA GCACCCATCG
          AAAGCAGGCA AAGCACTGAG AACAATTTGC TTGCAGAAAT CTGTTTCCTG
          TCACATAAAC ATATTCTCTC ATAGAATTCA AGCAATGATT CCCCAATCCA
          GCAAACCATC ACTTGTACTG TTTCACAGCA CTCAAGAACC CAAGGGCTGG
          GGCTGATGGG AGCAGGAGCA TAATACTTCA TGATGTTGGA GTATGTACTT
          CTTGACTTAC AACCGCAATT GGGAATGGAA CCTCTGTTGC TAAATGAAAC
          AGTTGGTAAA TAAGACGTGG CCAATTTTAC AACTTTTTTT CCCCATGGTT
          TTTAAGTGAA TCACCCCAGT TGTTAAGTCA ACCATACAGT TGTCTGAACG
          AAGCACACCA TTATTAAGCG AATCTGGCTT TCTCCATTGA CTTTGCTTCT
          GATTGGGCAA ATTGTGAACC TCCTGGCCTG TGACTTTTGA TAGTTCCGAC
          TTTACTAACC CAGATTTAAG GAAAGGTAAA GGATAATAGT AACTGGGTTT
          TCCCGCAATG ACACAACAGA TATCCACACA AATTTTGTAT GGTAAAAGTT
          TTGTTGCTTT CCCCC--GTC ATCACAATGA TGAGCTTTTA ATCTGTATTT
          TAGTAAGTGC TAAATACACA TAAACTCACA TCAAGTTCTT GCTTAGATTC
          AAATTTACTG TAGACACAAT ATTCCTAGAG AGAATTTGCA GATATATTAG
          GTCATCTTAA AAGCTTCAAA TAAAGCCACC CTAGATCAAC CCTGACTGCT
          TTTTAGAAGG CCAGATCCTG AAGTTGAAAC TCAATTACTT TGGCCACCTA
          ATGAGA---A AGGACTCACT GGAGAAGGGC CTAATGCTGG GAAAGATTGA
          GGGCAATAGA AGAAGGGGAT GGCAGAGAAA AGAGGTGGCT GGATGGAGTC
          ACTGAAACAG TAGGCGTGAG CTTAAATGGA CTCCAGAAGA TGGTAGAGGA
          CAGGAAGGCC TGGAGGAACG TTGTCCATGG GGTCGAGATG GGTCAGACAC
          GACTTCGCAA CTAACAATAA CAACAAAAAC TTATTACAAC AGTAACTATG
          TGAGCACTAG TTACAAGCCA CAATACACGT CAAGATCTAA ACTAAAAAAC
          CTCAGAGACA TCAAATAAAT TTTAAAAAAC TGAAAGAAAG TAATTTTAAA
          TCCAACTTAA TGCATTGGCA TTCTGAATAA ATGCCTGCAA AGAATCTGTT
          TTNNNNNGCC AAGCATTCAA CATAGCAACA TATGCTACTA AAACATAGCC
          ATTTGACAGC ATGAAGTCAG AACGCAGGTT GCCCACCTTG CTCTAAAAAA
          ATAGCAATAT AAAATTCCCT CTTAAAAAGT ACCATCATT- AAAAGTACAG
          GATCTGTGAG CAGAGTAGAA TCTGCACTTA CTGGAGCTGC GGTACAATCC
          CGGAGCTTTC GGAAGCAGGG GTGGCAGGCG TTATAGGAGT CATGGGAGTT
          TTATTCTTCA AACATTCCAT CAACAACAAG GTCTTACAGG TAATGGCTTT
          CAAAATCACT TGGCAGATTC TTTAACTCTT AGTTTTTAAA TGTCTGCTTT
          TTACTTTGCG TATATAGCAG CTTTGGATAT AAAAGTAAAA ACTTTCTTTT
          TCTAATAAAA TTGCTCCAGT TGTCAGCTTT GTACAGTGGT GGATTGGTGG
          AATCTTCGAA TTGGGAAATA AGGTTTCAGG ATTAGACTTA ACTTTGACAT
          GCATTTTTAG ACTGCTCAGA AAAACATGAG TACCAAGGAC CCCAGTATGG
          GGGTCCTTGG TGCTCTCTCT ACTTGGTTGT TTCATTACCC ATGCTAGGTA
          ACATCATCAG TGCTAATAAG GAGTGGGGTT TACTCTCAGA TTATATTCTA
          GTGCAGGGGT CTCCAACCCC CGGTCTGTGG ACCAGTACTG GGCTGCAGCA
          TGCCATTAAC CGGTCCACAT AAAAAAAGCC CCATCCATGG GAAGCA----
          ---------- -------CTC TCCGGTCCAC AGAAAAATCT TTCTCCATAG
          AATTGGTCCC TGGTGCCCAA AAGGTTGGGG ACCTCTGTTC TAGTGACTTG
          TCCTGCCAGC ATGGATAGGA ATGGTCTCGG AGGTTCTTTG GATGGGTTGC
          TTACTATTAA CTTCTTTGGC AGTTCATTGA TTGGTGTATG TTATTTACTT
          CTTGATGTTA AACTTGCTAT TAATCTATGC TTATCTAGAT ATTGACTGCT
          GTTGAGGAGG TATTTGGGGG ATTTGTTATT CCCTTTTTGG CTTGCTGATT
          ATCTCCTTTG CACCATATGT AGATGTTGTC TATTCCTGTG TGTCTGTNNN
          NNNNNNNNNN NNNNNNNNNN NNNNNNNNNN NNNNNNNNNN NNNNNNNNNN
          NNNNNNNNNN NNNNNNNNNN NNNNNNNNNN NNNNNNNNNN NNNNNNNNNN
          NNNNNNNNNN NNNNNNNNNN NNNNNNNNNN NNNNNNNNNN NNNNNNNNNN
          NNNNNNNNNN NNNNNNNNNN NNNNNNNNNN NNNNNNNNNN NNNNNNNNNN
          NNNNNNNNNN NNNNNNNNNN NNNNNNNNNN NNNNNNNNNN NNNNNNNNNN
          NNNNNNNNNN NNNNNNNNNN NNNNNNNNNN NNNNNNNNNN NNNNNNNNNN
          NNNNNNNNNN NNNNNNNNNN NNNNNNNNNN NNNNNNNNNN NNNNNNNNNN
          NNNNNNNNNN NNNNNNNNNN NNNNNNNNNN NNNNNNNNNN NNNNNNNNNN
          NNNNNNNNNN NNNNNNNNNN NNNNNNNNNN NNNNNNNNNN NNNNGTGTTG
          ATGGCATCGG GCTCCCAGCG TCCTGTCTGG ACGTTGAGAT GGAGAACCAG
          TTTTCCACAA AACATGGCCA CTTGGGGGGT CCCCAGGGTG GGCCCAAGGG
          ATGCCCCTAT TCCCTGAAAG CACAAAAAGA GGGGGAAA-G ATTAGTCGAC
          ATGTCTGGCA AA-TGCCAAG CAGATTGTGG CTGGGATAGG ACCACAGCCA
          AGGTGACATC CATGGGGCAT CATCTGTCAC GCAAGGTTCT TCCACTT-AG
          CAAATTCCCC CATGATCTAG ATGGGAGG-- --AGAGAGAG GGCCGTGAAG
          ATCGTGGCCA ACAGAAGGCC CCATCAACAC CATGCGCAGA AAACACCACT
          GGAAAAATCT AACACATGCT GGACAGATAC AAACCTTCAT TGCAGGTGTT
          AAGGCAAACC ACACCCTTTC CGTATTGGGC AAATTTTCAG TTTTACAATT
          TTAAGAAAAC ATAAGNNNNN TTAATTTGAA AGAGCAGATA AAAACCTTTC
          CAGATCCAGC AAGAGAAGAT TCAGATCAGA AAAGAAAATC CTGCAGAGCT
          GGGGGAATAA AAGGAAGAAA GGAAGGAAGA AAAAAA-GAT GAACAAAGAG
          AATGAAAAGA TTGCAAAGTA TCCTTTTTGT AGGCAGGAGA AGAAAGCAAA
          AAAGTATAGA GGCGAAATGC TGGGCAGGTT TGCAAGGGAC CACATGCAAA
          TACACACCTG AGTCATCTTC TCTCTGTTGG CCTTGGGGTT CAGGGGGGCT
          TCTGTCAACA ACACGGGATG CTCTTCCGGG GCAACTATGC CACAATTAGA
          CATTGTTCAC ATCCTTACAG TTTATCTATG AACCTGACTA ACCCTCACCC
          TAATTTTACT AAAAATTAAA ACCTTCACAA TAAACACCAA ACCAAAAAAC
          GACCCCAGTC ATTACCCACA ACCAACAACA CCCCCACTAC AATGAACATA
          AATATATTTG AACAATTTAT TAATCCAGAG TTTATTTTCA TCCCCATATC
          CCCCCTATCG ATCATAATGT CATATCTTCT GATCTATCAC AAGCCTAAAC
          TACTAGGAAA TCGCATAACA ACTGCCACCA CAAAATTTCT AAAGATCTTT
          ATTCTAAACA TAACAAGTCA ACTTACCCCA AAAGGACAAA AATGATCACC
          TCTACTAGCC AGCCTTATTC TTTTACTTCT TCTATCTAAT CTACTAAGTT
          TATTACCTTA CACTTTCACC CCCACTTCTC AACTATCAAC AAACATAGCC
          TTGGCTCTTC CCTTATGACT AGCCACCCTA ATTCTAGGAA TAAAAGACAA
          ACCCTCCACA ACATTAGCCC ACTTATTACC AGAAGGTTCC CCGACCCCCC
          TAGTCCCATT TATGGTCTTA ATCGAAACAG CTAGTCAACT AATGCGACCC
          ATCGCCCTAG GAGTACGACT CACAGCCAAC ATCACCGCCG GTCACCTCCT
          A
Sistru007 CAGTCAGAGC ATAATATAAC TAAAATCAAT CAATCCGAAT AAAGCTGGAA
          GAGACATTAG GGGTCCTCTA GTACAGCCCC CTGCTCAAGC AGAAGAACTT
          ATATCATTTC AGACAAGTGA CTGTCTAGTC CAGACATGTC AAACTCGCAA
          CGTCACG--- ---------- --------TG ACGTCGCACA ACGTATCGGA
          GCTTTTTTGC CATTGCCAGC AATGGGGTGG GCACGGCTCT GGTATGATGA
          AACCGGCCTG CCTACTGCTG TGACACACAT AACAAAAATA ATAGAAACAT
          TCTAGTTTTG GCTTCTTTGA TTTGAGATGT TGCACTTTTA AATATCTGTA
          TTTCCCATTA AGTTGGATTC ATTTAATATT TACTGTGCCT GAAACCTTCT
          TAAACC-CAA ACAAAGCAAT GTGATGTATT GCTTTAACAT AATTTTTATA
          TATGGAATAG CAAATTCAGA AACAGTTATA TTTTATCCAG ATAAGGTTAC
          TTTTTTTAAT TGATTTAGCT GCTCTAGGAG ATCAGTTGTC CCCCAAATGA
          ATACTAGATA CTCATAATTT TACTTTTTGG CTACCCTTTA TAATCTTTTC
          CAGATAGAAA AGCAACACTA TACACCTCTA ATGGAGAGCT AGAATGGTAA
          TGGTATTGGA TTAAAATCAA ACAGACTGAG ATTCAAGTCC AT--------
          ---------- ----CTCAAC CATG------ ---------G T-------AA
          CTCA------ ---------- ---------- -CTAGATAAA CTTCAATCAG
          TCACTTTTTC ACAACCTAAT TTGTTCCATA CATGGAACAG AGGAAAGAAT
          ACTTTTCATC CCATCATGAG TTCCCACAGG AAAAATGGGA TAAAAATTGG
          AGAAATCATA TGAATTTCAG TAATGAATTT CACTGAGTTC AACAGAGCTT
          ATTCATAAGG AAGTATCGGA AAAAAAATTA CCCCCAAATC CTCTGTAGGA
          GGATGATTTG CAAATATATT TCAAAAACGT TTTGCAGGTG CTATATAAAA
          CTATAAAGCA TTTTGTCAAG CTGATCTCCT GGTAAGAGAT GAAAAGGGGT
          AGATGATGGC TGTTAGTTGG -CTTATTGGA TTTGGGAAGA GATGGGAGGT
          GCAACCTTTA CTATTCTGCC GGATAGCAGA GGTGGGAGTA CGTGGCGGCA
          AGAAATGGCT TCATGCCGCT CTTTTTATTG CTGCTAT--T TTCCTCAAGA
          CTAAAAGAAA CTTTTCTTTC ATAGGTATGA TAATGAATAT GGATACAGCA
          ACCGTGTTGT GGACTTGACA ATTACAAGGA AAAGTCTTTT AATCAGTGTA
          GTCAGTTTTG CCATCTCAGT GAATTCTATC AAATTCACTA TCTTTCAATG
          CAGGAATTTG TAAGACTTTC CATCTGTGTT CATGCGAAAG TCTCACTGCT
          GCTGTCATAT AAGGAAACAA AATTCCATGT TTTCTTTCAA TCTATTCATC
          TGTCAAGCCT AATGCCACTT TTTTGTTGGG CTCTTTAGTT CATCGACCAT
          CTTCTTGAGG CAACTGTGCT GCTCTTTCAT CCGTTGTTTG TCTCTTGAAT
          TCCTGGGTCC GAAGGTCAAA GGCATCTCTC AACTGCTTAA CC--------
          ------ATCA CTGGCCACTG AGAGATAGCC CAGGGATATT CACTGTAGGG
          CCGTTTCTTC CCTGTTGCTG ACCTGTCTGA AGAAATGGAG AGACACAGTC
          ACATCCTCCC TCCGTTCAGG GGCCTTTCTT CAGGGTTTTT TCTCCCCAGT
          AAATCTGTCT TTTATTTAAC ACACATTGAC ACTAGGACTG AAACCAGATA
          TTTTATAACT TACCCTAAAA GGCAAGAATT CTATAAATTC CTAGCATCTC
          TCATCATTAG CTGAATCGAG TCTGATATCC AAAACATCTG GAGGGCACTC
          CCTTATCTCT TGTGAGTTCT GAAAGCTATA CAAGGATAAC ATACATTGGG
          GATTTGTGGA AGCACAGGAA TTAAATATTG CTCTCTGTAA CAGCAATTTA
          GAGAAGCAGT TACATTTCTT CTTGTCATTC CAGTTGCCTT TACACTGAAC
          TCTGGTTGAA ATGATTCTTG TTGAATACAG CAAATATTGA TTGGGTTGTT
          TGACCCTAAG GTTGACAGAA GCCAGCAGAT AGTGGTTACA GCTCTTCATC
          CGGTAGCGCT TATCGCTTGT AAACCCAAAA GGGGCTTTTT GCACTTGTCT
          TCATCTAATG ATTTCACGTA TTTCACTTTC ACTGTATGCT TTTATCTATT
          TTTCAAAAGG TTGCAAGGTT TACTCAAGTG TGCTGTCTAT TTTTGTCTGT
          ATAATGCATA TGACTGTACT TTTTTGATAG CTTCTTGGCA AGAAACAAAA
          CATAGTTGAG ACACAGTTCT ATAGCAAAAT CACTGAATAT GACTTTGTCT
          TAATTAAATG GAATTTAGGC TAGAAGACCA CAATGACAGC ACTAATATTT
          AGAGCAGCCT TTCTCAATCG GATGTGAGCT CAGGTGACAT CAAGCCAGGA
          ATCTCATGAA GCTGCTCACA CACAATATCA TCACAACAGC TGGAGAATCA
          GATGATAAGA CACCATTTCC AAGCCCTCAG ACTTTGCTAC TAGAGAGGAG
          AGCAGAACAG AGAAGCTCAA TGAGGCTCCT TCCCAAACAA AGGAGGAACT
          AACTTAATTA AAGTTAGCTG ACTGCAGCCT GATTTAAGAT TAAATTTGGA
          GCCACACTAA AAAACAGCAG GTTGTTGCTT GAGCGAGCAA AAGAACTTGA
          TTTACATATT ATTGGAGTCA GGTAAGTAAA AAAAAATAAA AATGGAAAGA
          TGCTCCTATT TCTTTCCGTT AGCTTCATTT TAAAAATGGC TAAACTCTAC
          CCAATTTTCC CCCCAAGTTT CCATGTTGGA AGTGGATGTA CAGATCCTGA
          GTCTTTTGTG CAAGCTATTT CTGATGCACG TTGCGTTTTC GATATGGGGG
          TAAGTACAAT CTAAGCACTT ATCTAATTTA TTTGAGCATT AATAAGATTC
          TTGGGAAGTT TCTACTTCAT TGTTGAATGC AAAGTATTAA AATATAATTA
          GTATTCTTTA TGAATCAATT AGACTGATAT CTTGAATTAG TTAAATATCT
          TGTTTAAAAC AACAATTTTT ATAATTGTTT AGTTAACAAG TCCTTTTGGT
          ATTTATGGAG GCATTGGTAC ACAAAGGTAA TAAAATTGAC TGGTGCCTTA
          GGAACATTAT TCTCGCGCTG GGAACATGAA AAGAGCCCCA AACTGGGTGT
          CCCCGGGCAA CGGTGGTACC CCTGCTAATT CCTTCAACCC AGAAGCGCCT
          CGGCGCTTCT GAGACGAGCA CAGTGCAACG GTAGCACGGT CAAGCTTTGA
          GAAGAAAAGT CGGTGGCTGT TTGCCGTCT- ---------- --CCAAACTT
          AGCAATTTAA GGACTTGTGG ACTTCAACTC CCAGAATTCC TCAGCCAGCC
          TCGTCCCGCC GGAGAATTCT GGGCGTTG-A AGTCCAGAAA GTTTTCAAAG
          TTTTGGGCC- AAGGCAGGGT GGCAAGTTCC GTCTCCT-GC CCATGGAGAC
          CGACTCTCTG TGGTTTAGGT TCTGGTGATT AGGATGGTTC TGTGGTTACT
          GAAATGGCGT GAAACGTGAA GTGTAAAGCT CNNNNNCTTT TTTCTCTCTG
          TGTCTGTTTT CTAACTTTTG TTTTTTCTGT ATTTTTATTT TACAATGAAA
          CTTAATAATA AAATTTATTT TAGAAAAGGA AGGAATTTAC TCTCTCTAGG
          GCCGATGGGT GGGTGTTTTA TGGAGGGGGA CCCAAACTCA AGGAGGAATT
          CCTGGCTATG AGAACTATGA AACAGCAGAG TCACTTTTCA AGCCAAGGCG
          GTGTCGGATT CCTACCCTAA AGGGGTTGGA CTAGGTGACC TCTAAGGGAC
          CCTTCTGCAT TCTGGAACTC ACCTCGCTGT AGATGTTCTT CTGGAAGTCC
          AGCTCCTCCT TCAGGGTCTG CAGCCTTCCT TACTGAGTGA GCACCCATCG
          AAAGCAGGCA AAGCACTGAG AACAATTTGC TTGCAGAAAT CTGTTTCCTG
          TCACATAAAC ATATTCTCTC ATAGAATTCA AGCAATGATT CCCCAATCCA
          GCAAACCATC ACTTGTACTG TTTCACAGCA CTCAAGAACC CAAGGACTGG
          GGCTGATGGG AGCAGGAGCA TAATACTTCA TGATGTTGGA GTGTGTACTT
          CTTGACTTAC AACCGCAATT GGGAATGGAA CCTCTGTTGC TAAATGAAAC
          AGTTGGTAAA TAAGACGTGG CCAATTTTAC AACTTTTTTT CCCCATGGTT
          TTTAAGTGAA TCACCCCAGT TGTTAAGTCA ACCATACAGT TGTCTGAACG
          AAGCACACCA TTATTAAGTG AATCTGGCTT TCTCCATTGA CTTTGCTTCT
          GATTGGGCAA ATTGTGAACC TCCTGGCCTG TGACTTTTGA TAGTTCCGAC
          TTTACTAACC CAGATTTAAG GAAAGGTAAA GGATAATAGT AACTGGGTTT
          TCCCGCAATG ACACAACAGA TATCCACACA AATTTTGTAT GGTAAAAGTT
          TTGTTGCTTT CCCCC--GTC ATCACAATGA TGAGCTTTTA ATCTGTATTT
          TAGTAAGTGC TAAATACACA TAAACTCACA TCAAGTTCTT GCTTAGATTC
          AAATTTACTG TAGACACAAT ATTCCTAGAG AGAATTTGCA GATATATTAG
          GTCATCTTAA AAGCTTCAAA TAAAGCCACC CTAGATCAAC CCTGACTGCT
          TTTTAGAAGG CCAGATCCTG AAGTTGAAAC TCAATTACTT TGGCCACCTA
          ATGAGA---A AGGACTCACT GGAGAAGGGC CTAATGCTGG GAAAGATTGA
          GGGCAATAGA AGAAGGGGAT GGCAGAGAAA AGAGGTGGCT GGATGGAGTC
          ACTGAAACAG TAGGCGTGAG CTTAAATGGA CTCCAGAAGA TGGTAGAGGA
          CAGGAAGGCC TGGAGGAACG TTGTCCATGG GGTCGAGATG GGTCAGACAC
          GACTTCGCAA CTAACAATAA CAACAAAAAC TTATTACAAC AGTAACTATG
          TGAGCACTAG TTACAAGCCA CAATACACGT CAAGATCTAA ACTAAAAAAC
          CTCAGAGACA TCAAATAAAT TTTAAAAAAC TGAAAGAAAG TAATTTTAAA
          TCCAACTTAA TGCATTGGCA TTCTGAATAA ATGCCTGCAA AGAATCTGTT
          TTNNNNNGCC AAGCATTCAA CATAGCAACA TATGCTACTA AAACATAGCC
          ATTTGACAGC ATGAAGTCAG AACGCAGGTT GCCCACCTTG CTCTAAAAAA
          ATAGCAATAT AAAATTCCCT CTTAAAAAGT ACCATCATT- AAAAGTACAG
          GATCTGTGAG CAGAGTAGAA TCTGCACTTA CTGGAGCTGC GGTACAATCC
          CGGAGCTTTC GGAAGCAGGG GTGGCAGGCG TTATAGGAGT CATGGGAGTT
          TTATTCTTCA AACATTCCAT CAACAACAAG GTCTTACAGG TAATGGCTTT
          CAAAATCACT TGGCAGATTC TTTAACTCTT AGTTTTTAAA TGTCTGCTTT
          TTACTTTGCG TATATAGCAG CTTTGGATAT AAAAGTAAAA ACTTTCTTTT
          TCTAATAAAA TTGCTCCAGT TGTCAGCTTT GTACAGTGGT GGATTGGTGG
          AATCTTCGAA TTGGGAAATA AGGTTTCAGG ATTAGACTTA ACTTTGACAT
          GCATTTTTAG ACTGCTCAGA AAAACATGAG TACCAAGGAC CCCAGTATGG
          GGGTCCTTGG TGCTCTCTCT ACTTGGTTGT TTCATTACCC ATGCTAGGTA
          ACATCATCAG TGCTAATAAG GAGTGGGGTT TACTCTCAGA TTATATTCTA
          GTGCAGGGGT CTCCAACCCC CGGTCTGTGG ACCAGTACTG GGCTGCAGCA
          TGCCATTAAC CGGTCCACAT AAAAAAAGCC CCATCCATGG GAAGCA----
          ---------- -------CTC TCCGGTCCAC AGAAAAATCT TTCTCCATAG
          AATTGGTCCC TGGTGCCCAA AAGGTTGGGG ACCTCTGTTC TAGTGACTTG
          TCCTGCCAGC ATGGATAGGA ATGGTCTCGG AGGTTCTTTG GATGGGTTGT
          TTACTATTAA CTTCTTTGGC AGTTCATTGA TTGGTGTATG TTATTTACTT
          CTTGATGTTA AACTTGCTAT TAATCTATGC TTATCTAGAT ATTGACTGCT
          GTTGAGGAGG TATTTGGGGG ATTTGTTATT CCCTTTTTGG CTTGCTGATT
          ATCTCCTTTG CACCATATGT AGATGTTGTC TATTCCTGTG TGTCTGTCTT
          TACTCAAAGC ACAAAATAAA TGTTGCAAGA CTACTGTTGC TTTTTTAAAA
          GTAAGTGTGC ACTAATGCTC TGAAATATAA TCTGCAAACT ATGTTTAGAA
          GGTCAAGCAA CTGGCACAAC TAGTGAGGAA TTCCAATTAT CTCTCACTTA
          CTTAACCCCT TGACAGGGCT AATCCAACTT CTTGCATCTG CCAATACAAT
          TTGTTTATAA AGATATCTAC TTAAATGCAT ACCTTTTCCA ATCAACTTAT
          AACCTTATTA CATTCACTGA ATACAATGAC ATAGCTATAT AACAATTACC
          TTTCTAGTTA TACTTCTCCA ATACTCCCCC CATGCATTTA CTTAATTTCT
          TTTTTAGGTC TACAAAATCC ACTCTATGCA ATTTGTCATA ACTATAGTAC
          ATTAAGATAA AATGCCAAAT AAGGTTTCAT CAGCAAAACT AAAAGTGTTG
          ATGGCATCGG GCTCCCAGCG TCCTGTCTGG ACGTTGAGAT GGAGAACCAG
          TTTTCCACAA AACATGGCCA CTTGGGGGGT CCCCAGGGTG GGCCCAAGGG
          ATGCCCCTAT TCCCTGAAAG CACAAAAAGA GGGGGAAA-G ATTAGTCGAC
          ATGTCTGGCA AA-TGCCAAG CAGATTGTGG CTGGGATAGG ACCACAGCCA
          AGGTGACATC CATGGGGCAT CATCTGTCAC GCAAGGTTCT TCCACTT-AG
          CAAATTCCCC CATGATCTAG ATGGGAGG-- --AGAGAGAG GGCCGTGAAG
          ATCGTGGCCA ACAGAAGGCC CCATCAACAC CATGCGCAGA AAACACCACT
          GGAAAAATCT AACACATGCT GGACAGATAC AAACCTTCAT TGCAGGTGTT
          AAGGCAAACC ACACCCTTTC CGTATTGGGC AAATTTTCAG TTTTACAATT
          TTAAGAAAAC ATAAGNNNNN TTAATTTGAA AGAGCAGATA AAAACCTTTC
          CAGATCCAGC AAGAGAAGAT TCAGATCAGA AAAGAAAATC CTGCAGAGCT
          GGGGGAATAA AAGGAAGAAA GGAAGGAAGA AAAAAA-GAT GAACAAAGAG
          AATGAAAAGA TTGCAAAGTA TCCTTTTTGT AGGCAGGAGA AGAAAGCAAA
          AAAGTATAGA GGCGAAATGC TGGGCAGGTT TGCAAGGGAC CACATGCAAA
          TACACACCTG AGTCATCTTC TCTCTGTTGG CCTTGGGGTT CAGGGGGGCT
          TCTGTCAACA ACACGGGATG CTCTTCCGGG GCAACTATGC CACAATTAGA
          CATTGTTCAC ATCCTTACAG TTTATCTATG AACCTGACTA ACCCTCACCT
          TAATTTTACT AAAAATTAAA ACCTTCACAA TAAACACCAA ACCAAAAAAC
          GACCCCAGTC ATTACCCACA ACCAACAACA CCCCCACTAC AATGAACATA
          AATATATTTG AACAATTTAT TAATCCAGAG TTTATTTTCA TCCCCATATC
          CCCCCTATCG ATCATAATGT CATATCTTCT GATCTATCAC AAGCCTAAAC
          TACTAGGAAA TCGCATAACA ACTGCCACCA CAAAATTTCT AAAGATCTTT
          ATTCTAAACA TAACAAGTCA ACTTACCCCA AAAGGACAAA AATGATCACC
          TCTACTAGCC AGCCTTATTC TTTTACTTCT TCTATCTAAT CTACTAAGTT
          TATTACCTTA CACTTTCACC CCCACTTCTC AACTATCAAC AAACATAGCC
          TTGGCTCTTC CCTTATGACT AGCCACCCTA ATTCTAGGAA TAAAAGACAA
          ACCCTCCACA ACATTAGCCC ACTTATTACC AGAAGGTTCC CCGACCCCCC
          TAGTCCCATT TATGGTCTTA ATCGAAACAA CTAGTCAACT AATGCGACCC
          ATCGCCCTAG GAGTACGACT CACAGCCAAC ATCACCGCCG GTCACCTCCT
          A
Sistru008 CAGTCAGAGC ATAATATAAC TAAAATCAAT CAATCCGAAT AAAGCTGGAA
          GAGACATTAG GGGTCCTCTA GTACAGCCCC CTGCTCAAGC AGAAGAACTT
          ATATCATTTC AGACAAGTGA CTGTCTAGTC CAGACATGTC AAACTCGCAA
          CGTCACG--- ---------- --------TG ACGTCGCACA ACGTATCGGA
          GCTTTTTTGC CATTGCCAGC AATGGGGTGG GCACGGCTCT GGTATGATGA
          AACCGGCCTG CCTACTGCTG TGACACACAT AACAAAAATA ATAGAAACAT
          TCTAGTTTTG GCTTCTTTGA TTTGAGATGT TGCACTTTTA AATATCTGTA
          TTTCCCATTA AGTTGGATTC ATTTAATATT TACTGTGCCT GAAACCTTCT
          TAAACC-CAA ACAAAGCAAT GTGATGTATT GCTTTAACAT AATTTTTATA
          TATGGAATAG CAAATTCAGA AACAGTTATA TTTTATCCAG ATAAGGTTAC
          TTTTTTTAAT TGATTTAGCT GCTCTAGGAG ATCAGTTGTC CCCCAAATGA
          ATACTAGATA CTCATAATTT TACTTTTTGG CTACCCTTTA TAATCTTTTC
          CAGATAGAAA AGCAACACTA TACACCTCTA ATGGAGAGCT AGAATGGTAA
          TGGTATTGGA TTAAAATCAA ACAGACTGAG ATTCAAGTCC AT--------
          ---------- ----CTCAAC CATG------ ---------G T-------AA
          CTCA------ ---------- ---------- -CTAGATAAA CTTCAATCAG
          TCACTTTTTC ACAACCTAAT TTGTTCCATA CATGGAACAG AGGAAAGAAT
          ACTTTTCATC CCATCATGAG TTCCCACAGG AAAAATGGGA TAAAAATTGG
          AGAAATCATA TGAATTTCAG TAATGAATTT CACTGAGTTC AACAGAGCTT
          ATTCATAAGG AAGTATCGGA AAAAAAATTA CCCCCAAATC CTCTGTAGGA
          GGATGATTTG CAAATATATT TCAAAAACGT TTTGCAGGTG CTATATAAAA
          CTATAAAGCA TTTTGTCAAG CTGATCTCCT GGTAAGAGAT GAAAAGGGGT
          AGATGATGGC TGTTAGTTGG -CTTATTGGA TTTGGGAAGA GATGGGAGGT
          GCAACCTTTA CTATTCTGCC GGATAGCAGA GGTGGGAGTA CGTGGCGGCA
          AGAAATGGCT TCATGCCGCT CTTTTTATTG CTGCTAT--T TTCCTCAAGA
          CTAAAAGAAA CTTTTCTTTC ATAGGTATGA TAATGAATAT GGATACAGCA
          ACCGTGTTGT GGACTTGACA ATTACAAGGA AAAGTCTTTT AATCAGTGTA
          GTCAGTTTTG CCATCTCAGT GAATTCTATC AAATTCACTA TCTTTCAATG
          CAGGAATTTG TAAGACTTTC CATCTGTGTT CATGCGAAAG TCTCACTGCT
          GCTGTCATAT AAGGAAACAA AATTCCATGT TTTCTTTCAA TCTATTCATC
          TGTCAAGCCT AATGCCACTT TTTTGTTGGG CTCTTTAGTT GATCGACCAT
          CTTCTTGAGG CAACTGTGCT GCTCTTTCAT CCGTTGTTTG TCTCTTGAAT
          TCCTGGGTCC GAAGGTCAAA GGCATCTCTT GACTGCTTAA CC--------
          ------ATCA CTGGCCACTG AGAGATAGCC CAGGGATATT CACTGTAGGG
          CCGTTTCTTC CCTGTTGCTG ACCTGTCTGA AGAAATGGAG AAACACAGTC
          ACATCCTCCC TCCGTTCAGG GGCCTTTCTT CAGGGTTTTT TCTCCCCAGT
          AAATCTGTCT TTTATTTAAC ACACATTGAC ACTAGGACTG AAACCAGATA
          TTTTATAACT TACCCTAAAA GGCAAGAATT CTATAAATTC CTAGCATCTC
          CCATCATTAG CTGAATCGAG TCTGATATCC AAAACATCTG GAGGGCACTC
          CCTTATCTCT TGTAAGTTCT GAAAACTATA CAAGGATAAC ATACATTGGG
          GATTTGTGGA AGCACAGGAA TTAAATATTG CTCTCTGTAA CAGCAATTTA
          GAGAAGCAGT TACATTTCTT CTTGTCATTC CAGTTGCCTT TACACTGAAC
          TCTGGTTGAA ATGATTCTTG TTGAATACAG CAAATATTGA TTGGGTTGTT
          TGACCCTAAG GTTGACAGAA GCCAGCAGAT AGTGGTTACA GCTCTTCATC
          CGGTAGCGCT TATCGCTTGT AAACCCAAAA GGGGCTTTTT GCACTTGTCT
          TCATCTAATG ATTTCACGTA TTTCACTTTC ACTGTATGCT TTTATCTATT
          TTTCAAAAGG TTGCAAGGTT TACTCAAGTG TGCTGTCTAT TTTTGTCTGT
          ATAATGCATA TGACTGTACT TTTTTGATAG CTTCTTGGCA AGAAACAAAA
          CATAGTTGAG ACACAGTTCT ATAGCAAAAT CACTGAATAT GACTTTGTCT
          TAATTAAATG GAATTTAGGC TAGAAGACCA CAATGACAGC ACTAATATTT
          AGAGCAGCCT TTCTCAATCG GATGTGAGCT CAGGTGACAT CAAGCCAGGA
          ATCTCATGAA GCTGCTCACA CACAATATCA TCACAACAGC TGGAGAATCA
          GATGATAAGA CACCATTTCC AAGCCCTCAG ACTTTGCTAC TAGAGAGGAG
          AGCAGAACAG AGAAGCTCAA TGAGGCTCCT TCCCAAACAA GGGAGGAACT
          AACTTAATTA AAGTTAGCTG ACTGCAGCCT GATTTAAGAT TAAATTTGGA
          GCCACACTAA AAAACAGCAG GTTGTTGCTT GAGCGAGCAA AAGAACTTGA
          TTTACATATT ATTGGAGTCA GGTAAGTAAA AAAAAATAAA AATGGAAAGA
          TGCTCCTATT TCTTTCCGTT AGCTTCATTT TAAAAATGGC TAAACTCTAC
          CCAATTTTCC CCCCAAGTTT CCATGTTGGA AGTGGATGTA CAGATCCTGA
          GTCTTTTGTG CAAGCTATTT CTGATGCACG TTGCGTTTTC GATATGGGGG
          TAAGTACAAT CTAAGCACTT ATCTAATTTA TTTGAGCATT AATAAGATTC
          TTGGGAAGTT TCTACTTCAT TGTTGAATGC AAAGTATTAA AATATAATTA
          GTATTCTTTA TGAATCAATT AGACTGATAT CTTGAATTAG TTAAATATCT
          TGTTTAAAAC AACAATTTTT ATAATTGTTT AGTTAACAAG TCCTTTTGGT
          ATTTATGGAG GCATTGGTAC ACAAAGGTAA TAAAATTGAC TGGTGCCTTA
          GGAACATTAT TCTCGCGCTG GGAACATGAA AAGAGCCCCA AACTGGGTGT
          CCCCGGGCAA CGGTGGTACC CCTGCTAATT CCTTCAACCC AGAAGCGCCT
          CGGCGCTTCT GAGACGAGCA CAGTGCAACG GTAGCACGGT CAAGCTTTGA
          GAAGAAAAGT CGGTGGCTGT TTGCCGTCT- ---------- --CCAAACTT
          AGCAATTTAA GGACTTGTGG ACTTCAACTC CCAGAATTCC TCAGCCAGCC
          TCGTCCCGCC GGAGAATTCT GGGCGTTG-A AGTCCAGAAA GTTTTCAAAG
          TTTTGGGCC- AAGGCAGGGT GGCAAGTTCC GTCTCCT-GC CCATGGAGAC
          CGACTCTCTG TGGTTTAGGT TCTGGTGATT AGGATGGTTC TGTGGTTACT
          GAAATGGCGT GAAACGTGAA GTGTAAAGCT CNNNNNCTTT TTTCTCTCTG
          TGTCTGTTTT CTAACTTTTG TTTTTTCTGT ATTTTTATTT TACAATGAAA
          CTTAATAATA AAATTTATTT TAGAAAAGGA AGGAATTTAC TCTCTCTAGG
          GCCGATGGGT GGGTGTTTTA TGGAGGGGGA CCCAAACTCA AGGAGGAATT
          CCTGGCTATG AGAACTATGA AACAGCAGAG TCACTTTTCA AGCCAAGGCG
          GTGTCGGATT CCTACCCTAA AGGGGTTGGA CTAGGTGACC TCTAAGGGAC
          CCTTCTGCAT TCTGGAACTC ACCTCGCTGT AGATGTTCTT CTGGAAGTCC
          AGCTCCTCCT TCAGGGTCTG CAGCCTTCCT TACTGAGTGA GCACCCATCG
          AAAGCAGGCA AAGCACTGAG AACAATTTGC TTGCAGAAAT CTGTTTCCTG
          TCACATAAAC ATATTCTCTC ATAGAATTCA AGCAATGATT CCCCAATCCA
          GCAAACCATC ACTTGTACTG TTTCACAGCA CTCAAGAACC CAAGGACTGG
          GGCTGATGGG AGCAGGAGCA TAATACTTCA TGATGTTGGA GTGTGTACTT
          CTTGACTTAC AACCGCAATT GGGAATGGAA CCTCTGTTGC TAAATGAAAC
          AGTTGGTAAA TAAGACGTGG CCAATTTTAC AACTTTTTTT CCCCATGGTT
          TTTAAGTGAA TCACCCCAGT TGTTAAGTCA ACCATACAGT TGTCTGAACG
          AAGCACACCA TTATTAAGTG AATCTGGCTT TCTCCATTGA CTTTGCTTCT
          GATTGGGCAA ATTGTGAACC TCCTGGCCTG TGACTTTTGA TAGTTCCGAC
          TTTACTAACC CAGATTTAAG GAAAGGTAAA GGATAATAGT AACTGGGTTT
          TCCCGCAATG ACACAACAGA TATCCACACA AATTTTGTAT GGTAAAAGTT
          TTGTTGCTTT CCCCC--GTC ATCACAATGA TGAGCTTTTA ATCTGTATTT
          TAGTAAGTGC TAAATACACA TAAACTCACA TCAAGTTCTT GCTTAGATTC
          AAATTTACTG TAGACACAAT ATTCCTAGAG AGAATTTGCA GATATATTAG
          GTCATCTTAA AAGCTTCAAA TAAAGCCACC CTAGATCAAC CCTGACTGCT
          TTTTAGAAGG CCAGATCCTG AAGTTGAAAC TCAATTACTT TGGCCACCTA
          ATGAGA---A AGGACTCACT GGAGAAGGGC CTAATGCTGG GAAAGATTGA
          GGGCAATAGA AGAAGGGGAT GGCAGAGAAA AGAGGTGGCT GGATGGAGTC
          ACTGAAACAG TAGGCGTGAG CTTAAATGGA CTCCAGAAGA TGGTAGAGGA
          CAGGAAGGCC TGGAGGAACG TTGTCCATGG GGTCGAGATG GGTCAGACAC
          GACTTCGCAA CTAACAATAA CAACAAAAAC TTATTACAAC AGTAACTATG
          TGAGCACTAG TTACAAGCCA CAATACACGT CAAGATCTAA ACTAAAAAAC
          CTCAGAGACA TCAAATAAAT TTTAAAAAAC TGAAAGAAAG TAATTTTAAA
          TCCAACTTAA TGCATTGGCA TTCTGAATAA ATGCCTGCAA AGAATCTGTT
          TTNNNNNGCC AAGCATTCAA CATAGCAACA TATGCTACTA AAACATAGCC
          ATTTGACAGC ATGAAGTCAG AACGCAGGTT GCCCACCTTG CTCTAAAAAA
          ATAGCAATAT AAAATTCCCT CTTAAAAAGT ACCATCATT- AAAAGTACAG
          GATCTGTGAG CAGAGTAGAA TCTGCACTTA CTGGAGCTGC GGTACAATCC
          CGGAGCTTTC GGAAGCAGGG GTGGCAGGCG TTATAGGAGT CATGGGAGTT
          TTATTCTTCA AACATTCCAT CAACAACAAG GTCTTACAGG TAATGGCTTT
          CAAAATCACT TGGCAGATTC TTTAACTCTT AGTTTTTAAA TGTCTGCTTT
          TTACTTTGCG TATATAGCAG CTTTGGATAT AAAAGTAAAA ACTTTCTTTT
          TCTAATAAAA TTGCTCCAGT TGTCAGCTTT GTACAGTGGT GGATTGGTGG
          AATCTTCGAA TTGGGAAATA AGGTTTCAGG ATTAGACTTA ACTTTGACAT
          GCATTTTTAG ACTGCTCAGA AAAACATGAG TACCAAGGAC CCCAGTATGG
          GGGTCCTTGG TGCTCTCTCT ACTTGGTTGT TTCATTACCC ATGCTAGGTA
          ACATCATCAG TGCTAATAAG GAGTGGGGTT TACTCTCAGA TTATATTCTA
          GTGCAGGGGT CTCCAACCCC CGGTCTGTGG ACCAGTACTG GGCTGCAGCA
          TGCCATTAAC CGGTCCACAT AAAAAAAGCC CCATCCATGG GAAGCA----
          ---------- -------CTC TCCGGTCCAC AGAAAAATCT TTCTCCATAG
          AATTGGTCCC TGGTGCCCAA AAGGTTGGGG ACCTCTGTTC TAGTGACTTG
          TCCTGCCAGC ATGGATAGGA ATGGTCTCGG AGGTTCTTTG GATGGGTTGC
          TTACTATTAA CTTCTTTGGC AGTTCATTGA TTGGTGTATG TTATTTACTT
          CTTGATGTTA AACTTGCTAT TAATCTATGC TTATCTAGAT ATTGACTGCT
          GTTGAGGAGG TATTTGGGGG ATTTGTTATT CCCTTTTTGG CTTGCTGATT
          ATCTCCTTTG CACCATATGT AGATGTTGTC TATTCCTGTG TGTCTGTCTT
          TACTCAAAGC ACAAAATAAA TGTTGCAAGA CTACTGTTGC TTTTTTAAAA
          GTAAGTGTGC ACTAATGCTC TGAAATATAA TCTGCAAACT ATGTTTAGAA
          GGTCAAGCAA CTGGCACAAC TAGTGAGGAA TTCCAATTAT CTCTCACTTA
          CTTAACCCCT TGACAGGGCT AATCCAACTT CTTGCATCTG CCAATACAAT
          TTGTTTATAA AGATATCTAC TTAAATGCAT ACCTTTTCCA ATCAACTTAT
          AACCTTATTA CATTCACTGA ATACAATGAC ATAGCTATAT AACAATTACC
          TTTCTAGTTA TACTTCTCCA ATACTCCCCC CATGCATTTA CTTAATTTCT
          TTTTTAGGTC TACAAAATCC ACTCTATGCA ATTTGTCATA ACTATAGTAC
          ATTAAGATAA AATGCCAAAT AAGGTTTCAT CAGCAAAACT AAAAGTGTTG
          ATGGCATCGG GCTCCCAGCG TCCTGTCTGG ACGTTGAGAT GGAGAACCAG
          TTTTCCACAA AACATGGCCA CTTGGGGGGT CCCCAGGGTG GGCCCAAGGG
          ATGCCCCTAT TCCCTGAAAG CACAAAAAGA GGGGGAAA-G ATTAGTCGAC
          ATGTCTGGCA AA-TGCCAAG CAGATTGTGG CTGGGATAGG ACCACAGCCA
          AGGTGACATC CATGGGGCAT CATCTGTCAC GCAAGGTTCT TCCACTT-AG
          CAAATTCCCC CATGATCTAG ATGGGAGG-- --AGAGAGAG GGCCGTGAAG
          ATCGTGGCCA ACAGAAGGCC CCATCAACAC CATGCGCAGA AAACACCACT
          GGAAAAATCT AACACATGCT GGACTGATAC AAACCTTCAT TGCAGGTGTT
          AAGGCAAACC ACACCCTTTC CGTATTGGGC AAATTTTCAG TTTTACAATT
          TTAAGAAAAC ATAAGNNNNN TTAATTTGAA AGAGCAGATA AAAACCTTTC
          CAGATCCAGC AAGAGAAGAT TCAGATCAGA AAAGAAAATC CTGCAGAGCT
          GGGGGAATAA AAGGAAGAAA GGAAGGAAGA AAAAAA-GAT GAACAAAGAG
          AATGAAAAGA TTGCAAAGTA TCCTTTTTGT AGGCAGGAGA AGAAAGCAAA
          AAAGTATAGA GGCGAAATGC TGGGCAGGTT TGCAAGGGAC CACATGCAAA
          TACACACCTG AGTCATCTTC TCTCTGTTGG CCTTGGGGTT CAGGGGGGCT
          TCTGTCAACA ACACGGGATG CTCTTCCGGG GCAACTATGC CACAATTAGA
          CATTGTTCAC ATCCTTACAG TTTATCTATG AACCTGACTA ACCCTCACCT
          TAATTTTACT AAAAATTAAA ACCTTCACAA TAAACACCAA ACCAAAAAAC
          GACCCCAGTC ATTACCCACA ACCAACAACA CCCCCACTAC AATGAACATA
          AATATATTTG AACAATTTAT TAATCCAGAG TTTATTTTCA TCCCCATATC
          CCCCCTATCG ATCATAATGT CATATCTTCT GATCTATCAC AAGCCTAAAC
          TACTAGGAAA TCGCATAACA ACTGCCACCA CAAAATTTCT AAAGATCTTT
          ATTCTAAACA TAACAAGTCA ACTTACCCCA AAAGGACAAA AATGATCACC
          TCTACTAGCC AGCCTTATTC TTTTACTTCT TCTATCTAAT CTACTAAGTT
          TATTACCTTA CACTTTCACC CCCACTTCTC AACTATCAAC AAACATAGCC
          TTGGCTCTTC CCTTATGACT AGCCACCCTA ATTCTAGGAA TAAAAGACAA
          ACCCTCCACA ACATTAGCCC ACTTATTACC AGAAGGTTCC CCGACCCCCC
          TAGTCCCATT TATGGTCTTA ATCGAAACAA CTAGTCAACT AATGCGACCC
          ATCGCCCTAG GAGTACGACT CACAGCCAAC ATCACCGCCG GTCACCTCCT
          A
Sistru009 CAGTCAGAGC ATAATATAAC TAAAATCAAT CAATCCGAAT AAAGCTGGAA
          GAGACATTAG GGGTCCTCTA GTACAGCCCC CTGCTCAAGC AGAAGAACTT
          ATATCATTTC AGACAAGTGA CTGTCTAGTC CAGACATGTC AAACTCGCAA
          CGTCACG--- ---------- --------TG ACGTCGCACA ACGTATCGGA
          GCTTTTTTGC CATTGCCAGC AATGGGGTGG GCACGGCTCT GGTATGATGA
          AACCGGCCTG CCTACTGCTG TGACACACAT AACAAAAATA ATAGAAACAT
          TCTAGTTTTG GCTTCTTTGA TTTGAGTTGT TGCACTTTTA AATATCTGTA
          TTTCCCATTA AGTTGGATTC ATTTAATATT TACTGTGCCT GAAACCTTCT
          TAAACC-CAA ACAAAGCAAT GTGATGTATT GCTTTAACAT AATTTTTATA
          TATGGAATAG CAAATTCAGA AACAGTTATA TTTTATCCAG ATAAGGTTAC
          TTTTTTTAAT TGATTTAGCT GCTCTAGGAG ATCAGTTGTC CCCCAAATGA
          ATACTAGATA CTCATAATTT TACTTTTTGG CTACCCTTTA TAATCTTTTC
          CAGATAGAAA AGCAACACTA TACACCTCTA ATGGAGAGCT AGAATGGTAA
          TGGTATTGGA TTAAAATCAA ACAGACTGAG ATTCAAGTCC AT--------
          ---------- ----CTCAAC CATG------ ---------G T-------AA
          CTCA------ ---------- ---------- -CTAGATAAA CTTCAATCAG
          TCACTTTTTC ACAACCTAAT TTGTTCCATA CATGGAACAG AGGAAAGAAT
          ACTTTTCATC CCATCATGAG TTCCCACAGG AAAAATGGGA TAAAAATTGG
          AGAAATCATA TGAATTTCAG TAATGAATTT CACTGAGTTC AACAGAGCTT
          ATTCATAAGG AAGTATCGGA AAAAAAATTA CCCCCAAATC CTCTGTAGGA
          GGATGATTTG CAAATATATT TCAAAAACGT TTTGCAGGTG CTATATAAAA
          CTATAAAGCA TTTTGTCAAG CTGATCTCCT GGTAAGAGAT GAAAAGGGGT
          AGATGATGGC TGTTAGTTGG -CTTATTGGA TTTGGGAAGA GATGGGAGGT
          GCAACCTTTA CTATTCTGCC GGATAGCAGA GGTGGGAGTA CGTGGCGGCA
          AGAAATGGCT TCATGCCGCT CTTTTTATTG CTGCTAT--T TTCCTCAAGA
          CTAAAAGAAA CTTTTCTTTC ATAGGTATGA TAATGAATAT GGATACAGCA
          ACCGTGTTGT GGACTTGACA ATTACAAGGA AAAGTCTTTT AATCAGTGTA
          GTCAGTTTTG CCATCTCAGT GAATTCTATC AAATTCACTA TCTTTCAATG
          CAGGAATTTG TAAGACTTTC CATCTGTGTT CATGCGAAAG TCTCACTGCT
          GCTGTCATAT AAGGAAACAA AATTCCATGT TTTCTTTCAA TCTATTCATC
          TGTCAAGCCT AATGCCACTT TTTTGTTGTG CTCTTTAGTT GATCGACCAT
          CTTCTTGAGG CAACTGTGCT GCTCTTTCAT CCGTTGTTTG TCTCTTGAAT
          TCCTGGGTCC GAAGGTCAAA GGCATCTCTC AACTGCTTAA CC--------
          ------ATCA CTGGCCACTG AGAGATAGCC CAGGGATATT CACTGTAGGG
          CCGTTTCTTC CCTGTTGCTG ACCTGTCTGA AGAAATGGAG AGACACAGTC
          ACATCCTCCC TCCGTTCAGG GGCCTTTCTT CAGGGTTTTT TCTCCCCAGT
          AAATCTGTCT TTTATTTAAC ACACATTGAC ACTAGGACTG AAACCAGATA
          TTTTATAACT TACCCTAAAA GGCAAGAATT CTATAAATTC CTAGCATCTC
          TCATCATTAG CTGAATCGAG TCTGATATCC AAAACATCTG GAGGGCACTC
          CCTTATCTCT TGTGAGTTCT GAAAGCTATA CAAGGATAAC ATACATTGGG
          GATTTGTGGA AGCACAGGAA TTAAATATTG CTCTCTGTAA CAGCAATTTA
          GAGAAGCAGT TACATTTCTT CTTGTCATTC CAGTTGCCTT TACACTGAAC
          TCTGGTTGAA ATGATTCTTG TTGAATACAG CAAATATTGA TTGGGTTGTT
          TGACCCTAAG GTTGACAGAA GCCAGCAGAT AGTGGTTACA GCTCTTCATC
          CGGTAGCGCT TATCGCTTGT AAACCCAAAA GGGGCTTTTT GCACTTGTCT
          TCATCTAATG ATTTCACGTA TTTCACTTTC ACTGTATGCT TTTATCTATT
          TTTCAAAAGG TTGCAAGGTT TACTCAAGTG TGCTGTCTAT TTTTGTCTGT
          ATAATGCATA TGACTGTACT TTTTTGATAG CTTCTTGGCA AGAAACAAAA
          CATAGTTGAG ACACAGTTCT ATAGCAAAAT CACTGAATAT GACTTTGTCT
          TAATTAAATG GAATTTAGGC TAGAAGACCA CAATGACAGC ACTAATATTT
          AGAGCAGCCT TTCTCAATCG GATGTGAGCT CAGGTGACAT CAAGCCAGGA
          ATCTCATGAA GCTGCTCACA CACAATATCA TCACAACAGC TGGAGAATCA
          GATGATAAGA CACCATTTCC AAGCCCTCAG ACTTTGCTAC TAGAGAGGAG
          AGCAGAACAG AGAAGCTCAA TGAGGCTCCT TCCCAAACAA AGGAGGAACT
          AACTTAATTA AAGTTAGCTG ACTGCAGCCT GATTTAAGAT TAAATTTGGA
          GCCACACTAA AAAACAGCAG GTTGTTGCTT GAGCGAGCAA AAGAACTTGA
          TTTACATATT ATTGGAGTCA GGTAAGTAAA AAAAAATAAA AATGGAAAGA
          TGCTCCTATT TCTTTCCGTT AGCTTCATTT TAAAAATGGC TAAACTCTAC
          CCAATTTTCC CCCCAAGTTT CCATGTTGGA AGTGGATGTA CAGATCCTGA
          GTCTTTTGTG CAAGCTATTT CTGATGCACG TTGCGTTTTC GATATGGGGG
          TAAGTACAAT CTAAGCACTT ATCTAATTTA TTTGAGCATT AATAAGATTC
          TTGGGAAGTT TCTACTTCAT TGTTGAATGC AAAGTATTAA AATATAATTA
          GTATTCTTTA TGAATCAATT AGACTGATAT CTTGAATTAG TTAAATATCT
          TGTTTAAAAC AACAATTTTT ATAATTGTTT AGTTAACAAG TCCTTTTGGT
          ATTTATGGAG GCATTGGTAC ACAAAGGTAA TAAAATTGAC TGGTGCCTTA
          GGAACATTAT TCTCGCGCTG GGAACATGAA AAGAGCCCCA AACTGGGTGT
          CCCCGGGCAA CGGTGGTACC CCTGCTAATT CCTTCAACCC AGAAGCGCCT
          CGGCGCTTCT GAGACGAGCA CAGTGCAACG GTAGCACGGT CAAGCTTTGA
          GAAGAAAAGT CGGTGGCTGT TTGCCGTCT- ---------- --CCAAACTT
          AGCAATTTAA GGACTTGTGG ACTTCAACTC CCAGAATTCC TCAGCCAGCC
          TCGTCCCGCC GGAGAATTCT GGGCGTTG-A AGTCCAGAAA GTTTTCAAAG
          TTTTGGGCC- AAGGCAGGGT GGCAAGTTCC GTCTCCT-GC CCATGGAGAC
          CGACTCTCTG TGGTTTAGGT TCTGGTGATT AGGATGGTTC TGTGGTTACT
          GAAATGGCGT GAAACGTGAA GTGTAAAGCT CNNNNNCTTT TTTCTCTCTG
          TGTCTGTTTT CTAACTTTTG TTTTTTCTGT ATTTTTATTT TACAATGAAA
          CTTAATAATA AAATTTATTT TAGAAAAGGA AGGAATTTAC TCTCTCTAGG
          GCCGATGGGT GGGTGTTTTA TGGAGGGGGA CCCAAACTCA AGGAGGAATT
          CCTGGCTATG AGAACTATGA AACAGCAGAG TCACTTTTCA AGCCAAGGCG
          GTGTCGGATT CCTACCCTAA AGGGGTTGGA CTAGGTGACC TCTAAGGGAC
          CCTTCTGCAT TCTGGAACTC ACCTCGCTGT AGATGTTCTT CTGGAAGTCC
          AGCTCCTCCT TCAGGGTCTG CAGCCTTCCT TACTGAGTGA GCACCCATCG
          AAAGCAGGCA AAGCACTGAG AACAATTTGC TTGCAGAAAT CTGTTTCCTG
          TCACATAAAC ATATTCTCTC ATAGAATTCA AGCAATGATT CCCCAATCCA
          GCAAACCATC ACTTGTACTG TTTCACAGCA CTCAAGAACC CAAGGGCTGG
          GGCTGATGGG AGCAGGAGCA TAATACTTCA TGATGTTGGA GTATGTACTT
          CTTGACTTAC AACCGCAATT GGGAATGGAA CCTCTGTTGC TAAATGAAAC
          AGTTGGTAAA TAAGACGTGG CCAATTTTAC AACTTTTTTT CCCCATGGTT
          TTTAAGTGAA TCACCCCAGT TGTTAAGTCA ACCATACAGT TGTCTGAACG
          AAGCACACCA TTATTAAGCG AATCTGGCTT TCTCCATTGA CTTTGCTTCT
          GATTGGGCAA ATTGTGAACC TCCTGGCCTG TGACTTTTGA TAGTTCCGAC
          TTTACTAACC CAGATTTAAG GAAAGGTAAA GGATAATAGT AACTGGGTTT
          TCCCGCAATG ACACAACAGA TATCCACACA AATTTTGTAT GGTAAAAGTT
          TTGTTGCTTT CCCCC--GTC ATCACAATGA TGAGCTTTTA ATCTGTATTT
          TAGTAAGTGC TAAATACACA TAAACTCACA TCAAGTTCTT GCTTAGATTC
          AAATTTACTG TAGACACAAT ATTCCTAGAG AGAATTTGCA GATATATTAG
          GTCATCTTAA AAGCTTCAAA TAAAGCCACC CTAGATCAAC CCTGACTGCT
          TTTTAGAAGG CCAGATCCTG AAGTTGAAAC TCAATTACTT TGGCCACCTA
          ATGAGA---A AGGACTCACT GGAGAAGGGC CTAATGCTGG GAAAGATTGA
          GGGCAATAGA AGAAGGGGAT GGCAGAGAAA AGAGGTGGCT GGATGGAGTC
          ACTGAAACAG TAGGCGTGAG CTTAAATGGA CTCCAGAAGA TGGTAGAGGA
          CAGGAAGGCC TGGAGGAACG TTGTCCATGG GGTCGAGATG GGTCAGACAC
          GACTTCGCAA CTAACAATAA CAACAAAAAC TTATTACAAC AGTAACTATG
          TGAGCACTAG TTACAAGCCA CAATACACGT CAAGATCTAA ACTAAAAAAC
          CTCAGAGACA TCAAATAAAT TTTAAAAAAC TGAAAGAAAG TAATTTTAAA
          TCCAACTTAA TGCATTGGCA TTCTGAATAA ATGCCTGCAA AGAATCTGTT
          TTNNNNNGCC AAGCATTCAA CATAGCAACA TATGCTACTA AAACATAGCC
          ATTTGACAGC ATGAAGTCAG AACGCAGGTT GCCCACCTTG CTCTAAAAAA
          ATAGCAATAT AAAATTCCCT CTTAAAAAGT ACCATCATT- AAAAGTACAG
          GATCTGTGAG CAGAGTAGAA TCTGCACTTA CTGGAGCTGC GGTACAATCC
          CGGAGCTTTC GGAAGCAGGG GTGGCAGGCG TTATAGGAGT CATGGGAGTT
          TTATTCTTCA AACATTCCAT CAACAACAAG GTCTTACAGG TAATGGCTTT
          CAAAATCACT TGGCAGATTC TTTAACTCTT AGTTTTTAAA TGTCTGCTTT
          TTACTTTGCG TATATAGCAG CTTTGGATAT AAAAGTAAAA ACTTTCTTTT
          TCTAATAAAA TTGCTCCAGT TGTCAGCTTT GTACAGTGGT GGATTGGTGG
          AATCTTCGAA TTGGGAAATA AGGTTTCAGG ATTAGACTTA ACTTTGACAT
          GCATTTTTAG ACTGCTCAGA AAAACATGAG TACCAAGGAC CCCAGTATGG
          GGGTCCTTGG TGCTCTCTCT ACTTGGTTGT TTCATTACCC ATGCTAGGTA
          ACATCATCAG TGCTAATAAG GAGTGGGGTT TACTCTCAGA TTATATTCTA
          GTGCAGGGGT CTCCAACCCC CGGTCTGTGG ACCAGTACTG GGCTGCAGCA
          TGCCATTAAC CGGTCCACAT AAAAAAAGCC CCATCCATGG GAAGCA----
          ---------- -------CTC TCCGGTCCAC AGAAAAATCT TTCTCCATAG
          AATTGGTCCC TGGTGCCCAA AAGGTTGGGG ACCTCTGTTC TAGTGACTTG
          TCCTGCCAGC ATGGATAGGA ATGGTCTCGG AGGTTCTTTG GATGGGTTGT
          TTACTATTAA CTTCTTTGGC AGTTCATTGA TTGGTGTATG TTATTTACTT
          CTTGATGTTA AACTTGCTAT TAATCTATGC TTATCTAGAT ATTGACTGCT
          GTTGAGGAGG TATTTGGGGG ATTTGTTATT CCCTTTTTGG CTTGCTGATT
          ATCTCCTTTG CACCATATGT AGATGTTGTC TATTCCTGTG TGTCTGTCTT
          TACTCAAAGC ACAAAATAAA TGTTGCAAGA CTACTGTTGC TTTTTTAAAA
          GTAAGTGTGC ACTAATGCTC TGAAATATAA TCTGCAAACT ATGTTTAGAA
          GGTCAAGCAA CTGGCACAAC TAGTGAGGAA TTCCAATTAT CTCTCACTTA
          CTTAACCCCT TGACAGGGCT AATCCAACTT CTTGCATCTG CCAATACAAT
          TTGTTTATAA AGATATCTAC TTAAATGCAT ACCTTTTCCA ATCAACTTAT
          AACCTTATTA CATTCACTGA ATACAATGAC ATAGCTATAT AACAATTACC
          TTTCTAGTTA TACTTCTCCA ATACTCCCCC CATGCATTTA CTTAATTTCT
          TTTTTAGGTC TACAAAATCC ACTCTATGCA ATTTGTCATA ACTATAGTAC
          ATTAAGATAA AATGCCAAAT AAGGTTTCAT CAGCAAAACT AAAAGTGTTG
          ATGGCATCGG GCTCCCAGCG TCCTGTCTGG ACGTTGAGAT GGAGAACCAG
          TTTTCCACAA AACATGGCCA CTTGGGGGGT CCCCAGGGTG GGCCCAAGGG
          ATGCCCCTAT TCCCTGAAAG CACAAAAAGA GGGGGAAA-G ATTAGTCGAC
          ATGTCTGGCA AA-TGCCAAG CAGATTGTGG CTGGGATAGG ACCACAGCCA
          AGGTGACATC CATGGGGCAT CATCTGTCAC GCAAGGTTCT TCCACTT-AG
          CAAATTCCCC CATGATCTAG ATGGGAGG-- --AGAGAGAG GGCCGTGAAG
          ATCGTGGCCA ACAGAAGGCC CCATCAACAC CATGCGCAGA AAACACCACT
          GGAAAAATCT AACACATGCT GGACAGATAC AAACCTTCAT TGCAGGTGTT
          AAGGCAAACC ACACCCTTTC CGTATTGGGC AAATTTTCAG TTTTACAATT
          TTAAGAAAAC ATAAGNNNNN TTAATTTGAA AGAGCAGATA AAAACCTTTC
          CAGATCCAGC AAGAGAAGAT TCAGATCAGA AAAGAAAATC CTGCAGAGCT
          GGGGGAATAA AAGGAAGAAA GGAAGGAAGA AAAAAA-GAT GAACAAAGAG
          AATGAAAAGA TTGCAAAGTA TCCTTTTTGT AGGCAGGAGA AGAAAGCAAA
          AAAGTATAGA GGCGAAATGC TGGGCAGGTT TGCAAGGGAC CACATGCAAA
          TACACACCTG AGTCATCTTC TCTCTGTTGG CCTTGGGGTT CAGGGGGGCT
          TCTGTCAACA ACACGGGATG CTCTTCCGGG GCAACTATGC CACAATTAGA
          CATTGTTCAC ATCCTTACAG TTTATCTATG AACCTGACTA ACCCTCACCC
          TAATTTTACT AAAAATTAAA ACCTTCACAA TAAACACCAA ACCAAAAAAC
          GACCCCAGTC ATTACCCACA ACCAACAACA CCCCCACTAC AATGAACATA
          AATATATTTG AACAATTTAT TAATCCAGAG TTTATTTTCA TCCCCATATC
          CCCCCTATCG ATCATAATGT CATATCTTCT GATCTATCAC AAGCCTAAAC
          TACTAGGAAA TCGCATAACA ACTGCCACCA CAAAATTTCT AAAGATCTTT
          ATTCTAAACA TAACAAGTCA ACTTACCCCA AAAGGACAAA AATGATCACC
          TCTACTAGCC AGCCTTATTC TTTTACTTCT TCTATCTAAT CTACTAAGTT
          TATTACCTTA CACTTTCACC CCCACTTCTC AACTATCAAC AAACATAGCC
          TTGGCTCTTC CCTTATGACT AGCCACCCTA ATTCTAGGAA TAAAAGACAA
          ACCCTCCACA ACATTAGCCC ACTTATTACC AGAAGGTTCC CCGACCCCCC
          TAGTCCCATT TATGGTCTTA ATCGAAACAG CTAGTCAACT AATGCGACCC
          ATCGCCCTAG GAGTACGACT CACAGCCAAC ATCACCGCCG GTCACCTCCT
          A
Sistru010 CAGTCAGAGC ATAATATAAC TAAAATCAAT CAATCCGAAT AAAGCTGGAA
          GAGACATTAG GGGTCCTCTA GTACAGCCCC CTGCTCAAGC AGAAGAACTT
          ATATCATTTC AGACAAGTGA CTGTCTAGTC CAGACATGTC AAACTCGCAA
          CGTCACG--- ---------- --------TG ACGTCGCACA ACGTATCGGA
          GCTTTTTTGC CATTGCCAGC AATGGGGTGG GCACGGCTCT GGTATGATGA
          AACCGGCCTG CCTACTGCTG TGACACACAT AACAAAAATA ATAGAAACAT
          TCTAGTTTTG GCTTCTTTGA TTTGAGTTGT TGCACTTTTA AATATCTGTA
          TTTCCCATTA AGTTGGATTC ATTTAATATT TACTGTGCCT GAAACCTTCT
          TAAACC-CAA ACAAAGCAAT GTGATGTATT GCTTTAACAT AATTTTTATA
          TATGGAATAG CAAATTCAGA AACAGTTATA TTTTATCCAG ATAAGGTTAC
          TTTTTTTAAT TGATTTAGCT GCTCTAGGAG ATCAGTTGTC CCCCAAATGA
          ATACTAGATA CTCATAATTT TACTTTTTGG CTACCCTTTA TAATCTTTTC
          CAGATAGAAA AGCAACACTA TACACCTCTA ATGGAGAGCT AGAATGGTAA
          TGGTATTGGA TTAAAATCAA ACAGACTGAG ATTCAAGTCC AT--------
          ---------- ----CTCAAC CATG------ ---------G T-------AA
          CTCA------ ---------- ---------- -CTAGATAAA CTTCAATCAG
          TCACTTTTTC ACAACCTAAT TTGTTCCATA CATGGAACAG AGGAAAGAAT
          ACTTTTCATC CCATCATGAG TTCCCACAGG AAAAATGGGA TAAAAATTGG
          AGAAATCATA TGAATTTCAG TAATGAATTT CACTGAGTTC AACAGAGCTT
          ATTCATAAGG AAGTATCGGA AAAAAAATTA CCCCCAAATC CTCTGTAGGA
          GGATGATTTG CAAATATATT TCAAAAACGT TTTGCAGGTG CTATATAAAA
          CTATAAAGCA TTTTGTCAAG CTGATCTCCT GGTAAGAGAT GAAAAGGGGT
          AGATGATGGC TGTTAGTTGG -CTTATTGGA TTTGGGAAGA GATGGGAGGT
          GCAACCTTTA CTATTCTGCC GGATAGCAGA GGTGGGAGTA CGTGGCGGCA
          AGAAATGGCT TCATGCCGCT CTTTTTATTG CTGCTAT--T TTCCTCAAGA
          CTAAAAGAAA CTTTTCTTTC ATAGGTATGA TAATGAATAT GGATACAGCA
          ACCGTGTTGT GGACTTGACA ATTACAAGGA AAAGTCTTTT AATCAGTGTA
          GTCAGTTTTG CCATCTCAGT GAATTCTATC AAATTCACTA TCTTTCAATG
          CAGGAATTTG TAAGACTTTC CATCTGTGTT CATGCGAAAG TCTCACTGCT
          GCTGTCATAT AAGGAAACAA AATTCCATGT TTTCTTTCAA TCTATTCATC
          TGTCAAGCCT AATGCCACTT TTTTGTTGTG CTCTTTAGTT GATCGACCAT
          CTTCTTGAGG CAACTGTGCT GCTCTTTCAT CCGTTGTTTG TCTCTTGAAT
          TCCTGGGTCC GAAGGTCAAA GGCATCTCTC AACTGCTTAA CC--------
          ------ATCA CTGGCCACTG AGAGATAGCC CAGGGATATT CACTTTAGGG
          CCGTTTCTTC CCTGTTGCTG ACCTGTCTGA AGAAATGGAG AGACACAGTC
          ACATCCTCCC TCCGTTCAGG GGCCTTTCTT CAGGGTTTTT TCTCCCCAGT
          AAATCTGTCT TTTATTTAAC ACACATTGAC ACTAGGACTG AAACCAGATA
          TTTTATAACT TACCCTAAAA GGCAAGAATT CTATAAATTC CTAGCATCTC
          TCATCATTAG CTGAATCGAG TCTGATATCC AAAACATCTG GAGGGCACTC
          CCTTATCTCT TGTGAGTTCT GAAAGCTATA CAAGGATAAC ATACATTGGG
          GATTTGTGGA AGCACAGGAA TTAAATATTG CTCTCTGTAA CAGCAATTTA
          GAGAAGCAGT TACATTTCTT CTTGTCATTC CAGTTGCCTT TACACTGAAC
          TCTGGTTGAA ATGATTCTTG TTGAATACAG CAAATATTGA TTGGGTTGTT
          TGACCCTAAG GTTGACAGAA GCCAGCAGAT AGTGGTTACA GCTCTTCATC
          CGGTAGCGCT TATCGCTTGT AAACCCAAAA GGGGCTTTTT GCACTTGTCT
          TCATCTAATG ATTTCACGTA TTTCACTTTC ACTGTATGCT TTTATCTATT
          TTTCAAAAGG TTGCAAGGTT TACTCAAGTG TGCTGTCTAT TTTTGTCTGT
          ATAATGCATA TGACTGTACT TTTTTGATAG CTTCTTGGCA AGAAACAAAA
          CATAGTTGAG ACACAGTTCT ATAGCAAAAT CACTGAATAT GACTTTGTCT
          TAATTAAATG GAATTTAGGC TAGAAGACCA CAATGACAGC ACTAATATTT
          AGAGCAGCCT TTCTCAATCG GATGTGAGCT CAGGTGACAT CAAGCCAGGA
          ATCTCATGAA GCTGCTCACA CACAATATCA TCACAACAGC TGGAGAATCA
          GATGATAAGA CACCATTTCC AAGCCCTCAG ACTTTGCTAC TAGAGAGGAG
          AGCAGAACAG AGAAGCTCAA TGAGGCTCCT TCCCAAACAA GGGAGGAACT
          AACTTAATTA AAGTTAGCTG ACTGCAGCCT GATTTAAGAT TAAATTTGGA
          GCCACACTAA AAAACAGCAG GTTGTTGCTT GAGCGAGCAA AAGAACTTGA
          TTTACATATT ATTGGAGTCA GGTAAGTAAA AAAAAATAAA AATGGAAAGA
          TGCTCCTATT TCTTTCCGTT AGCTTCATTT TAAAAATGGC TAAACTCTAC
          CCAATTTTCC CCCCAAGTTT CCATGTTGGA AGTGGATGTA CAGATCCTGA
          GTCTTTTGTG CAAGCTATTT CTGATGCACG TTGCGTTTTC GATATGGGGG
          TAAGTACAAT CTAAGCACTT ATCTAATTTA TTTGAGCATT AATAAGATTC
          TTGGGAAGTT TCTACTTCAT TGTTGAATGC AAAGTATTAA AATATAATTA
          GTATTCTTTA TGAATCAATT AGACTGATAT CTTGAATTAG TTAAATATCT
          TGTTTAAAAC AACAATTTTT ATAATTGTTT AGTTAACAAG TCCTTTTGGT
          ATTTATGGAG GCATTGGTAC ACAAAGGTAA TAAAATTGAC TGGTGCCTTA
          GGAACATTAT TCTCGCGCTG GGAACATGAA AAGAGCCCCA AACTGGGTGT
          CCCCGGGCAA CGGTGGTACC CCTGCTAATT CCTTCAACCC AGAAGCGCCT
          CGGCGCTTCT GAGACGAGCA CAGTGCAACG GTAGCACGGT CAAGCTTTGA
          GAAGAAAAGT CGGTGGCTGT TTGCCGTCT- ---------- --CCAAACTT
          AGCAATTTAA GGACTTGTGG ACTTCAACTC CCAGAATTCC TCAGCCAGCC
          TCGTCCCGCC GGAGAATTCT GGGCGTTG-A AGTCCAGAAA GTTTTCAAAG
          TTTTGGGCC- AAGGCAGGGT GGCAAGTTCC GTCTCCT-GC CCATGGAGAC
          CGACTCTCTG TGGTTTAGGT TCTGGTGATT AGGATGGTTC TGTGGTTACT
          GAAATGGCGT GAAACGTGAA GTGTAAAGCT CNNNNNCTTT TTTCTCTCTG
          TGTCTGTTTT CTAACTTTTG TTTTTTCTGT ATTTTTATTT TACAATGAAA
          CTTAATAATA AAATTTATTT TAGAAAAGGA AGGAATTTAC TCTCTCTAGG
          GCCGATGGGT GGGTGTTTTA TGGAGGGGGA CCCAAACTCA AGGAGGAATT
          CCTGGCTATG AGAACTATGA AACAGCAGAG TCACTTTTCA AGCCAAGGCG
          GTGTCGGATT CCTACCCTAA AGGGGTTGGA CTAGGTGACC TCTAAGGGAC
          CCTTCTGCAT TCTGGAACTC ACCTCGCTGT AGATGTTCTT CTGGAAGTCC
          AGCTCCTCCT TCAGGGTCTG CAGCCTTCCT TACTGAGTGA GCACCCATCG
          AAAGCAGGCA AAGCACTGAG AACAATTTGC TTGCAGAAAT CTGTTTCCTG
          TCACATAAAC ATATTCTCTC ATAGAATTCA AGCAATGATT CCCCAATCCA
          GCAAACCATC ACTTGTACTG TTTCACAGCA CTCAAGAACC CAAGGGCTGG
          GGCTGATGGG AGCAGGAGCA TAATACTTCA TGATGTTGGA GTATGTACTT
          CTTGACTTAC AACCGCAATT GGGAATGGAA CCTCTGTTGC TAAATGAAAC
          AGTTGGTAAA TAAGACGTGG CCAATTTTAC AACTTTTTTT CCCCATGGTT
          TTTAAGTGAA TCACCCCAGT TGTTAAGTCA ACCATACAGT TGTCTGAACG
          AAGCACACCA TTATTAAGCG AATCTGGCTT TCTCCATTGA CTTTGCTTCT
          GATTGGGCAA ATTGTGAACC TCCTGGCCTG TGACTTTTGA TAGTTCCGAC
          TTTACTAACC CAGATTTAAG GAAAGGTAAA GGATAATAGT AACTGGGTTT
          TCCCGCAATG ACACAACAGA TATCCACACA AATTTTGTAT GGTAAAAGTT
          TTGTTGCTTT CCCCC--GTC ATCACAATGA TGAGCTTTTA ATCTGTATTT
          TAGTAAGTGC TAAATACACA TAAACTCACA TCAAGTTCTT GCTTAGATTC
          AAATTTACTG TAGACACAAT ATTCCTAGAG AGAATTTGCA GATATATTAG
          GTCATCTTAA AAGCTTCAAA TAAAGCCACC CTAGATCAAC CCTGACTGCT
          TTTTAGAAGG CCAGATCCTG AAGTTGAAAC TCAATTACTT TGGCCACCTA
          ATGAGA---A AGGACTCACT GGAGAAGGGC CTAATGCTGG GAAAGATTGA
          GGGCAATAGA AGAAGGGGAT GGCAGAGAAA AGAGGTGGCT GGATGGAGTC
          ACTGAAACAG TAGGCGTGAG CTTAAATGGA CTCCAGAAGA TGGTAGAGGA
          CAGGAAGGCC TGGAGGAACG TTGTCCATGG GGTCGAGATG GGTCAGACAC
          GACTTCGCAA CTAACAATAA CAACAAAAAC TTATTACAAC AGTAACTATG
          TGAGCACTAG TTACAAGCCA CAATACACGT CAAGATCTAA ACTAAAAAAC
          CTCAGAGACA TCAAATAAAT TTTAAAAAAC TGAAAGAAAG TAATTTTAAA
          TCCAACTTAA TGCATTGGCA TTCTGAATAA ATGCCTGCAA AGAATCTGTT
          TTNNNNNGCC AAGCATTCAA CATAGCAACA TATGCTACTA AAACATAGCC
          ATTTGACAGC ATGAAGTCAG AACGCAGGTT GCCCACCTTG CTCTAAAAAA
          ATAGCAATAT AAAATTCCCT CTTAAAAAGT ACCATCATT- AAAAGTACAG
          GATCTGTGAG CAGAGTAGAA TCTGCACTTA CTGGAGCTGC GGTACAATCC
          CGGAGCTTTC GGAAGCAGGG GTGGCAGGCG TTATAGGAGT CATGGGAGTT
          TTATTCTTCA AACATTCCAT CAACAACAAG GTCTTACAGG TAATGGCTTT
          CAAAATCACT TGGCAGATTC TTTAACTCTT AGTTTTTAAA TGTCTGCTTT
          TTACTTTGCG TATATAGCAG CTTTGGATAT AAAAGTAAAA ACTTTCTTTT
          TCTAATAAAA TTGCTCCAGT TGTCAGCTTT GTACAGTGGT GGATTGGTGG
          AATCTTCGAA TTGGGAAATA AGGTTTCAGG ATTAGACTTA ACTTTGACAT
          GCATTTTTAG ACTGCTCAGA AAAACATGAG TACCAAGGAC CCCAGTATGG
          GGGTCCTTGG TGCTCTCTCT ACTTGGTTGT TTCATTACCC ATGCTAGGTA
          ACATCATCAG TGCTAATAAG GAGTGGGGTT TACTCTCAGA TTATATTCTA
          GTGCAGGGGT CTCCAACCCC CGGTCTGTGG ACCAGTACTG GGCTGCAGCA
          TGCCATTAAC CGGTCCACAT AAAAAAAGCC CCATCCGTGG GAAGCA----
          ---------- -------CTC TCCGGTCCAC AGAAAAATCT TTCTCCATAG
          AATTGGTCCC TGGTGCCCAA AAGGTTGGGG ACCTCTGTTC TAGTGACTTG
          TCCTGCCAGC ATGGATAGGA ATGGTCTCGG AGGTTCTTTG GATGGGTTGC
          TTACTATTAA CTTCTTTGGC AGTTCATTGA TTGGTGTATG TTATTTACTT
          CTTGATGTTA AACTTGCTAT TAATCTATGC TTATCTAGAT ATTGACTGCT
          GTTGAGGAGG TATTTGGGGG ATTTGTTATT CCCTTTTTGG CTTGCTGATT
          ATCTCCTTTG CACCATATGT AGATGTTGTC TATTCCTGTG TGTCTGTCTT
          TACTCAAAGC ACAAAATAAA TGTTGCAAGA CTACTGTTGC TTTTTTAAAA
          GTAAGTGTGC ACTAATGCTC TGAAATATAA TCTGCAAACT ATGTTTAGAA
          GGTCAAGCAA CTGGCACAAC TAGTGAGGAA TTCCAATTAT CTCTCACTTA
          CTTAACCCCT TGACAGGGCT AATCCAACTT CTTGCATCTG CCAATACAAT
          TTGTTTATAA AGATATCTAC TTAAATGCAT ACCTTTTCCA ATCAACTTAT
          AACCTTATTA CATTCACTGA ATACAATGAC ATAGCTATAT AACAATTACC
          TTTCTAGTTA TACTTCTCCA ATACTCCCCC CATGCATTTA CTTAATTTCT
          TTTTTAGGTC TACAAAATCC ACTCTATGCA ATTTGTCATA ACTATAGTAC
          ATTAAGATAA AATGCCAAAT AAGGTTTCAT CAGCAAAACT AAAAGTGTTG
          ATGGCATCGG GCTCCCAGCG TCCTGTCTGG ACGTTGAGAT GGAGAACCAG
          TTTTCCACAA AACATGGCCA CTTGGGGGGT CCCCAGGGTG GGCCCAAGGG
          ATGCCCCTAT TCCCTGAAAG CACAAAAAGA GGGGGAAA-G ATTAGTCGAC
          ATGTCTGGCA AA-TGCCAAG CAGATTGTGG CTGGGATAGG ACCACAGCCA
          AGGTGACATC CATGGGGCAT CATCTGTCAC GCAAGGTTCT TCCACTT-AG
          CAAATTCCCC CATGATCTAG ATGGGAGG-- --AGAGAGAG GGCCGTGAAG
          ATCGTGGCCA ACAGAAGGCC CCATCAACAC CATGCGCAGA AAACACCACT
          GGAAAAATCT AACACATGCT GGACTGATAC AAACCTTCAT TGCAGGTGTT
          AAGGCAAACC ACACCCTTTC CGTATTGGGC AAATTTTCAG TTTTACAATT
          TTAAGAAAAC ATAAGNNNNN TTAATTTGAA AGAGCAGATA AAAACCTTTC
          CAGATCCAGC AAGAGAAGAT TCAGATCAGA AAAGAAAATC CTGCAGAGCT
          GGGGGAATAA AAGGAAGAAA GGAAGGAAGA AAAAAA-GAT GAACAAAGAG
          AATGAAAAGA TTGCAAAGTA TCCTTTTTGT AGGCAGGAGA AGAAAGCAAA
          AAAGTATAGA GGCGAAATGC TGGGCAGGTT TGCAAGGGAC CACATGCAAA
          TACACACCTG AGTCATCTTC TCTCTGTTGG CCTTGGGGTT CAGGGGGGCT
          TCTGTCAACA ACACGGGATG CTCTTCCGGG GCAACTATGC CACAATTAGA
          CATTGTTCAC ATCCTTACAG TTTATCTATG AACCTGACTA ACCCTCACCC
          TAATTTTACT AAAAATTAAA ACCTTCACAA TAAACACCAA ACCAAAAAAC
          GACCCCAGTC ATTACCCACA ACCAACAACA CCCCCACTAC AATGAACATA
          AATATATTTG AACAATTTAT TAATCCAGAG TTTATTTTCA TCCCCATATC
          CCCCCTATCG ATCATAATGT CATATCTTCT GATCTATCAC AAGCCTAAAC
          TACTAGGAAA TCGCATAACA ACTGCCACCA CAAAATTTCT AAAGATCTTT
          ATTCTAAACA TAACAAGTCA ACTTACCCCA AAAGGACAAA AATGATCACC
          TCTACTAGCC AGCCTTATTC TTTTACTTCT TCTATCTAAT CTACTAAGTT
          TATTACCTTA CACTTTCACC CCCACTTCTC AACTATCAAC AAACATAGCC
          TTGGCTCTTC CCTTATGACT AGCCACCCTA ATTCTAGGAA TAAAAGACAA
          ACCCTCCACA ACATTAGCCC ACTTATTACC AGAAGGTTCC CCGACCCCCC
          TAGTCCCATT TATGGTCTTA ATCGAAACAG CTAGTCAACT AATGCGACCC
          ATCGCCCTAG GAGTACGACT CACAGCCAAC ATCACCGCCG GTCACCTCCT
          A
Sistru011 CAGTCAGAGC ATAATATAAC TAAAATCAAT CAATCCGAAT AAAGCTGGAA
          GAGACATTAG GGGTCCTCTA GTACAGCCCC CTGCTCAAGC AGAAGAACTT
          ATATCATTTC AGACAAGTGA CTGTCTAGTC CAGACATGTC AAACTCGCAA
          CGTCACG--- ---------- --------TG ACGTCGCACA ACGTATCGGA
          GCTTTTTTGC CATTGCCAGC AATGGGGTGG GCACGGCTCT GGTATGATGA
          AACCGGCCTG CCTACTGCTG TGACACACAT AACAAAAATA ATAGAAACAT
          TCTAGTTTTG GCTTCTTTGA TTTGAGATGT TGCACTTTTA AATATCTGTA
          TTTCCCATTA AGTTGGATTC ATTTAATATT TACTGTGCCT GAAACCTTCT
          TAAACC-CAA ACAAAGCAAT GTGATGTATT GCTTTAACAT AATTTTTATA
          TATGGAATAG CAAATTCAGA AACAGTTATA TTTTATCCAG ATAAGGTTAC
          TTTTTTTAAT TGATTTAGCT GCTCTAGGAG ATCAGTTGTC CCCCAAATGA
          ATACTAGATA CTCATAATTT TACTTTTTGG CTACCCTTTA TAATCTTTTC
          CAGATAGAAA AGCAACACTA TACACCTCTA ATGGAGAGCT AGAATGGTAA
          TGGTATTGGA TTAAAATCAA ACAGACTGAG ATTCAAGTCC AT--------
          ---------- ----CTCAAC CATG------ ---------G T-------AA
          CTCA------ ---------- ---------- -CTAGATAAA CTTCAATCAG
          TCACTTTTTC ACAACCTAAT TTGTTCCATA CATGGAACAG AGGAAAGAAT
          ACTTTTCATC CCATCATGAG TTCCCACAGG AAAAATGGGA TAAAAATTGG
          AGAAATCATA TGAATTTCAG TAATGAATTT CACTGAGTTC AACAGAGCTT
          ATTCATAAGG AAGTATCGGA AAAAAAATTA CCCCCAAATC CTCTGTAGGA
          GGATGATTTG CAAATATATT TCAAAAACGT TTTGCAGGTG CTATATAAAA
          CTATAAAGCA TTTTGTCAAG CTGATCTCCT GGTAAGAGAT GAAAAGGGGT
          AGATGATGGC TGTTAGTTGG -CTTATTGGA TTTGGGAAGA GATGG-AGGT
          GCAACCTTTA CTATTCTGCC GGATAGCAGA GGTGGGAGTA CGTGGCGGCA
          AGAAATGGCT TCATGCCGCT CTTTTTATTG CTGCTAT--T TTCCTCAAGA
          CTAAAAGAAA CTTTTCTTTC ATAGGTATGA TAATGAATAT GGATACAGCA
          ACCGTGTTGT GGACTTGACA ATTACAAGGA AAAGTCTTTT AATCAGTGTA
          GTCAGTTTTG CCATCTCAGT GAATTCTATC AAATTCACTA TCTTTCAATG
          CAGGAATTTG TAAGACTTTC CATCTGTGTT CATGCGAAAG TCTCACTGCT
          GCTGTCATAT AAGGAAACAA AATTCCATGT TTTCTTTCAA TCTATTCATC
          TGTCAAGCCT AATGCCACTT TTTTGTTGGG CTCTTTAGTT CATCGACCAT
          CTTCTTGAGG CAACTGTGCT GCTCTTTCAT CCGTTGTTTG TCTCTTGAAT
          TCCTGGGTCC GAAGGTCAAA GGCATCTCTC AACTGCTTAA CC--------
          ------ATCA CTGGCCACTG AGAGATAGCC CAGGGATATT CACTGTAGGG
          CCGTTTCTTC CCTGTTGCTG ACCTGTCTGA AGAAATGGAG AAACACAGTC
          ACATCCTCCC TCCGTTCAGG GGCCTTTCTT CAGGGTTTTT TCTCCCCAGT
          AAATCTGTCT TTTATTTAAC ACACATTGAC ACTAGGACTG AAACCAGATA
          TTTTATAACT TACCCTAAAA GGCAAGAATT CTATAAATTC CTAGCATCTC
          TCATCATTAG CTGAATCGAG TCTGATATCC AAAACATCTG GAGGGCACTC
          CCTTATCTCT TGTGAGTTCT GAAAGCTATA CAAGGATAAC ATACATTGGG
          GATTTGTGGA AGCACAGGAA TTAAATATTG CTCTCTGTAA CAGCAATTTA
          GAGAAGCAGT TACATTTCTT CTTGTCATTC CAGTTGCCTT TACACTGAAC
          TCTGGTTGAA ATGATTCTTG TTGAATACAG CAAATATTGA TTGGGTTGTT
          TGACCCTAAG GTTGACAGAA GCCAGCAGAT AGTGGTTACA GCTCTTCATC
          CGGTAGCGCT TATCGCTTGT AAACCCAAAA GGGGCTTTTT GCACTTGTCT
          TCATCTAATG ATTTCACGTA TTTCACTTTC ACTGTATGCT TTTATCTATT
          TTTCAAAAGG TTGCAAGGTT TACTCAAGTG TGCTGTCTAT TTTTGTCTGT
          ATAATGCATA TGACTGTACT TTTTTGATAG CTTCTTGGCA AGAAACAAAA
          CATAGTTGAG ACACAGTTCT ATAGCAAAAT CACTGAATAT GACTTTGTCT
          TAATTAAATG GAATTTAGGC TAGAAGACCA CAATGACAGC ACTAATATTT
          AGAGCAGCCT TTCTCAATCG GATGTGAGCT CAGGTGACAT CAAGCCAGGA
          ATCTCATGAA GCTGCTCACA CACAATATCA TCACAACAGC TGGAGAATCA
          GATGATAAGA CACCATTTCC AAGCCCTCAG ACTTTGCTAC TAGAGAGGAG
          AGCAGAACAG AGAAGCTCAA TGAGGCTCCT TCCCAAACAA AGGAGGAACT
          AACTTAATTA AAGTTAGCTG ACTGCAGCCT GATTTAAGAT TAAATTTGGA
          GCCACACTAA AAAACAGCAG GTTGTTGCTT GAGCGAGCAA AAGAACTTGA
          TTTACATATT ATTGGAGTCA GGTAAGTAAA AAAAAATAAA AATGGAAAGA
          TGCTCCTATT TCTTTCCGTT AGCTTCATTT TAAAAATGGC TAAACTCTAC
          CCAATTTTCC CCCCAAGTTT CCATGTTGGA AGTGGATGTA CAGATCCTGA
          GTCTTTTGTG CAAGCTATTT CTGATGCACG TTGCGTTTTC GATATGGGGG
          TAAGTACAAT CTAAGCACTT ATCTAATTTA TTTGAGCATT AATAAGATTC
          TTGGGAAGTT TCTACTTCAT TGTTGAATGC AAAGTATTAA AATATAATTA
          GTATTCTTTA TGAATCAATT AGACTGATAT CTTGAATTAG TTAAATATCT
          TGTTTAAAAC AACAATTTTT ATAATTGTTT AGTTAACAAG TCCTTTTGGT
          ATTTATGGAG GCATTGGTAC ACAAAGGTAA TAAAATTGAC TGGTGCCTTA
          GGAACATTAT TCTCGCGCTG GGAACATGAA AAGAGCCCCA AACTGGGTGT
          CCCCGGGCAA CGGTGGTACC CCTGCTAATT CCTTCAACCC AGAAGCGCCT
          CGGCGCTTCT GAGACGAGCA CAGTGCAACG GTAGCACGGT CAAGCTTTGA
          GAAGAAAAGT CGGTGGCTGT TTGCCGTCT- ---------- --CCAAACTT
          AGCAATTTAA GGACTTGTGG ACTTCAACTC CCAGAATTCC TCAGCCAGCC
          TCGTCCCGCC GGAGAATTCT GGGCGTTG-A AGTCCACAAA GTTTTCAAAG
          TTTTGGGCC- AAGGCAGGGT GGCAAGTTCC GTCTCCT-GC CCATGGAGAC
          CGACTCTCTG TGGTTTAGGT TCTGGTGATT AGGATGGTTC TGTGGTTACT
          GAAATGGCGT GAAACGTGAA GTGTAAAGCT CNNNNNCTTT TTTCTCTCTG
          TGTCTGTTTT CTAACTTTTG TTTTTTCTGT ATTTTTATTT TACAATGAAA
          CTTAATAATA AAATTTATTT TAGAAAAGGA AGGAATTTAC TCTCTCTAGG
          GCCGATGGGT GGGTGTTTTA TGGAGGGGGA CCCAAACTCA AGGAGGAATT
          CCTGGCTATG AGAACTATGA AACAGCAGAG TCACTTTTCA AGCCAAGGCG
          GTGTCGGATT CCTACCCTAA AGGGGTTGGA CTAGGTGACC TCTAAGGGAC
          CCTTCTGCAT TCTGGAACTC ACCTCGCTGT AGATGTTCTT CTGGAAGTCC
          AGCTCCTCCT TCAGGGTCTG CAGCCTTCCT TACTGAGTGA GCACCCATCG
          AAAGCAGGCA AAGCACTGAG AACAATTTGC TTGCAGAAAT CTGTTTCCTG
          TCACATAAAC ATATTCTCTC ATAGAATTCA AGCAATGATT CCCCAATCCA
          GCAAACCATC ACTTGTACTG TTTCACAGCA CTCAAGAACC CAAGGGCTGG
          GGCTGATGGG AGCAGGAGCA TAATACTTCA TGATGTTGGA GTATGTACTT
          CTTGACTTAC AACCGCAATT GGGAATGGAA CCTCTGTTGC TAAATGAAAC
          AGTTGGTAAA TAAGACGTGG CCAATTTTAC AACTTTTTTT CCCCATGGTT
          TTTAAGTGAA TCACCCCAGT TGTTAAGTCA ACCATACAGT TGTCTGAACG
          AAGCACACCA TTATTAAGCG AATCTGGCTT TCTCCATTGA CTTTGCTTCT
          GATTGGGCAA ATTGTGAACC TCCTGGCCTG TGACTTTTGA TAGTTCCGAC
          TTTACTAACC CAGATTTAAG GAAAGGTAAA GGATAATAGT AACTGGGTTT
          TCCCGCAATG ACACAACAGA TATCCACACA AATTTTGTAT GGTAAAAGTT
          TTGTTGCTTT CCCCC--GTC ATCACAATGA TGAGCTTTTA ATCTGTATTT
          TAGTAAGTGC TAAATACACA TAAACTCACA TCAAGTTCTT GCTTAGATTC
          AAATTTACTG TAGACACAAT ATTCCTAGAG AGAATTTGCA GATATATTAG
          GTCATCTTAA AAGCTTCAAA TAAAGCCACC CTAGATCAAC CCTGACTGCT
          TTTTAGAAGG CCAGATCCTG AAGTTGAAAC TCAATTACTT TGGCCACCTA
          ATGAGA---A AGGACTCACT GGAGAAGGGC CTAATGCTGG GAAAGATTGA
          GGGCAATAGA AGAAGGGGAT GGCAGAGAAA AGAGGTGGCT GGATGGAGTC
          ACTGAAACAG TAGGCGTGAG CTTAAATGGA CTCCAGAAGA TGGTAGAGGA
          CAGGAAGGCC TGGAGGAACG TTGTCCATGG GGTCGAGATG GGTCAGACAC
          GACTTCGCAA CTAACAATAA CAACAAAAAC TTATTACAAC AGTAACTATG
          TGAGCACTAG TTACAAGCCA CAATACACGT CAAGATCTAA ACTAAAAAAC
          CTCAGAGACA TCAAATAAAT TTTAAAAAAC TGAAAGAAAG TAATTTTAAA
          TCCAACTTAA TGCATTGGCA TTCTGAATAA ATGCCTGCAA AGAATCTGTT
          TTNNNNNGCC AAGCATTCAA CATAGCAACA TATGCTACTA AAACATAGCC
          ATTTGACAGC ATGAAGTCAG AACGCAGGTT GCCCACCTTG CTCTAAAAAA
          ATAGCAATAT AAAATTCCCT CTTAAAAAGT ACCATCATT- AAAAGTACAG
          GATCTGTGAG CAGAGTAGAA TCTGCACTTA CTGGAGCTGC GGTACAATCC
          CGGAGCTTTC GGAAGCAGGG GTGGCAGGCG TTATAGGAGT CATGGGAGTT
          TTATTCTTCA AACATTCCAT CAACAACAAG GTCTTACAGG TAATGGCTTT
          CAAAATCACT TGGCAGATTC TTTAACTCTT AGTTTTTAAA TGTCTGCTTT
          TTACTTTGCR TATATAGCAG CTTTGGATAT AAAAGTAAAA ACTTTCTTTT
          TCTAATAAAA TTGCTCCAGT TGTCAGCTTT GTACAGTGGT GGATTGGTGG
          AATCTTCGAA TTGGGAAATA AGGTTTCAGG ATTAGACTTA ACTTTGACAT
          GCATTTTTAG ACTGCTCAGA AAAACATGAG TACCAAGGAC CCCAGTATGG
          GGGTCCTTGG TGCTCTCTCT ACTTGGTTGT TTCATTACCC ATGCTAGGTA
          ACATCATCAG TGCTAATAAG GAGTGGGGTT TACTCTCAGA TTATATTCTA
          GTGCAGGGGT CTCCAACCCC CGGTCTGTGG ACCAGTACTG GGCTGCAGCA
          TGCCATTAAC CGGTCCACAT AAAAAAAGCC CCATCCATGG GAAGCA----
          ---------- -------CTC TCCGGTCCAC AGAAAAATCT TTCTCCATAG
          AATTGGTCCC TGGTGCCCAA AAGGTTGGGG ACCTCTGTTC TAGTGACTTG
          TCCTGCCAGC ATGGATAGGA ATGGTCTCGG AGGTTCTTTG GATGGGTTGT
          TTACTATTAA CTTCTTTGGC AGTTCATTGA TTGGTGTATG TTATTTACTT
          CTTGATGTTA AACTTGCTAT TAATCTATGC TTATCTAGAT ATTGACTGCT
          GTTGAGGAGG TATTTGGGGG ATTTGTTATT CCCTTTTTGG CTTGCTGATT
          ATCTCCTTTG CACCATATGT AGATGTTGTC TATTCCTGTG TGTCTGTCTT
          TACTCAAAGC ACAAAATAAA TGTTGCAAGA CTACTGTTGC TTTTTTAAAA
          GTAAGTGTGC ACTAATGCTC TGAAATATAA TCTGCAAACT ATGTTTAGAA
          GGTCAAGCAA CTGGCACAAC TAGTGAGGAA TTCCAATTAT CTCTCACTTA
          CTTAACCCCT TGACAGGGCT AATCCAACTT CTTGCATCTG CCAATACAAT
          TTGTTTATAA AGATATCYAC TTAAATGCAT ACCTTTTCCA ATCAACTTAT
          AACCTTATTA CATTCACTGA ATACAATGAC ATAGCTATAT AACAATTACC
          TTTCTAGTTA TACTTCTCCA ATACTCCCCC CATGCATTTA CTTAATTTCT
          TTTTTAGGTC TACAAAATCC ACTCTATGCA ATTTGTCATA ACTATAGTAC
          ATTAAGATAA AATGCCAAAT AAGGTTTCAT CAGCAAAACT AAAAGTGTTG
          ATGGCATCGG GCTCCCAGCG TCCTGTCTGG ACGTTGAGAT GGAGAACCAG
          TTTTCCACAA AACATGGCCA CTTGGGGGGT CCCCAGGGTG GGCCCAAGGG
          ATGCCCCTAT TCCCTGAAAG CACAAAAAGA GGGGGAAA-G ATTAGTCGAC
          ATGTCTGGCA AA-TGCCAAG CAGATTGTGG CTGGGATAGG ACCACAGCCA
          AGGTGACATC CATGGGGCAT CATCTGTCAC GCAAGGTTCT TCCACTT-AG
          CAAATTCCCC CATGATCTAG ATGGGAGG-- --AGAGAGAG GGCCGTGAAG
          ATCGTGGCCA ACAGAAGGCC CCATCAACAC CATGCGCAGA AAACACCACT
          GGAAAAATCT AACACATGCT GGACAGATAC AAACCTTCAT TGCAGGTGTT
          AAGGCAAACC ACACCCTTTC CGTATTGGGC AAATTTTCAG TTTTACAATT
          TTAAGAAAAC ATAAGNNNNN TTAATTTGAA AGAGCAGATA AAAACCTTTC
          CAGATCCAGC AAGAGAAGAT TCAGATCAGA AAAGAAAATC CTGCAGAGCT
          GGGGGAATAA AAGGAAGAAA GGAAGGAAGA AAAAAA-GAT GAACAAAGAG
          AATGAAAAGA TTGCAAAGTA TCCTTTTTGT AGGCAGGAGA AGAAAGCAAA
          AAAGTATAGA GGCGAAATGC TGGGCAGGTT TGCAAGGGAC CACATGCAAA
          TACACACCTG AGTCATCTTC TCTCTGTTGG CCTTGGGGTT CAGGGGGGCT
          TCTGTCAACA ACACGGGATG CTCTTCCGGG GCAACTATGC CACAATTAGA
          CATTGTTCAC ATCCTTACAG TTTATCTATG AACCTGACTA ACCCTCACCC
          TAATTTTACT AAAAATTAAA ACCTTCACAA TAAACACCAA ACCAAAAAAC
          GACCCCAGTC ATTACCCACA ACCAACAACA CCCCCACTAC AATGAACATA
          AATATATTTG AACAATTTAT TAATCCAGAG TTTATTTTCA TCCCCATATC
          CCCCCTATCG ATCATAATGT CATATCTTCT GATCTATCAC AAGCCTAAAC
          TACTAGGAAA TCGCATAACA ACTGCCACCA CAAAATTTCT AAAGATCTTT
          ATTCTAAACA TAACAAGTCA ACTTACCCCA AAAGGACAAA AATGATCACC
          TCTACTAGCC AGCCTTATTC TTTTACTTCT TCTATCTAAT CTACTAAGTT
          TATTACCTTA CACTTTCACC CCCACTTCTC AACTATCAAC AAACATAGCC
          TTGGCTCTTC CCTTATGACT AGCCACCCTA ATTCTAGGAA TAAAAGACAA
          ACCCTCCACA ACATTAGCCC ACTTATTACC AGAAGGTTCC CCGACCCCCC
          TAGTCCCATT TATGGTCTTA ATCGAAACAG CTAGTCAACT AATGCGACCC
          ATCGCCCTAG GAGTACGACT CACAGCCAAC ATCACCGCCG GTCACCTCCT
          A
Sistru012 CAGTCAGAGC ATAATATAAC TAAAATCAAT CAATCCGAAT AAAGCTGGAA
          GAGACATTAG GGGTCCTCTA GTACAGCCCC CTGCTCAAGC AGAAGAACTT
          ATATCATTTC AGACAAGTGA CTGTCTAGTC CAGACATGTC AAACTCGCAA
          CGTCACG--- ---------- --------TG ACGTCGCACA ACGTATCGGA
          GCTTTTTTGC CATTGCCAGC AATGGGGTGG GCACGGCTCT GGTATGATGA
          AACCGGCCTG CCTACTGCTG TGACACACAT AACAAAAATA ATAGAAACAT
          TCTAGTTTTG GCTTCTTTGA TTTGAGATGT TGCACTTTTA AATATCTGTA
          TTTCCCATTA AGTTGGATTC ATTTAATATT TACTGTGCCT GAAACCTTCT
          TAAACC-CAA ACAAAGCAAT GTGATGTATT GCTTTAACAT AATTTTTATA
          TATGGAATAG CAAATTCAGA AACAGTTATA TTTTATCCAG ATAAGGTTAC
          TTTTTTTAAT TGATTTAGCT GCTCTAGGAG ATCAGTTGTC CCCCAAATGA
          ATACTAGATA CTCATAATTT TACTTTTTGG CTACCCTTTA TAATCTTTTC
          CAGATAGAAA AGCAACACTA TACACCTCTA ATGGAGAGCT AGAATGGTAA
          TGGTATTGGA TTAAAATCAA ACAGACTGAG ATTCAAGTCC AT--------
          ---------- ----CTCAAC CATG------ ---------G T-------AA
          CTCA------ ---------- ---------- -CTAGATAAA CTTCAATCAG
          TCACTTTTTC ACAACCTAAT TTGTTCCATA CATGGAACAG AGGAAAGAAT
          ACTTTTCATC CCATCATGAG TTCCCACAGG AAAAATGGGA TAAAAATTGG
          AGAAATCATA TGAATTTCAG TAATGAATTT CACTGAGTTC AACAGAGCTT
          ATTCATAAGG AAGTATCGGA AAAAAAATTA CCCCCAAATC CTCTGTAGGA
          GGATGATTTG CAAATATATT TCAAAAACGT TTTGCAGGTG CTATATAAAA
          CTATAAAGCA TTTTGTCAAG CTGATCTCCT GGTAAGAGAT GAAAAGGGGT
          AGATGATGGC TGTTAGTTGG -CTTATTGGA TTTGGGAAGA GATGG-AGGT
          GCAACCTTTA CTATTCTGCC GGATAGCAGA GGTGGGAGTA CGTGGCGGCA
          AGAAATGGCT TCATGCCGCT CTTTTTATTG CTGCTAT--T TTCCTCAAGA
          CTAAAAGAAA CTTTTCTTTC ATAGGTATGA TAATGAATAT GGATACAGCA
          ACCGTGTTGT GGACTTGACA ATTACAAGGA AAAGTCTTTT AATCAGTGTA
          GTCAGTTTTG CCATCTCAGT GAATTCTATC AAATTCACTA TCTTTCAATG
          CAGGAATTTG TAAGACTTTC CATCTGTGTT CATGCGAAAG TCTCACTGCT
          GCTGTCATAT AAGGAAACAA AATTCCATGT TTTCTTTCAA TCTATTCATC
          TGTCAAGCCT AATGCCACTT TTTTGTTGGG CTCTTTAGTT CATCGACCAT
          CTTCTTGAGG CAACTGTGCT GCTCTTTCAT CCGTTGTTTG TCTCTTGAAT
          TCCTGGGTCC GAAGGTCAAA GGCATCTCTC AACTGCTTAA CC--------
          ------ATCA CTGGCCACTG AGAGATAGCC CAGGGATATT CACTGTAGGG
          CCGTTTCTTC CCTGTTGCTG ACCTGTCTGA AGAAATGGAG AAACACAGTC
          ACATCCTCCC TCCGTTCAGG GGCCTTTCTT CAGGGTTTTT TCTCCCCAGT
          AAATCTGTCT TTTATTTAAC ACACATTGAC ACTAGGACTG AAACCAGATA
          TTTTATAACT TACCCTAAAA GGCAAGAATT CTATAAATTC CTAGCATCTC
          TCATCATTAG CTGAATCGAG TCTGATATCC AAAACATCTG GAGGGCACTC
          CCTTATCTCT TGTGAGTTCT GAAAGCTATA CAAGGATAAC ATACATTGGG
          GATTTGTGGA AGCACAGGAA TTAAATATTG CTCTCTGTAA CAGCAATTTA
          GAGAAGCAGT TACATTTCTT CTTGTCATTC CAGTTGCCTT TACACTGAAC
          TCTGGTTGAA ATGATTCTTG TTGAATACAG CAAATATTGA TTGGGTTGTT
          TGACCCTAAG GTTGACAGAA GCCAGCAGAT AGTGGTTACA GCTCTTCATC
          CGGTAGCGCT TATCGCTTGT AAACCCAAAA GGGGCTTTTT GCACTTGTCT
          TCATCTAATG ATTTCACGTA TTTCACTTTC ACTGTATGCT TTTATCTATT
          TTTCAAAAGG TTGCAAGGTT TACTCAAGTG TGCTGTCTAT TTTTGTCTGT
          ATAATGCATA TGACTGTACT TTTTTGATAG CTTCTTGGCA AGAAACAAAA
          CATAGTTGAG ACACAGTTCT ATAGCAAAAT CACTGAATAT GACTTTGTCT
          TAATTAAATG GAATTTAGGC TAGAAGACCA CAATGACAGC ACTAATATTT
          AGAGCAGCCT TTCTCAATCG GATGTGAGCT CAGGTGACAT CAAGCCAGGA
          ATCTCATGAA GCTGCTCACA CACAATATCA TCACAACAGC TGGAGAATCA
          GATGATAAGA CACCATTTCC AAGCCCTCAG ACTTTGCTAC TAGAGAGGAG
          AGCAGAACAG AGAAGCTCAA TGAGGCTCCT TCCCAAACAA AGGAGGAACT
          AACTTAATTA AAGTTAGCTG ACTGCAGCCT GATTTAAGAT TAAATTTGGA
          GCCACACTAA AAAACAGCAG GTTGTTGCTT GAGCGAGCAA AAGAACTTGA
          TTTACATATT ATTGGAGTCA GGTAAGTAAA AAAAAATAAA AATGGAAAGA
          TGCTCCTATT TCTTTCCGTT AGCTTCATTT TAAAAATGGC TAAACTCTAC
          CCAATTTTCC CCCCAAGTTT CCATGTTGGA AGTGGATGTA CAGATCCTGA
          GTCTTTTGTG CAAGCTATTT CTGATGCACG TTGCGTTTTC GATATGGGGG
          TAAGTACAAT CTAAGCACTT ATCTAATTTA TTTGAGCATT AATAAGATTC
          TTGGGAAGTT TCTACTTCAT TGTTGAATGC AAAGTATTAA AATATAATTA
          GTATTCTTTA TGAATCAATT AGACTGATAT CTTGAATTAG TTAAATATCT
          TGTTTAAAAC AACAATTTTT ATAATTGTTT AGTTAACAAG TCCTTTTGGT
          ATTTATGGAG GCATTGGTAC ACAAAGGTAA TAAAATTGAC TGGTGCCTTA
          GGAACATTAT TCTCGCGCTG GGAACATGAA AAGAGCCCCA AACTGGGTGT
          CCCCGGGCAA CGGTGGTACC CCTGCTAATT CCTTCAACCC AGAAGCGCCT
          CGGCGCTTCT GAGACGAGCA CAGTGCAACG GTAGCACGGT CAAGCTTTGA
          GAAGAAAAGT CGGTGGCTGT TTGCCGTCT- ---------- --CCAAACTT
          AGCAATTTAA GGACTTGTGG ACTTCAACTC CCAGAATTCC TCAGCCAGCC
          TCGTCCCGCC GGAGAATTCT GGGCGTTG-A AGTCCACAAA GTTTTCAAAG
          TTTTGGGCC- AAGGCAGGGT GGCAAGTTCC GTCTCCT-GC CCATGGAGAC
          CGACTCTCTG TGGTTTAGGT TCTGGTGATT AGGATGGTTC TGTGGTTACT
          GAAATGGCGT GAAACGTGAA GTGTAAAGCT CNNNNNCTTT TTTCTCTCTG
          TGTCTGTTTT CTAACTTTTG TTTTTTCTGT ATTTTTATTT TACAATGAAA
          CTTAATAATA AAATTTATTT TAGAAAAGGA AGGAATTTAC TCTCTCTAGG
          GCCGATGGGT GGGTGTTTTA TGGAGGGGGA CCCAAACTCA AGGAGGAATT
          CCTGGCTATG AGAACTATGA AACAGCAGAG TCACTTTTCA AGCCAAGGCG
          GTGTCGGATT CCTACCCTAA AGGGGTTGGA CTAGGTGACC TCTAAGGGAC
          CCTTCTGCAT TCTGGAACTC ACCTCGCTGT AGATGTTCTT CTGGAAGTCC
          AGCTCCTCCT TCAGGGTCTG CAGCCTTCCT TACTGAGTGA GCACCCATCG
          AAAGCAGGCA AAGCACTGAG AACAATTTGC TTGCAGAAAT CTGTTTCCTG
          TCACATAAAC ATATTCTCTC ATAGAATTCA AGCAATGATT CCCCAATCCA
          GCAAACCATC ACTTGTACTG TTTCACAGCA CTCAAGAACC CAAGGGCTGG
          GGCTGATGGG AGCAGGAGCA TAATACTTCA TGATGTTGGA GTATGTACTT
          CTTGACTTAC AACCGCAATT GGGAATGGAA CCTCTGTTGC TAAATGAAAC
          AGTTGGTAAA TAAGACGTGG CCAATTTTAC AACTTTTTTT CCCCATGGTT
          TTTAAGTGAA TCACCCCAGT TGTTAAGTCA ACCATACAGT TGTCTGAACG
          AAGCACACCA TTATTAAGCG AATCTGGCTT TCTCCATTGA CTTTGCTTCT
          GATTGGGCAA ATTGTGAACC TCCTGGCCTG TGACTTTTGA TAGTTCCGAC
          TTTACTAACC CAGATTTAAG GAAAGGTAAA GGATAATAGT AACTGGGTTT
          TCCCGCAATG ACACAACAGA TATCCACACA AATTTTGTAT GGTAAAAGTT
          TTGTTGCTTT CCCCC--GTC ATCACAATGA TGAGCTTTTA ATCTGTATTT
          TAGTAAGTGC TAAATACACA TAAACTCACA TCAAGTTCTT GCTTAGATTC
          AAATTTACTG TAGACACAAT ATTCCTAGAG AGAATTTGCA GATATATTAG
          GTCATCTTAA AAGCTTCAAA TAAAGCCACC CTAGATCAAC CCTGACTGCT
          TTTTAGAAGG CCAGATCCTG AAGTTGAAAC TCAATTACTT TGGCCACCTA
          ATGAGA---A AGGACTCACT GGAGAAGGGC CTAATGCTGG GAAAGATTGA
          GGGCAATAGA AGAAGGGGAT GGCAGAGAAA AGAGGTGGCT GGATGGAGTC
          ACTGAAACAG TAGGCGTGAG CTTAAATGGA CTCCAGAAGA TGGTAGAGGA
          CAGGAAGGCC TGGAGGAACG TTGTCCATGG GGTCGAGATG GGTCAGACAC
          GACTTCGCAA CTAACAATAA CAACAAAAAC TTATTACAAC AGTAACTATG
          TGAGCACTAG TTACAAGCCA CAATACACGT CAAGATCTAA ACTAAAAAAC
          CTCAGAGACA TCAAATAAAT TTTAAAAAAC TGAAAGAAAG TAATTTTAAA
          TCCAACTTAA TGCATTGGCA TTCTGAATAA ATGCCTGCAA AGAATCTGTT
          TTNNNNNGCC AAGCATTCAA CATAGCAACA TATGCTACTA AAACATAGCC
          ATTTGACAGC ATGAAGTCAG AACGCAGGTT GCCCACCTTG CTCTAAAAAA
          ATAGCAATAT AAAATTCCCT CTTAAAAAGT ACCATCATT- AAAAGTACAG
          GATCTGTGAG CAGAGTAGAA TCTGCACTTA CTGGAGCTGC GGTACAATCC
          CGGAGCTTTC GGAAGCAGGG GTGGCAGGCG TTATAGGAGT CATGGGAGTT
          TTATTCTTCA AACATTCCAT CAACAACAAG GTCTTACAGG TAATGGCTTT
          CAAAATCACT TGGCAGATTC TTTAACTCTT AGTTTTTAAA TGTCTGCTTT
          TTACTTTGCR TATATAGCAG CTTTGGATAT AAAAGTAAAA ACTTTCTTTT
          TCTAATAAAA TTGCTCCAGT TGTCAGCTTT GTACAGTGGT GGATTGGTGG
          AATCTTCGAA TTGGGAAATA AGGTTTCAGG ATTAGACTTA ACTTTGACAT
          GCATTTTTAG ACTGCTCAGA AAAACATGAG TACCAAGGAC CCCAGTATGG
          GGGTCCTTGG TGCTCTCTCT ACTTGGTTGT TTCATTACCC ATGCTAGGTA
          ACATCATCAG TGCTAATAAG GAGTGGGGTT TACTCTCAGA TTATATTCTA
          GTGCAGGGGT CTCCAACCCC CGGTCTGTGG ACCAGTACTG GGCTGCAGCA
          TGCCATTAAC CGGTCCACAT AAAAAAAGCC CCATCCATGG GAAGCA----
          ---------- -------CTC TCCGGTCCAC AGAAAAATCT TTCTCCATAG
          AATTGGTCCC TGGTGCCCAA AAGGTTGGGG ACCTCTGTTC TAGTGACTTG
          TCCTGCCAGC ATGGATAGGA ATGGTCTCGG AGGTTCTTTG GATGGGTTGC
          TTACTATTAA CTTCTTTGGC AGTTCATTGA TTGGTGTATG TTATTTACTT
          CTTGATGTTA AACTTGCTAT TAATCTATGC TTATCTAGAT ATTGACTGCT
          GTTGAGGAGG TATTTGGGGG ATTTGTTATT CCCTTTTTGG CTTGCTGATT
          ATCTCCTTTG CACCATATGT AGATGTTGTC TATTCCTGTG TGTCTGTCTT
          TACTCAAAGC ACAAAATAAA TGTTGCAAGA CTACTGTTGC TTTTTTAAAA
          GTAAGTGTGC ACTAATGCTC TGAAATATAA TCTGCAAACT ATGTTTAGAA
          GGTCAAGCAA CTGGCACAAC TAGTGAGGAA TTCCAATTAT CTCTCACTTA
          CTTAACCCCT TGACAGGGCT AATCCAACTT CTTGCATCTG CCAATACAAT
          TTGTTTATAA AGATATCYAC TTAAATGCAT ACCTTTTCCA ATCAACTTAT
          AACCTTATTA CATTCACTGA ATACAATGAC ATAGCTATAT AACAATTACC
          TTTCTAGTTA TACTTCTCCA ATACTCCCCC CATGCATTTA CTTAATTTCT
          TTTTTAGGTT TACAAAATCC ACTCTATGCA ATTTGTCATA ACTATAGTAC
          ATTAAGATAA AATGCCAAAT AAGGTTTCAT CAGCAAAACT AAAAGTGTTG
          ATGGCATCGG GCTCCCAGCG TCCTGTCTGG ACGTTGAGAT GGAGAACCAG
          TTTTCCACAA AACATGGCCA CTTGGGGGGT CCCCAGGGTG GGCCCAAGGG
          ATGCCCCTAT TCCCTGAAAG CACAAAAAGA GGGGGAAA-G ATTAGTCGAC
          ATGTCTGGCA AA-TGCCAAG CAGATTGTGG CTGGGATAGG ACCACAGCCA
          AGGTGACATC CATGGGGCAT CATCTGTCAC GCAAGGTTCT TCCACTT-AG
          CAAATTCCCC CATGATCTAG ATGGGAGG-- --AGAGAGAG GGCCGTGAAG
          ATCGTGGCCA ACAGAAGGCC CCATCAACAC CATGCGCAGA AAACACCACT
          GGAAAAATCT AACACATGCT GGACAGATAC AAACCTTCAT TGCAGGTGTT
          AAGGCAAACC ACACCCTTTC CGTATTGGGC AAATTTTCAG TTTTACAATT
          TTAAGAAAAC ATAAGNNNNN TTAATTTGAA AGAGCAGATA AAAACCTTTC
          CAGATCCAGC AAGAGAAGAT TCAGATCAGA AAAGAAAATC CTGCAGAGCT
          GGGGGAATAA AAGGAAGAAA GGAAGGAAGA AAAAAA-GAT GAACAAAGAG
          AATGAAAAGA TTGCAAAGTA TCCTTTTTGT AGGCAGGAGA AGAAAGCAAA
          AAAGTATAGA GGCGAAATGC TGGGCAGGTT TGCAAGGGAC CACATGCAAA
          TACACACCTG AGTCATCTTC TCTCTGTTGG CCTTGGGGTT CAGGGGGGCT
          TCTGTCAACA ACACGGGATG CTCTTCCGGG GCAACTATGC CACAATTAGA
          CATTGTTCAC ATCCTTACAG TTTATCTATG AACCTGACTA ACCCTCACCC
          TAATTTTACT AAAAATTAAA ACCTTCACAA TAAACACCAA ACCAAAAAAC
          GACCCCAGTC ATTACCCACA ACCAACAACA CCCCCACTAC AATGAACATA
          AATATATTTG AACAATTTAT TAATCCAGAG TTTATTTTCA TCCCCATATC
          CCCCCTATCG ATCATAATGT CATATCTTCT GATCTATCAC AAGCCTAAAC
          TACTAGGAAA TCGCATAACA ACTGCCACCA CAAAATTTCT AAAGATCTTT
          ATTCTAAACA TAACAAGTCA ACTTACCCCA AAAGGACAAA AATGATCACC
          TCTACTAGCC AGCCTTATTC TTTTACTTCT TCTATCTAAT CTACTAAGTT
          TATTACCTTA CACTTTCACC CCCACTTCTC AACTATCAAC AAACATAGCC
          TTGGCTCTTC CCTTATGACT AGCCACCCTA ATTCTAGGAA TAAAAGACAA
          ACCCTCCACA ACATTAGCCC ACTTATTACC AGAAGGTTCC CCGACCCCCC
          TAGTCCCATT TATGGTCTTA ATCGAAACAG CTAGTCAACT AATGCGACCC
          ATCGCCCTAG GAGTACGACT CACAGCCAAC ATCACCGCCG GTCACCTCCT
          A
Sistru013 CAGTCAGAGC ATAATATAAC TAAAATCAAT CAATCCGAAT AAAGCTGGAA
          GAGACATTAG GGGTCCTCTA GTACAGCCCC CTGCTCAAGC AGAAGAACTT
          ATATCATTTC AGACAAGTGA CTGTCTAGTC CAGACATGTC AAACTCGCAA
          CGTCACG--- ---------- --------TG ACGTCGCACA ACGTATCGGA
          GCTTTTTTGC CATTGCCAGC AATGGGGTGG GCACGGCTCT GGTATGATGA
          AACCGGCCTG CCTACTGCTG TGACACACAT AACAAAAATA ATAGAAACAT
          TCTAGTTTTG GCTTCTTTGA TTTGAGATGT TGCACTTTTA AATATCTGTA
          TTTCCCATTA AGTTGGATTC ATTTAATATT TACTGTGCCT GAAACCTTCT
          TAAACC-CAA ACAAAGCAAT GTGATGTATT GCTTTAACAT AATTTTTATA
          TATGGAATAG CAAATTCAGA AACAGTTATA TTTTATCCAG ATAAGGTTAC
          TTTTTTTAAT TGATTTAGCT GCTCTAGGAG ATCAGTTGTC CCCCAAATGA
          ATACTAGATA CTCATAATTT TACTTTTTGG CTACCCTTTA TAATCTTTTC
          CAGATAGAAA AGCAACACTA TACACCTCTA ATGGAGAGCT AGAATGGTAA
          TGGTATTGGA TTAAAATCAA ACAGACTGAG ATTCAAGTCC AT--------
          ---------- ----CTCAAC CATG------ ---------G T-------AA
          CTCA------ ---------- ---------- -CTAGATAAA CTTCAATCAG
          TCACTTTTTC ACAACCTAAT TTGTTCCATA CATGGAACAG AGGAAAGAAT
          ACTTTTCATC CCATCATGAG TTCCCACAGG AAAAATGGGA TAAAAATTGG
          AGAAATCATA TGAATTTCAG TAATGAATTT CACTGAGTTC AACAGAGCTT
          ATTCATAAGG AAGTATCGGA AAAAAAATTA CCCCCAAATC CTCTGTAGGA
          GGATGATTTG CAAATATATT TCAAAAACGT TTTGCAGGTG CTATATAAAA
          CTATAAAGCA TTTTGTCAAG CTGATCTCCT GGTAAGAGAT GAAAAGGGGT
          AGATGATGGC TGTTAGTTGG -CTTATTGGA TTTGGGAAGA GATGG-AGGT
          GCAACCTTTA CTATTCTGCC GGATAGCAGA GGTGGGAGTA CGTGGCGGCA
          AGAAATGGCT TCATGCCGCT CTTTTTATTG CTGCTAT--T TTCCTCAAGA
          CTAAAAGAAA CTTTTCTTTC ATAGGTATGA TAATGAATAT GGATACAGCA
          ACCGTGTTGT GGACTTGACA ATTACAAGGA AAAGTCTTTT AATCAGTGTA
          GTCAGTTTTG CCATCTCAGT GAATTCTATC AAATTCACTA TCTTTCAATG
          CAGGAATTTG TAAGACTTTC CATCTGTGTT CATGCGAAAG TCTCACTGCT
          GCTGTCATAT AAGGAAACAA AATTCCATGT TTTCTTTCAA TCTATTCATC
          TGTCAAGCCT AATGCCACTT TTTTGTTGGG CTCTTTAGTT CATCGACCAT
          CTTCTTGAGG CAACTGTGCT GCTCTTTCAT CCGTTGTTTG TCTCTTGAAT
          TCCTGGGTCC GAAGGTCAAA GGCATCTCTC AACTGCTTAA CC--------
          ------ATCA CTGGCCACTG AGAGATAGCC CAGGGATATT CACTGTAGGG
          CCGTTTCTTC CCTGTTGCTG ACCTGTCTGA AGAAATGGAG AAACACAGTC
          ACATCCTCCC TCCGTTCAGG GGCCTTTCTT CAGGGTTTTT TCTCCCCAGT
          AAATCTGTCT TTTATTTAAC ACACATTGAC ACTAGGACTG AAACCAGATA
          TTTTATAACT TACCCTAAAA GGCAAGAATT CTATAAATTC CTAGCATCTC
          TCATCATTAG CTGAATCGAG TCTGATATCC AAAACATCTG GAGGGCACTC
          CCTTATCTCT TGTGAGTTCT GAAAGCTATA CAAGGATAAC ATACATTGGG
          GATTTGTGGA AGCACAGGAA TTAAATATTG CTCTCTGTAA CAGCAATTTA
          GAGAAGCAGT TACATTTCTT CTTGTCATTC CAGTTGCCTT TACACTGAAC
          TCTGGTTGAA ATGATTCTTG TTGAATACAG CAAATATTGA TTGGGTTGTT
          TGACCCTAAG GTTGACAGAA GCCAGCAGAT AGTGGTTACA GCTCTTCATC
          CGGTAGCGCT TATCGCTTGT AAACCCAAAA GGGGCTTTTT GCACTTGTCT
          TCATCTAATG ATTTCACGTA TTTCACTTTC ACTGTATGCT TTTATCTATT
          TTTCAAAAGG TTGCAAGGTT TACTCAAGTG TGCTGTCTAT TTTTGTCTGT
          ATAATGCATA TGACTGTACT TTTTTGATAG CTTCTTGGCA AGAAACAAAA
          CATAGTTGAG ACACAGTTCT ATAGCAAAAT CACTGAATAT GACTTTGTCT
          TAATTAAATG GAATTTAGGC TAGAAGACCA CAATGACAGC ACTAATATTT
          AGAGCAGCCT TTCTCAATCG GATGTGAGCT CAGGTGACAT CAAGCCAGGA
          ATCTCATGAA GCTGCTCACA CACAATATCA TCACAACAGC TGGAGAATCA
          GATGATAAGA CACCATTTCC AAGCCCTCAG ACTTTGCTAC TAGAGAGGAG
          AGCAGAACAG AGAAGCTCAA TGAGGCTCCT TCCCAAACAA AGGAGGAACT
          AACTTAATTA AAGTTAGCTG ACTGCAGCCT GATTTAAGAT TAAATTTGGA
          GCCACACTAA AAAACAGCAG GTTGTTGCTT GAGCGAGCAA AAGAACTTGA
          TTTACATATT ATTGGAGTCA GGTAAGTAAA AAAAAATAAA AATGGAAAGA
          TGCTCCTATT TCTTTCCGTT AGCTTCATTT TAAAAATGGC TAAACTCTAC
          CCAATTTTCC CCCCAAGTTT CCATGTTGGA AGTGGATGTA CAGATCCTGA
          GTCTTTTGTG CAAGCTATTT CTGATGCACG TTGCGTTTTC GATATGGGGG
          TAAGTACAAT CTAAGCACTT ATCTAATTTA TTTGAGCATT AATAAGATTC
          TTGGGAAGTT TCTACTTCAT TGTTGAATGC AAAGTATTAA AATATAATTA
          GTATTCTTTA TGAATCAATT AGACTGATAT CTTGAATTAG TTAAATATCT
          TGTTTAAAAC AACAATTTTT ATAATTGTTT AGTTAACAAG TCCTTTTGGT
          ATTTATGGAG GCATTGGTAC ACAAAGGTAA TAAAATTGAC TGGTGCCTTA
          GGAACATTAT TCTCGCGCTG GGAACATGAA AAGAGCCCCA AACTGGGTGT
          CCCCGGGCAA CGGTGGTACC CCTGCTAATT CCTTCAACCC AGAAGCGCCT
          CGGCGCTTCT GAGACGAGCA CAGTGCAACG GTAGCACGGT CAAGCTTTGA
          GAAGAAAAGT CGGTGGCTGT TTGCCGTCT- ---------- --CCAAACTT
          AGCAATTTAA GGACTTGTGG ACTTCAACTC CCAGAATTCC TCAGCCAGCC
          TCGTCCCGCC GGAGAATTCT GGGCGTTG-A AGTCCAGAAA GTTTTCAAAG
          TTTTGGGCC- AAGGCAGGGT GGCAAGTTCC GTCTCCT-GC CCATGGAGAC
          CGACTCTCTG TGGTTTAGGT TCTGGTGATT AGGATGGTTC TGTGGTTACT
          GAAATGGCGT GAAACGTGAA GTGTAAAGCT CNNNNNCTTT TTTCTCTCTG
          TGTCTGTTTT CTAACTTTTG TTTTTTCTGT ATTTTTATTT TACAATGAAA
          CTTAATAATA AAATTTATTT TAGAAAAGGA AGGAATTTAC TCTCTCTAGG
          GCCGATGGGT GGGTGTTTTA TGGAGGGGGA CCCAAACTCA AGGAGGAATT
          CCTGGCTATG AGAACTATGA AACAGCAGAG TCACTTTTCA AGCCAAGGCG
          GTGTCGGATT CCTACCCTAA AGGGGTTGGA CTAGGTGACC TCTAAGGGAC
          CCTTCTGCAT TCTGGAACTC ACCTCGCTGT AGATGTTCTT CTGGAAGTCC
          AGCTCCTCCT TCAGGGTCTG CAGCCTTCCT TACTGAGTGA GCACCCATCG
          AAAGCAGGCA AAGCACTGAG AACAATTTGC TTGCAGAAAT CTGTTTCCTG
          TCACATAAAC ATATTCTCTC ATAGAATTCA AGCAATGATT CCCCAATCCA
          GCAAACCATC ACTTGTACTG TTTCACAGCA CTCAAGAACC CAAGGGCTGG
          GGCTGATGGG AGCAGGAGCA TAATACTTCA TGATGTTGGA GTATGTACTT
          CTTGACTTAC AACCGCAATT GGGAATGGAA CCTCTGTTGC TAAATGAAAC
          AGTTGGTAAA TAAGACGTGG CCAATTTTAC AACTTTTTTT CCCCATGGTT
          TTTAAGTGAA TCACCCCAGT TGTTAAGTCA ACCATACAGT TGTCTGAACG
          AAGCACACCA TTATTAAGCG AATCTGGCTT TCTCCATTGA CTTTGCTTCT
          GATTGGGCAA ATTGTGAACC TCCTGGCCTG TGACTTTTGA TAGTTCCGAC
          TTTACTAACC CAGATTTAAG GAAAGGTAAA GGATAATAGT AACTGGGTTT
          TCCCGCAATG ACACAACAGA TATCCACACA AATTTTGTAT GGTAAAAGTT
          TTGTTGCTTT CCCCC--GTC ATCACAATGA TGAGCTTTTA ATCTGTATTT
          TAGTAAGTGC TAAATACACA TAAACTCACA TCAAGTTCTT GCTTAGATTC
          AAATTTACTG TAGACACAAT ATTCCTAGAG AGAATTTGCA GATATATTAG
          GTCATCTTAA AAGCTTCAAA TAAAGCCACC CTAGATCAAC CCTGACTGCT
          TTTTAGAAGG CCAGATCCTG AAGTTGAAAC TCAATTACTT TGGCCACCTA
          ATGAGA---A AGGACTCACT GGAGAAGGGC CTAATGCTGG GAAAGATTGA
          GGGCAATAGA AGAAGGGGAT GGCAGAGAAA AGAGGTGGCT GGATGGAGTC
          ACTGAAACAG TAGGCGTGAG CTTAAATGGA CTCCAGAAGA TGGTAGAGGA
          CAGGAAGGCC TGGAGGAACG TTGTCCATGG GGTCGAGATG GGTCAGACAC
          GACTTCGCAA CTAACAATAA CAACAAAAAC TTATTACAAC AGTAACTATG
          TGAGCACTAG TTACAAGCCA CAATACACGT CAAGATCTAA ACTAAAAAAC
          CTCAGAGACA TCAAATAAAT TTTAAAAAAC TGAAAGAAAG TAATTTTAAA
          TCCAACTTAA TGCATTGGCA TTCTGAATAA ATGCCTGCAA AGAATCTGTT
          TTNNNNNGCC AAGCATTCAA CATAGCAACA TATGCTACTA AAACATAGCC
          ATTTGACAGC ATGAAGTCAG AACGCAGGTT GCCCACCTTG CTCTAAAAAA
          ATAGCAATAT AAAATTCCCT CTTAAAAAGT ACCATCATT- AAAAGTACAG
          GATCTGTGAG CAGAGTAGAA TCTGCACTTA CTGGAGCTGC GGTACAATCC
          CGGAGCTTTC GGAAGCAGGG GTGGCAGGCG TTATAGGAGT CATGGGAGTT
          TTATTCTTCA AACATTCCAT CAACAACAAG GTCTTACAGG TAATGGCTTT
          CAAAATCACT TGGCAGATTC TTTAACTCTT AGTTTTTAAA TGTCTGCTTT
          TTACTTTGCG TATATAGCAG CTTTGGATAT AAAAGTAAAA ACTTTCTTTT
          TCTAATAAAA TTGCTCCAGT TGTCAGCTTT GTACAGTGGT GGATTGGTGG
          AATCTTCGAA TTGGGAAATA AGGTTTCAGG ATTAGACTTA ACTTTGACAT
          GCATTTTTAG ACTGCTCAGA AAAACATGAG TACCAAGGAC CCCAGTATGG
          GGGTCCTTGG TGCTCTCTCT ACTTGGTTGT TTCATTACCC ATGCTAGGTA
          ACATCATCAG TGCTAATAAG GAGTGGGGTT TACTCTCAGA TTATATTCTA
          GTGCAGGGGT CTCCAACCCC CGGTCTGTGG ACCAGTACTG GGCTGCAGCA
          TGCCATTAAC CGGTCCACAT AAAAAAAGCC CCATCCATGG GAAGCA----
          ---------- -------CTC TCCGGTCCAC AGAAAAATCT TTCTCCATAG
          AATTGGTCCC TGGTGCCCAA AAGGTTGGGG ACCTCTGTTC TAGTGACTTG
          TCCTGCCAGC ATGGATAGGA ATGGTCTCGG AGGTTCTTTG GATGGGTTGT
          TTACTATTAA CTTCTTTGGC AGTTCATTGA TTGGTGTATG TTATTTACTT
          CTTGATGTTA AACTTGCTAT TAATCTATGC TTATCTAGAT ATTGACTGCT
          GTTGAGGAGG TATTTGGGGG ATTTGTTATT CCCTTTTTGG CTTGCTGATT
          ATCTCCTTTG CACCATATGT AGATGTTGTC TATTCCTGTG TGTCTGTCTT
          TACTCAAAGC ACAAAATAAA TGTTGCAAGA CTACTGTTGC TTTTTTAAAA
          GTAAGTGTGC ACTAATGCTC TGAAATATAA TCTGCAAACT ATGTTTAGAA
          GGTCAAGCAA CTGGCACAAC TAGTGAGGAA TTCCAATTAT CTCTCACTTA
          CTTAACCCCT TGACAGGGCT AATCCAACTT CTTGCATCTG CCAATACAAT
          TTGTTTATAA AGATATCTAC TTAAATGCAT ACCTTTTCCA ATCAACTTAT
          AACCTTATTA CATTCACTGA ATACAATGAC ATAGCTATAT AACAATTACC
          TTTCTAGTTA TACTTCTCCA ATACTCCCCC CATGCATTTA CTTAATTTCT
          TTTTTAGGTC TACAAAATCC ACTCTATGCA ATTTGTCATA ACTATAGTAC
          ATTAAGATAA AATGCCAAAT AAGGTTTCAT CAGCAAAACT AAAAGTGTTG
          ATGGCATCGG GCTCCCAGCG TCCTGTCTGG ACGTTGAGAT GGAGAACCAG
          TTTTCCACAA AACATGGCCA CTTGGGGGGT CCCCAGGGTG GGCCCAAGGG
          ATGCCCCTAT TCCCTGAAAG CACAAAAAGA GGGGGAAA-G ATTAGTCGAC
          ATGTCTGGCA AA-TGCCAAG CAGATTGTGG CTGGGATAGG ACCACAGCCA
          AGGTGACATC CATGGGGCAT CATCTGTCAC GCAAGGTTCT TCCACTT-AG
          CAAATTCCCC CATGATCTAG ATGGGAGG-- --AGAGAGAG GGCCGTGAAG
          ATCGTGGCCA ACAGAAGGCC CCATCAACAC CATGCGCAGA AAACACCACT
          GGAAAAATCT AACACATGCT GGACAGATAC AAACCTTCAT TGCAGGTGTT
          AAGGCAAACC ACACCCTTTC CGTATTGGGC AAATTTTCAG TTTTACAATT
          TTAAGAAAAC ATAAGNNNNN TTAATTTGAA AGAGCAGATA AAAACCTTTC
          CAGATCCAGC AAGAGAAGAT TCAGATCAGA AAAGAAAATC CTGCAGAGCT
          GGGGGAATAA AAGGAAGAAA GGAAGGAAGA AAAAAA-GAT GAACAAAGAG
          AATGAAAAGA TTGCAAAGTA TCCTTTTTGT AGGCAGGAGA AGAAAGCAAA
          AAAGTATAGA GGCGAAATGC TGGGCAGGTT TGCAAGGGAC CACATGCAAA
          TACACACCTG AGTCATCTTC TCTCTGTTGG CCTTGGGGTT CAGGGGGGCT
          TCTGTCAACA ACACGGGATG CTCTTCCGGG GCAACTATGC CACAATTAGA
          CATTGTTCAC ATCCTTACAG TTTATCTATG AACCTGACTA ACCCTCACCC
          TAATTTTACT AAAAATTAAA ACCTTCACAA TAAACACCAA ACCAAAAAAC
          GACCCCAGTC ATTACCCACA ACCAACAACA CCCCCACTAC AATGAACATA
          AATATATTTG AACAATTTAT TAATCCAGAG TTTATTTTCA TCCCCATATC
          CCCCCTATCG ATCATAATGT CATATCTTCT GATCTATCAC AAGCCTAAAC
          TACTAGGAAA TCGCATAACA ACTGCCACCA CAAAATTTCT AAAGATCTTT
          ATTCTAAACA TAACAAGTCA ACTTACCCCA AAAGGACAAA AATGATCACC
          TCTACTAGCC AGCCTTATTC TTTTACTTCT TCTATCTAAT CTACTAAGTT
          TATTACCTTA CACTTTCACC CCCACTTCTC AACTATCAAC AAACATAGCC
          TTGGCTCTTC CCTTATGACT AGCCACCCTA ATTCTAGGAA TAAAAGACAA
          ACCCTCCACA ACATTAGCCC ACTTATTACC AGAAGGTTCC CCGACCCCCC
          TAGTCCCATT TATGGTCTTA ATCGAAACAG CTAGTCAACT AATGCGACCC
          ATCGCCCTAG GAGTACGACT CACAGCCAAC ATCACCGCCG GTCACCTCCT
          A
Sistru014 CAGTCAGAGC ATAATATAAC TAAAATCAAT CAATCCGAAT AAAGCTGGAA
          GAGACATTAG GGGTCCTCTA GTACAGCCCC CTGCTCAAGC AGAAGAACTT
          ATATCATTTC AGACAAGTGA CTGTCTAGTC CAGACATGTC AAACTCGCAA
          CGTCACG--- ---------- --------TG ACGTCGCACA ACGTATCGGA
          GCTTTTTTGC CATTGCCAGC AATGGGGTGG GCACGGCTCT GGTATGATGA
          AACCGGCCTG CCTACTGCTG TGACACACAT AACAAAAATA ATAGAAACAT
          TCTAGTTTTG GCTTCTTTGA TTTGAGATGT TGCACTTTTA AATATCTGTA
          TTTCCCATTA AGTTGGATTC ATTTAATATT TACTGTGCCT GAAACCTTCT
          TAAACC-CAA ACAAAGCAAT GTGATGTATT GCTTTAACAT AATTTTTATA
          TATGGAATAG CAAATTCAGA AACAGTTATA TTTTATCCAG ATAAGGTTAC
          TTTTTTTAAT TGATTTAGCT GCTCTAGGAG ATCAGTTGTC CCCCAAATGA
          ATACTAGATA CTCATAATTT TACTTTTTGG CTACCCTTTA TAATCTTTTC
          CAGATAGAAA AGCAACACTA TACACCTCTA ATGGAGAGCT AGAATGGTAA
          TGGTATTGGA TTAAAATCAA ACAGACTGAG ATTCAAGTCC AT--------
          ---------- ----CTCAAC CATG------ ---------G T-------AA
          CTCA------ ---------- ---------- -CTAGATAAA CTTCAATCAG
          TCACTTTTTC ACAACCTAAT TTGTTCCATA CATGGAACAG AGGAAAGAAT
          ACTTTTCATC CCATCATGAG TTCCCACAGG AAAAATGGGA TAAAAATTGG
          AGAAATCATA TGAATTTCAG TAATGAATTT CACTGAGTTC AACAGAGCTT
          ATTCATAAGG AAGTATCGGA AAAAAAATTA CCCCCAAATC CTCTGTAGGA
          GGATGATTTG CAAATATATT TCAAAAACGT TTTGCAGGTG CTATATAAAA
          CTATAAAGCA TTTTGTCAAG CTGATCTCCT GGTAAGAGAT GAAAAGGGGT
          AGATGATGGC TGTTAGTTGG -CTTATTGGA TTTGGGAAGA GATGG-AGGT
          GCAACCTTTA CTATTCTGCC GGATAGCAGA GGTGGGAGTA CGTGGCGGCA
          AGAAATGGCT TCATGCTGCT CTTTTTATTG CTGCTAT--T TTCCTCAAGA
          CTAAAAGAAA CTTTTCTTTC ATAGGTATGA TAATGAATAT GGATACAGCA
          ACCGTGTTGT GGACTTGACA ATTACAAGGA AAAGTCTTTT AATCAGTGTA
          GTCAGTTTTG CCATCTCAGT GAATTCTATC AAATTCACTA TCTTTCAATG
          CAGGAATTTG TAAGACTTTC CATCTGTGTT CATGCGAAAG TCTCACTGCT
          GCTGTCATAT AAGGAAACAA AATTCCATGT TTTCTTTCAA TCTATTCATC
          TGTCAAGCCT AATGCCACTT TTTTGTTGGG CTCTTTAGTT CATCGACCAT
          CTTCTTGAGG CAACTGTGCT GCTCTTTCAT CCGTTGTTTG TCTCTTGAAT
          TCCTGGGTCC GAAGGTCAAA GGCATCTCTC AACTGCTTAA CC--------
          ------ATCA CTGGCCACTG AGAGATAGCC CAGGGATATT CACTGTAGGG
          CCGTTTCTTC CCTGTTGCTG ACCTGTCTGA AGAAATGGAG AGACACAGTC
          ACATCCTCCC TCCGTTCAGG GGCCTTTCTT CAGGGTTTTT TCTCCCCAGT
          AAATCTGTCT TTTATTTAAC ACACATTGAC ACTAGGACTG AAACCAGATA
          TTTTATAACT TACCCTAAAA GGCAAGAATT CTATAAATTC CTAGCATCTC
          TCATCATTAG CTGAATCGAG TCTGATATCC AAAACATCTG GAGGGCACTC
          CCTTATCTCT TGTGAGTTCT GAAAGCTATA CAAGGATAAC ATACATTGGG
          GATTTGTGGA AGCACAGGAA TTAAATATTG CTCTCTGTAA CAGCAATTTA
          GAGAAGCAGT TACATTTCTT CTTGTCATTC CAGTTGCCTT TACACTGAAC
          TCTGGTTGAA ATGATTCTTG TTGAATACAG CAAATATTGA TTGGGTTGTT
          TGACCCTAAG GTTGACAGAA GCCAGCAGAT AGTGGTTACA GCTCTTCATC
          CGGTAGCGCT TATCGCTTGT AAACCCAAAA GGGGCTTTTT GCACTTGTCT
          TCATCTAATG ATTTCACGTA TTTCACTTTC ACTGTATGCT TTTATCTATT
          TTTCAAAAGG TTGCAAGGTT TACTCAAGTG TGCTGTCTAT TTTTGTCTGT
          ATAATGCATA TGACTGTACT TTTTTGATAG CTTCTTGGCA AGAAACAAAA
          CATAGTTGAG ACACAGTTCT ATAGCAAAAT CACTGAATAT GACTTTGTCT
          TAATTAAATG GAATTTAGGC TAGAAGACCA CAATGACAGC ACTAATATTT
          AGAGCAGCCT TTCTCAATCG GATGTGAGCT CAGGTGACAT CAAGCCAGGA
          ATCTCATGAA GCTGCTCACA CACAATATCA TCACAACAGC TGGAGAATCA
          GATGATAAGA CACCATTTCC AAGCCCTCAG ACTTTGCTAC TAGAGAGGAG
          AGCAGAACAG AGAAGCTCAA TGAGGCTCCT TCCCAAACAA GGGAGGAACT
          AACTTAATTA AAGTTAGCTG ACTGCAGCCT GATTTAAGAT TAAATTTGGA
          GCCACACTAA AAAACAGCAG GTTGTTGCTT GAGCGAGCAA AAGAACTTGA
          TTTACATATT ATTGGAGTCA GGTAAGTAAA AAAAAATAAA AATGGAAAGA
          TGCTCCTATT TCTTTCCGTT AGCTTCATTT TAAAAATGGC TAAACTCTAC
          CCAATTTTCC CCCCAAGTTT CCATGTTGGA AGTGGATGTA CAGATCCTGA
          GTCTTTTGTG CAAGCTATTT CTGATGCACG TTGCGTTTTC GATATGGGGG
          TAAGTACAAT CTAAGCACTT ATCTAATTTA TTTGAGCATT AATAAGATTC
          TTGGGAAGTT TCTACTTCAT TGTTGAATGC AAAGTATTAA AATATAATTA
          GTATTCTTTA TGAATCAATT AGACTGATAT CTTGAATTAG TTAAATATCT
          TGTTTAAAAC AACAATTTTT ATAATTGTTT AGTTAACAAG TCCTTTTGGT
          ATTTATGGAG GCATTGGTAC ACAAAGGTAA TAAAATTGAC TGGTGCCTTA
          GGAACATTAT TCTCGCGCTG GGAACATGAA AAGAGCCCCA AACTGGGTGT
          CCCCGGGCAA CGGTGGTACC CCTGCTAATT CCTTCAACCC AGAAGCGCCT
          CGGCGCTTCT GAGACGAGCA CAGTGCAACG GTAGCACGGT CAAGCTTTGA
          GAAGAAAAGT CGGTGGCTGT TTGCCGTCT- ---------- --CCAAACTT
          AGCAATTTAA GGACTTGTGG ACTTCAACTC CCAGAATTCC TCAGCCAGCC
          TCGTCCCGCC GGAGAATTCT GGGCGTTG-A AGTCCAGAAA GTTTTCAAAG
          TTTTGGGCC- AAGGCAGGGT GGCAAGTTCC GTCTCCT-GC CCATGGAGAC
          CGACTCTCTG TGGTTTAGGT TCTGGTGATT AGGATGGTTC TGTGGTTACT
          GAAATGGCGT GAAACGTGAA GTGTAAAGCT CNNNNNCTTT TTTCTCTCTG
          TGTCTGTTTT CTAACTTTTG TTTTTTCTGT ATTTTTATTT TACAATGAAA
          CTTAATAATA AAATTTATTT TAGAAAAGGA AGGAATTTAC TCTCTCTAGG
          GCCGATGGGT GGGTGTTTTA TGGAGGGGGA CCCAAACTCA AGGAGGAATT
          CCTGGCTATG AGAACTATGA AACAGCAGAG TCACTTTTCA AGCCAAGGCG
          GTGTCGGATT CCTACCCTAA AGGGGTTGGA CTAGGTGACC TCTAAGGGAC
          CCTTCTGCAT TCTGGAACTC ACCTCGCTGT AGATGTTCTT CTGGAAGTCC
          AGCTCCTCCT TCAGGGTCTG CAGCCTTCCT TACTGAGTGA GCACCCATCG
          AAAGCAGGCA AAGCACTGAG AACAATTTGC TTGCAGAAAT CTGTTTCCTG
          TCACATAAAC ATATTCTCTC ATAGAATTCA AGCAATGATT CCCCAATCCA
          GCAAACCATC ACTTGTACTG TTTCACAGCA CTCAAGAACC CAAGGGCTGG
          GGCTGATGGG AGCAGGAGCA TAATACTTCA TGATGTTGGA GTATGTACTT
          CTTGACTTAC AACCGCAATT GGGAATGGAA CCTCTGTTGC TAAATGAAAC
          AGTTGGTAAA TAAGACGTGG CCAATTTTAC AACTTTTTTT CCCCATGGTT
          TTTAAGTGAA TCACCCCAGT TGTTAAGTCA ACCATACAGT TGTCTGAACG
          AAGCACACCA TTATTAAGCG AATCTGGCTT TCTCCATTGA CTTTGCTTCT
          GATTGGGCAA ATTGTGAACC TCCTGGCCTG TGACTTTTGA TAGTTCCGAC
          TTTACTAACC CAGATTTAAG GAAAGGTAAA GGATAATAGT AACTGGGTTT
          TCCCGCAATG ACACAACAGA TATCCACACA AATTTTGTAT GGTAAAAGTT
          TTGTTGCTTT CCCCC--GTC ATCACAATGA TGAGCTTTTA ATCTGTATTT
          TAGTAAGTGC TAAATACACA TAAACTCACA TCAAGTTCTT GCTTAGATTC
          AAATTTACTG TAGACACAAT ATTCCTAGAG AGAATTTGCA GATATATTAG
          GTCATCTTAA AAGCTTCAAA TAAAGCCACC CTAGATCAAC CCTGACTGCT
          TTTTAGAAGG CCAGATCCTG AAGTTGAAAC TCAATTACTT TGGCCACCTA
          ATGAGA---A AGGACTCACT GGAGAAGGGC CTAATGCTGG GAAAGATTGA
          GGGCAATAGA AGAAGGGGAT GGCAGAGAAA AGAGGTGGCT GGATGGAGTC
          ACTGAAACAG TAGGCGTGAG CTTAAATGGA CTCCAGAAGA TGGTAGAGGA
          CAGGAAGGCC TGGAGGAACG TTGTCCATGG GGTCGAGATG GGTCAGACAC
          GACTTCGCAA CTAACAATAA CAACAAAAAC TTATTACAAC AGTAACTATG
          TGAGCACTAG TTACAAGCCA CAATACACGT CAAGATCTAA ACTAAAAAAC
          CTCAGAGACA TCAAATAAAT TTTAAAAAAC TGAAAGAAAG TAATTTTAAA
          TCCAACTTAA TGCATTGGCA TTCTGAATAA ATGCCTGCAA AGAATCTGTT
          TTNNNNNGCC AAGCATTCAA CATAGCAACA TATGCTACTA AAACATAGCC
          ATTTGACAGC ATGAAGTCAG AACGCAGGTT GCCCACCTTG CTCTAAAAAA
          ATAGCAATAT AAAATTCCCT CTTAAAAAGT ACCATCATT- AAAAGTACAG
          GATCTGTGAG CAGAGTAGAA TCTGCACTTA CTGGAGCTGC GGTACAATCC
          CGGAGCTTTC GGAAGCAGGG GTGGCAGGCG TTATAGGAGT CATGGGAGTT
          TTATTCTTCA AACATTCCAT CAACAACAAG GTCTTACAGG TAATGGCTTT
          CAAAATCACT TGGCAGATTC TTTAACTCTT AGTTTTTAAA TGTCTGCTTT
          TTACTTTGCG TATATAGCAG CTTTGGATAT AAAAGTAAAA ACTTTCTTTT
          TCTAATAAAA TTGCTCCAGT TGTCAGCTTT GTACAGTGGT GGATTGGTGG
          AATCTTCGAA TTGGGAAATA AGGTTTCAGG ATTAGACTTA ACTTTGACAT
          GCATTTTTAG ACTGCTCAGA AAAACATGAG TACCAAGGAC CCCAGTATGG
          GGGTCCTTGG TGCTCTCTCT ACTTGGTTGT TTCATTACCC ATGCTAGGTA
          ACATCATCAG TGCTAATAAG GAGTGGGGTT TACTCTCAGA TTATATTCTA
          GTGCAGGGGT CTCCAACCCC CGGTCTGTGG ACCAGTACTG GGCTGCAGCA
          TGCCATTAAC CGGTCCACAT AAAAAAAGCC CCATCCATGG GAAGCA----
          ---------- -------CTC TCCGGTCCAC AGAAAAATCT TTCTCCATAG
          AATTGGTCCC TGGTGCCCAA AAGGTTGGGG ACCTCTGTTC TAGTGACTTG
          TCCTGCCAGC ATGGATAGGA ATGGTCTCGG AGGTTCTTTG GATGGGTTGC
          TTACTATTAA CTTCTTTGGC AGTTCATTGA TTGGTGTATG TTATTTACTT
          CTTGATGTTA AACTTGCTAT TAATCTATGC TTATCTAGAT ATTGACTGCT
          GTTGAGGAGG TATTTGGGGG ATTTGTTATT CCCTTTTTGG CTTGCTGATT
          ATCTCCTTTG CACCATATGT AGATGTTGTC TATTCCTGTG TGTCTGTCTT
          TACTCAAAGC ACAAAATAAA TGTTGCAAGA CTACTGTTGC TTTTTTAAAA
          GTAAGTGTGC ACTAATGCTC TGAAATATAA TCTGCAAACT ATGTTTAGAA
          GGTCAAGCAA CTGGCACAAC TAGTGAGGAA TTCCAATTAT CTCTCACTTA
          CTTAACCCCT TGACAGGGCT AATCCAACTT CTTGCATCTG CCAATACAAT
          TTGTTTATAA AGATATCTAC TTAAATGCAT ACCTTTTCCA ATCAACTTAT
          AACCTTATTA CATTCACTGA ATACAATGAC ATAGCTATAT AACAATTACC
          TTTCTAGTTA TACTTCTCCA ATACTCCCCC CATGCATTTA CTTAATTTCT
          TTTTTAGGTC TACAAAATCC ACTCTATGCA ATTTGTCATA ACTATAGTAC
          ATTAAGATAA AATGCCAAAT AAGGTTTCAT CAGCAAAACT AAAAGTGTTG
          ATGGCATCGG GCTCCCAGCG TCCTGTCTGG ACGTTGAGAT GGAGAACCAG
          TTTTCCACAA AACATGGCCA CTTGGGGGGT CCCCAGGGTG GGCCCAAGGG
          ATGCCCCTAT TCCCTGAAAG CACAAAAAGA GGGGGAAA-G ATTAGTCGAC
          ATGTCTGGCA AA-TGCCAAG CAGATTGTGG CTGGGATAGG ACCACAGCCA
          AGGTGACATC CATGGGGCAT CATCTGTCAC GCAAGGTTCT TCCACTT-AG
          CAAATTCCCC CATGATCTAG ATGGGAGG-- --AGAGAGAG GGCCGTGAAG
          ATCGTGGCCA ACAGAAGGCC CCATCAACAC CATGCGCAGA AAACACCACT
          GGAAAAATCT AACACATGCT GGACTGATAC AAACCTTCAT TGCAGGTGTT
          AAGGCAAACC ACACCCTTTC CGTATTGGGC AAATTTTCAG TTTTACAATT
          TTAAGAAAAC ATAAGNNNNN TTAATTTGAA AGAGCAGATA AAAACCTTTC
          CAGATCCAGC AAGAGAAGAT TCAGATCAGA AAAGAAAATC CTGCAGAGCT
          GGGGGAATAA AAGGAAGAAA GGAAGGAAGA AAAAAA-GAT GAACAAAGAG
          AATGAAAAGA TTGCAAAGTA TCCTTTTTGT AGGCAGGAGA AGAAAGCAAA
          AAAGTATAGA GGCGAAATGC TGGGCAGGTT TGCAAGGGAC CACATGCAAA
          TACACACCTG AGTCATCTTC TCTCTGTTGG CCTTGGGGTT CAGGGGGGCT
          TCTGTCAACA ACACGGGATG CTCTTCCGGG GCAACTATGC CACAATTAGA
          CATTGTTCAC ATCCTTACAG TTTATCTATG AACCTGACTA ACCCTCACCC
          TAATTTTACT AAAAATTAAA ACCTTCACAA TAAACACCAA ACCAAAAAAC
          GACCCCAGTC ATTACCCACA ACCAACAACA CCCCCACTAC AATGAACATA
          AATATATTTG AACAATTTAT TAATCCAGAG TTTATTTTCA TCCCCATATC
          CCCCCTATCG ATCATAATGT CATATCTTCT GATCTATCAC AAGCCTAAAC
          TACTAGGAAA TCGCATAACA ACTGCCACCA CAAAATTTCT AAAGATCTTT
          ATTCTAAACA TAACAAGTCA ACTTACCCCA AAAGGACAAA AATGATCACC
          TCTACTAGCC AGCCTTATTC TTTTACTTCT TCTATCTAAT CTACTAAGTT
          TATTACCTTA CACTTTCACC CCCACTTCTC AACTATCAAC AAACATAGCC
          TTGGCTCTTC CCTTATGACT AGCCACCCTA ATTCTAGGAA TAAAAGACAA
          ACCCTCCACA ACATTAGCCC ACTTATTACC AGAAGGTTCC CCGACCCCCC
          TAGTCCCATT TATGGTCTTA ATCGAAACAG CTAGTCAACT AATGCGACCC
          ATCGCCCTAG GAGTACGACT CACAGCCAAC ATCACCGCCG GTCACCTCCT
          A
Sistru015 CAGTCAGAGC ATAATATAAC TAAAATCAAT CAATCCGAAT AAAGCTGGAA
          GAGACATTAG GGGTCCTCTA GTACAGCCCC CTGCTCAAGC AGAAGAACTT
          ATATCATTTC AGACAAGTGA CTGTCTAGTC CAGACATGTC AAACTCGCAA
          CGTCACG--- ---------- --------TG ACGTCGCACA ACGTATCGGA
          GCTTTTTTGC CATTGCCAGC AATGGGGTGG GCACGGCTCT GGTATGATGA
          AACCGGCCTG CCTACTGCTG TGACACACAT AACAAAAATA ATAGAAACAT
          TCTAGTTTTG GCTTCTTTGA TTTGAGTTGT TGCACTTTTA AATATCTGTA
          TTTCCCATTA AGTTGGATTC ATTTAATATT TACTGTGCCT GAAACCTTCT
          TAAACC-CAA ACAAAGCAAT GTGATGTATT GCTTTAACAT AATTTTTATA
          TATGGAATAG CAAATTCAGA AACAGTTATA TTTTATCCAG ATAAGGTTAC
          TTTTTTTAAT TGATTTAGCT GCTCTAGGAG ATCAGTTGTC CCCCAAATGA
          ATACTAGATA CTCATAATTT TACTTTTTGG CTACCCTTTA TAATCTTTTC
          CAGATAGAAA AGCAACACTA TACACCTCTA ATGGAGAGCT AGAATGGTAA
          TGGTATTGGA TTAAAATCAA ACAGACTGAG ATTCAAGTCC AT--------
          ---------- ----CTCAAC CATG------ ---------G T-------AA
          CTCA------ ---------- ---------- -CTAGATAAA CTTCAATCAG
          TCACTTTTTC ACAACCTAAT TTGTTCCATA CATGGAACAG AGGAAAGAAT
          ACTTTTCATC CCATCATGAG TTCCCACAGG AAAAATGGGA TAAAAATTGG
          AGAAATCATA TGAATTTCAG TAATGAATTT CACTGAGTTC AACAGAGCTT
          ATTCATAAGG AAGTATCGGA AAAAAAATTA CCCCCAAATC CTCTGTAGGA
          GGATGATTTG CAAATATATT TCAAAAACGT TTTGCAGGTG CTATATAAAA
          CTATAAAGCA TTTTGTCAAG CTGATCTCCT GGTAAGAGAT GAAAAGGGGT
          AGATGATGGC TGTTAGTTGG -CTTATTGGA TTTGGGAAGA GATGG-AGGT
          GCAACCTTTA CTATTCTGCC GGATAGCAGA GGTGGGAGTA CGTGGCGGCA
          AGAAATGGCT TCATGCCGCT CTTTTTATTG CTGCTAT--T TTCCTCAAGA
          CTAAAAGAAA CTTTTCTTTC ATAGGTATGA TAATGAATAT GGATACAGCA
          ACCGTGTTGT GGACTTGACA ATTACAAGGA AAAGTCTTTT AATCAGTGTA
          GTCAGTTTTG CCATCTCAGT GAATTCTATC AAATTCACTA TCTTTCAATG
          CAGGAATTTG TAAGACTTTC CATCTGTGTT CATGCGAAAG TCTCACTGCT
          GCTGTCATAT AAGGAAACAA AATTCCATGT TTTCTTTCAA TCTATTCATC
          TGTCAAGCCT AATGCCACTT TTTTGTTGGG CTCTTTAGTT CATCGACCAT
          CTTCTTGAGG CAACTGTGCT GCTCTTTCAT CCGTTGTTTG TCTCTTGAAT
          TCCTGGGTCC GAAGGTCAAA GGCATCTCTC AACTGCTTAA CC--------
          ------ATCA CTGGCCACTG AGAGATAGCC CAGGGATATT CACTGTAGGG
          CCGTTTCTTC CCTGTTGCTG ACCTGTCTGA AGAAATGGAG AAACACAGTC
          ACATCCTCCC TCCGTTCAGG GGCCTTTCTT CAGGGTTTTT TCTCCCCAGT
          AAATCTGTCT TTTATTTAAC ACACATTGAC ACTAGGACTG AAACCAGATA
          TTTTATAACT TACCCTAAAA GGCAAGAATT CTATAAATTC CTAGCATCTC
          TCATCATTAG CTGAATCGAG TCTGATATCC AAAACATCTG GAGGGCACTC
          CCTTATCTCT TGTGAGTTCT GAAAGCTATA CAAGGATAAC ATACATTGGG
          GATTTGTGGA AGCACAGGAA TTAAATATTG CTCTCTGTAA CAGCAATTTA
          GAGAAGCAGT TACATTTCTT CTTGTCATTC CAGTTGCCTT TACACTGAAC
          TCTGGTTGAA ATGATTCTTG TTGAATACAG CAAATATTGA TTGGGTTGTT
          TGACCCTAAG GTTGACAGAA GCCAGCAGAT AGTGGTTACA GCTCTTCATC
          CGGTAGCGCT TATCGCTTGT AAACCCAAAA GGGGCTTTTT GCACTTGTCT
          TCATCTAATG ATTTCACGTA TTTCACTTTC ACTGTATGCT TTTATCTATT
          TTTCAAAAGG TTGCAAGGTT TACTCAAGTG TGCTGTCTAT TTTTGTCTGT
          ATAATGCATA TGACTGTACT TTTTTGATAG CTTCTTGGCA AGAAACAAAA
          CATAGTTGAG ACACAGTTCT ATAGCAAAAT CACTGAATAT GACTTTGTCT
          TAATTAAATG GAATTTAGGC TAGAAGACCA CAATGACAGC ACTAATATTT
          AGAGCAGCCT TTCTCAATCG GATGTGAGCT CAGGTGACAT CAAGCCAGGA
          ATCTCATGAA GCTGCTCACA CACAATATCA TCACAACAGC TGGAGAATCA
          GATGATAAGA CACCATTTCC AAGCCCTCAG ACTTTGCTAC TAGAGAGGAG
          AGCAGAACAG AGAAGCTCAA TGAGGCTCCT TCCCAAACAA GGGAGGAACT
          AACTTAATTA AAGTTAGCTG ACTGCAGCCT GATTTAAGAT TAAATTTGGA
          GCCACACTAA AAAACAGCAG GTTGTTGCTT GAGCGAGCAA AAGAACTTGA
          TTTACATATT ATTGGAGTCA GGTAAGTAAA AAAAAATAAA AATGGAAAGA
          TGCTCCTATT TCTTTCCGTT AGCTTCATTT TAAAAATGGC TAAACTCTAC
          CCAATTTTCC CCCCAAGTTT CCATGTTGGA AGTGGATGTA CAGATCCTGA
          GTCTTTTGTG CAAGCTATTT CTGATGCACG TTGCGTTTTC GATATGGGGG
          TAAGTACAAT CTAAGCACTT ATCTAATTTA TTTGAGCATT AATAAGATTC
          TTGGGAAGTT TCTACTTCAT TGTTGAATGC AAAGTATTAA AATATAATTA
          GTATTCTTTA TGAATCAATT AGACTGATAT CTTGAATTAG TTAAATATCT
          TGTTTAAAAC AACAATTTTT ATAATTGTTT AGTTAACAAG TCCTTTTGGT
          ATTTATGGAG GCATTGGTAC ACAAAGGTAA TAAAATTGAC TGGTGCCTTA
          GGAACATTAT TCTCGCGCTG GGAACATGAA AAGAGCCCCA AACTGGGTGT
          CCCCGGGCAA CGGTGGTACC CCTGCTAATT CCTTCAACCC AGAAGCGCCT
          CGGCGCTTCT GAGACGAGCA CAGTGCAACG GTAGCACGGT CAAGCTTTGA
          GAAGAAAAGT CGGTGGCTKT TTGCCGTCT- ---------- --CCAAACTT
          AGCAATTTAA GGACTTGTGG ACTTCAACTC CCAGAATTCC TCAGCCAGCC
          TCGTCCCGCC GGAGAATTCT GGGCGTTG-A AGTCCAGAAA GTTTTCAAAG
          TTTTGGGCC- AAGGCAGGGT GGCAAGTTCC GTCTCCT-GC CCATGGAGAC
          CGACTCTCTG TGGTTTAGGT TCTGGTGATT AGGATGGTTC TGTGGTTACT
          GAAATGGCGT GAAACGTGAA GTGTAAAGCT CNNNNNCTTT TTTCTCTCTG
          TGTCTGTTTT CTAACTTTTG TTTTTTCTGT ATTTTTATTT TACAATGAAA
          CTTAATAATA AAATTTATTT TAGAAAAGGA AGGAATTTAC TCTCTCTAGG
          GCCGATGGGT GGGTGTTTTA TGGAGGGGGA CCCAAACTCA AGGAGGAATT
          CCTGGCTATG AGAACTATGA AACAGCAGAG TCACTTTTCA AGCCAAGGCG
          GTGTCGGATT CCTACCCTAA AGGGGTTGGA CTAGGTGACC TCTAAGGGAC
          CCTTCTGCAT TCTGGAACTC ACCTCGCTGT AGATGTTCTT CTGGAAGTCC
          AGCTCCTCCT TCAGGGTCTG CAGCCTTCCT TACTGAGTGA GCACCCATCG
          AAAGCAGGCA AAGCACTGAG AACAATTTGC TTGCAGAAAT CTGTTTCCTG
          TCACATAAAC ATATTCTCTC ATAGAATTCA AGCAATGATT CCCCAATCCA
          GCAAACCATC ACTTGTACTG TTTCACAGCA CTCAAGAACC CAAGGACTGG
          GGCTGATGGG AGCAGGAGCA TAATACTTCA TGATGTTGGA GTGTGTACTT
          CTTGACTTAC AACCGCAATT GGGAATGGAA CCTCTGTTGC TAAATGAAAC
          AGTTGGTAAA TAAGACGTGG CCAATTTTAC AACTTTTTTT CCCCATGGTT
          TTTAAGTGAA TCACCCCAGT TGTTAAGTCA ACCATACAGT TGTCTGAACG
          AAGCACACCA TTATTAAGTG AATCTGGCTT TCTCCATTGA CTTTGCTTCT
          GATTGGGCAA ATTGTGAACC TCCTGGCCTG TGACTTTTGA TAGTTCCGAC
          TTTACTAACC CAGATTTAAG GAAAGGTAAA GGATAATAGT AACTGGGTTT
          TCCCGCAATG ACACAACAGA TATCCACACA AATTTTGTAT GGTAAAAGTT
          TTGTTGCTTT CCCCC--GTC ATCACAATGA TGAGCTTTTA ATCTGTATTT
          TAGTAAGTGC TAAATACACA TAAACTCACA TCAAGTTCTT GCTTAGATTC
          AAATTTACTG TAGACACAAT ATTCCTAGAG AGAATTTGCA GATATATTAG
          GTCATCTTAA AAGCTTCAAA TAAAGCCACC CTAGATCAAC CCTGACTGCT
          TTTTAGAAGG CCAGATCCTG AAGTTGAAAC TCAATTACTT TGGCCACCTA
          ATGAGA---A AGGACTCACT GGAGAAGGGC CTAATGCTGG GAAAGATTGA
          GGGCAATAGA AGAAGGGGAT GGCAGAGAAA AGAGGTGGCT GGATGGAGTC
          ACTGAAACAG TAGGCGTGAG CTTAAATGGA CTCCAGAAGA TGGTAGAGGA
          CAGGAAGGCC TGGAGGAACG TTGTCCATGG GGTCGAGATG GGTCAGACAC
          GACTTCGCAA CTAACAATAA CAACAAAAAC TTATTACAAC AGTAACTATG
          TGAGCACTAG TTACAAGCCA CAATACACGT CAAGATCTAA ACTAAAAAAC
          CTCAGAGACA TCAAATAAAT TTTAAAAAAC TGAAAGAAAG TAATTTTAAA
          TCCAACTTAA TGCATTGGCA TTCTGAATAA ATGCCTGCAA AGAATCTGTT
          TTNNNNNGCC AAGCATTCAA CATAGCAACA TATGCTACTA AAACATAGCC
          ATTTGACAGC ATGAAGTCAG AACGCAGGTT GCCCACCTTG CTCTAAAAAA
          ATAGCAATAT AAAATTCCCT CTTAAAAAGT ACCATCATT- AAAAGTACAG
          GATCTGTGAG CAGAGTAGAA TCTGCACTTA CTGGAGCTGC GGTACAATCC
          CGGAGCTTTC GGAAGCAGGG GTGGCAGGCG TTATAGGAGT CATGGGAGTT
          TTATTCTTCA AACATTCCAT CAACAACAAG GTCTTACAGG TAATGGCTTT
          CAAAATCACT TGGCAGATTC TTTAACTCTT AGTTTTTAAA TGTCTGCTTT
          TTACTTTGCG TATATAGCAG CTTTGGATAT AAAAGTAAAA ACTTTCTTTT
          TCTAATAAAA TTGCTCCAGT TGTCAGCTTT GTACAGTGGT GGATTGGTGG
          AATCTTCGAA TTGGGAAATA AGGTTTCAGG ATTAGACTTA ACTTTGACAT
          GCATTTTTAG ACTGCTCAGA AAAACATGAG TACCAAGGAC CCCAGTATGG
          GGGTCCTTGG TGCTCTCTCT ACTTGGTTGT TTCATTACCC ATGCTAGGTA
          ACATCATCAG TGCTAATAAG GAGTGGGGTT TACTCTCAGA TTATATTCTA
          GTGCAGGGGT CTCCAACCCC CGGTCTGTGG ACCAGTACTG GGCTGCAGCA
          TGCCATTAAC CGGTCCACAT AAAAAAAGCC CCATCCATGG GAAGCA----
          ---------- -------CTC TCCGGTCCAC AGAAAAATCT TTCTCCATAG
          AATTGGTCCC TGGTGCCCAA AAGGTTGGGG ACCTCTGTTC TAGTGACTTG
          TCCTGCCAGC ATGGATAGGA ATGGTCTCGG AGGTTCTTTG GATGGGTTGT
          TTACTATTAA CTTCTTTGGC AGTTCATTGA TTGGTGTATG TTATTTACTT
          CTTGATGTTA AACTTGCTAT TAATCTATGC TTATCTAGAT ATTGACTGCT
          GTTGAGGAGG TATTTGGGGG ATTTGTTATT CCCTTTTTGG CTTGCTGATT
          ATCTCCTTTG CACCATATGT AGATGTTGTC TATTCCTGTG TGTCTGTCTT
          TACTCAAAGC ACAAAATAAA TGTTGCAAGA CTACTGTTGC TTTTTTAAAA
          GTAAGTGTGC ACTAATGCTC TGAAATATAA TCTGCAAACT ATGTTTAGAA
          GGTCAAGCAA CTGGCACAAC TAGTGAGGAA TTCCAATTAT CTCTCACTTA
          CTTAACCCCT TGACAGGGCT AATCCAACTT CTTGCATCTG CCAATACAAT
          TTGTTTATAA AGATATCTAC TTAAATGCAT ACCTTTTCCA ATCAACTTAT
          AACCTTATTA CATTCACTGA ATACAATGAC ATAGCTATAT AACAATTACC
          TTTCTAGTTA TACTTCTCCA ATACTCCCCC CATGCATTTA CTTAATTTCT
          TTTTTAGGTC TACAAAATCC ACTCTATGCA ATTTGTCATA ACTATAGTAC
          ATTAAGATAA AATGCCAAAT AAGGTTTCAT CAGCAAAACT AAAAGTGTTG
          ATGGCATCGG GCTCCCAGCG TCCTGTCTGG ACGTTGAGAT GGAGAACCAG
          TTTTCCACAA AACATGGCCA CTTGGGGGGT CCCCAGGGTG GGCCCAAGGG
          ATGCCCCTAT TCCCTGAAAG CACAAAAAGA GGGGGAAA-G ATTAGTCGAC
          ATGTCTGGCA AA-TGCCAAG CAGATTGTGG CTGGGATAGG ACCACAGCCA
          AGGTGACATC CATGGGGCAT CATCTGTCAC GCAAGGTTCT TCCACTT-AG
          CAAATTCCCC CATGATCTAG ATGGGAGG-- --AGAGAGAG GGCCGTGAAG
          ATCGTGGCCA ACAGAAGGCC CCATCAACAC CATGCGCAGA AAACACCACT
          GGAAAAATCT AACACATGCT GGACAGATAC AAACCTTCAT TGCAGGTGTT
          AAGGCAAACC ACACCCTTTC CGTATTGGGC AAATTTTCAG TTTTACAATT
          TTAAGAAAAC ATAAGNNNNN TTAATTTGAA AGAGCAGATA AAAACCTTTC
          CAGATCCAGC AAGAGAAGAT TCAGATCAGA AAAGAAAATC CTGCAGAGCT
          GGGGGAATAA AAGGAAGAAA GGAAGGAAGA AAAAAA-GAT GAACAAAGAG
          AATGAAAAGA TTGCAAAGTA TCCTTTTTGT AGGCAGGAGA AGAAAGCAAA
          AAAGTATAGA GGCGAAATGC TGGGCAGGTT TGCAAGGGAC CACATGCAAA
          TACACACCTG AGTCATCTTC TCTCTGTTGG CCTTGGGGTT CAGGGGGGCT
          TCTGTCAACA ACACGGGATG CTCTTCCGGG GCAACTATGC CACAATTAGA
          CATTGTTCAC ATCCTTACAG TTTATCTATG AACCTGACTA ACCCTCACCC
          TAATTTTACT AAAAATTAAA ACCTTCACAA TAAACACCAA ACCAAAAAAC
          GACCCCAGTC ATTACCCACA ACCAACAACA CCCCCACTAC AATGAACATA
          AATATATTTG AACAATTTAT TAATCCAGAG TTTATTTTCA TCCCCATATC
          CCCCCTATCG ATCATAATGT CATATCTTCT GATCTATCAC AAGCCTAAAC
          TACTAGGAAA TCGCATAACA ACTGCCACCA CAAAATTTCT AAAGATCTTT
          ATTCTAAACA TAACAAGTCA ACTTACCCCA AAAGGACAAA AATGATCACC
          TCTACTAGCC AGCCTTATTC TTTTACTTCT TCTATCTAAT CTACTAAGTT
          TATTACCTTA CACTTTCACC CCCACTTCTC AACTATCAAC AAACATAGCC
          TTGGCTCTTC CCTTATGACT AGCCACCCTA ATTCTAGGAA TAAAAGACAA
          ACCCTCCACA ACATTAGCCC ACTTATTACC AGAAGGTTCC CCGACCCCCC
          TAGTCCCATT TATGGTCTTA ATCGAAACAG CTAGTCAACT AATGCGACCC
          ATCGCCCTAG GAGTACGACT CACAGCCAAC ATCACCGCCG GTCACCTCCT
          A
Sistru016 CAGTCAGAGC ATAATATAAC TAAAATCAAT CAATCCGAAT AAAGCTGGAA
          GAGACATTAG GGGTCCTCTA GTACAGCCCC CTGCTCAAGC AGAAGAACTT
          ATATCATTTC AGACAAGTGA CTGTCTAGTC CAGACATGTC AAACTCGCAA
          CGTCACG--- ---------- --------TG ACGTCGCACA ACGTATCGGA
          GCTTTTTTGC CATTGCCAGC AATGGGGTGG GCACGGCTCT GGTATGATGA
          AACCGGCCTG CCTACTGCTG TGACACACAT AACAAAAATA ATAGAAACAT
          TCTAGTTTTG GCTTCTTTGA TTTGAGTTGT TGCACTTTTA AATATCTGTA
          TTTCCCATTA AGTTGGATTC ATTTAATATT TACTGTGCCT GAAACCTTCT
          TAAACC-CAA ACAAAGCAAT GTGATGTATT GCTTTAACAT AATTTTTATA
          TATGGAATAG CAAATTCAGA AACAGTTATA TTTTATCCAG ATAAGGTTAC
          TTTTTTTAAT TGATTTAGCT GCTCTAGGAG ATCAGTTGTC CCCCAAATGA
          ATACTAGATA CTCATAATTT TACTTTTTGG CTACCCTTTA TAATCTTTTC
          CAGATAGAAA AGCAACACTA TACACCTCTA ATGGAGAGCT AGAATGGTAA
          TGGTATTGGA TTAAAATCAA ACAGACTGAG ATTCAAGTCC AT--------
          ---------- ----CTCAAC CATG------ ---------G T-------AA
          CTCA------ ---------- ---------- -CTAGATAAA CTTCAATCAG
          TCACTTTTTC ACAACCTAAT TTGTTCCATA CATGGAACAG AGGAAAGAAT
          ACTTTTCATC CCATCATGAG TTCCCACAGG AAAAATGGGA TAAAAATTGG
          AGAAATCATA TGAATTTCAG TAATGAATTT CACTGAGTTC AACAGAGCTT
          ATTCATAAGG AAGTATCGGA AAAAAAATTA CCCCCAAATC CTCTGTAGGA
          GGATGATTTG CAAATATATT TCAAAAACGT TTTGCAGGTG CTATATAAAA
          CTATAAAGCA TTTTGTCAAG CTGATCTCCT GGTAAGAGAT GAAAAGGGGT
          AGATGATGGC TGTTAGTTGG -CTTATTGGA TTTGGGAAGA GATGG-AGGT
          GCAACCTTTA CTATTCTGCC GGATAGCAGA GGTGGGAGTA CGTGGCGGCA
          AGAAATGGCT TCATGCCGCT CTTTTTATTG CTGCTAT--T TTCCTCAAGA
          CTAAAAGAAA CTTTTCTTTC ATAGGTATGA TAATGAATAT GGATACAGCA
          ACCGTGTTGT GGACTTGACA ATTACAAGGA AAAGTCTTTT AATCAGTGTA
          GTCAGTTTTG CCATCTCAGT GAATTCTATC AAATTCACTA TCTTTCAATG
          CAGGAATTTG TAAGACTTTC CATCTGTGTT CATGCGAAAG TCTCACTGCT
          GCTGTCATAT AAGGAAACAA AATTCCATGT TTTCTTTCAA TCTATTCATC
          TGTCAAGCCT AATGCCACTT TTTTGTTGGG CTCTTTAGTT CATCGACCAT
          GTTCTTGAGG CAACTGTGCT GCTCTTTCAT CCGTTGTTTG TCTCTTGAAT
          TCCTGGGTCC GAAGGTCAAA GGCATCTCTC AACTGCTTAA CC--------
          ------ATCA CTGGCCACTG AGAGATAGCC CAGGGATATT CACTGTAGGG
          CCATTTCTTC CCTGTTGCTG ACCTGTCTGA AGAAATGGAG AAACACAGTC
          ACATCCTCCC TCCGTTCAGG GGCCTTTCTT CAGGGTTTTT TCTCCCCAGT
          AAATCTGTCT TTTATTTAAC ACACATTGAC ACTAGGACTG AAACCAGATA
          TTTTATAACT TACCCTAAAA GGCAAGAATT CTATAAATTC CTAGCATCTC
          TCATCATTAG CTGAATCGAG TCTGATATCC AAAACATCTG GAGGGCACTC
          CCTTATCTCT TGTGAGTTCT GAAAGCTATA CAAGGATAAC ATACATTGGG
          GATTTGTGGA AGCACAGGAA TTAAATATTG CTCTCTGTAA CAGCAATTTA
          GAGAAGCAGT TACATTTCTT CTTGTCATTC CAGTTGCCTT TACACTGAAC
          TCTGGTTGAA ATGATTCTTG TTGAATACAG CAAATATTGA TTGGGTTGTT
          TGACCCTAAG GTTGACAGAA GCCAGCAGAT AGTGGTTACA GCTCTTCATC
          CGGTAGCGCT TATCGCTTGT AAACCCAAAA GGGGCTTTTT GCACTTGTCT
          TCATCTAATG ATTTCACGTA TTTCACTTTC ACTGTATGCT TTTATCTATT
          TTTCAAAAGG TTGCAAGGTT TACTCAAGTG TGCTGTCTAT TTTTGTCTGT
          ATAATGCATA TGACTGTACT TTTTTGATAG CTTCTTGGCA AGAAACAAAA
          CATAGTTGAG ACACAGTTCT ATAGCAAAAT CACTGAATAT GACTTTGTCT
          TAATTAAATG GAATTTAGGC TAGAAGACCA CAATGACAGC ACTAATATTT
          AGAGCAGCCT TTCTCAATCG GATGTGAGCT CAGGTGACAT CAAGCCAGGA
          ATCTCATGAA GCTGCTCACA CACAATATCA TCACAACAGC TGGAGAATCA
          GATGATAAGA CACCATTTCC AAGCCCTCAG ACTTTGCTAC TAGAGAGGAG
          AGCAGAACAG AGAAGCTCAA TGAGGCTCCT TCCCAAACAA GGGAGGAACT
          AACTTAATTA AAGTTAGCTG ACTGCAGCCT GATTTAAGAT TAAATTTGGA
          GCCACACTAA AAAACAGCAG GTTGTTGCTT GAGCGAGCAA AAGAACTTGA
          TTTACATATT ATTGGAGTCA GGTAAGTAAA AAAAAATAAA AATGGAAAGA
          TGCTCCTATT TCTTTCCGTT AGCTTCATTT TAAAAATGGC TAAACTCTAC
          CCAATTTTCC CCCCAAGTTT CCATGTTGGA AGTGGATGTA CAGATCCTGA
          GTCTTTTGTG CAAGCTATTT CTGATGCACG TTGCGTTTTC GATATGGGGG
          TAAGTACAAT CTAAGCACTT ATCTAATTTA TTTGAGCATT AATAAGATTC
          TTGGGAAGTT TCTACTTCAT TGTTGAATGC AAAGTATTAA AATATAATTA
          GTATTCTTTA TGAATCAATT AGACTGATAT CTTGAATTAG TTAAATATCT
          TGTTTAAAAC AACAATTTTT ATAATTGTTT AGTTAACAAG TCCTTTTGGT
          ATTTATGGAG GCATTGGTAC ACAAAGGTAA TAAAATTGAC TGGTGCCTTA
          GGAACATTAT TCTCGCGCTG GGAACATGAA AAGAGCCCCA AACTGGGTGT
          CCCCGGGCAA CGGTGGTACC CCTGCTAATT CCTTCAACCC AGAAGCGCCT
          CGGCGCTTCT GAGACGAGCA CAGTGCAACG GTAGCACGGT CAAGCTTTGA
          GAAGAAAAGT CGGTGGCTKT TTGCCGTCT- ---------- --CCAAACTT
          AGCAATTTAA GGACTTGTGG ACTTCAACTC CCAGAATTCC TCAGCCAGCC
          TCGTCCCGCC GGAGAATTCT GGGAGTTG-A AGTCCAGAAA GTTTTCAAAG
          TTTTGGGCC- AAGGCAGGGT GGCAAGTTCC GTCTCCT-GC CCATGGAGAC
          CGACTCTCTG TGGTTTAGGT TCTGGTGATT AGGATGGTTC TGTGGTTACT
          GAAATGGCGT GAAACGTGAA GTGTAAAGCT CNNNNNCTTT TTTCTCTCTG
          TGTCTGTTTT CTAACTTTTG TTTTTTCTGT ATTTTTATTT TACAATGAAA
          CTTAATAATA AAATTTATTT TAGAAAAGGA AGGAATTTAC TCTCTCTAGG
          GCCGATGGGT GGGTGTTTTA TGGAGGGGGA CCCAAACTCA AGGAGGAATT
          CCTGGCTATG AGAACTATGA AACAGCAGAG TCACTTTTCA AGCCAAGGCG
          GTGTCGGATT CCTACCCTAA AGGGGTTGGA CTAGGTGACC TCTAAGGGAC
          CCTTCTGCAT TCTGGAACTC ACCTCGCTGT AGATGTTCTT CTGGAAGTCC
          AGCTCCTCCT TCAGGGTCTG CAGCCTTCCT TACTGAGTGA GCACCCATCG
          AAAGCAGGCA AAGCACTGAG AACAATTTGC TTGCAGAAAT CTGTTTCCTG
          TCACATAAAC ATATTCTCTC ATAGAATTCA AGCAATGATT CCCCAATCCA
          GCAAACCATC ACTTGTACTG TTTCACAGCA CTCAAGAACC CAAGGACTGG
          GGCTGATGGG AGCAGGAGCA TAATACTTCA TGATGTTGGA GTGTGTACTT
          CTTGACTTAC AACCGCAATT GGGAATGGAA CCTCTGTTGC TAAATGAAAC
          AGTTGGTAAA TAAGACGTGG CCAATTTTAC AACTTTTTTT CCCCATGGTT
          TTTAAGTGAA TCACCCCAGT TGTTAAGTCA ACCATACAGT TGTCTGAACG
          AAGCACACCA TTATTAAGTG AATCTGGCTT TCTCCATTGA CTTTGCTTCT
          GATTGGGCAA ATTGTGAACC TCCTGGCCTG TGACTTTTGA TAGTTCCGAC
          TTTACTAACC CAGATTTAAG GAAAGGTAAA GGATAATAGT AACTGGGTTT
          TCCCGCAATG ACACAACAGA TATCCACACA AATTTTGTAT GGTAAAAGTT
          TTGTTGCTTT CCCCC--GTC ATCACAATGA TGAGCTTTTA ATCTGTATTT
          TAGTAAGTGC TAAATACACA TAAACTCACA TCAAGTTCTT GCTTAGATTC
          AAATTTACTG TAGACACAAT ATTCCTAGAG AGAATTTGCA GATATATTAG
          GTCATCTTAA AAGCTTCAAA TAAAGCCACC CTAGATCAAC CCTGACTGCT
          TTTTAGAAGG CCAGATCCTG AAGTTGAAAC TCAATTACTT TGGCCACCTA
          ATGAGA---A AGGACTCACT GGAGAAGGGC CTAATGCTGG GAAAGATTGA
          GGGCAATAGA AGAAGGGGAT GGCAGAGAAA AGAGGTGGCT GGATGGAGTC
          ACTGAAACAG TAGGCGTGAG CTTAAATGGA CTCCAGAAGA TGGTAGAGGA
          CAGGAAGGCC TGGAGGAACG TTGTCCATGG GGTCGAGATG GGTCAGACAC
          GACTTCGCAA CTAACAATAA CAACAAAAAC TTATTACAAC AGTAACTATG
          TGAGCACTAG TTACAAGCCA CAATACACGT CAAGATCTAA ACTAAAAAAC
          CTCAGAGACA TCAAATAAAT TTTAAAAAAC TGAAAGAAAG TAATTTTAAA
          TCCAACTTAA TGCATTGGCA TTCTGAATAA ATGCCTGCAA AGAATCTGTT
          TTNNNNNGCC AAGCATTCAA CATAGCAACA TATGCTACTA AAACATAGCC
          ATTTGACAGC ATGAAGTCAG AACGCAGGTT GCCCACCTTG CTCTAAAAAA
          ATAGCAATAT AAAATTCCCT CTTAAAAAGT ACCATCATT- AAAAGTACAG
          GATCTGTGAG CAGAGTAGAA TCTGCACTTA CTGGAGCTGC GGTACAATCC
          CGGAGCTTTC GGAAGCAGGG GTGGCAGGCG TTATAGGAGT CATGGGAGTT
          TTATTCTTCA AACATTCCAT CAACAACAAG GTCTTACAGG TAATGGCTTT
          CAAAATCACT TGGCAGATTC TTTAACTCTT AGTTTTTAAA TGTCTGCTTT
          TTACTTTGCG TATATAGCAG CTTTGGATAT AAAAGTAAAA ACTTTCTTTT
          TCTAATAAAA TTGCTCCAGT TGTCAGCTTT GTACAGTGGT GGATTGGTGG
          AATCTTCGAA TTGGGAAATA AGGTTTCAGG ATTAGACTTA ACTTTGACAT
          GCATTTTTAG ACTGCTCAGA AAAACATGAG TACCAAGGAC CCCAGTATGG
          GGGTCCTTGG TGCTCTCTCT ACTTGGTTGT TTCATTACCC ATGCTAGGTA
          ACATCATCAG TGCTAATAAG GAGTGGGGTT TACTCTCAGA TTATATTCTA
          GTGCAGGGGT CTCCAACCCC CGGTCTGTGG ACCAGTACTG GGCTGCAGCA
          TGCCATTAAC CGGTCCACAT AAAAAAAGCC CCATCCATGG GAAGCA----
          ---------- -------CTC TCCGGTCCAC AGAAAAATCT TTCTCCATAG
          AATTGGTCCC TGGTGCCCAA AAGGTTGGGG ACCTCTGTTC TAGTGACTTG
          TCCTGCCAGC ATGGATAGGA ATGGTCTCGG AGGTTCTTTG GATGGGTTGT
          TTACTATTAA CTTCTTTGGC AGTTCATTGA TTGGTGTATG TTATTTACTT
          CTTGATGTTA AACTTGCTAT TAATCTATGC TTATCTAGAT ATTGACTGCT
          GTTGAGGAGG TATTTGGGGG ATTTGTTATT CCCTTTTTGG CTTGCTGATT
          ATCTCCTTTG CACCATATGT AGATGTTGTC TATTCCTGTG TGTCTGTCTT
          TACTCAAAGC ACAAAATAAA TGTTGCAAGA CTACTGTTGC TTTTTTAAAA
          GTAAGTGTGC ACTAATGCTC TGAAATATAA TCTGCAAACT ATGTTTAGAA
          GGTCAAGCAA CTGGCACAAC TAGTGAGGAA TTCCAATTAT CTCTCACTTA
          CTTAACCCCT TGACAGGGCT AATCCAACTT CTTGCATCTG CCAATACAAT
          TTGTTTATAA AGATATCTAC TTAAATGCAT ACCTTTTCCA ATCAACTTAT
          AACCTTATTA CATTCACTGA ATACAATGAC ATAGCTATAT AACAATTACC
          TTTCTAGTTA TACTTCTCCA ATACTCCCCC CATGCATTTA CTTAATTTCT
          TTTTTAGGTC TACAAAATCC ACTCTATGCA ATTTGTCATA ACTATAGTAC
          ATTAAAATAA AATGCCAAAT AAGGTTTCAT CAGCAAAACT AAAAGTGTTG
          ATGGCATCGG GCTCCCAGCG TCCTGTCTGG ACGTTGAGAT GGAGAACCAG
          TTTTCCACAA AACATGGCCA CTTGGGGGGT CCCCAGGGTG GGCCCAAGGG
          ATGCCCCTAT TCCCTGAAAG CACAAAAAGA GGGGGAAA-G ATTAGTCGAC
          ATGTCTGGCA AA-TGCCAAG CAGATTGTGG CTGGGATAGG ACCACAGCCA
          AGGTGACATC CATGGGGCAT CATCTGTCAC GCAAGGTTCT TCCACTT-AG
          CAAATTCCCC CATGATCTAG ATGGGAGG-- --AGAGAGAG GGCCGTGAAG
          ATCGTGGCCA ACAGAAGGCC CCATCAACAC CATGCGCAGA AAACACCACT
          GGAAAAATCT AACACATGCT GGACAGATAC AAACCTTCAT TGCAGGTGTT
          AAGGCAAACC ACACCCTTTC CGTATTGGGC AAATTTTCAG TTTTACAATT
          TTAAGAAAAC ATAAGNNNNN TTAATTTGAA AGAGCAGATA AAAACCTTTC
          CAGATCCAGC AAGAGAAGAT TCAGATCAGA AAAGAAAATC CTGCAGAGCT
          GGGGGAATAA AAGGAAGAAA GGAAGGAAGA AAAAAA-GAT GAACAAAGAG
          AATGAAAAGA TTGCAAAGTA TCCTTTTTGT AGGCAGGAGA AGAAAGCAAA
          AAAGTATAGA GGCGAAATGC TGGGCAGGTT TGCAAGGGAC CACATGCAAA
          TACACACCTG AGTCATCTTC TCTCTGTTGG CCTTGGGGTT CAGGGGGGCT
          TCTGTCAACA ACACGGGATG CTCTTCCGGG GCAACTATGC CACAATTAGA
          CATTGTTCAC ATCCTTACAG TTTATCTATG AACCTGACTA ACCCTCACCC
          TAATTTTACT AAAAATTAAA ACCTTCACAA TAAACACCAA ACCAAAAAAC
          GACCCCAGTC ATTACCCACA ACCAACAACA CCCCCACTAC AATGAACATA
          AATATATTTG AACAATTTAT TAATCCAGAG TTTATTTTCA TCCCCATATC
          CCCCCTATCG ATCATAATGT CATATCTTCT GATCTATCAC AAGCCTAAAC
          TACTAGGAAA TCGCATAACA ACTGCCACCA CAAAATTTCT AAAGATCTTT
          ATTCTAAACA TAACAAGTCA ACTTACCCCA AAAGGACAAA AATGATCACC
          TCTACTAGCC AGCCTTATTC TTTTACTTCT TCTATCTAAT CTACTAAGTT
          TATTACCTTA CACTTTCACC CCCACTTCTC AACTATCAAC AAACATAGCC
          TTGGCTCTTC CCTTATGACT AGCCACCCTA ATTCTAGGAA TAAAAGACAA
          ACCCTCCACA ACATTAGCCC ACTTATTACC AGAAGGTTCC CCGACCCCCC
          TAGTCCCATT TATGGTCTTA ATCGAAACAG CTAGTCAACT AATGCGACCC
          ATCGCCCTAG GAGTACGACT CACAGCCAAC ATCACCGCCG GTCACCTCCT
          A
Sistru017 CAGTCAGAGC ATAATATAAC TAAAATCAAT CAATCCGAAT AAAGCTGGAA
          GAGACATTAG GGGTCCTCTA GTACAGCCCC CTGCTCAAGC AGAAGAACTT
          ATATCATTTC AGACAAGTGA CTGTCTAGTC CAGACATGTC AAACTCGCAA
          CGTCACG--- ---------- --------TG ACGTCGCACA ACGTATCGGA
          GCTTTTTTGC CATTGCCAGC AATGGGGTGG GCACGGCTCT GGTATGATGA
          AACCGGCCTG CCTACTGCTG TGACACACAT AACAAAAATA ATAGAAACAT
          TCTAGTTTTG GCTTCTTTGA TTTGAGTTGT TGCACTTTTA AATATCTGTA
          TTTCCCATTA AGTTGGATTC ATTTAATATT TACTGTGCCT GAAACCTTCT
          TAAACC-CAA ACAAAGCAAT GTGATGTATT GCTTTAACAT AATTTTTATA
          TATGGAATAG CAAATTCAGA AACAGTTATA TTTTATCCAG ATAAGGTTAC
          TTTTTTTAAT TGATTTAGCT GCTCTAGGAG ATCAGTTGTC CCCCAAATGA
          ATACTAGATA CTCATAATTT TACTTTTTGG CTACCCTTTA TAATCTTTTC
          CAGATAGAAA AGCAACACTA TACACCTCTA ATGGAGAGCT AGAATGGTAA
          TGGTATTGGA TTAAAATCAA ACAGACTGAG ATTCAAGTCC AT--------
          ---------- ----CTCAAC CATG------ ---------G T-------AA
          CTCA------ ---------- ---------- -CTAGATAAA CTTCAATCAG
          TCACTTTTTC ACAACCTAAT TTGTTCCATA CATGGAACAG AGGAAAGAAT
          ACTTTTCATC CCATCATGAG TTCCCACAGG AAAAATGGGA TAAAAATTGG
          AGAAATCATA TGAATTTCAG TAATGAATTT CACTGAGTTC AACAGAGCTT
          ATTCATAAGG AAGTATCGGA AAAAAAATTA CCCCCAAATC CTCTGTAGGA
          GGATGATTTG CAAATATATT TCAAAAACGT TTTGCAGGTG CTATATAAAA
          CTATAAAGCA TTTTGTCAAG CTGATCTCCT GGTAAGAGAT GAAAAGGGGT
          AGATGATGGC TGTTAGTTGG -CTTATTGGA TTTGGGAAGA GATGGGAGGT
          GCAACCTTTA CTATTCTGCC GGATAGCAGA GGTGGGAGTA CGTGGCGGCA
          AGAAATGGCT TCATGCCGCT CTTTTTATTG CTGCTAT--T TTCCTCAAGA
          CTAAAAGAAA CTTTTCTTTC ATAGGTATGA TAATGAATAT GGATACAGCA
          ACCGTGTTGT GGACTTGACA ATTACAAGGA AAAGTCTTTT AATCAGTGTA
          GTCAGTTTTG CCATCTCAGT GAATTCTATC AAATTCACTA TCTTTCAATG
          CAGGAATTTG TAAGACTTTC CATCTGTGTT CATGCGAAAG TCTCACTGCT
          GCTGTCATAT AAGGAAACAA AATTCCATGT TTTCTTTCAA TCTATTCATC
          TGTCAAGCCT AATGCCACTT TTTTGTTGGG CTCTTTAGTT CATCGACCAT
          CTTCTTGAGG CAACTGTGCT GCTCTTTCAT CCGTTGTTTG TCTCTTGAAT
          TCCTGGGTCC GAAGGTCAAA GGCATCTCTC AACTGCTTAA CC--------
          ------ATCA CTGGCCACTG AGAGATAGCC CAGGGATATT CACTGTAGGG
          CCGTTTCTTC CCTGTTGCTG ACCTGTCTGA AGAAATGGAG AAACACAGTC
          ACATCCTCCC TCCGTTCAGG GGCCTTTCTT CAGGGTTTTT TCTCCCCAGT
          AAATCTGTCT TTTATTTAAC ACACATTGAC ACTAGGACTG AAACCAGATA
          TTTTATAACT TACCCTAAAA GGCAAGAATT CTATAAATTC CTAGCATCTC
          TCATCATTAG CTGAATCGAG TCTGATATCC AAAACATCTG GAGGGCACTC
          CCTTATCTCT TGTGAGTTCT GAAAGCTATA CAAGGATAAC ATACATTGGG
          GATTTGTGGA AGCACAGGAA TTAAATATTG CTCTCTGTAA CAGCAATTTA
          GAGAAGCAGT TACATTTCTT CTTGTCATTC CAGTTGCCTT TACACTGAAC
          TCTGGTTGAA ATGATTCTTG TTGAATACAG CAAATATTGA TTGGGTTGTT
          TGACCCTAAG GTTGACAGAA GCCAGCAGAT AGTGGTTACA GCTCTTCATC
          CGGTAGCGCT TATCGCTTGT AAACCCAAAA GGGGCTTTTT GCACTTGTCT
          TCATCTAATG ATTTCACGTA TTTCACTTTC ACTGTATGCT TTTATCTATT
          TTTCAAAAGG TTGCAAGGTT TACTCAAGTG TGCTGTCTAT TTTTGTCTGT
          ATAATGCATA TGACTGTACT TTTTTGATAG CTTCTTGGCA AGAAACAAAA
          CATAGTTGAG ACACAGTTCT ATAGCAAAAT CACTGAATAT GACTTTGTCT
          TAATTAAATG GAATTTAGGC TAGAAGACCA CAATGACAGC ACTAATATTT
          AGAGCAGCCT TTCTCAATCG GATGTGAGCT CAGGTGACAT CAAGCCAGGA
          ATCTCATGAA GCTGCTCACA CACAATATCA TCACAACAGC TGGAGAATCA
          GATGATAAGA CACCATTTCC AAGCCCTCAG ACTTTGCTAC TAGAGAGGAG
          AGCAGAACAG AGAAGCTCAA TGAGGCTCCT TCCCAAACAA AGGAGGAACT
          AACTTAATTA AAGTTAGCTG ACTGCAGCCT GATTTAAGAT TAAATTTGGA
          GCCACACTAA AAAACAGCAG GTTGTTGCTT GAGCGAGCAA AAGAACTTGA
          TTTACATATT ATTGGAGTCA GGTAAGTAAA AAAAAATAAA AATGGAAAGA
          TGCTCCTATT TCTTTCCGTT AGCTTCATTT TAAAAATGGC TAAACTCTAC
          CCAATTTTCC CCCCAAGTTT CCATGTTGGA AGTGGATGTA CAGATCCTGA
          GTCTTTTGTG CAAGCTATTT CTGATGCACG TTGCGTTTTC GATATGGGGG
          TAAGTACAAT CTAAGCACTT ATCTAATTTA TTTGAGCATT AATAAGATTC
          TTGGGAAGTT TCTACTTCAT TGTTGAATGC AAAGTATTAA AATATAATTA
          GTATTCTTTA TGAATCAATT AGACTGATAT CTTGAATTAG TTAAATATCT
          TGTTTAAAAC AACAATTTTT ATAATTGTTT AGTTAACAAG TCCTTTTGGT
          ATTTATGGAG GCATTGGTAC ACAAAGGTAA TAAAATTGAC TGGTGCCTTA
          GGAACATTAT TCTCGCGCTG GGAACATGAA AAGAGCCCCA AACTGGGTGT
          CCCCGGGCAA CGGTGGTACC CCTGCTAATT CCTTCAACCC AGAAGCGCCT
          CGGCGCTTCT GAGACGAGCA CAGTGCAACG GTAGCACGGT CAAGCTTTGA
          GAAGAAAAGT CGGTGGCTGT TTGCCGTCT- ---------- --CCAAACTT
          AGCAATTTAA GGACTTGTGG ACTTCAACTC CCAGAATTCC TCAGCCAGCC
          TCGTCCCGCC GGAGAATTCT GGGCGTTG-A AGTCCAGAAA GTTTTCAAAG
          TTTTGGGCC- AAGGCAGGGT GGCAAGTTCC GTCTCCT-GC CCATGGAGAC
          CGACTCTCTG TGGTTTAGGT TCTGGTGATT AGGATGGTTC TGTGGTTACT
          GAAATGGCGT GAAACGTGAA GTGTAAAGCT CNNNNNCTTT TTTCTCTCTG
          TGTCTGTTTT CTAACTTTTG TTTTTTCTGT ATTTTTATTT TACAATGAAA
          CTTAATAATA AAATTTATTT TAGAAAAGGA AGGAATTTAC TCTCTCTAGG
          GCCGATGGGT GGGTGTTTTA TGGAGGGGGA CCCAAACTCA AGGAGGAATT
          CCTGGCTATG AGAACTATGA AACAGCAGAG TCACTTTTCA AGCCAAGGCG
          GTGTCGGATT CCTACCCTAA AGGGGTTGGA CTAGGTGACC TCTAAGGGAC
          CCTTCTGCAT TCTGGAACTC ACCTCGCTGT AGATGTTCTT CTGGAAGTCC
          AGCTCCTCCT TCAGGGTCTG CAGCCTTCCT TACTGAGTGA GCACCCATCG
          AAAGCAGGCA AAGCACTGAG AACAATTTGC TTGCAGAAAT CTGTTTCCTG
          TCACATAAAC ATATTCTCTC ATAGAATTCA AGCAATGATT CCCCAATCCA
          GCAAACCATC ACTTGTACTG TTTCACAGCA CTCAAGAACC CAAGGACTGG
          GGCTGATGGG AGCAGGAGCA TAATACTTCA TGATGTTGGA GTGTGTACTT
          CTTGACTTAC AACCGCAATT GGGAATGGAA CCTCTGTTGC TAAATGAAAC
          AGTTGGTAAA TAAGACGTGG CCAATTTTAC AACTTTTTTT CCCCATGGTT
          TTTAAGTGAA TCACCCCAGT TGTTAAGTCA ACCATACAGT TGTCTGAACG
          AAGCACACCA TTATTAAGTG AATCTGGCTT TCTCCATTGA CTTTGCTTCT
          GATTGGGCAA ATTGTGAACC TCCTGGCCTG TGACTTTTGA TAGTTCCGAC
          TTTACTAACC CAGATTTAAG GAAAGGTAAA GGATAATAGT AACTGGGTTT
          TCCCGCAATG ACACAACAGA TATCCACACA AATTTTGTAT GGTAAAAGTT
          TTGTTGCTTT CCCCC--GTC ATCACAATGA TGAGCTTTTA ATCTGTATTT
          TAGTAAGTGC TAAATACACA TAAACTCACA TCAAGTTCTT GCTTAGATTC
          AAATTTACTG TAGACACAAT ATTCCTAGAG AGAATTTGCA GATATATTAG
          GTCATCTTAA AAGCTTCAAA TAAAGCCACC CTAGATCAAC CCTGACTGCT
          TTTTAGAAGG CCAGATCCTG AAGTTGAAAC TCAATTACTT TGGCCACCTA
          ATGAGA---A AGGACTCACT GGAGAAGGGC CTAATGCTGG GAAAGATTGA
          GGGCAATAGA AGAAGGGGAT GGCAGAGAAA AGAGGTGGCT GGATGGAGTC
          ACTGAAACAG TAGGCGTGAG CTTAAATGGA CTCCAGAAGA TGGTAGAGGA
          CAGGAAGGCC TGGAGGAACG TTGTCCATGG GGTCGAGATG GGTCAGACAC
          GACTTCGCAA CTAACAATAA CAACAAAAAC TTATTACAAC AGTAACTATG
          TGAGCACTAG TTACAAGCCA CAATACACGT CAAGATCTAA ACTAAAAAAC
          CTCAGAGACA TCAAATAAAT TTTAAAAAAC TGAAAGAAAG TAATTTTAAA
          TCCAACTTAA TGCATTGGCA TTCTGAATAA ATGCCTGCAA AGAATCTGTT
          TTNNNNNGCC AAGCATTCAA CATAGCAACA TATGCTACTA AAACATAGCC
          ATTTGACAGC ATGAAGTCAG AACGCAGGTT GCCCACCTTG CTCTAAAAAA
          ATAGCAATAT AAAATTCCCT CTTAAAAAGT ACCATCATT- AAAAGTACAG
          GATCTGTGAG CAGAGTAGAA TCTGCACTTA CTGGAGCTGC GGTACAATCC
          CGGAGCTTTC GGAAGCAGGG GTGGCAGGCG TTATAGGAGT CATGGGAGTT
          TTATTCTTCA AACATTCCAT CAACAACAAG GTCTTACAGG TAATGGCTTT
          CAAAATCACT TGGCAGATTC TTTAACTCTT AGTTTTTAAA TGTCTGCTTT
          TTACTTTGCG TATATAGCAG CTTTGGATAT AAAAGTAAAA ACTTTCTTTT
          TCTAATAAAA TTGCTCCAGT TGTCAGCTTT GTACAGTGGT GGATTGGTGG
          AATCTTCGAA TTGGGAAATA AGGTTTCAGG ATTAGACTTA ACTTTGACAT
          GCATTTTTAG ACTGCTCAGA AAAACATGAG TACCAAGGAC CCCAGTATGG
          GGGTCCTTGG TGCTCTCTCT ACTTGGTTGT TTCATTACCC ATGCTAGGTA
          ACATCATCAG TGCTAATAAG GAGTGGGGTT TACTCTCAGA TTATATTCTA
          GTGCAGGGGT CTCCAACCCC CGGTCTGTGG ACCAGTACTG GGCTGCAGCA
          TGCCATTAAC CGGTCCACAT AAAAAAAGCC CCATCCATGG GAAGCA----
          ---------- -------CTC TCCGGTCCAC AGAAAAATCT TTCTCCATAG
          AATTGGTCCC TGGTGCCCAA AAGGTTGGGG ACCTCTGTTC TAGTGACTTG
          TCCTGCCAGC ATGGATAGGA ATGGTCTCGG AGGTTCTTTG GATGGGTTGT
          TTACTATTAA CTTCTTTGGC AGTTCATTGA TTGGTGTATG TTATTTACTT
          CTTGATGTTA AACTTGCTAT TAATCTATGC TTATCTAGAT ATTGACTGCT
          GTTGAGGAGG TATTTGGGGG ATTTGTTATT CCCTTTTTGG CTTGCTGATT
          ATCTCCTTTG CACCATATGT AGATGTTGTC TATTCCTGTG TGTCTGTCTT
          TACTCAAAGC ACAAAATAAA TGTTGCAAGA CTACTGTTGC TTTTTTAAAA
          GTAAGTGTGC ACTAATGCTC TGAAATATAA TCTGCAAACT ATGTTTAGAA
          GGTCAAGCAA CTGGCACAAC TAGTGAGGAA TTCCAATTAT CTCTCACTTA
          CTTAACCCCT TGACAGGGCT AATCCAACTT CTTGCATCTG CCAATACAAT
          TTGTTTATAA AGATATCTAC TTAAATGCAT ACCTTTTCCA ATCAACTTAT
          AACCTTATTA CATTCACTGA ATACAATGAC ATAGCTATAT AACAATTACC
          TTTCTAGTTA TACTTCTCCA ATACTCCCCC CATGCATTTA CTTAATTTCT
          TTTTTAGGTC TACAAAATCC ACTCTATGCA ATTTGTCATA ACTATAGTAC
          ATTAAGATAA AATGCCAAAT AAGGTTTCAT CAGCAAAACT AAAAGTGTTG
          ATGGCATCGG GCTCCCAGCG TCCTGTCTGG ACGTTGAGAT GGAGAACCAG
          TTTTCCACAA AACATGGCCA CTTGGGGGGT CCCCAGGGTG GGCCCAAGGG
          ATGCCCCTAT TCCCTGAAAG CACAAAAAGA GGGGGAAA-G ATTAGTCGAC
          ATGTCTGGCA AA-TGCCAAG CAGATTGTGG CTGGGATAGG ACCACAGCCA
          AGGTGACATC CATGGGGCAT CATCTGTCAC GCAAGGTTCT TCCACTT-AG
          CAAATTCCCC CATGATCTAG ATGGGAGG-- --AGAGAGAG GGCCGTGAAG
          ATCGTGGCCA ACAGAAGGCC CCATCAACAC CATGCGCAGA AAACACCACT
          GGAAAAATCT AACACATGCT GGACTGATAC AAACCTTCAT TGCAGGTGTT
          AAGGCAAACC ACACCCTTTC CGTATTGGGC AAATTTTCAG TTTTACAATT
          TTAAGAAAAC ATAAGNNNNN TTAATTTGAA AGAGCAGATA AAAACCTTTC
          CAGATCCAGC AAGAGAAGAT TCAGATCAGA AAAGAAAATC CTGCAGAGCT
          GGGGGAATAA AAGGAAGAAA GGAAGGAAGA AAAAAA-GAT GAACAAAGAG
          AATGAAAAGA TTGCAAAGTA TCCTTTTTGT AGGCAGGAGA AGAAAGCAAA
          AAAGTATAGA GGCGAAATGC TGGGCAGGTT TGCAAGGGAC CACATGCAAA
          TACACACCTG AGTCATCTTC TCTCTGTTGG CCTTGGGGTT CAGGGGGGCT
          TCTGTCAACA ACACGGGATG CTCTTCCGGG GCAACTATGC CACAATTAGA
          CATTGTTCAC ATCCTTACAG TTTATCTATG AACCTGACTA ACCCTCACCC
          TAATTTTACT AAAAATTAAA ACCTTCACAA TAAACACCAA ACCAAAAAAC
          GACCCCAGTC ATTACCCACA ACCAACAACA CCCCCACTAC AATGAACATA
          AATATATTTG AACAATTTAT TAATCCAGAG TTTATTTTCA TCCCCATATC
          CCCCCTATCG ATCATAATGT CATATCTTCT GATCTATCAC AAGCCTAAAC
          TACTAGGAAA TCGCATAACA ACTGCCACCA CAAAATTTCT AAAGATCTTT
          ATTCTAAACA TAACAAGTCA ACTTACCCCA AAAGGACAAA AATGATCACC
          TCTACTAGCC AGCCTTATTC TTTTACTTCT TCTATCTAAT CTACTAAGTT
          TATTACCTTA CACTTTCACC CCCACTTCTC AACTATCAAC AAACATAGCC
          TTAGCTCTTC CCTTATGACT AGCCACCCTA ATTCTAGGAA TAAAAGACAA
          ACCCTCCACA ACATTAGCCC ACTTATTACC AGAAGGTTCC CCGACCCCCC
          TAGTCCCATT TATGGTCTTA ATCGAAACAG CTAGTCAACT AATGCGACCC
          ATCGCCCTAG GAGTACGACT CACAGCCAAC ATCACCGCCG GTCACCTCCT
          A
Sistru018 CAGTCAGAGC ATAATATAAC TAAAATCAAT CAATCCGAAT AAAGCTGGAA
          GAGACATTAG GGGTCCTCTA GTACAGCCCC CTGCTCAAGC AGAAGAACTT
          ATATCATTTC AGACAAGTGA CTGTCTAGTC CAGACATGTC AAACTCGCAA
          CGTCACG--- ---------- --------TG ACGTCGCACA ACGTATCGGA
          GCTTTTTTGC CATTGCCAGC AATGGGGTGG GCACGGCTCT GGTATGATGA
          AACCGGCCTG CCTACTGCTG TGACACACAT AACAAAAATA ATAGAAACAT
          TCTAGTTTTG GCTTCTTTGA TTTGAGTTGT TGCACTTTTA AATATCTGTA
          TTTCCCATTA AGTTGGATTC ATTTAATATT TACTGTGCCT GAAACCTTCT
          TAAACC-CAA ACAAAGCAAT GTGATGTATT GCTTTAACAT AATTTTTATA
          TATGGAATAG CAAATTCAGA AACAGTTATA TTTTATCCAG ATAAGGTTAC
          TTTTTTTAAT TGATTTAGCT GCTCTAGGAG ATCAGTTGTC CCCCAAATGA
          ATACTAGATA CTCATAATTT TACTTTTTGG CTACCCTTTA TAATCTTTTC
          CAGATAGAAA AGCAACACTA TACACCTCTA ATGGAGAGCT AGAATGGTAA
          TGGTATTGGA TTAAAATCAA ACAGACTGAG ATTCAAGTCC AT--------
          ---------- ----CTCAAC CATG------ ---------G T-------AA
          CTCA------ ---------- ---------- -CTAGATAAA CTTCAATCAG
          TCACTTTTTC ACAACCTAAT TTGTTCCATA CATGGAACAG AGGAAAGAAT
          ACTTTTCATC CCATCATGAG TTCCCACAGG AAAAATGGGA TAAAAATTGG
          AGAAATCATA TGAATTTCAG TAATGAATTT CACTGAGTTC AACAGAGCTT
          ATTCATAAGG AAGTATCGGA AAAAAAATTA CCCCCAAATC CTCTGTAGGA
          GGATGATTTG CAAATATATT TCAAAAACGT TTTGCAGGTG CTATATAAAA
          CTATAAAGCA TTTTGTCAAG CTGATCTCCT GGTAAGAGAT GAAAAGGGGT
          AGATGATGGC TGTTAGTTGG -CTTATTGGA TTTGGGAAGA GATGGGAGGT
          GCAACCTTTA CTATTCTGCC GGATAGCAGA GGTGGGAGTA CGTGGCGGCA
          AGAAATGGCT TCATGCCGCT CTTTTTATTG CTGCTAT--T TTCCTCAAGA
          CTAAAAGAAA CTTTTCTTTC ATAGGTATGA TAATGAATAT GGATACAGCA
          ACCGTGTTGT GGACTTGACA ATTACAAGGA AAAGTCTTTT AATCAGTGTA
          GTCAGTTTTG CCATCTCAGT GAATTCTATC AAATTCACTA TCTTTCAATG
          CAGGAATTTG TAAGACTTTC CATCTGTGTT CATGCGAAAG TCTCACTGCT
          GCTGTCATAT AAGGAAACAA AATTCCATGT TTTCTTTCAA TCTATTCATC
          TGTCAAGCCT AATGCCACTT TTTTGTTGGG CTCTTTAGTT CATCGACCAT
          CTTCTTGAGG CAACTGTGCT GCTCTTTCAT CCGTTGTTTG TCTCTTGAAT
          TCCTGGGTCC GAAGGTCAAA GGCATCTCTC AACTGCTTAA CC--------
          ------ATCA CTGGCCACTG AGAGATAGCC CAGGGATATT CACTGTAGGG
          CCATTTCTTC CCTGTTGCTG ACCTGTCTGA AGAAATGGAG AAACACAGTC
          ACATCCTCCC TCCGTTCAGG GGCCTTTCTT CAGGGTTTTT TCTCCCCAGT
          AAATCTGTCT TTTATTTAAC ACACATTGAC ACTAGGACTG AAACCAGATA
          TTTTATAACT TACCCTAAAA GGCAAGAATT CTATAAATTC CTAGCATCTC
          CCATCATTAG CTGAATCGAG TCTGATATCC AAAACATCTG GAGGGCACTC
          CCTTATCTCT TGTAAGTTCT GAAAACTATA CAAGGATAAC ATACATTGGG
          GATTTGTGGA AGCACAGGAA TTAAATATTG CTCTCTGTAA CAGCAATTTA
          GAGAAGCAGT TACATTTCTT CTTGTCATTC CAGTTGCCTT TACACTGAAC
          TCTGGTTGAA ATGATTCTTG TTGAATACAG CAAATATTGA TTGGGTTGTT
          TGACCCTAAG GTTGACAGAA GCCAGCAGAT AGTGGTTACA GCTCTTCATC
          CGGTAGCGCT TATCGCTTGT AAACCCAAAA GGGGCTTTTT GCACTTGTCT
          TCATCTAATG ATTTCACGTA TTTCACTTTC ACTGTATGCT TTTATCTATT
          TTTCAAAAGG TTGCAAGGTT TACTCAAGTG TGCTGTCTAT TTTTGTCTGT
          ATAATGCATA TGACTGTACT TTTTTGATAG CTTCTTGGCA AGAAACAAAA
          CATAGTTGAG ACACAGTTCT ATAGCAAAAT CACTGAATAT GACTTTGTCT
          TAATTAAATG GAATTTAGGC TAGAAGACCA CAATGACAGC ACTAATATTT
          AGAGCAGCCT TTCTCAATCG GATGTGAGCT CAGGTGACAT CAAGCCAGGA
          ATCTCATGAA GCTGCTCACA CACAATATCA TCACAACAGC TGGAGAATCA
          GATGATAAGA CACCATTTCC AAGCCCTCAG ACTTTGCTAC TAGAGAGGAG
          AGCAGAACAG AGAAGCTCAA TGAGGCTCCT TCCCAAACAA AGGAGGAACT
          AACTTAATTA AAGTTAGCTG ACTGCAGCCT GATTTAAGAT TAAATTTGGA
          GCCACACTAA AAAACAGCAG GTTGTTGCTT GAGCGAGCAA AAGAACTTGA
          TTTACATATT ATTGGAGTCA GGTAAGTAAA AAAAAATAAA AATGGAAAGA
          TGCTCCTATT TCTTTCCGTT AGCTTCATTT TAAAAATGGC TAAACTCTAC
          CCAATTTTCC CCCCAAGTTT CCATGTTGGA AGTGGATGTA CAGATCCTGA
          GTCTTTTGTG CAAGCTATTT CTGATGCACG TTGCGTTTTC GATATGGGGG
          TAAGTACAAT CTAAGCACTT ATCTAATTTA TTTGAGCATT AATAAGATTC
          TTGGGAAGTT TCTACTTCAT TGTTGAATGC AAAGTATTAA AATATAATTA
          GTATTCTTTA TGAATCAATT AGACTGATAT CTTGAATTAG TTAAATATCT
          TGTTTAAAAC AACAATTTTT ATAATTGTTT AGTTAACAAG TCCTTTTGGT
          ATTTATGGAG GCATTGGTAC ACAAAGGTAA TAAAATTGAC TGGTGCCTTA
          GGAACATTAT TCTCGCGCTG GGAACATGAA AAGAGCCCCA AACTGGGTGT
          CCCCGGGCAA CGGTGGTACC CCTGCTAATT CCTTCAACCC AGAAGCGCCT
          CGGCGCTTCT GAGACGAGCA CAGTGCAACG GTAGCACGGT CAAGCTTTGA
          GAAGAAAAGT CGGTGGCTGT TTGCCGTCT- ---------- --CCAAACTT
          AGCAATTTAA GGACTTGTGG ACTTCAACTC CCAGAATTCC TCAGCCAGCC
          TCGTCCCGCC GGAGAATTCT GGGCGTTG-A AGTCCAGAAA GTTTTCAAAG
          TTTTGGGCC- AAGGCAGGGT GGCAAGTTCC GTCTCCT-GC CCATGGAGAC
          CGACTCTCTG TGGTTTAGGT TCTGGTGATT AGGATGGTTC TGTGGTTACT
          GAAATGGCGT GAAACGTGAA GTGTAAAGCT CNNNNNCTTT TTTCTCTCTG
          TGTCTGTTTT CTAACTTTTG TTTTTTCTGT ATTTTTATTT TACAATGAAA
          CTTAATAATA AAATTTATTT TAGAAAAGGA AGGAATTTAC TCTCTCTAGG
          GCCGATGGGT GGGTGTTTTA TGGAGGGGGA CCCAAACTCA AGGAGGAATT
          CCTGGCTATG AGAACTATGA AACAGCAGAG TCACTTTTCA AGCCAAGGCG
          GTGTCGGATT CCTACCCTAA AGGGGTTGGA CTAGGTGACC TCTAAGGGAC
          CCTTCTGCAT TCTGGAACTC ACCTCGCTGT AGATGTTCTT CTGGAAGTCC
          AGCTCCTCCT TCAGGGTCTG CAGCCTTCCT TACTGAGTGA GCACCCATCG
          AAAGCAGGCA AAGCACTGAG AACAATTTGC TTGCAGAAAT CTGTTTCCTG
          TCACATAAAC ATATTCTCTC ATAGAATTCA AGCAATGATT CCCCAATCCA
          GCAAACCATC ACTTGTACTG TTTCACAGCA CTCAAGAACC CAAGGACTGG
          GGCTGATGGG AGCAGGAGCA TAATACTTCA TGATGTTGGA GTGTGTACTT
          CTTGACTTAC AACCGCAATT GGGAATGGAA CCTCTGTTGC TAAATGAAAC
          AGTTGGTAAA TAAGACGTGG CCAATTTTAC AACTTTTTTT CCCCATGGTT
          TTTAAGTGAA TCACCCCAGT TGTTAAGTCA ACCATACAGT TGTCTGAACG
          AAGCACACCA TTATTAAGTG AATCTGGCTT TCTCCATTGA CTTTGCTTCT
          GATTGGGCAA ATTGTGAACC TCCTGGCCTG TGACTTTTGA TAGTTCCGAC
          TTTACTAACC CAGATTTAAG GAAAGGTAAA GGATAATAGT AACTGGGTTT
          TCCCGCAATG ACACAACAGA TATCCACACA AATTTTGTAT GGTAAAAGTT
          TTGTTGCTTT CCCCC--GTC ATCACAATGA TGAGCTTTTA ATCTGTATTT
          TAGTAAGTGC TAAATACACA TAAACTCACA TCAAGTTCTT GCTTAGATTC
          AAATTTACTG TAGACACAAT ATTCCTAGAG AGAATTTGCA GATATATTAG
          GTCATCTTAA AAGCTTCAAA TAAAGCCACC CTAGATCAAC CCTGACTGCT
          TTTTAGAAGG CCAGATCCTG AAGTTGAAAC TCAATTACTT TGGCCACCTA
          ATGAGA---A AGGACTCACT GGAGAAGGGC CTAATGCTGG GAAAGATTGA
          GGGCAATAGA AGAAGGGGAT GGCAGAGAAA AGAGGTGGCT GGATGGAGTC
          ACTGAAACAG TAGGCGTGAG CTTAAATGGA CTCCAGAAGA TGGTAGAGGA
          CAGGAAGGCC TGGAGGAACG TTGTCCATGG GGTCGAGATG GGTCAGACAC
          GACTTCGCAA CTAACAATAA CAACAAAAAC TTATTACAAC AGTAACTATG
          TGAGCACTAG TTACAAGCCA CAATACACGT CAAGATCTAA ACTAAAAAAC
          CTCAGAGACA TCAAATAAAT TTTAAAAAAC TGAAAGAAAG TAATTTTAAA
          TCCAACTTAA TGCATTGGCA TTCTGAATAA ATGCCTGCAA AGAATCTGTT
          TTNNNNNGCC AAGCATTCAA CATAGCAACA TATGCTACTA AAACATAGCC
          ATTTGACAGC ATGAAGTCAG AACGCAGGTT GCCCACCTTG CTCTAAAAAA
          ATAGCAATAT AAAATTCCCT CTTAAAAAGT ACCATCATT- AAAAGTACAG
          GATCTGTGAG CAGAGTAGAA TCTGCACTTA CTGGAGCTGC GGTACAATCC
          CGGAGCTTTC GGAAGCAGGG GTGGCAGGCG TTATAGGAGT CATGGGAGTT
          TTATTCTTCA AACATTCCAT CAACAACAAG GTCTTACAGG TAATGGCTTT
          CAAAATCACT TGGCAGATTC TTTAACTCTT AGTTTTTAAA TGTCTGCTTT
          TTACTTTGCG TATATAGCAG CTTTGGATAT AAAAGTAAAA ACTTTCTTTT
          TCTAATAAAA TTGCTCCAGT TGTCAGCTTT GTACAGTGGT GGATTGGTGG
          AATCTTCGAA TTGGGAAATA AGGTTTCAGG ATTAGACTTA ACTTTGACAT
          GCATTTTTAG ACTGCTCAGA AAAACATGAG TACCAAGGAC CCCAGTATGG
          GGGTCCTTGG TGCTCTCTCT ACTTGGTTGT TTCATTACCC ATGCTAGGTA
          ACATCATCAG TGCTAATAAG GAGTGGGGTT TACTCTCAGA TTATATTCTA
          GTGCAGGGGT CTCCAACCCC CGGTCTGTGG ACCAGTACTG GGCTGCAGCA
          TGCCATTAAC CGGTCCACAT AAAAAAAGCC CCATCCATGG GAAGCA----
          ---------- -------CTC TCCGGTCCAC AGAAAAATCT TTCTCCATAG
          AATTGGTCCC TGGTGCCCAA AAGGTTGGGG ACCTCTGTTC TAGTGACTTG
          TCCTGCCAGC ATGGATAGGA ATGGTCTCGG AGGTTCTTTG GATGGGTTGT
          TTACTATTAA CTTCTTTGGC AGTTCATTGA TTGGTGTATG TTATTTACTT
          CTTGATGTTA AACTTGCTAT TAATCTATGC TTATCTAGAT ATTGACTGCT
          GTTGAGGAGG TATTTGGGGG ATTTGTTATT CCCTTTTTGG CTTGCTGATT
          ATCTCCTTTG CACCATATGT AGATGTTGTC TATTCCTGTG TGTCTGTCTT
          TACTCAAAGC ACAAAATAAA TGTTGCAAGA CTACTGTTGC TTTTTTAAAA
          GTAAGTGTGC ACTAATGCTC TGAAATATAA TCTGCAAACT ATGTTTAGAA
          GGTCAAGCAA CTGGCACAAC TAGTGAGGAA TTCCAATTAT CTCTCACTTA
          CTTAACCCCT TGACAGGGCT AATCCAACTT CTTGCATCTG CCAATACAAT
          TTGTTTATAA AGATATCTAC TTAAATGCAT ACCTTTTCCA ATCAACTTAT
          AACCTTATTA CATTCACTGA ATACAATGAC ATAGCTATAT AACAATTACC
          TTTCTAGTTA TACTTCTCCA ATACTCCCCC CATGCATTTA CTTAATTTCT
          TTTTTAGGTC TACAAAATCC ACTCTATGCA ATTTGTCATA ACTATAGTAC
          ATTAAGATAA AATGCCAAAT AAGGTTTCAT CAGCAAAACT AAAAGTGTTG
          ATGGCATCGG GCTCCCAGCG TCCTGTCTGG ACGTTGAGAT GGAGAACCAG
          TTTTCCACAA AACATGGCCA CTTGGGGGGT CCCCAGGGTG GGCCCAAGGG
          ATGCCCCTAT TCCCTGAAAG CACAAAAAGA GGGGGAAA-G ATTAGTCGAC
          ATGTCTGGCA AA-TGCCAAG CAGATTGTGG CTGGGATAGG ACCACAGCCA
          AGGTGACATC CATGGGGCAT CATCTGTCAC GCAAGGTTCT TCCACTT-AG
          CAAATTCCCC CATGATCTAG ATGGGAGG-- --AGAGAGAG GGCCGTGAAG
          ATCGTGGCCA ACAGAAGGCC CCATCAACAC CATGCGCAGA AAACACCACT
          GGAAAAATCT AACACATGCT GGACTGATAC AAACCTTCAT TGCAGGTGTT
          AAGGCAAACC ACACCCTTTC CGTATTGGGC AAATTTTCAG TTTTACAATT
          TTAAGAAAAC ATAAGNNNNN TTAATTTGAA AGAGCAGATA AAAACCTTTC
          CAGATCCAGC AAGAGAAGAT TCAGATCAGA AAAGAAAATC CTGCAGAGCT
          GGGGGAATAA AAGGAAGAAA GGAAGGAAGA AAAAAA-GAT GAACAAAGAG
          AATGAAAAGA TTGCAAAGTA TCCTTTTTGT AGGCAGGAGA AGAAAGCAAA
          AAAGTATAGA GGCGAAATGC TGGGCAGGTT TGCAAGGGAC CACATGCAAA
          TACACACCTG AGTCATCTTC TCTCTGTTGG CCTTGGGGTT CAGGGGGGCT
          TCTGTCAACA ACACGGGATG CTCTTCCGGG GCAACTATGC CACAATTAGA
          CATTGTTCAC ATCCTTACAG TTTATCTATG AACCTGACTA ACCCTCACCC
          TAATTTTACT AAAAATTAAA ACCTTCACAA TAAACACCAA ACCAAAAAAC
          GACCCCAGTC ATTACCCACA ACCAACAACA CCCCCACTAC AATGAACATA
          AATATATTTG AACAATTTAT TAATCCAGAG TTTATTTTCA TCCCCATATC
          CCCCCTATCG ATCATAATGT CATATCTTCT GATCTATCAC AAGCCTAAAC
          TACTAGGAAA TCGCATAACA ACTGCCACCA CAAAATTTCT AAAGATCTTT
          ATTCTAAACA TAACAAGTCA ACTTACCCCA AAAGGACAAA AATGATCACC
          TCTACTAGCC AGCCTTATTC TTTTACTTCT TCTATCTAAT CTACTAAGTT
          TATTACCTTA CACTTTCACC CCCACTTCTC AACTATCAAC AAACATAGCC
          TTAGCTCTTC CCTTATGACT AGCCACCCTA ATTCTAGGAA TAAAAGACAA
          ACCCTCCACA ACATTAGCCC ACTTATTACC AGAAGGTTCC CCGACCCCCC
          TAGTCCCATT TATGGTCTTA ATCGAAACAG CTAGTCAACT AATGCGACCC
          ATCGCCCTAG GAGTACGACT CACAGCCAAC ATCACCGCCG GTCACCTCCT
          A
Sistru019 CAGTCAGAGC ATAATATAAC TAAAATCAAT CAATCCGAAT AAAGCTGGAA
          GAGACATTAG GGGTCCTCTA GTACAGCCCC CTGCTCAAGC AGAAGAACTT
          ATATCATTTC AGACAAGTGA CTGTCTAGTC CAGACATGTC AAACTCGCAA
          CGTCACG--- ---------- --------TG ACGTCGCACA ACGTATCGGA
          GCTTTTTTGC CATTGCCAGC AATGGGGTGG GCACGGCTCT GGTATGATGA
          AACCGGCCTG CCTACTGCTG TGACACACAT AACAAAAATA ATAGAAACAT
          TCTAGTTTTG GCTTCTTTGA TTTGAGATGT TGCACTTTTA AATATCTGTA
          TTTCCCATTA AGTTGGATTC ATTTAATATT TACTGTGCCT GAAACCTTCT
          TAAACC-CAA ACAAAGCAAT GTGATGTATT GCTTTAACAT AATTTTTATA
          TATGGAATAG CAAATTCAGA AACAGTTATA TTTTATCCAG ATAAGGTTAC
          TTTTTTTAAT TGATTTAGCT GCTCTAGGAG ATCAGTTGTC CCCCAAATGA
          ATACTAGATA CTCATAATTT TACTTTTTGG CTACCCTTTA TAATCTTTTC
          CAGATAGAAA AGCAACACTA TACACCTCTA ATGGAGAGCT AGAATGGTAA
          TGGTATTGGA TTAAAATCAA ACAGACTGAG ATTCAAGTCC AT--------
          ---------- ----CTCAAC CATG------ ---------G T-------AA
          CTCA------ ---------- ---------- -CTAGATAAA CTTCAATCAG
          TCACTTTTTC ACAACCTAAT TTGTTCCATA CATGGAACAG AGGAAAGAAT
          ACTTTTCATC CCATCATGAG TTCCCACAGG AAAAATGGGA TAAAAATTGG
          AGAAATCATA TGAATTTCAG TAATGAATTT CACTGAGTTC AACAGAGCTT
          ATTCATAAGG AAGTATCGGA AAAAAAATTA CCCCCAAATC CTCTGTAGGA
          GGATGATTTG CAAATATATT TCAAAAACGT TTTGCAGGTG CTATATAAAA
          CTATAAAGCA TTTTGTCAAA CTGATCTCCT GGTAAGAGAT GAAAAGGGGT
          AGATGATGGC TGTTAGTTGG -CTTATTGGA TTTGGGAAGA GATGG-AGGT
          GCAACCTTTA CTATTCTGCA GGATAGCAGA GGTGGGAGTA TGTGGCGGCA
          AGAAATGGCT TCATGCCGCT CTTTTTATTG CTGCTAT--T TTCCTCAAGA
          CTAAAAGAAA CTTTTCTTTC ATAGGTATGA TAATGAATAT GGATACAGCA
          ACCGTGTTGT GGACTTGACA ATTACAAGGA AAAGTCTTTT AATCAGTGTA
          GTCAGTTTTG CCATCTCAGT GAATTCTATC AAATTCACTA TCTTTCAATG
          CAGGAATTTG TAAGACTTTC CATCTGTGTT CATGCGAAAG TCTCACTGCT
          GCTGTCATAT AAGGAAACAA AATTCCATGT TTTCTTTCAA TCTATTCATC
          TGTCAAGCCT AATGCCACTT TTTTGTTGGG CTCTTTAGTT CATCGACCAT
          CTTCTTGAGG CAACTGTGCT GCTCTTTCAT CCGTTGTTTG TCTCTTGAAT
          TCCTGGGTCC GAAGGTCAAA GGCATCTCTC AACTGCTTAA CC--------
          ------ATCA CTGGCCACTG AGAGATAGCC CAGGGATATT CACTGTAGGG
          CCGTTTCTTC CCTGTTGCTG ACCTGTCTGA AGAAATGGAG AGACACAGTC
          ACATCCTCCC TCCGTTCAGG GGCCTTTCTT CAGGGTTTTT TCTCCCCAGT
          AAATCTGTCT TTTATTTAAC ACACATTGAC ACTAGGACTG AAACCAGATA
          TTTTATAACT TACCCTAAAA GGCAAGAATT CTATAAATTC CTAGCATCTC
          TCATCATTAG CTGAATCGAG TCTGATATCC AAAACATCTG GAGGGCACTC
          CCTTATCTCT TGTGAGTTCT GAAAGCTATA CAAGGATAAC ATACATTGGG
          GATTTGTGGA AGCACAGGAA TTAAATATTG CTCTCTGTAA CAGCAATTTA
          GAGAAGCAGT TACATTTCTT CTTGTCATTC CAGTTGCCTT TACACTGAAC
          TCTGGTTGAA ATGATTCTTG TTGAATACAG CAAATATTGA TTGGGTTGTT
          TGACCCTAAG GTTGACAGAA GCCAGCAGAT AGTGGTTACA GCTCTTCATC
          CGGTAGCGCT TATCGCTTGT AAACCCAAAA GGGGCTTTTT GCACTTGTCT
          TCATCTAATG ATTTCACGTA TTTCACTTTC ACTGTATGCT TTTATCTATT
          TTTCAAAAGG TTGCAAGGTT TACTCAAGTG TGCTGTCTAT TTTTGTCTGT
          ATAATGCATA TGACTGTACT TTTTTGATAG CTTCTTGGCA AGAAACAAAA
          CATAGTTGAG ACACAGTTCT ATAGCAAAAT CACTGAATAT GACTTTGTCT
          TAATTAAATG GAATTTAGGC TAGAAGACCA CAATGACAGC ACTAATATTT
          AGAGCAGCCT TTCTCAATCG GATGTGAGCT CAGGTGACAT CAAGCCAGGA
          ATCTCATGAA GCTGCTCACA CACAATATCA TCACAACAGC TGGAGAATCA
          GATGATAAGA CACCATTTCC AAGCCCTCAG ACTTTGCTAC TAGAGAGGAG
          AGCAGAACAG AGAAGCTCAA TGAGGCTCCT TCCCAAACAA AGGAGGAACT
          AACTTAATTA AAGTTAGCTG ACTGCAGCCT GATTTAAGAT TAAATTTGGA
          GCCACACTAA AAAACAGCAG GTTGTTGCTT GAGCGAGCAA AAGAACTTGA
          TTTACATATT ATTGGAGTCA GGTAAGTAAA AAAAAATAAA AATGGAAAGA
          TGCTCCTATT TCTTTCCGTT AGCTTCATTT TAAAAATGGC TAAACTCTAC
          CCAATTTTCC CCCCAAGTTT CCATGTTGGA AGTGGATGTA CAGATCCTGA
          GTCTTTTGTG CAAGCTATTT CTGATGCACG TTGCGTTTTC GATATGGGGG
          TAAGTACAAT CTAAGCACTT ATCTAATTTA TTTGAGCATT AATAAGATTC
          TTGGGAAGTT TCTACTTCAT TGTTGAATGC AAAGTATTAA AATATAATTA
          GTATTCTTTA TGAATCAATT AGACTGATAT CTTGAATTAG TTAAATATCT
          TGTTTAAAAC AACAATTTTT ATAATTGTTT AGTTAACAAG TCCTTTTGGT
          ATTTATGGAG GCATTGGTAC ACAAAGGTAA TAAAATTGAC TGGTGCCTTA
          GGAACATTAT TCTCGCGCTG GGAACATGAA AAGAGCCCCA AACTGGGTGT
          CCCCGGGCAA CGGTGGTACC CCTGCTAATT CCTTCAACCC AGAAGCGCCT
          CGGCGCTTCT GAGACGAGCA CAGTGCAACG GTAGCACGGT CAAGCTTTGA
          GAAGAAAAGT CGGTGGCTGT TTGCCGTCT- ---------- --CCAAACTT
          AGCAATTTAA GGACTTGTGG ACTTCAACTC CCAGAATTCC TCAGCCAGCC
          TCGTCCCGCC GGAGAATTCT GGGCGTTG-A AGTCCACAAA GTTTTCAAAG
          TTTTGGGCC- AAGGCAGGGT GGCAAGTTCC GTCTCCT-GC CCATGGAGAC
          CGACTCTCTG TGGTTTAGGT TCTGGTGATT AGGATGGTTC TGTGGTTACT
          GAAATGGCGT GAAACGTGAA GTGTAAAGCT CNNNNNCTTT TTTCTCTCTG
          TGTCTGTTTT CTAACTTTTG TTTTTTCTGT ATTTTTATTT TACAATGAAA
          CTTAATAATA AAATTTATTT TAGAAAAGGA AGGAATTTAC TCTCTCTAGG
          GCCGATGGGT GGGTGTTTTA TGGAGGGGGA CCCAAACTCA AGGAGGAATT
          CCTGGCTATG AGAACTATGA AACAGCAGAG TCACTTTTCA AGCCAAGGCG
          GTGTCGGATT CCTACCCTAA AGGGGTTGGA CTAGGTGACC TCTAAGGGAC
          CCTTCTGCAT TCTGGAACTC ACCTCGCTGT AGATGTTCTT CTGGAAGTCC
          AGCTCCTCCT TCAGGGTCTG CAGCCTTCCT TACTGAGTGA GCACCCATCG
          AAAGCAGGCA AAGCACTGAG AACAATTTGC TTGCAGAAAT CTGTTTCCTG
          TCACATAAAC ATATTCTCTC ATAGAATTCA AGCAATGATT CCCCAATCCA
          GCAAACCATC ACTTGTACTG TTTCACAGCA CTCAAGAACC CAAGGGCTGG
          GGCTGATGGG AGCAGGAGCA TAATACTTCA TGATGTTGGA GTATGTACTT
          CTTGACTTAC AACCGCAATT GGGAATGGAA CCTCTGTTGC TAAATGAAAC
          AGTTGGTAAA TAAGACGTGG CCAATTTTAC AACTTTTTTT CCCCATGGTT
          TTTAAGTGAA TCACCCCAGT TGTTAAGTCA ACCATACAGT TGTCTGAACG
          AAGCACACCA TTATTAAGCG AATCTGGCTT TCTCCATTGA CTTTGCTTCT
          GATTGGGCAA ATTGTGAACC TCCTGGCCTG TGACTTTTGA TAGTTCCGAC
          TTTACTAACC CAGATTTAAG GAAAGGTAAA GGATAATAGT AACTGGGTTT
          TCCCGCAATG ACACAACAGA TATCCACACA AATTTTGTAT GGTAAAAGTT
          TTGTTGCTTT CCCCC--GTC ATCACAATGA TGAGCTTTTA ATCTGTATTT
          TAGTAAGTGC TAAATACACA TAAACTCACA TCAAGTTCTT GCTTAGATTC
          AAATTTACTG TAGACACAAT ATTCCTAGAG AGAATTTGCA GATATATTAG
          GTCATCTTAA AAGCTTCAAA TAAAGCCACC CTAGATCAAC CCTGACTGCT
          TTTTAGAAGG CCAGATCCTG AAGTTGAAAC TCAATTACTT TGGCCACCTA
          ATGAGA---A AGGACTCACT GGAGAAGGGC CTAATGCTGG GAAAGATTGA
          GGGCAATAGA AGAAGGGGAT GGCAGAGAAA AGAGGTGGCT GGATGGAGTC
          ACTGAAACAG TAGGCGTGAG CTTAAATGGA CTCCAGAAGA TGGTAGAGGA
          CAGGAAGGCC TGGAGGAACG TTGTCCATGG GGTCGAGATG GGTCAGACAC
          GACTTCGCAA CTAACAATAA CAACAAAAAC TTATTACAAC AGTAACTATG
          TGAGCACTAG TTACAAGCCA CAATACACGT CAAGATCTAA ACTAAAAAAC
          CTCAGAGACA TCAAATAAAT TTTAAAAAAC TGAAAGAAAG TAATTTTAAA
          TCCAACTTAA TGCATTGGCA TTCTGAATAA ATGCCTGCAA AGAATCTGTT
          TTNNNNNGCC AAGCATTCAA CATAGCAACA TATGCTACTA AAACATAGCC
          ATTTGACAGC ATGAAGTCAG AACGCAGGTT GCCCACCTTG CTCTAAAAAA
          ATAGCAATAT AAAATTCCCT CTTAAAAAGT ACCATCATT- AAAAGTACAG
          GATCTGTGAG CAGAGTAGAA TCTGCACTTA CTGGAGCTGC GGTACAATCC
          CGGAGCTTTC GGAAGCAGGG GTGGCAGGCG TTATAGGAGT CATGGGAGTT
          TTATTCTTCA AACATTCCAT CAACAACAAG GTCTTACAGG TAATGGCTTT
          CAAAATCACT TGGCAGATTC TTTAACTCTT AGTTTTTAAA TGTCTGCTTT
          TTACTTTGCG TATATAGCAG CTTTGGATAT AAAAGTAAAA ACTTTCTTTT
          TCTAATAAAA TTGCTCCAGT TGTCAGCTTT GTACAGTGGT GGATTGGTGG
          AATCTTCGAA TTGGGAAATA AGGTTTCAGG ATTAGACTTA ACTTTGACAT
          GCATTTTTAG ACTGCTCAGA AAAACATGAG TACCAAGGAC CCCAGTATGG
          GGGTCCTTGG TGCTCTCTCT ACTTGGTTGT TTCATTACCC ATGCTAGGTA
          ACATCATCAG TGCTAATAAG GAGTGGGGTT TACTCTCAGA TTATATTCTA
          GTGCAGGGGT CTCCAACCCC CGGTCTGTGG ACCAGTACTG GGCTGCAGCA
          TGCCATTAAC CGGTCCACAT AAAAAAAGCC CCATCCATGG GAAGCA----
          ---------- -------CTC TCCGGTCCAC AGAAAAATCT TTCTCCATAG
          AATTGGTCCC TGGTGCCCAA AAGGTTGGGG ACCTCTGTTC TAGTGACTTG
          TCCTGCCAGC ATGGATAGGA ATGGTCTCGG AGGTTCTTTG GATGGGTTGT
          TTACTATTAA CTTCTTTGGC AGTTCATTGA TTGGTGTATG TTATTTACTT
          CTTGATGTTA AACTTGCTAT TAATCTATGC TTATCTAGAT ATTGACTGCT
          GTTGAGGAGG TATTTGGGGG ATTTGTTATT CCCTTTTTGG CTTGCTGATT
          ATCTCCTTTG CACCATATGT AGATGTTGTC TATTCCTGTG TGTCTGTCTT
          TACTCAAAGC ACAAAATAAA TGTTGCAAGA CTACTGTTGC TTTTTTAAAA
          GTAAGTGTGC ACTAATGCTC TGAAATATAA TCTGCAAACT ATGTTTAGAA
          GGTCAAGCAA CTGGCACAAC TAGTGAGGAA TTCCAATTAT CTCTCACTTA
          CTTAACCCCT TGACAGGGCT AATCCAACTT CTTGCATCTG CCAATACAAT
          TTGTTTATAA AGATATCTAC TTAAATGCAT ACCTTTTCCA ATCAACTTAT
          AACCTTATTA CATTCACTGA ATACAATGAC ATAGCTATAT AACAATTACC
          TTTCTAGTTA TACTTCTCCA ATACTCCCCC CATGCATTTA CTTAATTTCT
          TTTTTAGGTC TACAAAATCC ACTCTATGCA ATTTGTCATA ACTATAGTAC
          ATTAAGATAA AATGCCAAAT AAGGTTTCAT CAGCAAAACT AAAAGTGTTG
          ATGGCATCGG GCTCCCAGCG TCCTGTCTGG ACGTTGAGAT GGAGAACCAG
          TTTTCCACAA AACATGGCCA CTTGGGGGGT CCCCAGGGTG GGCCCAAGGG
          ATGCCCCTAT TCCCTGAAAG CACAAAAAGA GGGGGAAA-G ATTAGTCGAC
          ATGTCTGGCA AA-TGCCAAG CAGATTGTGG CTGGGATAGG ACCACAGCCA
          AGGTGACATC CATGGGGCAT CATCTGTCAC GCAAGGTTCT TCCACTT-AG
          CAAATTCCCC CATGATCTAG ATGGGAGG-- --AGAGAGAG GGCCGTGAAG
          ATCGTGGCCA ACAGAAGGCC CCATCAACAC CATGCGCAGA AAACACCACT
          GGAAAAATCT AACACATGCT GGACTGATAC AAACCTTCAT TGCAGGTGTT
          AAGGCAAACC ACACCCTTTC CGTATTGGGC AAATTTTCAG TTTTACAATT
          TTAAGAAAAC ATAAGNNNNN TTAATTTGAA AGAGCAGATA AAAACCTTTC
          CAGATCCAGC AAGAGAAGAT TCAGATCAGA AAAGAAAATC CTGCAGAGCT
          GGGGGAATAA AAGGAAGAAA GGAAGGAAGA AAAAAA-GAT GAACAAAGAG
          AATGAAAAGA TTGCAAAGTA TCCTTTTTGT AGGCAGGAGA AGAAAGCAAA
          AAAGTATAGA GGCGAAATGC TGGGCAGGTT TGCAAGGGAC CACATGCAAA
          TACACACCTG AGTCATCTTC TCTCTGTTGG CCTTGGGGTT CAGGGGGGCT
          TCTGTCAACA ACACGGGATG CTCTTCCGGG GCAACTATGC CACAATTAGA
          CATTGTTCAC ATCCTTACAG TTTATCTATG AACCTGACTA ACCCTCACCC
          TAATTTTACT AAAAATTAAA ACCTTCACAA TAAACACCAA ACCAAAAAAC
          GACCCCAGTC ATTACCCACA ACCAACAACA CCCCCACTAC AATGAACATA
          AATATATTTG AACAATTTAT TAATCCAGAG TTTATTTTCA TCCCCATATC
          CCCCCTATCG ATCATAATGT CATATCTTCT GATCTATCAC AAGCCTAAAC
          TACTAGGAAA TCGCATAACA ACTGCCACCA CAAAATTTCT AAAGATCTTT
          ATTCTAAACA TAACAAGTCA ACTTACCCCA AAAGGACAAA AATGATCACC
          TCTACTAGCC AGCCTTATTC TTTTACTTCT TCTATCTAAT CTACTAAGTT
          TATTACCTTA CACTTTCACC CCCACTTCTC AACTATCAAC AAACATAGCC
          TTGGCTCTTC CCTTATGACT AGCCACCCTA ATTCTAGGAA TAAAAGACAA
          ACCCTCCACA ACATTAGCCC ACTTATTACC AGAAGGTTCC CCGACCCCCC
          TAGTCCCATT TATGGTCTTA ATCGAAACAG CTAGTCAACT AATGCGACCC
          ATCGCCCTAG GAGTACGACT CACAGCCAAC ATCACCGCCG GTCACCTCCT
          A
Sistru020 CAGTCAGAGA ATAATATAAC TAAAATCAAT CAATCCGAAT AAAGCTGGAA
          GAGACATTAG GGGTCCTCTA GTACAGCCCC CTGCTCAAGC AGAAGAACTT
          ATATCATTTC AGACAAGTGA CTGTCTAGTC CAGACATGTC AAACTCGCAA
          CGTCACG--- ---------- --------TG ACGTCGCACA ACGTATCGGA
          GCTTTTTTGC CATTGCCAGC AATGGGGTGG GCACGGCTCT GGTATGATGA
          AACCGGCCTG CCTACTGCTG TGACACACAT AACAAAAATA ATAGAAACAT
          TCTAGTTTTG GCTTCTTTGA TTTGAGTTGT TGCACTTTTA AATATCTGTA
          TTTCCCATTA AGTTGGATTC ATTTAATATT TACTGTGCCT GAAACCTTCT
          TAAACC-CAA ACAAAGCAAT GTGATGTATT GCTTTAACAT AATTTTTATA
          TATGGAATAG CAAATTCAGA AACAGTTATA TTTTATCCAG ATAAGGTTAC
          TTTTTTTAAT TGATTTAGCT GCTCTAGGAG ATCAGTTGTC CCCCAAATGA
          ATACTAGATA CTCATAATTT TACTTTTTGG CTACCCTTTA TAATCTTTTC
          CAGATAGAAA AGCAACACTA TACACCTCTA ATGGAGAGCT AGAATGGTAA
          TGGTATTGGA TTAAAATCAA ACAGACTGAG ATTCAAGTCC AT--------
          ---------- ----CTCAAC CATG------ ---------G T-------AA
          CTCA------ ---------- ---------- -CTAGATAAA CTTCAATCAG
          TCACTTTTTC ACAACCTAAT TTGTTCCATA CATGGAACAG AGGAAAGAAT
          ACTTTTCATC CCATCATGAG TTCCCACAGG AAAAATGGGA TAAAAATTGG
          AGAAATCATA TGAATTTCAG TAATGAATTT CACTGAGTTC AACAGAGCTT
          ATTCATAAGG AAGTATCGGA AAAAAAATTA CCCCCAAATC CTCTGTAGGA
          GGATGATTTG CAAATATATT TCAAAAACGT TTTGCAGGTG CTATATAAAA
          CTATAAAGCA TTTTGTCAAA CTGATCTCCT GGTAAGAGAT GAAAAGGGGT
          AGATGATGGC TGTTAGTTGG -CTTATTGGA TTTGGGAAGA GATGG-AGGT
          GCAACCTTTA CTATTCTGCA GGATAGCAGA GGTGGGAGTA TGTGGCGGCA
          AGAAATGGCT TCATGCCGCT CTTTTTATTG CTGCTAT--T TTCCTCAAGA
          CTAAAAGAAA CTTTTCTTTC ATAGGTATGA TAATGAATAT GGATACAGCA
          ACCGTGTTGT GGACTTGACA ATTACAAGGA AAAGTCTTTT AATCAGTGTA
          GTCAGTTTTG CCATCTCAGT GAATTCTATC AAATTCACTA TCTTTCAATG
          CAGGAATTTG TAAGACTTTC CATCTGTGTT CATGCGAAAG TCTCACTGCT
          GCTGTCATAT AAGGAAACAA AATTCCATGT TTTCTTTCAA TCTATTCATC
          TGTCAAGCCT AATGCCACTT TTTTGTTGGG CTCTTTAGTT CATCGACCAT
          GTTCTTGAGG CAACTGTGCT GCTCTTTCAT CCGTTGTTTG TCTCTTGAAT
          TCCTGGGTCC GAAGGTCAAA GGCATCTCTC AACTGCTTAA CC--------
          ------ATCA CTGGCCACTG AGAGATAGCC CAGGGATATT CACTGTAGGG
          CCATTTCTTC CCTGTTGCTG ACCTGTCTGA AGAAATGGAG AAACACAGTC
          ACATCCTCCC TCCGTTCAGG GGCCTTTCTT CAGGGTTTTT TCTCCCCAGT
          AAATCTGTCT TTTATTTAAC ACACATTGAC ACTAGGACTG AAACCAGATA
          TTTTATAACT TACCCTAAAA GGCAAGAATT CTATAAATTC CTAGCATCTC
          TCATCATTAG CTGAATCGAG TCTGATATCC AAAACATCTG GAGGGCACTC
          CCTTATCTCT TGTGAGTTCT GAAAGCTATA CAAGGATAAC ATACATTGGG
          GATTTGTGGA AGCACAGGAA TTAAATATTG CTCTCTGTAA CAGCAATTTA
          GAGAAGCAGT TACATTTCTT CTTGTCATTC CAGTTGCCTT TACACTGAAC
          TCTGGTTGAA ATGATTCTTG TTGAATACAG CAAATATTGA TTGGGTTGTT
          TGACCCTAAG GTTGACAGAA GCCAGCAGAT AGTGGTTACA GCTCTTCATC
          CGGTAGCGCT TATCGCTTGT AAACCCAAAA GGGGCTTTTT GCACTTGTCT
          TCATCTAATG ATTTCACGTA TTTCACTTTC ACTGTATGCT TTTATCTATT
          TTTCAAAAGG TTGCAAGGTT TACTCAAGTG TGCTGTCTAT TTTTGTCTGT
          ATAATGCATA TGACTGTACT TTTTTGATAG CTTCTTGGCA AGAAACAAAA
          CATAGTTGAG ACACAGTTCT ATAGCAAAAT CACTGAATAT GACTTTGTCT
          TAATTAAATG GAATTTAGGC TAGAAGACCA CAATGACAGC ACTAATATTT
          AGAGCAGCCT TTCTCAATCG GATGTGAGCT CAGGTGACAT CAAGCCAGGA
          ATCTCATGAA GCTGCTCACA CACAATATCA TCACAACAGC TGGAGAATCA
          GATGATAAGA CACCATTTCC AAGCCCTCAG ACTTTGCTAC TAGAGAGGAG
          AGCAGAACAG AGAAGCTCAA TGAGGCTCCT TCCCAAACAA AGGAGGAACT
          AACTTAATTA AAGTTAGCTG ACTGCAGCCT GATTTAAGAT TAAATTTGGA
          GCCACACTAA AAAACAGCAG GTTGTTGCTT GAGCGAGCAA AAGAACTTGA
          TTTACATATT ATTGGAGTCA GGTAAGTAAA AAAAAATAAA AATGGAAAGA
          TGCTCCTATT TCTTTCCGTT AGCTTCATTT TAAAAATGGC TAAACTCTAC
          CCAATTTTCC CCCCAAGTTT CCATGTTGGA AGTGGATGTA CAGATCCTGA
          GTCTTTTGTG CAAGCTATTT CTGATGCACG TTGCGTTTTC GATATGGGGG
          TAAGTACAAT CTAAGCACTT ATCTAATTTA TTTGAGCATT AATAAGATTC
          TTGGGAAGTT TCTACTTCAT TGTTGAATGC AAAGTATTAA AATATAATTA
          GTATTCTTTA TGAATCAATT AGACTGATAT CTTGAATTAG TTAAATATCT
          TGTTTAAAAC AACAATTTTT ATAATTGTTT AGTTAACAAG TCCTTTTGGT
          ATTTATGGAG GCATTGGTAC ACAAAGGTAA TAAAATTGAC TGGTGCCTTA
          GGAACATTAT TCTCGCGCTG GGAACATGAA AAGAGCCCCA AACTGGGTGT
          CCCCGGGCAA CGGTGGTACC CCTGCTAATT CCTTCAACCC AGAAGCGCCT
          CGGCGCTTCT GAGACGAGCA CAGTGCAACG GTAGCACGGT CAAGCTTTGA
          GAAGAAAAGT CGGTGGCTGT TTGCCGTCT- ---------- --CCAAACTT
          AGCAATTTAA GGACTTGTGG ACTTCAACTC CCAGAATTCC TCAGCCAGCC
          TCGTCCCGCC GGAGAATTCT GGGCGTTG-A AGTCCACAAA GTTTTCAAAG
          TTTTGGGCC- AAGGCAGGGT GGCAAGTTCC GTCTCCT-GC CCATGGAGAC
          CGACTCTCTG TGGTTTAGGT TCTGGTGATT AGGATGGTTC TGTGGTTACT
          GAAATGGCGT GAAACGTGAA GTGTAAAGCT CNNNNNCTTT TTTCTCTCTG
          TGTCTGTTTT CTAACTTTTG TTTTTTCTGT ATTTTTATTT TACAATGAAA
          CTTAATAATA AAATTTATTT TAGAAAAGGA AGGAATTTAC TCTCTCTAGG
          GCCGATGGGT GGGTGTTTTA TGGAGGGGGA CCCAAACTCA AGGAGGAATT
          CCTGGCTATG AGAACTATGA AACAGCAGAG TCACTTTTCA AGCCAAGGCG
          GTGTCGGATT CCTACCCTAA AGGGGTTGGA CTAGGTGACC TCTAAGGGAC
          CCTTCTGCAT TCTGGAACTC ACCTCGCTGT AGATGTTCTT CTGGAAGTCC
          AGCTCCTCCT TCAGGGTCTG CAGCCTTCCT TACTGAGTGA GCACCCATCG
          AAAGCAGGCA AAGCACTGAG AACAATTTGC TTGCAGAAAT CTGTTTCCTG
          TCACATAAAC ATATTCTCTC ATAGAATTCA AGCAATGATT CCCCAATCCA
          GCAAACCATC ACTTGTACTG TTTCACAGCA CTCAAGAACC CAAGGGCTGG
          GGCTGATGGG AGCAGGAGCA TAATACTTCA TGATGTTGGA GTATGTACTT
          CTTGACTTAC AACCGCAATT GGGAATGGAA CCTCTGTTGC TAAATGAAAC
          AGTTGGTAAA TAAGACGTGG CCAATTTTAC AACTTTTTTT CCCCATGGTT
          TTTAAGTGAA TCACCCCAGT TGTTAAGTCA ACCATACAGT TGTCTGAACG
          AAGCACACCA TTATTAAGCG AATCTGGCTT TCTCCATTGA CTTTGCTTCT
          GATTGGGCAA ATTGTGAACC TCCTGGCCTG TGACTTTTGA TAGTTCCGAC
          TTTACTAACC CAGATTTAAG GAAAGGTAAA GGATAATAGT AACTGGGTTT
          TCCCGCAATG ACACAACAGA TATCCACACA AATTTTGTAT GGTAAAAGTT
          TTGTTGCTTT CCCCC--GTC ATCACAATGA TGAGCTTTTA ATCTGTATTT
          TAGTAAGTGC TAAATACACA TAAACTCACA TCAAGTTCTT GCTTAGATTC
          AAATTTACTG TAGACACAAT ATTCCTAGAG AGAATTTGCA GATATATTAG
          GTCATCTTAA AAGCTTCAAA TAAAGCCACC CTAGATCAAC CCTGACTGCT
          TTTTAGAAGG CCAGATCCTG AAGTTGAAAC TCAATTACTT TGGCCACCTA
          ATGAGA---A AGGACTCACT GGAGAAGGGC CTAATGCTGG GAAAGATTGA
          GGGCAATAGA AGAAGGGGAT GGCAGAGAAA AGAGGTGGCT GGATGGAGTC
          ACTGAAACAG TAGGCGTGAG CTTAAATGGA CTCCAGAAGA TGGTAGAGGA
          CAGGAAGGCC TGGAGGAACG TTGTCCATGG GGTCGAGATG GGTCAGACAC
          GACTTCGCAA CTAACAATAA CAACAAAAAC TTATTACAAC AGTAACTATG
          TGAGCACTAG TTACAAGCCA CAATACACGT CAAGATCTAA ACTAAAAAAC
          CTCAGAGACA TCAAATAAAT TTTAAAAAAC TGAAAGAAAG TAATTTTAAA
          TCCAACTTAA TGCATTGGCA TTCTGAATAA ATGCCTGCAA AGAATCTGTT
          TTNNNNNGCC AAGCATTCAA CATAGCAACA TATGCTACTA AAACATAGCC
          ATTTGACAGC ATGAAGTCAG AACGCAGGTT GCCCACCTTG CTCTAAAAAA
          ATAGCAATAT AAAATTCCCT CTTAAAAAGT ACCATCATT- AAAAGTACAG
          GATCTGTGAG CAGAGTAGAA TCTGCACTTA CTGGAGCTGC GGTACAATCC
          CGGAGCTTTC GGAAGCAGGG GTGGCAGGCG TTATAGGAGT CATGGGAGTT
          TTATTCTTCA AACATTCCAT CAACAACAAG GTCTTACAGG TAATGGCTTT
          CAAAATCACT TGGCAGATTC TTTAACTCTT AGTTTTTAAA TGTCTGCTTT
          TTACTTTGCG TATATAGCAG CTTTGGATAT AAAAGTAAAA ACTTTCTTTT
          TCTAATAAAA TTGCTCCAGT TGTCAGCTTT GTACAGTGGT GGATTGGTGG
          AATCTTCGAA TTGGGAAATA AGGTTTCAGG ATTAGACTTA ACTTTGACAT
          GCATTTTTAG ACTGCTCAGA AAAACATGAG TACCAAGGAC CCCAGTATGG
          GGGTCCTTGG TGCTCTCTCT ACTTGGTTGT TTCATTACCC ATGCTAGGTA
          ACATCATCAG TGCTAATAAG GAGTGGGGTT TACTCTCAGA TTATATTCTA
          GTGCAGGGGT CTCCAACCCC CGGTCTGTGG ACCAGTACTG GGCTGCAGCA
          TGCCATTAAC CGGTCCACAT AAAAAAAGCC CCATCCGTGG GAAGCA----
          ---------- -------CTC TCCGGTCCAC AGAAAAATCT TTCTCCATAG
          AATTGGTCCC TGGTGCCCAA AAGGTTGGGG ACCTCTGTTC TAGTGACTTG
          TCCTGCCAGC ATGGATAGGA ATGGTCTCGG AGGTTCTTTG GATGGGTTGT
          TTACTATTAA CTTCTTTGGC AGTTCATTGA TTGGTGTATG TTATTTACTT
          CTTGATGTTA AACTTGCTAT TAATCTATGC TTATCTAGAT ATTGACTGCT
          GTTGAGGAGG TATTTGGGGG ATTTGTTATT CCCTTTTTGG CTTGCTGATT
          ATCTCCTTTG CACCATATGT AGATGTTGTC TATTCCTGTG TGTCTGTCTT
          TACTCAAAGC ACAAAATAAA TGTTGCAAGA CTACTGTTGC TTTTTTAAAA
          GTAAGTGTGC ACTAATGCTC TGAAATATAA TCTGCAAACT ATGTTTAGAA
          GGTCAAGCAA CTGGCACAAC TAGTGAGGAA TTCCAATTAT CTCTCACTTA
          CTTAACCCCT TGACAGGGCT AATCCAACTT CTTGCATCTG CCAATACAAT
          TTGTTTATAA AGATATCTAC TTAAATGCAT ACCTTTTCCA ATCAACTTAT
          AACCTTATTA CATTCACTGA ATACAATGAC ATAGCTATAT AACAATTACC
          TTTCTAGTTA TACTTCTCCA ATACTCCCCC CATGCATTTA CTTAATTTCT
          TTTTTAGGTC TACAAAATCC ACTCTATGCA ATTTGTCATA ACTATAGTAC
          ATTAAGATAA AATGCCAAAT AAGGTTTCAT CAGCAAAACT AAAAGTGTTG
          ATGGCATCGG GCTCCCAGCG TCCTGTCTGG ACGTTGAGAT GGAGAACCAG
          TTTTCCACAA AACATGGCCA CTTGGGGGGT CCCCAGGGTG GGCCCAAGGG
          ATGCCCCTAT TCCCTGAAAG CACAAAAAGA GGGGGAAA-G ATTAGTCGAC
          ATGTCTGGCA AA-TGCCAAG CAGATTGTGG CTGGGATAGG ACCACAGCCA
          AGGTGACATC CATGGGGCAT CATCTGTCAC GCAAGGTTCT TCCACTT-AG
          CAAATTCCCC CATGATCTAG ATGGGAGG-- --AGAGAGAG GGCCGTGAAG
          ATCGTGGCCA ACAGAAGGCC CCATCAACAC CATGCGCAGA AAACACCACT
          GGAAAAATCT AACACATGCT GGACTGATAC AAACCTTCAT TGCAGGTGTT
          AAGGCAAACC ACACCCTTTC CGTATTGGGC AAATTTTCAG TTTTACAATT
          TTAAGAAAAC ATAAGNNNNN TTAATTTGAA AGAGCAGATA AAAACCTTTC
          CAGATCCAGC AAGAGAAGAT TCAGATCAGA AAAGAAAATC CTGCAGAGCT
          GGGGGAATAA AAGGAAGAAA GGAAGGAAGA AAAAAA-GAT GAACAAAGAG
          AATGAAAAGA TTGCAAAGTA TCCTTTTTGT AGGCAGGAGA AGAAAGCAAA
          AAAGTATAGA GGCGAAATGC TGGGCAGGTT TGCAAGGGAC CACATGCAAA
          TACACACCTG AGTCATCTTC TCTCTGTTGG CCTTGGGGTT CAGGGGGGCT
          TCTGTCAACA ACACGGGATG CTCTTCCGGG GCAACTATGC CACAATTAGA
          CATTGTTCAC ATCCTTACAG TTTATCTATG AACCTGACTA ACCCTCACCC
          TAATTTTACT AAAAATTAAA ACCTTCACAA TAAACACCAA ACCAAAAAAC
          GACCCCAGTC ATTACCCACA ACCAACAACA CCCCCACTAC AATGAACATA
          AATATATTTG AACAATTTAT TAATCCAGAG TTTATTTTCA TCCCCATATC
          CCCCCTATCG ATCATAATGT CATATCTTCT GATCTATCAC AAGCCTAAAC
          TACTAGGAAA TCGCATAACA ACTGCCACCA CAAAATTTCT AAAGATCTTT
          ATTCTAAACA TAACAAGTCA ACTTACCCCA AAAGGACAAA AATGATCACC
          TCTACTAGCC AGCCTTATTC TTTTACTTCT TCTATCTAAT CTACTAAGTT
          TATTACCTTA CACTTTCACC CCCACTTCTC AACTATCAAC AAACATAGCC
          TTGGCTCTTC CCTTATGACT AGCCACCCTA ATTCTAGGAA TAAAAGACAA
          ACCCTCCACA ACATTAGCCC ACTTATTACC AGAAGGTTCC CCGACCCCCC
          TAGTCCCATT TATGGTCTTA ATCGAAACAG CTAGTCAACT AATGCGACCC
          ATCGCCCTAG GAGTACGACT CACAGCCAAC ATCACCGCCG GTCACCTCCT
          A
Sistru021 CAGTCAGAGC ATAATATAAC TAAAATCAAT CAATCCGAAT AAAGCTGGAA
          GAGACATTAG GGGTCCTCTA GTACAGCCCC CTGCTCAAGC AGAAGAACTT
          ATATCATTTC AGACAAGTGA CTGTCTAGTC CAGACATGTC AAACTCGCAA
          CGTCACG--- ---------- --------TG ACGTCGCACA ACGTATCGGA
          GCTTTTTTGC CATTGCCAGC AATGGGGTGG GCACGGCTCT GGTATGATGA
          AACCGGCCTG CCTACTGCTG TGACACACAT AACAAAAATA ATAGAAACAT
          TCTAGTTTTG GCTTCTTTGA TTTGAGATGT TGCACTTTTA AATATCTGTA
          TTTCCCATTA AGTTGGATTC ATTTAATATT TACTGTGCCT GAAACCTTCT
          TAAACC-CAA ACAAAGCAAT GTGATGTATT GCTTTAACAT AATTTTTATA
          TATGGAATAG CAAATTCAGA AACAGTTATA TTTTATCCAG ATAAGGTTAC
          TTTTTTTAAT TGATTTAGCT GCTCTAGGAG ATCAGTTGTC CCCCAAATGA
          ATACTAGATA CTCATAATTT TACTTTTTGG CTACCCTTTA TAATCTTTTC
          CAGATAGAAA AGCAACACTA TACACCTCTA ATGGAGAGCT AGAATGGTAA
          TGGTATTGGA TTAAAATCAA ACAGACTGAG ATTCAAGTCC AT--------
          ---------- ----CTCAAC CATG------ ---------G T-------AA
          CTCA------ ---------- ---------- -CTAGATAAA CTTCAATCAG
          TCACTTTTTC ACAACCTAAT TTGTTCCATA CATGGAACAG AGGAAAGAAT
          ACTTTTCATC CCATCATGAG TTCCCACAGG AAAAATGGGA TAAAAATTGG
          AGAAATCATA TGAATTTCAG TAATGAATTT CACTGAGTTC AACAGAGCTT
          ATTCATAAGG AAGTATCGGA AAAAAAATTA CCCCCAAATC CTCTGTAGGA
          GGATGATTTG CAAATATATT TCAAAAACGT TTTGCAGGTG CTATATAAAA
          CTATAAAGCA TTTTGTCAAA CTGATCTCCT GGTAAGAGAT GAAAAGGGGT
          AGATGATGGC TGTTAGTTGG -CTTATTGGA TTTGGGAAGA GATGG-AGGT
          GCAACCTTTA CTATTCTGCA GGATAGCAGA GGTGGGAGTA TGTGGCGGCA
          AGAAATGGCT TCATGCCGCT CTTTTTATTG CTGCTAT--T TTCCTCAAGA
          CTAAAAGAAA CTTTTCTTTC ATAGGTATGA TAATGAATAT GGATACAGCA
          ACCGTGTTGT GGACTTGACA ATTACAAGGA AAAGTCTTTT AATCAGTGTA
          GTCAGTTTTG CCATCTCAGT GAATTCTATC AAATTCACTA TCTTTCAATG
          CAGGAATTTG TAAGACTTTC CATCTGTGTT CATGCGAAAG TCTCACTGCT
          GCTGTCATAT AAGGAAACAA AATTCCATGT TTTCTTTCAA TCTATTCATC
          TGTCAAGCCT AATGCCACTT TTTTGTTGGG CTCTTTAGTT CATCGACCAT
          CTTCTTGAGG CAACTGTGCT GCTCTTTCAT CCGTTGTTTG TCTCTTGAAT
          TCCTGGGTCC GAAGGTCAAA GGCATCTCTC AACTGCTTAA CC--------
          ------ATCA CTGGCCACTG AGAGATAGCC CAGGGATATT CACTGTAGGG
          CCGTTTCTTC CCTGTTGCTG ACCTGTCTGA AGAAATGGAG AAACACAGTC
          ACATCCTCCC TCCGTTCAGG GGCCTTTCTT CAGGGTTTTT TCTCCCCAGT
          AAATCTGTCT TTTATTTAAC ACACATTGAC ACTAGGACTG AAACCAGATA
          TTTTATAACT TACCCTAAAA GGCAAGAATT CTATAAATTC CTAGCATCTC
          TCATCATTAG CTGAATCGAG TCTGATATCC AAAACATCTG GAGGGCACTC
          CCTTATCTCT TGTGAGTTCT GAAAGCTATA CAAGGATAAC ATACATTGGG
          GATTTGTGGA AGCACAGGAA TTAAATATTG CTCTCTGTAA CAGCAATTTA
          GAGAAGCAGT TACATTTCTT CTTGTCATTC CAGTTGCCTT TACACTGAAC
          TCTGGTTGAA ATGATTCTTG TTGAATACAG CAAATATTGA TTGGGTTGTT
          TGACCCTAAG GTTGACAGAA GCCAGCAGAT AGTGGTTACA GCTCTTCATC
          CGGTAGCGCT TATCGCTTGT AAACCCAAAA GGGGCTTTTT GCACTTGTCT
          TCATCTAATG ATTTCACGTA TTTCACTTTC ACTGTATGCT TTTATCTATT
          TTTCAAAAGG TTGCAAGGTT TACTCAAGTG TGCTGTCTAT TTTTGTCTGT
          ATAATGCATA TGACTGTACT TTTTTGATAG CTTCTTGGCA AGAAACAAAA
          CATAGTTGAG ACACAGTTCT ATAGCAAAAT CACTGAATAT GACTTTGTCT
          TAATTAAATG GAATTTAGGC TAGAAGACCA CAATGACAGC ACTAATATTT
          AGAGCAGCCT TTCTCAATCG GATGTGAGCT CAGGTGACAT CAAGCCAGGA
          ATCTCATGAA GCTGCTCACA CACAATATCA TCACAACAGC TGGAGAATCA
          GATGATAAGA CACCATTTCC AAGCCCTCAG ACTTTGCTAC TAGAGAGGAG
          AGCAGAACAG AGAAGCTCAA TGAGGCTCCT TCCCAAACAA GGGAGGAACT
          AACTTAATTA AAGTTAGCTG ACTGCAGCCT GATTTAAGAT TAAATTTGGA
          GCCACACTAA AAAACAGCAG GTTGTTGCTT GAGCGAGCAA AAGAACTTGA
          TTTACATATT ATTGGAGTCA GGTAAGTAAA AAAAAATAAA AATGGAAAGA
          TGCTCCTATT TCTTTCCGTT AGCTTCATTT TAAAAATGGC TAAACTCTAC
          CCAATTTTCC CCCCAAGTTT CCATGTTGGA AGTGGATGTA CAGATCCTGA
          GTCTTTTGTG CAAGCTATTT CTGATGCACG TTGCGTTTTC GATATGGGGG
          TAAGTACAAT CTAAGCACTT ATCTAATTTA TTTGAGCATT AATAAGATTC
          TTGGGAAGTT TCTACTTCAT TGTTGAATGC AAAGTATTAA AATATAATTA
          GTATTCTTTA TGAATCAATT AGACTGATAT CTTGAATTAG TTAAATATCT
          TGTTTAAAAC AACAATTTTT ATAATTGTTT AGTTAACAAG TCCTTTTGGT
          ATTTATGGAG GCATTGGTAC ACAAAGGTAA TAAAATTGAC TGGTGCCTTA
          GGAACATTAT TCTCGCGCTG GGAACATGAA AAGAGCCCCA AACTGGGTGT
          CCCCGGGCAA CGGTGGTACC CCTGCTAATT CCTTCAACCC AGAAGCGCCT
          CGGCGCTTCT GAGACGAGCA CAGTGCAACG GTAGCACGGT CAAGCTTTGA
          GAAGAAAAGT CGGTGGCTGT TTGCCGTCT- ---------- --CCAAACTT
          AGCAATTTAA GGACTTGTGG ACTTCAACTC CCAGAATTCC TCAGCCAGCC
          TCGTCCCGCC GGAGAATTCT GGGCGTTG-A AGTCCAGAAA GTTTTCAAAG
          TTTTGGGCC- AAGGCAGGGT GGCAAGTTCC GTCTCCT-GC CCATGGAGAC
          CGACTCTCTG TGGTTTAGGT TCTGGTGATT AGGATGGTTC TGTGGTTACT
          GAAATGGCGT GAAACGTGAA GTGTAAAGCT CNNNNNCTTT TTTCTCTCTG
          TGTCTGTTTT CTAACTTTTG TTTTTTCTGT ATTTTTATTT TACAATGAAA
          CTTAATAATA AAATTTATTT TAGAAAAGGA AGGAATTTAC TCTCTCTAGG
          GCCGATGGGT GGGTGTTTTA TGGAGGGGGA CCCAAACTCA AGGAGGAATT
          CCTGGCTATG AGAACTATGA AACAGCAGAG TCACTTTTCA AGCCAAGGCG
          GTGTCGGATT CCTACCCTAA AGGGGTTGGA CTAGGTGACC TCTAAGGGAC
          CCTTCTGCAT TCTGGAACTC ACCTCGCTGT AGATGTTCTT CTGGAAGTCC
          AGCTCCTCCT TCAGGGTCTG CAGCCTTCCT TACTGAGTGA GCACCCATCG
          AAAGCAGGCA AAGCACTGAG AACAATTTGC TTGCAGAAAT CTGTTTCCTG
          TCACATAAAC ATATTCTCTC ATAGAATTCA AGCAATGATT CCCCAATCCA
          GCAAACCATC ACTTGTACTG TTTCACAGCA CTCAAGAACC CAAGGGCTGG
          GGCTGATGGG AGCAGGAGCA TAATACTTCA TGATGTTGGA GTATGTACTT
          CTTGACTTAC AACCGCAATT GGGAATGGAA CCTCTGTTGC TAAATGAAAC
          AGTTGGTAAA TAAGACGTGG CCAATTTTAC AACTTTTTTT CCCCATGGTT
          TTTAAGTGAA TCACCCCAGT TGTTAAGTCA ACCATACAGT TGTCTGAACG
          AAGCACACCA TTATTAAGCG AATCTGGCTT TCTCCATTGA CTTTGCTTCT
          GATTGGGCAA ATTGTGAACC TCCTGGCCTG TGACTTTTGA TAGTTCCGAC
          TTTACTAACC CAGATTTAAG GAAAGGTAAA GGATAATAGT AACTGGGTTT
          TCCCGCAATG ACACAACAGA TATCCACACA AATTTTGTAT GGTAAAAGTT
          TTGTTGCTTT CCCCC--GTC ATCACAATGA TGAGCTTTTA ATCTGTATTT
          TAGTAAGTGC TAAATACACA TAAACTCACA TCAAGTTCTT GCTTAGATTC
          AAATTTACTG TAGACACAAT ATTCCTAGAG AGAATTTGCA GATATATTAG
          GTCATCTTAA AAGCTTCAAA TAAAGCCACC CTAGATCAAC CCTGACTGCT
          TTTTAGAAGG CCAGATCCTG AAGTTGAAAC TCAATTACTT TGGCCACCTA
          ATGAGA---A AGGACTCACT GGAGAAGGGC CTAATGCTGG GAAAGATTGA
          GGGCAATAGA AGAAGGGGAT GGCAGAGAAA AGAGGTGGCT GGATGGAGTC
          ACTGAAACAG TAGGCGTGAG CTTAAATGGA CTCCAGAAGA TGGTAGAGGA
          CAGGAAGGCC TGGAGGAACG TTGTCCATGG GGTCGAGATG GGTCAGACAC
          GACTTCGCAA CTAACAATAA CAACAAAAAC TTATTACAAC AGTAACTATG
          TGAGCACTAG TTACAAGCCA CAATACACGT CAAGATCTAA ACTAAAAAAC
          CTCAGAGACA TCAAATAAAT TTTAAAAAAC TGAAAGAAAG TAATTTTAAA
          TCCAACTTAA TGCATTGGCA TTCTGAATAA ATGCCTGCAA AGAATCTGTT
          TTNNNNNGCC AAGCATTCAA CATAGCAACA TATGCTACTA AAACATAGCC
          ATTTGACAGC ATGAAGTCAG AACGCAGGTT GCCCACCTTG CTCTAAAAAA
          ATAGCAATAT AAAATTCCCT CTTAAAAAGT ACCATCATT- AAAAGTACAG
          GATCTGTGAG CAGAGTAGAA TCTGCACTTA CTGGAGCTGC GGTACAATCC
          CGGAGCTTTC GGAAGCAGGG GTGGCAGGCG TTATAGGAGT CATGGGAGTT
          TTATTCTTCA AACATTCCAT CAACAACAAG GTCTTACAGG TAATGGCTTT
          CAAAATCACT TGGCAGATTC TTTAACTCTT AGTTTTTAAA TGTCTGCTTT
          TTACTTTGCG TATATAGCAG CTTTGGATAT AAAAGTAAAA ACTTTCTTTT
          TCTAATAAAA TTGCTCCAGT TGTCAGCTTT GTACAGTGGT GGATTGGTGG
          AATCTTCGAA TTGGGAAATA AGGTTTCAGG ATTAGACTTA ACTTTGACAT
          GCATTTTTAG ACTGCTCAGA AAAACATGAG TACCAAGGAC CCCAGTATGG
          GGGTCCTTGG TGCTCTCTCT ACTTGGTTGT TTCATTACCC ATGCTAGGTA
          ACATCATCAG TGCTAATAAG GAGTGGGGTT TACTCTCAGA TTATATTCTA
          GTGCAGGGGT CTCCAACCCC CGGTCTGTGG ACCAGTACTG GGCTGCAGCA
          TGCCATTAAC CGGTCCACAT AAAAAAAGCC CCATCCATGG GAAGCA----
          ---------- -------CTC TCCGGTCCAC AGAAAAATCT TTCTCCATAG
          AATTGGTCCC TGGTGCCCAA AAGGTTGGGG ACCTCTGTTC TAGTGACTTG
          TCCTGCCAGC ATGGATAGGA ATGGTCTCGG AGGTTCTTTG GATGGGTTGT
          TTACTATTAA CTTCTTTGGC AGTTCATTGA TTGGTGTATG TTATTTACTT
          CTTGATGTTA AACTTGCTAT TAATCTATGC TTATCTAGAT ATTGACTGCT
          GTTGAGGAGG TATTTGGGGG ATTTGTTATT CCCTTTTTGG CTTGCTGATT
          ATCTCCTTTG CACCATATGT AGATGTTGTC TATTCCTGTG TGTCTGTCTT
          TACTCAAAGC ACAAAATAAA TGTTGCAAGA CTACTGTTGC TTTTTTAAAA
          GTAAGTGTGC ACTAATGCTC TGAAATATAA TCTGCAAACT ATGTTTAGAA
          GGTCAAGCAA CTGGCACAAC TAGTGAGGAA TTCCAATTAT CTCTCACTTA
          CTTAACCCCT TGACAGGGCT AATCCAACTT CTTGCATCTG CCAATACAAT
          TTGTTTATAA AGATATCTAC TTAAATGCAT ACCTTTTCCA ATCAACTTAT
          AACCTTATTA CATTCACTGA ATACAATGAC ATAGCTATAT AACAATTACC
          TTTCTAGTTA TACTTCTCCA ATACTCCCCC CATGCATTTA CTTAATTTCT
          TTTTTAGGTC TACAAAATCC ACTCTATGCA ATTTGTCATA ACTATAGTAC
          ATTAAGATAA AATGCCAAAT AAGGTTTCAT CAGCAAAACT AAAAGTGTTG
          ATGGCATCGG GCTCCCAGCG TCCTGTCTGG ACGTTGAGAT GGAGAACCAG
          TTTTCCACAA AACATGGCCA CTTGGGGGGT CCCCAGGGTG GGCCCAAGGG
          ATGCCCCTAT TCCCTGAAAG CACAAAAAGA GGGGGAAA-G ATTAGTCGAC
          ATGTCTGGCA AA-TGCCAAG CAGATTGTGG CTGGGATAGG ACCACAGCCA
          AGGTGACATC CATGGGGCAT CATCTGTCAC GCAAGGTTCT TCCACTT-AG
          CAAATTCCCC CATGATCTAG ATGGGAGG-- --AGAGAGAG GGCCGTGAAG
          ATCGTGGCCA ACAGAAGGCC CCATCAACAC CATGCGCAGA AAACACCACT
          GGAAAAATCT AACACATGCT GGACAGATAC AAACCTTCAT TGCAGGTGTT
          AAGGCAAACC ACACCCTTTC CGTATTGGGC AAATTTTCAG TTTTACAATT
          TTAAGAAAAC ATAAGNNNNN TTAATTTGAA AGAGCAGATA AAAACCTTTC
          CAGATCCAGC AAGAGAAGAT TCAGATCAGA AAAGAAAATC CTGCAGAGCT
          GGGGGAATAA AAGGAAGAAA GGAAGGAAGA AAAAAA-GAT GAACAAAGAG
          AATGAAAAGA TTGCAAAGTA TCCTTTTTGT AGGCAGGAGA AGAAAGCAAA
          AAAGTATAGA GGCGAAATGC TGGGCAGGTT TGCAAGGGAC CACATGCAAA
          TACACACCTG AGTCATCTTC TCTCTGTTGG CCTTGGGGTT CAGGGGGGCT
          TCTGTCAACA ACACGGGATG CTCTTCCGGG GCAACTATGC CACAATTAGA
          CATTGTTCAC ATCCTTACAG TTTATTTATG AACCTGACTA ACCCTCACCT
          TAATTTTACT AAAAATTAAA ACCTTCACAA TAAACACCAA ACCAAAAAAC
          GACCCCAGTC ATTACCCACA ACCAACAACA CCCCCACTAC AATGAACATA
          AATATATTTG AACAATTTAT TAATCCAGAG TTTATTTTCA TCCCCATATC
          CCCCCTATCG ATCATAATGT CATATCTTCT GATCTATCAC AAGCCTAAAC
          TACTAGGAAA TCGCATAACA ACTGCCACCA CAAAATTTCT AAAGATCTTT
          ATTCTAAACA TAACAAGTCA ACTTACCCCA AAAGGACAAA AATGATCACC
          TCTACTAGCC AGCCTTATTC TTTTACTTCT TCTATCTAAT CTACTAAGTT
          TATTACCTTA CACTTTCACC CCCACTTCTC AACTATCAAC AAACATAGCC
          TTGGCTCTTC CCTTATGACT AGCCACCCTA ATTCTAGGAA TAAAAGACAA
          ACCCTCCACA ACATTAGCCC ACTTATTACC AGAAGGTTCC CCGACCCCCC
          TAGTCCCATT TATGGTCTTA ATCGAAACAA CTAGTCAACT AATGCGACCC
          ATCGCCCTAG GAGTACGACT CACAGCCAAC ATCACCGCCG GTCACCTCCT
          A
Sistru022 CAGTCAGAGC ATAATATAAC TAAAATCAAT CAATCCGAAT AAAGCTGGAA
          GAGACATTAG GGGTCCTCTA GTACAGCCCC CTGCTCAAGC AGAAGAACTT
          ATATCATTTC AGACAAGTGA CTGTCTAGTC CAGACATGTC AAACTCGCAA
          CGTCACG--- ---------- --------TG ACGTCGCACA ACGTATCGGA
          GCTTTTTTGC CATTGCCAGC AATGGGGTGG GCACGGCTCT GGTATGATGA
          AACCGGCCTG CCTACTGCTG TGACACACAT AACAAAAATA ATAGAAACAT
          TCTAGTTTTG GCTTCTTTGA TTTGAGTTGT TGCACTTTTA AATATCTGTA
          TTTCCCATTA AGTTGGATTC ATTTAATATT TACTGTGCCT GAAACCTTCT
          TAAACC-CAA ACAAAGCAAT GTGATGTATT GCTTTAACAT AATTTTTATA
          TATGGAATAG CAAATTCAGA AACAGTTATA TTTTATCCAG ATAAGGTTAC
          TTTTTTTAAT TGATTTAGCT GCTCTAGGAG ATCAGTTGTC CCCCAAATGA
          ATACTAGATA CTCATAATTT TACTTTTTGG CTACCCTTTA TAATCTTTTC
          CAGATAGAAA AGCAACACTA TACACCTCTA ATGGAGAGCT AGAATGGTAA
          TGGTATTGGA TTAAAATCAA ACAGACTGAG ATTCAAGTCC AT--------
          ---------- ----CTCAAC CATG------ ---------G T-------AA
          CTCA------ ---------- ---------- -CTAGATAAA CTTCAATCAG
          TCACTTTTTC ACAACCTAAT TTGTTCCATA CATGGAACAG AGGAAAGAAT
          ACTTTTCATC CCATCATGAG TTCCCACAGG AAAAATGGGA TAAAAATTGG
          AGAAATCATA TGAATTTCAG TAATGAATTT CACTGAGTTC AACAGAGCTT
          ATTCATAAGG AAGTATCGGA AAAAAAATTA CCCCCAAATC CTCTGTAGGA
          GGATGATTTG CAAATATATT TCAAAAACGT TTTGCAGGTG CTATATAAAA
          CTATAAAGCA TTTTGTCAAA CTGATCTCCT GGTAAGAGAT GAAAAGGGGT
          AGATGATGGC TGTTAGTTGG -CTTATTGGA TTTGGGAAGA GATGG-AGGT
          GCAACCTTTA CTATTCTGCA GGATAGCAGA GGTGGGAGTA TGTGGCGGCA
          AGAAATGGCT TCATGCCGCT CTTTTTATTG CTGCTAT--T TTCCTCAAGA
          CTAAAAGAAA CTTTTCTTTC ATAGGTATGA TAATGAATAT GGATACAGCA
          ACCGTGTTGT GGACTTGACA ATTACAAGGA AAAGTCTTTT AATCAGTGTA
          GTCAGTTTTG CCATCTCAGT GAATTCTATC AAATTCACTA TCTTTCAATG
          CAGGAATTTG TAAGACTTTC CATCTGTGTT CATGCGAAAG TCTCACTGCT
          GCTGTCATAT AAGGAAACAA AATTCCATGT TTTCTTTCAA TCTATTCATC
          TGTCAAGCCT AATGCCACTT TTTTGTTGGG CTCTTTAGTT CATCGACCAT
          GTTCTTGAGG CAACTGTGCT GCTCTTTCAT CCGTTGTTTG TCTCTTGAAT
          TCCTGGGTCC GAAGGTCAAA GGCATCTCTC AACTGCTTAA CC--------
          ------ATCA CTGGCCACTG AGAGATAGCC CAGGGATATT CACTGTAGGG
          CCATTTCTTC CCTGTTGCTG ACCTGTCTGA AGAAATGGAG AAACACAGTC
          ACATCCTCCC TCCGTTCAGG GGCCTTTCTT CAGGGTTTTT TCTCCCCAGT
          AAATCTGTCT TTTATTTAAC ACACATTGAC ACTAGGACTG AAACCAGATA
          TTTTATAACT TACCCTAAAA GGCAAGAATT CTATAAATTC CTAGCATCTC
          TCATCATTAG CTGAATCGAG TCTGATATCC AAAACATCTG GAGGGCACTC
          CCTTATCTCT TGTGAGTTCT GAAAGCTATA CAAGGATAAC ATACATTGGG
          GATTTGTGGA AGCACAGGAA TTAAATATTG CTCTCTGTAA CAGCAATTTA
          GAGAAGCAGT TACATTTCTT CTTGTCATTC CAGTTGCCTT TACACTGAAC
          TCTGGTTGAA ATGATTCTTG TTGAATACAG CAAATATTGA TTGGGTTGTT
          TGACCCTAAG GTTGACAGAA GCCAGCAGAT AGTGGTTACA GCTCTTCATC
          CGGTAGCGCT TATCGCTTGT AAACCCAAAA GGGGCTTTTT GCACTTGTCT
          TCATCTAATG ATTTCACGTA TTTCACTTTC ACTGTATGCT TTTATCTATT
          TTTCAAAAGG TTGCAAGGTT TACTCAAGTG TGCTGTCTAT TTTTGTCTGT
          ATAATGCATA TGACTGTACT TTTTTGATAG CTTCTTGGCA AGAAACAAAA
          CATAGTTGAG ACACAGTTCT ATAGCAAAAT CACTGAATAT GACTTTGTCT
          TAATTAAATG GAATTTAGGC TAGAAGACCA CAATGACAGC ACTAATATTT
          AGAGCAGCCT TTCTCAATCG GATGTGAGCT CAGGTGACAT CAAGCCAGGA
          ATCTCATGAA GCTGCTCACA CACAATATCA TCACAACAGC TGGAGAATCA
          GATGATAAGA CACCATTTCC AAGCCCTCAG ACTTTGCTAC TAGAGAGGAG
          AGCAGAACAG AGAAGCTCAA TGAGGCTCCT TCCCAAACAA GGGAGGAACT
          AACTTAATTA AAGTTAGCTG ACTGCAGCCT GATTTAAGAT TAAATTTGGA
          GCCACACTAA AAAACAGCAG GTTGTTGCTT GAGCGAGCAA AAGAACTTGA
          TTTACATATT ATTGGAGTCA GGTAAGTAAA AAAAAATAAA AATGGAAAGA
          TGCTCCTATT TCTTTCCGTT AGCTTCATTT TAAAAATGGC TAAACTCTAC
          CCAATTTTCC CCCCAAGTTT CCATGTTGGA AGTGGATGTA CAGATCCTGA
          GTCTTTTGTG CAAGCTATTT CTGATGCACG TTGCGTTTTC GATATGGGGG
          TAAGTACAAT CTAAGCACTT ATCTAATTTA TTTGAGCATT AATAAGATTC
          TTGGGAAGTT TCTACTTCAT TGTTGAATGC AAAGTATTAA AATATAATTA
          GTATTCTTTA TGAATCAATT AGACTGATAT CTTGAATTAG TTAAATATCT
          TGTTTAAAAC AACAATTTTT ATAATTGTTT AGTTAACAAG TCCTTTTGGT
          ATTTATGGAG GCATTGGTAC ACAAAGGTAA TAAAATTGAC TGGTGCCTTA
          GGAACATTAT TCTCGCGCTG GGAACATGAA AAGAGCCCCA AACTGGGTGT
          CCCCGGGCAA CGGTGGTACC CCTGCTAATT CCTTCAACCC AGAAGCGCCT
          CGGCGCTTCT GAGACGAGCA CAGTGCAACG GTAGCACGGT CAAGCTTTGA
          GAAGAAAAGT CGGTGGCTGT TTGCCGTCT- ---------- --CCAAACTT
          AGCAATTTAA GGACTTGTGG ACTTCAACTC CCAGAATTCC TCAGCCAGCC
          TCGTCCCGCC GGAGAATTCT GGGCGTTG-A AGTCCAGAAA GTTTTCAAAG
          TTTTGGGCC- AAGGCAGGGT GGCAAGTTCC GTCTCCT-GC CCATGGAGAC
          CGACTCTCTG TGGTTTAGGT TCTGGTGATT AGGATGGTTC TGTGGTTACT
          GAAATGGCGT GAAACGTGAA GTGTAAAGCT CNNNNNCTTT TTTCTCTCTG
          TGTCTGTTTT CTAACTTTTG TTTTTTCTGT ATTTTTATTT TACAATGAAA
          CTTAATAATA AAATTTATTT TAGAAAAGGA AGGAATTTAC TCTCTCTAGG
          GCCGATGGGT GGGTGTTTTA TGGAGGGGGA CCCAAACTCA AGGAGGAATT
          CCTGGCTATG AGAACTATGA AACAGCAGAG TCACTTTTCA AGCCAAGGCG
          GTGTCGGATT CCTACCCTAA AGGGGTTGGA CTAGGTGACC TCTAAGGGAC
          CCTTCTGCAT TCTGGAACTC ACCTCGCTGT AGATGTTCTT CTGGAAGTCC
          AGCTCCTCCT TCAGGGTCTG CAGCCTTCCT TACTGAGTGA GCACCCATCG
          AAAGCAGGCA AAGCACTGAG AACAATTTGC TTGCAGAAAT CTGTTTCCTG
          TCACATAAAC ATATTCTCTC ATAGAATTCA AGCAATGATT CCCCAATCCA
          GCAAACCATC ACTTGTACTG TTTCACAGCA CTCAAGAACC CAAGGGCTGG
          GGCTGATGGG AGCAGGAGCA TAATACTTCA TGATGTTGGA GTATGTACTT
          CTTGACTTAC AACCGCAATT GGGAATGGAA CCTCTGTTGC TAAATGAAAC
          AGTTGGTAAA TAAGACGTGG CCAATTTTAC AACTTTTTTT CCCCATGGTT
          TTTAAGTGAA TCACCCCAGT TGTTAAGTCA ACCATACAGT TGTCTGAACG
          AAGCACACCA TTATTAAGCG AATCTGGCTT TCTCCATTGA CTTTGCTTCT
          GATTGGGCAA ATTGTGAACC TCCTGGCCTG TGACTTTTGA TAGTTCCGAC
          TTTACTAACC CAGATTTAAG GAAAGGTAAA GGATAATAGT AACTGGGTTT
          TCCCGCAATG ACACAACAGA TATCCACACA AATTTTGTAT GGTAAAAGTT
          TTGTTGCTTT CCCCC--GTC ATCACAATGA TGAGCTTTTA ATCTGTATTT
          TAGTAAGTGC TAAATACACA TAAACTCACA TCAAGTTCTT GCTTAGATTC
          AAATTTACTG TAGACACAAT ATTCCTAGAG AGAATTTGCA GATATATTAG
          GTCATCTTAA AAGCTTCAAA TAAAGCCACC CTAGATCAAC CCTGACTGCT
          TTTTAGAAGG CCAGATCCTG AAGTTGAAAC TCAATTACTT TGGCCACCTA
          ATGAGA---A AGGACTCACT GGAGAAGGGC CTAATGCTGG GAAAGATTGA
          GGGCAATAGA AGAAGGGGAT GGCAGAGAAA AGAGGTGGCT GGATGGAGTC
          ACTGAAACAG TAGGCGTGAG CTTAAATGGA CTCCAGAAGA TGGTAGAGGA
          CAGGAAGGCC TGGAGGAACG TTGTCCATGG GGTCGAGATG GGTCAGACAC
          GACTTCGCAA CTAACAATAA CAACAAAAAC TTATTACAAC AGTAACTATG
          TGAGCACTAG TTACAAGCCA CAATACACGT CAAGATCTAA ACTAAAAAAC
          CTCAGAGACA TCAAATAAAT TTTAAAAAAC TGAAAGAAAG TAATTTTAAA
          TCCAACTTAA TGCATTGGCA TTCTGAATAA ATGCCTGCAA AGAATCTGTT
          TTNNNNNGCC AAGCATTCAA CATAGCAACA TATGCTACTA AAACATAGCC
          ATTTGACAGC ATGAAGTCAG AACGCAGGTT GCCCACCTTG CTCTAAAAAA
          ATAGCAATAT AAAATTCCCT CTTAAAAAGT ACCATCATT- AAAAGTACAG
          GATCTGTGAG CAGAGTAGAA TCTGCACTTA CTGGAGCTGC GGTACAATCC
          CGGAGCTTTC GGAAGCAGGG GTGGCAGGCG TTATAGGAGT CATGGGAGTT
          TTATTCTTCA AACATTCCAT CAACAACAAG GTCTTACAGG TAATGGCTTT
          CAAAATCACT TGGCAGATTC TTTAACTCTT AGTTTTTAAA TGTCTGCTTT
          TTACTTTGCG TATATAGCAG CTTTGGATAT AAAAGTAAAA ACTTTCTTTT
          TCTAATAAAA TTGCTCCAGT TGTCAGCTTT GTACAGTGGT GGATTGGTGG
          AATCTTCGAA TTGGGAAATA AGGTTTCAGG ATTAGACTTA ACTTTGACAT
          GCATTTTTAG ACTGCTCAGA AAAACATGAG TACCAAGGAC CCCAGTATGG
          GGGTCCTTGG TGCTCTCTCT ACTTGGTTGT TTCATTACCC ATGCTAGGTA
          ACATCATCAG TGCTAATAAG GAGTGGGGTT TACTCTCAGA TTATATTCTA
          GTGCAGGGGT CTCCAACCCC CGGTCTGTGG ACCAGTACTG GGCTGCAGCA
          TGCCATTAAC CGGTCCACAT AAAAAAAGCC CCATCCATGG GAAGCA----
          ---------- -------CTC TCCGGTCCAC AGAAAAATCT TTCTCCATAG
          AATTGGTCCC TGGTGCCCAA AAGGTTGGGG ACCTCTGTTC TAGTGACTTG
          TCCTGCCAGC ATGGATAGGA ATGGTCTCGG AGGTTCTTTG GATGGGTTGC
          TTACTATTAA CTTCTTTGGC AGTTCATTGA TTGGTGTATG TTATTTACTT
          CTTGATGTTA AACTTGCTAT TAATCTATGC TTATCTAGAT ATTGACTGCT
          GTTGAGGAGG TATTTGGGGG ATTTGTTATT CCCTTTTTGG CTTGCTGATT
          ATCTCCTTTG CACCATATGT AGATGTTGTC TATTCCTGTG TGTCTGTCTT
          TACTCAAAGC ACAAAATAAA TGTTGCAAGA CTACTGTTGC TTTTTTAAAA
          GTAAGTGTGC ACTAATGCTC TGAAATATAA TCTGCAAACT ATGTTTTGAA
          GGTCAAGCAT CTGGCACAAC TAGTGAGGAA TTCCAATTAT CTCTCACTTA
          CTTAACTCCT TGACAGGGCT AATCCAACTT CTTGCATCTG CCAATACAAT
          TTGTTTATAA AGATATCTAC TTAAATGCAT ACCTTTTCCA ATCAACTTAT
          AACCTTATTA CATTCACTGA ATACAATGAC ATAGCTATAT AACAATTACC
          TTTCTAGTTA TACTTCTCCA ATACTCCCCC CATGCATTTA CTTAATTTCT
          TTTTTAGGTC TACAAAATCC ACTCTATGCA ATTTGTCATA ACTATAGTAC
          ATTAAGATAA AATGCCAAAT AAGATTTCAT CAGCAAAACT AAAAGTGTTG
          ATGGCATCGG GCTCCCAGCG TCCTGTCTGG ACGTTGAGAT GGAGAACCAG
          TTTTCCACAA AACATGGCCA CTTGGGGGGT CCCCAGGGTG GGCCCAAGGG
          ATGCCCCTAT TCCCTGAAAG CACAAAAAGA GGGGGAAA-G ATTAGTCGAC
          ATGTCTGGCA AA-TGCCAAG CAGATTGTGG CTGGGATAGG ACCACAGCCA
          AGGTGACATC CATGGGGCAT CATCTGTCAC GCAAGGTTCT TCCACTT-AG
          CAAATTCCCC CATGATCTAG ATGGGAGG-- --AGAGAGAG GGCCGTGAAG
          ATCGTGGCCA ACAGAAGGCC CCATCAACAC CATGCGCAGA AAACACCACT
          GGAAAAATCT AACACATGCT GGACAGATAC AAACCTTCAT TGCAGGTGTT
          AAGGCAAACC ACACCCTTTC CGTATTGGGC AAATTTTCAG TTTTACAATT
          TTAAGAAAAC ATAAGNNNNN TTAATTTGAA AGAGCAGATA AAAACCTTTC
          CAGATCCAGC AAGAGAAGAT TCAGATCAGA AAAGAAAATC CTGCAGAGCT
          GGGGGAATAA AAGGAAGAAA GGAAGGAAGA AAAAAA-GAT GAACAAAGAG
          AATGAAAAGA TTGCAAAGTA TCCTTTTTGT AGGCAGGAGA AGAAAGCAAA
          AAAGTATAGA GGCGAAATGC TGGGCAGGTT TGCAAGGGAC CACATGCAAA
          TACACACCTG AGTCATCTTC TCTCTGTTGG CCTTGGGGTT CAGGGGGGCT
          TCTGTCAACA ACACGGGATG CTCTTCCGGG GCAACTATGC CACAATTAGA
          CATTGTTCAC ATCCTTACAG TTTATTTATG AACCTGACTA ACCCTCACCT
          TAATTTTACT AAAAATTAAA ACCTTCACAA TAAACACCAA ACCAAAAAAC
          GACCCCAGTC ATTACCCACA ACCAACAACA CCCCCACTAC AATGAACATA
          AATATATTTG AACAATTTAT TAATCCAGAG TTTATTTTCA TCCCCATATC
          CCCCCTATCG ATCATAATGT CATATCTTCT GATCTATCAC AAGCCTAAAC
          TACTAGGAAA TCGCATAACA ACTGCCACCA CAAAATTTCT AAAGATCTTT
          ATTCTAAACA TAACAAGTCA ACTTACCCCA AAAGGACAAA AATGATCACC
          TCTACTAGCC AGCCTTATTC TTTTACTTCT TCTATCTAAT CTACTAAGTT
          TATTACCTTA CACTTTCACC CCCACTTCTC AACTATCAAC AAACATAGCC
          TTGGCTCTTC CCTTATGACT AGCCACCCTA ATTCTAGGAA TAAAAGACAA
          ACCCTCCACA ACATTAGCCC ACTTATTACC AGAAGGTTCC CCGACCCCCC
          TAGTCCCATT TATGGTCTTA ATCGAAACAA CTAGTCAACT AATGCGACCC
          ATCGCCCTAG GAGTACGACT CACAGCCAAC ATCACCGCCG GTCACCTCCT
          A
Sistru023 CAGTCAGAGC ATAATATAAC TAAAATCAAT CAATCCGAAT AAAGCTGGAA
          GAGACATTAG GGGTCCTCTA GTACAGCCCC CTGCTCAAGC AGAAGAACTT
          ATACCATTTC AGACAAGTGA CTGTCTAGTC CAGACATGTC AAACTCGCAA
          CGTCACG--- ---------- --------TG ACGTCGCACA ACGTATCGGA
          GCTTTTTTGC CATTGCCAGC AATGGGGTGG GCACGGCTCC GGTATGATGA
          AACCGGCCTG CCTACTGCTG TGACACACAT AACAAAAATA ATAGAAACAT
          TCTAGTTTTG GCTTCTTTGA TTTGAGATGT TGCACTTTTA AATATCTGTA
          TTTCCCATTA AGTTGGATTC ATTTAATATT TACTGTGCCT GAAACCTTCT
          TAAACC-CAA ACAAAGCAAT GTGATGTATT GCTTTAACAT AATTTTTATA
          TATGGAATAG CAAATTCAGA AACAGTTATA TTTTATCCAG ATAAGGTTAC
          TTTTTTTAAT TGATTTAGCT GCTCTAGGAG ATCAGTTGTC CCCCAAATGA
          ATACTAGATA CTCATAATTT TACTTTTTGG CTACCCTTTA TAATCTTTTC
          CAGATAGAAA AGCAACACTA TACACCTCTA ATGGAGAGCT AGAATGGTAA
          TGGTATTGGA TTAAAATCAA ACAGACTGAG ATTCAAGTCC AT--------
          ---------- ----CTCAAC CATG------ ---------G T-------AA
          CTCA------ ---------- ---------- -CTAGATAAA TTTCAATCAG
          TCACTTTTTA ACAACCTAAT TTGTTCCATA CATGGAACGG AGGAAAGAAT
          ACTTTTCATC CCATCATGAG TTCCCACAGG AAAAATGGGA TAAAAATTGG
          AGAAATCATA TGAATTTCAG TAATGAATTT CACTGAGTTC AACAGAGCTT
          ATTCATAAGG AACTATCGGA AAAAAAATTA CCCCCAAATC CTCTGTAGAA
          GGATGATTTG CAAATATATT TCAAAAACGT TTTGCAGGTG CTATATAAAA
          CTATAAAGCA TTTTGTCAAA CTGATCTCCT GGTAAGAGAT GAAAAGGGGT
          AGATGATGGC TGTTAGTTGG -CTTATTGGA TTTGGGAAGA GATGG-AGGT
          GCAACCTTTA CTATTCTGCC GGATAGCAGA GGTGGGAGTA CGTGGCGGCA
          AGAAATGGCT TCATGCCGCT CTTTTTATTG CTGCTAT--T TTCCTCAAGA
          CTAAAAGAAA CTTTTCTTTC ATAGGTATGA TAATGAATAT GGATACAGCA
          ACCGTGTTGT GGACTTGACA ATTACAAGGA AAAGTCTTTT AATCAGTGTA
          GTCAGTTTTG CCATCTCAGT GAATTCTATC AAATTCACTA TCTTTCAATG
          CAGGAATTTG TAAGACTTTC CATCTGTGTT CATGCGAAAG TCTCACTGCT
          GCTGTCATAT AAGGAAACAA AATTCCATGT TTTCTTTCAA TCTATTCATC
          TGTCAAGCCT AATGCCACTT TTTTGTTGTG CTCTTTAGTT GATCGACCAT
          CTTCTTGAGG CAACTGTGCT GCTCTTTCAT CCGTTGTTTG TCTCTTGAAT
          TCCTGGGTCC GAAGGTCAAA GGCATCTCTT GACTGCTTAA CC--------
          ------ATCA CTGGCCACTG AGAGATAGCC CAGGGATATT CACTGTAGGG
          CCGTTTCTTC CCTGTTGCTG ACCTGTCTGA AGAAATGGAG AAACACAGTC
          ACATCCTCCC TCCGTTCAGG GGCCTTTCTT CAGGGTTTTT CCTCCCCAGT
          AAATCTGTCT TTTATTTAAC ACACATTGAC ACTAGGACTG AAACCAGATA
          TTTTATAACT TACCCTAAAA GGCAAGAATT CTATAAATTC CTAGCATCTC
          CCATCATTAG CTGAATCGAG TCTGATATCC AAAACATCTG GAGGGCACTC
          CCTTATCTCT TGTAAGTTCT GAAAACTATA CAAGGATAAC ATACATTGGG
          GATTTGTGGA AGCACAGGAA TTAAATATTG CTCTCTGTAA CAGCAATTTA
          GAGAAGCAGT TACATTTCTT CTTGTCATTC CAGTTGCCTT TACACTGAAC
          TCTGGTTGAA ATGATTCTTG TTGAATACAG CAAATATTGA TTGGGTTGTT
          TGACCCTAAG GTTGACAGAA GCCAGCAGAT AGTGGTTACA GCTCTTCATC
          CGGTAGCGCT TATCGCTTGT AAACCCAAAA GGGGTTTTTT GCACTTGTCT
          TCATCTAATG ATTTCATGTA TTTCACTTTC ACTGTATGCT TTTATCTATT
          TTTCAAAAGG TTGCAAGGTT TACTCAAGTG TGCTGTCTAT TTTTGTCTGT
          ATAATGCATA TGACTGTACT TTTTTGATAG CTTCTTGGCA AGAAACAAAA
          CATAGTTGAG ACACAGTTCT ATAGCAAAAT CACTGAATAT GACTTTGTCT
          TAATTAAATG GAATTTAGGC TAGAAGACCA CAATGACAGC ACTAATATTT
          AGAGCAGCCT TTCTCAATCG GATGTGAGCT CAGGTGACAT CAAGCCAGGA
          ATCTCATGAA GCTGCTCACA CACAATATCA TCACAACAGC TGGAGAATCA
          GATGATAAGA CACCATTTCC AAGCCCTCAG ACTTTGCTAC TAGAGAGGAG
          AGCAGAACAG AGAAGCTCAA TGAGGCTCCT TCCCAAACAA GGGAGGAACT
          AACTTAATTA AAGTTAGCTG ACTGCAGCCT GATTTAAGAT TAAATTTGGA
          GCCACACTAA AAAACAGCAG GTTGTTGCTT GAGCGAGCAA AAGAACTTGA
          CTTACATATT ATTGGAGTCA GGTAAGTTTA AAAAAAA--- --TGGAAAGA
          TGCTCCTATT TCTTTCCGTT AGCTTCATTT TAAAAATGGC TAAACTCTAC
          CCAATTTTCC CCCCAAGTTT CCATGTTGGA AGTGGATGTA CAGATCCTGA
          GTCTTTTGTG CAAGCTATTT CTGATGCACG TTGCGTTTTC GATATGGGGG
          TAAGTACAAT CTAAGCACTA GTTTAATTTA TTTGAGCATT AGTAAGATTC
          TTAGGAAGTT TCTACTTCAT TATTGAATGC AAAGTATTAA AATATAATTA
          GTATTCTTTA TGAATCAATT AGACTGATAT CTTGAATTAG TTAAATATCT
          TGTTTAAAAC AACAATTTTT ATAATTGCTT AGTTAACAAG TCCTTTTGGT
          ATTTATGGAG GCATTGGTAC ACAAAGGTAA TAAAATTGAC TGGTGCCTTA
          GGAACATTAT TCTCGTGCTG GGAACATGAA AAGAGCCCCA AACTGGGTGT
          CCCCGGGCAA CGGTGGTACC CCTGCTAATT CCTTCAACCC AGAAGCACCT
          CGGCGCTTCT GAGACGAGCA CAGTGCAACA ATAGCACGGT CAAGCTTTGA
          GAAGAAAAGT CGGTGGCTAT TTGCCGTCT- ---------- --CCAAACTT
          AGCAATTTAA GGGCTTGTGG ACTTCAACTC CCAGAATTCC TCAGCCAGCC
          TCGTCCCGCC GGAGAATTCT GGGCGTTG-A AGTCCAGAAA GTTTTCAAAG
          TTTTGGGCCC AAGGCAGGAT GGCAAGTTCC GTCTCCCAGC CCATGGAGAC
          CGACTCTCTG TGGTTTAGGT TCTGGTGATT AGGATGGTTC TTTGGTTACT
          GAAATGGCGT GAAACGTGAA GCGTAAAGCT CNNNNNCTTT TTTCTCTCTG
          TGTCTGTTTT CTAACTTTTG TTTTTTCTGT ATTTTTATTT TACAATGAAA
          CTTAATAATA AAATTTATTT TAGAAAAGGA AGGAATTTAC TCTCTCTAGG
          GCCAATGGGT CGGTGTTTTA TGGAGGGGGA CCCAAACTCA AGGAGGAATT
          CCTGGCTATG AGAACTATGA AACAGCAGAG TCACTTTTCA AGCCAAGGGG
          GTGTCGGATT CCTACCCTAA AGGGGTTGGA CTAGGTGACC TCTAAGGGAC
          CCTTCTGCAT TCTGGRACTC ACCTCGCTGT AGATGTTCTT CTGGAAGTCC
          AGCTCCTCCT TCAGGGTCTG CAGCCTTCCT TACTGAGTGA GCACCCATCG
          AAAGCAGGCA AAGCACTGAG AACAATTTGC TTGCAGAAAT CTGTTTCCTG
          TCACATAAAC ATATTCTCTC ATAGAATTCA AGCAATGATT CCCCAATCCA
          GCAAACCATC ACTTGTACTG TTTCACAGCA CTCAAGAACC CAAGGGCTGG
          GGCTGATGGG AGCAGGAGCA TAATACTTCA TGATGTTGGA GTATGTACTT
          CTTGACTTAC AACCGCAATT GGGAATGGAA CCTCTGTTGC TAAATGAAAC
          AGTTGGTAAA TAAGACGTGG CCAATTTTAC AACTTTTTTT CTCCATGGTT
          TTTAAGTGAA TCACCCCAGT TGTTAAGTCA ACCATACAGT TGTCTGAACG
          AAGCACACCA TTATTAAGTG AATCTGGCTT TCTCCATTGA CTTTGCTTCT
          GATTGGGCAA ATTGTGAACC TCCTGGCCTG TGACTTTTGA TAGTTCCGAC
          TTTACTAACC CAGATTTAAG GAAAGGTAAA GGATAATAGT AACTGGGTTT
          TCCCGCAACG ACACAACAGA TATCCACACA AATTTTGTAT CGTAAAAGTT
          TTGTTGCTTT CCCCC--GTC ATCACAATGA TGAGCTTTTA ATCTGTATTT
          TAGTAAGTGC TAAATACACA TAAACTCACA TCAAGTTCTT GCTTAGATTC
          AAATTTACTG TAGACACAAT ATTCCTAGAG AGAATTTGCA GATATATTAG
          GTCATCTTAA AAGCTTCAAA TAAAGCCACC CTAGATCAAC CCTGACTGCT
          TTTTAGAAGG CCAGATCCTG AAGTTGAAAC TCAATTACTT TGGCCACCTA
          ATGAGAAGGA AGGACTCACT GGAGAAGGGC CTAATGCTGG GAAAGATGGA
          GGGCATTAGA AGAAGTGGAT GACAG---AA TGAGGTGGCT GGATGGAGTC
          ACTGAAACAG TAGGCATGAG CTTAAATGGA CTCCAGAAGA TAGTAGAGGA
          CAGGAAGGCC TGGAGGAACG TCGTCCATGG GGTCGAGATG GGTCAGACAC
          GACTTCGCAA CTAACAATAA CAACAAAAAC TTATTACAAC AGTAACTATG
          TGAGCACTAG TTACAAGCCA CAATAACCGT CAAAATCTAA ACTGAAAAAC
          CTCAGAGACA TCAAATAAAT TTTAAAAAAC TGAAAGAAAG TAATTTTAAA
          TCCAACTTAA TGCATTGGCG TTCTGAATAA ATGCCTGCAA AGAACCTGTT
          TTNNNNNGCC AAGCATTCAA CATAGCAACA TATGCTACTA AAACATAGCC
          ATTTGACAGC ATGAACTCAG AATGCAGGTT GCCCACCTTG CTCTAAAAAA
          ATAGCATTAT AAAATTCCCT CTTAAAAAGT ACCATCATT- AAAAGTACAG
          GATCTGTGAG CAGAGTAGAA TCTGCACTTA CTGGAGCTGC GGTACAATCC
          CGGAGCTTTC GGAAGCAGGG GTGGCAGGCG TTATAGGAGT CATGGGAGTT
          TTATTCTTCA AACATTCCAT CAACAACAAG GTCTTACAGG TAATGGCTTT
          CAAAATCACT TGGCAGATTC TTTAACTCTT AGTTTTTAAA TGTCTGCTTT
          TTACTTTGCG TATATAGCAG CTTTGGATAT AAAAGTAAAA ACTTTCTTTT
          TCTAATAAAA TTGCTCCAGT TGTCAGCTTT GTACAGTGGT GGATTGGTGG
          AATCTTCGAA TTGGGAAATA AGGTTTCAGG ATTAGACTTA ACTTTGACAT
          GCATTTTTAG ACTGCTCAGA AAAACATGAG TACCAAGGAC CCCAGTATGG
          GGGTCCTTGG TGCTCTCTCT ACTTGGTTGT TTCATTACCC ATGCTAGGTA
          ACATCATCAG TGCTAATAAG GAGTGGGATT TACTCTCAGA TTATATTCTA
          GTGCAGGGGT CTCCAACCCC CGGTCCGTGG ACCAGTACTG GGCTGCAGCA
          TGCCATTAAC CGGTCCACAT AAACAAAGCC CCATCCATGG GAAGCA----
          ---------- -------CTC TCCGGTCCAC AGAAAAATCT TTCTCCATAG
          AATTGGTCCC TGGTGCCCAA AAGGTTGGGG ACCTCTGTTC TAGTGACTTG
          TCCTGCCAGC ATGGATAGGA ATGGTCTCGG AGGTTCTTTG GATGGGTTGT
          TTACTATTAG CTTCTTTGGC AGTTCATTGA TTGGCGTATG TTATTTACTT
          CTTGATGTTA AACTTGCTAT TAATCTATGC TTATCTGGAT ATTGACTGCT
          GTTGAGGAGG TATTTGGGGG ATTCGTTATT CCCTTTTTGG CTTGCTGATT
          ATCTCCTTTG CACCATATGT AGATGTTGTC TATGCCTGTG TGTCTGTCTT
          TACTCAAAGC ACAAAATAAA TCTTGCAAGA CTACTGTTGC TTTTTTAAAA
          GTAAGTGTGC ACTAATGCTC TGAAATATAA TCTGCAAACT ATGTTTAGAA
          GGTCAAGCAA CTGGCACAAC TAGTGAGGAA TTCCAATTAT CTCTCACTTA
          CTTAACCCCT TGACAGGGCT AATCCAACTT CTTGCATCTG CCAATACAAT
          TTGTTTATAA AGATATCTAC TTAAATGCAT ACCTTTTCCA ATCAACTTAT
          AACCTTATTA CATTCACTGA ATACAATGAC ATAGCTATAT AACAATTACC
          TTTCTAGTTA TACTTCTCCA ATACTCCCCC CATGCATTTA CTTAATTTCT
          TTTTTAGGTC TACAAAATCC ACTCTATGCA ATTTGTCATA ACTATAGTAC
          ATTAAGATAA AATGCCAAAT AAGGTTTCAT CCGCAAAACT AAAAGTGTTG
          ATGGCATCGG GCTCCCAGCG TCCTGTCTGG ACGTTGAGAT GGAGAACCAG
          TTTTCCACAA AACATGGCCA CTTGGGGGGT CCCCAGGGTG GGCCCAAGGG
          ATGCCCCTAT TCCCTGAAAG CACAAAAAGA GGGGGAAAAG ATTAGTCGAC
          ATGTCTGGCA AAATGCCAAG CAGATTGTGG CTGGGATAGG ACCACAGCCA
          AGGTGACATC CATGGGGCAT CATCTGTCAC GCAAGGTTCT TCCACTT-AG
          CAAATTCCCC CATGATCTAG ATGGGAGG-- --AGAGAGAG GGCCATGAAG
          ATCGTGGCCA ACAGAAGGCC CCATCAACAC CATGCGCAGA AAACACCACT
          GGAAAAATCT AACACATGCT GGACAGATAC AAACCTTCAT TGCAGGTGTT
          AAGGCAAACC ACACCCTTTC CGTATTGGGC AAATTTTCAG TTTTACAATT
          TTAAGAAAAC ATGATNNNNN TTTATTTGAA AGAGCAGATA AAAACCTTTC
          CAGATCCAGC AAGAGAAGAT TCAGATCAGA AAAGAAAATC CTGCAGAGCT
          GGGGGAATAA ATGGAAGAAA GAAAGGAAGA AAAAAAAGAT GAACAAAGAG
          AATGAAAAGA TTGCAAAGTA TCCTTTTTGT AGGCAGGAGA AGAAAGCAAA
          AAAGTATAGA GGCGAAATGC TGGGCAGGTT TGCAAGGGAC CACACGCAAA
          TACACACCTG AGTCATCTTC TCTCTGTTGG CCTTGGGGTT CAGGGGGGCT
          TCTGTCAACA ACACGGGATG CTCTTCCGGG GCAACTATGC CACAATTAGA
          CACTGTTCAC ATCCTTACAA TCTACCTATG AACCTGACTA ACCCTTACCC
          TAATACTACT AAAAATTAAA ACCTTCATAA TAATTACTAA ACCAAAAAAC
          AACCCCAGTC ACTCCTTACA ACTAACAACA CCCCCATTAC CATGAACATA
          AACATATTCG AACAATTTAT CAGCCCAGAA CTTATTCTTA TTCCCACAGC
          ACCTCTATCA ATCATAATAC CGTATCTTTT GATTTATCAC AAGCCTAAGC
          TACTAGGAAA TCGCATAACA ACTGCCACCA CTAAACTCCT AAAGATGTTT
          ATATTAAACA TGACAAGTCA ACTTACCCCA AATGGACAAA AATGATCACC
          CCTGCTAGCC GGCCTTATTC TTATACTTCT ACTATCTAAC CTATTAAGCT
          TATTACCCTA TACTTTCACC CCCACTTCTC AACTATCAAC AAATATAGCC
          TTAGCCCTCC CCCTATGACT AGCCACCATT ATTATAGGAA TAAAAGACAA
          ACCCTCCATA ACATTAGCCC ACTTATTACC AGAAGGCTCC CCAACCCCCC
          TGATCCCATT TATAGTCCTA ATCGAGACAG CGAGCCAACT AATGCGACCC
          ATCGCCCTAG GAGTTCGACT CACGGCCAAC ATCACCGCCG GCCACCTCCT
          A
Sistru024 CAGTCAGAGC ATAATATAAC TAAAATCAAT CAATCCGAAT AAAGCTGGAA
          GAGACATTAG GGGTCCTCTA GTACAGCCCC CTGCTCAAGC AGAAGAACTT
          ATACCATTTC AGACAAGTGA CTGTCTAGTC CAGACATGTC AAACTCGCAA
          CGTCACG--- ---------- --------TG ACGTCGCACA ACGTATCGGA
          GCTTTTTTGC CATTGCCAGC AATGGGGTGG GCACGGCTCC GGTATGATGA
          AACCGGCCTG CCTACTGCTG TGACACACAT AACAAAAATA ATAGAAACAT
          TCTAGTTTTG GCTTCTTTGA TTTGAGATGT TGCACTTTTA AATATCTGTA
          TTTCCCATTA AGTTGGATTC ATTTAATATT TACTGTGCCT GAAACCTTCT
          TAAACC-CAA ACAAAGCAAT GTGATGTATT GCTTTAACAT AATTTTTATA
          TATGGAATAG CAAATTCAGA AACAGTTATA TTTTATCCAG ATAAGGTTAC
          TTTTTTTAAT TGATTTAGCT GCTCTAGGAG ATCAGTTGTC CCCCAAATGA
          ATACTAGATA CTCATAATTT TACTTTTTGG CTACCCTTTA TAATCTTTTC
          CAGATAGAAA AGCAACACTA TACACCTCTA ATGGAGAGCT AGAATGGTAA
          TGGTATTGGA TTAAAATCAA ACAGACTGAG ATTCAAGTCC AT--------
          ---------- ----CTCAAC CATG------ ---------G T-------AA
          CTCA------ ---------- ---------- -CTAGATAAA TTTCAATCAG
          TCACTTTTTA ACAACCTAAT TTGTTCCATA CATGGAACGG AGGAAAGAAT
          ACTTTTCATC CCATCATGAG TTCCCACAGG AAAAATGGGA TAAAAATTGG
          AGAAATCATA TGAATTTCAG TAATGAATTT CACTGAGTTC AACAGAGCTT
          ATTCATAAGG AACTATCGGA AAAAAAATTA CCCCCAAATC CTCTGTAGAA
          GGATGATTTG CAAATATATT TCAAAAACGT TTTGCAGGTG CTATATAAAA
          CTATAAAGCA TTTTGTCAAA CTGATCTCCT GGTAAGAGAT GAAAAGGGGT
          AGATGATGGC TGTTAGTTGG -CTTATTGGA TTTGGGAAGA GATGG-AGGT
          GCAACCTTTA CTATTCTGCC GGATAGCAGA GGTGGGAGTA CGTGGCAGCA
          AGAAATGGCT TCATGCCGCT CTTTTTATTG CTGCTAT--T TTCCTCAAGA
          CTAAAATAAA CTTTTCTTTC ATAGGTATGA TAATGAATAT GGATACAGCA
          ACCGTGTTGT GGACTTGACA ATTACAAGGA AAAGTCTTTT AATCAGTGTA
          GTCAGTTTTG CCATCTCAGT GAATTCTATC AAATTCACTA TCTTTCAATG
          CAGGAATTTG TAAGACTTTC CATCTGTGTT CATGCGAAAG TCTCACTGCT
          GCTGTCATAT AAGGAAACAA AATTCCATGT TTTCTTTCAA TCTATTCATC
          TGTCAAGCCT AATGCCACTT TTTTGTTGTG CTCTTTAGTT GATCGACCAT
          CTTCTTGAGG CAACTGTGCT GCTCTTTCAT CCGTTGTTTG TCTCTTGAAT
          TCCTGGGTCC GAAGGTCAAA GGCATCTCTT GACTGCTTAA CC--------
          ------ATCA CTGGCCACTG AGAGATAGCC CAGGGATATT CACTGTAGGG
          CCGTTTCTTC CCTGTTGCTG ACCTGTCTGA AGAAATGGAG AAACACAGTC
          ACATCCTCCC TCCGTTCAGG GGCCTTTCTT CAGGGTTTTT CCTCCCCAGT
          AAATCTGTCT TTTATTTAAC ACACATTGAC ACTAGGACTG AAACCAGATA
          TTTTATAACT TACCCTAAAA GGCAAGAATT CTATAAATTC CTAGCATCTC
          CCATCATTAG CTGAATCGAG TCTGATATCC AAAACATCTG GAGGGCACTC
          CCTTATCTCT TGTAAGTTCT GAAAACTATA CAAGGATAAC ATACATTGGG
          GATTTGTGGA AGCACAGGAA TTAAATATTG CTCTCTGTAA CAGCAATTTA
          GAGAAGCAGT TACATTTCTT CTTGTCATTC CAGTTGCCTT TACACTGAAC
          TCTGGTTGAA ATGATTCTTG TTGAATACAG CAAATATTGA TTGGGTTGTT
          TGACCCTAAG GTTGACAGAA GCCAGCAGAT AGTGGTTACA GCTCTTCATC
          CGGTAGCGCT TATCGCTTGT AAACCCAAAA GGGGTTTTTT GCACTTGTCT
          TCATCTAATG ATTTCATGTA TTTCACTTTC ACTGTATGCT TTTATCTATT
          TTTCAAAAGG TTGCAAGGTT TGCTCAAGTG TGCTGTCTAT TTTTGTCTGA
          ATAATGCATA TGACTGTACT TTTTTGATAG CTTCTTGGCA AGAAACAAAA
          CATAGTTGAG ACACAGTTCT ATAGCAAAAT CACTGAATAT GACTTTGTCT
          TAATTAAATG GAATTTAGGC TAGAAGACCA CAATGACAGC ACTAATATTT
          AGAGCAGCCT TTCTCAATCG GATGTGAGCT CAGGTGACAT CAAGCCAGGA
          ATCTCATGAA GCTGCTCACA CACAATATCA TCACAACAGC TGGAGAATCA
          GATGATAAGA CACCATTTCC AAGCCCTCAG ACTTTGCTAC TAGAGAGGAG
          AGCAGAACAG AGAAGCTCAA TGAGGCTCCT TCCCAAACAA GGGAGGAACT
          AACTTAATTA AAGTTAGCTG ACTGCAGCCT GATTTAAGAT TAAATTTGGA
          GCCACACTAA AAAACAGCAG GTTGTTGCTT GAGCGAGCAA AAGAACTTGA
          CTTACATATT ATTGGAGTCA GGTAAGTTTA AAAAAAA--- --TGGAAAGA
          TGCTCCTATT TCTTTCCGTT AGCTTCATTT TAAAAATGGC TAAACTCTAC
          CCAATTTTCC CCCCAAGTTT CCATGTTGGA AGTGGATGTA CAGATCCTGA
          GTCTTTTGTG CAAGCTATTT CTGATGCACG TTGCGTTTTC GATATGGGGG
          TAAGTACAAT CTAAGCACTA GTTTAATTTA TTTGAGCATT AGTAAGATTC
          TTAGGAAGTT TCTACTTCAT TATTGAATGC AAAGTATTAA AATATAATTA
          GTATTCTTTA TGAATCAATT AGACTGATAT CTTGAATTAG TTAAATATCT
          TGTTTAAAAC AACAATTTTT ATAATTGCTT AGTTAACAAG TCCTTTTGGT
          ATTTATGGAG GCATTGGTAC ACAAAGGTAA TAAAATTGAC TGGTGCCTTA
          GGAACATTAT TCTCGTGCTG GGAACATGAA AAGAGCCCCA AACTGGGTGT
          CCCCGGGCAA CGGTGGTACC CCTGCTAATT CCTTCAACCC AGAAGCACCT
          CGGCGCTTCT GAGACGAGCA CAGTGCAACA ATAGCACGGT CAAGCTTTGA
          GAAGAAAAGT CGGTGGCTAT TTGCCGTCT- ---------- --CCAAACTT
          AGCAATTTAA GGGCTTGTGG ACTTCAACTC CCAGAATTCC TCAGCCAGCC
          TCGTCCCGCC GGAGAATTCT GGGCGTTG-A AGTCCAGAAA GTTTTCAAAG
          TTTTGGGCCC AAGGCAGGAT GGCAAGTTCC GTCTCCCAGC CCATGGAGAC
          CGACTCTCTG TGGTTTAGGT TCTGGTGATT AGGATGGTTC TTTGGTTACT
          GAAATGGCGT GAAACGTGAA GCGTAAAGCT CNNNNNCTTT TTTCTCTCTG
          TGTCTGTTTT CTAACTTTTG TTTTTTCTGT ATTTTTATTT TACAATGAAA
          CTTAATAATA AAATTTATTT TAGAAAGGGA AGGAATTTAC TCTCTCTAGG
          GCCGATGGGT CGGTGTTTTA TGGAGGGGGA CCCAAATTCA AGGAGGAATT
          CCTGGCTATG AGAACTATGA AACAGCAGAG TCACTTTTCA AGCCAAGGCG
          GTGTCGGATT CCTACCCTAA AGGGGTTGGA CTAGGTGACC TCTAAGGGAC
          CCTTCTGCAT TCTGGRACTC ACCTCGCTGT AGATGTTCTT CTGGAAGTCC
          AGCTCCTCCT TCAGGGTCTG CAGCCTTCCT TACTGAGTGA GCACCCATCG
          AAAGCAGGCA AAGCACTGAG AACAATTTGC TTGCAGAAAT CTGTTTCCTG
          TCACATAAAC ATATTCTCTC ATAGAATTCA AGCAATGATT CCCCAATCCA
          GCAAACCATC ACTTGTACTG TTTCACAGCA CTCAAGAACC CAAGGGCTGG
          GGCTGATGGG AGCAGGAGCA TAATACTTCA TGATGTTGGA GTATGTACTT
          CTTGACTTAC AACCGCAATT GGGAATGGAA CCTCTGTTGC TAAATGAAAC
          AGTTGGTAAA TAAGACGTGG CCAATTTTAC AACTTTTTTT CTCCATGGTT
          TTTAAGTGAA TCACCCCAGT TGTTAAGTCA ACCATACAGT TGTCTGAACG
          AAGCACACCA TTATTAAGTG AATCTGGCTT TCTCCATTGA CTTTGCTTCT
          GATTGGGCAA ATTGTGAACC TCCTGGCCTG TGACTTTTGA TAGTTCCGAC
          TTTACTAACC CAGATTTAAG GAAAGGTAAA GGATAATAGT AACTGGGTTT
          TCCCGCAACG ACACAACAGA TATCCACACA AATTTTGTAT CGTAAAAGTT
          TTGTTGCTTT CCCCG--GTC ATCACAATGA TGAGCTTTTA ATCTGTATTT
          TAGTAAGTGC TAAATACACA TAAACTTACA TCAAGTTCTT GCTTAGATTC
          AAATTTACTG TAGACACAAT ATTCCTAGAG AGAATTTGCA GATATATTAG
          GTCATCTTAA AAGCTTCAAA TAAAGCCACC CTAGATCAAC CCTGACTGCT
          TTTTAGAAGG CCAGATCCTG AAGTTGAAAC TCAATTACTT TGGCCACCTA
          ATGAGAAGGA AGGACTCACT GGAGAAGGGC CTAATGCTGG GAAAGATGGA
          GGGCATTAGA AGAAGTGGAT GACAG---AA TGAGGTGGCT GGATGGAGTC
          ACTGAAACAG TAGGCATGAG CTTAAATGGA CTCCAGAAGA TAGTAGAGGA
          CAGGAAGGCC TGGAGGAACG TCGTCCATGG GGTCGAGATG GGTCAGACAC
          GACTTCGCAA CTAACAATAA CAACAAAAAC TTATTACAAC AGTAACTATG
          TGAGCACTAG TTACAAGCCA CAATAACCGT CAAAATCTAA ACTGAAAAAC
          CTCAGAGACA TCAAATAAAT TTTAAAAAAC TGAAAGAAAG TAATTTTAAA
          TCCAACTTAA TGCATTGGCG TTCTGAATAA ATGCCTGCAA AGAACCTGTT
          TTNNNNNGCC AAGCATTCAA CATAGCAACA TATGCTACTA AAACATAGCC
          ATTTGACAGC ATGAACTCAG AATGCAGGTT GCCCACCTTG CTCTAAAAAA
          ATAGCATTAT AAAATTCCCT CTTAAAAAGT ACCATCATT- AAAAGTACAG
          GATCTGTGAG CAGAGTAGAA TCTGCACTTA CTGGAGCTGC GGTACAATCC
          CGGAGCTTTC GGAAGCAGGG GTGGCAGGCG TTATAGGAGT CATGGGAGTT
          TTATTCTTCA AACATTCCAT CAACAACAAG GTCTTACAGG TAATGGCTTT
          CAAAATCACT TGGCAGATTC TTTAACTCTT AGTTTTTAAA TGTCTGCTTT
          TTACTTTGCG TAGATAGCAG CTTTGGATAT AAAAGTAAAA ACTTTCTTTT
          TCTAATAAAA TTGCTCCAGT TGTCAGCTTT GTACAGTGGT GGATTGGTGG
          AATCTTCGAA TTGGGAAATA AGGTTTCAGG ATTAGACTTA ACTTTGACAT
          GCATTTTTAG ACTGCTCAGA AAAACATGAG TATCAAGGAC CCCAGTATGG
          GGGTCCTTGG TGCTCTCTCT ACTTGGTTGT TTCATTACCC ATGCTAGGTA
          ACATCATCAG TGCTAATAAG GAGTGGGGTT TACTCTCAGA TTATATTCTA
          GTGCAGGGGT CTCCAACCCC CGTTCCATGG ACCAGTACTG GGCTGCAGCA
          TGCCATTAAC CGGTCCACAT AAACAAAGCC CCATCCATGG GAAGCA----
          ---------- -------CTC TCCGGTCCAC AGAAAAATCT TTCTCCATAG
          AATTGGTCCC TGGTGCCCAA AAGGTTGGGG ACCTCTGTTC TAGTGACTTG
          TCCTGCCAGC ATGGATAGGA ATGGTCTCGG AGGTTCTTTG GATGGGTTGT
          TTACTATTAG CTTCTTTGGC AGTTCATTGA TTGGCGTATG TTATTTACTT
          CTTGATGTTA AACTTGCTAT TAATCTATGC TTATCTGGAT ATTGACTGCT
          GTTGAGGAGG TATTTGGGGG ATTCGTTATT CCCTTTTTGG CTTGCTGATT
          ATCTCCTTTG CACCATATGT AGATGTTGTC TATGCCTGTG TGTCTGTCTT
          TACTCAAAGC ACAAAATAAA TCTTGCAAGA CTACTGTTGC TTTTTTAAAA
          GTAAGTGTGC ACTAATGCTC TGAAATATAA TCTGCAAACT ATGTTTAGAA
          GGTCAAGCAA CTGGCACAAC TAGTGAGGAA TTCCAATTAT CTCTCACTTA
          CTTAACCCCT TGACAGGGCT AATCCAACTT CTTGCATCTG CCAATACAAT
          TTGTTTATAA AGATATCTAC TTAAATGCAT ACCTTTTCCA ATCAACTTAT
          AACCTTATTA CATTCACTGA ATACAATGAC ATAGCTATAT AACAATTACC
          TTTCTAGTTA TACTTCTCCA ATACTCCCCC CATGCATTTA CTTAATTTCT
          TTTTTAGGTC TACAAAATCC ACTCTATGCA ATTTGTCATA ACTATAGTAC
          ATTAAGATAA AATGCCAAAT AAGGTTTCAT CCGCAAAACT AAAAGTGTTG
          ATGGCATCGG GCTCCCAGCG TCCTGTCTGG ACGTTGAGAT GGAGAACCAG
          TTTTCCACAA AACATGGCCA CTTGGGGGGT CCCCAGGGTG GGCCCAAGGG
          ATGCCCCTAT TCCCTGAAAG CACAAAAAGA GGGGGAAAAG ATTAGTCGAC
          ATGTCTGGCA AAATGCCAAG CAGATTGTGG CTGGGATAGG ACCACAGCCA
          AGGTGACATC CATGGGGCAT CATCTGTCAC GCAAGGTTCT TCCACTT-AG
          CAAATTCCCC CATGATCTAG ATGGGAGG-- --AGAGAGAG GGCCATGAAG
          ATCGTGGCCA ACAGAAGGCC CCATCAACAC CATGCGCAGA AAACACCACT
          GGAAAAATCT AACACATGCT GGACAGATAC AAACCTTCAT TGCAGGTGTT
          AAGGCAAACC ACACCCTTTC CGTATTGGGC AAATTTTCAG TTTTACAATT
          TTAAGAAAAC ATGATNNNNN TTTATTTGAA AGAGCAGATA AAAACCTTTC
          CAGATCCAGC AAGAGAAGAT TCAGATCAGA AAAGAAAATC CTGCAGAGCT
          GGGGGAATAA ATGGAAGAAA GAAAGGAAGA AAAAAAAGAT GAACAAAGAG
          AATGAAAAGA TTGCAAAGTA TCCTTTTTGT AGGCAGGAGA AGAAAGCAAA
          AAAGTATAGA GGCGAAATGC TGGGCAGGTT TGCAAGGGAC CACACGCAAA
          TACACACCTG AGTCATCTTC TCTCTGTTGG CCTTGGGGTT CAGGGGGGCT
          TCTGTCAACA ACACGGGATG CTCTTCCGGG GCAACTATGC CACAATTAGA
          CACTGTTCAC ATCCTTACAA TCTACCTATG AACCTGACTA ACCCTTACCC
          TAATACTACT AAAAATTAAA ACCTTCATAA TAATTACTAA ACCAAAAAAC
          AACCCCAGTC ACTCCTTACA ACTAACAACA CCCCCATTAC CATGAACATA
          AACATATTCG AACAATTTAT CAGCCCAGAA CTTATTCTTA TTCCCACAGC
          ACCTCTATCA ATCATAATAC CGTATCTTTT GATTTATCAC AAGCCTAAGC
          TACTAGGAAA TCGCATAACA ACTGCCACCA CTAAACTCCT AAAGATGTTT
          ATATTAAACA TGACAAGTCA ACTTACCCCA AATGGACAAA AATGATCACC
          CCTGCTAGCC GGCCTTATTC TTATACTTCT ACTATCTAAC CTATTAAGCT
          TATTACCCTA TACTTTCACC CCCACTTCTC AACTATCAAC AAATATAGCC
          TTAGCCCTCC CCCTATGACT AGCCACCATT ATTATAGGAA TAAAAGACAA
          ACCCTCCATA ACATTAGCCC ACTTATTACC AGAAGGCTCC CCAACCCCCC
          TGATCCCATT TATAGTCCTA ATCGAGACAG CGAGCCAACT AATGCGACCC
          ATCGCCCTAG GAGTTCGACT CACGGCCAAC ATCACCGCCG GCCACCTCCT
          A
Sistru025 CAGTCAGAGC ATAATATAAC TAAAATCAAT CAATCCGAAT AAAGCTGGAA
          GAGACATTAG GGGTCCTCTA GTACAGCCCC CTGCTCAAGC AGAAGAACTT
          ATACCATTTC AGACAAGTGA CTGTCTAGTC CAGACATGTC AAACTCGCAA
          CRTCACG--- ---------- --------TG ACGTCGCACA ACGTATCGGA
          GCTTTTTTGC CATTGCCAGC AATGGGGTGG GCACGGCTCC GGTATGATGA
          AACCGGCCTG CCTACTGCTG TGACACACAT AACAAAAATA ATAGAAACAT
          TCTAGTTTTG GCTTCTTTGA TTTGAGATGT TGCACTTTTA AATATCTGTA
          TTTCCCATTA AGTTGGATTC ATTTAATATT TACTGTGCCT GAAACCTTCT
          TAAACC-CAA ACAAAGCAAT GTGATGTATT GCTTTAACAT AATTTTTATA
          TATGGAATAG CAAATTCAGA AACAGTTATA TTTTATCCAG ATAAGGTTAC
          TTTTTTTAAT TGATTTAGCT GCTCTAGGAG ATCAGTTGTC CCCCAAATGA
          ATACTAGATA CTCATAATTT TACTTTTTGG CTACCCTTTA TAATCTTTTC
          CAGATAGAAA AGCAACACTA TACACCTCTA ATGGAGAGCT AGAATGGTAA
          TGGTATTGGA TTAAAATCAA ACAGACTGAG ATTCAAGTCC AT--------
          ---------- ----CTCAAC CATG------ ---------G T-------AA
          CTCA------ ---------- ---------- -CTAGATAAA TTTCAATCAG
          TCACTTTTTC ACAACCTAAT TTGTTCCATA CATGGAACGG AGGAAAGAAT
          ACTTTTCATC CCATCATGAG TTCCCACAGG AAAAATGGGA TAAAAATTGG
          AGAAATCATA TGAATTTCAG TAATGAATTT CACTGAGTTC AACAGAGCTT
          ATTCATAAGG AAGTATCGGA AAAAAAATTA CCCCCAAATC CTCTGTAGGA
          GGATGATTTG CAAATATATT TCAAAAACGT TTTGCAGGTG CTATATAAAA
          CTATAAAGCA TTTTGTCAAG CTGATCTCCT GGTAAGAGAT GAAAAGGGGT
          AGATGATGGC TGTTAGTTGG -CTTATTGGA TTTGGGAAGA GATGG-AGGT
          GCAACCTTTA CTATTCTGCC GGATAGCAGA GGTGGGAGTA CGTGGCGGCA
          AGAAATGGCT TCATGCCGCT CTTTTTATTG CTGCTAT--T TTCCTCAAGA
          CTAAAAGAAA CTTTTCTTTC ATAGGTATGA TAATGAATAT GGATACAGCA
          ACCGTGTTGT GGACTTGACA ATTACAAGGA AAAGTCTTTT AATCAGTGTA
          GTCAGTTTTG CCATCTCAGT GAATTCTATC AAATTCACTA TCTTTCAATG
          CAGGAATTTG TAAGACTTTC CATCTGTGTT CATGCGAAAG TCTCACTGCT
          GCTGTCATAT AAGGAAACAA AATTCCATGT TTTCTTTCAA TCTATTCATC
          TGTCAAGCCT AATGCCACTT TTTTGTTGTG CTCTTTAGTT GATCGACCAT
          CTTCTTGAGG CAAGTGTGCT GCTCTTTCAT CCGTTGTTTG TCTCTTGAAT
          TCCTGGGTCT GAAGGTCAAA GGCATCTCTT GACTGCTTAA CC--------
          ------ATCA CTGGCCACTG AGAGATAGCC CAGGGATATT CACTTTAGGG
          CCGTTTCTTC CCTGTTGCTG ACCTGTCTGA AGAAATGGAG AGACACAGTC
          ACATCCTCCC TCCGTTCAGG GGCCTTTCTT CAGGGTTTTT CCTCCCCAGT
          AAATCTGTCT TTTATTTAAC ACACATTGAC ACTAGGACTG AAACCAGATA
          TTTTATAACT TACCCTAAAA GGCAAGAATT CTATAAATTC CTAGCATCTC
          CCATCATTAG CTGAATCGAG TCTGATATCC AAAACATCTG GAGGGCACTC
          CCTTATCTCT TGTAAGTTCT GAAAACTATA CAAGGATAAC ATACATTGGG
          GATTTGTGGA AGCACAGGAA TTAAATATTG CTCTCTGTAA CAGCAATTTA
          GAGAAGCAGT TACATTTCTT CTTGTCATTC CAGTTGCCTT TACACTGAAC
          TCTGGTTGAA ATGATTCTTG TTGAATACAG CAAATATTGA TTGGGTTGTT
          TGACCCTAAG GTTGACAGAA GCCAGCAGAT AGTGGTTACA GCTCTTCATC
          CGGTAGCGCT TATCGCTTGT AAACCCAAAA GGGGTTTTTT GCACTTGTCT
          TCATCTAATG ATTTCATGTA TTTCACTTTC ACTGTATGCT TTTATCTATT
          TTTCAAAAGG TTGCAAGGTT TACTCAAGTG TGCTGTCTAT TTTTGTCTGT
          ATAATGCATA TGACTGTACT TTTTTGATAG CTTCTTGGCA AGAAACAAAA
          CATAGTTGAG ACACAGTTCT ATAGCAAAAT CACTGAATAT GACTTTGTCT
          TAATTAAATG GAATTTAGGC TAGAAGACCA CAATGACAGC ACTAATATTT
          AGAGCAGCCT TTCTCAATCG GATGTGAGCT CAGGTGACAT CAAGCCAGGA
          ATCTCATGAA GCTGCTCACA CACAATATCA TCACAACAGC TGGAGAATCA
          GATGATAAGA CACCATTTCC AAGCCCTCAG ACTTTGCTAC TAGAGAGGAG
          AGCAGAACAG AGAAGCTCAA TGAGGCTCCT TCCCAAACAA GGGAGGAACT
          AACTTAATTA AAGTTAGCTG ACTGCAGCCT GATTTAAGAT TAAATTTGGA
          GCCACACTAA AAAACAGCAG GTTGTTGCTT GAGCGAGCAA AAGAACTTGA
          CTTACATATT ATTGGAGTCA GGTAAGTTTA AAAAAAA--- --TGGAAAGA
          TGCTCCTATT TCTTTCCGTT AGCTTCATTT TAAAAATGGC TAAACTCTAC
          CCAATTTTCC CCCCAAGTTT CCATGTTGGA AGTGGATGTA CAGATCCTGA
          GTCTTTTGTG CAAGCTATTT CTGATGCACG TTGCGTTTTC GATATGGGGG
          TAAGTACAAT CTAAGCACTA GTCTAATTTA TTTGAGCATT AGTAAGATTC
          TTGGGAAGTT TCTACTTCAT TATTGAATGC AAAGTATTAA AATATAATTA
          GTATTCTTTA TGAATCAATT AGACTGATAT CTTGAATTAG TTAAATATCT
          TGTTTAAAAC AACAATTTTT ATAATTGCTT AGTTAACAAG TCCTTTTGGT
          ATTTATGGAG GCATTGGTAC ACAAAGGTAA TAAAATTGAC TGGTGCCTTA
          GGAACATTAT TCTCGTGCTG GGAACATGAA AAGAGCCCCA AACTGGGTGT
          CCCCGGGCAA CGGTGGTACC YCTGCTAATT CCTTCAACCC AGAAGCACCT
          CGGCGCTTCT GAGACGAGCA CAGTGCAACG GTAGCACGGT CAAGCTTTGA
          GAAGAAAAGT CGGTGGCTGT TTGCCGTCT- ---------- --CCAAACTT
          AGCAATTTAA GGACTTGTGG ACTTCAACTC CCAGAATTCC TCAGCCAGCC
          TCGTCCCGCC GGAGAATTCT GGGCGTTG-A AGTCCAGAAA GTTTTCAAAG
          TTTTGGGCCC AAGGCAGGAT GGCAAGTTCC GTCTCCCAGC CCATGGAGAC
          CGACTCTCTG TGGTTTAGGT TCCGGTGATT AGGATGGTTC TTTGGTTACT
          GAAATGGCGT GAAACGTGAA GCGTAAAGCT CNNNNNCTTT TTTCTCTCTG
          TGTCTGTTTT CTAACTTTTG TTTTTTCTGT ATTTTTATTT TACAATGAAA
          CTTAATAATA AAATTTATTT TAGAAAAGTA AGGAATTTAC TCTCTCTAGG
          GCCAATGGGT GGGTGTTTTA TGGAGGGGGA CCCAAACCCA AGGAGGAATT
          CCTGGCTATG AGAACTATGA AACAGCAGAG TCACTTTTCA AGCCAAGGCG
          GTGTCGGATT CCTACCCTAA AGGGGTTGGA CTAGGTGACC TCTAAGGGAC
          CCTTCTGCAT TCTGGAACTC ACCTCGCTGT AGATGTTCTT CTGGAAGTCC
          AGCTCCTCCT TCAGGGTCTG CAGCCTTCCT TACTGAGTGA GCACCCATCG
          AAAGCAGGCA AAGCACTGAG AACAATTTGC TTGCAGAAAT CTGTTTCCTG
          TCACATAAAC ATATTCTCTC ATAGAATTCA AGCAATGATT CCCCAATCCA
          GCAAACCATC ACTTGTACTG TTTCACAGCA CTCAAGAACC CAAGGGCTGG
          GGCTGATGGG AGCAGGAGCA TAATACTTCA TGATGTTGGA GTATGTACTT
          CTTGACTTAC AACCGCAATT GGGAATGGAA CCTCTGTTGC TAAATGAAAC
          AGTTGGTAAA TAAGACGTGG CCAATTTTAC AACTTTTTTT CTCCATGGTT
          TTTAARTGAA TCACCCCAGT TGTTAAGTCA ACCATACAGT TGTCTGAACG
          AAGCACACCA TTATTAAGTG AATCTGGCTT TCTCCATTGA CTTTGCTTCT
          GATTGGGCAA ATTGTGAACC TCCTGGCCTG TGACTTTTGA TAGTTCCGAC
          TTTACTAACC CAGATTTAAG GAAAGGTAAA GGATAATAGT AACTGGGTTT
          TCCCGCAACG ACACAACAGA TATCCACACA AATTTTGTAT CGTAAAAGTT
          TTGTTGCTTT CCCCC--GTC ATCACAATGA TGAGCTTTTA ATCTGTATTT
          TAGTAAGTGC TAAATACACA TAAACTCACA TCAAGTTCTT GCTTAGATTC
          AAATTTACTG TAGACACAAT ATTCCTAGAG AGAATTTGCA GATATATTAG
          GTCATCTTAA AAGCTTCAAA TAAAGCCACC CTAGATCAAC CCTGACTGCT
          TTTTAGAAGG CCAGATCCTG AAGTTGAAAC TCAATTACTT TGGCCACCTA
          ATGAGAARGA AGGACTCACT GGAGAAGGGC CTAATGCTGG GAAAGATGGA
          GGGCATTAGA AGAAGTGGAT GACAG---AA TGAGGTGGCT GGATGGAGTC
          ACTGAAACAG TAGGCATGAG CTTAAATGGA CTCCAGAAGA TAGTAGAGGA
          CAGGAAGGCC TGGAGGAACG TCGTCCATGG GGTCGAGATG GGTCAGACAC
          GACTTCGCAA CTAACAATAA CAACAAAAAC TTATTACAAC AGTAACTATG
          TGAGCACTAG TTACAAGCCA CAATAACCGT CAAAATCTAA ACTAAAAAAC
          CTCAGAGACA TCAAATAAAT TTTAAAAAAC TGAAAGAAAG TAATTTTAAA
          TCCAACTTAA TGCATTGGCG TTCTGAATAA ATGCCTGCAA AGAACCTGTT
          TTNNNNNGCC AAGCATTCAA CATAGCAACA TATGCTACTA AAACATAGCC
          ATTTGACAGC ATGAACTCAG AATGCAGGTT GCCCACCTTG CTCTAAAAAA
          ATAGCAATAT AAAATTCCCT CTTAAAAAGT ACCATCATT- AAAAGTACAG
          GATCTGTGAG CAGAGTAGAA TCTGCACTTA CTGGAGCTGC GGTACAATCC
          CGGAGCTTTC GGAAGCAGGG GTGGCAGGCG TTATAGGAGT CATGGGAGTT
          TTATTCTTCA AACATTCCAT CAACAACAAG GTCTTACAGG TAATGGCTTT
          CAAAATCACT TGGCAGATTC TTTAACTCTT AGTTTTTAAA TGTCTGCTTT
          TTACTTTGCG TATATAGCAG CTTTGGATAT AAAAGTAAAA ACTTTCTTTT
          TCTAATAAAA TTGCTCCAGT TGTCAGCTTT GTACAGTGGT GGATTGGTGG
          AATCTTCGAA TTGGGAAATA AGGTTTCAGG ATTAGACTTA ACTTTGACAT
          GCATTTTTAG ACTGCTCAGA AAAACATGAG TATCAAGGAC CCCAGTATGG
          GGGTCCTTGG TGCTCTCTCT ACTTGGTTGT TTCATTACCC ATGCTAGGTA
          ACATCATCAG TGCTAATAAG GAGTGGGGTT TACTCTCAGA TTATATTCTA
          GTGCAGGGGT CTCCAACCCC CGTTCCATGG ACCAGTACTG GGCTGCAGCA
          TGCCATTAAC CGGTCCACAT AAACAAAGCC CCATCCATGG GAAGCA----
          ---------- -------CTC TCCGGTCCAC AGAAAAATCT TTCTCCATAG
          AATTGGTCCC TGGTGCCCAA AAGGTTGGGG ACCTCTGTTC TAGTGACTTG
          TCCTGCCAGC ATGGATAGGA ATGGTCTCGG AGGTTCTTTG GATGGGTTGT
          TTACTATTAG CTTCTTTGGC AGTTCATTGA TTGGCGTATG TTATTTACTT
          CTTGATGTTA AACTTGCTAT TAATCTATGC TTATCTGGAT ATTGACTGCT
          GTTGAGGAGG TATTTGGGGG ATTCGTTATT CCCTTTTTGG CTTGCTGATT
          ATCTCCTTTG CACCATATGT AGATGTTGTC TATGCCTGTG TGTCTGTCTT
          TACTCAAAGC ACAAAATAAA TCTTGCAAGA CTACTGTTGC TTTTTTAAAA
          GTAAGTGTGC ACTAATGCTC TGAAATATAA TCTGCAAACT ATGTTTAGAA
          GGTCAAGCAA CTGGCACAAC TAGTGAGGAA TTCCAATTAT CTCTCACTTA
          CTTAACCCCT TGACAGGGCT AATCCAACTT CTTGCATCTG CCAATACAAT
          TTGTTTATAA AGATATCTAC TTAAATGCAT ACCTTTTCCA ATCAACTTAT
          AACCTTATTA CATTCACTGA ATACAATGAC ATAGCTATAT AACAATTACC
          TTTCTAGTTA TACTTCTCCA ATACTCCCCC CATGCATTTA CTTAATTTCT
          TTTTTAGGTC TACAAAATCC ACTCTATGCA ATTTGTCATA ACTATAGTAC
          ATTAAGATAA AATGCCAAAT AAGGTTTCAT CCGCAAAACT AAAAGTGTTG
          ATGGCATCGG GCTCCCAGCG TCCTGTCTGG ACGTTGAGAT GGAGAACCAG
          TTTTCCACAA AACATGGCCA CTTGGGGGGT CCCCAGGGTG GGCCCAAGGG
          ATGCCCCTAT TCCCTGAAAG CACAAAAAGA GGGGGAAA-G ATTAGTCGAC
          ATGTCTGGCA AAATGCCAAG CAGATTGTGG CTGGGATAGG ACCACAGCCA
          AGGTGACATC CATGGGGCAT CATCTGTCAC GCAAGGTTCT TCCACTT-AG
          CAAATTCCCC CATGATCTAG ATGGGAGG-- --AGAGAGAG GGCCATGAAG
          ATCGTGGCCA ACAGAAGGCC CCATCAACAC CATGCGCAGA AAACACCACT
          GGAAAAATCT AACACATGCT GGACAGATAC AAACCTTCAT TGCAGGTGTT
          AAGGCAAACC ACACCCTTTC CGTATTGGGC AAATTTTCAG TTTTACAATT
          TTAAGAAAAC ATGATNNNNN TTTATTTGAA AGAGCAGATA AAAACCTTTC
          CAGATCCAGC AAGAGAAGAT TCAGATCAGA AAAGAAAATC CTGCAGAGCT
          GGGGGAATAA ATGGAAGAAA GAAAGGAAGA AAAAAAAGAT GAACAAAGAG
          AATGAAAAGA TTGCAAAGTA TCCTTTTTGT AGGCAGGAGA AGAAAGCAAA
          AAAGTATAGA GGCGAAATGC TGGGCAGGTT TGCAAGGGAC CACACGCAAA
          TACACACCTG AGTCATCTTC TCTCTGTTGG CCTTGGGGTT CAGGGGGGCT
          TCTGTCAACA ACACGGGATG CTCTTCCGGG GCAACTATGC CACAATTAGA
          CACTGTTCAC ATCCTTACAA TTTACCTATG AACCTGACTA ACCCTTACCC
          TAATACTACT AAAAATTAAA ACCTTCACAA TAATTACTAA ACCAAAAAAC
          AACCCCAGTC ACTCCTTACA ACTAACAACA CCCCAATTAC CATGAACATA
          AACATATTCG AACAATTTAT CAGCCCAGAA CTTATTCTTA TTCCCACAGC
          ACCTCTATCA ATCATAATAC CGTATCTTTT GATTTATCAC AAGCCTAAGC
          TACTAGGAAA TCGCATAACA ACTGCCACCA CTAAATTCCT AAAGATGTTT
          ATATTAAACA TGACAAGTCA ACTTACCCCA AATGGACAAA AATGATCACC
          CCTACTAGCC GGCCTTATTC TTATACTTCT ACTATCTAAC CTATTAAGCT
          TATTACCCTA TACTTTCACC CCCACTTCTC AACTATCAAC AAATATAGCC
          TTAGCCCTCC CCCTATGACT AGCCACCATT ATTATAGGAA TAAAAGACAA
          ACCCTCCATA ACATTAGCCC ACTTATTACC AGAAGGCTCC CCAACCCCCC
          TGATCCCATT TATAGTCCTA ATCGAGACAG CGAGCCAACT AATGCGACCC
          ATCGCCCTAG GAGTTCGACT CACGGCCAAC ATCACCGCCG GCCACCTCCT
          A
Sistru026 CAGTCAGAGC ATAATATAAC TAAAATCAAT CAATCCGAAT AAAGCTGGAA
          GAGACATTAG GGGTCCTCTA GTACAGCCCC CTGCTCAAGC AGAAGAACTT
          ATACCATTTC AGACAAGTGA CTGTCTAGTC CAGACATGTC AAACTCGCAA
          CRTCACG--- ---------- --------TG ACGTCGCACA ACGTATCAGA
          GCTTTTTTGC CATTGCCAGC AATGGGGTGG GCACGGCTCC GGTATGATGA
          AACCGGCCTG CCTACTGCTG TGACACACAT AACAAAAATA ATAGAAACAT
          TCTAGTTTTG GCTTCTTTGA TTTGAGATGT TGCACTTTTA AATATCTGTA
          TTTCCCATTA AGTTGGATTC ATTTAATATT TACTGTGCCT GAAACCTTCT
          TAAACC-CAA ACAAAGCAAT GTGATGTATT GCTTTAACAT AATTTTTATA
          TATGGAATAG CAAATTCAGA AACAGTTATA TTTTATCCAG ATAAGGTTAC
          TTTTTTTAAT TGATTTAGCT GCTCTAGGAG ATCAGTTGTC CCCCAAATGA
          ATACTAGATA CTCATAATTT TACTTTTTGG CTACCCTTTA TAATCTTTTC
          CAGATAGAAA AGCAACACTA TACACCTCTA ATGGAGAGCT AGAATGGTAA
          TGGTATTGGA TTAAAATCAA ACAGACTGAG ATTCAAGTCC AT--------
          ---------- ----CTCAAC CATG------ ---------G T-------AA
          CTCA------ ---------- ---------- -CTAGATAAA TTTCAATCAG
          TCACTTTTTC ACAACCTAAT TTGTTCCATA CATGGAACGG AGGAAAGAAT
          ACTTTTCATC CCATCATGAG TTCCCACAGG AAAAATGGGA TAAAAATTGG
          AGAAATCATA TGAATTTCAG TAATGAATTT CACTGAGTTC AACAGAGCTT
          ATTCATAAGG AAGTATCGGA AAAAAAATTA CCCCCAAATC CTCTGTAGGA
          GGATGATTTG CAAATATATT TCAAAAACGT TTTGCAGGTG CTATATAAAA
          CTATAAAGCA TTTTGTCAAA CTGATCTCCT GGTAAGAGAT GAAAAGGGGT
          AGATGATGGC TGTTAGTTGG -CTTATTGGA TTTGGGAAGA GATGG-AGGT
          GCAACCTTTA CTATTCTGCC GGATAGCAGA GGTGGGAGTA CGTGGCAGCA
          AGAAATGGCT TCATGCCGCT CTTTTTATTG CTGCTAT--T TTCCTCAAGA
          CTAAAATAAA CTTTTCTTTC ATAGGTATGA TAATGAATAT GGATACAGCA
          ACCGTGTTGT GGACTTGACA ATTACAAGGA AAAGTCTTTT AATCAGTGTA
          GTCAGTTTTG CCATCTCAGT GAATTCTATC AAATTCACTA TCTTTCAATG
          CAGGAATTTG TAAGACTTTC CATCTGTGTT CATGCGAAAG TCTCACTGCT
          GCTGTCATAT AAGGAAACAA AATTCCATGT TTTCTTTCAA TCTATTCATC
          TGTCAAGCCT AATGCCACTT TTTTGTTGTG CTCTTTAGTT GATCGACCAT
          CTTCTTGAGG CAAGTGTGCT GCTCTTTCAT CCGTTGTTTG TCTCTTGAAT
          TCCTGGGTCT GAAGGTCAAA GGCATCTCTT GACTGCTTAA CC--------
          ------ATCA CTGGCCACTG AGAGATAGCC CAGGGATATT CACTTTAGGG
          CCGTTTCTTC CTTGTTGCTG ACCTGTCTGA AGAAATGGAG AGACACAGTC
          ACATCCTCCC TCCGTTCAGG GGCCTTTCTT CAGGGTTTTT CCTCCCCAGT
          AAATCTGTCT TTTATTTAAC ACACATTGAC ACTAGGACTG AAACCAGATA
          TTTTATAACT TACCCTAAAA GGCAAGAATT CTATAAATTC CTAGCATCTC
          CTATCATTAG CTGAATCGAG TCTGATATCC AAAACATCTG GAGGGCACTC
          CCTTATCTCT TGTAAGTTCT GAAAACTATA CAAGGATAAC ATACATTGGG
          GATTTGTGGA AGCACAGGAA TTAAATATTG CTCTCTGTAA CAGCAATTTA
          GAGAAGCAGT TACATTTCTT CTTGTCATTC CAGTTGCCTT TACACTGAAC
          TCTGGTTGAA ATGATTCTTG TTGAATACAG CAAATATTGA TTGGGTTGTT
          TGACCCTAAG GTTGACAGAA GCCAGCAGAT AGTGGTTACA GCTCTTCATC
          CGGTAGCGCT TATCGCTTGT AAACCCAAAA GGGGTTTTTT GCACTTGTCT
          TCATCTAATG ATTTCATGTA TTTCACTTTC ACTGTATGCT TTTATCTATT
          TTTCAAAAGG TTGCAAGGTT TGCTCAAGTG TGCTGTCTAT TTTTGTCTGA
          ATAATGCATA TGACTGTACT TTTTTGATAG CTTCTTGGCA AGAAACAAAA
          CATAGTTGAG ACACAGTTCT ATAGCAAAAT CACTGAATAT GACTTTGTCT
          TAATTAAATG GAATTTAGGC TAGAAGACCA CAATGACAGC ACTAATATTT
          AGAGCAGCCT TTCTCAATCG GATGTGAGCT CAGGTGACAT CAAGCCAGGA
          ATCTCATGAA GCTGCTCACA CACAATATCA TCACAACAGC TGGAGAATCA
          GATGATAAGA CACCATTTCC AAGCCCTCAG ACTTTGCTAC TAGAGAGGAG
          AGCAGAACAG AGAAGCTCAA TGAGGCTCCT TCCCAAACAA GGGAGGAACT
          AACTTAATTA AAGTTAGCTG ACTGCAGCCT GATTTAAGAT TAAATTTGGA
          GCCACACTAA AAAACAGCAG GTTGTTGCTT GAGCGAGCAA AAGAACTTGA
          CTTACATATT ATTGGAGTCA GGTAAGTTTA AAAAAAA--- --TGGAAAGA
          TGCTCCTATT TCTTTCCGTT AGCTTCATTT TAAAAATGGC TAAACTCTAC
          CCAATTTTCC CCCCAAGTTT CCATGTTGGA AGTGGATGTA CAGATCCTGA
          GTCTTTTGTG CAAGCTATTT CTGATGCACG TTGCGTTTTC GATATGGGGG
          TAAGTACAAT CTAAGCACTA GTTTAATTTA TTTGAGCATT AGTAAGATTC
          TTAGGAAGTT TCTACTTCAT TATTGAATGC AAAGTATTAA AATATAATTA
          GTATTCTTTA TGAATCAATT AGACTGATAT CTTGAATTAG TTAAATATCT
          TGTTTAAAAC AACAATTTTT ATAATTGCTT AGTTAACAAG TCCTTTTGGT
          ATTTATGGAG GCATTGGTAC ACAAAGGTAA TAAAATTGAC TGGTGCCTTA
          GGAACATTAT TCTCGTGCTG GGAACATGAA AAGAGCCCCA AACTGGGTGT
          CCCCGGGCAA CGGTGGTACC YCTGCTAATT CCTTCAACCC AGAAGCACCT
          CGGCGCTTCT GAGACGAGCA CAGTGCAACG GTAGCACGGT CAAGCTTTGA
          GAAGAAAAGT CGGTGGCTGT TTGCCGTCT- ---------- --CCAAACTT
          AGCAATTTAA GGGCTTGTGG ACTTCAACTC CCAGAATTCC TCAGCCAGCC
          TCGTCCCGCC GGAGAATTCT GGGCGTTG-A AGTCCACAAA GTTTTCAAAG
          TTTTGGGCCC AAGGCAGGAT GGCAAGTTCC GTCTCCCAGC CCATGGAGAC
          CGACTCTCTG TGGTTTAGGT TCCGGTGATT AGGATGGTTC TTTGGTTACT
          GAAATGGCGT GAAACGTGAA GCGTAAAGCT CNNNNNCTTT TTTCTCTCTG
          TGTCTGTTTT CTAACTTTTG TTTTTTCTGT ATTTTTATTT TACAATGAAA
          CTTAATAATA AAATTTATTT TAGAAAAGTA AGGAATTTAC TCTCTCTAGG
          GCCAATGGGT GGGTGTTTTA TGGAGGGGGA CCCAAACCCA AGGAGGAATT
          CCTGGCTATG AGAACTATGA AACAGCAGAG TCACTTTTCA AGCCAAGGCG
          GTGTCGGATT CCTACCCTAA AGGGGTTGGA CTAGGTGACC TCTAAGGGAC
          CCTTCTGCAT TCTGGAACTC ACCTCGCTGT AGATGTTCTT CTGGAAGTCC
          AGCTCCTCCT TCAGGGTCTG CAGCCTTCCT TACTGAGTGA GCACCCATCG
          AAAGCAGGCA AAGCACTGAG AACAATTTGC TTGCAGAAAT CTGTTTCCTG
          TCACATAAAC ATATTCTCTC ATAGAATTCA AGCAATGATT CCCCAATCCA
          GCAAACCATC ACTTGTACTG TTTCACAGCA CTCAAGAACC CAAGGGCTGG
          GGCTGATGGG AGCAGGAGCA TAATACTTCA TGATGTTGGA GTGTGTATTT
          CTTGACTTAC AACCGCAATT GGGAATGGAA CCTCTGTTGC TAAATGAAAC
          AGTTGGTAAA TAAGACGTGG CCAATTTTAC AACTTTTTTT CCCCATGGTT
          TTTAARTGAA TCACCCCAGT TGTTAAGTCA ACCATACAGT TGTCTGAACG
          AAGCACACCA TTATTAAGTG AATCTGGCTT TCTCCATTGA CTTTGCTTCT
          GATTGGGCAA ATTGTGAACC TCCTGGCCTG TGACTTTTGA TAGTTCCGAC
          TTTACTAACC CAGATTTAAG GAAAGGTAAA GGATAATAGT AACTGGGTTT
          TCCCGCAACG ACACAACAGA TATCCACACA AATTTTGTAT CGTAAAAGTT
          TTGTTGCTTT CCCCC--GTC ATCACAATGA TGAGCTTTTA ATCTGTATTT
          TAGTAAGTGC TAAATACACA TAAACTTACA TCAAGTTCTT GCTTAGATTC
          AAATTTACTG TAGACACAAT ATTCCTAGAG AGAATTTGCA GATATATTAG
          GTCATCTTAA AAGCTTCAAA TAAAGCCACC CTAGATCAAC CCTGACTGCT
          TTTTAGAAGG CCAGATCCTG AAGTTGAAAC TCAATTACTC TGGCCACCTA
          ATGAGAARGA AGGACTCACT GGAGAAGGGC CTAATGCTGG GAAAGATTGA
          GGGCATTAGA AGAAGGGGAT GGCAG---AA AGAGGTGGCT GGATGGAGTC
          ACTGAAACAG TAGGCATGAG CTTAAATGGA CTCCAGAAGA TGGTAGAGGA
          TAGGAAGGCC TGGAGGAACG TCATCCATGG GGTCGAGATG GGTCAGACAC
          GACTTCGCAA CTAACAATAA CAACAAAAAC TTATTACAAC AGTAACTATG
          TGAGCACTAG TTACAAGCCA CAATAACCGT CAAAATCTAA ACTAAAAAAC
          CTCAGAGACA TCAAATAAAT TTTAAAAAAC TGAAAGAAAG TAATTTTAAA
          TCCAACTTAA TGCATTGGCG TTCTGAATAA ATGCCTGCAA AGAACCTGTT
          TTNNNNNGCC AAGCATTCAA CATAGCAACA TATGCTACTA AAACATAGCC
          ATTTGACAGC ATGAACTCAG AACGCAGGTT GCCCACCTTG CTCTAAAAAA
          ATAGCAATAT AAAATTCCCT CTTAAAAAGT ACCATCATT- AAAAGTACAG
          GATCTGTGAG CAGAGTAGAA TCTGCACTTA CTGGAGCTGC GGTACAATCC
          CGGAGCTTTC GGAAGCAGGG GTGGCAGGCG TTATAGGAGT CATGGGAGTT
          TTATTCTTCA AACATTCCAT CAACAACAAG GTCTTACAGG TAATGGCTTT
          CAAAATCACT TGGCAGATTC TTTAACTCTT AGTTTTTAAA TGTCTGCTTT
          TTACTTTGCG TAGATAGCAG CTTTGGATAT AAAAGTAAAA ACTTTCTTTT
          TCTAATAAAA TTGCTCCAGT TGTCAGCTTT GTACAGTGGT GGATTGGTGG
          AATCTTCGAA TTGGGAAATA AGGTTTCAGG ATTAGACTTA ACTTTGACAT
          GCATTTTTAG ACTGCTCAGA AAAACATGAG TATCAAGGAC CCCAGTATGG
          GGGTCCTTGG TGCTCTCTCT ACTTGGTTGT TTCATTACCC ATGCTAGGTA
          ACATCATCAG TGCTAATAAG GAGTGGGGTT TACTCTCAGA TTATATTCTA
          GTGCAGGGGT CTCCAACCCC CGTTCCATGG ACCAGTACTG GGCTGCAGCA
          TGCCATTAAC CGGTCCACAT AAACAAAGCC CCATCCATGG GAAGCA----
          ---------- -------CTC TCCGGTCCAC AGAAAAATCT TTCTCCATAG
          AATTGGTCCC TGGTGCCCAA AAGGTTGGGG ACCTCTGTTC TAGTGACTTG
          TCCTGCCAGC ATGGATAGGA ATGGTCTCGG AGGTTCTTTG GATGGGTTGT
          TTACTATTAG CTTCTTTGGC AGTTCATTGA TTGGCGTATG TTATTTACTT
          CTTGATGTTA AACTTGCTAT TAATCTATGC TTATCTGGAT ATTGACTGCT
          GTTGAGGAGG TATTTGGGGG ATTCGTTATT CCCTTTTTGG CTTGCTGATT
          ATCTCCTTTG CACCATATGT AGATGTTGTC TATGCCTGTG TGTCTGTCTT
          TACTCAAAGC ACAAAATAAA TCTTGCAAGA CTACTGTTGC TTTTTTAAAA
          GTAAGTGTGC ACTAATGCTC TGAAATATAA TCTGCAAACT ATGTTTAGAA
          GGTCAAGCAA CTGGCACAAC TAGTGAGGAA TTCCAATTAT CTCTCACTTA
          CTTAACCCCT TGACAGGGCT AATCCAACTT CTTGCATCTG CCAATACAAT
          TTGTTTATAA AGATATCTAC TTAAATGCAT ACCTTTTCCA ATCAACTTAT
          AACCTTATTA CATTCACTGA ATACAATGAC ATAGCTATAT AACAATTACC
          TTTCTAGTTA TACTTCTCCA ATACTCCCCC CATGCATTTA CTTAATTTCT
          TTTTTAGGTC TACAAAATCC ACTCTATGCA ATTTGTCATA ACTATAGTAC
          ATTAAGATAA AATGCCAAAT AAGGTTTCAT CCGCAAAACT AAAAGTGTTG
          ATGGCATCGG GCTCCCAGCG TCCTGTCTGG ACGTTGAGAT GGAGAACCAG
          TTTTCCACAA AACATGGCCA CTTGGGGGGT CCCCAGGGTG GGCCCAAGGG
          ATGCCCCTAT TCCCTGAAAG CACAAAAAGA GGGGGAAA-G ATTAGTCGAC
          ATGTCTGGCA AAATGCCAAG CAGATTGTGG CTGGGATAGG ACCACAGCCA
          AGGTGACATC CATGGGGCAT CATCTGTCAC GCAAGGTTCT TCCACTT-AG
          CAAATTCCCC CATGATCTAG ATGGGAGG-- --AGAGAGAG GGCCATGAAG
          ATCGTGGCCA ACAGAAGGCC CCATCAACAC CATGCGCAGA AAACACCACT
          GGAAAAATCT AACACATGCT GGACAGATAC AAACCTTCAT TGCAGGTGTT
          AAGGCAAACC ACACCCTTTC CGTATTGGGC AAATTTTCAG TTTTACAATT
          TTAAGAAAAC ATGATNNNNN TTTATTTGAA AGAGCAGATA AAAACCTTTC
          CAGATCCAGC AAGAGAAGAT TCAGATCAGA AAAGAAAATC CTGCAGAGCT
          GGGGGAATAA ATGGAAGAAA GAAAGGAAGA AAAAAAAGAT GAACAAAGAG
          AATGAAAAGA TTGCAAAGTA TCCTTTTTGT AGGCAGGAGA AGAAAGCAAA
          AAAGTATAGA GGCGAAATGC TGGGCAGGTT TGCAAGGGAC CACACGCAAA
          TACACACCTG AGTCATCTTC TCTCTGTTGG CCTTGGGGTT CAGGGGGGCT
          TCTGTCAACA ACACGGGATG TTCTTCCGGG GCAACTATGC CACAATTAGA
          CACTGTTCAC ATCCTTACAA TTTACCTATG AACCTGACTA ACCCTTACCC
          TAATACTACT AAAAATTAAA ACCTTCACAA TAATTACTAA ACCAAAAAAC
          AACCCCAGTC ACTCCTTACA ACTAACAACA CCCCAATTAC CATGAACATA
          AACATATTCG AACAATTTAT CAGCCCAGAA CTTATTCTTA TTCCCACAGC
          ACCTCTATCA ATCATAATAC CGTATCTTTT GATTTATCAC AAGCCTAAGC
          TACTAGGAAA TCGCATAACA ACTGCCACCA CTAAATTCCT AAAGATGTTT
          ATATTAAACA TGACAAGTCA ACTTACCCCA AATGGACAAA AATGATCACC
          CCTACTAGCC GGCCTTATTC TTATACTTCT ACTATCTAAC CTATTAAGCT
          TATTACCCTA TACTTTCACC CCCACTTCTC AACTATCAAC AAATATAGCC
          TTAGCCCTCC CCCTATGACT AGCCACCATT ATTATAGGAA TAAAAGACAA
          ACCCTCCATA ACATTAGCCC ACTTATTACC AGAAGGCTCC CCAACCCCCC
          TGATCCCATT TATAGTCCTA ATCGAGACAG CGAGCCAACT AATGCGACCC
          ATCGCCCTAG GAGTTCGACT CACGGCCAAC ATCACCGCCG GCCACCTCCT
          A
Sistru027 CAGTCAGAGC ATAATATAAC TAAAATCAAT CAATCCGAAT AAAGCTGGAT
          GAGACATTAG GGGTCCTCTA GTACAGCCCC CTGCTCAAGC AGAAGAACTT
          ATACCATTTC AGACAAGTGA CTGTCTAGTC CAGACATGTC AAACTCGCAA
          CGTCACG--- ---------- --------TG ACGTCGCACA ACGTATCGGA
          GCTTTTTTGC CATTGCCAGC AATGGGGTGG GCACGGCTCC GGTATGATGA
          AACCGGCCTG CCTACTGCTG TGACACACAT AACAAAAATA ATAGAAACAT
          TCTAGTTTTG GCTTCTTTGA TTTGAGATGT TGCACTTTTA AATATCTGTA
          TTTCCCATTA AGTTGGATTC ATTTAATATT TACTGTGCCT GAAACCTTCT
          TAAACC-CAA ACAAAGCAAT GTGATGTATT GCTTTAACAT AATTTTTATA
          TATGGAATAG CAAATTCAGA AACAGTTATA TTTTATYCAG ATAAGGTTAC
          TTTTTTTAAT TGATTTAGCT GCTCTAGGAG ATCAGTTGTC CCCCAAATGA
          ATACTAGATA CTCATAATTT TACTTTTTGG CTACCCTTTA TAATCTTTTC
          CAGATAGAAA AGCAACACTA TACACCTCTA ATGGAGAGCT AGAATGGTAA
          TGGTATTGGA TTAAAATCAA ACAGACTGAG ATTCAAGTCC AT--------
          ---------- ----CTCAAC CATG------ ---------G T-------AA
          CTCA------ ---------- ---------- -CTAGATAAA TTTCAATCAG
          TCACTTTTTC ACAACCTAAT TTGTTCCATA CATGGAACGG AGGAAAGAAT
          ACTTTTCATC CCATCATGAG TTCCCACAGG AAAAATGGGA TAAAAATTGG
          AGAAATCATA TGAATTTCAG TAATGAATTT CACTGAGTTC AACAGAGCTT
          ATTCATAAGG AAGTATCGGA AAAAAAATTA CCCCCAAATC CTCTGTAGGA
          GGATGATTTG CAAATATATT TCAAAAACGT TTTGCAGGTG CTATATAAAA
          CTATAAAGCA TTTTGTCAAG CTGATCTCCT GGTAAGAGAT GAAAAGGGGT
          AGATGATGGC TGTTAGTTGG -CTTATTGGA TTTGGGAAGA GATGG-AGGT
          GCAACCTTTA CTATTCTGCC GGATAGCAGA GGTGGGAGTA CGTGGYGGCA
          AGAAATGGCT TCATGCCGCT CTTTTTATTG CTGCTAT--T TTCCTCAAGA
          CTAAAAGAAA CTTTTCTTTC ATAGGTATGA TAATGAATAT GGATACAGCA
          ACCGTGTTGT GGACTTGACA ATTACAAGGA AAAGTCTTTT AATCAGTGTA
          GTCAGTTTTG CCATCTCAGT GAATTCTATC AAATTCACTA TCTTTCAATG
          CAGGAATTTG TAAGACTTTC CATCTGTGTT CATGCGAAAG TCTCACTGCT
          GCTGTCATAT AAGGAAACAA AATTCCATGT TTTCTTTCAA TCTATTCATC
          TGTCAAGCCT AATGCCACTT TTTTGTTGTG CTCTTTAGTT GATCGACCAT
          CTTCTTGAGG CAAGTGTGCT GCTCTTTCAT CCGTTGTTTG TCTCTTGAAT
          TCCTGGGTCT GAAGGTCAAA GGCATCTCTT GACTGCTTAA CC--------
          ------ATCA CTGGCCACTG AGAGATAGCC CAGGGATATT CACTTTAGGG
          CCGTTTCTTC CCTGTTGCTG ACCTGTCTGA AGAAATGGAG AGACACAGTC
          ACATCCTCCC TCCGTTCAGG GGCCTTTCTT CAGGGTTTTT CCTCCCCAGT
          AAATCTGTCT TTTATTTAAC ACACATTGAC ACTAGGACTG AAACCAGATA
          TTTTATAACT TACCCTAAAA GGCAAGAATT CTATAAATTC CTAGCATCTC
          CCATCATTAG CTGAATCGAG TCTGATATCC AAAACATCTG GAGGGCACTC
          CCTTATCTCT TGTAAGTTCT GAAAACTATA CAAGGATAAC ATACATTGGG
          GATTTGTGGA AGCACAGGAA TTAAATATTG CTCTCTGTAA CAGCAATTTA
          GAGAAGCAGT TACATTTCTT CTTGTCATTC CAGTTGCCTT TACACTGAAC
          TCTGGTTGAA ATGATTCTTG TTGAATACAG CAAATATTGA TTGGGTTGTT
          TGACCCTAAG GTTGACAGAA GCCAGCAGAT AGTGGTTACA GCTCTTCATC
          CGGTAGCGCT TATCGCTTGT AAACCCAAAA GGGGTTTTTT GCACTTGTCT
          TCATCTAATG ATTTCATGTA TTTCACTTTC ACTGTATGCT TTTATCTATT
          TTTCAAAAGG TTGCAAGGTT TACTCAAGTG TGCTGTCTAT TTTTGTCTGT
          ATAATGCATA TGACTGTACT TTTTTGATAG CTTCTTGGCA AGAAACAAAA
          CATAGTTGAG ACACAGTTCT ATAGCAAAAT CACTGAATAT GACTTTGTCT
          TAATTAAATG GAATTTAGGC TAGAAGACCA CAATGACAGC ACTAATATTT
          AGAGCAGCCT TTCTCAATCG GATGTGAGCT CAGGTGACAT CAAGCCAGGA
          ATCTCATGAA GCTGCTCACA CACAATATCA TCACAACAGC TGGAGAATCA
          GATGATAAGA CACCATTTCC AAGCCCTCAG ACTTTGCTAC TAGAGAGGAG
          AGCAGAACAG AGAAGCTCAA TGAGGCTCCT TCCCAAACAA GGGAGGAACT
          AACTTAATTA AAGTTAGCTG ACTGCAGCCT GATTTAAGAT TAAATTTGGA
          GCCACACTAA AAAACAGCAG GTTGTTGCTT GAGCGAGCAA AAGAACTTGA
          CTTACATATT ATTGGAGTCA GGTAAGTTTA AAAAAAA--- --TGGAAAGA
          TGCTCCTATT TCTTTCCGTT AGCTTCATTT TAAAAATGGC TAAACTCTAC
          CCAATTTTCC CCCCAAGTTT CCATGTTGGA AGTGGATGTA CAGATCCTGA
          GTCTTTTGTG CAAGCTATTT CTGATGCACG TTGCGTTTTC GATATGGGGG
          TAAGTACAAT CTAAGCACTA GTCTAATTTA TTTGAGCATT AGTAAGATTC
          TTGGGAAGTT TCTACTTCAT TATTGAATGC AAAGTATTAA AATATAATTA
          GTATTCTTTA TGAATCAATT AGACTGATAT CTTGAATTAG TTAAATATCT
          TGTTTAAAAC AACAATTTTT ATAATTGCTT AGTTAACAAG TCCTTTTGGT
          ATTTATGGAG GCATTGGTAC ACAAAGGTAA TAAAATTGAC TGGTGCCTTA
          GGAACATTAT TCTCGTGCTG GGAACATGAA AAGAGCCCCA AACTGGGTGT
          CCCCGGGCAA CGGTGGTACC CCTGCTAATT CCTTCAACCC AGAAGCACCT
          CGGCGCTTCT GAGATGAGCA CAGTGCAACA ATAGCACGGT CAAGCTTTGA
          GAAGAAAAGT CGGTGGCTAT TTGCCATCT- ---------- --CCAAACTT
          AGCAATTTAA GGACTTGTGG ACTTCAACTC CCAGAATTCC TCAGCCAGCC
          TCGTCCCGCC GGAGAATTCT GGGCATTG-A AGTCCAGAAA GTTTTCAAAG
          TTTTGGGCCC AAGGCAGSAT GGCGAGTTTC GTCTCCCAGC CCATGGAGAC
          CGACTCTCTG TGGTTTAGGT TCTGGTGATT AGGATGGTTC TATGGTTACT
          GAAATGGCGT GAAACGTGAA GCGTAAAGCT CNNNNNCTTT TTTCTCTCTG
          TGTCTGTTTT CTAACTTTTG TTTTTTCTGT ATTTTTATTT TACAATGAAA
          CTTAATAATA AAATTTATTT TAGAAAAGGA AGGAATTTAC TCTCTCTAGG
          GCCAATGGGT CGGTGTTTTA TGGAGGGGGA CCCAAACTCA AGGAGGAATT
          CCTGGCTATG AGAACTATGA AACAGCAGAG TCACTTTTCA AGCCAAGGGG
          GTGTCGGATT CCTACCCTAA AGGGGTTGGA CTAGGTGACC TCTAAGGGAC
          CCTTCTGCAT TCTGGAACTC ACCTCGCTGT AGATGTTCTT CTGGAAGTCC
          AGCTCCTCCT TCAGGGTCTG CAGCCTTCCT TACTGAGTGA GCACCCATCG
          AAAGCAGGCA AAGCACTGAG AACAATTTGC TTGCAGAAAT CTGTTTCCTG
          TCACATAAAC ATATTCTCTC ATAGAATTCA AGCAATGATT CCCCAATCCA
          GCAAACCATC ACTTGTACTG TTTCACAGCA CTCAAGAACC CAAGGGCTGG
          GGCTGATGGG AGCAGGAGCA TAATACTTCA TGATGTTGGA GTATGTACTT
          CTTGACTTAC AACCGCAATT GGGAATGGAA CCTCTGTTGC TAAATGAAAC
          AGTTGGTAAA TAAGACGTGG CCAATTTTAC AACTTTTTTT CTCCATGGTT
          TTTAAGTGAA TCACCCCAGT TGTTAAGTCA ACCATACAGT TGTCTGAACG
          AAGCACACCA TTATTAAGTG AATCTGGCTT TCTCCATTGA CTTTGCTTCT
          GATTGGGCAA ATTGTGAACC TCCTGGCCTG TGACTTTTGA TAGTTCCGAC
          TTTACTAACC CAGATTTAAG GAAAGGTAAA GGATAATAGT AACTGGGTTT
          TCCCGCAACG ACACAACAGA TATCCACACA AATTTTGTAT CGTAAAAGTT
          TTGTTGCTTT CCCCC--GTC ATCACAATGA TGAGCTTTTA ATCTGTATTT
          TAGTAAGTGC TAAATACACA TAAACTCACA TCAAGTTCTT GCTTAGATTC
          AAATTTACTG TAGACACAAT ATTCCTAGAG AGAATTTGCA GATATATTAG
          GTCATCTTAA AAGCTTCAAA TAAAGCCACC CTAGATCAAC CCTGACTGCT
          TTTTAGAAGG CCAGATCCTG AAGTTGAAAC TCAATTACTT TGGCCACCTA
          ATGAGAARGA AGGACTCACT GGAGAAGGGC CTAATGCTGG GAAAGATGGA
          GGGCATTAGA AGAAGTGGAT GACAG---AA TGAGGTGGCT GGATGGAGTC
          ACTGAAACAG TAGGCATGAG CTTAAATGGA CTCCAGAAGA TGGTAGAGGA
          CAGGAAGGCC TGGAGGAACG TTGTCCATGG GGTCGAGATG GGTCAGACAC
          GACTTCGCAA CTAACAATAA CAACAAAAAC TTATTACAAC AGTAACTATG
          TGAGCACTAG TTACAAGCCA CAATACCCGT CAAGATCTAA ACTAAAAAAC
          CTCAGAGACA TCAAATAAAT TTTAAAAAAC TGAAAGAAAG TAATTTTAAA
          TCCAACTTAA TGCATTGGCG TTCTGAATAA ATGCCTGCAA AGAACCTGTT
          TTNNNNNGCC AAGCATTCAA CATAGCAACA TATGCTACTA AAACATAGCC
          ATTTGACAGC ATGAACTCAG AATGCAGGTT GCCCACCTTG CTCTAAAAAA
          ATAGCATTAT AAAATTCCCT CTTAAAAAGT ACCATCATT- AAAAGTACAG
          GATCTGTGAG CAGAGTAGAA TCTGCACTTA CTGGAGCTGC GGTACAATCC
          CGGAGCTTTC GGAAGCAGGG GTGGCAGGCG TTATAGGAGT CATGGGAGTT
          TTATTCTTCA AACATTCCAT CAACAACAAG GTCTTACAGG TAATGGCTTT
          CAAAATCACT TGGCAGATTC TTTAACTCTT AGTTTTTAAA TGTCTGCTTT
          TTACTTTGCG TATATAGCAG CTTTGGATAT AAAAGTAAAA ACTTTCTTTT
          TCTAATAAAA TTGCTCCAGT TGTCAGCTTT GTACAGTGGT GGATTGGTGG
          AATCTTCGAA TTGGGAAATA AGGTTTCAGG ATTAGACTTA ACTTTGACAT
          GCATTTTTAG ACTGCTCAGA AAAACATGAG TACCAAGGAC CCCAGTATGG
          GGGTCCTTGG TGCTCTCTCT ACTTGGTTGT TTCATTACCC ATGCTAGGTA
          ACATCATCAG TGCTAATAAG GAGTGGGATT TACTCTCAGA TTATATTCTA
          GTGCAGGGGT CTCCAACCCC CGGTCCGTGG ACCAGTACTG GGCTGCAGCA
          TGCCATTAAC CGGTCCACAT AAACAAAGCC CCATCCATGG GAAGCA----
          ---------- -------CTC TCCGGTCCAC AGAAAAATCT TTCTCCATAG
          AATTGGTCCC TGGTGCCCAA AAGGTTGGGG ACCTCTGTTC TAGTGACTTG
          TCCTGCCAGC ATGGATAGGA ATGGTCTCGG AGGTTCTTTG GATGGGTTGT
          TTACTATTAG CTTCTTTGGC AGTTCATTGA TTGGCGTATG TTATTTACTT
          CTTGATGTTA AACTTGCTAT TAATCTATGC TTATCTGGAT ATTGACTGCT
          GTTGAGGAGG TATTTGGGGG ATTCGTTATT CCCTTTTTGG CTTGCTGATT
          ATCTCCTTTG CACCATATGT AGATGTTGTC TATGCCTGTG TGTCTGTNNN
          NNNNNNNNNN NNNNNNNNNN NNNNNNNNNN NNNNNNNNNN NNNNNNNNNN
          NNNNNNNNNN NNNNNNNNNN NNNNNNNNNN NNNNNNNNNN NNNNNNNNNN
          NNNNNNNNNN NNNNNNNNNN NNNNNNNNNN NNNNNNNNNN NNNNNNNNNN
          NNNNNNNNNN NNNNNNNNNN NNNNNNNNNN NNNNNNNNNN NNNNNNNNNN
          NNNNNNNNNN NNNNNNNNNN NNNNNNNNNN NNNNNNNNNN NNNNNNNNNN
          NNNNNNNNNN NNNNNNNNNN NNNNNNNNNN NNNNNNNNNN NNNNNNNNNN
          NNNNNNNNNN NNNNNNNNNN NNNNNNNNNN NNNNNNNNNN NNNNNNNNNN
          NNNNNNNNNN NNNNNNNNNN NNNNNNNNNN NNNNNNNNNN NNNNNNNNNN
          NNNNNNNNNN NNNNNNNNNN NNNNNNNNNN NNNNNNNNNN NNNNGTGTTG
          ATGGCATCGG GCTCCCAGCG TCCTGTCTGG ACGTTGAGAT GGAGAACCAG
          TTTTCCACAA AACATGGCCA CTTGGGGGGT CCCCAGGGTG GGCCCAAGGG
          ATGCCCCTAT TCCCTGAAAG CACAAAAAGA GGGGGAAA-G ATTAGTCGAC
          ATGTCTGGCA AAATGCCAAG CAGATTGTGG CTGGGATAGG ACCACAGTCA
          AGGTGACATC CATGGGGCAT CATCTGTCAC GCAAGGTTCT TCCACTT-AG
          CAAATTCCCC CATGATCTAG ATGGGAGG-- --AGAGAGAG GGCCATGAAG
          ATCGTGGCCA ACAGAAGGCC CCATCAACAC CATGCGCAGA AAACACCACT
          GGAAAAATCT AACACATGCT GGACAGATAC AAACCTTCAT TGCAGGTGTT
          AAGGCAAACC ACACCCTTTC CGTATTGGGC AAATTTTCAG TTTTACAATT
          TTAAGAAAAC ATGATNNNNN TTTATTTGAA AGAGCAGATA AAAACCTTTC
          CAGATCCAGC AAGAGAAGAT TCAGATCAGA AAAGAAAATC CTGCAGAGCT
          GGGGGAATAA ATGGAAGAAA GAAAGGAAGA AAAAAAAGAT GAACAAAGAG
          AATGAAAAGA TTGCAAAGTA TCCTTTTTGT AGGCAGGAGA AGAAAGCAAA
          AAAGTATAGA GGCGAAATGC TGGGCAGGTT TGCAAGGGAC CACACGCAAA
          TACACACCTG AGTCATCTTC TCTCTGTTGG CCTTGGGGTT CAGGGGGGCT
          TCTGTCAACA ACACGGGATG CTCTTCCGGG GCAACTATGC CACAATTAGA
          CACTGTTCAC ATCCTTACAA TCTACCTATG AACCTGACTA ACCCTTACCC
          TAATACTACT AAAAATTAAA ACCTTCATAA TAATTACTAA ACCAAAAAAC
          AACCCCAGTC ACTCCTTACA ACTAACAACA CCCCCATTAC CATGAACATA
          AACATATTCG AACAATTTAT CAGCCCAGAA CTTATTCTTA TTCCCACAGC
          ACCTCTATCA ATCATAATAC CGTATCTTTT GATTTATCAC AAGCCTAAGC
          TACTAGGAAA TCGCATAACA ACTGCCACCA CTAAACTCCT AAAGATGTTT
          ATATTAAACA TGACAAGTCA ACTTACCCCA AATGGACAAA AATGATCACC
          CCTGCTAGCC GGCCTTATTC TTATACTTCT ACTATCTAAC CTATTAAGCT
          TATTACCCTA TACTTTCACC CCCACTTCTC AACTATCAAC AAATATAGCC
          TTAGCCCTCC CCCTATGACT AGCCACCATT ATTATAGGAA TAAAAGACAA
          ACCCTCCATA ACATTAGCCC ACTTATTACC AGAAGGCTCC CCAACCCCCC
          TGATCCCATT TATAGTCCTA ATCGAGACAG CGAGCCAACT AATGCGACCC
          ATCGCCCTAG GAGTTCGACT CACGGCCAAC ATCACCGCCG GCCACCTCCT
          A
Sistru028 CAGTCAGAGC ATAATATAAC TAAAATCAAT CAATCCGAAT AAAGCTGGAT
          GAGACATTAG GGGTCCTCTA GTACAGCCCC CTGCTCAAGC AGAAGAACTT
          ATACCATTTC AGACAAGTGA CTGTCTAGTC CAGACATGTC AAACTCGCAA
          CGTCACG--- ---------- --------TG ACGTCGCACA ACGTATCGGA
          GCTTTTTTGC CATTGCCAGC AATGGGGTGG GCACGGCTCC GGTATGATGA
          AACCGGCCTG CCTACTGCTG TGACACACAT AACAAAAATA ATAGAAACAT
          TCTAGTTTTG GCTTCTTTGA TTTGAGATGT TGCACTTTTA AATATCTGTA
          TTTCCCATTA AGTTGGATTC ATTTAATATT TACTGTGCCT GAAACCTTCT
          TAAACC-CAA ACAAAGCAAT GTGATGTATT GCTTTAACAT AATTTTTATA
          TATGGAATAG CAAATTCAGA AACAGTTATA TTTTATYCAG ATAAGGTTAC
          TTTTTTTAAT TGATTTAGCT GCTCTAGGAG ATCAGTTGTC CCCCAAATGA
          ATACTAGATA CTCATAATTT TACTTTTTGG CTACCCTTTA TAATCTTTTC
          CAGATAGAAA AGCAACACTA TACACCTCTA ATGGAGAGCT AGAATGGTAA
          TGGTATTGGA TTAAAATCAA ACAGACTGAG ATTCAAGTCC AT--------
          ---------- ----CTCAAC CATG------ ---------G T-------AA
          CTCA------ ---------- ---------- -CTAGATAAA TTTCAATCAG
          TCACTTTTTC ACAACCTAAT TTGTTCCATA CATGGAACGG AGGAAAGAAT
          ACTTTTCATC CCATCATGAG TTCCCACAGG AAAAATGGGA TAAAAATTGG
          AGAAATCATA TGAATTTCAG TAATGAATTT CACTGAGTTC AACAGAGCTT
          ATTCATAAGG AACTATCGGA AAAAAAATTA CCCCCAAATC CTCTGTAGGA
          GGATGATTTG CAAATATATT TCAAAAACGT TTTGCAGGTG CTATATAAAA
          CTATAAAGCA TTTTGTCAAA CTGATCTCCT GGTAAGAGAT GAAAAGGGGT
          AGATGATGGC TGTTAGTTGG -CTTATTGGA TTTGGGAAGA GATGG-AGGT
          GCAACCTTTA CTATTCTGCC GGATAGCAGA GGTGGGAGTA CGTGGYAGCA
          AGAAATGGCT TCATGCCGCT CTTTTTATTG CTGCTAT--T TTCCTCAAGA
          CTAAAATAAA CTTTTCTTTC ATAGGTATGA TAATGAATAT GGATACAGCA
          ACCGTGTTGT GGACTTGACA ATTACAAGGA AAAGTCTTTT AATCAGTGTA
          GTCAGTTTTG CCATCTCAGT GAATTCTATC AAATTCACTA TCTTTCAATG
          CAGGAATTTG TAAGACTTTC CATCTGTGTT CATGCGAAAG TCTCACTGCT
          GCTGTCATAT AAGGAAACAA AATTCCATGT TTTCTTTCAA TCTATTCATC
          TGTCAAGCCT AATGCCACTT TTTTGTTGTG CTCTTTAGTT GATCGACCAT
          CTTCTTGAGG CAAGTGTGCT GCTCTTTCAT CCGTCGTTTT TCTCTTGAAT
          TCCTGGGTCT GAAGGTCAAA GGCATCTCTT GACTGCTTAA CC--------
          ------ATCA CTGGCCACTG AGAGATAGCC CAGGGATATT CACTTTAGGG
          CCGTTTCTTC CTTGTTGCTG ACCTGTCTGA AGAAATGGAG AGACACAGTC
          ACATCCTCCC TCCGTTCAGG GGCCTTTCTT CAGGGTTTTT CCTCCCCAGT
          AAATCTGTCT TTTATTTAAC ACACATTGAC ACTAGGACTG AAACCAGATA
          TTTTATAACT TACCCTAAAA GGCAAGAATT CTATAAATTC CTAGCATCTC
          CCATCATTAG CTGAATCGAG TCTGATATCC AAAACATCTG GAGGGCACTC
          CCTTATCTCT TGTAAGTTCT GAAAACTATA CAAGGATAAC ATACATTGGG
          GATTTGTGGA AGCACAGGAA TTAAATATTG CTCTCTGTAA CAGCAATTTA
          GAGAAGCAGT TACATTTCTT CTTGTCATTC CAGTTGCCTT TACACTGAAC
          TCTGGTTGAA ATGATTCTTG TTGAATACAG CAAATATTGA TTGGGTTGTT
          TGACCCTAAG GTTGACAGAA GCCAGCAGAT AGTGGTTACA GCTCTTCATC
          CGGTAGCGCT TATCGCTTGT AAACCCAAAA GGGGTTTTTT GCACTTGTCT
          TCATCTAATG ATTTCATGTA TTTCACTTTC ACTGTATGCT TTTATCTATT
          TTTCAAAAGG TTGCAAGGTT TGCTCAAGTG TGCTGTCTAT TTTTGTCTGA
          ATAATGCATA TGACTGTACT TTTTTGATAG CTTCTTGGCA AGAAACAAAA
          CATAGTTGAG ACACAGTTCT ATAGCAAAAT CACTGAATAT GACTTTGTCT
          TAATTAAATG GAATTTAGGC TAGAAGACCA CAATGACAGC ACTAATATTT
          AGAGCAGCCT TTCTCAATCG GATGTGAGCT CAGGTGACAT CAAGCCAGGA
          ATCTCATGAA GCTGCTCACA CACAATATCA TCACAACAGC TGGAGAATCA
          GATGATAAGA CACCATTTCC AAGCCCTCAG ACTTTGCTAC TAGAGAGGAG
          AGCAGAACAG AGAAGCTCAA TGAGGCTCCT TCCCAAACAA GGGAGGAACT
          AACTTAATTA AAGTTAGCTG ACTGCAGCCT GATTTAAGAT TAAATTTGGA
          GCCACACTAA AAAACAGCAG GTTGTTGCTT GAGCGAGCAA AAGAACTTGA
          CTTACATATT ATTGGAGTCA GGTAAGTTTA AAAAAAA--- --TGGAAAGA
          TGCTCCTATT TCTTTCCGTT AGCTTCATTT TAAAAATGGC TAAACTCTAC
          CCAATTTTCC CCCCAAGTTT CCATGTTGGA AGTGGATGTA CAGATCCTGA
          GTCTTTTGTG CAAGCTATTT CTGATGCACG TTGCGTTTTC GATATGGGGG
          TAAGTACAAT CTAAGCACTA GTTTAATTTA TTTGAGCATT AGTAAGATTC
          TTAGGAAGTT TCTACTTCAT TATTGAATGC AAAGTATTAA AATATAATTA
          GTATTCTTTA TGAATCAATT AGACTGATAT CTTGAATTAG TTAAATATCT
          TGTTTAAAAC AACAATTTTT ATAATTGCTT AGTTAACAAG TCCTTTTGGT
          ATTTATGGAG GCATTGGTAC ACAAAGGTAA TAAAATTGAC TGGTGCCTTA
          GGAACATTAT TCTCGTGCTG GGAACATGAA AAGAGCCCCA AACTGGGTGT
          CCCCGGGCAA CGGTGGTACC CCTGCTAATT CCTTCAACCC AGAAGCACCT
          CGGCGCTTCT GAGATGAGCA CAGTGCAACA ATAGCACGGT CAAGCTTTGA
          GAAGAAAAGT CGGTGGCTAT TTGCCATCT- ---------- --CCAAACTT
          AGCAATTTAA GGACTTGTGG ACTTCAACTC CCAGAATTCC TCAGCCAGCC
          TCGTCCCGCC GGAGAATTCT GGGCATTG-A AGTCCAGAAA GTTTTCAAAG
          TTTTGGGCCC AAGGCAGSAT GGCGAGTTTC GTCTCCCAGC CCATGGAGAC
          CGACTCTCTG TGGTTTAGGT TCTGGTGATT AGGATGGTTC TTTGGTTACT
          GAAATGGCGT GAAACGTGAA GCGTAAAGCT CNNNNNCTTT TTTCTCTCTG
          TGTCTGTTTT CTAACTTTTG TTTTTTCTGT ATTTTTATTT TACAATGAAA
          CTTAATAATA AAATTTATTT TAGAAAGGGA AGGAATTTAC TCTCTCTAGG
          GCCGATGGGT CGGTGTTTTA TGGAGGGGGA CCCAAATTCA AGGAGGAATT
          CCTGGCTATG AGAACTATGA AACAGCAGAG TCACTTTTCA AGCCAAGGGG
          GTGTCGGATT CCTACCCTAA AGGGGTTGGA CTAGGTGACC TCTAAGGGAC
          CCTTCTGCAT TCTGGAACTC ACCTCGCTGT AGATGTTCTT CTGGAAGTCC
          AGCTCCTCCT TCAGGGTCTG CAGCCTTCCT TACTGAGTGA GCACCCATCG
          AAAGCAGGCA AAGCACTGAG AACAATTTGC TTGCAGAAAT CTGTTTCCTG
          TCACATAAAC ATATTCTCTC ATAGAATTCA AGCAATGATT CCCCAATCCA
          GCAAACCATC ACTTGTACTG TTTCACAGCA CTCAAGAACC CAAGGGCTGG
          GGCTGATGGG AGCAGGAGCA TAATACTTCA TGATGTTGGA GTATGTACTT
          CTTGACTTAC AACCGCAATT GGGAATGGAA CCTCTGTTGC TAAATGAAAC
          AGTTGGTAAA TAAGACGTGG CCAATTTTAC AACTTTTTTT CTCCATGGTT
          TTTAAGTGAA TCACCCCAGT TGTTAAGTCA ACCATACAGT TGTCTGAACG
          AAGCACACCA TTATTAAGTG AATCTGGCTT TCTCCATTGA CTTTGCTTCT
          GATTGGGCAA ATTGTGAACC TCCTGGCCTG TGACTTTTGA TAGTTCCGAC
          TTTACTAACC CAGATTTAAG GAAAGGTAAA GGATAATAGT AACTGGGTTT
          TCCCGCAACG ACACAACAGA TATCCACACA AATTTTGTAT CGTAAAAGTT
          TTGTTGCTTT CCCCC--GTC ATCACAATGA TGAGCTTTTA ATCTGTATTT
          TAGTAAGTGC TAAATACACA TAAACTCACA TCAAGTTCTT GCTTAGATTC
          AAATTTACTG TAGACACAAT ATTCCTAGAG AGAATTTGCA GATATATTAG
          GTCATCTTAA AAGCTTCAAA TAAAGCCACC CTAGATCAAC CCTGACTGCT
          TTTTAGAAGG CCAGATCCTG AAGTTGAAAC TCAATTACTT TGGCCACCTA
          ATGAGAARGA AGGACTCACT GGAGAAGGGC CTAATGCTGG GAAAGATGGA
          GGGCATTAGA AGAAGTGGAT GACAG---AA TGAGGTGGCT GGATGGAGTC
          ACTGAAACAG TAGGCATGAG CTTAAATGGA CTCCAGAAGA TAGTAGAGGA
          CAGGAAGGCC TGGAGGAACG TCGTCCATGG GGTCGAGATG GGTCAGACAC
          GACTTCGCAA CTAACAATAA CAACAAAAAC TTATTACAAC AGTAACTATG
          TGAGCACTAG TTACAAGCCA CAATACCCGT CAAGATCTAA ACTGAAAAAC
          CTCAGAGACA TCAAATAAAT TTTAAAAAAC TGAAAGAAAG TAATTTTAAA
          TCCAACTTAA TGCATTGGCG TTCTGAATAA ATGCCTGCAA AGAACCTGTT
          TTNNNNNGCC AAGCATTCAA CATAGCAACA TATGCTACTA AAACATAGCC
          ATTTGACAGC ATGAACTCAG AATGCAGGTT GCCCACCTTG CTCTAAAAAA
          ATAGCATTAT AAAATTCCCT CTTAAAAAGT ACCATCATT- AAAAGTACAG
          GATCTGTGAG CAGAGTAGAA TCTGCACTTA CTGGAGCTGC GGTACAATCC
          CGGAGCTTTC GGAAGCAGGG GTGGCAGGCG TTATAGGAGT CATGGGAGTT
          TTATTCTTCA AACATTCCAT CAACAACAAG GTCTTACAGG TAATGGCTTT
          CAAAATCACT TGGCAGATTC TTTAACTCTT AGTTTTTAAA TGTCTGCTTT
          TTACTTTGCG TATATAGCAG CTTTGGATAT AAAAGTAAAA ACTTTCTTTT
          TCTAATAAAA TTGCTCCAGT TGTCAGCTTT GTACAGTGGT GGATTGGTGG
          AATCTTCGAA TTGGGAAATA AGGTTTCAGG ATTAGACTTA ACTTTGACAT
          GCATTTTTAG ACTGCTCAGA AAAACATGAG TATCAAGGAC CCCAGTATGG
          GGGTCCTTGG TGCTCTCTCT ACTTGGTTGT TTCATTACCC ATGCTAGGTA
          ACATCATCAG TGCTAATAAG GAGTGGGGTT TACTCTCAGA TTATATTCTA
          GTGCAGGGGT CTCCAACCCC CGTTCCATGG ACCAGTACTG GGCTGCAGCA
          TGCCATTAAC CGGTCCACAT AAACAAAGCC CCATCCATGG GAAGCA----
          ---------- -------CTC TCCGGTCCAC AGAAAAATCT TTCTCCATAG
          AATTGGTCCC TGGTGCCCAA AAGGTTGGGG ACCTCTGTTC TAGTGACTTG
          TCCTGCCAGC ATGGATAGGA ATGGTCTCGG AGGTTCTTTG GATGGGTTGT
          TTACTATTAG CTTCTTTGGC AGTTCATTGA TTGGCGTATG TTATTTACTT
          CTTGATGTTA AACTTGCTAT TAATCTATGC TTATCTGGAT ATTGACTGCT
          GTTGAGGAGG TATTTGGGGG ATTCGTTATT CCCTTTTTGG CTTGCTGATT
          ATCTCCTTTG CACCATATGT AGATGTTGTC TATGCCTGTG TGTCTGTNNN
          NNNNNNNNNN NNNNNNNNNN NNNNNNNNNN NNNNNNNNNN NNNNNNNNNN
          NNNNNNNNNN NNNNNNNNNN NNNNNNNNNN NNNNNNNNNN NNNNNNNNNN
          NNNNNNNNNN NNNNNNNNNN NNNNNNNNNN NNNNNNNNNN NNNNNNNNNN
          NNNNNNNNNN NNNNNNNNNN NNNNNNNNNN NNNNNNNNNN NNNNNNNNNN
          NNNNNNNNNN NNNNNNNNNN NNNNNNNNNN NNNNNNNNNN NNNNNNNNNN
          NNNNNNNNNN NNNNNNNNNN NNNNNNNNNN NNNNNNNNNN NNNNNNNNNN
          NNNNNNNNNN NNNNNNNNNN NNNNNNNNNN NNNNNNNNNN NNNNNNNNNN
          NNNNNNNNNN NNNNNNNNNN NNNNNNNNNN NNNNNNNNNN NNNNNNNNNN
          NNNNNNNNNN NNNNNNNNNN NNNNNNNNNN NNNNNNNNNN NNNNGTGTTG
          ATGGCATCGG GCTCCCAGCG TCCTGTCTGG ACGTTGAGAT GGAGAACCAG
          TTTTCCACAA AACATGGCCA CTTGGGGGGT CCCCAGGGTG GGCCCAAGGG
          ATGCCCCTAT TCCCTGAAAG CACAAAAAGA GGGGGAAA-G ATTAGTCGAC
          ATGTCTGGCA AAATGCCAAG CAGATTGTGG CTGGGATAGG ACCACAGTCA
          AGGTGACATC CATGGGGCAT CATCTGTCAC GCAAGGTTCT TCCACTT-AG
          CAAATTCCCC CATGATCTAG ATGGGAGG-- --AGAGAGAG GGCCATGAAG
          ATCGTGGCCA ACAGAAGGCC CCATCAACAC CATGCGCAGA AAACACCACT
          GGAAAAATCT AACACATGCT GGACAGATAC AAACCTTCAT TGCAGGTGTT
          AAGGCAAACC ACACCCTTTC CGTATTGGGC AAATTTTCAG TTTTACAATT
          TTAAGAAAAC ATGATNNNNN TTTATTTGAA AGAGCAGATA AAAACCTTTC
          CAGATCCAGC AAGAGAAGAT TCAGATCAGA AAAGAAAATC CTGCAGAGCT
          GGGGGAATAA ATGGAAGAAA GAAAGGAAGA AAAAAAAGAT GAACAAAGAG
          AATGAAAAGA TTGCAAAGTA TCCTTTTTGT AGGCAGGAGA AGAAAGCAAA
          AAAGTATAGA GGCGAAATGC TGGGCAGGTT TGCAAGGGAC CACACGCAAA
          TACACACCTG AGTCATCTTC TCTCTGTTGG CCTTGGGGTT CAGGGGGGCT
          TCTGTCAACA ACACGGGATG TTCTTCCGGG GCAACTATGC CACAATTAGA
          CACTGTTCAC ATCCTTACAA TCTACCTATG AACCTGACTA ACCCTTACCC
          TAATACTACT AAAAATTAAA ACCTTCATAA TAATTACTAA ACCAAAAAAC
          AACCCCAGTC ACTCCTTACA ACTAACAACA CCCCCATTAC CATGAACATA
          AACATATTCG AACAATTTAT CAGCCCAGAA CTTATTCTTA TTCCCACAGC
          ACCTCTATCA ATCATAATAC CGTATCTTTT GATTTATCAC AAGCCTAAGC
          TACTAGGAAA TCGCATAACA ACTGCCACCA CTAAACTCCT AAAGATGTTT
          ATATTAAACA TGACAAGTCA ACTTACCCCA AATGGACAAA AATGATCACC
          CCTGCTAGCC GGCCTTATTC TTATACTTCT ACTATCTAAC CTATTAAGCT
          TATTACCCTA TACTTTCACC CCCACTTCTC AACTATCAAC AAATATAGCC
          TTAGCCCTCC CCCTATGACT AGCCACCATT ATTATAGGAA TAAAAGACAA
          ACCCTCCATA ACATTAGCCC ACTTATTACC AGAAGGCTCC CCAACCCCCC
          TGATCCCATT TATAGTCCTA ATCGAGACAG CGAGCCAACT AATGCGACCC
          ATCGCCCTAG GAGTTCGACT CACGGCCAAC ATCACCGCCG GCCACCTCCT
          A
Sistru029 CAGTCAGAGC ATAATATAAC TAAAATCAAT CAATCCGAAT AAAGCTGGAA
          GAGACATTAG GGGTCCTCTA GTACAGCCCC CTGCTCAAGC AGAAGAACTT
          ATACCATTTC AGACAAGTGA CTGTCTAGTC CAGACATGTC AAACTCGCAA
          CGTCACG--- ---------- --------TG ACGTCGCACA ACGTATCGGA
          GCTTTTTTGC CATTGCCAGC AATGGGGTGG GCACGGCTCC GGTATGATGA
          AACCGGCCTG CCTACTGCTG TGACACACAT AACAAAAATA ATAGAAACAT
          TCTAGTTTTG GCTTCTTTGA TTTGAGATGT TGCACTTTTA AATATCTGTA
          TTTCCCATTA AGTTGGATTC ATTTAATATT TACTGTGCCT GAAACCTTCT
          TAAACC-CAA ACAAAGCAAT GTGATGTATT GCTTTAACAT AATTTTTATA
          TATGGAATAG CAAATTCAGA AACAGTTATA TTTTATCCAG ATAAGGTTAC
          TTTTTTTAAT TGATTTAGCT GCTCTAGGAG ATCAGTTGTC CCCCAAATGA
          ATACTAGATA CTCATAATTT TACTTTTTGG CTACCCTTTA TAATCTTTTC
          CAGATAGAAA AGCAACACTA TACACCTCTA ATGGAGAGCT AGAATGGTAA
          TGGTATTGGA TTAAAATCAA ACAGACTGAG ATTCAAGTCC AT--------
          ---------- ----CTCAAC CATG------ ---------G T-------AA
          CTCA------ ---------- ---------- -CTAGATAAA TTTCAATCAG
          TCACTTTTTA ACAACCTAAT TTGTTCCATA CATGGAACGG AGGAAAGAAT
          ACTTTTCATC CCATCATGAG TTCCCACAGG AAAAATGGGA TAAAAATTGG
          AGAAATCATA TGAATTTCAG TAATGAATTT CACTGAGTTC AACAGAGCTT
          ATTCATAAGG AACTATCGGA AAAAAAATTA CCCCCAAATC CTCTGTAGAA
          GGATGATTTG CAAATATATT TCAAAAACGT TTTGCAGGTG CTATATAAAA
          CTATAAAGCA TTTTGTCAAG CTGATCTCCT GGTAAGAGAT GAAAAGGGGT
          AGATGATGGC TGTTAGTTGG -CTTATTGGA TTTGGGAAGA GATGG-AGGT
          GCAACCTTTA CTATTCTGCA GGATAGCAGA GGTGGGAGTA CGTGGCGGCA
          AGAAATGGCT TCATGCCGCT CTTTTTATTG CTGCTAT--T TTCCTCAAGA
          CTAAAAGAAA CTTTTCTTTC ATAGGTATGA TAATGAATAT GGATACAGCA
          ACCGTGTTGT GGACTTGACA ATTACAAGGA AAAGTCTTTT AATCAGTGTA
          GTCAGTTTTG CCATCTCAGT GAATTCTATC AAATTCACTA TCTTTCAATG
          CAGGAATTTG TAAGACTTTC CATCTGTGTT CATGCGAAAG TCTCACTGCT
          GCTGTCATAT AAGGAAACAA AATTCCATGT TTTCTTTCAA TCTATTCATC
          TGTCAAGCCT AATGCCACTT TTTTGTTGTG CTCTTTAGTT GATCGACCAT
          CTTCTTGAGG CAAGTGTGCT GCTCTTTCAT CCGTTGTTTG TCTCTTGAAT
          TCCTGGGTCT GAAGGTCAAA GGCATCTCTT GACTGCTTAA CC--------
          ------ATCA CTGGCCACTG AGAGATAGCC CAGGGATATT CACTTTAGGG
          CCGTTTCTTC CCTGTTGCTG ACCTGTCTGA AGAAATGGAG AGACACAGTC
          ACATCCTCCC TCCGTTCAGG GGCCTTTCTT CAGGGTTTTT CCTCCCCAGT
          AAATCTGTCT TTTATTTAAC ACACATTGAC ACTAGGACTG AAACCAGATA
          TTTTATAACT TACCCTAAAA GGCAAGAATT CTATAAATTC CTAGCATCTC
          CCATCATTAG CTGAATCGAG TCTGATATCC AAAACATCTG GAGGGCACTC
          CCTTATCTCT TGTAAGTTCT GAAAACTATA CAAGGATAAC ATACATTGGG
          GATTTGTGGA AGCACAGGAA TTAAATATTG CTCTCTGTAA CAGCAATTTA
          GAGAAGCAGT TACATTTCTT CTTGTCATTC CAGTTGCCTT TACACTGAAC
          TCTGGTTGAA ATGATTCTTG TTGAATACAG CAAATATTGA TTGGGTTGTT
          TGACCCTAAG GTTGACAGAA GCCAGCAGAT AGTGGTTACA GCTCTTCATC
          CGGTAGCGCT TATCGCTTGT AAACCCAAAA GGGGTTTTTT GCACTTGTCT
          TCATCTAATG ATTTCATGTA TTTCACTTTC ACTGTATGCT TTTATCTATT
          TTTCAAAAGG TTGCAAGGTT TGCTCAAGTG TGCTGTCTAT TTTTGTCTGA
          ATAATGCATA TGACTGTACT TTTTTGATAG CTTCTTGGCA AGAAACAAAA
          CATAGTTGAG ACACAGTTCT ATAGCAAAAT CACTGAATAT GACTTTGTCT
          TAATTAAATG GAATTTAGGC TAGAAGACCA CAATGACAGC ACTAATATTT
          AGAGCAGCCT TTCTCAATCG GATGTGAGCT CAGGTGACAT CAAGCCAGGA
          ATCTCATGAA GCTGCTCACA CACAATATCA TCACAACAGC TGGAGAATCA
          GATGATAAGA CACCATTTCC AAGCCCTCAG ACTTTGCTAC TAGAGAGGAG
          AGCAGAACAG AGAAGCTCAA TGAGGCTCCT TCCCAAACAA GGGAGGAACT
          AACTTAATTA AAGTTAGCTG ACTGCAGCCT GATTTAAGAT TAAATTTGGA
          GCCACACTAA AAAACAGCAG GTTGTTGCTT GAGCGAGCAA AAGAACTTGA
          CTTACATATT ATTGGAGTCA GGTAAGTTTA AAAAAAA--- --TGGAAAGA
          TGCTCCTATT TCTTTCCGTT AGCTTCATTT TAAAAATGGC TAAACTCTAC
          CCAATTTTCC CCCCAAGTTT CCATGTTGGA AGTGGATGTA CAGATCCTGA
          GTCTTTTGTG CAAGCTATTT CTGATGCACG TTGCGTTTTC GATATGGGGG
          TAAGTACAAT CTAAGCACTA GTTTAATTTA TTTGAGCATT AGTAAGATTC
          TTAGGAAGTT TCTACTTCAT TATTGAATGC AAAGTATTAA AATATAATTA
          GTATTCTTTA TGAATCAATT AGACTGATAT CTTGAATTAG TTAAATATCT
          TGTTTAAAAC AACAATTTTT ATAATTGCTT AGTTAACAAG TCCTTTTGGT
          ATTTATGGAG GCATTGGTAC ACAAAGGTAA TAAAATTGAC TGGTGCCTTA
          GGAACATTAT TCTCGTGCTG GGAACATGAA AAGAGCCCCA AACTGGGTGT
          CCCCGGGCAA CGGTGGTACC CCTGCTAATT CCTTCAACCC AGAAGCACCT
          CGGCGCTTCT GAGATGAGCA CAGTGCAACA ATAGCACGGT CAAGCTTTGA
          GAAGAAAAGT CGGTGGCTAT TTGCCATCT- ---------- --CCAAACTT
          AGCAATTTAA GGACTTGTGG ACTTCAACTC CCAGAATTCC TCAGCCAGCC
          TCGTCCCGCC GGAGAATTCT GGGCATTG-A AGTCCAGAAA GTTTTCAAAG
          TTTTGGGCCC AAGGCAGGAT GGCAAGTTCC GTCTCCT-GC CCATGGAGAC
          CGACTCTCTG TGGTTTAGGT TCTGGTGATT AGGATGGTTC TGTGGTTACT
          GAAATGGCGT GAAACGTGAA GCGTAAAGCT CNNNNNCTTT TTTCTCTCTG
          TGTCTGTTTT CTAACTTTTG TTTTTTCTGT ATTTTTATTT TACAATGAAA
          CTTAATAATR AAATTTATTT TAGAAAAGGA AGGAATTTAC TCTCTCTAGG
          GCCGATGGGT CGGTGTTTTA TGGAGGGGGA CCCAAATTCA AGGAGGAATT
          CCTGGCTATG AGAACTATGA AACAGCAGAG TCACTTTTCA AGCCAAGGCG
          GTGTCGGATT CCTACCCTAA AGGGGTTGGA CTAGGTGACC TCTAAGGGAC
          CCTTCTGCAT TCTGGAACTC ACCTCGCTGT AGATGTTCTT CTGGAAGTCC
          AGCTCCTCCT TCAGGGTCTG CAGCCTTCCT TACTGAGTGA GCACCCATCG
          AAAGCAGGCA AAGCACTGAG AACAATTTGC TTGCAGAAAT CTGTTTCCTG
          TCACATAAAC ATATTCTCTC ATAGAATTCA AGCAATGATT CCCCAATCCA
          GCAAACCATC ACTTGTACTG TTTCACAGCA CTCAAGAACC CAAGGGCTGG
          GGCTGATGGG AGCAGGAGCA TAATACTTCA TGATGTTGGA GTATGTACTT
          CTTGACTTAC AACCGCAATT GGGAATGGAA CCTCTGTTGC TAAATGAAAC
          AGTTGGTAAA TAAGACGTGG CCAATTTTAC AACTTTTTTT CTCCATGGTT
          TTTAAGTGAA TCACCCCAGT TGTTAAGTCA ACCATACAGT TGTCTGAACG
          AAGCACACCA TTATTAAGTG AATCTGGCTT TCTCCATTGA CTTTGCTTCT
          GATTGGGCAA ATTGTGAACC TCCTGGCCTG TGACTTTTGA TAGTTCCGAC
          TTTACTAACC CAGATTTAAG GAAAGGTAAA GGATAATAGT AACTGGGTTT
          TCCCGCAACG ACACAACAGA TATCCACACA AATTTTGTAT CGTAAAAGTT
          TTGTTGCTTT CCCCC--GTC ATCACAATGA TGAGCTTTTA ATCTGTATTT
          TAGTAAGTGC TAAATACACA TAAACTCACA TCAAGTTCTT GCTTAGATTC
          AAATTTACTG TAGACACAAT ATTCCTAGAG AGAATTTGCA GATATATTAG
          GTCATCTTAA AAGCTTCAAA TAAAGCCACC CTAGATCAAC CCTGACTGCT
          TTTTAGAAGG CCAGATCCTG AAGTTGAAAC TCAATTACTT TGGCCACCTA
          ATGAGAAGGA AGGACTCACT GGAGAAGGGC CTAATGCTGG GAAAGATGGA
          GGGCATTAGA AGAAGTGGAT GACAG---AA TGAGGTGGCT GGATGGAGTC
          ACTGAAACAG TAGGCATGAG CTTAAATGGA CTCCAGAAGA TAGTAGAGGA
          CAGGAAGGCC TGGAGGAACG TCGTCCATGG GGTCGAGATG GGTCAGACAC
          GACTTCGCAA CTAACAATAA CAACAAAAAC TTATTACAAC AGTAACTATG
          TGAGCACTAG TTACAAGCCA CAATAACCGT CAAAATCTAA ACTGAAAAAC
          CTCAGAGACA TCAAATAAAT TTTAAAAAAC TGAAAGAAAG TAATTTTAAA
          TCCAACTTAA TGCATTGGCG TTCTGAATAA ATGCCTGCAA AGAACCTGTT
          TTNNNNNGCC AAGCATTCAA CATAGCAACA TATGCTACTA AAACATAGCC
          ATTTGACAGC ATGAACTCAG AATGCAGGTT GCCCACCTTG CTCTAAAAAA
          ATAGCATTAT AAAATTCCCT CTTAAAAAGT ACCATCATT- AAAAGTACAG
          GATCTGTGAG CAGAGTAGAA TCTGCACTTA CTGGAGCTGC GGTACAATCC
          CGGAGCTTTC GGAAGCAGGG GTGGCAGGCG TTATAGGAGT CATGGGAGTT
          TTATTCTTCA AACATTCCAT CAACAACAAG GTCTTACAGG TAATGGCTTT
          CAAAATCACT TGGCAGATTC TTTAACTCTT AGTTTTTAAA TGTCTGCTTT
          TTACTTTGCG TATATAGCAG CTTTGGATAT AAAAGTAAAA ACTTTCTTTT
          TCTAATAAAA TTGCTCCAGT TGTCAGCTTT GTACAGTGGT GGATTGGTGG
          AATCTTCGAA TTGGGAAATA AGGTTTCAGG ATTAGACTTA ACTTTGACAT
          GCATTTTTAG ACTGCTCAGA AAAACATGAG TATCAAGGAC CCCAGTATGG
          GGGTCCTTGG TGCTCTCTCT ACTTGGTTGT TTCATTACCC ATGCTAGGTA
          ACATCATCAG TGCTAATAAG GAGTGGGGTT TACTCTCAGA TTATATTCTA
          GTGCAGGGGT CTCCAACCCC CGTTCCATGG ACCAGTACTG GGCTGCAGCA
          TGCCATTAAC CGGTCCACAT AAACAAAGCC CCATCCATGG GAAGCA----
          ---------- -------CTC TCCGGTCCAC AGAAAAATCT TTCTCCATAG
          AATTGGTCCC TGGTGCCCAA AAGGTTGGGG ACCTCTGTTC TAGTGACTTG
          TCCTGCCAGC ATGGATAGGA ATGGTCTCGG AGGTTCTTTG GATGGGTTGT
          TTACTATTAG CTTCTTTGGC AGTTCATTGA TTGGCGTATG TTATTTACTT
          CTTGATGTTA AACTTGCTAT TAATCTATGC TTATCTGGAT ATTGACTGCT
          GTTGAGGAGG TATTTGGGGG ATTCGTTATT CCCTTTTTGG CTTGCTGATT
          ATCTCCTTTG CACCATATGT AGATGTTGTC TATGCCTGTG TGTCTGTCTT
          TACTCAAAGC ACAAAATAAA TCTTGCAAGA CTACTGTTGC TTTTTTAAAA
          GTAAGTGTGC ACTAATGCTC TGAAATATAA TCTGCAAACT ATGTTTAGAA
          GGTCAAGCAA CTGGCACAAC TAGTGAGGAA TTCCAATTAT CTCTCACTTA
          CTTAACCCCT TGACAGGGCT AATCCAACTT CTTGCATCTG CCAATACAAT
          TTGTTTATAA AGATATCTAC TTAAATGCAT ACCTTTTCCA ATCAACTTAT
          AACCTTATTA CATTCACTGA ATACAATGAC ATAGCTATAT AACAATTACC
          TTTCTAGTTA TACTTCTCCA ATACTCCCCC CATGCATTTA CTTAATTTCT
          TTTTTAGGTC TACAAAATCC ACTCTATGCA ATTTGTCATA ACTATAGTAC
          ATTAAGATAA AATGCCAAAT AAGGTTTCAT CCGCAAAACT AAAAGTGTTG
          ATGGCATCGG GCTCCCAGCG TCCTGTCTGG ACGTTGAGAT GGAGAACCAG
          TTTTCCACAA AACATGGCCA CTTGGGGGGT CCCCAGGGTG GGCCCAAGGG
          ATGCCCCTAT TCCCTGAAAG CACAAAAAGA GGGGGAAAAG ATTAGTCGAC
          ATGTCTGGCA AAATGCCAAG CAGATTGTGG CTGGGATAGG ACCACAGCCA
          AGGTGACATC CATGGGGCAT CATCTGTCAC GCAAGGTTCT TCCACTT-AG
          CAAATTCCCC CATGATCTAG ATGGGAGG-- --AGAGAGAG GGCCATGAAG
          ATCGTGGCCA ACAGAAGGCC CCATCAACAC CATGCGCAGA AAACACCACT
          GGAAAAATCT AACACATGCT GGACAGATAC AAACCTTCAT TGCAGGTGTT
          AAGGCAAACC ACACCCTTTC CGTATTGGGC AAATTTTCAG TTTTACAATT
          TTAAGAAAAC ATGATNNNNN TTTATTTGAA AGAGCAGATA AAAACCTTTC
          CAGATCCAGC AAGAGAAGAT TCAGATCAGA AAAGAAAATC CTGCAGAGCT
          GGGGGAATAA ATGGAAGAAA GAAAGGAAGA AAAAAAAGAT GAACAAAGAG
          AATGAAAAGA TTGCAAAGTA TCCTTTTTGT AGGCAGGAGA AGAAAGCAAA
          AAAGTATAGA GGCGAAATGC TGGGCAGGTT TGCAAGGGAC CACACGCAAA
          TACACACCTG AGTCATCTTC TCTCTGTTGG CCTTGGGGTT CAGGGGGGCT
          TCTGTCAACA ACACGGGATG CTCTTCCGGG GCAACTATGC CACAATTAGA
          CACTGTTCAC ATCCTTACAA TCTACCTATG AACCTGACTA ACCCTTACCC
          TAATACTACT AAAAATTAAA ACCTTCATAA TAATTACTAA ACCAAAAAAC
          AACCCCAGTC ACTCCTTACA ACTAACAACA CCCCCATTAC CATGAACATA
          AACATATTCG AACAATTTAT CAGCCCAGAA CTTATTCTTA TTCCCACAGC
          ACCTCTATCA ATCATAATAC CGTATCTTTT GATTTATCAC AAGCCTAAGC
          TACTAGGAAA TCGCATAACA ACTGCCACCA CTAAACTCCT AAAGATGTTT
          ATATTAAACA TGACAAGTCA ACTTACCCCA AATGGACAAA AATGATCACC
          CCTGCTAGCC GGCCTTATTC TTATACTTCT ACTATCTAAC CTATTAAGCT
          TATTACCCTA TACTTTCACC CCCACTTCTC AACTATCAAC AAATATAGCC
          TTAGCCCTCC CCCTATGACT AGCCACCATT ATTATAGGAA TAAAAGACAA
          ACCCTCCATA ACATTAGCCC ACTTATTACC AGAAGGCTCC CCAACCCCCC
          TGATCCCATT TATAGTCCTA ATCGAGACAG CGAGCCAACT AATGCGACCC
          ATCGCCCTAG GAGTTCGACT CACGGCCAAC ATCACCGCCG GCCACCTCCT
          A
Sistru030 CAGTCAGAGC ATAATATAAC TAAAATCAAT CAATCCGAAT AAAGCTGGAA
          GAGACATTAG GGGTCCTCTA GTACAGCCCC CTGCTCAAGC AGAAGAACTT
          ATACCATTTC AGACAAGTGA CTGTCTAGTC CAGACATGTC AAACTCGCAA
          CGTCACG--- ---------- --------TG ACGTCGCACA ACGTATCGGA
          GCTTTTTTGC CATTGCCAGC AATGGGGTGG GCACGGCTCC GGTATGATGA
          AACCGGCCTG CCTACTGCTG TGACACACAT AACAAAAATA ATAGAAACAT
          TCTAGTTTTG GCTTCTTTGA TTTGAGATGT TGCACTTTTA AATATCTGTA
          TTTCCCATTA AGTTGGATTC ATTTAATATT TACTGTGCCT GAAACCTTCT
          TAAACC-CAA ACAAAGCAAT GTGATGTATT GCTTTAACAT AATTTTTATA
          TATGGAATAG CAAATTCAGA AACAGTTATA TTTTATCCAG ATAAGGTTAC
          TTTTTTTAAT TGATTTAGCT GCTCTAGGAG ATCAGTTGTC CCCCAAATGA
          ATACTAGATA CTCATAATTT TACTTTTTGG CTACCCTTTA TAATCTTTTC
          CAGATAGAAA AGCAACACTA TACACCTCTA ATGGAGAGCT AGAATGGTAA
          TGGTATTGGA TTAAAATCAA ACAGACTGAG ATTCAAGTCC AT--------
          ---------- ----CTCAAC CATG------ ---------G T-------AA
          CTCA------ ---------- ---------- -CTAGATAAA TTTCAATCAG
          TCACTTTTTA ACAACCTAAT TTGTTCCATA CATGGAACGG AGGAAAGAAT
          ACTTTTCATC CCATCATGAG TTCCCACAGG AAAAATGGGA TAAAAATTGG
          AGAAATCATA TGAATTTCAG TAATGAATTT CACTGAGTTC AACAGAGCTT
          ATTCATAAGG AACTATCGGA AAAAAAATTA CCCCCAAATC CTCTGTAGAA
          GGATGATTTG CAAATATATT TCAAAAACGT TTTGCAGGTG CTATATAAAA
          CTATAAAGCA TTTTGTCAAG CTGATCTCCT GGTAAGAGAT GAAAAGGGGT
          AGATGATGGC TGTTAGTTGG -CTTATTGGA TTTGGGAAGA GATGG-AGGT
          GCAACCTTTA CTATTCTGCC GGATAGCAGA GGTGGGAGTA CGTGGCGGCA
          AGAAATGGCT TCATGCCGCT CTTTTTATTG CTGCTAT--T TTCCTCAAGA
          CTAAAAGAAA CTTTTCTTTC ATAGGTATGA TAATGAATAT GGATACAGCA
          ACCGTGTTGT GGACTTGACA ATTACAAGGA AAAGTCTTTT AATCAGTGTA
          GTCAGTTTTG CCATCTCAGT GAATTCTATC AAATTCACTA TCTTTCAATG
          CAGGAATTTG TAAGACTTTC CATCTGTGTT CATGCGAAAG TCTCACTGCT
          GCTGTCATAT AAGGAAACAA AATTCCATGT TTTCTTTCAA TCTATTCATC
          TGTCAAGCCT AATGCCACTT TTTTGTTGTG CTCTTTAGTT GATCGACCAT
          CTTCTTGAGG CAAGTGTGCT GCTCTTTCAT CCGTTGTTTG TCTCTTGAAT
          TCCTGGGTCT GAAGGTCAAA GGCATCTCTT GACTGCTTAA CC--------
          ------ATCA CTGGCCACTG AGAGATAGCC CAGGGATATT CACTTTAGGG
          CCGTTTCTTC CTTGTTGCTG ACCTGTCTGA AGAAATGGAG AGACACAGTC
          ACATCCTCCC TCCGTTCAGG GGCCTTTCTT CAGGGTTTTT CCTCCCCAGT
          AAATCTGTCT TTTATTTAAC ACACATTGAC ACTAGGACTG AAACCAGATA
          TTTTATAACT TACCCTAAAA GGCAAGAATT CTATAAATTC CTAGCATCTC
          CCATCATTAG CTGAATCGAG TCTGATATCC AAAACATCTG GAGGGCACTC
          CCTTATCTCT TGTAAGTTCT GAAAACTATA CAAGGATAAC ATACATTGGG
          GATTTGTGGA AGCACAGGAA TTAAATATTG CTCTCTGTAA CAGCAATTTA
          GAGAAGCAGT TACATTTCTT CTTGTCATTC CAGTTGCCTT TACACTGAAC
          TCTGGTTGAA ATGATTCTTG TTGAATACAG CAAATATTGA TTGGGTTGTT
          TGACCCTAAG GTTGACAGAA GCCAGCAGAT AGTGGTTACA GCTCTTCATC
          CGGTAGCGCT TATCGCTTGT AAACCCAAAA GGGGTTTTTT GCACTTGTCT
          TCATCTAATG ATTTCATGTA TTTCACTTTC ACTGTATGCT TTTATCTATT
          TTTCAAAAGG TTGCAAGGTT TGCTCAAGTG TGCTGTCTAT TTTTGTCTGA
          ATAATGCATA TGACTGTACT TTTTTGATAG CTTCTTGGCA AGAAACAAAA
          CATAGTTGAG ACACAGTTCT ATAGCAAAAT CACTGAATAT GACTTTGTCT
          TAATTAAATG GAATTTAGGC TAGAAGACCA CAATGACAGC ACTAATATTT
          AGAGCAGCCT TTCTCAATCG GATGTGAGCT CAGGTGACAT CAAGCCAGGA
          ATCTCATGAA GCTGCTCACA CACAATATCA TCACAACAGC TGGAGAATCA
          GATGATAAGA CACCATTTCC AAGCCCTCAG ACTTTGCTAC TAGAGAGGAG
          AGCAGAACAG AGAAGCTCAA TGAGGCTCCT TCCCAAACAA GGGAGGAACT
          AACTTAATTA AAGTTAGCTG ACTGCAGCCT GATTTAAGAT TAAATTTGGA
          GCCACACTAA AAAACAGCAG GTTGTTGCTT GAGCGAGCAA AAGAACTTGA
          CTTACATATT ATTGGAGTCA GGTAAGTTTA AAAAAAA--- --TGGAAAGA
          TGCTCCTATT TCTTTCCGTT AGCTTCATTT TAAAAATGGC TAAACTCTAC
          CCAATTTTCC CCCCAAGTTT CCATGTTGGA AGTGGATGTA CAGATCCTGA
          GTCTTTTGTG CAAGCTATTT CTGATGCACG TTGCGTTTTC GATATGGGGG
          TAAGTACAAT CTAAGCACTA GTTTAATTTA TTTGAGCATT AGTAAGATTC
          TTAGGAAGTT TCTACTTCAT TATTGAATGC AAAGTATTAA AATATAATTA
          GTATTCTTTA TGAATCAATT AGACTGATAT CTTGAATTAG TTAAATATCT
          TGTTTAAAAC AACAATTTTT ATAATTGCTT AGTTAACAAG TCCTTTTGGT
          ATTTATGGAG GCATTGGTAC ACAAAGGTAA TAAAATTGAC TGGTGCCTTA
          GGAACATTAT TCTCGTGCTG GGAACATGAA AAGAGCCCCA AACTGGGTGT
          CCCCGGGCAA CGGTGGTACC CCTGCTAATT CCTTCAACCC AGAAGCACCT
          CGGCGCTTCT GAGATGAGCA CAGTGCAACA ATAGCACGGT CAAGCTTTGA
          GAAGAAAAGT CGGTGGCTAT TTGCCATCT- ---------- --CCAAACTT
          AGCAATTTAA GGACTTGTGG ACTTCAACTC CCAGAATTCC TCAGCCAGCC
          TCGTCCCGCC GGAGAATTCT GGGCATTG-A AGTCCAGAAA GTTTTCAAAG
          TTTTGGGCCC AAGGCAGGAT GGCAAGTTCC GTCTCCT-GC CCATGGAGAC
          CGACTCTCTG TGGTTTAGGT TCTGGTGATT AGGATGGTTC TGTGGTTACT
          GAAATGGCGT GAAACGTGAA GCGTAAAGCT CNNNNNCTTT TTTCTCTCTG
          TGTCTGTTTT CTAACTTTTG TTTTTTCTGT ATTTTTATTT TACAATGAAA
          CTTAATAATR AAATTTATTT TAGAAAGGGA AGGAATTTAC TCTCTCTAGG
          GCCGATGGGT CGGTGTTTTA TGGAGGGGGA CCCAAACTCA AGGAGGAATT
          CCTGGCTATG AGAACTATGA AACAGCAGAG TCACTTTTCA AGCCAAGGCG
          GTGTCGGATT CCTACCCTAA AGGGGTTGGA CTAGGTGACC TCTAAGGGAC
          CCTTCTGCAT TCTGGAACTC ACCTCGCTGT AGATGTTCTT CTGGAAGTCC
          AGCTCCTCCT TCAGGGTCTG CAGCCTTCCT TACTGAGTGA GCACCCATCG
          AAAGCAGGCA AAGCACTGAG AACAATTTGC TTGCAGAAAT CTGTTTCCTG
          TCACATAAAC ATATTCTCTC ATAGAATTCA AGCAATGATT CCCCAATCCA
          GCAAACCATC ACTTGTACTG TTTCACAGCA CTCAAGAACC CAAGGGCTGG
          GGCTGATGGG AGCAGGAGCA TAATACTTCA TGATGTTGGA GTATGTACTT
          CTTGACTTAC AACCGCAATT GGGAATGGAA CCTCTGTTGC TAAATGAAAC
          AGTTGGTAAA TAAGACGTGG CCAATTTTAC AACTTTTTTT CTCCATGGTT
          TTTAAGTGAA TCACCCCAGT TGTTAAGTCA ACCATACAGT TGTCTGAACG
          AAGCACACCA TTATTAAGTG AATCTGGCTT TCTCCATTGA CTTTGCTTCT
          GATTGGGCAA ATTGTGAACC TCCTGGCCTG TGACTTTTGA TAGTTCCGAC
          TTTACTAACC CAGATTTAAG GAAAGGTAAA GGATAATAGT AACTGGGTTT
          TCCCGCAACG ACACAACAGA TATCCACACA AATTTTGTAT CGTAAAAGTT
          TTGTTGCTTT CCCCG--GTC ATCACAATGA TGAGCTTTTA ATCTGTATTT
          TAGTAAGTGC TAAATACACA TAAACTTACA TCAAGTTCTT GCTTAGATTC
          AAATTTACTG TAGACACAAT ATTCCTAGAG AGAATTTGCA GATATATTAG
          GTCATCTTAA AAGCTTCAAA TAAAGCCACC CTAGATCAAC CCTGACTGCT
          TTTTAGAAGG CCAGATCCTG AAGTTGAAAC TCAATTACTT TGGCCACCTA
          ATGAGAAGGA AGGACTCACT GGAGAAGGGC CTAATGCTGG GAAAGATGGA
          GGGCATTAGA AGAAGTGGAT GACAG---AA TGAGGTGGCT GGATGGAGTC
          ACTGAAACAG TAGGCATGAG CTTAAATGGA CTCCAGAAGA TAGTAGAGGA
          CAGGAAGGCC TGGAGGAACG TCGTCCATGG GGTCGAGATG GGTCAGACAC
          GACTTCGCAA CTAACAATAA CAACAAAAAC TTATTACAAC AGTAACTATG
          TGAGCACTAG TTACAAGCCA CAATAACCGT CAAAATCTAA ACTGAAAAAC
          CTCAGAGACA TCAAATAAAT TTTAAAAAAC TGAAAGAAAG TAATTTTAAA
          TCCAACTTAA TGCATTGGCG TTCTGAATAA ATGCCTGCAA AGAACCTGTT
          TTNNNNNGCC AAGCATTCAA CATAGCAACA TATGCTACTA AAACATAGCC
          ATTTGACAGC ATGAACTCAG AATGCAGGTT GCCCACCTTG CTCTAAAAAA
          ATAGCATTAT AAAATTCCCT CTTAAAAAGT ACCATCATT- AAAAGTACAG
          GATCTGTGAG CAGAGTAGAA TCTGCACTTA CTGGAGCTGC GGTACAATCC
          CGGAGCTTTC GGAAGCAGGG GTGGCAGGCG TTATAGGAGT CATGGGAGTT
          TTATTCTTCA AACATTCCAT CAACAACAAG GTCTTACAGG TAATGGCTTT
          CAAAATCACT TGGCAGATTC TTTAACTCTT AGTTTTTAAA TGTCTGCTTT
          TTACTTTGCG TAGATAGCAG CTTTGGATAT AAAAGTAAAA ACTTTCTTTT
          TCTAATAAAA TTGCTCCAGT TGTCAGCTTT GTACAGTGGT GGATTGGTGG
          AATCTTCGAA TTGGGAAATA AGGTTTCAGG ATTAGACTTA ACTTTGACAT
          GCATTTTTAG ACTGCTCAGA AAAACATGAG TATCAAGGAC CCCAGTATGG
          GGGTCCTTGG TGCTCTCTCT ACTTGGTTGT TTCATTACCC ATGCTAGGTA
          ACATCATCAG TGCTAATAAG GAGTGGGGTT TACTCTCAGA TTATATTCTA
          GTGCAGGGGT CTCCAACCCC CGTTCCATGG ACCAGTACTG GGCTGCAGCA
          TGCCATTAAC CGGTCCACAT AAACAAAGCC CCATCCATGG GAAGCA----
          ---------- -------CTC TCCGGTCCAC AGAAAAATCT TTCTCCATAG
          AATTGGTCCC TGGTGCCCAA AAGGTTGGGG ACCTCTGTTC TAGTGACTTG
          TCCTGCCAGC ATGGATAGGA ATGGTCTCGG AGGTTCTTTG GATGGGTTGT
          TTACTATTAG CTTCTTTGGC AGTTCATTGA TTGGCGTATG TTATTTACTT
          CTTGATGTTA AACTTGCTAT TAATCTATGC TTATCTGGAT ATTGACTGCT
          GTTGAGGAGG TATTTGGGGG ATTCGTTATT CCCTTTTTGG CTTGCTGATT
          ATCTCCTTTG CACCATATGT AGATGTTGTC TATGCCTGTG TGTCTGTCTT
          TACTCAAAGC ACAAAATAAA TCTTGCAAGA CTACTGTTGC TTTTTTAAAA
          GTAAGTGTGC ACTAATGCTC TGAAATATAA TCTGCAAACT ATGTTTAGAA
          GGTCAAGCAA CTGGCACAAC TAGTGAGGAA TTCCAATTAT CTCTCACTTA
          CTTAACCCCT TGACAGGGCT AATCCAACTT CTTGCATCTG CCAATACAAT
          TTGTTTATAA AGATATCTAC TTAAATGCAT ACCTTTTCCA ATCAACTTAT
          AACCTTATTA CATTCACTGA ATACAATGAC ATAGCTATAT AACAATTACC
          TTTCTAGTTA TACTTCTCCA ATACTCCCCC CATGCATTTA CTTAATTTCT
          TTTTTAGGTC TACAAAATCC ACTCTATGCA ATTTGTCATA ACTATAGTAC
          ATTAAGATAA AATGCCAAAT AAGGTTTCAT CCGCAAAACT AAAAGTGTTG
          ATGGCATCGG GCTCCCAGCG TCCTGTCTGG ACGTTGAGAT GGAGAACCAG
          TTTTCCACAA AACATGGCCA CTTGGGGGGT CCCCAGGGTG GGCCCAAGGG
          ATGCCCCTAT TCCCTGAAAG CACAAAAAGA GGGGGAAAAG ATTAGTCGAC
          ATGTCTGGCA AAATGCCAAG CAGATTGTGG CTGGGATAGG ACCACAGCCA
          AGGTGACATC CATGGGGCAT CATCTGTCAC GCAAGGTTCT TCCACTT-AG
          CAAATTCCCC CATGATCTAG ATGGGAGG-- --AGAGAGAG GGCCATGAAG
          ATCGTGGCCA ACAGAAGGCC CCATCAACAC CATGCGCAGA AAACACCACT
          GGAAAAATCT AACACATGCT GGACAGATAC AAACCTTCAT TGCAGGTGTT
          AAGGCAAACC ACACCCTTTC CGTATTGGGC AAATTTTCAG TTTTACAATT
          TTAAGAAAAC ATGATNNNNN TTTATTTGAA AGAGCAGATA AAAACCTTTC
          CAGATCCAGC AAGAGAAGAT TCAGATCAGA AAAGAAAATC CTGCAGAGCT
          GGGGGAATAA ATGGAAGAAA GAAAGGAAGA AAAAAAAGAT GAACAAAGAG
          AATGAAAAGA TTGCAAAGTA TCCTTTTTGT AGGCAGGAGA AGAAAGCAAA
          AAAGTATAGA GGCGAAATGC TGGGCAGGTT TGCAAGGGAC CACACGCAAA
          TACACACCTG AGTCATCTTC TCTCTGTTGG CCTTGGGGTT CAGGGGGGCT
          TCTGTCAACA ACACGGGATG CTCTTCCGGG GCAACTATGC CACAATTAGA
          CACTGTTCAC ATCCTTACAA TCTACCTATG AACCTGACTA ACCCTTACCC
          TAATACTACT AAAAATTAAA ACCTTCATAA TAATTACTAA ACCAAAAAAC
          AACCCCAGTC ACTCCTTACA ACTAACAACA CCCCCATTAC CATGAACATA
          AACATATTCG AACAATTTAT CAGCCCAGAA CTTATTCTTA TTCCCACAGC
          ACCTCTATCA ATCATAATAC CGTATCTTTT GATTTATCAC AAGCCTAAGC
          TACTAGGAAA TCGCATAACA ACTGCCACCA CTAAACTCCT AAAGATGTTT
          ATATTAAACA TGACAAGTCA ACTTACCCCA AATGGACAAA AATGATCACC
          CCTGCTAGCC GGCCTTATTC TTATACTTCT ACTATCTAAC CTATTAAGCT
          TATTACCCTA TACTTTCACC CCCACTTCTC AACTATCAAC AAATATAGCC
          TTAGCCCTCC CCCTATGACT AGCCACCATT ATTATAGGAA TAAAAGACAA
          ACCCTCCATA ACATTAGCCC ACTTATTACC AGAAGGCTCC CCAACCCCCC
          TGATCCCATT TATAGTCCTA ATCGAGACAG CGAGCCAACT AATGCGACCC
          ATCGCCCTAG GAGTTCGACT CACGGCCAAC ATCACCGCCG GCCACCTCCT
          A
Sistru031 CAGTCAGAGC ATAATATAAC TAAAATCAAT CAATCCGAAT AAAGCTGGAA
          GAGACATTAG GGGTCCTCTA GTACAGCCCC CTGCTCAAGC AGAAGAACTT
          ATACCATTTC AGACAAGTGA CTGTCTAGTC CAGACATGTC AAACTCGCAA
          CGTCACG--- ---------- --------TG ACGTCGCACA ACGTATCAGA
          GTTTTTTTGC CATTGCCAGC AATGGGGTGG GCGCGGCTCC GGTATGATGA
          AACCGGCCTG CCTACTGCTG TGACACACAT AACAAAAATA ATAGAAACAT
          TCTAGTTTTG GCTTCTTTGA TTTGAGATGT TGCACTTTTA AATATCTGTA
          TTTCCCATTA AGTTGGATTC ATTTAATATT TACTGTGCCT GAAACCTTCT
          TAAACC-CAA ACAAAGCAAT GTGATGTATT GCTTTAACAT AATTTTTATA
          TATGGAATAG CAAATTCAGA AACAGTTATA TTTTATCCAG ATAAGGTTAC
          TTTTTTTAAT TGATTTAGCT GCTCTAGGAG ATCAGTTGTC CCCCAAATGA
          ATACTAGATA CTCATAATTT TACTTTTTGG CTACCCTTTA TAATCTTTTC
          CAGATAGAAA AGCAACACTA TACACCTCTA ATGGAGAGCT AGAATGGTAA
          TGGTATTGGA TTAAAATCAA ACAGACTGAG ATTCAAGTCC AT--------
          ---------- ----CTCAAC CATG------ ---------G T-------AA
          CTCA------ ---------- ---------- -CTAGATAAA TTTCAATCAG
          TCACTTTTTC ACAACCTAAT TTGTTCCATA CATGGAACGG AGGAAAGAAT
          ACTTTTCATC CCATCATGAG TTCCCACAGG AAAAATGGGA TAAAAATTGG
          AGAAATCATA TGAATTTCAG TAATGAATTT CACTGAGTTC AACAGAGCTT
          ATTCATAAGG AAGTATCGGA AAAAAAATTA CCCCCAAATC CTCTGTAGGA
          GGATGATTTG CAAATATATT TCAAAAACGT TTTGCAGGTG CTATATAAAA
          CTATAAAGCA TTTTGTCAAG CTGATCTCCT GGTAAGAGAT GAAAAGGGGT
          AGATGATGGC TGTTAGTTGG -CTTATTGGA TTTGGGAAGA GATGG-AGGT
          GCAACCTTTA CTATTCTGCC GGATAGCAGA GGTGGGAGTA CGTGGCGGCA
          AGAAATGGCT TCATGCCGCT CTTTTTATTG CTGCTAT--T TTCCTCAAGA
          CTAAAAGAAA CTTTTCTTTC ATAGGTATGA TAATGAATAT GGATACAGCA
          ACCGTGTTGT GGACTTGACA ATTACAAGGA AAAGTCTTTT AATCAGTGTA
          GTCAGTTTTG CCATCTCAGT GAATTCTATC AAATTCACTA TCTTTCAATG
          CAGGAATTTG TAAGACTTTC CATCTGTGTT CATGCGAAAG TCTCACTGCT
          GCTGTCATAT AAGGAAACAA AATTCCATGT TTTCTTTCAA TCTATTCATC
          TGTCAAGCCT AATGCCACTT TTTTGTTGTG CTCTTTAGTT GATCGACCAT
          CTTCTTGAGG CAACTGTGCT GCTCTTTCAT CCGTTGTTTG TCTCTTGAAT
          TCCTGGGTCT GAAGGTCAAA GGCATCTCTT GACTGCTTAA CC--------
          ------ATCA CTGGCCACTG AGAGATAGCC CAGGGATATT CACTTTAGGG
          CCGTTTCTTC CCTGTTGCTG ACCTGTCTGA AGAAATGGAG AAACACAGTC
          ACATCCTCCC TCCGTTCAGG GGCCTTTCTT CAGGGTTTTT CCTCCCCAGT
          AAATCTGTCT TTTATTTAAC ACACATTGAC ACTAGGACTG AAACCAGATA
          TTTTATAACT TACCCTAAAA GGCAAGAATT CTATAAATTC CTAGCATCTC
          CCATCATTAG CTGAATCGAG TCTGATATCC AAAACATCTG GAGGGCACTC
          CCTTATCTCT TGTAAGTTCT GAAAACTATA CAAGGATAAC ATACATTGGG
          GATTTGTGGA AGCACAGGAA TTAAATATTG CTCTCTGTAA CAGCAATTTA
          GAGAAGCAGT TACATTTCTT CTTGTCATTC CAGTTGCCTT TACACTGAAC
          TCTGGTTGAA ATGATTCTTG TTGAATACAG CAAATATTGA TTGGGTTGTT
          TGACCCTAAG GTTGACAGAA GCCAGCAGAT AGTGGTTACA GCTCTTCATC
          CGGTAGCGCT TATCGCTTGT AAACCCAAAA GGGGTTTTTT GCACTTGTCT
          TCATCTAATG ATTTCATGTA TTTCACTTTC ACTGTATGCT TTTATCTATT
          TTTCAAAAGG TTGCAAGGTT TGCTCAAGTG TGCTGTCTAT TTTTGTCTGA
          ATAATGCATA TGACTGTACT TTTTTGATAG CTTCTTGGCA AGAAACAAAA
          CATAGTTGAG ACACAGTTCT ATAGCAAAAT CACTGAATAT GACTTTGTCT
          TAATTAAATG GAATTTAGGC TAGAAGACCA CAATGACAGC ACTAATATTT
          AGAGCAGCCT TTCTCAATCG GATGTGAGCT CAGGTGACAT CAAGCCAGGA
          ATCTCATGAA GCTGCTCACA CACAATATCA TCACAACAGC TGGAGAATCA
          GATGATAAGA CACCATTTCC AAGCCCTCAG ACTTTGCTAC TAGAGAGGAG
          AGCAGAACAG AGAAGCTCAA TGAGGCTCCT TCCCAAACAA GGGAGGAACT
          AACTTAATTA AAGTTAGCTG ACTGCAGCCT GATTTAAGAT TAAATTTGGA
          GCCACACTAA AAAACAGCAG GTTGTTGCTT GAGCGAGCAA AAGAACTTGA
          CTTACATATT ATTGGAGTCA GGTAAGTTTA AAAAAAA--- --TGGAAAGA
          TGCTCCTATT TCTTTCCATT AGCTTCATTT TAAAAATGGC TAAACTCTAC
          CCAATTTTCC CCCCAAGTTT CCATGTTGGA AGTGGATGTA CAGATCCTGA
          GTCTTTTGTG CAAGCTATTT CTGATGCACG TTGCGTTTTY GATATGGGGG
          TAAGTACAAT CTAAGCACTA GTTTAATTTA TTTGAGCATT AGTAAGATTC
          TTAGGAAGTT TCTACTTCAT TATTGAATGC AAAGTATTAA AATATAATTA
          GTATTCTTTA TGAATCAATT AGACTGATAT CTTGAATTAG TTAAATATCT
          TGTTTAAAAC AACAATTTTT ATAATTGCTT AGTTAACAAG TCCTTTTGGT
          ATTTATGGAG GCATTGGTAC ACAAAGGTAA TAAAATTGAC TGGTGCCTTA
          GGAACATTAT TCTCGCGCTG GGAACATGAA AAGAGCCCCA AACTGGGTGT
          CCCCGGGCAA CGGTGGTACC CCTGCTAATT CCTTCAACCC AGAAGCACCT
          CGGCGCTTCT GAGACGAGCA CAGTGCAACG GTAGCACGGT CAAGCTTTGA
          GAAGAAAAGT CGGTGGCTGT TTGCCGTCT- ---------- --CCAAACTT
          AGCAATTTAA GGGCTTGTGG ACTTCAACTC CCAGAATTCC TCAGCCAGCC
          TCGTCCCGCC GGAGAATTCT GGGCATTG-A AGTCCAGAAA GTTTTCAAAG
          TTTTGGGCC- AAGGCAGGGT GGCAAGTTCC GTCTCCT-GC CCATGGAGAC
          CGACTCTCTG TGGTTTAGGT TCTGGTGATT AGGATGGTTC TTTGGTTACT
          GAAATGGCGT GAAACGTGAA GTGTAAAGAT TNNNNNCTTT TTTCTCTCTG
          TGTCTGTTTT CTAACTTTTG TTTTTTCTGT ATTTTTATTT TACAATGAAA
          CTTAATAATA AAATTTATTT TAGAAAAGGA AGGAATTTAC TCTCTCTAGG
          GCCGATGGGT CGGTGTTTTA TGGAGGGGGA CCCAAACTCA AGGAGGAATT
          CCTGGCTATG AGAACTATGA AACAGCAGAG TCACTTTTCA AGCCAAGGCG
          GTGTCGGATT CCTACCCTAA AGGGGTTGGA CTAGGTGACC TCTAAGGGAC
          CCTTCTGCAT TCTGGAACTC ACCTCGCTGT AGATGTTCTT CTGGAAGTCC
          AGCTCCTCCT TCAGGGTCTG CAGCCTTCCT TACTGAGTGA GCACCCATCG
          AAAGCAGGCA AAGCACTGAG AACAATTTGC TTGCAGAAAT CTGTTTCCTG
          TCACATAAAC ATATTCTCTC ATAGAATTCA AGCAATGATT CCCCAATCCA
          GCAAACCATC ACTTGTACTG TTTCACAGCA CTCAAGAACC CAAGGGCTGG
          GGCTGATGGG AGCAGGAGCA TAATACTTCA TGATGTTGGA GTATGTACTT
          CTTGACTTAC AACCGCAATT GGGAATGGAA CCTCTGTTGC TAAATGAAAC
          AGTTGGTAAA TAAGACGTGG CCAATTTTAC AACTTTTTTT CTCCATGGTT
          TTTAAGTGAA TCACCCCAGT TGTTAAGTCA ACCATACAGT TGTCTGAACG
          AAGCACACCA TTATTAAGTG AATCTGGCTT TCTCCATTGA CTTTGCTTCT
          GATTGGGCAA ATTGTGAACC TCCTGGCCTG TGACTTTTGA TAGTTCCGAC
          TTTACTAACC CAGATTTAAG GAAAGGTAAA GGATAATAGT AACTGGGTTT
          TCCCGCAATG ACACAACAGA TATCCACACA AATTTTGTAT GGTAAAAGTT
          TTGTTGCTTT CCCCC--GTC ATCACAATGA TGAGCTTTTA ATCTGTATTT
          TAGTAAGTGC TAAATACACA TAAACTCACA TCAAGTTCTT GCTTAGATTC
          AAATTTACTG TAGACACAAT ATTCCTAGAG AGAATTTGCA GATATATTAG
          GTCATCTTAA AAGCTTCAAA TAAAGCCACC CTAGATCAAC CCTGACTGCT
          TTTTAGAAGG CCAGATCCTG AAGTTGAAAC TCAATTACTT TGGCCACCTA
          ATGAGA---A AGGACTCACT GGAGAAGGGC CTAATACTGG GAAAGATTGA
          GGGCAATAGA AGAAGGGGAT GGCAGAGAAA AGAGGTGGCT GGATGGAGTC
          ACTGAAACAG TAGGCATGAG CTTAAATGGA CTCCAGAAGA TGGTAGAGGA
          CAGGAAGGCC TGGAGGAACG TTGTCCATGG GGTCGAGATG GGTCAGACAC
          GACTTCGCAA CTAACAATAA CAACAAAAAC TTATTACAAC AGTAACTATG
          TGAGCACTAG TTACAAGCCA CAATACACGT CAAGATCTAA ACTRAAAAAC
          CTCAGAGACA TCAAATAAAT TTTAAAAAAC TGAAAGAAAG TAATTTTAAA
          TCCAACTTAA TGCATTGGCA TTCTGAATAA ATGCCTGCAA AGAACCTGTT
          TTNNNNNGCC AAGCATTCAA CATAGCAACA TATGCTACTA AAACATAGCC
          ATTTGACAGC ATGAACTCAG AACGCAGGTT GCCCACCTTG CTCTAAAAAA
          ATAGCAATAT AAAATTCCCT CTTAAAAAGT ACCATCATT- AAAAGTACAR
          GATCTGTGAG CAGAGTAGAA TCTGCACTTA CTGGAGCTGC GGTACAATCC
          CGGAGCTTTC GGAAGCAGGG GTGGCAGGCG TTATAGGAGT CATGGGAGTT
          TTATTCTTCA AACATTCCAT CAACAACAAG GTCTTACAGG TAATGGCTTT
          CAAAATCACT TGGCAGATTC TTTAACTCTT AGTTTTTAAA TGTCTGCTTT
          TTACTTTGCG TATATAGCAG CTTTGGATAT AAAAGTAAAA ACTTTCTTTT
          TCTAATAAAA TTGCTCCAGT TGTCAGCTTT GTACAGTGGT GGATTGGTGG
          AATCTTCGAA TTGGGAAATA AGGTTTCAGG ATTAGACTTA ACTTTGACAT
          GCATTTTTAG ACTGCTCAGA AAAACATGAG TACCAAGGAC CCCAGTATGG
          GGGTCCTTGG TGCTCTCTCT ACTTGGTTGT TTCATTACCC ATGCTAGGTA
          ACATCATCAG TGCTAATAAG GAGTGGGGTT TACTCTCAGA TTATATTCTA
          GTGCAGGGGT CTCCAACCCC CGGTCTGTGG ACCAGTACTG GGCTGCAGCA
          TGCCATTAAC CGGTCCACAT AAAAAAAGCC CCATCCATGG GAAGCA----
          ---------- -------CTC TCCGGTCCAC AGAAAAATCT TTCTCCATAG
          AATTGGTCCC TGGTGCCCAA AAGGTTGGGG ACCTCTGTTC TAGTGACTTG
          TCCTGCCAGC ATGGATAGGA ATGGTCTTGG AGGTTCTTTG GATGGGTTGT
          TTACTATTAG CTTCTTTGGC AGTTCATTGA TTGGCGTATG TTATTTACTT
          CTT-ATGTTA AACTTGCTAT TAATCTATGC TTATCTGGAT ATTGACTGCT
          GTTGAGGAGG TATTTGGGGG ATTCGTTATT CCCTTTTTGG CTTGCTGATT
          ATCTCCTTTG CACCATATGT AGATGTTGTC TATGCCTGTG TGTCTGTCTT
          TACTCAAAGC ACAAAATAAA TGTTGCAAGA CTACTGTTGC TTTTTTAAAA
          GTAAGTGTGC ACTAATGCTC TGAAATATAA TCTGCAAACT ATGTTTAGAA
          GGTCAAGCAA CTGGCACAAC TAGTGAGGAA TTCCAATTAT CTCTCACTTA
          CTTAACCCCT TGACAGGGCT AATCCAACTT CTTGCATCTG CCAATACAAT
          TTGTTTATAA AGATATCCAC TTAAATGCAT ACCTTTTCCA ATCAACTTAT
          AACCTTATTA CGTTCACTGA ATACAATGAC ATAGCTATGT AACAATTACC
          TTTCTAGTTA TACCTCTCCA ATACTCCCCC CATGCATTTA CTTAATTTCT
          TTTTTAGGTC TACAAAATCC ACTCTATGCA ATTTGTCATA ACTATAGTAC
          ATTAAGATAA AATGCCAAAT AAGGTTTCAT CAGCAAAACT AAAAGTGTTG
          ATGGCATCGG GCTCCCAGCG TCCTGTCTGG ACGTTGAGAT GGAGAACCAG
          TTTTCCACAA AACATGGCCA CTTGGGGGGT CCCCAGGGTG GGCCCAAGGG
          ATGCCCCTAT TCCCTGAAAG CACAAAAAGA GGGGGAAAAG ATTAGTCGAC
          ATGTCTGGCA AAATGCCAAG CAGATTGTGG CTGGGATAGG ACCACAGCCA
          AGGTGACATC CATGGGGCAT CATCTGTCAC GCAAGGTTCT TCCACTT-AG
          CAAATTCCCC CATGATCTAG ATGGGAGG-- --AGAGAGAG GGCCATGAAG
          ATTGTGGCCA ACAGAAGGCC CCATCAACAC CATGCGCAGA AAACACCACT
          GGAAAAATCT AACACATGCT GGACAGATAC AAACCTTCAT TGCAGGTGTT
          AAGGCAAACC ACACCCTTTC CGTATTGGGC AAATTTTCAG TTTTACAATT
          TTAAGAAAAC ATGATNNNNN TTTATTTGAA AGAGCAGATA AAAACCTTTC
          CAGATCCAGC AAGAGAAGAT TCAGATCAGA AAAGAAAATC CTGCAGAGCT
          GGGGGAATAA AAGGAAGAAA GAAAGGAAGA AAAAAAAGAT GAACAAAGAG
          AATGAAAAGA TTGCAAAGTA TCCTTTTTGT AGGCAGGAGA AGAAAGCAAA
          AAAGTATAGA GGCGAAATGC TGGGCAGGTT TGCAAGGGAC CACACGCAAA
          TACACACCTG AGTCATCTTC TCTCTGTTGG CCTTGGGGTT CAGGGGGGCT
          TCTGTCAACA ACACGGGATG CTCTTCCGGG GCAACTATGC CACAATTAGA
          CACTGTTCAC ATCCTTACAA TTTACCTATG AACCTGACTA ACCCTTACCC
          TAATACTACT AAAAATTAAA ACCTTCACAA TAATTACTAA ACCAAAAAAC
          AACCCCAGTC ACTCCTTACA ACTAACAACA CCCCAATTAC CATGAACATA
          AACATATTCG AACAATTTAT CAGCCCAGAA CTTATTCTTA TTCCCACAGC
          ACCTCTATCA ATCATAATAC CGTATCTTTT GATTTATCAC AAGCCTAAGC
          TACTAGGAAA TCGCATAACA ACTGCCACCA CTAAATTCCT AAAGATGTTT
          ATATTAAACA TGACAAGTCA ACTTACCCCA AATGGACAAA AATGATCACC
          CCTACTAGCC GGCCTTATTC TTATACTTCT ACTATCTAAC CTATTAAGCT
          TATTACCCTA TACTTTCACC CCCACTTCTC AACTATCAAC AAATATAGCC
          TTAGCCCTCC CCCTATGACT AGCCACCATT ATTATAGGAA TAAAAGACAA
          ACCCTCCATA ACATTAGCCC ACTTATTACC AGAAGGCTCC CCAACCCCCC
          TGATCCCATT TATAGTCCTA ATCGAGACAG CGAGCCAACT AATGCGACCC
          ATCGCCCTAG GAGTTCGACT CACGGCCAAC ATCACCGCCG GCCACCTCCT
          A
Sistru032 CAGTCAGAGC ATAATATAAC TAAAATCAAT CAATCCGAAT AAAGCTGGAA
          GAGACATTAG GGGTCCTCTA GTACAGCCCC CTGCTCAAGC AGAAGAACTT
          ATACCATTTC AGACAAGTGA CTGTCTAGTC CAGACATGTC AAACTCGCAA
          CGTCACG--- ---------- --------TG ACGTCGCACA ACGTATCAGA
          GTTTTTTTGC CATTGCCAGC AATGGGGTGG GCGCGGCTCC GGTATGATGA
          AACCGGCCTG CCTACTGCTG TGACACACAT AAGAAAAATA ATAGAAACAT
          TCTAGTTTTG GCTTCTTTGA TTTGAGATGT TGCACTTTTA AATATCTGTA
          TTTCCCATTA AGTTGGATTC ATTTAATATT TACTGTGCCT GAAACCTTCT
          TAAACC-CAA ACAAAGCAAT GTGATGTATT GCTTTAACAT AATTTTTATA
          TATGGAATAG CAAATTCAGA AACAGTTATA TTTTATCCAG ATAAGGTTAC
          TTTTTTTAAT TGATTTAGCT GCTCTAGGAG ATCAGTTGTC CCCCAAATGA
          ATACTAGATA CTCATAATTT TACTTTTTGG CTACCCTTTA TAATCTTTTC
          CAGATAGAAA AGCAACACTA TACACCTCTA ATGGAGAGCT AGAATGGTAA
          TGGTATTGGA TTAAAATCAA ACAGACTGAG ATTCAAGTCC AT--------
          ---------- ----CTCAAC CATG------ ---------G T-------AA
          CTCA------ ---------- ---------- -CTAGATAAA TTTCAATCAG
          TCACTTTTTC ACAACCTAAT TTGTTCCATA CATGGAACGG AGGAAAGAAT
          ACTTTTCATC CCATCATGAG TTCCCACAGG AAAAATGGGA TAAAAATTGG
          AGAAATCATA TGAATTTCAG TAATGAATTT CACTGAGTTC AACAGAGCTT
          ATTCATAAGG AAGTATCGGA AAAAAAATTA CCCCCAAATC CTCTGTAGGA
          GGATGATTTG CAAATATATT TCAAAAACGT TTTGCAGGTG CTATATAAAA
          CTATAAAGCA TTTTGTCAAG CTGATCTCCT GGTAAGAGAT GAAAAGGGGT
          AGATGATGGC TGTTAGTTGG -CTTATTGGA TTTGGGAAGA GATGG-AGGT
          GCAACCTTTA CTATTCTGCC GGATAGCAGA GGTGGGAGTA CGTGGCGGCA
          AGAAATGGCT TCATGCCGCT CTTTTTATTG CTGCTAT--T TTCCTCAAGA
          CTAAAAGAAA CTTTTCTTTC ATAGGTATGA TAATGAATAT GGATACAGCA
          ACCGTGTTGT GGACTTGACA ATTACAAGGA AAAGTCTTTT AATCAGTGTA
          GTCAGTTTTG CTATCTCAGT GAATTCTATC AAATTCACTA TCTTTCAATG
          CAGGAATTTG TAAGACTTTC CATCTGTGTT CATGCGAAAG TCTCACTGCT
          GCTGTCATAT AAGGAAACAA AATTCCATGT TTTCTTTCAA TCTATTCATC
          TGTCAAGCCT AATGCCACTT TTTTGTTGTG CTCTTTAGTT GATCGACCAT
          CTTCTTGAGG CAACTGTGCT GCTCTTTCAT CCGTCGTTTT TCTCTTGAAT
          TCCTGGGTCT GAAGGTCAAA GGCATCTCTC GACTGCTTAA CC--------
          ------ATCA CTGGCCACTG AGAGATAGCC CAGGGATATT CACTGTAGGG
          CCGTTTCTTC CCTGTTGCTG ACCTGTCTGA AGAAATGGAG AAACACAGTC
          ACATCCTCCC TCCGTTCAGG GGCCTTTCTT CAGGGTTTTT CCTCCCCAGT
          AAATCTGTCT TTTATTTAAC ACACATTGAC ACTAGGACTG AAACCAGATA
          TTTTATAACT TACCCTAAAA GGCAAGAATT CTATAAATTC CTAGCATCTC
          CTATCATTAG CTGAATCGAG TCTGATATCC AAAACATCTG GAGGGCACTC
          CCTTATCTCT TGTAAGTTCT GAAAACTATA CAAGGATAAC ATACATTGGG
          GATTTGTGGA AGCACAGGAA TTAAATATTG CTCTCTGTAA CAGCAATTTA
          GAGAAGCAGT TACATTTCTT CTTGTCATTC CAGTTGCCTT TACACTGAAC
          TCTGGTTGAA ATGATTCTTG TTGAATACAG CAAATATTGA TTGGGTTGTT
          TGACCCTAAG GTTGACAGAA GCCAGCAGAT AGTGGTTACA GCTCTTCATC
          CGGTAGCGCT TATCGCTTGT AAACCCAAAA GGGGTTTTTT GCACTTGTCT
          TCATCTAATG ATTTCATGTA TTTCACTTTC ACTGTATGCT TTTATCTATT
          TTTCAAAAGG TTGCAAGGTT TGCTCAAGTG TGCTGTCTAT TTTTGTCTGA
          ATAATGCATA TGACTGTACT TTTTTGATAG CTTCTTGGCA AGAAACAAAA
          CATAGTTGAG ACACAGTTCT ATAGCAAAAT CACTGAATAT GACTTTGTCT
          TAATTAAATG GAATTTAGGC TAGAAGACCA CAATGACAGC ACTAATATTT
          AGAGCAGCCT TTCTCAATCG GATGTGAGCT CAGGTGACAT CAAGCCAGGA
          ATCTCATGAA GCTGCTCACA CACAATATCA TCACAACAGC TGGAGAATCA
          GATGATAAGA CACCATTTCC AAGCCCTCAG ACTTTGCTAC TAGAGAGGAG
          AGCAGAACAG AGAAGCTCAA TGAGGCTCCT TCCCAAACAA GGGAGGAACT
          AACTTAATTA AAGTTAGCTG ACTGCAGCCT GATTTAAGAT TAAATTTGGA
          GCCACACTAA AAAACAGCAG GTTGTTGCTT GAGCGAGCAA AAGAACTAGA
          CTTACATATT ATTGGAGTCA GGTAAGTTTA AAAAAAA--- --TGGAAAGA
          TGCTCCTATT TCTTTCCGTT AGCTTCATTT TAAAAATGGC TAAACTCTAC
          CCAATTTTCC CCCCAAGTTT CCATGTTGGA AGTGGATGTA CAGATCCTGA
          GTCTTTTGTG CAAGCTATTT CTGATGCACG TTGCGTTTTY GATATGGGGG
          TAAGTACAGT CTAAGCACTA GTCTAATTTA TTTGAGCATT AGTAAGATTC
          TTGGGAAGTT TCTACTTCAT TATTGAATGC AAAGTATTAA AATATAATTA
          GTATTCTTTA TGAATCAATT AGACTGATAT CTTGAATTAG TTAAATATCT
          TGTTTAAAAC AACATTTTTT ATAATTGCTT AGTTAACAAG TCCTTTTGGT
          ATTTATGGAG GCATTGGTAC ACAAAGGTAA TAAAATTGAC TGGTGCCTTA
          GGAACATTAT TCTCGCGCTG GGAACATGAA AAGAGCCCCA AACTGGGTGT
          CCCCGGGCAA CGGTGGTACC CCTGCTAATT CCTTCAACCC AGAAGCACCT
          CGGCGCTTCT GAGATGAGCA CAGTGCAACG GTAGCACGGT CAAGCTTTGA
          GAAGAAAAGT CGGTGGCTGT TTGCCGTCT- ---------- --CCAAACTT
          AGCAATTTAA GGACTTGTGG ACTTCAACTC CCAGAATTCC TCAGCCAGCC
          TCGTCCCGCC GGAGAATTCT GGGCATTG-A AGTCCAGAAA GTTTTCAAAG
          TTTTGGGCC- AAGGCAGGGT GGCAAGTTCC GTCTCCT-GC CCATGGAGAC
          CGACTCTCTG TGGTTTAGGT TCTGGTGATT AGGATGGTTC TGTGGTTACT
          GAAATGGCGT GAAACGTGAA GCGTAAAGAT TNNNNNCTTT TTTCTCTCTG
          TGTCTGTTTT CTAACTTTTG TTTTTTCTGT ATTTTTATTT TACAATGAAA
          CTTAATAATA AAATTTATTT TAGAAAAGGA AGGAATTTAC TCTCTCTAGG
          GCCGATGGGT GGGTGTTTTA TGGAGGGGGA CCCAAACTCA AGGAGGAATT
          CCTGGCTATG AGAACTATGA AACAGCAGAG TCACTTTTCA AGCCAAGGCG
          GTGTCGGATT CCTACCCTAA AGGGGTTGGA CTAGGTGACC TCTAAGGGGC
          CCTTCTGCAT TCCGGGACTC ACCTCGCTGT AGATGTTCTT CTGGAAGTCC
          AGCTCCTCCT TCAGGGTCTG CAGCCTTCCT TACTGAGTGA GCACCCATCG
          AAAGCAGGCA AAGCACTGAG AACAATTTGC TTGCAGAAAT CTGTTTCCTG
          TCACATAAAC ATATTCTCTC ATAGAATTCA AGCAATGATT CCCCAATCCA
          GCAAACCATC ACTTGTACTG TTTCACAGCA CTCAAGAACC CAAGGGCTGG
          GGCTGATGGG AGCAGGAGCA TAATACTTCA TGATGTTGGA GTGTGTACTT
          CTTGACTTAC AACCGCAATT GGGAATGGAA CCTCTGTTGC TAAATGAAAC
          AGTTGGTAAA TAAGACGTGG CCAATTTTAC AACTTTTTTT CCCCATGGTT
          TTTAAGTGAA TCACCCCAGT TGTTAAGTCA ACCATACAGT TGTCTGAACG
          AAGCACACCA TTATTAAGTG AATCTGGCTT TCTCCATTGA CTTTGCTTCT
          GATTGGGCAA ATTGTGAACC TCCTGGCCTG TGACTTTTGA TAGTTCCGAC
          TTTACTAACC CAGATTTAAG GAAAGGTAAA GGATAATAGT AACTGGGTTT
          TCCCGCAACG ACACAACAGA TATCCACACA AATTTTGTAT CGTAAAAGTT
          TTGTTGCTTT CCCCC--GTC ATCACAATGA TGAGCTTTTA ATCTGTATTT
          TAGTAAGTGC TAAATACACA TAAACTCACA TCAAGTTCTT GCTTAGATTC
          AAATTTACTG TAGACACAAT ATTCCTAGAG AGAATTTGCA GATATATTAG
          GTCATCTTAA AAGCTTCAAA TAAAGCCACC CTAGATCAAC CCTGACTGCT
          TTTTAGAAGG CCAGATCCTG AAGTTGAAAC TCAATTACTT TGGCCACCTA
          ATGAGA---A AGGACTCACT GGAGAAGGGC CTAATACTGG GAAAGATTGA
          GGGCAATAGA AGAAGGGGAT GGCAGAGAAA AGAGGTGGCT GGATGGAGTC
          ACTGAAACAG TAGGCATGAG CTTAAATGGA CTCCAGAAGA TAGTAGAGGA
          CAGGAAGGCC TGGAGGAACG TTGTCCATGG GGTCGAGATG GGTCAGACAC
          GACTTCGCAA CTAACAATAA CAACAAAAAC TTATTACAAC AGTAACTATG
          TGAGCACTAG TTACAAGCCA CAATACCCGT CAAAATCTAA ACTRAAAAAC
          CTCAGAGACA TCAAATAAAT TTTAAAAAAC TGAAAGAAAG TAATTTTAAA
          TCCAACTTAA TGCATTGGCA TTCTGAATAA ATGCCTGCAA AGAACCTGTT
          TTNNNNNGCC AAGCATTCAA CATAGCAACA TATGCTACTA AAACATAGCC
          ATTTGACAGC ATGAACTCAG AACGCAGGTT GCCCACCTTG CTCTAAAAAA
          ATAGCAATAT AAAATTCCCT CTTAAAAAGT ACCATCATT- AAAAGTACAR
          GATCTGTGAG CAGAGTAGAA TCTGCACTTA CTGGAGCTGC GGTACAATCC
          CAGAGCTTTC GGAAGCAGGG GTGGCAGGCG TTATAGGAGT CATGGGAGTT
          TTATTCTTCA AACATTCCAT CAACAACAAG GTCTTACAGG TAATGGCTTT
          CAAAATCACT TGGCAGATTC TTTAACTCTT AGTTTTTAAA TGTCTGCTTT
          TTACTTTGCG TATATAGCAG CTTTGGATAT AAAAGTAAAA ACTTTCTTTT
          TCTAATAAAA TTGCTCCAGT TGTCAGCTTT GTACAGTGGT GGATTGGTGG
          AATCTTCGAA TTGGGAAATA AGGTTTCAGG ATTAGACTTA ACTTTGACAT
          GCATTTTTAG ACTGCTCAGA AAAACATGAG TACCAAGGAC CCCAGTATGG
          GGGTCCTTGG TGCTCTCTCT ACTTGGTTGT TTCATTACCC ATGCTAGGTA
          ACATCATCAG TGCTAATAAG GAGTGGGATT TACTCTCAGA TTATATTCTA
          GTGCAGGGGT CTCCAACCCC CGGTCCGTGG ACCAGTACTG GGCTGCAGCA
          TGCCATTAAC CGGTCCACAT AAACAAAGCC CCATCCATGG GAAGCA----
          ---------- -------CTC TCCGGTCCAC AGAAAAATCT TTCTCCATAG
          AATTGGTCCC TGGTGCCCAA AAGGTTGGGG ACCTCTGTTC TAGTGACTTG
          TCCTGCCAGC ATGGATAGGA ATGGTCTCGG AGGTTCTTTG GATGGGTTGT
          TTACTATTAG CTTCTTTGGC AGTTCATTGA TTGGCGTATG TTATTTACTT
          CTT-ATGTTA AACTTGCTAT TAATCTATGC TTATCTGGAT ATTGACTGCT
          GTTGAGGAGG TATTTGGGGG ATTCGTTATT CCCTTTTTGG CTTGCTGATT
          ATCTCCTTTG CACCATATGT AGATGTTGTC TATGCCTGTG TGTCTGTCTT
          TACTCAAAGC ACAAAATAAA TGTTGCAAGA CTACTGTTGC TTTTTTAAAA
          GTAAGTGTGC ACTAATGCTC TGAAATATAA TCTGCAAACT ATGTTTAGAA
          GGTCAAGCAA CTGGCACAAC TAGTGAGGAA TTCCAATTAT CTCTCACTTA
          CTTAACCCCT TGACAGGGCT AATCCAACTT CTTGCATCTG CCAATACAAT
          TTGTTTATAA AGATATCCAC TTAAATGCAT ACCTTTTCCA ATCAACTTAT
          AACCTTATTA CGTTCACTGA ATACAATGAC ATAGCTATGT AACAATTACC
          TTTCTAGTTA TACCTCTCCA ATACTCCCCC CATGCATTTA CTTAATTTCT
          TTTTTAGGTC TACAAAATCC ACTCTATGCA ATTTGTCATA ACTATAGTAC
          ATTAAGATAA AATGCCAAAT AAGGTTTCAT CAGCAAAACT AAAAGTGTTG
          ATGGCATCGG GCTCCCAGCG TCCTGTCTGG ACGTTGAGAT GGAGAACCAG
          TTTTCCACAA AACATGGCCA CTTGGGGGGT CCCCAGGGTG GGCCCAAGGG
          ATGCCCCTAT TCCCTGAAAG CACAAAAAGA GGGGGAAAAG ATTAGTCGAC
          ATGTCTGGCA AAATGCCAAG CAGATTGTGG CTGGGATAGG ACCACAGCCA
          AGGTGACATC CATGGGGCAT CATCTGTCAC GCAAGGTTCT TCCACTT-AG
          CAAATTCCCC CATGATCTAG ATGGGAGG-- --AGAGAGAG GGCCATGAAG
          ATTGTGGCCA ACAGAAGGCC CCATCAACAC CATGCGCAGA AAACACCACT
          GGAAAAATCT AACACATGCT GGACAGATAC AAACCTTCAT TGCAGGTGTT
          AAGGCAAACC ACACCCTTTC CGTATTGGGC AAATTTTCAG TTTTACAATT
          TTAAGAAAAC ATGATNNNNN TTTATTTGAA AGAGCAGATA AAAACCTTTC
          CAGATCCAGC AAGAGAAGAT TCAGATCAGA AAAGAAAATC CTGCAGAGCT
          GGGGGAATAA AAGGAAGAAA GAAAGGAAGA AAAAAAAGAT GAACAAAGAG
          AATGAAAAGA TTGCAAAGTA TCCTTTTTGT AGGCAGGAGA AGAAAGCAAA
          AAAGTATAGA GGCGAAATGC TGGGCAGGTT TGCAAGGGAC CACACGCAAA
          TACACACCTG AGTCATCTTC TCTCTGTTGG CCTTGGGGTT CAGGGGGGCT
          TCTGTCAACA ACACGGGATG CTCTTCCGGG GCAACTATGC CACAATTAGA
          CACTGTTCAC ATCCTTACAA TTTACCTATG AACCTGACTA ACCCTTACCC
          TAATACTACT AAAAATTAAA ACCTTCACAA TAATTACTAA ACCAAAAAAC
          AACCCCAGTC ACTCCTTACA ACTAACAACA CCCCAATTAC CATGAACATA
          AACATATTCG AACAATTTAT CAGCCCAGAA CTTATTCTTA TTCCCACAGC
          ACCTCTATCA ATCATAATAC CGTATCTTTT GATTTATCAC AAGCCTAAGC
          TACTAGGAAA TCGCATAACA ACTGCCACCA CTAAATTCCT AAAGATGTTT
          ATATTAAACA TGACAAGTCA ACTTACCCCA AATGGACAAA AATGATCACC
          CCTACTAGCC GGCCTTATTC TTATACTTCT ACTATCTAAC CTATTAAGCT
          TATTACCCTA TACTTTCACC CCCACTTCTC AACTATCAAC AAATATAGCC
          TTAGCCCTCC CCCTATGACT AGCCACCATT ATTATAGGAA TAAAAGACAA
          ACCCTCCATA ACATTAGCCC ACTTATTACC AGAAGGCTCC CCAACCCCCC
          TGATCCCATT TATAGTCCTA ATCGAGACAG CGAGCCAACT AATGCGACCC
          ATCGCCCTAG GAGTTCGACT CACGGCCAAC ATCACCGCCG GCCACCTCCT
          A
Sistru033 CAGTCAGAGC ATAATATAAC TAAAATCAAT CAATCCGAAT AAAGCTGGAA
          GAGACATTAG GGGTCCTCTA GTACAGCCCC CTGCTCAAGC AGAAGAACTT
          ATACCATTTC AGACAAGTGA CTGTCTAGTC CAGACATGTC AAACTCGCAA
          CGTCACG--- ---------- --------TG ACGTCGCACA ACGTATCAGA
          GTTTTTTTGC CATTGCCAGC AATGGGGTGG GCGCGGCTCC GGTATGATGA
          AACCGGCCTG CCTACTGCTG TGACACACAT AAGAAAAATA ATAGAAACAT
          TCTAGTTTTG GCTTCTTTGA TTTGAGATGT TGCACTTTTA AATATCTGTA
          TTTCCCATTA AGTTGGATTC ATTTAATATT TACTGTGCCT GAAACCTTCT
          TAAACC-CAA ACAAAGCAAT GTGATGTATT GCTTTAACAT AATTTTTATA
          TATGGAATAG CAAATTCAGA AACAGTTATA TTTTATCCAG ATAAGGTTAC
          TTTTTTTAAT TGATTTAGCT GCTCTAGGAG ATCAGTTGTC CCCCAAATGA
          ATACTAGATA CTCATAATTT TACTTTTTGG CTACCCTTTA TAATCTTTTC
          CAGATAGAAA AGCAACACTA TACACCTCTA ATGGAGAGCT AGAATGGTAA
          TGGTATTGGA TTAAAATCAA ACAGACTGAG ATTCAAGTCC AT--------
          ---------- ----CTCAAC CATG------ ---------G T-------AA
          CTCA------ ---------- ---------- -CTAGATAAA TTTCAATCAG
          TCACTTTTTC ACAACCTAAT TTGTTCCATA CATGGAACGG AGGAAAGAAT
          ACTTTTCATC CCATCATGAG TTCCCACAGG AAAAATGGGA TAAAAATTGG
          AGAAATCATA TGAATTTCAG TAATGAATTT CACTGAGTTC AACAGAGCTT
          ATTCATAAGG AAGTATCGGA AAAAAAATTA CCCCCAAATC CTCTGTAGGA
          GGATGATTTG CAAATATATT TCAAAAACGT TTTGCAGGTG CTATATAAAA
          CTATAAAGCA TTTTGTCAAG CTGATCTCCT GGTAAGAGAT GAAAAGGGGT
          AGATGATGGC TGTTAGTTGG -CTTATTGGA TTTGGGAAGA GATGG-AGGT
          GCAACCTTTA CTATTCTGCC GGATAGCAGA GGTGGGAGTA CGTGGCGGCA
          AGAAATGGCT TCATGCTGCT CTTTTTATTG CTGCTAT--T TTCCTCAAGA
          CTAAAAGAAA CTTTTCTTTC ATAGGTATGA TAATGAATAT GGATACAGCA
          ACCGTGTTGT GGACTTGACA ATTACAAGGA AAAGTCTTTT AATCAGTGTA
          GTCAGTTTTG CCATCTCAGT GAATTCTATC AAATTCACTA TCTTTCAATG
          CAGGAATTTG TAAGACTTTC CATCTGTGTT CATGCGAAAG TCTCACTGCT
          GCTGTCATAT AAGGAAACAA AATTCCATGT TTTCTTTCAA TCTATTCATC
          TGTCAAGCCT AATGCCACTT TTTTGTTGGG CTCTTTAGTT CATCGACCAT
          CTTCTTGAGG CAACTGTGCT GCTCTTTCAT CCGTTGTTTG TCTCTTGAAT
          TCCTGGGTCC GAAGGTCAAA GGCATCTCTC AACTGCTTAA CC--------
          ------ATCA CTGGCCACTG AGAGATAGCC CAGGGATATT CACTGTAGGG
          CCGTTTCTTC CCTGTTGCTG ACCTGTCTGA AGAAATGGAG AAACACAGTC
          ACATCCTCCC TCCGTTCAGG GGCCTTTCTT CAGGGTTTTT CCTCCCCAGT
          AAATCTGTCT TTTATTTAAC ACACATTGAC ACTAGGACTG AAACCAGATA
          TTTTATAACT TACCCTAAAA GGCAAGAATT CTATAAATTC CTAGCATCTC
          CCATCATTAG CTGAATCGAG TCTGATATCC AAAACATCTG GAGGGCACTC
          CCTTATCTCT TGTAAGTTCT GAAAACTATA CAAGGATAAC ATACATTGGG
          GATTTGTGGA AGCACAGGAA TTAAATATTG CTCTCTGTAA CAGCAATTTA
          GAGAAGCAGT TACATTTCTT CTTGTCATTC CAGTTGCCTT TACACTGAAC
          TCTGGTTGAA ATGATTCTTG TTGAATACAG CAAATATTGA TTGGGTTGTT
          TGACCCTAAG GTTGACAGAA GCCAGCAGAT AGTGGTTACA GCTCTTCATC
          CGGTAGCGCT TATCGCTTGT AAACCCAAAA GGGGTTTTTT GCACTTGTCT
          TCATCTAATG ATTTCATGTA TTTCACTTTC ACTGTATGCT TTTATCTATT
          TTTCAAAAGG TTGCAAGGTT TACTCAAGTG TGCTGTCTAT TTTTGTCTGT
          ATAATGCATA TGACTGTACT TTTTTGATAG CTTCTTGGCA AGAAACAAAA
          CATAGTTGAG ACACAGTTCT ATAGCAAAAT CACTGAATAT GACTTTGTCT
          TAATTAAATG GAATTTAGGC TAGAAGACCA CAATGACAGC ACTAATATTT
          AGAGCAGCCT TTCTCAATCG GATGTGAGCT CAGGTGACAT CAAGCCAGGA
          ATCTCATGAA GCTGCTCACA CACAATATCA TCACAACAGC TGGAGAATCA
          GATGATAAGA CACCATTTCC AAGCCCTCAG ACTTTGCTAC TAGAGAGGAG
          AGCAGAACAG AGAAGCTCAA TGAGGCTCCT TCCCAAACAA GGGAGGAACT
          AACTTAATTA AAGTTAGCTG ACTGCAGCCT GATTTAAGAT TAAATTTGGA
          GCCACACTAA AAAACAGCAG GTTGTTGCTT GAGCGAGCAA AAGAACTTGA
          CTTACATATT ATTGGAGTCA GGTAAGTTTA AAAAAAA--- --TGGAAAGA
          TGCTCCTATT TCTTTCCGTT AGCTTCATTT TAAAAATGGC TAAACTCTAC
          CCAATTTTCC CCCCAAGTTT CCATGTTGGA AGTGGATGTA CAGATCCTGA
          GTCTTTTGTG CAAGCTATTT CTGATGCACG TTGCGTTTTC GATATGGGGG
          TAAGTACAAT CTAAGCACTA G-----TTTA TTTGAGCATT AGTAAGATTC
          TTGGGAAGTT TCTACTTCAT TATTGAATGC AAAGTATTAA AATATAATTA
          GTATTCTTTA TGAATCAATT AGACTGATAT CTTGAATTAG TTAAATATCT
          TGTTTAAAAC AACAATTTTT ATAATTGCTT AGTTAACAAG TCCTTTTGGT
          ATTTATGGAG GCATTGGTAC ACAAAGGTAA TAAAATTGAC TGGTGCCTTA
          GGAACATTAT TCTCGTGCTG GGAACATGAA AAGAGCCCCA AACTGGGTGT
          CCCCGGGCAA CGGTGGTACC CCTGCTAATT CCTTCAACCC AGAAGCACCT
          CGGCGCTTCT GAGACGAGCA CAGTGCAACG GTAGCACGGT CAAGCTTTGA
          GAAGAAAAGT CGGTGGCTGT TTGCCGTCT- ---------- --CCAAACTT
          AGCAATTTAA GGGCTTGTGG ACTTCAACTC CCAGAATTCC TCAGCCAGCC
          TCGTCCCGCC GGAGAATTCT GGGCGTTG-A AGTCCAGAAA GTTTTCAAAG
          TTTTGGGCC- AAGGCAGGGT GGCAAGTTCC GTCTCCT-GC CCATGGAGAC
          CGACTCTCTG TGGTTTAGGT TCTGGTGATT AGGATGGTTC TGTGGTTACT
          GAAATGGCGT GAAACGTGAA GTGTAAAGAT TNNNNNCTTT TTTCTCTCTG
          TGTCTGTTTT CTAACTTTTG TTTTTTCTGT ATTTTTATTT TACAATGAAA
          CTTAATAATA AAATTTATTT TAGAAAAGGA AGGAATTTAC TCTCTCTAGG
          GCCGATGGGT CGGTGTTTTA TGGAGGGGGA CCCAAACTCA AGGAGGAATT
          CCTGGCTATG AGAACTATGA AACAGCAGAG TCACTTTTCA AGCCAAGGCG
          GTGTCGGATT CCTACCCTAA AGGGGTTGGA CTAGGTGACC TCTAAGGGAC
          CCTTCTGCAT TCTGGAACTC ACCTCGCTGT AGATGTTCTT CTGGAAGTCC
          AGCTCCTCCT TCAGGGTCTG CAGCCTTCCT TACTGAGTGA GCACCCATCG
          AAAGCAGGCA AAGCACTGAG AACAATTTGC TTGCAGAAAT CTGTTTCCTG
          TCACATAAAC ATATTCTCTC ATAGAATTCA AGCAATGATT CCCCAATCCA
          GCAAACCATC ACTTGTACTG TTTCACAGCA CTCAAGAACC CAAGGACTGG
          GGCTGATGGG AGCAGGAGCA TAATACTTCA TGATGTTGGA GTATGTACTT
          CTTGACTTAC AACCGCAATT GGGAATGGAA CCTCTGTTGC TAAATGAAAC
          AGTTGGTAAA TAAGACGTGG CCAATTTTAC AACTTTTTTT CTCCATGGTT
          TTTAAGTGAA TCACCCCAGT TGTTAAGTCA ACCATACAGT TGTCTGAACG
          AAGCACACCA TTATTAAGTG AATCTGGCTT TCTCCATTGA CTTTGCTTCT
          GATTGGGCAA ATTGTGAACC TCCTGGCCTG TGACTTTTGA TAGTTCCGAC
          TTTACTAACC CAGATTTAAG GAAAGGTAAA GGATAATAGT AACTGGGTTT
          TCCCGCAATG ACACAACAGA TATCCACACA AATTTTGTAT GGTAAAAGTT
          TTGTTGCTTT CCCCC--GTC ATCACAATGA TGAGCTTTTA ATCTGTATTT
          TAGTAAGTGC TAAATACACA TAAACTCACA TCAAGTTCTT GCTTAGATTC
          AAATTTACTG TAGACACAAT ATTCCTAGAG AGAATTTGCA GATATATTAG
          GTCATCTTAA AAGCTTCAAA TAAAGCCACC CTAGATCAAC CCTGACTGCT
          TTTTAGAAGG CCAGATCCTG AAGTTGAAAC TCAATTACTY TGGCCACCTA
          ATGAGA---A AGGACTCACT GGAGAAGGGC CTAATACTGG GAAAGATTGA
          GGGCAATAGA AGAAGGGGAT GGCAGAGAAA AGAGGTGGCT GGATGGAGTC
          ACTGAAACAG TAGGCATGAG CTTAAATGGA CTCCAGAAGA TGGTAGAGGA
          CAGGAAGGCC TGGAGGAACG TCGTCCATGG GGTCGAGATG GGTCAGACAC
          GACTTCGCAA CTAACAATAA CAACAAAAAC TTATTACAAC AGTAACTATG
          TGAGCACTAG TTACAAGCCA CAATACACGT CAAGATCTAA ACTAAAAAAC
          CTCAGAGACA TCAAATAAAT TTTAAAAAAC TGAAAGAAAG TAATTTTAAA
          TCCAACTTAA TGCATTGGCA TTCTGAATAA ATGCCTGCAA AGAACCTGTT
          TTNNNNNGCC AAGCATTCAA CATAGCAACA TATGCTACTA AAACATAGCC
          ATTTGACAGC ATGAACTCAG AACGCAGGTT GCCCACCTTG CTCTAAAAAA
          ATAGCAATAT AAAATTCCCT CTTAAAAAGT ACCATCATT- AAAAGTACAA
          GATCTGTGAG CAGAGTAGAA TCTGCACTTA CTGGAGCTGC GGTACAATCC
          CGGAGCTTTC GGAAGCAGGG GTGGCAGGCG TTATAGGAGT CATGGGAGTT
          TTATTCTTCA AACATTCCAT CAACAACAAG GTCTTACAGG TAATGGCTTT
          CAAAATCACT TGGCAGATTC TTTAACTCTT AGTTTTTAAA TGTCTGCTTT
          TTACTTTGCG TATATAGCAG CTTTGGATAT AAAAGTAAAA ACTTTCTTTT
          TCTAATAAAA TTGCTCCAGT TGTCAGCTTT GTACAGTGGT GGATTGGTGG
          AATCTTCGAA TTGRGAAATA AGGTTTCAGG ATTAGACTTA ACTTTGACAT
          GCATTTTTAG ACTGCTCAGA AAAACATGAG TACCAAGGAC CCCAGTATGG
          GGGTCCTTGG TGCTCTCTCT ACTTGGTTGT TTCATTACCC ATGCTAGGTA
          ACATCATCAG TGCTAATAAG GAGTGGGATT TACTCTCAGA TTATATTCTA
          GTGCAGGGGT CTCCAACCCC CGGTCCGTGG ACCAGTACTG GGCTGCAGCA
          TGCCATTAAC CGGTCCACAT AAACAAAGCC CCATCCATGG GAAGCA----
          ---------- -------CTC TCCGGTCCAC AGAAAAATCT TTCTCCATAG
          AATTGGTCCC TGGTGCCCAA AAGGTTGGGG ACCTCTGTTC TAGTGACTTG
          TCCTGCCAGC ATGGATAGGA ATGGTCTCGG AGGTTCTTTG GATGGGTTGT
          TTACTATTAG CTTCTTTGGC AGTTCATTGA TTGGCGTATG TTATTTACTT
          CTTGATGTTA AACTTGCTAT TAATCTATGC TTATCTGGAT ATTGACTGCT
          GTTGAGGAGG TATTTGGGGG ATTCGTTATT CCCTTTTTGG CTTGCTGATT
          ATCTCCTTTG CACCATATGT AGATGTTGTC TATGCCTGTG TGTCTGTCTT
          TACTCAAAGC ACAAAATAAA TGTTGCAAGA CTACTGTTGC TTTTTTAAAA
          GTAAGTGTGC ACTAATGCTC TGAAATATAA TCTGCAAACT ATGTTTAGAA
          GGTCAAGCAA CTGGCACAAC TAGTGAGGAA TTCCAATTAT CTCTCACTTA
          CTTAACCCCT TGACAGGGCT AATCCAACTT CTTGCATCTG CCAATACAAT
          TTGTTTATAA AGATATCTAC TTAAATGCAT ACCTTTTCCA ATCAACTTAT
          AACCTTATTA CATTCACTGA ATACAATGAC ATAGCTATAT AACAATTACC
          TTTCTAGTTA TACTTCTCCA ATACTCCCCC CATGCATTTA CTTAATTTCT
          TTTTTAGGTC TACAAAATCC ACTCTATGCA ATTTGTCATA ACTATAGTAC
          ATTAAGATAA AATGCCAAAT AAGGTTTCAT CAGCAAAACT AAAAGTGTTG
          ATGGCATCGG GCTCCCAGCG TCCTGTCTGG ACGTTGAGAT GGAGAACCAG
          TTTTCCACAA AACATGGCCA CTTGGGGGGT CCCCAGGGTG GGCCCAAGGG
          ATGCCCCTAT TCCCTGAAAG CACAAAAAGA GGGGGAAAAG ATTAGTCGAC
          ATGTCTGGCA AAATGCCAAG CAGATTGTGG CTGGGATAGG ACCACAGCCA
          AGGTGACATC CATGGGGCAT CATCTGTCAC GCAAGGTTCT TCCACTT-AG
          CAAATTCCGC CATGATCTAG ATGGGAGG-- --AGAGAGAG GGCCATGAAG
          ATCGTGGCCA ACAGAAGGCC CCATCAACAC CATGCGCAGA AAACACCACT
          GGAAAAATCT AACACATGCT GGACAGATAC AAACCTTCAT TGCAGGTGTT
          AAGGCAAACC ACACCCTTTC CGTATTGGGC AAATTTTCAG TTTTACAATT
          TTAAGAAAAC ATGATNNNNN TTTATTTGAA AGAGCAGATA AAAACCTTTC
          CAGATCCAGC AAGAGAAGAT TCAGATCAGA AAAGAAAATC CTGCAGAGCT
          GGGGGAATAA ATGGAAGAAA GAAAGGAAGA AAAAAAAGAT GAACAAAGAG
          AATGAAAAGA TTGCAAAGTA TCCTTTTTGT AGGCAGGAGA AGAAAGCAAA
          AAAGTATAGA GGCGAAATGC TGGGCAGGTT TGCAAGGGAC CACACGCAAA
          TACACACCTG AGTCATCTTC TCTCTGTTGG CCTTGGGGTT CAGGGGGGCT
          TCTGTCAACA ACACGGGATG CTCTTCCGGG GCAACTATGC CACAATTAGA
          CACTGTTCAC ATCCTTACAA TTTACCTATG AACCTGACTA ACCCTTACCC
          TAATACTACT AAAAATTAAA ACCTTCACAA TAATTACTAA ACCAAAAAAC
          AACCCCAGTC ACTCCTTACA ACTAACAACA CCCCAATTAC CATGAACATA
          AACATATTCG AACAATTTAT CAGCCCAGAA CTTATTCTTA TTCCCACAGC
          ACCTCTATCA ATCATAATAC CGTATCTTTT GATTTATCAC AAGCCTAAGC
          TACTAGGAAA TCGCATAACA ACTGCCACCA CTAAATTCCT AAAGATGTTT
          ATATTAAACA TGACAAGTCA ACTTACCCCA AATGGACAAA AATGATCACC
          CCTACTAGCC GGCCTTATTC TTATACTTCT ACTATCTAAC CTATTAAGCT
          TATTACCCTA TACTTTCACC CCCACTTCTC AACTATCAAC AAATATAGCC
          TTAGCCCTCC CCCTATGACT AGCCACCATT ATTATAGGAA TAAAAGACAA
          ACCCTCCATA ACATTAGCCC ACTTATTACC AGAAGGCTCC CCAACCCCCC
          TGATCCCATT TATAGTCCTA ATCGAGACAG CGAGCCAACT AATGCGACCC
          ATCGCCCTAG GAGTTCGACT CACGGCCAAC ATCACCGCCG GCCACCTCCT
          A
Sistru034 CAGTCAGAGC ATAATATAAC TAAAATCAAT CAATCCGAAT AAAGCTGGAA
          GAGACATTAG GGGTCCTCTA GTACAGCCCC CTGCTCAAGC AGAAGAACTT
          ATACCATTTC AGACAAGTGA CTGTCTAGTC CAGACATGTC AAACTCGCAA
          CGTCACG--- ---------- --------TG ACGTCGCACA ACGTATCAGA
          GTTTTTTTGC CATTGCCAGC AATGGGGTGG GCGCGGCTCC GGTATGATGA
          AACCGGCCTG CCTACTGCTG TGACACACAT AAGAAAAATA ATAGAAACAT
          TCTAGTTTTG GCTTCTTTGA TTTGAGATGT TGCACTTTTA AATATCTGTA
          TTTCCCATTA AGTTGGATTC ATTTAATATT TACTGTGCCT GAAACCTTCT
          TAAACC-CAA ACAAAGCAAT GTGATGTATT GCTTTAACAT AATTTTTATA
          TATGGAATAG CAAATTCAGA AACAGTTATA TTTTATCCAG ATAAGGTTAC
          TTTTTTTAAT TGATTTAGCT GCTCTAGGAG ATCAGTTGTC CCCCAAATGA
          ATACTAGATA CTCATAATTT TACTTTTTGG CTACCCTTTA TAATCTTTTC
          CAGATAGAAA AGCAACACTA TACACCTCTA ATGGAGAGCT AGAATGGTAA
          TGGTATTGGA TTAAAATCAA ACAGACTGAG ATTCAAGTCC AT--------
          ---------- ----CTCAAC CATG------ ---------G T-------AA
          CTCA------ ---------- ---------- -CTAGATAAA TTTCAATCAG
          TCACTTTTTC ACAACCTAAT TTGTTCCATA CATGGAACGG AGGAAAGAAT
          ACTTTTCATC CCATCATGAG TTCCCACAGG AAAAATGGGA TAAAAATTGG
          AGAAATCATA TGAATTTCAG TAATGAATTT CACTGAGTTC AACAGAGCTT
          ATTCATAAGG AAGTATCGGA AAAAAAATTA CCCCCAAATC CTCTGTAGGA
          GGATGATTTG CAAATATATT TCAAAAACGT TTTGCAGGTG CTATATAAAA
          CTATAAAGCA TTTTGTCAAA CTGATCTCCT GGTAAGAGAT GAAAAGGGGT
          AGATGATGGC TGTTAGTTGG -CTTATTGGA TTTGGGAAGA GATGG-AGGT
          GCAACCTTTA CTATTCTGCT GGATAGCAGA GGTGGGAGTA CGTGGCGGCA
          AGAAATGGCT TCATGCCGCT CTTTTTATTG CTGCTAT--T TTCCTCAAGA
          CTAAAAGAAA CTTTTCTTTC ATAGGTATGA TAATGAATAT GGATACAGCA
          ACCGTGTTGT GGACTTGACA ATTACAAGGA AAAGTCTTTT AATCAGTGTA
          GTCAGTTTTG CCATCTCAGT GAATTCTATC AAATTCACTA TCTTTCAATG
          CAGGAATTTG TAAGACTTTC CATCTGTGTT CATGCGAAAG TCTCACTGCT
          GCTGTCATAT AAGGAAACAA AATTCCATGT TTTCTTTCAA TCTATTCATC
          TGTCAAGCCT AATGCCACTT TTTTGTTGGG CTCTTTAGTT CATCGACCAT
          CTTCTTGAGG CAACTGTGCT GCTCTTTCAT CCGTTGTTTG TCTCTTGAAT
          TCCTGGGTCC GAAGGTCAAA GGCATCTCTT GACTGCTTAA CC--------
          ------ATCA CTGGCCACTG AGAGATAGCC CAGGGATATT CACTGTAGGG
          CCGTTTCTTC CCTGTTGCTG ACCTGTCTGA AGAAATGGAG AAACACAGTC
          ACATCCTCCC TCCGTTCAGG GGCCTTTCTT CAGGGTTTTT CCTCCCCAGT
          AAATCTGTCT TTTATTTAAC ACACATTGAC ACTAGGACTG AAACCAGATA
          TTTTATAACT TACCCTAAAA GGCAAGAATT CTATAAATTC CTAGCATCTC
          CCATCATTAG CTGAATCGAG TCTGATATCC AAAACATCTG GAGGGCACTC
          CCTTATCTCT TGTAAGTTCT GAAAACTATA CAAGGATAAC ATACATTGGG
          GATTTGTGGA AGCACAGGAA TTAAATATTG CTCTCTGTAA CAGCAATTTA
          GAGAAGCAGT TACATTTCTT CTTGTCATTC CAGTTGCCTT TACACTGAAC
          TCTGGTTGAA ATGATTCTTG TTGAATACAG CAAATATTGA TTGGGTTGTT
          TGACCCTAAG GTTGACAGAA GCCAGCAGAT AGTGGTTACA GCTCTTCATC
          CGGTAGCGCT TATCGCTTGT AAACCCAAAA GGGGTTTTTT GCACTTGTCT
          TCATCTAATG ATTTCATGTA TTTCACTTTC ACTGTATGCT TTTATCTATT
          TTTCAAAAGG TTGCAAGGTT TACTCAAGTG TGCTGTCTAT TTTTGTCTGT
          ATAATGCATA TGACTGTACT TTTTTGATAG CTTCTTGGCA AGAAACAAAA
          CATAGTTGAG ACACAGTTCT ATAGCAAAAT CACTGAATAT GACTTTGTCT
          TAATTAAATG GAATTTAGGC TAGAAGACCA CAATGACAGC ACTAATATTT
          AGAGCAGCCT TTCTCAATCG GATGTGAGCT CAGGTGACAT CAAGCCAGGA
          ATCTCATGAA GCTGCTCACA CACAATATCA TCACAACAGC TGGAGAATCA
          GATGATAAGA CACCATTTCC AAGCCCTCAG ACTTTGCTAC TAGAGAGGAG
          AGCAGAACAG AGAAGCTCAA TGAGGCTCCT TCCCAAACAA GGGAGGAACT
          AACTTAATTA AAGTTAGCTG ACTGCAGCCT GATTTAAGAT TAAATTTGGA
          GCCACACTAA AAAACAGCAG GTTGTTGCTT GAGCGAGCAA AAGAACTTGA
          CTTACATATT ATTGGAGTCA GGTAAGTTTA AAAAAAA--- --TGGAAAGA
          TGCTCCTATT TCTTTCCGTT AGCTTCATTT TAAAAATGGC TAAACTCTAC
          CCAATTTTCC CCCCAAGTTT CCATGTTGGA AGTGGATGTA CAGATCCTGA
          GTCTTTTGTG CAAGCTATTT CTGATGCACG TTGCGTTTTC GATATGGGGG
          TAAGTACAAT CTAAGCACTA G-----TTTA TTTGAGCATT AGTAAGATTC
          TTAGGAAGTT TCTACTTCAT TATTGAATGC AAAGTATTAA AATATAATTA
          GTATTCTTTA TGAATCAATT AGACTGATAT CTTGAATTAG TTAAATATCT
          TGTTTAAAAC AACAATTTTT ATAATTGCTT AGTTAACAAG TCCTTTTGGT
          ATTTATGGAG GCATTGGTAC ACAAAGGTAA TAAAATTGAC TGGTGCCTTA
          GGAACATTAT TCTCGTGCTG GGAACATGAA AAGAGCCCCA AACTGGGTGT
          CCCCGGGCAA CGGTGGTACC CCTGCTAATT CCTTCAACCC AGAAGCACCT
          CGGCGCTTCT GAGACGAGCA CAGTGCAACG GTAGCACGGT CAAGCTTTGA
          GAAGAAAAGT CGGTGGCTGT TTGCCGTCT- ---------- --CCAAACTT
          AGCAATTTAA GGACTTGTGG ACTTCAACTC CCAGAATTCC TCAGCCAGCC
          TCGTCCCGCC GGAGAATTCT GGGCGTTG-A AGTCCAGAAA GTTTTCAAAG
          TTTTGGGCC- AAGGCAGGGT GGCAAGTTCC GTCTCCT-GC CCATGGAGAC
          CGACTCTCTG TGGTTTAGGT TCTGGTGATT AGGATGGTTC TGTGGTTACT
          GAAATGGCGT GAAACGTGAA GTGTAAAGAT TNNNNNCTTT TTTCTCTCTG
          TGTCTGTTTT CTAACTTTTG TTTTTTCTGT ATTTTTATTT TACAATGAAA
          CTTAATAATA AAATTTATTT TAGAAAAGGA AGGAATTTAC TCTCTCTAGG
          GCCGATGGGT CGGTGTTTTA TGGAGGGGGA CCCAAACTCA AGGAGGAATT
          CCTGGCTATG AGAACTATGA AACAGCAGAG TCACTTTTCA AGCCAAGGCG
          GTGTCGGATT CCTACCCTAA AGGGGTTGGA CTAGGTGACC TCTAAGGGAC
          CCTTCTGCAT TCTGGAACTC ACCTCGCTGT AGATGTTCTT CTGGAAGTCC
          AGCTCCTCCT TCAGGGTCTG CAGCCTTCCT TACTGAGTGA GCACCCATCG
          AAAGCAGGCA AAGCACTGAG AACAATTTGC TTGCAGAAAT CTGTTTCCTG
          TCACATAAAC ATATTCTCTC ATAGAATTCA AGCAATGATT CCCCAATCCA
          GCAAACCATC ACTTGTACTG TTTCACAGCA CTCAAGAACC CAAGGGCTGG
          GGCTGATGGG AGCAGGAGCA TAATACTTCA TGATGTTGGA GTGTGTATTT
          CTTGACTTAC AACCGCAATT GGGAATGGAA CCTCTGTTGC TAAATGAAAC
          AGTTGGTAAA TAAGACGTGG CCAATTTTAC AACTTTTTTT CCCCATGGTT
          TTTAAGTGAA TCACCCCAGT TGTTAAGTCA ACCATACAGT TGTCTGAACG
          AAGCACACCA TTATTAAGTG AATCTGGCTT TCTCCATTGA CTTTGCTTCT
          GATTGGGCAA ATTGTGAACC TCCTGGCCTG TGACTTTTGA TAGTTCCGAC
          TTTACTAACC CAGATTTAAG GAAAGGTAAA GGATAATAGT AACTGGGTTT
          TCCCGCAACG ACACAACAGA TATCCACACA AATTTTGTAT CGTAAAAGTT
          TTGTTGCTTT CCCCC--GTC ATCACAATGA TGAGCTTTTA ATCTGTATTT
          TAGTAAGTGC TAAATACACA TAAACTCACA TCAAGTTCTT GCTTAGATTC
          AAATTTACTG TAGACACAAT ATTCCTAGAG AGAATTTGCA GATATATTAG
          GTCATCTTAA AAGCTTCAAA TAAAGCCACC CTAGATCAAC CCTGACTGCT
          TTTTAGAAGG CCAGATCCTG AAGTTGAAAC TCAATTACTY TGGCCACCTA
          ATGAGA---A AGGACTCACT GGAGAAGGGC CTAATACTGG GAAAGATTGA
          GGGCAATAGA AGAAGGGGAT GGCAGAGAAA AGAGGTGGCT GGATGGAGTC
          ACTGAAACAG TAGGCATGAG CTTAAATGGA CTCCAGAAGA TAGTAGAGGA
          CAGGAAGGCC TGGAGGAACG TCGTCCATGG GGTCGAGATG GGTCAGACAC
          GACTTCGCAA CTAACAATAA CAACAAAAAC TTATTACAAC AGTAACTATG
          TGAGCACTAG TTACAAGCCA CAATACACGT CAAGATCTAA ACTAAAAAAC
          CTCAGAGACA TCAAATAAAT TTTAAAAAAC TGAAAGAAAG TAATTTTAAA
          TCCAACTTAA TGCATTGGCA TTCTGAATAA ATGCCTGCAA AGAACCTGTT
          TTNNNNNGCC AAGCATTCAA CATAGCAACA TATGCTACTA AAACATAGCC
          ATTTGACAGC ATGAACTCAG AACGCAGGTT GCCCACCTTG CTCTAAAAAA
          ATAGCAATAT AAAATTCCCT CTTAAAAAGT ACCATCATT- AAAAGTACAG
          GATCTGTGAG CAGAGTAGAA TCTGCACTTA CTGGAGCTGC GGTACAATCC
          CGGAGCTTTC GGAAGCAGGG GTGGCAGGCG TTATAGGAGT CATGGGAGTT
          TTATTCTTCA AACATTCCAT CAACAACAAG GTCTTACAGG TAATGGCTTT
          CAAAATCACT TGGCAGATTC TTTAACTCTT AGTTTTTAAA TGTCTGCTTT
          TTACTTTGCG TATATAGCAG CTTTGGATAT AAAAGTAAAA ACTTTCTTTT
          TCTAATAAAA TTGCTCCAGT TGTCAGCTTT GTACAGTGGT GGATTGGTGG
          AATCTTTGAA TTGRGAAATA AGGTTTCAGG ATTAGACTTA ACTTTGACAT
          ACATTTTTAG ACTGCTCAGA AAAACATGAG TACCAAGGAC CCCAGTATGG
          GGGTCCTTGG TGCTCTCTCT ACTTGGTTGT TTCATTACCC ATGCTAGGTA
          ACATCATCAG TGCTAATAAG GAGTGGGATT TACTCTCAGA TTATATTCTA
          GTGCAGGGGT CTCCAACCCC CGGTCCGTGG ACCAGTACTG GGCTGCAGCA
          TGCCATTAAC CGGTCCACAT AAACAAAGCC CCATCCATGG GAAGCA----
          ---------- -------CTC TCCGGTCCAC AGAAAAATCT TTCTCCATAG
          AATTGGTCCC TGGTGCCCAA AAGGTTGGGG ACCTCTGTTC TAGTGACTTG
          TCCTGCCAGC ATGGATAGGA ATGGTCTTGG AGGTTCTTTG GGTGGGTTGT
          TTACTATTAG CTTCTTTGGC AGTTCATTGA TTGGCGTATG TTATTTACTT
          CTTGATGTTA AACTTGCTAT TAATCTATGC TTATCTGGAT ATTGACTGCT
          GTTGAGGAGG TATTTGGGGG ATTCGTTATT CCCTTTTTGG CTTGCTGATT
          ATCTCCTTTG CACCATATGT AGATGTTGTC TATGCCTGTG TGTCTGTCTT
          TACTCAAAGC ACAAAATAAA TCTTGCAAGA CTACTGTTGC TTTTTTAAAA
          GTAAGTGTGC ACTAATGCTC TGAAATATAA TCTGCAAACT ATGTTTAGAA
          GGTCAAGCAA CTGGCACAAC TAGTGAGGAA TTCCAATTAT CTCTCACTTA
          CTTAACCCCT TGACAGGGCT AATCCAACTT CTTGCATCTG CCAATACAAT
          TTGTTTATAA AGATATCTAC TTAAATGCAT ACCTTTTCCA ATCAACTTAT
          AACCTTATTA CATTCACTGA ATACAATGAC ATAGCTATAT AACAATTACC
          TTTCTAGTTA TACTTCTCCA ATACTCCCCC CATGCATTTA CTTAATTTCT
          TTTTTAGGTC TACAAAATCC ACTCTATGCA ATTTGTCATA ACTATAGTAC
          ATTAAGATAA AATGCCAAAT AAGGTTTCAT CAGCAAAACT AAAAGTGTTG
          ATGGCATCGG GCTCCCAGCG TCCTGTCTGG ACGTTGAGAT GGAGAACCAG
          TTTTCCACAA AACATGGCCA CTTGGGGGGT CCCCAGGGTG GGCCCAAGGG
          ATGCCCCTAT TCCCTGAAAG CACAAAAAGA GGGGGAAAAG ATTAGTCGAC
          ATGTCTGGCA AAATGCCAAG CAGATTGTGG CTGGGATAGG ACCACAGCCA
          AGGTGACATC CATGGGGCAT CATCTGTCAC GCAAGGTTCT TCCACTT-AG
          CAAATTCCGC CATGATCTAG ATGGGAGG-- --AGAGAGAG GGCCATGAAG
          ATCGTGGCCA ACAGAAGGCC CCATCAACAC CATGCGCAGA AAACACCACT
          GGAAAAATCT AACACATGCT GGACAGATAC AAACCTTCAT TGCAGGTGTT
          AAGGCAAACC ACACCCTTTC CGTATTGGGC AAATTTTCAG TTTTACAATT
          TTAAGAAAAC ATGATNNNNN TTTATTTGAA AGAGCAGATA AAAACCTTTC
          CAGATCCAGC AAGAGAAGAT TCAGATCAGA AAAGAAAATC CTGCAGAGCT
          GGGGGAATAA ATGGAAGAAA GAAAGGAAGA AAAAAAAGAT GAACAAAGAG
          AATGAAAAGA TTGCAAAGTA TCCTTTTTGT AGGCAGGAGA AGAAAGCAAA
          AAAGTATAGA GGCGAAATGC TGGGCAGGTT TGCAAGGGAC CACACGCAAA
          TACACACCTG AGTCATCTTC TCTCTGTTGG CCTTGGGGTT CAGGGGGGCT
          TCTGTCAACA ACACGGGATG CTCTTCCGGG GCAACTATGC CACAATTAGA
          CACTGTTCAC ATCCTTACAA TTTACCTATG AACCTGACTA ACCCTTACCC
          TAATACTACT AAAAATTAAA ACCTTCACAA TAATTACTAA ACCAAAAAAC
          AACCCCAGTC ACTCCTTACA ACTAACAACA CCCCAATTAC CATGAACATA
          AACATATTCG AACAATTTAT CAGCCCAGAA CTTATTCTTA TTCCCACAGC
          ACCTCTATCA ATCATAATAC CGTATCTTTT GATTTATCAC AAGCCTAAGC
          TACTAGGAAA TCGCATAACA ACTGCCACCA CTAAATTCCT AAAGATGTTT
          ATATTAAACA TGACAAGTCA ACTTACCCCA AATGGACAAA AATGATCACC
          CCTACTAGCC GGCCTTATTC TTATACTTCT ACTATCTAAC CTATTAAGCT
          TATTACCCTA TACTTTCACC CCCACTTCTC AACTATCAAC AAATATAGCC
          TTAGCCCTCC CCCTATGACT AGCCACCATT ATTATAGGAA TAAAAGACAA
          ACCCTCCATA ACATTAGCCC ACTTATTACC AGAAGGCTCC CCAACCCCCC
          TGATCCCATT TATAGTCCTA ATCGAGACAG CGAGCCAACT AATGCGACCC
          ATCGCCCTAG GAGTTCGACT CACGGCCAAC ATCACCGCCG GCCACCTCCT
          A
Sistru035 CAGTCAGAGC ATAATATAAC TAAAATCAAT CAATCCGAAT AAAGCTGGAA
          GAGACATTAG GGGTCCTCTA GTACAGCCCC CTGCTCAAGC AGAAGAACTT
          ATACCATTTC AGACAAGTGA CTGTCTAGTC CAGACATGTC AAACTCGCAA
          CGTCACG--- ---------- --------TG ACGTCGCACA ACGTATCAGA
          GTTTTTTTGC CATTGCCAGC AATGGGGTGG GCACGGCTCC GGTATGATGA
          AACCGGCCTG CCTACTGCTG TGACACACAT AACAAAAATA ATAGAAACAT
          TCTAGTTTTG GCTTCTTTGA TTTGAGATGT TGCACTTTTA AATATCTGTA
          TTTCCCATTA AGTTGGATTC ATTTAATATT TACTGTGCCT GAAACCTTCT
          TAAACC-CAA ACAAAGCAAT GTGATGTATT GCTTTAACAT AATTTTTATA
          TATGGAATAG CAAATTCAGA AACAGTTATA TTTTATCCAG ATAAGGTTAC
          TTTTTTTAAT TGATTTAGCT GCTCTAGGAG ATCAGTTGTC CCCCAAATGA
          ATACTAGATA CTCATAATTT TACTTTTTGG CTACCCTTTA TAATCTTTTC
          CAGATAGAAA AGCAACACTA TACACCTCTA ATGGAGAGCT AGAATGGTAA
          TGGTATTGGA TTAAAATCAA ACAGACTGAG ATTCAAGTCC AT--------
          ---------- ----CTCAAC CATG------ ---------G T-------AA
          CTCA------ ---------- ---------- -CTAGATAAA TTTCAATCAG
          TCACTTTTTC ACAACCTAAT TTGTTCCATA CATGGAACGG AGGAAAGAAT
          ACTTTTCATC CCATCATGAG TTCCCACAGG AAAAATGGGA TAAAAATTGG
          AGAAATCATA TGAATTTCAG TAATGAATTT CACTGAGTTC AACAGAGCTT
          ATTCATAAGG AAGTATCGGA AAAAAAATTA CCCCCAAATC CTCTGTAGGA
          GGATGATTTG CAAATATATT TCAAAAACGT TTTGCAGGTG CTATATAAAA
          CTATAAAGCA TTTTGTCAAG CTGATCTCCT GGTAAGAGAT GAAAAGGGGT
          AGATGATGGC TGTTAGTTGG -CTTATTGGA TTTGGGAAGA GATGG-AGGT
          GCAACCTTTA CTATTCTGCC GGATAGCAGA GGTGGGAGTA CGTGGCGGCA
          AGAAATGGCT TCATGCCGCT CTTTTTATTG CTGCTAT--T TTCCTCAAGA
          CTAAAAGAAA CTTTTCTTTC ATAGGTATGA TAATGAATAT GGATACAGCA
          ACCGTGTTGT GGACTTGACA ATTACAAGGA AAAGTCTTTT AATCAGTGTA
          GTCAGTTTTG CCATCTCAGT GAATTCTATC AAATTCACTA TCTTTCAATG
          CAGGAATTTG TAAGACTTTC CATCTGTGTT CATGCGAAAG TCTCACTGCT
          GCTGTCATAT AAGGAAACAA AATTCCATGT TTTCTTTCAA TCTATTCATC
          TGTCAAGCCT AATGCCACTT TTTTGTTGTG CTCTTTAGTT GATCGACCAT
          CTTCTTGAGG CAAGTGTGCT GCTCTTTCAT CCGTTGTTTG TCTCTTGAAT
          TCCTGGGTCT GAAGGTCAAA GGCATCTCTT GACTGCTTAA CC--------
          ------ATCA CTGGCCACTG AGAGATAGCC CAGGGATATT CACTTTAGGG
          CCGTTTCTTC CCTGTTGCTG ACCTGTCTGA AGAAATGGAG AGACACAGTC
          ACATCCTCCC TCCGTTCAGG GGCCTTTCTT CAGGGTTTTT CCTCCCCAGT
          AAATCTGTCT TTTATTTAAC ACACATTGAC ACTAGGACTG AAACCAGATA
          TTTTATAACT TACCCTAAAA GGCAAGAATT CTATAAATTC CTAGCATCTC
          CCATCATTAG CTGAATCGAG TCTGATATCC AAAACATCTG GAGGGCACTC
          CCTTATCTCT TGTAAGTTCT GAAAACTATA CAAGGATAAC ATACATTGGG
          GATTTGTGGA AGCACAGGAA TTAAATATTG CTCTCTGTAA CAGCAATTTA
          GAGAAGCAGT TACATTTCTT CTTGTCATTC CAGTTGCCTT TACACTGAAC
          TCTGGTTGAA ATGATTCTTG TTGAATACAG CAAATATTGA TTGGGTTGTT
          TGACCCTAAG GTTGACAGAA GCCAGCAGAT AGTGGTTACA GCTCTTCATC
          CGGTAGCGCT TATCGCTTGT AAACCCAAAA GGGGTTTTTT GCACTTGTCT
          TCATCTAATG ATTTCATGTA TTTCACTTTC ACTGTATGCT TTTATCTATT
          TTTCAAAAGG TTGCAAGGTT TGCTCAAGTG TGCTGTCTAT TTTTGTCTGA
          ATAATGCATA TGACTGTACT TTTTTGATAG CTTCTTGGCA AGAAACAAAA
          CATAGTTGAG ACACAGTTCT ATAGCAAAAT CACTGAATAT GACTTTGTCT
          TAATTAAATG GAATTTAGGC TAGAAGACCA CAATGACAGC ACTAATATTT
          AGAGCAGCCT TTCTCAATCG GATGTGAGCT CAGGTGACAT CAAGCCAGGA
          ATCTCATGAA GCTGCTCACA CACAATATCA TCACAACAGC TGGAGAATCA
          GATGATAAGA CACCATTTCC AAGCCCTCAG ACTTTGCTAC TAGAGAGGAG
          AGCAGAACAG AGAAGCTCAA TGAGGCTCCT TCCCAAACAA GGGAGGAACT
          AACTTAATTA AAGTTAGCTG ACTGCAGCCT GATTTAAGAT TAAATTTGGA
          GCCACACTAA AAAACAGCAG GTTGTTGCTT GAGCGAGCAA AAGAACTTGA
          CTTACATATT ATTGGAGTCA GGTAAGTTTA AAAAAAA--- --TGGAAAGA
          TGCTCCTATT TCTTTCCGTT AGCTTCATTT TAAAAATGGC TAAACTCTAC
          CCAATTTTMC CCCCAAGTTT CCATGTTGGA AGTGGATGTA CAGATCCTGA
          GTCTTTTGTG CAAGCTATTT CTGATGCACG TTGCGTTTTC GATATGGGGG
          TAAGTACAAT CTAAGCACTA GTCTAATTTA TTTGAGCATT AGTAAGATTC
          TTGGGAAGTT TCTACTTCAT TATTGAATGC AAAGTATTAA AATATAATTA
          GTATTCTTTA TGAATCAATT AGACTGATAT CTTGAATTAG TTAAATATCT
          TGTTTAAAAC AACAATTTTT ATAATTGCTT AGTTAACAAG TCCTTTTGGT
          ATTTATGGAG GCATTGGTAC ACAAAGGTAA TAAAATTGAC TGGTGCCTTA
          GGAACATTAT TCTCGTGCTG GGAACATGAA AAGAGCCCCA AACTGGGTGT
          CCCCGGGCAA CGGTGGTACC CCTGCTAATT CCTTCAACCC AGAAGCACCT
          CGGCGCTTCT GAGACGAGCA CAGTGCAACG GTAGCACGGT CAAGCTTTGA
          GAAGAAAAGT CGGTGGCTGT TTGCCGTCT- ---------- --CCAAACTT
          AGCAATTTAA GGACTTGTGG ACTTCAACTC CCAGAATTCC TCAGCCAGCC
          TCGTCCCGCC GGAGAATTCT GGGCGTTG-A AGTCCAGAAA GTTTTCAAAG
          TTTTGGGNNN NNNNNNNNNN NNNNNNNNNN NNNNNNNNNN NNNNNNNNNN
          NNNNNNNNNN NNNNNNNNNN NNNNNNNNNN NNNNNNNNNN NNNNNNNNNN
          NNNNNNNNNN NNNNNNNNNN NNNNNNNNNN NNNNNNNNNN NNNNNNNNNN
          NNNNNNNNNN NNNNNNNNNN NNNNNNNNNN NNNNNNNNNN NNNNNNNNNN
          NNNNNNNNNN NNNNNNNNNN NNNNNNNNNN NNNNNNNNNN NNNNNNNNNN
          NNNNNNNNNN NNNNNNNNNN NNNNNNNNNN NNNNNNNNNN NNNNNNNNNN
          NNNNNNNNNN NNNNNNNNNN NNNNNNNNNN NNNNNNNNNN NNNNNNNNNN
          NNNNNNNNNN NNNNNNNNNN NNNNNNNNNN NNNNNNNNNN NNNNNNNNNN
          NNNNNNNNNN NNNNNNNNNN NNNNNNNNNN NNNNNNNNNN NNNNNNNNNN
          NNNNNNNNNN NNNNNNNNNN NNNNNNTCCT TACTGAGTGA GCACCCATCG
          AAAGCAGGCA AAGCACTGAG AACAATTTGC TTGCAGAAAT CTGTTTCCTG
          TCACATAAAC ATATTCTCTC ATAGAATTCA AGCAATGATT CCCCAATCCA
          GCAAACCATC ACTTGTACTG TTTCACAGCA CTCAAGAACC CAAGGGCTGG
          GGCTGATGGG AGCAGGAGCA TAATACTTCA TGATGTTGGA GTATGTACTT
          CTTGACTTAC AACCGCAATT GGGAATGGAA CCTCTGTTGC TAAATGAAAC
          AGTTGGTAAA TAAGACGTGG CCAATTTTAC AACTTTTTTT CTCCATGGTT
          TTTAAGTGAA TCACCCCAGT TGTTAAGTCA ACCATACAGT TGTCTGAACG
          AAGCACACCA TTATTAAGTG AATCTGGCTT TCTCCATTGA CTTTGCTTCT
          GATTGGGCAA ATTGTGAACC TCCTGGCCTG TGACTTTTGA TAGTTCCGAC
          TTTACTAACC CAGATTTAAG GAAAGGTAAA GGATAATAGT AACTGGGTTT
          TCCCGCAACG ACACAACAGA TATCCACACA AATTTTGTAT CGTAAAAGTT
          TTGTTGCTTT CCCCC--GTC ATCACAATGA TGAGCTTTTA ATCTGTATTT
          TAGTAAGTGC TAAATACACA TAAACTCACA TCAAGTTCTT GCTTAGATTC
          AAATTTACTG TAGACACAAT ATTCCTAGAG AGAATTTGCA GATATATTAG
          GTCATCTTAA AAGCTTCAAA TAAAGCCACC CTAGATCAAC CCTGACTGCT
          TTTTAGAAGG CCAGATCCTG AAGTTGAAAC TCAATTACTT TGGCCACCTA
          ATGAGA---A AGGACTCACT GGAGAAGGGC CTAATACTGG GAAAGATTGA
          GGGCAATAGA AGAAGGGGAT GGCAGAGAAA AGAGGTGGCT GGATGGAGTC
          ACTGAAACAG TAGGCATGAG CTTAAATGGA CTCCAGAAGA TGGTAGAGGA
          CAGGAAGGCC TGGAGGAACG TTGTCCATGG GGTCGAGATG GGTCAGACAC
          GACTTCGCAA CTAACAATAA CAACAAAAAC TTATTACAAC AGTAACTATG
          TGAGCACTAG TTACAAGCCA CAATACACGT CAAGATCTAA ACTGAAAAAC
          CTCAGAGACA TCAAATAAAT TTTAAAAAAC TGAAAGAAAG TAATTTTAAA
          TCCAACTTAA TGCATTGGCA TTCTGAATAA ATGCCTGCAA AGAACCTGTT
          TTNNNNNGCC AAGCATTCAA CATAGCAACA TATGCTACTA AAACATAGCC
          ATTTGACAGC ATGAACTCAG AACGCAGGTT GCCCACCTTG CTCTAAAAAA
          ATAGCAATAT AAAATTCCCT CTTAAAAAGT ACCATCATT- AAAAGTACAA
          GATCTGTGAG CAGAGTAGAA TCTGCACTTA CTGGAGCTGC GGTACAATCC
          CGGAGCTTTC GGAAGCAGGG GTGGCAGGCG TTATAGGAGT CATGGGAGTT
          TTATTCTTCA AACATTCCAT CAACAACAAG GTCTTACAGG TAATGGCTTT
          CAAAATCACT TGGCAGATTC TTTAACTCTT AGTTTTTAAA TGTCTGCTTT
          TTACTTTGCG TATATAGCAG CTTTGGATAT AAAAGTAAAA ACTTTCTTTT
          TCTAATAAAA TTGCTCCAGT TGTCAGCTTT GTACAGTGGT GGATTGGTGG
          AATCTTCGAA TTGAGAAATA AGGTTTCAGG ATTAGACTTA ACTTTGACAT
          GCATTTTTAG ACTGCTCAGA AAAACATGAG TACCAAGGAC CCCAGTATGG
          GGGTCCTTGG TGCTCTCTCT ACTTGGTTGT TTCATTACCC ATGCTAGGTA
          ACATCATCAG TGCTAATAAG GAGTGGGGTT TACTCTCAGA TTATATTCTA
          GTGCAGGGGT CTCCAACCCC CGGTCTGTGG ACCAGTACTG GGCTGCAGCA
          TGCCATTAAC CGGTCCACAT AAAAAAAGCC CCATCCATGG GAAGCA----
          ---------- -------CTC TCCGGTCCAC AGAAAAATCT TTCTCCATAG
          AATTGGTCCC TGGTGCCCAA AAGGTTGGGG ACCTCTGTTC TAGTGACTTG
          TCCTGCCAGC ATGGATAGGA ATGGTCTTGG AGGTTCTTTG GATGGGTTGT
          TTACTATTAG CTTCTTTGGC AGTTCATTGA TTGGCGTATG TTATTTACTT
          CTT-ATGTTA AACTTGCTAT TAATCTATGC TTATCTGGAT ATTGACTGCT
          GTTGAGGAGG TATTTGGGGG ATTCGTTATT CCCTTTTTGG CTTGCTGATT
          ATCTCCTTTG CACCATATGT AGATGTTGTC TATGCCTGTG TGTCTGTCTT
          TACTCAAAGC ACAAAATAAA TGTTGCAAGA CTACTGTTGC TTTTTTAAAA
          GTAAGTGTGC ACTAATGCTC TGAAATATAA TCTGCAAACT ATGTTTAGAA
          GGTCAAGCAA CTGGCACAAC TAGTGAGGAA TTCCAATTAT CTCTCACTTA
          CTTAACCCCT TGACAGGGCT AATCCAACTT CTTGCATCTG CCAATACAAT
          TTGTTTATAA AGATATCCAC TTAAATGCAT ACCTTTTCCA ATCAACTTAT
          AACCTTATTA CATTCACTGA ATACAATGAC ATAGCTATAT AACAATTACC
          TTTCTAGTTA TACTTCTCCA ATACTCCCCC CATGCATTTA CTTAATTTCT
          TTTTTAGGTC TACAAAATCC ACTCTATGCA ATTTGTCATA ACTATAGTAC
          ATTAAGATAA AATGCCAAAT AAGGTTTCAT CAGCAAAACT AAAAGTGTTG
          ATGGCATCGG GCTCCCAGCG TCCTGTCTGG ACGTTGAGAT GGAGAACCAG
          TTTTCCACAA AACATGGCCA CTTGGGGGGT CCCCAGGGTG GGCCCAAGGG
          ATGCCCCTAT TCCCTGAAAG CACAAAAAGA GGGGGAAAAG ATTAGTCGAC
          ATGTCTGGCA AAATGCCAAG CAGATTGTGG CTGGGATAGG ACCACAGCCA
          AGGTGACATC CATGGGGCAT CATCTGTCAC GCAAGGTTCT TCCACTT-AG
          CAAATTCCGC CATGATCTAG ATGGGAGG-- --AGAGAGAG GGCCGTGAAG
          ATCGTGGCCA ACAGAAGGCC CCATCAACAC CATGCGCAGA AAACACCACT
          GGAAAAATCT AACACATGCT GGACAGATAC AAACCTTCAT TGCAGGTGTT
          AAGGCAAACC ACACCCTTTC CGTATTGGGC AAATTTTCAG TTTTACAATT
          TTAAGAAAAC ATGATNNNNN TTTATTTGAA AGAGCAGATA AAAACCTTTC
          CAGATCCAGC AAGAGAAGAT TCAGATCAGA AAAGAAAATC CTGCAGAGCT
          GGGGGAATAA AAGGAAGAAA GGAAGGAAGA AAAAAA-GAT GAACAAAGAG
          AATGAAAAGA TTGCAAAGTA TCCTTTTTGT AGGCAGGAGA AGAAAGCAAA
          AAAGTATAGA GGCGAAATGC TGGGCAGGTT TGCAAGGGAC CACACGCAAA
          TACACACCTG AGTCATCTTC TCTCTGTTGG CCTTGGGGTT CAGGGGGGCT
          TCTGTCAACA ACACGGGATG CTCTTCCGGG GCAACTATGC CACAATTAGA
          CACTGTTCAC ATCCTTACAA TTTACCTATG AACCTGACTA ACCCTTACCC
          TAATACTACT AAAAATTAAA ACCTTCACAA TAATTACTAA ACCAAAAAAC
          AACCCCAGTC ACTCCTTACA ACTAACAACA CCCCAATTAC CATGAACATA
          AACATATTCG AACAATTTAT CAGCCCAGAA CTTATTCTTA TTCCCACAGC
          ACCTCTATCA ATCATAATAC CGTATCTTTT GATTTATCAC AAGCCTAAGC
          TACTAGGAAA TCGCATAACA ACTGCCACCA CTAAATTCCT AAAGATGTTT
          ATATTAAACA TGACAAGTCA ACTTACCCCA AATGGACAAA AATGATCACC
          CCTACTAGCC GGCCTTATTC TTATACTTCT ACTATCTAAC CTATTAAGCT
          TATTACCCTA TACTTTCACC CCCACTTCTC AACTATCAAC AAATATAGCC
          TTAGCCCTCC CCCTATGACT AGCCACCATT ATTATAGGAA TAAAAGACAA
          ACCCTCCATA ACATTAGCCC ACTTATTACC AGAAGGCTCC CCAACCCCCC
          TGATCCCATT TATAGTCCTA ATCGAGACAG CGAGCCAACT AATGCGACCC
          ATCGCCCTAG GAGTTCGACT CACGGCCAAC ATCACCGCCG GCCACCTCCT
          A
Sistru036 CAGTCAGAGC ATAATATAAC TAAAATCAAT CAATCCGAAT AAAGCTGGAA
          GAGACATTAG GGGTCCTCTA GTACAGCCCC CTGCTCAAGC AGAAGAACTT
          ATACCATTTC AGACAAGTGA CTGTCTAGTC CAGACATGTC AAACTCGCAA
          CGTCACG--- ---------- --------TG ACGTCGCACA ACGTATCAGA
          GTTTTTTTGC CATTGCCAGC AATGGGGTGG GCGCGGCTCC GGTATGATGA
          AACCGGCCTG CCTACTGCTG TGACACACAT AACAAAAATA ATAGAAACAT
          TCTAGTTTTG GCTTCTTTGA TTTGAGATGT TGCACTTTTA AATATCTGTA
          TTTCCCATTA AGTTGGATTC ATTTAATATT TACTGTGCCT GAAACCTTCT
          TAAACC-CAA ACAAAGCAAT GTGATGTATT GCTTTAACAT AATTTTTATA
          TATGGAATAG CAAATTCAGA AACAGTTATA TTTTATCCAG ATAAGGTTAC
          TTTTTTTAAT TGATTTAGCT GCTCTAGGAG ATCAGTTGTC CCCCAAATGA
          ATACTAGATA CTCATAATTT TACTTTTTGG CTACCCTTTA TAATCTTTTC
          CAGATAGAAA AGCAACACTA TACACCTCTA ATGGAGAGCT AGAATGGTAA
          TGGTATTGGA TTAAAATCAA ACAGACTGAG ATTCAAGTCC AT--------
          ---------- ----CTCAAC CATG------ ---------G T-------AA
          CTCA------ ---------- ---------- -CTAGATAAA TTTCAATCAG
          TCACTTTTTC ACAACCTAAT TTGTTCCATA CATGGAACGG AGGAAAGAAT
          ACTTTTCATC CCATCATGAG TTCCCACAGG AAAAATGGGA TAAAAATTGG
          AGAAATCATA TGAATTTCAG TAATGAATTT CACTGAGTTC AACAGAGCTT
          ATTCATAAGG AAGTATCGGA AAAAAAATTA CCCCCAAATC CTCTGTAGGA
          GGATGATTTG CAAATATATT TCAAAAACGT TTTGCAGGTG CTATATAAAA
          CTATAAAGCA TTTTGTCAAA CTGATCTCCT GGTAAGAGAT GAAAAGGGGT
          AGATGATGGC TGTTAGTTGG -CTTATTGGA TTTGGGAAGA GATGG-AGGT
          GCAACCTTTA CTATTCTGCC GGATAGCAGA GGTGGGAGTA CGTGGCGGCA
          AGAAATGGCT TCATGCCGCT CTTTTTATTG CTGCTAT--T TTCCTCAAGA
          CTAAAAGAAA CTTTTCTTTC ATAGGTATGA TAATGAATAT GGATACAGCA
          ACCGTGTTGT GGACTTGACA ATTACAAGGA AAAGTCTTTT AATCAGTGTA
          GTCAGTTTTG CCATCTCAGT GAATTCTATC AAATTCACTA TCTTTCAATG
          CAGGAATTTG TAAGACTTTC CATCTGTGTT CATGCGAAAG TCTCACTGCT
          GCTGTCATAT AAGGAAACAA AATTCCATGT TTTCTTTCAA TCTATTCATC
          TGTCAAGCCT AATGCCACTT TTTTGTTGTG CTCTTTAGTT GATCGACCAT
          CTTCTTGAGG CAAGTGTGCT GCTCTTTCAT CCGTCGTTTT TCTCTTGAAT
          TCCTGGGTCT GAAGGTCAAA GGCATCTCTT GACTGCTTAA CC--------
          ------ATCA CTGGCCACTG AGAGATAGCC CAGGGATATT CACTTTAGGG
          CCGTTTCTTC CTTGTTGCTG ACCTGTCTGA AGAAATGGAG AGACACAGTC
          ACATCCTCCC TCCGTTCAGG GGCCTTTCTT CAGGGTTTTT CCTCCCCAGT
          AAATCTGTCT TTTATTTAAC ACACATTGAC ACTAGGACTG AAACCAGATA
          TTTTATAACT TACCCTAAAA GGCAAGAATT CTATAAATTC CTAGCATCTC
          CCATCATTAG CTGAATCGAG TCTGATATCC AAAACATCTG GAGGGCACTC
          CCTTATCTCT TGTAAGTTCT GAAAACTATA CAAGGATAAC ATACATTGGG
          GATTTGTGGA AGCACAGGAA TTAAATATTG CTCTCTGTAA CAGCAATTTA
          GAGAAGCAGT TACATTTCTT CTTGTCATTC CAGTTGCCTT TACACTGAAC
          TCTGGTTGAA ATGATTCTTG TTGAATACAG CAAATATTGA TTGGGTTGTT
          TGACCCTAAG GTTGACAGAA GCCAGCAGAT AGTGGTTACA GCTCTTCATC
          CGGTAGCGCT TATCGCTTGT AAACCCAAAA GGGGTTTTTT GCACTTGTCT
          TCATCTAATG ATTTCATGTA TTTCACTTTC ACTGTATGCT TTTATCTATT
          TTTCAAAAGG TTGCAAGGTT TGCTCAAGTG TGCTGTCTAT TTTTGTCTGA
          ATAATGCATA TGACTGTACT TTTTTGATAG CTTCTTGGCA AGAAACAAAA
          CATAGTTGAG ACACAGTTCT ATAGCAAAAT CACTGAATAT GACTTTGTCT
          TAATTAAATG GAATTTAGGC TAGAAGACCA CAATGACAGC ACTAATATTT
          AGAGCAGCCT TTCTCAATCG GATGTGAGCT CAGGTGACAT CAAGCCAGGA
          ATCTCATGAA GCTGCTCACA CACAATATCA TCACAACAGC TGGAGAATCA
          GATGATAAGA CACCATTTCC AAGCCCTCAG ACTTTGCTAC TAGAGAGGAG
          AGCAGAACAG AGAAGCTCAA TGAGGCTCCT TCCCAAACAA GGGAGGAACT
          AACTTAATTA AAGTTAGCTG ACTGCAGCCT GATTTAAGAT TAAATTTGGA
          GCCACACTAA AAAACAGCAG GTTGTTGCTT GAGCGAGCAA AAGAACTAGA
          CTTACATATT ATTGGAGTCA GGTAAGTTTA AAAAAAA--- --TGGAAAGA
          TGCTCCTATT TCTTTCCGTT AGCTTCATTT TAAAAATGGC TAAACTCTAC
          CCAATTTTMC CCCCAAGTTT CCATGTTGGA AGTGGATGTA CAGATCCTGA
          GTCTTTTGTG CAAGCTATTT CTGATGCACG TTGCGTTTTC GATATGGGGG
          TAAGTACAGT CTAAGCACTA GTCTAATTTA TTTGAGCATT AGTAAGATTC
          TTGGGAAGTT TCTACTTCAT TATTGAATGC AAAGTATTAA AATATAATTA
          GTATTCTTTA TGAATCAATT AGACTGATAT CTTGAATTAG TTAAATATCT
          TGTTTAAAAC AACATTTTTT ATAATTGCTT AGTTAACAAG TCCTTTTGGT
          ATTTATGGAG GCATTGGTAC ACAAAGGTAA TAAAATTGAC TGGTGCCTTA
          GGAACATTAT TCTCGTGCTG GGAACATGAA AAGAGCCCCA AACTGGGTGT
          CCCCGGGCAA CGGTGGTACC CCTGCTAATT CCTTCAACCC AGAAGCACCT
          CGGCGCTTCT GAGATGAGCA CAGTGCAACG GTAGCACGGT CAAGCTTTGA
          GAAGAAAAGT CGGTGGCTGT TTGCCGTCT- ---------- --CCAAACTT
          AGCAATTTAA GGACTTGTGG ACTTCAACTC CCAGAATTCC TCAGCCAGCC
          TCGTCCCGCC GGAGAATTCT GGGCGTTG-A AGTCCAGAAA GTTTTCAAAG
          TTTTGGGNNN NNNNNNNNNN NNNNNNNNNN NNNNNNNNNN NNNNNNNNNN
          NNNNNNNNNN NNNNNNNNNN NNNNNNNNNN NNNNNNNNNN NNNNNNNNNN
          NNNNNNNNNN NNNNNNNNNN NNNNNNNNNN NNNNNNNNNN NNNNNNNNNN
          NNNNNNNNNN NNNNNNNNNN NNNNNNNNNN NNNNNNNNNN NNNNNNNNNN
          NNNNNNNNNN NNNNNNNNNN NNNNNNNNNN NNNNNNNNNN NNNNNNNNNN
          NNNNNNNNNN NNNNNNNNNN NNNNNNNNNN NNNNNNNNNN NNNNNNNNNN
          NNNNNNNNNN NNNNNNNNNN NNNNNNNNNN NNNNNNNNNN NNNNNNNNNN
          NNNNNNNNNN NNNNNNNNNN NNNNNNNNNN NNNNNNNNNN NNNNNNNNNN
          NNNNNNNNNN NNNNNNNNNN NNNNNNNNNN NNNNNNNNNN NNNNNNNNNN
          NNNNNNNNNN NNNNNNNNNN NNNNNNTCCT TACTGAGTGA GCACCCATCG
          AAAGCAGGCA AAGCACTGAG AACAATTTGC TTGCAGAAAT CTGTTTCCTG
          TCACATAAAC ATATTCTCTC ATAGAATTCA AGCAATGATT CCCCAATCCA
          GCAAACCATC ACTTGTACTG TTTCACAGCA CTCAAGAACC CAAGGGCTGG
          GGCTGATGGG AGCAGGAGCA TAATACTTCA TGATGTTGGA GTGTGTACTT
          CTTGACTTAC AACCGCAATT GGGAATGGAA CCTCTGTTGC TAAATGAAAC
          AGTTGGTAAA TAAGACGTGG CCAATTTTAC AACTTTTTTT CCCCATGGTT
          TTTAAGTGAA TCACCCCAGT TGTTAAGTCA ACCATACAGT TGTCTGAACG
          AAGCACACCA TTATTAAGTG AATCTGGCTT TCTCCATTGA CTTTGCTTCT
          GATTGGGCAA ATTGTGAACC TCCTGGCCTG TGACTTTTGA TAGTTCCGAC
          TTTACTAACC CAGATTTAAG GAAAGGTAAA GGATAATAGT AACTGGGTTT
          TCCCGCAACG ACACAACAGA TATCCACACA AATTTTGTAT CGTAAAAGTT
          TTGTTGCTTT CCCCC--GTC ATCACAATGA TGAGCTTTTA ATCTGTATTT
          TAGTAAGTGC TAAATACACA TAAACTCACA TCAAGTTCTT GCTTAGATTC
          AAATTTACTG TAGACACAAT ATTCCTAGAG AGAATTTGCA GATATATTAG
          GTCATCTTAA AAGCTTCAAA TAAAGCCACC CTAGATCAAC CCTGACTGCT
          TTTTAGAAGG CCAGATCCTG AAGTTGAAAC TCAATTACTT TGGCCACCTA
          ATGAGA---A AGGACTCACT GGAGAAGGGC CTAATACTGG GAAAGATTGA
          GGGCAATAGA AGAAGGGGAT GGCAGAGAAA AGAGGTGGCT GGATGGAGTC
          ACTGAAACAG TAGGCATGAG CTTAAATGGA CTCCAGAAGA TAGTAGAGGA
          CAGGAAGGCC TGGAGGAACG TCGTCCATGG GGTCGAGATG GGTCAGACAC
          GACTTCGCAA CTAACAATAA CAACAAAAAC TTATTACAAC AGTAACTATG
          TGAGCACTAG TTACAAGCCA CAATACACGT CAAGATCTAA ACTGAAAAAC
          CTCAGAGACA TCAAATAAAT TTTAAAAAAC TGAAAGAAAG TAATTTTAAA
          TCCAACTTAA TGCATTGGCA TTCTGAATAA ATGCCTGCAA AGAACCTGTT
          TTNNNNNGCC AAGCATTCAA CATAGCAACA TATGCTACTA AAACATAGCC
          ATTTGACAGC ATGAACTCAG AATGCAGGTT GCCCACCTTG CTCTAAAAAA
          ATAGCAATAT AAAATTCCCT CTTAAAAAGT ACCATCATT- AAAAGTACAG
          GATCTGTGAG CAGAGTAGAA TCTGCACTTA CTGGAGCTGC GGTACAATCC
          CGGAGCTTTC GGAAGCAGGG GTGGCAGGCG TTATAGGAGT CATGGGAGTT
          TTATTCTTCA AACATTCCAT CAACAACAAG GTCTTACAGG TAATGGCTTT
          CAAAATCACT TGGCAGATTC TTTAACTCTT AGTTTTTAAA TGTCTGCTTT
          TTACTTTGCG TATATAGCAG CTTTGGATAT AAAAGTAAAA ACTTTCTTTT
          TCTAATAAAA TTGCTCCAGT TGTCAGCTTT GTACAGTGGT GGATTGGTGG
          AATCTTCGAA TTGGGAAATA AGGTTTCAGG ATTAGACTTA ACTTTGACAT
          GCATTTTTAG ACTGCTCAGA AAAACATGAG TACCAAGGAC CCCAGTATGG
          GGGTCCTTGG TGCTCTCTCT ACTTGGTTGT TTCATTACCC ATGCTAGGTA
          ACATCATCAG TGCTAATAAG GAGTGGGGTT TACTCTCAGA TTATATTCTA
          GTGCAGGGGT CTCCAACCCC CGGTCTGTGG ACCAGTACTG GGCTGCAGCA
          TGCCATTAAC CGGTCCACAT AAAAAAAGCC CCATCCATGG GAAGCA----
          ---------- -------CTC TCCGGTCCAC AGAAAAATCT TTCTCCATAG
          AATTGGTCCC TGGTGCCCAA AAGGTTGGGG ACCTCTGTTC TAGTGACTTG
          TCCTGCCAGC ATGGATAGGA ATGGTCTTGG AGGTTCTTTG GATGGGTTGT
          TTACTATTAG CTTCTTTGGC AGTTCATTGA TTGGCGTATG TTATTTACTT
          CTT-ATGTTA AACTTGCTAT TAATCTATGC TTATCTGGAT ATTGACTGCT
          GTTGAGGAGG TATTTGGGGG ATTCGTTATT CCCTTTTTGG CTTGCTGATT
          ATCTCCTTTG CACCATATGT AGATGTTGTC TATGCCTGTG TGTCTGTCTT
          TACTCAAAGC ACAAAATAAA TCTTGCAAGA CTACTGTTGC TTTTTTAAAA
          GTAAGTGTGC ACTAATGCTC TGAAATATAA TCTGCAAACT ATGTTTAGAA
          GGTCAAGCAA CTGGCACAAC TAGTGAGGAA TTCCAATTAT CTCTCACTTA
          CTTAACCCCT TGACAGGGCT AATCCAACTT CTTGCATCTG CCAATACAAT
          TTGTTTATAA AGATATCTAC TTAAATGCAT ACCTTTTCCA ATCAACTTAT
          AACCTTATTA CATTCACTGA ATACAATGAC ATAGCTATAT AACAATTACC
          TTTCTAGTTA TACTTCTCCA ATACTCCCCC CATGCATTTA CTTAATTTCT
          TTTTTAGGTC TACAAAATCC ACTCTATGCA ATTTGTCATA ACTATAGTAC
          ATTAAGATAA AATGCCAAAT AAGGTTTCAT CAGCAAAACT AAAAGTGTTG
          ATGGCATCGG GCTCCCAGCG TCCTGTCTGG ACGTTGAGAT GGAGAACCAG
          TTTTCCACAA AACATGGCCA CTTGGGGGGT CCCCAGGGTG GGCCCAAGGG
          ATGCCCCTAT TCCCTGAAAG CACAAAAAGA GGGGGAAAAG ATTAGTCGAC
          ATGTCTGGCA AAATGCCAAG CAGATTGTGG CTGGGATAGG ACCACAGCCA
          AGGTGACATC CATGGGGCAT CATCTGTCAC GCAAGGTTCT TCCACTT-AG
          CAAATTCCGC CATGATCTAG ATGGGAGG-- --AGAGAGAG GGCCGTGAAG
          ATCGTGGCCA ACAGAAGGCC CCATCAACAC CATGCGCAGA AAACACCACT
          GGAAAAATCT AACACATGCT GGACAGATAC AAACCTTCAT TGCAGGTGTT
          AAGGCAAACC ACACCCTTTC CGTATTGGGC AAATTTTCAG TTTTACAATT
          TTAAGAAAAC ATGATNNNNN TTTATTTGAA AGAGCAGATA AAAACCTTTC
          CAGATCCAGC AAGAGAAGAT TCAGATCAGA AAAGAAAATC CTGCAGAGCT
          GGGGGAATAA AAGGAAGAAA GGAAGGAAGA AAAAAA-GAT GAACAAAGAG
          AATGAAAAGA TTGCAAAGTA TCCTTTTTGT AGGCAGGAGA AGAAAGCAAA
          AAAGTATAGA GGCGAAATGC TGGGCAGGTT TGCAAGGGAC CACACACAAA
          TACACACCTG AGTCATCTTC TCTCTGTTGG CCTTGGGGTT CAGGGGGGCT
          TCTGTCAACA ACACGGGATG CTCTTCCGGG GCAACTATGC CACAATTAGA
          CACTGTTCAC ATCCTTACAA TTTACCTATG AACCTGACTA ACCCTTACCC
          TAATACTACT AAAAATTAAA ACCTTCACAA TAATTACTAA ACCAAAAAAC
          AACCCCAGTC ACTCCTTACA ACTAACAACA CCCCAATTAC CATGAACATA
          AACATATTCG AACAATTTAT CAGCCCAGAA CTTATTCTTA TTCCCACAGC
          ACCTCTATCA ATCATAATAC CGTATCTTTT GATTTATCAC AAGCCTAAGC
          TACTAGGAAA TCGCATAACA ACTGCCACCA CTAAATTCCT AAAGATGTTT
          ATATTAAACA TGACAAGTCA ACTTACCCCA AATGGACAAA AATGATCACC
          CCTACTAGCC GGCCTTATTC TTATACTTCT ACTATCTAAC CTATTAAGCT
          TATTACCCTA TACTTTCACC CCCACTTCTC AACTATCAAC AAATATAGCC
          TTAGCCCTCC CCCTATGACT AGCCACCATT ATTATAGGAA TAAAAGACAA
          ACCCTCCATA ACATTAGCCC ACTTATTACC AGAAGGCTCC CCAACCCCCC
          TGATCCCATT TATAGTCCTA ATCGAGACAG CGAGCCAACT AATGCGACCC
          ATCGCCCTAG GAGTTCGACT CACGGCCAAC ATCACCGCCG GCCACCTCCT
          A
Sistru037 CAGTCAGAGC ATAATATAAC TAAAATCAAT CAATCCGAAT AAAGCTGGAA
          GAGACATTAG GGGTCCTCTA GTACAGCCCC CTGCTCAAGC AGAAGAACTT
          ATACCATTTC AGACAAGTGA CTGTCTAGTC CAGACATGTC AAACTCGCAA
          CGTCACG--- ---------- --------TG ACGTCGCACA ACGTATCNGA
          GCTTTTTTGC CATTGCCAGC AATGGGGTGG GCACGGCTCC GGTATGATGA
          AACCGGCCTG CCTACTGCTG TGACACACAT AACAAAAATA ATAGAAACAT
          TCTAGTTTTG GCTTCTTTGA TTTGAGATGT TGCACTTTTA AATATCTGTA
          TTTCCCATTA AGTTGGATTC ATTTAATATT TACTGTGCCT GAAACCTTCT
          TAAACC-CAA ACAAAGCAAT GTGATGTATT GCTTTAACAT AATTTTTATA
          TATGGAATAG CAAATTCAGA AACAGTTATA TTTTATCCAG ATAAGGTTAC
          TTTTTTTAAT TGATTTAGCT GCTCTAGGAG ATCAGTTGTC CCCCAAATGA
          ATACTAGATA CTCATAATTT TACTTTTTGG CTACCCTTTA TAATCTTTTC
          CAGATAGAAA AGCAACACTA TACACCTCTA ATGGAGAGCT AGAATGGTAA
          TGGTATTGGA TTAAAATCAA ACAGACTGAG ATTCAAGTCC AT--------
          ---------- ----CTCAAC CATG------ ---------G T-------AA
          CTCA------ ---------- ---------- -CTAGATAAA TTTCAATCAG
          TCACTTTTTC ACAACCTAAT TTGTTCCATA CATGGAACGG AGGAAAGAAT
          ACTTTTCATC CCATCATGAG TTCCCACAGG AAAAATGGGA TAAAAATTGG
          AGAAATCATA TGAATTTCAG TAATGAATTT CACTGAGTTC AACAGAGCTT
          ATTCATAAGG AAGTATCGGA AAAAAAATTA CCCCCAAATC CTCTGTAGGA
          GGATGATTTG CAAATATATT TCAAAAACGT TTTGCAGGTG CTATATAAAA
          CTATAAAGCA TTTTGTCAAG CTGATCTCCT GGTAAGAGAT GAAAAGGGGT
          AGATGATGGC TGTTAGTTGG -CTTATTGGA TTTGGGAAGA GATGG-AGGT
          GCAACCTTTA CTATTCTGCC GGATAGCAGA GGTGGGAGTA CGTGGCGGCA
          AGAAATGGCT TCATGCCGCT CTTTTTATTG CTGCTAT--T TTCCTCAAGA
          CTAAAAGAAA CTTTTCTTTC ATAGGTATGA TAATGAATAT GGATACAGCA
          ACCGTGTTGT GGACTTGACA ATTACAAGGA AAAGTCTTTT AATCAGTGTA
          GTCAGTTTTG CCATCTCAGT GAATTCTATC AAATTCACTA TCTTTCAATG
          CAGGAATTTG TAAGACTTTC CATCTGTGTT CATGCGAAAG TCTCACTGCT
          GCTGTCATAT AAGGAAACAA AATTCCATGT TTTCTTTCAA TCTATTCATC
          TGTCAAGCCT AATGCCACTT TTTTGTTGTG CTCTTTAGTT GATCGACCAT
          CTTCTTGAGG CAAGTGTGCT GCTCTTTCAT CCGTTGTTTG TCTCTTGAAT
          TCCTGGGTCT GAAGGTCAAA GGCATCTCTT GACTGCTTAA CC--------
          ------ATCA CTGGCCACTG AGAGATAGCC CAGGGATATT CACTTTAGGG
          CCGTTTCTTC CCTGTTGCTG ACCTGTCTGA AGAAATGGAG AGACACAGTC
          ACATCCTCCC TCCGTTCAGG GGCCTTTCTT CAGGGTTTTT CCTCCCCAGT
          AAATCTGTCT TTTATTTAAC ACACATTGAC ACTAGGACTG AAACCAGATA
          TTTTATAACT TACCCTAAAA GGCAAGAATT CTATAAATTC CTAGCATCTC
          CCATCATTAG CTGAATCGAG TCTGATATCC AAAACATCTG GAGGGCACTC
          CCTTATCTCT TGTAAGTTCT GAAAACTATA CAAGGATAAC ATACATTGGG
          GATTTGTGGA AGCACAGGAA TTAAATATTG CTCTCTGTAA CAGCAATTTA
          GAGAAGCAGT TACATTTCTT CTTGTCATTC CAGTTGCCTT TACACTGAAC
          TCTGGTTGAA ATGATTCTTG TTGAATACAG CAAATATTGA TTGGGTTGTT
          TGACCCTAAG GTTGACAGAA GCCAGCAGAT AGTGGTTACA GCTCTTCATC
          CGGTAGCGCT TATCGCTTGT AAACCCAAAA GGGGTTTTTT GCACTTGTCT
          TCATCTAATG ATTTCACGTA TTTCACTTTC ACTGTATGCT TTTATCTATT
          TTTCAAAAGG TTGCAAGGTT TACTCAAGTG TGCTGTCTAT TTTTGTCTGT
          ATAATGCATA TGACTGTACT TTTTTGATAG CTTCTTGGCA AGAAACAAAA
          CATAGTTGAG ACACAGTTCT ATAGCAAAAT CACTGAATAT GACTTTGTCT
          TAATTAAATG GAATTTAGGC TAGAAGACCA CAATGACAGC ACTAATATTT
          AGAGCAGCCT TTCTCAATCG GATGTGAGCT CAGGTGACAT CAAGCCAGGA
          ATCTCATGAA GCTGCTCACA CACAATATCA TCACAACAGC TGGAGAATCA
          GATGATAAGA CACCATTTCC AAGCCCTCAG ACTTTGCTAC TAGAGAGGAG
          AGCAGAACAG AGAAGCTCAA TGAGGCTCCT TCCCAAACAA GGGAGGAACT
          AACTTAATTA AAGTTAGCTG ACTGCAGCCT GATTTAAGAT TAAATTTGGA
          GCCACACTAA AAAACAGCAG GTTGTTGCTT GAGCGAGCAA AAGAACTTGA
          CTTACATATT ATTGGAGTCA GGTAAGTTTA AAAAAAA--- --TGGAAAGA
          TGCTCCTATT TCTTTCCGTT AGCTTCATTT TAAAAATGGC TAAACTCTAC
          CCAATTTTCC CCCCAAGTTT CCATGTTGGA AGTGGATGTA CAGATCCTGA
          GTCTTTTGTG CAAGCTATTT CTGATGCACG TTGCGTTTTC GATATGGGGG
          TAAGTACAAT CTAAGCACTA GTTTAATTTA TTTGAGCATT AGTAAGATTC
          TTAGGAAGTT TCTACTTCAT TATTGAATGC AAAGTATTAA AATATAATTA
          GTATTCTTTA TGAATCAATT AGACTGATAT CTTGAATTAG TTAAATATCT
          TGTTTAAAAC AACAATTTTT ATAATTGCTT AGTTAACAAG TCCTTTTGGT
          ATTTATGGAG GCATTGGTAC ACAAAGGTAA TAAAATTGAC TGGTGCCTTA
          GGAACATTAT TCTCGTGCTG GGAACATGAA AAGAGCCCCA AACTGGGTGT
          CCCCGGGCAA CGGTGGTACC CCTGCTAATT CCTTCAACCC AGAAGCACCT
          CGGCGCTTCT GAGACGAGCA CAGTGCAACG GTAGCACGGT CAAGCTTTGA
          GAAGAAAAGT CGGTGGCTGT TTGCCGTCT- ---------- --CCAAACTT
          AGCAATTTAA GGNCTTGTGG ACTTCAACTC CCAGAATTCC TCAGCCAGCC
          TCGTCCCGCC GGAGAATTCT GGGCGTTG-A AGTCCAGAAA GTTTTCAAAG
          TTTTGGGCCC AAGGCAGGAT GGCGAGTTTC GTCTCCCAGC CCATGGAGAC
          CGACTCTCTG TGGTTTAGGT TCTGGTGATT AGGATGGTTC TATGGTTACT
          GAAATGGCGT GAAACGTGAA GCGTAAAGCT CNNNNNCTTT TTTCTCTCTG
          TGTCTGTTTT CTAACTTTTG TTTTTTCTGT ATTTTTATTT TACAATGAAA
          CTTAATAATA AAATTTATTT TAGAAAAGGA AGGAATTTAC TCTCTCTAGG
          GCCAATGGGT CGGTGTTTTA TGGAGGGGGA CCCAAACTCA AGGAGGAATT
          CCTGGCTATG AGAACTATGA AACAGCAGAG TCACTTTTCA AGCCAAGGGG
          GTGTCGGATT CCTACCCTAA AGGGGTTGGA CTAGGTGACC TCTAAGGGAC
          CCTTCTGCAT TCTGGAACTC ACCTCGCTGT AGATGTTCTT CTGGAAGTCC
          AGCTCCTCCT TCAGGGTCTG CAGCCTTCCT TACTGAGTGA GCACCCATCG
          AAAGCAGGCA AAGCACTGAG AACAATTTGC TTGCAGAAAT CTGTTTCCTG
          TCACATAAAC ATATTCTCTC ATAGAATTCA AGCAATGATT CCCCAATCCA
          GCAAACCATC ACTTGTACTG TTTCACAGCA CTCAAGAACC CAAGGGCTGG
          GGCTGATGGG AGCAGGAGCA TAATACTTCA TGATGTTGGA GTATGTACTT
          CTTGACTTAC AACCGCAATT GGGAATGGAA CCTCTGTTGC TAAATGAAAC
          AGTTGGTAAA TAAGACGTGG CCAATTTTAC AACTTTTTTT CTCCATGGTT
          TTTAAGTGAA TCACCCCAGT TGTTAAGTCA ACCATACAGT TGTCTGAACG
          AAGCACACCA TTATTAAGTG AATCTGGCTT TCTCCATTGA CTTTGCTTCT
          GATTGGGCAA ATTGTGAACC TCCTGGCCTG TGACTTTTGA TAGTTCCGAC
          TTTACTAACC CAGATTTAAG GAAAGGTAAA GGATAATAGT AACTGGGTTT
          TCCCGCAACG ACACAACAGA TATCCACACA AATTTTGTAT CGTAAAAGTT
          TTGTTGCTTT CCCCC--GTC ATCACAATGA TGAGCTTTTA ATCTGTATTT
          TAGTAAGTGC TAAATACACA TAAACTCACA TCAAGTTCTT GCTTAGATTC
          AAATTTACTG TAGACACAAT ATTCCTAGAG AGAATTTGCA GATATATTAG
          GTCATCTTAA AAGCTTCAAA TAAAGCCACC CTAGATCAAC CCTGACTGCT
          TTTTAGAAGG CCAGATCCTG AAGTTGAAAC TCAATTACTT TGGCCACCTA
          ATGAGA---A AGGACTCACT GGAGAAGGGC CTAATACTGG GAAAGATGGA
          GGGCAATAGA AGAAGGGGAT GGCAGAGAAA WGAGGTGGCT GGATGGAGTC
          ACTGAAACAG TAGGCATGAG CTTAAATGGA CTCCAGAAGA TGGTAGAGGA
          CAGGAAGGCC TGGAGGAACG TTGTCCATGG GGTCGAGATG GGTCAGACAC
          GACTTCGCAA CTAACAATAA CAACAAAAAC TTATTACAAC AGTAACTATG
          TGAGCACTAG TTACAAGCCA CAATACACGT CAAGATCTAA ACTAAAAAAC
          CTCAGAGACA TCAAATAAAT TTTAAAAAAC TGAAAGAAAG TAATTTTAAA
          TCCAACTTAA TGCATTGGCA TTCTGAATAA ATGCCTGCAA AGAACCTGTT
          TTNNNNNGCC AAGCATTCAA CATAGCAACA TATGCTACTA AAACATAGCC
          ATTTGACAGC ATGAACTCAG AACGCAGGTT GCCCACCTTG CTCTAAAAAA
          ATAGCAATAT AAAATTCCCT CTTAAAAAGT ACCATCATT- AAAAGTACAA
          GATCTGTGAG CAGAGTAGAA TCTGCACTTA CTGGAGCTGC GGTACAATCC
          CGGAGCTTTC GGAAGCAGGG GTGGCAGGCG TTATAGGAGT CATGGGAGTT
          TTATTCTTCA AACATTCCAT CAACAACAAG GTCTTACAGG TAATGGCTTT
          CAAAATCACT TGGCAGATTC TTTAACTCTT AGTTTTTAAA TGTCTGCTTT
          TTACTTTGCG TATATAGCAG CTTTGGATAT AAAAGTAAAA ACTTTCTTTT
          TCTAATAAAA TTGCTCCAGT TGTCAGCTTT GTACAGTGGT GGATTGGTGG
          AATCTTCGAA TTGGGAAATA AGGTTTCAGG ATTAGACTTA ACTTTGACAT
          GCATTTTTAG ACTGCTCAGA AAAACATGAG TACCAAGGAC CCCAGTATGG
          GGGTCCTTGG TGCTCTCTCT ACTTGGTTGT TTCATTACCC ATGCTAGGTA
          ACATCATCAG TGCTAATAAG GAGTGGGATT TACTCTCAGA TTATATTCTA
          GTGCAGGGGT CTCCAACCCC CGGTCCGTGG ACCAGTACTG GGCTGCAGCA
          TGCCATTAAC CGGTCCACAT AAACAAAGCC CCATCCATGG GAAGCA----
          ---------- -------CTC TCCGGTCCAC AGAAAAATCT TTCTCCATAG
          AATTGGTCCC TGGTGCCCAA AAGGTTGGGG ACCTCTGTTC TAGTGACTTG
          TCCTGCCAGC ATGGATAGGA ATGGTCTCGG AGGTTCTTTG GATGGGTTGT
          TTACTATTAG CTTCTTTGGC AGTTCATTGA TTGGCGTATG TTATTTACTT
          CTTGATGTTA AACTTGCTAT TAATCTATGC TTATCTGGAT ATTGACTGCT
          GTTGAGGAGG TATTTGGGGG ATTCGTTATT CCCTTTTTGG CTTGCTGATT
          ATCTCCTTTG CACCATATGT AGATGTTGTC TATGCCTGTG TGTCTGTCTT
          TACTCAAAGC ACAAAATAAA TGTTGCAAGA CTACTGTTGC TTTTTTAAAA
          GTAAGTGTGC ACTAATGCTC TGAAATATAA TCTGCAAACT ATGTTTAGAA
          GGTCAAGCAA CTGGCACAAC TAGTGAGGAA TTCCAATTAT CTCTCACTTA
          CTTAACCCCT TGACAGGGCT AATCCAACTT CTTGCATCTG CCAATACAAT
          TTGTTTATAA AGATATCCAC TTAAATGCAT ACCTTTTCCA ATCAACTTAT
          AACCTTATTA CATTCACTGA ATACAATGAC ATAGCTATAT AACAATTACC
          TTTCTAGTTA TACTTCTCCA ATACTCCCCC CATGCATTTA CTTAATTTCT
          TTTTTAGGTC TACAAAATCC ACTCTATGCA ATTTGTCATA ACTATAGTAC
          ATTAAGATAA AATGCCAAAT AAGGTTTCAT CAGCAAAACT AAAAGTGTTG
          ATGGCATCGG GCTCCCAGCG TCCTGTCTGG ACGTTGAGAT GGAGAACCAG
          TTTTCCACAA AACATGGCCA CTTGGGGGGT CCCCAGGGTG GGCCCAAGGG
          ATGCCCCTAT TCCCTGAAAG CACAAAAAGA GGGGGAAAAG ATTAGTCGAC
          ATGTCTGGCA AAATGCCAAG CAGATTGTGG CTGGGATAGG ACCACAGCCA
          AGGTGACATC CATGGGGCAT CATCTGTCAC GCAAGGTTCT TCCACTT-AG
          CAAATTCCCC CATGATCTAG ATGGGAGG-- --AGAGAGAG GGCCATGAAG
          ATCGTGGCCA ACAGAAGGCC CCATCAACAC CATGCGCAGA AAACACCACT
          GGAAAAATCT AACACATGCT GGACAGATAC AAACCTTCAT TGCAGGTGTT
          AAGGCAAACC ACACCCTTTC CGTATTGGGC AAATTTTCAG TTTTACAATT
          TTAAGAAAAC ATGATNNNNN TTTATTTGAA AGAGCAGATA AAAACCTTTC
          CAGATCCAGC AAGAGAAGAT TCAGATCAGA AAAGAAAATC CTGCAGAGCT
          GGGGGAATAA AAGGAAGAAA GGAAGGAAGA AAAAAAAGAT GAACAAAGAG
          AATGAAAAGA TTGCAAAGTA TCCTTTTTGT AGGCAGGAGA AGAAAGCAAA
          AAAGTATAGA GGCGAAATGC TGGGCAGGTT TGCAAGGGAC CACACGCAAA
          TACACACCTG AGTCATCTTC TCTCTGTTGG CCTTGGGGTT CAGGGGGGCT
          TCTGTCAACA ACACGGGATG CTCTTCCGGG GCAACTATGC CACAATTAGA
          CACTGTTCAC ATCCTTACAA TTTATCTATG AACCTGACTA ACCCTTACCC
          TAATACTACT AAAAATTAAA ACCTTCACAA TAATTACTAA ACCAAAAAAC
          AACCCCAGTC ACTCCTTACA ACTAACAACA CCCCCATTAC CATGAACATA
          AACATATTCG AACAATTTAT CAGCCCAGAA CTTATTCTTA TTCCCACAGC
          ACCTCTATCA ATCATAATAC CGTATCTTTT GATTTATCAC AAGCCTAAGC
          TACTAGGAAA TCGCATAACA ACTGCCACCA CTAAACTCCT TAAGATGTTT
          ATATTAAACA TGACAAGTCA ACTTACCCCA AATGGACAAA AATGATCACC
          CCTACTAGCC GGCCTTATTC TTATACTTCT ACTATCTAAC CTATTAAGCT
          TATTACCCTA TACTTTCACC CCCACTTCTC AACTATCAAC AAATATAGCC
          TTAGCTCTCC CCCTATGACT AGCCACCATT ATTATAGGAA TAAAAGACAA
          ACCCTCCATA ACATTAGCCC ACTTATTACC AGAAGGCTCC CCAACCCCCC
          TGATCCCATT TATAGTCCTA ATCGAGACAG CGAGCCAACT AATGCGACCC
          ATCGCCCTAG GAGTTCGACT CACGGCCAAC ATCACCGCCG GCCACCTCCT
          A
Sistru038 CAGTCAGAGC ATAATATAAC TAAAATCAAT CAATCCGAAT AAAGCTGGAA
          GAGACATTAG GGGTCCTCTA GTACAGCCCC CTGCTCAAGC AGAAGAACTT
          ATACCATTTC AGACAAGTGA CTGTCTAGTC CAGACATGTC AAACTCGCAA
          CGTCACG--- ---------- --------TG ACGTCGCACA ACGTATCNGA
          GCTTTTTTGC CATTGCCAGC AATGGGGTGG GCACGGCTCC GGTATGATGA
          AACCGGCCTG CCTACTGCTG TGACACACAT AACAAAAATA ATAGAAACAT
          TCTAGTTTTG GCTTCTTTGA TTTGAGATGT TGCACTTTTA AATATCTGTA
          TTTCCCATTA AGTTGGATTC ATTTAATATT TACTGTGCCT GAAACCTTCT
          TAAACC-CAA ACAAAGCAAT GTGATGTATT GCTTTAACAT AATTTTTATA
          TATGGAATAG CAAATTCAGA AACAGTTATA TTTTATCCAG ATAAGGTTAC
          TTTTTTTAAT TGATTTAGCT GCTCTAGGAG ATCAGTTGTC CCCCAAATGA
          ATACTAGATA CTCATAATTT TACTTTTTGG CTACCCTTTA TAATCTTTTC
          CAGATAGAAA AGCAACACTA TACACCTCTA ATGGAGAGCT AGAATGGTAA
          TGGTATTGGA TTAAAATCAA ACAGACTGAG ATTCAAGTCC AT--------
          ---------- ----CTCAAC CATG------ ---------G T-------AA
          CTCA------ ---------- ---------- -CTAGATAAA TTTCAATCAG
          TCACTTTTTC ACAACCTAAT TTGTTCCATA CATGGAACGG AGGAAAGAAT
          ACTTTTCATC CCATCATGAG TTCCCACAGG AAAAATGGGA TAAAAATTGG
          AGAAATCATA TGAATTTCAG TAATGAATTT CACTGAGTTC AACAGAGCTT
          ATTCATAAGG AAGTATCGGA AAAAAAATTA CCCCCAAATC CTCTGTAGGA
          GGATGATTTG CAAATATATT TCAAAAACGT TTTGCAGGTG CTATATAAAA
          CTATAAAGCA TTTTGTCAAG CTGATCTCCT GGTAAGAGAT GAAAAGGGGT
          AGATGATGGC TGTTAGTTGG -CTTATTGGA TTTGGGAAGA GATGG-AGGT
          GCAACCTTTA CTATTCTGCC GGATAGCAGA GGTGGGAGTA CGTGGCGGCA
          AGAAATGGCT TCATGCCGCT CTTTTTATTG CTGCTAT--T TTCCTCAAGA
          CTAAAAGAAA CTTTTCTTTC ATAGGTATGA TAATGAATAT GGATACAGCA
          ACCGTGTTGT GGACTTGACA ATTACAAGGA AAAGTCTTTT AATCAGTGTA
          GTCAGTTTTG TCATCTCAGT GAATTCTATC AAATTCACTA TCTTTCAATG
          CAGGAATTTG TAAGACTTTC CATCTGTGTT CATGCGAAAG TCTCACTGCT
          GCTGTCATAT AAGGAAACAA AATTCCATGT TTTCTTTCAA TCTATTCATC
          TGTCAAGCCT AATGCCACTT TTTTGTTGTG CTCTTTAGTT GATCGACCAT
          CTTCTTGAGG CAAGTGTGCT GCTCTTTCAT CCGTTGTTTG TCTCTTGAAT
          TCCTGGGTCT GAAGGTCAAA GGCATCTCTT GACTGCTTAA CC--------
          ------ATCA CTGGCCACTG AGAGATAGCC CAGGGATATT CACTTTAGGG
          CCGTTTCTTC CCTGTTGCTG ACCTGTCTGA AGAAATGGAG AGACACAGTC
          ACATCCTCCC TCCGTTCAGG GGCCTTTCTT CAGGGTTTTT CCTCCCCAGT
          AAATCTGTCT TTTATTTAAC ACACATTGAC ACTAGGACTG AAACCAGATA
          TTTTATAACT TACCCTAAAA GGCAAGAATT CTATAAATTC CTAGCATCTC
          CTATCATTAG CTGAATCGAG TCTGATATCC AAAACATCTG GAGGGCACTC
          CCTTATCTCT TGTAAGTTCT GAAAACTATA CAAGGATAAC ATACATTGGG
          GATTTGTGGA AGCACAGGAA TTAAATATTG CTCTCTGTAA CAGCAATTTA
[truncated: 158,391 more chars]
