# Supplementary material for: On simulated annealing phase transitions in phylogeny reconstruction
Source: Mol Phylogenet Evol. 2016 Aug;101:46–55. doi: 10.1016/j.ympev.2016.05.001 (PMC4912009; doi:10.1016/j.ympev.2016.05.001)
Supplement: Supplementary data 3 [file mmc3.zip › matrices/sphaero-4gene.phy]

28 5489
Chloro001 -----------------------------------------------------------------------------------------------------------------------------------------------------------------------------------------------------------------------------------------CCAAAACGTTGAATCAATGTTAAACCACCACTTAGGCGGTTTATTAGGTTTAGGTAGTTTATCTTGGGCAGGCCACCAAATTCACGTTTCATTACCAGTAAACAAATTATTAGATGCTGGTGTGGATCCAAAAGAAATTCCGTTACCTCATGAATTTTTATTAAACAAATCAATTATTGCAGATCTATACCCTAGTTTTGCAAAAGGTTTAGCTCCTTTCTTTACATTAAACTGGGGCGAATACAGTGATTTCTTAACTTTCAAAGGAGGTTTAAACCCTGTAACAGGTGGTTTATGGTTAAGTGATACGGCGCACCACCACGTAGCTATTGCTGTTTTATTCTTAGTTGCTGGTCACCAGTACCGTACTAACTGGGGCATTGGTCACAGTATCAAAGAGATCCTTGAGTCTCACAAGGGCCCATTCACAGGTGAAGGTCACGTAGGTTTATATGAAATTTTAACAACTTCATGGCACGCACAATTAGCTATTAACTTAGCTTTATTTGGTTCGCTATCAATTCTTGTAGCTCACCACATGTACTCAATGCCTCCATACCCATACTTAGCTACTGATTATGGTACACAATTATCATTATTCACACACCATATGTGGATTGGTGGTTTCCTTGTAGTAGGTGCAGGTGCTCACGCTGCAATTTCTTTAGTTCGTGACTATGATCCAACTAATAACTATAACAACTTATTAGACCGTGTAATCCGTCACCGTGATGCTATCATTTCACACTTAAACTGGGTATGTATTTTCTTAGGTTTCCACAGTTTTGGTTTATACATTCACAACGATACTATGAGTGCATTAGGCCGTCCTCAAGATATGTTCTCAGATACTGCTATTCAATTACAACCTGTTTTTGCACAATGGATTCAAAACACACACTTCGCTGCTCCACAATTAACAGCACCAAATGCTTTAGCTGCAACAAGTTTAACATGGGGTGGTGATGTAGTTGCTGTAGGTGGTAAAGTTGCTTTAATGCCAATCTCGTTAGGTACGGCTGACTTCCTTGTACACCATATTCACGCATTTACTATTCACGTAACTGTTTTAATTCTATTAAAAGGTGTGTTATTCTCTCGTAGCTCTCGTCTAATCCCAGATAAAGCTAACTTAGGTTTCCGTTTCCCTTGTGACGGTCCAGGTCGTGGTGGWACTTGTCAAGTTTCTGCTTGGGACCACGTGTTCCTTGGTTTATTCTGGATGWACAACTCTTTATCAATCGTTATTTTCCACTTCAGCTGGAAGAYGCAATCTGATGTTTGGGGTACTGTTACTGATGCAGGTGTATCTCACATTACAGGTGGTAACTTTGGTCAAAGTGCTAAC------------------------TGGGTAACTGACCCAGTTCATGTTCGTCCAATTGCTCACGCTATTTGGGATCCACACTTCGGTCAACCTGCTGTTGATGCATTTACTCGTGGTGGCGCATCAGGTCCTGTAAACATTGCGACATCTGGGGTGTACCAGTGGTGGTATACGATCGGTTTACGCTCTAACCAAGAATTATATGTAGGTTCTGTATTTTTAGCATTAGTTTCAGCAGTTTTCTTATTTGCTGGCTGGTTACACTTACAACCTAACTTCCAACCTTCATTATCTTGGTTCAAAGACGCTGAATCTCGTTTAAACCACCACTTAGCTGGTTTATTTGGTGTAAGTTCATTAGCTTGGACTGGTCACTTAATTCACGTTGCTATTCCAGAAGCTCGTGGTCAACACGTAGGCTGGGATAACTTCTTATCAGTTTTACCACACCCACAAGGTTTAGCTCCTTTCTTCTCAGGGAACTGGGCAGCATATGCTCAAAACCCAGATACAGCATCACACGTATTTGGTACATCTGAAGGTGCAGGTACTGCTATTTTAACTTTCTTAGGTGGTTTCCACCCACAAACTCAAAGTTTATGGTTAAGTGATATGGCTCACCACCACTTAGCTATTGCTGTAATCTTTATTGTTGCTGGTCACCAGTACCGTACTAACTTTGGTATCGGTCACCGTCTACAAGCTATCTTAGACGCTCACCGTGCTCCTAGTGGTAATCTTGGTGAAGGTCACAAAGGTTTATTCGACACTGTAAATAACTCTTTACACTTCCAATTAGGTTTAGCTTTAGCTTCTGTTGGTACAATCACTTCATTAGTTGCACAACACATGTACTCATTACCACCATACGCTTATTTAGCTATTGACTTCACAACTCAAGCTTCGTTATACACTCACCACCAATACATTGCAGGCTTCATCATGACAGGTGCGTTTGCTCATGGTGCTATTTTCTTTATTAGAGATTACGATCCAGAACAAAACAAAGGGAACGTTTTAGCTCGTATTCTTGATCACAAAGAAGCTATCATTTCACACTTAAGCTGGGTATCTTTATTCTTAGGTTTCCACACTTTAGGTTTATACGTTCACAACGACGTTGTACAAGCATTTGGTACTCCAGAAAAACAAATCTTAATTGAGCCTGTTTTTGCACAATGGATTCAATCTGCTCATGGTAAATCATTATATGGTTTTGATTTATTATTAAGTTCTTCTTCTAGTGTTGCTTTCTCTGCTGGTCAGAGCTTATGGCTTCCTGGTTGGTTAGACGCTATTAATAGCAACCAAAACTCTTTATTCTTAACTATTGGCCCTGGTGACTTCTTAGTACACCACGCTATTGCATTAGGTCTTCACACTACAACTTTAATTCTTGTAAAAGGTGCTTTAGACGCTCGTGGTAGTAAACTATTCCCAGATAAGAAAGATTTTGGTTACAGCTTCCCTTGTGATGGTCCTGGTCGTGGTGGTACTTGTGACATTTCAGCTTATGATGCTTTCTACTTAGCAGTATTCTGGATGTTAAACACAATTGGTTGGGTAACGTTCTACTGGCACTGGAAGCACTTAACACTTTGGCAAGGTAACGTTGCTCAGTTTGATGAGTCTTCAACATACTTAATGGGCTGGTTAAGAGACTACTTATGGTTAAACTCTTCTCAATTAATTAATGGTTACAACCCATTTGGTATGAACAGTTTATCAGTATGGGCGTGGGTA---------------------------------------------------------------GCAGTTTTAGGTTTTGGTGGTGTATACCACTCTTTAATTGGTCCTGAAACTTTAGAAGAATCATACCCATTCTTCGGTTACGTTTGGAAAGACAAGAACAAAATGACTAACATCTTAGGTTACCACTTAATCATTTTAGGTTGTGGTGCATGGCTTCTTGTACTAAAAGCTTTATACTTTGGTGGTATCTACGACACTTGGGCTCCTGGAGGTGAAGACGTTCGTATCGTTACAAACCCAACAACTAACGCAGCTGTAATCTTTGGTTATTTAGTTAAATCACCTTTTGGTGGTGACGGCTGGATTTGTAGTGTTGATAACTTAGAAGACATTATTGGCGGCCACATTTGGATTGGTACTTTATGTATTCTAGGTGGTATTTGGCACATTTACACTACTCCATGGCCTTGGGCGCGTCGTGCTTTTGTTTGGTCAGGTGAAGCTTACTTATCATACAGTTTAGGTGCAATTTCTGTAATGGGATTCATCGCTTGTTGTTTCTCATGGTTCAACAACACAGCATATCCTAGTGAGTTCTACGGCCCAACAGGACCAGAAGCAAGTCAAGCGCAAGCATTTACTTTCTTAGTTCGTGACCAACGTTTAGGTGCAAACGTAGCCTCTGCACAAGGTCCAACTGGTTTAGGTAAATATTTAATGCGTTCGCCAACAGGTGAAATCATTTTCGGTGGTGAAACAATGCGTTTCTGGGACTTCCGTGGTCCTTGGACAGAGCCACTACGTGGTCCAAACGGTTTAGACTTAAACAAACTGAAAAATGACATTCAACCTTGGCAAGAACGTCGCGCTGCTGAGTACATGACACACGCACCTTTAGGTTCTCTTAACTCTGTAGGTGGTGTAGCTACTGAAATTAACGCAGTTAACTTCGTTAGCCCTCGTTCATGGTTAGCATGTTCACACTTCTGTTTAGGTTTCTTCTTCTTTATTGGTCACTTATGGCACGCAGGTCGTGCTGCAGGTGTAAAAGACTACCGTTTAACATACTACACTCCAGACTACGTTGTAAAAGATACTGATATCTTAGCTGCATTCCGTATGACTCCACAACCAGGTGTTCCACCTGAAGAATGTGGTGCTGCTGTAGCTGCTGAATCTTCTACTGGTACTTGGACAACTGTATGGACTGATGGTTTAACTAGCTTAGACCGTTACAAAGGTCGTTGTTACGATATCGAACCAGTTCCGGGCGAAGACAACCAGTACATCGCTTACGTTGCTTACCCAATCGACTTATTCGAAGAAGGTTCAGTAACTAACTTATTTACTTCAATTGTAGGTAACGTATTTGGTTTCAAAGCTTTACGTGCACTACGTCTTGAAGACCTTCGTATTCCTCCAGCTTACGTTAAAACATTTGAAGGTCCTCCACACGGTATTCAAGTTGAACGTGACAAAATTAACAAATATGGTCGTGGTCTTTTAGGTTGTACAATTAAACCAAAATTAGGTTTATCAGCTAAAAACTACGGTCGTGCTGTTTATGAGTGTTTACGTGGTGGTTTAGACTTCACTAAGGACGACGAAAACGTAAACTCACAACCATTCATGCGTTGGAGAGACCGTTTCCTATTCGTAGCTGAAGCTATTTACAAAGCACAAGCAGAAACTGGTGAGGTTAAAGGCCACTATTTAAACGCTACTGCTGGTACTGCTGAAGAAATGTTAAAACGTGCACAATGTGCTAAGGAATTAGGTGTACCTATTATTATGCATGACTACCTTACAGGTGGTTTCACTGCTAACACTTCTTTATCTCACTACTGTCGTGACCACGGTCTATTATTACACATTCACCGTGCTATGCACGCTGTAATTGACCGTCAAAGAAACCACGGTATTCACTTCCGTGTTTTAGCTAAAGCTTTACGTATGTCTGGTGGTGACCACCTTCACTCAGGTACTGTTGTAGGTAAATTAGAAGGTGAACGTGAAGTTACTTTAGGTTTCGTAGACTTAATGCGTGACGACTACATCGAAAAAGATCGTAGCCGTGGTGTTTACTTCACTCAAGACTGGTGTTCAATGTCAGGTGTTATGCCAGTAGCTTCTGGTGGTATTCACGTATGGCAC--------
Pseudo002 AGTGCACAAGTTGTTTGGCCAGTAGTAGGTCAAGAAATCTTAAATGGTGACGTTGGTGGAGGATTCCAAGGAATTCAAATTACTTCAGGATTCTTCCAACTTTGGAGAGCTAGTGGTATTACAAGTGAATTACAACTGTATACAACAGCTATTGGTGGTTTAGTAATGGCTGCCGCTATGTTTTTTGCAGGTTGGTTCCACTACCATAAAGCTGCTCCAAAATTAGAATGGTTCCAAAATGTGGAATCTATGCTAAATCACCATTTAGCAGGACTTTTAGGTTTAGGAAGTTTATCTTGGGCAGGGCACCAAATTCACATTTCATTACCTGTTAACAAATTGTTAGATGCAGGTGTTGATCCAAAAGAAATTCCTTTACCACATGATTTACTGTTAAATAGACAAATTATGGCAGATCTTTACCCAAGCTTTGCTAAAGGTTTAGCTCCATTCTTTACGCTTCAATGGAATGAATACAGTGATTTCTTAACATTCAAAGGTGGGTTAAACCCTGTAACTGGAGGTTTATGGTTAAGTGACACTGCTCACCACCATTTAGCTATTGCTGTTCTTTTCTTAGTAGCTGGTCATATGTATCGCACTAATTGGGGTATTGGGCACAGTATGAAAGAAATCTTAGAAGCTCACCGTGGTCCATTTACTGGAGAAGGTCACGTTGGTCTTTATGAAATTTTAACAACTTCTTGGCATGCTCAATTAGCAATTAACTTAGCTTTATTTGGTTCGCTATCAATCATTGTTGCTCACCATATGTACTCTATGCCTCCTTACCCTTATATGGCTACAGATTATGGAACTCAACTTTCTTTATTCACACACCACACATGGATTGGAGGTTTTTGTATTGTAGGTGCTGGTGCTCACGCTGCTATTTTTATGGTTCGTGATTATGATCCTACAAACAACTACAACAATTTATTAGACCGTGTTATTCGTCACAGAGATGCTATCATTTCTCACTTAAACTGGGTTTGTATCTTCTTAGGATTCCACAGTTTTGGTTTATACATTCATAATGATACTATGAGTGCTTTAGGTCGTCCTCAAGACATGTTCTCAGATACAGCTATTCAACTTCAGCCTGTGTTTGCACAATGGATTCAAAAAACTCATTTCTTAGCACCTCAACTAACTGCTCCAAATGCTTTAGCTGCTACTAGCGCAACATGGGGTGGTGATTTAGTTGCTGTTGGTGGAAAAGTTGCTATGATGCCGATTTCTTTAGGAACTGCTGACTTCATGGTACACCATATCCATGCATTCACAATTCACGTAACAGTTCTTATTCTTTTAAAAGGTGTTTTATTTGCCCGTAGCTCACGCTTAATCCCAGATAAAGCAAACCTTGGTTTCCGTTTCCCTTGTGATGGTCCAGGACGTGGTGGTACTTGCCAAGTATCAGCTTGGGACCATGTTTTCTTAGGTCTTTTCTGGATGTATAATTCTTTATCGATCGCTATTTTCCACTTCTCTTGGAAAATGCAATCTGATGTATGGGGTACTGTAACTGCTAATGGGGTTAGTCACATTACTGGTGGTAACTTTGCACAAAGTGCAAACACTATTAATGGATGGCTTCGTGAT--------------------------------------------TTGGGATCCACATTTTGGTCAACCAGCAGTAGAAGCTTTTACTCGAGGTGGTGCTTCGGGTCCGGTAAATATTGCAACCTCTGGAGTTTACCAATGGTGGTATACTATTGGTATGAGAACAAACCAAGATTTATACATTGGTTCAGTTTTCTTAGCTTTAGTTTCAGCTTTATTTTTATTTGCAGGTTGGCTTCATTTACAACCGAGTTTTCAACCATCTTTATCTTGGTTTAAAGATGCAGAATCTCGTTTAAACCACCACCTTGCTGGTTTATTTGGTGTAAGTTCGTTAGCTTGGACTGGACATTTAGTTCACGTAGCAATTCCAGAATCGCGTGGTCAACATGTAGGTTGGGATAACTTCTTAACTGTACTTCCACACCCACAAGGTTTAACTCCGTTTTGGACAGGAAACTGGGCAGCTTATGCCGCAAATCCTGATTCTGCTAATCACCTTTTTGGAACATCTGAAGGTTCTGGAGAAGCGATTTTAACTTTCTTAGGAGGATTCCACCCTCAAACTCAAAGTCTTTGGTTAACAGATATGGCGCATCACCATTTAGCTATTGCAGTTATCTTTATTATTGCAGGTCACATGTACCGTACTAATTTTGGTATTGGACATCGTATGCAAGCTATTTTAGATTCACACATTCCTCCTGGTGGTAAATTAGGAGCAGGTCACAAAGGCTTATTTGATACTGTAAACAACTCATTACATTTCCAATTAGGTTTAGCTTTAGCATCAGTTGGAACAATTTGTTCTTTAGTAGCGCAACACATGTATGCTTTACCTCCTTATGCTTTCTTAGCACAAGATTTCACAACTCAAGCCTCTTTATACACTCACCACCAATATATTGCTGGTTTTATTATGTGTGGTGCCTTTGCTCACGGAGCTATTTTCTGGATTCGTGATTATGATCCAGAACAAAACAAAGGAAATGTTTTAGCAAGAATGCTAGACCATAAAGAAGCTATCATTTCTCACTTAAGTTGGGTTTCACTTTTCTTAGGTTTCCATACTTTAGGTTTGTATGTTCATAACGACGTTATGCAAGCATTTGGAACTCCAGAAAAACAAATTCTAATTGAGCCTGTATTTGCTCAATGGATTCAAGCCGCTCAAGGAAAAGCTTTATATGGTTTTGACTTCTTACTTTCTTCTTCATCTAGCCCTGCTAGTTCAGCTAGTCAAAGTCTTTGGCTTCCTGGTTGGTTAGAAGCAATTAACAATAACCAAAACTCTTTATTCCTTACAATTGGACCTGGTGATTTCTTAGTTCACCATGCTATCGCTTTAGGTTTACACACTACAACTTTAATTCTTGTTAAAGGTGCTTTAGACGCACGTGGTTCAAAACTTATGCCAGATAAAAAAGATTTTGGTTACAGCTTCCCTTGTGATGGTCCTGGTCGCGGTGGAACTTGTGACATTTCTGCTTGGGATTCTTTCTATTTAGCTGTATTCTGGATGTTAAACACTATTGGATGGGTAACATTCTATTGGCACTGGAAACACCTTACATTATGGCAAGGAAACGTTTCACAATTCGATGAATCTTCTACTTACTTAATGGGGTGGCTTCGTGACTATTTATGGTTAAATTCTTCTCAGTTAATTAACGGATACAACCCATTCGGTATGAATAGCTTAGCTGTATGGGGGTGGATGGGTGGGGAAATTATTGACACATTCCCATACTTTGNNNNNNGTGTACTTCACTTGATTTCTTCAGCTGTTTTAGGATTTGGGGGGGTTTACCACTCATTAATTGGTCCTGAAACATTAGAAGAATCTTTCCCATTCTTTGGTTATGTATGGAAAGATAAAAACAAAATGACTAACATTTTAGGTTACCACCTTATTATGCTAGGTTTAGGTGCATGGTTATTAGTTTGGAAAGCTATGTACTTTGGTGGAATTTACGATACTTGGGCTCCAGGTGGTGGAGATATCCGTGTTATTACTAACCCAACAACAAATGCTGGTGTTATTTTTGGATACCTATTAAAATCACCATTTGGTGGTGACGGTTGGATTGTTAGTGTAGATAATATGGAAGATATTATTGGTGGTCACATTTGGATCGGAACACTAGAAATCTTAGGTGGTATTTGGCACATTTATACAACACCTTGGCCTTGGGCTAGACGAGCTTTTGTTTGGTCTGGTGAAGCTTACCTTTCATACAGTTTAGGTGCGATTGCTTTAATGGGATTCATTGCTTGCTGTATGTCTTGGTTTAACACAACAGCTTATCCAAGCGAGTTTTACGGCCCTACGGGTCCTGAAGCGTCTCAATCTCAAGCCTTCACTTTCCTTGTTCGTGACCAACGTTTAGGTGCTAACGTAGCATCAGCGCAAGGTCCTACAGGTTTAGGTAAATATTTAATGAGATCACCAACAGGTGAAATCATTTTTGGAGGAGAAACAATGCGTTTCTGGGATTTCCGTGGTCCTTGGTTAGAACCATTACGTGGACCTAACGGTTTAGATTTAAACAAACTGAAAAACGATATCCAACCTTGGCAAGAACGTCGTGCAGCAGAGTATATGACTCACGCTCCATTAGGTTCTTTAAACTCGGTAGGTGGTGTTGCTACTGAAATTAACGCTGTTAACTTTGTATCACCACGTACTTGGTTAGCAACTTCGCACTTTGTTTTAGGTTTCTTCTTCTTTGTAGGTCACTTATGGCATGCTGGACGTGCA------------------CGTTTAACTTACTACACTCCTGATTACGTAGTAAAAGAAACAGACATTCTAGCTGCATTCCGTATGACTCCTCAACCAGGTGTTCCTGCAGAAGAGTGTGGTGCCGCTGTAGCAGCTGAATCTTCAACTGGTACTTGGACAACTGTATGGACTGATGGTTTAACAAGCTTAGACCGTTACAAAGGACGTTGTTACGATATCGAGCCAGTTCCTGGTGAAGACAACCAATACATTGCGTATGTTGCTTACCCAATTGACCTTTTTGAAGAAGGTTCAGTAACAAACCTATTCACTTCAATTGTAGGAAACGTATTCGGTTTCAAAGCTCTTCGTGCACTTCGTCTAGAAGATCTTCGTATTCCTCCAGCTTACGTTAAAACTTTCCAAGGACCTCCACACGGGATCCAATCTGAACGTGACAAACTAAACAAATACGGACGTAGTTTATTAGGTTGTACAATCAAACCTAAATTAGGTTTATCAGCTAAAAACTACGGACGTGCTGTTTACGAGTGTTTACGTGGTGGTCTTGACTTTACAAAAGACGACGAAAACGTAAACTCACAACCATTCATGCGTTGGAGAGACCGTTTCCTTTTCGTAGCTGAAGCTATCTACAAATCACAAGCTGAAACTGGTGAAATCAAAGGACACTACTTAAACGCTACTGCAGGAACTTGCGAAGAGATGCTTAAACGTGCTCGATGTGCTAAAGACTTAGGTGTACCTATCATCATGCACGACTACCTAACAGGTGGTTTTACAGCTAACACTTCATTAGCTCATTACTGTCGTGACGAAGGTCTTTTACTTCATATCCACCGTGCAATGCACGCGGTTATCGACCGTCAAAGAAACCACGGTATGCACTTCCGTGTTCTAGCTAAAGCTCTACGTTTATCAGGTGGTGACCACCTTCACTCTGGAACTGTAGTTGGTAAACTAGAAGGTGAACGTGAAGTTACTTTAGGTTTCGTAGACTTAATGCGTGACGATTACATTGAAAAAGACCGTAGCCGTGGTATCTACTTCACTCAAGACTGGGTTTCTATGGGTGGTGTTTTCCCAGTTGCTTCTGGTGGTATTCACGTATGGCACATGCCA--
Chromo003 -----------------------------------------------------------------------------------------------------------------------------------------------------------------------------------------------------------------AGCTGCTCCAAAATTAGAATGGTTCCAAAATGTTGAATCAATGTTAAATCACCATTTAGCAGGATTATTAGGTTTAGGATCTTTAAGTTGGGCTGGGCACCAAATTCACGTTTCTTTACCTATTAATAAATTGCTTGATGCTGGTGTAGATCCAAAAGAAATTCCTTTACCACATGATTTCTTATTGAATAGACAAATTATGGCAGATTTATACCCTAGTTTTGCAAAAGGGTTAGCTCCATTCTTTACTCTTCAGTGGAATGAATACAGCGATTTTCTTACTTTTAAAGGTGGTTTAAACCCAGTAACAGGGGGTTTATGGCTGAGTGATACTGCTCACCACCACTTGGCAATTGCTGTATTATTTTTAATAGCAGGGCATATGTACCGTACAAATTGGGGTATTGGACATAGCATGAAAGAAATTTTAGAAGCTCATCGTGGTCCATTTACTGGAGAAGGTCATGTTGGACTTTATGAAATTTTAACAACTTCTTGGCATGCTCAATTAGCTATTAATTTAGCTTTATTTGGTTCACTATCTATCATCGTGGCTCACCACATGTATTCTATGCCTCCTTACCCATATCTGGCCACAGATTATGCAACTCAACTTTCTATCTTTACACACCACATGTGGATCGGAGGTTTTTGTATTGTAGGGGCGGGTGCTCACGCTGCCATTTTTATGGTTCGTGATTACGATCCTACAAATAATTATAACAACCTATTAGATCGAGTAATTCGACACAGAGATGCTATTATTTCTCATTTAAATTGGGTGTGTATTTTCTTAGG------------------------------------------------------------------------------------------------------------------------------------------------------------------------------------------------------------------------------------------------------------------------------------------------------------------------------------------------------------------------------------------------------------------------------------------------------------------------------------------------------------------------------------------------------------------------------------------------------------------------GGTCTTAGATCCAATTCACGTTCGTCCAATTGCTCATGCTATTTGGGATCCCCATTTTGGACAACCGGCTGTTGAAGCTTTTACTCGAGGAGGGGCTTCTGGACCAGTTAATATTTCGACTTCTGGAGTATATCAATGGTGGTATACTATTGGTATGAGAACAAACCAAGATTTATATGTTGGTTCAGTTTTTTTAGCATTAGTATCAGCTCTTTTCTTATTTGCAGGGTGGCTTCATTTACAACCAAGTTTTCAACCTTCTTTATCATGGTTTAAAGATGCTGAATCTCGTTTAAATCACCACCTTTCAGGTTTATTTGGGGTAAGCTCATTAGCGTGGACTGGTCACTTAGTTCACGTTGCTATTCCAGAGTCTCGTGGTAAACATGTAGGCTGGGATAATTTTTTAACTCAACTTCCTCACCCACAAGGTTTAACTCCATTTTGGACAGGGAATTGGGCAGCATATGCGCAAAATCCAGATTCTGCAAATCATATTTTCGGGACTTCGGAAGGATCTGGGGATGCTATTTTAACTTTTTTAGGAGGTTTCCATCCTCAAACTCAAAGTCTTTGGTTAACAGATATGGCTCACCACCATTTAGCTATTGCAGTTATTTTTATCATTGCGGGCCATATGTATAGAACAAACTTCGGGATCGGACACCGTATGCAAGCTATTTTAGAAGCTCACGTAGCCCCTAGTGGTCGTTTAGGAGCTGGTCATAAAGGTTTATTTGATACTGTAAATAATTCTTTACATTTCCAATTAGGTTTAGCTCTTGCATCTGTAGGAACAATTTGTTCTTTAGTTGCACAACATATGTATTCTTTACCACCTTATGCGTTTTTAGCAAATGATTTCACAACACAAGCGTCACTTTATACTCATCACCAGTATATTGCTGGTTTCATTATGTGTGGTGCTTTTGCTCATGGTGCCATTTTCTGGATTCGAGATTATGATCCTGAACAAAACAAAGGGAACGTTTTAGCAAGAATGTTAGATCATAAAGAAGCAATTATTTCACATTTAAGTTGGGTTTCTCTTTTTTTAGGTTTCCACACGTTAGGCTTATACGTACACAATGATGTAATGCAAGCATTTGGAACTCCAGAAAAACAAATTTTAATTGAACCTGTTTTTGCTCAATGGATTCAAGCTGCACATGGTAAAGCATTATATGGTTTTGATTTATTACTTTCATCTTCTAACAGTTCTGCAAGTTCAGCTAGCCAAAGTTTATGGCTTCCTGGATGGTTAGATGCTATCAATAATAACCAAAATTCTTTATTTTTAACAATTGGTCCTGGTGACTTTTTAGTTCACCATGCTATTGCGTTAGGTCTTCACACTACAACACTTATTCTTGTAAAAGGAGCATTAGATGCACGTGGATCTAAACTAATGCCAGATAAAAAAGATTTTGGTTACAGTTTCCCTTGTGATGGTCCAGGGCGTGGTGGAACTTGTGATATTTCAGCTTGGGATGCTTTCTATTTAGCTGTTTTTTGGATGCTTAATACTATTGGTTGGGTAACTTTTTACTGGCACTGGAAACATTTAACATTATGGCAAGGAAACGTATCACAATTTGATGAGTCTTCTACTTATTTAATGGGTTGGCTACGTGATTATTTATGGTTAAATTCTTCTCAGCTGATTAATGGTTATAATCCCTTTGGTATGAACAGTTTATCAGTTTATGCTTGGCTTGGTGGTGAAGTAATTGATACATTCCCATATTTTGTATCAGGTGTACTTCACTTAATTTCTTCAGCAGTTTTAGGTTTTGGTGGTGTTTATCACTCATTAATTGGACCTGAGACTTTAGAAGAATCTTTCCCTTTCTTTGGTTATGTATGGAAAGATAAAAACAAAGTAACTAATATTTTAGGTTATCACCTTATCATCTTAGGTTTAGGAGCGTGGCTTCTTGTATGGAAAGCTTTGTACTTTGGTGGTGTTTATGATACATGGGCTCCAGGGGGTGGAGACGTTCGTATTATCACAAACCCAACTACAAATGCTGCTGTTATTTTTGGTTATTTACTAAAATCACCATTCGGTGGTGATGGTTGGATTGTAAGTGTGGACAATATGGAAGACATTATTGGCGGCCACATCTGGGTTGGAACTTTATGTATTCTTGGTGGTATTTGGCATATTTATACAACACCTTGGCCTTGGGCACGTCGTGCTTTTGTTTGGTCAGGCGAAGCATATTTATCATACAGTTTAGGAGCTATTGCAATGATGGGGTTCATTGCTTGTTGTATGTCATGGTTTAATACTACAGCTTACCCAAGTGAATTTTATGGTCCAACAGGTCCAGAAGCTTCACAATCTCAAGCTTTTACTTTCCTTGTTCGTGACCAACGTSTAGGAGCAAATGTAGCATCTGCGCAAGGTCCTACAGGTTTASGTAAGTATTTAATGAGATCTCCTACTGGTGAAATTATTTTTGGTGGTGAAACAATGCGTTTCTGGGATTTCCGTGGTCCGTGGTTAGAACCATTAAGAGGACCAAATGGATTAGATCTAAATAAACTAAAAAATGATATTCAACCTTGGCAAGAACGTAGAGCTGCTGAGTATATGACTCATGCACCTTTAGGTTCTTTAAACTCAGTAGGTGGTGTAGCGACTGAAATTAATGCTGTAAACTATGTATCTCCACGTAGTTGGCTTGCATGTTCACACTTTGTTTTAGGTTTCTTCTTTTTCGTAGGCCACTTATGGCACGCAGGACGTGCT------------------------------TATACTCCTGATTACGTAGTTAAAGATACAGATATTTTAGCAGCTTTCCGTATGACTCCTCAACCAGGAGTTCCTCCAGAAGAATGTGGTGCAGCCGTAGCTGCTGAATCTTCAACAGGTACTTGGACAACTGTTTGGACAGACGGTTTAACAAGTTTAGACCGTTACAAAGGTCGTTGTTACGATCTTGAGCCGGTTCCTGGAGAAGAAAACCAGTATATTGCATACGTAGCATACCCAATCGACTTATTTGAAGAAGGTTCAGTTACAAACTTATTTACTTCAATTGTAGGTAACGTATTCGGTTTCAAAGCTTTACGAGCACTTCGTTTAGAAGATCTTCGTATTCCTGTAGCTTATGTAAAAACTTTCCAAGGGCCTCCACACGGTATTCAAGTAGAACGTGACAAACTAAACAAATATGGTCGTGGTCTTTTAGGATGTACAATTAAACCAAAATTAGGTTTATCTGCTAAAAACTACGGTCGTGCATGTTATGAATGTTTACGTGGTGGTTTAGACTTTACAAAAGACGACGAAAACGTAAACTCACAACCTTTCATGCGTTGGAGAGACCGTTTCCTTTTCGTAGCTGAAGCTATTTACAAATCACAATCAGAAACTGGTGAAATCAAAGGTCACTACTTAAATGCTACTGCAGGAAACTGTGATGAAATGATCAAACGTGCTCAATGTGCTAAAGAATTGGGTGTACCTATTGTTATGCATGACTACTTAACTGGTGGTTTCACAGCTAACACTTCTCTAGCAAGCTACTGTCGTGATAACGGTTTATTATTACACATTCACCGTGCAATGCACGCTGTAATTGACCGTCAAAGAAACCACGGTATGCACTTCCGTGTATTAGCTAAAGCTTTACGTCTATCTGGTGGTGACCACTTACACTCTGGTACTGTAGTAGGTAAATTAGAAGGTGAACGTGAAGTAACTTTAGGTTTCGTTGACTTAATGCGTGATGATTACATCGAAAAAGACCGTAGCCGTGGTGTTTACTTTACTCAAGACTGGTGTTCTATGGGTGGTGTTATCCCTGTAGCTTCTGGTGGTATTCACGTATGGCACATGCCA--
Dunali004 AGTGCACAAGTAGTATGGCCAATTGTTGGTCAAGAAATTTTAAACGGTGACGTAGGTGGTGGATTCCAAGGTATTCAAATTACTTCTGGTTTCTTCCAACTATGGCGAGCTAGTGGTATCACTAGTGAATTACAATTATATTCAACTGCTATTGGTGGTTTAGTGTTAGCAGCCGCTTGTTTCTTTGCTGGTTGGTTCCACTACCATAAAGCAGCACCAAAATTAGAATGGTTCCAAAATGTTGAATCTATGTTAAACCACCACTTAGCTGGTTTATTAGGTTTAGGTAGTTTAGCTTGGGCAGGTCATCAAATTCATGTATCATTACCAGTTAATAAATTATTAGATGCTGGAGTTGATCCTAAGGAAATCCCGTTACCTCATGAATTTTTATTAAATCAATCTATTATTGCTGATTTATACCCAAGTTTCTCAAAAGGATTAGCACCATTCTTTACATTAAATTGGGCTGAATATAGTGATTTCTTAACATTTAAAGGTGGTTTAAACCCTGTAACAGGTGGTTTATGGTTATCTGATACTGCTCATCACCACTTAGCTATTGCTGTATTATTCTTAGTAGCTGGTCACCAATACCGTACAAACTGGGGTATTGGACACAGTATTAAAGATATTTTAGAATCACACAAAGGTCCATTTACTGGTAATGGTCATGCTGGTTTATATGAAATTTTAACTACTTCTTGGCATGCTCAATTAGCTATTAACTTAGCTTTATTTGGTTCGCTTTCTATTATTGTAGCTCACCACATGTATGCAATGCCTCCTTATCCTTACTTAGCAACAGACTACGGTACTCAACTTTCTTTATTTACACACCATATGTGGATTGGTGGTTTCTGTGTTGTTGGTGCAGGTGCACACGCAGCTATTTTCATGGTTCGTGACTACGATCCAACAAACAACTACAACAACTTATTAGACCGTGTAATTCGTCACCGTGATGCTATTATTTCACACTTAAACTGGGTATCTATTTTCTTAGGTTTCCACAGTTTCGGATTATACATTCATAATGATACAATGAGTGCTTTAGGTCGTCCACAAGATATGTTCTCTGATACAGCAATTCAATTACAACCTGTTTTTGCACAATGGATCCAAAACACTCATTTTACAGCACCTCAACTAACAGCTCCTAATGCGTTAGCTGCTACAAGTTTAACTTGGGGTGGTGATGTAGTTGCAGTTGGTGGTAAAGTTGCTATGATGCCTATCGCTTTAGGTACATCTGACTTCCTTGTTCACCACATCCACGCTTTCACAATTCACGTAACTGTTTTAATTTTATTAAAAGGTGTTTTATTTGCTCGTAGTTCTCGTTTAATTCCTGATAAAGCTAACTTAGGTTTCCGTTTCCCTTGTGATGGACCAGGACGTGGGGGTACATGTCAGGTTTCAGCTTGGGACCACGTTTTCTTAGGTCTTTTCTGGATGTATAACTCATTATCAATTGTTATTTTCCACTTTAGCTGGAAAATGCAATCTGATGTTTGGGGTACTGTAACTGATTCTGGTGTATCTCACATTACTGGTGGTAACTTCGCTCAAAGTGCTAACACAATTAATGGTTGGTTACGTGATTGGGTAACTGATCCTATTCACGTACGTCCTATTGCTCATGCTATTTGGGATCCACACTTTGGTCAACCAGCTGTTGAAGCATTCACACGTGGTGGTGCGTCTGGTCCAGTAAATATTGCTACATCTGGTGTATACCAATGGTGGTATACAATTGGTTTACGTTCTAACCAAGAATTATATGTTAGTTCAGTATTTTTAGCTTTAGTTTCAGCAGTTTTCTTATTTGCTGGTTGGCTACATTTACAACCTAACTTTCAACCATCATTATCATGGTTTAAAGATGCTGAATCACGTTTAAACCACCATTTAGCTGGTTTATTTGGTGTAAGTTCTTTAGCATGGACAGGACATTTAGTTCACGTAGCTATTCCAGAATCACGTGGACAACATGTAGGATGGGACAACTTCTTATCAGTTTTACCACACCCTCAAGGTTTAACTCCGTTCTGGTCAGGTAACTGGGCTGCTTATGCACAAAACCCAGATACAGCTTCTCATGCTTTTGGTACTGCTGATGGTTCAGGTACTGCAATTTTAACTTTCTTAGGTGGTTTCCATCCACAAACTCAAAGTTTATGGTTATCTGATATGGCTCATCACCATTTAGCTATTGCAGTTCTTTTCATTGTTGCAGGTCACATGTACCGTACAAACTTTGGTATTGGACACCGATTAGAAGCTATCTTAGAAGCTCATACACCGCCTGCTGGTGGTTTAGGAGCTGGTCATAAAGGATTATTCCACACAGTTAACAATTCTTTACATTTCCAATTAGGTTTAGCTTTAGCTTCAGTAGGTACGATTACATCATTAGTAGCACAACACATGTATTCATTACCACCTTACGCTTATTTAGCAGTTGATTTTACAACACAAGCGTCTCTTTACACACACCATCAATATATTGCTGGTTTTATCATGTGTGGTGCATTTGCTCATGGTGCTATTTTCTTTATTCGTGATTATGATCCTGAACAAAACAAAGGTAACGTTTTAGCACGTGTTTTAGATCATAAAGAAGCTATTATTTCACACTTAAGTTGGGTATCTTTATTCTTAGGTTTCCATACTTTAGGTTTATACGTTCATAATGACGTAGTTCAAGCTTTCGGTACACCAGAAAAACAAATTTTAATTGAACCAGTTTTTGCACAATGGATTCAAGCTGCTCAAGGTAAGTCATTATATGGATTTGACTTATTATTAGCTTCTTCTTCTAGCCCAGCTTACTCAGCTGGTCAAAGCTTATGGCTTCCAGGTTGGTTAGAAGCTATTAATAATAACCAAAACTCTTTATTCTTAACAATTGGGCCAGGTGACTTCTTAGTACACCATGCTATTGCTTTAGGTCTTCATACAACAACACTTATTTTAGTTAAAGGTGCCTTAGACGCACGTGGTTCTAAATTAATGCCAGATAAAAAAGATTTCGGTTACAGTTTCCCTTGTGACGGTCCTGGTCGTGGTGGTACTTGTGATATTTCAGCTTATGATGCTTTCTATTTAGCTGTTTTCTGGATGCTAAACACTATTGGTTGGGTTACTTTCTATTGGCATTGGAAACATTTAACATTATGGCAAGGTAATGTATCACAATTCGATGAATCTTCTACTTATTTAATGGGTTGGTTAAGAGATTACTTATGGTTAAACTCATCACAACTTATTAATGGTTACAACCCATTTGGTATGAACAGTCTTTCAGTTTGGGCATGGACTGGTGGTGAAGTACTTGATACTTTCCCATACTTCGTATCAGGTGTTTTACACCTTATTTCTTCAGCTGTTTTAGGTTTTGGTGGTGTTTACCACTCTTTAATTGGACCTGAAACTTTAGAAGAATCTTATCCATTCTTTGGTTATGTTTGGAAAGATAAAAACAAAATGACTAACATTTTAGGTTACCACTTAATCATTTTAGGTTGTGGTGCTTGGCTTCTTGTGTTAAAAGCTTTATACTTTGGTGGTGTTTATGATACTTGGGCCCCTGGCGGTGGTGACGTTCGTATCATTTCAAACCCTACAACTAATGCTGCTATCATCTTTGGTTACATCGTTAAGTCACCTTTCGGTGGTGATGGTTGGATTGTTAGTGTTGATAACTTAGAAGACATTATTGGCGGTCACATTTGGATTGGTACTTTATGTATTTTAGGTGGTATTTGGCACATTTACACAACTCCATGGCCTTGGGCACGTCGTGCTTTCGTTTGGTCTGGTGAAGCTTACCTTTCTTACAGTTTAGCTGCTGTTTCTCTTATGGGTTTCACAGCTTGTTGTTTCGCTTGGTTCAACAACACTGCATACCCTAGTGAGTTCTACGGCCCGACTGGTCCAGAAGCGAGTCAAGCTCAAGCATTTACTTTCCTAGTACGTGACCAACGTTTAGGTGCGAACGTTGCATCAGCACAAGGTCCGACTGGTTTAGGTAAATATTTAATGCGTTCTCCAACAGGTGAAATTATTTTCGGTGGTGAAACTATGCGATTCTGGGATTTCCGTGGTCCTTGGGTCGAGCCGTTACGTGGCCCATCTGGTTTAGATTTAGTTAAACTAAAAAATGATATTCAACCTTGGCAAGAACGTCGTGCAGCTGAATACATGACTCATGCTCCATTAGGTTCATTAAACTCTGTAGGTGGTGTTGCAACAGAAATTAACGCTGTTAACTTCGTTTCTCCTCGTTCTTGGTTAGCTACATCACACTTCTGTTTAGGTTTCTTCTTCTTCGTAGGTCACTTATGGCATGCTGGTCGTGCTGCGGGTGTAAAAGATTACCGTTTAACATACTACACTCCAGACTACGTAGTTAGCGAAACTGATATTTTAGCAGCTTTCCGTATGACACCTCAACCAGGTGTTCCTCCAGAAGAGTGTGGTGCAGCGGTTGCTGCTGAATCATCAACTGGTACATGGACTACTGTATGGACTGATGGTCTTACAAGTTTAGACAAATACAAAGGTCGTTGTTACGACCTTGAACCAGTGCCCGGTGAAGAAAATCAATATATCGCATATGTAGCGTACCCAATCGACCTTTTTGAGGAAGGTTCAGTAACAAACTTATTCACTTCAATTGTAGGTAACGTATTTGGTTTCAAAGCGTTACGTGCATTACGTCTTGAAGATCTTCGTATTTCACCAGCTTATGTTAAAACATTCGTTGGACCACCTCATGGTATTCAAGTTGAGCGTGACAAATTAAACAAATATGGTCGTGGTTTATTAGGTTGTACAATTAAACCAAAATTAGGTTTATCAGCTAAAAACTACGGACGTGCTGTTTACGAATGTTTACGTGGTGGATTAGACTTTACCAAAGATGACGAAAACGTAAACTCACAACCATTCATGCGTTGGAGAGACCGTTTCTTATTCGTAGCTGAAGCTATTTACAAAGCACAAGCAGAAACTGGTGAAATTAAAGGTCACTACTTAAACGCTACAGCAGGTACTGCTGAAGGAATGCTTCAACGTGCACAATGTGCTAAAGAGTTAGGTGTACCTATTATTATGCATGACTACTTAACAGGTGGTTTTACTGCTAACACTTCATTAGCTCATTACTGTCGTGATCATGGTTTATTATTACACATTCACCGTGCGATGCACGCTGTAATTGACCGTCAAAGAAACCACGGTATTCACTTCCGTGTTTTAGCTAAAACTTTACGTATGTCAGGTGGTGACCACCTTCACTCAGGTACTGTAGTAGGTAAACTAGAAGGTGAACGTGAAGTAACTTTAGGTTTCGTAGATTTAATGCGTGATAACTTCGTAGAAAAAGATCGTAGCCGTGGTATTTACTTCACTCAAGACTGGTGTTCAATGCCAGGTGTAATGCCAGTAGCTTCTGGTGGTATTCACGTATGGCACATGCCA--
Neochl005 AGTGCTCAAGTTGTTTGGCCTGTAGTAGGTCAAGAAATTTTAAATGGAGATGTTGGAGGTGGATTCCAAGGAATTCAAATTACTTCAGGATTTTTCCAACTTTGGAGAGCTAGTGGAATTACTAGTGAATTACAACTTTATACAACAGCTATTGGAGGTTTAGTAATGGCTGCTGCTATGTTCTTTGCTGGATGGTTCCATTACCACAAAGCTGCTCCAAAATTAGATTGGTTTAGAAATGTTGAATCAATGCTGAACCACCATTTAGCAGGGTTATTAGGTTTAGGTAGTTTAGCTTGGGCTGGTCATCAAATTCACGTTTCTCTTCCTATTAATAAATTACTTGATGCTGGTGTAGATCCAAAAGAAATTCCATTACCCCATGATTTATTATTAAATAGACAAATTATGGCGGACCTTTACCCAAGTTTTGCAAAAGGATTAGCTCCGTTCTTTACATTACAATGGGCGGAATATAGTGACTTTTTAACATTTAACGGGGGGTTAAACCCAGTTACAGGAGGACTTTGGTTAAGTGATACAGCTCACCACCATGTAGCAATCGCAGTTTTATTCTTAGTTGCAGGACATATGTATCGTACTAATTGGGGTATTGGACATAGTATGCGAGAAATTTTAGATGCACATCGTGGCCCATTCACTGGAGAAGGACATGTAGGTCTTTATGACATCTTAACATCTTCTTGGCATGCACAATTAGCTATTAATTTAGCAATGTTTGGTTCGTTATCAATTATTGTTGCTCATCACATGTACTCAATGCCTCCTTACCCATATTTAGCTACTGACTATGGTACTCAATTATCACTGTTTACACATCATAATTGGATTGGAGGATTCTGTATTGTTGGAGCTGGAGCTCACGCAGCTATTTTCATGGTACGTGATTATGATCCTACTAACAACTATAATAACTTATTAGACCGTGTAATCCGTCACAGAGACGCTATTATTTCTCACTTAAACTGGGTTTGTATTTTCTTAGGATTCCATAGTTTTGGACTTTATATTCATAATGATACTATGAGCGCATTAGGTAGACCTCAAGACATGTTCTCTGATACTGCAATTCAACTTCAACCTGTATTTGCACAATGGATTCAAAAAACTCATTTCTTAGCTCCACAATTAACTGCACCAAACGCTTTAACTGCAACAAGTGCAAGTTGGGGAGGAGATGTTGTTGCAGTTGGTGGTAAAGTAGCTATGATGCCTATCTCTTTAGGTACAGCAGATTTTATGATCCATCATATTCATGCTTTCACTATTCACGTAACAGTATTAATTTTATTAAAAGGAGTTTTATTTGCACGTAGTTCACGCTTAATTCCTGATAAAGCAAATTTAGGATTCCGTTTCCCTTGTGATGGACCAGGACGTGGAGGAACATGTCAAGTTTCAGCGTGGGATCACGTGTTTTTAGGTTTATTCTGGATGTACAACTCTTTATCAATTGCTATTTTCCATTTCTCTTGGAAAATGCAGTCTGATGTATGGGGTACTGTAACGGCTAATGGTGTTTCTCATATTACTGGTGGTAACTTTGCTCAAAGCGCTAACACTATTAATGGTTGGCTAAGAGATTGGGGAGCGGACCCTCTACATGTTCGTCCTATTGCTCACGCTATTTGGGATCCTCATTTTGGTCAACCAGCTGTAGAAGCTTTTACACGTGGTGGAGCTTCAGGACCAGTTAATATTGCAACTTCAGGAGTTTACCAATGGTGGTACACTATTGGAATGAGAACAAACCAAGATTTATATGTTGGTTCAGTTTTTTTAGCTTTGTTATCAGCTGTGTTTTTATTTGCTGGTTGGCTTCATTTACAGCCAAGCTTTCAACCTTCTCTTTCTTGGTTTAAAGATGCTGAAAGTCGTTTAAACCACCATTTATCTGGTTTATTCGGAGTAAGCTCTTTAGCTTGGACGGGTCACTTAGTACATGTTGCAATTCCAGAATCTCGTGGAAAACACGTAGGTTGGGATAATTTTTTAACTCAACTACCTCACCCACAAGGACTTACTCCTTTCTGGACTGGAAATTGGGCTGCTTATGCCCAAAATCCTGATTCAGCAAATCATGTGTTTGGTACATCAGAAGGAGCTGGGGAAGCAATTTTAACTTTCTTAGGTGGGTTCCACCCTCAAACTCAAAGTCTTTGGTTAAGTGATATGGCCCACCATCACTTAGCTATTGCGGTAATTTTCATTGTTGCGGGTCATATGTACCGTACTAATTTTGGTATTGGACATCGTATGTCAGCTATTTTAGAAGCACACGTGGCGCCGAGTGGTCGTCTGGGAGCCGGGCATAAAGGATTATTTGAAACAGTAAATAATTCTTTACACTTCCAATTAGGTTTAGCTTTAGCTTCTGTAGGAACTGTTTGTTCTTTAGTAGCACAACATATGTATTCACTACCACCATATGCCTTTTTAGCAAATGATTTTACTACACAAGCAGCTTTATACACACATCACCAATATATCGCCGGTTTTATTATGTGTGGAGCTTTTGCTCATGGAGCTATTTTTTTTATTCGTGACTATGATCCTGAACAAAATAAAGGAAATGTTTTAGCACGTATGTTAGATCATAAAGAAGCTGTTATTTCTCATTTAAGTTGGGTATCTTTATTTTTAGGATTCCATACTCTTGGACTTTACGTTCATAACGATGTAATGCAAGCTTTTGGAACTCCAGAAAAACAAATTCTTATTGAACCAGTTTTTGCTCAATGGATTCAAGCTGCTCAAGGAAAAGCATTTTATGGATTTGACTTCTTATTATCATCTGCTTCTTCATCTGCCTCATCCGCAAGTCAAACTTTATGGCTTCCAGGTTGGTTAGATGCTATTAATAATAATCAAAACTCTTTATTCTTAACAATTGGTCCCGGGGATTTTTTAGTTCACCATGCAATTGCTTTAGGGTTACACACTACTACTTTAATTTTAGTAAAAGGAGCACTAGATGCTCGTGGGTCTAAATTAATGCCTGATAAAAAAGATTT-------------------------------------------------------------------------------------------------------------------------------------------------------------------------------------------------------------------------------------------------------------------------------------------------GGTGGAGAAGTAATTGATACATTCCCATATTTTGTATCAGGAGTTCTTCACTTAATTTCTTCAGCTGTTTTAGGTTTTGGAGGAGTATACCACTCATTAATTGGACCAGAAACTTTAGAAGAATCATTCCCATTTTTTGGATATGTTTGGAAAGATAAAAACAAAGTTACTAACATTCTAGGTTATCACTTAATTATTTTAGGATTAGGTGCATGGTTACTAGTTTGGAAAGCTATGTATTTCGGTGGAGTATATGATACTTGGGCTCCCGGAGGTGGAGATGTTCGTGTTATTACTAACCCTACTACAAGTGCTGGAGTTATTTTTGGTTACTTACTAAGATCTCCTTTTGGTGGGGATGGTTGGATTGTTAGTGTTGATAACATGGAAGATATCATTGGCGGTCATATTTGGATCGGAACATTAGAAATTTTAGGAGGTTTATGGCATATTTATACAACTCCATGGCCTTGGGCAAGACGAGCTTTCGTTTGGTCTGGTGAAGCTTATTTATCATATAGCTTAGGAGCTATTTCATTAATGGGATTTATCGCTTGTTGTATGTCTTGGTTTAACAATACAGCTTATCCTAGTGAGTTTTACGGGCCAACGGGTCCTGAAGCCTCTCAATCTCAAGCTTTTACTTTCTTAGTACGTGACCAACGTTTAGGAGCAAATGTAGCTTCAGCGCAAGGTCCGACTGGGTTAGGAAAATATTTAATGCGTTCACCTACTGGAGAAATTATTTTTGGGGGTGAAACTATGCGTTTTTGGGATTTCCGTGTGCCATGGTTAGAGCCACTTCGTGGACCAAATGGACTTGATTTAAATAAACTAAAAAATGATATTCAACCTTGGCAAGAGCGTCGTGCAGCTGAATACATGACACATGCTCCGTTAGGTTCTTTAAACTCAGTTGGTGGGGTTGCTACTGAAATTAACGCGGTAAACTTTGTTTCTCCACGTAGTTGGTTAGCAACATCACATTTCGTTTTAGGTT-----------------------------------------GCCGGAGTAAAAGACTATCGTCTTACTTACTATACTCCAGATTATGTTGTAAAAGATACTGATATTTTAGCTGCATTCCGTATGACTCCTCAACCAGGTGTTCCACCTGAAGAATGTGGAGCTGCTGTAGCTGCTGAATCATCAACTGGTACTTGGACAACAGTATGGACAGACGGTTTAACAAGCTTAGACCGTTACAAAGGACGTTGTTATGATATCGAACCTGTTCCAGGTGAAGATAATCAATACATTGCTTACGTTGCTTACCCAATTGATCTTTTTGAAGAAGGTTCAGTAACTAACTTATTTACTTCTATTGTAGGAAACGTATTTGGTTTCAAAGCTTTACGTGCTTTACGTTTAGAAGACCTTCGTATTCCTCCAGCTTACGTAAAAACTTTCGTAGGTCCACCTCATGGTATTCAAGTTGAGCGTGACAAACTAAACAAATATGGTCGTGGTTTATTAGGTTGTACAATTAAACCAAAATTAGGTTTATCAGCTAAAAACTACGGACGTGCAGTTTATGAATGTTTACGTGGTGGTTTAGATTTTACAAAAGATGATGAAAACGTTAACTCACAACCTTTTATGCGTTGGAGAGACCGTTTCTTATTTACAGCTGAAGCTATTTATAAATCTCAAGCTGAAACTGGTGAAATTAAAGGTCACTATTTAAACGCTACGGCTGGAACATGCGAAGAAATGTTAAAACGTGCTCAATGTGCAAAAGAATTAGGTGTACCTATTGTTATGCATGATTACTTAACTGGTGGATTTACGGCTAATACTTCATTAGCTATATACTGTCGTGATCACGGTTTATTATTACACATTCACCGTGCAATGCACGCTGTAATTGACCGTCAAAGAAACCATGGTATCCACTTCCGTGTATTAGCTAAAGCTTTACGTATGTCAGGTGGAGACCACTTACACTCGGGGACTGTAGTTGGGAAACTTGAAGGTGAACGTGAAGTAACACTAGGTTTCGTAGACTTAATGCGTGACGATTATATTGAAAAAGATCGTAGCCGTGGTATTTACTTTACTCAAGATTGGTGTTCTATGAGTGGAACTATGCCTGTAGCTTCAGGAGGTATTCACGTATGGCACATGCCA--
Charac006 --------------------------------------------------------------------------------------------------------------------------------------------------------------------------------------------------------------------------------------------------------------------------------------AGGATTAGGAAGTTTAGGTTGGGCAGGTCATCAAATTCATGTTTCTCTTCCTGTAAATAAACTTCTTGATGCTGGAGTGGATCCAAAAGAAATTCCATTACCACATGATTTATTATTAAATAGACAAATTATGGCGGATCTTTACCCTAGTTTTGCGAAAGGTTTAGCTCCTTTCTTTACATTACAATGGGGAGAATATAGTGATTTCTTAACTTTTAATGGAGGCTTAAACCCAGTAACCGGAGGTTTATGGTTAAGTGATACTGCACATCACCATTTAGCAATTGCTGTATTATTTTTAGTAGCAGGACATATGTATCGTACTAATTGGGGGATTGGACATAGTATCAAAGAAATTTTAGATGCACATCGTGGTCCATTTACTGGAGAAGGTCACGTAGGTCTTTATGATATTTTAACTTCTTCTTGGCATGCACAATTAGCTATTAATTTAGCTATGTTTGGATCATTATCAATTATTGTAGCGCATCATATGTATGCTATGCCTCCTTATCCTTATTTAGCAACTGATTATGGTACTCAATTATCTTTATTTACACACCATAATTGGATTGGAGGATTCTGTATCGTAGGAGCAGGAGCTCACGCTGCTATTTTTATGGTTCGTGACTACGATCCTACAAATAATTATAACAATTTATTAGACCGTGTAATTCGTCATAGAGATGCTATTATTTCTCATTTAAACTGGGTTTGTATCTTCTTAGGATTCCACAGTTTTGGTCTTTATATTCACAATGATACAATGAGTGCTTTAGGTAGACCTCAAGATATGTTCTCTGATACTGCTATTCAATTACAACCAGTTTTTGCACAATGGATCCAAAAAACTCATTTCTTAGCTCCTCAATTAACAGCTCCAAATGCTTTATCAGCTACAAGTGCAACTTGGGGAGGAGATGTTGTTGCAGTTGGTGGAAAAGTTGCTATGATGCCTATTTCTTTAGGTACAGCTGATTTTATGGTACACCATATTCATGCTTTTACTATTCACGTAACTGTTTTAATTCTTTTAAAAGGGGTATTATTTGCTCGTAGTTCACGTTTAATTCCAGATAAAGCAAATTTAGGATTCCGTTTCCCTTGTGATGGACCAGGTCGTGGAGGAACTTGTCAAGTTTCAGCTTGGGATCATGTTTTTTTAGGCTTATTCTGGATGTATAACTCTTTATCTATTGCTATTTTCCATTTCTCTTGGAAAATGCAATCTGATGTATGGGGAACTGTAACTGCTAATGGTGTTTCTCA----------------------------------------------------------TGGGGTGCAGACCCTTTACATGTTCGTCCAATTGCTCATGCTATTTGGGATCCTCATTTTGGACAACCTGCTGTTGAAGCTTTTACTCGTGGGGGAGCATCTGGTCCTGTAAATATTTCTACTTCAGGAGTTTACCAATGGTGGTATACTATTGGGATGAGAACAAATGAAGATTTATATGTTGGATCTGTTTTCTTAGCTCTTTTATCCGCTGTTTTCTTATTTGCAGGTTGGCTTCATTTACAACCAAATTTTCAACCTTCTCTTTCTTGGTTTAAAGATGCTGAAAGTCGTTTAAATCACCATTTATCCGGGTTATTTGGTGTAAGTTCATTAGCTTGGACAGGACATTTAGTTCATGTAGCAATTCCAGAGTCTCGTGGTAAACATGTAGGTTGGGATAACTTTTTAACTCAATTACCGCATCCACAAGGATTAACTCCTTTTTGGACAGGAAATTGGGCAGCTTATGCTCAAAATCCAGATTCGGTAAATCACGTTTTTGGAACTTCTGAAGGAGCTGGGCAAGCCATTCTAACATTTTTAGGTGGATTCCACCCTCAAACTCAAAGTCTTTGGTTAACTGATATGGCTCATCATCATTTAGCTATTGCTGTTATTTTCATTGTTGCAGGTCATATGTATCGTACTAATTTTGGTATTGGACATCGTATGTCAGCAATTTTAGAAGCTCACGTAGCACCAAGTGGTCGTTTAGGAGCTGGTCACAAAGGTTTATTTGAAACAGTAAATAATTCATTACATTTCCAATTAGGTTTAGCTTTAGCTTCTGTAGGAACAATTTGTTCATTAGTAGCACAACATATGTACTCATTACCACCTTATGCATTTTTAGCAAACGATTTTACTACACAAGCAGCTCTATATACACATCACCAATATATTGCAGGTTTCATCATGTGTGGAGCTTTTGCTCATGGAGCAATTTTCTTTATTCGTGATTATGATCCAGAACAAAATAAAGGAAATGTTTTAGCTCGTATGTTAGATCATAAAGAAGCTGTAATTTCTCACTTAAGTTGGGTTTCTTTATTTTTAGGATTCCACACTCTTGGTCTTTATGTTCATAATGATGTAATGCAAGCTTTTGGAACTCCTGAAAAACAAATTTTAATTGAACCTGTATTTGCTCAATGGATTCAAGCAGCTCAAGGAAAAGCTTTCTATGGATTTGATTTCTTATTATCATCTGCTTCTTCATCTGCTTCTTCAGCAAGTCAAACGTTATGGCTTCCTGGTTGGTTAGATGCTATTAACAATAATCAAAATTCTTTATTCTTAACAATTGGACCTGGAGATTTCTTAGTGCACCATGCAATTGCTTTAGGGTTACACACTACAACACTTATTTTAGTGAAAGGAGCATTAGATGCTCGTGGTTCAAAATTAATGCCAGATAAAAAAGATT----------------------------------------------------------------------------------------------------------------------------------------------------------------------------------------------------------------------------------------------------------------------------------------------------------AGTTATTGATACATTCCCTTATTTTGTATCAGGAGTTTTACACTTAATTTCTTCAGCTGTTTTAGGTTTTGGAGGAGTATACCATTCATTAATTGGACCAGAAACTTTAGAAGAATCATTCCCTTTCTTTGGTTATGTTTGGAAAGATAAAAATAAAGTTACAAATATTTTAGGTTATCACTTAATTATTTTAGGTTTAGGTGCATGGTTACTTGTTTGGAAAGCAATGTATTTTGGTGGAGTTTACGATACATGGGCTCCTGGTGGTGGAGACGTTCGTGCTATTACAAATCCTACAACAAGTGCNNNNNNNNNNNNNNNNNNNNNNNNNNNNNNNNNNNNNNNNNNNNNNNNNNNNNNNNNNNNNNNNNNNNNNNNNNNNNNNNNNNNNNNNNNNCACATTTGGATTGGTACTTTAGAAATTTTAGGTGGTTTATGGCATATTTATACAACACCATGGCCTTGGGCAAGACGTGCTTTTGTTTGGTCTGGTGAAGCTTATTTATCTTACAGTTTAGGAGCTATTTCATTAATGGGATTCATTGCTTGTTGTATGTCTTGGTTTAACAATACAGCTTACCCTAGCGAATTCTACGGGCCTACAGGTCCTGAAGCTTCACAATCACAAGCTTTTACTTTCTTAGTACGTGACCAACGTTTAGGAGCAAATGTAGCTTCTGCACAAGGGCCTACTGGTTTAGGAAAATATTTAATGCGTTCACCTACAGGGGAAATTATTTTTGGAGGTGAAACAATGCGTTTCTGGGATTTCCGTGGGCCTTGGTTAGAACCACTTCGTGGACCAAACGGATTAGATTTAAATAAATTAAAAAATGATATTCAACCATGGCAAGAACGTCGTGCTGCAGAATATATGACACATGCTCCATTAGGATCATTAAACTCTGTAGGTGGAGTTGCTACTGAAATTAATGCAGTTAACTTTGTATCGCCACGTAGTTGGTTAGCAACATCACACTTCGTTTTAGGTTTCTTCTTCTTTGTTGGACATTTATGGCATGCTGGACGTGCTGCCGGGGTAAAAGACTATCGTCTTACTTATTATACTCCTGATTATGTTGTTAAAGATACAGATATTTTAGCAGCTTTCCGTATGACTCCTCAACCAGGAGTACCTCCTGAAGAATGTGGAGCTGCAGTAGCTGCAGAATCATCAACAGGTACTTGGACAACAGTATGGACTGACGGTTTAACAAGTTTAGATCGTTACAAAGGACGTTGTTATGATATTGAACCTGTTCCAGGAGAAGATAACCAATATATTGCTTATGTTGCTTATCCTATTGATCTTTTTGAAGAAGGTTCAGTAACTAACTTATTCACTTCAATTGTAGGAAACGTATTTGGTTTCAAAGCACTTCGTGCTTTACGTTTAGAAGACCTTCGTATTCCTCCTGCTTACGTTAAAACATTTGTTGGACCTCCACACGGTATTCAAGTTGAACGTGATAAATTAAACAAATATGGTCGTGGTTTATTAGGTTGTACTATTAAACCTAAATTAGGTTTATCAGCTAAAAACTACGGTCGTGCAGTTTATGAATGTTTACGTGGTGGACTTGATTTCACTAAAGATGATGAAAACGTTAACTCACAACCATTTATGCGTTGGAGAGACCGTTTCTTATTTGTTGCAGAAGCTATTTACAAAGCTCAAGCAGAAACAGGTGAAATTAAAGGACATTATTTAAATGCTACAGCAGGAAACTGTGATGAAATGATTAAACGTGCTCAATGTGCTAAAGAATTAGGAGTGCCTATTATCATGCACGATTATTTAACAGGTGGTTTCACTGCTAACACTTCATTAGCAATGTACTGTCGTGATCATGGTTTATTATTACACATTCACCGTGCTATGCACGCTGTAATTGACCGTCAAAGAAACCATGGTATCCACTTCCGTGTTTTAGCTAAAGCATTACGTATGTCTGGTGGAGATCACTTACACTCTGGGACTGTAGTAGGTAAATTAGAAGGTGAACGTGAAGTTACTTTAGGTTTTGTAGATTTAATGCGTGACGATTATATTGAAAAAGATCGTAGCCGTGGTATTTACTTTACTCAAGACTGGTGTTCAATGAGTGGAGTTATGCCTGTAGCTTCTGGAGGTATTCACGTATGGCACATGCCA--
Pseude007 AGTGCCCAAGTTGTTTGGCCAATTGTAGGCCAAGAAATTTTAAATGGGGATGTTGGAGGCGGTTTCCAAGGGATTCAAATTACTTCTGGGTTTTTCCAATTATGGCGTGCTAGTGGTATTACAACGGAATTACAATTATATTCGACTGCGATTGGCGGTTTAGTAATGGCAGCAGCCATGTTTTTTGCCGGTTGGTTTCACTTTCATAAAAGTGCTCCTAAATTAGAATGGTTCCAAAATGTAGAATCTATGCTAAATCACCATCTTAGTGGTTTATTAGGTTTAGGTAGTTTAGCGTGGGCAGGTCATCAAATTCATGTTTCTCTTCCAATTAATAAATTATTAGATGCTGGAGTTGATCCCCATGAAATTCCTTTACCTCATGAATTAATTTTAAATCCAAGTTTAATGGCTCAATTATATCCTAGCTTTAAACAAGGTTTAGCTCCGTTTTTTACATTAAATTGGTCTGAGTATAGTGATTTCCTAACTTTCCAGGGTGGTTTAAATCCGGTAACTGGAGGGTTATGGTTAACTGATACGGCTCACCACCATTTAGCAATTGCTGTTTTATTCATTGTTGCGGGTCATATGTATCGTACAAATTGGGGAATTGGACATAGCATGAAAGAAATTTTAGATGCACATAAAGGCCCTTTCACTGGCGAAGGTCATAAAGGACTTTACGAAATTTTAACAACTTCATGGCATGCTCAATTAGCTATTAATTTAGCTCTATTTGGTTCATTATCGATTATTGTCGCTCATCATCAATATTCAATGCCTCCTTATCCTTATTTAGCGACTGATTACGCTACACAATTATCTTTATTTACTCACCATAATTGGATTGGTGGATTCTGTATTGTTGGTGCAGCTGCTCACGCCGCTATTTTTATGATTCGTGACTACGATCCTACGAATAATTACAATAATTTATTAGATCGTGTAATTCGTCATCGTGATGCAATTATTTCGCATTTAAATTGGGTTTGTATTTTTTTAGGGTTTCATAGTTTTGGTCTTTATATTCATAACGATACAATGAGTGCATTAGGTCGACCAGCTGATATGTTCTCCGATACAGCTATTCAATTACAACCTGTTTTTGCTCAATGGATTCAAAAAACTCATTTCTTAGCCCCTGGGTTTACTGCTCCAAATGCTTTAGCAAGTACAAGTCCTAGTTGGGGTGGCGATGTTGTTGCTGTTGGTGGAAAAGTTGCGATGATGCCGATTTCATTAGGTACTTCTGACTTCTTGGTACATCACGTGCACGCGTTTACAATTCATGTAACAGTATTAATTTTATTAAAAGGGGTTTTATACGCTCGTAGTTCACGTTTAATTCCTGATAAAGCAAATTTAGGTTTCCGTTTCCCTTGTGATGGACCAGGACGTGGTGGGACTTGCCAAGTTTCGGCTTGGGATCACGTATTTTTAGGTTTATTCTGGATGTATAACGCCATTTCAGTTGTAATTTTCCACTTTAGTTGGAAAATGCAATCGGATGTTTGGGGTACGGTAAATGCATCGGGAATTTCGCATATTACTGGCGGAAATTTTGCACAAAGTGCAAATACAATTAATGGTTGGTTACGAGATTGGGTTCAAAGTCCTTTAAATGTACGACCGATTGCCCATGCTATTTGGGATCCGCATTTTGGTCAACCTGCCGTTGAAGCTTTCACTCGCGGTGGCGCTTCGGGTCCAGTAAATATTTCAACATCTGGAGTTTACCAATGGTGGTATACAATTGGTATGCGTACAAATCAAGATTTATATATTGGTTCAATCTTTTTATCATTTGCTGCAACAGCTTTTCTTTTTGCAGGATGGTTACATTTACAGCCTAAATTCCAACCGGGTTTAAGTTGGTTTAAAAATGCTGAGTCTCGATTAAACCATCACCTTTCTGGTTTATTTGGGGTGAGTTCATTAGCATGGACGGGTCATTTAATTCATGTTGCAATTCCAGAAGCACGTGGTCAGCACGTACGTTGGGATAATTTTTTAACAACATTGCCGCATCCTCAAGGATTAACTCCTTTCTTTACAGGTAATTGGGCAGCTTATGCTGAAAACCCGGATACTGCTAGCCACCTTTTTGGGACTAGTGAAGGTTCAGGAACAGCTATTTTAACTTTTTTAGGTGGATTCCATCCTCAAACACAAAGTTTATGGTTATCAGATATGGCGCACCATCATTTAGCAATTGCTGTTTTATTTATCGTTGCGGGTCATATGTACCGAACAAATTTTGGGATTGGTCACAGTATGCGTGAAATTTTGGAAGCTCATAAAGCACCAAGTGGGAATTTAGGGAATGGCCATACAGGCTTATTTGATACAGTTAACAATTCACTGCATTTTCAACTTGGACTTGCACTTGCTTCGGTAGGTACAATTTGTTCATTGGTGGCTCAACACATGTATTCGTTACCACCGTACGCATTTCTTGCTCAAGATTTTACTACTCAAGCATCGTTATATACTCATCACCAATATATTGCTGGGTTTATTTTATGTGGAGCTTTTGCGCACGGTGCTATTTTCTTCATTCGCGATTACGATCCGGAAGCTAATAAAGGAAACGTATTAGCGCGTATGTTAGAACATAAAGAAGCTATTATTTCGCATTTAAGTTGGGTTTCTTTATTTTTAGGGTTCCATACTTTAGGCTTATATGTACATAACGACGTAATGCAAGCTTTCGGAACGCCTGAAAAACAAATTTTAATTGAACCTGTTTTTGCTCAATGGATTCAAGCTTCACACGGTAAAACGGCTTATGGTTTTGATTTATTATTATCTCAATCGACTAGTAATGCATATGCTGCTGGTCAAAGCTTATGGTTACCAGGTTGGTTAGAAGCCATTAACAATAACAATAACTCATTATTCTTAACGATTGGGCCCGGTGATTTTTTAGTTCACCATGCTATTGCTTTAGGTTTACATACAACAACGTTAATTTTGGTAAAAGGAGCTTTAGATGCTCGTGGTTCAAAACTAATGCCGGATAAAAAAGATTTTGGATATAGTTTCCCTTGTGACGGACCTGGTCGAGGAGGTACTTGTGATATTTCCGCTTGGGATGCTTTCTATTTAGCTGTTTTTTGGATGTTAAATACGATTGGTTGGGTGACCTTTTACTTCCATTGGAAACATTTAGGGATTTGGCAAGGTAATGTAAGCCAATTTAACGAATCTTCAACTTACTTAATGGGGTGGTTACGAGATTATTTATGGTTAAATTCATCTCAATTAATTAATGGTTATAATCCATTTGGGATGAACAGCCTTTCGGTTTGGTCTTGGATGGGTGGAGAAGTTGTTGATACATTCCCATACTTTGTATCAGGTGTATTACACCTTATTTCTTCAGCAGTTTTAGGTTTTGGTGGAGTATATCACTCATTAATCGGGCCTGAAACATTAGAAGAATCTTTCCCATTCTTTGGTTATGTTTGGAAAGATAAAAACAAAATGTCTACAATTTTAGGTATTCATTTAGTTATTTTAGGCTTTGGTGCATGGCTTTTAGTTTGGAAAGCAATGTATTTCGGCGGTCTTTTTGACCCGTGGTCCGTTGGGGGTGGGGATGTTCGTGTAATTACAAACCCAACAATTAGTCCTGGAATTATCTTCGGTTACTTACTTAAATCACCTTTTGGAGGTGATGGCTGGATTGTTAGCGTAGATAATATGGAAGACGTTGTTGGTGGACACATTTGGATTGGTACGCTTGAAATTCTAGGTGGTATTTGGCATATTTTAACTAAACCATGGGCTTGGGCACGTCGTGCTTTTGTATGGTCTGGTGAAGCTTATTTATCTTACAGTCTTGGAGCAGTTTCATTGATGGCATTTATTGCTTGTTGTATGAGCTGGTTCAACAATACTGTTTATCCTTCAGAATTTTACGGTCCTACGGGTCCTGAAGCATCTCAATCTCAAGCATTTACTTTCTTAGTTCGTGACCAACGTTTAGGAGCTAACGTAGCTTCAGCACAAGGTCCTACTGGGTTAGGTAAATATTTAATGCGTTCTCCAACAGGAGAAATCATTTTTGGTGGTGAAACTATGCGTTTCTGGGACTTTAGAGGCCCATGGTTAGAGCCTTTAAGAGGTCCAAATGGTTTAGATTTAAATAAACTAAAAAATGATATTCAACCATGGCAAGAACGTCGTGCAGCTGAATACATGACACACGCTCCATTAGGATCTTTAAACTCAGTAGGTGGGGTTG-----------------------------------------------------------------------------------------------------------------GCGGGTGTAAAAGATTACCGTTTAACTTATTACACACCAGATTACCAAGTAAAAGATACTGATATTCTTGCGGCTTTCCGTATGACTCCTCAACCAGGTGTACCTGTTGAAGAGGCAGGTGCTGCGGTTGCTGCTGAATCTAGTACAGGTACTTGGACTACTGTATGGACAGATGGTTTAACATCTTTAGATCGTTACAAAGGGCGTTGCTATGATATTGAACCGGTTCCTGGTGAAGATAACCAATATATTGCTTACATTGCTTATCCATTAGATTTATTTGAAGAAGGTTCTGTAACAAACTTATTCACTTCAATCGTAGGAAACGTATTCGGTTTTAAAGCATTACGTGCTTTACGTTTAGAAGATTTACGTATTCCGCCAGCTTATACTAAAACTTTCCAAGGACCTCCACATGGTATTCAAGTAGAACGTGACAAATTAAACAAATATGGTCGTGGTTTACTAGGTTGTACAATTAAACCAAAATTAGGTCTTTCAGCTAAAAACTATGGTCGCGCGGTATACGAATGTTTACGTGGTGGTCTAGATTTCACTAAAGATGACGAGAACGTTACTTCACAACCATTTATGCGTTGGAGAGATCGTTTCTTATTCTGTGCTGAAGCTATTTACAAATCACAAGCCGAAACTGGTGAAGTTAAAGGACATTACTTAAACTCAACAGCAGGTACATGTGAAAGCATGATGGATCGTGCACAATTTGCAAAAGATCTTGGTGTACCGATCGTTATGCATGACTATTTAACAGGTGGTTTAACTGCTAACACTTCGTTAGCAATTTACTGTCGTAACAATGGTCTTTTATTACACATTCACCGTGCAATGCACGCGGTAATTGACCGTCAACGTAATCACGGTATTCACTTCCGTGTTTTAGCTAAAGCTTTACGTTTATCAGGTGGGGATCACTTACACTCAGGAACTGTTGTAGGTAAACTAGAAGGTGAACGTGAAATTACTTTAGGTTTCGTTGATTTAATGCGTGATGATTACATTGAAAAAGATCGTAGTCGCGGTATTTACTTTACACAAGACTGGGCTTCTTTACCAGGAACAATGCCGGTTGCATCGGGTGGTATTCACGTATGGCACATGCCT--
Volvox008 AGTGCTCAAGTTGTTTGGCCTGTTGTTGGTCAAGAAATTTTAAATGGTGATGTAGGTGGTGGTTTCCAAGGTATTCAAATTACTTCTGGTTTTTTCCAACTATGGCGTGCTAGTGGTATTACTAGTGAATTACAGCTTTATACAACAGCTATTGGTGGTTTAGTAATGGCAGCCGCTATGTTCTTTGCTGGTTGGTTCCATTACCATAAAGCTGCTCCGAAATTAGAGTGGTTCCAAAACGTTGAATCGATGCTAAATCACCATTTAGCAGGTCTTCTTGGTTTAGGGAGTTTAGCTTGGGCTGGTCACCAGATTCACGTATCTTTACCAGTAAATAAGCTATTAGATGCTGGTGTGGATCCGAAAGAAATTCCGCTTCCTCATGATTTACTATTAAATCGTGCTATTATGGCTGACTTATATCCAAGTTTTGCTAAAGGAATTGCACCGTTTTTCACTTTAAACTGGAGTGAATACAGTGACTTCTTAACATTTAAAGGTGGTTTAAACCCTGTAACAGGCGGTCTTTGGTTAAGCGATACTGCTCACCATCACGTAGCAATTGCTGTTTTATTCTTAGTAGCAGGTCATATGTACCGTACGAACTGGGGTATTGGCCACAGTATTCGTGAAATTTTAGAAGCTCATCGTGGGCCATTTACAGGTGAAGGTCACGTTGGTTTATACGAAATTCTAACAACTTCATGGCATGCTCAATTAGCTATTAACTTAGCTTTATTTGGTTCATTATCAATCATCGTGGCTCATCACATGTATGCTATGCCTCCATACCCATACCTAGCAACTGACTATGGCACACAATTATCATTATTTACACACCACACATGGATTGGTGGTTTCTGTATTGTTGGTGCAGGTGCTCACGCAGCTATTTTTATGGTTCGTGACTATGATCCTACAAATAACTATAATAACTTACTAGACCGTGTTATTCGTCACCGTGATGCTATTATTTCTCATTTAAACTGGGTGTGTATTTTCTTAGGTTTCCACAGCTTCGGTTTATACATCCACAATGATACCATGAGTGCTTTAGGTCGTCCTCAAGATATGTTCTCAGATACTGCAATACAGCTTCAACCTGTTTTTGCTCAATGGATTCAAAATACACACTTCTTAGCACCACAATTAACAGCACCAAATGCTTTAGCTGCTACAAGTTTAACTTGGGGTGGTGATTTAATTGCTGTTGGTGGTAAGGTAGCTATGATGCCAATTTCTCTAGGCACATCTGATTTCATGGTTCACCACATCCACGCTTTCACGATTCACGTAACTGTGCTAATTCTTCTGAAAGGTGTTTTATTTGCTCGTAGTTCTCGTCTTATCCCAGATAAAGCTAACTTAGGTTTCCGTTTCCCTTGTGACGGTCCAGGTCGTGGTGGTACTTGTCAAGTTTCTGCTTGGGACCACGTATTCCTTGGCCTTTTCTGGATGTACAACAGCTTATCAATTGTTATTTTCCACTTCAGCTGGAAGATGCAATCTGATGTTTGGGGTACTGTAACAGCTTCTGGTGTATCTCACATTACTGGTGGTAACTTTGCACAAAGCGCAAATACTATAAACGGCTGGTTACGTGATTGGGTAACTGACCCTGTTCATATTCGTCCTATTGCTCACGCGATTTGGGATCCGCACTTTGGCCAACCAGCCGTTGAAGCTTTCACACGAGGTGGTGCTTCTGGCCCAGTAAACATAGCAACTTCGGGTGTATATCAATGGTGGTACACTATTGGTATGCGCACAAACCAAGATTTATACGTGGGTTCAGTTTTCTTAGCCCTAGTATCAGCCGTTTTCCTTTTTGCAGGCTGGCTTCATTTACAACCAAACTTCCAACCATCTCTTTCTTGGTTTAAAGATGCCGAATCACGTTTAAATCACCACCTTTCAGGTTTATTTGGTGTAAGCTCATTAGCATGGACAGGCCACTTAGTTCACGTTGCTATCCCTGAATCACGTGGTCAACATGTTGGTTGGGATAACTTCCTATCTGTTTTACCTCACCCGCAAGGTTTAACTCCTTTCTTTACTGGGAATTGGGCAGCTTATGCGCAAACTCCAGATACTGCTAGTCATGTTTTTGGTACTGCTCAAGGTTCTGGACAGGCTATTTTAACTTTCTTAGGTGGTTTCCACCCACAAACTCAAAGTTTATGGTTAACAGATATGGCTCACCATCACTTAGCAATTGCTGTAATCTTCATTGTTGCTGGTCACATGTACCGTACTAACTTTGGTATAGGTCACCGTATGCAAGCTATTCTTGAGGCTCACACTCCTCCTAGCGGAGGTCTTGGTGCTGGTCATAAAGGATTATTTGACACAGTAAACAATTCTTTACACTTCCAATTAGGTTTAGCTTTAGCTTCAGTTGGTACAATTTGTTCATTAGTAGCTCAACACATGTACTCTTTACCACCATATGCTTTCCAAGCTATTGACTTCACAACTCAAGCAGCTCTTTACACACACCACCAATATATAGCTGGTTTCATCATGTGTGGTGCGTTTGCTCACGGTGCGATCTTCTTTATACGTGACTACGATCCAGAACAAAACAAAGAAAACGTTCTAGCTCGTATGCTTGATCACAAAGAAGCAGTTATTTCTCACTTAAGCTGGGTTTCTTTATTCCTTGGTTTCCACACATTAGGTCTTTACGTACATAACGATGTAATGCAAGCTTTTGGTACTCCAGAAAAACAAATTTTAATTGAGCCTGTTTTTGCTCAGTGGATTCAAGCTGCTCAAGGTAAAGCTTTATACGGTTTTGATTTCTTATTATCTTCAAAAACTAGTGCCGCTTTCTCTAACGGTCAAAGTTTATGGTTGCCTGGTTGGTTAGAGGCTATAAACAATAATCAAAACTCATTATTCTTAACAATTGGCCCTGGTGACTTCCTTGTACACCACGCAATTGCTCTTGGTCTTCACACAACAACACTTATTCTTGTAAAAGGTGCTTTAGATGCTCGTGGTTCTAAACTAATGCCAGATAAAAAAGATTTTGGTTACAGCTTCCCATGTGACGGTCCTGGTCGTGGTGGTACTTGTGATATTTCAGCTTATGATGCTTTCTATTTAGCAGTATTCTGGATGCTAAATACAATTGGTTGGGTAACATTCTATTGGCATTGGAAACATTTAACTTTATGGCAAGGTAACGTAGCACAATTTGATGAATCATCAACTTATCTAATGGGTTGGTTACGTGACTACTTATGGTTAAACTCTTCTCAGTTAATCAATGGTTATAACCCGTTTGGTTTGAATAGTTTGTCAGTTTGGGCTTGGACGGGCGGTGAAATCATTGATACATTCCCTTACTTTGTATCAGGCGTTTTACACTTAATTTCATCTGCTGTTTTAGGTTTTGGTGGTGTTTATCACTCACTTATTGGTCCTGAAACTTTAGAAGAATCATTCCCGTTCTTTGGTTATGTTTGGAAAGACAAAAACAAAATGACTAACATTCTAGGTTACCACCTAATCATTTTAGGTCTAGGTGCTTGGTTACTTGTTTGGAAAGCTATGTACTTTGGTGGTGTTTATGATACTTGGGCTCCAGGTGGTGGTGACATTCGTGTTATTACTAACCCAACAACAAACGCAGCTGTAATTTTTGGTTATCTTGTAAAATCTCCATTTGGTGGTGACGGTTGGATTTGTAGTGTTGATAATATGGAAGATATTATCGGCGGTCACATCTGGATTGGTACATTAGAAATTCTAGGTGGTATTTGGCACATTTATACAACTCCATGGCCATGGGCACGTCGTGCTTTTGTATGGTCTGGTGAAGCTTATTTATCATACAGTCTTGCTGCTATTTCTATGATGGGCTTCATTGCTTGTTGTATGTCTTGGTTTAACAACACAGCATATCCAAGCGAGTTTTACGGTCCAACGGGTCCTGAAGCAAGCCAATCCCAAGCATTTACTTTCCTTGTACGTGACCAACGTTTAGGTGCTAACGTAGCATCTGCACAAGGTCCGACTGGTCTTGGTAAATATTTAATGCGTTCACCTACTGGTGAAATCATTTTTGGTGGTGAAACAATGCGTTTCTGGGATTTCCGTGGTCCATGGTTAGAGCCTTTACGTGGTCCAAACGGTTTAGATTTAAACAAACTTAAAAATGATATTCAACCTTGGCAAGAACGCCGTGCTGCTGAATACATGACACACGCTCCTCTTGGTTCATTAAACTCTGTAGGTGGTGTTGCTACTGAAATTAACGCTGTTAACTTTGTTTCTCCACGCTCATGGTTAGCTTGTTCTCATTTCTGTTTAGGTTTCTTCTTCTTTGTTGGTCACTTATGGCACGCTGGTCGTGCTGCCGGTGTAAAAGACTATCGTTTAACATACTACACACCTGACTACGTAGTAAAAGATACTGATATTTTAGCAGCATTCCGTATGACTCCACAACCAGGTGTTCCACCAGAAGAATGTGGTGCTGCTGTAGCTGCTGAATCTTCAACAGGTACTTGGACAACTGTATGGACTGACGGTTTAACAAGCCTTGATCGATACAAAGGTCGTTGTTATGACATCGAGCCTGTTCCAGGTGAAGACAACCAGTACATTGCTTATGTTGCTTACCCAATTGACTTATTCGAAGAAGGTTCAGTAACAAACATGTTTACTTCTATTGTAGGTAACGTATTCGGTTTCAAAGCTCTACGTGCTTTACGTCTTGAAGATCTTCGTATTCCACCTGCTTACGTTAAAACATTCCAAGGTCCACCACACGGTATTCAGGTTGAACGTGACAAACTAAACAAATATGGTCGTGGTCTTTTAGGTTGTACAATCAAACCTAAATTAGGTCTTTCAGCTAAAAACTACGGTCGTGCAGTTTACGAATGTTTACGTGGTGGTTTAGACTTTACTAAAGACGATGAAAACGTTAACTCACAACCATTCATGCGTTGGAGAGACCGTTTCCTTTTCGTAGCTGAAGCTATTTACAAAGCACAAGCAGAAACAGGTGAAGTAAAAGGTCATTATTTAAACGCTACAGCTGGTACATGCGAAGAAATGTTAAAACGTGCTCAATGTGCTAAAGAACTAGGTGTACCAATTATCATGCACGACTACTTAACTGGTGGTTTTACAGCTAACACATCATTAGCTTCTTACTGTCGTGATAATGGTCTTTTATTACACATTCACCGTGCTATGCACGCAGTAATTGACCGTCAACGTAACCATGGTATTCACTTCCGTGTTCTAGCAAAAGCTCTTCGTATGTCTGGTGGTGACCACCTTCACTCAGGTACTGTTGTAGGTAAACTAGAAGGTGAACGTGAAGTAACTTTAGGTTTCGTAGACTTAATGCGTGACGACTATATCGAAAAAGATCGTAGCCGTGGTATTTACTTTACACAAGACTGGTGTTCAATGCCAGGTGTAATGCCAGTTGCTTCAGGTGGTATTCACGTATGGCACATGCCA--
Bracte009 AGTGCACAAGTTGTTTGGCCAGTAGTAGGTCAAGAAATTTTAAATGGAGACGTAGGTGGTGGTTTCCAAGGTATTCAAATTACTTCTGGATTTTTCCAACTTTGGCGAGCTAGTGGTATTACTAGCGAGCTACAACTATATACAACAGCTATTGGTGGTTTAGTAATGGCTGCTGCAATGTTTTTTGCTGGTTGGTTCCACTATCATAAAGCTGCTCCAAAACTAGAATGGTTCCAAAACGTAGAATCTATGTTAAATCACCATTTAGCTGGGCTTTTAGGTTTAGGAAGTTTAAGCTGGGCTGGTCACCAAATTCACGTGTCATTACCTGTAAATAAGTTATTAGACGCTGGTGTTGACCCTAAAGAAATTCCTTTACCGCACGAATTACTATTAAATCGTGCGATCATGGCAGATCTTTACCCTAGTTTTGCTAAAGGATTAGCACCATTCTTCACATTACAATGGGGAGAATACAGCGATTTCTTAACATTTAAGGGCGGGTTAAATCCCGTGACAGGTGGTTTATGGTTAACAGATACTGCTCACCATCACTTAGCGATTGCTGTTTTATTCTTAGTAGCTGGTCATATGTATCGCACGAATTGGGGAATTGGACATAGCATGAAAGAAATTTTAGAAGCTCACCGTGGGCCATTTACTGGTGAAGGTCACGTAGGTCTTTATGAAATTTTAACGACATCATGGCATGCTCAATTAGCTATCAATTTAGCTCTATTCGGTTCGTTATCGATTATTGTAGCTCACCATATGTATTCAATGCCTCCTTATCCTTATTTAGCGACTGATTATGGAACTCAACTTTCTATTTTCACTCATCACATGTGGATTGGTGGTTTCTGTATCGTAGGGGCAGGTGCTCACGCAGCTATTTTTATGGTTCGTGATTATGATCCAACAAATAATTATAACAACTTATTAGATCGTGTAATTCGTCATAGAGATGCTATCATTTCTCACTTAAACTGGGTTTGTATTTTCTTAGGGTTCCACAGTTTTGGTCTATATATTCATAATGATACAATGAGCGCTTTAGGACGTCCTCAAGATATGTTCTCTGATACAGCTATTCAGCTTCAACCTGTTTTCGCACAGTGGATTCAAAATACGCATTTCTTAGCACCTCAACTTACTGCACCAAACGCTCTATCTGCTACTAGTCTTACATGGGGTGGTGATTTAGTCGCTGTTGGTGGAAAAGTAGCTATGATGCCAATTAACCTGGGAACAGCTGATTTCATGGTTCACCATATTCATGCTTTTACGATTCATGTGACAGTTTTAATTTTATTAAAAGGTGTACTGTTTGCTCGTAGTTCTCGTTTAATTCCAGATAAAGCAAATTTAGGCTTCCGTTTCCCTTGTGATGGTCCAGGTCGCGGTGGTACTTGTCAGGTTTCTGCATGGGACCACGTTTTCTTAGGACTTTTCTGGATGTATAATTCTTTATCGATCGTAATTTTCCACTTTAGCTGGAAAATGCAAAGTGATGTTTGGGGTAGCGTGAACGCCTCTGGTGTTTCGCACATTACAGGCGGAAACTTTGCTCAAAGTGCTAATACGATCAATGGTTGGTTACGTGAT--------------------TGTTCGCCCAATTGCTCATGCTATTTGGGATCCTCATTTTGGACAACCAGCAGTGGAAGCTTTTACTCGAGGCGGAGCATCTGGCCCAGTAAACATTTCCACATCAGGTGTTTATCAGTGGTGGTATACTATCGGAATGAGAACAAATTCTGATCTTTATGTTGGCTCTGTGTTTTTAGCTCTTGTTTCAGCAATTTTCTTGTTTGCTGGTTGGCTACACTTACAACCAAGTTTCCAACCATCGTTATCTTGGTTTAAAGACGCAGAATCTCGCTTAAATCACCACCTTTCTGGTTTATTTGGGGTGAGTTCATTAGCTTGGACTGGTCACTTAATTCACGTAGCTATTCCAGAATCTCGCGGAAAACATGTTGGTTGGGATAATTTCTTAACTGTTCTTCCACATCCACAAGGATTAACTCCTTTCTGGACAGGAAATTGGGCTGCTTACGCTCAAAATCCTGATTCTTCGAGTCATATTTTTGGAACTTCAGAAGGTGCTGGAGATGCCATTTTAACTTTTTTAGGCGGTTTCCACCCTCAAACTCAAAGTCTTTGGTTAACGGATATGGCTCATCACCATTTAGCGATTGCTGTTATATTCATTATCGCTGGTCATATGTATCGCACGAATTTCGGTATTGGACATCGCATGCAAGCTATTCTGGATGCTCACGTACCGCCTAGTGGTGGCTTAGGAGCTGGACACAAAGGTTTATTCGATACAGTAAACAACTCTTTACATTTCCAATTAGGATTAGCCTTAGCTTCTGTAGGTACCATTTGTTCTTTAGTTGCACAACACATGTATTCGTTACCACCATATGCATTTTTAGCGAATGATTTTACGACTCAAGCAGCTTTATATACTCATCACCAATATATCGCAGGATTTATCATGTGTGGTGCTTTTGCGCACGGTGCTATTTTCTTTATCAGAGATTATGACCCTGAACAAAATAAAGGAAACGTATTAGCAAGAATGTTAGATCATAAAGAAGCTGTGATTTCACATTTAAGTTGGGTTTCACTTTTCTTAGGTTTCCATACTCTAGGTCTTTACGTTCATAACGATGTTATGCAAGCTTTTGGAACTCCGGAAAAACAAATTTTAATCGAACCTGTTTTTGCGCAATGGATCCAAGCTGCCCAGGGTAAAGCTTTATATGGTTTTGACTTTTTACTGTCTTCTTCTGATAGTGCTGCAAGTTCTGCGAGCGTAAGCTTATGGCTTCCTGGTTGGTTAGAAGCTATTAATAATAATCAAAACTCACTATTTTTAACTATTGGACCTGGTGACTTTTTAGTACACCACGCTATTGCTCTAGGTCTTCACACAACTACACTTATTTTAGTGAAAGGTGCATTAGATGCTCGTGGTTCTAAATTAATGCCAGATAAAAAAGATTTTGGTTATAGTTTCCCTTGTGACGGTCCAGGTCGCGGTGGTACTTGTGATATTTCAGCTTATGACGCTTTTTATTTAGCCGTTTTCTGGATGCTTAACACGATTGGTTGGGTAACGTTCTATTGGCACTGGAAACATTTAACTTTATGGCAAGGAAATGTTTCTCAATTTGATGAATCTTCAACTTATCTAATGGGTTGGCTTCGTGATTATTTATGGTTAAATTCTTCTCAATTAATTAATGGTTATAACCCATTCGGGATGAATAGTTTATCGGTTTGGGCTTGGATG---------------------------------------------------------------------------------------------------------------------------------------------------------------------------------------------------------------------------------------------------------------------------------GGTGGAGACGTTCGTCTTATCACTAATCCAACTACGAATGCTGGTGTTATTTTCGGTTATTTATTAAAATCTCCATTCGGTGGTGATGGTTGGATTGTGAGTGTAGATAACATGGAAGACATTATTGGTGGTCACATTTGGATTGGAACTTTAGAAATTCTTGGCGGTCTTTGGCACGTATATACAACTCCTTGGCCATGGGCACGTCGCGCTTTTGTTTGGTCTGGTGAGGCTTATCTGTCATACAGTTTAGGTGCAATTTCTGTAATGGGATTCATCGCTTGTTGTATGTCTTGGTTTAATAACACAGCTTATCCTAGCGAATTTTATGGTCCAACAGGTCCAGAAGCTTCACAATCACAAGCTTTTACATTCCTGGTTCGTGACCAACGTTTAGGTGCAAACGTTGCTTCAGCTCAAGGACCTACTGGTCTTGGTAAATATTTAATGAGATCACCTACTGGTGAAATCATTTTTGGTGGTGAGACGATGCGTTTCTGGGATTTCCGTGGACCGTGGTTAGAACCACTAAGAGGACCTAACGGTTTAGATTTAAATAAACTTAAAAACGATATTCAACCTTGGCAAGAGCGTCGTGCGGCTGAATACATGACTCATGCACCTCTTGGATCTTTAAACTCAGTAGGAGGTGTAGCAACTGAGATTAACGCAGTTAACTATGTATCTCCTCGTAGTTGGTTAGCTTGTTCACACTTCGTTTTAGGTTTCTTCTTCTTTATTGGTCATTTATGGCATGCTGGACGTGCTGCTGGTGTAAAAGATTACCGTTTAACATACTACACTCCAGATTACGTAGTTAAAGATACTGATATTTTAGCTGCATTCCGTATGACTCCACAACCAGGTGTTCCTGCTGAAGAGTGTGGTGCAGCTGTAGCAGCTGAATCATCTACAGGTACTTGGACAACTGTATGGACTGACGGTTTAACTAGTTTAGACCGTTACAAAGGTCGTTGTTACGATTTAGAGCCAGTACCGGGTGAAGAAAACCAGTATATTGCTTATGTAGCTTACCCTATCGATCTATTCGAAGAAGGTTCTGTAACTAACTTATTTACTTCAATCGTAGGTAACGTATTTGGTTTCAAAGCTCTTCGTGCACTACGTTTAGAAGATCTTCGTATTCCTCCAGCATACGTTAAAACTTTCCAAGGTCCTCCTCACGGTATTCAAGTTGAACGTGACAAACTTAACAAATATGGTCGTGGTTTATTAGGTTGTACAATCAAACCTAAATTAGGTCTTTCAGCTAAAAACTATGGACGTGCTGTTTACGAGTGTTTACGTGGTGGTTTAGACTTCACAAAAGATGACGAAAACGTTAACTCACAACCATTCATGCGTTGGAGAGACCGTTTCTTATTCGTTGCTGAAGCTCTTTACAAATCACAAGCTGAAACAGGTGAAATTAAAGGACACTACTTAAACGCTACTGCAGGTAACTGCGAAGAAATGCTAAAACGTGCAGAGTGTGCTAAAGATTTAGGTGTACCAATCATTATGCACGACTACCTAACTGGTGGTTTCACAGCTAACACTTCTCTAGCTTCTTACTGTCGTGATAACGGTTTATTACTTCACATTCACCGTGCAATGCACGCTGTTATTGACCGTCAAAAAAACCACGGTATGCACTTCCGTGTACTAGCTAAAGCTCTACGTCTGTCTGGTGGTGACCACCTTCACTCTGGTACTGTTGTAGGTAAATTAGAAGGTGAGCGTGAAGTAACTTTAGGTTTCGTAGACTTAATGCGTGATGATTACATCGAAAAAGACCGTAGTCGTGGTATTTACTTCACTCAAGACTGGTGTTCTATGGGTGGTGTTATGCCAGTTGCTTCTGGTGGTATCCACGTATGGCACATGCCA--
Leptos010 AGTGCGCAAGTAGTTTGGCCTATTGTGGGACAAGAAATTTTAAATGGTGATGTTGGGGGCGGTTTTCAAGGTATACAAATAACTTCTGGATTTTTCCAACTTTGGCGTGCTAGTGGAATTACAAATGAATTACAGCTGTATAGTACAGCTATTGGTGGTTTAGTGTTAGCAGCTGCAATGTTTTTTGCAGGTTGGTTTCACTACCATAAAGCAGCTCCAAAATTGGAATGGTTTCAAAACGTGGAATCTATGCTAAATCATCACTTAGCAGGTCTTTTAGGTCTTGGAAGTTTAGCATGGGCTGGTCACCAAATTCATGTATCTTTACCAATTAACAAATTATTAGATGCAGGTGTAGACCCAAAAGAGATCCCATTACCTCATGAGTTTATTTTAAATCGAGAATTAATTGCTCAATTATATCCAAGTTTTGGTAAAGGTTTAGCACCATTTTTTACTATTAATTGGAGCGAATATAGTGATTTCTTAACATTTAAAGGTGGGTTAAATCCAGTTACAGGGGGGCTTTGGTTAACTGATACAGCTCATCATCATTTAGCAATTGCTGTATTATTTTTAATAGCAGGTCACCAATATCGCACTAACTGGGGTATTGGTCATAGTCTTAAAGAAATTTTAGAAGCACACAAAGGACCTTTTACAGGGGAAGGTCATAAAGGTATTTATGAAATTTTAACAACATCTTGGCATGCACAACTAGCATTAAATTTAGCATTATTTGGCTCATTATCCATTATTGTGGCGCATCACATGTATGCAATGCCTCCATATCCTTATTTAGCAACAGATTATGGAACGCAACTGTCAATATTTACACATCATATGTGGATAGGCGGTTTCTGTATTGTAGGTGCTGGTGCTCACGCTGCTATTTTTATGATTCGTGATTATGACCCAACAAATAATTACAACAACCTTCTAGATCGTGTTATTCGTCACCGTGATGCTATTATTTCACATTTAAATTGGGTTTGTATTTTTCTAGGTTTCCACAGTTTTGGTCTGTATATTCATAATGATACAATGAGTGCTTTAGGCCGTCCGCAGGATATGTTTTCAGATACTGCAATTCAATTACAACCTGTATTTGCTCAATGGATTCAAAATACTCATTATTTAGCACCAGAATTTTCTGCACCAAATGCCTTAGCTAGTACTAGTGCTACTTGGGGTGGAGATGTAATTGCTGTTGGTGGAAAAGTTGCAATGATGCCAATAGCTTTAGGAACTGCTGATTTTCTTGTTCATCATATACATGCATTTACAATTCATGTAACTGTATTAATTTTATTAAAAGGTGTACTTTACGCTCGTAGTTCACGTTTAATTCCAGATAAAGCAAACTTAGGCTTCCGTTTCCCTTGTGATGGGCCTGGTCGAGGTGGTACTTGTCAAGTATCTGCTTGGGACCACGTATTTTTAGGTCTTTTTTGGATGTATAACTCCCTTTCTATTGTAATTTTCCACTTTAGTTGGAAGATGCAATCTGATGTATGGGGAACTGTAAATGCTAATGGGGTTTCTCATATTACTGGTGGTAATTTTGCACAAAGTGCAAACACTATAAATGGTTGGCTTCGTGATTGGACACAAGATCCATTGCACGTTCGTCCCATAGCCCACGCTATTTGGGACCCTCATTTTGGACAACCAGCTATTGAAGCATTCACACGAGGAGGTGCAACAGGTCCAGTAAATATTTCTACATCTGGTATTTATCAGTGGTGGTATACTATAGGTTTACGTACTAATCAAGATTTATATAATGGTGCTATTTTCCTAATTTTAGCCTCAGCTTTATTTTTATTTGCAGGGTGGCTTCATTTGCAACCTAAATTTCAACCAGAATTATCTTGGTTTAAAAACGCTGAATCTCGATTAAATCATCACCTTGCTGGGCTATTTGGTGTAAGTTCTTTAGCGTGGACAGGCCATTTAGTGCATGTAGCAATTCCAGAATCACGTGGACAACATGTCGGCTGGGATAACTTTTTAACAACTTTGCCTCATCCTCAAGGATTAACTCCTTTTTTCACAGGTCAATGGGCTGCATATGCAGCAAATCCAGATTCTGCTAGTCATATTTTTGGTACTTCAGAAGGTGCAGGAGATGCTATCTTAACTTTTTTAGGAGGTTTTCACCCACAAACACAAAGTCTTTGGTTGACTGATATTGCTCATCACCATTTAGCCATTGCTGTAATTTTTATTGTAGCAGGACATATGTACCGAACCAATTTTGGTATTGGCCACAGTCTTCAAGAAATTTTGGACAACCACACCGCTCCTGGTGGCGGATTAGGTGCAGGTCACAAAGGACTTTTTGACACTGTAAATAACTCACTACATTTCCAATTAGGATTAGCTCTTGCAGCTGTTGGTACAATAACTTCTTTGGTAGCTCAACATATGTATTCTTTACCTCCATATGCATTCTTAGCTCAAGACTTTACTACAATGGCAGCTTTATATACTCATCATCAGTATATTGCTGGTTTTATTCTTTGTGGTGCTTTTGCCCATGGTGCTATTTTCTTTATTCGTGATTATGATCCAGAACAAAATAAAGGAAATGTATTAGCTCGTATTTTGGATCATAAAGAGGCCATTATTTCTCATTTAAGTTGGGTAAGTCTTTTCTTAGGATTCCATACTTTAGGACTTTATGTTCATAATGACGTTATGCAAGCTTTTGGTACTCCTGAAAAGCAAATTCTAATAGAGCCAGTTTTTGCACAATGGATACAAGCTTCGCACGGTAAAGCACTTTATGGTTTTGATTTCCTTCTATCAAATTCCGGCAGTACTGCTGCATCTGCAAGTCAAGCGCTTTGGTTACCTGGCTGGTTAGATGCTATTAATAGCTCATCTAACTCGTTATTTTTAACTATTGGTCCTGGTGATTTCCTTGTTCATCACGCTATTGCGTTAGGCCTTCACACTACGACTTTAATTTTAGTTAAAGGTGCTTTGGATGCCCGTGGTAGTAAACTTATGCCTGATAAAAAAGATTTTGGTTACAGCTTCCCGTGTGACGGACCGGGCCGTGGTGGTACTTGTGATATCTCTGCTTGGGATGCTTTCTATTTAGCCGTTTTTTGGATGCTTAATACTATCGGTTGGGTCACTTTTTACTGGCATTGGAAACATTTAGGCATTTGGCAGGGTAATGTTAATCAGTTTAATGAATCGTCTACTTATTTAATGGGGTGGTTACGAGATTACTTATGGTTAAATTCTTCACAATTAATTAATGGTTATAATCCATTTGGAATGAATAGTCTTTCTGTTTGGGCTTGGATGGGTGGTGAGGTAGTAGACACTTTTCCTTACTTTGTTTCTGGTGTTCTTCACTTAATATCTTCAGCAGTGCTTGGCTTTGGCGGTGTTTATCATGCTCTAATAGGACCTGAAACTCTTGAAGAATCATTCCCGTTTTTTGGCTATGTGTGGCGTGATAAAAATAAAATGACCACTATCCTAGGTATTCATTTAATAATCTTAGGTATTGGTGCTTGGCTCCTTGTTTGGAAAGCTCTTTACTTTGGTGGGGTTTATGATACTTGGGCGCCCGGCGGTGGAGATGTTCGTGTTATAACAAATCCAACAACTAGCCCAGCTGTTATCTTTGGTTACCTTTTAAAATCACCTTTTGGTGGTGATGGTTGGATTGTAAGTGTTGATAACATGGAAGATATTATCGGTGGTCATATCTGGATCGGAACGTTAGAGATTTTTGGTGGACTTTGGCATATTTTCACAAAGCCGTGGGCTTGGGCCCGTCGTGCATTTGTGTGGTCTGGCGAAGCTTATTTATCTTACAGTCTTGCAGCTGTATCAGTAATGGGCTTTATTGCTTGTTGTATGTCATGGTTTAACAATACAGCTTATCCAAGCGAGTTTTTCGGGCCTACAGGTCCAGAAGCTTCGCAATCACAAGCATTTACTTTCCTAGTACGTGACCAACGTTTAGGAGCTAATGTAGCTTCAGCTCAAGGTCCAACAGGTTTAGGAAAATATTTAATGCGTTCACCAACAGGTGAAATTATCTTTGGTGGTGAAACTATGCGTTTTTGGGATTTTCGAGGTCCGTGGTTAGAGCCACTTCGTTCTTCAAATGGTCTTGATCTGAACAAATTAAAAAATGATATCCAGCCTTGGCAAGAACGCCGTGCTGCTGAATACATGACTCATGCACCTTTAGGTTCATTAAATTCAGTAGGTGGTGTAGCTACTGAAATTAATGCTGTAAACTTTGTTTCACCTCGTAGTTGGCTTGCTTGTTCACATTTTTGTTTAGGATTCTTCTTTTTTGTTGGACATTTGTGGCATGCTGGACGTGCTGCTGGTGTAAAAGATTACCGTTTAACATATTATACACCAGAATACCAAGTTAAAGAAACTGATATTCTTGCAGCTTTTCGTATGACACCTCAACCAGGTGTTCCACCAGAAGAAGCTGGTGCTGCAGTAGCAGCAGAATCATCAACAGGTACTTGGACTACTGTATGGACTGATGGTTTAACTAGCTTAGATAGATACAAAGGTCGTTGCTACGATATTGAACCTGTTGCGGGCGAAGAAAACCAATTTATTGCATATGTAGCTTATCCACTAGATCTTTTTGAAGAAGGTTCTGTAACTAATTTGTTTACATCTATTGTAGGTAACGTTTTTGGTTTTAAAGCTCTTCGTGCTTTACGTTTAGAAGATCTTCGTATTCCTCCTGCTTACGTTAAAACTTTCCAAGGTCCTCCTCATGGTATCCAAGTTGAGCGTGATAAACTGAATAAATACGGTCGTTCTCTTCTAGGTTGTACAATCAAACCAAAATTAGGACTTTCTGCCAAAAATTATGGTCGTGCAGTTTATGAGTGTTTACGTGGTGGTCTAGATTTTACTAAAGATGATGAAAACGTAAATTCTCAAGCATTTATGCGTTGGAGAGATCGTTTTCTTTTTGTAGCTGAAGCTCTTTACAAATCACAAGCAGAAACGGGCGAGATTAAAGGTCATTACTTAAACGCTACAGCTGGTACTTGTGAAGAAATGCTAAAAAGAGCTGAGTGTGCAAAAGAATTAGGTGTACCTATTATCATGCATGACTATTTAACTGGTGGTTTTACTGCAAATACTACTTTGGCTCATTACTGTCGTGATCATGGTCTATTATTACACATTCACAGAGCTATGCATGCAGTTATTGACCGTCAAAGAAACCACGGTATGCATTTCCGTGTTTTAGCAAAAGCTCTTCGTTTATCTGGTGGTGACCATTTACACTCAGGTACTGTTGTAGGTAAATTAGAAGGTGAGCGTGAAGTAACTTTAGGTTTCGTAGATCTAATGCGTGATGATTACATTGAAAAAGATCGTAGCCGTGGTATCTACTTTACTCAAGACTGGGTATCTCTACCAGGTACAATGCCAGTAGCTTCTGGTGGTATTCACGTTTGGCATATGCCA--
Scened011 AGTGCACAAGTTGTTTGGCCTGTTGTAGGTCAAGAAATTTTAAATGGTGATGTTGGTGGTGGTTTCCAAGGTATTCAAATTACTTCTGGTTTCTTCCAATTATGGAGAGCTAGTGGTATCACAAGTGAATTACAATTATACACAACTGCTATTGGTGGTTTAGTAATGGCTGCCGCTATGTTTTTTGCTGGTTGGTTCCACTATCACAAAGCAGCTCCAAAATTAGAATGGTTCCAAAACGTTGAATCAATGTTAAACCACCACTTAGCTGGTTTACTTGGTTTAGGAAGCTTATCTTGGGCTGGTCACCAAATTCACGTTTCTTTACCAGTAAATAAATTATTAGATGCTGGTGTTGATCCAAAAGAAATTCCATTACCACACGAATTCTTATTAAATCGTCAAATTATGCAAGACTTATATCCAAGTTTTGCAAAAGGATTAGCTCCATTCTTCACATTACAATGGGGTGAATATAGCGATTTCTTAACGTTTAACGGTGGATTAAACCCGGTAACTGGTGGTTTATGGTTAAGTGATACTGCACACCACCATTTAGCAATTGCTGTTTTATTCTTAGTTGCTGGTCACATGTACCGTACAAACTGGGGTATTGGACATTCTATGCGTGAAATTTTAGATGCGCACAAAGGTCCATTTACAGGAGAAGGACACGTTGGTCTTTATGAAATTTTAACAACTTCATGGCATGCCCAATTAGCTATTAACTTAGCTTTATTTGGTTCATTATCAATTATTGTGGCTCACCACATGTACTCAATGCCTCCATATCCGTATTTAGCAACTGATTATGGAACACAACTTTCTTTATTTACACACCACAACTGGATTGGTGGTTTCTGTATTGTAGGTGCTGGTGCTCACGCTGCTATTTTTATGGTACGTGATTATGATCCTACAAACAATTACAACAACTTATTAGACCGTGTGATTCGTCACCGTGATGCTATTATTTCGCATTTAAACTGGGTTTGTATTTTCTTAGGTTTCCATAGCTTTGGATTATACATTCACAATGATACTATGAGTGCGTTAGGTCGTCCTCAAGATATGTTCTCTGATACTGCTATTCAATTACAACCAGTTTTTGCACAATGGATTCAGAAAACTCATTTCTTAGCTCCACAATTAACAGCTCCTACTGCTTTATCAGCAACAAGTGCTACTTGGGGTGGTGATGTTGTAGCAGTTGGTGGAAAAGTTGCTATGATGCCAATTTCATTAGGAACTTCAGACTTTTTAGTACACCATATTCATGCCTTTACAATTCACGTAACGGTTTTAATCTTATTAAAAGGTGTTTTATTTGCTCGTAGTTCTCGTTTAATTCCTGATAAAGCAAACTTAGGATTCCGTTTCCCTTGTGATGGTCCAGGTCGTGGAGGAACTTGTCAAGTTTCTGCTTGGGACCATGTGTTTTTAGGACTGTTCTGGATGTATAACTCATTATCAATTGCAATCTTCCACTTTAGCTGGAAAATGCAATCTGATGTTTGGGGAACTGTAACTGCAAATGGTGTTTCACACATTACTGGTGGAAACTTTGCACAAAGTGCAAACACAATTAATGGTTGGTTAAGAGATTGGGGAGCAGATCCAATTCATGTTCGACCAATTGCTCATGCAATTTGGGATCCACATTTTGGTCAACCAGCGGTTGAAGCATTTACACGTGGTGGAGCTTCAGGGCCAGTAAATATTTCAACATCAGGACTTTACCAATGGTGGTACACTATTGGTATGAGAACAAACCAAGATTTATATGTTGGTTCTGTATTCTTAGCTTTAGTTTCTGCAATCTTTTTATTTGCTGGTTGGTTACATTTACAACCAAGTTTCCAACCATCTTTATCTTGGTTTAAAGATGCAGAATCTCGTTTAAACCACCACTTATCTGGTTTATTTGGGGTTAGTTCTTTAGCTTGGACAGGTCACTTAGTTCACGTAGCTATTCCTGAATCTCGTGGAAAACATGTAGGTTGGGATAATTTCTTAACACAATTACCTCACCCACAAGGTTTAACTCCATTCTGGACTGGAAATTGGGCTGCTTATGCTCAAAACCCTGATTCAGCAAGTCATATTTTTGGAACTTCTGATGGTGCAGGTGAAGCTATTTTAACATTCTTAGGTGGCTTCCACCCTCAAACTCAAAGTCTTTGGTTAACAGATATGGCTCACCACCACTTAGCTATTGCTGTTCTTTTCATTGTTGCTGGTCACATGTACCGTACAAACTTTGGAATTGGACACCGTATGTCTGCTATTTTAGATGCACACGTTGCACCAAGTGGTCGTCTTGGAGCTGGTCACAAAGGTTTATTTGAAACAGTAAACAATTCATTACACTTCCAATTAGGTTTAGCATTAGCTTCTGTAGGAACAATTTGTTCTTTAGTTGCACAACACATGTATTCTTTACCGCCATATGCATTTTTAGCAAATGATTTTACTACACAAGCTGCTTTATATACACATCACCAATATATTGCTGGATTTATTATGTGTGGTGCTTTTGCTCACGGTGCTATTTTCTGGATTCGTGATTATGATCCAGAACAAAATAAAGGAAACGTTCTTTCAAGAATGTTAGATCATAAAGAAGCAATTATTTCGCACTTAAGTTGGGTTTCTTTATTCTTAGGATTCCATACTTTAGGTCTTTATGTTCACAATGATGTAATGTTAGCTTTCGGAACTCCAGAAAAACAAATTCTAATTGAACCAGTTTTTGCTCAATGGATTCAAGCCGCTCATGGGAAAGCTTTCTATGGCTTTGATTTATTATTATCTTCTTCTTCAAGTTCTGCTTCATCTGCAAGTCAAACATTATGGCTTCCAGGTTGGTTAGATGCTATTAACAATAATCAAAACTCTTTATTCTTAACAATTGGCCCTGGTGACTTCTTAGTTCACCATGCTATTGCTTTAGGTTTACACACAACAACATTAATTCTTGTAAAAGGTGCTTTAGATGCACGTGGATCAAAATTAATGCCTGATAAAAAAGATTTTGGTTACAGTTTCCCTTGTGATGGTCCAGGTCGTGGAGGAACTTGTGATATTTCTGCGTACGATGCTTTCTATTTAGCTGTTTTCTGGATGCTTAACACTATTGGATGGGTAACTTTTTATTGGCACTGGAAACATTTAACTTTATGGCAAGGAAACGTATCTCAATTTGATGAATCTTCAACATATTTAATGGGTTGGTTACGTGATTACTTATGGTTAAACTCATCACAATTAATTAATGGATACAACCCGTTCGGTATGAACAGTTTATCAGTTTGGGCATGGATGGGTGGTGAAGTAATTGACACATTCCCATACTTTGTTTCAGGTGTATTACACTTAATTTCTTCAGCAGTTTTAGGTTTTGGTGGTGTATACCACTCTTTAATTGGGCCTGAAACGTTAGAAGAATCATTCCCTTTCTTTGGTTACGTGTGGAAAGACAAAAACAAAATGACTAACATCTTAGGTTACCACCTTATCATGTTAGGTATTGGAGCTTGGTTATTAGTATGGAAAGCTATGTATTTTGGTGGTGTTTATGATACATGGGCTCCAGGAGGTGGAGACGTTCGTATTATTACAAACCCAACTACAAATGCTGCTGTTGTTTTTGGTTACTTATTAAAATCACCTTTTGGTGGTGACGGTTGGATTGTAAGTGTAGATAATATGGAAGATATTATCGGTGGTCACATCTGGATTGGTACATTATGTATCTTAGGTGGTTTATGGCATATTTACACAACTCCATGGCCTTGGGCACGTCGTGCTTTTGTTTGGTCTGGGGAAGCTTACCTTTCTTACAGTTTAGGTGCTATTTCTTTAATGGGATTCATTGCTTGTTGTATGTCATGGTTTAACAACACTGCATACCCAAGTGAATTCTATGGTCCTACAGGTCCTGAAGCGTCTCAATCACAAGCATTCACTTTCCTTGTACGTGACCAACGTTTAGGAGCTAACGTTGCTTCTGCGCAAGGTCCAACAGGTCTTGGTAAATATTTAATGAGATCACCAACAGGTGAAATTATTTTTGGTGGTGAAACAATGCGTTTCTGGGATTTCCGTGGTCCATGGTTAGAACCGTTACGTGGTCCAAATGGATTAGATTTAAACAAATTAAAAAATGATATTCAACCATGGCAAGAACGTCGTGCTGCTGAATACATGACTCACGCTCCTTTAGGTTCATTAAACTCTGTTGGTGGTGTTGCAACTGAAATTAACGCGGTTAACTTTGTATCACCACGTTCTTGGTTAGCTACTTCACACTTTGTTTTAGGTTTCTTCTTCTTTGTAGGTCACCTATGGCATGCTGGACGTGCAGCCGGTGTTAAAGATTATCGTTTAACATATTACACTCCAGATTACGTTGTAAAAGATACTGATATTTTAGCAGCATTCCGTATGACTCCACAACCAGGTGTTCCACCTGAAGAATGTGGTGCAGCTGTTGCAGCTGAATCATCAACAGGTACTTGGACAACTGTATGGACTGATGGTCTTACTACATTAGACCGTTACAAAGGTCGTTGTTATGATATCGAGCCGGTACCAGGTGAAGACAACCAATACATTGCTTATGTAGCATACCCTATTGACCTTTTTGAAGAAGGATCAGTAACTAACTTATTCACTTCAATCGTAGGAAACGTATTTGGTTTCAAAGCTCTTCGTGCATTACGTTTAGAAGATTTACGTATCCCTCCTGCTTACGTTAAAACATTCCAAGGACCTCCACATGGTATTCAGGTTGAACGTGACAAATTAAACAAATACGGTCGTGGTTTATTAGGTTGTACTATTAAACCGAAATTAGGTTTATCAGCTAAAAACTATGGACGTGCTGTTTACGAATGTTTACGTGGTGGTTTAGATTTTACAAAAGATGACGAAAACGTAAACTCACAACCATTCATGCGTTGGAGAGACCGTTTCTTATTCGTTGCTGAAGCTACTTACAAAGCTCAGTCTGAAACTGGTGAAATTAAAGGTCACTACTTAAACGCTACTGCTGCTACTTGTGAAGAAATGTTAAAACGTGCTCAATGTGCTAAAGAATTAGGTGTACCTATTATTATGCATGACTACTTAACAGGTGGTTTTACAGCAAACACTTCATTATCTTCTTACTGTCGTGATCATGGTTTATTATTACACATTCACCGTGCTATGCACGCTGTAATTGACCGTCAAAGAAACCACGGTATTCACTTCCGTGTATTAGCTAAAGCTCTTCGTCTGTCAGGTGGTGACCACTTACACTCAGGAACTGTAGTTGGTAAATTAGAAGGTGAACGTGAAGTTACTTTAGGTTTCGTAGACTTAATGCGTGATGACTACATCGAAAAAGACCGTAGCCGTGGTATTTACTTCACTCAAGACTGGTGTTCTATGGGTGGTACTATGCCAGTTGCTTCTGGTGGTATTCACGTATGGCACATGCCA--
Schroe012 AGTGCACAAGTAGTATGGCCAGTTGTTGGTCAAGAAATCTTAAACGGTGACGTTGGAGGTGGATTCCAAGGTATTCAAATTACTTCAGGATTCTTCCAATTATGGCGTGCTAGTGGAATTACAAGTGAATTACAACTATATACTACAGCAATTGGAGGTCTAGTAATGGCAGCAGCAATGTTCTTTGCAGGATGGTTCCACTATCATAAAGCAGCTCCAAAACTAGAATGGTTCCAAAATGTAGAATCTATGCTAAATCACCATTTAGCTGGACTTTTAGGATTAGGAAGCTTAGGTTGGGCTGGGCACCAAATTCACGTTTCTTTACCAATTAATAAACTATTAGATGCTGGTGTAGATCCAAAAGAAATTCCATTACCTCACGATTTATTATTAAATCGTCAAATTATGGCAGATTTATACCCTTCTTTTGCAAAAGGATTAGCTCCTTTCTTTACATTACAATGGGGTGAATATAGTGATTTCTTAACATTCAAAGGTGGACTTAATCCAGTAACGGGAGGTCTTTGGTTAAGCGACACTGCTCACCACCACTTAGCAATTGCTGTTTTATTTTTAGTAGCTGGGCATATGTATCGTACTAATTGGGGAATTGGGCATAGTATGAAAGAAATTTTAGAAGCGCACCGTGGACCATTCACAGGAGAAGGACACGTTGGGTTATATGAAATTTTAACAACATCATGGCATGCTCAATTAGCTATTAACTTAGCAATGTTTGGTTCTTTATCAATCATTGTGGCTCATCACATGTATTCGATGCCACCTTACCCTTATTTAGCTACAGATTATGGAACACAACTTTCATTATTTACTCACCATATGTGGATTGGAGGTTTCTGTATTGTTGGAGCAGGTGCTCACGCAGCTATTTTCATGGTTCGTGATTACGATCCTACGAACAACTATAACAACCTATTAGACCGTGTAATTCGTCACAGAGATGCTATTATTTCACATTTAAATTGGGTTTGTATTTTCTTAGG----------------------------------------------------------------------------------------------------------------------------------------------------------------------------------------------------------------------------------------------------------------------------------------------------------------------------------------------------------------------------------------------------------------------------------------------------------------------------------------------------------------------------------------------------------------------------------------------------------------------TGGGTTGCAGACCCAATTCATGTTCGTCCGATTGCACATGCTATTTGGGACCCTCATTTTGGTCAACCTGCTATTGAAGCTTTCACAAGAGGAGGTGCTTCAGGGCCCGTTAATATTGCAACTTCTGGAGTTTATCAATGGTGGTATACTATTGGAATGCGAACAAATCAGGATTTATACATTGGATCTGTATTCTTAGCTCTTGTATCAGCAATTTTCTTATTTGCTGGTTGGCTTCATTTACAACCAAGTTTCCAACCTTCTTTATCATGGTTCAAAGATGCAGAATCTCGTTTAAATCACCATTTATCAGGGTTATTTGGTGTAAGTTCGTTAGCTTGGACTGGACACTTAGTTCACGTAGCAATTCCTGAATCACGAGGACAACATGTAGGTTGGGATAACTTTTTAACTAAGTTACCTCACCCGCAAGGTTTAACTCCATTCTGGACAGGAAATTGGGCAGCATATGCACAAAATCCTGATTCTGCTAATCATATCTTTGGAACATCAGAAGGATCTGGAGAAGCTATTTTAACATTCTTAGGGGGTTTCCACCCACAAACTCAAAGTTTATGGCTTACTGATATTGCTCACCACCATTTAGCNATTGCTGTTTTATTTATTGTTGCTGGGCATATGTATCGTACAAACTTTGGAATTGGTCATAGAATGGAAGCTATTTTAAATGCTCATGTTCCTCCTAGTGGAAGTTTAGGTGCTGGTCACCAAGGTTTATTTGATACAGTAAATAACTCTTTACATTTCCAATTAGGATTAGCTTTAGCTTCAGTTGGAACAATTTGTTCATTAGTTGCTCAACACATGTATTCTTTACCACCTTATGCATTCTTAGCGAATGATTTCACAACAATGGCTGCATTATATGTGCATCACCAATATATTGCAGGATTTATCATGTGTGGTGCTTTCGCGCATGGTGCAATCTTCTTTATTCGTGACTATGATCCGGAACAAAACAAAGGAAACGTTTTAGCAAGAATGTTAGATCATAAAGAAGCAGTAATTTCTCACTTAAGTTGGGTTTCTTTATTCTTAGGTTTCCATACATTAGGACTTTATGTTCACAATGATGTTATGCAAGCATTTGGAACTCCAGAAAAACAAATCTTAATTGAACCAGTTTTTGCACAATGGATTCAAGCTGCTCAAGGAAAAGCTTTATATGGATTTGATTTATTATTATCATCTTCATCAAGTTCAGCTGCTTCAGCAAGTCAGACTTTATGGCTTCCTGGTTGGTTAGATGCTATCAATAATAACCAAAACTCATTATTTTTAACAATTGGACCTGGAGACTTCTTAGTTCACCATGCTATTGCTTTAGGTCTTCATACAACAACATTAATTTTAGTAAAAGGAGCTTTAGATGCTCGTGGATCAAAATTAATGCCGGATAAAAAAGATTTTGGATATAGTTTCCCTTGTGATGGCCCTGGTCGTGGTGGAACTTGTGATATTTCAGCTTATGATGCTTTCTATTTAGCTGTTTTCTGGATGTTAAACACTATTGGTTGGGTAACTTTCTATTTCCACTGGAAACATTTAGGTTTATGGCAAGGAAATACATCTCAATTTGATGAATCTTCTACATATCTAATGGGTTGGTTACGTGATTACTTATGGTTAAATTCATCACAATTAATCAATGGTTATAACCCATTTGGAATGAATAGTTTATCTGTTTATGCATGGCTTGGTGGGGAAATTATTGATACTTTACCATACTTCGTATCTGGTGTCCTTCACTTAATTTCTTCAGCTGTATTAGGGTTTGGAGGTGTATATCACTCATTAATTGGACCTGAAACTTTAGAAGAATCATTCCCATTCTTTGGGTATGTTTGGAAAGACAAAAATAAGATGACTAACATTCTTGGATACCACCTAATTATGTTAGGTTTAGGAGCTTGGTTATTAGTATGGAAAGCTATGTATTTTGGAGGTGTTTACGATACATGGGCTCCAGGAGGAGGTGACGTTCGTGTTATTACTAATCCAACAACAAGTGCTGGGATTATCTTTGGATACTTAGTAAAATCTCCTTTCGGAGGTGATGGTTGGATTTGTAGTGTAGATAACATGGAAGATCTCATTGGTGGTCACATCTGGATTGGAACACTTGAAATTTTAGGAGGTATTTGGCATATTTATACAACACCATGGCCATGGGCACGTCGTGCTTTTGTTTGGTCAGGTGAAGCTTACTTATCTTATAGTTTAGGTGCTATTGCAGCAATGGGATTCATTGCTTGCTGTATGTCTTGGTTTAACAATACTGCTTATCCAAGTGAATTCTACGGACCAACAGGACCTGAAGCTTCTCAATCTCAAGCATTTACTTTCTTAGTACGTGACCAACGATTAGGTGCAAACGTTGCTTCTGCTCAAGGTCCTACTGGTTTAGGAAAATACTTAATGAGATCACCAACTGGTGAAATCATTTTCGGAGGTGAAACAATGCGTTTCTGGGACTTCCGTGGTCCTTGGTTAGAACCACTTCGTGGTCCTAACGGTCTTGATTTAAACAAATTAAAAAATGATATTCAACCATGGCAAGAACGTCGTGCTGCTGAATATATGACTCATGCTCCTTTAGGATCTTTAAACTCAGTTGGAGGTGTAGCAACAGAAATTAACGCTGTAAACTTCGTTTCTCCACGTAGTTGGTTAGCTTGTTCTCACTTCGTTCTTGGTTTCTTCTTCTTCATCGGTCACTTATGGCATGCTGGTCGTGCTGCAGGTGTAAAAGATTACCGATTAACATACTACACACCAGATTATGTTGTAAAAGATACTGATATTTTAGCAGCATTCCGTATGACTCCACAACCAGGTGTTCCACCTGAAGAATGTGGTGCAGCGGTAGCAGCTGAATCATCTACTGGTACTTGGACAACTGTATGGACTGATGGTTTAACTAGCTTAGACCGTTATAAAGGACGTTGCTACGATATCGAACCGGTTGCTGGGGAAGATAATCAGTACATTGCATACGTTGCTTACCCAATCGACTTATTCGAAGAAGGTTCAGTAACTAACTTATTTACTTCAATTGTAGGAAACGTATTTGGTTTCAAAGCTCTTCGTGCTTTACGTTTAGAAGACCTTCGTATTCCTCCAGCTTACGTTAAAACTTTCGTAGGGCCTCCTCACGGGATCCAAGTTGAGCGTGACAAATTAAACAAATATGGTCGTGGACTTTTAGGTTGTACTATTAAACCAAAATTAGGTCTTTCAGCTAAAAACTACGGACGTGCTGTTTACGAATGTTTACGTGGTGGACTTGATTTTACGAAAGACGATGAAAACGTTAACTCACAACCGTTCATGCGTTGGAGAGACCGTTTCTTATTCGTAGCTGAAGCAAGTTACAAAGCTCAAGCAGAAACTGGTGAAATTAAAGGTCACTATTTAAATGCTACTGCAGCAACTTGTGAAGAAATGCTAAAACGTGCACTATGTGCGAAAGAACTAGGTGTTCCAATCATCATGCATGACTATTTAACTGGTGGTTTCACTGCAAACACTAGTTTAGCTCACTACTGTCGTGATCACGGTTTATTATTACACATTCACCGTGCAATGCACGCTGTAATTGACCGTCAAAGAAACCATGGTATTCACTTCCGTGTTCTAGCTAAAGCTCTACGTATGTCTGGTGGAGATCACCTTCATTCAGGAACTGTAGTAGGTAAATTAGAAGGTGAACGTGAAGTAACTTTAGGTTTCGTANACTTAATGCGTGATGACTACGTTGAAAAAGACCGTAGCCGTGGTATTTACTTCACTCAAGACTGGTGTCCTATGGGTGGTGTTATGCCAGTTGCTTCTGGGGGTATTCACGT---------------
Pedias013 AGTGCACAAGTAGTATGGCCAGTAGTTGGACAAGAAATTTTAAATGGTGATGTAGGAGGTGGATTCCAAGGTATTCAAATTACTTCAGGATTCTTCCAATTATGGAGAGCAAGTGGGATTACAAGTGAACTTCAACTATATACTACAGCTATTGGAGGATTAGTAATGGCAGCAGCCATGTTTTTTGCTGGTTGGTTCCACTACCATAAGGCCGCACCTAAGTTAGAATGGTTTAGAAATGTTGAATCAATGCTAAACCACCATTTAGCAGGTTTATTAGGACTAGGTAGTTTAGGTTGGGCAGGTCACCAAATTCACGTTTCTCTTCCAGTTAACAAATTATTAGATGCTGGAGTAGATCCAAAAGAAATTCCATTACCACATGATTTATTATTAAATCGTCAAATTATGGCAGATCTTTACCCAAGTTTTGCAAAAGGTTTAGCACCTTTCTTTACTTTACAATGGGGTGAATACAGTGATTTCTTAACTTTTAATGGCGGACTAAATCCTGTTACTGGAGGTCTTTGGTTAAGTGATACAGCTCACCACCACGTGGCTATTGCTGTTTTATTCTTAGTTGCAGGTCATATGTACCGCACAAACTGGGGAATTGGACATTCTATGAAAGAGATTTTAGAAGCACACAAAGGTCCATTCACTGGAGAAGGGCACGTAGGTCTTTATGAAATCTTAACAACTTCATGGCATGCTCAACTTGCGATTAACTTAGCATTATTTGGTTCTCTATCAATTATTGTTGCTCACCACATGTATTCAATGCCACCATATCCTTATTTAGCAACAGATTATGGTACACAATTATCTTTATTCACTCACCATAATTGGATTGGAGGTTTTTGTATTGTAGGAGCTGGTGCTCACGCTGCAATCTTTATGGTTCGTGATTATGATCCTACAAATAATTATAACAACTTGTTAGATCGTGTAATTCGCCATAGAGATGCTATTATTTCTCACTTAAACTGGGTTTGTATTTTCTTAGGATTCCATAGTTTTGGTCTTTATATCCATAATGACACTATGAGTGCTTTAGGTAGACCTCAAGATATGTTCTCAGACACTGCAATCCAATTACAACCAGTTTTTGCACAATGGATCCAAAAAACACACTTCTTAGCACCACAATTAACAGCACCAAATGCTCTTGCAGCAACAAGTGCAAGCTGGGGAGGGGATGTTGTTTCTGTTGGTGGAAAAGTAGCTATGATGCCAATTTCATTAGGAACTGCAGATTTTATGGTTCACCACATTCATGCATTTACAATTCACGTAACAGTATTAATTTTATTAAAAGGGGTTCTTTTTGCACGCAGTTCTCGTTTAATTCCTGATAAAGCAAATTTAGGGTTCCGTTTCCCTTGTGATGGACCTGGACGAGGAGGAACTTGTCAAGTATCTGCTTNNNNNNNNNNNNNNNNNNNNNNNNNNNNNNNNNNNNNNNNNNNNNCAAKTGMTATKKTCCATTTSTCTTGGAAAATGCAATCAGATGTTTGGGGAACTGTAACAGCAAATGGGGTTTCTCACATTACAGGAGGAAACTTTGCTCAAAGTGCAAATASTRTTAATGGTTGGTTACGTGATTGGGGGGCTGATCCTTTACATGTGCGCCCAATTGCTCATGCTATTTGGGATCCTCATTTTGGTCAACCTGCTGTTGAAGCATTCACTCGTGGAGGTGCTTCTGGACCTGTAAATATTTCAACATCAGGGGTATACCAATGGTGGTACACAATTGGTATGAGAACAAACCAAGATTTATATGTTGGTTCTGTTTTCTTAGCATTAGTATCTGCAATTTTCTTATTTGCAGGTTGGCTGCATTTACAACCAAGTTTCCAACCATCTTTATCTTGGTTTAAAGATGCAGAAAGCCGTTTAAACCACCACCTTTCTGGTTTATTTGGGGTTAGTTCTTTAGCTTGGACTGGCCACTTAGTTCACGTAGCAATCCCAGAATCTCGTGGAAAACATGTTGGATGGGATAATTTCTTAACACAACTTCCACACCCACAAGGATTAACACCTTTCTGGACAGGAAATTGGGCAGCTTATGCACAAAATCCAGATTCTGCAAGCCATATTTTTGGAACTTCTGAAGGATCAGGACAAGCAATTTTAACTTTCTTAGGTGGTTTCCACCCTCAAACTCAAAGTCTTTGGTTAACAGATATTGCTCACCACCATTTAGCTATTGCTGTTCTTTTTATTGTAGCAGGACACATGTATCGTACTAATTTTGGTATTGGACACCGTATGTCTGCAATTTTAGAAGCACACGTTCCACCAGGAGGACGTTTAGGGCAAGGACACAAAGGATTATTTGATACTGTTAATAATTCTTTACATTTCCAATTAGGTCTTGCTTTAGCTTCTGTAGGAACAATTTGTTCTTTAGTTGCTCAACATATGTATTCATTACCACCATATGCTTTCTTAGCAAATGACTTTACAACACAAGCAGCTTTATATACTCACCACCAATATATTGCTGGATTTATTATGTGTGGAGCATTTGCACATGGTGCAATTTTCTGGATTCGTGATTATGATCCAGAACAAAATAAAGGAAATGTATTAGCACGTATGTTAGATCATAAAGAAGCAATTATTTCACACTTAAGTTGGGTTTCTTTATTCTTAGGATTCCATACTTTAGGTCTTTATGTACACAATGATGTTATGCAAGCTTTTGGTACACCTGAAAAACAAATTTTAATTGAACCTGTTTTTGCTCAATGGATCCAAGCATCTCATGGGAAAGCTTTTTATGGTTTTGATTTCTTATTATCTTCTCCTACAAGTTCAGCAGCTTCTGCAAGTCAAAGTTTATGGCTTCCAGGATGGTTAGATGCAATTAATAATAATCAAAATTCTTTATTCTTAACAATTGGACCAGGTGATTTCTTAGTTCACCATGCGATTGCATTAGGTCTTCATACTACAACTCTAATTTTAGTAAAAGGTGCTTTAGATGCACGCGGTTCAAAATTAATGCCAGATAAAAAAGATTTTGGTTATAGTTTCCCTTGTGATGGACCAGGTCGTGGAGGAACTTGTGATATTTCAGCTTATGATGCTTTCTATTTAGCTGTTTTCTGGATGCTTAATACTATTGGTTGGGTAACTTTCTACTGGCACTGGAAACACTTAACTTTATGGCAAGGAAACCCTTCTCAATTTGATGAATCTTCAACTTATTTAATGGGTTGGTTACGTGATTATTTATGGTTAAACTCATCACAATTAATCAATGGTTATAACCCGTTTGGTATGAATAGTTTATCTGTGTGGGCATGGATTGGAGGAGAAGTTATTGATACATTCCCTTATTTTGTATCAGGTGTTTTACACTTAATTTCTTCAGCAGTTTTAGGTTTTGGAGGTGTTTATCACTCTCTAATTGGTCCAGAAACTTTAGAAGAATCATTCCCATTCTTTGGTTATGTATTTAAGGACAAAAACAAAATGACTAACATTTTAGGATATCACCTAATTATTTTAGGACTTGGTGCTTGGTTATTAGTATGGAAAGCTATGTATTTTGGTGGAGTTTATGATACATGGGCTCCAGGTGGAGGTGATGTACGTGTAATTACAAACCCAACAACAAGTGCTGGTATTATCTTTGGATACTTATTAAGATCTCCATTTGGTGGAGATGGATGGATTGTAAGTGTAGATAATATGGAAGATATCATTGGGGGTCACATTTGGATTGGTACTTTAGAAATTCTTGGTGGTTTATGGCATATTTATACAACACCATGGCCTTGGGCTCGTCGTGCTTTTGTTTGGTCTGGAGAAGCATATTTATCTTACAGTTTAGGAGCAATTGCATTAATGGGATTCATCGCTTGTTGTATGTCTTGGTTTAACAACACAGCATATCCAAGTGAGTTTTATGGTCCAACCGGTCCTGAAGCATCTCAATCTCAAGCATTTACTTTCCTTGTTCGTGACCAACGCTTAGGAGCAAACGTTGCTTCAGCACAAGGTCCTACAGGTCTTGGGAAATACTTAATGCGTTCTCCAACAGGAGAAATCATCTTTGGAGGTGAAACAATGCGTTTTTGGGACTTCCGTGGTCCATGGCTAGAGCCATTACGTGGTCCAAATGGTTTAGATTTAAACAAACTAAAAAATGATATTCAACCTTGGCAAGAACGTCGTGCAGCAGAATACATGACACATGCTCCTTTAGGTTCATTAAACTCAGTAGGAGGTGTAGCAACAGAAATTAACGCTGTTAACTTCGTATCTCCTCGTAGTTGGTTAGCAACATCACACTTTGTTTTAGGTTTCTTCTTCTTTGTTGGTCATTTATGGCATGCAGGAAGAGCT--TGGTGTAAAAGACTATCGTCTTACTTACTACACTCCAGATTATGTTGTAAAAGATACTGATATTTTAGCTGCATTCCGTATGACTCCTCAACCAGGAGTTCCGGCTGAAGAGTGTGGAGCAGCTGTAGCTGCAGAATCTTCAACTGGTACTTGGACAACTGTATGGACAGATGGTTTAACTAGCTTAGACCGTTATAAAGGACGTTGTTACGACATCGAGCCAGTTGCTGGTGAAGACAACCAATACATTGCGTATGTTGCTTACCCAATTGACCTTTTTGAAGAAGGTTCAGTAACAAACTTATTCACTTCAATTGTAGGAAACGTATTTGGTTTCAAAGCTTTACGTGCTTTACGTTTAGAAGACCTTCGTATTCCTCCTGCTTATGCAAAAACATTCGTAGGACCTCCACACGGTATCCAAGTTGAAAGAGACAAACTTAACAAATATGGGCGTGGTTTATTAGGTTGTACAATTAAACCAAAATTAGGTTTATCTGCAAAAAACTATGGACGTGCAGTATACGAATGTTTACGTGGGGGTCTTGACTTCACTAAAGATGACGAAAACGTAAACTCACAACCATTCATGCGTTGGAGAGACCGTTTCTTATTCGTAGCAGAAGCAATCTACAAAGCTCAAGCTGAAACAGGTGAAATTAAAGGGCACTATTTAAATGCTACTGCAGGTACTTGTGAAGAAATGCTAAAACGTGCTCAATGTGCTAAAGAATTAGGTGTACCTATTATTATGCATGACTATTTAACAGGTGGGTTCACTGCAAACACTTCTTTAGCAGTGTACTGTCGTGACCACGGTCTTTTATTACACATTCACCGTGCTATGCACGCTGTAATTGACCGTCAAAGAAACCACGGTATTCACTTCCGTGTTTTAGCAAAAGCTTTACGTATGTCTGGTGGAGACCACCTTCACTCAGGTACTGTAGTAGGAAAATTAGAAGGGGAACGTGAAGTAACTTTAGGTTTCGTAGACTTAATGCGTGATGACTACATTGAAAAAGACCGTAGCCGTGGTATTTATTTCACTCAAGACTGGTGTTCTATGAGTGGAGTTATGCCTGTAGCTTCAGGTGGTATTCACGTTTGGCACATGCCA--
Floydi014 AGTGCTCAAATCGTATGGCCTATTGTTGGTCAAGAAATTCTAAACGGTGATGTAGGTGGCGGATTTCAAGGAATACAAATTACGTCAGGGTTCTTCCAACTATGGCGAGCGAGCGGAATTACAAGTGAATTACAACTTTACAGTACTGCTATGGGTGGTTTAATCATGGCTGCTGCAATGTTTTTTGCTGGTTGGTTTCACTATCACAAAGCAGCTCCTCGTCTTGAATGGTTCCAAAACGTTGAAAGTATGTTAAATCACCATTTAGGTGGCTTACTAGGTCTAGGTAGCTTAGGTTGGGCTGGGCACCAAATTCACGTTTCTCTTCCTATTAACAAACTTCTTGACGCGGGCGTTGACCCGAAAGAAATTCCTCTTCCTCACGAGTTTCTATTAAATAGAGCGTTAATGGCTGATCTTTACCCTAGTTTTGCAAAAGGTTTAACACCTTTCTTTACGTTAGATTGGAGTTCATACGCTGATTTCCTTACTTTTAAAGGGGGTCTGAATCCAGTAACTGGCGGCTTATGGTTAACTGACACAGCACACCACCACTTAGCTATTGCAGTTTTATTCTTAGTTGCAGGTCATATGTACCGTACAAACTGGGGGATTGGCCATAGCATGAAACAAATCCTTGATGCGCACGCTGGACCTTTCACAGGAGCTGGCCATAAAGGTTTATACGAAATTTTAACAACTTCTTGGCATGCTCAATTAGCTATTAACTTAGCTTTATTCGGTTCCCTTTCTATCATCGTTGCTCATCACATGTACGCGATGCCTCCATACCCTTACCTAGCAACTGATTACGGAACACAACTTTCTCTTTTCACACACCATAACTGGATTGGTGGTTTCTGTATTGTTGGTGCTGGTGCTCATGCTGCAATTTTTATGGTTCGTGATTACGACCCGACGAATAACTACAACAACTTATTAGACCGTGTTCTTCGTCACCGTGATGCAATTATTTCACATTTAAACTGGGTTTGTATTTTCTTAGGTTTTCATAGCTTCGGATTATACATTCACAACGACACGATGCAAGCATTAGGTCGTCCAGCAGACATGTTCTCTGACACTGCGATTCAGCTTCAGCCTGTTTTTGCACAATGGATTCAAAATACGCATTTCATGGCCCCTCAGTTTACAGCACCTAACGCTCTTGCAGCAACGAGTCTAACTTGGGGTGGGGATTTTGTAGCAGTAGGTGGAAAAGTAGCTATGATGCCTATCGCTTTAGGAACAGCGGATTTTCTTGTTCACCACATACATGCTTTTACTATTCACGTAACAGCGTTAATTCTATTAAAAGGTGTTTTATTTGCACGTAGCTCTCGTTTAATTCCAGATAAAGCAAACCTAGGGTTCCGTTTCCCTTGTGATGGTCCAGGTCGTGGGGGTACTTGTCAAGTATCAGCATGGGACCACGTGTTTTTAGGGCTTTTCTGGATGTACAACTCTTTATCAATCGTAATTTTCCATTTTTCTTGGAAAATGCAATCTGATGTGTGGGGTCAAGTAGGTAGCAACGTTGTTTCGCATATTACTGGCGGAAACTTTGGCCAAAGTGCTAATACAATTAATGGTTGGTTAAGAGACTGGGTTCAAGACCCTTTACATGTTCGTCCTATTGCTCATGCAATTTGGGACCCACATTTCGGAACACCTGCTGTTGAAGCTTTCACTCGCGGCGGCGCCACAGGTCCTGTGAACATTTGTACTTCAGGTGTTTACCAGTGGTGGTATACTATTGGTATTCGAACGAATAGTGAACTTTATAATGGTTCAGTATTTCTCTTATTATTAGCAGGTTTGTTTCTTGTGGCAGGCTGGCTTCATTTACAAAACAATTTTAAACCTTCTCTTTCATGGTTTAAAGATGCTGAATCGCGTTTAAACCACCATTTATCAGGTTTATTCGGGGTTTCTTCATTTGCTTGGACTGGTCACCTTGTTCACGTTGCTATTCCTGAATCACGTGGTCAGCATGTAGGTTGGGACAATTTTTTAACAACTCTTCCACACCCTCAAGGGTTAACACCTTTTTGGACTGGGAACTGGGCTGCTTATGCTCAAAACCCTGATACACCGAGTCACGTTTTTAGCACTTCAAACGGTGCAGGAAGCGCTATTTTAACTTTTTTAGGTGGGTTCCACCCTCAAACACAAAGTTTATGGCTTACTGACATGGCCCACCACCATTTAGCAATTGCTGTTGTTTTCATTTTAGCTGGGCACATGTACCGTACAAATTTTGGGATTGGTCATAGATTTAGTGAAATTTTAGACTCGCATGTAGCACCTAGTGGAAAAATGGGAAGTGGGCACAAAGGCTTATTTGATACAGTTAATAACTCTCTTCACTTCCAATTAGGCTTAGCTCTAGCTTCTCTTGGGACTATTTGTTCATTAGTTGCACAACACATGTATTCATTACCTCCTTATGCTTTTTTAGCGAATGATTTCACAACTCAAGCCTCTCTTTACACTCACCACCAATACATTGCTACTTTCATTTTATGTGGTGCTTTTGCTCATGGTGCGATTTTCTTTATTAGAGATTACGACCCTGAACAAAATAAAGGCAACGTACTTGCTAGAATGTTAGATCATAAAGAAGCAGTGATTTCACACCTTAGCTGGGTTTCTTTATTCTTAGGATTCCACACACTTGGTTTATACGTTCATAACGATGTAATGCAAGCTTTTGGGACACCTGAAAAACAAATCTTAATTGAACCTGTTTTTGCTCAATGGATTCAATCAGCTCATGGGAAATCTTTATACGGTTTCGATTTTTTACTTTCTTCTTCAAATAGTGCTGCTTTCTCAGCAAGCCAAGCTTTATGGTTACCTGGTTGGTTAGAAGCTATTAACAACAACAACAACTCTCTTTTCCTAAATATTGGACCTGGTGACTTTTTAGTTCACCATGCCATCGCATTAGGTTTACACACTACAACACTGATTTTAGTGAAAGGTGCTTTAGACGCTAGAGGTTCGAAGCTTATGCCTGATAAAAAGGACTTTGGTTACAGCTTCCCTTGTGACGGTCCTGGTCGTGGCGGAACGTGTGACATCTCTGCATGGGATGCTTTCTATTTATCAGTTTTCTGGGCTTTAAACACAGTTGGTTGGGTCACATTCTATTTCCACTGGAAACACATTTCTTTATGGCAAGGTAACCCTGCTCAATTTGATGAATCATCAACTTATTTAATGGGATGGTTACGTGATTACTTATGGTTAAACTCTTCTCAATTAATTAACGGTTATAACCCTTTTGGTATGAACTCTTTATCAGTTTGGGCCTGGACTGGTGGTGAAATTCTTGACACATTCCCTTACTTCGTTTCAGGCGTATTACACTTAATTTCATCAGCAGTTCTTGGTTTTGGTGGTGTTTATCACTCACTTATTGGGCCAGAAACTCTGGAAGAAACATTCCCTTTTTTTGGTTACACATGGCGTGATAAGAACAAAATGACGAATATTCTTGGTTTTCATTTACTTATCTTAGGTGTAGGTGCATGGCTTCTTGTTTTAAAAGCGATGTATTTTGGTGGGGTTTATGATACATGGGCTCCAGGTGGTGGAGACGTTCGTATCATTACAAACCCTACAACAAACCCTAGCGTTGTTTTTGGTTACTTATTAAAATCACCTTTTGGTGGTGATGGTTGGATTGTAAGTGTTGATAATATGGAAGACATCATTGGTGGTCATATTTGGATTGGTACAGCTTGTTTATTCGGTGGGATTTGGCATATTTTCACACAACCATGGGCATGGACACGTCGTGCTTTTGTATGGTCAGGTGAAGCTTATTTATCTTACAGTTTAGGCGCATTAGCTATTATGGGCTTCACAGCTTGCTGTATGAGCTGGTTCAATAATACAGCTTATCCGAGCGAATTTTTTGGTCCTACGGGTCCTGAAGCATCACAATCGCAAGCATTCACTTTCCTTGTTCGTGACCAAAGATTAGGTGCAAACGTAGCTTCTGCTCAAGGGCCTACAGGATTAGGTAAATACCTAATGAGATCACCTTCTGGTGAAATCATTTTTGGTGGTGAAACAATGCGTTTCTGGGATTTCCGTGGTCCTTGGTTAGAACCTTTACGTGGTCCAAACGGTCTTGATCTTAATAAACTTAAAAATGATATTCAACCATGGCAAGAACGTCGTGCTGCTGAATACATGACTCACGCTCCTTTAGGTTCATTAAACTCAGTAGGTGGTGTTGCAACAGAAATTAACTCTGTAAACTTTGTGAGCCCTCGTTCTTGGTTAGCTACATCACACTTCTGTTTAGGTTTCTTTATTTTCGTAGGTCACTTATGGCATGCTGGTCGTGCTGCAGGGGTTAAAGACTATAGATTAACTTACTATACGCCTGACTACATCGTTAAGGACACTGACATCCTTGCTGCTTTCCGTATGACTCCGCAACCAGGTGTTCCACCTGAAGAATGTGGTGCAGCTGTTGCTGCTGAGTCTTCAACTGGTACATGGACTACTGTATGGACTGATGGTCTAACTAGCTTAGACCGTTACAAAGGCCGTTGTTATGATATCGAACCGGTTCCTGGTGAAGATAACCAATATATTGCTTATGTTGCTTATCCGATTGACCTTTTTGAAGAAGGTTCTGTTACAAACTTATTCACATCAATTGTAGGGAATGTATTTGGTTTCAAAGCTCTACGTGCTCTAAGACTGGAAGATTTACGTATTTCACCAGCTTACGCTAAGACATTCCAAGGTCCTCCTCACGGGATCCAAGTTGAGAGAGATAAGCTGAACAAGTATGGTCGTGGCCTTTTAGGTTGTACAATCAAACCAAAACTTGGTTTATCAGCTAAAAACTACGGTCGTGCTGTATACGAATGTTTACGTGGTGGTTTAGATTTTACTAAAGATGATGAAAACGTAAACTCTCAACCATTCATGCGTTGGAGAGACCGTTTCCTTTTCGTAGCTGAAGCTATTTACAAAGCTCAAGCTGAAACAGGTGAAATCAAAGGTCACTACTTAAACGCTACTGCTGGTACATGTAACGAAATGCTAAAAAGAGCAGAATGTGCTAAAGAACTAGGTATGCCGATCATCATGCACGATTATATCACTGCTGGTTTCACTGCAAACACGACTCTAGCTCAATACTGCCGTGACCACGGTCTTCTTCTTCACATTCACCGTGCAATGCACGCTGTAATTGACCGTCAAAGAAACCATGGTATGCACTTCCGTGTTTTAGCTAAAGCTCTACGTATGTCAGGGGGTGACCACTTACACTCAGGTACTGTAGTAGGAAAACTAGAAGGTGAACGTGAAGTAACTCTAGGTTTCGTTGATTTAATGCGTGATGATTACGTAGAAAAAGACCGTTCACGTGGTGTTTATTTCACTCAAGACTGGTGTTCTCTTCCAGGTGTAATGCCAGTTGCTTCAGGTGGTATTCACGTATGGCACATGCCA--
Oltman015 AGTGCACAGGTAGTATGGCCTGTAGTAGGTCAAGAAATCTTAAACGGAGACGTTGGTGGTGGATTCCAAGGTATCCAAATTACTTCAGGTTTCTTCCAACTTTGGCGTGCAAGTGGTATTACAAGTGAATTACAACTATACGCAACAGCAATCGGTGGCTTAGTAATGGCTGCTGCAATGTTCTTTGCTGGTTGGTTCCACTACCACAAAGCGGCACCTAAATTAGAATGGTTCCAAAACGTAGAATCAATGATGAACCACCACCTTGCAGGTCTTTTAGGCCTTGGTAGTTTAGCATGGGCTGGTCACCAGATTCACATTTCGTTACCAATCAACAAATTATTAGATGCTGGTGTTGATCCAAAAGAAATTCCATTACCTCACGAATTAATGTTAAACCGTGAATTAATGGCACAATTATACCCAAGTTTTGCTAAAGGTTTAGCTCCATTCTTTACTTTAAACTGGGGTGAGTACAGCGACTTCTTAACATTCCAAGGTGGTTTAAACCCTGTAACAGGTGGTTTATGGTTAAGTGACGAAGCTCACCACCACTTAGCAATTGCTGTATTATTCTTAATCGCGGGTCACCAATACCGTACAAACTGGGGTATTGGTCACAGTATGAAAGAAATTTTAGAAGCTCACAAAGGTCCTTTCACAGGTGAAGGTCACAAAGGGTTATATGAAATTTTAACTACATCTTGGCACGCACAATTAGCTATTAACTTAGCAATGCTTGGTTCGTTATCAATTATCGTAGCTCATCACATGTATGCTATGCCTCCATACCCATACTTAGCAACAGACTACGGTACACAATTATCATTATTCACTCACCACGTTTGGATTGGTGGTTTCTGTATTGTAGGTGCTGGTGCTCACGCAGCGATCTTTATGGTTCGTGACTACGATCCAACAAACAACTACAACAACTTATTAGACCGTGTAATCCGTCACCGTGACGCGATTATTTCTCACTTAAACTGGGTTTGTATTTTCTTAGGTTTCCACAGCTTCGGTTTATACATCCACAACGATACAATGAGTGCGTTAGGTCGTCCACAAGATATGTTCTCAGATACAGCAATTCAATTACAACCTGTATTTGCTCAATGGGTTCAAAATACACACTTCTTAGCTCCTCAATTAACAGCTCCAAACGCTTTAGCAGCAACAAGTGTTAGCTGGGGTGGTGATGTTGTAGCTGTTGGTGGTAAAGTTGCTATGATGCCTATTGCTTTAGGTACATCAGACTTCTTGGTTCACCACATCCATGCATTCACAATTCACGTAACCGTTTTAATTTTATTAAAAGGTGTTTTATACTCTCGTAGTTCACGTTTAATTCCAGATAAAGCAAACTTAGGTTTCCGATTCCCTTGTGACGGTCCTGGTCGAGGCGGTACTTGTCAAGTATCTGCTTGGGACCACGTTTTCCTGGGGCTTTTCTGGATGTACAACTCATTATCTATCGTAATTTTCCACTTCAGCTGGAAAATGCAATCTGACGTATGGGGTAGTGTTACTGCGTCGGGTGTTACTCACATTACTGGTGGTAACTTCGCTGCAAGTGCCAACACAATTAATGGTTGGCTTCGTGACTGGATTAAAGATCCATTACACATTCGACCAATCGCACACGCTATTTGGGACCCTCACTTTGGACAACCTGCTGTTGAAGCTTTCACTCGTGGTGGTGCTTCAGGTCCTGTAAACATCGCTACTTCAGGTGTTTACCAATGGTGGTACACAATTGGTATGCGTACAAACCAAGAATTATACACTGCTTCAGTATTCTTATCATTAATGGCTGGTGTATTTTTATTTGCTGGTTGGTTACACCTTCAACCTAAATTCCAACCATCATTATCTTGGTTCAAAAACGCTGAATCACGTTTAAACCACCACCTTTCAGGTTTATTTGGTGTAAGTTCTTTAGCTTGGACAGGTCACTTAGTTCACGTTGCAATTCCAGCTGCTCGTGGTCAACGAGTAGGATGGGATAACTTCTTAACTACATTACCTCACCCAGAAGGTTTAACGCCATTCTTCACAGGTAACTGGGCTGCATACGCTGCAAACCCTGACTCTGCAAACCACATTTTCGGTACAAGTGCAGGTGCAGGTACGGCTATTTTAACTTTCTTAGGTGGTTTCCACCCACAAACACAAAGTTTATGGTTAACTGATATTGCACACCACCACTTAGCAATTGCTGTTGTATTCATTATTGCAGGTCACCAATACCGTACTAACTTCGGAATTGGTCACAGCATGCGTGAAATTCTTGACGCACACACACCTCCAGCAGGTGGTTTAGGTGCAGGTCACAAAGGGTTATTTGATACTGTTAACAACTCATTACACTTCCAATTAGGTTTAGCTTTAGCTTCAGTTGGTACTATTTGTTCAATGGTTGCTCAACACATTTACTCTTTACCACCTTACGCTTTCTTAGCACAAGATTACACAGCTCAAGCTGCATTATACACTCACCACCAGTACATCGCTGGTTTCATCATGTGTGGTGCTTTTGCTCACGGTGCAATCTTCTTTATTCGTGATTACGATCCTGAACAAAACAAAGGAAACGTTTTAGCTCGTATTTTAGACCACAAAGAAGCAATTATTTCTCACTTAAGTTGGGTTTCTTTATTCTTAGGTTTCCACACGTTAGGCTTATACGTTCACAACGACGTTATGCAAGCTTTTGGTACTCCAGAGAAACAAATCTTAATTGAACCTGTTTTCGCTCAATGGATTCAGGCAGCTCAAGGTAAAGCTTTATACGGTTTTGATTTCTTATTATCATCGTCAGCTAGCCCTGCTTACTCTGCAAGTCAATCTGTTTGGTTACCAGGTTGGTTAGATGCTATCAACAGTAACAACAACTCATTATTCTTAACAATTGGTCCTGGTGACTTCTTAGTACACCACGCTATTGCTTTAGGTTTACACACAACAACATTAATTTTAGTTAAAGGTGCTTTAGATGCTCGTGGTTCTAAATTAATGCCAGATAAAAAAGACTTTGGTTACTCTTTCCCTTGTGATGGTCCTGGTCGAGGCGGTACTTGTGACATCTCTGCTTGGGATGCTTTCTACTTAGCTGTATTCTGGATGTTAAACACTATTGGTTGGGTAACATTCTACTTCCACTGGAAACACTTAGGTATTTGGCAAGGTAACGTAAGTCAGTTTAACGAATCTTCTACATACTTAATGGGTTGGTTACGTGACTACTTATGGTTAAACTCTTCACAATTAATTAACGGTTACAACCCTAACGGTATGAACTCATTAGGTGTTTGGTCTTGGGCAGGTGGTGAAATTATTGACACGTTCCCATACTTCGTATCGGGTGTACTTCACTTAATCTCATCAGCTGTTTTAGGTTTCGGTGGTATTTACCACGCTTTAATCGGACCAGAAACTTTAGAAGAATCTTTCCCATTCTTCGGTTACATCTGGAAAGATAAAAACAAAATGACTACTATCTTAGGTATCCACTTAATCTTATTAGGTTTTGGTGCTTGGTTATTAGTTTGGAAAGCTATGTACTTCGGTGGTGTTTACGATACTTGGGCTGCCGGTGGTGGTGACGTTCGTATCATTTCAAACCCAACTACAAACCCTGGTGTAATCTTTGGTTACTTATTAAAGTCACCATTCGGTGGTGACGGTTGGATTTGTTCTGTAGATAACATGGAAGATTTAATTGGTGGTCACATTTGGATCGGTACATTAGAAATCTTCGGTGGTATCTGGCACATCTTAACTAAACCATGGGGTTGGGCACGTCGTGCTTTCGTATGGTCTGGTGAAGCTTACTTATCTTACAGTTTAGCTGCTATTTCTGCAATGGGTTTCATCGCTTGTTGTATGTCTTGGTTCAACAACACTGCTTACCCATCTGAGTTCTACGGTCCTACAGGTCCTGAAGCATCTCAAGCTCAAGCATTTACTTTCTTAGTACGTGACCAACGTTTAGGTGCTAACGTAGCATCTGCTCAAGGTCCTACGGGTCTTGGTAAATACCTTATGCGTTCTCCTACTGGTGAAATCATCTTCGGTGGAGAAACAATGCGTTTTTGGGATTTCCGTGGTCCATGGTTAGAACCATTACGTGGTCCTAACGGTTTAGACTTAAACAAACTTAAAAATGACATTCAGCCATGGCAAGAACGTCGTTCTGCAGAGTACATGACTCACGCACCGTTAGGTTCGTTAAACTCTGTAGGTGGTGTAGCAACAGAAATTAACTCTATTAACTACGTATCTCCTCGTTCGTGGTTAGCTACTTCACACTTCTGTTTAGGTTTCTTCTTCTTCGTAGGTCACTTATGGCACGCAGGTCGTGCTGCCGGTGTTAAAGACTACCGTTTAACTTACTACACTCCAGACTACCAAGTAAAAGAAACTGACATTTTAGCAGCTTTCCGTATGACTCCTCAACCAGGTGTACCACCTGAAGAATGTGGTGCAGCGGTAGCAGCAGAATCATCTACAGGTACTTGGACTACTGTATGGACTGATGGTTTAACTTCTTTAGACCGTTACAAAGGTCGTTGTTACGACTTAGAGCCAGTTCCAGGTGAAGAAAACCAATACATCGCATACATTGCATACCCAATCGACTTATTCGAAGAAGGTTCTGTAACTAACTTATTCACTTCTATTGTAGGTAACGTTTTCGGTTTCAAAGCGTTACGTGCTTTACGTTTAGAAGATTTACGTATTCCACCAGCTTACGTTAAAACTTTCCAAGGTCCACCTCACGGTATCCAAGCTGAGCGTGACCGTTTAAACAAATATGGTCGTGGTCTTTTAGGTTGTACAATTAAACCAAAATTAGGTTTATCAGCTAAAAACTATGGTCGTGCTGTTTACGAATGTTTACGTGGTGGTTTAGACTTCACTAAAGATGACGAAAACGTTAACTCTCAACCATTCATGCGTTGGCGTGACCGTTTCTTATTCGTTTCTGAAGCAATCTACAAAGCACAAGCTGAAACTGGTGAAATTAAAGGTCACTACTTAAACGCTACTGCTCCTGACTGTGAAGAAATGTACAAACGTGCAGAGTGTGCTAAAGACTTCGGTGTACCAATTATCATGCACGACTACTTAACTGGTGGTTTCACTGCTAACACTTCTTTAGCGACTTACTGTCGTGACAACGGTTTATTATTACACATTCACCGTGCGATGCACGCCGTAATTGACCGTCAACGTAACCACGGTATTCACTTCCGTGTTTTAGCTAAAGCATTACGTTTAAGTGGTGGTGACCACTTACACTCAGGTACTGTTGTAGGTAAATTAGAAGGTGAACGTGAAGTAACTTTAGGTTTCGTAGACTTAATGCGTGATGACTACATCGAAAAAGACCGTAGTCGTGGTATTTACTTCACTCAAGACTGGTGTTCTCTTCCAGGTACTATGCCAGTAGCTTCTGGTGGTATCCACGTATGGCACATGCCA--
Protos016 AGTGCACAAGTAGTTTGGCCAGTAGTAGGTCAAGAAATTTTAAACGGCGACGTAGGTGGTGGTTTCCAAGGTATTCAAATTACTTCTGGTTTCTTCCAATTATGGCGTGCAAGCGGTATTACAAGTGAATTACAACTATACACAACTGCTATTGGTGGTTTAGTATTAGCTGCAGCTTGTTTCTTCGCAGGTTGGTTCCACTACCACAAAGCTGCTCCTAAGTTAGAATGGTTCCAAAACGTAGAATCTATGTTAAACCACCACTTAGCTGGTTTATTAGGTTTAGGTAGCTTAGCTTGGGCAGGTCACCAAATTCACGTTTCATTACCAGTTAACAAATTATTAGACGCTGGTGTTGACCCTAAAGAAATTCCTTTACCGCACGAGTTATTATTAAACAAATCTATTATGGCTGATTTATACCCAAGCTTTGCTAAAGGTTTAGCACCATTCTTTACATTAAACTGGAGCGAATACGGCGACTTCTTAACATTTAAAGGTGGTTTAAACCCTGTAACAGGTGGTTTATGGTTAAGTGATACAGCTCACCACCACGTAGCTATCGCAGTTCTATTCCTTGTTGCTGGTCACCAATACCGTACTAACTGGGGTATCGGTCACAACATCAAGGAGATCTTAGAAGCACACAAAGGTCCATTTACAGGTGAAGGTCACGTAGGTTTATACGAGATTTTAACTACATCATGGCACGCACAATTAGCTATTAACTTAGCTTTATTTGGTTCATTATCAATCATTGTAGCTCACCACATGTACTCAATGCCTCCATACCCTTACTTAGCAACTGATTACGGTACACAATTATCGTTATTCACTCACCATACGTGGATTGGCGGTTTCTGTGTAGTTGGTGCTGGTGCTCACGCTGCTATTTTCATGGTACGTGATTACGATCCTACTAACAACTACAACAACTTATTAGACCGTGTTATCCGTCACCGTGACGCTATTATCTCTCACTTAAACTGGGTTTGTATTTTCTTAGGTTTCCACAGCTTCGGTTTATACATTCACAACGATACTATGAGTGCTTTAGGTCGTCCACAAGACATGTTCTCTGATACAGCTATCCAACTTCAACCTGTTTTCGCACAATGGGTACAAAACACACACTTTACAGCTCCTCAATTAACTGCACCTAACGCATTAGCTGCTACTAGTTTATCATGGGGTGGTGATGTACTTGCTGTTGGTGGTAAAGTTGCAATGATGCCTATTTCATTAGGTACAGCTGACTTCTTAGTACACCACATTCACGCATTTACAATTCACGTAACTGTTTTAATTCTATTAAAAGGTGTTTTATACGCTCGTAGCTCTCGTTTAATCCCAGACAAGGCTAACTTAGGTTTCCGTTTCCCTTGTGACGGTCCTGGTCGTGGCGGTACATGTCAAGTATCTGCATGGGACCACGTATTCTTAGGCTTATTCTGGATGTACAACTCATTATCAATCGTTATTTTCCACTTCAGCTGGAAAATGCAATCTGATGTTTGGGGTACTGTTACTGACGCTGGTGTTTCTCACATTACAGGTGGTAACTTCGGTCAAAGTGCAAACACAATCAATGGTTGGTTACGTGAC---------------ATTCACGTTCGTCCAATTGCTCATGCTATTTGGGACCCTCACTTTGGTCAACCAGCAGTAGAAGCATTCACTCGTGGTGGTGCTTCAGGTCCTGTTAACATCGCAACAAGTGGTGTATACCAATGGTGGTACACAATTGGTTTACGTTCAAATACAGAACTTTATGTTGGTTCAGTATTCTTAGCGTTAGTGTCAGCATTATTCTTATTTGCTGGCTGGCTTCACTTACAACCAAACTTCCAACCTTCATTAAGTTGGTTTAAAGACGCTGAATCACGTTTAAACCACCACTTATCTGGTTTATTTGGTGTAAGTTCATTAGCTTGGACAGGTCACTTAATTCACGTAGCTATTCCAGAATCACGTGGTCAACACGTAGGTTGGGATAACTTCTTATCTGTATTACCTCACCCTCAAGGTTTAGCTCCATTCTGGTCAGGTAACTGGGCAGCTTATGCACAAAACCCTGATACTGCATCACACCTTTTTGGTACAGCTGAAGGTTCAGGTACTGCTATTTTAACTTTCTTAGGTGGTTTCCACCCACAAACACAAAGTTTATGGTTAACTGACATGGCTCACCACCACTTAGCTATTGCTGTAATCTTCATCGTTGCTGGTCACATGTACCGTACTAACTTCGGTATTGGTCACCGTTTACAAGCTATCTTAGATGCTCACACTCCTCCTAGCGGTGGTTTAGGTAGTGGTCACAAAGGTTTATTTGACACAGTAAACAACTCATTACACTTCCAATTAGGTTTAGCTTTAGCTTCTGTTGGTACTATTACATCATTGGTTGCTCAACACATTTACTCATTACCTCCTTACGCTTACTTAGCTAACGACTTCACTACTCAAGCTTCATTATACACACACCACCAATACATTGCTGGTTTCATTATGTGTGGTGCTTTTGCTCACGGTGCTATCTTCTTTATTCGTGACTACGATCCAGAAGCTAACAAAGGTAACGTTTTAGCTCGTATTTTAGACCACAAAGAAGCTATTATTTCTCACTTAAGTTGGGTTTCTTTATTCTTAGGTTTCCACACTTTAGGTTTATACGTTCACAACGACGTTGTACAAGCTTTTGGTACACCTGAAAAACAAATTTTAATTGAGCCTGTTTTCGCACAATGGATTCAAGCTGCTCAAGGTAAATCTTTATACGGTTTCGATTTATTATTAAGCTCTTCTAACAGCGCTGCTTTCAGTGCAGGTCAAAGCTTATGGCTTCCTGGTTGGTTAGATGCTATCAACAACAGCCAAAACTCTTTATTCTTAACTATTGGTCCTGGTGACTTCTTAGTTCACCACGCTATTGCGTTAGGTTTACACACTACAACTCTTATCTTAGTTAAAGGTGCTTTAGATGCTCGTGGTAGTAAATTAATGCCGGATAAAAAAGATTTCGGTTACAGCTNNNNNNNNNNNNNNNNNNNNNNNNNNNNNNNNNNNNNNNNNNNNNCTTACGACGCTTTCTACTTAGCNNNNNTCTGGATGCTTAACACTATTGGTTGGGTTACATTCTACTGGCACTGGAAACACTTAACTTTATGGCAAGGTAACGTGGCTCAGTTTGATGAATCTTCAACTTACTTAATGGGTTGGTTACGTGACTACTTATGGTTAAACTCTTCGCAGTTAATTAACGGTT--------------------------------------------GGTGGTGAGGTAATTGACACATTCCCATACTTTGTATCAGGTGTTTTACACTTAATTTCTTCAGCTGTTTTAGGTTTTGGTGGTGTATACCACTCTTTAATTGGACCAGAAACATTAGAAGAATCATACCCATTCTTTGGTTATGTTTGGAAAGACAAAAACAAAATGACTAACATCTTAGGTTACCACTTAATCATGTTAGGTTGTGGTGCATGGCTTTTAGTATTAAAAGCATTATACTTTGGTGGTGTATACGACACTTGGGCTCCAGGCGGTGGAGACGTTCGTATTATCACAAACCCAACAACTAACGCAGCTGTAATCTTTGGTTACTTAGTTAAATCTCCTTGGGGTGGTGATGGTTGGATTTGTAGTGTTGATAACTTAGAAGACATCATTGGTGGTCACATTTGGATCGGTACTTTATGTATTTTAGGTGGTATTTGGCACATTTACACAACTCCATGGCCATGGGCTCGTCGTGCATTTGTTTGGTCAGGTGAAGCTTACTTATCATACAGTTTAGGTGCTATTTCATTTATGGGCTTCACAGCTTGCTGTATGAGCTGGTTCAATAATACAGCWTACCCKAGYGARTTTTATGGTASCACGGGTCCAGAAGCAAGTCAGGCTCAAGCTTTCACTTTCTTAGTACGTGACCAACGTCTAGGTGCAAACGTAGCTTCAGCTCAAGGTCCAACAGGTTTAGGTAAATACTTAATGCGTTCTCCTACTGGTGAGATCATCTTCGGTGGTGAAACTATGCGTTTCTGGGACTTCCGTGGTCCTTGGGTAGAGCCATTAAGAGGTCCAAACGGTTTAGACTTAAACAAACTTAAAAATGACATTCAACCATGGCAAGAACGTCGTGCAGCTGAATACATGACTCACGCTCCTTTAGGTTCATTAAACTCYGTAGGTGGTGTAGCTACTGAAATTAACGCTGTAAACTTSGTAAGTCCTCGTTCWTGSTTAGCTTGTTCA---------------------------------------------------------GCTGGTGTAAAAGATTACCGTTTAACGTACTACACTCCAGACTACGTTGTTAAAGACACTGATATCTTAGCTGCTTTCCGTATGACTCCACAACCTGGTGTTCCACCTGAAGAGTGTGGTGCTGCTGTAGCTGCTGAATCATCAACAGGTACTTGGACAACTGTATGGACAGACGGTTTAACTAGTTTAGACCGTTACAAAGGTCGTTGTTACGACATCGAGCCAGTTCCAGGTGAAGACAACCAATACATTGCTTATGTTGCTTACCCAATCGACTTATTCGAAGAAGGTTCAGTAACGAACATGTTTACTTCAATCGTAGGTAACGTATTTGGTTTCAAAGCGTTACGTGCATTACGTTTAGAGGACTTACGTATTCCTCCAGCTTACGTTAAAACATTCGCTGGTCCTCCACACGGTATTCAGGTAGAACGTGACAAATTAAACAAATATGGTCGTGGTTTATTAGGTTGTACAATTAAACCAAAATTAGGTCTTTCAGCTAAAAACTACGGTCGTGCTGTTTACGAATGTTTACGTGGTGGTTTAGATTTCACTAAGGATGATGAAAACGTAAACTCACAACCATTCATGCGTTGGAGAGACCGTTTCTTATTCGTAGCTGAAGCTATCTACAAATCTCAAGCTGAAACTGGTGAGGTTAAAGGTCACTACTTAAACGCTACTGCTGGTACTGCAGAAGAAATGTTAAAACGTGCACAATGTGCTAAAGACTTCGGTGTACCGATCATTATGCATGACTATTTAACAGGTGGTTTTACAGCTAACACTTCATTAGCTTTATACTGTCGTGACCACGGTTTATTATTACACATTCACCGTGCTATGCACGCTGTAATTGACCGTCAAAGAAACCACGGTATCCACTTCCGTGTATTAGCTAAAGCTTTACGTATGTCAGGTGGTGACCACTTACACTCAGGTACTGTAGTAGGTAAATTAGAAGGTGAACGTGAAGTAACATTAGGTTTCGTAGACTTAATGCGTGATGACTACATCGAAAAAGACCGTAGCCGTGGTATTTACTTCACTCAAGACTGGTGTTCAATGCCAGGTGTAATGCCAGTTGCTTCAGGTGGTATTCACGTA-GGCAC--------
Chlamy017 AGTGCTCAAGTAGTATGGCCTATTGTAGGTCAAGAAATTTTAAACGGTGATGTAGGTGGTGGTTTCCAAGGTATTCAAATTACTTCTGGTTTCTTCCAATTATGGCGTGCTAGTGGTATTACTAGTGAATTACAACTTTATACTACAGCAATTGGTGGTTTAGTAATGGCTGCTGCAATGTTCTTTGCTGGTTGGTTCCACTACCACAAAGCTGCTCCAAAACTAGAATGGTTCCAAAACGTTGAATCAATGTTAAACCACCACTTAGGTGGTCTTCTTGGTTTAGGTAGTTTAGCTTGGGCTGGTCACCAAATTCACGTTTCTTTACCAGTAAACAAATTATTAGATGCTGGTGTAGATCCAAAAGAAATTCCACTTCCTCATGATTTATTATTAAATCGTGCTATTATGGCTGACTTATACCCAAGTTTTGCTAAAGGTATTGCTCCTTTCTTTACTTTAAACTGGAGTGAATACAGTGATTTCTTAACATTTAAAGGTGGTTTAAACCCTGTTACTGGTGGTCTTTGGTTAAGTGATACTGCTCACCACCACGTAGCTATTGCTGTATTATTCTTAGTAGCTGGTCACATGTATCGTACTAACTGGGGTATTGGTCACAGTATGAAAGAAATTTTAGAAGCTCACCGTGGTCCATTTACAGGTGAAGGTCACGTTGGTTTATATGAAATTTTAACAACTTCTTGGCATGCACAATTAGCTATTAACTTAGCTTTATTTGGTTCGTTATCAATTATTGTAGCTCACCACATGTACGCAATGCCTCCATACCCTTATTTAGCTACTGATTACGGTACACAATTATCATTATTTACACACCACACATGGATTGGTGGTTTCTGTATTGTTGGTGCTGGTGCTCACGCAGCTATTTTCATGGTTCGTGACTACGATCCTACTAATAACTACAACAACTTATTAGACCGTGTAATTCGTCACCGTGATGCTATTATTTCTCACTTAAACTGGGTTTGTATTTTCTTAGGTTTCCACAGCTTTGGTTTATACATCCACAACGATACAATGAGTGCTTTAGGTCGTCCTCAAGACATGTTCTCAGATACTGCTATCCAACTTCAACCAGTATTTGCTCAATGGATTCAAAATACACACTTCTTAGCTCCACAATTAACAGCACCAAATGCTTTAGCTGCTACAAGTTTAACTTGGGGTGGTGAGCTAGGTGCTCATGGCGGTAAAGTAGCTATGATGCCTATTTCTTTAGGTACTTCTGACTTTATGGTTCACCACATTCACGCTTTCACAATTCACGTAACTGTGTTAATTCTTCTGAAAGGTGTTTTATTTGCTCGTAGCTCTCGTCTTATCCCAGATAAAGCTAACTTAGGTTTCCGTTTCCCTTGTGACGGTCCTGGTCGTGGCGGTACTTGTCAGGTTTCTGCTTGGGACCACGTATTCTTAGGTCTTTTCTGGATGTACAACAGCTTATCAATTGTAATTTTCCACTTCAGCTGGAAGATGCAATCTGATGTTTGGGGTACGGTTACAGCTTCTGGTGTTTCTCACATTACTGGTGGTAACTTTGCACAAAGCGCTAACACAATCAACGGTTGGTTACGTGACTGGGTAACTGACCCAGTTCATATTCGTCCAATTGCTCACGCTATTTGGGATCCACACTTTGGTCAACCAGCTGTTGAAGCATTCACACGTGGTGGTGCTTCAGGTCCTGTAAACATTTCAACATCAGGTGTTTACCAATGGTGGTACACTATTGGTATGCGTACAAATCAAGATTTATACGTAGGTTCTGTATTCTTAGCTTTAGTATCAGCAATTTTCCTTTTTGCTGGTTGGCTTCACTTACAACCAAACTTCCAACCATCTCTTTCATGGTTCAAAGATGCTGAATCTCGTTTAAACCACCACCTTTCTGGTTTATTTGGTGTTAGTTCTTTAGCATGGACAGGTCACTTAGTACACGTAGCTATTCCAGAATCACGTGGTCAACACGTAGGTTGGGATAACTTCTTATCTGTTTTACCTCACCCACAAGGTTTAACACCATTCTTTACTGGTAACTGGGCCGCTTACGCTCAAAGTCCAGATACAGCTAGCCACGTTTTCGGTACTGCTCAAGGTTCTGGTCAAGCTATTTTAACTTTCTTAGGTGGTTTCCACCCACAAACACAAAGTTTATGGTTAACAGACATGGCTCACCACCACTTAGCTATTGCTGTAATTTTCATTGTAGCTGGTCACATGTATCGTACTAACTTTGGTATTGGTCACCGTATGCAAGCTATTTTAGAAGCTCATACACCTCCTAGTGGTTCATTAGGTGCTGGTCACAAAGGTTTATTTGATACTGTAAACAATTCTTTACACTTCCAATTAGGTCTAGCTTTAGCATCTGTTGGTACTATTACATCTTTAGTAGCACAACACATGTACTCATTACCACCATATGCTTTCCAAGCAATTGACTTTACAACTCAAGCAGCTCTTTACACACACCACCAATATATCGCTGGTTTTATTATGTGTGGTGCTTTTGCTCACGGTGCGATCTTCTTCATTCGTGACTACGATCCAGAACAAAACAAAGGTAACGTTTTAGCTCGTATGCTTGATCACAAAGAAGCTCTTATTTCTCACTTAAGCTGGGTTTCTTTATTCCTTGGTTTCCACACTTTAGGTCTTTACGTACACAACGACGTAATGCAAGCATTTGGTACACCAGAAAAGCAAATCCTTATTGAGCCTGTATTTGCTCAATGGATCCAAGCTGCTCACGGTAAAGCTTTATACGGTTTCGATTTCTTATTATCTTCTAAAACTAGTGCAGCTTTTGCTAATGGTCAAAGCTTATGGTTACCTGGTTGGTTAGATGCTATTAACAACAACCAAAACTCTTTATTCTTAACTATTGGCCCTGGTGACTTCCTTGTTCACCACGCTATTGCTTTAGGTCTTCACACTACAACATTAATCCTTGTTAAAGGTGCTCTTGATGCTCGTGGTTCTAAACTAATGCCAGATAAAAAAGACTTTGGTTACAGCTTCCCATGTGACGGTCCTGGTCGTGGCGGTACTTGTGACATTTCAGCTTACGATGCTTTCTACTTAGCTGTATTCTGGATGCTTAACACTATTGGTTGGGTAACATTCTACTGGCACTGGAAACATTTAACTTTATGGCAAGGTAACGTAGCACAATTCGATGAATCGTCTACTTACTTAATGGGTTGGTTACGTGACTACCTATGGTTAAACTCTTCTCAATTAATTAATGGTTACAACCCATTTGGTATGAACTCATTATCTGTTTGGGCTTGGACTGGTGGTGAAATTATTGATACATTCCCGTACTTTGTATCAGGTGTTTTACACTTAATTTCATCAGCTGTTTTAGGTTTTGGTGGTGTATATCACTCATTAATTGGTCCTGAAACATTAGAAGAATCATACCCATTCTTTGGTTATGTTTGGAAAGACAAAAACAAAATGACTAACATTTTAGGTTACCACCTTATCATGTTAGGCTTAGGTGCATGGTTACTTGTTTGGAAAGCTATGTACTTTGGTGGTGTTTACGATACTTGGGCTCCAGGTGGTGGTGACGTTCGTGTTATTACTAACCCAACAACAAATGCTGCTGTTATTTTTGGTTACCTTGTAAAATCTCCATTTGGTGGTGACGGTTGGATTTGTAGCGTTGATAATATGGAAGATATTATCGGTGGTCACATTTGGATCGGTACTTTAGAAATCCTTGGTGGTATTTGGCACATTTATACAACTCCATGGCCATGGGCACGTCGTGCTTTCGTTTGGTCTGGTGAAGCTTACCTATCTTACAGTCTTGGTGCTATTGGTGTAATGGGCTTCATTGCTTGTTGTATGTCTTGGTTCAACAATACTGCTTACCCAAGTGAATTCTACGGTCCAACTGGTCCAGAAGCAAGTCAATCTCAAGCCTTCACTTTCTTAGTACGTGACCAACGTTTAGGTGCTAACGTAGCTTCTGCACAAGGTCCTACAGGTTTAGGTAAATACTTAATGCGTTCTCCAACAGGTGAAATCATTTTCGGTGGTGAAACTATGCGTTTCTGGGACTTCCGTGGTCCATGGTTAGAACCTCTACGTGGTCCAAACGGTTTAGACTTAAACAAACTTAAAAATGATATTCAACCTTGGCAAGAACGTCGTGCTGCTGAATACATGACTCACGCTCCTCTAGGTTCATTAAACTCTGTAGGTGGTGTTGCTACTGAAATTAACGCAGTTAACTTCGTATCTCCACGTTCATGGTTAGCTTGTTCACACTTCTGTTTAGGTTTCTTCTTCTTCATCGGTCACTTATGGCACGCAGGTCGTGCAGCCGGTGTAAAAGACTACCGTTTAACATACTACACACCTGATTACGTAGTAAGAGATACTGATATTTTAGCTGCATTCCGTATGACTCCACAACCAGGTGTTCCACCTGAAGAATGTGGTGCTGCTGTAGCTGCTGAATCTTCAACAGGTACATGGACTACAGTATGGACTGACGGTTTAACAAGTCTTGACCGTTACAAAGGTCGTTGTTACGATATCGAACCAGTTCCGGGTGAAGACAACCAATACATTGCTTACGTAGCTTACCCAATCGACTTATTCGAAGAAGGTTCAGTAACTAACATGTTCACTTCTATTGTAGGTAACGTATTCGGTTTCAAAGCTTTACGTGCTCTACGTCTTGAAGACCTTCGTATTCCACCTGCTTACGTTAAAACATTCGTAGGTCCTCCACACGGTATTCAGGTAGAACGTGACAAATTAAACAAATATGGTCGTGGTCTTTTAGGTTGTACAATCAAACCTAAATTAGGTCTTTCAGCTAAAAACTACGGTCGTGCAGTTTATGAATGTTTACGTGGTGGTCTTGACTTTACTAAAGACGACGAAAACGTAAACTCACAACCATTCATGCGTTGGCGTGACCGTTTCCTTTTCGTTGCTGAAGCTATTTACAAAGCTCAAGCAGAAACAGGTGAAGTTAAAGGTCACTACTTAAACGCTACTGCTGGTACTTGTGAAGAAATGATGAAACGTGCAGTATGTGCTAAAGAATTAGGTGTACCTATTATTATGCACGACTACTTAACAGGTGGTTTCACAGCTAACACTTCATTAGCTATCTACTGTCGTGACAACGGTCTTCTTCTACACATCCACCGTGCTATGCACGCGGTTATTGACCGTCAACGTAACCACGGTATTCACTTCCGTGTTCTTGCTAAAGCTCTTCGTATGTCTGGTGGTGACCACCTTCACTCTGGTACTGTTGTAGGTAAACTAGAAGGTGAACGTGAAGTTACTCTAGGTTTCGTAGACTTAATGCGTGATGACTACGTTGAAAAAGACCGTAGCCGTGGTATTTACTTCACTCAAGACTGGTGTTCAATGCCAGGTGTTATGCCAGTTGCTTCAGGTGGTATTCACGTATGGCACATGCCA--
Parach018 AGTGCTCAAGTTGTTTGGCCTATTGTTGGTCAAGAAATTTTAAATGCTGATGTTGGTGGTGGTTTCCAAGGTATACAAATAACTTCTGGGTTTTTTCAACTTTGGCGTGCAGGTGGTATAACTAGTGAATTACAACTTTATACTACAGCTATTGGTGCTTTAGTTATGGCTGCAGCTATGTTTTTTGCTGGTTGGTTTCATTATCATAAAGCAGCACCTAAACTAGAATGGTTTCAAAATGTAGAATCCATGTTAAATCACCATTTAGCTGGTTTATTAGGTCTTGGAAGTCTTGCATGGGCTGGTCATCAAATTCATATATCTCTTCCTATTAATAAATTACTTGATGCTGGTGTAGATCCAAAAGAAATACCATTACCTCATGAATTTATATTAAATAATGGACTTATGGCTCAACTTTATCCAAGTTTTGCTAAAGGATTAAGTCCATTTTTTACTTTAGATTGGGTTACTTATAACGATTTCTTAACTTTTAAAGGTGGTTTAAACCCTGTAACTGGTGGTTTATGGTTAACTGATACAGCACATCATCATTTAGCTATTGCTGTATTATTTCTGATCGCAGGTCATATGTACCGTACTAATTGGGGAATTGGGTCTAGTCTAAAAGAAATTTTAGAAGCACATAAAGGTCCATTTACTGGAGAAGGTCATAAAGGTCTTTATGAAATTCTAACCACTTCTTGGCATGCACAGTTAGCTATTAATTTAGCTTTATTTGGCTCATTATCTATTATTGTTGCTCATCATATGTACGCTATGCCACCTTATCCTTATTTAGCAACTGATTATGGTACACAATTATCTATATTTACACATCATATGTGGATTGGTGGTTTTTGTGTTGTAGGTGCTGGCGCTCATGCGGCTATTTTCATGGTCCGTGATTATGATCCAACTAATAATTATAATAATCTTTTAGATCGTGTATTACGTCATCGTGATGCGATTATTTCTCATTTAAATTGGGTTTGTATTTTCCTAGGATTCCATAGTTTTGGATTATATATTCATAATGATACTATGAGTGCTTTAGGTCGACCTCAAGATATGTTTTCTGATACTGCAATTCAATTACAACCTATATTTGCACAATGGATTCAAAGCACTCATGCGTTAGCTCCTGGTTATACTGCACCAAATGCTTTAGCTAGTACTAGTCCAAGTTGGGGTGGAGATATTGTAGCAGTTGGTGGAAAAGTTGCTATGATGCCAATTTCTTTAGGAACAGCTGATTTCTTAGTACATCATATTCATGCTTTTACTATTCATGTAACTGTTTTAATTCTTTTAAAAGGTGTACTGTATGCCCGTAGTTCTCGCCTTATTCCTGATAAAGCAAATTTAGGTTTCCGTTTCCCTTGTGATGGTCCAGGCCGTGGTGGTACTTGTCAAGTTTCTGCATGGGATCATGTATTCTTAGGTCTTTTCTGGATGTATAATGCAATTTCTGTTGTTATTTTCCATTTTAGTTGGAAAATGCAATCAGATGTTTGGGGCACTGTGAGTGCTGGAGGTGTTTCTCATATCACTGGTGGAAATTTTGCACAAAGTGCAAATACGATTAATGGTTGGTTACGTGACTGGGTTCAAGATCCTCTTCATATTCGTCCTATTGCTCATGCAATCTGGGATCCGCATTTTGGCCAACCGGCAGTAGAAGCTTTTACCCGTGGTGGTGCAACAGGTCCAGTAAATATTTCAACTTCTGGTGTTTACCAATGGTGGTATACTATTGGTATGCGTACAAATCAAGAGCTTTATGCAGGATCTATCTTTTTATTAATCCTCTCAGCACTTTTCCTTTTTGCTGGATGGTTACACCTTCAACCTTCTTTTCAACCAGCTCTTTCTTGGTTTAAAAATGCAGAATCTCGTTTAAATCATCACTTAGCCGGTTTATTTGGTGTGAGTTCATTAGCTTGGACAGGACATTTAGTACATGTTGCAATTCCAGAATCTCGTGGTCAACATGTAGGTTGGGACAATTTTTTAACTGTTTTACCTCACCCAGCAGGTTTAACACCATTTTTCACTGGAAATTGGGCAGTATATGCAGAAAATCCAGATACAGCTAATCATGTTTTTTCTACAGGAGAAGGTGCAGGTACAGCAATTTTAACTTTTTTAGGTGGTTTTAATCCACAAACTCAAAGTTTATGGCTAACTGATATGGCACATCATCATTTAGCTATTGCTGTGTTATTTATCTTAGCTGGACATATGTACCGTACTATTTTTGGTATTGGTCATAGCATGACTGAGATTCTTGAAGCACAAGTAGCGCCATCTGGAGCGATGGGTCGAGGGCATAAAGGTCTTTATGATACTATAAATAATTCTCTTCATTTCCAACTTGGATTAGCTTTAGCTAGTCTTGGGACTATTACGTCTCTTGTTGCTCAACATATGTATTCATTACCACCTTATGCTTTTTTAGCTCAAGACTTTACTACTCAAGCATCACTTTATACTCACCATCAATATATTGCTGGTTTTATTATGTGTGGTGCTTTTGCTCACGGCGCTATCTTTTTTGTACGAGATTATAATCCAGAAGCAAATCGTGATAACGTTTTAGCTCGTATGTTAGAGCATAAAGAAGCATTAATTTCTCATTTAAGTTGGGCAAGTTTATTTTTAGGTTTCCATACATTAGGTTTATACGTGCATAATGATGTTATGCAAGCTTTTGGTACACCAGAAAAACAAATTCTAATTGAACCTGTATTTGCTCAATGGATTCAAGCTGCTCATGGTAAAACTGCTTATGGCTTTGACTTTTTATTATCTGCTTCAGGAAGTCCAGCTAGTCTAGCAGGTCAAAGTCTTTGGCTTCCAGGTTGGTTACAAGCTATTAATAACCAAAATAATTCACTTTTTTTAACAATTGGTCCTGGTGATTTTTTAGTTCACCATGCAATTGCATTAGGTTTACATACTACAACATTAATTTTAGTTAAAGGTGCTTTAGATGCTCGTGGTTCTAAATTAATGCCTGATAAAAAAGATTTTGGTTATAGTTTCCCTTGTGATGGTCCAGGTCGTGGTGGTACTTGTGATATTTCAGCTTGGGATGCTTTCTATCTTGCTGTTTTTTGGATGTTAAATACTATTGGTTGGGTTACTTTTTATTTCCATTGGAAACATTTAGGTATTTGGCAAGGAAATGTCAACCAATTTAATGAATCGTCAACTTATCTTATGGGATGGCTTCGTGATTATTTATGGTTAAATTCATCTCAATTAATCAACGGCTATAACCCATTTGGTATGAATAGTCTTTCTGTATGGGCATGGATGGGTGGTGAAGTTTTAGATACTTATCCTTATTTTGTTTGTGGTGTTTTACACTTAATCTCTTCTGCTGTATTAGGTTTTGGTGGATTATATCACGCATTAGTTGGTCCTGAAACTCTAGAAGAATCATTTCCTTTCTTTGGCTATGTATGGAAAGATAAAAATAAGATGACCACAATTTTAGGTATTCATCTTATCGTTTTAGGCTTAGGTGCATGGTTATTAGTTTGGAAAGCTATGTATTTTGGTGGAGTTTATGATACATGGGCTCCTGGTGGTGGCGATGTTCGTGTTATTACAAACCCTACTATTAGTCCAGGTGTAATTTTTAGTTATATCTTACGATCACCTTTTGGTGGTGATGGTTGGATTGTAAGTGTTGATAACATGGAAGATATTATTGGTGGTCATATTTGGATCGGTACTATAAATATCTTTGGTGGTATTTGGCATATTCTAACAAAACCTTGGGCTTGGGCACGTCGTGCTTTTGTATGGTCTGGGGAAGCTTATTTATCATATAGCTTAGGTGCATTAGCTATCATGGGTATTACTGCTTGTAATATGGCATGGTTTAATAATACTGCATACCCAAGTGAATTCTATGGCCCAACTGGTGCTGAAGCTTCACAATCACAAACATTTACTTTCTTAGTTCGAGATCAACGTTTAGGTGCAAATGTTGCTTCTGCACAAGGTCCAACTGGTCTTGGTAAATATCTTATGAGATCACCAACAGGTGAAATTATTTTTGGTGGTGAAACTATGCGTTTCTGGGATTTCCGTGGTCCTTGGTTAGAACCTCTTCGTGGTCCTAATGGTCTTGATCTTAATAAACTAAAAAACGATATTCAGCCTTGGCAAGAACGTCGTGCTGCTGAATATATGACTCATGCACCTTTAGGTTCAATTAACTCAGTAGGTGGTGTAGCAACAGAAATTAATGCTGTAAACTTTGTTTCTCCTCGAAGCTGGTTAGCTACTTCTCATTTTGTTTTAGGTTTCTTCTTTTTCGTTGGCCATTTATGGCACGCTGGCCGCGCTGCAGGTGTTAAAGATTATCGTTTAACATATTATACTCCTGACTATCAACCAAAAGAAACTGATATTCTTGCAGCATTCCGTATGACACCACAACCAGGTGTACCACCGGAAGAATGCGGTGCCGCAGTAGCAGCAGAATCTTCAACAGGTACTTGGACTACTGTATGGACAGACGGTTTAACTAGTTTAGATCGTTATAAAGGTCGTTGCTATGATATTGAACCAGTTCCTGGTGAAGAAAATCAATATATTGCATATGTTGCTTACCCTTTAGATCTTTTTGAAGAAGGTTCTGTAACTAACTTATTTACTTCAATTGTAGGTAACGTTTTTGGTTTCAAAGCACTTCGTGCATTACGTTTAGAAGATCTTCGTATTCCACCAGCATATGTAAAAACATTCCAAGGGCCTCCACATGGTATTCAAGTTGAACGTGATAAACTTAACAAATACGGTCGTGCTCTTTTAGGTTGTACAATTAAACCTAAATTAGGTCTTTCTGCTAAAAACTATGGTCGTGCTGTTTATGAATGTTTACGTGGTGGTCTTGACTTTACAAAAGATGACGAAAACGTAAACTCTCAACCTTTTATGCGTTGGAGAGATCGTTTCTTATTTGTTGCTGAAGCTATTTATAAATCTCAAGCTGAAACTGGTGAAATTAAAGGTCACTATTTAAATGCAACTGCCGCTACTTCAGAAGAAATGCTAAAACGTGCTCAATGTGCAAAAGAACTTGGTGTACCAATTGTTATGCACGACTATTTAACTGGTGGTTTTACAGCAAATACTAGTTTATCTGCTTATTGTCGTGATCATGGTCTTCTTTTACACATTCACCGTGCAATGCATGCTGTTATTGACCGTCAAAGAAACCATGGTATTCACTTCCGTGTTTTAGCCAAAGCTCTTCGTTTATCTGGTGGTGACCATTTACATTCTGGTACTGTTGTAGGTAAACTTGAAGGTGAACGTGAAGTAACTTTAGGTTTTGTTGATTTAATGCGTGACGATTACATTGAAAAAGATCGTAGTCGTGGTATTTATTTCACTCAAGATTGGGTTTCACTACCTGGTGTTATGCCTGTTGCTTCTGGTGGTATTCACGTATGGCACATGCCT--
Chlore019 AGTGCACAAGTTGTTTGGCCAATTGTAGGCCAAGAAATTTTAAATGCAGACGTTGGTGGTGGTTTCCAAGGTCTTCAAATTACTTCTGGTTTCTTCCAACTGTGGCGTGCTTCTGGGATCACAAGTGAATTACAGCTTTATACTACAGCAATTGGCGGTCTGGTTATGGCAGCTGCAATGTTTTTTGCTGGATGGTTCCATTACCATAAAGCTGCACCTAAATTAGAATGGTTCCAAAACGTTGAGTCTATGTTAAATCACCATTTAGCAGGTCTTTTAGGTCTCGGCAGTTTAGCGTGGGCTGGTCACCAAATTCACGTGTCATTACCGATTAATAAACTTCTTGATGCTGGTGTAGATCCAAAAGAAATTCCATTACCTCATGAATTTCTGTTTAATCCGGAACTTATGGCTCAACTTTATCCAAGTTTTGCAAAAGGGCTTGCTCCTTTTTTCACTCTTGATTGGGCTCAATACAGTGATTTCCTTACATTTCAAGGTGGATTAAATCCCGTAACCGGTGGTTTATGGTTAACTGATACCGTTCACCATCATCTAGCAATTGCCGTTCTCTTCCTTGTAGCTGGACATCAGTATCGAACAAATTGGGGCATTGGCTCAAGTTTAAAAGAAATTCTTGAAGCTCACAAAGGCCCTTTTACCGGAGAAGGTCATAAAGGACTTTATGAGATTTTAACAACTTCTTGGCATGCACAATTAGCAATTAACTTAGCTCTTTTCGGTTCATTATCAATTATTGTTAGTCATCACATGTATGCTATGCCTCCATATCCATATTTAGCAACAGATTATGGTACACAACTTTCACTTTTTACTCATCACATGTGGATAGGTGGTTTTTGTATTGTTGGTGCCGGAGCTCATGCAGGGATTTTTATGGTTCGTGATTATGATCCTACAAATAATTATAATAATCTTTTAGACCGTGTTCTTCGTCATCGTGATGCTATGATTTCTCATTTAAATTGGGTCTGCATTTTTCTAGGATTCCATAGTTTTGGGTTATATATCCACAACGATACCATGAGTGCTTTAGGTCGTCCACAAGATATGTTTTCGGATACAGCAATACAATTACAACCAGTTTTTGCACAATGGGTTCAAAATACACACTTTTTAGCTCCAGGATTTACAGCACCGAATGCTTTAGCAAGTACAAGTCCTAGTTGGGGTGGTGATGTTGTTGCTGTTGGTGGAAAAGTTGCTATGATGCCGATTTCTTTAGGAACAGCTGATTTTATGGTTCACCACATTCACGCTTTTACCATTCATGTAACCGTTCTTATTCTTTTAAAAGGTGTTCTTTATGCTCGTAGCTCACGGTTAATCCCAGACAAAGCGAATTTAGGTTTTAGATTCCCTTGTGATGGTCCAGGCCGTGGTGGTACATGTCAAGTTTCAGCTTGGGATCACGTTTTTTTAGGCCTTTTCTGGATGTACAATTCAATTTCTATTGTAATCTTCCATTTCAGCTGGAAAATGCAATCAGATGTTTGGGGAACAGTAAGTGCAAACGGTGTTTCTCATATCACTGGTGGTAACTTTGCGCAAAGTGCAAATACCATTAATGGTTGGTTACGTGATTGGGTTCAAGACCCACTTCATATTCGTCCAATCGCTCATGCTATTTGGGACCCACATTTTGGCCAAGCTGCCGTTGAAGCATTTACACGTGGTGGCGCGTCAGGTCCTGTAAACATTTCTACGTCGGGTGTATACCAATGGTGGTATACAATTGGCATACGTACGAATCAAGAATTATACGTTGGTTCAATTTTCTTACTAGTTCTTGCAGGTTTATTTCTTTTTGCAGGCTGGTTACATCTTCAACCATCGTTCCAACCAGCCCTTTCATGGTTTAAAAACGCAGAATCTCGTTTAAATCATCATTTAGCTGGTTTATTCGGTGTAAGTTCTTTAGCATGGACTGGTCATCTTGTACATGTGGCCATTCCAGAATCTCGTGGGCAACACGTTGGTTGGGATAATTTCTTAACAGTATTACCTCACCCTGCAGGATTAACTCCATTTTTTACCGGTAATTGGGCAGCCTATGCGGAAAATCCAGATAGCCTTTCACAATTGTTTGGTACTGGAGAAGGAAGTGGAACTGCTATTTTAACTTTTTTAGGTGGTTTTCATCCTCAAACGCAAAGTCTATGGTTAACAGATATGGCTCATCACCATTTAGCTATTGCAGTGGTGTTTATTTTAGCTGGCCATATGTATCGTACAATTTTCGGTATTGGTCACAGTATGCGAGAAATTCTTGAAGCACAAACTCCTCCATCAGGACGTTTAGGTGCCGGTCATAAAGGATTATACGATACAGTAAATAACTCACTTCATTTTCAATTAGGTCTTGCTTTGGCAAGTGTTGGTACAATTTGTTCTCTAGTAGCTCAACATATGTATTCACTTCCTCCGTATGCTTTTTTAGCGCAAGATTTTACAACTCAAGCGTCTCTTTACACACACCATCAATATATTGCTGGGTTTATTATGTGTGGTGCTTTTGCTCATGGTGCTATTTTCTTCGTACGTGATTATGATCCCGAAGCAAACCGAGGTAATGTACTTGCTCGTGTTTTAGATCATAAAGAAGCTATTATTTCACATTTAAGCTGGGTAAGTTTATTTTTAGGATTTCATACGTTAGGTCTGTATGTACATAATGATGTGGTTCAAGCTTTTGGAACTCCAGAAAAACAAATTCTAATTGAACCAGTTTTTGCCCAATGGATTCAAGCAGCTCACGGCAAAACTGTATATGGATTCGATTTTTTACTTTCGTCAGCAACAAGTGCTCCAAGTTTAGCTGGTCAATCTCTTTGGCTTCCGGGTTGGTTACAAGGAATCAATAGCGATACTAATTCACTTTTCCTTACCATCGGACCTGGAGACTTTTTAGTACACCATGCTATTGCCTTAGGTTTACACACAACCACCTTAATTCTTGTAAAAGGTGCTCTTGACGCTCGTGGTTCTAAATTAATGCCAGATAAAAAAGATTTTGGCTATAGTTTTCCTTGTGATGGTCCAGGTCGTGGCGGTACATGTGACATTTCTGCGTGGGATGCTTTTTATCTTGCAGTTTTCTGGATGTTAAATACAATTGGATGGGTCACTTTTTATTTTCATTGGAAACATTTAGGGATTTGGCAAGGGAACGTTAACCAGTTCAATGAATCTTCTACTTATTTAATGGGATGGCTTCGTGATTACCTTTGGTTAAATTCTTCTCAATTAATTAACGGATATAATCCTTTTGGAATGAATAGTTTATCTGTTTGGGCTTGGATGGGTGGTGAAGTTATAGATACGTACCCTTACTTCGTAAGTGGCGTTCTTCATTTAATTTCGTCTGCTGTTTTAGGTTTTGGTGGTGTTTACCATTCACTTGTAGGTCCTGAAACATTAGAAGAATCTTTCCCATTCTTCGGTTACGTTTGGAAAGATAAAAATAAAATGACTACTATTTTAGGTATTCATCTTATCGTACTAGGATTCGGTGCTTGGCTTTTAGTTTGGAAGGCAATGTACTTTGGCGGAATTTATGATACATGGGCTCCTGGTGGTGGTGATGTTCGTATTATTTCAAACCCAACAGTAAGTCCTGGTGTTATCTTTAGCTACATTTTAAAATCACCTTTTGGTGGTGATGGATGGATTGTCAGCGTAGATAACATGGAAGATGTTATTGGGGGTCATATTTGGATTGGTACTTTATGTATTTTTGGTGGAATTTGGCACATTTTAACAAAACCGTGGGCTTGGGCTCGTCGTGCTTTTGTTTGGTCAGGTGAAGCTTATCTTTCTTACAGTTTAGGTGCCATTGCTCTTATGGGCTTTACTGCTTGTTGTATGTCTTGGTTTAACACAACAGCATATCCAAGTGAGTTTTATGGTCCAACAGGTCCTGAAGCTTCACAATCTCAAACATTTACTTTCTTAGTTCGAGATCAACGTTTAGGTGCAAATGTTGCATCTGCGCAAGGTCCAACTGGGTTAGGGAAATATTTAATGCGTTCACCTACTGGCGAAATCATTTTTGGTGGTGAAACTATGCGTTTCTGGGATTTCCGTGGTCCTTGGTTAGAACCATTACGTGGTCCAAACGGTTTAGATTTAAATAAACTTAAAAATGATATTCAACCATGGCAAGAACGTCGTGCTGCTGAATACATGACACACGCGCCATTAGGCTCGCTGAACTCCGTAGGTGGTGTAGCAACTGAAATTAACGCGGTAAACTATGTTTCTCCGCGTAGTTGGTTAGCAACATCACATTTCTGTTTAGGTTTCTTCTTTTTTGTAGGTCATTTATGGCATGCAGGTCGTGCAGCAGGTGTTAAAGACTACCGTTTAACTTACTATACTCCTGATTACCAACCAAAAGACACTGATATTCTTGCAGCGTTCCGTATGACTCCTCAACCAGGTGTTCCACCAGAAGAAGCGGGTGCGGCAGTAGCAGCAGAATCATCAACTGGTACTTGGACGACTGTATGGACTGATGGTTTAACTAGTTTAGACCGTTACAAAGGTCGTTGTTATGACATCGAGCCTGTTCCAGGTGAAGAAAATCAATACATCGCGTATATTGCATATCCTTTAGACCTTTTTGAAGAAGGATCTGTAACAAACTTATTTACTTCAATTGTAGGGAACGTTTTTGGTTTCAAAGCTCTTCGTGCTTTACGTTTAGAAGATCTTCGTATTCCACCAGCATACGTGAAAACTTTCCAAGGTCCTCCTCACGGTATTCAAGTAGAACGTGATAAACTTAACAAATACGGTCGTGGTTTATTAGGTTGTACAATTAAACCAAAATTAGGTCTTTCAGCTAAAAACTACGGTCGTGCTGTATACGAATGTTTACGTGGTGGGCTTGATTTCACAAAAGATGATGAAAACGTAAACTCTCAACCATTTATGCGTTGGAGAGATCGTTTCTTATTTGTTGCTGAAGCTATTTACAAATCTCAAGCTGAAACTGGTGAAATTAAAGGTCACTATTTAAACGCAACGGCAGCTACAGCAGAAGCAATGATGCAACGTGCTGAATGTGCGAAAGATTTAGGTGTACCTATTATTATGCACGATTACTTAACTGGTGGTTTTACAGCAAACACAAGTTTATCTCATTATTGTCGTGATAATGGTCTTCTTTTACACATTCACCGTGCAATGCACGCTGTAATTGACCGTCAAAGAAATCATGGTATCACCTTCCGTGTTTTAGCAAAAGCTCTTCGTTTATCTGGTGGTGATCACTTACATTCTGGTACAGTTGTAGGGAAACTAGAAGGTGAACGTGAAGTAACATTAGGTTTCGTTGATTTAATGCGTGATGATTACATTGAAAAAGATCGTAGTCGTGGTATTTATTTCACTCAAGATTGGGTTTCTTTACCAGGTACAATGCCAGTAGCTTCTGGTGGTATTCACGTATGGCACATGCCA--
Atract020 AGTGCGCAAGTAGTTTGGCCCATTGTTGGTCAAGAAATTTTAAATGGTGACGTAGGTGGTGGTTTCCAAGGTATTCAAATTACTTCTGGTTTTTTCCAACTTTGGCGAGCTAGTGGTATTACTAGTGAACTACAACTATATAGTACTGCAATTGGTGGTTTAGTATTAGCAATTGCAATGTTCTTTGCTGGTTGGTTCCACTACCATAAAGCTGCTCCAAAATTAGAATGGTTCCAAAATGTTGAATCAATGTTAAATCACCATTTAGCTGGTTTATTAGGTTTAGGAAGTTTAGGTTGGGCTGGACACCAAATTCATATTTCATTACCAGTAAATAAACTTTTAGATGCCGGTGTTGATCCAAAAGAAATTCCATTACCTCATGAATTAATGTTAAATCGACAATTTATGGCAGATCTTTATCCAAGTTTTGCAAAAGGTTTAGCACCATTTTTTACATTACAATGGAATGAATACAGTGATTTTCTAACGTTTAAAGGAGGATTAAACCCGGTAACTGGTGGTCTTTGGTTAAGTGATACAGCACACCATCATTTAGCAATTGCTGTATTATTTTTAGTAGCTGGTCATATGTATCGTACTAATTGGGGTATCGGTCACAGCATGAAAGAAATTTTAGAAGCTCACCGTGGACCATTTACTGGTGAAGGACACGTAGGCTTATATGAAATTTTAACAACATCTTGGCATGCGCAATTAGCAATTAATTTAGCTATGTTAGGTTCATTGTCAATTATTGTAGCTCAGCACATGTATAGTATGCCACCATACCCGTATTTAGCTACAGATTATGCCACTCAACTTTCTTTATTCACACACCATGTTTGGATTGGTGGTTTCTGTATTGTGGGTGCTGGTGCTCACGCAGCAATCTTTATGGTACGAGATTATGATCCTACATCAAATTACAATAACTTATTAGACCGTGTAATTCGTCACCGTGACGCAATTATTTCTCATTTAAACTGGGTTTGTATCTTTTTAGGTTTCCATAGTTTTGGGCTATATATTCATAATGATACTTTAAGTGCTTTAGGGCGTCCACAAGATATGTTTTCGGATACAGCAATTCAGTTACAACCAGTATTTGCACAATGGATCCAAAATACTCATTTTTTAGCTCCAGAATTAACTGCTCCTAATGCTTTAGCAGCAACTAGTGCTACTTGGGGCGGTGATATTGTTGCTGTAGGTGGAAAAGTAGCTATGATGCCAATTTCATTAGGTACAGCTGATTTCATGGTTCACCATATTCATGCTTTTACTATTCACGTTACAGTACTAATTCTTTTAAAAGGTGTTTTATATGCGCGTAGCTCACGTTTAATTCCTGATAAAGCGAACTTAGGCTTCCGTTTCCCTTGTGACGGTCCAGGTCGTGGTGGAACATGCCAAGTATCAGCTTGGGACCACGTATTCTTAGGTTTATTCTGGATGTATAATTCATTATCAATTGTTATTTTCCACTTTAGCTGGAAATTACAATCTGATGTATGGGGTAGTGTAACAGCTTCTGGCGTATCTCATATTACTGGTGGTAACTTTGCTCAAAGTGCTAATACAATTAACGGTTGGCTTCGTGACTGGGTTGCAGACCCTCTTCATGTTAGACCTATTGCTCATGCAATCTGGGATCCACATTTCGGTCAACCTGCAGTTGAAGCGTTTACACGTGGTGGTGCTTCAGGTCCAGTAAATATTGCTACTTCCGGTGTTTATCAATGGTGGTATACTATTGGTATGCGTACAAATCAAGATTTATATATTGCCTCAGTTTTCTTAGGTTTAGTTTCTGCAATATTTTTATTTGCAGGTTGGCTTCATTTACAACCAAACTTTCAACCGTCTTTATCATGGTTTAAAGATGCTGAATCTAGATTAAATCACCATTTATCAGGTCTTTTTGGTGTAAGTTCATTAGCGTGGACAGGACATTTAGTTCACGTAGCAATTCCTGAGTCACGTGGTAAACATGTAGGATGGGATAACTTTTTAACAGAGTTACCACATCCACAAGGTTTAACTCCGTTCTGGACAGGAAATTGGGCTGTGTATGCACAAAATCCTGATTCTGCAAATCATATTTTTGCTACTTCTGAAGGTTCTGGTGAAGCAATTTTAACATTTTTAGGTGGTTTTCATCCACAAACTCAAAGTCTTTGGTTAACAGATATGGCTCACCACCATTTAGCAATTGCTGTTATTTTCATTGTAGCTGGTCATATGTATCGTACTAATTTTGGTATTGGTCATAGATTACAAGCAATTTTAGATTCTCATGTACCACCTGCTGGTGGTTTAGGAAATGGTCATAAAGGATTATTTGATACAGTTAATAATTCATTACATTTCCAATTAGGATTAGCTTTAGCATCAGTGGGTACAGTTTGTTCATTAGTAGCACAACATATTTATTCGTTACCACCTTATGCTTTCTTAGCAAATGATTTTACAACTCAAGCAGCGTTATATACTCACCACCAATATATTGCTGGTTTTATTATGTGTGGTGCATTTGCTCATGGTGCTATTTTCTTTATTCGTGATTATGATCCAGAAGCAAACAAAGGCAATGTTTTAGCAAGAATGTTAGATCATAAAGAAGCTATTATCTCTCACTTAAGTTGGGTTTCATTATTCTTAGGTTTCCATACATTAGGGTTATATGTTCATAATGATGTTATGCAAGCTTTTGGGACTCCTGAAAAACAAATTTTAATTGAACCTGTTTTTGCACAATGGATTCAAGCAGCACAAGGTAAAGCTTTATATGGTTTTGATTTCTTATTATCGTCATCTACTAACCCTGCTGTATCAGCTAGTCAAAGTTTATGGCTTCCAGGCTGGTTAGAGGCAATTAATAATAATCAAAACTCTTTATTCTTAACTATTGGGCCAGGTGATTTCTTAGTTCACCATGCTATTGCACTAGGGCTTCACACAACAACTCTGATTCTTGTAAAAGGTGCGTTAGATGCTCGTGGTTCTAAATTAATGCCAGATAAGAAAGATTTTGGTTATAGCTTCCCTTGTGATGGTCCAGGTCGTGGTGGAACATGTGATATTTCTGCTTATGATGCTTTTTATTTAGCTGTATTCTGGATGCTTAACACAATTGGTTGGGTAACTTTTTACTGGCACTGGAAACATTTAACATTATGGCAAGGTAATGTTTCACAATTTGATGAATCTTCAACGTATTTAATGGGTTGGTTACGTGACTATTTATGGTTAAATTCATCACAACTTATTAATGGTTATAACCCGTTTGGTATGAATAGTTTATCAGTA------------GGTGGGGAAGTTATTGATACATTCCCATATTTTGTTTCAGGTGTATTACATTTAATTTCTTCAGCTGTTTTAGGCTTTGGTGGGGTTTATCACTCATTAATTGGTCCGGAAACTTTASAAGAATCTTTCCCATTCTTTGGTTATGTATGGAAAGACAAAAATAAAATGACTAATATTCTTGGTTATCACCTTATTATTTTAGGTTTAGGTGCATGGTTATTAGTTTGGAAAGCTATGTATTTTGGCGGTGTTTACGATACTTGGGCTCCGGGCGGTGGAGACGTTCGAATTATCACTAATCCTACAACAAATGCTGCTGTAATTTTTGGTTACTTAGTGAAATCACCTTTCGGGGGTGATGGTTGGATTGTTAGTGTAGATAATATGGAAGATATTATTGGTGGTCATATTTGGATCGGGACTTTAGAAATTTTAGGTGGTATTTGGCACATTTATACAACACCTTGGCCGTGGGCACGCCGTGCATTTGTTTGGTCTGGTGAASCTTATTNNNNNTATAGTTTAGCAGCTATTTCTGNNNNNNNNNNNATTGCTTGTTGTATGTCATGGYTTAACAATACTGNNNACCCTTCTGAATTTTATGGTCCAACAGGGCCAGAAGCATCTCAATCTCAAGCATTTACATTCCTTGTTCGTGACCAACGTTTAGGGGCTAATGTTGCGTCAGCACAAGGACCAACAGGTTTAGGTAAATACTTAATGAGATCACCTACTGGTGAAATCATTTTCGGTGGTGAAACTATGCGTTTCTGGGATTTCCGTGGTCCTTGGTTAGAACCGTTAAGAGGTCCTAATGGTTTAGATTTAAACAAATTAAAGAATGATATTCAACCATGGCAAGAACGCCGTGCTGCTGAATATATGACACACGCACCTCTTGGATCTTTAAACTCTGTAGGTGGTGTAGCAACARAAATTAACTCAACTAACTTTGTTAGTCCACGTTCTTGGTTAGC---------------------------------------------------------------------------AGATTATCGTTTAACGTACTACACTCCTGATTATGTTGTAAGAGACACTGATATTCTTGCTGCTTTCCGTATGACTCCTCAACCAGGTGTTCCACCTGAAGAATGTGGTGCTGCTGTAGCTGCTGAGTCTTCAACTGGTACATGGACAACTGTATGGACAGATGGTTTAACTAGTTTAGACAAATATAAAGGTCGCTGTTACGATATCGAACCAGTTGCAGGTGAAGAAAACCAATATATTGCTTATGTAGCATATCCTTTAGACTTATTTGAAGAAGGTTCTGTTACTAACTTATTCACTTCAATTGTTGGTAACGTATTTGGTTTCAAAGCTCTTCGTGCACTTCGTTTAGAAGATCTTCGTATTCCGCCTGCATACGTAAAAACTTTCCAAGGTCCTCCGCACGGTATTCAAGTAGAGCGTGACAAATTAAACAAATATGGTCGTGGTCTTTTAGGTTGTACAATTAAACCAAAATTAGGTCTTTCAGCTAAAAACTATGGTCGTGCTGTTTATGAATGTTTACGTGGTGGTTTAGACTTCACAAAAGATGACGAAAACGTAACATCACAACCATTCATGCGTTGGAGAGATCGTTTCTTATTTGTAGCTGAAGCAATNTATAAAGCACAAGCAGAAACTGGTGAAATTAAAGGTCACTATTTAAACGTTACTGCTGGTACTGCTGAAGAAATGATCAAACGTGCTCAGTGTGCTAAAGAATTAGGTGTTCCTATTATTATGCATGACTACTTAACTGGTGGTTTCACTTCTAACACTTCATTAGCTAACTTCTGCCGTGATCATGGTTTATTATTACACATTCACCGTGCGATGCATGCTGTAATTGACCGTCAAAGAAACCACGGTATCCACTTCCGTGTTTTAGCGAAAGCTTTACGTTTATCAGGTGGTGACCACCTTCACTCTGGTACTGTTGTAGGTAAATTAGAAGGTGAACGTGAAGTAACTTTAGGTTTCGTTGATTTAATGCGTGATGATTATATCGAAAAAGATCGTAGTCGTGGTATTTACTTTACACAAGACTGGGCTGCTTTACCAGGTACTATGCCAGTTGCTTCTGGTGGTATTCACGTATGGCAC--------
Bracte021 ----------------------------------------------------TAGGTGGGGGATTCCAAGGTATTCAAATTACTTCTGGATTTTTCCAACTTTGGCGAGCTAGCGGTATCACTAGTGAATTACAACTTTATACTACAGCTATCGGTGGTTTAGTAATGGCTGCCGCGATGTTTTTTGCTGGTTGGTTCCACTATCACAAAGCCGCTCCAAAATTAGAATGGTTCCAAAACGTAGAATCTATGCTGAATCACCATTTAGCTGGGCTTCTAGGTTTAGGAAGCTTAAGTTGGGCTGGTCACCAAATTCACGTATCGTTACCTATCAATAAACTATTAGATGCTGGAGTTGACCCTAAAGAAATTCCGTTACCGCATGAATTACTTTTAAATCGCGCGATCATGGCAGACCTTTATCCTAGTTTTGCTAAAGGTTTAGCGCCGTTTTTCACACTTCAGTGGGGAGAATACAGCGATTTCTTAACTTTCAAGGGAGGGTTAAATCCTGTAACTGGTGGTTTATGGTTAACAGATACTGCTCACCATCATTTAGCGATCGCTGTTTTATTTTTAGTAGCTGGTCATATGTATCGTACGAATTGGGGAATTGGACATAGCATGAAAGAAATTTTAGAAGCTCACCGCGGTCCATTCACTGGTGAAGGTCACGTAGGTCTTTATGAAATTTTAACGACGTCATGGCATGCTCAATTAGCTATTAATTTAGCTCTATTTGGTTCGTTATCTATTCTAGTAGCTCATCACATGTATTCTATGCCTCCTTATCCTTATTTAGCGACTGATTATGGGACTCAACTTTCTATTTTCACTCACCATATGTGGATCGGTGGTTTTTGTATCGTGGGTGCGGGTGCTCACGCAGCTATCTTCATGGTTCGTGATTACGATCCGACAAATAACTATAACAACTTATTAGACCGTGTGATCCGTCATAGAGATGCTATGATTTCTCACTTAAACTGGGTTTGTATTTTCTTAGGATTCCATAGTTTTGGTTTATACATTCATAACGATACTATGAGTGCTTTAGGTCGTCCTCAAGACATGTTCTCTGATACAGCTATCCAACTTCAACCTGTTTTTGCGCAGTGGGTTCAAAATACTCATTTCTTAGCCCCTCAACTGACTGCACCAAATGCTCTGTCTGCTACTAGCCTTACATGGGGTGGCGATTTAGTAGCTGTCGGTGGAAAAGTAGCTATGATGCCTATCAATCTAGGAACTGCTGATTTCATGGTGCATCACATTCATGCTTTTACGATTCACGTAACTGTTTTAATTTTATTAAAAGGTGTTCTATTTGCTCGCAGTTCTCGTTTAATCCCAGATAAAGCAAACTTAGGTTTCCGTTTCCCTTGTGATGGTCCAGGTCGCGGTGGTACTTGTCAAGTTTCTGCATGGGACCACGTATTCTTAGGTCTATTCTGGATGTACAATTCATTATCGATCGTGATTTTCCACTTTAGCTGGAAAATGCAAAGTGACGTTTGGGGTAGCGTAAATGCTTCTGGGGTGTCTCACATCACGGGCGGAAACTTCGCTCAAAGTGCTAATACGATCAATGGTTGGTTACGTGAT---------------------------CCAATCGCTCATGCTATCTGGGATCCTCATTTCGGTCAGCCTGCAGTAGAAGCCTTCACTAGAGGAGGAGCTTCTGGTCCAGTGAACATCTCGACATCAGGTGTTTATCAGTGGTGGTATACTATCGGTATGAGAACAAATTCAGATCTTTATATCGGTTCTGTTTTTTTAGCTCTAGTATCAGCAATTTTTTTATTTGCTGGATGGCTACACTTACAACCGAGTTTTCAACCATCGTTATCTTGGTTTAAAGATGCGGAATCTCGCTTGAATCACCATCTTTCTGGTCTATTCGGTGTGAGTTCGTTAGCTTGGACAGGTCACTTAATTCACGTGGCTATTCCAGAATCTCGCGGAAAACACGTCGGTTGGGATAATTTTTTAACAGTTCTACCTCACCCACAAGGATTAACTCCTTTCTGGACTGGAAATTGGGCTGCTTATGCTTCTAATCCGGACTCTTCGAGTCATATTTTTGGAACGAGCGAAGGTGCTGGAGATGCTATTTTGACTTTTTTAGGTGGTTTCCACCCTCAAACTCAAAGTCTTTGGTTGACTGACATGGCTCATCACCACTTAGCTATCGCGGTTATTTTCATCATTGCTGGTCATATGTATCGTACGAATTTTGGAATCGGGCATCGCATGCAAGCTATTTTAGACGCTCACGTGCCTCCTGCAGGTGGTTTAGGTGCTGGACACAAAGGTTTATTCGACACGGTGAACAACTCTTTACACTTCCAATTAGGATTAGCTTTAGCTTCTGTAGGAACGATTTGTTCGTTAGTAGCACAACACATGTATTCATTACCGCCATATGCGTTCTTAGCGAATGATTTTACGACTCAAGCAGCGCTGTACACTCATCACCAATATATCGCGGGATTCATCATGTGTGGTGCTTTTGCACACGGAGCTATTTTCTGGATCAGAGATTACGATCCTGAACAAAACAAAGGAAATGTATTAGCAAGAATGTTAGACCATAAAGAAGCGATTATTTCACACTTAAGTTGGGTTTCGCTTTTCTTAGGTTTCCACACTCTTGGTCTTTATGTTCATAACGACGTAATGCAAGCGTTCGGTACTCCAGAAAAACAAATTTTAATCGAACCTGTTTTCGCACAATGGATTCAAGCTGCACAAGGTAAAGCTTTATATGGTTTTGATTTCTTATTATCTTCTTCTGGTAGTGCTGCGAGTTCTGCGAGTCAGAGTTTATGGCTTCCTGGTTGGTTAGAAGCTATCAATAATAATCAAAACTCATTATTCTTGACTATTGGACCTGGTGACTTTTTAGTGCACCACGCTATCGCTTTAGGTCTTCACACGACGACGCTTATTTTAGTTAAAGGGGCTTTAGACGCTCGTGGTTCGAAACTAATGCCTGATAAAAAAGACTTTGGTTATAGTTTCCCTTGTGATGGTCCAGGTCGTGGGGGTACTTGTGACATTTCAGCTTATGATGCTTTCTATTTAGCTGTTTTTTGGATGCTTAACACTATCGGTTGGGTTACTTTTTACTGGCACTGGAAACATCTGACTTTATGGCAAGGAAACGTTTCTCAATTCGATGAATCTTCGACATATTTAATGGGTTGGCTTCGTGACTATTTATGGTTAAATTCTTCTCAACTTATTAATGGTTACAATCCATTCGGTATGAACAGTTTATCGGTTTGGGCTTGGATGGGTGGAGAGATTCTTGATACATTCCCATATTTCGTGTCTGGTGTACTTCATTTAATTTCTTCGGCAGTTCTTGGTTTTGGTGGTGTATATCACTCATTAATTGGACCGGAAACACTAGAAGAATCTTTCCCTTTCTTCGGTTACGTGTGGAAAGACAAAAACAAGATGACTAACATTTTAGGTTATCACCTGATCATCCTAGGTTTAGGTGCGTGGTTATTAGTTTGGAAAGCTATGTACTTCGGTGGTATTTATGATACGTGGGCTCCTGGAGGTGGAGACGTTCGTCTTATCACGAATCCAACTACAAATGCTGGTATTATTTTCGGTTACTTACTAAAATCACCATTTGGTGGTGATGGTTGGATCGTAAGTGTAGATAACATGGAAGATATCATCGGTGGTCACATTTGGATCGGAACTTTAGAAATCCTTGGAGGTCTTTGGCACGTATACACGACTCCTTGGCCATGGGCACGTCGTGCTTTCGTTTGGTCTGGTGAAGCTTATTTATCATACAGTTTAGCTGCAATTTCTGTAATGGGATTCATTGCTTGCTGTATGTCTTGGTTTAACAACACAGCTTATCCTAGTGAGTTTTACGGTCCAACAGGTCCAGAAGCTTCACAATCACAAGCTTTCACTTTCCTTGTTCGTGACCAACGTTTAGGTGCTAACGTAGCTTCAGCTCAAGGTCCTACTGGTCTTGGTAAATATTTAATGAGATCACCTACTGGTGAAATCATTTTTGGTGGTGAAACAATGCGTTTCTGGGATTTCCGTGGACCATGGTTAGAACCGCTAAGAGGTCCAAACGGTCTAGACTTAAACAAACTTAAAAACGATATTCAACCTTGGCAAGAACGTCGTGCAGCTGAATACATGACTCATGCACCTCTAGGGTCTCTAAACTCTGTAGGTGGTGTAGCTACAGAAATCAACGCTGTTAACTACGTATCTCCTCGTAGTTGGTTAGCTTGTTCACACTTCGTTTTAGGTTTCTTCTTCTTTATCGGTCACTTATGGCATGCTGGACGTGCT---------------------------------ACTCCAGATTACCTAGTTAAAGATACTGACATTTTATCTGCATTCCGTATGACTCCACAACCAGGCGTTCCTGCTGAAGAATGTGGTGCTGCTGTTGCTGCTGAATCATCTACTGGTACTTGGACTACTGTATGGACTGACGGTTTAACTAGTTTAGACCGTTACAAAGGTCGTTGTTACGACTTAGAGCCGGTTGCAGGCGAAGAAAACCAATACATCGCATATGTTGCTTACCCGATCGATTTATTCGAAGAAGGTTCTGTAACTAACTTATTCACTTCGATTGTTGGTAACGTATTCGGTTTCAAAGCTCTTCGTGCACTTCGTTTAGAAGACCTTCGTATTCCTCCAGCATACGTGAAAACTTTCCAAGGGCCTCCTCACGGGATCCAAGTAGAACGTGACAAACTAAACAAATACGGGCGTGGTTTCTTAGGTTGTACGATCAAACCTAAATTAGGTTTATCTGCTAAAAACTACGGACGTGCTGTTTACGAATGTTTACGTGGTGGTCTAGACTTCACTAAAGATGACGAAAACGTTAACTCACAACCATTCATGCGTTGGAGAGACCGTTTCTTATTCGTTGCTGAAGCGCTTTACAAATCACAAGCAGAAACTGGTGAAATTAAAGGTCACTACTTAAACGCTACTGCAGGTAACTGTGATGAAATGCTAAAACGCGCAGAATGTGCTAAAGATTTAGGTGTACCTATTGTTATGCACGACTACCTAACTGGTGGTTTTACAGCTAACACTTCTTTAGCTTCTTACTGTCGTGATAACGGTTTATTACTTCACATTCACCGTGCAATGCACGCTGTTATCGACCGTCAAAAAAACCACGGTATGCACTTCCGTGTATTAGCTAAAGCTCTACGTCTATCTGGTGGTGACCACCTTCACTCTGGTACTGTTGTAGGTAAACTAGAAGGTGAACGTGAAGTAACTTTAGGTTTCGTAGACTTAATGCGTGACGATTACATCGAAAAAGACCGTAGCCGTGGTATTTACTTCACTCAAGACTGGTGTTCAATGGGTGGTGTTATGCCAGTTGCTTCTGGTGGTATCCACGTATGGCACATGCCA--
Stigeo022 AGTGCTCAGATTGTTTGGCCAATTGTAGGTCAAGAAATTTTAAACGGTGACGTTGGTGGTGGTTTTCAAGGTGTACAGATTACATCTGGTTTTTTCCAATTATGGAGAGCAAGTGGTATCACCAGCGAACTTCAATTATATACTACAGCTGTAGTTGGTTTAGTTCTAGCAGGAGCTATGTTTTTCGCTGGTTGGTTCCACTATCATAAAGCCGCGCCAAAATTAGAATGGTTCCAGAATGTAGAGTCTATGTTAAATCACCATTTAGGTGGCTTATTAGGTCTAGGTTCATTAGGATGGGCGGGACATCAAATTCATGTATCATTACCTGTAAATAAACTTTTAGACGCAGGGGTTGATCCTAAAGAAATTCCGTTACCACATGAATTTTTCTTAAATAAACAACTTATGATAGATTTATACCCAAGCTTTGCTAAAGGTTTAACGCCTTTCTTTACTTTACAATGGTCAGAATATTCTGATTTTTTAACATTTAAAGGCGGGTTAAACGAAGTAACAGGCGGTTTAAACTTATCTGATACAGCTCACCACCATTTAGCGATTGCTGTTTTATTCTTAATTGCAGGACATATGTACCGTACAAATTGGGGTATCGGCCACAGCATTAAAGAAATCTTAGATGCTCACAAAGGACCGTTAACTGGCGAAGGTCACAAAGGTTTATATGAGATTTTAACAACTTCATGGCATGCTCAGTTAGCTATTAACTTAGCATTATTTGGTTCATTAAGTATTGTGGTCGCTCATCATATGTACAGTATGCCTCCATATCCGTACTTAGCAACTGATTATGCAACTCAGTTATCATTATTTACACATCATTGTTGGATTGGTGGTTTCTGTATTGTAGGTGCGGGTGCTCACGCAGCAATTTTTATGGTACGTGATTATGATCCAACAAATAATTATAACAATTTATTAGATCGTGTATTACGTCACCGTGATGCAATTATTTCTCATTTAAACTGGGTTTCTATTTTCTTAGGCTTCCATTCATTTGGTCTATATATTCATAACGATACAATGAGTGCTTTAGGTCGTCCTCAAGATATGTTCTCAGATACAGCAATTCAGTTACAACCAGTATTTGCACAATGGGTACAAAATACTCACTTTATGGCACCTCAATTAACAGCTCCAAATGCGTTAGCTGCAACTAGCGCGACTTGGGGAGGTGATGTAGTTGCTGTTGGTGGAAAAGTTGCTATGATGCCTATTTCTCTAGGTACAGCAGATTTTATGGTTCACCACATCCATGCTTTTACTATTCATGTGACAGTTCTTATTTTGTTAAAAGGTGTTTTATTTGCACGTAGTTCTCGTTTAATACCAGATAAAGCAAATTTAGGGTTTAGATTCCCTTGTGATGGTCCAGGTCGTGGAGGTACATGTCAAGTATCTGCATGGGATCATGTTTTTTTAGGTTTATTCTGGATGTACAATTCTTTATCTATCGTTATTTTCCATTTTTCATGGAAAATGCAAAGTGATGTATTTGGTACAGTAGTAAATAATACTGTATCTCACATTACTGCAGGTAATTTCGCTCAATCAGCAAATACTATTAATGGTTGGTTACGTGATTGGGTTCAAGATCCATTACATGTACGCCCGATTGCTCATGCAATTTGGGATCCTCACTTTGGTCAACCAGCTGTTGAAGCCTTCACTCGAGGTGGTGCTACTGGTCCAGTAAATATAGCAACTTCAGGTGTTTATCAATGGTGGTACACTATTGGTTTACGTGCAAATCAAGATTTATATAACGGTTCTCTTTTCTTATCAATTTTATCGGCTTTATTTTTATTAGCTGGTTGGTTACATCTACAAAAGAATTTCAGACCGTCATTGTCTTGGTTTAAAGATGCTGAATCACGTTTAAATCATCACCTTTCAGGTTTATTCGGGATTTCTTCACTTGCTTGGACAGGTCACTTAGTGCACGTTGCAATACCAGCATCTCGCGGTCAACGTGTTGGTTGGGATAATTTTTTAACAACTTTACCACACCCGCAAGGGTTAGCTCCTCTTTGGACAGGAAACTGGGCAGCATACGCTCAAAACCCAGATTCTGCGAGTCATATTTTTAGTACATCGCAAGGTTCTGGTCAAGCTATCTTAACATTTTTAGGTGGTTTCCATCCTCAAACGCAAAGTTTATGGTTATCAGATATGGCTCATCACCATTTAGCGATTGCCGTAATCTTTGTGCTAGCGGGTCATATGTATCGTACAAGCTTCGGCATAGGTCATCGCTTAAGCGATATTTTAGATTCGCATGTTGCCCCAAGCGGTAATATGGGAGGTGGTCACCGTGGCTTATTTGAAACTATAAATAATTCTTTACATTTCCAATTAGGTTTAGCACTTGCTTCTGTTGGTACGATTTGTTCTTTAGTCGCTCAACATATGTATTCATTACCACCTTATGCTTATTTAGCAAATGATTTCACAACACAAGCCGCTTTATATACACATCATCAATATATTGCTTCTTTTATTATTTGTGGTGCTTTTGCGCATGGTGCTATTTTCTTTATTAGAGATTATGATCCAGAGCAAAATAAAGGAAATGTATTAGCTCGTATGTTAGATCATAAAGAAGCTATAATTTCACATTTAAGTTGGGTTTCTTTATTCTTAGGTTTTCATACTTTAGGGTTATACGTTCATAATGATGTAATGCAAGCTTTCGGTACACCAGAAAAGCAAATTTTAATTGAGCCTGTTTTTGCACAATGGATTCAAGCTTCTCATGGTAAAGCTTTATATGGCTTTGACGTTCTTCTTTCTTCATCTGGAAGTGTAGCGTTTTCAGCTAGCCAAACTTTATGGCTTCCAGGTTGGTTAGATGCTATTAATAATAATAGTAATTCATTATTCTTAAACATTGGACCTGGTGATTTCTTAGTACATCATGCTATCGCATTAGGTTTACACACAACAACATTAATTTTAGTAAAAGGTGCTTTAGATGCACGTGGTTCTAAATTAATGCCGGATAAAAAAGATTTTGGCTATTCTTTCCCTTGTGACGGTCCAGGTCGTGGCGGTACTTGTGATATCAGTGCTTATGATGCTTTCTATTTAAGTATTTTCTGGAGTTTAAATACTGTCGGTTGGGTAACGTTTTATTGGCACTGGAAACATTTAACGTTATGGCAAGGAAACGTTGCTCAGTTTGATGAGTCATCAACTTATATCATGGGTTGGTTACGTGACTATTTATGGTTAAATTCATCACAATTGATTAATGGTTATAACCCATTTGGTATGAATAGTTTATCCGTTTGGGCATGGGTAGGTGGCGAAGTAATTGATACTTTCCCGTATTTTGTTTCTGGTGTATTACATTTAATTTCTTCAGCTGTGTTAGGTTTTGGTGGTGTATATCACTCACTAATTGGGCCTGAAACATTAGAAGAAACATTCCCATTTTTTGGTTACACGTGGAAAGACAAGAACAAAATGACAAGCATTTTAGGTTTCCACCTAATTATTTTAGGTTTTGGAGCTTGGCTTCTTGTTTGGAAAGCTATGTACTTTGGTGGTGTATATGATACTTGGGCTCCAGGAGGTGGAGACACACGTATTATCACAAATCCTACAACGAATCCAGCGGTTATTTTTGGTTACTTATTAAAATCTCCTTTTGGAGGTGATGGCTGGATTGTATCCGTTGACAATATGGAAGACATTATTGGTGGACATATTTGGATTGGTACACTTGAAATTTTTGGTGGTATTTGGCATATTTTCACACAACCTTGGGCTTGGACACGCCGAGCATTTGTTTGGTCAGGTGAAGCTTATCTTTCTTACAGTTTAGGTGCTATTGCATTAATGGGCTTCGTTGCTTGTTGTATGGGTTGGTTTAACAACACTGCATATCCTAGTGAATTTTATGGTCCAACGGGCCCTGAAGCTTCTCAATCTCAAGCTTTCACATTCTTAGTACGTGATCAGCGTTTAGGTGCGAACGTTGCTTCTGCACAAGGTCCAACAGGTTTAGGGAAATATTTAATGCGATCTCCGACTGGAGAAATTATCTTCGGTGGTGAAACAATGCGTTTTTGGGATTTCCGTGGTCCTTGGTTAGAACCATTACGTGGTCCAAATGGTTTAGACTTAAACAAACTGAAAAATGATATTCAACCATGGCAAGAACGTCGTGCAGCTGAATATATGACTCATGCTCCATTAGGTTCATTAAACTCAGTTGGTGGTGTAGCAACTGAAATTAACTCAGTTAACTTCGTGTCACCTCGAAGCTGGTTAGCAACTTCTCATTTCTGTTTAGGTTTCTTCTTTTTTGTTGGTCACTTATGGCATGCAGGTCGTGCAGCAGGTGTAAAAGATTATCGATTAACTTACTATACACCAGATTATATGGTTAAAGATACTGATATTCTTGCTGCTTTCCGTATGACTCCTCAACCTGGTGTTCCTCCAGAAGAGTGTGGTGCTGCGGTAGCTGCTGAATCTTCTACTGGTACTTGGACTACTGTATGGACAGATGGTCTTACAAGTTTAGACCGTTACAAAGGTCGTTGTTATGATATTGAACCTGTTGCAGGCGAAGATAATCAGTACATCGCATACGTAGCTTACCCTATTGATTTATTTGAAGAAGGTTCTGTTACGAACTTATTCACTTCAATTGTAGGTAACGTATTCGGTTTCAAAGCTTTACGAGCTTTACGTTTAGAGGATCTTCGTATTCCTCCAGCGTATGCTAAAACTTTCCAGGGTCCTCCGCATGGTATTCAAGTTGAGCGTGACAAAATTAACAAATATGGTCGTGGTTTATTAGGTTGTACAATTAAACCGAAATTAGGTTTATCAGCTAAAAACTACGGTCGTGCAGTTTATGAGTGTTTACGTGGTGGTCTTGATTTTACGAAAGATGACGAGAACGTTAACTCTCAACCATTTATGCGTTGGAGAGACCGTTTCACTTTTGTAGCTGAAGCTATCTATAAATCTCAAGCAGAAACGGGTGAAATTAAAGGTCACTACTTAAACGTTACAGCTGCGACTTCTGAAGAAATGATGAAACGTGCAGAATGTGCTAAAGATCTTGGTGTACCTATCATCATGCACGATTACCTAACTGCAGGTTTAACAGCAAATACTTCATTAGCTCACTACTGTAGAGATACTGGTCTTTTATTACATATTCACCGTGCAATGCACGCTGTAATTGACCGTCAACGTAACCATGGTATTCACTTCCGTGTTCTTGCTAAAGCATTAAGACTAAGTGGTGGTGACCATTTACACTCTGGTACTGTAGTAGGTAAATTAGAGGGTGAAAGAGAAGTTACATTAGGTTTCGTAGACTTAATGCGCGATGACTATATTGAAAAAGACCGTAGCCGTGGTATTTACTTTACACAAGACTGGTGTTCTTTACCAGGTGTAATGCCAGTTGCTTCAGGTGGTATTCACGTATGGCACATGCCA--
Chlamy023 AGTGCTCAAGTTGTTTGGCCAGTTGTTGGTCAAGAAATTTTAAATGGTGATGTTGGTGGAGGATTCCAAGGTATTCAAATTACTTCAGGATTCTTCCAATTATGGCGTGCTAGTGGTATTACTAGTGAATTACAACTATATACAACTGCAATTGGAGGACTTATTTTAGCTGGAGCTATGTTCTTTGCTGGATGGTTCCATTACCACAAAGCGGCTCCTAAATTAGAATGGTTCCAAAATGTAGAATCTATGTTAAACCACCACTTAGCTGGTTTATTAGGTTTAGGTAGTTTAGCTTGGGCTGGTCACCAAATCCACGTTTCTTTACCAGTAAACAAATTATTAGATGCTGGTGTTGACCCTAAAGAAATTCCTTTACCACACGAGTTACTATTAAACCGTAGTATTATTTCTGATTTATATCCGAGTTTTGCAAAAGGTTTAGCTCCTTTCTTTACTTTAAATTGGAGTGAATATAGTGACTTCTTAACTTTCAAAGGTGGTCTTAACCCTGTAACAGGTGGATTATGGTTAAGTGATACAGCTCACCACCACGTAGCTATTGCTGTTTTATTCTTAGTTGCAGGTCACATGTATCGTACAAACTGGGGTATTGGTCATAGTATGAAAGAAATCTTGGATGCACATAAAGGTCCTTTCACTGGTGAAGGACATGTTGGGTTATATGAAATTTTAACAACTTCATGGCATGCTCAACTTGCTATTAACTTAGCATTATTTGGTTCATTATCTATCATCGTAGCTCATCACATGTACGCTATGCCTCCATACCCTTATTTAGCTACAGATTATGGAACACAATTATCGTTATTTACACACCATACATGGATTGGTGGTTTCTGTATTGTAGGTGCTGGTGCTCATGCTGCTATTTTTATGGTTCGTGACTATGATCCTACAAATAACTATAACAACTTATTAGACCGTGTAATCCGTCACCGTGATGCTATTATTTCTCACTTAAACTGGGTTTGTATCTTCTTAGGTTTCCACAGTTTCGGTTTATATATCCATAACGATGCTATGAGTGCTTTAGGACGTCCTCAAGATATGTTCTCTGATACTGCTATTCAACTACAACCGATTTTTGCTCAATGGATTCAGAATACACATTTCTTAGCTCCTCAATTAACGGCTCCTAACGCTTTAGGTGCTACAAGTTTAACTTGGGGTGGTGATATTGTTGCTGTTGGTGGTAAAGTTGCTATGATGCCTATTTCGTTAGGTACTTCGGATTTCCTAGTTCATCATATTCATGCATTTACTATTCATGTAACAGTATTAATTCTATTAAAAGGAGTTTTATTTGCACGTAGTTCTCGTTTAATTCCTGATAAAGCTAACTTAGGATTCCGTTTCCCTTGTGACGGTCCAGGTCGTGGAGGTACTTGTCAAGTTTCAGCTTGGGACCATGTATTCTTAGGTCTGTTCTGGATGTATAATTCATTATCTATTGTAATTTTCCACTTCAGTTGGAAAATGCAGAGTGATGTATGGGGTACTGTAAATAGTGCTGGTGTAAGCCACATTACTGGAGGTAACTTTGCGCAAAGTGCTAATACAATTAACGGTTGGTTAAGAGATTGGGTAACAGACCCTGTACATGTTCGTCCAATTGCACATGCTATTTGGGACCCACACTTTGGTACATCAGCTGTTGAAGCATTTACACGTGGTGGTGCTTCTGGACCAGTAAACATCGCAACTTCTGGGGTTTACCAATGGTGGTATACTATTGGTATGCGTACTAACCAAGATTTATTTACAGGTTCAGTATTCTTAGCATTAGTATCAGCCGTATTCTTATTTGCTGGTTGGTTACATTTACAACCAAATTTCCAACCATCATTATCATGGTTTAAAGATGCAGAATCACGTTTAAATCACCACTTATCTGGTCTTTTTGGTGTATCTTCATTAGCATGGACTGGTCACTTAGTACACGTAGCTATTCCTGAATCACGTGGTCAACATGTTGGTTGGGATAACTTCCTATCAGTATTACCACATCCACAAGGATTAGCTCCATTCTGGTCTGGAAATTGGGCAGCTTATGCACAAAACCCAGATACAGCTAGTCATGCTTTTGGTACATCAGAAGGTTCTGGTCAAGCTATTTTAACATTCTTAGGTGGATTCCACCCACAAACACAAAGTTTATGGTTAAGTGATATGGCTCATCACCATTTAGCTATTGCTGTTATCTTTATTGTTGCTGGTCACATGTATCGTACTAACTTTGGTATTGGACACCGTCTACAAGCTATTTTAGATGCTCACGTACCACCTAGCGGAAATTTAGGAGCTGGACACAAAGGTCTATTTGATACTGTAAACAACTCTTTACATTTCCAATTAGGTTTAGCTTTAGCTTCTGTAGGTACTATTACATCTATGATTGCTCAACACATTTATTCATTACCTCCATATGCTTACTTAGCTATTGATTTCACAACACAAGCTGCTTTATATACACATCACCAATATATTGCAGGATTTATTATGTGTGGTGCTTTTGCTCATGGTGCTATTTTCTTCATTCGTGATTATGATCCAGAAGCAAACAAAGGAAACGTGTTAGCTCGTATTCTTGACCACAAAGAAGCTATTATTTCGCATTTAAGTTGGGTAACATTATTCTTAGGTTTCCACACTTTAGGTTTATATGTTCATAATGATGTAATGCAAGCTTTTGGTACTCCAGAAAAACAAATTCTAATTGAACCTGTTTTCGCACAATGGATTCAAGCTGCTCAAGGTAAAACAGTATACGGATTTGATTTATTATTATCATCTTCTACTAGTGTTGCTTCTACAGCTGGACAAAGTGTTTGGCTTCCTGGTTGGTTAGATGCTATTAACAACAATCAAAATACTTTATTCCTAACAATTGGTCCTGGTGACTTCTTAGTTCACCATGCTATTGCTTTAGGTCTACATACTACTACTTTAATTTTAGTTAAAGGGGCTTTAGATGCTCGTGGATCTAAATTAATGCCAGATAAAAAAGATTTTGGTTATAGCTTCCCTTGTGATGGTCCTGGTCGTGGAGGTACTTGTGATATTTCAGCTTATGATGCTTTTTATTTAGCAGTTTTCTGGATGCTTAACACTATTGGGTGGGTTACTTTCTATTTCCACTGGAAACATTTAGCTTTATGGCAAGGTAACGTTGCTCAATTTGATGAGTCATCTACTTATTTAATGGGTTGGTTACGTGACTATTTATGGCTAAACTCGTCACAATTAATTAATGGTTATAACCCGTTTGGAATGAACAGCTTGTCCGTTTGGGCATTCTGCGGTGGAGAAGTAATTGATACATTCCCGTACTTTGTTTCTGGAGTTTTACATTTAATTTCATCTGCGGTTTTAGGATTTGGTGGAGTATACCACTCATTAATCGGACCTGAAACATTAGAGGAATCATTCCCATTCTTCGGATATATCTGGAAAGATAAAAATAAAATGACTTCTATCTTAGGTTACCACTTAATCATGTTAGGTTGTGGTGCTTGGTTATTAGTTTTAAAAGCTATGTATTTTGGAGGAATCTATGATACATGGGCTCCTGGAGGTGGTGACGTTCGTATTATTACAAACCCAACAACAAACTTCGCAACTATTTTTGGTTATTTATTAAGATCTCCATTTGGTGGTGACGGTTGGATTTGTAGTGTTGATAACCTAGAAGATATTATTGGTGGTCACATTTGGATCGGTACTTTATGTATCTTTGGAGGTATTTGGCATATTTATACAACTCCTTGGCCTTGGGCACGTCGTGCTTTTGTTTGGTCAGGTGAAGCTTATTTATCATATAGTTTAGGTGCTATTGCTACAATGGGATTCATTGCTTGTTGTTTCTCATGGTTCAACAACACTGCTTACCCTAGTGAGTTTTACGGTCCAACGGGTCCTGAAGCCTCACAAGCACAAGCATTTACATTCTTAGTACGTGACCAACGTTTAGGTGCTAACGTTGCATCTGCACAAGGTCCTACAGGTCTTGGTAAATATTTAATGCGTTCTCCTACTGGTGAAATCATTTTCGGTGGTGAAACAATGCGTTTCTGGGACTTCCGTGGTCCTTGGTGTGAACCATTACGTGGTCCAAACGGATTAGACTTAAACAAATTAAAAAATGATATTCAACCATGGCAAGAACGTCGTGCTGCTGAATATATGACTCACGCTCCTTTAGGTTCTCTAAACTCTGTAGGTGGTGTAGCTACTGAAATTAACGCGGTAAACTTCGTTTCTCCACGTTCTTGGTTAGCTACTTCTCACTTCGTTTTAGGATTCTTCTTCTTCGTAGGTCACTTATGGCATGCTGGACGTGCTGCAGGTGTAAAAGATTATCGTCTTACTTATTATACACCAGATTACGTAGTAAAAGATACTGATATTTTAGCTGCATTCCGTATGACTCCTCAACCAGGTGTTCCAGCTGAAGAATGTGGTGCTGCAGTAGCTGCTGAATCTTCAACAGGTACTTGGACTACAGTATGGACGGATGGTTTAACAAGCTTAGACCGTTATAAAGGACGTTGTTACGATATCGAACCAGTTCCTGGGGAAGATAACCAATACATCGCGTATGTTGCATACCCAATCGACTTATTCGAAGAAGGTTCAGTAACTAACTTATTTACATCTATTGTAGGTAACGTATTTGGTTTCAAAGCTTTACGTGCACTACGTCTAGAAGATTTACGTATCCCTCCAGCATATGTTAAAACATTCTCTGGACCTCCACACGGTATCCAAGTAGAACGTGACAAAATTAACAAATACGGACGTGGTCTTTTAGGTTGTACAATTAAGCCTAAATTAGGTCTTTCAGCTAAAAACTATGGACGTGCTGTTTACGAATGTCTACGTGGTGGACTTGACTTTACTAAGGATGACGAAAACGTAAACTCACAACCATTCATGCGTTGGCGTGACCGTTTCCTTTTCTGTGCTGAAGCTATTTATAAAGCTCAAGCTGAAACTGGAGAAGTAAAAGGGCATTACTTAAACGCTACTGCTGGTACTTCTGAAGAAATGATCAAACGTGCAGTTTGTGCTAAAGAATTCGGTGTACCTATTATTATGCATGACTATTTAACAGGTGGATTCACAGCTAACACTTCATTATCGAACTACTGTCGTGACCACGGTTTATTATTACACATTCACCGTGCAATGCACGCTGTAATTGACCGTCAAAGAAACCACGGTATCCACTTCCGTGTTTTAGCTAAAGCTCTACGTATGTCAGGTGGTGACCACCTACACTCTGGAACTGTAGTAGGTAAACTAGAAGGTGAGCGTGAAGTAACATTAGGTTTCGTAGACTTAATGCGTGATAACTACATTGAAAAAGACCGTAGCCGTGGTATTTACTTTACACAAGACTGGTGTTCAATGGCAGGAGTTATGCCTGTAGCTTCAGGTGGTATTCACGTATGGCATATGCCA--
Sphaer024 -------------------------------AAGAAATTTTAAATGGTGACGTAGGTGGTGGTTTCCAAGGTATTCAAATTACTTCAGGTTTTTTCCAACTTTGGCGAGCTAGTGGTATTACTAGTGAACTACAACTATATAGTACTGCAATTGGTGGTTTAGTATTAGCAATTGCAATGTTTTTTGCTGGTTGGTTCCACTACCATAAAGCTGCTCCAAAATTAGAATGGTTCCAAAATGTTGAATCAATGTTAAATCACCATTTAGCTGGTTTATTAGGTTTAGGAAGTTTAGGTTGGGCTGGTCACCAAATTCATATTTCATTACCAGTAAATAAACTTTTAGATGCTGGTGTTGATCCAAAAGAAATTCCATTACCTCATGAATTAATGTTAAATAGACAATTTATGGCAGATCTTTATCCAAGTTTTGCAAAAGGTTTAGCACCATTTTTTACATTACAATGGAATGAATACAGTGATTTTCTAACGTTTAAAGGAGGATTAAACCCGGTAACTGGTGGTCTTTGGTTAAGTGATACAGCACACCATCATTTAGCAATTGCTGTATTATTTTTAGTAGCTGGTCATATGTATCGTACTAATTGGGGTATCGGTCACAGCATGAAAGAAATTTTAGAAGCTCACCGTGGACCATTTACTGGTGAAGGACACGTAGGCTTATATGAAATTTTAACAACATCTTGGCATGCGCAATTAGCAATTAATTTAGCTATGTTAGGTTCATTATCAATTATTGTAGCTCATCACATGTATAGTATGCCACCATACCCATATTTAGCTACAGATTATGCTACTCAACTTTCTTTATTTACACACCATGTTTGGATTGGTGGTTTCTGTATTGTGGGTGCTGGTGCGCACGCAGCAATCTTTATGGTACGAGATTATGATCCTACATCAAATTACAATAACTTATTAGACCGTGTAATTCGTCACCGTGACGCAATTATTTCTCATTTAAACTGGGTTTGTATCTTTTTAGGTTTCCATAGTTTTGGTCTTTATATTCATAATGATACTTTAAGTGCTTTAGGACGTCCACAAGATATGTTCTCGGATACAGCAATTCAGTTACAACCAGTATTTGCACAATGGATCCAAAATACTCATTTCTTAGCTCCAGAATTAACTGCTCCTAATGCCTTAGCAGCAACTAGTGCTACTTGGGGCGGTGATATTGTTGCTGTAGGTGGAAAAGTAGCTATGATGCCAATTTCATTAGGTACAGCTGATTTCATGGTTCACCATATTCATGCTTTTACTATTCACGTTACAGTACTAATTCTTTTAAAAGGTGTTTTATATGCGCGTAGCTCACGTTTAATTCCTGATAAAGCAAACTTAGGCTTCCGTTTCCCTTGTGATGGTCCAGGTCGTGGTGGAACATGCCAGGTATCAGCTTGGGACCACGTATTCTTAGGTTTATTCTGGATGTATAACTCATTATCAATTGTTATTTTCCACTTTAGCTGGAAATTACAATCTGATGTATGGGGTAGTGTAACAGCTTCTGGCGTATCTCATATTACTGGTGGTAACTTTGCTCAAAGTGCTAATACAATTAATGGTTGGCTTCGTGACTGGGTTGCAGACCCTCTTCACGTTAGACCTATTGCTCATGCAATCTGGGATCCACATTTTGGTCAACCTGCAGTTGAAGCGTTTACACGTGGTGGTGCTTCAGGTCCAGTAAATATTGCTACTTCCGGTGTTTATCAATGGTGGTATACTATTGGTATGCGTACAAATCAAGATTTATATATTGCCTCAGTTTTCTTAGGTTTAGTTTCTGCAATATTTTTATTTGCAGGCTGGCTTCATTTACAACCAAACTTTCAACCGTCTTTATCATGGTTTAAAGATGCTGAATCTAGATTAAATCACCATTTATCAGGTCTTTTTGGTGTAAGTTCATTAGCGTGGACAGGACATTTAGTTCACGTAGCAATTCCTGAGTCACGTGGTAAACATGTAGGATGGGATAACTTTTTAACAGAGTTACCGCACCCACAAGGTTTAACTCCGTTCTGGACAGGAAATTGGGCTGTTTATGCACAAAATCCTGATTCTGCAAATCATATTTTTGCTACTTCTGAAGGTTCCGGTGAAGCAATTTTAACATTTTTAGGTGGTTTTCATCCACAAACTCAAAGTCTTTGGTTAACAGATATGGCTCACCACCATTTAGCAATTGCTGTAATTTTCATTGTAGCTGGTCATATGTATCGTACAAATTTTGGTATTGGTCATAGATTACAAGCAATTTTAGATTCTCATGTTCCACCTGCTGGTGGTTTAGGAAATGGTCATAAAGGATTATTTGATACAGTTAATAATTCATTACATTTCCAATTAGGATTAGCTTTAGCATCAGTGGGTACAGTTTGTTCATTAGTAGCACAACATATTTATTCGTTACCACCTTATGCTTTCTTAGCAAATGATTTTACAACTCAAGCAGCGTTATATACTCACCACCAATATATTGCTGGTTTTATTATGTGTGGTGCATTCGCTCACGGTGCTATTTTCTTTATTCGTGATTATGATCCAGAAGCAAACAAAGGCAATGTTTTAGCAAGAATGTTAGATCATAAAGAAGCTATTATTTCTCATTTAAGCTGGGTTTCATTATTCTTAGGTTTCCATACATTAGGGCTATATGTTCATAATGATGTTATGCAAGCTTTTGGTACTCCTGAAAAACAAATTTTAATTGAACCAGTTTTTGCACAATGGATTCAAGCAGCACAAGGTAAAGCTTTATATGGTTTTGATTTCTTATTATCGTCATCTACTAACCCTGCTGTATCAGCTAGTCAAAGTTTATGGCTTCCAGGCTGGTTAGAGGCAATTAATAATAATCAAAACTCTTTATTCTTAACTATTGGGCCAGGTGATTTCTTAGTTCACCATGCTATTGCACTAGGTCTTCACACAACAACTCTGATTCTTGTAAAAGGTGCGTTAGATGCTCGTGGTTCTAAATTAATGCCAGATAAGAAAGATTTTGGTTATAGCTTCCCTTGTGATGGTCCAGGTCGTGGTGGAACATGTGATATTTCTGCTTATGACGCTTTTTATTTAGCTGTATTCTGGATGCTTAACACAATTGGTTGGGTAACTTTTTACTGGCACTGGAAACATTTAACATTATGGCAAGGTAATGTATCACAATTTGATGAATCTTCAACGTATTTAATGGGTTGGTTACGTGACTATTTATGGTTAAACTCATCACAACTTATTAATGGTTATAACCCCTTTGGTATGAATAGTTTATCAGTATGGGCTTGGATGGGTGGGGAAGTTATTGATACATTCCCATATTTTGNNNCARGTGTATTACATTTAATTTCTTCTGCTGTTTTAGGCTTTGGCGGTGTTTATCACTCATTAATTGGTCCGGAAACTTTAGAAGAATCTTTCCCATTCTTCGGTTATGTATGGAAAGACAAAAATAAAATGACTAATATTCTTGGYTATCACCTTATTATTTTAGGTTTAGGTGCATGGTTATTAGTTTGGAAAGCTATGTATTTTGGTGGTGTTTATGATACTTGGGCTCCGGGCGGTGGAGACGTTCGAATTATCACTAATCCTACAACAAATGCTGCTGTWRTTTTTGGTTACTTAGTTAAATCACCTTTCGGGGGTGATGGTTGGATTGTTAGTGTAGATAATATGGAAGATATTATTGGTGGTCATATTTGGATCGGAACTTTAGAAATTTTAGGTGGTATTTGGCACATTTATACAACACCTTGGCCTTGGGCACGCCGAGCATTTAWTTGGTCTGGTGAAGCTTATTTATCGTATAGTTTAGCAGCTATTTCTGTTATGGGCTTCATTGCTTGTTGTATGTCATGGTTTAACAATACTGCTTACCCTTCTGAATTTTCTGGTCCAACAGGGCCAGAAGCATCTCAATCTCAAGCATTTACATTCCTTGTTCGTGACCAACGTTTAGGGGCTAATGTTGCATCAGCACAAGGACCAACAGGTTTAGGTAAATACTTAATGAGATCACCTACTGGTGAAATCATTTTCGGTGGTGAAACTATGCGTTTCTGGGATTTCCGTGGTCCTTGGTTAGAACCATTAAGAGGTCCTAATGGTTTAGATTTAAACAAATTAAAGAATGATATTCAACCATGGCAAGAACGCCGTGCTGCTGAATATATGACACACGCACCTCTTGGATCTTTAAACTCTGTAGGTGGTGTAGCAACAGAAATTAACTCAACTAACTTTGTTAGTCCACGTTCTTGGTTAGCAACTAGT---------------------------------------------------------GCAGGTGTAAAAGATTATCGTTTAACGTACTACACTCCTGATTATGTTGTAAGAGACACTGATATTCTTGCTGCTTTCCGTATGACTCCTCAACCAGGTGTTCCACCTGAAGAATGTGGTGCTGCTGTAGCTGCTGAGTCTTCAACTGGTACATGGACAACTGTATGGACAGATGGTTTAACTAGTTTAGACAAATATAAAGGTCGTTGTTTCGATATCGAACCAGTTGCTGGTGAAGAAAACCAATATATTGCTTATGTAGCATATCCTCTAGACTTATTTGAAGAAGGTTCTGTTACTAACTTATTCACTTCAATTGTTGGTAACGTATTTGGTTTCAAAGCTCTTCGTGCACTTCGTTTAGAAGATCTTCGTATTCCGCCTGCATACGTAAAAACTTTCCAAGGTCCTCCACACGGTATTCAAGTAGAGCGTGACAAATTAAACAAATATGGTCGTGGTCTTTTAGGTTGTACAATTAAACCAAAATTAGGCCTTTCAGCTAAAAACTACGGTCGTGCTGTTTATGAGTGTTTACGTGGTGGTTTAGACTTCACAAAAGATGACGAAAACGTAACATCACAACCATTCATGCGTTGGAGAGATCGTTTCTTATTCGTATCTGAAGCGATCTATAAAGCACAAGCAGAAACTGGTGAAATTAAAGGTCACTATTTAAACGTTACTGCTGGTACTGCTGAAGAAATGATCAAACGTGCTCAGTGTGCTAAAGAATTAGGTATTCCTATTATTATGCATGACTACTTAACTGGTGGTTTCACTGCTAACACTTCATTAGCTAACTTCTGCCGTGATAATGGTTTATTATTACACATTCACCGTGCGATGCATGCTGTAATTGACCGTCAAAGAAACCACGGTATCCACTTCCGTGTTTTAGCGAAAGCTTTACGTTTATCAGGTGGTGACCACCTTCACTCTGGTACTGTTGTAGGTAAATTAGAAGGTGAACGTGAAGTAACTTTAGGTTTCGTTGATTTAATGCGTGATGACTATATCGAAAAAGATCGTAGTCGTGGTATTTACTTTACACAAGACTGGGCTGCTTTACCAGGTACTATGCCAGTTGCTTCTGGTGGTATTCACGTATGGCACATGCCA--
Oocyst025 AGTGCACAAGTTGTTTGGCCTGTTGTTGGACAAGAAATATTAAATGGTGATGTTGGAGGAGGATTCCAAGGGGTTCAAATTACTTCTGGGTTTTTCCAACTTTGGCGTGCAAGTGGAATTACAAGTGAATTACAGTTATATACAACTGCCATTGGTGGGTTAATTATGGCAGCTGCAATGTTTTTCGCTGGTTGGTTCCATTATCATAAAGCAGCTCCAAAATTAGAATGGTTCCAAAATGTAGAATCTATGTTAAACCATCATCTTGCTGGTCTTTTAGGTTTAGGTAGTTTAGCTTGGGCAGGTCATCAAATTCATGTTTCTTTACCTATTAATAAACTTCTTGATGCTGGAGTTGACCCGAAAGAAATTCCCTTACCACACGAATTTATCTTAAATAAAGAATTAATGGCTCAATTATATCCTAGTTTTAGTAAAGGACTTGCTCCTTTCTTTACACTAAATTGGGGTGAATACAGTGACTTTTTAACTTTCCAAGGAGGTTTAAATCCTATAACTGGAGGTTTATGGTTAAGTGATACAGCTCATCATCATGTTGGTATTGCTGTTTTATTTTTAATCGCAGGTCATATGTATCGTACAAATTGGGGAATTGGACATAGTATGAAAGAAATTTTAGAAGCTCATAAAGGACCTTTTACTGGAGAAGGGCATAAAGGTCTATATGAGATTCTTACTACATCATGGCATGCACAATTAGCTATTAATTTAGCATTATTTGGATCACTTTCTATCATTGTTGCACATCATATGTATGCAATGCCACCTTATCCTTATTTAGCAACAGATTATGGTACTCAATTATCTCTTTTTACACATCATATGTGGATTGGTGGTTTTTGTGTTGTCGGTGCTGGTGCACATGGTGCAATTTTTATGGTTCGTGATTATGATCCAACAAATAACTATAATAATCTTTTAGATCGTGTTATTCGTCATCGTGATGCTATTATTTCCCATTTAAATTGGGTTTGTATTTTCTTAGGATTTCATAGTTTTGGTCTTTATATTCATAACGATACTTTAAGTGCTTTAGGTCGTCCACAAGACATGTTTTCTGATACAGCAATTCAACTTCAACCCATTTTTGCACAGTGGATACAAAATACTCATTATTTAGCACCACAATTTACAGCTCCAAATGCTTTAGCTAGTACAAGTCCAACTTGGGGTGGTGATTTTGTAGCAGTTGGCGGAAAAATTGCAATGATGCCTATCACTTTAGGAACAGCTGATTTTATGGTTCATCATATTCATGCATTTACAATTCACGTAACAGTTTTAATTTTACTAAAAGGTGTACTTTATGCTCGTAGTTCTCGTTTAATTCCAGATAAAGCTAATTTAGGATTCCGTTTCCCTTGTGATGGACCAGGTCGTGGTGGTACTTGTCAAGTATCAGCATGGGACCATGTATTCTTAGGTTTATTTTGGATGTATAACTCATTATCGATTGTTATATTCCATTTTAGTTGGAAAATGCAATCAGATGTTTGGGGATCAGTAAATGCAGCTGGTATTTCTCATATTACAGGTGGAAACTTTGCACAAAGTGCAAACACTATTAATGGCTGGTTACGTGATTGGGTAACAGATCCTTTACATGTTCGTCCTATTGCTCATGCTATTTGGGATCCGCATTTCGGTCAACCTGCTGTTGAAGCTTTTACTCGAGGAGGGGCTTCTGGTCCAGTAAATATTTCAACTTCAGGTGTTTATCAATGGTGGTATACTATTGGTATGCGAACTAATCAAGATTTATATAATGGGGCAATATTTTTAATTCTAGGTTCTGCTGTATTTTTATTTGCTGGATGGTTACATCTTCAACCTAAATTTCAACCTTCATTATCTTGGTTTAAAAACGCAGAATCTCGATTAAATCATCATTTATCTGGATTATTTGGTGTAAGTTCTTTAGCATGGACTGGACATTTAGTTCATGTTGCAATTCCAGAATCACGTGGACAACATGTAGGTTGGGATAATTTTTTAACTACTTTACCACATCCAGAAGGATTAACACCTTTTTTCACAGGAAATTGGGCATTATATGCAAAAAATCCTGATACTTCGAGTCATATTTTTGGTACAGCTGATGGTGCTGGAGATGCTATTTTAACTTTTTTAGGTGGATTTCATCCTCAAACACAAAGTTTATGGTTAACTGATATAGCACATCATCACTTAGCTATTGCTGTTGTTTTTATTCTTGCAGGTCATATGTATCGTACTAATTTTGGTATTGGTCATAGTATACGTGAAATTTTAGAAGCTCATACGCCTCCTGCTGGTGGTCTTGGTGCAGGACATAAAGGATTATACGATACACTTAATAATTCTTTACATTTTCAATTAGGTTTAGCATTAGCTTCTGTTGGTACAATTTGTTCACTTGTTGCACAACATATGTACTCTTTACCACCATATGCTTTTTTAGCTCAAGATTTTACAACACAGGCTTCTCTTTATACTCATCATCAATATATTGCTGGATTTATTCTATGTGGTGCTTTTGCACATGGAGCAATTTTCTTTATTAGAGATTATGATCCTAAACAAAATGAAGGAAATGTTTTAGCTCGAATGTTAGATCATAAAGAAGCAGTTATTTCTCATTTAAGCTGGGTTTCTTTATTTTTAGGTTTTCATACTTTAGGTCTATATGTGCATAATGATGTTATGCAGGCGTTTGGTACTCCTGAAAAACAGATTTTAATTGAACCTATTTTTGCTCAATGGATTCAAGCTTCTCATGGAAAAACAGCTTATGGTTTTGATTTCTTATTATCAAATCCTACTAGTCCAGCTTTTTTAGCAGGTAAAAATTTCTGGCTTCCAGGTTGGTTAGAAGCTATCAATACAAACAGTAATTCTCTATTTTTAACAATTGGACCTGGTGATTTCCTTGTTCATCATGCTATTGCGTTAGGTCTTCATACTACTACGTTAATTTTAGTTAAAGGTGCATTAGATGCTCGAGGTTCTAAATTAATGCCTGATAAAAAAGCTTTTGGTTTTAGTTTCCCTTGTGATGGACCAGGTCGTGGTGGTACTTGTGATATTTCTGCATGGGATGCTTTTTATCTTTCAGTTTTCTGGATGTTAAATACTATTGGTTGGGTTACTTTTTATTTCCATTGGAAACACCTTGGTGTATGGCAAGGAAATGTGAACCAATTTAATGAGTCTTCTACTTATCTAATGGGATGGCTTCGTGATTATCTATGGCTAAATTCTTCACAATTAATCAATGGTTATAATCCTTTTGGTATGAACAGTTTATCTGTTTGGGCTTGGATGGGAGGAGAAGTTATTGATACTTTTCCTTATTTTGTTTCTGGTGTTCTTCACTTAATTTCTTCAGCAGTTTTAGGTTTTGGTGGTGTTTATCATTCTTTAGTTGGACCTGAAACTTTAGAAGAATCTTTTCCTTTTTTCGGATATGTTTGGAAAGATAAAAACAAAATGACTACCATCTTAGGCATTCACTTAATCCTTTTAGGTCTTGGTGCATGGCTTTTAGTTTGGAAAGCTCTTTATTTTGGTGGAGTTTATGACACTTGGGCTCCAGGTGGTGGAGATGTTCGAATCATTACAAATCCAACAATTAATCCAAGTATTATTTTTGGATATATCTTAAAATCGCCTTTTGGAGGTGATGGCTGGATTGTTAGTGTTGATAATATGGAAGATATTATCGGTGGACATGTTTGGATTGGTACTTTAGAGATTTTAGGTGGTATTTGGCATATTCTTACAAAACCTTGGGCTTGGGCTCGACGTGCTTTTGTTTGGTCTGGTGAAGCTTACTTATCTTATAGTCTTGGAGCAATATCATTAATGGGCTTTATTGCTTGCTGTATGTCTTGGTTTAATAATACAGCATATCCAAGTGAGTTTTATGGTCCCACAGGCCCTGAAGCTTCTCAATCTCAAGCATTTACTTTTCTTGTTCGAGATCAACGTTTAGGTGCAAATGTTGCGTCAGCACAAGGTCCAACTGGATTAGGTAAATATTTAATGAGATCACCTACAGGTGAAATTATTTTTGGTGGTGAAACTATGCGTTTTTGGGATTTCCGTGGACCATGGTTAGAGCCTTTACGAGGTCCAAATGGATTAGATTTAAATAAACTTAAAAATGATATTCAACCTTGGCAAGAACGTCGTGCGGCTGAATATATGACTCATGCTCCATTAGGTTCTTTAAATTCTGTAGGTGGTGTAGCTACAGAAATTAATGCTGTTAATTTTGTATCTCCACGTAGTTGGTTAGCAACTTCACATTTTTGTTTAGGTTTCTTCTTTTTTGTTGGGCATTTATGGCATGCAGGACGTGCTGCAGGTGTAAAAGATTATCGATTAACTTATTACACTCCGGATTATCAAGTTAAAGAGACTGACATTCTTGCAGCTTTTCGTATGACACCTCAACCAGGTGTTCCACCAGAAGAGTGTGGTGCAGCTGTAGCAGCAGAATCTTCTACAGGAACTTGGACAACTGTATGGACTGACGGTTTAACAAGTCTTGATAGATATAAAGGTCGTTGTTATGATATTGAGCCTGTTCCTGGTGAAGAAAATCAATATATTGCTTATGTAGCGTATCCTATTGATCTTTTTGAAGAAGGTTCTGTTACAAATTTATTTACTTCTATTGTAGGAAATGTTTTTGGTTTTAAAGCACTTCGTGCTTTACGTCTAGAAGATCTTCGTATTCCTCCAGCTTATGTAAAAACTTTCCAAGGTCCACCTCATGGTATTCAAGTAGAACGTGATAAATTAAACAAATATGGTCGTGGTTTATTAGGTTGTACGATTAAACCTAAATTAGGTCTTTCTGCTAAAAACTATGGTCGTGCTGTTTATGAATGTTTACGTGGTGGTTTAGATTTTACAAAAGATGATGAAAACGTTAATTCTCAACCGTTTATGCGTTGGCGTGATCGTTTTATATTTGTAGCAGAAGCGATTTACAAAGCTCAAGCAGAAACAGGTGAAATTAAAGGTCATTATTTAAATGCAACTGCAGGAACTGTTGAAGAAATGTTAAAACGTGCAGAATGTGCAAAAGAACTTGGTGTACCAATTGTTATGCATGACTACATTACTGCTGGTTTTACTGCTAATACTACTTTAGCTCATTACTGTCGTGATAATGGATTACTTCTTCATATTCACCGAGCTATGCATGCTGTAATTGACCGTCAACGTAATCATGGTATTCATTTTCGTGTTTTAGCTAAAATTCTTCGTATGTCTGGAGGTGATCACCTTCATTCTGGTACAGTTGTAGGAAAACTAGAAGGTGAACGTGAAGTTACTTTAGGTTTCGTTGATTTAATGCGTGATGATTATATCGAAAAAGATCGTAGCCGAGGTATTTATTTTACTCAAGACTGGGTTTCTTTACCTGGTGTTATGCCTGTAGCTTCTGGTGGTATTCACGTATGGCACATGCCT--
Ouroco026 AGTGCTCAAGTTGTATGGCCAGTAGTAGGTCAGGAAATTTTAAATGGAGATGTTGGTGGTGGTTTCCAAGGTATTCAAATTACTTCTGGTTTATTCCAATTATGGCGAGCTAGTGGTATTACAAGCGAATTACAGCTTTACAGTACAGCTATTGGAGGTTTAGTATTCGCAGCAGCGATGTTCTTCGCTGGTTGGTTCCACTATCACAAAGCAGCTCCTAAATTAGAATGGTTCCAAAATGTTGAATCAATGCTAAACCACCACTTAGCTGGTTTATTAGGTTTAGGAAGTTTAAGTTGGGCAGGTCACCAGATCCATATTTCTTTACCAGTAAATAAACTATTAGACGCTGGTGTTGATCCAAAAGAAATCCCGCTTCCACATGACTTAATCTTAAATAGACAAATTATGGCAGATCTTTACCCAAGCTTCTCCAAAGGTTTAGCTCCATTCTTTACTTTACAATGGGGTGAATACAGCGATTTCTTAACATTTAATGGTGGTTTAAACCCTGTAACAGGTGGCTTATGGTTAAGCGACACAGCTCACCACCACCTTGCTATTGCTGTTTTATTCTTAGTTGCCGGTCACATGTATCGTACAAACTGGGGAATTGGACACTCAATGAAAGAAATTTTAGAAGCTCACAAAGGTCCTTTTACTGGTGAAGGTCACGTTGGTCTTTACGAAATTTTAACAACATCTTGGCATGCTCAATTAGCAATTAACTTAGCATTATTCGGATCACTTTCTATTATTGTGGCTCATCACATGTACTCAATGCCTCCATATCCTTACCTTGCAACAGATTATGGTACTCAATTATCTTTATTCACTCACCATAACTGGATTGGTGGTTTTTGTATTGTTGGTGCTGGTGCTCACGCAGCTATTTTTATGGTTCGTGATTACGATCCTGCTAGCTCATACAACAATTTATTAGACCGTGTAATTCGTCACAGAGATGCAATTATTTCTCACTTAAACTGGGTTTGTATTTTCTTAGGATTCCACAGTTTTGGTCTTTACATCCACAACGATACTATGAGTGCATTAGGACGTCCACAAGATATGTTCTCTGACACTGCTATTCAATTACAACCAGTATTTGCACAGTGGATTCAGAACACTCATTTTGCTGCTCCACAATTTACAGCACCTAACGCTTTAGCAGCAACAAGTGCTTCTTGGGGTGGTGATTTAGTAGCAGTTGGTGGTAAAATTGCTATGATGCCTATTTCTTTAGGAACATCTGATTTCCTGGTTCATCACATCCACGCTTTCACTATTCACGTAACAGTTTTAATCTTGTTAAAAGGTGTTTTATTTGCACGTAGTTCTCGTTTAATCCCAGATAAAGCAAA-------------------------------------------------------------------------------------------------------------------------------------------------------------------------------------------------------------------------------------------------TGGGTTGCTGACCCTATTCACGTACGTCCAATTGCGCATGCTATTTGGGATCCGCATTTTGGTCAACCAGCAATCGAAGCTTTTACTAGAGGTGGAGCGACTGGTCCTGTTAATATTTCAACTTCAGGTGTTTATCAATGGTGGTACACAATTGGTTTAAGAACAAACCAGGAGTTATATGTGTCTTCTGTTTTCTTAGCGCTTGTGTCAGCATTGTTTTTATTTGCAGGTTGGTTACATTTACAACCAAGTTTCCAGCCATCTTTATCATGGTTCAAAGATGCTGAATCACGATTAAACCACCACCTTTCTGGTTTATTCGGTGTAAGTTCATTAGCTTGGACAGGACACTTAGTTCACGTTGCGATTCCAGAATCACGCGGAAAACACGTTGGTTGGGATAACTTCTTAACTCAATTACCGCACCCTCAAGGTTTAACACCGTTCTGGACAGGAAACTGGGCGGCTTATGCTCAAAACCCGGACACAGCTAGCCACTTATTTGCAACATCAAACGGTTCAGGTGATGCAATTTTAACGTTTTTAGGTGGTTTCCACCCACAAACACAAAGTTTATGGTTAACAGATATCGCTCACCACCATTTAGCGATTGCTGTTATCTTTATTGTTGCCGGCCACATGTATCGTACAAACTTTGGAATTGGTCACCGTATGCAAGCGATTTTAGACGCTCACACTGCTCCTAGTGGTCGTTTAGGTGCGGGTCACAAAGGGTTATTTGATACAGTTAACAATTCTTTACACTTCCAATTAGGTTTAGCTTTAGCTTCGGTTGGTACAGTTTGCTCTTTAGTAGCACAACACATGTACTCTTTACCACCATACGCTTTCTTAGCAAATGATTTCACAACTCAGGCCTCGCTGTACACTCACCACCAATATATTGCTGGATTTATTCTTTGTGGTGCTTTTGCTCACGGTGCTATTTTCTTTATTCGTGATTATGATCCAGAACAAAATAAAGGAAACGTTTTAGCCCGTATTTTAGATCATAAAGAAGCAATTATTTCACACCTAAGCTGGGTTTCTTTATTTTTAGGTTTCCACACTTTAGGTCTTTACGTGCATAACGATGTTATGTTAGCATTTGGTACTCCTGAAAAACAAATTCTAATCGAACCAGTTTTCGCACAATGGATTCAAGCTGCTCATGGTAAAGCTCTTTACGGTTTTGATTTCTTATTATCTTCTTCGAGCAGTTCTGCTGCTGCTGCTGGTCAAGCTTTATGGTTACCAGGTTGGTTAGAAGCGATCAATAACAATCAAAACTCGTTATTCTTAACGATTGGTCCTGGTGATTTCCTTGTTCACCATGCTATTGCTTTAGGTTTACACACAACTACATTAATTTTAGTAAAAGGTGCTCTAGATGCACGTGGTTCTAAATTAATGCCAGACAAAAAAGACTTTGGTTACAGTTTCCCGTGTGATGGTCCTGGTCGTGGTGGAACTTGTGATATCTCGGCTTACGACGCTTTCTACTTAGCAGTTTTTTGGATGTTAAACACAATTGGTTGGGTAACGTTCTATTGGCACTGGAAACATTTAACTTTATGGCAAGGTAACGTTTCTCAATTTGATGAATCTTCAACTTACTTAATGGGTTGGTTACGTGATTACTTATGGTTAAACTCTTCGCAACTTATTAACGGTTATAACCCGTTCGGTATGAACAGTTTATCTGTTTGGGCGTGGATT---------------------------TACTTCGTATCTGGTGTTTTACACTTAATTTCTTCAGCGGTTTTAGGTTTTGGTGGTGTTTATCACTCACTAATTGGGCCTGAAACATTAGAAGAATCTTTCCCATTCTTTGGCTATGTTTGGAAAGATAAGAACAAAATGACTAATATTTTAGGTTACCACTTAATTATTTTAGGTTTAGGTGCTTGGTTATTAGTTTGGAAAGCTCTTTATTTCGGTGGTGTATATGACACTTGGGCTCCAGGTGGTGGAGATGTACGTTTAATCACAAACCCTACTACAAATGCCGGAGTTATTTTCGGTTATTTAKTGAAATCACCATGGGGTGGTGATGGTTGGATTGTAAGTGTTGACAACATGGAAGATATCATTGGTGGTCACATCTGGGTGGGTACTTTATGTATTTTAGGAGGTATTTGGCACATTTACACTACTCCGTGGCCATGGGCACGTCGAGCTTTTGTTTGGTCTGGTGAAGCTTACTTATCATACAGTTTAGGTGCAATTGCAACAATGGGATTCATCGCTTGTTGTATGTCTTGGTTCAACAACACAGCTTACCCTAGCGAGTTCTATGGACCAACAGGTCCTGAGGCTTCTCAATCACAAGCATTTACTTTCTTAGTACGTGACCAACGTTTAGGTGCTAACGTTGCTTCTGCACAAGGTCCAACAGGTTTAGGTAAATACTTAATGCGTTCACCAACAGGTGAAATTATTTTTGGTGGTGAAACAATGCGTTTCTGGGATTTCCGTGGTCCATGGCTAGAACCATTACGTGGTCCTAACGGCCTTGACTTAAACAAATTAAAAAATGATATTCAACCTTGGCAAGAACGTCGAGCTGCGGAATACATGACTCACGCACCTTTAGGTTCTTTAAACTCTGTAGGTGGTGTTGCTACAGAAATTAATGCTGTAAACTTCGTATCTCCACGTAGTTGGTTAGCATGTTCACACTTCGTATTAGGTTTCTTCTTCTTTATCGGTCACTTATGGCACGCAGGTCGTGCTGCTGGTGTAAAAGATTACCGCTTAACTTACTACACTCCTGATTACGTTGTAAAAGATACTGATATTTTAGCTGCATTCCGTATGACTCCACAACCAGGTGTTCCACCTGAAGAGTGTGGTGCAGCTGTAGCAGCTGAATCTTCAACTGGTACTTGGACAACTGTATGGACTGACGGTTTAACAACTTTAGACCGTTACAAAGGGCGTTGTTATGATATCGAACCTGTTGCAGGTGAAGACAATCAATACATCGCATATGTTGCTTACCCAATCGACTTATTCGAAGAAGGTTCAGTAACTAACTTATTTACTTCAATCGTAGGTAACGTTTTTGGTTTCAAAGCTTTACGTGCTTTACGTTTAGAAGACCTTCGTATTCCTCCAGCTTACGTTAAAACTTTCGAAGGACCTCCTCATGGTATCCAAGTTGAGCGTGATAAATTAAATAAATATGGTCGTGGTCTTTTAGGTTGTACAATTAAACCTAAATTAGGTTTATCAGCTAAAAACTACGGACGTGCTGTTTACGAATGTTTACGTGGTGGTTTAGATTTCACAAAGGACGACGAAAACGTAAACTCACAACCATTCATGCGTTGGAGAGACCGTTTCTTATTCGTTGCTGAAGCTATCTACAAAGCACAAGCGGAAACTGGTGAAATTAAAGGTCACTACTTAAACGCTACTGCAGGTACTTGCGAAGAGATGTTAAAACGTGCTCAATGTGCTAAAGATATCGGTGTACCTATTATTATGCACGACTACTTAACAGGTGGTTTCACTGCTAACACTTCTTTATCTCACTTCTGTCGTGATAACGGTTTATTATTACACATTCACCGTGCTATGCACGCTGTAATCGACCGTCAACGTAACCACGGTATTCACTTCCGTGTTTTAGCTAAAGCATTACGTATGTCAGGTGGTGACCACTTACACTCAGGTACTGTTGTAGGTAAATTAGAAGGTGAACGTGAAGTTACTTTAGGTTTCGTAGACTTAATGCGTGATGATTACATTGAAAAAGACCGTAGCCGTGGTATCTACTTCACTCAAGACTGGTGTTCAATGGGTGGTGTTATGCCTGTTGCTTCTGGTGGTATCCACGTATGGCACATGCCT--
Oedogo027 AGTGCTCAAGTTGTTTGGCCAATCGTTGGTCAAGAAATTTTAAACGGAGACGTTGGAGGCGGTTTCCAAGGTGTTCAAATAACATCTGGCTTATTCCAAATGTGGCGAGCGAGCGGGATTACAACTGAGTTAGAATTATATTCTACAGCCATCGGAGGACTTGTTTTATCAGCAGCTTTGTTTTTTGCTGGTTGGTTTCATTATCATAAAGCAGCTCCTAAATTAGAATGGTTCCAAAACGTTGAATCAATGTTAAATCACCATTTAGGTGGACTTATAGGATTAGGTAGTTTAGGCTGGGCAGGTCACCAAATTCATGTATCATTACCAATTAATAAATTATTAGATGCTGGCGTAGATCCTAAAGAAATTCCATTACCACATGATTTTATTTTAAATAAGCAATTTATTGTGGACCTTTATCCAAGTTTTGGTAAAGGATTAGAACCATTTTTCACACTAAATTGGTCAGAATATTCTGATTTTCTGACTTTTAAAGGTGGATTAAATCCAGTAACTGGTGGTCTTTGGTTAACTGATACAGCACATCACCATGTTGCAATTGCTGTTCTGTTTTTAATTGCTGGACATATGTACCGAACATCGTGGGGTATTGGTCATAGTATCAAAGAAATTTTAGAAGCACATAAAGATCCATTAACTGGCGAAGGGCATAAAGGTCTTTACGAAATTTTAACAACTTCTTGGCATGCACAATTAGCTATTAATTTAGCATTATTTGGTTCATTATCAATTATTGTAGCACATCATATGTATAGTATGCCACCATATCCTTACCTCGCTACAGATTATGGTACACAATTATCTTTATTTACACACCATGTTTGGATTGGTGGTTTTTGTATTGTTGGAGCAGGTGCACATGGAGCAATTTTTTTAGTACGTGATTATGATCCTGCTAGTAATTATAATAATCTTTTAGATCGTGTTTTACGTCACAGAGATGCTATCATATCCCACTTAAATTGGGTTTGTATTTTCCTAGGTTTCCACTCTTTTGGTCTTTATATTCATAATGATACAATGAGTGCATTAGGTCGTCCGTCAGACATGTTTTCAGATACAGCTATTCAATTACAACCTTTTTTTGCACAATGGATTCAAAAAACACATTTCTTAGCTCCTCAATTAACTGCACCAAACGCTTTAGCTGCGACAAGTCAAACTTGGGGTGGTGATTTTGTTGCCGTTGGTGGAAAAGTTGCTATGATGCCTATTTCATTAGGAACAGCCGATTTCTTAGTTCACCATATTCATGCATTTACAATTCATGTAACAGTTTTAATTCTTTTAAAAGGTGTATTATTCGCTCGTAGTTCTCGATTAATTCCAGATAAAGCAAATCTAGGATTCCGATTCCCTTGTGATGGACCTGGTCGTGGAGGTACTTGTCAAGTATCAGCTTGGGACCATGTTTTCTTAGGACTTTTCTGGATGTATAACTCTTTATCAATTGTTATTTTCCATTTTTCTTGGAAAATGCAGTCTGATGTTTGGGGTACTGTTACTTCTAACGGGATTTCTCATATAACTGGTGGTAACTTTGCTCAAAGTGCAAATACTATTAATGGATGGTTACGTGACTGGGTTCAAGACCCTTTACATGTTAGACCAATTGCTCATGCAATTTGGGATCCACATTTTGGTCAATCTGCAGTAGAAGCTTATACTCGTGGTGGTGCTACAGGCCCTGTGAATATAGCAACATCAGGAGTTTATCAATGGTGGTATACAATTGGTATTAGAACAAATCAAGAATTATACAATGGTTCATTGTTCTTATCGATTTTAGCTGGTTTATTCTTATTTGCTGGTTGGCTTCATTTACAACAAAATTTCCGCCCTTCATTATCATGGTTTAAAGATGCTGAATCTCGACTTAATCATCATTTATCTGGATTATTTGGAGTAAGCTCTTTTGCTTGGACTGGGCATTTAGTACATGTAGCAATTCCTGAATCACGTGGTCAACATGTTGGATGGGATAATTTTTTAACTCAACTCCCACATCCACAAGGTTTAACACCTTTTTGGACTGGGAATTGGGCAGCTTATGCTCAAAATCCAGATACATCAAGTCATCTTTTTGGAACTTCAACAGGTAGTGGTGAGGCTATTTTAACATTTATTGGAGGTTTTCACCCACAAACTCAAAGTTTATGGTTAACTGATATGGCACACCACCATTTAGCTATTGCTATTCTTTTTGTTTTGGCTGGTCATATGTATCGTACAAATTTTGGAATTGGACACCGTTTTTCGGATATTTTAGATACACATATACCGCCAGGTGGTGGACTTGGGGAAGGACATCGTGGATTATTTAATACAATAAATAATTCATTACATTTCCAATTAGGATTAGCATTAGCATCAGTAGGAACAATTACTTCACTAGTTGCACAACACATGTATTCATTACCACCTTATGCTTTTTTAGCTAATGATTTTACAACTCAAGCAGCGTTATATACACATCATCAATATATTGCTAGTTTTATTATATGTGGTGCATTTGCACATGGTGCTATTTTCTTTATTCGTGATTATGATCCTGAACAAAATAAAGGAAATGTATTAGCTCGTATGTTAGATCATAAAGAAGCAATTATTTCACATTTAAGTTGGGTTTCGTTATTTTTAGGATTCCATACATTAGGACTTTATGTTCATAATGATGTTGTGCAAGCTTTTGGTACGCCTGAAAAACAAATTTTAATTGAACCTGTGTTTGCCCAATGGATTCAAGCTGCTCACGGTAAAGCTTTATATGGTTTTGATTTATTATTATCTTCTTCACAAAGTATTGCTTTTTCAGCAGGTAAAACTCTTTGGTTACCTGGTTGGCTTGAAGCGATTAATAATAATAATAATTCACTATTTTTAAATATTGGACCTGGTGATTTCTTAGTTCACCACGCTATTGCATTAGGATTACATACTACTACATTAATTTTAGTAAAAGGTGCTTTAGATGCACGTGGATCGAAATTAATGCCAGATAAGAAAGATTTTGGATACAGTTTCCCTTGTGATGGTCCTGGTCGTGGAGGTACTTGTGATATTTCAGCTTATGATGCTTTTTATTTAAGTATTTTCTGGAGTTTAAATACAATTGGTTGGGTAACTTTCTATTGGCATTGGAAACACCTTTCTTTATGGCAAGGAAATGTAGCACAATTTGACGAATCATCTACCTATTTAATGGGTTGGCTACGTGACTATTTGTGGTTAAATTCTTCTCAATTAATTAATGGATATAACCCATTTGGAATGAATAGTTTATCAGTATGGGCTTGGATGGGTGGAGAAATTATTGATACTTTTCCTTATTTTGTATCAGGTGTTTTACACTTAATTTCTTCTGCTGTTCTTGGATTTGGTGGTGTTTATCATTCATTAATTGGTCCAGAAACTTTAGAAGAAACATTCCCTTTCTTTGGATATGTTTGGAAAGATAAAAACAAAATGACAAACATTTTAGGTGCACACTTGATTATTTTAGGGATTGGTGCATGGCTATTAGTTTGGAAAGCTCTATATTTTGGAGGTGTTTATGATACATGGGCTCCTGGTGGTGGTGATGTACGTATTATTACAAATCCAACAACTAACCCATCTGTTATTTTTGGTTACTTATTAAAATCTCCGTTTGGTGGAGACGGTTGGATTGTTTCTGTAGATAATATGGAAGATATTATTGGTGGTCATATCTATATAGGAACGATTAATATTTTAGGAGGTCTTTGGCATGTATTTACTCAACCATGGGCTTGGACACGTCGTGCTTTTGTATGGTCTGGTGAAGCTTATTTATCATATAGTCTTGCTGCAATTTCTGTTATGGGCTTTGTTGCTTGTTGTATGTCTTGGTTTAACAATACTGCTTATCCTAGTGAATTTTATGGTCCTACAGGTCCTGAAGCGTCTCAATCTCAAGCTTTTACTTTCTTAGTTCGTGACCAACGTTTGGGTGCTAATGTAGCTTCTGCGCAAGGTCCTACGGGTCTAGGGAAATATTTAATGAGATCTCCAACAGGTGAAATTATTTTTGGTGGTGAAACTATGCGTTTCTGGGATTTCCGTGGGCCGTGGTTAGAACCATTACGTGGTCCAAATGGTTTAGACTTAAATAAATTAAAAAATGATATTCAACCATGGCAAGAACGTCGTGCAGCTGAATACATGACACACGCTCCTTTAGGATCATTAAACTCAGTAGGTGGCGTTGCAACAGAAATTAATGCAACAAACTTCGTATCTCCTCGTAGTTGGTTAGCTACAAGTCATTTTTGTTTAGGATTCTTCTTCTTTGTAGCTCATTTATGGCATGCTGGTCGTGCAGCCGGCGTAAAAGATTATCGATTAACTTATTATACGCCAGACTACATTGTTAAAGATACTGATATTCTTGCAGCTTTCCGTATGACTCCACAACCTGGTGTTCCACCAGAAGAGTGTGGTGCTGCAGTAGCGGCAGAGTCTTCAACAGGAACATGGACTACAGTATGGACTGATGGTTTAACTAGTTTAGACCGTTATAAAGGTCGATGCTATGATATTGAGCCTGTACCAGGTGAAGAAAACCAGTATATTGCATATGTAGCATACCCACTAGACTTGTTTGAAGAAGGTTCAGTAACAAACCTATTTACATCTATCGTAGGAAACGTATTCGGATTCAAAGCTTTACGTGCACTACGTTTAGAAGATTTACGTATTCCAGCTGCTTATGCTAAAACTTTCCAAGGTCCACCACACGGTATTCAAGTTGAACGTGATAAACTGAACAAATATGGACGTGGTTTACTAGGTTGTACAATTAAACCTAAACTAGGTCTTTCTGCTAAAAACTATGGTCGTGCTGTTTACGAATGTTTACGTGGCGGTCTAGACTTTACTAAAGACGATGAAAACGTTAACTCACAACCATTCATGCGTTGGAGAGACCGTTTCCTATTTGTAGCAGAGGCTATCTATAAAGCTCAATCAGAAACAGGTGAAATTAAAGGGCATTATTTAAATGCAACTGCTGGAACTTGTGAAGAAATGCTTAAACGTGCAGTATGTGCAAAAGAACTAGGTGTACCTATTATTATGCACGACTACTTAACTGGAGGTTTCACTGCTAACACTAGCCTTTCAAATTACTGTCGTGACCACGGACTTCTTCTACACATTCACCGTGCTATGCACGCAGTTATTGACCGTCAGCGAAATCACGGAATCCACTTCCGTGTGCTAGCGAAAGCACTACGTATGTCTGGTGGTGACCACTTACACTCTGGTACTGTAGTAGGTAAATTAGAAGGTGAACGTGAAGTAACTTTAGGTTTTGTTGACCTAATGCGTGACGATTATATTGAAAAAGATCGTAGCCGTGGTATTTACTTTACACAAGATTGGGTTTCATTACCAGGTGTTATGCCAGTTGCTTCAGGTGGTATCCACGTATGGCACATGCCT--
Plankt028 AGTGCTCAAGTTGTATGGCCAGTTGTAGGTCAAGAAATTTTAAACGGAGACGTTGGAGGTGGATTCCAAGGTATTCAAATTACTTCAGGTTTCTTCCAATTATGGAGAGCTAGTGGAATTACAAGTGAGCTTCAKCTTTACACAACAGCTATTGGCGGTTTAGTAATGGCTGCAGCAATGTTTTTTGCTGGTTGGTTCCACTACCACAAAGCAGCTCCAAAACTTGAGTGGTTCCAAAACGTTGAATCAATGTTAAACCACCACTTAGCTGGTCTTTTAGGTCTAGGAAGTTTATCATGGGCAGGACACCAAATTCACATTTCGTTACCAATTAACAAATTATTAGATGCTGGTGTTGATCCAAAAGAAATTCCTTTACCTCATGATTTCCTGTTAAACCGTCAAATGATGGCAGATCTTTACCCAAGTTTTGCTAAAGGTTTAGCACCTTTCTTCACTTTACAGTGGTCAGAATACAGTGATTTCTTAACGTTCAAAGGCGGATTGAACCCTGTAACAGGAGGTCTTTGGTTAAGCGACACTGCACACCACCACTTAGCAATTGCTGTATTATTCCTAGTAGCTGGTCATATGTACCGTACAAACTGGGGAATTGGTCACAGCATTAAAGAAATTCTTGAAGCGCACCGTGGACCATTCACAGGTGAAGGTCACGTTGGTCTTTACGAGATTTTAACAACTTCTTGGCATGCACAATTAGCTATTAACTTAGCTTTATTTGGTTCTTTATCAATTATTGTTGCTCACCACATGTATGCTATGCCTCCATACCCGTACTTAGCTACAGACTATGGAACTCAATTATCACTATTCACGCACCACATGTGGATTGGTGGTTTCTGTGTTGTTGGCGCTGGAGCTCACGCAGCTATTTTCATGGTACGTGACTACGATCCAACAAATAACTACAACAACTTATTAGACCGTGTGATTCGTCACCGTGATGCTATTATTTCACACTTAAACTGGGTATGTATTTTCTTAGGATTCCACAGTTTTGGTCTTTACATCCATAACGATACAATGAGTGCTCTGGGTAGACCACAGGATATGTTCTCAGACACAGCAATTCAACTTCAACCAGTATTTGCTCAGTGGATCCAAAATACACACTTTACTGCACCTCAACTAACTGCTCCAAATGCTTTAGCTGCTACTAGTTTAACTTGGGGTGGAGATGTTGTTGCTGTTGGTGGAAAAGTAGCTATGATGCCTATTTCATTAGGAACTGCTGACTTCATGGTTCACCACATTCASGCATTTAYTATTCACGTARCAGTTTTAATTCTGTTAAAAGGTGTGTTATTTGCACGTAGTTCTCGTTTAATTCCAGATAAAGCAAASTTAGGTTTCCGCTTCCCTTGTGACGGTCCTGGACGTGGAGGAACATGTCAAGTTTCAGCTTGGGACCACGTTTTCTTAGGCCTTTTCTGGATGTACAACTCTCTTTCTATTGTAATTTTCCACTTCTCATGGAAAATGCAAAGTGACGTATGGGGAACTGTAACAGCAAACGGAGTTTCTCACATTACAGGTGGGAACTTTGCTCAAAGTGCAAACACTATTAAGGGTTGGTTACGTGACTGGTCAGCAGACCCAATTCATGTTCGTCCTATCGCTCACGCAATCTGGGATCCGCATTTTGGTCAACCAGCAGTAGAAGCTTTTACTCGAGGTGGAGCTACTGGTCCAGTAAACATTTCAACATCAGGTGTGTATGAATGGTGGTACACAATCGGTATGAGAACAAACGCTGACCTTTACGTTGGTTCTGTTTTCTTAGGTTTATTATCAGCAGTCTTTTTATTTGCTGGTTGGTTACATTTACAACCAAGCTTCCAACCATCTTTATCATGGTTCAAAGATGCTGAATCTCGTTTAAACCACCACCTTTCAGGTTTATTTGGGGTAAGTTCATTAGCATGGACTGGTCACTTAGTTCACGTTGCAATTCCAGAATCTCGTGGAAAACACGTAGGTTGGGATAACTTCTTAACTCAACTTCCACACCCTCAAGGGTTAACTCCTTTCTGGACTGGAAACTGGGCAGCTTATGCTCAAAACCCAGATTCTGCAAGCCACATTTTTGGAACTTCAGAAGGTGCAGGTGATGCTATCCTAACATTCTTAGGTGGTTTCCACCCTCAGACTCAAAGTCTTTGGTTAACAGACATGGCGCATCACCACTTAGCTATTGCTGTAATTTTCATTATTGCTGGTCACATGTACCGTACAAACTTTGGAATTGGGCACCGTATGAAAGCAATTTTAGAAGCTCACACACCACCTGCTGGAGGTCTTGGCGCTGGACACAAAGGGCTTTTTGATACAGTAAATAACTCATTACACTTCCAATTAGGTTTAGCTCTTGCTTCTGTTGGAACAATCTGCTCTCTAGTTGCTCAGCATATGTACGCTTTACCTCCTTATGCTTTCTTAGCAAACGATTTCACAGCTATGGCAGCTTTATACACACACCACCAATATATTGCTGGTTTCATTATGTGTGGTGCTTTTGCGCATGGTGCTATTTTCTGGATTCGTGATTATGACCCAGAAGCAAATAAAGGAAACGTACTTGCACGTATGCTTGACCACAAAGAAGCTATTATTTCACATTTAAGTTGGGTTTCACTTTTCTTAGGATTCCACACATTAGGTCTTTATGTACATAACGATGTTATGCAAGCTTTTGGAACTCCAGAAAAACAAATTCTAATTGAGCCTGTTTTTGCACAATGGATTCAAGCTGCTCAAGGTAAAACTCTTTATGGTTTTGATTTCTTATTATCTTCAGCTTCAAGTCCTGCAACTGCAGCAAGCCAAAGTTTATGGTTACCTGGTTGGTTAGAAGCTATTAACAACAACCAAAACTCATTATTCTTAACAATTGGACCTGGAGACTTCTTAGTACACCACGCTATTGCTTTAGGTCTTCATACAACAACATTAATCTTAGTGAAAGGTGCCTTAGATGCTCGTGGATCTAAATTAATGCCAGATAAAAAAGATTTTGGTTACAGCTTCCCATGTGATGGTCCTGGACGTGGTGGTACTTGTGACATTTCTGCATACGACGCTTTCTACTTAGCTGTATTCTGGATGTTAAACACTATTGGATGGGTAACTTTCTACTGGCACTGGAAACACTTAACTTTATGGCAAGGAAACGTTTCTCAATTTGACGAATCATCAACATACTTAATGGGATGGTTACGTGATTATCTGTGGTTAAACTCATCACAGTTAATTAATGGTTACAACCCATTCGGTATGAACAGTTTATCTGTTTGGACATGGATTGGTGGAGAAGTAATTGACACTTTCCCATACTTTGTTTCAGGAGTTCTTCACTTAATTTCTTCAGCTGTTTTAGGATTTGGTGGGGTTTACCACTCATTAATTGGACCTGAAACATTAGAAGAATCTTTCCCATTCTTTGGTTACGTTTGGAAAGATAAGAATAAGATGACGAACATCCTAGGATACCACCTAATTATTTTAGGTCTAGGTGCTTGGTTACTTGTTTGGAAAGCAATGTACTTTGGTGGAGTATATGACACTTGGGCTCCAGGTGGGGGTGACGTACGTATTATTACAAACCCAACAACAAATGCTGCTGTAATCTTTGGTTACTTAGTAAAATCACCTTTTGGTGGTGACGGATGGATTTGTTCAGTAGATAATATGGAAGATATTATCGGTGGACATATCTGGATCGGAACACTAGAAATTTTAGGTGGTCTTTGGCACATTTATACAACTCCATGGCCTTGGGCTCGTCGTGCTTTCGTTTGGTCTGGTGAAGCTTACTTATCGTACAGTTTAGGTGCTATTTCAGTAATGGGATTCATTGCTTGTTGTTTCTCTTGGTTCAACAACACTGCATACCCAAGCGAATTCTTCGGACCAACAGGACCTGAAGCATCGCAATCTCAAGCCTTTACTTTCTTAGTTCGTGACCAACGTTTAGGTGCTAACGTTGCTTCTGCACAAGGTCCAACTGGTTTAGGTAAATACTTAATGAGATCACCTACAGGTGAAATTATCTTTGGAGGTGAAACAATGCGTTTCTGGGACTTCCGTGGTCCGTGGTTAGAGCCATTAAGAGGACCAAATGGTCTTGACTTAAACAAGTTAAAAAATGATATTCAACCATGGCAAGAACGTCGTGCTGCTGAATACATGACTCACGCTCCTTTAGGATCATTAAACTCAGTAGGAGGGGTAGCAACTGAAATTAACGCCGTAAACTTCGTTTCTCCACGTAGTTGGTTAGCTTGTTCACACTTCGTGTTAGGTTTCTTCTTCTTCGTTGGACACTTATGGCACGCAGGACGTGCTGCTGGTGTTAAAGACTACCGTTTAACTTACTACACTCCAGATTACGTTGTTAAAGATACAGATATTTTAGCTGCATTCCGTATGACTCCACAACCAGGTGTTCCACCTGAAGAGTGTGGTGCTGCTGTAGCTGCTGAGTCTTCTACTGGTACTTGGACAACTGTATGGACTGATGGTTTAACTAGCTTAGACCGTTACAAAGGACGTTGTTATGACATCGAGCCTGTACCTGGTGAAGAAAACCAGTACATCGCTTATGTTGCTTACCCAATTGACTTATTCGAAGAAGGTTCAGTAACAAACTTATTCACTTCAATCGTTGGAAACGTATTTGGTTTCAAAGCATTACGTGCTCTACGTCTTGAAGACCTTCGTATTCCTCCAGCTTATGTTAAAACATTCGCTGGACCTCCACACGGGATTCAGGTTGAACGTGACAAACTAAACAAATATGGACGTGGTCTTCTTGGTTGTACGATTAAGCCAAAACTAGGTCTTTCAGCTAAAAACTACGGACGTGCTTGTTACGAGTGTTTACGTGGTGGTTTAGACTTCACAAAAGATGACGAAAACGTAAACTCACAACCATTCATGCGTTGGAGAGACCGTTTCTTATTCGTTGCTGAAGCTATTTACAAATCACAAGCAGAAACTGGTGAGATTAAAGGTCACTACTTAAACGCAACAGCAGCTACATGTGAAGAAATGTTAAAACGTGCTGAGTGTGCTAGAGACTTCGGTGTACCTATTATTATGCACGACTACTTAACTGGTGGTTTCACAGCTAACACTTCATTATCTGCTTACTGTCGTGATAACGGTTTATTATTACACATTCACCGTGCAATGCACGCTGTAATTGACCGTCAAAGAAACCACGGTATTCACTTCCGTGTTCTAGCTAAAGCTTTACGTTTATCTGGTGGTGACCACCTTCACTCAGGTACTGTAGTAGGTAAATTAGAAGGTGAGCGTGAAGTAACTTTAGGTTTCGTAGACTTAATGCGTGACGACTACATTGAAAAAGACCGCAGCCGTGGTATTTACTTCACTCAAGACTGGTGTTCAATGGGTGGTACAATGCCAGTTGCTTCTGGTGGTATTCACGTATGGCAC--------
