# Supplementary material for: On simulated annealing phase transitions in phylogeny reconstruction
Source: Mol Phylogenet Evol. 2016 Aug;101:46–55. doi: 10.1016/j.ympev.2016.05.001 (PMC4912009; doi:10.1016/j.ympev.2016.05.001)
Supplement: Supplementary data 3 [file mmc3.zip › matrices/StarBEASTFLORES-RODRIGEZrun1.phy]

5 5456
AlAT001   ---------- CAGAGTATAC TGTGACATGG AAACAGACAA TGGAGGTTAG
          TGTGAAATAA CTATGTTGTT ATAATATTGG TTTACCAATG CTACCAAAAA
          ATCAAATTAG TAATTTGTAT TTTATACAAA GAAATATGAA ATTTTATCTT
          TTGTAATTAC TTGATAATTA AATCTGATTG ACTTGTTCAG AGAAGTCTTG
          TTGAGGTCAT CTGCTGATGC AGAATAGGAT ACTTCTATAG TGAAACTGGA
          AATAAATTGT GTATGTATCT CACTATGACC ATCATGGATG GTGCATAGGT
          GGGCAGAGAA CGACAGCCTG GCTCATTTCT TATCCTGTCA CTTGACAAAA
          GACCAGGGCT GTCCTTCAAG TTCTGCTTTT TCCACCTTTC CTTATGAAGC
          AAGGTTCTGC TTAAGTGTGA GCAAAAGGGG CAAAGCTGAG CTCAAAAGCA
          GTGAAAGGAC ATGCTGCAAG GAAGCCATAT GCTCCTCTGC TCCTGAGGTG
          AAGTTAAAAG GGCTGTATCT TAGTGTCAGA TGCTCCTTTT GTACTGGTAA
          TTTAATCTAA ATACTCTTGC TTCTGCAGGC TGGACTCTGA TTCAGATCGC
          CCAGACTTC- CACAGGTTAG AAACTGCTCT GTTTTCTGGC TCCTTGCTTT
          ATGCCCTGTC CTATTTTATT GCGACAATTG TCTGTTTTTC ACAGAAACTA
          AGAAATAGTC AAGGGATTCC TTGTCTTTTG CTTTGGTCTG CACAGCTGTC
          TGATTTTGAG GCCCAATGGA GTGAGACAGC TGGCTCTTCA GGTGTGAAAA
          CTTGGATGTA GGTATAGATT GGCTCTCAGT TGACCTCTAG CTGGTGCAGA
          TTCTTTCAGT TTTGTTCAAT GGAGCTTTGA GAAGGCCTTC CAGACTGAAG
          GATATTCTGA ATTGTAGCTA TGGAGATAAT GTGGATGTTG TGTGTGTAAG
          -CCTGTTTGC AGTTTTTTTC TGTTCAGTCA GTTGTTTTAC AGTGTGAATC
          AGGACCCTTA GAAACCCTCT GTGGTAACCA CGAAGCACAC AGTTAATTTT
          CTGTGCAAGA AAATTAGGAT CTTACTCTGT GTCCAGGAAA GTCAAGAATA
          TTTCTGGTTT TCTCTACTGT AAAATTTTAT CTTGTAACTT GTGTTTGGGT
          CTGCATGATT ATTCAAAAAT CTTAGTAGAT TTGGAAGGAT GTAGCACATT
          ATGAAAACAA AGTTGGAAGA TGGGTGAAGA GTAGATGAAT AGTCTGCTTT
          GTTTTGTATC AGTTCCAGTA TCTCTTCACA TGA-TTTTTT TAACTTGCTT
          CTAGCATGTG AAAAGACAAA TTAAAAAATA ATTTATAATG CTTAGATGCT
          TTAGTTACAT TGGGTTTTTC AATAACTTTA GTACTTTTGA TAGCCATACC
          TGTGAGCTCA CAGTGTCTAA AATTAGAAGT GTTTCTTTTC TTCTGCTCTT
          CCCATTCTCA AGTGTTTTCA ATAATTTCTG CAAATAACAA TATGCAGACT
          TAGCATTGAT TCAACAGCAG AGGTAAGCAT ACCTATGGCT TACCTGGCTT
          CAACTTATCA GGCAATGCCC AACCACTCTC TG-TTATC-T ACTGGTTGTA
          CCACCATCCA CCACCAGTCT TCTTTGGAGC ACTGTTTGCN TGGGTCTGCA
          GTTAACCTGA TGAGGGGAAA AAAATAAAAA GGCATTGAGA GTGACATCTG
          TAATATAGGC TAGCAGATCA ACAGAGTACA TATACCTGCC TGTGCACTGA
          AATTTTCAAA CCATAATAAA CAATTTAAGT CCTCTCTGAA CTTTCTATAA
          GGGATTGACC ATCACGAGCA CTACACAGTG CACTCAGAAG ATAAAGCAGC
          TAAGAAAAAT CAAAATTTAA TTGCACCTCT TGGGGAATAT NATTTTNGTT
          TACTGATTGA TAACTGTGAT TATTTGCAGT TCATAATGAT AAGTACAATA
          TCAATGNAAT TTAAAGATAG AAAGCAATGA GAAATGTATG TCTTCCCCAA
          CCTAAACAAT TCCTTTATTC ATGAATATGT AATCAGGTAT TAAGCACAGG
          TTAGAGACAC AGTGCTCTAT TATATACTTT ACAACTGAGC TCCTGTCTTC
          TGANNNNNNN NNNNNNNNNN NCNNNNNTNN NNANNNNNNN NNNNTNNNNN
          NNNNNNNNNN NNNN-NNNNT TATNNNNTNA NNNNNNANNT NCCNNTNNTN
          CTNNTTNNNN TCNNCANNNC TGCTGNNNNN NNNNNNNNAN NANNANNNTN
          NNNCNNNNNN NNNNNNNNNT TTTTTTTTTT TTTTTTTTTT TTGTTGTTGG
          TAAGTCATTC ATGGAAGCAA TAAAATTCAG NATATTTGCT TCTTACTTGG
          TTGTAGACTG TCACTAACCT AATATATAGT TTTACCTGGC TTTTGGCTAT
          GCCAAGAGAA CTCCATAGAC ATTTAGCTGG TAACTTGCAG GGACATAACA
          TATTTTGACA TGCTACAAAA TGCTGTGAAA ACTAATGGCA AATTACAGAA
          ATATTATATA TCCAGCTCTA TTTTTATTTT AAATGTCTAG TGCAAGTACA
          TA-CCATCCA TCATTGTCTC TGTCATAAGT ATTCATGGGT CAAAGGAGAA
          ACAGTTGTAA AGGTGAGTAT GAATGGTTTT CAGTAATACT AAATATTTGC
          TAAAGGTACT GTGTTAAATA TTAGCATTAG TTATAGTATT TGTAAATTCT
          AGTAGCTAGA AAGGAAGCAT TTGGAAAATC CAGGGCTCAT CTCATAAATA
          TCTTCATTTG CAGTGATTCT ACATGTGAAT GAAATGTTCT CTGTGTATCT
          ATATTTTATG TGATATATGC TTGTCACTCC TAAGTATGGA CAAATACTGA
          GGAAAGCACT TGTGAGTGTT CTCTTAAATA GGAGCTCTTT CAAGCTATAA
          CTCACTGATC TGCAAAAATA GCAGTGGGTG AATGTGTCAT GTCATGAGCA
          GGAAGAGCTG GCCCCAAATC CTTGAGTTAT AGGACATGTA TGGCGCTCAT
          GCATGTAAGC CCAAATTTTG TAAACAGATT TTTGATGCTG TTTGTGTGCA
          GCCTGCATGT AGAGTCCTCA CCTCAATGGC TCCTTCCTCC GGCAGGAGAC
          TGCTCGCATT GCTGTCCTCG ATTCTGGGAA TTTGAGGATC CACA---CCA
          GGGCCCTGAT AATGACTTCA GAAATGAACT ATGAGGAAGG AAAGAGAGAA
          AGAAAAACTG AAGGGACACT CAAGGTTTAT TTTCAGAAAA GCCAGACTAA
          GAAATAGGTT GCAGAGCCTG GAAATATCTC TGAGCTAATT CAGTAGGCCT
          TCCTGCTGCC TCTGGAGAGA CAGTGAGGTC TAGTATGCAA GGAGTGTGGG
          CTAGGCAGAA GCACT-GGCT CTATTCCTAG CTCTGACGCT GATCTGCTTC
          ATGACCTTGA GTAGACCATG GCCCTTTCCA CTTTTTGCCA GCCTCATCCA
          TTAAGACTGC AAATTCATGC CCTGTGTTTG TATAACACTT ACTTTTATGG
          GTCTTGGTCT CCAATGGATC CTCCAGGGCT TACTCTAAAA TTGTATGTCC
          CTTGTGTCCA GTCACTGACA GTCCTTATGT AATACAGTTT CCCAGGCATG
          CATAGGCTGC ATGGGCTGGT TTGTTGTTGT CAAGGGTTGG TCAGACTGCA
          TGTGGTGTTT GGAATGAGAA ATCTAAACTT GGATATTCAC ATACCATTTG
          CATACCATGA GCCCTTTCTG TGCCTCCTCC TGCTTGAACA CACAGACCCT
          GGACTTGAGG GAGAGCTCAC TGAAGTCCAA CTAGTCATCA ACAAATGAAA
          GCCCAACTCT CACACAGCTG TCTTACACAC ATTCACTACA CATCAGACAC
          TGAGACTCTC TGCCCTTTTC CATACCTCCA GATAGCAAGC TCAATCTTCA
          TTATCAGCCT GCTTCTAGGA ACAACCATCA CCATTTCGAG CAACCACTGA
          GTCATAGCCT GAATAGGCCT CGAAATTAAT ACACTAGCCA TCCTTCCACT
          AATTTCAAAA TCTCACCACC CACGGGCTAT TGAAGCAGCC ACTAAGTACT
          TCCTCACTCA AGCAACCGCC TCTACCCTAG TCTTATTCTC TAGCATGACC
          AACGCATGAC ACACTGGACA ATGAGACATC ACCCAACTCA CTCACCCAAC
          ATCCTCCTTA ATTCTAACTT CCGCAGTAGC AATAAAATTA GGACTAGTGC
          CATTCCACTT CTGATTCCCA GAAGTACTCC AAGGCTCCCC CCTCATCACC
          GGCCTCCTCC TATCCACCCT CATAAAACTC CCCCCAATCA CACTACTCTA
          CATAACTTCT CCCTCACTCA ACCCCGCCCT CTTAACCACC CTAGCCATCT
          TCTCAGCAGC CCTCGGAGGA TGAATGGGCC TTAACCAAAC ACAGGTACGA
          AAAATCTTAG CCTTTTCCTC TATCTCCCAC TTAGGTTGGA TAGCAATCAT
          CATCATCTAC AACCCCAAAC TCACCCTCCT CAACTTCTAC CTGTATGCCA
          TAATAACCAC AACTGTATTC CTCACCCTGA ACACAATCAA AGTATTTAAA
          CTATCCACTT TAATAACCAC ATGAACCAAA ACTCCATCCC TAAACACAAT
          ACTACTTCTA ACCCTACTCT CCCTAGCAGG ACTCCCCCCT CTCACAGGAT
          TCCTGCCTAA ATGACTTATC ATCCAGGAAC TAACTAAACA AGACATAGCC
          CCAGCAGCTA CCCTCATTTC CCTCCTCTCA CTACTAAGCC TATTCTTCTA
          CCTACGCCTC GCATACTGCA CAGCTATCAC ACTTCCCCCA CATACTACGA
          ACCACATAAA ACAATGACGC ACTGACAAAC CAACTAACAT CACAATCGCC
          GTACTAACCA CCATATCCAT CACACTCCTC CCGATCTCTC CTATAATCCT
          CGCCACCATC TCTTACACAG TGGTGGGACA CTGGAGGTGT CATGCAGTTG
          TTTATCATGT TTCTTTACAG TTAGCCTTTA TACAGAATGC AGACCCTCAG
          GGGTCTGTGT GCAGCAGGTC TCTGCCCAGC GGTCTCCAAT CCCACGGAGA
          CAGATTGTTG TGACCTTAGA CAGGAGAAGC TCAGTTCCAT GTGGGATGAT
          TCCCAGATGC ATTTGCCCCA TAGTTAGCGC AAAATTATCA CCTTCACTTT
          GTTCATCTAC TCAGAGTCTC CTCTGTAGGA CCTGGAGAAA AGCACTTGAG
          TAGTCCTCCA GGGAAGCCAT TAGC------ TGTATGAGCA AGTCCTGCCA
          TGTCCAGGCA TCCTGCAATA ACTGCGATTT CAGTTACAGC ATAAGCTACT
          ATTGATCTGA TTTAGTTGAG AATTTCTGTG ACTCAGACAT GCCTTTCTGT
          AAAAGATGAT GCCCAGGGAG CAAGCAACTG GATTACTTTT ATTCCCAGTG
          TTGTCTTTGT TATGACCGAT GTGTTTGTAT TTTATTTCCC AGGAATGTGC
          AGGATA
AsCh002   TCGCCATA-C CAGAGTATAC TGTGACATGG AAACAGACAA TGGAGGTTA-
          -GTGAAATAA CTATTTTGTT ATAATATTGA TTTACCAATG CTACCAAAAC
          ATCAAATTAG TAATTTGTAT TTTATACAAA GAAATATGAA ATNTTATCTT
          TTGTAATTAC TTGATAATTA AATCTGATTG ACTTGTTCAG AGAAGTCTTG
          TTGAGGTCAT CTGCTGATGC AGAATAGGAT ACTTCTATAG TGAAACTGGA
          AATAAATTGT GTATGCATCT TACTATGACC ATCATGGATG GTGCATACGT
          GGGCAGAGAA GGACAGCCTG ACTCATTTCT TATCCTGTCA CTTGACAAAA
          GACCAGGGCT GTCCTTCAAG TTCTGCTTTT TCCACCTTTC ----------
          ---------C TTAAGTGTGA GCAAAAGGGG CAAAGCTGAG CTCAAAAGCA
          GTGAAGGGAC CTGCTGCAAG GAAACAATAT GCTCCTCTGC TCCTGAGGTG
          AAGTTAAAAG GGCTGTATCT TAGTGTCAGA TGCTCCTTTT GTACTGGTAA
          TTTAATCTCA ATACTCTTGC TTCTGCAGGC TGGACTCTGA TTCAGATCGC
          CCGGACTC-- CACAGGTTAG AAACGACTCT GTTTTCTGGC TCCTTGCTTT
          ATGCCCTGTC CTATTTTATT GCGACAATTG TCTGTTTTTC ACAGAAACTA
          AGAAATAGTC AAGGGATTCC TTGTCTTTTG CTTTGGTCTG CACAGCTGTC
          TTATTTTAAG GCCCAATGGA GTGAGACAGC TGGCTCTTCA GGTGTGAAAA
          CTTGGATGTA GGTATAGATT GGCTCTCAGC TGACCTCCAG CTGGTGCAGA
          TTCTTTCAGT TTTGTTCGAT GGAGCTTTGA GAAGGCCTTC CAGACTGAAG
          GATACACTGA ATTGTAGCTG TGGAGATAAT GTGGATATTG TGTGTGTAAG
          CCCTGTTTGC AGTTTTTTTC TGTTCAGTCA GTTGTTTTAC GGTGTGAATC
          AGGACCCTTA GAAACCCTCT GTGGTAACCA CAAAGCACAC AGTTAATTTT
          CTGTGCAAGA AAATTAGGAT CTTACTCTGT GTCCAGGGAA GTCAAGAATA
          TTTCTGGTTT TCTCTNCTGT AAAATTTTAT CTTGTGACTT GTGTTTGGGT
          CTGCATGATT ATTCAAAAAT CTTAGTAGAT TTGGAAGGAT GTAGCACATT
          ATGAAAACAA AGTTGGAAGA TNGGTGAGGA GTAGATGAAT AGTCTGCTTT
          GTTTTGTATC AATTCCAGTA TCTCTTCACA TGA--TTTNT TAACCTGCTT
          CTAGCATGTG AAAAGACAAA TTAAAAAATA ATTTATAATG CTTAGATGCT
          TTAGTTACAT TGGGTTTTTC AATAACTTTA GTACTTTTGA TAGCCATACC
          TGTGAGCTGG CAGTGTCTAA AACTAGAAGT GTTTCTTTTC TTCTGCTCTT
          CCCATTCTCA AGTGTTTTCA ATAATTTCTG CAAATAAAAA TATGCAGACT
          TAGCATTGAT TCAACAGCAG AGGTAAGCAT ACCTGTGGCT TACCTGGCTT
          CAACTTATCA GGCAGTGCCC AACCACTCTC TGTTAATC-T ACTGGTTGTA
          CCACCATCCA CCACC-GTCT TGTTTGGAGC ACTGCTTTCT TGGATCTTGA
          GTTAACCTGA CGAGGGGAAA AAAATAAAAA GGCATTGAGA GTGACATTTG
          TAATATAGGC TAGCAGATCA ACAGAGTACA TATACCTTCC TGTGCACTGA
          AATTTTCAAA CCATAATAAA CAATTTAAGT CCTCTCTGAA CTTTCTATAA
          AGGATTGACC ATCACAAGCA CTACATAGTG CACTCAGAAG ATAAAGCAGG
          TAAGAAAAAT CAAAATTTAA TTGCACCTCT TGGGGAATAT AATTTTAGTT
          TACTGATTGA TAACTGTGGT TATTTGCAGT TCATAATGAT AAGTACAATA
          TCAATGAAAT TCAAAGATAG AAAGCAATGA GAAATGTATG TCTTCCCCAA
          CCTAAACAAT TCCTTTATTC ATGAATATGT AATCAGGTAT TAAGCACAGG
          TTAGAGATAC AGTGGTCTAT TATATCCTTT ACAACTGAGC TCCTGTCTTC
          TGAGTAGGCA GAACATTGCT TTTTAAATGG ACATGCTATC TGCCTTTTTC
          TTCAGGATCC ATTATATTTT TATGGAGTAA GTACCAATAT TCCAATATTC
          CTGCTTAGTG TGCTCAGGAC TGCTGCTGTC AGTCTCTGAC TATGAATATA
          TTGCATCCAG ATTTGCTACT TTTTTTTTTT TTTTTTTTTT TTTTTGCCGG
          TAAGTCATTC ATGGAAGCAA TAAAATTCAG CATGTTTGCT TCTTACTTGG
          TTGTAGACTG TCACTAACCT AATATATAGT TTTACCTGGC TTTTGGCTAT
          GCCAAGAGAA CTCCATAGAC ATTTAGCTGG TAACTTGCAG AGACATAACA
          TATTTTGACA TACTACAAAA TGCTGTGAAA ACTAATGGCA AATTACAGAA
          ATATTATATA TCCAGCTCTA TTTTTATTTT AAATGTCTAG TGGAAGTACA
          TA-CCATCCA TCATTGTCTC TGTCATAAGT ATTCATGGGT CAAAGGGGAA
          ACAGTTGTAA AGGTGAGTAT GAATGGTTTT CAGTAATACT AAATATTTGC
          TAAAGGTACT GTGTTAAATA TTAGCATTGG TTANAGTATT TGTAAATTCT
          AGTAGCTAGA AAGCAAGCAT TTGGAAAATC CAGGGCTCAT CTCATAAACA
          TCTTCATTTN CAGTGATTCT ACATATGAAC GAAATGTTCT TTGTGTATTT
          ATATGTTATG TGATATATGC TTGTCGCTGC TAAGTATGGA CAAATACTGA
          GGAAAGCACT TGTGAGTGTT CTCTTAAATA GGAGCTCTTT CAAGCTATAA
          TTCACTCATC TGCAAAAATA GCAATGGGTG AATGTGTCAT GTCATGAGCA
          GGAAGAGCTG GCCCCAAATC CTTGAGTTAT AGGATATGTA TGGTGCTCAT
          GCATGTAAGC CCAAATTTTG TAAACAGATT TTTGAAGCTG TTTGTGTGCA
          GCCTGCATGT AGAGTCCTCA CCTCAATGGC TCCTTCCTCC GGCAGGAGAC
          TGCTCGCATT GCTGTCCTCG ATTCTGGGAA TTTGAGGATC CACATTGCAA
          GGACCCTGAT AATGACTTCA GAAATGAACT ATGAGGAAGG AGAGAGAGAA
          AGAAAAACTG AAGGGACACT CAAGGTTTAT TTTCAGAAAA GCCAGACTAA
          GAAATAGGTT GCAGAGCCTG GAAATATCTC TGAGCTAATT CAGTAGGCCT
          TCCTGCAGCC TCTGGAGAGA CAGTGAGGTC TAGTATGCAA GGAGTCTGGG
          CTAGGCAGAA GCACTGGGCA CTATTCCTAG CTCTGACGCT GATCTGCTTC
          ATGACCTTGA GTAGACCATG GCCCTTTCCA CTTTTTGTAG GCCTCATCCA
          TTAAGACTGC AAATTCATGC CCTGTGTTTG TATAACACTT ACTTTTATGG
          GTCTTGGTCT CCAATGGATC CTCCAGGGCT TACTCTAAAA TTGTATGTCC
          CTTGTGTCCA GTCACTGACA GTCCTTATGT AATACAGTTT CCCAGGCATG
          CATAGGCTGC ATGGGCTGGT TTATTGTTGT CAAGGGTTGG TCAGACTCCG
          TGTGGTGTTT GGAATGGGAA ATCTAAACTT GGATATTCAC ATACCATTTG
          CATACCATGA GCCCTTTCTG TGCCTCCTTC TGCTTGAACA CACAGACCCT
          GGACTTGAGG GAGAGCTCAC TGAAGTCCAA CTAGTCATCA ATAAATGAAA
          GCCCAACTCT CACACAGCTG TCTTACATAC ATTCACTACA CATCAGACAC
          TGAGA--CTC TGCCCTTTTC CATACCTCCA GATAAGCAAC CTAATCTTCA
          TCTTAAGCTT ACTCCTGGGA ACAACCATCA CTATCTCAAG CAACCACTGA
          GTCATAGCCT GAACAGGCCT TGAAATTAAC ACACTTGCCA TCCTCCCATT
          AATTTCAAAA TCCCACCACC CACGAGCCAT TGAAGCTGCC ACTAAATATT
          TCCTCACCCA AGCAGCTGCT TCTACCCTAA TCCTATTCTC TAGCATAACC
          AACGCATGAT GCACTGGACA GTGGGATATC ACCCAACTTA CTCACCCAAC
          ATCCTGCCTG ATTCTAACCT CAGCAGTAGC AATAAAACTA GGACTAGTAC
          CATTCCACTT CTGATTCCCA GAAGTGCTCC AAGGCTCTCC CCTCATCACC
          GGACTCCTCC TGTCCACCCT CATAAAACTC CCCCCAATCA CACTACTCTA
          CATAACCTCC CCCTCATTAA ACCCCACACT CCTAACTACT CTGGCTATCC
          TCTCAACTGC CCTTGGCGGA TGAATAGGCC TCAACCAAAC ACAAATCCGA
          AAAGTCCTAG CCTTTTCTTC TATCTCCCAC TTAGGCTGAA TAGCAATCAT
          CATCATTTAC AACCCCAAAC TCACTCTCCT TAACTTCTAC CTGTACACCA
          TGATGACTGC AGCTGTATTC CTCATCTTAA ATGCAATCAA AGCACTAAAG
          TTATCTACTC TAATAACCAC ATGAGCTAAA ACTCCACCTC TAAACGCAAT
          GTTGCTCCTA ACCCTGCTCT CCCTAGCAGG CCTCCCTCCT CTAACAGGAT
          TCCTACCCAA ATGACTCATC ATCCAAGAAC TAACTAAACA AGACATAGCC
          CCAGCAGCTG CACTTATCTC CCTACTCTCA CTACTGAGCC TATTCTTCTA
          CCTGCGCCTT GCATACTGCA CAGCTATTAC ACTTCCTCCA CACACTACGA
          ACCACATAAA ACAATGACGT ATTAGCAAAC CAGCTAATAT CACAATCGCC
          ATACTAACTA CTATATCCGC CATACTCCTC CCCATCTCCC CTATAATCCT
          TACCATTATT TCTTACACAG TGGTGGGACA CTGGAGGTGT CATGCAGTTG
          TTGATCATGT TTCTTTACAG TTAGCCTTTA TACAGAATGC AGACCCTCAG
          GGGTCTGTGT GCAGCAGGTC TCTGCCCAGC GGTCTCCAAT CCCACAGAGA
          CAGATTGTTG TCACCTTAGA CAGTAAAAGC TCAGTTCCAT GTGGGATGAT
          TCCCAGATGC ATTTGCCCCA TAGTTAGAGC AAAATTATCA CCTTCACTTT
          GTTCACCTAC TCAGGGTCTC CTCTGTAGGA CCTGGAAAAA AGCGCTTGAA
          TAGTCCTCCA GGGAAGCCAT TAGCTTTGTC TATGTGAGCA AGTCCTGCCA
          TGTCCAAGCA TCCTGCAANA ACTGTAATTT CAGTTACAGC ATAAGCTACT
          ATTGATCTGA TTTACTTGAG AATTTTTGTG ACTCAGATCT ACCTTTCTGT
          GAAGGATGAT TTTCAGGGAG CAAGCAACTG GATTACTTTT ATTCCCAGCA
          TTGCCTTTGT TATGACCNAT GTGTTTCTAT TTTATTTCCC AGGAATGTGC
          AGGATA
BTor003   ---------- ---------- ---------- ---------- ----------
          ---------A CTATGTTGTT ATAATATTGA TTTACCAATG CTACCAAAAC
          ATCAAATTAG TAATTTGTAT TTTATACAAA GAAATATGAA ATTTTATCTT
          TTGTAATTAC TTGATAATTA AATCTGATTG ACTTGTTCAG AGAAGTCTTG
          TTGAGGTCAT CTGCTGATGC AGAATAGGAT ACTTCTATAG TGAAACTGGA
          AATAAATTGT GTATGTATCT TACTATGACC ATCATGGATG GTGCATACAT
          GGGCAGAGAA GGACAGCCTG GCTCATTTCT TATCCTGTCA CTTGACAAAA
          GACCAGGGCT GTCCTTCAAG TTCTGCTTTT TCCACCTTTC CTTATGAAGC
          AAGGTTCTAC TTAAGTGTGA GCAAAAGGGG CAAAGCTGAG CTCAAAAGCA
          GTGAACGGNC CTGCTGCAAG GAAGCCATAT GCTCCTCTGC CCCTGAGGTG
          AAGTTANAAG GGCTGTATCT TAGTGTCAGA TGCTCCTTTT GTACTGGTAA
          TTTAATCTAA ATACTCTTGC TTCTGCAGGC TGGACTCTGA TTCAGATCGC
          CCGGACTTCA CACAGGTTAG AAACGACTCT GTTTTCTGGC TCCTTGCTTT
          ATGCCCTGTC CTATTTTATT GCGACAATTG TCTGTTTTTC GCAGAAACTA
          AGAAATAGTC AAGGGATTCC TTGTCTTTTG CTTTGGTCTG CACAGCTGTC
          TTATTTTAAG GCCCAATGGA GTGAGACAGC TGGCTCTTCA GGTGTGAAAA
          CTTGGATGTA GGTATAGATT GGCTCTCAGT TGACCTCCAG CTGGTACAGA
          TTCTTTCAGT TTTGTTTGAT GGAGCTTTGA GAAGGCCTTC CAGACTGAAG
          GATACACTGA ATTGTAGCTG TGGAGATAAT GTGGATATTG TGTGTGTAAG
          CCCTGTTTGC AGTTTTTTTC TGTTCAGTCA GTTGTTTTAC GGTGTGAATC
          AGGACCCTTA GAAACCCTCT GTGGTAACCA CAAAGCACAC AGTTAATTTT
          CTGTGCAAGA AAATTAGGAT CTTACTCTGT GTCCAGGAAA GTCAAGAATA
          TTTCTGGTTT TCTCTACTGT AAAATTTTAT CTTGTAACCT GTGTTTGAGT
          CTGCATGATT ATTCAAAAAT CTTAGTAGAT TTGGAAGGAT GTAGCACATT
          ATGAAAACAA AGTTGGAAGA TGGGTGAGGA GTAGATGAAT AGTCTGCTTT
          GTTTTGTGTC AGTTCCAGTA TCTCTTCGCA TGA-TTTTTT GTACCTGCTT
          CTAGCATGTG AAAAGACAAA TTAAAAAATA ATTTATAATG CTTAGATGCT
          TTAGTTACAT TGGGTTTTTC AATAACTTTA GTACTTTTGA TAGCCATACC
          TGTGAGCTGG CAGTGTTTAA AATTAGAAGT GTTTCTTTTC TTCTGCTCTT
          CCCATTCTCA AGTGTTTTCA ATAATTTCTG CAAATAACGA TATGCAGACT
          TAGCATTGAT TCAACAGCAG AGGTAAGCAT ACCTGTGGCT TACCTGGCTT
          CAACTTATCA GGCAGTGCCC AACCACTCTC TGTTTATCTT ACTGGTTGTA
          CCACCATCCA CCACC-GTCT TCTTTGGAGC ACTGCTTNNT --GGACTTGA
          GTTAACCTGA TGNGGGGAAA AAAATAAAAA GGCATTGAGA GTGACATCTG
          TAATATAGGC TAGCAGATCA ACAGAGTACA TATACCTTCC TGTGCACTGA
          AATTTTCAAA CCATAATAAA CAATTTAAGT CCTCTCTGAA CTTTCTATAA
          AGGATTGACC ATCACAAGCA CTACATAGTG CACTCANAAG ATAAAGCAGG
          TAAGAAAAAT CAAAATTTAA TTGCACCTCT TGGGGAATAT CATTTTAGTT
          TACTGATTGA TAACTGTGGT TATTTGCAGT TCATAATGAT AAGTACAATA
          TCAATGAAAT TTAAAGATAG AAAGCAATGN GAAATGTATG TCTTCCCCAG
          CCTAAANAAT TCCTTTATTC ATGAATATGT AATCAGGTAT TAAGCACAGG
          TTAGAGATAC AGTGCTCTAT TATATACTTT ACAACTGAGC TCCTGTCTTC
          TGAGTAGGCA GAACATTGCT TTTTAAATGG ACATGCTATC TGCCTTTTTC
          TTCAGGATCC ATTATACTTT TATGGAGTAA GTACCAATAT TCCAATATTC
          CTGCTTAGTG TCCTCAGGAC TGCTGCTGTC AGTCTCTGAC TATGAATATA
          TTGCCCCCCG ATTT------ -TTTTTTTTT TTTTTTTTTT TTTTTGCTGG
          TAAGTCATTC ATGGAAGCAA TAAAATTCAG CATGTTTGCT TCTTACTTGG
          TTGTAGACTG TCACTAACCT AATATATAGT TTTACCTGGC TTTTGGCTAT
          GCCAAGAGAA CTCCATAGAC ATTTAGCTGG TAACTTGCAG GGACACAACA
          TATTTTGACA TGCTACAAAA TGCTGTGAAA ACTAATGGTA AATTACAGAA
          ATATTATATA TCCAGCTCTA TTTTTATTTT AAATGTCTAG TGCAACTACA
          TACCCATCCA TCATTGTCTC TGTCATAAGT ATTCATGGGT CAAAGGAGAA
          ACAGTTGTGA AGGTGAGTAT GAATGGTTTT CAGTAACACT AAATATTTGC
          TAAAGGTACT GTATTAAATA TTAGCATTAG TTATAGTATT TGTAAATTCT
          AGTAGCTAGA AAGGAAGCAT TTGGAAAATC CAGGGCTCAT CTCATAAATA
          TCTTCATTTG CAGTGATTCT ACATGTGAAT GAAATGTTCN CTGTGTTTCT
          ATATGTTATG TGATATATGC TCGTCGCTGC TAAGTATGGA CAAATACTGA
          GGAAAGCACT TGTGAGTGTT CTCTTAAATA GGAGCTCTTT CAAGCTATAA
          TTCACTCATC TGCAAAAATA GCAATGGGTG AATGTGTCAT GTCATGAGCA
          GGAAGAGCTG GCCCCAAATC CTTGAGTTAT AGGATATGTA TGGTGCTCAT
          GCATGTAAGC CCAAATTTTG TAAACAGATT TTTGATGCTG TTTGTGTGCA
          GCCTGCATGT AGAGTCCTCA CCTCAATGGC TCCTTCCTTC GGCAGGAGAC
          TGCTCGCATT GCTGTCCTCG ATTCTGGGAA TTTGAGGATC CACA------
          ----CCTGAT AATGACTTCA GAAATGAACT ATGAGGAAGG AAAGAGAGAA
          AGAAAAACTG AAGGGACACT CAAGGTTTAT TTTCAGAAAA GCCAGACTAA
          GAAATAGGTT GCAGAGCCTG GAAATATCTC TGAGCTAATT CAGTAGGCCT
          TCCTGCAGCC TCTGGAGAGA CAGTGAGGTC TAGTATGCAA GGAGTCTGGG
          CTAGGCAGAA GCACTGGGCT CTATTCCTAG CTCTGACGCT GATCTGCTTC
          ATGACCTTGA GTAGACCATG GCCCTTTCCA CTTTTTGTAG GCCTCATCCA
          TTAAGACTGC AAATTCATGC CCTGTGTTTG TATAACACTT ACTTTTATGG
          GTCTTGGTCT CCAATGGATC CTCCAGGGCT TACTCTAAAA TTGTATGTCC
          CTTGTGTCCA GTCACTGACA GTCCTTATGT AATACAGTTT CCCAGGCATG
          CATAGGCTGC ATGGGCTGGT TTATTGTTGT CAAGGGTTGG TCAGACTGCG
          TGTGGTGTTT GGAATGGGAA ATCTAAACTT GGATATTCAC ATATCATTTG
          CATACCATGA GCCCTTTCTG TGCCTCCTCC TGCTTGAACA CACAGACCCT
          GGACTTGAGG GAGAGCTCAC TGAAGTCCAA CTAGTCATCA ATAAATGAAA
          GCCCAACTCT CACACAGCTG TCTTACACAC ATTCACTACA CATCAGACAC
          TGAGA--CTC TGCCCTTTTC CATACCTCCA GATAGCGAAC TTAGTTTTCA
          TCATCAGCCT ACTCCTAGGG ACAACCATCG CCATTTCAAG CAACCACTGA
          GTCTTGGCTT GAGCGGGTCT CGAAATTAAC ACACTTGCCA TCCTCCCATT
          AATTTCAAAA TCTCACCACC CACGAGCCAT CGAAGCTGCC ACTAAATACT
          TCCTCACCCA AGCAGCTGCC TCCGCCCTAG TCTTATTCTC CAGCATAACC
          AACGCATGGT GAACCGGACA ATGAGACATC ACCCAACTCA CTCACCCAAC
          GTCCTGCCTA ATCCTAACCT CAGCAGTAGC AATAAAACTC GGACTAGTAC
          CATTCCACTT CTGATTCCCA GAAGTACTTC AAGGCTCCCC CCTCATCACC
          GGCCTCCTCC TATCCACACT CATAAAACTC CCCCCAATCG CATTACTCTA
          CATAACCTCC CCCTCACTAA ACCCCACACT TTTAACTACC CTAGCCATCC
          TCTCAGCAGC CCTTGGCGGA TGAATAGGCC TTAACCAGAC ACAAACCCGA
          AAAATCTTAG CTTTCTCTTC TATCTCCCAC TTAGGCTGAA TGGCGATTAT
          CATCATCTAC AACCCCAAAC TCACTCTCCT TAACTTCTAC CTATATGCTA
          TAATAACCAC AGCCGTATTC CTCACCTTGA ACACGATCAA AGCACTGAAA
          CTATCCACCC TAATAACCAC ATGAAGCAAA ACCCCATCTT TAAACACAGT
          ACTACTCCTG ACCTTACTCT CCCTAGCTGG TCTCCCTCCT CTAACAGGAT
          TCCTGCCCAA GTGACTCATC ATTCAAGAAC TAACTAAACA AGACATAGCC
          CCAGCAGCTA CACTTATCTC CCTCCTCTCA CTACTAAGCC TGTTCTTCTA
          TCTACGCCTC ACATACTGCA CAACCATTAC ACTTCCTCCA CACACTACAA
          ACCACGTGAA ACAATGACGC ACTAACAAAC CAACCAACGT CGCAATCGCC
          GTGCTAACCA CTATGTCCAT TATCCTCCTT CCTATCTCTC CCATAGTTCT
          TACTGCCATC TCTTACACAG TGGTGGGACA CTGGAGGTGT CATGCAGTTG
          TTGATCNTGT TTCTTTACAG TTAGCCTTTA TGCAGAATGC AGACCCTCAG
          GGGTCTGTGT GCAGCAGGTC TCTGCCCAGC GTNNNNNANN CCNNNGNNNN
          CNNNNNNNNN TGACCTTAGA CAGTGAAAGC TCAGTTCCAT GTGGGATGAT
          TCCCAGATGC ATTTGCCCCA NAGTTAGAGC AAAATTATCA CCTTCNCTTT
          GTTCACCTAC TCAGGGTCTC CTCTGTAGGA CNTGGGAAAA AGCACTTGAA
          TAGTCCTCCA GGGAAGCCAT TAGCTTTGTC TATGTGAGCA AGTCCTGCCA
          TGTCCAAGCA TCCTGCAATA ACTGTAATTT CAGTTACAGC ATAAGCTACT
          ATTGATCTGA TTTACTTGAG AATTTTTGTG ACTCAGATCT ACCTGTCTGT
          AAAGGATGAT TTCCAGGGAG CAAGCAACTG GATTACTTTT ATTCCCAGCG
          TTGCCTTTGT GATGACGTGC ATGT------ ---------- ----------
          ------
Bbru004   TCGCCATA-A CCGAGTATAC TGTGACATGG AAACAGACAA TGGAGGTTA-
          -GTGAAATAA CTATGTTGTT ATAATATTGA TTTACCAATG CTACCAAAAC
          ATCAAATTAG TAATTTGTAT TTTATACAAA GAAATATGAA ATTTTATCTT
          TTGTAATTAC TTGATAATTA AATCTGATTG ACTTGTTCAG AGAAGTCTTG
          TTGAGGTCAT CTGCTGATGC AGAATAGGAT ACTTCTATAG TGAAACTGGA
          AATAAATTGT GTATGTATCT TACTATGACC ATCATGGATG GTGCATACGT
          GGGCAGAGAA GGACAGCCTG GCTCATTTCT TATCCTGTCA CTTGACAAAA
          GACCAGGGCT GTCCTTCAAG TTCTGCTTTT TCCACCTTTC CTTATGAAGC
          AAGGTTCTAC TTAAGTGTGA GCAAAAGGGG CAAAGCTGAG CTCAAAAGCA
          GTGAAAGGAC CTGCTGCAAG GAAGCCATAT GCTCCTCTGC TCCTGAGGTG
          AAGTTAAAAG GGCTGTATCT TAGTGTCGGA TGCTCCTTTT GTACTGGTAA
          -TTAATCTAA ATACTCTGGC TTCTGCAGGC TGGACTCTGA TTCAGATCGC
          CCGGACTTCA CACAGGTTAG AAACGACTCT GTTTTCTGGC TCCTTGCTTT
          ATGCCCTGTT CTATTTTATT GCGACAATTG TCTGTTTTTC ACAGAAACTA
          AGAAATAGTC AAGGGATTCC TTGTCTTTTG CTTTGGTCTG CACAGCTGTC
          TTATTTTAAG GCCCAATGGA GTGAGACAGC TGGCTCTTGA GGTGTGAAAA
          CTGGGATGTA GGTATAGATT GGCTCTCAGT TGACCTCCAG CTGGTGCAGA
          TTCTTTCAGT TTTGTTTGAT GGAGCTTTGA GAAGGCCTTC CAGACTGAAG
          GATACACTGA ATTGTAGCTG TGGAGATAAT GTGGATATTG TGTGTGTAAG
          CCCTGTTTGC AGTTTTTTTC TGTTCAGTCA GTTGTTTAAC GGTGTGAATC
          AGGACCCTTA GAAACCCTCT GTGGTAACCA CAAAGCACAC AGTTAATTTT
          CTGTGCAAGA AAATTAGGAT CTTACTCTGT GTCCAGGAAA GTCAAGAATA
          TTTCTGGTTT TCTCTACTGT AAAATTTTAT CTTGTAACTT GTGTTTGGGT
          CTGCATGATT ATTCAAAAAT CTTAGTAGAT TTGGAAGGAT GTAGCACATT
          ATGAAAACAA AGTTGGAAGA TGGGTGAGGA GTAGATGAAT AGTCTGTTTT
          GTTTTGTATC AGTTCCAGTA TCTCTTCACA TGA-TTTTTT TAACCTGCTT
          CTAGCATGTG AAAAGACAAA TTAAAAAATA ATTTATAATG CTTAGATGCT
          TTAGTTACAT TGGGTTTTTC AATAACTTTA GTACTTTTGA TAGCCATACC
          TGTGAGCTGT CAGTGTCTAA AATTAGAAGT GTTTCTTTTC TTCTGCTCTT
          CCTATTCTCA AGTGTTTTCA ATAATTTCTG CAAATAACGA TATGCAGACT
          TAGCATTGAT TCAACAGCAG AGGTAAGCAT ACCTGTGGCT TACCTGGCTT
          CATCTTATCA GGCAGTGCCC AACCAGTCTC TGTTTATCTT ACTGGTTGTA
          CCACCATCCA CCACC-GTCT TCTTTGGAGC ACTGCTTTCT TGGATCTTGA
          GTTAACCTGA TGAGGGGAAA AAAATAAAAA CGCATTGAGA GTGACATCTG
          TAATATAGGC TAGCAGATCA ACAGAGTACA TATACCTTCC TGTGCACTGA
          AATTTTCAAA CCGTAATAAA CAATTTAAGT CCTCTCTGAA CTTTCTATAA
          AGGATTGACC ACCACAAGCA CTACATAGTG CACTCAGAAG ATAAAGCAGG
          TAAGAAAAAT CAAAATTTAA TTGCACCTCT TGGGGAATAT CATTTTAGTT
          TACTGATTGA TAACTGTGGT TATTTGCAGT TCATAATGAT AAGTACAATA
          TCAATGAAAT TTAAAGATAG AAAGCAATGA GAAATGTATG TCTTCCCCAG
          CCTAAACAAT TCCTTTATTC ATGAATATGT AATCAGGTAT TAAGCACAGG
          TTAGAGATAC AGTGCTCTAT TATATACTTT ACAANTGAGC TCCTGTCTTC
          TGAGTAGGCA GAACATTGCT TTTTAAATGG ACATGCTATC TGCCTTTTTC
          TTCAGGATCC ATTATACTTT TNTGGAGTAA GTACCAATAT TCCAATATTC
          CTGCTTAGTG TCCTCAGGAC TGCTGCTGTC AGTCTCTGAC TATGAATATA
          TTGCATCCAG ATTTGCTACT TTTTTTTTTT TTTTTTTTTT TTTTTGCTGG
          TAAGTCATTC ATGGAAGCAA TAAAATTCAG CATGTTTGCT TCTTACTTGG
          TTGTAGACTG TCACTAACCT AATATATAGT TTTACCTGGC TTTTGGCTAT
          GCCAAGAGAA CTCCATAGAC ATTTAGCTGG TAACTTGCAG GGACATAACA
          TATTTTGACA TGCTACAAAA TGCTGTGAAA ACTAATGGCA AATTACAGAA
          ATATTATATA TCCAGCTCTA TTTTTATTTT AAATGTCTAG TGCAAGTACA
          TA-CCATCCA TCATTGTCTC TGTCATAAGT ATTCATGGGT CAAAGGAGAA
          ACAGTTGTAA AGGTGAGTAT GAATGGTTTT CAGTAATACT AAATATTTGC
          TAAAGGTACT GTGTTAAATA TTAGCGTTAG TTATAGTATT TGTAAATTCT
          AGTAGCTAGA AAGGANGCAT TTGGAAAATC CAGGGCTCAT CTCATAAATA
          TCCTCATTTG CAGTGATTCT ACATGTGAAC GAAATGTTCT CTGTTTTTCT
          ATATTTTATG TGATATATGC TTGTCACTGC TAAGTATGGA CAAATACTGA
          GGAAAGCACT TGTGAGTGTT CTCTTAAATA GGAGCTCTTT CAAGCTATAA
          CTCACTGATC TGCAAAAATA GCAATGGGTG AATGTGTCGT GTCATGAGCA
          GGAAGAGCTG GCCCCAAATC CTTGAGTTAT AGGACATGTA TGGTGCTCAT
          GCATGTAAGC CCAAATTTTG TAAACAGATT TTTGATGCTG TTTGTGTGCA
          GCCTGCATGT AGAGTCCTCA CCTCAATGGC TCCTTCCTCC GGCAGGAGAC
          TGCTCGCATT GCTGTCCTCG ATTCTGGGAA TTTGAGGATC CACATTGCAA
          GGACCCTGAT AATGACTTCA GAAATGAACT ATGAGGAAGG AAAGAGAGAA
          AGAAAAACTG AAGGGACACT CAAGGTTTAT TTTCAGAAAA GCCAGACTAA
          GAAATAGGTT GCAGAGCCTG GAAATATCTC TGAGCTAATT CAGTAGGCCT
          TCCTGCAGCC CCTGGAGAGA CAGTGAGGTC TAGTATGCAA GGAGTCTGGG
          CTAGGCAGAA GCACTGGGCT CTATTCCTAG CTCTGACGCT GATCTGCTTC
          ATGACCTTGA GTAGACCATG GCCCTTTCCA CTTTTTGTAG GCCTCATCCA
          TTAAGACTGC AAATTCATGC CCTGTGTTTG TATAACACTT ACTTTTATGG
          GTCTTGGTCT CCAATGGATC CTCCAGGGCT TACTCTAAAA TTGTATGTCC
          CTTGTGTCCA GTCACTGACA GTCCTTATGT AATACAGTTT CCCAGGCATG
          CATAGGCTGC ATGGGCTGGT TTATTGTTGT CAAGGGTTGG TCAGACTGCG
          TGTGGTGTTT GGAATGGGAA ATCTAAACCT GGATATTCAC ATACCATTTG
          CATACCATGA GCCCTTTCTG TGCCTCCTCC TGCTTGAACA CACAGACCCT
          GGACTTGAGG GAGAGCTCAC TGAAGTCCAA CTAGTCATCA ATAAATGAAA
          GCCCAACTCT CACACAGCTG TCTTACACAC ATTCACTACA CATCAGACAC
          TGAGA--CTC TGCCCTTTTC CATACCTCCA GATAGCAAAT CTAATCTTCA
          TTACCAGCCT ACTCCTGGGA ACAACCATCA CTATCTCAAG CAACCACTGA
          ATCATAGCCT GAACGGGCCT CGAAATTAAC ACACTTGCCA TCCTACCACT
          AATCTCAAAA TCCCACCACC CACGGGCCAT TGAAGCTGCC ACCAAGTACT
          TCCTCACCCA AGCAGCTGCT TCTGCCCTAG TTCTACTCTC CAGCATGACT
          AATGCATGAT GTACCGGACA ATGGGACATC ACTCAACTCA CCCACCCAAC
          ATCCTGCCTA ATTCTAACCT CAGCAGTAGC AATAAAACTA GGACTAGTAC
          CATTCCACTT CTGATTCCCA GAAGTACTCC AAGGCTCTCC CCTCACTACT
          GGCCTTCTCC TATCCACCCT AATAAAACTC CCTCCAATCA CATTACTCTA
          CATAACCTCC CACTCGCTAA ACCCCACACT ATTAACCACC CTGGCCATCC
          TCTCAGCAGC CCTTGGAGGA TGAATGGGGC TCAACCAAAC ACAAATCCGA
          AAAATCTTAG CCTTCTCCTC TATCTCTCAT TTAGGTTGAA TAGCAATTAT
          CATCGTCTAC AACCCCAAAC TCACCCTTCT TAACTTCTAC TTATACACCA
          TAATAACTGC AGCCGTATTC CTCACCCTAA ATACAATTAA AGTACTGAAA
          CTATCCACCC TAATGACTAC ATGAACCAAA ATCCCATCTT TAAATGCAAT
          ACTCCTCCTG ACCCTACTCT CCCTAGCAGG CCTCCCCCCT ATGACAGGAT
          TCCTACCTAA GTGACTTATC ATCCAAGAAC TAACCAAGCA AGACATAGCT
          TCAGCAGCCA CACTCATCTC CCTCCTCTCA CTACTGAGCC TGTTCTTCTA
          CCTTCGTCTC GCATACTGCA CAGCCATCAC ACTCCCCCCA CATACTACTA
          GCCACATAAA ACAATGACGC ACTAACAAGC CAACTAACAT CACGATCGCC
          GTATTAATCA CTATATCCCT CACTCTCCTC CCCATCTCCC CTATAATCCT
          CGCCGCCATC TCTTACACAG TGGTGGGACA CTGGAGGTGT CATGCAGTTG
          TTGATCNTGT TTCTTTACAG TTAGCCTTTA TGCAGAATGC AGACCCTCAG
          GGGTCTGTGT GCAGCAGGTC TCTGCCCAGC G-TCTCCAAT CCCACGGAGA
          CAGNTTGTTG TGACCTTAGA CAGTGAAAGC TCAGTTCCAT GTGGGATGAT
          TCCCAGATGC ATTTGCCCCA NAGTTAGANC AAAATTATCA NNNNNNNNNN
          NNNNNNNNNN TCAGGGTNTN NTCTGTAGGA CNTGGGAAAA ANCACNNGAA
          TAGTCCNNNN GGGAAGCCAT TAGCTTTGTN TATGTGAGCA AGTCCTGCCA
          TGTCCAAGCA TCCTGCAATA ACTGTAATTT CAGTTACAGC ATAAGCTACT
          ANTGATNTGA TTTACTTGAA AATTTTTGTG ACTCAGATCT ACCTGTCTGT
          AAAGGATGAT TTCCAGGGAG CAAGCAACTG GATTACTTTT ATTCCCAGCG
          TTGCCTTTGT GAT------- ---------- ---------- ----------
          ------
LCAs005   TCGCCATACC CAGAGTATAC TGTGACATGG AAACAGACAA TGGAGGTTA-
          -GTGAAATAA CTATGTTGTT ATAATATTGA TTTACCAATG CTACCAAAAT
          ACCAAATTAG TAATTTGTAT TTTATACAAA GAAATATGAA ATTTTATCTT
          TTGTAATTAC TTGATAATTA AATCTGATTG ACTTGTTCAG AGAAGTCTTG
          TTGAGGTCAT CTGCTGATGC AGAATAGGAT ACTTCTATAG TGAAACTGGA
          AATAAATTGT GTATGTATCT TACTATGACC ATCATGGATG GTGCATATGT
          GGGCAGAGAA GGACAGCCTG GCTCATTTCT TATCCTGTCA CTTGACAAAA
          GACCAGGGCT GTCCTTCAAG TTATGCTTTT TCCACCTTTC CTTATGAAGC
          AAGGTTCTAC TTAAGTGTGA GCAAAAGGGG CAAAGCTGAG CTCAAAAGCA
          GTGAAAGGAC CTGCTGCAAG GAAGCCACAT GCTCCTCTGC TCCTGAGGTG
          AAGTTAAAAG GGCTGTATCT TAGTGTCAGA TGCTCCTTTT GTACTGGTAA
          TTTAGATTAA ATACTCTTGC TTCTGCAGGC TGGACTCTGA TTCAGATCGC
          CCGGACTTC- CACAGGTTAG AAACAACTCT GTTTTCTGGC TCCTTGCTTT
          ATGCCCTGTC CTATTTTATT GTGACAATTG TCTGTTTTTC ACAGAAACTA
          AGAAATAGTC AAGGGATTCC TTGTCTTTTG CTTTGGTCTG CACAGCTGTC
          TTATTTTAAG GCCCAATGGA GTGAGACAGC TGGCTCTTCA GGTGTGAAAA
          CTTGGATGTA GGTATAGATT GGCTTTCAGT TGACCTCCAG CTGGTGCAGA
          TTCTTTCAGT TTTGTTCGAT GGAGCTTTGA GAAGGCCTTC CAGACTGAAG
          GATACACTGA ATTGTAGCTG TGGAGATAAT GTGGATATTG TGTGTGTAAG
          CCCTGTTTGC AGTTTTTTTC TGTTCAGTCA GTTGTTTTAC GGTGTGAATC
          AGGACCCTTG GAAACCCTCT GTGGTAACCA CAAAGCACAC AGTTAATTTT
          CTGTGCAAGA AAATTAGGAT CTTACTCTGT GTCCAGGAAA GTCAAGAATG
          TTTCTGGTTT TCTCTACTGT AAAATTTTAT CTTGTAACTT GTGTTTGGGT
          CTGCATGATT ATTCAAAACT CTTTGTAGAT TTGGAAGGAT GTAGCACATT
          ATGAAAACAA AGTTGGAAGA TGGGTGAGGA GTAGATGAAT AGTCTGCTTT
          GTTTTGTATC AGTTCCAGTA TCTCTTCACA TGATTTTTTT TAACCTGCTT
          CTAGCATGTG AAAAGACAAA TT-AAAAATA ATTTATAGTG CTTAGATGCT
          TTAGTTACAT TGGGTTTTTC AATAACTTTA GTACTTTTGA TAGCCATACA
          TGTGAGCTGG CAGTGTCTAA AATTAGAAGT GTTTCTTTTC TTCTGCTCTT
          CCCATTCTCA AGTGTTTTCA ATAATTTCTG CAAATAACGA TATGCAGACT
          TAGCATTGAT TCAACAGCAG AGGTAAGCAT ACCTGTGGCT TACCTGGCTT
          CAACTTATCA GGCAGTGCCC AACAACTCTC TG-TTATC-T ACTGGTTGTA
          CCACCATCCA CCACC-GTCT TGTTTGGAAC ACTGCTTTCT TGGATCTTGA
          GTTAACCTGA TGAGGGGAAA AAAATAAAAA GGCATTGAGA GTGACATTTG
          TAATATAGGC TAGCAGATCA ACAGAGTACA TATACCTTCC TGTG--CTGA
          AATTTTGAAA CCATAATAAA CAATTTAAGT CCTCTCTGAA CTTTCTGTAA
          AGGATTGACC ATCACAAGCA CTACATAGTG CACTCAGAAG ATAAAGTAGG
          TAAGAAAAAT CAAAATTTAA TTGCACCTCT TGGGTAATAT CATTTTAGTT
          TACTGATTGA TAACTGTGGT TATTTGCAGT TCATAATGAT AAGTACAATA
          TCAATGAAAT TTAAAGATAG AAAGCAATGA GAAATGTATG TCTTCCCCAA
          CCTAAAAAAT TCCTTTATTC ATGAATATGT NATCAGGTAT TAAGCACAGG
          TTAGAGATAC AGTGCTCTAT TATATACTTT ACAACTGAGC TCCTGTCTTC
          TGAGTAGGCA GAACATTGCT TTTTAAATGG ACATGCTATC TGCCTTTTTC
          TTCAGGATCC ATTA------ --TGGAGTAA GTACCAATAT TCCAATATTC
          CTGCTTAGTG TCCTCAGGAC TGCTGCTGTC AGTCTCTGAC TATGAATATA
          CTGCATCCAG ATTTGCTAC- ------TTTT TTTTTTTTTT TTTTTGCTGG
          TAAGTCATTC ATGGAAGCAA TAAAATTCAG CATGTTTGCT TCTTACTTGG
          TTGTAGACTG TCACTAACCT AATATATAGT TTTACCTGGA TTTTGGCTAT
          GCCAAGAGAA CTCCATAGAC ATTTAGCTGG TAACTTGCAG GGACATAACA
          TATTTTGACA TGCTACAAAA TNCTGTGAAA ACTAATGGCA AATTACAGAA
          ATATTATATA TCCAGCTCTA TTTTTATTTT AAATGTCTAG TGCAAGTACA
          TA-CCATCCA TCATTGTCTC TGTCATAAGT ATTCATGGGT CAAAGGAGAA
          ACAGTTGTAA AGGTGAGTAT GAATGGTTTT CAGTAATACT AAATATTTGC
          TAAAGGTACT GTGTTAAATA TTAGCATTAG TTATAGTATT TGTAAATTCT
          AGTAGCTAGA AAGGAAGCAT TTGGAAAATC CAGGGCTCAT CTCGTAAATA
          TCTTCATTTG CAGTGATTCT ACATGTGAAC GAAATGTTCT CTGTGTATCT
          ATATGTTATG TGATATATGC TTGTCACTGC TAAGTATGGA CAAATACTGA
          GGAAAGCACT TGTGAGTGTT CTGTTAAATA GGAGCTCTTT CAAGCTATAA
          CTCACTGATC TGCAAAAATA GCAATGGGTG AATGTGTCAT GTCATGATCA
          GGAAGAGCTG GCCCCAAATT CCTGAGTTAT AGGACATGTA TGGTGCTCAT
          GCATGTAAGC CCAAATTTTG TAAACAGATT TTTGATGCTG TTTGTGTGCA
          GCCTGCATGT AGAGTCCTCA CCTCAATGGC TCCTTCCTCC GGCAGGAGAC
          TGCTCGCATT GCTGTCCTCG ATTCTGGGAA TTTGAGGATC CACA------
          ---------- ---------- ---------- --GAGGA--G GAAGAGAGAA
          AGAAAAACTG AAGGGACACT CAAGGTTTAT TTTCAGAAAA GCCAGACTAA
          GAAATAGGTT GCAGAGCCTG GAAATATCTC TGAGCTAATT CAGTAGGCCT
          TCCTGCAGCC TCTGGAGAGA CAGTGAGGTC TAGTATGCAA GGAGTCTGGG
          CTAGGCAGAA GCACTGGGCT CTATTCCTAG CTCTGACGCT GATCTGCTTC
          ATGACCTTGA GTAGACCATG GCCCTTTCCA CTTTTTGTCG GCCTCATCCA
          TTAAGACTGC AAATTCATGC CCTGTGTTTG TATAACACTT ACTTTTATGG
          GTCTTGGTCT CCAATGGATC CTCCAGAGCT TACTCTAAAA TTGTATGTCC
          CTTGTGTCCA GTCACTGACA GTCCTTATGT AATACAGTTT CCCAGGCATG
          CATAGGCTGC ATGGGCTGGT TTATTGTTGT CAAGGGTTGG TCAGACTGCG
          TGTGGTGTTT GGAATGGGAA ATCTAAACTT GGATATTCAC ATACCATTTG
          CATACCATGA GCCCTTTCTG TGCCTCCTCC TGCTTGAACA CACAGACCCT
          GGACTTGAGG GAGAGCTCAC TGAAGTCCAA CTAGTCATCA ATAAATGAAA
          GCCCAACTCT CACACAGCTG TCTTACACAC ATTCACTACA CATCAGACAC
          TGAGA--CTC TGCCCTTTTC CATACCTCCA GATAGGCAAC CTAATTTTCA
          TCATCAGCCT ACTCCTAGGA ACAACCATTA CCATCTCAAG CAACCACTGA
          ATCATAGCCT GAGCCGGCCT AGAAATCAAT ATACTTGCTA TTCTCCCATT
          AATCTCAAAA TCCCACCACC CACGAGCCAT CGAAGCTGCC ACTAAGTACT
          TCCTCACCCA AGCAGCCGCC TCCACCTTAG TTCTATTCTC TAGCATAACC
          AACGCATGAT CCACTGGACA ATGAGACATC ACCCAGCTCA CCCACCCAAC
          ATCCTGTCTA ATCCTAACCT CAGCAATTGC AATAAAACTA GGGCTAGTAC
          CATTCCACTT TTGATTCCCA GAAGTACTTC AAGGTTCACC TCTCACTACC
          GGCCTCCTCC TATCCACCCT CATAAAACTT CCCCCAATCA CACTACTCTA
          TATAACCTCC CCCTCACTAA ACCCCACACT CTTAACTACC CTAGCCATTC
          TCTCAACAGC CCTTGGAGGA TGAATAGGCC TCAACCAGAC ACAAATTCGA
          AAAATCCTAG CCTTTTCTTC TATCGCCCAC TTAGGCTGAA TAACAATCAT
          CCTCATCTAT AACCCCAAAC TCACTCTTCT TAACTTCTAC CTATACACCA
          TAATAACTAC AGCCGTATTC CTCACTTTAA ACACAATCAA AGTACTGAAA
          CTATCCACTC TAATAACCAC ATGAACCAAA ACCCCATCCC TAAATGCAAT
          GCTTCTCCTA ACCCTACTCT CCTTAGCAGG TCTTCCCCCT CTAACAGGGT
          TCCTACCCAA ATGACTCATC ATCCAAGAAC TAACTAAACA AGACATGGCT
          CCAACAGCTA CACTCATCTC CCTCCTCTCA TTATTAAGCC TATTCTTCTA
          CCTACGTCTC GCATACTGCG CAGCTATCAC ACTCCCCCCA CACACCACAA
          ACCATATGAA ACAATGGCGC ACTAACAAGC CAACCAGCAC CACAATCGCC
          ATACTAATCA CCATATCTAT TACACTCCTC CCCATCTCCC CCATGATCCT
          CACCACTATT TCTTACACAG TGGTGGGACA CTGGAGGTGT CATGCAGTTG
          TTGATCATGT TTCTTTACAG TTAGCCTTTA TACAGAATGC AGACCCTCAG
          NGGTCTGTGT GCAGCAGGTC TCTGCCCAGC GGTCTCCAAT CCCACGGAGA
          CAGATTGTTG TGACGTTAGA CAGTAAAAGC TCAGTTCCAT GTGGGATGAT
          TCCCAGATGC ATTTGCCCCA TAGTTAGAGC AAAATTATCA CCTTCACTTT
          GTTCACCTAC TCAGAGTCTC CTCTGTAGAA CCTGGAGAGA AGCACTTGAG
          TAGTCCTCCA GTGAAGCCAT TAGCTTTGTC TATGTGAGCA AGTCCTCCCA
          TGCCCAGGCA TCCTGCAATA ACTGTAATTT CAGTTACAGC GTAAGCTACT
          ATTGATCTGA TTTANTTGAG AATTTTTGTG ACTCAGACCT GCCTTTCTGC
          AAAGGATGAT TTCCAGGGAG CAAGCAACTG GATTATTTTT ATTCGCAGCG
          TTGTCTTTGT TATGACCAAT GTGTTGGCAT TTTATTTCCC AGGAATGTGC
          AGGATA
