# Supplementary material for: On simulated annealing phase transitions in phylogeny reconstruction
Source: Mol Phylogenet Evol. 2016 Aug;101:46–55. doi: 10.1016/j.ympev.2016.05.001 (PMC4912009; doi:10.1016/j.ympev.2016.05.001)
Supplement: Supplementary data 3 [file mmc3.zip › matrices/THOMOMYS1.phy]

26 4385
Orthog001 ATTCTAGGCA AAAAG-AGCA ATGCTGGAGG TATTACAATA CCAGACTTCA
          AACTTTACTA TAGAGCCATA ATAACAAAAA CCGC-TTGGT ATTGGCACAA
          AAACAGACCA GAAGATCAAT GGAAYAGAAT AGAAGACCCA GAAATAGAAC
          CAC-ATACCT ATAGTCAACT TGTATTTGAC AAAGGAGCCA AAGATATACA
          GTGGAACAAA CACAGTCTAT TCAATTATTG GTGCTGGCAA AACTGGGCAG
          CCACATGCAG AAAACTAAAA ATTGACCCTA GCCTTTCACC ATGCACAGGC
          ATTAACTCAA AGTGGATCAA AGACCTCAAC GTCAGACCAG AAACCGTGAA
          ACTGCTACAT GATAAAGTAG GAGAGACACT GGAACTCATA GGCACAGGGG
          AAAGATTCCT GAACAGAATC CCAGGGTCA- CAACAGATAG GAGAAAGACT
          CAATAAATGG GACTACCTAA AAATAAAAAG TTTCTGTACA GATAAAAACA
          TAGT-CGCAA AAGTAGAGAG ACAGCCAACC AACTGGGAAA AGATATTCAC
          CAATAATACA TCTGACAAAT GCTTGAT--A TCCAGT-ATC TACAGGGAAC
          TCAAGAAATT AATCC-AGCT TGCTG-TCAC ACTGCCCCTT CTACAAGCAC
          AGCTGACAGA GGCCTTAAGT ACTGCCTGGA TATAATGTCT ATAGACAGAG
          GCGTTTCTGG AAAACTGAGA TCTTGTTTTG ACCAACAGAA ATTAATGTCT
          ATGGTAGAAT TCTCCTCAGC TCCTGGATTG CTGGTACTGG TGATGTCTCT
          GTCAGGATCT AGTCCCATCC TG-AATCCAT ACTTAACAAT TTTCTAAGTA
          TTTTGTGGTC TTGCTCTACC TCCAGGGAAG CTGGCCTGGC TATGAAAGGA
          AGGACTCTTC AGAACTGACT GAATCAGGCC AGTGAAAGTT A-CAGCTACC
          TTGCCAATGG TCTGTGTGCC AGTGACATTG TGCATGGCTT CATTAGCAGG
          TTTACTGTGC TGGG-TCTTT CCAAGGATTG TGCTTCTTGA TTTGGTCCCT
          GGATAAATTT GCAAATGCTA ATCTAGTTGT TACTGGAGAG CATCCAAACC
          TAAGACAGGA CTATTCCTCC CTGGGTTGTT AGGCATCAGA TTGTCAGGGT
          CTTGGATTCT GATAAGTTCT GTGTTCCTGA TGAGAGACTG GTTATTCAGT
          AAGTTGTAGG ACAAACATGA TTTTGTCATG CCTTCTTAC- TGCTTATCTG
          CTTGTGGGCT TTGGGTTGTT TTCACCTGTG GGATGATTGA CGCTGCTGTC
          AGTAGTGAGT GACACAAATT TTATTTAGTT TGGGTGTGTG CCTACCAGTA
          TAATTGCTGG ACCACGTGTA GGTCTGTATT AATCTTCTGA AGAACGGTTA
          GGCCATCTGT GAATTGCTGT ACTTCTTTAT GTTCCCGCCA TTCTGAGTTC
          TGATTTCACG ATTTCTTTTC CA-CC----- ---------- ----------
          ---------- ---------- ---------- ---------- ----------
          ---------- ---------- ---------- ---------- ----------
          ---------- ---------- ---------- ---------- ----------
          ---------- ---------- ---------- ----CTAGAT TTTATGGGAC
          TCTTTTATGT AACCAGAATG GCAGATG--- --TTTCATCT TGGTTTTGAT
          TTATGCTTAY CTGAAGGTTA TTGATGGTGA CCTCATTTTC TTGTGCTTGT
          TAGTGATTTC TTTGCCAGTC CTGGGGCTTG AATTCAGAGT TTGAACACTG
          TCCTTGGGCT TTCTCAAGGC TAGAGCTCTA CCATTTGAGC CACAACACCA
          CTTTTGACTC TTTTCTATGT ATGTGGTACC GTGCACTCAA ACCCAGGTCT
          TTGTGAATGC TAGACAGCA- CTCTACCACT AGGCCAAACT TCTGGACCCA
          TTAGTGATTT TT-ATATCAT CTTTGTGCAA CT-ANNNNNN NNNNNNNNNN
          NNNNNNNNNN NNNAAAAAAC CAAAAACCAA AACC-TAAAC AAAACCCTGG
          CATTTGAGTT CTAAGGGTT- TCTAAGAGAA CTCAGACACA AGGGAAAAAA
          ATGG-CTGTT TGAAAATGGG CTGCTACCCC TAGTAGGTAG GTACTACCTA
          CTGCCTCAAG GTTTCTAA-T GGTTAATTGA AATACAAATA AAAATTAACC
          GTAAAATGCT AGGGGAAAGG TCATTAAAAA GGTTT-GGGA AAAA--CATC
          AGGAATTAGT TCCTGGAAAT AGAATTTGGA AGTAAAAATT GCCCTAAATG
          TTTATTTCAA AGTAGAGAAA GGACTACCAA AATGATTGTT TAATTGCTAT
          TCCAGTTTGT CTGTAGCAAT TACAGGCAGG CCCACAGAGA GACAGATGAT
          TCTTATAAGT TTGTCAGATA TAACTTTGTC CCTTAATAAG CTCCATGCTT
          AAGAACTATT TCTACTGACC TCCTTGTTGC TTCCTTGGAG TAAAGTGGCT
          TTTTG----G ACTCATTGGT CTGAGAACTG CTGTTCAAAG CCAGCCTGGG
          AAGAAAAAGA TTCCTGTGAG ACTCTCATCT CTATATGGAC AGCAGAATA-
          -CTGAAATGC AATG-ACCCA CACCCACCAC CTGTGAATAC ATATGTGATA
          GGTTTGCAAA TGAATCTCTT TCTCTC---- ---------- ---------G
          ATATRCTTTT GCTCATGAAC CATCTTGTTA TCGCTTTACC TGAACATTGC
          TAAGCAGGGA GGGTTTGCTG CCATCATCAC TCTTCCTCTC TTTGAACTGG
          GAAGATTTCT GATAGGAAAT CTTTCCTGTT TTTTCCTCTG AGGGCTTAAG
          TGTGTATAA- CTATTTTGTG CATGATATTG CAACAAACAA AAATGCCACA
          TACTCGCACT GGGTACAATG GAATCCTAGC TACTCTGGAA GCTGAAATTG
          AGAGGATTGT GGTTTGAGGT CATCTGGACA AACAGTTTAT GAAATCTCTT
          CTCAACCAAT AAAGACTGGG TATGGTACCA TGTTCCTCTC ATCCCGATGG
          TTCAGGAAGC ATAAATAGCT GATCTCATAG ATGGTTCAAG CCTGTCTGGA
          CAAAAA-TCA GGTCCTATTT TAAAAAGTAA CTAAGACAAA AATCAT-GG-
          ---AAGCANN NNNNNNNNNN NNNNNNNNNN NNNNNC-TCA TAGGACTTAT
          CCTGTCCAGG C-TGGCTTA- GAACTGTGAT CCTC-AGATT TCAGCGAGCT
          AGGCAGCTAG AATTCTTTAG GTACAAGTTA ACATTGATTT TTC--TGTTT
          TGTTTTGCCC -TTGGTGATT TTCCT-AGGG TTTTAAATCA GGGCCNNNNN
          NNNNNNNNNN NNNNNNNNNN NNNNNNNNNN NNNNNNNNNN NNNNNNNNNN
          NNNNNNNNNN NNNNNNNNNN NNNNNNNNNN NNNNNNNNNN NNNNNNNNNN
          NNNNNNNNNN NNNNNNNNNN NNNNNNNNNN NNNNNNNNNN NNNNNNNNNN
          NNNNNNNNNN NNNNNNNNNN NNNNNNNNNN NNNNNNNNNN NNNNNNNNNN
          NNNNNNNNNN NNNNNNNNNN NNNNNNNNNN NNNNNNNNNN NNNNNNNNNN
          NNNNNNNNNN NNNNNNNNNN NNNNNNNNNN NNNNNNNNNN NNNNNNNNNN
          NNNNNNNNNN NNNNNNNNNN NNNNNNNNNN NNNNNNNNNN GGAGCCCCTG
          GCAGCCCATA GACCTGGCCT AGCAGAAGCT CGTCCATTTG CTTCGAGTTG
          TGGTCCAGAA GATCCAACGT CTCACAGTGC ATGGCCAGCT CCGAGGCCAA
          AGTGCCCACC CGTGGGCGTT TCCGGAAGCC CTCCTCTGCA ACCTTCTC-C
          TTTCATTGCT CCC--C-CTC CTG------- --------CT ----------
          ---------- -----CCTCT TCCTCCTCCC CTCTGG-GCT C---------
          TGGAGCC-CC T---GGTTCC C--------- ---------- ----------
          --------CA GGGA-TCT-- --------GC CCCAGC---A GAAGCTCAGC
          CA-TT----- ---TGCTTCG A---GTTGCG CCC-CA--GG AGAAC--CAA
          AGTCTCC--- CAG------- ---------- ----CGC--- ----------
          -------AT- --GG------ ---------- ---------C CAGCTCCT--
          -------GGG CCAAAG---- ---TGCCCA- -------CCC ACGGGTGTTC
          CC--G-GAAG CCCTC--CAC TGTCCTGCT- ---------- ----GAANNN
          NNNNNNNNNN NNNNNNNNNN NNNNNNNNNN NNNNN
Thomom002 NNNNNNNNNN NNNNNNAGCA ATGCTGGTGG TATTACAATA CCAGACTTCA
          AACTCTACTA TAGAGCCATA ATAACAAAAA CTGC-TTGGT ATTGGCACAA
          AAACAGACCA GAAGATCAGT GGAACAGAAT AGAAGATCCA GAAATAGAAC
          CAC-ATACCT ATAGTCAACT TGTATTTGAT AAAGGAGCTA AAGATATACA
          GTGGAACAAA CACAGTCTAT TCAATTATTG GTGCTGGCAA AACTGGGCAG
          CCACATGCAG AAAACTAAAA ATTGACCCTA GCATTTCACC ATGCACAAGA
          ATTAACTCAA AGTGGATCAA AGACCTCAAT GTCAGACCT- ----------
          ---------- ---------- ------CATA GGCACTCATA GGCACAGGCA
          AAAGATTCCT ATACAGGAAC CCAGGGTCAA CAACAGATTG GAGAGAGACT
          CAATAAATGG GACTACCTAA AAATAAAA-G TTTCTGCACN NNNNNNNNNN
          NNNNNNNNNN NNNNNNNNNN NNNNNNNNNN NNNNNNNNNN NNNNNNNNNN
          NNNNNNNNNN NNNNNNNNNN NNNNNNNNNN NNNNNNNNNN NNNNNNNNNN
          NNNNNNNNNN NNNNC-AGCT TGCTG-TCAC ACCGCCCCTT CTACAAGCCC
          AGCTGACAGA GGCCTTAAGT ACTACCTGGA TATAATGTCT ATAGACAGAG
          GCAATTCTGG AAAACTCAGA TCTTATTTTG ACCAACAGGA ATTAATGTCT
          ATGGTAGAAT TCCCCTCAGC TCCTGGATTG CTGGTACTGG TGACGTCTCT
          GTCAGAATCC AGTCCCATCC TG-AATTTAT ACTTAACAAT TTTCTAAGTA
          TTTTGTGGTC TTGCTCTACC TCCAGGGAAG CTGGCCTGGC TATGAAAGGA
          AGGGCTCTTT AGAACTGACT GAATCAGGCC AGTGAAACTT AACAGCTACC
          TTGCCAATGG TCTGTGTGCC AGTGACATCG TGCATGGCTT CATTAGCAGA
          TTTACTGTGC CGGGGTCTTT CCAAGGATTG TGCTTGTTGA TTTGGTCCCT
          GGATAAATTT GCAAATGCTA ATCTAGTTGT TAATGGAGAG CATCCAAACC
          TAAGACAGGA CTATTCCTCC CTGGGTTGTT AGGTGTCAGA TTGGCAGGGT
          CTTG-ACTCT GATAAGTTCT GTGTTCCTGA TGAGAGGCTG GTTATTCAGT
          AAGTTGTAGG GCAAACATGA TTTTGTCATG CTTTCTTAC- TGCTTATTTG
          CTTGTGGGCT TTGGGTTGTT TTCACCTGTG GGTTGATTGA CGCTACTGTC
          AGTAGTGGGT GACAGAAATT TCATTTAGTT TGGGTGTGTG CCTACCGGTA
          TAATTGCTGG ACCACATGTA GGTCTGTATT AATCTTCTGA AGAATGGTTA
          GGCCATCTGT GAAATGCTGT ACTTCTTTGT GTTCCCGCCA TTCTGAGTTC
          TGATTTCATG ATACCTTTTC CACCC----- ---------- ----------
          ---------- ---------- ---------- ---------- ----------
          ---------- ---------- ---------- ---------- ----------
          ---------- ---------- ---------- ---------- ----------
          ---------- ---------- ---------- ----CTGGAT TTTATGGGGC
          TCTTTTATGT AACCAGAATG GCAGATG--- --TTTCATCT TGGTTTTGAT
          TTATGCTTAC CTGAAGATTA TTGATGGTGA CCTCGATTTC TTGTGCTTTT
          TAGTGATTTC TTTGCCAGTC CTGGGGCTTG AACTCAGGGT TTGAACACTG
          TCCTTGGACT TTCTCAAGGC TAGAGCTCTA CCATTTGAGC CACAACACCA
          CTTTCGACTC TTTTCTATGT ATGTGGTACC GTGCACTGGA ACCCAGGTCT
          TCGTGCATGC TAGACAGCA- CTCTACCACT AGGCCAAACT TCTGGACCCA
          TTAGTGATTT TT-ATATCAT CTTTGTGAAA CT-ACCCTAG GACTGGAAAA
          AAAA--TTAA AGTTAAAAAC CAAAAACCAA AACA-AAAAC AAAACCCTGT
          CATTTGATTT CTAAGGGTT- TCTAAGAGAA CTCAGACTCA AGGGAAAAAA
          -TGG-CTGTT TTAAAATGGG CTGC-----C TTG-AGGCAC -TAGTACCTA
          GTGCTTCAAG GTTTCTTA-T GGTTAACTGA AATACAAATG AAAATTAAAC
          GTAAAATGCT AGGGGAAAGG TTATTAAAAA GGTTTTGGGG AAAA-CCATC
          AGGAATTGGT TCCTGGAAAT AGAATTTGGA AGTAAAAATT GCCCTAAATG
          TTTATTTCAA AGTAGAGAAA GGACTACCAA AATGATTGCT TAATTGCTAT
          TCCAGTTTGT CTGTAGCAAT TACAGGCAGG CCCACAGAGG GACAGATGAT
          TCTTATAAGT TTGTCAGATG TTACTTTGTC CCTTAATAAG CTCCATGCTT
          AGGAACTATT TCTACTGACC TCCTTGTTGC TTCATTGGAG TAAAGTGGCT
          TTTTGTAAAG ACTCATTGGC CTGAGAACTG CTGTTCAAAG CCAGCCTGGG
          AAGAAAAAGA TTCCTGTGAG ACTCTCATCT CTATATGGAC AGCAGAATA-
          -CTGAAATGC AATG-ACCCA CACCCACCAC CTGTGAATAC ATATGTGATA
          GGTTTGCAAA TGAATCTATT TCTCTC---- ---------- ---------G
          ATACACTTTT GCTCATGAAA CGTCTTGTTA TCGCTTTACC TGAACATTGC
          TAAGCAGGG- ---TTTGCTG CCATCATCAC TCTTCCTCTC TTTGAACTGG
          GAAGATTTCT GATAGGAAAT CTTTCCTGTC TTTACCTGTG AGGGCTTAAG
          TGTGTATAAA CTATTTTGTA CGTGATATTG CACCAAACAA AAATGCCACA
          TACTTGCACT GGGTGTAATG GAATCCT--- ------GGAA GCTGAAATTG
          AGAGGATTGT GGTTTGAGGT CATCTGGGCA AACAGTTCAT GAAATCTCTT
          CTCAACCAAT AAAGACTGGG TATGGTACCA TGTTCCTATC ATCCCGATGG
          TTCAGGAAGC ATAAATAGCT GATCTCATAG ATGGTTCAAG CCTGTCTGGA
          CAAAAA-TCA GGTCCTATTT TAAAAAGTAA CTGAAGCAAA AATCGCTGG-
          ---ACGCACA GGACTGGCAT ACAATGCACA -AGGTC-TCA T-GGACTT-T
          CCTGTCCAGG C-TGGCTTA- GAACTGTGAT CCTG-AGATT TCAGCGAGCT
          AGGCAGCTAG AATTCTTTAG GTACAAGGTA ACATTGATTT TTC--TGTTT
          TGTTTTGCCC TT-GGTGATT TCCCT-AGGG TTTTAAATCA GGGCCTAGTA
          TACTCTCACT GAAARTTTTT CTTCAGAGCT AGCAGGCTGT AGAATTTGAG
          CCAAACCTTG ATTGCTCATG TTTATTTTTW ARATTTGGGT -GCTGGTACT
          ATGCCTTAAA CCCAAGGGCT GGTGCTTCT- ATCTGAA-GT TTTTSTTTAT
          TTTCTT--AA GTCTACTGGG TGCTATTACT TGCAACATAT GTC-AAGTTT
          GG-CTTTGGT TTTGTTTTG- C-TTTTCCWG GGCTGGTCC- TACT-CC-TT
          G-AACTCAGG GYC-TAGCCT CTGGCTTTAN NNNNNNNNNN NNNNNNNNNN
          NNCCCCCCCT GCTCCTCTTC CTCCTC-TGC TCTGGCCTCT GGATTCCCTG
          GTTGTCCAGG GGCTTGGCCC AGCAGAAGCT CGGCCATTTG CTTCGAATTG
          CGGCCCAGGA GAACCAACGT CTCCCAGCGC ATGGCCAGCT CCTGGGCCAA
          AGTGCCCACC AGCGGGTGTT TGCAGAAGCC CTCCACTGTG --CTTCTCAC
          ACCCGTGGCT GCCAGCATTT CTGGGGTGAT AGGCAGCACT GACAGCAGCC
          TCAAGGACTG TCGCACTCCC TCCCCATCTT TTCTAGAGCT CAGGTGCTGC
          TGGAGCTGCC TCAAGGCTCC CGAAACCCAC TCCGTCTGCG TCCCACTCAC
          CACCTCCTCA GGGACTCTCG TGTCACTCAC CTTAGCTCCA GGATCC-AGT
          GGATTACCCC CGGTGCTCTG ACACATCACG TCCTCACTGG ATGACTCCAA
          AATCTCCTCC CGGTTCTGCT CTGCCTCCTG CTCCTGCTCC TCCTCCTGGT
          CCTCCTCATC TTGGTACTCT TCCTTCTGGT CTTCGTCCTC CTGCTCCTCT
          TCCCCCTGGA CC--GGCTCC CCCTTCCCAT CTCTCTGCC- CCAGACCCTC
          CCTCGTGGGG TCCTGAGCGC CGTCCTGCTC AGGGATCTTG CTCGGAACCT
          CTGATTTGAG GCTCAGTGCA GCCAAGGTCT CCCAG
Thomom003 NNNNNNNNNN NNNNNNAGCA ATGCTGGTGG TATTACAATA CCAGACTTCA
          AACTCTACTA TAGAGCTATA ATAACAAAAA CTGC-TTGGT ATTGGCACAA
          AAACAGACCA GAAGATCAGT GGAACAGAAT AGAAGACCCA GAAATAGAAC
          CAC-ATACCT ATAGGCAACT TGTATTTGAC AAAGGAGCCA AAGATATACA
          GTGGAACAAA CACAGTCTAT TCAATTATTG GTGCTGGCAA AACTGGGCAG
          CCACATGCAG AAAACTAAAA ATTGACCCTA GCCTTTCGCC ATGCACAAGC
          ATTAACTCAA AGTGGATCAA AGACCTCANN NNNNNNNNNN NNNNNNNNNN
          NNNNNNNNNN NNNNNNNNNN NNNNNNNNNN NNNNNNNNNN NNNNNNNNNN
          NNNNNNNNNN NNNNNNNNNN NNNNNNNNNN NNNNNNNNNN NNNNNNNNNN
          NNNNNNNNNN NNNNNNNNNN NNNNNNNNNN NNNNNNNNNN NNNNNNNNNN
          NNNNNNNNNN NNNNNNNNNN NNNNNNNNNN NNNNNNNNNN NNNNNNNNNN
          NNNNNNNNNN NNNNNNNNNN NNNNNNNNNN NNNNNNNNNN NNNNNNNNNN
          NNNNNNNNNN NNNNC-AGCT TGCTG-TCAC ACCGCCCCTT CTACAAGCC-
          AGCTGACAGA GGCCTTAAGT ACTACCTGGA TATAATGTCT ATAGACAGAG
          GCAATTCTGG AAAACTCAGA TCTTATTTTG ACCAACAGGA ATTAATGTCT
          ATGGTAGAAT TCCCCTCAGC TCCTGGATTG CTGGTACTGG TGACGTCTCT
          GTCAGAATCC AGTCCCATCC TG-AATTTAT ACTTAACAAT TTTCTAAGTA
          TTTTGTGGTC TTGCTCTACC TCCAGGGAAG CTGGCCTGGC TATGAAAGGA
          AGGGTTCTTT AGAACTGACT GAATCAGGCC AGTGAAACTT AACAGCYACC
          TTGCCAATGG TCTGTGTGCC AGTGACATCG TGCATGGCTT CATTAGCAGA
          TTTACTGTGC CGGGGTCTTT CCAAGGATTG TGCTTGTTGA TTTGGTCCCT
          GGATAAATTT GCAAATGCTA ATCTAGTTGT TAATGGAGAG CATCCAAACC
          TAAGACAGGA CTATTCCTCC CTGGGTTGTT AGGCGTCAGA TTGGCAGGGT
          CTTG-ACTCT GATAAGTTCT GTGTTCCTGA TGAGAGGCTG GTTATTCAGT
          AAGTTGTAGG GCAAACATGA TTTTGTCATG CTTTCTTAC- TGCTTATTTG
          CTTGTGGGCT TTGGGTTGTT TTCACCTGTG GGTTGATTGA CGCTACTGTC
          AGTAGTGGGT GACAGAAATT TCATTTAGTT TGGGTGTGTG CCTACCGGTA
          TAATTGCTGG ACCACATGTA GGTCTGTATT AATCTTCTGA AGAATGGTTA
          GGCCATCTGT GAAATGCTGT ACTTCTTTAT GTTCCYGCCA TTCTGAGTTC
          TGATTTCATG ATACCTTTTC CAMCC----- ---------- ----------
          ---------- ---------- ---------- ---------- ----------
          ---------- ---------- ---------- ---------- ----------
          ---------- ---------- ---------- ---------- ----------
          ---------- ---------- ---------- ----CTGGAT TTTATGGGGS
          TCTTTTATGT AACCAGAATG GCAGATG--- --TTTCATCT TGGTTTTGAT
          TTATGCTTAC CTGAAGATTA TTGAYGGTGA CCTCGWTTTC TTGTGCTTTT
          TAGTGATTTC TTTGCCAGTC CTGGGGCTTG AACTCAGGGT TTGAACACTG
          TCCTTGGACT TTCTCAAGGC TAGAGCTCTA CCATTTGAGC CACAACACCA
          CTTTCSACTC TTTTCTATGT ATGTGGTACC GTGCACTGGA ACCCAGGTCT
          TCGTGCATGC TAGACAGCA- CTCTACCACT AGGCCAAACT TCTGGACCCA
          TTAGTGATTT TT-ATATCAT CTTTGTGAAA CT-ACCCCAG GACTGGAAAA
          AAAAA-TTAA AGTT------ -AAAAACCAA AACC-AAAAC AAAACCCTGT
          CATTTGATTT CTAAGGGTT- TCTAAGAGAA CTCAGACTCA AGGGAAAAAA
          -TGG-CTGAT TTAAAATGGG CCGC-----C TTG-AGGCAC -TAGTACCTA
          GTGCTTCAAG GTTTCTTA-T GGTTAACTGA AATACAAATG AAAATTAAAT
          GTAAAATGCT AGGGGAAAGG TTATTAAAAA GGTTTTGGGG GAAA-CCATC
          AGGAATTGGT TCCTGGAAAT AGAATTTGGA AGTAAAAATT GCCCTAAATG
          TTTATTTCAA AGTAGAGAAA GGACTACCAA AATGATTGCT TAATTGCTAT
          TCCAGTTTGT CTGTAGCAAT TACAGGCAGG CCCACAGAGA GACAGATGAT
          TCTTATAAGT TTGTCAGATG TTACTTTGTC CCTTAATAAG CTCCATGCTT
          AGGAACTATT TCTACTGACC TCCTTGTTGC TTCATTGGAG TAAAGTGGCT
          TTTTGTAAAG ACTCATTGGT CTGAGAACTG CTGTTCAAAG CCAGCCTGGG
          AAGAAAAAGA TTCCTGTGAG ACTCTCATCT CTATATAGAC AGCAGAATA-
          -CTGAAATGC AATGGACCCA CACCCACCAC CTGTGAATAC ATATGTGATA
          GGTRTGCAAA TGAATCTATT TCTCTC---- ---------- ---------G
          ATACACTTTT GCTCATGAAA CGTCTTGTTA TCGCTTTACC TGAACATTGC
          TAAGCAGGG- ---TTTGCTG CCATCATCAC TCTTCCTCTC TTTGAACTGG
          GAAGATTTCT GATAGGAAAT CTTTCCTGTC TTTACCCCTG AGGGCTTAAG
          TGTGTATAAA CTATTTTGTA CGTGATATTG CACCAAACAA AAATGCCACA
          TACTTGCACT GGGTGCAATG GAATCCG--- ------GGAA GCTGAAATTG
          AGAGGATTGT GGTTTGAGGT CATCTGGGCA AACAGTTCAT GAAATCTCTT
          CTCAACCAAG AAAGACTGGG TATGGTACCA TGTTCCTATC ATCCCGATGG
          TTCAGGAAGC ATAAATAGCT GATCTCATAG ATGGTTCAAG CCTGTCTGGA
          CAAAAA-TCA GGTCCTATTT TAAAAAGTAA CKGAAGCAAA AATCGCTGG-
          ---ACGCACA GGACTGGCAT ACAATGCACA -AAGTC-TCA T-GGACTT-T
          CCTGTCCAGG C-TGGCTTA- GAACTGTGAT CCTT-AGATT TCAGYGAGCT
          AGGCAGCTAG AATTCTTTAG GTACAAGGTA ACATTGATTT TTY--TGTTT
          TGTTTTGCCC -TTGGTGATT TACCT-AGGG TTTTAAATCA GGGCCTWGTA
          TACTCTCACT GAAARTTTTT CTTCAGAGCT AGCAGGCTGT AGAATTTGAG
          CCAAACCTTG ATTGCTCATG TTTATTTTTA AGATTTGGGT -GCTGGTACT
          ATGCCTTAAA CCCAAGGGCT GGTGCTTCT- ATCTGAA-GT TTTTCTTTAT
          TTTCTT--AA GTCTACTAGT TGCTATTACT TGCAACATAT GTC-AAGTTT
          GG-CTTTGGT TTTGTTTTG- C-TTTTCCTG GGCTGGTCC- TACT-CC-TT
          G-AACTCAGG GTC-TAGCCT CTGGCTTTTN NNNNNNNNNN NNNNNNNNNN
          NCCCCCCCCT GCTCCTCTTC CTCCTC-TGC TCTGGCCTCT GGATTCCCTG
          GTTGTCCAGG GGCTTGGCCC AGCAGAAGCT CGGCCATTTG CTTCGAATTG
          CGGCCCAGGA GAACCAACGT CTCCCAGCGC ATGGCCAGCT CCTGGGCCAA
          AGTGCCCACC AGCGGGTGTT TGCAGAAGCC CTCCACTGTG --CTTCTCAC
          ACCCGTGGCT GCCAGCATTT CTGGGGTGAT AGGCAGCACT GACAGCAGCC
          TCAAGGACTG TCGCACTCCC TCCCCRTCTT TTCTAGAGCT CAGGTGCTGC
          TGGAGCTGCC TCAAGGCTCC CGAAACCCAC TCCGTCTGCG TCCCACTCAC
          CACCTCCTCA GGGACTCTCG TGTCACTCAC CTTAGCTCCA GGATCC-AGT
          GGATTACCCC CGGTGCTCTG ACACATCACG TCCTCACTGG ATGACTCCAA
          AATCTCCTCC CGGTTCTGCT CTGCCTCCTG CTCCTGCTCC TCCTCCTGGT
          CCTCCTCATC TTGGTACTCT TCCTTCTGGT CTTCGTCCTC CTGCTCCTCT
          TCCCCCTGGA CC--GGCTCC CCCTTCCCAT CTCTCTGCC- CCAGACCCTC
          CCTCGTGGGG TCCTGAGCGC CGTCCTGCTC AGGGATCTTG CTCGGAACCT
          CTGATTTGAG GCTCAG-GCA GCCAAGGTCT CCCAG
Thomom004 NNNNNNNNNN NNNNNNNNNN ATGCTGGTGG TATTACAATA CCAGACTTCA
          AACTCTACTA TAGAGCCATA ATAACAAAAA CTGC-TTGGT ATTGGCACAA
          AAACAGACCA GAAGATCAGT GGAACAGAAT AGAAGACCCA GAAATAGAAC
          CAC-ATACCT ATAGGCAACT TGTATTTGAC AAAGGAGCCA AAGATATACA
          GTGGAACAAA CMCAGTCTAT TCAATTATTG GKGCTGGCAA AACTGGGCAG
          CCMCATGCAR AAAACTAAAA ATTGACCCTA GCCTTTCGCC ATGCACAAGC
          ATTAACTCAA AGTGGATCAA AGACCTCAAN NNNNNNNNNN NNNNNNNNNN
          NNNNNNNNNN NNNNNNNNNN NNNNNNNNNN NNNNNNNNNN NNNNNNNNNN
          NNNNNNNNNN NNNNNNNNNN NNNNNNNNNN NNNNNNNNNN NNNNNNNNNN
          NNNNNNNNNN NNNNNNNNNN NNNNNNNNNN NNNNNNNNNN NNNNNNNNNN
          NNNNNNNNNN NNNNNNNNNN NNNNNNNNNN NNNNNNNNNN NNNNNNNNNN
          NNNNNNNNNN NNNNNNNNNN NNNNNNNNNN NNNNNNNNNN NNNNNNNNNN
          NNNNNNNNNN NNNNC-AGCT TGCTG-TCAC ACTGCCCCTT CTACAAGCCC
          AGCTGACAGA GGCCTTAAGT ACTACCTGGA TATAATGTCT ATAGACAGAG
          GCAATTCTGG AAAACTCAGA TCTTATTTTG ACCAACAGGA ATTAATGTCT
          ATGGTAGAAT TCCCCTCAGC TCCTGGATTG CTGGTACTGG TGACGTCTCT
          GTCAGAATCC AGTCCCATCC TG-AATTTAT ACTTAACAAT TTTCTAAGTA
          TTTTGTGGTC TTGCTCTACC TCCAGGGAAG CTGGCCTGGC TATGAAAGGA
          AGGGCTCTTT AGAACTGACT GAATCAGGCC AGTGAAACTT AACAGCTACC
          TTGCCAATGG TCTGTGTGCC AGTGACATCG TGCATGGCTT CATTAGCAGA
          TTTACTGTGC CGGGGTCTTT CCAAGGATTG TGCTTGTTGA TTTGGTCCCT
          GGATAAATTT GCAAATGCTA ATCTAGTTGT TAATGGAGAG CATCCAAACC
          TAAGACAGGA CTATTCCTCC CTGGGTTGTT AGGCGTCAGA TTGGCAGGGT
          CTTG-ACTCT GAGAAGTTCT GTGTTCCTGA TGAGAGGCTG GTTATTCAGT
          AAGTTGTAGG GCAAACATGA TTTTGTCATG CTTTCTTAC- TGCTTATTTG
          CTTGTGGGCT TTGGGTTGTT TTCACCTGTG GGTTGATTGA CGCTACTGTC
          AGTAGTGGGT GACARAAATT TCATTTAGTT TGGGTGTGTG CCTACCGGTA
          TAATTGCTGG ACCACATGTA GGTCTGTATT AATCYTCTGA AGAATGGTTA
          GGCCATCTGT GAAATGCTGT ACTTCTTTAT GTTCCCGCCA TTCTGAGTTC
          TGATTTCATG ATACCTTTTC CAACC----- ---------- ----------
          ---------- ---------- ---------- ---------- ----------
          ---------- ---------- ---------- ---------- ----------
          ---------- ---------- ---------- ---------- ----------
          ---------- ---------- ---------- ----CTGGAT TTTATGGGGC
          TCTTTTATGT AACCAGAATG GCAGATG--- --TTTCATCT TGGTTTTGAT
          TTATGCTTAC CTGAAGATTA TTGACGGTGA CCTCGTTTTC TTGTGCTTTT
          TAGTGATTTC TTTGCCAGTC CTGGGGCTTG AACTCAGGGT TTGAACACTG
          TCCTTGGACT TTCTCAAGGC TAGAGCTCTA CCATTTGAGC CACAACACCA
          CTTTCCACTC TTTTCTATGT ATGTGGTACC GTGCACTGGA ACCCAGGTCT
          TCGTGCATGC TAGACAGCA- CTCTACCACT AGGCCAAACT TCTGGACCCA
          TTAGTGATTT TT-ATATCAT CTTTGTGAAA CT-ACCCCAG GACTGGAAAA
          AAAAA-TTAA AGTT------ -AAAAACCAA AACC-AAAAC AAAACCCTGT
          CATTTGATTT CTAAGGGTT- TCTAAGAGAA CTCAGACTCA AGGGAAAAAA
          -TGG-CTGAT TTAAAATGGG CCGC-----C TTG-AGGCAC -TAGTACCTA
          GTGCTTCAAG GTTTCTAA-T GGTTAATTGA AATACAAATG AAAATTAAAT
          GTAAAATGCT AGGGGAAAGG TTATTAAAAA GGTTTTGGGG AAAA-CCATC
          AGGAATTGGT TCCTGGAAAT AGAATTTGGA AGTAAAAATT GCCCTAAATG
          TTTATTTCAA AGTAGAGAAA GGACTACCAA AATGATTGCT TAATTGCTAT
          TCCAGTTTGT CTGTAGCAAT TACAGGCAGG CCCACAGAGG GACAGATGAT
          TCTTATAAGT TTGTCAGATG TTACTTTGTC CCTTAATAAG CTCCATGCTT
          AGGAACTATT TCTACTGACC TCCTTGTTGC TTCATTGGAG TAAAGTGGCT
          TTTTGTAAAG ACTCATTGGT CTGAGAACTG TTNNNNNNNN NNNNNNNNNN
          NNNNNNNNNN NNNNNNNNNN NNNNNNNNNN NNNNNNNNNN NNNNNNNNNN
          NNNNNAATGC AATG-ACCCA CACCCACCAC CTGTGAATAC ATATGTGATA
          GGTTTGCAAA TGAATCTATT TCTCTC---- ---------- ---------G
          ATACACTTTT GCTCATGAAA CGTCTTGTTA TCGCTTTACC TGAACATTGC
          TAAGCAGRG- ---TTTGCTG CCATCATCAC TCTTCCTCTC TTTGAACTGG
          GAAGATTTCT GATAGGAAAT CTTTCCTGTC TTTACCCCTG AGGGCTTAAG
          YGTGTATAAA CTATTTTGTA CGTGATATTG CACCAAACAA AAATGCCACA
          TACTTGCACT GGGTGCAATG GAATCCT--- ------GGAA GCTGAAATTG
          AGAGGATTGT GGTTTGAGGT CATCTGGGCA AACAGTTCAT GAAATCTCTT
          CTCAACCAAT AAAGACTGGG TATGGTACCA TGTTCCTATC ATCCCGATGG
          TTCAGGAAGC ATAAATAGCT GATCTCATAG ATGGTTCAAG CCTGTCTGGA
          CAAAAA-TCA GGTCCTATTT TAAAAAGTAA CTGAAGCAAA AACCGCTGG-
          ---ACGCANN GGACTGGCAT ACAATGCACA -AAGTC-TCA T-GGACTT-T
          CCTGTCCAGG C-TGGCTTA- GAACTGTGAT CCTA-AGATT TCAGCGAGCT
          AGGCAGCTAG AATTCTTTAG GTACAAGGTA ACATTGATTT TTT--TGTTT
          TGTTTTGCCC CTTGGTGATT TTCCT-AGGG TTTTAAATCA GGGCCTAGTA
          TACTCTCACT GAAARTTTTT CTTCAGAGCT AGCAGGCTGT AGAATTTGAG
          CCAAACCTTG ATTGCTCATG TTTATTTTTA AAATTTGGGT -GCTGGTACT
          ATGCCTTAAA CCCAAGGGCT GGTGCTTCT- ATYTGAA-GT TTTTCTTTAT
          TTTCTT--AA GTCTACTGGT TGCTATTACT TGCAACATAT GTC-AAGTTT
          GG-CTTTGGT TTTGTTTTG- C-TTTTCCTG GGCTGGTCC- TACT-CC-TT
          G-AACTCAGG GTC-TAGCCT CTGGCTTTAN NNNNNNNNNN NNNNNNNNNN
          NCCCCCCCCT GCTCCTCTTC CTCCTC-TGC TCTGGCCTCT GGATTCCCTG
          GTTGTCCAGG GGCTTGGCCC AGCAGAAGCT CGGCCATTTG CTTCGAATTG
          CGGCCCAGGA GAACCAACGT CTCCCAGCGC ATGGCCAGCT CCTGGGCCAA
          AGTGCCCACC AGCGGGTGTT TGCAGAAGCC CTCCACTGTG --CTTCTCAC
          ACCCGTGGCT GCCAGCATTT CTGGGGTGAT AGGCAGCACT GACAGCAGCC
          TCAAGGACTG TCGCACTCCC TCCCCGTCTT TTCTAGAGCT CAGGTGCTGC
          TGGAGCTGCC TCAAGGCTCC CGAAACCCAC TCCGTCTGCG TCCCACTCAC
          CACCTCCTCA GGGACTCTCG TGTCACTCAC CTTAGCTCCA GGATCC-AGT
          GGATTACCCC CGGTGCTCTG ACACATCACG TCCTCACTGG ATGACTCCAA
          AATCTCCTCC CGGTTCTGCT CTGCCTCCTG CTCCTGCTCC TCCTCCTGGT
          CCTCCTCATC TTGGTACTCT TCCTTCTGGT CTTCGTCCTC CTGCTCCTCT
          TCCCCCTGGA CC--GGCTCC CCCTTCCCAT CTCTCTGCC- CCAGACCCTC
          CCTCGTGGGG TCCTGAGCGC CGTCCTGCTC AGGGATCTTG CTCGGAACCT
          CTGATTTGAG GCTCAGTGCA GCCAAGGTCT CCCAG
Thomom005 NNNNNNNNNN NNNNNNNNNN ATGCTGGTGG TATTACAATA CCAGACTTCA
          AACTCTACTA TAGAGCCATA ATAACAAAAA CTGC-TTGGT ATTGGCACAA
          AAACAGACCA GAAGATCAGT GGAACAGAAT AGAAGACCCA GAAATAGAAC
          CAC-ATACCT ATAGGCAACT TGTATTTGAC AAAGGAGCCA AAGATATACA
          GTGGAACAAA CACAGTCTAT TCAATTATTG GTGCTGGCAA AACTGGGCAG
          CCACATGCAG AAAACTAAAA ATTGACCCTA GCCTTTCGCC ATGCACAAGC
          ATTAACTCAA AGTGGATCAA AGACCTCAAC GTCAGACCGG AAACCGTGAA
          ACTGCTACAT GATAAAGTAG GAGAGACACT GGAACTCATA GGCACAGGCA
          AAAGATTCCT GAACAGAATC CCAGGGTCM- CAACAGATTG GAGAGAGACT
          CGATAAATGG GACTACCTAA AAATAAAAAG TTTCTGTACA GATAAAAACA
          TAGTT-GCAA AAGTNNNNNN NNNNNNNNNN NNNNNNNNNN NNNNNNNNNN
          NNNNNNNNNN NNNNNNNNNN NNNNNNNNNN NNNNNNNNNN NNNNNNNNNN
          NNNNNNNNNN NNNNC-AGCT TGCTG-TCAC ACTGCCCCTT CTACAAGCCC
          AGCTGACAGA GGCCTTAAGT ACTACCTGGA TATAATGTCT ATAGACAGAG
          GCAATTCTGG AAAACTCAGA TCTTATTTTG ACCAACAGGA ATTAATGTCT
          ATGGTAGAAT TCCCCTCAGC TCCTGGATTG CTGGTACTGG TGACGTCTCT
          GTCAGAATCC AGTCCCATCC TG-AATTTAT ACTTAACAAT TTTCTAAGTA
          TTTTGTGGTC TTGCTCTACC TCCAGGGAAG CTGGCCTGGC TATGAAAGGA
          AGGGCTCTTT AGAACTGACT GAATCAGGCC AGTGAAACTT AACAGCTACC
          TTGCCAATGG TCTGTGTGCC AGTGACATCG TGCATGGCTT CATTAGCAGA
          TTTACTGTGC CGGGGTCTTT CCAAGGATTG TGCTTGTTGA TTTGGTCCCT
          GGATAAATTT GCAAATGCTA ATCTAGTTGT TAATGGAGAG CATCCAAACC
          TAAGACAGGA CTATTCCTCC CTGGGTTGTT AGGCGTCAGA TTGGCAGGGT
          CTTG-ACTCT GAKAAGTTCT GTGTTCCTGA TGAGAGGCTG GTTATTCAGT
          AAGTTGTAGG GCAAACATGA TTTTGTCATG CTTTCTTAC- TGCTTATTTG
          CTTGTGGGCT TTGGGTTGTT TTCACCTGTG GGTTGATTGA CGCTACTGTC
          AGTAGTGGGT GACASAAATT TCATTTAGTT TGGGTGTGTG CCTACCGGTA
          TAATTGCTGG ACCACATGTA GGTCTGTATT AATCYTCTGA AGAATGGTTA
          GGCCATCTGT GAAATGCTGT ACTTCTTTAT GTTCCCGCCA TTCTGAGTTC
          TGATTTCATG ATACCTTTTC CAMCC----- ---------- ----------
          ---------- ---------- ---------- ---------- ----------
          ---------- ---------- ---------- ---------- ----------
          ---------- ---------- ---------- ---------- ----------
          ---------- ---------- ---------- ----CTGGAT TTTATGGGGS
          TCTTTTATGT AACCAGAATG GCAGATG--- --TTTCATCT TGGTTTTGAT
          TTATGCTTAC CTGAAGATTA TTGAMGGTGA CCTCGTTTTC TTGTGCTTTT
          TAGTGATTTC TTTGCCAGTC CTGGGGCTTG AACTCAGGGT TTGAACACTG
          TCCTTGGACT TTCTCAAGGC TAGAGCTCTA CCATTTGAGC CACAACACCA
          CTTTCCACTC TTTTCTATGT ATGTGGTACC GTGCACTGGA ACCCAGGTCT
          TCGTGCATGC TAGACAGCA- CTCTACCACT AGGCCAAACT TCTGGACCCA
          TTAGTGATTT TT-ATATCAT CTTTGTGAAA CT-ACCCCAG GACTGGAAAA
          AAAAA-TTAA AGTT------ -AAAAACCAA AACC-AAAAC AAAACCCTGT
          CATTTGATTT CTAAGGGTT- TCTAAGAGAA CTCAGACTCA AGGGAAAAAA
          -TGG-CTGAT TTAAAATGGG CCGC-----C TTG-AGGCAC -TAGTACCTA
          GTGCTTCAAG GTTTCTAA-T GGTTAATTGA AATACAAATG AAAATTAAAT
          GTAAAATGCT AGGGGAAAGG TTATTAAAAA GGTTTTGGGG AAAA-CCATC
          AGGAATTGGT TCCTGGAAAT AGAATTTGGA AGTAAAAATT GCCCTAAATG
          TTTATTTCAA AGTAGAGAAA GGACTACCAA AATGATTGCT TAATTGCTAT
          TCCAGTTTGT CTGTAGCAAT TACAGGCAGG CCCACAGAGG GACAGATGAT
          TCTTATAAGT TTGTCAGATG TTACTTTGTC CCTTAATAAG CTCCATGCTT
          AGGAACTATT TCTACTGACC TCCTTGTTGC TTCATTGGAG TAAAGTGGCT
          TTTTGTAAAG ACTCATTGGT CTGAGAACTG TTGTTCAAAG CCAGCCTGGG
          AAGAAAAAGA TTCCTGTGAG ACTCTCATCT CTATACAGAC AGCARAATA-
          -CTGAAATGC AATG-ACCCA CACCCACCAC CTGTGAATAC ATATGTGATA
          GGTTTGCAAA TGAATCTATT TCTCTC---- ---------- ---------G
          ATACACTTTT GCTCATGAAA CGTCTTGTTA TCGCTTTACC TGAACATTGC
          TAAGCAGRG- ---TTTGCTG CCATCATCAC TCTTCCTCTC TTTGAACTRG
          GAAGATTTCT GATAGGAAAT CTTTCCTGTC TTTACCCCTG AGGGCTTAAG
          YGTGTATAAA CTATTTTGTA CGTGATATTG CACCAAACAA AAATGCCACA
          TACTTGCACT GGGTGCAATG GAATCCT--- ------GGAA GCTGAAATTG
          AGAGGATTGT GGTTTGAGGT CATCTGGGCA AACAGTTCAT GAAATCTCTT
          CTCAACCAAT AAAGACTGGG TATGGTACCA TGTTCCTATC ATCCCGATGG
          TTCAGGAAGC ATAAATAGCT GATCTCATAG ATGGTTCAAG CCTGTCTGGA
          CAAAAA-TCA GGTCCTATTT TAAAAAGTAA CTGAAGCAAA AACCGCTGG-
          ---ACGCACA GGACTGGCAT ACAATGCACA -AAGTC-TCA T-GGACTT-T
          CCTGTCCAGG C-TGGCTTA- GAACTGTGAT CCTA-AGATT TCAGCGAGCT
          AGGCAGCTAG AATTCTTTAG GTACAAGGTA ACATTGATTT TTC--TGTTT
          TGTTTTGCCC CTTGGTGATT TTCCT-AGGG TTTTAAATCA GGGCCTTGTA
          TACTCTCACT GAAAGTTTTT CTTCAGAGCT AGCAGGCTGT AGAATTTGAG
          CCAAACCTTG ATTGCTCATG TTTATTTTTA AAATTTGGGT -GCTGGTACT
          ATGCCTTAAA CCCAAGGGCT GGTGCTTCT- ATTTGAA-GT TTTTCTTTAT
          TTTCTT--AA GTCTACTGGT TGCTATTACT TGCAACATAT GTC-AAGTTT
          GG-CTTTGGT TTTGTTTTG- C-TTTTCCTG GGCTGGTCC- TACT-CC-TT
          G-AACTCAGG GYC-TAGCCT CTGGCTTTNN NNNNNNNNNN NNNNNNNNNN
          NNCCCCCCCT GCTCCTCTTC CTCCTC-TGC TCTGGCCTCT GGATTCCCTG
          GTTGTCCAGG GGCTTGGCCC AGCAGAAGCT CGGCCATTTG CTTCGAATTG
          CGGCCCAGGA GAACCAACGT CTCCCAGCGC ATGGCCAGCT CCTGGGCCAA
          AGTGCCCACC AGCGGGTGTT TGCAGAAGCC CTCCACTGTG --CTTCTCAC
          ACCCGTGGCT GCCAGCATTT CTGGGGTGAT AGGCAGCACT GACAGCAGCC
          TCAAGGACTG TCGCACTCCC TCCCCRTCTT TTCTAGAGCT CAGGTGCTGC
          TGGAGCTGCC TCAAGGCTCC CGAAACCCAC TCCGTCTGCG TCCCACTCAC
          CACCTCCTCA GGGACTCTCG TGTCACTCAC CTTAGCTCCA GGATCC-AGT
          GGATTACCCC CGGTGCTCTG ACACATCACG TCCTCACTGG ATGACTCCAA
          AATCTCCTCC CGGTTCTGCT CTGCCTCCTG CTCCTGCTCC TCCTCCTGGT
          CCTCCTCATC TTGGTACTCT TCCTTCTGGT CTTCGTCCTC CTGCTCCTCT
          TCCCCCTGGA CC--GGCTCC CCCTTCCCAT CTCTCTGCC- CCAGACCCTC
          CCTCGTGGGG TCCTGAGCGC CGTCCTGCTC AGGGATCTTG CTCGGAACCT
          CTGATTTGAG GCTCAGTGCA GCCAAGGTCT CCCAG
Thomom006 NNNNNNNNNN NNNNNNAGCA ATGCTGGTGG TATTACAATA CCAGACTTCA
          AACTCTACTA TAGAGCCATA ATAACAAAAA CTGC-TTGGT ATTGGCACAA
          AAACAGACCA GAAGATCAGT GGAACAGAAT AGAAGACCCA GAAATAGAAC
          CAC-ATACCT ATAGGCAACT TGTATTTGAC AAAGGAGCCA AAGATATACA
          GTGGAACAAA CACAGTCTAT TCAATTATTG GTGCTGGCAA AACTGGGCAG
          CCACATGCAG AAAACTAAAA ATTGACCCTA GCCTTTCGCC ATGCACAAGC
          ATTAACTCAA AGTGGATCAA AGACCTCAAT GTCAGACCGG AAACCGTGAA
          ACTGCTACAT GATAAAGTAG GAGAGACACT GGAACTCATA GGCACAGGCA
          AAAAATTCCT GAACAGAATC CCAGGGTCA- CAACAGATKG GAGAGAGACT
          CGATAAATGG GACTACCTAA AAATAAAAAG TTTCTGTACA GATAAAAACA
          TAGTT-GCAA AAGTAGAGAG ACAGCCAACC AACTGGGAAA AGATANNNNN
          NNNNNNNNNN NNNNNNNNNN NNNNNNNNNN NNNNNNNNNN NNNNNNNNNN
          NNNNNNNNNN NNNNC-AGCT TGCTG-TCAC ACYGCCCCTT CTACAAGCCC
          AGCTGACAGA GGCCTTAAGT ACTACCTGGA TATAATGTCT ATAGACAGAG
          GCAATTCTGG AAAACTCAGA TCTTATTTTG ACCAACAGGA ATTAATGTCT
          AKGGTAGAAT TCCCCTCAGC TCCTGGATTG CTGGTACTGG TGACGTCTCT
          GTCAGAATCC AGTCCCATCC TG-AATTTAT ACTTAACAAT TTTCTAAGTA
          TTTTGTGGTC TTGCTCTACC TCCAGGGAAG CTGGCCTGGC TATGAAAGGA
          AGGGCTCTTT AGAACTGACT GAATCAGGCC AGTGAAACTT AACAGCTACC
          TTGCCAATGG TCTGTGTGCC AGTGACATCG TGCATGGCTT CATTAGCAGA
          TTTACTGTGC CGGGGTCTTT CCAAGGATTG TGCTTGTTGA TTTGGTCCCT
          GGATAAATTT GCAAATGCTA ATCTAGTTGT TAATGGAGAG CATCCAAACC
          TAAGACAGGA CTATTCCTCC CTGGGTTGTT AGGCRTCAGA TTGGCAGGGT
          CTTG-ACTCT GATAAGTTCT GTGTTCCTGA TGAGAGGCTG GTTATTCAGT
          AAGTTGTAGG GCAAACATGA TTTTGTCATG CTTTCTTAC- TGCTTATTTG
          CTTGTGGGCT TTGGGTYGTT TTCACCTGTG TGTTGATTGA CGCTACTGTC
          AGTAGTGGGT GACAGAAATT TCATTTAGTT TGGGTGTGTG CCTACCGGTA
          TAATTGCTGG ACCACATGTA GGTCTGTATT AATCTTCTGA AGAATGGTTA
          GGCCATCTGT GAAATGCTGT ACTTCTTTAT GTTCCYGCCA TTCTGAGTTC
          TGATTTCATG ATACCTTTTC CAMCC----- ---------- ----------
          ---------- ---------- ---------- ---------- ----------
          ---------- ---------- ---------- ---------- ----------
          ---------- ---------- ---------- ---------- ----------
          ---------- ---------- ---------- ----CTGGAT TTTATGGGGG
          TCTTTTATGT AACCAGAATG GCAGATG--- --TTTCATCT TGGTTTTGAT
          TTATGCTTAC CTGAAGATTA TTGAYGGTGA CCTCGTTTTC TTGTGCTTTT
          TAGTGATTTC TTTGCCAGTC CTGGGGCTTG AACTCAGGGT TTGAACACTG
          TCCTTGGACT TTCTCAAGGC TAGAGCTCTA CCATTTGAGC CACAACACCA
          CTTTCCACTC TTTTCTATGT ATGTGGTACC GTGCACTGGA ACCCAGGTCT
          TCGTGCATGC TAGACAGCA- CTCTACCACT AGGCCAAACT TCTGGACCCA
          TTAGTGATTT TT-ATATCAT CTTTGTGAAA CT-ANNNNNN NNNTGGAAAA
          AAAAA-TTAA AGTT------ -AAAAACCAA AACC-AAAAC AAAACCCTGT
          CATTTGATTT CTAAGGGTT- TCTAARAGAA CTCARACTCA AGGGAAAAAA
          -TGG-CTGAT TTAAAATGGG CCGC-----C TTG-AGGCAC -TAGTACCTA
          GTGCTTCAAG GTTTCTTM-T GGTTAACTGA AATACAAATG AAAATTAAAY
          GTAAAATGCT AGGGGAAAGG TTATTAAAAA GGTTTTGGGG GAAA-CCATC
          AGGAATTGGT TCCTGGAAAT AGAATTTGGA AGTAAAAATT GCCCTAAATG
          TTTATTTCAA AGTAGAGAAA GGACTACCAA AATGATTGCT TAATTGCTAT
          TCCAGTTTGT CTGTAGCAAT TACAGGCAGG CCCACAGAGA GACAGATGAT
          TCTTATAAGT TTGTCAGATG TTACTTTGTC CCTTAATAAG CTCCATGCTT
          AGGAACTATT TCTACTGACC TCCTTGTTGC TTCATTGGAG TAAAGTGGCT
          TTTTGTAAAG ACTCATTGGT CTGARAACTG CTGTTCAAAG CCAGCCTGGG
          AAGAAAAARA TTCCTGTGAG ACTCTCATCT CTATATAGAC AGCASAATA-
          -CTGAAATGC AATG-ACCCA CACCCACCAC CTGTGAATAC ATATGTGATA
          GGTTTGCAAA TGAATCTATT TCTCTC---- ---------- ---------G
          ATACACTTTT GCTCATGAAA CGTCTTGTTA TCGCTTTACC TGAACATTGC
          TAAGCAGGG- ---TTTGCTG CCATCATCAC TCTTCCTCTC TTTGAACTGG
          GAAGATTTCT GATAGGAAAT CTTTCCTGTC TTTACCCCTG AGGGCTTAAG
          TGTGTATAAA CTATTTTGTA CGTGATATTG CACCAAACAA AAATGCCACA
          TACTTGCACT GGGTGCAATG AAATCCT--- ------GGAA GCTGAAATTG
          AGAGGATTGT GGTTTGAGGT CATCTGGGCA AACAGTTCAT GAAATCTCTT
          CTCAACCAAT AAAGACTGGG TATGGTACCA TGTTCCTATC ATCCCGATGG
          TTCAGGAAGC ATAAATAGCT GATCTCATAG ATGGTTCAAG CCTGTCTGGA
          CAAAAA-TCA GGTCCTATTT TAAAAAGTAA CTGAAGCAAA AATCGCTGG-
          ---ACGCACA GGACTGGCAT ACAATGCACA -AAGTC-TCA T-GGACTT-T
          CCTGTCCAGG C-TGGCTTA- GAACTGTGAT CCTY-AGATT TCAGCGAGCT
          AGGCAGCTAG AATTCTTTAG GTACAAGGTA ACATTGATTT TTY--TGTTT
          TGTTTTGCCC TTGGGGGATT TWCCT-AGGG TTTTAAATCA GGGCCTWGTA
          TACTCTCACT GAAARTTTTT CTTCAGAGCT AGCAGGCTGT AGAATTTGAG
          CCAAACCTTG ATTGCTCATG TTTATTTTTW ARATTTGGGT -GCTGGTACT
          ATGCCTTWAA CCCAAGGGCT GGTGCTTCT- ATCTGAA-GT TTTTRTTTAT
          TTTCTT--AA GTCTACTRGK TGCTATTACT TGCAACATAT GTC-AAGTTT
          GG-CTTTGGT TTTGTTTTG- C-TTTTCCTG GGCTGGTCC- TACT-CC-TT
          G-AACTCAGG GTC-TAGCCT CTGGCNNNNN NNNNNNNNNN NNNNNNNNNN
          NCCCCCCCCT GCTCCTCTTC CTCCTC-TGC TCTGGCCTCT GGATTCCCTG
          GTTGTCCAGG GGCTTGGCCC AGCAGAAGCT CGGCCATTTG CTTCGAATTG
          CGGCCCAGGA GAACCAACGT CTCCCAGCGC ATGGCCAGCT CCTGGGCCAA
          AGTGCCCACC AGCGGGTGTT TGCAGAAGCC CTCCACTGTG --CTTCTCAC
          ACCCGKGGCT GCCAGCATTT CTGGGGTGAT AGGCAGCACT GACAGCAGCC
          TCAAGGACTG TCGCACTCCC TCCCCKTCTT TTCTAGAGCT CAGGTGCTGC
          TGGAGCTGCC TCAAGGCTCC CGAAACCCAC TCCGTCTGCG TCCCACTCAC
          CACCTCCTCA GGGACTCTCG TGTCACTCAC CTTAGCTCCA GGATCC-AGT
          GGATTACCCC CGGTGCTCTG ACACATCACG TCCTCACTGG ATGACTCCAA
          AATCTCCTCC CGGTTCTGCT CTGCCTCCTG CTCCTGCTCC TCCTCCTGGT
          CCTCCTCATC TTGGTACTCT TCCTTCTGGT CTTCGTCCTC CTGCTCCTCT
          TCCCCCTGGA CC--GGCTCC CCCTTCCCAT CTYTCTGCC- CCAGACCCTC
          CCTCGTGGGG TCCTGAGCGC CGTCCTGCTC AGGAATCTTG CTCGAAACCT
          CTGATTTGAG GCTCAGTGCA GCCAAGGTCT CCCAG
Thomom007 NNNNNNNNNN NNNNNNAGCA ATGCTGGTGG TATTACAATA CCAGACTTCA
          AACTCTACTA TAGAGCCATA ATAACAAAAA CTGC-TTGGT ATTGGCACAA
          AAACAGACCA GAAGATCAGT GGAACAGAAT AGAAGACCCA GAAATAGAAC
          CAC-ATACCT ATAGGCAACT TGTATTTGAC AAAGGAGCCA AAGATATACA
          GTGGAACAAA CACAGTCTAT TCAATTATTG GTGCTGGCAA AACTGGGCAG
          CCACATGCAG AAAACTAAAA ATTGACCCTA GCCTTTCGCC ATGCACAAGC
          ATTAACTCAA AGTGGATCAA AGACCTCAAY GTCAGACCGG AAACCGTGAA
          AYTGTTACAT GATAAAGTAG GAGAGACACT GGAACTCATA GGCACAGGCA
          AANNNNNNNN NNNNNNNNNN NNNNNNNNNN NNNNNNNNNN NNNNNNNNNN
          NNNNNNNNNN NNNNNNNNNN NNNNNNNNNN NNNNNNNNNN NNNNNNNNNN
          NNNNNNNNNN NNNNNNNNNN NNNNNNNNNN NNNNNNNNNN NNNNNNNNNN
          NNNNNNNNNN NNNNNNNNNN NNNNNNNNNN NNNNNNNNNN NNNNNNNNNN
          NNNNNNNNNN NNNNC-AGCT TGCTG-TCAC ACTACCCCTT CTACAAGCCC
          AGCTGACAGA GGCCTTAAGT ACTACCTGGA TATAATGTCT ATAGACAGAG
          GCAATTCTGG AAAACTCAGA TCTTATTTTG ACCAACAGGA ATTAATGTCT
          ATGGTAGAAT TCCCCTCAGC TCCTGGATTG CTGGTACTGG TGACGTCTCT
          GTCAGAATCC AGTCCCATCC TG-AATTTAT ACTTAACAAT TTTCTAAGTA
          TTTTGTGGTC TTGCTCTACC TCCAGGGAAG CTGGCCTGGC TATGAAAGGA
          AGGGCTCTTT AGAACTGACT GAATCAGGCC ACTGAAACTT AACAGCTACC
          TTGCCAATGG TCTGTGTGCC AGTGACATCG TGCATGGCTT CATTAGCAGA
          TTTACTGTGC CGGGGTCTTT CCAAGGATTG TGCTTGTTGA TTTGGTCCCT
          GGATAAATTT GCAAATGCTA ATCTAGTTGT TAATGGAGAG CATCCAAACC
          TAAGACAGGA CTATTCCTCC CTGGGTTGTT AGGCGTCAGA TTGGCAGGGT
          CTTG-ACTCT GATAAGTTCT GTGTTCCTGA TGAGAGGCTG GTTATTCAST
          AAGTTGTAGG GCAAACATGA TTTTGTCATG CTTTCTTAC- TGCTTATTTG
          CTTGTGGGCT TTGGGTTGTT TTCACCTGTG GGTTGATTGA CGCTACTGTC
          AGTAGTGGGT GACAGAAATT TCATTTAGTT TGGGTGTGTG CCTACCGGTA
          TAATTGCTGG ACCACATGTA GGTCTGTATT AATCTTCTGA AGAATGGTTA
          GGCCATCTGT GAAATGCTGT ACTTCTTTRT GTTCCCGCCA TTCTGAGTTC
          TGATTTCATG ATACCTTTTC CACCC----- ---------- ----------
          ---------- ---------- ---------- ---------- ----------
          ---------- ---------- ---------- ---------- ----------
          ---------- ---------- ---------- ---------- ----------
          ---------- ---------- ---------- ----CTGGAT TTTATGGGGC
          TCTTTTATGT AACCAGAATG GCAGATG--- --TTTCATCT TGGTTTTGAT
          TTATGCTTAC CTGAAGATTA TTGATGGTGA CCTCGATTTC TTGTGCTTTT
          TAGTGATTTC TTTGCCAGTC CTGGGGCTTG AACTCAGGGT TTGAACACTG
          TCCTTGGACT TTCTCAAGGC TAGAGCTCTA CCATTTGAGC CACAACACCA
          CTTTCGACTC TTTTCTATGT ATGTGGTACC GTGCACTGGA ACCCAGGTCT
          TCGTGCATGC TAGACAGCA- CTCTACCACT AGGCCAAACT TCTGGACCCA
          TTAGTGATTT TT-ATATCAT CTTTGTGAAA CT-ACCCCAG GCCKGGAAAA
          AAAAA-TTAA AGTT------ -AAAAACCAA AACC-AAAAC AAAACCCTGT
          CATTTGATTT CTAAGGGTT- TCTAAGAGAA CTCAGACTCA AGGGAAAAAA
          ATGG-CTGTT TTAAAATGGG CCGC-----C TTG-AGGCAC -TAGTACCTA
          GTGCTTCAAG GTTTCTTA-T GGTTAACTGA AATACAAATG AAAATTAAAC
          GTAAAATGCT AGGGGAAAGG TTATTAAAAA GGTTTTGGGG GAAA-CCATC
          AGGAATTGGT TCCTGGAAAT AGAATTTGGA AGTAAAAATT GCCCTAAATG
          TTTATTTCAA AGTAGAGAAA GGACTACCAA AATGATTGCT TAATTGCTAT
          TCCAGTTTGT CTGTAGCAAT TACAGGCAGG CCCACAGAGG GACAGATGAT
          TCTTATAAGT TTGTCAGATG TTACTTTGTC CCTTAATAAG CTCCATGCTT
          AGGAACTATT TCTACTGACC TCCTTGTTGC TTCATTGGAG TAAAGTGGCT
          TTTTGTAAAG ACTCATTGGT CTGAGAACTG CTGTTCAAAG CCAGCCTGGG
          AAGAAAAAGA TTCCTGTGAG ACTCTCATCT CTATATGGAC AGCAGAATA-
          -CTGAAATGC AATG-ACCCA CACCCACCAC CTGTGAATAC ATATGTGATA
          GGTTTGCAAA TGAATCTATT TCTCTC---- ---------- ---------G
          ATACACTTTT GCTCATGAAA CGTCTTGTTA TCGCTTTACC TGAACATTGC
          TAAGCAGGG- ---TTTGCTG CCATCATCAC TCTTCCTCTC TTTGAACTGG
          GAAGATTTCT GATAGGAAAT CTTTCCTGTC TTTACCCCTG AGGGCTTAAG
          TGTGTATAAA CTATTTTGTA CGTGATATTG CACCAAACAA AAATGCCACR
          TACTTRCACT GGGTGCAATG GAATCCT--- ------GGAA GCTGAAATTG
          AGAGGATTGT GGTTTGAGGT CATCTGGGCA AACAGTTCAT GAAATCTCTT
          CTCAACCAAT AAAGACTGGG TATGGTACCA TGTTCCTATC ATCCCGATGG
          TTCAGGAAGC ATAAAYAGCT GATCTCATAG ATGGTTCAAG CCTGTCTGGA
          CAAAAA-TCA GGTCCTATTT TAAAAAGTAA CTGAAGCAAA AATCGCTGG-
          ---ACGCACA GGACTGGCAT ACAATGCACA GAAGTC-TCA T-GGACTT-T
          CCTGTCCAGG C-TGGCTTA- GAACTGTGAT CCTC-AGATT TCAGCGAGCT
          AGGCAGCTAG AATTCTTTAG GTACAAGTTA ACATTGATTT --CTTTGTTT
          TGTTTTGCCC TTGGGGGATT TCCCT-AGGG TTTTAAATCA GGGCCTAGTA
          TACTCTCACG GAAARTTTTT CTTCAGAGCT AGCAGGCTGT AGAATTTGAG
          CCAAACCTTG ATTGCTCATG TTTATTTTTT AAATTTGGGT -GCTGGTACT
          ATGCCTTAAA CCCAAGGGCT GGTGCTTCT- ATCTGAA-GT TTTTSTTTAT
          TTTCTT--AA GTCTACTGGG TGCTATTACT TGCAACATAT GTC-AAGTTT
          GG-CTTTGGT TTTGTTTTG- C-TTTTCCTG GGCTGGTCC- TACT-CC-TT
          G-AACTCAGG GTC-TAGCCT CTGGCTTTNN NNNNNNNNNN NNNNNNNNNN
          NCCCCCCCCT GCTCCTCTTC CTCCTC-TGC TCTGGCCTCT GGATTCCCTG
          GTTGTCCAGG GGCTTGGCCC AGCAGAAGCT CGGCCATTTG CTTCGAATTG
          CGGCCCAGGA GAACCAACGT CTCCCAGCGC ATGGCCAGCT CCTGGGCCAA
          AGTGCCCACC AGCGGGTGTT TGCAGAAGCC CTCCACTGTG --CTTCTCAC
          ACCCGTGGCT GCCAGCATTT CTGGGGTGAT AGGCAGCACT GACAGCAGCC
          TCAAGGACTG TCGCACTCCC TCCCCRTCTT TTCTAGAGCT CAGGTGCTGC
          TGGAGCTGCC TCAAGGCTCC CGAAACCCAC TCCGTCTGCG TCCCACTCAC
          CACCTCCTCA GGGACTCTCG TGTCACTCAC CTTAGCTCCA GGATCC-AGT
          GGATTACCCC CGGTGCTCTG ACACATCACG TCCTCACTGG ATGACTCCAA
          AATCTCCTCC CGGTTCTGCT CTGCCTCCTG CTCCTGCTCC TCCTCCTGGT
          CCTCCTCATC TTGGTACTCT TCCTTCTGGT CTTCGTCCTC CTGCTCCTCT
          TCCCCCTGGA CC--GGCTCC CCCTTCCCAT CTCTCTGCC- CCAGACCCTC
          CCTCGTGGGG TCCTGAGCGC CGTCCTGCTC AGGGATCTTG CTCGGAACCT
          CTGATTTGAG GCTCAGTGCA GCCAAGGTCT CCCAG
Thomom008 NNNNNNNNNN NNNNNNNNNN ATGCTGGTGG TATTACAATA CCAGACTTCA
          AACTCTACTA TAGAGCCATA ATAACAAAAA CTGC-TTGGT ATTGGCACAA
          AAACAGACCA GAAGATCAGT GGAACAGAAT AGAAGACCCA GAAATAGAAC
          CAC-ATACCT ATAGGCAACT TGTATTTGAC AAAGGAGCCA AAGATATACA
          RTGGAACAAA CACAGTCTAT TCAATTATTG GTGCTGGCAA AACTGGGCAG
          CCACATGCAG AAAACTAAAA ATTGACCCTA GCCTTTCGCC ATGCACAAGC
          ATTAACTCAA AGTGGATCAA AGACCTCAAC GTCAGACCGG AAACCGTGAA
          ATTGCTACAT GATAAWGTAG GAGAGACACT GGAACTCATA GGCACAGGCA
          AAAGATTCCT GAACAGAATC CCAGGGTCA- CAACAGATTG GAGAGAGACT
          CAATAAATGG GACTACCTAA AAATAAAAAG TTTCTGTACA GATAAAAACA
          TAGTT-GCAA AAGTAGAGAG ACAGCCAACC AACTGGGAAA AGATATNNNN
          NNNNNNNNNN NNNNNNNNNN NNNNNNNNNN NNNNNNNNNN NNNNNNNNNN
          NNNNNNNNNN NNNNC-AGCT TGCTG-TCAC ACCGCCCCTT CTACAAGCCC
          AGCTGACAGA GGCCTTAAGT ACTACCTGGA TATAATGTCT ATAGACAGAG
          GCAATTCTGG AAAACTCAGA TCTTATTTTG ACCAACAGGA ATTAATGTCT
          ATGGTAGAAT TCCCCTCAGC TCCTGGATTG CTGGTACTGG TGACGTCTCT
          GTCAGAATCC AGTCCCATCC TG-AATTTAT ACTTAACAAT TTTCTAAGTA
          TTTTGTGGTC TTGCTCTACC TCCAGGGAAG CTGGCCTGGC TATGAAAGGA
          AGGGCTCTTT AGAACTGACT GAATCAGGCC AGTGAAACTT AACAGCTACC
          TTGCCAATGG TCTGTGTGCC AGTGACATCG TGCATGGCTT CATTAGCAGA
          TTTACTGTGC CGGGGTCTTT CCAAGGATTG TGCTTGTTGA TTTGGTCCCT
          GGATAAATTT GCAAATGCTA ATCTAGTTGT TAATGGAGAG CATCCAAACC
          TAAGACAGGA CTATTCCTCC CTGGGTTGTT AGGCGTCAGA TTGGCAGGGT
          CTTG-ACTCT GATAAGTTCT GTGTTCCTGA TGAGAGGCTG GTTATTCAGT
          AAGTTGTAGG GCAAACATGA TTTTGTCATG CTTTCTTAC- TGCTTATTTG
          CTTGTGGGCT TTGGGTTGTT TTCACCTGTG GGTTGATTGA CGCTACTGTC
          AGTAGTGGGT GACASAAATT TCATTTAGTT TGGGTGTGTG CCTACCGGTA
          TAATTGCTGG ACCACATGTA GGTCTGTATT AATCYTCTGA AGAATGGTTA
          GGCCATCTGT GAAATGCTGT ACTTCTTTAT GTTCCCGCCA TTCTGAGTTC
          TGATTTCATG ATACCTTTTC CAACC----- ---------- ----------
          ---------- ---------- ---------- ---------- ----------
          ---------- ---------- ---------- ---------- ----------
          ---------- ---------- ---------- ---------- ----------
          ---------- ---------- ---------- ----CTGGAT TTTATGGGGC
          TCTTTTATGT AACCAGAATG GCAGATG--- --TTTCATCT TGGTTTTGAT
          TTATGCTTAC CTGAAGATTA TTGATGGTGA CCTCGTTTTC TTGTGCTTTT
          TAGTGATTTC TTTGCCAGTC CTGGGGCTTG AACTCAGGGT TTGAACACTG
          TCCTTGGACT TTCTCAAGGC TAGAGCTCTA CCATTTGAGC CACAACACCA
          CTTTCGACTC TTTTCTATGT ATGTGGTACC GTGCACTGGA ACCCAGGTCT
          TCGTGCATGC TAGACAGCA- CTCTACCACT AGGCCAAACT TCTGGACCCA
          TTAGTGATTT TT-ATATCAT CTTTGTGAAA CT-ACCCCAG GACTGGAAAA
          AAAA--TTAA AGTT------ -AAAAACCAA AACC-AAAAC AAAACCCTGT
          CATTTGATTT CTAAGGGTT- TCTAAGAGAA CTCAGACTCA AGGGAAAAAA
          -TGG-CTGAT TTAAAATGGG CCGC-----C TTG-AGGCAC -TAGTACCTA
          GTGCTTCAAG GTTTCTTA-T GGTTAACTGA AATACAAATG AAAATTAAAC
          GTAAAATGCT AGGGGAAAGG TTATTAAAAA GGTTTTGGGG GAAA-CCATC
          AGGAATTGGT TCCTGGAAAT AGAATTTGGA AGTAAAAATT GCCCTAAATG
          TTTATTTCAA AGTAGAGAAA GGACTACCAA AATGATTGCT TAATTGCTAT
          TCCAGTTTGT CTGTAGCAAT TACAGGCAGG CCCACAGAGA GACAGATGAT
          TCTTATAAGT TTGTCAGATG TTACTTTGTC CCTTAATAAG CTCCATGCTT
          AGGAACTATT TCTACTGACC TCCTTGTTGC TTCATTGGAG TAAAGTGGCT
          TTTTGTAAAG ACTCATTGGT CTGAGAACTG CTGTTCAAAG CCAGCCTGGG
          AAGAAAAAGA TTCCTGTGAG ACTCTCATCT CTATATGGAC AGCAGAATA-
          -CTGAAATGC AATG-ACCCA CACCCACCAC CTGTGAATAC ATATGTGATA
          GGTTTGCAAA TGAATCTATT TCTCTC---- ---------- ---------G
          ATACACTTTT GCTCATGAAA CGTCTTGTTA TCGCTTTACC TGAACATTGC
          TAAGCAGGG- ---TTTGCTG CCATCATCAC TCTTCCTCTC TTTGAACTGG
          GAAGATTTCT GATAGGAAAT CTTTCCTGTC TTTACCYCTG AGGGCTTAAG
          TGTGTATAAA CTATTTTGTA CGTGATATTG CACCAAACAA AAATGCCACA
          TACTTGCACT GGGTGCAATG GAATCCT--- ------GGAA GCTGAAATTG
          AGAGGATTGT GGTTTGAGGT CATCTGGGCA AACAGTTCAT GAAATCTCTT
          CTCAACCAAT AAAGACTGGG TATGGTACCA TKTTCCTATC ATCCCGRTGG
          TTCAGGAAGC ATAAATAGCT GATCTCATAG ATGGTTCAAG CCTGTCTGGA
          CAAAAA-TCA GGTCCTATTT TAAAAAGTAA CKGAAGCAAA AACCGCTGG-
          ---ACGCACA GGACTGGCAT ACAATGCACA -AAGTC-TCA T-GGACTT-T
          CCTGTCCAGG C-TGGCTTA- GAACTGTGAT CCTC-AGATT TCAGYGAGCT
          AGGCAGCTAG AATTCTTTAG GTACAAGGTA ACATTGATTT TTC--TGTTT
          TGTTTTGCCC CTTGGTGATT TWCCT-AGGG TTTTAAATCA GGGCCTAGTA
          TACTCTCACT GAAARTTTTT CTTCAGAGCT AGCAGGCTGT AGAATTTGAG
          CCAAACCTTG ATTGCTCATG TTTATTTTTW ARATTTGGGT -GCTGGTACT
          ATGCCTTAAA CCCAAGGGCT GGTGCTTCT- MTCTGAA-GT TTTTSTTTAT
          TTTCTT--AA GTCTACTGGK TGCTATTACT TGCAACATAT GTC-AAGTTT
          GG-CTTTGGT TTTGTTTTG- C-TTTTCCTG GGCTGGTCC- TACT-CC-TT
          G-AACTCAGG GYC-TAGCCT CTGGCTTTAN NNNNNNNNNN NNNNNNNNNN
          NCCCCCCCCT GCTCCTCTTC CTCCTC-TGC TCTGGCCTCT GGATTCCCTG
          GTTGTCCAGG GGCTTGGCCC AGCAGAAGCT CGGCCATTTG CTTCGAATTG
          CGGCCCAGGA GAACCAACGT CTCCCAGCGC ATGGCCAGCT CCTGGGCCAA
          AGTGCCCACC AGCGGGTGTT TGCAGAAGCC CTCCACTGTG --CTTCTCAC
          ACCCGTGGCT GCCAGCATTT CTGGGGTGAT AGGCAGCACT GACAGCAGCC
          TCAAGGACTG TCGCACTCCC TCCCCGTCTT TTCTAGAGCT CAGGTGCTGC
          TGGAGCTGCC TCAAGGCTCC CGAAACCCAC TCCGTCTGYG TCCCACTCAC
          CACCTCCTCA GGGACTCTCG TGTCACTCAC CTTAGCTCCA GGATCC-AGT
          GGATTACCCC CGGTGCTCTG ACACATCACG TCCTCACTGG ATGACTCCAA
          AATCTCCTCC CGGTTCTGCT CTGCCTCCTG CTCCTGCTCC TCCTCCTGGT
          CCTCCTCATC TTGGTACTCT TCCTTCTGGT CTTCGTCCTC CTGCTCCTCT
          TCCCCCTGGA CC--GGCTCC CCCTTCCCAT CTCTCTGCC- CCAGACCCTC
          CCTCGTGGGG TCCTGAGCGC CGTCCTGCTC AGGGATCTTG CTCRGAACCT
          CTGATTTGAG GCTCAGTGCA GCCAAGGTCT CCCAG
Thomom009 NNNNNNNNNN NNNNNNNNNN ATGCTGGTGG TATTACAATA CCAGACTTCA
          AACTCTACTA TAGAGCCATA ATAACAAAAA CTGC-TTGGT ATTGGCACAA
          AAACAGACCA GAAGATCAGT GGAACAGAAT AGAAGACCCA GAAATAGAAC
          CAC-ATACCT ATAGGCAACT TGTATTTGAC AAAGGAGCCA AAGATATACA
          GTGGAACAAA CACAGTCTAT TCAATTATTG GTGCTGGCAA AACTGGGCAG
          CCACATGCAG AAAACTAAAA ATTGACCCTA GCATTTCACC ATGCACAAGA
          ATTAACTCAA AGTGGATCAA AGACCTCAAT GTCAGACCGG AAACCGTGAA
          ANNNNNNNNN NNNNNNNNNN NNNNNNNNNN NNNNNNNNNN NNNNNNNNNN
          NNNNNNNNNN NNNNNNNNNN NNNNNNNNNN NNNNNNNNNN NNNNNNNNNN
          NNNNNNNNNN NNNNNNNNNN NNNNNNNNNN NNNNNNNNNN NNNNNNNNNN
          NNNNNNNNNN NNNNNNNNNN NNNNNNNNNN NNNNNNNNNN NNNNNNNNNN
          NNNNNNNNNN NNNNNNNNNN NNNNNNNNNN NNNNNNNNNN NNNNNNNNNN
          NNNNNNNNNN NNNNC-AGCT TGCTG-TCAC ACCGCCCCTT CTACAAGCCC
          AGCTGACAGA GGCCTTAAGT ACTACCTGGA TATAATGTCT ATAGACAGAG
          GCAATTCTGG AAAACTCAGA TCTTATTTTG ACCAACAGGA ATTAATGTCT
          ATGGTAGAAT TCCCCTCAGC TCCTGGATTG CTGGTACTGG TGACGTCTCT
          GTCAGAATCC AGTCCCATCC TG-AATTTAT ACTTAACAAT TTTCTAAGTA
          TTTTGTGGTC TTGCTCTACC TCCAGGGAAG CTGGCCTGGC TATGAAAGGA
          AGGGCTCTTT AGAACTGACT GAATCAGGCC AGTGAAACTT AACAGCTACC
          TTGCCAATGG TCTGTGTGCC AGTGACATCG TGCATGGCTT CATTAGCAGA
          TTTACTGTGC CGGGGTCTTT CCAAGGATTG TGCTTGTTGA TTTGGTCCCT
          GGATAAATTT GCAAATGCTA ATCTAGTTGT TAATGGAGAG CATCCAAACC
          TAAGACAGGA CTATTCCTCC CTGGGTTGTT AGGCGTCAGA TTGGCAGGGT
          CTTG-ACTCT GATAAGTTCT GTGTTCCTGA TGAGAGGCTG GTTATTCAGT
          AAATTGTAGG GCAAACATGA TTTTGTCATG CTTTCTTAC- TGCTTATTTG
          CTTGTGGGCT TTGGGTTGTT TTCACCTGTG GGTTGATTGA CGCTACTGTC
          AGTAGTGGGT GACAGAAATT TCATTTAGTT TGGGTGTGTG CCTACCGGTA
          TAATTGCTGG ACCACATGTA GGTCTGTATT AATCTTCTGA AGAATGGTTA
          GGCCATCTGT GAAATGCTGT ACTTCTTTAT GTTCCCGCCA TTCTGAGTTC
          TGATTTCATG ATACCTTTTC CAACC----- ---------- ----------
          ---------- ---------- ---------- ---------- ----------
          ---------- ---------- ---------- ---------- ----------
          ---------- ---------- ---------- ---------- ----------
          ---------- ---------- ---------- ----CTGGAT TTTATGGGGC
          TCTTTTATGT AACCAGAATG GCAGATG--- --TTTCATCT TGGTTTTGAT
          TTATGCTTAC CTGAAGATTA TTGATGGTGA CCTCGTTTTC TTGTGCTTTT
          TAGTGATTTC TTTGCCAGTC CTGGGGCTTG AACTCAGGGT TTGAACACTG
          TCCTTGGACT TTCTCAAGGC TAGAGCTCTA CCATTTGAGC CACAACACCA
          CTTTCGACTC TTTTCTATGT ATGTGGTACC GTGCACTGGA ACCCAGGTCT
          TCGTGCATGC TAGACAGCA- CTCTACCACT AGGCCAAACT TCTGGACCCA
          TTAGTGATTT TT-ATATCAT CTTTGTGAAA CT-ACCCTAG GRCTGGAAAA
          AAAA--TTAA AGTTAAAAAC CAAAAACCAA AACC-AAAAC AAAACCCTGT
          CATTTGATTT CTAAGGGTT- TCTAAGAGAA CTCAGACTCA AGGGAAAAAA
          -TGG-CTGTT TTAAAATGGG CCGC-----C TTG-AGACAC -TAGTACATA
          GTGCTTCAAR GTTTCTAA-T GGTTAATTGA AATACAAATG AAAATTAAAC
          RTAAAATGCT AGGGGAAAGG TTATTAAAAA GGTTTTGGGG GAAAACCATC
          AGGAATTGGT TCCTGGAAAT AGAATTTGGA AGTAAAAATT GCCCTAAATG
          TTTATTTCAA AGTAGAGAAA GGACTACCAA AATGATTGCT TAATTGCTAT
          TCCAGTTTGT CTGTAGCAAT TACAGGCAGG CCCACAGAGA GACAGATGAT
          TCTTATAAGT TTGTCAGATG TTACTTTGTC CCTTAATAAG CTCCATGCTT
          AGGAACTATT TCTACTGACC TCCTTGTTGC TTCATTGGAG TAAAGTGGCT
          TTTTGTAAAG ACTCATTGGT CTGAGAACTG CTGTTCAAAG CCAGCCTGGG
          AAGAAAAAGA TTCCTGTGAG ACTCTCATCT CTATATGGAC AGCAGAATA-
          -CTGAAATGC AATG-ACCCA CACCCACCAC CTGTGAATAC ATATGTGATA
          GGTTTGCAAA TGAATCTATT TCTCTC---- ---------- ---------G
          ATACACTTTT GCTCATGAAA CGTCTTGTTA TCGCTTTACC TGAACATTGC
          TAAGCAGGG- ---TTTGCTG CCATCATCAC TCTTCYTCTC TTTGAACTGG
          GAAGATTTCT GATAGGAAAT CTTTCCTGTC TTTACCCCTG AGGGCTTAAG
          TGTGTATAAA CTATTTTGTA CGTGATATTG CACCAAACAA AAATGCCACA
          TACTTGCACT GGGTGCAATG GAATCCT--- ------GGAA GCTGAAATTG
          AGAGGATTGT GGTTTGAGGT CATCTGGGCA AACAGTTCAT GAAATCTCTT
          CTCAACCAAT AAAGACTGGG TATGGTACCA TGTTCCTATC ATCCCGATGG
          TTCAGGAAGC ATAAATAGCT GATCTCATAG ATGGTTCAAG CCTGTCTGGA
          CAAAAA-TCA GGTCCTATTT TAAAAAGTAA CTGAAGCAAA AATCGCTGG-
          ---ACGCANN NNNNNGGCAT ACAATGCACA -AAGTC-TCA T-GGACTT-T
          CCTGTCCAGG C-TGGCTTA- GAACTGTGAT CCTA-AGATT TCAGCGAGCT
          AGGCAGCTAG AATTCTTTAG GTACAAGGTA ACATTGATTT TTC--TGTTT
          TGTTTTGCCC CTTGGTGATT TTCCT-AGGG TTTTAAATCA GGGCCTAGTA
          TACTCTCACT GAAARTTTTT CTTCAGAGCT AGCAGGCTGT AGAATTTGAG
          CCAAACCTTG ATTGCTCATG TTTATTTTTW AAATTTGGGT -GCTGGTACT
          ATGCCTTAAA CCCAAGGGCT GGTGCTTCT- ATCTGAA-GT TTTTCTTTAT
          TTTCTT--AA GTCTACTGGG TGCTATTACT TGCAACATAT GTC-AAGTTT
          GG-CTTTGGT TTTGTTTTG- C-TTTTCCTG GGCTGGTCC- TACT-CC-TT
          G-AACTCAGG GTC-TAGCCT CTGGCTTTAN NNNNNNNNNN NNNNNNNNNN
          NCCCCCCCCT GCTCCTCTTC CTCCTC-TGC TCTGGCCTCT GGATTCCCTG
          GTTGTCCAGG GGCTTGGCCC AGCAGAAGCT CGGCCATTTG CTTCGAATTG
          CGGCCCAGGA GAACCAACGT CTCCCAGCGC ATGGCCAGCT CCTGGGCCAA
          AGTGCCCACC AGCGGGTGTT TGCAGAAGCC CTCCACTGTG --CTTCTCAC
          ACCCGTGGCT GCCAGCATTT CTGGGGTGAT AGGCAGCACT GACAGCAGCC
          TCAAGGACTG TCGCACTCCC TCCCCRTCTT TTCTAGAGCT CAGGTGCTGC
          TGGAGCTGCC TCAAGGCTCC CGAAACCCAC TCCGTCTGCG TCCCACTCAC
          CACCTCCTCA GGGACTCTCG TGTCACTCAC CTTAGCTCCA GGATCC-AGT
          GGATTACCCC CGGTGCTCTG ACACATCACG TCCTCACTGG ATGACTCCAA
          AATCTCCTCC CGGTTCTGCT CTGCCTCCTG CTCCTGCTCC TCCTCCTGGT
          CCTCCTCATC TTGGTACTCT TCCTTCTGGT CTTCGTCCTC CTGCTCCTCT
          TCCCCCTGGA CC--GGCTCC CCCTTCCCAT CTCTCTGCC- CCAGACCCTC
          CCTCGTGGGG TCCTGAGCGC CGTCCTGCTC AGGGATCTTG CTCGGAACCT
          CTGATTTGAG GCTCAGTGCA GCCAAGGTCT CCCAG
Thomom010 NNNNNNNNNN NNNNNNAGCA ATGCTGGTGG TATTACAATA CCAGACTTCA
          AACTCTACTA TAGAGCCATA ATAACAAAAA CTGC-TTGGT ATTGGCACAA
          AAACAGACCA GAAGATCAGT GGAACAGAAT AGAAGACCCA GAAATAGAAC
          CAC-ATACCT ATAGGCAACT TGTATTTGAC AAAGGAGCCA AAGATATACA
          GTGGAACAAA CACAGTCTAT TCAATTATTG GTGCTGGCAA AACTGGGCAG
          CCACATGCAG AAAACTAAAA ATTGACCCTA GCCTTTCGCC ATGCACAAGC
          ATTAACTCAA AGTGGATCAA AGACCTCAAC GTCAGACCGG AAACCGTGAA
          ACTGCTACAT GATAAAGTAG GAGAGACACT GGAACTCATA GGCACAGGCA
          AAAGATTCCT GAACAGAATC CCAGGGTCA- CAACAGATTG GAGAGAGACT
          CGATAAATGG GACTACCTAA AAATAAAAAG TTTCTGTACA GATAAAAACA
          TAGT-TGCAA AAGTAGAGAG ACAGCCAACC AACTGGGAAA AGATATTCAC
          CAACANNNNN NNNNNNNNNN NNNNNNNNNN NNNNNNNNNN NNNNNNNNNN
          NNNNNNNNNN NNNNC-AGCT TGCTG-TCAC ACCGCCCCTT CTACAAGCCC
          AGCTGACAGA GGCCTTAAGT ACTACCTGGA TATAATGTCT ATAGACAGAG
          GCAATTCTGG AAAACTCAGA TCTTATTTTG ACCAACAGGA ATTAATGTCT
          ATGGTAGAAT TCCCCTCAGC TCCTGGATTG CTGGTACTGG TGACGTCTCT
          GTCAGAATCC AGTCCCATCC TG-AATTTAT ACTTAACAAT TTTCTAAGTA
          TTTTGTGGTC TTGCTCTACC TCCAGGGAAG CTGGCCTGGC TATGAAAGGA
          AGGGCTCTTT AGAACTGACT GAATCAGGCC AGTGAAACTT AACAGCTACC
          TTGCCAATGG TCTGTGTGCC AGTGACATCG TGCATGGCTT CATTAGCAGA
          TTTACTGTGC CGGGGTCTTT CCAAGGATTG TGCTTGTTGA TTTGGTCCCT
          GGATAAATTT GCAAATGCTA ATCTAGTTGT TAATGGAGAG CATCCAAACC
          TAAGACAGGA CTATTCCTCC CTGGGTTGTT AGGCGTCAGA TTGGCAGGGT
          CTTG-ACTCT GATAAGTTCT GTGTTCCTGA TGAGAGGCTG GTTATTCAGT
          AAGTTGTAGG GCAAACATGA TTTTGTCATG CTTTCTTAC- TGCTTATTTG
          CTTGTGGGCT TTGGGTTGTT TTCACCTGTG GGTTGATTGA CGCTACTGTC
          AGTAGTGGGT GACAGAAATT TCATTTAGTT TGGGTGTGTG CCTACCGGTA
          TAATTGCTGG ACCACATGTA GGTCTGTATT AATCTTCTGA AGAATGGTTA
          GGCCATCTGT GAAATGCTGT ACTTCTTTRT GTTCCCGCCA TTCTGAGTTC
          TGATTTCATG ATACCTTTTC CACCC----- ---------- ----------
          ---------- ---------- ---------- ---------- ----------
          ---------- ---------- ---------- ---------- ----------
          ---------- ---------- ---------- ---------- ----------
          ---------- ---------- ---------- ----CTGGAT TTTATGGGGC
          TCTTTTATGT AACCAGAATG GCAGATG--- --TTTCATCT TGGTTTTGAT
          TTATGCTTAC CTGAAGATTA TTGATGGTGA CCTCGWTTTC TTGTGCTTTT
          TAGTGATTTC TTTGCCAGTC CTGGGGCTTG AACTCAGGGT TTGAACACTG
          TCCTTGGACT TTCTCAAGGC TAGAGCTCTA CCATTTGAGC CACAACACCA
          CTTTCSACTC TTTTCTATGT ATGTGGTACC GTGCACTGGA ACCCAGGTCT
          TCGTGCATGC TAGACAGCA- CTCTACCACT AGGCCAAACT TCTGGACCCA
          TTAGTGATTT TT-ATATCAT CTTTGTGAAA CT-ACCGTAG GACTGGAAAA
          AAAA--TTAA AGTTAAAAAC CAAAAACCAA AACCCAAAAC AAAACCCTGT
          CATTTGATTT CTAAGGGTT- TCTAAGAGAA CTCAGACTCA AGGGAAAAAA
          -TGG-CTGTT TTAAAATGGG CTGC-----C TTG-AGGCAC -TAGTACCTA
          GTGCTTCAAG GTTTCTTA-T GGTTAACTGA AATACAAATG AAAATTAAAC
          GTAAAATGCT AGGGGAAAGG TTATTAAAAA GGTTTTGGGG AAAA-CCATC
          AGGAATTGGT TCCTGGAAAT AGAATTTGGA AGTAAAAATT GCCCTAAATG
          TTTATTTCAA AGTAGAGAAA GGACTACCAA AATGATTGCT TAATTGCTAT
          TCCAGTTTGT CTGTAGCAAT TACAGGCAGG CCCACAGAGG GACAGATGAT
          TCTTATAAGT TTGTCAGATG TTACTTTGTC CCTTAATAAG CTCCATGCTT
          AGGAACTATT TCTACTGACC TCCTTGTTGC TTCATTGGAG TAAAGTGGCT
          TTTTGTAAAG ACTCATTGGT CTGAGAACTG CTGTTCAAAG CCAGCCTGGG
          AAGAAAAAGA TTCCTGTGAG ACTCTCATCT CTATATGGAC AGCAGAATA-
          -CTGAAATGC AATG-ACCCA CACCCACCAC CTGTGAATAC ATATGTGATA
          GGTTTGCAAA TGAATCTATT TCTCTC---- ---------- ---------G
          ATACACTTTT GCTCATGAAA CGTCTTGTTA TCGCTTTACC TGAACATTGC
          TAAGCAGGG- ---TTTGCTG CCATCATCAC TCTTCCTCTC TTTGAACTGG
          GAAGATTTCT GATAGGAAAT CTTTCCTGTC TTTACCTSTG AGGGCTTAAG
          TGTGTATAAA CTATTTTGTA CGTGATATTG CACCAAACAA AAATGCCACA
          TACTTGCACT GGGTGYAATG GAATCCT--- ------GGAA GCTGAAATTG
          AGAGGATTGT GGTTTGAGGT CATCTGGGCA AACAGTTCAT GAAATSTCTT
          CTCAACCAAT AAAGACTGGG TATGGTACCA TGTTCCTATC ATCCCGATGG
          TTCAGGAAGC ATAAATAGCT GATCTCATAG ATGGTTCAAG CCTGTCTGGA
          CAAAAA-TCA GGTCCTATTT TAAAAAGTAA CTGAAGCAAA AATCGCTGG-
          ---ACGCACA GGACTGGCAT ACAATGCACA -AAGTC-TCA T-GGCCTT-T
          CCTGTCCAGG C-TGGCTTA- GAACTATGAT CCCC-AGATT TCAGCGAGCT
          AGGCTGCTAG AATTCTTTAG CTACAATTTA ACATTGATTT --CTTTGTTT
          TGTTTTGCCC TTTGGTGATT TTCCTTAGGG TTTTAAATCA AGGCCTAGTA
          TACTCTCACT GAAAGTTTTT CTTCAGAGCT AGAAGGCTGT AGAATTTGAG
          CCAAACCTTG ATTGCTTATG TTTATTTTTT AAATTTGGGT -GCTGGTACT
          ATGCCTTTAA CCCAAGGGCT GGTGCTTCT- ATCTGAA-GT TTTTGTTTAT
          TTTCTT--AA GTCTCCTGGG TGCTATTACT TGCAACATAT GTC-AAGTTT
          GA-CTTTGGT TTTGTTTTG- C-TTTTC-TG GGCTGGTCC- TACT-CC-TT
          G-AACTCAGG GCC-TAGACT CTGGCTTTTN NNNNNNNNNN NNNNNNNNNN
          NNCCCCCCCT GCTCCTCTTC CTCCTC-TGC TCTGGCCTCT GGATTCCCTG
          GTTGTCCAGG GGCTTGGCCC AGCAAAAGCT CGGCCATTTG CTTCGAATTG
          CGGCCCAGGA GAACCAACGT CTCCCAGCGC ATGGCCAGCT CCTGGGCCAA
          AGTGCCCACC AGCGGGTGTT TGCAGAAGCC CTCCACTGTG --CTTCTCAC
          ACCCGTGGCT GCCAGCATTT CTGGGGTGAT AGGCAGCACT GACAGCAGCC
          TCAAGGACTG TCGCACTCCC TCCCCATCTT TTCTAGAGCT CAGGTGCTGC
          TGGAGCTGCC TCAAGGCTCC CGAAACCCAC TCCGTCTGCG TCCCACTCAC
          CACCTCCTCA GGGACTCTCG TGTCACTCAC CTTAGCTCCA GGATCC-AGT
          GGATTACCCC CGGTGCTCTG ACACATCACG TCCTCACTGG ATGACTCCAA
          AATCTCCTCC CGGTTCTGCT CTGCCTCCTG CTCCTGCTCC TCCTCCTGGT
          CCTCCTCATC TTGGTACTCT TCCTTCTGGT CTTCGTCCTC CTGCTCCTCT
          TCCCCCTGGA CC--GGCTCC CCCTTCCCAT CTYTCTGCC- CCAGACCCTC
          CCTCGTGGGG TCCTGAGCGC CGTCCTGCTC AGGGATCTTG CTCGGAACCT
          CTGATTTGAG GCTCAGTGCA GCCAAGGTCT CCCAG
Thomom011 NNNNNNNNNN NNNNNNAGCA ATGCTGGTGG TATTACAATA CCAGACTTCA
          AACTCTACTA TAGAGCCATA ATAACAAAAA CTGC-TTGGT ATTGGCACAA
          AAACAGACCA GAAGATCAGT GGAACAGAAT AGAAGACCCA GAAATAGAAC
          CAC-ATACCT ATAGGCAACT TGTATTTGAC AAAGGAGCCA AAGATATACA
          GTGGAACAAA CACAGTCTAT TCAATTATTG GTGCTGGCAA AACTGGGCAG
          CCACATGCAR AAAACTAAAA ATTGACCCTA GCCTTTCGCC ATGCACAAGC
          ATTAACTCAA AGTGGATCAA AGACCTCAAT GTCAGACCGG AAACCGTGAA
          AYTGCTACAT GATAAAGTAG GAGAGACACT GGAACTCATA GGCACAGGCA
          AAAGNNNNNN NNNNNNNNNN NNNNNNNNNN NNNNNNNNNN NNNNNNNNNN
          NNNNNNNNNN NNNNNNNNNN NNNNNNNNNN NNNNNNNNNN NNNNNNNNNN
          NNNNNNNNNN NNNNNNNNNN NNNNNNNNNN NNNNNNNNNN NNNNNNNNNN
          NNNNNNNNNN NNNNNNNNNN NNNNNNNNNN NNNNNNNNNN NNNNNNNNNN
          NNNNNNNNNN NNNNNNNNNN NNNNNNNNNN NNNNNNNNNN NNNC-AGCCC
          AGCTGACAGA GGCCTTAAGT ACTACCTGGA TATAATGTCT ATAGACAGAG
          GCAATTCTGG AAAACTCAGA TCTTATTTTG ACCAACAGGA ATTAATGTCT
          ATGGTAGAAT TCCCCTCAGC TCCTGGATTG CTGGTACTGG TGACGTCTCT
          GTCAGAATCC AGTCCCATCC TG-AATTTAT ACTTAACAAT TTTCTAAGTA
          TTTTGTGGTC TTGCTCTACC TCCAGGGAAG CTGGCCTGGC TATGAAAGGA
          AGGGCTCTTT AGAACTGACT GAATCAGGCC AGTGAAACTT AACAGCTACC
          TTGCCAATGG TCTGTGTGCC AGTGACATCG TGCATGGCTT CATTAGCAGA
          TTTACTGTGC CGGGGTCTTT CCAAGGATTG TGCTTGTTGA TTTGGTCCCT
          GGATAAATTT GCAAATGCTA ATCTAGTTGT TAATGGAGAG CATCCAAACC
          TAAGACAGGA CTATTCCTCC CTGGGTTGTT AGGCGTCAGA TTGGCAGGGT
          CTTG-ACTCT GATAAGTTCT GTGTTCCTGA TGAGAGGCTG GTTATTCAGT
          AAGTTGTAGG GCAAACATGA TTTTGTCATG CTTTCTTAC- TGCTTATTTG
          CTTGTGGGCT TTGGGTYGTT TTCACCTGTG GGTTGATTGA CGCTACTGTC
          AGTAGTGGGT GACASAAATT TCATTTAGTT TGGGTGTGTG CCTACCGGTA
          TAATTGCTGG ACCACATGTA GGTCTGTATT AATCTTCTGA AGAATGGTTA
          GGCCATCTGT GAAATGCTGT ACTTCTTTAT GTTCCCGCCA TTCTGAGTTC
          TGATTTCATG ATACCTTTTC CACCC----- ---------- ----------
          ---------- ---------- ---------- ---------- ----------
          ---------- ---------- ---------- ---------- ----------
          ---------- ---------- ---------- ---------- ----------
          ---------- ---------- ---------- ----CTGGAT TTTATGGGGS
          TCTTTTATGT AACCAGAATG GCAGATG--- --TTTCATCT TGGTTTTGAT
          TTATGCTTAC CTGAAGATTA TTGATGGTGA CCTCGTTTTC TTGTGCTTTT
          TAGTGATTTC TTTGCCAGTC CTGGGGCTTG AACTCAGGGT TTGAACACTG
          TCCTTGGACT TTCTCAAGGC TAGAGCTCTA CCATTTGAGC CACAACACCA
          CTTTCGACTC TTTTCTATGT ATGTGGTACC GTGCACTGGA ACCCAGGTCT
          TCGTGCATGC TAGACAGCA- CTCTACCACT AGGCCAAACT TCTGGACCCA
          TTAGTGATTT TT-ATATCAT CTTTGTGAAA CT-ACCCTAG GACTGGAAAA
          AAAA--TTAA AGTTAAAAAC CAAAAACCAA AACA-AAAAC AAAACCCTGT
          CATTTGATTT CTAAGGGTT- TCTAAGAGAA CTCAGACTCA AGGGAAAAAA
          -TGG-CTGTT TTAAAATGGG CTGC-----C TTG-AGG-AC -TAGTACCTA
          GTACTTCAAG GTTTCTTA-T GGTTAACTGA AATACAAATG AAAATTAAAC
          GTAAAATGCT AGGGGAAAGG TTATTAAAAA GGTTTTGGGG AAAA-CCATC
          AGGAATTGGT TCCTGGAAAT AGAATTTGGA AGTAAAAATT GCCCTAAATG
          TTTATTTCAA AGTAGAGAAA GGACTACCAA AATGATTGCT TAATTGCTAT
          TCCAGTTTGT CTGTAGCAAT TACAGGCAGG CCCACAGAGG GACAGATGAT
          TCTTATAAGT TTGTCAGATG TTACTTTGTC CCTTAATAAG CTCCATGCTT
          AGGAACTATT TCTACTGACC TCCTTGTTGC TTCATTGGAG TAAAGTGGCT
          TTTTGTAAAG ACTCATTGGT CTGAGAACTG CTGTTCAAAG CCAGCCTGGG
          AAGAAAAAGA TTCCTGTGAG ACTCTCATCT CTATATGGAC AGCAGAATA-
          -CTGAAATGC AATG-ACCCA CACCCACCAC CTGTGAATAC ATATGTGATA
          GGTTTGCAAA TGAATCTATT TCTCTC---- ---------- ---------G
          ATACACTTTT GCTCATGAAA CGTCTTGTTA TCGCTTTACC TGAACATTGC
          TAAGCAGGG- ---TTTGCTG CCATCATCAC TCTTCCTYTC TTTGAACTGG
          GAAGATTTCT GATAGGAAAT CTTTCCTGTC TTTACCTCTG AGGGCTTAAG
          TGTGTATAAA CTATTTTGTA CRTGATATTG CACCAAACAA AAATGCCACA
          TACTTGCACT GGGTGCAATG GAATCCT--- ------GGAA GCTGAAATTG
          AGAGGATTGT GGTTTGAGGT CATCTGGGCA AACAGTTCAT GAAATCTCTT
          CTCAACCAAT AAAGACTGGK TATGGTACCA TGTTCCTATC ATCCCGATGG
          TTCAGGAAGC ATAAATAGCT GATCTCATAG ATGGTTCAAG CCTGTCTGGA
          CAAAAA-TCA GGTCCTATTT TAAAAAGTAA CTGAAGCAAA AATCGCTGG-
          ---ACGCACA GGACTGGCAT ACAATGCAGA -AAGTC-TCA T-GGACTT-T
          CCTGTCCAGG C-TGGCTTA- GAACTGTGAT CCTW-AGATT TCAGCGAGCT
          AGGCAGCTAG AATTCTTTAG GTACAAGGTA ACATTGATTT TTC--TGTTT
          TGTTTTGCCC TTTGGTGATT TWCCT-AGGG TTTTAAATCA GGGCCTAGTA
          TACTCTCACT GAAAGTTTTT CTTCAGAGCT AGCAGGCTGT AGAATTTGAG
          CCAAACCTTG ATTGCTCATG TTTATTTTTW ARATTTGGGT -GCTGGTACT
          ATGCCTTAAA CCCAAGGGCT GGTGCTTCT- ATCTGAA-GT TTTTCTTTAT
          TTTCTT--AA GTCTACTAGG TGCTATTACT TGCAACATAT GTC-AAGTTT
          GG-CTTTGGT TTTGTTTTG- C-TTTTCCWG GGCTGGTCC- TACT-CC-TT
          G-AACTCAGG GTC-TAGCCT CTGGCTTTAN NNNNNNNNNN NNNNNNNNNN
          NCCCCCCCCT GCTCCTCTTC CTCCTC-TGC TCTGGCCTCT GGATTCCCTG
          GTTGTCCAGG GGCTTGGCCC AGCAGAAGCT CGGCCATTTG CTTCGAATTG
          CGGCCCAGGA GAACCAACGT CTCCCAGCGC ATGGCCAGCT CCTGGGCCAA
          AGTGCCCACC AGCGGGTGTT TGCAGAAGCC CTCCACTGTG --CTTCTCAC
          ACCCGTGGCT GCCAGCATTT CTGGGGTGAT AGGCAGCACT GACAGCAGCC
          TCAAGGACTG TCGCACTCCC TCCCCRTCTT TTCTAGAGCT CAGGTGCTGC
          TGGAGCTGCC TCAAGGCTCC CGAAACCCAC TCCGTCTGCG TCCCACTCAC
          CACCTCCTCA GGGACTCTCG TGTCACTCAC CTTAGCTCCA GGATCC-AGT
          GGATTACCCC CGGTGCTCTG ACACATCACG TCCTCACTGG ATGACTCCAA
          AATCTCCTCC CGGTTCTGCT CTGCCTCCTG CTCCTGCTCC TCCTCCTGGT
          CCTCCTCATC TTGGTACTCT TCCTTCTGGT CTTCGTCCTC CTGCTCCTCT
          TCCCCCTGGA CC--GGCTCC CCCTTCCCAT CTCTCTGCC- CCAGACCCTC
          CCTCGTGGGG TCCTGAGCGC CGTCCTGCTC AGGGATCTTG CTCGGAACCT
          CTGATTTGAG GCTCAGTGCA GCCAAGGTCT CCCAG
Thomom012 NNNNNNNNNN NNNNNNNNNN ATGCTGGTGG TATTACAATA CCAGACTTCA
          AACTCTACTA TAGAGCCATA ATAACAAAAA CTGC-TTGGT ATTGGCACAA
          AAACAGACCA GAAGATCAGT GGAACAGAAT AGAAGACCCA GAAATAGAAC
          CAC-ATACCT ATAGGCAACT TGTATTTGAC AAAGGAGCCA AAGATATACA
          RTGGAACAAA CACAGTCTAT TCAATTATTG GTGCTGGCAA AACTGGGCAG
          CCACATGCAG AAAACTAAAA ATTGACCCTA GCCTTTCGCC ATGCACAAGC
          ATTAACTCAA AGTGGATCAA AGACCTCAAN NNNNNNNNNN NNNNNNNNNN
          NNNNNNNNNN NNNNNNNNNN NNNNNNNNNN NNNNNNNNNN NNNNNNNNNN
          NNNNNNNNNN NNNNNNNNNN NNNNNNNNNN NNNNNNNNNN NNNNNNNNNN
          NNNNNNNNNN NNNNNNNNNN NNNNNNNNNN NNNNNNNNNN NNNNNNNNNN
          NNNNNNNNNN NNNNNNNNNN NNNNNNNNNN NNNNNNNNNN NNNNNNNNNN
          NNNNNNNNNN NNNNNNNNNN NNNNNNNNNN NNNNNNNNNN NNNNNNNNNN
          NNNNNNNNNN NNNNC-AGCT TGCTG-TCAC ACCGCCCCTT CTACAAGCCC
          AGCTGACAGA GGCCTTAAGT ACTACCTGGA TATAATGTCT ATAGACAGAG
          GCAATTCTGG AAAACTCAGA TCTTATTTTG ACCAACAGGA ATTAATGTCT
          ATGGTAGAAT TCCCCTCAGC TCCTGGATTG CTGGTACTGG TGACGTCTCT
          GTCAGAATCC AGTCCCATCC TG-AATTTAT ACTTAACAAT TTTCTAAGTA
          TTTTGTGGTC TTGCTCTACC TCCAGGGAAG CTGGCCTGGC TATGAAAGGA
          AGGGCTCTTT AGAACTGACT GAATCAGGCC AGTGAAACTT AACAGCTACC
          TTGCCAATGG TCTGTGTGCC AGTGACATCG TGCATGGCTT CATTAGCAGA
          TTTACTGTGC CGGGGTCTTT CCAAGGATTG TGCTTGTTGA TTTGGTCCCT
          GGATAAATTT GCAAATGCTA ATCTAGTTGT TAATGGAGAG CATCCAAACC
          TAAGACAGGA CTATTCCTCC CTGGGTTGTT AGGCGTCAGA TTGGCAGGGT
          CTTG-ACTCT GATAAGTTCT GTGTTCCTGA TGAGAGGCTG GTTATTCAGT
          AAGTTGTAGG GCAAACATGA TTTTGTCATG CTTTCTTAC- TGCTTATTTG
          CTTGTGGGCT TTGGGTTGTT TTCACCTGTG GGTTGATTGA CGCTACTGTC
          AGTAGTGGGT GACAGAAATT TCATTTAGTT TGGGTGTGTG CCTACCGGTA
          TAATTGCTGG ACCACATGTA GGTCTGTATT AATCTTCTGA AGAATGGTTA
          GGCCATCTGT GAAATGCTGT ACTTCTTTAT GTTCCCGCCA TTCTGAGTTC
          TGATTTCATG ATACCTTTTC CAACC----- ---------- ----------
          ---------- ---------- ---------- ---------- ----------
          ---------- ---------- ---------- ---------- ----------
          ---------- ---------- ---------- ---------- ----------
          ---------- ---------- ---------- ----CTGGAT TTTATGGGGS
          TCTTTTATGT AACCAGAATG GCAGATG--- --TTTCATCT TGGTTTTGAT
          TTATGCTTAC CTGAAGATTA TTGATGGTGA CCTCGTTTTC TTGTGCTTTT
          TAGTGATTTC TTTGCCAGTC CTGGGGCTTG AACTCAGGGT TTGAACACTG
          TCCTTGGACT TTCTCAAGGC TAGAGCTCTA CCATTTGAGC CACAACACCA
          CTTTCGACTC TTTTCTATGT ATGTGGTACC GTGCACTGGA ACCCAGGTCT
          TCGTGCATGC TAGACAGCA- CTCTACCACT ARGCCAAACT TCTGGACCCA
          TTAGTGATTT TT-ATATCAT CTTTGTGAAA CT-ACCCCAG GACTAGAAAA
          AAAAA-TTAA AGTT------ -AAAAACCCA AACC-AAAAC AAAACCCTGT
          CATTTGATTT CTAAGGGTT- TCTAAGAGAA CTCAGACTCA AGGGAAAAAA
          -TGG-CTGAT TTAAAATGGG CCAC-----C TTG-AGGCAC -TAGTACCTA
          GTGCTTCAAG GTTTCTTA-T GGTTAACTGA AATACAAATG AAAATTAAAC
          GTAAAATGCT AGGGTAAAGG TTATTAAAAA GGTTTTGGGG GAAA-CCATC
          AGGAATTGGT TCCTGGAAAT AGAATTTGGA AGTAAAAATT GCCCTAAATG
          TTTATTTCAA AGTAGAGAAA GGACTACCAA AATGATTGCT TAATTGCTAT
          TCCAGTTTGT CTGTAGCAAT TACAGGCAGG CCCACAGAGA GACAGATGAT
          TCTTATAAGT TTGTCAGATG TTACTTTGTC CCTTAATAAG CTCCATGCTT
          AGGAACTATT TCTACTGACC TCCTTGTTGT TTCATTGGAG TAAAGTGGCT
          TTTTGTAAAG ACTCATTGGT CTGAGAACTG CTGTTCAAAG CCAGCCTGGG
          AAGAAAAAGA TTCCTGTGAG ACTCTCATCT CTATATGGAC AGCAGAATA-
          -CTGAAATGC AATG-ACCCA CACCCACCAC CTGTGAATAC ATATGTGATA
          GGTTTGCAAA TGAATCTATT TCTCTC---- ---------- ---------G
          ATACACTTTT GCTCATGAAA CGTCTTGTTA TCGCTTTACC TGAACATTGC
          TAAGCAGGG- ---TTTGCTG CCATCATCAC TCTTCCTCTC TTTGAACTGG
          GAAGATTTCT GATAGGAAAT CTTTCCTGTC TTTACCCCTG AGGGCTTAAG
          TGTGTATAAA CTATTTTGTA CGTGATATTG CACCAAACAA AAATGCCACA
          TACTTGCACT GGGTGCAATG GAATCCT--- ------GGAA GCTGAAATTG
          AGAGGATTGT GGTTTGAGGT CATCTGGGCA AACAGTTCAT GAAATCTCTT
          CTCAACCAAT AAAGACTGGG TATGGTACCA TGTTCCTATC ATCCCGATGG
          TTCAGGAAGC ATAAATAGCT GATCTCATAG ATGGTTCAAG CCTGTCTGGA
          CAAAAA-TCA GGTCCTATTT TAAAAAGTAA CTGAAGCAAA AACCGCTGG-
          ---ACGCACA GGACTGGCAT ACAATGCACA -AAGTC-TCA T-GGACTT-T
          CCTGTCCAGG C-TGGCTTA- GAACTGTGAT CCTA-AGATT TCAGTGAGCT
          AGGCAGCTAG AATTCTTTAG GTACAAGGTA ACATTGATTT TTT--TGTTT
          TGTTTTGCCC CTTGGTGATT TACCT-AGGG TTTTAAATCA GGGCCTAGTA
          TACTCTCAYT GAAAGTTTTT CTTCAGAGCT AGCAGGCTGT AGAATTTGAG
          CCAAACCTTG ATTGCTCATG TTTATTTTTA AGATTTGGGT -GCTGGTACT
          ATGCCTTAAA CCCAAGGGCT GGTGCTTCT- ATCTGAA-GT TTTTCTTTAT
          TTTCTT--AA GTCTACTGGT TGCTATTACT TGCAACATAT GTC-AAGTTT
          GG-CTTTGGT TTTGTTTTG- C-TTTTCCTG GGCTGGTCC- TACT-CC-TT
          G-AACTCAGG GTC-TAGCCT CTGGCTTTTN NNNNNNNNNN NNNNNNNNNN
          NNCCCCCCCT GCTCCTCTTC CTCCTC-TGC TCTGGCCTCT GGATTCCCTG
          GTTGTCCAGG GGCTTGGCCC AGCAGAAGCT CGGCCATTTG CTTCGAATTG
          CGGCCCAGGA GAACCAACGT CTCCCAGCGC ATGGCCAGCT CCTGGGCCAA
          AGTGCCCACC AGCGGGTGTT TGCAGAAGCC CTCCACTGTG --CTTCTCAC
          ACCCGTGGCT GCCAGCATTT CTGGGGTGAT AGGCAGCACT GACAGCAGCC
          TCAAGGACTG TCGCACTCCC TCCCCGTCTT TTCTAGAGCT CAGGTGCTGC
          TGGAGCTGCC TCAAGGCTCC CGAAACCCAC TCCGTCTGYG TCCCACTCAC
          CACCTCCTCA GGGACTCTCG TGTCACTCAC CTTAGCTCCA GGATCC-AGT
          GGATTACCCC CGGTGCTCTG ACACATCACG TCCTCACTGG ATGACTCCAA
          AATCTCCTCC CGGTTCTGCT CTGCCTCCTG CTCCTGCTCC TCCTCCTGGT
          CCTCCTCATC TTGGTACTCT TCCTTCTGGT CTTCGTCCTC CTGCTCCTCT
          TCCCCCTGGA CC--GGCTCC CCCTTCCCAT CTCTCTGCC- CCAGACCCTC
          CCTCGTGGGG TCCTGAGCGC CGTCCTGCTC AGGGATCTTG CTCGGAACCT
          CTGATTTGAG GCTCAGTGCA GCCAAGGTCT CCCAG
Thomom013 NNNNNNNNNN NNNNNNNNNN ATGCTGGTGG TATTACAATA CCAGACTTCA
          AACTCTACTA TAGAGCCATA ATAACAAAAA CTGC-TTGGT ATTGGCACAA
          AAACAGACCA GAAGATCAGT GGAACAGAAT AGAAGACCCA GAAATAGAAC
          CAC-ATACCT ATAGGCAACT TGTATTTGAC AAAGGAGCCA AAGATATACA
          GTGGAACAAA CACAGTCTAT TCAATTATTG GTGCTGGCAA AACTGGGCAG
          CCACATGCAG AAAACTAAAA ATTGACCCTA GCCTTTCGCC ATGCACAAGC
          ATTAACTCAA AGTGGATCAA AGACCTCAAC GTCAGACCGG AAACCGTGAA
          AYTGCTACAT GATAAAGTAG GAGAGACACT GGAACTCATA GGCACAGGCA
          AAAGATTCCT GAANNNNNNN NNNNNNNNNN NNNNNNNNNN NNNNNNNNNN
          NNNNNNNNNN NNNNNNNNNN NNNNNNNNNN NNNNNNNNNN NNNNNNNNNN
          NNNNNNNNNN NNNNNNNNNN NNNNNNNNNN NNNNNNNNNN NNNNNNNNNN
          NNNNNNNNNN NNNNNNNNNN NNNNNNNNNN NNNNNNNNNN NNNNNNNNNN
          NNNNNNNNNN NNNNC-AGCT TGCTG-TCAC ACTGCCCCTT CTACAAGCCC
          AGCTGACAGA GGCCTTAAGT ACTACCTGGA TATAATGTCT ATAGACAGAG
          GCAATTCTGG AAAACTCAGA TCTTATTTTG ACCAACAGGA ATTAATGTCT
          ATGGTAGAAT TCCCCTCAGC TCCTGGATTG CTGGTACTGG TGACGTCTCT
          GTCAGAATCC AGTCCCATCC TG-AATTTAT ACTTAACAAT TTTCTAAGTA
          TTTTGTGGTC TTGCTCTACC TCCAGGGAAG CTGGCCTGGC TATGAAAGGA
          AGGGCTCTTT AGAACTGACT GAATCAGGCC ACTAAAACTT AACAGCTACC
          TTGCCAATGG TCTGTGTGCC AGTGACATCG TGCATGGCTT CATTAGCAGA
          TTTACTRTGC CGGGGTCTTT CCAAGGATTG TGCTTGTTGA TTTGGTCCCT
          GGATAAATTT GCAAATGCTA ATCTAGTTGT TAATGGAGAG CATCCAAACC
          TAAGACAGGA CTATTCCTCC CTGGGTTGTT AGGCGTCAGA TTGGCAGGGT
          CTTG-ACTCT GATAAGTTCT GTGTTCCTGA TGAGAGGCTG GTTATTCAGT
          AAGTTGTAGG GCAAACATGA TTTTGTCATG CTTTCTTAC- TGCTTATTTG
          CTTGTGGGCT TTGGGTTGTT TTCACCTGTG GGTTGATTGA CGCTACTGTC
          AGTAGTGGGT GACAGAAATT TCATTTAGTT TGGGTGTGTG CCTACCGGTA
          TAATTGCTGG ACCACATGTA GGTCTGTATT AATCTTCTGA AGAATGGTTA
          GGCCATCTGT GAAATGCTGT ACTTCTTTAT GTTCCCGCCA TTCTGAGTTC
          TGATTTCATG ATACCTTTTC CACCC----- ---------- ----------
          ---------- ---------- ---------- ---------- ----------
          ---------- ---------- ---------- ---------- ----------
          ---------- ---------- ---------- ---------- ----------
          ---------- ---------- ---------- ----CTGGAT TTTATGGGGC
          TCTTTTATGT AACCAGAATG GCAGATG--- --TTTCATCT TGGTTTTGAT
          TTATGCTTAC CTGAAGATTA TTGATGGTGA CCTCGTTTTC TTGTGCTTTT
          TAGTGATTTC TTTGCCAGTC CTGGGGCTTG AACTCAGGGT TTGAACACTG
          TCCTTGGACT TTCTCAAGGC TAGAGCTCTA CCATTTGAGC CACAACACCA
          CTTTCSACTC TTTTCTATGT ATGTGGTACC GTGCACTGGA ACCCAGGTCT
          TCGTGCATGC TAGACAGCA- CTCTACCACT AGGCCAAACT TCTGGACCCA
          TTAGTGATTT TT-ATATCAT CTTTGTGAAA CT-ACCCCAG GACTGGAAAA
          AAAAAATTAA AGTT------ -AAAAACCAA AACC-AAAAC AAAACCCTGT
          CATTTGATTT CTAAGGGTT- TCTAAGAGAA CTCAGACTCA AGGGAAAAAA
          ATGG-CTGTT TTAAAATGGG CCGC-----C TTG-AGGCAC -TAGTACCTA
          GTGCTTCAAG GTTTCTTA-T GGTTAACTGA AATACAAATG AAAATTAAAC
          GTAAAATGCT AGGGGAAAGG TTATTAAAAA GGTTTTGGGG GAAA-CCATC
          AGGAATTGGT TCCTGGAAAT AGAATTTGGA AGTAAAAATT GCCCTAAATG
          TTTATTTCAA AGTAGAGAAA GGACTACCAA AATGATTGCT TAATTGCTAT
          TCCAGTTTGT CTGTAGCAAT TACAGGCAGG CCCACAGAGG GACAGATGAT
          TCTTATAAGT TTGTCAGATG TTACTTTGTC CCTTAATAAG CTCCATGCTT
          AGGAACTATT TCTACTGACC TCCTTGTTGC TTCATTGGAG TAAAGTGGCT
          TTTTGTAAAG ACTCATTGGT CTGAGAACTG CTGTTCAAAG CCAGCCTGGG
          AAGAAAAAGA TTCCTGTGAG ACTCTCATCT CTATATGGAC AGCARAATA-
          -CTGAAATGC AATG-ACCCA CACCCACCAC CTGTGAATAC ATATGTGATA
          GGTTTGCAAA TGAATCTATT TCTCTC---- ---------- ---------G
          ATACACTTTT GCTCATGAAA CGTCTTGTTA TCGCTTTACC TGAACATTGC
          TAAGCAGGG- ---TTTGCTG CCATCATCAC TCTTCCTCTC TTTGAACTGG
          GAAGATTTCT GATAGGAAAT CTTTCCTGTC TTTACCYSTG AGGGCTTAAG
          TGTGTATAAA CTATTTTGTA CGTGATATTG CACCAAACAA AAATGCCACA
          TACTTRCACT GGGTGYAATG GAATCCT--- ------GGAA GCTGAAATTG
          AGAGGATTGT GGTTTGAGGT CATCTGGGCA AACAGTTCAT GAAATCTCTT
          CTCAACCAAT AAAGACTGGG TATGGTACCA TGTTCCTATC ATCCCGATGG
          TTCAGGAAGC ATAAACAGCT GATCTCATAG ATGGTTCAAG CCTGTCTGGA
          CAAAAA-TCA GGTCCTATTT TAAAAAGTAA CTGAAGCAAA AATCGCTGG-
          ---ACGCANN NGACTGGCAT ACAATGCACA -AAGTC-TCA T-GGACTT-T
          CCTGTCCAGG C-TGGCTTA- GAACTGTGAT CCTT-AGATT TCAGCGAGCT
          AGGCAGCTAG AATTCTTTAG GTACAAGGTA ACATTGATTT --CTTTGTTT
          TGTTTTGCCC TTTGGTGATT TCCCT-AGGG TTTTAAATCA GGGCCTAGTA
          TACTCTCACK GAAARTTTTT CTTCAGAGCT AGCAGGCTGT AGAATTTGAG
          CCAAACCTTG ATTGCTCATG TTTATTTTTW ARATTTGGGT -GCTGGTACT
          ATGCCTTAAA CCCAAGGGCT GGTGCTTCT- ATCTGAA-GT TTTTSTTTAT
          TTTCTT--AA GTCTACTRGK TGCTATTACT TGCAACATAT GTC-AAGTTT
          GG-CTTTGGT TTTGTTTTG- C-TTTTCCTG GGCTGGTCC- TACT-CC-TT
          G-AACTCAGG GTC-TAGCCT CTGGCTTTTN NNNNNNNNNN NNNNNNNNNN
          NCCCCCCCCT GCTCCTCTTC CTCCTC-TGC TCTGGCCTCT GGATTCCCTG
          GTTGTCCAGG GGCTTGGCCC AGCAGAAGCT CGGCCATTTG CTTCGAATTG
          CGGCCCAGGA GAACCAACGT CTCCCAGCGC ATGGCCAGCT CCTGGGCCAA
          AGTGCCCACC AGCGGGTGTT TGCAGAAGCC CTCCACTGTG --CTTCTCAC
          ACCCGTGGCT GCCAGCATTT CTGGGGTGAT AGGCAGCACT GACAGCAGCC
          TCAAGGACTG TCGCACTCCC TCCCCRTCTT TTCTAGAGCT CAGGTGCTGC
          TGGAGCTGCC TCAAGGCTCC CGAAACCCAC TCCGTCTGCG TCCCACTCAC
          CACCTCCTCA GGGACTCTCG TGTCACTCAC CTTAGCTCCA GGATCC-AGT
          GGATTACCCC CGGTGCTCTG ACACATCACG TCCTCACTGG ATGACTCCAA
          AATCTCCTCC CGGTTCTGCT CTGCCTCCTG CTCCTGCTCC TCCTCCTGGT
          CCTCCTCATC TTGGTACTCT TCCTTCTGGT CTTCGTCCTC CTGCTCCTCT
          TCCCCCTGGA CC--GGCTCC CCCTTCCCAT CTCTCTGCC- CCAGACCCTC
          CCTCGTGGGG TCCTGAGCGC CGTCCTGCTC AGGGATCTTG CTCGGAACCT
          CTGATTTGAG GCTCAGTGCA GCCAAGGTCT CCCAG
Thomom014 NNNNNNNNCA AAA-G-AGCA ATGCTGGTGG TATYACAATA CCAGACTTCA
          AACTTTACTA TAAAGCCATA ATAACAAAAA CTGC-TTGGT ACTGGCACAA
          AAACAGACCA GAAGATCAGT GGAACAGAAT AGAAGACCCA GATATAGAAC
          CAC-ACAACT ATAGGCAACT TGTATTTGAC AAAGGAGCCA AAGATATMCA
          ATGGAACGAA CACAGTCTAT TCAATTATTG GTGCTGGCAA AACTGGAAAG
          CCACATGCAG AAAACTAAAA ATTGACCCTA GCCTTTCGCC ATGCACAAGC
          ATTAACTCAA AGTGGATCAA AGACCTCRAC GTCAGACCGG AAACCGTGAA
          ACTGCTACAT GATAATGTAG GAGAGACACT GGAACTCATA GGCACAGGAA
          ACAGATTCCT GAACAGAATC CCAGGGTCA- CAACAGATTG GAGAGAGACT
          CGACAAATGG GACTACCTAA AAATAAAAAG TTTCTGTACA GACAAAAACA
          TAGT-CGCAA AAGTAGAGAG ACAGCCAACC AACTGGGAAA AGATATTCAC
          CAACAATRTA TCTGACAAAT GCTTAAT--A TCCAGC-ATC TACAGAGAAC
          TCAAGAAACT AATCC-AGCT TGCTG-TCAC ACTGTCCCTT CTACAAGCCC
          AGCTGACAGA GGCCTTAAGT ACTGCCTGGA TATAATGTCT ATAGACAGAG
          GCAATTCTGG AAAACTCAGA TCTTATTTTG ACCAACAGGA ATTAATGTCT
          ATGGTAGAAT TCTCCTCAGC TCCTGGATTG CTGGTGCTGG TGACGTCTCT
          GTCAGGATCC AGTCCCATCC TG-AATTGAT ACTTAACAAT TTTTTAAGTG
          TTTTGTGGTC TTGCTCTACC TCCAGGGAAG CTGGTCTGGC TATGAAAGGA
          AGGACTCTTA AGAACTGACT GAATCAGTCC AGTGAAACTT AACAGCTACC
          TTGCCAATKG TCTGTGTGCC AGTGACATCG TGCATGGCTT CATTAGCAGA
          TTTACTGTGC CGG--TCTTT CCAAGGATTG TGCTTCTTGA TTTGGTCCCT
          GGATAAATTT GCAAATGCTA ATCTAGTTGT TACTGGAGAG CATCCAAACC
          TAAGACAGGA CTATTCCTCC CTGGGTTGTT AGGCGTCAGA TTGGCAGGGT
          CTTGGACTCT GATAAGTTCG GTGTTCCTGA TGAGAGGCTG GTTATTCAGT
          AAGTTGTAGG GCAAANNNNN NNTTTTCATG CTTTCTTAC- TGCTTATCTG
          CTTGTGGGCT TTGGGTTGTT TTTACCTGTG GGTTGATTGA CACTACTGTC
          AGTAGTGGGT GACACAAATT TCATTTAATT TGGGTGTGTG CCTACCAGTA
          TAATTGCTGG ACCACATGTA GGTCTGTATT AATCTTCTGA AGAACGGTTC
          GGCCATCTGT GAAATGCTGT ACTTCTTTAT GTTCCCGCCA TTCTGAGTTC
          TGATTTCACG ATATCTTTTC CAACCCTAGA TTTTTTTTTT T---------
          ---------- --------T- -GCACTGTCC TTGGACTTTC TCAAGGCTAG
          AGCTCTACCA CTTGAGCCTC AGCATCACTT CTGGCTTTTT TTTTTCTATG
          TATGTGGTAT CAAGGAATCG AACCCGGGTC TTCGTGCATG CTAGGCAAGC
          ACTCTACCAC TAGGCCAAAC TCCCAGCCCC AACCCTAGAT TTTATGGGGC
          TCTTTTATGT AACCAGAATG GCAGATG--- --TTTCATCT TGGTTTTTAT
          TTATGCTTAC CTGAAGATTA TTGATGATGA CCTCGTTTTC TTGTGCTTTT
          TAGTGATTTC TTTGCCAGTC CTGGGACTTG AACTCAGGGT TTGAACACTG
          TCTTTGGGCT TTCTCAAGGC TA-------- CCATTTGAGC CACAACACCA
          CTTTTGACTC TTTTC----- ----GGTACC ATGCACTGGA ACCCAGGTCT
          TCATGCATGC TAGACAGCA- CTCTACCACT ANNNNNNNNN NNNNNNNNNN
          NNNNNNNNNN NNNNNNNNNN NNNNNNNNNN NNNNCCCCAG GACTGGAAAA
          AAAA--TTAA AGTTAAAAWC CAAAAACCAA AACC-AAAAC AAGACCCTGT
          CATTTGATTT CTAAGGGTT- TTTAAGAGAA CTCAGACTCA AGGGAAAATA
          -TGG-CTGTT TGAAAAAGGG GTGC-----T TTG-AGGCAA -TAATA----
          GTGCCTCAAG GTTTCTAA-T GGTTAATTGA AATTCAAATG AAAATTAAAC
          ATAAAATGCT AGGGGAAAGG TCATTAAAAA GGTTTTGGGA AAAA-CCATC
          AGGAATTGGT TCCTGGAATT AGAATTTGGA AGTAAAAATT TCCCTATATG
          TTTATTTCAA AGTAGAGAGA GGACTACCAA AATGATTGCT TAATTGCTAT
          TCCAGTTTGT CTGTAGCAAT TACAGGCAGG CCCACAGAGA GACAGATGAT
          TCTTATAAGT TTGTCAGATG TTACTTTGTC CCTTAATAAG CTCCATGCTT
          AGGAACTATT TCTACTGACC TCCTTGTTGC TTCATTGGAG TAAAGTGGCT
          TTTTATAAAG ACTCATTGGT CTGAGAACTG CTGTTCGAAG CCAGCCTGGG
          AAGAAAAAGA TTCCTGTGAG ACTCTCATCT CTATATGGAC AGCAGAATA-
          -CTGGAATGC AATG-ACCCA CACCCACCAC CTGTGAATAC ATATGTGATA
          GGTTTGCAAA TGAATCTATT TCTCTC---- ---------- ---------G
          ATATACTTTT GCTCATGAAA CGTCTTGTTA TCACTTTACC TGAACATTGC
          TAAGCAGGG- ---TTTGCTG CCATCATCAC TCTTCCTCTC TTTGAACTGG
          GAAGATTTCT GATAGGAAAT CTTTCCTGTC TTTTCCTCTG AGGGCGTAAG
          TGTGTATAAA CTATTTTGTA CGTGATATTG CACCAAACAA AAATGCCACA
          TACTTGCACT GGATGCAATG GAATCCTAGC TACTCTGGAA GCTGAAATTG
          AGAGGATTGT GATTTGAGGT CATCTGGGCA AACAGTTCAT GAAATCTCTT
          TTCAACCAAT AAAGACTGGG TATGGTACCA TGTTCCTATC ATCCCGATGA
          TTCAGGAAGC ATAAATAGCT GATCTCATAG ATGGTTCAAG CCTGTCTGGA
          CAAAAA-TCA GGTCCTATTT TTAAAAGTAA CTGAAGAAAA AATCGCTGG-
          ---ACGCACA GGACTGGTAT ACAGTGCACG -AAGTC-TCA T-GGCCTT-T
          CCTGTCCAGG C-TGGCTTA- GAACTGTGAT CCCC-AGATT TCAGCAAGCT
          AGGCAGCTAG AATTCTTTAG CTACAAGTTA ACATTGATTT --CTTTGTTT
          TGTTTTGCCC TTTGGTGATT TTCCTTAGGG TTTTAAATCA GGGCCTAGTA
          TACTCTCACT GAAAGTTTTT CTTCAGAGGA AGCAGGCTGT AGAAATTGAG
          CCAAACCTTG ATTACTCATG TTTATTTTTT AAATTTGGGT -GCTGGTACT
          ATGCCTTAAA CCCAAGGGCT GGTGCTTCT- ATCTGAA-GT TTGTGTTTAT
          TTTCTT--AA GTCTACTGGG TGCTATTACT TGCAACATAT GTC-AAGTTT
          GG-CTTTGGT TTTGTTTTG- C-TTTTCCTG GGCTGGTCC- TACT-CC-TT
          G-AACTCAGG GCC-TAGCCT CTGGCTTTTG CAACCTTCTC CTTCCATTGC
          TCCCCCTCCT GCTCCTCTTC CTCCTC-CGC TCTGGCCTCT GGATTCCCTG
          GCTGTCCAGG GACTTGGCCC AGCAGAAGCT CGGCCATTTG CTTCGAGTTG
          CGGCCCAGGA GAACCAACGT CTGCCAGCGC ATGGCCAGCT CCTGGGCCAA
          AGTGCCCACC AGCGGGTGTT TGCAGAAGCC CTCCACTGTG --CTTCTCAC
          ACCCGTGGCT GCCAGCATTT CTGGGGTGAT GGGCAGCACT GAGAGCAGCC
          GCAAGGACTG TCGCACGCCC TCCCCGTCTT TTCTAGAGCT CAGGTGCTGC
          TGGAGCTGCC TCAAGGCTCC CGACACCCAC TCCGTCTGCG TCCCACTCAC
          CACCTCCTCA GGGACTCTTG TATCACTCAC CTCAGCTCCA GGATCC-AGC
          GGGTTACCCG CGGTGCTCTG GCACATCACG TCCTCACTGG ATGACTCCAA
          AATCTCCTCC CGGTTCTGCT CTGCCTCCTG CTCCCGCTCC TCCTCCTGGT
          CCTCCTCATC TTGGTACTCT TCCTTCTGGT CTTCGTCCTC CTGCTCCTCT
          TCCCCCTGGA CC--GGCTCC CCCTGCCCAT CTCTCTGCC- CCAGACCCTC
          CCTCGTGGAG TCCTGAGCGC CGTCCTGCTC AGGGACCTTG CTCGGAACCT
          CTGATATGAG GCCCAGGGCA GCCAAGGTCT CCCAG
Thomom015 NNNNGGCGCA AAA-G-AGCA ATGCTGGTGG TATCACAATA CCAGACTTCA
          AACTTTACTA TAAAGCCATA ATAACAAAAA CTGC-TTGGT ACTGGCACAA
          AAACAGACCA GAAGATCAGT GGAACAGAAT AGAAGACCCA GATATAGAAC
          CAC-ACAACT ATAGGCAACT TRTATTTGAC AAAGGAGCCA AAGATATMCA
          ATGGAACGAA CACAGTCTAT TCAATTATTG GTGCTGGCAA AACTGGAAAG
          CCACATGCAG AAAACTAAAA ATTGACCCTA GCCTTTCGCC ATGCACAAGC
          ATTAACTCAA AGTGGATCAA AGACCTCAAC GTCAGACCGG AAACCGTGAA
          ACTGCTACAT GATAATGTAG GAGAGACACT GGAACTCATA GGCACAGGAA
          ACAGATTCCT GAACAGAATC CCAGGGTCA- CAACAGATTG GAGAGAGACT
          CGACAAATGG GACTACCTAA AAATAAAAAG TTTCTGTACA GACAAAAACA
          TAGT-CGCAA AAGTAGAGAG ACAGCCAACC AACTGGGAAA AGATATTCAC
          CAACAATRTA TCTGACAAAT GCTTAAT--A TCCAGCTATC TACAGAGAAC
          TCAAGAAACT AATCCAAGCT TGCTG-TCAC ACTGTCCCTT CTACAAGCCC
          AGCTGACAGA GGCCTTAAGT ACTGCCTGGA TATAATGTCT ATAGACAGAG
          GCAATTCTGG AAAACTCAGA TCTTATTTTG ACCAACAGGA ATTAATGTCT
          ATGGTAGAAT TCTCCTCAGC TCCTGGATTG CTGGTGCTGG TGACGTCTCT
          GTCAGGATCC AGTCCCATCC TG-AATTGAT ACTTAACAAT TTTCTAAGTG
          TTTTGTGGTC TTGCTCTACC TCCAGGGAAG CTGGCCTGGC TATGAAAGGA
          AGGACTCTTA AGAACTGACT GAATCAGTCC AGTGAAACTT AACAGCTACC
          TTGCCAATGG TCTGTGTGCC AGTGACATCG TGCATGGCTT CATTAGCAGA
          TTTACTGTGC CGG--TCTTT CCAAGGATTG TGCTTCTTGA TTTGGTCCCT
          GGATAAATTT GCAAATGCTA ATCTAGTTGT TACTGGAGAG CATCCAAACC
          TAAGACAGGA CTATTCCTCC CTGGGTTGTT AGGCGTCAGA TTGGCAGGGT
          CTTGGACTCT GATAAGTTCG GTGTTCCTGA TGAGAGGCTG GTTATTCAGT
          AAGTTGTAGG GCAAANATGA TTTTTTCATG CTTTCTTAC- TGCTTATCTG
          CTTGTGGGCT TTGGGTTGTT TTTACCTGTG GGTTGATTGA CACTACTGTC
          AGTAGTGGGT GACACAAATT TCATTTAATT TGGGTGTGTG CCTACTAGTA
          TAATTGCTGG ACCACATGTA GGTCTGTATT AATCTTCTGA AGAACGGTTA
          GGCCATCTGT GAAATGCTAT ACTTCTTTAT GTTCCCGCCA TTCTGAGTTC
          TGATTTCACG ATATCTTTTC CAACCCTAGA TGTTTTTTTT -G--------
          ---------- ---------- --CACTGTCC TTGGACTTTC TCAAGGCTAG
          AGCTCTACCA CTTGAGCCTC AGCACCACTT CTGGCTTTTT TTTTTCTACG
          TATGTGGTAT CAAGGAATCG AACCCGGGTC TTCGTGCATG CTAGGCAAGC
          ACTCTACCAC TAGGCCAAAC TCCCAGCCCC AACCCTAGAT TTTATGGGGC
          TCTTTTATGT AACCAGAATG GCAGATG--- --TTTCATCT TGCTTTTTAT
          TTATGCTTAC CTGAAGATTA TTGATGATGA CCTCGTTTTC TTGTGCTTTT
          TAGTGATTTC TTTGCCAGTC CTGGGGCTTG AACTCAGGGT TTGAACACTG
          TCTTTGGGCT TTCTCAAGGC TAGAGCTCTA CCATTTGAGC CACAACACCA
          CTTTTGACTC TTTTC----- ----GGTACC ATGCACTGGA ACCCAGGTCT
          TCATGCATGC TAGACAGCA- CTCTACCACT AGGCCAAACT TCTGGACCCA
          TTAGTGATTT TT-ATATTAT GTTTGTGCAA NNNNCCCCAG GACTGGAAAA
          AAAA--TTAA AGTTAAAAAC CAAAAACCAA AACC-AAAAC AAAACCCTGT
          CATTTGATTT CTAAGGGTT- TTTAAGAGAA CTCAGACTCA AGGGAAAATA
          -TGG-CTGTT TGAAAAAGGG GTGC-----T TTG-AGGCAA -TAATA----
          GTGCCTCAAG GTTTCTAA-T GGTTAATTGA AATTCAAATG AAAATTAAAC
          ATAAAATGCT AGGGGAAAGG TCATTAAAAA GGTTTTGGGA AAAA-CCATC
          AGGAATTGGT TCCTGGAATT AGAATTTGGA AGTAAAAATT TCCCTAAATG
          TTTATTTCAA AGTAGAGAGA GGACTACCAA AATGATTGCT TAATTGCTAT
          TCCAGTTTGT CTGTAGCAAT TACAGGCAGG CCCACAGAGA GACAGATGAT
          TCTTATAAGT TTGTCAGATG TTACTTTGTC CCTTAATAAG CTCCATGCTT
          AGGAACTATT TCTACTGACC TCCTTGTTGC TTCATTGGAG TAAAGTGGCT
          TTTTATAAAG ACTCATTGGT CTGAAAACTG CTGTTCGAAG CCAGCCTGGG
          AAGAAAAAGA TTCCTGTGAG ACTCTCATCT CTATATGGAC AGCAGAATA-
          -CTGGAATGC AATG-ACCCA CACCCACCAC CTGTGAATAC ATATGTGATA
          GGTTTGCAAA TGAATCTATT TCTCTCGATA TACTTTTGCT CATGAAACGG
          ATATACTTTT GCTCATGAAA CGTCTTGTTA TCACTTTACC TGAACATTGC
          TAAGCAGGG- ---TTTGCTG CCATCATCAC TCTTCCTCTC TTTGAACTGG
          GAAGATTTCT GATAGGAAAT CTTTCCTGTC TTTTCCTCTG AGGGCTTAAG
          TGTGTATAAA CTATTTTGTA CGTGATATTG CACCAAACAA AAATGCCACA
          TACTTGCACT GGATGCAATG GAATCCTAGC TACTCTGGAA GCTGAAATTG
          AGAGGATTGT GATTTGAGGT CATCTGGGCA AACAGTTCAT GAAATCTCTT
          TTCAACCAAT AAAGACTGGG TATGGTACCA TGTTCCTATC ATCCCGATGA
          TTCAGGAAGC ATAAATAGCT GATCTCATAG ATGGTTCAAG CCTGTCTGGA
          CAAAAA-TCA GGTCCTATTT TTAAAAGTAA CTGAAGAAAA AATCGCTGG-
          ---ACGCANN NNNNNNNNNN NNNNNNNNNN NNNNNNNNNN NNNGCCTT-T
          CCTGTCCAGG C-TGGCTTA- GAACTGTGAT CCCC-AGATT TCAGCAAGCT
          AGGCAGCTAG AATTCTTTAG CTACAAGTTA ACATTGATTT --CTTTGTTT
          TGTTTTGCCC TTTGGTGATT TTCCTTAGGG TTTTAAATCA GGGCCTAGTA
          TACTCTCACT GAAAGTTTTT CTTCAGAGGA AGCAGGCTGT AGAAATTGAG
          CCAAACCTTG ATTACTCATG TTTATTTTTT AAATTTGGGT -GCTGGTACT
          ATGCCTTAAA CCCAAGGGCT GGTGCTTCT- ATCTGAA-GT TTGTGTTTAT
          TTTCTT--AA GTCTACTGGG TGCTATTACT TGCAACATAT GTC-AAGTTT
          GG-CTTTGGT TTTGTTTTG- C-TTTTCCTG GGCTGGTCC- TACT-CC-TT
          G-AACTCAGG GCC-TAGCCT CTGGCTTTTN CAACCTTCTC CTTCCATTGC
          TCCCCCTCCT GCTCCTCTTC CTCCTC-CGC TCTGGCCTCT GGATTCCCTG
          GCTGTCCAGG GACTTGGCCC AGCAGAAGCT CGGCCATTTG CTTCGAGTTG
          CGGCCCAGGA GAACCAACGT CTGCCAGCGC ATGGCCAGCT CCTGGGCCAA
          AGTGCCCACC AGCGGGTGTT TGCARAAGCC CTCCACTGTG --CTTCTCAC
          ACCCGTGGCT GCCAGCATTT CTGGGGTGAT GGGCAGCACT GARAGCAGCC
          GCAAGGACTG TCGCACRCCC TCCCCGTCTT TTCTAGAGCT CAGGTGCTGC
          TGGAGCTGCC TCAAGGCTCC CGACACCCAC TCCGTCTGCG TCCCACTCAC
          CACCTCCTCA GGGACTCTTG TATCACTCAC CTCAGCTCCA GGATCC-AGC
          GGGTTACCCG CGGTGCTCTG GCACATCACG TCCTCACTGG ATGACTCCAA
          AATCTCCTCC CGGTTCTGCT CTGCCTCCTG CTCCCGCTCC TCCTCCTGGT
          CCTCCTCATC TTGGTACTCT TCCTTCTGGT CTTCGTCCTC CTGCTCCTCT
          TCCCCCTGGA CC--GGCTCC CCCTGCCCAT CTCTCTGCC- CCAGACCCTC
          CCTCGTGGAG TCCTGAGCGC CGTCCTGCTC AGGGACCTTG CTCGGAACCT
          CTGATATGAG GCCCAGGGCA GCCAAGGTCT CCCAG
Thomom016 ATTCTAGGCA AAAAGAAGCA ATGCTGGTGG TATCACAATA CCAGACTTCA
          AACTTTACTA TAAAGCCATA ATAACAAAAA CTGC-TTGGT ACTGGCACAA
          AAACAGACCA GAAGATCAGT GGAACAGAAT AGAAGACCCA GATATAGAAC
          CAC-ACAACT ATAGGCAACT TRTATTTGAC AAAGGAGCCA AAGATATACA
          ATGGAACGAA CACAGTCTAT TCAATTATTG GTGCTGGCAA AACTGGAAAG
          CCACATGCAG AAAACTAAAA ATTGACCCTA GCCTTTCGCC ATGCACAAGC
          ATTAACTCAA AGTGGATCAA AGACCTCAAC GTCAGACCGG AAACCGTGAA
          ACTGCTACAT GATAATGTAG GAGAGACACT GGAAYTCATA GGCACAGGAA
          ACAGATTCCT GAACAGAATC CCAGGGTCA- CAACAGATTG GAGAGAGACT
          CGACAAATGG GACTACCTAA AAATAAAAAG TTTCTGTACA GACAAAAACA
          TAGT-CGCAA AAGTAGAGAG ACAGCCAACC AACTGGGAAA AGATATTCAC
          CAACAATGTA TCTGACAAAT GCTTAAT--A TCCAGC-ATC TACAGAGAAC
          TCAAGAAACT AATCC-AGCT TGCTG-TCAC ACTGTCCCTT CTACAAGCCC
          AGCTGACAGA GGCCTTAAGT ATTGCCTGGA TATAGTGTCT ATAGACAGAG
          ACAATTCTGG AAAACTCAGA TCTTATTTTG ACCAACAGGA ATTAATGTCT
          ATGGTAGAAT TCTCCTCAGC TCCTGGATTG CTGGTGCTGG TGACGTCTCT
          GTCAGGATCC AGTCACATCC TG-AATTTAT ACTTAACAAT TTTCTAAGTA
          TTTTGTGGTC TTGCTCTACC ACCAGGGAAG CTGGCCTGGC TATGAAAGGA
          AGGACTCTTT AGAACTGACT GAATCAGGCC AGTGAAACTT AACAGCTACC
          TTGCCAATGG TCTGTGTGCC AGTGACATCG TGCATGGCTT CATTAGCAGA
          TTTACTGTGC TGGG-TCTTT CCAAGGATTG TGCTTCTTGA TTTGGTCCCT
          GGATAAATTT GCAAATGCTA ATCTAGTTGT TACTGGAGAG CATCCAAACC
          TAAGACAGGA CTATTCCTCT CTGGGTTGTT AG-CGTCAGA TTGGCAGGGT
          CTTGGACTCT GATAAGTTCT GTGTTCCTGA TGAGAGGCTG GTTATTCAGT
          AAGTTGTAGG GCAAANNNNN NNNNNNNNNN NNNNNNNA-- -GCTTATATG
          CTTGTGTGCT TTGGGTTGTT TTCACCTGTG GGTTGATTGA CACTACTGCC
          AGTAGTGGGT GACACAAATT TCATTTAATT TGGGTGTGTG CCTACCAGTA
          TAATTGCTGG ACCACATATA GGTCTGTATT AATCTTCTGA AGAATGGTTA
          GGCCATCTGT GAAATGCTGT ACTTCTTTAT GTTCCCGCCA TTCTGAGTTC
          TGATTTCACG ATATCTTTTC CAACCCTAGA TTTTTTTTTT T---------
          ---------- ---------- ---------- ---------- ----------
          ---------- ---------- ---------- ---------- ---TTCTATG
          TATGTGGTAC CAAGGAATCG AACCCGGGTC TTTGTGCATG CTATGCAAGC
          ACTTTACCAC TAGGCCAAAC TCCCAGCCCC AACCCTAGAT TTTATGGGGC
          TCTTTTATGT AACCAGAATG GCAGATGTTT CGTTTCATCT TGTTTTTGAT
          TTATGCTTAC CTGAAGATTA TTGATGGTGA CATCGTTTTC TTGTGCTTTT
          TAGTGATTTC TTTNNNNNNN NNNNNNNNNN NNNNNNNNNN NNNNNNNNNN
          NNNNNNNNNN NNNNNNNNNN NNNNNNNNNN NNNNNNNNNN NNNNNNNNNN
          NNNNNNNNNN NNNNNNNNNN NNNNNNNNNN NNNNNNNNNN NNNNNNNNNN
          NNNNNNNNNN NNNNNNNNNN NNNNNNNNNN NNNNNNNNNN NNNNNNNNNN
          NNNNNNNNNN NNNNNNNNNN NNNNNNNNNN NNNNNNNNNN NNNNGGAAAA
          AAAA--TTAA AGTTAAAAAC CAAAAACCAA AACC-AAAAC AAAACCCTGT
          CATTTGATTT CTAAGTGTTG TTTAAGAGAA CTCAGACTCA AGGGAAAATA
          -TGGGCTGTT TGAAAAAGGG GCGC-----C TTG-AGGCAA -TAATA----
          G-GCCTCAAG CTTTCTAA-T GGTTAATTGA AATTCAAATG AAAATTAAAC
          ATAAAATGCT AGGGGAAAGG TCATTAAAAA GGTTTTGGGA AAAA-CCATC
          AGGAATTGGT TCCTGGAATT AGAATTTGGA AGTAAAAATT GCCCTAAATG
          TTTATTTCAA AGTAGAGAGA GGACTACCAA AATGATTGCT TAATTGCTAT
          TCCAGTTTGT CTGTAGCAAT TACAGGCAGG CCCACAGAGA GACAGATGAT
          TCTTATAAGT TKGTCAGATG TTACTTTGTC CCTTAATAAG CTCCATGCTT
          AGGAACTATT TCTACTGACC TCCTTGTTGC TTCATTGGAG TAAAGTGGCT
          TTTTGTAAAG ACTCATTGGT CTGAGAACGG CTGTTCGAAG CCAGCCTGGG
          AAGAAAAAGA TTCCNNNNNN NNNNNNNNNN NNNNNNNNNN NNNNNNNNNN
          NNNNNNNTGC AATG-ACCCA CACCCACCAC CTGTGAATAC ATATGTGATA
          GGTTTGCAAA TGAATCTATT TCTCTC---- ---------- ---------G
          ATATACTTTT GCTCATGAAA CGTCTTGTTA TCGCTTTACC TGAACAYTGC
          TAAGCAGGG- ---TTTGCTG CCATCATCAC TCTTCCTCTC TTTGAACTGG
          GAAGATTTCT GATAGGAAAT CTTTCCTGTC TTTTCCTCTG AGGGCTTAAG
          TGTGTATAAA CTATTTTGTA CGTGATATTG CACCAAACAA AAANNNNNNN
          NNNNNNNNNN NNNNNNNNNN NNNNNNNNNN NNNNNNNNNN NNNNNNNNNN
          NNNNNNNNNN NNNNNNNNNN NNNNNNNNNN NNNNNNNNNN NNNNNNNNNN
          NNNNNNNNNN NNNNNNNNNN NNNNNNNNNN NNNNNNNNNN NNNNNNNNNN
          NNNNNNNNNN NNNNNNNNNN NNNNNNNNNN NNNNNNNNNN NNNNNNNNNN
          NNNNNNNNNN NNNNNNNNNN NNNNNNNNNN NNNNNNNNNN NNNNNNNNNN
          NNNNNNNNNN NNNNNNNNNN NNNNNNCACG -AAGTCATCA T-GGCCTT-T
          CCTGTCCAGA GCTGGCTTAT AAAGAGTGAT CCCC-AGATT TCAGCGAGCT
          AGGCAGCTAG AATTCTTTAG CTACAAGWTA ACATTGATTT --YTTTGTTT
          TGTTTTGCCC GTTGGTGATT TTCCTTAGGG TTTTAAATCA GGGCCTAGTA
          TACTCTCACT GAAAGTTTTT CTTCAGAGGA AGCAGGCTGT AGAATTTGAT
          CCAAACCTTR ATTACTCATG TTTATTTTTG AAATTTGGGT TGCAGGTACT
          ATGCCTTAAA CCCAAGGGCT GGTGCTTCT- ATCTGAA-GT TTGTGTTTAT
          TTTCTT--AA GTCTACTGGG TGCTATTACT TGCAACATAT GTC-AAGTTT
          GG-CTTTGGT TTTGTTTTG- CTTTTTCCTG GGCTGGTCCC TACTCCCAT-
          GAAACTCAGG GCC-TANNNN NNNNNNNNNN NCACCTTCTC CTTCCATTGC
          TCCCCCTCCT GCTCCTCTTC CTCCTC-CGC TCTGGCCTCT GGATTCCCTG
          GCTGTCCAGG GACTTGGCCC AGCAGAAGCT CGGCCATTTG CTTCGAGTTG
          CGGCCCAGGA GAACCAACGT CTGCCAGCGC ATGGCCAGCT CCTGGGCCAA
          AGTGCCCACC AGCGGGTGTT TGCAGAAGCC CTCCACTGTG --CTTCTCAC
          ACCCGTGGCT GCCAGCATTT CTGGGGTGAT GGGCAGCACT GAGAGCAGCC
          GCAAGGACTG TCGCACCCCC TCCCCGTCTT TTCTAGAGCT CAGGTGCTGC
          TGGAGCTGCC TCAAGGCTCC CGACACCCAC TCCGTCTGCG TCCCACTCAC
          CACCTCCTCA GGGACTCTYG TGTCACTCAC CTCAGCTCCA GGATCC-AGC
          GGGTTACCCG CGGTGCTCTG GCACATCACG TCCTCACTGG ATGACTCCAA
          AATCTCCTCC CGGTTCTGCT CTGCCTCCTG CTCCCGCTCC TCCTCCTGGT
          CCTCCTCATC TTGGTACTCT TCCTTCTGGT CTTCGTCCTC CTGCTCCTCT
          TCCCCCTGGA CC--GGCTCC CCCTGCCCAT CTCTCTGCC- CCAGACCCTC
          CCTCGTGGAG TCCTGAGCGC CGTCCTGCTC AGGGACCTTG CTCGGAACCT
          CTGATTTGAG GCTCAGGGCA GCCAAGGTCT CCCAG
Thomom017 ATTCTAGGCA AAAAG-AGCA ATGCTGGTGG TATCACAATA CCAGACTTCA
          AACTTTACTA TAAAGCCATA ATAACAAAAA CTGC-TTGGT ACTGGCACAA
          AAACAGACCA GAAGATCAGT GGAACAGAAT AGAAGACCCA GATATAGAAC
          CAC-ACAACT ATAGGCAACT TRTATTTGAC AAAGGAGCCA AAGATATACA
          ATGGAACGAA CACAGTCTAT TCAATTATTG GTGCTGGCAA AACTGGAAAG
          CCACATGCAG AAAACTAAAA ATTGACCCTA GCCTTTCSCC ATGCACAAGC
          ATTAACTCAA AGTGGATCAA AGACCTCAAC GTCAGACCGG AAACCGTGAA
          ACTGCTACAT GATAATGTAG GAGAGACACT GGAAYTCATA GGCACAGGAA
          ACAGATTCCT GAACAGAATC CCAGGGTCA- CAACAGATTG GAGAGAGACT
          CGACAAATGG GACTACCTAA AAATAAAAAG TTTCTGTACA GACAAAAACA
          TAGT-CGCAA AAGTAGAGAG ACAGCCAACC AACTGGGAAA AGATATTCAC
          CAACAATGTA TCTGACAAAT GCTTAAT--A TCCAGC-ATC TACAGAGAAC
          TCAAGAAACT A-TCC-AGCT TGCTG-TCAC AATGTCCCTT CTACAAGCCC
          AGCTGACAGA GGCCTTAAGT ATTGCCTGGA TATAGTGTCT ATAGACAGAG
          ACAATTCTGG AAAACTCAGA TCTTATTTTG ACCAACAGGA ATTAATGTCT
          ATGGTAGAAT TCTCCTCAGC TCCTGGATTG CTGGTGCTGG TGACGTCTCT
          GTCAGGATCC AGTCACATCC TG-AATTTAT ACTTAACAAT TTTCTAAGTA
          TTTTGTGGTC TTGCTCTACC TCCAGGGAAG CTGGCCTGGC TATGAAAGGA
          AGGACTCTTT AGAACTGACT GAATCAGGCC AGTGAAACTT AACAGCTACC
          TTGCCAATGG TCTGTGTGCC AGTGACATCG TGCATGGCTT CATTAGCAGA
          TTTACTGTGC TGGG-TCTTT CCAAGGATTG TGCTTCTTGA TTTGGTCCCT
          GGATAAATTT GCAAATGCTA ATCTAGTTGT TACTGGAGAG CATCCAAACC
          TAAGACAGGA CTATTCCTCT CTGGGTTGTT AG-CGTCAGA TTGGCAGGGT
          CTTGGACTCT GATAAGTTCT GTGTTCCTGA TGAGAGGCTG GTTATTCAGT
          AAGTTGTAGG GCAAANNNNN NNNNNNNNNG CTTTCTTACG TGCTTATATG
          CTTGTGTGCT TTGGGTTGTT TTCACCTGTG GGTTGATTGA CACTACTGCC
          AGTAGTGGGT GACACAAATT TCATTTAATT TGGGTGTGTG CCTACCAGTA
          TAATTGCTGG ACCACATATA GGTCTGTATT AATCTTCTGA AGAATGGTTA
          GGCCATCTGT GAAATGCTGT ACTTCTTTAT GTTCCCGCCA TTCTGAGTTC
          TGATTTCATG ATATCTTTTC CAACCCTAGA TTTTTTTTTT TGCCAGTCCT
          GGGCTTGAGC TCAGGGCCTG AGCACTGTCC TTGGACTTTC TCAAGGCTAG
          AGCTCTACCA CTTGAGCTTC AGCATCACTT CTGGCTTTTT TTTTTCTATG
          TATGTGGTAC CAAGGAATCG AACCCGGGTC TTTGTGCATG CTATGCAGGC
          ACTCTACCAC TAGGCCAAAC TCCCAGCCCC AACCCTAGAT TTTATGGGGC
          TCTTTTATGT AACCAGAATG GCAGATGTTT CGTTTCATCT TGGTTTTGAT
          TTATGCTTAC CTGAAGATTA TTGATGGTGA CATCGTTTTC TTGTGCTTTT
          TAGTGATTTC TTTGCCAGTC CTGGGGCTTG AACTCAGGGT TTGAACACTG
          TCTTTGGGCT TTGTCAAGGC TAGAGCTCTA CCATTTGAGC CACAACACCA
          CTTTTGACTC TTTCC----- ----GGTACC ATGCACTGGA ACCCAGGTCT
          TCGTGCATGC TGGACAGCAA CTCTACCACT AGGCAAAGCT TCTGGACCCA
          TTAGTNNNNN NNNNNNNNNN NNNNNNNNNN NNNNCCCCAG GACTGGAAAA
          AAA---TTAA AGTTAAAAAC CAAAAACCAA AACC-AAAAC AAAACCCTGT
          CATTTGATTT CTAAGGGTT- TTTAAGAGAA CTCAGACTCA AGGGAAAATA
          -TGG-CTGTT TGAAAAAGGG GCGC-----C TTG-AGGCAA -TAATA----
          GTGCCTCAAG GTTTCTAA-T GGTTAATTGA AATTCAAATG AAAATTAAAC
          ATAAAATGCT AGGGGAAAGG TCATTAAAAA GGTTTTGGGA AAAA-CCATC
          AGGAATTGGT TCCTGGAATT AGAATTTGGA AGTAAAAATT GCCCTAAATG
          TTTATTTCAA AGTAGAGAGA GGACTACCAA AATGATTGCT TAATTGCTAT
          TCCAGTTTGT CTGTAGCAAT TACAGGCAGG CCCACAGAGA GACAGATGAT
          TCTTATAAGT TTGTCAGATG TTACTTTGTC CCTTAATAAG CTCCATGCTT
          AGGAACTATT TCTACTGACC TCCTTGTTGC TTCATTGGAG TAAAGTGGCT
          TTTTGTAAAG ACTCATTGGT CTGAGAACTG CTGTTCGAAG CCAGCCTGGG
          AAGAAAAAGA TTCCTGTGAG ACTCTCATCT CTATNNNNNN NNNNNNNNNN
          NNNNNAATGC AATG-ACCCA CACCCACCAC CTGTGAATAC ATATGTGATA
          GGTTTGCAAA TGAATCTATT TCTCTC---- ---------- ---------G
          ATATACTTTT GCTCATGAAA CGTCTTGTTA TCGCTTTACC TGAACATTGC
          TAAGCAGGG- ---TTTGCTG CCATCATCAC TCTTCCTCTC TTTGAACTGG
          GAAGATTTCT GATAGGAAAT CTTTCCTGTC TTTTCCTCTG AGGGCTTAAG
          TGTGTATAAA CTATTTTGTA CGTGATATTG CACCAAACAA AAATGCCACA
          TACTTGCACT GGATGCAATG GAATCCTAGC TACTCTGGAA GCTGAAATTG
          AGAGGATTGT GGTTTGAGGA CATCTGGGCG AACAGTTCAT GAAATCTCTT
          CTTAACCAAT ACAGACTGGG TATGGTACCA TGTTCCTATC GTCCCGATGG
          TTCAGGAAGC ATAAATAGCT GATCTCATAG ATGGTTCAAG CCTGTCTGGA
          CAAAAA-TCG GGTCCTATTT TAAAAAGTAA CTGAAGCAAA AATCGCTGG-
          ---ATGCANN NNNNTGGTAT ACAGTGCACG -AAGTC-TCA T-GGYCTT-T
          CCTGTCCAGG C-TGGCTTA- GAACTGTGAT CCCC-AGATT TCAGCAAGCT
          AGGCAGCTAG AATTCTTTAG CTACAAGTTA ACATTGATTT --CTTTGTTT
          TGTTTTGCCC KTTGGTGATT TTCCTTAGGG TTTTAAATCA GGGCCTAGTA
          TACTCTCACT GAAAGTTTTT CTTCAGAGGA AGCAGGCTGT ARAAATTGAG
          CCAAACCTTA ACTACTCATG TTTATTTTTG AAAWTTGGG- GGCTGGTACT
          ATGCCTTAAA CCCAAGGGCT GGGGCTTTT- ATCTGAA-GT TTGTGTTTAT
          TTTCTT--AA GTCTACTGGG TGCTATTACT TGCAACATAT GTC-AAGTTT
          GG-CTTTGGT TTTGTTTTG- C-TTTTCCTG GGCTGGTCC- TACT-CCATT
          G-AACTCAGG GCC-TAGCCT CTGGCNNNNG CAACCTTCTC CTTCCATTGC
          TCCCCCTCCT GCTCCTCTTC CTCCTC-CGC TCTGGCCTCT GGATTCCCTG
          GCTGTCCAGG GACTTGGCCC AGCAGAAGCT CGGCCATTTG CTTTGAGTTG
          CGGCCCAGGA GAACCAACGT CTGCCAGCGC ATGGCCAGCT CCTGGGCCAA
          AGTGCCCACC AGCGGGTGTT TGCAGAAGCC CTCCACTGTG --CTTCTCAC
          ACCCGTGGCT GCCAGCATTT CTGGGGTGAT GGGCAGCACT GAGAGCAGCC
          GCAAGGACTG TCGCACCCCC TCCCCGTCTT TTCTAGAGCT CAGGTGCTGC
          TGGAGCTGCC TCAAGGCTCC CGACACCCAC TCCGTCTGCG TCCCACTCAC
          CACCTCCTCA GGGACTCTYG TGTCACTCAC CTCAGCTCCA GGATCC-AGC
          GGGTTACCCG CGGTGCTCTG GCACATCACG TCCTCACTGG ATGACTCCAA
          AATCTCCTCC CGGTTCTGCT CTGCCTCCTG CTCCCGCTCC TCCTCCTGGT
          CCTCCTCATC TTGGTACTCT TCCTTCTGGT CTTCGTCCTC CTGCTCCTCT
          TCCCCCTGGA CC--GGCTCC CCCTGCCCAT CTCTCTGCC- CCAGACCCTC
          CCTCGTGGAG TCCTGAGCGC CGTCYTGCTC AGGGACCTTG CTCGGAACCT
          CTGATATGAG GCYCAGGGCA GCCAAGGTCT CCCAG
Thomom018 NNNNNNNNNN NNNNG-AGCA ATGCTGGTGG TATCACAATA CCAGACTTCA
          AACTTTACTA TAAAGCCATA ATAACAAAAA CTGC-TTGGT ACTGGCACAA
          AAACAGACCA GAAGATCAGT GGAACAGAAT AGAAGACCCA GATATAGAAC
          CAC-ACAACT ATAGGCAACT TRTATTTGAC AAAGGAGCCA AAGATATACA
          ATGGAACGAA CACAGYCTAT TCAATTATTG GTGCTGGCAA AACTGGAAAG
          CCACATGCAG AAAACTAAAA ATTGACCCTA GCCTTTCGCC ATGCACAAGC
          ATTAACTCAA AGTGGATCAA AGACCTCAAC GTCAGACCGG AAACCGTGAA
          ACTGCTACAT GATAATGTAG GAGAGACACT GGAACTCATA GGCACAGGAA
          ACAGATTCCT GAACAGAATC CCAGGGTCA- CAACAGATTG GAGAGAGACT
          CGACAAATGG GACTACCTAA AAATAAAAAG TTTCTGTACA GACAAAAACA
          TAGT-CGCAA AAGTAGAGAG ACAGCCAACC AACTGGGAAA AGATATTCAC
          CAACAATRTA TCTGACAAAT GCTTAAT--A TCCAGC-ATC TACAGAGAAC
          TCAAGAAACT AATCC-AGCT TGCTG-TCAC ACTGTCCCTT CTACAAGCCC
          AGCTGACAGA CGCCKTAAGT ACTGCCTGGA TATAATGTCT ATAGACAGAG
          GCAATTCTGG AAAACTCAGA TCTTATTTTG ACCAACAGGA ATTAATGTCT
          ATGGTAGAAT TCTCCTCAGC TCCTGGATTG CTGGTGCTGG TGACGTCTCT
          GTCAGGATCC AGTCCCATCC TG-AATTGAT ACTTAACAAT TTTCTAAGTA
          TTTTGTGGTC TTGCTCTACC TCCAGGGAAG CTGGCCTGGC TATGAAAGGA
          AGGACTCTTA AGAACTGACT GAATCAGGCC AGTGAAACTT AACAGCTACC
          TTGCCAATGG TCTGTGTGCC AGTGACATCG TGCATGGCTT CATTAGCAGA
          TTTACTGTGC CGGG-TCTTT CCAAGGATTG TGCTTCTTGA TTTGGTCCCT
          GGATAAATTT GCAAATGCTA ATCTAGTTGT TACTGGAGAG CATCCAAACC
          TAAGACAGGA CTATTCCTCC CTGGGTTGTT AGGCGTCAGA TTGGCAGGGT
          CTTGGACTCT GATAAGTTCT GTGTTCCTGA TGAGAGGCTG GTTATTCAGT
          AGGTTGTAGG GCAAACATGA TTTTTTCATG CTTTCTTAC- TGCTTATCTG
          CTTGTGGGCT TTGGGTTGTT TTCACCTGTG GGTTGATTGA CACTACTGTC
          AGTAGTGGGT GACACAAATT TCATTTAATT TGAGTGTGTG CCTACCAGTA
          TAATTGCTGG ACCACATGTA GGTCTGTATT AATCTTCTGA AGAACGGTTA
          GGCCATCTGT GAAATGCTGT ACTTCTTTAT GTTCCCGCCA TTCTGAGTTC
          TGATTTCACG ATATCTTTTC CAACCCTAGA TTTTTTTTTT TGCCAGTCCT
          GGGCTTGAGC TCAGGGCCTG AACACTGTCC TTGGACTTTC TCAAGGCTAG
          AGCTCTACCA CTTGAGCCTC AGCATCACTT CTGGCTTTTT TT-TTCTATG
          TATGTGGTAC CAAGGAATCG AACCCGGGTC TTCGTGCATG CTAGGCAAGC
          ACTCTACCAC TAGCCCAAAC TCCCAGCCCC AACCCTAGAT TTTATGGGGC
          TCTTTTATGT AACCAGAATG GCAGATG--- --TTTCATCT TGGTTTTGAT
          TTATGCTTAC CTGAAGATTA TTGATGGTGA TCTCGTTTTC TTGTGCTTTT
          TAGTGATTTC TTTGCCAGTC CTGGGGCTTG AAATCAGGGT TTGAACATTG
          TCTTTGGGCT TTCTCAAGGC TAGAGCTCTA CCATTTGAGC CACAACACCA
          CTTTTGACTC TTTTC----- ----AATACC ATGCACTGGA ACCCAGGTCT
          TCGTGCATGC TAGACAGCA- CTCTACCATT AGGCCAAACT TCTGGACCCA
          TTAGTGATTT TT-ATATCAT GTTTGTGCAA CT-ACCCGAG GACTGGAAAA
          AAAA--TTAA AGTTAAAAAC CAAAAACCAA AACC-AAAAC CAAACCCTGT
          CATTTGATTT CTAAGGGTT- TTTAAGAGAA CTCAGA---- -----AAATA
          -TGG-CTGTT TGAAAAAGGG GCGC-----C TTG-AGGCAA -TAATA----
          GTGCCTCAAG GTTTCTAA-T GGTTAATTGA AATTCAAATG AAAATTAAAC
          ATAAAATGCT AGGGGAAAGG TCATTAAAAA GGTTTTRGGA AAAA-CCATC
          AGGAATTGGT TCCTGGAATT AGAATTTGGA AGTAAAAATT GCCCTAAATG
          TTTATTTCAA AGTAGAGAGA GGACTACCAA AATGATTGCT TAATTGCTAT
          TCCAGTTTGT CTGTAGCAAT TACAGGCAGG CCCACAGAGA GACAGATGAT
          TCTTATAAGT TTGTCAGATG TTACTTTGTC CCTTAATAAG CTCCATGCTT
          AGGAACTATT TCTACTGACC TCCTTGTTGC TTCATTGGAG TAAAGTGGCT
          TTTTGTAAAG ACTCATTGGT CTGAGAACTG CTGTTCGAAG CCAGCCTGGG
          AAGAAAAAGA TTCCTGTGAG ACTCTCATCT CTATATGGAC AGCAGAATA-
          -CTGGAATGC AATG-ACCCA CACCCACCAC CTGTGAATAC ATATGTGATA
          GGTTTGCAAA TGAATCTATT TCTCTC---- ---------- ---------G
          ATGTACTTTT GCTCATGAAA CATCTTGTTA TCGCTTTACC TGAACATTGC
          TAAGCAGGG- ---TTTGCTG CCATCATCAC TCTTCCTCTC TTTGAACTGG
          GAAGATTTCT GATAGGAAAT CTTTCCTGTC TTTTCCTCTG AGGGCTTAAG
          TGTGTATAAA CTATTTTGTA CGTGATATTG CACCAAACAA AAATGCCACA
          TACTCGCACT GGATGCAGTG GAATCCTAGC TACTCTGGAA GCTGAAATTG
          AGAGGATTGT GATTTGAGGT CATCTGGGCA AACAGTTCAT GAAATCTCTT
          TTCAACCAAT AAAGACTGGG TATGGTACCA TGTTCCTATC ATCCCGATGG
          TTCAGGAAGC ATAAATAGCT GATCTCATAG ATGGTTCAAG CCTGTCTGGA
          CAAAAA-TCA GGTCCTATTT TTAAAAGTAA CTGAAGAAAA AATCGCTGG-
          ---ACACACA GGACTGGTAT ACAGTGCACG -AAGTC-TCA T-GGCCTT-T
          CCTGTCCAGG C-TGGCTTA- AAACCTTGAT CCCC-AGATA TCAGCAAGCT
          AGGCAGCTAG AATTCTTTAG CTACAAGTTA ACATTGATTT --CTTTGTTT
          TGTTTTGCCC TTTGGTGATT TTCCTTAGGG TTTTAAATCA GGGCCTAGTA
          TACTCTCTCT GAAAGTTTTT CTTCAGAGGA AGCAGGCTGT AGAAATTGAG
          CCAAACCTTG ATTACTCATG TTTATTTTTT AAATTTGGGT -GCTGGTACT
          ATGCCTTAAA CCCAAGGGCT GGTGCTTCT- ATCTGAA-GT TTGTGTTTAT
          TTTCTT--AA GTCTACTGGG TGCTATTACT TGCAACATAT GTC-AAGTTT
          GG-CTTTGGT TTTGTTTTG- C-TTTTCCTG GGCTGGTCC- TACT-CC-TT
          G-AACTCAGG GCC-TAGCCT CTGGCTTTTN NNNNNNNNNN NNTTCATTGC
          TCCCCCTCCT GCTCCTCTTC CTCCTC-CGC TCTGGCCTCT GGATTCCCTG
          GCTGTCCAGG GACTTGGCCC AGCAGAAGCT CGGCCATTTG CTTCGAGTTG
          CGGCCCAGGA GAACCAACGT CTGCCAGCGC ATGGCCAGCT CCTGGGCCAA
          AGTGCCCACC AGCGGGTGTT TGCAGAAGCC CTCCACTGTG --CTTCTCAC
          ACCCGTGGCT GCCAGCATTT GTGGGGTGAT GGGCAGCACT GAGAGCAGCC
          GCAAGGACTG TCGCACCCCC TCCCCGTCTT TTCTAGAGCT CAGGTGCTGC
          TGGAGCTGCC TCAAGGCTCC CGACACCCAC TCCGTCTGCG TCCCACTCAC
          CACCTCCTCA GGGACTCTCG TGTCACTCAC CTCAGCTCCA GGATCC-AGC
          GGGTTACCCG CGGTGCTCTG GCACATCACG TCCTCACTGG ATGACTCCAA
          AATCTCCTCC CGGTTCTGCT CTGCCTCCTG CTCCCGCTCC TCCTCCTGGT
          CCTCCTCATC TTGGTACTCT TCCTTCTGGT CTTCGTCCTC CTGCTCCTCT
          TCCCCCTGGA CC--GGCTCC CCCTGCCCAT CTCTCTGCC- CCAGACCCTC
          CCTCGTGGAG TCCTGAGCGC CGTCCTGCTC AGGGACCTTG CTCGGAACCT
          CTGATTTGAG GCTCAGGGCA GCCAAGGTCT CCCAG
Thomom019 ATTCTAGGCA AAAAG-AGCA ATGCTGGTGG TATYACAATA CCAGACTTCA
          AACTTTACTA TAAAGCCATA ATAACAAAAA CTGC-TTGGT ACTGGCACAA
          AAACAGACCA GAAGATCAGT GGAACAGAAT AGAAGACCCA GAWATAGAAC
          CAC-ACAACT ATAGGCAACT TGTATTTGAC AAAGGAGCCA AAGATATACA
          ATGGAACRAA CACAGTCTAT TCAATTATTG GTGCTGGCAA AACTGGAAAG
          CCACATGCAG AAAACTAAAA ATTGACCCTA GCCTTTCGCC ATGCACAAGC
          ATTAACTCAA AGTGGATCAA AGACCTCAAC GTCAGACCGG AAACCGTGAA
          ACTGCTACAT GATAATGTAG GAGAGACACT GGAACTCATA GGCACAGGAA
          ACAGATTCCT GAACAGAATC CCAGGGTCA- CAACAGATTG GAGAGAGACT
          CGACAAATGG GACTACCTAA AAATAAAAAG TTTCTGTACA GACAAAAACA
          TAGT-CGCAA AAGTAGAGAG ACAGCCAACC AACTGGGAAA AGATATTCAC
          CAACAATATA TCTGACAAAT GCTTAAT--A TCCAGC-ATC TACAGAGAAC
          TCAAGAAACT AATCC-AGCT TGCTG-TCAC ACTGTCCCTT CTACAAGCCC
          AGCTGACAGA CGCCTTAAGT ACTGCCTGGA TATAATGTCT ATAGACAGAG
          GCAATTCTGG AAAACTCAGA TCTTATTTTG ACCAACAGGA ATTAATGTCT
          ATGGTAGAAT TCTCCTCAGC TCCTGGATTG CTGGTGCTGG TGACGTCTCT
          GTCAGGATCC AGTYCCATCC TG-AATTGAT ACTTAACAAT TTTCTAAGTA
          TTTTGTGGTC TTGCTCTACC TCCAGGGAAG CTGGCCTGGC TATGAAAGGA
          AGGACTCTTA AGAACTGACT GAATCAGGCC AGTGAAACTT AACAGCTACC
          TTGCCAATGG TCTGTGTGCC AGTGACATCG TGCATGGCTT CATTAGCAGA
          TTTACTGTGC CGGG-TCTTT CCAAGGATTG TGCTTCTTGA TTTGGTCCCT
          GGATAAATTT GCAAATGCTA ATCTAGTTGT TACTGGAGAG CATCCAAACC
          TAAGACAGGA CTATTCCTCC CTGGGTTGTT AGGCGTCAGA TTGGCAGGGT
          CTTGGACTCT GATAAGTTCT GTGTTCCTGA TGAGAGGCTG GTTATTCAGT
          AGGTTGTAGG GCAAACATGA TTTTTTCATG CTTTCTTAC- TGCTTATCTG
          CTTGTGGGCT TTGGGTTGTT TTCACCTGTG GGTTGATTGA CACTACTGTC
          AGTAGTGGGT GACACAAATT TCATTTAATT TGAGTGTGTG CCTACCAGTA
          TAATTGCTGG ACCACATGTA GGTCTGTATT AATCTTCTGA AGAAYGGTTA
          GGCCATCTGT GAAATGCTGT ACTTCTTTAT GTTCCCGCCA TTCTGAGTTC
          TGATTTCACG ATATCTTTTC CAACCCTAGA TTTTTTTTT- -GCCAGTCCT
          GGGCTTSAGC TCAGGGCCTG AACACTGTCC TTGGACTTTC TCAAGGCTAG
          AGCTKTACCA CTTGAGCCTC AGCATCACTT CTGGCTTTTT TTTTTCTATG
          TATGTGGTAC CAAGGAATCG AACCCGGGTC TTCGTGCATG CTAGGCAAGC
          ACTCTACCAC TAGCCCAAAC TCCCAGCCCC AACCCTAGAT TTTATGGGGC
          TCTTTTATGT AACCAGAATG GCAGATG--- --TTTCATCT TGGTTTTGAT
          TTATGCTTAC CTGAAGATTA TTGATGGTGA YCTCGTTTTC TTGTGCTTTT
          TAGTGATTTC TTTGCYAGTC CTGGGGCTTG AAATCAGGGT TTGAACATTG
          TCTTTGGGCT TTCTCAAGGC TAGAGCTCTA CCATTTGAGC CACAACACCA
          CTTTTGACTC TTTTC----- ----AATACC ATGCACTGGA ACCCAGGTCT
          TCGTGCATGC TAGACAGCA- CTCTACCATT AGGCCAAACT TCTGGACCCA
          TTAGTGATTT TT-ATATCAT GTTTGTGCAA CT-ACCCGAG GACTGGAAAA
          AAAA--TTAA AGTTAAAAAC CAAAAACCAA AACC-AAAAC AAAACCCTGT
          CATTTGATTT CTAAGGGTT- TTTAAGAGAA CTCAGACTCA AGGGAAAATA
          -TGG-CTGTT TGAAAAAGGG GCGC-----C TTG-AGGCAA -TAATA----
          GTGCCTCAAG GTTTCTAA-T GGTTAATTGA AATTCAAATG AAAATTAAAC
          ATAAAATGCT AGGGGAAAGG TCATTAAAAA GGTTTTGGGA AAAA-CCATC
          AGGAATTGGT TCCTGGAATT AGAATTTGGA AGTAAAAATT GCCCTAAATG
          TTTATTTCAA AGTAGAGAGA GGACTACCAA AATGATTGCT TAATTGCTAT
          TCCAGTTTGT CTGTAGCAAT TACAGGCAGG CCCACAGAGA GACAGATGAT
          TCTTATAAGT TTGTCAGATG TTACTTTGTC CCTTAATAAG CTCCATGCTT
          AGGAACTATT TCTACTGACC TCCTTGTTGC TTCATTGGAG TAAAGTGGCT
          TTTTGTAAAG ACTCATTGGT CTGAGAACTG CTGTTCGAAG CCAGCCTGGG
          AAGAAAAAGA TTCCTGTGAG ACTCTC---- -TATATGGAC AGCAGAATA-
          -CTGGAATGC AATG-ACCCA CACCCACCAC CTGTGAATAC ATATGTGATA
          GGTTTGCAAA TGAATCTATT TCTCTC---- ---------- ---------G
          ATATACTTTT GCTCATGAAA CGTCTTGTTA TCGCTTTACC TGAACATTGC
          TAAGCAGGG- ---TTTGCTG CCATCATCAC TCTTCCTCTC TTTGAACTGG
          GAAGATTTCT GATAGGAAAT CTTTCCTGTC TTTTCCTCTG AGGGCTTAAG
          TGTGTATAAA CTGTTTTGTA CGTGATATTG CACCAAACAA AAATGCCACA
          TACTCGCACT GGATGCAGTG GAATCCTAGC TACTCTGGAA GCTGAAACTG
          AGAGGATTGT GATTTGAGGT CATCTGGGCA AACAGTTCAT GAAATCTCTT
          TTCAACCAAT AAAGACTGGG TATGGTACCA TGTTCCTATC ATCCCGATGG
          TTCAGGAAGC ATAAATAGCT GATCTCATAG ATGGTTCAAG CCTGTCTGGA
          CAAAAA-TCA GGTCCTATTT TTAAAAGTAA CTGAAGAAAA AATCACTGG-
          ---ACACACA GGACTGATAT ACAGTGCATG -AAGTC-TCT T-GGCCTT-T
          CCTGTCCAGG C-TGGCTTA- GAACTGTGAT CCCC-AGATT TCAGCAAGCT
          AGGCAGCTAG AATTCTTTAG CTACAAGTTA ACATAGATTT --CTTTGTTT
          TGTTTTGCCC TTTGGTGATT TTCCTTAGGG TTTTAAATCA GGGCCTAGTA
          TACTCTCACT GAAAGTTTT- CTTCAGAGGA AGCAGGCTGT AGAAATTGAG
          CCAAACCTTG ATTACTCATG TTTATTTTTT AAATTTGGGT -GCTGGTACT
          ATGCCTTAAA CCCAAGGGCT GGTGCTTCT- ATCTGAA-GT TTGTGTTTAT
          TTTCTT--AA GTCTACTGGG TGCTATTACT TGCAACATAT GTC-AAGTTT
          GG-CTTTGGT TTTGTTTTG- C-TTTTCCTG GGCTGGTCC- TACT-CC-TT
          G-AACTCAGG GCC-TAGCCT CTGGCTTTTG CAACCTTCTC CTTCCATTGC
          TCCCCCTCCT GCTCCTCTTC CTCCTC-CGC TCTGGCCTCT GGATTCCCTG
          GCTGTCCAGG GACTTGGCCC AGCAGAAGCT CGGCCATTTG CTTCGAGTTG
          CGGCCCAGGA GAACCAACGT CTGCCAGCGC ATGGCCAGCT CCTGGGCCAA
          AGTGCCCACC AGCGGGTGTT TGCAGAAGCC CTCCACTGTG --CTTCTCAC
          ACCCGTGGCT GCCAGCATTT GTGGGGTGAT GGGCAGCACT GAGAGCAGCC
          GCAAGGACTG TCGCACCCCC TCCCCGTCTT TTCTAGAGCT CAGGTGCTGC
          TGGAGCTGCC TCAAGGCTCC CGACACCCAC TCCGTCTGCG TCCCACTCAC
          CACCTCCTCA GGGACTCTCG TGTCACTCAC CTCAGCTCCA GGATCC-AGC
          GGGTTACCCG CGGTGCTCTG GCACATCACG TCCTCACTGG ATGACTCCAA
          AATCTCCTCC CGGTTCTGCT CTGCCTCCTG CTCCCGCTCC TCCTCCTGGT
          CCTCCTCATC TTGGTACTCT TCCTTCTGGT CTTCGTCCTC CTGCTCCTCT
          TCCCCCTGGA CC--GGCTCC CCCTGCCCAT CTCTCTGCC- CCAGACCCTC
          CCTCGTGGAG TCCTGAGCGC CGTCCTGCTC AGGGACCTTG CTCGGAACCT
          CTGATTTGAG GCTCAGGGCA GCCAAGGTCT CCCAG
Thomom020 ATTCTAGGCA AAAAG-AGCA ATGCTGGTGG TATCACAATA CCAGACTTCA
          AACTTTACTA TAAAGCCATA ATAACAAAAA CTGC-TTGGT ACTGGCACAA
          AAACAGACCA GAAGATCAGT GGAACAGAAT AGAAGACCCA GATATAGAAC
          CAC-ACAACT ATAGGCAACT TRTATTTGAC AAAGGAGCCA AAGATATCCA
          ATGGAACGAA CACAGTCTAT TCAATTATTG GTGCTGGCAA AACTGGAAAG
          CCACATGCAG AAAACTAAAA ATTGACCCTA GCCTTTCGCC ATGCACAAGC
          ATTAACTCAA AGTGGATCAA AGACCTCRAC GTCAGACCGG AAACCGTGAA
          ACTGCTACAT GATAATGTAG GAGAGACACT GGAACTCATA GGCACAGGAA
          ACAGATTCCT GAACAGAATC CCAGGGTCA- CAACAGATTG GAGAGAGACT
          CGACAAATGG GACTACCTAA AAATAAAAAG TTTCTGTACA GACAAAAACA
          TAGT-CGCAA AAGTAGAGAG ACAGCCAACC AACTGGGAAA AGATATTCAC
          CAACAATGTA TCTGACAAAT GCTTAAT--A TCCAGC-ATC TACAGAGAAC
          TCAAGAAACT AATCC-AGCT TGCTG-TCAC ACTGCCCCTT CTACAAGCCC
          AGCTGACAGA GGCCTTAAGT ACTGCCTGGA TATAATGTCT ATAGACAGAG
          GCAATTCTGG AAAACTCAGA TCTTATTTTG ACCAACAGGA ATTAATGTCT
          ATGGTAGAAT TCTCCTCAGC TCCTGGATTG CTGGTACTGG TGACGTCTCT
          GTCAGGATCC AGTCCCATCC TG-AATTGAT ACTTAACAAT TTTCTAAGTA
          TTTTGTGGTC TTGCTCTACC TCCAGGGAAG CTGGCCTGGC TATGAAAGGA
          AGGACTCTTA AGAACTGACT GAATCAGGCC AGTGAAACTT AACAGCTACC
          TTGCCAATGG TCTGTGTGCC AGTGACATCG TGCATGGCTT CATTAGCAGA
          TTTACTGTGC CGGG-TCTTT CCAAGGATTG TGCTTCTTGA TTTGGTCCCT
          GGATAAATTT GCAAATGCTA ATCTAGTTGT TACTGGAGAG CATCCAAACC
          TAAGACAGGA CTATTCCTCC CTGGGTTGTT AGGCGTCAGA TTGGCAGGGT
          CTTGGACTCT GATAAGTTCT GTGTTCCTGA TGAGAGGCTG GTTATTCAGT
          AAGTTGTAGG GCAAACATGA TTTTTTCATG CTTTCTTAC- TGCTTATCTG
          CTTGTGGGCT TTGGGTTGTT TTCACCTGTG GGTTGATTGA CACTACTGTC
          AGTAGTGGGT GACACAAATT TCATTTAATT TGGTTGTGTG CCTACCAGTA
          TAATTGCTGG ACCACATGTA GGTCTGTATT AATCTTCTGA AGAACGGTTA
          GGCCATCTGT GAAATGCTGT ACTTCTTTAT GTTCCCGCCA TTCTGAGTTC
          TGATTTCACG ATATCTTTTC CAACCCTAGA TTTTTTTTTT T---------
          ---------- ---------- -GCACTGTCC TTGGACTTTC TCAAGGCTAG
          AGCTCTACCA CTTGAGCCTC AGCATCACTT CTGGCTTTTT TT-TTCTATG
          TATGTGGTAT CAAGGAATCG AACCCGGGTC TTCGTGCATG CTCGGCAAGC
          ACTCTACCAC TAGGCCAAAC TCCCAGCCYC AACCCTAGAT TTTATGGGGC
          TCTTTTATGT AACCAGAATG GCAGATG--- --TTTCATCT TGGTTTTTAT
          TTATGCTTAC CTGAAGATTA TTGATGGTGA CCTCGTTTTC TTGTGCTTTT
          TAGTGATTTC TTTGCCAGTC CTGGGGCTTG AACTCAGGGT TTGAACACTG
          TCTTTGGGCT TTCTCAAGGC TAGAGCTCTA CCATTTGAGC CACAACACCA
          CTTTTGACTC TTTTC----- ----GGTACC ATGCACTGGA ACCCAGGTCT
          TCATGCATGC TAGACAGCA- CTCTACCACT AGGCCAAACT TCTGGACCCA
          TTAGTGATTT TT-ATATCAT GTTTGTGCAA CT-ANNNNNN NNNNNNNNNN
          NNNNNNNNNN NNNNNNNNNN NAAAAACCAA AACC-AAAAC AAAACCCTGT
          CATTTGATTT CTAAGGGTT- TTTAAGAGAA CTCAGACTCA AGGGAAAATA
          -TGG-CTGTT TGAAAAAGGG GCGC-----C TTG-AGGCAA -TAATA----
          GTGCCTCAAG GTTTCTAA-T GGTTAATTGA AATTCAAATG AAAATTAAAC
          ATAAAATGCT AGGGGAAAGG TCATTTAAAA GGTTTTGGGA AAAA-CCATC
          AGGAATTGGT TCCTGGAATT AGAATTTGGA AGTAAAAATT GCCCTAAATG
          TTTATTTCAA AGTAGAGAGA GGACTACCAA AATGATTGCT TAATTGCTAT
          TCCAGTTTGT CTGTAGCAAT TACAGGCAGG CCCACAGAGA GACAGATGAT
          TCTTATAAGT TTGTCAGATG TTACTTTGTC CCTTAATAAG CTCCATGCTT
          AGGAACTATT TCTACTGACC TCCTTGTTGC TTCATTGGAG TAAAGTGGCT
          TTTTGTAAAG ACTCATTGGT CTGAGAACTG CTGTTCGAAG CCAGCCTGGG
          AAGAAAAAGA TTCCTGTGAG ACTCTCATCT CTATATGGAC AGCAGAATA-
          -CTGGAATGC AATG-ACCCA CACCCACCAC CTGTGAATAC ATATGTGATA
          GGTTTGCAAA TGAATCTATT TCTCTC---- ---------- ---------G
          ATATACTTTT GCTCATGAAA CGTCTTGTTA TCACTTTACC TGAACATTGC
          TAAGCAGGG- ---TTTGCTG CCGTCATCAC TCTTCCTCTC TTTGAACTGG
          GAAGATTTCT GATAGGAAAT CTTTCCTGTC TTTTCCTCTG AGGGCTTAAG
          TGTGTATAAA CTATTTTGTA CGTGATATTG CACCAAACAA AAATGCCACA
          TACTCGCACT GGATGCAATG GAATCCTAGC TACTCTGGAA GCTGAAATTG
          AGAGGATTGT GATTTGAGGT CATCTGGGCA AACAGTTCAT GAAATCTCTT
          TTCAACCAAT GAAGACTGGG TATGGTACCA TGTTCCTATC ATCCCGATGG
          TTCAGGAAGC ATAAATAGCT GATCTCATAG ATGGTTCAAG CCTGTCTGGA
          CAAAAA-TCA GGTCCTATTT TTAAAAGTAA CTGAAGAAAA AATCGCTGG-
          ---ACGCANN NNNNNNNNNN NNNNNNNNNG -AAGTM-TCA T-GGCCTT-T
          CCTGTCCAGG CATG---TAC AGACTGTGAT CATCCAGATT TCAGCGAGCT
          AGGCAGCTAG AATTCTTTAG CTACAAGATA ACATTGATTT --YTTTGTTT
          TGTTTTGCCC TTTGGTGATT TTCCTTAGGG TTTTAAATCA GGGCCTAGTA
          TACTCTCACT GAAAGTTTTT CTTCAGAGGA AGCAGGCTGT AGAAWTTGAG
          CCAAACCTTG ATTACTCATG TTTATTTTTK AAATTTGGGT TGCTGGTACT
          ATGCCTTAAA CCCAAGGGCT GGTGCTTCTC ATCTGAA-GT TTGTGTTTAT
          TTTCTTCTAA GTCTACTGGG TGCTATTACT TGCAACATAT GTCCAAGTTT
          GGTCTTTGGC TTTTTTTTAA CTTTTTCCTG GGCTGGTCC- TTCTTCCATN
          NNNNNNNNNN NNNNNNNNNN NNNNNNNNNG CAACCTTCTC CTTTCATTGC
          TCCCCCTCCT GCTCCTCTTC CTCCTC-CGC TCTGGCCTCT GGATTCCCTG
          GCTGTCCAGG GACTTGGCCC AGCAGAAGCT CGGCCATTTG CTTCGAGTTG
          CGGCCCAGGA GAACCAACGT CTGCCAGCGC ATGGCCAGCT CCTGGGCCAA
          AGTGCCCACC AGCGGGTGTT TGCAGAAGCC CTCCACTGTG --CTTCTCAC
          ACCCGTGGCT GCCAGCATTT CTGGGGTGAT GGGCAGCACT GAGAGCAGCC
          GCAAGGACTG TCRCACCYCC TCCCYGTCTT TTCTAGAGCT CAGGTGCTGC
          TGGAGCTGCC TCAAGGCTCC CGACACCCAC TCCGTCTGCG TCCCACTCAC
          CACCTCCTCA GGGACTCTCG TGTCACTCAC CTCAGCTCCA GGATCC-AGC
          GGGTTACCCG CGGTGCTCTG GCACATCACG TCCTCACTGG ATGACTCCAA
          AATCTCCTCC CGGTTCTGCT CTGCCTCCTG CTCCCGCTCC TCCTCCTGGT
          CCTCCTCATC TTGGTACTCT TCCTTCTGGT CTTCGTCCTC CTGCTCCTCT
          TCCCCCTGGA CC--GGCTCC CCCTGCCCAT CTCTCTGCC- CCAGACCCTC
          CCTCGTGGAG TCCTGAGCGC CGTCCTGCTC AGGGACCTTG CTCGGAACCT
          CTGATTTGAG GCTCAGGGCA GCCAAGGTCT CCCAG
Thomom021 NNNCTAGGCA AAA-G-AGC- ATGCTGGTGG TATCACAATA CCAGACTTCA
          AACTTTACTA TAAAGCCATA ATAACAAAAA CTGC-TTGGT ACTGGCACAA
          AAACAGACCA GAAGATCAGT GGAACAGAAT AGAAGACCCA GATATAGAAC
          CAC-ACAACT ATAGGCAACT TGTATTTGAC AAAGGAGCCA AAGATATMCA
          ATGGAACGAA CACAGTCTAT TCAATTATTG GTGCTGGCAA AACTGGAAAG
          CCACATGCAG AAAACTAAAA ATTGACCCTA GCCTTTCGCC ATGCACAAGC
          ATTAACTCAA AGTGGATCAA AGACCTCRAC GTCAGACCGG AAACCGTGAA
          ACTGCTACAT GATAATGTAG GAGAGACACT GGAACTCATA GGCACAGGAA
          ACAGATTCCT GAACAGAATC CCAGGGTCA- CAACAGATTG GAGAGAGACT
          CGACAAATGG GACTACCTAA AAATAAAAAG TTTCTGTACA GACAAAAACA
          TAGT-CKCAA AAGTAGAGAG ACAGCCAACC AACTGGGAAA AGATATTCAC
          CAACAATGTA TCTGACAAAT GCTTAAT--A TCCAGC-ATC TACAGAGAAC
          TCAAGAAACT AATCC-AGCT TGCTGGTCAC ACTGCCCCTT CTACAAGCCC
          AGCTGACAGA GGCCTTAAGT ACTGCCTGGA TATAATGTCT ATAGACAGAG
          GCAATTCTGG AAAACTCATA TCTTATTTTG ACCAACAGGA ATTAATGTCT
          ATGGTAGAAT TCTCCTCAGC TCCTGGATTG CTGGTACTGG TGACGTCTCT
          GTCAGGATCC AGTCCCATCC TG-AATTGAT ACTTAACAAT TTTCTAAGTA
          TTTTGTGGTC TTGCTCTACC TCCAGGGAAG CTGGCCTGGC TATGAAAGGA
          AGGACTCTTT AGAACTGACT GAATCAGGCC AGTGAAACTT AACAGCTACC
          TTGCCAAWGG TCTGTGTGCC AGTGACATCG TGCATGGCTT CATTAGCAGA
          TTTACTGTGC CGGG-TCTTT CCAAGGATTG TGCTTCTTGA TTTGGTCCCT
          GGATAAATTT GCAAATGCTA ATCTAGTTGT TACTGGAGAG CATCCAAACC
          TAAGACAGGA CTATTCCTCT CTGGGTTGTT AGGCGTCAGA TTGGCAGGGT
          CTTGGACTCT GATAAGTTCT GTGTTCCTGA TGACAGGCTG GTTATTCAGT
          AAGTTGTAGG GCAAACATGA TTTTTTCATG CTTTCTTAC- TGCTTATCTG
          CTTGTGGGCT TTGGGTTGTT TTCACCTGTG GGTTGATTGA CACTATTGTC
          AGTAGTGGGT GACACAAATT TCATTTAATT TGGGTGTGTG CCTACCAGTA
          TAATTGCTGG ACCACATGTA GGTCTGTATT AATCTTCTGA AGAACGGTTA
          GGCCATCTGT GAAATGCTGT ACTTCTTTAT GTTCCCGCCA TTCTGAGTTC
          TGATTTCATG ATATCTTTTC CAACCCTAGA TTTTTTTTT- ----------
          ---------- ---------- -GCACTGTCC TTGGACTTTC TCAAGGCTAG
          AGCTCTACCA CTTGAGCCTC AGCATCACTT CTGGCTTTTT TTTTC-TATG
          TATGTGGTAT CAAGGAATCG AACCCGGGTC TTCGTGCATG CTAGGCAAGC
          ACTCTACCAC TAGGCCAAAC TCCCAGCCCC AACCCTAGAT TTTATGGGGC
          TCTTTTATGT AACCAGAATG GCAGATG--- --TTTCATCT TGGTTTTGAT
          TTATGCTTAC CTGAAGATTA TTGATGGTGA CCTCGTTTTC TTGTGCTTTT
          TAGTGATCTC TTTGTCAGTC CTGGGGCTTG AACTCAGGGT TTGAACACTG
          TCTGTGGGCT TTCTCAAGGC TAGAGCTCTA CCATTTGAGC CACAACACCA
          CTTTTGACTC TTTTC----- ----GGTACC ATGCACTGGA ACCCAGGTCT
          TCATGCATGC TAGACAGTA- CTCTACCACT AGGCCAAACT TCTGGACCCA
          TTAGTGATTT TT-ATATCAT GTTTGTGCAA CT-ACCCCAG GACTGGAAAA
          AAAAA-TTAA AGTTAAAAAC CAAAAACCAG AACC-AAAAC AAAACCCTGT
          CATTTGATTT CTAARGGTT- TTTAAGAGAA CTCAGACTCA AGGGAAAATA
          -TGG-CTGTT TGAAAAAGGG GCGC-----C TTG-AGGCAA -TAATA----
          GTGCCTCAAG GTTTCTAA-T GGTTAATTGA AATTCAAATG AAAATTAAAC
          ATAAAATGCT AGGGGAAAGG TCATTAAAAA GGTTTTGGRA AAAA-CCATC
          AGGAATTGGT TCCTGGAATT AGAATTTGGA AGTAAAAATT GCCCTAAATG
          TTTATTTCAA AGTAGAGAGA GGACTACCAA AATGATTGCT TAATTGCTAT
          TCCAGTTTGT CTGTAGCAAT TACAGGCAGG CCCACAGAGA GACAGATGAT
          TCTTATAAGT TTGTCAGATG TTACTTTGTC CCTTAATAAG CTCCATGCTT
          AGGAACTATT TCTACTGACC TCCTTGTTGC TTCATTGGAG TAAAGTGGCT
          TTTTGTAAAG ACTCATTGGT CTGAGAACTG CTGTTCCAAG CCAGCCTGGG
          AAGAAAAAGA TTCCTGTGAG ACTCTCATCT CTATATGGAC AGCAGAATA-
          -CTGGNNNNN NNNG-ACCCA CACCCACCAC CTGTGAATAC ATATGTGATA
          GGTTTGCAAA TGAATCTATT TCTCT----- ---------- ---------G
          ATATACTTTT GCTCATGAAA CGTCTTGTTA TCACTTTACC TGAACATTGC
          TAAGCAGGG- ---TTTGCTG CCATCATCAC TCTTCCTCTC TTTGAACTGG
          GAAGATTTCT GATAGGAAAT CTTTCCTGTC TTTTCCTCTG AGGGCTTAAG
          TGTGTATAAA CTATTTTGTA CGTGATATTG CACCAAACAA AAATGCCACA
          TACTCGCACT GGATGCAATG GAATCCTAGC TACTCTGGAA GCTGAAATTG
          AGAGGATTGT GATTTGAGGT CATCTGGGCA AACAGTTCAT GAAATCTCTT
          TTCAACCAAT AAAGACTGGG TATGGTACCA TGTTCCTATC ATCCCGATGG
          TTCAGGAAGC ATAAATAGCG GATCTCATAG ATGGTTCAAG CCTGTCTGGA
          CAAAAA-TCA GGTCCTATTT TTAAAAGTAA CTGAAGAAAA AATCGCTGG-
          ---ACGCANN NNNNNNNNNN NNNNNNNNNN NNNNNNNNNN NNNNNNNNNN
          NNNNNNNNNN NNNNNNNNNN GAACTGTGAT C-TC-AGATT TCAGCRAGCT
          AGGCAGCTAG AATTCTTTAG CTACAAGTTA ACATTGATTT --CTTTGTTT
          TGTTTTGCCC TTTGGTGATT TTCCTTAGGG TTTTAAATCA GGGCCTAGTA
          TACTCTCACT GAAAGTTTTT CTTCAGAGGA AGCAGAGTGT AGAAATTGAG
          ACAAACCTTG ATTACTCATG TTTATTTTTT AAATTTGGGT -GCTGGTACT
          ATGCCTTAAA CCCAAGGGCT GGTGCTTCT- ATCTGAA-GT TTGTGTTTAT
          TTTCTT--AA GTCTACTGGG TGCTATTACT TGCAACAWAT GTC-AAGTTT
          GG-CTTTGGT TTTGTTTTG- C-TTTTCCTG GGCTGGTCC- TACT-CC-TT
          G-AACTCAGG GCC-TAGCCT CTGGCTTTTN NNNNCTTCTC CTTCCATTGC
          TCCCCCTCCT GCTCCTCTTC CTCCTC-CGC TCTGGCCTCT GGATTCCCTG
          GCTGTCCAGG GACTTGGCCC AGCAGAAGCT CGGCCATTTG CTTCGAGTTG
          CGGCCCAGGA GAACCAACGT CTGCCAGCGC ATGGCCAGCT CCTGGGCCAA
          AGTGCCCACC AGCGGGTGTT TGCAGAAGCC CTCCACTGTG --CTTCTCAC
          ACCCGTGGCT GCCAGCATTT CTGGGGTGAT GGGCAGCACT GAGAGCAGCC
          GCAAGGACTG TCGCACCCCC TCCCCGTCTT TTCTAGAGCT CAGGTGCTGC
          TGGAGCTGCC TCAAGGCTCC CGACACCCAC TCCGTCTGCG TCCCACTCAC
          CACCTCCTCA GGGACTCTCG TGTCACTCAC CTCAGCTCCA GGATCC-AGC
          GGGTTACCCG CGGTGCTCTG GCACATCACG TCCTCACTGG ATGACTCCAA
          AATCTCCTCC CGGTTCTGCT CTGCCTCCTG CTCCCGCTCC TCCTCCTGGT
          CCTCCTCATC TTGGTACTCT TCCTTCTGGT CTTCGTCCTC CTGCTCCTCT
          TCCCCCTGGA CC--GGCTCC CCCTGCCCAT CTCTCTGCC- CCAGACCCTC
          CCTCGTGAAG TCCTGAGCGC CGTCCTGCTC AGGGACCTTG CTCGGAACCT
          CTGATTTGAG GCTCAGGGCA GCCAAGGTCT CCCAG
Thomom022 ATTCTAGGCA AAA-G-AGCA ATGCTGGTGG TATCACAATA CCAGACTTCA
          AACTKTACTA TAAAGCCATA ATAACAAAAA CTGC-TTGGT ACTGGCACAA
          AAACAGACCA GAAGATCAGT GGAACAGAAT AGAAGACCCA GATATAGAAC
          CAC-ACAACT ATAGGCAACT TRTATTTGAC AAAGGAGCCA AAGATATACA
          ATGGAACGAA CACAGTCTAT TCAATTATTG GTGCTGGCAA AACTGGAAAG
          CCACATGCAG AAAACTAAAA ATTGACCCTA GCCTTTCGCC ATGCACAAGC
          ATTAACTCAA AGTGGATCAA AGACCTCAAY GTCAGACCGG AAACCGTGAA
          ACTGCTACAT GATAATGTAG GAGAGACACT GGAAYTCATA GGCACAGGAA
          ACAGATTCCT GAACAGAATC CCAGGGTCA- CAACAGATTG GAGAGAGACT
          CGACAAATGG GACTACCTAA AAATAAAAAG TTTCTGTACA GACAAAAACA
          TAGT-CGCAA AAGTAGAGAG ACAGCCAACC AACTGGGAAA AGATATTCAC
          CAACAATGTA TCTGACAAAT GCTTAAT--A TCCAGC-ATC TACAGAGAAC
          TCAAGAAACT AATCC-AGCT TGCTG-TCAC ACTGTCCCTT CTACAAGCCC
          AGCTGACAGA GGCCTTAAGT ACTGCCTGGA TATAATGTCT ATAGACAGAG
          GCAATTCTGG AAAACTCAGA TCTTATTTTG ACCAACAGGA ATTAATGTCT
          ATGGTAGAAT TCTCCTCAGC TCCTGGATTG CTGGTGCTGG TGACGTCTCT
          GTCAGGATCC AGTCCCATCC TG-AATTGAT ACTTAACAAT TTTCTAAGTA
          TTTTGTGGTC TTGCTCTACC TCCAGGGAAG CTGGCCTGGC TATGAAAGGA
          AGGACTCTTA AGAACTGAMT GAATCAGGCC AGTGAAACTT AACAGCTACC
          TTGCCAATGG TCTGTGTGCC AGTGACATCG TGCATGGCTT CATTAGCAGA
          TTTACTGTGC CGGG-TCTTT CCAAGGATTG TGCTTCTTGA TTTGGTCCCT
          GGATAAATTT GCAAATGCTA ATCTAGTTGT TACTGGAGAG CATCCAAACC
          TAAGACAGGA CTATTCCTCC CTGGGTTGTT AGGCGTCAGA TTGGCAGGGT
          CTTGGACTCT GATAAGTTCT GTGTTCCTGA TGAGAGGCTG GTTATTCAGT
          AAGTTGTAGG GCAAANNNNN NNNNNNNNNN NNTTCTTAC- TGCTTATCTG
          CTTGTGGGCT TTGGGCTGTT TTCACCTGTG GGTTGATTGA CACTACTGTC
          AGTAGTGGGT GACACAAATT TCATTTAATT TGGTTGTGTG CCTACCAGTA
          TAATTGCTGG ACCACATGTA GGTCTGTATT AATCTTCTGA AGAACGGTTA
          GGCCATCTGT GAAGTGCTGT ACTTCTTTAT GTTCCCGCCA TTCTGAGTTC
          TGATTTCACG ATATCTTTTC CAACCCTAGA TTTTTTTTTT T---------
          ---------- --------TT TGCACTGTCC TTGGACTTTC TCAAGGCTAG
          AGCTCTACCA CTTGAGCCTC AGCATCACTT CTGGCTTTTT TTTTTCTATG
          TATGTGGTAT CAAGGAATCG AACCCGGGTC TTCGTGCATG CTAGGCAAGC
          ACTCTACCAG TAGGCCAAAC TCCCAGCCCC AACCCTAGAT TTTATGGGGC
          TCTTTTATGT AACCAGAATG TCAGATG--- --TTTCATCT TGGTTTTTAT
          TTATGCTTAC CTGAAGATTA TTGATGGTGA CCTCGTTTTC TTGTGCTTTT
          TAGTGATTTC TTTGCCAGTC CTGGGGCTTG AACTCAGGGT TTGAACACTG
          TCTTTGGGCT TTCTCAAGGC TAGAGCTCTA CCATTTGAGC CACAATACCA
          CTTTTGACTC TTTTC----- ----GGTACC ATGCACTGGA ACCCAGGTCT
          TCATGCATGC TAGACAGCA- CTCTACCACN NNNNNNNNNN NNNNNNNNNN
          NNNNNNNNNN NNNNNNNNNN NNNNNNNNNN NNNNCCCCAG GACTGGAAAA
          AAA---TTAA AGTTAAAAAC CAAAAACCAA ---------- --AACCCTGT
          CATTTGATTT CTAAGGGTT- TTTAAGAGAA CTCAGACTCA AGGGAAAATA
          -TGG-CTGTT TGAAAAAGGG GTGC-----C TTG-AGGCAA -TAATA----
          GTGCCTCAAG GTTTCTAA-T GGTTAATTGA AATTCAAATG AAAATTAAAC
          ATAAAATGCT AGGGGAAAGG TCATTAAAAA GGTTTTGGGA AAAA-CCATC
          AGGAATTGGT TCCTGGAATT AGAATTTGGA AGTAAAAATT GCCCTAAATG
          TTTATTTCGA AGTAGAGAGA GGACTACCAA AATGATTGCT TAATTGCTAT
          TGCAGTTTGT CTGTAGCAAT TACAGGCAGG CCCACAGAGA GACAGATGAT
          TCTTATAAGT TTGTCAGATG TTACTTTGTC CCTTAATAAG CTCCATGCTT
          AGGAACTATT TCTACGGACC TCCTTGTTGC TTCATTGGAG TAAAGTGGCT
          TTTTGTAAAG ACTCATTGGT CTGAGAACTG CTGTTCGAAG CCAGCCTGGG
          AAGAAAAAGA TTCCTGTGAG -CTCTC--GN NNNNNNNNNN NNNNNNNNNN
          NNNNNAATGC AATG-ACCCA CACCCACCAC CTGTGAATAC ATATGTGATA
          GGTTTGCAAA TGAATCTATT TCTCTC---- ---------- ---------G
          ATATACTTTT GCTCATGAAA CGTCTTGTTA TCACTTTACC TGAACATTGC
          TAAGCAGGG- ---TTTGCTG CCATCATCAC TCTTCCTCTC TTTGAACTGG
          GRAGATTTCT GATAGGAAAT CTTTCCTGTC TTTTCCTTTG AGGGCTTAAG
          TGTGTRGAAA CTATTTTGTA CGTGATATTG CACCAAACAA AAATGCCACA
          TACTCGCACT GGATGCAATG GAATCCTAGC TACTCTGGAA GCTGAAATTG
          AGAGGATTGT GATTTGAGGT CATCTGGGCA AACAGTTCAC GAAATCTCTT
          TTCAACCAAT AAAGACTGGG TACAGTACCA TGTTCCTATC ATCCCGATGG
          TTCAGGAAGC ATAAATAGCT GATCTCATAG ATGGTTCAAG CCTGTCTGGA
          CAAAAA-TCA GGTCCTATTT TTAAAAGTAA CTGAAGAAAA AATCGCTGG-
          ---ACGCACA GGACTGGTAT ACAGTGCACG -AAGTC-TCA T-GGCCTT-T
          CCTGTCCAGG C-TGGCTTA- GAACTGTGAT CCCC-AGATT TCAGCAAGCT
          AGGCAGCTAG AATTCTTTAG CTACAAGTTA ACATTGATTT --CTTTGTTT
          TGTTTTGCCC TTTGGTGATT TTCCTTARGG TTTTAAATCA GGGCCTAGTA
          TACTCTCACT GAAAGTTTTT CTTCAGAGGA AGCAGGCTGT AGAAATTGAG
          CCAAACCTTG ATTACTCATG TTTATTTTTT AAATTTGGGT -GCTGGTACT
          ATGCCTTAAA CCCAAGGGCT GGTGCTTCT- ATCTGAA-GT TTGTGTTTAT
          TTTCTT--AA GTCTACTGGG TGCTATTACT TGCAACATAT GTC-AAGTTT
          GG-CTTTGGT TTTGTTTTG- C-TTTTCCTG GGCTGGTCY- TACT-CC-TT
          G-AACTCAGG GCC-TAGCCT CTGGCTTTTN NNNNNNNNNN NNNNNNNNNN
          NNNNNNNNNN NNNNNNNNNN NNNNNNNNNN NNNGGCCTCT GGATTCCCTG
          GCTGTCCAGG GACTTGGCCC AGCAGAAGCT CGGCCATTTG CTTCGAGTTG
          CGGCCCAGGA GAACCAACGT CTGCCAGCGC ATGGC-AGCT CCTGGGCCAA
          AGTGCCCACC AGCGGGTGTT TGCAGAAGCC CTCCACTGTG --CTTCTCAC
          ACCCGTGGCT GCCAGCATTT CTGGGGTGAT GGGCAGCACT GAGAGCAGCC
          GCAAGGACTG TCGCACCCCC TCCCCRTCTT TTCTAGAGCT CAGGTGCTGC
          TGGAGCTGCC TCAAGGCTCC CGACACCCAC TCCGTCTGCG TCCCACTCAC
          CACCTCCTCA GGGAYTCTCG TGTCACTCAC CTCAGCTCCA GGATCC-AGC
          GGGTTACCCG CGGTGCTCTG GCACATCACG TCCTCACTGG ATGACTCCAA
          AATCTCCTCC CGGTTCTGCT CTGCCTCCYG CTCCCGCTCC TCCTCCTGGT
          CCTCCTCATC TTGGTACTCT TCCTTCTGGT CTTCGTCCTC CTGCTCCTCT
          TCCCCCTGGA CC--GGCTCC CCCTGCCCAT CTCTCTGCC- CCAGACCCTC
          CCTCGTGGAG TCCTGAGCGC CGTCCTGCTC AGGGACCTTG CTCAGAACCT
          CTGATTTGAG GCTCAGGGCA GCCAAGGTCT CCCAG
Thomom023 NNNNNNNNNN NNNNG-AGCA ATGCTGGTGG TATTACAATA CCAGACTTCA
          AACTCTACTA TAGAGCCATA ATAACAAAAA CTGC-TTGGT AYTGGCACAA
          AAACAGACCA GAAGATCAGT GGAACAGAAT AGAAGACCCA GAAATAGAAC
          CACTATACCT ATAGGCAACT TGTATTTGAC AAAGGAGCCA AAGATATACA
          ATGGAACAAA CACAGTCTAT TCAATTATTG GTGCTGGCAA AACTGGGCAG
          CCACATGCAG AAAACTAAAA ATTGACCCTA GCCTTTCGCC ATGCACAAGC
          ATTAACTCAA AGTGGATCAA AGACCTCAAC GTCAGACCGG AAACCGTGAA
          ATTGCTACAT GATAAWGTAG GAGAGACACT GGAACTCATA GGCACAGGCA
          AAAGATTCCT GAACAGAATC CCAGGGTCA- CAACAGATTG GAGAGAGACT
          CGATAAATGG GACTACCTAA AAATAAAATG TTTCTGTACA GATAAAAACA
          TAGNNNNNNN NNNNNNNNNN NNNNNNNNNN NNNNNNNNNN NNNNNNNNNN
          NNNNNNNNNN NNNNNNNNNN NNNNNNNNNN NNNNNNNNNN NNNNNNNNNN
          NNNNNNNNNN NNNNC-AGCT TGCTGGTCAC ACCGCCCCTT CTACAAGCCC
          AGCTGACAGA GGCCTTAAGT ACTACCTGGA TATAATGTCT ATAGACAGAG
          GCAATTCTGG AAAACTCAGA TCTTATTTTG ACCAACAGGA ATTAATGTCT
          ATGGTAGAAT TCCCCTCAGC TCCTGGATTG CTGGTACTGG TGACGTCTCT
          GTCAGAATCC AGTCCCATCC TG-AATTTAT ACTTAACAAT TTTCTAAGTA
          TTTTGTGGTC TTGCTCTACC TCCAGGGAAG CTGGCCTGGC TATGAAAGGA
          AGGGCTCTTT AGAACTGACT GAATCAGGCC AGTGAAACTT AACAGCTACC
          TTGCCAATGG TCTGTGTGCC AGTGACATCG TGCATGGCTT CATTAGCAGA
          TTTACTGTGC CGGGGTCTTT CCAAGGATTG TGCTTGTTGA TTTGGTCCCT
          GGATAAATTT GCAAATGCTA ATCTAGTTGT TAATGGAGAG CATCCAAACC
          TAAGACAGGA CTATTCCTCC CTGGGTTGTT AGGCGTCAGA TTGGCAGGGT
          CTTG-ACTCT GATAAGTTCT GTGTTCCTGA TGAGAGGCTG GTTATTCAGT
          AAGTTGTAGG GCAAACATGA TTTTGTCATG CTTTCTTAC- TGCTTATTTG
          CTTGTGGGCT TTGGGTTGTT TTCACCTGTG GGTTGATTGA CGCTACTGTC
          AGTAGTGGGT GACAGAAATT TCATTTAGTT TGGGTGTGTG CCTACCGGTA
          TAATTGCTGG ACCACATGTA GGTCTGTATT AATCTTCTGA AGAATGGTTA
          GGCCATCTGT GAAATGCTGT ACTTCTTTAT GTTCCCGCCA TTCTGAGTTC
          TGATTTCATG ATACCTTTTC CACCC----- ---------- ----------
          ---------- ---------- ---------- ---------- ----------
          ---------- ---------- ---------- ---------- ----------
          ---------- ---------- ---------- ---------- ----------
          ---------- ---------- ---------- ----CTGGAT TTTATGGGGC
          TCTTTTATGT AACCAGAATG GCAGATG--- --TTTCATCT TGGTTTTGAT
          TTATGCTTAC CTGAAGATTA TTGATGGTGA CCTCGWTTTC TTGTGCTTTT
          TAGTGATTTC TTTGCCAGTC CTGGGGCTTG AACTCAGGGT TTGAACACTG
          TCCTTGGACT TTCTCAAGGC TAGAGCTCTA CCATTTGAGC CACAACACCA
          CTTTCGACTC TTTTCTATGT ATGTGGTACC GTGCACTGGA ACCCAGGTCT
          TCGTGCATGC TAGACAGCA- CTCTACCACT AGGCCAAACT TCTGGACCCA
          TTAGTGATTT TT-ATATCAT CTTTGTGAAA CT-ACCCCAG GACTGGAAAA
          AAAAA-TTAA AGTT------ -AAAAACCAA AACC-AAAAC AAAACCCTGT
          CATTTGATTT CTAAGGGTT- TCTAAGAGAA CTCAGACTCA AGGGAAAAAA
          -TGG-CTGAT TTAAAATGGG CCGC-----C TTG-AGGCAC -TAGTACCTA
          GTGCTTCAAG GTTTCTTA-T GGTTAACTGA AATACAAATG AAAATTAAAC
          GTAAAATGCT AGGGGAAAGG TTATTAAAAA GGTTTTGGGG GAAA-CTATC
          AGGAATTGGT TCCTGGAAAT AGAATTTGGA AGTAAAAATT GCCCTAAATG
          TTTATTTCAA AGTAGAGAAA GGACTACCAA AATGATTGCT TAATTGCTAT
          TCCAGTTTGT CTGTAGCAAT TACAGGCAGG CCCACAGAGA GACAGATGAT
          TCTTATAAGT TTGTCAGATG TTACTTTGTC CCTTAATAAG CTCCATGCTT
          AGGAACTATT TCTACTGACC TCCTTGTTGC TTCATTGGAG TAAAGTGGCT
          TTTTGTAAAG ACTCATTGGT CTGAGAACTG CTGTTCAAAG CCAGCCTGGG
          AAGAAAAAGA TTCCTGTGAG ACTCTCATCT CTATATAGAC AGCAGAATA-
          -CTGAAATGC AATG-ACCCA CACCCACCAC CTGTGAATAC ATATGTGATA
          GGTTTGCAAA TGAATCTATT TCTCTC---- ---------- ---------G
          ATACACTTTT GCTCATGAAA CGTCTTGTTA TCGCTTTACC TGAACATTGC
          TAAGCAGGG- ---TTTGCTG CCATCATCAC TCTTCCTCTC TTTGAACTGG
          GAAGATTTCT GATAGGAAAT CTTTCCTGTC TTTACCCCTG AGGGCTTAAG
          TGTGTATAAA CTATTTTGTA CGTGATATTG CACCAAACAA AAATGCCACA
          TACTTGCACT GGGTGCAATG GAATCCT--- ------GGAA GCTGAAATTG
          AGAGGATTGT GGTTTGAGGT CATCTGGGCA AACAGTTCAT GAAATCTCTT
          CTCAACCAAT AAAGACTGGG TATGGTACCA TGTTCCTATC ATCCCGATGG
          TTCAGGAAGC ATAAATAGCT GATCTCATAG ATGGTTCAAG CCTGTCTGGA
          CAAAAA-TCA GGTCCTATTT TAAAAAGTAA CTGAAGCAAA AATCGCTGG-
          ---ACGCACA GGACTGGCAT ACAATGCACA -AAGTC-TCA T-GGACTT-T
          CCTGTCCAGG C-TGGCTTA- GAACTRTGAT CCYC-AGATT TCAGCGAGCT
          AGGCTGCTAG AATTCTTTAG CTACAATTTA ACATTGATTT --CTTTGTTT
          TGTTTTGCCC TTTGGTGATT TTCCTTAGGG TTTTAAATCA AGGCCTAGTA
          TACTCTCACT GAAAGTTTTT CTTCAGAGCT AGMAGGCTGT AGAATTTGAG
          CCAAACCTTG ATTGCTTATG TTTATTTTTT AAATTTGGGT -GCTGGTACT
          ATGCCTTTAA CCCAAGGGCT GGTGCTTCT- ATCTGAA-GT TTTTGTTTAT
          TTTCTT--AA GTCTCCTGGG TGCTATTACT TGCAACATAT GTC-AAGTTT
          GA-CTTTGGT TTTGTTTTG- C-TTTTCCTG GGCTGGTCC- TACT-CY-TT
          G-AACTCAGG GYC-TAGMCT CTGGCATTTG CAACCTTCTC CTTTCATTGC
          TCCCCCCCCT GCTCCTCTTC CTCCTC-TGC TCTGGCCTCT GGATTCCCTG
          GTTGTCCAGG GGCTTGGCCC AGCAGAAGCT CGGCCATTTG CTTCGAATTG
          CGGCCCAGGA GAACCAACGT CTCCCAGCGC ATGGCCAGCT CCTGGGCCAA
          AGTGCCCACC AGCGGGTGTT TGCAGAAGCC CTCCACTGTG --CTTCTCAC
          ACCCGTGGAT GCCAGCATTT CTGGGGTGAT AGGCAGCACT GACAGCAGCC
          TCAAGGACTG TCGCACTCCC TCCCCGTCTT TTCTAGAGCT CAGGTGCTGC
          TGGAGCTGCC TCAAGGCTCC CGAAACCCAC TCCGTCTGCG TCCCACTCAC
          CACCTCCTCA GGGACTCTCG TGTCACTCAC CTTAGCTCCA GGATCC-AGT
          GGATTACCCC CGGTGCTCTG ACACATCACG TCCTCACTGG ATGACTCCAA
          AATCTCCTCC CGGTTCTGCT CTGCCTCCTG CTCCTGCTCC TCCTCCTGGT
          CCTCCTCATC TTGGTACTCT TCCTTCTGGT CTTCGTCCTC CTGCTCCTCT
          TCCCCCTGGA CC--GGCTCC CCCTTCCCAT CTCTCTGCC- CCAGACCCTC
          CCTCGTGGGG TCCTGAGCGC CGTCCTGCTC AGGGATCTTG CTCGGAACCT
          CTGATTTGAG GCTCAGTGCA GCCAAGGTCT CCCAG
Thomom024 ATTCTAGGCA AAAAG-AGCA ATGCTGGTGG TATTACAATA CCAGACTTCA
          AACTCTACTA TAGAGCCATA ATAACAAAAA CTGC-TTGGT ATTGGCACAA
          AAACAGACCA GAAGATCAGT GGAACAGAAT AGAAGACCCA GAAATAGAAC
          CAC-ATACCT ATAGGCAACT TGTATTTGAC AAAGGAGCCA AAGATATACA
          RTGGAACAAA CACAGTCTAT TCAATTATTG GTGCTGGCAA AACTGGGCAG
          CCACATGCAG AAAACTAAAA ATTGACCCTA GCCTTTYGCC ATGCACAAGC
          ATTAACTCAA AGTGGATCAA AGACCTCAAC GTCAGACCGG AAACCGTGAA
          ACTGCTACAT GATAAAGTAG GAGAGACACT GGAACTCATA GGCACAGGCA
          AAAGATTCCT GAACAGAATC CCAGGGTCA- CAACAGATTG GAGAGAGACT
          CGATAAATGG GACTACCTAA AAATAAAAAG TTTCTGTACA GATAAAAACA
          TAGTCTGCAA AAGTAGAGAG ACAGCCAACC AACTGGGAAA AGATATTCAC
          CCACAATACA TCTGACAAAT GCTTAAT--A TCCAGT-ATC TACAGG-AAC
          TCAAGNNNNN NNNNC-AGCT TGCTGGTCAC ACCGCCCCTT CTACAAGCCC
          AGCTGACAGA GGCCTTAAGT ACTACCTGGA TATAATGTCT ATAGACAGAG
          GCAATTCTGG AAAACTCAGA TCTTATTTTG ACCAACAGGA ATTAATGTCT
          ATGGTAGAAT TCCCCTCAGC TCCTGGATTG CTGGTACTGG TGACGTCTCT
          GTCAGAATCC AGTCCCATCC TG-AATTTAT ACTTAACAAT TTTCTAAGTA
          TTTTGTGGTC TTGCTCTACC TCCAGGGAAG CTGGCCTGGC TATGAAAGGA
          AGGGCTCTTT AGAACTGACT GAATCAGGCC AGTGAAACTT AACAGCTACC
          TTGCCAATGG TCTGTGTGCC AGTGACATCG TGCATGGCTT CATTAGCAGA
          TTTACTGTGC CGGGGTCTTT CCAAGGATTG TGCTTGTTGA TTTGGTCCCT
          GGATAAATTT GCAAATGCTA ATCTAGTTGT TAATGGAGAG CATCCAAACC
          TAAGACAGGA CTATTCCTCC CTGGGTTGTT AGGCGTCAGA TTGGCAGGGT
          CTTG-ACTCT GATAAGTTCT GTGTTCCTGA TGAGAGGCTG GTTATTCAGT
          AAGTTGTAGG GCAAACATGA TTTTGTCATG CTTTCTTAC- TGCTTATTTG
          CTTGTGGGCT TTGGGTTGTT TTCACCTGTG GGTTGATTGA CGCTACTGTC
          AGTAGTGGGT GACACAAATT TCATTTAGTT TGGGTGTGTG CCTACCAGTA
          TAATTGCTGG ACCACATGTA GGTCTGTATT AATCCTCTGA AGAATGGTTA
          GGCCATCTGT GAAATGCTGT ACTTCTTTAT GTTCCCGCCA TTCTGAGTTC
          TGATTTCATG ATACCTTTTC CAACC----- ---------- ----------
          ---------- ---------- ---------- ---------- ----------
          ---------- ---------- ---------- ---------- ----------
          ---------- ---------- ---------- ---------- ----------
          ---------- ---------- ---------- ----CTGGAT TTTATGGGGC
          TCTTTTATGT AACCAGAATG GCAGATG--- --TTTCATCT TGGTTTTGAT
          TTATGCTTAC CTGAAGATTA TTGATGGTGA CCTCGTTTTC TTGTGCTTTT
          TAGTGATTTC TTTGCCAGTC CTGGGGCTTG AACTCAGGGT TTGAACACTG
          TCCTTGGACT TTCTCAAGGC TAGAGCTCTA CCATTTGAGC CACAACACCA
          CTTTCCACTC TTTTCTATGT ATGTGGTACC GTGCACTGGA ACCCAGGTCT
          TCGTGCATGC TAGACAGCA- CTCTACCACT AGGCCAAACT TCTGGACCCA
          TTAGTGATTT T--ATATCAT CTTTGTGCAA CT-ACCCCAG GACTGGAAAA
          AAAAA-TTAA AGTT------ -AAAAACCAA AACC-AAAAC AAAACCCTGT
          CATTTGATTT CTAAGGGTT- TCTAAGAGAA CTCAGACTCA AGGGAAAAAA
          -TGG-CTGAT TTAAAATGGG CCGC-----C TTG-AGGCAC -TAGTACCTA
          GTGCTTCAAG GTTTCTTA-T GGTTAACTGA AATACAAATG AAAATTAAAC
          GTAAAATGCT AGGGGAAAGG TTATTAAAAA GGTTTTGGGG GAAA-CTATC
          AGGAATTGGT TCCTGGAAAT AGAATTTGGA AGTAAAAATT GCCCTAAATG
          TTTATTTCAA AGTAGAGAAA GGACTACCAA AATGATTGCT TAATTGCTAT
          TCCAGTTTGT CTGTAGCAAT TACAGGCAG- ---------- -----ATGAT
          TCTTATAAGT TTGTCAGATG TTACTTTGTC CCTTAATAAG CTCCATGCTT
          AGGAACTATT TCTACTGACC TCCTTGTTGC TTCATTGGAG TAAAGTGGCT
          TTTTGTAAAG ACTCATTGGT CTGAGAACTG CTGTTCAAAG CCAGCCTGGG
          AAGAAAAAGA TTCCTGTGAG ACTCTCATCT CTATATAGAC AGCAGAATA-
          -CTGAAATGC AATG-ACCCA CACCCACCAC CTGTGAATAC ATATGTGATA
          GGTTTGCAAA TGAATCTATT TCTCTC---- ---------- ---------G
          ATACACTTTT GCTCATGAAA CGTCTTGTTA TCGCTTTACC TGAACATTGC
          TAAGCAGGG- ---TTTGCTG CCATCATCAC TCTTCCTCTC TTTGAACTGG
          GAAGATTTCT GATAGGAAAT CTTTCCTGTC TTTACCCCTG AGGGCTTAAG
          TGTGTATAAA CTATTTTGTA CGTGATATTG CACCAAACAA AAATGCCACA
          TACTTGCACT GGGTGCAATG GAATCCT--- ------GGAA GCTGAAATTG
          AGAGGATTGT GGTTTGAGGT CATCTGGGCA AACAGTTCAT GAAATCTCTT
          CTCAACCAAT AAAGACTGGG TATGGTACCA TGTTCCTATC ATCCCGATGG
          TTCAGGAAGC ATAAATAGCT GATCTCATAG ATGGTTCAAG CCTGTCTGGA
          CAAAAA-TCA GGTCCTATTT TAAAAAGTAA CTGAAGCAAA AATCGCTGG-
          ---ACGCACA GGACTGGCAT ACAATGCACA -AAGTC-TCA T-GGACTT-T
          CCTGTCCAGG C-TGGCTTA- GAACTGTGAT CCCC-AGATT TCAGCGAGCT
          AGGCTGCTAG AATTCTTTAG CTACAATTTA ACATTGATTT --CTTTGTTT
          TGTTTTGCCC TTGGGTGATT TTCCT-AGGG TTTTAAATCA GGGCCTTGTA
          TACTCTCACT GAAAATTTTT CCTCAGAGCT AGCAGGCTGT AGAATTTGAG
          CCAAACCTTG ATTGCTCATG TTTATTTTTT AAATTTGGGT -GCTGGTACT
          ATGCCTTAAA CCCAAGGGCT GGTGCTTCT- ATTTGAA-GT TTTTGTTTAT
          TTTCTT--AA GTCTACTGGG TGCTATTACT TGCAACATAT GTC-AAGTTT
          GG-CTTTGGT TTTGTTTTG- C-TTTTCCTG GGCTGGTCC- TACT-CC-TT
          G-AACTCAGG GYC-TAGCCT CTGGCTTTAG CAACCTTCTC CTTCCATTGC
          TCCCCCCCCT GCTCCTCTTC CTCCTC-TGC TCTGGCCTCT GGATTCCCTG
          GYTGTCCAGG GGCTTGGCCC AGCAGAAGCT CGGCCATTTG CTTCGAATTG
          CGGCCCAGGA GAACCAACGT CTCCCAGCGC ATGGCCAGCT CCTGGGCCAA
          AGTGCCCACC AGCGGGTGTT TGCAGAAGCC CTCCACTGTG --CTTCTCAC
          ACCCGTGGMT GCCAGCATTT CTGGGGTGAT AGGCAGCACT GACAGCAGCC
          TCAAGGACTG TCGCACTCCC TCCCCGTCTT TTCTAGAGCT CAGGTGCTGC
          TGGAGCTGCC TCAAGGCTCC CGAAACCCAC TCCGTCTGCG TCCCACTCAC
          CACCTCCTCA GGGACTCTCG TGTCACTCAC CTTAGCTCCA GGATCC-AGT
          GGATTACCCC CGGTGCTCTG ACACATCACG TCCTCACTGG ATGACTCCAA
          AATCTCCTCC CGGTTCTGCT CTGCCTCCTG CTCCTGCTCC TCCTCCTGGT
          CCTCCTCATC TTGGTACTCT TCCTTCTGGT CTTCGTCCTC CTGCTCCTCT
          TCCCCCTGGA CC--GGCTCC CCCTTCCCAT CTCTCTGCC- CCAGACCCTC
          CCTCGTGGGG TCCTGAGCGC CGTCCTGCTC AGGGATCTTG CTCGGAACCT
          CTGATTTGAG GCTCAGTGCA GCCAAGGTCT CCCAG
Thomom025 ATTCTAGGCA AAAAG-AGCA ATGCTGGTGG TATTACAATA CCAGACTTCA
          AACTCTACTA TAGAGCCATA ATAACAAAAA CTGCATTGGT ATTGGCACAA
          AAACAGACCA GAAGATCAGT GGAACAGAAT AGAAGACCCA GAAATAGAAC
          CAC-ATACCT ATAGKCAACT TGTATTTGAC AAAGGAGCCA AAGATATACA
          GTGGAACAAA CACAGYCTAT TCAATTATTG GTGCTGGCAA AACTGGGCAG
          CCACATGCAG AAAACTAAAA ATTGACCCTA GCCTTTCGCC ATGCACAAGC
          ATTAACTCAA AGTGGATCAA AGACCTCAAY GTCAGACCGG AAACCGTGAA
          ATTGCTACAT GATAAAGTAG GAGAGACACT GGAACTCATA GGCACAGGCA
          AAAGATTCCT GAACAGAATC CCAGGGTCA- CAACAGATTG GAGAGAGACT
          CGATAAATGG GACTACCTAA AAATAAAAAG TTTCTGTACA GATAAAAACA
          TAGT-TGCAA AAGTAGAGAG ACAGCCAACC AACTGGGAAA AGATATTCAC
          CCACAATACA TCTGACAAAT GCTT-ATATA TCCAGT-ATC TACAGAGAAC
          TCAAGNNNNN NNNNC-AGCT TGCTG-TCAC ACTGCCCCTT CTACAAGCCC
          AGCTGACAGA GGCCTTAAGT ACTACCTGGA TATAATGTCT ATAGACAGAG
          GCAATTCTGG AAAACTCAGA TCTTATTTTG ACCAACAGGA ATTAATGTCT
          ATGGTAGAAT TCCCCTCAGC TCCTGGATTG CTGGTACTGG TGACGTCTCT
          GTCAGAATCC AGTCCCATCC TG-AATTTAT ACTTAACAAT TTTCTAAGTA
          TTTTGTGGTC TTGCTCTACC TCCAGGGAAG CTGGCCTGGC TATGAAAGGA
          AGGGCTCTTT AGAACTGACT GAATCAGGCC AGTGAAACTT AACAGCTACC
          TTGCCAATGG TCTGTGTGCC AGTGACATCG TGCATGGCTT CATTAGCAGA
          TTTACTGTGC CGGGGTCTTT CCAAGGATTG TGCTTGTTGA TTTGGTCCCT
          GGATAAATTT GCAAATGCTA ATCTAGTTGT TAATGGAGAG CATCCAAACC
          TAAGACAGGA CTATTCCTCC CTGGGTTGTT AGGCGTCAGA TTGGCAGGGT
          CTTG-ACTCT GATAAGTTCT GTGTTCCTGA TGAGAGGCTG GTTATTCAGT
          AAGTTGTAGG GCAAACATGA TTTTGTCATG YTTTCTTAC- TGCTTATTTG
          CTTGTGGGCT TTGGGTTGTT TTCACCTGTG GGTYGATTGA CGCTACTGTC
          AGTAGTGGGT GACAGAAATT TCATTTAGTT TGGGTGTGTG CCTACCGGTA
          TAATTGCTGG ACCACATGTA GGTCTGTATT AATCTTCTGA AGAATGGTTA
          GGCCATCTGT GAAATGCTGT ACTTCTTTRT GTTCCCGCCA TTCTGAGTTC
          TGATTTCATG ATACCTTTTC CACCC----- ---------- ----------
          ---------- ---------- ---------- ---------- ----------
          ---------- ---------- ---------- ---------- ----------
          ---------- ---------- ---------- ---------- ----------
          ---------- ---------- ---------- ----CTGGAT TTTATGGGGC
          TCTTTTATGT AACCAGAATG GCAGATG--- --TTTCATCT TGGTTTTGAT
          TTATGCTTAC CTGAAGATTA TTGATGGTGA CCTCGATTTC TTGTGCTTTT
          TAGTGATTTC TTTGCCAGTC CTGGGGCTTG AACTCAGGGT TTGAACACTG
          TCCTTGGACT TTCTCAAGGC TAGAGCTCTA CCATTTGAGC CACAACACCA
          CTTTCGACTC TTTTCTATGT ATGTGGTACC GTGCACTGGA ACCCAGGTCT
          TCGTGCATGC TAGACAGCA- CTCTACCACT AGGCCAAACT TCTGGACCCA
          TTAGTGATTT TTYATATCAT CTTTGTGAAA CT-ACCCTAG GACTGGAAAA
          AAAA--TTAA AGTTCAAAAC CAAAAACCAA AACC-AAAAT CAAACCCTGT
          CATTTGATTT CTAAGGGTT- TCTAAGAGAA CTCAGAYTCA AGGGAAAAAA
          -TGG-CTGAT TTAAAATGGG CCGC-----C TTG-AGGCAC -TAGTACCTA
          GTGTTTCAAG GTTTCTAA-T GGTTAATTGA AATACAAATG AAAATTAAAC
          GTAAMATGCT AGGGGAAAGG TTATTAAAAA GGTTTTGGGG AAAA-CCATC
          AGGAATTGGT TCCTGGAAAT AGAATTTGGA AGTAAAAATT GTCCTAAATG
          TTTATTTCAA AGTAGAGAAA GGACTACCAA AATGATTGCT TAATTGCTAT
          TCCAGTTTGT CTGTAGCAAT TACAGGCAGG CCCACAGAGG GACAGATGAT
          TCTTATAAGT TTGTCAGATG TTACTTTGTC CCTTAATAAG CTCCATGCTT
          AGGAACTATT TCTACTGACC TCCTTGTTGC TTCATTGGAG TAAAGTGACT
          TTTTGTAAAG ACTCATTGGA CTGAGAACTG CTGTTCAAAG CCAGCCTGGG
          AAGAAAAAGA TTCCTGTGAG ACTCTCATCT CTATATAGAC AGCAGAATA-
          -CTGAAATGC AATG-ACCCA CACCCACCAC CTGTGAATAC ATATGTGATA
          GGTTTGCAAA TGAATCTATT TCTCTC---- ---------- ---------G
          ATACACTTTT GCTCATGAAA CGTCTTGTTA TCGCTTTACC TGAACATTGC
          TAAGCAGGG- ---TTTGCTG CCATCATCAC TCTTCCTCTC TTTGAACTGG
          GAAGATTTCT GATAGGAAAT CTTTCCTGTC TTTACCTCTG AGGGCTTAAG
          TGTGTATAAA CTATTTTGTA CGTGATATTG CACCAAACAA AAATGCCACA
          TACTCGCACT GGGTGCAATG GAATCCTAGC TACTCTGGAA GCTGAAATTG
          AGAGGATTGT GGTTTGAGGT CATCTGGGCA AACAGTTCAT GAAATCTCTT
          CTCAACCAAT AAAGACTGGG TATGGTACCA TGTTCCTATC ATCCCGATGG
          TTCAGGAAGC ATACATAGCT GATCTCATAG ATGGTTCAAG CCTGTCTGGA
          CAAAAA-TCA GGTCCTATTT TAAAAAGTAA CTGAAGCAAA AATCACTGG-
          ---ATGCACA GGACTGGCAT ACAATGCACA -AAGTC-TCA T-GGMCTT-T
          CCTGTCCAGG C-TGGCTTA- GAACTGTGAT CCYC-AGATT TCAGCGAGCT
          AGGCTGCTAG AATTCTTTAG CTACAATTTA ACATTGATTT --CTTTGTTT
          TGTTTTGCCC YTTGGTGATT TTCCTTAGGG TTTTAAATCA RGGCCTAGTA
          TACTCTCCCT GAAAGTTTTT CTTCAGAGCT AGCAGGCTGT AGAATTTGAG
          CCAAACCTTG ATTGCTCATG TTTATTTTTT AAATTTGGGT -GCTGGTACT
          AAGCCTTTAA CCCAAGGGCT GGTGCTTCT- ATCTGAA-GT TTTTGTTTAT
          TTTYTY--AA GTYTMCTGGG TGSTATTMCY TSCMACMTAT GTC-AAGTTT
          GA-CTTTGGT TTTGTTTTG- C-TTTTCCTG GGCTGGTCC- TACT-CC-TT
          G-AACTCAGG GCC-TAGMCT CTGGCTTTTG CCACCTTCTC CTTCCATTGC
          TCCCCCCCCT GCTCCTCTTC CTCCTC-TGC TCTGGCCTCT GGATTCCCTG
          GCTGTCCAGG GGCTTGGCCC AGCAGAAGCT CGGCCATTTG CTTCGAATTG
          CGGCCCAGGA GAACCAACGT CTCCCAGCGC ATGGCCAGCT CCTGGGCCAA
          AGTGCCCACC AGCGGGTGTT TGCAGAAGCC CTCCACTGTG --CTTCTCAC
          ACCCGTGGCT GCCAGCATTT CTGGGGTGAT AGGCAGCACT GACAGCAGCC
          TCAAGGACTG TCGCACTCCC TCCCCGTCTT TTCTAGAGCT CAGGTGCTGC
          TGGAGCTGCC TCAAGGCTCC CGAAACCCAC TCCGTCTGCG TCCCACTCAC
          CACCTCCTCA GGGACTCTCG TGTCACTCAC CTTAGCTCCA GGATCC-AGT
          GGATTACCCC CGGTGCTCTG ACACATCACG TCCTCACTGG ATGACTCCAA
          AATCTCCTCC CGGTTCTGCT CTGCCTCCTG CTCCTGCTCC TCCTCCTGGT
          CCTCCTCATC TTGGTACTCT TCCTTCTGGT CTTCGTCCTC CTGCTCCTCT
          TCCCCCTGGA CC--GGCTCC CCCTTCCCAT CTCTCTGCC- CCAGACCCTC
          CCTCGTGGGG TCCTGAGCGC CGTCCTGCTC AGGGATCTTG CTCGGAACCT
          CTGATTTGAG GCTCAGTGCA GCCAAGGTCT CCCAG
Thomom026 NNNNNNNNNN NNNAG-AGC- ATGCTGGTGG TATTACAATA CCAGACTTCA
          AACTCTACTA TAGAGCCATA ATAACAAAAA CTGC-TTGGT ATTGGCACAA
          AAACAGACCA GAAGATCAGT GGAACAGAAT AGAAGACCCA GAAATAGAAC
          CAC-ATACCT ATAGGCAACT TGTATTTGAC AAAGGAGCCA AAGATATACA
          RTGGAACAAA CACAGTCTAT TCAATTATTG GTGCTGGCAA AACTGGGCAG
          CCACATGCAG AAAACTAAAA ATTGACCCTA GCTTTTCGCC ATGCACAAGC
          ATTAACTCAA AGTGGATCAA AGACCTCAAT GTCAGACCGG AAACCGTGAA
          ACTGCTACAT GATAAAGTAG GAGAGACACT GGAACTCATA GGCACAGGCA
          AAAGATTCCT GAACAGAATC CCAGGGTCA- CAACAGATTG GAGAGAGACT
          CGATAAATGG GACTACCTAA AAATAAAAAG TTTCTGTACA GATAAAAACA
          TAGT-TGCAA AAGTAGAGAG ACAGCCAACC AACTGGGAAA AGATATTCAC
          CAACAATACA TCTGACAAAT GCTTAAT--A TCCAGT-ATC TACANNNNNN
          NNNNNNNNNN NNNNC-AGCT TGCTGGTCAC ACTGCCCCTT CTACAAGCCC
          AGCTGACAGA GGCCTTAAGT ACTACCTGGA TATAATGTCT ATAGACAGAG
          GCAATTCTGG AAAACTCAGA TCTTATTTTG ACCAACAAGA ATTAATGTCT
          ATGGTAGAAT TCCCCTCAGC TCCTGGATTG CTGGTACTGG TGACGTCTCT
          GTCAGAATCC AGTCCCATCC TGGAATTTAT ACTTAACAAT TTTCTAAGTA
          TTTTGTGGTC TTGCTCTACC TCCAGGGAAG CTGGCCTGGC TATGAAAGGA
          AGGGCTCTTT AGAACTGACT GAATCAGGCC AGTGAAACTT AACAGCTACC
          TTGCCAATGG TCTGTGTGCC AGTGACATCG TGCATGGCTT CATTAGCAGA
          TTTACTGTGC CGGGGTCTTT CCAAGGATTG TGCTTGTTGA TTTGGTCCCT
          GGATAAATTT GCAAATGCTA ATCTAGTTGT TAATGGAGAG CATCCAAACC
          TAAGACAGGA CTATTCCTCC CTGGGTTGTT AGGCGTCAGA TTGGCAGGGT
          CTTG-ACTCT GATAAGTTCT GTGTTCCTGA GGAGAGGCTG GTTATTCAGT
          AAGTTGTAGG GCAAACATGA TTTTGTCATG CTTTCTTAC- TGCTTATTTG
          CTTGTGGGCT TTGGGTTGTT TTCACCTGTG GGTTGATTGA CGCTACTGTC
          AGTAGTGGGT GACAGAAATT TCATTTAGTT TGGGTGTGTG CCTACCGGTA
          TAATTGCTGG ACCACATGTA GGTCTGTATT AATCTTCTGA AGAATGGTTA
          GGCCATCTGT GAAATGCTGT ACTTCTTTGT GTTCCCGCCA TTCTGAGTTC
          TGATTTCATG ATACCTTTTC CACCC----- ---------- ----------
          ---------- ---------- ---------- ---------- ----------
          ---------- ---------- ---------- ---------- ----------
          ---------- ---------- ---------- ---------- ----------
          ---------- ---------- ---------- ----CTGGAT TTTATGGGGC
          TCTTTTATGT AACCAGAATG GCAGATG--- --TTTCATCT TGGTTTTGAT
          TTATGCTTAC CTGAAGATTA TTGATGGTGA CCTCGATTTC TTGTGCTTTT
          TAGTGATTTC TTTGCCAGTC CTGGGGCTTG AACTCAGGGT TTGAACACTG
          TCCTTGGACT TTCTCAAGGC TAGAGCTCTR CCATTTGAGC CACAACACCA
          CTTTCGACTC TTTTCTATGT ATGTGGTACC GTGCACTGGA ACCCAGGTCT
          TCGTGCATGC TAGACAGCA- CTCTACCACT AGGCCAAACT TCTGGACCCA
          TTAGTGATTT TT-ATATCAT CTTTGTGAAA CT-ACCCTAG GACTGGAAAA
          AAAA--TTAA AGTTAAAAAC CAAAAACCAA AACC-AAAAC CAAACCCTGT
          CATTTGATTT CTAAGGGTT- TCTAAGAGAA CTCAGACTCA AGGGAAAAAA
          -TGG-CTGAT TTAAAATGGG CCGC-----C TTG-AGGCAC -TAGTACCTA
          GTGCTTCAAG GTTTCTAA-T GGTTAATTGA AATACAMATG AAAATTAAAC
          GTAAAATGCT AGGGGAAAGG TTATTAAAAA GGTTTTGGGG AAAA-CCATC
          AGGAATTGGT TCCTGGAAAT AGAATTTGGA AGTAAAAATT GTCCTAAATG
          TTTATTTCAA AGTAGAGAAA GGACTACCAA AATGATTGCT TAATTGCTAT
          TCCAGTTTGT CTGTAGCAAT TACAGGCAGG CCCACAGAGG GACAGATGAT
          TCTTATAAGT TTGTCAGATG TTACTTTGTC CCTTAATAAG CTCCATGCTT
          AGGAACTATT TCTACTGACC TCCTTGTTGC TTCATTGGAG TAAAGTGGCT
          TTTTGTAAAG ACTCATTGGT CTGAGAACTG CTGTTCAAAG CCAGCCTGGG
          AAGAAAAAGA TTCCTGTGAG ACTCTCATCT CTATACAGAC AGCAGAATAA
          CCTGAAATGC AATG-ACCCA CACCCACCAC CTGTGAATAC ATATGTGATA
          GGTTTGCAAA TGAATCTATT TCTCTC---- ---------- ---------G
          ATACACTTTT GCTCATGAAA CGTCTTGTTA TCGCTTTACC TGAACATTGC
          TAAGCAGGG- ---TTTGCTG CCATCATCAC TCTTCCTCTC TTTGAACTGG
          GAAGATTTCT GATAGGAAAT CTTTCCTGTC TTTACCTCTG AGGGCTTAAG
          TGTGTATAAA CTATTTTGTA CGTGATATTG CACCAAACAA AAATGCCACA
          TACTTGCACT GGGTKCAATG GAATCCT--- ------GGAA GCTGAAATTG
          AGAGGATTGT GGTTTGAGAT CATCTGGGCA AACAGTTCAT GAAATCTCTT
          CTCAACCAAT AAAGACTGGG TATGGTACCA TGTTCCTATC ATCCCGATGG
          TTCAGGAAGC ATACATAGCT GATCTCATAG ATGGTTCAAG CCTGTCTGGA
          CAAAAA-TCA GGTCCTATTT TAAAAAGTAA CTGAAGCAAA AATCGCTGG-
          ---ATGCACA GGACTGGCAT ACAATGCACA -AAGTC-TCA T-GGMCTT-T
          CCTGTCCAGG C-TGGCTTA- GAACTGTGAT CCCC-AGATT TCAGCGAGCT
          AGGCTGCTAG AATTCTTTAG CTACAATTTA ACATTGATTT --YTTTGTTT
          TGTTTTGCCC YTTGGTGATT TTCCTTAGGG TTTTAAATCA AGGCCTAGTA
          TACTCTCACT GAAAGTTTTT CTTCAGAGCT AGCAGGCTGT AGAATTTGAG
          CCAAACCTTG ATTGCTCATG TTTATTTTTT AAATTTGGGT -GCTGGTACT
          ATGCCTTTAA CCCAAGGGCT GGTGCTTCT- ATYTGAA-GT TTATCTTTAT
          TTTCTT--AA GTCTCCTGGG TGCTATTACY TGCAACATAW GTC-AAGTTT
          GR-CTTTGGT TTTGKTTTG- C-TTTYC-TG GGCTGGTCC- TACT-CY-TT
          G-AACTCAGG GYC-TAGYCT CTGGCTTTTG CAACCTTCTC CTTCCATTGC
          TCCCCCCCCT GCTCCTCTTC CTCCTC-TGC TCTGGCCTCT GGATTCCCTG
          GCTGTCCAGG GGCTTGGCCC AGCAGAAGCT CGGCCATTTG CTTCGAATTG
          CGGCCCAGGA GAACCAACGT CTCCCAGCGC ATGGCCAGCT CCTGGGCCAA
          AGTGCCCACC AGCGGGTGTT TGCAGAARCC CTCCACTGTG --CTTCTCAC
          ACCCGTGGCT GCCAGCATTT CTGGGGTGAT AGGCAGCACT GACAGCAGCC
          TCAAGGACTG TCGCACTCCC TCCCCGTCTT TTCTAGAGCT CAGGTGCTGC
          TGGAGCTGCC TCAAGGCTCC CGAAACCCAC TCCGTCTGCG TCCCACTCAC
          CACCTCCTCA GGGACTCTCG TGTCACTCAC CTTAGCTCCA GGATCC-AGT
          GGATTACCCC CGGTGCTCTG ACACATCACG TCCTCACTGG ATGACTCCAA
          AATCTCCTCC CGGTTCTGCT CTGCCTCCTG CTCCTGCTCC TCCTCCTGGT
          CCTCCTCATC TTGGTACTCT TCCTTCTGGT CTTCGTCCTC CTGCTCCTCT
          TCCCCCTGGA CC--GGCTCC CCCTTCCCAT CTCTCTGCC- CCAGACCCTC
          CCTCGTGGGG TCCTGAGCGC CGTCCTGCTC AGGGATCTTG CTCGGAACCT
          CTGATTTGAG GCTCAGTGCA GCCAAGGTCT CCCAG
