# Supplementary material for: On simulated annealing phase transitions in phylogeny reconstruction
Source: Mol Phylogenet Evol. 2016 Aug;101:46–55. doi: 10.1016/j.ympev.2016.05.001 (PMC4912009; doi:10.1016/j.ympev.2016.05.001)
Supplement: Supplementary data 3 [file mmc3.zip › matrices/Ursus_run1_noSpTree.phy]

90 6108
Amegen001 TTTAAAAAAT CACAATTAGA AGCAGTCGGG AAACAGGTGG GAAATAATAG
          AGTCATGAAG TAAAAGCATA GTGTAAGAAG AAAATGGGTG CTCATGTTTC
          ATAATTCCTT TCATATTAAT TCCATTTTGA TAATTTTTGA ----ATATAT
          ATAAAAAGTC AGTATAGCAT CTTTTAAATG TCTTTGCAAG TTTAAAATGT
          GCGATGCCTA TAGGGGCTAG AATAAATAGT AATAAGTTAA TTGAAGAGAT
          G-TAAGTGTT GCATATGTGT GGAGTGTTTC AACTTTTGCT GAAACCAGCT
          CAATGTCTAC TTGGTTGTAG CCCTTTTATG TGAATCTGTA CTAATTTTTG
          TCAGTTAAAA CTTTCTGTAC TTCAGTTGGA ATTTTGTTCG CTAGCTTAAA
          TATTTTTAGA GTATCAGTCA TGGTTTAGAG GTAAAATAAC TAGAACAAAT
          ACA-TTTTTT TACTGTTCAT AAGAATTTTT TGAATATGAG AGATATTACT
          TTCCTTTTTT GTCTAGTGTT AGTTAATGCT TGATTAGAAA TCTGTAGAGA
          TCGTCCAGTT TTTGCTAATG CAGGGTTTCA GATTTGTTGA GTCAATCATG
          CTATCAGTAT TTGGCATAGT GGCAATTGCA TGTGATTTTT TTTATACCTA
          GAAAATGAAA ACTGAATTGT CAGTCAGGGG CAGTCTCCTC ATTCTAGGAA
          CTCCTTTTAT GTTCCTCCCC CTCTCCCAGC TTACTGGCTT CGTGGTGCAA
          CCGCCATCTC CACAGAACTG TCTTTAGAGA GCTGTCCATG TCCTGACCTC
          AGGGACGGGC AGCCCTCTGA TGGGCTCCTG GCCCGACTGT GAGAGGTGAT
          GCGGCCACAG GTGCGCGCGT GCGCGGGAGG GCTCCTGGGG ACAGCGGTCA
          CTTGGGTCTG TCTTATGTGG ATCTAAGGAG TTAGGCTCAG CTGCTCAGCT
          TCTGTGGCAC ACTGATGTGG CTTTTAAGCT CTGGGTGCCA CTTAAAGGAC
          AGGGAGCAAT TTTTCATACT TAAGACATTC TCATTAATTC ATTTGAGATA
          AAATGCCATT GTTTCTGGGA GATTGCGCGT GGAAACGCAG TGGCGGGCTC
          CCGGCTCCCT GCCTGACCAC GGACTGTGTC CCTGAGAGAG CTTTGCCACG
          GGTGGTTTCC TCCCCTCCCC GAGCTGTGTC ATAACACACC TAACACCGCT
          GGTTTGGGGT AGGTCTGGAG ACTGGAGCTA ACCTGTCACT GCTGTGAAGA
          GAGCTTTCCC ATGGTCTCTG CCTCTGGACG GCAGTTATGA CAACTTCAAC
          CAACAGAAGA AAAAGATGCG TAGAGCACCT GCTTCCCGCG GGCCGG-GGG
          GCAGGGCTGG GTACCAGGGG ACTGAGGAGC CATTCGGGCC CCTGGCTCCA
          TTTTGCCTTC CTGCTGGGGA CGGCCCTACT GGAGTGGGTG GGAGAGGGGA
          GTGTCCATGA TATAACAGGC CCAGTCTGTA CGAGTGGAAG GAGGAGCCCC
          ATGCCTGCCC TAGTCGATCT AACCCGTGAG GCTCCTGAGA GGAGCTGGAC
          TGAGGGTTGG GACTACTCAC CTGGTCCACA ATCGAGACGG TGGCCCAGGG
          TCTCTCCAGA GCTCCATCAG CCAGGCCATG ATTGAGTTGC AGGCAAACCA
          ACTACGCAGA GGGAACCTCC AGCGTGGTTG AGCTGGGCAG GGGATGGGGA
          CTGAATCTGC ACCTCACAAA GCCAGAGAGA CCTCAAGGTG AAAGGAGACA
          GGGACCTTGC AAGAGCAGAT TTGGGGAAGA CTCTCTGGTG CAGGATAGGG
          ACATACTTCT CTCCACTGGG AGAGGAAGTG AGGAGGAGGC TGGCCAAGGC
          ACCCTCATCA AGGAGGCAAG ATCCCTACGC TCCCCATGCC GGAGCCCCTG
          AGAACCTAAA ATGAGTCTGG TGTCTGTCTC TCTGCACTTA GGGGAGGTGG
          GAGTTATTTT CCTGACTTAA GAAGTCCTCC ATTTATGTTG TCTAAGAATG
          TTTGTCATAG GAGAT----A GTATTTAAGT CTCAAATAAA TATCATAATC
          CCTCAGCCCC TTTTTATCTC TACCTTCACT ATACTAAGAT TCTAGTAACT
          GTCCCAGTAA ACGCAAAATG TTGTGTCTAC ATGGAACAAA CCACAATAGT
          AACTGCA-TG AGAATACCAT GAACTGGCTT TATCTTGCCC TAGACTATGA
          CAGACAATAA AAGGTTTTAT TACTTAATCT TAAGCTTCAG CCTCCAAAAT
          CCATTTGCCT TCATATTATC AAAGCCAAAA TATTACTTCC ATTACCATGT
          TAATATCAAG ACTGTTGAAG CAACATGAGG CTGTCTCAAG TACACATCCA
          CTAGCCCTTT CACAAATAAG GTAACATCCA AGGGAAAGGG CCTCTTTTAA
          TATCAGAGAA GGAAATATAA GAAGCTGAGA AGCAAGGATA GATCCAATGA
          GATCAGTGTG TTTTTCAGAG ACAGTTTTGT CTTTGATCTA AAGATCAAGA
          ACTGCCCAAA AGGGCAAACC ACCATAATCA CTAATCGCAT TCTACCAGGT
          CATGGTAGAG TAGGTGATAC TGTCTGGCCA GCCGAGTTTC TCATTGTCCA
          CATGCCTTTC TCATTGTTTG TGTTCTAGGT TATTATGGTT ACAGGTGATC
          ATCCAATCAT CAGGCTGGTA TGGAACAAAG CCAGTGATGA AACGGTGGAC
          ATCCCACAGC CACCACCCAC ACACTGGGCA CCCACCCAGG GGTGAGGAAA
          GCACAGGAAG GAGAACTCCA ATTTCCATCA CTTAAGTTCA CTGCTGCCTA
          CAAACTTTAG CCACATGGAG CAAAGTGGAC TTTGGGCTAC TTACTTGTCC
          CTTCTGCCCA TTTTGGTTAA TGAGGTTGGG GTCAACATTC TGATAGTTCT
          TGCTCAAAAG GCAGCCCTCT GGTCTGAGGA TGAGTGGGAG GCAAGAAGAG
          GGTTCCCAAT GCTCTCAACA TTCTGGCTTC TTCTGGAACT GAATTTCAGT
          TGGAAGAGGT AAACTTTGTT CAGTGGATGG ATATACTGGA ATAATCT---
          ---CTTTGCT ACTTAAGTGG T-GATGTAGA CAAGGGTTTA ACAATGGCAG
          GAAATGAACC CTGTAACGAA CATCTGTTTA AAATTTGATT CT-AAAAAGA
          TGAAGAGGCA ATGAATGAGA AGACCTAGCT AACTTTAGCT TAATAAAATT
          CTATGAACTC TAGCATAACT TACAAAAAGT TTGTATTCAG TTGTGTTTCT
          GCTCTAATGG AGTACTTGAT AACGGTACAC ATGAATTTAT AATTTGGACA
          GTTTAAGCTG TTTTATCCGA TGTATGTTAC CACTCACCTT CCTGCTCTGC
          CTTCCATCCC TCATTCTGTA ATATCTAGAA GCTGATATGA TGTTTTGCTC
          CTTCATTGCT ACTGTTAAGG AATATAGAAA CATGACTTAA AACAGTCACC
          AGTAGCTATT TGCCATTGGA ATTATGAAAG TTTTAATGCC ATTCTGATAA
          TACAGACTTT GATCTTTCAA AAGCCTGTTT AATTGCTTGA AGATAACTGC
          TAAATAGCTA AGCTTTTTGG TCTATAATTG GAACTACTTT GGTTTTAAGT
          TTTCTAGGAA ACCTGTCAAT CTCTTAATGT GAATTATCTA ATCCAATATT
          GAAATCATAA TGTGGAGTTT AAAATTCACA GGTTAATCAT GTTATGCCAC
          TGAAAAGGTA AGGAGTGCTG GCGTGGGTGT TGTTCTGGGC TGTGCCTCTG
          GGGCTGGTGG GTGGACAGAG GAAGCTGTTT GGGGAAGTGT GGTTCACTTA
          GTCATCACAC CCACGGTTCT AGGCACGTCA GGGTGTGTCT GGTAGTAGTG
          ATGCACAAAA TGGTTCCCTG CCAGTGTCAC TCTTCAGCAG AGGCCAAGGG
          CTTGCCCTGT TAGTGCCGGA GATGTTGTCC GCCAGGAA-T GGGGGGGTGG
          AGAGAGGAGG TACAAAGAAG GGTGAAGAGG GAAGTGTCGC GTAGAAGTGA
          AAGTGGCTTC TGTTTTAGTG ACGGACAGTC ACCCTGTGTG TGGCAAGGTG
          GCCTGCTGGT GTCAGGTCGC CGGCTGCAGA CTGGGGGGAG GCCTTGAGCT
          TGGGACCATG CGGGTAGGTG AGTGGGGTAA GCTGAGAACT GCCAGCATCG
          CCAGTAGGAA GAAGACCAAG GGCCAGGCCA TCGTAGGGAA TGGGGTTTAG
          AGGAACGGGC ACAGAGGGTA AAATGATCCA GGAACCATGA AACCAAGTCA
          TCATGAGACT AGGAGGGTAC AGGCGGCCGT ATGTGACTGG GGCAGGTATC
          GACGCCCTTG CAGGATTACT TCAGAAGTTC ATGGTACTAA GTCCAACTCA
          GGCACAGCCT CAGTAATTTG CTCAGTTCCT GGTTTCTGTT TGATCTATGA
          AACTCAGCTG GTCCTGAGAA TGGACCTTGG CAAAAGAATC CTTCCATGTG
          TATAAGGTCC TAAGGAGACC TGGATGATCT GGGGGCCGA- TGATGAGAGG
          GGGGTTGTGT GCTTGGGGGG CGGAGTACCG TCATGGGGGG ATCCCATCAG
          TGAGTACGGG GCTGCCAAGC CCCAGCACAC AGTAGAATTA ACCCCTTCAA
          GGTAGACAGC GGGTTTCTTC TCTGGGAAGG TCTCACAGGA TGACCCCTCC
          GTACAGTCTC CACTTTCTGG GGGCTGCCAG CCTAAGAGAC GGACAGGATA
          CACCCAAAAG AAAGTCAGCA AGTAAAGATC GAGAGTCAGG GACAACAAGG
          AGGCAGTGGG GGGAAAAAA- -GTTATCAAA CGCTGAGTAT TTCTGGTTAG
          ATAAGGTCGT GGACGCATGT TTGAGGATTG GGTAGGGGTG GAGGGTAGAT
          GGTTGGGAGG GTGCTGAGTT TAGGAGGTGA GGTGGGGGTA GAGATAGGGA
          AGCGTTCTGA CGTCCAGACT TCGGACAGGC ACTCGGACAG GAGGATCGTC
          CTGGCGGCTC CATGTCGGGG TCCTCCTTGC CCCATTAGCT TTTTATTAAG
          GACAGGACTG GTCTTTTTCT GAGGCTTCTG CCAGGCAGGA GCCTGGGATC
          TCAGGGCAGC CCCAAACCCT TTAGAACGGG CTTCATTTCT TTTTCATCTC
          AAGCATCCCC ATTTGCCCAA AGCAGGAGGG GGGCTTGAGG CTCTGACAAT
          GCGGGTCATG GGTAATGCCC CCAAGTTTGC CAATCCCTCA GGATTCCCTG
          GGCTTTTTGT GTGCAGGTGC TGGAGTCAGA GAGGAGTGGG GTCTCCCTGC
          TGCTTTTGTT GGCTCTCTGC CAGGGGTTGC CCTCTGTCCT AGAGGCTGCT
          CCCGGGTCCT GTGCATGTGG CCCTTCTGTC TTCAAGCTGG TGACAGCATA
          TTGCATTCTC CTCATGCTTC AAGTCTCTGC TTTCCTCTTG TGCTTTCTGT
          AGGCGGCAGA AGTGGAGTGT AGACAC---- TGCACTCACA CACACTCGGA
          ATTTCCATGT GACTAAATGC GTGGCGTGAA CCACTCGGAT TTCAGGCCAC
          TGATTATGTG GTGCTGCTTT TTGAAAGTTC TTCACATAAA GAACAAATTA
          TTATCTATTT CTGAAAAACT AATAATTGCG CTGTGGTAAG AGCCCCATGC
          CAGCCCTGAA TGCTGCCTGT ACTGGGGGGA GAGGTCATGC TTGTGGTCTT
          ACTCTCTACC TAGAGTTGGC TTAGAACACT TGGAAAATCC TTAAAAAGAA
          ATTACGTTAT GTAAAAGGGG CTTGCATATG CTTTTCTGAT GGAAACTCTG
          TAATAAAATT GAGTGATGTT ATTTTCCCTC ATCCTCTCTG TTTTTCTCTT
          TTTCCTCCCC TTCTTTCCCT TCCCCTTCCC TCCTCTGCCC TCCTAACATC
          AAGTACCAAC CGGATTCTGG CACTTGGTAG TTATTCAGTA AATGTTAGTT
          TTGTCTCTCT TCCCTTTAAA TCAGGCCTGT GTGAATCAAA CTAGATGACT
          GAGCAGTTGG TAATTTGAGG GGCAATAGAG CAGCTCAGTT TTTAAATGGC
          AAATGCTTTT TCCAAGTATC CCCTTTCCCT -----AACAG TTTCTTGATG
          TACTTAGGCA AGCTTGTATT CTCCTCCTTG ACTTAATGTC CACATGGTGA
          AAAATGCA
Amegen002 TTTAAAAAAT CACAATTAGA AGCAGTCGGG AAACAGGTGG GAAATAATAG
          AGTCATGAAG TAAAAGCATA GTGTAAGAAG AAAATGGGTG CTCATGTTTC
          ATAATTCCTT TCATATTAAT TCCATTTTGA TAATTTTTGA ----ATATAT
          ATAAAAAGTC AGTATAGCAT CTTTTAAATG TCTTTGCAAG TTTAAAATGT
          GCGATGCCTA TAGGGGCTAG AATAAATAGT AATAAGTTAA TTGAAGAGAT
          G-TAAGTGTT GCATATGTGT GGAGTGTTTC AACTTTTGCT GAAACCAGCT
          CAATGTCTAC TTGGTTGTAG CCCTTTTATG TGAATCTGTA CTAATTTTTG
          TCAGTTAAAA CTTTCTGTAC TTCAGTTGGA ATTTTGTTCG CTAGCTTAAA
          TATTTTTAGA GTATCAGTCA TGGTTTAGAG GTAAAATAAC TAGAACAAAT
          ACA-TTTTTT TACTGTTCAT AAGAATTTTT TGAATATGAG AGATATTACT
          TTCCTTTTTT GTCTAGTGTT AGTTAATGCT TGATTAGAAA TCTGTAGAGA
          TCGTCCAGTT TTTGCTAATG CAGGGTTTCA GATTTGTTGA GTCAATCATG
          CTATCAGTAT TTGGCATAGT GGCAATTGCA TGTGATTTTT TTTATACCTA
          GAAAATGAAA ACTGAATTGT CAGTCAGGGG CAGTCTCCTC ATTCTAGGAA
          CTCCTTTTAT GTTCCTCCCC CTCTCCCAGC TTACTGGCTT CGTGGTGCAA
          CCGCCATCTC CACAGAACTG TCTTTAGAGA GCTGTCCATG TCCTGACCTC
          AGGGACGGGC AGCCCTCTGA TGGGCTCCTG GCCCGACTGT GAGAGGTGAT
          GCGGCCACAG GTGCGCGCGT GCGCGGGAGG GCTCCTGGGG ACAGCGGTCA
          CTTGGGTCTG TCTTATGTGG ATCTAAGGAG TTAGGCTCAG CTGCTCAGCT
          TCTGTGGCAC ACTGATGTGG CTTTTAAGCT CTGGGTGCCA CTTAAAGGAC
          AGGGAGCAAT TTTTCATACT TAAGACATTC TCATTAATTC ATTTGAGATA
          AAATGCCATT GTTTCTGGGA GATTGCGCGT GGAAACGCAG TGGCGGGCTC
          CCGGCTCCCT GCCTGACCAC GGACTGTGTC CCTGAGAGAG CTTTGCCACG
          GGTGGTTTCC TCCCCTCCCC GAGCTGTGTC ATAACACACC TAACACCGCT
          GGTTTGGGGT AGGTCTGGAG ACTGGAGCTA ACCTGTCACT GCTGTGAAGA
          GAGCTTTCCC ATGGTCTCTG CCTCTGGACG GCAGTTATGA CAACTTCAAC
          CAACAGAAGA AAAAGATGCG TAGAGCACCT GCTTCCCGCG GGCCGG-GGG
          GCAGGGCTGG GTACCAGGGG ACTGAGGAGC CATTCGGGCC CCTGGCTCCA
          TTTTGCCTTC CTGCTGGGGA CGGCCCTACT GGAGTGGGTG GGAGAGGGGA
          GTGTCCATGA TATAACAGGC CCAGTCTGTA CGAGTGGAAG GAGGAGCCCC
          ATGCCTGCCC TAGTCGATCT AACCCGTGAG GCTCCTGAGA GGAGCTGGAC
          TGAGGGTTGG GACTACTCAC CTGGTCCACA ATCGAGACGG TGGCCCAGGG
          TCTCTCCAGA GCTCCATCAG CCAGGCCATG ATTGAGTTGC AGGCAAACCA
          ACTACGCAGA GGGAACCTCC AGCGTGGTTG AGCTGGGCAG GGGATGGGGA
          CTGAATCTGC ACCTCACAAA GCCAGAGAGA CCTCAAGGTG AAAGGAGACA
          GGGACCTTGC AAGAGCAGAT TTGGGGAAGA CTCTCTGGTG CAGGATAGGG
          ACATACTTCT CTCCACTGGG AGAGGAAGTG AGGAGGAGGC TGGCCAAGGC
          ACCCTCATCA AGGAGGCAAG ATCCCTACGC TCCCCATGCC GGAGCCCCTG
          AGAACCTAAA ATGAGTCTGG TGTCTGTCTC TCTGCACTTA GGGGAGGTGG
          GAGTTATTTT CCTGACTTAA GAAGTCCTCC ATTTATGTTG TCTAAGAATG
          TTTGTCATAG GAGAT----A GTATTTAAGT CTCAAATAAA TATCATAATC
          CCTCAGCCCC TTTTTATCTC TACCTTCACT ATACTAAGAT TCTAGTAACT
          GTCCCAGTAA ACGCAAAATG TTGTGTCTAC ATGGAACAAA CCACAATAGT
          AACTGCA-TG AGAATACCAT GAACTGGCTT TATCTTGCCC TAGACTATGA
          CAGACAATAA AAGGTTTTAT TACTTAATCT TAAGCTTCAG CCTCCAAAAT
          CCATTTGCCT TCATATTATC AAAGCCAAAA TATTACTTCC ATTACCATGT
          TAATATCAAG ACTGTTGAAG CAACATGAGG CTGTCTCAAG TACACATCCA
          CTAGCCCTTT CACAAATAAG GTAACATCCA AGGGAAAGGG CCTCTTTTAA
          TATCAGAGAA GGAAATATAA GAAGCTGAGA AGCAAGGATA GATCCAATGA
          GATCAGTGTG TTTTTCAGAG ACAGTTTTGT CTTTGATCTA AAGATCAAGA
          ACTGCCCAAA AGGGCAAACC ACCATAATCA CTAATCGCAT TCTACCAGGT
          CATGGTAGAG TAGGTGATAC TGTCTGGCCA GCCGAGTTTC TCATTGTCCA
          CATGCCTTTC TCATTGTTTG TGTTCTAGGT TATTATGGTT ACAGGTGATC
          ATCCAATCAT CAGGCTGGTA TGGAACAAAG CCAGTGATGA AACGGTGGAC
          ATCCCACAGC CACCACCCAC ACACTGGGCA CCCACCCAGG GGTGAGGAAA
          GCACAGGAAG GAGAACTCCA ATTTCCATCA CTTAAGTTCA CTGCTGCCTA
          CAAACTTTAG CCACATGGAG CAAAGTGGAC TTTGGGCTAC TTACTTGTCC
          CTTCTGCCCA TTTTGGTTAA TGAGGTTGGG GTCAACATTC TGATAGTTCT
          TGCTCAAAAG GCAGCCCTCT GGTCTGAGGA TGAGTGGGAG GCAAGAAGAG
          GGTTCCCAAT GCTCTCAACA TTCTGGCTTC TTCTGGAACT GAATTTCAGT
          TGGAAGAGGT AAACTTTGTT CAGTGGATGG ATATACTGGA ATAATCT---
          ---CTTTGCT ACTTAAGTGG T-GATGTAGA CAAGGGTTTA ACAATGGCAG
          GAAATGAACC CTGTAACGAA CATCTGTTTA AAATTTGATT CT-AAAAAGA
          TGAAGAGGCA ATGAATGAGA AGACCTAGCT AACTTTAGCT TAATAAAATT
          CTATGAACTC TAGCATAACT TACAAAAAGT TTGTATTCAG TTGTGTTTCT
          GCTCTAATGG AGTACTTGAT AACGGTACAC ATGAATTTAT AATTTGGACA
          GTTTAAGCTG TTTTATCCGA TGTATGTTAC CACTCACCTT CCTGCTCTGC
          CTTCCATCCC TCATTCTGTA ATATCTAGAA GCTGATATGA TGTTTTGCTC
          CTTCATTGCT ACTGTTAAGG AATATAGAAA CATGACTTAA AACAGTCACC
          AGTAGCTATT TGCCATTGGA ATTATGAAAG TTTTAATGCC ATTCTGATAA
          TACAGACTTT GATCTTTCAA AAGCCTGTTT AATTGCTTGA AGATAACTGC
          TAAATAGCTA AGCTTTTTGG TCTATAATTG GAACTACTTT GGTTTTAAGT
          TTTCTAGGAA ACCTGTCAAT CTCTTAATGT GAATTATCTA ATCCAATATT
          GAAATCATAA TGTGGAGTTT AAAATTCACA GGTTAATCAT GTTATGCCAC
          TGAAAAGGTA AGGAGTGCTG GCGTGGGTGT TGTTCTGGGC TGTGCCTCTG
          GGGCTGGTGG GTGGACAGAG GAAGCTGTTT GGGGAAGTGT GGTTCACTTA
          GTCATCACAC CCACGGTTCT AGGCACGTCA GGGTGTGTCT GGTAGTAGTG
          ATGCACAAAA TGGTTCCCTG CCAGTGTCAC TCTTCAGCAG AGGCCAAGGG
          CTTGCCCTGT TAGTGCCGGA GATGTTGTCC GCCAGGAA-T GGGGGGGTGG
          AGAGAGGAGG TACAAAGAAG GGTGAAGAGG GAAGTGTCGC GTAGAAGTGA
          AAGTGGCTTC TGTTTTAGTG ACGGACAGTC ACCCTGTGTG TGGCAAGGTG
          GCCTGCTGGT GTCAGGTCGC CGGCTGCAGA CTGGGGGGAG GCCTTGAGCT
          TGGGACCATG CGGGTAGGTG AGTGGGGTAA GCTGAGAACT GCCAGCATCG
          CCAGTAGGAA GAAGACCAAG GGCCAGGCCA TCGTAGGGAA TGGGGTTTAG
          AGGAACGGGC ACAGAGGGTA AAATGATCCA GGAACCATGA AACCAAGTCA
          TCATGAGACT AGGAGGGTAC AGGCGGCCGT ATGTGACTGG GGCAGGTATC
          GACGCCCTTG CAGGATTACT TCAGAAGTTC ATGGTACTAA GTCCAACTCA
          GGCACAGCCT CAGTAATTTG CTCAGTTCCT GGTTTCTGTT TGATCTATGA
          AACTCAGCTG GTCCTGAGAA TGGACCTTGG CAAAAGAATC CTTCCATGTG
          TATAAGGTCC TAAGGAGACC TGGATGATCT GGGGGCCGA- TGATGAGAGG
          GGGGTTGTGT GCTTGGGGGG CGGAGTACCG TCATGGGGGG ATCCCATCAG
          TGAGTACGGG GCTGCCAAGC CCCAGCACAC AGTAGAATTA ACCCCTTCAA
          GGTAGACAGC GGGTTTCTTC TCTGGGAAGG TCTCACAGGA TGACCCCTCC
          GTACAGTCTC CACTTTCTGG GGGCTGCCAG CCTAAGAGAC GGACAGGATA
          CACCCAAAAG AAAGTCAGCA AGTAAAGATC GAGAGTCAGG GACAACAAGG
          AGGCAGTGGG GGGAAAAAA- -GTTATCAAA CGCTGAGTAT TTCTGGTTAG
          ATAAGGTCGT GGACGCATGT TTGAGGATTG GGTAGGGGTG GAGGGTAGAT
          GGTTGGGAGG GTGCTGAGTT TAGGAGGTGA GGTGGGGGTA GAGATAGGGA
          AGCGTTCTGA CGTCCAGACT TCGGACAGGC ACTCGGACAG GAGGATCGTC
          CTGGCGGCTC CATGTCGGGG TCCTCCTTGC CCCATTAGCT TTTTATTAAG
          GACAGGACTG GTCTTTTTCT GAGGCTTCTG CCAGGCAGGA GCCTGGGATC
          TCAGGGCAGC CCCAAACCCT TTAGAACGGG CTTCATTTCT TTTTCATCTC
          AAGCATCCCC ATTTGCCCAA AGCAGGAGGG GGGCTTGAGG CTCTGACAAT
          GCGGGTCATG GGTAATGCCC CCAAGTTTGC CAATCCCTCA GGATTCCCTG
          GGCTTTTTGT GTGCAGGTGC TGGAGTCAGA GAGGAGTGGG GTCTCCCTGC
          TGCTTTTGTT GGCTCTCTGC CAGGGGTTGC CCTCTGTCCT AGAGGCTGCT
          CCCGGGTCCT GTGCATGTGG CCCTTCTGTC TTCAAGCTGG TGACAGCATA
          TTGCATTCTC CTCATGCTTC AAGTCTCTGC TTTCCTCTTG TGCTTTCTGT
          AGGCGGCAGA AGTGGAGTGT AGACAC---- TGCACTCACA CACACTCGGA
          ATTTCCATGT GACTAAATGC GTGGCGTGAA CCACTCGGAT TTCAGGCCAC
          TGATTATGTG GTGCTGCTTT TTGAAAGTTC TTCACATAAA GAACAAATTA
          TTATCTATTT CTGAAAAACT AATAATTGCG CTGTGGTAAG AGCCCCATGC
          CAGCCCTGAA TGCTGCCTGT ACTGGGGGGA GAGGTCATGC TTGTGGTCTT
          ACTCTCTACC TAGAGTTGGC TTAGAACACT TGGAAAATCC TTAAAAAGAA
          ATTACGTTAT GTAAAAGGGG CTTGCATATG CTTTTCTGAT GGAAACTCTG
          TAATAAAATT GAGTGATGTT ATTTTCCCTC ATCCTCTCTG TTTTTCTCTT
          TTTCCTCCCC TTCTTTCCCT TCCCCTTCCC TCCTCTGCCC TCCTAACATC
          AAGTACCAAC CGGATTCTGG CACTTGGTAG TTATTCAGTA AATGTTAGTT
          TTGTCTCTCT TCCCTTTAAA TCAGGCCTGT GTGAATCAAA CTAGATGACT
          GAGCAGTTGG TAATTTGAGG GGCAATAGAG CAGCTCAGTT TTTAAATGGC
          AAATGCTTTT TCCAAGTATC CCCTTTCCCT -----AACAG TTTCTTGATG
          TACTTAGGCA AGCTTGTATT CTCCTCCTTG ACTTAATGTC CACATGGTGA
          AAAATGCA
Uam120003 TTTAAAAAAT CACAATTAGA AGCAGTCGGG AAACAGGTGG GAAATAATAC
          AGTCATGAAG TAAAAGCATA GTGTAAGAAG AAAATGGCTG CTCATGTTTC
          ATAATCCCTT TCATATTAAT TCCATTTTGA TAATTTTTGG ----ATATAT
          ATAAAAAGTC AGTATAGCAT CTTTTAAATG TCTTTGCAAG TTTAAAATGT
          GCAATGCCTA TAGGGGCTAG AATACATAGG AATAAGTTAA TTGAAGAGAT
          GTTAAGTGTT GCATATGTGT AGAGTGTTTC AGCTTTTGCT GAAACCAGCA
          CAATGCTTAC TTGGTTGTAG CCCCTTTATG TGAATCTGTA CTAATTTTTG
          TCAGTTAAAA CTTTCCATAC TTCAGTTGGA ATTTTGTTCG CTAGCTTAAA
          TATTATTAGA GTATCAGTCA TGGTTTAGAA GTAAAATAAC TAGAAAAAAT
          ACA-TTTTTT TACTGTTCAT AAGAATTTTT TGAATATGAG AGATATTACT
          TTCCTTTTTT GTCTAGTGTT AGTTAATGCT TGATTAGAAA TCTGTAGAGA
          TCGTCCAGTT TTTGCTAATG CAGCGTTTCA GATTTGTTGA GTCAATCATG
          CTATCAGTAT TTGGCATAAT GGCAATTGCA TGTGATTTTT CTTATACCTA
          GAAAATGAAA ACTGAATTGT CAGTCAGGGG CAGTCTCCTC ATTCTAGGAA
          CTCCTTTTGT GTTCCTCCCC CTCTCCCAGC TTACTGGCTT CGTGGTACAG
          CCGCCATCTC CACAGAACTG ACTTTAGAGA GCTGTCCATG TCCTGACCTT
          AGGGACGGGC AGCCCTCTGA TGGGCTCCTG GCCCGACTGT GAGAGGTGAT
          GCGGCCGCAG GTGCGCACGT GCGCAGGAGG GCTCCTGGGG ACAGCGGTCA
          CTTGGGTCTG TCTTATGTGG ATCTAAGGAG TTAGGCTCAG CTGCTCAGCT
          TCTGTGGCAC GCTGATGTGG CTTTTAAGCT CTGGGTGCCA CTTAAAGCAC
          AGGGAGCAAT TTTTCATACT TAAGACATTC TCATTAATTC CTTTGAGATA
          AAATGCCATT GTTTCTGGGA GATTGCGCGT GGAAACGCAG TGGCGGGCTC
          CCGGCTCCCT ACCTGACCAC GGACTGTGTC CCTGAGAGAG CTTTGCCACG
          GGTGGTTTCC TCCCCTCCCC GAGC--TGTC ATAACACACC TAACACCGCT
          GGTTTGGGGT AGGTCTGGAG ACTGGAGCTA ACCTGTCACT GCTGTGAAGG
          GAGCTTTCCC GCGGTCTCTG CCTCTGGACG GCAGTTATGA CAACTTCAAC
          CAACAGAAGA AAAAGATGCG TAGAGCACCT GCTTCCCGCG GGCCGGCAGG
          GCAGGGCTGG GTACCAGGGG ACTGAGGAGC CATTCGGGCC CCTGGCTCCA
          TTTTGCCTTC CTGCTGGGGA CGGTCCTACT GGAGTGGGTG GGAGAGGGGA
          GTGTCCATGA TGTAACAGGC CCAGTCTGTA TGAGTGGAAG GAGGGGCCCC
          ATGCCTGCCC TAGTTGACCT AACCCGTGAG GCTCCTGAAA GGAGCTGGAC
          TGAGGGTTGG GACTACTCAC CTGGTCCACA ATCAAGACGG TGGCCCAGGG
          TCTCTCCAGA GCTCCATCAG TCGGGCCATG ATTGAGTGGC AGGCAAACCA
          ACTACGCAGA GGGAATCCCC AGCGTGGCTG AGCTGGGTAG GGGATGGGGA
          CTGAATTTGC ACCTCACAAA GCCAGAGAGA CCTCAAGGTG AAGGGAGACA
          GGGACCTTGC AAAAGCAGAT TTGGGGAAGA CTCTCTGGTG CAGGATAGGG
          ACATACTTCT CTCCACTAGG AGAGGAAGTG AGGAGGAGGC TGGCCAAGGC
          ACCCTCATCA AGGAGGCAAG ATCCCTATGC TCCCCATGCC GGAGCCCCTG
          AGAACCTAAA ATGAGTCTGG TGTCTGTCTC TCTGCACTTA GGGGAGGTGG
          GAGTTATTTT CTTGACTTAA GAAGTCCTCC ATTTACTTTG TTTAAGAATG
          TTTGTCATAG GAGATAGTCA GTATTTAAGT CTCAAATAAA TATCATAATC
          CCTCAGCCCC TTTTTATCTC TACCTTCACT ATACTAAGAT TCTAGTAACT
          GTCCCAGTAA ACGCAAAATG TTGTGTCTAT GTAGAACAAA CCACAATAGT
          AACTGCAGTG AGAATGCCAT GAATTGGCTT TATCTTGCCC TAGACTATGA
          CAGACAATAA AAGGTTTTAT TACTTAATCT TAAGCTTCAG CCTCCAAAAT
          CCATTTGCCT TCATATTATC AAAGCCAAAA TATTAATTCC ATTACCATGT
          TAATATCAAG ACTGTTGAAG CAACATGAGG CTGTCTCAAG TACACATCCA
          CTAGCCCTTT CACAAGTAAG GTAACATCCA AGGGAAAGGG CCTCTTCTAA
          TATCAGAGAA GGAAATATAA GAAGCTCAGA AGCAAGGATA GATCCAATGA
          GATCAGTGCA TTCTTCAGAG ACAGTTTTGT CTTTGATCTA AGGATCAAGA
          ACTGCCCAAA AGGGCAAACC ACCATAATCA CTAATCACAT TCTACCAGGT
          CATGGTAGAG TAGGTGATAC TGTCTGGCCA GCCGAGTTTC TCATTGTCCA
          CATGCCTTTC TCATTGTTTG TGTTCTAGGT TATCATGGTT ACAGGTGATC
          ATCCAATCAA CAGGCTGGTA TGGAGCAAAG CCAGTGATGA AACGGTGGAC
          ATCCCACAGC CACCACCCAC ACACTGGGCA CCCACCCAGG GGTGAGGAAA
          GCACAGGAAG GAGAACTCCA ATTTCA---- CTTAAGTTCA CTGCTGCCTA
          CAAACTTTAG CCACATGGAG CAAAGTGGAC TTTGGGCTAC TTACTTGCCC
          CTTCTGCCCA TTTTGGTTAA TGAGGTTGGG GTCAACATTC TGACAGCTCT
          TGCTCAAAAG GCAGCCCTCT GGTCTGGGGA TGAGTGGGAG ACAAGAAGAG
          GGTTCCCAAT GCTCTCAACA TTCTGGTTTC TTCTGGAACT GAATTTCAGT
          TGGAAGAGGT AAACTTTGTT CAGTGGATGG ATATACTGGA ATAATCT-AA
          TTTCTTTGCT ACTTAAGTGG TAGATGTAGA CAAGGGTTTA ACAGTGGCAG
          GAAATGAACC CTGTAACAAA CATCTGTTTA AAATTTGATT CT-AAAAAGA
          TGAAGAGGCA ATGAATGAGA AGACCTAGCT AACTTTAGCT TAATAAAATT
          CTATGAACTC TAGCATAACT TACAAAAAGT TTGTATTCAG TTGTGTTTCT
          GCTCTAATGG AGTACTTGAT AATGGTACAA ATGAATTTAT AATTTGGACA
          GTTTAAGCTG TTTTATCCGA TGTATGTTAC TACTCACCTT CCTGCTCTGC
          CTTCCATCCC TCATTCTGTA ATATCTGGAA GCTGATACGA TGTTTTGCTC
          CTTCATTGCT ACTGTTAAGG AATATAGAAA CATGACTTTA AACAATCACC
          AGTAGCTATT TGCCATTGGA ATTATGAAAG TTTTAATGCC ATTCTGATAA
          TACAGACTTT GATCTTTCAA AAGCTTGTTT AATTGCTTGA AGATAACTGC
          TAAATAGCTA AGCGTTTTGG TCTATAATTG GAACTACTTT GGTTTTAAGT
          TTTCTAGGAA ACCTGTCAAT CTCTTAATGT GAATTATCTA ATCCAATATT
          GAAATCATAA TGTGGGGTTT AAAATTCACA GGTTAATCAT GTTATGCCAC
          TGAAAAGGTA ACGAGTGCTG GCGTGGGTGT TGTTCCGGGC TGTGCCTCTG
          GGGCGGGTGG GTGGACAGAG GAAGCTGTTT GGGGAAGTGT GGTTCTCTTA
          GTCATGACAC CCACGGTTCT AGGCACTTCA GGGTGTGTCT GGTAGTAGTG
          ATGCACAAAA TGGTTCCCTG CCAGTGTCAC TCTTCAGCAG AGGCCAAGGG
          CTTGTCCTGT TAGTGCCTAA GATGTTCTCT GTCAGGAATT GGGGGGGTGG
          AGGGAGGAGG TACAAAGAAG GGTGAAGAGG GAAGTGTCGC GTAGAAGTGA
          AAGTGGCTTC TGCCTTAGTG ACGGACAGTC ACCCTGTGTG TGGCAAGGTG
          GCCTGCTGGT GTCAGGTCGC TGGCTGCAGA CTGAGGGGAG GCCTTGAGCT
          TGGGACCATG CGGGTAGGTG AGTGGGGTAA GCTGAGAACT GCCAGCGTCG
          CCAGTAGGAG GAAGACCAAG GGCCAGACCA TCGCAGGGAA TGGGGTTTGG
          AGGAACGGGC TCAGAGGGTA AAATGATCCA GGAA-AATGA AACCAAGTCA
          TCATGAGACT AGGAGGATAC AGACGGCCGT ACGTGACTGG GGCAGGTATC
          GATGCCCTTG CAGGATTAGT TCAGAAGTTC ATGGTACTAA GGCCCACTCA
          GGCACAGGCT CTGTAATTTG CTCAATTCCT GGTTTCTGTC TGATCTATGA
          AACTCAGCTG GTCCTGAGAA TGGACCTTGA CAAAAGAATC CTTCCATGTG
          TATAAGGTCC TAAGGAGACC TGGATGATCT GGGGGCCGAC TGATGAGAGG
          GGGGTTGTGT GCTTGGGGGG TGGAGTACCA TCATGGGGGG ATCCTGTCAG
          TGAGTACGGG GCTGCCAAGC CCCCGCACAC AGTAGGATTA ACCCCTTCAA
          GGTAGACAGC GGATTTCTTC TCTGGGAAGG TCTCACAGGA TGACCCCGCC
          GCACAGTCTC CACTTTCTGG GGGCTGCCAG CCTAAGAGAG GGACGGGATA
          CACCCAAAAG AAAGTCAGCA AGTAAAGATC GAG-----GG GACAACAAGG
          AGGCAGTGTG GGGAAAAAAA TGTTATCAAA CTCTGAGTAT TTCTGGTTAG
          ATAAGGTCGT GGACGCACGT TTGAGGATTG GGTAGGGGTG TAGGGTAGAT
          GGTTGGGAGG GTGCTGAGTT TAGGATGTGA GGT-GGGGTA GAGATAGGGA
          AGCGTTCTGA CGTCCGGACT TTGGACAGGC GCTCGGACAG GAGGATCGTC
          CTGGCGGCTC CGTGTCGGGG TCCTCCTTGC CCCATTAGCT TTTTATTAAG
          GACAGGACTG ATCTTTTTCT GAGGCTTCTG CCAGACAGGA GCCTGGGATC
          TCAGGGCAGC CCCAAATCCT TTAGAACGGG CTTCATTTCT TTTCCATCTC
          AAGCGTCCCC ATTTGCCCAA AGCGGGAGGA GGGTTTGAGG CTCTGACAAT
          GCGGGTCATG GGTAATGCCC CCAAGTTTGC CGATCCCTCA GGATTCCCTG
          GGCTTTTCGT GCACAGGTGC TGGAGTCAGA GGGGAGTAGG GTCTCCCTGC
          TTCTTTTGTT GGCTCTCTGC CAGGGGTTGC CCTCTGTCCT AGAGGCTGCT
          CCCGGGTCCT GTGCATGTGG CCCTTCTGTC TTCAAGCTGG TGACCACATA
          TCGCATTCTC CTCATGCTTC AAGTCTCTGC TTTCCTCTTG TGCTACCCGT
          AGGCGGCAGA AGTGGAGTGT AGACACTGCC TGCACGCACA CACACTCAGA
          ATTTCCATGT GACTAAATGC ATGGCGTGAA CCACTCGGAT TTCAGGCCAC
          TGATTATGTG GTGCTGCTTT TTGAAAGTTC TTCACATAAA GAACAAATTA
          TTATCTATTT CTGAAAAACT AATAATTGTG CTGTGGTAAG AGCCCCATGC
          CAGCCCTGAA TGCTGCCTGT ACTGGGGGGA GAGGTCATGC TTGTGGTCTT
          ACTCTCTACC TAGAGTTGGT TTGCAACACT TGGAAAGTCC TTAAAAAGAA
          ATTACGTTAT GTAAAAGGGG CTTGCATATG CTTTTCTGAT AGAAACTCTG
          TAATAAAATT GAGTGATGTT ATTTTCCCTC ATCCTCTCTG TTTTTCTCTT
          TTTCCTCCCC TTCTTTCCCT TCCCCTTCCC TCCTCTGCCC TCCTAACATC
          AGGTACCAAC CGGATTCTGG CACTTGGTAG TTATTCAGTA AATGTTAGTT
          TTGTCTCTCT TCCCTTTTAA TCAGGCCTGT ATGAATCAAA CTAGATGACT
          GAGCAGTTGG TAATTTGAGG GGCAGTAGAG AAGCTCAGTT TTTAAATGGC
          AGATGC-TTT TCCAAGTATC CCCTCTCCCT CACACAACAG TTTCTTGATC
          TACTTAGGCA AGCTTGTATT CTCCTCCTTG ACTTAATCTC CACATGGTGA
          AAAATGCA
Uam120004 TTTAAAAAAT CACAATTAGA AGCAGTCGGG AAACAGGTGG GAAATAATAC
          AGTCATGAAG TAAAAGCATA GTGTAAGAAG AAAATGGCTG CTCATGTTTC
          ATAATCCCTT TCATATTAAT TCCATTTTGA TAATTTTTGG ----ATATAT
          ATAAAAAGTC AGTATAGCAT CTTTTAAATG TCTTTGCAAG TTTAAAATGT
          GCAATGCCTA TAGGGGCTAG AATACATAGG AATAAGTTAA TTGAAGAGAT
          GTTAAGTGTT GCATATGTGT AGAGTGTTTC AGCTTTTGCT GAAACCAGCA
          CAATGCTTAC TTGGTTGTAG CCCCTTTATG TGAATCTGTA CTAATTTTTG
          TCAGTTAAAA CTTTCCATAC TTCAGTTGGA ATTTTGTTCG CTAGCTTAAA
          TATTATTAGA GTATCAGTCA TGGTTTAGAA GTAAAATAAC TAGAAAAAAT
          ACA-TTTTTT TACTGTTCAT AAGAATTTTT TGAATATGAG AGATATTACT
          TTCCTTTTTT GTCTAGT--- -GTTAATGCT TGATTAGAAA TCTGTAGAGA
          TCGTCCAGTT TTTGCTAATG CAGCGTTTCA GATTTGTTGA GTCAATCATG
          CTATCAGTAT TTGGCATAAT GGCAATTGCA TGTGATTTTT CTTATACCTA
          GAAAATGAAA ACTGAATTGT CAGTCAGGGG CAGTCTCCTC ATTCTAGGAA
          CTCCTTTTGT GTTCCTCCCC CTCTCCCAGC TTACTGGCTT CGTGGTACAG
          CCGCCATCTC CACAGAACTG ACTTTAGAGA GCTGTCCATG TCCTGACCTT
          AGGGACGGGC AGCCCTCTGA TGGGCTCCTG GCCCGACTGT GAGAGGTGAT
          GCGGCCGCAG GTGCGCACGT GCGCAGGAGG GCTCCTGGGG ACAGCGGTCA
          CTTGGGTCTG TCTTATGTGG ATCTAAAGAG TTAGGCTCAG CTGCTCAGCT
          TCTGTGGCAC GCTGATGTGG CTTTTAAGCT CTGGGTGCCA CTTAAAGCAC
          AGGGAGCAAT TTTTCATACT TAAGACATTC TCATTAATTC CTTTGAGATA
          AAATGCCATT GTTTCTGGGA GATTGCGCGT GGAAACGCAG TGGCGGGCTC
          CCGGCTCCCT ACCTGACCAC GGACTGTGTC CCTGAGAGAG CTTTGCCACG
          GGTGGTTTCC TCCCCTCCCC GAGCTGTGTC ATAACACACC TAACACCGCT
          GGTTTGGGGT AGGTCTGGAG ACTGGAGCTA ACCTGTCACT GCTGTGAAGG
          GAGCTTTCCC GCGGTCTCTG CCTCTGGACG GCAGTTATGA CAACTTCAAC
          CAACAGAAGA AAAAGATGCG TAGAGCACCT GCTTCCCGCG GGCCGGCAGG
          GCAGGGCTGG GTACCAGGGG ACTGAGGAGC CATTCGGGCC CCTGGCTCCA
          TTTTGCCTTC CTGCTGGGGA CGGTCCTACT GGAGTGGGTG GGAGAGGGGA
          GTGTCCATGA TGTAACAGGC CCAGTCTGTA TGAGTGGAAG GAGGGGCCCC
          ATGCCTGCCC TAGTTGACCT AACCCGTGAG GCTCCTGAAA GGAGCTGGAC
          TGAGGGTTGG GACTACTCAC CTGGTCCACA ATCAAGACGG TGGCCCAGGG
          TCTCTCCAGA GCTCCATCAG TCGGGCCATG ATTGAGTGGC AGGCAAACCA
          ACTACGCAGA GGGAATCCCC AGCGTGGCTG AGCTGGGTAG GGGATGGGGA
          CTGAATTTGC ACCTCACAAA GCCAGAGAGA CCTCAAGGTG AAGGGAGACA
          GGGACCTTGC AAAAGCAGAT TTGGGGAAGA CTCTCTGGTG CAGGATAGGG
          ACATACTTCT CTCCACTAGG AGAGGAAGTG AGGAGGAGGC TGGCCAAGGC
          ACCCTCATCA AGGAGGCAAG ATCCCTATGC TCCCCATGCC GGAGCCCCTG
          AGAACCTAAA ATGAGTCTGG TGTCTGTCTC TCTGCACTTA GGGGAGGTGG
          GAGTTATTTT CTTGACTTAA GAAGTCCTCC ATTTACTTTG TTTAAGAATG
          TTTGTCATAG GAGATAGTCA GTATTTAAGT CTCAAATAAA TATCATAATC
          CCTCAGCCCC TTTTTATCTC TACCTTCACT ATACTAAGAT TCTAGTAACT
          GTCCCAGTAA ACGCAAAATG TTGTGTCTAT GTAGAACAAA CCACAATAGT
          AACTGCAGTG AGAATGCCAT GAATTGGCTT TATCTTGCCC TAGACTATGA
          CAGACAATAA AAGGTTTTAT TACTTAATCT TAAGCTTCAG CCTCCAAAAT
          CCATTTGCCT TCATATTATC AAAGCCAAAA TATTAATTCC ATTACCATGT
          TAATATCAAG ACTGTTGAAG CAACATGAGG CTGTCTCAAG TACACATCCA
          CTAGCCCTTT CACAAGTAAG GTAACATCCA AGGGAAAGGG CCTCTTCTAA
          TATCAGAGAA GGAAATATAA GAAGCTCAGA AGCAAGGATA GATCCAATGA
          GATCAGTGCA TTCTTCAGAG ACAGTTTTGT CTTTGATCTA AGGATCAAGA
          ACTGCCCAAA AGGGCAAACC ACCATAATCA CTAATCACAT TCTACCAGGT
          CATGGTAGAG TAGGTGATAC TGTCTGGCCA GCCGAGTTTC TCATTGTCCA
          CATGCCTTTC TCATTGTTTG TGTTCTAGGT TATCATGGTT ACAGGTGATC
          ATCCAATCAA CAGGCTGGTA TGGAGCAAAG CCAGTGATGA AACGGTGGAC
          ATCCCACAGC CACCACCCAC ACACTGGGCA CCCACCCAGG GGTGAGGAAA
          GCACAGGAAG GAGAACTCCA ATTTCA---- CTTAAGTTCA CTGCTGCCTA
          CAAACTTTAG CCACATGGAG CAAAGTGGAC TTTGGGCTAC TTACTTGCCC
          CTTCTGCCCA TTTTGGTTAA TGAGGTTGGG GTCAACATTC TGACAGCTCT
          TGCTCAAAAG GCAGCCCTCT GGTCTGGGGA TGAGTGGGAG ACAAGAAGAG
          GGTTCCCAAT GCTCTCAACA TTCTGGTTTC TTCTGGAACT GAATTTCAGT
          TGGAAGAGGT AAACTTTGTT CAGTGGATGG ATATACTGGA ATAATCT-AA
          TTTCTTTGCT ACTTAAGTGG TAGATGTAGA CAAGGGTTTA ACAGTGGCAG
          GAAATGAACC CTGTAACAAA CATCTGTTTA AAATTTGATT CT-AAAAAGA
          TGAAGAGGCA ATGAATGAGA AGACCTAGCT AACTTTAGCT TAATAAAATT
          CTATGAACTC TAGCATAACT TACAAAAAGT TTGTATTCAG TTGTGTTTCT
          GCTCTAATGG AGTACTTGAT AATGGTACAA ATGAATTTAT AATTTGGACA
          GTTTAAGCTG TTTTATCCGA TGTATGTTAC TACTCACCTT CCTGCTCTGC
          CTTCCATCCC TCATTCTGTA ATATCTGGAA GCTGATACGA TGTTTTGCTC
          CTTCATTGCT ACTGTTAAGG AATATAGAAA CATGACTTTA AACAATCACC
          AGTAGCTATT TGCCATTGGA ATTATGAAAG TTTTAATGCC ATTCTGATAA
          TACAGACTTT GATCTTTCAA AAGCTTGTTT AATTGCTTGA AGATAACTGC
          TAAATAGCTA AGCGTTTTGG TCTATAATTG GAACTACTTT GGTTTTAAGT
          TTTCTAGGAA ACCTGTCAAT CTCTTAATGT GAATTATCTA ATCCAATATT
          GAAATCATAA TGTGGGGTTT AAAATTCACA GGTTAATCAT GTTATGCCAC
          TGAAAAGGTA ACGAGTGCTG GCGTGGGTGT TGTTCCGGGC TGTGCCTCTG
          GGGCGGGTGG GTGGACAGAG GAAGCTGTTT GGGGAAGTGT GGTTCTCTTA
          GTCATGACAC CCACGGTTCT AGGCACTTCA GGGTGTGTCT GGTAGTAGTG
          ATGCACAAAA TGGTTCCCTG CCAGTGTCAC TCTTCAGCAG AGGCCAAGGG
          CTTGTCCTGT TAGTGCCTAA GATGTTCTCT GTCAGGAATT GGGGGGGTGG
          AGGGAGGAGG TACAAAGAAG GGTGAAGAGG GAAGTGTCGC GTAGAAGTGA
          AAGTGGCTTC TGCCTTAGTG ACGGACAGTC ACCCTGTGTG TGGCAAGGTG
          GCCTGCTGGT GTCAGGTCGC TGGCTGCAGA CTGAGGGGAG GCCTTGAGCT
          TGGGACCATG CGGGTAGGTG AGTGGGGTAA GCTGAGAACT GCCAGCGTCG
          CCAGTAGGAG GAAGACCAAG GGCCAGACCA TCGCAGGGAA TGGGGTTTGG
          AGGAACGGGC TCAGAGGGTA AAATGATCCA GGAA-AATGA AACCAAGTCA
          TCATGAGACT AGGAGGATAC AGACGGCCGT ACGTGACTGG GGCAGGTATC
          GATGCCCTTG CAGGATTAGT TCAGAAGTTC ATGGTACTAA GGCCCACTCA
          GGCACAGGCT CTGTAATTTG CTCAATTCCT GGTTTCTGTC TGATCTATGA
          AACTCAGCTG GTCCTGAGAA TGGACCTTGA CAAAAGAATC CTTCCATGTG
          TATAAGGTCC TAAGGAGACC TGGATGATCT GGGGGCCGAC TGATGAGAGG
          GGGGTTGTGT GCTTGGGGGG TGGAGTACCA TCATGGGGGG ATCCTGTCAG
          TGAGTACGGG GCTGCCAAGC CCCCGCACAC AGTAGGATTA ACCCCTTCAA
          GGTAGACAGC GGATTTCTTC TCTGGGAAGG TCTCACAGGA TGACCCCGCC
          GCACAGTCTC CACTTTCTGG GGGCTGCCAG CCTAAGAGAG GGACGGGATA
          CACCCAAAAG AAAGTCAGCA AGTAAAGATC GAG-----GG GACAACAAGG
          AGGCAGTGTG GGGAAAAAAA TGTTATCAAA CTCTGAGTAT TTCTGGTTAG
          ATAAGGTCGT GGACGCACGT TTGAGGATTG GGTAGGGGTG TAGGGTAGAT
          GGTTGGGAGG GTGCTGAGTT TAGGATGTGA GGT-GGGGTA GAGATAGGGA
          AGCGTTCTGA CGTCCGGACT TTGGACAGGC GCTCGGACAG GAGGATCGTC
          CTGGCGGCTC CGTGTCGGGG TCCTCCTTGC CCCATTAGCT TTTTATTAAG
          GACAGGACTG ATCTTTTTCT GAGGCTTCTG CCAGACAGGA GCCTGGGATC
          TCAGGGCAGC CCCAAATCCT TTAGAACGGG CTTCATTTCT TTTCCATCTC
          AAGCGTCCCC ATTTGCCCAA AGCGGGAGGA GGGTTTGAGG CTCTGACAAT
          GCGGGTCATG GGTAATGCCC CCAAGTTTGC CGATCCCTCA GGATTCCCTG
          GGCTTTTCGT GCACAGGTGC TGGAGTCAGA GGGGAGTAGG GTCTCCCTGC
          TTCTTTTGTT GGCTCTCTGC CAGGGGTTGC CCTCTGTCCT AGAGGCTGCT
          CCCGGGTCCT GTGCATGTGG CCCTTCTGTC TTCAAGCTGG TGACCACATA
          TCGCATTCTC CTCATGCTTC AAGTCTCTGC TTTCCTCTTG TGCTACCCGT
          AGGCGGCAGA AGTGGAGTGT AGACACTGCC TGCACGCACA CACACTCAGA
          ATTTCCATGT GACTAAATGC ATGGCGTGAA CCACTCGGAT TTCAGGCCAC
          TGATTATGTG GTGCTGCTTT TTGAAAGTTC TTCACATAAA GAACAAATTA
          TTATCTATTT CTGAAAAACT AATAATTGTG CTGTGGTAAG AGCCCCATGC
          CAGCCCTGAA TGCTGCCTGT ACTGGGGGGA GAGGTCATGC TTGTGGTCTT
          ACTCTCTACC TAGAGTTGGT TTGCAACACT TGGAAAGTCC TTAAAAAGAA
          ATTACGTTAT GTAAAAGGGG CTTGCATATG CTTTTCTGAT AGAAACTCTG
          TAATAAAATT GAGTGATGTT ATTTTCCCTC ATCCTCTCTG TTTTTCTCTT
          TTTCCTCCCC TTCTTTCCCT TCCCCTTCCC TCCTCTGCCC TCCTAACATC
          AGGTACCAAC CGGATTCTGG CACTTGGTAG TTATTCAGTA AATGTTAGTT
          TTGTCTCTCT TCCCTTTTAA TCAGGCCTGT ATGAATCAAA CTAGATGACT
          GAGCAGTTGG TAATTTGAGG GGCAGTAGAG AAGCTCAGTT TTTAAATGGC
          AGATGC-TTT TCCAAGTATC CCCTCTCCCT CACACAACAG TTTCTTGATC
          TACTTAGGCA AGCTTGTATT CTCCTCCTTG ACTTAATCTC CACATGGTGA
          AAAATGCA
Uam137005 TTTAAAAAAT CACAATTAGA AGCAGTCGGG AAACAGGTGG GAAATAATAC
          AGTCATGAAG TAAAAGCATA GTGTAAGAAG AAAATGGCTG CTCATGTTTC
          ATAATCCCTT TCATATTAAT TCCATTTTGA TAATTTTTGG ----ATATAT
          ATAAAAAGTC AGTATAGCAT CTTTTAAATG TCTTTGCAAG TTTAAAATGT
          GCAATGCCTA TAGGGGCTAG AATACATAGG AATAAGTTAA TTGAAGAGAT
          GTTAAGTGTT GCATATGTGT AGAGTGTTTC AGCTTTTGCT GAAACCAGCA
          CAATGCTTAC TTGGTTGTAG CCCCTTTATG TGAATCTGTA CTAATTTTTG
          TCAGTTAAAA CTTTCCATAC TTCAGTTGGA ATTTTGTTCG CTAGCTTAAA
          TATTATTAGA GTATCAGTCA TGGTTTAGAA GTAAAATAAC TAGAAAAAAT
          ACA-TTTTTT TACTGTTCAT AAGAATTTTT TGAATATGAG AGATATTACT
          TTCCTTTTTT GTCTAGTGTT AGTTAATGCT TGATTAGAAA TCTGTAGAGA
          TCGTCCAGTT TTTGCTAATG CAGCGTTTCA GATTTGTTGA GTCAATCATG
          CTATCAGTAT TTGGCATAAT GGCAATTGCA TGTGATTTTT CTTATACCTA
          GAAAATGAAA ACTGAATTGT CAGTCAGGGG CAGTCTCCTC ATTCTAGGAA
          CTCCTTTTGT GTTCCTCCCC CTCTCCCAGC TTACTGGCTT CGTGGTACAG
          CCGCCATCTC CACAGAACTG ACTTTAGAGA GCTGTCCATG TCCTGACCTT
          AGGGACGGGC AGCCCTCTGA TGGGCTCCTG GCCCGACTGT GAGAGGTGAT
          GCGGCCGCAG GTGCGCACGT GCGCAGGAGG GCTCCTGGGG ACAGCGGTCA
          CTTGGGTCTG TCTTATGTGG ATCTAAGGAG TTAGGCTCAG CTGCTCAGCT
          TCTGTGGCAC GCTGATGTGG CTTTTAAGCT CTGGGTGCCA CTTAAAGCAC
          AGGGAGCAAT TTTTCATACT TAAGACATTC TCATTAATTC CTTTGAGATA
          AAATGCCATT GTTTCTGGGA GATTGCGCGT GGAAACGCAG TGGCGGGCTC
          CCGGCTCCCT ACCTGACCAC GGACTGTGTC CCTGAGAGAG CTTTGCCACG
          GGTGGTTTCC TCCCCTCCCC GAGCTGTGTC ATAACACACC TAACACCGCT
          GGTTTGGGGT AGGTCTGGAG ACTGGAGCTA ACCTGTCACT GCTGTGAAGG
          GAGCTTTCCC GCGGTCTCTG CCTCTGGACG GCAGTTATGA CAACTTCAAC
          CAACAGAAGA AAAAGATGCG TAGAGCACCT GCTTCCCGCG GGCCGGCAGG
          GCAGGGCTGG GTACCAGGGG ACTGAGGAGC CATTCGGGCC CCTGGCTCCA
          TTTTGCCTTC CTGCTGGGGA CGGTCCTACT GGAGTGGGTG GGAGAGGGGA
          GTGTCCATGA TGTAACAGGC CCAGTCTGTA TGAGTGGAAG GAGGGGCCCC
          ATGCCTGCCC TAGTCGACCT AACCCGTGAG GCTCCTGAAA GGAGCTGGAC
          TGAGGGTTGG GACTACTCAC CTGGTCCACA ATCAAGACGG TGGCCCAGGG
          TCTCTCCAGA GCTCCATCAG TCGGGCCATG ATTGAGTGGC AGGCAAACCA
          ACTACGCAGA GGGAATCCCC AGCGTGGCTG AGCTGGGTAG GGGATGGGGA
          CTGAATTTGC ACCTCACAAA GCCAGAGAGA CCTCAAGGTG AAGGGAGACA
          GGGACCTTGC AAAAGCAGAT TTGGGGAAGA CTCTCTGGTG CAGGATAGGG
          ACATACTTCT CTCCACTAGG AGAGGAAGTG AGGAGGAGGC TGGCCAAGGC
          ACCCTCATCA AGGAGGCAAG ATCCCTATGC TCCCCATGCC GGAGCCCCTG
          AGAACCTAAA ATGAGTCTGG TGTCTGTCTC TCTGCACTTA GGGGAGGTGG
          GAGTTATTTT CTTGACTTAA GAAGTCCTCC ATTTACTTTG TTTAAGAATG
          TTTGTCATAG GAGATAGTCA GTATTTAAGT CTCAAATAAA TATCATAATC
          CCTCAGCCCC TTTTTATCTC TACCTTCACT ATACTAAGAT TCTAGTAACT
          GTCCCAGTAA ACGCAAAATG TTGTGTCTAT GTAGAACAAA CCACAATAGT
          AACTGCAGTG AGAATGCCAT GAATTGGCTT TATCTTGCCC TAGACTATGA
          CAGACAATAA AAGGTTTTAT TACTTAATCT TAAGCTTCAG CCTCCAAAAT
          CCATTTGCCT TCATATTATC AAAGCCAAAA TATTAATTCC ATTACCATGT
          TAATATCAAG ACTGTTGAAG CAACATGAGG CTGTCTCAAG TACACATCCA
          CTAGCCCTTT CACAAGTAAG GTAACATCCA AGGGAAAGGG CCTCTTCTAA
          TATCAGAGAA GGAAATATAA GAAGCTCAGA AGCAAGGATA GATCCAATGA
          GATCAGTGCA TTCTTCAGAG ACAGTTTTGT CTTTGATCTA AGGATCAAGA
          ACTGCCCAAA AGGGCAAACC ACCATAATCA CTAATCACAT TCTACCAGGT
          CATGGTAGAG TAGGTGATAC TGTCTGGCCA GCCGGGTTTC TCATTGTCCA
          CATGCCTTTC TCATTGTTTG TGTTCTAGGT TATCATGGTT ACAGGTGATC
          ATCCAATCAA CAGGCTGGTA TGGAGCAAAG CCAGTGATGA AACGGTGGAC
          ATCCCACAGC CACCACCCAC ACACTGGGCA CCCACCCAGG GGTGAGGAAA
          GCACAGGAAG GAGAACTCCA ATTTCA---- CTTAAGTTCA CTGCTGCCTA
          CAAACTTTAG CCACATGGAG CAAAGTGGAC TTTGGGCTAC TTACTTGTCC
          CTTCTGCCCA TTTTGGTTAA TGAGGTTGGG GTCAACATTC TGACAGCTCT
          TGCTCAAAAG GCAGCCCTCT GGTCTGGGGA TGAGTGGGAG ACAAGAAGAG
          GGTTCCCAAT GCTCTCAACA TTCTGGTTTC TTCTGGAACT GAATTTCAGT
          TGGAAGAGGT AAACTTTGTT CAGTGGATGG ATATACTGGA ATAATCT-AA
          TTTCTTTGCT ACTTAAGTGG TAGATGTAGA CAAGGGTTTA ACAGTGGCAG
          GAAATGAACC CTGTAACAAA CATCTGTTTA AAATTTGATT CT-AAAAAGA
          TGAAGAGGCA ATGAATGAGA AGACCTAGCT AACTTTAGCT TAATAAAATT
          CTATGAACTC TAGCATAACT TACAAAAAGT TTGTATTCAG TTGTGTTTCT
          GCTCTAATGG AGTACTTGAT AATGGTACAA ATGAATTTAT AATTTGGACA
          GTTTAAGCTG TTTTATCCGA TGTATGTTAC TACTCACCTT CCTGCTCTGC
          CTTCCATCCC TCATTCTGTA ATATCTGGAA GCTGATACGA TGTTTTGCTC
          CTTCATTGCT ACTGTTAAGG AATATAGAAA CATGACTTTA AACAATCACC
          AGTAGCTATT TGCCATTGGA ATTATGAAAG TTTTAATGCC ATTCTGATAA
          TACAGACTTT GATCTTTCAA AAGCTTGTTT AATTGCTTGA AGATAACTGC
          TAAATAGCTA AGCGTTTTGG TCTATAATTG GAACTACTTT GGTTTTAAGT
          TTTCTAGGAA ACCTGTCAAT CTCTTAATGT GAATTATCTA ATCCAATATT
          GAAATCATAA TGTGGGGTTT AAAATTCACA GGTTAATCAT GTTATGCCAC
          TGAAAAGGTA ACGAGTGCTG GCGTGGGTGT TGTTCCGGGC TGTGCCTCTG
          GGGCGGGTGG GTGGACAGAG GAAGCTGTTT GGGGAAGTGT GGTTCTCTTA
          GTCATCACAC CCACGGTTCT AGGCACTTCA GGGTGTGTCT GGTAGTAGTG
          ATGCACAAAA TGGTTCCCTG CCAGTGTCAC TCTTCAGCAG AGGCCAAGGG
          CTTGTCCTGT TAGTGCCGAA GATGTTCTCT GTCAGGAATT GGGGGGGTGG
          AGGGAGGAGG TACAAAGAAG GGTGAAGAGG GAAGTGTCGC GTAGAAGTGA
          AAGTGGCTTC TGCCTTAGTG ACGGACAGTC ACCCTGTGTG TGGCAAGGTG
          GCCTGCTGGT GTCAGGTCGC TGGCTGCAGA CTGAGGGGAG GCCTTGAGCT
          TGGGACCATG CGGGTAGGTG AGTGGGGTAA GCTGAGAACT GCCAGCGTCG
          CCAGTAGGAG GAAGACCAAG GGCCAGACCA TCGCAGGGAA TGGGGTTTGG
          AGGAACGGGC TCAGAGGGTA AAATGATCCA GGAA-AATGA AACCAAGTCA
          TCATGAGACT AGGAGGATAC AGACGGCCGT ACGTGACTGG GGCAGGTATC
          GATGCCCTTG CAGGATTAGT TCAGAAGTTC ATGGTACTAA GGCCAACTCA
          GGCACAGGCT CTGTAATTTG CTCAATTCCT GGTTTCTGTC TGATCTATGA
          AACTCAGCTG GTCCTGAGAA TGGACCTTGA CAAAAGAATC CTTCCATGTG
          TATAAGGTCC TAAGGAGACC TGGATGATCT GGGGGCCGAC TGATGAGAGG
          GGGGTTGTGT GCTTGGGGGG TGGAGTACCA TCATGGGGGG ATCCTGTCAG
          TGAGTACGGG GCTGCCAAGC CCCCGCACAC AGTAGGATTA ACCCCTTCAA
          GGTAGACAGC GGATTTCTTC TCTGGGAAGG TCTCACAGGA TGACCCCGCC
          GCACAGTCTC CACTTTCTGG GGGCTGCCAG CCTAAGAGAG GGACGGGATA
          CACCCAAAAG AAAGTCAGCA AGTAAAGATC GAG-----GG GACAACAAGG
          AGGCAGTGTG GGGAAAAAAA TGTTATCAAA CTCTGAGTAT TTCTGGTTAG
          ATAAGGTCGT GGACGCACGT TTGAGGATTG GGTAGGGGTG TAGGGTAGAT
          GGTTGGGAGG GTGCTGAGTT TAGGATGTGA GGT-GGGGTA GAGATAGGGA
          AGCGTTCTGA CGTCCGGACT TTGGACAGGT GCTCGGACAG GAGGATCGTC
          CTGGCGGCTC CGTGTCGGGG TCCTCCTTGC CCCATTAGCT TTTTATTAAG
          GACAGGACTG ATCTTTTTCT GAGGCTTCTG CCAGACAGGA GCCTGGGATC
          TCAGGGCAGC CCCAAACCCT TTAGAACGGG CTTCATTTCT TTTCCATCTC
          AAGCGTCCCC ATTTGCCCAA AGCGGGAGGA GGGTTTGAGG CTCTGACAAT
          GCGGGTCATG GGTAATGCCC CCAAGTTTGC CGATCCCTCA GGATTCCCTG
          GGCTTTTCGT GCACAGGTGC TGGAGTCAGA GGGGAGTAGG GTCTCCCTGC
          TTCTTTTGTT GGCTCTCTGC CAGGGGTTGC CCTCTGTCCT AGAGGCTGCT
          CCCGGGTCCT GTGCATGTGG CCCTTCTGTC TTCAAGCTGG TGACCACATA
          TCGCATTCTC CTCATGCTTC AAGTCTCTGC TTTCCTCTTG TGCTACCCGT
          AGGCGGCAGA AGTGGAGTGT AGACACTGCC TGCACGCACA CACACTCAGA
          ATTTCCATGT GACTAAATGC ATGGCGTGAA CCACTCGGAT TTCAGGCCAC
          TGATTATGTG GTGCTGCTTT TTGAAAGTTC TTCACATAAA GAACAAATTA
          TTATCTATTT CTGAAAAACT AATAATTGTG CTGTGGTAAG AGCCCCATGC
          CAGCCCTGAA TGCTGCCTGT ACTGGGGGGA GAGGTCATGC TTGTGGTCTT
          ACTCTCTACC TAGAGTTGGT TTGCAACACT TGGAAAGTCC TTAAAAAGAA
          ATTACGTTAT GTAAAAGGGG CTTGCATATG CTTTTCTGAT AGAAACTCTG
          TAATAAAATT GAGTGATGTT ATTTTCCCTC ATCCTCTCTG TTTTTCTCTT
          TTTCCTCCCC TTCTTTCCCT TCCCCTTCCC TCCTCTGCCC TCCTAACATC
          AGGTACCAAC CGGATTCTGG CACTTGGTAG TTATTCAGTA AATGTTAGTT
          TTGTCTCTCT TCCCTTTTAA TCAGGCCTGT ATGAATCAAA CTAGATGACT
          GAGCAGTTGG TAATTTGAGG GGCAGTAGAG AAGCTCAGTT TTTAAATGGC
          AGATGC-TTT TCCAAGTATC CCCTCTCCCT CACACAACAG TTTCTTGATC
          TACTTAGGCA AGCTTGTATT CTCCTCCTTG ACTTAATCTC CACATGGTGA
          AAAATGCA
Uam137006 TTTAAAAAAT CACAATTAGA AGCAGTCGGG AAACAGGTGG GAAATAATAC
          AGTCATGAAG TAAAAGCATA GTGTAAGAAG AAAATGGCTG CTCATGTTTC
          ATAATCCCTT TCATATTAAT TCCATTTTGA TAATTTTTGG ----ATATAT
          ATAAAAAGTC AGTATAGCAT CTTTTAAATG TCTTTGCAAG TTTAAAATGT
          GCAATGCCTA TAGGGGCTAG AATACATAGG AATAAGTTAA CTGAAGAGAT
          GTTAAGTGTT GCATATGTGT AGAGTGTTTC AGCTTTTGCT GAAACCAGCA
          CAATGCTTAC TTGGTTGTAG CCCCTTTATG TGAATCTGTA CTAATTTTTG
          TCAGTTAAAA CTTTCCATAC TTCAGTTGGA ATTTTGTTCG CTAGCTTAAA
          TATTATTAGA GTATCAGTCA TGGTTTAGAA GTAAAATAAC TAGAAAAAAT
          ACATTTTTTT TACTGTTCAT AAGAATTTTT TGAATATGAG AGATATTACT
          TTCCTTTTTT GTCTAGTGTT AGTTAATGCT TGATTAGAAA TCTGTAGAGA
          TCGTCCAGTT TTTGCTAATG CAGCGTTTCA GATTTGTTGA GTCAATCATG
          CTATCAGTAT TTGGCATAAT GGCAATTGCA TGTGATTTTT CTTATACCTA
          GAAAATGAAA ACTGAATTGT CAGTCAGGGG CAGTCTCCTC ATTCTAGGAA
          CTCCTTTTGT GTTCCTCCCC CTCTCCCAGC TTACTGGCTT CGTGGTACAG
          CCGCCATCTC CACAGAACTG ACTTTAGAGA GCTGTCCATG TCCTGACCTT
          AGGGACGGGC AGCCCTCTGA TGGGCTCCTG GCCCGACTGT GAGAGGTGAT
          GCGGCCGCAG GTGCGCACGT GCGCAGGAGG GCTCCTGGGG ACAGCGGTCA
          CTTGGGTCTG TCTTATGTGG ATCTAAGGAG TTAGGCTCAG CTGCTCAGCT
          TCTGTGGCAC GCTGATGTGG CTTTTAAGCT CTGGGTGCCA CTTAAAGCAC
          AGGGAGCAAT TTTTCATACT TAAGACATTC TCATTAATTC CTTTGAGATA
          AAATGCCATT GTTTCTGGGA GATTGCGCGT GGAAACGCAG TGGCGGGCTC
          CCGGCTCCCT ACCTGACCAC GGACTGTGTC CCTGAGAGAG CTTTGCCACG
          GGTGGTTTCC TCTCCTCCCC GAGCTGTGTC ATAACACACC TAACACCGCT
          GGTTTGGGGT AGGTCTGGAG ACTGGAGCTA ACCTGTCACT GCTGTGAAGG
          GAGCTTTCCC GCGGTCTCTG CCTCTGGACG GCAGTTATGA CAACTTCAAC
          CAACAGAAGA AAAAGATGCG TAGAGCACCT GCTTCCCGCG GGCCGGCAGG
          GCAGGGCTGG GTACCAGGGG ACTGAGGAGC CATTCGGGCC CCTGGCTCCA
          TTTTGCCTTC CTGCTGGGGA CGGTCCTACT GGAGTGGGTG GGAGAGGGGA
          GTGTCCATGA TGTAACAGGC CCAGTCTGTA TGAGTGGAAG GAGGGGCCCC
          ATGCCTGCCC TAGTCGACCT AACCCGTGAG GCTCCTGAAA GGAGCTGGAC
          TGAGGGTTGG GACTACTCAC CTGGTCCACA ATCAAGACGG TGGCCCAGGG
          TCTCTCCAGA GCTCCATCAG TCGGGCCATG ATTGAGTGGC AGGCAAACCA
          ACTACGCAGA GGGAATCCCC AGCGTGGCTG AGCTGGGTAG GGGATGGGGA
          CTGAATTTGC ATCTCACAAA GCCAGAGAGA CCTCAAGGTG AAGGGAGACA
          GGGACCTTGC AAAAGCAGAT TTGGGGAAGA CTCTCTGGTG CAGGATAGGG
          ACATACTTCT CTCCACTAGG AGAGGAAGTG AGGAGGAGGC TGGCCAAGGC
          ACCCTCATCA AGGAGGCAAG ATCCCTATGC TCCCCATGCC GGAGCCCCTG
          AGAACCTAAA ATGAGTCTGG TGTCTGTCTC TCTGCACTTA GGGGAGGTGG
          GAGTTATTTT CTTGACTTAA GAAGTCCTCC ATTTACTTTG TTTAAGAATG
          TTTGTCATAG GAGATAGTCA GTATTTAAGT CTCAAATAAA TATCATAATC
          CCTCAGCCCC TTTTTATCTC TACCTTCACT ATACTAAGAT TCTAGTAACT
          GTCCCAGTAA ACGCAAAATG TTGTGTCTAT GTAGAACAAA CCACAATAGT
          AACTGCAGTG AGAATGCCAT GAATTGGCTT TATCTTGCCC TAGACTATGA
          CAGACAATAA AAGGTTTTAT TACTTAATCT TAAGCTTCAG CCTCCAAAAT
          CCATTTGCCT TCATATTATC AAAGCCAAAA TATTAATTCC ATTACCATGT
          TAATATCAAG ACTGTTGAAG CAACATGAGG CTGTCTCAAG TACACATCCA
          CTAGCCCTTT CACAAGTAAG GTAACATCCA AGGGAAAGGG CCTCTTCTAA
          TATCAGAGAA GGAAATATAA GAAGCTCAGA AGCAAGGATA GATCCAATGA
          GATCAGTGCA TTCTTCAGAG ACAGTTTTGT CTTTGATCTA AGGATCAAGA
          ACTGCCCAAA AGGGCAAACC ACCATAATCA CTAATCACAT TCTACCAGGT
          CATGGTAGAG TAGGTGATAC TGTCTGGCCA GCCGGGTTTC TCATTGTCCA
          CATGCCTTTC TCATTGTTTG TGTTCTAGGT TATCATGGTT ACAGGTGATC
          ATCCAATCAA CAGGCTGGTA TGGAGCAAAG CCAGTGATGA AACGGTGGAC
          ATCCCACAGC CACCACCCAC ACACTGGGCA CCCACCCAGG GGTGAGGAAA
          GCACAGGAAG GAGAACTCCA ATTTCA---- CTTAAGTTCA CTGCTGCCTA
          CAAACTTTAG CCACATGGAG CAAAGTGGAC TTTGGGCTAC TTACTTGCCC
          CTTCTGCCCA TTTTGGTTAA TGAGGTTGGG GTCAACATTC TGACAGCTCT
          TGCTCAAAAG GCAGCCCTCT GGTCTGGGGA TGAGTGGGAG ACAAGAAGAG
          GGTTCCCAAT GCTCTCAACA TTCTGGTTTC TTCTGGAACT GAATTTCAGT
          TGGAAGAGGT AAACTTTGTT CAGTGGATGG ATATACTGGA ATAATCT-AA
          TTTCTTTGCT ACTTAAGTGG TAGATGTAGA CAAGGGTTTA ACAGTGGCAG
          GAAATGAACC CTGTAACAAA CATCTGTTTA AAATTTGATT CT-AAAAAGA
          TGAAGAGGCA ATGAATGAGA AGACCTAGCT AACTTTAGCT TAATAAAATT
          CTATGAACTC TAGCATAACT TACAAAAAGT TTGTATTCAG TTTTGTTTCT
          GCTCTAATGG AGTACTTGAT AATGGTACAA ATGAATTTAT AATTTGGACA
          GTTTAAGCTG TTTTATCCGA TGTATGTTAC TACTCACCTT CCTGCTCTGC
          CTTCCATCCC TCATTCTGTA ATATCTGGAA GCTGATACGA TGTTTTGCTC
          CTTCATTGCT ACTGTTAAGG AATATAGAAA CATGACTTTA AACAATCACC
          AGTAGCTATT TGCCATTGGA ATTATGAAAG TTTTAATGCC ATTCTGATAA
          TACAGACTTT GATCTTTCAA AAGCTTGTTT AATTGCTTGA AGATAACTGC
          TAAATAGCTA AGCGTTTTGG TCTATAATTG GAACTACTTT GGTTTTAAGT
          TTTCTAGGAA ACCTGTCAAT CTCTTAATGT GAATTATCTA ATCCAATATT
          GAAATCATAA TGTGGGGTTT AAAATTCACA GGTTAATCAT GTTATGCCAC
          TGAAAAGGTA ACGAGTGCTG GCGTGGGTGT TGTTCCGGGC TGTGCCTCTG
          GGGCGGGTGG GTGGACAGAG GAAGCTGTTT GGGGAAGTGT GGTTCTCTTA
          GTCATCACAC CCACGGTTCT AGGCACTTCA GGGTGTGTCT GGTAGTAGTG
          ATGCACAAAA TGGTTCCCTG CCAGTGTCAC TCTTCAGCAG AGGCCAAGGG
          CTTGTCCTGT TAGTGCCTAA GATGTTCTCT GTCAGGAATT GGGGGGGTGG
          AGGGAGGAGG TACAAAGAAG GGTGAAGAGG GAAGTGTCGC GTAGAAGTGA
          AAGTGGCTTC TGCCTTAGTG ACGGACAGTC ACCCTGTGTG TGGCAAGGTG
          GCCTGCTGGT GTCAGGTCGC TGGCTGCAGA CTGAGGGGAG GCCTTGAGCT
          TGGGACCATG CGGGTAGGTG AGTGGGGTAA GCTGAGAACT GCCAGCGTCG
          CCAGTAGGAG GAAGACCAAG GGCCAGACCA TCGCAGGGAA TGGGGTTTGG
          AGGAACGGGC TCAGAGGGTA AAATGATCCA GGAA-AATGA AACCAAGTCA
          TCATGAGACT AGGAGGATAC AGACGGCCGT ACGTGACTGG GGCAGGTATC
          GATGCCCTTG CAGGATTAGT TCAGAAGTTC ATGGTACTAA GGCCCACTCA
          GGCACAGGCT CTGTAATTTG CTCAATTCCT GGTTTCTGTC TGATCTATGA
          AACTCAGCTG GTCCTGAGAA TGGACCTTGA CAAAAGAATC CTTCCATGTG
          TATAAGGTCC TAAGGAGACC TGGATGATCT GGGGGCCGAC TGATGAGAGG
          GGGGTTGTGT GCTTGGGGGG TGGAGTACCA TCATGGGGGG ATCCTGTCAG
          TGAGTACGGG GCTGCCAAGC CCCCGCACAC AGTAGGATTA ACCCCTTCAA
          GGTAGACAGC GGATTTCTTC TCTGGGAAGG TCTCACAGGA TGACCCCGCC
          GCACAGTCTC CACTTTCTGG GGGCTGCCAG CCTAAGAGAG GGACGGGATA
          CACCCAAAAG AAAGTCAGCA AGTAAAGATC AAG-----GG GACAACAAGG
          AGGCAGTGTG GGGGAAAAAA TGTTATCAAA CTCTGAGTAT TTCTGGTTAG
          ATAAGGTCGT GGACGCACGT TTGAGGATTG GGTAGGGGTG TAGGGTAGAT
          GGTTGGGAGG GTGCTGAGTT TAGGATGTGA GGT-GGGGTA GAGATAGGGA
          AGCGTTCTGA CGTCCGGACT TTGGACAGGC GCTCGGACAG GAGGATCGTC
          CTGGCGGCTC CGTGTCGGGG TCCTCCTTGC CCCATTAGCT TTTTATTAAG
          GACAGGACTG ATCTTTTTCT GAGGCTTCTG CCAGACAGGA GCCTGGGATC
          TCAGGGCAGC CCCAAATCCT TTAGAACGGG CTTCATTTCT TTTCCATCTC
          AAGCGTCCCC ATTTGCCCAA AGCGGGAGGA GGGTTTGAGG CTCTGACAAT
          GCGGGTCATG GGTAATGCCC CCAAGTTTGC CGATCCCTCA GGATTCCCTG
          GGCTTTTCGT GCACAGGTGC TGGAGTCAGA GGGGAGTAGG GTCTCCCTGC
          TTCTTTTGTT GGCTCTCTGC CAGGGGTTGC CCTCTGTCCT AGAGGCTGCT
          CCCGGGTCCT GTGCATGTGG CCCTTCTGTC TTCAAGCTGG TGACCACATA
          TCGCATTCTC CTCATGCTTC AAGTCTCTGC TTTCCTCTTG TGCTACCCGT
          AGGCGGCAGA AGTGGAGTGT AGACACTGCC TGCACGCACA CACACTCAGA
          ATTTCCATGT GACTAAATGC ATGGCGTGAA CCACTCGGAT TTCAGGCCAC
          TGATTATGTG GTGCTGCTTT TTGAAAGTTC TTCACATAAA GAACAAATTA
          TTATCTATTT CTGAAAAACT AATAATTGTG CTGTGGTAAG AGCCCCATGC
          CAGCCCTGAA TGCTGCCTGT ACTGGGGGGA GAGGTCATGC TTGTGGTCTT
          ACTCTCTACC TAGAGTTGGT TTGCAACACT TGGAAAGTCC TTAAAAAGAA
          ATTACGTTAT GTAAAAGGGG CTTGCATATG CTTTTCTGAT AGAAACTCTG
          TAATAAAATT GAGTGATGTT ATTTTCCCTC ATCCTCTCTG TTTTTCTCTT
          TTTCCTCCCC TTCTTTCCCT TCCCCTTCCC TCCTCTGCCC TCCTAACATC
          AGGTACCAAC CGGATTCTGG CACTTGGTAG TTATTCAGTA AATGTTAGTT
          TTGTCTCTCT TCCCTTTTAA TCAGGCCTGT ATGAATCAAA CTAGATGACT
          GAGCAGTTGG TAATTTGAGG GGCAGTAGAG AAGCTCAGTT TTTAAATGGC
          AGATGC-TTT TCCAAGTATC CCCTCTCCCT CACACAACAG TTTCTTGATC
          TACTTAGGCA AGCTTGTATT CTCCTCCTTG ACTTAATCTC CACATGGTGA
          AAAATGCA
Uam161007 TTTAAAAAAT CACAATTAGA AGCAGTCGGG AAACAGGTGG GAAATAATAC
          AGTCATGAAG TAAAAGCATA GTGTAAGAAG AAAATGGCTG CTCATGTTTC
          ATAATCCCTT TCATATTAAT TCCATTTTGA TAATTTTTGG ----ATATAT
          ATAAAAAGTC AGTATAGCAT CTTTTAAATG TCTTTGCAAG TTTAAAATGT
          GCAATGCCTA TAGGGGCTAG AATACATAGG AATAAGTTAA TTGAAGAGAT
          GTTAAGTGTT GCATATGTGT AGAGTGTTTC AGCTTTTGCT GAAACCAGCA
          CAATGCTTAC TTGGTTGTAG CCCCTTTATG TGAATCTGTA CTAATTTTTG
          TCAGTTAAAA CTTTCCATAC TTCAGTTGGA ATTTTGTTCG CTAGCTTAAA
          TATTATTAGA GTATCAGTCA TGGTTTAGAA GTAAAATAAC TAGAAAAAAT
          ACA-TTTTTT TACTGTTCAT AAGAATTTTT TGAATATGAG AGATATTACT
          TTCCTTTTTT GTCTAGTGTT AGTTAATGCT TGATTAGAAA TCTGTAGAGA
          TCGTCCAGTT TTTGCTAATG CAGCGTTTCA GATTTGTTGA GTCAATCATG
          CTATCAGTAT TTGGCATAAT GGCAATTGCA TGTGATTTTT CTTATACCTA
          GAAAATGAAA ACTGAATTGT CAGTCAGGGG CAGTCTCCTC ATTCTAGGAA
          CTCCTTTTGT GTTCCTCCCC CTCTCCCAGC TTACTGGCTT CGTGGTACAG
          CCGCCATCTC CACAGAACTG ACTTTAGAGA GCTGTCCATG TCCTGACCTT
          AGGGACGGGC AGCCCTCTGA TGGGCTCCTG GCCCGACTGT GAGAGGTGAT
          GCGGCCGCAG GTGCGCACGT GCGCAGGAGG GCTCCTGGGG ACAGCGGTCA
          CTTGGGTCTG TCTTATGTGG ATCTAAAGAG TTAGGCTCAG CTGCTCAGCT
          TCTGTGGCAC GCTGATGTGG CTTTTAAGCT CTGGGTGCCA CTTAAAGCAC
          AGGGAGCAAT TTTTCATACT TAAGACATTC TCATTAATTC CTTTGAGATA
          AAATGCCATT GTTTCTGGGA GATTGCGCGT GGAAACGCAG TGGCGGGCTC
          CCGGCTCCCT ACCTGACCAC GGACTGTGTC CCTGAGAGAG CTTTGCCACG
          GGTGGTTTCC TCCCCTCCCC GAGCTGTGTC ATAACACACC TAACACCGCT
          GGTTTGGGGT AGGTCTGGAG ACTGGAGCTA ACCTGTCACT GCTGTGAAGG
          GAGCTTTCCC GCGGTCTCTG CCTCTGGACG GCAGTTATGA CAACTTCAAC
          CAACAGAAGA AAAAGATGCG TAGAGCACCT GCTTCCCGCG GGCCGGCAGG
          GCAGGGCTGG GTACCAGGGG ACTGAGGAGC CATTCGGGCC CCTGGCTCCA
          TTTTGCCTTC CTGCTGGGGA CGGTCCTACT GGAGTGGGTG GGAGAGGGGA
          GTGTCCATGA TGTAACAGGC CCAGTCTGTA TGAGTGGAAG GAGGGGCCCC
          ATGCCTGCCC TAGTTGACCT AACCCGTGAG GCTCCTGAAA GGAGCTGGAC
          TGAGGGTTGG GACTACTCAC CTGGTCCACA ATCAAGACGG TGGCCCAGGG
          TCTCTCCAGA GCTCCATCAG TCGGGCCATG ATTGAGTGGC AGGCAAACCA
          ACTACGCAGA GGGAATCCCC AGCGTGGCTG AGCTGGGTAG GGGATGGGGA
          CTGAATTTGC ACCTCACAAA GCCAGAGAGA CCTCAAGGTG AAGGGAGACA
          GGGACCTTGC AAAAGCAGAT TTGGGGAAGA CTCTCTGGTG CAGGATAGGG
          ACATACTTCT CTCCACTAGG AGAGGAAGTG AGGAGGAGGC TGGCCAAGGC
          ACCCTCATCA AGGAGGCAAG ATCCCTATGC TCCCCATGCC GGAGCCCCTG
          AGAACCTAAA ATGAGTCTGG TGTCTGTCTC TCTGCACTTA GGGGAGGTGG
          GAGTTATTTT CTTGACTTAA GAAGTCCTCC ATTTACTTTG TTTAAGAATG
          TTTGTCATAG GAGATAGTCA GTATTTAAGT CTCAAATAAA TATCATAATC
          CCTCAGCCCC TTTTTATCTC TACCTTCACT ATACTAAGAT TCTAGTAACT
          GTCCCAGTAA ACGCAAAATG TTGTGTCTAT GTAGAACAAA CCACAATAGT
          AACTGCAGTG AGAATGCCAT GAATTGGCTT TATCTTGCCC TAGACTATGA
          CAGACAATAA AAGGTTTTAT TACTTAATCT TAAGCTTCAG CCTCCAAAAT
          CCATTTGCCT TCATATTATC AAAGCCAAAA TATTAATTCC ATTACCATGT
          TAATATCAAG ACTGTTGAAG CAACATGAGG CTGTCTCAAG TACACATCCA
          CTAGCCCTTT CACAAGTAAG GTAACATCCA AGGGAAAGGG CCTCTTCTAA
          TATCAGAGAA GGAAATATAA GAAGCTCAGA AGCAAGGATA GATCCAATGA
          GATCAGTGCA TTCTTCAGAG ACAGTTTTGT CTTTGATCTA AGGATCAAGA
          ACTGCCCAAA AGGGCAAACC ACCATAATCA CTAATCACAT TCTACCAGGT
          CATGGTAGAG TAGGTGATAC TGTCTGGCCA GCCGGGTTTC TCATTGTCCA
          CATGCCTTTC TCATTGTTTG TGTTCTAGGT TATCATGGTT ACAGGTGATC
          ATCCAATCAA CAGGCTGGTA TGGAGCAAAG CCAGTGATGA AACGGTGGAC
          ATCCCACAGC CACCACCCAC ACACTGGGCA CCCACCCAGG GGTGAGGAAA
          GCACAGGAAG GAGAACTCCA ATTTCA---- CTTAAGTTCA CTGCTGCCTA
          CAAACTTTAG CCACATGGAG CAAAGTGGAC TTTGGGCTAC TTACTTGTCC
          CTTCTGCCCA TTTTGGTTAA TGAGGTTGGG GTCAACATTC TGACAGCTCT
          TGCTCAAAAG GCAGCCCTCT GGTCTGGGGA TGAGTGGGAG ACAAGAAGAG
          GGTTCCCAAT GCTCTCAACA TTCTGGTTTC TTCTGGAACT GAATTTCAGT
          TGGAAGAGGT AAACTTTGTT CAGTGGATGG ATATACTGGA ATAATCT-AA
          TTTCTTTGCT ACTTAAGTGG TAGATGTAGA CAAGGGTTTA ACAGTGGCAG
          GAAATGAACC CTGTAACAAA CATCTGTTTA AAATTTGATT CT-AAAAAGA
          TGAAGAGGCA ATGAATGAGA AGACCTAGCT AACTTTAGCT TAATAAAATT
          CTATGAACTC TAGCATAACT TACAAAAAGT TTGTATTCAG TTGTGTTTCT
          GCTCTAATGG AGTACTTGAT AATGGTACAA ATGAATTTAT AATTTGGACA
          GTTTAAGCTG TTTTATCCGA TGTATGTTAC TACTCACCTT CCTGCTCTGC
          CTTCCATCCC TCATTCTGTA ATATCTGGAA GCTGATACGA TGTTTTGCTC
          CTTCATTGCT ACTGTTAAGG AATATAGAAA CATGACTTTA AACAATCACC
          AGTAGCTATT TGCCATTGGA ATTATGAAAG TTTTAATGCC ATTCTGATAA
          TACAGACTTT GATCTTTCAA AAGCTTGTTT AATTGCTTGA AGATAACTGC
          TAAATAGCTA AGCGTTTTGG TCTATAATTG GAACTACTTT GGTTTTAAGT
          TTTCTAGGAA ACCTGTCAAT CTCTTAATGT GAATTATCTA ATCCAATATT
          GAAATCATAA TGTGGGGTTT AAAATTCACA GGTTAATCAT GTTATGCCAC
          TGAAAAGGTA ACGAGTGCTG GCGTGGGTGT TGTTCCGGGC TGTGCCTCTG
          GGGCGGGTGG GTGGACAGAG GAAGCTGTTT GGGGAAGTGT GGTTCTCTTA
          GTCATCACAC CCACGGTTCT AGGCACTTCA GGGTGTGTCT GGTAGTAGTG
          ATGCACAAAA TGGTTCCCTG CCAGTGTCAC TCTTCAGCAG AGGCCAAGGG
          CTTGTCCTGT TAGTGCCGAA GATGTTCTCT GTCAGGAATT GGGGGGGTGG
          AGGGAGGAGG TACAAAGAAG GGTGAAGAGG GAAGTGTCGC GTAGAAGTGA
          AAGTGGCTTC TGCCTTAGTG ACGGACAGTC ACCCTGTGTG TGGCAAGGTG
          GCCTGCTGGT GTCAGGTCGC TGGCTGCAGA CTGAGGGGAG GCCTTGAGCT
          TGGGACCATG CGGGTAGGTG AGTGGGGTAA GCTGAGAACT GCCAGCGTCG
          CCAGTAGGAG GAAGACCAAG GGCCAGACCA TCGCAGGGAA TGGGGTTTGG
          AGGAACGGGC TCAGAGGGTA AAATGATCCA GGAA-AATGA AACCAAGTCA
          TCATGAGACT AGGAGGATAC AGACGGCCGT ACGTGACTGG GGCAGGTATC
          GATGCCCTTG CAGGATTAGT TCAGAAGTTC ATGGTACTAA GGCCAACTCA
          GGCACAGGCT CTGTAATTTG CTCAATTCCT GGTTTCTATC TGATCTATGA
          AACTCAGCTG GTCCTGAGAA TGGACCTTGA CAAAAGAATC CTTCCATGTG
          TATAAGGTCC TAAGGAGACC TGGATGATCT GGGGGCCGAC TGATGAGAGG
          GGGGTTGTGT GCTTGGGGGG TGGAGTACCA TCATGGGGGG ATCCTGTCAG
          TGAGTACGGG GCTGCCAAGC CCCCGCACAC AGTAGGATTA ACCCCTTCAA
          GGTAGACAGC GGATTTCTTC TCTGGGAAGG TCTCACAGGA TGACCCCGCC
          GCACAGTCTC CACTTTCTGG GGGCTGCCAG CCTAAGAGAG GGACGGGATA
          CACCCAAAAG AAAGTCAGCA AGTAAAGATC GAG-----GG GACAACAAGG
          AGGCAGTGTG GGGAAAAAAA TGTTATCAAA CTCTGAGTAT TTCTGGTTAG
          ATAAGGTCGT GGACGCACGT TTGAGGATTG GGTAGGGGTG TAGGGTAGAT
          GGTTGGGAGG GTGCTGAGTT TAGGAGGTGA GGT-GGGGTA GAGATAGGGA
          AGCGTTCTGA CGTCCGGACT TTGGACAGGC GCTCGGACAG GAGGATCGTC
          CTGGCGGCTC CGTGTCGGGG TCCTCCTTGC CCCATTAGCT TTTTATTAAG
          GACAGGACTG ATCTTTTTCT GAGGCTTCTG CCAGACAGGA GCCTGGGATC
          TCAGGGCAGC CCCAAACCCT TTAGAACGGG CTTCATTTCT TTTCCATCTC
          AAGCGTCCCC ATTTGCCCAA AGCGGGAGGA GGGTTTGAGG CTCTGACAAT
          GCGGGTCATG GGTCATGCCC CCAAGTTTGC CGATCCCTCA GGATTCCCTG
          GGCTTTTCGT GCACAGGTGC TGGAGTCAGA GGGGAGTAGG GTCTCCCTGC
          TTCTTTTGTT GGCTCTCTGC CAGGGGTTGC CCTCTGTCCT AGAGGCTGCT
          CCCGGGTCCT GTGCATGTGG CCCTTCTGTC TTCAAGCTGG TGACCACATA
          TCGCATTCTC CTCATGCTTC AAGTCTCTGC TTTCCTCTTG TGCTACCCGT
          AGGCGGCAGA AGTGGAGTGT AGACACTGCC TGCACGCACA CACACTCAGA
          ATTTCCATGT GACTAAATGC ATGGCGTGAA CCACTCGGAT TTCAGGCCAC
          TGATTATGTG GTGCTGCTTT TTGAAAGTTC TTCACATAAA GAACAAATTA
          TTATCTATTT CTGAAAAACT AATAATTGTG CTGTGGTAAG AGCCCCATGC
          CAGCCCTGAA TGCTGCCTGT ACTGGGGGGA GAGGTCATGC TTGTGGTCTT
          ACTCTCTACC TAGAGTTGGT TTGCAACACT TGGAAAGTCC TTAAAAAGAA
          ATTACGTTAT GTAAAAGGGG CTTGCATATG CTTTTCTGAT AGAAACTCTG
          TAATAAAATT GAGTGATGTT ATTTTCCCTC ATCCTCTCTG TTTTTCTCTT
          TTTCCTCCCC TTCTTTCCCT TCCCCTTCCC TCCTCTGCCC TCCTAACATC
          AGGTACCAAC CGGATTCTGG CACTTGGTAG TTATTCAGTA AATGTTAGTT
          TTGTCTCTCT TCCCTTTTAA TCAGGCCTGT ATGAATCAAA CTAGATGACT
          GAGCAGTTGG TAATTTGAGG GGCAGTAGAG AAGCTCAGTT TTTAAATGGC
          AGATGC-TTT TCCAAGTATC CCCTCTCCCT CACACAACAG TTTCTTGATC
          TACTTAGGCA AGCTTGTATT CTCCTCCTTG ACTTAATCTC CACATGGTGA
          AAAATGCA
Uam161008 TTTAAAAAAT CACAATTAGA AGCAGTCGGG AAACAGGTGG GAAATAATAC
          AGTCATGAAG TAAAAGCATA GTGTAAGAAG AAAATGGCTG CTCATGTTTC
          ATAATCCCTT TCATATTAAT TCCATTTTGA TAATTTTTGG ----ATATAT
          ATAAAAAGTC AGTATAGCAT CTTTTAAATG TCTTTGCAAG TTTAAAATGT
          GCAATGCCTA TAGGGGCTAG AATACATAGG AATAAGTTAA TTGAAGAGAT
          ATTAAGTGTT GCATATGTGT AGAGTGTTTC AGCTTTTGCT GAAACCAGCA
          CAATGCTTAC TTGGTTGTAG CCCCTTTATG TGAATCTGTA CTAATTTTTG
          TCAGTTAAAA CTTTCCATAC TTCAGTTGGA ATTTTGTTCG CTAGCTTAAA
          TATTATTAGA GTATCAGTCA TGGTTTAGAA GTAAAATAAC TAGAAAAAAT
          ACA-TTTTTT TACTGTTCAT AAGAATTTTT TGAATATGAG AGATATTACT
          TTCCTTTTTT GTCTAGTGTT AGTTAATGCT TGATTAGAAA TCTGTAGAGA
          TCGTCCAGTT TTTGCTAATG CAGCGTTTCA GATTTGTTGA GTCAATCATG
          CTATCAGTAT TTGGCATAAT GGCAATTGCA TGTGATTTTT CTTATACCTA
          GAAAATGAAA ACTGAATTGT CAGTCAGGGG CAGTCTCCTC ATTCTAGGAA
          CTCCTTTTGT GTTCCTCCCC CTCTCCCAGC TTACTGGCTT CGTGGTACAG
          CCGCCATCTC CACAGAACTG ACTTTAGAGA GCTGTCCATG TCCTGACCTT
          AGGGACGGGC AGCCCTCTGA TGGGCTCCTG GCCCGACTGT GAGAGGTGAT
          GCGGCCGCAG GTGCGCACGT GCGTAGGAGG GCTCCTGGGG ACAGCGGTCA
          CTTGGGTCTG TCTTATGTGG ATCTAAGGAG TTAGGCTCAG CTGCTCAGCT
          TCTGTGGCAC GCTGATGTGG CTTTTAAGCT CTGGGTGCCA CTTAAAGCAC
          AGGGAGCAAT TTTTCATACT TAAGACATTC TCATTAATTC CTTTGAGATA
          AAATGCCATT GTTTCTGGGA GATTGCGCGT GGAAACGCAG TGGCGGGCTC
          CCGGCTCCCT ACCTGACCAC GGACTGTGTC CCTGAGAGAG CTTTGCCACG
          GGTGGTTTCC TCCCCTCCCC GAGCTGTGTC ATAACACACC TAACACCGCT
          GGTTTGGGGT AGGTCTGGAG ACTGGAGCTA ACCTGTCACT GCTGTGAAGG
          GAGCTTTCCC GCAGTCTCTG CCTCTGGACG GCAGTTATGA CAACTTCAAC
          CAACAGAAGA AAAAGATGCG TAGAGCACCT GCTTCCCGCG GGCCGGCAGG
          GCAGGGCTGG GTACCAGGGG ACTGAGGAGC CATTCGGGCC CCTGGCTCCA
          TTTTGCCTTC CTGCTGGGGA CGGTCCTACT GGAGTGGGTG GGAGAGGGGA
          GTGTCCATGA TGTAACAGGC CCAGTCTGTA TGAGTGGAAG GAGGGGCCCC
          ATGCCTGCCC TAGTTGACCT AACCCGTGAG GCTCCTGAAA GGAGCTGGAC
          TGAGGGTTGG GACTACTCAC CTGGTCCACA ATCAAGACGG TGGCCCAGGG
          TCTCTCCAGA GCTCCATCAG TCGGGCCATG ATTGAGTGGC AGGCAAACCA
          ACTACGCAGA GGGAATCCCC AGCGTGGCTG AGCTGGGTAG GGGATGGGGA
          CTGAATTTGC ACCTCACAAA GCCAGAGAGA CCTCAAGGTG AAGGGAGACA
          GGGACCTTGC AAAAGCAGAT TTGGGGAAGA CTCTCTGGTG CAGGATAGGG
          ACATACTTCT CTCCACTAGG AGAGGAAGTG AGGAGGAGGC TGGCCAAGGC
          ACCCTCATCA AGGAGGCAAG ATCCCTATGC TCCCCATGCC GGAGCCCCTG
          AGAACCTAAA ATGAGTCTGG TGTCTGTCTC TCTGCACTTA GGGGAGGTGG
          GAGTTATTTT CTTGACTTAA GAAGTCCTCC ATTTACTTTG TTTAAGAATG
          TTTGTCATAG GAGATAGTCA GTATTTAAGT CTCAAATAAA TATCATAATC
          CCTCAGCCCC TTTTTATCTC TACCTTCACT ATACTAAGAT TCTAGTAACT
          GTCCCAGTAA ACGCAAAATG TTGTGTCTAT GTAGAACAAA CCACAATAGT
          AACTGCAGTG AGAATGCCAT GAATTGGCTT TATCTTGCCC TAGACTATGA
          CAGACAATAA AAGGTTTTAT TACTTAATCT TAAGCTTCAG CCTCCAAAAT
          CCATTTGCCT TCATATTATC AAAGCCAAAA TATTAATTCC ATTACCATGT
          TAATATCAAG ACTGTTGAAG CAACATGAGG CTGTCTCAAG TACACATCCA
          CTAGCCCTTT CACAAGTAAG GTAACATCCA AGGGAAAGGG CCTCTTCTAA
          TATCAGAGAA GGAAATATAA GAAGCTCAGA AGCAAGGATA GATCCAATGA
          GATCAGTGCA TTCTTCAGAG ACAGTTTTGT CTTTGATCTA AGGATCAAGA
          ACTGCCCAAA AGGGCAAACC ACCATAATCA CTAATCACAT TCTACCAGGT
          CATGGTAGAG TAGGTGATAC TGTCTGGCCA GCCGGGTTTC TCATTGTCCA
          CATGCCTTTC TCATTGTTTG TGTTCTAGGT TATCATGGTT ACAGGTGATC
          ATCCAATCAA CAGGCTGGTA TGGAGCAAAG CCAGTGATGA AACGGTGGAC
          ATCCCACAGC CACCACCCAC ACACTGGGCA CCCACCCAGG GGTGAGGAAA
          GCACAGGAAG GAGAACTCCA ATTTCA---- CTTAAGTTCA CTGCTGCCTA
          CAAACTTTAG CCACATGGAG CAAAGTGGAC TTTGGGCTAC TTACTTGCCC
          CTTCTGCCCA TTTTGGTTAA TGAGGTTGGG GTCAACATTC TGACAGCTCT
          TGCTCAAAAG GCAGCCCTCT GGTCTGGGGA TGAGTGGGAG ACAAGAAGAG
          GGTTCCCAAT GCTCTCAACA TTCTGGTTTC TTCTGGAACT GAATTTCAGT
          TGGAAGAGGT AAACTTTGTT CAGTGGATGG ATATACTGGA ATAATCT-AA
          TTTCTTTGCT ACTTAAGTGG TAGATGTAGA CAAGGGTTTA ACAGTGGCAG
          GAAATGAACC CTGTAACAAA CATCTGTTTA AAATTTGATT CT-AAAAAGA
          TGAAGAGGCA ATGAATGAGA AGACCTAGCT AACTTTAGCT TAATAAAATT
          CTATGAACTC TAGCATAACT TACAAAAAGT TTGTATTCAG TTGTGTTTCT
          GCTCTAATGG AGTACTTGAT AATGGTACAA ATGAATTTAT AATTTGGACA
          GTTTAAGCTG TTTTATCCGA TGTATGTTAC TACTCACCTT CCTGCTCTGC
          CTTCCATCCC TCATTCTGTA ATATCTGGAA GCTGATACGA TGTTTTGCTC
          CTTCATTGCT ACTGTTAAGG AATATAGAAA CATGACTTTA AACAATCACC
          AGTAGCTATT TGCCATTGGA ATTATGAAAG TTTTAATGCC ATTCTGATAA
          TACAGACTTT GATCTTTCAA AAGCTTGTTT AATTGCTTGA AGATAACTGC
          TAAATAGCTA AGCGTTTTGG TCTATAATTG GAACTACTTT GGTTTTAAGT
          TTTCTAGGAA ACCTGTCAAT CTCTTAATGT GAATTATCTA ATCCAATATT
          GAAATCATAA TGTGGGGTTT AAAATTCACA GGTTAATCAT GTTATGCCAC
          TGAAAAGGTA ACGAGTGCTG GCGTGGGTGT TGTTCCGGGC TGTGCCTCTG
          GGGCGGGTGG GTGGACAGAG GAAGCTGTTT GGGGAAGTGT GGTTCTCTTA
          GTCATCACAC CCACGGTTCT AGGCACTTCA GGGTGTGTCT GGTAGTAGTG
          ATGCACAAAA TGGTTCCCTG CCAGTGTCAC TCTTCAGCAG AGGCCAAGGG
          CTTGTCCTGT TAGTGCCTAA GATGTTCTCT GTCAGGAATT GGGGGGGTGG
          AGGGAGGAGG TACAAAGAAG GGTGAAGAGG GAAGTGTCGC GTAGAAGTGA
          AAGTGGCTTC TGCCTTAGTG ACGGACAGTC ACCCTGTGTG TGGCAAGGTG
          GCCTGCTGGT GTCAGGTCGC TGGCTGCAGA CTGAGGGGAG GCCTTGAGCT
          TGGGACCATG CGGGTAGGTG AGTGGGGTAA GCTGAGAACT GCCAGCGTCG
          CCAGTAGGAG GAAGACCAAG GGCCAGACCA TCGCAGGGAA TGGGGTTTGG
          AGGAACGGGC TCAGAGGGTA AAATGATCCA GGAA-AATGA AACCAAGTCA
          TCATGAGACT AGGAGGATAC AGACGGCCGT ACGTGACTGG GGCAGGTATC
          GATGCCCTTG CAGGATTAGT TCAGAAGTTC ATGGTACTAA GGCCAACTCA
          GGCACAGGCT CTGTAATTTG CTCAATTCCT GGTTTCTATC TGATCTATGA
          AACTCAGCTG GTCCTGAGAA TGGACCTTGA CAAAAGAATC CTTCCATGTG
          TATAAGGTCC TAAGGAGACC TGGATGATCT GGGGGCCGAC TGATGAGAGG
          GGGGTTGTGT GCTTGGGGGG TGGAGTACCA TCATGGGGGG ATCCTGTCAG
          TGAGTACGGG GCTGCCAAGC CCCCGCACAC AGTAGGATTA ACCCCTTCAA
          GGTAGACAGC GGATTTCTTC TCTGGGAAGG TCTCACAGGA TGACCCCGCC
          GCACAGTCTC CACTTTCTGG GGGCTGCCAG CCTAAGAGAG GGACGGGATA
          CACCCAAAAG AAAGTCAGCA AGTAAAGATC GAG-----GG GACAACAAGG
          AGGCAGTGTG GGGAAAAAAA TGTTATCAAA CTCTGAGTAT TTCTGGTTAG
          ATAAGGTCGT GGACGCACGT TTGAGGATTG GGTAGGGGTG TAGGGTAGAT
          GGTTGGGAGG GTGCTGAGTT TAGGATGTGA GGT-GGGGTA GAGATAGGGA
          AGCGTTCTGA CGTCCGGACT TTGGACAGGC GCTCGGACAG GAGGATCGTC
          CTGGCGGCTC CGTGTCGGGG TCCTCCTTGC CCCATTAGCT TTTTATTAAG
          GACAGGACTG ATCTTTTTCT GAGGCTTCTG CCAGACAGGA GCCTGGGATC
          TCAGGGCAGC CCCAAATCCT TTAGAACGGG CTTCATTTCT TTTCCATCTC
          AAGCGTCCCC ATTTGCCCAA AGCGGGAGGA GGGTTTGAGG CTCTGACAAT
          GCGGGTCATG GGTAATGCCC CCAAGTTTGC CGATCCCTCA GGATTCCCTG
          GGCTTTTCGT GCACAGGTGC TGGAGTCAGA GGGGAGTAGG GTCTCCCTGC
          TTCTTTTGTT GGCTCTCTGC CAGGGGTTGC CCTCTGTCCT AGAGGCTGCT
          CCCGGGTCCT GTGCATGTGG CCCTTCTGTC TTCAAGCTGG TGACCACATA
          TCGCATTCTC CTCATGCTTC AAGTCTCTGC TTTCCTCTTG TGCTACCCGT
          AGGCGGCAGA AGTGGAGTGT AGACACTGCC TGCACGCACA CACACTCAGA
          ATTTCCATGT GACTAAATGC ATGGCGTGAA CCACTCGGAT TTCAGGCCAC
          TGATTATGTG GTGCTGCTTT TTGAAAGTTC TTCACATAAA GAACAAATTA
          TTATCTATTT CTGAAAAACT AATAATTGTG CTGTGGTAAG AGCCCCATGC
          CAGCCCTGAA TGCTGCCTGT ACTGGGGGGA GAGGTCATGC TTGTGGTCTT
          ACTCTCTACC TAGAGTTGGT TTGCAACACT TGGAAAGTCC TTAAAAAGAA
          ATTACGTTAT GTAAAAGGGG CTTGCATATG CTTTTCTGAT AGAAACTCTG
          TAATAAAATT GAGTGATGTT ATTTTCCCTC ATCCTCTCTG TTTTTCTCTT
          TTTCCTCCCC TTCTTTCCCT TCCCCTTCCC TCCTCTGCCC TCCTAACATC
          AGGTACCAAC CGGATTCTGG CACTTGGTAG TTATTCAGTA AATGTTAGTT
          TTGTCTCTCT TCCCTTTTAA TCAGGCCTGT ATGAATCAAA CTAGATGACT
          GAGCAGTTGG TAATTTGAGG GGCAGTAGAG AAGCTCAGTT TTTAAATGGC
          AGATGC-TTT TCCAAGTATC CCCTCTCCCT CACACAACAG TTTCTTGATC
          TACTTAGGCA AGCTTGTATT CTCCTCCTTG ACTTAATCTC CACATGGTGA
          AAAATGCA
Uam240009 TTTAAAAAAT CACAATTAGA AGCAGTCGGG AAACAGGTGG GAAATAATAC
          AGTCATGAAG TAAAAGCATA GTGTAAGAAG AAAATGGCTG CTCATGTTTC
          ATAATCCCTT TCATATTAAT TCCATTTTGA TAATTTTTGG ----ATATAT
          ATAAAAAGTC AGTATAGCAT CTTTTAAATG TCTTTGCAAG TTTAAAATGT
          GCAATGCCTA TAGGGGCTAG AATACATAGG AATAAGTTAA TTGAAGAGAT
          ATTAAGTGTT GCATATGTGT AGAGTGTTTC AGCTTTTGCT GAAACCAGCA
          CAATGCTTAC TTGGTTGTAG CCCCTTTATG TGAATCTGTA CTAATTTTTG
          TCAGTTAAAA CTTTCCATAC TTCAGTTGGA ATTTTGTTCG CTAGCTTAAA
          TATTATTAGA GTATCAGTCA TGGTTTAGAA GTAAAATAAC TAGAAAAAAT
          ACA-TTTTTT TACTGTTCAT AAGAATTTTT TGAATATGAG AGATATTACT
          TTCCTTTTTT GTCTAGTGTT AGTTAATGCT TGATTAGAAA TCTGTAGAGA
          TCGTCCAGTT TTTGCTAATG CAGCGTTTCA GATTTGTTGA GTCAATCATG
          CTATCAGTAT TTGGCATAAT GGCAATTGCA TGTGATTTTT CTTATACCTA
          GAAAATGAAA ACTGAATTGT CAGTCAGGGG CAGTCTCCTC ATTCTAGGAA
          CTCCTTTTGT GTTCCTCCCC CTCTCCCAGC TTACTGGCTT CGTGGTACAG
          CCGCCATCTC CACAGAACTG ACTTTAGAGA GCTGTCCATG TCCTGACCTT
          AGGGACGGGC AGCCCTCTGA TGGGCTCCTG GCCCGACTGT GAGAGGTGAT
          GCGGCCGCAG GTGCGCACGT GCGCAGGAGG GCTCCTGGGG ACAGCGGTCA
          CTTGGGTCTG TCTTATGTGG ATCTAAAGAG TTAGGCTCAG CTGCTCAGCT
          TCTGTGGCAC GCTGATGTGG CTTTTAAGCT CTGGGTGCCA CTTAAAGCAC
          AGGGAGCAAT TTTTCATACT TAAGACATTC TCATTAATTC CTTTGAGATA
          AAATGCCATT GTTTCTGGGA GATTGCGCGT GGAAACGCAG TGGCGGGCTC
          CCGGCTCCCT ACCTGACCAC GGACTGTGTC CCTGAGAGAG CTTTGCCACG
          GGTGGTTTCC TCCCCTCCCC GAGCTGTGTC ATAACACACC TAACACCGCT
          GGTTTGGGGT AGGTCTGGAG ACTGGAGCTA ACCTGTCACT GCTGTGAAGG
          GAGCTTTCCC GCGGTCTCTG CCTCTGGACG GCAGTTATGA CAACTTCAAC
          CAACAGAAGA AAAAGATGCG TAGAGCACCT GCTTCCCGCG GGCCGGCAGG
          GCAGGGCTGG GTACCAGGGG ACTGAGGAGC CATTCGGGCC CCTGGCTCCA
          TTTTGCCTTC CTGCTGGGGA CGGTCCTACT GGAGTGGGTG GGAGAGGGGA
          GTGTCCATGA TGTAACAGGC CCAGTCTGTA TGAGTGGAAG GAGGGGCCCC
          ATGCCTGCCC TAGTTGACCT AACCCGTGAG GCTCCTGAAA GGAGCTGGAC
          TGAGGGTTGG GACTACTCAC CTGGTCCACA ATCAAGACGG TGGCCCAGGG
          TCTCTCCAGA GCTCCATCAG TCGGGCCATG ATTGAGTGGC AGGCAAACCA
          ACTACGCAGA GGGAATCCCC AGCGTGGCTG AGCTGGGTAG GGGATGGGGA
          CTGAATTTGC ACCTCACAAA GCCAGAGAGA CCTCAAGGTG AAGGGAGACA
          GGGACCTTGC AAAAGCAGAT TTGGGGAAGA CTCTCTGGTG CAGGATAGGG
          ACATACTTCT CTCCACTAGG AGAGGAAGTG AGGAGGAGGC TGGCCAAGGC
          ACCCTCATCA AGGAGGCAAG ATCCCTATGC TCCCCATGCC GGAGCCCCTG
          AGAACCTAAA ATGAGTCTGG TGTCTGTCTC TCTGCACTTA GGGGAGGTGG
          GAGTTATTTT CTTGACTTAA GAAGTCCTCC ATTTACTTTG TTTAAGAATG
          TTTGTCATAG GAGATAGTCA GTATTTAAGT CTCAAATAAA TATCATAATC
          CCTCAGCCCC TTTTTATCTC TACCTTCACT ATACTAAGAT TCTAGTAACT
          GTCCCAGTAA ACGCAAAATG TTGTGTCTAT GTAGAACAAA CCACAATAGT
          AACTGCAGTG AGAATGCCAT GAATTGGCTT TATCTTGCCC TAGACTATGA
          CAGACAATAA AAGGTTTTAT TACTTAATCT TAAGCTTCAG CCTCCAAAAT
          CCATTTGCCT TCATATTATC AAAGCCAAAA TATTAATTCC ATTACCATGT
          TAATATCAAG ACTGTTGAAG CAACATGAGG CTGTCTCAAG TACACATCCA
          CTAGCCCTTT CACAAGTAAG GTAACATCCA AGGGAAAGGG CCTCTTCTAA
          TATCAGAGAA GGAAATATAA GAAGCTCAGA AGCAAGGATA GATCCAATGA
          GATCAGTGCA TTCTTCAGAG ACAGTTTTGT CTTTGATCTA AGGATCAAGA
          ACTGCCCAAA AGGGCAAACC ACCATAATCA CTAATCACAT TCTACCAGGT
          CATGGTAGAG TAGGTGATAC TGTCTGGCCA GCCGAGTTTC TCATTGTCCA
          CATGCCTTTC TCATTGTTTG TGTTCTAGGT TATCATGGTT ACAGGTGATC
          ATCCAATCAA CAGGCTGGTA TGGAGCAAAG CCAGTGATGA AACGGTGGAC
          ATCCCACAGC CACCACCCAC ACACTGGGCA CCCACCCAGG GGTGAGGAAA
          GCACAGGAAG GAGAACTCCA ATTTCA---- CTTAAGTTCA CTGCTGCCTA
          CAAACTTTAG CCACATGGAG CAAAGTGGAC TTTGGGCTAC TTACTTGCCC
          CTTCTGCCCA TTTTGGTTAA TGAGGTTGGG GTCAACATTC TGACAGCTCT
          TGCTCAAAAG GCAGCCCTCT GGTCTGGGGA TGAGTGGGAG ACAAGAAGAG
          GGTTCCCAAT GCTCTCAACA TTCTGGTTTC TTCTGGAACT GAATTTCAGT
          TGGAAGAGGT AAACTTTGTT CAGTGGATGG ATATACTGGA ATAATCT-AA
          TTTCTTTGCT ACTTAAGTGG TAGATGTAGA CAAGGGTTTA ACAGTGGCAG
          GAAATGAACC CTGTAACAAA CATCTGTTTA AAATTTGATT CT-AAAAAGA
          TGAAGAGGCA ATGAATGAGA AGACCTAGCT AACTTTAGCT TAATAAAATT
          CTATGAACTC TAGCATAACT TACAAAAAGT TTGTATTCAG TTGTGTTTCT
          GCTCTAATGG AGTACTTGAT AATGGTACAA ATGAATTTAT AATTTGGACA
          GTTTAAGCTG TTTTATCCGA TGTATGTTAC TACTCACCTT CCTGCTCTGC
          CTTCCATCCC TCATTCTGTA ATATCTGGAA GCTGATACGA TGTTTTGCTC
          CTTCATTGCT ACTGTTAAGG AATATAGAAA CATGACTTTA AACAATCACC
          AGTAGCTATT TGCCATTGGA ATTATGAAAG TTTTAATGCC ATTCTGATAA
          TACAGACTTT GATCTTTCAA AAGCTTGTTT AATTGCTTGA AGATAACTGC
          TAAATAGCTA AGCGTTTTGG TCTATAATTG GAACTACTTT GGTTTTAAGT
          TTTCTAGGAA ACCTGTCAAT CTCTTAATGT GAATTATCTA ATCCAATATT
          GAAATCATAA TGTGGGGTTT AAAATTCACA GGTTAATCAT GTTATGCCAC
          TGAAAAGGTA ACGAGTGCTG GCGTGGGTGT TGTTCCGGGC TGTGCCTCTG
          GGGCGGGTGG GTGGACAGAG GAAGCTGTTT GGGGAAGTGT GGTTCTCTTA
          GTCATGACAC CCACGGTTCT AGGCACTTCA GGGTGTGTCT GGTAGTAGTG
          ATGCACAAAA TGGTTCCCTG CCAGTGTCAC TCTTCAGCAG AGGCCAAGGG
          CTTGTCCTGT TAGTGCCTAA GATGTTCTCT GTCAGGAATT GGGGGGGTGG
          AGGGAGGAGG TACAAAGAAG GGTGAAGAGG GAAGTGTCGC GTAGAAGTGA
          AAGTGGCTTC TGCCTTAGTG ACGGACAGTC ACCCTGTGTG TGGCAAGGTG
          GCCTGCTGGT GTCAGGTCGC TGGCTGCAGA CTGAGGGGAG GCCTTGAGCT
          TGGGACCATG CGGGTAGGTG AGTGGGGTAA GCTGAGAACT GCCAGCGTCG
          CCAGTAGGAG GAAGACCAAG GGCCAGACCA TCGCAGGGAA TGGGGTTTGG
          AGGAACGGGC TCAGAGGGTA AAATGATCCA GGAA-AATGA AACCAAGTCA
          TCATGAGACT AGGAGGATAC AGACGGCCGT ACGTGACTGG GGCAGGTATC
          GATGCCCTTG CAGGATTAGT TCAGAAGTTC ATGGTACTAA GGCCCACTCA
          GGCACAGGCT CTGTAATTTG CTCAATTCCT GGTTTCTGTC TGATCTATGA
          AACTCAGCTG GTCCTGAGAA TGGACCTTGA CAAAAGAATC CTTCCATGTG
          TATAAGGTCC TAAGGAGACC TGGATGATCT GGGGGCCGAC TGATGAGAGG
          GGGGTTGTGT GCTTGGGGGG TGGAGTACCA TCATGGGGGG ATCCTGTCAG
          TGAGTACGGG GCTGCCAAGC CCCCGCACAC AGTAGGATTA ACCCCTTCAA
          GGTAGACAGC GGATTTCTTC TCTGGGAAGG TCTCACAGGA TGACCCCGCC
          GCACAGTCTC CACTTTCTGG GGGCTGCCAG CCTAAGAGAG GGACGGGATA
          CACCCAAAAG AAAGTCAGCA AGTAAAGATC GAG-----GG GACAACAAGG
          AGGCAGTGTG GGGAAAAAAA TGTTATCAAA CTCTGAGTAT TTCTGGTTAG
          ATAAGGTCGT GGACGCACGT TTGAGGATTG GGTAGGGGTG TAGGGTAGAT
          GGTTGGGAGG GTGCTGAGTT TAGGAGGTGA GGT-GGGGTA GAGATAGGGA
          AGCGTTCTGA CGTCCGGACT TTGGACAGGC GCTCGGACAG GAGGATCGTC
          CTGGCGGCTC CGTGTCGGGG TCCTCCTTGC CCCATTAGCT TTTTATTAAG
          GACAGGACTG ATCTTTTTCT GAGGCTTCTG CCAGACAGGA GCCTGGGATC
          TCAGGGCAGC CCCAAATCCT TTAGAACGGG CTTCATTTCT TTTCCATCTC
          AAGCGTCCCC ATTTGCCCAA AGCGGGAGGA GGGTTTGAGG CTCTGACAAT
          GCGGGTCATG GGTAATGCCC CCAAGTTTGC CGATCCCTCA GGATTCCCTG
          GGCTTTTCGT GCACAGGTGC TGGAGTCAGA GGGGAGTAGG GTCTCCCTGC
          TTCTTTTGTT GGCTCTCTGC CAGGGGTTGC CCTCTGTCCT AGAGGCTGCT
          CCCGGGTCCT GTGCATGTGG CCCTTCTGTC TTCAAGCTGG TGACCACATA
          TCGCATTCTC CTCATGCTTC AAGTCTCTGC TTTCCTCTTG TGCTACCCGT
          AGGCGGCAGA AGTGGAGTGT AGACACTGCC TGCACGCACA CACACTCAGA
          ATTTCCATGT GACTAAATGC ATGGCGTGAA CCACTCGGAT TTCAGGCCAC
          TGATTATGTG GTGCTGCTTT TTGAAAGTTC TTCACATAAA GAACAAATTA
          TTATCTATTT CTGAAAAACT AATAATTGTG CTGTGGTAAG AGCCCCATGC
          CAGCCCTGAA TGCTGCCTGT ACTGGGGGGA GAGGTCATGC TTGTGGTCTT
          ACTCTCTACC TAGAGTTGGT TTGCAACACT TGGAAAGTCC TTAAAAAGAA
          ATTACGTTAT GTAAAAGGGG CTTGCATATG CTTTTCTGAT AGAAACTCTG
          TAATAAAATT GAGTGATGTT ATTTTCCCTC ATCCTCTCTG TTTTTCTCTT
          TTTCCTCCCC TTCTTTCCCT TCCCCTTCCC TCCTCTGCCC TCCTAACATC
          AGGTACCAAC CGGATTCTGG CACTTGGTAG TTATTCAGTA AATGTTAGTT
          TTGTCTCTCT TCCCTTTTAA TCAGGCCTGT ATGAATCAAA CTAGATGACT
          GAGCAGTTGG TAATTTGAGG GGCAGTAGAG AAGCTCAGTT TTTAAATGGC
          AGATGC-TTT TCCAAGTATC CCCTCTCCCT CACACAACAG TTTCTTGATC
          TACTTAGGCA AGCTTGTATT CTCCTCCTTG ACTTAATCTC CACATGGTGA
          AAAATGCA
Uam240010 TTTAAAAAAT CACAATTAGA AGCAGTCGGG AAACAGGTGG GAAATAATAC
          AGTCATGAAG TAAAAGCATA GTGTAAGAAG AAAATGGCTG CTCATGTTTC
          ATAATCCCTT TCATATTAAT TCCATTTTGA TAATTTTTGG ----ATATAT
          ATAAAAAGTC AGTATAGCAT CTTTTAAATG TCTTTGCAAG TTTAAAATGT
          GCAATGCCTA TAGGGGCTAG AATACATAGG AATAAGTTAA TTGAAGAGAT
          ATTAAGTGTT GCATATGTGT AGAGTGTTTC AGCTTTTGCT GAAACCAGCA
          CAATGCTTAC TTGGTTGTAG CCCCTTTATG TGAATCTGTA CTAATTTTTG
          TCAGTTAAAA CTTTCCATAC TTCAGTTGGA ATTTTGTTCG CTAGCTTAAA
          TATTATTAGA GTATCAGTCA TGGTTTAGAA GTAAAATAAC TAGAAAAAAT
          ACA-TTTTTT TACTGTTCAT AAGAATTTTT TGAATATGAG AGATATTACT
          TTCCTTTTTT GTCTAGTGTT AGTTAATGCT TGATTAGAAA TCTGTAGAGA
          TCGTCCAGTT TTTGCTAATG CAGCGTTTCA GATTTGTTGA GTCAATCATG
          CTATCAGTAT TTGGCATAAT GGCAATTGCA TGTGATTTTT CTTATACCTA
          GAAAATGAAA ACTGAATTGT CAGTCAGGGG CAGTCTCCTC ATTCTAGGAA
          CTCCTTTTGT GTTCCTCCCC CTCTCCCAGC TTACTGGCTT CGTGGTACAG
          CCACCATCTC CACAGAACTG ACTTTAGAGA GCTGTCCATG TCCTGACCTT
          AGGGACGGGC AGCCCTCTGA TGGGCTCCTG GCCCGACTGT GAGAGGTGAT
          GCGGCCGCAG GTGCGCACGT GCGCAGGAGG GCTCCTGGGG ACAGCGGTCA
          CTTGGGTCTG TCTTATGTGG ATCTAAAGAG TTAGGCTCAG CTGCTCAGCT
          TCTGTGGCAC GCTGATGTGG CTTTTAAGCT CTGGGTGCCA CTTAAAGCAC
          AGGGAGCAAT TTTTCATACT TAAGACATTC TCATTAATTC CTTTGAGATA
          AAATGCCATT GTTTCTGGGA GATTGCGCGT GGAAACGCAG TGGCGGGCTC
          CCGGCTCCCT ACCTGACCAC GGACTGTGTC CCTGAGAGAG CTTTGCCACG
          GGTGGTTTCC TCCCCTCCCC GAGCTGTGTC ATAACACACC TAACACCGCT
          GGTTTGGGGT AGGTCTGGAG ACTGGAGCTA ACCTGTCACT GCTGTGAAGG
          GAGCTTTCCC GCGGTCTCTG CCTCTGGACG GCAGTTATGA CAACTTCAAC
          CAACAGAAGA AAAAGATGCG TAGAGCACCT GCTTCCCGCG GGCCGGCAGG
          GCAGGGCTGG GTACCAGGGG ACTGAGGAGC CATTCGGGCC CCTGGCTCCA
          TTTTGCCTTC CTGCTGGGGA CGGTCCTACT GGAGTGGGTG GGAGAGGGGA
          GTGTCCATGA TGTAACAGGC CCAGTCTGTA TGAGTGGAAG GAGGGGCCCC
          ATGCCTGCCC TAGTTGACCT AACCCGTGAG GCTCCTGAAA GGAGCTGGAC
          TGAGGGTTGG GACTACTCAC CTGGTCCACA ATCAAGACGG TGGCCCAGGG
          TCTCTCCAGA GCTCCATCAG TCGGGCCATG ATTGAGTGGC AGGCAAACCA
          ACTACGCAGA GGGAATCCCC AGCGTGGCTG AGCTGGGTAG GGGATGGGGA
          CTGAATTTGC ACCTCACAAA GCCAGAGAGA CCTCAAGGTG AAGGGAGACA
          GGGACCTTGC AAAAGCAGAT TTGGGGAAGA CTCTCTGGTG CAGGATAGGG
          ACATACTTCT CTCCACTAGG AGAGGAAGTG AGGAGGAGGC TGGCCAAGGC
          ACCCTCATCA AGGAGGCAAG ATCCCTATGC TCCCCATGCC GGAGCCCCTG
          AGAACCTAAA ATGAGTCTGG TGTCTGTCTC TCTGCACTTA GGGGAGGTGG
          GAGTTATTTT CTTGACTTAA GAAGTCCTCC ATTTACTTTG TTTAAGAATG
          TTTGTCATAG GAGATAGTCA GTATTTAAGT CTCAAATAAA TATCATAATC
          CCTCAGCCCC TTTTTATCTC TACCTTCACT ATACTAAGAT TCTAGTAACT
          GTCCCAGTAA ACGCAAAATG TTGTGTCTAT GTAGAACAAA CCACAATAGT
          AACTGCAGTG AGAATGCCAT GAATTGGCTT TATCTTGCCC TAGACTATGA
          CAGACAATAA AAGGTTTTAT TACTTAATCT TAAGCTTCAG CCTCCAAAAT
          CCATTTGCCT TCATATTATC AAAGCCAAAA TATTAATTCC ATTACCATGT
          TAATATCAAG ACTGTTGAAG CAACATGAGG CTGTCTCAAG TACACATCCA
          CTAGCCCTTT CACAAGTAAG GTAACATCCA AGGGAAAGGG CCTCTTCTAA
          TATCAGAGAA GGAAATATAA GAAGCTCAGA AGCAAGGATA GATCCAATGA
          GATCAGTGCA TTCTTCAGAG ACAGTTTTGT CTTTGATCTA AGGATCAAGA
          ACTGCCCAAA AGGGCAAACC ACCATAATCA CTAATCACAT TCTACCAGGT
          CATGGTAGAG TAGGTGATAC TGTCTGGCCA GCCGAGTTTC TCATTGTCCA
          CATGCCTTTC TCATTGTTTG TGTTCTAGGT TATCATGGTT ACAGGTGATC
          ATCCAATCAA CAGGCTGGTA TGGAGCAAAG CCAGTGATGA AACGGTGGAC
          ATCCCACAGC CACCACCCAC ACACTGGGCA CCCACCCAGG GGTGAGGAAA
          GCACAGGAAG GAGAACTCCA ATTTCA---- CTTAAGTTCA CTGCTGCCTA
          CAAACTTTAG CCACATGGAG CAAAGTGGAC TTTGGGCTAC TTACTTGCCC
          CTTCTGCCCA TTTTGGTTAA TGAGGTTGGG GTCAACATTC TGACAGCTCT
          TGCTCAAAAG GCAGCCCTCT GGTCTGGGGA TGAGTGGGAG ACAAGAAGAG
          GGTTCCCAAT GCTCTCAACA TTCTGGTTTC TTCTGGAACT GAATTTCAGT
          TGGAAGAGGT AAACTTTGTT CAGTGGATGG ATATACTGGA ATAATCT-AA
          TTTCTTTGCT ACTTAAGTGG TAGATGTAGA CAAGGGTTTA ACAGTGGCAG
          GAAATGAACC CTGTAACAAA CATCTGTTTA AAATTTGATT CT-AAAAAGA
          TGAAGAGGCA ATGAATGAGA AGACCTAGCT AACTTTAGCT TAATAAAATT
          CTATGAACTC TAGCATAACT TACAAAAAGT TTGTATTCAG TTGTGTTTCT
          GCTCTAATGG AGTACTTGAT AATGGTACAA ATGAATTTAT AATTTGGACA
          GTTTAAGCTG TTTTATCCGA TGTATGTTAC TACTCACCTT CCTGCTCTGC
          CTTCCATCCC TCATTCTGTA ATATCTGGAA GCTGATACGA TGTTTTGCTC
          CTTCATTGCT ACTGTTAAGG AATATAGAAA CATGACTTTA AACAATCACC
          AGTAGCTATT TGCCATTGGA ATTATGAAAG TTTTAATGCC ATTCTGATAA
          TACAGACTTT GATCTTTCAA AAGCTTGTTT AATTGCTTGA AGATAACTGC
          TAAATAGCTA AGCGTTTTGG TCTATAATTG GAACTACTTT GGTTTTAAGT
          TTTCTAGGAA ACCTGTCAAT CTCTTAATGT GAATTATCTA ATCCAATATT
          GAAATCATAA TGTGGGGTTT AAAATTCACA GGTTAATCAT GTTATGCCAC
          TGAAAAGGTA ACGAGTGCTG GCGTGGGTGT TGTTCCGGGC TGTGCCTCTG
          GGGCGGGTGG GTGGACAGAG GAAGCTGTTT GGGGAAGTGT GGTTCTCTTA
          GTCATGACAC CCACGGTTCT AGGCACTTCA GGGTGTGTCT GGTAGTAGTG
          ATGCACAAAA TGGTTCCCTG CCAGTGTCAC TCTTCAGCAG AGGCCAAGGG
          CTTGTCCTGT TAGTGCCTAA GATGTTCTCT GTCAGGAATT GGGGGGGTGG
          AGGGAGGAGG TACAAAGAAG GGTGAAGAGG GAAGTGTCGC GTAGAAGTGA
          AAGTGGCTTC TGCCTTAGTG ACGGACAGTC ACCCTGTGTG TGGCAAGGTG
          GCCTGCTGGT GTCAGGTCGC TGGCTGCAGA CTGAGGGGAG GCCTTGAGCT
          TGGGACCATG CGGGTAGGTG AGTGGGGTAA GCTGAGAACT GCCAGCGTCG
          CCAGTAGGAG GAAGACCAAG GGCCAGACCA TCGCAGGGAA TGGGGTTTGG
          AGGAACGGGC TCAGAGGGTA AAATGATCCA GGAA-AATGA AACCAAGTCA
          TCATGAGACT AGGAGGATAC AGACGGCCGT ACGTGACTGG GGCAGGTATC
          GATGCCCTTG CAGGATTAGT TCAGAAGTTC ATGGTACTAA GGCCCACTCA
          GGCACAGGCT CTGTAATTTG CTCAATTCCT GGTTTCTGTC TGATCTATGA
          AACTCAGCTG GTCCTGAGAA TGGACCTTGA CAAAAGAATC CTTCCATGTG
          TATAAGGTCC TAAGGAGACC TGGATGATCT GGGGGCCGAC TGATGAGAGG
          GGGGTTGTGT GCTTGGGGGG TGGAGTACCA TCATGGGGGG ATCCTGTCAG
          TGAGTACGGG GCTGCCAAGC CCCCGCACAC AGTAGGATTA ACCCCTTCAA
          GGTAGACAGC GGATTTCTTC TCTGGGAAGG TCTCACAGGA TGACCCCGCC
          GCACAGTCTC CACTTTCTGG GGGCTGCCAG CCTAAGAGAG GGACGGGATA
          CACCCAAAAG AAAGTCAGCA AGTAAAGATC GAG-----GG GACAACAAGG
          AGGCAGTGTG GGGAAAAAAA TGTTATCAAA CTCTGAGTAT TTCTGGTTAG
          ATAAGGTCGT GGACACACGT TTGAGGATTG GGTAGGGGTG TAGGGTAGAT
          GGTTGGGAGG GTGCTGAGTT TAGGAGGTGA GGT-GGGGTA GAGATAGGGA
          AGCGTTCTGA CGTCCGGACT TTGGACAGGC GCTCGGACAG GAGGATCGTC
          CTGGCGGCTC CGTGTCGGGG TCCTCCTTGC CCCATTAGCT TTTTATTAAG
          GACAGGACTG ATCTTTTTCT GAGGCTTCTG CCAGACAGGA GCCTGGGATC
          TCAGGGCAGC CCCAAATCCT TTAGAACGGG CTTCATTTCT TTTCCATCTC
          AAGCGTCCCC ATTTGCCCAA AGCGGGAGGA GGGTTTGAGG CTCTGACAAT
          GCGGGTCATG GGTAATGCCC CCAAGTTTGC CGATCCCTCA GGATTCCCTG
          GGCTTTTCGT GCACAGGTGC TGGAGTCAGA GGGGAGTAGG GTCTCCCTGC
          TTCTTTTGTT GGCTCTCTGC CAGGGGTTGC CCTCTGTCCT AGAGGCTGCT
          CCCGGGTCCT GTGCATGTGG CCCTTCTGTC TTCAAGCTGG TGACCACATA
          TCGCATTCTC CTCATGCTTC AAGTCTCTGC TTTCCTCTTG TGCTACCCGT
          AGGCGGCAGA AGTGGAGTGT AGACACTGCC TGCACGCACA CACACTCAGA
          ATTTCCATGT GACTAAATGC ATGGCGTGAA CCACTCGGAT TTCAGGCCAC
          TGATTATGTG GTGCTGCTTT TTGAAAGTTC TTCACATAAA GAACAAATTA
          TTATCTATTT CTGAAAAACT AATAATTGTG CTGTGGTAAG AGCCCCATGC
          CAGCCCTGAA TGCTGCCTGT ACTGGGGGGA GAGGTCATGC TTGTGGTCTT
          ACTCTCTACC TAGAGTTGGT TTGCAACACT TGGAAAGTCC TTAAAAAGAA
          ATTACGTTAT GTAAAAGGGG CTTGCATATG CTTTTCTGAT AGAAACTCTG
          TAATAAAATT GAGTGATGTT ATTTTCCCTC ATCCTCTCTG TTTTTCTCTT
          TTTCCTCCCC TTCTTTCCCT TCCCCTTCCC TCCTCTGCCC TCCTAACATC
          AGGTACCAAC CGGATTCTGG CACTTGGTAG TTATTCAGTA AATGTTAGTT
          TTGTCTCTCT TCCCTTTTAA TCAGGCCTGT ATGAATCAAA CTAGATGACT
          GAGCAGTTGG TAATTTGAGG GGCAGTAGAG AAGCTCAGTT TTTAAATGGC
          AGATGC-TTT TCCAAGTATC CCCTCTCCCT CACACAACAG TTTCTTGATC
          TACTTAGGCA AGCTTGTATT CTCCTCCTTG ACTTAATCTC CACATGGTGA
          AAAATGCA
Uam658011 TTTAAAAAAT CACAATTAGA AGCAGTCGGG AAACAGGTGG GAAATAATAC
          AGTCATGAAG TAAAAGCATA GTGTAAGAAG AAAATGGCTG CTCATGTTTC
          ATAATCCCTT TCATATTAAT TCCATTTTGA TAATTTTTGG ----ATATAT
          ATAAAAAGTC AGTATAGCAT CTTTTAAATG TCTTTGCAAG TTTAAAATGT
          GCAATGCCTA TAGGGGCTAG AATACATAGG AATAAGTTAA TTGAAGAGAT
          GTTAAGTGTT GCATATGTGT AGAGTGTTTC AGCTTTTGCT GAAACCAGCA
          CAATGCTTAC TTGGTTGTAG CCCCTTTATG TGAATCTGTA CTAATTTTTG
          TCAGTTAAAA CTTTCCATAC TTCAGTTGGA ATTTTGTTCG CTAGCTTAAA
          TATTATTAGA GTATCAGTCA TGGTTTAGAA GTAAAATAAC TAGAAAAAAT
          ACA-TTTTTT TACTGTTCAT AAGAATTTTT TGAATATGAG AGATATTACT
          TTCCTTTTTT GTCTAGTGTT AGTTAATGCT TGATTAGAAA TCTGTAGAGA
          TCGTCCAGTT TTTGCTAATG CAGCGTTTCA GATTTGTTGA GTCAATCATG
          CTATCAGTAT TTGGCATAAT GGCAATTGCA TGTGATTTTT CTTATACCTA
          GAAAATGAAA ACTGAATTGT CAGTCAGGGG CAGTCTCCTC ATTCTAGGAA
          CTCCTTTTGT GTTCCTCCCC CTCTCCCAGC TTACTGGCTT CGTGGTACAG
          CCGCCATCTC CACAGAACTG ACTTTAGAGA GCTGTCCATG TCCTGACCTT
          AGGGACGGGC AGCCCTCTGA TGGGCTCCTG GCCCGACTGT GAGAGGTGAT
          GCGGCCGCAG GTGCGCACGT GCGCAGGAGG GCTCCTGGGG ACAGCGGTCA
          CTTGGGTCTG TCTTATGTGG ATCTAAGGAG TTAGGCTCAG CTGCTCAGCT
          TCTGTGGCAC GCTGATGTGG CTTTTAAGCT CTGGGTGCCA CTTAAAGCAC
          AGGGAGCAAT TTTTCATACT TAAGACATTC TCATTAATTC CTTTGAGATA
          AAATGCCATT GTTTCTGGGA GATTGCGCGT GGAAACGCAG TGGCGGGCTC
          CCGGCTCCCT ACCTGACCAC GGACTGTGTC CCTGAGAGAG CTTTGCCACG
          GGTGGTTTCC TCTCCTCCCC GAGCTGTGTC ATAACACACC TAACACCGCT
          GGTTTGGGGT AGGTCTGGAG ACTGGAGCTA ACCTGTCACT GCTGTGAAGG
          GAGCTTTCCC GCGGTCTCTG CCTCTGGACG GCAGTTATGA CAACTTCAAC
          CAACAGAAGA AAAAGATGCG TAGAGCACCT GCTTCCCGCG GGCCGGCAGG
          GCAGGGCTGG GTACCAGGGG ACTGAGGAGC CATTCGGGCC CCTGGCTCCA
          TTTTGCCTTC CTGCTGGGGA CGGTCCTACT GGAGTGGGTG GGAGAGGGGA
          GTGTCCATGA TGTAACAGGC CCAGTCTGTA TGAGTGGAAG GAGGGGCCCC
          ATGCCTGCCC TAGTCGACCT AACCCGTGAG GCTCCTGAAA GGAGCTGGAC
          TGAGGGTTGG GACTACTCAC CTGGTCCACA ATCAAGACGG TGGCCCAGGG
          TCTCTCCAGA GCTCCATCAG TCGGGCCATG ATTGAGTGGC AGGCAAACCA
          ACTACGCAGA GGGAATCCCC AGCGTGGCTG AGCTGGGTAG GGGATGGGGA
          CTGAATTTGC ACCTCACAAA GCCAGAGAGA CCTCAAGGTG AAGGGAGACA
          GGGACCTTGC AAAAGCAGAT TTGGGGAAGA CTCTCTGGTG CAGGATAGGG
          ACATACTTCT CTCCACTAGG AGAGGAAGTG AGGAGGAGGC TGGCCAAGGC
          ACCCTCATCA AGGAGGCAAG ATCCCTATGC TCCCCATGCC GGAGCCCCTG
          AGAACCTAAA ATGAGTCTGG TGTCTGTCTC TCTGCACTTA GGGGAGGTGG
          GAGTTATTTT CTTGACTTAA GAAGTCCTCC ATTTACTTTG TTTAAGAATG
          TTTGTCATAG GAGATAGTCA GTATTTAAGT CTCAAATAAA TATCATAATC
          CCTCAGCCCC TTTTTATCTC TACCTTCACT ATACTAAGAT TCTAGTAACT
          GTCCCAGTAA ACGCAAAATG TTGTGTCTAT GTAGAACAAA CCACAATAGT
          AACTGCAGTG AGAATGCCAT GAATTGGCTT TATCTTGCCC TAGACTATGA
          CAGACAATAA AAGGTTTTAT TACTTAATCT TAAGCTTCAG CCTCCAAAAT
          CCATTTGCCT TCATATTATC AAAGCCAAAA TATTAATTCC ATTACCATGT
          TAATATCAAG ACTGTTGAAG CAACATGAGG CTGTCTCAAG TACACATCCA
          CTAGCCCTTT CACAAGTAAG GTAACATCCA AGGGAAAGGG CCTCTTCTAA
          TATCAGAGAA GGAAATATAA GAAGCTCAGA AGCAAGGATA GATCCAATGA
          GATCAGTGCA TTCTTCAGAG ACAGTTTTGT CTTTGATCTA AGGATCAAGA
          ACTGCCCAAA AGGGCAAACC ACCATAATCA CTAATCACAT TCTACCAGGT
          CATGGTAGAG TAGGTGATAC TGTCTGGCCA GCCGAGTTTC TCATTGTCCA
          CATGCCTTTC TCATTGTTTG TGTTCTAGGT TATCATGGTT ACAGGTGATC
          ATCCAATCAA CAGGCTGGTA TGGAGCAAAG CCAGTGATGA AACGGTGGAC
          ATCCCACAGC CACCACCCAC ACACTGGGCA CCCACCCAGG GGTGAGGAAA
          GCACAGGAAG GAGAACTCCA ATTTCA---- CTTAAGTTCA CTGCTGCCTA
          CAAACTTTAG CCACATGGAG CAAAGTGGAC TTTGGGCTAC TTACTTGCCC
          CTTCTGCCCA TTTTGGTTAA TGAGGTTGGG GTCAACATTC TGACAGCTCT
          TGCTCAAAAG GCAGCCCTCT GGTCTGGGGA TGAGTGGGAG ACAAGAAGAG
          GGTTCCCAAT GCTCTCAACA TTCTGGTTTC TTCTGGAACT GAATTTCAGT
          TGGAAGAGGT AAACTTTGTT CAGTGGATGG ATATACTGGA ATAATCT-AA
          TTTCTTTGCT ACTTAAGTGG TAGATGTAGA CAAGGGTTTA ACAGTGGCAG
          GAAATGAACC CTGTAACAAA CATCTGTTTA AAATTTGATT CT-AAAAAGA
          TGAAGAGGCA ATGAATGAGA AGACCTAGCT AACTTTAGCT TAATAAAATT
          CTATGAACTC TAGCATAACT TACAAAAAGT TTGTATTCAG TTGTGTTTCT
          GCTCTAATGG AGTACTTGAT AATGGTACAA ATGAATTTAT AATTTGGACA
          GTTTAAGCTG TTTTATCCGA TGTATGTTAC TACTCACCTT CCTGCTCTGC
          CTTCCATCCC TCATTCTGTA ATATCTGGAA GCTGATACGA TGTTTTGCTC
          CTTCATTGCT ACTGTTAAGG AATATAGAAA CATGACTTTA AACAATCACC
          AGTAGCTATT TGCCATTGGA ATTATGAAAG TTTTAATGCC ATTCTGATAA
          TACAGACTTT GATCTTTCAA AAGCTTGTTT AATTGCTTGA AGATAACTGC
          TAAATAGCTA AGCGTTTTGG TCTATAATTG GAACTACTTT GGTTTTAAGT
          TTTCTAGGAA ACCTGTCAAT CTCTTAATGT GAATTATCTA ATCCAATATT
          GAAATCATAA TGTGGGGTTT AAAATTCACA GGTTAATCAT GTTATGCCAC
          TGAAAAGGTA ACGAGTGCTG GCGTGGGTGT TGTTCCGGGC TGTGCCTCTG
          GGGCGGGTGG GTGGACAGAG GAAGCTGTTT GGGGAAGTGT GGTTCTCTTA
          GTCATCACAC CCACGGTTCT AGGCACTTCA GGGTGTGTCT GGTAGTAGTG
          ATGCACAAAA TGGTTCCCTG CCAGTGTCAC TCTTCAGCAG AGGCCAAGGG
          CTTGTCCTGT TAGTGCCGAA GATGTTCTCT GTCAGGAATT GGGGGGGTGG
          AGGGAGGAGG TACAAAGAAG GGTGAAGAGG GAAGTGTCGC GTAGAAGTGA
          AAGTGGCTTC TGCCTTAGTG ACGGACAGTC ACCCTGTGTG TGGCAAGGTG
          GCCTGCTGGT GTCAGGTCGC TGGCTGCAGA CTGAGGGGAG GCCTTGAGCT
          TGGGACCATG CGGGTAGGTG AGTGGGGTAA GCTGAGAACT GCCAGCGTCG
          CCAGTAGGAG GAAGACCAAG GGCCAGACCA TCGCAGGGAA TGGGGTTTGG
          AGGAACGGGC TCAGAGGGTA AAATGATCCA GGAA-AATGA AACCAAGTCA
          TCATGAGACT AGGAGGATAC AGACGGCCGT ACGTGACTGG GGCAGGTATC
          GATGCCCTTG CAGGATTAGT TCAGAAGTTC ATGGTACTAA GGCCCACTCA
          GGCACAGGCT CTGTAATTTG CTCAATTCCT GGTTTCTGTC TGATCTATGA
          AACTCAGCTG GTCCTGAGAA TGGACCTTGA CAAAAGAATC CTTCCATGTG
          TATAAGGTCC TAAGGAGACC TGGATGATCT GGGGGCCGAC TGATGAGAGG
          GGGGTTGTGT GCTTGGGGGG TGGAGTACCA TCATGGGGGG ATCCTGTCAG
          TGAGTACGGG GCTGCCAAGC CCCCGCACAC AGTAGGATTA ACCCCTTCAA
          GGTAGACAGC GGATTTCTTC TCTGGGAAGG TCTCACAGGA TGACCCCGCC
          GCACAGTCTC CACTTTCTGG GGGCTGCCAG CCTAAGAGAG GGACGGGATA
          CACCCAAAAG AAAGTCAGCA AGTAAAGATC GAG-----GG GACAACAAGG
          AGGCAGTGTG GGGAAAAAAA TGTTATCAAA CTCTGAGTAT TTCTGGTTAG
          ATAAGGTCGT GGACGCACGT TTGAGGATTG GGTAGGGGTG TAGGGTAGAT
          GGTTGGGAGG GTGCTGAGTT TAGGAGGTGA GGT-GGGGTA GAGATAGGGA
          AGCGTTCTGA CGTCCGGACT TTGGACAGGC GCTCGGACAG GAGGATCGTC
          CTGGCGGCTC CGTGTCGGGG TCCTCCTTGC CCCATTAGCT TTTTATTAAG
          GACAGGACTG ATCTTTTTCT GAGGCTTCTG CCAGACAGGA GCCTGGGATC
          TCAGGGCAGC CCCAAATCCT TTAGAACGGG CTTCATTTCT TTTCCATCTC
          AAGCGTCCCC ATTTGCCCAA AGCGGGAGGA GGGTTTGAGG CTCTGACAAT
          GCGGGTCATG GGTAATGCCC CCAAGTTTGC CGATCCCTCA GGATTCCCTG
          GGCTTTTCGT GCACAGGTGC TGGAGTCAGA GGGGAGTAGG GTCTCCCTGC
          TTCTTTTGTT GGCTCTCTGC CAGGGGTTGC CCTCTGTCCT AGAGGCTGCT
          CCCGGGTCCT GTGCATGTGG CCCTTCTGTC TTCAAGCTGG TGACCACATA
          TCGCATTCTC CTCATGCTTC AAGTCTCTGC TTTCCTCTTG TGCTACCCGT
          AGGCGGCAGA AGTGGAGTGT AGACACTGCC TGCACGCACA CACACTCAGA
          ATTTCCATGT GACTAAATGC ATGGCGTGAA CCACTCGGAT TTCAGGCCAC
          TGATTATGTG GTGCTGCTTT TTGAAAGTTC TTCACATAAA GAACAAATTA
          TTATCTATTT CTGAAAAACT AATAATTGTG CTGTGGTAAG AGCCCCATGC
          CAGCCCTGAA TGCTGCCTGT ACTGGGGGGA GAGGTCATGC TTGTGGTCTT
          ACTCTCTACC TAGAGTTGGT TTGCAACACT TGGAAAGTCC TTAAAAAGAA
          ATTACGTTAT GTAAAAGGGG CTTGCATATG CTTTTCTGAT AGAAACTCTG
          TAATAAAATT GAGTGATGTT ATTTTCCCTC ATCCTCTCTG TTTTTCTCTT
          TTTCCTCCCC TTCTTTCCCT TCCCCTTCCC TCCTCTGCCC TCCTAACATC
          AGGTACCAAC CGGATTCTGG CACTTGGTAG TTATTCAGTA AATGTTAGTT
          TTGTCTCTCT TCCCTTTTAA TCAGGCCTGT ATGAATCAAA CTAGATGACT
          GAGCAGTTGG TAATTTGAGG GGCAGTAGAG AAGCTCAGTT TTTAAATGGC
          AGATGC-TTT TCCAAGTATC CCCTCTCCCT CACACAACAG TTTCTTGATC
          TACTTAGGCA AGCTTGTATT CTCCTCCTTG ACTTAATCTC CACATGGTGA
          AAAATGCA
Uam658012 TTTAAAAAAT CACAATTAGA AGCAGTCGGG AAACAGGTGG GAAATAATAC
          AGTCATGAAG TAAAAGCATA GTGTAAGAAG AAAATGGCTG CTCATGTTTC
          ATAATCCCTT TCATATTAAT TCCATTTTGA TAATTTTTGG ----ATATAT
          ATAAAAAGTC AGTATAGCAT CTTTTAAATG TCTTTGCAAG TTTAAAATGT
          GCAATGCCTA TAGGGGCTAG AATACATAGG AATAAGTTAA TTGAAGAGAT
          ATTAAGTGTT GCATATGTGT AGAGTGTTTC AGCTTTTGCT GAAACCAGCA
          CAATGCTTAC TTGGTTGTAG CCCCTTTATG TGAATCTGTA CTAATTTTTG
          TCAGTTAAAA CTTTCCATAC TTCAGTTGGA ATTTTGTTCG CTAGCTTAAA
          TATTATTAGA GTATCAGTCA TGGTTTAGAA GTAAAATAAC TAGAAAAAAT
          ACATTTTTTT TACTGTTCAT AAGAATTTTT TGAATATGAG AGATATTACT
          TTCCTTTTTT GTCTAGTGTT AGTTAATGCT TGATTAGAAA TCTGTAGAGA
          TCGTCCAGTT TTTGCTAATG CAGCGTTTCA GATTTGTTGA GTCAATCATG
          CTATCAGTAT TTGGCATAAT GGCAATTGCA TGTGATTTTT CTTATACCTA
          GAAAATGAAA ACTGAATTGT CAGTCAGGGG CAGTCTCCTC ATTCTAGGAA
          CTCCTTTTGT GTTCCTCCCC CTCTCCCAGC TTACTGGCTT CGTGGTACAG
          CCACCATCTC CACAGAACTG ACTTTAGAGA GCTGTCCATG TCCTGACCTT
          AGGGACGGGC AGCCCTCTGA TGGGCTCCTG GCCCGACTGT GAGAGGTGAT
          GCGGCCGCAG GTGCGCACGT GCGCAGGAGG GCTCCTGGGG ACAGCGGTCA
          CTTGGGTCTG TCTTATGTGG ATCTAAAGAG TTAGGCTCAG CTGCTCAGCT
          TCTGTGGCAC GCTGATGTGG CTTTTAAGCT CTGGGTGCCA CTTAAAGCAC
          AGGGAGCAAT TTTTCATACT TAAGACATTC TCATTAATTC CTTTGAGATA
          AAATGCCATT GTTTCTGGGA GATTGCGCGT GGAAACGCAG TGGCGGGCTC
          CCGGCTCCCT ACCTGACCAC GGACTGTGTC CCTGAGAGAG CTTTGCCACG
          GGTGGTTTCC TCCCCTCCCC GAGCTGTGTC ATAACACACC TAACACCGCT
          GGTTTGGGGT AGGTCTGGAG ACTGGAGCTA ACCTGTCACT GCTGTGAAGG
          GAGCTTTCCC GCGGTCTCTG CCTCTGGACG GCAGTTATGA CAACTTCAAC
          CAACAGAAGA AAAAGATGCG TAGAGCACCT GCTTCCCGCG GGCCGGCAGG
          GCAGGGCTGG GTACCAGGGG ACTGAGGAGC CATTCGGGCC CCTGGCTCCA
          TTTTGCCTTC CTGCTGGGGA CGGTCCTACT GGAGTGGGTG GGAGAGGGGA
          GTGTCCATGA TGTAACAGGC CCAGTCTGTA TGAGTGGAAG GAGGGGCCCC
          ATGCCTGCCC TAGTTGACCT AACCCGTGAG GCTCCTGAAA GGAGCTGGAC
          TGAGGGTTGG GACTACTCAC CTGGTCCACA ATCAAGACGG TGGCCCAGGG
          TCTCTCCAGA GCTCCATCAG TCGGGCCATG ATTGAGTGGC AGGCAAACCA
          ACTACGCAGA GGGAATCCCC AGCGTGGCTG AGCTGGGTAG GGGATGGGGA
          CTGAATTTGC ACCTCACAAA GCCAGAGAGA CCTCAAGGTG AAGGGAGACA
          GGGACCTTGC AAAAGCAGAT TTGGGGAAGA CTCTCTGGTG CAGGATAGGG
          ACATACTTCT CTCCACTAGG AGAGGAAGTG AGGAGGAGGC TGGCCAAGGC
          ACCCTCATCA AGGAGGCAAG ATCCCTATGC TCCCCATGCC GGAGCCCCTG
          AGAACCTAAA ATGAGTCTGG TGTCTGTCTC TCTGCACTTA GGGGAGGTGG
          GAGTTATTTT CTTGACTTAA GAAGTCCTCC ATTTACTTTG TTTAAGAATG
          TTTGTCATAG GAGATAGTCA GTATTTAAGT CTCAAATAAA TATCATAATC
          CCTCAGCCCC TTTTTATCTC TACCTTCACT ATACTAAGAT TCTAGTAACT
          GTCCCAGTAA ACGCAAAATG TTGTGTCTAT GTAGAACAAA CCACAATAGT
          AACTGCAGTG AGAATGCCAT GAATTGGCTT TATCTTGCCC TAGACTATGA
          CAGACAATAA AAGGTTTTAT TACTTAATCT TAAGCTTCAG CCTCCAAAAT
          CCATTTGCCT TCATATTATC AAAGCCAAAA TATTAATTCC ATTACCATGT
          TAATATCAAG ACTGTTGAAG CAACATGAGG CTGTCTCAAG TACACATCCA
          CTAGCCCTTT CACAAGTAAG GTAACATCCA AGGGAAAGGG CCTCTTCTAA
          TATCAGAGAA GGAAATATAA GAAGCTCAGA AGCAAGGATA GATCCAATGA
          GATCAGTGCA TTCTTCAGAG ACAGTTTTGT CTTTGATCTA AGGATCAAGA
          ACTGCCCAAA AGGGCAAACC ACCATAATCA CTAATCACAT TCTACCAGGT
          CATGGTAGAG TAGGTGATAC TGTCTGGCCA GCCGAGTTTC TCATTGTCCA
          CATGCCTTTC TCATTGTTTG TGTTCTAGGT TATCATGGTT ACAGGTGATC
          ATCCAATCAA CAGGCTGGTA TGGAGCAAAG CCAGTGATGA AACGGTGGAC
          ATCCCACAGC CACCACCCAC ACACTGGGCA CCCACCCAGG GGTGAGGAAA
          GCACAGGAAG GAGAACTCCA ATTTCA---- CTTAAGTTCA CTGCTGCCTA
          CAAACTTTAG CCACATGGAG CAAAGTGGAC TTTGGGCTAC TTACTTGCCC
          CTTCTGCCCA TTTTGGTTAA TGAGGTTGGG GTCAACATTC TGACAGCTCT
          TGCTCAAAAG GCAGCCCTCT GGTCTGGGGA TGAGTGGGAG ACAAGAAGAG
          GGTTCCCAAT GCTCTCAACA TTCTGGTTTC TTCTGGAACT GAATTTCAGT
          TGGAAGAGGT AAACTTTGTT CAGTGGATGG ATATACTGGA ATAATCT-AA
          TTTCTTTGCT ACTTAAGTGG TAGATGTAGA CAAGGGTTTA ACAGTGGCAG
          GAAATGAACC CTGTAACAAA CATCTGTTTA AAATTTGATT CT-AAGAAGA
          TGAAGAGGCA ATGAATGAGA AGACCTAGCT AACTTTAGCT TAATAAAATT
          CTATGAACTC TAGCATAACT TACAAAAAGT TTGTATTCAG TTGTGTTTCT
          GCTCTAATGG AGTACTTGAT AATGGTACAA ATGAATTTAT AATTTGGACA
          GTTTAAGCTG TTTTATCCGA TGTATGTTAC TACTCACCTT CCTGCTCTGC
          CTTCCATCCC TCATTCTGTA ATATCTGGAA GCTGATACGA TGTTTTGCTC
          CTTCATTGCT ACTGTTAAGG AATATAGAAA CATGACTTTA AACAATCACC
          AGTAGCTATT TGCCATTGGA ATTATGAAAG TTTTAATGCC ATTCTGATAA
          TACAGACTTT GATCTTTCAA AAGCTTGTTT AATTGCTTGA AGATAACTGC
          TAAATAGCTA AGCGTTTTGG TCTATAATTG GAACTACTTT GGTTTTAAGT
          TTTCTAGGAA ACCTGTCAAT CTCTTAATGT GAATTATCTA ATCCAATATT
          GAAATCATAA TGTGGGGTTT AAAATTCACA GGTTAATCAT GTTATGCCAC
          TGAAAAGGTA ACGAGTGCTG GCGTGGGTGT TGTTCCGGGC TGTGCCTCTG
          GGGCGGGTGG GTGGACAGAG GAAGCTGTTT GGGGAAGTGT GGTTCTCTTA
          GTCATGACAC CCACGGTTCT AGGCACTTCA GGGTGTGTCT GGTAGTAGTG
          ATGCACAAAA TGGTTCCCTG CCAGTGTCAC TCTTCAGCAG AGGCCAAGGG
          CTTGTCCTGT TAGTGCCTAA GATGTTCTCT GTCAGGAATT GGGGGGGTGG
          AGGGAGGAGG TACAAAGAAG GGTGAAGAGG GAAGTGTCGC GTAGAAGTGA
          AAGTGGCTTC TGCCTTAGTG ACGGACAGTC ACCCTGTGTG TGGCAAGGTG
          GCCTGCTGGT GTCAGGTCGC TGGCTGCAGA CTGAGGGGAG GCCTTGAGCT
          TGGGACCATG CGGGTAGGTG AGTGGGGTAA GCTGAGAACT GCCAGCGTCG
          CCAGTAGGAG GAAGACCAAG GGCCAGACCA TCGCAGGGAA TGGGGTTTGG
          AGGAACGGGC TCAGAGGGTA AAATGATCCA GGAA-AATGA AACCAAGTCA
          TCATGAGACT AGGAGGATAC AGACGGCCGT ACGTGACTGG GGCAGGTATC
          GATGCCCTTG CAGGATTAGT TCAGAAGTTC ATGGTACTAA GGCCCACTCA
          GGCACAGGCT CTGTAATTTG CTCAATTCCT GGTTTCTGTC TGATCTATGA
          AACTCAGCTG GTCCTGAGAA TGGACCTTGA CAAAAGAATC CTTCCATGTG
          TATAAGGTCC TAAGGAGACC TGGATGATCT GGGGGCCGAC TGATGAGAGG
          GGGGTTGTGT GCTTGGGGGG TGGAGTACCA TCATGGGGGG ATCCTGTCAG
          TGAGTACGGG GCTGCCAAGC CCCCGCACAC AGTAGGATTA ACCCCTTCAA
          GGTAGACAGC GGATTTCTTC TCTGGGAAGG TCTCACAGGA TGACCCCGCC
          GCACAGTCTC CACTTTCTGG GGGCTGCCAG CCTAAGAGAG GGACGGGATA
          CACCCAAAAG AAAGTCAGCA AGTAAAGATC GAG-----GG GACAACAAGG
          AGGCAGTGTG GGGAAAAAAA TGTTATCAAA CTCTGAGTAT TTCTGGTTAG
          ATAAGGTCGT GGACACACGT TTGAGGATTG GGTAGGGGTG TAGGGTAGAT
          GGTTGGGAGG GTGCTGAGTT TAGGAGGTGA GGT-GGGGTA GAGATAGGGA
          AGCGTTCTGA CGTCCGGACT TTGGACAGGC GCTCGGACAG GAGGATCGTC
          CTGGCGGCTC CGTGTCGGGG TCCTCCTTGC CCCATTAGCT TTTTATTAAG
          GACAGGACTG ATCTTTTTCT GAGGCTTCTG CCAGACAGGA GCCTGGGATC
          TCAGGGCAGC CCCAAATCCT TTAGAACGGG CTTCATTTCT TTTCCATCTC
          AAGCGTCCCC ATTTGCCCAA AGCGGGAGGA GGGTTTGAGG CTCTGACAAT
          GCGGGTCATG GGTAATGCCC CCAAGTTTGC CGATCCCTCA GGATTCCCTG
          GGCTTTTCGT GCACAGGTGC TGGAGTCAGA GGGGAGTAGG GTCTCCCTGC
          TTCTTTTGTT GGCTCTCTGC CAGGGGTTGC CCTCTGTCCT AGAGGCTGCT
          CCCGGGTCCT GTGCATGTGG CCCTTCTGTC TTCAAGCTGG TGACCACATA
          TCGCATTCTC CTCATGCTTC AAGTCTCTGC TTTCCTCTTG TGCTACCCGT
          AGGCGGCAGA AGTGGAGTGT AGACACTGCC TGCACGCACA CACACTCAGA
          ATTTCCATGT GACTAAATGC ATGGCGTGAA CCACTCGGAT TTCAGGCCAC
          TGATTATGTG GTGCTGCTTT TTGAAAGTTC TTCACATAAA GAACAAATTA
          TTATCTATTT CTGAAAAACT AATAATTGTG CTGTGGTAAG AGCCCCATGC
          CAGCCCTGAA TGCTGCCTGT ACTGGGGGGA GAGGTCATGC TTGTGGTCTT
          ACTCTCTACC TAGAGTTGGT TTGCAACACT TGGAAAGTCC TTAAAAAGAA
          ATTACGTTAT GTAAAAGGGG CTTGCATATG CTTTTCTGAT AGAAACTCTG
          TAATAAAATT GAGTGATGTT ATTTTCCCTC ATCCTCTCTG TTTTTCTCTT
          TTTCCTCCCC TTCTTTCCCT TCCCCTTCCC TCCTCTGCCC TCCTGACATC
          AGGTACCAAC CGGATTCTGG CACTTGGTAG TTATTCAGTA AATGTTAGTT
          TTGTCTCTCT TCCCTTTTAA TCAGGCCTGT ATGAAACAAA CTAGATGACT
          GAGCAGTTGG TAATTTGAGG GGCAGTAGAG AAGCTCAGTT TTTAAATGGC
          AGATGC-TTT TCCAAGTATC CCCTCTCCCT CACACAACAG TTTCTTGATC
          TACTTAGGCA AGCTTGTATT CTCCTCCTTG ACTTAATCTC CACATGGTGA
          AAAATGCA
Uam661013 TTTAAAAAAT CACAATTAGA AGCAGTCGGG AAACAGGTGG GAAATAATAC
          AGTCATGAAG TAAAAGCATA GTGTAAGAAG AAAATGGCTG CTCATGTTTC
          ATAATCCCTT TCATATTAAT TCCATTTTGA TAATTTTTGG ----ATATAT
          ATAAAAAGTC AGTATAGCAT CTTTTAAATG TCTTTGCAAG TTTAAAATGT
          GCAATGCCTA TAGGGGCTAG AATACATAGG AATAAGTTAA TTGAAGAGAT
          ATTAAGTGTT GCATATGTGT AGAGTGTTTC AGCTTTTGCT GAAACCAGCA
          CAATGCTTAC TTGGTTGTAG CCCCTTTATG TGAATCTGTA CTAATTTTTG
          TCAGTTAAAA CTTTCCATAC TTCAGTTGGA ATTTTGTTCG CTAGCTTAAA
          TATTATTAGA GTATCAGTCA TGGTTTAGAA GTAAAATAAC TAGAAAAAAT
          ACA-TTTTTT TACTGTTCAT AAGAATTTTT TGAATATGAG AGATATTACT
          TTCCTTTTTT GTCTAGTGTT AGTTAATGCT TGATTAGAAA TCTGTAGAGA
          TCGTCCAGTT TTTGCTAATG CAGCGTTTCA GATTTGTTGA GTCAATCATG
          CTATCAGTAT TTGGCATAAT GGCAATTGCA TGTGATTTTT CTTATACCTA
          GAAAATGAAA ACTGAATTGT CAGTCAGGGG CAGTCTCCTC ATTCTAGGAA
          CTCCTTTTGT GTTCCTCCCC CTCTCCCAGC TTACTGGCTT CGTGGTACAG
          CCGCCATCTC CACAGAACTG ACTTTAGAGA GCTGTCCATG TCCTGACCTT
          AGGGACGGGC AGCCCTCTGA TGGGCTCCTG GCCCGACTGT GAGAGGTGAT
          GCGGCCGCAG GTGCGCACGT GCGCAGGAGG GCTCCTGGGG ACAGCGGTCA
          CTTGGGTCTG TCTTATGTGG ATCTAAAGAG TTAGGCTCAG CTGCTCAGCT
          TCTGTGGCAC GCTGATGTGG CTTTTAAGCT CTGGGTGCCA CTTAAAGCAC
          AGGGAGCAAT TTTTCATACT TAAGACATTC TCATTAATTC CTTTGAGATA
          AAATGCCATT GTTTCTGGGA GATTGCGCGT GGAAACGCAG TGGCGGGCTC
          CCGGCTCCCT ACCTGACCAC GGACTGTGTC CCTGAGAGAG CTTTGCCACG
          GGTGGTTTCC TCCCCTCCCC GAGCTGTGTC ATAACACACC TAACACCGCT
          GGTTTGGGGT AGGTCTGGAG ACTGGAGCTA ACCTGTCACT GCTGTGAAGG
          GAGCTTTCCC GCGGTCTCTG CCTCTGGACG GCAGTTATGA CAACTTCAAC
          CAACAGAAGA AAAAGATGCG TAGAGCACCT GCTTCCCGCG GGCCGGCAGG
          GCAGGGCTGG GTACCAGGGG ACTGAGGAGC CATTCGGGCC CCTGGCTCCA
          TTTTGCCTTC CTGCTGGGGA CGGTCCTACT GGAGTGGGTG GGAGAGGGGA
          GTGTCCATGA TGTAACAGGC CCAGTCTGTA TGAGTGGAAG GAGGGGCCCC
          ATGCCTGCCC TAGTCGACCT AACCCGTGAG GCTCCTGAAA GGAGCTGGAC
          TGAGGGTTGG GACTACTCAC CTGGTCCACA ATCAAGACGG TGGCCCAGGG
          TCTCTCCAGA GCTCCATCAG TCGGGCCATG ATTGAGTGGC AGGCAAACCA
          ACTACGCAGA GGGAATCCCC AGCGTGGCTG AGCTGGGTAG GGGATGGGGA
          CTGAATTTGC ACCTCACAAA GCCAGAGAGA CCTCAAGGTG AAGGGAGACA
          GGGACCTTGC AAAAGCAGAT TTGGGGAAGA CTCTCTGGTG CAGGATAGGG
          ACATACTTCT CTCCACTAGG AGAGGAAGTG AGGAGGAGGC TGGCCAAGGC
          ACCCTCATCA AGGAGGCAAG ATCCCTATGC TCCCCATGCC GGAGCCCCTG
          AGAACCTAAA ATGAGTCTGG TGTCTGTCTC TCTGCACTTA GGGGAGGTGG
          GAGTTATTTT CTTGACTTAA GAAGTCCTCC ATTTACTTTG TTTAAGAATG
          TTTGTCATAG GAGATAGTCA GTATTTAAGT CTCAAATAAA TATCATAATC
          CCTCAGCCCC TTTTTATCTC TACCTTCACT ATACTAAGAT TCTAGTAACT
          GTCCCAGTAA ACGCAAAATG TTGTGTCTAT GTAGAACAAA CCACAATAGT
          AACTGCAGTG AGAATGCCAT GAATTGGCTT TATCTTGCCC TAGACTATGA
          CAGACAATAA AAGGTTTTAT TACTTAATCT TAAGCTTCAG CCTCCAAAAT
          CCATTTGCCT TCATATTATC AAAGCCAAAA TATTAATTCC ATTACCATGT
          TAATATCAAG ACTGTTGAAG CAACATGAGG CTGTCTCAAG TACACATCCA
          CTAGCCCTTT CACAAGTAAG GTAACATCCA AGGGAAAGGG CCTCTTCTAA
          TATCAGAGAA GGAAATATAA GAAGCTCAGA AGCAAGGATA GATCCAATGA
          GATCAGTGCA TTCTTCAGAG ACAGTTTTGT CTTTGATCTA AGGATCAAGA
          ACTGCCCAAA AGGGCAAACC ACCATAATCA CTAATCACAT TCTACCAGGT
          CATGGTAGAG TAGGTGATAC TGTCTGGCCA GCCGAGTTTC TCATTGTCCA
          CATGCCTTTC TCATTGTTTG TGTTCTAGGT TATCATGGTT ACAGGTGATC
          ATCCAATCAA CAGGCTGGTA TGGAGCAAAG CCAGTGATGA AACGGTGGAC
          ATCCCACAGC CACCACCCAC ACACTGGGCA CCCACCCAGG GGTGAGGAAA
          GCACAGGAAG GAGAACTCCA ATTTCA---- CTTAAGTTCA CTGCTGCCTA
          CAAACTTTAG CCACATGGAG CAAAGTGGAC TTTGGGCTAC TTACTTGCCC
          CTTCTGCCCA TTTTGGTTAA TGAGGTTGGG GTCAACATTC TGACAGCTCT
          TGCTCAAAAG GCAGCCCTCT GGTCTGGGGA TGAGTGGGAG ACAAGAAGAG
          GGTTCCCAAT GCTCTCAACA TTCTGGTTTC TTCTGGAACT GAATTTCAGT
          TGGAAGAGGT AAACTTTGTT CAGTGGATGG ATATACTGGA ATAATCT-AA
          TTTCTTTGCT ACTTAAGTGG TAGATGTAGA CAAGGGTTTA ACAGTGGCAG
          GAAATGAACC CTGTAACAAA CATCTGTTTA AAATTTGATT CTAAAAAAGA
          TGAAGAGGCA ATGAATGAGA AGACCTAGCT AACTTTAGCT TAATAAAATT
          CTATGAACTC TAGCATAACT TACAAAAAGT TTGTATTCAG TTGTGTTTCT
          GCTCTAATGG AGTACTTGAT AATGGTACAA ATGAATTTAT AATTTGGACA
          GTTTAAGCTG TTTTATCCGA TGTATGTTAC TACTCACCTT CCTGCTCTGC
          CTTCCATCCC TCATTCTGTA ATATCTGGAA GCTGATACGA TGTTTTGCTC
          CTTCATTGCT ACTGTTAAGG AATATAGAAA CATGACTTTA AACAATCACC
          AGTAGCTATT TGCCATTGGA ATTATGAAAG TTTTAATGCC ATTCTGATAA
          TACAGACTTT GATCTTTCAA AAGCTTGTTT AATTGCTTGA AGATAACTGC
          TAAATAGCTA AGCGTTTTGG TCTATAATTG GAACTACTTT GGTTTTAAGT
          TTTCTAGGAA ACCTGTCAAT CTCTTAATGT GAATTATCTA ATCCAATATT
          GAAATCATAA TGTGGGGTTT AAAATTCACA GGTTAATCAT GTTATGCCAC
          TGAAAAGGTA ACGAGTGCTG GCGTGGGTGT TGTTCCGGGC TGTGCCTCTG
          GGGCGGGTGG GTGGACAGAG GAAGCTGTTT GGGGAAGTGT GGTTCTCTTA
          GTCATGACAC CCACGGTTCT AGGCACTTCA GGGTGTGTCT GGTAGTAGTG
          ATGCACAAAA TGGTTCCCTG CCAGTGTCAC TCTTCAGCAG AGGCCAAGGG
          CTTGTCCTGT TAGTGCCTAA GATGTTCTCT GTCAGGAATT GGGGGGGTGG
          AGGGAGGAGG TACAAAGAAG GGTGAAGAGG GAAGTGTCGC GTAGAAGTGA
          AAGTGGCTTC TGCCTTAGTG ACGGACAGTC ACCCTGTGTG TGGCAAGGTG
          GCCTGCTGGT GTCAGGTCGC TGGCTGCAGA CTGAGGGGAG GCCTTGAGCT
          TGGGACCATG CGGGTAGGTG AGTGGGGTAA GCTGAGAACT GCCAGCGTCG
          CCAGTAGGAG GAAGACCAAG GGCCAGACCA TCGCAGGGAA TGGGGTTTGG
          AGGAACGGGC TCAGAGGGTA AAATGATCCA GGAA-AATGA AACCAAGTCA
          TCATGAGACT AGGAGGATAC AGACGGCCGT ACGTGACTGG GGCAGGTATC
          GATGCCCTTG CAGGATTAGT TCAGAAGTTC ATGGTACTAA GGCCCACTCA
          GGCACAGGCT CTGTAATTTG CTCAATTCCT GGTTTCTGTC TGATCTATGA
          AACTCAGCTG GTCCTGAGAA TGGACCTTGA CAAAAGAATC CTTCCATGTG
          TATAAGGTCC TAAGGAGACC TGGATGATCT GGGGGCCGAC TGATGAGAGG
          GGGGTTGTGT GCTTGGGGGG TGGAGTACCA TCATGGGGGG ATCCTGTCAG
          TGAGTACGGG GCTGCCAAGC CCCCGCACAC AGTAGGATTA ACCCCTTCAA
          GGTAGACAGC GGATTTCTTC TCTGGGAAGG TCTCACAGGA TGACCCCGCC
          GCACAGTCTC CACTTTCTGG GGGCTGCCAG CCTAAGAGAG GGACGGGATA
          CACCCAAAAG AAAGTCAGCA AGTAAAGATC GAG-----GG GACAACAAGG
          AGGCAGTGTG GGGAAAAAAA TGTTATCAAA CTCTGAGTAT TTCTGGTTAG
          ATAAGGTCGT GGACACACGT TTGAGGATTG GGTAGGGGTG TAGGGTAGAT
          GGTTGGGAGG GTGCTGAGTT TAGGAGGTGA GGT-GGGGTA GAGATAGGGA
          AGCGTTCTGA CGTCCGGACT TTGGACAGGC GCTCGGACAG GAGGATCGTC
          CTGGCGGCTC CGTGTCGGGG TCCTCCTTGC CCCATTAGCT TTTTATTAAG
          GACAGGACTG ATCTTTTTCT GAGGCTTCTG CCAGACAGGA GCCTGGGATC
          TCAGGGCAGC CCCAAATCCT TTAGAACGGG CTTCATTTCT TTTCCATCTC
          AAGCGTCCCC ATTTGCCCAA AGCGGGAGGA GGGTTTGAGG CTCTGACAAT
          GCGGGTCATG GGTAATGCCC CCAAGTTTGC CGATCCCTCA GGATTCCCTG
          GGCTTTTCGT GCACAGGTGC TGGAGTCAGA GGGGAGTAGG GTCTCCCTGC
          TTCTTTTGTT GGCTCTCTGC CAGGGGTTGC CCTCTGTCCT AGAGGCTGCT
          CCCGGGTCCT GTGCATGTGG CCCTTCTGTC TTCAAGCTGG TGACCACATA
          TCGCATTCTC CTCATGCTTC AAGTCTCTGC TTTCCTCTTG TGCTACCCGT
          AGGCGGCAGA AGTGGAGTGT AGACACTGCC TGCACGCACA CACACTCAGA
          ATTTCCATGT GACTAAATGC ATGGCGTGAA CCACTCGGAT TTCAGGCCAC
          TGATTATGTG GTGCTGCTTT TTGAAAGTTC TTCACATAAA GAACAAATTA
          TTATCTATTT CTGAAAAACT AATAATTGTG CTGTGGTAAG AGCCCCATGC
          CAGCCCTGAA TGCTGCCTGT ACTGGGGGGA GAGGTCATGC TTGTGGTCTT
          ACTCTCTACC TAGAGTTGGT TTGCAACACT TGGAAAGTCC TTAAAAAGAA
          ATTACGTTAT GTAAAAGGGG CTTGCATATG CTTTTCTGAT AGAAACTCTG
          TAATAAAATT GAGTGATGTT ATTTTCCCTC ATCCTCTCTG TTTTTCTCTT
          TTTCCTCCCC TTCTTTCCCT TCCCCTTCCC TCCTCTGCCC TCCTAACATC
          AGGTACCAAC CGGATTCTGG CACTTGGTAG TTATTCAGTA AATGTTAGTT
          TTGTCTCTCT TCCCTTTTAA TCAGGCCTGT ATGAATCAAA CTAGATGACT
          GAGCAGTTGG TAATTTGAGG GGCAGTAGAG AAGCTCAGTT TTTAAATGGC
          AGATGC-TTT TCCAAGTATC CCCTCTCCCT CACACAACAG TTTCTTGATC
          TACTTAGGCA AGCTTGTATT CTCCTCCTTG ACTTAATCTC CACATGGTGA
          AAAATGCA
Uam661014 TTTAAAAAAT CACAATTAGA AGCAGTCGGG AAACAGGTGG GAAATAATAC
          AGTCATGAAG TAAAAGCATA GTGTAAGAAG AAAATGGCTG CTCATGTTTC
          ATAATCCCTT TCATATTAAT TCCATTTTGA TAATTTTTGG ----ATATAT
          ATAAAAAGTC AGTATAGCAT CTTTTAAATG TCTTTGCAAG TTTAAAATGT
          GCAATGCCTA TAGGGGCTAG AATACATAGG AATAAGTTAA TTGAAGAGAT
          ATTAAGTGTT GCATATGTGT AGAGTGTTTC AGCTTTTGCT GAAACCAGCA
          CAATGCTTAC TTGGTTGTAG CCCCTTTATG TGAATCTGTA CTAATTTTTG
          TCAGTTAAAA CTTTCCATAC TTCAGTTGGA ATTTTGTTCG CTAGCTTAAA
          TATTATTAGA GTATCAGTCA TGGTTTAGAA GTAAAATAAC TAGAAAAAAT
          ACA-TTTTTT TACTGTTCAT AAGAATTTTT TGAATATGAG AGATATTACT
          TTCCTTTTTT GTCTAGTGTT AGTTAATGCT TGATTAGAAA TCTGTAGAGA
          TCGTCCAGTT TTTGCTAATG CAGCGTTTCA GATTTGTTGA GTCAATCATG
          CTATCAGTAT TTGGCATAAT GGCAATTGCA TGTGATTTTT CTTATACCTA
          GAAAATGAAA ACTGAATTGT CAGTCAGGGG CAGTCTCCTC ATTCTAGGAA
          CTCCTTTTGT GTTCCTCCCC CTCTCCCAGC TTACTGGCTT CGTGGTACAG
          CCGCCATCTC CACAGAACTG ACTTTAGAGA GCTGTCCATG TCCTGACCTT
          AGGGACGGGC AGCCCTCTGA TGGGCTCCTG GCCCGACTGT GAGAGGTGAT
          GCGGCCGCAG GTGCGCACGT GCGCAGGAGG GCTCCTGGGG ACAGCGGTCA
          CTTGGGTCTG TCTTATGTGG ATCTAAAGAG TTAGGCTCAG CTGCTCAGCT
          TCTGTGGCAC GCTGATGTGG CTTTTAAGCT CTGGGTGCCA CTTAAAGCAC
          AGGGAGCAAT TTTTCATACT TAAGACATTC TCATTAATTC CTTTGAGATA
          AAATGCCATT GTTTCTGGGA GATTGCGCGT GGAAACGCAG TGGCGGGCTC
          CCGGCTCCCT ACCTGACCAC GGACTGTGTC CCTGAGAGAG CTTTGCCACG
          GGTGGTTTCC TCCCCTCCCC GAGCTGTGTC ATAACACACC TAACACCGCT
          GGTTTGGGGT AGGTCTGGAG ACTGGAGCTA ACCTGTCACT GCTGTGAAGG
          GAGCTTTCCC GCGGTCTCTG CCTCTGGACG GCAGTTATGA CAACTTCAAC
          CAACAGAAGA AAAAGATGCG TAGAGCACCT GCTTCCCGCG GGCCGGCAGG
          GCAGGGCTGG GTACCAGGGG ACTGAGGAGC CATTCGGGCC CCTGGCTCCA
          TTTTGCCTTC CTGCTGGGGA CGGTCCTACT GGAGTGGGTG GGAGAGGGGA
          GTGTCCATGA TGTAACAGGC CCAGTCTGTA TGAGTGGAAG GAGGGGCCCC
          ATGCCTGCCC TAGTTGACCT AACCCGTGAG GCTCCTGAAA GGAGCTGGAC
          TGAGGGTTGG GACTACTCAC CTGGTCCACA ATCAAGACGG TGGCCCAGGG
          TCTCTCCAGA GCTCCATCAG TCGGGCCATG ATTGAGTGGC AGGCAAACCA
          ACTACGCAGA GGGAATCCCC AGCGTGGCTG AGCTGGGTAG GGGATGGGGA
          CTGAATTTGC ACCTCACAAA GCCAGAGAGA CCTCAAGGTG AAGGGAGACA
          GGGACCTTGC AAAAGCAGAT TTGGGGAAGA CTCTCTGGTG CAGGATAGGG
          ACATACTTCT CTCCACTAGG AGAGGAAGTG AGGAGGAGGC TGGCCAAGGC
          ACCCTCATCA AGGAGGCAAG ATCCCTATGC TCCCCATGCC GGAGCCCCTG
          AGAACCTAAA ATGAGTCTGG TGTCTGTCTC TCTGCACTTA GGGGAGGTGG
          GAGTTATTTT CTTGACTTAA GAAGTCCTCC ATTTACTTTG TTTAAGAATG
          TTTGTCATAG GAGATAGTCA GTATTTAAGT CTCAAATAAA TATCATAATC
          CCTCAGCCCC TTTTTATCTC TACCTTCACT ATACTAAGAT TCTAGTAACT
          GTCCCAGTAA ACGCAAAATG TTGTGTCTAT GTAGAACAAA CCACAATAGT
          AACTGCAGTG AGAATGCCAT GAATTGGCTT TATCTTGCCC TAGACTATGA
          CAGACAATAA AAGGTTTTAT TACTTAATCT TAAGCTTCAG CCTCCAAAAT
          CCATTTGCCT TCATATTATC AAAGCCAAAA TATTAATTCC ATTACCATGT
          TAATATCAAG ACTGTTGAAG CAACATGAGG CTGTCTCAAG TACACATCCA
          CTAGCCCTTT CACAAGTAAG GTAACATCCA AGGGAAAGGG CCTCTTCTAA
          TATCAGAGAA GGAAATATAA GAAGCTCAGA AGCAAGGATA GATCCAATGA
          GATCAGTGCA TTCTTCAGAG ACAGTTTTGT CTTTGATCTA AGGATCAAGA
          ACTGCCCAAA AGGGCAAACC ACCATAATCA CTAATCACAT TCTACCAGGT
          CATGGTAGAG TAGGTGATAC TGTCTGGCCA GCCGAGTTTC TCATTGTCCA
          CATGCCTTTC TCATTGTTTG TGTTCTAGGT TATCATGGTT ACAGGTGATC
          ATCCAATCAA CAGGCTGGTA TGGAGCAAAG CCAGTGATGA AACGGTGGAC
          ATCCCACAGC CACCACCCAC ACACTGGGCA CCCACCCAGG GGTGAGGAAA
          GCACAGGAAG GAGAACTCCA ATTTCA---- CTTAAGTTCA CTGCTGCCTA
          CAAACTTTAG CCACATGGAG CAAAGTGGAC TTTGGGCTAC TTACTTGCCC
          CTTCTGCCCA TTTTGGTTAA TGAGGTTGGG GTCAACATTC TGACAGCTCT
          TGCTCAAAAG GCAGCCCTCT GGTCTGGGGA TGAGTGGGAG ACAAGAAGAG
          GGTTCCCAAT GCTCTCAACA TTCTGGTTTC TTCTGGAACT GAATTTCAGT
          TGGAAGAGGT AAACTTTGTT CAGTGGATGG ATATACTGGA ATAATCT-AA
          TTTCTTTGCT ACTTAAGTGG TAGATGTAGA CAAGGGTTTA ACAGTGGCAG
          GAAATGAACC CTGTAACAAA CATCTGTTTA AAATTTGATT CTAAAAAAGA
          TGAAGAGGCA ATGAATGAGA AGACCTAGCT AACTTTAGCT TAATAAAATT
          CTATGAACTC TAGCATAACT TACAAAAAGT TTGTATTCAG TTGTGTTTCT
          GCTCTAATGG AGTACTTGAT AATGGTACAA ATGAATTTAT AATTTGGACA
          GTTTAAGCTG TTTTATCCGA TGTATGTTAC TACTCACCTT CCTGCTCTGC
          CTTCCATCCC TCATTCTGTA ATATCTGGAA GCTGATACGA TGTTTTGCTC
          CTTCATTGCT ACTGTTAAGG AATATAGAAA CATGACTTTA AACAATCACC
          AGTAGCTATT TGCCATTGGA ATTATGAAAG TTTTAATGCC ATTCTGATAA
          TACAGACTTT GA---TTCAA AAGCTTGTTT AATTGCTTGA AGATAACTGC
          TAAATAGCTA AGCGTTTTGG TCTATAATTG GAACTACTTT GGTTTTAAGT
          TTTCTAGGAA ACCTGTCAAT CTCTTAATGT GAATTATCTA ATCCAATATT
          GAAATCATAA TGTGGGGTTT AAAATTCACA GGTTAATCAT GTTATGCCAC
          TGAAAAGGTA ACGAGTGCTG GCGTGGGTGT TGTTCCGGGC TGTGCCTCTG
          GGGCGGGTGG GTGGACAGAG GAAGCTGTTT GGGGAAGTGT GGTTCTCTTA
          GTCATGACAC CCACGGTTCT AGGCACTTCA GGGTGTGTCT GGTAGTAGTG
          ATGCACAAAA TGGTTCCCTG CCAGTGTCAC TCTTCAGCAG AGGCCAAGGG
          CTTGTCCTGT TAGTGCCTAA GATGTTCTCT GTCAGGAATT GGGGGGGTGG
          AGGGAGGAGG TACAAAGAAG GGTGAAGAGG GAAGTGTCGC GTAGAAGTGA
          AAGTGGCTTC TGCCTTAGTG ACGGACAGTC ACCCTGTGTG TGGCAAGGTG
          GCCTGCTGGT GTCAGGTCGC TGGCTGCAGA CTGAGGGGAG GCCTTGAGCT
          TGGGACCATG CGGGTAGGTG AGTGGGGTAA GCTGAGAACT GCCAGCGTCG
          CCAGTAGGAG GAAGACCAAG GGCCAGACCA TCGCAGGGAA TGGGGTTTGG
          AGGAACGGGC TCAGAGGGTA AAATGATCCA GGAA-AATGA AACCAAGTCA
          TCATGAGACT AGGAGGATAC AGACGGCCGT ACGTGACTGG GGCAGGTATC
          GATGCCCTTG CAGGATTAGT TCAGAAGTTC ATGGTACTAA GGCCCACTCA
          GGCACAGGCT CTGTAATTTG CTCAATTCCT GGTTTCTGTC TGATCTATGA
          AACTCAGCTG GTCCTGAGAA TGGACCTTGA CAAAAGAATC CTTCCATGTG
          TATAAGGTCC TAAGGAGACC TGGATGATCT GGGGGCCGAC TGATGAGAGG
          GGGGTTGTGT GCTTGGGGGG TGGAGTACCA TCATGGGGGG ATCCTGTCAG
          TGAGTACGGG GCTGCCAAGC CCCCGCACAC AGTAGGATTA ACCCCTTCAA
          GGTAGACAGC GGATTTCTTC TCTGGGAAGG TCTCACAGGA TGACCCCGCC
          GCACAGTCTC CACTTTCTGG GGGCTGCCAG CCTAAGAGAG GGACGGGATA
          CACCCAAAAG AAAGTCAGCA AGTAAAGATC GAG-----GG GACAACAAGG
          AGGCAGTGTG GGGAAAAAAA TGTTATCAAA CTCTGAGTAT TTCTGGTTAG
          ATAAGGTCGT GGACACACGT TTGAGGATTG GGTAGGGGTG TAGGGTAGAT
          GGTTGGGAGG GTGCTGAGTT TAGGAGGTGA GGT-GGGGTA GAGATAGGGA
          AGCGTTCTGA CGTCCGGACT TTGGACAGGC GCTCGGACAG GAGGATCGTC
          CTGGCGGCTC CGTGTCGGGG TCCTCCTTGC CCCATTAGCT TTTTATTAAG
          GACAGGACTG ATCTTTTTCT GAGGCTTCTG CCAGACAGGA GCCTGGGATC
          TCAGGGCAGC CCCAAATCCT TTAGAACGGG CTTCATTTCT TTTCCATCTC
          AAGCGTCCCC ATTTGCCCAA AGCGGGAGGA GGGTTTGAGG CTCTGACAAT
          GCGGGTCATG GGTAATGCCC CCAAGTTTGC CGATCCCTCA GGATTCCCTG
          GGCTTTTCGT GCACAGGTGC TGGAGTCAGA GGGGAGTAGG GTCTCCCTGC
          TTCTTTTGTT GGCTCTCTGC CAGGGGTTGC CCTCTGTCCT AGAGGCTGCT
          CCCGGGTCCT GTGCATGTGG CCCTTCTGTC TTCAAGCTGG TGACCACATA
          TCGCATTCTC CTCATGCTTC AAGTCTCTGC TTTCCTCTTG TGCTACCCGT
          AGGCGGCAGA AGTGGAGTGT AGACACTGCC TGCACGCACA CACACTCAGA
          ATTTCCATGT GACTAAATGC ATGGCGTGAA CCACTCGGAT TTCAGGCCAC
          TGATTATGTG GTGCTGCTTT TTGAAAGTTC TTCACATAAA GAACAAATTA
          TTATCTATTT CTGAAAAACT AATAATTGTG CTGTGGTAAG AGCCCCATGC
          CAGCCCTGAA TGCTGCCTGT ACTGGGGGGA GAGGTCATGC TTGTGGTCTT
          ACTCTCTACC TAGAGTTGGT TTGCAACACT TGGAAAGTCC TTAAAAAGAA
          ATTACGTTAT GTAAAAGGGG CTTGCATATG CTTTTCTGAT AGAAACTCTG
          TAATAAAATT GAGTGATGTT ATTTTCCCTC ATCCTCTCTG TTTTTCTCTT
          TTTCCTCCCC TTCTTTCCCT TCCCCTTCCC TCCTCTGCCC TCCTGACATC
          AGGTACCAAC CGGATTCTGG CACTTGGTAG TTATTCAGTA AATGTTAGTT
          TTGTCTCTCT TCCCTTTTAA TCAGGCCTGT ATGAAACAAA CTAGATGACT
          GAGCAGTTGG TAATTTGAGG GGCAGTAGAG AAGCTCAGTT TTTAAATGGC
          AGATGC-TTT TCCAAGTATC CCCTCTCCCT CACACAACAG TTTCTTGATC
          TACTTAGGCA AGCTTGTATT CTCCTCCTTG ACTTAATCTC CACATGGTGA
          AAAATGCA
UamC12015 TTTAAAAAAT CACAATTAGA AGCAGTCGGG AAACAGGTGG GAAATAATAC
          AGTCATGAAG TAAAAGCATA GTGTAAGAAG AAAATGGCTG CTCATGTTTC
          ATAATCCCTT TCATATTAAT TCCATTTTGA TAATTTTTGG ----ATATAT
          ATAAAAAGTC AGTATAGCAT CTTTTAAATG TCTTTGCAAG TTTAAAATGT
          GCAATGCCTA TAGGGGCTAG AATACATAGG AATAAGTTAA TTGAAGAGAT
          ATTAAGTGTT GCATATGTGT AGAGTGTTTC AGCTTTTGCT GAAACCAGCA
          CAATGCTTAC TTGGTTGTAG CCCCTTTATG TGAATCTGTA CTAATTTTTG
          TCAGTTAAAA CTTTCCATAC TTCAGTTGGA ATTTTGTTCG CTAGCTTAAA
          TATTATTAGA GTATCAGTCA TGGTTTAGAA GTAAAATAAC TAGAAAAAAT
          ACA-TTTTTT TACTGTTCAT AAGAATTTTT TGAATATGAG AGATATTACT
          TTCCTTTTTT GTCTAGTGTT AGTTAATGCT TGATTAGAAA TCTGTAGAGA
          TCGTCCAGTT TTTGCTAATG CAGCGTTTCA GATTTGTTGA GTCAATCATG
          CTATCAGTAT TTGGCATAAT GGCAATTGCA TGTGATTTTT CTTATACCTA
          GAAAATGAAA ACTGAATTGT CAGTCAGGGG CAGTCTCCTC ATTCTAGGAA
          CTCCTTTTGT GTTCCTCCCC CTCTCCCAGC TTACTGGCTT CGTGGTACAG
          CCGCCATCTC CACAGAACTG ACTTTAGAGA GCTGTCCATG TCCTGACCTT
          AGGGACGGGC AGCCCTCTGA TGGGCTCCTG GCCCGACTGT GAGAGGTGAT
          GCGGCCGCAG GTGCGCACGT GCGCAGGAGG GCTCCTGGGG ACAGCGGTCA
          CTTGGGTCTG TCTTATGTGG ATCTAAGGAG TTAGGCTCAG CTGCTCAGCT
          TCTGTGGCAC GCTGATGTGG CTTTTAAGCT CTGGGTGCCA CTTAAAGCAC
          AGGGAGCAAT TTTTCATACT TAAGACATTC TCATTAATTC CTTTGAGATA
          AAATGCCATT GTTTCTGGGA GATTGCGCGT GGAAACGCAG TGGCGGGCTC
          CCGGCTCCCT ACCTGACCAC GGACTGTGTC CCTGAGAGAG CTTTGCCACG
          GGTGGTTTCC TCTCCTCCCC GAGCTGTGTC ATAACACACC TAACACCGCT
          GGTTTGGGGT AGGTCTGGAG ACTGGAGCTA ACCTGTCACT GCTGTGAAGG
          GAGCTTTCCC GCGGTCTCTG CCTCTGGACG GCAGTTATGA CAACTTCAAC
          CAACAGAAGA AAAAGATGCG TAGAGCACCT GCTTCCCGCG GGCCGGCAGG
          GCAGGGCTGG GTACCAGGGG ACTGAGGAGC CATTCGGGCC CCTGGCTCCA
          TTTTGCCTTC CTGCTGGGGA CGGTCCTACT GGAGTGGGTG GGAGAGGGGA
          GTGTCCATGA TGTAACAGGC CCAGTCTGTA TGAGTGGAAG GAGGGGCCCC
          ATGCCTGCCC TAGTCGACCT AACCCGTGAG GCTCCTGAAA GGAGCTGGAC
          TGAGGGTTGG GACTACTCAC CTGGTCCACA ATCGAGACGG TGGCCCAGGG
          TCTCTCCAGA GCTCCATCAG TCGGGCCATG ATTGAGTGGC AGGCAAACCA
          ACTACGCAGA GGGAATCCCC AGCGTGGCTG AGCTGGGTAG GGGATGGGGA
          CTGAATTTGC ACCTCACAAA GCCAGAGAGA CCTCAAGGTG AAGGGAGACA
          GGGACCTTGC AAAAGCAGAT TTGGGGAAGA CTCTCTGGTG CAGGATAGGG
          ACATACTTCT CTCCACTAGG AGAGGAAGTG AGGAGGAGGC TGGCCAAGGC
          ACCCTCATCA AGGAGGCAAG ATCCCTATGC TCCCCATGCC GGAGCCCCTG
          AGAACCTAAA ATGAGTCTGG TGTCTGTCTC TCTGCACTTA GGGGAGGTGG
          GAGTTATTTT CTTGACTTAA GAAGTCCTCC ATTTACTTTG TTTAAGAATG
          TTTGTCATAG GAGATAGTCA GTATTTAAGT CTCAAATAAA TATCATAATC
          CCTCAGCCCC TTTTTATCTC TACCTTCACT ATACTAAGAT TCTAGTAACT
          GTCCCAGTAA ACGCAAAATG TTGTGTCTAT GTAGAACAAA CCACAATAGT
          AACTGCAGTG AGAATGCCAT GAATTGGCTT TATCTTGCCC TAGACTATGA
          CAGACAATAA AAGGTTTTAT TACTTAATCT TAAGCTTCAG CCTCCAAAAT
          CCATTTGCCT TCATATTATC AAAGCCAAAA TATTAATTCC ATTACCATGT
          TAATATCAAG ACTGTTGAAG CAACATGAGG CTGTCTCAAG TACACATCCA
          CTAGCCCTTT CACAAGTAAG GTAACATCCA AGGGAAAGGG CCTCTTCTAA
          TATCAGAGAA GGAAATATAA GAAGCTCAGA AGCAAGGATA GATCCAATGA
          GATCAGTGCA TTCTTCAGAG ACAGTTTTGT CTTTGATCTA AGGATCAAGA
          ACTGCCCAAA AGGGCAAACC ACCATAATCA CTAATCACAT TCTACCAGGT
          CATGGTAGAG TAGGTGATAC TGTCTGGCCA GCCGGGTTTC TCATTGTCCA
          CATGCCTTTC TCATTGTTTG TGTTCTAGGT TATCATGGTT ACAGGTGATC
          ATCCAATCAA CAGGCTGGTA TGGAGCAAAG CCAGTGATGA AACGGTGGAC
          ATCCCACAGC CACCACCCAC ACACTGGGCA CCCACCCAGG GGTGAGGAAA
          GCACAGGAAG GAGAACTCCA ATTTCA---- CTTAAGTTCA CTGCTGCCTA
          CAAACTTTAG CCACATGGAG CAAAGTGGAC TTTGGGCTAC TTACTTGTCC
          CTTCTGCCCA TTTTGGTTAA TGAGGTTGGG GTCAACATTC TGACAGCTCT
          TGCTCAAAAG GCAGCCCTCT GGTCTGGGGA TGAGTGGGAG ACAAGAAGAG
          GGTTCCCAAT GCTCTCAACA TTCTGGTTTC TTCTGGAACT GAATTTCAGT
          TGGAAGAGGT AAACTTTGTT CAGTGGATGG ATATACTGGA ATAATCT-AA
          TTTCTTTGCT ACTTAAGTGG TAGATGTAGA CAAGGGTTTA ACAGTGGCAG
          GAAATGAACC CTGTAACAAA CATCTGTTTA AAATTTGATT CT-AAAAAGA
          TGAAGAGGCA ATGAATGAGA AGACCTAGCT AACTTTAGCT TAATAAAATT
          CTATGAACTC TAGCATAACT TACAAAAAGT TTGTATTCAG TTTTGTTTCT
          GCTCTAATGG AGTACTTGAT AATGGTACAA ATGAATTTAT AATTTGGACA
          GTTTAAGCTG TTTTATCCGA TGTATGTTAC TACTCACCTT CCTGCTCTGC
          CTTCCATCCC TCATTCTGTA ATATCTGGAA GCTGATACGA TGTTTTGCTC
          CTTCATTGCT ACTGTTAAGG AATATAGAAA CATGACTTTA AACAATCACC
          AGTAGCTATT TGCCATTGGA ATTATGAAAG TTTTAATGCC ATTCTGATAA
          TACAGACTTT GATCTTTCAA AAGCTTGTTT AATTGCTTGA AGATAACTGC
          TAAATAGCTA AGCGTTTTGG TCTATAATTG GAACTACTTT GGTTTTAAGT
          TTTCTAGGAA ACCTGTCAAT CTCTTAATGT GAATTATCTA ATCCAATATT
          GAAATCATAA TGTGGGGTTT AAAATTCACA GGTTAATCAT GTTATGCCAC
          TGAAAAGGTA ACGAGTGCTG GCGTGGGTGT TGTTCCGGGC TGTGCCTCTG
          GGGCGGGTGG GTGGACAGAG GAAGCTGTTT GGGGAAGTGT GGTTCTCTTA
          GTCATCACAC CCACGGTTCT AGGCACTTCA GGGTGTGTCT GGTAGTAGTG
          ATGCACAAAA TGGTTCCCTG CCAGTGTCAC TCTTCAGCAG AGGCCAAGGG
          CTTGTCCTGT TAGTGCCGAA GATGTTCTCT GTCAGGAATT GGGGGGGTGG
          AGGGAGGAGG TACAAAGAAG GGTGAAGAGG GAAGTGTCGC GTAGAAGTGA
          AAGTGGCTTC TGCCTTAGTG ACGGACAGTC ACCCTGTGTG TGGCAAGGTG
          GCCTGCTGGT GTCAGGTCGC TGGCTGCAGA CTGAGGGGAG GCCTTGAGCT
          TGGGACCATG CGGGTAGGTG AGTGGGGTAA GCTGAGAACT GCCAGCGTCG
          CCAGTAGGAG GAAGACCAAG GGCCAGACCA TCGCAGGGAA TGGGGTTTGG
          AGGAACGGGC TCAGAGGGTA AAATGATCCA GGAA-AATGA AACCAAGTCA
          TCATGAGACT AGGAGGATAC AGACGGCCGT ACGTGACTGG GGCAGGTATC
          GATGCCCTTG CAGGATTAGT TCAGAAGTTC ATGGTACTAA GGCCAACTCA
          GGCACAGGCT CTGTAATTTG CTCAATTCCT GGTTTCTATC TGATCTATGA
          AACTCAGCTG GTCCTGAGAA TGGACCTTGA CAAAAGAATC CTTCCATGTG
          TATAAGGTCC TAAGGAGACC TGGATGATCT GGGGGCCGAC TGATGAGAGG
          GGGGTTGTGT GCTTGGGGGG TGGAGTACCA TCATGGGGGG ATCCTGTCAG
          TGAGTACGGG GCTGCCAAGC CCCCGCACAC AGTAGGATTA ACCCCTTCAA
          GGTAGACAGC GGATTTCTTC TCTGGGAAGG TCTCACAGGA TGACCCCGCC
          GCACAGTCTC CACTTTCTGG GGGCTGCCAG CCTAAGAGAG GGACGGGATA
          CACCCAAAAG AAAGTCAGCA AGTAAAGATC GAG-----GG GACAACAAGG
          AGGCAGTGTG GGGAAAAAAA TGTTATCAAA CTCTGAGTAT TTCTGGTTAG
          ATAAGGTCGT GGACGCACGT TTGAGGATTG GGTAGGGGTG TAGGGTAGAT
          GGTTGGGAGG GTGCTGAGTT TAGGATGTGA GGT-GGGGTA GAGATAGGGA
          AGCGTTCTGA CGTCCGGACT TTGGACAGGC GCTCGGACAG GAGGATCGTC
          CTGGCGGCTC CGTGTCGGGG TCCTCCTTGC CCCATTAGCT TTTTATTAAG
          GACAGGACTG ATCTTTTTCT GAGGCTTCTG CCAGACAGGA GCCTGGGATC
          TCAGGGCAGC CCCAAACCCT TTAGAACGGG CTTCATTTCT TTTCCATCTC
          AAGCATCCCC ATTTGCCCAA AGCGGGAGGA GGGTTTGAGG CTCTGACAAT
          GCGGGTCATG GGTAATGCCC CCAAGTTTGC CGATCCCTCA GGATTCCCTG
          GGCTTTTCGT GCACAGGTGC TGGAGTCAGA GGGGAGTAGG GTCTCCCTGC
          TTCTTTTGTT GGCTCTCTGC CAGGGGTTGC CCTCTGTCCT AGAGGCTGCT
          CCCGGGTCCT GTGCATGTGG CCCTTCTGTC TTCAAGCTGG TGACCACATA
          TCGCATTCTC CTCATGCTTC AAGTCTCTGC TTTCCTCTTG TGCTACCCGT
          AGGCGGCAGA AGTGGAGTGT AGACACTGCC TGCACGCACA CACACTCAGA
          ATTTCCATGT GACTAAATGC ATGGCATGAA CCACTCGGAT TTCAGGCCAC
          TGATTATGTG GTGCTGCTTT TTGAAAGTTC TTCACATAAA GAACAAATTA
          TTATCTATTT CTGAAAAACT AATAATTGTG CTGTGGTAAG AGCCCCATGC
          CAGCCCTGAA TGCTGCCTGT ACTGGGGGGA GAGGTCATGC TTGTGGTCTT
          ACTCTCTACC TAGAATTGGT TTGCAACACT TGGAAAGTCC TTAAAAAGAA
          ATTACGTTAT GTAAAAGGGG CTTGCATATG CTTTTCTGAT AGAAACTCTG
          TAATAAAATT GAGTGATGTT ATTTTCCCTC ATCCTCTCTG TTTTTCTCTT
          TTTCCTCCCC TTCTTTCCCT TCCCCTTCCC TCCTCTGCCC TCCTAACATC
          AGGTACCAAC CGGATTCTGG CACTTGGTAG TTATTCAGTA AATGTTAGTT
          TTGTCTCTCT TCCCTTTTAA TCAGGCCTGT ATGAATCAAA CTAGATGACT
          GAGCAGTTGG TAATTTGAGG GGCAGTAGAG AAGCTCAGTT TTTAAATGGC
          AGATGC-TTT TCCAAGTATC CCCTCTCCCT CACACAACAG TTTCTTGATC
          TACTTAGGCA AGCTTGTATT CTCCTCCTTG ACTTAATCTC CACATGGTGA
          AAAATGCA
UamC12016 TTTAAAAAAT CACAATTAGA AGCAGTCGGG AAACAGGTGG GAAATAATAC
          AGTCATGAAG TAAAAGCATA GTGTAAGAAG AAAATGGCTG CTCATGTTTC
          ATAATCCCTT TCATATTAAT TCCATTTTGA TAATTTTTGG ----ATATAT
          ATAAAAAGTC AGTATAGCAT CTTTTAAATG TCTTTGCAAG TTTAAAATGT
          GCAATGCCTA TAGGGGCTAG AATACATAGG AATAAGTTAA TTGAAGAGAT
          ATTAAGTGTT GCATATGTGT AGAGTGTTTC AGCTTTTGCT GAAACCAGCA
          CAATGCTTAC TTGGTTGTAG CCCCTTTATG TGAATCTGTA CTAATTTTTG
          TCAGTTAAAA CTTTCCATAC TTCAGTTGGA ATTTTGTTCG CTAGCTTAAA
          TATTATTAGA GTATCAGTCA TGGTTTAGAA GTAAAATAAC TAGAAAAAAT
          ACA-TTTTTT TACTGTTCAT AAGAATTTTT TGAATATGAG AGATATTACT
          TTCCTTTTTT GTCTAGTGTT AGTTAATGCT TGATTAGAAA TCTGTAGAGA
          TCGTCCAGTT TTTGCTAATG CAGCGTTTCA GATTTGTTGA GTCAATCATG
          CTATCAGTAT TTGGCATAAT GGCAATTGCA TGTGATTTTT CTTATACCTA
          GAAAATGAAA ACTGAATTGT CAGTCAGGGG CAGTCTCCTC ATTCTAGGAA
          CTCCTTTTGT GTTCCTCCCC CTCTCCCAGC TTACTGGCTT CGTGGTACAG
          CCGCCATCTC CACAGAACTG ACTTTAGAGA GCTGTCCATG TCCTGACCTT
          AGGGACGGGC AGCCCTCTGA TGGGCTCCTG GCCCGACTGT GAGAGGTGAT
          GCGGCCGCAG GTGCGCACGT GCGTAGGAGG GCTCCTGGGG ACAGCGGTCA
          CTTGGGTCTG TCTTATGTGG ATCTAAGGAG TTAGGCTCAG CTGCTCAGCT
          TCTGTGGCAC GCTGATGTGG CTTTTAAGCT CTGGGTGCCA CTTAAAGCAC
          AGGGAGCAAT TTTTCATACT TAAGACATTC TCATTAATTC CTTTGAGATA
          AAATGCCATT GTTTCTGGGA GATTGCGCGT GGAAACGCAG TGGCGGGCTC
          CCGGCTCCCT ACCTGACCAC GGACTGTGTC CCTGAGAGAG CTTTGCCACG
          GGTGGTTTCC TCCCCTCCCC GAGCTGTGTC ATAACACACC TAACACCGCT
          GGTTTGGGGT AGGTCTGGAG ACTGGAGCTA ACCTGTCACT GCTGTGAAGG
          GAGCTTTCCC GCGGTCTCTG CCTCTGGACG GCAGTTATGA CAACTTCAAC
          CAACAGAAGA AAAAGATGCG TAGAGCACCT GCTTCCCGCG GGCCGGCAGG
          GCAGGGCTGG GTACCAGGGG ACTGAGGAGC CATTCGGGCC CCTGGCTCCA
          TTTTGCCTTC CTGCTGGGGA CGGTCCTACT GGAGTGGGTG GGAGAGGGGA
          GTGTCCATGA TGTAACAGGC CCAGTCTGTA TGAGTGGAAG GAGGGGCCCC
          ATGCCTGCCC TAGTTGACCT AACCCGTGAG GCTCCTGAAA GGAGCTGGAC
          TGAGGGTTGG GACTACTCAC CTGGTCCACA ATCAAGACGG TGGCCCAGGG
          TCTCTCCAGA GCTCCATCAG TCGGGCCATG ATTGAGTGGC AGGCAAACCA
          ACTACGCAGA GGGAATCCCC AGCGTGGCTG AGCTGGGTAG GGGATGGGGA
          CTGAATTTGC ACCTCACAAA GCCAGAGAGA CCTCAAGGTG AAGGGAGACA
          GGGACCTTGC AAAAGCAGAT TTGGGGAAGA CTCTCTGGTG CAGGATAGGG
          ACATACTTCT CTCCACTAGG AGAGGAAGTG AGGAGGAGGC TGGCCAAGGC
          ACCCTCATCA AGGAGGCAAG ATCCCTATGC TCCCCATGCC GGAGCCCCTG
          AGAACCTAAA ATGAGTCTGG TGTCTGTCTC TCTGCACTTA GGGGAGGTGG
          GAGTTATTTT CTTGACTTAA GAAGTCCTCC ATTTACTTTG TTTAAGAATG
          TTTGTCATAG GAGATAGTCA GTATTTAAGT CTCAAATAAA TATCATAATC
          CCTCAGCCCC TTTTTATCTC TACCTTCACT ATACTAAGAT TCTAGTAACT
          GTCCCAGTAA ACGCAAAATG TTGTGTCTAT GTAGAACAAA CCACAATAGT
          AACTGCAGTG AGAATGCCAT GAATTGGCTT TATCTTGCCC TAGACTATGA
          CAGACAATAA AAGGTTTTAT TACTTAATCT TAAGCTTCAG CCTCCAAAAT
          CCATTTGCCT TCATATTATC AAAGCCAAAA TATTAATTCC ATTACCATGT
          TAATATCAAG ACTGTTGAAG CAACATGAGG CTGTCTCAAG TACACATCCA
          CTAGCCCTTT CACAAGTAAG GTAACATCCA AGGGAAAGGG CCTCTTCTAA
          TATCAGAGAA GGAAATATAA GAAGCTCAGA AGCAAGGATA GATCCAATGA
          GATCAGTGCA TTCTTCAGAG ACAGTTTTGT CTTTGATCTA AGGATCAAGA
          ACTGCCCAAA AGGGCAAACC ACCATAATCA CTAATCACAT TCTACCAGGT
          CATGGTAGAG TAGGTGATAC TGTCTGGCCA GCCGGGTTTC TCATTGTCCA
          CATGCCTTTC TCATTGTTTG TGTTCTAGGT TATCATGGTT ACAGGTGATC
          ATCCAATCAA CAGGCTGGTA TGGAGCAAAG CCAGTGATGA AACGGTGGAC
          ATCCCACAGC CACCACCCAC ACACTGGGCA CCCACCCAGG GGTGAGGAAA
          GCACAGGAAG GAGAACTCCA ATTTCA---- CTTAAGTTCA CTGCTGCCTA
          CAAACTTTAG CCACATGGAG CAAAGTGGAC TTTGGGCTAC TTACTTGTCC
          CTTCTGCCCA TTTTGGTTAA TGAGGTTGGG GTCAACATTC TGACAGCTCT
          TGCTCAAAAG GCAGCCCTCT GGTCTGGGGA TGAGTGGGAG ACAAGAAGAG
          GGTTCCCAAT GCTCTCAACA TTCTGGTTTC TTCTGGAACT GAATTTCAGT
          TGGAAGAGGT AAACTTTGTT CAGTGGATGG ATATACTGGA ATAATCT-AA
          TTTCTTTGCT ACTTAAGTGG TAGATGTAGA CAAGGGTTTA ACAGTGGCAG
          GAAATGAACC CTGTAACAAA CATCTGTTTA AAATTTGATT CT-AAAAAGA
          TGAAGAGGCA ATGAATGAGA AGACCTAGCT AACTTTAGCT TAATAAAATT
          CTATGAACTC TAGCATAACT TACAAAAAGT TTGTATTCAG TTTTGTTTCT
          GCTCTAATGG AGTACTTGAT AATGGTACAA ATGAATTTAT AATTTGGACA
          GTTTAAGCTG TTTTATCCGA TGTATGTTAC TACTCACCTT CCTGCTCTGC
          CTTCCATCCC TCATTCTGTA ATATCTGGAA GCTGATACGA TGTTTTGCTC
          CTTCATTGCT ACTGTTAAGG AATATAGAAA CATGACTTTA AACAATCACC
          AGTAGCTATT TGCCATTGGA ATTATGAAAG TTTTAATGCC ATTCTGATAA
          TACAGACTTT GATCTTTCAA AAGCTTGTTT AATTGCTTGA AGATAACTGC
          TAAATAGCTA AGCGTTTTGG TCTATAATTG GAACTACTTT GGTTTTAAGT
          TTTCTAGGAA ACCTGTCAAT CTCTTAATGT GAATTATCTA ATCCAATATT
          GAAATCATAA TGTGGGGTTT AAAATTCACA GGTTAATCAT GTTATGCCAC
          TGAAAAGGTA ACGAGTGCTG GCGTGGGTGT TGTTCCGGGC TGTGCCTCTG
          GGGCGGGTGG GTGGACAGAG GAAGCTGTTT GGGGAAGTGT GGTTCTCTTA
          GTCATCACAC CCACGGTTCT AGGCACTTCA GGGTGTGTCT GGTAGTAGTG
          ATGCACAAAA TGGTTCCCTG CCAGTGTCAC TCTTCAGCAG AGGCCAAGGG
          CTTGTCCTGT TAGTGCCGAA GATGTTCTCT GTCAGGAATT GGGGGGGTGG
          AGGGAGGAGG TACAAAGAAG GGTGAAGAGG GAAGTGTCGC GTAGAAGTGA
          AAGTGGCTTC TGCCTTAGTG ACGGACAGTC ACCCTGTGTG TGGCAAGGTG
          GCCTGCTGGT GTCAGGTCGC TGGCTGCAGA CTGAGGGGAG GCCTTGAGCT
          TGGGACCATG CGGGTAGGTG AGTGGGGTAA GCTGAGAACT GCCAGCGTCG
          CCAGTAGGAG GAAGACCAAG GGCCAGACCA TCGCAGGGAA TGGGGTTTGG
          AGGAACGGGC TCAGAGGGTA AAATGATCCA GGAA-AATGA AACCAAGTCA
          TCATGAGACT AGGAGGATAC AGACGGCCGT ACGTGACTGG GGCAGGTATC
          GATGCCCTTG CAGGATTAGT TCAGAAGTTC ATGGTACTAA GGCCCACTCA
          GGCACAGGCT CTGTAATTTG CTCAATTCCT GGTTTCTGTC TGATCTATGA
          AACTCAGCTG GTCCTGAGAA TGGACCTTGA CAAAAGAATC CTTCCATGTG
          TATAAGGTCC TAAGGAGACC TGGATGATCT GGGGGCCGAC TGATGAGAGG
          GGGGTTGTGT GCTTGGGGGG TGGAGTACCA TCATGGGGGG ATCCTGTCAG
          TGAGTACGGG GCTGCCAAGC CCCCGCACAC AGTAGGATTA ACCCCTTCAA
          GGTAGACAGC GGATTTCTTC TCTGGGAAGG TCTCACAGGA TGACCCCGCC
          GCACAGTCTC CACTTTCTGG GGGCTGCCAG CCTAAGAGAG GGACGGGATA
          CACCCAAAAG AAAGTCAGCA AGTAAAGATC GAG-----GG GACAACAAGG
          AGGCAGTGTG GGGAAAAAAA TGTTATCAAA CTCTGAGTAT TTCTGGTTAG
          ATAAGGTCGT GGACGCACGT TTGAGGATTG GGTAGGGGTG TAGGGTAGAT
          GGTTGGGAGG GTGCTGAGTT TAGGATGTGA GGT-GGGGTA GAGATAGGGA
          AGCGTTCTGA CGTCCGGACT TTGGACAGGC GCTCGGACAG GAGGATCGTC
          CTGGCGGCTC CGTGTCGGGG TCCTCCTTGC CCCATTAGCT TTTTATTAAG
          GACAGGACTG ATCTTTTTCT GAGGCTTCTG CCAGACAGGA GCCTGGGATC
          TCAGGGCAGC CCCAAACCCT TTAGAACGGG CTTCATTTCT TTTCCATCTC
          AAGCATCCCC ATTTGCCCAA AGCGGGAGGA GGGTTTGAGG CTCTGACAAT
          GCGGGTCATG GGTAATGCCC CCAAGTTTGC CGATCCCTCA GGATTCCCTG
          GGCTTTTCGT GCACAGGTGC TGGAGTCAGA GGGGAGTAGG GTCTCCCTGC
          TTCTTTTGTT GGCTCTCTGC CAGGGGTTGC CCTCTGTCCT AGAGGCTGCT
          CCCGGGTCCT GTGCATGTGG CCCTTCTGTC TTCAAGCTGG TGACCACATA
          TCGCATTCTC CTCATGCTTC AAGTCTCTGC TTTCCTCTTG TGCTACCCGT
          AGGCGGCAGA AGTGGAGTGT AGACACTGCC TGCACGCACA CACACTCAGA
          ATTTCCATGT GACTAAATGC ATGGCGTGAA CCACTCGGAT TTCAGGCCAC
          TGATTATGTG GTGCTGCTTT TTGAAAGTTC TTCACATAAA GAACAAATTA
          TTATCTATTT CTGAAAAACT AATAATTGTG CTGTGGTAAG AGCCCCATGC
          CAGCCCTGAA TGCTGCCTGT ACTGGGGGGA GAGGTCATGC TTGTGGTCTT
          ACTCTCTACC TAGAGTTGGT TTGCAACACT TGGAAAGTCC TTAAAAAGAA
          ATTACGTTAT GTAAAAGGGG CTTGCATATG CTTTTCTGAT AGAAACTCTG
          TAATAAAATT GAGTGATGTT ATTTTCCCTC ATCCTCTCTG TTTTTCTCTT
          TTTCCTCCCC TTCTTTCCCT TCCCCTTCCC TCCTCTGCCC TCCTAACATC
          AGGTACCAAC CGGATTCTGG CACTTGGTAG TTATTCAGTA AATGTTAGTT
          TTGTCTCTCT TCCCTTTTAA TCAGGCCTGT ATGAATCAAA CTAGATGACT
          GAGCAGTTGG TAATTTGAGG GGCAGTAGAG AAGCTCAGTT TTTAAATGGC
          AGATGC-TTT TCCAAGTATC CCCTCTCCCT CACACAACAG TTTCTTGATC
          TACTTAGGCA AGCTTGTATT CTCCTCCTTG ACTTAATCTC CACATGGTGA
          AAAATGCA
Uar001017 TTTAAAAAAT CACAATTAGA AGCAGTCGGG AAACAGGTGG GAAATAATAC
          AGTCATGAAG TAAAAGCATA GTGTAAGAAG AAAATGGCTG CTCATGTTTC
          ATAATCCCTT TCATATTAAT TCCATTTTGA TAATTTTTGG ATATATATAT
          ATAAAAAGTC AGTATAGCAT CTTTTAAGTG TCTTTGCAAG TTTAAAATGT
          GCAATGCCTA TAGGGGCTAG AATACATAGG AATAAGTTAA TTGAAGAGAT
          GTTAAGTGTT GCATATGTGT AGAGTGTTTC AGCTTTTGCT GAAACCAGCA
          CAATGCCTAC TTGGTTGTAG CCCTTTTATG TGAATCTGTA CTAATTTTTG
          TCAGTTAAAA CTTTCCGTAC TTCAGTTGGA ATTTTGTTCG CTAGCTTAAA
          TATTATTAGA GTATCAGTCA TGGTTTAGAA GTAAAATAAC TAGAAAAAAT
          ACA-TTTTTT TACTGTTCAT AAGATTTTTT TGAATATGAG AGATATTACT
          TTCCTTTTTT GTCTAGTGTT AGTTAATGCT TGATTAGAAA TCTGTAGAGA
          TCGTCCAGTT TTTGCTAATG CAGCGTTTCA GATTTGTTGA GTCAATCATG
          CTATCAGTAT TTGGCATAAT GGCAATTGCA TGTGATTTTT CTTATACCTA
          GAAAATGAAA ACTGAATTGT CAGTCAGGGG CAGTCTCCTC ATTCTAGGAA
          CTCCTTTTGT GTTCCTCCCC CTCTCCCAGC TTACTGGCTT CGTGGTACAG
          CCGCCATCTC CACAGAACTG ACTTTAGAGA GCTGTCCATG TCCTGACCTT
          AGGGACGGGC AGCCCTCTGA TGGGCTCCTG GCCCGACTGT GAGAGGTGAT
          GCGGCCGCAG GTGCGCACGT GCGCAGGAGG GCTCCTGGGG ACAGCGGTCA
          CTTGGGTCTG TCTTATGTGG ATCTAAGGAG TTAGGCTCAG CTGCTCAGCT
          TCTGTGGCAC GCTGATGTGG CTTTTAAGCT CTGGGTGCCA CTTAAAGCAC
          AGGGAGCAAT TTTTCATACT TAAGACATTC TCATTAATTC CTTTGAGATA
          AAATGCCATT GTTTCTGGGA GATTGCGCGT GGAAACGCAG TGGCGGGCTC
          CCGGCTCCCT ACCTGACCAC GGACTGTGTC CCTGAGAGAG CTTTGCCACG
          GGTGGTTTCC TCCCCTCCCC GAGCTGTGTC ATAACACACC TAACACCGCT
          GGTTTGGGGT AGGTCTGGAG ACTGGAGCTA ACCTGTCACT GCTGTGAAGG
          GAGCTTTCCC GCGGTCTCTG CCTCTGGACG GCAGTTATGA CAACTTCAAC
          CAACAGAAGA AAAAGATGCG TAGAGCACCT GCTTCCCGCG GGCCGGCAGG
          GCAGGGCTGG GTACCAGGGG ACTGAGGAGC CATTCGGGCC CCTGGCTCCA
          TTTTGCCTTC CTGCTGGGGA CGGTCCTACT GGAGTGGGTG GGAGAGGGGA
          GTGTCCATGA TGTAACAGGC CCAGTCTGTA TGAGTGGAAG GAGGGGCCCC
          ATGCCTGCCC TAGTCGACCT AACCCGTGAG GCTCCTGAAA GGAGCTGGAC
          TGAGGGTTGG GACTACTCAC CTGGTCCACA ATCGAGACGG TGGCCCAGGG
          TCTCTCCAGA GCTCCATCAG TCGGGCCATG ATTGAGTGGC AGGCAAACCA
          ACTACGCAGA GGGAATCCCC AGCGTGGCTG AGCTGGGTAG GGGATGGGGA
          CTGAATTTGC ACCTCACAAA GCCAGAGAGA CCTCAAGGTG AAGGGAGACA
          GGGACCTTGC AAAAGCAGAT TTGGGGAAGA CTCTCTGGTG CAGGATAGGG
          ACATACTTCT CTCCACTAGG AGAGGAAGTG AGGAGGAGGC TGGCCAAGGC
          ACCCTCATCA AGGAGGCAAG ATCCCTATGC TCCCCATGCC GGAGCCCCTG
          AGAACCTAAA ATGAGTCTGG TGTCTGTCTC TCTGCACTTA GGGGAGGTGG
          GAGTTATTTT CTTGACTTAA GAAGTCCTCC ATTTACTTTG TCTAAGAATG
          TTTGTCATAG GAGATAGTCA GTATTTAAGT CTCAAATAAA TATCATAATC
          CCTCAGCCCC TTTTTATCTC TACCTTCACT ATACTAAGAT TCTAGTAACT
          GTCCCAGTAA ACGCAAAATG TTGTGTCTCT GTAGAACAAA CCACAATAGT
          AACTGCAGTG AGAATGCCAT GAATTGGCTT TATCTTGCCC TAGACTATGA
          CAGACAATAA AAGGTTTTAT TACTTATTCT TAAGCTTCAG CCTCCAAAAT
          CCATTTGCCT TCATATTATC AAAGCCAAAA TATTAATTCC ATTACCATGT
          TAATATCAAG ACTGTTGAAG CAACATGAGG CTGTCTCAAG TACACATCCA
          CTAGCCCTTT CACAAGTAAG GTAACATCCA AGGGAAAGGG CCTCTTCTAA
          TATCAGAGAA GGAAATATAA GAAGCTCAGA AGCAAGGATA GATCCAATGA
          GATCAGTGCA TTCTTCAGAG ACAGTTTTGT CTTTGATCTA AGGATCAAGA
          ACTGCCCAAA AGGGCAAACC ACCATAATCA CTAATCACAT TCTACCAGGT
          CATGGTAGAG TAGGTGATAC TGTCTGGCCA GCCGAGTTTC TCATTGTCCA
          CATGCCTTTC TCATTGTTTG TGTTCTAGGT TATCATGGTT ACAGGTGATC
          ATCCAATCAT CAGGCTGGTA TGGAACAAAG CCAGCGATGA AACAGTGGAC
          ATCCCACAGC CACCACCCAC ACACTGGGCA CCCACCCAGG GGTGAGGAAA
          GCACAGGAAG GAGAACTCCA ATTTCAACCA CTTAAGTTCA CTGCTGCCTA
          CAAACTTTAG CCACATGGAG CAAAGTGGAC TTTGGGCTAC TTACTTGTCC
          CTTCTGCCCA TTTTGGTTAA TGAGGTTGGG GTCAACATTC TGATAGTTCT
          TGCTCAAAAG GCAGCCCTCT GGTCTGGGGA TGAGTGGGAG ACAAGAAGAG
          GGTTCCCAAT GCTCTCAACA TTCTGGTTTC TTCTGGAACT GAATTTCAGT
          TGGAAGAGGT AAACTTTGTT CAGTGGATGG ATATACTGGA ATAATCT-AA
          TTTCTTTGCT ACTTAAGTGG TAGATGTAGA CAAGGGTTTA ACAGTGGCAG
          GAAATGAACC CTGTAACAAA CATCTGTTTA AAATTTGATT CT-AAAAAGA
          TGAAGAGGCA ATGAATGAGA AGACCTAGCT AACTTTAGCT TAATAAAATT
          CTATGAACTC TAGCATAACT TACAAAAAGT TTGTATTCAG TTGTGTTTCT
          GCTCTAATGG AGTACTTGAT AATGGTACAA ATGAATTTCT AATTTGGACA
          GTTTAAGCTG TTTTATCCGA TGTATGTTAC TACTCACCTT CCTGCTCTGC
          CTTCCATCCC TCATTCTGTA ATATCTGGAA GCTGATACGA TGTTTTGCTC
          CTTCATTGCT ACTGTTAAGG AATATAGAAA CATGACTTTA AACAATCACC
          AGTAGCTATT TGCCATTGGA ATTATGAAAG TTTTAATGCC ATTCTGATAA
          TACAGACTTT GATCTTTCAA AAGCTTGTTT AATTGCTTGA AGATAACTGC
          TAAATTGCTA AGCGTTTTGG TCTATAATTG GAACTACTTT GGTTTTAAGT
          TTTCTAGGAA ACCTGTCAAT CTCTTAATGT GAATTATCTA ATCCAATATT
          GAAATCATAA TGTGGGGTTT AAAATTCACA GGTTAATCAT GTTATGCCAC
          TGAAAAGGTA ACGAGTGCTG GCGTGGGTGT TGTTCCGGGC TGTGCCTCTG
          GGGCGGGTGG GTGGACAGAG GAAGCTGTTT GGGGAAGTGT GGTTCTCTTA
          GTCATCACAC CCACGGTTCT AGGCACTTCA GGGTGTGTCT GGTAGTAGTG
          ATGCACAAAA TGGTTCCCTG CCAGTGTCAC TCTTCAGCAG AGGCCAAGGG
          CTTGTCCTGT TAGTGCCTAA GATGTTCTCT GTCAGGAATT GGGGGGGTGG
          AGGGAGGAGG TACAAAGAAG GGTGAAGAGG GAAGTGTCGC GTAGAAGTGA
          AAGTGGCTTC TGCCTTAGTG ACGGACAGTC ACCCTGTGTG TGGCAAGGTG
          GCCTGCTGGT GTCAGGTCGC TGGCTGCAGA CTGAGGGGAG GCCTTGAGCT
          GGGGACCATG CGGGTAGGTG AGTGGGGTAA GCTGAGAACT GCCAGCGTCG
          CCAGTAGGAG GAAGACCAAG GGCCAGACCA TCGCAGGGAA TGGGGTTTGG
          AGGAACGGGC TCAGAGGGTA AAATGATCCA GGAA-AATGA AACCAAGTCA
          TCATGAGACT AGGAGGATAC AGACGGCCGT ACGTGACTGG GGCAGGTATC
          GATGCCCTTG CAGGATTAGT TCAGAAGTTC ATGGTACTAA GGCCAACTCA
          GGCACAGGCT CTGTAATTTG CTCAATTCCT GGTTTCTGTC TGATCTATGA
          AACTCAGCTG GTCCTGAGAA TGGACCTTGA CAAAAGAATC CTTCCATGTG
          TATAAGGTCC TAAGGAGACC TGGATGATCT GGGGGCCGAC TGATGAGAGG
          GGGGTTGTGC GCTTGGGGGG TGGAGTACCA TCATGGGGGG ATCCTGTCAG
          TGAGTACGGG GCTGCCAAGC CCCCGCACAC AGTAGGATTA ACCCCTTCAA
          GGTAGACAGC GGATTTCTTC TCTGGGAAGG TCTCACAGGA TGACCCCGCC
          GCACAGTCTC CACTTTCTGG GGGCTGCCAG CCTAAGAGAG GGACGGGATA
          CACCCAAAAG AAAGTCAGCA AGTAAAGATC GAG-----GG GACAACAAGG
          AGGCAGTGTG GGGAAAAAAA TGTTATCAAA CTCTGAGTAT TTCTGGTTAG
          ATAAGGTCGT GGACACACGT TTGAGGATTG GGTAGGGGTG TAGGGTAGAT
          GGTTGGGAGG GTGCTGAGTT TAGGAGGTGA GGT-GGGGTA GAGATAGGGA
          AGCGTTCTGA CGTCCGGACT TTGGACAGGC GCTCGGACAG GAGGATCGTC
          CTGGCGGCTC CGTGTCGGGG TCCTCCTTGC CCCATTAGCT TTTTATGAAG
          GACAGGACTG ATCTTTTTCT GAGGCTTCTG CCAGACAGGA GCCTGGGATC
          TCAGGGCAGC CCCAAACCCT TTAGAACGGG CTTCATTTCT TTTCCATCTC
          AAGCGTCCCC ATTTGCCCAA AGCGGGAGGA GGGTTTGAGG CTCTGACAAT
          GCGGGTCATG GGTAATGCCC CCAAGTTTGC CGATTCCTCA GGATTCCCTG
          GGCTTTTCGT GCACAGGTGC TGGAGTCAGA GAGGAGTGGG GTCTCCCTGC
          TTCTTTTGTT GGCTCTCTGC CAGGGGTTGC CCTCTGTCCT AGAGGCTGCT
          CCCGGGTCCT GTGCATGGGG CCCTTCTGTC TTCAAGCTGG TGACCGCATA
          TCGCATTCTC CTCATGCTTC AAGTCTCTGC TTTCCTCTTG TGCTACCCGT
          AGGCGGCAGA AGTGGAGTGT AGACACTGCC TGCACGCACA CACACTCAGA
          ATTTCCATGT GACTAAATGC ATGGCGTGAA CCACTCGGAT TTCAGGCCAC
          TGATTATGTG GTGCTGCTTT TTGAAAGTTC TTCACATAAA GAACAAATTA
          TTATCTATTT CTGAAAAACT AATAATTGTG CTGTGGTAAG AGCCCCATGC
          CAGCCCTGAA TGCTGCCTGT ACTGGGGGGA GAGGTCATGC TTGTGGTCTT
          ACTCTCTACC TAGAATTGGT TTGCAACACT TGGAAAGTCC TTAAAAAGAA
          ATTACGTTAT GTAAAAGGGG CTTGCATATG CTTTTCTGAT AGAAACTCTG
          TAATAAAATT GAGTGATGTT ATTTTCCCTC ATCCTCTCTG TTTTTCTCTT
          TTTCCTCCCC TTCTTTCCCT TCCCCTTCCC TCCTCTGCCC TCCTAACATC
          AGGTACCAAC CGGATTCTGG CACTTGGTAG TTATTCAGTA AATGTTAGTT
          TTGTCTCTCT TCCCTTTTAA TCAGGCCTGT ATGAATCAAA CTAGATGACT
          GAGCAGTTGG TAATTTGAGG GGCAGTAGAG AAGCTCAGTT TTTAAATGGC
          AGATGC-TTT TCCAAGTATC CCCTCTCCCT CACACAACAG TTTCTTGATC
          TACTTAGGCA AGCTCGTATT CTCCTCCTTG ACTTAATCTC CACATGGTGA
          AAAATGCA
Uar001018 TTTAAAAAAT CACAATTAGA AGCAGTCGGG AAACAGGTGG GAAATAATAC
          AGTCATGAAG TAAAAGCATA GTGTAAGAAG AAAATGGCTG CTCATGTTTC
          ATAATCCCTT TCATATTAAT TCCATTTTGA TAATTTTTGG ATATATATAT
          ATATAAAGTC AGTATAGCAT CTTTTAAGTG TCTTTGCAAG TTTAAAATGT
          GCAATGCCTA TAGGGGCTAG AATACATAGG AATAAGTTAA TTGAAGAGAT
          GTTAAGTGTT GCATATGTGT AGAGTGTTTC AGCTTTTGCT GAAACCAGCA
          CAATGCCTAC TTGGTTGTAG CCCTTTTATG TGAATCTGTA CTAATTTTTG
          TCAGTTAAAA CTTTCCGTAC TTCAGTTGGA ATTTTGTTCG CTAGCTTAAA
          TATTATTAGA GTATCAGTCA TGGTTTAGAA GTAAAATAAC TAGAAAAAAT
          ACA-TTTTTT TACTGTTCAT AAGATTTTTT TGAATATGAG AGATATTACT
          TTCCTTTTTT GTCTAGTGTT AGTTAATGCT TGATTAGAAA TCTGTAGAGA
          TCGTCCAGTT TTTGCTAATG CAGCGTTTCA GATTTGTTGA GTCAATCATG
          CTATCAGTAT TTGGCATAAT GGCAATTGCA TGTGATTTTT CTTATACCTA
          GAAAATGAAA ACTGAATTGT CAGTCAGGGG CAGTCTCCTC ATTCTAGGAA
          CTCCTTTTGT GTTCCTCCCC CTCTCCCAGC TTACTGGCTT CGTGGTACAG
          CCGCCATCTC CACAGAACTG ACTTTAGAGA GCTGTCCATG TCCTGACCTT
          AGGGACGGGC AGCCCTCTGA TGGGCTCCTG GCCCGACTGT GAGAGGTGAT
          GCGGCCGCAG GTGCGCATGT GCGCAGGAGG GCTCCTGGGG ACAGCGGTCA
          CTTGGGTCTG TCTTATGTGG ATCTAAGGAG TTAGGCTCAG CTGCTCAGCT
          TCTGTGGCAC GCTGATGTGG CTTTTAAGCT CTGGGTGCCA CTTAAAGCAC
          AGGGAGCAAT TTTTCATACT TAAGACATTC TCATTAATTC CTTTGAGATA
          AAATGCCATT GTTTCTGGGA GATTGCGCGT GGAAACGCAG TGGCGGGCTC
          CCGGCTCCCT ACCTGACCAC GGACTGTGTC CCTGAGAGAG CTTTGCCACG
          GGTGGTTTCC TCCCCTCCCC GAGCTGTGTC ATAACACACC TAACACCGCT
          GGTTTGGGGT AGGTCTGGAG ACTGGAGCTA ACCTGTCACT GCTGTGAAGG
          GAGCTTTCCC GCGGTCTCTG CCTCTGGACG GCAGTTATGA CAACTTCAAC
          CAACAGAAGA AAAAGATGCG TAGAGCACCT GCTTCCCGCG GGCCGGCAGG
          GCAGGGCTGG GTACCAGGGG ACTGAGGAGC CATTCGGGCC CCTGGCTCCA
          TTTTGCCTTC CTGCTGGGGA CGGTCCTACT GGAGTGGGTG GGAGAGGGGA
          GTGTCCATGA TGTAACAGGC CCAGTCTGTA TGAGTGGAAG GAGGGGCCCC
          ATGCCTGCCC TAGTCGACCT AACCCGTGAG GCTCCTGAAA GGAGCTGGAC
          TGAGGGTTGG GACTACTCAC CTGGTCCACA ATCGAGACGG TGGCCCAGGG
          TCTCTCCAGA GCTCCATCAG TCGGGCCATG ATTGAGTGGC AGGCAAACCA
          ACTACGCAGA GGGAATCCCC AGCGTGGCTG AGCTGGGTAG GGGATGGGGA
          CTGAATTTGC ACCTCACAAA GCCAGAGAGA CCTCAAGGTG AAGGGAGACA
          GGGACCTTGC AAAAGCAGAT TTGGGGAAGA CTCTCTGGTG CAGGATAGGG
          ACATACTTCT CTCCACTAGG AGAGGAAGTG AGGAGGAGGC TGGCCAAGGC
          ACCCTCATCA AGGAGGCAAG ATCCCTATGC TCCCCATGCC GGAGCCCCTG
          AGAACCTAAA ATGAGTCTGG TGTCTGTCTC TCTGCACTTA GGGGAGGTGG
          GAGTTATTTT CTTGACTTAA GAAGTCCTCC ATTTACTTTG TCTAAGAATG
          TTTGTCATAG GAGATAGTCA GTATTTAAGT CTCAAATAAA TATCATAATC
          CCTCAGCCCC TTTTTATCTC TACCTTCACT ATACTAAGAT TCTAGTAACT
          GTCCCAGTAA ACGCAAAATG TTGTGTCTCT GTAGAACAAA CCACAATAGT
          AACTGCAGTG AGAATGCCAT GAATTGGCTT TATCTTGCCC TAGACTATGA
          CAGACAATAA AAGGTTTTAT TACTTATTCT TAAGCTTCAG CCTCCAAAAT
          CCATTTGCCT TCATATTATC AAAGCCAAAA TATTAATTCC ATTACCATGT
          TAATATCAAG ACTGTTGAAG CAACATGAGG CTGTCTCAAG TACACATCCA
          CTAGCCCTTT CACAAGTAAG GTAACATCCA AGGGAAAGGG CCTCTTCTAA
          TATCAGAGAA GGAAATATAA GAAGCTCAGA AGCAAGGATA GATCCAATGA
          GATCAGTGCA TTCTTCAGAG ACAGTTTTGT CTTTGATCTA AGGATCAAGA
          ACTGCCCAAA AGGGCAAACC ACCATAATCA CTAATCACAT TCTACCAGGT
          CATGGTAGAG TAGGTGATAC TGTCTGGCCA GCCGAGTTTC TCATTGTCCA
          CATGCCTTTC TCATTGTTTG TGTTCTAGGT TATCATGGTT ACAGGTGATC
          ATCCAATCAT CAGGCTGGTA TGGAACAAAG CCAGCGATGA AACAGTGGAC
          ATCCCACAGC CACCACCCAC ACACTGGGCA CCCACCCAGG GGTGAGGAAA
          GCACAGGAAG GAGAACTCCA ATTTCAACCA CTTAAGTTCA CTGCTGCCTA
          CAAACTTTAG CCACATGGAG CAAAGTGGAC TTTGGGCTAC TTACTTGTCC
          CTTCTGCCCA TTTTGGTTAA TGAGGTTGGG GTCAACATTC TGATAGTTCT
          TGCTCAAAAG GCAGCCCTCT GGTCTGGGGA TGAGTGGGAG ACAAGAAGAG
          GGTTCCCAAT GCTCTCAACA TTCTGGTTTC TTCTGGAACT GAATTTCAGT
          TGGAAGAGGT AAACTTTGTT CAGTGGATGG ATATACTGGA ATAATCT-AA
          TTTCTTTGCT ACTTAAGTGG TAGATGTAGA CAAGGGTTTA ACAGTGGCAG
          GAAATGAACC CTGTAACAAA CATCTGTTTA AAATTTGATT CT-AAAAAGA
          TGAAGAGGCA ATGAATGAGA AGACCTAGCT AACTTTAGCT TAATAAAATT
          CTATGAACTC TAGCATAACT TACAAAAAGT TTGTATTCAG TTGTGTTTCT
          GCTCTAATGG AGTACTTGAT AATGGTACAA ATGAATTTCT AATTTGGACA
          GTTTAAGCTG TTTTATCCGA TGTATGTTAC TACTCACCTT CCTGCTCTGC
          CTTCCATCCC TCATTCTGTA ATATCTGGAA GCTGATACGA TGTTTTGCTC
          CTTCATTGCT ACTGTTAAGG AATATAGAAA CATGACTTTA AACAATCACC
          AGTAGCTATT TGCCATTGGA ATTATGAAAG TTTTAATGCC ATTCTGATAA
          TACAGACTTT GATCTTTCAA AAGCTTGTTT AATTGCTTGA AGATAACTGC
          TAAATTGCTA AGCGTTTTGG TCTATAATTG GAACTACTTT GGTTTTAAGT
          TTTCTAGGAA ACCTGTCAAT CTCTTAATGT GAATTATCTA ATCCAATATT
          GAAATCATAA TGTGGGGTTT AAAATTCACA GGTTAATCAT GTTATGCCAC
          TGAAAAGGTA ACGAGTGCTG GCGTGGGTGT TGTTCCGGGC TGTGCCTCTG
          GGGCGGGTGG GTGGACAGAG GAAGCTGTTT GGGGAAGTGT GGTTCTCTTA
          GTCATCACAC CCACGGTTCT AGGCACTTCA GGGTGTGTCT GGTAGTAGTG
          ATGCACAAAA TGGTTCCCTG CCAGTGTCAC TCTTCAGCAG AGGCCAAGGG
          CTTGTCCTGT TAGTGCCTAA GATGTTCTCT GTCAGGAATT GGGGGGGTGG
          AGGGAGGAGG TACAAAGAAG GGTGAAGAGG GAAGTGTCGC GTAGAAGTGA
          AAGTGGCTTC TGCCTTAGTG ACGGACAGTC ACCCTGTGTG TGGCAAGGTG
          GCCTGCTGGT GTCAGGTCGC TGGCTGCAGA CTGAGGGGAG GCCTTGAGCT
          GGGGACCATG CGGGTAGGTG AGTGGGGTAA GCTGAGAACT GCCAGCGTCG
          CCAGTAGGAG GAAGACCAAG GGCCAGACCA TCGCAGGGAA TGGGGTTTGG
          AGGAACGGGC TCAGAGGGTA AAATGATCCA GGAA-AATGA AACCAAGTCA
          TCATGAGACT AGGAGGATAC AGACGGCCGT ACGTGACTGG GGCAGGTATC
          GATGCCCTTG CAGGATTAGT TCAGAAGTTC ATGGTACTAA GGCCAACTCA
          GGCACAGGCT CTGTAATTTG CTCAATTCCT GGTTTCTGTC TGATCTATGA
          AACTCAGCTG GTCCTGAGAA TGGACCTTGA CAAAAGAATC CTTCCATGTG
          TATAAGGTCC TAAGGAGACC TGGATGATCT GGGGGCCGAC TGATGAGAGG
          GGGGTTGTGC GCTTGGGGGG TGGAGTACCA TCATGGGGGG ATCCTGTCAG
          TGAGTACGGG GCTGCCAAGC CCCCGCACAC AGTAGGATTA ACCCCTTCAA
          GGTAGACAGC GGATTTCTTC TCTGGGAAGG TCTCACAGGA TGACCCCGCC
          GCACAGTCTC CACTTTCTGG GGGCTGCCAG CCTAAGAGAG GGACGGGATA
          CACCCAAAAG AAAGTCAGCA AGTAAAGATC GAG-----GG GACAACAAGG
          AGGCAGTGTG GGGAAAAAAA TGTTATCAAA CTCTGAGTAT TTCTGGTTAG
          ATAAGGTCGT GGACACACGT TTGAGGATTG GGTAGGGGTG TAGGGTAGAT
          GGTTGGGAGG GTGCTGAGTT TAGGAGGTGA GGT-GGGGTA GAGATAGGGA
          AGCGTTCTGA CGTCCGGACT TTGGACAGGC GCTCGGACAG GAGGATCGTC
          CTGGCGGCTC CGTGTCGGGG TCCTCCTTGC CCCATTAGCT TTTTATTAAG
          GACAGGACTG ATCTTTTTCT GAGGCTTCTG CCAGACAGGA GCCTGGGATC
          TCAGGGCAGC CCCAAACCCT TTAGAACGGG CTTCATTTCT TTTCCATCTC
          AAGCGTCCCC ATTTGCCCAA AGCGGGAGGA GGGTTTGAGG CTCTGACAAT
          GCGGCTCATG GGTAATGCCC CCAAGTTTGC CGATCCCTCA GGATTCCCTG
          GGCTTTTCGT GCACAGGTGC TGGAGTCAGA GGGGAGTGGG GTCTCCCTGC
          TTCTTTTGTT GGCTCTCTGC CAGGGGTTGC CCTCTGTCCT AGAGGCTGCT
          CCCGGGTCCT GTACATGGGG CCCTTCTGTC TTCAAGCTGC TGACCGCATA
          TCGCATTCTC CTCATGCTTC AAGTCTCTGC TTTCCTCTTG TGCTACCCGT
          AGGCGGCAGA AGTGGAGTGT AGACACTGCC TGCACGCACA CACACTCAGA
          ATTTCCATGT GACTAAATGC ATGGCGTGAA CCACTCGGAT TTCAGGCCAC
          TGATTATGTG GTGCTGCTTT TTGAAAGTTC TTCACATAAA GAACAAATTA
          TTATCTATTT CTGAAAAACT AATAATTGTG CTGTGGTAAG AGCCCCATGC
          CAGCCCTGAA TGCTGCCTGT ACTGGGGGGA GAGGTCATGC TTGTGGTCTT
          ACTCTCTACC TAGAATTGGT TTGCAACACT TGGAAAGTCC TTAAAAAGAA
          ATTACGTTAT GTAAAAGGGG CTTGCATATG CTTTTCTGAT AGAAACTCTG
          TAATAAAATT GAGTGATGTT ATTTTCCCTC ATCCTCTCTG TTTTTCTCTT
          TTTCCTCCCC TTCTTTCCCT TCCCCTTCCC TCCTCTGCCC TCCTAACATC
          AGGTACCAAC CGGATTCTGG CACTTGGTAG TTATTCAGTA AATGTTAGTT
          TTGTCTCTCT TCCCTTTTAA TCAGGCCTGT ATGAATCAAA CTAGATGACT
          GAGCAGTTGG TAATTTGAGG GGCAGTAGAG AAGCTCAGTT TTTAAATGGC
          AGATGC-TTT TCCAAGTATC CCCTCTCCCT CACACAACAG TTTCTTGATC
          TACTCAGGCA AGCTTGTATT CTCCTCCTTG ACTTAATCTC CACATGGTGA
          AAAATGCA
Uar004019 TTTAAAAAAT CACAATTAGA AGCAGTCGGG AAACAGGTGG GAAATAATAC
          AGTCATGAAG TAAAAGCATA GTGTAAGAAG AAAATGGCTG CTCATGTTTC
          ATAATCCCTT TCATATTAAT TCCATTTTGA TAATTTTTGG ATATATATAT
          ATAAAAAGTC AGTATAGCAT CTTTTAAGTG TCTTTGCAAG TTTAAAATGT
          GCAATGCCTA TAGGGGCTAG AATACATAGG AATAAGTTAA TTGAAGAGAT
          GTTAAGTGTT GCATATGTGT AGAGTGTTTC AGCTTTTGCT GAAACCAGCA
          CAATGCCTAC TTGGTTGTAG CCCTTTTATG TGAATCTGTA CTAATTTTTG
          TCAGTTAAAA CTTTCCGTAC TTCAGTTGGA ATTTTGTTCG CTAGCTTAAA
          TATTATTAGA GTATCAGTCA TGGTTTAGAA GTAAAATAAC TAGAAAAAAT
          ACA-TTTTTT TACTGTTCAT AAGAATTTTT TGAATATGAG AGATATTACT
          TTCCTTTTTT GTCTAGTGTT AGTTAATGCT TGATTAGAAA TCTGTAGAGA
          TCGTCCAGTT TTTGCTAATG CAGCGTTTCA GATTTGTTGA GTCAATCATG
          CTATCAGTAT TTGGCATAAT GGCAATTGCA TGTGATTTTT CTTATACCTA
          GAAAATGAAA ACTGAATTGT CAGTCAGGGG CAGTCTCCTC ATTCTAGGAA
          CTCCTTTTGT GTTCCTCCCC CTCTCCCAGC TTACTGGCTT CGTGGTACAG
          CCGCCATCTC CACAGAACTG ACTTTAGAGA GCTGTCCATG TCCTGACCTT
          AGGGACGGGC AGCCCTCTGA TGGGCTCCTG GCCCGACTGT GAGAGGTGAT
          GCGGCCGCAG GTGCGCACGT GCGCAGGAGG GCTCCTGGGG ACAGCGGTCA
          CTTGGGTCTG TCTTATGTGG ATCTAAGGAG TTAGGCTCAG CTGCTCAGCT
          TCTGTGGCAC GCTGATGTGG CTTTTAAGCT CTGGGTGCCA CTTAAAGCAC
          AGGGAGCAAT TTTTCATACT TAAGACATTC TCATTAATTC CTTTGAGATA
          AAATGCCATT GTTTCTGGGA GATTGCGCGT GGAAACGCAG TGGCGGGCTC
          CCGGCTCCCT ACCTGACCAC GGACTGTGTC CCTGAGAGAG CTTTGCCACG
          GGTGGTTTCC TCCCCTCCCC GAGCTGTGTC ATAACACACC TAACACCGCT
          GGTTTGGGGT AGGTCTGGAG ACTGGAGCTA ACCTGTCACT GCTGTGAAGG
          GAGCTTTCCC GCGGTCTCTG CCTCTGGACG GCAGTTATGA CAACTTCAAC
          CAACAGAAGA AAAAGATGCG TAGAGCACCT GCTTCCCGCG GGCCGGCAGG
          GCAGGGCTGG GTACCAGGGG ACTGAGGAGC CATTCGGGCC CCTGGCTCCA
          TTTTGCCTTC CTGCTGGGGA CGGTCCTACT GGAGTGGGTG GGAGAGGGGA
          GTGTCCATGA TGTAACAGGC CCAGTCTGTA TGAGTGGAAG GAGGGGCCCC
          ATGCCTGCCC TAGTCGACCT AACCCGTGAG GCTCCTGAAA GGAGC-GGAC
          TGAGGGTTGG GACTACTCAC CTGGTCCACA ATCGAGACGG TGGCCCAGGG
          TCTCTCCAGA GCTCCATCAG TCGGGCCATG ATTGAGTGGC AGGCAAACCA
          ACTACGCAGA GGGAATCCCC AGCGTGGCTG AGCTGGGTAG GGGATGGGGA
          CTGAATTTGC ACCTCACAAA GCCAGAGAGA CCTCAAGGTG AAGGGAGACA
          GGGACCTTGC AAAAGCAGAT TTGGGGAAGA CTCTCTGGTG CAGGATAGGG
          ACATACTTCT CTCCACTAGG AGAGGAAGTG AGGAGGAGGC TGGCCAAGGC
          ACCCTCATCA AGGAGGCAAG ATCCCTATGC TCCCCATGCC GGAGCCCCTG
          AGAACCTAAA ATGAGTCTGG TGTCTGTCTC TCTGCACTTA GGGGAGGTGG
          GAGTTATTTT CTTGACTTAA GAAGTCCTCC ATTTACTTTG TCTAAGAATG
          TTTGTCATAG GAGATAGTCA GTATTTAAGT CTCAAATAAA TATCATAATC
          CCTCAGCCCC TTTTTATCTC TACCTTCACT ATACTAAGAT TCTAGTAACT
          GTCCCAGTAA ACGCAAAATG TTGTGTCTCT GTAGAACAAA CCACAATAGT
          AACTGCAGTG AGAATGCCAT GAATTGGCTT TATCTTGCCC TAGACTATGA
          CAGACAATAA AAGGTTTTAT TACTTATTCT TAAGCTTCAG CCTCCAAAAT
          CCATTTGCCT TCATATTATC AAAGCCAAAA TATTAATTCC ATTACCATGT
          TAATATCAAG ACTGTTGAAG CAACATGAGG CTGTCTCAAG TACACATCCA
          CTAGCCCTTT CACAAGTAAG GTAACATCCA AGGGAAAGGG CCTCTTCTAA
          TATCAGAGAA GGAAATATAA GAAGCTCAGA AGCAAGGATA GATCCAATGA
          GATCAGTGCA TTCTTCAGAG ACAGTTTTGT CTTTGATCTA AGGATCAAGA
          ACTGCCCAAA AGGGCAAACC ACCATAATCA CTAATCACAT TCTACCAGGT
          CATGGTAGAG TAGGTGATAC TGTCTGGCCA GCCGAGTTTC TCATTGTCCA
          CATGCCTTTC TCATTGTTTG TGTTCTAGGT TATCATGGTT ACAGGTGATC
          ATCCAATCAT CAGGCTGGTA TGGAACAAAG CCAGCGATGA AACAGTGGAC
          ATCCCACAGC CACCACCCAC ACACTGGGCA CCCACCCAGG GGTGAGGAAA
          GCACAGGAAG GAGAACTCCA ATTTCAACCA CTTAAGTTCA CTGCTGCCTA
          CAAACTTTAG CCACATGGAG CAAAGTGGAC TTTGGGCTAC TTACTTGTCC
          CTTCTGCCCA TTTTGGTTAA TGAGGTTGGG GTCAACATTC TGATAGTTCT
          TGCTCAAAAG GCAGCCCTCT GGTCTGGGGA TGAGTGGGAG ACAAGAAGAG
          GGTTCCCAAT GCTCTCAACA TTCTGGTTTC TTCTGGAACT GAATTTCAGT
          TGGAAGAGGT AAACTTTGTT CAGTGGATGG ATATACTGGA ATAATCT-AA
          TTTCTTTGCT ACTTAAGTGG TAGATGTAGA CAAGGGTTTA ACAGTGGCAG
          GAAATGAACC CTGTAACAAA CATCTGTTTA AAATTTGATT CT-AAAAAGA
          TGAAGAGGCA ATGAATGAGA AGACCTAGCT AACTTTAGCT TAATAAAATT
          CTATGAACTC TAGCATAACT TACAAAAAGT TTGTATTCAG TTGTGTTTCT
          GCTCTAATGG AGTACTTGAT AATGGTACAA ATGAATTTCT AATTTGGACA
          GTTTAAGCTG TTTTATCCGA TGTATGTTAC TACTCACCTT CCTGCTCTGC
          CTTCCATCCC TCATTCTGTA ATATCTGGAA GCTGATACGA TGTTTTGCTC
          CTTCATTGCT ACTGTTAAGG AATATAGAAA CATGACTTTA AACAATCACC
          AGTAGCTATT TGCCATTGGA ATTATGAAAG TTTTAATGCC ATTCTGATAA
          TACAGACTTT GATCTTTCAA AAGCTTGTTT AATTGCTTGA AGATAACTGC
          TAAATAGCTA AGCGTTTTGG TCTATAATTG GAACTACTTT GGTTTTAAGT
          TTTCTAGGAA ACCTGTCAAT CTCTTAATGT GAATTATCTA ATCCAATATT
          GAAATCATAA TGTGGGGTTT AAAATTCACA GGTTAATCAT GTTATGCCAC
          TGAAAAGGTA ACGAGTGCTG GCGTGGGTGT TGTTCCGGGC TGTGCCTCTG
          GGGCGGGTGG GTGGACAGAG GAAGCTGTTT GGGGAAGTGT GGTTCTCTTA
          GTCATCACAC CCACGGTTCT AGGCACTTCA GGGTGTGTCT GGTAGTAGTG
          ATGCACAAAA TGGTTCCCTG CCAGTGTCAC TCTTCAGCAG AGGCCAAGGG
          CTTGTCCTGT TAGTGCCTAA GATGTTCTCT GTCAGGAATT GGGGGGGTGG
          AGGGAGGAGG TACAAAGAAG GGTGAAGAGG GAAGTGTCGC GTAGAAGTGA
          AAGTGGCTTC TGCCTTAGTG ACGGACAGTC ACCCTGTGTG TGGCAAGGTG
          GCCTGCTGGT GTCAGGTCGC TGGCTGCAGA CTGAGGGGAG GCCTTGAGCT
          GGGGACCATG CGGGTAGGTG AGTGGGGTAA GCTGAGAACT GCCAGCGTCG
          CCAGTAGGAG GAAGACCAAG GGCCAGACCA TCGCAGGGAA TGGGGTTTGG
          AGGAACGGGC TCAGAGGGTA AAATGATCCA GGAA-AATGA AACCAAGTCA
          TCATGAGACT AGGAGGATAC AGACGGCCGT ACGTGACTGG GGCAGGTATC
          GATGCCCTTG CAGGATTAGT TCAGAAGTTC ATGGTACTAA GGCCAACTCA
          GGCACAGGCT CTGTAATTTG CTCAATTCCT GGTTTCTGTC TGATCTATGA
          AACTCAGCTG GTCCTGAGAA TGGACCTTGA CAAAAGAATC CTTCCATGTG
          TATAAGGTCC TAAGGAGACC TGGATGATCT GGGGGCCGAC TGATGAGAGG
          GGGGTTGTGT GCTTGGGGGG TGGAGTACCA TCATGGGGGG ATCCTGTCAG
          TGAGTACGGG GCTGCCAAGC CCCCGCACAC AGTAGGATTA ACCCCTTCAA
          GGTAGACAGC GGATTTCTTC TCTGGGAAGG TCTCACAGGA TGACCCCGCC
          GCACAGTCTC CACTTTCTGG GGGCTGCCAG CCTAAGAGAG GGACGGGATA
          CACCCAAAAG AAAGTCAGCA AGTAAAGATC GAG-----GG GACAACAAGG
          AGGCAGTGTG GGGAAAAAAA TGTTATCAAA CTCTGAGTAT TTCTGGTTAG
          ATAAGGTCGT GGACGCACGT TTGAGGATTG GGTAGGGGTG TAGGGTAGAT
          GGTTGGGAGG GTGCTGAGTT TAGGAGGTGA GGT-GGGGTA GAGATAGGGA
          AGCGTTCTGA CGTCCGGACT TTGGACAGGC GCTCGGACAG GAGGATCGTC
          CTGGCGGCTC CGTGTCGGGG TCCTCCTTGC CCCATTAGCT TTTTATGAAG
          GACAGGACTG ATCTTTTTCT GAGGCTTCTG CCAGGCAGGA GCCTGGGATC
          TCAGGGCAGC CCCAAACCCT TTAGAACGGG CTTCATTTCT TTTCCATCTC
          AAGCGTCCCC ATTTGCCCAA AGCGGGAGGA GGGTTTGAGG CTCTGACAAT
          GCGGGTCATG GGTAATGCCC CCAAGTTTGC CGATCCCTCA GGATTCCCTG
          GGCTTTTCGT GCACAGGTGC TGGAGTCAGA GAGGAGTGGG GTCTCCCTGC
          TTCTTTTGTT GGCTCTCTGC CAGGGGTTGC CCTCTGTCCT AGAGGCTGCT
          CCCGGGTCCT GTGCATGGGG CCCTTCTGTC TTCAAGCTGG TGACCGCATA
          TCGCATTCTC CTCATGCTTC AAGTCTCTGC TTTCCTCTTG TGCTACCCGT
          AGGCGGCAGA AGTGGAGTGT AGACACTGCC TGCACGCACA CACACTCAGA
          ATTTCCATGT GACTAAATGC ATGGCGTGAA CCACTCGGAT TTCAGGCCAC
          TGATTATGTG GTGCTGCTTT TTGAAAGTTC TTCACATAAA GAACAAATTA
          TTATCTATTT CTGAAAAACT AATAATTGTG CTGTGGTAAG AGCCCCATGC
          CAGCCCTGAA TGCTGCCTGT ACTGGGGGGA GAGGTCATGC TTGTGGTCTT
          ACTCTCTACC TAGAGTTGGT TTGCAACACT TGGAAAGTCC TTAAAAAGAA
          ATTACGTTAT GTAAAAGGGG CTTGCATATG CTTTTCTGAT AGAAACTCTG
          TAATAAAATT GAGTGATGTT ATTTTCCCTC ATCCTCTCTG TTTTTCTCTT
          TTTCCTCCCC TTCTTTCCCT TCCCCTTCCC TCCTCTGCCC TCCTAACATC
          AGGTACCAAC CGGATTCTGG CACTTGGTAG TTATTCAGTA AATGTTAGTT
          TTGTCTCTCT TCCCTTTTAA TCAGGCCTGT ATGAATCAAA CTAGATGACT
          GAGCAGTTGG TAATTTGAGG GGCAGTAGAG AAGCTCAGTT TTTAAATGGC
          AGATGC-TTT TCCAAGTATC CCCTCTCCCT CACACAACAG TTTCTTGATC
          TACTCAGGCA AGCTTGTATT CTCCTCCTTG ACTTAATCTC CACATGGTGA
          AAAATGCA
Uar004020 TTTAAAAAAT CACAATTAGA AGCAGTCGGG AAACAGGTGG GAAATAATAC
          AGTCATGAAG TAAAAGCATA GTGTAAGAAG AAAATGGCTG CTCATGTTTC
          ATAATCCCTT TCATATTAAT TCCATTTTGA TAATTTTTGG ATATATATAT
          ATAAAAAGTC AGTATAGCAT CTTTTAAGTG TCTTTGCAAG TTTAAAATGT
          GCAATGCCTA TAGGGGCTAG AATACATAGG AATAAGTTAA TTGAAGAGAT
          GTTAAGTGTT GCATATGTGT AGAGTGTTTC AGCTTTTGCT GAAACCAGCA
          CAATGCCTAC TTGGTTGTAG CCCTTTTATG TGAATCTGTA CTAATTTTTG
          TCAGTTAAAA CTTTCCGTAC TTCAGTTGGA ATTTTGTTCG CTAGCTTAAA
          TATTATTAGA GTATCAGTCA TGGTTTAGAA GTAAAATAAC TAGAAAAAAT
          ACA-TTTTTT TACTGTTCAT AAGATTTTTT TGAATATGAG AGATATTACT
          TTCCTTTTTT GTCTAGTGTT AGTTAATGCT TGATTAGAAA TCTGTAGAGA
          TCGTCCAGTT TTTGCTAATG CAGCGTTTCA GATTTGTTGA GTCAATCATG
          CTATCAGTAT TTGGCATAAT GGCAATTGCA TGTGATTTTT CTTATACCTA
          GAAAATGAAA ACTGAATTGT CAGTCAGGGG CAGTCTCCTC ATTCTAGGAA
          CTCCTTTTGT GTTCCTCCCC CTCTCCCAGC TTACTGGCTT CGTGGTACAG
          CCGCCATCTC CACAGAACTG ACTTTAGAGA GCTGTCCATG TCCTGACCTT
          AGGGACGGGC AGCCCTCTGA TGGGCTCCTG GCCCGACTGT GAGAGGTGAT
          GCGGCCGCAG GTGCGCACGT GCGCAGGAGG GCTCCTGGGG ACAGCGGTCA
          CTTGGGTCTG TCTTATGTGG ATCTAAGGAG TTAGGCTCAG CTGCTCAGCT
          TCTGTGGCAC GCTGATGTGG CTTTTAAGCT CTGGGTGCCA CTTAAAGCAC
          AGGGAGCAAT TTTTCATACT TAAGACATTC TCATTAATTC CTTTGAGATA
          AAATGCCATT GTTTCTGGGA GATTGCGCGT GGAAACGCAG TGGCGGGCTC
          CCGGCTCCCT ACCTGACCAC GGACTGTGTC CCTGAGAGAG CTTTGCCACG
          GGTGGTTTCC TCCCCTCCCC GAGCTGTGTC ATAACACACC TAACACCGCT
          GGTTTGGGGT AGGTCTGGAG ACTGGAGCTA ACCTGTCACT GCTGTGAAGG
          GAGCTTTCCC GCGGTCTCTG CCTCTGGACG GCAGTTATGA CAACTTCAAC
          CAACAGAAGA AAAAGATGCG TAGAGCACCT GCTTCCCGCG GGCCGGCAGG
          GCAGGGCTGG GTACCAGGGG ACTGAGGAGC CATTCGGGCC CCTGGCTCCA
          TTTTGCCTTC CTGCTGGGGA CGGTCCTACT GGAGTGGGTG GGAGAGGGGA
          GTGTCCATGA TGTAACAGGC CCAGTCTGTA TGAGTGGAAG GAGGGGCCCC
          ATGCCTGCCC TAGTCGACCT AACCCGTGAG GCTCCTGAAA GGAGCTGGAC
          TGAGGGTTGG GACTACTCAC CTGGTCCACA ATCGAGACGG TGGCCCAGGG
          TCTCTCCAGA GCTCCATCAG TCGGGCCATG ATTGAGTGGC AGGCAAACCA
          ACTACGCAGA GGGAATCCCC AGCGTGGCTG AGCTGGGTAG GGGATGGGGA
          CTGAATTTGC ACCTCACAAA GCCAGAGAGA CCTCAAGGTG AAGGGAGACA
          GGGACCTTGC AAAAGCAGAT TTGGGGAAGA CTCTCTGGTG CAGGATAGGG
          ACATACTTCT CTCCACTAGG AGAGGAAGTG AGGAGGAGGC TGGCCAAGGC
          ACCCTCATCA AGGAGGCAAG ATCCCTATGC TCCCCATGCC GGAGCCCCTG
          AGAACCTAAA ATGAGTCTGG TGTCTGTCTC TCTGCACTTA GGGGAGGTGG
          GAGTTATTTT CTTGACTTAA GAAGTCCTCC ATTTACTTTG TCTAAGAATG
          TTTGTCATAG GAGATAGTCA GTATTTAAGT CTCAAATAAA TATCCTAATC
          CCTCAGCCCC TTTTTATCTC TACCTTCACT ATACTAAGAT TCTAGTAACT
          GTCCCAGTAA ACGCAAAATG TTGTGTCTGT GTAGAACAAA CCACAATAGT
          AACTGCAGTG AGAATGCCAT GAATTGGCTT TATCTTGCCC TAGACTATGA
          CAGACAATAA AAGGTTTTAT TACTTATTCT TAAGCTTCAG CCTCCAAAAT
          CCATTTGCCT TCATATTATC AAAGCCAAAA TATTAATTCC ATTACCATGT
          TAATATCAAG ACTGTTGAAG CAACATGAGG CTGTCTCAAG TACACATCCA
          CTAGCCCTTT CACAAGTAAG GTAACATCCA AGGGAAAGGG CCTCTTCTAA
          TATCAGAGAA GGAAATATAA GAAGCTCAGA AGCAAGGATA GATCCAATGA
          GATCAGTGCA TTCTTCAGAG ACAGTTTTGT CTTTGATCTA AGGATCAAGA
          ACTGCCCAAA AGGGCAAACC ACCATAATCA CTAATCACAT TCTACCAGGT
          CATGGTAGAG TAGGTGATAC TGTCTGGCCA GCCGAGTTTC TCATTGTCCA
          CATGCCTTTC TCATTGTTTG TGTTCTAGGT TATCATGGTT ACAGGTGATC
          ATCCAATCAT CAGGCTGGTA TGGAACAAAG CCAGCGATGA AACAGTGGAC
          ATCCCACAGC CACCACCCAC ACACTGGGCA CCCACCCAGG GGTGAGGAAA
          GCACAGGAAG GAGAACTCCA ATTTCAACCA CTTAAGTTCA CTGCTGCCTA
          CAAACTTTAG CCACATGGAG CAAAGTGGAC TTTGGGCTAC TTACTTGTCC
          CTTCTGCCCA TTTTGGTTAA TGAGGTTGGG GTCAACATTC TGATAGTTCT
          TGCTCAAAAG GCAGCCCTCT GGTCTGGGGA TGAGTGGGAG ACAAGAAGAG
          GGTTCCCAAT GCTCTCAACA TTCTGGTTTC TTCTGGAACT GAATTTCAGT
          TGGAAGAGGT AAACTTTGTT CAGTGGATGG ATATACTGGA ATAATCT-AA
          TTTCTTTGCT ACTTAAGTGG TAGATGTAGA CAAGGGTTTA ACAGTGGCAG
          GAAATGAACC CTGTAACAAA CATCTGTTTA AAATTTGATT CT-AAAAAGA
          TGAAGAGGCA ATGAATGAGA AGACCTAGCT AACTTTAGCT TAATAAAATT
          CTATGAACTC TAGCATAACT TACAAAAAGT TTGTATTCAG TTGTGTTTCT
          GCTCTAATGG AGTACTTGAT AATGGTACAA ATGAATTTCT AATTTGGACA
          GTTTAAGCTG TTTTATCCGA TGTATGTTAC TACTCACCTT CCTGCTCTGC
          CTTCCATCCC TCATTCTGTA ATATCTGGAA GCTGATACGA TGTTTTGCTC
          CTTCATTGCT ACTGTTAAGG AATATAGAAA CATGACTTTA AACAATCACC
          AGTAGCTATT TGCCATTGGA ATTATGAAAG TTTTAATGCC ATTCTGATAA
          TACAGACTTT GATCTTTCAA AAGCTTGTTT AATTGCTTGA AGATAACTGC
          TAAATAGCTA AGCGTTTTGG TCTATAATTG GAACTACTTT GGTTTTAAGT
          TTTCTAGGAA ACCTGTCAAT CTCTTAATGT GAATTATCTA ATCCAATATT
          GAAATCATAA TGTGGGGTTT AAAATTCACA GGTTAATCAT GTTATGCCAC
          TGAAAAGGTA ACGAGTGCTG GCGTGGGTGT TGTTCCGGGC TGTGCCTCTG
          GGGCGGGTGG GTGGACAGAG GAAGCTGTTT GGGGAAGTGT GGTTCTCTTA
          GTCATCACAC CCACGGTTCT AGGCACTTCA GGGTGTGTCT GGTAGTAGTG
          ATGCACAAAA TGGTTCCCTG CCAGTGTCAC TCTTCAGCAG AGGCCAAGGG
          CTTGTCCTGT TAGTGCCTAA GATGTTCTCT GTCAGGAATT GGGGGGGTGG
          AGGGAGGAGG TACAAAGAAG GGTGAAGAGG GAAGTGTCGC GTAGAAGTGA
          AAGTGGCTTC TGCCTTAGTG ACGGACAGTC ACCCTGTGTG TGGCAAGGTG
          GCCTGCTGGT GTCAGGTCGC TGGCTGCAGA CTGAGGGGAG GCCTTGAGCT
          GGGGACCATG CGGGTAGGTG AGTGGGGTAA GCTGAGAACT GCCAGCGTCG
          CCAGTAGGAG GAAGACCAAG GGCCAGACCA TCGCAGGGAA TGGGGTTTGG
          AGGAACGGGC TCAGAGGGTA AAATGATCCA GGAA-AATGA AACCAAGTCA
          TCATGAGACT AGGAGGATAC AGACGGCCGT ACGTGACTGG GGCAGGTATC
          GATGCCCTTG CAGGATTAGT TCAGAAGTTC ATGGTACTAA GGCCAACTCA
          GGCACAGGCT CTGTAATTTG CTCAATTCCT GGTTTCTGTC TGATCTATGA
          AACTCAGCTG GTCCTGAGAA TGGACCTTGA CAAAAGAATC CTTCCATGTG
          TATAAGGTCC TAAGGAGACC TGGATGATCT GGGGGCCGAC TGATGAGAGG
          GGGGTTGTGC GCTTGGGGGG TGGAGTACCA TCATGGGGGG ATCCTGTCAG
          TGAGTACGGG GCTGCCAAGC CCCCGCACGC AGTAGGATTA ACCCCTTCAA
          GGTAGACAGC GGATTTCTTC TCTGGGAAGG TCTCACAGGA TGACCCCGCC
          GCACAGTCTC CACTTTCTGG GGGCTGCCAG CCTAAGAGAG GGACGGGATA
          CACCCAAAAG AAAGTCAGCA AGTAAAGATC GAG-----GG GACAACAAGG
          AGGCAGTGTG GGGAAAAAAA TGTTATCAAA CTCTGAGTAT TTCTGGTTAG
          ATAAGGTCGT GGACGCACGT TTGAGGATTG GGTAGGGGTG TAGGGTAGAT
          GGTTGGGAGG GTGCTGAGTT TAGGAGGTGA GGT-GGGGTA GAGATAGGGA
          AGCGTTCTGA CGTCCGGACT TTGGACAGGC GCTCGGACAG GAGGATCGTC
          CTGGCGGCTC CGTGTCGGGG TCCTCCTTGC CCCATTAGCT TTTTATGAAG
          GACAGGACTG ATCTTTTTCT GAGGCTTCTG CCAGGCAGGA GCCTGGGATC
          TCAGGGCAGC CCCAAACCCT TTAGAACGGG CTTCATTTCT TTTCCATCTC
          AAGCGTCCCC ATTTGCCCAA AGCGGGAGGA GGGTTTGAGG CTCTGACAAT
          GCGGGTCATG GGTAATGCCC CCAAGTTTGC CGATCCCTCA GGATTCCCTG
          GGCTTTTCGT GCACAGGTGC TGGAGTCAGA GGGGAGTGGG GTCTCCCTGC
          TTCTTTTGTT GGCTCTCTGC CAGGGGTTGC CCTCTGTCCT AGAGGCTGCT
          CCCGGGTCCT GTACATGGGG CCCTTCTGTC TTCAAGCTGC TGACCGCATA
          TCGCATTCTC CTCATGCTTC AAGTCTCTGC TTTCCTCTTG TGCTACCCGT
          AGGCGGCAGA AGTGGAGTGT AGACACTGCC TGCACGCACA CACACTCAGA
          ATTTCCATGT GACTAAATGC ATGGCGTGAA CCACTCGGAT TTCAGGCCAC
          TGATTATGTG GTGCTGCTTT TTGAAAGTTC TTCACATAAA GAACAAATTA
          TTATCTATTT CTGAAAAACT AATAATTGTG CTGTGGTAAG AGCCCCATGC
          CAGCCCTGAA TGCTGCCTGT ACTGGGGGGA GAGGTCATGC TTGTGGTCTT
          ACTCTCTACC TAGAATTGGT TTGCAACACT TGGAAAGTCC TTAAAAAGAA
          ATTACGTTAT GTAAAAGGGG CTTGCATATG CTTTTCTGAT AGAAACTCTG
          TAATAAAATT GAGTGATGTT ATTTTCCCTC ATCCTCTCTG TTTTTCTCTT
          TTTCCTCCCC TTCTTTCCCT TCCCCTTCCC TCCTCTGCCC TCCTAACATC
          AGGTACCAAC CGGATTCTGG CACTTGGTAG TTATTCAGTA AATGTTAGTT
          TTGTCTCTCT TCCCTTTTAA TCAGGCCTGT ATGAATCAAA CTAGATGACT
          GAGCAGTTGG TAATTTGAGG GGCAGTAGAG AAGCTCAGTT TTTAAATGGC
          AGATGC-TTT TCCAAGTATC CCCTCTCCCT CACACAACAG TTTCTTGATC
          TACTCAGGCA AGCTTGTATT CTCCTCCTTG ACTTAATCTC CACATGGTGA
          AAAATGCA
Uar066021 TTTAAAAAAT CACAATTAGA AGCAGTCGGG AAACAGGTGG GAAATAATAC
          AGTCATGAAG TAAAAGCATA GTGTAAGAAG AAAATGGCTG CTCATGTTTC
          ATAATCCCTT TCATATTAAT TCCATTTTGA TAATTTTTGG ATATATATAT
          ATAAAAAGTC AGTATAGCAT CTTTTAAGTG TCTTTGCAAG TTTAAAATGT
          GCAATGCCTA TAGGGGCTAG AATACATAGG AATAAGTTAA TTGAAGAGAT
          GTTAAGTGTT GCATATGTGT AGAGTGTTTC AGCTTTTGCT GAAACCAGCA
          CAATGCCTAC TTGGTTGTAG CCCTTTTATG TGAATCTGTA CTAATTTTTG
          TCAGTTAAAA CTTTCCGTAC TTCAGTTGGA ATTTTGTTCG CTAGCTTAAA
          TATTATTAGA GTATCAGTCA TGGTTTAGAA GTAAAATAAC TAGAAAAAAT
          ACA-TTTTTT TACTGTTCAT AAGAATTTTT TGAATATGAG AGATATTACT
          TTCCTTTTTT GTCTAGTGTT AGTTAATGCT TGATTAGAAA TCTGTAGAGA
          TCGTCCAGTT TTTGCTAATG CAGCGTTTCA GATTTGTTGA GTCAATCATG
          CTATCAGTAT TTGGCATAAT GGCAATTGCA TGTGATTTTT CTTATACCTA
          GAAAATGAAA ACTGAATTGT CAGTCAGGGG CAGTCTCCTC ATTCTAGGAA
          CTCCTTTTGT GTTCCTCCCC CTCTCCCAGC TTACTGGCTT CGTGGTACAG
          CCGCCATCTC CACAGAACTG ACTTTAGAGA GCTGTCCATG TCCTGACCTT
          AGGGACGGGC AGCCCTCTGA TGGGCTCCTG GCCCGACTGT GAGAGGTGAT
          GCGGCCGCAG GTGCGCACGT GCGCAGGAGG GCTCCTGGGG ACAGCGGTCA
          CTTGGGTCTG TCTTATGTGG ATCTAAGGAG TTAGGCTCAG CTGCTCAGCT
          TCTGTGGCAC GCTGATGTGG CTTTTAAGCT CTGGGTGCCA CTTAAAGCAC
          AGGGAGCAAT TTTTCATACT TAAGACATTC TCATTAATTC CTTTGAGATA
          AAATGCCATT GTTTCTGGGA GATTGCGCGT GGAAACGCAG TGGCGGGCTC
          CCGGCTCCCT ACCTGACCAC GGACTGTGTC CCTGAGAGAG CTTTGCCACG
          GGTGGTTTCC TCCCCTCCCC GAGCTGTGTC ATAACACACC TAACACCGCT
          GGTTTGGGGT AGGTCTGGAG ACTGGAGCTA ACCTGTCACT GCTGTGAAGG
          GAGCTTTCCC GCGGTCTCTG CCTCTGGACG GCAGTTATGA CAACTTCAAC
          CAACAGAAGA AAAAGATGCG TAGAGCACCT GCTTCCCGCG GGCCGGCAGG
          GCAGGGCTGG GTACCAGGGG ACTGAGGAGC CATTCGGGCC CCTGGCTCCA
          TTTTGCCTTC CTGCTGGGGA CGGTCCTACT GGAGTGGGTG GGAGAGGGGA
          GTGTCCATGA TGTAACAGGC CCAGTCTGTA TGAGTGGAAG GAGGGGCCCC
          ATGCCTGCCC TAGTCGACCT AACCCGTGAG GCTCCTGAAA GGAGC-GGAC
          TGAGGGTTGG GACTACTCAC CTGGTCCACA ATCGAGACGG TGGCCCAGGG
          TCTCTCCAGA GCTCCATCAG TCGGGCCATG ATTGAGTGGC AGGCAAACCA
          ACTACGCAGA GGGAATCCCC AGCGTGGCTG AGCTGGGTAG GGGATGGGGA
          CTGAATTTGC ACCTCACAAA GCCAGAGAGA CCTCAAGGTG AAGGGAGACA
          GGGACCTTGC AAAAGCAGAT TTGGGGAAGA CTCTCTGGTG CAGGATAGGG
          ACATACTTCT CTCCACTAGG AGAGGAAGTG AGGAGGAGGC TGGCCAAGGC
          ACCCTCATCA AGGAGGCAAG ATCCCTATGC TCCCCATGCC GGAGCCCCTG
          AGAACCTAAA ATGAGTCTGG TGTCTGTCTC TCTGCACTTA GGGGAGGTGG
          GAGTTATTTT CTTGACTTAA GAAGTCCTCC ATTTACTTTG TCTAAGAATG
          TTTGTCATAG GAGATAGTCA GTATTTAAGT CTCAAATAAA TATCATAATC
          CCTCAGCCCC TTTTTATCTC TACCTTCACT ATACTAAGAT TCTAGTAACT
          GTCCCAGTAA ACGCAAAATG TTGTGTCTGT GTAGAACAAA CCACAATAGT
          AACTGCAGTG AGAATGCCAT GAATTGGCTT TATCTTGCCC TAGACTATGA
          CAGACAATAA AAGGTTTTAT TACTTATTCT TAAGCTTCAG CCTCCAAAAT
          CCATTTGCCT TCATATTATC AAAGCCAAAA TATTAATTCC ATTACCATGT
          TAATATCAAG ACTGTTGAAG CAACATGAGG CTGTCTCAAG TACACATCCA
          CTAGCCCTTT CACAAGTAAG GTAACATCCA AGGGAAAGGG CCTCTTCTAA
          TATCAGAGAA GGAAATATAA GAAGCTCAGA AGCAAGGATA GATCCAATGA
          GATCAGTGCA TTCTTCAGAG ACAGTTTTGT CTTTGATCTA AGGATCAAGA
          ACTGCCCAAA AGGGCAAACC ACCATAATCA CTAATCACAT TCTACCAGGT
          CATGGTAGAG TAGGTGATAC TGTCTGGCCA GCCGAGTTTC TCATTGTCCA
          CATGCCTTTC TCATTGTTTG TGTTCTAGGT TATCATGGTT ACAGGTGATC
          ATCCAATCAT CAGGCTGGTA TGGAACAAAG CCAGCGATGA AACAGTGGAC
          ATCCCACAGC CACCACCCAC ACACTGGGCA CCCACCCAGG GGTGAGGAAA
          GCACAGGAAG GAGAACTCCA ATTTCAACCA CTTAAGTTCA CTGCTGCCTA
          CAAACTTTAG CCACATGGAG CAAAGTGGAC TTTGGGCTAC TTACTTGTCC
          CTTCTGCCCA TTTTGGTTAA TGAGGTTGGG GTCAACATTC TGATAGTTCT
          TGCTCAAAAG GCAGCCCTCT GGTCTGGGGA TGAGTGGGAG ACAAGAAGAG
          GGTTCCCAAT GCTCTCAACA TTCTGGTTTC TTCTGGAACT GAATTTCAGT
          TGGAAGAGGT AAACTTTGTT CAGTGGATGG ATATACTGGA ATAATCT-AA
          TTTCTTTGCT ACTTAAGTGG TAGATGTAGA CAAGGGTTTA ACAGTGGCAG
          GAAATGAACC CTGTAACAAA CATCTGTTTA AAATTTGATT CT-AAAAAGA
          TGAAGAGGCA ATGAATGAGA AGACCTAGCT AACTTTAGCT TAATAAAATT
          CTATGAACTC TAGCATAACT TACAAAAAGT TTGTATTCAG TTGTGTTTCT
          GCTCTAATGG AGTACTTGAT AATGGTACAA ATGAATTTCT AATTTGGACA
          GTTTAAGCTG TTTTATCCGA TGTATGTTAC TACTCACCTT CCTGCTCTGC
          CTTCCATCCC TCATTCTGTA ATATCTGGAA GCTGATACGA TGTTTTGCTC
          CTTCATTGCT ACTGTTAAGG AATATAGAAA CATGACTTTA AACAATCACC
          AGTAGCTATT TGCCATTGGA ATTATGAAAG TTTTAATGCC ATTCTGATAA
          TACAGACTTT GATCTTTCAA AAGCTTGTTT AATTGCTTGA AGATAACTGC
          TAAATAGCTA AGCGTTTTGG TCTATAATTG GAACTACTTT GGTTTTAAGT
          TTTCTAGGAA ACCTGTCAAT CTCTTAATGT GAATTATCTA ATCCAATATT
          GAAATCATAA TGTGGGGTTT AAAATTCACA GGTTAATCAT GTTATGCCAC
          TGAAAAGGTA ACGAGTGCTG GCGTGGGTGT TGTTCCGGGC TGTGCCTCTG
          GGGCGGGTGG GTGGACAGAG GAAGCTGTTT GGGGAAGTGT GGTTCTCTTA
          GTCATCACAC CCACGGTTCT AGGCACTTCA GGGTGTGTCT GGTAGTAGTG
          ATGCACAAAA TGGTTCCCTG CCAGTGTCAC TCTTCAGCAG AGGCCAAGGG
          CTTGTCCTGT TAGTGCCTAA GATGTTCTCT GTCAGGAATT GGGGGGGTGG
          AGGGAGGAGG TACAAAGAAG GGTGAAGAGG GAAGTGTCGC GTAGAAGTGA
          AAGTGGCTTC TGCCTTAGTG ACGGACAGTC ACCCTGTGTG TGGCAAGGTG
          GCCTGCTGGT GTCAGGTCGC TGGCTGCAGA CTGAGGGGAG GCCTTGAGCT
          GGGGACCATG CGGGTAGGTG AGTGGGGTAA GCTGAGAACT GCCAGCGTCG
          CCAGTAGGAG GAAGACCAAG GGCCAGACCA TCGCAGGGAA TGGGGTTTGG
          AGGAACGGGC TCAGAGGGTA AAATGATCCA GGAA-AATGA AACCAAGTCA
          TCATGAGACT AGGAGGATAC AGACGGCCGT ACGTGACTGG GGCAGGTATC
          GATGCCCTTG CAGGATTAGT TCAGAAGTTC ATGGTACTAA GGCCAACTCA
          GGCACAGGCT CTGTAATTTG CTCAATTCCT GGTTTCTGTC TGATCTATGA
          AACTCAGCTG GTCCTGAGAA TGGACCTTGA CAAAAGAATC CTTCCATGTG
          TATAAGGTCC TAAGGAGACC TGGATGATCT GGGGGCCGAC TGATGAGAGG
          GGGGTTGTGC GCTTGGGGGG TGGAGTACCA TCATGGGGGG ATCCTGTCAG
          TGAGTACGGG GCTGCCAAGC CCCCGCACAC AGTAGGATTA ACCCCTTCAA
          GGTAGACAGC GGATTTCTTC TCTGGGAAGG TCTCACAGGA TGACCCCGCC
          GCACAGTCTC CACTTTCTGG GGGCTGCCAG CCTAAGAGAG GGACGGGATA
          CACCCAAAAG AAAGTCAGCA AGTAAAGATC GAG-----GG GACAACAAGG
          AGGCAGTGTG GGGAAAAAAA TGTTATCAAA CTCTGAGTAT TTCTGGTTAG
          ATAAGGTCGT GGACGCACGT TTGAGGATTG GGTAGGGGTG TAGGGTAGAT
          GGTTGGGAGG GTGCTGAGTT TAGGAGGTGA GGT-GGGGTA GAGATAGGGA
          AGCGTTCTGA CGTCCGGACT TTGGACAGGC GCTCGGACAG GAGGATCGTC
          CTGGCGGCTC CGTGTCGGGG TCCTCCTTGC CCCATTAGCT TTTTATGAAG
          GACAGGACTG ATCTTTTTCT GAGGCTTCTG CCAGGCAGGA GCCTGGGATC
          TCAGGGCAGC CCCAAACCCT TTAGAACGGG CTTCATTTCT TTTCCATCTC
          AAGCGTCCCC ATTTGCCCAA AGCGGGAGGA GGGTTTGAGG CTCTGACAAT
          GCGGGTCATG GGTAATGCCC CCAAGTTTGC CGATCCCTCA GGATTCCCTG
          GGCTTTTCGT GCACAGGTGC TGGAGTCAGA GAGGAGTGGG GTCTCCCTGC
          TTCTTTTGTT GGCTCTCTGC CAGGGGTTGC CCTCTGTCCT AGAGGCTGCT
          CCCGGGTCCT GTGCATGGGG CCCTTCTGTC TTCAAGCTGG TGACCGCATA
          TCGCATTCTC CTCATGCTTC AAGTCTCTGC TTTCCTCTTG TGCTACCCGT
          AGGCGGCAGA AGTGGAGTGT AGACACTGCC TGCACGCACA CACACTCAGA
          ATTTCCATGT GACTAAATGC ATGGCGTGAA CCACTCGGAT TTCAGGCCAC
          TGATTATGTG GTGCTGCTTT TTGAAAGTTC TTCACATAAA GAACAAATTA
          TTATCTATTT CTGAAAAACT AATAATTGTG CTGTGGTAAG AGCCCCATGC
          CAGCCCTGAA TGCTGCCTGT ACTGGGGGGA GAGGTCATGC TTGTGGTCTT
          ACTCTCTACC TAGAGTTGGT TTGCAACACT TGGAAAGTCC TTAAAAAGAA
          ATTACGTTAT GTAAAAGGGG CTTGCATATG CTTTTCTGAT AGAAACTCTG
          TAATAAAATT GAGTGATGTT ATTTTCCCTC ATCCTCTCTG TTTTTCTCTT
          TTTCCTCCCC TTCTTTCCCT TCCCCTTCCC TCCTCTGCCC TCCTAACATC
          AGGTACCAAC CGGATTCTGG CACTTGGTAG TTATTCAGTA AATGTTAGTT
          TTGTCTCTCT TCCCTTTTAA TCAGGCCTGT ATGAATCAAA CTAGATGACT
          GAGCAGTTGG TAATTTGAGG GGCAGTAGAG AAGCTCAGTT TTTAAATGGC
          AGATGC-TTT TCCAAGTATC CCCTCTCCCT CACACAACAG TTTCTTGATC
          TACTTAGGCA AGCTCGTATT CTCCTCCTTG ACTTAATCTC CACATGGTGA
          AAAATGCA
Uar066022 TTTAAAAAAT CACAATTAGA AGCAGTCGGG AAACAGGTGG GAAATAATAC
          AGTCATGAAG TAAAAGCATA GTGTAAGAAG AAAATGGCTG CTCATGTTTC
          ATAATCCCTT TCATATTAAT TCCATTTTGA TAATTTTTGG ATATATATAT
          ATAAAAAGTC AGTATAGCAT CTTTTAAGTG TCTTTGCAAG TTTAAAATGT
          GCAATGCCTA TAGGGGCTAG AATACATAGG AATAAGTTAA TTGAAGAGAT
          GTTAAGTGTT GCATATGTGT AGAGTGTTTC AGCTTTTGCT GAAACCAGCA
          CAATGCCTAC TTGGTTGTAG CCCTTTTATG TGAATCTGTA CTAATTTTTG
          TCAGTTAAAA CTTTCCGTAC TTCAGTTGGA ATTTTGTTCG CTAGCTTAAA
          TATTATTAGA GTATCAGTCA TGGTTTAGAA GTAAAATAAC TAGAAAAAAT
          ACA-TTTTTT TACTGTTCAT AAGATTTTTT TGAATATGAG AGATATTACT
          TTCCTTTTTT GTCTAGTGTT AGTTAATGCT TGATTAGAAA TCTGTAGAGA
          TCGTCCAGTT TTTGCTAATG CAGCGTTTCA GATTTGTTGA GTCAATCATG
          CTATCAGTAT TTGGCATAAT GGCAATTGCA TGTGATTTTT CTTATACCTA
          GAAAATGAAA ACTGAATTGT CAGTCAGGGG CAGTCTCCTC ATTCTAGGAA
          CTCCTTTTGT GTTCCTCCCC CTCTCCCAGC TTACTGGCTT CGTGGTACAG
          CCGCCATCTC CACAGAACTG ACTTTAGAGA GCTGTCCATG TCCTGACCTT
          AGGGACGGGC AGCCCTCTGA TGGGCTCCTG GCCCGACTGT GAGAGGTGAT
          GCGGCCGCAG GTGCGCACGT GCGCAGGAGG GCTCCTGGGG ACAGCGGTCA
          CTTGGGTCTG TCTTATGTGG ATCTAAGGAG TTAGGCTCAG CTGCTCAGCT
          TCTGTGGCAC GCTGATGTGG CTTTTAAGCT CTGGGTGCCA CTTAAAGCAC
          AGGGAGCAAT TTTTCATACT TAAGACATTC TCATTAATTC CTTTGAGATA
          AAATGCCATT GTTTCTGGGA GATTGCGCGT GGAAACGCAG TGGCGGGCTC
          CCGGCTCCCT ACCTGACCAC GGACTGTGTC CCTGAGAGAG CTTTGCCACG
          GGTGGTTTCC TCCCCTCCCC GAGCTGTGTC ATAACACACC TAACACCGCT
          GGTTTGGGGT AGGTCTGGAG ACTGGAGCTA ACCTGTCACT GCTGTGAAGG
          GAGCTTTCCC GCGGTCTCTG CCTCTGGACG GCAGTTATGA CAACTTCAAC
          CAACAGAAGA AAAAGATGCG TAGAGCACCT GCTTCCCGCG GGCCGGCAGG
          GCAGGGCTGG GTACCAGGGG ACTGAGGAGC CATTCGGGCC CCTGGCTCCA
          TTTTGCCTTC CTGCTGGGGA CGGTCCTACT GGAGTGGGTG GGAGAGGGGA
          GTGTCCATGA TGTAACAGGC CCAGTCTGTA TGAGTGGAAG GAGGGGCCCC
          ATGCCTGCCC TAGTCGACCT AACCCGTGAG GCTCCTGAAA GGAGC-GGAC
          TGAGGGTTGG GACTACTCAC CTGGTCCACA ATCGAGACGG TGGCCCAGGG
          TCTCTCCAGA GCTCCATCAG TCGGGCCATG ATTGAGTGGC AGGCAAACCA
          ACTACGCAGA GGGAATCCCC AGCGTGGCTG AGCTGGGTAG GGGATGGGGA
          CTGAATTTGC ACCTCACAAA GCCAGAGAGA CCTCAAGGTG AAGGGAGACA
          GGGACCTTGC AAAAGCAGAT TTGGGGAAGA CTCTCTGGTG CAGGATAGGG
          ACATACTTCT CTCCACTAGG AGAGGAAGTG AGGAGGAGGC TGGCCAAGGC
          ACCCTCATCA AGGAGGCAAG ATCCCTATGC TCCCCATGCC GGAGCCCCTG
          AGAACCTAAA ATGAGTCTGG TGTCTGTCTC TCTGCACTTA GGGGAGGTGG
          GAGTTATTTT CTTGACTTAA GAAGTCCTCC ATTTACTTTG TCTAAGAATG
          TTTGTCATAG GAGATAGTCA GTATTTAAGT CTCAAATAAA TATCCTAATC
          CCTCAGCCCC TTTTTATCTC TACCTTCACT ATACTAAGAT TCTAGTAACT
          GTCCCAGTAA ACGCAAAATG TTGTGTCTGT GTAGAACAAA CCACAATAGT
          AACTGCAGTG AGAATGCCAT GAATTGGCTT TATCTTGCCC TAGACTATGA
          CAGACAATAA AAGGTTTTAT TACTTATTCT TAAGCTTCAG CCTCCAAAAT
          CCATTTGCCT TCATATTATC AAAGCCAAAA TATTAATTCC ATTACCATGT
          TAATATCAAG ACTGTTGAAG CAACATGAGG CTGTCTCAAG TACACATCCA
          CTAGCCCTTT CACAAGTAAG GTAACATCCA AGGGAAAGGG CCTCTTCTAA
          TATCAGAGAA GGAAATATAA GAAGCTCAGA AGCAAGGATA GATCCAATGA
          GATCAGTGCA TTCTTCAGAG ACAGTTTTGT CTTTGATCTA AGGATCAAGA
          ACTGCCCAAA AGGGCAAACC ACCATAATCA CTAATCACAT TCTACCAGGT
          CATGGTAGAG TAGGTGATAC TGTCTGGCCA GCCGAGTTTC TCATTGTCCA
          CATGCCTTTC TCATTGTTTG TGTTCTAGGT TATCATGGTT ACAGGTGATC
          ATCCAATCAT CAGGCTGGTA TGGAACAAAG CCAGCGATGA AACAGTGGAC
          ATCCCACAGC CACCACCCAC ACACTGGGCA CCCACCCAGG GGTGAGGAAA
          GCACAGGAAG GAGAACTCCA ATTTCAACCA CTTAAGTTCA CTGCTGCCTA
          CAAACTTTAG CCACATGGAG CAAAGTGGAC TTTGGGCTAC TTACTTGTCC
          CTTCTGCCCA TTTTGGTTAA TGAGGTTGGG GTCAACATTC TGATAGTTCT
          TGCTCAAAAG GCAGCCCTCT GGTCTGGGGA TGAGTGGGAG ACAAGAAGAG
          GGTTCCCAAT GCTCTCAACA TTCTGGTTTC TTCTGGAACT GAATTTCAGT
          TGGAAGAGGT AAACTTTGTT CAGTGGATGG ATATACTGGA ATAATCT-AA
          TTTCTTTGCT ACTTAAGTGG TAGATGTAGA CAAGGGTTTA ACAGTGGCAG
          GAAATGAACC CTGTAACAAA CATCTGTTTA AAATTTGATT CT-AAAAAGA
          TGAAGAGGCA ATGAATGAGA AGACCTAGCT AACTTTAGCT TAATAAAATT
          CTATGAACTC TAGCATAACT TACAAAAAGT TTGTATTCAG TTGTGTTTCT
          GCTCTAATGG AGTACTTGAT AATGGTACAA ATGAATTTCT AATTTGGACA
          GTTTAAGCTG TTTTATCCGA TGTATGTTAC TACTCACCTT CCTGCTCTGC
          CTTCCATCCC TCATTCTGTA ATATCTGGAA GCTGATACGA TGTTTTGCTC
          CTTCATTGCT ACTGTTAAGG AATATAGAAA CATGACTTTA AACAATCACC
          AGTAGCTATT TGCCATTGGA ATTATGAAAG TTTTAATGCC ATTCTGATAA
          TACAGACTTT GATCTTTCAA AAGCTTGTTT AATTGCTTGA AGATAACTGC
          TAAATAGCTA AGCGTTTTGG TCTATAATTG GAACTACTTT GGTTTTACGT
          TTTCTAGGAA ACCTGTCAAT CTCTTAATGT GAATTATCTA ATCCAATATT
          GAAATCATAA TGTGGGGTTT AAAATTCACA GGTTAATCAT GTTATGCCAC
          TGAAAAGGTA ACGAGTGCTG GCGTGGGTGT TGTTCCGGGC TGTGCCTCTG
          GGGCGGGTGG GTGGACAGAG GAAGCTGTTT GGGGAAGTGT GGTTCTCTTA
          GTCATCACAC CCACGGTTCT AGGCACTTCA GGGTGTGTCT GGTAGTAGTG
          ATGCACAAAA TGGTTCCCTG CCAGTGTCAC TCTTCAGCAG AGGCCAAGGG
          CTTGTCCTGT TAGTGCCTAA GATGTTCTCT GTCAGGAATT GGGGGGGTGG
          AGGGAGGAGG TACAAAGAAG GGTGAAGAGG GAAGTGTCGC GTAGAAGTGA
          AAGTGGCTTC TGCCTTAGTG ACGGACAGTC ACCCTGTGTG TGGCAAGGTG
          GCCTGCTGGT GTCAGGTCGC TGGCTGCAGA CTGAGGGGAG GCCTTGAGCT
          GGGGACCATG CGGGTAGGTG AGTGGGGTAA GCTGAGAACT GCCAGCGTCG
          CCAGTAGGAG GAAGACCAAG GGCCAGACCA TCGCAGGGAA TGGGGTTTGG
          AGGAACGGGC TCAGAGGGTA AAATGATCCA GGAA-AATGA AACCAAGTCA
          TCATGAGACT AGGAGGATAC AGACGGCCGT ACGTGACTGG GGCAGGTATC
          GATGCCCTTG CAGGATTAGT TCAGAAGTTC ATGGTACTAA GGCCAACTCA
          GGCACAGGCT CTGTAATTTG CTCAATTCCT GGTTTCTGTC TGATCTATGA
          AACTCAGCTG GTCCTGAGAA TGGACCTTGA CAAAAGAATC CTTCCATGTG
          TATAAGGTCC TAAGGAGACC TGGATGATCT GGGGGCCGAC TGATGAGAGG
          GGGGTTGTGC GCTTGGGGGG TGGAGTACCA TCATGGGGGG ATCCTGTCAG
          TGAGTACGGG GCTGCCAAGC CCCCGCACAC AGTAGGATTA ACCCCTTCAA
          GGTAGACAGC GGATTTCTTC TCTGGGAAGG TCTCACAGGA TGACCCCGCC
          GCACAGTCTC CACTTTCTGG GGGCTGCCAG CCTAAGAGAG GGACGGGATA
          CACCCAAAAG AAAGTCAGCA AGTAAAGATC GAG-----GG GACAACAAGG
          AGGCAGTGTG GGGAAAAAAA TGTTATCAAA CTCTGAGTAT TTCTGGTTAG
          ATAAGGTCGT GGACGCACGT TTGAGGATTG GGTAGGGGTG TAGGGTAGAT
          GGTTGGGAGG GTGCTGAGTT TAGGAGGTGA GGT-GGGGTA GAGATAGGGA
          AGCGTTCTGA CGTCCGGACT TTGGACAGGC GCTCGGACAG GAGGATCGTC
          CTGGCGGCTC CGTGTCGGGG TCCTCCTTGC CCCATTAGCT TTTTATGAAG
          GACAGGACTG ATCTTTTTCT GAGGCTTCTG CCAGGCAGGA GCCTGGGATC
          TCAGGGCAGC CCCAAACCCT TTAGAACGGG CTTCATTTCT TTTCCATCTC
          AAGCGTCCCC ATTTGCCCAA AGCGGGAGGA GGGTTTGAGG CTCTGACAAT
          GCGGGTCATG GGTAATGCCC CCAAGTTTGC CGATCCCTCA GGATTCCCTG
          GGCTTTTCGT GCACAGGTGC TGGAGTCAGA GAGGAGTGGG GTCTCCCTGC
          TTCTTTTGTT GGCTCTCTGC CAGGGGTTGC CCTCTGTCCT AGAGGCTGCT
          CCCGGGTCCT GTGCATGGGG CCCTTCTGTC TTCAAGCTGG TGACCGCATA
          TCGCATTCTC CTCATGCTTC AAGTCTCTGC TTTCCTCTTG TGCTACCCGT
          AGGCGGCAGA AGTGGAGTGT AGACACTGCC TGCACGCACA CACACTCAGA
          ATTTCCATGT GACTAAATGC ATGGCGTGAA CCACTCGGAT TTCAGGCCAC
          TGATTATGTG GTGCTGCTTT TTGAAAGTTC TTCACATAAA GAACAAATTA
          TTATCTATTT CTGAAAAACT AATAATTGTG CTGTGGTAAG AGCCCCATGC
          CAGCCCTGAA TGCTGCCTGT ACTGGGGGGA GAGGTCATGC TTGTGGTCTT
          ACTCTCTACC TAGAATTGGT TTGCAACACT TGGAAAGTCC TTAAAAAGAA
          ATTACGTTAT GTAAAAGGGG CTTGCATATG CTTTTCTGAT AGAAACTCTG
          TAATAAAATT GAGTGATGTT ATTTTCCCTC ATCCTCTCTG TTTTTCTCTT
          TTTCCTCCCC TTCTTTCCCT TCCCCTTCCC TCCTCTGCCC TCCTAACATC
          AGGTACCAAC CGGATTCTGG CACTTGGTAG TTATTCAGTA AATGTTAGTT
          TTGTCTCTCT TCCCTTTTAA TCAGGCCTGT ATGAATCAAA CTAGATGACT
          GAGCAGTTGG TAATTTGAGG GGCAGTAGAG AAGCTCAGTT TTTAAATGGC
          AGATGC-TTT TCCAAGTATC CCCTCTCCCT CACACAACAG TTTCTTGATC
          TACTTAGGCA AGCTCGTATT CTCCTCCTTG ACTTAATCTC CACATGGTGA
          AAAATGCA
Uar125023 TTTAAAAAAT CACAATTAGA AGCAGTCGGG AAACAGGTGG GAAATAATAC
          AGTCATGAAG TAAAAGCATA GTGTAAGAAG AAAATGGCTG CTCATGTTTC
          ATAATCCCTT TCATATTAAT TCCATTTTGA TAATTTTTGG ATATATATAT
          ATAAAAAGTC AGTATAGCAT CTTTTAAGTG TCTTTGCAAG TTTAAAATGT
          GCAATGCCTA TAGGGGCTAG AATACATAGG AATAAGTTAA TTGAAGAGAT
          GTTAAGTGTT GCATATGTGT AGAGTGTTTC AGCTTTTGCT GAAACCAGCA
          CAATGCCTAC TTGGTTGTAG CCCTTTTATG TGAATCTGTA CTAATTTTTG
          TCAGTTAAAA CTTTCCGTAC TTCAGTTGGA ATTTTGTTCG CTAGCTTAAA
          TATTATTAGA GTATCAGTCA TGGTTTAGAA GTAAAATAAC TAGAAAAAAT
          ACA-TTTTTT TACTGTTCAT AAGAATTTTT TGAATATGAG AGATATTACT
          TTCCTTTTTT GTCTAGTGTT AGTTAATGCT TGATTAGAAA TCTGTAGAGA
          TCGTCCAGTT TTTGCTAATG CAGCGTTTCA GATTTGTTGA GTCAATCATG
          CTATCAGTAT TTGGCATAAT GGCAATTGCA TGTGATTTTT CTTATACCTA
          GAAAATGAAA ACTGAATTGT CAGTCAGGGG CAGTCTCCTC ATTCTAGGAA
          CTCCTTTTGT GTTCCTCCCC CTCTCCCAGC TTACTGGCTT CGTGGTACAG
          CCGCCATCTC CACAGAACTG ACTTTAGAGA GCTGTCCATG TCCTGACCTT
          AGGGACGGGC AGCCCTCTGA TGGGCTCCTG GCCCGACTGT GAGAGGTGAT
          GCGGCCGCAG GTGCGCATGT GCGCAGGAGG GCTCCTGGGG ACAGCGGTCA
          CTTGGGTCTG TCTTATGTGG ATCTAAGGAG TTAGGCTCAG CTGCTCAGCT
          TCTGTGGCAC GCTGATGTGG CTTTTAAGCT CTGGGTGCCA CTTAAAGCAC
          AGGGAGCAAT TTTTCATACT TAAGACATTC TCATTAATTC CTTTGAGATA
          AAATGCCATT GTTTCTGGGA GATTGCGCGT GGAAACGCAG TGGCGGGCTC
          CCGGCTCCCT ACCTGACCAC GGACTGTGTC CCTGAGAGAG CTTTGCCACG
          GGTGGTTTCC TCCCCTCCCC GAGCTGTGTC ATAACACACC TAACACCGCT
          GGTTTGGGGT AGGTCTGGAG ACTGGAGCTA ACCTGTCACT GCTGTGAAGG
          GAGCTTTCCC GCGGTCTCTG CCTCTGGACG GCAGTTATGA CAACTTCAAC
          CAACAGAAGA AAAAGATGCG TAGAGCACCT GCTTCCCGCG GGCCGGCAGG
          GCAGGGCTGG GTACCAGGGG ACTGAGGAGC CATTCGGGCC CCTGGCTCCA
          TTTTGCCTTC CTGCTGGGGA CGGTCCTACT GGAGTGGATG GGAGAGGGGA
          GTGTCCATGA TGTAACAGGC CCAGTCTGTA TGAGTGGAAG GAGGGGCCCC
          ATGCCTGCCC TAGTCGACCT AACCCGTGAG GCTCCTGAAA GGAGCTGGAC
          TGAGGGTTGG GACTACTCAC CTGGTCCACA ATCGAGACGG TGGCCCAGGG
          TCTCTCCAGA GCTCCATCAG TCGGGCCATG ATTGAGTGGC AGGCAAACCA
          ACTACGCAGA GGGAATCCCC AGCGTGGCTG AGCTGGGTAG GGGATGGGGA
          CTGAATTTGC ACCTCACAAA GCCAGAGAGA CCTCAAGGTG AAGGGAGACA
          GGGACCTTGC AAAAGCAGAT TTGGGGAAGA CTCTCTGGTG CAGGATAGGG
          ACATACTTCT CTCCACTAGG AGAGGAAGTG AGGAGGAGGC TGGCCAAGGC
          ACCCTCATCA AGGAGGCAAG ATCCCTATGC TCCCCATGCC AGAGCCCCTG
          AGAACCTAAA ATGAGTCTGG TGTCTGTCTC TCTGCACTTA GGGGAGGTGG
          GAGTTATTTT CTTGACTTAA GAAGTCCTCC ATTTACTTTG TCTAAGAATG
          TTTGTCATAG GAGATAGTCA GTATTTAAGT CTCAAATAAA TATCATAATC
          CCTCAGCCCC TTTTTATCTC TACCTTCACT ATACTAAGAT TCTAGTAACT
          GTCCCAGTAA ACGCAAAATG TTGTGTCTGT GTAGAACAAA CCACAATAGT
          AACTGCAGTG AGAATGCCAT GAATTGGCTT TATCTTGCCC TAGACTATGA
          CAGACAATAA AAGGTTTTAT TACTTATTCT TAAGCTTCAG CCTCCAAAAT
          CCATTTGCCT TCATATTATC AAAGCCAAAA TATTAATTCC ATTACCATGT
          TAATATCAAG ACTGTTGAAG CAACATGAGG CTGTCTCAAG TACACATCCA
          CTAGCCCTTT CACAAGTAAG GTAACATCCA AGGGAAAGGG CCTCTTCTAA
          TATCAGAGAA GGAAATATAA GAAGCTCAGA AGCAAGGATA GATCCAATGA
          GATCAGTGCA TTCTTCAGAG ACAGTTTTGT CTTTGATCTA AGGATCAAGA
          ACTGCCCAAA AGGGCAAACC ACCATAATCA CTAATCACAT TCTACCAGGT
          CATGGTAGAG TAGGTGATAC TGTCTGGCCA GCCGAGTTTC TCATTGTCCA
          CATGCCTTTC TCATTGTTTG TGTTCTAGGT TATCATGGTT ACAGGTGATC
          ATCCAATCAT CAGGCTGGTA TGGAACAAAG CCAGCGATGA AACGGTGGAC
          ATCCCACAGC CACCACCCAC ACACTGGGCA CCCACCCAGG GGTGAGGAAA
          GCACAGGAAG GAGAACTCCA ATTTCANNNN CTTAAGTTCA CTGCTGCCTA
          CAAACTTTAG CCACATGGAG CAAAGTGGAC TTTGGGCTAC TTACTTGTCC
          CTTCTGCCCA TTTTGGTTAA TGAGGTTGGG GTCAACATTC TGATAGTTCT
          TGCTCAAAAG GCAGCCCTCT GGTCTGGGGA TGAGTGGGAG ACAAGAAGAG
          GGTTCCCAAT GCTCTCAACA TTCTGGTCTC TTCTGGAACT GAATTTCAGT
          TGGAAGAGGT AAACTTTGTT CAGTGGATGG ATATACTGGA ATAATCT-AA
          TTTCTTTGCT ACTTAAGTGG TAGATGTAGA CAAGGGTTTA ACAGTGGCAG
          GAAATGAACC CTGTAACAAA CATCTGTTTA AAATTTGATT CT-AAAAAGA
          TGAAGAGGCA ATGAATGAGA AGACCTAGCT AACTTTAGCT TAATAAAATT
          CTATGAACTC TAGCATAACT TACAAAAAGT TTGTATTCAG TTGTGTTTCT
          GCTCTAATGG AGTACTTGAT AATGGTACAA ATGAATTTCT AATTTGGACA
          GTTTAAGCTG TTTTATCCGA TGTATGTTAC TACTCACCTT CCTGCTCTGC
          CTTCCATCCC TCATTCTGTA ATATCTGGAA GCTGATACGA TGTTTTGCTC
          CTTCATTGCT ACTGTTAAGG AATATAGAAA CATGACTTTA AACAATCACC
          AGTAGCTATT TGCCATTGGA ATTATGAAAG TTTTAATGCC ATTCTGATAA
          TACAGACTTT GATCTTTCAA AAGCTTGTTT AATTGCTTGA AGATAACTGC
          TAAATAGCTA AGCGTTTTGG TCTATAATTG GAACTACTTT GGTTTTAAGT
          TTTCTAGGAA ACCTGTCAAT CTCTTAATGT GAATTATCTA ATCCAATATT
          GAAATCATAA TGTGGGGTTT AAAATTCACA GGTTAATCAT GTTATGCCAC
          TGAAAAGGTA ACGAGTGCTG GCGTGGGTGT TGTTCCGGGC TGTGCCTCTG
          GGGCGGGTGG GTGGACAGAG GAAGCTGTTT GGGGAAGTGT GGTTCTCTTA
          GTCATCACAC CCACGGTTCT AGGCACTTCA GGGTGTGTCT GGTAGTAGTG
          ATGCACAAAA TGGTTCCCTG CCAGTGTCAC TCTTCAGCAG AGGCCAAGGG
          CTTGTCCTGT TAGTGCCTAA GATGTTCTCT GTCAGGAATT GGGGGGGTGG
          AGGGAGGAGG TACAAAGAAG GGTGAAGAGG GAAGTGTCGC GTAGAAGTGA
          AAGTGGCTTC TGCCTTAGTG ACGGACAGTC ACCCTGTGTG TGGCAAGGTG
          GCCTGCTGGT GTCAGGTCGC TGGCTGCAGA CTGAGGGGAG GCCTTGAGCT
          GGGGACCATG CGGGTAGGTG AGTGGGGTAA GCTGAGAACT GCCAGCGTCG
          CCAGTAGGAG GAAGACCAAG GGCCAGACCA TCGCAGGGAA TGGGGTTTGG
          AGGAACGGGC TCAGAGGGTA AAATGATCCA GGAA-AATGA AACCAAGTCA
          TCATGAGACT AGGAGGATAC AGACGGCCGT ACGTGACTGG GGCAGGTATC
          GATGCCCTTG CAGGATTAGT TCAGAAGTTC ATGGTACTAA GGCCAACTCA
          GGCACAGGCT CTGTAATTTG CTCAATTCCT GGTTTCTGTC TGATCTATGA
          AACTCAGCTG GTCCTGAGAA TGGACCTTGA CAAAAGAATC CTTCCATGTG
          TATAAGGTCC TAAGGAGACC TGGATGATCT GGGGGCCGAC TGATGAGAGG
          GGGGTTGTGT GCTTGGGGGG TGGAGTACCA TCATGGGGGG ATCCTGTCAG
          TGAGTACGGG GCTGCCAAGC CCCCGCACAC AGTAGGATTA ACCCCTTCAA
          GGTAGACAGC GGATTTCTTC TCTGGGAAGG TCTCACAGGA TGACCCCGCC
          GCACAGTCTC CACTTTCTGG GGGCTGCCAG CCTAAGAGAG GGACGGGATA
          CACCCAAAAG AAAGTCAGCA AGTAAAGATC GAG-----GG GACAACAAGG
          AGGCAGTGTG GGGAAAAAAA TGTTATCAAA CTCTGAGTAT TTCTGGTTAG
          ATAAGGTCGT GGACACACGT TTGAGGATTG GGTAGGGGTG TAGGGTAGAT
          GGTTGGGAGG GTGCTGAGTT TAGGAGGTGA GGT-GGGGTA GAGATAGGGA
          AGCGTTCTGA CGTCCGGACT TTGGACAGGC GCTCGGACAG GAGGATCGTC
          CTGGCGGCTC CGTGTCGGGG TCCTCCTTGC CCCATTAGCT TTTTATGAAG
          GACAGGACTG ATCTTTTTCT GAGGCTTCTG CCAGACAGGA GCCTGGGATC
          TCAGGGCAGC CCCAAACCCT TTAGAACGGG CTTCATTTCT TTTCCATCTC
          AAGCGTCCCC ATTTGCCCAA AGCGGGAGGA GGGTTTGAGG CTCTGACAAT
          GCGGGTCATG GGTAATGCCC CCAAGTTTGC CGATTCCTCA GGATTCCCTG
          GGCTTTTCGT GCACAGGTGC TGGAGTCAGA GAGGAGTGGG GTCTCCCTGC
          TTCTTTTGTT GGCTCTCTGC CAGGGGTTGC CCTCTGTCCT AGAGGCTGCT
          CCCGGGTCCT GTGCATGGGG CCCTTCTGTC TTCAAGCTGG TGACCGCATA
          TCGCATTCTC CTCATGCTTC AAGTCTCTGC TTTCCTCTTG TGCTACCTGT
          AGGCGGCAGA AGTGGAGTGT AGACACTGCC TGCACGCACA CACACTCAGA
          ATTTCCATGT GACTAAATGC ATGGCGTGAA CCACTCGGAT TTCAGGCCAC
          TGATTATGTG GTGCTGCTTT TTGAAAGTTC TTCACATAAA GAAGAAATTA
          TTATCTATTT CTGAAAAACT AATAATTGTG CTGTGGTAAG AGCCCCATGC
          CAGCCCTGAA TGCTGCCTGT ACTGGGGGGA GAGGTCATGC TTGTGGTCTT
          ACTCTCTACC TAGAGTTGGT TTGCAACACT TGGAAAGTCC TTAAAAAGAA
          ATTACGTTAT GTAAAAGGGG CTTGCATATG CTTTTCTGAT AGAAACTCTG
          TAATAAAATT GAGTGATGTT ATTTTCCCTC ATCCTCTCTG TTTTTCTCTT
          TTTCCTCCCC TTCTTTCCCT TCCCCTTCCC TCCTCTGCCC TCCTAACATC
          AGGTACCAAC CGGATTCTGG CACTTGGTAG TTATTCAGTA AATGTTAGTT
          TTGTCTCTCT TCCCTTTTAA TCAGGCCTGT ATGAATCAAA CTAGATGACT
          GAGCAGTTGG TAATTTGAGG GGCAGTAGAG AAGCTCAGTT TTTAAATGGC
          AGATGC-TTT TCCAAGTATC CCCTCTCCCT CACACAACAG TTTCTTGATC
          TACTCAGGCA AGCTTGTATT CTCCTCCTTG ACTTAATCTC CACATGGTGA
          AAAATGCA
Uar125024 TTTAAAAAAT CACAATTAGA AGCAGTCGGG AAACAGGTGG GAAATAATAC
          AGTCATGAAG TAAAAGCATA GTGTAAGAAG AAAATGGCTG CTCATGTTTC
          ATAATCCCTT TCATATTAAT TCCATTTTGA TAATTTTTGG ATATATATAT
          ATAAAAAGTC AGTATAGCAT CTTTTAAGTG TCTTTGCAAG TTTAAAATGT
          GCAATGCCTA TAGGGGCTAG AATACATAGG AATAAGTTAA TTGAAGAGAT
          GTTAAGTGTT GCATATGTGT AGAGTGTTTC AGCTTTTGCT GAAACCAGCA
          CAATGCCTAC TTGGTTGTAG CCCTTTTATG TGAATCTGTA CTAATTTTTG
          TCAGTTAAAA CTTTCCGTAC TTCAGTTGGA ATTTTGTTCG CTAGCTTAAA
          TATTATTAGA GTATCAGTCA TGGTTTAGAA GTAAAATAAC TAGAAAAAAT
          ACA-TTTTTT TACTGTTCAT AAGAATTTTT TGAATATGAG AGATATTACT
          TTCCTTTTTT GTCTAGTGTT AGTTAATGCT TGATTAGAAA TCTGTAGAGA
          TCGTCCAGTT TTTGCTAATG CAGCGTTTCA GATTTGTTGA GTCAATCATG
          CTATCAGTAT TTGGCATAAT GGCAATTGCA TGTGATTTTT CTTATACCTA
          GAAAATGAAA ACTGAATTGT CAGTCAGGGG CAGTCTCCTC ATTCTAGGAA
          CTCCTTTTGT GTTCCTCCCC CTCTCCCAGC TTACTGGCTT CGTGGTACAG
          CCGCCATCTC CACAGAACTG ACTTTAGAGA GCTGTCCATG TCCTGACCTT
          AGGGACGGGC AGCCCTCTGA TGGGCTCCTG GCCCGACTGT GAGAGGTGAT
          GCGGCCGCAG GTGCGCATGT GCGCAGGAGG GCTCCTGGGG ACAGCGGTCA
          CTTGGGTCTG TCTTATGTGG ATCTAAGGAG TTAGGCTCAG CTGCTCAGCT
          TCTGTGGCAC GCTGATGTGG CTTTTAAGCT CTGGGTGCCA CTTAAAGCAC
          AGGGAGCAAT TTTTCATACT TAAGACATTC TCATTAATTC CTTTGAGATA
          AAATGCCATT GTTTCTGGGA GATTGCGCGT GGAAACGCAG TGGCGGGCTC
          CCGGCTCCCT ACCTGACCAC GGACTGTGTC CCTGAGAGAG CTTTGCCACG
          GGTGGTTTCC TCCCCTCCCC GAGCTGTGTC ATAACACACC TAACACCGCT
          GGTTTGGGGT AGGTCTGGAG ACTGGAGCTA ACCTGTCACT GCTGTGAAGG
          GAGCTTTCCC GCGGTCTCTG CCTCTGGACG GCAGTTATGA CAACTTCAAC
          CAACAGAAGA AAAAGATGCG TAGAGCACCT GCTTCCCGCG GGCCGGCAGG
          GCAGGGCTGG GTACCAGGGG ACTGAGGAGC CATTCGGGCC CCTGGCTCCA
          TTTTGCCTTC CTGCTGGGGA CGGTCCTACT GGAGTGGATG GGAGAGGGGA
          GTGTCCATGA TGTAACAGGC CCAGTCTGTA TGAGTGGAAG GAGGGGCCCC
          ATGCCTGCCC TAGTCGACCT AACCCGTGAG GCTCCTGAAA GGAGCTGGAC
          TGAGGGTTGG GACTACTCAC CTGGTCCACA ATCGAGACGG TGGCCCAGGG
          TCTCTCCAGA GCTCCATCAG TCGGGCCATG ATTGAGTGGC AGGCAAACCA
          ACTACGCAGA GGGAATCCCC AGCGTGGCTG AGCTGGGTAG GGGATGGGGA
          CTGAATTTGC ACCTCACAAA GCCAGAGAGA CCTCAAGGTG AAGGGAGACA
          GGGACCTTGC AAAAGCAGAT TTGGGGAAGA CTCTCTGGTG CAGGATAGGG
          ACATACTTCT CTCCACTAGG AGAGGAAGTG AGGAGGAGGC TGGCCAAGGC
          ACCCTCATCA AGGAGGCAAG ATCCCTATGC TCCCCATGCC AGAGCCCCTG
          AGAACCTAAA ATGAGTCTGG TGTCTGTCTC TCTGCACTTA GGGGAGGTGG
          GAGTTATTTT CTTGACTTAA GAAGTCCTCC ATTTACTTTG TCTAAGAATG
          TTTGTCATAG GAGATAGTCA GTATTTAAGT CTCAAATAAA TATCATAATC
          CCTCAGCCCC TTTTTATCTC TACCTTCACT ATACTAAGAT TCTAGTAACT
          GTCCCAGTAA ACGCAAAATG TTGTGTCTGT GTAGAACAAA CCACAATAGT
          AACTGCAGTG AGAATGCCAT GAATTGGCTT TATCTTGCCC TAGACTATGA
          CAGACAATAA AAGGTTTTAT TACTTATTCT TAAGCTTCAG CCTCCAAAAT
          CCATTTGCCT TCATATTATC AAAGCCAAAA TATTAATTCC ATTACCATGT
          TAATATCAAG ACTGTTGAAG CAACATGAGG CTGTCTCAAG TACACATCCA
          CTAGCCCTTT CACAAGTAAG GTAACATCCA AGGGAAAGGG CCTCTTCTAA
          TATCAGAGAA GGAAATATAA GAAGCTCAGA AGCAAGGATA GATCCAATGA
          GATCAGTGCA TTCTTCAGAG ACAGTTTTGT CTTTGATCTA AGGATCAAGA
          ACTGCCCAAA AGGGCAAACC ACCATAATCA CTAATCACAT TCTACCAGGT
          CATGGTAGAG TAGGTGATAC TGTCTGGCCA GCCGAGTTTC TCATTGTCCA
          CATGCCTTTC TCATTGTTTG TGTTCTAGGT TATCATGGTT ACAGGTGATC
          ATCCAATCAT CAGGCTGGTA TGGAACAAAG CCAGCGATGA AACAGTGGAC
          ATCCCACAGC CACCACCCAC ACACTGGGCA CCCACCCAGG GGTGAGGAAA
          GCACAGGAAG GAGAACTCCA ATTTCAACCA CTTAAGTTCA CTGCTGCCTA
          CAAACTTTAG CCACATGGAG CAAAGTGGAC TTTGGGCTAC TTACTTGTCC
          CTTCTGCCCA TTTTGGTTAA TGAGGTTGGG GTCAACATTC TGATAGTTCT
          TGCTCAAAAG GCAGCCCTCT GGTCTGGGGA TGAGTGGGAG ACAAGAAGAG
          GGTTCCCAAT GCTCTCAACA TTCTGGTTTC TTCTGGAACT GAATTTCAGT
          TGGAAGAGGT AAACTTTGTT CAGTGGATGG ATATACTGGA ATAATCT-AA
          TTTCTTTGCT ACTTAAGTGG TAGATGTAGA CAAGGGTTTA ACAGTGGCAG
          GAAATGAACC CTGTAACAAA CATCTGTTTA AAATTTGATT CT-AAAAAGA
          TGAAGAGGCA ATGAATGAGA AGACCTAGCT AACTTTAGCT TAATAAAATT
          CTATGAACTC TAGCATAACT TACAAAAAGT TTGTATTCAG TTGTGTTTCT
          GCTCTAATGG AGTACTTGAT AATGGTACAA ATGAATTTCT AATTTGGACA
          GTTTAAGCTG TTTTATCCGA TGTATGTTAC TACTCACCTT CCTGCTCTGC
          CTTCCATCCC TCATTCTGTA ATATCTGGAA GCTGATACGA TGTTTTGCTC
          CTTCATTGCT ACTGTTAAGG AATATAGAAA CATGACTTTA AACAATCACC
          AGTAGCTATT TGCCATTGGA ATTATGAAAG TTTTAATGCC ATTCTGATAA
          TACAGACTTT GATCTTTCAA AAGCTTGTTT AATTGCTTGA AGATAACTGC
          TAAATAGCTA AGCGTTTTGG TCTATAATTG GAACTACTTT GGTTTTAAGT
          TTTCTAGGAA ACCTGTCAAT CTCTTAATGT GAATTATCTA ATCCAATATT
          GAAATCATAA TGTGGGGTTT AAAATTCACA GGTTAATCAT GTTATGCCAC
          TGAAAAGGTA ACGAGTGCTG GCGTGGGTGT TGTTCCGGGC TGTGCCTCTG
          GGGCGGGTGG GTGGACAGAG GAAGCTGTTT GGGGAAGTGT GGTTCTCTTA
          GTCATCACAC CCACGGTTCT AGGCACTTCA GGGTGTGTCT GGTAGTAGTG
          ATGCACAAAA TGGTTCCCTG CCAGTGTCAC TCTTCAGCAG AGGCCAAGGG
          CTTGTCCTGT TAGTGCCTAA GATGTTCTCT GTCAGGAATT GGGGGGGTGG
          AGGGAGGAGG TACAAAGAAG GGTGAAGAGG GAAGTGTCGC GTAGAAGTGA
          AAGTGGCTTC TGCCTTAGTG ACGGACAGTC ACCCTGTGTG TGGCAAGGTG
          GCCTGCTGGT GTCAGGTCGC TGGCTGCAGA CTGAGGGGAG GCCTTGAGCT
          GGGGACCATG CGGGTAGGTG AGTGGGGTAA GCTGAGAACT GCCAGCGTCG
          CCAGTAGGAG GAAGACCAAG GGCCAGACCA TCGCAGGGAA TGGGGTTTGG
          AGGAACGGGC TCAGAGGGTA AAATGATCCA GGAA-AATGA AACCAAGTCA
          TCATGAGACT AGGAGGATAC AGACGGCCGT ACATGACTGG GGCAGGTATC
          GATGCCCTTG CAGGATTAGT TCAGAAGTTC ATGGTACTAA GGCCAACTCA
          GGCACAGGCT CTGTAATTTG CTCAATTCCT GGTTTCTGTC TGATCTATGA
          AACTCAGCTG GTCCTGAGAA TGGACCTTGA CAAAAGAATC CTTCCATGTG
          TATAAGGTCC TAAGGAGACC TGGATGATCT GGGGGCCGAC TGATGAGAGG
          GGAGTTGTGT GCTTAGGGGG TGGAGTACCA TCATGGGGGG ATCCTGTCAG
          TGAGTACGGG GCTGCCAAGC CCCCGCACAC AGTAGGATTA ACCCCTTCAA
          GGTAGACAGC GGATTTCTTC TCTGGGAAGG TCTCACAGGA TGACCCCGCC
          GCACAGTCTC CACTTTCTGG GGGCTGCCAG CCTAAGAGAG GGACGGGATA
          CACCCAAAAG AAAGTCAGCA AGTAAAGATC GAG-----GG GACAACAAGG
          AGGCAGTGTG GGGAAAAAAA TGTTATCAAA CTCTGAGTAT TTCTGGTTAG
          ATAAGGTCGT GGACACACGT TTGAGGATTG GGTAGGGGTG TAGGGTAGAT
          GGTTGGGAGG GTGCTGAGTT TAGGAGGTGA GGT-GGGGTA GAGATAGGGA
          AGCGTTCTGA CATCCGGACT TTGGACAGGC GCTCGGACAG GAGGATCGTC
          CTGGCGGCTC CGTGTCGGGG TCCTCCTTGC CCCATTAGCT TTTTATGAAG
          GACAGGACTG ATCTTTTTCT GAGGCTTCTG CCAGACAGGA GCCTGGGATC
          TCAGGGCAGC CCCAAACCCT TTAGAACGGG CTTCATTTCT TTTCCATCTC
          AAGCGTCCCC ATTTGCCCAA AGCGGGAGGA GGGTTTGAGG CTCTGACAAT
          GCGGGTCATG GGTAATGCCC CCAAGTTTGC CGATTCCTCA GGATTCCCTG
          GGCTTTTCGT GCACAGGTGC TGGAGTCAGA GGGGAGTGGG GTCTCCCTGC
          TTCTTTTGTT GGCTCTCTGC CAGGGGTTGC CCTCTGTCCT AGAGGCTGCT
          CCCGGGTCCT GTACATGGGG CCCTTCTGTC TTCAAGCTGC TGACCGCATA
          TCGCATTCTC CTCATGCTTC AAGTCTCTGC TTTCCTCTTG TGCTACCTGT
          AGGCGGCAGA AGTGGAGTGT AGACACTGCC TGCACGCACA CACACTCAGA
          ATTTCCATGT GACTAAATGC ATGGCGTGAA CCACTCGGAT TTCAGGCCAC
          TGATTATGTG GTGCTGCTTT TTGAAAGTTC TTCACATAAA GAAGAAATTA
          TTATCTATTT CTGAAAAACT AATAATTGTG CTGTGGTAAG AGCCCCATGC
          CAGCCCTGAA TGCTGCCTGT ACTGGGGGGA GAGGTCATGC TTGTGGTCTT
          ACTCTCTACC TAGAGTTGGT TTGCAACACT TGGAAAGTCC TTAAAAAGAA
          ATTACGTTAT GTAAAAGGGG CTTGCATATG CTTTTCTGAT AGAAACTCTG
          TAATAAAATT GAGTGATGTT ATTTTCCCTC ATCCTCTCTG TTTTTCTCTT
          TTTCCTCCCC TTCTTTCCCT TCCCCTTCCC TCCTCTGCCC TCCTAACATC
          AGGTACCAAC CGGATTCTGG CACTTGGTAG TTATTCAGTA AATGTTAGTT
          TTGTCTCTCT TCCCTTTTAA TCAGGCCTGT ATGAATCAAA CTAGATGACT
          GAGCAGTTGG TAATTTGAGG GGCAGTAGAG AAGCTCAGTT TTTAAATGGC
          AGATGC-TTT TCCAAGTATC CCCTCTCCCT CACACAACAG TTTCTTGATC
          TACTTAGGCA AGCTCGTATT CTCCTCCTTG ACTTAATCTC CACATGGTGA
          AAAATGCA
Uar273025 TTTAAAAAAT CACAATTAGA AGCAGTCGGG AAACAGGTGG GAAATAATAC
          AGTCATGAAG TAAAAGCATA GTGTAAGAAG AAAATGGCTG CTCATGTTTC
          ATAATCCCTT TCATATTAAT TCCATTTTGA TAATTTTTGG ATATATATAT
          ATAAAAAGTC AGTATAGCAT CTTTTAAGTG TCTTTGCAAG TTTAAAATGT
          GCAATGCCTA TAGGGGCTAG AATACATAGG AATAAGTTAA TTGAAGAGAT
          GTTAAGTGTT GCATATGTGT AGAGTGTTTC AGCTTTTGCT GAAACCAGCA
          CAATGCCTAC TTGGTTGTAG CCCTTTTATG TGAATCTGTA CTAATTTTTG
          TCAGTTAAAA CTTTCCGTAC TTCAGTTGGA ATTTTGTTCG CTAGCTTAAA
          TATTATTAGA GTATCAGTCA TGGTTTAGAA GTAAAATAAC TAGAAAAAAT
          ACA-TTTTTT TACTGTTCAT AAGAATTTTT TGAATATGAG AGATATTACT
          TTCCTTTTTT GTCTAGTGTT AGTTAATGCT TGATTAGAAA TCTGTAGAGA
          TCGTCCAGTT TTTGCTAATG CAGCGTTTCA GATTTGTTGA GTCAATCATG
          CTATCAGTAT TTGGCATAAT GGCAATTGCA TGTGATTTTT CTTATACCTA
          GAAAATGAAA ACTGAATTGT CAGTCAGGGG CAGTCTCCTC ATTCTAGGAA
          CTCCTTTTGT GTTCCTCCCC CTCTCCCAGC TTACTGGCTT CGTGGTACAG
          CCGCCATCTC CACAGAACTG ACTTTAGAGA GCTGTCCATG TCCTGACCTT
          AGGGACGGGC AGCCCTCTGA TGGGCTCCTG GCCCGACTGT GAGAGGTGAT
          GCGGCCGCAG GTGCGCACGT GCGCAGGAGG GCTCCTGGGG ACAGCGGTCA
          CTTGGGTCTG TCTTATGTGG ATCTAAGGAG TTAGGCTCAG CTGCTCAGCT
          TCTGTGGCAC GCTGATGTGG CTTTTAAGCT CTGGGTGCCA CTTAAAGCAC
          AGGGAGCAAT TTTTCATACT TAAGACATTC TCATTAATTC CTTTGAGATA
          AAATGCCATT GTTTCTGGGA GATTGCGCGT GGAAACGCAG TGGCGGGCTC
          CCGGCTCCCT ACCTGACCAC GGACTGTGTC CCTGAGAGAG CTTTGCCACG
          GGTGGTTTCC TCCCCTCCCC GAGCTGTGTC ATAACACACC TAACACCGCT
          GGTTTGGGGT AGGTCTGGAG ACTGGAGCTA ACCTGTCACT GCTGTGAAGG
          GAGCTTTCCC GCGGTCTCTG CCTCTGGACG GCAGTTATGA CAACTTCAAC
          CAACAGAAGA AAAAGATGCG TAGAGCACCT GCTTCCCGCG GGCCGGCAGG
          GCAGGGCTGG GTACCAGGGG ACTGAGGAGC CATTCGGGCC CCTGGCTCCA
          TTTTGCCTTC CTGCTGGGGA CGGTCCTACT GGAGTGGGTG GGAGAGGGGA
          GTGTCCATGA TGTAACAGGC CCAGTCTGTA TGAGTGGAAG GAGGGGCCCC
          ATGCCTGCCC TAGTCGACCT AACCCGTGAG GCTCCTGAAA GGAGCTGGAC
          TGAGGGTTGG GACTACTCAC CTGGTCCACA ATCGAGACGG TGGCCCAGGG
          TCTCTCCAGA GCTCCATCAG TCGGGCCATG ATTGAGTGGC AGGCAAACCA
          ACTACGCAGA GGGAATCCCC AGCGTGGCTG AGCTGGGTAG GGGATGGGGA
          CTGAATTTGC ACCTCACAAA GCCAGAGAGA CCTCAAGGTG AAGGGAGACA
          GGGACCTTGC AAAAGCAGAT TTGGGGAAGA CTCTCTGGTG CAGGATAGGG
          ACATACTTCT CTCCACTAGG AGAGGAAGTG AGGAGGAGGC TGGCCAAGGC
          ACCCTCATCA AGGAGGCAAG ATCCCTATGC TCCCCATGCC GGAGCCCCTG
          AGAACCTAAA ATGAGTCTGG TGTCTGTCTC TCTGCACTTA GGGGAGGTGG
          GAGTTATTTT CTTGACTTAA GAAGTCCTCC ATTTACTTTG TCTAAGAATG
          TTTGTCATAG GAGATAGTCA GTATTTAAGT CTCAAATAAA TATCATAATC
          CCTCAGCCCC TTTTTATCTC TACCTTCACT ATACTAAGAT TCTAGTAACT
          GTCCCAGTAA ACGCAAAATG TTGTGTCTCT GTAGAACAAA CCACAATAGT
          AACTGCAGTG AGAATGCCAT GAATTGGCTT TATCTTGCCC TAGACTATGA
          CAGACAATAA AAGGTTTTAT TACTTATTCT TAAGCTTCAG CCTCCAAAAT
          CCATTTGCCT TCATATTATC AAAGCCAAAA TATTAATTCC ATTACCATGT
          TAATATCAAG ACTGTTGAAG CAACATGAGG CTGTCTCAAG TACACATCCA
          CTAGCCCTTT CACAAGTAAG GTAACATCCA AGGGAAAGGG CCTCTTCTAA
          TATCAGAGAA GGAAATATAA GAAGCTCAGA AGCAAGGATA GATCCAATGA
          GATCAGTGCA TTCTTCAGAG ACAGTTTTGT CTTTGATCTA AGGATCAAGA
          ACTGCCCAAA AGGGCAAACC ACCATAATCA CTAATCACAT TCTACCAGGT
          CATGGTAGAG TAGGTGATAC TGTCTGGCCA GCCGAGTTTC TCATTGTCCA
          CATGCCTTTC TCATTGTTTG TGTTCTAGGT TATCATGGTT ACAGGTGATC
          ATCCAATCAT CAGGCTGGTA TGGAACAAAG CCAGCGATGA AACAGTGGAC
          ATCCCACAGC CACCACCCAC ACACTGGGCA CCCACCCAGG GGTGAGGAAA
          GCACAGGAAG GAGAACTCCA ATTTCAACCA CTTAAGTTCA CTGCTGCCTA
          CAAACTTTAG CCACATGGAG CAAAGTGGAC TTTGGGCTAC TTACTTGTCC
          CTTCTGCCCA TTTTGGTTAA TGAGGTTGGG GTCAACATTC TGATAGTTCT
          TGCTCAAAAG GCAGCCCTCT GGTCTGGGGA TGAGTGGGAG ACAAGAAGAG
          GGTTCCCAAT GCTCTCAACA TTCTGGTTTC TTCTGGAACT GAATTTCAGT
          TGGAAGAGGT AAACTTTGTT CAGTGGATGG ATATACTGGA ATAATCT-AA
          TTTCTTTGCT ACTTAAGTGG TAGATGTAGA CAAGGGTTTA ACAGTGGCAG
          GAAATGAACC CTGTAACAAA CATCTGTTTA AAATTTGATT CT-AAAAAGA
          TGAAGAGGCA ATGAATGAGA AGACCTAGCT AACTTTAGCT TAATAAAATT
          CTATGAACTC TAGCATAACT TACAAAAAGT TTGTATTCAG TTGTGTTTCT
          GCTCTAATGG AGTACTTGAT AATGGTACAA ATGAATTTCT AATTTGGACA
          GTTTAAGCTG TTTTATCCGA TGTATGTTAC TACTCACCTT CCTGCTCTGC
          CTTCCATCCC TCATTCTGTA ATATCTGGAA GCTGATACGA TGTTTTGCTC
          CTTCATTGCT ACTGTTAAGG AATATAGAAA CATGACTTTA AACAATCACC
          AGTAGCTATT TGCCATTGGA ATTATGAAAG TTTTAATGCC ATTCTGATAA
          TACAGACTTT GATCTTTCAA AAGCTTGTTT AATTGCTTGA AGATAACTGC
          TAAATAGCTA AGCGTTTTGG TCTATAATTG GAACTACTTT GGTTTTAAGT
          TTTCTAGGAA ACCTGTCAAT CTCTTAATGT GAATTATCTA ATCCAATATT
          GAAATCATAA TGTGGGGTTT AAAATTCACA GGTTAATCAT GTTATGCCAC
          TGAAAAGGTA ACGAGTGCTG GCGTGGGTGT TGTTCCGGGC TGTGCCTCTG
          GGGCGGGTGG GTGGACAGAG GAAGCTGTTT GGGGAAGTGT GGTTCTCTTA
          GTCATCACAC CCACGGTTCT AGGCACTTCA GGGTGTGTCT GGTAGTAGTG
          ATGCACAAAA TGGTTCCCTG CCAGTGTCAC TCTTCAGCAG AGGCCAAGGG
          CTTGTCCTGT TAGTGCCTAA GATGTTCTCT GTCAGGAATT GGGGGGGTGG
          AGGGAGGAGG TACAAAGAAG GGTGAAGAGG GAAGTGTCGC GTAGAAGTGA
          AAGTGGCTTC TGCCTTAGTG ACGGACAGTC ACCCTGTGTG TGGCAAGGTG
          GCCTGCTGGT GTCAGGTCGC TGGCTGCAGA CTGAGGGGAG GCCTTGAGCT
          GGGGACCATG CGGGTAGGTG AGTGGGGTAA GCTGAGAACT GCCAGCGTCG
          CCAGTAGGAG GAAGACCAAG GGCCAGACCA TCGCAGGGAA TGGGGTTTGG
          AGGAACGGGC TCAGAGGGTA AAATGATCCA GGAA-AATGA AACCAAGTCA
          TCATGAGACT AGGAGGATAC AGACGGCCGT ACGTGACTGG GGCAGGTATC
          GATGCCCTTG CAGGATTAGT TCAGAAGTTC ATGGTACTAA GGCCAACTCA
          GGCACAGGCT CTGTAATTTG CTCAATTCCT GGTTTCTGTC TGATCTATGA
          AACTCAGCTG GTCCTGAGAA TGGACCTTGA CAAAAGAATC CTTCCATGTG
          TATAAGGTCC TAAGGAGACC TGGATGATCT GGGGGCCGAC TGATGAGAGG
          GGGGTTGTGC GCTTGGGGGG TGGAGTACCA TCATGGGGGG ATCCTGTCAG
          TGAGTACGGG GCTGCCAAGC CCCCGCACAC AGTAGGATTA ACCCCTTCAA
          GGTAGACAGC GGATTTCTTC TCTGGGAAGG TCTCACAGGA TGACCCCGCC
          GCACAGTCTC CACTTTCTGG GGGCTGCCAG CCTAAGAGAG GGACGGGATA
          CACCCAAAAG AAAGTCAGCA AGTAAAGATC GAG-----GG GACAACAAGG
          AGGCAGTGTG GGGAAAAAAA TGTTATCAAA CTCTGAGTAT TTCTGGTTAG
          ATAAGGTCGT GGACACACGT TTGAGGATTG GGTAGGGGTG TAGGGTAGAT
          GGTTGGGAGG GTGCTGAGTT TAGGAGGTGA GGT-GGGGTA GAGATAGGGA
          AGCGTTCTGA CGTCCGGACT TTGGACAGGC GCTCGGACAG GAGGATCGTC
          CTGGCGGCTC CGTGTCGGGG TCCTCCTTGC CCCATTAGCT TTTTATGAAG
          GACAGGACTG ATCTTTTTCT GAGGCTTCTG CCAGGCAGGA GCCTGGGATC
          TCAGGGCAGC CCCAAACCCT TTAGAACGGG CTTCATTTCT TTTCCATCTC
          AAGCGTCCCC ATTTGCCCAA AGCGGGAGGA GGGTTTGAGG CTCTGACAAT
          GCGGGTCATG GGTAATGCCC CCAAGTTTGC CGATCCCTCA GGATTCCCTG
          GGCTTTTCGT GCACAGGTGC TGGAGTCAGA GGGGAGTGGG GTCTCCCTGC
          TTCTTTTGTT GGCTCTCTGC CAGGGGTTGC CCTCTGTCCT AGAGGCTGCT
          CCCGGGTCCT GTACATGGGG CCCTTCTGTC TTCAAGCTGC TGACCGCATA
          TCGCATTCTC CTCATGCTTC AAGTCTCTGC TTTCCTCTTG TGCTACCTGT
          AGGCGGCAGA AGTGGAGTGT AGACACTGCC TGCACGCACA CACACTCAGA
          ATTTCCATGT GACTAAATGC ATGGCGTGAA CCACTCGGAT TTCAGGCCAC
          TGATTATGTG GTGCTGCTTT TTGAAAGTTC TTCACATAAA GAAGAAATTA
          TTATCTATTT CTGAAAAACT AATAATTGTG CTGTGGTAAG AGCCCCATGC
          CAGCCCTGAA TGCTGCCTGT ACTGGGGGGA GAGGTCATGC TTGTGGTCTT
          ACTCTCTACC TAGAGTTGGT TTGCAACACT TGGAAAGTCC TTAAAAAGAA
          ATTACGTTAT GTAAAAGGGG CTTGCATATG CTTTTCTGAT AGAAACTCTG
          TAATAAAATT GAGTGATGTT ATTTTCCCTC ATCCTCTCTG TTTTTCTCTT
          TTTCCTCCCC TTCTTTCCCT TCCCCTTCCC TCCTCTGCCC TCCTAACATC
          AGGTACCAAC CGGATTCTGG CACTTGGTAG TTATTCAGTA AATGTTAGTT
          TTGTCTCTCT TCCCTTTTAA TCAGGCCTGT ATGAATCAAA CTAGATGACT
          GAGCAGTTGG TAATTTGAGG GGCAGTAGAG AAGCTCAGTT TTTAAATGGC
          AGATGC-TTT TCCAAGTATC CCCTCTCCCT CACACAACAG TTTCTTGATC
          TACTCAGGCA AGCTTGTATT CTCCTCCTTG ACTTAATCTC CACATGGTGA
          AAAATGCA
Uar273026 TTTAAAAAAT CACAATTAGA AGCAGTCGGG AAACAGGTGG GAAATAATAC
          AGTCATGAAG TAAAAGCATA GTGTAAGAAG AAAATGGCTG CTCATGTTTC
          ATAATCCCTT TCATATTAAT TCCATTTTGA TAATTTTTGG ATATATATAT
          ATAAAAAGTC AGTATAGCAT CTTTTAAGTG TCTTTGCAAG TTTAAAATGT
          GCAATGCCTA TAGGGGCTAG AATACATAGG AATAAGTTAA TTGAAGAGAT
          GTTAAGTGTT GCATATGTGT AGAGTGTTTC AGCTTTTGCT GAAACCAGCA
          CAATGCCTAC TTGGTTGTAG CCCTTTTATG TGAATCTGTA CTAATTTTTG
          TCAGTTAAAA CTTTCCGTAC TTCAGTTGGA ATTTTGTTCG CTAGCTTAAA
          TATTATTAGA GTATCAGTCA TGGTTTAGAA GTAAAATAAC TAGAAAAAAT
          ACA-TTTTTT TACTGTTCAT AAGATTTTTT TGAATATGAG AGATATTACT
          TTCCTTTTTT GTCTAGTGTT AGTTAATGCT TGATTAGAAA TCTGTAGAGA
          TCGTCCAGTT TTTGCTAATG CAGCGTTTCA GATTTGTTGA GTCAATCATG
          CTATCAGTAT TTGGCATAAT GGCAATTGCA TGTGATTTTT CTTATACCTA
          GAAAATGAAA ACTGAATTGT CAGTCAGGGG CAGTCTCCTC ATTCTAGGAA
          CTCCTTTTGT GTTCCTCCCC CTCTCCCAGC TTACTGGCTT CGTGGTACAG
          CCGCCATCTC CACAGAACTG ACTTTAGAGA GCTGTCCATG TCCTGACCTT
          AGGGACGGGC AGCCCTCTGA TGGGCTCCTG GCCCGACTGT GAGAGGTGAT
          GCGGCCGCAG GTGCGCACGT GCGCAGGAGG GCTCCTGGGG ACAGCGGTCA
          CTTGGGTCTG TCTTATGTGG ATCTAAGGAG TTAGGCTCAG CTGCTCAGCT
          TCTGTGGCAC GCTGATGTGG CTTTTAAGCT CTGGGTGCCA CTTAAAGCAC
          AGGGAGCAAT TTTTCATACT TAAGACATTC TCATTAATTC CTTTGAGATA
          AAATGCCATT GTTTCTGGGA GATTGCGCGT GGAAACGCAG TGGCGGGCTC
          CCGGCTCCCT ACCTGACCAC GGACTGTGTC CCTGAGAGAG CTTTGCCACG
          GGTGGTTTCC TCCCCTCCCC GAGCTGTGTC ATAACACACC TAACACCGCT
          GGTTTGGGGT AGGTCTGGAG ACTGGAGCTA ACCTGTCACT GCTGTGAAGG
          GAGCTTTCCC GCGGTCTCTG CCTCTGGACG GCAGTTATGA CAACTTCAAC
          CAACAGAAGA AAAAGATGCG TAGAGCACCT GCTTCCCGCG GGCCGGCAGG
          GCAGGGCTGG GTACCAGGGG ACTGAGGAGC CATTCGGGCC CCTGGCTCCA
          TTTTGCCTTC CTGCTGGGGA CGGTCCTACT GGAGTGGATG GGAGAGGGGA
          GTGTCCATGA TGTAACAGGC CCAGTCTGTA TGAGTGGAAG GAGGGGCCCC
          ATGCCTGCCC TAGTCGACCT AACCCGTGAG GCTCCTGAAA GGAGCTGGAC
          TGAGGGTTGG GACTACTCAC CTGGTCCACA ATCGAGACGG TGGCCCAGGG
          TCTCTCCAGA GCTCCATCAG TCGGGCCATG ATTGAGTGGC AGGCAAACCA
          ACTACGCAGA GGGAATCCCC AGCGTGGCTG AGCTGGGTAG GGGATGGGGA
          CTGAATTTGC ACCTCACAAA GCCAGAGAGA CCTCAAGGTG AAGGGAGACA
          GGGACCTTGC AAAAGCAGAT TTGGGGAAGA CTCTCTGGTG CAGGATAGGG
          ACATACTTCT CTCCACTAGG AGAGGAAGTG AGGAGGAGGC TGGCCAAGGC
          ACCCTCATCA AGGAGGCAAG ATCCCTATGC TCCCCATGCC AGAGCCCCTG
          AGAACCTAAA ATGAGTCTGG TGTCTGTCTC TCTGCACTTA GGGGAGGTGG
          GAGTTATTTT CTTGACTTAA GAAGTCCTCC ATTTACTTTG TCTAAGAATG
          TTTGTCATAG GAGATAGTCA GTATTTAAGT CTCAAATAAA TATCATAATC
          CCTCAGCCCC TTTTTATCTC TACCTTCACT ATCCTAAGAT TCTAGTAACT
          GTCCCAGTAA ACGCAAAATG TTGTGTCTCT GTAGAACAAA CCACAATAGT
          AACTGCAGTG AGAATGCCAT GAATTGGCTT TATCTTGCCC TAGACTATGA
          CAGACAATAA AAGGTTTTAT TACTTATTCT TAAGCTTCAG CCTCCAGAAT
          CCATTTGCCT TCATATTATC AAAGCCAAAA TATTAATTCC ATTACCATGT
          TAATATCAAG ACTGTTGAAG CAACATGAGG CTGTCTCAAG TACACACCCA
          CTAGCCCTTT CACAAGTAAG GTAACATCCA AGGGAAAGGG CCTCTTCTAA
          TATCAGAGAA GGAAATATAA GAAGCTCAGA AGCAAGGATA GATCCAATGA
          GATCAGTGCA TTCTTCAGAG ACAGTTTTGT CTTTGATCTA AGGATCAAGA
          ACTGCCCAAA AGGGCAAACC ACCATAATCA CTAATCACAT TCTACCAGGT
          CATGGTAGAG TAGGTGATAC TGTCTGGCCA GCCGAGTTTC TCATTGTCCA
          CATGCCTTTC TCATTGTTTG TGTTCTAGGT TATCATGGTT ACAGGTGATC
          ATCCAATCAT CAGGCTGGTA TGGAACAAAG CCAGCGATGA AACAGTGGAC
          ATCCCACAGC CACCACCCAC ACACTGGGCA CCCACCCAGG GGTGAGGAAA
          GCACAGGAAG GAGAACTCCA ATTTCAACCA CTTAAGTTCA CTGCTGCCTA
          CAAACTTTAG CCACATGGAG CAAAGTGGAC TTTGGGCTAC TTACTTGTCC
          CTTCTGCCCA TTTTGGTTAA TGAGGTTGGG GTCAACATTC TGATAGTTCT
          TGCTCAAAAG GCAGCCCTCT GGTCTGGGGA TGAGTGGGAG ACAAGAAGAG
          GGTTCCCAAT GCTCTCAACA TTCTGGTTTC TTCTGGAACT GAATTTCAGT
          TGGAAGAGGT AAACTTTGTT CAGTGGATGG ATATACTGGA ATAATCT-AA
          TTTCTTTGCT ACTTAAGTGG TAGATGTAGA CAAGGGTTTA ACAGTGGCAG
          GAAATGAACC CTGTAACAAA CATCTGTTTA AAATTTGATT CT-AAAAAGA
          TGAAGAGGCA ATGAATGAGA AGACCTAGCT AACTTTAGCT TAATAAAATT
          CTATGAACTC TAGCATAACT TACAAAAAGT TTGTATTCAG TTGTGTTTCT
          GCTCTAATGG AGTACTTGAT AATGGTACAA ATGAATTTCT AATTTGGACA
          GTTTAAGCTG TTTTATCCGA TGTATGTTAC TACTCACCTT CCTGCTCTGC
          CTTCCATCCC TCATTCTGTA ATATCTGGAA GCTGATACGA TGTTTTGCTC
          CTTCATTGCT ACTGTTAAGG AATATAGAAA CATGACTTTA AACAATCACC
          AGTAGCTATT TGCCATTGGA ATTATGAAAG TTTTAATGCC ATTCTGATAA
          TACAGACTTT GATCTTTCAA AAGCTTGTTT AATTGCTTGA AGATAACTGC
          TAAATTGCTA AGCGTTTTGG TCTATAATTG GAACTACTTT GGTTTTAAGT
          TTTCTAGGAA ACCTGTCAAT CTCTTAATGT GAATTATCTA ATCCAATATT
          GAAATCATAA TGTGGGGTTT AAAATTCACA GGTTAATCAT GTTATGCCAC
          TGAAAAGGTA ACGAGTGCTG GCGTGGGTGT TGTTCCGGGC TGTGCCTCTG
          GGGCGGGTGG GTGGACAGAG GAAGCTGTTT GGGGAAGTGT GGTTCTCTTA
          GTCATCACAC CCACGGTTCT AGGCACTTCA GGGTGTGTCT GGTAGTAGTG
          ATGCACAAAA TGGTTCCCTG CCAGTGTCAC TCTTCAGCAG AGGCCAAGGG
          CTTGTCCTGT TAGTGCCTAA GATGTTCTCT GTCAGGAATT GGGGGGGTGG
          AGGGAGGAGG TACAAAGAAG GGTGAAGAGG GAAGTGTCGC GTAGAAGTGA
          AAGTGGCTTC TGCCTTAGTG ACGGACAGTC ACCCTGTGTG TGGCAAGGTG
          GCCTGCTGGT GTCAGGTCGC TGGCTGCAGA CTGAGGGGAG GCCTTGAGCT
          GGGGACCATG CGGGTAGGTG AGTGGGGTAA GCTGAGAACT GCCAGCGTCG
          CCAGTAGGAG GAAGACCAAG GGCCAGACCA TCGCAGGGAA TGGGGTTTGG
          AGGAACGGGC TCAGAGGGTA AAATGATCCA GGAA-AATGA AACCAAGTCA
          TCATGAGACT AGGAGGATAC AGACGGCCGT ACGTGACTGG GGCAGGTATC
          GATGCCCTTG CAGGATTAGT TCAGAAGTTC ATGGTACTAA GGCCAACTCA
          GGCACAGGCT CTGTAATTTG CTCAATTCCT GGTTTCTGTC TGATCTATGA
          AACTCAGCTG GTCCTGAGAA TGGACCTTGA CAAAAGAATC CTTCCATGTG
          TATAAGGTCC TAAGGAGACC TGGATGATCT GGGGGCCGAC TGATGAGAGG
          GGGGTTGTGC GCTTGGGGGG TGGAGTACCA TCATGGGGGG ATCCTGTCAG
          TGAGTACGGG GCTGCCAAGC CCCCGCACAC AGTAGGATTA ACCCCTTCAA
          GGTAGACAGC GGATTTCTTC TCTGGGAAGG TCTCACAGGA TGACCCCGCC
          GCACAGTCTC CACTTTCTGG GGGCTGCCAG CCTAAGAGAG GGACGGGATA
          CACCCAAAAG AAAGTCAGCA AGTAAAGATC GAG-----GG GACAACAAGG
          AGGCAGTGTG GGGAAAAAAA TGTTATCAAA CTCTGAGTAT TTCTGGTTAG
          ATAAGGTCGT GGACACACGT TTGAGGATTG GGTAGGGGTG TAGGGTAGAT
          GGTTGGGAGG GTGCTGAGTT TAGGAGGTGA GGT-GGGGTA GAGATAGGGA
          AGCGTTCTGA CGTCCGGACT TTGGACAGGC GCTCGGACAG GAGGATCGTC
          CTGGCGGCTC CGTGTCGGGG TCCTCCTTGC CCCATTAGCT TTTTATGAAG
          GACAGGACTG ATCTTTTTCT GAGGCTTCTG CCAGGCAGGA GCCTGGGATC
          TCAGGGCAGC CCCAAACCCT TTAGAACGGG CTTCATTTCT TTTCCATCTC
          AAGCGTCCCC ATTTGCCCAA AGCGGGAGGA GGGTTTGAGG CTCTGACAAT
          GCGGGTCATG GGTAATGCCC CCAAGTTTGC CGATCCCTCA GGATTCCCTG
          GGCTTTTCGT GCACAGGTGC TGGAGTCAGA GGGGAGTGGG GTCTCCCTGC
          TTCTTTTGTT GGCTCTCTGC CAGGGGTTGC CCTCTGTCCT AGAGGCTGCT
          CCCGGGTCCT GTACATGGGG CCCTTCTGTC TTCAAGCTGC TGACCGCATA
          TCGCATTCTC CTCATGCTTC AAGTCTCTGC TTTCCTCTTG TGCTACCCGT
          AGGCGGCAGA AGTGGAGTGT AGACACTGCC TGCACGCACA CACACTCAGA
          ATTTCCATGT GACTAAATGC ATGGCGTGAA CCACTCGGAT TTCAGGCCAC
          TGATTATGTG GTGCTGCTTT TTGAAAGTTC TTCACATAAA GAACAAATTA
          TTATCTATTT CTGAAAAACT AATAATTGTG CTGTGGTAAG AGCCCCATGC
          CAGCCCTGAA TGCTGCCTGT ACTGGGGGGA GAGGTCATGC TTGTGGTCTT
          ACTCTCTACC TAGAGTTGGT TTGCAACACT TGGAAAGTCC TTAAAAAGAA
          ATTACGTTAT GTAAAAGGGG CTTGCATATG CTTTTCTGAT AGAAACTCTG
          TAATAAAATT GAGTGATGTT ATTTTCCCTC ATCCTCTCTG TTTTTCTCTT
          TTTCCTCCCC TTCTTTCCCT TCCCCTTCCC TCCTCTGCCC TCCTAACATC
          AGGTACCAAC CGGATTCTGG CACTTGGTAG TTATTCAGTA AATGTTAGTT
          TTGTCTCTCT TCCCTTTTAA TCAGGCCTGT ATGAATCAAA CTAGATGACT
          GAGCAGTTGG TAATTTGAGG GGCAGTAGAG AAGCTCAGTT TTTAAATGGC
          AGATGC-TTT TCCAAGTATC CCCTCTCCCT CACACAACAG TTTCTTGATC
          TACTCAGGCA AGCTTGTATT CTCCTCCTTG ACTTAATCTC CACATGGTGA
          AAAATGCA
Uar309027 TTTAAAAAAT CACAATTAGA AGCAGTCGGG AAACAGGTGG GAAATAATAC
          AGTCATGAAG TAAAAGCATA GTGTAAGAAG AAAATGGCTG CTCATGTTTC
          ATAATCCCTT TCATATTAAT TCCATTTTGA TAATTTTTGG ATATATATAT
          ATAAAAAGTC AGTATAGCAT CTTTTAAGTG TCTTTGCAAG TTTAAAATGT
          GCAATGCCTA TAGGGGCTAG AATACATAGG AATAAGTTAA TTGAAGAGAT
          GTTAAGTGTT GCATATGTGT AGAGTGTTTC AGCTTTTGCT GAAACCAGCA
          CAATGCCTAC TTGGTTGTAG CCCTTTTATG TGAATCTGTA CTAATTTTTG
          TCAGTTAAAA CTTTCCGTAC TTCAGTTGGA ATTTTGTTCG CTAGCTTAAA
          TATTATTAGA GTATCAGTCA TGGTTTAGAA GTAAAATAAC TAGAAAAAAT
          ACA-TTTTTT TACTGTTCAT AAGAATTTTT TGAATATGAG AGATATTACT
          TTCCTTTTTT GTCTAGTGTT AGTTAATGCT TGATTAGAAA TCTGTAGAGA
          TCGTCCAGTT TTTGCTAATG CAGCGTTTCA GATTTGTTGA GTCAATCATG
          CTATCAGTAT TTGGCATAAT GGCAATTGCA TGTGATTTTT CTTATACCTA
          GAAAATGAAA ACTGAATTGT CAGTCAGGGG CAGTCTCCTC ATTCTAGGAA
          CTCCTTTTGT GTTCCTCCCC CTCTCCCAGC TTACTGGCTT CGTGGTACAG
          CCGCCATCTC CACAGAACTG ACTTTAGAGA GCTGTCCATG TCCTGACCTT
          AGGGACGGGC AGCCCTCTGA TGGGCTCCTG GCCCGACTGT GAGAGGTGAT
          GCGGCCGCAG GTGCGCATGT GCGCAGGAGG GCTCCTGGGG ACAGCGGTCA
          CTTGGGTCTG TCTTATGTGG ATCTAAGGAG TTAGGCTCAG CTGCTCAGCT
          TCTGTGGCAC GCTGATGTGG CTTTTAAGCT CTGGGTGCCA CTTAAAGCAC
          AGGGAGCAAT TTTTCATACT TAAGACATTC TCATTAATTC CTTTGAGATA
          AAATGCCATT GTTTCTGGGA GATTGCGCGT GGAAACGCAG TGGCGGGCTC
          CCGGCTCCCT ACCTGACCAC GGACTGTGTC CCTGAGAGAG CTTTGCCACG
          GGTGGTTTCC TCCCCTCCCC GAGCTGTGTC ATAACACACC TAACACCGCT
          GGTTTGGGGT AGGTCTGGAG ACTGGAGCTA ACCTGTCACT GCTGTGAAGG
          GAGCTTTCCC GCGGTCTCTG CCTCTGGACG GCAGTTATGA CAACTTCAAC
          CAACAGAAGA AAAAGATGCG TAGAGCACCT GCTTCCCGCG GGCCGGCAGG
          GCAGGGCTGG GTACCAGGGG ACTGAGGAGC CATTCGGGCC CCTGGCTCCA
          TTTTGCCTTC CTGCTGGGGA CGGTCCTACT GGAGTGGGTG GGAGAGGGGA
          GTGTCCATGA TGTAACAGGC CCAGTCTGTA TGAGTGGAAG GAGGGGCCCC
          ATGCCTGCCC TAGTCGACCT AACCCGTGAG GCTCCTGAAA GGAGCTGGAC
          TGAGGGTTGG GACTACTCAC CTGGTCCACA ATCGAGACGG TGGCCCAGGG
          TCTCTCCAGA GCTCCATCAG TCGGGCCATG ATTGAGTGGC AGGCAAACCA
          ACTACGCAGA GGGAATCCCC AGCGTGGCTG AGCTGGGTAG GGGATGGGGA
          CTGAATTTGC ACCTCACAAA GCCAGAGAGA CCTCAAGGTG AAGGGAGACA
          GGGACCTTGC AAAAGCAGAT TTGGGGAAGA CTCTCTGGTG CAGGATAGGG
          ACATACTTCT CTCCACTAGG AGAGGAAGTG AGGAGGAGGC TGGCCAAGGC
          ACCCTCATCA AGGAGGCAAG ATCCCTATGC TCCCCATGCC GGAGCCCCTG
          AGAACCTAAA ATGAGTCTGG TGTCTGTCTC TCTGCACTTA GGGGAGGTGG
          GAGTTATTTT CTTGACTTAA GAAGTCCTCC ATTTACTTTG TCTAAGAATG
          TTTGTCATAG GAGATAGTCA GTATTTAAGT CTCAAATAAA TATCATAATC
          CCTCAGCCCC TTTTTATCTC TACCTTCACT ATACTAAGAT TCTAGTAACT
          GTCCCAGTAA ACGCAAAATG TTGTGTCTGT GTAGAACAAA CCACAATAGT
          AACTGCAGTG AGAATGCCAT GAATTGGCTT TATCTTGCCC TAGACTATGA
          CAGACAATAA AAGGTTTTAT TACTTATTCT TAAGCTTCAG CCTCCAAAAT
          CCATTTGCCT TCATATTATC AAAGCCAAAA TATTAATTCC ATTACCATGT
          TAATATCAAG ACTGTTGAAG CAACATGAGG CTGTCTCAAG TACACATCCA
          CTAGCCCTTT CACAAGTAAG GTAACATCCA AGGGAAAGGG CCTCTTCTAA
          TATCAGAGAA GGAAATATAA GAAGCTCAGA AGCAAGGATA GATCCAATGA
          GATCAGTGCA TTCTTCAGAG ACAGTTTTGT CTTTGATCTA AGGATCAAGA
          ACTGCCCAAA AGGGCAAACC ACCATAATCA CTAATCACAT TCTACCAGGT
          CATGGTAGAG TAGGTGATAC TGTCTGGCCA GCCGAGTTTC TCATTGTCCA
          CATGCCTTTC TCATTGTTTG TGTTCTAGGT TATCATGGTT ACAGGTGATC
          ATCCAATCAT CAGGCTGGTA TGGAACAAAG CCAGCGATGA AACGGTGGAC
          ATCCCACAGC CACCACCCAC ACACTGGGCA CCCACCCAGG GGTGAGGAAA
          GCACAGGAAG GAGAACTCCA ATTTCANNNN CTTAAGTTCA CTGCTGCCTA
          CAAACTTTAG CCACATGGAG CAAAGTGGAC TTTGGGCTAC TTACTTGTCC
          CTTCTGCCCA TTTTGGTTAA TGAGGTTGGG GTCAACATTC TGATAGTTCT
          TGCTCAAAAG GCAGCCCTCT GGTCTGGGGA TGAGTGGGAG ACAAGAAGAG
          GGTTCCCAAT GCTCTCAACA TTCTGGTCTC TTCTGGAACT GAATTTCAGT
          TGGAAGAGGT AAACTTTGTT CAGTGGATGG ATATACTGGA ATAATCT-AA
          TTTCTTTGCT ACTTAAGTGG TAGATGTAGA CAAGGGTTTA ACAGTGGCAG
          GAAATGAACC CTGTAACAAA CATCTGTTTA AAATTTGATT CT-AAAAAGA
          TGAAGAGGCA ATGAATGAGA AGACCTAGCT AACTTTAGCT TAATAAAATT
          CTATGAACTC TAGCATAACT TACAAAAAGT TTGTATTCAG TTGTGTTTCT
          GCTCTAATGG AGTACTTGAT AATGGTACAA ATGAATTTCT AATTTGGACA
          GTTTAAGCTG TTTTATCCGA TGTATGTTAC TACTCACCTT CCTGCTCTGC
          CTTCCATCCC TCATTCTGTA ATATCTGGAA GCTGATACGA TGTTTTGCTC
          CTTCATTGCT ACTGTTAAGG AATATAGAAA CATGACTTTA AACAATCACC
          AGTAGCTATT TGCCATTGGA ATTATGAAAG TTTTAATGCC ATTCTGATAA
          TACAGACTTT GATCTTTCAA AAGCTTGTTT AATTGCTTGA AGATAACTGC
          TAAATAGCTA AGCGTTTTGG TCTATAATTG GAACTACTTT GGTTTTAAGT
          TTTCTAGGAA ACCTGTCAAT CTCTTAATGT GAATTATCTA ATCCAATATT
          GAAATCATAA TGTGGGGTTT AAAATTCACA GGTTAATCAT GTTATGCCAC
          TGAAAAGGTA ACGAGTGCTG GCGTGGGTGT TGTTCCGGGC TGTGCCTCTG
          GGGCGGGTGG GTGGACAGAG GAAGCTGTTT GGGGAAGTGT GGTTCTCTTA
          GTCATCACAC CCACGGTTCT AGGCACTTCA GGGTGTGTCT GGTAGTAGTG
          ATGCACAAAA TGGTTCCCTG CCAGTGTCAC TCTTCAGCAG AGGCCAAGGG
          CTTGTCCTGT TAGTGCCTAA GATGTTCTCT GTCAGGAATT GGGGGGGTGG
          AGGGAGGAGG TACAAAGAAG GGTGAAGAGG GAAGTGTCGC GTAGAAGTGA
          AAGTGGCTTC TGCCTTAGTG ACGGACAGTC ACCCTGTGTG TGGCAAGGTG
          GCCTGCTGGT GTCAGGTCGC TGGCTGCAGA CTGAGGGGAG GCCTTGAGCT
          GGGGACCATG CGGGTAGGTG AGTGGGGTAA GCTGAGAACT GCCAGCGTCG
          CCAGTAGGAG GAAGACCAAG GGCCAGACCA TCGCAGGGAA TGGGGTTTGG
          AGGAACGGGC TCAGAGGGTA AAATGATCCA GGAA-AATGA AACCAAGTCA
          TCATGAGACT AGGAGGATAC AGACGGCCGT ACGTGACTGG GGCAGGTATC
          GATGCCCTTG CAGGATTAGT TCAGAAGTTC ATGGTACTAA GGCCAACTCA
          GGCACAGGCT CTGTAATTTG CTCAATTCCT GGTTTCTGTC TGATCTATGA
          AACTCAGCTG GTCCTGAGAA TGGACCTTGA CAAAAGAATC CTTCCATGTG
          TATAAGGTCC TAAGGAGACC TGGATGATCT GGGGGCCGAC TGATGAGAGG
          GGGGTTGTGT GCTTGGGGGG TGGAGTACCA TCATGGGGGG ATCCTGTCAG
          TGAGTACGGG GCTGCCAAGC CCCCGCACAC AGTAGGATTA ACCCCTTCAA
          GGTAGACAGC GGATTTCTTC TCTGGGAAGG TCTCACAGGA TGACCCCGCC
          GCACAGTCTC CACTTTCTGG GGGCTGCCAG CCTAAGAGAG GGACGGGATA
          CACCCAAAAG AAAGTCAGCA AGTAAAGATC GAG-----GG GACAACAAGG
          AGGCAGTGTG GGGAAAAAAA TGTTATCAAA CTCTGAGTAT TTCTGGTTAG
          ATAAGGTCGT GGACACACGT TTGAGGATTG GGTAGGGGTG TAGGGTAGAT
          GGTTGGGAGG GTGCTGAGTT TAGGAGGTGA GGT-GGGGTA GAGATAGGGA
          AGCGTTCTGA CGTCCGGACT TTGGACAGGC GCTCGGACAG GAGGATCGTC
          CTGGCGGCTC CGTGTCGGGG TCCTCCTTGC CCCATTAGCT TTTTATGAAG
          GACAGGACTG ATCTTTTTCT GAGGCTTCTG CCAGACAGGA GCCTGGGATC
          TCAGGGCAGC CCCAAACCCT TTAGAACGGG CTTCATTTCT TTTCCATCTC
          AAGCGTCCCC ATTTGCCCAA AGCGGGAGGA GGGTTTGAGG CTCTGACAAT
          GCGGGTCATG GGTAATGCCC CCAAGTTTGC CGATTCCTCA GGATTCCCTG
          GGCTTTTCGT GCACAGGTGC TGGAGTCAGA GAGGAGTGGG GTCTCCCTGC
          TTCTTTTGTT GGCTCTCTGC CAGGGGTTGC CCTCTGTCCT AGAGGCTGCT
          CCCGGGTCCT GTGCATGGGG CCCTTCTGTC TTCAAGCTGG TGACCGCATA
          TCGCATTCTC CTCATGCTTC AAGTCTCTGC TTTCCTCTTG TGCTACCTGT
          AGGCGGCAGA AGTGGAGTGT AGACACTGCC TGCACGCACA CACACTCAGA
          ATTTCCATGT GACTAAATGC ATGGCGTGAA CCACTCGGAT TTCAGGCCAC
          TGATTATGTG GTGCTGCTTT TTGAAAGTTC TTCACATAAA GAAGAAATTA
          TTATCTATTT CTGAAAAACT AATAATTGTG CTGTGGTAAG AGCCCCATGC
          CAGCCCTGAA TGCTGCCTGT ACTGGGGGGA GAGGTCATGC TTGTGGTCTT
          ACTCTCTACC TAGAGTTGGT TTGCAACACT TGGAAAGTCC TTAAAAAGAA
          ATTACGTTAT GTAAAAGGGG CTTGCATATG CTTTTCTGAT AGAAACTCTG
          TAATAAAATT GAGTGATGTT ATTTTCCCTC ATCCTCTCTG TTTTTCTCTT
          TTTCCTCCCC TTCTTTCCCT TCCCCTTCCC TCCTCTGCCC TCCTAACATC
          AGGTACCAAC CGGATTCTGG CACTTGGTAG TTATTCAGTA AATGTTAGTT
          TTGTCTCTCT TCCCTTTTAA TCAGGCCTGT ATGAATCAAA CTAGATGACT
          GAGCAGTTGG TAATTTGAGG GGCAGTAGAG AAGCTCAGTT TTTAAATGGC
          AGATGC-TTT TCCAAGTATC CCCTCTCCCT CACACAACAG TTTCTTGATC
          TACTCAGGCA AGCTTGTATT CTCCTCCTTG ACTTAATCTC CACATGGTGA
          AAAATGCA
Uar309028 TTTAAAAAAT CACAATTAGA AGCAGTCGGG AAACAGGTGG GAAATAATAC
          AGTCATGAAG TAAAAGCATA GTGTAAGAAG AAAATGGCTG CTCATGTTTC
          ATAATCCCTT TCATATTAAT TCCATTTTGA TAATTTTTGG ATATATATAT
          ATAAAAAGTC AGTATAGCAT CTTTTAAGTG TCTTTGCAAG TTTAAAATGT
          GCAATGCCTA TAGGGGCTAG AATACATAGG AATAAGTTAA TTGAAGAGAT
          GTTAAGTGTT GCATATGTGT AGAGTGTTTC AGCTTTTGCT GAAACCAGCA
          CAATGCCTAC TTGGTTGTAG CCCTTTTATG TGAATCTGTA CTAATTTTTG
          TCAGTTAAAA CTTTCCGTAC TTCAGTTGGA ATTTTGTTCG CTAGCTTAAA
          TATTATTAGA GTATCAGTCA TGGTTTAGAA GTAAAATAAC TAGAAAAAAT
          ACA-TTTTTT TACTGTTCAT AAGAATTTTT TGAATATGAG AGATATTACT
          TTCCTTTTTT GTCTAGTGTT AGTTAATGCT TGATTAGAAA TCTGTAGAGA
          TCGTCCAGTT TTTGCTAATG CAGCGTTTCA GATTTGTTGA GTCAATCATG
          CTATCAGTAT TTGGCATAAT GGCAATTGCA TGTGATTTTT CTTATACCTA
          GAAAATGAAA ACTGAATTGT CAGTCAGGGG CAGTCTCCTC ATTCTAGGAA
          CTCCTTTTGT GTTCCTCCCC CTCTCCCAGC TTACTGGCTT CGTGGTACAG
          CCGCCATCTC CACAGAACTG ACTTTAGAGA GCTGTCCATG TCCTGACCTT
          AGGGACGGGC AGCCCTCTGA TGGGCTCCTG GCCCGACTGT GAGAGGTGAT
          GCGGCCGCAG GTGCGCATGT GCGCAGGAGG GCTCCTGGGG ACAGCGGTCA
          CTTGGGTCTG TCTTATGTGG ATCTAAGGAG TTAGGCTCAG CTGCTCAGCT
          TCTGTGGCAC GCTGATGTGG CTTTTAAGCT CTGGGTGCCA CTTAAAGCAC
          AGGGAGCAAT TTTTCATACT TAAGACATTC TCATTAATTC CTTTGAGATA
          AAATGCCATT GTTTCTGGGA GATTGCGCGT GGAAACGCAG TGGCGGGCTC
          CCGGCTCCCT ACCTGACCAC GGACTGTGTC CCTGAGAGAG CTTTGCCACG
          GGTGGTTTCC TCCCCTCCCC GAGCTGTGTC ATAACACACC TAACACCGCT
          GGTTTGGGGT AGGTCTGGAG ACTGGAGCTA ACCTGTCACT GCTGTGAAGG
          GAGCTTTCCC GCGGTCTCTG CCTCTGGACG GCAGTTATGA CAACTTCAAC
          CAACAGAAGA AAAAGATGCG TAGAGCACCT GCTTCCCGCG GGCCGGCAGG
          GCAGGGCTGG GTACCAGGGG ACTGAGGAGC CATTCGGGCC CCTGGCTCCA
          TTTTGCCTTC CTGCTGGGGA CGGTCCTACT GGAGTGGGTG GGAGAGGGGA
          GTGTCCATGA TGTAACAGGC CCAGTCTGTA TGAGTGGAAG GAGGGGCCCC
          ATGCCTGCCC TAGTCGACCT AACCCGTGAG GCTCCTGAAA GGAGCTGGAC
          TGAGGGTTGG GACTACTCAC CTGGTCCACA ATCGAGACGG TGGCCCAGGG
          TCTCTCCAGA GCTCCATCAG TCGGGCCATG ATTGAGTGGC AGGCAAACCA
          ACTACGCAGA GGGAATCCCC AGCGTGGCTG AGCTGGGTAG GGGATGGGGA
          CTGAATTTGC ACCTCACAAA GCCAGAGAGA CCTCAAGGTG AAGGGAGACA
          GGGACCTTGC AAAAGCAGAT TTGGGGAAGA CTCTCTGGTG CAGGATAGGG
          ACATACTTCT CTCCACTAGG AGAGGAAGTG AGGAGGAGGC TGGCCAAGGC
          ACCCTCATCA AGGAGGCAAG ATCCCTATGC TCCCCATGCC GGAGCCCCTG
          AGAACCTAAA ATGAGTCTGG TGTCTGTCTC TCTGCACTTA GGGGAGGTGG
          GAGTTATTTT CTTGACTTAA GAAGTCCTCC ATTTACTTTG TCTAAGAATG
          TTTGTCATAG GAGATAGTCA GTATTTAAGT CTCAAATAAA TATCATAATC
          CCTCAGCCCC TTTTTATCTC TACCTTCACT ATACTAAGAT TCTAGTAACT
          GTCCCAGTAA ACGCAAAATG TTGTGTCTGT GTAGAACAAA CCACAATAGT
          AACTGCAGTG AGAATGCCAT GAATTGGCTT TATCTTGCCC TAGACTATGA
          CAGACAATAA AAGGTTTTAT TACTTATTCT TAAGCTTCAG CCTCCAAAAT
          CCATTTGCCT TCATATTATC AAAGCCAAAA TATTAATTCC ATTACCATGT
          TAATATCAAG ACTGTTGAAG CAACATGAGG CTGTCTCAAG TACACATCCA
          CTAGCCCTTT CACAAGTAAG GTAACATCCA AGGGAAAGGG CCTCTTCTAA
          TATCAGAGAA GGAAATATAA GAAGCTCAGA AGCAAGGATA GATCCAATGA
          GATCAGTGCA TTCTTCAGAG ACAGTTTTGT CTTTGATCTA AGGATCAAGA
          ACTGCCCAAA AGGGCAAACC ACCATAATCA CTAATCACAT TCTACCAGGT
          CATGGTAGAG TAGGTGATAC TGTCTGGCCA GCCGAGTTTC TCATTGTCCA
          CATGCCTTTC TCATTGTTTG TGTTCTAGGT TATCATGGTT ACAGGTGATC
          ATCCAATCAT CAGGCTGGTA TGGAACAAAG CCAGCGATGA AACGGTGGAC
          ATCCCACAGC CACCACCCAC ACACTGGGCA CCCACCCAGG GGTGAGGAAA
          GCACAGGAAG GAGAACTCCA ATTTCANNNN CTTAAGTTCA CTGCTGCCTA
          CAAACTTTAG CCACATGGAG CAAAGTGGAC TTTGGGCTAC TTACTTGTCC
          CTTCTGCCCA TTTTGGTTAA TGAGGTTGGG GTCAACATTC TGATAGTTCT
          TGCTCAAAAG GCAGCCCTCT GGTCTGGGGA TGAGTGGGAG ACAAGAAGAG
          GGTTCCCAAT GCTCTCAACA TTCTGGTCTC TTCTGGAACT GAATTTCAGT
          TGGAAGAGGT AAACTTTGTT CAGTGGATGG ATATACTGGA ATAATCT-AA
          TTTCTTTGCT ACTTAAGTGG TAGATGTAGA CAAGGGTTTA ACAGTGGCAG
          GAAATGAACC CTGTAACAAA CATCTGTTTA AAATTTGATT CT-AAAAAGA
          TGAAGAGGCA ATGAATGAGA AGACCTAGCT AACTTTAGCT TAATAAAATT
          CTATGAACTC TAGCATAACT TACAAAAAGT TTGTATTCAG TTGTGTTTCT
          GCTCTAATGG AGTACTTGAT AATGGTACAA ATGAATTTCT AATTTGGACA
          GTTTAAGCTG TTTTATCCGA TGTATGTTAC TACTCACCTT CCTGCTCTGC
          CTTCCATCCC TCATTCTGTA ATATCTGGAA GCTGATACGA TGTTTTGCTC
          CTTCATTGCT ACTGTTAAGG AATATAGAAA CATGACTTTA AACAATCACC
          AGTAGCTATT TGCCATTGGA ATTATGAAAG TTTTAATGCC ATTCTGATAA
          TACAGACTTT GATCTTTCAA AAGCTTGTTT AATTGCTTGA AGATAACTGC
          TAAATAGCTA AGCGTTTTGG TCTATAATTG GAACTACTTT GGTTTTAAGT
          TTTCTAGGAA ACCTGTCAAT CTCTTAATGT GAATTATCTA ATCCAATATT
          GAAATCATAA TGTGGGGTTT AAAATTCACA GGTTAATCAT GTTATGCCAC
          TGAAAAGGTA ACGAGTGCTG GCGTGGGTGT TGTTCCGGGC TGTGCCTCTG
          GGGCGGGTGG GTGGACAGAG GAAGCTGTTT GGGGAAGTGT GGTTCTCTTA
          GTCATCACAC CCACGGTTCT AGGCACTTCA GGGTGTGTCT GGTAGTAGTG
          ATGCACAAAA TGGTTCCCTG CCAGTGTCAC TCTTCAGCAG AGGCCAAGGG
          CTTGTCCTGT TAGTGCCTAA GATGTTCTCT GTCAGGAATT GGGGGGGTGG
          AGGGAGGAGG TACAAAGAAG GGTGAAGAGG GAAGTGTCGC GTAGAAGTGA
          AAGTGGCTTC TGCCTTAGTG ACGGACAGTC ACCCTGTGTG TGGCAAGGTG
          GCCTGCTGGT GTCAGGTCGC TGGCTGCAGA CTGAGGGGAG GCCTTGAGCT
          GGGGACCATG CGGGTAGGTG AGTGGGGTAA GCTGAGAACT GCCAGCGTCG
          CCAGTAGGAG GAAGACCAAG GGCCAGACCA TCGCAGGGAA TGGGGTTTGG
          AGGAACGGGC TCAGAGGGTA AAATGATCCA GGAA-AATGA AACCAAGTCA
          TCATGAGACT AGGAGGATAC AGACGGCCGT ACATGACTGG GGCAGGTATC
          GATGCCCTTG CAGGATTAGT TCAGAAGTTC ATGGTACTAA GGCCAACTCA
          GGCACAGGCT CTGTAATTTG CTCAATTCCT GGTTTCTGTC TGATCTATGA
          AACTCAGCTG GTCCTGAGAA TGGACCTTGA CAAAAGAATC CTTCCATGTG
          TATAAGGTCC TAAGGAGACC TGGATGATCT GGGGGCCGAC TGATGAGAGG
          GGAGTTGTGT GCTTAGGGGG TGGAGTACCA TCATGGGGGG ATCCTGTCAG
          TGAGTACGGG GCTGCCAAGC CCCCGCACAC AGTAGGATTA ACCCCTTCAA
          GGTAGACAGC GGATTTCTTC TCTGGGAAGG TCTCACAGGA TGACCCCGCC
          GCACAGTCTC CACTTTCTGG GGGCTGCCAG CCTAAGAGAG GGACGGGATA
          CACCCAAAAG AAAGTCAGCA AGTAAAGATC GAG-----GG GACAACAAGG
          AGGCAGTGTG GGGAAAAAAA TGTTATCAAA CTCTGAGTAT TTCTGGTTAG
          ATAAGGTCGT GGACACACGT TTGAGGATTG GGTAGGGGTG TAGGGTAGAT
          GGTTGGGAGG GTGCTGAGTT TAGGAGGTGA GGT-GGGGTA GAGATAGGGA
          AGCGTTCTGA CGTCCGGACT TTGGACAGGC GCTCGGACAG GAGGATCGTC
          CTGGCGGCTC CGTGTCGGGG TCCTCCTTGC CCCATTAGCT TTTTATGAAG
          GACAGGACTG ATCTTTTTCT GAGGCTTCTG CCAGACAGGA GCCTGGGATC
          TCAGGGCAGC CCCAAACCCT TTAGAACGGG CTTCATTTCT TTTCCATCTC
          AAGCGTCCCC ATTTGCCCAA AGCGGGAGGA GGGTTTGAGG CTCTGACAAT
          GCGGGTCATG GGTAATGCCC CCAAGTTTGC CGATTCCTCA GGATTCCCTG
          GGCTTTTCGT GCACAGGTGC TGGAGTCAGA GGGGAGTGGG GTCTCCCTGC
          TTCTTTTGTT GGCTCTCTGC CAGGGGTTGC CCTCTGTCCT AGAGGCTGCT
          CCCGGGTCCT GTACATGGGG CCCTTCTGTC TTCAAGCTGC TGACCGCATA
          TCGCATTCTC CTCATGCTTC AAGTCTCTGC TTTCCTCTTG TGCTACCTGT
          AGGCGGCAGA AGTGGAGTGT AGACACTGCC TGCACGCACA CACACTCAGA
          ATTTCCATGT GACTAAATGC ATGGCGTGAA CCACTCGGAT TTCAGGCCAC
          TGATTATGTG GTGCTGCTTT TTGAAAGTTC TTCACATAAA GAAGAAATTA
          TTATCTATTT CTGAAAAACT AATAATTGTG CTGTGGTAAG AGCCCCATGC
          CAGCCCTGAA TGCTGCCTGT ACTGGGGGGA GAGGTCATGC TTGTGGTCTT
          ACTCTCTACC TAGAGTTGGT TTGCAACACT TGGAAAGTCC TTAAAAAGAA
          ATTACGTTAT GTAAAAGGGG CTTGCATATG CTTTTCTGAT AGAAACTCTG
          TAATAAAATT GAGTGATGTT ATTTTCCCTC ATCCTCTCTG TTTTTCTCTT
          TTTCCTCCCC TTCTTTCCCT TCCCCTTCCC TCCTCTGCCC TCCTAACATC
          AGGTACCAAC CGGATTCTGG CACTTGGTAG TTATTCAGTA AATGTTAGTT
          TTGTCTCTCT TCCCTTTTAA TCAGGCCTGT ATGAATCAAA CTAGATGACT
          GAGCAGTTGG TAATTTGAGG GGCAGTAGAG AAGCTCAGTT TTTAAATGGC
          AGATGC-TTT TCCAAGTATC CCCTCTCCCT CACACAACAG TTTCTTGATC
          TACTTAGGCA AGCTCGTATT CTCCTCCTTG ACTTAATCTC CACATGGTGA
          AAAATGCA
Uar769029 TTTAAAAAAT CACAATTAGA AGCAGTTGGG AAACAGGTGG GAAATAATAC
          AGTCATGAAG TAAAAGCATA GTGTAAGAAG AAAATGGCTG CTCATGTTTC
          ATAATCCCTT TCATATTAAT TCCATTTTGA TAATTTTTGG ----ATATAT
          ATAAAAAGTC AGTATAGCAT CTTTTAAATG TCTTTGCAAG TTTAAAATGT
          GCAATGCCTA TAGGGGCTAG AATACATAGG AATAAGTTAA TTGAAGAGAT
          GTTAAGTGTT GCATATGTGT AGAGTGTTTC AGCTTTTGCT GAAACCAGCA
          CAATGCCTAC TTGGTTGTAG CCCTTTTATG TGAATCTGTA CTAATTTTTG
          TCAGTTAAAA CTTTCCGTAC TTCAGTTGGA ATTTTGTTCG CTAGCTTAAA
          TATTATTAGA GTATCAGTCA TGGTTTAGAA GTAAAATAAC TAGAAAAAAT
          ACA-TTTTTT TACTGTTCAT AAGAATTTTT TGAATATGAG AGATATTACT
          TTCCTTTTTT GTCTAGTGTT AGTTAATGCT TGATTAGAAA TCTGTAGAGA
          TCGTCCAGTT TTTGCTAATG CAGCGTTTCA GATTTGTTGA GTCAATCATG
          CTATCAGTAT TTGGCATAAT GGCAATTGCA TGTGATTTTT CTTATACCTA
          GAAAATGAAA ACTGAATTGT CAGTCAGGGG CAGTCTCCTC ATTCTAGGAA
          CTCCTTTTGT GTTCCTCCCC CTCTCCCAGC TTACTGGCTT CGTGGTACAG
          CCGCCATCTC CACAGAACTG ACTTTAGAGA GCTGTCCATG TCCTGACCTT
          AGGGACGGGC AGCCCTCTGA TGGGCTCCTG GCCCGACTGT GAGAGGTGAT
          GCGGCCGCAG GTGCGCACGT GCGCAGGAGG GCTCCTGGGG ACAGCGGTCA
          CTTGGGTCTG TCTTATGTGG ATCTAAGGAG TTAGGCTCAG CTGCTCAGCT
          TCTGTGGCAC GCTGATGTGG CTTTTAAGCT CTGGGTGCCA CTTAAAGCAC
          AGGGAGCAAT TTTTCATACT TAAGACATTC TCATTAATTC CTTTGAGATA
          AAATGCCATT GTTTCTGGGA GATTGCGCGT GGAAACGCAG TGGCGGGCTC
          CCGGCTCCCT ACCTGACCAC GGACTGTGTC CCTGAGAGAG CTTTGCCACG
          GGTGGTTTCC TCCCCTCCCC GAGCTGTGTC ATAACACACC TAACACCGCT
          GGTTTGGGGT AGGTCTGGAG ACTGGAGCTA ACCTGTCACT GCTGTGAAGG
          GAGCTTTCCC GCGGTCTCTG CCTCTGGACG GCAGTTATGA CAACTTCAAC
          CAACAGAAGA AAAAGATGCG TAGAGCACCT GCTTCCCGCG GGCCGGCAGG
          GCAGGGCTGG GTACCAGGGG ACTGAGGAGC CATTCGGGCC CCTGGCTCCA
          TTTTGCCTTC CTGCTGGGGA CGGTCCTACT GGAGTGGGTG GGAGAGGGGA
          GTGTCCATGA TGTAACAGGC CCAGTCTGTA TGAGTGGAAG GAGGGGCCCC
          ATGCCTGCCC TAGTCGACCT AACCCGTGAG GCTCCTGAAA GGAGCTGGAC
          TGAGGGTTGG GACTACTCAC CTGGTCCACA ATCGAGACGG TGGCCCAGGG
          TCTCTCCAGA GCTCCATCAG TCGGGCCATG ATTGAGTGGC AGGCAAACCA
          ACTACGCAGA GGGAATCCCC AGCGTGGCTG AGCTGGGTAG GGGATGGGGA
          CTGAATTTGC ACCTCACAAA GCCAGAGAGA CCTCAAGGTG AAGGGAGACA
          GGGACCTTGC AAAAGCAGAT TTGGGGAAGA CTCTCTGGTG CAGGATAGGG
          ACATACTTCT CTCCACTAGG AGAGGAAGTG AGGAGGAGGC TGGCCAAGGC
          ACCCTCATCA AGGAGGCAAG ATCCCTATGC TCCCCATGCC GGAGCCCCTG
          AGAACCTAAA ATGAGTCTGG TGTCTGTCTC TCTGCACTTA GGGGAGGTGG
          GAGTTATTTT CTTGACTTAA GAAGTCCTCC ATTTACTTTG TCTAAGAATG
          TTTGTCATAG GAGATAGTCA GTATTTAAGT CTCAAATAAA TATCATAATC
          CCTCAGCCCC TTTTTATCTC TACCTTCACT ATACTAAGAT TCTAGTAACT
          GTCCCAGTAA ACGCAAAATG TTGTGTCTGT GTAGAACAAA CCACAATAGT
          AACTGCAGTG AGAATGCCAT GAATTGGCTT TATCTTGCCC TAGACTATGA
          CAGACAATAA AAGGTTTTAT TACTTATTCT TAAGCTTCAG CCTCCAAAAT
          CCATTTGCCT TCATATTATC AAAGCCAAAA TATTAATTCC ATTACCATGT
          TAATATCAAG ACTGTTGAAG CAACATGAGG CTGTCTCAAG TACACATCCA
          CTAGCCCTTT CACAAGTAAG GTAACATCCA AGGGAAAGGG CCTCTTCTAA
          TATCAGAGAA GGAAATATAA GAAGCTCAGA AGCAAGGATA GATCCAATGA
          GATCAGTGCA TTCTTCAGAG ACAGTTTTGT CTTTGATCTA AGGATCAAGA
          ACTGCCCAAA AGGGCAAACC ACCATAATCA CTAATCACAT TCTACCAGGT
          CATGGTAGAG TAGGTGATAC TGTCTGGCCA GCCGAGTTTC TCATTGTCCA
          CATGCCTTTC TCATTGTTTG TGTTCTAGGT TATCATGGTT ACAGGTGATC
          ATCCAATCAT CAGGCTGGTA TGGAACAAAG CCAGCGATGA AACAGTGGAC
          ATCCCACAGC CACCACCCAC ACACTGGGCA CCCACCCAGG GGTGAGGAAA
          GCACAGGAAG GAGAACTCCA ATTTCAACCA CTTAAGTTCA CTGCTGCCTA
          CAAACTTTAG CCACATGGAG CAAAGTGGAC TTTGGGCTAC TTACTTGTCC
          CTTCTGCCCA TTTTGGTTAA TGAGGTTGGG GTCAACATTC TGATAGTTCT
          TGCTCAAAAG GCAGCCCTCT GGTCTGGGGA TGAGTGGGAG ACAAGAAGAG
          GGTTCCCAAT GCTCTCAACA TTCTGGTTTC TTCTGGAACT GAATTTCAGT
          TGGAAGAGGT AAACTTTGTT CAGTGGATGG ATATACTGGA ATAATCT-AA
          TTTCTTTGCT ACTTAAGTGG TAGATGTAGA CAAGGGTTTA ACAGTGGCAG
          GAAATGAACC CTGTAACAAA CATCTGTTTA AAATTTGATT CT-AAAAAGA
          TGAAGAGGCA ATGAATGAGA AGACCTAGCT AACTTTAGCT TAATAAAATT
          CTATGAACTC TAGCATAACT TACAAAAAGT TTGTATTCAG TTGTGTTTCT
          GCTCTAATGG AGTACTTGAT AATGGTACAA ATGAATTTCT AATTTGGACA
          GTTTAAGCTG TTTTATCCGA TGTATGTTAC TACTCACCTT CCTGCTCTGC
          CTTCCATCCC TCATTCTGTA ATATCTGGAA GCTGATACGA TGTTTTGCTC
          CTTCATTGCT ACTGTTAAGG AATATAGAAA CATGACTTTA AACAATCACC
          AGTAGCTATT TGCCATTGGA ATTATGAAAG TTTTAATGCC ATTCTGATAA
          TACAGACTTT GATCTTTCAA AAGCTTGTTT AATTGCTTGA AGATAACTGC
          TAAATAGCTA AGCGTTTTGG TCTATAATTG GAACTACTTT GGTTTTAAGT
          TTTCTAGGAA ACCTGTCAAT CTCTTAATGT GAATTATCTA ATCCAATATT
          GAAATCATAA TGTGGGGTTT AAAATTCACA GGTTAATCAT GTTATGCCAC
          TGAAAAGGTA ACGAGTGCTG GCGTGGGTGT TGTTCCAGGC TGTGCCTCTG
          GGGCGGGTGG GTGGACAGAG GAAGCTGTTT GGGGAAGTGT GGTTCTCTTA
          GTCATCACAC CCACGGTTCT AGGCACTTCA GGGTGTGTCT GGTAGTAGTG
          ATGCACAAAA TGGTTCCCTG CCAGTGTCAC TCTTCAGCAG AGGCCAAGGG
          CTTGTCCTGT TAGTGCCTAA GATGTTCTCT GTCAGGAATT GGGGGGGTGG
          AGGGAGGAGG TACAAAGAAG GGTGAAGAGG GAAGTGTCGC GTAGAAGTGA
          AAGTGGCTTC TGCCTTAGTG ACGGACAGTC ACCCTGTGTG TGGCAAGGTG
          GCCTGCTGGT GTCAGGTCGC TGGCTGCAGA CTGAGGGGAG GCCTTGAGCT
          GGGGACCATG CGGGTAGGTG AGTGGGGTAA GCTGAGAACT GCCAGCGTCG
          CCAGTAGGAG GAAGACCAAG GGCCAGACCA TCGCAGGGAA TGGGGTTTGG
          AGGAACGGGC TCAGAGGGTA AAATGATCCA GGAA-AATGA AACCAAGTCA
          TCATGAGACT AGGAGGATAC AGACGGCCGT ACGTGACTGG GGCAGGTATC
          GATGCCCTTG CAGGATTAGT TCAGAAGTTC ATGGTACTAA GGCCAACTCA
          GGCACAGGCT CTGTAATTTG CTCAATTCCT GGTTTCTGTC TGATCTATGA
          AACTCAGCTG GTCCTGAGAA TGGACCTTGA CAAAAGAATC CTTCCATGTG
          TATAAGGTCC TAAGGAGACC TGGATGATCT GGGGGCCGAC TGATGAGAGG
          GGGGTTGTGC GCTTGGGGGG TGGAGTACCA TCATGGGGGG ATCCTGTCAG
          TGAGTACGGG GCTGCCAAGC CCCCGCACAC AGTAGGATTA ACCCCTTCAA
          GGTAGACAGC GGATTTCTTC TCTGGGAAGG TCTCACAGGA TGACCCCGCC
          GCACAGTCTC CACTTTCTGG GGGCTGCCAG CCTAAGAGAG GGACGGGATA
          CACCCAAAAG AAAGTCAGCA AGTAAAGATC GAG-----GG GACAACAAGG
          AGGCAGTGTG GGGAAAAAAA TGTTATCAAA CTCTGAGTAT TTCTGGTTAG
          ATAAGGTCGT GGACGCACGT TTGAGGATTG GGTAGGGGTG TAGGGTAGAT
          GGTTGGGAGG GTGCTGAGTT TAGGAGGTGA GGT-GGGGTA GAGATAGGGA
          AGCGTTCTGA CGTCCGGACT TTGGACAGGC GCTCGGACAG GAGGATCGTC
          CTGGCGGCTC CGTGTCGGGG TCCTCCTTGC CCCATTAGCT TTTTATGAAG
          GACAGGACTG ATCTTTTTCT GAGGCTTCTG CCAGGCAGGA GCCTGGGATC
          TCAGGGCAGC CCCAAACCCT TTAGAACGGG CTTCATTTCT TTTCCATCTC
          AAGCGTCCCC ATTTGCCCAA AGCGGGAGGA GGGTTTGAGG CTCTGACAAT
          GCGGGTCATG GGTAATGCCC CCAAGTTTGC CGATCCCTCA GGATTCCCTG
          GGCTTTTCGT GCACAGGTGC TGGAGTCAGA GGGGAGTGGG GTCTCCCTGC
          TTCTTTTGTT GGCTCTCTGC CAGGGGTTGC CCTCTGTCCT AGAGGCTGCT
          CCCGGGTCCT GTACATGGGG CCCTTCTGTC TTCAAGCTGG TGACCGCATA
          TCGCATTCTC CTCATGCTTC AAGTCTCTGC TTTCCTCTTG TGCTACCCGT
          AGGCGGCAGA AGTGGAGTGT AGACACTGCC TGCACGCACA CACACTCAGA
          ATTTCCATGT GACTAAATGC ATGGCGTGAA CCACTCGGAT TTCAGGCCAC
          TGATTATGTG GTGCTGCTTT TTGAAAGTTC TTCACATAAA GAACAAATTA
          TTATCTATTT CTGAAAAACT AATAATTGTG CTGTGGTAAG AGCCCCATGC
          CAGCCCTGAA TGCTGCCTGT ACTGGGGGGA GAGGTCATGC TTGTGGTCTT
          ACTCTCTACC TAGAATTGGT TTGCAACACT TGGAAAGTCC TTAAAAAGAA
          ATTACGTTAT GTAAAAGGGG CTTGCATATG CTTTTCTGAT AGAAACTCTG
          TAATAAAATT GAGTGATGTT ATTTTCCCTC ATCCTCTCTG TTTTTCTCTT
          TTTCCTCCCC TTCTTTCCCT TCCCCTTCCC TCCTCTGCCC TCCTAACATC
          AGGTACCAAC CGGATTCTGG CACTTGGTAG TTATTCAGTA AATGTTAGTT
          TTGTCTCTCT TCCCTTTTAA TCAGGCCTGT ATGAATCAAA CTAGATGACT
          GAGCAGTTGG TAATTTGAGG GGCAGTAGAG AAGCTCAGTT TTTAAATGGC
          AGATGC-TTT TCCAAGTATC CCCTCTCCCT CACACAACAG TTTCTTGATC
          TACTTAGGCA AGCTCGTATT CTCCTCCTTG ACTTAATCTC CACATGGTGA
          AAAATGCA
Uar769030 TTTAAAAAAT CACAATTAGA AGCAGTTGGG AAACAGGTGG GAAATAATAC
          AGTCATGAAG TAAAAGCATA GTGTAAGAAG AAAATGGCTG CTCATGTTTC
          ATAATCCCTT TCATATTAAT TCCATTTTGA TAATTTTTGG ----ATATAT
          ATAAAAAGTC AGTATAGCAT CTTTTAAATG TCTTTGCAAG TTTAAAATGT
          GCAATGCCTA TAGGGGCTAG AATACATAGG AATAAGTTAA TTGAAGAGAT
          GTTAAGTGTT GCATATGTGT AGAGTGTTTC AGCTTTTGCT GAAACCAGCA
          CAATGCCTAC TTGGTTGTAG CCCTTTTATG TGAATCTGTA CTAATTTTTG
          TCAGTTAAAA CTTTCCGTAC TTCAGTTGGA ATTTTGTTCG CTAGCTTAAA
          TATTATTAGA GTATCAGTCA TGGTTTAGAA GTAAAATAAC TAGAAAAAAT
          ACA-TTTTTT TACTGTTCAT AAGAATTTTT TGAATATGAG AGATATTACT
          TTCCTTTTTT GTCTAGTGTT AGTTAATGCT TGATTAGAAA TCTGTAGAGA
          TCGTCCAGTT TTTGCTAATG CAGCGTTTCA GATTTGTTGA GTCAATCATG
          CTATCAGTAT TTGGCATAAT GGCAATTGCA TGTGATTTTT CTTATACCTA
          GAAAATGAAA ACTGAATTGT CAGTCAGGGG CAGTCTCCTC ATTCTAGGAA
          CTCCTTTTGT GTTCCTCCCC CTCTCCCAGC TTACTGGCTT CGTGGTACAG
          CCGCCATCTC CACAGAACTG ACTTTAGAGA GCTGTCCATG TCCTGACCTT
          AGGGACGGGC AGCCCTCTGA TGGGCTCCTG GCCCGACTGT GAGAGGTGAT
          GCGGCCGCAG GTGCGCACGT GCGCAGGAGG GCTCCTGGGG ACAGCGGTCA
          CTTGGGTCTG TCTTATGTGG ATCTAAGGAG TTAGGCTCAG CTGCTCAGCT
          TCTGTGGCAC GCTGATGTGG CTTTTAAGCT CTGGGTGCCA CTTAAAGCAC
          AGGGAGCAAT TTTTCATACT TAAGACATTC TCATTAATTC CTTTGAGATA
          AAATGCCATT GTTTCTGGGA GATTGCGCGT GGAAACGCAG TGGCGGGCTC
          CCGGCTCCCT ACCTGACCAC GGACTGTGTC CCTGAGAGAG CTTTGCCACG
          GGTGGTTTCC TCCCCTCCCC GAGCTGTGTC ATAACACACC TAACACCGCT
          GGTTTGGGGT AGGTCTGGAG ACTGGAGCTA ACCTGTCACT GCTGTGAAGG
          GAGCTTTCCC GCGGTCTCTG CCTCTGGACG GCAGTTATGA CAACTTCAAC
          CAACAGAAGA AAAAGATGCG TAGAGCACCT GCTTCCCGCG GGCCGGCAGG
          GCAGGGCTGG GTACCAGGGG ACTGAGGAGC CATTCGGGCC CCTGGCTCCA
          TTTTGCCTTC CTGCTGGGGA CGGTCCTACT GGAGTGGGTG GGAGAGGGGA
          GTGTCCATGA TGTAACAGGC CCAGTCTGTA TGAGTGGAAG GAGGGGCCCC
          ATGCCTGCCC TAGTCGACCT AACCCGTGAG GCTCCTGAAA GGAGCTGGAC
          TGAGGGTTGG GACTACTCAC CTGGTCCACA ATCGAGACGG TGGCCCAGGG
          TCTCTCCAGA GCTCCATCAG TCGGGCCATG ATTGAGTGGC AGGCAAACCA
          ACTACGCAGA GGGAATCCCC AGCGTGGCTG AGCTGGGTAG GGGATGGGGA
          CTGAATTTGC ACCTCACAAA GCCAGAGAGA CCTCAAGGTG AAGGGAGACA
          GGGACCTTGC AAAAGCAGAT TTGGGGAAGA CTCTCTGGTG CAGGATAGGG
          ACATACTTCT CTCCACTAGG AGAGGAAGTG AGGAGGAGGC TGGCCAAGGC
          ACCCTCATCA AGGAGGCAAG ATCCCTATGC TCCCCATGCC GGAGCCCCTG
          AGAACCTAAA ATGAGTCTGG TGTCTGTCTC TCTGCACTTA GGGGAGGTGG
          GAGTTATTTT CTTGACTTAA GAAGTCCTCC ATTTACTTTG TCTAAGAATG
          TTTGTCATAG GAGATAGTCA GTATTTAAGT CTCAAATAAA TATCATAATC
          CCTCAGCCCC TTTTTATCTC TACCTTCACT ATACTAAGAT TCTAGTAACT
          GTCCCAGTAA ACGCAAAATG TTGTGTCTGT GTAGAACAAA CCACAATAGT
          AACTGCAGTG AGAATGCCAT GAATTGGCTT TATCTTGCCC TAGACTATGA
          CAGACAATAA AAGGTTTTAT TACTTATTCT TAAGCTTCAG CCTCCAAAAT
          CCATTTGCCT TCATATTATC AAAGCCAAAA TATTAATTCC ATTACCATGT
          TAATATCAAG ACTGTTGAAG CAACATGAGG CTGTCTCAAG TACACATCCA
          CTAGCCCTTT CACAAGTAAG GTAACATCCA AGGGAAAGGG CCTCTTCTAA
          TATCAGAGAA GGAAATATAA GAAGCTCAGA AGCAAGGATA GATCCAATGA
          GATCAGTGCA TTCTTCAGAG ACAGTTTTGT CTTTGATCTA AGGATCAAGA
          ACTGCCCAAA AGGGCAAACC ACCATAATCA CTAATCACAT TCTACCAGGT
          CATGGTAGAG TAGGTGATAC TGTCTGGCCA GCCGAGTTTC TCATTGTCCA
          CATGCCTTTC TCATTGTTTG TGTTCTAGGT TATCATGGTT ACAGGTGATC
          ATCCAATCAT CAGGCTGGTA TGGAACAAAG CCAGCGATGA AACAGTGGAC
          ATCCCACAGC CACCACCCAC ACACTGGGCA CCCACCCAGG GGTGAGGAAA
          GCACAGGAAG GAGAACTCCA ATTTCAACCA CTTAAGTTCA CTGCTGCCTA
          CAAACTTTAG CCACATGGAG CAAAGTGGAC TTTGGGCTAC TTACTTGTCC
          CTTCTGCCCA TTTTGGTTAA TGAGGTTGGG GTCAACATTC TGATAGTTCT
          TGCTCAAAAG GCAGCCCTCT GGTCTGGGGA TGAGTGGGAG ACAAGAAGAG
          GGTTCCCAAT GCTCTCAACA TTCTGGTTTC TTCTGGAACT GAATTTCAGT
          TGGAAGAGGT AAACTTTGTT CAGTGGATGG ATATACTGGA ATAATCT-AA
          TTTCTTTGCT ACTTAAGTGG TAGATGTAGA CAAGGGTTTA ACAGTGGCAG
          GAAATGAACC CTGTAACAAA CATCTGTTTA AAATTTGATT CT-AAAAAGA
          TGAAGAGGCA ATGAATGAGA AGACCTAGCT AACTTTAGCT TAATAAAATT
          CTATGAACTC TAGCATAACT TACAAAAAGT TTGTATTCAG TTGTGTTTCT
          GCTCTAATGG AGTACTTGAT AATGGTACAA ATGAATTTCT AATTTGGACA
          GTTTAAGCTG TTTTATCCGA TGTATGTTAC TACTCACCTT CCTGCTCTGC
          CTTCCATCCC TCATTCTGTA ATATCTGGAA GCTGATACGA TGTTTTGCTC
          CTTCATTGCT ACTGTTAAGG AATATAGAAA CATGACTTTA AACAATCACC
          AGTAGCTATT TGCCATTGGA ATTATGAAAG TTTTAATGCC ATTCTGATAA
          TACAGACTTT GATCTTTCAA AAGCTTGTTT AATTGCTTGA AGATAACTGC
          TAAATAGCTA AGCGTTTTGG TCTATAATTG GAACTACTTT GGTTTTAAGT
          TTTCTAGGAA ACCTGTCAAT CTCTTAATGT GAATTATCTA ATCCAATATT
          GAAATCATAA TGTGGGGTTT AAAATTCACA GGTTAATCAT GTTATGCCAC
          TGAAAAGGTA ACGAGTGCTG GCGTGGGTGT TGTTCCAGGC TGTGCCTCTG
          GGGCGGGTGG GTGGACAGAG GAAGCTGTTT GGGGAAGTGT GGTTCTCTTA
          GTCATCACAC CCACGGTTCT AGGCACTTCA GGGTGTGTCT GGTAGTAGTG
          ATGCACAAAA TGGTTCCCTG CCAGTGTCAC TCTTCAGCAG AGGCCAAGGG
          CTTGTCCTGT TAGTGCCTAA GATGTTCTCT GTCAGGAATT GGGGGGGTGG
          AGGGAGGAGG TACAAAGAAG GGTGAAGAGG GAAGTGTCGC GTAGAAGTGA
          AAGTGGCTTC TGCCTTAGTG ACGGACAGTC ACCCTGTGTG TGGCAAGGTG
          GCCTGCTGGT GTCAGGTCGC TGGCTGCAGA CTGAGGGGAG GCCTTGAGCT
          GGGGACCATG CGGGTAGGTG AGTGGGGTAA GCTGAGAACT GCCAGCGTCG
          CCAGTAGGAG GAAGACCAAG GGCCAGACCA TCGCAGGGAA TGGGGTTTGG
          AGGAACGGGC TCAGAGGGTA AAATGATCCA GGAA-AATGA AACCAAGTCA
          TCATGAGACT AGGAGGATAC AGACGGCCGT ACGTGACTGG GGCAGGTATC
          GATGCCCTTG CAGGATTAGT TCAGAAGTTC ATGGTACTAA GGCCAACTCA
          GGCACAGGCT CTGTAATTTG CTCAATTCCT GGTTTCTGTC TGATCTATGA
          AACTCAGCTG GTCCTGAGAA TGGACCTTGA CAAAAGAATC CTTCCATGTG
          TATAAGGTCC TAAGGAGACC TGGATGATCT GGGGGCCGAC TGATGAGAGG
          GGGGTTGTGC GCTTGGGGGG TGGAGTACCA TCATGGGGGG ATCCTGTCAG
          TGAGTACGGG GCTGCCAAGC CCCCGCACAC AGTAGGATTA ACCCCTTCAA
          GGTAGACAGC GGATTTCTTC TCTGGGAAGG TCTCACAGGA TGACCCCGCC
          GCACAGTCTC CACTTTCTGG GGGCTGCCAG CCTAAGAGAG GGACGGGATA
          CACCCAAAAG AAAGTCAGCA AGTAAAGATC GAG-----GG GACAACAAGG
          AGGCAGTGTG GGGAAAAAAA TGTTATCAAA CTCTGAGTAT TTCTGGTTAG
          ATAAGGTCGT GGACGCACGT TTGAGGATTG GGTAGGGGTG TAGGGTAGAT
          GGTTGGGAGG GTGCTGAGTT TAGGAGGTGA GGT-GGGGTA GAGATAGGGA
          AGCGTTCTGA CGTCCGGACT TTGGACAGGC GCTCGGACAG GAGGATCGTC
          CTGGCGGCTC CGTGTCGGGG TCCTCCTTGC CCCATTAGCT TTTTATGAAG
          GACAGGACTG ATCTTTTTCT GAGGCTTCTG CCAGGCAGGA GCCTGGGATC
          TCAGGGCAGC CCCAAACCCT TTAGAACGGG CTTCATTTCT TTTCCATCTC
          AAGCGTCCCC ATTTGCCCAA AGCGGGAGGA GGGTTTGAGG CTCTGACAAT
          GCGGGTCATG GGTAATGCCC CCAAGTTTGC CGATCCCTCA GGATTCCCTG
          GGCTTTTCGT GCACAGGTGC TGGAGTCAGA GGGGAGTGGG GTCTCCCTGC
          TTCTTTTGTT GGCTCTCTGC CAGGGGTTGC CCTCTGTCCT AGAGGCTGCT
          CCCGGGTCCT GTACATGGGG CCCTTCTGTC TTCAAGCTGG TGACCGCATA
          TCGCATTCTC CTCATGCTTC AAGTCTCTGC TTTCCTCTTG TGCTACCCGT
          AGGCGGCAGA AGTGGAGTGT AGACACTGCC TGCACGCACA CACACTCAGA
          ATTTCCATGT GACTAAATGC ATGGCGTGAA CCACTCGGAT TTCAGGCCAC
          TGATTATGTG GTGCTGCTTT TTGAAAGTTC TTCACATAAA GAACAAATTA
          TTATCTATTT CTGAAAAACT AATAATTGTG CTGTGGTAAG AGCCCCATGC
          CAGCCCTGAA TGCTGCCTGT ACTGGGGGGA GAGGTCATGC TTGTGGTCTT
          ACTCTCTACC TAGAATTGGT TTGCAACACT TGGAAAGTCC TTAAAAAGAA
          ATTACGTTAT GTAAAAGGGG CTTGCATATG CTTTTCTGAT AGAAACTCTG
          TAATAAAATT GAGTGATGTT ATTTTCCCTC ATCCTCTCTG TTTTTCTCTT
          TTTCCTCCCC TTCTTTCCCT TCCCCTTCCC TCCTCTGCCC TCCTAACATC
          AGGTACCAAC CGGATTCTGG CACTTGGTAG TTATTCAGTA AATGTTAGTT
          TTGTCTCTCT TCCCTTTTAA TCAGGCCTGT ATGAATCAAA CTAGATGACT
          GAGCAGTTGG TAATTTGAGG GGCAGTAGAG AAGCTCAGTT TTTAAATGGC
          AGATGC-TTT TCCAAGTATC CCCTCTCCCT CACACAACAG TTTCTTGATC
          TACTTAGGCA AGCTCGTATT CTCCTCCTTG ACTTAATCTC CACATGGTGA
          AAAATGCA
UarA91031 TTTAAAAAAT CACAATTAGA AGCAGTCGGA AAACAGGTGG GAAATAATAC
          AGTCATGAAG TAAAAGCATA GTGTAAGAAG AAAATGGCTG CTCATGTTTC
          ATAATCCCTT TCATATTAAT TCCATTTTGA TAATTTTTGG ATATATATAT
          ATAAAAAGTC AGTATAGCAT CTTTTAAATG TCTTTGCAAG TTTAAAATGT
          GCAATGCCTA TAGGGGCTAG AATACATAGG AATAAATTAA TTGAAGAGAT
          GTTAAGTGTT GCATATGTGT AGAGTGTTTC AGCTTTTGCT GAAACCAGCA
          CAATGCCTAC TTGGTTGTAG CCCTTTTATG TGAATCTGTA CTAATTTTTG
          TCAGTTAAAA CTTTCCGTAC TTCAGTTGGA ATTTTGTTCG CTAGCTTAAA
          TATTATTAGA GTATCAGTCA TGGTTTAGAA GTAAAATAAC TAGAAAAAAT
          ACA-TTTTTT TACTGTTCAT AAGAATTTTT TGAATATGAG AGATATTACT
          TTCCTTTTTT GTCTAGTGTT AGTTAATGCT TGATTAGAAA TCTGTAGAGA
          TCGTCCAGTT TTTGCTAATG CAGCGTTTCA GATTTGTTGA GTCAATCATG
          CTATCAGTAT TTGGCATAAT GGCAATTGCA TGTGATTTTT CTTATACCTA
          GAAAATGAAA ACTGAATTGT CAGTCAGGGG CAGTCTCCTC ATTCTAGGAA
          CTCCTTTTGT GTTCCTCCCC CTCTCCCAGC TTACTGGCTT CGTGGTACAG
          CCGCCATCTC CACAGAACTG ACTTTAGAGA GCTGTCCATG TCCTGACCTT
          AGGGACGGGC AGCCCTCTGA TGGGCTCCTG GCCCGACTGT GAGAGGTGAT
          GCGGCCGCAG GTGCGCACGT GCGCAGGAGG GCTCCTGGGG ACAGCGGTCA
          CTTGGGTCTG TCTTATGTGG ATCTAAGGAG TTAGGCTCAG CTGCTCAGCT
          TCTGTGGCAC GCTGATGTGG CTTTTAAGCT CTGGGTGCCA CTTAAAGCAC
          AGGGAGCAAT TTTTCATACT TAAGACATTC TCATTAATTC CTTTGAGATA
          AAATGCCATT GTTTCTGGGA GATTGCGCGT GGAAACGCAG TGGCGGGCTC
          CCGGCTCCCT ACCTGACCAC GGACTGTGTC CCTGAGAGAG CTTTGCCACG
          GGTGGTTTCC TCCCCTCCCC GAGCTGTGTC ATAACACACC TAACACCGCT
          GGTTTGGGGT AGGTCTGGAG ACTGGAGCTA ACCTGTCACT GCTGTGAAGG
          GAGCTTTCCC GCGGTCTCTG CCTCTGGACG GCAGTTATGA CAACTTCAAC
          CAACAGAAGA AAAAGATGCG TAGAGCACCT GCTTCCCGCG GGCCGGCAGG
          GCAGGGCTGG GTACCAGGGG ACTGAGGAGC CATTCGGGCC CCTGGCTCCA
          TTTTGCCTTC CTGCTGGGGA CGGTCCTACT GGAGTGGATG GGAGAGGGGA
          GTGTCCATGA TGTAACAGGC CCAGTCTGTA TGAGTGGAAG GAGGGGCCCC
          ATGCCTGCCC TAGTCGACCT AACCCGTGAG GCTCCTGAAA GGAGCTGGAC
          TGAGGGTTGG GACTACTCAC CTGGTCCACA ATCGAGACGG TGGCCCAGGG
          TCTCTCCAGA GCTCCATCAG TCGGGCCATG ATTGAGTGGC AGGCAAACCA
          ACTACGCAGA GGGAATCCCC AGCGTGGCTG AGCTGGGTAG GGGATGGGGA
          CTGAATTTGC ACCTCACAAA GCCAGAGAGA CCTCAAGGTG AAGGGAGACA
          GGGACCTTGC AAAAGCAGAT TTGGGGAAGA CTCTCTGGTG CAGGATAGGG
          ACATACTTCT CTCCACTAGG AGAGGAAGTG AGGAGGAGGC TGGCCAAGGC
          ACCCTCATCA AGGAGGCAAG ATCCCTATGC TCCCCATGCC AGAGCCCCTG
          AGAACCTAAA ATGAGTCTGG TGTCTGTCTC TCTGCACTTA GGGGAGGTGG
          GAGTTATTTT CTTGACTTAA GAAGTCCTCC ATTTACTTTG TCTAAGAATG
          TTTGTCATAG GAGATAGTCA GTATTTAAGT CTCAAATAAA TATCATAATC
          CCTCAGCCCC TTTTTATCTC TACCTTCACT ATACTAAGAT TCTAGTAACT
          GTCCCAGTAA ACGCAAAATG TTGTGTCTGT GTAGAACAAA CCACAATAGT
          AACTGCAGTG AGAATGCCAT GAATTGGCTT TATCTTGCCC TAGACTATGA
          CAGACAATAA AAGGTTTTAT TACTTATTCT TAAGCTTCAG CCTCCAAAAT
          CCATTTGCCT TCATATTATC AAAGCCAAAA TATTAATTCC ATTACCATGT
          TAATATCAAG ACTGTTGAAG CAACATGAGG CTGTCTCAAG TACACATCCA
          CTAGCCCTTT CACAAGTAAG GTAACATCCA AGGGAAAGGG CCTCTTCTAA
          TATCAGAGAA GGAAATATAA GAAGCTCAGA AGCAAGGATA GATCCAATGA
          GATCAGTGCA TTCTTCAGAG ACAGTTTTGT CTTTGATCTA AGGATCAAGA
          ACTGCCCAAA AGGGCAAACC ACCATAATCA CTAATCACAT TCTACCAGGT
          CATGGTAGAG TAGGTGATAC TGTCTGGCCA GCCGAGTTTC TCATTGTCCA
          CATGCCTTTC TCATTGTTTG TGTTCTAGGT TATCATGGTT ACAGGTGATC
          ATCCAATCAT CAGGCTGGTA TGGAACAAAG CCAGCGATGA AACAGTGGAC
          ATCCCACAGC CACCACCCAC ACACTGGGCA CCCACCCAGG GGTGAGGAAA
          GCACAGGAAG GAGAACTCCA ATTTCAACCA CTTAAGTTCA CTGCTGCCTA
          CAAACTTTAG CCACATGGAG CAAAGTGGAC TTTGGGCTAC TTACTTGTCC
          CTTCTGCCCA TTTTGGTTAA TGAGGTTGGG GTCAACATTC TGATAGTTCT
          TGCTCAAAAG GCAGCCCTCT GGTCTGGGGA TGAGTGGGAG ACAAGAAGAG
          GGTTCCCAAT GCTCTCAACA TTCTGGTTTC TTCTGGAACT GAATTTCAGT
          TGGAAGAGGT AAACTTTGTT CAGTGGATGG ATATACTGGA ATAATCT-AA
          TTTCTTTGCT ACTTAAGTGG TAGATGTAGA CAAGGGTTTA ACAGTGGCAG
          GAAATGAACC CTGTAACAAA CATCTGTTTA AAATTTGATT CT-AAAAAGA
          TGAAGAGGCA ATGAATGAGA AGACCTAGCT AACTTTAGCT TAATAAAATT
          CTATGAACTC TAGCATAACT TACAAAAAGT TTGTATTCAG TTGTGTTTCT
          GCTCTAATGG AGTACTTGAT AATGGTACAA ATGAATTTCT AATTTGGACA
          GTTTAAGCTG TTTTATCCGA TGTATGTTAC TACTCACCTT CCTGCTCTGC
          CTTCCATCCC TCATTCTGTA ATATCTGGAA GCTGATACGA TGTTTTGCTC
          CTTCATTGCT ACTGTTAAGG AATATAGAAA CATGACTTTA AACAATCACC
          AGTAGCTATT TGCCATTGGA ATTATGAAAG TTTTAATGCC ATTCTGATAA
          TACAGACTTT GATCTTTCAA AAGCTTGTTT AATTGCTTGA AGATAACTGC
          TAAATAGCTA AGCGTTTTGG TCTATAATTG GAACTACTTT GGTTTTAAGT
          TTTCTAGGAA ACCTGTCAAT CTCTTAATGT GAATTATCTA ATCCAATATT
          GAAATCATAA TGTGGGGTTT AAAATTCACA GGTTAATCAT GTTATGCCAC
          TGAAAAGGTA ACGAGTGCTG GCGTGGGTGT TGTTCCGGGC TGTGCCTCTG
          GGGCGGGTGG GTGGACAGAG GAAGCTGTTT GGGGAAGTGT GGTTCTCTTA
          GTCATCACAC CCACGGTTCT AGGCACTTCA GGGTGTGTCT GGTAGTAGTG
          ATGCACAAAA TGGTTCCCTG CCAGTGTCAC TCTTCAGCAG AGGCCAAGGG
          CTTGTCCTGT TAGTGCCTAA GATGTTCTCT GTCAGGAATT GGGGGGGTGG
          AGGGAGGAGG TACAAAGAAG GGTGAAGAGG GAAGTGTCGC GTAGAAGTGA
          AAGTGGCTTC TGCCTTAGTG ACGGACAGTC ACCCTGTGTG TGGCAAGGTG
          GCCTGCTGGT GTCAGGTCGC TGGCTGCAGA CTGAGGGGAG GCCTTGAGCT
          GGGGACCATG CGGGTAGGTG AGTGGGGTAA GCTGAGAACT GCCAGCGTCG
          CCAGTAGGAG GAAGACCAAG GGCCAGACCA TCGCAGGGAA TGGGGTTTGG
          AGGAACGGGC TCAGAGGGTA AAATGATCCA GGAA-AATGA AACCAAGTCA
          TCATGAGACT AGGAGGATAC AGACGGCCGT ACGTGACTGG GGCAGGTATC
          GATGCCCTTG CAGGATTAGT TCAGAAGTTC ATGGTACTAA GGCCAACTCA
          GGCACAGGCT CTGTAATTTG CTCAATTCCT GGTTTCTGTC TGATCTATGA
          AACTCAGCTG GTCCTGAGAA TGGACCTTGA CAAAAGAATC CTTCCATGTG
          TATAAGGTCC TAAGGAGACC TGGATGATCT GGGGGCCGAC TGATGAGAGG
          GGGGTTGTGC GCTTGGGGGG TGGAGTACCA TCATGGGGGG ATCCTGTCAG
          TGAGTACGGG GCTGCCAAGC CCCCGCACAC AGTAGGATTA ACCCCTTCAA
          GGTAGACAGC GGATTTCTTC TCTGGGAAGG TCTCACAGGA TGACCCCGCC
          GCACAGTCTC CACTTTCTGG GGGCTGCCAG CCTAAGAGAG GGACGGGATA
          CACCCAAAAG AAAGTCAGCA AGTAAAGATC GAG-----GG GACAACAAGG
          AGGCAGTGTG GGGAAAAAAA TGTTATCAAA CTCTGAGTAT TTCTGGTTAG
          ATAAGGTCGT GGACGCACGT CTGAGGATTG GGTAGGGGTG TAGGGTAGAT
          GGTTGGGAGG GTGCTGAGTT TAGGAGGTGA GGT-GGGGTA GAGATAGGGA
          AGCGTTCTGA CGTCCGGACT TTGGACAGGC GCTCGGACAG GAGGATCGTC
          CTGGCGGCTC CGTGTCGGGG TCCTCCTTGC CCCATTAGCT TTTTATGAAG
          GACAGGACTG ATCTTTTTCT GAGGCTTCTG CCAGGCAGGA GCCTGGGATC
          TCAGGGCAGC CCCAAACCCT TTAGAACGGG CTTCATTTCT TTTCCATCTC
          AAGCGTCCCC ATTTGCCCAA AGCGGGAGGA GGGTTTGAGG CTCTGACAAT
          GCGGGTCATG GGTAATGCCC CCAAGTTTGC CGATCCCTCA GGATTCCCTG
          GGCTTTTCGT GCACAGGTGC TGGAGTCAGA GAGGAGTGGG GTCTCCCTGC
          TTCTTTTGTT GGCTCTCTGC CAGGGGTTGC CCTCTGTCCT AGAGGCTGCT
          CCCGGGTCCT GTGCATGGGG CCCTTCTGTC TTCAAGCTGG TGACCGCATA
          TCGCATTCTC CTCATGCTTC AAGTCTCTGC TTTCCTCTTG TGCTACCTGT
          AGGCGGCAGA AGTGGAGTGT AGACACTGCC TGCACGCACA CACACTCAGA
          ATTTCCATGT GACTAAATGC ATGGCGTGAA CCACTCGGAT TTCAGGCCAC
          TGATTATGTG GTGCTGCTTT TTGAAAGTTC TTCACATAAA GAAGAAATTA
          TTATCTATTT CTGAAAAACT AATAATTGTG CTGTGGTAAG AGCCCCATGC
          CAGCCCTGAA TGCTGCCTGT ACTGGGGGGA GAGGTCATGC TTGTGGTCTT
          ACTCTCTACC TAGAGTTGGT TTGCAACACT TGGAAAGTCC TTAAAAAGAA
          ATTACGTTAT GTAAAAGGGG CTTGCATATG CTTTTCTGAT AGAAACTCTG
          TAATAAAATT GAGTGATGTT ATTTTCCCTC ATCCTCTCTG TTTTTCTCTT
          TTTCCTCCCC TTCTTTCCCT TCCCCTTCCC TCCTCTGCCC TCCTAACATC
          AGGTACCAAC CGGATTCTGG CACTTGGTAG TTATTCAGTA AATGTTAGTT
          TTGTCTCTCT TCCCTTTTAA TCAGGCCTGT ATGAATCAAA CTAGATGACT
          GAGCAGTTGG TAATTTGAGG GGCAGTAGAG AAGCTCAGTT TTTAAATGGC
          AGATGC-TTT TCCAAGTATC CCCTCTCCCT CACACAACAG TTTCTTGATC
          TACTTAGGCA AGCTCGTATT CTCCTCCTTG ACTTAATCTC CACATGGTGA
          AAAATGCA
UarA91032 TTTAAAAAAT CACAATTAGA AGCAGTCGGA AAACAGGTGG GAAATAATAC
          AGTCATGAAG TAAAAGCATA GTGTAAGAAG AAAATGGCTG CTCATGTTTC
          ATAATCCCTT TCATATTAAT TCCATTTTGA TAATTTTTGG ATATATATAT
          ATAAAAAGTC AGTATAGCAT CTTTTAAATG TCTTTGCAAG TTTAAAATGT
          GCAATGCCTA TAGGGGCTAG AATACATAGG AATAAATTAA TTGAAGAGAT
          GTTAAGTGTT GCATATGTGT AGAGTGTTTC AGCTTTTGCT GAAACCAGCA
          CAATGCCTAC TTGGTTGTAG CCCTTTTATG TGAATCTGTA CTAATTTTTG
          TCAGTTAAAA CTTTCCGTAC TTCAGTTGGA ATTTTGTTCG CTAGCTTAAA
          TATTATTAGA GTATCAGTCA TGGTTTAGAA GTAAAATAAC TAGAAAAAAT
          ACA-TTTTTT TACTGTTCAT AAGAATTTTT TGAATATGAG AGATATTACT
          TTCCTTTTTT GTCTAGTGTT AGTTAATGCT TGATTAGAAA TCTGTAGAGA
          TCGTCCAGTT TTTGCTAATG CAGCGTTTCA GATTTGTTGA GTCAATCATG
          CTATCAGTAT TTGGCATAAT GGCAATTGCA TGTGATTTTT CTTATACCTA
          GAAAATGAAA ACTGAATTGT CAGTCAGGGG CAGTCTCCTC ATTCTAGGAA
          CTCCTTTTGT GTTCCTCCCC CTCTCCCAGC TTACTGGCTT CGTGGTACAG
          CCGCCATCTC CACAGAACTG ACTTTAGAGA GCTGTCCATG TCCTGACCTT
          AGGGACGGGC AGCCCTCTGA TGGGCTCCTG GCCCGACTGT GAGAGGTGAT
          GCGGCCGCAG GTGCGCACGT GCGCAGGAGG GCTCCTGGGG ACAGCGGTCA
          CTTGGGTCTG TCTTATGTGG ATCTAAGGAG TTAGGCTCAG CTGCTCAGCT
          TCTGTGGCAC GCTGATGTGG CTTTTAAGCT CTGGGTGCCA CTTAAAGCAC
          AGGGAGCAAT TTTTCATACT TAAGACATTC TCATTAATTC CTTTGAGATA
          AAATGCCATT GTTTCTGGGA GATTGCGCGT GGAAACGCAG TGGCGGGCTC
          CCGGCTCCCT ACCTGACCAC GGACTGTGTC CCTGAGAGAG CTTTGCCACG
          GGTGGTTTCC TCCCCTCCCC GAGCTGTGTC ATAACACACC TAACACCGCT
          GGTTTGGGGT AGGTCTGGAG ACTGGAGCTA ACCTGTCACT GCTGTGAAGG
          GAGCTTTCCC GCGGTCTCTG CCTCTGGACG GCAGTTATGA CAACTTCAAC
          CAACAGAAGA AAAAGATGCG TAGAGCACCT GCTTCCCGCG GGCCGGCAGG
          GCAGGGCTGG GTACCAGGGG ACTGAGGAGC CATTCGGGCC CCTGGCTCCA
          TTTTGCCTTC CTGCTGGGGA CGGTCCTACT GGAGTGGATG GGAGAGGGGA
          GTGTCCATGA TGTAACAGGC CCAGTCTGTA TGAGTGGAAG GAGGGGCCCC
          ATGCCTGCCC TAGTCGACCT AACCCGTGAG GCTCCTGAAA GGAGCTGGAC
          TGAGGGTTGG GACTACTCAC CTGGTCCACA ATCGAGACGG TGGCCCAGGG
          TCTCTCCAGA GCTCCATCAG TCGGGCCATG ATTGAGTGGC AGGCAAACCA
          ACTACGCAGA GGGAATCCCC AGCGTGGCTG AGCTGGGTAG GGGATGGGGA
          CTGAATTTGC ACCTCACAAA GCCAGAGAGA CCTCAAGGTG AAGGGAGACA
          GGGACCTTGC AAAAGCAGAT TTGGGGAAGA CTCTCTGGTG CAGGATAGGG
          ACATACTTCT CTCCACTAGG AGAGGAAGTG AGGAGGAGGC TGGCCAAGGC
          ACCCTCATCA AGGAGGCAAG ATCCCTATGC TCCCCATGCC AGAGCCCCTG
          AGAACCTAAA ATGAGTCTGG TGTCTGTCTC TCTGCACTTA GGGGAGGTGG
          GAGTTATTTT CTTGACTTAA GAAGTCCTCC ATTTACTTTG TCTAAGAATG
          TTTGTCATAG GAGATAGTCA GTATTTAAGT CTCAAATAAA TATCATAATC
          CCTCAGCCCC TTTTTATCTC TACCTTCACT ATACTAAGAT TCTAGTAACT
          GTCCCAGTAA ACGCAAAATG TTGTGTCTGT GTAGAACAAA CCACAATAGT
          AACTGCAGTG AGAATGCCAT GAATTGGCTT TATCTTGCCC TAGACTATGA
          CAGACAATAA AAGGTTTTAT TACTTATTCT TAAGCTTCAG CCTCCAAAAT
          CCATTTGCCT TCATATTATC AAAGCCAAAA TATTAATTCC ATTACCATGT
          TAATATCAAG ACTGTTGAAG CAACATGAGG CTGTCTCAAG TACACATCCA
          CTAGCCCTTT CACAAGTAAG GTAACATCCA AGGGAAAGGG CCTCTTCTAA
          TATCAGAGAA GGAAATATAA GAAGCTCAGA AGCAAGGATA GATCCAATGA
          GATCAGTGCA TTCTTCAGAG ACAGTTTTGT CTTTGATCTA AGGATCAAGA
          ACTGCCCAAA AGGGCAAACC ACCATAATCA CTAATCACAT TCTACCAGGT
          CATGGTAGAG TAGGTGATAC TGTCTGGCCA GCCGAGTTTC TCATTGTCCA
          CATGCCTTTC TCATTGTTTG TGTTCTAGGT TATCATGGTT ACAGGTGATC
          ATCCAATCAT CAGGCTGGTA TGGAACAAAG CCAGCGATGA AACAGTGGAC
          ATCCCACAGC CACCACCCAC ACACTGGGCA CCCACCCAGG GGTGAGGAAA
          GCACAGGAAG GAGAACTCCA ATTTCAACCA CTTAAGTTCA CTGCTGCCTA
          CAAACTTTAG CCACATGGAG CAAAGTGGAC TTTGGGCTAC TTACTTGTCC
          CTTCTGCCCA TTTTGGTTAA TGAGGTTGGG GTCAACATTC TGATAGTTCT
          TGCTCAAAAG GCAGCCCTCT GGTCTGGGGA TGAGTGGGAG ACAAGAAGAG
          GGTTCCCAAT GCTCTCAACA TTCTGGTTTC TTCTGGAACT GAATTTCAGT
          TGGAAGAGGT AAACTTTGTT CAGTGGATGG ATATACTGGA ATAATCT-AA
          TTTCTTTGCT ACTTAAGTGG TAGATGTAGA CAAGGGTTTA ACAGTGGCAG
          GAAATGAACC CTGTAACAAA CATCTGTTTA AAATTTGATT CT-AAAAAGA
          TGAAGAGGCA ATGAATGAGA AGACCTAGCT AACTTTAGCT TAATAAAATT
          CTATGAACTC TAGCATAACT TACAAAAAGT TTGTATTCAG TTGTGTTTCT
          GCTCTAATGG AGTACTTGAT AATGGTACAA ATGAATTTCT AATTTGGACA
          GTTTAAGCTG TTTTATCCGA TGTATGTTAC TACTCACCTT CCTGCTCTGC
          CTTCCATCCC TCATTCTGTA ATATCTGGAA GCTGATACGA TGTTTTGCTC
          CTTCATTGCT ACTGTTAAGG AATATAGAAA CATGACTTTA AACAATCACC
          AGTAGCTATT TGCCATTGGA ATTATGAAAG TTTTAATGCC ATTCTGATAA
          TACAGACTTT GATCTTTCAA AAGCTTGTTT AATTGCTTGA AGATAACTGC
          TAAATAGCTA AGCGTTTTGG TCTATAATTG GAACTACTTT GGTTTTAAGT
          TTTCTAGGAA ACCTGTCAAT CTCTTAATGT GAATTATCTA ATCCAATATT
          GAAATCATAA TGTGGGGTTT AAAATTCACA GGTTAATCAT GTTATGCCAC
          TGAAAAGGTA ACGAGTGCTG GCGTGGGTGT TGTTCCAGGC TGTGCCTCTG
          GGGCGGGTGG GTGGACAGAG GAAGCTGTTT GGGGAAGTGT GGTTCTCTTA
          GTCATCACAC CCACGGTTCT AGGCACTTCA GGGTGTGTCT GGTAGTAGTG
          ATGCACAAAA TGGTTCCCTG CCAGTGTCAC TCTTCAGCAG AGGCCAAGGG
          CTTGTCCTGT TAGTGCCTAA GATGTTCTCT GTCAGGAATT GGGGGGGTGG
          AGGGAGGAGG TACAAAGAAG GGTGAAGAGG GAAGTGTCGC GTAGAAGTGA
          AAGTGGCTTC TGCCTTAGTG ACGGACAGTC ACCCTGTGTG TGGCAAGGTG
          GCCTGCTGGT GTCAGGTCGC TGGCTGCAGA CTGAGGGGAG GCCTTGAGCT
          GGGGACCATG CGGGTAGGTG AGTGGGGTAA GCTGAGAACT GCCAGCGTCG
          CCAGTAGGAG GAAGACCAAG GGCCAGACCA TCGCAGGGAA TGGGGTTTGG
          AGGAACGGGC TCAGAGGGTA AAATGATCCA GGAA-AATGA AACCAAGTCA
          TCATGAGACT AGGAGGATAC AGACGGCCGT ACGTGACTGG GGCAGGTATC
          GATGCCCTTG CAGGATTAGT TCAGAAGTTC ATGGTACTAA GGCCAACTCA
          GGCACAGGCT CTGTAATTTG CTCAATTCCT GGTTTCTGTC TGATCTATGA
          AACTCAGCTG GTCCTGAGAA TGGACCTTGA CAAAAGAATC CTTCCATGTG
          TATAAGGTCC TAAGGAGACC TGGATGATCT GGGGGCCGAC TGATGAGAGG
          GGGGTTGTGC GCTTGGGGGG TGGAGTACCA TCATGGGGGG ATCCTGTCAG
          TGAGTACGGG GCTGCCAAGC CCCCGCACAC AGTAGGATTA ACCCCTTCAA
          GGTAGACAGC GGATTTCTTC TCTGGGAAGG TCTCACAGGA TGACCCCGCC
          GCACAGTCTC CACTTTCTGG GGGCTGCCAG CCTAAGAGAG GGACGGGATA
          CACCCAAAAG AAAGTCAGCA AGTAAAGATC GAG-----GG GACAACAAGG
          AGGCAGTGTG GGGAAAAAAA TGTTATCAAA CTCTGAGTAT TTCTGGTTAG
          ATAAGGTCGT GGACACACGT TTGAGGATTG GGTAGGGGTG TAGGGTAGAT
          GGTTGGGAGG GTGCTGAGTT TAGGAGGTGA GGT-GGGGTA GAGATAGGGA
          AGCGTTCTGA CGTCCGGACT TTGGACAGGC GCTCGGACAG GAGGATCGTC
          CTGGCGGCTC CGTGTCGGGG TCCTCCTTGC CCCATTAGCT TTTTATGAAG
          GACAGGACTG ATCTTTTTCT GAGGCTTCTG CCAGACAGGA GCCTGGGATC
          TCAGGGCAGC CCCAAACCCT TTAGAACGGG CTTCATTTCT TTTCCATCTC
          AAGCGTCCCC ATTTGCCCAA AGCGGGAGGA GGGTTTGAGG CTCTGACAAT
          GCGGGTCATG GGTAATGCCC CCAAGTTTGC CGATTCCTCA GGATTCCCTG
          GGCTTTTCGT GCACAGGTGC TGGAGTCAGA GGGGAGTGGG GTCTCCCTGC
          TTCTTTTGTT GGCTCTCTGC CAGGGGTTGC CCTCTGTCCT AGAGGCTGCT
          CCCGGGTCCT GTACATGGGG CCCTTCTGTC TTCAAGCTGC TGACCGCATA
          TCGCATTCTC CTCATGCTTC AAGTCTCTGC TTTCCTCTTG TGCTACCCGT
          AGGCGGCAGA AGTGGAGTGT AGACACTGCC TGCATGCACA CACACTCAGA
          ATTTCCATGT GACTAAATGC ATGGCGTGAA CCACTCGGAT TTCAGGCCAC
          TGATTATGTG GTGCTGCTTT TTGAAAGTTC TTCACATAAA GAACAAATTA
          TTATCTATTT CTGAAAAACT AATAATTGTG CTGTGGTAAG AGCCCCATGC
          CAGCCCTGAA TGCTGCCTGT ACTGGGGGGA GAGGTCATGC TTGTGGTCTT
          ACTCTCTACC TAGAGTTGGT TTGCAACACT TGGAAAGTCC TTAAAAAGAA
          ATTACGTTAT GTAAAAGGGG CTTGCATATG CTTTTCTGAT AGAAACTCTG
          TAATAAAATT GAGTGATGTT ATTTTCCCTC ATCCTCTCTG TTTTTCTCTT
          TTTCCTCCCC TTCTTTCCCT TCCCCTTCCC TCCTCTGCCC TCCTAACATC
          AGGTACCAAC CGGATTCTGG CACTTGGTAG TTATTCAGTA AATGTTAGTT
          TTGTCTCTCT TCCCTTTTAA TCAGGCCTGT ATGAATCAAA CTAGATGACT
          GAGCAGTTGG TAATTTGAGG GGCAGTAGAG AAGCTCAGTT TTTAAATGGC
          AGATGC-TTT TCCAAGTATC CCCTCTCCCT CACACAACAG TTTCTTGATC
          TACTTAGGCA AGCTCGTATT CTCCTCCTTG ACTTAATCTC CACATGGTGA
          AAAATGCA
UarA91033 TTTAAAAAAT CACAATTAGA AGCAGTCGGA AAACAGGTGG GAAATAATAC
          AGTCATGAAG TAAAAGCATA GTGTAAGAAG AAAATGGCTG CTCATGTTTC
          ATAATCCCTT TCATATTAAT TCCATTTTGA TAATTTTTGG ATATATATAT
          ATAAAAAGTC AGTATAGCAT CTTTTAAATG TCTTTGCAAG TTTAAAATGT
          GCAATGCCTA TAGGGGCTAG AATACATAGG AATAAATTAA TTGAAGAGAT
          GTTAAGTGTT GCATATGTGT AGAGTGTTTC AGCTTTTGCT GAAACCAGCA
          CAATGCCTAC TTGGTTGTAG CCCTTTTATG TGAATCTGTA CTAATTTTTG
          TCAGTTAAAA CTTTCCGTAC TTCAGTTGGA ATTTTGTTCG CTAGCTTAAA
          TATTATTAGA GTATCAGTCA TGGTTTAGAA GTAAAATAAC TAGAAAAAAT
          ACA-TTTTTT TACTGTTCAT AAGAATTTTT TGAATATGAG AGATATTACT
          TTCCTTTTTT GTCTAGTGTT AGTTAATGCT TGATTAGAAA TCTGTAGAGA
          TCGTCCAGTT TTTGCTAATG CAGCGTTTCA GATTTGTTGA GTCAATCATG
          CTATCAGTAT TTGGCATAAT GGCAATTGCA TGTGATTTTT CTTATACCTA
          GAAAATGAAA ACTGAATTGT CAGTCAGGGG CAGTCTCCTC ATTCTAGGAA
          CTCCTTTTGT GTTCCTCCCC CTCTCCCAGC TTACTGGCTT CGTGGTACAG
          CCGCCATCTC CACAGAACTG ACTTTAGAGA GCTGTCCATG TCCTGACCTT
          AGGGACGGGC AGCCCTCTGA TGGGCTCCTG GCCCGACTGT GAGAGGTGAT
          GCGGCCGCAG GTGCGCACGT GCGCAGGAGG GCTCCTGGGG ACAGCGGTCA
          CTTGGGTCTG TCTTATGTGG ATCTAAGGAG TTAGGCTCAG CTGCTCAGCT
          TCTGTGGCAC GCTGATGTGG CTTTTAAGCT CTGGGTGCCA CTTAAAGCAC
          AGGGAGCAAT TTTTCATACT TAAGACATTC TCATTAATTC CTTTGAGATA
          AAATGCCATT GTTTCTGGGA GATTGCGCGT GGAAACGCAG TGGCGGGCTC
          CCGGCTCCCT ACCTGACCAC GGACTGTGTC CCTGAGAGAG CTTTGCCACG
          GGTGGTTTCC TCCCCTCCCC GAGCTGTGTC ATAACACACC TAACACCGCT
          GGTTTGGGGT AGGTCTGGAG ACTGGAGCTA ACCTGTCACT GCTGTGAAGG
          GAGCTTTCCC GCGGTCTCTG CCTCTGGACG GCAGTTATGA CAACTTCAAC
          CAACAGAAGA AAAAGATGCG TAGAGCACCT GCTTCCCGCG GGCCGGCAGG
          GCAGGGCTGG GTACCAGGGG ACTGAGGAGC CATTCGGGCC CCTGGCTCCA
          TTTTGCCTTC CTGCTGGGGA CGGTCCTACT GGAGTGGGTG GGAGAGGGGA
          GTGTCCATGA TGTAACAGGC CCAGTCTGTA TGAGTGGAAG GAGGGGCCCC
          ATGCCTGCCC TAGTCGACCT AACCCGTGAG GCTCCTGAAA GGAGC-GGAC
          TGAGGGTTGG GACTACTCAC CTGGTCCACA ATCGAGACGG TGGCCCAGGG
          TCTCTCCAGA GCTCCATCAG TCGGGCCATG ATTGAGTGGC AGGCAAACCA
          ACTACGCAGA GGGAATCCCC AGCGTGGCTG AGCTGGGTAG GGGATGGGGA
          CTGAATTTGC ACCTCACAAA GCCAGAGAGA CCTCAAGGTG AAGGGAGACA
          GGGACCTTGC AAAAGCAGAT TTGGGGAAGA CTCTCTGGTG CAGGATAGGG
          ACATACTTCT CTCCACTAGG AGAGGAAGTG AGGAGGAGGC TGGCCAAGGC
          ACCCTCATCA AGGAGGCAAG ATCCCTATGC TCCCCATGCC GGAGCCCCTG
          AGAACCTAAA ATGAGTCTGG TGTCTGTCTC TCTGCACTTA GGGGAGGTGG
          GAGTTATTTT CTTGACTTAA GAAGTCCTCC ATTTACTTTG TCTAAGAATG
          TTTGTCATAG GAGATAGTCA GTATTTAAGT CTCAAATAAA TATCATAATC
          CCTCAGCCCC TTTTTATCTC TACCTTCACT ATACTAAGAT TCTAGTAACT
          GTCCCAGTAA ACGCAAAATG TTGTGTCTGT GTAGAACAAA CCACAATAGT
          AACTGCAGTG AGAATGCCAT GAATTGGCTT TATCTTGCCC TAGACTATGA
          CAGACAATAA AAGGTTTTAT TACTTATTCT TAAGCTTCAG CCTCCAAAAT
          CCATTTGCCT TCATATTATC AAAGCCAAAA TATTAATTCC ATTACCATGT
          TAATATCAAG ACTGTTGAAG CAACATGAGG CTGTCTCAAG TACACATCCA
          CTAGCCCTTT CACAAGTAAG GTAACATCCA AGGGAAAGGG CCTCTTCTAA
          TATCAGAGAA GGAAATATAA GAAGCTCAGA AGCAAGGATA GATCCAATGA
          GATCAGTGCA TTCTTCAGAG ACAGTTTTGT CTTTGATCTA AGGATCAAGA
          ACTGCCCAAA AGGGCAAACC ACCATAATCA CTAATCACAT TCTACCAGGT
          CATGGTAGAG TAGGTGATAC TGTCTGGCCA GCCGAGTTTC TCATTGTCCA
          CATGCCTTTC TCATTGTTTG TGTTCTAGGT TATCATGGTT ACAGGTGATC
          ATCCAATCAT CAGGCTGGTA TGGAACAAAG CCAGCGATGA AACAGTGGAC
          ATCCCACAGC CACCACCCAC ACACTGGGCA CCCACCCAGG GGTGAGGAAA
          GCACAGGAAG GAGAACTCCA ATTTCAACCA CTTAAGTTCA CTGCTGCCTA
          CAAACTTTAG CCACATGGAG CAAAGTGGAC TTTGGGCTAC TTACTTGTCC
          CTTCTGCCCA TTTTGGTTAA TGAGGTTGGG GTCAACATTC TGATAGTTCT
          TGCTCAAAAG GCAGCCCTCT GGTCTGGGGA TGAGTGGGAG ACAAGAAGAG
          GGTTCCCAAT GCTCTCAACA TTCTGGTTTC TTCTGGAACT GAATTTCAGT
          TGGAAGAGGT AAACTTTGTT CAGTGGATGG ATATACTGGA ATAATCT-AA
          TTTCTTTGCT ACTTAAGTGG TAGATGTAGA CAAGGGTTTA ACAGTGGCAG
          GAAATGAACC CTGTAACAAA CATCTGTTTA AAATTTGATT CT-AAAAAGA
          TGAAGAGGCA ATGAATGAGA AGACCTAGCT AACTTTAGCT TAATAAAATT
          CTATGAACTC TAGCATAACT TACAAAAAGT TTGTATTCAG TTGTGTTTCT
          GCTCTAATGG AGTACTTGAT AATGGTACAA ATGAATTTCT AATTTGGACA
          GTTTAAGCTG TTTTATCCGA TGTATGTTAC TACTCACCTT CCTGCTCTGC
          CTTCCATCCC TCATTCTGTA ATATCTGGAA GCTGATACGA TGTTTTGCTC
          CTTCATTGCT ACTGTTAAGG AATATAGAAA CATGACTTTA AACAATCACC
          AGTAGCTATT TGCCATTGGA ATTATGAAAG TTTTAATGCC ATTCTGATAA
          TACAGACTTT GATCTTTCAA AAGCTTGTTT AATTGCTTGA AGATAACTGC
          TAAATAGCTA AGCGTTTTGG TCTATAATTG GAACTACTTT GGTTTTAAGT
          TTTCTAGGAA ACCTGTCAAT CTCTTAATGT GAATTATCTA ATCCAATATT
          GAAATCATAA TGTGGGGTTT AAAATTCACA GGTTAATCAT GTTATGCCAC
          TGAAAAGGTA ACGAGTGCTG GCGTGGGTGT TGTTCCGGGC TGTGCCTCTG
          GGGCGGGTGG GTGGACAGAG GAAGCTGTTT GGGGAAGTGT GGTTCTCTTA
          GTCATCACAC CCACGGTTCT AGGCACTTCA GGGTGTGTCT GGTAGTAGTG
          ATGCACAAAA TGGTTCCCTG CCAGTGTCAC TCTTCAGCAG AGGCCAAGGG
          CTTGTCCTGT TAGTGCCTAA GATGTTCTCT GTCAGGAATT GGGGGGGTGG
          AGGGAGGAGG TACAAAGAAG GGTGAAGAGG GAAGTGTCGC GTAGAAGTGA
          AAGTGGCTTC TGCCTTAGTG ACGGACAGTC ACCCTGTGTG TGGCAAGGTG
          GCCTGCTGGT GTCAGGTCGC TGGCTGCAGA CTGAGGGGAG GCCTTGAGCT
          GGGGACCATG CGGGTAGGTG AGTGGGGTAA GCTGAGAACT GCCAGCGTCG
          CCAGTAGGAG GAAGACCAAG GGCCAGACCA TCGCAGGGAA TGGGGTTTGG
          AGGAACGGGC TCAGAGGGTA AAATGATCCA GGAA-AATGA AACCAAGTCA
          TCATGAGACT AGGAGGATAC AGACGGCCGT ACGTGACTGG GGCAGGTATC
          GATGCCCTTG CAGGATTAGT TCAGAAGTTC ATGGTACTAA GGCCAACTCA
          GGCACAGGCT CTGTAATTTG CTCAATTCCT GGTTTCTGTC TGATCTATGA
          AACTCAGCTG GTCCTGAGAA TGGACCTTGA CAAAAGAATC CTTCCATGTG
          TATAAGGTCC TAAGGAGACC TGGATGATCT GGGGGCCGAC TGATGAGAGG
          GGGGTTGTGC GCTTGGGGGG TGGAGTACCA TCATGGGGGG ATCCTGTCAG
          TGAGTACGGG GCTGCCAAGC CCCCGCACAC AGTAGGATTA ACCCCTTCAA
          GGTAGACAGC GGATTTCTTC TCTGGGAAGG TCTCACAGGA TGACCCCGCC
          GCACAGTCTC CACTTTCTGG GGGCTGCCAG CCTAAGAGAG GGACGGGATA
          CACCCAAAAG AAAGTCAGCA AGTAAAGATC GAG-----GG GACAACAAGG
          AGGCAGTGTG GGGAAAAAAA TGTTATCAAA CTCTGAGTAT TTCTGGTTAG
          ATAAGGTCGT GGACGCACGT TTGAGGATTG GGTAGGGGTG TAGGGTAGAT
          GGTTGGGAGG GTGCTGAGTT TAGGAGGTGA GGT-GGGGTA GAGATAGGGA
          AGCGTTCTGA CGTCCGGACT TTGGACAGGC GCTCGGACAG GAGGATCGTC
          CTGGCGGCTC CGTGTCGGGG TCCTCCTTGC CCCATTAGCT TTTTATGAAG
          GACAGGACTG ATCTTTTTCT GAGGCTTCTG CCAGACAGGA GCCTGGGATC
          TCAGGGCAGC CCCAAACCCT TTAGAACGGG CTTCATTTCT TTTCCATCTC
          AAGCGTCCCC ATTTGCCCAA AGCGGGAGGA GGGTTTGAGG CTCTGACAAT
          GCGGGTCATG GGTAATGCCC CCAAGTTTGC CGATTCCTCA GGATTCCCTG
          GGCTTTTCGT GCACAGGTGC TGGAGTCAGA GAGGAGTGGG GTCTCCCTGC
          TTCTTTTGTT GGCTCTCTGC CAGGGGTTGC CCTCTGTCCT AGAGGCTGCT
          CCCGGGTCCT GTGCATGGGG CCCTTCTGTC TTCAAGCTGG TGACCGCATA
          TCGCATTCTC CTCATGCTTC AAGTCTCTGC TTTCCTCTTG TGCTACCTGT
          AGGCGGCAGA AGTGGAGTGT AGACACTGCC TGCACGCACA CACACTCAGA
          ATTTCCATGT GACTAAATGC ATGGCGTGAA CCACTCGGAT TTCAGGCCAC
          TGATTATGTG GTGCTGCTTT TTGAAAGTTC TTCACATAAA GAAGAAATTA
          TTATCTATTT CTGAAAAACT AATAATTGTG CTGTGGTAAG AGCCCCATGC
          CAGCCCTGAA TGCTGCCTGT ACTGGGGGGA GAGGTCATGC TTGTGGTCTT
          ACTCTCTACC TAGAGTTGGT TTGCAACACT TGGAAAGTCC TTAAAAAGAA
          ATTACGTTAT GTAAAAGGGG CTTGCATATG CTTTTCTGAT AGAAACTCTG
          TAATAAAATT GAGTGATGTT ATTTTCCCTC ATCCTCTCTG TTTTTCTCTT
          TTTCCTCCCC TTCTTTCCCT TCCCCTTCCC TCCTCTGCCC TCCTAACATC
          AGGTACCAAC CGGATTCTGG CACTTGGTAG TTATTCAGTA AATGTTAGTT
          TTGTCTCTCT TCCCTTTTAA TCAGGCCTGT ATGAATCAAA CTAGATGACT
          GAGCAGTTGG TAATTTGAGG GGCAGTAGAG AAGCTCAGTT TTTAAATGGC
          AGATGC-TTT TCCAAGTATC CCCTCTCCCT CACACAACAG TTTCTTGATC
          TACTTAGGCA AGCTCGTATT CTCCTCCTTG ACTTAATCTC CACATGGTGA
          AAAATGCA
UarA91034 TTTAAAAAAT CACAATTAGA AGCAGTCGGA AAACAGGTGG GAAATAATAC
          AGTCATGAAG TAAAAGCATA GTGTAAGAAG AAAATGGCTG CTCATGTTTC
          ATAATCCCTT TCATATTAAT TCCATTTTGA TAATTTTTGG ATATATATAT
          ATAAAAAGTC AGTATAGCAT CTTTTAAATG TCTTTGCAAG TTTAAAATGT
          GCAATGCCTA TAGGGGCTAG AATACATAGG AATAAATTAA TTGAAGAGAT
          GTTAAGTGTT GCATATGTGT AGAGTGTTTC AGCTTTTGCT GAAACCAGCA
          CAATGCCTAC TTGGTTGTAG CCCTTTTATG TGAATCTGTA CTAATTTTTG
          TCAGTTAAAA CTTTCCGTAC TTCAGTTGGA ATTTTGTTCG CTAGCTTAAA
          TATTATTAGA GTATCAGTCA TGGTTTAGAA GTAAAATAAC TAGAAAAAAT
          ACA-TTTTTT TACTGTTCAT AAGAATTTTT TGAATATGAG AGATATTACT
          TTCCTTTTTT GTCTAGTGTT AGTTAATGCT TGATTAGAAA TCTGTAGAGA
          TCGTCCAGTT TTTGCTAATG CAGCGTTTCA GATTTGTTGA GTCAATCATG
          CTATCAGTAT TTGGCATAAT GGCAATTGCA TGTGATTTTT CTTATACCTA
          GAAAATGAAA ACTGAATTGT CAGTCAGGGG CAGTCTCCTC ATTCTAGGAA
          CTCCTTTTGT GTTCCTCCCC CTCTCCCAGC TTACTGGCTT CGTGGTACAG
          CCGCCATCTC CACAGAACTG ACTTTAGAGA GCTGTCCATG TCCTGACCTT
          AGGGACGGGC AGCCCTCTGA TGGGCTCCTG GCCCGACTGT GAGAGGTGAT
          GCGGCCGCAG GTGCGCACGT GCGCAGGAGG GCTCCTGGGG ACAGCGGTCA
          CTTGGGTCTG TCTTATGTGG ATCTAAGGAG TTAGGCTCAG CTGCTCAGCT
          TCTGTGGCAC GCTGATGTGG CTTTTAAGCT CTGGGTGCCA CTTAAAGCAC
          AGGGAGCAAT TTTTCATACT TAAGACATTC TCATTAATTC CTTTGAGATA
          AAATGCCATT GTTTCTGGGA GATTGCGCGT GGAAACGCAG TGGCGGGCTC
          CCGGCTCCCT ACCTGACCAC GGACTGTGTC CCTGAGAGAG CTTTGCCACG
          GGTGGTTTCC TCCCCTCCCC GAGCTGTGTC ATAACACACC TAACACCGCT
          GGTTTGGGGT AGGTCTGGAG ACTGGAGCTA ACCTGTCACT GCTGTGAAGG
          GAGCTTTCCC GCGGTCTCTG CCTCTGGACG GCAGTTATGA CAACTTCAAC
          CAACAGAAGA AAAAGATGCG TAGAGCACCT GCTTCCCGCG GGCCGGCAGG
          GCAGGGCTGG GTACCAGGGG ACTGAGGAGC CATTCGGGCC CCTGGCTCCA
          TTTTGCCTTC CTGCTGGGGA CGGTCCTACT GGAGTGGGTG GGAGAGGGGA
          GTGTCCATGA TGTAACAGGC CCAGTCTGTA TGAGTGGAAG GAGGGGCCCC
          ATGCCTGCCC TAGTCGACCT AACCCGTGAG GCTCCTGAAA GGAGC-GGAC
          TGAGGGTTGG GACTACTCAC CTGGTCCACA ATCGAGACGG TGGCCCAGGG
          TCTCTCCAGA GCTCCATCAG TCGGGCCATG ATTGAGTGGC AGGCAAACCA
          ACTACGCAGA GGGAATCCCC AGCGTGGCTG AGCTGGGTAG GGGATGGGGA
          CTGAATTTGC ACCTCACAAA GCCAGAGAGA CCTCAAGGTG AAGGGAGACA
          GGGACCTTGC AAAAGCAGAT TTGGGGAAGA CTCTCTGGTG CAGGATAGGG
          ACATACTTCT CTCCACTAGG AGAGGAAGTG AGGAGGAGGC TGGCCAAGGC
          ACCCTCATCA AGGAGGCAAG ATCCCTATGC TCCCCATGCC GGAGCCCCTG
          AGAACCTAAA ATGAGTCTGG TGTCTGTCTC TCTGCACTTA GGGGAGGTGG
          GAGTTATTTT CTTGACTTAA GAAGTCCTCC ATTTACTTTG TCTAAGAATG
          TTTGTCATAG GAGATAGTCA GTATTTAAGT CTCAAATAAA TATCATAATC
          CCTCAGCCCC TTTTTATCTC TACCTTCACT ATACTAAGAT TCTAGTAACT
          GTCCCAGTAA ACGCAAAATG TTGTGTCTGT GTAGAACAAA CCACAATAGT
          AACTGCAGTG AGAATGCCAT GAATTGGCTT TATCTTGCCC TAGACTATGA
          CAGACAATAA AAGGTTTTAT TACTTATTCT TAAGCTTCAG CCTCCAAAAT
          CCATTTGCCT TCATATTATC AAAGCCAAAA TATTAATTCC ATTACCATGT
          TAATATCAAG ACTGTTGAAG CAACATGAGG CTGTCTCAAG TACACATCCA
          CTAGCCCTTT CACAAGTAAG GTAACATCCA AGGGAAAGGG CCTCTTCTAA
          TATCAGAGAA GGAAATATAA GAAGCTCAGA AGCAAGGATA GATCCAATGA
          GATCAGTGCA TTCTTCAGAG ACAGTTTTGT CTTTGATCTA AGGATCAAGA
          ACTGCCCAAA AGGGCAAACC ACCATAATCA CTAATCACAT TCTACCAGGT
          CATGGTAGAG TAGGTGATAC TGTCTGGCCA GCCGAGTTTC TCATTGTCCA
          CATGCCTTTC TCATTGTTTG TGTTCTAGGT TATCATGGTT ACAGGTGATC
          ATCCAATCAT CAGGCTGGTA TGGAACAAAG CCAGCGATGA AACAGTGGAC
          ATCCCACAGC CACCACCCAC ACACTGGGCA CCCACCCAGG GGTGAGGAAA
          GCACAGGAAG GAGAACTCCA ATTTCAACCA CTTAAGTTCA CTGCTGCCTA
          CAAACTTTAG CCACATGGAG CAAAGTGGAC TTTGGGCTAC TTACTTGTCC
          CTTCTGCCCA TTTTGGTTAA TGAGGTTGGG GTCAACATTC TGATAGTTCT
          TGCTCAAAAG GCAGCCCTCT GGTCTGGGGA TGAGTGGGAG ACAAGAAGAG
          GGTTCCCAAT GCTCTCAACA TTCTGGTTTC TTCTGGAACT GAATTTCAGT
          TGGAAGAGGT AAACTTTGTT CAGTGGATGG ATATACTGGA ATAATCT-AA
          TTTCTTTGCT ACTTAAGTGG TAGATGTAGA CAAGGGTTTA ACAGTGGCAG
          GAAATGAACC CTGTAACAAA CATCTGTTTA AAATTTGATT CT-AAAAAGA
          TGAAGAGGCA ATGAATGAGA AGACCTAGCT AACTTTAGCT TAATAAAATT
          CTATGAACTC TAGCATAACT TACAAAAAGT TTGTATTCAG TTGTGTTTCT
          GCTCTAATGG AGTACTTGAT AATGGTACAA ATGAATTTCT AATTTGGACA
          GTTTAAGCTG TTTTATCCGA TGTATGTTAC TACTCACCTT CCTGCTCTGC
          CTTCCATCCC TCATTCTGTA ATATCTGGAA GCTGATACGA TGTTTTGCTC
          CTTCATTGCT ACTGTTAAGG AATATAGAAA CATGACTTTA AACAATCACC
          AGTAGCTATT TGCCATTGGA ATTATGAAAG TTTTAATGCC ATTCTGATAA
          TACAGACTTT GATCTTTCAA AAGCTTGTTT AATTGCTTGA AGATAACTGC
          TAAATAGCTA AGCGTTTTGG TCTATAATTG GAACTACTTT GGTTTTAAGT
          TTTCTAGGAA ACCTGTCAAT CTCTTAATGT GAATTATCTA ATCCAATATT
          GAAATCATAA TGTGGGGTTT AAAATTCACA GGTTAATCAT GTTATGCCAC
          TGAAAAGGTA ACGAGTGCTG GCGTGGGTGT TGTTCCAGGC TGTGCCTCTG
          GGGCGGGTGG GTGGACAGAG GAAGCTGTTT GGGGAAGTGT GGTTCTCTTA
          GTCATCACAC CCACGGTTCT AGGCACTTCA GGGTGTGTCT GGTAGTAGTG
          ATGCACAAAA TGGTTCCCTG CCAGTGTCAC TCTTCAGCAG AGGCCAAGGG
          CTTGTCCTGT TAGTGCCTAA GATGTTCTCT GTCAGGAATT GGGGGGGTGG
          AGGGAGGAGG TACAAAGAAG GGTGAAGAGG GAAGTGTCGC GTAGAAGTGA
          AAGTGGCTTC TGCCTTAGTG ACGGACAGTC ACCCTGTGTG TGGCAAGGTG
          GCCTGCTGGT GTCAGGTCGC TGGCTGCAGA CTGAGGGGAG GCCTTGAGCT
          GGGGACCATG CGGGTAGGTG AGTGGGGTAA GCTGAGAACT GCCAGCGTCG
          CCAGTAGGAG GAAGACCAAG GACCAGACCA TCGCAGGGAA TGGGGTTTGG
          AGGAACGGGC TCAGAGGGTA AAATGATCCA GGAA-AATGA AACCAAGTCA
          TCATGAGACT AGGAGGATAC AGACGGCCGT ACATGACTGG GGCAGGTATC
          GATGCCCTTG CAGGATTAGT TCAGAAGTTC ATGGTACTAA GGCCAACTCA
          GGCACAGGCT CTGTAATTTG CTCAATTCCT GGTTTCTGTC TGATCTATGA
          AACTCAGCTG GTCCTGAGAA TGGACCTTGA CAAAAGAATC CTTCCATGTG
          TATAAGGTCC TAAGGAGACC TGGATGATCT GGGGGCCGAC TGATGAGAGG
          GGGGTTGTGT GCTTGGGGGG TGGAGTACCA TCATGGGGGG ATCCTGTCAG
          TGAGTACGGG GCTGCCAAGC CCCCGCACAC AGTAGGATTA ACCCCTTCAA
          GGTAGACAGC GGATTTCTTC TCTGGGAAGG TCTCACAGGA TGACCCCGCC
          GCACAGTCTC CACTTTCTGG GGGCTGCCAG CCTAAGAGAG GGACGGGATA
          CACCCAAAAG AAAGTCAGCA AGTAAAGATC GAG-----GG GACAACAAGG
          AGGCAGTGTG GGGAAAAAAA TGTTATCAAA CTCTGAGTAT TTCTGGTTAG
          ATAAGGTCGT GGACACACGT TTGAGGATTG GGTAGGGGTG TAGGGTAGAT
          GGTTGGGAGG GTGCTGAGTT TAGGAGGTGA GGT-GGGGTA GAGATAGGGA
          AGCGTTCTGA CGTCCGGACT TTGGACAGGC GCTCGGACAG GAGGATCGTC
          CTGGCGGCTC CGTGTCGGGG TCCTCCTTGC CCCATTAGCT TTTTATGAAG
          GACAGGACTG ATCTTTTTCT GAGGCTTCTG CCAGGCAGGA GCCTGGGATC
          TCAGGGCAGC CCCAAACCCT TTAGAACGGG CTTCATTTCT TTTCCATCTC
          AAGCGTCCCC ATTTGCCCAA AGCGGGAGGA GGGTTTGAGG CTCTGACAAT
          GCGGGTCATG GGTAATGCCC CCAAGTTTGC CGATCCCTCA GGATTCCCTG
          GGCTTTTCGT GCACAGGTGC TGGAGTCAGA GAGGAGTGGG GTCTCCCTGC
          TTCTTTTGTT GGCTCTCTGC CAGGGGTTGC CCTCTGTCCT AGAGGCTGCT
          CCCGGGTCCT GTGCATGGGG CCCTTCTGTC TTCAAGCTGG TGACCGCATA
          TCGCATTCTC CTCATGCTTC AAGTCTCTGC TTTCCTCTTG TGCTACCTGT
          AGGCGGCAGA AGTGGAGTGT AGACACTGCC TGCACGCACA CACACTCAGA
          ATTTCCATGT GACTAAATGC ATGGCGTGAA CCACTCGGAT TTCAGGCCAC
          TGATTATGTG GTGCTGCTTT TTGAAAGTTC TTCACATAAA GAAGAAATTA
          TTATCTATTT CTGAAAAACT AATAATTGTG CTGTGGTAAG AGCCCCATGC
          CAGCCCTGAA TGCTGCCTGT ACTGGGGGGA GAGGTCATGC TTGTGGTCTT
          ACTCTCTACC TAGAGTTGGT TTGCAACACT TGGAAAGTCC TTAAAAAGAA
          ATTACGTTAT GTAAAAGGGG CTTGCATATG CTTTTCTGAT AGAAACTCTG
          TAATAAAATT GAGTGATGTT ATTTTCCCTC ATCCTCTCTG TTTTTCTCTT
          TTTCCTCCCC TTCTTTCCCT TCCCCTTCCC TCCTCTGCCC TCCTAACATC
          AGGTACCAAC CGGATTCTGG CACTTGGTAG TTATTCAGTA AATGTTAGTT
          TTGTCTCTCT TCCCTTTTAA TCAGGCCTGT ATGAATCAAA CTAGATGACT
          GAGCAGTTGG TAATTTGAGG GGCAGTAGAG AAGCTCAGTT TTTAAATGGC
          AGATGC-TTT TCCAAGTATC CCCTCTCCCT CACACAACAG TTTCTTGATC
          TACTTAGGCA AGCTCGTATT CTCCTCCTTG ACTTAATCTC CACATGGTGA
          AAAATGCA
UarBT1035 TTTAAAAAAT CACAATTAGA AGCAGTCGGG AAACAGGTGG GAAATAATAC
          AGTCATGAAG TAAAAGCATA GTGTAAGAAG AAAATGGCTG CTCATGTTTC
          ATAATCCCTT TCATATTAAT TCCATTTTGA TAATTTTTGG ATATATATAT
          ATAAAAAGTC AGTATAGCAT CTTTTAAGTG TCTTTGCAAG TTTAAAATGT
          GCAATGCCTA TAGGGGCTAG AATACATAGG AATAAGTTAA TTGAAGAGAT
          GTTAAGTGTT GCATATGTGT AGAGTGTTTC AGCTTTTGCT GAAACCAGCA
          CAATGCCTAC TTGGTTGTAG CCCTTTTATG TGAATCTGTA CTAATTTTTG
          TCAGTTAAAA CTTTCCGTAC TTCAGTTGGA ATTTTGTTCG CTAGCTTAAA
          TATTATTAGA GTATCAGTCA TGGTTTAGAA GTAAAATAAC TAGAAAAAAT
          ACA-TTTTTT TACTGTTCAT AAGAATTTTT TGAATATGAG AGATATTACT
          TTCCTTTTTT GTCTAGTGTT AGTTAATGCT TGATTAGAAA TCTGTAGAGA
          TCGTCCAGTT TTTGCTAATG CAGCGTTTCA GATTTGTTGA GTCAATCATG
          CTATCAGTAT TTGGCATAAT GGCAATTGCA TGTGATTTTT CTTATACCTA
          GAAAATGAAA ACTGAATTGT CAGTCAGGGG CAGTCTCCTC ATTCTAGGAA
          CTCCTTTTGT GTTCCTCCCC CTCTCCCAGC TTACTGGCTT CGTGGTACAG
          CCGCCATCTC CACAGAACTG ACTTTAGAGA GCTGTCCATG TCCTGACCTT
          AGGGACGGGC AGCCCTCTGA TGGGCTCCTG GCCCGACTGT GAGAGGTGAT
          GCGGCCGCAG GTGCGCACGT GCGCAGGAGG GCTCCTGGGG ACAGCGGTCA
          CTTGGGTCTG TCTTATGTGG ATCTAAGGAG TTAGGCTCAG CTGCTCAGCT
          TCTGTGGCAC GCTGATGTGG CTTTTAAGCT CTGGGTGCCA CTTAAAGCAC
          AGGGAGCAAT TTTTCATACT TAAGACATTC TCATTAATTC CTTTGAGATA
          AAATGCCATT GTTTCTGGGA GATTGCGCGT GGAAACGCAG TGGCGGGCTC
          CCGGCTCCCT ACCTGACCAC GGACTGTGTC CCTGAGAGAG CTTTGCCACG
          GGTGGTTTCC TCCCCTCCCC GAGCTGTGTC ATAACACACC TAACACCGCT
          GGTTTGGGGT AGGTCTGGAG ACTGGAGCTA ACCTGTCACT GCTGTGAAGG
          GAGCTTTCCC GCGGTCTCTG CCTCTGGACG GCAGTTATGA CAACTTCAAC
          CAACAGAAGA AAAAGATGCG TAGAGCACCT GCTTCCCGCG GGCCGGCAGG
          GCAGGGCTGG GTACCAGGGG ACTGAGGAGC CATTCGGGCC CCTGGCTCCA
          TTTTGCCTTC CTGCTGGGGA CGGTCCTACT GGAGTGGGTG GGAGAGGGGA
          GTGTCCATGA TGTAACAGGC CCAGTCTGTA TGAGTGGAAG GAGGGGCCCC
          ATGCCTGCCC TAGTCGACCT AACCCGTGAG GCTCCTGAAA GGAGCTGGAC
          TGAGGGTTGG GACTACTCAC CTGGTCCACA ATCGAGACGG TGGCCCAGGG
          TCTCTCCAGA GCTCCATCAG TCGGGCCATG ATTGAGTGGC AGGCAAACCA
          ACTACGCAGA GGGAATCCCC AGCGTGGCTG AGCTGGGTAG GGGATGGGGA
          CTGAATTTGC ACCTCACAAA GCCAGAGAGA CCTCAAGGTG AAGGGAGACA
          GGGACCTTGC AAAAGCAGAT TTGGGGAAGA CTCTCTGGTG CAGGATAGGG
          ACATACTTCT CTCCACTAGG AGAGGAAGTG AGGAGGAGGC TGGCCAAGGC
          ACCCTCATCA AGGAGGCAAG ATCCCTATGC TCCCCATGCC GGAGCCCCTG
          AGAACCTAAA ATGAGTCTGG TGTCTGTCTC TCTGCACTTA GGGGAGGTGG
          GAGTTATTTT CTTGACTTAA GAAGTCCTCC ATTTACTTTG TCTAAGAATG
          TTTGTCATAG GAGATAGTCA GTATTTAAGT CTCAAATAAA TATCCTAATC
          CCTCAGCCCC TTTTTATCTC TACCTTCACT ATACTAAGAT TCTAGTAACT
          GTCCCAGTAA ACGCAAAATG TTGTGTCTGT GTAGAACAAA CCACAATAGT
          AACTGCAGTG AGAATGCCAT GAATTGGCTT TATCTTGCCC TAGACTATGA
          CAGACAATAA AAGGTTTTAT TACTTATTCT TAAGCTTCAG CCTCCAAAAT
          CCATTTGCCT TCATATTATC AAAGCCAAAA TATTAATTCC ATTACCATGT
          TAATATCAAG ACTGTTGAAG CAACATGAGG CTGTCTCAAG TACACATCCA
          CTAGCCCTTT CACAAGTAAG GTAACATCCA AGGGAAAGGG CCTCTTCTAA
          TATCAGAGAA GGAAATATAA GAAGCTCAGA AGCAAGGATA GATCCAATGA
          GATCAGTGCA TTCTTCAGAG ACAGTTTTGT CTTTGATCTA AGGATCAAGA
          ACTGCCCAAA AGGGCAAACC ACCATAATCA CTAATCACAT TCTACCAGGT
          CATGGTAGAG TAGGTGATAC TGTCTGGCCA GCCGAGTTTC TCATTGTCCA
          CATGCCTTTC TCATTGTTTG TGTTCTAGGT TATCATGGTT ACAGGTGATC
          ATCCAATCAT CAGGCTGGTA TGGAACAAAG CCAGCGATGA AACAGTGGAC
          ATCCCACAGC CACCACCCAC ACACTGGGCA CCCACCCAGG GGTGAGGAAA
          GCACAGGAAG GAGAACTCCA ATTTCAACCA CTTAAGTTCA CTGCTGCCTA
          CAAACTTTAG CCACATGGAG CAAAGTGGAC TTTGGGCTAC TTACTTGTCC
          CTTCTGCCCA TTTTGGTTAA TGAGGTTGGG GTCAACATTC TGATAGTTCT
          TGCTCAAAAG GCAGCCCTCT GGTCTGGGGA TGAGTGGGAG ACAAGAAGAG
          GGTTCCCAAT GCTCTCAACA TTCTGGTTTC TTCTGGAACT GAATTTCAGT
          TGGAAGAGGT AAACTTTGTT CAGTGGATGG ATATACTGGA ATAATCT-AA
          TTTCTTTGCT ACTTAAGTGG TAGATGTAGA CAAGGGTTTA ACAGTGGCAG
          GAAATGAACC CTGTAACAAA CATCTGTTTA AAATTTGATT CT-AAAAAGA
          TGAAGAGGCA ATGAATGAGA AGACCTAGCT AACTTTAGCT TAATAAAATT
          CTATGAACTC TAGCATAACT TACAAAAAGT TTGTATTCAG TTGTGTTTCT
          GCTCTAATGG AGTACTTGAT AATGGTACAA ATGAATTTCT AATTTGGACA
          GTTTAAGCTG TTTTATCCGA TGTATGTTAC TACTCACCTT CCTGCTCTGC
          CTTCCATCCC TCATTCTGTA ATATCTGGAA GCTGATACGA TGTTTTGCTC
          CTTCATTGCT ACTGTTAAGG AATATAGAAA CATGACTTTA AACAATCACC
          AGTAGCTATT TGCCATTGGA ATTATGAAAG TTTTAATGCC ATTCTGATAA
          TACAGACTTT GATCTTTCAA AAGCTTGTTT AATTGCTTGA AGATAACTGC
          TAAATAGCTA AGCGTTTTGG TCTATAATTG GAACTACTTT GGTTTTAAGT
          TTTCTAGGAA ACCTGTCAAT CTCTTAATGT GAATTATCTA ATCCAATATT
          GAAATCATAA TGTGGGGTTT AAAATTCACA GGTTAATCAT GTTATGCCAC
          TGAAAAGGTA ACGAGTGCTG GCGTGGGTGT TGTTCCGGGC TGTGCCTCTG
          GGGCGGGTGG GTGGACAGAG GAAGCTGTTT GGGGAAGTGT GGTTCTCTTA
          GTCATCACAC CCACGGTTCT AGGCACTTCA GGGTGTGTCT GGTAGTAGTG
          ATGCACAAAA TGGTTCCCTG CCAGTGTCAC TCTTCAGCAG AGGCCAAGGG
          CTTGTCCTGT TAGTGCCTAA GATGTTCTCT GTCAGGAATT GGGGGGGTGG
          AGGGAGGAGG TACAAAGAAG GGTGAAGAGG GAAGTGTCGC GTAGAAGTGA
          AAGTGGCTTC TGCCTTAGTG ACGGACAGTC ACCCTGTGTG TGGCAAGGTG
          GCCTGCTGGT GTCAGGTCGC TGGCTGCAGA CTGAGGGGAG GCCTTGAGCT
          GGGGACCATG CGGGTAGGTG AGTGGGGTAA GCTGAGAACT GCCAGCGTCG
          CCAGTAGGAG GAAGACCAAG GGCCAGACCA TCGCAGGGAA TGGGGTTTGG
          AGGAACGGGC TCAGAGGGTA AAATGATCCA GGAA-AATGA AACCAAGTCA
          TCATGAGACT AGGAGGATAC AGACGGCCGT ACGTGACTGG GGCAGGTATC
          GATGCCCTTG CAGGATTAGT TCAGAAGTTC ATGGTACTAA GGCCAACTCA
          GGCACAGGCT CTGTAATTTG CTCAATTCCT GGTTTCTGTC TGATCTATGA
          AACTCAGCTG GTCCTGAGAA TGGACCTTGA CAAAAGAATC CTTCCATGTG
          TATAAGGTCC TAAGGAGACC TGGATGATCT GGGGGCCGAC TGATGAGAGG
          GGGGTTGTGT GCTTGGGGGG TGGAGTACCA TCATGGGGGG ATCCTGTCAG
          TGAGTACGGG GCTGCCAAGC CCCCGCACAC AGTAGGATTA ACCCCTTCAA
          GGTAGACAGC GGATTTCTTC TCTGGGAAGG TCTCACAGGA TGACCCCGCC
          GCACAGTCTC CACTTTCTGG GGGCTGCCAG CCTAAGAGAG GGACGGGATA
          CACCCAAAAG AAAGTCAGCA AGTAAAGATC GAG-----GG GACAACAAGG
          AGGCAGTGTG GGGAAAAAAA TGTTATCAAA CTCTGAGTAT TTCTGGTTAG
          ATAAGGTCGT GGACGCACGT TTGAGGATTG GGTAGGGGTG TAGGGTAGAT
          GGTTGGGAGG GTGCTGAGTT TAGGAGGTGA GGT-GGGGTA GAGATAGGGA
          AGCGTTCTGA CGTCCGGACT TTGGACAGGC GCTCCGACAG GAGGATCGTC
          CTGGCGGCTC CGTGTCGGGG TCCTCCTTGC CCCATTAGCT TTTTATGAAG
          GACAGGACTG ATCTTTTTCT GAGGCTTCTG CCAGGCAGGA GCCTGGGATC
          TCAGGGCAGC CCCAAACCCT TTAGAACGGG CTTCATTTCT TTTCCATCTC
          AAGCGTCCCC ATTTGCCCAA AGCGGGAGGA GGGTTTGAGG CTCTGACAAT
          GCGGGTCATG GGTAATGCCC CCAAGTTTGC CGATCCCTCA GGATTCCCTG
          GGCTTTTCGT GCACAGGTGC TGGAGTCAGA GGGGAGTGGG GTCTCCCTGC
          TTCTTTTGTT GGCTCTCTGC CAGGGGTTGC CCTCTGTCCT AGAGGCTGCT
          CCCGGGTCCT GTACATGGGG CCCTTCTGTC TTCAAGCTGG TGACCGCATA
          TCGCATTCTC CTCATGCTTC AAGTCTCTGC TTTCCTCTTG TGCTACCCGT
          AGGCGGCAGA AGTGGAGTGT AGACACTGCC TGCACGCACA CACACTCAGA
          ATTTCCATGT GACTAAATGC ATGGCGTGAA CCACTCGGAT TTCAGGCCAC
          TGATTATGTG GTGCTGCTTT TTGAAAGTTC TTCACATAAA GAACAAATTA
          TTATCTATTT CTGAAAAACT AATAATTGTG CTGTGGTAAG AGCCCCATGC
          CAGCCCTGAA TGCTGCCTGT ACTGGGGGGA GAGGTCATGC TTGTGGTCTT
          ACTCTCTACC TAGAGTTGGT TTGCAACACT TGGAAAGTCC TTAAAAAGAA
          ATTACGTTAT GTAAAAGGGG CTTGCATATG CTTTTCTGAT AGAAACTCTG
          TAATAAAATT GAGTGATGTT ATTTTCCCTC ATCCTCTCTG TTTTTCTCTT
          TTTCCTCCCC TTCTTTCCCT TCCCCTTCCC TCCTCTGCCC TCCTAACATC
          AGGTACCAAC CGGATTCTGG CACTTGGTAG TTATTCAGTA AATGTTAGTT
          TTGTCTCTCT TCCCTTTTAA TCAGGCCTGT ATGAATCAAA CTAGATGACT
          GAGCAGTTGG TAATTTGAGG GGCAGTAGAG AAGCTCAGTT TTTAAATGGC
          AGATGC-TTT TCCAAGTATC CCCTCTCCCT CACACAACAG TTTCTTGATC
          TACTTAGGCA AGCTCGTATT CTCCTCCTTG ACTTAATCTC CACATGGTGA
          AAAATGCA
UarBT1036 TTTAAAAAAT CACAATTAGA AGCAGTCGGG AAACAGGTGG GAAATAATAC
          AGTCATGAAG TAAAAGCATA GTGTAAGAAG AAAATGGCTG CTCATGTTTC
          ATAATCCCTT TCATATTAAT TCCATTTTGA TAATTTTTGG ATATATATAT
          ATAAAAAGTC AGTATAGCAT CTTTTAAGTG TCTTTGCAAG TTTAAAATGT
          GCAATGCCTA TAGGGGCTAG AATACATAGG AATAAGTTAA TTGAAGAGAT
          GTTAAGTGTT GCATATGTGT AGAGTGTTTC AGCTTTTGCT GAAACCAGCA
          CAATGCCTAC TTGGTTGTAG CCCTTTTATG TGAATCTGTA CTAATTTTTG
          TCAGTTAAAA CTTTCCGTAC TTCAGTTGGA ATTTTGTTCG CTAGCTTAAA
          TATTATTAGA GTATCAGTCA TGGTTTAGAA GTAAAATAAC TAGAAAAAAT
          ACA-TTTTTT TACTGTTCAT AAGAATTTTT TGAATATGAG AGATATTACT
          TTCCTTTTTT GTCTAGTGTT AGTTAATGCT TGATTAGAAA TCTGTAGAGA
          TCGTCCAGTT TTTGCTAATG CAGCGTTTCA GATTTGTTGA GTCAATCATG
          CTATCAGTAT TTGGCATAAT GGCAATTGCA TGTGATTTTT CTTATACCTA
          GAAAATGAAA ACTGAATTGT CAGTCAGGGG CAGTCTCCTC ATTCTAGGAA
          CTCCTTTTGT GTTCCTCCCC CTCTCCCAGC TTACTGGCTT CGTGGTACAG
          CCGCCATCTC CACAGAACTG ACTTTAGAGA GCTGTCCATG TCCTGACCTT
          AGGGACGGGC AGCCCTCTGA TGGGCTCCTG GCCCGACTGT GAGAGGTGAT
          GCGGCCGCAG GTGCGCACGT GCGCAGGAGG GCTCCTGGGG ACAGCGGTCA
          CTTGGGTCTG TCTTATGTGG ATCTAAGGAG TTAGGCTCAG CTGCTCAGCT
          TCTGTGGCAC GCTGATGTGG CTTTTAAGCT CTGGGTGCCA CTTAAAGCAC
          AGGGAGCAAT TTTTCATACT TAAGACATTC TCATTAATTC CTTTGAGATA
          AAATGCCATT GTTTCTGGGA GATTGCGCGT GGAAACGCAG TGGCGGGCTC
          CCGGCTCCCT ACCTGACCAC GGACTGTGTC CCTGAGAGAG CTTTGCCACG
          GGTGGTTTCC TCCCCTCCCC GAGCTGTGTC ATAACACACC TAACACCGCT
          GGTTTGGGGT AGGTCTGGAG ACTGGAGCTA ACCTGTCACT GCTGTGAAGG
          GAGCTTTCCC GCGGTCTCTG CCTCTGGACG GCAGTTATGA CAACTTCAAC
          CAACAGAAGA AAAAGATGCG TAGAGCACCT GCTTCCCGCG GGCCGGCAGG
          GCAGGGCTGG GTACCAGGGG ACTGAGGAGC CATTCGGGCC CCTGGCTCCA
          TTTTGCCTTC CTGCTGGGGA CGGTCCTACT GGAGTGGGTG GGAGAGGGGA
          GTGTCCATGA TGTAACAGGC CCAGTCTGTA TGAGTGGAAG GAGGGGCCCC
          ATGCCTGCCC TAGTCGACCT AACCCGTGAG GCTCCTGAAA GGAGC-GGAC
          TGAGGGTTGG GACTACTCAC CTGGTCCACA ATCGAGACGG TGGCCCAGGG
          TCTCTCCAGA GCTCCATCAG TCGGGCCATG ATTGAGTGGC AGGCAAACCA
          ACTACGCAGA GGGAATCCCC AGCGTGGCTG AGCTGGGTAG GGGATGGGGA
          CTGAATTTGC ACCTCACAAA GCCAGAGAGA CCTCAAGGTG AAGGGAGACA
          GGGACCTTGC AAAAGCAGAT TTGGGGAAGA CTCTCTGGTG CAGGATAGGG
          ACATACTTCT CTCCACTAGG AGAGGAAGTG AGGAGGAGGC TGGCCAAGGC
          ACCCTCATCA AGGAGGCAAG ATCCCTATGC TCCCCATGCC GGAGCCCCTG
          AGAACCTAAA ATGAGTCTGG TGTCTGTCTC TCTGCACTTA GGGGAGGTGG
          GAGTTATTTT CTTGACTTAA GAAGTCCTCC ATTTACTTTG TCTAAGAATG
          TTTGTCATAG GAGATAGTCA GTATTTAAGT CTCAAATAAA TATCCTAATC
          CCTCAGCCCC TTTTTATCTC TACCTTCACT ATACTAAGAT TCTAGTAACT
          GTCCCAGTAA ACGCAAAATG TTGTGTCTGT GTAGAACAAA CCACAATAGT
          AACTGCAGTG AGAATGCCAT GAATTGGCTT TATCTTGCCC TAGACTATGA
          CAGACAATAA AAGGTTTTAT TACTTATTCT TAAGCTTCAG CCTCCAAAAT
          CCATTTGCCT TCATATTATC AAAGCCAAAA TATTAATTCC ATTACCATGT
          TAATATCAAG ACTGTTGAAG CAACATGAGG CTGTCTCAAG TACACATCCA
          CTAGCCCTTT CACAAGTAAG GTAACATCCA AGGGAAAGGG CCTCTTCTAA
          TATCAGAGAA GGAAATATAA GAAGCTCAGA AGCAAGGATA GATCCAATGA
          GATCAGTGCA TTCTTCAGAG ACAGTTTTGT CTTTGATCTA AGGATCAAGA
          ACTGCCCAAA AGGGCAAACC ACCATAATCA CTAATCACAT TCTACCAGGT
          CATGGTAGAG TAGGTGATAC TGTCTGGCCA GCCGAGTTTC TCATTGTCCA
          CATGCCTTTC TCATTGTTTG TGTTCTAGGT TATCATGGTT ACAGGTGATC
          ATCCAATCAT CAGGCTGGTA TGGAACAAAG CCAGCGATGA AACAGTGGAC
          ATCCCACAGC CACCACCCAC ACACTGGGCA CCCACCCAGG GGTGAGGAAA
          GCACAGGAAG GAGAACTCCA ATTTCAACCA CTTAAGTTCA CTGCTGCCTA
          CAAACTTTAG CCACATGGAG CAAAGTGGAC TTTGGGCTAC TTACTTGTCC
          CTTCTGCCCA TTTTGGTTAA TGAGGTTGGG GTCAACATTC TGATAGTTCT
          TGCTCAAAAG GCAGCCCTCT GGTCTGGGGA TGAGTGGGAG ACAAGAAGAG
          GGTTCCCAAT GCTCTCAACA TTCTGGTTTC TTCTGGAACT GAATTTCAGT
          TGGAAGAGGT AAACTTTGTT CAGTGGATGG ATATACTGGA ATAATCT-AA
          TTTCTTTGCT ACTTAAGTGG TAGATGTAGA CAAGGGTTTA ACAGTGGCAG
          GAAATGAACC CTGTAACAAA CATCTGTTTA AAATTTGATT CT-AAAAAGA
          TGAAGAGGCA ATGAATGAGA AGACCTAGCT AACTTTAGCT TAATAAAATT
          CTATGAACTC TAGCATAACT TACAAAAAGT TTGTATTCAG TTGTGTTTCT
          GCTCTAATGG AGTACTTGAT AATGGTACAA ATGAATTTCT AATTTGGACA
          GTTTAAGCTG TTTTATCCGA TGTATGTTAC TACTCACCTT CCTGCTCTGC
          CTTCCATCCC TCATTCTGTA ATATCTGGAA GCTGATACGA TGTTTTGCTC
          CTTCATTGCT ACTGTTAAGG AATATAGAAA CATGACTTTA AACAATCACC
          AGTAGCTATT TGCCATTGGA ATTATGAAAG TTTTAATGCC ATTCTGATAA
          TACAGACTTT GATCTTTCAA AAGCTTGTTT AATTGCTTGA AGATAACTGC
          TAAATAGCTA AGCGTTTTGG TCTATAATTG GAACTACTTT GGTTTTAAGT
          TTTCTAGGAA ACCTGTCAAT CTCTTAATGT GAATTATCTA ATCCAATATT
          GAAATCATAA TGTGGGGTTT AAAATTCACA GGTTAATCAT GTTATGCCAC
          TGAAAAGGTA ACGAGTGCTG GCGTGGGTGT TGTTCCAGGC TGTGCCTCTG
          GGGCGGGTGG GTGGACAGAG GAAGCTGTTT GGGGAAGTGT GGTTCTCTTA
          GTCATCACAC CCACGGTTCT AGGCACTTCA GGGTGTGTCT GGTAGTAGTG
          ATGCACAAAA TGGTTCCCTG CCAGTGTCAC TCTTCAGCAG AGGCCAAGGG
          CTTGTCCTGT TAGTGCCTAA GATGTTCTCT GTCAGGAATT GGGGGGGTGG
          AGGGAGGAGG TACAAAGAAG GGTGAAGAGG GAAGTGTCGC GTAGAAGTGA
          AAGTGGCTTC TGCCTTAGTG ACGGACAGTC ACCCTGTGTG TGGCAAGGTG
          GCCTGCTGGT GTCAGGTCGC TGGCTGCAGA CTGAGGGGAG GCCTTGAGCT
          GGGGACCATG CGGGTAGGTG AGTGGGGTAA GCTGAGAACT GCCAGCGTCG
          CCAGTAGGAG GAAGACCAAG GGCCAGACCA TCGCAGGGAA TGGGGTTTGG
          AGGAACGGGC TCAGAGGGTA AAATGATCCA GGAA-AATGA AACCAAGTCA
          TCATGAGACT AGGAGGATAC AGACGGCCGT ACGTGACTGG GGCAGGTATC
          GATGCCCTTG CAGGATTAGT TCAGAAGTTC ATGGTACTAA GGCCAACTCA
          GGCACAGGCT CTGTAATTTG CTCAATTCCT GGTTTCTGTC TGATCTATGA
          AACTCAGCTG GTCCTGAGAA TGGACCTTGA CAAAAGAATC CTTCCATGTG
          TATAAGGTCC TAAGGAGACC TGGATGATCT GGGGGCCGAC TGATGAGAGG
          GGGGTTGTGC GCTTGGGGGG TGGAGTACCA TCATGGGGGG ATCCTGTCAG
          TGAGTACGGG GCTGCCAAGC CCCCGCACAC AGTAGGATTA ACCCCTTCAA
          GGTAGACAGC GGATTTCTTC TCTGGGAAGG TCTCACAGGA TGACCCCGCC
          GCACAGTCTC CACTTTCTGG GGGCTGCCAG CCTAAGAGAG GGACGGGATA
          CACCCAAAAG AAAGTCAGCA AGTAAAGATC GAG-----GG GACAACAAGG
          AGGCAGTGTG GGGAAAAAAA TGTTATCAAA CTCTGAGTAT TTCTGGTTAG
          ATAAGGTCGT GGACGCACGT TTGAGGATTG GGTAGGGGTG TAGGGTAGAT
          GGTTGGGAGG GTGCTGAGTT TAGGAGGTGA GGT-GGGGTA GAGATAGGGA
          AGCGTTCTGA CGTCCGGACT TTGGACAGGC GCTCGGACAG GAGGATCGTC
          CTGGCGGCTC CGTGTCGGGG TCCTCCTTGC CCCATTAGCT TTTTATGAAG
          GACAGGACTG ATCTTTTTCT GAGGCTTCTG CCAGGCAGGA GCCTGGGATC
          TCAGGGCAGC CCCAAACCCT TTAGAACGGG CTTCATTTCT TTTCCATCTC
          AAGCGTCCCC ATTTGCCCAA AGCGGGAGGA GGGTTTGAGG CTCTGACAAT
          GCGGGTCATG GGTAATGCCC CCAAGTTTGC CGATCCCTCA GGATTCCCTG
          GGCTTTTCGT GCACAGGTGC TGGAGTCAGA GGGGAGTGGG GTCTCCCTGC
          TTCTTTTGTT GGCTCTCTGC CAGGGGTTGC CCTCTGTCCT AGAGGCTGCT
          CCCGGGTCCT GTACATGGGG CCCTTCTGTC TTCAAGCTGC TGACCGCATA
          TCGCATTCTC CTCATGCTTC AAGTCTCTGC TTTCCTCTTG TGCTACCCGT
          AGGCGGCAGA AGTGGAGTGT AGACACTGCC TGCACGCACA CACACTCAGA
          ATTTCCATGT GACTAAATGC ATGGCGTGAA CCACTCGGAT TTCAGGCCAC
          TGATTATGTG GTGCTGCTTT TTGAAAGTTC TTCACATAAA GAACAAATTA
          TTATCTATTT CTGAAAAACT AATAATTGTG CTGTGGTAAG AGCCCCATGC
          CAGCCCTGAA TGCTGCCTGT ACTGGGGGGA GAGGTCATGC TTGTGGTCTT
          ACTCTCTACC TAGAGTTGGT TTGCAACACT TGGAAAGTCC TTAAAAAGAA
          ATTACGTTAT GTAAAAGGGG CTTGCATATG CTTTTCTGAT AGAAACTCTG
          TAATAAAATT GAGTGATGTT ATTTTCCCTC ATCCTCTCTG TTTTTCTCTT
          TTTCCTCCCC TTCTTTCCCT TCCCCTTCCC TCCTCTGCCC TCCTAACATC
          AGGTACCAAC CGGATTCTGG CACTTGGTAG TTATTCAGTA AATGTTAGTT
          TTGTCTCTCT TCCCTTTTAA TCAGGCCTGT ATGAATCAAA CTAGATGACT
          GAGCAGTTGG TAATTTGAGG GGCAGTAGAG AAGCTCAGTT TTTAAATGGC
          AGATGC-TTT TCCAAGTATC CCCTCTCCCT CACACAACAG TTTCTTGATC
          TACTCAGGCA AGCTTGTATT CTCCTCCTTG ACTTAATCTC CACATGGTGA
          AAAATGCA
UarBT3037 TTTAAAAAAT CACAATTAGA AGCAGTCGGG AAACAGGTGG GAAATAATAC
          AGTCATGAAG TAAAAGCATA GTGTAAGAAG AAAATGGCTG CTCATGTTTC
          ATAATCCCTT TCATATTAAT TCCATTTTGA TAATTTTTGG ATATATATAT
          ATAAAAAGTC AGTATAGCAT CTTTTAAGTG TCTTTGCAAG TTTAAAATGT
          GCAATGCCTA TAGGGGCTAG AATACATAGG AATAAGTTAA TTGAAGAGAT
          GTTAAGTGTT GCATATGTGT AGAGTGTTTC AGCTTTTGCT GAAACCAGCA
          CAATGCCTAC TTGGTTGTAG CCCTTTTATG TGAATCTGTA CTAATTTTTG
          TCAGTTAAAA CTTTCCGTAC TTCAGTTGGA ATTTTGTTCG CTAGCTTAAA
          TATTATTAGA GTATCAGTCA TGGTTTAGAA GTAAAATAAC TAGAAAAAAT
          ACA-TTTTTT TACTGTTCAT AAGAATTTTT TGAATATGAG AGATATTACT
          TTCCTTTTTT GTCTAGTGTT AGTTAATGCT TGATTAGAAA TCTGTAGAGA
          TCGTCCAGTT TTTGCTAATG CAGCGTTTCA GATTTGTTGA GTCAATCATG
          CTATCAGTAT TTGGCATAAT GGCAATTGCA TGTGATTTTT CTTATACCTA
          GAAAATGAAA ACTGAATTGT CAGTCAGGGG CAGTCTCCTC ATTCTAGGAA
          CTCCTTTTGT GTTCCTCCCC CTCTCCCAGC TTACTGGCTT CGTGGTACAG
          CCGCCATCTC CACAGAACTG ACTTTAGAGA GCTGTCCATG TCCTGACCTT
          AGGGACGGGC AGCCCTCTGA TGGGCTCCTG GCCCGACTGT GAGAGGTGAT
          GCGGCCGCAG GTGCGCACGT GCGCAGGAGG GCTCCTGGGG ACAGCGGTCA
          CTTGGGTCTG TCTTATGTGG ATCTAAGGAG TTAGGCTCAG CTGCTCAGCT
          TCTGTGGCAC GCTGATGTGG CTTTTAAGCT CTGGGTGCCA CTTAAAGCAC
          AGGGAGCAAT TTTTCATACT TAAGACATTC TCATTAATTC CTTTGAGATA
          AAATGCCATT GTTTCTGGGA GATTGCGCGT GGAAACGCAG TGGCGGGCTC
          CCGGCTCCCT ACCTGACCAC GGACTGTGTC CCTGAGAGAG CTTTGCCACG
          GGTGGTTTCC TCCCCTCCCC GAGCTGTGTC ATAACACACC TAACACCGCT
          GGTTTGGGGT AGGTCTGGAG ACTGGAGCTA ACCTGTCACT GCTGTGAAGG
          GAGCTTTCCC GCGGTCTCTG CCTCTGGACG GCAGTTATGA CAACTTCAAC
          CAACAGAAGA AAAAGATGCG TAGAGCACCT GCTTCCCGCG GGCCGGCAGG
          GCAGGGCTGG GTACCAGGGG ACTGAGGAGC CATTCGGGCC CCTGGCTCCA
          TTTTGCCTTC CTGCTGGGGA CGGTCCTACT GGAGTGGATG GGAGAGGGGA
          GTGTCCATGA TGTAACAGGC CCAGTCTGTA TGAGTGGAAG GAGGGGCCCC
          ATGCCTGCCC TAGTCGACCT AACCCGTGAG GCTCCTGAAA GGAGCTGGAC
          TGAGGGTTGG GACTACTCAC CTGGTCCACA ATCGAGACGG TGGCCCAGGG
          TCTCTCCAGA GCTCCATCAG TCGGGCCATG ATTGAGTGGC AGGCAAACCA
          ACTACGCAGA GGGAATCCCC AGCGTGGCTG AGCTGGGTAG GGGATGGGGA
          CTGAATTTGC ACCTCACAAA GCCAGAGAGA CCTCAAGGTG AAGGGAGACA
          GGGACCTTGC AAAAGCAGAT TTGGGGAAGA CTCTCTGGTG CAGGATAGGG
          ACATACTTCT CTCCACTAGG AGAGGAAGTG AGGAGGAGGC TGGCCAAGGC
          ACCCTCATCA AGGAGGCAAG ATCCCTATGC TCCCCATGCC AGAGCCCCTG
          AGAACCTAAA ATGAGTCTGG TGTCTGTCTC TCTGCACTTA GGGGAGGTGG
          GAGTTATTTT CTTGACTTAA GAAGTCCTCC ATTTACTTTG TCTAAGAATG
          TTTGTCATAG GAGATAGTCA GTATTTAAGT CTCAAATAAA TATCATAATC
          CCTCAGCCCC TTTTTATCTC TACCTTCACT ATACTAAGAT TCTAGTAACT
          GTCCCAGTAA ACGCAAAATG TTGTGTCTCT GTAGAACAAA CCACAATAGT
          AACTGCAGTG AGAATGCCAT GAATTGGCTT TATCTTGCCC TAGACTATGA
          CAGACAATAA AAGGTTTTAT TACTTATTCT TAAGCTTCAG CCTCCAAAAT
          CCATTTGCCT TCATATTATC AAAGCCAAAA TATTAATTCC ATTACCATGT
          TAATATCAAG ACTGTTGAAG CAACATGAGG CTGTCTCAAG TACACATCCA
          CTAGCCCTTT CACAAGTAAG GTAACATCCA AGGGAAAGGG CCTCTTCTAA
          TATCAGAGAA GGAAATATAA GAAGCTCAGA AGCAAGGATA GATCCAATGA
          GATCAGTGCA TTCTTCAGAG ACAGTTTTGT CTTTGATCTA AGGATCAAGA
          ACTGCCCAAA AGGGCAAACC ACCATAATCA CTAATCACAT TCTACCAGGT
          CATGGTAGAG TAGGTGATAC TGTCTGGCCA GCCGAGTTTC TCATTGTCCA
          CATGCCTTTC TCATTGTTTG TGTTCTAGGT TATCATGGTT ACAGGTGATC
          ATCCAATCAT CAGGCTGGTA TGGAACAAAG CCAGCGATGA AACAGTGGAC
          ATCCCACAGC CACCACCCAC ACACTGGGCA CCCACCCAGG GGTGAGGAAA
          GCACAGGAAG GAGAACTCCA ATTTCAACCA CTTAAGTTCA CTGCTGCCTA
          CAAACTTTAG CCACATGGAG CAAAGTGGAC TTTGGGCTAC TTACTTGTCC
          CTTCTGCCCA TTTTGGTTAA TGAGGTTGGG GTCAACATTC TGATAGTTCT
          TGCTCAAAAG GCAGCCCTCT GGTCTGGGGA TGAGTGGGAG ACAAGAAGAG
          GGTTCCCAAT GCTCTCAACA TTCTGGTTTC TTCTGGAACT GAATTTCAGT
          TGGAAGAGGT AAACTTTGTT CAGTGGATGG ATATACTGGA ATAATCT-AA
          TTTCTTTGCT ACTTAAGTGG TAGATGTAGA CAAGGGTTTA ACAGTGGCAG
          GAAATGAACC CTGTAACAAA CATCTGTTTA AAATTTGATT CT-AAAAAGA
          TGAAGAGGCA ATGAATGAGA AGACCTAGCT AACTTTAGCT TAATAAAATT
          CTATGAACTC TAGCATAACT TACAAAAAGT TTGTATTCAG TTGTGTTTCT
          GCTCTAATGG AGTACTTGAT AATGGTACAA ATGAATTTCT AATTTGGACA
          GTTTAAGCTG TTTTATCCGA TGTATGTTAC TACTCACCTT CCTGCTCTGC
          CTTCCATCCC TCATTCTGTA ATATCTGGAA GCTGATACGA TGTTTTGCTC
          CTTCATTGCT ACTGTTAAGG AATATAGAAA CATGACTTTA AACAATCACC
          AGTAGCTATT TGCCATTGGA ATTATGAAAG TTTTAATGCC ATTCTGATAA
          TACAGACTTT GATCTTTCAA AAGCTTGTTT AATTGCTTGA AGATAACTGC
          TAAATAGCTA AGCGTTTTGG TCTATAATTG GAACTACTTT GGTTTTAAGT
          TTTCTAGGAA ACCTGTCAAT CTCTTAATGT GAATTATCTA ATCCAATATT
          GAAATCATAA TGTGGGGTTT AAAATTCACA GGTTAATCAT GTTATGCCAC
          TGAAAAGGTA ACGAGTGCTG GCGTGGGTGT TGTTCCGGGC TGTGCCTCTG
          GGGCGGGTGG GTGGACAGAG GAAGCTGTTT GGGGAAGTGT GGTTCTCTTA
          GTCATCACAC CCACGGTTCT AGGCACTTCA GGGTGTGTCT GGTAGTAGTG
          ATGCACAAAA TGGTTCCCTG CCAGTGTCAC TCTTCAGCAG AGGCCAAGGG
          CTTGTCCTGT TAGTGCCTAA GATGTTCTCT GTCAGGAATT GGGGGGGTGG
          AGGGAGGAGG TACAAAGAAG GGTGAAGAGG GAAGTGTCGC GTAGAAGTGA
          AAGTGGCTTC TGCCTTAGTG ACGGACAGTC ACCCTGTGTG TGGCAAGGTG
          GCCTGCTGGT GTCAGGTCGC TGGCTGCAGA CTGGGGGGAG GCCTTGAGCT
          GGGGACCATG CGGGTAGGTG AGTGGGGTAA GCTGAGAACT GCCAGCGTCG
          CCAGTAGGAG GAAGACCAAG GGCCAGACCA TCGCAGGGAA TGGGGTTTGG
          AGGAACGGGC TCAGAGGGTA AAATGATCCA GGAA-AATGA AACCAAGTCA
          TCATGAGACT AGGAGGATAC AGACGGCCGT ACGTGACTGG GGCAGGTATC
          GATGCCCTTG CAGGATTAGT TCAGAAGTTC ATGGTACTAA GGCCAACTCA
          GGCACAGGCT CTGTAATTTG CTCAATTCCT GGTTTCTGTC TGATCTATGA
          AACTCAGCTG GTCCTGAGAA TGGACCTTGA CAAAAGAATC CTTCCATGTG
          TATAAGGTCC TAAGGAGACC TGGATGATCT GGGGGCCGAC TGATGAGAGG
          GGGGTTGTGT GCTTGGGGGG TGGAGTACCA TCATGGGGGG ATCCTGTCAG
          TGAGTACGGG GCTGCCAAGC CCCCGCACAC AGTAGGATTA ACCCCTTCAA
          GGTAGACAGC GGATTTCTTC TCTGGGAAGG TCTCACAGGA TGACCCCGCC
          GCACAGTCTC CACTTTCTGG GGGCTGCCAG CCTAAGAGAG GGACGGGATA
          CACCCAAAAG AAAGTCAGCA AGTAAAGATC GAG-----GG GACAACAAGG
          AGGCAGTGTG GGGAAAAAAA TGTTATCAAA CTCTGAGTAT TTCTGGTTAG
          ATAAGGTCGT GGACACACGT TTGAGGATTG GGTAGGGGTG TAGGGTAGAT
          GGTTGGGAGG GTGCTGAGTT TAGGAGGTGA GGT-GGGGTA GAGATAGGGA
          AGCGTTCTGA CGTCCGGACT TTGGACAGGC GCTCGGACAG GAGGATCGTC
          CTGGCGGCTC CGTGTCGGGG TCCTCCTTGC CCCATTAGCT TTTTATGAAG
          GACAGGACTG ATCTTTTTCT GAGGCTTCTG CCAGACAGGA GCCTGGGATC
          TCAGGGCAGC CCCAAACCCT TTAGAACGGG CTTCATTTCT TTTCCATCTC
          AAGCGTCCCC ATTTGCCCAA AGCGGGAGGA GGGTTTGAGG CTCTGACAAT
          GCGGGTCATG GGTAATGCCC CCAAGTTTGC CGATTCCTCA GGATTCCCTG
          GGCTTTTCGT GCACAGGTGC TGGAGTCAGA GAGGAGTGGG GTCTCCCTGC
          TTCTTTTGTT GGCTCTCTGC CAGGGGTTGC CCTCTGTCCT AGAGGCTGCT
          CCCGGGTCCT GTGCATGGGG CCCTTCTGTC TTCAAGCTGG TGACCGCATA
          TCGCATTCTC CTCATGCTTC AAGTCTCTGC TTTCCTCTTG TGCTACCCGT
          AGGCGGCAGA AGTGGAGTGT AGACACTGCC TGCACGCACA CACACTCAGA
          ATTTCCATGT GACTAAATGC ATGGCGTGAA CCACTCGGAT TTCAGGCCAC
          TGATTATGTG GTGCTGCTTT TTGAAAGTTC TTCACATAAA GAACAAATTA
          TTATCTATTT CTGAAAAACT AATAATTGTG CTGTGGTAAG AGCCCCATGC
          CAGCCCTGAA TGCTGCCTGT ACTGGGGGGA GAGGTCATGC TTGTGGTCTT
          ACTCTCTACC TAGAGTTGGT TTGCAACACT TGGAAAGTCC TTAAAAAGAA
          ATTACGTTAT GTAAAAGGGG CTTGCATATG CTTTTCTGAT AGAAACTCTG
          TAATAAAATT GAGTGATGTT ATTTTCCCTC ATCCTCTCTG TTTTTCTCTT
          TTTCCTCCCC TTCTTTCCCT TCCCCTTCCC TCCTCTGCCC TCCTAACATC
          AGGTACCAAC CGGATTCTGG CACTTGGTAG TTATTCAGTA AATGTTAGTT
          TTGTCTCTCT TCCCTTTTAA TCAGGCCTGT ATGAATCAAA CTAGATGACT
          GAGCAGTTGG TAATTTGAGG GGCAGTAGAG AAGCTCAGTT TTTAAATGGC
          AGATGC-TTT TCCAAGTATC CCCTCTCCCT CACACAACAG TTTCTTGATC
          TACTCAGGCA AGCTTGTATT CTCCTCCTTG ACTTAATCTC CACATGGTGA
          AAAATGCA
UarBT3038 TTTAAAAAAT CACAATTAGA AGCAGTCGGG AAACAGGTGG GAAATAATAC
          AGTCATGAAG TAAAAGCATA GTGTAAGAAG AAAATGGCTG CTCATGTTTC
          ATAATCCCTT TCATATTAAT TCCATTTTGA TAATTTTTGG ATATATATAT
          ATAAAAAGTC AGTATAGCAT CTTTTAAGTG TCTTTGCAAG TTTAAAATGT
          GCAATGCCTA TAGGGGCTAG AATACATAGG AATAAGTTAA TTGAAGAGAT
          GTTAAGTGTT GCATATGTGT AGAGTGTTTC AGCTTTTGCT GAAACCAGCA
          CAATGCCTAC TTGGTTGTAG CCCTTTTATG TGAATCTGTA CTAATTTTTG
          TCAGTTAAAA CTTTCCGTAC TTCAGTTGGA ATTTTGTTCG CTAGCTTAAA
          TATTATTAGA GTATCAGTCA TGGTTTAGAA GTAAAATAAC TAGAAAAAAT
          ACA-TTTTTT TACTGTTCAT AAGAATTTTT TGAATATGAG AGATATTACT
          TTCCTTTTTT GTCTAGTGTT AGTTAATGCT TGATTAGAAA TCTGTAGAGA
          TCGTCCAGTT TTTGCTAATG CAGCGTTTCA GATTTGTTGA GTCAATCATG
          CTATCAGTAT TTGGCATAAT GGCAATTGCA TGTGATTTTT CTTATACCTA
          GAAAATGAAA ACTGAATTGT CAGTCAGGGG CAGTCTCCTC ATTCTAGGAA
          CTCCTTTTGT GTTCCTCCCC CTCTCCCAGC TTACTGGCTT CGTGGTACAG
          CCGCCATCTC CACAGAACTG ACTTTAGAGA GCTGTCCATG TCCTGACCTT
          AGGGACGGGC AGCCCTCTGA TGGGCTCCTG GCCCGACTGT GAGAGGTGAT
          GCGGCCGCAG GTGCGCATGT GCGCAGGAGG GCTCCTGGGG ACAGCGGTCA
          CTTGGGTCTG TCTTATGTGG ATCTAAGGAG TTAGGCTCAG CTGCTCAGCT
          TCTGTGGCAC GCTGATGTGG CTTTTAAGCT CTGGGTGCCA CTTAAAGCAC
          AGGGAGCAAT TTTTCATACT TAAGACATTC TCATTAATTC CTTTGAGATA
          AAATGCCATT GTTTCTGGGA GATTGCGCGT GGAAACGCAG TGGCGGGCTC
          CCGGCTCCCT ACCTGACCAC GGACTGTGTC CCTGAGAGAG CTTTGCCACG
          GGTGGTTTCC TCCCCTCCCC GAGCTGTGTC ATAACACACC TAACACCGCT
          GGTTTGGGGT AGGTCTGGAG ACTGGAGCTA ACCTGTCACT GCTGTGAAGG
          GAGCTTTCCC GCGGTCTCTG CCTCTGGACG GCAGTTATGA CAACTTCAAC
          CAACAGAAGA AAAAGATGCG TAGAGCACCT GCTTCCCGCG GGCCGGCAGG
          GCAGGGCTGG GTACCAGGGG ACTGAGGAGC CATTCGGGCC CCTGGCTCCA
          TTTTGCCTTC CTGCTGGGGA CGGTCCTACT GGAGTGGGTG GGAGAGGGGA
          GTGTCCATGA TGTAACAGGC CCAGTCTGTA TGAGTGGAAG GAGGGGCCCC
          ATGCCTGCCC TAGTCGACCT AACCCGTGAG GCTCCTGAAA GGAGC-GGAC
          TGAGGGTTGG GACTACTCAC CTGGTCCACA ATCGAGACGG TGGCCCAGGG
          TCTCTCCAGA GCTCCATCAG TCGGGCCATG ATTGAGTGGC AGGCAAACCA
          ACTACGCAGA GGGAATCCCC AGCGTGGCTG AGCTGGGTAG GGGATGGGGA
          CTGAATTTGC ACCTCACAAA GCCAGAGAGA CCTCAAGGTG AAGGGAGACA
          GGGACCTTGC AAAAGCAGAT TTGGGGAAGA CTCTCTGGTG CAGGATAGGG
          ACATACTTCT CTCCACTAGG AGAGGAAGTG AGGAGGAGGC TGGCCAAGGC
          ACCCTCATCA AGGAGGCAAG ATCCCTATGC TCCCCATGCC GGAGCCCCTG
          AGAACCTAAA ATGAGTCTGG TGTCTGTCTC TCTGCACTTA GGGGAGGTGG
          GAGTTATTTT CTTGACTTAA GAAGTCCTCC ATTTACTTTG TCTAAGAATG
          TTTGTCATAG GAGATAGTCA GTATTTAAGT CTCAAATAAA TATCATAATC
          CCTCAGCCCC TTTTTATCTC TACCTTCACT ATACTAAGAT TCTAGTAACT
          GTCCCAGTAA ACGCAAAATG TTGTGTCTGT GTAGAACAAA CCACAATAGT
          AACTGCAGTG AGAATGCCAT GAATTGGCTT TATCTTGCCC TAGACTATGA
          CAGACAATAA AAGGTTTTAT TACTTATTCT TAAGCTTCAG CCTCCAAAAT
          CCATTTGCCT TCATATTATC AAAGCCAAAA TATTAATTCC ATTACCATGT
          TAATATCAAG ACTGTTGAAG CAACATGAGG CTGTCTCAAG TACACATCCA
          CTAGCCCTTT CACAAGTAAG GTAACATCCA AGGGAAAGGG CCTCTTCTAA
          TATCAGAGAA GGAAATATAA GAAGCTCAGA AGCAAGGATA GATCCAATGA
          GATCAGTGCA TTCTTCAGAG ACAGTTTTGT CTTTGATCTA AGGATCAAGA
          ACTGCCCAAA AGGGCAAACC ACCATAATCA CTAATCACAT TCTACCAGGT
          CATGGTAGAG TAGGTGATAC TGTCTGGCCA GCCGAGTTTC TCATTGTCCA
          CATGCCTTTC TCATTGTTTG TGTTCTAGGT TATCATGGTT ACAGGTGATC
          ATCCAATCAT CAGGCTGGTA TGGAACAAAG CCAGCGATGA AACAGTGGAC
          ATCCCACAGC CACCACCCAC ACACTGGGCA CCCACCCAGG GGTGAGGAAA
          GCACAGGAAG GAGAACTCCA ATTTCAACCA CTTAAGTTCA CTGCTGCCTA
          CAAACTTTAG CCACATGGAG CAAAGTGGAC TTTGGGCTAC TTACTTGTCC
          CTTCTGCCCA TTTTGGTTAA TGAGGTTGGG GTCAACATTC TGATAGTTCT
          TGCTCAAAAG GCAGCCCTCT GGTCTGGGGA TGAGTGGGAG ACAAGAAGAG
          GGTTCCCAAT GCTCTCAACA TTCTGGTTTC TTCTGGAACT GAATTTCAGT
          TGGAAGAGGT AAACTTTGTT CAGTGGATGG ATATACTGGA ATAATCT-AA
          TTTCTTTGCT ACTTAAGTGG TAGATGTAGA CAAGGGTTTA ACAGTGGCAG
          GAAATGAACC CTGTAACAAA CATCTGTTTA AAATTTGATT CT-AAAAAGA
          TGAAGAGGCA ATGAATGAGA AGACCTAGCT AACTTTAGCT TAATAAAATT
          CTATGAACTC TAGCATAACT TACAAAAAGT TTGTATTCAG TTGTGTTTCT
          GCTCTAATGG AGTACTTGAT AATGGTACAA ATGAATTTCT AATTTGGACA
          GTTTAAGCTG TTTTATCCGA TGTATGTTAC TACTCACCTT CCTGCTCTGC
          CTTCCATCCC TCATTCTGTA ATATCTGGAA GCTGATACGA TGTTTTGCTC
          CTTCATTGCT ACTGTTAAGG AATATAGAAA CATGACTTTA AACAATCACC
          AGTAGCTATT TGCCATTGGA ATTATGAAAG TTTTAATGCC ATTCTGATAA
          TACAGACTTT GATCTTTCAA AAGCTTGTTT AATTGCTTGA AGATAACTGC
          TAAATAGCTA AGCGTTTTGG TCTATAATTG GAACTACTTT GGTTTTAAGT
          TTTCTAGGAA ACCTGTCAAT CTCTTAATGT GAATTATCTA ATCCAATATT
          GAAATCATAA TGTGGGGTTT AAAATTCACA GGTTAATCAT GTTATGCCAC
          TGAAAAGGTA ACGAGTGCTG GCGTGGGTGT TGTTCCGGGC TGTGCCTCTG
          GGGCGGGTGG GTGGACAGAG GAAGCTGTTT GGGGAAGTGT GGTTCTCTTA
          GTCATCACAC CCACGGTTCT AGGCACTTCA GGGTGTGTCT GGTAGTAGTG
          ATGCACAAAA TGGTTCCCTG CCAGTGTCAC TCTTCAGCAG AGGCCAAGGG
          CTTGTCCTGT TAGTGCCTAA GATGTTCTCT GTCAGGAATT GGGGGGGTGG
          AGGGAGGAGG TACAAAGAAG GGTGAAGAGG GAAGTGTCGC GTAGAAGTGA
          AAGTGGCTTC TGCCTTAGTG ACGGACAGTC ACCCTGTGTG TGGCAAGGTG
          GCCTGCTGGT GTCAGGTCGC TGGCTGCAGA CTGAGGGGAG GCCTTGAGCT
          GGGGACCATG CGGGTAGGTG AGTGGGGTAA GCTGAGAACT GCCAGCGTCG
          CCAGTAGGAG GAAGACCAAG GGCCAGACCA TCGCAGGGAA TGGGGTTTGG
          AGGAACGGGC TCAGAGGGTA AAATGATCCA GGAA-AATGA AACCAAGTCA
          TCATGAGACT AGGAGGATAC AGACGGCCGT ACGTGACTGG GGCAGGTATC
          GATGCCCTTG CAGGATTAGT TCAGAAGTTC ATGGTACTAA GGCCAACTCA
          GGCACAGGCT CTGTAATTTG CTCAATTCCT GGTTTCTGTC TGATCTATGA
          AACTCAGCTG GTCCTGAGAA TGGACCTTGA CAAAAGAATC CTTCCATGTG
          TATAAGGTCC TAAGGAGACC TGGATGATCT GGGGGCCGAC TGATGAGAGG
          GGGGTTGTGC GCTTGGGGGG TGGAGTACCA TCATGGGGGG ATCCTGTCAG
          TGAGTACGGG GCTGCCAAGC CCCCGCACAC AGTAGGATTA ACCCCTTCAA
          GGTAGACAGC GGATTTCTTC TCTGGGAAGG TCTCACAGGA TGACCCCGCC
          GCACAGTCTC CACTTTCTGG GGGCTGCCAG CCTAAGAGAG GGACGGGATA
          CACCCAAAAG AAAGTCAGCA AGTAAAGATC GAG-----GG GACAACAAGG
          AGGCAGTGTG GGGAAAAAAA TGTTATCAAA CTCTGAGTAT TTCTGGTTAG
          ATAAGGTCGT GGACACACGT TTGAGGATTG GGTAGGGGTG TAGGGTAGAT
          GGTTGGGAGG GTGCTGAGTT TAGGAGGTGA GGT-GGGGTA GAGATAGGGA
          AGCGTTCTGA CGTCCGGACT TTGGACAGGC GCTCGGACAG GAGGATCGTC
          CTGGCGGCTC CGTGTCGGGG TCCTCCTTGC CCCATTAGCT TTTTATGAAG
          GACAGGACTG ATCTTTTTCT GAGGCTTCTG CCAGACAGGA GCCTGGGATC
          TCAGGGCAGC CCCAAACCCT TTAGAACGGG CTTCATTTCT TTTCCATCTC
          AAGCGTCCCC ATTTGCCCAA AGCGGGAGGA GGGTTTGAGG CTCTGACAAT
          GCGGGTCATG GGTAATGCCC CCAAGTTTGC CGATTCCTCA GGATTCCCTG
          GGCTTTTCGT GCACAGGTGC TGGAGTCAGA GGGGAGTGGG GTCTCCCTGC
          TTCTTTTGTT GGCTCTCTGC CAGGGGTTGC CCTCTGTCCT AGAGGCTGCT
          CCCGGGTCCT GTACATGGGG CCCTTCTGTC TTCAAGCTGG TGACCGCATA
          TCGCATTCTC CTCATGCTTC AAGTCTCTGC TTTCCTCTTG TGCTACCCGT
          AGGCGGCAGA AGTGGAGTGT AGACACTGCC TGCACGCACA CACACTCAGA
          ATTTCCATGT GACTAAATGC ATGGCGTGAA CCACTCGGAT TTCAGGCCAC
          TGATTATGTG GTGCTGCTTT TTGAAAGTTC TTCACATAAA GAACAAATTA
          TTATCTATTT CTGAAAAACT AATAATTGTG CTGTGGTAAG AGCCCCATGC
          CAGCCCTGAA TGCTGCCTGT ACTGGGGGGA GAGGTCATGC TTGTGGTCTT
          ACTCTCTACC TAGAGTTGGT TTGCAACACT TGGAAAGTCC TTAAAAAGAA
          ATTACGTTAT GTAAAAGGGG CTTGCATATG CTTTTCTGAT AGAAACTCTG
          TAATAAAATT GAGTGATGTT ATTTTCCCTC ATCCTCTCTG TTTTTCTCTT
          TTTCCTCCCC TTCTTTCCCT TCCCCTTCCC TCCTCTGCCC TCCTAACATC
          AGGTACCAAC CGGATTCTGG CACTTGGTAG TTATTCAGTA AATGTTAGTT
          TTGTCTCTCT TCCCTTTTAA TCAGGCCTGT ATGAATCAAA CTAGATGACT
          GAGCAGTTGG TAATTTGAGG GGCAGTAGAG AAGCTCAGTT TTTAAATGGC
          AGATGC-TTT TCCAAGTATC CCCTCTCCCT CACACAACAG TTTCTTGATC
          TACTTAGGCA AGCTCGTATT CTCCTCCTTG ACTTAATCTC CACATGGTGA
          AAAATGCA
UarBac039 TTTAAAAAAT CACAATTAGA AGCAGTCGGG AAACAGGTGG GAAATAATAC
          AGTCATGAAG TAAAAGCATA GTGTAAGAAG AAAATGGCTG CTCATGTTTC
          ATAATCCCTT TCATATTAAT TCCATTTTGA TAATTTTTGG ATATATATAT
          ATAAAAAGTC AGTATAGCAT CTTTTAAGTG TCTTTGCAAG TTTAAAATGT
          GCAATGCCTA TAGGGGCTAG AATACATAGG AATAAGTTAA TTGAAGAGAT
          GTTAAGTGTT GCATATGTGT AGAGTGTTTC AGCTTTTGCT GAAACCAGCA
          CAATGCCTAC TTGGTTGTAG CCCTTTTATG TGAATCTGTA CTAATTTTTG
          TCAGTTAAAA CTTTCCGTAC TTCAGTTGGA ATTTTGTTCG CTAGCTTAAA
          TATTATTAGA GTATCAGTCA TGGTTTAGAA GTAAAATAAC TAGAAAAAAT
          ACA-TTTTTT TACTGTTCAT AAGAATTTTT TGAATATGAG AGATATTACT
          TTCCTTTTTT GTCTAGTGTT AGTTAATGCT TGATTAGAAA TCTGTAGAGA
          TCGTCCAGTT TTTGCTAATG CAGCGTTTCA GATTTGTTGA GTCAATCATG
          CTATCAGTAT TTGGCATAAT GGCAATTGCA TGTGATTTTT CTTATACCTA
          GAAAATGAAA ACTGAATTGT CAGTCAGGGG CAGTCTCCTC ATTCTAGGAA
          CTCCTTTTGT GTTCCTCCCC CTCTCCCAGC TTACTGGCTT CGTGGTACAG
          CCGCCATCTC CACAGAACTG ACTTTAGAGA GCTGTCCATG TCCTGACCTT
          AGGGACGGGC AGCCCTCTGA TGGGCTCCTG GCCCGACTGT GAGAGGTGAT
          GCGGCCGCAG GTGCGCACGT GCGCAGGAGG GCTCCTGGGG ACAGCGGTCA
          CTTGGGTCTG TCTTATGTGG ATCTAAGGAG TTAGGCTCAG CTGCTCAGCT
          TCTGTGGCAC GCTGATGTGG CTTTTAAGCT CTGGGTGCCA CTTAAAGCAC
          AGGGAGCAAT TTTTCATACT TAAGACATTC TCATTAATTC CTTTGAGATA
          AAATGCCATT GTTTCTGGGA GATTGCGCGT GGAAACGCAG TGGCGGGCTC
          CCGGCTCCCT ACCTGACCAC GGACTGTGTC CCTGAGAGAG CTTTGCCACG
          GGTGGTTTCC TCCCCTCCCC GAGCTGTGTC ATAACACACC TAACACCGCT
          GGTTTGGGGT AGGTCTGGAG ACTGGAGCTA ACCTGTCACT GCTGTGAAGG
          GAGCTTTCCC GCGGTCTCTG CCTCTGGACG GCAGTTATGA CAACTTCAAC
          CAACAGAAGA AAAAGATGCG TAGAGCACCT GCTTCCCGCG GGCCGGCAGG
          GCAGGGCTGG GTACCAGGGG ACTGAGGAGC CATTCGGGCC CCTGGCTCCA
          TTTTGCCTTC CTGCTGGGGA CGGTCCTACT GGAGTGGATG GGAGAGGGGA
          GTGTCCATGA TGTAACAGGC CCAGTCTGTA TGAGTGGAAG GAGGGGCCCC
          ATGCCTGCCC TAGTCGACCT AACCCGTGAG GCTCCTGAAA GGAGCTGGAC
          TGAGGGTTGG GACTACTCAC CTGGTCCACA ATCGAGACGG TGGCCCAGGG
          TCTCTCCAGA GCTCCATCAG TCGGGCCATG ATTGAGTGGC AGGCAAACCA
          ACTACGCAGA GGGAATCCCC AGCGTGGCTG AGCTGGGTAG GGGATGGGGA
          CTGAATTTGC ACCTCACAAA GCCAGAGAGA CCTCAAGGTG AAGGGAGACA
          GGGACCTTGC AAAAGCAGAT TTGGGGAAGA CTCTCTGGTG CAGGATAGGG
          ACATACTTCT CTCCACTAGG AGAGGAAGTG AGGAGGAGGC TGGCCAAGGC
          ACCCTCATCA AGGAGGCAAG ATCCCTATGC TCCCCATGCC AGAGCCCCTG
          AGAACCTAAA ATGAGTCTGG TGTCTGTCTC TCTGCACTTA GGGGAGGTGG
          GAGTTATTTT CTTGACTTAA GAAGTCCTCC ATTTACTTTG TCTAAGAATG
          TTTGTCATAG GAGATAGTCA GTATTTAAGT CTCAAATAAA TATCATAATC
          CCTCAGCCCC TTTTTATCTC TACCTTCACT ATACTAAGAT TCTAGTAACT
          GTCCCAGTAA ACGCAAAATG TTGTGTCTGT GTAGAACAAA CCACAATAGT
          AACTGCAGTG AGAATGCCAT GAATTGGCTT TATCTTGCCC TAGACTATGA
          CAGACAATAA AAGGTTTTAT TACTTATTCT TAAGCTTCAG CCTCCAAAAT
          CCATTTGCCT TCATATTATC AAAGCCAAAA TATTAATTCC ATTACCATGT
          TAATATCAAG ACTGTTGAAG CAACATGAGG CTGTCTCAAG TACACATCCA
          CTAGCCCTTT CACAAGTAAG GTAACATCCA AGGGAAAGGG CCTCTTCTAA
          TATCAGAGAA GGAAATATAA GAAGCTCAGA AGCAAGGATA GATCCAATGA
          GATCAGTGCA TTCTTCAGAG ACAGTTTTGT CTTTGATCTA AGGATCAAGA
          ACTGCCCAAA AGGGCAAACC ACCATAATCA CTAATCACAT TCTACCAGGT
          CATGGTAGAG TAGGTGATAC TGTCTGGCCA GCCGAGTTTC TCATTGTCCA
          CATGCCTTTC TCATTGTTTG TGTTCTAGGT TATCATGGTT ACAGGTGATC
          ATCCAATCAT CAGGCTGGTA TGGAACAAAG CCAGCGATGA AACGGTGGAC
          ATCCCACAGC CACCACCCAC ACACTGGGCA CCCACCCAGG GGTGAGGAAA
          GCACAGGAAG GAGAACTCCA ATTTCAACCA CTTAAGTTCA CTGCTGCCTA
          CAAACTTTAG CCACATGGAG CAAAGTGGAC TTTGGGCTAC TTACTTGTCC
          CTTCTGCCCA TTTTGGTTAA TGAGGTTGGG GTCAACATTC TGATAGTTCT
          TGCTCAAAAG GCAGCCCTCT GGTCTGGGGA TGAGTGGGAG ACAAGAAGAG
          GGTTCCCAAT GCTCTCAACA TTCTGGTTTC TTCTGGAACT GAATTTCAGT
          TGGAAGAGGT AAACTTTGTT CAGTGGATGG ATATACTGGA ATAATCT-AA
          TTTCTTTGCT ACTTAAGTGG TAGATGTAGA CAAGGGTTTA ACAGTGGCAG
          GAAATGAACC CTGTAACAAA CATCTGTTTA AAATTTGATT CT-AAAAAGA
          TGAAGAGGCA ATGAATGAGA AGACCTAGCT AACTTTAGCT TAATAAAATT
          CTATGAACTC TAGCATAACT TACAAAAAGT TTGTATTCAG TTGTGTTTCT
          GCTCTAATGG AGTACTTGAT AATGGTACAA ATGAATTTCT AATTTGGACA
          GTTTAAGCTG TTTTATCCGA TGTATGTTAC TACTCACCTT CCTGCTCTGC
          CTTCCATCCC TCATTCTGTA ATATCTGGAA GCTGATACGA TGTTTTGCTC
          CTTCATTGCT ACTGTTAAGG AATATAGAAA CATGACTTTA AACAATCACC
          AGTAGCTATT TGCCATTGGA ATTATGAAAG TTTTAATGCC ATTCTGATAA
          TACAGACTTT GATCTTTCAA AAGCTTGTTT AATTGCTTGA AGATAACTGC
          TAAATAGCTA AGCGTTTTGG TCTATAATTG GAACTACTTT GGTTTTAAGT
          TTTCTAGGAA ACCTGTCAAT CTCTTAATGT GAATTATCTA ATCCAATATT
          GAAATCATAA TGTGGGGTTT AAAATTCACA GGTTAATCAT GTTATGCCAC
          TGAAAAGGTA ACGAGTGCTG GCGTGGGTGT TGTTCCGGGC TGTGCCTCTG
          GGGCGGGTGG GTGGACAGAG GAAGCTGTTT GGGGAAGTGT GGTTCTCTTA
          GTCATCACAC CCACGGTTCT AGGCACTTCA GGGTGTGTCT GGTAGTAGTG
          ATGCACAAAA TGGTTCCCTG CCAGTGTCAC TCTTCAGCAG AGGCCAAGGG
          CTTGTCCTGT TAGTGCCTAA GATGTTCTCT GTCAGGAATT GGGGGGGTGG
          AGGGAGGAGG TACAAAGAAG GGTGAAGAGG GAAGTGTCGC GTAGAAGTGA
          AAGTGGCTTC TGCCTTAGTG ACGGACAGTC ACCCTGTGTG TGGCAAGGTG
          GCCTGCTGGT GTCAGGTCGC TGGCTGCAGA CTGGGGGGAG GCCTTGAGCT
          GGGGACCATG CGGGTAGGTG AGTGGGGTAA GCTGAGAACT GCCAGCGTCG
          CCAGTAGGAG GAAGACCAAG GGCCAGACCA TCGCAGGGAA TGGGGTTTGG
          AGGAACGGGC TCAGAGGGTA AAATGATCCA GGAA-AATGA AACCAAGTCA
          TCATGAGACT AGGAGGATAC AGACGGCCGT ACGTGACTGG GGCAGGTATC
          GATGCCCTTG CAGGATTAGT TCAGAAGTTC ATGGTACTAA GGCCAACTCA
          GGCACAGGCT CTGTAATTTG CTCAATTCCT GGTTTCTGTC TGATCTATGA
          AACTCAGCTG GTCCTGAGAA TGGACCTTGA CAAAAGAATC CTTCCATGTG
          TATAAGGTCC TAAGGAGACC TGGATGATCT GGGGGCCGAC TGATGAGAGG
          GGGGTTGTGC GCTTGGGGGG TGGAGTACCA TCATGGGGGG ATCCTGTCAG
          TGAGTACGGG GCTGCCAAGC CCCCGCACAC AGTAGGATTA ACCCCTTCAA
          GGTAGACAGC GGATTTCTTC TCTGGGAAGG TCTCACAGGA TGACCCCGCC
          GCACAGTCTC CACTTTCTGG GGGCTGCCAG CCTAAGAGAG GGACGGGATA
          CACCCAAAAG AAAGTCAGCA AGTAAAGATC GAG-----GG GACAACAAGG
          AGGCAGTGTG GGGAAAAAAA TGTTATCAAA CTCTGAGTAT TTCTGGTTAG
          ATAAGGTCGT GGACACACGT TTGAGGATTG GGTAGGGGTG TAGGGTAGAT
          GGTTGGGAGG GTGCTGAGTT TAGGAGGTGA GGT-GGGGTA GAGATAGGGA
          AGCGTTCTGA CGTCCGGACT TTGGACAGGC GCTCGGACAG GAGGATCGTC
          CTGGCGGCTC CGTGTCGGGG TCCTCCTTGC CCCATTAGCT TTTTATGAAG
          GACAGGACTG ATCTTTTTCT GAGGCTTCTG CCAGGCAGGA GCCTGGGATC
          TCAGGGCAGC CCCAAACCCT TTAGAACGGG CTTCATTTCT TTTCCATCTC
          AAGCGTCCCC ATTTGCCCAA AGCGGGAGGA GGGTTTGAGG CTCTGACAAT
          GCGGGTCATG GGTAATGCCC CCAAGTTTGC CGATCCCTCA GGATTCCCTG
          GGCTTTTCGT GCACAGGTGC TGGAGTCAGA GGGGAGTGGG GTCTCCCTGC
          TTCTTTTGTT GGCTCTCTGC CAGGGGTTGC CCTCTGTCCT AGAGGCTGCT
          CCCGGGTCCT GTACATGGGG CCCTTCTGTC TTCAAGCTGC TGACCGCATA
          TCGCATTCTC CTCATGCTTC AAGTCTCTGC TTTCCTCTTG TGCTACCCGT
          AGGCGGCAGA AGTGGAGTGT AGACACTGCC TGCACGCACA CACACTCAGA
          ATTTCCATGT GACTAAATGC ATGGCGTGAA CCACTCGGAT TTCAGGCCAC
          TGATTATGTG GTGCTGCTTT TTGAAAGTTC TTCACATAAA GAACAAATTA
          TTATCTATTT CTGAAAAACT AATAATTGTG CTGTGGTAAG AGCCCCATGC
          CAGCCCTGAA TGCTGCCTGT ACTGGGGGGA GAGGTCATGC TTGTGGTCTT
          ACTCTCTACC TAGAGTTGGT TTGCAACACT TGGAAAGTCC TTAAAAAGAA
          ATTACGTTAT GTAAAAGGGG CTTGCATATG CTTTTCTGAT AGAAACTCTG
          TAATAAAATT GAGTGATGTT ATTTTCCCTC ATCCTCTCTG TTTTTCTCTT
          TTTCCTCCCC TTCTTTCCCT TCCCCTTCCC TCCTCTGCCC TCCTAACATC
          AGGTACCAAC CGGATTCTGG CACTTGGTAG TTATTCAGTA AATGTTAGTT
          TTGTCTCTCT TCCCTTTTAA TCAGGCCTGT ATGAATCAAA CTAGATGACT
          GAGCAGTTGG TAATTTGAGG GGCAGTAGAG AAGCTCAGTT TTTAAATGGC
          AGATGC-TTT TCCAAGTATC CCCTCTCCCT CACACAACAG TTTCTTGATC
          TACTCAGGCA AGCTTGTATT CTCCTCCTTG ACTTAATCTC CACATGGTGA
          AAAATGCA
UarBac040 TTTAAAAAAT CACAATTAGA AGCAGTCGGG AAACAGGTGG GAAATAATAC
          AGTCATGAAG TAAAAGCATA GTGTAAGAAG AAAATGGCTG CTCATGTTTC
          ATAATCCCTT TCATATTAAT TCCATTTTGA TAATTTTTGG ATATATATAT
          ATAAAAAGTC AGTATAGCAT CTTTTAAGTG TCTTTGCAAG TTTAAAATGT
          GCAATGCCTA TAGGGGCTAG AATACATAGG AATAAGTTAA TTGAAGAGAT
          GTTAAGTGTT GCATATGTGT AGAGTGTTTC AGCTTTTGCT GAAACCAGCA
          CAATGCCTAC TTGGTTGTAG CCCTTTTATG TGAATCTGTA CTAATTTTTG
          TCAGTTAAAA CTTTCCGTAC TTCAGTTGGA ATTTTGTTCG CTAGCTTAAA
          TATTATTAGA GTATCAGTCA TGGTTTAGAA GTAAAATAAC TAGAAAAAAT
          ACA-TTTTTT TACTGTTCAT AAGATTTTTT TGAATATGAG AGATATTACT
          TTCCTTTTTT GTCTAGTGTT AGTTAATGCT TGATTAGAAA TCTGTAGAGA
          TCGTCCAGTT TTTGCTAATG CAGCGTTTCA GATTTGTTGA GTCAATCATG
          CTATCAGTAT TTGGCATAAT GGCAATTGCA TGTGATTTTT CTTATACCTA
          GAAAATGAAA ACTGAATTGT CAGTCAGGGG CAGTCTCCTC ATTCTAGGAA
          CTCCTTTTGT GTTCCTCCCC CTCTCCCAGC TTACTGGCTT CGTGGTACAG
          CCGCCATCTC CACAGAACTG ACTTTAGAGA GCTGTCCATG TCCTGACCTT
          AGGGACGGGC AGCCCTCTGA TGGGCTCCTG GCCCGACTGT GAGAGGTGAT
          GCGGCCGCAG GTGCGCACGT GCGCAGGAGG GCTCCTGGGG ACAGCGGTCA
          CTTGGGTCTG TCTTATGTGG ATCTAAGGAG TTAGGCTCAG CTGCTCAGCT
          TCTGTGGCAC GCTGATGTGG CTTTTAAGCT CTGGGTGCCA CTTAAAGCAC
          AGGGAGCAAT TTTTCATACT TAAGACATTC TCATTAATTC CTTTGAGATA
          AAATGCCATT GTTTCTGGGA GATTGCGCGT GGAAACGCAG TGGCGGGCTC
          CCGGCTCCCT ACCTGACCAC GGACTGTGTC CCTGAGAGAG CTTTGCCACG
          GGTGGTTTCC TCCCCTCCCC GAGCTGTGTC ATAACACACC TAACACCGCT
          GGTTTGGGGT AGGTCTGGAG ACTGGAGCTA ACCTGTCACT GCTGTGAAGG
          GAGCTTTCCC GCGGTCTCTG CCTCTGGACG GCAGTTATGA CAACTTCAAC
          CAACAGAAGA AAAAGATGCG TAGAGCACCT GCTTCCCGCG GGCCGGCAGG
          GCAGGGCTGG GTACCAGGGG ACTGAGGAGC CATTCGGGCC CCTGGCTCCA
          TTTTGCCTTC CTGCTGGGGA CGGTCCTACT GGAGTGGGTG GGAGAGGGGA
          GTGTCCATGA TGTAACAGGC CCAGTCTGTA TGAGTGGAAG GAGGGGCCCC
          ATGCCTGCCC TAGTCGACCT AACCCGTGAG GCTCCTGAAA GGAGC-GGAC
          TGAGGGTTGG GACTACTCAC CTGGTCCACA ATCGAGACGG TGGCCCAGGG
          TCTCTCCAGA GCTCCATCAG TCGGGCCATG ATTGAGTGGC AGGCAAACCA
          ACTACGCAGA GGGAATCCCC AGCGTGGCTG AGCTGGGTAG GGGATGGGGA
          CTGAATTTGC ACCTCACAAA GCCAGAGAGA CCTCAAGGTG AAGGGAGACA
          GGGACCTTGC AAAAGCAGAT TTGGGGAAGA CTCTCTGGTG CAGGATAGGG
          ACATACTTCT CTCCACTAGG AGAGGAAGTG AGGAGGAGGC TGGCCAAGGC
          ACCCTCATCA AGGAGGCAAG ATCCCTATGC TCCCCATGCC GGAGCCCCTG
          AGAACCTAAA ATGAGTCTGG TGTCTGTCTC TCTGCACTTA GGGGAGGTGG
          GAGTTATTTT CTTGACTTAA GAAGTCCTCC ATTTACTTTG TCTAAGAATG
          TTTGTCATAG GAGATAGTCA GTATTTAAGT CTCAAATAAA TATCATAATC
          CCTCAGCCCC TTTTTATCTC TACCTTCACT ATACTAAGAT TCTAGTAACT
          GTCCCAGTAA ACGCAAAATG TTGTGTCTGT GTAGAACAAA CCACAATAGT
          AACTGCAGTG AGAATGCCAT GAATTGGCTT TATCTTGCCC TAGACTATGA
          CAGACAATAA AAGGTTTTAT TACTTATTCT TAAGCTTCAG CCTCCAAAAT
          CCATTTGCCT TCATATTATC AAAGCCAAAA TATTAATTCC ATTACCATGT
          TAATATCAAG ACTGTTGAAG CAACATGAGG CTGTCTCAAG TACACATCCA
          CTAGCCCTTT CACAAGTAAG GTAACATCCA AGGGAAAGGG CCTCTTCTAA
          TATCAGAGAA GGAAATATAA GAAGCTCAGA AGCAAGGATA GATCCAATGA
          GATCAGTGCA TTCTTCAGAG ACAGTTTTGT CTTTGATCTA AGGATCAAGA
          ACTGCCCAAA AGGGCAAACC ACCATAATCA CTAATCACAT TCTACCAGGT
          CATGGTAGAG TAGGTGATAC TGTCTGGCCA GCCGAGTTTC TCATTGTCCA
          CATGCCTTTC TCATTGTTTG TGTTCTAGGT TATCATGGTT ACAGGTGATC
          ATCCAATCAT CAGGCTGGTA TGGAACAAAG CCAGCGATGA AACAGTGGAC
          ATCCCACAGC CACCACCCAC ACACTGGGCA CCCACCCAGG GATGAGGAAA
          GCACAGGAAG GAGAACTCCA ATTTCAACCA CTTAAGTTCA CTGCTGCCTA
          CAAACTTTAG CCACATGGAG CAAAGTGGCC TTTGGGCTAC TTACTTGTCC
          CTTCTGCCCA TTTTGGTTAA TGAGGTTGGG GTCAACATTC TGATAGTTCT
          TGCTCAAAAG GCAGCCCTCT GGTCTGGGGA TGAGTGGGAG ACAAGAAGAG
          GGTTCCCAAT GCTCTCAACA TTCTGGTTTC TTCTGGAACT GAATTTCAGT
          TGGAAGAGGT AAACTTTGTT CAGTGGATGG ATATACTGGA ATAATCT-AA
          TTTCTTTGCT ACTTAAGTGG TAGATGTAGA CAAGGGTTTA ACAGTGGCAG
          GAAATGAACC CTGTAACAAA CATCTGTTTA AAATTTGATT CT-AAAAAGA
          TGAAGAGGCA ATGAATGAGA AGACCTAGCT AACTTTAGCT TAATAAAATT
          CTATGAACTC TAGCATAACT TACAAAAAGT TTGTATTCAG TTGTGTTTCT
          GCTCTAATGG AGTACTTGAT AATGGTACAA ATGAATTTCT AATTTGGACA
          GTTTAAGCTG TTTTATCCGA TGTATGTTAC TACTCACCTT CCTGCTCTGC
          CTTCCATCCC TCATTCTGTA ATATCTGGAA GCTGATACGA TGTTTTGCTC
          CTTCATTGCT ACTGTTAAGG AATATAGAAA CATGACTTTA AACAATCACC
          AGTAGCTATT TGCCATTGGA ATTATGAAAG TTTTAATGCC ATTCTGATAA
          TACAGACTTT GATCTTTCAA AAGCTTGTTT AATTGCTTGA AGATAACTGC
          TAAATAGCTA AGCGTTTTGG TCTATAATTG GAACTACTTT GGTTTTAAGT
          TTTCTAGGAA ACCTGTCAAT CTCTTAATGT GAATTATCTA ATCCAATATT
          GAAATCATAA TGTGGGGTTT AAAATTCACA GGTTAATCAT GTTATGCCAC
          TGAAAAGGTA ACGAGTGCTG GCGTGGGTGT TGTTCCAGGC TGTGCCTCTG
          GGGCGGGTGG GTGGACAGAG GAAGCTGTTT GGGGAAGTGT GGTTCTCTTA
          GTCATCACAC CCACGGTTCT AGGCACTTCA GGGTGTGTCT GGTAGTAGTG
          ATGCACAAAA TGGTTCCCTG CCAGTGTCAC TCTTCAGCAG AGGCCAAGGG
          CTTGTCCTGT TAGTGCCTAA GATGTTCTCT GTCAGGAATT GGGGGGGTGG
          AGGGAGGAGG TACAAAGAAG GGTGAAGAGG GAAGTGTCGC GTAGAAGTGA
          AAGTGGCTTC TGCCTTAGTG ACGGACAGTC ACCCTGTGTG TGGCAAGGTG
          GCCTGCTGGT GTCAGGTCGC TGGCTGCAGA CTGAGGGGAG GCCTTGAGCT
          GGGGACCATG CGGGTAGGTG AGTGGGGTAA GCTGAGAACT GCCAGCGTCG
          CCAGTAGGAG GAAGACCAAG GGCCAGACCA TCGCAGGGAA TGGGGTTTGG
          AGGAACGGGC TCAGAGGGTA AAATGATCCA GGAA-AATGA AACCAAGTCA
          TCATGAGACT AGGAGGATAC AGACGGCCGT ACGTGACTGG GGCAGGTATC
          GATGCCCTTG CAGGATTAGT TCAGAAGTTC ATGGTACTAA GGCCAACTCA
          GGCACAGGCT CTGTAATTTG CTCAATTCCT GGTTTCTGTC TGATCTATGA
          AACTCAGCTG GTCCTGAGAA TGGACCTTGA CAAAAGAATC CTTCCATGTG
          TATAAGGTCC TAAGGAGACC TGGATGATCT GGGGGCCGAC TGATGAGAGG
          GGGGTTGTGC GCTTGGGGGG TGGAGTACCA TCATGGGGGG ATCCTGTCAG
          TGAGTACGGG GCTGCCAAGC CCCCGCACGC AGTAGGATTA ACCCCTTCAA
          GGTAGACAGC GGATTTCTTC TCTGGGAAGG TCTCACAGGA TGACCCCGCC
          GCACAGTCTC CACTTTCTGG GGGCTGCCAG CCTAAGAGAG GGACGGGATA
          CACCCAAAAG AAAGTCAGCA AGTAAAGATC GAG-----GG GACAACAAGG
          AGGCAGTGTG GGGAAAAAAA TGTTATCAAA CTCTGAGTAT TTCTGGTTAG
          ATAAGGTCGT GGACGCACGT TTGAGGATTG GGTAGGGGTG TAGGGTAGAT
          GGTTGGGAGG GTGCTGAGTT TAGGAGGTGA GGT-GGGGTA GAGATAGGGA
          AGCGTTCTGA CGTCCGGACT TTGGACAGGC GCTCGGACAG GAGGATCGTC
          CTGGCGGCTC CGTGTCGGGG TCCTCCTTGC CCCATTAGCT TTTTATGAAG
          GACAGGACTG ATCTTTTTCT GAGGCTTCTG CCAGGCAGGA GCCTGGGATC
          TCAGGGCAGC CCCAAACCCT TTAGAACGGG CTTCATTTCT TTTCCATCTC
          AAGCGTCCCC ATTTGCCCAA AGCGGGAGGA GGGTTTGAGG CTCTGACAAT
          GCGGGTCATG GGTAATGCCC CCAAGTTTGC CGATCCCTCA GGATTCCCTG
          GGCTTTTCGT GCACAGGTGC TGGAGTCAGA GGGGAGTGGG GTCTCCCTGC
          TTCTTTTGTT GGCTCTCTGC CAGGGGTTGC CCTCTGTCCT AGAGGCTGCT
          CCCGGGTCCT GTACATGGGG CCCTTCTGTC TTCAAGCTGC TGACCGCATA
          TCGCATTCTC CTCATGCTTC AAGTCTCTGC TTTCCTCTTG TGCTACCCGT
          AGGCGGCAGA AGTGGAGTGT AGACACTGCC TGCACGCACA CACACTCAGA
          ATTTCCATGT GACTAAATGC ATGGCGTGAA CCACTCGGAT TTCAGGCCAC
          TGATTATGTG GTGCTGCTTT TTGAAAGTTC TTCACATAAA GAACAAATTA
          TTATCTATTT CTGAAAAACT AATAATTGTG CTGTGGTAAG AGCCCCATGC
          CAGCCCTGAA TGCTGCCTGT ACTGGGGGGA GAGGTCATGC TTGTGGTCTT
          ACTCTCTACC TAGAATTGGT TTGCAACACT TGGAAAGTCC TTAAAAAGAA
          ATTACGTTAT GTAAAAGGGG CTTGCATATG CTTTTCTGAT AGAAACTCTG
          TAATAAAATT GAGTGATGTT ATTTTCCCTC ATCCTCTCTG TTTTTCTCTT
          TTTCCTCCCC TTCTTTCCCT TCCCCTTCCC TCCTCTGCCC TCCTAACATC
          AGGTACCAAC CGGATTCTGG CACTTGGTAG TTATTCAGTA AATGTTAGTT
          TTGTCTCTCT TCCCTTTTAA TCAGGCCTGT ATGAATCAAA CTAGATGACT
          GAGCAGTTGG TAATTTGAGG GGCAGTAGAG AAGCTCAGTT TTTAAATGGC
          AGATGC-TTT TCCAAGTATC CCCTCTCCCT CACACAACAG TTTCTTGATC
          TACTCAGGCA AGCTTGTATT CTCCTCCTTG ACTTAATCTC CACATGGTGA
          AAAATGCA
UarBac041 TTTAAAAAAT CACAATTAGA AGCAGTCGGG AAACAGGTGG GAAATAATAC
          AGTCATGAAG TAAAAGCATA GTGTAAGAAG AAAATGGCTG CTCATGTTTC
          ATAATCCCTT TCATATTAAT TCCATTTTGA TAATTTTTGG ATATATATAT
          ATAAAAAGTC AGTATAGCAT CTTTTAAGTG TCTTTGCAAG TTTAAAATGT
          GCAATGCCTA TAGGGGCTAG AATACATAGG AATAAGTTAA TTGAAGAGAT
          GTTAAGTGTT GCATATGTGT AGAGTGTTTC AGCTTTTGCT GAAACCAGCA
          CAATGCCTAC TTGGTTGTAG CCCTTTTATG TGAATCTGTA CTAATTTTTG
          TCAGTTAAAA CTTTCCGTAC TTCAGTTGGA ATTTTGTTCG CTAGCTTAAA
          TATTATTAGA GTATCAGTCA TGGTTTAGAA GTAAAATAAC TAGAAAAAAT
          ACA-TTTTTT TACTGTTCAT AAGAATTTTT TGAATATGAG AGATATTACT
          TTCCTTTTTT GTCTAGTGTT AGTTAATGCT TGATTAGAAA TCTGTAGAGA
          TCGTCCAGTT TTTGCTAATG CAGCGTTTCA GATTTGTTGA GTCAATCATG
          CTATCAGTAT TTGGCATAAT GGCAATTGCA TGTGATTTTT CTTATACCTA
          GAAAATGAAA ACTGAATTGT CAGTCAGGGG CAGTCTCCTC ATTCTAGGAA
          CTCCTTTTGT GTTCCTCCCC CTCTCCCAGC TTACTGGCTT CGTGGTACAG
          CCGCCATCTC CACAGAACTG ACTTTAGAGA GCTGTCCATG TCCTGACCTT
          AGGGACGGGC AGCCCTCTGA TGGGCTCCTG GCCCGACTGT GAGAGGTGAT
          GCGGCCGCAG GTGCGCACGT GCGCAGGAGG GCTCCTGGGG ACAGCGGTCA
          CTTGGGTCTG TCTTATGTGG ATCTAAGGAG TTAGGCTCAG CTGCTCAGCT
          TCTGTGGCAC GCTGATGTGG CTTTTAAGCT CTGGGTGCCA CTTAAAGCAC
          AGGGAGCAAT TTTTCATACT TAAGACATTC TCATTAATTC CTTTGAGATA
          AAATGCCATT GTTTCTGGGA GATTGCGCGT GGAAACGCAG TGGCGGGCTC
          CCGGCTCCCT ACCTGACCAC GGACTGTGTC CCTGAGAGAG CTTTGCCACG
          GGTGGTTTCC TCCCCTCCCC GAGCTGTGTC ATAACACACC TAACACCGCT
          GGTTTGGGGT AGGTCTGGAG ACTGGAGCTA ACCTGTCACT GCTGTGAAGG
          GAGCTTTCCC GCGGTCTCTG CCTCTGGACG GCAGTTATGA CAACTTCAAC
          CAACAGAAGA AAAAGATGCG TAGAGCACCT GCTTCCCGCG GGCCGGCAGG
          GCAGGGCTGG GTACCAGGGG ACTGAGGAGC CATTCGGGCC CCTGGCTCCA
          TTTTGCCTTC CTGCTGGGGA CGGTCCTACT GGAGTGGGTG GGAGAGGGGA
          GTGTCCATGA TGTAACAGGC CCAGTCTGTA TGAGTGGAAG GAGGGGCCCC
          ATGCCTGCCC TAGTCGACCT AACCCGTGAG GCTCCTGAAA GGAGCTGGAC
          TGAGGGTTGG GACTACTCAC CTGGTCCACA ATCGAGACGG TGGCCCAGGG
          TCTCTCCAGA GCTCCATCAG TCGGGCCATG ATTGAGTGGC AGGCAAACCA
          ACTACGCAGA GGGAATCCCC AGCGTGGCTG AGCTGGGTAG GGGATGGGGA
          CTGAATTTGC ACCTCACAAA GCCAGAGAGA CCTCAAGGTG AAGGGAGACA
          GGGACCTTGC AAAAGCAGAT TTGGGGAAGA CTCTCTGGTG CAGGATAGGG
          ACATACTTCT CTCCACTAGG AGAGGAAGTG AGGAGGAGGC TGGCCAAGGC
          ACCCTCATCA AGGAGGCAAG ATCCCTATGC TCCCCATGCC GGAGCCCCTG
          AGAACCTAAA ATGAGTCTGG TGTCTGTCTC TCTGCACTTA GGGGAGGTGG
          GAGTTATTTT CTTGACTTAA GAAGTCCTCC ATTTACTTTG TCTAAGAATG
          TTTGTCATAG GAGATAGTCA GTATTTAAGT CTCAAATAAA TATCATAATC
          CCTCAGCCCC TTTTTATCTC TACCTTCACT ATACTAAGAT TCTAGTAACT
          GTCCCAGTAA ACGCAAAATG TTGTGTCTGT GTAGAACAAA CCACAATAGT
          AACTGCAGTG AGAATGCCAT GAATTGGCTT TATCTTGCCC TAGACTATGA
          CAGACAATAA AAGGTTTTAT TACTTATTCT TAAGCTTCAG CCTCCAAAAT
          CCATTTGCCT TCATATTATC AAAGCCAAAA TATTAATTCC ATTACCATGT
          TAATATCAAG ACTGTTGAAG CAACATGAGG CTGTCTCAAG TACACATCCA
          CTAGCCCTTT CACAAGTAAG GTAACATCCA AGGGAAAGGG CCTCTTCTAA
          TATCAGAGAA GGAAATATAA GAAGCTCAGA AGCAAGGATA GATCCAATGA
          GATCAGTGCA TTCTTCAGAG ACAGTTTTGT CTTTGATCTA AGGATCAAGA
          ACTGCCCAAA AGGGCAAACC ACCATAATCA CTAATCACAT TCTACCAGGT
          CATGGTAGAG TAGGTGATAC TGTCTGGCCA GCCGAGTTTC TCATTGTCCA
          CATGCCTTTC TCATTGTTTG TGTTCTAGGT TATCATGGTT ACAGGTGATC
          ATCCAATCAT CAGGCTGGTA TGGAACAAAG CCAGCGATGA AACGGTGGAC
          ATCCCACAGC CACCACCCAC ACACTGGGCA CCCACCCAGG GGTGAGGAAA
          GCACAGGAAG GAGAACTCCA ATTTCAACCA CTTAAGTTCA CTGCTGCCTA
          CAAACTTTAG CCACATGGAG CAAAGTGGAC TTTGGGCTAC TTACTTGTCC
          CTTCTGCCCA TTTTGGTTAA TGAGGTTGGG GTCAACATTC TGATAGTTCT
          TGCTCAAAAG GCAGCCCTCT GGTCTGGGGA TGAGTGGGAG ACAAGAAGAG
          GGTTCCCAAT GCTCTCAACA TTCTGGTTTC TTCTGGAACT GAATTTCAGT
          TGGAAGAGGT AAACTTTGTT CAGTGGATGG ATATACTGGA ATAATCT-AA
          TTTCTTTGCT ACTTAAGTGG TAGATGTAGA CAAGGGTTTA ACAGTGGCAG
          GAAATGAACC CTGTAACAAA CATCTGTTTA AAATTTGATT CT-AAAAAGA
          TGAAGAGGCA ATGAATGAGA AGACCTAGCT AACTTTAGCT TAATAAAATT
          CTATGAACTC TAGCATAACT TACAAAAAGT TTGTATTCAG TTGTGTTTCT
          GCTCTAATGG AGTACTTGAT AATGGTACAA ATGAATTTCT AATTTGGACA
          GTTTAAGCTG TTTTATCCGA TGTATGTTAC TACTCACCTT CCTGCTCTGC
          CTTCCATCCC TCATTCTGTA ATATCTGGAA GCTGATACGA TGTTTTGCTC
          CTTCATTGCT ACTGTTAAGG AATATAGAAA CATGACTTTA AACAATCACC
          AGTAGCTATT TGCCATTGGA ATTATGAAAG TTTTAATGCC ATTCTGATAA
          TACAGACTTT GATCTTTCAA AAGCTTGTTT AATTGCTTGA AGATAACTGC
          TAAATAGCTA AGCGTTTTGG TCTATAATTG GAACTACTTT GGTTTTAAGT
          TTTCTAGGAA ACCTGTCAAT CTCTTAATGT GAATTATCTA ATCCAATATT
          GAAATCATAA TGTGGGGTTT AAAATTCACA GGTTAATCAT GTTATGCCAC
          TGAAAAGGTA ACGAGTGCTG GCGTGGGTGT TGTTCCGGGC TGTGCCTCTG
          GGGCGGGTGG GTGGACAGAG GAAGCTGTTT GGGGAAGTGT GGTTCTCTTA
          GTCATCACAC CCACGGTTCT AGGCACTTCA GGGTGTGTCT GGTAGTAGTG
          ATGCACAAAA TGGTTCCCTG CCAGTGTCAC TCTTCAGCAG AGGCCAAGGG
          CTTGTCCTGT TAGTGCCTAA GATGTTCTCT GTCAGGAATT GGGGGGGTGG
          AGGGAGGAGG TACAAAGAAG GGTGAAGAGG GAAGTGTCGC GTAGAAGTGA
          AAGTGGCTTC TGCCTTAGTG ACGGACAGTC ACCCTGTGTG TGGCAAGGTG
          GCCTGCTGGT GTCAGGTCGC TGGCTGCAGA CTGGGGGGAG GCCTTGAGCT
          GGGGACCATG CGGGTAGGTG AGTGGGGTAA GCTGAGAACT GCCAGCGTCG
          CCAGTAGGAG GAAGACCAAG GGCCAGACCA TCGCAGGGAA TGGGGTTTGG
          AGGAACGGGC TCAGAGGGTA AAATGATCCA GGAA-AATGA AACCAAGTCA
          TCATGAGACT AGGAGGATAC AGACGGCCGT ACGTGACTGG GGCAGGTATC
          GATGCCCTTG CAGGATTAGT TCAGAAGTTC ATGGTACTAA GGCCAACTCA
          GGCACAGGCT CTGTAATTTG CTCAATTCCT GGTTTCTGTC TGATCTATGA
          AACTCAGCTG GTCCTGAGAA TGGACCTTGA CAAAAGAATC CTTCCATGTG
          TATAAGGTCC TAAGGAGACC TGGATGATCT GGGGGCCGAC TGATGAGAGG
          GGGGTTGTGC GCTTGGGGGG TGGAGTACCA TCATGGGGGG ATCCTGTCAG
          TGAGTACGGG GCTGCCAAGC CCCCGCACAC AGTAGGATTA ACCCCTTCAA
          GGTAGACAGC GGATTTCTTC TCTGGGAAGG TCTCACAGGA TGACCCCGCC
          GCACAGTCTC CACTTTCTGG GGGCTGCCAG CCTAAGAGAG GGACGGGATA
          CACCCAAAAG AAAGTCAGCA AGTAAAGATC GAG-----GG GACAACAAGG
          AGGCAGTGTG GGGAAAAAAA TGTTATCAAA CTCTGAGTAT TTCTGGTTAG
          ATAAGGTCGT GGACGCACGT TTGAGGATTG GGTAGGGGTG TAGGGTAGAT
          GGTTGGGAGG GTGCTGAGTT TAGGAGGTGA GGT-GGGGTA GAGATAGGGA
          AGCGTTCTGA CGTCCGGACT TTGGACAGGC GCTCGGACAG GAGGATCGTC
          CTGGCGGCTC CGTGTCGGGG TCCTCCTTGC CCCATTAGCT TTTTATGAAG
          GACAGGACTG ATCTTTTTCT GAGGCTTCTG CCAGGCAGGA GCCTGGGATC
          TCAGGGCAGC CCCAAACCCT TTAGAACGGG CTTCATTTCT TTTCCATCTC
          AAGCGTCCCC ATTTGCCCAA AGCGGGAGGA GGGTTTGAGG CTCTGACAAT
          GCGGGTCATG GGTAATGCCC CCAAGTTTGC CGATCCCTCA GGATTCCCTG
          GGCTTTTCGT GCACAGGTGC TGGAGTCAGA GAGGAGTGGG GTCTCCCTGC
          TTCTTTTGTT GGCTCTCTGC CAGGGGTTGC CCTCTGTCCT AGAGGCTGCT
          CCCGGGTCCT GTGCATGGGG CCCTTCTGTC TTCAAGCTGG TGACCGCATA
          TCGCATTCTC CTCATGCTTC AAGTCTCTGC TTTCCTCTTG TGCTACCCGT
          AGGCGGCAGA AGTGGAGTGT AGACACTGCC TGCACGCACA CACACTCAGA
          ATTTCCATGT GACTAAATGC ATGGCGTGAA CCACTCGGAT TTCAGGCCAC
          TGATTATGTG GTGCTGCTTT TTGAAAGTTC TTCACATAAA GAACAAATTA
          TTATCTATTT CTGAAAAACT AATAATTGTG CTGTGGTAAG AGCCCCATGC
          CAGCCCTGAA TGCTGCCTGT ACTGGGGGGA GAGGTCATGC TTGTGGTCTT
          ACTCTCTACC TAGAGTTGGT TTGCAACACT TGGAAAGTCC TTAAAAAGAA
          ATTACGTTAT GTAAAAGGGG CTTGCATATG CTTTTCTGAT AGAAACTCTG
          TAATAAAATT GAGTGATGTT ATTTTCCCTC ATCCTCTCTG TTTTTCTCTT
          TTTCCTCCCC TTCTTTCCCT TCCCCTTCCC TCCTCTGCCC TCCTAACATC
          AGGTACCAAC CGGATTCTGG CACTTGGTAG TTATTCAGTA AATGTTAGTT
          TTGTCTCTCT TCCCTTTTAA TCAGGCCTGT ATGAATCAAA CTAGATGACT
          GAGCAGTTGG TAATTTGAGG GGCAGTAGAG AAGCTCAGTT TTTAAATGGC
          AGATGC-TTT TCCAAGTATC CCCTCTCCCT CACACAACAG TTTCTTGATC
          TACTTAGGCA AGCTCGTATT CTCCTCCTTG ACTTAATCTC CACATGGTGA
          AAAATGCA
UarBac042 TTTAAAAAAT CACAATTAGA AGCAGTCGGG AAACAGGTGG GAAATAATAC
          AGTCATGAAG TAAAAGCATA GTGTAAGAAG AAAATGGCTG CTCATGTTTC
          ATAATCCCTT TCATATTAAT TCCATTTTGA TAATTTTTGG ATATATATAT
          ATATAAAGTC AGTATAGCAT CTTTTAAGTG TCTTTGCAAG TTTAAAATGT
          GCAATGCCTA TAGGGGCTAG AATACATAGG AATAAGTTAA TTGAAGAGAT
          GTTAAGTGTT GCATATGTGT AGAGTGTTTC AGCTTTTGCT GAAACCAGCA
          CAATGCCTAC TTGGTTGTAG CCCTTTTATG TGAATCTGTA CTAATTTTTG
          TCAGTTAAAA CTTTCCGTAC TTCAGTTGGA ATTTTGTTCG CTAGCTTAAA
          TATTATTAGA GTATCAGTCA TGGTTTAGAA GTAAAATAAC TAGAAAAAAT
          ACA-TTTTTT TACTGTTCAT AAGATTTTTT TGAATATGAG AGATATTACT
          TTCCTTTTTT GTCTAGTGTT AGTTAATGCT TGATTAGAAA TCTGTAGAGA
          TCGTCCAGTT TTTGCTAATG CAGCGTTTCA GATTTGTTGA GTCAATCATG
          CTATCAGTAT TTGGCATAAT GGCAATTGCA TGTGATTTTT CTTATACCTA
          GAAAATGAAA ACTGAATTGT CAGTCAGGGG CAGTCTCCTC ATTCTAGGAA
          CTCCTTTTGT GTTCCTCCCC CTCTCCCAGC TTACTGGCTT CGTGGTACAG
          CCGCCATCTC CACAGAACTG ACTTTAGAGA GCTGTCCATG TCCTGACCTT
          AGGGACGGGC AGCCCTCTGA TGGGCTCCTG GCCCGACTGT GAGAGGTGAT
          GCGGCCGCAG GTGCGCACGT GCGCAGGAGG GCTCCTGGGG ACAGCGGTCA
          CTTGGGTCTG TCTTATGTGG ATCTAAGGAG TTAGGCTCAG CTGCTCAGCT
          TCTGTGGCAC GCTGATGTGG CTTTTAAGCT CTGGGTGCCA CTTAAAGCAC
          AGGGAGCAAT TTTTCATACT TAAGACATTC TCATTAATTC CTTTGAGATA
          AAATGCCATT GTTTCTGGGA GATTGCGCGT GGAAACGCAG TGGCGGGCTC
          CCGGCTCCCT ACCTGACCAC GGACTGTGTC CCTGAGAGAG CTTTGCCACG
          GGTGGTTTCC TCCCCTCCCC GAGCTGTGTC ATAACACACC TAACACCGCT
          GGTTTGGGGT AGGTCTGGAG ACTGGAGCTA ACCTGTCACT GCTGTGAAGG
          GAGCTTTCCC GCGGTCTCTG CCTCTGGACG GCAGTTATGA CAACTTCAAC
          CAACAGAAGA AAAAGATGCG TAGAGCACCT GCTTCCCGCG GGCCGGCAGG
          GCAGGGCTGG GTACCAGGGG ACTGAGGAGC CATTCGGGCC CCTGGCTCCA
          TTTTGCCTTC CTGCTGGGGA CGGTCCTACT GGAGTGGGTG GGAGAGGGGA
          GTGTCCATGA TGTAACAGGC CCAGTCTGTA TGAGTGGAAG GAGGGGCCCC
          ATGCCTGCCC TAGTCGACCT AACCCGTGAG GCTCCTGAAA GGAGCTGGAC
          TGAGGGTTGG GACTACTCAC CTGGTCCACA ATCGAGACGG TGGCCCAGGG
          TCTCTCCAGA GCTCCATCAG TCGGGCCATG ATTGAGTGGC AGGCAAACCA
          ACTACGCAGA GGGAATCCCC AGCGTGGCTG AGCTGGGTAG GGGATGGGGA
          CTGAATTTGC ACCTCACAAA GCCAGAGAGA CCTCAAGGTG AAGGGAGACA
          GGGACCTTGC AAAAGCAGAT TTGGGGAAGA CTCTCTGGTG CAGGATAGGG
          ACATACTTCT CTCCACTAGG AGAGGAAGTG AGGAGGAGGC TGGCCAAGGC
          ACCCTCATCA AGGAGGCAAG ATCCCTATGC TCCCCATGCC GGAGCCCCTG
          AGAACCTAAA ATGAGTCTGG TGTCTGTCTC TCTGCACTTA GGGGAGGTGG
          GAGTTATTTT CTTGACTTAA GAAGTCCTCC ATTTACTTTG TCTAAGAATG
          TTTGTCATAG GAGATAGTCA GTATTTAAGT CTCAAATAAA TATCCTAATC
          CCTCAGCCCC TTTTTATCTC TACCTTCACT ATACTAAGAT TCTAGTAACT
          GTCCCAGTAA ACGCAAAATG TTGTGTCTGT GTAGAACAAA CCACAATAGT
          AACTGCAGTG AGAATGCCAT GAATTGGCTT TATCTTGCCC TAGACTATGA
          CAGACAATAA AAGGTTTTAT TACTTATTCT TAAGCTTCAG CCTCCAAAAT
          CCATTTGCCT TCATATTATC AAAGCCAAAA TATTAATTCC ATTACCATGT
          TAATATCAAG ACTGTTGAAG CAACATGAGG CTGTCTCAAG TACACATCCA
          CTAGCCCTTT CACAAGTAAG GTAACATCCA AGGGAAAGGG CCTCTTCTAA
          TATCAGAGAA GGAAATATAA GAAGCTCAGA AGCAAGGATA GATCCAATGA
          GATCAGTGCA TTCTTCAGAG ACAGTTTTGT CTTTGATCTA AGGATCAAGA
          ACTGCCCAAA AGGGCAAACC ACCATAATCA CTAATCACAT TCTACCAGGT
          CATGGTAGAG TAGGTGATAC TGTCTGGCCA GCCGAGTTTC TCATTGTCCA
          CATGCCTTTC TCATTGTTTG TGTTCTAGGT TATCATGGTT ACAGGTGATC
          ATCCAATCAT CAGGCTGGTA TGGAACAAAG CCAGCGATGA AACAGTGGAC
          ATCCCACAGC CACCACCCAC ACACTGGGCA CCCACCCAGG GATGAGGAAA
          GCACAGGAAG GAGAACTCCA ATTTCAACCA CTTAAGTTCA CTGCTGCCTA
          CAAACTTTAG CCACATGGAG CAAAGTGGCC TTTGGGCTAC TTACTTGTCC
          CTTCTGCCCA TTTTGGTTAA TGAGGTTGGG GTCAACATTC TGATAGTTCT
          TGCTCAAAAG GCAGCCCTCT GGTCTGGGGA TGAGTGGGAG ACAAGAAGAG
          GGTTCCCAAT GCTCTCAACA TTCTGGTTTC TTCTGGAACT GAATTTCAGT
          TGGAAGAGGT AAACTTTGTT CAGTGGATGG ATATACTGGA ATAATCT-AA
          TTTCTTTGCT ACTTAAGTGG TAGATGTAGA CAAGGGTTTA ACAGTGGCAG
          GAAATGAACC CTGTAACAAA CATCTGTTTA AAATTTGATT CT-AAAAAGA
          TGAAGAGGCA ATGAATGAGA AGACCTAGCT AACTTTAGCT TAATAAAATT
          CTATGAACTC TAGCATAACT TACAAAAAGT TTGTATTCAG TTGTGTTTCT
          GCTCTAATGG AGTACTTGAT AATGGTACAA ATGAATTTCT AATTTGGACA
          GTTTAAGCTG TTTTATCCGA TGTATGTTAC TACTCACCTT CCTGCTCTGC
          CTTCCATCCC TCATTCTGTA ATATCTGGAA GCTGATACGA TGTTTTGCTC
          CTTCATTGCT ACTGTTAAGG AATATAGAAA CATGACTTTA AACAATCACC
          AGTAGCTATT TGCCATTGGA ATTATGAAAG TTTTAATGCC ATTCTGATAA
          TACAGACTTT GATCTTTCAA AAGCTTGTTT AATTGCTTGA AGATAACTGC
          TAAATAGCTA AGCGTTTTGG TCTATAATTG GAACTACTTT GGTTTTAAGT
          TTTCTAGGAA ACCTGTCAAT CTCTTAATGT GAATTATCTA ATCCAATATT
          GAAATCATAA TGTGGGGTTT AAAATTCACA GGTTAATCAT GTTATGCCAC
          TGAAAAGGTA ACGAGTGCTG GCGTGGGTGT TGTTCCGGGC TGTGCCTCTG
          GGGCGGGTGG GTGGACAGAG GAAGCTGTTT GGGGAAGTGT GGTTCTCTTA
          GTCATCACAC CCACGGTTCT AGGCACTTCA GGGTGTGTCT GGTAGTAGTG
          ATGCACAAAA TGGTTCCCTG CCAGTGTCAC TCTTCAGCAG AGGCCAAGGG
          CTTGTCCTGT TAGTGCCTAA GATGTTCTCT GTCAGGAATT GGGGGGGTGG
          AGGGAGGAGG TACAAAGAAG GGTGAAGAGG GAAGTGTCGC GTAGAAGTGA
          AAGTGGCTTC TGCCTTAGTG ACGGACAGTC ACCCTGTGTG TGGCAAGGTG
          GCCTGCTGGT GTCAGGTCGC TGGCTGCAGA CTGAGGGGAG GCCTTGAGCT
          GGGGACCATG CGGGTAGGTG AGTGGGGTAA GCTGAGAACT GCCAGCGTCG
          CCAGTAGGAG GAAGACCAAG GGCCAGACCA TCGCAGGGAA TGGGGTTTGG
          AGGAACGGGC TCAGAGGGTA AAATGATCCA GGAA-AATGA AACCAAGTCA
          TCATGAGACT AGGAGGATAC AGACGGCCGT ACGTGACTGG GGCAGGTATC
          GATGCCCTTG CAGGATTAGT TCAGAAGTTC ATGGTACTAA GGCCAACTCA
          GGCACAGGCT CTGTAATTTG CTCAATTCCT GGTTTCTGTC TGATCTATGA
          AACTCAGCTG GTCCTGAGAA TGGACCTTGA CAAAAGAATC CTTCCATGTG
          TATAAGGTCC TAAGGAGACC TGGATGATCT GGGGGCCGAC TGATGAGAGG
          GGGGTTGTGC GCTTGGGGGG TGGAGTACCA TCATGGGGGG ATCCTGTCAG
          TGAGTACGGG GCTGCCAAGC CCCCGCACAC AGTAGGATTA ACCCCTTCAA
          GGTAGACAGC GGATTTCTTC TCTGGGAAGG TCTCACAGGA TGACCCCGCC
          GCACAGTCTC CACTTTCTGG GGGCTGCCAG CCTAAGAGAG GGACGGGATA
          CACCCAAAAG AAAGTCAGCA AGTAAAGATC GAG-----GG GACAACAAGG
          AGGCAGTGTG GGGAAAAAAA TGTTATCAAA CTCTGAGTAT TTCTGGTTAG
          ATAAGGTCGT GGACGCACGT TTGAGGATTG GGTAGGGGTG TAGGGTAGAT
          GGTTGGGAGG GTGCTGAGTT TAGGAGGTGA GGT-GGGGTA GAGATAGGGA
          AGCGTTCTGA CGTCCGGACT TTGGACAGGC GCTCGGACAG GAGGATCGTC
          CTGGCGGCTC CGTGTCGGGG TCCTCCTTGC CCCATTAGCT TTTTATTAAG
          GACAGGACTG ATCTTTTTCT GAGGCTTCTG CCAGACAGGA GCCTGGGATC
          TCAGGGCAGC CCCAAACCCT TTAGAACGGG CTTCATTTCT TTTCCATCTC
          AAGCGTCCCC ATTTGCCCAA AGCGGGAGGA GGGTTTGAGG CTCTGACAAT
          GCGGCTCATG GGTAATGCCC CCAAGTTTGC CGATCCCTCA GGATTCCCTG
          GGCTTTTCGT GCACAGGTGC TGGAGTCAGA GGGGAGTGGG GTCTCCCTGC
          TTCTTTTGTT GGCTCTCTGC CAGGGGTTGC CCTCTGTCCT AGAGGCTGCT
          CCCGGGTCCT GTACATGGGG CCCTTCTGTC TTCAAGCTGC TGACCGCATA
          TCGCATTCTC CTCATGCTTC AAGTCTCTGC TTTCCTCTTG TGCTACCCGT
          AGGCGGCAGA AGTGGAGTGT AGACACTGCC TGCACGCACA CACACTCAGA
          ATTTCCATGT GACTAAATGC ATGGCGTGAA CCACTCGGAT TTCAGGCCAC
          TGATTATGTG GTGCTGCTTT TTGAAAGTTC TTCACATAAA GAACAAATTA
          TTATCTATTT CTGAAAAACT AATAATTGTG CTGTGGTAAG AGCCCCATGC
          CAGCCCTGAA TGCTGCCTGT ACTGGGGGGA GAGGTCATGC TTGTGGTCTT
          ACTCTCTACC TAGAATTGGT TTGCAACACT TGGAAAGTCC TTAAAAAGAA
          ATTACGTTAT GTAAAAGGGG CTTGCATATG CTTTTCTGAT AGAAACTCTG
          TAATAAAATT GAGTGATGTT ATTTTCCCTC ATCCTCTCTG TTTTTCTCTT
          TTTCCTCCCC TTCTTTCCCT TCCCCTTCCC TCCTCTGCCC TCCTAACATC
          AGGTACCAAC CGGATTCTGG CACTTGGTAG TTATTCAGTA AATGTTAGTT
          TTGTCTCTCT TCCCTTTTAA TCAGGCCTGT ATGAATCAAA CTAGATGACT
          GAGCAGTTGG TAATTTGAGG GGCAGTAGAG AAGCTCAGTT TTTAAATGGC
          AGATGC-TTT TCCAAGTATC CCCTCTCCCT CACACAACAG TTTCTTGATC
          TACTCAGGCA AGCTTGTATT CTCCTCCTTG ACTTAATCTC CACATGGTGA
          AAAATGCA
UarC68043 TTTAAAAAAT CACAATTAGA AGCAGTCGGG AAACAGGTGG GAAATAATAC
          AGTCATGAAG TAAAAGCATA GTGTAAGAAG AAAATGGCTG CTCATGTTTC
          ATAATCCCTT TCATATTAAT TCCATTTTGA TAATTTTTGG ATATATATAT
          ATAAAAAGTC AGTATAGCAT CTTTTAAGTG TCTTTGCAAG TTTAAAATGT
          GCAATGCCTA TAGGGGCTAG AATACATAGG AATAAGTTAA TTGAAGAGAT
          GTTAAGTGTT GCATATGTGT AGAGTGTTTC AGCTTTTGCT GAAACCAGCA
          CAATGCCTAC TTGGTTGTAG CCCTTTTATG TGAATCTGTA CTAATTTTTG
          TCAGTTAAAA CTTTCCGTAC TTCAGTTGGA ATTTTGTTCG CTAGCTTAAA
          TATTATTAGA GTATCAGTCA TGGTTTAGAA GTAAAATAAC TAGAAAAAAT
          ACA-TTTTTT TACTGTTCAT AAGAATTTTT TGAATATGAG AGATATTACT
          TTCCTTTTTT GTCTAGTGTT AGTTAATGCT TGATTAGAAA TCTGTAGAGA
          TCGTCCAGTT TTTGCTAATG CAGCGTTTCA GATTTGTTGA GTCAATCATG
          CTATCAGTAT TTGGCATAAT GGCAATTGCA TGTGATTTTT CTTATACCTA
          GAAAATGAAA ACTGAATTGT CAGTCAGGGG CAGTCTCCTC ATTCTAGGAA
          CTCCTTTTGT GTTCCTCCCC CTCTCCCAGC TTACTGGCTT CGTGGTACAG
          CCGCCATCTC CACAGAACTG ACTTTAGAGA GCTGTCCATG TCCTGACCTT
          AGGGACGGGC AGCCCTCTGA TGGGCTCCTG GCCCGACTGT GAGAGGTGAT
          GCGGCCGCAG GTGCGCACGT GCGCAGGAGG GCTCCTGGGG ACAGCGGTCA
          CTTGGGTCTG TCTTATGTGG ATCTAAGGAG TTAGGCTCAG CTGCTCAGCT
          TCTGTGGCAC GCTGATGTGG CTTTTAAGCT CTGGGTGCCA CTTAAAGCAC
          AGGGAGCAAT TTTTCATACT TAAGACATTC TCATTAATTC CTTTGAGATA
          AAATGCCATT GTTTCTGGGA GATTGCGCGT GGAAACGCAG TGGCGGGCTC
          CCGGCTCCCT ACCTGACCAC GGACTGTGTC CCTGAGAGAG CTTTGCCACG
          GGTGGTTTCC TCCCCTCCCC GAGCTGTGTC ATAACACACC TAACACCGCT
          GGTTTGGGGT AGGTCTGGAG ACTGGAGCTA ACCTGTCACT GCTGTGAAGG
          GAGCTTTCCC GCGGTCTCTG CCTCTGGACG GCAGTTATGA CAACTTCAAC
          CAACAGAAGA AAAAGATGCG TAGAGCACCT GCTTCCCGCG GGCCGGCAGG
          GCAGGGCTGG GTACCAGGGG ACTGAGGAGC CATTCGGGCC CCTGGCTCCA
          TTTTGCCTTC CTGCTGGGGA CGGTCCTACT GGAGTGGGTG GGAGAGGGGA
          GTGTCCATGA TGTAACAGGC CCAGTCTGTA TGAGTGGAAG GAGGGGCCCC
          ATGCCTGCCC TAGTCGACCT AACCCGTGAG GCTCCTGAAA GGAGC-GGAC
          TGAGGGTTGG GACTACTCAC CTGGTCCACA ATCGAGACGG TGGCCCAGGG
          TCTCTCCAGA GCTCCATCAG TCGGGCCATG ATTGAGTGGC AGGCAAACCA
          ACTACGCAGA GGGAATCCCC AGCGTGGCTG AGCTGGGTAG GGGATGGGGA
          CTGAATTTGC ACCTCACAAA GCCAGAGAGA CCTCAAGGTG AAGGGAGACA
          GGGACCTTGC AAAAGCAGAT TTGGGGAAGA CTCTCTGGTG CAGGATAGGG
          ACATACTTCT CTCCACTAGG AGAGGAAGTG AGGAGGAGGC TGGCCAAGGC
          ACCCTCATCA AGGAGGCAAG ATCCCTATGC TCCCCATGCC GGAGCCCCTG
          AGAACCTAAA ATGAGTCTGG TGTCTGTCTC TCTGCACTTA GGGGAGGTGG
          GAGTTATTTT CTTGACTTAA GAAGTCCTCC ATTTACTTTG TCTAAGAATG
          TTTGTCATAG GAGATAGTCA GTATTTAAGT CTCAAATAAA TATCATAATC
          CCTCAGCCCC TTTTTATCTC TACCTTCACT ATCCTAAGAT TCTAGTAACT
          GTCCCAGTAA ACGCAAAATG TTGTGTCTCT GTAGAACAAA CCACAATAGT
          AACTGCAGTG AGAATGCCAT GAATTGGCTT TATCTTGCCC TAGACTATGA
          CAGACAATAA AAGGTTTTAT TACTTATTCT TAAGCTTCAG CCTCCAAAAT
          CCATTTGCCT TCATATTATC AAAGCCAAAA TATTAATTCC ATTACCATGT
          TAATATCAAG ACTGTTGAAG CAACATGAGG CTGTCTCAAG TACACATCCA
          CTAGCCCTTT CACAAGTAAG GTAACATCCA AGGGAAAGGG CCTCTTCTAA
          TATCAGAGAA GGAAATATAA GAAGCTCAGA AGCAAGGATA GATCCAATGA
          GATCAGTGCA TTCTTCAGAG ACAGTTTTGT CTTTGATCTA AGGATCAAGA
          ACTGCCCAAA AGGGCAAACC ACCATAATCA CTAATCACAT TCTACCAGGT
          CATGGTAGAG TAGGTGATAC TGTCTGGCCA GCCGAGTTTC TCATTGTCCA
          CATGCCTTTC TCATTGTTTG TGTTCTAGGT TATCATGGTT ACAGGTGATC
          ATCCAATCAT CAGGCTGGTA TGGAACAAAG CCAGCGATGA AACAGTGGAC
          ATCCCACAGC CACCACCCAC ACACTGGGCA CCCACCCAGG GGTGAGGAAA
          GCACAGGAAG GAGAACTCCA ATTTCAACCA CTTAAGTTCA CTGCTGCCTA
          CAAACTTTAG CCACATGGAG CAAAGTGGAC TTTGGGCTAC TTACTTGTCC
          CTTCTGCCCA TTTTGGTTAA TGAGGTTGGG GTCAACATTC TGATAGTTCT
          TGCTCAAAAG GCAGCCCTCT GGTCTGGGGA TGAGTGGGAG ACAAGAAGAG
          GGTTCCCAAT GCTCTCAACA TTCTGGTTTC TTCTGGAACT GAATTTCAGT
          TGGAAGAGGT AAACTTTGTT CAGTGGATGG ATATACTGGA ATAATCT-AA
          TTTCTTTGCT ACTTAAGTGG TAGATGTAGA CAAGGGTTTA ACAGTGGCAG
          GAAATGAACC CTGTAACAAA CATCTGTTTA AAATTTGATT CT-AAAAAGA
          TGAAGAGGCA ATGAATGAGA AGACCTAGCT AACTTTAGCT TAATAAAATT
          CTATGAACTC TAGCATAACT TACAAAAAGT TTGTATTCAG TTGTGTTTCT
          GCTCTAATGG AGTACTTGAT AATGGTACAA ATGAATTTCT AATTTGGACA
          GTTTAAGCTG TTTTATCCGA TGTATGTTAC TACTCACCTT CCTGCTCTGC
          CTTCCATCCC TCATTCTGTA ATATCTGGAA GCTGATACGA TGTTTTGCTC
          CTTCATTGCT ACTGTTAAGG AATATAGAAA CATGACTTTA AACAATCACC
          AGTAGCTATT TGCCATTGGA ATTATGAAAG TTTTAATGCC ATTCTGATAA
          TACAGACTTT GATCTTTCAA AAGCTTGTTT AATTGCTTGA AGATAACTGC
          TAAATAGCTA AGCGTTTTGG TCTATAATTG GAACTACTTT GGTTTTAAGT
          TTTCTAGGAA ACCTGTCAAT CTCTTAATGT GAATTATCTA ATCCAATATT
          GAAATCATAA TGTGGGGTTT AAAATTCACA GGTTAATCAT GTTATGCCAC
          TGAAAAGGTA ACGAGTGCTG GCGTGGGTGT TGTTCCGGGC TGTGCCTCTG
          GGGCGGGTGG GTGGACAGAG GAAGCTGTTT GGGGAAGTGT GGTTCTCTTA
          GTCATCACAC CCACGGTTCT AGGCACTTCA GGGTGTGTCT GGTAGTAGTG
          ATGCACAAAA TGGTTCCCTG CCAGTGTCAC TCTTCAGCAG AGGCCAAGGG
          CTTGTCCTGT TAGTGCCTAA GATGTTCTCT GTCAGGAATT GGGGGGGTGG
          AGGGAGGAGG TACAAAGAAG GGTGAAGAGG GAAGTGTCGC GTAGAAGTGA
          AAGTGGCTTC TGCCTTAGTG ACGGACAGTC ACCCTGTGTG TGGCAAGGTG
          GCCTGCTGGT GTCAGGTCGC TGGCTGCAGA CTGAGGGGAG GCCTTGAGCT
          GGGGACCATG CGGGTAGGTG AGTGGGGTAA GCTGAGAACT GCCAGCGTCG
          CCAGTAGGAG GAAGACCAAG GGCCAGACCA TCGCAGGGAA TGGGGTTTGG
          AGGAACGGGC TCAGAGGGTA AAATGATCCA GGAA-AATGA AACCAAGTCA
          TCATGAGACT AGGAGGATAC AGACGGCCGT ACGTGACTGG GGCAGGTATC
          GATGCCCTTG CAGGATTAGT TCAGAAGTTC ATGGTACTAA GGCCAACTCA
          GGCACAGGCT CTGTAATTTG CTCAATTCCT GGTTTCTGTC TGATCTATGA
          AACTCAGCTG GTCCTGAGAA TGGACCTTGA CAAAAGAATC CTTCCATGTG
          TATAAGGTCC TAAGGAGACC TGGATGATCT GGGGGCCGAC TGATGAGAGG
          GGGGTTGTGC GCTTGGGGGG TGGAGTACCA TCATGGGGGG ATCCTGTCAG
          TGAGTACGGG GCTGCCAAGC CCCCGCACAC AGTAGGATTA ACCCCTTCAA
          GGTAGACAGC GGATTTCTTC TCTGGGAAGG TCTCACAGGA TGACCCCGCC
          GCACAGTCTC CACTTTCTGG GGGCTGCCAG CCTAAGAGAG GGACGGGATA
          CACCCAAAAG AAAGTCAGCA AGTAAAGATC GAG-----GG GACAACAAGG
          AGGCAGTGTG GGGAAAAAAA TGTTATCAAA CTCTGAGTAT TTCTGGTTAG
          ATAAGGTCGT GGACGCACGT TTGAGGATTG GGTAGGGGTG TAGGGTAGAT
          GGTTGGGAGG GTGCTGAGTT TAGGAGGTGA GGT-GGGGTA GAGATAGGGA
          AGCGTTCTGA CGTCCGGACT TTGGACAGGC GCTCGGACAG GAGGATCGTC
          CTGGCGGCTC CGTGTCGGGG TCCTCCTTGC CCCATTAGCT TTTTATGAAG
          GACAGGACTG ATCTTTTTCT GAGGCTTCTG CCAGACAGGA GCCTGGGATC
          TCAGGGCAGC CCCAAACCCT TTAGAACGGG CTTCATTTCT TTTCCATCTC
          AAGCGTCCCC ATTTGCCCAA AGCGGGAGGA GGGTTTGAGG CTCTGACAAT
          GCGGGTCATG GGTAATGCCC CCAAGTTTGC CGATCCCTCA GGATTCCCTG
          GGCTTTTCGT GCACAGGTGC TGGAGTCAGA GAGGAGTGGG GTCTCCCTGC
          TTCTTTTGTT GGCTCTCTGC CAGGGGTTGC CCTCTGTCCT AGAGGCTGCT
          CCCGGGTCCT GTGCATGGGG CCCTTCTGTC TTCAAGCTGG TGACCGCATA
          TCGCATTCTC CTCATGCTTC AAGTCTCTGC TTTCCTCTTG TGCTACCCGT
          AGGCGGCAGA AGTGGAGTGT AGACACTGCC TGCACGCACA CACACTCAGA
          ATTTCCATGT GACTAAATGC ATGGCGTGAA CCACTCGGAT TTCAGGCCAC
          TGATTATGTG GTGCTGCTTT TTGAAAGTTC TTCACATAAA GAACAAATTA
          TTATCTATTT CTGAAAAACT AATAATTGTG CTGTGGTAAG AGCCCCATGC
          CAGCCCTGAA TGCTGCCTGT ACTGGGGGGA GAGGTCATGC TTGTGGTCTT
          ACTCTCTACC TAGAATTGGT TTGCAACACT TGGAAAGTCC TTAAAAAGAA
          ATTACGTTAT GTAAAAGGGG CTTGCATATG CTTTTCTGAT AGAAACTCTG
          TAATAAAATT GAGTGATGTT ATTTTCCCTC ATCCTCTCTG TTTTTCTCTT
          TTTCCTCCCC TTCTTTCCCT TCCCCTTCCC TCCTCTGCCC TCCTAACATC
          AGGTACCAAC CGGATTCTGG CACTTGGTAG TTATTCAGTA AATGTTAGTT
          TTGTCTCTCT TCCCTTTTAA TCAGGCCTGT ATGAATCAAA CTAGATGACT
          GAGCAGTTGG TAATTTGAGG GGCAGTAGAG AAGCTCAGTT TTTAAATGGC
          AGATGC-TTT TCCAAGTATC CCCTCTCCCT CACACAACAG TTTCTTGATC
          TACTCAGGCA AGCTTGTATT CTCCTCCTTG ACTTAATCTC CACATGGTGA
          AAAATGCA
UarC68044 TTTAAAAAAT CACAATTAGA AGCAGTCGGG AAACAGGTGG GAAATAATAC
          AGTCATGAAG TAAAAGCATA GTGTAAGAAG AAAATGGCTG CTCATGTTTC
          ATAATCCCTT TCATATTAAT TCCATTTTGA TAATTTTTGG ATATATATAT
          ATAAAAAGTC AGTATAGCAT CTTTTAAGTG TCTTTGCAAG TTTAAAATGT
          GCAATGCCTA TAGGGGCTAG AATACATAGG AATAAGTTAA TTGAAGAGAT
          GTTAAGTGTT GCATATGTGT AGAGTGTTTC AGCTTTTGCT GAAACCAGCA
          CAATGCCTAC TTGGTTGTAG CCCTTTTATG TGAATCTGTA CTAATTTTTG
          TCAGTTAAAA CTTTCCGTAC TTCAGTTGGA ATTTTGTTCG CTAGCTTAAA
          TATTATTAGA GTATCAGTCA TGGTTTAGAA GTAAAATAAC TAGAAAAAAT
          ACA-TTTTTT TACTGTTCAT AAGATTTTTT TGAATATGAG AGATATTACT
          TTCCTTTTTT GTCTAGTGTT AGTTAATGCT TGATTAGAAA TCTGTAGAGA
          TCGTCCAGTT TTTGCTAATG CAGCGTTTCA GATTTGTTGA GTCAATCATG
          CTATCAGTAT TTGGCATAAT GGCAATTGCA TGTGATTTTT CTTATACCTA
          GAAAATGAAA ACTGAATTGT CAGTCAGGGG CAGTCTCCTC ATTCTAGGAA
          CTCCTTTTGT GTTCCTCCCC CTCTCCCAGC TTACTGGCTT CGTGGTACAG
          CCGCCATCTC CACAGAACTG ACTTTAGAGA GCTGTCCATG TCCTGACCTT
          AGGGACGGGC AGCCCTCTGA TGGGCTCCTG GCCCGACTGT GAGAGGTGAT
          GCGGCCGCAG GTGCGCACGT GCGCAGGAGG GCTCCTGGGG ACAGCGGTCA
          CTTGGGTCTG TCTTATGTGG ATCTAAGGAG TTAGGCTCAG CTGCTCAGCT
          TCTGTGGCAC GCTGATGTGG CTTTTAAGCT CTGGGTGCCA CTTAAAGCAC
          AGGGAGCAAT TTTTCATACT TAAGACATTC TCATTAATTC CTTTGAGATA
          AAATGCCATT GTTTCTGGGA GATTGCGCGT GGAAACGCAG TGGCGGGCTC
          CCGGCTCCCT ACCTGACCAC GGACTGTGTC CCTGAGAGAG CTTTGCCACG
          GGTGGTTTCC TCCCCTCCCC GAGCTGTGTC ATAACACACC TAACACCGCT
          GGTTTGGGGT AGGTCTGGAG ACTGGAGCTA ACCTGTCACT GCTGTGAAGG
          GAGCTTTCCC GCGGTCTCTG CCTCTGGACG GCAGTTATGA CAACTTCAAC
          CAACAGAAGA AAAAGATGCG TAGAGCACCT GCTTCCCGCG GGCCGGCAGG
          GCAGGGCTGG GTACCAGGGG ACTGAGGAGC CATTCGGGCC CCTGGCTCCA
          TTTTGCCTTC CTGCTGGGGA CGGTCCTACT GGAGTGGGTG GGAGAGGGGA
          GTGTCCATGA TGTAACAGGC CCAGTCTGTA TGAGTGGAAG GAGGGGCCCC
          ATGCCTGCCC TAGTCGACCT AACCCGTGAG GCTCCTGAAA GGAGCTGGAC
          TGAGGGTTGG GACTACTCAC CTGGTCCACA ATCGAGACGG TGGCCCAGGG
          TCTCTCCAGA GCTCCATCAG TCGGGCCATG ATTGAGTGGC AGGCAAACCA
          ACTACGCAGA GGGAATCCCC AGCGTGGCTG AGCTGGGTAG GGGATGGGGA
          CTGAATTTGC ACCTCACAAA GCCAGAGAGA CCTCAAGGTG AAGGGAGACA
          GGGACCTTGC AAAAGCAGAT TTGGGGAAGA CTCTCTGGTG CAGGATAGGG
          ACATACTTCT CTCCACTAGG AGAGGAAGTG AGGAGGAGGC TGGCCAAGGC
          ACCCTCATCA AGGAGGCAAG ATCCCTATGC TCCCCATGCC GGAGCCCCTG
          AGAACCTAAA ATGAGTCTGG TGTCTGTCTC TCTGCACTTA GGGGAGGTGG
          GAGTTATTTT CTTGACTTAA GAAGTCCTCC ATTTACTTTG TCTAAGAATG
          TTTGTCATAG GAGATAGTCA GTATTTAAGT CTCAAATAAA TATCCTAATC
          CCTCAGCCCC TTTTTATCTC TACCTTCACT ATACTAAGAT TCTAGTAACT
          GTCCCAGTAA ACGCAAAATG TTGTGTCTGT GTAGAACAAA CCACAATAGT
          AACTGCAGTG AGAATGCCAT GAATTGGCTT TATCTTGCCC TAGACTATGA
          CAGACAATAA AAGGTTTTAT TACTTATTCT TAAGCTTCAG CCTCCAAAAT
          CCATTTGCCT TCATATTATC AAAGCCAAAA TATTAATTCC ATTACCATGT
          TAATATCAAG ACTGTTGAAG CAACATGAGG CTGTCTCAAG TACACATCCA
          CTAGCCCTTT CACAAGTAAG GTAACATCCA AGGGAAAGGG CCTCTTCTAA
          TATCAGAGAA GGAAATATAA GAAGCTCAGA AGCAAGGATA GATCCAATGA
          GATCAGTGCA TTCTTCAGAG ACAGTTTTGT CTTTGATCTA AGGATCAAGA
          ACTGCCCAAA AGGGCAAACC ACCATAATCA CTAATCACAT TCTACCAGGT
          CATGGTAGAG TAGGTGATAC TGTCTGGCCA GCCGAGTTTC TCATTGTCCA
          CATGCCTTTC TCATTGTTTG TGTTCTAGGT TATCATGGTT ACAGGTGATC
          ATCCAATCAT CAGGCTGGTA TGGAACAAAG CCAGCGATGA AACAGTGGAC
          ATCCCACAGC CACCACCCAC ACACTGGGCA CCCACCCAGG GGTGAGGAAA
          GCACAGGAAG GAGAACTCCA ATTTCAACCA CTTAAGTTCA CTGCTGCCTA
          CAAACTTTAG CCACATGGAG CAAAGTGGAC TTTGGGCTAC TTACTTGTCC
          CTTCTGCCCA TTTTGGTTAA TGAGGTTGGG GTCAACATTC TGATAGTTCT
          TGCTCAAAAG GCAGCCCTCT GGTCTGGGGA TGAGTGGGAG ACAAGAAGAG
          GGTTCCCAAT GCTCTCAACA TTCTGGTTTC TTCTGGAACT GAATTTCAGT
          TGGAAGAGGT AAACTTTGTT CAGTGGATGG ATATACTGGA ATAATCT-AA
          TTTCTTTGCT ACTTAAGTGG TAGATGTAGA CAAGGGTTTA ACAGTGGCAG
          GAAATGAACC CTGTAACAAA CATCTGTTTA AAATTTGATT CT-AAAAAGA
          TGAAGAGGCA ATGAATGAGA AGACCTAGCT AACTTTAGCT TAATAAAATT
          CTATGAACTC TAGCATAACT TACAAAAAGT TTGTATTCAG TTGTGTTTCT
          GCTCTAATGG AGTACTTGAT AATGGTACAA ATGAATTTCT AATTTGGACA
          GTTTAAGCTG TTTTATCCGA TGTATGTTAC TACTCACCTT CCTGCTCTGC
          CTTCCATCCC TCATTCTGTA ATATCTGGAA GCTGATACGA TGTTTTGCTC
          CTTCATTGCT ACTGTTAAGG AATATAGAAA CATGACTTTA AACAATCACC
          AGTAGCTATT TGCCATTGGA ATTATGAAAG TTTTAATGCC ATTCTGATAA
          TACAGACTTT GATCTTTCAA AAGCTTGTTT AATTGCTTGA AGATAACTGC
          TAAATAGCTA AGCGTTTTGG TCTATAATTG GAACTACTTT GGTTTTAAGT
          TTTCTAGGAA ACCTGTCAAT CTCTTAATGT GAATTATCTA ATCCAATATT
          GAAATCATAA TGTGGGGTTT AAAATTCACA GGTTAATCAT GTTATGCCAC
          TGAAAAGGTA ACGAGTGCTG GCGTGGGTGT TGTTCCGGGC TGTGCCTCTG
          GGGCGGGTGG GTGGACAGAG GAAGCTGTTT GGGGAAGTGT GGTTCTCTTA
          GTCATCACAC CCACGGTTCT AGGCACTTCA GGGTGTGTCT GGTAGTAGTG
          ATGCACAAAA TGGTTCCCTG CCAGTGTCAC TCTTCAGCAG AGGCCAAGGG
          CTTGTCCTGT TAGTGCCTAA GATGTTCTCT GTCAGGAATT GGGGGGGTGG
          AGGGAGGAGG TACAAAGAAG GGTGAAGAGG GAAGTGTCGC GTAGAAGTGA
          AAGTGGCTTC TGCCTTAGTG ACGGACAGTC ACCCTGTGTG TGGCAAGGTG
          GCCTGCTGGT GTCAGGTCGC TGGCTGCAGA CTGAGGGGAG GCCTTGAGCT
          GGGGACCATG CGGGTAGGTG AGTGGGGTAA GCTGAGAACT GCCAGCGTCG
          CCAGTAGGAG GAAGACCAAG GGCCAGACCA TCGCAGGGAA TGGGGTTTGG
          AGGAACGGGC TCAGAGGGTA AAATGATCCA GGAA-AATGA AACCAAGTCA
          TCATGAGACT AGGAGGATAC AGACGGCCGT ACGTGACTGG GGCAGGTATC
          GATGCCCTTG CAGGATTAGT TCAGAAGTTC ATGGTACTAA GGCCAACTCA
          GGCACAGGCT CTGTAATTTG CTCAATTCCT GGTTTCTGTC TGATCTATGA
          AACTCAGCTG GTCCTGAGAA TGGACCTTGA CAAAAGAATC CTTCCATGTG
          TATAAGGTCC TAAGGAGACC TGGATGATCT GGGGGCCGAC TGATGAGAGG
          GGGGTTGTGC GCTTGGGGGG TGGAGTACCA TCATGGGGGG ATCCTGTCAG
          TGAGTACGGG GCTGCCAAGC CCCCGCACAC AGTAGGATTA ACCCCTTCAA
          GGTAGACAGC GGATTTCTTC TCTGGGAAGG TCTCACAGGA TGACCCCGCC
          GCACAGTCTC CACTTTCTGG GGGCTGCCAG CCTAAGAGAG GGACGGGATA
          CACCCAAAAG AAAGTCAGCA AGTAAAGATC GAG-----GG GACAACAAGG
          AGGCAGTGTG GGGAAAAAAA TGTTATCAAA CTCTGAGTAT TTCTGGTTAG
          ATAAGGTCGT GGACGCACGT TTGAGGATTG GGTAGGGGTG TAGGGTAGAT
          GGTTGGGAGG GTGCTGAGTT TAGGAGGTGA GGT-GGGGTA GAGATAGGGA
          AGCGTTCTGA CGTCCGGACT TTGGACAGGC GCTCGGACAG GAGGATCGTC
          CTGGCGGCTC CGTGTCGGGG TCCTCCTTGC CCCATTAGCT TTTTATGAAG
          GACAGGACTG ATCTTTTTCT GAGGCTTCTG CCAGGCAGGA GCCTGGGATC
          TCAGGGCAGC CCCAAACCCT TTAGAACGGG CTTCATTTCT TTTCCATCTC
          AAGCGTCCCC ATTTGCCCAA AGCGGGAGGA GGGTTTGAGG CTCTGACAAT
          GCGGGTCATG GGTAATGCCC CCAAGTTTGC CGATCCCTCA GGATTCCCTG
          GGCTTTTCGT GCACAGGTGC TGGAGTCAGA GGGGAGTGGG GTCTCCCTGC
          TTCTTTTGTT GGCTCTCTGC CAGGGGTTGC CCTCTGTCCT AGAGGCTGCT
          CCCGGGTCCT GTACATGGGG CCCTTCTGTC TTCAAGCTGG TGACCGCATA
          TCGCATTCTC CTCATGCTTC AAGTCTCTGC TTTCCTCTTG TGCTACCCGT
          AGGCGGCAGA AGTGGAGTGT AGACACTGCC TGCACGCACA CACACTCAGA
          ATTTCCATGT GACTAAATGC ATGGCGTGAA CCACTCGGAT TTCAGGCCAC
          TGATTATGTG GTGCTGCTTT TTGAAAGTTC TTCACATAAA GAACAAATTA
          TTATCTATTT CTGAAAAACT AATAATTGTG CTGTGGTAAG AGCCCCATGC
          CAGCCCTGAA TGCTGCCTGT ACTGGGGGGA GAGGTCATGC TTGTGGTCTT
          ACTCTCTACC TAGAGTTGGT TTGCAACACT TGGAAAGTCC TTAAAAAGAA
          ATTACGTTAT GTAAAAGGGG CTTGCATATG CTTTTCTGAT AGAAACTCTG
          TAATAAAATT GAGTGATGTT ATTTTCCCTC ATCCTCTCTG TTTTTCTCTT
          TTTCCTCCCC TTCTTTCCCT TCCCCTTCCC TCCTCTGCCC TCCTAACATC
          AGGTACCAAC CGGATTCTGG CACTTGGTAG TTATTCAGTA AATGTTAGTT
          TTGTCTCTCT TCCCTTTTAA TCAGGCCTGT ATGAATCAAA CTAGATGACT
          GAGCAGTTGG TAATTTGAGG GGCAGTAGAG AAGCTCAGTT TTTAAATGGC
          AGATGC-TTT TCCAAGTATC CCCTCTCCCT CACACAACAG TTTCTTGATC
          TACTTAGGCA AGCTCGTATT CTCCTCCTTG ACTTAATCTC CACATGGTGA
          AAAATGCA
UarCar045 TTTAAAAAAT CACAATTAGA AGCAGTCGGG AAACAGGTGG GAAATAATAC
          AGTCATGAAG TAAAAGCATA GTGTAAGAAG AAAATGGCTG CTCATGTTTC
          ATAATCCCTT TCATATTAAT TCCATTTTGA TAATTTTTGG ATATATATAT
          ATAAAAAGTC AGTATAGCAT CTTTTAAGTG TCTTTGCAAG TTTAAAATGT
          GCAATGCCTA TAGGGGCTAG AATACATAGG AATAAGTTAA TTGAAGAGAT
          GTTAAGTGTT GCATATGTGT AGAGTGTTTC AGCTTTTGCT GAAACCAGCA
          CAATGCCTAC TTGGTTGTAG CCCTTTTATG TGAATCTGTA CTAATTTTTG
          TCAGTTAAAA CTTTCCGTAC TTCAGTTGGA ATTTTGTTCG CTAGCTTAAA
          TATTATTAGA GTATCAGTCA TGGTTTAGAA GTAAAATAAC TAGAAAAAAT
          ACA-TTTTTT TACTGTTCAT AAGAATTTTT TGAATATGAG AGATATTACT
          TTCCTTTTTT GTCTAGTGTT AGTTAATGCT TGATTAGAAA TCTGTAGAGA
          TCGTCCAGTT TTTGCTAATA CAGCGTTTCA GATTTGTTGA GTCAATCATG
          CTATCAGTAT TTGGCATAAT GGCAATTGCA TGTGATTTTT CTTATACCTA
          GAAAATGAAA ACTGAATTGT CAGTCAGGGG CAGTCTCCTC ATTCTAGGAA
          CTCCTTTTGT GTTCCTCCCC CTCTCCCAGC TTACTGGCTT CGTGGTACAG
          CCGCCATCTC CACAGAACTG ACTTTAGAGA GCTGTCCATG TCCTGACCTT
          AGGGACGGGC AGCCCTCTGA TGGGCTCCTG GCCCGACTGT GAGAGGTGAT
          GCGGCCGCAG GTGCGCACGT GCGCAGGAGG GCTCCTGGGG ACAGCGGTCA
          CTTGGGTCTG TCTTATGTGG ATCTAAGGAG TTAGGCTCAG CTGCTCAGCT
          TCTGTGGCAC GCTGATGTGG CTTTTAAGCT CTGGGTGCCA CTTAAAGCAC
          AGGGAGCAAT TTTTCATACT TAAGACATTC TCATTAATTC CTTTGAGATA
          AAATGCCATT GTTTCTGGGA GATTGCGCGT GGAAACGCAG TGGCGGGCTC
          CCGGCTCCCT ACCTGACCAC GGACTGTGTC CCTGAGAGAG CTTTGCCACG
          GGTGGTTTCC TCCCCTCCCC GAGCTGTGTC ATAACACACC TAACACCGCT
          GGTTTGGGGT AGGTCTGGAG ACTGGAGCTA ACCTGTCACT GCTGTGAAGG
          GAGCTTTCCC GCGGTCTCTG CCTCTGGACG GCAGTTATGA CAACTTCAAC
          CAACAGAAGA AAAAGATGCG TAGAGCACCT GCTTCCCGCG GGCCGGCAGG
          GCAGGGCTGG GTACCAGGGG ACTGAGGAGC CATTCGGGCC CCTGGCTCCA
          TTTTGCCTTC CTGCTGGGGA CGGTCCTACT GGAGTGGGTG GGAGAGGGGA
          GTGTCCATGA TGTAACAGGC CCAGTCTGTA TGAGTGGAAG GAGGGGCCCC
          ATGCCTGCCC TAGTCGACCT AACCCGTGAG GCTCCTGAAA GGAGC-GGAC
          TGAGGGTTGG GACTACTCAC CTGGTCCACA ATCGAGACGG TGGCCCAGGG
          TCTCTCCAGA GCTCCATCAG TCGGGCCATG ATTGAGTGGC AGGCAAACCA
          ACTACGCAGA GGGAATCCCC AGCGTGGCTG AGCTGGGTAG GGGATGGGGA
          CTGAATTTGC ACCTCACAAA GCCAGAGAGA CCTCAAGGTG AAGGGAGACA
          GGGACCTTGC AAAAGCAGAT TTGGGGAAGA CTCTCTGGTG CAGGATAGGG
          ACATACTTCT CTCCACTAGG AGAGGAAGTG AGGAGGAGGC TGGCCAAGGC
          ACCCTCATCA AGGAGGCAAG ATCCCTATGC TCCCCATGCC GGAGCCCCTG
          AGAACCTAAA ATGAGTCTGG TGTCTGTCTC TCTGCACTTA GGGGAGGTGG
          GAGTTATTTT CTTGACTTAA GAAGTCCTCC ATTTACTTTG TCTAAGAATG
          TTTGTCATAG GAGATAGTCA GTATTTAAGT CTCAAATAAA TATCATAATC
          CCTCAGCCCC TTTTTATCTC TACCTTCACT ATCCTAAGAT TCTAGTAACT
          GTCCCAGTAA ACGCAAAATG TTGTGTCTCT GTAGAACAAA CCACAATAGT
          AACTGCAGTG AGAATGCCAT GAATTGGCTT TATCTTGCCC TAGACTATGA
          CAGACAATAA AAGGTTTTAT TACTTATTCT TAAGCTTCAG CCTCCAAAAT
          CCATTTGCCT TCATATTATC AAAGCCAAAA TATTAATTCC ATTACCATGT
          TAATATCAAG ACTGTTGAAG CAACATGAGG CTGTCTCAAG TACACACCCA
          CTAGCCCTTT CACAAGTAAG GTAACATCCA AGGGAAAGGG CCTCTTCTAA
          TATCAGAGAA GGAAATATAA GAAGCTCAGA AGCAAGGATA GATCCAATGA
          GATCAGTGCA TTCTTCAGAG ACAGTTTTGT CTTTGATCTA AGGATCAAGA
          ACTGCCCAAA AGGGCAAACC ACCATAATCA CTAATCACAT TCTACCAGGT
          CATGGTAGAG TAGGTGATAC TGTCTGGCCA GCCGAGTTTC TCATTGTCCA
          CATGCCTTTC TCATTGTTTG TGTTCTAGGT TATCATGGTT ACAGGTGATC
          ATCCAATCAT CAGGCTGGTA TGGAACAAAG CCAGCGATGA AACAGTGGAC
          ATCCCACAGC CACCACCCAC ACACTGGGCA CCCACCCAGG GGTGAGGAAA
          GCACAGGAAG GAGAACTCCA ATTTCAACCA CTTAAGTTCA CTGCTGCCTA
          CAAACTTTAG CCACATGGAG CAAAGTGGAC TTTGGGCTAC TTACTTGTCC
          CTTCTGCCCA TTTTGGTTAA TGAGGTTGGG GTCAACATTC TGATAGTTCT
          TGCTCAAAAG GCAGCCCTCT GGTCTGGGGA TGAGTGGGAG ACAAGAAGAG
          GGTTCCCAAT GCTCTCAACA TTCTGGTTTC TTCTGGAACT GAATTTCAGT
          TGGAAGAGGT AAACTTTGTT CAGTGGATGG ATATACTGGA ATAATCT-AA
          TTTCTTTGCT ACTTAAGTGG TAGATGTAGA CAAGGGTTTA ACAGTGGCAG
          GAAATGAACC CTGTAACAAA CATCTGTTTA AAATTTGATT CT-AAAAAGA
          TGAAGAGGCA ATGAATGAGA AGACCTAGCT AACTTTAGCT TAATAAAATT
          CTATGAACTC TAGCATAACT TACAAAAAGT TTGTATTCAG TTGTGTTTCT
          GCTCTAATGG AGTACTTGAT AATGGTACAA ATGAATTTCT AATTTGGACA
          GTTTAAGCTG TTTTATCCGA TGTATGTTAC TACTCACCTT CCTGCTCTGC
          CTTCCATCCC TCATTCTGTA ATATCTGGAA GCTGATACGA TGTTTTGCTC
          CTTCATTGCT ACTGTTAAGG AATATAGAAA CATGACTTTA AACAATCACC
          AGTAGCTATT TGCCATTGGA ATTATGAAAG TTTTAATGCC ATTCTGATAA
          TACAGACTTT GATCTTTCAA AAGCTTGTTT AATTGCTTGA AGATAACTGC
          TAAATAGCTA AGCGTTTTGG TCTATAATTG GAACTACTTT GGTTTTAAGT
          TTTCTAGGAA ACCTGTCAAT CTCTTAATGT GAATTATCTA ATCCAATATT
          GAAATCATAA TGTGGGGTTT AAAATTCACA GGTTAATCAT GTTATGCCAC
          TGAAAAGGTA ACGAGTGCTG GCGTGGGTGT TGTTCCGGGC TGTGCCTCTG
          GGGCGGGTGG GTGGACAGAG GAAGCTGTTT GGGGAAGTGT GGTTCTCTTA
          GTCATCACAC CCACGGTTCT AGGCACTTCA GGGTGTGTCT GGTAGTAGTG
          ATGCACAAAA TGGTTCCCTG CCAGTGTCAC TCTTCAGCAG AGGCCAAGGG
          CTTGTCCTGT TAGTGCCTAA GATGTTCTCT GTCAGGAATT GGGGGGGTGG
          AGGGAGGAGG TACAAAGAAG GGTGAAGAGG GAAGTGTCGC GTAGAAGTGA
          AAGTGGCTTC TGCCTTAGTG ACGGACAGTC ACCCTGTGTG TGGCAAGGTG
          GCCTGCTGGT GTCAGGTCGC TGGCTGCAGA CTGGGGGGAG GCCTTGAGCT
          GGGGACCATG CGGGTAGGTG AGTGGGGTAA GCTGAGAACT GCCAGCGTCG
          CCAGTAGGAG GAAGACCAAG GGCCAGACCA TCGCAGGGAA TGGGGTTTGG
          AGGAACGGGC TCAGAGGGTA AAATGATCCA GGAA-AATGA AACCAAGTCA
          TCATGAGACT AGGAGGATAC AGACGGCCGT ACGTGACTGG GGCAGGTATC
          GATGCCCTTG CAGGATTAGT TCAGAAGTTC ATGGTACTAA GGCCAACTCA
          GGCACAGGCT CTGTAATTTG CTCAATTCCT GGTTTCTGTC TGATCTATGA
          AACTCAGCTG GTCCTGAGAA TGGACCTTGA CAAAAGAATC CTTCCATGTG
          TATAAGGTCC TAAGGAGACC TGGATGATCT GGGGGCCGAC TGATGAGAGG
          GGGGTTGTGC GCTTGGGGGG TGGAGTACCA TCATGGGGGG ATCCTGTCAG
          TGAGTACGGG GCTGCCAAGC CCCCGCACAC AGTAGGATTA ACCCCTTCAA
          GGTAGACAGC GGATTTCTTC TCTGGGAAGG TCTCACAGGA TGACCCCGCC
          GCACAGTCTC CACTTTCTGG GGGCTGCCAG CCTAAGAGAG GGACGGGATA
          CACCCAAAAG AAAGTCAGCA AGTAAAGATC GAG-----GG GACAACAAGG
          AGGCAGTGTG GGGAAAAAAA TGTTATCAAA CTCTGAGTAT TTCTGGTTAG
          ATAAGGTCGT GGACACACGT TTGAGGATTG GGTAGGGGTG TAGGGTAGAT
          GGTTGGGAGG GTGCTGAGTT TAGGAGGTGA GGT-GGGGTA GAGATAGGGA
          AGCGTTCTGA CGTCCGGACT TTGGACAGGC GCTCGGACAG GAGGATCGTC
          CTGGCGGCTC CGTGTCGGGG TCCTCCTTGC CCCATTAGCT TTTTATGAAG
          GACAGGACTG ATCTTTTTCT GAGGCTTCTG CCAGGCAGGA GCCTGGGATC
          TCAGGGCAGC CCCAAACCCT TTAGAACGGG CTTCATTTCT TTTCCATCTC
          AAGCGTCCCC ATTTGCCCAA AGCGGGAGGA GGGTTTGAGG CTCTGACAAT
          GCGGGTCATG GGTAATGCCC CCAAGTTTGC CGATCCCTCA GGATTCCCTG
          GGCTTTTCGT GCACAGGTGC TGGAGTCAGA GGGGAGTGGG GTCTCCCTGC
          TTCTTTTGTT GGCTCTCTGC CAGGGGTTGC CCTCTGTCCT AGAGGCTGCT
          CCCGGGTCCT GTACATGGGG CCCTTCTGTC TTCAAGCTGC TGACCGCATA
          TCGCATTCTC CTCATGCTTC AAGTCTCTGC TTTCCTCTTG TGCTACCCGT
          AGGCGGCAGA AGTGGAGTGT AGACACTGCC TGCACGCACA CACACTCAGA
          ATTTCCATGT GACTAAATGC ATGGCGTGAA CCACTCGGAT TTCAGGCCAC
          TGATTATGTG GTGCTGCTTT TTGAAAGTTC TTCACATAAA GAACAAATTA
          TTATCTATTT CTGAAAAACT AATAATTGTG CTGTGGTAAG AGCCCCATGC
          CAGCCCTGAA TGCTGCCTGT ACTGGGGGGA GAGGTCATGC TTGTGGTCTT
          ACTCTCTACC TAGAGTTGGT TTGCAACACT TGGAAAGTCC TTAAAAAGAA
          ATTACGTTAT GTAAAAGGGG CTTGCATATG CTTTTCTGAT AGAAACTCTG
          TAATAAAATT GAGTGATGTT ATTTTCCCTC ATCCTCTCTG TTTTTCTCTT
          TTTCCTCCCC TTCTTTCCCT TCCCCTTCCC TCCTCTGCCC TCCTAACATC
          AGGTACCAAC CGGATTCTGG CACTTGGTAG TTATTCAGTA AATGTTAGTT
          TTGTCTCTCT TCCCTTTTAA TCACGCCTGT ATGAATCAAA CTAAATGACT
          GAGCAGTTGG TAATTTGAGG GGCAGTAGAG AAGCTCAGTT TTTAAATGGC
          AGATGC-TTT TCCAAGTATC CCCTCTCCCT CACACAACAG TTTCTTGATC
          TACTCAGGCA AGCTTGTATT CTCCTCCTTG ACTTAATCTC CACATGGTGA
          AAAATGCA
UarCar046 TTTAAAAAAT CACAATTAGA AGCAGTCGGG AAACAGGTGG GAAATAATAC
          AGTCATGAAG TAAAAGCATA GTGTAAGAAG AAAATGGCTG CTCATGTTTC
          ATAATCCCTT TCATATTAAT TCCATTTTGA TAATTTTTGG ATATATATAT
          ATATAAAGTC AGTATAGCAT CTTTTAAGTG TCTTTGCAAG TTTAAAATGT
          GCAATGCCTA TAGGGGCTAG AATACATAGG AATAAGTTAA TTGAAGAGAT
          GTTAAGTGTT GCATATGTGT AGAGTGTTTC AGCTTTTGCT GAAACCAGCA
          CAATGCCTAC TTGGTTGTAG CCCTTTTATG TGAATCTGTA CTAATTTTTG
          TCAGTTAAAA CTTTCCGTAC TTCAGTTGGA ATTTTGTTCG CTAGCTTAAA
          TATTATTAGA GTATCAGTCA TGGTTTAGAA GTAAAATAAC TAGAAAAAAT
          ACA-TTTTTT TACTGTTCAT AAGAATTTTT TGAATATGAG AGATATTACT
          TTCCTTTTTT GTCTAGTGTT AGTTAATGCT TGATTAGAAA TCTGTAGAGA
          TCGTCCAGTT TTTGCTAATG CAGCGTTTCA GATTTGTTGA GTCAATCATG
          CTATCAGTAT TTGGCATAAT GGCAATTGCA TGTGATTTTT CTTATACCTA
          GAAAATGAAA ACTGAATTGT CAGTCAGGGG CAGTCTCCTC ATTCTAGGAA
          CTCCTTTTGT GTTCCTCCCC CTCTCCCAGC TTACTGGCTT CGTGGTACAG
          CCGCCATCTC CACAGAACTG ACTTTAGAGA GCTGTCCATG TCCTGACCTT
          AGGGACGGGC AGCCCTCTGA TGGGCTCCTG GCCCGACTGT GAGAGGTGAT
          GCGGCCGCAG GTGCGCACGT GCGCAGGAGG GCTCCTGGGG ACAGCGGTCA
          CTTGGGTCTG TCTTATGTGG ATCTAAGGAG TTAGGCTCAG CTGCTCAGCT
          TCTGTGGCAC GCTGATGTGG CTTTTAAGCT CTGGGTGCCA CTTAAAGCAC
          AGGGAGCAAT TTTTCATACT TAAGACATTC TCATTAATTC CTTTGAGATA
          AAATGCCATT GTTTCTGGGA GATTGCGCGT GGAAACGCAG TGGCGGGCTC
          CCGGCTCCCT ACCTGACCAC GGACTGTGTC CCTGAGAGAG CTTTGCCACG
          GGTGGTTTCC TCCCCTCCCC GAGCTGTGTC ATAACACACC TAACACCGCT
          GGTTTGGGGT AGGTCTGGAG ACTGGAGCTA ACCTGTCACT GCTGTGAAGG
          GAGCTTTCCC GCGGTCTCTG CCTCTGGACG GCAGTTATGA CAACTTCAAC
          CAACAGAAGA AAAAGATGCG TAGAGCACCT GCTTCCCGCG GGCCGGCAGG
          GCAGGGCTGG GTACCAGGGG ACTGAGGAGC CATTCGGGCC CCTGGCTCCA
          TTTTGCCTTC CTGCTGGGGA CGGTCCTACT GGAGTGGGTG GGAGAGGGGA
          GTGTCCATGA TGTAACAGGC CCAGTCTGTA TGAGTGGAAG GAGGGGCCCC
          ATGCCTGCCC TAGTCGACCT AACCCGTGAG GCTCCTGAAA GGAGCTGGAC
          TGAGGGTTGG GACTACTCAC CTGGTCCACA ATCGAGACGG TGGCCCAGGG
          TCTCTCCAGA GCTCCATCAG TCGGGCCATG ATTGAGTGGC AGGCAAACCA
          ACTACGCAGA GGGAATCCCC AGCGTGGCTG AGCTGGGTAG GGGATGGGGA
          CTGAATTTGC ACCTCACAAA GCCAGAGAGA CCTCAAGGTG AAGGGAGACA
          GGGACCTTGC AAAAGCAGAT TTGGGGAAGA CTCTCTGGTG CAGGATAGGG
          ACATACTTCT CTCCACTAGG AGAGGAAGTG AGGAGGAGGC TGGCCAAGGC
          ACCCTCATCA AGGAGGCAAG ATCCCTATGC TCCCCATGCC GGAGCCCCTG
          AGAACCTAAA ATGAGTCTGG TGTCTGTCTC TCTGCACTTA GGGGAGGTGG
          GAGTTATTTT CTTGACTTAA GAAGTCCTCC ATTTACTTTG TCTAAGAATG
          TTTGTCATAG GAGATAGTCA GTATTTAAGT CTCAAATAAA TATCCTAATC
          CCTCAGCCCC TTTTTATCTC TACCTTCACT ATACTAAGAT TCTAGTAACT
          GTCCCAGTAA ACGCAAAATG TTGTGTCTGT GTAGAACAAA CCACAATAGT
          AACTGCAGTG AGAATGCCAT GAATTGGCTT TATCTTGCCC TAGACTATGA
          CAGACAATAA AAGGTTTTAT TACTTATTCT TAAGCTTCAG CCTCCAAAAT
          CCATTTGCCT TCATATTATC AAAGCCAAAA TATTAATTCC ATTACCATGT
          TAATATCAAG ACTGTTGAAG CAACATGAGG CTGTCTCAAG TACACATCCA
          CTAGCCCTTT CACAAGTAAG GTAACATCCA AGGGAAAGGG CCTCTTCTAA
          TATCAGAGAA GGAAATATAA GAAGCTCAGA AGCAAGGATA GATCCAATGA
          GATCAGTGCA TTCTTCAGAG ACAGTTTTGT CTTTGATCTA AGGATCAAGA
          ACTGCCCAAA AGGGCAAACC ACCATAATCA CTAATCACAT TCTACCAGGT
          CATGGTAGAG TAGGTGATAC TGTCTGGCCA GCCGAGTTTC TCATTGTCCA
          CATGCCTTTC TCATTGTTTG TGTTCTAGGT TATCATGGTT ACAGGTGATC
          ATCCAATCAT CAGGCTGGTA TGGAACAAAG CCAGCGATGA AACAGTGGAC
          ATCCCACAGC CACCACCCAC ACACTGGGCA CCCACCCAGG GGTGAGGAAA
          GCACAGGAAG GAGAACTCCA ATTTCAACCA CTTAAGTTCA CTGCTGCCTA
          CAAACTTTAG CCACATGGAG CAAAGTGGAC TTTGGGCTAC TTACTTGTCC
          CTTCTGCCCA TTTTGGTTAA TGAGGTTGGG GTCAACATTC TGATAGTTCT
          TGCTCAAAAG GCAGCCCTCT GGTCTGGGGA TGAGTGGGAG ACAAGAAGAG
          GGTTCCCAAT GCTCTCAACA TTCTGGTTTC TTCTGGAACT GAATTTCAGT
          TGGAAGAGGT AAACTTTGTT CAGTGGATGG ATATACTGGA ATAATCT-AA
          TTTCTTTGCT ACTTAAGTGG TAGATGTAGA CAAGGGTTTA ACAGTGGCAG
          GAAATGAACC CTGTAACAAA CATCTGTTTA AAATTTGATT CT-AAAAAGA
          TGAAGAGGCA ATGAATGAGA AGACCTAGCT AACTTTAGCT TAATAAAATT
          CTATGAACTC TAGCATAACT TACAAAAAGT TTGTATTCAG TTGTGTTTCT
          GCTCTAATGG AGTACTTGAT AATGGTACAA ATGAATTTCT AATTTGGACA
          GTTTAAGCTG TTTTATCCGA TGTATGTTAC TACTCACCTT CCTGCTCTGC
          CTTCCATCCC TCATTCTGTA ATATCTGGAA GCTGATACGA TGTTTTGCTC
          CTTCATTGCT ACTGTTAAGG AATATAGAAA CATGACTTTA AACAATCACC
          AGTAGCTATT TGCCATTGGA ATTATGAAAG TTTTAATGCC ATTCTGATAA
          TACAGACTTT GATCTTTCAT AAGCTTGTTT AATTGCTTGA AGATAACTGC
          TAAATAGCTA AGCGTTTTGG TCTATAATTG GAACTACTTT GGTTTTAAGT
          TTTCTAGGAA ACCTGTCAAT CTCTTAATGT GAATTATCTA ATCCAATATT
          GAAATCATAA TGTGGGGTTT AAAATTCACA GGTTAATCAT GTTATGCCAC
          TGAAAAGGTA ACGAGTGCTG GCGTGGGTGT TGTTCCGGGC TGTGCCTCTG
          GGGCGGGTGG GTGGACAGAG GAAGCTGTTT GGGGAAGTGT GGTTCTCTTA
          GTCATCACAC CCACGGTTCT AGGCACTTCA GGGTGTGTCT GGTAGTAGTG
          ATGCACAAAA TGGTTCCCTG CCAGTGTCAC TCTTCAGCAG AGGCCAAGGG
          CTTGTCCTGT TAGTGCCTAA GATGTTCTCT GTCAGGAATT GGGGGGGTGG
          AGGGAGGAGG TACAAAGAAG GGTGAAGAGG GAAGTGTCGC GTAGAAGTGA
          AAGTGGCTTC TGCCTTAGTG ACGGACAGTC ACCCTGTGTG TGGCAAGGTG
          GCCTGCTGGT GTCAGGTCGC TGGCTGCAGA CTGAGGGGAG GCCTTGAGCT
          GGGGACCATG CGGGTAGGTG AGTGGGGTAA GCTGAGAACT GCCAGCGTCG
          CCAGTAGGAG GAAGACCAAG GGCCAGACCA TCGCAGGGAA TGGGGTTTGG
          AGGAACGGGC TCAGAGGGTA AAATGATCCA GGAA-AATGA AACCAAGTCA
          TCATGAGACT AGGAGGATAC AGACGGCCGT ACGTGACTGG GGCAGGTATC
          GATGCCCTTG CAGGATTAGT TCAGAAGTTC ATGGTACTAA GGCCAACTCA
          GGCACAGGCT CTGTAATTTG CTCAATTCCT GGTTTCTGTC TGATCTATGA
          AACTCAGCTG GTCCTGAGAA TGGACCTTGA CAAAAGAATC CTTCCATGTG
          TATAAGGTCC TAAGGAGACC TGGATGATCT GGGGGCCGAC TGATGAGAGG
          GGGGTTGTGC GCTTGGGGGG TGGAGTACCA TCATGGGGGG ATCCTGTCAG
          TGAGTACGGG GCTGCCAAGC CCCCGCACGC AGTAGGATTA ACCCCTTCAA
          GGTAGACAGC GGATTTCTTC TCTGGGAAGG TCTCACAGGA TGACCCCGCC
          GCACAGTCTC CACTTTCTGG GGGCTGCCAG CCTAAGAGAG GGACGGGATA
          CACCCAAAAG AAAGTCAGCA AGTAAAGATC GAG-----GG GACAACAAGG
          AGGCAGTGTG GGGAAAAAAA TGTTATCAAA CTCTGAGTAT TTCTGGTTAG
          ATAAGGTCGT GGACGCACGT TTGAGGATTG GGTAGGGGTG TAGGGTAGAT
          GGTTGGGAGG GTGCTGAGTT TAGGAGGTGA GGT-GGGGTA GAGATAGGGA
          AGCGTTCTGA CGTCCGGACT TTGGACAGGC GCTCGGACAG GAGGATCGTC
          CTGGCGGCTC CGTGTCGGGG TCCTCCTTGC CCCATTAGCT TTTTATGAAG
          GACAGGACTG ATCTTTTTCT GAGGCTTCTG CCAGGCAGGA GCCTGGGATC
          TCAGGGCAGC CCCAAACCCT TTAGAACGGG CTTCATTTCT TTTCCATCTC
          AAGCGTCCCC ATTTGCCCAA AGCGGGAGGA GGGTTTGAGG CTCTGACAAT
          GCGGGTCATG GGTAATGCCC CCAAGTTTGC CGATCCCTCA GGATTCCCTG
          GGCTTTTCGT GCACAGGTGC TGGAGTCAGA GGGGAGTGGG GTCTCCCTGC
          TTCTTTTGTT GGCTCTCTGC CAGGGGTTGC CCTCTGTCCT AGAGGCTGCT
          CCCGGGTCCT GTACATGGGG CCCTTCTGTC TTCAAGCTGC TGACCGCATA
          TCGCATTCTC CTCATGCTTC AAGTCTCTGC TTTCCTCTTG TGCTACCCGT
          AGGCGGCAGA AGTGGAGTGT AGACACTGCC TGCACGCACA CACACTCAGA
          ATTTCCATGT GACTAAATGC ATGGCGTGAA CCACTCGGAT TTCAGGCCAC
          TGATTATGTG GTGCTGCTTT TTGAAAGTTC TTCACATAAA GAACAAATTA
          TTATCTATTT CTGAAAAACT AATAATTGTG CTGTGGTAAG AGCCCCATGC
          CAGCCCTGAA TGCTGCCTGT ACTGGGGGGA GAGGTCATGC TTGTGGTCTT
          ACTCTCTACC TAGAGTTGGT TTGCAACACT TGGAAAGTCC TTAAAAAGAA
          ATTACGTTAT GTAAAAGGGG CTTGCATATG CTTTTCTGAT AGAAACTCTG
          TAATAAAATT GAGTGATGTT ATTTTCCCTC ATCCTCTCTG TTTTTCTCTT
          TTTCCTCCCC TTCTTTCCCT TCCCCTTCCC TCCTCTGCCC TCCTAACATC
          AGGTACCAAC CGGATTCTGG CACTTGGTAG TTATTCAGTA AATGTTAGTT
          TTGTCTCTCT TCCCTTTTAA TCAGGCCTGT ATGAATCAAA CTAAATGACT
          GAGCAGTTGG TAATTTGAGG GGCAGTAGAG AAGCTCAGTT TTTAAATGGC
          AGATGC-TTT TCCAAGTATC CCCTCTCCCT CACACAACAG TTTCTTGATC
          TACTCAGGCA AGCTTGTATT CTCCTCCTTG ACTTAATCTC CACATGGTGA
          AAAATGCA
UarCar047 TTTAAAAAAT CACAATTAGA AGCAGTCGGG AAACAGGTGG GAAATAATAC
          AGTCATGAAG TAAAAGCATA GTGTAAGAAG AAAATGGCTG CTCATGTTTC
          ATAATCCCTT TCATATTAAT TCCATTTTGA TAATTTTTGG ATATATATAT
          ATAAAAAGTC AGTATAGCAT CTTTTAAGTG TCTTTGCAAG TTTAAAATGT
          GCAATGCCTA TAGGGGCTAG AATACATAGG AATAAGTTAA TTGAAGAGAT
          GTTAAGTGTT GCATATGTGT AGAGTGTTTC AGCTTTTGCT GAAACCAGCA
          CAATGCCTAC TTGGTTGTAG CCCTTTTATG TGAATCTGTA CTAATTTTTG
          TCAGTTAAAA CTTTCCGTAC TTCAGTTGGA ATTTTGTTCG CTAGCTTAAA
          TATTATTAGA GTATCAGTCA TGGTTTAGAA GTAAAATAAC TAGAAAAAAT
          ACA-TTTTTT TACTGTTCAT AAGAATTTTT TGAATATGAG AGATATTACT
          TTCCTTTTTT GTCTAGTGTT AGTTAATGCT TGATTAGAAA TCTGTAGAGA
          TCGTCCAGTT TTTGCTAATG CAGCGTTTCA GATTTGTTGA GTCAATCATG
          CTATCAGTAT TTGGCATAAT GGCAATTGCA TGTGATTTTT CTTATACCTA
          GAAAATGAAA ACTGAATTGT CAGTCAGGGG CAGTCTCCTC ATTCTAGGAA
          CTCCTTTTGT GTTCCTCCCC CTCTCCCAGC TTACTGGCTT CGTGGTACAG
          CCGCCATCTC CACAGAACTG ACTTTAGAGA GCTGTCCATG TCCTGACCTT
          AGGGACGGGC AGCCCTCTGA TGGGCTCCTG GCCCGACTGT GAGAGGTGAT
          GCGGCCGCAG GTGCGCACGT GCGCAGGAGG GCTCCTGGGG ACAGCGGTCA
          CTTGGGTCTG TCTTATGTGG ATCTAAGGAG TTAGGCTCAG CTGCTCAGCT
          TCTGTGGCAC GCTGATGTGG CTTTTAAGCT CTGGGTGCCA CTTAAAGCAC
          AGGGAGCAAT TTTTCATACT TAAGACATTC TCATTAATTC CTTTGAGATA
          AAATGCCATT GTTTCTGGGA GATTGCGCGT GGAAACGCAG TGGCGGGCTC
          CCGGCTCCCT ACCTGACCAC GGACTGTGTC CCTGAGAGAG CTTTGCCACG
          GGTGGTTTCC TCCCCTCCCC GAGCTGTGTC ATAACACACC TAACACCGCT
          GGTTTGGGGT AGGTCTGGAG ACTGGAGCTA ACCTGTCACT GCTGTGAAGG
          GAGCTTTCCC GCGGTCTCTG CCTCTGGACG GCAGTTATGA CAACTTCAAC
          CAACAGAAGA AAAAGATGCG TAGAGCACCT GCTTCCCGCG GGCCGGCAGG
          GCAGGGCTGG GTACCAGGGG ACTGAGGAGC CATTCGGGCC CCTGGCTCCA
          TTTTGCCTTC CTGCTGGGGA CGGTCCTACT GGAGTGGGTG GGAGAGGGGA
          GTGTCCATGA TGTAACAGGC CCAGTCTGTA TGAGTGGAAG GAGGGGCCCC
          ATGCCTGCCC TAGTCGACCT AACCCGTGAG GCTCCTGAAA GGAGC-GGAC
          TGAGGGTTGG GACTACTCAC CTGGTCCACA ATCGAGACGG TGGCCCAGGG
          TCTCTCCAGA GCTCCATCAG TCGGGCCATG ATTGAGTGGC AGGCAAACCA
          ACTACGCAGA GGGAATCCCC AGCGTGGCTG AGCTGGGTAG GGGATGGGGA
          CTGAATTTGC ACCTCACAAA GCCAGAGAGA CCTCAAGGTG AAGGGAGACA
          GGGACCTTGC AAAAGCAGAT TTGGGGAAGA CTCTCTGGTG CAGGATAGGG
          ACATACTTCT CTCCACTAGG AGAGGAAGTG AGGAGGAGGC TGGCCAAGGC
          ACCCTCATCA AGGAGGCAAG ATCCCTATGC TCCCCATGCC GGAGCCCCTG
          AGAACCTAAA ATGAGTCTGG TGTCTGTCTC TCTGCACTTA GGGGAGGTGG
          GAGTTATTTT CTTGACTTAA GAAGTCCTCC ATTTACTTTG TCTAAGAATG
          TTTGTCATAG GAGATAGTCA GTATTTAAGT CTCAAATAAA TATCATAATC
          CCTCAGCCCC TTTTTATCTC TACCTTCACT ATACTAAGAT TCTAGTAACT
          GTCCCAGTAA ACGCAAAATG TTGTGTCTCT GTAGAACAAA CCACAATAGT
          AACTGCAGTG AGAATGCCAT GAATTGGCTT TATCTTGCCC TAGACTATGA
          CAGACAATAA AAGGTTTTAT TACTTATTCT TAAGCTTCAG CCTCCAAAAT
          CCATTTGCCT TCATATTATC AAAGCCAAAA TATTAATTCC ATTACCATGT
          TAATATCAAG ACTGTTGAAG CAACATGAGG CTGTCTCAAG TACACATCCA
          CTAGCCCTTT CACAAGTAAG GTAACATCCA AGGGAAAGGG CCTCTTCTAA
          TATCAGAGAA GGAAATATAA GAAGCTCAGA AGCAAGGATA GATCCAATGA
          GATCAGTGCA TTCTTCAGAG ACAGTTTTGT CTTTGATCTA AGGATCAAGA
          ACTGCCCAAA AGGGCAAACC ACCATAATCA CTAATCACAT TCTACCAGGT
          CATGGTAGAG TAGGTGATAC TGTCTGGCCA GCCGAGTTTC TCATTGTCCA
          CATGCCTTTC TCATTGTTTG TGTTCTAGGT TATCATGGTT ACAGGTGATC
          ATCCAATCAT CAGGCTGGTA TGGAACAAAG CCAGCGATGA AACGGTGGAC
          ATCCCACAGC CACCACCCAC ACACTGGGCA CCCACCCAGG GGTGAGGAAA
          GCACAGGAAG GAGAACTCCA ATTTCAACCA CTTAAGTTCA CTGCTGCCTA
          CAAACTTTAG CCACATGGAG CAAAGTGGAC TTTGGGCTAC TTACTTGTCC
          CTTCTGCCCA TTTTGGTTAA TGAGGTTGGG GTCAACATTC TGATAGTTCT
          TGCTCAAAAG GCAGCCCTCT GGTCTGGGGA TGAGTGGGAG ACAAGAAGAG
          GGTTCCCAAT GCTCTCAACA TTCTGGTTTC TTCTGGAACT GAATTTCAGT
          TGGAAGAGGT AAACTTTGTT CAGTGGATGG ATATACTGGA ATAATCT-AA
          TTTCTTTGCT ACTTAAGTGG TAGATGTAGA CAAGGGTTTA ACAGTGGCAG
          GAAATGAACC CTGTAACAAA CATCTGTTTA AAATTTGATT CT-AAAAAGA
          TGAAGAGGCA ATGAATGAGA AGACCTAGCT AACTTTAGCT TAATAAAATT
          CTATGAACTC TAGCATAACT TACAAAAAGT TTGTATTCAG TTGTGTTTCT
          GCTCTAATGG AGTACTTGAT AATGGTACAA ATGAATTTCT AATTTGGACA
          GTTTAAGCTG TTTTATCCGA TGTATGTTAC TACTCACCTT CCTGCTCTGC
          CTTCCATCCC TCATTCTGTA ATATCTGGAA GCTGATACGA TGTTTTGCTC
          CTTCATTGCT ACTGTTAAGG AATATAGAAA CATGACTTTA AACAATCACC
          AGTAGCTATT TGCCATTGGA ATTATGAAAG TTTTAATGCC ATTCTGATAA
          TACAGACTTT GATCTTTCAA AAGCTTGTTT AATTGCTTGA AGATAACTGC
          TAAATAGCTA AGCGTTTTGG TCTATAATTG GAACTACTTT GGTTTTAAGT
          TTTCTAGGAA ACCTGTCAAT CTCTTAATGT GAATTATCTA ATCCAATATT
          GAAATCATAA TGTGGGGTTT AAAATTCACA GGTTAATCAT GTTATGCCAC
          TGAAAAGGTA ACGAGTGCTG GCGTGGGTGT TGTTCCGGGC TGTGCCTCTG
          GGGCGGGTGG GTGGACAGAG GAAGCTGTTT GGGGAAGTGT GGTTCTCTTA
          GTCATCACAC CCACGGTTCT AGGCACTTCA GGGTGTGTCT GGTAGTAGTG
          ATGCACAAAA TGGTTCCCTG CCAGTGTCAC TCTTCAGCAG AGGCCAAGGG
          CTTGTCCTGT TAGTGCCTAA GATGTTCTCT GTCAGGAATT GGGGGGGTGG
          AGGGAGGAGG TACAAAGAAG GGTGAAGAGG GAAGTGTCGC GTAGAAGTGA
          AAGTGGCTTC TGCCTTAGTG ACGGACAGTC ACCCTGTGTG TGGCAAGGTG
          GCCTGCTGGT GTCAGGTCGC TGGCTGCAGA CTGGGGGGAG GCCTTGAGCT
          GGGGACCATG CGGGTAGGTG AGTGGGGTAA GCTGAGAACT GCCAGCGTCG
          CCAGTAGGAG GAAGACCAAG GGCCAGACCA TCGCAGGGAA TGGGGTTTGG
          AGGAACGGGC TCAGAGGGTA AAATGATCCA GGAA-AATGA AACCAAGTCA
          TCATGAGACT AGGAGGATAC AGACGGCCGT ACGTGACTGG GGCAGGTATC
          GATGCCCTTG CAGGATTAGT TCAGAAGTTC ATGGTACTAA GGCCAACTCA
          GGCACAGGCT CTGTAATTTG CTCAATTCCT GGTTTCTGTC TGATCTATGA
          AACTCAGCTG GTCCTGAGAA TGGACCTTGA CAAAAGAATC CTTCCATGTG
          TATAAGGTCC TAAGGAGACC TGGATGATCT GGGGGCCGAC TGATGAGAGG
          GGGGTTGTGC GCTTGGGGGG TGGAGTACCA TCATGGGGGG ATCCTGTCAG
          TGAGTACGGG GCTGCCAAGC CCCCGCACAC AGTAGGATTA ACCCCTTCAA
          GGTAGACAGC GGATTTCTTC TCTGGGAAGG TCTCACAGGA TGACCCCGCC
          GCACAGTCTC CACTTTCTGG GGGCTGCCAG CCTAAGAGAG GGACGGGATA
          CACCCAAAAG AAAGTCAGCA AGTAAAGATC GAG-----GG GACAACAAGG
          AGGCAGTGTG GGGAAAAAAA TGTTATCAAA CTCTGAGTAT TTCTGGTTAG
          ATAAGGTCGT GGACGCACGT TTGAGGATTG GGTAGGGGTG TAGGGTAGAT
          GGTTGGGAGG GTGCTGAGTT TAGGAGGTGA GGT-GGGGTA GAGATAGGGA
          AGCGTTCTGA CGTCCGGACT TTGGACAGGC GCTCGGACAG GAGGATCGTC
          CTGGCGGCTC CGTGTCGGGG TCCTCCTTGC CCCATTAGCT TTTTATGAAG
          GACAGGACTG ATCTTTTTCT GAGGCTTCTG CCAGGCAGGA GCCTGGGATC
          TCAGGGCAGC CCCAAACCCT TTAGAACGGG CTTCATTTCT TTTCCATCTC
          AAGCGTCCCC ATTTGCCCAA AGCGGGAGGA GGGTTTGAGG CTCTGACAAT
          GCGGGTCATG GGTAATGCCC CCAAGTTTGC CGATCCCTCA GGATTCCCTG
          GGCTTTTCGT GCACAGGTGC TGGAGTCAGA GAGGAGTGGG GTCTCCCTGC
          TTCTTTTGTT GGCTCTCTGC CAGGGGTTGC CCTCTGTCCT AGAGGCTGCT
          CCCGGGTCCT GTGCATGGGG CCCTTCTGTC TTCAAGCTGG TGACCGCATA
          TCGCATTCTC CTCATGCTTC AAGTCTCTGC TTTCCTCTTG TGCTACCCGT
          AGGCGGCAGA AGTGGAGTGT AGACACTGCC TGCACGCACA CACACTCAGA
          ATTTCCATGT GACTAAATGC ATGGCGTGAA CCACTCGGAT TTCAGGCCAC
          TGATTATGTG GTGCTGCTTT TTGAAAGTTC TTCACATAAA GAACAAATTA
          TTATCTATTT CTGAAAAACT AATAATTGTG CTGTGGTAAG AGCCCCATGC
          CAGCCCTGAA TGCTGCCTGT ACTGGGGGGA GAGGTCATGC TTGTGGTCTT
          ACTCTCTACC TAGAATTGGT TTGCAACACT TGGAAAGTCC TTAAAAAGAA
          ATTACGTTAT GTAAAAGGGG CTTGCATATG CTTTTCTGAT AGAAACTCTG
          TAATAAAATT GAGTGATGTT ATTTTCCCTC ATCCTCTCTG TTTTTCTCTT
          TTTCCTCCCC TTCTTTCCCT TCCCCTTCCC TCCTCTGCCC TCCTAACATC
          AGGTACCAAC CGGATTCTGG CACTTGGTAG TTATTCAGTA AATGTTAGTT
          TTGTCTCTCT TCCCTTTTAA TCAGGCCTGT ATGAATCAAA CTAGATGACT
          GAGCAGTTGG TAATTTGAGG GGCAGTAGAG AAGCTCAGTT TTTAAATGGC
          AGATGC-TTT TCCAAGTATC CCCTCTCCCT CACACAACAG TTTCTTGATC
          TACTCAGGCA AGCTTGTATT CTCCTCCTTG ACTTAATCTC CACATGGTGA
          AAAATGCA
UarCar048 TTTAAAAAAT CACAATTAGA AGCAGTCGGG AAACAGGTGG GAAATAATAC
          AGTCATGAAG TAAAAGCATA GTGTAAGAAG AAAATGGCTG CTCATGTTTC
          ATAATCCCTT TCATATTAAT TCCATTTTGA TAATTTTTGG ATATATATAT
          ATAAAAAGTC AGTATAGCAT CTTTTAAGTG TCTTTGCAAG TTTAAAATGT
          GCAATGCCTA TAGGGGCTAG AATACATAGG AATAAGTTAA TTGAAGAGAT
          GTTAAGTGTT GCATATGTGT AGAGTGTTTC AGCTTTTGCT GAAACCAGCA
          CAATGCCTAC TTGGTTGTAG CCCTTTTATG TGAATCTGTA CTAATTTTTG
          TCAGTTAAAA CTTTCCGTAC TTCAGTTGGA ATTTTGTTCG CTAGCTTAAA
          TATTATTAGA GTATCAGTCA TGGTTTAGAA GTAAAATAAC TAGAAAAAAT
          ACA-TTTTTT TACTGTTCAT AAGATTTTTT TGAATATGAG AGATATTACT
          TTCCTTTTTT GTCTAGTGTT AGTTAATGCT TGATTAGAAA TCTGTAGAGA
          TCGTCCAGTT TTTGCTAATG CAGCGTTTCA GATTTGTTGA GTCAATCATG
          CTATCAGTAT TTGGCATAAT GGCAATTGCA TGTGATTTTT CTTATACCTA
          GAAAATGAAA ACTGAATTGT CAGTCAGGGG CAGTCTCCTC ATTCTAGGAA
          CTCCTTTTGT GTTCCTCCCC CTCTCCCAGC TTACTGGCTT CGTGGTACAG
          CCGCCATCTC CACAGAACTG ACTTTAGAGA GCTGTCCATG TCCTGACCTT
          AGGGACGGGC AGCCCTCTGA TGGGCTCCTG GCCCGACTGT GAGAGGTGAT
          GCGGCCGCAG GTGCGCACGT GCGCAGGAGG GCTCCTGGGG ACAGCGGTCA
          CTTGGGTCTG TCTTATGTGG ATCTAAGGAG TTAGGCTCAG CTGCTCAGCT
          TCTGTGGCAC GCTGATGTGG CTTTTAAGCT CTGGGTGCCA CTTAAAGCAC
          AGGGAGCAAT TTTTCATACT TAAGACATTC TCATTAATTC CTTTGAGATA
          AAATGCCATT GTTTCTGGGA GATTGCGCGT GGAAACGCAG TGGCGGGCTC
          CCGGCTCCCT ACCTGACCAC GGACTGTGTC CCTGAGAGAG CTTTGCCACG
          GGTGGTTTCC TCCCCTCCCC GAGCTGTGTC ATAACACACC TAACACCGCT
          GGTTTGGGGT AGGTCTGGAG ACTGGAGCTA ACCTGTCACT GCTGTGAAGG
          GAGCTTTCCC GCGGTCTCTG CCTCTGGACG GCAGTTATGA CAACTTCAAC
          CAACAGAAGA AAAAGATGCG TAGAGCACCT GCTTCCCGCG GGCCGGCAGG
          GCAGGGCTGG GTACCAGGGG ACTGAGGAGC CATTCGGGCC CCTGGCTCCA
          TTTTGCCTTC CTGCTGGGGA CGGTCCTACT GGAGTGGGTG GGAGAGGGGA
          GTGTCCATGA TGTAACAGGC CCAGTCTGTA TGAGTGGAAG GAGGGGCCCC
          ATGCCTGCCC TAGTCGACCT AACCCGTGAG GCTCCTGAAA GGAGCTGGAC
          TGAGGGTTGG GACTACTCAC CTGGTCCACA ATCGAGACGG TGGCCCAGGG
          TCTCTCCAGA GCTCCATCAG TCGGGCCATG ATTGAGTGGC AGGCAAACCA
          ACTACGCAGA GGGAATCCCC AGCGTGGCTG AGCTGGGTAG GGGATGGGGA
          CTGAATTTGC ACCTCACAAA GCCAGAGAGA CCTCAAGGTG AAGGGAGACA
          GGGACCTTGC AAAAGCAGAT TTGGGGAAGA CTCTCTGGTG CAGGATAGGG
          ACATACTTCT CTCCACTAGG AGAGGAAGTG AGGAGGAGGC TGGCCAAGGC
          ACCCTCATCA AGGAGGCAAG ATCCCTATGC TCCCCATGCC GGAGCCCCTG
          AGAACCTAAA ATGAGTCTGG TGTCTGTCTC TCTGCACTTA GGGGAGGTGG
          GAGTTATTTT CTTGACTTAA GAAGTCCTCC ATTTACTTTG TCTAAGAATG
          TTTGTCATAG GAGATAGTCA GTATTTAAGT CTCAAATAAA TATCCTAATC
          CCTCAGCCCC TTTTTATCTC TACCTTCACT ATACTAAGAT TCTAGTAACT
          GTCCCAGTAA ACGCAAAATG TTGTGTCTGT GTAGAACAAA CCACAATAGT
          AACTGCAGTG AGAATGCCAT GAATTGGCTT TATCTTGCCC TAGACTATGA
          CAGACAATAA AAGGTTTTAT TACTTATTCT TAAGCTTCAG CCTCCAAAAT
          CCATTTGCCT TCATATTATC AAAGCCAAAA TATTAATTCC ATTACCATGT
          TAATATCAAG ACTGTTGAAG CAACATGAGG CTGTCTCAAG TACACATCCA
          CTAGCCCTTT CACAAGTAAG GTAACATCCA AGGGAAAGGG CCTCTTCTAA
          TATCAGAGAA GGAAATATAA GAAGCTCAGA AGCAAGGATA GATCCAATGA
          GATCAGTGCA TTCTTCAGAG ACAGTTTTGT CTTTGATCTA AGGATCAAGA
          ACTGCCCAAA AGGGCAAACC ACCATAATCA CTAATCACAT TCTACCAGGT
          CATGGTAGAG TAGGTGATAC TGTCTGGCCA GCCGAGTTTC TCATTGTCCA
          CATGCCTTTC TCATTGTTTG TGTTCTAGGT TATCATGGTT ACAGGTGATC
          ATCCAATCAT CAGGCTGGTA TGGAACAAAG CCAGCGATGA AACAGTGGAC
          ATCCCACAGC CACCACCCAC ACACTGGGCA CCCACCCAGG GATGAGGAAA
          GCACAGGAAG GAGAACTCCA ATTTCAACCA CTTAAGTTCA CTGCTGCCTA
          CAAACTTTAG CCACATGGAG CAAAGTGGCC TTTGGGCTAC TTACTTGTCC
          CTTCTGCCCA TTTTGGTTAA TGAGGTTGGG GTCAACATTC TGATAGTTCT
          TGCTCAAAAG GCAGCCCTCT GGTCTGGGGA TGAGTGGGAG ACAAGAAGAG
          GGTTCCCAAT GCTCTCAACA TTCTGGTTTC TTCTGGAACT GAATTTCAGT
          TGGAAGAGGT AAACTTTGTT CAGTGGATGG ATATACTGGA ATAATCT-AA
          TTTCTTTGCT ACTTAAGTGG TAGATGTAGA CAAGGGTTTA ACAGTGGCAG
          GAAATGAACC CTGTAACAAA CATCTGTTTA AAATTTGATT CT-AAAAAGA
          TGAAGAGGCA ATGAATGAGA AGACCTAGCT AACTTTAGCT TAATAAAATT
          CTATGAACTC TAGCATAACT TACAAAAAGT TTGTATTCAG TTGTGTTTCT
          GCTCTAATGG AGTACTTGAT AATGGTACAA ATGAATTTCT AATTTGGACA
          GTTTAAGCTG TTTTATCCGA TGTATGTTAC TACTCACCTT CCTGCTCTGC
          CTTCCATCCC TCATTCTGTA ATATCTGGAA GCTGATACGA TGTTTTGCTC
          CTTCATTGCT ACTGTTAAGG AATATAGAAA CATGACTTTA AACAATCACC
          AGTAGCTATT TGCCATTGGA ATTATGAAAG TTTTAATGCC ATTCTGATAA
          TACAGACTTT GATCTTTCAA AAGCTTGTTT AATTGCTTGA AGATAACTGC
          TAAATAGCTA AGCGTTTTGG TCTATAATTG GAACTACTTT GGTTTTACGT
          TTTCTAGGAA ACCTGTCAAT CTCTTAATGT GAATTATCTA ATCCAATATT
          GAAATCATAA TGTGGGGTTT AAAATTCACA GGTTAATCAT GTTATGCCAC
          TGAAAAGGTA ACGAGTGCTG GCGTGGGTGT TGTTCCGGGC TGTGCCTCTG
          GGGCGGGTGG GTGGACAGAG GAAGCTGTTT GGGGAAGTGT GGTTCTCTTA
          GTCATCACAC CCACGGTTCT AGGCACTTCA GGGTGTGTCT GGTAGTAGTG
          ATGCACAAAA TGGTTCCCTG CCAGTGTCAC TCTTCAGCAG AGGCCAAGGG
          CTTGTCCTGT TAGTGCCTAA GATGTTCTCT GTCAGGAATT GGGGGGGTGG
          AGGGAGGAGG TACAAAGAAG GGTGAAGAGG GAAGTGTCGC GTAGAAGTGA
          AAGTGGCTTC TGCCTTAGTG ACGGACAGTC ACCCTGTGTG TGGCAAGGTG
          GCCTGCTGGT GTCAGGTCGC TGGCTGCAGA CTGAGGGGAG GCCTTGAGCT
          GGGGACCATG CGGGTAGGTG AGTGGGGTAA GCTGAGAACT GCCAGCGTCG
          CCAGTAGGAG GAAGACCAAG GGCCAGACCA TCGCAGGGAA TGGGGTTTGG
          AGGAACGGGC TCAGAGGGTA AAATGATCCA GGAA-AATGA AACCAAGTCA
          TCATGAGACT AGGAGGATAC AGACGGCCGT ACGTGACTGG GGCAGGTATC
          GATGCCCTTG CAGGATTAGT TCAGAAGTTC ATGGTACTAA GGCCAACTCA
          GGCACAGGCT CTGTAATTTG CTCAATTCCT GGTTTCTGTC TGATCTATGA
          AACTCAGCTG GTCCTGAGAA TGGACCTTGA CAAAAGAATC CTTCCATGTG
          TATAAGGTCC TAAGGAGACC TGGATGATCT GGGGGCCGAC TGATGAGAGG
          GGGGTTGTGC GCTTGGGGGG TGGAGTACCA TCATGGGGGG ATCCTGTCAG
          TGAGTACGGG GCTGCCAAGC CCCCGCACAC AGTAGGATTA ACCCCTTCAA
          GGTAGACAGC GGATTTCTTC TCTGGGAAGG TCTCACAGGA TGACCCCGCC
          GCACAGTCTC CACTTTCTGG GGGCTGCCAG CCTAAGAGAG GGACGGGATA
          CACCCAAAAG AAAGTCAGCA AGTAAAGATC GAG-----GG GACAACAAGG
          AGGCAGTGTG GGGAAAAAAA TGTTATCAAA CTCTGAGTAT TTCTGGTTAG
          ATAAGGTCGT GGACACACGT TTGAGGATTG GGTAGGGGTG TAGGGTAGAT
          GGTTGGGAGG GTGCTGAGTT TAGGAGGTGA GGT-GGGGTA GAGATAGGGA
          AGCGTTCTGA CGTCCGGACT TTGGACAGGC GCTCGGACAG GAGGATCGTC
          CTGGCGGCTC CGTGTCGGGG TCCTCCTTGC CCCATTAGCT TTTTATGAAG
          GACAGGACTG ATCTTTTTCT GAGGCTTCTG CCAGGCAGGA GCCTGGGATC
          TCAGGGCAGC CCCAAACCCT TTAGAACGGG CTTCATTTCT TTTCCATCTC
          AAGCGTCCCC ATTTGCCCAA AGCGGGAGGA GGGTTTGAGG CTCTGACAAT
          GCGGGTCATG GGTAATGCCC CCAAGTTTGC CGATCCCTCA GGATTCCCTG
          GGCTTTTCGT GCACAGGTGC TGGAGTCAGA GAGGAGTGGG GTCTCCCTGC
          TTCTTTTGTT GGCTCTCTGC CAGGGGTTGC CCTCTGTCCT AGAGGCTGCT
          CCCGGGTCCT GTGCATGGGG CCCTTCTGTC TTCAAGCTGG TGACCGCATA
          TCGCATTCTC CTCATGCTTC AAGTCTCTGC TTTCCTCTTG TGCTACCCGT
          AGGCGGCAGA AGTGGAGTGT AGACACTGCC TGCACGCACA CACACTCAGA
          ATTTCCATGT GACTAAATGC ATGGCGTGAA CCACTCGGAT TTCAGGCCAC
          TGATTATGTG GTGCTGCTTT TTGAAAGTTC TTCACATAAA GAACAAATTA
          TTATCTATTT CTGAAAAACT AATAATTGTG CTGTGGTAAG AGCCCCATGC
          CAGCCCTGAA TGCTGCCTGT ACTGGGGGGA GAGGTCATGC TTGTGGTCTT
          ACTCTCTACC TAGAATTGGT TTGCAACACT TGGAAAGTCC TTAAAAAGAA
          ATTACGTTAT GTAAAAGGGG CTTGCATATG CTTTTCTGAT AGAAACTCTG
          TAATAAAATT GAGTGATGTT ATTTTCCCTC ATCCTCTCTG TTTTTCTCTT
          TTTCCTCCCC TTCTTTCCCT TCCCCTTCCC TCCTCTGCCC TCCTAACATC
          AGGTACCAAC CGGATTCTGG CACTTGGTAG TTATTCAGTA AATGTTAGTT
          TTGTCTCTCT TCCCTTTTAA TCAGGCCTGT ATGAATCAAA CTAGATGACT
          GAGCAGTTGG TAATTTGAGG GGCAGTAGAG AAGCTCAGTT TTTAAATGGC
          AGATGC-TTT TCCAAGTATC CCCTCTCCCT CACACAACAG TTTCTTGATC
          TACTCAGGCA AGCTTGTATT CTCCTCCTTG ACTTAATCTC CACATGGTGA
          AAAATGCA
UarF14049 TTTAAAAAAT CACAATTAGA AGCAGTCGGG AAACAGGTGG GAAATAATAC
          AGTCATGAAG TAAAAGCATA GTGTAAGAAG AAAATGGCTG CTCATGTTTC
          ATAATCCCTT TCATATTAAT TCCATTTTGA TAATTTTTGG ATATATATAT
          ATAAAAAGTC AGTATAGCAT CTTTTAAGTG TCTTTGCAAG TTTAAAATGT
          GCAATGCCTA TAGGGGCTAG AATACATAGG AATAAGTTAA TTGAAGAGAT
          GTTAAGTGTT GCATATGTGT AGAGTGTTTC AGCTTTTGCT GAAACCAGCA
          CAATGCCTAC TTGGTTGTAG CCCTTTTATG TGAATCTGTA CTAATTTTTG
          TCAGTTAAAA CTTTCCGTAC TTCAGTTGGA ATTTTGTTCG CTAGCTTAAA
          TATTATTAGA GTATCAGTCA TGGTTTAGAA GTAAAATAAC TAGAAAAAAT
          ACA-TTTTTT TACTGTTCAT AAGAATTTTT TGAATATGAG AGATATTACT
          TTCCTTTTTT GTCTAGTGTT AGTTAATGCT TGATTAGAAA TCTGTAGAGA
          TCGTCCAGTT TTTGCTAATG CAGCGTTTCA GATTTGTTGA GTCAATCATG
          CTATCAGTAT TTGGCATAAT GGCAATTGCA TGTGATTTTT CTTATACCTA
          GAAAATGAAA ACTGAATTGT CAGTCAGGGG CAGTCTCCTC ATTCTAGGAA
          CTCCTTTTGT GTTCCTCCCC CTCTCCCAGC TTACTGGCTT CGTGGTACAG
          CCGCCATCTC CACAGAACTG ACTTTAGAGA GCTGTCCATG TCCTGACCTT
          AGGGACGGGC AGCCCTCTGA TGGGCTCCTG GCCCGACTGT GAGAGGTGAT
          GCGGCCGCAG GTGCGCACGT GCGCAGGAGG GCTCCTGGGG ACAGCGGTCA
          CTTGGGTCTG TCTTATGTGG ATCTAAGGAG TTAGGCTCAG CTGCTCAGCT
          TCTGTGGCAC GCTGATGTGG CTTTTAAGCT CTGGGTGCCA CTTAAAGCAC
          AGGGAGCAAT TTTTCATACT TAAGACATTC TCATTAATTC CTTTGAGATA
          AAATGCCATT GTTTCTGGGA GATTGCGCGT GGAAACGCAG TGGCGGGCTC
          CCGGCTCCCT ACCTGACCAC GGACTGTGTC CCTGAGAGAG CTTTGCCACG
          GGTGGTTTCC TCCCCTCCCC GAGCTGTGTC ATAACACACC TAACACCGCT
          GGTTTGGGGT AGGTCTGGAG ACTGGAGCTA ACCTGTCACT GCTGTGAAGG
          GAGCTTTCCC GCGGTCTCTG CCTCTGGACG GCAGTTATGA CAACTTCAAC
          CAACAGAAGA AAAAGATGCG TAGAGCACCT GCTTCCCGCG GGCCGGCAGG
          GCAGGGCTGG GTACCAGGGG ACTGAGGAGC CATTCGGGCC CCTGGCTCCA
          TTTTGCCTTC CTGCTGGGGA CGGTCCTACT GGAGTGGGTG GGAGAGGGGA
          GTGTCCATGA TGTAACAGGC CCAGTCTGTA TGAGTGGAAG GAGGGGCCCC
          ATGCCTGCCC TAGTCGACCT AACCCGTGAG GCTCCTGAAA GGAGC-GGAC
          TGAGGGTTGG GACTACTCAC CTGGTCCACA ATCGAGACGG TGGCCCAGGG
          TCTCTCCAGA GCTCCATCAG TCGGGCCATG ATTGAGTGGC AGGCAAACCA
          ACTACGCAGA GGGAATCCCC AGCGTGGCTG AGCTGGGTAG GGGATGGGGA
          CTGAATTTGC ACCTCACAAA GCCAGAGAGA CCTCAAGGTG AAGGGAGACA
          GGGACCTTGC AAAAGCAGAT TTGGGGAAGA CTCTCTGGTG CAGGATAGGG
          ACATACTTCT CTCCACTAGG AGAGGAAGTG AGGAGGAGGC TGGCCAAGGC
          ACCCTCATCA AGGAGGCAAG ATCCCTATGC TCCCCATGCC GGAGCCCCTG
          AGAACCTAAA ATGAGTCTGG TGTCTGTCTC TCTGCACTTA GGGGAGGTGG
          GAGTTATTTT CTTGACTTAA GAAGTCCTCC ATTTACTTTG TCTAAGAATG
          TTTGTCATAG GAGATAGTCA GTATTTAAGT CTCAAATAAA TATCCTAATC
          CCTCAGCCCC TTTTTATCTC TACCTTCACT ATACTAAGAT TCTAGTAACT
          GTCCCAGTAA ACGCAAAATG TTGTGTCTGT GTAGAACAAA CCACAATAGT
          AACTGCAGTG AGAATGCCAT GAATTGGCTT TATCTTGCCC TAGACTATGA
          CAGACAATAA AAGGTTTTAT TACTTATTCT TAAGCTTCAG CCTCCAAAAT
          CCATTTGCCT TCATATTATC AAAGCCAAAA TATTAATTCC ATTACCATGT
          TAATATCAAG ACTGTTGAAG CAACATGAGG CTGTCTCAAG TACACATCCA
          CTAGCCCTTT CACAAGTAAG GTAACATCCA AGGGAAAGGG CCTCTTCTAA
          TATCAGAGAA GGAAATATAA GAAGCTCAGA AGCAAGGATA GATCCAATGA
          GATCAGTGCA TTCTTCAGAG ACAGTTTTGT CTTTGATCTA AGGATCAAGA
          ACTGCCCAAA AGGGCAAACC ACCATAATCA CTAATCACAT TCTACCAGGT
          CATGGTAGAG TAGGTGATAC TGTCTGGCCA GCCGAGTTTC TCATTGTCCA
          CATGCCTTTC TCATTGTTTG TGTTCTAGGT TATCATGGTT ACAGGTGATC
          ATCCAATCAT CAGGCTGGTA TGGAACAAAG CCAGCGATGA AACAGTGGAC
          ATCCCACAGC CACCACCCAC ACACTGGGCA CCCACCCAGG GGTGAGGAAA
          GCACAGGAAG GAGAACTCCA ATTTCAACCA CTTAAGTTCA CTGCTGCCTA
          CAAACTTTAG CCACATGGAG CAAAGTGGAC TTTGGGCTAC TTACTTGTCC
          CTTCTGCCCA TTTTGGTTAA TGAGGTTGGG GTCAACATTC TGATAGTTCT
          TGCTCAAAAG GCAGCCCTCT GGTCTGGGGA TGAGTGGGAG ACAAGAAGAG
          GGTTCCCAAT GCTCTCAACA TTCTGGTTTC TTCTGGAACT GAATTTCAGT
          TGGAAGAGGT AAACTTTGTT CAGTGGATGG ATATACTGGA ATAATCT-AA
          TTTCTTTGCT ACTTAAGTGG TAGATGTAGA CAAGGGTTTA ACAGTGGCAG
          GAAATGAACC CTGTAACAAA CATCTGTTTA AAATTTGATT CT-AAAAAGA
          TGAAGAGGCA ATGAATGAGA AGACCTAGCT AACTTTAGCT TAATAAAATT
          CTATGAACTC TAGCATAACT TACAAAAAGT TTGTATTCAG TTGTGTTTCT
          GCTCTAATGG AGTACTTGAT AATGGTACAA ATGAATTTCT AATTTGGACA
          GTTTAAGCTG TTTTATCCGA TGTATGTTAC TACTCACCTT CCTGCTCTGC
          CTTCCATCCC TCATTCTGTA ATATCTGGAA GCTGATACGA TGTTTTGCTC
          CTTCATTGCT ACTGTTAAGG AATATAGAAA CATGACTTTA AACAATCACC
          AGTAGCTATT TGCCATTGGA ATTATGAAAG TTTTAATGCC ATTCTGATAA
          TACAGACTTT GATCTTTCAA AAGCTTGTTT AATTGCTTGA AGATAACTGC
          TAAATAGCTA AGCGTTTTGG TCTATAATTG GAACTACTTT GGTTTTAAGT
          TTTCTAGGAA ACCTGTCAAT CTCTTAATGT GAATTATCTA ATCCAATATT
          GAAATCATAA TGTGGGGTTT AAAATTCACA GGTTAATCAT GTTATGCCAC
          TGAAAAGGTA ACGAGTGCTG GCGTGGGTGT TGTTCCGGGC TGTGCCTCTG
          GGGCGGGTGG GTGGACAGAG GAAGCTGTTT GGGGAAGTGT GGTTCTCTTA
          GTCATCACAC CCACGGTTCT AGGCACTTCA GGGTGTGTCT GGTAGTAGTG
          ATGCACAAAA TGGTTCCCTG CCAGTGTCAC TCTTCAGCAG AGGCCAAGGG
          CTTGTCCTGT TAGTGCCTAA GATGTTCTCT GTCAGGAATT GGGGGGGTGG
          AGGGAGGAGG TACAAAGAAG GGTGAAGAGG GAAGTGTCGC GTAGAAGTGA
          AAGTGGCTTC TGCCTTAGTG ACGGACAGTC ACCCTGTGTG TGGCAAGGTG
          GCCTGCTGGT GTCAGGTCGC TGGCTGCAGA CTGAGGGGAG GCCTTGAGCT
          GGGGACCATG CGGGTAGGTG AGTGGGGTAA GCTGAGAACT GCCAGCGTCG
          CCAGTAGGAG GAAGACCAAG GGCCAGACCA TCGCAGGGAA TGGGGTTTGG
          AGGAACGGGC TCAGAGGGTA AAATGATCCA GGAA-AATGA AACCAAGTCA
          TCATGAGACT AGGAGGATAC AGACGGCCGT ACGTGACTGG GGCAGGTATC
          GATGCCCTTG CAGGATTAGT TCAGAAGTTC ATGGTACTAA GGCCAACTCA
          GGCACAGGCT CTGTAATTTG CTCAATTCCT GGTTTCTGTC TGATCTATGA
          AACTCAGCTG GTCCTGAGAA TGGACCTTGA CAAAAGAATC CTTCCATGTG
          TATAAGGTCC TAAGGAGACC TGGATGATCT GGGGGCCGAC TGATGAGAGG
          GGGGTTGTGT GCTTGGGGGG TGGAGTACCA TCATGGGGGG ATCCTGTCAG
          TGAGTACGGG GCTGCCAAGC CCCCGCACAC AGTAGGATTA ACCCCTTCAA
          GGTAGACAGC GGATTTCTTC TCTGGGAAGG TCTCACAGGA TGACCCCGCC
          GCACAGTCTC CACTTTCTGG GGGCTGCCAG CCTAAGAGAG GGACGGGATA
          CACCCAAAAG AAAGTCAGCA AGTAAAGATC GAG-----GG GACAACAAGG
          AGGCAGTGTG GGGAAAAAAA TGTTATCAAA CTCTGAGTAT TTCTGGTTAG
          ATAAGGTCGT GGACGCACGT TTGAGGATTG GGTAGGGGTG TAGGGTAGAT
          GGTTGGGAGG GTGCTGAGTT TAGGAGGTGA GGT-GGGGTA GAGATAGGGA
          AGCGTTCTGA CGTCCGGACT TTGGACAGGC GCTCCGACAG GAGGATCGTC
          CTGGCGGCTC CGTGTCGGGG TCCTCCTTGC CCCATTAGCT TTTTATGAAG
          GACAGGACTG ATCTTTTTCT GAGGCTTCTG CCAGGCAGGA GCCTGGGATC
          TCAGGGCAGC CCCAAACCCT TTAGAACGGG CTTCATTTCT TTTCCATCTC
          AAGCGTCCCC ATTTGCCCAA AGCGGGAGGA GGGTTTGAGG CTCTGACAAT
          GCGGGTCATG GGTAATGCCC CCAAGTTTGC CGATCCCTCA GGATTCCCTG
          GGCTTTTCGT GCACAGGTGC TGGAGTCAGA GGGGAGTGGG GTCTCCCTGC
          TTCTTTTGTT GGCTCTCTGC CAGGGGTTGC CCTCTGTCCT AGAGGCTGCT
          CCCGGGTCCT GTACATGGGG CCCTTCTGTC TTCAAGCTGG TGACCGCATA
          TCGCATTCTC CTCATGCTTC AAGTCTCTGC TTTCCTCTTG TGCTACCCGT
          AGGCGGCAGA AGTGGAGTGT AGACACTGCC TGCACGCACA CACACTCAGA
          ATTTCCATGT GACTAAATGC ATGGCGTGAA CCACTCGGAT TTCAGGCCAC
          TGATTATGTG GTGCTGCTTT TTGAAAGTTC TTCACATAAA GAACAAATTA
          TTATCTATTT CTGAAAAACT AATAATTGTG CTGTGGTAAG AGCCCCATGC
          CAGCCCTGAA TGCTGCCTGT ACTGGGGGGA GAGGTCATGC TTGTGGTCTT
          ACTCTCTACC TAGAGTTGGT TTGCAACACT TGGAAAGTCC TTAAAAAGAA
          ATTACGTTAT GTAAAAGGGG CTTGCATATG CTTTTCTGAT AGAAACTCTG
          TAATAAAATT GAGTGATGTT ATTTTCCCTC ATCCTCTCTG TTTTTCTCTT
          TTTCCTCCCC TTCTTTCCCT TCCCCTTCCC TCCTCTGCCC TCCTAACATC
          AGGTACCAAC CGGATTCTGG CACTTGGTAG TTATTCAGTA AATGTTAGTT
          TTGTCTCTCT TCCCTTTTAA TCAGGCCTGT ATGAATCAAA CTAGATGACT
          GAGCAGTTGG TAATTTGAGG GGCAGTAGAG AAGCTCAGTT TTTAAATGGC
          AGATGC-TTT TCCAAGTATC CCCTCTCCCT CACACAACAG TTTCTTGATC
          TACTTAGGCA AGCTCGTATT CTCCTCCTTG ACTTAATCTC CACATGGTGA
          AAAATGCA
UarF14050 TTTAAAAAAT CACAATTAGA AGCAGTCGGG AAACAGGTGG GAAATAATAC
          AGTCATGAAG TAAAAGCATA GTGTAAGAAG AAAATGGCTG CTCATGTTTC
          ATAATCCCTT TCATATTAAT TCCATTTTGA TAATTTTTGG ATATATATAT
          ATAAAAAGTC AGTATAGCAT CTTTTAAGTG TCTTTGCAAG TTTAAAATGT
          GCAATGCCTA TAGGGGCTAG AATACATAGG AATAAGTTAA TTGAAGAGAT
          GTTAAGTGTT GCATATGTGT AGAGTGTTTC AGCTTTTGCT GAAACCAGCA
          CAATGCCTAC TTGGTTGTAG CCCTTTTATG TGAATCTGTA CTAATTTTTG
          TCAGTTAAAA CTTTCCGTAC TTCAGTTGGA ATTTTGTTCG CTAGCTTAAA
          TATTATTAGA GTATCAGTCA TGGTTTAGAA GTAAAATAAC TAGAAAAAAT
          ACA-TTTTTT TACTGTTCAT AAGAATTTTT TGAATATGAG AGATATTACT
          TTCCTTTTTT GTCTAGTGTT AGTTAATGCT TGATTAGAAA TCTGTAGAGA
          TCGTCCAGTT TTTGCTAATG CAGCGTTTCA GATTTGTTGA GTCAATCATG
          CTATCAGTAT TTGGCATAAT GGCAATTGCA TGTGATTTTT CTTATACCTA
          GAAAATGAAA ACTGAATTGT CAGTCAGGGG CAGTCTCCTC ATTCTAGGAA
          CTCCTTTTGT GTTCCTCCCC CTCTCCCAGC TTACTGGCTT CGTGGTACAG
          CCGCCATCTC CACAGAACTG ACTTTAGAGA GCTGTCCATG TCCTGACCTT
          AGGGACGGGC AGCCCTCTGA TGGGCTCCTG GCCCGACTGT GAGAGGTGAT
          GCGGCCGCAG GTGCGCACGT GCGCAGGAGG GCTCCTGGGG ACAGCGGTCA
          CTTGGGTCTG TCTTATGTGG ATCTAAGGAG TTAGGCTCAG CTGCTCAGCT
          TCTGTGGCAC GCTGATGTGG CTTTTAAGCT CTGGGTGCCA CTTAAAGCAC
          AGGGAGCAAT TTTTCATACT TAAGACATTC TCATTAATTC CTTTGAGATA
          AAATGCCATT GTTTCTGGGA GATTGCGCGT GGAAACGCAG TGGCGGGCTC
          CCGGCTCCCT ACCTGACCAC GGACTGTGTC CCTGAGAGAG CTTTGCCACG
          GGTGGTTTCC TCCCCTCCCC GAGCTGTGTC ATAACACACC TAACACCGCT
          GGTTTGGGGT AGGTCTGGAG ACTGGAGCTA ACCTGTCACT GCTGTGAAGG
          GAGCTTTCCC GCGGTCTCTG CCTCTGGACG GCAGTTATGA CAACTTCAAC
          CAACAGAAGA AAAAGATGCG TAGAGCACCT GCTTCCCGCG GGCCGGCAGG
          GCAGGGCTGG GTACCAGGGG ACTGAGGAGC CATTCGGGCC CCTGGCTCCA
          TTTTGCCTTC CTGCTGGGGA CGGTCCTACT GGAGTGGGTG GGAGAGGGGA
          GTGTCCATGA TGTAACAGGC CCAGTCTGTA TGAGTGGAAG GAGGGGCCCC
          ATGCCTGCCC TAGTCGACCT AACCCGTGAG GCTCCTGAAA GGAGCTGGAC
          TGAGGGTTGG GACTACTCAC CTGGTCCACA ATCGAGACGG TGGCCCAGGG
          TCTCTCCAGA GCTCCATCAG TCGGGCCATG ATTGAGTGGC AGGCAAACCA
          ACTACGCAGA GGGAATCCCC AGCGTGGCTG AGCTGGGTAG GGGATGGGGA
          CTGAATTTGC ACCTCACAAA GCCAGAGAGA CCTCAAGGTG AAGGGAGACA
          GGGACCTTGC AAAAGCAGAT TTGGGGAAGA CTCTCTGGTG CAGGATAGGG
          ACATACTTCT CTCCACTAGG AGAGGAAGTG AGGAGGAGGC TGGCCAAGGC
          ACCCTCATCA AGGAGGCAAG ATCCCTATGC TCCCCATGCC GGAGCCCCTG
          AGAACCTAAA ATGAGTCTGG TGTCTGTCTC TCTGCACTTA GGGGAGGTGG
          GAGTTATTTT CTTGACTTAA GAAGTCCTCC ATTTACTTTG TCTAAGAATG
          TTTGTCATAG GAGATAGTCA GTATTTAAGT CTCAAATAAA TATCCTAATC
          CCTCAGCCCC TTTTTATCTC TACCTTCACT ATACTAAGAT TCTAGTAACT
          GTCCCAGTAA ACGCAAAATG TTGTGTCTGT GTAGAACAAA CCACAATAGT
          AACTGCAGTG AGAATGCCAT GAATTGGCTT TATCTTGCCC TAGACTATGA
          CAGACAATAA AAGGTTTTAT TACTTATTCT TAAGCTTCAG CCTCCAAAAT
          CCATTTGCCT TCATATTATC AAAGCCAAAA TATTAATTCC ATTACCATGT
          TAATATCAAG ACTGTTGAAG CAACATGAGG CTGTCTCAAG TACACATCCA
          CTAGCCCTTT CACAAGTAAG GTAACATCCA AGGGAAAGGG CCTCTTCTAA
          TATCAGAGAA GGAAATATAA GAAGCTCAGA AGCAAGGATA GATCCAATGA
          GATCAGTGCA TTCTTCAGAG ACAGTTTTGT CTTTGATCTA AGGATCAAGA
          ACTGCCCAAA AGGGCAAACC ACCATAATCA CTAATCACAT TCTACCAGGT
          CATGGTAGAG TAGGTGATAC TGTCTGGCCA GCCGAGTTTC TCATTGTCCA
          CATGCCTTTC TCATTGTTTG TGTTCTAGGT TATCATGGTT ACAGGTGATC
          ATCCAATCAT CAGGCTGGTA TGGAACAAAG CCAGCGATGA AACAGTGGAC
          ATCCCACAGC CACCACCCAC ACACTGGGCA CCCACCCAGG GGTGAGGAAA
          GCACAGGAAG GAGAACTCCA ATTTCAACCA CTTAAGTTCA CTGCTGCCTA
          CAAACTTTAG CCACATGGAG CAAAGTGGAC TTTGGGCTAC TTACTTGTCC
          CTTCTGCCCA TTTTGGTTAA TGAGGTTGGG GTCAACATTC TGATAGTTCT
          TGCTCAAAAG GCAGCCCTCT GGTCTGGGGA TGAGTGGGAG ACAAGAAGAG
          GGTTCCCAAT GCTCTCAACA TTCTGGTTTC TTCTGGAACT GAATTTCAGT
          TGGAAGAGGT AAACTTTGTT CAGTGGATGG ATATACTGGA ATAATCT-AA
          TTTCTTTGCT ACTTAAGTGG TAGATGTAGA CAAGGGTTTA ACAGTGGCAG
          GAAATGAACC CTGTAACAAA CATCTGTTTA AAATTTGATT CT-AAAAAGA
          TGAAGAGGCA ATGAATGAGA AGACCTAGCT AACTTTAGCT TAATAAAATT
          CTATGAACTC TAGCATAACT TACAAAAAGT TTGTATTCAG TTGTGTTTCT
          GCTCTAATGG AGTACTTGAT AATGGTACAA ATGAATTTCT AATTTGGACA
          GTTTAAGCTG TTTTATCCGA TGTATGTTAC TACTCACCTT CCTGCTCTGC
          CTTCCATCCC TCATTCTGTA ATATCTGGAA GCTGATACGA TGTTTTGCTC
          CTTCATTGCT ACTGTTAAGG AATATAGAAA CATGACTTTA AACAATCACC
          AGTAGCTATT TGCCATTGGA ATTATGAAAG TTTTAATGCC ATTCTGATAA
          TACAGACTTT GATCTTTCAA AAGCTTGTTT AATTGCTTGA AGATAACTGC
          TAAATAGCTA AGCGTTTTGG TCTATAATTG GAACTACTTT GGTTTTAAGT
          TTTCTAGGAA ACCTGTCAAT CTCTTAATGT GAATTATCTA ATCCAATATT
          GAAATCATAA TGTGGGGTTT AAAATTCACA GGTTAATCAT GTTATGCCAC
          TGAAAAGGTA ACGAGTGCTG GCGTGGGTGT TGTTCCGGGC TGTGCCTCTG
          GGGCGGGTGG GTGGACAGAG GAAGCTGTTT GGGGAAGTGT GGTTCTCTTA
          GTCATCACAC CCACGGTTCT AGGCACTTCA GGGTGTGTCT GGTAGTAGTG
          ATGCACAAAA TGGTTCCCTG CCAGTGTCAC TCTTCAGCAG AGGCCAAGGG
          CTTGTCCTGT TAGTGCCTAA GATGTTCTCT GTCAGGAATT GGGGGGGTGG
          AGGGAGGAGG TACAAAGAAG GGTGAAGAGG GAAGTGTCGC GTAGAAGTGA
          AAGTGGCTTC TGCCTTAGTG ACGGACAGTC ACCCTGTGTG TGGCAAGGTG
          GCCTGCTGGT GTCAGGTCGC TGGCTGCAGA CTGAGGGGAG GCCTTGAGCT
          GGGGACCATG CGGGTAGGTG AGTGGGGTAA GCTGAGAACT GCCAGCGTCG
          CCAGTAGGAG GAAGACCAAG GGCCAGACCA TCGCAGGGAA TGGGGTTTGG
          AGGAACGGGC TCAGAGGGTA AAATGATCCA GGAA-AATGA AACCAAGTCA
          TCATGAGACT AGGAGGATAC AGACGGCCGT ACGTGACTGG GGCAGGTATC
          GATGCCCTTG CAGGATTAGT TCAGAAGTTC ATGGTACTAA GGCCAACTCA
          GGCACAGGCT CTGTAATTTG CTCAATTCCT GGTTTCTGTC TGATCTATGA
          AACTCAGCTG GTCCTGAGAA TGGACCTTGA CAAAAGAATC CTTCCATGTG
          TATAAGGTCC TAAGGAGACC TGGATGATCT GGGGGCCGAC TGATGAGAGG
          GGGGTTGTGC GCTTGGGGGG TGGAGTACCA TCATGGGGGG ATCCTGTCAG
          TGAGTACGGG GCTGCCAAGC CCCCGCACAC AGTAGGATTA ACCCCTTCAA
          GGTAGACAGC GGATTTCTTC TCTGGGAAGG TCTCACAGGA TGACCCCGCC
          GCACAGTCTC CACTTTCTGG GGGCTGCCAG CCTAAGAGAG GGACGGGATA
          CACCCAAAAG AAAGTCAGCA AGTAAAGATC GAG-----GG GACAACAAGG
          AGGCAGTGTG GGGAAAAAAA TGTTATCAAA CTCTGAGTAT TTCTGGTTAG
          ATAAGGTCGT GGACGCACGT TTGAGGATTG GGTAGGGGTG TAGGGTAGAT
          GGTTGGGAGG GTGCTGAGTT TAGGAGGTGA GGT-GGGGTA GAGATAGGGA
          AGCGTTCTGA CGTCCGGACT TTGGACAGGC GCTCGGACAG GAGGATCGTC
          CTGGCGGCTC CGTGTCGGGG TCCTCCTTGC CCCATTAGCT TTTTATGAAG
          GACAGGACTG ATCTTTTTCT GAGGCTTCTG CCAGGCAGGA GCCTGGGATC
          TCAGGGCAGC CCCAAACCCT TTAGAACGGG CTTCATTTCT TTTCCATCTC
          AAGCGTCCCC ATTTGCCCAA AGCGGGAGGA GGGTTTGAGG CTCTGACAAT
          GCGGGTCATG GGTAATGCCC CCAAGTTTGC CGATCCCTCA GGATTCCCTG
          GGCTTTTCGT GCACAGGTGC TGGAGTCAGA GGGGAGTGGG GTCTCCCTGC
          TTCTTTTGTT GGCTCTCTGC CAGGGGTTGC CCTCTGTCCT AGAGGCTGCT
          CCCGGGTCCT GTACATGGGG CCCTTCTGTC TTCAAGCTGC TGACCGCATA
          TCGCATTCTC CTCATGCTTC AAGTCTCTGC TTTCCTCTTG TGCTACCCGT
          AGGCGGCAGA AGTGGAGTGT AGACACTGCC TGCACGCACA CACACTCAGA
          ATTTCCATGT GACTAAATGC ATGGCGTGAA CCACTCGGAT TTCAGGCCAC
          TGATTATGTG GTGCTGCTTT TTGAAAGTTC TTCACATAAA GAACAAATTA
          TTATCTATTT CTGAAAAACT AATAATTGTG CTGTGGTAAG AGCCCCATGC
          CAGCCCTGAA TGCTGCCTGT ACTGGGGGGA GAGGTCATGC TTGTGGTCTT
          ACTCTCTACC TAGAGTTGGT TTGCAACACT TGGAAAGTCC TTAAAAAGAA
          ATTACGTTAT GTAAAAGGGG CTTGCATATG CTTTTCTGAT AGAAACTCTG
          TAATAAAATT GAGTGATGTT ATTTTCCCTC ATCCTCTCTG TTTTTCTCTT
          TTTCCTCCCC TTCTTTCCCT TCCCCTTCCC TCCTCTGCCC TCCTAACATC
          AGGTACCAAC CGGATTCTGG CACTTGGTAG TTATTCAGTA AATGTTAGTT
          TTGTCTCTCT TCCCTTTTAA TCAGGCCTGT ATGAATCAAA CTAGATGACT
          GAGCAGTTGG TAATTTGAGG GGCAGTAGAG AAGCTCAGTT TTTAAATGGC
          AGATGC-TTT TCCAAGTATC CCCTCTCCCT CACACAACAG TTTCTTGATC
          TACTCAGGCA AGCTTGTATT CTCCTCCTTG ACTTAATCTC CACATGGTGA
          AAAATGCA
UarM40051 TTTAAAAAAT CACAATTAGA AGCAGTCGGG AAACAGGTGG GAAATAATAC
          AGTCATGAAG TAAAAGCATA GTGTAAGAAG AAAATGGCTG CTCATGTTTC
          ATAATCCCTT TCATATTAAT TCCATTTTGA TAATTTTTGG ATATATATAT
          ATAAAAAGTC AGTATAGCAT CTTTTAAGTG TCTTTGCAAG TTTAAAATGT
          GCAATGCCTA TAGGGGCTAG AATACATAGG AATAAGTTAA TTGAAGAGAT
          GTTAAGTGTT GCATATGTGT AGAGTGTTTC AGCTTTTGCT GAAACCAGCA
          CAATGCCTAC TTGGTTGTAG CCCTTTTATG TGAATCTGTA CTAATTTTTG
          TCAGTTAAAA CTTTCCGTAC TTCAGTTGGA ATTTTGTTCG CTAGCTTAAA
          TATTATTAGA GTATCAGTCA TGGTTTAGAA GTAAAATAAC TAGAAAAAAT
          ACA-TTTTTT TACTGTTCAT AAGAATTTTT TGAATATGAG AGATATTACT
          TTCCTTTTTT GTCTAGTGTT AGTTAATGCT TGATTAGAAA TCTGTAGAGA
          TCGTCCAGTT TTTGCTAATG CAGCGTTTCA GATTTGTTGA GTCAATCATG
          CTATCAGTAT TTGGCATAAT GGCAATTGCA TGTGATTTTT CTTATACCTA
          GAAAATGAAA ACTGAATTGT CAGTCAGGGG CAGTCTCCTC ATTCTAGGAA
          CTCCTTTTGT GTTCCTCCCC CTCTCCCAGC TTACTGGCTT CGTGGTACAG
          CCGCCATCTC CACAGAACTG ACTTTAGAGA GCTGTCCATG TCCTGACCTT
          AGGGACGGGC AGCCCTCTGA TGGGCTCCTG GCCCGACTGT GAGAGGTGAT
          GCGGCCGCAG GTGCGCACGT GCGCAGGAGG GCTCCTGGGG ACAGCGGTCA
          CTTGGGTCTG TCTTATGTGG ATCTAAGGAG TTAGGCTCAG CTGCTCAGCT
          TCTGTGGCAC GCTGATGTGG CTTTTAAGCT CTGGGTGCCA CTTAAAGCAC
          AGGGAGCAAT TTTTCATACT TAAGACATTC TCATTAATTC CTTTGAGATA
          AAATGCCATT GTTTCTGGGA GATTGCGCGT GGAAACGCAG TGGCGGGCTC
          CCGGCTCCCT ACCTGACCAC GGACTGTGTC CCTGAGAGAG CTTTGCCACG
          GGTGGTTTCC TCCCCTCCCC GAGCTGTGTC ATAACACACC TAACACCGCT
          GGTTTGGGGT AGGTCTGGAG ACTGGAGCTA ACCTGTCACT GCTGTGAAGG
          GAGCTTTCCC GCGGTCTCTG CCTCTGGACG GCAGTTATGA CAACTTCAAC
          CAACAGAAGA AAAAGATGCG TAGAGCACCT GCTTCCCGCG GGCCGGCAGG
          GCAGGGCTGG GTACCAGGGG ACTGAGGAGC CATTCGGGCC CCTGGCTCCA
          TTTTGCCTTC CTGCTGGGGA CGGTCCTACT GGAGTGGGTG GGAGAGGGGA
          GTGTCCATGA TGTAACAGGC CCAGTCTGTA TGAGTGGAAG GAGGGGCCCC
          ATGCCTGCCC TAGTCGACCT AACCCGTGAG GCTCCTGAAA GGAGC-GGAC
          TGAGGGTTGG GACTACTCAC CTGGTCCACA ATCGAGACGG TGGCCCAGGG
          TCTCTCCAGA GCTCCATCAG TCGGGCCATG ATTGAGTGGC AGGCAAACCA
          ACTACGCAGA GGGAATCCCC AGCGTGGCTG AGCTGGGTAG GGGATGGGGA
          CTGAATTTGC ACCTCACAAA GCCAGAGAGA CCTCAAGGTG AAGGGAGACA
          GGGACCTTGC AAAAGCAGAT TTGGGGAAGA CTCTCTGGTG CAGGATAGGG
          ACATACTTCT CTCCACTAGG AGAGGAAGTG AGGAGGAGGC TGGCCAAGGC
          ACCCTCATCA AGGAGGCAAG ATCCCTATGC TCCCCATGCC GGAGCCCCTG
          AGAACCTAAA ATGAGTCTGG TGTCTGTCTC TCTGCACTTA GGGGAGGTGG
[truncated: 315,426 more chars]
