# Supplementary material for: On simulated annealing phase transitions in phylogeny reconstruction
Source: Mol Phylogenet Evol. 2016 Aug;101:46–55. doi: 10.1016/j.ympev.2016.05.001 (PMC4912009; doi:10.1016/j.ympev.2016.05.001)
Supplement: Supplementary data 3 [file mmc3.zip › matrices/VATI_6genes_concatenated.phy]

36 3039
PVam002a  TTGGTCTTGGCTAACTGCTTCCCGTTGAATTCCACCATGGAATACACGGCTCCCTTGACCTCCTTCTCAGCCAGGCTCTGCAGCTTCCCTGGAATAAAGCCAGGCATTACTTGGCTTGCTTATCCAAAGGGTGGGAAGTCAAGGGGGTTCAGCTGAGCTGGCCTGAATTTTGCTTCCTAAAAAACTGTTTCTGAGGGGGACAAGTGACATGGAAAGCAAATCCCAGAATCCTAGCTGGTGAGGGATTCTTGGGTTTCTCTAGGAGATAGGGGGAAAAGGAACACAGCGCATACAGATGCCAACAACAGACTCCTTGGGAAAAACTGCCTGCTCCTGGGATACGAGCTCTCTGGGGTCTGAGGAGCTCGTCCCTGATCTCCCACCAAAAAAAGCTGGATTTTTCCAGATGAGAACACCTCGTTCTTACCATCGGAGTAGTGGAAGACAACGATCCGGCCTTGCTTGGGCTCTGCTTCCTCAGGATACACCATGGCTGTAGAACCCTTGGTCTGTCGATCTTCTCCTTCAGCTCGGCGAACTTGCAGGCGATATGTGCGGTGTGGCAGTCGATGACGGGCGAGTAGCCAGCACTGATCTGGCCAGGGTGGTTCAGGATGATCACCTGGGGGACAGAGCAGTGTCATGGCAAAGCTGGGAGCGGGGGGACGGCGGAAAGCCAGGCGTGGTGGTATCAACACGTCCTGCTCACCTGAGACGTGAACTGCGCTGCCTCCTGCGGCGGGTCCGACTTGCTGTCCCCGCAGACGTTCCCGCGGCGGATGTCCTTCACCGAGACGTTCTTCACGTTGAAACCGACGTTGTCCCCAGGCAGAGCCTCGCTCAGGGCCTCGTGGTGCATCTCCACGGATTTCACCTCAGTGGTGATGTTCACAGGGGCAAAGGTGACCACCATGCTGTATGCTGTGAATTAAGTAATTACTCAGAAGTCGTTGCGAAGGAAAAATATGTTTAGAGACAATCCTTGTCAGAGGTCAGGATATAGGTTCTTGTAAGCTGCAGTCAGGAAAATGGGGGACTTGAGGGGTTAGGCCTTTTTTGGATGGGGTATTTCTTTTTCGTTTGAGGATCTTACTTCACAGCTTAAATCTCAGACCCTCTTTGTGTGCAGATGGTACCAACCTGCTGAAGCCTTTGTTCAGCACAACTTGGTGGTAACCTGAGTGTTAGTTAATACAGTGTTGCACACTCCTGTGGCTCTGATGCTGAAGTTTGTGCTGCAGACTGAGGTTAAGAGCTGTCAGGTGGTTGCAGGCTAGAGTATTGAGAAGCTGCAGAATTTAGGGTGTGCATAAGACAGAGGGTACAATGCTAGCAAGCTCTGAGCTTGGATAAGAGACTTCCAGATTCAAATTTGTGGGAGGTTACTTCCCTTAACTCAGTACATAATGCTTGGCTGCTCCAGGTGGATAAGGAACTTAAACTGTTTCCTGAATGATTGTTCCCTCCTGAGAGCACTATTGCAACCTGATGACAGCTCCAGGGATCAGCAGAGCCACAACTTGCCCATACCAAGTCCTGGAGTAGTGCAGCTTCTTTCATTTGGTCCACCTGTCTACTCCTGTCAGCACTTAAAAGTGCTTTTGAGCTGCTTCCATGTTCCTAGAAAGCCCTGTGTTGTAGCCTGATGGAGATTTTCTCCAGAAATGGCTGGTTTTGCTACTAGAGTTGCTTATTTTCCATGTCCCTGTCCATCTTTCCCACTGCATTTCTGGATGTTTGCCTTTGTTCCCACCTGCTGTTTCACTGTCTGTCAGCTGTGTGTTTTCTGTGTTGCTTTTCCAGCACTGCTTCATTGGTCTCATGTAAAGGGGTGGCTTGCAGGTCATCAGGAACACTGCAATGACAGCACCCTGAGCCTCCCAGTGCCAGGAGGGCCAGGCTGGGCCTGGACAGAGCTCCTCCACCCCAGAGCAGCGAGGGGGAGCCAGGGCAAGGTAAATCTAGGGCAGGAAGACATCCAGGCTCACCTATGCAGAGCGTGAGGTAGAGCAGCCCCATGCGGATGTCAAGACTGTAGAACCATGTCGTCAGTGTATTGGTCTTTCCACCTGTTAAGGCCTTCACTGCACTACTCTTCTGTTCCATCATCTTCTCTAGATTCAAACGGATTCCTGTAACTAAGGTTAAAACAAAATAATACATCAGGCATTGCAGTGTGTTAATGTTAAAGGAGCTAACCTCAACACAGTTAACAGCTGGCACAGAAAGATGTGTTGAATGGCCCTACTAAATGCTAAAGGTTACATTCAACAACTGCTATGCTAAAAACCAGTACTGCACTTTCCAACTATAACTTACCTAGCCATTATTCAGAGTTCAAAGAGCAGTCCCTAAGCCTCCAAATGACAGATAAAGGACATTATTTATAACTAAAAATTTTCTGACCAGAAAATCATACTAATAGATTGGAAAAACTAAATTTACTTCCTGGTGGAAACCACTCATGTAAGAGGCACTGAGAGCTCTTCACTCACTTTCAATTCCTCTGTTAGCGAAATCTTTTCCATGGGCCAAATGATACAGTGTAGAATACAGCTATTGTACACATGGGAGGCCAGTGGTTGGGAGGCCGCCAGATCAGAACTAACTGGGCAACAAGGAAACCACCAGCCCCCAAAAGTACACAAGAAAGTAAGAGCTTCATGTCATGCTGTGTTGTGCTTGCTGTCTTTTCACTGTTCAGTGGGGCAATAAAACATAAGCCAAAATCATGTCACCTAAATCACATTCTGGCTTGCCTTCCAGATCTTGATTAGAATTTTTTGGTATGTTGTATCAGCATAGCAGTGGCACTCCTGGTGTGTCATAAAATATTGAATGTGTTTGTTAAATGTGAAATTCATGCTTGTGTACGAGGTAAGTGTCTGGGTTACAGTCAGCCCACTGCTGAAAACCAGCCTTCTCTCTTTATAGATAATACAAAACAGTTGAGATTTGAAGACGTAGTAAATCAGTCAAGTCCAAAAAACTGTACTGTGTACTGTGGAGGAATTGCAAACCAAGTCTCTGCTACCGTAA
PVam002b  TTGGTCTTGGCTAACTGCTTCCCGTTGAATTCCACCATGGAATACACGGCTCCCTTGACCTCCTTCTCAGCCAGGCTCTGCAGCTTCCCTGGAATAAAGCCAGGCATTACTTGGCTTGTTTATCCAAAGGGTGGGAAGTCAAGGGGGTTCAGCTGAGCTGGCCTGAATTTTGCTTCCTAAAAAACTGTTTCTGAGGGGGACAAGTGACATGGAAAGCAAATCCCAGAATCCTAGCTGGTGAGGGATTCTTGGGTTTCTCTAGGAGATAGGGGGAAAAGGAACACAGCGCATACAGATGCCAACAACAGACTCCTTGGGAAAAACTGCCTGCTCCTGGGATACGAGCTCTCTGGGGTCTGAGGAGCTCATCCCTGATCTCCCACCAAAAAAAGCTGGATTTTTCCAGATGAGAACACCTCGTTCTTACCATCGGAGTAGTGGAAGACAACGATCCGGCCTTGCTTGGGCTCTGCTTCCTCAGGATACACCATGGCTGTAGAACCCTTGGTCTGTCGATCTTCTCCTTCAGCTCGGCGAACTTGCAGGCGATATGTGCGGTGTGGCAGTCGATGACGGGCGAGTAGCCAGCACTGATCTGGCCAGGGTGGTTCAGGATGATCACCTGGGGGACAGAGCAGTGTCATGGCAAGGCTGGGAGCGGGGGGACGGCGGAAAGCCAGGCGTGGTGGCATCAACACGTCCTGCTCACCTGAGACGTGAACTGCGCTGCCTCCTGCGGCGGGTCCGACTTGCTGTCCCCGCAGACGTTCCCACGGCGGATGTCCTTCACCGAGACGTTCTTCACGTTGAAACCGACGTTGTCCCCAGGCAGAGCCTCGCTCAGGGCCTCGTGGTGCATCTCCACGGATTTCACCTCAGTGGTGATGTTCACAGGGGCAAAGGTGACCACCATGCTGTATGTTGTGAATTAAGTAATTACTCAGAAGTCGTTGCGAAGGAAAAATATGTTTAGAGACAATCCTTGTCAGAGGTCAGGATATAGGTTCTTGTAAGCTGCAGTCAGGAAAATGGGGGACTTGAGGGGTTAGGCCTTTTTTGGATGGGGTATTTCTTTTTCTTTTGAGGATCTTACTTCACAGCTTAAATCTCAGTCCCTCTTTGTGTGCAGATGGTACCAACCTGCTGAAGCCTTTGTTCAGCACAACTTGGTGGTAACCTGAGTGTTAGTTAATACAGTGTTGCACACTCCTGTGGCTCTGATGCTGAAGTTTGTGCTGCAGACTGAGGTTAAGAGCTGTCAGGTGGTTGCAGGCTGGAGTATTGAGAAGCTGCAGAATTTAGGGTGTGCATAAGACAGAGGGTACAATGCTAGCAAGCTCTGAGCTTGGATAAGAGACTTCCAGATTCAAATTTGTGGGAGGTTACTTCCCTTAACTCAGTACATAATGCTTGGCTGCTCCAGGTGGATAAGGAACTTAAACTGTTTCCTGAATGATTGTTCCCTCCTGAGAGCACTATTGCAACCTGATGACAGCTCCAGGGATCAGCAGAGCCACAACTTGCCCATACCAAGTCCTGGAGTAGTGCAGCTTCTTTCATTTGGTCCACCTGTCTACTCCTGTCAGCACTTAAAAGTGCTTTTGAGCTGCTTCCATGTTCCTAGAAAGCCCTGTGTTGTAGCCTGATGGAGATTTTCTCCAGAAATGGCTGGTTTTGCTACTAGAGTTGCTTATTTTCCATGTCCCTGTCCATCTTTCCCACTGCATTTCTGGATGTTTGCCTTTGTTCCCACCTGCTGTTTCACTGTCTGTCAGCTGTGTGTTTTCTGTGTTGCTTTTCCAGCACTGCTTCATTGGTCTCATGTAAAGGGGTGGCTTGCAGGTCATCAGGAACACTGCAATGACAGCACCCTGAGCCTCCCAGTGCCAGGAGGGCCAGGCTGGGCCTGGACAGAGCTTCTCCACCCCAGAGCAGCGAGGGGGAGCCAGGGCAAGGTGAATCTAGGGCAGGAAGACATCCAAGCTCACCTATGCAGAGCGTGAGGTAGAGCAGCCCCATGCGGATGTCAAGACTGTAGAACCATGTCGTCAGTGTATTGGTCTTTCCACCTGTTAAGGCCTTCACTGCACTACTCTTCTGTTCCATCATCTTCTCTAGATTCAAACGGATTCCTGTAACTAAGGTTAAAACAAAATAATACATCAGGCATTGCAGTGTGTTAATGTTAAAGGAGCTAACCTCAACACAGTTAACAGCTGGCACAGAAAGATGTGTTGAATGGCCCTACTAAATGCTAAAGGTTACATTCAACAACTGCTATGCTAAAAACCAGTACTGCACTTTCCAACTATAACTTACCTAGCCATTATTCAGAGTTCAAAGAGCAGTCCCTAAGCCTCCAAATGACAGATAAAGGACATTATTTATAACTAAAAATTTTCTGACCAGAAAATCATACTAATAGATTGGAAAAACTAAATTTACTTCCTGGTGGAAACCACTTATGTAAGAGGCACTGAGAGCTCTTCACTCACTTTCAATTCCTCTGTTAGCGAAATCTTTTCCATGGGCCAAATGATACAGTGTAGAATACAGCTATTGTACACATGGGAGGCCAGTGGTTGGGAGGCCGCCAGATCAGAACTAACTGGGCAACAAGGAAACCACCAGCCCCCAAAAGTACACAAGAAAGTAAGAGCTTCATGTCATGCTGTGTTGTGCTTGCTGTCTTTTCACTGTTCAGTGGGGCAATAAAACATAAGCCAAAATCATGTCACCTAAATCACATTCTGGCTTGCCTTCCAGATCTTGATTAGAATTTTTTGGTATGTTGTATCAGCATAGCAGTGGCACTCCTGGTGTGTCATAAAATATTGAATGTGTTTGTTAAATGTGAAATTCATGCTTGTGTACGAGGTAAGTGTCTGGGTTACAGTCAGCCCACTGCTGAAAACCAGCCTTCTCTCTTTATAGATAATACAAAACAGTTGAGATTTGAAGACGTAGTAAATCAGTCAAGTCCAAAAAACTGTACTGTGTACTGTGGAGGAATTGCAGACCAAGTCTCTGCTACCGTAA
PVna001a  TTGGTCTTGGCTAACTGCTTCCCGTTGAATTCCACCATGGAATACACGGCTCCCTTGACCTCCTTCTCAGCCAGGCTCTGCAGCTTCCCTGGAATAAAGCCAGGCATTACTTGGCTTGTTTATCCAAAGGGTGGGAAGTCAAGGGGGTTCAGCTGAGCTGGCCTGAATTTTGCTTCCTAAAAAACTGTTTCTGAGGGGGACAAGTGACATGGAAAGCAAATCCCAGAATCCTAGCTGGTGAGGGATTCTTGGGTTTCTCTAGGAGATAGGGGGAAAAGGAACACAGCGCATACAGATGCCAACAACAGACTCCTTGGGAAAAACTGCCTGCTCCTGGGATACAAGCTCTCTGGGGTCTGAGGAGCTCATCCCTGATCTCCCACCAAAAAAAGCTGGATTTTTCCAGATGAGAACACCTCGTTCTTACCATCGGAGTAGTGGAAGACAACGATCCGGCCTTGCTTGGGCTCTGCTTCCTCAGGATACACCATGGCTGTAGAACCCTTGGTCTGTCGATCTTCTCCTTCAGCTCGGCGAACTTGCAGGCGATATGTGCGGTGTGGCAGTCGATGACGGGCGAGTAGCCAGCACTGATCTGGCCAGGGTGGTTCAGGATGATCACCTGGGGGACAGAGCAGTGTCATGGCAAGGCTGGGAGCGGGGGGACGGCGGAAAGCCAGGCGTGGTGGCATCAACACGTCCTGCTCACCTGAGACGTGAACTGCGCTGCCTCCTGCGGCGGGTCCGACTTGCTGTCCCCGCAGACGTTCCCGCGGCGGATGTCCTTCACCGAGACGTTCTTCACATTGAAACCGACGTTGTCCCCAGGCAGAGCCTCGCTCAGGGCCTCGTGGTGCATCTCCACGGATTTCACCTCAGTGGTGATGTTCACAGGGGCAAAGGTGACCACCATGCTGTATGCTGTGAATTAAGTAATTACTCAGAAGTCGTTGCGAAGGAAAAATATGTTTAGAGACAATCCTTGTCAGAGGTCAGGATATAGGTTCTTGTAAGCTGCAGTCAGGAAAATGGGGGACTTGAGGGGTTAGGCCTTTTTTGGATGGGGTATTTCTTTTTCGTTTGAGGATCTTACTTCACAGCTTAAATCTCAGACCCTCTTTGTGTGCAGATGGTACCAACCTGCTGAAGCCTTTGTTCAGCACAACTTGGTGGTAACCTGAGTGTTAGTTAATACAGTGTTGCACACTCCTGTGGCTCTGATGCTGAAGTTTGTGCTGCAGACTGAGGTTAAGAGCTGTCAGGTGGTTGCAGGCTAGAGTATTGAGAAGCTGCAGAATTTAGGGTGTGCATAAGACAGAGGGTACAATGCTAGCAAGCTCTGAGCTTGGATAAGAGACTTCCAGATTCAAATTTGTGGGAGGTTACTTCCCTTAACTCAGTACATAATGCTTGGCTGCTCCAGGTGGATAAGGAACTTAAACTGTTTCCTGAATGATTGTTCCCTCCTGAGAGCACTATTGCAACCTGATGACAGCTCCAGGGATCAGCAGAGCCACAACTTGCCCATACCAAGTCCTGGAGTAGTGCAGCTTCTTTCATTTGGTCCACCTGTCTACTCCTGTCAGCACTTAAAAGTGCTTTTGAGCTGCTTCCATGTTCCTAGAAAGCCCTGTGTTGTAGCCTGATGGAGATTTTCTCCAGAAATGGCTGGTTTTGCTACTAGAGTTGCTTATTTTCCATGTCCCTGTCCATCTTTCCCACTGCATTTCTGGATGTTTGCCTTTGTTCCCACCTGCTGTTTCACTGTCTGTCAGCTGTGTGTTTTCTGTGTTGCTTTTCCAGCACTGCTTCATTGGTCTCATGTAAAGGGGTGGCTTGCAGGTCATCAGGAACACTGCAATGACAGCACCCTGAGCCTCCCAGTGCCAGGAGGGCCAGGCTGGGCCTGGACAGAGCTTCTCCACCCCAGAGCAGCGAGGGGGAGCCAGGGCAAGGTGAATCTAGGGCAGGAAGACATCCAAGCTCACCTATGCAGAGCGTGAGGTAGAGCAGCCCCATGCGGATGTCAAGACTGTAGAACCATGTCGTCAGTGTATTGGTCTTTCCACCTGTTAAGGCCTTCACTGCACTACTCTTCTGTTCCATCATCTTCTCTAGATTCAAACGGATTCCTGTAACTAAGGTTAAAACAAAATAATACATCAGGCATTGCAGTGTGTTAATGTTAAAGGAGCTAACCTCAACACAGTTAACAGCTGGCACAGAAAGATGTGTTGAATGGCCCTACTAAATGCTAAAGGTTACATTCAACAACTGCTATGCTAAAAACCAGTACTGCACTTTCCAACTATAACTTACCTAGCCATTATTCAGAGTTCAAAGAGCAGTCCCTAAGCCTCCAAATGACAGATAAAGGACATTATTTATAACTAAAAATTTTCTGACCAGAAAATCATACTAATAGATTGGAAAAACTAAATTTACTTCCTGGTGGAAACCACTTATGTAAGAGGCACTGAGAGCTCTTCACTCACTTTCAATTCCTCTGTTAGCGAAATCTTTTCCATGGGCCAAATGATACAGTGTAGAATACAGCTATTGTACACATGGGAGGCCAGTGGTTGGGAGGCCGCCAGATCAGAACTAACTGGGCAACAAGGAAACCACCAGCCCCCAAAAGTACACAAGAAAGTAAGAGCTTCATGTCATGCTGTGTTGTGCTTGCTGTCTTTTCACTGTTCAGTGGGGAAATAAAACATAAGCCAAAATCATGTCACCTGAATCACATTCTAGCTTGCCTTCCAGATCTTGATTAGAATTTTTTGGTATGTTGTATCAGCATAGCGGTGGCACTCCTGGTGTGTCATAAAATATTGAATGTGTTTGTTAAATGTGAAATTCATGCTTGTGTACGAGGTAAGTGTCTGGGTTACAGTCAGCCCACTGCTGAAAACCAGCCTTTTCTCTTTATAGATAATACAAAACAGTTGAGATTTGAAGACGTAGTAAATCAGTCAAGTCCAAAAAACTGTACTGTGTACTGTGGAGGAATTGCAAACCAAGTCTCTGCTACCGTAA
PVna001b  TTGGTCTTGGCTAACTGCTTCCCGTTGAATTCCACCATGGAATACACGGCTCCCTTGACCTCCTTCTCAGCCAGGCTCTGCAGCTTCCCTGGAATAAAGCCAGGCATTACTTGGCTTGTTTATCCAAAGGGTGGGAAGTCAAGGGGGTTCAGCTGAGCTGGCCTGAATTTTGCTTCCTAAAAAACTGTTTCTGAGGGGGACAAGTGACATGGAAAGCAAATCCCAGAATCCTAGCTGGTGAGGGATTCTTGGGTTTCTCTAGGAGATAGGGGGAAAAGGAACACAGCGCATACAGATGCCAACAACAGACTCCTTGGGAAAAACTGCCTGCTCCTGGGATACAAGCTCTCTGGGGTCTGAGGAGCTCATCCCTGATCTCCCACCAAAAAAAGCTGGATTTTTCCAGATGAGAACACCTCGTTCTTACCATCGGAGTAGTGGAAGACAACGATCCGGCCTTGCTTGGGCTCTGCTTCCTCAGGATACACCATGGCTGTAGAACCCTTGGTCTGTCGATCTTCTCCTTCAGCTCGGCGAACTTGCAGGCGATATGTGCGGTGTGGCAGTCGATGACGGGCGAGTAGCCAGCACTGATCTGGCCAGGGTGGTTCAGGATGATCACCTGGGGGACAGAGCAGTGTCATGGCAAGGCTGGGAGCGGGGGGACGGCGGAAAGCCAGGCGTGGTGGCATCAACACGTCCTGCTCACCTGAGACGTGAACTGCGCTGCCTCCTGCGGCGGGTCCGACTTGCTGTCCCCGCAGACGTTCCCGCGGCGGATGTCCTTCACCGAGACGTTCTTCACATTGAAACCGACGTTGTCCCCAGGCAGAGCCTCGCTCAGGGCCTCGTGGTGCATCTCCACGGATTTCACCTCAGTGGTGATGTTCACAGGGGCAAAGGTGACCACCATGCTGTATGCTGTGAATTAAGTAATTACTCAGAAGTCGTTGCGAAGGAAAAATATGTTTAGAGACAATCCTTGTCAGAGGTCAGGATATAGGTTCTTGTAAGCTGCAGTCAGGAAAATGGGGGACTTGAGGGGTTAGGCCTTTTTTGGATGGGGTATTTCTTTTTCTTTTGAGGATCTTACTTCACAGCTTAAATCTCAGACCCTCTTTGTGTGCAGATGGTACCAACCTGCTGAAGCGGTTGTTCAGCACAACTTGGTGGTAACCTGAGTGTTAGTTAATACAGTGTTGCACACTCCTGTGGCTCTGATGCTGAAGTTTGTGCTGCAGACTGAGGTTAAGAGCTGTCAGGTGGTTGCAGGCTGGAGTATTGAGAAGCTGCAGAATTTAGGGTGTGCATAAGACAGAGGGTACAATGCTAGCAAGCTCTGAGCTTGGATAAGAGACTTCCAGATTCAAATTTGTGGGAGGTTACTTCCCTTAACTCAGTACATAATGCTTGGCTGCTCCAGGTGGATAAGGAACTTAAACTGTTTCCTGAATGATTGTTCCCTCCTGAGAGCACTATTGCAACCTGATGACAGCTCCAGGGATCAGCAGAGCCACAACTTGCCCATACCAAGTCCTGGAGTAGTGCAGCTTCTTTCATTTGGTCCACCTGTCTATTCCTGTCAGCACTTAAAAGTGCTTTTGAGCTGCTTCCATGTTCCTAGAAAGCCCTGTGTTGTAGCCTGATGGAGATTTTCTCCAGAAATGGCTGGTTTTGCTACTAGAGTTGCTTATTTTCCATGTCCCTGTCCATCTTTCCCACTGCATTTCTGGATGTTTGCCTTTGTTCCCACCTGCTGTTTCACTGTCTGTCAGCTGTGTGTTTTCTGTGTTGCTTTTCCAGCACTGCTTCATTGGTCTCATGTAAAGGGGTGGCTTGCAGGTCATCAGGAACACTGCAATGACAGCACCCTGAGCCTCCCAGTGCCAGGAGGGCCAGGCTGGGCCTGGACAGAGCTTCTCCACCCCAGAGCAGCGAGGGGGAGCCAGGGCAAGGTGAATCTAGGGCAGGAAGACATCCAAGCTCACCTATGCAGAGCGTGAGGTAGAGCAGCCCCATGCGGATGTCAAGACTGTAGAACCATGTCGTCAGTGTATTGGTCTTTCCACCTGTTAAGGCCTTCACTGCACTACTCTTCTGTTCCATCATCTTCTCTAGATTCAAACGGATTCCTGTAACTAAGGTTAAAACAAAATAATACATCAGGCATTGCAGTGTGTTAATGTTAAAGGAGCTAACCTCAACACAGTTAACAGCTGGCACAGAAAGATGTGTTGAATGGCCCTACTAAATGCTAAAGGTTACATTCAACAACTGCTATGCTAAAAACCAGTACTGCACTTTCCAACTATAACTTACCTAGCCATTATTCAGAGTTCAAAGAGCAGTCCCTAAGCCTCCAAATGACAGATAAAGGACATTATTTATAACTAAAAATTTTCTGACCAGAAAATCATACTAATAGATTGGAAAAACTAAATTTACTTCCTGGTGGAAACCACTTATGTAAGAGGCACTGAGAGCTCTTCACTCACTTTCAATTCCTCTGTTAGCGAAATCTTTTCCATGGGCCAAATGATACAGTGTAGAATACAGCTATTGTACACATGGGAGGCCAGTGGTTGGGAGGCCGCCAGATCAGAACTAACTGGGCAACAAGGAAACCACCAGCCCCCAAAAGTACACAAGAAAGTAAGAGCTTCATGTCATGCTGTGTTGTGCTTGCTGTCTTTTCACTGTTCAGTGGGGAAATAAAACATAAGCCAAAATCATGTCACCTGAATCACATTCTAGCTTGCCTTCCAGATCTTGATTAGAATTTTTTGGTATGTTGTATCAGCATAGCGGTGGCACTCCTGGTGTGTCATAAAATATTGAATGTGTTTGTTAAATGTGAAATTCATGCTTGTGTACGAGGTAAGTGTCTGGGTTACAGTCAGCCCACTGCTGAAAACCAGCCTTTTCTCTTTATAGATAATACAAAACAGTTGAGATTTGAAGACGTAGTAAATCAGTCAAGTCCAAAAAACTGTACTGTGTACTGTGGAGGAATTGCAGACCAAGTCTCTGCTACCGTAA
PVva004a  TTGGTCTTGGCTAACTGCTTCCCGTTGAATTCCACCATGGAATACACGGCTCCCTTGACCTCCTTCTCAGCCAGGCTCTGCAGCTTCCCTGGAATAAAGCCAGGCATTACTTGGCTTGTTTATCCAAAGGGTGGGAAGTCAAGGGGGTTCAGCTGAGCTGGCCTGAATTTTGCTTCCTAAAAAACTGTTTCTGAGGGGGACAAGTGACATGGAAAGCAAATCCCAGAATCCTAGCTGGTGAGGGATTCTTGGGTTTCTCTAGGAGATAGGGGGAAAAGGAACACAGCGCATACAGATGCCAACAACAGACTCCTTGGGAAAAACTGCCTGCTCCTGGGATACGAGCTCTCTGGGGTCTGAGGAGCTCGTCCCTGATCTCCCACCAAAAAAAGCTGGATTTTTCCAGATGAGAACACCTCGTTCTTACCATCGGAGTAGTGGAAGACAACGATCCGGCCTTGCTTGGGCTCTGCTTCCTCAGGATACACCATGGCTGTAGAACCCTTGGTCTGTCGATCTTCTCCTTCAGCTCGGCGAACTTGCAGGCGATATGTGCGGTGTGGCAGTCGATGACGGGCGAGTAGCCAGCACTGATCTGGCCAGGGTGGTTCAGGATGATCACCTGGGGGACAGAGCAGTGTCATGGCAAGGCTGGGAGCGGGGGGACGGCGGAAAGCCAGGCGTGGTGGCATCAACACGTCCTGCTCACCTGAGACGTGAACTGCGCTGCCTCCTGCGGCGGGTCCGACTTGCTGTCCCCGCAGACGTTCCCACGGCGGATGTCCTTCACCGAGACGTTCTTCACGTTGAAACCGACGTTGTCCCCAGGCAGAGCCTCGCTCAGGGCCTCGTGGTGCATCTCCACGGATTTCACCTCAGTGGTGATGTTCACAGGGGCAAAGGTGACCACCATGCTGTATGTTGTGAATTAAGTAATTACTCAGAAGTCGTTGCGAAGGAAAAATATGTTTAGAGACAATCCTTGTCAGAGGTCAGGATATAGGTTCTTGTAAGCTGCAGTCAGGAAAATGGGGGACTTGAGGGGTTAGGCCTTTTTTGGATGGGGTATTTCTTTTTCTTTTGAGGATCTTACTTCACAGCTTAAATCTCAGACCCTCTTTGTGTGCAGATGGTACCAACCTGCTGAAGCCTTTGTTCAGCACAACTTGGTGGTAACCTGAGTGTTAGTTAATACAGTGTTGCACACTCCTGTGGCTCTGATGCTGAAGTTTGTGCTGCAGACTGAGGTTAAGAGCTGTCAGGTGGTTGCAGGCTGGAGTATTGAGAAGCTGCAGAATTTAGGGTGTGCATAAGACAGAGGGTACAATGCTAGCAAGCTCTGAGCTTGGATAAGAGACTTCCAGATTCAAATTTGTGGGAGGTTACTTCCCTTAACTCAGTACATAATGCTTGGCTGCTCCAGGTGGATAAGGAACTTAAACTGTTTCCTGAATGATTGTTCCCTCCTGAGAGCACTATTGCAACCTGATGACAGCTCCAGGGATCAGCAGAGCCACAACTTGCCCATACCAAGTCCTGGAGTAGTGCAGCTTCTTTCATTTGGTCCACCTGTCTACTCCTGTCAGCACTTAAAAGTGCTTTTGAGCTGCTTCCATGTTCCTAGAAAGCCCTGTGTTGTAGCCTGATGGAGATTTTCTCCAGAAATGGCTGGTTTTGCTACTAGAGTTGCTTATTTTCCATGTCCCTGTCCATCTTTCCCACTGCATTTCTGGATGTTTGCCTTTGTTCCCACCTGCTGTTTCACTGTCTGTCAGCTGTGTGTTTTCTGTGTTGCTTTTCCAGCACTGCTTCATTGGTCTCATGTAAAGGGGTGGCTTGCAGGTCATCAGGAACACTGCAATGACAGCACCCTGAGCCTCCCAGTGCCAGGAGGGCCAGGCTGGGCCTGGACAGAGCTTCTCCACCCCAGAGCAGCGAGGGGGAGCCAGGGCAAGGTGAATCTAGGGCAGGAAGACATCCAAGCTCACCTATGCAGAGCGTGAGGTAGAGCAGCCCCATGCGGATGTCAAGACTGTAGAACCATGTCGTCAGTGTATTGGTCTTTCCACCTGTTAAGGCCTTCACTGCACTACTCTTCTGTTCCATCATCTTCTCTAGATTCAAACGGATTCCTGTAACTAAGGTTAAAACAAAATAATACATCAGGCATTGCAGTGTGTTAATGTTAAAGGAGCTAACCTCAACACAGTTAACAGCTGGCACAGAAAGATGTGTTGAATGGCCCTACTAAATGCTAAAGGTTACATTCAACAACTGCTATGCTAAAAACCAGTACTGCACTTTCCAACTATAACTTACCTAGCCATTATTCAGAGTTCAAAGAGCAGTCCCTAAGCCTCCAAATGACAGATAAAGGACATTATTTATAACTAAAAATTTTCTGACCAGAAAATCATACTAATAGATTGGAAAAACTAAATTTACTTCCTGGTGGAAACCACTTATGTAAGAGGCACTGAGAGCTCTTCACTCACTTTCAATTCCTCTGTTAGCGAAATCTTTTCCATGGGCCAAATGATACAGTGTAGAATACAGCTATTGTACACATGGGAGGCCAGTGGTTGGGAGGCCGCCAGATCAGAACTAACTGGGCAACAAGGAAACCACCAGCCCCCAAAAGTACACAAGAAAGTAAGAGCTTCATGTCATGCTGTGTTGTGCTTGCTGTCTTTTCACTGTTCAGTGGGGAAATAAAACATAAGCCAAAATCATGTCACCTAAATCACATTCTAGCTTGCCTTCCAGATCTTGATTAGAATTTTTTGGTATGTTGTATCAGCATAGCAGTGGCACTCCTGGTGTGTCATAAAATATTGAATGTGTTTGTTAAATGTGAAATTCATGCTTGTGTACGAGGTAAGTGTCTAGGTTACAGTCAGCCCACTGCTGAAAACCAGCCTTTTCTCTTTATAGATAATACAAAACAGTTGAGATTTGAAGACGTAGTAAATCAGTCAAGTCCAAAAAACTGTACTGTGTACTGTGGAGGAATTGCAAACCAAGTCTCTGCTACCGTAA
PVva004b  TTGGTCTTGGCTAACTGCTTCCCGTTGAATTCCACCATGGAATACACGGCTCCCTTGACCTCCTTCTCAGCCAGGCTCTGCAGCTTCCCTGGAATAAAGCCAGGCATTACTTGGCTTGTTTATCCAAAGGGTGGGAAGTCAAGGGGGTTCAGCTGAGCTGGCCTGAATTTTGCTTCCTAAAAAACTGTTTCTGAGGGGGACAAGTGACATGGAAAGCAAATCCCAGAATCCTAGCTGGTGAGGGATTCTTGGGTTTCTCTAGGAGATAGGGGGAAAAGGAACACAGCGCATACAGATGCCAACAACAGACTCCTTGGGAAAAACTGCCTGCTCCTGGGATACAAGCTCTCTGGGGTCTGAGGAGCTCATCCCTGATCTCCCACCAAAAAAAGCTGGATTTTTCCAGATGAGAACACCTCGTTCTTACCATCGGAGTAGTGGAAGACAACGATCCGGCCTTGCTTGGGCTCTGCTTCCTCAGGATACACCATGGCTGTAGAACCCTTGGTCTGTCGATCTTCTCCTTCAGCTCGGCGAACTTGCAGGCGATATGTGCGGTGTGGCAGTCGATGACGGGCGAGTAGCCAGCACTGATCTGGCCAGGGTGGTTCAGGATGATCACCTGGGGGACAGAGCAGTGTCATGGCAAGGCTGGGAGCGGGGGGACGGCGGAAAGCCAGGCGTGGTGGCATCAACACGTCCTGCTCACCTGAGACGTGAACTGCGCTGCCTCCTGCGGCGGGTCCGACTTGCTGTCCCCGCAGACGTTCCCACGGCGGATGTCCTTCACCGAGACGTTCTTCACGTTGAAACCGACGTTGTCCCCAGGCAGAGCCTCGCTCAGGGCCTCGTGGTGCATCTCCACGGATTTCACCTCAGTGGTGATGTTCACAGGGGCAAAGGTGACCACCATGCTGTATGTTGTGAATTAAGTAATTACTCAGAAGTCGTTGCGAAGGAAAAATATGTTTAGAGACAATCCTTGTCAGAGGTCAGGATATAGGTTCTTGTAAGCTGCAGTCAGGAAAATGGGGGACTTGAGGGGTTAGGCCTTTTTTGGATGGGGTATTTCTTTTTCTTTTGAGGATCTTACTTCACAGCTTAAATCTCAGACCCTCTTTGTGTGCAGATGGTACCAACCTGCTGAAGCCTTTGTTCAGCACAACTTGGTGGTAACCTGAGTGTTAGTTAATACAGTGTTGCACACTCCTGTGGCTCTGATGCTGAAGTTTGTGCTGCAGACTGAGGTTAAGAGCTGTCAGGTGGTTGCAGGCTGGAGTATTGAGAAGCTGCAGAATTTAGGGTGTGCATAAGACAGAGGGTACAATGCTAGCAAGCTCTGAGCTTGGATAAGAGACTTCCAGATTCAAATTTGTGGGAGGTTACTTCCCTTAACTCAGTACATAATGCTTGGCTGCTCCAGGTGGATAAGGAACTTAAACTGTTTCCTGAATGATTGTTCCCTCCTGAGAGCACTATTGCAACCTGATGACAGCTCCAGGGATCAGCAGAGCCACAACTTGCCCATACCAAGTCCTGGAGTAGTGCAGCTTCTTTCATTTGGTCCACCTGTCTACTCCTGTCAGCACTTAAAAGTGCTTTTGAGCTGCTTCCATGTTCCTAGAAAGCCCTGTGTTGTAGCCTGATGGAGATTTTCTCCAGAAATGGCTGGTTTTGCTACTAGAGTTGCTTATTTTCCATGTCCCTGTCCATCTTTCCCACTGCATTTCTGGATGTTTGCCTTTGTTCCCACCTGCTGTTTCACTGTCTGTCAGCTGTGTGTTTTCTGTGTTGCTTTTCCAGCACTGCTTCATTGGTCTCATGTAAAGGGGTGGCTTGCAGGTCATCAGGAACACTGCAATGACAGCACCATGAGCCTCCCAGTGCCAGGAGGGCCAGGCTGGGCCTGGACAGAGCTTCTCCACCCCAGAGCAGCGAGGGGGAGCCAGGGCAAGGTGAATCTAGGGCAGGAAGACATCCAAGCTCACCTATGCAGAGCGTGAGGTAGAGCAGCCCCATGCGGATGTCAAGACTGTAGAACCATGTCGTCAGTGTATTGGTCTTTCCACCTGTTAAGGCCTTCACTGCACTACTCTTCTGTTCCATCATCTTCTCTAGATTCAAACGGATTCCTGTAACTAAGGTTAAAACAAAATAATACATCAGGCATTGCAGTGTGTTAATGTTAAAGGAGCTAACCTCAACACAGTTAACAGCTGGCACAGAAAGATGTGTTGAATGGCCCTACTAAATGCTAAAGGTTACATTCAACAACTGCTATGCTAAAAACCAGTACTGCGCTTTCCAACTATAACTTACCTAGCCATTATTCAGAGTTCAAAGAGCAGTCCCTAAGCCTCCAAATGACAGATAAAGGACATTATTTATAACTAAAAATTTTCTGACCAGAAAATCATACTAATAGATTGGAAAAACTAAATTTACTTCCTGGTGGAAACCACTTATGTAAGAGGCACTGAGAGCTCTTCACTCACTTTCAATTCCTCTGTTAGCGAAATCTTTTCCATGGGCCAAATGATACAGTGTAGAATACAGCTATTGTACACATGGGAGGCCAGTGGTTGGGAGGCCGCCAGATCAGAACTAACTGGGCAACAAGGAAACCACCAGCCCCCAAAAGTACACAAGAAAGTAAGAGCTTCATGTCATGCTGTGTTGTGCTTGCTGTCTTTTCACTGTTCAGTGGGGAAATAAAACATAAGCCAAAATCATGTCACCTAAATCACATTCTAGCTTGCCTTCCAGATCTTGATTAGAATTTTTTGGTATGTTGTATCAGCATAGCAGTGGCACTCCTGGTGTGTCATAAAATATTGAATGTGTTTGTTAAATGTGAAATTCATGCTTGTGTACGAGGTAAGTGTCTAGGTTACAGTCAGCCCACTGCTGAAAACCAGCCTTTTCTCTTTATAGATAATACAAAACAGTTGAGATTTGAAGACGTAGTAAATCAGTCAAGTCCAAAAAACTGTACTGTGTACTGTGGAGGAATTGCAGACCAAGTCTCTGCTACCGTAA
PVva018a  TTGGTCTTGGCTAACTGCTTCCCGTTGAATTCCACCATGGAATACACGGCTCCCTTGACCTCCTTCTCAGCCAGGCTCTGCAGCTTCCCTGGAATAAAGCCAGGCATTACTTGGCTTGTTTATCCAAAGGGTGGGAAGTCAAGGGGGTTCAGCTGAGCTGGCCTGAATTTTGCTTCCTAAAAAACTGTTTCTGAGGGGGACAAGTGACATGGAAAGCAAATCCCAGAATCCTAGCTGGTGAGGGATTCTTGGGTTTCTCTAGGAGATAGGGGGAAAAGGAACACAGCGCATACAGATGCCAACAACAGACTCCTTGGGAAAAACTGCCTGCTCCTGGGATACAAGCTCTCTGGGGTCTGAGGAGCTCATCCCTGATCTCCCACCAAAAAAAGCTGGATTTTTCCAGATGAGAACACCTCGTTCTTACCATCGGAGTAGTGGAAGACAACGATCCGGCCTTGCTTGGGCTCTGCTTCCTCAGGATACACCATGGCTGTAGAACCCTTGGTCTGTCGATCTTCTCCTTCAGCTCGGCGAACTTGCAGGCGATATGTGCGGTGTGGCAGTCGATGACGGGCGAGTAGCCAGCACTGATCTGGCCAGGGTGGTTCAGGATGATCACCTGGGGGACAGAGCAGTGTCATGGCAAAGCTGGGAGCGGGGGGACGGCGGAAAGCCAGGCGTGGTGGCATCAACACGTCCTGCTCACCTGAGACGTGAACTGCGCTGCCTCCTGCGGCGGGTCCGACTTGCTGTCCCCGCAGACGTTCCCACGGCGGATGTCCTTCACCGAGACGTTCTTCACGTTGAAACCGACGTTGTCCCCAGGCAGAGCCTCGCTCAGGGCCTCGTGGTGCATCTCCACGGATTTCACCTCAGTGGTGATGTTCACAGGGGCAAAGGTGACCACCATGCTGTATGCTGTGAATTAAGTAATTACTCAGAAGTCGTTGCGAAGGAAAAATATGTTTAGAGACAATCCTTGTCAGAGGTCAGGATATAGGTTCTTGTAAGCTGCAGTCAGGAAAATGGGGGACTTGAGGGGTTAGGCCTTTTTTGGATGGGGTATTTCTTTTTCTTTTGAGGATCTTACTTCACAGCTTAAATCTCAGACCCTCTTTGTGTGCAGATGGTACCAACCTGCTGAAGCGGTTGTTCAGCACAACTTGGTGGTAACCTGAGTGTTAGTTAATACAGTGTTGCACACTCCTGTGGCTCTGATGCTGAAGTTTGTGCTGCAGACTGAGGTTAAGAGCTGTCAGGTGGTTGCAGGCTGGAGTATTGAGAAGCTGCAGAATTTAGGGTGTGCATAAGACAGAGGGTACAATGCTAGCAAGCTCTGAGCTTGGATAAGAGACTTCCAGATTCAAATTTGTGGGAGGTTACTTCCCTTAACTCAGTACATAATGCTTGGCTGCTCCAGGTGGATAAGGAACTTAAACTGTTTCCTGAATGATTGTTCCCTCCTGAGAGCACTATTGCAACCTGATGACAGCTCCAGGGATCAGCAGAGCCACAACTTGCCCATACCAAGTCCTGGAGTAGTGCAGCTTCTTTCATTTGGTCCACCTGTCTATTCCTGTCAGCACTTAAAAGTGCTTTTGAGCTGCTTCCATGTTCCTAGAAAGCCCTGTGTTGTAGCCTGATGGAGATTTTCTCCAGAAATGGCTGGTTTTGCTACTAGAGTTGCTTATTTTCCATGTCCCTGTCCATCTTTCCCACTGCATTTCTGGATGTTTGCCTTTGTTCCCACCTGCTGTTTCACTGTCTGTCAGCTGTGTGTTTTCTGTGTTGCTTTTCCAGCACTGCTTCATTGGTCTCATGTAAAGGGGTGGCTTGCAGGTCATCAGGAACACTGCAATGACAGCACCCTGAGCCTCCCAGTGCCAGGAGGGCCAGGCTGGGCCTGGACAGAGCTTCTCCACCCCAGAGCAGCGAGGGGGAGCCAGGGCAAGGTGAATCTAGGGCAGGAAGACATCCAAGCTCACCTATGCAGAGCGTGAGGTAGAGCAGCCCCATGCGGATGTCAAGACTGTAGAACCATGTCGTCAGTGTATTGGTCTTTCCACCTGTTAAGGCCTTCACTGCACTACTCTTCTGTTCCATCATCTTCTCTAGATTCAAACGGATTCCTGTAACTAAGGTTAAAACAAAATAATACATCAGGCATTGCAGTGTGTTAATGTTAAAGGAGCTAACCTCAACACAGTTAACAGCTGGCACAGAAAGATGTGTTGAATGGCCCTACTAAATGCTAAAGGTTACATTCAACAACTGCTATGCTAAAAACCAGTACTGCACTTTCCAACTATAACTTACCTAGCCATTATTCAGAGTTCAAAGAGCAGTCCCTAAGCCTCCAAATGACAGATAAAGGACATTATTTATAACTAAAAATTTTCTGACCAGAAAATCATACTAATAGATTGGAAAAACTAAATTTACTTCCTGGTGGAAACCACTTATGTAAGAGGCACTGAGAGCTCTTCACTCACTTTCAATTCCTCTGTTAGCGAAATCTTTTCCATGGGCCAAATGATACAGTGTAGAATACAGCTATTGTACACATGGGAGGCCAGTGGTTGGGAGGCCGCCAGATCAGAACTAACTGGGCAACAAGGAAACCACCAGCCCCCAAAAGTACACAAGAAAGTAAGAGCTTCATGTCATGCTGTGTTGTGCTTGCTGTCTTTTCACTGTTCAGTGGGGAAATAAAACATAAGCCAAAATCATGTCACCTAAATCACATTCTAGCTTGCCTTCCAGATCTTGATTAGAATTTTTTGGTATGTTGTATCAGCATAGCAGTGGCACTCCTGGTGTGTCATAAAATATTGAATGTGTTTGTTAAATGTGAAATTCATGCTTGTGTACGAGGTAAGTGTCTGGGTTACAGTCAGCCCACTGCTGAAAACCAGCCTTTTCTCTTTATAGATAATACAAAACAGTTGAGATTTGAAGACGTAGTAAATCAGTCAAGTCCAAAAAACTGTACTGTGTACTGTGGAGGAATTGCAGACCAAGTCTCTGCTACCGTAA
PVva018b  TTGGTCTTGGCTAACTGCTTCCCGTTGAATTCCACCATGGAATACACGGCTCCCTTGACCTCCTTCTCAGCCAGGCTCTGCAGCTTCCCTGGAATAAAGCCAGGCATTACTTGGCTTGTTTATCCAAAGGGTGGGAAGTCAAGGGGGTTCAGCTGAGCTGGCCTGAATTTTGCTTCCTAAAAAACTGTTTCTGAGGGGGACAAGTGACATGGAAAGCAAATCCCAGAATCCTAGCTGGTGAGGGATTCTTGGGTTTCTCTAGGAGATAGGGGGAAAAGGAACACAGCGCATACAAATGCCAACAACAGACTCCTTGGGAAAAACTGCCTGCTCCTGGGATACGAGCTCTCTGGGGTCTGAGGAGCTCATCCCTGATCTCCCACCAAAAAAAGCTGGATTTTTCCAGATGAGAACATGTCGTTCTTACCATCGGAGTAGTGGAAGACAACGATCCGGCCTTGCTTGGGCTCTGCTTCCTCAGGATACACCATGGCTGTAGAACCCTTGGTCTGTCGATCTTCTCCTTCAGCTCGGCGAACTTGCAGGCGATATGTGCGGTGTGGCAGTCGATGACGGGCGAGTAGCCAGCACTGATCTGGCCAGGGTGGTTCAGGATGATCACCTGGGGGACAGAGCAGTGTCATGGCAAGGCTGGGAGCGGGGGGACGGCGGAAAGCCAGGCGTGGTGGCATCAACACGTCCTGCTCACCTGAGACGTGAACTGCGCTGCCTCCTGCGGCGGGTCCGACTTGCTGTCCCCGCAGACGTTCCCGCGGCGGATGTCCTTCACCGAGACGTTCTTCACATTGAAACCGACGTTGTCCCCAGGCAGAGCCTCGCTCAGGGCCTCGTGGTGCATCTCCACGGATTTCACCTCAGTGGTGATGTTCACAGGGGCAAAGGTGACCACCATGCTGTATGTTGTGAATTAAGTAATTACTCAGAAGTCGTTGCGAAGGAAAAATATGTTTAGAGACAATCCTTGTCAGAGGTCAGGATATAGGTTCTTGTAAGCTGCAGTCAGGAAAATGGGGGACTTGAGGGGTTAGGCCTTTTTTGGATGGGGTATTTCTTTTTCGTTTGAGGATCTTACTTCACAGCTTAAATCTCAGACCCTCTTTGTGTGCAGATGGTACCAACCTGCTGAAGCCTTTGTTCAGCACAACTTGGTGGTAACCTGAGTGTTAGTTAATACAGTGTTGCACACTCCTGTGGCTCTGATGCTGAAGTTTGTGCTGCAGACTGAGGTTAAGAGCTGTCAGGTGGTTGCAGGCTAGAGTATTGAGAAGCTGCAGAATTTAGGGTGTGCATAAGACAGAGGGTACAATGCTAGCAAGCTCTGAGCTTGGATAAGAGACTTCCAGATTCAAATTTGTGGGAGGTTACTTCCCTTAACTCAGTACATAATGCTTGGCTGCTCCAGGTGGATAAGGAACTTAAACTGTTTCCTGAATGACTGTTCCCTCCTGAGAGCACTATTGCAACCTGATGACAGCTCCAGGGATCAGCAGAGCCACAACTTGCCCATACCAAGTCCTGGAGTAGTGCAGCTTCTTTCATTTGGTCCACCTGTCTACTCCTGTCAGCACTTAAAAGTGCTTTTGAGCTGCTTCCATGTTCCTAGAAAGCCCTGTGTTGTAGCCTGATGGAGATTTTCTCCAGAAATGGCTGGTTTTGCTACTAGAGTTGCTTATTTTCCATGTCCCTGTCCATCTTTCCCACTGCATTTCTGGATGTTTGCCTTTGTTCCCACCTGCTGTTTCACTGTCTGTCAGCTGTGTGTTTTCTGTGTTGCTTTTCCAGCACTGCTTCATTGGTCTCATGTAAAGGGGTGGCTTGCAGGTCATCAGGAACACTGCAATGACAGCACCCTGAGCCTCCCAGTGCCAGGAGGGCCAGGCTGGGCCTGGACAGAGCTTCTCCACCCCAGAGCAGCGAGGGGGAGCCAGGGCAAGGTGAATCTAGGGCAGGAAGACATCCAAGCTCACCTATGCAGAGCGTGAGGTAGAGCAGCCCCATGCGGATGTCAAGACTGTAGAACCATGTCGTCAGTGTATTGGTCTTTCCACCTGTTAAGGCCTTCACTGCACTACTCTTCTGTTCCATCATCTTCTCTAGATTCAAACGGATTCCTGTAACTAAGGTTAACACAAAATAATACATCAGGCATTGCAGTGTGTTAATGTTAAAGGAGCTAACCTCAACACAGTTAACAGCTGGCACAGAAAGATGTGTTGAATGGCCCTACTAAATGCTAAAGGTTACATTCAACAACTGCTATGCTAAAAACCAGTACTGCACTTTCCAACTATAACTTACCTAGCCATTATTCAGAGTTCAAAGAGCAGTCCCTAAGCCTCCAAATGACAGATAAAGGACATTATTTATAACTAAAAATTTTCTGACCAGAAAATCATACTAATAGATTGGAAAAACTAAATTTACTTCCTGGTGGAAACCACTTATGTAAGAGGCACTGAGAGCTCTTCACTCACTTTCAATTCCTCTGTTAGCGAAATCTTTTCCATGGGCCAAATGATACAGTGTAGAATACAGCTATTGTACACATGGGAGGCCAGTGGTTGGGAGGCCGCCAGATCAGAACTAACTGGGCAACAAGGAAACCACCAGCCCCCAAAAGTACACAAGAAAGTAAGAGCTTCATGTCATGCTGTGTTGTGCTTGCTGTCTTTTCACTGTTCAGTGGGGAAATAAAACATAAGCCAAAATCATGTCACCTGAATCACATTCTAGCTTGCCTTCCAGATCTTGATTAGAATTTTTTGGTATGTTGTATCAGCATAGCGGTGGCACTCCTGGTGTGTCATAAAATATTGAATGTGTTTGTTAAATGTGAAATTCATGCTTGTGTACGAGGTAAGTGTCTGGGTTACAGTCAGCCCACTGCTGAAAACCAGCCTTTTCTCTTTATAGATAATACAAAACAGTTGAGATTTGAAGACGTAGTAAATCAGTCAAGTCCAAAAAACTGTACTGTGTACTGTGGAGGAATTGCAGACCAAGTCTCTGCTACCGTAA
PVow001a  TTGGTCTTGGCTAACTGCTTCCCGTTGAATTCCACCATGGAATACACGGCTCCCTTGACCTCCTTCTCAGCCAGGCTCTGCAGCTTCCCTGGAATAAAGCCAGGCATTACTTGGCTTGTTTATCCAAAGGGTGGGAAGTCAAGGGGGTTCAGCTGAGCTGGCCTGAATTTTGCTTCCTAAAAAACTGTTTCTGAGGGGGACAAGTGACATGGAAAGCAAATCCCAGAATCCTAGCTGGTGAGGGATTCTTGGGTTTCTCTAGGAGATAGGGGGAAAAGGAACACAGCGCATACAGATGCCAACAACAGACTCCTTGGGAAAAACTGCCTGCTCCTGGGATACGAGCTCTCTGGGGTCTGAGGAGCTCATCCCTGATCTCCCACCAAAAAAAGCTGGATTTTTCCAGATGAGAACACCTCGTTCTTACCATCGGAGTAGTGGAAGACAACGATCCGGCCTTGCTTGGGCTCTGCTTCCTCAGGATACACCATGGCTGTAGAACCCTTGGTCTGTCGATCTTCTCCTTCAGCTCGGCGAACTTGCAGGCGATATGTGCGGTGTGGCAGTCGATGACGGGCGAGTAGCCAGCACTGATCTGGCCAGGGTGGTTCAGGATGATCACCTGGGGGACAGAGCAGTGTCATGGCAAGGCTGGGAGCGGGGGGACGGCGGAAAGCCAGGCGTGGTGGCATCAACACGTCCTGCTCACCTGAGACGTGAACTGCGCTGCCTCCTGCGGCGGGTCCGACTTGCTGTCCCCGCAGACGTTCCCGCGGCGGATGTCCTTCACCGAGACGTTCTTCACATTGAAACCGACGTTGTCCCCAGGCAGAGCCTCGCTCAGGGCCTCGTGGTGCATCTCCACGGATTTCACCTCAGTGGTGATGTTCACAGGGGCAAAGGTGACCACCATGCTGTATGCTGTGAATTAAGTAATTACTCAGAAGTCGTTGCGAAGGAAAAATATGTTTAGAGACAATCCTTGTCAGAGGTCAGGATATAGGTTCTTGTAAGCTGCAGTCAGGAAAATGGGGGACTTGAGGGGTTAGGCCTTTTTTGGATGGGGTATTTCTTTTTCGTTTGAGGATCTTACTTCACAGCTTAAATCTCAGACCCTCTTTGTGTGCAGATGGTACCAACCTGCTGAAGCCTTTGTTCAGCACAACTTGGTGGTAACCTGAGTGTTAGTTAATACAGTGTTGCACACTCCTGTGGCTCTGATGCTGAAGTTTGTGCTGCAGACTGAGGTTAAGAGCTGTCAGGTGGTTGCAGGCTAGAGTATTGAGAAGCTGCAGAATTTAGGGTGTGCATAAGACAGAGGGTACAATGCTAGCAAGCTCTGAGCTTGGATAAGAGACTTCCAGATTCAAATTTGTGGGAGGTTACTTCCCTTAACTCAGTACATAATGCTTGGCTGCTCCAGGTGGATAAGGAACTTAAACTGTTTCCTGAATGACTGTTCCCTCCTGAGAGCACTATTGCAACCTGATGACAGCTCCAGGGATCAGCAGAGCCACAACTTGCCCATACCAAGTCCTGGAGTAGTGCAGCTTCTTTCATTTGGTCCACCTGTCTACTCCTGTCAGCACTTAAAAGTGCTTTTGAGCTGCTTCCATGTTCCTAGAAAGCCCTGTGTTGTAGCCTGATGGAGATTTTCTCCAGAAATGGCTGGTTTTGCTACTAGAGTTGCTTATTTTCCATGTCCCTGTCCATCTTTCCCACTGCATTTCTGGATGTTTGCCTTTGTTCCCACCTGCTGTTTCACTGTCTGTCAGCTGTGTGTTTTCTGTGTTGCTTTTCCAGCACTGCTTCATTGGTCTCATGTAAAGGGGTGGCTTGCAGGTCATCAGGAACACTGCAATGACAGCACCCTGAGCCTCCCAGTGCCAGGAGGGCCAGGCTGGGCCTGGACAGAGCTCCTCCACCCCAGAGCAGCGAGGGGGAGCCAGGGCAAGGTGAATCTAGGGCAGGAAGACATCCAAGCTCACCTATGCAGAGCGTGAGGTAGAGCAGCCCCATGCGGATGTCAAGACTGTAGAACCATGTCGTCAGTGTATTGGTCTTTCCACCTGTTAAGGCCTTCACTGCACTACTCTTCTGTTCCATCATCTTCTCTAGATTCAAACGGATTCCTGTAACTAAGGTTAAAACAAAATAATACATCAGGCATTGCAGTGTGTTAATGTTAAAGGAGCTAACCTCAACACAGTTAACAGCTGGCACAGAAAGATGTGTTGAATGGCCCTACTAAATGCTAAAGGTTACATTCAACAACTGCTATGCTAAAAACCAGTACTGCACTTTCCAACTATAACTTACCTAGCCATTATTCAGAGTTCAAAGAGCAGTCCCTAAGCCTCCAAATGACAGATAAAGGACATTATTTATAACTAAAAATTTTCTGACCAGAAAATCATACTAATAGATTGGAAAAACTAAATTTACTTCCTGGTGGAAACCACTTATGTAAGAGGCACTGAGAGCTCTTCACTCACTTTCAATTCCTCTGTTAGCGAAATCTTTTCCATGGGCCAAATGATACAGTGTAGAATACAGCTATTGTACACATGGGAGGCCAGTGGTTGGGAGGCCGCCAGATCAGAACTAACTGGGCAACAAGGAAACCACCAGCCCCCAAAAGTACACAAGAAAGTAAGAGCTTCATGTCATGCTGTGTTGTGCTTGCTGTCTTTTCACTGTTCAGTGGGGAAATAAAACATAAGCCAAAATCATGTCACCTGAATCACATTCTAGCTTGCCTTCCAGATCTTGATTAGAATTTTTTGGTATGTTGTATCAGCATAGCGGTGGCACTCCTGGTGTGTCATAAAATATTGAATGTGTTTGTTAAATGTGAAATTCATGCTTGTGTACGAGGTAAGTGTCTGGGTTACAGTCAGCCCACTGCTGAAAACCAGCCTTTTCTCTTTATAGATAATACAAAACAGTTGAGATTTGAAGACGTAGTAAATCAGTCAAGTCCAAAAAACTGTACTGTGTACTGTGGAGGAATTGCAGACCAAGTCTCTGCTACCGTAA
PVow001b  TTGGTCTTGGCTAACTGCTTCCCGTTGAATTCCACCATGGAATACACGGCTCCCTTGACCTCCTTCTCAGCCAGGCTCTGCAGCTTCCCTGGAATAAAGCCAGGCATTACTTGGCTTGTTTATCCAAAGGGTGGGAAGTCAAGGGGGTTCAGCTGAGCTGGCCTGAATTTTGCTTCCTAAAAAACTGTTTCTGAGGGGGACAAGTGACATGGAAAGCAAATCCCAGAATCCTAGCTGGTGAGGGATTCTTGGGTTTCTCTAGGAGATAGGGGGAAAAGGAACACAGCGCATACAGATGCCAACAACAGACTCCTTGGGAAAAACTGCCTGCTCCTGGGATACGAGCTCTCTGGGGTCTGAGGAGCTCATCCCTGATCTCCCACCAAAAAAAGCTGGATTTTTCCAGATGAGAACACCTCGTTCTTACCATCGGAGTAGTGGAAGACAACGATCCGGCCTTGCTTGGGCTCTGCTTCCTCAGGATACACCATGGCTGTAGAACCCTTGGTCTGTCGATCTTCTCCTTCAGCTCGGCGAACTTGCAGGCGATATGTGCGGTGTGGCAGTCGATGACGGGCGAGTAGCCAGCACTGATCTGGCCAGGGTGGTTCAGGATGATCACCTGGGGGACAGAGCAGTGTCATGGCAAGGCTGGGAGCGGGGGGACGGCGGAAAGCCAGGCGTGGTGGCATCAACACGTCCTGCTCACCTGAGACGTGAACTGCGCTGCCTCCTGCGGCGGGTCCGACTTGCTGTCCCCGCAGACGTTCCCGCGGCGGATGTCCTTCACCGAGACGTTCTTCACATTGAAACCGACGTTGTCCCCAGGCAGAGCCTCGCTCAGGGCCTCGTGGTGCATCTCCACGGATTTCACCTCAGTGGTGATGTTCACAGGGGCAAAGGTGACCACCATGCTGTATGCTGTGAATTAAGTAATTACTCAGAAGTCGTTGCGAAGGAAAAATATGTTTAGAGACAATCCTTGTCAGAGGTCAGGATATAGGTTCTTGTAAGCTGCAGTCAGGAAAATGGGGGACTTGAGGGGTTAGGCCTTTTTTGGATGGGGTATTTCTTTTTCGTTTGAGGATCTTACTTCACAGCTTAAATCTCAGACCCTCTTTGTGTGCAGATGGTACCAACCTGCTGAAGCCTTTGTTCAGCACAACTTGGTGGTAACCTGAGTGTTAGTTAATACAGTGTTGCACACTCCTGTGGCTCTGATGCTGAAGTTTGTGCTGCAGACTGAGGTTAAGAGCTGTCAGGTGGTTGCAGGCTAGAGTATTGAGAAGCTGCAGAATTTAGGGTGTGCATAAGACAGAGGGTACAATGCTAGCAAGCTCTGAGCTTGGATAAGAGACTTCCAGATTCAAATTTGTGGGAGGTTACTTCCCTTAACTCAGTACATAATGCTTGGCTGCTCCAGGTGGATAAGGAACTTAAACTGTTTCCTGAATGACTGTTCCCTCCTGAGAGCACTATTGCAACCTGATGACAGCTCCAGGGATCAGCAGAGCCACAACTTGCCCATACCAAGTCCTGGAGTAGTGCAGCTTCTTTCATTTGGTCCACCTGTCTACTCCTGTCAGCACTTAAAAGTGCTTTTGAGCTGCTTCCATGTTCCTAGAAAGCCCTGTGTTGTAGCCTGATGGAGATTTTCTCCAGAAATGGCTGGTTTTGCTACTAGAGTTGCTTATTTTCCATGTCCCTGTCCATCTTTCCCACTGCATTTCTGGATGTTTGCCTTTGTTCCCACCTGCTGTTTCACTGTCTGTCAGCTGTGTGTTTTCTGTGTTGCTTTTCCAGCACTGCTTCATTGGTCTCATGTAAAGGGGTGGCTTGCAGGTCATCAGGAACACTGCAATGACAGCACCCTGAGCCTCCCAGTGCCAGGAGGGCCAGGCTGGGCCTGGACAGAGCTTCTCCACCCCAGAGCAGCGAGGGGGAGCCAGGGCAAGGTGAATCTAGGGCAGGAAGACATCCAAGCTCACCTATGCAGAGCGTGAGGTAGAGCAGCCCCATGCGGATGTCAAGACTGTAGAACCATGTCGTCAGTGTATTGGTCTTTCCACCTGTTAAGGCCTTCACTGCACTACTCTTCTGTTCCATCATCTTCTCTAGATTCAAACGGATTCCTGTAACTAAGGTTAAAACAAAATAATACATCAGGCATTGCAGTGTGTTAATGTTAAAGGAGCTAACCTCAACACAGTTAACAGCTGGCACAGAAAGATGTGTTGAATGGCCCTACTAAATGCTAAAGGTTACATTCAACAACTGCTATGCTAAAAACCAGTACTGCACTTTCCAACTATAACTTACCTAGCCATTATTCAGAGTTCAAAGAGCAGTCCCTAAGCCTCCAAATGACAGATAAAGGACATTATTTATAACTAAAAATTTTCTGACCAGAAAATCATACTAATAGATTGGAAAAACTAAATTTACTTCCTGGTGGAAACCACTTATGTAAGAGGCACTGAGAGCTCTTCACTCACTTTCAATTCCTCTGTTAGCGAAATCTTTTCCATGGGCCAAATGATACAGTGTAGAATACAGCTATTGTACACATGGGAGGCCAGTGGTTGGGAGGCCGCCAGATCAGAACTAACTGGGCAACAAGGAAACCACCAGCCCCCAAAAGTACACAAGAAAGTAAGAGCTTCATGTCATGCTGTGTTGTGCTTGCTGTCTTTTCACTGTTCAGTGGGGAAATAAAACATAAGCCAAAATCATGTCACCTGAATCACATTCTAGCTTGCCTTCCAGATCTTGATTAGAATTTTTTGGTATGTTGTATCAGCATAGCGGTGGCACTCCTGGTGTGTCATAAAATATTGAATGTGTTTGTTAAATGTGAAATTCATGCTTGTGTACGAGGTAAGTGTCTGGGTTACAGTCAGCCCACTGCTGAAAACCAGCCTTTTCTCTTTATAGATAATACAAAACAGTTGAGATTTGAAGACGTAGTAAATCAGTCAAGTCCAAAAAACTGTACTGTGTACTGTGGAGGAATTGCAGACCAAGTCTCTGCTACCGTAA
PVow010a  TTGGTCTTGGCTAACTGCTTCCCGTTGAATTCCACCATGGAATACACGGCTCCCTTGACCTCCTTCTCAGCCAGGCTCTGCAGCTTCCCTGGAATAAAGCCAGGCATTACTTGGCTTGTTTATCCAAAGGGTGGGAAGTCAAGGGGGTTCAGCTGAGCTGGCCTGAATTTTGCTTCCTAAAAAACTGTTTCTGAGGGGGACAAGTGACATGGAAAGCAAATCCCAGAATCCTAGCTGGTGAGGGATTCTTGGGTTTCTCTAGGAGATAGGGGGAAAAGGAACACAGCGCATACAGATGCCAACAACAGACTCCTTGGGAAAAACTGCCTGCTCCTGGGATACGAGCTCTCTGGGGTCTGAGGAGCTCATCCCTGATCTCCCACCAAAAAAAGCTGGATTTTTCCAGATGAGAACACCTCGTTCTTACCATCGGAGTAGTGGAAGACAACGATCCGGCCTTGCTTGGGCTCTGCTTCCTCAGGATACACCATGGCTGTAGAACCCTTGGTCTGTCGATCTTCTCCTTCAGCTCGGCGAACTTGCAGGCGATATGTGCGGTGTGGCAGTCGATGACGGGCGAGTAGCCAGCACTGATCTGGCCAGGGTGGTTCAGGATGATCACCTGGGGGACAGAGCAGTGTCATAGCAAAGCTGGGAGCAGGGGGACGCTGGCAAACCAGGCGTGGTGGCATCAACACGTCCTGCTCACCTGAGACGTGAACTGCGCTGCCTCCTGCGGCGGGTCCGACTTGCTGTCCCCGCAGACGTTCCCACGGCGGATGTCCTTCACCGAGACGTTCTTCACGTTGAAACCGACGTTGTCCCCAGGCAGAGCCTCGCTCAGGGCCTCGTGGTGCATCTCCACGGATTTCACCTCAGTGGTGATGTTCACAGGGGCAAAGGTGACCACCATGCTGTATGCTGTGAATTAAGTAATTACTCAGAAGTCGTTGCGAAGGAAAAATATGTTTAGAGACAATCCTTGTCAGAGGTCAGGATATAGGTTCTTGTAAGCTGCAGTCAGGAAAATGGGGGACTTGAGGGGTTAGGCCTTTTTTGGATGGGGTATTTCTTTTTCGTTTGAGGATCTTACTTCACAGCTTAAATCTCAGACCCTCTTTGTGTGCAGATGGTACCAACCTGCTGAAGCCTTTGTTCAGCACAACTTGGTGGTAACCTGAGTGTTAGTTAATACAGTGTTGCACACTCCTGTGGCTCTGATGCTGAAGTTTGTGCTGCAGACTGAGGTTAAGAGCTGTCAGGTGGTTGCAGGCTGGAGTATTGAGAAGCTGCAGAATTTAGGGTGTGCATAAGACAGAGGGTACAATGCTAGCAAGCTCTGAGCTTGGATAAGAGACTTCCAGATTCAAATTTGTGGGAGGTTACTTCCCTTAACTCAGTACATAATGCTTGGCTGCTCCAGGTGGATAAGGAACTTAAACTGTTTCCTGAATGATTGTTCCCTCCTGAGAGCACTATTGCAACCTGATGACAGCTCCAGGGATCAGCAGAGCCACAACTTGCCCATACCAAGTCCTGGAGTAGTGCAGCTTCTTTCATTTGGTCCACCTGTCTACTCCTGTCAGCACTTAAAAGTGCTTTTGAGCTGCTTCCATGTTCCTAGAAAGCCCTGTGTTGTAGCCTGATGGAGATTTTCTCCAGAAATGGCTGGTTTTGCTACTAGAGTTGCTTATTTTCCATGTCCCTGTCCATCTTTCCCACTGCATTTCTGGATGTTTGCCTTTGTTCCCACCTGCTGTTTCACTGTCTGTCAGCTGTGTGTTTTCTGTGTTGCTTTTCCAGCACTGCTTCATTGGTCTCATGTAAAGGGGTGGCTTGCAGGTCATCAGGAACACTGCAATGACAGCACCCTGAGCCTCCCAGTGCCAGGAGGGCCAGGCTGGGCCTGGACAGAGCTCCTCCACCCCAGAGCAGCGAGGGGGAGCCAGGGCAAGGTGAATCTAGGGCAGGAAGACATCCAAGCTCACCTATGCAGAGCGTGAGGTAGAGCAGCCCCATGCGGATGTCAAGACTGTAGAACCATGTCGTCAGTGTATTGGTCTTTCCACCTGTTAAGGCCTTCACTGCACTACTCTTCTGTTCCATCATCTTCTCTAGATTCAAACGGATTCCTGTAACTAAGGTTAAAACAAAATAATACATCAGGCATTGCAGTGTGTTAATGTTAAAGGAGCTAACCTCAACACAGTTAACAGCTGGCACAGAAAGATGTGTTGAATGGCCCTACTAAATGCTAAAGGTTACATTCAACAACTGCTATGCTAAAAACCAGTACTGCACTTTCCAACTATAACTTACCTAGCCATTATTCAGAGTTCAAAGAGCAGTCCCTAAGCCTCCAAATGACAGATAAAGGACATTATTTATAACTAAAAATTTTCTGACCAGAAAATCATACTAATAGATTGGAAAAACTAAATTTACTTCCTGGTGGAAACCACTTATGTAAGAGGCACTGAGAGCTCTTCACTCACTTTCAATTCCTCTGTTAGCGAAATCTTTTCCATGGGCCAAATGATACAGTGTAGAATACAGCTATTGTACACATGGGAGGCCAGTGGTTGGGAGGCCGCCAGATCAGAACTAACTGGGCAACAAGGAAACCACCAGCCCCCAAAAGTACACAAGAAAGTAAGAGCTTCATGTCATGCTGTGTTGTGCTTGCTGTCTTTTCACTGTTCAGTGGGGAAATAAAACATAAGCCAAAATCATGTCACCTAAATCACATTCTAGCTTGCCTTCCAGATCTTGATTAGAATTTTTTGGTATGTTGTATCAGCATAGCAGTGGCACTCCTGGTGTGTCATAAAATATTGAATGTGTTTGTTAAATGTGAAATTCATGCTTGTGTACGAGGTAAGTGTCTAGGTTACAGTCAGCCCACTGCTGAAAACCAGCCTTTTCTCTTTATAGATAATACAAAACAGTTGAGATTTGAAGACGTAGTAAATCAGTCAAGTCCAAAAAACTGTACTGTGTACTGTGGAGGAATTGCAGACCAAGTCTCTGCTACCGTAA
PVow010b  TTGGTCTTGGCTAACTGCTTCCCGTTGAATTCCACCATGGAATACACGGCTCCCTTGACCTCCTTCTCAGCCAGGCTCTGCAGCTTCCCTGGAATAAAGCCAGGCATTACTTGGCTTGTTTATCCAAAGGGTGGGAAGTCAAGGGGGTTCAGCTGAGCTGGCCTGAATTTTGCTTCCTAAAAAACTGTTTCTGAGGGGGACAAGTGACATGGAAAGCAAATCCCAGAATCCTAGCTGGTGAGGGATTCTTGGGTTTCTCTAGGAGATAGGGGGAAAAGGAACACAGCGCATACAGATGCCAACAACAGACTCCTTGGGAAAAACTGCCTGCTCCTGGGATACGAGCTCTCTGGGGTCTGAGGAGCTCATCCCTGATCTCCCACCAAAAAAAGCTGGATTTTTCCAGATGAGAACACGTCGTTCTTACCATCGGAGTAGTGGAAGACAACGATCCGGCCTTGCTTGGGCTCTGCTTCCTCAGGATACACCATGGCTGTAGAACCCTTGGTCTGTCGATCTTCTCCTTCAGCTCGGCGAACTTGCAGGCGATATGTGCGGTGTGGCAGTCGATGACGGGCGAGTAGCCAGCACTGATCTGGCCAGGGTGGTTCAGGATGATCACCTGGGGGACAGAGCAGTGTCATAGCAAAGCTGGGAGCAGGGGGACGCTGGCAAACCAGGCGTGGTGGCATCAACACGTCCTGCTCACCTGAGACGTGAACTGCGCTGCCTCCTGCGGCGGGTCCGACTTGCTGTCCCCGCAGACGTTCCCACGGCGGATGTCCTTCACCGAGACGTTCTTCACGTTGAAACCGACGTTGTCCCCAGGTAGAGCCTCGCTCAGGGCCTCGTGGTGCATCTCCACGGATTTCACCTCAGTGGTGATGTTCACAGGGGCAAAGGTGACCACCATGCTGTATGCTGTGAATTAAGTAATTACTCAGAAGTCGTTGCGAAGGAAAAATATGTTTAGAGACAATCCTTGTCAGAGGTCAGGATATAGGTTCTTGTAAGCTGCAGTCAGGAAAATGGGGGACTTGAGGGGTTAGGCCTTTTTTGGATGGGGTATTTCTTTTTCGTTTGAGGATCTTACTTCACAGCTTAAATCTCAGACCCTCTTTGTGTGCAGATGGTACCAACCTGCTGAAGCCTTTGTTCAGCACAACTTGGTGGTAATCTGAGTGTTAGTTAATACAGTGTTGCACACTCCTGTGGCTCTGATGCTGAAGTTTGTGCTGCAGACTGAGGTTAAGAGCTGTCAGGTGGTTGCAGGCTGGAGTATTGAGAAGCTGCAGAATTTAGGGTGTGCATAAGACAGAGGGTACAATGCTAGCAAGCTCTGAGCTTGGATAAGAGACTTCCAGATTCAAATTTGTGGGAGGTTACTTCCCTTAACTCAGTACATAATGCTTGGCTGCTCCAGGTGGATAAGGAACTTAAACTGTTTCCTGAATGATTGTTCCCTCCTGAGAGCACTATTGCAACCTGATGACAGCTCCAGGGATCAGCAGAGCCACAACTTGCCCATACCAAGTCCTGGAGTAGTGCAGCTTCTTTCATTTGGTCCACCTGTCTACTCCTGTCAGCACTTAAAAGTGCTTTTGAGCTGCTTCCATGTTCCTAGAAAGCCCTGTGTTGTAGCCTGATGGAGATTTTCTCCAGAAATGGCTGGTTTTGCTACTAGAGTTGCTTATTTTCCATGTCCCTGTCCATCTTTCCCACTGCATTTCTGGATGTTTGCCTTTGTTCCCACCTGCTGTTTCACTGTCTGTCAGCTGTGTGTTTTCTGTGTTGCTTTTCCAGCACTGCTTCATTGGTCTCATGTAAAGGGGTGGCTTGCAGGTCATCAGGAACACTGCAATGACAGCACCCTGAGCCTCCCAGTGCCAGGAGGGCCAGGCTGGGCCTGGACAGAGCTTCTCCACCCCAGAGCAGCGAGGGGGAGCCAGGGCAAGGTGAATCTAGGGCAGGAAGACATCCAAGCTCACCTATGCAGAGCGTGAGGTAGAGCAGCCCCATGCGGATGTCAAGACTGTAGAACCATGTCGTCAGTGTATTGGTCTTTCCACCTGTTAAGGCCTTCACTGCACTACTCTTCTGTTCCATCATCTTCTCTAGATTCAAACGGATTCCTGTAACTAAGGTTAACACAAAATAATACATCAGGCATTGCAGTGTGTTAATGTTAAAGGAGCTAACCTCAACACAGTTAACAGCTGGCACAGAAAGATGTGTTGAATGGCCCTACTAAATGCTAAAGGTTACATTCAACAACTGCTATGCTAAAAACCAGTACTGCACTTTCCAACTATAACTTACCTAGCCATTATTCAGAGTTCAAAGAGCAGTCCCTAAGCCTCCAAATGACAGATAAAGGACATTATTTATAACTAAAAATTTTCTGACCAGAAAATCATACTAATAGATTGGAAAAACTAAATTTACTTCCTGGTGGAAACCACTTATGTAAGAGGCACTGAGAGCTCTTCACTCACTTTCAATTCCTCTGTTAGCGAAATCTTTTCCATGGGCCAAATGATACAGTGTAGAATACAGCTATTGTACACATGGGAGGCCAGTGGTTGGGAGGCCGCCAGATCAGAACTAACTGGGCAACAAGGAAACCACCAGCCCCCAAAAGTACACAAGAAAGTAAGAGCTTCATGTCATGCTGTGTTGTGCTTGCTGTCTTTTCACTGTTCAGTGGGGCAATAAAACATAAGCCAAAATCATGTCACCTAAATCACATTCTAGCTTGCCTTCCAGATCTTGATTAGAATTTTTTGGTATGTTGTATCAGCATAGCAGTGGCACTCCTGGTGTGTCATAAAATATTGAATGTGTTTGTTAAATGTGAAATTCATGCTTGTGTACGAGGTAAGTGTCTGGGTTACAGTCAGCCCACTGCTGAAAACCAGCCTTTTGTCTTTATAGATAATACAAAACAGTTGAGATTTGAAGACGTAGTAAATCAGTCAAGTCCAAAAAACTGTACTGTGTACTGTGGAGGAATTGCAGACCAAGTCTCTGCTACCGTAA
PVow013a  TTGGTCTTGGCTAACTGCTTCCCGTTGAATTCCACCATGGAATACACGGCTCCCTTGACCTCCTTCTCAGCCAGGCTCTGCAGCTTCCCTGGAATAAAGCCAGGCATTACTTGGCTTGCTTATCCAAAGGGTGGGAAGTCAAGGGGGTTCAGCTGAGCTGGCCTGAATTTTGCTTCCTAAAAAACTGTTTCTGAGGGGGACAAGTGACATGGAAAGCAAATCCCAGAATCCTAGCTGGTGAGGGATTCTTGGGTTTCTCTAGGAGATAGGGGGAAAAGGAACACAGCGCATACAGATGCCAACAACAGACTCCTTGGGAAAAACTGCCTGCTCCTGGGATACGAGCTCTCTGGGGTCTGAGGAGCTCGTCCCTGATCTCCCACCAAAAAAAGCTGGATTTTTCCAGATGAGAACACCTCGTTCTTACCATCGGAGTAGTGGAAGACAACGATCCGGCCTTGCTTGGGCTCTGCTTCCTCAGGATACACCATGGCTGTAGAACCCTTGGTCTGTCGATCTTCTCCTTCAGCTCGGCGAACTTGCAGGCGATATGTGCGGTGTGGCAGTCGATGACGGGCGAGTAGCCAGCACTGATCTGGCCAGGGTGGTTCAGGATGATCACCTGGGGGACAGAGCAGTGTCATAGCAAAGCTGGGAGCAGGGGGACGCTGGCAAACCAGGCGTGGTGGCATCAACACGTCCTGCTCACCTGAGACGTGAACTGCGCTGCCTCCTGCGGCGGGTCCGACTTGCTGTCCCCGCAGACGTTCCCACGGCGGATGTCCTTCACCGAGACGTTCTTCACGTTGAAACCGACGTTGTCCCCAGGCAGAGCCTCGCTCAGGGCCTCGTGGTGCATCTCCACGGATTTCACCTCAGTGGTGATGTTCACAGGGGCAAAGGTGACCACCATGCTGTATGCTGTGAATTAAGTAATTACTCAGAAGTCGTTGCAAAGGAAAAATATGTTTAGAGACAATCCTTGTCAGAGGTCAGGATATAGGTTCTTGTAAGCTGCAGTCAGGAAAATGGGGGACTTGAGGGGTTAGGCCTTTTTTGGATGGGGTATTTCTTTTTCGTTTGAGGATCTTACTTCACAGCTTAAATCTCAGACCCTCTTTGTGTGCAGATGGTACCAACCTGCTGAAGCCTTTGTTCAGCACAACTTGGTGGTAACCTGAGTGTTAGTTAATACAGTGTTGCACACTCCTGTGGCTCTGATGCTGAAGTTTGTGCTGCAGACTGAGGTTAAGAGCTGTCAGGTGGTTGCAGGCTAGAGTATTGAGAAGCTGCAGAATTTAGGGTGTGCATAAGACAGAGGGTACAATGCTAGCAAGCTCTGAGCTTGGATAAGAGACTTCCAGATTCAAATTTGTGGGAGGTTACTTCCCTTAACTCAGTACATAATGCTTGGCTGCTCCAGGTGGATAAGGAACTTAAACTGTTTCCTGAATGATTGTTCCCTCCTGAGAGCACTATTGCAACCTGATGACAGCTCCAGGGATCAGCAGAGCCACAACTTGCCCATACCAAGTCCTGGAGTAGTGCAGCTTCTTTCATTTGGTCCACCTGTCTACTCCTGTCAGCACTTAAAAGTGCTTTTGAGCTGCTTCCATGTTCCTAGAAAGCCCTGTGTTGTAGCCTGATGGAGATTTTCTCCAGAAATGGCTGGTTTTGCTACTAGAGTTGCTTATTTTCCATGTCCCTGTCCATCTTTCCCACTGCATTTCTGGATGTTTGCCTTTGTTCCCACCTGCTGTTTCACTGTCTGTCAGCTGTGTGTTTTCTGTGTTGCTTTTCCAGCACTGCTTCATTGGTCTCATGTAAAGGGGTGGCTTGCAGGTCATCAGGAACACTGCAATGACAGCACCCTGAGCCTCCCAGTGCCAGGAGGGCCAGGCTGGGCCTGGACAGAGCTCCTCCACCCCAGAGCAGCGAGGGGGAGCCAGGGCAAGGTAAATCTAGGGCAGGAAGACATCCAGGCTCACCTATGCAGAGCGTGAGGTAGAGCAGCCCCATGCGGATGTCAAGACTGTAGAACCATGTCGTCAGTGTATTGGTCTTTCCACCTGTTAAGGCCTTCACTGCACTACTCTTCTGTTCCATCATCTTCTCTAGATTCAAACGGATTCCTGTAACTAAGGTTAAAACAAAATAATACATCAGGCATTGCAGTGTGTTAATGTTAAAGGAGCTAACCTCAACACAGTTAACAGCTGGCACAGAAAGATGTGTTGAATGGCCCTACTAAATGCTAAAGGTTACATTCAACAACTGCTATGCTAAAAACCAGTACTGCACTTTCCAACTATAACTTACCTAGCCATTATTCAGAGTTCAAAGAGCAGTCCCTAAGCCTCCAAATGACAGATAAAGGACATTATTTATAACTAAAAATTTTCTGACCAGAAAATCATACTAATAGATTGGAAAAACTAAATTTACTTCCTGGTGGAAACCACTTATGTAAGAGGCACTGAGAGCTCTTCACTCACTTTCAATTCCTCTGTTAGCGAAATCTTTTCCATGGGCCAAATGATACAGTGTAGAATACAGCTATTGTACACATGGGAGGCCAGTGGTTGGGAGGCCGCCAGATCAGAACTAACTGGGCAACAAGGAAACCACCAGCCCCCAAAAGTACACAAGAAAGTAAGAGCTTCATGTCATGCTGTGTTGTGCTTGCTGTCTTTTCACTGTTCAGTGGGGAAATAAAACATAAGCCAAAATCATGTCACCTGAATCACATTCTAGCTTGCCTTCCAGATCTTGATTAGAATTTTTTGGTATGTTGTATCAGCATAGCGGTGGCACTCCTGGTGTGTCATAAAATATTGAATGTGTTTGTTAAATGTGAAATTCATGCTTGTGTACGAGGTAAGTGTCTGGGTTACAGTCAGCCCACTGCTGAAAACCAGCCTTTTCTCTTTATAGATAATACAAAACAGTTGAGATTTGAAGACGTAGTAAATCAGTCAAGTCCAAAAAACTGTACTGTGTACTGTGGAGGAATTGCAGACCAAGTCTCTGCTACCGTAA
PVow013b  TTGGTCTTGGCTAACTGCTTCCCGTTGAATTCCACCATGGAATACACGGCTCCCTTGACCTCCTTCTCAGCCAGGCTCTGCAGCTTCCCTGGAATAAAGCCAGGCATTACTTGGCTTGTTTATCCAAAGGGTGGGAAGTCAAGGGGGTTCAGCTGAGCTGGCCTGAATTTTGCTTCCTAAAAAACTGTTTCTGAGGGGGACAAGTGACATGGAAAGCAAATCCCAGAATCCTAGCTGGTGAGGGATTCTTGGGTTTCTCTAGGAGATAGGGGGAAAAGGAACACAGCGCATACAGATGCCAACAACAGACTCCTTGGGAAAAACTGCCTGCTCCTGGGATACGAGCTCTCTGGGGTCTGAGGAGCTCATCCCTGATCTCCCACCAAAAAAAGCTGGATTTTTCCAGATGAGAACACCTCGTTCTTACCATCGGAGTAGTGGAAGACAACGATCCGGCCTTGCTTGGGCTCTGCTTCCTCAGGATACACCATGGCTGTAGAACCCTTGGTCTGTCGATCTTCTCCTTCAGCTCGGCGAACTTGCAGGCGATATGTGCGGTGTGGCAGTCGATGACGGGCGAGTAGCCAGCACTGATCTGGCCAGGGTGGTTCAGGATGATCACCTGGGGGACAGAGCAGTGTCATAGCAAAGCTGGGAGCAGGGGGACGCTGGCAAACCAGGCGTGGTGGCATCAACACGTCCTGCTCACCTGAGACGTGAACTGCGCTGCCTCCTGCGGCGGGTCCGACTTGCTGTCCCCGCAGACGTTCCCACGGCGGATGTCCTTCACCGAGACGTTCTTCACGTTGAAACCGACGTTGTCCCCAGGCAGAGCCTCGCTCAGGGCCTCGTGGTGCATCTCCACGGATTTCACCTCAGTGGTGATGTTCACAGGGGCAAAGGTGACCACCATGCTGTATGCTGTGAATTAAGTAATTACTCAGAAGTCGTTGCAAAGGAAAAATATGTTTAGAGACAATCCTTGTCAGAGGTCAGGATATAGGTTCTTGTAAGCTGCAGTCAGGAAAATGGGGGACTTGAGGGGTTAGGCCTTTTTTGGATGGGGTATTTCTTTTTCGTTTGAGGATCTTACTTCACAGCTTAAATCTCAGACCCTCTTTGTGTGCAGATGGTACCAACCTGCTGAAGCCTTTGTTCAGCACAACTTGGTGGTAACCTGAGTGTTAGTTAATACAGTGTTGCACACTCCTGTGGCTCTGATGCTGAAGTTTGTGCTGCAGACTGAGGTTAAGAGCTGTCAGGTGGTTGCAGGCTAGAGTATTGAGAAGCTGCAGAATTTAGGGTGTGCATAAGACAGAGGGTACAATGCTAGCAAGCTCTGAGCTTGGATAAGAGACTTCCAGATTCAAATTTGTGGGAGGTTACTTCCCTTAACTCAGTACATAATGCTTGGCTGCTCCAGGTGGATAAGGAACTTAAACTGTTTCCTGAATGATTGTTCCCTCCTGAGAGCACTATTGCAACCTGATGACAGCTCCAGGGATCAGCAGAGCCACAACTTGCCCATACCAAGTCCTGGAGTAGTGCAGCTTCTTTCATTTGGTCCACCTGTCTACTCCTGTCAGCACTTAAAAGTGCTTTTGAGCTGCTTCCATGTTCCTAGAAAGCCCTGTGTTGTAGCCTGATGGAGATTTTCTCCAGAAATGGCTGGTTTTGCTACTAGAGTTGCTTATTTTCCATGTCCCTGTCCATCTTTCCCACTGCATTTCTGGATGTTTGCCTTTGTTCCCACCTGCTGTTTCACTGTCTGTCAGCTGTGTGTTTTCTGTGTTGCTTTTCCAGCACTGCTTCATTGGTCTCATGTAAAGGGGTGGCTTGCAGGTCATCAGGAACACTGCAATGACAGCACCCTGAGCCTCCCAGTGCCAGGAGGGCCAGGCTGGGCCTGGACAGAGCTCCTCCACCCCAGAGCAGCGAGGGGGAGCCAGGGCAAGGTAAATCTAGGGCAGGAAGACATCCAGGCTCACCTATGCAGAGCGTGAGGTAGAGCAGCCCCATGCGGATGTCAAGACTGTAGAACCATGTCGTCAGTGTATTGGTCTTTCCACCTGTTAAGGCCTTCACTGCACTACTCTTCTGTTCCATCATCTTCTCTAGATTCAAACGGATTCCTGTAACTAAGGTTAAAACAAAATAATACATCAGGCATTGCAGTGTGTTAATGTTAAAGGAGCTAACCTCAACACAGTTAACAGCTGGCACAGAAAGATGTGTTGAATGGCCCTACTAAATGCTAAAGGTTACATTCAACAACTGCTATGCTAAAAACCAGTACTGCACTTTCCAACTATAACTTACCTAGCCATTATTCAGAGTTCAAAGAGCAGTCCCTAAGCCTCCAAATGACAGATAAAGGACATTATTTATAACTAAAAATTTTCTGACCAGAAAATCATACTAATAGATTGGAAAAACTAAATTTACTTCCTGGTGGAAACCACTTATGTAAGAGGCACTGAGAGCTCTTCACTCACTTTCAATTCCTCTGTTAGCGAAATCTTTTCCATGGGCCAAATGATACAGTGTAGAATACAGCTATTGTACACATGGGAGGCCAGTGGTTGGGAGGCCGCCAGATCAGAACTAACTGGGCAACAAGGAAACCACCAGCCCCCAAAAGTACACAAGAAAGTAAGAGCTTCATGTCATGCTGTGTTGTGCTTGCTGTCTTTTCACTGTTCAGTGGGGCAATAAAACATAAGCCAAAATCATGTCACCTAAATCACATTCTAGCTTGCCTTCCAGATCTTGATTAGAATTTTTTGGTATGTTGTATCAGCATAGCAGTGGCACTCCTGGTGTGTCATAAAATATTGAATGTGTTTGTTAAATGTGAAATTCATGCTTGTGTACGAGGTAAGTGTCTGGGTTACAGTCAGCCCACTGCTGAAAACCAGCCTTTTCTCTTTATAGATAATACAAAACAGTTGAGATTTGAAGACGTAGTAAATCAGTCAAGTCCAAAAAACTGTACTGTGTACTGTGGAGGAATTGCAGACCAAGTCTCTGCTACCGTAA
PVow014a  TTGGTCTTGGCTAACTGCTTCCCGTTGAATTCCACCATGGAATACACGGCTCCCTTGACCTCCTTCTCAGCCAGGCTCTGCAGCTTCCCTGGAATAAAGCCAGGCATTACTTGGCTTGTTTATCCAAAGGGTGGGAAGTCAAGGGGGTTCAGCTGAGCTGGCCTGAATTTTGCTTCCTAAAAAACTGTTTCTGAGGGGGACAAGTGACATGGAAAGCAAATCCCAGAATCCTAGCTGGTGAGGGATTCTTGGGTTTCTCTAGGAGATAGGGGGAAAAGGAACACAGCGCATACAGATGCCAACAACAGACTCCTTGGGAAAAACTGCCTGCTCCTGGGATACGAGCTCTCTGGGGTCTGAGGAGCTCATCCCTGATCTCCCACCAAAAAAAGCTGGATTTTTCCAGATGAGAACACCTCGTTCTTACCATCGGAGTAGTGGAAGACAACGATCCGGCCTTGCTTGGGCTCTGCTTCCTCAGGATACACCATGGCTGTAGAACCCTTGGTCTGTCGATCTTCTCCTTCAGCTCGGCGAACTTGCAGGCGATATGTGCGGTGTGGCAGTCGATGACGGGCGAGTAGCCAGCACTGATCTGGCCAGGGTGGTTCAGGATGATCACCTGGGGGACAGAGCAGTGTCATGGCAAGGCTGGGAGCGGGGGGACGGCGGAAAGCCAGGCGTGGTGGCATCAACACGTCCTGCTCACCTGAGACGTGAACTGCGCTGCCTCCTGCGGCGGGTCCGACTTGCTGTCCCCGCAGACGTTCCCACGGCGAATGTCCTTCACCGAGACGTTCTTCACGTTGAAACCGACGTTGTCCCCAGGCAGAGCCTCGCTCAGGGCCTCGTGGTGCATCTCCACGGATTTCACCTCAGTGGTGATGTTCACAGGGGCAAAGGTGACCACCATGCTGTATGCTGTGAATTAAGTAATTACTCAGAAGTCGTTGCGAAGGAAAAATATGTTTAGAGACAATCCTTGTCAGAGGTCAGGATATAGGTTCTTGTAAGCTGCAGTCAGGAAAATGGGGGACTTGAGGGGTTAGGCCTTTTTTGGATGGGGTATTTCTTTTTCGTTTGAGGATCTTACTTCACAGCTTAAATCTCAGACCCTCTTTGTGTGCAGATGGTACCAACCTGCTGAAGCCTTTGTTCAGCACAACTTGGTGGTAACCTGAGTGTTAGTTAATACAGTGTTGCACACTCCTGTGGCTCTGATGCTGAAGTTTGTGCTGCAGACTGAGGTTAAGAGCTGTCAGGTGGTTGCAGGCTAGAGTATTGAGAAGCTGCAGAATTTAGGGTGTGCATAAGACAGAGGGTACAATGCTAGCAAGCTCTGAGCTTGGATAAGAGACTTCCAGATTCAAATTTGTGGGAGGTTACTTCCCTTAACTCAGTACATAATGCTTGGCTGCTCCAGGTGGATAAGGAACTTAAACTGTTTCCTGAATGATTGTTCCCTCCTGAGAGCACTATTGCAACCTGATGACAGCTCCAGGGATCAGCAGAGCCACAACTTGCCCATACCAAGTCCTGGAGTAGTGCAGCTTCTTTCATTTGGTCCACCTGTCTACTCCTGTCAGCACTTAAAAGTGCTTTTGAGCTGCTTCCATGTTCCTAGAAAGCCCTGTGTTGTAGCCTGATGGAGATTTTCTCCAGAAATGGCTGGTTTTGCTACTAGAGTTGCTTATTTTCCATGTCCCTGTCCATCTTTCCCACTGCATTTCTGGATGTTTGCCTTTGTTCCCACCTGCTGTTTCACTGTCTGTCAGCTGTGTGTTTTCTGTGTTGCTTTTCCAGCACTGCTTCATTGGTCTCATGTAAAGGGGTGGCTTGCAGGTCATCAGGAACACTGCAATGACAGCACCCTGAGCCTCCCAGTGCCAGGAGGGCCAGGCTGGGCCTGGACAGAGCTCCTCCACCCCAGAGCAGCGAGGGGGAGCCAGGGCAAGGTGAATCTAGGGCAGGAAGACATCCAAGCTCACCTATGCAGAGCGTGAGGTAGAGCAGCCCCATGCGGATGTCAAGACTGTAGAACCATGTCGTCAGTGTATTGGTCTTTCCACCTGTTAAGGCCTTCACTGCACTACTCTTCTGTTCCATCATCTTCTCTAGATTCAAACGGATTCCTGTAACTAAGGTTAAAACAAAATAATACATCAGGCATTGCAGTGTGTTAATGTTAAAGGAGCTAACCTCAACACAGTTAACAGCTGGCACAGAAAGATGTGTTGAATGGCCCTACTAAATGCTAAAGGTTACATTCAACAACTGCTATGCTAAAAACCAGTACTGCACTTTCCAACTATAACTTACCTAGCCATTATTCAGAGTTCAAAGAGCAGTCCCTAAGCCTCCAAATGACAGATAAAGGACATTATTTATAACTAAAAATTTTCTGACCAGAAAATCATACTAATAGATTGGAAAAACTAAATTTACTTCCTGGTGGAAACCACTTATGTAAGAGGCACTGAGAGCTCTTCACTCACTTTCAATTCCTCTGTTAGCGAAATCTTTTCCATGGGCCAAATGATACAGTGTAGAATACAGCTATTGTACACATGGGAGGCCAGTGGTTGGGAGGCCGCCAGATCAGAACTAACTGGGCAACAAGGAAACCACCAGCCCCCAAAAGTACACAAGAAAGTAAGAGCTTCATGTCATGCTGTGTTGTGCTTGCTGTCTTTTCACTGTTCAGTGGGGAAATAAAACATAAGCCAAAATCATGTCACCTAAATCACATTCTAGCTTGCCTTCCAGATCTTGATTAGAATTTTTTGGTATGTTGTATCAGCATAGCAGTGGCACTCCTGGTGTGTCATAAAATATTGAATGTGTTTGTTAAATGTGAAATTCATGCTTGTGTACGAGGTAAGTGTCTAGGTTACAGTCAGCCCACTGCTGAAAACCAGCCTTTTCTCTTTATAGATAATACAAAACAGTTGAGATTTGAAGACGTAGTAAATCAGTCAAGTCCAAAAAACTGTACTGTGTACTGTGGAGGAATTGCAGACCAAGTCTCTGCTACCGTAA
PVow014b  TTGGTCTTGGCTAACTGCTTCCCGTTGAATTCCACCATGGAATACACGGCTCCCTTGACCTCCTTCTCAGCCAGGCTCTGCAGCTTCCCTGGAATAAAGCCAGGCATTACTTGGCTTGTTTATCCAAAGGGTGGGAAGTCAAGGGGGTTCAGCTGAGCTGGCCTGAATTTTGCTTCCTAAAAAACTGTTTCTGAGGGGGACAAGTGACATGGAAAGCAAATCCCAGAATCCTAGCTGGTGAGGGATTCTTGGGTTTCTCTAGGAGATAGGGGGAAAAGGAACACAGCGCATACAGATGCCAACAACAGACTCCTTGGGAAAAACTGCCTGCTCCTGGGATACAAGCTCTCTGGGGTCTGAGGAGCTCATCCCTGATCTCCCACCAAAAAAAGCTGGATTTTTCCAGATGAGAACACCTCGTTCTTACCATCGGAGTAGTGGAAGACAACGATCCGGCCTTGCTTGGGCTCTGCTTCCTCAGGATACACCATGGCTGTAGAACCCTTGGTCTGTCGATCTTCTCCTTCAGCTCGGCGAACTTGCAGGCGATATGTGCGGTGTGGCAGTCGATGACGGGCGAGTAGCCAGCACTGATCTGGCCAGGGTGGTTCAGGATGATCACCTGGGGGACAGAGCAGTGTCATAGCAAAGCTGGGAGCAGGGGGACGCTGGCAAACCAGGCGTGGTGGCATCAACACGTCCTGCTCACCTGAGACGTGAACTGCGCTGCCTCCTGCGGCGGGTCCGACTTGCTGTCCCCGCAGACGTTCCCACGGCGGATGTCCTTCACCGAGACGTTCTTCACGTTGAAACCGACGTTGTCCCCAGGCAGAGCCTCGCTCAGGGCCTCGTGGTGCATCTCCACGGATTTCACCTCAGTGGTGATGTTCACAGGGGCAAAGGTGACCACCATGCTGTATGCTGTGAATTAAGTAATTACTCAGAAGTCGTTGCGAAGGAAAAATATGTTTAGAGACAATCCTTGTCAGAGGTCAGGATATAGGTTCTTGTAAGCTGCAGTCAGGAAAATGGGGGACTTGAGGGGTTAGGCCTTTTTTGGATGGGGTATTTCTTTTTCGTTTGAGGATCTTACTTCACAGCTTAAATCTCAGACCCTCTTTGTGTGCAGATGGTACCAACCTGCTGAAGCCTTTGTTCAGCACAACTTGGTGGTAACCTGAGTGTTAGTTAATACAGTGTTGCACACTCCTGTGGCTCTGATGCTGAAGTTTGTGCTGCAGACTGAGGTTAAGAGCTGTCAGGTGGTTGCAGGCTAGAGTATTGAGAAGCTGCAGAATTTAGGGTGTGCATAAGACAGAGGGTACAATGCTAGCAAGCTCTGAGCTTGGATAAGAGACTTCCAGATTCAAATTTGTGGGAGGTTACTTCCCTTAACTCAGTACATAATGCTTGGCTGCTCCAGGTGGATAAGGAACTTAAACTGTTTCCTGAATGACTGTTCCCTCCTGAGAGCACTATTGCAACCTGATGACAGCTCCAGGGATCAGCAGAGCCACAACTTGCCCATACCAAGTCCTGGAGTAGTGCAGCTTCTTTCATTTGGTCCACCTGTCTACTCCTGTCAGCACTTAAAAGTGCTTTTGAGCTGCTTCCATGTTCCTAGAAAGCCCTGTGTTGTAGCCTGATGGAGATTTTCTCCAGAAATGGCTGGTTTTGCTACTAGAGTTGCTTATTTTCCATGTCCCTGTCCATCTTTCCCACTGCATTTCTGGATGTTTGCCTTTGTTCCCACCTGCTGTTTCACTGTCTGTCAGCTGTGTGTTTTCTGTGTTGCTTTTCCAGCACTGCTTCATTGGTCTCATGTAAAGGGGTGGCTTGCAGGTCATCAGGAACACTGCAATGACAGCACCCTGAGCCTCCCAGTGCCAGGAGGGCCAGGCTGGGCCTGGACAGAGCTCCTCCACCCCAGAGCAGCGAGGGGGAGCCAGGGCAAGGTGAATCTAGGGCAGGAAGACATCCAAGCTCACCTATGCAGAGCGTGAGGTAGAGCAGCCCCATGCGGATGTCAAGACTGTAGAACCATGTCGTCAGTGTATTGGTCTTTCCACCTGTTAAGGCCTTCACTGCACTACTCTTCTGTTCCATCATCTTCTCTAGATTCAAACGGATTCCTGTAACTAAGGTTAAAACAAAATAATACATCAGGCATTGCAGTGTGTTAATGTTAAAGGAGCTAACCTCAACACAGTTAACAGCTGGCACAGAAAGATGTGTTGAATGGCCCTACTAAATGCTAAAGGTTACATTCAACAACTGCTATGCTAAAAACCAGTACTGCACTTTCCAACTATAACTTACCTAGCCATTATTCAGAGTTCAAAGAGCAGTCCCTAAGCCTCCAAATGACAGATAAAGGACATTATTTATAACTAAAAATTTTCTGACCAGAAAATCATACTAATAGATTGGAAAAACTAAATTTACTTCCTGGTGGAAACCACTTATGTAAGAGGCACTGAGAGCTCTTCACTCACTTTCAATTCCTCTGTTAGCGAAATCTTTTCCATGGGCCAAATGATACAGTGTAGAATACAGCTATTGTACACATGGGAGGCCAGTGGTTGGGAGGCCGCCAGATCAGAACTAACTGGGCAACAAGGAAACCACCAGCCCCCAAAAGTACACAAGAAAGTAAGAGCTTCATGTCATGCTGTGTTGTGCTTGCTGTCTTTTCACTGTTCAGTGGGGAAATAAAACATAAGCCAAAATCATGTCACCTAAATCACATTCTAGCTTGCCTTCCAGATCTTGATTAGAATTTTTTGGTATGTTGTATCAGCATAGCAGTGGCACTCCTGGTGTGTCATAAAATATTGAATGTGTTTGTTAAATGTGAAATTCATGCTTGTGTACGAGGTAAGTGTCTAGGTTACAGTCAGCCCACTGCTGAAAACCAGCCTTTTCTCTTTATAGATAATACAAAACAGTTGAGATTTGAAGACGTAGTAAATCAGTCAAGTCCAAAAAACTGTACTGTGTACTGTGGAGGAATTGCAGACCAAGTCTCTGCTACCGTAA
PVca004a  TTGGTCTTGGCTAACTGCTTCCCGTTGAATTCCACCATGGAATACACGGCTCCCTTGACCTCCTTCTCAGCCAGGCTCTGCAGCTTCCCTGGAATAAAGCCAGGCATTACTTGGCTTGTTTATCCAAAGGGTGGGAAGTCAAGGGGGTTCAGCTGAGCTGGCCTGAATTTTGCTTCCTAAAAAACTGTTTCTGAGGGGGACAAGTGACATGGAAAGCAAATCCCAGAATCCTGGCTGGTGAGGGATTCTTGGGTTTCTCTAGGAGATAGGGGGAAAAGGAACACAGTGCATACAGATGCCAACAACAGACTCCTTGGGAAAAACTGCCTGCTCCTGGGATACGAGCTCTCTGGGGTCTGAGGAGCTCATCCCTGATCTCCCACCAAAAAAAGCTGGATTTTTCCAGATGAGAACACCTCGTTCTTACCATCGGAGTAGTGGAAGACAACGATCCGGCCTTGCTTGGGCTCCGCTTCCTCAGGATACACCATGGCTGTAGAACCCTTGGTCTGTCGATCTTCTCCTTCAGCTCGGCGAACTTGCAGGCGATATGTGCGGTGTGGCAGTCGATGACGGGCGAGTAGCCAGCACTGATCTGGCCAGGGTGGTTCAGGATGATCACCTGGGGGACAGAGCAGTGTCATGGCAAAGCTGGGAGCGGGGGGACGGCGGAAAGCCAGGCGTGGTGGCATCAACACGTCCTGCTCACCTGAGACGTGAACTGCGCTGCCTCCTGCGGCGGGTCCGACTTGCTGTCCCCGCAGACGTTCCCGCGGCGGATGTCCTTCACCGAGACGTTCTTCACGTTGAAACCGACGTTGTCCCCAGGCAGAGCCTCGCTCAGGGCCTCGTGGTGCATCTCCACGGATTTCACCTCAGTGGTGATGTTCACAGGGGCAAAGGTGACCACCATGCTGTATGTTGTGAATTAAGTAATTACTCAGAAGTTGTTGCGAAAGAAAAATATGTTTAGAGACAATCCTTGTCAGAGGTCAGGATATAGGTTCTTGTAAGCTGCAGTCAGGAAAATGGGGGACTTGAGGGGTTAGGCCTTTTTTGGATGGGGTATTTCTTTTTCTTTTGAGGATCTTACTTCACAGCTTAAATCTCAGTCCCTCTTTGTGTGCAGATGGTACCAACCTGCTGAAGCCTTTGTTCAGCACAACTTGGTGGTAACCTGAGTGTTAGTTAATACAGTGTTGCACACTCCTGTGGCTCTGATGCTGAAGTTTGTGCTGCAGACTGAGGTTAAGAGCTGTCAGGTGGTTGCAGGCTGGAGTATTGAGAAGCTGCAGAATTTAGGGTGTGCATAAGACAGAGGGTACAATGCTAGCAAGCTCTGAGCTTGGATAAGAGACTTCCAGATTCAAATTTGTGGGAGGTTACTTCCCTTAACTCAGTACATAATGCTTGGCTGCTCCAGGTGGATAAGGAACTTAAACTGTTTCCTGAATGATTGTTCCCTCCTGAGAGCACTGTTGCAACCTGATGACAGCTCCAGGGATCAGCAGAGCCACAACTTGCCCATACCAAGTCCTGGAGTAGTGCAGCTTCTTTCATTTGGTCCACCTGTCTACTCCTGTCAGCACTTAAAAGTGCTTTTGAGCTGCTTCCATGTTCCTAGAAAGCCCTGTGTTGTAGCCTGATGGAGATTTTCTCCAGAAATGGCTGGTTTTGCTACTAGAGTTGCTTATTTTCCATGTCCCTGTCCATCTTTCCCACTGCATTTCTGGATGTTTGCCTTTGTTCCCACCTGCTGTTTCACTGTCTGTCAGCTGTGTGTTTTCTGTGTTGCTTTTCCAGCACTGCTTCATTGGTCTCATGTAAAGGGGTGGCTTGCAGGTCATCAGGAACACTGCAATGACAGCACCCTGAGCCTCCCAGTGCCAGGAGGGCCAGGCTGGGCCTGGACAGAGCTCCTCCACCCCAGAGCAGCGAGGGGGTGCCAGGGCAAGGTGAATCTAGGGCAGGAAGACATCCAGGCTCACCTATGCAGAGCGTGAGGTAGAGCAGCCCCATGCGGATGTCAAGACTGTAGAACCATGTCGTCAGTGTATTGGTCTTTCCACCTGTTAAGGCCTTCACTGCACTACTCTTCTGTTCCATCATCTTCTCTAGATTCAAACGGATTCCTGTAACTAAGGTTAAAACAAAATAATACATCAGGCATTGCAGTGTGTTAATGTTAAAGGAGCTAACCTCAACACAGTTAACAGCTGGCACAGAAAGATGTGTTGAATGGCCCTACTAAATGCTAAAGGTTACATTCAACAACTGCTATGCTAAAAACCAGTACTGCACTTTCCAACTATAACTTACCTAGCCATTATTCAGAGTTCAAAGAGCAGTCCCTAAGCCTCCAAATGACAGATAAAGGACATTATTTATAACTAAAAATTTTCTGACCAGAAAATCATACTAATAGATTGGAAAGACTAAATTTACTTCCTGGTGGAAACCACTTATGTAAGAGACACTGAGAGCTCTTCACTCACTTTCAATTCCTCTGTTAGCGAAATCTTTTCCATGGGCCAAATGATACAGTGTAGAATACAGCTATTGTACACATGGGAGGCCAGTGGTTGGGAGGCCGCCAGATCAGAACTAACTGGGCAACAAGGAAACCACCAGCCCCCAAAAGTACACAAGAAAGTAAGAGCTTCATGTCATGCTGTGTTGTGCTTGCTGTCTTTTCACTGTTCAGTGGGGAAATAAAACATAAGCCAAAATCATGTCACCTAAATCACATTCTAGCTTGCCTTCCAGATCTTGATTAGAATTTTTTGGTATGTTGTATCAGCATAGCAGTGGCACTCCTGGTGTGTCATAAAATATTGAATGTGTTTGATAAATGTGAAATTCATGCTTGTGTATGAGGTAAGTGTCTGGGTTACAGTCAGCCCACTGCTGAAAACCAGCCTTCTCTCTTTATAGATAATACAAAACAGTTGAGATTTGAAGACGTAGTAAATCAGTCAAGTCCAAAAAACTGTACTGTGTACTGTGGAGGAATTGCAGACCAAGTCTCTGCTACCGTAA
PVca004b  TTGGTCTTGGCTAACTGCTTCCCGTTGAATTCCACCATGGAATACACGGCTCCCTTGACCTCCTTCTCAGCCAGGCTCTGCAGCTTCCCTGGAATAAAGCCAGGCATTACTTGGCTTGTTTATCCAAAGGGTGGGAAGTCAAGGGGGTTCAGCTGAGCTGGCCTGAATTTTGCTTCCTAAAAAACTGTTTCTGAGGGGGACAAGTGACATGGAAAGCAAATCCCAGAATCCTGGCTGGTGAGGGATTCTTGGGTTTCTCTAGGAGATAGGGGGAAAAGGAACACAGTGCATACAGATGCCAACAACAGACTCCTTGGGAAAAACTGCCTGCTCCTGGGATACGAGCTCTCTGGGGTCTGAGGAGCTCATCCCTGATCTCCCACCAAAAAAAGCTGGATTTTTCCAGATGAGAACACCTCGTTCTTACCATCGGAGTAGTGGAAGACAACGATCCGGCCTTGCTTGGGCTCCGCTTCCTCAGGATACACCATGGCTGTAGAACCCTTGGTCTGTCGATCTTCTCCTTCAGCTCGGCGAACTTGCAGGCGATATGTGCGGTGTGGCAGTCGATGACGGGCGAGTAGCCAGCACTGATCTGGCCAGGGTGGTTCAGGATGATCACCTGGGGGACAGAGCAGTGTCATGGCAAAGCTGGGAGCGGGGGGACGGCGGAAAGCCAGGCGTGGTGGCATCAACACGTCCTGCTCACCTGAGACGTGAACTGCGCTGCCTCCTGCGGCGGGTCCGACTTGCTGTCCCCGCAGACGTTCCCGCGGCGGATGTCCTTCACCGAGACGTTCTTCACGTTGAAACCGACGTTGTCCCCAGGCAGAGCCTCGCTCAGGGCCTCGTGGTGCATCTCCACGGATTTCACCTCAGTGGTGATGTTCACAGGGGCAAAGGTGACCACCATGCTGTATGTTGTGAATTAAGTAATTACTCAGAAGTTGTTGCGAAAGAAAAATATGTTTAGAGACAATCCTTGTCAGAGGTCAGGATATAGGTTCTTGTAAGCTGCAGTCAGGAAAATGGGGGACTTGAGGGGTTAGGCCTTTTTTGGATGGGGTATTTCTTTTTCTTTTGAGGATCTTACTTCACAGCTTAAATCTCAGTCCCTCTTTGTGTGCAGATGGTACCAACCTGCTGAAGCCTTTGTTCAGCACAACTTGGTGGTAACCTGAGTGTTAGTTAATACAGTGTTGCACACTCCTGTGGCTCTGATGCTGAAGTTTGTGCTGCAGACTGAGGTTAAGAGCTGTCAGGTGGTTGCAGGCTGGAGTATTGAGAAGCTGCAGAATTTAGGGTGTGCATAAGACAGAGGGTACAATGCTAGCAAGCTCTGAGCTTGGATAAGAGACTTCCAGATTCAAATTTGTGGGAGGTTACTTCCCTTAACTCAGTACATAATGCTTGGCTGCTCCAGGTGGATAAGGAACTTAAACTGTTTCCTGAATGATTGTTCCCTCCTGAGAGCACTGTTGCAACCTGATGACAGCTCCAGGGATCAGCAGAGCCACAACTTGCCCATACCAAGTCCTGGAGTAGTGCAGCTTCTTTCATTTGGTCCACCTGTCTACTCCTGTCAGCACTTAAAAGTGCTTTTGAGCTGCTTCCATGTTCCTAGAAAGCCCTGTGTTGTAGCCTGATGGAGATTTTCTCCAGAAATGGCTGGTTTTGCTACTAGAGTTGCTTATTTTCCATGTCCCTGTCCATCTTTCCCACTGCATTTCTGGATGTTTGCCTTTGTTCCCACCTGCTGTTTCACTGTCTGTCAGCTGTGTGTTTTCTGTGTTGCTTTTCCAGCACTGCTTCATTGGTCTCATGTAAAGGGGTGGCTTGCAGGTCATCAGGAACACTGCAATGACAGCACCCTGAGCCTCCCAGTGCCAGGAGGGCCAGGCTGGGCCTGGACAGAGCTCCTCCACCCCAGAGCAGTGAGGGGGTGCCAGGGCAAGGTGAATCTAGGGCAGGAAGACATCCAGGCTCACCTATGCAGAGCGTGAGGTAGAGCAGCCCCATGCGGATGTCAAGACTGTAGAACCATGTCGTCAGTGTATTGGTCTTTCCACCTGTTAAGGCCTTCACTGCACTACTCTTCTGTTCCATCATCTTCTCTAGATTCAAACGGATTCCTGTAACTAAGGTTAAAACAAAATAATACATCAGGCATTGCAGTGTGTTAATGTTAAAGGAGCTAACCTCAACACAGTTAACAGCTGGCACAGAAAGATGTGTTGAATGGCCCTACTAAATGCTAAAGGTTACATTCAACAACTGCTATGCTAAAAACCAGTACTGCACTTTCCAACTATAACTTACCTAGCCATTATTCAGAGTTCAAAGAGCAGTCCCTAAGCCTCCAAATGACAGATAAAGGACATTATTTATAACTAAAAATTTTCTGACCAGAAAATCATACTAATAGATTGGAAAGACTAAATTTACTTCCTGGTGGAAACCACTTATGTAAGAGACACTGAGAGCTCTTCACTCACTTTCAATTCCTCTGTTAGCGAAATCTTTTCCATGGGCCAAATGATACAGTGTAGAATACAGCTATTGTACACATGGGAGGCCAGTGGTTGGGAGGCCGCCAGATCAGAACTAACTGGGCAACAAGGAAACCACCAGCCCCCAAAAGTACACAAGAAAGTAAGAGCTTCATGTCATGCTGTGTTGTGCTTGCTGTCTTTTCACTGTTCAGTGGGGGAATAAAACATAAGCCAAAATCATGTCACCTAAATCACATACTAGCTTGCCTTCCAGATCTTGATTAGAATATTTTGGTATGTTGTATCAGCATAGCGGTGGCACTCCTGGTGTGTCATAAAATATTGAATGTGTTTGTTAAATGTGAAATTCATGCTTGTGTATGAGGTAAGTGTCTGGGTTACAGTCAGCCCACTGCTGAAAACCAGCCTTTTCTCTTTATAGATAATACAAAACAGTTGAGATTTGAAGACGTAGTAAATCAGTCAAGTCCAAAAAACTGTACTGTGTACTGTGGAGGAATTGCAGACCAAGTCTCTGCTACCGTAA
PVca005a  TTGGTCTTGGCTAACTGCTTCCCGTTGAATTCCACCATGGAATACACGGCTCCCTTGACCTCCTTCTCAGCCAGGCTCTGCAGCTTCCCTGGAATAAAGCCAGGCATTACTTGGCTTGTTTATCCAAAGGGTGGGAAGTCAAGGGGGTTCAGCTGAGCTGGCCTGAATTTTGCTTCCTAAAAAACTGTTTCTGAGGGGGACAAGTGACATGGAAAGCAAATCCCAGAATCCTGGCTGGTGAGGGATTCTTGGGTTTCTCTAGGAGATAGGGGGAAAAGGAACACAGTGCATACAGATGCCAACAACAGACTCCTTGGGAAAAACTGCCTGCTCCTGGGATACGAGCTCTCTGGGGTCTGAGGAGCTCATCCCTGATCTCCCACCAAAAAAAGCTGGATTTTTCCAGATGAGAACACCTCGTTCTTACCATCGGAGTAGTGGAAGACAACGATCCGGCCTTGCTTGGGCTCCGCTTCCTCAGGATACACCATGGCTGTAGAACCCTTGGTCTGTCGATCTTCTCCTTCAGCTCGGCGAACTTGCAGGCGATATGTGCGGTGTGGCAGTCGATGACGGGCGAGTAGCCAGCACTGATCTGGCCAGGGTGGTTCAGGATGATCACCTGGGGGACAGAGCAGTGTCATGGCAAAGCTGGGAGCGGGGGGACGGCGGAAAGCCAGGCGTGGTGGCATCAACACGTCCTGCTCACCTGAGACGTGAACTGCGCTGCCTCCTGCGGCGGGTCCGACTTGCTGTCCCCGCAGACGTTCCCGCGGCGGATGTCCTTCACCGAGACGTTCTTCACGTTGAAACCGACGTTGTCCCCAGGCAGAGCCTCGCTCAGGGCCTCGTGGTGCATCTCCACGGATTTCACCTCAGTGGTGATGTTCACAGGGGCAAAGGTGACCACCATGCTGTATGTTGTGAATTAAGTAATTACTCAGAAGTTGTTGCGAAAGAAAAATATGTTTAGAGACAATCCTTGTCAGAGGTCAGGATATAGGTTCTTGTAAGCTGCAGTCAGGAAAATGGGGGACTTGAGGGGTTAGGCCTTTTTTGGATGGGGTATTTCTTTTTCTTTTGAGGATCTTACTTCACAGCTTAAATCTCAGTCCCTCTTTGTGTGCAGATGGTACCAACCTGCTGAAGCCTTTGTTCAGCACAACTTGGTGGTAACCTGAGTGTTAGTTAATACAGTGTTGCACACTCCTGTGGCTCTGATGCTGAAGTTTGTGCTGCAGACTGAGGTTAAGAGCTGTCAGGTGGTTGCAGGCTGGAGTATTGAGAAGCTGCAGAATTTAGGGTGTGCATAAGACAGAGGGTACAATGCTAGCAAGCTCTGAGCTTGGATAAGAGACTTCCAGATTCAAATTTGTGGGAGGTTACTTCCCTTAACTCAGTACATAATGCTTGGCTGCTCCAGGTGGATAAGGAACTTAAACTGTTTCCTGAATGATTGTTCCCTCCTGAGAGCACTGTTGCAACCTGATGACAGCTCCAGGGATCAGCAGAGCCACAACTTGCCCATACCAAGTCCTGGAGTAGTGCAGCTTCTTTCATTTGGTCCACCTGTCTACTCCTGTCAGCACTTAAAAGTGCTTTTGAGCTGCTTCCATGTTCCTAGAAAGCCCTGTGTTGTAGCCTGATGGAGATTTTCTCCAGAAATGGCTGGTTTTGCTACTAGAGTTGCTTATTTTCCATGTCCCTGTCCATCTTTCCCACTGCATTTCTGGATGTTTGCCTTTGTTCCCACCTGCTGTTTCACTGTCTGTCAGCTGTGTGTTTTCTGTGTTGCTTTTCCAGCACTGCTTCATTGGTCTCATGTAAAGGGGTGGCTTGCAGGTCATCAGGAACACTGCAATGACAGCACCCTGAGCCTCCCAGTGCCAGGAGGGCCAGGCTGGGCCTGGACAGAGCTCCTCCACCCCAGAGCAGTGAGGGGGTGCCAGGGCAAGGTGAATCTAGGGCAGGAAGACATCCAGGCTCACCTATGCAGAGCGTGAGGTAGAGCAGCCCCATGCGGATGTCAAGACTGTAGAACCATGTCGTCAGTGTATTGGTCTTTCCACCTGTTAAGGCCTTCACTGCACTACTCTTCTGTTCCATCATCTTCTCTAGATTCAAACGGATTCCTGTAACTAAGGTTAAAACAAAATAATACATCAGGCATTGCAGTGTGTTAATGTTAAAGGAGCTAACCTCAACACAGTTAACAGCTGGCACAGAAAGATGTGTTGAATGGCCCTACTAAATGCTAAAGGTTACATTCAACAACTGCTATGCTAAAAACCAGTACTGCACTTTCCAACTATAACTTACCTAGCCATTATTCAGAGTTCAAAGAGCAGTCCCTAAGCCTCCAAATGACAGATAAAGGACATTATTTATAACTAAAAATTTTCTGACCAGAAAATCATACTAATAGATTGGAAAGACTAAATTTACTTCCTGGTGGAAACCACTTATGTAAGAGACACTGAGAGCTCTTCACTCACTTTCAATTCCTCTGTTAGCGAAATCTTTTCCATGGGCCAAATGATACAGTGTAGAATACAGCTATTGTACACATGGGAGGCCAGTGGTTGGGAGGCCGCCAGATCAGAACTAACTGGGCAACAAGGAAACCACCAGCCCCCAAAAGTACACAAGAAAGTAAGAGCTTCATGTCATGCTGTGTTGTGCTTGCTGTCTTTTCACTGTTCAGTGGGGAAATAAAACATAAGCCAAAATCATGTCACCTAAATCACATTCTAGCTTGCCTTCCAGATCTTGATTAGAATTTTTTGGTATGTTGTATCAGCATAGCAGTGGCACTCCTGGTGTGTCATAAAATATTGAATGTGTTTGATAAATGTGAAATTCATGCTTGTGTATGAGGTAAGTGTCTGGGTTACAGTCAGCCCACTGCTGAAAACCAGCCTTCTCTCTTTATAGATAATACAAAACAGTTGAGATTTGAAGACGTAGTAAATCAGTCAAGTCCAAAAAACTGTACTGTGTACTGTGGAGGAATTGCAGACCAAGTCTCTGCTACCGTAA
PVca005b  TTGGTCTTGGCTAACTGCTTCCCGTTGAATTCCACCATGGAATACACGGCTCCCTTGACCTCCTTCTCAGCCAGGCTCTGCAGCTTCCCTGGAATAAAGCCAGGCATTACTTGGCTTGTTTATCCAAAGGGTGGGAAGTCAAGGGGGTTCAGCTGAGCTGGCCTGAATTTTGCTTCCTAAAAAACTGTTTCTGAGGGGGACAAGTGACATGGAAAGCAAATCCCAGAATCCTGGCTGGTGAGGGATTCTTGGGTTTCTCTAGGAGATAGGGGGAAAAGGAACACAGTGCATACAGATGCCAACAACAGACTCCTTGGGAGAAACTGCCTGCTCCTGGGATACGAGCTCTCTGGGGTCTGAGGAGCTCATCCCTGATCTCCCACCAAAAAAAGCTAGATTTTTCCAGATGAGAACACCTCGTTCTTACCGTCGGAGTAGTGGAAGACAACGATCCGGCCTTGCTTGGGCTCCGCTTCCTCAGGATACACCATGGCTGTAGAACCCTTGGTCTGTCGATCTTCTCCTTCAGCTCGGCGAACTTGCAGGCGATATGTGCGGTGTGGCAGTCGATGACGGGCGAGTAGCCAGCACTGATCTGGCCAGGGTGGTTCAGGATGATCACCTGGGGGACAGAGCAGTGTCATGGCAAAGCTGGGAGCGGGGGGACGGCGGAAAGCCAGGCGTGGTGGCATCAACACGTCCTGCTCACCTGAGACGTGAACTGCGCTGCCTCCTGCGGCGGGTCCGACTTGCTGTCCCCGCAGACGTTCCCGCGGCGGATGTCCTTCACCGAGACGTTCTTCACGTTGAAACCGACGTTGTCCCCAGGCAGAGCCTCGCTCAGGGCCTCGTGGTGCATCTCCACGGATTTCACCTCAGTGGTGATGTTCACAGGGGCAAAGGTGACCACCATGCTGTATGTTGTGAATTAAGTAATTACTCAGAAGTTGTTGCGAAAGAAAAATATGTTTAGAGACAATCCTTGTCAGAGGTCAGGATATAGGTTCTTGTAAGCTGCAGTCAGGAAAATGGGGGACTTGAGGGGTTAGGCCTTTTTTGGATGGGGTATTTCTTTTTCTTTTGAGGATCTTACTTCACAGCTTAAATCTCAGTCCCTCTTTGTGTGCAGATGGTACCAACCTGCTGAAGCCTTTGTTCAGCACAACTTGGTGGTAACCTGAGTGTTAGTTAATACAGTGTTGCACACTCCTGTGGCTCTGATGCTGAAGTTTGTGCTGCAGACTGAGGTTAAGAGCTGTCAGGTGGTTGCAGGCTGGAGTATTGAGAAGCTGCAGAATTTAGGGTGTGCATAAGACAGAGGGTACAATGCTAGCAAGCTCTGAGCTTGGATAAGAGACTTCCAGATTCAAATTTGTGGGAGGTTACTTCCCTTAACTCAGTACATAATGCTTGGCTGCTCCAGGTGGATAAGGAACTTAAACTGTTTCCTGAATGATTGTTCCCTCCTGAGAGCACTGTTGCAACCTGATGACAGCTCCAGGGATCAGCAGAGCCACAACTTGCCCATACCAAGTCCTGGAGTAGTGCAGCTTCTTTCATTTGGTCCACCTGTCTACTCCTGTCAGCACTTAAAAGTGCTTTTGAGCTGCTTCCATGTTCCTAGAAAGCCCTGTGTTGTAGCCTGATGGAGATTTTCTCCAGAAATGGCTGGTTTTGCTACTAGAGTTGCTTATTTTCCATGTCCCTGTCCATCTTTCCCACTGCATTTCTGGATGTTTGCCTTTGTTCCCACCTGCTGTTTCACTGTCTGTCAGCTGTGTGTTTTCTGTGTTGCTTTTCCAGCACTGCTTCATTGGTCTCATGTAAAGGGGTGGCTTGCAGGTCATCAGGAACACTGCAATGACAGCACCCTGAGCCTCCCAGTGCCAGGAGGGCCAGGCTGGGCCTGGACAGAGCTCCTCCACCCCAGAGCAGTGAGGGGGTGCCAGGGCAAGGTGAATCTAGGGCAGGAAGACATCCAGGCTCACCTATGCAGAGCGTGAGGTAGAGCAGCCCCATGCGGATGTCAAGACTGTAGAACCATGTCGTCAGTGTATTGGTCTTTCCACCTGTTAAGGCCTTCACTGCACTACTCTTCTGTTCCATCATCTTCTCTAGATTCAAACGGATTCCTGTAACTAAGGTTAAAACAAAATAATACATCAGGCATTGCAGTGTGTTAATGTTAAAGGAGCTAACCTCAACACAGTTAACAGCTGGCACAGAAAGATGTGTTGAATGGCCCTACTAAATGCTAAAGGTTACATTCAACAACTGCTATGCTAAAAACCAGTACTGCACTTTCCAACTATAACTTACCTAGCCATTATTCAGAGTTCAAAGAGCAGTCCCTAAGCCTCCAAATGACAGATAAAGGACATTATTTATAACTAAAAATTTTCTGACCAGAAAATCATACTAATAGATTGGAAAGACTAAATTTACTTCCTGGTGGAAACCACTTATGTAAGAGACACTGAGAGCTCTTCACTCACTTTCAATTCCTCTGTTAGCGAAATCTTTTCCATGGGCCAAATGATACAGTGTAGAATACAGCTATTGTACACATGGGAGGCCAGTGGTTGGGAGGCCGCCAGATCAGAACTAACTGGGCAACAAGGAAACCACCAGCCCCCAAAAGTACACAAGAAAGTAAGAGCTTCATGTCATGCTGTGTTGTGCTTGCTGTCTTTTCACTGTTCAGTGGGGAAATAAAACATAAGCCAAAATCATGTCACCTAAATCACATTCTAGCTTGCCTTCCAGATCTTGATTAGAATTTTTTGGTATGTTGTATCAGCATAGCAGTGGCACTCCTGGTGTGTCATAAAATATTGAATGTGTTTGATAAATGTGAAATTCATGCTTGTGTATGAGGTAAGTGTCTGGGTTACAGTCAGCCCACTGCTGAAAACCAGCCTTCTCTCTTTATAGATAATACAAAACAGTTGAGATTTGAAGACGTAGTAAATCAGTCAAGTCCAAAAAACTGTACTGTGTACTGTGGAGGAATTGCAGACCAAGTCTCTGCTACCGTAA
PVca006a  TTGGTCTTGGCTAACTGCTTCCCGTTGAATTCCACCATGGAATACACGGCTCCCTTGACCTCCTTCTCAGCCAGGCTCTGCAGCTTCCCTGGAATAAAGCCAGGCATTACTTGGCTTGTTTATCCAAAGGGTGGGAAGTCAAGGGGGTTCAGCTGAGCTGGCCTGAATTTTGCTTCCTAAAAAACTGTTTCTGAGGGGGACAAGTGACATGGAAAGCAAATCCCAGAATCCTGGCTGGTGAGGGATTCTTGGGTTTCTCTAGGAGATAGGGGGAAAAGGAACACAGTGCATACAGATGCCAACAACAGACTCCTTGGGAAAAACTGCCTGCTCCTGGGATACGAGCTCTCTGGGGTCTGAGGAGCTCATCCCTGATCTCCCACCAAAAAAAGCTGGATTTTTCCAGATGAGAACACCTCGTTCTTACCATCGGAGTAGTGGAAGACAACGATCCGGCCTTGCTTGGGCTCCGCTTCCTCAGGATACACCATGGCTGTAGAACCCTTGGTCTGTCGATCTTCTCCTTCAGCTCGGCGAACTTGCAGGCGATATGTGCGGTGTGGCAGTCGATGACGGGCGAGTAGCCAGCACTGATCTGGCCAGGGTGGTTCAGGATGATCACCTGGGGGACAGAGCAGTGTCATGGCAAAGCTGGGAGCGGGGGGACGGCGGAAAGCCAGGCGTGGTGGCATCAACACGTCCTGCTCACCTGAGACGTGAACTGCGCTGCCTCCTGCGGCGGGTCCGACTTGCTGTCCCCGCAGACGTTCCCGCGGCGGATGTCCTTCACCGAGACGTTCTTCACGTTGAAACCGACGTTGTCCCCAGGCAGAGCCTCGCTCAGGGCCTCGTGGTGCATCTCCACGGATTTCACCTCAGTGGTGATGTTCACAGGGGCAAAGGTGACCACCATGCTGTATGTTGTGAATTAAGTAATTACTCAGAAGTTGTTGCGAAAGAAAAATATGTTTAGAGACAATCCTTGTCAGAGGTCAGGATATAGGTTCTTGTAAGCTGCAGTCAGGAAAATGGGGGACTTGAGGGGTTAGGCCTTTTTTGGATGGGGTATTTCTTTTTCTTTTGAGGATCTTACTTCACAGCTTAAATCTCAGTCCCTCTTTGTGTGCAGATGGTACCAACCTGCTGAAGCCTTTGTTCAGCACAACTTGGTGGTAACCTGAATGTTAGTTAATACAGTGTTGCACACTCCTGTGGCTCTGATGCTGAAGTTTGTGCTGCAGACTGAGGTTAAGAGCTGTCAGGTGGTTGCAGGCTGGAGTATTGAGAAGCTGCAGAATTTAGGGTGTGCATAAGACAGAGGGTACAATGCTAGCAAGCTCTGAGCTTGGATAAGAGACTTCCAGATTCAAATTTGTGGGAGGTTACTTCCCTTAACTCAGTACATAATGCTTGGCTGCTCCAGGTGGATAAGGAACTTAAACTGTTTCCTGAATGATTGTTCCCTCCTGAGAGCACTGTTGCAACCTGATGACAGCTCCAGGGATCAGCAGAGCCACAACTTGCCCATACCAAGTCCTGGAGTAGTGCAGCTTCTTTCATTTGGTCCACCTGTCTACTCCTGTCAGCACTTAAAAGTGCTTTTGAGCTGCTTCCATGTTCCTAGAAAGCCCTGTGTTGTAGCCTGATGGAGATTTTCTCCAGAAATGGCTGGTTTTGCTACTAGAGTTGCTTATTTTCCATGTCCCTGTCCATCTTTCCCACTGCATTTCTGGATGTTTGCCTTTGTTCCCACCTGCTGTTTCACTGTCTGTCAGCTGTGTGTTTTCTGTGTTGCTTTTCCAGCACTGCTTCATTGGTCTCATGTAAAGGGGTGGCTTGCAGGTCATCAGGAACACTGCAATGACAGCACCCTGAGCCTCCCAGTGCCAGGAGGGCCAGGCTGGGCCTGGACAGAGCTCCTCCACCCCAGAGCAGTGAGGGGGTGCCAGGGCAAGGTGAATCTAGGGCAGGAAGACATCCAGGCTCACCTATGCAGAGCGTGAGGTAGAGCAGCCCCATGCGGATGTCAAGACTGTAGAACCATGTCGTCAGTGTATTGGTCTTTCCACCTGTTAAGGCCTTCACTGCACTACTCTTCTGTTCCATCATCTTCTCTAGATTCAAACGGATTCCTGTAACTAAGGTTAAAACAAAATAATACATCAGGCATTGCAGTGTGTTAATGTTAAAGGAGCTAACCTCAACACAGTTAACAGCTGGCACAGAAAGATGTGTTGAATGGCCCTACTAAATGCTAAAGGTTACATTCAACAACTGCTATGCTAAAAACCAGTACTGCACTTTCCAACTATAACTTACCTAGCCATTATTCAGAGTTCAAAGAGCAGTCCCTAAGCCTCCAAATGACAGATAAAGGACATTATTTATAACTAAAAATTTTCTGACCAGAAAATCATACTAATAGATTGGAAAGACTAAATTTACTTCCTGGTGGAAACCACTTATGTAAGAGACACTGAGAGCTCTTCACTCACTTTCAATTCCTCTGTTAGCGAAATCTTTTCCATGGGCCAAATGATACAGTGTAGAATACAGCTATTGTACACATGGGAGGCCAGTGGTTGGGAGGCCGCCAGATCAGAACTAACTGGGCAACAAGGAAACCACCAGCCCCCAAAAGTACACAAGAAAGTAAGAGCTTCATGTCATGCTGTGTTGTGCTTGCTGTCTTTTCACTGTTCAGTGGGGAAATAAAACATAAGCCAAAATCATGTCACCTAAATCACATTCTAGCTTGCCTTCCAGATCTTGATTAGAATTTTTTGGTATGTTGTATCAGCATAGCAGTGGCACTCCTGGTGTGTCATAAAATATTGAATGTGTTTGATAAATGTGAAATTCATGCTTGTGTATGAGGTAAGTGTCTGGGTTACAGTCAGCCCACTGCTGAAAACCAGCCTTCTCTCTTTATAGATAATACAAAACAGTTGAGATTTGAAGACGTAGTAAATCAGTCAAGTCCAAAAAACTGTACTGTGTACTGTGGAGGAATTGCAGACCAAGTCTCTGCTACCGTAA
PVca006b  TTGGTCTTGGCTAACTGCTTCCCGTTGAATTCCACCATGGAATACACGGCTCCCTTGACCTCCTTCTCAGCCAGGCTCTGCAGCTTCCCTGGAATAAAGCCAGGCATTACTTGGCTTGTTTATCCAAAGGGTGGGAAGTCAAGGGGGTTCAGCTGAGCTGGCCTGAATTTTGCTTCCTAAAAAACTGTTTCTGAGGGGGACAAGTGACATGGAAAGCAAATCCCAGAATCCTGGCTGGTGAGGGATTCTTGGGTTTCTCTAGGAGATAGGGGGAAAAGGAACACAGTGCATACAGATGCCAACAACAGACTCCTTGGGAGAAACTGCCTGCTCCTGGGATACGAGCTCTCTGGGGTCTGAGGAGCTCATCCCTGATCTCCCACCAAAAAAAGCTAGATTTTTCCAGATGAGAACACCTCGTTCTTACCGTCGGAGTAGTGGAAGACAACGATCCGGCCTTGCTTGGGCTCCGCTTCCTCAGGATACACCATGGCTGTAGAACCCTTGGTCTGTCGATCTTCTCCTTCAGCTCGGCGAACTTGCAGGCGATATGTGCGGTGTGGCAGTCGATGACGGGCGAGTAGCCAGCACTGATCTGGCCAGGGTGGTTCAGGATGATCACCTGGGGGACAGAGCAGTGTCATGGCAAAGCTGGGAGCGGGGGGACAGCGGAAAGCCAGGCGTGGTGGCATCAACAAGTCCTGCTCACCTGAGACGTGAACTGCGCTGCCTCCTGCGGCGGGTCCGACTTGCTGTCCCCGCAGACGTTCCCGCGGCGGATGTCCTTCACCGAGACGTTCTTCACGTTGAAACCGACGTTGTCCCCAGGCAGAGCCTCGCTCAGGGCCTCGTGGTGCATCTCCACGGATTTCACCTCAGTGGTGATGTTCACAGGGGCAAAGGTGACCACCATGCTGTATGTTGTGAATTAAGTAATTACTCAGAAGTTGTTGCGAAAGAAAAATATGTTTAGAGACAATCCTTGTCAGAGGTCAGGATATAGGTTCTTGTAAGCTGCAGTCAGGAAAATGGGGGACTTGAGGGGTTAGGCCTTTTTTGGATGGGGTATTTCTTTTTCTTTTGAGGATCTTACTTCACAGCTTAAATCTCAGTCCCTCTTTGTGTGCAGATGGTACCAACCTGCTGAAGCCTTTGTTCAGCACAACTTGGTGGTAACCTGAATGTTAGTTAATACAGTGTTGCACACTCCTGTGGCTCTGATGCTGAAGTTTGTGCTGCAGACTGAGGTTAAGAGCTGTCAGGTGGTTGCAGGCTGGAGTATTGAGAAGCTGCAGAATTTAGGGTGTGCATAAGACAGAGGGTACAATGCTAGCAAGCTCTGAGCTTGGATAAGAGACTTCCAGATTCAAATTTGTGGGAGGTTACTTCCCTTAACTCAGTACATAATGCTTGGCTGCTCCAGGTGGATAAGGAACTCAAACTGTTTCCTGAATGATTGTTCCCTCCTGAGAGCACTATTGCAACCTGATGACAGCTCCAGGGATCAGCAGAGCCACAACTTGCCCATACCAAGTCCTGGAGTAGTGCAGCTTCTTTCATTTGGTCCACCTGTCTACTCCTGTCAGCACTTAAAAGTGCTTTTGAGCTGCTTCCATGTTCCTAGAAAGCCCTGTGTTGTAGCCTGATGGAGATTTTCTCCAGACATGGCTGGTTTTGCTACTAGAGTTGCTTATTTTCCATGTCCCTGTCCATCTTTCCCACTGCATTTCTGGATGTTTGCCTTTGTTCCCACCTGCTGTTTCACTGTCTGTCAGCTGTGTGTTTTCTGTGTTGCTTTTCCAGCACTGCTTCATTGGTCTCATGTAAAGGGGTGGCTTGCAGGTCATCAGGAACACTGCAATGACAGCACCCTGAGCCTCCCAGTGCCAGGAGGGCCAGGCTGGGCCTGGACAGAGCTCCTCCACCCCAGAGCAGTGAGGGGGTGCCAGGGCAAGGTGAATCTAGGGCAGGAAGACATCCAGGCTCACCTATGCAGAGCGTGAGGTAGAGCAGCCCCATGCGGATGTCAAGACTGTAGAACCATGTCGTCAGTGTATTGGTCTTTCCACCTGTTAAGGCCTTCACTGCACTACTCTTCTGTTCCATCATCTTCTCTAGATTCAAACGGATTCCTGTAACTAAGGTTAAAACAAAATAATACATCAGGCATTGCAGTGTGTTAATGTTAAAGGAGCTAACCTCAACACAGTTAACAGCTGGCACAGAAAGATGTGTTGAATGGCCCTACTAAATGCTAAAGGTTACATTCAACAACTGCTATGCTAAAAACCAGTACTGCACTTTCCAACTATAACTTACCTAGCCATTATTCAGAGTTCAAAGAGCAGTCCCTAAGCCTCCAAATGACAGATAAAGGACATTATTTATAACTAAAAATTTTCTGACCAGAAAATCATACTAATAGATTGGAAAGACTAAATTTACTTCCTGGTGGAAACCACTTATGTAAGAGACACTGAGAGCTCTTCACTCACTTTCAATTCCTCTGTTAGCGAAATCTTTTCCATGGGCCAAATGATACAGTGTAGAATACAGCTATTGTACACATGGGAGGCCAGTGGTTGGGAGGCCGCCAGATCAGAACTAACTGGGCAACAAGGAAACCACCAGCCCCCAAAAGTACACAAGAAAGTAAGAGCTTCATGTCATGCTGTGTTGTGCTTGCTGTCTTTTCACTGTTCAGTGGGGAAATAAAACATAAGCCAAAATCATGTCACCTAAATCACATTCTAGCTTGCCTTCCAGATCTTGATTAGAATTTTTTGGTATGTTGTATCAGCATAGCAGTGGCACTCCTGGTGTGTCATAAAATATTGAATGTGTTTGATAAATGTGAAATTCATGCTTGTGTATGAGGTAAGTGTCTGGGTTACAGTCAGCCCACTGCTGAAAACCAGCCTTCTCTCTTTATAGATAATACAAAACAGTTGAGATTTGAAGACGTAGTAAATCAGTCAAGTCCAAAAAACTGTACTGTGTACTGTGGAGGAATTGCAGACCAAGTCTCTGCTACCGTAA
PVca007a  TTGGTCTTGGCTAACTGCTTCCCGTTGAATTCCACCATGGAATACACGGCTCCCTTGACCTCCTTCTCAGCCAGGCTCTGCAGCTTCCCTGGAATAAAGCCAGGCATTACTTGGCTTGTTTATCCAAAGGGTGGGAAGTCAAGGGGGTTCAGCTGAGCTGGCCTGAATTTTGCTTCCTAAAAAACTGTTTCTGAGGGGGACAAGTGACATGGAAAGCAAATCCCAGAATCCTGGCTGGTGAGGGATTCTTGGGTTTCTCTAGGAGATAGGGGGAAAAGGAACACAGTGCATACAGATGCCAACAACAGACTCCTTGGGAGAAACTGCCTGCTCCTGGGATACGAGCTCTCTGGGGTCTGAGGAGCTCATCCCTGATCTCCCACCAAAAAAAGCTAGATTTTTCCAGATGAGAACACCTCGTTCTTACCGTCGGAGTAGTGGAAGACAACGATCCGGCCTTGCTTGGGCTCCGCTTCCTCAGGATACACCATGGCTGTAGAACCCTTGGTCTGTCGATCTTCTCCTTCAGCTCGGCGAACTTGCAGGCGATATGTGCGGTGTGGCAGTCGATGACGGGCGAGTAGCCAGCACTGATCTGGCCAGGGTGGTTCAGGATGATCACCTGGGGGACAGAGCAGTGTCATGGCAAAGCTGGGAGCGGGGGGACGGCGGAAAGCCAGGCGTGGTGGCATCAACACGTCCTGCTCACCTGAGACGTGAACTGCGCTGCCTCCTGCGGCGGGTCCGACTTGCTGTCCCCGCAGACGTTCCCGCGGCGGATGTCCTTCACCGAGACGTTCTTCACGTTGAAACCGACGTTGTCCCCAGGCAGAGCCTCGCTCAGGGCCTCGTGGTGCATCTCCACGGATTTCACCTCAGTGGTGATGTTCACAGGGGCAAAGGTGACCACCATGCTGTATGTTGTGAATTAAGTAATTACTCAGAAGTTGTTGCGAAAGAAAAATATGTTTAGAGACAATCCTTGTCAGAGGTCAGGATATAGGTTCTTGTAAGCTGCAGTCAGGAAAATGGGGGACTTGAGGGGTTAGGCCTTTTTTGGATGGGGTATTTCTTTTTCTTTTGAGGATCTTACTTCACAGCTTAAATCTCAGTCCCTCTTTGTGTGCAGATGGTACCAACCTGCTGAAGCCTTTGTTCAGCACAACTTGGTGGTAACCTGAGTGTTAGTTAATACAGTGTTGCACACTCCTGTGGCTCTGATGCTGAAGTTTGTGCTGCAGACTGAGGTTAAGAGCTGTCAGGTGGTTGCAGGCTGGAGTATTGAGAAGCTGCAGAATTTAGGGTGTGCATAAGACAGAGGGTACAATGCTAGCAAGCTCTGAGCTTGGATAAGAGACTTCCAGATTCAAATTTGTGGGAGGTTACTTCCCTTAACTCAGTACATAATGCTTGGCTGCTCCAGGTGGATAAGGAACTTAAACTGTTTCCTGAATGATTGTTCCCTCCTGAGAGCACTGTTGCAACCTGATGACAGCTCCAGGGATCAGCAGAGCCACAACTTGCCCATACCAAGTCCTGGAGTAGTGCAGCTTCTTTCATTTGGTCCACCTGTCTACTCCTGTCAGCACTTAAAAGTGCTTTTGAGCTGCTTCCATGTTCCTAGAAAGCCCTGTGTTGTAGCCTGATGGAGATTTTCTCCAGAAATGGCTGGTTTTGCTACTAGAGTTGCTTATTTTCCATGTCCCTGTCCATCTTTCCCACTGCATTTCTGGATGTTTGCCTTTGTTCCCACCTGCTGTTTCACTGTCTGTCAGCTGTGTGTTTTCTGTGTTGCTTTTCCAGCACTGCTTCATTGGTCTCATGTAAAGGGGTGGCTTGCAGGTCATCAGGAACACTGCAATGACAGCACCCTGAGCCTCCCAGTGCCAGGAGGGCCAGGCTGGGCCTGGACAGAGCTCCTCCACCCCAGAGCAGCGAGGGGGTGCCAGGGCAAGGTGAATCTAGGGCAGGAAGACATCCAGGCTCACCTATGCAGAGCGTGAGGTAGAGCAGCCCCATGCGGATGTCAAGACTGTAGAACCATGTCGTCAGTGTATTGGTCTTTCCACCTGTTAAGGCCTTCACTGCACTACTCTTCTGTTCCATCATCTTCTCTAGATTCAAACGGATTCCTGTAACTAAGGTTAAAACAAAATAATACATCAGGCATTGCAGTGTGTTAATGTTAAAGGAGCTAACCTCAACACAGTTAACAGCTGGCACAGAAAGATGTGTTGAATGGCCCTACTAAATGCTAAAGGTTACATTCAACAACTGCTATGCTAAAAACCAGTACTGCACTTTCCAACTATAACTTACCTAGCCATTATTCAGAGTTCAAAGAGCAGTCCCTAAGCCTCCAAATGACAGATAAAGGACATTATTTATAACTAAAAATTTTCTGACCAGAAAATCATACTAATAGATTGGAAAGACTAAATTTACTTCCTGGTGGAAACCACTTATGTAAGAGGCACTGAGAGCTCTTCACTCACTTTCAATTCCTCTGTTAGCGAAATCTTTTCCATGGGCCAAATGATACAGTGTAGAATACAGCTATTGTACACATGGGAGGCCAGTGGTTGGGAGGCCGCCAGATCAGAACTAACTGGGCAACAAGGAAACCACCAGCCCCCAAAAGTACACAAGAAAGTAAGAGCTTCATGTCATGCTGTGTTGTGCTTGCTGTCTTTTCACTGTTCAGTGGGGAAATAAAACATAAGCCAAAATCATGTCACCTAAATCACATTCTAGCTTGCCTTCCAGATCTTGATTAGAATTTTTTGGTATGTTGTATCAGCATAGCAGTGGCACTCCTGGTGTGTCATAAAATATTGAATGTGTTTGATAAATGTGAAATTCATGCTTGTGTATGAGGTAAGTGTCTGGGTTACAGTCAGCCCACTGCTGAAAACCAGCCTTCTCTCTTTATAGATAATACAAAACAGTTGAGATTTGAAGACGTAGTAAATCAGTCAAGTCCAAAAAACTGTACTGTGTACTGTGGAGGAATTGCAGACCAAGTCTCTGCTACCGTAA
PVca007b  TTGGTCTTGGCTAACTGCTTCCCGTTGAATTCCACCATGGAATACACGGCTCCCTTGACCTCCTTCTCAGCCAGGCTCTGCAGCTTCCCTGGAATAAAGCCAGGCATTACTTGGCTTGTTTATCCAAAGGGTGGGAAGTCAAGGGGGTTCAGCTGAGCTGGCCTGAATTTTGCTTCCTAAAAAACTGTTTCTGAGGGGGACAAGTGACATGGAAAGCAAATCCCAGAATCCTGGCTGGTGAGGGATTCTTGGGTTTCTCTAGGAGATAGGGGGAAAAGGAACACAGTGCATACAGATGCCAACAACAGACTCCTTGGGAGAAACTGCCTGCTCCTGGGATACGAGCTCTCTGGGGTCTGAGGAGCTCATCCCTGATCTCCCACCAAAAAAAGCTAGATTTTTCCAGATGAGAACACCTCGTTCTTACCGTCGGAGTAGTGGAAGACAACGATCCGGCCTTGCTTGGGCTCCGCTTCCTCAGGATACACCATGGCTGTAGAACCCTTGGTCTGTCGATCTTCTCCTTCAGCTCGGCGAACTTGCAGGCGATATGTGCGGTGTGGCAGTCGATGACGGGCGAGTAGCCAGCACTGATCTGGCCAGGGTGGTTCAGGATGATCACCTGGGGGACAGAGCAGTGTCATGGCAAAGCTGGGAGCGGGGGGACGGCGGAAAGCCAGGCGTGGTGGCATCAACACGTCCTGCTCACCTGAGACGTGAACTGCGCTGCCTCCTGCGGCGGGTCCGACTTGCTGTCCCCGCAGACGTTCCCGCGGCGGATGTCCTTCACCGAGACGTTCTTCACGTTGAAACCGACGTTGTCCCCAGGCAGAGCCTCGCTCAGGGCCTCGTGGTGCATCTCCACGGATTTCACCTCAGTGGTGATGTTCACAGGGGCAAAGGTGACCACCATGCTGTATGTTGTGAATTAAGTAATTACTCAGAAGTTGTTGCGAAAGAAAAATATGTTTAGAGACAATCCTTGTCAGAGGTCAGGATATAGGTTCTTGTAAGCTGCAGTCAGGAAAATGGGGGACTTGAGGGGTTAGGCCTTTTTTGGATGGGGTATTTCTTTTTCTTTTGAGGATCTTACTTCACAGCTTAAATCTCAGTCCCTCTTTGTGTGCAGATGGTACCAACCTGCTGAAGCCTTTGTTCAGCACAACTTGGTGGTAACCTGAGTGTTAGTTAATACAGTGTTGCACACTCCTGTGGCTCTGATGCTGAAGTTTGTGCTGCAGACTGAGGTTAAGAGCTGTCAGGTGGTTGCAGGCTGGAGTATTGAGAAGCTGCAGAATTTAGGGTGTGCATAAGACAGAGGGTACAATGCTAGCAAGCTCTGAGCTTGGATAAGAGACTTCCAGATTCAAATTTGTGGGAGGTTACTTCCCTTAACTCAGTACATAATGCTTGGCTGCTCCAGGTGGATAAGGAACTTAAACTGTTTCCTGAATGATTGTTCCCTCCTGAGAGCACTGTTGCAACCTGATGACAGCTCCAGGGATCAGCAGAGCCACAACTTGCCCATACCAAGTCCTGGAGTAGTGCAGCTTCTTTCATTTGGTCCACCTGTCTACTCCTGTCAGCACTTAAAAGTGCTTTTGAGCTGCTTCCATGTTCCTAGAAAGCCCTGTGTTGTAGCCTGATGGAGATTTTCTCCAGAAATGGCTGGTTTTGCTACTAGAGTTGCTTATTTTCCATGTCCCTGTCCATCTTTCCCACTGCATTTCTGGATGTTTGCCTTTGTTCCCACCTGCTGTTTCACTGTCTGTCAGCTGTGTGTTTTCTGTGTTGCTTTTCCAGCACTGCTTCATTGGTCTCATGTAAAGGGGTGGCTTGCAGGTCATCAGGAACACTGCAATGACAGCACCCTGAGCCTCCCAGTGCCAGGAGGGCCAGGCTGGGCCTGGACAGAGCTCCTCCACCCCAGAGCAGTGAGGGGGTGCCAGGGCAAGGTGAATCTAGGGCAGGAAGACATCCAGGCTCACCTATGCAGAGCGTGAGGTAGAGCAGCCCCATGCGGATGTCAAGACTGTAGAACCATGTCGTCAGTGTATTGGTCTTTCCACCTGTTAAGGCCTTCACTGCACTACTCTTCTGTTCCATCATCTTCTCTAGATTCAAACGGATTCCTGTAACTAAGGTTAAAACAAAATAATACATCAGGCATTGCAGTGTGTTAATGTTAAAGGAGCTAACCTCAACACAGTTAACAGCTGGCACAGAAAGATGTGTTGAATGGCCCTACTAAATGCTAAAGGTTACATTCAACAACTGCTATGCTAAAAACCAGTACTGCACTTTCCAACTATAACTTACCTAGCCATTATTCAGAGTTCAAAGAGCAGTCCCTAAGCCTCCAAATGACAGATAAAGGACATTATTTATAACTAAAAATTTTCTGACCAGAAAATCATACTAATAGATTGGAAAGACTAAATTTACTTCCTGGTGGAAACCACTTATGTAAGAGACACTGAGAGCTCTTCACTCACTTTCAATTCCTCTGTTAGCGAAATCTTTTCCATGGGCCAAATGATACAGTGTAGAATACAGCTATTGTACACATGGGAGGCCAGTGGTTGGGAGGCCGCCAGATCAGAACTAACTGGGCAACAAGGAAACCACCAGCCCCCAAAAGTACACAAGAAAGTAAGAGCTTCATGTCATGCTGTGTTGTGCTTGCTGTCTTTTCACTGTTCAGTGGGGGAATAAAACATAAGCCAAAATCATGTCACCTAAATCACATACTAGCTTGCCTTCCAGATCTTGATTAGAATATTTTGGTATGTTGTATCAGCATAGCGGTGGCACTCCTGGTGTGTCATAAAATATTGAATGTGTTTGTTAAATGTGAAATTCATGCTTGTGTATGAGGTAAGTGTCTGGGTTACAGTCAGCCCACTGCTGAAAACCAGCCTTTTCTCTTTATAGATAATACAAAACAGTTGAGATTTGAAGACGTAGTAAATCAGTCAAGTCCAAAAAACTGTACTGTGTACTGTGGAGGAATTGCAGACCAAGTCTCTGCTACCGTAA
PVol001a  TTGGTCTTGGCTAACTGCTTCCCGTTGAATTCCACCATGGAATACACGGCTCCCTTGACCTCCTTCTCAGCCAGGCTCTGCAGCTTCCCTGGAATAAAGCCAGGCATTACTTGGCTTGTTTATCCAAAGGGTGGGAAGTCAAGGGGGTTCAGCTGAGCTGGCCTGAATTTTGCTTCCTAAAAAACTGTTTCTGAGGGGGACAAGTGACATGGAAAGCAAATCCCAGAATCCTAGCTGGTGAGGGATTCTTGGGTTTCTCTAGGAGATAGGGGGAAAAGGAACACAGCGCATACAGATGCCAACAACAGACTCCTTGGAAAAAACTGCCTGCTCCTGGGATACGAGCTCTCTGGGGTCTGAGGAGCTCATCCCTGATCTCCCACCAAAAAAAGCTGGATTTTTCCAGATGAGAACACCTCGTTCTTACCATCGGAGTAGTGGAAGACAACGATCCGGCCTTGCTTGGGCTCTGCTTCCTCAGGATACACCATGGCTGTAGAACCCTTGGTCTGTCGATCTTCTCCTTCAGCTCGGCGAACTTGCAGGCGATATGTGCGGTGTGGCAGTCGATGACGGGCGAGTAGCCAGCACTGATCTGGCCAGGGTGGTTCAGGATGATCACCTGGGGGACAGAGCAGTGTCATGGCAAGGCTGGGAGCGGGGGGACGGCGGAAAGCCAGGCGTGGTGGCATCAACACGTCCTGCTCACCTGAGACGTGAACTGCGCTGCCTCCTGCGGCGGGTCCGACTTGCTGTCCCCGCAGACGTTCCCGCGGCGGATGTCCTTCACCGAGACGTTCTTCACGTTGAAACCGACGTTGTCCCCAGGCAGAGCCTCGCTCAGGGCCTCGTGGTGCATCTCCACGGATTTCACCTCAGTGGTGATGTTCACAGGGGCAAAGGTGACCACCATGCTGTATGTTGTGAATTAAGTAATTACTCAGAAGTCGTTGCGAAGGAAAAATATGTTTAGAGACAATCCTTGTCAGAGGTCAGGATATAGGTTCTTGTAAGCTGCAGTCAGGAAAATGGGGGACTTGAGGGGTTAGGCCTTTTTTGGATGGGGTATTTCTTTTTCGTTTGAGGATCTTACTTCACAGCTTAAATCTCAGACCCTCTTTGTGTGCAGATGGTACCAACCTGCTGAAGCCTTTGTTCAGCACAACTTGGTGGTAACCTGAGTGTTAGTTAATACAGTGTTGCACACTCCTGTGGCTCTCATGCTGAAGTTTGTGCTGCAGACTGAGGTTAAGAGCTGTCAGGTGGTTGCAGGCTGGAGTATTGAGAAGCTGCAGAATTTAGGGTGTGCATAAGACAGAGGGTACAATGCTAGCAAGCTCTGAGCTTGGATAAGAGACTTCCAGATTCAAATTTGTGGGAGGTTACTTCCCTTAACTCAGTACATAATGCTTGGCTGCTCCAGGTGGATAAGGAACTTAAACTGTTTCCTGAATGATTGTTCCCTCCTGAGAGCACTATTGCAACCTGATGACAGCTCCAGGGATCAGCAGAGCCACAACTTGCCCATACCAAGTCCTGGAGTAGTGCAGCTTCTTTCATTTGGTCCACCTGTCTACTCCTGTCAGCACTTAAAAGTGCTTTTGAGCTGCTTCCATGTTCCTAGAAAGCCCTGTGTTGTAGCCTGATGGAGATTTTCTCCAGAAATGGCTGGTTTTGCTACTAGAGTTGCTTATTTTCCATGTCCCTGTCCATCTTTCCCACTGCATTTCTGGATGTTTGCCTTTGTTCCCACCTGCTGTTTCACTGTCTGTCAGCTGTGTGTTTTCTGTGTTGCTTTTCCAGCACTGCTTCATTGGTCTCATGTAAAGGGGTGGCTTGCAGGTCATCAGGAACACTGCAATGACAGCACCCTGAGCCTCCCAGTGCCAGGAGGGCCAGGCTGGGCCTGGACAGAGCTCCTCCACCCCAGAGCAGCGAGGGGGAGCCAGGGCAAGGTAAATCTAGGGCAGGAAGACATCCAGGCTCACCTATGCAGAGCGTGAGGTAGAGCAGCCCCATGCGGATGTCAAGACTGTAGAACCATGTCGTCAGTGTATTGGTCTTTCCACCTGTTAAGGCCTTCACTGCACTACTCTTCTGTTCCATCATCTTCTCTAGATTCAAACGGATTCCTGTAACTAAGGTTAAAACAAAATAATACATCAGGCATTGCAGTGTGTTAATGTTAAAGGAGCTAACCTCAACACAGTTAACAGCTGGCACAGAAAGATGTGTTGAATGGCCCTACTAAATGCTAAAGGTTACATTCAACAACTGCTATGCTAAAAACCAGTACTGCACTTTCCAACTATAACTTACCTAGCCATTATTCAGAGTTCAAAGAGCAGTCCCTAAGCCTCCAAATGACAGATAAAGGACATTATTTATAACTAAAAATTTTCTGACCAGAAAATCATACTAATAGATTGGAAAAACTAAATTTACTTCCTGGTGGAAACCACTTATGTAAGAGGCACTGAGAGCTCTTCACTCACTTTCAATTCCTCTGTTAGCGAAATCTTTTCCATGGGCCAAATGATACAGTGTAGAATACAGCTATTGTACACATGGGAGGCCAGTGGTTGGGAGGCCGCCAGATCAGAACTAACTGGGCAACAAGGAAACCACCAGCCCCCAAAAGTACACAAGAAAGTAAGAGCTTCATGTCATGCTGTGTTGTGCTTGCTGTCTTTTCACTGTTCAGTGGGGCAATAAAACATAAGCCAAAATCATGTCACCTAAATCACATTCTGGCTTGCCTTCCAGATCTTGATTAGAATTTTTTGGTATGTTGTATCAGCATAGCAGTGGCACTCCTGGTGTGTCATAAAATATTGAATGTGTTTGTTAAATGTGAAATTCATGCTTGTGTACGAGGTAAGTGTCTGGGTTACAGTCAGCCCACTGCTGAAAACCAGCCTTCTCTCTTTATAGATAATACAAAACAGTTGAGATTTGAAGACGTAGTAAATCAGTCAAGTCCAAAAAACTGTACTGTGTACTGTGGAGGAATTGCAGACCAAGTCTCTGCTACCGTAA
PVol001b  TTGGTCTTGGCTAACTGCTTCCCGTTGAATTCCACCATGGAATACACGGCTCCCTTGACCTCCTTCTCAGCCAGGCTCTGCAGCTTCCCTGGAATAAAGCCAGGCATTACTTGGCTTGTTTATCCAAAGGGTGGGAAGTCAAGGGGGTTCAGCTGAGCTGGCCTGAATTTTGCTTCCTAAAAAACTGTTTCTGAGGGGGACAAGTGACATGGAAAGCAAATCCCAGAATCCTAGCTGGTGAGGGATTCTTGGGTTTCTCTAGGAGATAGGGGGAAAAGGAACACAGCGCATACAGATGCCAACAACAGACTCCTTGGAAAAAACTGCCTGCTCCTGGGATACGAGCTCTCTGGGGTCTGAGGAGCTCATCCCTGATCTCCCACCAAAAAAAGCTGGATTTTTCCAGATGAGAACACCTCGTTCTTACCATCGGAGTAGTGGAAGACAACGATCCGGCCTTGCTTGGGCTCTGCTTCCTCAGGATACACCATGGCTGTAGAACCCTTGGTCTGTCGATCTTCTCCTTCAGCTCGGCGAACTTGCAGGCGATATGTGCGGTGTGGCAGTCGATGACGGGCGAGTAGCCAGCACTGATCTGGCCAGGGTGGTTCAGGATGATCACCTGGGGGACAGAGCAGTGTCATGGCAAGGCTGGGAGCGGGGGGACGGCGGAAAGCCAGGCGTGGTGGCATCAACACGTCCTGCTCACCTGAGACGTGAACTGCGCTGCCTCCTGCGGCGGGTCCGACTTGCTGTCCCCGCAGACGTTCCCGCGGCGGATGTCCTTCACCGAGACGTTCTTCACGTTGAAACCGACGTTGTCCCCAGGCAGAGCCTCGCTCAGGGCCTCGTGGTGCATCTCCACGGATTTCACCTCAGTGGTGATGTTCACAGGGGCAAAGGTGACCACCATGCTGTATGTTGTGAATTAAGTAATTACTCAGAAGTCGTTGCGAAGGAAAAATATGTTTAGAGACAATCCTTGTCAGAGGTCAGGATATAGGTTCTTGTAAGCTGCAGTCAGGAAAATGGGGGACTTGAGGGGTTAGGCCTTTTTTGGATGGGGTATTTCTTTTTCGTTTGAGGATCTTACTTCACAGCTTAAATCTCAGACCCTCTTTGTGTGCAGATGGTACCAACCTGCTGAAGCCTTTGTTCAGCACAACTTGGTGGTAACCTGAGTGTTAGTTAATACAGTGTTGCACACTCCTGTGGCTCTCATGCTGAAGTTTGTGCTGCAGACTGAGGTTAAGAGCTGTCAGGTGGTTGCAGGCTGGAGTATTGAGAAGCTGCAGAATTTAGGGTGTGCATAAGACAGAGGGTACAATGCTAGCAAGCTCTGAGCTTGGATAAGAGACTTCCAGATTCAAATTTGTGGGAGGTTACTTCCCTTAACTCAGTACATAATGCTTGGCTGCTCCAGGTGGATAAGGAACTTAAACTGTTTCCTGAATGATTGTTCCCTCCTGAGAGCACTATTGCAACCTGATGACAGCTCCAGGGATCAGCAGAGCCACAACTTGCCCATACCAAGTCCTGGAGTAGTGCAGCTTCTTTCATTTGGTCCACCTGTCTACTCCTGTCAGCACTTAAAAGTGCTTTTGAGCTGCTTCCATGTTCCTAGAAAGCCCTGTGTTGTAGCCTGATGGAGATTTTCTCCAGAAATGGCTGGTTTTGCTACTAGAGTTGCTTATTTTCCATGTCCCTGTCCATCTTTCCCACTGCATTTCTGGATGTTTGCCTTTGTTCCCACCTGCTGTTTCACTGTCTGTCAGCTGTGTGTTTTCTGTGTTGCTTTTCCAGCACTGCTTCATTGGTCTCATGTAAAGGGGTGGCTTGCAGGTCATCAGGAACACTGCAATGACAGCACCCTGAGCCTCCCAGTGCCAGGAGGGCCAGGCTGGGCCTGGACAGAGCTCCTCCACCCCAGAGCAGCGAGGGGGAGCCAGGGCAAGGTAAATCTAGGGCAGGAAGACATCCAGGCTCACCTATGCAGAGCGTGAGGTAGAGCAGCCCCATGCGGATGTCAAGACTGTAGAACCATGTCGTCAGTGTATTGGTCTTTCCACCTGTTAAGGCCTTCACTGCACTACTCTTCTGTTCCATCATCTTCTCTAGATTCAAACGGATTCCTGTAACTAAGGTTAAAACAAAATAATACATCAGGCATTGCAGTGTGTTAATGTTAAAGGAGCTAACCTCAACACAGTTAACAGCTGGCACAGAAAGATGTGTTGAATGGCCCTACTAAATGCTAAAGGTCACATTCAACAACTGCTATGCTAAAAACCAGTACTGCACTTTCCAACTATAACTTACCTAGCCATTATTCAGAGTTCAAAGAGCAGTCCCTAAGCCTCCAAATGACAGATAAAGGACATTATTTATAACTAAAAATTTTCTGACCAGAAAATCATACTAATAGATTGGAAAAACTAAATTTACTTCCTGGTGGAAACCACTTATGTAAGAGGCACTGAGAGCTCTTCACTCACTTTCAATTCCTCTGTTAGCGAAATCTTTTCCATGGGCCAAATGATACAGTGTAGAATACAGCTATTGTACACATGGGAGGCCAGTGGTTGGGAGGCCGCCAGATCAGAACTAACTGGGCAACAAGGAAACCACCAGCCCCCAAAAGTACACAAGAAAGTAAGAGCTTCATGTCATGCTGTGTTGTGCTTGCTGTCTTTTCACTGTTCAGTGGGGCAATAAAACATAAGCCAAAATCATGTCACCTAAATCACATTCTGGCTTGCCTTCCAGATCTTGATTAGAATTTTTTGGTATGTTGTATCAGCATAGCAGTGGCACTCCTGGTGTGTCATAAAATATTGAATGTGTTTGTTAAATGTGAAATTCATGCTTGTGTACGAGGTAAGTGTCTGGGTTACAGTCAGCCCACTGCTGAAAACCAGCCTTCTCTCTTTATAGATAATACAAAACAGTTGAGATTTGAAGACGTAGTAAATCAGTCAAGTCCAAAAAACTGTACTGTGTACTGTGGAGGAATTGCAGACCAAGTCTCTGCTACCGTAA
PVol002a  TTGGTCTTGGCTAACTGCTTCCCGTTGAATTCCACCATGGAATACACGGCTCCCTTGACCTCCTTCTCAGCCAGGCTCTGCAGCTTCCCTGGAATAAAGCCAGGCATTACTTGGCTTGTTTATCCAAAGGGTGGGAAGTCAAGGGGGTTCAGCTGAGCTGGCCTGAATTTTGCTTCCTAAAAAACTGTTTCTGAGGGGGACAAGTGACATGGAAAGCAAATCCCAGAATCCTAGCTGGTGAGGGATTCTTGGGTTTCTCTAGGAGATAGGGGGAAAAGGAACACAGCGCATACAGATGCCAACAACAGACTCCTTGGAAAAAACTGCCTGCTCCTGGGATACGAGCTCTCTGGGGTCTGAGGAGCTCATCCCTGATCTCCCACCAAAAAAAGCTGGATTTTTCCAGATGAGAACACCTCGTTCTTACCATCGGAGTAGTGGAAGACAACGATCCGGCCTTGCTTGGGCTCTGCTTCCTCAGGATACACCATGGCTGTAGAACCCTTGGTCTGTCGATCTTCTCCTTCAGCTCGGCGAACTTGCAGGCGATATGTGCGGTGTGGCAGTCGATGACGGGCGAGTAGCCAGCACTGATCTGGCCAGGGTGGTTCAGGATGATCACCTGGGGGACAGAGCAGTGTCATGGCAAAGCTGGGAGCGGGGGGACGCTGGCAAACCAGGCGTGGTGGTATCAACACGTCCTGCTCACCTGAGACGTGAACTGCGCTGCCTCCTGCGGCGGGTCCGACTTGCTGTCCCCGCAGACGTTCCCGCGGCGGATGTCCTTCACCGAGACGTTCTTCACGTTGAAACCGACGTTGTCCCCAGGCAGAGCCTCGCTCAGGGCCTCGTGGTGCATCTCCACGGATTTCACCTCAGTGGTGATGTTCACAGGGGCAAAGGTGACCACCATGCTGTATGTTGTGAATTAAGTAATTACTCAGAAGTCGTTGCGAAGGAAAAATATGTTTAGAGACAATCCTTGTCAGAGGTCAGGATATAGGTTCTTGTAAGCTGCAGTCAGGAAAATGGGGGACTTGAGGGGTTAGGCCTTTTTTGGATGGGGTATTTCTTTTTCGTTTGAGGATCTTACTTCACAGCTTAAATCTCAGACCCTCTTTGTGTGCAGATGGTACCAACCTGCTGAAGCCTTTGTTCAGCACAACTTGGTGGTAACCTGAGTGTTAGTTAATACAGTGTTGCACACTCCTGTGGCTCTCATGCTGAAGTTTGTGCTGCAGACTGAGGTTAAGAGCTGTCAGGTGGTTGCAGGCTGGAGTATTGAGAAGCTGCAGAATTTAGGGTGTGCATAAGACAGAGGGTACAATGCTAGCAAGCTCTGAGCTTGGATAAGAGACTTCCAGATTCAAATTTGTGGGAGGTTACTTCCCTTAACTCAGTACATAATGCTTGGCTGCTCCAGGTGGATAAGGAACTTAAACTGTTTCCTGAATGATTGTTCCCTCCTGAGAGCACTATTGCAACCTGATGACAGCTCCAGGGATCAGCAGAGCCACAACTTGCCCATACCAAGTCCTGGAGTAGTGCAGCTTCTTTCATTTGGTCCACCTGTCTACTCCTGTCAGCACTTAAAAGTGCTTTTGAGCTGCTTCCATGTTCCTAGAAAGCCCTGTGTTGTAGCCTGATGGAGATTTTCTCCAGAAATGGCTGGTTTTGCTACTAGAGTTGCTTATTTTCCATGTCCCTGTCCATCTTTCCCACTGCATTTCTGGATGTTTGCCTTTGTTCCCACCTGCTGTTTCACTGTCTGTCAGCTGTGTGTTTTCTGTGTTGCTTTTCCAGCACTGCTTCATTGGTCTCATGTAAAGGGGTGGCTTGCAGGTCATCAGGAACACTGCAATGACAGCACCCTGAGCCTCCCAGTGCCAGGAGGGCCAGGCTGGGCCTGGACAGAGCTCCTCCACCCCAGAGCAGCGAGGGGGAGCCAGGGCAAGGTAAATCTAGGGCAGGAAGACATCCAGGCTCACCTATGCAGAGCGTGAGGTAGAGCAGCCCCATGCGGATGTCAAGACTGTAGAACCATGTCGTCAGTGTATTGGTCTTTCCACCTGTTAAGGCCTTCACTGCACTACTCTTCTGTTCCATCATCTTCTCTAGATTCAAACGGATTCCTGTAACTAAGGTTAAAACAAAATAATACATCAGGCATTGCAGTGTGTTAATGTTAAAGGAGCTAACCTCAACACAGTTAACAGCTGGCACAGAAAGATGTGTTGAATGGCCCTACTAAATGCTAAAGGTTACATTCAACAACTGCTATGCTAAAAACCAGTACTGCACTTTCCAACTATAACTTACCTAGCCATTATTCAGAGTTCAAAGAGCAGTCCCTAAGCCTCCAAATGACAGATAAAGGACATTATTTATAACTAAAAATTTTCTGACCAGAAAATCATACTAATAGATTGGAAAAACTAAATTTACTTCCTGGTGGAAACCACTTATGTAAGAGGCACTGAGAGCTCTTCACTCACTTTCAATTCCTCTGTTAGCGAAATCTTTTCCATGGGCCAAATGATACAGTGTAGAATACAGCTATTGTACACATGGGAGGCCAGTGGTTGGGAGGCCGCCAGATCAGAACTAACTGGGCAACAAGGAAACCACCAGCCCCCAAAAGTACACAAGAAAGTAAGAGCTTCATGTCATGCTGTGTTGTGCTTGCTGTCTTTTCACTGTTCAGTGGGGCAATAAAACATAAGCCAAAATCATGTCACCTAAATCACATTCTGGCTTGCCTTCCAGATCTTGATTAGAATTTTTTGGTATGTTGTATCAGCATAGCAGTGGCACTCCTGGTGTGTCATAAAATATTGAATGTGTTTGTTAAATGTGAAATTCATGCTTGTGTACGAGGTAAGTGTCTGGGTTACAGTCAGCCCACTGCTGAAAACCAGCCTTCTCTCTTTATAGATAATACAAAACAGTTGAGATTTGAAGACGTAGTAAATCAGTCAAGTCCAAAAAACTGTACTGTGTACTGTGGAGGAATTGCAGACCAAGTCTCTGCTACCGTAA
PVol002b  TTGGTCTTGGCTAACTGCTTCCCGTTGAATTCCACCATGGAATACACGGCTCCCTTGACCTCCTTCTCAGCCAGGCTCTGCAGCTTCCCTGGAATAAAGCCAGGCATTACTTGGCTTGTTTATCCAAAGGGTGGGAAGTCAAGGGGGTTCAGCTGAGCTGGCCTGAATTTTGCTTCCTAAAAAACTGTTTCTGAGGGGGACAAGTGACATGGAAAGCAAATCCCAGAATCCTAGCTGGTGAGGGATTCTTGGGTTTCTCTAGGAGATAGGGGGAAAAGGAACACAGCGCATACAGATGCCAACAACAGACTCCTTGGAAAAAACTGCCTGCTCCTGGGATACGAGCTCTCTGGGGTCTGAGGAGCTCATCCCTGATCTCCCACCAAAAAAAGCTGGATTTTTCCAGATGAGAACACCTCGTTCTTACCATCGGAGTAGTGGAAGACAACGATCCGGCCTTGCTTGGGCTCTGCTTCCTCAGGATACACCATGGCTGTAGAACCCTTGGTCTGTCGATCTTCTCCTTCAGCTCGGCGAACTTGCAGGCGATATGTGCGGTGTGGCAGTCGATGACGGGCGAGTAGCCAGCACTGATCTGGCCAGGGTGGTTCAGGATGATCACCTGGGGGACAGAGCAGTGTCATGGCAAAGCTGGGAGCGGGGGGACGCTGGCAAACCAGGCGTGGTGGTATCAACACGTCCTGCTCACCTGAGACGTGAACTGCGCTGCCTCCTGCGGCGGGTCCGACTTGCTGTCCCCGCAGACGTTCCCGCGGCGGATGTCCTTCACCGAGACGTTCTTCACGTTGAAACCGACGTTGTCCCCAGGCAGAGCCTCGCTCAGGGCCTCGTGGTGCATCTCCACGGATTTCACCTCAGTGGTGATGTTCACAGGGGCAAAGGTGACCACCATGCTGTATGTTGTGAATTAAGTAATTACTCAGAAGTCGTTGCGAAGGAAAAATATGTTTAGAGACAATCCTTGTCAGAGGTCAGGATATAGGTTCTTGTAAGCTGCAGTCAGGAAAATGGGGGACTTGAGGGGTTAGGCCTTTTTTGGATGGGGTATTTCTTTTTCGTTTGAGGATCTTACTTCACAGCTTAAATCTCAGACCCTCTTTGTGTGCAGATGGTACCAACCTGCTGAAGCCTTTGTTCAGCACAACTTGGTGGTAACCTGAGTGTTAGTTAATACAGTGTTGCACACTCCTGTGGCTCTCATGCTGAAGTTTGTGCTGCAGACTGAGGTTAAGAGCTGTCAGGTGGTTGCAGGCTGGAGTATTGAGAAGCTGCAGAATTTAGGGTGTGCATAAGACAGAGGGTACAATGCTAGCAAGCTCTGAGCTTGGATAAGAGACTTCCAGATTCAAATTTGTGGGAGGTTACTTCCCTTAACTCAGTACATAATGCTTGGCTGCTCCAGGTGGATAAGGAACTTAAACTGTTTCCTGAATGATTGTTCCCTCCTGAGAGCACTATTGCAACCTGATGACAGCTCCAGGGATCAGCAGAGCCACAACTTGCCCATACCAAGTCCTGGAGTAGTGCAGCTTCTTTCATTTGGTCCACCTGTCTACTCCTGTCAGCACTTAAAAGTGCTTTTGAGCTGCTTCCATGTTCCTAGAAAGCCCTGTGTTGTAGCCTGATGGAGATTTTCTCCAGAAATGGCTGGTTTTGCTACTAGAGTTGCTTATTTTCCATGTCCCTGTCCATCTTTCCCACTGCATTTCTGGATGTTTGCCTTTGTTCCCACCTGCTGTTTCACTGTCTGTCAGCTGTGTGTTTTCTGTGTTGCTTTTCCAGCACTGCTTCATTGGTCTCATGTAAAGGGGTGGCTTGCAGGTCATCAGGAACACTGCAATGACAGCACCCTGAGCCTCCCAGTGCCAGGAGGGCCAGGCTGGGCCTGGACAGAGCTCCTCCACCCCAGAGCAGCGAGGGGGAGCCAGGGCAAGGTAAATCTAGGGCAGGAAGACATCCAGGCTCACCTATGCAGAGCGTGAGGTAGAGCAGCCCCATGCGGATGTCAAGACTGTAGAACCATGTCGTCAGTGTATTGGTCTTTCCACCTGTTAAGGCCTTCACTGCACTACTCTTCTGTTCCATCATCTTCTCTAGATTCAAACGGATTCCTGTAACTAAGGTTAAAACAAAATAATACATCAGGCATTGCAGTGTGTTAATGTTAAAGGAGCTAACCTCAACACAGTTAACAGCTGGCACAGAAAGATGTGTTGAATGGCCCTACTAAATGCTAAAGGTCACATTCAACAACTGCTATGCTAAAAACCAGTACTGCACTTTCCAACTATAACTTACCTAGCCATTATTCAGAGTTCAAAGAGCAGTCCCTAAGCCTCCAAATGACAGATAAAGGACATTATTTATAACTAAAAATTTTCTGACCAGAAAATCATACTAATAGATTGGAAAAACTAAATTTACTTCCTGGTGGAAACCACTTATGTAAGAGGCACTGAGAGCTCTTCACTCACTTTCAATTCCTCTGTTAGCGAAATCTTTTCCATGGGCCAAATGATACAGTGTAGAATACAGCTATTGTACACATGGGAGGCCAGTGGTTGGGAGGCCGCCAGATCAGAACTAACTGGGCAACAAGGAAACCACCAGCCCCCAAAAGTACACAAGAAAGTAAGAGCTTCATGTCATGCTGTGTTGTGCTTGCTGTCTTTTCACTGTTCAGTGGGGCAATAAAACATAAGCCAAAATCATGTCACCTAAATCACATTCTGGCTTGCCTTCCAGATCTTGATTAGAATTTTTTGGTATGTTGTATCAGCATAGCAGTGGCACTCCTGGTGTGTCATAAAATATTGAATGTGTTTGTTAAATGTGAAATTCATGCTTGTGTACGAGGTAAGTGTCTGGGTTACAGTCAGCCCACTGCTGAAAACCAGCCTTCTCTCTTTATAGATAATACAAAACAGTTGAGATTTGAAGACGTAGTAAATCAGTCAAGTCCAAAAAACTGTACTGTGTACTGTGGAGGAATTGCAGACCAAGTCTCTGCTACCGTAA
PVol003a  TTGGTCTTGGCTAACTGCTTCCCGTTGAATTCCACCATGGAATACACGGCTCCCTTGACCTCCTTCTCAGCCAGGCTCTGCAGCTTCCCTGGAATAAAGCCAGGCATTACTTGGCTTGTTTATCCAAAGGGTGGGAAGTCAAGGGGGTTCAGCTGAGCTGGCCTGAATTTTGCTTCCTAAAAAACTGTTTCTGAGGGGGACAAGTGACATGGAAAGCAAATCCCAGAATCCTAGCTGGTGAGGGATTCTTGGGTTTCTCTAGGAGATAGGGGGAAAAGGAACACAGCGCATACAGATGCCAACAACAGACTCCTTGGAAAAAACTGCCTGCTCCTGGGATACGAGCTCTCTGGGGTCTGAGGAGCTCATCCCTGATCTCCCACCAAAAAAAGCTGGATTTTTCCAGATGAGAACACCTCGTTCTTACCATCGGAGTAGTGGAAGACAACGATCCGGCCTTGCTTGGGCTCTGCTTCCTCAGGATACACCATGGCTGTAGAACCCTTGGTCTGTCGATCTTCTCCTTCAGCTCGGCGAACTTGCAGGCGATATGTGCGGTGTGGCAGTCGATGACGGGCGAGTAGCCAGCACTGATCTGGCCAGGGTGGTTCAGGATGATCACCTGGGGGACAGAGCAGTGTCATGGCAAGGCTGGGAGCGGGGGGACGGCGGAAAGCCAGGCGTGGTGGCATCAACACGTCCTGCTCACCTGAGACGTGAACTGCGCTGCCTCCTGCGGCGGGTCCGACTTGCTGTCCCCGCAGACGTTCCCGCGGCGGATGTCCTTCACCGAGACGTTCTTCACGTTGAAACCGACGTTGTCCCCAGGCAGAGCCTCGCTCAGGGCCTCGTGGTGCATCTCCACGGATTTCACCTCAGTGGTGATGTTCACAGGGGCAAAGGTGACCACCATGCTGTATGTTGTGAATTAAGTAATTACTCAGAAGTCGTTGCGAAGGAAAAATATGTTTAGAGACAATCCTTGTCAGAGGTCAGGATATAGGTTCTTGTAAGCTGCAGTCAGGAAAATGGGGGACTTGAGGGGTTAGGCCTTTTTTGGATGGGGTATTTCTTTTTCGTTTGAGGATCTTACTTCACAGCTTAAATCTCAGACCCTCTTTGTGTGCAGATGGTACCAACCTGCTGAAGCCTTTGTTCAGCACAACTTGGTGGTAACCTGAGTGTTAGTTAATACAGTGTTGCACACTCCTGTGGCTCTCATGCTGAAGTTTGTGCTGCAGACTGAGGTTAAGAGCTGTCAGGTGGTTGCAGGCTGGAGTATTGAGAAGCTGCAGAATTTAGGGTGTGCATAAGACAGAGGGTACAATGCTAGCAAGCTCTGAGCTTGGATAAGAGACTTCCAGATTCAAATTTGTGGGAGGTTACTTCCCTTAACTCAGTACATAATGCTTGGCTGCTCCAGGTGGATAAGGAACTTAAACTGTTTCCTGAATGATTGTTCCCTCCTGAGAGCACTATTGCAACCTGATGACAGCTCCAGGGATCAGCAGAGCCACAACTTGCCCATACCAAGTCCTGGAGTAGTGCAGCTTCTTTCATTTGGTCCACCTGTCTACTCCTGTCAGCACTTAAAAGTGCTTTTGAGCTGCTTCCATGTTCCTAGAAAGCCCTGTGTTGTAGCCTGATGGAGATTTTCTCCAGAAATGGCTGGTTTTGCTACTAGAGTTGCTTATTTTCCATGTCCCTGTCCATCTTTCCCACTGCATTTCTGGATGTTTGCCTTTGTTCCCACCTGCTGTTTCACTGTCTGTCAGCTGTGTGTTTTCTGTGTTGCTTTTCCAGCACTGCTTCATTGGTCTCATGTAAAGGGGTGGCTTGCAGGTCATCAGGAACACTGCAATGACAGCACCCTGAGCCTCCCAGTGCCAGGAGGGCCAGGCTGGGCCTGGACAGAGCTCCTCCACCCCAGAGCAGCGAGGGGGAGCCAGGGCAAGGTAAATCTAGGGCAGGAAGACATCCCGGCTCACCTATGCAGAGCGTGAGGTAGAGCAGCCCCATGCGGATGTCAAGACTGTAGAACCATGTCGTCAGTGTATTGGTCTTTCCACCTGTTAAGGCCTTCACTGCACTACTCTTCTGTTCCATCATCTTCTCTAGATTCAAACGGATTCCTGTAACTAAGGTTAAAACAAAATAATACATCAGGCATTGCAGTGTGTTAATGTTAAAGGAGCTAACCTCAACACAGTTAACAGCTGGCACAGAAAGATGTGTTGAATGGCCCTACTAAATGCTAAAGGTTACATTCAACAACTGCTATGCTAAAAACCAGTACTGCACTTTCCAACTATAACTTACCTAGCCATTATTCAGAGTTCAAAGAGCAGTCCCTAAGCCTCCAAATGACAGATAAAGGACATTATTTATAACTAAAAATTTTCTGACCAGAAAATCATACTAATAGATTGGAAAAACTAAATTTACTTCCTGGTGGAAACCACTTATGTAAGAGGCACTGAGAGCTCTTCACTCACTTTCAATTCCTCTGTTAGCGAAATCTTTTCCATGGGCCAAATGATACAGTGTAGAATACAGCTATTGTACACATGGGAGGCCAGTGGTTGGGAGGCCGCCAGATCAGAACTAACTGGGCAACAAGGAAACCACCAGCCCCCAAAAGTACACAAGAAAGTAAGAGCTTCATGTCATGCTGTGTTGTGCTTGCTGTCTTTTCACTGTTCAGTGGGGCAATAAAACATAAGCCAAAATCATGTCACCTAAATCACATTCTGGCTTGCCTTCCAGATCTTGATTAGAATTTTTTGGTATGTTGTATCAGCATAGCAGTGGCACTCCTGGTGTGTCATAAAATATTGAATGTGTTTGTTAAATGTGAAATTCATGCTTGTGTACGAGGTAAGTGTCTGGGTTACAGTCAGCCCACTGCTGAAAACCAGCCTTCTCTCTTTATAGATAATACAAAACAGTTGAGATTTGAAGACGTAGTAAATCAGTCAAGTCCAAAAAACTGTACTGTGTACTGTGGAGGAATTGCAGACCAAGTCTCTGCTACCGTAA
PVol003b  TTGGTCTTGGCTAACTGCTTCCCGTTGAATTCCACCATGGAATACACGGCTCCCTTGACCTCCTTCTCAGCCAGGCTCTGCAGCTTCCCTGGAATAAAGCCAGGCATTACTTGGCTTGTTTATCCAAAGGGTGGGAAGTCAAGGGGGTTCAGCTGAGCTGGCCTGAATTTTGCTTCCTAAAAAACTGTTTCTGAGGGGGACAAGTGACATGGAAAGCAAATCCCAGAATCCTAGCTGGTGAGGGATTCTTGGGTTTCTCTAGGAGATAGGGGGAAAAGGAACACAGCGCATACAGATGCCAACAACAGACTCCTTGGAAAAAACTGCCTGCTCCTGGGATACGAGCTCTCTGGGGTCTGAGGAGCTCATCCCTGATCTCCCACCAAAAAAAGCTGGATTTTTCCAGATGAGAACACCTCGTTCTTACCATCGGAGTAGTGGAAGACAACGATCCGGCCTTGCTTGGGCTCTGCTTCCTCAGGATACACCATGGCTGTAGAACCCTTGGTCTGTCGATCTTCTCCTTCAGCTCGGCGAACTTGCAGGCGATATGTGCGGTGTGGCAGTCGATGACGGGCGAGTAGCCAGCACTGATCTGGCCAGGGTGGTTCAGGATGATCACCTGGGGGACAGAGCAGTGTCATGGCAAGGCTGGGAGCGGGGGGACGGCGGAAAGCCAGGCGTGGTGGCATCAACAAGTCCTGCTCACCTGAGACGTGAACTGCGCTGCCTCCTGCGGCGGGTCCGACTTGCTGTCCCCGCAGACGTTCCCGCGGCGGATGTCCTTCACCGAGACGTTCTTCACGTTGAAACCGACGTTGTCCCCAGGCAGAGCCTCGCTCAGGGCCTCGTGGTGCATCTCCACGGATTTCACCTCAGTGGTGATGTTCACAGGGGCAAAGGTGACCACCATGCTGTATGTTGTGAATTAAGTAATTACTCAGAAGTCGTTGCGAAGGAAAAATATGTTTAGAGACAATCCTTGTCAGAGGTCAGGATATAGGTTCTTGTAAGCTGCAGTCAGGAAAATGGGGGACTTGAGGGGTTAGGCCTTTTTTGGATGGGGTATTTCTTTTTCTTTTGAGGATCTTACTTCACAGCTTAAATCTCAGTCCCTCTTTGTGTGCAGATGGTACCAACCTGCTGAAGCCTTTGTTCAGCACAACTTGGTGGTAACCTGAGTGTTAGTTAATACAGTGTTGCACACTCCTGTGGCTCTGATGCTGAAGTTTGTGCTGCAGACTGAGGTTAAGAGCTGTCAGGTGGTTGCAGGCTGGAGTATTGAGAAGCTGCAGAATTTAGGGTGTGCATAAGACAGAGGGTACAATGCTAGCAAGCTCTGAGCTTGGATAAGAGACTTCCAGATTCAAATTTGTGGGAGGTTACTTCCCTTAACTCAGTACATAATGCTTGGCTGCTCCAGGTGGATAAGGAACTTAAACTGTTTCCTGAATGATTGTTCCCTCCTGAGAGCACTATTGCAACCTGATGACAGCTCCAGGGATCAGCAGAGCCACAACTTGCCCATACCAAGTCCTGGAGTAGTGCAGCTTCTTTCATTTGGTCCACCTGTCTACTCCTGTCAGCACTTAAAAGTGCTTTTGAGCTGCTTCCATGTTCCTAGAAAGCCCTGTGTTGTAGCCTGATGGAGATTTTCTCCAGAAATGGCTGGTTTTGCTACTAGAGTTGCTTATTTTCCATGTCCCTGTCCATCTTTCCCACTGCATTTCTGGATGTTTGCCTTTGTTCCCACCTGCTGTTTCACTGTCTGTCAGCTGTGTGTTTTCTGTGTTGCTTTTCCAGCACTGCTTCATTGGTCTCATGTAAAGGGGTGGCTTGCAGGTCATCAGGAACACTGCAATGACAGCACCCTGAGCCTCCCAGTGCCAGGAGGGCCAGGCTGGGCCTGGACAGAGCTCCTCCACCCCAGAGCAGCGAGGGGGAGCCAGGGCAAGGTAAATCTAGGGCAGGAAGACATCCCGGCTCACCTATGCAGAGCGTGAGGTAGAGCAGCCCCATGCGGATGTCAAGACTGTAGAACCATGTCGTCAGTGTATTGGTCTTTCCACCTGTTAAGGCCTTCACTGCACTACTCTTCTGTTCCATCATCTTCTCTAGATTCAAACGGATTCCTGTAACTAAGGTTAAAACAAAATAATACATCAGGCATTGCAGTGTGTTAATGTTAAAGGAGCTAACCTCAACACAGTTAACAGCTGGCACAGAAAGATGTGTTGAATGGCCCTACTAAATGCTAAAGGTTACATTCAACAACTGCTATGCTAAAAACCAGTACTGCACTTTCCAACTATAACTTACCTAGCCATTATTCAGAGTTCAAAGAGCAGTCCCTAAGCCTCCAAATGACAGATAAAGGACATTATTTATAACTAAAAATTTTCTGACCAGAAAATCATACTAATAGATTGGAAAAACTAAATTTACTTCCTGGTGGAAACCACTTATGTAAGAGGCACTGAGAGCTCTTCACTCACTTTCAATTCCTCTGTTAGCGAAATCTTTTCCATGGGCCAAATGATACAGTGTAGAATACAGCTATTGTACACATGGGAGGCCAGTGGTTGGGAGGCCGCCAGATCAGAACTAACTGGGCAACAAGGAAACCACCAGCCCCCAAAAGTACACAAGAAAGTAAGAGCTTCATGTCATGCTGTGTTGTGCTTGCTGTCTTTTCACTGTTCAGTGGGGCAATAAAACATAAGCCAAAATCATGTCACCTAAATCACATTCTGGCTTGCCTTCCAGATCTTGATTAGAATTTTTTGGTATGTTGTATCAGCATAGCAGTGGCACTCCTGGTGTGTCATAAAATATTGAATGTGTTTGTTAAATGTGAAATTCATGCTTGTGTACGAGGTAAGTGTCTGGGTTACAGTCAGCCCACTGCTGAAAACCAGCCTTCTCTCTTTATAGATAATACAAAACAGTTGAGATTTGAAGACGTAGTAAATCAGTCAAGTCCAAAAAACTGTACTGTGTACTGTGGAGGAATTGCAGACCAAGTCTCTGCTACCGTAA
PVol004a  TTGGTCTTGGCTAACTGCTTCCCGTTGAATTCCACCATGGAATACACGGCTCCCTTGACCTCCTTCTCAGCCAGGCTCTGCAGCTTCCCTGGAATAAAGCCAGGCATTACTTGGCTTGTTTATCCAAAGGGTGGGAAGTCAAGGGGGTTCAGCTGAGCTGGCCTGAATTTTGCTTCCTAAAAAACTGTTTCTGAGGGGGACAAGTGACATGGAAAGCAAATCCCAGAATCCTAGCTGGTGAGGGATTCTTGGGTTTCTCTAGGAGATAGGGGGAAAAGGAACACAGCGCATACAGATGCCAACAACAGACTCCTTGGAAAAAACTGCCTGCTCCTGGGATACGAGCTCTCTGGGGTCTGAGGAGCTCATCCCTGATCTCCCACCAAAAAAAGCTGGATTTTTCCAGATGAGAACACCTCGTTCTTACCATCGGAGTAGTGGAAGACAACGATCCGGCCTTGCTTGGGCTCTGCTTCCTCAGGATACACCATGGCTGTAGAACCCTTGGTCTGTCGATCTTCTCCTTCAGCTCGGCGAACTTGCAGGCGATATGTGCGGTGTGGCAGTCGATGACGGGCGAGTAGCCAGCACTGATCTGGCCAGGGTGGTTCAGGATGATCACCTGGGGGACAGAGCAGTGTCATGGCAAAGCTGGGAGCGGGGGGACGCTGGCAAACCAGGCGTGGTGGTATCAACACGTCCTGCTCACCTGAGACGTGAACTGCGCTGCCTCCTGCGGCGGGTCCGACTTGCTGTCCCCGCAGACGTTCCCGCGGCGGATGTCCTTCACCGAGACGTTCTTCACGTTGAAACCGACGTTGTCCCCAGGCAGAGCCTCGCTCAGGGCCTCGTGGTGCATCTCCACGGATTTCACCTCAGTGGTGATGTTCACAGGGGCAAAGGTGACCACCATGCTGTATGTTGTGAATTAAGTAATTACTCAGAAGTCGTTGCGAAGGAAAAATATGTTTAGAGACAATCCTTGTCAGAGGTCAGGATATAGGTTCTTGTAAGCTGCAGTCAGGAAAATGGGGGACTTGAGGGGTTAGGCCTTTTTTGGATGGGGTATTTCTTTTTCGTTTGAGGATCTTACTTCACAGCTTAAATCTCAGACCCTCTTTGTGTGCAGATGGTACCAACCTGCTGAAGCCTTTGTTCAGCACAACTTGGTGGTAACCTGAGTGTTAGTTAATACAGTGTTGCACACTCCTGTGGCTCTCATGCTGAAGTTTGTGCTGCAGACTGAGGTTAAGAGCTGTCAGGTGGTTGCAGGCTGGAGTATTGAGAAGCTGCAGAATTTAGGGTGTGCATAAGACAGAGGGTACAATGCTAGCAAGCTCTGAGCTTGGATAAGAGACTTCCAGATTCAAATTTGTGGGAGGTTACTTCCCTTAACTCAGTACATAATGCTTGGCTGCTCCAGGTGGATAAGGAACTTAAACTGTTTCCTGAATGATTGTTCCCTCCTGAGAGCACTATTGCAACCTGATGACAGCTCCAGGGATCAGCAGAGCCACAACTTGCCCATACCAAGTCCTGGAGTAGTGCAGCTTCTTTCATTTGGTCCACCTGTCTACTCCTGTCAGCACTTAAAAGTGCTTTTGAGCTGCTTCCATGTTCCTAGAAAGCCCTGTGTTGTAGCCTGATGGAGATTTTCTCCAGAAATGGCTGGTTTTGCTACTAGAGTTGCTTATTTTCCATGTCCCTGTCCATCTTTCCCACTGCATTTCTGGATGTTTGCCTTTGTTCCCACCTGCTGTTTCACTGTCTGTCAGCTGTGTGTTTTCTGTGTTGCTTTTCCAGCACTGCTTCATTGGTCTCATGTAAAGGGGTGGCTTGCAGGTCATCAGGAACACTGCAATGACAGCACCCTGAGCCTCCCAGTGCCAGGAGGGCCAGGCTGGGCCTGGACAGAGCTCCTCCACCCCAGAGCAGCGAGGGGGAGCCAGGGCAAGGTAAATCTAGGGCAGGAAGACATCCAGGCTCACCTATGCAGAGCGTGAGGTAGAGCAGCCCCATGCGGATGTCAAGACTGTAGAACCATGTCGTCAGTGTATTGGTCTTTCCACCTGTTAAGGCCTTCACTGCACTACTCTTCTGTTCCATCATCTTCTCTAGATTCAAACGGATTCCTGTAACTAAGGTTAAAACAAAATAATACATCAGGCATTGCAGTGTGTTAATGTTAAAGGAGCTAACCTCAACACAGTTAACAGCTGGCACAGAAAGATGTGTTGAATGGCCCTACTAAATGCTAAAGGTTACATTCAACAACTGCTATGCTAAAAACCAGTACTGCACTTTCCAACTATAACTTACCTAGCCATTATTCAGAGTTCAAAGAGCAGTCCCTAAGCCTCCAAATGACAGATAAAGGACATTATTTATAACTAAAAATTTTCTGACCAGAAAATCATACTAATAGATTGGAAAAACTAAATTTACTTCCTGGTGGAAACCACTTATGTAAGAGGCACTGAGAGCTCTTCACTCACTTTCAATTCCTCTGTTAGCGAAATCTTTTCCATGGGCCAAATGATACAGTGTAGAATACAGCTATTGTACACATGGGAGGCCAGTGGTTGGGAGGCCGCCAGATCAGAACTAACTGGGCAACAAGGAAACCACCAGCCCCCAAAAGTACACAAGAAAGTAAGAGCTTCATGTCATGCTGTGTTGTGCTTGCTGTCTTTTCACTGTTCAGTGGGGCAATAAAACATAAGCCAAAATCATGTCACCTAAATCACATTCTGGCTTGCCTTCCAGATCTTGATTAGAATTTTTTGGTATGTTGTATCAGCATAGCAGTGGCACTCCTGGTGTGTCATAAAATATTGAATGTGTTTGTTAAATGTGAAATTCATGCTTGTGTACGAGGTAAGTGTCTGGGTTACAGTCAGCCCACTGCTGAAAACCAGCCTTCTCTCTTTATAGATAATACAAAACAGTTGAGATTTGAAGACGTAGTAAATCAGTCAAGTCCAAAAAACTGTACTGTGTACTGTGGAGGAATTGCAGACCAAGTCTCTGCTACCGTAA
PVol004b  TTGGTCTTGGCTAACTGCTTCCCGTTGAATTCCACCATGGAATACACGGCTCCCTTGACCTCCTTCTCAGCCAGGCTCTGCAGCTTCCCTGGAATAAAGCCAGGCATTACTTGGCTTGTTTATCCAAAGGGTGGGAAGTCAAGGGGGTTCAGCTGAGCTGGCCTGAATTTTGCTTCCTAAAAAACTGTTTCTGAGGGGGACAAGTGACATGGAAAGCAAATCCCAGAATCCTAGCTGGTGAGGGATTCTTGGGTTTCTCTAGGAGATAGGGGGAAAAGGAACACAGCGCATACAGATGCCAACAACAGACTCCTTGGAAAAAACTGCCTGCTCCTGGGATACGAGCTCTCTGGGGTCTGAGGAGCTCATCCCTGATCTCCCACCAAAAAAAGCTGGATTTTTCCAGATGAGAACACCTCGTTCTTACCATCGGAGTAGTGGAAGACAACGATCCGGCCTTGCTTGGGCTCTGCTTCCTCAGGATACACCATGGCTGTAGAACCCTTGGTCTGTCGATCTTCTCCTTCAGCTCGGCGAACTTGCAGGCGATATGTGCGGTGTGGCAGTCGATGACGGGCGAGTAGCCAGCACTGATCTGGCCAGGGTGGTTCAGGATGATCACCTGGGGGACAGAGCAGTGTCATGGCAAGGCTGGGAGCGGGGGGACGGCGGAAAGCCAGGCGTGGTGGCATCAACAAGTCCTGCTCACCTGAGACGTGAACTGCGCTGCCTCCTGCGGCGGGTCCGACTTGCTGTCCCCGCAGACGTTCCCGCGGCGGATGTCCTTCACCGAGACGTTCTTCACGTTGAAACCGACGTTGTCCCCAGGCAGAGCCTCGCTCAGGGCCTCGTGGTGCATCTCCACGGATTTCACCTCAGTGGTGATGTTCACAGGGGCAAAGGTGACCACCATGCTGTATGTTGTGAATTAAGTAATTACTCAGAAGTCGTTGCGAAGGAAAAATATGTTTAGAGACAATCCTTGTCAGAGGTCAGGATATAGGTTCTTGTAAGCTGCAGTCAGGAAAATGGGGGACTTGAGGGGTTAGGCCTTTTTTGGATGGGGTATTTCTTTTTCGTTTGAGGATCTTACTTCACAGCTTAAATCTCAGACCCTCTTTGTGTGCAGATGGTACCAACCTGCTGAAGCCTTTGTTCAGCACAACTTGGTGGTAACCTGAGTGTTAGTTAATACAGTGTTGCACACTCCTGTGGCTCTCATGCTGAAGTTTGTGCTGCAGACTGAGGTTAAGAGCTGTCAGGTGGTTGCAGGCTGGAGTATTGAGAAGCTGCAGAATTTAGGGTGTGCATAAGACAGAGGGTACAATGCTAGCAAGCTCTGAGCTTGGATAAGAGACTTCCAGATTCAAATTTGTGGGAGGTTACTTCCCTTAACTCAGTACATAATGCTTGGCTGCTCCAGGTGGATAAGGAACTTAAACTGTTTCCTGAATGATTGTTCCCTCCTGAGAGCACTATTGCAACCTGATGACAGCTCCAGGGATCAGCAGAGCCACAACTTGCCCATACCAAGTCCTGGAGTAGTGCAGCTTCTTTCATTTGGTCCACCTGTCTACTCCTGTCAGCACTTAAAAGTGCTTTTGAGCTGCTTCCATGTTCCTAGAAAGCCCTGTGTTGTAGCCTGATGGAGATTTTCTCCAGAAATGGCTGGTTTTGCTACTAGAGTTGCTTATTTTCCATGTCCCTGTCCATCTTTCCCACTGCATTTCTGGATGTTTGCCTTTGTTCCCACCTGCTGTTTCACTGTCTGTCAGCTGTGTGTTTTCTGTGTTGCTTTTCCAGCACTGCTTCATTGGTCTCATGTAAAGGGGTGGCTTGCAGGTCATCAGGAACACTGCAATGACAGCACCCTGAGCCTCCCAGTGCCAGGAGGGCCAGGCTGGGCCTGGACAGAGCTCCTCCACCCCAGAGCAGCGAGGGGGAGCCAGGGCAAGGTAAATCTAGGGCAGGAAGACATCCAGGCTCACCTATGCAGAGCGTGAGGTAGAGCAGCCCCATGCGGATGTCAAGACTGTAGAACCATGTCGTCAGTGTATTGGTCTTTCCACCTGTTAAGGCCTTCACTGCACTACTCTTCTGTTCCATCATCTTCTCTAGATTCAAACGGATTCCTGTAACTAAGGTTAAAACAAAATAATACATCAGGCATTGCAGTGTGTTAATGTTAAAGGAGCTAACCTCAACACAGTTAACAGCTGGCACAGAAAGATGTGTTGAATGGCCCTACTAAATGCTAAAGGTTACATTCAACAACTGCTATGCTAAAAACCAGTACTGCACTTTCCAACTATAACTTACCTAGCCATTATTCAGAGTTCAAAGAGCAGTCCCTAAGCCTCCAAATGACAGATAAAGGACATTATTTATAACTAAAAATTTTCTGACCAGAAAATCATACTAATAGATTGGAAAAACTAAATTTACTTCCTGGTGGAAACCACTTATGTAAGAGGCACTGAGAGCTCTTCACTCACTTTCAATTCCTCTGTTAGCGAAATCTTTTCCATGGGCCAAATGATACAGTGTAGAATACAGCTATTGTACACATGGGAGGCCAGTGGTTGGGAGGCCGCCAGATCAGAACTAACTGGGCAACAAGGAAACCACCAGCCCCCAAAAGTACACAAGAAAGTAAGAGCTTCATGTCATGCTGTGTTGTGCTTGCTGTCTTTTCACTGTTCAGTGGGGCAATAAAACATAAGCCAAAATCATGTCACCTAAATCACATTCTGGCTTGCCTTCCAGATCTTGATTAGAATTTTTTGGTATGTTGTATCAGCATAGCAGTGGCACTCCTGGTGTGTCATAAAATATTGAATGTGTTTGTTAAATGTGAAATTCATGCTTGTGTACGAGGTAAGTGTCTGGGTTACAGTCAGCCCACTGCTGAAAACCAGCCTTCTCTCTTTATAGATAATACAAAACAGTTGAGATTTGAAGACGTAGTAAATCAGTCAAGTCCAAAAAACTGTACTGTGTACTGTGGAGGAATTGCAGACCAAGTCTCTGCTACCGTAA
PSuxx001a TTGGTCTTGGCTAACTGCTTCCCGTTGAATTCCACCATGGAATACACAGCTCCCTTGACCTCCTTCTCAGCCAGGCTCTGCAGCTTCCCTGGAATAAAGCCAGGCATTACTTGGCTTGTTTGTCCAAAGGGTGGGAAGTCAAGGGGGTTCAGCTGAGCTGGCCTGAATTTTGCTTCCTAAAAAACTGTTTCTGAGGGGGACAAGTGACGTGGAAAGCAAATCCCAGAATCCTGGCTGGTGAGGGATTCTTGGGTTTCTCTAGGAGATAGGGAGAAAAGGAACACAGCGCATACAGATGCCAACAACAGACTCCTTGGGAAAAACTGCCTGCTCCTGGGATACGAGCTCTCTGGGGTCTGAGGAGCTCATCCCTGATCTCCCACCAAAAAAAGCTGGATTTTTCCAGATGAGAACACCTCGTGCTTACCATCAGAGTAGTGGAAGACAACGATCCGGCCTTGCTTGGGCTCTGCTTCCTCAGGATACACCATGGCTGTAGAACCCTTGGTCTGTCGATCTTCTCCTTCAGCTCGGCGAACTTGCAGGCGATATGTGCGGTGTGGCAGTCGATGACGGGCGAGTAGCCAGCACTGATCTGGCCAGGGTGGTTCAGGATGATCACCTGGGGGACAGAGCAGTGTCATGGCAAGGCTGGGAGCTGGGGGACGGCGGCAAGCCAGGCGTGGTGGCATCAACACGTCCTGCTCACCTGAGACGTGAACTGAGCTGCCTCCTGCGGCGGGTCCGACTTGCTGTCCCCGCAGACGTTCCCGCGGCGGATGTCCTTCACCGAGACGTTCTTCACGTTGAAACCGACGTTGTCCCCAGGCAGAGCCTCGCTCAGGGCCTCGTGGTGCATCTCCACGGATTTCACCTCAGTGGTGATGTTCACAGGGGCAAAGGTGACCACCATGCTGTA------------------------------------------------------------------------------------------------------------------------------------------------------------------------------------------------------------------------------------------------------------------------------------------------------------------------------------------------------------------------------------------------------------------------------------------------------------------------------------------------------------------------------------------------------------------------------------------------------------------------------------------------------------------------------------------------------------------------------------------------------------------------------------------------------------------------------------------------------------------------------------------------------------------------------TTGGTCTCATGTAAAGGGGTGGCTTGCAGGTCATCAGGAACACTGCAATGACAGCACCCTGAGCCTCCCAGTGCCAGGAGGGCCAGGCTGGGCCTGGACAGAGCTCCTCCACCCCAGAGCAGCGAGGGGGAGCCAGGGCAAGATGAATCTAGGGCAGGAAGACATCCAGGCTCACCTATGCAGAGCGTGAGGTAGAGCAGGCCCATGCGGATGTCAAGACTGTAGAACCATGTCGTCAGTGTATTGGTCTTTCCACCTGTTAAGGCCTTCACTGCACTACTCTTCTGTTCCATCATCTTCTCTAGATTCAAACGGATTCCTGTAACTAAGGTTAAAACAAAATAATACATCAGGCATTGCAGTGTGTTAATGTTAAAGGAGCTAACCTCAACACAGTTAACAGCTGGCACAGAAAGATGTGTTGAATGGCCCTACTAAATGCTAAAGGTTACATTCAACAACTGCTATGCTAAAAACCAGTACTGTACTTTCCAACTATAACTTACCTAGCCATTATTCAGAGTTCAAAGAGCAGTCCCTAAGCCTCCAAATGACAGATAAAGGACATTATTTATAACTAAAAATTTTCTGACCAGAAAATCATACTAATAGATTGGAAAGACTAAATTTACTTCCTGGTGGAAACCACTTATGTAAGAGGCACTGAGAGCTCTTCACTCACTTTCAATTCCTCTGTTAGCGAAATCTTTTCCATGGGCCAAATGATACAGTGTAGAATACAGCTATTGTACACATGGGAGGCCAGTGGTTGGGAGGCCGCCAGATCAGAACTAACTGGGCAACAAGGAAACCACCAGCCCCCAAAAGTACACAAGAAAGTAAGAGCTTCATGTCATGCTGTGTTGTGTTTGCTGTCTTTTCACTGTTCAGTGGGGGAATAAAACATAAGCCAAAATCATGTCACCTAAATCACATGCTAGCTTGCCTTCCAGATCTTGATTAGAATATTTTGGTATGTTGTATCAGCATAGCGGTGGCACTCCTGGTGTGTCATAAAATATTGAATGTGTTTGTTAAATGTGAAATCCATGCTTGTGTATGAGGTAAGTGTCTGGGTTACAGTCAGCCCACTGCTGAAAACCAGCCTTCTCTCTTTATAGATAATACAAAACAGTTGAGATTTGAAGACGTAGTAAATCAGTCAAGTCCAAAAAACTGTACTGTGTACTGTGGAGGAATTGCAGACCAAGTCTCTGCTACCGTAA
PSuxx001b TTGGTCTTGGCTAACTGCTTCCCGTTGAATTCCACCATGGAATACACAGCTCCCTTGACCTCCTTCTCAGCCAGGCTCTGCAGCTTCCCTGGAATAAAGCCAGGCATTACTTGGCTTGTTTGTCCAAAGGGTGGGAAGTCAAGGGGGTTCAGCTGAGCTGGCCTGAATTTTGCTTCCTAAAAAACTGTTTCTGAGGGGGACAAGTGACGTGGAAAGCAAATCCCAGAATCCTGGCTGGTGAGGGATTCTTGGGTTTCTCTAGGAGATAGGGAGAAAAGGAACACAGCGCATACAGATGCCAACAACAGACTCCTTGGGAAAAACTGCCTGCTCCTGGGATACGAGCTCTCTGGGGTCTGAGGAGCTCATCCCTGATCTCCCACCAAAAAAAGCTGGATTTTTCCAGATGAGAACACCTCGTGCTTACCATCAGAGTAGTGGAAGACAACGATCCGGCCTTGCTTGGGCTCTGCTTCCTCAGGATACACCATGGCTGTAGAACCCTTGGTCTGTCGATCTTCTCCTTCAGCTCGGCGAACTTGCAGGCGATATGTGCGGTGTGGCAGTCGATGACGGGCGAGTAGCCAGCACTGATCTGGCCAGGGTGGTTCAGGATGATCACCTGGGGGACAGAGCAGTGTCATGGCAAGGCTGGGAGCTGGGGGACGGCGGCAAGCCAGGCGTGGTGGCATCAACACGTCCTGCTCACCTGAGACGTGAACTGAGCTGCCTCCTGCGGCGGGTCCGACTTGCTGTCCCCGCAGACGTTCCCGCGGCGGATGTCCTTCACCGAGACGTTCTTCACGTTGAAACCGACGTTGTCCCCAGGCAGAGCCTCGCTCAGGGCCTCGTGGTGCATCTCCACGGATTTCACCTCAGTGGTGATGTTCACAGGGGCAAAGGTGACCACCATGCTGTA------------------------------------------------------------------------------------------------------------------------------------------------------------------------------------------------------------------------------------------------------------------------------------------------------------------------------------------------------------------------------------------------------------------------------------------------------------------------------------------------------------------------------------------------------------------------------------------------------------------------------------------------------------------------------------------------------------------------------------------------------------------------------------------------------------------------------------------------------------------------------------------------------------------------------TTGGTCTCATGTAAAGGGGTGGCTTGCAGGTCATCAGGAACACTGCAATGACAGCACCCTGAGCCTCCCAGTGCCAGGAGGGCCAGGCTGGGCCTGGGCAGAGCTCCTCCACCCCAGAGCAGCGAGGGGGAGCCAGGGCAAGATGAATCTAGGGCAGGAAGACATCCAGGCTCACCTATGCAGAGCGTGAGGTAGAGCAGGCCCATGCGGATGTCAAGACTGTAGAACCATGTCGTCAGTGTATTGGTCTTTCCACCTGTTAAGGCCTTCACTGCACTACTCTTCTGTTCCATCATCTTCTCTAGATTCAAACGGATTCCTGTAACTAAAGTTAAAACAAAACAATACATCAGGCATTGCAGTGTGTTAATGTTAAAGGAGCTAACCTCAACACAGTTAACAGCTGGCACAGAAAGATGTGTTGAATGGCCCTACTAAATGCTAAAGGTTACATTCAACAACTGCTATGCTAAAAACCAGTACTGTACTTTCCAACTATAACTTACCTAGCCATTATTCAGAGTTCAAAGAGCAGTCCCTAAGCCTCCAAATGACAGATAAAGGACATTATTTATAACTAAAAATTTTCTGACCAGAAAATCATACTAATAGATTGGAAAGACTAAATTTACTTCCTGGTGGAAACCACTTATGTAAGAGGCACTGAGAGCTCTTCACTCACTTTCAATTCCTCTGTTAGCGAAATCTTTTCCATGGGCCAAATGATACAGTGTAGAATACAGCTATTGTACACATGGGAGGCCAGTGGTTGGGAGGCCGCCAGATCAGAACTAACTGGGCAACAAGGAAACCACCAGCCCCCAAAAGTACACAAGAAAGTAAGAGCTTCATGTCATGCTGTGTTGTGTTTGCTGTCTTTTCACTGTTCAGTGGGGGAATAAAACATAAGCCAAAATCATGTCACCTAAATCACATGCTAGCTTGCCTTCCAGATCTTGATTAGAATATTTTGGTATGTTGTATCAGCATAGCGGTGGCACTCCTGGTGTGTCATAAAATATTGAATGTGTTTGTTAAATGTGAAATCCATGCTTGTGTATGAGGTAAGTGTCTGGGTTACAGTCAGCCCACTGCTGAAAACCAGCCTTCTCTCTTTATAGATAATACAAAACAGTTGAGATTTGAAGACGTAGTAAATCAGTCAAGTCCAAAAAACTGTACTGTGTACTGTGGAGGAATTGCAGACCAAGTCTCTGCTACCGTAA
PCxx001a  TTGGTCTTGGCTAACTGCTTCCCGTTGAATTCCACCATGGAATACACAGCTCCCTTGACCTCCTTCTCAGCCAGGCTCTGCAGCTTCCCTGGAATAAAGCCAGGCATTACTTGGCTTGTTTATCCAAAGGGTGGGAAGTCAAGGGGGTTCAGCTGAGCTGGCCTGAATTTTGCTTCCTAAAAAACTGTTTCTGAGGGGGACAAGTGACATGGAAAGCAAATCCCAGAATCCTGGCTGGTGAGGGATTTTTGGATTTCTCTAGGAGACAGGGGGAAAGGGAACACAGCACATACAGATGCCAACAACAGACTCCTTGGGAAAAACTGCCTGCTCCTGGGATACGAGCTCTCTGGGGTCTGAGGAGCTCATCCCCGATCTCCCACCAAAAAAAGCTGGATTTTTCCAGATGAGAACACCCCGTTCTTACCATCGGAGTAGTGGAAGACAACGATCCGGCCTTGCTTGGGCTCTGCTTCCTCAGGATACACCATGGCTGTAGAACCCTTGGTCTGTCGATCTTCTCCTTCAGCTCGGCGAACTTGCAGGCGATATGTGCGGTGTGGCAGTCGATGACGGGCGAGTAGCCAGCACTGATCTGGCCAGGGTGGTTCAGGATGATCACCTGGGGGACAGAGCAGTGTCATGGCAAGGCTGGGAGTGGGGGGACGCTGGCAAGCCAGGCGTGGTGGCATCAACACGTCCTGCTCACCTGAGACGTGAACTGCGCTGCCTCCTGCGGCGGGTCCGACTTGCTGTCCCCGCAGACGTTCCCGCGGCGGATGTCCTTCACCGAGACGTTCTTCACGTTGAAACCGACGTTGTCCCCAGGCAGAGCCTCGCTCAGGGCCTCGTGGTGCATCTCCACGGATTTCACCTCAGTGGTGATGTTCACAGGGGCAAAGGTGACCACCATGCTGTANNNNNNNNNNNNNNNNNNNNNNNNNNNNNNNNNNNNNNNNNNNNNNNTGTTTAGAGACAATCCTTGTCAGAGGTCAGGATATAGGTTCTTGTAAGCTGCAGTCAGGAAAATGGGGGACTTGAGGGGTTGGGCCTTTTTTGGATGGGGTATTTCTTTTTCTTTTGAGGATCTTACTTCACAGCTTAAATCTCAGTCCCTCTTTGTGTGCAGATGGTACCAACCTGCTGAAGCCTTTGTTCAGCACAACTTGGTGGTAACCTGAGTGTTAGTTAATACAGTGTTGCACACTCCTGTGGCTCAGATGCTGAAGTTTGTGGTGCAGACTGAGGTTAAGAGCTGTCAGGTGGTTGCAGGCTGGAGTATTGAGAAGCTGCAGAATTTAGGGTGTGCATAAGACAGAGGGTACAATGCTAGCAAGCTCTGAGCTTGGATAAGAGACTTCCAGATTCAAATTTGTGGGAGGTTACTTCCCTTAACTCAGTACATAATGCTTGGCTGCTCCAGGTGGATAAGGAACTTAAACTGTTTCCTGAATGATTGCTCCCTCCTGAGAGCACTGTTGCAACCTGATGACAGCTCCAGGGATCAGCAGAGCCAGGACTTGCCCATACCAAGTCCTGGAGTAGTGCAGCTTCTTTCATTTGGTCCACCTGTCTACTCCTGTCAGCACTTAAAAGTGCTTTTGAGCTGCATCCATGTTCCTAGAAAGCCCTGTGTTGTAGCCTGATGGAGATTTTCTCCAGAAATGGCTGGTTTTGCTACTAGAGTTGCTTATTTTCCACGTCCCTGTCCATCTTTCCCACTGCATTTCTGGATGTTTGCCTTTGTTCCCACCTGCTGTTTCACTGTCTGTCAGCTGTGTGTTTTCTGTGTTGCTTTTCCAGCACTGCTTCATTGGTCTCATGTAAAGGGGTGGCTTGCAGGTCATCAGGAACACTGCAATGACAGCACCCTGAGCCTCCCAATGCCAGGAAGGCCAGGCTGGGCCTGGACAGAGCTCCTCCATCCCAGAGCAGCGAGGGGGAGCCAGGGCAAGATGAATCTAGGGCAGGAAGACATCCAGGCTCACCTATGCAGAGCGTGAGGTAGAGCAGCCCCATGCGGATGTCAAGACTGTAGAACCATGTCGTCAGTGTANNNNNNNNNNNNNNNNNNNNNNNNNNNNNNNNNNNNNNNNNNNNNNNNNNNNNNNNNNNNNNNNNNNNNNNNNNNNNNNNNNNNNNNNNNNNNNNNNNNNNNNNNNNNNNNNNNNNNNNNNNNNNNNNNNNNNNNNNNNNNNNNNNNACACAGTTAACAGCTGGCACAGAAAGATGTGTTGAATGGCCCTACCAAATGCTAAAGGTTACATTCAACAACTGCTAWGCTAAAAACCAGTACTGCACTTTCCAACTATAACTTACCTAGCCATTATTCAGAGTTCAAAGAGCAGTCCCTAAGCCTCCAAATGACAGATAAAGGACATTATTTATAACTAAACATTTTCTGACCAGAAAACCATACTAATAGATTGGAAAGACTAAATTTACTTCCTGGTGGAAACCACTCATGTAAGAGGCACTGAGAGCTCTTCACTCACTTTCAATTCCTCTGTTAGCGAAATCTTTTCCATGGGCCAAATGATACAGTGTAGAATACAGCTATTGTACACATGGGAGGCCAGTGGTTGGGAGGCCGCCAGATCAGAACTAACTGGGCAACAAGGAAACCACCAGCCCCCAAAAGTACACAAGAAAGTAAGAGCTTCATGTCATGCTGTGTTGTGTTTGCTGTCTTTTCACTGTTCAGTGGGGGAATAAAACATAAGCCAAAATCATGTCACCTAAATCACATACTAGCTTGCCTTCCAGATCTTGATTAGAATATTTTGGTATGTTGTATCAGCATAGCGGTGGCACTCCTGGTGTGTCATAAAATATTGAATGTGTTTGTTAAATGTGAAATTCATGCTTGTGTATGAGGTAAGTGTCTGGGTTACAGTCAGCCCACTGCTGAAAACCAGCCTTCTCTCTTTATAGATAATACAAAACAGTTGAGATTTGAAGACGTAGTAAATCAGTCAAGTCCAAAAAACTGTACTGTGTACTGTGGAGGAATTGCAGACCAAGTCTCTGCTACCGTAA
PCxx001b  TTGGTCTTGGCTAACTGCTTCCCGTTGAATTCCACCATGGAATACACAGCTCCCTTGACCTCCTTCTCAGCCAGGCTCTGCAGCTTCCCTGGAATAAAGCCAGGCATTACTTGGCTTGTTTATCCAAAGGGTGGGAAGTCAAGGGGGTTCAGCTGAGCTGGCCTGAATTTTGCTTCCTAAAAAACTGTTTCTGAGGGGGACAAGTGACATGGAAAGCAAATCCCAGAATCCTGGCTGGTGAGGGATTTTTGGATTTCTCTAGGAGACAGGGGGAAAGGGAACACAGCACATACAGATGCCAACAACAGACTCCTTGGGAAAAACTGCCTGCTCCTGGGATACGAGCTCTCTGGGGTCTGAGGAGCTCATCCCCGATCTCCCACCAAAAAAAGCTGGATTTTTCCAGATGAGAACACCCCGTTCTTACCATCGGAGTAGTGGAAGACAACGATCCGGCCTTGCTTGGGCTCTGCTTCCTCAGGATACACCATGGCTGTAGAACCCTTGGTCTGTCGATCTTCTCCTTCAGCTCGGCGAACTTGCAGGCGATATGTGCGGTGTGGCAGTCGATGACGGGCGAGTAGCCAGCACTGATCTGGCCAGGGTGGTTCAGGATGATCACCTGGGGGACAGAGCAGTGTCATGGCAAGGCTGGGAGTGGGGGGACGCTGGCAAGCCAGGCGTGGTGGCATCAACACGTCCTGCTCACCTGAGACGTGAACTGCGCTGCCTCCTGCGGCGGGTCCGACTTGCTGTCCCCGCAGACGTTCCCGCGGCGGATGTCCTTCACCGAGACGTTCTTCACGTTGAAACCGACGTTGTCCCCAGGCAGAGCCTCGCTCAGGGCCTCGTGGTGCATCTCCACGGATTTCACCTCAGTGGTGATGTTCACAGGGGCAAAGGTGACCACCATGCTGTANNNNNNNNNNNNNNNNNNNNNNNNNNNNNNNNNNNNNNNNNNNNNNNTGTTTAGAGACAATCCTTGTCAGAGGTCAGGATATAGGTTCTTGTAAGCTGCAGTCAGGAAAATGGGGGACTTGAGGGGTTGGGCCTTTTTTGGATGGGGTATTTCTTTTTCTTTTGAGGATCTTACTTCACAGCTTAAATCTCAGTCCCTCTTTGTGTGCAGATGGTACCAACCTGCTGAAGCCTTTGTTCAGCACAACTTGGTGGTAACCTGAGTGTCAGTTAATACAGTGTTGCACACTCCTGTGGCTCAGATGCTGAAGTTTGTGGTGCAGACTGAGGTTAAGAGCTGTCAGGTGGTTGCAGGCTGGAGTATTGAGAAGCTGCAGAATTTAGGGTGTGCATAAGACAGAGGGTACAATGCTAGCAAGCTCTGAGCTTGGATAAGAGACTTCCAGATTCAAATTTGTGGGAGGTTACTTCCCTTAACTCAGTACATAATGCTTGGCTGCTCCAGGTGGATAAGGAACTTAAACTGTTTCCTGAATGATTGCTCCCTCCTGAGAGCACTGTTGCAACCTGATGACAGCTCCAGGGATCAGCAGAGCCAGGACTTGCCCATACCAAGTCCTGGAGTAGTGCAGCTTCTTTCATTTGGTCCACCTGTCTACTCCTGTCAGCACTTAAAAGTGCTTTTGAGCTGCATCCATGTTCCTAGAAAGCCCTGTGTTGTAGCCTGATGGAGATTTTCTCCAGAAATGGCTGGTTTTGCTACTAGAGTTGCTTATTTTCCACGTCCCTGTCCATCTTTCCCACTGCATTTCTGGATGTTTGCCTTTGTTCCCACCTGCTGTTTCACTGTCTGTCAGCTGTGTGTTTTCTGTGTTGCTTTTCCAGCACTGCTTCATTGGTCTCATGTAAAGGGGTGGCTTGCAGGTCATCAGGAACACTGCAATGACAGCACCCTGAGCCTCCCAATGCCAGGAAGGCCAGGCTGGGCCTGGACAGAGCTCCTCCATCCCAGAGCAGCGAGGGGGAGCCAGGGCAAGATGAATCTAGGGCAGGAAGACATCCAGGCTCACCTATGCAGAGCGTGAGGTAGAGCAGCCCCATGCGGATGTCAAGACTGTAGAACCATGTCGTCAGTGTANNNNNNNNNNNNNNNNNNNNNNNNNNNNNNNNNNNNNNNNNNNNNNNNNNNNNNNNNNNNNNNNNNNNNNNNNNNNNNNNNNNNNNNNNNNNNNNNNNNNNNNNNNNNNNNNNNNNNNNNNNNNNNNNNNNNNNNNNNNNNNNNNNNACACAGTTAACAGCTGGCACAGAAAGATGTGTTGAATGGCCCTACCAAATGCTAAAGGTTACATTCAACAACTGCTAWGCTAAAAACCAGTACTGCACTTTCCAACTATAACTTACCTAGCCATTATTCAGAGTTCAAAGAGCAGTCCCTAAGCCTCCAAATGACAGATAAAGGACATTATTTATAACTAAACATTTTCTGACCAGAAAACCATACTAATAGATTGGAAAGACTAAATTTACTTCCTGGTGGAAACCACTCATGTAAGAGGCACTGAGAGCTCTTCACTCACTTTCAATTCCTCTGTTAGCGAAATCTTTTCCATGGGCCAAATGATACAGTGTAGAATACAGCTATTGTACACATGGGAGGCCAGTGGTTGGGAGGCCGCCAGATCAGAACTAACTGGGCAACAAGGAAACCACCAGCCCCCAAAAGTACACAAGAAAGTAAGAGCTTCATGTCATGCTGTGTTGTGTTTGCTGTCTTTTCACTGTTCAGTGGGGGAATAAAACATAAGCCAAAATCATGTCACCTAAATCACATACTAGCTTGCCTTCCAGATCTTGATTAGAATATTTTGGTATGTTGTATCAGCATAGTGGTGGCACTCCTGGTGTGTCATAAAATATTGAATGTGTTTGTTAAATGTGAAATTCATGCTTGTGTATGAGGTAAGTGTCTGGGTTACAGTCAGCCCACTGCTGAAAACCAGCCTTCTCTCTTTATAGATAATACAAAACAGTTGAGATTTGAAGACGTAGTAAATCAGTCAAGTCCAAAAAACTGTACTGTGTACTGTGGAGGAATTGCAGACCAAGTCTCTGCTACCGTAA
