# Supplementary material for: On simulated annealing phase transitions in phylogeny reconstruction
Source: Mol Phylogenet Evol. 2016 Aug;101:46–55. doi: 10.1016/j.ympev.2016.05.001 (PMC4912009; doi:10.1016/j.ympev.2016.05.001)
Supplement: Supplementary data 3 [file mmc3.zip › matrices/VATI_ND2_Align_Final.phy]

85 1041
PVam002   ATGAACCCCCAGGCAAAACTAATTTTCACCACCAGCCTACTCCTGGGCACAACCATCACAATCTCAAGCAACCACTGAGTCATGGCCTGAACCGGCCTTGAAATTAACACACTAGCCATCCTACCCCTAATCTCAAAGTCCCACCACCCACGAGCCATCGAAGCCGCCACTAAATACTTCCTAGTCCAAGCAACTGCTTCAACCCTAGTCCTATTTGCCAGCATAACCAACGCCTGGTCCACCGGACAATGAGACATCACCCAGCTAACCAACCCAATATCCTGCATAATTCTAACCTCAGCGCTAGCAATAAAACTAGGACTAGCACCATTCCACTTCTGATTCCCCGAAGTCCTGCAAGGCTCCCCCCTCACCACAGGACTACTCCTAGCCACGGCCATAAAACTCCCCCCAGTTGCCCTACTCTTCATAACATCCCCATCACTCAACCCCACCCTACTCACCATCATAGCCGTCCTATCCGCAGCCCTAGGCGGATGAATAGGCCTAAACCAAACCCAAACCCGAAAGATCATAGCCTTCTCCTCCATCTCTCACCTGGGATGGATAACTATCATCCTAACCTATAACCCCAAACTCACCCTCCTAAACTTCTATCTCTATGCCCTAATCACCACAGCCGTATTCCTAACCCTAAACACCATCAAGGCCATAAACCTACCTACACTAATAACCACATGAACAAAAACCCCCTCCCTAAACGCAATGCTCCTATTAACACTCCTCTCCCTCGCAGGCCTCCCCCCTCTAACAGGCTTCCTTCCAAAATGACTCATCATCCAAGAGCTAACCAAACAAGACATGGCCTCCACAGCAACAGTCATAGCCCTACTATCCCTACTAAGCCTATTCTTCTATCTACGCCTCGCATACTGTGCAACAATCACACTCCCCCCGCACACCACAAACCACATAAAACTATGACACACCAATAAACCAGTCAACACCTCAGTAGCTGTCCTAATGACTACATCCACCATACTCCTGCCCGTCTCCCCCCTAGTCCATGCCATTATCTAA
PVam003   ATGAACCCCCAGGCAAAACTAATTTTCACCACCAGCCTACTCCTGGGCACAACCATCACAATCTCAAGCAACCACTGAGTCATGGCCTGAACCGGCCTTGAAATTAACACACTAGCCATCCTACCCCTAATCTCAAAGTCCCACCACCCACGAGCCATCGAAGCCGCCACTAAATACTTCCTAGTCCAAGCAACTGCTTCAACCCTAGTCCTATTTGCCAGCATAACCAACGCCTGGTCCACCGGACAATGAGACATCACCCAGCTAACCAACCCAATATCCTGCATAATTCTAACCTCAGCGCTAGCAATAAAACTAGGACTAGCACCATTCCACTTCTGATTCCCCGAAGTCCTGCAAGGCTCCCCCCTCACCACAGGACTACTCCTAGCCACGGCCATAAAACTCCCCCCAGTTGCCCTACTCTTCATAACATCCCCATCACTCAACCCCACCCTACTCACCATCATAGCCGTCCTATCCGCAGCCCTAGGCGGATGAATAGGCCTAAACCAAACCCAAACCCGAAAGATCATAGCCTTCTCCTCCATCTCTCACCTGGGATGGATAACTATCATCCTAACCTATAACCCCAAACTCACCCTCCTAAACTTCTATCTCTATGCCCTAATCACCACAGCCGTATTCCTAACCCTAAACACCATCAAGGCCATAAACCTACCTACACTAATAACCACATGAACAAAAACCCCCTCCCTAAACGCAATGCTCCTATTAACACTCCTCTCCCTCGCAGGCCTCCCCCCTCTAACAGGCTTCCTTCCAAAATGACTCATCATCCAAGAGCTAACCAAACAAGACATGGCCTCCACAGCAACAATCATAGCCCTACTATCCCTACTAAGCCTATTCTTCTATCTACGCCTCGCATACTGTGCAACAATCACACTCCCCCCGCACACCACAAACCACATAAAACTATGACACACCAATAAACCAGTCAACACCTCAGTAGCTGTCCTAATGACTACATCCACCATACTCCTGCCCGTCTCCCCCCTAGTCCATGCCATTATCTAA
PVam004   ATGAACCCCCAGGCAAAACTAATTTTCACCACCAGCCTACTCCTGGGCACAACCATCACAATCTCAAGCAACCACTGAGTCATGGCCTGAACCGGCCTTGAAATTAACACACTAGCCATCCTACCCCTAATCTCAAAGTCCCACCACCCACGAGCCATCGAAGCCGCCACTAAATACTTCCTAGTCCAAGCAACTGCTTCAACCCTAGTCCTATTTGCCAGCATAACCAACGCCTGGTCCACCGGACAATGAGACATCACCCAGCTAACCAACCCAATATCCTGCATAATTCTAACCTCAGCGCTAGCAATAAAACTAGGACTAGCACCATTCCACTTCTGATTCCCCGAAGTCCTGCAAGGCTCCCCCCTCACCACAGGACTACTCCTAGCCACGGCCATAAAACTCCCCCCAGTTGCCCTACTCTTCATAACATCCCCATCACTCAACCCCACCCTACTCACCATCATAGCCGTCCTATCCGCAGCCCTAGGCGGATGAATAGGCCTAAACCAAACCCAAACCCGAAAGATCATAGCCTTCTCCTCCATCTCTCACCTGGGATGGATAACTATCATCCTAACCTATAACCCCAAACTCACCCTCCTAAACTTCTATCTCTATGCCCTAATCACCACAGCCGTATTCCTAACCCTAAACACCATCAAGGCCATAAACCTACCTACACTAATAACCACATGAACAAAAACCCCCTCCCTAAACGCAATGCTCCTATTAACACTCCTCTCCCTCGCAGGCCTCCCCCCTCTAACAGGCTTCCTTCCAAAATGACTCATCATCCAAGAGCTAACCAAACAAGACATGGCCTCCACAGCAACAGTCATAGCCCTACTATCCCTACTAAGCCTATTCTTCTATCTACGCCTCGCATACTGTGCAACAATCACACTCCCCCCGCACACCACAAACCACATAAAACTATGACACACCAATAAACCAGTCAACACCTCAGTAGCTGTCCTAATGACTACATCCACCATACTCCTGCCCGTCTCCCCCCTAGTCCATGCCATCATCTAA
PVam005   ATGAACCCCCAGGCAAAACTAATTTTCACCACCAGCCTACTCCTGGGCACAACCATCACAATCTCAAGCAACCACTGAGTCATGGCCTGAACCGGCCTTGAAATTAACACACTAGCCATCCTACCCCTAATCTCAAAGTCCCACCACCCACGAGCCATCGAAGCCGCCACTAAATACTTCCTAGTCCAAGCAACTGCTTCAACCCTAGTCCTATTTGCCAGCATAACCAACGCCTGGTCCACCGGACAATGAGACATCACCCAGCTAACCAACCCAATATCCTGCATAATTCTAACCTCAGCGCTAGCAATAAAACTAGGACTAGCACCATTCCACTTCTGATTCCCCGAAGTCCTGCAAGGCTCCCCCCTCACCACAGGACTACTCCTAGCCACGGCCATAAAACTCCCCCCAGTTGCCCTACTCTTCATAACATCCCCATCACTCAACCCCACCCTACTCACCATCATAGCCGTCCTATCCGCAGCCCTAGGCGGATGAATAGGCCTAAACCAAACCCAAACCCGAAAGATCATAGCCTTCTCCTCCATCTCTCACCTGGGATGGATAACTATCATCCTAACCTATAACCCCAAACTCACCCTCCTAAACTTCTATCTCTATGCCCTAATCACCACAGCCGTATTCCTAACCCTAAACACCATCAAGGCCATAAACCTACCTACACTAATAACCACATGAACAAAAACCCCCTCCCTAAACGCAATGCTCCTATTAACACTCCTCTCCCTCGCAGGCCTCCCCCCTCTAACAGGCTTCCTTCCAAAATGACTCATCATCCAAGAGCTAACCAAACAAGACATGGCCTCCACAGCAACAGTCATAGCCCTACTATCCCTACTAAGCCTATTCTTCTATCTACGCCTCGCATACTGTGCAACAATCACACTCCCCCCGCACACCACAAACCACATAAAACTATGACACACCAATAAACCAGTCAACACCTCAGTAGCTGTCCTAATGACTACATCCACCATACTCCTGCCCGTCTCCCCCCTAGTCCATGCCATTATCTAA
PVam006   ATGAACCCCCAGGCAAAACTAATTTTCACCACCAGCCTACTCCTGGGCACAACCATCACAATCTCAAGCAACCACTGAGTCATGGCCTGAACCGGCCTTGAAATTAACACACTAGCCATCCTACCCCTAATCTCAAAGTCCCACCACCCACGAGCCATCGAAGCCGCCACTAAATACTTCCTAGTCCAAGCAACTGCTTCAACCCTAGTCCTATTTGCCAGCATAACCAACGCCTGGTCCACCGGACAATGAGACATCACCCAGCTAACCAACCCAATATCCTGCATAATTCTAACCTCAGCGCTAGCAATAAAACTAGGACTAGCACCATTCCACTTCTGATTCCCCGAAGTCCTGCAAGGCTCCCCCCTCACCACAGGACTACTCCTAGCCACGGCCATAAAACTCCCCCCAGTTGCCCTACTCTTCATAACATCCCCATCACTCAACCCCACCCTACTCACCATCATAGCCGTCCTATCCGCAGCCCTAGGCGGATGAATAGGCCTAAACCAAACCCAAACCCGAAAGATCATAGCCTTCTCCTCCATCTCTCACCTGGGATGAATAACTATCATCCTAACCTATAACCCCAAACTCACCCTCCTAAACTTCTACCTCTATGCCCTAATCACCACAGCCGTATTCCTAACCCTAAACACCATCAAGGCCATAAACCTACCTACACTAATAACCACATGAACAAAAACCCCCTCCCTAAACGCAATGCTCCTATTAACACTCCTCTCCCTCGCAGGCCTCCCCCCTCTAACAGGCTTCCTTCCAAAATGACTCATTATCCAAGAGCTAACCAAACAAGACATGGCCTCCACAGCAACAGTCATAGCCCTACTATCCCTACTAAGCCTGTTCTTCTATCTACGCCTCGCATACTGCGCAACAATCACACTCCCCCCGCACACCACAAACCACATAAAACTATGACACACCAATAAACCAGTCAACACCTCAGTAGCTGTCCTAATGACTACATCCACCATACTCCTGCCCGTCTCCCCCCTAGTCCATGCCATCATCTAA
PVam007   ATGAACCCCCAGGCAAAACTAATTTTCACCACCAGCCTACTCCTGGGCACAACCATCACAATCTCAAGCAACCACTGAGTCATGGCCTGAACCGGCCTTGAAATTAACACACTAGCCATCCTACCCCTAATCTCAAAGTCCCACCACCCACGAGCCATCGAAGCCGCCACTAAATACTTCCTAGTCCAAGCAACTGCTTCAACCCTAGTCCTATTTGCCAGCATAACCAACGCCTGGTCCACCGGACAATGAGACATCACCCAGCTAACCAACCCAATATCCTGCATAATTCTAACCTCAGCGCTAGCAATAAAACTAGGACTAGCACCATTCCACTTCTGATTCCCCGAAGTCCTGCAAGGCTCCCCCCTCACCACAGGACTACTCCTAGCCACGGCCATAAAACTCCCCCCAGTTGCCCTACTCTTCATAACATCCCCATCACTCAATCCCACCCTACTCACCATCATAGCCGTCCTATCCGCAGCCCTAGGCGGATGAATAGGCCTAAACCAAACCCAAACCCGAAAGATCATAGCCTTCTCCTCCATCTCTCACCTGGGATGGATAACTATCATCCTAGCCTATAACCCCAAACTCACCCTCCTAAACTTCTATCTCTATGCCCTAATCACCACAGCCGTATTCCTAACCCTAAACACCATCAAGGCCATAAACCTACCTACACTAATAACCACATGAACAAAAACCCCCTCCCTAAACGCAATGCTCCTATTAACACTCCTCTCCCTCGCAGGCCTCCCCCCTCTAACAGGCTTCCTTCCAAAATGACTCATCATCCAAGAGCTAACCAAACAAGACATGGCCTCCACAGCAACAGTCATAGCCCTACTATCCCTACTAAGCCTATTCTTCTATCTACGCCTCGCATACTGCGCAACAATCACACTCCCCCCGCACACCACAAACCACATAAAACTATGACACACCAATAAACCAGTCAACACCTCAGTAGCTGTCCTAATGACTACATCCACCATACTCCTGCCCGTCTCCCCCCTAGTCCATGCCATCATCTAA
PVam008   ATGAACCCCCAGGCAAAACTAATTTTCACCACCAGCCTACTCCTGGGCACAACCATCACAATCTCAAGCAACCACTGAGTCATGGCCTGAACCGGCCTTGAAATTAACACACTAGCCATCCTACCCCTAATCTCAAAGTCCCACCACCCACGAGCCATCGAAGCCGCCACTAAATACTTCCTAGTCCAAGCAACTGCTTCAACCCTAGTCCTATTTGCCAGCATAACCAACGCCTGGTCCACCGGACAATGAGACATCACCCAGCTAACCAACCCAATATCCTGCATAATTCTAACCTCAGCGCTAGCAATAAAACTAGGACTAGCACCATTCCACTTCTGATTCCCCGAAGTCCTGCAAGGCTCCCCCCTCACCACAGGACTACTCCTAGCCACGGCCATAAAACTCCCCCCAGTTGCCCTACTCTTCATAACATCCCCATCACTCAACCCCACCCTACTCACCATCATAGCCGTCCTATCCGCAGCCCTAGGCGGATGAATAGGCCTAAACCAAACCCAAACCCGAAAGATCATAGCCTTCTCCTCCATCTCTCACCTGGGATGAATAACTATCATCCTAACCTATAACCCCAAACTCACCCTCCTAAACTTCTACCTCTATGCCCTAATCACCACAGCCGTATTCCTAACCCTAAACACCATCAAGGCCATAAACCTACCTACACTAATAACCACATGAACAAAAACCCCCTCCCTAAACGCAATGCTCCTATTAACACTCCTCTCCCTCGCAGGCCTCCCCCCTCTAACAGGCTTCCTTCCAAAATGACTCATTATCCAAGAGCTAACCAAACAAGACATGGCCTCCACAGCAACAGTCATAGCCCTACTATCCCTACTAAGCCTGTTCTTCTATCTACGCCTCGCATACTGCGCAACAATCACACTCCCCCCGCACACCACAAACCACATAAAACTATGACACACCAATAAACCAGTCAACACCTCAGTAGCTGTCCTAATGACTACATCCACCATACTCCTGCCCGTCTCCCCCCTAGTCCATGCCATCATCTAA
PVam009   ATGAACCCCCAGGCAAAACTAATTTTCACCACCAGCCTACTCCTGGGCACAACCATCACAATCTCAAGCAACCACTGAGTCATGGCCTGAACCGGCCTTGAAATTAACACACTAGCCATCCTACCCCTAATCTCAAAGTCCCACCACCCACGAGCCATCGAAGCCGCCACTAAATACTTCCTAGTCCAAGCAACTGCTTCAACCCTAGTCCTATTTGCCAGCATAACCAACGCCTGGTCCACCGGACAATGAGACATCACCCAGCTAACCAACCCAATATCCTGCATAATTCTAACCTCAGCGCTAGCAATAAAACTAGGACTAGCACCATTCCACTTCTGATTCCCCGAAGTCCTGCAAGGCTCCCCCCTCACCACAGGACTACTCCTAGCCACGGCCATAAAACTCCCCCCAGTTGCCCTACTCTTCATAACATCCCCATCACTCAACCCCACCCTACTCACCATCATAGCCGTCCTATCCGCAGCCCTAGGCGGATGAATAGGCCTAAACCAAACCCAAACCCGAAAGATCATAGCCTTCTCCTCCATCTCTCACCTGGGATGAATAACTATCATCCTAACCTATAACCCCAAACTCACCCTCCTAAACTTCTACCTCTATGCCCTAATCACCACAGCCGTATTCCTAACCCTAAACACCATCAAGGCCATAAACCTACCTACACTAATAACCACATGAACAAAAACCCCCTCCCTAAACGCAATGCTCCTATTAACACTCCTCTCCCTCGCAGGCCTCCCCCCTCTAACAGGCTTCCTTCCAAAATGACTCATTATCCAAGAGCTAACCAAACAAGACATGGCCTCCACAGCAACAGTCATAGCCCTACTATCCCTACTAAGCCTGTTCTTCTATCTACGCCTCGCATACTGCGCAACAATCACACTCCCCCCGCACACCACAAACCACATAAAACTATGACACACCAATAAACCAGTCAACACCTCAGTAGCTGTCCTAATGACTACATCCACCATACTCCTGCCCGTCTCCCCCCTAGTCCATGCCATTATCTAA
PVam010   ATGAACCCCCAGGCAAAACTAATTTTCACCACCAGCCTACTCCTGGGCACAACCATCACAATCTCAAGCAACCACTGAGTCATGGCCTGAACCGGCCTTGAAATTAACACACTAGCCATCCTACCCCTAATCTCAAAGTCCCACCACCCACGAGCCATCGAAGCCGCCACTAAATACTTCCTAGTCCAAGCAACTGCTTCAACCCTAGTCCTATTTGCCAGCATAACCAACGCCTGGTCCACCGGACAATGAGACATCACCCAGCTAACCAACCCAATATCCTGCATAATTCTAACCTCAGCGCTAGCAATAAAACTAGGACTAGCACCATTCCACTTCTGATTCCCCGAAGTCCTGCAAGGCTCCCCCCTCACCACAGGACTACTCCTAGCCACGGCCATAAAACTCCCCCCAGTTGCCCTACTCTTCATAACATCCCCATCACTCAACCCCACCCTACTCACCATCATAGCCGTCCTATCCGCAGCCCTAGGCGGATGAATAGGCCTAAACCAAACCCAAACCCGAAAGATCATAGCCTTCTCCTCCATCTCTCACCTGGGATGGATAACTATCATCCTAACCTATAACCCCAAACTCACCCTCCTAAACTTCTATCTCTATGCCCTAATCACCACAGCCGTATTCCTAACCCTAAACACCATCAAGGCCATAAACCTACCTACACTAATAACCACATGAACAAAAACCCCCTCCCTAAACGCAATGCTCCTATTAACACTCCTCTCCCTCGCAGGCCTCCCCCCTCTAACAGGCTTCCTTCCAAAATGACTCATCATCCAAGAGCTAACCAAACAAGACATGGCCTCCACAGCAACAGTCATAGCCCTACTATCCCTACTAAGCCTATTCTTCTATCTACGCCTCGCATACTGTGCAACAATCACACTCCCCCCGCACACCACAAACCACATAAAACTATGACACACCAATAAACCAGTCAACACCTCAGTAGCTGTCCTAATGACTACATCCACCATACTCCTGCCCGTCTCCCCCCTAGTCCATGCCATCATCTAA
PVam011   ATGAACCCCCAGGCAAAACTAATTTTCACCACCAGCCTACTCCTGGGCACAACCATCACAATCTCAAGCAACCACTGAGTCATGGCCTGAACCGGCCTTGAAATTAACACACTAGCCATCCTACCCCTAATCTCAAAGTCCCACCACCCACGAGCCATCGAAGCCGCCACTAAATACTTCCTAGTCCAAGCAACTGCTTCAACCCTAGTCCTATTTGCCAGCATAACCAACGCCTGGTCCACCGGACAATGAGACATCACCCAGCTAACCAACCCAATATCCTGCATAATTCTAACCTCAGCGCTAGCAATAAAACTAGGACTAGCACCATTCCACTTCTGATTCCCCGAAGTCCTGCAAGGCTCCCCCCTCACCACAGGACTACTCCTAGCCACGGCCATAAAACTCCCCCCAGTTGCCCTACTCTTCATAACATCCCCATCACTCAACCCCACCCTACTCACCATCATAGCCGTCCTATCCGCAGCCCTAGGCGGATGAATAGGCCTAAACCAAACCCAAACCCGAAAGATCATAGCCTTCTCCTCCATCTCTCACCTGGGATGGATAACTATCATCCTAACCTATAACCCCAAACTCACCCTCCTAAACTTCTATCTCTATGCCCTAATCACCACAGCCGTATTCCTAACCCTAAACACCATCAAGGCCATAAACCTACCTACACTAATAACCACATGAACAAAAACCCCCTCCCTAAACGCAATGCTCCTATTAACACTCCTCTCCCTCGCAGGCCTCCCCCCTCTAACAGGCTTCCTTCCAAAATGACTCATCATCCAAGAGCTAACCAAACAAGACATGGCCTCCACAGCAACAGTCATAGCCCTACTATCCCTACTAAGCCTATTCTTCTATCTACGCCTCGCATACTGTGCAACAATCACACTCCCCCCGCACACCACAAACCACATAAAACTATGACACACCAATAAACCAGTCAACACCTCAGTAGCTGTCCTAATGACTACATCCACCATACTCCTGCCCGTCTCCCCCCTAGTCCATGCCATCATCTAA
PVca001   ATGAACCCCCAGGCAAAACTAATTTTCACCACCAGCCTCCTCCTGGGCACAACTATCACAATCTCAAGTAACCACTGAGTCATGGCCTGAACCGGCCTTGAAATTAACACACTAGCCATCCTCCCCCTAATCTCAAAATCCCACCACCCACGAGCCATCGAAGCCGCTACCAAGTACTTCCTAGTCCAAGCAACAGCCTCAACTCTAGTCCTATTTGCCAGCATAACTAACGCCTGATCCACCGGACAATGGGATATCACCCAACTAACCCACCCGGCATCCTGCATGATCCTGACCTCAGCCCTAGCAATAAAACTAGGACTAGCACCATTCCACTTCTGGTTCCCTGAAGTCCTACAAGGTTCCCCCCTGACCACAGGGCTACTCCTATCCACAGCCATAAAACTCCCCCCAATCGCCCTACTCTTCATAACATCCCCATCACTCAACCCCACCCTACTCGCTACCATAGCCGTTCTATCCACAGCCCTAGGCGGGTGAATGGGTCTAAACCAAACCCAAACTCGAAAAATCATGGCCTTCTCCTCCATCTCCCACCTAGGATGAATGACCATCATCCTAGCTTACGACCCCAAACTCACCCTACTGAACTTCTACCTCTATGCCCTAATCACCACAGCCGTATTCCTAACCTTAAACGCTATCAAGGCCATAAACCTGCCCGCACTAATGACTATATGAACAAAGACCCCCTCCCTAAGTGCAATGCTACTACTAACACTCCTCTCCCTCGCAGGCCTTCCCCCCCTAACAGGCTTCCTCCCAAAATGACTCATCATCCAAGAGCTAACTAAACAAGACATAGCCCCCGCAGCAACAATCATAGCCCTACTGTCCCTGCTAAGCCTATTCTTCTACCTACGCCTCGCATACTGCGCAACAATCACACTCCCCCCACACACCACAAACCACATAAAACTGTGACACACCAATAAACCAGTCAACGCCTCAGTAGCCATCTTGGCCACCATGTCCGCCATACTCCTACCCATCTCCCCCCTGATCCATGCCATTGTCTAA
PVca002   ATGAACCCCCAGGCAAAACTAATTTTCACCACCAGCCTCCTCCTGGGCACAACTATCACAATCTCAAGTAACCACTGAGTCATGGCCTGAACCGGCCTTGAAATTAACACACTAGCCATCCTCCCCCTAATCTCAAAATCCCACCACCCACGAGCCATCGAAGCCGCTACCAAGTACTTCCTAGTCCAAGCAACAGCCTCAACTCTAGTCCTATTTGCCAGCATAACTAACGCCTGATCCACCGGACAATGGGATATCACCCAACTAACCCACCCGGCATCCTGCATGATCCTGACCTCAGCCCTAGCAATAAAACTAGGACTAGCACCATTCCACTTCTGGTTCCCTGAAGTCCTACAAGGTTCCCCCCTGACCACAGGGCTACTCCTATCCACAGCCATAAAACTCCCCCCAATCGCCCTACTCTTCATAACATCCCCATCACTCAACCCCACCCTACTCGCTACCATAGCCGTTCTATCCGCAGCCCTAGGCGGGTGAATGGGTCTAAACCAAACCCAAACTCGAAAAATCATGGCCTTCTCCTCCATCTCCCACCTAGGATGAATGACCATCATCCTAGCTTACGACCCCAAACTCACCCTACTGAACTTCTACCTCTATGCCCTAATCACCACAGCCGTATTCCTAACCTTAAACGCTATCAAGGCCATAAACCTGCCCGCACTAATGACTATATGAACAAAGACCCCCTCCCTAAGTGCAATGCTACTACTAACACTCCTCTCCCTCGCAGGCCTTCCCCCCCTAACAGGCTTCCTCCCAAAATGACTCATCATCCAAGAGCTAACTAAACAAGACATAGCCCCCGCAGCAACAATCATAGCCCTACTGTCCCTGCTAAGCCTATTCTTCTACCTACGCCTCGCATACTGCGCAACAATCACACTCCCCCCACACACCACAAACCACATAAAACTGTGACACACCAATAAACCAGTCAACGCCTCAGTAGCCATCTTGGCCACCATGTCCGCCATACTCCTACCCATCTCCCCCCTGATCCATGCCATTGTCTAA
PVca003   ATGAACCCCCAGGCAAAACTAATTTTCACCACCAGCCTCCTCCTGGGCACAACTATCACAATCTCAAGTAACCACTGAGTCATGGCCTGAACCGGCCTTGAAATTAACACACTAGCCATCCTCCCCCTAATCTCAAAATCCCACCACCCACGAGCCATCGAAGCCGCTACCAAGTACTTCCTAGTCCAAGCAACAGCCTCAACTCTAGTCCTATTTGCCAGCATAACTAACGCCTGATCCACCGGACAATGGGATATCACCCAACTAACCCACCCGGCATCCTGCATGATCCTGACCTCAGCCCTAGCAATAAAACTAGGACTAGCACCATTCCACTTCTGGTTCCCTGAAGTCCTACAAGGTTCCCCCCTGACCACAGGGCTACTCCTATCCACAGCCATAAAACTCCCCCCAATCGCCCTACTCTTCATAACATCCCCATCACTCAACCCCACCCTACTCGCTACCATAGCCGTTCTATCCGCAGCCCTAGGCGGGTGAATGGGTCTAAACCAAACCCAAACTCGAAAAATCATGGCCTTCTCCTCCATCTCCCACCTAGGATGAATGACCATCATCCTAGCTTACGACCCCAAACTCACCCTACTGAACTTCTACCTCTATGCCCTAATCACCACAGCCGTATTCCTAACCTTAAACGCTATCAAGGCCATAAACCTGCCCGCACTAATGACTATATGAACAAAGACCCCCTCCCTAAGTGCAATGCTACTACTAACACTCCTCTCCCTCGCAGGCCTTCCCCCCCTAACAGGCTTCCTCCCAAAATGACTCATCATCCAAGAGCTAACTAAACAAGACATAGCCCCCACAGCAACAATCATAGCCCTACTGTCCCTGCTAAGCCTATTCTTCTACCTACGCCTCGCATACTGCGCAACAATCACACTCCCCCCACACACCACAAACCACATAAAACTGTGACACACCAATAAACCAGTCAACGCCTCAGTAGCCATCTTGGCCACCATGTCCGCCATACTCCTACCCATCTCCCCCCTGATCCATGCCATTGTCTAA
PVca004   ATGAACCCCCAGGCAAAACTAATTTTCACCACCAGCCTCCTCCTGGGCACAACTATCACAATCTCAAGTAACCACTGAGTCATGGCCTGAACCGGCCTTGAAATTAACACACTAGCCATCCTCCCCCTAATCTCAAAATCCCACCACCCACGAGCCATCGAAGCCGCTACCAAGTACTTCCTAGTCCAAGCAACAGCCTCAACTCTAGTCCTATTTGCCAGCATAACTAACGCCTGATCCACCGGACAATGGGATATCACCCAACTAACCCACCCGGCATCCTGCATGATCCTGACCTCAGCCCTAGCAATAAAACTAGGACTAGCACCATTCCACTTCTGGTTCCCTGAAGTCCTACAAGGTTCCCCCCTGACCACAGGGCTACTCCTATCCACAGCCATAAAACTCCCCCCAATCGCCCTACTCTTCATAACATCCCCATCACTCAACCCCACCCTACTCGCTACCATAGCCGTTCTATCCGCAGCCCTAGGCGGGTGAATGGGTCTAAACCAAACCCAAACTCGAAAAATCATGGCCTTCTCCTCCATCTCCCACCTAGGATGAATGACCATCATCCTAGCTTACGACCCCAAACTCACCCTACTGAACTTCTACCTCTATGCCCTAATCACCACAGCCGTATTCCTAACCTTAAACGCTATCAAGGCCATAAACCTGCCCGCACTAATGACTATATGAACAAAGACCCCCTCCCTAAGTGCAATGCTACTACTAACACTCCTCTCCCTCGCAGGCCTTCCCCCCCTAACAGGCTTCCTCCCAAAATGACTCATCATCCAAGAGCTAACTAAACAAGACATAGCCCCCGCAGCAACAATCATAGCCCTACTGTCCCTGCTAAGCCTATTCTTCTACCTACGCCTCGCATACTGCGCAACAATCACACTCCCCCCACACACCACAAACCACATAAAACTGTGACACACCAATAAACCAGTCAACGCCTCAGTAGCCATCTTGGCCACCATGTCCGCCATACTCCTACCCATCTCCCCCCTGATCCATGCCATTGTCTAA
PVca005   ATGAACCCCCAGGCAAAACTAATTTTCACCACCAGCCTCCTCCTGGGCACAACTATCACAATCTCAAGTAACCACTGAGTCATGGCCTGAACCGGCCTTGAAATTAACACACTAGCCATCCTCCCCCTAATCTCAAAATCCCACCACCCACGAGCCATCGAAGCCGCTACCAAGTACTTCCTAGTCCAAGCAACAGCCTCAACTCTAGTCCTATTTGCCAGCATAACTAACGCCTGATCCACCGGACAATGGGATATCACCCAACTAACCCACCCGGCATCCTGCATGATCCTGACCTCAGCCCTAGCAATAAAGCTAGGACTAGCACCATTCCACTTCTGGTTCCCTGAAGTCCTACAAGGTTCCCCCCTGACCACAGGGCTACTCCTATCCACAGCCATAAAACTCCCCCCAATCGCCCTACTCTTCATAACATCCCCATCACTCAACCCCACCCTACTCGCTACCATAGCCGTTCTATCCGCAGCCCTAGGCGGGTGAATGGGTCTAAACCAAACCCAAACTCGAAAAATCATGGCCTTCTCCTCCATCTCCCACCTAGGATGAATGACCATCATCCTAGCTTACGACCCCAAACTCACCCTACTGAACTTCTACCTCTATGCCCTAATCACCACAGCCGTATTCCTAACCTTAAACGCTATCAAGGCCATAAACCTGCCCGCACTAATGACTATATGAACAAAGACCCCCTCCCTAAATGCAATGCTACTACTAACACTCCTCTCCCTCGCAGGCCTTCCCCCCCTAACAGGCTTCCTCCCAAAATGACTCATCATCCAAGAGCTAACTAAACAAGACATAGCCCCCGCAGCAACAATCATAGCCCTACTGTCCCTGCTAAGCCTATTCTTCTACCTACGCCTCGCATACTGCGCAACAATCACACTCCCCCCACACACCACAAACCACATAAAACTGTGACACACCAATAAACCAGTCAACGCCTCAGTAGCCATCTTGGCCACCATGTCCGCCATACTCCTACCCATCTCCCCCCTGATCCATGCCATTGTCTAA
PVca006   ATGAACCCCCAGGCAAAACTAATTTTCACCACCAGCCTCCTCCTGGGCACAACTATCACAATCTCAAGTAACCACTGAGTCATGGCCTGAACCGGCCTTGAAATTAACACACTAGCCATCCTCCCCCTAATCTCAAAATCCCACCACCCACGAGCCATCGAAGCCGCTACCAAGTACTTCCTAGTCCAAGCAACAGCCTCAACTCTAGTCCTATTTGCCAGCATAACTAACGCCTGATCCACCGGACAATGGGATATCACCCAACTAACCCACCCGGCATCCTGCATGATCCTGACCTCAGCCCTAGCAATAAAACTAGGACTAGCACCATTCCACTTCTGGTTCCCTGAAGTCCTACAAGGTTCCCCCCTGACCACAGGGCTACTCCTATCCACAGCCATAAAACTCCCCCCAATCGCCCTACTCTTCATAACATCCCCATCACTCAACCCCACCCTACTCGCTACCATAGCCGTTCTATCCGCAGCCCTAGGCGGGTGAATGGGTCTAAACCAAACCCAAACTCGAAAAATCATGGCCTTCTCCTCCATCTCCCACCTAGGATGAATGACCATCATCCTAGCTTACGACCCCAAACTCACCCTACTGAACTTCTACCTCTATGCCCTAATCACCACAGCCGTATTCCTAACCTTAAACGCTATCAAGGCCATAAACCTGCCCGCACTAATGACTATATGAACAAAGACCCCCTCCCTAAGTGCAATGCTACTACTAACACTCCTCTCCCTCGCAGGCCTTCCCCCCCTAACAGGCTTCCTCCCAAAATGACTCATCATCCAAGAGCTAACTAAACAAGACATAGCCCCCGCAGCAACAATCATAGCCCTACTGTCCCTGCTAAGCCTATTCTTCTACCTACGCCTCGCATACTGCGCAACAATCACACTCCCCCCACACACCACAAACCACATAAAACTGTGACACACCAATAAACCAGTCAACGCCTCAGTAGCCATCTTGGCCACCATGTCCGCCATACTCCTACCCATCTCCCCCCTGATCCATGCCATTGTCTAA
PVca007   ATGAACCCCCAGGCAAAACTAATTTTCACCACCAGCCTCCTCCTGGGCACAACTATCACAATCTCAAGTAACCACTGAGTCATGGCCTGAACCGGCCTTGAAATTAACACACTAGCCATCCTCCCCCTAATCTCAAAATCCCACCACCCACGAGCCATCGAAGCCGCTACCAAGTACTTCCTAGTCCAAGCAACAGCCTCAACTCTAGTCCTATTTGCCAGCATAACTAACGCCTGATCCACCGGACAATGGGATATCACCCAACTAACCCACCCGGCATCCTGCATGATCCTGACCTCAGCCCTAGCAATAAAACTAGGACTAGCACCATTCCACTTCTGGTTCCCTGAAGTCCTACAAGGTTCCCCCCTGACCACAGGGCTACTCCTATCCACAGCCATAAAACTCCCCCCAATCGCCCTACTCTTCATAACATCCCCATCACTCAACCCCACCCTACTCGCTACCATAGCCGTTCTATCCGCAGCCCTAGGCGGGTGAATGGGTCTAAACCAAACCCAAACTCGAAAAATCATGGCCTTCTCCTCCATCTCCCACCTAGGATGAATGACCATCATCCTAGCTTACGACCCCAAACTCACCCTACTGAACTTCTACCTCTATGCCCTAATCACCACAGCCGTATTCCTAACCTTAAACGCTATCAAGGCCATAAACCTGCCCGCACTAATGACTATATGAACAAAGACCCCCTCCCTAAGTGCAATGCTACTACTAACACTCCTCTCCCTCGCAGGCCTTCCCCCCCTAACAGGCTTCCTCCCAAAATGACTCATCATCCAAGAGCTAACTAAACAAGACATAGCCCCCGCAGCAACAATCATAGCCCTACTGTCCCTGCTAAGCCTATTCTTCTACCTACGCCTCGCATACTGCGCAACAATCACACTCCCCCCACACACCACAAACCACATAAAACTGTGACACACCAATAAACCAGTCAACGCCTCAGTAGCCATCTTGGCCACCATGTCCGCCATACTCCTACCCATCTCCCCCCTGATCCATGCCATTGTCTAA
PVna001   ATGAACCCCCAGGCAAAACTAATTTTCACCACCAGCCTACTCCTGGGCACAACCATCACAATCTCAAGCAACCACTGAGTCATGGCCTGAACCGGCCTTGAAATTAACACACTAGCCATCCTACCCCTAATCTCAAAGTCCCACCACCCACGAGCCATCGAAGCCGCCACTAAATACTTCCTAGTCCAAGCAACTGCTTCAACCCTAGTCCTATTTGCCAGCATAACCAACGCCTGGTCCACCGGACAATGAGACATCACCCAGCTAACCAACCCAATATCCTGCATAATTCTAACCTCAGCACTAGCAATAAAACTAGGACTAGCACCATTCCACTTCTGATTCCCCGAAGTCCTGCAAGGCTCCCCCCTCACCACAGGACTACTCCTAGCCACGGCCATAAAACTCCCCCCAGTTGCCCTACTCTTCATAACATCCCCATCACTCAACCCCACCCTACTCACCATCATAGCCGTCCTATCCGCAGCCCTAGGCGGATGAATAGGCCTAAACCAAACCCAAACCCGAAAGATCATAGCCTTCTCCTCCATCTCTCACCTGGGATGGATAACTATCATCCTAACCTATAACCCCAAACTCACCCTCCTAAACTTCTATCTCTATGCCCTAATCACCACAGCCGTATTCCTAACCCTAAACACCATCAAGGCCATAAACCTACCTACACTAATAACCACATGAACAAAAACCCCCTCCCTAAACGCAATGCTCCTATTAACACTCCTCTCCCTCGCAGGCCTCCCCCCTCTAACAGGCTTCCTTCCAAAATGACTCATCATCCAAGAGCTAACCAAACAAGACATGGCCTCCACAGCAACAGTCATAGCCCTACTATCCCTACTAAGCCTATTCTTCTATCTACGCCTCGCATACTGCGCAACAATCACACTCCCCCCGCACACCACAAACCACATAAAACTATGACACACCAATAAACCAGTCAACACCTCAGTAGCTGTCCTAATGACTACATCCACCATACTCCTGCCCGTCTCCCCCCTAGTCCATGCCATCATCTAA
PVna002   ATGAACCCCCAGGCAAAACTAATTTTCACCACCAGCCTACTCCTGGGCACAACCATCACAATCTCAAGCAACCACTGAGTCATGGCCTGAACCGGCCTTGAAATTAACACACTAGCCATCCTACCCCTAATCTCAAAGTCCCACCACCCACGAGCCATCGAAGCCGCCACTAAATACTTCCTAGTCCAAGCAACTGCTTCAACCCTAGTCCTATTTGCCAGCATAACCAACGCCTGGTCCACCGGACAATGAGACATCACCCAGCTAACCAACCCAATATCCTGCATAATTCTAACCTCAGCACTAGCAATAAAACTAGGACTAGCACCATTCCACTTCTGATTCCCCGAAGTCCTGCAAGGCTCCCCCCTCACCACAGGACTACTCCTAGCCACGGCCATAAAACTCCCCCCAGTTGCCCTACTCTTCATAACATCCCCATCACTCAACCCCACCCTACTCACCATCATAGCCGTCCTATCCGCAGCCCTAGGCGGATGAATAGGCCTAAACCAAACCCAAACCCGAAAGATCATAGCCTTCTCCTCCATCTCTCACCTGGGATGGATAACTATCATCCTAACCTATAACCCCAAACTCACCCTCCTAAACTTCTATCTCTATGCCCTAATCACCACAGCCGTATTCCTAACCCTAAACACCATCAAGGCCATAAACCTACCTACACTAATAACCACATGAACAAAAACCCCCTCCCTAAACGCAATGCTCCTATTAACACTCCTCTCCCTCGCAGGCCTCCCCCCTCTAACAGGCTTCCTTCCAAAATGACTCATCATCCAAGAGCTAACCAAACAAGACATGGCCTCCACAGCAACAGTCATAGCCCTACTATCCCTACTAAGCCTATTCTTCTATCTACGCCTCGCATACTGCGCAACAATCACACTCCCCCCGCACACCACAAACCACATAAAACTATGACACACCAATAAACCAGTCAACACCTCAGTAGCTGTCCTAATGACTACATCCACCATACTCCTGCCCGTCTCCCCCCTAGTCCATGCCATCATCTAA
PVna003   ATGAACCCCCAGGCAAAACTAATTTTCACCACCAGCCTACTCCTGGGCACAACCATCACAATCTCAAGCAACCACTGAGTCATGGCCTGAACCGGCCTTGAAATTAACACACTAGCCATCCTACCCCTAATCTCAAAGTCCCACCACCCACGAGCCATCGAAGCCGCCACTAAATACTTCCTAGTCCAAGCAACTGCTTCAACCCTAGTCCTATTTGCCAGCATAACCAACGCCTGGTCCACCGGACAATGAGACATCACCCAGCTAACCAACCCAATATCCTGCATAATTCTAACCTCAGCACTAGCAATAAAACTAGGACTAGCACCATTCCACTTCTGATTCCCCGAAGTCCTGCAAGGCTCCCCCCTCACCACAGGACTACTCCTAGCCACGGCCATAAAACTCCCCCCAGTTGCCCTACTCTTCATAACATCCCCATCACTCAACCCCACCCTACTCACCATCATAGCCGTCCTATCCGCAGCCCTAGGCGGATGAATAGGCCTAAACCAAACCCAAACCCGAAAGATCATAGCCTTCTCCTCCATCTCTCACCTGGGATGGATAACTATCATCCTAACCTATAACCCCAAACTCACCCTCCTAAACTTCTATCTCTATGCCCTAATCACCACAGCCGTATTCCTAACCCTAAACACCATCAAGGCCATAAACCTACCTACACTAATAACCACATGAACAAAAACCCCCTCCCTAAACGCAATGCTCCTATTAACACTCCTCTCCCTCGCAGGCCTCCCCCCTCTAACAGGCTTCCTTCCAAAATGACTCATCATCCAAGAGCTAACCAAACAAGACATGGCCTCCACAGCAACAGTCATAGCCCTACTATCCCTACTAAGCCTATTCTTCTATCTACGCCTCGCATACTGCGCAACAATCACACTCCCCCCGCACACCACAAACCACATAAAACTATGACACACCAATAAACCAGTCAACACCTCAGTAGCTGTCCTAATGACTACATCCACCATACTCCTGCCCGTCTCCCCCCTAGTCCATGCCATCATCTAA
PVna004   ATGAACCCCCAGGCAAAACTAATTTTCACCACCAGCCTACTCCTGGGCACAACCATCACAATCTCAAGCAACCACTGAGTCATGGCCTGAACCGGCCTTGAAATTAACACACTAGCCATCCTACCCCTAATCTCAAAGTCCCACCACCCACGAGCCATCGAAGCCGCCACTAAATACTTCCTAGTCCAAGCAACTGCTTCAACCCTAGTCCTATTTGCCAGCATAACCAACGCCTGGTCCACCGGACAATGAGACATCACCCAGCTAACCAACCCAATATCCTGCATAATTCTAACCTCAGCACTAGCAATAAAACTAGGACTAGCACCATTCCACTTCTGATTCCCCGAAGTCCTGCAAGGCTCCCCCCTCACCACAGGACTACTCCTAGCCACGGCCATAAAACTCCCCCCAGTTGCCCTACTCTTCATAACATCCCCATCACTCAACCCCACCCTACTCACCATCATAGCCGTCCTATCCGCAGCCCTAGGCGGATGAATAGGCCTAAACCAAACCCAAACCCGAAAGATCATAGCCTTCTCCTCCATCTCTCACCTGGGATGGATAACTATCATCCTAACCTATAACCCCAAACTCACCCTCCTAAACTTCTATCTCTATGCCCTAATCACCACAGCCGTATTCCTAACCCTAAACACCATCAAGGCCATAAACCTACCTACACTAATAACCACATGAACAAAAACCCCCTCCCTAAACGCAATGCTCCTATTAACACTCCTCTCCCTCGCAGGCCTCCCCCCTCTAACAGGCTTCCTTCCAAAATGACTCATCATCCAAGAGCTAACCAAACAAGACATGGCCTCCACAGCAACAGTCATAGCCCTACTATCCCTACTAAGCCTATTCTTCTATCTACGCCTCGCATACTGCGCAACAATCACACTCCCCCCGCACACCACAAACCACATAAAACTATGACACACCAATAAACCAGTCAACACCTCAGTAGCTGTCCTAATGACTACATCCACCATACTCCTGCCCGTCTCCCCCCTAGTCCATGCCATCATCTAA
PVna005   ATGAACCCCCAGGCAAAACTAATTTTCACCACCAGCCTACTCCTGGGCACAACCATCACAATCTCAAGCAACCACTGAGTCATGGCCTGAACCGGCCTTGAAATTAACACACTAGCCATCCTACCCCTAATCTCAAAGTCCCACCACCCACGAGCCATCGAAGCCGCCACTAAATACTTCCTAGTCCAAGCAACTGCTTCAACCCTAGTCCTATTTGCCAGCATAACCAACGCCTGGTCCACCGGACAATGAGACATCACCCAGCTAACCAACCCAATATCCTGCATAATTCTAACCTCAGCACTAGCAATAAAACTAGGACTAGCACCATTCCACTTCTGATTCCCCGAAGTCCTGCAAGGCTCCCCCCTCACCACAGGACTACTCCTAGCCACGGCCATAAAACTCCCCCCAGTTGCCCTACTCTTCATAACATCCCCATCACTCAACCCCACCCTACTCACCATCATAGCCGTCCTATCCGCAGCCCTAGGCGGATGAATAGGCCTAAACCAAACCCAAACCCGAAAGATCATAGCCTTCTCCTCCATCTCTCACCTGGGATGGATAACTATCATCCTAACCTATAACCCCAAACTCACCCTCCTAAACTTCTATCTCTATGCCCTAATCACCACAGCCGTATTCCTAACCCTAAACACCATCAAGGCCATAAACCTACCTACACTAATAACCACATGAACAAAAACCCCCTCCCTAAACGCAATGCTCCTATTAACACTCCTCTCCCTCGCAGGCCTCCCCCCTCTAACAGGCTTCCTTCCAAAATGACTCATCATCCAAGAGCTAACCAAACAAGACATGGCCTCCACAGCAACAGTCATAGCCCTACTATCCCTACTAAGCCTATTCTTCTATCTACGCCTCGCATACTGCGCAACAATCACACTCCCCCCGCACACCACAAACCACATAAAACTATGACACACCAATAAACCAGTCAACACCTCAGTAGCTGTCCTAATGACTACATCCACCATACTCCTGCCCGTCTCCCCCCTAGTCCATGCCATCATCTAA
PVna006   ATGAACCCCCAGGCAAAACTAATTTTCACCACCAGCCTACTCCTGGGCACAACCATCACAATCTCAAGCAACCACTGAGTCATGGCCTGAACCGGCCTTGAAATTAACACACTAGCCATCCTACCCCTAATCTCAAAGTCCCACCACCCACGAGCCATCGAAGCCGCCACTAAATACTTCCTAGTCCAAGCAACTGCTTCAACCCTAGTCCTATTTGCCAGCATAACCAACGCCTGGTCCACCGGACAATGAGACATCACCCAGCTAACCAACCCAATATCCTGCATAATTCTAACCTCAGCACTAGCAATAAAACTAGGACTAGCACCATTCCACTTCTGATTCCCCGAAGTCCTGCAAGGCTCCCCCCTCACCACAGGACTACTCCTAGCCACGGCCATAAAACTCCCCCCAGTTGCCCTACTCTTCATAACATCCCCATCACTCAACCCCACCCTACTCACCATCATAGCCGTCCTATCCGCAGCCCTAGGCGGATGAATAGGCCTAAACCAAACCCAAACCCGAAAGATCATAGCCTTCTCCTCCATCTCTCACCTGGGATGGATAACTATCATCCTAACCTATAACCCCAAACTCACCCTCCTAAACTTCTATCTCTATGCCCTAATCACCACAGCCGTATTCCTAACCCTAAACACCATCAAGGCCATAAACCTACCTACACTAATAACCACATGAACAAAAACCCCCTCCCTAAACGCAATGCTCCTATTAACACTCCTCTCCCTCGCAGGCCTCCCCCCTCTAACAGGCTTCCTTCCAAAATGACTCATCATCCAAGAGCTAACCAAACAAGACATGGCCTCCACAGCAACAGTCATAGCCCTACTATCCCTACTAAGCCTATTCTTCTATCTACGCCTCGCATACTGCGCAACAATCACACTCCCCCCGCACACCACAAACCACATAAAACTATGACACACCAATAAACCAGTCAACACCTCAGTAGCTGTCCTAATGACTACATCCACCATACTCCTGCCCGTCTCCCCCCTAGTCCATGCCATCATCTAA
PVna007   ATGAACCCCCAGGCAAAACTAATTTTCACCACCAGCCTACTCCTGGGCACAACCATCACAATCTCAAGCAACCACTGAGTCATGGCCTGAACCGGCCTTGAAATTAACACACTAGCCATCCTACCCCTAATCTCAAAGTCCCACCACCCACGAGCCATCGAAGCCGCCACTAAATACTTCCTAGTCCAAGCAACTGCTTCAACCCTAGTCCTATTTGCCAGCATAACCAACGCCTGGTCCACCGGACAATGAGACATCACCCAGCTAACCAGCCCAATATCCTGCATAATTCTAACCTCAGCACTAGCAATAAAACTAGGACTAGCACCATTCCACTTCTGATTCCCCGAAGTCCTGCAAGGCTCCCCCCTCACCACAGGACTACTCCTAGCCACGGCCATAAAACTCCCCCCAGTTGCCCTACTCTTCATAACATCCCCATCACTCAACCCCACCCTACTCACCATCATAGCCGTCCTATCCGCAGCCCTAGGCGGATGAATAGGCCTAAACCAAACCCAAACCCGAAAGATCATAGCCTTCTCCTCCATCTCTCACCTGGGATGGATAACTATCATCCTAACCTATAACCCCAAACTCACCCTCCTAAACTTCTATCTCTATGCCCTAATCACCACAGCCGTATTCCTAACCCTAAACACCATCAAGGCCATAAACCTACCTACACTAATAACCACATGAACAAAAACCCCCTCCCTAAACGCAATGCTCCTATTAACACTCCTCTCCCTCGCAGGCCTCCCCCCTCTAACAGGCTTCCTTCCAAAATGACTCATCATCCAAGAGCTAACCAAACAAGACATGGCCTCCACAGCAACAGTCATAGCCCTACTATCCCTACTAAGCCTATTCTTCTATCTACGCCTCGCATACTGCGCAACAATCACACTCCCCCCGCACACCACAAACCACATAAAACTATGACACACCAATAAACCAGTCAACACCTCAGTAGCTGTCCTAATGACTACATCCACCATACTCCTGCCCGTCTCCCCCCTAGTCCATGCCATCATCTAA
PVna008   ATGAACCCCCAGGCAAAACTAATTTTCACCACCAGCCTACTCCTGGGCACAACCATCACAATCTCAAGCAACCACTGAGTCATGGCCTGAACCGGCCTTGAAATTAACACACTAGCCATCCTACCCCTAATCTCAAAGTCCCACCACCCACGAGCCATCGAAGCCGCCACTAAATACTTCCTAGTCCAAGCAACTGCTTCAACCCTAGTCCTATTTGCCAGCATAACCAACGCCTGGTCCACCGGACAATGAGACATCACCCAGCTAACCAGCCCAATATCCTGCATAATTCTAACCTCAGCACTAGCAATAAAACTAGGACTAGCACCATTCCACTTCTGATTCCCCGAAGTCCTGCAAGGCTCCCCCCTCACCACAGGACTACTCCTAGCCACGGCCATAAAACTCCCCCCAGTTGCCCTACTCTTCATAACATCCCCATCACTCAACCCCACCCTACTCACCATCATAGCCGTCCTATCCGCAGCCCTAGGCGGATGAATAGGCCTAAACCAAACCCAAACCCGAAAGATCATAGCCTTCTCCTCCATCTCTCACCTGGGATGGATAACTATCATCCTAACCTATAACCCCAAACTCACCCTCCTAAACTTCTATCTCTATGCCCTAATCACCACAGCCGTATTCCTAACCCTAAACACCATCAAGGCCATAAACCTACCTACACTAATAACCACATGAACAAAAACCCCCTCCCTAAACGCAATGCTCCTATTAACACTCCTCTCCCTCGCAGGCCTCCCCCCTCTAACAGGCTTCCTTCCAAAATGACTCATCATCCAAGAGCTAACCAAACAAGACATGGCCTCCACAGCAACAGTCATAGCCCTACTATCCCTACTAAGCCTATTCTTCTATCTACGCCTCGCATACTGCGCAACAATCACACTCCCCCCGCACACCACAAACCACATAAAACTATGACACACCAATAAACCAGTCAACACCTCAGTAGCTGTCCTAATGACTACATCCACCATACTCCTGCCCGTCTCCCCCCTAGTCCATGCCATCATCTAA
Pvna009   ATGAACCCCCAGGCAAAACTAATTTTCACCACCAGCCTACTCCTGGGCACAACCATCACAATCTCAAGCAACCACTGAGTCATGGCCTGAACCGGCCTTGAAATTAACACACTAGCCATCCTACCCCTAATCTCAAAGTCCCACCACCCACGAGCCATCGAAGCCGCCACTAAATACTTCCTAGTCCAAGCAACTGCTTCAACCCTAGTCCTATTTGCCAGCATAACCAACGCCTGGTCCACCGGACAATGAGACATCACCCAGCTAACCAGCCCAATATCCTGCATAATTCTAACCTCAGCACTAGCAATAAAACTAGGACTAGCACCATTCCACTTCTGATTCCCCGAAGTCCTGCAAGGCTCCCCCCTCACCACAGGACTACTCCTAGCCACGGCCATAAAACTCCCCCCAGTTGCCCTACTCTTCATAACATCCCCATCACTCAACCCCACCCTACTCACCATCATAGCCGTCCTATCCGCAGCCCTAGGCGGATGAATAGGCCTAAACCAAACCCAAACCCGAAAGATCATAGCCTTCTCCTCCATCTCTCACCTGGGATGGATAACTATCATCCTAACCTATAACCCCAAACTCACCCTCCTAAACTTCTATCTCTATGCCCTAATCACCACAGCCGTATTCCTAACCCTAAACACCATCAAGGCCATAAACCTACCTACACTAATAACCACATGAACAAAAACCCCCTCCCTAAACGCAATGCTCCTATTAACACTCCTCTCCCTCGCAGGCCTCCCCCCTCTAACAGGCTTCCTTCCAAAATGACTCATCATCCAAGAGCTAACCAAACAAGACATGGCCTCCACAGCAACAGTCATAGCCCTACTATCCCTACTAAGCCTATTCTTCTATCTACGCCTCGCATACTGCGCAACAATCACACTCCCCCCGCACACCACAAACCACATAAAACTATGACACACCAATAAACCAGTCAACACCTCAGTAGCTGTCCTAATGACTACATCCACCATACTCCTGCCCGTCTCCCCCCTAGTCCATGCCATCATCTAA
PVna010   ATGAACCCCCAGGCAAAACTAATTTTCACCACCAGCCTACTCCTGGGCACAACCATCACAATCTCAAGCAACCACTGAGTCATGGCCTGAACCGGCCTTGAAATTAACACACTAGCCATCCTACCCCTAATCTCAAAGTCCCACCACCCACGAGCCATCGAAGCCGCCACTAAATACTTCCTAGTCCAAGCAACTGCTTCAACCCTAGTCCTATTTGCCAGCATAACCAACGCCTGGTCCACCGGACAATGAGACATCACCCAGCTAACCAGCCCAATATCCTGCATAATTCTAACCTCAGCACTAGCAATAAAACTAGGACTAGCACCATTCCACTTCTGATTCCCCGAAGTCCTGCAAGGCTCCCCCCTCACCACAGGACTACTCCTAGCCACGGCCATAAAACTCCCCCCAGTTGCCCTACTCTTCATAACATCCCCATCACTCAACCCCACCCTACTCACCATCATAGCCGTCCTATCCGCAGCCCTAGGCGGATGAATAGGCCTAAACCAAACCCAAACCCGAAAGATCATAGCCTTCTCCTCCATCTCTCACCTGGGATGGATAACTATCATCCTAACCTATAACCCCAAACTCACCCTCCTAAACTTCTATCTCTATGCCCTAATCACCACAGCCGTATTCCTAACCCTAAACACCATCAAGGCCATAAACCTACCTACACTAATAACCACATGAACAAAAACCCCCTCCCTAAACGCAATGCTCCTATTAACACTCCTCTCCCTCGCAGGCCTCCCCCCTCTAACAGGCTTCCTTCCAAAATGACTCATCATCCAAGAGCTAACCAAACAAGACATGGCCTCCACAGCAACAGTCATAGCCCTACTATCCCTACTAAGCCTATTCTTCTATCTACGCCTCGCATACTGCGCAACAATCACACTCCCCCCGCACACCACAAACCACATAAAACTATGACACACCAATAAACCAGTCAACACCTCAGTAGCTGTCCTAATGACTACATCCACCATACTCCTGCCCGTCTCCCCCCTAGTCCATGCCATCATCTAA
PVna011   ATGAACCCCCAGGCAAAACTAATTTTCACCACCAGCCTACTCCTGGGCACAACCATCACAATCTCAAGCAACCACTGAGTCATGGCCTGAACCGGCCTTGAAATTAACACACTAGCCATCCTACCCCTAATCTCAAAGTCCCACCACCCACGAGCCATCGAAGCCGCCACTAAATACTTCCTAGTCCAAGCAACTGCTTCAACCCTAGTCCTATTTGCCAGCATAACCAACGCCTGGTCCACCGGACAATGAGACATCACCCAGCTAACCAACCCAATATCCTGCATAATTCTAACCTCAGCACTAGCAATAAAACTAGGACTAGCACCATTCCACTTCTGATTCCCCGAAGTCCTGCAAGGCTCCCCCCTCACCACAGGACTACTCCTAGCCACGGCCATAAAACTCCCCCCAGTTGCCCTACTCTTCATAACATCCCCATCACTCAACCCCACCCTACTCACCATCATAGCCGTCCTATCCGCAGCCCTAGGCGGATGAATAGGCCTAAACCAAACCCAAACCCGAAAGATCATAGCCTTCTCCTCCATCTCTCACCTGGGATGGATAACTATCATCCTAACCTATAACCCCAAACTCACCCTCCTAAACTTCTATCTCTATGCCCTAATCACCACAGCCGTATTCCTAACCCTAAACACCATCAAGGCCATAAACCTACCTACACTAATAACCACATGAACAAAAACCCCCTCCCTAAACGCAATGCTCCTATTAACACTCCTCTCCCTCGCAGGCCTCCCCCCTCTAACAGGCTTCCTTCCAAAATGACTCATCATCCAAGAGCTAACCAAACAAGACATGGCCTCCACAGCAACAGTCATAGCCCTACTATCCCTACTAAGCCTATTCTTCTATCTACGCCTCGCATACTGCGCAACAATCACACTCCCCCCGCACACCACAAACCACATAAAACTATGACACACCAATAAACCAGTCAACACCTCAGTAGCTGTCCTAATGACTACATCCACCATACTCCTGCCCGTCTCCCCCCTAGTCCATGCCATCATCTAA
PVna014   ATGAACCCCCAGGCAAAACTAATTTTCACCACCAGCCTACTCCTGGGCACAACCATCACAATCTCAAGCAACCACTGAGTCATGGCCTGAACCGGCCTTGAAATTAACACACTAGCCATCCTACCCCTAATCTCAAAGTCCCACCACCCACGAGCCATCGAAGCCGCCACTAAATACTTCCTAGTCCAAGCAACTGCTTCAACCCTAGTCCTATTTGCCAGCATAACCAACGCCTGGTCCACCGGACAATGAGACATCACCCAGCTAACCAACCCAATATCCTGCATAATTCTAACCTCAGCACTAGCAATAAAACTAGGACTAGCACCATTCCACTTCTGATTCCCCGAAGTCCTGCAAGGCTCCCCCCTCACCACAGGACTACTCCTAGCCACGGCCATAAAACTCCCCCCAGTTGCCCTACTCTTCATAACATCCCCATCACTCAACCCCACCCTACTCACCATCATAGCCGTCCTATCCGCAGCCCTAGGCGGATGAATAGGCCTAAACCAAACCCAAACCCGAAAGATCATAGCCTTCTCCTCCATCTCTCACCTGGGATGGATAACTATCATCCTAACCTATAACCCCAAACTCACCCTCCTAAACTTCTATCTCTATGCCCTAATCACCACAGCCGTATTCCTAACCCTAAACACCATCAAGGCCATAAACCTACCTACACTAATAACCACATGAACAAAAACCCCCTCCCTAAACGCAATGCTCCTATTAACACTCCTCTCCCTCGCAGGCCTCCCCCCTCTAACAGGCTTCCTTCCAAAATGACTCATCATCCAAGAGCTAACCAAACAAGACATGGCCTCCACAGCAACAGTCATAGCCCTACTATCCCTACTAAGCCTATTCTTCTATCTACGCCTCGCATACTGCGCAACAATCACACTCCCCCCGCACACCACAAACCACATAAAACTATGACACACCAATAAACCAGTCAACACCTCAGTAGCTGTCCTAATGACTACATCCACCATACTCATGCCCGTCTCCCCCCTAGTCCATGCCATCATCTAA
PVol001   ATGAACCCCCAGGCAAAACTAATTTTCACCACCAGCCTACTCCTGGGCACAACCATCACAATCTCAAGCAACCACTGAGTCATGGCCTGAACCGGCCTCGAAATTAACACACTAGCCATCCTACCCCTAATCTCAAAGTCCCACCACCCACGAGCCATCGAAGCCGCCACTAAATACTTCCTAGTCCAAGCAACTGCTTCAACCCTAGTTCTATTTGCCAGCATAACCAACGCCTGGTCCACCGGACAATGAGACATCACCCAGCTAACCAACCCAATATCCTGCATAATTCTAACCTCAGCGCTAGCAATAAAACTAGGACTAGCGCCATTCCACTTCTGATTCCCCGAAGTCCTACAAGGCTCCCCCCTCACCACAGGACTACTCCTAGCCACAGCCATAAAACTCCCCCCAATTGCCCTACTCTTCATAACATCCCCATCACTCAACCCCACCCTACTCACCACCATGGCCGTCCTATCCGCAGCCCTGGGCGGATGAATGGGCCTAAACCAAACCCAAACCCGAAAGATCATAGCCTTCTCCTCCATCTCTCACCTAGGATGAATGACTATCATCCTAGCCTATAATCCCAAACTCACCCTACTAAACTTCTATCTCTATGCCCTAATCACCACAACCGTATTCCTAACCCTAAACACCATCAAAGCCATAAACCTGCCTACACTAATAACCACATGAACAAAAACCCCCTCCCTGAACGCAATGCTCCTATTAACACTCCTCTCCCTCGCAGGCCTCCCCCCTCTAACAGGCTTCCTCCCAAAATGACTCATCATCCAAGAACTAACCAAACAAGACATGGCCCCCACAGCAACAATCATAGCCCTACTATCCCTACTAAGCCTATTCTTCTATCTACGCCTCGCATACTGCGCAACAATCACACTCCCCCCGCACACCACAAATCACATAAAACTATGACACACCAATAAACCAGTCAACACCTCAGTAGCTGTCTTAACAACCACATCCACCATACTCCTGCCCGTCTCCCCCCTAGTCCATGCCATCATCTAA
PVol002   ATGAACCCCCAGGCAAAACTAATTTTCACCACCAGCCTACTCCTGGGCACAACCATCACAATCTCAAGCAACCACTGAGTCATGGCCTGAACCGGCCTCGAAATTAACACACTAGCCATCCTACCCCTAATCTCAAAGTCCCACCACCCACGAGCCATCGAAGCCGCCACTAAATACTTCCTAGTCCAAGCAACTGCTTCAACCCTAGTTCTATTTGCCAGCATAACCAACGCCTGGTCCACCGGACAATGAGACATCACCCAGCTAACCAACCCAATATCCTGCATAATTCTAACCTCAGCGCTAGCAATAAAACTAGGACTAGCGCCATTCCACTTCTGATTCCCCGAAGTCCTACAAGGCTCCCCCCTCACCACAGGACTACTCCTAGCCACAGCCATAAAACTCCCCCCAATTGCCCTACTCTTCATAACATCCCCATCACTCAACCCCACCCTACTCACCACCATGGCCGTCCTATCCGCAGCCCTGGGCGGATGAATGGGCCTAAACCAAACCCAAACCCGAAAGATCATAGCCTTCTCCTCCATCTCTCACCTAGGATGAATGACTATCATCCTAGCCTATAATCCCAAACTCACCCTACTAAACTTCTATCTCTATGCCCTAATCACCACAACCGTATTCCTAACCCTAAACACCATCAAAGCCATAAACCTGCCTACACTAATAACCACATGAACAAAAACCCCCTCCCTAAACGCAATGCTCCTATTAACACTCCTCTCCCTCGCAGGCCTCCCCCCTCTAACAGGCTTCCTCCCAAAATGACTCATCATCCAAGAACTAACCAAACAAGACATGGCCCCCACAGCAACAATCATAGCCCTACTATCCCTACTAAGCCTATTCTTCTATCTACGCCTCGCATACTGCGCAACAATCACACTCCCCCCGCACACCACAAATCACATAAAACTATGACACACCAATAAACCAGTCAACACCTCAGTAGCTGTCTTAACGACCACATCCACCATACTCCTGCCCGTCTCCCCCCTAGTCCATGCCATCATCTAA
PVol003   ATGAACCCCCAGGCAAAACTAATTTTCACCACCAGCCTACTCCTGGGCACAACCATCACAATCTCAAGCAACCACTGAGTCATGGCCTGAACCGGCCTCGAAATTAACACACTAGCCATCCTACCCCTAATCTCAAAGTCCCACCACCCACGAGCCATCGAAGCCGCCACTAAATACTTCCTAGTCCAAGCAACTGCTTCAACCCTAGTTCTATTTGCCAGCATAACCAACGCCTGGTCCACCGGACAATGAGACATCACCCAGCTAACCAACCCAATATCCTGCATAATTCTAACCTCAGCGCTAGCAATAAAACTAGGACTAGCGCCATTCCACTTCTGATTCCCCGAAGTCCTACAAGGCTCCCCCCTCACCACAGGACTACTCCTAGCCACAGCCATAAAACTCCCCCCAATTGCCCTACTCTTCATAACATCCCCATCACTCAACCCCACCCTACTCACCACCATGGCCGTCCTATCCGCAGCCCTGGGCGGATGAATGGGCCTAAACCAAACCCAAACCCGAAAGATCATAGCCTTCTCCTCCATCTCTCACCTAGGATGAATGACTATCATCCTAGCCTATAATCCCAAACTCACCCTACTAAACTTCTATCTCTATGCCCTAATCACCACAACCGTATTCCTAACCCTAAACACCATCAAAGCCATAAACCTGCCTACACTAATAACCACATGAACAAAAACCCCCTCCCTAAACGCAATGCTCCTATTAACACTCCTCTCCCTCGCAGGCCTCCCCCCTCTAACAGGCTTCCTCCCAAAATGACTCATCATCCAAGAACTAACCAAACAAGACATGGCCCCCACAGCAACAATCATAGCCCTACTATCCCTACTAAGCCTATTCTTCTATCTACGCCTCGCATACTGCGCAACAATCACACTCCCCCCGCACACCACAAATCACATAAAACTATGACACACCAATAAACCAGTCAACACCTCAGTAGCTGTCTTAACGACCACATCCACCATACTCCTGCCCGTCTCCCCCCTAGTCCATGCCATCATCTAA
PVol004   ATGAACCCCCAGGCAAAACTAATTTTCACCACCAGCCTACTCCTGGGCACAACCATCACAATCTCAAGCAACCACTGAGTCATGGCCTGAACCGGCCTCGAAATTAACACACTAGCCATCCTACCCCTAATCTCAAAGTCCCACCACCCACGAGCCATCGAAGCCGCCACTAAATACTTCCTAGTCCAAGCAACTGCTTCAACCCTAGTTCTATTTGCCAGCATAACCAACGCCTGGTCCACCGGACAATGAGACATCACCCAGCTAACCAACCCAATATCCTGCATAATTCTAACCTCAGCGCTAGCAATAAAACTAGGACTAGCGCCATTCCACTTCTGATTCCCCGAAGTCCTACAAGGCTCCCCCCTCACCACAGGACTACTCCTAGCCACAGCCATAAAACTCCCCCCAATTGCCCTACTCTTCATAACATCCCCATCACTCAACCCCACCCTACTCACCACCATGGCCGTCCTATCCGCAGCCCTGGGCGGATGAATGGGCCTAAACCAAACCCAAACCCGAAAGATCATAGCCTTCTCCTCCATCTCTCACCTAGGATGAATGACTATCATCCTAGCCTATAATCCCAAACTCACCCTACTAAACTTCTATCTCTATGCCCTAATCACCACAACCGTATTCCTAACCCTAAACACCATCAAAGCCATAAACCTGCCTACACTAATAACCACATGAACAAAAACCCCCTCCCTAAACGCAATGCTCCTATTAACACTCCTCTCCCTCGCAGGCCTCCCCCCTCTAACAGGCTTCCTCCCAAAATGACTCATCATCCAAGAACTAACCAAACAAGACATGGCCCCCACAGCAACAATCATAGCCCTACTATCCCTACTAAGCCTATTCTTCTATCTACGCCTCGCATACTGCGCAACAATCACACTCCCCCCGCACACCACAAATCACATAAAACTATGACACACCAATAAACCAGTCAACACCTCAGTAGCTGTCTTAACGACCACATCCACCATACTCCTGCCCGTCTCCCCCCTAGTCCATGCCATCATCTAA
Pvor001   ATGAACCCCCAGGCAAAACTAATTTTCACCACCAGCCTACTCCTGGGCACAACCATCACAATCTCAAGCAACCACTGAGTCATGGCCTGAACCGGCCTTGAAATTAACACACTAGCCATCCTACCCCTAATCTCAAAGTCCCACCACCCACGAGCCATCGAAGCCGCCACTAAATACTTCCTAGTCCAAGCAACTGCTTCAACCCTAGTCCTATTTGCCAGCATAACCAACGCCTGGTCCACCGGACAATGAGACATCACCCAGCTAACCAACCCAATATCCTGCATAATTCTAACCTCAGCGCTAGCAATAAAACTAGGACTAGCACCATTCCACTTCTGATTCCCCGAAGTCCTGCAAGGCTCCCCCCTCACCACAGGACTACTCCTAGCCACGGCCATAAAACTCCCCCCAGTTGCCCTACTCTTCATAACATCCCCATCACTCAACCCCACCCTACTCACCATCATAGCCGTCCTATCCGCAGCCCTAGGCGGATGAATAGGCCTAAACCAAACCCAAACCCGAAAGATCATAGCCTTCTCCTCCATCTCTCACCTGGGATGGATAACTATCATCCTAACCTATAACCCCAAACTCACCCTCCTAAACTTCTATCTCTATGCCCTAATCACCACAGCCGTATTCCTAACCCTAAACACCATCAAGGCCATAAACCTACCTACACTAATAACCACANNNNNNNNNNNNNNNNNNNNNNNNNNNNNNNNNCTATTAACACTCCTCTCCCTCGCAGGCCTCCCCCCTCTAACAGGCTTCCTTCCAAAATGACTCATCATCCAAGAGCTAACCAAACAAGACATGGCCTCCACAGCAACAGTCATAGCCCTACTATCCCTACTAAGCCTATTCTTCTATCTACGCCTCGCATACTGTGCAACAATCACACTCCCCCCGCACACCACAAACCACATAAAACTATGACACACCAATAAACCAGTCAACACCTCAGTAGCTGTCCTAATGACTACATCCACCATACTCCTGCCCGTCTCCCCCCTAGTCCATGCCATCATCTAA
PVow001   ATGAACCCCCAGGCAAAACTAATTTTCACCACCAGCCTACTCCTGGGCACAACCATCACAATCTCAAGCAACCACTGAGTCATGGCCTGAACCGGCCTTGAAATTAACACACTAGCCATCCTACCCCTAATCTCAAAGTCCCACCACCCACGAGCCATCGAAGCCGCCACTAAATACTTCCTAGTCCAAGCAACTGCTTCAACCCTAGTCCTATTTGCCAGCATAACCAACGCCTGGTCCACCGGACAATGAGACATCACCCAGCTAACCAACCCAATATCCTGCATAATTCTAACCTCAGCACTAGCAATAAAACTAGGACTAGCACCATTCCACTTCTGATTCCCCGAAGTCCTGCAAGGCTCCCCCCTCACCACAGGACTACTCCTAGCCACGGCCATAAAACTCCCCCCAGTTGCCCTACTCTTCATAACATCCCCATCACTCAACCCCACCCTACTCACCATCATAGCCGTCCTATCCGCAGCCCTAGGCGGATGAATAGGCCTAAACCAAACCCAAACCCGAAAGATCATAGCCTTCTCCTCCATCTCTCACCTGGGATGGATAACTATCATCCTAACCTACAACCCCAAACTCACCCTCCTAAACTTCTATCTCTATGCCCTAATCACCACAGCCGTATTCCTAACCCTAAACACCATCAAGGCCATAAACCTACCTACACTAATAACCACATGAACAAAAACCCCCTCCCTAAACGCAATGCTCCTATTAACACTCCTCTCCCTCGCAGGCCTCCCCCCTCTAACAGGCTTCCTTCCAAAATGACTCATCATCCAAGAGCTAACCAAACAAGACATGGCCTCCACAGCAACAGTCATAGCCCTACTATCCCTACTAAGCCTATTCTTCTATCTACGCCTCGCATACTGCGCAACAATCACACTCCCCCCGCACACCACAAACCACATAAAACTATGACACATCAATAAACCAGTCAACACCTCAGTAGCTGTCCTAATGACTACATCCACCATACTCCTGCCCGTCTCCCCCCTAGTCCATGCCATCATCTAA
PVow002   ATGAACCCCCAGGCAAAACTAATTTTCACCACCAGCCTACTCCTGGGCACAACCATCACAATCTCAAGCAACCACTGAGTCATGGCCTGAACCGGCCTTGAAATTAACACACTAGCCATCCTACCCCTAATCTCAAAGTCCCACCACCCACGAGCCATCGAAGCCGCCACTAAATACTTCCTAGTCCAAGCAACTGCTTCAACCCTAGTCCTATTTGCCAGCATAACCAACGCCTGGTCCACCGGACAATGAGACATCACCCAGCTAACCAACCCAATATCCTGCATAATTCTAACCTCAGCACTAGCAATAAAACTAGGACTAGCACCATTCCACTTCTGATTCCCCGAAGTCCTGCAAGGCTCCCCCCTCACCACAGGACTACTCCTAGCCACGGCCATAAAACTCCCCCCAGTTGCCCTACTCTTCATAACATCCCCATCACTCAACCCCACCCTACTCACCATCATAGCCGTCCTATCCGCAGCCCTAGGCGGATGAATAGGCCTAAACCAAACCCAAACCCGAAAGATCATAGCCTTCTCCTCCATCTCTCACCTGGGATGGATAACTATCATCCTAACCTATAACCCCAAACTCACCCTCCTAAACTTCTATCTCTATGCCCTAATCACCACAGCCGTATTCCTAACCCTAAACACCATCAAGGCCATAAACCTACCTACACTAATAACCACATGAACAAAAACCCCCTCCCTAAACGCAATGCTCCTATTAACACTCCTCTCCCTCGCAGGCCTCCCCCCTCTAACAGGCTTCCTTCCAAAATGACTCATCATCCAAGAGCTAACCAAACAAGACATGGCCTCCACAGCAACAGTCATAGCCCTACTATCCCTACTAAGCCTATTCTTCTATCTACGCCTCGCGTACTGCGCAACAATCACACTCCCCCCGCACACCACAAACCACATAAAACTATGACACACCAATAAACCAGTCAACACCTCAGTAGCTGTCCTAATGACTACATCCACCATACTCCTGCCCGTCTCCCCCCTAGTCCATGCCATCATCTAA
PVow004   ATGAACCCCCAGGCAAAACTAATTTTCACCACCAGCCTACTCCTGGGCACAACCATCACAATCTCAAGCAACCACTGAGTCATGGCCTGAACCGGCCTTGAAATTAACACACTAGCCATCCTACCCCTAATCTCAAAGTCCCACCACCCACGAGCCATCGAAGCCGCCACTAAATACTTCCTAGTCCAAGCAACTGCTTCAACCCTAGTCCTATTTGCCAGCATAACCAACGCCTGGTCCACCGGACAATGAGACATCACCCAGCTAACCAACCCAATATCCTGCATAATTCTAACCTCAGCACTAGCAATAAAACTAGGACTAGCACCATTCCACTTCTGATTCCCCGAAGTCCTGCAAGGCTCCCCCCTCACCACAGGACTACTCCTAGCCACGGCCATAAAACTCCCCCCAGTTGCCCTACTCTTCATAACATCCCCATCACTCAACCCCACCCTACTCACCATCATAGCCGTCCTATCCGCAGCCCTAGGCGGATGAATAGGCCTAAACCAAACCCAAACCCGAAAGATCATAGCCTTCTCCTCCATCTCTCACCTGGGATGGATAACTATCATCCTAACCTATAACCCCAAACTCACCCTCCTAAACTTCTATCTCTATGCCCTAATCACCACAGCCGTATTCCTAACCCTAAACACCATCAAGGCCATAAACCTACCTACACTAATAACCACATGAACAAAAACCCCCTCCCTAAACGCAATGCTCCTATTAACACTCCTCTCCCTCGCAGGCCTCCCCCCTCTAACAGGCTTCCTTCCAAAATGACTCATCATCCAAGAGCTAACCAAACAAGACATGGCCTCCACAGCAACAGTCATAGCCCTACTATCCCTACTAAGCCTATTCTTCTATCTACGCCTCGCATACTGCGCAACAATCACACTCCCCCCGCACACCACAAACCACATAAAACTATGACACACCAATAAACCAGTCAACACCTCAGTAGCTGTCCTAATGACTACATCCACCATACTCCTGCCCGTCTCCCCCCTAGTCCATGCCATCATCTAA
PVow007   ATGAACCCCCAGGCAAAACTAATTTTCACCACCAGCCTACTCCTGGGCACAACCATCACAATCTCAAGCAACCACTGAGTCATGGCCTGAACCGGCCTTGAAATTAACACACTAGCCATCCTACCCCTAATCTCAAAGTCCCACCACCCACGAGCCATCGAAGCCGCCACTAAATACTTCCTAGTCCAAGCAACTGCTTCAACCCTAGTCCTATTTGCCAGCATAACCAACGCCTGGTCCACCGGACAATGAGACATCACCCAGCTAACCAACCCAATATCCTGCATAATTCTAACCTCAGCACTAGCAATAAAACTAGGACTAGCACCATTCCACTTCTGATTCCCCGAAGTCCTGCAAGGCTCCCCCCTCACCACAGGACTACTCCTAGCCACGGCCATAAAACTCCCCCCAGTTGCCCTACTCTTCATAACATCCCCATCACTCAACCCCACCCTACTCACCATCATAGCCGTCCTATCCGCAGCCCTAGGCGGATGAATAGGCCTAAACCAAACCCAAACCCGAAAGATCATAGCCTTCTCCTCCATCTCTCACCTGGGATGGATAACTATCATCCTAACCTATAACCCCAAACTCACCCTCCTAAACTTCTATCTCTATGCCCTAATCACCACAGCCGTATTCCTAACCCTAAACACCATCAAGGCCATAAACCTACCTACACTAATAACCACATGAACAAAAACCCCCTCCCTAAACGCAATGCTCCTATTAACACTCCTCTCCCTCGCAGGCCTCCCCCCTCTAACAGGCTTCCTTCCAAAATGACTCATCATCCAAGAGCTAACCAAACAAGACATGGCCTCCACAGCAACAGTCATAGCCCTACTATCCCTACTAAGCCTATTCTTCTATCTACGCCTCGCATACTGCGCAACAATCACACTCCCCCCGCACACCACAAACCACATAAAACTATGACACACCAATAAACCAGTCAACACCTCAGTAGCTGTCCTAATGACTACATCCACCATACTCCTGCCCGTCTCCCCCCTAGTCCATGCCATCATCTAA
PVow008   ATGAACCCCCAGGCAAAACTAATTTTCACCACCAGCCTACTCCTGGGCACAACCATCACAATCTCAAGCAACCACTGAGTCATGGCCTGAACCGGCCTTGAAATTAACACACTAGCCATCCTACCCCTAATCTCAAAGTCCCACCACCCACGAGCCATCGAAGCCGCCACTAAATACTTCCTAGTCCAAGCAACTGCTTCAACCCTAGTCCTATTTGCCAGCATAACCAACGCCTGGTCCACCGGACAATGAGACATCACCCAGCTAACCAACCCAATATCCTGCATAATTCTAACCTCAGCACTAGCAATAAAACTAGGACTAGCACCATTCCACTTCTGATTCCCCGAAGTCCTGCAAGGCTCCCCCCTCACCACAGGACTACTCCTAGCCACGGCCATAAAACTCCCCCCAGTTGCCCTACTCTTCATAACATCCCCATCACTCAACCCCACCCTACTCACCATCATAGCCGTCCTATCCGCAGCCCTAGGCGGATGAATAGGCCTAAACCAAACCCAAACCCGAAAGATCATAGCCTTCTCCTCCATCTCTCACCTGGGATGGATAACTATCATCCTAACCTATAACCCCAAACTCACCCTCCTAAACTTCTATCTCTATGCCCTAATCACCACAGCCGTATTCCTAACCCTAAACACCATCAAGGCCATAAACCTACCTACACTAATAACCACATGAACAAAAACCCCCTCCCTAAACGCAATGCTCCTATTAACACTCCTCTCCCTCGCAGGCCTCCCCCCTCTAACAGGCTTCCTTCCAAAATGACTCATCATCCAAGAGCTAACCAAACAAGACATGGCCTCCACAGCAACAGTCATAGCCCTACTATCCCTACTAAGCCTATTCTTCTATCTACGCCTCGCATACTGCGCAACAATCACACTCCCCCCGCACACCACAAACCACATAAAACTATGACACACCAATAAACCAGTCAACACCTCAGTAGCTGTCCTAATGACTACATCCACCATACTCCTGCCCGTCTCCCCCCTAGTCCATGCCATCATCTAA
PVow009   ATGAACCCCCAGGCAAAACTAATTTTCACCACCAGCCTACTCCTGGGCACAACCATCACAATCTCAAGCAACCACTGAGTCATGGCCTGAACCGGCCTTGAAATTAACACACTAGCCATCCTACCCCTAATCTCAAAGTCCCACCACCCACGAGCCATCGAAGCCGCCACTAAATACTTCCTAGTCCAAGCAACTGCTTCAACCCTAGTCCTATTTGCCAGCATAACCAACGCCTGGTCCACCGGACAATGAGACATCACCCAGCTAACCAACCCAATATCCTGCATAATTCTAACCTCAGCACTAGCAATAAAACTAGGACTAGCACCATTCCACTTCTGATTCCCCGAAGTCCTGCAAGGCTCCCCCCTCACCACAGGACTACTCCTAGCCACGGCCATAAAACTCCCCCCAGTTGCCCTACTCTTCATAACATCCCCATCACTCAACCCCACCCTACTCACCATCATAGCCGTCCTATCCGCAGCCCTAGGCGGATGAATAGGCCTAAACCAAACCCAAACCCGAAAGATCATAGCCTTCTCCTCCATCTCTCACCTGGGATGGATAACTATCATCCTAACCTATAACCCCAAACTCACCCTCCTAAACTTCTATCTCTATGCCCTAATCACCACAGCCGTATTCCTAACCCTAAACACCATCAAGGCCATAAACCTACCTACACTAATAACCACATGAACAAAAACCCCCTCCCTAAACGCAATGCTCCTATTAACACTCCTCTCCCTCGCAGGCCTCCCCCCTCTAACAGGCTTCCTTCCAAAATGACTCATCATCCAAGAGCTAACCAAACAAGACATGGCCTCCACAGCAACAGTCATAGCCCTACTATCCCTACTAAGCCTATTCTTCTATCTACGCCTCGCATACTGCGCAACAATCACACTCCCCCCGCACACCACAAACCACATAAAACTATGACACACCAATAAACCAGTCAACACCTCAGTAGCTGTCCTAATGACTACATCCACCATACTCCTGCCCGTCTCCCCCCTAGTCCATGCCATCATCTAA
PVow010   ATGAACCCCCAGGCAAAACTAATTTTCACCACCAGCCTACTCCTGGGCACAACCATCACAATCTCAAGCAACCACTGAGTCATGGCCTGAACCGGCCTTGAAATTAACACACTAGCCATCCTACCCCTAATCTCAAAGTCCCACCACCCACGAGCCATCGAAGCCGCCACTAAATACTTCCTAGTCCAAGCAACTGCTTCAACCCTAGTCCTATTTGCCAGCATAACCAACGCCTGGTCCACCGGACAATGAGACATCACCCAGCTAACCAACCCAATATCCTGCATAATTCTAACCTCAGCACTAGCAATAAAACTAGGACTAGCACCATTCCACTTCTGATTCCCCGAAGTCCTGCAAGGCTCCCCCCTCACCACAGGACTACTCCTAGCCACGGCCATAAAACTCCCCCCAGTTGCCCTACTCTTCATAACATCCCCATCACTCAACCCCACCCTACTCACCATCATAGCCGTCCTATCCGCAGCCCTAGGCGGATGAATAGGCCTAAACCAAACCCAAACCCGAAAGATCATAGCCTTCTCCTCCATCTCTCACCTGGGATGGATAACTATCATCCTAACCTATAACCCCAAACTCACCCTCCTAAACTTCTATCTCTATGCCCTAATCACCACAGCCGTATTCCTAACCCTAAACACCATCAAGGCCATAAACCTACCTACACTAATAACCACATGAACAAAAACCCCCTCCCTAAACGCAATGCTCCTATTAACACTCCTCTCCCTCGCAGGCCTCCCCCCTCTAACAGGCTTCCTTCCAAAATGACTCATCATCCAAGAGCTAACCAAACAAGACATGGCCTCCACAGCAACAGTCATAGCCCTACTATCCCTACTAAGCCTATTCTTCTATCTACGCCTCGCATACTGCGCAACAATCACACTCCCCCCGCACACCACAAACCACATAAAACTATGACACACCAATAAACCAGTCAACACCTCAGTAGCTGTCCTAATGACTACATCCACCATACTCCTGCCCGTCTCCCCCCTAGTCCATGCCATCATCTAA
PVow011   ATGAACCCCCAGGCAAAACTAATTTTCACCACCAGCCTACTCCTGGGCACAACCATCACAATCTCAAGCAACCACTGAGTCATGGCCTGAACCGGCCTTGAAATTAACACACTAGCCATCCTACCCCTAATCTCAAAGTCCCACCACCCACGAGCCATCGAAGCCGCCACTAAATACTTCCTAGTCCAAGCAACTGCTTCAACCCTAGTCCTATTTGCCAGCATAACCAACGCCTGGTCCACCGGACAATGAGACATCACCCAGCTAACCAACCCAATATCCTGCATAATTCTAACCTCAGCGCTAGCAATAAAACTAGGACTAGCACCATTCCACTTCTGATTCCCCGAAGTCCTGCAAGGCTCCCCCCTCACCACAGGACTACTCCTAGCCACGGCCATAAAACTCCCCCCAGTTGCCCTACTCTTCATAACATCCCCATCACTCAACCCCACCCTACTCACCATCATAGCCGTCCTATCCGCAGCCCTAGGCGGATGAATAGGCCTAAACCAAACCCAAACCCGAAAGATCATAGCCTTCTCCTCCATCTCTCACCTGGGATGGATAACTATCATCCTAACCTATAACCCCAAACTCACCCTCCTAAACTTCTATCTCTATGCCCTAATCACCACAGCCGTATTCCTAACCCTAAACACCATCAAGGCCATAAACCTACCTACACTAATAACCACATGAACAAAAACCCCCTCCCTAAACGCAATGCTCCTATTAACACTCCTCTCCCTCGCAGGCCTCCCCCCTCTAACAGGCTTCCTTCCAAAATGACTCATCATCCAAGAGCTAACCAAACAAGACATGGCCTCCACAGCAACAGTCATAGCCCTACTATCCCTACTAAGCCTATTCTTCTATCTACGCCTCGCATACTGCGCAACAATCACACTCCCCCCGCACACCACAAACCACATAAAACTATGACACATCAATAAACCAGTCAACACCTCAGTAGCTGTCCTAATGACTACATCCACCATACTCCTGCCCGTCTCCCCCCTAGTCCATGCCATCATCTAA
PVow012   ATGAACCCCCAGGCAAAACTAATTTTCACCACCAGCCTACTCCTGGGCACAACCATCACAATCTCAAGCAACCACTGAGTCATGGCCTGAACCGGCCTTGAAATTAACACACTAGCCATCCTACCCCTAATCTCAAAGTCCCACCACCCACGAGCCATCGAAGCCGCCACTAAATACTTCCTAGTCCAAGCAACTGCTTCAACCCTAGTCCTATTTGCCAGCATAACCAACGCCTGGTCCACCGGACAATGAGACATCACCCAGCTAACCAACCCAATATCCTGCATAATTCTAACCTCAGCGCTAGCAATAAAACTAGGACTAGCACCATTCCACTTCTGATTCCCCGAAGTCCTGCAAGGCTCCCCCCTCACCACAGGACTACTCCTAGCCACGGCCATAAAACTCCCCCCAGTTGCCCTACTCTTCATAACATCCCCATCACTCAACCCCACCCTACTCACCATCATAGCCGTCCTATCCGCAGCCCTAGGCGGATGAATAGGCCTAAACCAAACCCAAACCCGAAAGATCATAGCCTTCTCCTCCATCTCTCACCTGGGATGGATAACTATCATCCTAACCTATAACCCCAAACTCACCCTCCTAAACTTCTATCTCTATGCCCTAATCACCACAGCCGTATTCCTAACCCTAAACACCATCAAGGCCATAAACCTACCTACACTAATAACCACATGAACAAAAACCCCCTCCCTAAACGCAATGCTCCTATTAACACTCCTCTCCCTCGCAGGCCTCCCCCCTCTAACAGGCTTCCTTCCAAAATGACTCATCATCCAAGAGCTAACCAAACAAGACATGGCCTCCACAGCAACAGTCATAGCCCTACTATCCCTACTAAGCCTATTCTTCTATCTACGCCTCGCATACTGCGCAACAATCACACTCCCCCCGCACACCACAAACCACATAAAACTATGACACATCAGTAAACCAGTCAACACCTCAGTAGCTGTCCTAATGACTACATCCACCATACTCCTGCCCGTCTCCCCCCTAGTCCATGCCATCATCTAA
PVow013   ATGAACCCCCAGGCAAAACTAATTTTCACCACCAGCCTACTCCTGGGCACAACCATCACAATCTCAAGCAACCACTGAGTCATGGCCTGAACCGGCCTTGAAATTAACACACTAGCCATCCTACCCCTAATCTCAAAGTCCCACCACCCACGAGCCATCGAAGCCGCCACTAAATACTTCCTAGTCCAAGCAACTGCTTCAACCCTAGTCCTATTTGCCAGCATAACCAACGCCTGGTCCACCGGACAATGAGACATCACCCAGCTAACCAACCCAATATCCTGCATAATTCTAACCTCAGCGCTAGCAATAAAACTAGGACTAGCACCATTCCACTTCTGATTCCCCGAAGTCCTGCAAGGCTCCCCCCTCACCACAGGACTACTCCTAGCCACGGCCATAAAACTCCCCCCAGTTGCCCTACTCTTCATAACATCCCCATCACTCAACCCCACCCTACTCACCATCATAGCCGTCCTATCCGCAGCCCTAGGCGGATGAATAGGCCTAAACCAAACCCAAACCCGAAAGATCATAGCCTTCTCCTCCATCTCTCACCTGGGATGGATAACTATCATCCTAACCTATAACCCCAAACTCACCCTCCTAAACTTCTATCTCTATGCCCTAATCACCACAGCCGTATTCCTAACCCTAAACACCATCAAGGCCATAAACCTACCTACACTAATAACCACATGAACAAAAACCCCCTCCCTAAACGCAATGCTCCTATTAACACTCCTCTCCCTCGCAGGCCTCCCCCCTCTAACAGGCTTCCTTCCAAAATGACTCATCATCCAAGAGCTAACCAAACAAGACATGGCCTCCACAGCAACAGTCATAGCCCTACTATCCCTACTAAGCCTATTCTTCTATCTACGCCTCGCATACTGCGCAACAATCACACTCCCCCCGCACACCACAAACCACATAAAACTATGACACATCAGTAAACCAGTCAACACCTCAGTAGCTGTCCTAATGACTACATCCACCATACTCCTGCCCGTCTCCCCCCTAGTCCATGCCATCATCTAA
PVow014   ATGAACCCCCAGGCAAAACTAATTTTCACCACCAGCCTACTCCTGGGCACAACCATCACAATCTCAAGCAACCACTGAGTCATGGCCTGAACCGGCCTTGAAATTAACACACTAGCCATCCTACCCCTAATCTCAAAGTCCCACCACCCACGAGCCATCGAAGCCGCCACTAAATACTTCCTAGTCCAAGCAACTGCTTCAACCCTAGTCCTATTTGCCAGCATAACCAACGCCTGGTCCACCGGACAATGAGACATCACCCAGCTAACCAACCCAATATCCTGCATAATTCTAACCTCAGCGCTAGCAATAAAACTAGGACTAGCACCATTCCACTTCTGATTCCCCGAAGTCCTGCAAGGCTCCCCCCTCACCACAGGACTACTCCTAGCCACGGCCATAAAACTCCCCCCAGTTGCCCTACTCTTCATAACATCCCCATCACTCAACCCCACCCTACTCACCATCATAGCCGTCCTATCCGCAGCCCTAGGCGGATGAATAGGCCTAAACCAAACCCAAACCCGAAAGATCATAGCCTTCTCCTCCATCTCTCACCTGGGATGGATAACTATCATCCTAACCTATAACCCCAAACTCACCCTCCTAAACTTCTATCTCTATGCCCTAATCACCACAGCCGTATTCCTAACCCTAAACACCATCAAGGCCATAAACCTACCTACACTAATAACCACATGAACAAAAACCCCCTCCCTAAACGCAATGCTCCTATTAACACTCCTCTCCCTCGCAGGCCTCCCCCCTCTAACAGGCTTCCTTCCAAAATGACTCATCATCCAAGAGCTAACCAAACAAGACATGGCCTCCACAGCAACAGTCATAGCCCTACTATCCCTACTAAGCCTATTCTTCTATCTACGCCTCGCATACTGCGCAACAATCACACTCCCCCCGCACACCACAAACCACATAAAACTATGACACATCAGTAAACCAGTCAACACCTCAGTAGCTGTCCTAATGACTACATCCACCATACTCCTGCCCGTCTCCCCCCTAGTCCATGCCATCATCTAA
PVow015   ATGAACCCCCAGGCAAAACTAATTTTCACCACCAGCCTACTCCTGGGCACAACCATCACAATCTCAAGCAACCACTGAGTCATGGCCTGAACCGGCCTTGAAATTAACACACTAGCCATCCTACCCCTAATCTCAAAGTCCCACCACCCACGAGCCATCGAAGCCGCCACTAAATACTTCCTAGTCCAAGCAACTGCTTCAACCCTAGTCCTATTTGCCAGCATAACCAACGCCTGGTCCACCGGACAATGAGACATCACCCAGCTAACCAACCCAATATCCTGCATAATTCTAACCTCAGCGCTAGCAATAAAACTAGGACTAGCACCATTCCACTTCTGATTCCCCGAAGTCCTGCAAGGCTCCCCCCTCACCACAGGACTACTCCTAGCCACGGCCATAAAACTCCCCCCAGTTGCCCTACTCTTCATAACATCCCCATCACTCAACCCCACCCTACTCACCATCATAGCCGTCCTATCCGCAGCCCTAGGCGGATGAATAGGCCTAAACCAAACCCAAACCCGAAAGATCATAGCCTTCTCCTCCATCTCTCACCTGGGATGGATAACTATCATCCTAACCTATAACCCCAAACTCACCCTCCTAAACTTCTATCTCTATGCCCTAATCACCACAGCCGTATTCCTAACCCTAAACACCATCAAGGCCATAAACCTACCTACACTAATAACCACATGAACAAAAACCCCCTCCCTAAACGCAATGCTCCTATTAACACTCCTCTCCCTCGCAGGCCTCCCCCCTCTAACAGGCTTCCTTCCAAAATGACTCATCATCCAAGAGCTAACCAAACAAGACATGGCCTCCACAGCAACAGTCATAGCCCTACTATCCCTACTAAGCCTATTCTTCTATCTACGCCTCGCATACTGCGCAACAATCACACTCCCCCCGCACACCACAAACCACATAAAACTATGACACATCAGTAAACCAGTCAACACCTCAGTAGCTGTCCTAATGACTACATCCACCATACTCCTGCCCGTCTCCCCCCTAGTCCATGCCATCATCTAA
PVsu001   ATGAACCCCCAGGCAAAACTAATTTTCACCACCAGCCTACTCCTGGGCACAACCATCACAATCTCAAGCAACCACTGAGTCATGGCCTGAACCGGCCTTGAAATTAACACACTAGCCATCCTACCCCTAATCTCAAAGTCCCACCACCCACGAGCCATCGAAGCCGCCACTAAATACTTCCTAGTCCAAGCAACTGCTTCAACCCTAGTCCTATTTGCCAGCATAACCAACGCCTGGTCCACCGGACAATGAGACATCACCCAGCTAACCAACCCAATATCCTGCATAATTCTAACCTCAGCACTAGCAATAAAACTAGGACTAGCACCATTCCACTTCTGATTCCCCGAAGTCCTGCAAGGCTCCCCCCTCACCACAGGACTACTCCTAGCCACGGCCATAAAACTCCCCCCAGTTGCCCTACTCTTCATAACATCCCCATCACTCAACCCCACCCTACTCACCATCATAGCCGTCCTATCCGCAGCCCTAGGCGGATGAATAGGCCTAAACCAAACCCAAACCCGAAAGATCATAGCCTTCTCCTCCATCTCTCACCTGGGATGGATAACTATCATCCTAACCTATAACCCCAAACTCACCCTCCTAAACTTCTATCTCTATGCCCTAATCACCACAGCCGTATTCCTAACCCTAAACACCATCAAGGCCATAAACCTACCTACACTAATAACCACATGAACAAAAACCCCCTCCCTAAACGCAATGCTCCTATTAACACTCCTCTCCCTCGCAGGCCTCCCCCCTCTAACAGGCTTCCTTCCAAAATGACTCATCATCCAAGAGCTAACCAAACAAGACATGGCCTCCACAGCAACAGTCATAGCCCTACTATCCCTACTAAGCCTATTCTTCTATCTACGCCTCGCATACTGCGCAACAATCACACTCCCCCCGCACACCACAAACCACATAAAACTATGACACACCAATAAACCAGTCAACACCTCAGTAGCTGTCCTAATGACTACATCCACCATACTCCTGCCTGTCTCCCCCCTAGTCCATGCCATCATCTAA
PVsu002   ATGAACCCCCAGGCAAAACTAATTTTCACCACCAGCCTACTCCTGGGCACAACCATCACAATCTCAAGCAACCACTGAGTCATGGCCTGAACCGGCCTTGAAATTAACACACTAGCCATCCTACCCCTAATCTCAAAGTCCCACCACCCACGAGCCATCGAAGCCGCCACTAAATACTTCCTAGTCCAAGCAACTGCTTCAACCCTAGTCCTATTTGCCAGCATAACCAACGCCTGGTCCACCGGACAATGAGACATCACCCAGCTAACCAACCCAATATCCTGCATAATTCTAACCTCAGCACTAGCAATAAAACTAGGACTAGCACCATTCCACTTCTGATTCCCCGAAGTCCTGCAAGGCTCCCCCCTCACCACAGGACTACTCCTAGCCACGGCCATAAAACTCCCCCCAGTTGCCCTACTCTTCATAACATCCCCATCACTCAACCCCACCCTACTCACCATCATAGCCGTCCTATCCGCAGCCCTAGGCGGATGAATAGGCCTAAACCAAACCCAAACCCGAAAGATCATAGCCTTCTCCTCCATCTCTCACCTGGGATGGATAACTATCATCCTAACCTATAACCCCAAACTCACCCTCCTAAACTTCTATCTCTATGCCCTAATCACCACAGCCGTATTCCTAACCCTAAACACCATCAAGGCCATAAACCTACCTACACTAATAACCACATGAACAAAAACCCCCTCCCTAAACGCAATGCTCCTATTAACACTCCTCTCCCTCGCAGGCCTCCCCCCTCTAACAGGCTTCCTTCCAAAATGACTCATCATCCAAGAGCTAACCAAACAAGACATGGCCTCCACAGCAACAGTCATAGCCCTACTATCCCTACTAAGCCTATTCTTCTATCTACGCCTCGCATACTGCGCAACAATCACACTCCCCCCGCACACCACAAACCACATAAAACTATGACACACCAATAAACCAGTCAACACCTCAGTAGCTGTCCTAATGACTACATCCACCATACTCCTGCCTGTCTCCCCCCTAGTCCATGCCATCATCTAA
PVsu003   ATGAACCCCCAGGCAAAACTAATTTTCACCACCAGCCTACTCCTGGGCACAACCATCACAATCTCAAGCAACCACTGAGTCATGGCCTGAACCGGCCTTGAAATTAACACACTAGCCATCCTACCCCTAATCTCAAAGTCCCACCACCCACGAGCCATCGAAGCCGCCACTAAATACTTCCTAGTCCAAGCAACTGCTTCAACCCTAGTCCTATTTGCCAGCATAACCAACGCCTGGTCTACCGGACAATGAGACATCACCCAGCTAACCAACCCAATATCCTGCATAATTCTAACCTCAGCACTAGCAATAAAACTAGGACTAGCACCATTCCACTTCTGATTCCCCGAAGTCCTGCAAGGCTCCCCCCTCACCACAGGACTACTCCTAGCCACGGCCATAAAACTCCCCCCAGTTGCCCTACTCTTCATAACATCCCCATCACTCAACCCCACCCTACTCACCATCATAGCCATCCTATCCGCAGCCCTAGGCGGATGAATAGGCCTAAACCAAACCCAAACCCGAAAGATCATAGCCTTCTCCTCCATCTCTCACCTGGGATGGATAACTATCATCCTAACCTATAACCCCAAACTCACCCTCCTAAACTTCTATCTCTATGCCCTAATCACCACAGCCGTATTCCTAACCCTAAACACCATCAAGGCCATAAACCTACCTACACTAATAACCACATGAACAAAAACCCCCTCCCTAAACGCAATGCTCCTATTAACACTCCTCTCCCTCGCAGGCCTCCCCCCTCTAACAGGCTTCCTTCCAAAATGACTCATCATCCAAGAACTAACCAAACAAGACATGGCCTCCACAGCAACAGTCATAGCCCTACTATCCCTACTAAGCCTATTCTTCTATCTACGCCTCGCATACTGCGCAACAATCACACTCCCCCCGCACACCACAAACCACATAAAACTATGACACACCAATAAACCAGTCAACACCTCAGTAGCTGTCCTAATGACTACATCCACCATACTCCTGCCCGTCTCCCCCCTAGTCCATGCCATCATCTAA
PVsu004   ATGAACCCCCAGGCAAAACTAATTTTCACCACCAGCCTACTCCTGGGCACAACCATCACAATCTCAAGCAACCACTGAGTCATGGCCTGAACCGGCCTTGAAATTAACACACTAGCCATCCTACCCCTAATCTCAAAGTCCCACCACCCACGAGCCATCGAAGCCGCCACTAAATACTTCCTAGTCCAAGCAACTGCTTCAACCCTAGTCCTATTTGCCAGCATAACCAACGCCTGGTCCACCGGACAATGAGACATCACCCAGCTAACCAACCCAATATCCTGCATAATTCTAACCTCAGCACTAGCAATAAAACTAGGACTAGCACCATTCCACTTCTGATTCCCCGAAGTCCTGCAAGGCTCCCCCCTCACCACAGGACTACTCCTAGCCACGGCCATAAAACTCCCCCCAGTTGCCCTACTCTTCATAACATCCCCATCACTCAACCCCACCCTACTCACCATCATAGCCGTCCTATCCGCAGCCCTAGGCGGATGAATAGGCCTAAACCAAACCCAAACCCGAAAGATCATAGCCTTCTCCTCCATCTCTCACCTGGGATGGATAACTATCATCCTAACCTATAACCCCAAACTCACCCTCCTAAACTTCTATCTCTATGCCCTAATCACCACAGCCGTATTCCTAACCCTAAACACCATCAAGGCCATAAACCTACCTACACTAATAACCACATGAACAAAAACCCCCTCCCTAAACGCAATGCTCCTATTAACACTCCTCTCCCTCGCAGGCCTCCCCCCTCTAACAGGCTTCCTTCCAAAATGACTCATCATCCAAGAGCTAACCAAACAAGACATGGCCTCCACAGCAACAGTCATAGCCCTACTATCCCTACTAAGCCTATTCTTCTATCTACGCCTCGCATACTGCGCAACAATCACACTCCCCCCGCACACCACAAACCACATAAAACTATGACACACCAATAAACCAGTCAACACCTCAGTAGCTGTCCTAATGACTACATCCACCATACTCCTGCCTGTCTCCCCCCTAGTCCATGCCATCATCTAA
PVva001   ATGAACCCCCAGGCAAAACTAATTTTCACCACCAGCCTACTCCTGGGCACAACCATCACAATCTCAAGCAACCACTGAGTCATGGCCTGAACCGGCCTTGAAATTAACACACTAGCCATCCTACCCCTAATCTCAAAGTCCCACCACCCACGAGCCATCGAAGCCGCCACTAAATACTTCCTAGTCCAAGCAACTGCTTCAACCCTAGTCCTATTTGCCAGCATAACCAACGCCTGGTCCACCGGACAATGAGACATCACCCAGCTAACCAACCCAATATCCTGCATAATTCTAACCTCAGCACTAGCAATAAAACTAGGACTAGCACCATTCCACTTCTGATTCCCCGAAGTCCTGCAAGGCTCCCCCCTCACCACAGGACTACTCCTAGCCACGGCCATAAAACTCCCCCCAGTTGCCCTACTCTTCATAACATCCCCATCACTCAACCCCACCCTACTCACCATCATAGCCGTCCTATCCGCAGCCCTAGGCGGATGAATAGGCCTAAACCAAACCCAAACCCGAAAGATCATAGCCTTCTCCTCCATCTCTCACCTGGGATGGATAACTATCATCCTAACCTATAACCCCAAACTCACCCTCCTAAACTTCTATCTCTATGCCCTAATCACCACAGCCGTATTCCTAACCCTAAACACCATCAAGGCCATAAACCTACCTACACTAATAACCACATGAACAAAAACCCCCTCCCTAAACGCAATGCTCCTATTAACACTCCTCTCCCTCGCAGGCCTCCCCCCTCTAACAGGCTTCCTTCCAAAATGACTCATCATCCAAGAGCTAACCAAACAAGACATGGCCTCCACAGCAACAGTCATAGCCCTACTATCCCTACTAAGCCTATTCTTCTATCTACGCCTCGCATACTGCGCAACAATCACACTCCCCCCGCACACCACAAACCACATAAAACTATGACACACCAATAAACCAGTCAACACCTCAGTAGCTGTCCTAATGACTACATCCACCATACTCCTGCCCGTCTCCCCCCTAGTCCATGCCATCATCTAA
PVva003   ATGAACCCCCAGGCAAAACTAATTTTCACCACCAGCCTACTCCTGGGCACAACCATCACAATCTCAAGCAACCACTGAGTCATGGCCTGAACCGGCCTTGAAATTAACACACTAGCCATCCTACCCCTAATCTCAAAGTCCCACCACCCACGAGCCATCGAAGCCGCCACTAAATACTTCCTAGTCCAAGCAACTGCTTCAACCCTAGTCCTATTTGCCAGCATAACCAACGCCTGGTCCACCGGACAATGAGACATCACCCAGCTAACCAACCCAATATCCTGCATAATTCTAACCTCAGCACTAGCAATAAAACTAGGACTAGCACCATTCCACTTCTGATTCCCCGAAGTCCTGCAAGGCTCCCCCCTCACCACAGGACTACTCCTAGCCACGGCCATAAAACTCCCCCCAGTTGCCCTACTCTTCATAACATCCCCATCACTCAACCCCACCCTACTCACCATCATAGCCGTCCTATCCGCAGCCCTAGGCGGATGAATAGGCCTAAACCAAACCCAAACCCGAAAGATCATAGCCTTCTCCTCCATCTCTCACCTGGGATGGATAACTATCATCCTAACCTATAACCCCAAACTCACCCTCCTAAACTTCTATCTCTATGCCCTAATCACCACAGCCGTATTCCTAACCCTAAACACCATCAAGGCCATAAACCTACCTACACTAATAACCACATGAACAAAAACCCCCTCCCTAAACGCAATGCTCCTATTAACACTCCTCTCCCTCGCAGGCCTCCCCCCTCTAACAGGCTTCCTTCCAAAATGACTCATCATCCAAGAGCTAACCAAACAAGACATGGCCTCCACAGCAACAGTCATAGCCCTACTATCCCTACTAAGCCTATTCTTCTATCTACGCCTCGCATACTGCGCAACAATCACACTTCCCCCGCACACCACAAACCACATAAAACTATGACACACCAATAAACCAGTCAACACCTCAGTAGCTGTCCTAATGACTACATCCACCATACTCCTGCCCGTCTCCCCCCTAGTCCATGCCATCATCTAA
PVva004   ATGAACCCCCAGGCAAAACTAATTTTCACCACCAGCCTACTCCTGGGCACAACCATCACAATCTCAAGCAACCACTGAGTCATGGCCTGAACCGGCCTTGAAATTAACACACTAGCCATCCTACCCCTAATCTCAAAGTCCCACCACCCCCGAGCCATCGAAGCCGCCACTAAATACTTCCTAGTCCAAGCAACTGCTTCAACCCTAGTCCTATTTGCCAGCATAACCAACGCCTGGTCCACCGGACAATGAGACATCACCCAGCTAACCAACCCAATATCCTGCATAATTCTAACCTCAGCACTAGCAATAAAACTAGGACTAGCACCATTCCACTTCTGATTCCCCGAAGTCCTGCAAGGCTCCCCCCTCACCACAGGACTACTCCTAGCCACGGCCATAAAACTCCCCCCAGTTGCCCTACTCTTCATAACATCCCCATCACTCAACCCCACCCTACTCACCATCATAGCCGTCCTATCCGCAGCCCTAGGCGGATGAATAGGCCTAAACCAAACCCAAACCCGAAAGATCATAGCCTTCTCCTCCATCTCTCACCTGGGATGGATAACTATCATCCTAACCTATAACCCCAAACTCACCCTCCTAAACTTCTATCTCTATGCCCTAATCACCACAGCCGTATTCCTAACCCTAAACACCATCAAGGCCACAAACCTACCTACACTAATAACCACATGAACAAAAACCCCCTCCCTAAACGCAATGCTCCTATTAACACTCCTCTCCCTCGCAGGCCTCCCCCCTCTAACAGGCTTCCTTCCAAAATGACTCATCATCCAAGAGCTAACCAAACAAGACATGGCCTCCACAGCAACAGTCATAGCCCTACTATCCCTACTAAGCCTATTCTTCTATCTACGCCTCGCATACTGCGCAACAATCACACTCCCCCCGCACACCACAAACCACATAAAACTATGACACACCAATAAACCAGTCAACACCTCAGTAGCTGTCCTAATGACTACATCCACCATACTCCTGCCCGTCTCCCCCCTAGTCCATGCCATCATCTAA
PVva005   ATGAACCCCCAGGCAAAACTAATTTTCACCACCAGCCTACTCCTGGGCACAACCATCACAATCTCAAGCAACCACTGAGTCATGGCCTGAACCGGCCTTGAAATTAACACACTAGCCATCCTACCCCTAATCTCAAAGTCCCACCACCCACGAGCCATCGAAGCCGCCACTAAATACTTCCTAGTCCAAGCAACTGCTTCAACCCTAGTCCTATTTGCCAGCATAACCAACGCCTGGTCCACCGGACAATGAGACATCACCCAGCTAACCAACCCAATATCCTGCATAATTCTAACCTCAGCACTAGCAATAAAACTAGGACTAGCACCATTCCACTTCTGATTCCCCGAAGTCCTGCAAGGCTCCCCCCTCACCACAGGACTACTCTTAGCCACGGCCATAAAACTCCCCCCAGTTGCCCTACTCTTCATAACATCCCCATCACTCAACCCCACCCTACTCACCATCATAGCCGTCCTATCCGCAGCCCTAGGCGGATGAATAGGCCTAAACCAAACCCAAACCCGAAAGATCATAGCCTTCTCCTCCATCTCTCACCTGGGATGGATAACTATCATCCTAACCTATAACCCCAAACTCACCCTCCTAAACTTCTATCTCTATGCCCTAATCACCACAGCCGTATTCCTAACCCTAAACACCATCAAGGCCATAAACCTACCTACACTAATAACCACATGAACAAAAACCCCCTCCCTAAACGCAATGCTCCTATTAACACTCCTCTCCCTCGCAGGCCTCCCCCCTCTAACAGGCTTCCTTCCAAAATGACTCATCATCCAAGAGCTAACCAAACAAGACATGGCCTCCACAGCAACAGTCATAGCCCTACTATCCCTACTAAGCCTATTCTTCTATCTACGCCTCGCATACTGCGCAACAATCACACTCCCCCCGCACACCACAAACCACATAAAACTATGACACACCAATAAACCAGTCAACACCTCAGTAGCTGTCCTAATGACTACATCCACCATACTCCTGCCCGTCTCCCCCCTAGTCCATGCCATCATCTAA
PVva006   ATGAACCCCCAGGCAAAACTAATTTTCACCACCAGCCTACTCCTGGGCACAACCATCACAATCTCAAGCAACCACTGAGTCATGGCCTGAACCGGCCTTGAAATTAACACACTAGCCATCCTACCCCTAATCTCAAAGTCCCACCACCCACGAGCCATCGAAGCCGCCACTAAATACTTCCTAGTCCAAGCAACTGCTTCAACCCTAGTCCTATTTGCCAGCATAACCAACGCCTGGTCCACCGGACAATGAGACATCACCCAGCTAACCAACCCAATATCCTGCATAATTCTAACCTCAGCACTAGCAATAAAACTAGGACTAGCACCATTCCACTTCTGATTCCCCGAAGTCCTGCAAGGCTCCCCCCTCACCACAGGACTACTCCTAGCCACGGCCATAAAACTCCCCCCAGTTGCCCTACTCTTCATAACATCCCCATCACTCAACCCCACCCTACTCACCATCATAGCCGTCCTATCCGCAGCCCTAGGCGGATGAATAGGCCTAAACCAAACCCAAACCCGAAAGATCATAGCCTTCTCCTCCATCTCTCACCTGGGATGGATAACTATCATCCTAACCTATAACCCCAAACTCACCCTCCTAAACTTCTATCTCTATGCCCTAATCACCACAGCCGTATTCCTAACCCTAAACACCATCAAGGCCATAAACCTACCTACACTAATAACCACATGAACAAAAACCCCCTCCCTAAACGCAATGCTCCTATTAACACTCCTCTCCCTCGCAGGCCTCCCCCCTCTAACAGGCTTCCTTCCAAAATGACTCATCATCCAAGAGCTAACCAAACAAGACATGGCCTCCACAGCAACAGTCATAGCCCTACTATCCCTACTAAGCCTATTCTTCTATCTACGCCTCGCATACTGCGCAACAATCACACTCCCCCCGCACACCACAAACCACATAAAACTATGACACACCAATAAACCAGTCAACACCTCAGTAGCTGTCCTAATGACTACATCCACCATACTCCTGCCCGTCTCCCCCCTAGTCCATGCCATCATCTAA
PVva007   ATGAACCCCCAGGCAAAACTAATTTTCACCACCAGCCTACTCCTGGGCACAACCATCACAATCTCAAGCAACCACTGAGTCATGGCCTGAACCGGCCTTGAAATTAACACACTAGCCATCCTACCCCTAATCTCAAAGTCCCACCACCCACGAGCCATCGAAGCCGCCACTAAATACTTCCTAGTCCAAGCAACTGCTTCAACCCTAGTCCTATTTGCCAGCATAACCAACGCCTGGTCCACCGGACAATGAGACATCACCCAGCTAACCAACCCAATATCCTGCATAATTCTAACCTCAGCACTAGCAATAAAACTAGGACTAGCACCATTCCACTTCTGATTCCCCGAAGTCCTGCAAGGCTCCCCCCTCACCACAGGACTACTCCTAGCCACGGCCATAAAACTCCCCCCAGTTGCCCTACTCTTCATAACATCCCCATCACTCAACCCCACCCTACTCACCATCATAGCCGTCCTATCCGCAGCCCTAGGCGGATGAATAGGCCTAAACCAAACCCAAACCCGAAAGATCATAGCCTTCTCCTCCATCTCTCACCTGGGATGGATAACTATCATCCTAACCTATAACCCCAAACTCACCCTCCTAAACTTCTATCTCTATGCCCTAATCACCACAGCCGTATTCCTAACCCTAAACACCATCAAGGCCATAAACCTACCTACACTAATAACCACATGAACAAAAACCCCCTCCCTAAACGCAATGCTCCTATTAACACTCCTCTCCCTCGCAGGCCTCCCCCCTCTAACAGGCTTCCTTCCAAAATGACTCATCATCCAAGAGCTAACCAAACAAGACATGGCCTCCACAGCAACAGTCATAGCCCTACTATCCCTACTAAGCCTATTCTTCTATCTACGCCTCGCATACTGCGCAACAATCACACTCCCCCCGCACACCACAAACCACATAAAACTATGACACACCAATAAACCAGTCAACACCTCAGTAGCTGTCCTAATGACTACATCCACCATACTCCTGCCCGTCTCCCCCCTAGTCCATGCCATCATCTAA
PVva009   ATGAACCCCCAGGCAAAACTAATTTTCACCACCAGCCTACTCCTGGGCACAACCATCACAATCTCAAGCAACCACTGAGTCATGGCCTGAACCGGCCTTGAAATTAACACACTAGCCATCCTACCCCTAATCTCAAAGTCCCACCACCCACGAGCCATCGAAGCCGCCACTAAATACTTCCTAGTCCAAGCAACTGCTTCAACCCTAGTCCTATTTGCCAGCATAACCAACGCCTGGTCCACCGGACAATGAGACATCACCCAGCTAACCAACCCAATATCCTGCATAATTCTAACCTCAGCACTAGCAATAAAACTAGGACTAGCACCATTCCACTTCTGATTCCCCGAAGTCCTGCAAGGCTCCCCCCTCACCACAGGACTACTCCTAGCCACGGCCATAAAACTCCCCCCAGTTGCCCTACTCTTCATAACATCCCCATCACTCAACCCCACCCTACTCACCATCATAGCCGTCCTATCCGCAGCCCTAGGCGGATGAATAGGCCTAAACCAAACCCAAACCCGAAAGATCATAGCCTTCTCCTCCATCTCTCACCTGGGATGGATAACTATCATCCTAACCTATAACCCCAAACTCACCCTCCTAAACTTCTATCTCTATGCCCTAATCACCACAGCCGTATTCCTAACCCTAAACACCATCAAGGCCATAAACCTACCTACACTAATAACCACATGAACAAAAACCCCCTCCCTAAACGCAATGCTCCTATTAACACTCCTCTCCCTCGCAGGCCTCCCCCCTCTAACAGGCTTCCTTCCAAAATGACTCATCATCCAAGAGCTAACCAAACAAGACATGGCCTCCACAGCAACAGTCATAGCCCTACTATCCCTACTAAGCCTATTCTTCTATCTACGCCTCGCATACTGCGCAACAATCACACTCCCCCCGCACACCACAAACCACATAAAACTATGACACACCAATAAACCAGTCAACACCTCAGTAGCTGTCCTAACGACTACATCCACCATACTCCTGCCCGTCTCCCCCCTAGTCCATGCCATCATCTAA
PVva011   ATGAACCCCCAGGCAAAACTAATTTTCACCACCAGCCTACTCCTGGGCACAACCATCACAATCTCAAGCAACCACTGAGTCATGGCCTGAACCGGCCTTGAAATTAACACACTAGCCATCCTACCCCTAATCTCAAAGTCCCACCACCCACGAGCCATCGAAGCCGCCACTAAATACTTCCTAGTCCAAGCAACTGCTTCAACCCTAGTCCTATTTGCCAGCATAACCAACGCCTGGTCCACCGGACAATGAGACATCACCCAGCTAACCAACCCAATATCCTGCATAATTCTAACCTCAGCACTAGCAATAAAACTAGGACTAGCACCATTCCACTTCTGATTCCCCGAAGTCCTGCAAGGCTCCCCCCTCACCACAGGACTACTCTTAGCCACGGCCATAAAACTCCCCCCAGTTGCCCTACTCTTCATAACATCCCCATCACTCAACCCCACCCTACTCACCATCATAGCCGTCCTATCCGCAGCCCTAGGCGGATGAATAGGCCTAAACCAAACCCAAACCCGAAAGATCATAGCCTTCTCCTCCATCTCTCACCTGGGATGGATAACTATCATCCTAACCTATAACCCCAAACTCACCCTCCTAAACTTCTATCTCTATGCCCTAATCACCACAGCCGTATTCCTAACCCTAAACACCATCAAGGCCATAAACCTACCTACACTAATAACCACATGAACAAAAACCCCCTCCCTAAACGCAATGCTCCTATTAACACTCCTCTCCCTCGCAGGCCTCCCCCCTCTAACAGGCTTCCTTCCAAAATGACTCATCATCCAAGAGCTAACCAAACAAGACATGGCCTCCACAGCAACAGTCATAGCCCTACTATCCCTACTAAGCCTATTCTTCTATCTACGCCTCGCATACTGCGCAACAATCACACTCCCCCCGCACACCACAAACCACATAAAACTATGACACACCAATAAACCAGTCAACACCTCAGTAGCTGTCCTAATGACTACATCCACCATACTCCTGCCCGTCTCCCCCCTAGTCCATGCCATCATCTAA
PVva012   ATGAACCCCCAGGCAAAACTAATTTTCACCACCAGCCTACTCCTGGGCACAACCATCACAATCTCAAGCAACCACTGAGTCATGGCCTGAACCGGCCTTGAAATTAACACACTAGCCATCCTACCCCTAATCTCAAAGTCCCACCACCCACGAGCCATCGAAGCCGCCACTAAATACTTCCTAGTCCAAGCAACTGCTTCAACCCTAGTCCTATTTGCCAGCATAACCAACGCCTGGTCCACCGGACAATGAGACATCACCCAGCTAACCAACCCAATATCCTGCATAATTCTAACCTCAGCACTAGCAATAAAACTAGGACTAGCACCATTCCACTTCTGATTCCCCGAAGTCCTGCAAGGCTCCCCCCTCACCACAGGACTACTCTTAGCCACGGCCATAAAACTCCCCCCAGTTGCCCTACTCTTCATAACATCCCCATCACTCAACCCCACCCTACTCACCATCATAGCCGTCCTATCCGCAGCCCTAGGCGGATGAATAGGCCTAAACCAAACCCAAACCCGAAAGATCATAGCCTTCTCCTCCATCTCTCACCTGGGATGGATAACTATCATCCTAACCTATAACCCCAAACTCACCCTCCTAAACTTCTATCTCTATGCCCTAATCACCACAGCCGTATTCCTAACCCTAAACACCATCAAGGCCATAAACCTACCTACACTAATAACCACATGAACAAAAACCCCCTCCCTAAACGCAATGCTCCTATTAACACTCCTCTCCCTCGCAGGCCTCCCCCCTCTAACAGGCTTCCTTCCAAAATGACTCATCATCCAAGAGCTAACCAAACAAGACATGGCCTCCACAGCAACAGTCATAGCCCTACTATCCCTACTAAGCCTATTCTTCTATCTACGCCTCGCATACTGCGCAACAATCACACTCCCCCCGCACACCACAAACCACATAAAACTATGACACACCAATAAACCAGTCAACACCTCAGTAGCTGTCCTAATGACTACATCCACCATACTCCTGCCCGTCTCCCCCCTAGTCCATGCCATCATCTAA
PVva015   ATGAACCCCCAGGCAAAACTAATTTTCACCACCAGCCTACTCCTGGGCACAACCATCACAATCTCAAGCAACCACTGAGTCATGGCCTGAACCGGCCTTGAAATTAACACACTAGCCATCCTACCCCTAATCTCAAAGTCCCACCACCCACGAGCCATCGAAGCCGCCACTAAATACTTCCTAGTCCAAGCAACTGCTTCAACCCTAGTCCTATTTGCCAGCATAACCAACGCCTGGTCCACCGGACAATGAGACATCACCCAGCTAACCAACCCAATGTCCTGCATAATTCTAACCTCAGCACTAGCAATAAAACTAGGACTAGCACCATTCCACTTCTGATTCCCCGAAGTCCTGCAAGGCTCCCCCCTCACCACAGGACTACTCCTAGCCACGGCCATAAAACTCCCCCCAGTTGCCCTACTCTTCATAACATCCCCATCACTCAACCCCACCCTACTCACCATCATAGCCGTCCTATCCGCAGCCCTAGGCGGATGAATAGGCCTAAACCAAACCCAAACCCGAAAGATCATAGCCTTCTCCTCCATCTCTCACCTGGGATGGATAACTATCATCCTAACCTACAACCCCAAACTCACCCTCCTAAACTTCTATCTCTATGCCCTAATCACCACAGCCGTATTCCTAACCCTAAACACCATCAAGGCCATAAACCTACCTACACTAATAACCACATGAACAAAAACCCCCTCCCTAAACGCAATGCTCCTATTAACACTCCTCTCCCTCGCAGGCCTCCCCCCTCTAACAGGCTTCCTTCCAAAATGACTCATCATCCAAGAGCTAACCAAACAAGACATGGCCTCCACAGCAACAGTCATAGCCCTACTATCCCTACTAAGCCTATTCTTCTATCTACGCCTCGCATACTGCGCAACAATCACACTCCCCCCGCACACCACAAACCACATAAAACTATGACACATCAATAAACCAGTCAACACCTCAGTAGCTGTCCTAATGACTACATCCACCATACTCCTGCCCGTCTCCCCCCTAGTCCATGCCATCATCTAA
PVva016   ATGAACCCCCAGGCAAAACTAATTTTCACCACCAGCCTACTCCTGGGCACAACCATCACAATCTCAAGCAACCACTGAGTCATGGCCTGAACCGGCCTTGAAATTAACACACTAGCCATCCTACCCCTAATCTCAAAGTCCCACCACCCACGAGCCATCGAAGCCGCCACTAAATACTTCCTAGTCCAAGCAACTGCTTCAACCCTAGTCCTATTTGCCAGCATAACCAACGCCTGGTCCACCGGACAATGAGACATCACCCAGCTAACCAACCCAATGTCCTGCATAATTCTAACCTCAGCACTAGCAATAAAACTAGGACTAGCACCATTCCACTTCTGATTCCCCGAAGTCCTGCAAGGCTCCCCCCTCACCACAGGACTACTCCTAGCCACGGCCATAAAACTCCCCCCAGTTGCCCTACTCTTCATAACATCCCCATCACTCAACCCCACCCTACTCACCATCATAGCCGTCCTATCCGCAGCCCTAGGCGGATGAATAGGCCTAAACCAAACCCAAACCCGAAAGATCATAGCCTTCTCCTCCATCTCTCACCTGGGATGGATAACTATCATCCTAACCTACAACCCCAAACTCACCCTCCTAAACTTCTATCTCTATGCCCTAATCACCACAGCCGTATTCCTAACCCTAAACACCATCAAGGCCATAAACCTACCTACACTAATAACCACATGAACAAAAACCCCCTCCCTAAACGCAATGCTCCTATTAACACTCCTCTCCCTCGCAGGCCTCCCCCCTCTAACAGGCTTCCTTCCAAAATGACTCATCATCCAAGAGCTAACCAAACAAGACATGGCCTCCACAGCAACAGTCATAGCCCTACTATCCCTACTAAGCCTATTCTTCTATCTACGCCTCGCATACTGCGCAACAATCACACTCCCCCCGCACACCACAAACCACATAAAACTATGACACATCAATAAACCAGTCAACACCTCAGTAGCTGTCCTAATGACTACATCCACCATACTCCTGCCCGTCTCCCCCCTAGTCCATGCCATCATCTAA
PVva017   ATGAACCCCCAGGCAAAACTAATTTTCACCACCAGCCTACTCCTGGGCACAACCATCACAATCTCAAGCAACCACTGAGTCATGGCCTGAACCGGCCTTGAAATTAACACACTAGCCATCCTACCCCTAATCTCAAAGTCCCACCACCCACGAGCCATCGAAGCCGCCACTAAATACTTCCTAGTCCAAGCAACTGCTTCAACCCTAGTCCTATTTGCCAGCATAACCAACGCCTGGTCCACCGGACAATGAGACATCACCCAGCTAACCAACCCAATGTCCTGCATAATTCTAACCTCAGCACTAGCAATAAAACTAGGACTAGCACCATTCCACTTCTGATTCCCCGAAGTCCTGCAAGGCTCCCCCCTCACCACAGGACTACTCCTAGCCACGGCCATAAAACTCCCCCCAGTTGCCCTACTCTTCATAACATCCCCATCACTCAACCCCACCCTACTCACCATCATAGCCGTCCTATCCGCAGCCCTAGGCGGATGAATAGGCCTAAACCAAACCCAAACCCGAAAGATCATAGCCTTCTCCTCCATCTCTCACCTGGGATGGATAACTATCATCCTAACCTACAACCCCAAACTCACCCTCCTAAACTTCTATCTCTATGCCCTAATCACCACAGCCGTATTCCTAACCCTAAACACCATCAAGGCCATAAACCTACCTACACTAATAACCACATGAACAAAAACCCCCTCCCTAAACGCAATGCTCCTATTAACACTCCTCTCCCTCGCAGGCCTCCCCCCTCTAACAGGCTTCCTTCCAAAATGACTCATCATCCAAGAGCTAACCAAACAAGACATGGCCTCCACAGCAACAGTCATAGCCCTACTATCCCTACTAAGCCTATTCTTCTATCTACGCCTCGCATACTGCGCAACAATCACACTCCCCCCGCACACCACAAACCACATAAAACTATGACACATCAATAAACCAGTCAACACCTCAGTAGCTGTCCTAATGACTACATCCACCATACTCCTGCCCGTCTCCCCCCTAGTCCATGCCATCATCTAA
PVva018   ATGAACCCCCAGGCAAAACTAATTTTCACCACCAGCCTACTCCTGGGCACAACCATCACAATCTCAAGCAACCACTGAGTCATGGCCTGAACCGGCCTTGAAATTAACACACTAGCCATCCTACCCCTAATCTCAAAGTCCCACCACCCACGAGCCATCGAAGCCGCCACTAAATACTTCCTAGTCCAAGCAACTGCTTCAACCCTAGTCCTATTTGCCAGCATAACCAACGCCTGGTCCACCGGACAATGAGACATCACCCAGCTAACCAACCCAATATCCTGCATAATTCTAACCTCAGCACTAGCAATAAAACTAGGACTAGCACCATTCCACTTCTGATTCCCCGAAGTCCTGCAAGGCTCCCCCCTCACCACAGGACTACTCCTAGCCACGGCCATAAAACTCCCCCCAGTTGCCCTACTCTTCATAACATCCCCATCACTCAACCCCACCCTACTCACCATCATAGCCGTCCTATCCGCAGCCCTAGGCGGATGAATAGGCCTAAACCAAACCCAAACCCGAAAGATCATAGCCTTCTCCTCCATCTCTCACCTGGGATGGATAACTATCATCCTAACCTATAACCCCAAACTCACCCTCCTAAACTTCTATCTCTATGCCCTAATCACCACAGCCGTATTCCTAACCCTAAACACCATCAAGGCCATAAACCTACCTACACTAATAACCACATGAACAAAAACCCCCTCCCTAAACGCAATGCTCCTATTAACACTCCTCTCCCTCGCAGGCCTCCCCCCTCTAACAGGCTTCCTTCCAAAATGACTCATCATCCAAGAGCTAACCAAACAAGACATGGCCTCCACAGCAACAGTCATAGCCCTACTATCCCTACTAAGCCTATTCTTCTATCTACGCCTCGCATACTGCGCAACAATCACACTCCCCCCGCACACCACAAACCACATAAAACTATGACACACCAATAAACCAGTCAACACCTCAGTAGCTGTCCTAATGACTACATCCACCATACTCCTGCCCGTCTCCCCCCTAGTCCATGCCATCATCTAA
PVva021   ATGAACCCCCAGGCAAAACTAATTTTCACCACCAGCCTACTCCTGGGCACAACCATCACAATCTCAAGCAACCACTGAGTCATGGCCTGAACCGGCCTTGAAATTAACACACTAGCCATCCTACCCCTAATCTCAAAGTCCCACCACCCACGAGCCATCGAAGCCGCCACTAAATACTTCCTAGTCCAAGCAACTGCTTCAACCCTAGTCCTATTTGCCAGCATAACCAACGCCTGGTCCACCGGACAATGAGACATCACCCAGCTAACCAACCCAATATCCTGCATAATTCTAACCTCAGCACTAGCAATAAAACTAGGACTAGCACCATTCCACTTCTGATTCCCCGAAGTCCTGCAAGGCTCCCCCCTCACCACAGGACTACTCCTAGCCACGGCCATAAAACTCCCCCCAGTTGCCCTACTCTTCATAACATCCCCATCACTCAACCCCACCCTACTCACCATCATAGCCGTCCTATCCGCAGCCCTAGGCGGATGAATAGGCCTAAACCAAACCCAAACCCGAAAGATCATAGCCTTCTCCTCCATCTCTCACCTAGGATGGATAACTATCATCCTAACCTATAACCCCAAACTCACCCTCCTAAACTTCTATCTCTATGCCCTAATCACCACAGCCGTATTCCTAACCCTAAACACCATCAAGGCCATAAACCTACCTACACTAATAACCACATGAACAAAAACCCCCTCCCTAAACGCAATGCTCCTATTAACACTCCTCTCCCTCGCAGGCCTCCCCCCTCTAACAGGCTTCCTTCCAAAATGACTCATCATCCAAGAGCTAACCAAACAAGACATGGCCTCCACAGCAACAGTCATAGCCCTACTATCCCTACTAAGCCTATTCTTCTATCTACGCCTCGCATACTGCGCAACAATCACACTCCCCCCGCACACCACAAACCACATAAAACTATGACACACCAATAAACCAGTCAACACCTCAGTAGCTGTCCTAATGACTACATCCACCATACTCCTGCCCGTCTCCCCCCTAGTCCATGCCATCATCTAA
PVva022   ATGAACCCCCAGGCAAAACTAATTTTCACCACCAGCCTACTCCTGGGCACAACCATCACAATCTCAAGCAACCACTGAGTCATGGCCTGAACCGGCCTTGAAATTAACACACTAGCCATCCTACCCCTAATCTCAAAGTCCCACCACCCACGAGCCATCGAAGCCGCCACTAAATACTTCCTAGTCCAAGCAACTGCTTCAACCCTAGTCCTATTTGCCAGCATAACCAACGCCTGGTCCACCGGACAATGAGACATCACCCAGCTAACCAACCCAATATCCTGCATAATTCTAACCTCAGCGCTAGCAATAAAACTAGGACTAGCACCATTCCACTTCTGATTCCCCGAAGTCCTGCAAGGCTCCCCCCTCACCACAGGACTACTCCTAGCCACGGCCATAAAACTCCCCCCAGTTGCCCTACTCTTCATAACATCCCCATCACTCAACCCCACCCTACTCACCATCATAGCCGTCCTATCCGCAGCCCTAGGCGGATGAATAGGCCTAAACCAAACCCAAACCCGAAAGATCATAGCCTTCTCCTCCATCTCTCACCTGGGATGGATAACTATCATCCTAACCTATAACCCCAAACTCACCCTCCTAAACTTCTATCTCTATGCCCTAATCACCACAGCCGTATTCCTAACCCTAAACACCATCAAGGCCATAAACCTACCTACACTAATAACCACATGAACAAAAACCCCCTCCCTAAACGCAATGCTCCTATTAACACTCCTCTCCCTCGCAGGCCTCCCCCCTCTAACAGGCTTCCTTCCAAAATGACTCATCATCCAAGAGCTAACCAAACAAGACATGGCCTCCACAGCAACAGTCATAGCCCTACTATCCCTACTAAGCCTATTCTTCTATCTACGCCTCGCATACTGCGCAACAATCACACTCCCCCCGCACACCACAAACCACATAAAACTATGACACACCAATAAACCAGTCAACACCTCAGTAGCTGTCCTAATGACTACATCCACCATACTCCTGCCCGTCTCCCCCCTAGTCCATGCCATCATCTAA
PVva023   ATGAACCCCCAGGCAAAACTAATTTTCACCACCAGCCTACTCCTGGGCACAACCATCACAATCTCAAGCAACCACTGAGTCATGGCCTGAACCGGCCTTGAAATTAACACACTAGCCATCCTACCCCTAATCTCAAAGTCCCACCACCCACGAGCCATCGAAGCCGCCACTAAATACTTCCTAGTCCAAGCAACTGCTTCAACCCTAGTCCTATTTGCCAGCATAACCAACGCCTGGTCCACCGGACAATGAGACATCACCCAGCTAACCAACCCAATATCCTGCATAATTCTAACCTCAGCGCTAGCAATAAAACTAGGACTAGCACCATTCCACTTCTGATTCCCCGAAGTCCTGCAAGGCTCCCCCCTCACCACAGGACTACTCCTAGCCACGGCCATAAAACTCCCCCCAGTTGCCCTACTCTTCATAACATCCCCATCACTCAACCCCACCCTACTCACCATCATAGCCGTCCTATCCGCAGCCCTAGGCGGATGAATAGGCCTAAACCAAACCCAAACCCGAAAGATCATAGCCTTCTCCTCCATCTCTCACCTGGGATGGATAACTATCATCCTAACCTATAACCCCAAACTCACCCTCCTAAACTTCTATCTCTATGCCCTAATCACCACAGCCGTATTCCTAACCCTAAACACCATCAAGGCCATAAACCTACCTACACTAATAACCACATGAACAAAAACCCCCTCCCTAAACGCAATGCTCCTATTAACACTCCTCTCCCTCGCAGGCCTCCCCCCTCTAACAGGCTTCCTTCCAAAATGACTCATCATCCAAGAGCTAACCAAACAAGACATGGCCTCCACAGCAACAGTCATAGCCCTACTATCCCTACTAAGCCTATTCTTCTATCTACGCCTCGCATACTGCGCAACAATCACACTCCCCCCGCACACCACAAACCACATAAAACTATGACACACCAATAAACCAGTCAACACCTCAGTAGCTGTCCTAATGACTACATCCACCATACTCCTGCCCGTCTCCCCCCTAGTCCATGCCATCATCTAA
PVva024   ATGAACCCCCAGGCAAAACTAATTTTCACCACCAGCCTACTCCTGGGCACAACCATCACAATCTCAAGCAACCACTGAGTCATGGCCTGAACCGGCCTTGAAATTAACACACTAGCCATCCTACCCCTAATCTCAAAGTCCCACCACCCACGAGCCATCGAAGCCGCCACTAAATACTTCCTAGTCCAAGCAACTGCTTCAACCCTAGTCCTATTTGCCAGCATAACCAACGCCTGGTCCACCGGACAATGAGACATCACCCAGCTAACCAACCCAATATCCTGCATAATTCTAACCTCAGCGCTAGCAATAAAACTAGGACTAGCACCATTCCACTTCTGATTCCCCGAAGTCCTGCAAGGCTCCCCCCTCACCACAGGACTACTCCTAGCCACGGCCATAAAACTCCCCCCAGTTGCCCTACTCTTCATAACATCCCCATCACTCAACCCCACCCTACTCACCATCATAGCCGTCCTATCCGCAGCCCTAGGCGGATGAATAGGCCTAAACCAAACCCAAACCCGAAAGATCATAGCCTTCTCCTCCATCTCTCACCTGGGATGGATAACTATCATCCTAACCTATAACCCCAAACTCACCCTCCTAAACTTCTATCTCTATGCCCTAATCACCACAGCCGTATTCCTAACCCTAAACACCATCAAGGCCATAAACCTACCTACACTAATAACCACATGAACAAAAACCCCCTCCCTAAACGCAATGCTCCTATTAACACTCCTCTCCCTCGCAGGCCTCCCCCCTCTAACAGGCTTCCTTCCAAAATGACTCATCATCCAAGAGCTAACCAAACAAGACATGGCCTCCACAGCAACAGTCATAGCCCTACTATCCCTACTAAGCCTATTCTTCTATCTACGCCTCGCATACTGCGCAACAATCACACTCCCCCCGCACACCACAAACCACATAAAACTATGACACACCAATAAACCAGTCAACACCTCAGTAGCTGTCCTAATGACTACATCCACCATACTCCTGCCCGTCTCCCCCCTAGTCCATGCCATCATCTAA
PVva025   ATGAACCCCCAGGCAAAACTAATTTTCACCACCAGCCTACTCCTGGGCACAACCATCACAATCTCAAGCAACCACTGAGTCATGGCCTGAACCGGCCTTGAAATTAACACACTAGCCATCCTACCCCTAATCTCAAAGTCCCACCACCCACGAGCCATCGAAGCCGCCACTAAATACTTCCTAGTCCAAGCAACTGCTTCAACCCTAGTCCTATTTGCCAGCATAACCAACGCCTGGTCCACCGGACAATGAGACATCACCCAGCTAACCAACCCAATATCCTGCATAATTCTAACCTCAGCGCTAGCAATAAAACTAGGACTAGCACCATTCCACTTCTGATTCCCCGAAGTCCTGCAAGGCTCCCCCCTCACCACAGGACTACTCCTAGCCACGGCCATAAAACTCCCCCCAGTTGCCCTACTCTTCATAACATCCCCATCACTCAACCCCACCCTACTCACCATCATAGCCGTCCTATCCGCAGCCCTAGGCGGATGAATAGGCCTAAACCAAACCCAAACCCGAAAGATCATAGCCTTCTCCTCCATCTCTCACCTAGGATGGATAACTATCATCCTAACCTATAACCCCAAACTCACCCTCCTAAACTTCTATCTCTATGCCCTAATCACCACAGCCGTATTCCTAACCCTAAACACCATCAAGGCCATAAACCTACCTACACTAATAACCACATGAACAAAAACCCCCTCCCTAAACGCAATGCTCCTATTAACACTCCTCTCCCTCGCAGGCCTCCCCCCTCTAACAGGCTTCCTTCCAAAATGACTCATCATCCAAGAGCTAACCAAACAAGACATGGCCTCCACAGCAACAGTCATAGCCCTACTATCCCTACTAAGCCTATTCTTCTATCTACGCCTCGCATACTGCGCAACAATCACACTCCCCCCGCACACCACAAACCACATAAAACTATGACACACCAATAAACCAGTCAACACCTCAGTAGCTGTCCTAATGACTACATCCACCATACTCCTGCCCGTCTCCCCCCTAGTCCATGCCATCATCTAA
PVva026   ATGAACCCCCAGGCAAAACTAATTTTCACCACCAGCCTACTCCTGGGCACAACCATCACAATCTCAAGCAACCACTGAGTCATGGCCTGAACCGGCCTTGAAATTAACACACTAGCCATCCTACCCCTAATCTCAAAGTCCCACCACCCACGAGCCATCGAAGCCGCCACTAAATACTTCCTAGTCCAAGCAACTGCTTCAACCCTAGTCCTATTTGCCAGCATAACCAACGCCTGGTCCACCGGACAATGAGACATCACCCAGCTAACCAACCCAATATCCTGCATAATTCTAACCTCAGCGCTAGCAATAAAACTAGGACTAGCACCATTCCACTTCTGATTCCCCGAAGTCCTGCAAGGCTCCCCCCTCACCACAGGACTACTCCTAGCCACGGCCATAAAACTCCCCCCAGTTGCCCTACTCTTCATAACATCCCCATCACTCAACCCCACCCTACTCACCATCATAGCCGTCCTATCCGCAGCCCTAGGCGGATGAATAGGCCTAAACCAAACCCAAACCCGAAAGATCATAGCCTTCTCCTCCATCTCTCACCTGGGATGGATAACTATCATCCTAACCTATAACCCCAAACTCACCCTCCTAAACTTCTATCTCTATGCCCTAATCACCACAGCCGTATTCCTAACCCTAAACACCATCAAGGCCATAAACCTACCTACACTAATAACCACATGAACAAAAACCCCCTCCCTAAACGCAATGCTCCTATTAACACTCCTCTCCCTCGCAGGCCTCCCCCCTCTAACAGGCTTCCTTCCAAAATGACTCATCATCCAAGAGCTAACCAAACAAGACATGGCCTCCACAGCAACAGTCATAGCCCTACTATCCCTACTAAGCCTATTCTTCTATCTACGCCTCGCATACTGCGCAACAATCACACTCCCCCCGCACACCACAAACCACATAAAACTATGACACACCAATAAACCAGTCAACACCTCAGTAGCTGTCCTAATGACTACATCCACCATACTCCTGCCCGTCTCCCCCCTAGTCCATGCCATCATCTAA
PVva027   ATGAACCCCCAGGCAAAACTAATTTTCACCACCAGCCTACTCCTGGGCACAACCATCACAATCTCAAGCAACCACTGAGTCATGGCCTGAACCGGCCTTGAAATTAACACACTAGCCATCCTACCCCTAATCTCAAAGTCCCACCACCCACGAGCCATCGAAGCCGCCACTAAATACTTCCTAGTCCAAGCAACTGCTTCAACCCTAGTCCTATTTGCCAGCATAACCAACGCCTGGTCCACCGGACAATGAGACATCACCCAGCTAACCAACCCAATATCCTGCATAATTCTAACCTCAGCGCTAGCAATAAAACTAGGACTAGCACCATTCCACTTCTGATTCCCCGAAGTCCTGCAAGGCTCCCCCCTCACCACAGGACTACTCCTAGCCACGGCCATAAAACTCCCCCCAGTTGCCCTGCTCTTCATAACATCCCCATCACTCAACCCCACCCTACTCACCATCATAGCCGTCCTATCCGCAGCCCTAGGCGGATGAATAGGCCTAAACCAAACCCAAACCCGAAAGATCATAGCCTTCTCCTCCATCTCTCACCTGGGATGGATAACTATCATCCTAACCTATAACCCCAAACTCACCCTCCTAAACTTCTATCTCTATGCCCTAATCACCACAGCCGTATTCCTAACCCTAAACACCATCAAGGCCATAAACCTACCTACACTAATAACCACATGAACAAAAACCCCCTCCCTAAACGCAATGCTCCTATTAACACTCCTCTCCCTCGCAGGCCTCCCCCCTCTAACAGGCTTCCTTCCAAAATGACTCATCATCCAAGAGCTAACCAAACAAGACATGGCCTCCACAGCAACAGTCATAGCCCTACTATCCCTACTAAGCCTATTCTTCTATCTACGCCTCGCATACTGCGCAACAATCACACTCCCCCCGCACACCACAAACCACATAAAACTATGACACACCAATAAACCAGTCAACACCTCAGTAGCTGTCCTAATGACTACATCCACCATACTCCTGCCCGTCTCCCCCCTAGTCCATGCCATCATCTAA
PVva028   ATGAACCCCCAGGCAAAACTAATTTTCACCACCAGCCTACTCCTGGGCACAACCATCACAATCTCAAGCAACCACTGAGTCATGGCCTGAACCGGCCTTGAAATTAACACACTAGCCATCCTACCCCTAATCTCAAAGTCCCACCACCCACGAGCCATCGAAGCCGCCACTAAATACTTCCTAGTCCAAGCAACTGCTTCAACCCTAGTCCTATTTGCCAGCATAACCAACGCCTGGTCCACCGGACAATGAGACATCACCCAGCTAACCAACCCAATATCCTGCATAATTCTAACCTCAGCGCTAGCAATAAAACTAGGACTAGCACCATTCCACTTCTGATTCCCCGAAGTCCTGCAAGGCTCCCCCCTCACCACAGGACTACTCCTAGCCACGGCCATAAAACTCCCCCCAGTTGCCCTACTCTTCATAACATCCCCATCACTCAACCCCACCCTACTCACCATCATAGCCGTCCTATCCGCAGCCCTAGGCGGATGAATAGGCCTAAACCAAACCCAAACCCGAAAGATCATAGCCTTCTCCTCCATCTCTCACCTGGGATGGATAACTATCATCCTAACCTATAACCCCAAACTCACCCTCCTAAACTTCTATCTCTATGCCCTAATCACCACAGCCGTATTCCTAACCCTAAACACCATCAAGGCCATAAACCTACCTACACTAATAACCACATGAACAAAAACCCCCTCCCTAAACGCAATGCTCCTATTAACACTCCTCTCCCTCGCAGGCCTCCCCCCTCTAACAGGCTTCCTTCCAAAATGACTCATCATCCAAGAGCTAACCAAACAAGACATGGCCTCCACAGCAACAGTCATAGCCCTACTATCCCTACTAAGCCTATTCTTCTATCTACGCCTCGCATACTGCGCAACAATCACACTCCCCCCGCACACCACAAACCACATAAAACTATGACACACCAATAAACCAGTCAACACCTCAGTAGCTGTCCTAATGACTACATCCACCATACTCCTGCCCGTCTCCCCCCTAGTCCATGCCATCATCTAA
PVva029   ATGAACCCCCAGGCAAAACTAATTTTCACCACCAGCCTACTCCTGGGCACAACCATCACAATCTCAAGCAACCACTGAGTCATGGCCTGAACCGGCCTTGAAATTAACACACTAGCCATCCTACCCCTAATCTCAAAGTCCCACCACCCACGAGCCATCGAAGCCGCCACTAAATACTTCCTAGTCCAAGCAACTGCTTCAACCCTAGTCCTATTTGCCAGCATAACCAACGCCTGGTCCACCGGACAATGAGACATCACCCAGCTAACCAACCCAATATCCTGCATAATTCTAACCTCAGCGCTAGCAATAAAACTAGGACTAGCACCATTCCACTTCTGATTCCCCGAAGTCCTGCAAGGCTCCCCCCTCACCACAGGACTACTCCTAGCCACGGCCATAAAACTCCCCCCAGTTGCCCTACTCTTCATAACATCCCCATCACTCAACCCCACCCTACTCACCATCATAGCCGTCCTATCCGCAGCCCTAGGCGGATGAATAGGCCTAAACCAAACCCAAACCCGAAAGATCATAGCCTTCTCCTCCATCTCTCACCTGGGATGGATAACTATCATCCTAACCTATAACCCCAAACTCACCCTCCTAAACTTCTATCTCTATGCCCTAATCACCACAGCCGTATTCCTAACCCTAAACACCATCAAGGCCATAAACCTACCTACACTAATAACCACATGAACAAAAACCCCCTCCCTAAACGCAATGCTCCTATTAACACTCCTCTCCCTCGCAGGCCTCCCCCCTCTAACAGGCTTCCTTCCAAAATGACTCATCATCCAAGAGCTAACCAAACAAGACATGGCCTCCACAGCAACAGTCATAGCCCTACTATCCCTACTAAGCCTATTCTTCTATCTACGCCTCGCATACTGCGCAACAATCACACTCCCCCCGCACACCACAAACCACATAAAACTATGACACACCAATAAACCAGTCAACACCTCAGTAGCTGTCCTAATGACTACATCCACCATACTCCTGCCCGTCTCCCCCCTAGTCCATGCCATCATCTAA
PVva030   ATGAACCCCCAGGCAAAACTAATTTTCACCACCAGCCTACTCCTGGGCACAACCATCACAATCTCAAGCAACCACTGAGTCATGGCCTGAACCGGCCTTGAAATTAACACACTAGCCATCCTACCCCTAATCTCAAAGTCCCACCACCCACGAGCCATCGAAGCCGCCACTAAATACTTCCTAGTCCAAGCAACTGCTTCAACCCTAGTCCTATTTGCCAGCATAACCAACGCCTGGTCCACCGGACAATGAGACATCACCCAGCTAACCAACCCAATATCCTGCATAATTCTAACCTCAGCGCTAGCAATAAAACTAGGACTAGCACCATTCCACTTCTGATTCCCCGAAGTCCTGCAAGGCTCCCCCCTCACCACAGGACTACTCCTAGCCACGGCCATAAAACTCCCCCCAGTTGCCCTACTCTTCATAACATCCCCATCACTCAACCCCACCCTACTCACCATCATAGCCGTCCTATCCGCAGCCCTAGGCGGATGAATAGGCCTAAACCAAACCCAAACCCGAAAGATCATAGCCTTCTCCTCCATCTCTCACCTGGGATGGATAACTATCATCCTAACCTATAACCCCAAACTCACCCTCCTAAACTTCTATCTCTATGCCCTAATCACCACAGCCGTATTCCTAACCCTAAACACCATCAAGGCCATAAACCTACCTACACTAATAACCACATGAACAAAAACCCCCTCCCTAAACGCAATGCTCCTATTAACACTCCTCTCCCTCGCAGGCCTCCCCCCTCTAACAGGCTTCCTTCCAAAATGACTCATCATCCAAGAGCTAACCAAACAAGACATGGCCTCCACAGCAACAGTCATAGCCCTACTATCCCTACTAAGCCTATTCTTCTATCTACGCCTCGCATACTGCGCAACAATCACACTCCCCCCGCACACCACAAACCACATAAAACTATGACACACCAATAAACCAGTCAACACCTCAGTAGCTGTCCTAATGACTACATCCACCATACTCCTGCCCGTCTCCCCCCTAGTCCATGCCATCATCTAA
PVva031   ATGAACCCCCAGGCAAAACTAATTTTCACCACCAGCCTACTCCTGGGCACAACCATCACAATCTCAAGCAACCACTGAGTCATGGCCTGAACCGGCCTTGAAATTAACACACTAGCCATCCTACCCCTAATCTCAAAGTCCCACCACCCACGAGCCATCGAAGCCGCCACTAAATACTTCCTAGTCCAAGCAACTGCTTCAACCCTAGTCCTATTTGCCAGCATAACCAACGCCTGGTCCACCGGACAATGAGACATCACCCAGCTAACCAACCCAATATCCTGCATAATTCTAACCTCAGCGCTAGCAATAAAACTAGGACTAGCACCATTCCACTTCTGATTCCCCGAAGTCCTGCAAGGCTCCCCCCTCACCACAGGACTACTCCTAGCCACGGCCATAAAACTCCCCCCAGTTGCCCTACTCTTCATAACATCCCCATCACTCAACCCCACCCTACTCACCATCATAGCCGTCCTATCCGCAGCCCTAGGCGGATGAATAGGCCTAAACCAAACCCAAACCCGAAAGATCATAGCCTTCTCCTCCATCTCTCACCTGGGATGGATAACTATCATCCTAACCTATAACCCCAAACTCACCCTCCTAAACTTCTATCTCTATGCCCTAATCACCACAGCCGTATTCCTAACCCTAAACACCATCAAGGCCATAAACCTACCTACACTAATAACCACATGAACAAAAACCCCCTCCCTAAACGCAATGCTCCTATTAACACTCCTCTCCCTCGCAGGCCTCCCCCCTCTAACAGGCTTCCTTCCAAAATGACTCATCATCCAAGAGCTAACCAAACAAGACATGGCCTCCACAGCAACAGTCATAGCCCTACTATCCCTACTAAGCCTATTCTTCTATCTACGCCTCGCATACTGCGCAACAATCACACTCCCCCCGCACACCACAAACCACATAAAACTATGACACACCAATAAACCAGTCAACACCTCAGTAGCTGTCCTAATGACTACATCCACCATACTCCTGCCCGTCTCCCCCCTAGTCCATGCCATCATCTAA
PVva032   ATGAACCCCCAGGCAAAACTAATTTTCACCACCAGCCTACTCCTGGGCACAACCATCACAATCTCAAGCAACCACTGAGTCATGGCCTGAACCGGCCTTGAAATTAACACACTAGCCATCCTACCCCTAATCTCAAAGTCCCACCACCCACGAGCCATCGAAGCCGCCACTAAATACTTCCTAGTCCAAGCAACTGCTTCAACCCTAGTCCTATTTGCCAGCATAACCAACGCCTGGTCCACCGGACAATGAGACATCACCCAGCTAACCAACCCAATATCCTGCATAATTCTAACCTCAGCGCTAGCAATAAAACTAGGACTAGCACCATTCCACTTCTGATTCCCCGAAGTCCTGCAAGGCTCCCCCCTCACCACAGGACTACTCCTAGCCACGGCCATAAAACTCCCCCCAGTTGCCCTACTCTTCATAACATCCCCATCACTCAACCCCACCCTACTCACCATCATAGCCGTCCTATCCGCAGCCCTAGGCGGATGAATAGGCCTAAACCAAACCCAAACCCGAAAGATCATAGCCTTCTCCTCCATCTCTCACCTGGGATGGATAACTATCATCCTAACCTATAACCCCAAACTCACCCTCCTAAACTTCTATCTCTATGCCCTAATCACCACAGCCGTATTCCTAACCCTAAACACCATCAAGGCCATAAACCTACCTACACTAATAACCACATGAACAAAAACCCCCTCCCTAAACGCAATGCTCCTATTAACACTCCTCTCCCTCGCAGGCCTCCCCCCTCTAACAGGCTTCCTTCCAAAATGACTCATCATCCAAGAGCTAACCAAACAAGACATGGCCTCCACAGCAACAGTCATAGCCCTACTATCCCTACTAAGCCTATTCTTCTATCTACGCCTCGCATACTGCGCAACAATCACACTCCCCCCGCACACCACAAACCACATAAAACTATGACACACCAATAAACCAGTCAACACCTCAGTAGCTGTCCTAATGACTACATCCACCATACTCCTGCCCGTCTCCCCCCTAGTCCATGCCATCATCTAA
PVva036   ATGAACCCCCAGGCAAAACTAATTTTCACCACCAGCCTACTCCTGGGCACAACCATCACAATCTCAAGCAACCACTGAGTCATGGCCTGAGCCGGCCTTGAAATTAACACACTAGCCATCCTACCCCTAATCTCAAAGTCCCACCACCCACGAGCCATCGAAGCCGCCACTAAATACTTCCTAGTCCAAGCAACTGCTTCAACCCTAGTCCTATTTGCCAGCATAACCAACGCCTGGTCCACCGGACAATGAGACATCACCCAGCTAACCAACCCAATATCCTGCATAATTCTAACCTCAGCGCTAGCAATAAAACTAGGACTAGCACCATTCCACTTCTGATTCCCCGAAGTCCTGCAAGGCTCCCCCCTCACCACAGGACTACTCCTAGCCACGGCCATAAAACTCCCCCCAGTTGCCCTACTCTTCATAACATCCCCATCACTCAACCCCACCCTACTCACCATCATAGCCGTCCTATCCGCAGCCCTAGGCGGATGAATAGGCCTAAACCAAACCCAAACCCGAAAGATCATAGCCTTCTCCTCCATCTCTCACCTGGGATGGATAACTATCATCCTAACCTATAACCCCAAACTCACCCTCCTAAACTTCTATCTCTATGCCCTAATCACCACAGCCGTATTCCTAACCCTAAACACCATCAAGGCCATAAACCTACCTACACTAATAACCACATGAACAAAAACCCCCTCCCTAAACGCAATGCTCCTATTAACACTCCTCTCCCTCGCAGGCCTCCCCCCTCTAACAGGCTTCCTTCCAAAATGACTCATCATCCAAGAGCTAACCAAACAAGACATGGCCTCCACAGCAACAGTCATAGCCCTACTATCCCTACTAAGCCTATTCTTCTATCTACGCCTCGCATACTGCGCAACAATCACACTCCCCCCGCACACCACAAACCACATAAAACTATGACACACCAATAAACCAGTCAACACCTCAGTAGCTGTCCTAATGACTACATCCACCATACTCCTGCCCGTCTCCCCCCTAGTCCATGCCATCATCTAA
PVya009   ATGAACCCCCAGGCAAAACTAATTTTCACCACCAGCCTACTCCTGGGCACAACCATCACAATCTCAAGCAACCACTGAGTCATGGCCTGAACCGGCCTTGAAATTAACACACTAGCCATCCTACCCCTAATCTCAAAGTCCCACCACCCACGAGCCATCGAAGCCGCCACTAAATACTTCCTAGTCCAAGCAACTGCTTCAACCCTAGTCCTATTTGCCAGCATAACCAACGCCTGGTCCACCGGACAATGAGACATCACCCAGCTAACCAACCCAATATCCTGCATAATTCTAACCTCAGCGCTAGCAATAAAACTAGGACTAGCACCATTCCACTTCTGATTCCCCGAAGTCCTGCAAGGCTCCCCCCTCACCACAGGACTACTCCTAGCCACGGCCATAAAACTCCCCCCAGTTGCCCTACTCTTCATAACATCCCCATCACTCAACCCCACCCTACTCACCATCATAGCCGTCCTATCCGCAGCCCTAGGCGGATGAATAGGCCTAAACCAAACCCAAACCCGAAAGATCATAGCCTTCTCCTCCATCTCTCACCTGGGATGGATAACTATCATCCTAACCTATAACCCCAAACTCACCCTCCTAAACTTCTATCTCTATGCCCTAATCACCACAGCCGTATTCCTAACCCTAAACACCATCAAGGCCATAAACCTACCTACACTAATAACCACATGAACAAAAACCCCCTCCCTAAACGCAATGCTCCTATTAACACTCCTCTCCCTCGCAGGCCTCCCCCCTCTAACAGGCTTCCTTCCAAAATGACTCATCATCCAAGAGCTAACCAAACAAGACATGGCCTCCACAGCAACAGTCATAGCCCTACTATCCCTACTAAGCCTATTCTTCTATCTACGCCTCGCATACTGCGCAACAATCACACTCCCCCCGCACACCACAAACCACATAAAACTATGACACACCAATAAACCAGTCAACACCTCAGTGGCTGTCCTAATGACTGCATCCACCATACTCCTGCCCGTCTCCCCCCTAGTCCATGCCATCATCTAA
PVya011   ATGAACCCCCAGGCAAAACTAATTTTCACCACCAGCCTACTCCTGGGCACAACCATCACAATCTCAAGCAACCACTGAGTCATGGCCTGAACCGGCCTTGAAATTAACACACTAGCCATCCTACCCCTAATCTCAAAGTCCCACCACCCACGAGCCATCGAAGCCGCCACTAAATACTTCCTAGTCCAAGCAACTGCTTCAACCCTAGTCCTATTTGCCAGCATAACCAACGCCTGGTCCACCGGACAATGAGACATCACCCAGCTAACCAACCCAATATCCTGCATAATTCTAACCTCAGCACTAGCAATAAAACTAGGACTAGCACCATTCCACTTCTGATTCCCCGAAGTCCTGCAAGGCTCCCCCCTCACCACAGGACTACTCCTAGCCACGGCCATAAAACTCCCCCCAGTTGCCCTACTCTTCATAACATCCCCATCACTCAACCCCACCCTACTCACCATCATAGCCGTCCTATCCGCAGCCCTAGGCGGATGAATAGGCCTAAACCAAACCCAAACCCGAAAGATCATAGCCTTCTCCTCCATCTCTCACCTGGGATGGATAACTATCATCCTAACCTATAACCCCAAACTCACCCTCCTAAACTTCTATCTCTATGCCCTAATCACCACAGCCGTATTCCTAACCCTAAACACCATCAAGGCCATAAACCTACCTACACTAATAACCACATGAACAAAAACCCCCTCCCTAAACGCAATGCTCCTATTAACACTCCTCTCCCTCGCAGGCCTCCCCCCTCTAACAGGCTTCCTTCCAAAATGACTCATCATCCAAGAGCTAACCAAACAAGACATGGCCTCCACAGCAACAGTCATAGCCCTACTATCCCTACTAAGCCTATTCTTCTATCTACGCCTCGCATACTGCGCAACAATCACACTCCCCCCGCACACCACAAACCACATAAAACTATGACACACCAATAAACCAGTCAACACCTCAGTAGCTGTCCTAATGACTACATCCACCATACTCCTGCCCGTCTCCCCCCTAGTCCATGCCATCATCTAA
PVya012   ATGAACCCCCAGGCAAAACTAATTTTCACCACCAGCCTACTCCTGGGCACAACCATCACAATCTCAAGCAACCACTGAGTCATGGCCTGAACCGGCCTTGAAATTAACACACTAGCCATCCTACCCCTAATCTCAAAGTCCCACCACCCACGAGCCATCGAAGCCGCCACTAAATACTTCCTAGTCCAAGCAACTGCTTCAACCCTAGTCCTATTTGCCAGCATAACCAACGCCTGGTCCACCGGACAATGAGACATCACCCAGCTAACCAACCCAATATCCTGCATAATTCTAACCTCAGCACTAGCAATAAAACTAGGACTAGCACCATTCCACTTCTGATTCCCCGAAGTCCTGCAAGGCTCCCCCCTCACCACAGGACTACTCCTAGCCACGGCCATAAAACTCCCCCCAGTTGCCCTACTCTTCATAACATCCCCATCACTCAACCCCACCCTACTCACCATCATAGCCGTCCTATCCGCAGCCCTAGGCGGATGAATAGGCCTAAACCAAACCCAAACCCGAAAGATCATAGCCTTCTCCTCCATCTCTCACCTGGGATGGATAACTATCATCCTAACCTATAACCCCAAACTCACCCTCCTAAACTTCTATCTCTATGCCCTAATCACCACAGCCGTATTCCTAACCCTAAACACCATCAAGGCCATAAACCTACCTACACTAATAACCACATGAACAAAAACCCCCTCCCTAAACGCAATGCTCCTATTAACACTCCTCTCCCTCGCAGGCCTCCCCCCTCTAACAGGCTTCCTTCCAAAATGACTCATCATCCAAGAGCTAACCAAACAAGACATGGCCTCCACAGCAACAGTCATAGCCCTACTATCCCTACTAAGCCTATTCTTCTATCTACGCCTCGCATACTGCGCAACAATCACACTCCCCCCGCACACCACAAACCACATAAAACTATGACACACCAATAAACCAGTCAACACCTCAGTAGCTGTCCTAATGACTACATCCACCATACTCCTGCCCGTCTCCCCCCTAGTCCATGCCATCATCTAA
PVya013   ATGAACCCCCAGGCAAAACTAATTTTCACCACCAGCCTACTCCTGGGCACAACCATCACAATCTCAAGCAACCACTGAGTCATGGCCTGAACCGGCCTTGAAATTAACACACTAGCCATCCTACCCCTAATCTCAAAGTCCCACCACCCACGAGCCATCGAAGCCGCCACTAAATACTTCCTAGTCCAAGCAACTGCTTCAACCCTAGTCCTATTTGCCAGCATAACCAACGCCTGGTCCACCGGACAATGAGACATCACCCAGCTAACCAACCCAATATCCTGCATAATTCTAACCTCAGCACTAGCAATAAAACTAGGACTAGCACCATTCCACTTCTGATTCCCCGAAGTCCTGCAAGGCTCCCCCCTCACCACAGGACTACTCCTAGCCACGGCCATAAAACTCCCCCCAGTTGCCCTACTCTTCATAACATCCCCATCACTCAACCCCACCCTACTCACCATCATAGCCGTCCTATCCGCAGCCCTAGGCGGATGAATAGGCCTAAACCAAACCCAAACCCGAAAGATCATAGCCTTCTCCTCCATCTCTCACCTGGGATGGATAACTATCATCCTAACCTATAACCCCAAACTCACCCTCCTAAACTTCTATCTCTATGCCCTAATCACCACAGCCGTATTCCTAACCCTAAACACCATCAAGGCCATAAACCTACCTACACTAATAACCACATGAACAAAAACCCCCTCCCTAAACGCAATGCTCCTATTAACACTCCTCTCCCTCGCAGGCCTCCCCCCTCTAACAGGCTTCCTTCCAAAATGACTCATCATCCAAGAGCTAACCAAACAAGACATGGCCTCCACAGCAACAGTCATAGCCCTACTATCCCTACTAAGCCTATTCTTCTATCTACGCCTCGCATACTGCGCAACAATCACACTCCCCCCGCACACCACAAACCACATAAAACTATGACACACCAATAAACCAGTCAACACCTCAGTAGCTGTCCTAATGACTACATCCACCATACTCCTGCCCGTCTCCCCCCTAGTCCATGCCATCATCTAA
PVya014   ATGAACCCCCAGGCAAAACTAATTTTCACCACCAGCCTACTCCTGGGCACAACCATCACAATCTCAAGCAACCACTGAGTCATGGCCTGAACCGGCCTTGAAATTAACACACTAGCCATCCTACCCCTAATCTCAAAGTCCCACCACCCACGAGCCATCGAAGCCGCCACTAAATACTTCCTAGTCCAAGCAACTGCTTCAACCCTAGTCCTATTTGCCAGCATAACCAACGCCTGGTCCACCGGACAATGAGACATCACCCAGCTAACCAACCCAATATCCTGCATAATTCTAACCTCAGCACTAGCAATAAAACTAGGACTAGCACCATTCCACTTCTGATTCCCCGAAGTCCTGCAAGGCTCCCCCCTCACCACAGGACTACTCCTAGCCACGGCCATAAAACTCCCCCCAGTTGCCCTACTCTTCATAACATCCCCATCACTCAACCCCACCCTACTCACCATCATAGCCGTCCTATCCGCAGCCCTAGGCGGATGAATAGGCCTAAACCAAACCCAAACCCGAAAGATCATAGCCTTCTCCTCCATCTCTCACCTGGGATGGATAACTATCATCCTAACCTATAACCCCAAACTCACCCTCCTAAACTTCTATCTCTATGCCCTAATCACCACAGCCGTATTCCTAACCCTAAACACCATCAAGGCCATAAACCTACCTACACTAATAACCACATGAACAAAAACCCCCTCCCTAAACGCAATGCTCCTATTAACACTCCTCTCCCTCGCAGGCCTCCCCCCTCTAACAGGCTTCCTTCCAAAATGACTCATCATCCAAGAGCTAACCAAACAAGACATGGCCTCCACAGCAACAGTCATAGCCCTACTATCCCTACTAAGCCTATTCTTCTATCTACGCCTCGCATACTGCGCAACAATCACACTCCCCCCGCACACCACAAACCACATAAAACTATGACACACCAATAAACCAGTCAACACCTCAGTAGCTGTCCTAATGACTACATCCACCATACTCCTGCCCGTCTCCCCCCTAGTCCATGCCATCATCTAA
PVya015   ATGAACCCCCAGGCAAAACTAATTTTCACCACCAGCCTACTCCTGGGCACAACCATCACAATCTCAAGCAACCACTGAGTCATGGCCTGAACCGGCCTTGAAATTAACACACTAGCCATCCTACCCCTAATCTCAAAGTCCCACCACCCACGAGCCATCGAAGCCGCCACTAAATACTTCCTAGTCCAAGCAACTGCTTCAACCCTAGTCCTATTTGCCAGCATAACCAACGCCTGGTCCACCGGACAATGAGACATCACCCAGCTAACCAACCCAATATCCTGCATAATTCTAACCTCAGCACTAGCAATAAAACTAGGACTAGCACCATTCCACTTCTGATTCCCCGAAGTCCTGCAAGGCTCCCCCCTCACCACAGGACTACTCCTAGCCACGGCCATAAAACTCCCCCCAGTTGCCCTACTCTTCATAACATCCCCATCACTCAACCCCACCCTACTCACCATCATAGCCGTCCTATCCGCAGCCCTAGGCGGATGAATAGGCCTAAACCAAACCCAAACCCGAAAGATCATAGCCTTCTCCTCCATCTCTCACCTGGGATGGATAACTATCATCCTAACCTATAACCCCAAACTCACCCTCCTAAACTTCTATCTCTATGCCCTAATCACCACAGCCGTATTCCTAACCCTAAACACCATCAAGGCCATAAACCTACCTACACTAATAACCACATGAACAAAAACCCCCTCCCTAAACGCAATGCTCCTATTAACACTCCTCTCCCTCGCAGGCCTCCCCCCTCTAACAGGCTTCCTTCCAAAATGACTCATCATCCAAGAGCTAACCAAACAAGACATGGCCTCCACAGCAACAGTCATAGCCCTACTATCCCTACTAAGCCTATTCTTCTATCTACGCCTCGCATACTGCGCAACAATCACACTCCCCCCGCACACCACAAACCACATAAAACTATGACACACCAATAAACCAGTCAACACCTCAGTAGCTGTCCTAATGACTACATCCACCATACTCCTGCCCGTCTCCCCCCTAGTCCATGCCATCATCTAA
PVya016   ATGAACCCCCAGGCAAAACTAATTTTCACCACCAGCCTACTCCTGGGCACAACCATCACAATCTCAAGCAACCACTGAGTCATGGCCTGAACCGGCCTTGAAATTAACACACTAGCCATCCTACCCCTAATCTCAAAGTCCCACCACCCACGAGCCATCGAAGCCGCCACTAAATACTTCCTAGTCCAAGCAACTGCTTCAACCCTAGTCCTATTTGCCAGCATAACCAACGCCTGGTCCACCGGACAATGAGACATCACCCAGCTAACCAACCCAATATCCTGCATAATTCTAACCTCAGCACTAGCAATAAAACTAGGACTAGCACCATTCCACTTCTGATTCCCCGAAGTCCTGCAAGGCTCCCCCCTCACCACAGGACTACTCCTAGCCACGGCCATAAAACTCCCCCCAGTTGCCCTACTCTTCATAACATCCCCATCACTCAACCCCACCCTACTCACCATCATAGCCGTCCTATCCGCAGCCCTAGGCGGATGAATAGGCCTAAACCAAACCCAAACCCGAAAGATCATAGCCTTCTCCTCCATCTCTCACCTGGGATGGATAACTATCATCCTAACCTATAACCCCAAACTCACCCTCCTAAACTTCTATCTCTATGCCCTAATCACCACAGCCGTATTCCTAACCCTAAACACCATCAAGGCCATAAACCTACCTACACTAATAACCACATGAACAAAAACCCCCTCCCTAAACGCAATGCTCCTATTAACACTCCTCTCCCTCGCAGGCCTCCCCCCTCTAACAGGCTTCCTTCCAAAATGACTCATCATCCAAGAGCTAACCAAACAAGACATGGCCTCCACAGCAACAGTCATAGCCCTACTATCCCTACTAAGCCTATTCTTCTATCTACGCCTCGCATACTGCGCAACAATCACACTCCCCCCGCACACCACAAACCACATAAAACTATGACACACCAATAAACCAGTCAACACCTCAGTAGCTGTCCTAATAACTACATCCACCATACTCCTGCCCGTCTCCCCCCTAGTCCATGCCATCATCTAA
PSuxx001  ATGAACCCCCAGGCAAAACTAATCTTCGCCTTCAGCCTACTCCTGGGCACAACCATCACAATCTCGAGCAACCACTGAATCTTAGCCTGAACTGGCCTAGAAATCAACACACTAGCCATCCTCCCCCTAATCTCAAAATCTCACCACCCACGGGCCATTGAAGCTGCCACCAAATACTTCCTAATCCAAGCAACCGCCTCAACCCTAGTCCTATTTGCCAGCATAACCAACGCATGATCCACCGGGCAATGGGACATTACCCAACTAACCCACCCAGTGTCCTGCACAATCCTAACCTCAGCCCTCGCAATAAAACTGGGCCTAGTGCCATTCCACTTCTGATTCCCCGAAGTCCTCCAAGGCTCCCCCCTCACCACCGGTCTACTCCTATCCACAGCCATAAAACTTCCCCCCATCGCCCTACTCTTCATAACCTCCCCATCACTCAACCCCACCCTATTAACCACCATAGCTATTCTGTCCGCAGCCCTAGGAGGGTGAATGGGCCTAAACCAAACCCAAACCCGAAAGATCATGGCCTTCTCCTCCATCTCCCACCTAGGATGAATAACTATCATCCTGGCCTACAACCCCAAACTCACCCTACTAAACTTCTACCTTTACGCCCTAATCACCACAGCCGTGTTCTTAACCTTAAACACCATCAAAACCCTAAACCTACCCTCACTGATAACTGCATGGACAAAGACCCCTTCACTAAACGCAATACTCCTACTAACGCTCCTCTCCCTCGCAGGCCTTCCCCCCCTAACAGGCTTCCTTCCAAAATGACTCATCATCCAAGAACTAACTAAACAGGATATAGCCCCCACAGCAACAATCATAGCCCTGCTATCCCTGCTAAGCCTATTCTTCTACCTCCGCCTGACGTACTGCGCAACGATCACACTCCCCCCACACACCACTAACCACATAAAACTATGACACACCAACAAACCAGTCAACGCCTCAGTAGCCGTCCTAGTTACCACATCAACCATGCTCCTTCCCATCTCCCCCATAATCCATGCCCTCATCTAA
PCxx001   ATGAACCCCCAGGCAAAACTAATTTTCATCATCAGCCTACTCCTGGGCACAACCATCACAATCTCGAGCAACCACTGAGTCATAGCCTGAACCGGCCTCGAAATTAACACACTAGCCATTCTCCCCCTAATCTCAAAATCCCACCACCCACGAGCCATTGAAGCCGCCACCAAATACTTCCTAGTTCAAGCAACCGCCTCAACCCTAGTCCTATTCGCCAGCATAACCAATGCGTGATCCACTGGACAGTGAGACATCACCCAATTAACCCACCCAATATCTTGCATAATCCTAACCTCAGCCCTTGCAATAAAACTAGGCCTAGTGCCATTCCACTTCTGATTCCCAGAAGTCCTCCAAGGCTCCCCCCTCACCACAGGGCTACTACTATCCACAGCCATAAAACTCCCCCCAATCGCCCTACTCTTCATAACCTCCTCATCACTTGATCCCACCCTGCTCACCACCATGGCTATTCTATCTGCAGCCCTAGGCGGATGAATAGGCCTAAACCAAACCCAAACCCGAAAAATCATAGCCTTCTCCTCCATCTCCCACCTAGGATGAATAACCATCATCCTAGCCTACAACCCCAAACTCACCCTACTAAACTTCTACCTTTACGCCCTAATCACCGCAGCCGTATTCCTAACCTTAAACACCATTAAAGCCCTAAACCTCCCCACACTAATAACCGTGTGAACTAAAACCCCTTCACTAAATGCAATACTCCTACTAACACTCCTCTCCCTGGCAGGTCTTCCCCCCCTAACAGGCTTCCTCCCAAAATGACTCATCATCCAAGAGTTAACCAAACAGGACATAGCCCCCACAGCAACAATCATAGCCCTGCTATCCCTGCTAAGCCTGTTCTTCTACCTGCGCCTTGCATACTGCGCAACAATCACACTCCCCCCACACACCACAAACCATATAAAACTATGACACACTAATAAACCAGTCAATGCCTCAGTAGCCATTCTAGTCACCATATCCGCCATACTCCTACCCATCTCCCCCCTAATCCATGCCATCATCTAA
